# Supplementary material for: Influence of tissue conductivity on foetal exposure to extremely low frequency magnetic fields at 50 Hz using stochastic dosimetry
Source: PLoS One. 2018 Feb 7;13(2):e0192131. doi: 10.1371/journal.pone.0192131 (PMC5802904; doi:10.1371/journal.pone.0192131)
Supplement: S1 File — (ZIP) [file pone.0192131.s001.zip]

Archive with 60 entries (56 files):
- Data/Experimental design (X0,Y0).xlsx
- Data/Ydistributions(10000)/
- Data/Ydistributions(10000)/3m/
- Data/Ydistributions(10000)/3m/Bladder.txt
- Data/Ydistributions(10000)/3m/Bone.txt
- Data/Ydistributions(10000)/3m/Brain.txt
- Data/Ydistributions(10000)/3m/Eye.txt
- Data/Ydistributions(10000)/3m/Fat.txt
- Data/Ydistributions(10000)/3m/Heart.txt
- Data/Ydistributions(10000)/3m/Intestine.txt
- Data/Ydistributions(10000)/3m/Kidney.txt
- Data/Ydistributions(10000)/3m/Liver.txt
- Data/Ydistributions(10000)/3m/Lung.txt
- Data/Ydistributions(10000)/3m/Muscle.txt
- Data/Ydistributions(10000)/3m/Skin.txt
- Data/Ydistributions(10000)/3m/Spinal Cord.txt
- Data/Ydistributions(10000)/3m/Spleen.txt
- Data/Ydistributions(10000)/3m/Stomach.txt
- Data/Ydistributions(10000)/7m/
- Data/Ydistributions(10000)/7m/Bladder.txt
- Data/Ydistributions(10000)/7m/Bone.txt
- Data/Ydistributions(10000)/7m/Brain.txt
- Data/Ydistributions(10000)/7m/Eye.txt
- Data/Ydistributions(10000)/7m/Fat.txt
- Data/Ydistributions(10000)/7m/Gallbladder.txt
- Data/Ydistributions(10000)/7m/Heart.txt
- Data/Ydistributions(10000)/7m/Intestine.txt
- Data/Ydistributions(10000)/7m/Kidney.txt
- Data/Ydistributions(10000)/7m/Liver.txt
- Data/Ydistributions(10000)/7m/Lung.txt
- Data/Ydistributions(10000)/7m/Muscle.txt
- Data/Ydistributions(10000)/7m/SAT.txt
- Data/Ydistributions(10000)/7m/Skin.txt
- Data/Ydistributions(10000)/7m/Spinal Cord.txt
- Data/Ydistributions(10000)/7m/Spleen.txt
- Data/Ydistributions(10000)/7m/Stomach.txt
- Data/Ydistributions(10000)/9m/
- Data/Ydistributions(10000)/9m/Adrenal Gland.txt
- Data/Ydistributions(10000)/9m/Bladder.txt
- Data/Ydistributions(10000)/9m/Bone.txt
- Data/Ydistributions(10000)/9m/Brain.txt
- Data/Ydistributions(10000)/9m/CSF.txt
- Data/Ydistributions(10000)/9m/Eye.txt
- Data/Ydistributions(10000)/9m/Fat.txt
- Data/Ydistributions(10000)/9m/Gallbladder.txt
- Data/Ydistributions(10000)/9m/Heart.txt
- Data/Ydistributions(10000)/9m/Intestine.txt
- Data/Ydistributions(10000)/9m/Kidney.txt
- Data/Ydistributions(10000)/9m/Liver.txt
- Data/Ydistributions(10000)/9m/Lung.txt
- Data/Ydistributions(10000)/9m/Muscle.txt
- Data/Ydistributions(10000)/9m/Pancreas.txt
- Data/Ydistributions(10000)/9m/SAT.txt
- Data/Ydistributions(10000)/9m/Skin.txt
- Data/Ydistributions(10000)/9m/Spinal Cord.txt
- Data/Ydistributions(10000)/9m/Spleen.txt
- Data/Ydistributions(10000)/9m/Stomach.txt
- Data/Ydistributions(10000)/9m/Thymus.txt
- Data/Ydistributions(10000)/9m/Thyroid.txt
- Data/Ydistributions(10000)/9m/Uterus.txt
