# Supplementary material for: Influence of tissue conductivity on foetal exposure to extremely low frequency magnetic fields at 50 Hz using stochastic dosimetry
Source: PLoS One. 2018 Feb 7;13(2):e0192131. doi: 10.1371/journal.pone.0192131 (PMC5802904; doi:10.1371/journal.pone.0192131)
Supplement: S1 File — (ZIP) [file pone.0192131.s001.zip › Data/Experimental design (X0,Y0).xlsx]

## Sheet: X0_3months
Brain	Bone	Fat	Skin	Spinal Cord
0.2315	0.2225	0.4235	0.125	0.034
0.25475	0.15875	0.59625	0.1125	0.0375
0.20825	0.28625	0.25075	0.1375	0.0305
0.219875	0.190625	0.509875	0.10625	0.03925
0.266375	0.318125	0.164375	0.13125	0.03225
0.243125	0.126875	0.337125	0.11875	0.02875
0.196625	0.254375	0.682625	0.14375	0.03575
0.202437	0.174687	0.293938	0.134375	0.034875
0.248938	0.302187	0.639437	0.109375	0.027875
0.272188	0.110937	0.466688	0.146875	0.031375
0.225688	0.238437	0.121188	0.121875	0.038375
0.214063	0.142813	0.725812	0.128125	0.033125
0.260563	0.270313	0.380313	0.103125	0.040125
0.237313	0.206563	0.207563	0.140625	0.036625
0.190812	0.334063	0.553063	0.115625	0.029625
0.193719	0.214531	0.661031	0.120313	0.0309375
0.240219	0.342031	0.315531	0.145313	0.0379375
0.263469	0.150781	0.142781	0.107813	0.0344375
0.216969	0.278281	0.488281	0.132812	0.0274375
0.228594	0.118906	0.401906	0.114062	0.0361875

## Sheet: Y0(50th)_3months
Bladder	Bone	Brain	Eye	Fat	Heart	Intestine	Kidney	Liver	Lung	Muscle	Skin	Spinal cord	Spleen	Stomach
9.31905e-06	1.78381e-06	2.15313e-06	1.30596e-06	3.39919e-06	4.25404e-06	5.54327e-06	7.40223e-06	5.78265e-06	4.59396e-06	4.59845e-06	3.32969e-06	6.40116e-06	7.09203e-06	3.81503e-06
9.04885e-06	2.0356e-06	2.05609e-06	1.3773e-06	3.2257e-06	4.15616e-06	5.52794e-06	7.55301e-06	5.75706e-06	4.64852e-06	4.54909e-06	3.27193e-06	6.63701e-06	7.20075e-06	3.73222e-06
9.45722e-06	1.6668e-06	2.22248e-06	1.25162e-06	3.82706e-06	4.27306e-06	5.44999e-06	7.243e-06	5.7503e-06	4.52265e-06	4.59095e-06	3.43902e-06	5.95544e-06	6.97828e-06	3.85822e-06
9.19791e-06	1.86425e-06	2.16458e-06	1.31084e-06	3.30154e-06	4.21573e-06	5.54111e-06	7.47245e-06	5.77456e-06	4.61972e-06	4.58024e-06	3.3221e-06	6.45958e-06	7.13843e-06	3.77832e-06
9.41655e-06	1.61476e-06	2.06382e-06	1.29166e-06	4.34323e-06	4.21834e-06	5.30719e-06	7.10645e-06	5.67377e-06	4.43556e-06	4.51261e-06	3.59074e-06	5.5233e-06	6.88113e-06	3.84598e-06
8.99915e-06	2.31091e-06	2.08282e-06	1.43365e-06	3.53716e-06	4.08594e-06	5.42705e-06	7.68119e-06	5.7499e-06	4.70741e-06	4.57029e-06	3.37686e-06	7.03235e-06	7.31364e-06	3.68833e-06
9.2684e-06	1.6884e-06	2.20457e-06	1.2105e-06	3.16732e-06	4.26159e-06	5.60178e-06	7.31889e-06	5.7614e-06	4.54417e-06	4.54926e-06	3.18735e-06	6.19619e-06	6.98557e-06	3.82653e-06
9.1958e-06	1.93581e-06	2.23475e-06	1.32556e-06	3.65204e-06	4.17973e-06	5.4438e-06	7.49464e-06	5.75308e-06	4.63269e-06	4.5892e-06	3.37272e-06	6.60718e-06	7.16965e-06	3.76113e-06
9.38214e-06	1.62066e-06	2.08537e-06	1.23574e-06	3.19134e-06	4.30515e-06	5.60977e-06	7.25812e-06	5.77403e-06	4.52197e-06	4.56041e-06	3.28352e-06	6.06784e-06	6.9417e-06	3.86398e-06
8.88079e-06	2.5462e-06	1.96385e-06	1.47316e-06	3.33559e-06	4.03771e-06	5.45849e-06	7.76621e-06	5.75104e-06	4.72899e-06	4.55258e-06	3.23819e-06	6.93568e-06	7.37844e-06	3.65397e-06
9.13504e-06	1.74536e-06	2.15682e-06	1.30699e-06	4.72903e-06	4.08895e-06	5.16076e-06	7.12591e-06	5.5791e-06	4.40072e-06	4.40527e-06	3.70339e-06	5.69819e-06	6.8874e-06	3.76252e-06
8.9149e-06	2.08298e-06	2.12087e-06	1.32299e-06	3.1458e-06	4.10111e-06	5.51763e-06	7.5792e-06	5.73285e-06	4.64684e-06	4.51351e-06	3.19229e-06	6.80784e-06	7.21591e-06	3.69492e-06
9.43171e-06	1.68875e-06	2.0892e-06	1.30572e-06	3.47432e-06	4.29516e-06	5.5414e-06	7.3062e-06	5.78598e-06	4.55753e-06	4.60143e-06	3.43396e-06	5.96227e-06	7.02012e-06	3.85868e-06
9.25087e-06	1.83744e-06	2.15091e-06	1.34966e-06	4.01179e-06	4.1828e-06	5.37479e-06	7.35571e-06	5.71362e-06	4.55209e-06	4.55215e-06	3.46248e-06	6.2611e-06	7.07329e-06	3.78321e-06
9.47979e-06	1.59432e-06	2.22339e-06	1.16993e-06	3.26028e-06	4.3348e-06	5.60282e-06	7.23092e-06	5.78847e-06	4.52034e-06	4.58409e-06	3.29987e-06	5.8441e-06	6.92092e-06	3.88997e-06
9.18786e-06	1.76918e-06	2.21293e-06	1.23893e-06	3.18382e-06	4.22476e-06	5.5753e-06	7.40551e-06	5.75983e-06	4.57731e-06	4.55126e-06	3.23412e-06	6.51337e-06	7.06271e-06	3.78948e-06
9.56708e-06	1.5887e-06	2.1313e-06	1.24273e-06	3.61673e-06	4.33092e-06	5.51422e-06	7.21033e-06	5.78065e-06	4.51789e-06	4.60773e-06	3.3772e-06	5.57175e-06	6.93632e-06	3.89959e-06
8.94479e-06	2.13515e-06	2.05672e-06	1.44068e-06	4.48809e-06	4.02169e-06	5.18513e-06	7.40096e-06	5.60693e-06	4.54317e-06	4.43786e-06	3.6931e-06	6.43577e-06	7.08587e-06	3.68608e-06
9.41618e-06	1.66592e-06	2.18123e-06	1.23888e-06	3.31921e-06	4.30097e-06	5.58281e-06	7.30482e-06	5.78793e-06	4.55237e-06	4.59461e-06	3.28245e-06	6.22103e-06	6.99846e-06	3.8594e-06
8.94419e-06	2.36931e-06	2.09734e-06	1.41444e-06	3.42659e-06	4.06738e-06	5.44795e-06	7.72325e-06	5.75482e-06	4.72197e-06	4.56882e-06	3.33862e-06	6.7699e-06	7.35386e-06	3.67255e-06

## Sheet: Y0(90th)_3months
Bladder	Bone	Brain	Eye	Fat	Heart	Intestine	Kidney	Liver	Lung	Muscle	Skin	Spinal cord	Spleen	Stomach
9.64447e-06	7.34376e-06	3.84546e-06	1.5008e-06	8.45697e-06	4.84911e-06	6.37186e-06	1.05074e-05	7.90857e-06	5.70297e-06	9.12835e-06	8.73102e-06	1.12618e-05	8.48369e-06	4.7761e-06
9.36717e-06	8.62584e-06	3.72996e-06	1.57747e-06	8.27407e-06	4.77867e-06	6.40994e-06	1.06951e-05	7.82622e-06	5.81976e-06	8.97226e-06	8.76433e-06	1.11864e-05	8.55345e-06	4.5795e-06
9.78924e-06	6.58791e-06	3.87687e-06	1.39954e-06	9.37001e-06	4.86846e-06	6.27879e-06	1.03259e-05	7.90287e-06	5.69169e-06	9.1574e-06	8.95518e-06	1.10274e-05	8.39932e-06	4.91667e-06
9.51931e-06	7.88824e-06	3.89248e-06	1.52264e-06	8.34724e-06	4.82426e-06	6.3946e-06	1.05875e-05	7.87676e-06	5.74505e-06	9.05666e-06	8.87762e-06	1.11323e-05	8.51049e-06	4.68751e-06
9.74713e-06	6.24191e-06	3.56422e-06	1.44597e-06	1.13808e-05	4.81356e-06	6.16115e-06	1.01475e-05	7.81038e-06	5.69716e-06	9.04167e-06	9.39484e-06	1.06222e-05	8.29534e-06	4.92581e-06
9.33656e-06	9.80611e-06	3.85194e-06	1.6003e-06	8.77685e-06	4.73163e-06	6.31399e-06	1.08184e-05	7.74999e-06	5.97141e-06	8.96997e-06	8.99728e-06	1.14316e-05	8.66148e-06	4.49209e-06
9.57415e-06	6.9509e-06	3.85727e-06	1.42555e-06	8.10386e-06	4.87143e-06	6.44664e-06	1.04697e-05	7.91895e-06	5.60437e-06	9.12979e-06	8.48621e-06	1.11706e-05	8.41752e-06	4.84864e-06
9.54268e-06	8.1682e-06	4.04997e-06	1.5208e-06	8.97558e-06	4.78098e-06	6.28833e-06	1.05606e-05	7.81092e-06	5.82279e-06	9.01169e-06	8.91828e-06	1.1167e-05	8.526e-06	4.84864e-06
9.68831e-06	6.56789e-06	3.6301e-06	1.42682e-06	8.11095e-06	4.93287e-06	6.44916e-06	1.04505e-05	7.96534e-06	5.58545e-06	9.2184e-06	8.68792e-06	1.12925e-05	8.37975e-06	4.96633e-06
9.19751e-06	1.06561e-05	3.66043e-06	1.63078e-06	8.50929e-06	4.71592e-06	6.37214e-06	1.09777e-05	7.7319e-06	6.048e-06	8.95867e-06	8.77272e-06	1.12685e-05	8.72026e-06	4.44994e-06
9.4817e-06	6.78982e-06	3.76168e-06	1.44816e-06	1.3485e-05	4.62332e-06	6.02125e-06	1.00028e-05	7.63136e-06	5.77224e-06	8.77151e-06	9.82743e-06	1.03651e-05	8.28592e-06	4.69818e-06
9.22085e-06	9.11153e-06	3.84199e-06	1.53661e-06	8.16316e-06	4.7342e-06	6.43109e-06	1.07418e-05	7.77662e-06	5.86162e-06	8.89706e-06	8.64944e-06	1.13268e-05	8.56434e-06	4.51265e-06
9.75495e-06	6.79561e-06	3.68861e-06	1.47578e-06	8.55805e-06	4.90293e-06	6.36144e-06	1.04554e-05	7.95142e-06	5.67081e-06	9.19608e-06	8.99911e-06	1.09406e-05	8.44856e-06	4.90769e-06
9.59976e-06	7.45999e-06	3.84809e-06	1.51784e-06	9.99237e-06	4.75319e-06	6.2063e-06	1.03696e-05	7.78252e-06	5.77371e-06	8.98811e-06	9.07471e-06	1.09083e-05	8.4447e-06	4.69989e-06
9.78852e-06	6.36385e-06	3.82352e-06	1.35415e-06	8.19818e-06	4.98229e-06	6.44058e-06	1.04557e-05	7.99911e-06	5.59346e-06	9.28101e-06	8.68198e-06	1.11411e-05	8.36844e-06	5.04188e-06
9.49569e-06	7.46559e-06	3.92296e-06	1.46416e-06	8.15048e-06	4.82604e-06	6.43391e-06	1.05285e-05	7.8867e-06	5.66785e-06	9.07023e-06	8.66782e-06	1.1423e-05	8.45586e-06	4.73244e-06
9.88847e-06	6.26465e-06	3.68494e-06	1.38935e-06	8.82238e-06	4.97534e-06	6.3435e-06	1.04113e-05	7.98151e-06	5.65042e-06	9.27154e-06	8.70258e-06	1.07762e-05	8.36769e-06	5.05231e-06
9.30354e-06	8.58428e-06	3.71351e-06	1.60549e-06	1.21029e-05	4.59599e-06	6.05433e-06	1.03211e-05	7.58693e-06	5.90295e-06	8.73934e-06	9.84704e-06	1.06943e-05	8.44318e-06	4.49525e-06
9.73089e-06	6.74635e-06	3.81916e-06	1.42705e-06	8.31766e-06	4.91607e-06	6.41057e-06	1.04626e-05	7.96548e-06	5.63364e-06	9.21299e-06	8.59576e-06	1.13703e-05	8.43066e-06	4.92373e-06
9.27294e-06	1.02138e-05	3.89029e-06	1.58282e-06	8.59362e-06	4.72966e-06	6.34349e-06	1.09104e-05	7.74567e-06	6.00845e-06	8.96879e-06	8.9509e-06	1.10532e-05	8.69501e-06	4.47632e-06

## Sheet: X0_7months
Brain	Bone	Fat	Skin	Spinal Cord
0.2315	0.2545	0.439	0.1355	0.034
0.25475	0.17475	0.6195	0.11775	0.0375
0.20825	0.33425	0.2585	0.15325	0.0305
0.219875	0.214625	0.52925	0.108875	0.03925
0.266375	0.374125	0.16825	0.144375	0.03225
0.243125	0.134875	0.34875	0.126625	0.02875
0.196625	0.294375	0.70975	0.162125	0.03575
0.202437	0.194687	0.303625	0.148813	0.034875
0.248938	0.354187	0.664625	0.113313	0.027875
0.272188	0.114937	0.484125	0.166563	0.031375
0.225688	0.274438	0.123125	0.131062	0.038375
0.214063	0.154812	0.754875	0.139937	0.033125
0.260563	0.314312	0.393875	0.104438	0.040125
0.237313	0.234562	0.213375	0.157688	0.036625
0.190812	0.394062	0.574375	0.122188	0.029625
0.193719	0.244531	0.687188	0.128844	0.0309375
0.240219	0.404031	0.326188	0.164344	0.0379375
0.263469	0.164781	0.145688	0.111094	0.0344375
0.216969	0.324281	0.506688	0.146594	0.0274375
0.228594	0.124906	0.416438	0.119969	0.0361875
0.275094	0.284406	0.777438	0.155469	0.0291875

## Sheet: Y0(50th)_7months
Bladder	Bone	Brain	Eye	Fat	Gallbladder	Heart	Intestine	Kidney	Liver	Lung	Muscle	SAT	Skin	Spinal cord	Spleen	Stomach
6.4492e-06	7.8138e-06	9.40193e-06	9.16864e-06	5.99927e-06	4.997e-06	7.30774e-06	4.81506e-06	3.75576e-06	1.12801e-05	8.34028e-06	6.77276e-06	1.0405e-05	9.71743e-06	7.16243e-06	2.02861e-06	2.43477e-06
6.17479e-06	9.45988e-06	9.1131e-06	9.06774e-06	5.14122e-06	5.22243e-06	7.37097e-06	4.6468e-06	3.21997e-06	1.14138e-05	8.49417e-06	6.67221e-06	8.42863e-06	7.59567e-06	7.46148e-06	2.00419e-06	2.30484e-06
6.68754e-06	7.19374e-06	9.5829e-06	9.27114e-06	7.07956e-06	4.42191e-06	7.04423e-06	4.88706e-06	4.08533e-06	1.11886e-05	8.14274e-06	6.95834e-06	1.03401e-05	8.02559e-06	7.11803e-06	2.32738e-06	2.53394e-06
6.29935e-06	8.83743e-06	9.53227e-06	8.76816e-06	5.43096e-06	5.06288e-06	7.36373e-06	4.75573e-06	3.38352e-06	1.14802e-05	8.51135e-06	6.74432e-06	8.32583e-06	7.7219e-06	7.46866e-06	2.1265e-06	2.39428e-06
6.74929e-06	6.88381e-06	8.84578e-06	1.00117e-05	8.00751e-06	3.96306e-06	6.61534e-06	4.84295e-06	4.2379e-06	1.10378e-05	7.79554e-06	7.03666e-06	1.03293e-05	8.01598e-06	6.95175e-06	2.47044e-06	2.53321e-06
6.59689e-06	1.00902e-05	9.06216e-06	1.00947e-05	6.26515e-06	4.593e-06	7.19221e-06	4.87084e-06	3.73556e-06	1.14705e-05	8.49547e-06	7.04117e-06	8.62313e-06	7.71819e-06	8.35813e-06	2.40348e-06	2.52466e-06
6.04613e-06	7.34466e-06	9.97025e-06	7.83556e-06	5.10469e-06	5.44338e-06	7.26887e-06	4.59148e-06	3.25906e-06	1.1048e-05	8.23527e-06	6.44904e-06	1.03163e-05	7.9214e-06	6.70217e-06	1.69673e-06	2.18384e-06
6.66645e-06	9.04898e-06	9.65885e-06	9.70979e-06	6.54916e-06	4.45169e-06	7.12469e-06	4.90522e-06	3.8177e-06	1.14201e-05	8.4225e-06	7.03216e-06	8.69109e-06	7.5647e-06	8.07318e-06	2.47916e-06	2.5436e-06
6.10113e-06	7.0475e-06	9.30211e-06	8.55343e-06	5.19096e-06	5.41773e-06	7.3634e-06	4.64268e-06	3.34067e-06	1.11873e-05	8.24239e-06	6.45023e-06	1.03827e-05	7.913e-06	6.57981e-06	1.67142e-06	2.24604e-06
6.40809e-06	1.06234e-05	8.78238e-06	1.01113e-05	5.6422e-06	4.92975e-06	7.28885e-06	4.74917e-06	3.48448e-06	1.14214e-05	8.55619e-06	6.93664e-06	8.62171e-06	7.25326e-06	7.97644e-06	2.18013e-06	2.40275e-06
6.62841e-06	7.48935e-06	9.1798e-06	9.89583e-06	8.65647e-06	3.58778e-06	6.24871e-06	4.69867e-06	4.24472e-06	1.07977e-05	7.54005e-06	6.99129e-06	1.01912e-05	8.03623e-06	7.35934e-06	2.66372e-06	2.50608e-06
5.96641e-06	9.65876e-06	9.64068e-06	8.07279e-06	4.7879e-06	5.39206e-06	7.28532e-06	4.48927e-06	2.97992e-06	1.12363e-05	8.42929e-06	6.53547e-06	8.50189e-06	7.35097e-06	7.4854e-06	1.91938e-06	2.17212e-06
6.50574e-06	7.39301e-06	9.03139e-06	9.61817e-06	6.18785e-06	4.9024e-06	7.32854e-06	4.86681e-06	3.85258e-06	1.1356e-05	8.29478e-06	6.78734e-06	1.04392e-05	7.974e-06	6.85264e-06	2.04839e-06	2.48459e-06
6.77794e-06	8.80915e-06	9.18159e-06	1.05796e-05	7.28848e-06	4.08211e-06	6.82702e-06	4.89079e-06	3.97944e-06	1.13079e-05	8.14669e-06	7.09816e-06	8.74527e-06	7.58754e-06	7.94478e-06	2.58222e-06	2.56034e-06
6.2321e-06	6.74169e-06	9.96611e-06	7.96629e-06	5.4628e-06	5.27443e-06	7.34991e-06	4.732e-06	3.49372e-06	1.12282e-05	8.30704e-06	6.52195e-06	1.0347e-05	7.93556e-06	6.57417e-06	1.82986e-06	2.32123e-06
6.06557e-06	8.50779e-06	9.97986e-06	7.72801e-06	4.95479e-06	5.32067e-06	7.33771e-06	4.58634e-06	3.07796e-06	1.13263e-05	8.44913e-06	6.60874e-06	8.42539e-06	7.42819e-06	7.40827e-06	1.95968e-06	2.24022e-06
6.61932e-06	6.84005e-06	9.27562e-06	9.38403e-06	6.60369e-06	4.68224e-06	7.22944e-06	4.91521e-06	3.98207e-06	1.12735e-05	8.22303e-06	6.90227e-06	1.04061e-05	7.99339e-06	6.64942e-06	2.13357e-06	2.49656e-06
6.7298e-06	9.56586e-06	8.66904e-06	1.10656e-05	8.1093e-06	3.66611e-06	6.39208e-06	4.77061e-06	4.03634e-06	1.11098e-05	7.76586e-06	7.06205e-06	8.58982e-06	7.93796e-06	8.38172e-06	2.74549e-06	2.54687e-06
6.35341e-06	7.22309e-06	9.63831e-06	8.81826e-06	5.7304e-06	5.14176e-06	7.33449e-06	4.77731e-06	3.63285e-06	1.12459e-05	8.33622e-06	6.66224e-06	1.0398e-05	7.95441e-06	6.92066e-06	1.91736e-06	2.37023e-06
6.48209e-06	1.02224e-05	9.24454e-06	9.56021e-06	5.90445e-06	4.80295e-06	7.25949e-06	4.82216e-06	3.60439e-06	1.14808e-05	8.54668e-06	6.93863e-06	8.51236e-06	7.7393e-06	7.99696e-06	2.32197e-06	2.48069e-06

## Sheet: Y0(99th)_7months
Bladder	Bone	Brain	Eye	Fat	Gallbladder	Heart	Intestine	Kidney	Liver	Lung	Muscle	SAT	Skin	Spinal cord	Spleen	Stomach
8.69e-06	1.64e-05	1.57e-05	1.17e-05	1.3e-05	7.08e-06	1.02e-05	6.89e-06	1.16e-05	1.66e-05	1.39e-05	1.52e-05	2.96e-05	2.67e-05	1.53e-05	5.42e-06	5.87e-06
8.27e-06	1.74e-05	1.5e-05	1.19e-05	1.12e-05	6.26e-06	1.05e-05	6.54e-06	1.08e-05	1.6e-05	1.46e-05	1.44e-05	1.92e-05	2.15e-05	1.62e-05	4.7e-06	5.21e-06
8.57e-06	1.62e-05	1.61e-05	1.23e-05	1.56e-05	5.75e-06	9.4e-06	7.16e-06	1.14e-05	1.57e-05	1.25e-05	1.54e-05	2.7e-05	2.55e-05	1.4e-05	6.21e-06	5.91e-06
8.29e-06	1.61e-05	1.56e-05	1.08e-05	1.15e-05	6.08e-06	1.02e-05	6.57e-06	1.09e-05	1.59e-05	1.42e-05	1.43e-05	1.93e-05	2.16e-05	1.56e-05	4.91e-06	5.31e-06
8.63e-06	1.52e-05	1.49e-05	1.39e-05	1.94e-05	5.14e-06	9.2e-06	7.3e-06	1.12e-05	1.49e-05	1.16e-05	1.56e-05	2.66e-05	2.53e-05	1.27e-05	6.93e-06	5.88e-06
8.39e-06	1.83e-05	1.52e-05	1.27e-05	1.28e-05	5.51e-06	9.36e-06	6.69e-06	1.09e-05	1.55e-05	1.3e-05	1.47e-05	2.04e-05	2.09e-05	1.59e-05	5.38e-06	5.46e-06
8.68e-06	1.68e-05	1.65e-05	1.09e-05	1.21e-05	8.27e-06	1.12e-05	6.9e-06	1.15e-05	1.71e-05	1.52e-05	1.52e-05	3.29e-05	2.6e-05	1.61e-05	4.92e-06	5.63e-06
8.41e-06	1.64e-05	1.6e-05	1.1e-05	1.36e-05	5.35e-06	9.19e-06	6.74e-06	1.09e-05	1.54e-05	1.26e-05	1.46e-05	2.09e-05	2.03e-05	1.49e-05	5.58e-06	5.47e-06
8.61e-06	1.56e-05	1.53e-05	1.16e-05	1.22e-05	8.18e-06	1.12e-05	6.91e-06	1.15e-05	1.71e-05	1.51e-05	1.5e-05	3.19e-05	2.61e-05	1.56e-05	4.94e-06	5.76e-06
8.43e-06	1.98e-05	1.48e-05	1.38e-05	1.18e-05	5.97e-06	9.91e-06	6.55e-06	1.09e-05	1.58e-05	1.39e-05	1.49e-05	2.01e-05	2.04e-05	1.66e-05	4.93e-06	5.3e-06
8.69e-06	1.61e-05	1.56e-05	1.35e-05	2.22e-05	4.85e-06	8.88e-06	7.31e-06	1.11e-05	1.43e-05	1.1e-05	1.55e-05	2.61e-05	2.53e-05	1.29e-05	7.45e-06	5.79e-06
8.2e-06	1.79e-05	1.59e-05	1.12e-05	1.08e-05	6.51e-06	1.08e-05	6.54e-06	1.07e-05	1.61e-05	1.51e-05	1.43e-05	1.87e-05	2.11e-05	1.73e-05	4.52e-06	5.04e-06
8.58e-06	1.55e-05	1.5e-05	1.22e-05	1.33e-05	6.82e-06	1e-05	6.95e-06	1.16e-05	1.65e-05	1.37e-05	1.5e-05	2.88e-05	2.57e-05	1.4e-05	5.55e-06	5.96e-06
8.44e-06	1.49e-05	1.53e-05	1.22e-05	1.57e-05	4.95e-06	8.97e-06	6.87e-06	1.09e-05	1.49e-05	1.17e-05	1.48e-05	2.25e-05	2e-05	1.36e-05	6e-06	5.47e-06
8.64e-06	1.62e-05	1.64e-05	1.1e-05	1.24e-05	7.8e-06	1.08e-05	6.86e-06	1.16e-05	1.69e-05	1.47e-05	1.5e-05	3.1e-05	2.6e-05	1.53e-05	5.16e-06	5.81e-06
8.21e-06	1.59e-05	1.62e-05	1e-05	1.09e-05	6.4e-06	1.06e-05	6.54e-06	1.08e-05	1.6e-05	1.48e-05	1.41e-05	1.88e-05	2.13e-05	1.66e-05	4.63e-06	5.13e-06
8.61e-06	1.55e-05	1.55e-05	1.27e-05	1.44e-05	6.27e-06	9.63e-06	7.06e-06	1.15e-05	1.62e-05	1.3e-05	1.54e-05	2.83e-05	2.55e-05	1.35e-05	5.84e-06	5.91e-06
8.49e-06	1.58e-05	1.47e-05	1.3e-05	1.79e-05	4.62e-06	8.65e-06	6.91e-06	1.08e-05	1.43e-05	1.09e-05	1.49e-05	2.33e-05	2.03e-05	1.36e-05	6.42e-06	5.42e-06
8.7e-06	1.62e-05	1.6e-05	1.15e-05	1.27e-05	7.46e-06	1.05e-05	6.86e-06	1.16e-05	1.68e-05	1.43e-05	1.52e-05	3.06e-05	2.58e-05	1.56e-05	5.25e-06	5.84e-06
8.34e-06	1.85e-05	1.55e-05	1.24e-05	1.21e-05	5.76e-06	9.65e-06	6.61e-06	1.09e-05	1.57e-05	1.35e-05	1.46e-05	1.98e-05	2.12e-05	1.59e-05	5.16e-06	5.41e-06

## Sheet: X0_9months
Brain	Bone	Fat	Skin	Spinal Cord
0.2315	0.2225	0.4235	0.125	0.034
0.25475	0.15875	0.59625	0.1125	0.0375
0.20825	0.28625	0.25075	0.1375	0.0305
0.219875	0.190625	0.509875	0.10625	0.03925
0.266375	0.318125	0.164375	0.13125	0.03225
0.243125	0.126875	0.337125	0.11875	0.02875
0.196625	0.254375	0.682625	0.14375	0.03575
0.202437	0.174687	0.293938	0.134375	0.034875
0.248938	0.302187	0.639437	0.109375	0.027875
0.272188	0.110937	0.466688	0.146875	0.031375
0.225688	0.238437	0.121188	0.121875	0.038375
0.214063	0.142813	0.725812	0.128125	0.033125
0.260563	0.270313	0.380313	0.103125	0.040125
0.237313	0.206563	0.207563	0.140625	0.036625
0.190812	0.334063	0.553063	0.115625	0.029625
0.193719	0.214531	0.661031	0.120313	0.0309375
0.240219	0.342031	0.315531	0.145313	0.0379375
0.263469	0.150781	0.142781	0.107813	0.0344375
0.216969	0.278281	0.488281	0.132812	0.0274375
0.228594	0.118906	0.401906	0.114062	0.0361875

## Sheet: Y0(50th)_9months
Adrenal Gland	Bladder	Brain	Bone	CSF	Eye Vitr	Fat	Gallbladder	Heart	Intestine	Kidney	Liver	Lung	Muscle	Pancreas	SAT	Skin	Spinal cord	Spleen	Stomach	Thymus	Thyroid	Uterus
4.21864e-06	4.90236e-06	1.07831e-05	9.32916e-06	7.34929e-06	3.98894e-06	6.42098e-06	2.48776e-06	8.03571e-06	2.52726e-06	5.50815e-06	6.95898e-06	1.20057e-05	9.73525e-06	4.82768e-06	1.00312e-05	1.38313e-05	2.18802e-05	9.46394e-06	4.58259e-06	8.01522e-06	9.91368e-06	4.80326e-06
4.4484e-06	4.90859e-06	1.02982e-05	1.012e-05	7.1331e-06	4.02581e-06	5.94274e-06	2.57749e-06	7.88293e-06	2.51385e-06	5.41643e-06	6.81884e-06	1.20342e-05	9.79426e-06	5.05896e-06	1.02678e-05	1.43366e-05	1.82293e-05	9.27112e-06	4.62999e-06	8.10786e-06	1.04239e-05	4.92366e-06
4.0163e-06	4.81099e-06	1.11615e-05	9.56722e-06	7.09616e-06	3.95214e-06	7.48448e-06	2.3992e-06	8.09124e-06	2.69309e-06	5.66041e-06	7.02623e-06	1.16055e-05	8.35052e-06	4.27661e-06	1.03811e-05	9.86293e-06	1.50297e-05	9.58976e-06	4.46422e-06	7.87268e-06	8.88409e-06	4.58829e-06
4.34483e-06	4.8931e-06	1.07172e-05	9.61877e-06	7.3117e-06	3.99395e-06	6.16264e-06	2.53886e-06	7.96763e-06	2.52323e-06	5.46749e-06	6.88929e-06	1.20366e-05	9.7672e-06	4.96897e-06	1.01176e-05	1.44689e-05	2.00353e-05	9.3801e-06	4.60802e-06	8.07137e-06	1.02094e-05	4.85275e-06
3.86725e-06	4.73125e-06	1.05944e-05	9.1446e-06	6.88646e-06	3.74308e-06	8.16009e-06	2.34432e-06	8.03014e-06	2.64912e-06	5.52368e-06	7.02433e-06	1.12171e-05	8.13689e-06	3.86826e-06	1.01979e-05	9.79133e-06	1.59384e-05	9.71872e-06	4.36523e-06	7.55393e-06	7.83412e-06	4.55617e-06
3.98962e-06	4.79849e-06	1.05081e-05	1.07965e-05	7.14867e-06	3.89494e-06	6.72663e-06	2.4794e-06	8.14811e-06	2.5283e-06	5.50946e-06	7.06706e-06	1.18322e-05	9.52448e-06	4.56174e-06	9.72942e-06	1.38038e-05	2.23807e-05	9.51751e-06	4.52313e-06	8.00788e-06	9.6523e-06	4.73461e-06
4.5967e-06	4.91342e-06	1.10098e-05	9.94243e-06	7.05148e-06	4.29275e-06	5.99231e-06	2.56386e-06	7.76045e-06	2.67942e-06	5.38761e-06	6.69612e-06	1.18788e-05	8.7992e-06	5.05993e-06	1.12176e-05	1.03815e-05	1.07794e-05	9.16168e-06	4.63824e-06	8.10629e-06	1.05475e-05	4.87028e-06
3.94012e-06	4.81812e-06	1.11723e-05	1.00533e-05	7.48611e-06	3.92044e-06	6.96346e-06	2.46012e-06	8.17235e-06	2.52519e-06	5.51527e-06	7.09266e-06	1.18057e-05	9.53911e-06	4.43163e-06	9.66134e-06	1.30813e-05	2.37896e-05	9.57343e-06	4.50402e-06	7.95451e-06	9.37415e-06	4.69893e-06
4.55941e-06	4.91943e-06	1.0369e-05	9.35241e-06	6.76732e-06	4.11371e-06	6.07033e-06	2.5298e-06	7.72162e-06	2.67594e-06	5.41339e-06	6.66386e-06	1.17968e-05	8.67578e-06	5.03178e-06	1.11381e-05	1.12602e-05	1.11811e-05	9.21115e-06	4.62551e-06	7.98881e-06	1.02273e-05	4.82467e-06
4.22684e-06	4.85657e-06	1.01832e-05	1.11245e-05	7.07654e-06	4.04331e-06	6.27576e-06	2.53369e-06	8.06728e-06	2.52483e-06	5.45627e-06	6.98915e-06	1.20081e-05	9.71311e-06	4.86104e-06	1.01323e-05	1.31366e-05	1.94642e-05	9.402e-06	4.58938e-06	8.16304e-06	1.02909e-05	4.86245e-06
3.74175e-06	4.61551e-06	1.09534e-05	1.0025e-05	6.96059e-06	3.64243e-06	8.61374e-06	2.35697e-06	7.97701e-06	2.60919e-06	5.46959e-06	7.05928e-06	1.08265e-05	7.96816e-06	3.63508e-06	1.0032e-05	9.78903e-06	1.63457e-05	9.79648e-06	4.28103e-06	7.35316e-06	7.28879e-06	4.49715e-06
4.59872e-06	4.92488e-06	1.06721e-05	1.05347e-05	7.34859e-06	4.16937e-06	5.62387e-06	2.64376e-06	7.78177e-06	2.51018e-06	5.36341e-06	6.74626e-06	1.20554e-05	9.88477e-06	5.15964e-06	1.04424e-05	1.38951e-05	1.70422e-05	9.13522e-06	4.65894e-06	8.11289e-06	1.07589e-05	4.99114e-06
4.24884e-06	4.83994e-06	1.03657e-05	9.71048e-06	6.73707e-06	3.94347e-06	6.78028e-06	2.43561e-06	7.97422e-06	2.68995e-06	5.59794e-06	6.89924e-06	1.17521e-05	8.45065e-06	4.66897e-06	1.06313e-05	1.09441e-05	1.30726e-05	9.45864e-06	4.54344e-06	7.94995e-06	9.54072e-06	4.66393e-06
3.74701e-06	4.76865e-06	1.09133e-05	9.50424e-06	7.3799e-06	3.77579e-06	7.56775e-06	2.41448e-06	8.13792e-06	2.49722e-06	5.43713e-06	7.10087e-06	1.15034e-05	9.32983e-06	4.07622e-06	9.51649e-06	1.29905e-05	2.47773e-05	9.67249e-06	4.41934e-06	7.79433e-06	8.47211e-06	4.62247e-06
4.49958e-06	4.91623e-06	1.10204e-05	9.08472e-06	7.06692e-06	4.15762e-06	6.29458e-06	2.50928e-06	7.84929e-06	2.68112e-06	5.50091e-06	6.76896e-06	1.18747e-05	8.65208e-06	4.96507e-06	1.09862e-05	1.09026e-05	1.18065e-05	9.32046e-06	4.61795e-06	8.09353e-06	1.01641e-05	4.77694e-06
4.54603e-06	4.95177e-06	1.10006e-05	9.36411e-06	7.52697e-06	4.14097e-06	5.8043e-06	2.60169e-06	7.82754e-06	2.51379e-06	5.40726e-06	6.76992e-06	1.20877e-05	9.90513e-06	5.14411e-06	1.03593e-05	1.41009e-05	1.89026e-05	9.22826e-06	4.65823e-06	8.10201e-06	1.05568e-05	4.95618e-06
4.17871e-06	4.86762e-06	1.08201e-05	9.02758e-06	7.00102e-06	4.03341e-06	7.1197e-06	2.40428e-06	8.02479e-06	2.69217e-06	5.63637e-06	6.95238e-06	1.17374e-05	8.48004e-06	4.51166e-06	1.05575e-05	9.88098e-06	1.37727e-05	9.51375e-06	4.53258e-06	7.90391e-06	9.26467e-06	4.64212e-06
3.54727e-06	4.635e-06	1.03999e-05	9.95342e-06	7.09009e-06	3.56077e-06	8.14935e-06	2.39934e-06	8.05415e-06	2.44482e-06	5.31899e-06	7.11957e-06	1.09686e-05	8.92178e-06	3.75864e-06	9.24097e-06	1.36632e-05	2.49867e-05	9.7719e-06	4.30807e-06	7.56783e-06	7.55656e-06	4.56868e-06
4.40883e-06	4.8935e-06	1.08885e-05	9.70646e-06	6.99123e-06	4.16682e-06	6.46898e-06	2.4879e-06	7.93532e-06	2.68706e-06	5.5348e-06	6.85321e-06	1.1892e-05	8.65076e-06	4.87788e-06	1.08875e-05	1.03694e-05	1.24221e-05	9.36903e-06	4.60181e-06	8.1315e-06	1.00833e-05	4.75113e-06
4.12223e-06	4.81037e-06	1.05687e-05	1.09352e-05	7.18789e-06	3.95114e-06	6.46697e-06	2.51098e-06	8.11648e-06	2.53128e-06	5.5121e-06	7.02844e-06	1.1935e-05	9.60401e-06	4.74383e-06	9.91578e-06	1.40884e-05	2.05824e-05	9.46645e-06	4.54924e-06	8.08658e-06	1.00064e-05	4.78682e-06

## Sheet: Y0(99th)_9months
Adrenal Gland	Bladder	Brain	Bone	CSF	Eye Vitr	Fat	Gallbladder	Heart	Intestine	Kidney	Liver	Lung	Muscle	Pancreas	SAT	Skin	Spinal cord	Spleen	Stomach	Thymus	Thyroid	Uterus
5.55e-06	6.59e-06	1.59e-05	1.95e-05	1.62e-05	4.94e-06	1.45e-05	3.24e-06	1.04e-05	6.46e-06	8.84e-06	1.15e-05	1.49e-05	1.73e-05	6.79e-06	3.1e-05	2.4e-05	2.26e-05	1.15e-05	6.32e-06	9.66e-06	1.02e-05	5.34e-06
6.08e-06	6.52e-06	1.54e-05	2.34e-05	1.58e-05	5.05e-06	1.36e-05	3.33e-06	1.05e-05	7.04e-06	8.95e-06	1.13e-05	1.5e-05	1.75e-05	7.52e-06	3.14e-05	2.43e-05	1.88e-05	1.15e-05	6.26e-06	1e-05	1.06e-05	5.72e-06
5.71e-06	6.91e-06	1.66e-05	1.97e-05	1.66e-05	5.3e-06	1.8e-05	3.71e-06	1.02e-05	6.22e-06	9.08e-06	1.19e-05	1.46e-05	1.77e-05	5.87e-06	3.36e-05	3.08e-05	2.69e-05	1.23e-05	6.46e-06	1.03e-05	1.01e-05	5.05e-06
5.81e-06	6.5e-06	1.59e-05	2.11e-05	1.62e-05	4.93e-06	1.39e-05	3.29e-06	1.05e-05	6.77e-06	8.88e-06	1.14e-05	1.5e-05	1.74e-05	7.19e-06	3.08e-05	2.48e-05	2.05e-05	1.15e-05	6.3e-06	9.8e-06	1.04e-05	5.53e-06
5.79e-06	6.88e-06	1.57e-05	1.89e-05	1.59e-05	5.35e-06	2.16e-05	3.65e-06	9.81e-06	5.86e-06	9.17e-06	1.18e-05	1.44e-05	1.78e-05	5.08e-06	3.5e-05	3.33e-05	2.85e-05	1.25e-05	6.42e-06	1.07e-05	9.61e-06	5.26e-06
5.39e-06	6.52e-06	1.56e-05	2.43e-05	1.59e-05	5.06e-06	1.55e-05	3.22e-06	1.03e-05	6e-06	8.81e-06	1.16e-05	1.46e-05	1.76e-05	6.23e-06	3.03e-05	2.44e-05	2.44e-05	1.16e-05	6.31e-06	9.74e-06	1e-05	5.19e-06
6.74e-06	6.7e-06	1.66e-05	2.04e-05	1.67e-05	5.62e-06	1.46e-05	3.63e-06	1.07e-05	7.78e-06	9.41e-06	1.13e-05	1.53e-05	1.79e-05	8.08e-06	3.38e-05	2.97e-05	1.95e-05	1.21e-05	6.53e-06	1.08e-05	1.09e-05	5.89e-06
5.39e-06	6.56e-06	1.64e-05	2.13e-05	1.66e-05	4.94e-06	1.6e-05	3.2e-06	1.03e-05	5.75e-06	8.84e-06	1.17e-05	1.46e-05	1.76e-05	5.95e-06	3.03e-05	2.41e-05	2.51e-05	1.18e-05	6.32e-06	9.96e-06	9.8e-06	5.07e-06
6.51e-06	6.72e-06	1.57e-05	1.88e-05	1.59e-05	5.37e-06	1.45e-05	3.61e-06	1.06e-05	7.65e-06	9.39e-06	1.13e-05	1.51e-05	1.75e-05	7.96e-06	3.47e-05	3.66e-05	1.98e-05	1.2e-05	6.51e-06	1.05e-05	1.05e-05	5.77e-06
5.8e-06	6.53e-06	1.52e-05	2.7e-05	1.56e-05	5.31e-06	1.44e-05	3.28e-06	1.05e-05	6.62e-06	8.78e-06	1.14e-05	1.49e-05	1.78e-05	6.95e-06	3.15e-05	2.32e-05	2.03e-05	1.15e-05	6.29e-06	9.92e-06	1.05e-05	5.54e-06
5.73e-06	6.67e-06	1.62e-05	2.17e-05	1.63e-05	5.31e-06	2.49e-05	3.66e-06	9.7e-06	5.77e-06	9.23e-06	1.18e-05	1.41e-05	1.81e-05	4.62e-06	3.46e-05	3.4e-05	2.85e-05	1.26e-05	6.38e-06	1.11e-05	9.48e-06	5.62e-06
6.48e-06	6.65e-06	1.59e-05	2.54e-05	1.63e-05	5.14e-06	1.32e-05	3.35e-06	1.05e-05	7.34e-06	9.06e-06	1.11e-05	1.51e-05	1.79e-05	7.89e-06	3.17e-05	2.4e-05	1.79e-05	1.18e-05	6.33e-06	1.05e-05	1.1e-05	6.02e-06
5.73e-06	6.89e-06	1.56e-05	1.97e-05	1.58e-05	5.23e-06	1.58e-05	3.65e-06	1.05e-05	6.88e-06	9.07e-06	1.16e-05	1.48e-05	1.74e-05	6.73e-06	3.47e-05	3.81e-05	2.26e-05	1.18e-05	6.43e-06	9.85e-06	1e-05	5.33e-06
5.42e-06	6.49e-06	1.59e-05	1.99e-05	1.63e-05	4.9e-06	1.76e-05	3.14e-06	9.88e-06	5.46e-06	8.91e-06	1.18e-05	1.43e-05	1.75e-05	5.24e-06	3.06e-05	2.36e-05	2.7e-05	1.22e-05	6.27e-06	1.03e-05	9.09e-06	4.89e-06
6.22e-06	6.82e-06	1.66e-05	1.84e-05	1.66e-05	5.35e-06	1.48e-05	3.65e-06	1.07e-05	7.47e-06	9.29e-06	1.14e-05	1.51e-05	1.75e-05	7.6e-06	3.39e-05	3.45e-05	2.17e-05	1.19e-05	6.48e-06	1.04e-05	1.05e-05	5.61e-06
6.18e-06	6.51e-06	1.63e-05	2.08e-05	1.66e-05	4.98e-06	1.34e-05	3.33e-06	1.05e-05	7.22e-06	9.02e-06	1.12e-05	1.51e-05	1.77e-05	7.75e-06	3.15e-05	2.43e-05	1.99e-05	1.17e-05	6.33e-06	1.03e-05	1.07e-05	5.84e-06
5.69e-06	7e-06	1.61e-05	1.83e-05	1.62e-05	5.38e-06	1.67e-05	3.68e-06	1.03e-05	6.65e-06	9.07e-06	1.18e-05	1.47e-05	1.76e-05	6.35e-06	3.42e-05	3.04e-05	2.46e-05	1.2e-05	6.46e-06	9.97e-06	1.01e-05	5.21e-06
5.28e-06	6.23e-06	1.53e-05	2.21e-05	1.57e-05	4.89e-06	2.06e-05	3.09e-06	9.61e-06	5.36e-06	8.95e-06	1.17e-05	1.37e-05	1.76e-05	4.55e-06	3.02e-05	2.49e-05	2.81e-05	1.24e-05	6.23e-06	1.07e-05	8.41e-06	5.07e-06
6.09e-06	6.82e-06	1.64e-05	1.97e-05	1.64e-05	5.41e-06	1.51e-05	3.66e-06	1.06e-05	7.33e-06	9.18e-06	1.15e-05	1.5e-05	1.76e-05	7.29e-06	3.39e-05	3.15e-05	2.23e-05	1.18e-05	6.46e-06	1.02e-05	1.04e-05	5.55e-06
5.63e-06	6.44e-06	1.57e-05	2.55e-05	1.6e-05	5.08e-06	1.48e-05	3.25e-06	1.04e-05	6.31e-06	8.79e-06	1.15e-05	1.47e-05	1.77e-05	6.64e-06	3.04e-05	2.47e-05	2.15e-05	1.15e-05	6.3e-06	9.78e-06	1.03e-05	5.36e-06
