# Supplementary material for: Influence of tissue conductivity on foetal exposure to extremely low frequency magnetic fields at 50 Hz using stochastic dosimetry
Source: PLoS One. 2018 Feb 7;13(2):e0192131. doi: 10.1371/journal.pone.0192131 (PMC5802904; doi:10.1371/journal.pone.0192131)
Supplement: S1 File — (ZIP) [file pone.0192131.s001.zip › Data/Ydistributions(10000)/3m/Bladder.txt]

       [ y0           ]
   0 : [ 9.82477e-006 ]
   1 : [ 9.91289e-006 ]
   2 : [ 9.5705e-006  ]
   3 : [ 9.85088e-006 ]
   4 : [ 9.84923e-006 ]
   5 : [ 9.49622e-006 ]
   6 : [ 9.70759e-006 ]
   7 : [ 9.59643e-006 ]
   8 : [ 9.59422e-006 ]
   9 : [ 9.74017e-006 ]
  10 : [ 9.66778e-006 ]
  11 : [ 9.74264e-006 ]
  12 : [ 9.80034e-006 ]
  13 : [ 9.66176e-006 ]
  14 : [ 9.48987e-006 ]
  15 : [ 9.90238e-006 ]
  16 : [ 9.67225e-006 ]
  17 : [ 9.34203e-006 ]
  18 : [ 9.45179e-006 ]
  19 : [ 9.48707e-006 ]
  20 : [ 9.54114e-006 ]
  21 : [ 9.68314e-006 ]
  22 : [ 9.31516e-006 ]
  23 : [ 9.41269e-006 ]
  24 : [ 9.65165e-006 ]
  25 : [ 9.29382e-006 ]
  26 : [ 9.69789e-006 ]
  27 : [ 9.48618e-006 ]
  28 : [ 9.71777e-006 ]
  29 : [ 9.83839e-006 ]
  30 : [ 9.73548e-006 ]
  31 : [ 9.45849e-006 ]
  32 : [ 9.41675e-006 ]
  33 : [ 9.67156e-006 ]
  34 : [ 9.25935e-006 ]
  35 : [ 9.77396e-006 ]
  36 : [ 9.1438e-006  ]
  37 : [ 9.56287e-006 ]
  38 : [ 9.44755e-006 ]
  39 : [ 9.43483e-006 ]
  40 : [ 9.78212e-006 ]
  41 : [ 9.39051e-006 ]
  42 : [ 9.66791e-006 ]
  43 : [ 9.40081e-006 ]
  44 : [ 9.61113e-006 ]
  45 : [ 9.75152e-006 ]
  46 : [ 9.45864e-006 ]
  47 : [ 9.38144e-006 ]
  48 : [ 9.80705e-006 ]
  49 : [ 9.70733e-006 ]
  50 : [ 9.81927e-006 ]
  51 : [ 9.78944e-006 ]
  52 : [ 9.89964e-006 ]
  53 : [ 9.6971e-006  ]
  54 : [ 9.41181e-006 ]
  55 : [ 9.31456e-006 ]
  56 : [ 9.33624e-006 ]
  57 : [ 9.37216e-006 ]
  58 : [ 9.80367e-006 ]
  59 : [ 9.55148e-006 ]
  60 : [ 9.37755e-006 ]
  61 : [ 9.74032e-006 ]
  62 : [ 9.48002e-006 ]
  63 : [ 9.33741e-006 ]
  64 : [ 9.49178e-006 ]
  65 : [ 9.49805e-006 ]
  66 : [ 9.49027e-006 ]
  67 : [ 9.68073e-006 ]
  68 : [ 9.56102e-006 ]
  69 : [ 9.25142e-006 ]
  70 : [ 9.57125e-006 ]
  71 : [ 9.36494e-006 ]
  72 : [ 9.64228e-006 ]
  73 : [ 9.56629e-006 ]
  74 : [ 9.31794e-006 ]
  75 : [ 9.43144e-006 ]
  76 : [ 9.72704e-006 ]
  77 : [ 9.79131e-006 ]
  78 : [ 9.45876e-006 ]
  79 : [ 9.46949e-006 ]
  80 : [ 9.29263e-006 ]
  81 : [ 9.2836e-006  ]
  82 : [ 9.74178e-006 ]
  83 : [ 9.48998e-006 ]
  84 : [ 9.70698e-006 ]
  85 : [ 9.59785e-006 ]
  86 : [ 9.31265e-006 ]
  87 : [ 9.42388e-006 ]
  88 : [ 9.60338e-006 ]
  89 : [ 9.71102e-006 ]
  90 : [ 9.8209e-006  ]
  91 : [ 9.6012e-006  ]
  92 : [ 9.45463e-006 ]
  93 : [ 9.41739e-006 ]
  94 : [ 9.44661e-006 ]
  95 : [ 9.25974e-006 ]
  96 : [ 9.20947e-006 ]
  97 : [ 9.85828e-006 ]
  98 : [ 9.64545e-006 ]
  99 : [ 9.0844e-006  ]
 100 : [ 9.3922e-006  ]
 101 : [ 9.79658e-006 ]
 102 : [ 9.53229e-006 ]
 103 : [ 9.76809e-006 ]
 104 : [ 9.52992e-006 ]
 105 : [ 9.34094e-006 ]
 106 : [ 9.41161e-006 ]
 107 : [ 9.90413e-006 ]
 108 : [ 9.32583e-006 ]
 109 : [ 9.65257e-006 ]
 110 : [ 9.64985e-006 ]
 111 : [ 9.59452e-006 ]
 112 : [ 9.70131e-006 ]
 113 : [ 9.35254e-006 ]
 114 : [ 9.88133e-006 ]
 115 : [ 9.9138e-006  ]
 116 : [ 9.62404e-006 ]
 117 : [ 9.82879e-006 ]
 118 : [ 9.102e-006   ]
 119 : [ 9.76792e-006 ]
 120 : [ 9.61757e-006 ]
 121 : [ 9.38751e-006 ]
 122 : [ 9.36988e-006 ]
 123 : [ 9.59081e-006 ]
 124 : [ 9.69593e-006 ]
 125 : [ 9.76266e-006 ]
 126 : [ 9.49704e-006 ]
 127 : [ 9.70626e-006 ]
 128 : [ 9.45315e-006 ]
 129 : [ 9.63083e-006 ]
 130 : [ 9.47118e-006 ]
 131 : [ 9.50639e-006 ]
 132 : [ 9.47841e-006 ]
 133 : [ 9.25902e-006 ]
 134 : [ 9.57035e-006 ]
 135 : [ 9.34472e-006 ]
 136 : [ 9.32906e-006 ]
 137 : [ 9.38488e-006 ]
 138 : [ 9.75394e-006 ]
 139 : [ 9.51345e-006 ]
 140 : [ 9.66727e-006 ]
 141 : [ 9.73189e-006 ]
 142 : [ 9.56646e-006 ]
 143 : [ 9.64053e-006 ]
 144 : [ 9.49677e-006 ]
 145 : [ 9.56572e-006 ]
 146 : [ 9.39757e-006 ]
 147 : [ 9.51116e-006 ]
 148 : [ 9.62896e-006 ]
 149 : [ 9.47043e-006 ]
 150 : [ 9.7147e-006  ]
 151 : [ 9.78083e-006 ]
 152 : [ 9.40278e-006 ]
 153 : [ 9.65739e-006 ]
 154 : [ 9.64586e-006 ]
 155 : [ 9.44252e-006 ]
 156 : [ 9.28089e-006 ]
 157 : [ 9.67152e-006 ]
 158 : [ 9.34594e-006 ]
 159 : [ 9.58292e-006 ]
 160 : [ 9.74452e-006 ]
 161 : [ 9.70243e-006 ]
 162 : [ 9.35597e-006 ]
 163 : [ 9.83123e-006 ]
 164 : [ 9.7666e-006  ]
 165 : [ 9.27286e-006 ]
 166 : [ 9.80039e-006 ]
 167 : [ 9.79539e-006 ]
 168 : [ 9.39914e-006 ]
 169 : [ 9.6802e-006  ]
 170 : [ 9.44099e-006 ]
 171 : [ 9.49522e-006 ]
 172 : [ 9.37321e-006 ]
 173 : [ 9.6023e-006  ]
 174 : [ 9.69934e-006 ]
 175 : [ 9.48636e-006 ]
 176 : [ 9.78126e-006 ]
 177 : [ 9.40318e-006 ]
 178 : [ 9.95733e-006 ]
 179 : [ 9.32269e-006 ]
 180 : [ 9.89097e-006 ]
 181 : [ 9.47766e-006 ]
 182 : [ 9.42066e-006 ]
 183 : [ 9.26345e-006 ]
 184 : [ 9.72143e-006 ]
 185 : [ 9.33617e-006 ]
 186 : [ 9.79707e-006 ]
 187 : [ 9.25703e-006 ]
 188 : [ 9.45466e-006 ]
 189 : [ 9.39667e-006 ]
 190 : [ 9.44643e-006 ]
 191 : [ 9.48232e-006 ]
 192 : [ 9.38675e-006 ]
 193 : [ 9.14658e-006 ]
 194 : [ 9.31832e-006 ]
 195 : [ 9.60543e-006 ]
 196 : [ 9.74819e-006 ]
 197 : [ 9.68195e-006 ]
 198 : [ 9.39092e-006 ]
 199 : [ 9.69092e-006 ]
 200 : [ 9.31111e-006 ]
 201 : [ 9.48214e-006 ]
 202 : [ 9.38177e-006 ]
 203 : [ 9.9236e-006  ]
 204 : [ 9.51441e-006 ]
 205 : [ 9.63326e-006 ]
 206 : [ 9.57458e-006 ]
 207 : [ 9.68829e-006 ]
 208 : [ 9.51641e-006 ]
 209 : [ 9.45362e-006 ]
 210 : [ 9.50141e-006 ]
 211 : [ 9.89006e-006 ]
 212 : [ 9.68537e-006 ]
 213 : [ 9.76487e-006 ]
 214 : [ 9.73127e-006 ]
 215 : [ 9.66516e-006 ]
 216 : [ 9.45653e-006 ]
 217 : [ 9.96893e-006 ]
 218 : [ 9.83512e-006 ]
 219 : [ 9.5996e-006  ]
 220 : [ 9.81077e-006 ]
 221 : [ 9.31435e-006 ]
 222 : [ 9.30422e-006 ]
 223 : [ 9.65277e-006 ]
 224 : [ 9.86788e-006 ]
 225 : [ 9.35943e-006 ]
 226 : [ 9.64487e-006 ]
 227 : [ 9.56781e-006 ]
 228 : [ 9.23704e-006 ]
 229 : [ 9.50075e-006 ]
 230 : [ 9.59087e-006 ]
 231 : [ 9.46363e-006 ]
 232 : [ 9.25051e-006 ]
 233 : [ 9.23498e-006 ]
 234 : [ 9.64497e-006 ]
 235 : [ 9.47733e-006 ]
 236 : [ 9.7543e-006  ]
 237 : [ 9.57358e-006 ]
 238 : [ 9.60157e-006 ]
 239 : [ 9.68314e-006 ]
 240 : [ 9.24058e-006 ]
 241 : [ 9.74055e-006 ]
 242 : [ 9.61203e-006 ]
 243 : [ 9.53277e-006 ]
 244 : [ 9.38778e-006 ]
 245 : [ 9.55172e-006 ]
 246 : [ 9.56657e-006 ]
 247 : [ 9.78399e-006 ]
 248 : [ 9.60161e-006 ]
 249 : [ 9.77537e-006 ]
 250 : [ 9.54448e-006 ]
 251 : [ 9.70885e-006 ]
 252 : [ 9.59057e-006 ]
 253 : [ 9.71953e-006 ]
 254 : [ 9.28305e-006 ]
 255 : [ 9.41084e-006 ]
 256 : [ 9.47119e-006 ]
 257 : [ 9.46202e-006 ]
 258 : [ 9.60342e-006 ]
 259 : [ 9.70439e-006 ]
 260 : [ 9.32627e-006 ]
 261 : [ 9.34814e-006 ]
 262 : [ 9.5026e-006  ]
 263 : [ 9.26426e-006 ]
 264 : [ 9.71116e-006 ]
 265 : [ 9.52964e-006 ]
 266 : [ 9.40416e-006 ]
 267 : [ 9.44387e-006 ]
 268 : [ 9.22433e-006 ]
 269 : [ 9.62325e-006 ]
 270 : [ 9.49572e-006 ]
 271 : [ 9.71758e-006 ]
 272 : [ 9.18929e-006 ]
 273 : [ 9.73586e-006 ]
 274 : [ 9.64671e-006 ]
 275 : [ 9.59573e-006 ]
 276 : [ 9.42087e-006 ]
 277 : [ 9.6567e-006  ]
 278 : [ 9.53155e-006 ]
 279 : [ 9.739e-006   ]
 280 : [ 9.55176e-006 ]
 281 : [ 9.76065e-006 ]
 282 : [ 9.85095e-006 ]
 283 : [ 9.13744e-006 ]
 284 : [ 9.53811e-006 ]
 285 : [ 9.85809e-006 ]
 286 : [ 9.40704e-006 ]
 287 : [ 9.73928e-006 ]
 288 : [ 9.47745e-006 ]
 289 : [ 9.73844e-006 ]
 290 : [ 9.66892e-006 ]
 291 : [ 9.72367e-006 ]
 292 : [ 9.56101e-006 ]
 293 : [ 9.87543e-006 ]
 294 : [ 9.2463e-006  ]
 295 : [ 9.51678e-006 ]
 296 : [ 9.93178e-006 ]
 297 : [ 9.82993e-006 ]
 298 : [ 9.20672e-006 ]
 299 : [ 9.71968e-006 ]
 300 : [ 9.4313e-006  ]
 301 : [ 9.47428e-006 ]
 302 : [ 9.31972e-006 ]
 303 : [ 9.44175e-006 ]
 304 : [ 9.32296e-006 ]
 305 : [ 9.52046e-006 ]
 306 : [ 9.69308e-006 ]
 307 : [ 9.18615e-006 ]
 308 : [ 9.41275e-006 ]
 309 : [ 9.25203e-006 ]
 310 : [ 9.93717e-006 ]
 311 : [ 9.64144e-006 ]
 312 : [ 9.64372e-006 ]
 313 : [ 9.86876e-006 ]
 314 : [ 9.32538e-006 ]
 315 : [ 9.11076e-006 ]
 316 : [ 9.20758e-006 ]
 317 : [ 9.54018e-006 ]
 318 : [ 9.67016e-006 ]
 319 : [ 9.77945e-006 ]
 320 : [ 9.19136e-006 ]
 321 : [ 9.74471e-006 ]
 322 : [ 9.55976e-006 ]
 323 : [ 9.49895e-006 ]
 324 : [ 9.70718e-006 ]
 325 : [ 9.6507e-006  ]
 326 : [ 9.69941e-006 ]
 327 : [ 9.88947e-006 ]
 328 : [ 9.54832e-006 ]
 329 : [ 9.39754e-006 ]
 330 : [ 9.29283e-006 ]
 331 : [ 9.30281e-006 ]
 332 : [ 9.79459e-006 ]
 333 : [ 9.27038e-006 ]
 334 : [ 9.76344e-006 ]
 335 : [ 9.43583e-006 ]
 336 : [ 9.36218e-006 ]
 337 : [ 9.44438e-006 ]
 338 : [ 9.50267e-006 ]
 339 : [ 9.62134e-006 ]
 340 : [ 9.50986e-006 ]
 341 : [ 9.30693e-006 ]
 342 : [ 9.58131e-006 ]
 343 : [ 9.51698e-006 ]
 344 : [ 9.57243e-006 ]
 345 : [ 9.14205e-006 ]
 346 : [ 9.7289e-006  ]
 347 : [ 9.3878e-006  ]
 348 : [ 9.35368e-006 ]
 349 : [ 9.44784e-006 ]
 350 : [ 9.29477e-006 ]
 351 : [ 9.64966e-006 ]
 352 : [ 9.55783e-006 ]
 353 : [ 9.69285e-006 ]
 354 : [ 9.74301e-006 ]
 355 : [ 9.32224e-006 ]
 356 : [ 9.26934e-006 ]
 357 : [ 9.72875e-006 ]
 358 : [ 9.40267e-006 ]
 359 : [ 9.31652e-006 ]
 360 : [ 9.71067e-006 ]
 361 : [ 9.85436e-006 ]
 362 : [ 9.80921e-006 ]
 363 : [ 9.7963e-006  ]
 364 : [ 9.23098e-006 ]
 365 : [ 9.44739e-006 ]
 366 : [ 9.61384e-006 ]
 367 : [ 9.65261e-006 ]
 368 : [ 9.36531e-006 ]
 369 : [ 9.64334e-006 ]
 370 : [ 9.29165e-006 ]
 371 : [ 9.57492e-006 ]
 372 : [ 9.33336e-006 ]
 373 : [ 9.45929e-006 ]
 374 : [ 9.84803e-006 ]
 375 : [ 9.45892e-006 ]
 376 : [ 9.63387e-006 ]
 377 : [ 9.50241e-006 ]
 378 : [ 9.75543e-006 ]
 379 : [ 9.66769e-006 ]
 380 : [ 9.54118e-006 ]
 381 : [ 9.44403e-006 ]
 382 : [ 9.58289e-006 ]
 383 : [ 9.68964e-006 ]
 384 : [ 9.48776e-006 ]
 385 : [ 9.39754e-006 ]
 386 : [ 9.61583e-006 ]
 387 : [ 9.34005e-006 ]
 388 : [ 9.28065e-006 ]
 389 : [ 9.81576e-006 ]
 390 : [ 9.58519e-006 ]
 391 : [ 9.30882e-006 ]
 392 : [ 9.82529e-006 ]
 393 : [ 9.41695e-006 ]
 394 : [ 9.78466e-006 ]
 395 : [ 9.85738e-006 ]
 396 : [ 9.64721e-006 ]
 397 : [ 9.50567e-006 ]
 398 : [ 9.45587e-006 ]
 399 : [ 9.48322e-006 ]
 400 : [ 9.50564e-006 ]
 401 : [ 9.70876e-006 ]
 402 : [ 9.29887e-006 ]
 403 : [ 9.64556e-006 ]
 404 : [ 9.76103e-006 ]
 405 : [ 9.53035e-006 ]
 406 : [ 9.30588e-006 ]
 407 : [ 9.5956e-006  ]
 408 : [ 9.54489e-006 ]
 409 : [ 9.62929e-006 ]
 410 : [ 9.34661e-006 ]
 411 : [ 9.48214e-006 ]
 412 : [ 9.66108e-006 ]
 413 : [ 9.62805e-006 ]
 414 : [ 9.82009e-006 ]
 415 : [ 9.60871e-006 ]
 416 : [ 9.32894e-006 ]
 417 : [ 9.43546e-006 ]
 418 : [ 9.2816e-006  ]
 419 : [ 9.54662e-006 ]
 420 : [ 9.55487e-006 ]
 421 : [ 9.73856e-006 ]
 422 : [ 9.22266e-006 ]
 423 : [ 9.41468e-006 ]
 424 : [ 9.54669e-006 ]
 425 : [ 9.55297e-006 ]
 426 : [ 9.37345e-006 ]
 427 : [ 9.22301e-006 ]
 428 : [ 9.21467e-006 ]
 429 : [ 9.29741e-006 ]
 430 : [ 9.63659e-006 ]
 431 : [ 9.48884e-006 ]
 432 : [ 9.36828e-006 ]
 433 : [ 9.52338e-006 ]
 434 : [ 9.69036e-006 ]
 435 : [ 9.82841e-006 ]
 436 : [ 9.22599e-006 ]
 437 : [ 9.27819e-006 ]
 438 : [ 9.39339e-006 ]
 439 : [ 9.78582e-006 ]
 440 : [ 9.40536e-006 ]
 441 : [ 9.36471e-006 ]
 442 : [ 9.24511e-006 ]
 443 : [ 9.57029e-006 ]
 444 : [ 9.27133e-006 ]
 445 : [ 9.64643e-006 ]
 446 : [ 9.65214e-006 ]
 447 : [ 9.62905e-006 ]
 448 : [ 9.46904e-006 ]
 449 : [ 9.26936e-006 ]
 450 : [ 9.83417e-006 ]
 451 : [ 9.51288e-006 ]
 452 : [ 9.63941e-006 ]
 453 : [ 9.60508e-006 ]
 454 : [ 9.44171e-006 ]
 455 : [ 9.42537e-006 ]
 456 : [ 9.38633e-006 ]
 457 : [ 9.69143e-006 ]
 458 : [ 9.45249e-006 ]
 459 : [ 9.80793e-006 ]
 460 : [ 9.43692e-006 ]
 461 : [ 9.74678e-006 ]
 462 : [ 9.80645e-006 ]
 463 : [ 9.85093e-006 ]
 464 : [ 9.86215e-006 ]
 465 : [ 9.40381e-006 ]
 466 : [ 9.25025e-006 ]
 467 : [ 9.50778e-006 ]
 468 : [ 9.82601e-006 ]
 469 : [ 9.43933e-006 ]
 470 : [ 9.4553e-006  ]
 471 : [ 9.14427e-006 ]
 472 : [ 9.2507e-006  ]
 473 : [ 9.72878e-006 ]
 474 : [ 9.67407e-006 ]
 475 : [ 9.91894e-006 ]
 476 : [ 9.43996e-006 ]
 477 : [ 9.48625e-006 ]
 478 : [ 9.64903e-006 ]
 479 : [ 9.58009e-006 ]
 480 : [ 9.54728e-006 ]
 481 : [ 9.54763e-006 ]
 482 : [ 9.38366e-006 ]
 483 : [ 9.33841e-006 ]
 484 : [ 9.71311e-006 ]
 485 : [ 9.79091e-006 ]
 486 : [ 9.29524e-006 ]
 487 : [ 9.52231e-006 ]
 488 : [ 9.50414e-006 ]
 489 : [ 9.13891e-006 ]
 490 : [ 9.77887e-006 ]
 491 : [ 9.27481e-006 ]
 492 : [ 9.61395e-006 ]
 493 : [ 9.54245e-006 ]
 494 : [ 9.34803e-006 ]
 495 : [ 9.71634e-006 ]
 496 : [ 9.35351e-006 ]
 497 : [ 9.30999e-006 ]
 498 : [ 9.59205e-006 ]
 499 : [ 9.75526e-006 ]
 500 : [ 9.7298e-006  ]
 501 : [ 9.40768e-006 ]
 502 : [ 9.4843e-006  ]
 503 : [ 9.65837e-006 ]
 504 : [ 9.79554e-006 ]
 505 : [ 9.78043e-006 ]
 506 : [ 9.72351e-006 ]
 507 : [ 9.37655e-006 ]
 508 : [ 9.73962e-006 ]
 509 : [ 9.84216e-006 ]
 510 : [ 9.31626e-006 ]
 511 : [ 9.71665e-006 ]
 512 : [ 9.42899e-006 ]
 513 : [ 9.68736e-006 ]
 514 : [ 9.45028e-006 ]
 515 : [ 9.8958e-006  ]
 516 : [ 9.80111e-006 ]
 517 : [ 9.66829e-006 ]
 518 : [ 9.37801e-006 ]
 519 : [ 9.79861e-006 ]
 520 : [ 9.60894e-006 ]
 521 : [ 9.5358e-006  ]
 522 : [ 9.39508e-006 ]
 523 : [ 9.32508e-006 ]
 524 : [ 9.49457e-006 ]
 525 : [ 9.73251e-006 ]
 526 : [ 9.56711e-006 ]
 527 : [ 9.36632e-006 ]
 528 : [ 9.34591e-006 ]
 529 : [ 9.21279e-006 ]
 530 : [ 9.31635e-006 ]
 531 : [ 9.7409e-006  ]
 532 : [ 9.4899e-006  ]
 533 : [ 9.60334e-006 ]
 534 : [ 9.41003e-006 ]
 535 : [ 9.34301e-006 ]
 536 : [ 9.19954e-006 ]
 537 : [ 9.69394e-006 ]
 538 : [ 9.44772e-006 ]
 539 : [ 9.69938e-006 ]
 540 : [ 9.52608e-006 ]
 541 : [ 9.2475e-006  ]
 542 : [ 9.20601e-006 ]
 543 : [ 9.79649e-006 ]
 544 : [ 9.52214e-006 ]
 545 : [ 9.36907e-006 ]
 546 : [ 9.49103e-006 ]
 547 : [ 9.54226e-006 ]
 548 : [ 9.35818e-006 ]
 549 : [ 9.22443e-006 ]
 550 : [ 9.81738e-006 ]
 551 : [ 9.35672e-006 ]
 552 : [ 9.23281e-006 ]
 553 : [ 9.53194e-006 ]
 554 : [ 9.71602e-006 ]
 555 : [ 9.48542e-006 ]
 556 : [ 9.83127e-006 ]
 557 : [ 9.88205e-006 ]
 558 : [ 9.54799e-006 ]
 559 : [ 9.61995e-006 ]
 560 : [ 9.64392e-006 ]
 561 : [ 9.43954e-006 ]
 562 : [ 9.68672e-006 ]
 563 : [ 9.78429e-006 ]
 564 : [ 9.23675e-006 ]
 565 : [ 9.24522e-006 ]
 566 : [ 9.2916e-006  ]
 567 : [ 9.2654e-006  ]
 568 : [ 9.75317e-006 ]
 569 : [ 9.33987e-006 ]
 570 : [ 9.22943e-006 ]
 571 : [ 9.6003e-006  ]
 572 : [ 9.5453e-006  ]
 573 : [ 9.45122e-006 ]
 574 : [ 9.29065e-006 ]
 575 : [ 9.85366e-006 ]
 576 : [ 9.34916e-006 ]
 577 : [ 9.62443e-006 ]
 578 : [ 9.57363e-006 ]
 579 : [ 9.54039e-006 ]
 580 : [ 9.56875e-006 ]
 581 : [ 9.45646e-006 ]
 582 : [ 9.27547e-006 ]
 583 : [ 9.37988e-006 ]
 584 : [ 9.65076e-006 ]
 585 : [ 9.16932e-006 ]
 586 : [ 9.55475e-006 ]
 587 : [ 9.85662e-006 ]
 588 : [ 9.36873e-006 ]
 589 : [ 9.78689e-006 ]
 590 : [ 9.48407e-006 ]
 591 : [ 9.18288e-006 ]
 592 : [ 9.60416e-006 ]
 593 : [ 9.2859e-006  ]
 594 : [ 9.56028e-006 ]
 595 : [ 9.8062e-006  ]
 596 : [ 9.42156e-006 ]
 597 : [ 9.43074e-006 ]
 598 : [ 9.24498e-006 ]
 599 : [ 9.49764e-006 ]
 600 : [ 9.57208e-006 ]
 601 : [ 9.87561e-006 ]
 602 : [ 9.53967e-006 ]
 603 : [ 9.48841e-006 ]
 604 : [ 9.23628e-006 ]
 605 : [ 9.44348e-006 ]
 606 : [ 9.60164e-006 ]
 607 : [ 9.68251e-006 ]
 608 : [ 9.6898e-006  ]
 609 : [ 9.33846e-006 ]
 610 : [ 9.44928e-006 ]
 611 : [ 9.23543e-006 ]
 612 : [ 9.37277e-006 ]
 613 : [ 9.69989e-006 ]
 614 : [ 9.73346e-006 ]
 615 : [ 9.46963e-006 ]
 616 : [ 9.41359e-006 ]
 617 : [ 9.92382e-006 ]
 618 : [ 9.38555e-006 ]
 619 : [ 9.60977e-006 ]
 620 : [ 9.48477e-006 ]
 621 : [ 9.31143e-006 ]
 622 : [ 9.84706e-006 ]
 623 : [ 9.89235e-006 ]
 624 : [ 9.63546e-006 ]
 625 : [ 9.75151e-006 ]
 626 : [ 9.54963e-006 ]
 627 : [ 9.51281e-006 ]
 628 : [ 9.68416e-006 ]
 629 : [ 9.49925e-006 ]
 630 : [ 9.3745e-006  ]
 631 : [ 9.84334e-006 ]
 632 : [ 9.69326e-006 ]
 633 : [ 9.39886e-006 ]
 634 : [ 9.53333e-006 ]
 635 : [ 9.57804e-006 ]
 636 : [ 9.35521e-006 ]
 637 : [ 9.58967e-006 ]
 638 : [ 9.5943e-006  ]
 639 : [ 9.57517e-006 ]
 640 : [ 9.39174e-006 ]
 641 : [ 9.61207e-006 ]
 642 : [ 9.68795e-006 ]
 643 : [ 9.78386e-006 ]
 644 : [ 9.83076e-006 ]
 645 : [ 9.46535e-006 ]
 646 : [ 9.37025e-006 ]
 647 : [ 9.73573e-006 ]
 648 : [ 9.52023e-006 ]
 649 : [ 9.77847e-006 ]
 650 : [ 9.67683e-006 ]
 651 : [ 9.44386e-006 ]
 652 : [ 9.52901e-006 ]
 653 : [ 9.71172e-006 ]
 654 : [ 9.25145e-006 ]
 655 : [ 9.50596e-006 ]
 656 : [ 9.05066e-006 ]
 657 : [ 9.81216e-006 ]
 658 : [ 9.81083e-006 ]
 659 : [ 9.64047e-006 ]
 660 : [ 9.44474e-006 ]
 661 : [ 9.78711e-006 ]
 662 : [ 9.23745e-006 ]
 663 : [ 9.5075e-006  ]
 664 : [ 9.43925e-006 ]
 665 : [ 9.94622e-006 ]
 666 : [ 9.44263e-006 ]
 667 : [ 9.53431e-006 ]
 668 : [ 9.78993e-006 ]
 669 : [ 9.95766e-006 ]
 670 : [ 9.11986e-006 ]
 671 : [ 9.30169e-006 ]
 672 : [ 9.90282e-006 ]
 673 : [ 9.82322e-006 ]
 674 : [ 9.82144e-006 ]
 675 : [ 9.82673e-006 ]
 676 : [ 9.80495e-006 ]
 677 : [ 9.18328e-006 ]
 678 : [ 9.22936e-006 ]
 679 : [ 9.27338e-006 ]
 680 : [ 9.704e-006   ]
 681 : [ 9.78911e-006 ]
 682 : [ 9.54816e-006 ]
 683 : [ 9.57018e-006 ]
 684 : [ 9.78483e-006 ]
 685 : [ 9.69828e-006 ]
 686 : [ 9.66365e-006 ]
 687 : [ 9.21323e-006 ]
 688 : [ 9.70645e-006 ]
 689 : [ 9.38969e-006 ]
 690 : [ 9.76359e-006 ]
 691 : [ 9.77951e-006 ]
 692 : [ 9.42544e-006 ]
 693 : [ 9.23509e-006 ]
 694 : [ 9.62546e-006 ]
 695 : [ 9.66268e-006 ]
 696 : [ 9.90951e-006 ]
 697 : [ 9.59699e-006 ]
 698 : [ 9.61045e-006 ]
 699 : [ 9.55948e-006 ]
 700 : [ 9.38973e-006 ]
 701 : [ 9.55586e-006 ]
 702 : [ 9.68789e-006 ]
 703 : [ 9.73102e-006 ]
 704 : [ 9.68735e-006 ]
 705 : [ 9.69144e-006 ]
 706 : [ 9.67053e-006 ]
 707 : [ 9.61871e-006 ]
 708 : [ 9.65246e-006 ]
 709 : [ 9.55629e-006 ]
 710 : [ 9.4364e-006  ]
 711 : [ 9.87778e-006 ]
 712 : [ 9.171e-006   ]
 713 : [ 9.62318e-006 ]
 714 : [ 9.8032e-006  ]
 715 : [ 9.3141e-006  ]
 716 : [ 9.4258e-006  ]
 717 : [ 9.8843e-006  ]
 718 : [ 9.78399e-006 ]
 719 : [ 9.49287e-006 ]
 720 : [ 9.37131e-006 ]
 721 : [ 9.77732e-006 ]
 722 : [ 9.47783e-006 ]
 723 : [ 9.31705e-006 ]
 724 : [ 9.67131e-006 ]
 725 : [ 9.4912e-006  ]
 726 : [ 9.7746e-006  ]
 727 : [ 9.69286e-006 ]
 728 : [ 9.36287e-006 ]
 729 : [ 9.88904e-006 ]
 730 : [ 9.32255e-006 ]
 731 : [ 9.68182e-006 ]
 732 : [ 9.53366e-006 ]
 733 : [ 9.28974e-006 ]
 734 : [ 9.65899e-006 ]
 735 : [ 9.83235e-006 ]
 736 : [ 9.42793e-006 ]
 737 : [ 9.54403e-006 ]
 738 : [ 9.40587e-006 ]
 739 : [ 9.56477e-006 ]
 740 : [ 9.25895e-006 ]
 741 : [ 9.76775e-006 ]
 742 : [ 9.62654e-006 ]
 743 : [ 9.78839e-006 ]
 744 : [ 9.31696e-006 ]
 745 : [ 9.54695e-006 ]
 746 : [ 9.52394e-006 ]
 747 : [ 9.37871e-006 ]
 748 : [ 9.48258e-006 ]
 749 : [ 9.43103e-006 ]
 750 : [ 9.73085e-006 ]
 751 : [ 9.42413e-006 ]
 752 : [ 9.21662e-006 ]
 753 : [ 9.85301e-006 ]
 754 : [ 9.71175e-006 ]
 755 : [ 9.65492e-006 ]
 756 : [ 9.68533e-006 ]
 757 : [ 9.86931e-006 ]
 758 : [ 9.48511e-006 ]
 759 : [ 9.56289e-006 ]
 760 : [ 9.42251e-006 ]
 761 : [ 9.3419e-006  ]
 762 : [ 9.71711e-006 ]
 763 : [ 9.83735e-006 ]
 764 : [ 9.49843e-006 ]
 765 : [ 9.85072e-006 ]
 766 : [ 9.24558e-006 ]
 767 : [ 9.86852e-006 ]
 768 : [ 9.5179e-006  ]
 769 : [ 9.21432e-006 ]
 770 : [ 9.3238e-006  ]
 771 : [ 9.62222e-006 ]
 772 : [ 9.2814e-006  ]
 773 : [ 9.37372e-006 ]
 774 : [ 9.85025e-006 ]
 775 : [ 9.58247e-006 ]
 776 : [ 9.54064e-006 ]
 777 : [ 9.81804e-006 ]
 778 : [ 9.73798e-006 ]
 779 : [ 9.45921e-006 ]
 780 : [ 9.8452e-006  ]
 781 : [ 9.31195e-006 ]
 782 : [ 9.2702e-006  ]
 783 : [ 9.70584e-006 ]
 784 : [ 9.35333e-006 ]
 785 : [ 9.51684e-006 ]
 786 : [ 9.29114e-006 ]
 787 : [ 9.60709e-006 ]
 788 : [ 9.82501e-006 ]
 789 : [ 9.41805e-006 ]
 790 : [ 9.40282e-006 ]
 791 : [ 9.59023e-006 ]
 792 : [ 9.47524e-006 ]
 793 : [ 9.49708e-006 ]
 794 : [ 9.65937e-006 ]
 795 : [ 9.9228e-006  ]
 796 : [ 9.51339e-006 ]
 797 : [ 9.31034e-006 ]
 798 : [ 9.61856e-006 ]
 799 : [ 9.65831e-006 ]
 800 : [ 9.69073e-006 ]
 801 : [ 9.30143e-006 ]
 802 : [ 9.37758e-006 ]
 803 : [ 9.54975e-006 ]
 804 : [ 9.44196e-006 ]
 805 : [ 9.62889e-006 ]
 806 : [ 9.62204e-006 ]
 807 : [ 9.67284e-006 ]
 808 : [ 9.49953e-006 ]
 809 : [ 9.57089e-006 ]
 810 : [ 9.36438e-006 ]
 811 : [ 9.52344e-006 ]
 812 : [ 9.441e-006   ]
 813 : [ 9.43762e-006 ]
 814 : [ 9.22186e-006 ]
 815 : [ 9.46897e-006 ]
 816 : [ 9.53641e-006 ]
 817 : [ 9.24854e-006 ]
 818 : [ 9.50066e-006 ]
 819 : [ 9.52541e-006 ]
 820 : [ 9.54018e-006 ]
 821 : [ 9.65768e-006 ]
 822 : [ 9.45949e-006 ]
 823 : [ 9.26591e-006 ]
 824 : [ 9.40912e-006 ]
 825 : [ 9.26086e-006 ]
 826 : [ 9.38413e-006 ]
 827 : [ 9.77699e-006 ]
 828 : [ 9.23913e-006 ]
 829 : [ 9.67027e-006 ]
 830 : [ 9.58855e-006 ]
 831 : [ 9.55632e-006 ]
 832 : [ 9.28843e-006 ]
 833 : [ 9.76337e-006 ]
 834 : [ 9.65047e-006 ]
 835 : [ 9.6763e-006  ]
 836 : [ 9.69876e-006 ]
 837 : [ 9.42856e-006 ]
 838 : [ 9.32689e-006 ]
 839 : [ 9.48453e-006 ]
 840 : [ 9.3702e-006  ]
 841 : [ 9.87438e-006 ]
 842 : [ 9.30132e-006 ]
 843 : [ 9.23352e-006 ]
 844 : [ 9.83606e-006 ]
 845 : [ 9.22448e-006 ]
 846 : [ 9.72547e-006 ]
 847 : [ 9.66925e-006 ]
 848 : [ 9.55966e-006 ]
 849 : [ 9.15461e-006 ]
 850 : [ 9.55717e-006 ]
 851 : [ 9.41311e-006 ]
 852 : [ 9.16507e-006 ]
 853 : [ 9.90473e-006 ]
 854 : [ 9.82676e-006 ]
 855 : [ 9.27774e-006 ]
 856 : [ 9.53406e-006 ]
 857 : [ 9.49487e-006 ]
 858 : [ 9.61913e-006 ]
 859 : [ 9.58734e-006 ]
 860 : [ 9.59691e-006 ]
 861 : [ 9.68417e-006 ]
 862 : [ 9.73751e-006 ]
 863 : [ 9.85649e-006 ]
 864 : [ 9.77364e-006 ]
 865 : [ 9.55047e-006 ]
 866 : [ 9.67302e-006 ]
 867 : [ 9.50569e-006 ]
 868 : [ 9.53832e-006 ]
 869 : [ 9.52991e-006 ]
 870 : [ 9.1917e-006  ]
 871 : [ 9.5137e-006  ]
 872 : [ 9.56038e-006 ]
 873 : [ 9.45776e-006 ]
 874 : [ 9.60984e-006 ]
 875 : [ 9.26738e-006 ]
 876 : [ 9.49508e-006 ]
 877 : [ 9.27334e-006 ]
 878 : [ 9.66595e-006 ]
 879 : [ 9.55038e-006 ]
 880 : [ 9.44448e-006 ]
 881 : [ 9.57457e-006 ]
 882 : [ 9.64383e-006 ]
 883 : [ 9.44176e-006 ]
 884 : [ 9.31582e-006 ]
 885 : [ 9.34207e-006 ]
 886 : [ 9.54397e-006 ]
 887 : [ 9.69173e-006 ]
 888 : [ 9.52298e-006 ]
 889 : [ 9.64396e-006 ]
 890 : [ 9.81556e-006 ]
 891 : [ 9.56886e-006 ]
 892 : [ 9.31008e-006 ]
 893 : [ 9.30042e-006 ]
 894 : [ 9.35852e-006 ]
 895 : [ 9.33805e-006 ]
 896 : [ 9.5382e-006  ]
 897 : [ 9.44503e-006 ]
 898 : [ 9.57176e-006 ]
 899 : [ 9.3511e-006  ]
 900 : [ 9.55906e-006 ]
 901 : [ 9.66332e-006 ]
 902 : [ 9.47716e-006 ]
 903 : [ 9.75514e-006 ]
 904 : [ 9.58589e-006 ]
 905 : [ 9.66362e-006 ]
 906 : [ 9.25778e-006 ]
 907 : [ 9.93442e-006 ]
 908 : [ 9.39158e-006 ]
 909 : [ 9.76902e-006 ]
 910 : [ 9.27166e-006 ]
 911 : [ 9.57768e-006 ]
 912 : [ 9.44631e-006 ]
 913 : [ 9.60403e-006 ]
 914 : [ 9.68697e-006 ]
 915 : [ 9.47761e-006 ]
 916 : [ 9.55792e-006 ]
 917 : [ 9.76951e-006 ]
 918 : [ 9.44962e-006 ]
 919 : [ 9.61141e-006 ]
 920 : [ 9.42497e-006 ]
 921 : [ 9.39927e-006 ]
 922 : [ 9.70026e-006 ]
 923 : [ 9.53951e-006 ]
 924 : [ 9.50953e-006 ]
 925 : [ 9.71464e-006 ]
 926 : [ 9.41892e-006 ]
 927 : [ 9.67173e-006 ]
 928 : [ 9.54184e-006 ]
 929 : [ 9.87703e-006 ]
 930 : [ 9.65428e-006 ]
 931 : [ 9.30725e-006 ]
 932 : [ 9.56673e-006 ]
 933 : [ 9.51537e-006 ]
 934 : [ 9.69805e-006 ]
 935 : [ 9.41849e-006 ]
 936 : [ 9.69152e-006 ]
 937 : [ 9.4718e-006  ]
 938 : [ 9.34761e-006 ]
 939 : [ 9.70602e-006 ]
 940 : [ 9.73077e-006 ]
 941 : [ 9.59884e-006 ]
 942 : [ 9.76743e-006 ]
 943 : [ 9.69172e-006 ]
 944 : [ 9.5398e-006  ]
 945 : [ 9.82341e-006 ]
 946 : [ 9.45603e-006 ]
 947 : [ 9.27548e-006 ]
 948 : [ 9.79944e-006 ]
 949 : [ 9.85621e-006 ]
 950 : [ 9.4908e-006  ]
 951 : [ 9.63071e-006 ]
 952 : [ 9.35704e-006 ]
 953 : [ 9.35087e-006 ]
 954 : [ 9.4782e-006  ]
 955 : [ 9.85221e-006 ]
 956 : [ 9.53014e-006 ]
 957 : [ 9.33688e-006 ]
 958 : [ 9.73869e-006 ]
 959 : [ 9.40338e-006 ]
 960 : [ 9.673e-006   ]
 961 : [ 9.4497e-006  ]
 962 : [ 9.93525e-006 ]
 963 : [ 9.45748e-006 ]
 964 : [ 9.48156e-006 ]
 965 : [ 9.76383e-006 ]
 966 : [ 9.54014e-006 ]
 967 : [ 9.79737e-006 ]
 968 : [ 9.44109e-006 ]
 969 : [ 9.62479e-006 ]
 970 : [ 9.56966e-006 ]
 971 : [ 9.59519e-006 ]
 972 : [ 9.46485e-006 ]
 973 : [ 9.38197e-006 ]
 974 : [ 9.62438e-006 ]
 975 : [ 9.42115e-006 ]
 976 : [ 9.61119e-006 ]
 977 : [ 9.5656e-006  ]
 978 : [ 9.52813e-006 ]
 979 : [ 9.79022e-006 ]
 980 : [ 9.49596e-006 ]
 981 : [ 9.62002e-006 ]
 982 : [ 9.91397e-006 ]
 983 : [ 9.40622e-006 ]
 984 : [ 9.8257e-006  ]
 985 : [ 9.26234e-006 ]
 986 : [ 9.76932e-006 ]
 987 : [ 9.66125e-006 ]
 988 : [ 9.2473e-006  ]
 989 : [ 9.8377e-006  ]
 990 : [ 9.58042e-006 ]
 991 : [ 9.81784e-006 ]
 992 : [ 9.38527e-006 ]
 993 : [ 9.55988e-006 ]
 994 : [ 9.82653e-006 ]
 995 : [ 9.77737e-006 ]
 996 : [ 9.37772e-006 ]
 997 : [ 9.85892e-006 ]
 998 : [ 9.09664e-006 ]
 999 : [ 9.33984e-006 ]
1000 : [ 9.18923e-006 ]
1001 : [ 9.5125e-006  ]
1002 : [ 9.48429e-006 ]
1003 : [ 9.37213e-006 ]
1004 : [ 9.30899e-006 ]
1005 : [ 9.34972e-006 ]
1006 : [ 9.44944e-006 ]
1007 : [ 9.72478e-006 ]
1008 : [ 9.31722e-006 ]
1009 : [ 9.29273e-006 ]
1010 : [ 9.56632e-006 ]
1011 : [ 9.681e-006   ]
1012 : [ 9.33873e-006 ]
1013 : [ 9.43235e-006 ]
1014 : [ 9.49023e-006 ]
1015 : [ 9.68718e-006 ]
1016 : [ 9.23303e-006 ]
1017 : [ 9.65558e-006 ]
1018 : [ 9.34676e-006 ]
1019 : [ 9.33373e-006 ]
1020 : [ 9.19232e-006 ]
1021 : [ 9.86359e-006 ]
1022 : [ 9.67484e-006 ]
1023 : [ 9.72512e-006 ]
1024 : [ 9.36737e-006 ]
1025 : [ 9.77394e-006 ]
1026 : [ 9.33388e-006 ]
1027 : [ 9.69847e-006 ]
1028 : [ 9.22612e-006 ]
1029 : [ 9.58263e-006 ]
1030 : [ 9.34932e-006 ]
1031 : [ 9.52054e-006 ]
1032 : [ 9.77897e-006 ]
1033 : [ 9.5749e-006  ]
1034 : [ 9.65437e-006 ]
1035 : [ 9.34862e-006 ]
1036 : [ 9.2426e-006  ]
1037 : [ 9.73036e-006 ]
1038 : [ 9.35382e-006 ]
1039 : [ 9.26824e-006 ]
1040 : [ 9.87292e-006 ]
1041 : [ 9.90144e-006 ]
1042 : [ 9.65687e-006 ]
1043 : [ 9.28214e-006 ]
1044 : [ 9.40237e-006 ]
1045 : [ 9.25492e-006 ]
1046 : [ 9.70021e-006 ]
1047 : [ 9.33339e-006 ]
1048 : [ 9.54367e-006 ]
1049 : [ 9.71569e-006 ]
1050 : [ 9.42268e-006 ]
1051 : [ 9.45773e-006 ]
1052 : [ 9.40784e-006 ]
1053 : [ 9.21265e-006 ]
1054 : [ 9.69211e-006 ]
1055 : [ 9.57109e-006 ]
1056 : [ 9.74438e-006 ]
1057 : [ 9.63513e-006 ]
1058 : [ 9.62778e-006 ]
1059 : [ 9.86109e-006 ]
1060 : [ 9.38953e-006 ]
1061 : [ 9.44817e-006 ]
1062 : [ 9.74432e-006 ]
1063 : [ 9.47388e-006 ]
1064 : [ 9.7071e-006  ]
1065 : [ 9.4746e-006  ]
1066 : [ 9.64556e-006 ]
1067 : [ 9.09423e-006 ]
1068 : [ 9.82104e-006 ]
1069 : [ 9.48936e-006 ]
1070 : [ 9.92436e-006 ]
1071 : [ 9.67022e-006 ]
1072 : [ 9.4312e-006  ]
1073 : [ 9.60518e-006 ]
1074 : [ 9.64334e-006 ]
1075 : [ 9.69796e-006 ]
1076 : [ 9.63832e-006 ]
1077 : [ 9.63689e-006 ]
1078 : [ 9.69703e-006 ]
1079 : [ 9.24405e-006 ]
1080 : [ 9.62201e-006 ]
1081 : [ 9.5054e-006  ]
1082 : [ 9.37363e-006 ]
1083 : [ 9.47073e-006 ]
1084 : [ 9.25379e-006 ]
1085 : [ 9.62412e-006 ]
1086 : [ 9.85518e-006 ]
1087 : [ 9.44337e-006 ]
1088 : [ 9.8195e-006  ]
1089 : [ 9.76512e-006 ]
1090 : [ 9.83776e-006 ]
1091 : [ 9.36487e-006 ]
1092 : [ 9.69299e-006 ]
1093 : [ 9.63334e-006 ]
1094 : [ 9.18453e-006 ]
1095 : [ 9.91141e-006 ]
1096 : [ 9.2912e-006  ]
1097 : [ 9.23356e-006 ]
1098 : [ 9.46051e-006 ]
1099 : [ 9.55685e-006 ]
1100 : [ 9.53476e-006 ]
1101 : [ 9.61168e-006 ]
1102 : [ 9.71438e-006 ]
1103 : [ 9.60025e-006 ]
1104 : [ 9.26238e-006 ]
1105 : [ 9.63163e-006 ]
1106 : [ 9.41568e-006 ]
1107 : [ 9.69702e-006 ]
1108 : [ 9.53176e-006 ]
1109 : [ 9.68116e-006 ]
1110 : [ 9.69951e-006 ]
1111 : [ 9.64161e-006 ]
1112 : [ 9.38501e-006 ]
1113 : [ 9.77832e-006 ]
1114 : [ 9.67803e-006 ]
1115 : [ 9.27262e-006 ]
1116 : [ 9.42864e-006 ]
1117 : [ 9.42065e-006 ]
1118 : [ 9.79488e-006 ]
1119 : [ 9.76463e-006 ]
1120 : [ 9.77847e-006 ]
1121 : [ 9.54534e-006 ]
1122 : [ 9.40209e-006 ]
1123 : [ 9.69991e-006 ]
1124 : [ 9.32837e-006 ]
1125 : [ 9.55001e-006 ]
1126 : [ 9.52741e-006 ]
1127 : [ 9.15994e-006 ]
1128 : [ 9.59243e-006 ]
1129 : [ 9.24211e-006 ]
1130 : [ 9.58308e-006 ]
1131 : [ 9.53794e-006 ]
1132 : [ 9.58925e-006 ]
1133 : [ 9.78256e-006 ]
1134 : [ 9.58318e-006 ]
1135 : [ 9.36624e-006 ]
1136 : [ 9.41534e-006 ]
1137 : [ 9.44653e-006 ]
1138 : [ 9.45499e-006 ]
1139 : [ 9.34651e-006 ]
1140 : [ 9.60023e-006 ]
1141 : [ 9.71117e-006 ]
1142 : [ 9.65911e-006 ]
1143 : [ 9.7668e-006  ]
1144 : [ 9.54909e-006 ]
1145 : [ 9.47445e-006 ]
1146 : [ 9.3837e-006  ]
1147 : [ 9.31146e-006 ]
1148 : [ 9.64836e-006 ]
1149 : [ 9.67302e-006 ]
1150 : [ 9.68261e-006 ]
1151 : [ 9.55763e-006 ]
1152 : [ 9.78966e-006 ]
1153 : [ 9.62858e-006 ]
1154 : [ 9.51565e-006 ]
1155 : [ 9.74298e-006 ]
1156 : [ 9.75538e-006 ]
1157 : [ 9.9331e-006  ]
1158 : [ 9.6498e-006  ]
1159 : [ 9.47099e-006 ]
1160 : [ 9.7202e-006  ]
1161 : [ 9.77773e-006 ]
1162 : [ 9.6355e-006  ]
1163 : [ 9.61038e-006 ]
1164 : [ 9.60309e-006 ]
1165 : [ 9.49448e-006 ]
1166 : [ 9.72172e-006 ]
1167 : [ 9.68413e-006 ]
1168 : [ 9.14696e-006 ]
1169 : [ 9.56048e-006 ]
1170 : [ 9.29158e-006 ]
1171 : [ 9.32714e-006 ]
1172 : [ 9.46118e-006 ]
1173 : [ 9.32703e-006 ]
1174 : [ 9.40626e-006 ]
1175 : [ 9.28643e-006 ]
1176 : [ 9.42409e-006 ]
1177 : [ 9.50865e-006 ]
1178 : [ 9.72996e-006 ]
1179 : [ 9.5729e-006  ]
1180 : [ 9.72561e-006 ]
1181 : [ 9.46258e-006 ]
1182 : [ 9.63548e-006 ]
1183 : [ 9.92448e-006 ]
1184 : [ 9.9084e-006  ]
1185 : [ 9.2513e-006  ]
1186 : [ 9.45496e-006 ]
1187 : [ 9.66395e-006 ]
1188 : [ 9.496e-006   ]
1189 : [ 9.62862e-006 ]
1190 : [ 9.7778e-006  ]
1191 : [ 9.79349e-006 ]
1192 : [ 9.46085e-006 ]
1193 : [ 9.3779e-006  ]
1194 : [ 9.40354e-006 ]
1195 : [ 9.85336e-006 ]
1196 : [ 9.54571e-006 ]
1197 : [ 9.53973e-006 ]
1198 : [ 9.49586e-006 ]
1199 : [ 9.62154e-006 ]
1200 : [ 9.69963e-006 ]
1201 : [ 9.42623e-006 ]
1202 : [ 9.89974e-006 ]
1203 : [ 9.68618e-006 ]
1204 : [ 9.2895e-006  ]
1205 : [ 9.5401e-006  ]
1206 : [ 9.735e-006   ]
1207 : [ 9.35307e-006 ]
1208 : [ 9.58526e-006 ]
1209 : [ 9.22892e-006 ]
1210 : [ 9.64086e-006 ]
1211 : [ 9.91375e-006 ]
1212 : [ 9.32273e-006 ]
1213 : [ 9.42907e-006 ]
1214 : [ 9.64142e-006 ]
1215 : [ 9.84596e-006 ]
1216 : [ 9.48668e-006 ]
1217 : [ 9.76901e-006 ]
1218 : [ 9.29138e-006 ]
1219 : [ 9.84064e-006 ]
1220 : [ 9.39745e-006 ]
1221 : [ 9.51616e-006 ]
1222 : [ 9.24721e-006 ]
1223 : [ 9.27193e-006 ]
1224 : [ 9.63623e-006 ]
1225 : [ 9.80469e-006 ]
1226 : [ 9.24375e-006 ]
1227 : [ 9.49277e-006 ]
1228 : [ 9.7909e-006  ]
1229 : [ 9.60045e-006 ]
1230 : [ 9.55951e-006 ]
1231 : [ 9.76473e-006 ]
1232 : [ 9.54796e-006 ]
1233 : [ 9.46605e-006 ]
1234 : [ 9.72764e-006 ]
1235 : [ 9.17163e-006 ]
1236 : [ 9.50139e-006 ]
1237 : [ 9.39293e-006 ]
1238 : [ 9.6404e-006  ]
1239 : [ 9.38808e-006 ]
1240 : [ 9.71961e-006 ]
1241 : [ 9.28054e-006 ]
1242 : [ 9.24639e-006 ]
1243 : [ 9.4674e-006  ]
1244 : [ 9.44535e-006 ]
1245 : [ 9.55435e-006 ]
1246 : [ 9.37044e-006 ]
1247 : [ 9.19095e-006 ]
1248 : [ 9.66742e-006 ]
1249 : [ 9.84541e-006 ]
1250 : [ 9.49379e-006 ]
1251 : [ 9.79963e-006 ]
1252 : [ 9.29808e-006 ]
1253 : [ 9.61846e-006 ]
1254 : [ 9.37718e-006 ]
1255 : [ 9.82041e-006 ]
1256 : [ 9.26847e-006 ]
1257 : [ 9.20448e-006 ]
1258 : [ 9.37617e-006 ]
1259 : [ 9.65373e-006 ]
1260 : [ 9.63445e-006 ]
1261 : [ 9.58685e-006 ]
1262 : [ 9.77449e-006 ]
1263 : [ 9.22455e-006 ]
1264 : [ 9.14122e-006 ]
1265 : [ 9.22637e-006 ]
1266 : [ 9.68147e-006 ]
1267 : [ 9.50646e-006 ]
1268 : [ 9.18151e-006 ]
1269 : [ 9.31699e-006 ]
1270 : [ 9.48456e-006 ]
1271 : [ 9.56275e-006 ]
1272 : [ 9.87625e-006 ]
1273 : [ 9.2809e-006  ]
1274 : [ 9.35035e-006 ]
1275 : [ 9.54957e-006 ]
1276 : [ 9.51774e-006 ]
1277 : [ 9.39284e-006 ]
1278 : [ 9.85762e-006 ]
1279 : [ 9.40985e-006 ]
1280 : [ 9.30542e-006 ]
1281 : [ 9.54034e-006 ]
1282 : [ 9.39298e-006 ]
1283 : [ 9.24393e-006 ]
1284 : [ 9.27389e-006 ]
1285 : [ 9.54795e-006 ]
1286 : [ 9.70206e-006 ]
1287 : [ 9.57471e-006 ]
1288 : [ 9.30576e-006 ]
1289 : [ 9.52617e-006 ]
1290 : [ 9.39663e-006 ]
1291 : [ 9.24703e-006 ]
1292 : [ 9.8895e-006  ]
1293 : [ 9.49676e-006 ]
1294 : [ 9.27315e-006 ]
1295 : [ 9.73034e-006 ]
1296 : [ 9.53989e-006 ]
1297 : [ 9.39682e-006 ]
1298 : [ 9.5242e-006  ]
1299 : [ 9.69529e-006 ]
1300 : [ 9.8518e-006  ]
1301 : [ 9.61611e-006 ]
1302 : [ 9.43041e-006 ]
1303 : [ 9.80117e-006 ]
1304 : [ 9.34965e-006 ]
1305 : [ 9.38704e-006 ]
1306 : [ 9.54492e-006 ]
1307 : [ 9.79159e-006 ]
1308 : [ 9.60705e-006 ]
1309 : [ 9.6211e-006  ]
1310 : [ 9.49751e-006 ]
1311 : [ 9.56563e-006 ]
1312 : [ 9.37679e-006 ]
1313 : [ 9.44361e-006 ]
1314 : [ 9.6287e-006  ]
1315 : [ 9.47298e-006 ]
1316 : [ 9.32962e-006 ]
1317 : [ 9.8219e-006  ]
1318 : [ 9.65039e-006 ]
1319 : [ 9.32409e-006 ]
1320 : [ 9.47179e-006 ]
1321 : [ 9.52856e-006 ]
1322 : [ 9.42608e-006 ]
1323 : [ 9.17215e-006 ]
1324 : [ 9.22525e-006 ]
1325 : [ 9.31116e-006 ]
1326 : [ 9.72317e-006 ]
1327 : [ 9.31477e-006 ]
1328 : [ 9.65831e-006 ]
1329 : [ 9.70151e-006 ]
1330 : [ 9.27089e-006 ]
1331 : [ 9.74398e-006 ]
1332 : [ 9.6912e-006  ]
1333 : [ 9.86745e-006 ]
1334 : [ 9.44089e-006 ]
1335 : [ 9.5056e-006  ]
1336 : [ 9.33726e-006 ]
1337 : [ 9.38003e-006 ]
1338 : [ 9.40815e-006 ]
1339 : [ 9.70577e-006 ]
1340 : [ 9.30541e-006 ]
1341 : [ 9.56585e-006 ]
1342 : [ 9.41172e-006 ]
1343 : [ 9.75857e-006 ]
1344 : [ 9.51873e-006 ]
1345 : [ 9.47126e-006 ]
1346 : [ 9.27184e-006 ]
1347 : [ 9.47578e-006 ]
1348 : [ 9.5957e-006  ]
1349 : [ 9.81014e-006 ]
1350 : [ 9.20944e-006 ]
1351 : [ 9.34873e-006 ]
1352 : [ 9.2838e-006  ]
1353 : [ 9.62916e-006 ]
1354 : [ 9.77964e-006 ]
1355 : [ 9.41284e-006 ]
1356 : [ 9.57766e-006 ]
1357 : [ 9.4132e-006  ]
1358 : [ 9.52728e-006 ]
1359 : [ 9.35496e-006 ]
1360 : [ 9.29822e-006 ]
1361 : [ 9.54721e-006 ]
1362 : [ 9.51714e-006 ]
1363 : [ 9.55497e-006 ]
1364 : [ 9.74388e-006 ]
1365 : [ 9.63916e-006 ]
1366 : [ 9.66791e-006 ]
1367 : [ 9.71497e-006 ]
1368 : [ 9.38033e-006 ]
1369 : [ 9.80605e-006 ]
1370 : [ 9.61536e-006 ]
1371 : [ 9.66362e-006 ]
1372 : [ 9.28369e-006 ]
1373 : [ 9.4194e-006  ]
1374 : [ 9.42593e-006 ]
1375 : [ 9.44194e-006 ]
1376 : [ 9.91271e-006 ]
1377 : [ 9.8011e-006  ]
1378 : [ 9.77048e-006 ]
1379 : [ 9.65778e-006 ]
1380 : [ 9.30829e-006 ]
1381 : [ 9.66872e-006 ]
1382 : [ 9.33024e-006 ]
1383 : [ 9.71868e-006 ]
1384 : [ 9.63067e-006 ]
1385 : [ 9.49734e-006 ]
1386 : [ 9.17031e-006 ]
1387 : [ 9.3069e-006  ]
1388 : [ 9.7615e-006  ]
1389 : [ 9.84805e-006 ]
1390 : [ 9.61102e-006 ]
1391 : [ 9.82949e-006 ]
1392 : [ 9.4084e-006  ]
1393 : [ 9.36909e-006 ]
1394 : [ 9.51882e-006 ]
1395 : [ 9.45595e-006 ]
1396 : [ 9.61728e-006 ]
1397 : [ 9.91519e-006 ]
1398 : [ 9.35507e-006 ]
1399 : [ 9.30236e-006 ]
1400 : [ 9.49668e-006 ]
1401 : [ 9.57517e-006 ]
1402 : [ 9.79614e-006 ]
1403 : [ 9.21823e-006 ]
1404 : [ 9.13029e-006 ]
1405 : [ 9.76425e-006 ]
1406 : [ 9.68136e-006 ]
1407 : [ 9.54623e-006 ]
1408 : [ 9.59253e-006 ]
1409 : [ 9.63853e-006 ]
1410 : [ 9.32787e-006 ]
1411 : [ 9.38883e-006 ]
1412 : [ 9.61064e-006 ]
1413 : [ 9.28433e-006 ]
1414 : [ 9.31455e-006 ]
1415 : [ 9.31158e-006 ]
1416 : [ 9.53953e-006 ]
1417 : [ 9.30595e-006 ]
1418 : [ 9.39627e-006 ]
1419 : [ 9.55115e-006 ]
1420 : [ 9.70404e-006 ]
1421 : [ 9.30047e-006 ]
1422 : [ 9.60013e-006 ]
1423 : [ 9.85634e-006 ]
1424 : [ 9.86224e-006 ]
1425 : [ 9.50773e-006 ]
1426 : [ 9.39034e-006 ]
1427 : [ 9.30886e-006 ]
1428 : [ 9.26265e-006 ]
1429 : [ 9.68592e-006 ]
1430 : [ 9.19878e-006 ]
1431 : [ 9.41782e-006 ]
1432 : [ 9.24368e-006 ]
1433 : [ 9.7461e-006  ]
1434 : [ 9.44946e-006 ]
1435 : [ 9.5412e-006  ]
1436 : [ 9.83919e-006 ]
1437 : [ 9.64423e-006 ]
1438 : [ 9.43994e-006 ]
1439 : [ 9.37698e-006 ]
1440 : [ 9.79859e-006 ]
1441 : [ 9.62759e-006 ]
1442 : [ 9.56382e-006 ]
1443 : [ 9.58888e-006 ]
1444 : [ 9.19929e-006 ]
1445 : [ 9.72854e-006 ]
1446 : [ 9.24417e-006 ]
1447 : [ 9.68002e-006 ]
1448 : [ 9.85031e-006 ]
1449 : [ 9.81891e-006 ]
1450 : [ 9.48325e-006 ]
1451 : [ 9.46196e-006 ]
1452 : [ 9.71408e-006 ]
1453 : [ 9.55005e-006 ]
1454 : [ 9.56033e-006 ]
1455 : [ 9.42779e-006 ]
1456 : [ 9.34232e-006 ]
1457 : [ 9.47246e-006 ]
1458 : [ 9.36909e-006 ]
1459 : [ 9.83015e-006 ]
1460 : [ 9.5138e-006  ]
1461 : [ 9.4206e-006  ]
1462 : [ 9.73128e-006 ]
1463 : [ 9.73446e-006 ]
1464 : [ 9.16629e-006 ]
1465 : [ 9.80331e-006 ]
1466 : [ 9.84463e-006 ]
1467 : [ 9.52693e-006 ]
1468 : [ 9.27551e-006 ]
1469 : [ 9.55482e-006 ]
1470 : [ 9.25979e-006 ]
1471 : [ 9.48926e-006 ]
1472 : [ 9.4241e-006  ]
1473 : [ 9.65847e-006 ]
1474 : [ 9.83943e-006 ]
1475 : [ 9.87976e-006 ]
1476 : [ 9.32292e-006 ]
1477 : [ 9.5455e-006  ]
1478 : [ 9.34212e-006 ]
1479 : [ 9.42888e-006 ]
1480 : [ 9.62129e-006 ]
1481 : [ 9.40701e-006 ]
1482 : [ 9.56655e-006 ]
1483 : [ 9.17865e-006 ]
1484 : [ 9.26175e-006 ]
1485 : [ 9.46399e-006 ]
1486 : [ 9.61607e-006 ]
1487 : [ 9.58942e-006 ]
1488 : [ 9.72306e-006 ]
1489 : [ 9.63033e-006 ]
1490 : [ 9.30732e-006 ]
1491 : [ 9.83027e-006 ]
1492 : [ 9.8779e-006  ]
1493 : [ 9.7486e-006  ]
1494 : [ 9.28174e-006 ]
1495 : [ 9.44655e-006 ]
1496 : [ 9.24179e-006 ]
1497 : [ 9.57883e-006 ]
1498 : [ 9.61657e-006 ]
1499 : [ 9.75684e-006 ]
1500 : [ 9.68972e-006 ]
1501 : [ 9.84858e-006 ]
1502 : [ 9.61138e-006 ]
1503 : [ 9.44372e-006 ]
1504 : [ 9.67403e-006 ]
1505 : [ 9.35517e-006 ]
1506 : [ 9.77587e-006 ]
1507 : [ 9.3638e-006  ]
1508 : [ 9.40731e-006 ]
1509 : [ 9.37003e-006 ]
1510 : [ 9.65191e-006 ]
1511 : [ 9.5246e-006  ]
1512 : [ 9.54315e-006 ]
1513 : [ 9.42272e-006 ]
1514 : [ 9.43838e-006 ]
1515 : [ 9.70652e-006 ]
1516 : [ 9.47621e-006 ]
1517 : [ 9.25696e-006 ]
1518 : [ 9.57842e-006 ]
1519 : [ 9.16321e-006 ]
1520 : [ 9.6813e-006  ]
1521 : [ 9.65487e-006 ]
1522 : [ 9.47283e-006 ]
1523 : [ 9.82386e-006 ]
1524 : [ 9.2789e-006  ]
1525 : [ 9.47299e-006 ]
1526 : [ 9.20292e-006 ]
1527 : [ 9.40259e-006 ]
1528 : [ 9.57727e-006 ]
1529 : [ 9.55772e-006 ]
1530 : [ 9.15068e-006 ]
1531 : [ 9.65872e-006 ]
1532 : [ 9.92591e-006 ]
1533 : [ 9.82493e-006 ]
1534 : [ 9.35016e-006 ]
1535 : [ 9.67011e-006 ]
1536 : [ 9.56519e-006 ]
1537 : [ 9.77134e-006 ]
1538 : [ 9.4155e-006  ]
1539 : [ 9.18077e-006 ]
1540 : [ 9.35036e-006 ]
1541 : [ 9.21887e-006 ]
1542 : [ 9.29842e-006 ]
1543 : [ 9.819e-006   ]
1544 : [ 9.27824e-006 ]
1545 : [ 9.44391e-006 ]
1546 : [ 9.21471e-006 ]
1547 : [ 9.88154e-006 ]
1548 : [ 9.56434e-006 ]
1549 : [ 9.86277e-006 ]
1550 : [ 9.94721e-006 ]
1551 : [ 9.41066e-006 ]
1552 : [ 9.52077e-006 ]
1553 : [ 9.64876e-006 ]
1554 : [ 9.28415e-006 ]
1555 : [ 9.53984e-006 ]
1556 : [ 9.25976e-006 ]
1557 : [ 9.27478e-006 ]
1558 : [ 9.34865e-006 ]
1559 : [ 9.27457e-006 ]
1560 : [ 9.27474e-006 ]
1561 : [ 9.39703e-006 ]
1562 : [ 9.76148e-006 ]
1563 : [ 9.85886e-006 ]
1564 : [ 9.7334e-006  ]
1565 : [ 9.4176e-006  ]
1566 : [ 9.6524e-006  ]
1567 : [ 9.93712e-006 ]
1568 : [ 9.49391e-006 ]
1569 : [ 9.31018e-006 ]
1570 : [ 9.34164e-006 ]
1571 : [ 9.54433e-006 ]
1572 : [ 9.65752e-006 ]
1573 : [ 9.50959e-006 ]
1574 : [ 9.76263e-006 ]
1575 : [ 9.86842e-006 ]
1576 : [ 9.57612e-006 ]
1577 : [ 9.33898e-006 ]
1578 : [ 9.74903e-006 ]
1579 : [ 9.53282e-006 ]
1580 : [ 9.85223e-006 ]
1581 : [ 9.58656e-006 ]
1582 : [ 9.46035e-006 ]
1583 : [ 9.47796e-006 ]
1584 : [ 9.46306e-006 ]
1585 : [ 9.70905e-006 ]
1586 : [ 9.33797e-006 ]
1587 : [ 9.27411e-006 ]
1588 : [ 9.75302e-006 ]
1589 : [ 9.19777e-006 ]
1590 : [ 9.52468e-006 ]
1591 : [ 9.66336e-006 ]
1592 : [ 9.43498e-006 ]
1593 : [ 9.5043e-006  ]
1594 : [ 9.58487e-006 ]
1595 : [ 9.18644e-006 ]
1596 : [ 9.40753e-006 ]
1597 : [ 9.53657e-006 ]
1598 : [ 9.76108e-006 ]
1599 : [ 9.47777e-006 ]
1600 : [ 9.81047e-006 ]
1601 : [ 9.87112e-006 ]
1602 : [ 9.62883e-006 ]
1603 : [ 9.43633e-006 ]
1604 : [ 9.31532e-006 ]
1605 : [ 9.44664e-006 ]
1606 : [ 9.63637e-006 ]
1607 : [ 9.71381e-006 ]
1608 : [ 9.89587e-006 ]
1609 : [ 9.38818e-006 ]
1610 : [ 9.24821e-006 ]
1611 : [ 9.46261e-006 ]
1612 : [ 9.63411e-006 ]
1613 : [ 9.41935e-006 ]
1614 : [ 9.77326e-006 ]
1615 : [ 9.41332e-006 ]
1616 : [ 9.47382e-006 ]
1617 : [ 9.20623e-006 ]
1618 : [ 9.49413e-006 ]
1619 : [ 9.71309e-006 ]
1620 : [ 9.17843e-006 ]
1621 : [ 9.67731e-006 ]
1622 : [ 9.74903e-006 ]
1623 : [ 9.30122e-006 ]
1624 : [ 9.60248e-006 ]
1625 : [ 9.24146e-006 ]
1626 : [ 9.73536e-006 ]
1627 : [ 9.71878e-006 ]
1628 : [ 9.17735e-006 ]
1629 : [ 9.45848e-006 ]
1630 : [ 9.49775e-006 ]
1631 : [ 9.70398e-006 ]
1632 : [ 9.47952e-006 ]
1633 : [ 9.62525e-006 ]
1634 : [ 9.19946e-006 ]
1635 : [ 9.7938e-006  ]
1636 : [ 9.61261e-006 ]
1637 : [ 9.5409e-006  ]
1638 : [ 9.4926e-006  ]
1639 : [ 9.65703e-006 ]
1640 : [ 9.30828e-006 ]
1641 : [ 9.50314e-006 ]
1642 : [ 9.35587e-006 ]
1643 : [ 9.41793e-006 ]
1644 : [ 9.57195e-006 ]
1645 : [ 9.84016e-006 ]
1646 : [ 9.34857e-006 ]
1647 : [ 9.21855e-006 ]
1648 : [ 9.80865e-006 ]
1649 : [ 9.25576e-006 ]
1650 : [ 9.57436e-006 ]
1651 : [ 9.60983e-006 ]
1652 : [ 9.7721e-006  ]
1653 : [ 9.38471e-006 ]
1654 : [ 9.58036e-006 ]
1655 : [ 9.68903e-006 ]
1656 : [ 9.66713e-006 ]
1657 : [ 9.64877e-006 ]
1658 : [ 9.64519e-006 ]
1659 : [ 9.77806e-006 ]
1660 : [ 9.54472e-006 ]
1661 : [ 9.59686e-006 ]
1662 : [ 9.92079e-006 ]
1663 : [ 9.51293e-006 ]
1664 : [ 9.33438e-006 ]
1665 : [ 9.56223e-006 ]
1666 : [ 9.78481e-006 ]
1667 : [ 9.15863e-006 ]
1668 : [ 9.42087e-006 ]
1669 : [ 9.6502e-006  ]
1670 : [ 9.61984e-006 ]
1671 : [ 9.36411e-006 ]
1672 : [ 9.53382e-006 ]
1673 : [ 9.78549e-006 ]
1674 : [ 9.38985e-006 ]
1675 : [ 9.31914e-006 ]
1676 : [ 9.75655e-006 ]
1677 : [ 9.50517e-006 ]
1678 : [ 9.80492e-006 ]
1679 : [ 9.5212e-006  ]
1680 : [ 9.45816e-006 ]
1681 : [ 9.73037e-006 ]
1682 : [ 9.25153e-006 ]
1683 : [ 9.72332e-006 ]
1684 : [ 9.30885e-006 ]
1685 : [ 9.74781e-006 ]
1686 : [ 9.45e-006    ]
1687 : [ 9.59086e-006 ]
1688 : [ 9.79923e-006 ]
1689 : [ 9.29394e-006 ]
1690 : [ 9.61369e-006 ]
1691 : [ 9.68508e-006 ]
1692 : [ 9.54059e-006 ]
1693 : [ 9.45269e-006 ]
1694 : [ 9.37388e-006 ]
1695 : [ 9.85978e-006 ]
1696 : [ 9.15907e-006 ]
1697 : [ 9.63482e-006 ]
1698 : [ 9.40382e-006 ]
1699 : [ 9.27867e-006 ]
1700 : [ 9.74305e-006 ]
1701 : [ 9.37314e-006 ]
1702 : [ 9.17278e-006 ]
1703 : [ 9.39379e-006 ]
1704 : [ 9.41542e-006 ]
1705 : [ 9.84404e-006 ]
1706 : [ 9.51022e-006 ]
1707 : [ 9.36736e-006 ]
1708 : [ 9.3722e-006  ]
1709 : [ 9.28854e-006 ]
1710 : [ 9.5471e-006  ]
1711 : [ 9.39631e-006 ]
1712 : [ 9.79493e-006 ]
1713 : [ 9.64927e-006 ]
1714 : [ 9.4662e-006  ]
1715 : [ 9.58932e-006 ]
1716 : [ 9.50198e-006 ]
1717 : [ 9.41513e-006 ]
1718 : [ 9.69987e-006 ]
1719 : [ 9.4101e-006  ]
1720 : [ 9.4624e-006  ]
1721 : [ 9.44782e-006 ]
1722 : [ 9.95454e-006 ]
1723 : [ 9.72091e-006 ]
1724 : [ 9.47061e-006 ]
1725 : [ 9.37191e-006 ]
1726 : [ 9.26233e-006 ]
1727 : [ 9.26744e-006 ]
1728 : [ 9.84127e-006 ]
1729 : [ 9.6412e-006  ]
1730 : [ 9.7954e-006  ]
1731 : [ 9.76602e-006 ]
1732 : [ 9.54608e-006 ]
1733 : [ 9.2704e-006  ]
1734 : [ 9.8771e-006  ]
1735 : [ 9.66115e-006 ]
1736 : [ 9.2878e-006  ]
1737 : [ 9.52378e-006 ]
1738 : [ 9.47646e-006 ]
1739 : [ 9.71445e-006 ]
1740 : [ 9.2492e-006  ]
1741 : [ 9.53114e-006 ]
1742 : [ 9.47968e-006 ]
1743 : [ 9.23896e-006 ]
1744 : [ 9.61713e-006 ]
1745 : [ 9.21044e-006 ]
1746 : [ 9.31165e-006 ]
1747 : [ 9.42087e-006 ]
1748 : [ 9.4725e-006  ]
1749 : [ 9.74428e-006 ]
1750 : [ 9.47214e-006 ]
1751 : [ 9.95456e-006 ]
1752 : [ 9.28022e-006 ]
1753 : [ 9.51906e-006 ]
1754 : [ 9.51314e-006 ]
1755 : [ 9.59576e-006 ]
1756 : [ 9.31676e-006 ]
1757 : [ 9.26754e-006 ]
1758 : [ 9.66821e-006 ]
1759 : [ 9.47089e-006 ]
1760 : [ 9.33917e-006 ]
1761 : [ 9.74556e-006 ]
1762 : [ 9.68113e-006 ]
1763 : [ 9.4432e-006  ]
1764 : [ 9.42347e-006 ]
1765 : [ 9.75226e-006 ]
1766 : [ 9.41188e-006 ]
1767 : [ 9.78175e-006 ]
1768 : [ 9.60418e-006 ]
1769 : [ 9.50438e-006 ]
1770 : [ 9.70412e-006 ]
1771 : [ 9.78267e-006 ]
1772 : [ 9.82277e-006 ]
1773 : [ 9.76958e-006 ]
1774 : [ 9.56289e-006 ]
1775 : [ 9.42532e-006 ]
1776 : [ 9.79172e-006 ]
1777 : [ 9.71286e-006 ]
1778 : [ 9.30904e-006 ]
1779 : [ 9.64632e-006 ]
1780 : [ 9.44268e-006 ]
1781 : [ 9.72402e-006 ]
1782 : [ 9.4557e-006  ]
1783 : [ 9.17468e-006 ]
1784 : [ 9.81719e-006 ]
1785 : [ 9.25452e-006 ]
1786 : [ 9.84087e-006 ]
1787 : [ 9.73086e-006 ]
1788 : [ 9.75129e-006 ]
1789 : [ 9.55196e-006 ]
1790 : [ 9.49137e-006 ]
1791 : [ 9.58813e-006 ]
1792 : [ 9.35481e-006 ]
1793 : [ 9.88708e-006 ]
1794 : [ 9.56196e-006 ]
1795 : [ 9.68418e-006 ]
1796 : [ 9.21349e-006 ]
1797 : [ 9.50874e-006 ]
1798 : [ 9.38255e-006 ]
1799 : [ 9.62026e-006 ]
1800 : [ 9.42256e-006 ]
1801 : [ 9.81938e-006 ]
1802 : [ 9.83441e-006 ]
1803 : [ 9.59854e-006 ]
1804 : [ 9.21917e-006 ]
1805 : [ 9.72936e-006 ]
1806 : [ 9.58815e-006 ]
1807 : [ 9.86968e-006 ]
1808 : [ 9.63929e-006 ]
1809 : [ 9.74216e-006 ]
1810 : [ 9.50164e-006 ]
1811 : [ 9.39022e-006 ]
1812 : [ 9.77077e-006 ]
1813 : [ 9.58481e-006 ]
1814 : [ 9.34721e-006 ]
1815 : [ 9.31792e-006 ]
1816 : [ 9.32657e-006 ]
1817 : [ 9.20569e-006 ]
1818 : [ 9.93336e-006 ]
1819 : [ 9.52091e-006 ]
1820 : [ 9.84905e-006 ]
1821 : [ 9.83951e-006 ]
1822 : [ 9.32707e-006 ]
1823 : [ 9.72574e-006 ]
1824 : [ 9.75028e-006 ]
1825 : [ 9.68085e-006 ]
1826 : [ 9.52193e-006 ]
1827 : [ 9.46039e-006 ]
1828 : [ 9.52018e-006 ]
1829 : [ 9.35571e-006 ]
1830 : [ 9.43717e-006 ]
1831 : [ 9.78997e-006 ]
1832 : [ 9.32797e-006 ]
1833 : [ 9.37009e-006 ]
1834 : [ 9.74044e-006 ]
1835 : [ 9.62425e-006 ]
1836 : [ 9.35549e-006 ]
1837 : [ 9.50767e-006 ]
1838 : [ 9.56911e-006 ]
1839 : [ 9.54101e-006 ]
1840 : [ 9.67326e-006 ]
1841 : [ 9.53739e-006 ]
1842 : [ 9.87545e-006 ]
1843 : [ 9.69485e-006 ]
1844 : [ 9.59868e-006 ]
1845 : [ 9.95417e-006 ]
1846 : [ 9.77078e-006 ]
1847 : [ 9.69047e-006 ]
1848 : [ 9.50926e-006 ]
1849 : [ 9.7204e-006  ]
1850 : [ 9.547e-006   ]
1851 : [ 9.73027e-006 ]
1852 : [ 9.73465e-006 ]
1853 : [ 9.28272e-006 ]
1854 : [ 9.49195e-006 ]
1855 : [ 9.57359e-006 ]
1856 : [ 9.24438e-006 ]
1857 : [ 9.80935e-006 ]
1858 : [ 9.3444e-006  ]
1859 : [ 9.5544e-006  ]
1860 : [ 9.25506e-006 ]
1861 : [ 9.5315e-006  ]
1862 : [ 9.27374e-006 ]
1863 : [ 9.81971e-006 ]
1864 : [ 9.59649e-006 ]
1865 : [ 9.93422e-006 ]
1866 : [ 9.60709e-006 ]
1867 : [ 9.27004e-006 ]
1868 : [ 9.51725e-006 ]
1869 : [ 9.78301e-006 ]
1870 : [ 9.7229e-006  ]
1871 : [ 9.08982e-006 ]
1872 : [ 9.79783e-006 ]
1873 : [ 9.79198e-006 ]
1874 : [ 9.44709e-006 ]
1875 : [ 9.71289e-006 ]
1876 : [ 9.60039e-006 ]
1877 : [ 9.38097e-006 ]
1878 : [ 9.29774e-006 ]
1879 : [ 9.25917e-006 ]
1880 : [ 9.5942e-006  ]
1881 : [ 9.73055e-006 ]
1882 : [ 9.26421e-006 ]
1883 : [ 9.25016e-006 ]
1884 : [ 9.61775e-006 ]
1885 : [ 9.25566e-006 ]
1886 : [ 9.55397e-006 ]
1887 : [ 9.51746e-006 ]
1888 : [ 9.58863e-006 ]
1889 : [ 9.61388e-006 ]
1890 : [ 9.70507e-006 ]
1891 : [ 9.51568e-006 ]
1892 : [ 9.202e-006   ]
1893 : [ 9.53984e-006 ]
1894 : [ 9.41931e-006 ]
1895 : [ 9.54837e-006 ]
1896 : [ 9.32836e-006 ]
1897 : [ 9.93041e-006 ]
1898 : [ 9.56213e-006 ]
1899 : [ 9.54405e-006 ]
1900 : [ 9.77768e-006 ]
1901 : [ 9.51388e-006 ]
1902 : [ 9.76263e-006 ]
1903 : [ 9.82037e-006 ]
1904 : [ 9.46037e-006 ]
1905 : [ 9.32227e-006 ]
1906 : [ 9.3991e-006  ]
1907 : [ 9.57159e-006 ]
1908 : [ 9.78596e-006 ]
1909 : [ 9.34595e-006 ]
1910 : [ 9.90557e-006 ]
1911 : [ 9.10685e-006 ]
1912 : [ 9.50527e-006 ]
1913 : [ 9.32578e-006 ]
1914 : [ 9.53801e-006 ]
1915 : [ 9.59362e-006 ]
1916 : [ 9.39424e-006 ]
1917 : [ 9.31353e-006 ]
1918 : [ 9.27544e-006 ]
1919 : [ 9.82528e-006 ]
1920 : [ 9.74405e-006 ]
1921 : [ 9.34083e-006 ]
1922 : [ 9.36836e-006 ]
1923 : [ 9.86176e-006 ]
1924 : [ 9.32155e-006 ]
1925 : [ 9.80092e-006 ]
1926 : [ 9.49123e-006 ]
1927 : [ 9.35113e-006 ]
1928 : [ 9.48925e-006 ]
1929 : [ 9.43479e-006 ]
1930 : [ 9.62058e-006 ]
1931 : [ 9.72102e-006 ]
1932 : [ 9.29015e-006 ]
1933 : [ 9.38046e-006 ]
1934 : [ 9.75867e-006 ]
1935 : [ 9.32241e-006 ]
1936 : [ 9.57169e-006 ]
1937 : [ 9.76409e-006 ]
1938 : [ 9.83156e-006 ]
1939 : [ 9.62575e-006 ]
1940 : [ 9.84927e-006 ]
1941 : [ 9.77065e-006 ]
1942 : [ 9.54113e-006 ]
1943 : [ 9.46178e-006 ]
1944 : [ 9.19729e-006 ]
1945 : [ 9.77844e-006 ]
1946 : [ 9.7419e-006  ]
1947 : [ 9.29704e-006 ]
1948 : [ 9.76612e-006 ]
1949 : [ 9.6932e-006  ]
1950 : [ 9.24081e-006 ]
1951 : [ 9.4389e-006  ]
1952 : [ 9.79167e-006 ]
1953 : [ 9.71415e-006 ]
1954 : [ 9.489e-006   ]
1955 : [ 9.80513e-006 ]
1956 : [ 9.22904e-006 ]
1957 : [ 9.7371e-006  ]
1958 : [ 9.74351e-006 ]
1959 : [ 9.56894e-006 ]
1960 : [ 9.68365e-006 ]
1961 : [ 9.8e-006     ]
1962 : [ 9.79609e-006 ]
1963 : [ 9.71404e-006 ]
1964 : [ 9.6025e-006  ]
1965 : [ 9.63104e-006 ]
1966 : [ 9.16444e-006 ]
1967 : [ 9.5122e-006  ]
1968 : [ 9.55759e-006 ]
1969 : [ 9.73415e-006 ]
1970 : [ 9.58072e-006 ]
1971 : [ 9.54257e-006 ]
1972 : [ 9.5799e-006  ]
1973 : [ 9.6989e-006  ]
1974 : [ 9.5712e-006  ]
1975 : [ 9.36741e-006 ]
1976 : [ 9.54535e-006 ]
1977 : [ 9.7112e-006  ]
1978 : [ 9.57615e-006 ]
1979 : [ 9.28213e-006 ]
1980 : [ 9.58015e-006 ]
1981 : [ 9.55246e-006 ]
1982 : [ 9.47239e-006 ]
1983 : [ 9.39833e-006 ]
1984 : [ 9.29249e-006 ]
1985 : [ 9.66562e-006 ]
1986 : [ 9.71462e-006 ]
1987 : [ 9.24812e-006 ]
1988 : [ 9.36157e-006 ]
1989 : [ 9.83988e-006 ]
1990 : [ 9.6271e-006  ]
1991 : [ 9.80034e-006 ]
1992 : [ 9.86622e-006 ]
1993 : [ 9.42127e-006 ]
1994 : [ 9.68367e-006 ]
1995 : [ 9.77884e-006 ]
1996 : [ 9.62314e-006 ]
1997 : [ 9.83728e-006 ]
1998 : [ 9.50573e-006 ]
1999 : [ 9.27932e-006 ]
2000 : [ 9.3211e-006  ]
2001 : [ 9.55097e-006 ]
2002 : [ 9.83646e-006 ]
2003 : [ 9.35445e-006 ]
2004 : [ 9.25595e-006 ]
2005 : [ 9.39485e-006 ]
2006 : [ 9.82468e-006 ]
2007 : [ 9.59688e-006 ]
2008 : [ 9.61193e-006 ]
2009 : [ 9.67625e-006 ]
2010 : [ 9.62372e-006 ]
2011 : [ 9.74049e-006 ]
2012 : [ 9.53736e-006 ]
2013 : [ 9.62061e-006 ]
2014 : [ 9.5276e-006  ]
2015 : [ 9.86935e-006 ]
2016 : [ 9.27258e-006 ]
2017 : [ 9.88459e-006 ]
2018 : [ 9.51464e-006 ]
2019 : [ 9.9297e-006  ]
2020 : [ 9.48414e-006 ]
2021 : [ 9.36265e-006 ]
2022 : [ 9.47778e-006 ]
2023 : [ 9.38694e-006 ]
2024 : [ 9.70759e-006 ]
2025 : [ 9.31642e-006 ]
2026 : [ 9.13794e-006 ]
2027 : [ 9.64032e-006 ]
2028 : [ 9.70944e-006 ]
2029 : [ 9.54073e-006 ]
2030 : [ 9.32905e-006 ]
2031 : [ 9.56209e-006 ]
2032 : [ 9.53099e-006 ]
2033 : [ 9.75048e-006 ]
2034 : [ 9.40845e-006 ]
2035 : [ 9.79934e-006 ]
2036 : [ 9.49325e-006 ]
2037 : [ 9.41236e-006 ]
2038 : [ 9.63167e-006 ]
2039 : [ 9.50934e-006 ]
2040 : [ 9.48647e-006 ]
2041 : [ 9.5549e-006  ]
2042 : [ 9.56781e-006 ]
2043 : [ 9.55364e-006 ]
2044 : [ 9.30315e-006 ]
2045 : [ 9.69096e-006 ]
2046 : [ 9.20897e-006 ]
2047 : [ 9.68663e-006 ]
2048 : [ 9.66911e-006 ]
2049 : [ 9.43915e-006 ]
2050 : [ 9.81268e-006 ]
2051 : [ 9.79491e-006 ]
2052 : [ 9.72451e-006 ]
2053 : [ 9.47946e-006 ]
2054 : [ 9.86847e-006 ]
2055 : [ 9.90141e-006 ]
2056 : [ 9.5718e-006  ]
2057 : [ 9.26783e-006 ]
2058 : [ 9.24149e-006 ]
2059 : [ 9.39142e-006 ]
2060 : [ 9.6762e-006  ]
2061 : [ 9.46723e-006 ]
2062 : [ 9.57246e-006 ]
2063 : [ 9.42559e-006 ]
2064 : [ 9.14436e-006 ]
2065 : [ 9.56309e-006 ]
2066 : [ 9.6543e-006  ]
2067 : [ 9.5134e-006  ]
2068 : [ 9.79427e-006 ]
2069 : [ 9.79009e-006 ]
2070 : [ 9.26847e-006 ]
2071 : [ 9.62058e-006 ]
2072 : [ 9.53207e-006 ]
2073 : [ 9.66709e-006 ]
2074 : [ 9.2753e-006  ]
2075 : [ 9.5658e-006  ]
2076 : [ 9.17256e-006 ]
2077 : [ 9.18075e-006 ]
2078 : [ 9.28021e-006 ]
2079 : [ 9.41186e-006 ]
2080 : [ 9.60261e-006 ]
2081 : [ 9.47074e-006 ]
2082 : [ 9.29367e-006 ]
2083 : [ 9.50808e-006 ]
2084 : [ 9.38398e-006 ]
2085 : [ 9.41621e-006 ]
2086 : [ 9.21156e-006 ]
2087 : [ 9.54684e-006 ]
2088 : [ 9.64926e-006 ]
2089 : [ 9.49166e-006 ]
2090 : [ 9.49978e-006 ]
2091 : [ 9.40577e-006 ]
2092 : [ 9.63597e-006 ]
2093 : [ 9.89397e-006 ]
2094 : [ 9.30752e-006 ]
2095 : [ 9.20175e-006 ]
2096 : [ 9.40902e-006 ]
2097 : [ 9.76925e-006 ]
2098 : [ 9.13221e-006 ]
2099 : [ 9.54501e-006 ]
2100 : [ 9.74883e-006 ]
2101 : [ 9.56051e-006 ]
2102 : [ 9.33214e-006 ]
2103 : [ 9.68251e-006 ]
2104 : [ 9.59591e-006 ]
2105 : [ 9.2775e-006  ]
2106 : [ 9.69164e-006 ]
2107 : [ 9.69878e-006 ]
2108 : [ 9.93796e-006 ]
2109 : [ 9.4873e-006  ]
2110 : [ 9.52163e-006 ]
2111 : [ 9.57767e-006 ]
2112 : [ 9.50841e-006 ]
2113 : [ 9.81476e-006 ]
2114 : [ 9.29664e-006 ]
2115 : [ 9.30312e-006 ]
2116 : [ 9.70431e-006 ]
2117 : [ 9.65743e-006 ]
2118 : [ 9.59e-006    ]
2119 : [ 9.58542e-006 ]
2120 : [ 9.32571e-006 ]
2121 : [ 9.72535e-006 ]
2122 : [ 9.64366e-006 ]
2123 : [ 9.69285e-006 ]
2124 : [ 9.70347e-006 ]
2125 : [ 9.39917e-006 ]
2126 : [ 9.21445e-006 ]
2127 : [ 9.71453e-006 ]
2128 : [ 9.72829e-006 ]
2129 : [ 9.36979e-006 ]
2130 : [ 9.89912e-006 ]
2131 : [ 9.3815e-006  ]
2132 : [ 9.71031e-006 ]
2133 : [ 9.52687e-006 ]
2134 : [ 9.32856e-006 ]
2135 : [ 9.82463e-006 ]
2136 : [ 9.68372e-006 ]
2137 : [ 9.72597e-006 ]
2138 : [ 9.81636e-006 ]
2139 : [ 9.6098e-006  ]
2140 : [ 9.66555e-006 ]
2141 : [ 9.46347e-006 ]
2142 : [ 9.65761e-006 ]
2143 : [ 9.38482e-006 ]
2144 : [ 9.70655e-006 ]
2145 : [ 9.33483e-006 ]
2146 : [ 9.42338e-006 ]
2147 : [ 9.44663e-006 ]
2148 : [ 9.47782e-006 ]
2149 : [ 9.51603e-006 ]
2150 : [ 9.5618e-006  ]
2151 : [ 9.66494e-006 ]
2152 : [ 9.38887e-006 ]
2153 : [ 9.27474e-006 ]
2154 : [ 9.36655e-006 ]
2155 : [ 9.69305e-006 ]
2156 : [ 9.55011e-006 ]
2157 : [ 9.71163e-006 ]
2158 : [ 9.62802e-006 ]
2159 : [ 9.30181e-006 ]
2160 : [ 9.76759e-006 ]
2161 : [ 9.40684e-006 ]
2162 : [ 9.42426e-006 ]
2163 : [ 9.4088e-006  ]
2164 : [ 9.58294e-006 ]
2165 : [ 9.57732e-006 ]
2166 : [ 9.70384e-006 ]
2167 : [ 9.51106e-006 ]
2168 : [ 9.79425e-006 ]
2169 : [ 9.60207e-006 ]
2170 : [ 9.84769e-006 ]
2171 : [ 9.52987e-006 ]
2172 : [ 9.74958e-006 ]
2173 : [ 9.46469e-006 ]
2174 : [ 9.51336e-006 ]
2175 : [ 9.41329e-006 ]
2176 : [ 9.58764e-006 ]
2177 : [ 9.39083e-006 ]
2178 : [ 9.38461e-006 ]
2179 : [ 9.45043e-006 ]
2180 : [ 9.59734e-006 ]
2181 : [ 9.4559e-006  ]
2182 : [ 9.77295e-006 ]
2183 : [ 9.40115e-006 ]
2184 : [ 9.76339e-006 ]
2185 : [ 9.27746e-006 ]
2186 : [ 9.63354e-006 ]
2187 : [ 9.68523e-006 ]
2188 : [ 9.85996e-006 ]
2189 : [ 9.8934e-006  ]
2190 : [ 9.64966e-006 ]
2191 : [ 9.29602e-006 ]
2192 : [ 9.54201e-006 ]
2193 : [ 9.73543e-006 ]
2194 : [ 9.34543e-006 ]
2195 : [ 9.55919e-006 ]
2196 : [ 9.42903e-006 ]
2197 : [ 9.50614e-006 ]
2198 : [ 9.3796e-006  ]
2199 : [ 9.68057e-006 ]
2200 : [ 9.46928e-006 ]
2201 : [ 9.83984e-006 ]
2202 : [ 9.45162e-006 ]
2203 : [ 9.51329e-006 ]
2204 : [ 9.38545e-006 ]
2205 : [ 9.3927e-006  ]
2206 : [ 9.60195e-006 ]
2207 : [ 9.77248e-006 ]
2208 : [ 9.90999e-006 ]
2209 : [ 9.5519e-006  ]
2210 : [ 9.32834e-006 ]
2211 : [ 9.465e-006   ]
2212 : [ 9.64526e-006 ]
2213 : [ 9.49047e-006 ]
2214 : [ 9.91595e-006 ]
2215 : [ 9.73853e-006 ]
2216 : [ 9.69845e-006 ]
2217 : [ 9.76501e-006 ]
2218 : [ 9.75512e-006 ]
2219 : [ 9.36225e-006 ]
2220 : [ 9.38537e-006 ]
2221 : [ 9.59961e-006 ]
2222 : [ 9.60588e-006 ]
2223 : [ 9.28294e-006 ]
2224 : [ 9.41405e-006 ]
2225 : [ 9.86799e-006 ]
2226 : [ 9.50092e-006 ]
2227 : [ 9.37555e-006 ]
2228 : [ 9.74529e-006 ]
2229 : [ 9.73893e-006 ]
2230 : [ 9.55542e-006 ]
2231 : [ 9.41143e-006 ]
2232 : [ 9.72017e-006 ]
2233 : [ 9.64141e-006 ]
2234 : [ 9.33886e-006 ]
2235 : [ 9.24756e-006 ]
2236 : [ 9.34846e-006 ]
2237 : [ 9.58251e-006 ]
2238 : [ 9.66381e-006 ]
2239 : [ 9.6548e-006  ]
2240 : [ 9.27862e-006 ]
2241 : [ 9.72505e-006 ]
2242 : [ 9.49335e-006 ]
2243 : [ 9.78838e-006 ]
2244 : [ 9.28147e-006 ]
2245 : [ 9.30368e-006 ]
2246 : [ 9.45098e-006 ]
2247 : [ 9.61564e-006 ]
2248 : [ 9.82491e-006 ]
2249 : [ 9.52863e-006 ]
2250 : [ 9.38343e-006 ]
2251 : [ 9.22607e-006 ]
2252 : [ 9.55101e-006 ]
2253 : [ 9.7676e-006  ]
2254 : [ 9.52725e-006 ]
2255 : [ 9.59649e-006 ]
2256 : [ 9.22609e-006 ]
2257 : [ 9.37469e-006 ]
2258 : [ 9.49995e-006 ]
2259 : [ 9.62563e-006 ]
2260 : [ 9.56958e-006 ]
2261 : [ 9.41384e-006 ]
2262 : [ 9.66551e-006 ]
2263 : [ 9.34816e-006 ]
2264 : [ 9.48561e-006 ]
2265 : [ 9.43845e-006 ]
2266 : [ 9.34402e-006 ]
2267 : [ 9.85875e-006 ]
2268 : [ 9.3408e-006  ]
2269 : [ 9.65086e-006 ]
2270 : [ 9.69314e-006 ]
2271 : [ 9.37185e-006 ]
2272 : [ 9.64437e-006 ]
2273 : [ 9.16342e-006 ]
2274 : [ 9.29198e-006 ]
2275 : [ 9.56116e-006 ]
2276 : [ 9.34814e-006 ]
2277 : [ 9.29509e-006 ]
2278 : [ 9.61406e-006 ]
2279 : [ 9.61015e-006 ]
2280 : [ 9.88205e-006 ]
2281 : [ 9.67249e-006 ]
2282 : [ 9.31439e-006 ]
2283 : [ 9.60447e-006 ]
2284 : [ 9.91097e-006 ]
2285 : [ 9.34088e-006 ]
2286 : [ 9.7183e-006  ]
2287 : [ 9.4146e-006  ]
2288 : [ 9.64893e-006 ]
2289 : [ 9.7184e-006  ]
2290 : [ 9.42435e-006 ]
2291 : [ 9.79554e-006 ]
2292 : [ 9.40723e-006 ]
2293 : [ 9.34043e-006 ]
2294 : [ 9.62179e-006 ]
2295 : [ 9.61467e-006 ]
2296 : [ 9.33578e-006 ]
2297 : [ 9.43864e-006 ]
2298 : [ 9.32164e-006 ]
2299 : [ 9.42781e-006 ]
2300 : [ 9.76961e-006 ]
2301 : [ 9.74128e-006 ]
2302 : [ 9.23355e-006 ]
2303 : [ 9.70613e-006 ]
2304 : [ 9.695e-006   ]
2305 : [ 9.79422e-006 ]
2306 : [ 9.63275e-006 ]
2307 : [ 9.47282e-006 ]
2308 : [ 9.59083e-006 ]
2309 : [ 9.43928e-006 ]
2310 : [ 9.70721e-006 ]
2311 : [ 9.55713e-006 ]
2312 : [ 9.48565e-006 ]
2313 : [ 9.34602e-006 ]
2314 : [ 9.48023e-006 ]
2315 : [ 9.26135e-006 ]
2316 : [ 9.37896e-006 ]
2317 : [ 9.61115e-006 ]
2318 : [ 9.32667e-006 ]
2319 : [ 9.37977e-006 ]
2320 : [ 9.65346e-006 ]
2321 : [ 9.32169e-006 ]
2322 : [ 9.61554e-006 ]
2323 : [ 9.93334e-006 ]
2324 : [ 9.77841e-006 ]
2325 : [ 9.53435e-006 ]
2326 : [ 9.43221e-006 ]
2327 : [ 9.53312e-006 ]
2328 : [ 9.34972e-006 ]
2329 : [ 9.18913e-006 ]
2330 : [ 9.29111e-006 ]
2331 : [ 9.37515e-006 ]
2332 : [ 9.81718e-006 ]
2333 : [ 9.7292e-006  ]
2334 : [ 9.60629e-006 ]
2335 : [ 9.59553e-006 ]
2336 : [ 9.48277e-006 ]
2337 : [ 9.29433e-006 ]
2338 : [ 9.25521e-006 ]
2339 : [ 9.18677e-006 ]
2340 : [ 9.21882e-006 ]
2341 : [ 9.5165e-006  ]
2342 : [ 9.51308e-006 ]
2343 : [ 9.09799e-006 ]
2344 : [ 9.59197e-006 ]
2345 : [ 9.61539e-006 ]
2346 : [ 9.27747e-006 ]
2347 : [ 9.51415e-006 ]
2348 : [ 9.34004e-006 ]
2349 : [ 9.79438e-006 ]
2350 : [ 9.66114e-006 ]
2351 : [ 9.52349e-006 ]
2352 : [ 9.49841e-006 ]
2353 : [ 9.39955e-006 ]
2354 : [ 9.32222e-006 ]
2355 : [ 9.61075e-006 ]
2356 : [ 9.70395e-006 ]
2357 : [ 9.39754e-006 ]
2358 : [ 9.67187e-006 ]
2359 : [ 9.50647e-006 ]
2360 : [ 9.62471e-006 ]
2361 : [ 9.43261e-006 ]
2362 : [ 9.90287e-006 ]
2363 : [ 9.21728e-006 ]
2364 : [ 9.28663e-006 ]
2365 : [ 9.70488e-006 ]
2366 : [ 9.84733e-006 ]
2367 : [ 9.64434e-006 ]
2368 : [ 9.26231e-006 ]
2369 : [ 9.52348e-006 ]
2370 : [ 9.43263e-006 ]
2371 : [ 9.43552e-006 ]
2372 : [ 9.55328e-006 ]
2373 : [ 9.53433e-006 ]
2374 : [ 9.53897e-006 ]
2375 : [ 9.62859e-006 ]
2376 : [ 9.71028e-006 ]
2377 : [ 9.70442e-006 ]
2378 : [ 9.74063e-006 ]
2379 : [ 9.7642e-006  ]
2380 : [ 9.41265e-006 ]
2381 : [ 9.30891e-006 ]
2382 : [ 9.34259e-006 ]
2383 : [ 9.65731e-006 ]
2384 : [ 9.40399e-006 ]
2385 : [ 9.88715e-006 ]
2386 : [ 9.54508e-006 ]
2387 : [ 9.67634e-006 ]
2388 : [ 9.43917e-006 ]
2389 : [ 9.66964e-006 ]
2390 : [ 9.30755e-006 ]
2391 : [ 9.7596e-006  ]
2392 : [ 9.60522e-006 ]
2393 : [ 9.88693e-006 ]
2394 : [ 9.67457e-006 ]
2395 : [ 9.56679e-006 ]
2396 : [ 9.31438e-006 ]
2397 : [ 9.74998e-006 ]
2398 : [ 9.26997e-006 ]
2399 : [ 9.63645e-006 ]
2400 : [ 9.73879e-006 ]
2401 : [ 9.30363e-006 ]
2402 : [ 9.85266e-006 ]
2403 : [ 9.1224e-006  ]
2404 : [ 9.49967e-006 ]
2405 : [ 9.29593e-006 ]
2406 : [ 9.78963e-006 ]
2407 : [ 9.31869e-006 ]
2408 : [ 9.36663e-006 ]
2409 : [ 9.71691e-006 ]
2410 : [ 9.34746e-006 ]
2411 : [ 9.51217e-006 ]
2412 : [ 9.81774e-006 ]
2413 : [ 9.90435e-006 ]
2414 : [ 9.65479e-006 ]
2415 : [ 9.83384e-006 ]
2416 : [ 9.3647e-006  ]
2417 : [ 9.45439e-006 ]
2418 : [ 9.26032e-006 ]
2419 : [ 9.59532e-006 ]
2420 : [ 9.60571e-006 ]
2421 : [ 9.62992e-006 ]
2422 : [ 9.87742e-006 ]
2423 : [ 9.68032e-006 ]
2424 : [ 9.55168e-006 ]
2425 : [ 9.50056e-006 ]
2426 : [ 9.35298e-006 ]
2427 : [ 9.40762e-006 ]
2428 : [ 9.72572e-006 ]
2429 : [ 9.56438e-006 ]
2430 : [ 9.81528e-006 ]
2431 : [ 9.59647e-006 ]
2432 : [ 9.55507e-006 ]
2433 : [ 9.83708e-006 ]
2434 : [ 9.59674e-006 ]
2435 : [ 9.74541e-006 ]
2436 : [ 9.40544e-006 ]
2437 : [ 9.7432e-006  ]
2438 : [ 9.6237e-006  ]
2439 : [ 9.84072e-006 ]
2440 : [ 9.48139e-006 ]
2441 : [ 9.34994e-006 ]
2442 : [ 9.48153e-006 ]
2443 : [ 9.27265e-006 ]
2444 : [ 9.88961e-006 ]
2445 : [ 9.39247e-006 ]
2446 : [ 9.42444e-006 ]
2447 : [ 9.81409e-006 ]
2448 : [ 9.11819e-006 ]
2449 : [ 9.29018e-006 ]
2450 : [ 9.69271e-006 ]
2451 : [ 9.31422e-006 ]
2452 : [ 9.71113e-006 ]
2453 : [ 9.71744e-006 ]
2454 : [ 9.88485e-006 ]
2455 : [ 9.3214e-006  ]
2456 : [ 9.53128e-006 ]
2457 : [ 9.9264e-006  ]
2458 : [ 9.51301e-006 ]
2459 : [ 9.66484e-006 ]
2460 : [ 9.61844e-006 ]
2461 : [ 9.74219e-006 ]
2462 : [ 9.76944e-006 ]
2463 : [ 9.41022e-006 ]
2464 : [ 9.68237e-006 ]
2465 : [ 9.38159e-006 ]
2466 : [ 9.19758e-006 ]
2467 : [ 9.61023e-006 ]
2468 : [ 9.56569e-006 ]
2469 : [ 9.80742e-006 ]
2470 : [ 9.79177e-006 ]
2471 : [ 9.20696e-006 ]
2472 : [ 9.17073e-006 ]
2473 : [ 9.28947e-006 ]
2474 : [ 9.10484e-006 ]
2475 : [ 9.696e-006   ]
2476 : [ 9.87429e-006 ]
2477 : [ 9.42558e-006 ]
2478 : [ 9.2261e-006  ]
2479 : [ 9.24104e-006 ]
2480 : [ 9.24037e-006 ]
2481 : [ 9.90084e-006 ]
2482 : [ 9.89683e-006 ]
2483 : [ 9.57925e-006 ]
2484 : [ 9.63004e-006 ]
2485 : [ 9.53398e-006 ]
2486 : [ 9.8258e-006  ]
2487 : [ 9.55951e-006 ]
2488 : [ 9.88821e-006 ]
2489 : [ 9.61748e-006 ]
2490 : [ 9.33659e-006 ]
2491 : [ 9.77691e-006 ]
2492 : [ 9.86475e-006 ]
2493 : [ 9.71145e-006 ]
2494 : [ 9.16005e-006 ]
2495 : [ 9.26595e-006 ]
2496 : [ 9.33896e-006 ]
2497 : [ 9.46282e-006 ]
2498 : [ 9.68517e-006 ]
2499 : [ 9.79572e-006 ]
2500 : [ 9.49041e-006 ]
2501 : [ 9.60846e-006 ]
2502 : [ 9.77559e-006 ]
2503 : [ 9.87295e-006 ]
2504 : [ 9.39118e-006 ]
2505 : [ 9.45098e-006 ]
2506 : [ 9.35278e-006 ]
2507 : [ 9.31766e-006 ]
2508 : [ 9.31118e-006 ]
2509 : [ 9.66371e-006 ]
2510 : [ 9.73988e-006 ]
2511 : [ 9.73828e-006 ]
2512 : [ 9.22642e-006 ]
2513 : [ 9.86329e-006 ]
2514 : [ 9.7117e-006  ]
2515 : [ 9.55332e-006 ]
2516 : [ 9.81788e-006 ]
2517 : [ 9.43802e-006 ]
2518 : [ 9.82898e-006 ]
2519 : [ 9.59991e-006 ]
2520 : [ 9.40578e-006 ]
2521 : [ 9.70021e-006 ]
2522 : [ 9.50178e-006 ]
2523 : [ 9.3517e-006  ]
2524 : [ 9.35343e-006 ]
2525 : [ 9.52563e-006 ]
2526 : [ 9.23767e-006 ]
2527 : [ 9.11649e-006 ]
2528 : [ 9.81262e-006 ]
2529 : [ 9.55133e-006 ]
2530 : [ 9.76237e-006 ]
2531 : [ 9.46205e-006 ]
2532 : [ 9.53643e-006 ]
2533 : [ 9.27395e-006 ]
2534 : [ 9.76356e-006 ]
2535 : [ 9.80681e-006 ]
2536 : [ 9.87731e-006 ]
2537 : [ 9.56688e-006 ]
2538 : [ 9.54863e-006 ]
2539 : [ 9.47443e-006 ]
2540 : [ 9.55487e-006 ]
2541 : [ 9.32611e-006 ]
2542 : [ 9.21114e-006 ]
2543 : [ 9.68911e-006 ]
2544 : [ 9.50908e-006 ]
2545 : [ 9.59375e-006 ]
2546 : [ 9.6091e-006  ]
2547 : [ 9.71104e-006 ]
2548 : [ 9.49166e-006 ]
2549 : [ 9.1884e-006  ]
2550 : [ 9.60325e-006 ]
2551 : [ 9.55668e-006 ]
2552 : [ 9.42588e-006 ]
2553 : [ 9.72177e-006 ]
2554 : [ 9.59306e-006 ]
2555 : [ 9.96318e-006 ]
2556 : [ 9.80462e-006 ]
2557 : [ 9.34983e-006 ]
2558 : [ 9.88309e-006 ]
2559 : [ 9.32807e-006 ]
2560 : [ 9.6009e-006  ]
2561 : [ 9.35593e-006 ]
2562 : [ 9.30898e-006 ]
2563 : [ 9.24513e-006 ]
2564 : [ 9.24129e-006 ]
2565 : [ 9.41863e-006 ]
2566 : [ 9.60407e-006 ]
2567 : [ 9.77369e-006 ]
2568 : [ 9.6468e-006  ]
2569 : [ 9.56987e-006 ]
2570 : [ 9.40523e-006 ]
2571 : [ 9.65601e-006 ]
2572 : [ 9.79304e-006 ]
2573 : [ 9.42263e-006 ]
2574 : [ 9.71381e-006 ]
2575 : [ 9.46974e-006 ]
2576 : [ 9.94197e-006 ]
2577 : [ 9.75287e-006 ]
2578 : [ 9.84725e-006 ]
2579 : [ 9.54676e-006 ]
2580 : [ 9.36224e-006 ]
2581 : [ 9.64767e-006 ]
2582 : [ 9.71628e-006 ]
2583 : [ 9.92182e-006 ]
2584 : [ 9.26237e-006 ]
2585 : [ 9.87393e-006 ]
2586 : [ 9.58778e-006 ]
2587 : [ 9.49697e-006 ]
2588 : [ 9.61634e-006 ]
2589 : [ 9.28567e-006 ]
2590 : [ 9.38532e-006 ]
2591 : [ 9.73518e-006 ]
2592 : [ 9.39849e-006 ]
2593 : [ 9.34671e-006 ]
2594 : [ 9.51998e-006 ]
2595 : [ 9.69041e-006 ]
2596 : [ 9.48971e-006 ]
2597 : [ 9.55136e-006 ]
2598 : [ 9.77728e-006 ]
2599 : [ 9.58724e-006 ]
2600 : [ 9.63763e-006 ]
2601 : [ 9.26941e-006 ]
2602 : [ 9.69794e-006 ]
2603 : [ 9.67724e-006 ]
2604 : [ 9.42599e-006 ]
2605 : [ 9.44668e-006 ]
2606 : [ 9.63024e-006 ]
2607 : [ 9.57928e-006 ]
2608 : [ 9.58373e-006 ]
2609 : [ 9.74997e-006 ]
2610 : [ 9.9427e-006  ]
2611 : [ 9.89937e-006 ]
2612 : [ 9.55296e-006 ]
2613 : [ 9.86953e-006 ]
2614 : [ 9.34248e-006 ]
2615 : [ 9.27743e-006 ]
2616 : [ 9.405e-006   ]
2617 : [ 9.66696e-006 ]
2618 : [ 9.75393e-006 ]
2619 : [ 9.55074e-006 ]
2620 : [ 9.40882e-006 ]
2621 : [ 9.69039e-006 ]
2622 : [ 9.4349e-006  ]
2623 : [ 9.86368e-006 ]
2624 : [ 9.64395e-006 ]
2625 : [ 9.67742e-006 ]
2626 : [ 9.27295e-006 ]
2627 : [ 9.47232e-006 ]
2628 : [ 9.36974e-006 ]
2629 : [ 9.84163e-006 ]
2630 : [ 9.64664e-006 ]
2631 : [ 9.57376e-006 ]
2632 : [ 9.71172e-006 ]
2633 : [ 9.31124e-006 ]
2634 : [ 9.4772e-006  ]
2635 : [ 9.42465e-006 ]
2636 : [ 9.68154e-006 ]
2637 : [ 9.43641e-006 ]
2638 : [ 9.47267e-006 ]
2639 : [ 9.70555e-006 ]
2640 : [ 9.28102e-006 ]
2641 : [ 9.57395e-006 ]
2642 : [ 9.29341e-006 ]
2643 : [ 9.82145e-006 ]
2644 : [ 9.60879e-006 ]
2645 : [ 9.54254e-006 ]
2646 : [ 9.4319e-006  ]
2647 : [ 9.41618e-006 ]
2648 : [ 9.57276e-006 ]
2649 : [ 9.2408e-006  ]
2650 : [ 9.77418e-006 ]
2651 : [ 9.66146e-006 ]
2652 : [ 9.32585e-006 ]
2653 : [ 9.24721e-006 ]
2654 : [ 9.76257e-006 ]
2655 : [ 9.25853e-006 ]
2656 : [ 9.74279e-006 ]
2657 : [ 9.48705e-006 ]
2658 : [ 9.73327e-006 ]
2659 : [ 9.67508e-006 ]
2660 : [ 9.82339e-006 ]
2661 : [ 9.4756e-006  ]
2662 : [ 9.80993e-006 ]
2663 : [ 9.46098e-006 ]
2664 : [ 9.27971e-006 ]
2665 : [ 9.18808e-006 ]
2666 : [ 9.60018e-006 ]
2667 : [ 9.59e-006    ]
2668 : [ 9.20861e-006 ]
2669 : [ 9.76771e-006 ]
2670 : [ 9.9653e-006  ]
2671 : [ 9.53962e-006 ]
2672 : [ 9.77744e-006 ]
2673 : [ 9.74085e-006 ]
2674 : [ 9.25998e-006 ]
2675 : [ 9.66872e-006 ]
2676 : [ 9.44535e-006 ]
2677 : [ 9.46775e-006 ]
2678 : [ 9.80213e-006 ]
2679 : [ 9.50827e-006 ]
2680 : [ 9.8134e-006  ]
2681 : [ 9.85314e-006 ]
2682 : [ 9.82218e-006 ]
2683 : [ 9.79837e-006 ]
2684 : [ 9.49454e-006 ]
2685 : [ 9.21074e-006 ]
2686 : [ 9.6421e-006  ]
2687 : [ 9.71961e-006 ]
2688 : [ 9.38034e-006 ]
2689 : [ 9.4865e-006  ]
2690 : [ 9.82909e-006 ]
2691 : [ 9.35697e-006 ]
2692 : [ 9.26e-006    ]
2693 : [ 9.40951e-006 ]
2694 : [ 9.6836e-006  ]
2695 : [ 9.84347e-006 ]
2696 : [ 9.21923e-006 ]
2697 : [ 9.9145e-006  ]
2698 : [ 9.39414e-006 ]
2699 : [ 9.53279e-006 ]
2700 : [ 9.59075e-006 ]
2701 : [ 9.88913e-006 ]
2702 : [ 9.29485e-006 ]
2703 : [ 9.84617e-006 ]
2704 : [ 9.68609e-006 ]
2705 : [ 9.23949e-006 ]
2706 : [ 9.21639e-006 ]
2707 : [ 9.80128e-006 ]
2708 : [ 9.55954e-006 ]
2709 : [ 9.56083e-006 ]
2710 : [ 9.76006e-006 ]
2711 : [ 9.67663e-006 ]
2712 : [ 9.41266e-006 ]
2713 : [ 9.40372e-006 ]
2714 : [ 9.34578e-006 ]
2715 : [ 9.30662e-006 ]
2716 : [ 9.19807e-006 ]
2717 : [ 9.52003e-006 ]
2718 : [ 9.38544e-006 ]
2719 : [ 9.8527e-006  ]
2720 : [ 9.80917e-006 ]
2721 : [ 9.53889e-006 ]
2722 : [ 9.7995e-006  ]
2723 : [ 9.42266e-006 ]
2724 : [ 9.45054e-006 ]
2725 : [ 9.83038e-006 ]
2726 : [ 9.53369e-006 ]
2727 : [ 9.54273e-006 ]
2728 : [ 9.64379e-006 ]
2729 : [ 9.26548e-006 ]
2730 : [ 9.57183e-006 ]
2731 : [ 9.78055e-006 ]
2732 : [ 9.8054e-006  ]
2733 : [ 9.17448e-006 ]
2734 : [ 9.79208e-006 ]
2735 : [ 9.7973e-006  ]
2736 : [ 9.35331e-006 ]
2737 : [ 9.66553e-006 ]
2738 : [ 9.48249e-006 ]
2739 : [ 9.87427e-006 ]
2740 : [ 9.39433e-006 ]
2741 : [ 9.40324e-006 ]
2742 : [ 9.50235e-006 ]
2743 : [ 9.62481e-006 ]
2744 : [ 9.41216e-006 ]
2745 : [ 9.93391e-006 ]
2746 : [ 9.79033e-006 ]
2747 : [ 9.25847e-006 ]
2748 : [ 9.51803e-006 ]
2749 : [ 9.45241e-006 ]
2750 : [ 9.65991e-006 ]
2751 : [ 9.64023e-006 ]
2752 : [ 9.64628e-006 ]
2753 : [ 9.67302e-006 ]
2754 : [ 9.12528e-006 ]
2755 : [ 9.57729e-006 ]
2756 : [ 9.49268e-006 ]
2757 : [ 9.59041e-006 ]
2758 : [ 9.79318e-006 ]
2759 : [ 9.61133e-006 ]
2760 : [ 9.39423e-006 ]
2761 : [ 9.48439e-006 ]
2762 : [ 9.46041e-006 ]
2763 : [ 9.29916e-006 ]
2764 : [ 9.52613e-006 ]
2765 : [ 9.34746e-006 ]
2766 : [ 9.25965e-006 ]
2767 : [ 9.7191e-006  ]
2768 : [ 9.65577e-006 ]
2769 : [ 9.29326e-006 ]
2770 : [ 9.4266e-006  ]
2771 : [ 9.58189e-006 ]
2772 : [ 9.20727e-006 ]
2773 : [ 9.81075e-006 ]
2774 : [ 9.82688e-006 ]
2775 : [ 9.85348e-006 ]
2776 : [ 9.58074e-006 ]
2777 : [ 9.84891e-006 ]
2778 : [ 9.6765e-006  ]
2779 : [ 9.9525e-006  ]
2780 : [ 9.3077e-006  ]
2781 : [ 9.7457e-006  ]
2782 : [ 9.41366e-006 ]
2783 : [ 9.34318e-006 ]
2784 : [ 9.63921e-006 ]
2785 : [ 9.53491e-006 ]
2786 : [ 9.62348e-006 ]
2787 : [ 9.41041e-006 ]
2788 : [ 9.62145e-006 ]
2789 : [ 9.57536e-006 ]
2790 : [ 9.67748e-006 ]
2791 : [ 9.53761e-006 ]
2792 : [ 9.59882e-006 ]
2793 : [ 9.43864e-006 ]
2794 : [ 9.44111e-006 ]
2795 : [ 9.46324e-006 ]
2796 : [ 9.43192e-006 ]
2797 : [ 9.77627e-006 ]
2798 : [ 9.4178e-006  ]
2799 : [ 9.44981e-006 ]
2800 : [ 9.41154e-006 ]
2801 : [ 9.30489e-006 ]
2802 : [ 9.80775e-006 ]
2803 : [ 9.59979e-006 ]
2804 : [ 9.54864e-006 ]
2805 : [ 9.75291e-006 ]
2806 : [ 9.60723e-006 ]
2807 : [ 9.40767e-006 ]
2808 : [ 9.71359e-006 ]
2809 : [ 9.77051e-006 ]
2810 : [ 9.2277e-006  ]
2811 : [ 9.2209e-006  ]
2812 : [ 9.1828e-006  ]
2813 : [ 9.75568e-006 ]
2814 : [ 9.5749e-006  ]
2815 : [ 9.46306e-006 ]
2816 : [ 9.46775e-006 ]
2817 : [ 9.74659e-006 ]
2818 : [ 9.75012e-006 ]
2819 : [ 9.38774e-006 ]
2820 : [ 9.30522e-006 ]
2821 : [ 9.28742e-006 ]
2822 : [ 9.3321e-006  ]
2823 : [ 9.31145e-006 ]
2824 : [ 9.64126e-006 ]
2825 : [ 9.61558e-006 ]
2826 : [ 9.25227e-006 ]
2827 : [ 9.85113e-006 ]
2828 : [ 9.46597e-006 ]
2829 : [ 9.67536e-006 ]
2830 : [ 9.6737e-006  ]
2831 : [ 9.75188e-006 ]
2832 : [ 9.81241e-006 ]
2833 : [ 9.86879e-006 ]
2834 : [ 9.62685e-006 ]
2835 : [ 9.3197e-006  ]
2836 : [ 9.59482e-006 ]
2837 : [ 9.84933e-006 ]
2838 : [ 9.59868e-006 ]
2839 : [ 9.48232e-006 ]
2840 : [ 9.38493e-006 ]
2841 : [ 9.68002e-006 ]
2842 : [ 9.66795e-006 ]
2843 : [ 9.55401e-006 ]
2844 : [ 9.31664e-006 ]
2845 : [ 9.54265e-006 ]
2846 : [ 9.49377e-006 ]
2847 : [ 9.32662e-006 ]
2848 : [ 9.42782e-006 ]
2849 : [ 9.42709e-006 ]
2850 : [ 9.32605e-006 ]
2851 : [ 9.44006e-006 ]
2852 : [ 9.28484e-006 ]
2853 : [ 9.4809e-006  ]
2854 : [ 9.46328e-006 ]
2855 : [ 9.74964e-006 ]
2856 : [ 9.71075e-006 ]
2857 : [ 9.5803e-006  ]
2858 : [ 9.11803e-006 ]
2859 : [ 9.28726e-006 ]
2860 : [ 9.84331e-006 ]
2861 : [ 9.59119e-006 ]
2862 : [ 9.38511e-006 ]
2863 : [ 9.26188e-006 ]
2864 : [ 9.71454e-006 ]
2865 : [ 9.88966e-006 ]
2866 : [ 9.32458e-006 ]
2867 : [ 9.36727e-006 ]
2868 : [ 9.71189e-006 ]
2869 : [ 9.63089e-006 ]
2870 : [ 9.37076e-006 ]
2871 : [ 9.47553e-006 ]
2872 : [ 9.24712e-006 ]
2873 : [ 9.48114e-006 ]
2874 : [ 9.42755e-006 ]
2875 : [ 9.4717e-006  ]
2876 : [ 9.34947e-006 ]
2877 : [ 9.46056e-006 ]
2878 : [ 9.53038e-006 ]
2879 : [ 9.79523e-006 ]
2880 : [ 9.3817e-006  ]
2881 : [ 9.40286e-006 ]
2882 : [ 9.84187e-006 ]
2883 : [ 9.50486e-006 ]
2884 : [ 9.48046e-006 ]
2885 : [ 9.6051e-006  ]
2886 : [ 9.38661e-006 ]
2887 : [ 9.27957e-006 ]
2888 : [ 9.87496e-006 ]
2889 : [ 9.32915e-006 ]
2890 : [ 9.75325e-006 ]
2891 : [ 9.71572e-006 ]
2892 : [ 9.30864e-006 ]
2893 : [ 9.15298e-006 ]
2894 : [ 9.44727e-006 ]
2895 : [ 9.2346e-006  ]
2896 : [ 9.84862e-006 ]
2897 : [ 9.83123e-006 ]
2898 : [ 9.55191e-006 ]
2899 : [ 9.57185e-006 ]
2900 : [ 9.95226e-006 ]
2901 : [ 9.74125e-006 ]
2902 : [ 9.24614e-006 ]
2903 : [ 9.68306e-006 ]
2904 : [ 9.91412e-006 ]
2905 : [ 9.57783e-006 ]
2906 : [ 9.52439e-006 ]
2907 : [ 9.61509e-006 ]
2908 : [ 9.38665e-006 ]
2909 : [ 9.48923e-006 ]
2910 : [ 9.47776e-006 ]
2911 : [ 9.66405e-006 ]
2912 : [ 9.51658e-006 ]
2913 : [ 9.6759e-006  ]
2914 : [ 9.29501e-006 ]
2915 : [ 9.48839e-006 ]
2916 : [ 9.4466e-006  ]
2917 : [ 9.52258e-006 ]
2918 : [ 9.73229e-006 ]
2919 : [ 9.76079e-006 ]
2920 : [ 9.67287e-006 ]
2921 : [ 9.66899e-006 ]
2922 : [ 9.73057e-006 ]
2923 : [ 9.31673e-006 ]
2924 : [ 9.33018e-006 ]
2925 : [ 9.33134e-006 ]
2926 : [ 9.76086e-006 ]
2927 : [ 9.40257e-006 ]
2928 : [ 9.24432e-006 ]
2929 : [ 9.30784e-006 ]
2930 : [ 9.49577e-006 ]
2931 : [ 9.52767e-006 ]
2932 : [ 9.46446e-006 ]
2933 : [ 9.3397e-006  ]
2934 : [ 9.56104e-006 ]
2935 : [ 9.83747e-006 ]
2936 : [ 9.48641e-006 ]
2937 : [ 9.64871e-006 ]
2938 : [ 9.44202e-006 ]
2939 : [ 9.21342e-006 ]
2940 : [ 9.43098e-006 ]
2941 : [ 9.30955e-006 ]
2942 : [ 9.55267e-006 ]
2943 : [ 9.88718e-006 ]
2944 : [ 9.2955e-006  ]
2945 : [ 9.33133e-006 ]
2946 : [ 9.74021e-006 ]
2947 : [ 9.76309e-006 ]
2948 : [ 9.09046e-006 ]
2949 : [ 9.56495e-006 ]
2950 : [ 9.54316e-006 ]
2951 : [ 9.65248e-006 ]
2952 : [ 9.58467e-006 ]
2953 : [ 9.5369e-006  ]
2954 : [ 9.35056e-006 ]
2955 : [ 9.67469e-006 ]
2956 : [ 9.82572e-006 ]
2957 : [ 9.3448e-006  ]
2958 : [ 9.60535e-006 ]
2959 : [ 9.74966e-006 ]
2960 : [ 9.5901e-006  ]
2961 : [ 9.41774e-006 ]
2962 : [ 9.2283e-006  ]
2963 : [ 9.58508e-006 ]
2964 : [ 9.28086e-006 ]
2965 : [ 9.51346e-006 ]
2966 : [ 9.53015e-006 ]
2967 : [ 9.51144e-006 ]
2968 : [ 9.32652e-006 ]
2969 : [ 9.88481e-006 ]
2970 : [ 9.5219e-006  ]
2971 : [ 9.80289e-006 ]
2972 : [ 9.24252e-006 ]
2973 : [ 9.47904e-006 ]
2974 : [ 9.43102e-006 ]
2975 : [ 9.89755e-006 ]
2976 : [ 9.29533e-006 ]
2977 : [ 9.78816e-006 ]
2978 : [ 9.36783e-006 ]
2979 : [ 9.73091e-006 ]
2980 : [ 9.57917e-006 ]
2981 : [ 9.79943e-006 ]
2982 : [ 9.40117e-006 ]
2983 : [ 9.46617e-006 ]
2984 : [ 9.45013e-006 ]
2985 : [ 9.6299e-006  ]
2986 : [ 9.69456e-006 ]
2987 : [ 9.64823e-006 ]
2988 : [ 9.66665e-006 ]
2989 : [ 9.79612e-006 ]
2990 : [ 9.32753e-006 ]
2991 : [ 9.56847e-006 ]
2992 : [ 9.61439e-006 ]
2993 : [ 9.79692e-006 ]
2994 : [ 9.71805e-006 ]
2995 : [ 9.27844e-006 ]
2996 : [ 9.47839e-006 ]
2997 : [ 9.68199e-006 ]
2998 : [ 9.25064e-006 ]
2999 : [ 9.55481e-006 ]
3000 : [ 9.46625e-006 ]
3001 : [ 9.83197e-006 ]
3002 : [ 9.48279e-006 ]
3003 : [ 9.82109e-006 ]
3004 : [ 9.39788e-006 ]
3005 : [ 9.79723e-006 ]
3006 : [ 9.19372e-006 ]
3007 : [ 9.29891e-006 ]
3008 : [ 9.59477e-006 ]
3009 : [ 9.4087e-006  ]
3010 : [ 9.72551e-006 ]
3011 : [ 9.45577e-006 ]
3012 : [ 9.87633e-006 ]
3013 : [ 9.18798e-006 ]
3014 : [ 9.57436e-006 ]
3015 : [ 9.51508e-006 ]
3016 : [ 9.51374e-006 ]
3017 : [ 9.7799e-006  ]
3018 : [ 9.76713e-006 ]
3019 : [ 9.66282e-006 ]
3020 : [ 9.5272e-006  ]
3021 : [ 9.76915e-006 ]
3022 : [ 9.39673e-006 ]
3023 : [ 9.84628e-006 ]
3024 : [ 9.85291e-006 ]
3025 : [ 9.80957e-006 ]
3026 : [ 9.60833e-006 ]
3027 : [ 9.73281e-006 ]
3028 : [ 9.94645e-006 ]
3029 : [ 9.82597e-006 ]
3030 : [ 9.43977e-006 ]
3031 : [ 9.57579e-006 ]
3032 : [ 9.33049e-006 ]
3033 : [ 9.6128e-006  ]
3034 : [ 9.47397e-006 ]
3035 : [ 9.51371e-006 ]
3036 : [ 9.59211e-006 ]
3037 : [ 9.49717e-006 ]
3038 : [ 9.66058e-006 ]
3039 : [ 9.41653e-006 ]
3040 : [ 9.49516e-006 ]
3041 : [ 9.71873e-006 ]
3042 : [ 9.76203e-006 ]
3043 : [ 9.65268e-006 ]
3044 : [ 9.48026e-006 ]
3045 : [ 9.36918e-006 ]
3046 : [ 9.5897e-006  ]
3047 : [ 9.28138e-006 ]
3048 : [ 9.6995e-006  ]
3049 : [ 9.87915e-006 ]
3050 : [ 9.53028e-006 ]
3051 : [ 9.36178e-006 ]
3052 : [ 9.36949e-006 ]
3053 : [ 9.9266e-006  ]
3054 : [ 9.57953e-006 ]
3055 : [ 9.83576e-006 ]
3056 : [ 9.38772e-006 ]
3057 : [ 9.92985e-006 ]
3058 : [ 9.42977e-006 ]
3059 : [ 9.63874e-006 ]
3060 : [ 9.56765e-006 ]
3061 : [ 9.36041e-006 ]
3062 : [ 9.59554e-006 ]
3063 : [ 9.3738e-006  ]
3064 : [ 9.7e-006     ]
3065 : [ 9.86608e-006 ]
3066 : [ 9.46324e-006 ]
3067 : [ 9.09235e-006 ]
3068 : [ 9.29845e-006 ]
3069 : [ 9.61934e-006 ]
3070 : [ 9.4532e-006  ]
3071 : [ 9.52721e-006 ]
3072 : [ 9.45762e-006 ]
3073 : [ 9.46986e-006 ]
3074 : [ 9.58413e-006 ]
3075 : [ 9.75253e-006 ]
3076 : [ 9.3304e-006  ]
3077 : [ 9.42918e-006 ]
3078 : [ 9.48175e-006 ]
3079 : [ 9.38789e-006 ]
3080 : [ 9.54358e-006 ]
3081 : [ 9.40798e-006 ]
3082 : [ 9.63578e-006 ]
3083 : [ 9.25304e-006 ]
3084 : [ 9.85846e-006 ]
3085 : [ 9.79181e-006 ]
3086 : [ 9.66612e-006 ]
3087 : [ 9.35321e-006 ]
3088 : [ 9.63517e-006 ]
3089 : [ 9.68894e-006 ]
3090 : [ 9.84578e-006 ]
3091 : [ 9.66724e-006 ]
3092 : [ 9.37437e-006 ]
3093 : [ 9.25179e-006 ]
3094 : [ 9.22951e-006 ]
3095 : [ 9.24351e-006 ]
3096 : [ 9.69655e-006 ]
3097 : [ 9.89332e-006 ]
3098 : [ 9.74809e-006 ]
3099 : [ 9.70068e-006 ]
3100 : [ 9.63371e-006 ]
3101 : [ 9.57991e-006 ]
3102 : [ 9.52732e-006 ]
3103 : [ 9.65204e-006 ]
3104 : [ 9.54599e-006 ]
3105 : [ 9.44134e-006 ]
3106 : [ 9.51707e-006 ]
3107 : [ 9.63881e-006 ]
3108 : [ 9.66126e-006 ]
3109 : [ 9.78755e-006 ]
3110 : [ 9.34793e-006 ]
3111 : [ 9.51674e-006 ]
3112 : [ 9.4165e-006  ]
3113 : [ 9.69851e-006 ]
3114 : [ 9.24195e-006 ]
3115 : [ 9.8318e-006  ]
3116 : [ 9.46496e-006 ]
3117 : [ 9.79081e-006 ]
3118 : [ 9.85122e-006 ]
3119 : [ 9.48503e-006 ]
3120 : [ 9.69521e-006 ]
3121 : [ 9.27742e-006 ]
3122 : [ 9.30029e-006 ]
3123 : [ 9.65025e-006 ]
3124 : [ 9.75635e-006 ]
3125 : [ 9.75659e-006 ]
3126 : [ 9.47546e-006 ]
3127 : [ 9.40099e-006 ]
3128 : [ 9.76923e-006 ]
3129 : [ 9.28371e-006 ]
3130 : [ 9.65215e-006 ]
3131 : [ 9.52469e-006 ]
3132 : [ 9.80385e-006 ]
3133 : [ 9.58685e-006 ]
3134 : [ 9.28379e-006 ]
3135 : [ 9.56816e-006 ]
3136 : [ 9.57567e-006 ]
3137 : [ 9.3989e-006  ]
3138 : [ 9.69822e-006 ]
3139 : [ 9.52971e-006 ]
3140 : [ 9.58038e-006 ]
3141 : [ 9.60465e-006 ]
3142 : [ 9.67625e-006 ]
3143 : [ 9.64409e-006 ]
3144 : [ 9.80285e-006 ]
3145 : [ 9.64462e-006 ]
3146 : [ 9.55386e-006 ]
3147 : [ 9.6845e-006  ]
3148 : [ 9.719e-006   ]
3149 : [ 9.30344e-006 ]
3150 : [ 9.89755e-006 ]
3151 : [ 9.58925e-006 ]
3152 : [ 9.70106e-006 ]
3153 : [ 9.25198e-006 ]
3154 : [ 9.33848e-006 ]
3155 : [ 9.40026e-006 ]
3156 : [ 9.61222e-006 ]
3157 : [ 9.55981e-006 ]
3158 : [ 9.25286e-006 ]
3159 : [ 9.36242e-006 ]
3160 : [ 9.51401e-006 ]
3161 : [ 9.36616e-006 ]
3162 : [ 9.63011e-006 ]
3163 : [ 9.31709e-006 ]
3164 : [ 9.55517e-006 ]
3165 : [ 9.40745e-006 ]
3166 : [ 9.42563e-006 ]
3167 : [ 9.69243e-006 ]
3168 : [ 9.32108e-006 ]
3169 : [ 9.32783e-006 ]
3170 : [ 9.39061e-006 ]
3171 : [ 9.75709e-006 ]
3172 : [ 9.43293e-006 ]
3173 : [ 9.48884e-006 ]
3174 : [ 9.88327e-006 ]
3175 : [ 9.78485e-006 ]
3176 : [ 9.7707e-006  ]
3177 : [ 9.42081e-006 ]
3178 : [ 9.45725e-006 ]
3179 : [ 9.45511e-006 ]
3180 : [ 9.6691e-006  ]
3181 : [ 9.52056e-006 ]
3182 : [ 9.78681e-006 ]
3183 : [ 9.30843e-006 ]
3184 : [ 9.64515e-006 ]
3185 : [ 9.26886e-006 ]
3186 : [ 9.7329e-006  ]
3187 : [ 9.52361e-006 ]
3188 : [ 9.4302e-006  ]
3189 : [ 9.69126e-006 ]
3190 : [ 9.87512e-006 ]
3191 : [ 9.6927e-006  ]
3192 : [ 9.36491e-006 ]
3193 : [ 9.93217e-006 ]
3194 : [ 9.59229e-006 ]
3195 : [ 9.62428e-006 ]
3196 : [ 9.38208e-006 ]
3197 : [ 9.76015e-006 ]
3198 : [ 9.38455e-006 ]
3199 : [ 9.66322e-006 ]
3200 : [ 9.31839e-006 ]
3201 : [ 9.62626e-006 ]
3202 : [ 9.61449e-006 ]
3203 : [ 9.80023e-006 ]
3204 : [ 9.53784e-006 ]
3205 : [ 9.70272e-006 ]
3206 : [ 9.65087e-006 ]
3207 : [ 9.89695e-006 ]
3208 : [ 9.44797e-006 ]
3209 : [ 9.66393e-006 ]
3210 : [ 9.85359e-006 ]
3211 : [ 9.85595e-006 ]
3212 : [ 9.60196e-006 ]
3213 : [ 9.41969e-006 ]
3214 : [ 9.20858e-006 ]
3215 : [ 9.34885e-006 ]
3216 : [ 9.67764e-006 ]
3217 : [ 9.43592e-006 ]
3218 : [ 9.3595e-006  ]
3219 : [ 9.65501e-006 ]
3220 : [ 9.03148e-006 ]
3221 : [ 9.83992e-006 ]
3222 : [ 9.27883e-006 ]
3223 : [ 9.59848e-006 ]
3224 : [ 9.68266e-006 ]
3225 : [ 9.32468e-006 ]
3226 : [ 9.44334e-006 ]
3227 : [ 9.36184e-006 ]
3228 : [ 9.95689e-006 ]
3229 : [ 9.7771e-006  ]
3230 : [ 9.78597e-006 ]
3231 : [ 9.80505e-006 ]
3232 : [ 9.41995e-006 ]
3233 : [ 9.64321e-006 ]
3234 : [ 9.42113e-006 ]
3235 : [ 9.72839e-006 ]
3236 : [ 9.84689e-006 ]
3237 : [ 9.84603e-006 ]
3238 : [ 9.72332e-006 ]
3239 : [ 9.32085e-006 ]
3240 : [ 9.50532e-006 ]
3241 : [ 9.76728e-006 ]
3242 : [ 9.35409e-006 ]
3243 : [ 9.45334e-006 ]
3244 : [ 9.68764e-006 ]
3245 : [ 9.72729e-006 ]
3246 : [ 9.46443e-006 ]
3247 : [ 9.9483e-006  ]
3248 : [ 9.85623e-006 ]
3249 : [ 9.6207e-006  ]
3250 : [ 9.65815e-006 ]
3251 : [ 9.10389e-006 ]
3252 : [ 9.31572e-006 ]
3253 : [ 9.27957e-006 ]
3254 : [ 9.71436e-006 ]
3255 : [ 9.43999e-006 ]
3256 : [ 9.56362e-006 ]
3257 : [ 9.55956e-006 ]
3258 : [ 9.3585e-006  ]
3259 : [ 9.50015e-006 ]
3260 : [ 9.27687e-006 ]
3261 : [ 9.6671e-006  ]
3262 : [ 9.50951e-006 ]
3263 : [ 9.42428e-006 ]
3264 : [ 9.47761e-006 ]
3265 : [ 9.39974e-006 ]
3266 : [ 9.5029e-006  ]
3267 : [ 9.65044e-006 ]
3268 : [ 9.73906e-006 ]
3269 : [ 9.30166e-006 ]
3270 : [ 9.74465e-006 ]
3271 : [ 9.39237e-006 ]
3272 : [ 9.32669e-006 ]
3273 : [ 9.31727e-006 ]
3274 : [ 9.75075e-006 ]
3275 : [ 9.41762e-006 ]
3276 : [ 9.25909e-006 ]
3277 : [ 9.93825e-006 ]
3278 : [ 9.65146e-006 ]
3279 : [ 9.64101e-006 ]
3280 : [ 9.28866e-006 ]
3281 : [ 9.83223e-006 ]
3282 : [ 9.55568e-006 ]
3283 : [ 9.64651e-006 ]
3284 : [ 9.5057e-006  ]
3285 : [ 9.30026e-006 ]
3286 : [ 9.19194e-006 ]
3287 : [ 9.45472e-006 ]
3288 : [ 9.41551e-006 ]
3289 : [ 9.81391e-006 ]
3290 : [ 9.80423e-006 ]
3291 : [ 9.75573e-006 ]
3292 : [ 9.50366e-006 ]
3293 : [ 9.26638e-006 ]
3294 : [ 9.31597e-006 ]
3295 : [ 9.83251e-006 ]
3296 : [ 9.43368e-006 ]
3297 : [ 9.54411e-006 ]
3298 : [ 9.50733e-006 ]
3299 : [ 9.53606e-006 ]
3300 : [ 9.27164e-006 ]
3301 : [ 9.27815e-006 ]
3302 : [ 9.45276e-006 ]
3303 : [ 9.70422e-006 ]
3304 : [ 9.33745e-006 ]
3305 : [ 9.28189e-006 ]
3306 : [ 9.64419e-006 ]
3307 : [ 9.33506e-006 ]
3308 : [ 9.78328e-006 ]
3309 : [ 9.16687e-006 ]
3310 : [ 9.26305e-006 ]
3311 : [ 9.42912e-006 ]
3312 : [ 9.7034e-006  ]
3313 : [ 9.79754e-006 ]
3314 : [ 9.65313e-006 ]
3315 : [ 9.65898e-006 ]
3316 : [ 9.66083e-006 ]
3317 : [ 9.6529e-006  ]
3318 : [ 9.55621e-006 ]
3319 : [ 9.8746e-006  ]
3320 : [ 9.20996e-006 ]
3321 : [ 9.4097e-006  ]
3322 : [ 9.7569e-006  ]
3323 : [ 9.67046e-006 ]
3324 : [ 9.54259e-006 ]
3325 : [ 9.68963e-006 ]
3326 : [ 9.28681e-006 ]
3327 : [ 9.58288e-006 ]
3328 : [ 9.53154e-006 ]
3329 : [ 9.66425e-006 ]
3330 : [ 9.44652e-006 ]
3331 : [ 9.50179e-006 ]
3332 : [ 9.37678e-006 ]
3333 : [ 9.51466e-006 ]
3334 : [ 9.26992e-006 ]
3335 : [ 9.25899e-006 ]
3336 : [ 9.66619e-006 ]
3337 : [ 9.49957e-006 ]
3338 : [ 9.60079e-006 ]
3339 : [ 9.316e-006   ]
3340 : [ 9.66111e-006 ]
3341 : [ 9.30298e-006 ]
3342 : [ 9.81157e-006 ]
3343 : [ 9.36994e-006 ]
3344 : [ 9.2095e-006  ]
3345 : [ 9.35976e-006 ]
3346 : [ 9.76323e-006 ]
3347 : [ 9.55219e-006 ]
3348 : [ 9.53009e-006 ]
3349 : [ 9.51276e-006 ]
3350 : [ 9.35808e-006 ]
3351 : [ 9.51674e-006 ]
3352 : [ 9.73155e-006 ]
3353 : [ 9.25858e-006 ]
3354 : [ 9.45138e-006 ]
3355 : [ 9.60901e-006 ]
3356 : [ 9.60006e-006 ]
3357 : [ 9.60182e-006 ]
3358 : [ 9.35037e-006 ]
3359 : [ 9.46308e-006 ]
3360 : [ 9.54577e-006 ]
3361 : [ 9.70472e-006 ]
3362 : [ 9.40632e-006 ]
3363 : [ 9.48081e-006 ]
3364 : [ 9.23404e-006 ]
3365 : [ 9.37174e-006 ]
3366 : [ 9.26923e-006 ]
3367 : [ 9.47323e-006 ]
3368 : [ 9.31108e-006 ]
3369 : [ 9.55078e-006 ]
3370 : [ 9.47395e-006 ]
3371 : [ 9.45997e-006 ]
3372 : [ 9.53567e-006 ]
3373 : [ 9.47896e-006 ]
3374 : [ 9.25237e-006 ]
3375 : [ 9.39474e-006 ]
3376 : [ 9.20872e-006 ]
3377 : [ 9.6446e-006  ]
3378 : [ 9.63357e-006 ]
3379 : [ 9.47532e-006 ]
3380 : [ 9.62808e-006 ]
3381 : [ 9.67043e-006 ]
3382 : [ 9.70273e-006 ]
3383 : [ 9.31692e-006 ]
3384 : [ 9.78091e-006 ]
3385 : [ 9.51591e-006 ]
3386 : [ 9.58463e-006 ]
3387 : [ 9.45981e-006 ]
3388 : [ 9.77737e-006 ]
3389 : [ 9.51554e-006 ]
3390 : [ 9.5096e-006  ]
3391 : [ 9.38214e-006 ]
3392 : [ 9.68694e-006 ]
3393 : [ 9.89261e-006 ]
3394 : [ 9.45258e-006 ]
3395 : [ 9.23241e-006 ]
3396 : [ 9.23719e-006 ]
3397 : [ 9.70638e-006 ]
3398 : [ 9.32017e-006 ]
3399 : [ 9.61128e-006 ]
3400 : [ 9.37336e-006 ]
3401 : [ 9.78509e-006 ]
3402 : [ 9.4071e-006  ]
3403 : [ 9.54625e-006 ]
3404 : [ 9.41116e-006 ]
3405 : [ 9.62948e-006 ]
3406 : [ 9.80897e-006 ]
3407 : [ 9.86579e-006 ]
3408 : [ 9.14237e-006 ]
3409 : [ 9.59508e-006 ]
3410 : [ 9.78229e-006 ]
3411 : [ 9.68647e-006 ]
3412 : [ 9.31479e-006 ]
3413 : [ 9.69033e-006 ]
3414 : [ 9.56012e-006 ]
3415 : [ 9.70319e-006 ]
3416 : [ 9.58363e-006 ]
3417 : [ 9.53831e-006 ]
3418 : [ 9.82729e-006 ]
3419 : [ 9.47084e-006 ]
3420 : [ 9.24197e-006 ]
3421 : [ 9.21879e-006 ]
3422 : [ 9.22226e-006 ]
3423 : [ 9.5568e-006  ]
3424 : [ 9.55149e-006 ]
3425 : [ 9.57535e-006 ]
3426 : [ 9.52946e-006 ]
3427 : [ 9.41394e-006 ]
3428 : [ 9.53203e-006 ]
3429 : [ 9.22617e-006 ]
3430 : [ 9.47331e-006 ]
3431 : [ 9.36246e-006 ]
3432 : [ 9.65164e-006 ]
3433 : [ 9.5526e-006  ]
3434 : [ 9.25021e-006 ]
3435 : [ 9.81935e-006 ]
3436 : [ 9.71268e-006 ]
3437 : [ 9.27986e-006 ]
3438 : [ 9.6766e-006  ]
3439 : [ 9.70568e-006 ]
3440 : [ 9.33285e-006 ]
3441 : [ 9.9144e-006  ]
3442 : [ 9.60454e-006 ]
3443 : [ 9.60104e-006 ]
3444 : [ 9.60451e-006 ]
3445 : [ 9.66231e-006 ]
3446 : [ 9.45103e-006 ]
3447 : [ 9.72858e-006 ]
3448 : [ 9.77507e-006 ]
3449 : [ 9.48087e-006 ]
3450 : [ 9.60072e-006 ]
3451 : [ 9.86151e-006 ]
3452 : [ 9.39943e-006 ]
3453 : [ 9.6905e-006  ]
3454 : [ 9.75432e-006 ]
3455 : [ 9.53779e-006 ]
3456 : [ 9.63555e-006 ]
3457 : [ 9.17963e-006 ]
3458 : [ 9.29665e-006 ]
3459 : [ 9.22825e-006 ]
3460 : [ 9.40725e-006 ]
3461 : [ 9.61358e-006 ]
3462 : [ 9.48932e-006 ]
3463 : [ 9.73281e-006 ]
3464 : [ 9.65525e-006 ]
3465 : [ 9.73641e-006 ]
3466 : [ 9.5843e-006  ]
3467 : [ 9.57119e-006 ]
3468 : [ 9.50198e-006 ]
3469 : [ 9.62876e-006 ]
3470 : [ 9.515e-006   ]
3471 : [ 9.88621e-006 ]
3472 : [ 9.47819e-006 ]
3473 : [ 9.74296e-006 ]
3474 : [ 9.77189e-006 ]
3475 : [ 9.59211e-006 ]
3476 : [ 9.62447e-006 ]
3477 : [ 9.44857e-006 ]
3478 : [ 9.49318e-006 ]
3479 : [ 9.61678e-006 ]
3480 : [ 9.67643e-006 ]
3481 : [ 9.48681e-006 ]
3482 : [ 9.82383e-006 ]
3483 : [ 9.33199e-006 ]
3484 : [ 9.44083e-006 ]
3485 : [ 9.42964e-006 ]
3486 : [ 9.84495e-006 ]
3487 : [ 9.82009e-006 ]
3488 : [ 9.88485e-006 ]
3489 : [ 9.46804e-006 ]
3490 : [ 9.60076e-006 ]
3491 : [ 9.81338e-006 ]
3492 : [ 9.55777e-006 ]
3493 : [ 9.43614e-006 ]
3494 : [ 9.81358e-006 ]
3495 : [ 9.66023e-006 ]
3496 : [ 9.58124e-006 ]
3497 : [ 9.84219e-006 ]
3498 : [ 9.75715e-006 ]
3499 : [ 9.43582e-006 ]
3500 : [ 9.60909e-006 ]
3501 : [ 9.69278e-006 ]
3502 : [ 9.45432e-006 ]
3503 : [ 9.16425e-006 ]
3504 : [ 9.82285e-006 ]
3505 : [ 9.4362e-006  ]
3506 : [ 9.90553e-006 ]
3507 : [ 9.39357e-006 ]
3508 : [ 9.62423e-006 ]
3509 : [ 9.44073e-006 ]
3510 : [ 9.60179e-006 ]
3511 : [ 9.60326e-006 ]
3512 : [ 9.14164e-006 ]
3513 : [ 9.53344e-006 ]
3514 : [ 9.12346e-006 ]
3515 : [ 9.55484e-006 ]
3516 : [ 9.40949e-006 ]
3517 : [ 9.45476e-006 ]
3518 : [ 9.83619e-006 ]
3519 : [ 9.26524e-006 ]
3520 : [ 9.36633e-006 ]
3521 : [ 9.85579e-006 ]
3522 : [ 9.78747e-006 ]
3523 : [ 9.26707e-006 ]
3524 : [ 9.79828e-006 ]
3525 : [ 9.40707e-006 ]
3526 : [ 9.755e-006   ]
3527 : [ 9.54599e-006 ]
3528 : [ 9.25356e-006 ]
3529 : [ 9.77769e-006 ]
3530 : [ 9.92753e-006 ]
3531 : [ 9.36191e-006 ]
3532 : [ 9.36852e-006 ]
3533 : [ 9.79846e-006 ]
3534 : [ 9.61016e-006 ]
3535 : [ 9.55056e-006 ]
3536 : [ 9.42421e-006 ]
3537 : [ 9.46884e-006 ]
3538 : [ 9.24805e-006 ]
3539 : [ 9.46456e-006 ]
3540 : [ 9.67105e-006 ]
3541 : [ 9.50897e-006 ]
3542 : [ 9.71205e-006 ]
3543 : [ 9.51161e-006 ]
3544 : [ 9.57306e-006 ]
3545 : [ 9.78175e-006 ]
3546 : [ 9.67059e-006 ]
3547 : [ 9.58337e-006 ]
3548 : [ 9.51161e-006 ]
3549 : [ 9.65429e-006 ]
3550 : [ 9.44115e-006 ]
3551 : [ 9.31786e-006 ]
3552 : [ 9.74075e-006 ]
3553 : [ 9.4389e-006  ]
3554 : [ 9.40877e-006 ]
3555 : [ 9.54844e-006 ]
3556 : [ 9.70094e-006 ]
3557 : [ 9.71351e-006 ]
3558 : [ 9.51266e-006 ]
3559 : [ 9.09053e-006 ]
3560 : [ 9.4493e-006  ]
3561 : [ 9.73431e-006 ]
3562 : [ 9.48358e-006 ]
3563 : [ 9.81506e-006 ]
3564 : [ 9.66215e-006 ]
3565 : [ 9.54999e-006 ]
3566 : [ 9.66618e-006 ]
3567 : [ 9.51352e-006 ]
3568 : [ 9.89478e-006 ]
3569 : [ 9.90108e-006 ]
3570 : [ 9.49445e-006 ]
3571 : [ 9.40088e-006 ]
3572 : [ 9.85579e-006 ]
3573 : [ 9.65568e-006 ]
3574 : [ 9.62685e-006 ]
3575 : [ 9.71221e-006 ]
3576 : [ 9.5776e-006  ]
3577 : [ 9.75688e-006 ]
3578 : [ 9.82492e-006 ]
3579 : [ 9.2593e-006  ]
3580 : [ 9.39493e-006 ]
3581 : [ 9.47519e-006 ]
3582 : [ 9.83735e-006 ]
3583 : [ 9.88211e-006 ]
3584 : [ 9.51606e-006 ]
3585 : [ 9.56641e-006 ]
3586 : [ 9.20109e-006 ]
3587 : [ 9.17276e-006 ]
3588 : [ 9.58257e-006 ]
3589 : [ 9.62851e-006 ]
3590 : [ 9.50472e-006 ]
3591 : [ 9.33845e-006 ]
3592 : [ 9.6804e-006  ]
3593 : [ 9.23519e-006 ]
3594 : [ 9.37682e-006 ]
3595 : [ 9.64759e-006 ]
3596 : [ 9.25301e-006 ]
3597 : [ 9.51034e-006 ]
3598 : [ 9.36002e-006 ]
3599 : [ 9.34863e-006 ]
3600 : [ 9.65567e-006 ]
3601 : [ 9.22016e-006 ]
3602 : [ 9.83202e-006 ]
3603 : [ 9.32482e-006 ]
3604 : [ 9.82968e-006 ]
3605 : [ 9.89398e-006 ]
3606 : [ 9.6361e-006  ]
3607 : [ 9.1836e-006  ]
3608 : [ 9.50797e-006 ]
3609 : [ 9.46434e-006 ]
3610 : [ 9.77503e-006 ]
3611 : [ 9.75422e-006 ]
3612 : [ 9.43141e-006 ]
3613 : [ 9.71593e-006 ]
3614 : [ 9.38031e-006 ]
3615 : [ 9.29331e-006 ]
3616 : [ 9.59228e-006 ]
3617 : [ 9.73456e-006 ]
3618 : [ 9.61236e-006 ]
3619 : [ 9.46539e-006 ]
3620 : [ 9.49166e-006 ]
3621 : [ 9.56841e-006 ]
3622 : [ 9.36162e-006 ]
3623 : [ 9.45738e-006 ]
3624 : [ 9.22275e-006 ]
3625 : [ 9.48464e-006 ]
3626 : [ 9.27469e-006 ]
3627 : [ 9.35623e-006 ]
3628 : [ 9.52368e-006 ]
3629 : [ 9.46262e-006 ]
3630 : [ 9.76907e-006 ]
3631 : [ 9.28753e-006 ]
3632 : [ 9.57035e-006 ]
3633 : [ 9.3481e-006  ]
3634 : [ 9.80724e-006 ]
3635 : [ 9.44935e-006 ]
3636 : [ 9.45103e-006 ]
3637 : [ 9.4315e-006  ]
3638 : [ 9.44378e-006 ]
3639 : [ 9.48845e-006 ]
3640 : [ 9.46046e-006 ]
3641 : [ 9.19359e-006 ]
3642 : [ 9.31971e-006 ]
3643 : [ 9.93101e-006 ]
3644 : [ 9.67444e-006 ]
3645 : [ 9.62652e-006 ]
3646 : [ 9.7823e-006  ]
3647 : [ 9.91416e-006 ]
3648 : [ 9.22589e-006 ]
3649 : [ 9.72674e-006 ]
3650 : [ 9.47967e-006 ]
3651 : [ 9.337e-006   ]
3652 : [ 9.29029e-006 ]
3653 : [ 9.36338e-006 ]
3654 : [ 9.73362e-006 ]
3655 : [ 9.76374e-006 ]
3656 : [ 9.26145e-006 ]
3657 : [ 9.52671e-006 ]
3658 : [ 9.65135e-006 ]
3659 : [ 9.68011e-006 ]
3660 : [ 9.76815e-006 ]
3661 : [ 9.76298e-006 ]
3662 : [ 9.53286e-006 ]
3663 : [ 9.57463e-006 ]
3664 : [ 9.67797e-006 ]
3665 : [ 9.34117e-006 ]
3666 : [ 9.38325e-006 ]
3667 : [ 9.43509e-006 ]
3668 : [ 9.34208e-006 ]
3669 : [ 9.28585e-006 ]
3670 : [ 9.29718e-006 ]
3671 : [ 9.60024e-006 ]
3672 : [ 9.73613e-006 ]
3673 : [ 9.44123e-006 ]
3674 : [ 9.57637e-006 ]
3675 : [ 9.75356e-006 ]
3676 : [ 9.27274e-006 ]
3677 : [ 9.8102e-006  ]
3678 : [ 9.47788e-006 ]
3679 : [ 9.66378e-006 ]
3680 : [ 9.38752e-006 ]
3681 : [ 9.94366e-006 ]
3682 : [ 9.51866e-006 ]
3683 : [ 9.75876e-006 ]
3684 : [ 9.87813e-006 ]
3685 : [ 9.83826e-006 ]
3686 : [ 9.62698e-006 ]
3687 : [ 9.87879e-006 ]
3688 : [ 9.7824e-006  ]
3689 : [ 9.52798e-006 ]
3690 : [ 9.16887e-006 ]
3691 : [ 9.48107e-006 ]
3692 : [ 9.62041e-006 ]
3693 : [ 9.49757e-006 ]
3694 : [ 9.2268e-006  ]
3695 : [ 9.34007e-006 ]
3696 : [ 9.66915e-006 ]
3697 : [ 9.40501e-006 ]
3698 : [ 9.94575e-006 ]
3699 : [ 9.62524e-006 ]
3700 : [ 9.18373e-006 ]
3701 : [ 9.34489e-006 ]
3702 : [ 9.21892e-006 ]
3703 : [ 9.70041e-006 ]
3704 : [ 9.50446e-006 ]
3705 : [ 9.25932e-006 ]
3706 : [ 9.67357e-006 ]
3707 : [ 9.56911e-006 ]
3708 : [ 9.54808e-006 ]
3709 : [ 9.64144e-006 ]
3710 : [ 9.43534e-006 ]
3711 : [ 9.60437e-006 ]
3712 : [ 9.51891e-006 ]
3713 : [ 9.52623e-006 ]
3714 : [ 9.47505e-006 ]
3715 : [ 9.37718e-006 ]
3716 : [ 9.5192e-006  ]
3717 : [ 9.72277e-006 ]
3718 : [ 9.44578e-006 ]
3719 : [ 9.43245e-006 ]
3720 : [ 9.32848e-006 ]
3721 : [ 9.5466e-006  ]
3722 : [ 9.39551e-006 ]
3723 : [ 9.79859e-006 ]
3724 : [ 9.58948e-006 ]
3725 : [ 9.20177e-006 ]
3726 : [ 9.50098e-006 ]
3727 : [ 9.44152e-006 ]
3728 : [ 9.19862e-006 ]
3729 : [ 9.85006e-006 ]
3730 : [ 9.34156e-006 ]
3731 : [ 9.594e-006   ]
3732 : [ 9.49476e-006 ]
3733 : [ 9.63699e-006 ]
3734 : [ 9.54495e-006 ]
3735 : [ 9.48096e-006 ]
3736 : [ 9.82384e-006 ]
3737 : [ 9.41367e-006 ]
3738 : [ 9.50423e-006 ]
3739 : [ 9.48302e-006 ]
3740 : [ 9.74241e-006 ]
3741 : [ 9.74765e-006 ]
3742 : [ 9.78045e-006 ]
3743 : [ 9.5415e-006  ]
3744 : [ 9.7027e-006  ]
3745 : [ 9.51328e-006 ]
3746 : [ 9.79647e-006 ]
3747 : [ 9.90364e-006 ]
3748 : [ 9.84016e-006 ]
3749 : [ 9.5066e-006  ]
3750 : [ 9.2857e-006  ]
3751 : [ 9.86578e-006 ]
3752 : [ 9.493e-006   ]
3753 : [ 9.41504e-006 ]
3754 : [ 9.75712e-006 ]
3755 : [ 9.53212e-006 ]
3756 : [ 9.18451e-006 ]
3757 : [ 9.84483e-006 ]
3758 : [ 9.7551e-006  ]
3759 : [ 9.57056e-006 ]
3760 : [ 9.87507e-006 ]
3761 : [ 9.379e-006   ]
3762 : [ 9.74091e-006 ]
3763 : [ 9.33365e-006 ]
3764 : [ 9.32158e-006 ]
3765 : [ 9.4926e-006  ]
3766 : [ 9.44912e-006 ]
3767 : [ 9.37168e-006 ]
3768 : [ 9.19477e-006 ]
3769 : [ 9.5938e-006  ]
3770 : [ 9.74821e-006 ]
3771 : [ 9.60738e-006 ]
3772 : [ 9.58055e-006 ]
3773 : [ 9.47531e-006 ]
3774 : [ 9.23087e-006 ]
3775 : [ 9.28795e-006 ]
3776 : [ 9.66421e-006 ]
3777 : [ 9.64519e-006 ]
3778 : [ 9.64707e-006 ]
3779 : [ 9.37714e-006 ]
3780 : [ 9.74096e-006 ]
3781 : [ 9.46372e-006 ]
3782 : [ 9.72022e-006 ]
3783 : [ 9.27728e-006 ]
3784 : [ 9.50219e-006 ]
3785 : [ 9.3154e-006  ]
3786 : [ 9.57712e-006 ]
3787 : [ 9.55929e-006 ]
3788 : [ 9.47621e-006 ]
3789 : [ 9.5081e-006  ]
3790 : [ 9.20863e-006 ]
3791 : [ 9.63282e-006 ]
3792 : [ 9.65081e-006 ]
3793 : [ 9.44445e-006 ]
3794 : [ 9.23404e-006 ]
3795 : [ 9.7883e-006  ]
3796 : [ 9.47667e-006 ]
3797 : [ 9.31529e-006 ]
3798 : [ 9.38729e-006 ]
3799 : [ 9.37777e-006 ]
3800 : [ 9.68448e-006 ]
3801 : [ 9.42327e-006 ]
3802 : [ 9.48039e-006 ]
3803 : [ 9.38779e-006 ]
3804 : [ 9.83911e-006 ]
3805 : [ 9.30988e-006 ]
3806 : [ 9.28362e-006 ]
3807 : [ 9.65003e-006 ]
3808 : [ 9.35746e-006 ]
3809 : [ 9.36219e-006 ]
3810 : [ 9.67451e-006 ]
3811 : [ 9.76921e-006 ]
3812 : [ 9.73873e-006 ]
3813 : [ 9.22221e-006 ]
3814 : [ 9.60466e-006 ]
3815 : [ 9.3216e-006  ]
3816 : [ 9.35613e-006 ]
3817 : [ 9.51281e-006 ]
3818 : [ 9.8458e-006  ]
3819 : [ 9.4423e-006  ]
3820 : [ 9.31329e-006 ]
3821 : [ 9.21067e-006 ]
3822 : [ 9.64095e-006 ]
3823 : [ 9.81967e-006 ]
3824 : [ 9.23727e-006 ]
3825 : [ 9.84975e-006 ]
3826 : [ 9.68758e-006 ]
3827 : [ 9.52759e-006 ]
3828 : [ 9.78893e-006 ]
3829 : [ 9.51353e-006 ]
3830 : [ 9.79316e-006 ]
3831 : [ 9.54035e-006 ]
3832 : [ 9.67215e-006 ]
3833 : [ 9.35831e-006 ]
3834 : [ 9.58916e-006 ]
3835 : [ 9.49928e-006 ]
3836 : [ 9.22961e-006 ]
3837 : [ 9.73014e-006 ]
3838 : [ 9.50832e-006 ]
3839 : [ 9.69341e-006 ]
3840 : [ 9.45478e-006 ]
3841 : [ 9.63207e-006 ]
3842 : [ 9.81306e-006 ]
3843 : [ 9.65998e-006 ]
3844 : [ 9.46443e-006 ]
3845 : [ 9.4497e-006  ]
3846 : [ 9.66363e-006 ]
3847 : [ 9.80994e-006 ]
3848 : [ 9.45411e-006 ]
3849 : [ 9.59063e-006 ]
3850 : [ 9.74087e-006 ]
3851 : [ 9.27915e-006 ]
3852 : [ 9.50434e-006 ]
3853 : [ 9.60019e-006 ]
3854 : [ 9.42683e-006 ]
3855 : [ 9.69457e-006 ]
3856 : [ 9.36079e-006 ]
3857 : [ 9.32652e-006 ]
3858 : [ 9.46347e-006 ]
3859 : [ 9.52447e-006 ]
3860 : [ 9.47447e-006 ]
3861 : [ 9.6049e-006  ]
3862 : [ 9.5462e-006  ]
3863 : [ 9.43786e-006 ]
3864 : [ 9.7951e-006  ]
3865 : [ 9.37218e-006 ]
3866 : [ 9.30203e-006 ]
3867 : [ 9.23076e-006 ]
3868 : [ 9.50655e-006 ]
3869 : [ 9.35474e-006 ]
3870 : [ 9.476e-006   ]
3871 : [ 9.22156e-006 ]
3872 : [ 9.36534e-006 ]
3873 : [ 9.86619e-006 ]
3874 : [ 9.86868e-006 ]
3875 : [ 9.75748e-006 ]
3876 : [ 9.39919e-006 ]
3877 : [ 9.61363e-006 ]
3878 : [ 9.41964e-006 ]
3879 : [ 9.17825e-006 ]
3880 : [ 9.70599e-006 ]
3881 : [ 9.5218e-006  ]
3882 : [ 9.28247e-006 ]
3883 : [ 9.82739e-006 ]
3884 : [ 9.61627e-006 ]
3885 : [ 9.1664e-006  ]
3886 : [ 9.68491e-006 ]
3887 : [ 9.727e-006   ]
3888 : [ 9.25333e-006 ]
3889 : [ 9.72114e-006 ]
3890 : [ 9.26729e-006 ]
3891 : [ 9.26214e-006 ]
3892 : [ 9.45469e-006 ]
3893 : [ 9.52297e-006 ]
3894 : [ 9.3534e-006  ]
3895 : [ 9.5704e-006  ]
3896 : [ 9.68024e-006 ]
3897 : [ 9.17308e-006 ]
3898 : [ 9.57668e-006 ]
3899 : [ 9.36585e-006 ]
3900 : [ 9.51147e-006 ]
3901 : [ 9.40209e-006 ]
3902 : [ 9.39377e-006 ]
3903 : [ 9.39492e-006 ]
3904 : [ 9.78921e-006 ]
3905 : [ 9.52859e-006 ]
3906 : [ 9.62423e-006 ]
3907 : [ 9.50112e-006 ]
3908 : [ 9.77761e-006 ]
3909 : [ 9.41778e-006 ]
3910 : [ 9.33416e-006 ]
3911 : [ 9.1294e-006  ]
3912 : [ 9.57562e-006 ]
3913 : [ 9.48025e-006 ]
3914 : [ 9.41396e-006 ]
3915 : [ 9.4375e-006  ]
3916 : [ 9.49678e-006 ]
3917 : [ 9.81569e-006 ]
3918 : [ 9.73909e-006 ]
3919 : [ 9.29596e-006 ]
3920 : [ 9.72886e-006 ]
3921 : [ 9.38202e-006 ]
3922 : [ 9.59184e-006 ]
3923 : [ 9.02974e-006 ]
3924 : [ 9.67261e-006 ]
3925 : [ 9.82482e-006 ]
3926 : [ 9.71624e-006 ]
3927 : [ 9.73978e-006 ]
3928 : [ 9.50952e-006 ]
3929 : [ 9.66794e-006 ]
3930 : [ 9.64007e-006 ]
3931 : [ 9.76727e-006 ]
3932 : [ 9.68773e-006 ]
3933 : [ 9.80419e-006 ]
3934 : [ 9.66262e-006 ]
3935 : [ 9.37288e-006 ]
3936 : [ 9.08907e-006 ]
3937 : [ 9.84176e-006 ]
3938 : [ 9.35507e-006 ]
3939 : [ 9.65835e-006 ]
3940 : [ 9.85296e-006 ]
3941 : [ 9.43469e-006 ]
3942 : [ 9.74006e-006 ]
3943 : [ 9.16497e-006 ]
3944 : [ 9.28485e-006 ]
3945 : [ 9.42271e-006 ]
3946 : [ 9.23309e-006 ]
3947 : [ 9.44492e-006 ]
3948 : [ 9.51137e-006 ]
3949 : [ 9.39401e-006 ]
3950 : [ 9.53983e-006 ]
3951 : [ 9.34187e-006 ]
3952 : [ 9.50886e-006 ]
3953 : [ 9.35434e-006 ]
3954 : [ 9.60696e-006 ]
3955 : [ 9.53933e-006 ]
3956 : [ 9.51284e-006 ]
3957 : [ 9.52075e-006 ]
3958 : [ 9.52322e-006 ]
3959 : [ 9.66946e-006 ]
3960 : [ 9.18191e-006 ]
3961 : [ 9.5381e-006  ]
3962 : [ 9.558e-006   ]
3963 : [ 9.51304e-006 ]
3964 : [ 9.80851e-006 ]
3965 : [ 9.54253e-006 ]
3966 : [ 9.36754e-006 ]
3967 : [ 9.60527e-006 ]
3968 : [ 9.46225e-006 ]
3969 : [ 9.27218e-006 ]
3970 : [ 9.90635e-006 ]
3971 : [ 9.70292e-006 ]
3972 : [ 9.77844e-006 ]
3973 : [ 9.2001e-006  ]
3974 : [ 9.30257e-006 ]
3975 : [ 9.55953e-006 ]
3976 : [ 9.82451e-006 ]
3977 : [ 9.51862e-006 ]
3978 : [ 9.29559e-006 ]
3979 : [ 9.87247e-006 ]
3980 : [ 9.45586e-006 ]
3981 : [ 9.50628e-006 ]
3982 : [ 9.44962e-006 ]
3983 : [ 9.60145e-006 ]
3984 : [ 9.45578e-006 ]
3985 : [ 9.37492e-006 ]
3986 : [ 9.15502e-006 ]
3987 : [ 9.49778e-006 ]
3988 : [ 9.52188e-006 ]
3989 : [ 9.3037e-006  ]
3990 : [ 9.60769e-006 ]
3991 : [ 9.61044e-006 ]
3992 : [ 9.17187e-006 ]
3993 : [ 9.68971e-006 ]
3994 : [ 9.34719e-006 ]
3995 : [ 9.79649e-006 ]
3996 : [ 9.80066e-006 ]
3997 : [ 9.42162e-006 ]
3998 : [ 9.72129e-006 ]
3999 : [ 9.69152e-006 ]
4000 : [ 9.27889e-006 ]
4001 : [ 9.48462e-006 ]
4002 : [ 9.49138e-006 ]
4003 : [ 9.23701e-006 ]
4004 : [ 9.45564e-006 ]
4005 : [ 9.67892e-006 ]
4006 : [ 9.36328e-006 ]
4007 : [ 9.38253e-006 ]
4008 : [ 9.88295e-006 ]
4009 : [ 9.31187e-006 ]
4010 : [ 9.40428e-006 ]
4011 : [ 9.3343e-006  ]
4012 : [ 9.22899e-006 ]
4013 : [ 9.77998e-006 ]
4014 : [ 9.45442e-006 ]
4015 : [ 9.90419e-006 ]
4016 : [ 9.68515e-006 ]
4017 : [ 9.12665e-006 ]
4018 : [ 9.31715e-006 ]
4019 : [ 9.36598e-006 ]
4020 : [ 9.42906e-006 ]
4021 : [ 9.72773e-006 ]
4022 : [ 9.33452e-006 ]
4023 : [ 9.81647e-006 ]
4024 : [ 9.55682e-006 ]
4025 : [ 9.44896e-006 ]
4026 : [ 9.40222e-006 ]
4027 : [ 9.79214e-006 ]
4028 : [ 9.44132e-006 ]
4029 : [ 9.75202e-006 ]
4030 : [ 9.70362e-006 ]
4031 : [ 9.619e-006   ]
4032 : [ 9.49669e-006 ]
4033 : [ 9.39955e-006 ]
4034 : [ 9.75038e-006 ]
4035 : [ 9.70243e-006 ]
4036 : [ 9.26105e-006 ]
4037 : [ 9.40884e-006 ]
4038 : [ 9.39792e-006 ]
4039 : [ 9.57473e-006 ]
4040 : [ 9.77871e-006 ]
4041 : [ 9.5948e-006  ]
4042 : [ 9.14968e-006 ]
4043 : [ 9.38568e-006 ]
4044 : [ 9.4817e-006  ]
4045 : [ 9.84875e-006 ]
4046 : [ 9.43115e-006 ]
4047 : [ 9.62081e-006 ]
4048 : [ 9.8442e-006  ]
4049 : [ 9.24157e-006 ]
4050 : [ 9.57076e-006 ]
4051 : [ 9.75189e-006 ]
4052 : [ 9.2169e-006  ]
4053 : [ 9.38436e-006 ]
4054 : [ 9.61565e-006 ]
4055 : [ 9.43984e-006 ]
4056 : [ 9.78541e-006 ]
4057 : [ 9.74427e-006 ]
4058 : [ 9.49606e-006 ]
4059 : [ 9.43612e-006 ]
4060 : [ 9.51141e-006 ]
4061 : [ 9.86625e-006 ]
4062 : [ 9.47069e-006 ]
4063 : [ 9.54972e-006 ]
4064 : [ 9.30164e-006 ]
4065 : [ 9.61697e-006 ]
4066 : [ 9.58835e-006 ]
4067 : [ 9.53515e-006 ]
4068 : [ 9.369e-006   ]
4069 : [ 9.44379e-006 ]
4070 : [ 9.66351e-006 ]
4071 : [ 9.30107e-006 ]
4072 : [ 9.32392e-006 ]
4073 : [ 9.3636e-006  ]
4074 : [ 9.42618e-006 ]
4075 : [ 9.72642e-006 ]
4076 : [ 9.81354e-006 ]
4077 : [ 9.49294e-006 ]
4078 : [ 9.59557e-006 ]
4079 : [ 9.49843e-006 ]
4080 : [ 9.24165e-006 ]
4081 : [ 9.59664e-006 ]
4082 : [ 9.75522e-006 ]
4083 : [ 9.7721e-006  ]
4084 : [ 9.38273e-006 ]
4085 : [ 9.44964e-006 ]
4086 : [ 9.46305e-006 ]
4087 : [ 9.45171e-006 ]
4088 : [ 9.44629e-006 ]
4089 : [ 9.35622e-006 ]
4090 : [ 9.37778e-006 ]
4091 : [ 9.76866e-006 ]
4092 : [ 9.74589e-006 ]
4093 : [ 9.25928e-006 ]
4094 : [ 9.66633e-006 ]
4095 : [ 9.76566e-006 ]
4096 : [ 9.55649e-006 ]
4097 : [ 9.24431e-006 ]
4098 : [ 9.52743e-006 ]
4099 : [ 9.64009e-006 ]
4100 : [ 9.42996e-006 ]
4101 : [ 9.3918e-006  ]
4102 : [ 9.79426e-006 ]
4103 : [ 9.19707e-006 ]
4104 : [ 9.70643e-006 ]
4105 : [ 9.77796e-006 ]
4106 : [ 9.58018e-006 ]
4107 : [ 9.80123e-006 ]
4108 : [ 9.46272e-006 ]
4109 : [ 9.64988e-006 ]
4110 : [ 9.59963e-006 ]
4111 : [ 9.35097e-006 ]
4112 : [ 9.39581e-006 ]
4113 : [ 9.15827e-006 ]
4114 : [ 9.72614e-006 ]
4115 : [ 9.65517e-006 ]
4116 : [ 9.76065e-006 ]
4117 : [ 9.73501e-006 ]
4118 : [ 9.60719e-006 ]
4119 : [ 9.27867e-006 ]
4120 : [ 9.5527e-006  ]
4121 : [ 9.57761e-006 ]
4122 : [ 9.74037e-006 ]
4123 : [ 9.57422e-006 ]
4124 : [ 9.36022e-006 ]
4125 : [ 9.17169e-006 ]
4126 : [ 9.20276e-006 ]
4127 : [ 9.74069e-006 ]
4128 : [ 9.7779e-006  ]
4129 : [ 9.71621e-006 ]
4130 : [ 9.80079e-006 ]
4131 : [ 9.28806e-006 ]
4132 : [ 9.60605e-006 ]
4133 : [ 9.74775e-006 ]
4134 : [ 9.27413e-006 ]
4135 : [ 9.66403e-006 ]
4136 : [ 9.39175e-006 ]
4137 : [ 9.37267e-006 ]
4138 : [ 9.34706e-006 ]
4139 : [ 9.50709e-006 ]
4140 : [ 9.54743e-006 ]
4141 : [ 9.75282e-006 ]
4142 : [ 9.45144e-006 ]
4143 : [ 9.71792e-006 ]
4144 : [ 9.63132e-006 ]
4145 : [ 9.85287e-006 ]
4146 : [ 9.67067e-006 ]
4147 : [ 9.74419e-006 ]
4148 : [ 9.85561e-006 ]
4149 : [ 9.53711e-006 ]
4150 : [ 9.82876e-006 ]
4151 : [ 9.42342e-006 ]
4152 : [ 9.55432e-006 ]
4153 : [ 9.18296e-006 ]
4154 : [ 9.50748e-006 ]
4155 : [ 9.35108e-006 ]
4156 : [ 9.48874e-006 ]
4157 : [ 9.33091e-006 ]
4158 : [ 9.76143e-006 ]
4159 : [ 9.6575e-006  ]
4160 : [ 9.71979e-006 ]
4161 : [ 9.31024e-006 ]
4162 : [ 9.28578e-006 ]
4163 : [ 9.3249e-006  ]
4164 : [ 9.67639e-006 ]
4165 : [ 9.76417e-006 ]
4166 : [ 9.39087e-006 ]
4167 : [ 9.34173e-006 ]
4168 : [ 9.57559e-006 ]
4169 : [ 9.52093e-006 ]
4170 : [ 9.58495e-006 ]
4171 : [ 9.22088e-006 ]
4172 : [ 9.85806e-006 ]
4173 : [ 9.14577e-006 ]
4174 : [ 9.78268e-006 ]
4175 : [ 9.32182e-006 ]
4176 : [ 9.23268e-006 ]
4177 : [ 9.7988e-006  ]
4178 : [ 9.41398e-006 ]
4179 : [ 9.398e-006   ]
4180 : [ 9.85471e-006 ]
4181 : [ 9.44532e-006 ]
4182 : [ 9.41198e-006 ]
4183 : [ 9.72161e-006 ]
4184 : [ 9.67851e-006 ]
4185 : [ 9.75699e-006 ]
4186 : [ 9.34536e-006 ]
4187 : [ 9.30492e-006 ]
4188 : [ 9.41512e-006 ]
4189 : [ 9.85259e-006 ]
4190 : [ 9.79705e-006 ]
4191 : [ 9.5941e-006  ]
4192 : [ 9.69795e-006 ]
4193 : [ 9.29634e-006 ]
4194 : [ 9.46735e-006 ]
4195 : [ 9.55877e-006 ]
4196 : [ 9.67233e-006 ]
4197 : [ 9.39532e-006 ]
4198 : [ 9.28232e-006 ]
4199 : [ 9.87368e-006 ]
4200 : [ 9.19056e-006 ]
4201 : [ 9.19964e-006 ]
4202 : [ 9.15083e-006 ]
4203 : [ 9.63293e-006 ]
4204 : [ 9.63824e-006 ]
4205 : [ 9.74808e-006 ]
4206 : [ 9.49926e-006 ]
4207 : [ 9.57996e-006 ]
4208 : [ 9.8268e-006  ]
4209 : [ 9.20401e-006 ]
4210 : [ 9.58829e-006 ]
4211 : [ 9.83212e-006 ]
4212 : [ 9.9452e-006  ]
4213 : [ 9.85297e-006 ]
4214 : [ 9.33636e-006 ]
4215 : [ 9.53119e-006 ]
4216 : [ 9.35257e-006 ]
4217 : [ 9.56526e-006 ]
4218 : [ 9.44948e-006 ]
4219 : [ 9.54706e-006 ]
4220 : [ 9.32942e-006 ]
4221 : [ 9.74158e-006 ]
4222 : [ 9.10522e-006 ]
4223 : [ 9.64567e-006 ]
4224 : [ 9.36906e-006 ]
4225 : [ 9.43459e-006 ]
4226 : [ 9.61015e-006 ]
4227 : [ 9.63518e-006 ]
4228 : [ 9.84525e-006 ]
4229 : [ 9.84714e-006 ]
4230 : [ 9.42552e-006 ]
4231 : [ 9.26765e-006 ]
4232 : [ 9.47253e-006 ]
4233 : [ 9.71442e-006 ]
4234 : [ 9.31018e-006 ]
4235 : [ 9.91192e-006 ]
4236 : [ 9.63982e-006 ]
4237 : [ 9.31069e-006 ]
4238 : [ 9.54678e-006 ]
4239 : [ 9.57958e-006 ]
4240 : [ 9.71654e-006 ]
4241 : [ 9.74521e-006 ]
4242 : [ 9.85888e-006 ]
4243 : [ 9.31336e-006 ]
4244 : [ 9.27763e-006 ]
4245 : [ 9.60636e-006 ]
4246 : [ 9.59837e-006 ]
4247 : [ 9.38626e-006 ]
4248 : [ 9.15768e-006 ]
4249 : [ 9.37677e-006 ]
4250 : [ 9.84213e-006 ]
4251 : [ 9.67622e-006 ]
4252 : [ 9.41704e-006 ]
4253 : [ 9.85847e-006 ]
4254 : [ 9.23917e-006 ]
4255 : [ 9.29468e-006 ]
4256 : [ 9.7729e-006  ]
4257 : [ 9.54188e-006 ]
4258 : [ 9.24441e-006 ]
4259 : [ 9.69301e-006 ]
4260 : [ 9.25898e-006 ]
4261 : [ 9.75605e-006 ]
4262 : [ 9.53495e-006 ]
4263 : [ 9.58687e-006 ]
4264 : [ 9.68953e-006 ]
4265 : [ 9.80691e-006 ]
4266 : [ 9.20622e-006 ]
4267 : [ 9.80472e-006 ]
4268 : [ 9.44448e-006 ]
4269 : [ 9.22905e-006 ]
4270 : [ 9.58824e-006 ]
4271 : [ 9.1301e-006  ]
4272 : [ 9.79281e-006 ]
4273 : [ 9.56543e-006 ]
4274 : [ 9.47155e-006 ]
4275 : [ 9.47663e-006 ]
4276 : [ 9.73984e-006 ]
4277 : [ 9.33616e-006 ]
4278 : [ 9.35567e-006 ]
4279 : [ 9.263e-006   ]
4280 : [ 9.73482e-006 ]
4281 : [ 9.47516e-006 ]
4282 : [ 9.79168e-006 ]
4283 : [ 9.73611e-006 ]
4284 : [ 9.40795e-006 ]
4285 : [ 9.77484e-006 ]
4286 : [ 9.61825e-006 ]
4287 : [ 9.72397e-006 ]
4288 : [ 9.72983e-006 ]
4289 : [ 9.53632e-006 ]
4290 : [ 9.47712e-006 ]
4291 : [ 9.79185e-006 ]
4292 : [ 9.44315e-006 ]
4293 : [ 9.96487e-006 ]
4294 : [ 9.36334e-006 ]
4295 : [ 9.33034e-006 ]
4296 : [ 9.41309e-006 ]
4297 : [ 9.37304e-006 ]
4298 : [ 9.70707e-006 ]
4299 : [ 9.67822e-006 ]
4300 : [ 9.48789e-006 ]
4301 : [ 9.6891e-006  ]
4302 : [ 9.76207e-006 ]
4303 : [ 9.60094e-006 ]
4304 : [ 9.28032e-006 ]
4305 : [ 9.22052e-006 ]
4306 : [ 9.39589e-006 ]
4307 : [ 9.37647e-006 ]
4308 : [ 9.42821e-006 ]
4309 : [ 9.64155e-006 ]
4310 : [ 9.54814e-006 ]
4311 : [ 9.57114e-006 ]
4312 : [ 9.93187e-006 ]
4313 : [ 9.7293e-006  ]
4314 : [ 9.95639e-006 ]
4315 : [ 9.32821e-006 ]
4316 : [ 9.33071e-006 ]
4317 : [ 1.00145e-005 ]
4318 : [ 9.71918e-006 ]
4319 : [ 9.83674e-006 ]
4320 : [ 9.6993e-006  ]
4321 : [ 9.46697e-006 ]
4322 : [ 9.54021e-006 ]
4323 : [ 9.1544e-006  ]
4324 : [ 9.32009e-006 ]
4325 : [ 9.4893e-006  ]
4326 : [ 9.35355e-006 ]
4327 : [ 9.77127e-006 ]
4328 : [ 9.70225e-006 ]
4329 : [ 9.42666e-006 ]
4330 : [ 9.46515e-006 ]
4331 : [ 9.6138e-006  ]
4332 : [ 9.57035e-006 ]
4333 : [ 9.55962e-006 ]
4334 : [ 9.23357e-006 ]
4335 : [ 9.32267e-006 ]
4336 : [ 9.24198e-006 ]
4337 : [ 9.60147e-006 ]
4338 : [ 9.30901e-006 ]
4339 : [ 9.63447e-006 ]
4340 : [ 9.55996e-006 ]
4341 : [ 9.51462e-006 ]
4342 : [ 9.7064e-006  ]
4343 : [ 9.40706e-006 ]
4344 : [ 9.54223e-006 ]
4345 : [ 9.51684e-006 ]
4346 : [ 9.75025e-006 ]
4347 : [ 9.51757e-006 ]
4348 : [ 9.63447e-006 ]
4349 : [ 9.63501e-006 ]
4350 : [ 9.62976e-006 ]
4351 : [ 9.43815e-006 ]
4352 : [ 9.66632e-006 ]
4353 : [ 9.70366e-006 ]
4354 : [ 9.55289e-006 ]
4355 : [ 9.95901e-006 ]
4356 : [ 9.93338e-006 ]
4357 : [ 9.69626e-006 ]
4358 : [ 9.51465e-006 ]
4359 : [ 9.4253e-006  ]
4360 : [ 9.81662e-006 ]
4361 : [ 9.38008e-006 ]
4362 : [ 9.33325e-006 ]
4363 : [ 9.41592e-006 ]
4364 : [ 9.74698e-006 ]
4365 : [ 9.64983e-006 ]
4366 : [ 9.67371e-006 ]
4367 : [ 9.43988e-006 ]
4368 : [ 9.72139e-006 ]
4369 : [ 9.49327e-006 ]
4370 : [ 9.33979e-006 ]
4371 : [ 9.32063e-006 ]
4372 : [ 9.51857e-006 ]
4373 : [ 9.55507e-006 ]
4374 : [ 9.31921e-006 ]
4375 : [ 9.78637e-006 ]
4376 : [ 9.27798e-006 ]
4377 : [ 9.62983e-006 ]
4378 : [ 9.4275e-006  ]
4379 : [ 9.60558e-006 ]
4380 : [ 9.37642e-006 ]
4381 : [ 9.60876e-006 ]
4382 : [ 9.70582e-006 ]
4383 : [ 9.70411e-006 ]
4384 : [ 9.35967e-006 ]
4385 : [ 9.8638e-006  ]
4386 : [ 9.64248e-006 ]
4387 : [ 9.49864e-006 ]
4388 : [ 9.54129e-006 ]
4389 : [ 9.62642e-006 ]
4390 : [ 9.25671e-006 ]
4391 : [ 9.53669e-006 ]
4392 : [ 9.45509e-006 ]
4393 : [ 9.82774e-006 ]
4394 : [ 9.72848e-006 ]
4395 : [ 9.67929e-006 ]
4396 : [ 9.42132e-006 ]
4397 : [ 9.77296e-006 ]
4398 : [ 9.64736e-006 ]
4399 : [ 9.27388e-006 ]
4400 : [ 9.15988e-006 ]
4401 : [ 9.46397e-006 ]
4402 : [ 9.68946e-006 ]
4403 : [ 9.4677e-006  ]
4404 : [ 9.37709e-006 ]
4405 : [ 9.89364e-006 ]
4406 : [ 9.38331e-006 ]
4407 : [ 9.37705e-006 ]
4408 : [ 9.78954e-006 ]
4409 : [ 9.31266e-006 ]
4410 : [ 9.43159e-006 ]
4411 : [ 9.73811e-006 ]
4412 : [ 9.69714e-006 ]
4413 : [ 9.57087e-006 ]
4414 : [ 9.218e-006   ]
4415 : [ 9.62263e-006 ]
4416 : [ 9.479e-006   ]
4417 : [ 9.41181e-006 ]
4418 : [ 9.72504e-006 ]
4419 : [ 9.84812e-006 ]
4420 : [ 9.56367e-006 ]
4421 : [ 9.32048e-006 ]
4422 : [ 9.76519e-006 ]
4423 : [ 9.70494e-006 ]
4424 : [ 9.89568e-006 ]
4425 : [ 9.48461e-006 ]
4426 : [ 9.19765e-006 ]
4427 : [ 9.57311e-006 ]
4428 : [ 9.81947e-006 ]
4429 : [ 9.35458e-006 ]
4430 : [ 9.12201e-006 ]
4431 : [ 9.34308e-006 ]
4432 : [ 9.65439e-006 ]
4433 : [ 9.84422e-006 ]
4434 : [ 9.79733e-006 ]
4435 : [ 9.77538e-006 ]
4436 : [ 9.39667e-006 ]
4437 : [ 9.93205e-006 ]
4438 : [ 9.29213e-006 ]
4439 : [ 9.53187e-006 ]
4440 : [ 9.38085e-006 ]
4441 : [ 9.83439e-006 ]
4442 : [ 9.34406e-006 ]
4443 : [ 9.40938e-006 ]
4444 : [ 9.79244e-006 ]
4445 : [ 9.27626e-006 ]
4446 : [ 9.23798e-006 ]
4447 : [ 9.46391e-006 ]
4448 : [ 9.81997e-006 ]
4449 : [ 9.46122e-006 ]
4450 : [ 9.92299e-006 ]
4451 : [ 9.51205e-006 ]
4452 : [ 9.82613e-006 ]
4453 : [ 9.4447e-006  ]
4454 : [ 9.50274e-006 ]
4455 : [ 9.52439e-006 ]
4456 : [ 9.92496e-006 ]
4457 : [ 9.47528e-006 ]
4458 : [ 9.31969e-006 ]
4459 : [ 9.61945e-006 ]
4460 : [ 9.57599e-006 ]
4461 : [ 9.59157e-006 ]
4462 : [ 9.8659e-006  ]
4463 : [ 9.54376e-006 ]
4464 : [ 9.28666e-006 ]
4465 : [ 9.30422e-006 ]
4466 : [ 9.68256e-006 ]
4467 : [ 9.24931e-006 ]
4468 : [ 9.40484e-006 ]
4469 : [ 9.50577e-006 ]
4470 : [ 9.4401e-006  ]
4471 : [ 9.68019e-006 ]
4472 : [ 9.32238e-006 ]
4473 : [ 9.31248e-006 ]
4474 : [ 9.2661e-006  ]
4475 : [ 9.46084e-006 ]
4476 : [ 9.51225e-006 ]
4477 : [ 9.40537e-006 ]
4478 : [ 9.45801e-006 ]
4479 : [ 9.11564e-006 ]
4480 : [ 9.25129e-006 ]
4481 : [ 9.58796e-006 ]
4482 : [ 9.19295e-006 ]
4483 : [ 1.0011e-005  ]
4484 : [ 9.80022e-006 ]
4485 : [ 9.32227e-006 ]
4486 : [ 9.76334e-006 ]
4487 : [ 9.70845e-006 ]
4488 : [ 9.51773e-006 ]
4489 : [ 9.49203e-006 ]
4490 : [ 9.50857e-006 ]
4491 : [ 9.7169e-006  ]
4492 : [ 9.30822e-006 ]
4493 : [ 9.35634e-006 ]
4494 : [ 9.74443e-006 ]
4495 : [ 9.33735e-006 ]
4496 : [ 9.71064e-006 ]
4497 : [ 9.65186e-006 ]
4498 : [ 9.4928e-006  ]
4499 : [ 9.72854e-006 ]
4500 : [ 9.53733e-006 ]
4501 : [ 9.84551e-006 ]
4502 : [ 9.64205e-006 ]
4503 : [ 9.78906e-006 ]
4504 : [ 9.91586e-006 ]
4505 : [ 9.42471e-006 ]
4506 : [ 9.22481e-006 ]
4507 : [ 9.66865e-006 ]
4508 : [ 9.5741e-006  ]
4509 : [ 9.51037e-006 ]
4510 : [ 9.28357e-006 ]
4511 : [ 9.70923e-006 ]
4512 : [ 9.6871e-006  ]
4513 : [ 9.35022e-006 ]
4514 : [ 9.46913e-006 ]
4515 : [ 9.57059e-006 ]
4516 : [ 9.60234e-006 ]
4517 : [ 9.61654e-006 ]
4518 : [ 9.79279e-006 ]
4519 : [ 9.39082e-006 ]
4520 : [ 9.35455e-006 ]
4521 : [ 9.37642e-006 ]
4522 : [ 9.64929e-006 ]
4523 : [ 9.29802e-006 ]
4524 : [ 9.65775e-006 ]
4525 : [ 9.65764e-006 ]
4526 : [ 9.68253e-006 ]
4527 : [ 9.94972e-006 ]
4528 : [ 9.33617e-006 ]
4529 : [ 9.57021e-006 ]
4530 : [ 9.53583e-006 ]
4531 : [ 9.61994e-006 ]
4532 : [ 9.86768e-006 ]
4533 : [ 9.54614e-006 ]
4534 : [ 9.53487e-006 ]
4535 : [ 9.77179e-006 ]
4536 : [ 9.46426e-006 ]
4537 : [ 9.36333e-006 ]
4538 : [ 9.95113e-006 ]
4539 : [ 9.37215e-006 ]
4540 : [ 9.81686e-006 ]
4541 : [ 9.52138e-006 ]
4542 : [ 9.64919e-006 ]
4543 : [ 9.83854e-006 ]
4544 : [ 9.26991e-006 ]
4545 : [ 9.82242e-006 ]
4546 : [ 9.18085e-006 ]
4547 : [ 9.35062e-006 ]
4548 : [ 9.78643e-006 ]
4549 : [ 9.41221e-006 ]
4550 : [ 9.56348e-006 ]
4551 : [ 9.71228e-006 ]
4552 : [ 9.23716e-006 ]
4553 : [ 9.784e-006   ]
4554 : [ 9.31836e-006 ]
4555 : [ 9.443e-006   ]
4556 : [ 9.95445e-006 ]
4557 : [ 9.28985e-006 ]
4558 : [ 9.72456e-006 ]
4559 : [ 9.37668e-006 ]
4560 : [ 9.43382e-006 ]
4561 : [ 9.61808e-006 ]
4562 : [ 9.9391e-006  ]
4563 : [ 9.77478e-006 ]
4564 : [ 9.84011e-006 ]
4565 : [ 9.75788e-006 ]
4566 : [ 9.25009e-006 ]
4567 : [ 9.18106e-006 ]
4568 : [ 9.74494e-006 ]
4569 : [ 9.38461e-006 ]
4570 : [ 9.89948e-006 ]
4571 : [ 9.41292e-006 ]
4572 : [ 9.7283e-006  ]
4573 : [ 9.30807e-006 ]
4574 : [ 9.73641e-006 ]
4575 : [ 9.69838e-006 ]
4576 : [ 9.65895e-006 ]
4577 : [ 9.55573e-006 ]
4578 : [ 9.60416e-006 ]
4579 : [ 9.48003e-006 ]
4580 : [ 9.39714e-006 ]
4581 : [ 9.39183e-006 ]
4582 : [ 9.72933e-006 ]
4583 : [ 9.53261e-006 ]
4584 : [ 9.80346e-006 ]
4585 : [ 9.63376e-006 ]
4586 : [ 9.64195e-006 ]
4587 : [ 9.25575e-006 ]
4588 : [ 9.64622e-006 ]
4589 : [ 9.69045e-006 ]
4590 : [ 9.64754e-006 ]
4591 : [ 9.85925e-006 ]
4592 : [ 9.69413e-006 ]
4593 : [ 9.3807e-006  ]
4594 : [ 9.49115e-006 ]
4595 : [ 9.64976e-006 ]
4596 : [ 9.39623e-006 ]
4597 : [ 9.90887e-006 ]
4598 : [ 9.48537e-006 ]
4599 : [ 9.68569e-006 ]
4600 : [ 9.66453e-006 ]
4601 : [ 9.40457e-006 ]
4602 : [ 9.81843e-006 ]
4603 : [ 9.53489e-006 ]
4604 : [ 9.81402e-006 ]
4605 : [ 9.74384e-006 ]
4606 : [ 9.71931e-006 ]
4607 : [ 9.26828e-006 ]
4608 : [ 9.44466e-006 ]
4609 : [ 9.86509e-006 ]
4610 : [ 9.76754e-006 ]
4611 : [ 9.17514e-006 ]
4612 : [ 9.801e-006   ]
4613 : [ 9.65525e-006 ]
4614 : [ 9.22502e-006 ]
4615 : [ 9.59282e-006 ]
4616 : [ 9.50144e-006 ]
4617 : [ 9.4104e-006  ]
4618 : [ 9.20916e-006 ]
4619 : [ 9.69346e-006 ]
4620 : [ 9.31137e-006 ]
4621 : [ 9.3078e-006  ]
4622 : [ 9.83565e-006 ]
4623 : [ 9.70781e-006 ]
4624 : [ 9.75012e-006 ]
4625 : [ 9.32958e-006 ]
4626 : [ 9.50885e-006 ]
4627 : [ 9.47768e-006 ]
4628 : [ 9.49621e-006 ]
4629 : [ 9.70801e-006 ]
4630 : [ 9.90857e-006 ]
4631 : [ 9.57224e-006 ]
4632 : [ 9.50319e-006 ]
4633 : [ 9.36183e-006 ]
4634 : [ 9.64504e-006 ]
4635 : [ 9.22736e-006 ]
4636 : [ 9.39315e-006 ]
4637 : [ 9.1084e-006  ]
4638 : [ 9.38706e-006 ]
4639 : [ 9.61604e-006 ]
4640 : [ 9.70278e-006 ]
4641 : [ 9.29205e-006 ]
4642 : [ 9.77051e-006 ]
4643 : [ 9.45873e-006 ]
4644 : [ 9.78762e-006 ]
4645 : [ 9.82295e-006 ]
4646 : [ 9.5134e-006  ]
4647 : [ 9.17882e-006 ]
4648 : [ 9.78193e-006 ]
4649 : [ 9.26212e-006 ]
4650 : [ 9.26692e-006 ]
4651 : [ 9.71015e-006 ]
4652 : [ 9.53329e-006 ]
4653 : [ 9.15363e-006 ]
4654 : [ 9.76035e-006 ]
4655 : [ 9.65145e-006 ]
4656 : [ 9.58156e-006 ]
4657 : [ 9.58099e-006 ]
4658 : [ 9.33309e-006 ]
4659 : [ 9.68935e-006 ]
4660 : [ 9.85479e-006 ]
4661 : [ 9.80903e-006 ]
4662 : [ 9.23661e-006 ]
4663 : [ 9.33371e-006 ]
4664 : [ 9.70473e-006 ]
4665 : [ 9.4915e-006  ]
4666 : [ 9.7743e-006  ]
4667 : [ 9.4202e-006  ]
4668 : [ 9.63802e-006 ]
4669 : [ 9.54688e-006 ]
4670 : [ 9.52617e-006 ]
4671 : [ 9.41847e-006 ]
4672 : [ 9.47999e-006 ]
4673 : [ 9.43284e-006 ]
4674 : [ 9.54855e-006 ]
4675 : [ 9.26886e-006 ]
4676 : [ 9.61672e-006 ]
4677 : [ 9.12448e-006 ]
4678 : [ 9.842e-006   ]
4679 : [ 9.35646e-006 ]
4680 : [ 9.76929e-006 ]
4681 : [ 9.49121e-006 ]
4682 : [ 9.56625e-006 ]
4683 : [ 9.67574e-006 ]
4684 : [ 9.4399e-006  ]
4685 : [ 9.47095e-006 ]
4686 : [ 9.24041e-006 ]
4687 : [ 9.57641e-006 ]
4688 : [ 9.76332e-006 ]
4689 : [ 9.39579e-006 ]
4690 : [ 9.64328e-006 ]
4691 : [ 9.56607e-006 ]
4692 : [ 9.60191e-006 ]
4693 : [ 9.69637e-006 ]
4694 : [ 9.57207e-006 ]
4695 : [ 9.56316e-006 ]
4696 : [ 9.37227e-006 ]
4697 : [ 9.35006e-006 ]
4698 : [ 9.32709e-006 ]
4699 : [ 9.78085e-006 ]
4700 : [ 9.34741e-006 ]
4701 : [ 9.58172e-006 ]
4702 : [ 9.58907e-006 ]
4703 : [ 9.61343e-006 ]
4704 : [ 9.42574e-006 ]
4705 : [ 9.75156e-006 ]
4706 : [ 9.80345e-006 ]
4707 : [ 9.32731e-006 ]
4708 : [ 9.19246e-006 ]
4709 : [ 9.48713e-006 ]
4710 : [ 9.75356e-006 ]
4711 : [ 9.50624e-006 ]
4712 : [ 9.63076e-006 ]
4713 : [ 9.2707e-006  ]
4714 : [ 9.42585e-006 ]
4715 : [ 9.34538e-006 ]
4716 : [ 9.3827e-006  ]
4717 : [ 9.81461e-006 ]
4718 : [ 9.50526e-006 ]
4719 : [ 9.34512e-006 ]
4720 : [ 9.26582e-006 ]
4721 : [ 9.62782e-006 ]
4722 : [ 9.30852e-006 ]
4723 : [ 9.5107e-006  ]
4724 : [ 9.91993e-006 ]
4725 : [ 9.78317e-006 ]
4726 : [ 9.46245e-006 ]
4727 : [ 9.37377e-006 ]
4728 : [ 9.48143e-006 ]
4729 : [ 9.50279e-006 ]
4730 : [ 9.71185e-006 ]
4731 : [ 9.6307e-006  ]
4732 : [ 9.25109e-006 ]
4733 : [ 9.71071e-006 ]
4734 : [ 9.78687e-006 ]
4735 : [ 9.17027e-006 ]
4736 : [ 9.29723e-006 ]
4737 : [ 9.50412e-006 ]
4738 : [ 9.82042e-006 ]
4739 : [ 9.89615e-006 ]
4740 : [ 9.49286e-006 ]
4741 : [ 9.69451e-006 ]
4742 : [ 9.54816e-006 ]
4743 : [ 9.77792e-006 ]
4744 : [ 9.75796e-006 ]
4745 : [ 9.68515e-006 ]
4746 : [ 9.75233e-006 ]
4747 : [ 9.4634e-006  ]
4748 : [ 9.63038e-006 ]
4749 : [ 9.73137e-006 ]
4750 : [ 9.81927e-006 ]
4751 : [ 9.5139e-006  ]
4752 : [ 9.7843e-006  ]
4753 : [ 9.75511e-006 ]
4754 : [ 9.69938e-006 ]
4755 : [ 9.62617e-006 ]
4756 : [ 9.63461e-006 ]
4757 : [ 9.72131e-006 ]
4758 : [ 9.2235e-006  ]
4759 : [ 9.5733e-006  ]
4760 : [ 9.90938e-006 ]
4761 : [ 9.38213e-006 ]
4762 : [ 9.21853e-006 ]
4763 : [ 9.42941e-006 ]
4764 : [ 9.17065e-006 ]
4765 : [ 9.332e-006   ]
4766 : [ 9.70158e-006 ]
4767 : [ 9.64619e-006 ]
4768 : [ 9.76471e-006 ]
4769 : [ 9.56412e-006 ]
4770 : [ 9.76518e-006 ]
4771 : [ 9.68766e-006 ]
4772 : [ 9.57977e-006 ]
4773 : [ 9.63532e-006 ]
4774 : [ 9.34408e-006 ]
4775 : [ 9.62897e-006 ]
4776 : [ 9.62692e-006 ]
4777 : [ 9.64601e-006 ]
4778 : [ 9.38334e-006 ]
4779 : [ 9.26089e-006 ]
4780 : [ 9.77891e-006 ]
4781 : [ 9.58921e-006 ]
4782 : [ 9.33711e-006 ]
4783 : [ 9.59882e-006 ]
4784 : [ 9.49328e-006 ]
4785 : [ 9.39134e-006 ]
4786 : [ 9.31449e-006 ]
4787 : [ 9.5569e-006  ]
4788 : [ 9.21916e-006 ]
4789 : [ 9.53108e-006 ]
4790 : [ 9.21123e-006 ]
4791 : [ 9.74608e-006 ]
4792 : [ 9.69436e-006 ]
4793 : [ 9.49119e-006 ]
4794 : [ 9.82661e-006 ]
4795 : [ 9.17846e-006 ]
4796 : [ 9.62487e-006 ]
4797 : [ 9.87242e-006 ]
4798 : [ 9.75005e-006 ]
4799 : [ 9.70013e-006 ]
4800 : [ 9.38756e-006 ]
4801 : [ 9.57915e-006 ]
4802 : [ 9.81591e-006 ]
4803 : [ 9.61938e-006 ]
4804 : [ 9.47028e-006 ]
4805 : [ 9.23898e-006 ]
4806 : [ 9.58195e-006 ]
4807 : [ 9.64671e-006 ]
4808 : [ 9.66711e-006 ]
4809 : [ 9.77505e-006 ]
4810 : [ 9.64821e-006 ]
4811 : [ 9.56372e-006 ]
4812 : [ 9.5238e-006  ]
4813 : [ 9.82714e-006 ]
4814 : [ 9.33785e-006 ]
4815 : [ 9.94736e-006 ]
4816 : [ 9.62925e-006 ]
4817 : [ 9.40844e-006 ]
4818 : [ 9.61951e-006 ]
4819 : [ 9.80216e-006 ]
4820 : [ 9.93665e-006 ]
4821 : [ 9.53806e-006 ]
4822 : [ 9.55213e-006 ]
4823 : [ 9.81675e-006 ]
4824 : [ 9.4193e-006  ]
4825 : [ 9.2215e-006  ]
4826 : [ 9.39636e-006 ]
4827 : [ 9.73306e-006 ]
4828 : [ 9.2483e-006  ]
4829 : [ 9.72564e-006 ]
4830 : [ 9.40135e-006 ]
4831 : [ 9.38356e-006 ]
4832 : [ 9.75804e-006 ]
4833 : [ 9.52935e-006 ]
4834 : [ 9.72429e-006 ]
4835 : [ 9.74454e-006 ]
4836 : [ 9.85983e-006 ]
4837 : [ 9.25567e-006 ]
4838 : [ 9.46651e-006 ]
4839 : [ 9.52554e-006 ]
4840 : [ 9.84679e-006 ]
4841 : [ 9.78935e-006 ]
4842 : [ 9.78258e-006 ]
4843 : [ 9.4924e-006  ]
4844 : [ 9.76318e-006 ]
4845 : [ 9.42961e-006 ]
4846 : [ 9.59062e-006 ]
4847 : [ 9.55871e-006 ]
4848 : [ 9.73655e-006 ]
4849 : [ 9.53337e-006 ]
4850 : [ 9.34237e-006 ]
4851 : [ 9.31863e-006 ]
4852 : [ 9.51722e-006 ]
4853 : [ 9.35659e-006 ]
4854 : [ 9.46772e-006 ]
4855 : [ 9.31003e-006 ]
4856 : [ 9.3293e-006  ]
4857 : [ 9.4483e-006  ]
4858 : [ 9.77734e-006 ]
4859 : [ 9.53267e-006 ]
4860 : [ 9.43441e-006 ]
4861 : [ 9.24665e-006 ]
4862 : [ 9.49907e-006 ]
4863 : [ 9.87752e-006 ]
4864 : [ 9.79391e-006 ]
4865 : [ 9.57813e-006 ]
4866 : [ 9.51763e-006 ]
4867 : [ 9.3929e-006  ]
4868 : [ 9.28453e-006 ]
4869 : [ 9.71322e-006 ]
4870 : [ 9.23895e-006 ]
4871 : [ 9.62809e-006 ]
4872 : [ 9.36319e-006 ]
4873 : [ 9.49477e-006 ]
4874 : [ 9.74242e-006 ]
4875 : [ 9.33462e-006 ]
4876 : [ 9.56616e-006 ]
4877 : [ 9.46691e-006 ]
4878 : [ 9.29518e-006 ]
4879 : [ 9.38293e-006 ]
4880 : [ 9.74283e-006 ]
4881 : [ 9.37453e-006 ]
4882 : [ 9.39667e-006 ]
4883 : [ 9.21069e-006 ]
4884 : [ 9.64507e-006 ]
4885 : [ 9.25456e-006 ]
4886 : [ 9.56335e-006 ]
4887 : [ 9.59184e-006 ]
4888 : [ 9.51434e-006 ]
4889 : [ 9.65256e-006 ]
4890 : [ 9.50816e-006 ]
4891 : [ 9.73161e-006 ]
4892 : [ 9.7814e-006  ]
4893 : [ 9.7646e-006  ]
4894 : [ 9.63895e-006 ]
4895 : [ 9.31867e-006 ]
4896 : [ 9.46782e-006 ]
4897 : [ 9.69186e-006 ]
4898 : [ 9.33201e-006 ]
4899 : [ 9.26662e-006 ]
4900 : [ 9.715e-006   ]
4901 : [ 9.77769e-006 ]
4902 : [ 9.48696e-006 ]
4903 : [ 9.74223e-006 ]
4904 : [ 9.82739e-006 ]
4905 : [ 9.65378e-006 ]
4906 : [ 9.16935e-006 ]
4907 : [ 9.47977e-006 ]
4908 : [ 9.47959e-006 ]
4909 : [ 9.69567e-006 ]
4910 : [ 9.53012e-006 ]
4911 : [ 9.6088e-006  ]
4912 : [ 9.80507e-006 ]
4913 : [ 9.30224e-006 ]
4914 : [ 9.68259e-006 ]
4915 : [ 9.88323e-006 ]
4916 : [ 9.21787e-006 ]
4917 : [ 9.63705e-006 ]
4918 : [ 9.61069e-006 ]
4919 : [ 9.49365e-006 ]
4920 : [ 9.41204e-006 ]
4921 : [ 9.41417e-006 ]
4922 : [ 9.50766e-006 ]
4923 : [ 9.56376e-006 ]
4924 : [ 9.254e-006   ]
4925 : [ 9.70972e-006 ]
4926 : [ 9.45704e-006 ]
4927 : [ 9.44571e-006 ]
4928 : [ 9.41945e-006 ]
4929 : [ 9.80016e-006 ]
4930 : [ 9.83941e-006 ]
4931 : [ 9.58604e-006 ]
4932 : [ 9.6017e-006  ]
4933 : [ 9.33616e-006 ]
4934 : [ 9.16936e-006 ]
4935 : [ 9.54994e-006 ]
4936 : [ 9.99299e-006 ]
4937 : [ 9.56554e-006 ]
4938 : [ 9.30686e-006 ]
4939 : [ 9.77763e-006 ]
4940 : [ 9.80838e-006 ]
4941 : [ 9.5913e-006  ]
4942 : [ 9.81099e-006 ]
4943 : [ 9.73004e-006 ]
4944 : [ 9.60305e-006 ]
4945 : [ 9.29782e-006 ]
4946 : [ 9.61617e-006 ]
4947 : [ 9.16436e-006 ]
4948 : [ 9.31095e-006 ]
4949 : [ 9.51408e-006 ]
4950 : [ 9.39306e-006 ]
4951 : [ 9.45118e-006 ]
4952 : [ 9.59926e-006 ]
4953 : [ 9.79714e-006 ]
4954 : [ 9.25061e-006 ]
4955 : [ 9.57303e-006 ]
4956 : [ 9.29487e-006 ]
4957 : [ 9.62789e-006 ]
4958 : [ 9.35376e-006 ]
4959 : [ 9.23042e-006 ]
4960 : [ 9.62002e-006 ]
4961 : [ 9.42111e-006 ]
4962 : [ 9.2325e-006  ]
4963 : [ 9.65565e-006 ]
4964 : [ 9.50805e-006 ]
4965 : [ 9.17163e-006 ]
4966 : [ 9.88559e-006 ]
4967 : [ 9.28456e-006 ]
4968 : [ 9.74957e-006 ]
4969 : [ 9.74238e-006 ]
4970 : [ 9.65506e-006 ]
4971 : [ 9.64201e-006 ]
4972 : [ 9.10606e-006 ]
4973 : [ 9.44751e-006 ]
4974 : [ 9.63804e-006 ]
4975 : [ 9.55939e-006 ]
4976 : [ 9.46943e-006 ]
4977 : [ 9.12097e-006 ]
4978 : [ 9.61168e-006 ]
4979 : [ 9.54233e-006 ]
4980 : [ 9.30781e-006 ]
4981 : [ 9.23377e-006 ]
4982 : [ 9.93572e-006 ]
4983 : [ 9.18357e-006 ]
4984 : [ 9.62323e-006 ]
4985 : [ 9.54056e-006 ]
4986 : [ 9.6438e-006  ]
4987 : [ 9.24359e-006 ]
4988 : [ 9.33071e-006 ]
4989 : [ 9.44567e-006 ]
4990 : [ 9.51531e-006 ]
4991 : [ 9.31573e-006 ]
4992 : [ 9.55243e-006 ]
4993 : [ 9.8722e-006  ]
4994 : [ 9.71618e-006 ]
4995 : [ 9.70131e-006 ]
4996 : [ 9.7389e-006  ]
4997 : [ 9.71706e-006 ]
4998 : [ 9.51935e-006 ]
4999 : [ 9.37483e-006 ]
5000 : [ 9.25895e-006 ]
5001 : [ 9.63957e-006 ]
5002 : [ 9.72206e-006 ]
5003 : [ 9.41408e-006 ]
5004 : [ 9.75757e-006 ]
5005 : [ 9.76138e-006 ]
5006 : [ 9.83672e-006 ]
5007 : [ 9.41155e-006 ]
5008 : [ 9.6455e-006  ]
5009 : [ 9.13359e-006 ]
5010 : [ 9.39513e-006 ]
5011 : [ 9.59188e-006 ]
5012 : [ 9.53507e-006 ]
5013 : [ 9.35313e-006 ]
5014 : [ 9.16576e-006 ]
5015 : [ 9.28186e-006 ]
5016 : [ 9.28764e-006 ]
5017 : [ 9.48655e-006 ]
5018 : [ 9.21819e-006 ]
5019 : [ 9.80834e-006 ]
5020 : [ 9.45008e-006 ]
5021 : [ 9.2083e-006  ]
5022 : [ 9.6719e-006  ]
5023 : [ 9.4655e-006  ]
5024 : [ 9.34271e-006 ]
5025 : [ 9.4618e-006  ]
5026 : [ 9.47319e-006 ]
5027 : [ 9.72136e-006 ]
5028 : [ 9.41886e-006 ]
5029 : [ 9.28123e-006 ]
5030 : [ 9.52769e-006 ]
5031 : [ 9.65434e-006 ]
5032 : [ 9.46756e-006 ]
5033 : [ 9.70843e-006 ]
5034 : [ 9.79503e-006 ]
5035 : [ 9.30297e-006 ]
5036 : [ 9.40996e-006 ]
5037 : [ 9.71308e-006 ]
5038 : [ 9.52577e-006 ]
5039 : [ 9.62179e-006 ]
5040 : [ 9.28675e-006 ]
5041 : [ 9.88264e-006 ]
5042 : [ 9.44519e-006 ]
5043 : [ 9.28446e-006 ]
5044 : [ 9.61847e-006 ]
5045 : [ 9.41188e-006 ]
5046 : [ 9.47281e-006 ]
5047 : [ 9.67875e-006 ]
5048 : [ 9.32954e-006 ]
5049 : [ 9.86352e-006 ]
5050 : [ 9.53169e-006 ]
5051 : [ 9.86279e-006 ]
5052 : [ 9.22014e-006 ]
5053 : [ 9.70066e-006 ]
5054 : [ 9.52776e-006 ]
5055 : [ 9.54201e-006 ]
5056 : [ 9.47678e-006 ]
5057 : [ 9.66088e-006 ]
5058 : [ 9.55822e-006 ]
5059 : [ 9.63028e-006 ]
5060 : [ 9.90248e-006 ]
5061 : [ 9.63649e-006 ]
5062 : [ 9.44815e-006 ]
5063 : [ 9.48946e-006 ]
5064 : [ 9.33598e-006 ]
5065 : [ 9.42223e-006 ]
5066 : [ 9.77576e-006 ]
5067 : [ 9.49578e-006 ]
5068 : [ 9.4061e-006  ]
5069 : [ 9.59678e-006 ]
5070 : [ 9.46622e-006 ]
5071 : [ 9.59967e-006 ]
5072 : [ 9.38274e-006 ]
5073 : [ 9.37448e-006 ]
5074 : [ 9.28822e-006 ]
5075 : [ 9.73085e-006 ]
5076 : [ 9.3321e-006  ]
5077 : [ 9.40881e-006 ]
5078 : [ 9.55688e-006 ]
5079 : [ 9.75561e-006 ]
5080 : [ 9.48172e-006 ]
5081 : [ 9.66919e-006 ]
5082 : [ 9.40466e-006 ]
5083 : [ 9.70137e-006 ]
5084 : [ 9.56983e-006 ]
5085 : [ 9.71729e-006 ]
5086 : [ 9.56037e-006 ]
5087 : [ 9.67039e-006 ]
5088 : [ 9.39271e-006 ]
5089 : [ 9.84372e-006 ]
5090 : [ 9.44794e-006 ]
5091 : [ 9.37451e-006 ]
5092 : [ 9.69167e-006 ]
5093 : [ 9.97943e-006 ]
5094 : [ 9.52297e-006 ]
5095 : [ 9.24759e-006 ]
5096 : [ 9.43501e-006 ]
5097 : [ 9.44865e-006 ]
5098 : [ 9.94286e-006 ]
5099 : [ 9.25814e-006 ]
5100 : [ 9.5497e-006  ]
5101 : [ 9.61128e-006 ]
5102 : [ 9.53827e-006 ]
5103 : [ 9.83395e-006 ]
5104 : [ 9.85948e-006 ]
5105 : [ 9.63756e-006 ]
5106 : [ 9.3026e-006  ]
5107 : [ 9.36135e-006 ]
5108 : [ 9.65987e-006 ]
5109 : [ 9.74617e-006 ]
5110 : [ 9.66578e-006 ]
5111 : [ 9.6049e-006  ]
5112 : [ 9.7621e-006  ]
5113 : [ 9.73537e-006 ]
5114 : [ 9.35979e-006 ]
5115 : [ 9.23272e-006 ]
5116 : [ 9.36662e-006 ]
5117 : [ 9.57144e-006 ]
5118 : [ 9.69495e-006 ]
5119 : [ 9.35656e-006 ]
5120 : [ 9.2859e-006  ]
5121 : [ 9.85605e-006 ]
5122 : [ 9.75786e-006 ]
5123 : [ 9.61806e-006 ]
5124 : [ 9.5023e-006  ]
5125 : [ 9.48716e-006 ]
5126 : [ 9.50756e-006 ]
5127 : [ 9.84706e-006 ]
5128 : [ 9.65958e-006 ]
5129 : [ 9.3387e-006  ]
5130 : [ 9.44948e-006 ]
5131 : [ 9.44337e-006 ]
5132 : [ 9.40213e-006 ]
5133 : [ 9.66203e-006 ]
5134 : [ 9.54392e-006 ]
5135 : [ 9.66164e-006 ]
5136 : [ 9.61222e-006 ]
5137 : [ 9.31779e-006 ]
5138 : [ 9.40318e-006 ]
5139 : [ 9.61479e-006 ]
5140 : [ 9.85918e-006 ]
5141 : [ 9.79843e-006 ]
5142 : [ 9.46519e-006 ]
5143 : [ 9.3556e-006  ]
5144 : [ 9.27767e-006 ]
5145 : [ 9.30108e-006 ]
5146 : [ 9.40514e-006 ]
5147 : [ 9.47579e-006 ]
5148 : [ 9.51089e-006 ]
5149 : [ 9.52887e-006 ]
5150 : [ 9.83554e-006 ]
5151 : [ 9.71845e-006 ]
5152 : [ 9.53921e-006 ]
5153 : [ 9.33377e-006 ]
5154 : [ 9.39334e-006 ]
5155 : [ 9.64588e-006 ]
5156 : [ 9.55216e-006 ]
5157 : [ 9.5196e-006  ]
5158 : [ 9.31766e-006 ]
5159 : [ 9.49996e-006 ]
5160 : [ 9.62472e-006 ]
5161 : [ 9.6661e-006  ]
5162 : [ 9.72281e-006 ]
5163 : [ 9.42208e-006 ]
5164 : [ 9.47375e-006 ]
5165 : [ 9.35213e-006 ]
5166 : [ 9.50452e-006 ]
5167 : [ 9.56511e-006 ]
5168 : [ 9.41662e-006 ]
5169 : [ 9.72378e-006 ]
5170 : [ 9.63696e-006 ]
5171 : [ 9.72477e-006 ]
5172 : [ 9.17051e-006 ]
5173 : [ 9.432e-006   ]
5174 : [ 9.70991e-006 ]
5175 : [ 9.71159e-006 ]
5176 : [ 9.66751e-006 ]
5177 : [ 9.45967e-006 ]
5178 : [ 9.58284e-006 ]
5179 : [ 9.36638e-006 ]
5180 : [ 9.41324e-006 ]
5181 : [ 9.53805e-006 ]
5182 : [ 9.52754e-006 ]
5183 : [ 9.31197e-006 ]
5184 : [ 9.81292e-006 ]
5185 : [ 9.4426e-006  ]
5186 : [ 9.68924e-006 ]
5187 : [ 9.69694e-006 ]
5188 : [ 9.49196e-006 ]
5189 : [ 9.69744e-006 ]
5190 : [ 9.34976e-006 ]
5191 : [ 9.72023e-006 ]
5192 : [ 9.70416e-006 ]
5193 : [ 9.51822e-006 ]
5194 : [ 9.5868e-006  ]
5195 : [ 9.18459e-006 ]
5196 : [ 9.29509e-006 ]
5197 : [ 9.73119e-006 ]
5198 : [ 9.35139e-006 ]
5199 : [ 9.45427e-006 ]
5200 : [ 9.67251e-006 ]
5201 : [ 9.32842e-006 ]
5202 : [ 9.76737e-006 ]
5203 : [ 9.29584e-006 ]
5204 : [ 9.86863e-006 ]
5205 : [ 9.67722e-006 ]
5206 : [ 9.55456e-006 ]
5207 : [ 9.21717e-006 ]
5208 : [ 9.54537e-006 ]
5209 : [ 9.46873e-006 ]
5210 : [ 9.14839e-006 ]
5211 : [ 9.41356e-006 ]
5212 : [ 9.58491e-006 ]
5213 : [ 9.65884e-006 ]
5214 : [ 9.82479e-006 ]
5215 : [ 9.75261e-006 ]
5216 : [ 9.72843e-006 ]
5217 : [ 9.2471e-006  ]
5218 : [ 9.84016e-006 ]
5219 : [ 9.56186e-006 ]
5220 : [ 9.57263e-006 ]
5221 : [ 9.71497e-006 ]
5222 : [ 9.28847e-006 ]
5223 : [ 9.56359e-006 ]
5224 : [ 9.68973e-006 ]
5225 : [ 9.70632e-006 ]
5226 : [ 9.55771e-006 ]
5227 : [ 9.67487e-006 ]
5228 : [ 9.06438e-006 ]
5229 : [ 9.35114e-006 ]
5230 : [ 9.21136e-006 ]
5231 : [ 9.58009e-006 ]
5232 : [ 9.49002e-006 ]
5233 : [ 9.65223e-006 ]
5234 : [ 9.78514e-006 ]
5235 : [ 9.80147e-006 ]
5236 : [ 9.55288e-006 ]
5237 : [ 9.65005e-006 ]
5238 : [ 9.67221e-006 ]
5239 : [ 9.2865e-006  ]
5240 : [ 9.61774e-006 ]
5241 : [ 9.51692e-006 ]
5242 : [ 9.31919e-006 ]
5243 : [ 9.48719e-006 ]
5244 : [ 9.64394e-006 ]
5245 : [ 9.82494e-006 ]
5246 : [ 9.66479e-006 ]
5247 : [ 9.80782e-006 ]
5248 : [ 9.28667e-006 ]
5249 : [ 9.37044e-006 ]
5250 : [ 9.64115e-006 ]
5251 : [ 9.15749e-006 ]
5252 : [ 9.49761e-006 ]
5253 : [ 9.36621e-006 ]
5254 : [ 9.21099e-006 ]
5255 : [ 9.57569e-006 ]
5256 : [ 9.59972e-006 ]
5257 : [ 9.46871e-006 ]
5258 : [ 9.76219e-006 ]
5259 : [ 9.1992e-006  ]
5260 : [ 9.51675e-006 ]
5261 : [ 9.58712e-006 ]
5262 : [ 9.57092e-006 ]
5263 : [ 9.79079e-006 ]
5264 : [ 9.37107e-006 ]
5265 : [ 9.65558e-006 ]
5266 : [ 9.67413e-006 ]
5267 : [ 9.64231e-006 ]
5268 : [ 9.78519e-006 ]
5269 : [ 9.70955e-006 ]
5270 : [ 9.50112e-006 ]
5271 : [ 9.26749e-006 ]
5272 : [ 9.43928e-006 ]
5273 : [ 9.39137e-006 ]
5274 : [ 9.56539e-006 ]
5275 : [ 9.59335e-006 ]
5276 : [ 9.52994e-006 ]
5277 : [ 9.32793e-006 ]
5278 : [ 9.74527e-006 ]
5279 : [ 9.62289e-006 ]
5280 : [ 9.5649e-006  ]
5281 : [ 9.24494e-006 ]
5282 : [ 9.22989e-006 ]
5283 : [ 9.69364e-006 ]
5284 : [ 9.8271e-006  ]
5285 : [ 9.84472e-006 ]
5286 : [ 9.77997e-006 ]
5287 : [ 9.74117e-006 ]
5288 : [ 9.57855e-006 ]
5289 : [ 9.75239e-006 ]
5290 : [ 9.40772e-006 ]
5291 : [ 9.53607e-006 ]
5292 : [ 9.5967e-006  ]
5293 : [ 9.4734e-006  ]
5294 : [ 9.723e-006   ]
5295 : [ 9.74098e-006 ]
5296 : [ 9.24319e-006 ]
5297 : [ 9.55844e-006 ]
5298 : [ 9.64371e-006 ]
5299 : [ 9.235e-006   ]
5300 : [ 9.59542e-006 ]
5301 : [ 9.41308e-006 ]
5302 : [ 9.66964e-006 ]
5303 : [ 9.76968e-006 ]
5304 : [ 9.84137e-006 ]
5305 : [ 9.76564e-006 ]
5306 : [ 9.50686e-006 ]
5307 : [ 9.23343e-006 ]
5308 : [ 9.66686e-006 ]
5309 : [ 9.92576e-006 ]
5310 : [ 9.43586e-006 ]
5311 : [ 9.57302e-006 ]
5312 : [ 9.73977e-006 ]
5313 : [ 9.23718e-006 ]
5314 : [ 9.74784e-006 ]
5315 : [ 9.73251e-006 ]
5316 : [ 9.17917e-006 ]
5317 : [ 9.59537e-006 ]
5318 : [ 9.77712e-006 ]
5319 : [ 9.66747e-006 ]
5320 : [ 9.19846e-006 ]
5321 : [ 9.48296e-006 ]
5322 : [ 9.63796e-006 ]
5323 : [ 9.73967e-006 ]
5324 : [ 9.39548e-006 ]
5325 : [ 9.83806e-006 ]
5326 : [ 9.76559e-006 ]
5327 : [ 9.42107e-006 ]
5328 : [ 9.62531e-006 ]
5329 : [ 9.2338e-006  ]
5330 : [ 9.69565e-006 ]
5331 : [ 9.43236e-006 ]
5332 : [ 9.72928e-006 ]
5333 : [ 9.37402e-006 ]
5334 : [ 9.3182e-006  ]
5335 : [ 9.39732e-006 ]
5336 : [ 9.62172e-006 ]
5337 : [ 9.73673e-006 ]
5338 : [ 9.5728e-006  ]
5339 : [ 9.53105e-006 ]
5340 : [ 9.53137e-006 ]
5341 : [ 9.55258e-006 ]
5342 : [ 9.55443e-006 ]
5343 : [ 9.5041e-006  ]
5344 : [ 9.38494e-006 ]
5345 : [ 9.77344e-006 ]
5346 : [ 9.2226e-006  ]
5347 : [ 9.22261e-006 ]
5348 : [ 9.41104e-006 ]
5349 : [ 9.53894e-006 ]
5350 : [ 9.51989e-006 ]
5351 : [ 9.56331e-006 ]
5352 : [ 9.56711e-006 ]
5353 : [ 9.86633e-006 ]
5354 : [ 9.84796e-006 ]
5355 : [ 9.45876e-006 ]
5356 : [ 9.4375e-006  ]
5357 : [ 9.98667e-006 ]
5358 : [ 9.47972e-006 ]
5359 : [ 9.39468e-006 ]
5360 : [ 9.37789e-006 ]
5361 : [ 9.31866e-006 ]
5362 : [ 9.49786e-006 ]
5363 : [ 9.69542e-006 ]
5364 : [ 9.46168e-006 ]
5365 : [ 9.78389e-006 ]
5366 : [ 9.45379e-006 ]
5367 : [ 9.50551e-006 ]
5368 : [ 9.18704e-006 ]
5369 : [ 9.35636e-006 ]
5370 : [ 9.35647e-006 ]
5371 : [ 9.53556e-006 ]
5372 : [ 9.49912e-006 ]
5373 : [ 9.71022e-006 ]
5374 : [ 9.50144e-006 ]
5375 : [ 9.33418e-006 ]
5376 : [ 9.29469e-006 ]
5377 : [ 9.75552e-006 ]
5378 : [ 9.64703e-006 ]
5379 : [ 9.84409e-006 ]
5380 : [ 9.27768e-006 ]
5381 : [ 9.72293e-006 ]
5382 : [ 9.56921e-006 ]
5383 : [ 9.42472e-006 ]
5384 : [ 9.79182e-006 ]
5385 : [ 9.43388e-006 ]
5386 : [ 9.39654e-006 ]
5387 : [ 9.77247e-006 ]
5388 : [ 9.52925e-006 ]
5389 : [ 9.42287e-006 ]
5390 : [ 9.3266e-006  ]
5391 : [ 9.25933e-006 ]
5392 : [ 9.43586e-006 ]
5393 : [ 9.47139e-006 ]
5394 : [ 9.24451e-006 ]
5395 : [ 9.30704e-006 ]
5396 : [ 9.90313e-006 ]
5397 : [ 9.89701e-006 ]
5398 : [ 9.77818e-006 ]
5399 : [ 9.49303e-006 ]
5400 : [ 9.5326e-006  ]
5401 : [ 9.54434e-006 ]
5402 : [ 9.68818e-006 ]
5403 : [ 9.93285e-006 ]
5404 : [ 9.72608e-006 ]
5405 : [ 9.41149e-006 ]
5406 : [ 9.84821e-006 ]
5407 : [ 9.56382e-006 ]
5408 : [ 9.51502e-006 ]
5409 : [ 9.41624e-006 ]
5410 : [ 9.79103e-006 ]
5411 : [ 9.66749e-006 ]
5412 : [ 9.36829e-006 ]
5413 : [ 9.30982e-006 ]
5414 : [ 9.41022e-006 ]
5415 : [ 9.82027e-006 ]
5416 : [ 9.93019e-006 ]
5417 : [ 9.46841e-006 ]
5418 : [ 9.2793e-006  ]
5419 : [ 9.74566e-006 ]
5420 : [ 9.56421e-006 ]
5421 : [ 9.72135e-006 ]
5422 : [ 9.47341e-006 ]
5423 : [ 9.3431e-006  ]
5424 : [ 9.63595e-006 ]
5425 : [ 9.73105e-006 ]
5426 : [ 9.76361e-006 ]
5427 : [ 9.67974e-006 ]
5428 : [ 9.66799e-006 ]
5429 : [ 9.70773e-006 ]
5430 : [ 9.35126e-006 ]
5431 : [ 9.4461e-006  ]
5432 : [ 9.64402e-006 ]
5433 : [ 9.46952e-006 ]
5434 : [ 9.73346e-006 ]
5435 : [ 9.23098e-006 ]
5436 : [ 9.49923e-006 ]
5437 : [ 9.68219e-006 ]
5438 : [ 9.4351e-006  ]
5439 : [ 9.47323e-006 ]
5440 : [ 9.62453e-006 ]
5441 : [ 9.20421e-006 ]
5442 : [ 9.84138e-006 ]
5443 : [ 9.76884e-006 ]
5444 : [ 9.52629e-006 ]
5445 : [ 9.69819e-006 ]
5446 : [ 9.32505e-006 ]
5447 : [ 9.4004e-006  ]
5448 : [ 9.28987e-006 ]
5449 : [ 9.46651e-006 ]
5450 : [ 9.49217e-006 ]
5451 : [ 9.38455e-006 ]
5452 : [ 9.32642e-006 ]
5453 : [ 9.78978e-006 ]
5454 : [ 9.73458e-006 ]
5455 : [ 9.84087e-006 ]
5456 : [ 9.53484e-006 ]
5457 : [ 9.5678e-006  ]
5458 : [ 9.61299e-006 ]
5459 : [ 9.27912e-006 ]
5460 : [ 9.70827e-006 ]
5461 : [ 9.55012e-006 ]
5462 : [ 9.66619e-006 ]
5463 : [ 9.79979e-006 ]
5464 : [ 9.65336e-006 ]
5465 : [ 9.28568e-006 ]
5466 : [ 9.64085e-006 ]
5467 : [ 9.76328e-006 ]
5468 : [ 9.86579e-006 ]
5469 : [ 9.13441e-006 ]
5470 : [ 9.52917e-006 ]
5471 : [ 9.45393e-006 ]
5472 : [ 9.50181e-006 ]
5473 : [ 9.45892e-006 ]
5474 : [ 9.22602e-006 ]
5475 : [ 9.28716e-006 ]
5476 : [ 9.61418e-006 ]
5477 : [ 9.11806e-006 ]
5478 : [ 9.66974e-006 ]
5479 : [ 9.64603e-006 ]
5480 : [ 9.76787e-006 ]
5481 : [ 9.51522e-006 ]
5482 : [ 9.71944e-006 ]
5483 : [ 9.83354e-006 ]
5484 : [ 9.85427e-006 ]
5485 : [ 9.21107e-006 ]
5486 : [ 9.74681e-006 ]
5487 : [ 9.54191e-006 ]
5488 : [ 9.16196e-006 ]
5489 : [ 9.65574e-006 ]
5490 : [ 9.17283e-006 ]
5491 : [ 9.63674e-006 ]
5492 : [ 9.8386e-006  ]
5493 : [ 9.88658e-006 ]
5494 : [ 9.17205e-006 ]
5495 : [ 9.91935e-006 ]
5496 : [ 9.68404e-006 ]
5497 : [ 9.5532e-006  ]
5498 : [ 9.14958e-006 ]
5499 : [ 9.88175e-006 ]
5500 : [ 9.26822e-006 ]
5501 : [ 9.31316e-006 ]
5502 : [ 9.36426e-006 ]
5503 : [ 9.92217e-006 ]
5504 : [ 9.66378e-006 ]
5505 : [ 9.69874e-006 ]
5506 : [ 9.1779e-006  ]
5507 : [ 9.81739e-006 ]
5508 : [ 9.40898e-006 ]
5509 : [ 9.23594e-006 ]
5510 : [ 9.69333e-006 ]
5511 : [ 9.32631e-006 ]
5512 : [ 9.59455e-006 ]
5513 : [ 9.80901e-006 ]
5514 : [ 9.68569e-006 ]
5515 : [ 9.93036e-006 ]
5516 : [ 9.42719e-006 ]
5517 : [ 9.54059e-006 ]
5518 : [ 9.29425e-006 ]
5519 : [ 9.31086e-006 ]
5520 : [ 9.67799e-006 ]
5521 : [ 9.62703e-006 ]
5522 : [ 9.74093e-006 ]
5523 : [ 9.17169e-006 ]
5524 : [ 9.33656e-006 ]
5525 : [ 9.3189e-006  ]
5526 : [ 9.46608e-006 ]
5527 : [ 9.28005e-006 ]
5528 : [ 9.65435e-006 ]
5529 : [ 9.64858e-006 ]
5530 : [ 9.66375e-006 ]
5531 : [ 9.55563e-006 ]
5532 : [ 9.39754e-006 ]
5533 : [ 9.59406e-006 ]
5534 : [ 9.29206e-006 ]
5535 : [ 9.39827e-006 ]
5536 : [ 9.28425e-006 ]
5537 : [ 9.51711e-006 ]
5538 : [ 9.68928e-006 ]
5539 : [ 9.39586e-006 ]
5540 : [ 9.43361e-006 ]
5541 : [ 9.33426e-006 ]
5542 : [ 9.09478e-006 ]
5543 : [ 9.63963e-006 ]
5544 : [ 9.55544e-006 ]
5545 : [ 9.87852e-006 ]
5546 : [ 9.60894e-006 ]
5547 : [ 9.57082e-006 ]
5548 : [ 9.43348e-006 ]
5549 : [ 9.49682e-006 ]
5550 : [ 9.42194e-006 ]
5551 : [ 9.74351e-006 ]
5552 : [ 9.28539e-006 ]
5553 : [ 9.52418e-006 ]
5554 : [ 9.64635e-006 ]
5555 : [ 9.71385e-006 ]
5556 : [ 9.90364e-006 ]
5557 : [ 9.75324e-006 ]
5558 : [ 9.60575e-006 ]
5559 : [ 9.71233e-006 ]
5560 : [ 9.58185e-006 ]
5561 : [ 9.21598e-006 ]
5562 : [ 9.55074e-006 ]
5563 : [ 9.15477e-006 ]
5564 : [ 9.64262e-006 ]
5565 : [ 9.33883e-006 ]
5566 : [ 9.39707e-006 ]
5567 : [ 9.45856e-006 ]
5568 : [ 9.634e-006   ]
5569 : [ 9.38089e-006 ]
5570 : [ 9.45377e-006 ]
5571 : [ 9.3311e-006  ]
5572 : [ 9.53452e-006 ]
5573 : [ 9.13681e-006 ]
5574 : [ 9.51981e-006 ]
5575 : [ 9.69169e-006 ]
5576 : [ 9.66787e-006 ]
5577 : [ 9.60724e-006 ]
5578 : [ 9.3699e-006  ]
5579 : [ 9.12171e-006 ]
5580 : [ 9.38698e-006 ]
5581 : [ 9.75799e-006 ]
5582 : [ 9.61715e-006 ]
5583 : [ 9.47167e-006 ]
5584 : [ 9.73832e-006 ]
5585 : [ 9.64062e-006 ]
5586 : [ 9.38034e-006 ]
5587 : [ 9.58358e-006 ]
5588 : [ 9.805e-006   ]
5589 : [ 9.58541e-006 ]
5590 : [ 9.26504e-006 ]
5591 : [ 9.55652e-006 ]
5592 : [ 9.4425e-006  ]
5593 : [ 9.55035e-006 ]
5594 : [ 9.80737e-006 ]
5595 : [ 9.78252e-006 ]
5596 : [ 9.661e-006   ]
5597 : [ 9.71872e-006 ]
5598 : [ 9.50873e-006 ]
5599 : [ 9.78917e-006 ]
5600 : [ 9.31431e-006 ]
5601 : [ 9.23972e-006 ]
5602 : [ 9.60127e-006 ]
5603 : [ 9.8822e-006  ]
5604 : [ 9.2281e-006  ]
5605 : [ 9.23226e-006 ]
5606 : [ 9.83829e-006 ]
5607 : [ 9.78843e-006 ]
5608 : [ 9.48507e-006 ]
5609 : [ 9.66767e-006 ]
5610 : [ 9.81541e-006 ]
5611 : [ 9.76414e-006 ]
5612 : [ 9.43332e-006 ]
5613 : [ 9.77403e-006 ]
5614 : [ 9.27229e-006 ]
5615 : [ 9.86839e-006 ]
5616 : [ 9.64597e-006 ]
5617 : [ 9.74009e-006 ]
5618 : [ 9.37694e-006 ]
5619 : [ 9.28881e-006 ]
5620 : [ 9.32856e-006 ]
5621 : [ 9.72179e-006 ]
5622 : [ 9.49485e-006 ]
5623 : [ 9.81786e-006 ]
5624 : [ 9.83512e-006 ]
5625 : [ 9.69446e-006 ]
5626 : [ 9.24672e-006 ]
5627 : [ 9.33508e-006 ]
5628 : [ 9.7578e-006  ]
5629 : [ 9.20554e-006 ]
5630 : [ 9.7189e-006  ]
5631 : [ 9.75698e-006 ]
5632 : [ 9.24601e-006 ]
5633 : [ 9.82833e-006 ]
5634 : [ 9.27669e-006 ]
5635 : [ 9.57692e-006 ]
5636 : [ 9.31208e-006 ]
5637 : [ 9.2736e-006  ]
5638 : [ 9.47693e-006 ]
5639 : [ 9.48145e-006 ]
5640 : [ 9.83896e-006 ]
5641 : [ 9.58066e-006 ]
5642 : [ 9.42001e-006 ]
5643 : [ 9.55989e-006 ]
5644 : [ 9.61977e-006 ]
5645 : [ 9.70434e-006 ]
5646 : [ 9.77306e-006 ]
5647 : [ 9.46959e-006 ]
5648 : [ 9.71364e-006 ]
5649 : [ 9.7651e-006  ]
5650 : [ 9.47616e-006 ]
5651 : [ 9.36784e-006 ]
5652 : [ 9.3272e-006  ]
5653 : [ 9.32693e-006 ]
5654 : [ 9.68958e-006 ]
5655 : [ 9.76811e-006 ]
5656 : [ 9.88791e-006 ]
5657 : [ 9.78957e-006 ]
5658 : [ 9.73974e-006 ]
5659 : [ 9.45618e-006 ]
5660 : [ 9.38309e-006 ]
5661 : [ 9.46461e-006 ]
5662 : [ 9.31607e-006 ]
5663 : [ 9.8348e-006  ]
5664 : [ 9.61147e-006 ]
5665 : [ 9.36533e-006 ]
5666 : [ 9.34594e-006 ]
5667 : [ 9.49165e-006 ]
5668 : [ 9.56409e-006 ]
5669 : [ 9.73192e-006 ]
5670 : [ 9.2351e-006  ]
5671 : [ 9.71064e-006 ]
5672 : [ 9.26893e-006 ]
5673 : [ 9.35643e-006 ]
5674 : [ 9.76019e-006 ]
5675 : [ 9.75318e-006 ]
5676 : [ 9.33358e-006 ]
5677 : [ 9.5507e-006  ]
5678 : [ 9.49447e-006 ]
5679 : [ 9.20138e-006 ]
5680 : [ 9.66571e-006 ]
5681 : [ 9.67536e-006 ]
5682 : [ 9.35783e-006 ]
5683 : [ 9.82546e-006 ]
5684 : [ 9.5999e-006  ]
5685 : [ 9.54573e-006 ]
5686 : [ 9.50506e-006 ]
5687 : [ 9.88675e-006 ]
5688 : [ 9.45652e-006 ]
5689 : [ 9.57205e-006 ]
5690 : [ 9.292e-006   ]
5691 : [ 9.31809e-006 ]
5692 : [ 9.22729e-006 ]
5693 : [ 9.51836e-006 ]
5694 : [ 9.67902e-006 ]
5695 : [ 9.36626e-006 ]
5696 : [ 9.40333e-006 ]
5697 : [ 9.82395e-006 ]
5698 : [ 9.87571e-006 ]
5699 : [ 9.3992e-006  ]
5700 : [ 9.5013e-006  ]
5701 : [ 9.84039e-006 ]
5702 : [ 9.64467e-006 ]
5703 : [ 9.74084e-006 ]
5704 : [ 9.24054e-006 ]
5705 : [ 9.83841e-006 ]
5706 : [ 9.54389e-006 ]
5707 : [ 9.71631e-006 ]
5708 : [ 9.59746e-006 ]
5709 : [ 9.37828e-006 ]
5710 : [ 9.65887e-006 ]
5711 : [ 9.82265e-006 ]
5712 : [ 9.48257e-006 ]
5713 : [ 9.74338e-006 ]
5714 : [ 9.45511e-006 ]
5715 : [ 9.28915e-006 ]
5716 : [ 9.88091e-006 ]
5717 : [ 9.81065e-006 ]
5718 : [ 9.42014e-006 ]
5719 : [ 9.7503e-006  ]
5720 : [ 9.73284e-006 ]
5721 : [ 9.57433e-006 ]
5722 : [ 9.78051e-006 ]
5723 : [ 9.61768e-006 ]
5724 : [ 9.38053e-006 ]
5725 : [ 9.25294e-006 ]
5726 : [ 9.71243e-006 ]
5727 : [ 9.60363e-006 ]
5728 : [ 9.43982e-006 ]
5729 : [ 9.35758e-006 ]
5730 : [ 9.49718e-006 ]
5731 : [ 9.24047e-006 ]
5732 : [ 9.73168e-006 ]
5733 : [ 9.4526e-006  ]
5734 : [ 9.70375e-006 ]
5735 : [ 9.23177e-006 ]
5736 : [ 9.75269e-006 ]
5737 : [ 9.55969e-006 ]
5738 : [ 9.4707e-006  ]
5739 : [ 9.47224e-006 ]
5740 : [ 9.91723e-006 ]
5741 : [ 9.62551e-006 ]
5742 : [ 9.58216e-006 ]
5743 : [ 9.56654e-006 ]
5744 : [ 9.5851e-006  ]
5745 : [ 9.72759e-006 ]
5746 : [ 9.6505e-006  ]
5747 : [ 9.47213e-006 ]
5748 : [ 9.74003e-006 ]
5749 : [ 9.65303e-006 ]
5750 : [ 9.54159e-006 ]
5751 : [ 9.65937e-006 ]
5752 : [ 9.58716e-006 ]
5753 : [ 9.82587e-006 ]
5754 : [ 9.71037e-006 ]
5755 : [ 9.75017e-006 ]
5756 : [ 9.81627e-006 ]
5757 : [ 9.85976e-006 ]
5758 : [ 9.65176e-006 ]
5759 : [ 9.30127e-006 ]
5760 : [ 9.61134e-006 ]
5761 : [ 9.50145e-006 ]
5762 : [ 9.21312e-006 ]
5763 : [ 9.47835e-006 ]
5764 : [ 9.74374e-006 ]
5765 : [ 9.44033e-006 ]
5766 : [ 9.52283e-006 ]
5767 : [ 9.43213e-006 ]
5768 : [ 9.20904e-006 ]
5769 : [ 9.65275e-006 ]
5770 : [ 9.63774e-006 ]
5771 : [ 9.62632e-006 ]
5772 : [ 9.5117e-006  ]
5773 : [ 9.72139e-006 ]
5774 : [ 9.55895e-006 ]
5775 : [ 9.87575e-006 ]
5776 : [ 9.71161e-006 ]
5777 : [ 9.71096e-006 ]
5778 : [ 9.66082e-006 ]
5779 : [ 9.70425e-006 ]
5780 : [ 9.65788e-006 ]
5781 : [ 9.16629e-006 ]
5782 : [ 9.73257e-006 ]
5783 : [ 9.49065e-006 ]
5784 : [ 9.73751e-006 ]
5785 : [ 9.73418e-006 ]
5786 : [ 9.44136e-006 ]
5787 : [ 9.27093e-006 ]
5788 : [ 9.7571e-006  ]
5789 : [ 9.25704e-006 ]
5790 : [ 9.31037e-006 ]
5791 : [ 9.34922e-006 ]
5792 : [ 9.69215e-006 ]
5793 : [ 9.68983e-006 ]
5794 : [ 9.67603e-006 ]
5795 : [ 9.37697e-006 ]
5796 : [ 9.48658e-006 ]
5797 : [ 9.38809e-006 ]
5798 : [ 9.38499e-006 ]
5799 : [ 9.32899e-006 ]
5800 : [ 9.53601e-006 ]
5801 : [ 9.47699e-006 ]
5802 : [ 9.70596e-006 ]
5803 : [ 9.26373e-006 ]
5804 : [ 9.65518e-006 ]
5805 : [ 9.47432e-006 ]
5806 : [ 9.25716e-006 ]
5807 : [ 9.64727e-006 ]
5808 : [ 9.60878e-006 ]
5809 : [ 9.32132e-006 ]
5810 : [ 9.47636e-006 ]
5811 : [ 9.44214e-006 ]
5812 : [ 9.93616e-006 ]
5813 : [ 9.25938e-006 ]
5814 : [ 9.55644e-006 ]
5815 : [ 9.25718e-006 ]
5816 : [ 9.58106e-006 ]
5817 : [ 9.44863e-006 ]
5818 : [ 9.39139e-006 ]
5819 : [ 9.84186e-006 ]
5820 : [ 9.15045e-006 ]
5821 : [ 9.73134e-006 ]
5822 : [ 9.64944e-006 ]
5823 : [ 9.49213e-006 ]
5824 : [ 9.76794e-006 ]
5825 : [ 9.7163e-006  ]
5826 : [ 9.62098e-006 ]
5827 : [ 9.86293e-006 ]
5828 : [ 9.2163e-006  ]
5829 : [ 9.22681e-006 ]
5830 : [ 9.46809e-006 ]
5831 : [ 9.35348e-006 ]
5832 : [ 9.50155e-006 ]
5833 : [ 9.38158e-006 ]
5834 : [ 9.80425e-006 ]
5835 : [ 9.3294e-006  ]
5836 : [ 9.63887e-006 ]
5837 : [ 9.25509e-006 ]
5838 : [ 9.51309e-006 ]
5839 : [ 9.62923e-006 ]
5840 : [ 9.66134e-006 ]
5841 : [ 9.67697e-006 ]
5842 : [ 9.85602e-006 ]
5843 : [ 9.46045e-006 ]
5844 : [ 9.10864e-006 ]
5845 : [ 9.87955e-006 ]
5846 : [ 9.39462e-006 ]
5847 : [ 9.56188e-006 ]
5848 : [ 9.69599e-006 ]
5849 : [ 9.39659e-006 ]
5850 : [ 9.18052e-006 ]
5851 : [ 9.54867e-006 ]
5852 : [ 9.22383e-006 ]
5853 : [ 9.26275e-006 ]
5854 : [ 9.48068e-006 ]
5855 : [ 9.59732e-006 ]
5856 : [ 9.84645e-006 ]
5857 : [ 9.59022e-006 ]
5858 : [ 9.76249e-006 ]
5859 : [ 9.84503e-006 ]
5860 : [ 9.37071e-006 ]
5861 : [ 9.39371e-006 ]
5862 : [ 9.37282e-006 ]
5863 : [ 9.6794e-006  ]
5864 : [ 9.28781e-006 ]
5865 : [ 9.52354e-006 ]
5866 : [ 9.61596e-006 ]
5867 : [ 9.30134e-006 ]
5868 : [ 9.42512e-006 ]
5869 : [ 9.27731e-006 ]
5870 : [ 9.71734e-006 ]
5871 : [ 9.6765e-006  ]
5872 : [ 9.46092e-006 ]
5873 : [ 9.69465e-006 ]
5874 : [ 9.33312e-006 ]
5875 : [ 9.491e-006   ]
5876 : [ 9.35599e-006 ]
5877 : [ 9.55222e-006 ]
5878 : [ 9.26899e-006 ]
5879 : [ 9.63661e-006 ]
5880 : [ 9.69823e-006 ]
5881 : [ 9.29736e-006 ]
5882 : [ 9.71357e-006 ]
5883 : [ 9.7815e-006  ]
5884 : [ 9.25857e-006 ]
5885 : [ 9.2682e-006  ]
5886 : [ 9.83091e-006 ]
5887 : [ 9.30048e-006 ]
5888 : [ 9.67076e-006 ]
5889 : [ 9.77335e-006 ]
5890 : [ 9.71974e-006 ]
5891 : [ 9.42218e-006 ]
5892 : [ 9.84789e-006 ]
5893 : [ 9.3498e-006  ]
5894 : [ 9.65844e-006 ]
5895 : [ 9.3068e-006  ]
5896 : [ 9.52803e-006 ]
5897 : [ 9.64269e-006 ]
5898 : [ 9.69442e-006 ]
5899 : [ 9.81707e-006 ]
5900 : [ 9.32268e-006 ]
5901 : [ 9.30092e-006 ]
5902 : [ 9.30397e-006 ]
5903 : [ 9.64574e-006 ]
5904 : [ 9.47303e-006 ]
5905 : [ 9.32639e-006 ]
5906 : [ 9.62393e-006 ]
5907 : [ 9.87778e-006 ]
5908 : [ 9.25621e-006 ]
5909 : [ 9.68412e-006 ]
5910 : [ 9.46713e-006 ]
5911 : [ 9.61021e-006 ]
5912 : [ 9.39365e-006 ]
5913 : [ 9.52331e-006 ]
5914 : [ 9.28107e-006 ]
5915 : [ 9.35505e-006 ]
5916 : [ 9.60158e-006 ]
5917 : [ 9.70298e-006 ]
5918 : [ 9.51497e-006 ]
5919 : [ 9.4844e-006  ]
5920 : [ 9.64898e-006 ]
5921 : [ 9.37152e-006 ]
5922 : [ 9.38535e-006 ]
5923 : [ 9.6205e-006  ]
5924 : [ 9.83998e-006 ]
5925 : [ 9.79747e-006 ]
5926 : [ 9.39216e-006 ]
5927 : [ 9.42539e-006 ]
5928 : [ 9.58863e-006 ]
5929 : [ 9.35478e-006 ]
5930 : [ 9.35411e-006 ]
5931 : [ 9.38138e-006 ]
5932 : [ 9.50778e-006 ]
5933 : [ 9.43492e-006 ]
5934 : [ 9.43731e-006 ]
5935 : [ 9.31104e-006 ]
5936 : [ 9.62944e-006 ]
5937 : [ 9.62165e-006 ]
5938 : [ 9.26881e-006 ]
5939 : [ 9.82638e-006 ]
5940 : [ 9.48369e-006 ]
5941 : [ 9.72846e-006 ]
5942 : [ 9.48788e-006 ]
5943 : [ 9.79001e-006 ]
5944 : [ 9.62811e-006 ]
5945 : [ 9.69637e-006 ]
5946 : [ 9.68064e-006 ]
5947 : [ 9.4535e-006  ]
5948 : [ 9.63862e-006 ]
5949 : [ 9.44275e-006 ]
5950 : [ 9.48289e-006 ]
5951 : [ 9.88434e-006 ]
5952 : [ 9.28212e-006 ]
5953 : [ 9.38202e-006 ]
5954 : [ 9.29992e-006 ]
5955 : [ 9.59353e-006 ]
5956 : [ 9.36493e-006 ]
5957 : [ 9.29788e-006 ]
5958 : [ 9.78743e-006 ]
5959 : [ 9.36168e-006 ]
5960 : [ 9.57313e-006 ]
5961 : [ 9.64571e-006 ]
5962 : [ 9.94319e-006 ]
5963 : [ 9.43391e-006 ]
5964 : [ 9.90942e-006 ]
5965 : [ 9.7946e-006  ]
5966 : [ 9.68499e-006 ]
5967 : [ 9.41443e-006 ]
5968 : [ 9.40951e-006 ]
5969 : [ 9.38896e-006 ]
5970 : [ 1.00281e-005 ]
5971 : [ 9.75119e-006 ]
5972 : [ 9.47872e-006 ]
5973 : [ 9.70378e-006 ]
5974 : [ 9.53772e-006 ]
5975 : [ 9.61464e-006 ]
5976 : [ 9.28812e-006 ]
5977 : [ 9.66374e-006 ]
5978 : [ 9.49177e-006 ]
5979 : [ 9.6107e-006  ]
5980 : [ 9.46508e-006 ]
5981 : [ 9.86853e-006 ]
5982 : [ 9.23716e-006 ]
5983 : [ 9.59029e-006 ]
5984 : [ 9.8891e-006  ]
5985 : [ 9.38476e-006 ]
5986 : [ 9.6168e-006  ]
5987 : [ 9.46978e-006 ]
5988 : [ 9.26854e-006 ]
5989 : [ 9.68359e-006 ]
5990 : [ 9.67582e-006 ]
5991 : [ 9.76432e-006 ]
5992 : [ 9.77702e-006 ]
5993 : [ 9.84617e-006 ]
5994 : [ 9.1196e-006  ]
5995 : [ 9.57874e-006 ]
5996 : [ 9.23807e-006 ]
5997 : [ 9.40735e-006 ]
5998 : [ 9.28733e-006 ]
5999 : [ 9.38398e-006 ]
6000 : [ 9.39039e-006 ]
6001 : [ 9.86149e-006 ]
6002 : [ 9.53181e-006 ]
6003 : [ 9.26265e-006 ]
6004 : [ 9.70906e-006 ]
6005 : [ 9.77677e-006 ]
6006 : [ 9.4728e-006  ]
6007 : [ 9.40113e-006 ]
6008 : [ 9.47057e-006 ]
6009 : [ 9.37982e-006 ]
6010 : [ 9.67664e-006 ]
6011 : [ 9.30371e-006 ]
6012 : [ 9.72547e-006 ]
6013 : [ 9.31298e-006 ]
6014 : [ 9.33722e-006 ]
6015 : [ 9.4377e-006  ]
6016 : [ 9.54061e-006 ]
6017 : [ 9.54676e-006 ]
6018 : [ 9.53641e-006 ]
6019 : [ 9.8188e-006  ]
6020 : [ 9.78773e-006 ]
6021 : [ 9.72161e-006 ]
6022 : [ 9.26427e-006 ]
6023 : [ 9.37355e-006 ]
6024 : [ 9.81197e-006 ]
6025 : [ 9.41735e-006 ]
6026 : [ 9.61713e-006 ]
6027 : [ 9.42832e-006 ]
6028 : [ 9.32118e-006 ]
6029 : [ 9.38642e-006 ]
6030 : [ 9.53312e-006 ]
6031 : [ 9.72623e-006 ]
6032 : [ 9.77671e-006 ]
6033 : [ 9.67181e-006 ]
6034 : [ 9.92998e-006 ]
6035 : [ 9.36316e-006 ]
6036 : [ 9.55847e-006 ]
6037 : [ 9.27914e-006 ]
6038 : [ 9.44552e-006 ]
6039 : [ 9.32235e-006 ]
6040 : [ 9.53508e-006 ]
6041 : [ 9.07001e-006 ]
6042 : [ 9.26937e-006 ]
6043 : [ 9.64605e-006 ]
6044 : [ 9.29476e-006 ]
6045 : [ 9.56907e-006 ]
6046 : [ 9.71682e-006 ]
6047 : [ 9.32752e-006 ]
6048 : [ 9.42256e-006 ]
6049 : [ 9.74428e-006 ]
6050 : [ 9.36101e-006 ]
6051 : [ 9.41709e-006 ]
6052 : [ 9.71216e-006 ]
6053 : [ 9.27419e-006 ]
6054 : [ 9.8108e-006  ]
6055 : [ 9.5825e-006  ]
6056 : [ 9.44232e-006 ]
6057 : [ 9.55243e-006 ]
6058 : [ 9.38483e-006 ]
6059 : [ 9.43343e-006 ]
6060 : [ 9.25704e-006 ]
6061 : [ 9.68737e-006 ]
6062 : [ 9.31742e-006 ]
6063 : [ 9.44652e-006 ]
6064 : [ 9.88448e-006 ]
6065 : [ 9.47451e-006 ]
6066 : [ 9.51862e-006 ]
6067 : [ 9.41994e-006 ]
6068 : [ 9.2301e-006  ]
6069 : [ 9.51229e-006 ]
6070 : [ 9.74091e-006 ]
6071 : [ 9.49786e-006 ]
6072 : [ 9.69408e-006 ]
6073 : [ 9.35443e-006 ]
6074 : [ 9.38624e-006 ]
6075 : [ 9.51358e-006 ]
6076 : [ 9.43466e-006 ]
6077 : [ 9.35327e-006 ]
6078 : [ 9.61061e-006 ]
6079 : [ 9.61572e-006 ]
6080 : [ 9.54501e-006 ]
6081 : [ 9.24673e-006 ]
6082 : [ 9.7052e-006  ]
6083 : [ 9.757e-006   ]
6084 : [ 9.61158e-006 ]
6085 : [ 9.40255e-006 ]
6086 : [ 9.44811e-006 ]
6087 : [ 9.8865e-006  ]
6088 : [ 9.40142e-006 ]
6089 : [ 9.51816e-006 ]
6090 : [ 9.19888e-006 ]
6091 : [ 9.26553e-006 ]
6092 : [ 9.67275e-006 ]
6093 : [ 9.30289e-006 ]
6094 : [ 9.552e-006   ]
6095 : [ 9.63469e-006 ]
6096 : [ 9.40756e-006 ]
6097 : [ 9.27375e-006 ]
6098 : [ 9.59988e-006 ]
6099 : [ 9.33768e-006 ]
6100 : [ 9.82776e-006 ]
6101 : [ 9.16768e-006 ]
6102 : [ 9.70324e-006 ]
6103 : [ 9.71356e-006 ]
6104 : [ 9.57663e-006 ]
6105 : [ 9.78055e-006 ]
6106 : [ 9.32782e-006 ]
6107 : [ 9.78959e-006 ]
6108 : [ 9.91268e-006 ]
6109 : [ 9.66826e-006 ]
6110 : [ 9.30427e-006 ]
6111 : [ 9.90112e-006 ]
6112 : [ 9.40162e-006 ]
6113 : [ 9.70449e-006 ]
6114 : [ 9.26156e-006 ]
6115 : [ 9.62117e-006 ]
6116 : [ 9.74014e-006 ]
6117 : [ 9.22546e-006 ]
6118 : [ 9.52235e-006 ]
6119 : [ 9.95923e-006 ]
6120 : [ 9.38552e-006 ]
6121 : [ 9.72617e-006 ]
6122 : [ 9.73475e-006 ]
6123 : [ 9.82304e-006 ]
6124 : [ 9.78857e-006 ]
6125 : [ 9.42914e-006 ]
6126 : [ 9.33122e-006 ]
6127 : [ 9.41137e-006 ]
6128 : [ 9.51605e-006 ]
6129 : [ 9.7143e-006  ]
6130 : [ 9.68181e-006 ]
6131 : [ 9.6139e-006  ]
6132 : [ 9.73285e-006 ]
6133 : [ 9.48084e-006 ]
6134 : [ 9.76169e-006 ]
6135 : [ 9.79655e-006 ]
6136 : [ 9.57979e-006 ]
6137 : [ 9.94886e-006 ]
6138 : [ 9.5448e-006  ]
6139 : [ 9.61106e-006 ]
6140 : [ 9.51583e-006 ]
6141 : [ 9.60829e-006 ]
6142 : [ 9.7204e-006  ]
6143 : [ 9.84503e-006 ]
6144 : [ 9.64392e-006 ]
6145 : [ 9.31427e-006 ]
6146 : [ 9.5925e-006  ]
6147 : [ 9.28614e-006 ]
6148 : [ 9.66916e-006 ]
6149 : [ 9.87033e-006 ]
6150 : [ 9.64214e-006 ]
6151 : [ 9.65405e-006 ]
6152 : [ 9.5932e-006  ]
6153 : [ 9.80125e-006 ]
6154 : [ 9.771e-006   ]
6155 : [ 9.29167e-006 ]
6156 : [ 9.68229e-006 ]
6157 : [ 9.80422e-006 ]
6158 : [ 9.83474e-006 ]
6159 : [ 9.74832e-006 ]
6160 : [ 9.8553e-006  ]
6161 : [ 9.72965e-006 ]
6162 : [ 9.53866e-006 ]
6163 : [ 9.76851e-006 ]
6164 : [ 9.58812e-006 ]
6165 : [ 9.23556e-006 ]
6166 : [ 9.48755e-006 ]
6167 : [ 9.36566e-006 ]
6168 : [ 9.51372e-006 ]
6169 : [ 9.53854e-006 ]
6170 : [ 9.48944e-006 ]
6171 : [ 9.79461e-006 ]
6172 : [ 9.52069e-006 ]
6173 : [ 9.25542e-006 ]
6174 : [ 9.24686e-006 ]
6175 : [ 9.58276e-006 ]
6176 : [ 9.81092e-006 ]
6177 : [ 9.64496e-006 ]
6178 : [ 9.67509e-006 ]
6179 : [ 9.29294e-006 ]
6180 : [ 9.28172e-006 ]
6181 : [ 9.50964e-006 ]
6182 : [ 9.47862e-006 ]
6183 : [ 9.56909e-006 ]
6184 : [ 9.57539e-006 ]
6185 : [ 9.66805e-006 ]
6186 : [ 9.52628e-006 ]
6187 : [ 9.8981e-006  ]
6188 : [ 9.3806e-006  ]
6189 : [ 9.23514e-006 ]
6190 : [ 9.8563e-006  ]
6191 : [ 9.67273e-006 ]
6192 : [ 9.36741e-006 ]
6193 : [ 9.34698e-006 ]
6194 : [ 9.80923e-006 ]
6195 : [ 9.6412e-006  ]
6196 : [ 9.77088e-006 ]
6197 : [ 9.49754e-006 ]
6198 : [ 9.59519e-006 ]
6199 : [ 9.66967e-006 ]
6200 : [ 9.5364e-006  ]
6201 : [ 9.33139e-006 ]
6202 : [ 9.91128e-006 ]
6203 : [ 9.6334e-006  ]
6204 : [ 9.6577e-006  ]
6205 : [ 9.47486e-006 ]
6206 : [ 9.78994e-006 ]
6207 : [ 9.59538e-006 ]
6208 : [ 9.74834e-006 ]
6209 : [ 9.51603e-006 ]
6210 : [ 9.82789e-006 ]
6211 : [ 9.33841e-006 ]
6212 : [ 9.48927e-006 ]
6213 : [ 9.72919e-006 ]
6214 : [ 9.24435e-006 ]
6215 : [ 9.54863e-006 ]
6216 : [ 9.46089e-006 ]
6217 : [ 9.67292e-006 ]
6218 : [ 9.22019e-006 ]
6219 : [ 9.45329e-006 ]
6220 : [ 9.40198e-006 ]
6221 : [ 9.55756e-006 ]
6222 : [ 9.8307e-006  ]
6223 : [ 9.71181e-006 ]
6224 : [ 9.35106e-006 ]
6225 : [ 9.74748e-006 ]
6226 : [ 9.65579e-006 ]
6227 : [ 9.75454e-006 ]
6228 : [ 9.7327e-006  ]
6229 : [ 9.75051e-006 ]
6230 : [ 9.57018e-006 ]
6231 : [ 9.2684e-006  ]
6232 : [ 9.58599e-006 ]
6233 : [ 9.62827e-006 ]
6234 : [ 9.43793e-006 ]
6235 : [ 9.36119e-006 ]
6236 : [ 9.57229e-006 ]
6237 : [ 9.64909e-006 ]
6238 : [ 9.39679e-006 ]
6239 : [ 9.80841e-006 ]
6240 : [ 9.54044e-006 ]
6241 : [ 9.626e-006   ]
6242 : [ 9.73947e-006 ]
6243 : [ 9.69366e-006 ]
6244 : [ 9.65951e-006 ]
6245 : [ 9.34755e-006 ]
6246 : [ 9.61006e-006 ]
6247 : [ 9.36769e-006 ]
6248 : [ 9.80551e-006 ]
6249 : [ 9.80941e-006 ]
6250 : [ 9.66245e-006 ]
6251 : [ 9.46233e-006 ]
6252 : [ 9.56065e-006 ]
6253 : [ 9.85779e-006 ]
6254 : [ 9.28531e-006 ]
6255 : [ 9.40533e-006 ]
6256 : [ 9.50687e-006 ]
6257 : [ 9.32247e-006 ]
6258 : [ 9.91481e-006 ]
6259 : [ 9.49377e-006 ]
6260 : [ 9.2625e-006  ]
6261 : [ 9.59991e-006 ]
6262 : [ 9.25841e-006 ]
6263 : [ 9.80017e-006 ]
6264 : [ 9.30195e-006 ]
6265 : [ 9.70525e-006 ]
6266 : [ 9.31981e-006 ]
6267 : [ 9.24948e-006 ]
6268 : [ 9.56e-006    ]
6269 : [ 9.32267e-006 ]
6270 : [ 9.27798e-006 ]
6271 : [ 9.75349e-006 ]
6272 : [ 9.56904e-006 ]
6273 : [ 9.50341e-006 ]
6274 : [ 9.69952e-006 ]
6275 : [ 9.61476e-006 ]
6276 : [ 9.66288e-006 ]
6277 : [ 9.3758e-006  ]
6278 : [ 9.77811e-006 ]
6279 : [ 9.80888e-006 ]
6280 : [ 9.67285e-006 ]
6281 : [ 9.66896e-006 ]
6282 : [ 9.45704e-006 ]
6283 : [ 9.75141e-006 ]
6284 : [ 9.23936e-006 ]
6285 : [ 9.73909e-006 ]
6286 : [ 9.67405e-006 ]
6287 : [ 9.62595e-006 ]
6288 : [ 9.33588e-006 ]
6289 : [ 9.44949e-006 ]
6290 : [ 9.35233e-006 ]
6291 : [ 9.64377e-006 ]
6292 : [ 9.30332e-006 ]
6293 : [ 9.10489e-006 ]
6294 : [ 9.57624e-006 ]
6295 : [ 9.17014e-006 ]
6296 : [ 9.80333e-006 ]
6297 : [ 9.74246e-006 ]
6298 : [ 9.37655e-006 ]
6299 : [ 9.69257e-006 ]
6300 : [ 9.87797e-006 ]
6301 : [ 9.4877e-006  ]
6302 : [ 9.22581e-006 ]
6303 : [ 9.18971e-006 ]
6304 : [ 9.43836e-006 ]
6305 : [ 9.46595e-006 ]
6306 : [ 9.46505e-006 ]
6307 : [ 9.28896e-006 ]
6308 : [ 9.68759e-006 ]
6309 : [ 9.41576e-006 ]
6310 : [ 9.57703e-006 ]
6311 : [ 9.50337e-006 ]
6312 : [ 9.30694e-006 ]
6313 : [ 9.80003e-006 ]
6314 : [ 9.61652e-006 ]
6315 : [ 9.48484e-006 ]
6316 : [ 9.3014e-006  ]
6317 : [ 9.36371e-006 ]
6318 : [ 9.6848e-006  ]
6319 : [ 9.80431e-006 ]
6320 : [ 9.57067e-006 ]
6321 : [ 9.44021e-006 ]
6322 : [ 9.29963e-006 ]
6323 : [ 9.5394e-006  ]
6324 : [ 9.8567e-006  ]
6325 : [ 9.64873e-006 ]
6326 : [ 9.63895e-006 ]
6327 : [ 9.75883e-006 ]
6328 : [ 9.81607e-006 ]
6329 : [ 9.73939e-006 ]
6330 : [ 9.3097e-006  ]
6331 : [ 9.7363e-006  ]
6332 : [ 9.63246e-006 ]
6333 : [ 9.49394e-006 ]
6334 : [ 9.82347e-006 ]
6335 : [ 9.26337e-006 ]
6336 : [ 9.43989e-006 ]
6337 : [ 9.3297e-006  ]
6338 : [ 9.58787e-006 ]
6339 : [ 9.62779e-006 ]
6340 : [ 9.25333e-006 ]
6341 : [ 9.53351e-006 ]
6342 : [ 9.33087e-006 ]
6343 : [ 9.80002e-006 ]
6344 : [ 9.50669e-006 ]
6345 : [ 9.46699e-006 ]
6346 : [ 9.80914e-006 ]
6347 : [ 9.19915e-006 ]
6348 : [ 9.91864e-006 ]
6349 : [ 9.47055e-006 ]
6350 : [ 9.69777e-006 ]
6351 : [ 9.564e-006   ]
6352 : [ 9.71208e-006 ]
6353 : [ 9.5437e-006  ]
6354 : [ 9.29529e-006 ]
6355 : [ 9.7255e-006  ]
6356 : [ 9.83251e-006 ]
6357 : [ 9.86246e-006 ]
6358 : [ 9.57796e-006 ]
6359 : [ 9.54253e-006 ]
6360 : [ 9.31767e-006 ]
6361 : [ 9.51878e-006 ]
6362 : [ 9.23768e-006 ]
6363 : [ 9.47924e-006 ]
6364 : [ 9.37632e-006 ]
6365 : [ 9.41955e-006 ]
6366 : [ 9.68032e-006 ]
6367 : [ 9.33028e-006 ]
6368 : [ 9.40336e-006 ]
6369 : [ 9.30008e-006 ]
6370 : [ 9.83813e-006 ]
6371 : [ 9.22727e-006 ]
6372 : [ 9.61358e-006 ]
6373 : [ 9.52712e-006 ]
6374 : [ 9.25515e-006 ]
6375 : [ 9.67912e-006 ]
6376 : [ 9.51958e-006 ]
6377 : [ 9.70324e-006 ]
6378 : [ 9.20687e-006 ]
6379 : [ 9.18559e-006 ]
6380 : [ 9.36766e-006 ]
6381 : [ 9.40313e-006 ]
6382 : [ 9.10847e-006 ]
6383 : [ 9.40672e-006 ]
6384 : [ 9.58805e-006 ]
6385 : [ 9.82694e-006 ]
6386 : [ 9.53902e-006 ]
6387 : [ 9.50057e-006 ]
6388 : [ 9.49783e-006 ]
6389 : [ 9.37717e-006 ]
6390 : [ 9.32161e-006 ]
6391 : [ 9.60833e-006 ]
6392 : [ 9.81607e-006 ]
6393 : [ 9.66907e-006 ]
6394 : [ 9.50443e-006 ]
6395 : [ 9.93221e-006 ]
6396 : [ 9.30491e-006 ]
6397 : [ 9.75409e-006 ]
6398 : [ 9.65929e-006 ]
6399 : [ 9.78296e-006 ]
6400 : [ 9.59271e-006 ]
6401 : [ 9.5841e-006  ]
6402 : [ 9.69203e-006 ]
6403 : [ 9.68602e-006 ]
6404 : [ 9.62784e-006 ]
6405 : [ 9.66715e-006 ]
6406 : [ 9.68678e-006 ]
6407 : [ 9.23996e-006 ]
6408 : [ 9.78611e-006 ]
6409 : [ 9.41695e-006 ]
6410 : [ 9.22939e-006 ]
6411 : [ 9.81574e-006 ]
6412 : [ 9.77556e-006 ]
6413 : [ 9.76753e-006 ]
6414 : [ 9.24453e-006 ]
6415 : [ 9.54129e-006 ]
6416 : [ 9.49838e-006 ]
6417 : [ 9.64927e-006 ]
6418 : [ 9.54361e-006 ]
6419 : [ 9.32503e-006 ]
6420 : [ 9.71573e-006 ]
6421 : [ 9.58507e-006 ]
6422 : [ 9.48787e-006 ]
6423 : [ 9.5171e-006  ]
6424 : [ 9.83537e-006 ]
6425 : [ 9.56581e-006 ]
6426 : [ 9.74438e-006 ]
6427 : [ 9.79048e-006 ]
6428 : [ 9.39152e-006 ]
6429 : [ 9.40282e-006 ]
6430 : [ 9.62773e-006 ]
6431 : [ 9.81065e-006 ]
6432 : [ 9.65685e-006 ]
6433 : [ 9.44831e-006 ]
6434 : [ 9.50483e-006 ]
6435 : [ 9.30629e-006 ]
6436 : [ 9.28052e-006 ]
6437 : [ 9.64517e-006 ]
6438 : [ 9.78382e-006 ]
6439 : [ 9.37054e-006 ]
6440 : [ 9.64727e-006 ]
6441 : [ 9.37362e-006 ]
6442 : [ 9.44659e-006 ]
6443 : [ 9.85801e-006 ]
6444 : [ 9.67216e-006 ]
6445 : [ 9.4787e-006  ]
6446 : [ 9.75218e-006 ]
6447 : [ 9.57545e-006 ]
6448 : [ 9.47357e-006 ]
6449 : [ 9.55977e-006 ]
6450 : [ 9.56761e-006 ]
6451 : [ 9.58833e-006 ]
6452 : [ 9.35483e-006 ]
6453 : [ 9.33267e-006 ]
6454 : [ 9.90842e-006 ]
6455 : [ 9.64896e-006 ]
6456 : [ 9.30292e-006 ]
6457 : [ 9.58615e-006 ]
6458 : [ 9.40667e-006 ]
6459 : [ 9.37568e-006 ]
6460 : [ 9.28671e-006 ]
6461 : [ 9.75287e-006 ]
6462 : [ 9.73076e-006 ]
6463 : [ 9.63921e-006 ]
6464 : [ 9.51081e-006 ]
6465 : [ 9.41196e-006 ]
6466 : [ 9.83781e-006 ]
6467 : [ 9.35788e-006 ]
6468 : [ 9.20308e-006 ]
6469 : [ 9.62605e-006 ]
6470 : [ 9.47595e-006 ]
6471 : [ 9.42546e-006 ]
6472 : [ 9.81892e-006 ]
6473 : [ 9.31902e-006 ]
6474 : [ 9.22327e-006 ]
6475 : [ 9.75107e-006 ]
6476 : [ 9.41014e-006 ]
6477 : [ 9.66978e-006 ]
6478 : [ 9.59331e-006 ]
6479 : [ 9.6819e-006  ]
6480 : [ 9.38716e-006 ]
6481 : [ 9.48232e-006 ]
6482 : [ 9.6054e-006  ]
6483 : [ 9.68609e-006 ]
6484 : [ 9.48266e-006 ]
6485 : [ 9.54279e-006 ]
6486 : [ 9.29582e-006 ]
6487 : [ 9.29593e-006 ]
6488 : [ 9.5949e-006  ]
6489 : [ 9.80407e-006 ]
6490 : [ 9.95383e-006 ]
6491 : [ 9.16109e-006 ]
6492 : [ 9.40922e-006 ]
6493 : [ 9.6374e-006  ]
6494 : [ 9.96834e-006 ]
6495 : [ 9.49606e-006 ]
6496 : [ 9.51885e-006 ]
6497 : [ 9.3622e-006  ]
6498 : [ 9.71763e-006 ]
6499 : [ 9.84895e-006 ]
6500 : [ 9.63392e-006 ]
6501 : [ 9.7271e-006  ]
6502 : [ 9.75947e-006 ]
6503 : [ 9.68752e-006 ]
6504 : [ 9.76876e-006 ]
6505 : [ 9.88222e-006 ]
6506 : [ 9.43209e-006 ]
6507 : [ 9.75426e-006 ]
6508 : [ 9.55591e-006 ]
6509 : [ 9.2918e-006  ]
6510 : [ 9.74487e-006 ]
6511 : [ 9.31388e-006 ]
6512 : [ 9.524e-006   ]
6513 : [ 9.73038e-006 ]
6514 : [ 9.65184e-006 ]
6515 : [ 9.22058e-006 ]
6516 : [ 9.34261e-006 ]
6517 : [ 9.4952e-006  ]
6518 : [ 9.49319e-006 ]
6519 : [ 9.37766e-006 ]
6520 : [ 9.56142e-006 ]
6521 : [ 9.41114e-006 ]
6522 : [ 9.64063e-006 ]
6523 : [ 9.28132e-006 ]
6524 : [ 9.77939e-006 ]
6525 : [ 9.70163e-006 ]
6526 : [ 9.42228e-006 ]
6527 : [ 9.25392e-006 ]
6528 : [ 9.60027e-006 ]
6529 : [ 9.59328e-006 ]
6530 : [ 9.4491e-006  ]
6531 : [ 9.32809e-006 ]
6532 : [ 9.88969e-006 ]
6533 : [ 9.11775e-006 ]
6534 : [ 9.18112e-006 ]
6535 : [ 9.14552e-006 ]
6536 : [ 9.25117e-006 ]
6537 : [ 9.28899e-006 ]
6538 : [ 9.66698e-006 ]
6539 : [ 9.65759e-006 ]
6540 : [ 9.66018e-006 ]
6541 : [ 9.22742e-006 ]
6542 : [ 9.61921e-006 ]
6543 : [ 9.61187e-006 ]
6544 : [ 9.50268e-006 ]
6545 : [ 9.50691e-006 ]
6546 : [ 9.4276e-006  ]
6547 : [ 9.70848e-006 ]
6548 : [ 9.78017e-006 ]
6549 : [ 9.54695e-006 ]
6550 : [ 9.45658e-006 ]
6551 : [ 9.84912e-006 ]
6552 : [ 9.88162e-006 ]
6553 : [ 9.33885e-006 ]
6554 : [ 9.76125e-006 ]
6555 : [ 9.86465e-006 ]
6556 : [ 9.575e-006   ]
6557 : [ 9.40852e-006 ]
6558 : [ 9.64805e-006 ]
6559 : [ 9.31422e-006 ]
6560 : [ 9.27215e-006 ]
6561 : [ 9.13426e-006 ]
6562 : [ 9.28569e-006 ]
6563 : [ 9.22849e-006 ]
6564 : [ 9.66957e-006 ]
6565 : [ 9.47409e-006 ]
6566 : [ 9.63567e-006 ]
6567 : [ 9.27054e-006 ]
6568 : [ 9.76602e-006 ]
6569 : [ 9.38887e-006 ]
6570 : [ 9.69705e-006 ]
6571 : [ 9.43076e-006 ]
6572 : [ 9.68971e-006 ]
6573 : [ 9.8954e-006  ]
6574 : [ 9.30204e-006 ]
6575 : [ 9.69134e-006 ]
6576 : [ 9.65355e-006 ]
6577 : [ 9.74815e-006 ]
6578 : [ 9.76595e-006 ]
6579 : [ 9.39446e-006 ]
6580 : [ 9.17419e-006 ]
6581 : [ 9.48181e-006 ]
6582 : [ 9.61852e-006 ]
6583 : [ 9.73089e-006 ]
6584 : [ 9.45408e-006 ]
6585 : [ 9.59003e-006 ]
6586 : [ 9.52734e-006 ]
6587 : [ 9.51912e-006 ]
6588 : [ 9.61934e-006 ]
6589 : [ 9.53651e-006 ]
6590 : [ 9.3446e-006  ]
6591 : [ 9.53794e-006 ]
6592 : [ 9.70715e-006 ]
6593 : [ 9.36652e-006 ]
6594 : [ 9.35338e-006 ]
6595 : [ 9.33476e-006 ]
6596 : [ 9.58628e-006 ]
6597 : [ 9.71555e-006 ]
6598 : [ 9.8325e-006  ]
6599 : [ 9.82964e-006 ]
6600 : [ 9.20983e-006 ]
6601 : [ 9.52463e-006 ]
6602 : [ 9.76136e-006 ]
6603 : [ 9.73566e-006 ]
6604 : [ 9.83829e-006 ]
6605 : [ 9.54129e-006 ]
6606 : [ 9.43924e-006 ]
6607 : [ 9.71561e-006 ]
6608 : [ 9.85471e-006 ]
6609 : [ 9.86564e-006 ]
6610 : [ 9.44967e-006 ]
6611 : [ 9.29297e-006 ]
6612 : [ 9.33864e-006 ]
6613 : [ 9.78776e-006 ]
6614 : [ 9.48123e-006 ]
6615 : [ 9.4777e-006  ]
6616 : [ 9.10555e-006 ]
6617 : [ 9.22237e-006 ]
6618 : [ 9.73252e-006 ]
6619 : [ 9.28403e-006 ]
6620 : [ 9.28717e-006 ]
6621 : [ 9.50713e-006 ]
6622 : [ 9.29738e-006 ]
6623 : [ 9.75152e-006 ]
6624 : [ 9.45004e-006 ]
6625 : [ 9.68741e-006 ]
6626 : [ 9.51222e-006 ]
6627 : [ 9.71869e-006 ]
6628 : [ 9.37759e-006 ]
6629 : [ 9.52819e-006 ]
6630 : [ 9.72739e-006 ]
6631 : [ 9.40802e-006 ]
6632 : [ 9.73875e-006 ]
6633 : [ 9.20742e-006 ]
6634 : [ 9.72702e-006 ]
6635 : [ 9.6486e-006  ]
6636 : [ 9.90371e-006 ]
6637 : [ 9.2817e-006  ]
6638 : [ 9.434e-006   ]
6639 : [ 9.56689e-006 ]
6640 : [ 9.58708e-006 ]
6641 : [ 9.51222e-006 ]
6642 : [ 9.58499e-006 ]
6643 : [ 9.42122e-006 ]
6644 : [ 9.18271e-006 ]
6645 : [ 9.57052e-006 ]
6646 : [ 9.51195e-006 ]
6647 : [ 9.33613e-006 ]
6648 : [ 9.37974e-006 ]
6649 : [ 9.3521e-006  ]
6650 : [ 9.59179e-006 ]
6651 : [ 9.82861e-006 ]
6652 : [ 9.96002e-006 ]
6653 : [ 9.52773e-006 ]
6654 : [ 9.5326e-006  ]
6655 : [ 9.86558e-006 ]
6656 : [ 9.73074e-006 ]
6657 : [ 9.31001e-006 ]
6658 : [ 9.70088e-006 ]
6659 : [ 9.59649e-006 ]
6660 : [ 9.22972e-006 ]
6661 : [ 9.71146e-006 ]
6662 : [ 9.55982e-006 ]
6663 : [ 9.77113e-006 ]
6664 : [ 9.70556e-006 ]
6665 : [ 9.56855e-006 ]
6666 : [ 9.57623e-006 ]
6667 : [ 9.37548e-006 ]
6668 : [ 9.75366e-006 ]
6669 : [ 9.19437e-006 ]
6670 : [ 9.30891e-006 ]
6671 : [ 9.37189e-006 ]
6672 : [ 9.58317e-006 ]
6673 : [ 9.52368e-006 ]
6674 : [ 9.96196e-006 ]
6675 : [ 9.41854e-006 ]
6676 : [ 9.65953e-006 ]
6677 : [ 9.63973e-006 ]
6678 : [ 9.57385e-006 ]
6679 : [ 9.73161e-006 ]
6680 : [ 9.65693e-006 ]
6681 : [ 9.73395e-006 ]
6682 : [ 9.54046e-006 ]
6683 : [ 9.50831e-006 ]
6684 : [ 9.59596e-006 ]
6685 : [ 9.51423e-006 ]
6686 : [ 9.71823e-006 ]
6687 : [ 9.3129e-006  ]
6688 : [ 9.66878e-006 ]
6689 : [ 9.19854e-006 ]
6690 : [ 9.26549e-006 ]
6691 : [ 9.61021e-006 ]
6692 : [ 9.62292e-006 ]
6693 : [ 9.46311e-006 ]
6694 : [ 9.78748e-006 ]
6695 : [ 9.23957e-006 ]
6696 : [ 9.31916e-006 ]
6697 : [ 9.71651e-006 ]
6698 : [ 9.88048e-006 ]
6699 : [ 9.6502e-006  ]
6700 : [ 9.38592e-006 ]
6701 : [ 9.88206e-006 ]
6702 : [ 9.79015e-006 ]
6703 : [ 9.74158e-006 ]
6704 : [ 9.63913e-006 ]
6705 : [ 9.43597e-006 ]
6706 : [ 9.54158e-006 ]
6707 : [ 9.79478e-006 ]
6708 : [ 9.72196e-006 ]
6709 : [ 9.83345e-006 ]
6710 : [ 9.5043e-006  ]
6711 : [ 9.41109e-006 ]
6712 : [ 9.52029e-006 ]
6713 : [ 9.38004e-006 ]
6714 : [ 9.58325e-006 ]
6715 : [ 9.62521e-006 ]
6716 : [ 9.32113e-006 ]
6717 : [ 9.83885e-006 ]
6718 : [ 9.7034e-006  ]
6719 : [ 9.68091e-006 ]
6720 : [ 9.87807e-006 ]
6721 : [ 9.23593e-006 ]
6722 : [ 9.52709e-006 ]
6723 : [ 9.64528e-006 ]
6724 : [ 9.93374e-006 ]
6725 : [ 9.60413e-006 ]
6726 : [ 9.29833e-006 ]
6727 : [ 9.47356e-006 ]
6728 : [ 9.59824e-006 ]
6729 : [ 9.40878e-006 ]
6730 : [ 9.16064e-006 ]
6731 : [ 9.465e-006   ]
6732 : [ 9.87183e-006 ]
6733 : [ 9.2294e-006  ]
6734 : [ 9.75851e-006 ]
6735 : [ 9.86222e-006 ]
6736 : [ 9.18664e-006 ]
6737 : [ 9.50891e-006 ]
6738 : [ 9.79213e-006 ]
6739 : [ 9.28187e-006 ]
6740 : [ 9.44746e-006 ]
6741 : [ 9.34689e-006 ]
6742 : [ 9.37605e-006 ]
6743 : [ 9.38124e-006 ]
6744 : [ 9.52718e-006 ]
6745 : [ 9.39375e-006 ]
6746 : [ 9.26171e-006 ]
6747 : [ 9.47536e-006 ]
6748 : [ 9.40132e-006 ]
6749 : [ 9.7126e-006  ]
6750 : [ 9.74747e-006 ]
6751 : [ 9.37571e-006 ]
6752 : [ 9.58165e-006 ]
6753 : [ 9.56924e-006 ]
6754 : [ 9.55482e-006 ]
6755 : [ 9.34778e-006 ]
6756 : [ 9.64553e-006 ]
6757 : [ 9.58092e-006 ]
6758 : [ 9.50192e-006 ]
6759 : [ 9.61325e-006 ]
6760 : [ 9.85029e-006 ]
6761 : [ 9.38462e-006 ]
6762 : [ 9.67465e-006 ]
6763 : [ 9.47854e-006 ]
6764 : [ 9.63062e-006 ]
6765 : [ 9.66766e-006 ]
6766 : [ 9.34488e-006 ]
6767 : [ 9.57196e-006 ]
6768 : [ 9.49525e-006 ]
6769 : [ 9.6385e-006  ]
6770 : [ 9.67329e-006 ]
6771 : [ 9.41908e-006 ]
6772 : [ 9.3544e-006  ]
6773 : [ 9.2104e-006  ]
6774 : [ 9.81406e-006 ]
6775 : [ 9.88852e-006 ]
6776 : [ 9.53992e-006 ]
6777 : [ 9.41368e-006 ]
6778 : [ 9.51416e-006 ]
6779 : [ 9.68338e-006 ]
6780 : [ 9.87439e-006 ]
6781 : [ 9.30292e-006 ]
6782 : [ 9.32782e-006 ]
6783 : [ 9.50123e-006 ]
6784 : [ 9.50097e-006 ]
6785 : [ 9.6964e-006  ]
6786 : [ 9.54426e-006 ]
6787 : [ 9.85185e-006 ]
6788 : [ 9.25008e-006 ]
6789 : [ 9.8687e-006  ]
6790 : [ 9.61859e-006 ]
6791 : [ 9.79898e-006 ]
6792 : [ 9.7748e-006  ]
6793 : [ 9.31292e-006 ]
6794 : [ 9.77678e-006 ]
6795 : [ 9.42811e-006 ]
6796 : [ 9.35473e-006 ]
6797 : [ 9.83457e-006 ]
6798 : [ 9.65788e-006 ]
6799 : [ 9.49192e-006 ]
6800 : [ 9.30648e-006 ]
6801 : [ 9.23207e-006 ]
6802 : [ 9.75816e-006 ]
6803 : [ 9.22521e-006 ]
6804 : [ 9.40047e-006 ]
6805 : [ 9.57755e-006 ]
6806 : [ 9.2022e-006  ]
6807 : [ 9.24269e-006 ]
6808 : [ 9.54417e-006 ]
6809 : [ 9.31606e-006 ]
6810 : [ 9.51513e-006 ]
6811 : [ 9.45061e-006 ]
6812 : [ 9.28034e-006 ]
6813 : [ 9.34542e-006 ]
6814 : [ 9.38189e-006 ]
6815 : [ 9.61054e-006 ]
6816 : [ 9.37611e-006 ]
6817 : [ 9.66308e-006 ]
6818 : [ 9.24489e-006 ]
6819 : [ 9.88815e-006 ]
6820 : [ 9.25165e-006 ]
6821 : [ 9.52127e-006 ]
6822 : [ 9.39983e-006 ]
6823 : [ 9.70305e-006 ]
6824 : [ 9.31631e-006 ]
6825 : [ 9.54172e-006 ]
6826 : [ 9.29733e-006 ]
6827 : [ 9.28034e-006 ]
6828 : [ 9.56294e-006 ]
6829 : [ 9.36196e-006 ]
6830 : [ 9.24715e-006 ]
6831 : [ 9.58988e-006 ]
6832 : [ 9.49754e-006 ]
6833 : [ 9.49113e-006 ]
6834 : [ 9.90846e-006 ]
6835 : [ 9.73869e-006 ]
6836 : [ 9.42774e-006 ]
6837 : [ 9.70809e-006 ]
6838 : [ 9.37047e-006 ]
6839 : [ 9.82097e-006 ]
6840 : [ 9.40611e-006 ]
6841 : [ 9.40746e-006 ]
6842 : [ 9.61796e-006 ]
6843 : [ 9.68189e-006 ]
6844 : [ 9.61752e-006 ]
6845 : [ 9.36302e-006 ]
6846 : [ 9.49485e-006 ]
6847 : [ 9.53902e-006 ]
6848 : [ 9.91626e-006 ]
6849 : [ 9.80896e-006 ]
6850 : [ 9.45815e-006 ]
6851 : [ 9.72585e-006 ]
6852 : [ 9.63784e-006 ]
6853 : [ 9.79884e-006 ]
6854 : [ 9.38748e-006 ]
6855 : [ 9.43954e-006 ]
6856 : [ 9.48163e-006 ]
6857 : [ 9.52796e-006 ]
6858 : [ 9.63885e-006 ]
6859 : [ 9.54522e-006 ]
6860 : [ 9.32966e-006 ]
6861 : [ 9.30782e-006 ]
6862 : [ 9.62194e-006 ]
6863 : [ 9.8265e-006  ]
6864 : [ 9.46195e-006 ]
6865 : [ 9.54026e-006 ]
6866 : [ 9.60293e-006 ]
6867 : [ 9.745e-006   ]
6868 : [ 9.6318e-006  ]
6869 : [ 9.22826e-006 ]
6870 : [ 9.84145e-006 ]
6871 : [ 9.52125e-006 ]
6872 : [ 9.75604e-006 ]
6873 : [ 9.19872e-006 ]
6874 : [ 9.22157e-006 ]
6875 : [ 9.25376e-006 ]
6876 : [ 9.55882e-006 ]
6877 : [ 9.38239e-006 ]
6878 : [ 9.97174e-006 ]
6879 : [ 9.37142e-006 ]
6880 : [ 9.81494e-006 ]
6881 : [ 9.6071e-006  ]
6882 : [ 9.40529e-006 ]
6883 : [ 9.31626e-006 ]
6884 : [ 9.69257e-006 ]
6885 : [ 9.14076e-006 ]
6886 : [ 9.90836e-006 ]
6887 : [ 9.36147e-006 ]
6888 : [ 9.5999e-006  ]
6889 : [ 9.38515e-006 ]
6890 : [ 9.23427e-006 ]
6891 : [ 9.44168e-006 ]
6892 : [ 9.306e-006   ]
6893 : [ 9.54729e-006 ]
6894 : [ 9.48245e-006 ]
6895 : [ 9.54853e-006 ]
6896 : [ 9.88192e-006 ]
6897 : [ 9.31944e-006 ]
6898 : [ 9.69367e-006 ]
6899 : [ 9.3781e-006  ]
6900 : [ 9.73163e-006 ]
6901 : [ 9.65179e-006 ]
6902 : [ 9.52508e-006 ]
6903 : [ 9.55636e-006 ]
6904 : [ 9.47082e-006 ]
6905 : [ 9.15966e-006 ]
6906 : [ 9.58938e-006 ]
6907 : [ 9.75971e-006 ]
6908 : [ 9.52082e-006 ]
6909 : [ 9.29184e-006 ]
6910 : [ 9.39399e-006 ]
6911 : [ 9.18056e-006 ]
6912 : [ 9.55115e-006 ]
6913 : [ 9.75233e-006 ]
6914 : [ 9.42216e-006 ]
6915 : [ 9.69933e-006 ]
6916 : [ 9.7384e-006  ]
6917 : [ 9.70797e-006 ]
6918 : [ 9.86177e-006 ]
6919 : [ 9.22041e-006 ]
6920 : [ 9.68104e-006 ]
6921 : [ 9.40255e-006 ]
6922 : [ 9.4547e-006  ]
6923 : [ 9.30399e-006 ]
6924 : [ 9.28451e-006 ]
6925 : [ 9.41559e-006 ]
6926 : [ 9.29974e-006 ]
6927 : [ 9.2878e-006  ]
6928 : [ 9.6764e-006  ]
6929 : [ 9.41729e-006 ]
6930 : [ 9.28083e-006 ]
6931 : [ 9.62922e-006 ]
6932 : [ 9.83195e-006 ]
6933 : [ 9.51902e-006 ]
6934 : [ 9.71498e-006 ]
6935 : [ 9.48975e-006 ]
6936 : [ 9.64528e-006 ]
6937 : [ 9.60471e-006 ]
6938 : [ 9.88066e-006 ]
6939 : [ 9.72657e-006 ]
6940 : [ 9.7611e-006  ]
6941 : [ 9.69822e-006 ]
6942 : [ 9.63431e-006 ]
6943 : [ 9.64549e-006 ]
6944 : [ 9.31879e-006 ]
6945 : [ 9.65752e-006 ]
6946 : [ 9.76635e-006 ]
6947 : [ 9.32038e-006 ]
6948 : [ 9.49599e-006 ]
6949 : [ 9.38869e-006 ]
6950 : [ 9.52398e-006 ]
6951 : [ 9.3748e-006  ]
6952 : [ 9.64468e-006 ]
6953 : [ 9.70321e-006 ]
6954 : [ 9.61576e-006 ]
6955 : [ 9.77044e-006 ]
6956 : [ 9.50426e-006 ]
6957 : [ 9.82548e-006 ]
6958 : [ 9.45351e-006 ]
6959 : [ 9.63088e-006 ]
6960 : [ 9.2085e-006  ]
6961 : [ 9.39312e-006 ]
6962 : [ 9.28508e-006 ]
6963 : [ 9.75043e-006 ]
6964 : [ 9.66023e-006 ]
6965 : [ 9.71193e-006 ]
6966 : [ 9.90013e-006 ]
6967 : [ 9.83148e-006 ]
6968 : [ 9.22976e-006 ]
6969 : [ 9.243e-006   ]
6970 : [ 9.8329e-006  ]
6971 : [ 9.55566e-006 ]
6972 : [ 9.28533e-006 ]
6973 : [ 9.59241e-006 ]
6974 : [ 9.28903e-006 ]
6975 : [ 9.48675e-006 ]
6976 : [ 9.4701e-006  ]
6977 : [ 9.42042e-006 ]
6978 : [ 9.87489e-006 ]
6979 : [ 9.35355e-006 ]
6980 : [ 9.30113e-006 ]
6981 : [ 9.5472e-006  ]
6982 : [ 9.68451e-006 ]
6983 : [ 9.58426e-006 ]
6984 : [ 9.80316e-006 ]
6985 : [ 9.85329e-006 ]
6986 : [ 9.24332e-006 ]
6987 : [ 9.4044e-006  ]
6988 : [ 9.14141e-006 ]
6989 : [ 9.60449e-006 ]
6990 : [ 9.34313e-006 ]
6991 : [ 9.74496e-006 ]
6992 : [ 9.75859e-006 ]
6993 : [ 9.49747e-006 ]
6994 : [ 9.39015e-006 ]
6995 : [ 9.24713e-006 ]
6996 : [ 9.51293e-006 ]
6997 : [ 9.57158e-006 ]
6998 : [ 9.79062e-006 ]
6999 : [ 9.39687e-006 ]
7000 : [ 9.33718e-006 ]
7001 : [ 9.58227e-006 ]
7002 : [ 9.62984e-006 ]
7003 : [ 9.06732e-006 ]
7004 : [ 9.72983e-006 ]
7005 : [ 9.25565e-006 ]
7006 : [ 9.59748e-006 ]
7007 : [ 9.31356e-006 ]
7008 : [ 9.69176e-006 ]
7009 : [ 9.28203e-006 ]
7010 : [ 9.51715e-006 ]
7011 : [ 9.28448e-006 ]
7012 : [ 9.44079e-006 ]
7013 : [ 9.6641e-006  ]
7014 : [ 9.65006e-006 ]
7015 : [ 9.81758e-006 ]
7016 : [ 9.37605e-006 ]
7017 : [ 9.3457e-006  ]
7018 : [ 9.56878e-006 ]
7019 : [ 9.51879e-006 ]
7020 : [ 9.51385e-006 ]
7021 : [ 9.43491e-006 ]
7022 : [ 9.54601e-006 ]
7023 : [ 9.40365e-006 ]
7024 : [ 9.69544e-006 ]
7025 : [ 9.32117e-006 ]
7026 : [ 9.69668e-006 ]
7027 : [ 9.73776e-006 ]
7028 : [ 9.33092e-006 ]
7029 : [ 9.84771e-006 ]
7030 : [ 9.67772e-006 ]
7031 : [ 9.84218e-006 ]
7032 : [ 9.84563e-006 ]
7033 : [ 9.47849e-006 ]
7034 : [ 9.37927e-006 ]
7035 : [ 9.618e-006   ]
7036 : [ 9.45363e-006 ]
7037 : [ 9.77623e-006 ]
7038 : [ 9.38131e-006 ]
7039 : [ 9.61909e-006 ]
7040 : [ 9.21566e-006 ]
7041 : [ 9.52914e-006 ]
7042 : [ 9.67508e-006 ]
7043 : [ 9.63249e-006 ]
7044 : [ 9.49324e-006 ]
7045 : [ 9.28236e-006 ]
7046 : [ 9.62936e-006 ]
7047 : [ 9.64591e-006 ]
7048 : [ 9.20426e-006 ]
7049 : [ 9.20321e-006 ]
7050 : [ 9.35513e-006 ]
7051 : [ 9.53944e-006 ]
7052 : [ 9.82727e-006 ]
7053 : [ 9.14871e-006 ]
7054 : [ 9.43322e-006 ]
7055 : [ 9.82997e-006 ]
7056 : [ 9.78719e-006 ]
7057 : [ 9.34778e-006 ]
7058 : [ 9.47549e-006 ]
7059 : [ 9.51435e-006 ]
7060 : [ 9.62302e-006 ]
7061 : [ 9.52371e-006 ]
7062 : [ 9.36416e-006 ]
7063 : [ 9.61833e-006 ]
7064 : [ 9.80249e-006 ]
7065 : [ 9.39108e-006 ]
7066 : [ 9.65393e-006 ]
7067 : [ 9.69631e-006 ]
7068 : [ 9.40082e-006 ]
7069 : [ 9.72538e-006 ]
7070 : [ 9.47285e-006 ]
7071 : [ 9.31125e-006 ]
7072 : [ 9.53073e-006 ]
7073 : [ 9.57954e-006 ]
7074 : [ 9.80069e-006 ]
7075 : [ 9.16161e-006 ]
7076 : [ 9.57012e-006 ]
7077 : [ 9.48975e-006 ]
7078 : [ 9.44529e-006 ]
7079 : [ 9.54683e-006 ]
7080 : [ 9.45547e-006 ]
7081 : [ 9.51025e-006 ]
7082 : [ 9.34309e-006 ]
7083 : [ 9.53107e-006 ]
7084 : [ 9.83471e-006 ]
7085 : [ 9.67058e-006 ]
7086 : [ 9.60141e-006 ]
7087 : [ 9.39002e-006 ]
7088 : [ 9.36868e-006 ]
7089 : [ 9.58922e-006 ]
7090 : [ 9.23263e-006 ]
7091 : [ 9.39445e-006 ]
7092 : [ 9.67778e-006 ]
7093 : [ 9.69662e-006 ]
7094 : [ 9.90949e-006 ]
7095 : [ 9.51831e-006 ]
7096 : [ 9.78868e-006 ]
7097 : [ 9.55611e-006 ]
7098 : [ 9.54081e-006 ]
7099 : [ 9.83806e-006 ]
7100 : [ 9.83167e-006 ]
7101 : [ 9.23634e-006 ]
7102 : [ 9.75932e-006 ]
7103 : [ 9.24731e-006 ]
7104 : [ 9.31801e-006 ]
7105 : [ 9.35153e-006 ]
7106 : [ 9.45363e-006 ]
7107 : [ 9.80354e-006 ]
7108 : [ 9.41267e-006 ]
7109 : [ 9.75921e-006 ]
7110 : [ 9.86061e-006 ]
7111 : [ 9.7264e-006  ]
7112 : [ 9.54757e-006 ]
7113 : [ 9.35301e-006 ]
7114 : [ 9.31305e-006 ]
7115 : [ 9.4261e-006  ]
7116 : [ 9.8291e-006  ]
7117 : [ 9.74788e-006 ]
7118 : [ 9.08118e-006 ]
7119 : [ 9.40716e-006 ]
7120 : [ 9.35611e-006 ]
7121 : [ 9.62043e-006 ]
7122 : [ 9.39771e-006 ]
7123 : [ 9.46155e-006 ]
7124 : [ 9.24855e-006 ]
7125 : [ 9.66894e-006 ]
7126 : [ 9.37982e-006 ]
7127 : [ 9.29881e-006 ]
7128 : [ 9.0876e-006  ]
7129 : [ 9.27873e-006 ]
7130 : [ 9.63216e-006 ]
7131 : [ 9.72832e-006 ]
7132 : [ 9.41875e-006 ]
7133 : [ 9.90765e-006 ]
7134 : [ 9.61376e-006 ]
7135 : [ 9.78023e-006 ]
7136 : [ 9.60597e-006 ]
7137 : [ 9.59524e-006 ]
7138 : [ 9.56807e-006 ]
7139 : [ 9.40288e-006 ]
7140 : [ 9.9484e-006  ]
7141 : [ 9.74935e-006 ]
7142 : [ 9.81758e-006 ]
7143 : [ 9.82414e-006 ]
7144 : [ 9.39834e-006 ]
7145 : [ 9.53384e-006 ]
7146 : [ 9.24314e-006 ]
7147 : [ 9.54197e-006 ]
7148 : [ 9.59411e-006 ]
7149 : [ 9.52337e-006 ]
7150 : [ 9.24154e-006 ]
7151 : [ 9.8171e-006  ]
7152 : [ 9.31176e-006 ]
7153 : [ 9.25195e-006 ]
7154 : [ 9.46491e-006 ]
7155 : [ 9.62188e-006 ]
7156 : [ 9.50946e-006 ]
7157 : [ 9.34829e-006 ]
7158 : [ 9.70827e-006 ]
7159 : [ 9.40193e-006 ]
7160 : [ 9.26586e-006 ]
7161 : [ 9.21017e-006 ]
7162 : [ 9.37739e-006 ]
7163 : [ 9.53766e-006 ]
7164 : [ 9.22629e-006 ]
7165 : [ 9.41241e-006 ]
7166 : [ 9.41368e-006 ]
7167 : [ 9.76511e-006 ]
7168 : [ 9.36458e-006 ]
7169 : [ 9.3336e-006  ]
7170 : [ 9.29981e-006 ]
7171 : [ 9.57803e-006 ]
7172 : [ 9.35706e-006 ]
7173 : [ 9.67563e-006 ]
7174 : [ 9.60502e-006 ]
7175 : [ 9.26906e-006 ]
7176 : [ 9.64057e-006 ]
7177 : [ 9.36115e-006 ]
7178 : [ 9.47864e-006 ]
7179 : [ 9.46536e-006 ]
7180 : [ 9.6966e-006  ]
7181 : [ 9.81066e-006 ]
7182 : [ 9.89981e-006 ]
7183 : [ 9.56684e-006 ]
7184 : [ 9.40147e-006 ]
7185 : [ 9.69431e-006 ]
7186 : [ 9.28807e-006 ]
7187 : [ 9.7507e-006  ]
7188 : [ 9.66952e-006 ]
7189 : [ 9.47164e-006 ]
7190 : [ 9.51285e-006 ]
7191 : [ 9.32116e-006 ]
7192 : [ 9.74115e-006 ]
7193 : [ 9.68086e-006 ]
7194 : [ 9.8128e-006  ]
7195 : [ 9.54938e-006 ]
7196 : [ 9.22598e-006 ]
7197 : [ 9.7462e-006  ]
7198 : [ 9.65167e-006 ]
7199 : [ 9.7271e-006  ]
7200 : [ 9.69048e-006 ]
7201 : [ 9.65465e-006 ]
7202 : [ 9.89243e-006 ]
7203 : [ 9.72184e-006 ]
7204 : [ 9.28589e-006 ]
7205 : [ 9.40091e-006 ]
7206 : [ 9.44682e-006 ]
7207 : [ 9.60071e-006 ]
7208 : [ 9.74627e-006 ]
7209 : [ 9.88603e-006 ]
7210 : [ 9.68085e-006 ]
7211 : [ 9.67815e-006 ]
7212 : [ 9.53766e-006 ]
7213 : [ 9.51992e-006 ]
7214 : [ 9.70467e-006 ]
7215 : [ 9.72002e-006 ]
7216 : [ 9.32928e-006 ]
7217 : [ 9.40876e-006 ]
7218 : [ 9.5933e-006  ]
7219 : [ 9.58716e-006 ]
7220 : [ 9.41136e-006 ]
7221 : [ 9.44188e-006 ]
7222 : [ 9.36314e-006 ]
7223 : [ 9.3169e-006  ]
7224 : [ 9.27784e-006 ]
7225 : [ 9.24611e-006 ]
7226 : [ 9.62197e-006 ]
7227 : [ 9.6941e-006  ]
7228 : [ 9.6657e-006  ]
7229 : [ 9.64523e-006 ]
7230 : [ 9.34064e-006 ]
7231 : [ 9.73102e-006 ]
7232 : [ 9.44158e-006 ]
7233 : [ 9.21663e-006 ]
7234 : [ 9.1802e-006  ]
7235 : [ 9.69432e-006 ]
7236 : [ 9.64589e-006 ]
7237 : [ 9.19067e-006 ]
7238 : [ 9.54295e-006 ]
7239 : [ 9.86317e-006 ]
7240 : [ 9.40262e-006 ]
7241 : [ 9.73203e-006 ]
7242 : [ 9.78904e-006 ]
7243 : [ 9.61132e-006 ]
7244 : [ 9.54415e-006 ]
7245 : [ 9.89247e-006 ]
7246 : [ 9.68812e-006 ]
7247 : [ 9.3867e-006  ]
7248 : [ 9.63725e-006 ]
7249 : [ 9.25237e-006 ]
7250 : [ 9.56917e-006 ]
7251 : [ 9.75372e-006 ]
7252 : [ 9.60587e-006 ]
7253 : [ 9.71595e-006 ]
7254 : [ 9.59432e-006 ]
7255 : [ 9.6201e-006  ]
7256 : [ 9.82643e-006 ]
7257 : [ 9.63998e-006 ]
7258 : [ 9.74927e-006 ]
7259 : [ 9.86454e-006 ]
7260 : [ 9.76666e-006 ]
7261 : [ 9.82438e-006 ]
7262 : [ 9.4e-006     ]
7263 : [ 9.18819e-006 ]
7264 : [ 9.87501e-006 ]
7265 : [ 9.50555e-006 ]
7266 : [ 9.68353e-006 ]
7267 : [ 9.30135e-006 ]
7268 : [ 9.64457e-006 ]
7269 : [ 9.3317e-006  ]
7270 : [ 9.57576e-006 ]
7271 : [ 9.90701e-006 ]
7272 : [ 9.43199e-006 ]
7273 : [ 9.37426e-006 ]
7274 : [ 9.70862e-006 ]
7275 : [ 9.43457e-006 ]
7276 : [ 9.75145e-006 ]
7277 : [ 9.38788e-006 ]
7278 : [ 9.41706e-006 ]
7279 : [ 9.29934e-006 ]
7280 : [ 9.63115e-006 ]
7281 : [ 9.43849e-006 ]
7282 : [ 9.79236e-006 ]
7283 : [ 9.62044e-006 ]
7284 : [ 9.67913e-006 ]
7285 : [ 9.65267e-006 ]
7286 : [ 9.63267e-006 ]
7287 : [ 9.70912e-006 ]
7288 : [ 9.27627e-006 ]
7289 : [ 9.71961e-006 ]
7290 : [ 9.5393e-006  ]
7291 : [ 9.40637e-006 ]
7292 : [ 9.80071e-006 ]
7293 : [ 9.43289e-006 ]
7294 : [ 9.79355e-006 ]
7295 : [ 9.57434e-006 ]
7296 : [ 9.4687e-006  ]
7297 : [ 9.65071e-006 ]
7298 : [ 9.74623e-006 ]
7299 : [ 9.71684e-006 ]
7300 : [ 9.60232e-006 ]
7301 : [ 9.26339e-006 ]
7302 : [ 9.65706e-006 ]
7303 : [ 9.30918e-006 ]
7304 : [ 9.52033e-006 ]
7305 : [ 9.64039e-006 ]
7306 : [ 9.89992e-006 ]
7307 : [ 9.42036e-006 ]
7308 : [ 9.38969e-006 ]
7309 : [ 9.32171e-006 ]
7310 : [ 9.69962e-006 ]
7311 : [ 9.73144e-006 ]
7312 : [ 9.34512e-006 ]
7313 : [ 9.35702e-006 ]
7314 : [ 9.28347e-006 ]
7315 : [ 9.4488e-006  ]
7316 : [ 9.73629e-006 ]
7317 : [ 9.28814e-006 ]
7318 : [ 9.64667e-006 ]
7319 : [ 9.64305e-006 ]
7320 : [ 9.5229e-006  ]
7321 : [ 9.59207e-006 ]
7322 : [ 9.55201e-006 ]
7323 : [ 9.69247e-006 ]
7324 : [ 9.84624e-006 ]
7325 : [ 9.72937e-006 ]
7326 : [ 9.76924e-006 ]
7327 : [ 9.89243e-006 ]
7328 : [ 9.4182e-006  ]
7329 : [ 9.57682e-006 ]
7330 : [ 9.82407e-006 ]
7331 : [ 9.46409e-006 ]
7332 : [ 9.66554e-006 ]
7333 : [ 9.55275e-006 ]
7334 : [ 9.47504e-006 ]
7335 : [ 9.82259e-006 ]
7336 : [ 9.74122e-006 ]
7337 : [ 9.54145e-006 ]
7338 : [ 9.43047e-006 ]
7339 : [ 9.70375e-006 ]
7340 : [ 9.73521e-006 ]
7341 : [ 9.28044e-006 ]
7342 : [ 9.66822e-006 ]
7343 : [ 9.71374e-006 ]
7344 : [ 9.31062e-006 ]
7345 : [ 9.48963e-006 ]
7346 : [ 9.37723e-006 ]
7347 : [ 9.6609e-006  ]
7348 : [ 9.30153e-006 ]
7349 : [ 9.53075e-006 ]
7350 : [ 9.22468e-006 ]
7351 : [ 9.48065e-006 ]
7352 : [ 9.84343e-006 ]
7353 : [ 9.64576e-006 ]
7354 : [ 9.78098e-006 ]
7355 : [ 9.57732e-006 ]
7356 : [ 9.30826e-006 ]
7357 : [ 9.37907e-006 ]
7358 : [ 9.38097e-006 ]
7359 : [ 9.33593e-006 ]
7360 : [ 9.57448e-006 ]
7361 : [ 9.32104e-006 ]
7362 : [ 9.3505e-006  ]
7363 : [ 9.28842e-006 ]
7364 : [ 9.2609e-006  ]
7365 : [ 9.21266e-006 ]
7366 : [ 9.79901e-006 ]
7367 : [ 9.52486e-006 ]
7368 : [ 9.79599e-006 ]
7369 : [ 9.67433e-006 ]
7370 : [ 9.75105e-006 ]
7371 : [ 9.14381e-006 ]
7372 : [ 9.44441e-006 ]
7373 : [ 9.17869e-006 ]
7374 : [ 9.52157e-006 ]
7375 : [ 9.43158e-006 ]
7376 : [ 9.6222e-006  ]
7377 : [ 9.55304e-006 ]
7378 : [ 9.7923e-006  ]
7379 : [ 9.02034e-006 ]
7380 : [ 9.2855e-006  ]
7381 : [ 9.89399e-006 ]
7382 : [ 9.74877e-006 ]
7383 : [ 9.70028e-006 ]
7384 : [ 9.65278e-006 ]
7385 : [ 9.38457e-006 ]
7386 : [ 9.58722e-006 ]
7387 : [ 9.75128e-006 ]
7388 : [ 9.30665e-006 ]
7389 : [ 9.4899e-006  ]
7390 : [ 9.75291e-006 ]
7391 : [ 9.58303e-006 ]
7392 : [ 9.21068e-006 ]
7393 : [ 9.12145e-006 ]
7394 : [ 9.96879e-006 ]
7395 : [ 9.46332e-006 ]
7396 : [ 9.71672e-006 ]
7397 : [ 9.67278e-006 ]
7398 : [ 9.65189e-006 ]
7399 : [ 9.72212e-006 ]
7400 : [ 9.19239e-006 ]
7401 : [ 9.37151e-006 ]
7402 : [ 9.49696e-006 ]
7403 : [ 9.25374e-006 ]
7404 : [ 9.50271e-006 ]
7405 : [ 9.52181e-006 ]
7406 : [ 9.50212e-006 ]
7407 : [ 9.60114e-006 ]
7408 : [ 9.52705e-006 ]
7409 : [ 9.55213e-006 ]
7410 : [ 9.69804e-006 ]
7411 : [ 9.77325e-006 ]
7412 : [ 9.41097e-006 ]
7413 : [ 9.26635e-006 ]
7414 : [ 9.48471e-006 ]
7415 : [ 9.83889e-006 ]
7416 : [ 9.56169e-006 ]
7417 : [ 9.50213e-006 ]
7418 : [ 9.55083e-006 ]
7419 : [ 9.3057e-006  ]
7420 : [ 9.71484e-006 ]
7421 : [ 9.24652e-006 ]
7422 : [ 9.48946e-006 ]
7423 : [ 9.41263e-006 ]
7424 : [ 9.74724e-006 ]
7425 : [ 9.79173e-006 ]
7426 : [ 9.53635e-006 ]
7427 : [ 9.61985e-006 ]
7428 : [ 9.60094e-006 ]
7429 : [ 9.57679e-006 ]
7430 : [ 9.24159e-006 ]
7431 : [ 9.64021e-006 ]
7432 : [ 9.63064e-006 ]
7433 : [ 9.65378e-006 ]
7434 : [ 9.39893e-006 ]
7435 : [ 9.3357e-006  ]
7436 : [ 9.69277e-006 ]
7437 : [ 9.79582e-006 ]
7438 : [ 9.36127e-006 ]
7439 : [ 9.51556e-006 ]
7440 : [ 9.54211e-006 ]
7441 : [ 9.38753e-006 ]
7442 : [ 9.78237e-006 ]
7443 : [ 9.28742e-006 ]
7444 : [ 9.59132e-006 ]
7445 : [ 9.48765e-006 ]
7446 : [ 9.59866e-006 ]
7447 : [ 9.42982e-006 ]
7448 : [ 9.22905e-006 ]
7449 : [ 9.71847e-006 ]
7450 : [ 9.48392e-006 ]
7451 : [ 9.32296e-006 ]
7452 : [ 9.83558e-006 ]
7453 : [ 9.61621e-006 ]
7454 : [ 9.32648e-006 ]
7455 : [ 9.53269e-006 ]
7456 : [ 9.46711e-006 ]
7457 : [ 9.46851e-006 ]
7458 : [ 9.28434e-006 ]
7459 : [ 9.55346e-006 ]
7460 : [ 9.26839e-006 ]
7461 : [ 9.17533e-006 ]
7462 : [ 9.39601e-006 ]
7463 : [ 9.84218e-006 ]
7464 : [ 9.88563e-006 ]
7465 : [ 9.83614e-006 ]
7466 : [ 9.35996e-006 ]
7467 : [ 9.66328e-006 ]
7468 : [ 9.35198e-006 ]
7469 : [ 9.60229e-006 ]
7470 : [ 9.36334e-006 ]
7471 : [ 9.22058e-006 ]
7472 : [ 9.79349e-006 ]
7473 : [ 9.36253e-006 ]
7474 : [ 9.56322e-006 ]
7475 : [ 9.75693e-006 ]
7476 : [ 9.26985e-006 ]
7477 : [ 9.68178e-006 ]
7478 : [ 9.24284e-006 ]
7479 : [ 9.81351e-006 ]
7480 : [ 9.62685e-006 ]
7481 : [ 9.27445e-006 ]
7482 : [ 9.91488e-006 ]
7483 : [ 9.39606e-006 ]
7484 : [ 9.74847e-006 ]
7485 : [ 9.47492e-006 ]
7486 : [ 9.74014e-006 ]
7487 : [ 9.8381e-006  ]
7488 : [ 9.7363e-006  ]
7489 : [ 9.73939e-006 ]
7490 : [ 9.67596e-006 ]
7491 : [ 9.29987e-006 ]
7492 : [ 9.61244e-006 ]
7493 : [ 9.45888e-006 ]
7494 : [ 9.91363e-006 ]
7495 : [ 9.34962e-006 ]
7496 : [ 9.67257e-006 ]
7497 : [ 9.35576e-006 ]
7498 : [ 9.67e-006    ]
7499 : [ 9.43607e-006 ]
7500 : [ 9.73309e-006 ]
7501 : [ 9.38874e-006 ]
7502 : [ 9.3638e-006  ]
7503 : [ 9.39633e-006 ]
7504 : [ 9.90895e-006 ]
7505 : [ 9.83219e-006 ]
7506 : [ 9.68756e-006 ]
7507 : [ 9.87114e-006 ]
7508 : [ 9.36094e-006 ]
7509 : [ 9.48977e-006 ]
7510 : [ 9.28079e-006 ]
7511 : [ 9.79642e-006 ]
7512 : [ 9.25201e-006 ]
7513 : [ 9.38867e-006 ]
7514 : [ 9.52663e-006 ]
7515 : [ 9.7695e-006  ]
7516 : [ 9.18244e-006 ]
7517 : [ 9.43264e-006 ]
7518 : [ 9.78417e-006 ]
7519 : [ 9.71601e-006 ]
7520 : [ 9.19248e-006 ]
7521 : [ 9.43477e-006 ]
7522 : [ 9.89e-006    ]
7523 : [ 9.64371e-006 ]
7524 : [ 9.85238e-006 ]
7525 : [ 9.24458e-006 ]
7526 : [ 9.63499e-006 ]
7527 : [ 9.74904e-006 ]
7528 : [ 9.53893e-006 ]
7529 : [ 9.41835e-006 ]
7530 : [ 9.78248e-006 ]
7531 : [ 9.57087e-006 ]
7532 : [ 9.61136e-006 ]
7533 : [ 9.4331e-006  ]
7534 : [ 9.5921e-006  ]
7535 : [ 9.45981e-006 ]
7536 : [ 9.65043e-006 ]
7537 : [ 9.19779e-006 ]
7538 : [ 9.75224e-006 ]
7539 : [ 9.31389e-006 ]
7540 : [ 9.36241e-006 ]
7541 : [ 9.60093e-006 ]
7542 : [ 9.58223e-006 ]
7543 : [ 9.59858e-006 ]
7544 : [ 9.56035e-006 ]
7545 : [ 9.4208e-006  ]
7546 : [ 9.57713e-006 ]
7547 : [ 9.35354e-006 ]
7548 : [ 9.35302e-006 ]
7549 : [ 9.83926e-006 ]
7550 : [ 9.39599e-006 ]
7551 : [ 9.70254e-006 ]
7552 : [ 9.78929e-006 ]
7553 : [ 9.72961e-006 ]
7554 : [ 9.55843e-006 ]
7555 : [ 9.5228e-006  ]
7556 : [ 9.32948e-006 ]
7557 : [ 9.86196e-006 ]
7558 : [ 9.62798e-006 ]
7559 : [ 9.69719e-006 ]
7560 : [ 9.7784e-006  ]
7561 : [ 9.51168e-006 ]
7562 : [ 9.13728e-006 ]
7563 : [ 9.78015e-006 ]
7564 : [ 9.53815e-006 ]
7565 : [ 9.64332e-006 ]
7566 : [ 9.41014e-006 ]
7567 : [ 9.51456e-006 ]
7568 : [ 9.20839e-006 ]
7569 : [ 9.86089e-006 ]
7570 : [ 9.80993e-006 ]
7571 : [ 9.36899e-006 ]
7572 : [ 9.90817e-006 ]
7573 : [ 9.65464e-006 ]
7574 : [ 9.34722e-006 ]
7575 : [ 9.87366e-006 ]
7576 : [ 9.47966e-006 ]
7577 : [ 9.3489e-006  ]
7578 : [ 9.46009e-006 ]
7579 : [ 9.52156e-006 ]
7580 : [ 9.83077e-006 ]
7581 : [ 9.78825e-006 ]
7582 : [ 9.68469e-006 ]
7583 : [ 9.71713e-006 ]
7584 : [ 9.21415e-006 ]
7585 : [ 9.28088e-006 ]
7586 : [ 9.50296e-006 ]
7587 : [ 9.63963e-006 ]
7588 : [ 9.38431e-006 ]
7589 : [ 9.78025e-006 ]
7590 : [ 9.35538e-006 ]
7591 : [ 9.43184e-006 ]
7592 : [ 9.3555e-006  ]
7593 : [ 9.73546e-006 ]
7594 : [ 9.10738e-006 ]
7595 : [ 9.26583e-006 ]
7596 : [ 9.57148e-006 ]
7597 : [ 9.61375e-006 ]
7598 : [ 9.80946e-006 ]
7599 : [ 9.49052e-006 ]
7600 : [ 9.76441e-006 ]
7601 : [ 9.25344e-006 ]
7602 : [ 9.36014e-006 ]
7603 : [ 9.45923e-006 ]
7604 : [ 9.24785e-006 ]
7605 : [ 9.26467e-006 ]
7606 : [ 9.21515e-006 ]
7607 : [ 9.23923e-006 ]
7608 : [ 9.37157e-006 ]
7609 : [ 9.29593e-006 ]
7610 : [ 9.55445e-006 ]
7611 : [ 9.45311e-006 ]
7612 : [ 9.52725e-006 ]
7613 : [ 9.54262e-006 ]
7614 : [ 9.34789e-006 ]
7615 : [ 9.62611e-006 ]
7616 : [ 9.56659e-006 ]
7617 : [ 9.67337e-006 ]
7618 : [ 9.3133e-006  ]
7619 : [ 9.67513e-006 ]
7620 : [ 9.94594e-006 ]
7621 : [ 9.67447e-006 ]
7622 : [ 9.37992e-006 ]
7623 : [ 9.30817e-006 ]
7624 : [ 9.4927e-006  ]
7625 : [ 9.60264e-006 ]
7626 : [ 9.47216e-006 ]
7627 : [ 9.43706e-006 ]
7628 : [ 9.49821e-006 ]
7629 : [ 9.70324e-006 ]
7630 : [ 9.3672e-006  ]
7631 : [ 9.49007e-006 ]
7632 : [ 9.47233e-006 ]
7633 : [ 9.81619e-006 ]
7634 : [ 9.29774e-006 ]
7635 : [ 9.28527e-006 ]
7636 : [ 9.51302e-006 ]
7637 : [ 9.83291e-006 ]
7638 : [ 9.90713e-006 ]
7639 : [ 9.51233e-006 ]
7640 : [ 9.73004e-006 ]
7641 : [ 9.59456e-006 ]
7642 : [ 9.82721e-006 ]
7643 : [ 9.34935e-006 ]
7644 : [ 9.59151e-006 ]
7645 : [ 9.47769e-006 ]
7646 : [ 9.59739e-006 ]
7647 : [ 9.1745e-006  ]
7648 : [ 9.62294e-006 ]
7649 : [ 9.61634e-006 ]
7650 : [ 9.27114e-006 ]
7651 : [ 9.71691e-006 ]
7652 : [ 9.18957e-006 ]
7653 : [ 9.63264e-006 ]
7654 : [ 9.69406e-006 ]
7655 : [ 9.3597e-006  ]
7656 : [ 9.33604e-006 ]
7657 : [ 9.86772e-006 ]
7658 : [ 9.71033e-006 ]
7659 : [ 9.58079e-006 ]
7660 : [ 9.26493e-006 ]
7661 : [ 9.76694e-006 ]
7662 : [ 9.33726e-006 ]
7663 : [ 9.72525e-006 ]
7664 : [ 9.35867e-006 ]
7665 : [ 9.40401e-006 ]
7666 : [ 9.45367e-006 ]
7667 : [ 9.49761e-006 ]
7668 : [ 9.6783e-006  ]
7669 : [ 9.89762e-006 ]
7670 : [ 9.41708e-006 ]
7671 : [ 9.55574e-006 ]
7672 : [ 9.51194e-006 ]
7673 : [ 9.23481e-006 ]
7674 : [ 9.45582e-006 ]
7675 : [ 9.75398e-006 ]
7676 : [ 9.63764e-006 ]
7677 : [ 9.38677e-006 ]
7678 : [ 9.76703e-006 ]
7679 : [ 9.8139e-006  ]
7680 : [ 9.24461e-006 ]
7681 : [ 9.30192e-006 ]
7682 : [ 9.15903e-006 ]
7683 : [ 9.80205e-006 ]
7684 : [ 9.49298e-006 ]
7685 : [ 9.66733e-006 ]
7686 : [ 9.61262e-006 ]
7687 : [ 9.51766e-006 ]
7688 : [ 9.35009e-006 ]
7689 : [ 9.4532e-006  ]
7690 : [ 9.5142e-006  ]
7691 : [ 9.80518e-006 ]
7692 : [ 9.24023e-006 ]
7693 : [ 9.77365e-006 ]
7694 : [ 9.40312e-006 ]
7695 : [ 9.4069e-006  ]
7696 : [ 9.3756e-006  ]
7697 : [ 9.20749e-006 ]
7698 : [ 9.55506e-006 ]
7699 : [ 9.55212e-006 ]
7700 : [ 9.4615e-006  ]
7701 : [ 9.91107e-006 ]
7702 : [ 9.38865e-006 ]
7703 : [ 9.34746e-006 ]
7704 : [ 9.60855e-006 ]
7705 : [ 9.35156e-006 ]
7706 : [ 9.72581e-006 ]
7707 : [ 9.82549e-006 ]
7708 : [ 9.51057e-006 ]
7709 : [ 9.75246e-006 ]
7710 : [ 9.9469e-006  ]
7711 : [ 9.50261e-006 ]
7712 : [ 9.57509e-006 ]
7713 : [ 9.58857e-006 ]
7714 : [ 9.26067e-006 ]
7715 : [ 9.22403e-006 ]
7716 : [ 9.56034e-006 ]
7717 : [ 9.59177e-006 ]
7718 : [ 9.41871e-006 ]
7719 : [ 9.64279e-006 ]
7720 : [ 9.47722e-006 ]
7721 : [ 9.94927e-006 ]
7722 : [ 9.49611e-006 ]
7723 : [ 9.73605e-006 ]
7724 : [ 9.34349e-006 ]
7725 : [ 9.52638e-006 ]
7726 : [ 9.41301e-006 ]
7727 : [ 9.76416e-006 ]
7728 : [ 9.71265e-006 ]
7729 : [ 9.46471e-006 ]
7730 : [ 9.30797e-006 ]
7731 : [ 9.2966e-006  ]
7732 : [ 9.91851e-006 ]
7733 : [ 9.82759e-006 ]
7734 : [ 9.7941e-006  ]
7735 : [ 9.70016e-006 ]
7736 : [ 9.53372e-006 ]
7737 : [ 9.36361e-006 ]
7738 : [ 9.76534e-006 ]
7739 : [ 9.64223e-006 ]
7740 : [ 9.60489e-006 ]
7741 : [ 9.51105e-006 ]
7742 : [ 9.73135e-006 ]
7743 : [ 9.24559e-006 ]
7744 : [ 9.34176e-006 ]
7745 : [ 9.32298e-006 ]
7746 : [ 9.70563e-006 ]
7747 : [ 9.5436e-006  ]
7748 : [ 9.33476e-006 ]
7749 : [ 9.49759e-006 ]
7750 : [ 9.35379e-006 ]
7751 : [ 9.46776e-006 ]
7752 : [ 9.23968e-006 ]
7753 : [ 9.80185e-006 ]
7754 : [ 9.88608e-006 ]
7755 : [ 9.42066e-006 ]
7756 : [ 9.33387e-006 ]
7757 : [ 9.85164e-006 ]
7758 : [ 9.52629e-006 ]
7759 : [ 9.15638e-006 ]
7760 : [ 9.59287e-006 ]
7761 : [ 9.53329e-006 ]
7762 : [ 9.62708e-006 ]
7763 : [ 9.26806e-006 ]
7764 : [ 9.76311e-006 ]
7765 : [ 9.63365e-006 ]
7766 : [ 9.65426e-006 ]
7767 : [ 9.16742e-006 ]
7768 : [ 9.48062e-006 ]
7769 : [ 9.49618e-006 ]
7770 : [ 9.87005e-006 ]
7771 : [ 9.72901e-006 ]
7772 : [ 9.72721e-006 ]
7773 : [ 9.776e-006   ]
7774 : [ 9.75768e-006 ]
7775 : [ 9.8045e-006  ]
7776 : [ 9.52663e-006 ]
7777 : [ 9.35614e-006 ]
7778 : [ 9.3761e-006  ]
7779 : [ 9.79184e-006 ]
7780 : [ 9.59973e-006 ]
7781 : [ 9.71632e-006 ]
7782 : [ 9.17369e-006 ]
7783 : [ 9.72491e-006 ]
7784 : [ 9.36056e-006 ]
7785 : [ 9.83199e-006 ]
7786 : [ 9.87106e-006 ]
7787 : [ 9.94559e-006 ]
7788 : [ 9.30978e-006 ]
7789 : [ 9.657e-006   ]
7790 : [ 9.52281e-006 ]
7791 : [ 9.34024e-006 ]
7792 : [ 9.33531e-006 ]
7793 : [ 9.37469e-006 ]
7794 : [ 9.50573e-006 ]
7795 : [ 9.42645e-006 ]
7796 : [ 9.37061e-006 ]
7797 : [ 9.76636e-006 ]
7798 : [ 9.31138e-006 ]
7799 : [ 9.41747e-006 ]
7800 : [ 9.2395e-006  ]
7801 : [ 9.48664e-006 ]
7802 : [ 9.53413e-006 ]
7803 : [ 9.65834e-006 ]
7804 : [ 9.65752e-006 ]
7805 : [ 9.27809e-006 ]
7806 : [ 9.76453e-006 ]
7807 : [ 9.52214e-006 ]
7808 : [ 9.62671e-006 ]
7809 : [ 9.77399e-006 ]
7810 : [ 9.51974e-006 ]
7811 : [ 9.25592e-006 ]
7812 : [ 9.66392e-006 ]
7813 : [ 9.5383e-006  ]
7814 : [ 9.2868e-006  ]
7815 : [ 9.48486e-006 ]
7816 : [ 9.63972e-006 ]
7817 : [ 9.56857e-006 ]
7818 : [ 9.55453e-006 ]
7819 : [ 9.83063e-006 ]
7820 : [ 9.46485e-006 ]
7821 : [ 9.29294e-006 ]
7822 : [ 9.6515e-006  ]
7823 : [ 9.21387e-006 ]
7824 : [ 9.68367e-006 ]
7825 : [ 9.8051e-006  ]
7826 : [ 9.32329e-006 ]
7827 : [ 9.77369e-006 ]
7828 : [ 9.81287e-006 ]
7829 : [ 9.16356e-006 ]
7830 : [ 9.60272e-006 ]
7831 : [ 9.37602e-006 ]
7832 : [ 9.61847e-006 ]
7833 : [ 9.42679e-006 ]
7834 : [ 9.82104e-006 ]
7835 : [ 9.63065e-006 ]
7836 : [ 9.5591e-006  ]
7837 : [ 9.37769e-006 ]
7838 : [ 9.74575e-006 ]
7839 : [ 9.77319e-006 ]
7840 : [ 9.87775e-006 ]
7841 : [ 9.49516e-006 ]
7842 : [ 9.22096e-006 ]
7843 : [ 9.46343e-006 ]
7844 : [ 9.65416e-006 ]
7845 : [ 9.77364e-006 ]
7846 : [ 9.20132e-006 ]
7847 : [ 9.61556e-006 ]
7848 : [ 9.49999e-006 ]
7849 : [ 9.46371e-006 ]
7850 : [ 9.26282e-006 ]
7851 : [ 9.53572e-006 ]
7852 : [ 9.66927e-006 ]
7853 : [ 9.69914e-006 ]
7854 : [ 9.53696e-006 ]
7855 : [ 9.29695e-006 ]
7856 : [ 9.75471e-006 ]
7857 : [ 9.3974e-006  ]
7858 : [ 9.67255e-006 ]
7859 : [ 9.34004e-006 ]
7860 : [ 9.78086e-006 ]
7861 : [ 9.55042e-006 ]
7862 : [ 9.73677e-006 ]
7863 : [ 9.43044e-006 ]
7864 : [ 9.62108e-006 ]
7865 : [ 9.33229e-006 ]
7866 : [ 9.22464e-006 ]
7867 : [ 9.45938e-006 ]
7868 : [ 9.59632e-006 ]
7869 : [ 9.24322e-006 ]
7870 : [ 9.6889e-006  ]
7871 : [ 9.24079e-006 ]
7872 : [ 9.54831e-006 ]
7873 : [ 9.36277e-006 ]
7874 : [ 9.28751e-006 ]
7875 : [ 9.91959e-006 ]
7876 : [ 9.36371e-006 ]
7877 : [ 9.52355e-006 ]
7878 : [ 9.44818e-006 ]
7879 : [ 9.69224e-006 ]
7880 : [ 9.54352e-006 ]
7881 : [ 9.36034e-006 ]
7882 : [ 9.90135e-006 ]
7883 : [ 9.72068e-006 ]
7884 : [ 9.52375e-006 ]
7885 : [ 9.81203e-006 ]
7886 : [ 9.79652e-006 ]
7887 : [ 9.08288e-006 ]
7888 : [ 9.3492e-006  ]
7889 : [ 9.63269e-006 ]
7890 : [ 9.39064e-006 ]
7891 : [ 9.34891e-006 ]
7892 : [ 9.6036e-006  ]
7893 : [ 9.42941e-006 ]
7894 : [ 9.90234e-006 ]
7895 : [ 9.4087e-006  ]
7896 : [ 9.84147e-006 ]
7897 : [ 9.68944e-006 ]
7898 : [ 9.36197e-006 ]
7899 : [ 9.20618e-006 ]
7900 : [ 9.44261e-006 ]
7901 : [ 9.95783e-006 ]
7902 : [ 9.27417e-006 ]
7903 : [ 9.27421e-006 ]
7904 : [ 9.47468e-006 ]
7905 : [ 9.59959e-006 ]
7906 : [ 9.34696e-006 ]
7907 : [ 9.72345e-006 ]
7908 : [ 9.84735e-006 ]
7909 : [ 9.37514e-006 ]
7910 : [ 9.30199e-006 ]
7911 : [ 9.41372e-006 ]
7912 : [ 9.58122e-006 ]
7913 : [ 9.349e-006   ]
7914 : [ 9.73464e-006 ]
7915 : [ 9.68338e-006 ]
7916 : [ 9.75453e-006 ]
7917 : [ 9.30911e-006 ]
7918 : [ 9.79621e-006 ]
7919 : [ 9.45352e-006 ]
7920 : [ 9.96801e-006 ]
7921 : [ 9.46513e-006 ]
7922 : [ 9.48996e-006 ]
7923 : [ 9.5433e-006  ]
7924 : [ 9.64039e-006 ]
7925 : [ 9.14805e-006 ]
7926 : [ 9.72828e-006 ]
7927 : [ 9.14095e-006 ]
7928 : [ 9.74175e-006 ]
7929 : [ 9.74296e-006 ]
7930 : [ 9.90652e-006 ]
7931 : [ 9.8126e-006  ]
7932 : [ 9.67039e-006 ]
7933 : [ 9.35851e-006 ]
7934 : [ 9.41663e-006 ]
7935 : [ 9.4206e-006  ]
7936 : [ 9.29937e-006 ]
7937 : [ 9.43133e-006 ]
7938 : [ 9.70482e-006 ]
7939 : [ 9.57931e-006 ]
7940 : [ 9.50868e-006 ]
7941 : [ 9.81024e-006 ]
7942 : [ 9.87383e-006 ]
7943 : [ 9.45255e-006 ]
7944 : [ 9.77738e-006 ]
7945 : [ 9.42845e-006 ]
7946 : [ 9.37083e-006 ]
7947 : [ 9.4277e-006  ]
7948 : [ 9.53019e-006 ]
7949 : [ 9.89597e-006 ]
7950 : [ 9.44308e-006 ]
7951 : [ 9.56457e-006 ]
7952 : [ 9.46233e-006 ]
7953 : [ 9.79739e-006 ]
7954 : [ 9.73645e-006 ]
7955 : [ 9.69072e-006 ]
7956 : [ 9.33788e-006 ]
7957 : [ 9.23469e-006 ]
7958 : [ 9.34902e-006 ]
7959 : [ 9.70998e-006 ]
7960 : [ 9.64946e-006 ]
7961 : [ 9.53215e-006 ]
7962 : [ 9.4737e-006  ]
7963 : [ 9.45439e-006 ]
7964 : [ 9.24356e-006 ]
7965 : [ 9.69399e-006 ]
7966 : [ 9.94934e-006 ]
7967 : [ 9.45941e-006 ]
7968 : [ 9.27025e-006 ]
7969 : [ 9.31926e-006 ]
7970 : [ 9.62306e-006 ]
7971 : [ 9.65387e-006 ]
7972 : [ 9.47138e-006 ]
7973 : [ 9.27025e-006 ]
7974 : [ 9.66887e-006 ]
7975 : [ 9.72734e-006 ]
7976 : [ 9.18949e-006 ]
7977 : [ 9.72848e-006 ]
7978 : [ 9.32299e-006 ]
7979 : [ 9.29982e-006 ]
7980 : [ 9.42611e-006 ]
7981 : [ 9.3499e-006  ]
7982 : [ 9.69315e-006 ]
7983 : [ 9.41749e-006 ]
7984 : [ 9.54529e-006 ]
7985 : [ 9.66074e-006 ]
7986 : [ 9.25644e-006 ]
7987 : [ 9.78336e-006 ]
7988 : [ 9.50353e-006 ]
7989 : [ 9.81997e-006 ]
7990 : [ 9.44281e-006 ]
7991 : [ 9.89299e-006 ]
7992 : [ 9.2654e-006  ]
7993 : [ 9.18811e-006 ]
7994 : [ 9.67182e-006 ]
7995 : [ 9.66778e-006 ]
7996 : [ 9.60488e-006 ]
7997 : [ 9.72766e-006 ]
7998 : [ 9.37518e-006 ]
7999 : [ 9.94039e-006 ]
8000 : [ 9.64554e-006 ]
8001 : [ 9.57297e-006 ]
8002 : [ 9.43334e-006 ]
8003 : [ 9.77967e-006 ]
8004 : [ 9.60298e-006 ]
8005 : [ 9.21015e-006 ]
8006 : [ 9.41874e-006 ]
8007 : [ 9.47701e-006 ]
8008 : [ 9.18761e-006 ]
8009 : [ 9.47081e-006 ]
8010 : [ 9.40612e-006 ]
8011 : [ 9.25659e-006 ]
8012 : [ 9.39032e-006 ]
8013 : [ 9.88856e-006 ]
8014 : [ 9.35155e-006 ]
8015 : [ 9.32982e-006 ]
8016 : [ 9.42066e-006 ]
8017 : [ 9.50937e-006 ]
8018 : [ 9.32121e-006 ]
8019 : [ 9.7653e-006  ]
8020 : [ 9.80825e-006 ]
8021 : [ 9.40879e-006 ]
8022 : [ 9.83608e-006 ]
8023 : [ 9.30211e-006 ]
8024 : [ 9.42879e-006 ]
8025 : [ 9.53839e-006 ]
8026 : [ 9.35543e-006 ]
8027 : [ 9.41972e-006 ]
8028 : [ 9.3844e-006  ]
8029 : [ 9.81218e-006 ]
8030 : [ 9.86076e-006 ]
8031 : [ 9.4281e-006  ]
8032 : [ 9.2847e-006  ]
8033 : [ 9.32619e-006 ]
8034 : [ 9.93042e-006 ]
8035 : [ 9.32451e-006 ]
8036 : [ 9.75159e-006 ]
8037 : [ 9.33638e-006 ]
8038 : [ 9.64941e-006 ]
8039 : [ 9.71932e-006 ]
8040 : [ 9.09791e-006 ]
8041 : [ 9.47753e-006 ]
8042 : [ 9.72543e-006 ]
8043 : [ 9.58892e-006 ]
8044 : [ 9.7935e-006  ]
8045 : [ 9.45287e-006 ]
8046 : [ 9.41814e-006 ]
8047 : [ 9.52178e-006 ]
8048 : [ 9.55525e-006 ]
8049 : [ 9.90742e-006 ]
8050 : [ 9.83154e-006 ]
8051 : [ 9.46854e-006 ]
8052 : [ 9.22954e-006 ]
8053 : [ 9.74171e-006 ]
8054 : [ 9.64756e-006 ]
8055 : [ 9.42819e-006 ]
8056 : [ 9.75432e-006 ]
8057 : [ 9.35279e-006 ]
8058 : [ 9.29507e-006 ]
8059 : [ 9.62559e-006 ]
8060 : [ 9.41898e-006 ]
8061 : [ 9.68247e-006 ]
8062 : [ 9.80461e-006 ]
8063 : [ 9.15708e-006 ]
8064 : [ 9.60671e-006 ]
8065 : [ 9.90396e-006 ]
8066 : [ 9.70012e-006 ]
8067 : [ 9.12798e-006 ]
8068 : [ 9.57174e-006 ]
8069 : [ 9.39466e-006 ]
8070 : [ 9.89565e-006 ]
8071 : [ 9.43118e-006 ]
8072 : [ 9.55836e-006 ]
8073 : [ 9.77358e-006 ]
8074 : [ 9.81109e-006 ]
8075 : [ 9.40807e-006 ]
8076 : [ 9.27869e-006 ]
8077 : [ 9.55197e-006 ]
8078 : [ 9.54986e-006 ]
8079 : [ 9.30572e-006 ]
8080 : [ 9.46861e-006 ]
8081 : [ 9.38346e-006 ]
8082 : [ 9.61377e-006 ]
8083 : [ 9.87752e-006 ]
8084 : [ 9.33672e-006 ]
8085 : [ 9.65116e-006 ]
8086 : [ 9.86956e-006 ]
8087 : [ 9.57828e-006 ]
8088 : [ 9.27458e-006 ]
8089 : [ 9.58568e-006 ]
8090 : [ 9.28912e-006 ]
8091 : [ 9.84472e-006 ]
8092 : [ 9.56265e-006 ]
8093 : [ 9.61766e-006 ]
8094 : [ 9.54742e-006 ]
8095 : [ 9.52709e-006 ]
8096 : [ 9.69287e-006 ]
8097 : [ 9.85822e-006 ]
8098 : [ 9.79659e-006 ]
8099 : [ 9.6476e-006  ]
8100 : [ 9.78065e-006 ]
8101 : [ 9.67336e-006 ]
8102 : [ 9.81936e-006 ]
8103 : [ 9.45224e-006 ]
8104 : [ 9.22654e-006 ]
8105 : [ 9.40354e-006 ]
8106 : [ 9.80566e-006 ]
8107 : [ 9.70078e-006 ]
8108 : [ 9.57545e-006 ]
8109 : [ 9.29499e-006 ]
8110 : [ 9.5481e-006  ]
8111 : [ 9.64267e-006 ]
8112 : [ 9.47759e-006 ]
8113 : [ 9.26732e-006 ]
8114 : [ 9.70179e-006 ]
8115 : [ 9.49448e-006 ]
8116 : [ 9.37647e-006 ]
8117 : [ 9.64837e-006 ]
8118 : [ 9.45612e-006 ]
8119 : [ 9.36384e-006 ]
8120 : [ 9.72502e-006 ]
8121 : [ 9.28131e-006 ]
8122 : [ 9.13394e-006 ]
8123 : [ 9.90757e-006 ]
8124 : [ 9.48031e-006 ]
8125 : [ 9.37873e-006 ]
8126 : [ 9.82415e-006 ]
8127 : [ 9.5391e-006  ]
8128 : [ 9.27159e-006 ]
8129 : [ 9.34906e-006 ]
8130 : [ 9.79745e-006 ]
8131 : [ 9.45013e-006 ]
8132 : [ 9.73564e-006 ]
8133 : [ 9.70472e-006 ]
8134 : [ 9.23833e-006 ]
8135 : [ 9.14374e-006 ]
8136 : [ 9.69813e-006 ]
8137 : [ 9.45603e-006 ]
8138 : [ 9.68978e-006 ]
8139 : [ 9.60831e-006 ]
8140 : [ 9.52653e-006 ]
8141 : [ 9.62379e-006 ]
8142 : [ 9.38776e-006 ]
8143 : [ 9.43395e-006 ]
8144 : [ 9.30795e-006 ]
8145 : [ 9.31854e-006 ]
8146 : [ 9.21211e-006 ]
8147 : [ 9.83757e-006 ]
8148 : [ 9.88061e-006 ]
8149 : [ 9.43282e-006 ]
8150 : [ 9.66066e-006 ]
8151 : [ 9.83407e-006 ]
8152 : [ 9.82237e-006 ]
8153 : [ 9.52761e-006 ]
8154 : [ 9.33274e-006 ]
8155 : [ 9.81497e-006 ]
8156 : [ 9.47157e-006 ]
8157 : [ 9.54456e-006 ]
8158 : [ 9.82111e-006 ]
8159 : [ 9.58917e-006 ]
8160 : [ 9.43524e-006 ]
8161 : [ 9.76802e-006 ]
8162 : [ 1.00063e-005 ]
8163 : [ 9.87965e-006 ]
8164 : [ 9.6886e-006  ]
8165 : [ 9.08029e-006 ]
8166 : [ 9.64889e-006 ]
8167 : [ 9.50263e-006 ]
8168 : [ 9.49245e-006 ]
8169 : [ 9.30273e-006 ]
8170 : [ 9.75652e-006 ]
8171 : [ 9.61519e-006 ]
8172 : [ 9.83925e-006 ]
8173 : [ 9.61878e-006 ]
8174 : [ 9.56399e-006 ]
8175 : [ 9.1268e-006  ]
8176 : [ 9.62639e-006 ]
8177 : [ 9.13275e-006 ]
8178 : [ 9.4529e-006  ]
8179 : [ 9.41551e-006 ]
8180 : [ 9.85016e-006 ]
8181 : [ 9.24064e-006 ]
8182 : [ 9.81009e-006 ]
8183 : [ 9.6068e-006  ]
8184 : [ 9.44849e-006 ]
8185 : [ 9.53857e-006 ]
8186 : [ 9.30834e-006 ]
8187 : [ 9.51475e-006 ]
8188 : [ 9.85529e-006 ]
8189 : [ 9.91603e-006 ]
8190 : [ 9.18207e-006 ]
8191 : [ 9.59555e-006 ]
8192 : [ 9.58075e-006 ]
8193 : [ 9.60892e-006 ]
8194 : [ 9.47699e-006 ]
8195 : [ 9.63934e-006 ]
8196 : [ 9.26316e-006 ]
8197 : [ 9.50304e-006 ]
8198 : [ 9.49282e-006 ]
8199 : [ 9.82167e-006 ]
8200 : [ 9.19284e-006 ]
8201 : [ 9.58817e-006 ]
8202 : [ 9.89851e-006 ]
8203 : [ 9.65989e-006 ]
8204 : [ 9.56164e-006 ]
8205 : [ 9.52062e-006 ]
8206 : [ 9.53839e-006 ]
8207 : [ 9.26469e-006 ]
8208 : [ 9.40971e-006 ]
8209 : [ 9.72892e-006 ]
8210 : [ 9.44639e-006 ]
8211 : [ 9.37417e-006 ]
8212 : [ 9.31025e-006 ]
8213 : [ 9.56648e-006 ]
8214 : [ 9.43653e-006 ]
8215 : [ 9.78698e-006 ]
8216 : [ 9.49937e-006 ]
8217 : [ 9.24605e-006 ]
8218 : [ 9.37321e-006 ]
8219 : [ 9.45056e-006 ]
8220 : [ 9.86642e-006 ]
8221 : [ 9.22435e-006 ]
8222 : [ 9.72609e-006 ]
8223 : [ 9.43643e-006 ]
8224 : [ 9.74017e-006 ]
8225 : [ 9.25858e-006 ]
8226 : [ 9.44923e-006 ]
8227 : [ 9.48866e-006 ]
8228 : [ 9.5178e-006  ]
8229 : [ 9.34686e-006 ]
8230 : [ 9.85355e-006 ]
8231 : [ 9.48165e-006 ]
8232 : [ 9.37765e-006 ]
8233 : [ 9.6045e-006  ]
8234 : [ 9.46106e-006 ]
8235 : [ 9.40161e-006 ]
8236 : [ 9.55843e-006 ]
8237 : [ 9.44436e-006 ]
8238 : [ 9.60861e-006 ]
8239 : [ 9.66125e-006 ]
8240 : [ 9.40229e-006 ]
8241 : [ 9.78425e-006 ]
8242 : [ 9.60052e-006 ]
8243 : [ 9.2922e-006  ]
8244 : [ 9.86632e-006 ]
8245 : [ 9.39125e-006 ]
8246 : [ 9.41368e-006 ]
8247 : [ 9.26929e-006 ]
8248 : [ 9.51063e-006 ]
8249 : [ 9.66302e-006 ]
8250 : [ 9.93399e-006 ]
8251 : [ 9.3649e-006  ]
8252 : [ 9.67137e-006 ]
8253 : [ 9.41153e-006 ]
8254 : [ 9.31375e-006 ]
8255 : [ 9.35802e-006 ]
8256 : [ 9.48143e-006 ]
8257 : [ 9.58081e-006 ]
8258 : [ 9.41882e-006 ]
8259 : [ 9.49367e-006 ]
8260 : [ 9.45887e-006 ]
8261 : [ 9.81216e-006 ]
8262 : [ 9.3982e-006  ]
8263 : [ 9.57597e-006 ]
8264 : [ 9.36262e-006 ]
8265 : [ 9.75652e-006 ]
8266 : [ 9.54872e-006 ]
8267 : [ 9.74543e-006 ]
8268 : [ 9.55076e-006 ]
8269 : [ 9.5562e-006  ]
8270 : [ 9.41491e-006 ]
8271 : [ 9.54223e-006 ]
8272 : [ 9.64239e-006 ]
8273 : [ 9.80052e-006 ]
8274 : [ 9.46968e-006 ]
8275 : [ 9.48088e-006 ]
8276 : [ 9.34154e-006 ]
8277 : [ 9.43361e-006 ]
8278 : [ 9.24647e-006 ]
8279 : [ 9.39357e-006 ]
8280 : [ 9.50306e-006 ]
8281 : [ 9.50213e-006 ]
8282 : [ 9.30584e-006 ]
8283 : [ 9.32052e-006 ]
8284 : [ 9.91113e-006 ]
8285 : [ 9.7268e-006  ]
8286 : [ 9.55134e-006 ]
8287 : [ 9.34442e-006 ]
8288 : [ 9.75748e-006 ]
8289 : [ 9.45442e-006 ]
8290 : [ 9.60038e-006 ]
8291 : [ 9.73971e-006 ]
8292 : [ 9.47763e-006 ]
8293 : [ 9.81037e-006 ]
8294 : [ 9.6692e-006  ]
8295 : [ 9.44277e-006 ]
8296 : [ 9.43569e-006 ]
8297 : [ 9.45618e-006 ]
8298 : [ 9.31433e-006 ]
8299 : [ 9.4771e-006  ]
8300 : [ 9.68335e-006 ]
8301 : [ 9.48932e-006 ]
8302 : [ 9.88518e-006 ]
8303 : [ 9.29197e-006 ]
8304 : [ 9.56059e-006 ]
8305 : [ 9.29256e-006 ]
8306 : [ 9.36687e-006 ]
8307 : [ 9.33606e-006 ]
8308 : [ 9.22181e-006 ]
8309 : [ 9.33216e-006 ]
8310 : [ 9.84202e-006 ]
8311 : [ 9.31284e-006 ]
8312 : [ 9.76473e-006 ]
8313 : [ 9.63946e-006 ]
8314 : [ 9.5823e-006  ]
8315 : [ 9.58045e-006 ]
8316 : [ 9.64486e-006 ]
8317 : [ 9.32329e-006 ]
8318 : [ 9.47562e-006 ]
8319 : [ 9.31784e-006 ]
8320 : [ 9.30782e-006 ]
8321 : [ 9.62565e-006 ]
8322 : [ 9.47513e-006 ]
8323 : [ 9.3148e-006  ]
8324 : [ 9.51548e-006 ]
8325 : [ 9.79194e-006 ]
8326 : [ 9.33911e-006 ]
8327 : [ 9.73634e-006 ]
8328 : [ 9.70727e-006 ]
8329 : [ 9.94854e-006 ]
8330 : [ 9.2521e-006  ]
8331 : [ 9.31609e-006 ]
8332 : [ 9.59073e-006 ]
8333 : [ 9.60422e-006 ]
8334 : [ 9.52459e-006 ]
8335 : [ 9.35864e-006 ]
8336 : [ 9.5297e-006  ]
8337 : [ 9.4581e-006  ]
8338 : [ 9.24027e-006 ]
8339 : [ 9.83522e-006 ]
8340 : [ 9.51894e-006 ]
8341 : [ 9.3414e-006  ]
8342 : [ 9.55984e-006 ]
8343 : [ 9.89059e-006 ]
8344 : [ 9.1432e-006  ]
8345 : [ 9.63822e-006 ]
8346 : [ 9.70083e-006 ]
8347 : [ 9.48106e-006 ]
8348 : [ 9.50994e-006 ]
8349 : [ 9.65117e-006 ]
8350 : [ 9.79798e-006 ]
8351 : [ 9.32265e-006 ]
8352 : [ 9.81848e-006 ]
8353 : [ 9.70648e-006 ]
8354 : [ 9.56813e-006 ]
8355 : [ 9.7239e-006  ]
8356 : [ 9.71553e-006 ]
8357 : [ 9.67437e-006 ]
8358 : [ 9.49096e-006 ]
8359 : [ 9.32462e-006 ]
8360 : [ 9.59111e-006 ]
8361 : [ 9.48895e-006 ]
8362 : [ 9.80381e-006 ]
8363 : [ 9.64913e-006 ]
8364 : [ 9.53668e-006 ]
8365 : [ 9.47002e-006 ]
8366 : [ 9.60293e-006 ]
8367 : [ 9.25836e-006 ]
8368 : [ 9.36452e-006 ]
8369 : [ 9.60739e-006 ]
8370 : [ 9.50672e-006 ]
8371 : [ 9.46479e-006 ]
8372 : [ 9.3437e-006  ]
8373 : [ 9.45249e-006 ]
8374 : [ 9.19604e-006 ]
8375 : [ 9.42102e-006 ]
8376 : [ 9.39852e-006 ]
8377 : [ 9.29667e-006 ]
8378 : [ 9.55447e-006 ]
8379 : [ 9.32762e-006 ]
8380 : [ 9.37357e-006 ]
8381 : [ 9.22312e-006 ]
8382 : [ 9.60857e-006 ]
8383 : [ 9.64225e-006 ]
8384 : [ 9.3645e-006  ]
8385 : [ 9.59561e-006 ]
8386 : [ 9.19832e-006 ]
8387 : [ 9.36654e-006 ]
8388 : [ 9.63541e-006 ]
8389 : [ 9.60722e-006 ]
8390 : [ 9.91321e-006 ]
8391 : [ 9.91174e-006 ]
8392 : [ 9.73945e-006 ]
8393 : [ 9.33364e-006 ]
8394 : [ 9.59464e-006 ]
8395 : [ 9.91196e-006 ]
8396 : [ 9.76588e-006 ]
8397 : [ 9.4066e-006  ]
8398 : [ 9.36192e-006 ]
8399 : [ 9.39776e-006 ]
8400 : [ 9.33575e-006 ]
8401 : [ 9.43823e-006 ]
8402 : [ 9.64547e-006 ]
8403 : [ 9.23433e-006 ]
8404 : [ 9.72668e-006 ]
8405 : [ 9.3008e-006  ]
8406 : [ 9.61535e-006 ]
8407 : [ 9.56709e-006 ]
8408 : [ 9.27697e-006 ]
8409 : [ 9.39506e-006 ]
8410 : [ 9.79201e-006 ]
8411 : [ 9.38819e-006 ]
8412 : [ 9.40583e-006 ]
8413 : [ 9.63813e-006 ]
8414 : [ 9.35601e-006 ]
8415 : [ 9.91592e-006 ]
8416 : [ 9.72124e-006 ]
8417 : [ 9.58588e-006 ]
8418 : [ 9.47389e-006 ]
8419 : [ 9.66925e-006 ]
8420 : [ 9.33802e-006 ]
8421 : [ 9.88652e-006 ]
8422 : [ 9.39229e-006 ]
8423 : [ 9.26978e-006 ]
8424 : [ 9.75934e-006 ]
8425 : [ 9.70523e-006 ]
8426 : [ 9.10551e-006 ]
8427 : [ 9.28855e-006 ]
8428 : [ 9.52424e-006 ]
8429 : [ 9.67851e-006 ]
8430 : [ 9.35239e-006 ]
8431 : [ 9.29869e-006 ]
8432 : [ 9.53721e-006 ]
8433 : [ 9.45899e-006 ]
8434 : [ 9.88019e-006 ]
8435 : [ 9.37728e-006 ]
8436 : [ 9.2599e-006  ]
8437 : [ 9.47165e-006 ]
8438 : [ 9.79124e-006 ]
8439 : [ 9.88435e-006 ]
8440 : [ 9.61253e-006 ]
8441 : [ 9.9081e-006  ]
8442 : [ 9.14868e-006 ]
8443 : [ 9.37591e-006 ]
8444 : [ 9.68261e-006 ]
8445 : [ 9.657e-006   ]
8446 : [ 9.72805e-006 ]
8447 : [ 9.42384e-006 ]
8448 : [ 9.49194e-006 ]
8449 : [ 9.24043e-006 ]
8450 : [ 9.64776e-006 ]
8451 : [ 9.47051e-006 ]
8452 : [ 9.17478e-006 ]
8453 : [ 9.5864e-006  ]
8454 : [ 9.787e-006   ]
8455 : [ 9.57021e-006 ]
8456 : [ 9.65886e-006 ]
8457 : [ 9.80111e-006 ]
8458 : [ 9.86109e-006 ]
8459 : [ 9.21681e-006 ]
8460 : [ 9.24958e-006 ]
8461 : [ 9.63229e-006 ]
8462 : [ 9.41359e-006 ]
8463 : [ 9.19919e-006 ]
8464 : [ 9.51891e-006 ]
8465 : [ 9.41101e-006 ]
8466 : [ 9.36749e-006 ]
8467 : [ 9.59492e-006 ]
8468 : [ 9.28995e-006 ]
8469 : [ 9.41594e-006 ]
8470 : [ 9.95983e-006 ]
8471 : [ 9.09899e-006 ]
8472 : [ 9.79155e-006 ]
8473 : [ 9.90569e-006 ]
8474 : [ 9.81441e-006 ]
8475 : [ 9.3877e-006  ]
8476 : [ 9.33886e-006 ]
8477 : [ 9.38168e-006 ]
8478 : [ 9.3164e-006  ]
8479 : [ 9.65557e-006 ]
8480 : [ 9.53844e-006 ]
8481 : [ 9.54478e-006 ]
8482 : [ 9.58431e-006 ]
8483 : [ 9.61588e-006 ]
8484 : [ 9.68507e-006 ]
8485 : [ 9.31844e-006 ]
8486 : [ 9.77214e-006 ]
8487 : [ 9.33567e-006 ]
8488 : [ 9.88243e-006 ]
8489 : [ 9.81895e-006 ]
8490 : [ 9.21018e-006 ]
8491 : [ 9.82089e-006 ]
8492 : [ 9.25787e-006 ]
8493 : [ 9.51961e-006 ]
8494 : [ 9.80534e-006 ]
8495 : [ 9.79441e-006 ]
8496 : [ 9.42506e-006 ]
8497 : [ 9.5168e-006  ]
8498 : [ 9.58873e-006 ]
8499 : [ 9.67812e-006 ]
8500 : [ 9.73963e-006 ]
8501 : [ 9.32534e-006 ]
8502 : [ 9.33513e-006 ]
8503 : [ 9.62301e-006 ]
8504 : [ 9.78674e-006 ]
8505 : [ 9.73047e-006 ]
8506 : [ 9.26517e-006 ]
8507 : [ 9.47169e-006 ]
8508 : [ 9.72151e-006 ]
8509 : [ 9.47709e-006 ]
8510 : [ 9.71826e-006 ]
8511 : [ 9.38899e-006 ]
8512 : [ 9.89037e-006 ]
8513 : [ 9.84824e-006 ]
8514 : [ 9.36405e-006 ]
8515 : [ 9.44574e-006 ]
8516 : [ 9.57537e-006 ]
8517 : [ 9.56701e-006 ]
8518 : [ 9.66186e-006 ]
8519 : [ 9.28019e-006 ]
8520 : [ 9.74307e-006 ]
8521 : [ 9.27067e-006 ]
8522 : [ 9.40804e-006 ]
8523 : [ 9.23123e-006 ]
8524 : [ 9.33802e-006 ]
8525 : [ 9.81487e-006 ]
8526 : [ 9.43854e-006 ]
8527 : [ 9.6868e-006  ]
8528 : [ 9.56958e-006 ]
8529 : [ 9.84062e-006 ]
8530 : [ 9.25856e-006 ]
8531 : [ 9.79964e-006 ]
8532 : [ 9.48957e-006 ]
8533 : [ 9.29898e-006 ]
8534 : [ 9.55197e-006 ]
8535 : [ 9.50308e-006 ]
8536 : [ 9.53593e-006 ]
8537 : [ 9.38957e-006 ]
8538 : [ 9.8226e-006  ]
8539 : [ 9.62178e-006 ]
8540 : [ 9.97015e-006 ]
8541 : [ 9.52697e-006 ]
8542 : [ 9.65115e-006 ]
8543 : [ 9.35072e-006 ]
8544 : [ 9.88985e-006 ]
8545 : [ 9.60667e-006 ]
8546 : [ 9.73399e-006 ]
8547 : [ 9.20119e-006 ]
8548 : [ 9.69213e-006 ]
8549 : [ 9.5792e-006  ]
8550 : [ 9.9363e-006  ]
8551 : [ 9.48813e-006 ]
8552 : [ 9.28387e-006 ]
8553 : [ 9.44529e-006 ]
8554 : [ 9.68078e-006 ]
8555 : [ 9.43057e-006 ]
8556 : [ 9.38621e-006 ]
8557 : [ 9.55719e-006 ]
8558 : [ 9.42839e-006 ]
8559 : [ 9.74708e-006 ]
8560 : [ 9.78165e-006 ]
8561 : [ 9.40664e-006 ]
8562 : [ 9.82633e-006 ]
8563 : [ 9.29567e-006 ]
8564 : [ 9.62797e-006 ]
8565 : [ 9.84669e-006 ]
8566 : [ 9.40774e-006 ]
8567 : [ 9.50696e-006 ]
8568 : [ 9.39837e-006 ]
8569 : [ 9.82342e-006 ]
8570 : [ 9.33644e-006 ]
8571 : [ 9.87688e-006 ]
8572 : [ 9.38629e-006 ]
8573 : [ 9.31772e-006 ]
8574 : [ 9.16255e-006 ]
8575 : [ 9.49512e-006 ]
8576 : [ 9.57031e-006 ]
8577 : [ 9.75736e-006 ]
8578 : [ 9.79049e-006 ]
8579 : [ 9.56595e-006 ]
8580 : [ 9.83984e-006 ]
8581 : [ 9.80811e-006 ]
8582 : [ 9.67997e-006 ]
8583 : [ 9.94008e-006 ]
8584 : [ 9.68198e-006 ]
8585 : [ 9.65277e-006 ]
8586 : [ 9.82546e-006 ]
8587 : [ 9.76076e-006 ]
8588 : [ 9.86253e-006 ]
8589 : [ 9.40192e-006 ]
8590 : [ 9.85052e-006 ]
8591 : [ 9.57648e-006 ]
8592 : [ 9.3452e-006  ]
8593 : [ 9.33792e-006 ]
8594 : [ 9.80695e-006 ]
8595 : [ 9.31754e-006 ]
8596 : [ 9.74773e-006 ]
8597 : [ 9.79629e-006 ]
8598 : [ 9.36461e-006 ]
8599 : [ 9.51617e-006 ]
8600 : [ 9.23279e-006 ]
8601 : [ 9.24505e-006 ]
8602 : [ 9.38085e-006 ]
8603 : [ 9.82266e-006 ]
8604 : [ 9.73316e-006 ]
8605 : [ 9.79454e-006 ]
8606 : [ 9.89909e-006 ]
8607 : [ 9.66557e-006 ]
8608 : [ 9.6636e-006  ]
8609 : [ 9.23247e-006 ]
8610 : [ 9.26182e-006 ]
8611 : [ 9.51833e-006 ]
8612 : [ 9.4107e-006  ]
8613 : [ 9.76782e-006 ]
8614 : [ 9.90438e-006 ]
8615 : [ 9.76185e-006 ]
8616 : [ 9.24422e-006 ]
8617 : [ 9.56723e-006 ]
8618 : [ 9.4226e-006  ]
8619 : [ 9.7032e-006  ]
8620 : [ 9.53741e-006 ]
8621 : [ 9.5166e-006  ]
8622 : [ 9.34845e-006 ]
8623 : [ 9.49589e-006 ]
8624 : [ 9.60953e-006 ]
8625 : [ 9.37526e-006 ]
8626 : [ 9.35094e-006 ]
8627 : [ 9.61957e-006 ]
8628 : [ 9.68265e-006 ]
8629 : [ 9.63159e-006 ]
8630 : [ 9.87045e-006 ]
8631 : [ 9.25372e-006 ]
8632 : [ 9.28313e-006 ]
8633 : [ 9.20497e-006 ]
8634 : [ 9.36978e-006 ]
8635 : [ 9.25522e-006 ]
8636 : [ 9.86983e-006 ]
8637 : [ 9.44978e-006 ]
8638 : [ 9.52458e-006 ]
8639 : [ 9.45581e-006 ]
8640 : [ 9.52383e-006 ]
8641 : [ 9.2813e-006  ]
8642 : [ 9.77337e-006 ]
8643 : [ 9.39834e-006 ]
8644 : [ 9.24193e-006 ]
8645 : [ 9.70754e-006 ]
8646 : [ 9.69184e-006 ]
8647 : [ 9.53727e-006 ]
8648 : [ 9.71306e-006 ]
8649 : [ 9.9252e-006  ]
8650 : [ 9.9414e-006  ]
8651 : [ 9.24252e-006 ]
8652 : [ 9.68131e-006 ]
8653 : [ 9.49691e-006 ]
8654 : [ 9.10953e-006 ]
8655 : [ 9.70376e-006 ]
8656 : [ 9.4005e-006  ]
8657 : [ 9.4527e-006  ]
8658 : [ 9.75618e-006 ]
8659 : [ 9.47471e-006 ]
8660 : [ 9.49072e-006 ]
8661 : [ 9.61739e-006 ]
8662 : [ 9.54189e-006 ]
8663 : [ 9.79107e-006 ]
8664 : [ 9.45313e-006 ]
8665 : [ 9.78414e-006 ]
8666 : [ 9.85157e-006 ]
8667 : [ 9.42838e-006 ]
8668 : [ 9.28904e-006 ]
8669 : [ 9.79964e-006 ]
8670 : [ 9.44798e-006 ]
8671 : [ 9.42325e-006 ]
8672 : [ 9.62779e-006 ]
8673 : [ 9.43918e-006 ]
8674 : [ 9.84866e-006 ]
8675 : [ 9.72251e-006 ]
8676 : [ 9.26727e-006 ]
8677 : [ 9.08582e-006 ]
8678 : [ 9.32293e-006 ]
8679 : [ 9.78092e-006 ]
8680 : [ 9.69779e-006 ]
8681 : [ 9.40563e-006 ]
8682 : [ 9.39808e-006 ]
8683 : [ 9.58542e-006 ]
8684 : [ 9.25563e-006 ]
8685 : [ 9.8437e-006  ]
8686 : [ 9.19603e-006 ]
8687 : [ 9.63438e-006 ]
8688 : [ 9.86988e-006 ]
8689 : [ 9.58385e-006 ]
8690 : [ 9.3196e-006  ]
8691 : [ 9.20975e-006 ]
8692 : [ 9.89705e-006 ]
8693 : [ 9.9145e-006  ]
8694 : [ 9.19631e-006 ]
8695 : [ 9.37063e-006 ]
8696 : [ 9.45998e-006 ]
8697 : [ 9.80475e-006 ]
8698 : [ 9.80761e-006 ]
8699 : [ 9.54119e-006 ]
8700 : [ 9.63101e-006 ]
8701 : [ 9.57232e-006 ]
8702 : [ 9.7226e-006  ]
8703 : [ 9.34747e-006 ]
8704 : [ 9.84726e-006 ]
8705 : [ 9.62301e-006 ]
8706 : [ 9.49727e-006 ]
8707 : [ 9.79206e-006 ]
8708 : [ 9.33717e-006 ]
8709 : [ 9.39668e-006 ]
8710 : [ 9.797e-006   ]
8711 : [ 9.42399e-006 ]
8712 : [ 9.28007e-006 ]
8713 : [ 9.40084e-006 ]
8714 : [ 9.58114e-006 ]
8715 : [ 9.52041e-006 ]
8716 : [ 9.60751e-006 ]
8717 : [ 9.34342e-006 ]
8718 : [ 9.80055e-006 ]
8719 : [ 9.75689e-006 ]
8720 : [ 9.57502e-006 ]
8721 : [ 9.15003e-006 ]
8722 : [ 9.39194e-006 ]
8723 : [ 9.89257e-006 ]
8724 : [ 9.22371e-006 ]
8725 : [ 9.75533e-006 ]
8726 : [ 9.24634e-006 ]
8727 : [ 9.46124e-006 ]
8728 : [ 9.60317e-006 ]
8729 : [ 9.47505e-006 ]
8730 : [ 9.87541e-006 ]
8731 : [ 9.59214e-006 ]
8732 : [ 9.23456e-006 ]
8733 : [ 9.8326e-006  ]
8734 : [ 9.61669e-006 ]
8735 : [ 9.59647e-006 ]
8736 : [ 9.51608e-006 ]
8737 : [ 9.5495e-006  ]
8738 : [ 9.45078e-006 ]
8739 : [ 9.79348e-006 ]
8740 : [ 9.66388e-006 ]
8741 : [ 9.62231e-006 ]
8742 : [ 9.43881e-006 ]
8743 : [ 9.41291e-006 ]
8744 : [ 9.5868e-006  ]
8745 : [ 9.47266e-006 ]
8746 : [ 9.55903e-006 ]
8747 : [ 9.78781e-006 ]
8748 : [ 9.49147e-006 ]
8749 : [ 9.66563e-006 ]
8750 : [ 9.5866e-006  ]
8751 : [ 9.39256e-006 ]
8752 : [ 9.79917e-006 ]
8753 : [ 9.49692e-006 ]
8754 : [ 9.35758e-006 ]
8755 : [ 9.63363e-006 ]
8756 : [ 9.6038e-006  ]
8757 : [ 9.45838e-006 ]
8758 : [ 9.49146e-006 ]
8759 : [ 9.57779e-006 ]
8760 : [ 9.45497e-006 ]
8761 : [ 9.40116e-006 ]
8762 : [ 9.328e-006   ]
8763 : [ 9.73754e-006 ]
8764 : [ 9.64039e-006 ]
8765 : [ 9.32378e-006 ]
8766 : [ 9.76165e-006 ]
8767 : [ 9.67212e-006 ]
8768 : [ 9.85034e-006 ]
8769 : [ 9.51927e-006 ]
8770 : [ 9.34402e-006 ]
8771 : [ 9.44566e-006 ]
8772 : [ 9.87197e-006 ]
8773 : [ 9.66049e-006 ]
8774 : [ 9.46183e-006 ]
8775 : [ 9.50065e-006 ]
8776 : [ 9.32738e-006 ]
8777 : [ 9.72753e-006 ]
8778 : [ 9.48493e-006 ]
8779 : [ 9.51591e-006 ]
8780 : [ 9.78537e-006 ]
8781 : [ 9.3846e-006  ]
8782 : [ 9.66792e-006 ]
8783 : [ 9.18977e-006 ]
8784 : [ 9.27835e-006 ]
8785 : [ 9.96634e-006 ]
8786 : [ 9.40475e-006 ]
8787 : [ 9.41624e-006 ]
8788 : [ 9.45161e-006 ]
8789 : [ 9.79355e-006 ]
8790 : [ 9.43186e-006 ]
8791 : [ 9.80859e-006 ]
8792 : [ 9.56128e-006 ]
8793 : [ 9.44078e-006 ]
8794 : [ 9.31808e-006 ]
8795 : [ 9.84513e-006 ]
8796 : [ 9.3338e-006  ]
8797 : [ 9.52218e-006 ]
8798 : [ 9.68232e-006 ]
8799 : [ 9.80376e-006 ]
8800 : [ 9.29124e-006 ]
8801 : [ 9.49706e-006 ]
8802 : [ 9.4763e-006  ]
8803 : [ 9.57914e-006 ]
8804 : [ 9.44505e-006 ]
8805 : [ 9.55588e-006 ]
8806 : [ 9.42636e-006 ]
8807 : [ 9.32722e-006 ]
8808 : [ 9.73863e-006 ]
8809 : [ 9.46555e-006 ]
8810 : [ 9.45554e-006 ]
8811 : [ 9.34521e-006 ]
8812 : [ 9.87538e-006 ]
8813 : [ 1.00018e-005 ]
8814 : [ 9.49796e-006 ]
8815 : [ 9.66565e-006 ]
8816 : [ 9.68422e-006 ]
8817 : [ 9.60826e-006 ]
8818 : [ 9.89835e-006 ]
8819 : [ 9.48092e-006 ]
8820 : [ 9.31857e-006 ]
8821 : [ 9.45964e-006 ]
8822 : [ 9.41392e-006 ]
8823 : [ 9.08152e-006 ]
8824 : [ 9.76326e-006 ]
8825 : [ 9.67495e-006 ]
8826 : [ 9.3665e-006  ]
8827 : [ 9.45438e-006 ]
8828 : [ 9.53917e-006 ]
8829 : [ 9.41886e-006 ]
8830 : [ 9.46753e-006 ]
8831 : [ 9.35625e-006 ]
8832 : [ 9.18899e-006 ]
8833 : [ 9.43806e-006 ]
8834 : [ 9.6685e-006  ]
8835 : [ 9.35013e-006 ]
8836 : [ 9.37545e-006 ]
8837 : [ 9.47419e-006 ]
8838 : [ 9.67562e-006 ]
8839 : [ 9.87655e-006 ]
8840 : [ 9.36952e-006 ]
8841 : [ 9.28263e-006 ]
8842 : [ 9.34355e-006 ]
8843 : [ 9.93018e-006 ]
8844 : [ 9.20642e-006 ]
8845 : [ 9.40196e-006 ]
8846 : [ 9.25068e-006 ]
8847 : [ 9.24067e-006 ]
8848 : [ 9.45686e-006 ]
8849 : [ 9.85329e-006 ]
8850 : [ 9.56111e-006 ]
8851 : [ 9.25749e-006 ]
8852 : [ 9.33679e-006 ]
8853 : [ 9.72558e-006 ]
8854 : [ 9.43922e-006 ]
8855 : [ 9.30665e-006 ]
8856 : [ 9.29479e-006 ]
8857 : [ 9.32458e-006 ]
8858 : [ 9.53125e-006 ]
8859 : [ 9.22201e-006 ]
8860 : [ 9.62644e-006 ]
8861 : [ 9.57088e-006 ]
8862 : [ 9.70341e-006 ]
8863 : [ 9.50319e-006 ]
8864 : [ 9.22065e-006 ]
8865 : [ 9.63343e-006 ]
8866 : [ 9.49159e-006 ]
8867 : [ 9.79099e-006 ]
8868 : [ 9.33746e-006 ]
8869 : [ 9.49782e-006 ]
8870 : [ 9.45003e-006 ]
8871 : [ 9.87419e-006 ]
8872 : [ 9.4921e-006  ]
8873 : [ 9.81638e-006 ]
8874 : [ 9.93576e-006 ]
8875 : [ 9.66153e-006 ]
8876 : [ 9.38425e-006 ]
8877 : [ 9.73209e-006 ]
8878 : [ 9.53038e-006 ]
8879 : [ 9.66879e-006 ]
8880 : [ 9.74217e-006 ]
8881 : [ 9.06888e-006 ]
8882 : [ 9.806e-006   ]
8883 : [ 9.93419e-006 ]
8884 : [ 9.51305e-006 ]
8885 : [ 9.66554e-006 ]
8886 : [ 9.63061e-006 ]
8887 : [ 9.47643e-006 ]
8888 : [ 9.48991e-006 ]
8889 : [ 9.47471e-006 ]
8890 : [ 9.6141e-006  ]
8891 : [ 9.35767e-006 ]
8892 : [ 9.42735e-006 ]
8893 : [ 9.8449e-006  ]
8894 : [ 9.61131e-006 ]
8895 : [ 9.48366e-006 ]
8896 : [ 9.95727e-006 ]
8897 : [ 9.43754e-006 ]
8898 : [ 9.51467e-006 ]
8899 : [ 9.41191e-006 ]
8900 : [ 9.71651e-006 ]
8901 : [ 9.52609e-006 ]
8902 : [ 9.35321e-006 ]
8903 : [ 9.24626e-006 ]
8904 : [ 9.6414e-006  ]
8905 : [ 9.37489e-006 ]
8906 : [ 9.31446e-006 ]
8907 : [ 9.43677e-006 ]
8908 : [ 9.51239e-006 ]
8909 : [ 9.38537e-006 ]
8910 : [ 9.48754e-006 ]
8911 : [ 9.51977e-006 ]
8912 : [ 9.46339e-006 ]
8913 : [ 9.52328e-006 ]
8914 : [ 9.71571e-006 ]
8915 : [ 9.72025e-006 ]
8916 : [ 9.68991e-006 ]
8917 : [ 9.22977e-006 ]
8918 : [ 9.50191e-006 ]
8919 : [ 9.59043e-006 ]
8920 : [ 9.43372e-006 ]
8921 : [ 9.28124e-006 ]
8922 : [ 9.32367e-006 ]
8923 : [ 9.46814e-006 ]
8924 : [ 9.79874e-006 ]
8925 : [ 9.59929e-006 ]
8926 : [ 9.5017e-006  ]
8927 : [ 9.47157e-006 ]
8928 : [ 9.66721e-006 ]
8929 : [ 9.15972e-006 ]
8930 : [ 9.87016e-006 ]
8931 : [ 9.32329e-006 ]
8932 : [ 9.31201e-006 ]
8933 : [ 9.75834e-006 ]
8934 : [ 9.56045e-006 ]
8935 : [ 9.68894e-006 ]
8936 : [ 9.48671e-006 ]
8937 : [ 9.55218e-006 ]
8938 : [ 9.52705e-006 ]
8939 : [ 9.6781e-006  ]
8940 : [ 9.31531e-006 ]
8941 : [ 9.2238e-006  ]
8942 : [ 9.53897e-006 ]
8943 : [ 9.70109e-006 ]
8944 : [ 9.40807e-006 ]
8945 : [ 9.40485e-006 ]
8946 : [ 9.74172e-006 ]
8947 : [ 9.16579e-006 ]
8948 : [ 9.3245e-006  ]
8949 : [ 9.24853e-006 ]
8950 : [ 9.50338e-006 ]
8951 : [ 9.49694e-006 ]
8952 : [ 9.77931e-006 ]
8953 : [ 9.72373e-006 ]
8954 : [ 9.38576e-006 ]
8955 : [ 9.57714e-006 ]
8956 : [ 9.57119e-006 ]
8957 : [ 9.88319e-006 ]
8958 : [ 9.66193e-006 ]
8959 : [ 9.36571e-006 ]
8960 : [ 9.70732e-006 ]
8961 : [ 9.60634e-006 ]
8962 : [ 9.38526e-006 ]
8963 : [ 9.68305e-006 ]
8964 : [ 9.3062e-006  ]
8965 : [ 9.41927e-006 ]
8966 : [ 9.32848e-006 ]
8967 : [ 9.7283e-006  ]
8968 : [ 9.49157e-006 ]
8969 : [ 9.85609e-006 ]
8970 : [ 9.33642e-006 ]
8971 : [ 9.79632e-006 ]
8972 : [ 9.30734e-006 ]
8973 : [ 9.42484e-006 ]
8974 : [ 9.17208e-006 ]
8975 : [ 9.22813e-006 ]
8976 : [ 9.70813e-006 ]
8977 : [ 9.47588e-006 ]
8978 : [ 9.83857e-006 ]
8979 : [ 9.49285e-006 ]
8980 : [ 9.48108e-006 ]
8981 : [ 9.59865e-006 ]
8982 : [ 9.4352e-006  ]
8983 : [ 9.3178e-006  ]
8984 : [ 9.5204e-006  ]
8985 : [ 9.58004e-006 ]
8986 : [ 9.4086e-006  ]
8987 : [ 9.3954e-006  ]
8988 : [ 9.50504e-006 ]
8989 : [ 9.87836e-006 ]
8990 : [ 9.48596e-006 ]
8991 : [ 9.49357e-006 ]
8992 : [ 9.47441e-006 ]
8993 : [ 9.25733e-006 ]
8994 : [ 9.28998e-006 ]
8995 : [ 9.82956e-006 ]
8996 : [ 9.57526e-006 ]
8997 : [ 9.59594e-006 ]
8998 : [ 9.37039e-006 ]
8999 : [ 9.69155e-006 ]
9000 : [ 9.62359e-006 ]
9001 : [ 9.44982e-006 ]
9002 : [ 9.118e-006   ]
9003 : [ 9.75431e-006 ]
9004 : [ 9.4285e-006  ]
9005 : [ 9.56288e-006 ]
9006 : [ 9.36427e-006 ]
9007 : [ 9.60042e-006 ]
9008 : [ 9.36655e-006 ]
9009 : [ 9.42524e-006 ]
9010 : [ 9.63879e-006 ]
9011 : [ 9.61942e-006 ]
9012 : [ 9.40176e-006 ]
9013 : [ 9.4203e-006  ]
9014 : [ 9.82872e-006 ]
9015 : [ 9.81892e-006 ]
9016 : [ 9.67083e-006 ]
9017 : [ 9.75226e-006 ]
9018 : [ 9.3401e-006  ]
9019 : [ 9.75141e-006 ]
9020 : [ 9.67595e-006 ]
9021 : [ 9.31051e-006 ]
9022 : [ 9.28696e-006 ]
9023 : [ 9.31399e-006 ]
9024 : [ 9.36982e-006 ]
9025 : [ 9.90301e-006 ]
9026 : [ 9.68457e-006 ]
9027 : [ 9.31328e-006 ]
9028 : [ 9.48102e-006 ]
9029 : [ 9.52112e-006 ]
9030 : [ 9.61653e-006 ]
9031 : [ 9.66565e-006 ]
9032 : [ 9.26873e-006 ]
9033 : [ 9.78681e-006 ]
9034 : [ 9.3881e-006  ]
9035 : [ 9.32038e-006 ]
9036 : [ 9.84657e-006 ]
9037 : [ 9.85947e-006 ]
9038 : [ 9.53938e-006 ]
9039 : [ 9.86932e-006 ]
9040 : [ 9.53578e-006 ]
9041 : [ 9.74791e-006 ]
9042 : [ 9.32341e-006 ]
9043 : [ 9.60012e-006 ]
9044 : [ 9.64352e-006 ]
9045 : [ 9.44116e-006 ]
9046 : [ 9.28872e-006 ]
9047 : [ 9.3847e-006  ]
9048 : [ 9.19762e-006 ]
9049 : [ 9.28465e-006 ]
9050 : [ 9.19195e-006 ]
9051 : [ 9.20887e-006 ]
9052 : [ 9.38835e-006 ]
9053 : [ 9.40555e-006 ]
9054 : [ 9.60533e-006 ]
9055 : [ 9.19499e-006 ]
9056 : [ 9.72578e-006 ]
9057 : [ 9.40078e-006 ]
9058 : [ 9.30661e-006 ]
9059 : [ 9.40019e-006 ]
9060 : [ 9.41345e-006 ]
9061 : [ 9.33958e-006 ]
9062 : [ 9.63987e-006 ]
9063 : [ 9.68851e-006 ]
9064 : [ 9.38207e-006 ]
9065 : [ 9.67881e-006 ]
9066 : [ 9.31079e-006 ]
9067 : [ 9.64487e-006 ]
9068 : [ 9.28188e-006 ]
9069 : [ 9.53119e-006 ]
9070 : [ 9.34334e-006 ]
9071 : [ 9.36751e-006 ]
9072 : [ 9.46585e-006 ]
9073 : [ 9.92938e-006 ]
9074 : [ 9.5177e-006  ]
9075 : [ 9.39526e-006 ]
9076 : [ 9.44173e-006 ]
9077 : [ 9.277e-006   ]
9078 : [ 9.63665e-006 ]
9079 : [ 9.5203e-006  ]
9080 : [ 9.57828e-006 ]
9081 : [ 9.68079e-006 ]
9082 : [ 9.51637e-006 ]
9083 : [ 9.4057e-006  ]
9084 : [ 9.34795e-006 ]
9085 : [ 9.45255e-006 ]
9086 : [ 9.33623e-006 ]
9087 : [ 9.68372e-006 ]
9088 : [ 9.3038e-006  ]
9089 : [ 9.76245e-006 ]
9090 : [ 9.64746e-006 ]
9091 : [ 9.85641e-006 ]
9092 : [ 9.76637e-006 ]
9093 : [ 9.82849e-006 ]
9094 : [ 9.62595e-006 ]
9095 : [ 9.89015e-006 ]
9096 : [ 9.48955e-006 ]
9097 : [ 9.59072e-006 ]
9098 : [ 9.31197e-006 ]
9099 : [ 9.41552e-006 ]
9100 : [ 9.36907e-006 ]
9101 : [ 9.86855e-006 ]
9102 : [ 9.65998e-006 ]
9103 : [ 9.67163e-006 ]
9104 : [ 9.3949e-006  ]
9105 : [ 9.7961e-006  ]
9106 : [ 9.83576e-006 ]
9107 : [ 9.4087e-006  ]
9108 : [ 9.24224e-006 ]
9109 : [ 9.82926e-006 ]
9110 : [ 9.45853e-006 ]
9111 : [ 9.31613e-006 ]
9112 : [ 9.33831e-006 ]
9113 : [ 9.22852e-006 ]
9114 : [ 9.70566e-006 ]
9115 : [ 9.83496e-006 ]
9116 : [ 9.52472e-006 ]
9117 : [ 9.88471e-006 ]
9118 : [ 9.33687e-006 ]
9119 : [ 9.84366e-006 ]
9120 : [ 9.5577e-006  ]
9121 : [ 9.78678e-006 ]
9122 : [ 9.18982e-006 ]
9123 : [ 9.2694e-006  ]
9124 : [ 9.47981e-006 ]
9125 : [ 9.77696e-006 ]
9126 : [ 9.90637e-006 ]
9127 : [ 9.53737e-006 ]
9128 : [ 9.72168e-006 ]
9129 : [ 9.45391e-006 ]
9130 : [ 9.57976e-006 ]
9131 : [ 9.57621e-006 ]
9132 : [ 9.3087e-006  ]
9133 : [ 9.94686e-006 ]
9134 : [ 9.36186e-006 ]
9135 : [ 9.54928e-006 ]
9136 : [ 9.77913e-006 ]
9137 : [ 9.42937e-006 ]
9138 : [ 9.41484e-006 ]
9139 : [ 9.73045e-006 ]
9140 : [ 9.26612e-006 ]
9141 : [ 9.70152e-006 ]
9142 : [ 9.51538e-006 ]
9143 : [ 9.58298e-006 ]
9144 : [ 9.18466e-006 ]
9145 : [ 9.76765e-006 ]
9146 : [ 9.55355e-006 ]
9147 : [ 9.58317e-006 ]
9148 : [ 9.65406e-006 ]
9149 : [ 9.77742e-006 ]
9150 : [ 9.67894e-006 ]
9151 : [ 9.42602e-006 ]
9152 : [ 9.8767e-006  ]
9153 : [ 9.45469e-006 ]
9154 : [ 9.69513e-006 ]
9155 : [ 9.31908e-006 ]
9156 : [ 9.7674e-006  ]
9157 : [ 9.52733e-006 ]
9158 : [ 9.78667e-006 ]
9159 : [ 9.38528e-006 ]
9160 : [ 9.50332e-006 ]
9161 : [ 9.79849e-006 ]
9162 : [ 9.50129e-006 ]
9163 : [ 9.7771e-006  ]
9164 : [ 9.67394e-006 ]
9165 : [ 9.27589e-006 ]
9166 : [ 9.59313e-006 ]
9167 : [ 9.52205e-006 ]
9168 : [ 9.37715e-006 ]
9169 : [ 9.19539e-006 ]
9170 : [ 9.77938e-006 ]
9171 : [ 9.35125e-006 ]
9172 : [ 9.7975e-006  ]
9173 : [ 9.79042e-006 ]
9174 : [ 9.82779e-006 ]
9175 : [ 9.73978e-006 ]
9176 : [ 9.60188e-006 ]
9177 : [ 9.74551e-006 ]
9178 : [ 9.36696e-006 ]
9179 : [ 9.70265e-006 ]
9180 : [ 9.70714e-006 ]
9181 : [ 9.24991e-006 ]
9182 : [ 9.44071e-006 ]
9183 : [ 9.46247e-006 ]
9184 : [ 9.62018e-006 ]
9185 : [ 9.33549e-006 ]
9186 : [ 9.7518e-006  ]
9187 : [ 9.37592e-006 ]
9188 : [ 9.69368e-006 ]
9189 : [ 9.33479e-006 ]
9190 : [ 9.35277e-006 ]
9191 : [ 9.26762e-006 ]
9192 : [ 9.75669e-006 ]
9193 : [ 9.35193e-006 ]
9194 : [ 9.32337e-006 ]
9195 : [ 9.80902e-006 ]
9196 : [ 9.91239e-006 ]
9197 : [ 9.59549e-006 ]
9198 : [ 9.42326e-006 ]
9199 : [ 9.62601e-006 ]
9200 : [ 9.80267e-006 ]
9201 : [ 9.16294e-006 ]
9202 : [ 9.46244e-006 ]
9203 : [ 9.53331e-006 ]
9204 : [ 9.49485e-006 ]
9205 : [ 9.69706e-006 ]
9206 : [ 9.43258e-006 ]
9207 : [ 9.64471e-006 ]
9208 : [ 9.38943e-006 ]
9209 : [ 9.69627e-006 ]
9210 : [ 9.28663e-006 ]
9211 : [ 9.42487e-006 ]
9212 : [ 9.54161e-006 ]
9213 : [ 9.54336e-006 ]
9214 : [ 9.48496e-006 ]
9215 : [ 9.35252e-006 ]
9216 : [ 9.76859e-006 ]
9217 : [ 9.55106e-006 ]
9218 : [ 9.33386e-006 ]
9219 : [ 9.44705e-006 ]
9220 : [ 9.60184e-006 ]
9221 : [ 9.83133e-006 ]
9222 : [ 9.74432e-006 ]
9223 : [ 9.88918e-006 ]
9224 : [ 9.77374e-006 ]
9225 : [ 9.36884e-006 ]
9226 : [ 9.31385e-006 ]
9227 : [ 9.4965e-006  ]
9228 : [ 9.67793e-006 ]
9229 : [ 9.27147e-006 ]
9230 : [ 9.53123e-006 ]
9231 : [ 9.24248e-006 ]
9232 : [ 9.71906e-006 ]
9233 : [ 9.35014e-006 ]
9234 : [ 9.79028e-006 ]
9235 : [ 9.38565e-006 ]
9236 : [ 9.76546e-006 ]
9237 : [ 9.79649e-006 ]
9238 : [ 9.41687e-006 ]
9239 : [ 9.56647e-006 ]
9240 : [ 9.45397e-006 ]
9241 : [ 9.76574e-006 ]
9242 : [ 9.75298e-006 ]
9243 : [ 9.73373e-006 ]
9244 : [ 9.83735e-006 ]
9245 : [ 9.36877e-006 ]
9246 : [ 9.7621e-006  ]
9247 : [ 9.15314e-006 ]
9248 : [ 9.13125e-006 ]
9249 : [ 9.60339e-006 ]
9250 : [ 9.58516e-006 ]
9251 : [ 9.47854e-006 ]
9252 : [ 9.43784e-006 ]
9253 : [ 9.77611e-006 ]
9254 : [ 9.76554e-006 ]
9255 : [ 9.53126e-006 ]
9256 : [ 9.7152e-006  ]
9257 : [ 9.81733e-006 ]
9258 : [ 9.54695e-006 ]
9259 : [ 9.21829e-006 ]
9260 : [ 9.5023e-006  ]
9261 : [ 9.55151e-006 ]
9262 : [ 9.38235e-006 ]
9263 : [ 9.42364e-006 ]
9264 : [ 9.75193e-006 ]
9265 : [ 9.33835e-006 ]
9266 : [ 9.6816e-006  ]
9267 : [ 9.27991e-006 ]
9268 : [ 9.62371e-006 ]
9269 : [ 9.73722e-006 ]
9270 : [ 9.4455e-006  ]
9271 : [ 9.57196e-006 ]
9272 : [ 9.32873e-006 ]
9273 : [ 9.5756e-006  ]
9274 : [ 9.52627e-006 ]
9275 : [ 9.74891e-006 ]
9276 : [ 9.48463e-006 ]
9277 : [ 9.76817e-006 ]
9278 : [ 9.31365e-006 ]
9279 : [ 9.4967e-006  ]
9280 : [ 9.57168e-006 ]
9281 : [ 9.7924e-006  ]
9282 : [ 9.65794e-006 ]
9283 : [ 9.40304e-006 ]
9284 : [ 9.61327e-006 ]
9285 : [ 9.43851e-006 ]
9286 : [ 9.58722e-006 ]
9287 : [ 9.3298e-006  ]
9288 : [ 9.73804e-006 ]
9289 : [ 9.38103e-006 ]
9290 : [ 9.56737e-006 ]
9291 : [ 9.69707e-006 ]
9292 : [ 9.57493e-006 ]
9293 : [ 9.67189e-006 ]
9294 : [ 9.35336e-006 ]
9295 : [ 9.21602e-006 ]
9296 : [ 9.26434e-006 ]
9297 : [ 9.8037e-006  ]
9298 : [ 9.36888e-006 ]
9299 : [ 9.59728e-006 ]
9300 : [ 9.49579e-006 ]
9301 : [ 9.74627e-006 ]
9302 : [ 9.37311e-006 ]
9303 : [ 9.23912e-006 ]
9304 : [ 9.73922e-006 ]
9305 : [ 9.33203e-006 ]
9306 : [ 9.71395e-006 ]
9307 : [ 9.51841e-006 ]
9308 : [ 9.70055e-006 ]
9309 : [ 9.45799e-006 ]
9310 : [ 9.36053e-006 ]
9311 : [ 9.64071e-006 ]
9312 : [ 9.38541e-006 ]
9313 : [ 9.2124e-006  ]
9314 : [ 9.63185e-006 ]
9315 : [ 9.24485e-006 ]
9316 : [ 9.94186e-006 ]
9317 : [ 9.60896e-006 ]
9318 : [ 9.35416e-006 ]
9319 : [ 9.82761e-006 ]
9320 : [ 9.45281e-006 ]
9321 : [ 9.68688e-006 ]
9322 : [ 9.14787e-006 ]
9323 : [ 9.44113e-006 ]
9324 : [ 9.84261e-006 ]
9325 : [ 9.90123e-006 ]
9326 : [ 9.27867e-006 ]
9327 : [ 9.47706e-006 ]
9328 : [ 9.61293e-006 ]
9329 : [ 9.95543e-006 ]
9330 : [ 9.77036e-006 ]
9331 : [ 9.65309e-006 ]
9332 : [ 9.44596e-006 ]
9333 : [ 9.7872e-006  ]
9334 : [ 9.61995e-006 ]
9335 : [ 9.31606e-006 ]
9336 : [ 9.97337e-006 ]
9337 : [ 9.32174e-006 ]
9338 : [ 9.56104e-006 ]
9339 : [ 9.2293e-006  ]
9340 : [ 9.22645e-006 ]
9341 : [ 9.44148e-006 ]
9342 : [ 9.82223e-006 ]
9343 : [ 9.54966e-006 ]
9344 : [ 9.50039e-006 ]
9345 : [ 9.49503e-006 ]
9346 : [ 9.94031e-006 ]
9347 : [ 9.23525e-006 ]
9348 : [ 9.57866e-006 ]
9349 : [ 9.37231e-006 ]
9350 : [ 9.37708e-006 ]
9351 : [ 9.45082e-006 ]
9352 : [ 9.69549e-006 ]
9353 : [ 9.37928e-006 ]
9354 : [ 9.28747e-006 ]
9355 : [ 9.69149e-006 ]
9356 : [ 9.42559e-006 ]
9357 : [ 9.80266e-006 ]
9358 : [ 9.49964e-006 ]
9359 : [ 9.46294e-006 ]
9360 : [ 9.76308e-006 ]
9361 : [ 9.45458e-006 ]
9362 : [ 9.28614e-006 ]
9363 : [ 9.73689e-006 ]
9364 : [ 9.7058e-006  ]
9365 : [ 9.39964e-006 ]
9366 : [ 9.40513e-006 ]
9367 : [ 9.31656e-006 ]
9368 : [ 9.60634e-006 ]
9369 : [ 9.44559e-006 ]
9370 : [ 9.71079e-006 ]
9371 : [ 9.61175e-006 ]
9372 : [ 9.70144e-006 ]
9373 : [ 9.34705e-006 ]
9374 : [ 9.87088e-006 ]
9375 : [ 9.44976e-006 ]
9376 : [ 9.50729e-006 ]
9377 : [ 9.73899e-006 ]
9378 : [ 9.25461e-006 ]
9379 : [ 9.76599e-006 ]
9380 : [ 9.33836e-006 ]
9381 : [ 9.59947e-006 ]
9382 : [ 9.58428e-006 ]
9383 : [ 9.81999e-006 ]
9384 : [ 9.5811e-006  ]
9385 : [ 9.35188e-006 ]
9386 : [ 9.41307e-006 ]
9387 : [ 9.35699e-006 ]
9388 : [ 9.4796e-006  ]
9389 : [ 9.65354e-006 ]
9390 : [ 9.50513e-006 ]
9391 : [ 9.54752e-006 ]
9392 : [ 9.10335e-006 ]
9393 : [ 9.46636e-006 ]
9394 : [ 9.39527e-006 ]
9395 : [ 9.94858e-006 ]
9396 : [ 9.39142e-006 ]
9397 : [ 9.68431e-006 ]
9398 : [ 9.50895e-006 ]
9399 : [ 9.34485e-006 ]
9400 : [ 9.74484e-006 ]
9401 : [ 9.70597e-006 ]
9402 : [ 9.22859e-006 ]
9403 : [ 9.44808e-006 ]
9404 : [ 9.16868e-006 ]
9405 : [ 9.5611e-006  ]
9406 : [ 9.60731e-006 ]
9407 : [ 9.41828e-006 ]
9408 : [ 9.72347e-006 ]
9409 : [ 9.35233e-006 ]
9410 : [ 9.78216e-006 ]
9411 : [ 9.50816e-006 ]
9412 : [ 9.61393e-006 ]
9413 : [ 9.44383e-006 ]
9414 : [ 9.71927e-006 ]
9415 : [ 9.43376e-006 ]
9416 : [ 9.56806e-006 ]
9417 : [ 9.71103e-006 ]
9418 : [ 9.76452e-006 ]
9419 : [ 9.72843e-006 ]
9420 : [ 9.92284e-006 ]
9421 : [ 9.71089e-006 ]
9422 : [ 9.88315e-006 ]
9423 : [ 9.23738e-006 ]
9424 : [ 9.45759e-006 ]
9425 : [ 9.58495e-006 ]
9426 : [ 9.53388e-006 ]
9427 : [ 9.66943e-006 ]
9428 : [ 9.26676e-006 ]
9429 : [ 9.53139e-006 ]
9430 : [ 9.55465e-006 ]
9431 : [ 9.87397e-006 ]
9432 : [ 9.1539e-006  ]
9433 : [ 9.54436e-006 ]
9434 : [ 9.68762e-006 ]
9435 : [ 9.71182e-006 ]
9436 : [ 9.25495e-006 ]
9437 : [ 9.75225e-006 ]
9438 : [ 9.42624e-006 ]
9439 : [ 9.87624e-006 ]
9440 : [ 9.52799e-006 ]
9441 : [ 9.57983e-006 ]
9442 : [ 9.27762e-006 ]
9443 : [ 9.67944e-006 ]
9444 : [ 9.3383e-006  ]
9445 : [ 9.52028e-006 ]
9446 : [ 9.49192e-006 ]
9447 : [ 9.36579e-006 ]
9448 : [ 9.2129e-006  ]
9449 : [ 9.43754e-006 ]
9450 : [ 9.48419e-006 ]
9451 : [ 9.15798e-006 ]
9452 : [ 9.8555e-006  ]
9453 : [ 9.44482e-006 ]
9454 : [ 9.47186e-006 ]
9455 : [ 9.38905e-006 ]
9456 : [ 9.53229e-006 ]
9457 : [ 9.65563e-006 ]
9458 : [ 9.77505e-006 ]
9459 : [ 9.32104e-006 ]
9460 : [ 9.44462e-006 ]
9461 : [ 9.24995e-006 ]
9462 : [ 9.40125e-006 ]
9463 : [ 9.15692e-006 ]
9464 : [ 9.65397e-006 ]
9465 : [ 9.52573e-006 ]
9466 : [ 9.38067e-006 ]
9467 : [ 9.47552e-006 ]
9468 : [ 9.45715e-006 ]
9469 : [ 9.6616e-006  ]
9470 : [ 9.59754e-006 ]
9471 : [ 9.34152e-006 ]
9472 : [ 9.52177e-006 ]
9473 : [ 9.89766e-006 ]
9474 : [ 9.48834e-006 ]
9475 : [ 9.78854e-006 ]
9476 : [ 9.58764e-006 ]
9477 : [ 9.5466e-006  ]
9478 : [ 9.41855e-006 ]
9479 : [ 9.63044e-006 ]
9480 : [ 9.33138e-006 ]
9481 : [ 9.58078e-006 ]
9482 : [ 9.6005e-006  ]
9483 : [ 9.46405e-006 ]
9484 : [ 9.9194e-006  ]
9485 : [ 9.7887e-006  ]
9486 : [ 9.44407e-006 ]
9487 : [ 9.71218e-006 ]
9488 : [ 9.69151e-006 ]
9489 : [ 9.5144e-006  ]
9490 : [ 9.4929e-006  ]
9491 : [ 9.65107e-006 ]
9492 : [ 9.76459e-006 ]
9493 : [ 9.39061e-006 ]
9494 : [ 9.25137e-006 ]
9495 : [ 9.72902e-006 ]
9496 : [ 9.57042e-006 ]
9497 : [ 9.66976e-006 ]
9498 : [ 9.91619e-006 ]
9499 : [ 9.68306e-006 ]
9500 : [ 9.69806e-006 ]
9501 : [ 9.80009e-006 ]
9502 : [ 9.76879e-006 ]
9503 : [ 9.54999e-006 ]
9504 : [ 9.56683e-006 ]
9505 : [ 9.75506e-006 ]
9506 : [ 9.67573e-006 ]
9507 : [ 9.4766e-006  ]
9508 : [ 9.20411e-006 ]
9509 : [ 9.7739e-006  ]
9510 : [ 9.61534e-006 ]
9511 : [ 9.68646e-006 ]
9512 : [ 9.57794e-006 ]
9513 : [ 9.60815e-006 ]
9514 : [ 9.79896e-006 ]
9515 : [ 9.37763e-006 ]
9516 : [ 9.82049e-006 ]
9517 : [ 9.70394e-006 ]
9518 : [ 9.39536e-006 ]
9519 : [ 9.29323e-006 ]
9520 : [ 9.7367e-006  ]
9521 : [ 9.23194e-006 ]
9522 : [ 9.72397e-006 ]
9523 : [ 9.41108e-006 ]
9524 : [ 9.65878e-006 ]
9525 : [ 9.29581e-006 ]
9526 : [ 9.34006e-006 ]
9527 : [ 9.37752e-006 ]
9528 : [ 9.40602e-006 ]
9529 : [ 9.63778e-006 ]
9530 : [ 9.16907e-006 ]
9531 : [ 9.65814e-006 ]
9532 : [ 9.72895e-006 ]
9533 : [ 9.88729e-006 ]
9534 : [ 9.52541e-006 ]
9535 : [ 9.32746e-006 ]
9536 : [ 9.71681e-006 ]
9537 : [ 9.52469e-006 ]
9538 : [ 9.48345e-006 ]
9539 : [ 9.31673e-006 ]
9540 : [ 9.46186e-006 ]
9541 : [ 9.38554e-006 ]
9542 : [ 9.33914e-006 ]
9543 : [ 9.74783e-006 ]
9544 : [ 9.46985e-006 ]
9545 : [ 9.55337e-006 ]
9546 : [ 9.6899e-006  ]
9547 : [ 9.30916e-006 ]
9548 : [ 9.1569e-006  ]
9549 : [ 9.51096e-006 ]
9550 : [ 9.22514e-006 ]
9551 : [ 9.78936e-006 ]
9552 : [ 9.4156e-006  ]
9553 : [ 9.38815e-006 ]
9554 : [ 9.43931e-006 ]
9555 : [ 9.24539e-006 ]
9556 : [ 9.85587e-006 ]
9557 : [ 9.61022e-006 ]
9558 : [ 9.30037e-006 ]
9559 : [ 9.77421e-006 ]
9560 : [ 9.59818e-006 ]
9561 : [ 9.69333e-006 ]
9562 : [ 9.35104e-006 ]
9563 : [ 9.31437e-006 ]
9564 : [ 9.49814e-006 ]
9565 : [ 9.1994e-006  ]
9566 : [ 9.24396e-006 ]
9567 : [ 9.48567e-006 ]
9568 : [ 9.2941e-006  ]
9569 : [ 9.14829e-006 ]
9570 : [ 9.46392e-006 ]
9571 : [ 9.74291e-006 ]
9572 : [ 9.50774e-006 ]
9573 : [ 9.96185e-006 ]
9574 : [ 9.49138e-006 ]
9575 : [ 9.574e-006   ]
9576 : [ 9.29375e-006 ]
9577 : [ 9.76388e-006 ]
9578 : [ 9.16489e-006 ]
9579 : [ 9.78511e-006 ]
9580 : [ 9.43367e-006 ]
9581 : [ 9.72778e-006 ]
9582 : [ 9.35074e-006 ]
9583 : [ 9.6582e-006  ]
9584 : [ 9.45696e-006 ]
9585 : [ 9.92061e-006 ]
9586 : [ 9.47302e-006 ]
9587 : [ 9.35836e-006 ]
9588 : [ 9.6749e-006  ]
9589 : [ 9.58702e-006 ]
9590 : [ 9.26225e-006 ]
9591 : [ 9.42983e-006 ]
9592 : [ 9.61111e-006 ]
9593 : [ 9.2926e-006  ]
9594 : [ 9.49613e-006 ]
9595 : [ 9.5768e-006  ]
9596 : [ 9.73238e-006 ]
9597 : [ 9.83718e-006 ]
9598 : [ 9.81529e-006 ]
9599 : [ 9.20473e-006 ]
9600 : [ 9.47266e-006 ]
9601 : [ 9.51782e-006 ]
9602 : [ 9.61504e-006 ]
9603 : [ 9.65799e-006 ]
9604 : [ 9.35937e-006 ]
9605 : [ 9.4218e-006  ]
9606 : [ 9.4167e-006  ]
9607 : [ 9.46657e-006 ]
9608 : [ 9.3764e-006  ]
9609 : [ 9.74653e-006 ]
9610 : [ 9.37853e-006 ]
9611 : [ 9.3145e-006  ]
9612 : [ 9.56026e-006 ]
9613 : [ 9.28348e-006 ]
9614 : [ 9.59014e-006 ]
9615 : [ 9.80828e-006 ]
9616 : [ 9.89268e-006 ]
9617 : [ 9.2914e-006  ]
9618 : [ 9.65506e-006 ]
9619 : [ 9.79466e-006 ]
9620 : [ 9.17949e-006 ]
9621 : [ 9.62317e-006 ]
9622 : [ 9.66852e-006 ]
9623 : [ 9.25828e-006 ]
9624 : [ 9.72696e-006 ]
9625 : [ 9.38536e-006 ]
9626 : [ 9.51448e-006 ]
9627 : [ 9.61532e-006 ]
9628 : [ 9.12217e-006 ]
9629 : [ 9.51005e-006 ]
9630 : [ 9.3991e-006  ]
9631 : [ 9.34722e-006 ]
9632 : [ 9.25157e-006 ]
9633 : [ 9.81656e-006 ]
9634 : [ 9.4346e-006  ]
9635 : [ 9.24151e-006 ]
9636 : [ 9.30493e-006 ]
9637 : [ 9.64657e-006 ]
9638 : [ 9.86481e-006 ]
9639 : [ 9.35295e-006 ]
9640 : [ 9.56595e-006 ]
9641 : [ 9.56149e-006 ]
9642 : [ 9.70337e-006 ]
9643 : [ 9.46351e-006 ]
9644 : [ 9.4079e-006  ]
9645 : [ 9.82546e-006 ]
9646 : [ 9.51575e-006 ]
9647 : [ 9.47001e-006 ]
9648 : [ 9.37911e-006 ]
9649 : [ 9.37949e-006 ]
9650 : [ 9.33791e-006 ]
9651 : [ 9.21522e-006 ]
9652 : [ 9.53981e-006 ]
9653 : [ 9.48178e-006 ]
9654 : [ 9.29623e-006 ]
9655 : [ 9.67991e-006 ]
9656 : [ 9.40261e-006 ]
9657 : [ 9.58393e-006 ]
9658 : [ 9.23431e-006 ]
9659 : [ 9.65087e-006 ]
9660 : [ 9.35626e-006 ]
9661 : [ 9.33669e-006 ]
9662 : [ 9.44317e-006 ]
9663 : [ 9.60404e-006 ]
9664 : [ 9.50919e-006 ]
9665 : [ 9.42445e-006 ]
9666 : [ 9.68222e-006 ]
9667 : [ 9.62539e-006 ]
9668 : [ 9.63303e-006 ]
9669 : [ 9.33062e-006 ]
9670 : [ 9.34761e-006 ]
9671 : [ 9.14919e-006 ]
9672 : [ 9.44671e-006 ]
9673 : [ 9.86205e-006 ]
9674 : [ 9.67204e-006 ]
9675 : [ 9.3296e-006  ]
9676 : [ 9.71833e-006 ]
9677 : [ 9.751e-006   ]
9678 : [ 9.66404e-006 ]
9679 : [ 9.63678e-006 ]
9680 : [ 9.36693e-006 ]
9681 : [ 9.42724e-006 ]
9682 : [ 9.504e-006   ]
9683 : [ 9.22267e-006 ]
9684 : [ 9.46449e-006 ]
9685 : [ 9.73155e-006 ]
9686 : [ 9.70865e-006 ]
9687 : [ 9.72517e-006 ]
9688 : [ 9.17418e-006 ]
9689 : [ 9.72432e-006 ]
9690 : [ 9.79935e-006 ]
9691 : [ 9.2177e-006  ]
9692 : [ 9.53515e-006 ]
9693 : [ 9.779e-006   ]
9694 : [ 9.2581e-006  ]
9695 : [ 9.72742e-006 ]
9696 : [ 9.59087e-006 ]
9697 : [ 9.58705e-006 ]
9698 : [ 9.42546e-006 ]
9699 : [ 9.80308e-006 ]
9700 : [ 9.81562e-006 ]
9701 : [ 9.5294e-006  ]
9702 : [ 9.71657e-006 ]
9703 : [ 9.58504e-006 ]
9704 : [ 9.52179e-006 ]
9705 : [ 9.61837e-006 ]
9706 : [ 9.33019e-006 ]
9707 : [ 9.6351e-006  ]
9708 : [ 9.52571e-006 ]
9709 : [ 9.46124e-006 ]
9710 : [ 9.73965e-006 ]
9711 : [ 9.66694e-006 ]
9712 : [ 9.48053e-006 ]
9713 : [ 9.54898e-006 ]
9714 : [ 9.81091e-006 ]
9715 : [ 9.71203e-006 ]
9716 : [ 9.69949e-006 ]
9717 : [ 9.77039e-006 ]
9718 : [ 9.43685e-006 ]
9719 : [ 9.79786e-006 ]
9720 : [ 9.61762e-006 ]
9721 : [ 9.38623e-006 ]
9722 : [ 9.27071e-006 ]
9723 : [ 9.41957e-006 ]
9724 : [ 9.48355e-006 ]
9725 : [ 9.6544e-006  ]
9726 : [ 9.64083e-006 ]
9727 : [ 9.69685e-006 ]
9728 : [ 9.76904e-006 ]
9729 : [ 9.53154e-006 ]
9730 : [ 9.70642e-006 ]
9731 : [ 9.59046e-006 ]
9732 : [ 9.47781e-006 ]
9733 : [ 9.38645e-006 ]
9734 : [ 9.74004e-006 ]
9735 : [ 9.72887e-006 ]
9736 : [ 9.35902e-006 ]
9737 : [ 9.79754e-006 ]
9738 : [ 9.46482e-006 ]
9739 : [ 9.19917e-006 ]
9740 : [ 9.39616e-006 ]
9741 : [ 9.71287e-006 ]
9742 : [ 9.84664e-006 ]
9743 : [ 9.54814e-006 ]
9744 : [ 9.54884e-006 ]
9745 : [ 9.73044e-006 ]
9746 : [ 9.55633e-006 ]
9747 : [ 9.20987e-006 ]
9748 : [ 9.75123e-006 ]
9749 : [ 9.36082e-006 ]
9750 : [ 9.35917e-006 ]
9751 : [ 9.8332e-006  ]
9752 : [ 9.81763e-006 ]
9753 : [ 9.83984e-006 ]
9754 : [ 9.6891e-006  ]
9755 : [ 9.79653e-006 ]
9756 : [ 9.77687e-006 ]
9757 : [ 9.28047e-006 ]
9758 : [ 9.25958e-006 ]
9759 : [ 9.34963e-006 ]
9760 : [ 9.91822e-006 ]
9761 : [ 9.24879e-006 ]
9762 : [ 9.66437e-006 ]
9763 : [ 9.32198e-006 ]
9764 : [ 9.47038e-006 ]
9765 : [ 9.22687e-006 ]
9766 : [ 9.85369e-006 ]
9767 : [ 9.58815e-006 ]
9768 : [ 9.56547e-006 ]
9769 : [ 9.17248e-006 ]
9770 : [ 9.23711e-006 ]
9771 : [ 9.1725e-006  ]
9772 : [ 9.76519e-006 ]
9773 : [ 9.6149e-006  ]
9774 : [ 9.25564e-006 ]
9775 : [ 9.56898e-006 ]
9776 : [ 9.65927e-006 ]
9777 : [ 9.39756e-006 ]
9778 : [ 9.53217e-006 ]
9779 : [ 9.71068e-006 ]
9780 : [ 9.69561e-006 ]
9781 : [ 9.587e-006   ]
9782 : [ 9.512e-006   ]
9783 : [ 9.47552e-006 ]
9784 : [ 9.78689e-006 ]
9785 : [ 9.57235e-006 ]
9786 : [ 9.58831e-006 ]
9787 : [ 9.43335e-006 ]
9788 : [ 9.2914e-006  ]
9789 : [ 9.64587e-006 ]
9790 : [ 9.88057e-006 ]
9791 : [ 9.38052e-006 ]
9792 : [ 9.41952e-006 ]
9793 : [ 9.70767e-006 ]
9794 : [ 9.52848e-006 ]
9795 : [ 9.60605e-006 ]
9796 : [ 9.52066e-006 ]
9797 : [ 9.44708e-006 ]
9798 : [ 9.88687e-006 ]
9799 : [ 9.22184e-006 ]
9800 : [ 9.30456e-006 ]
9801 : [ 9.54587e-006 ]
9802 : [ 9.35076e-006 ]
9803 : [ 9.30887e-006 ]
9804 : [ 9.62766e-006 ]
9805 : [ 9.80773e-006 ]
9806 : [ 9.6602e-006  ]
9807 : [ 9.44517e-006 ]
9808 : [ 9.57446e-006 ]
9809 : [ 9.74698e-006 ]
9810 : [ 9.31145e-006 ]
9811 : [ 9.31619e-006 ]
9812 : [ 9.62243e-006 ]
9813 : [ 9.45042e-006 ]
9814 : [ 9.66134e-006 ]
9815 : [ 9.32633e-006 ]
9816 : [ 9.35338e-006 ]
9817 : [ 9.56922e-006 ]
9818 : [ 9.32561e-006 ]
9819 : [ 9.85566e-006 ]
9820 : [ 9.78851e-006 ]
9821 : [ 9.51156e-006 ]
9822 : [ 9.41374e-006 ]
9823 : [ 9.49429e-006 ]
9824 : [ 9.38226e-006 ]
9825 : [ 9.9615e-006  ]
9826 : [ 9.69975e-006 ]
9827 : [ 9.35676e-006 ]
9828 : [ 9.43506e-006 ]
9829 : [ 9.35051e-006 ]
9830 : [ 9.46174e-006 ]
9831 : [ 9.62373e-006 ]
9832 : [ 9.53572e-006 ]
9833 : [ 9.48427e-006 ]
9834 : [ 9.56887e-006 ]
9835 : [ 9.22396e-006 ]
9836 : [ 9.57058e-006 ]
9837 : [ 9.72248e-006 ]
9838 : [ 9.6639e-006  ]
9839 : [ 9.57334e-006 ]
9840 : [ 9.6614e-006  ]
9841 : [ 9.21095e-006 ]
9842 : [ 9.51109e-006 ]
9843 : [ 9.73522e-006 ]
9844 : [ 9.75113e-006 ]
9845 : [ 9.60067e-006 ]
9846 : [ 9.76538e-006 ]
9847 : [ 9.84884e-006 ]
9848 : [ 9.59632e-006 ]
9849 : [ 9.60666e-006 ]
9850 : [ 9.38609e-006 ]
9851 : [ 9.69562e-006 ]
9852 : [ 9.93361e-006 ]
9853 : [ 9.16864e-006 ]
9854 : [ 9.47441e-006 ]
9855 : [ 9.54136e-006 ]
9856 : [ 9.62207e-006 ]
9857 : [ 9.4439e-006  ]
9858 : [ 9.75961e-006 ]
9859 : [ 9.42056e-006 ]
9860 : [ 9.6496e-006  ]
9861 : [ 9.37497e-006 ]
9862 : [ 9.27068e-006 ]
9863 : [ 9.40473e-006 ]
9864 : [ 9.88433e-006 ]
9865 : [ 9.39637e-006 ]
9866 : [ 9.63643e-006 ]
9867 : [ 9.19958e-006 ]
9868 : [ 9.83302e-006 ]
9869 : [ 9.69492e-006 ]
9870 : [ 9.46307e-006 ]
9871 : [ 9.68405e-006 ]
9872 : [ 9.4252e-006  ]
9873 : [ 9.93106e-006 ]
9874 : [ 9.40752e-006 ]
9875 : [ 9.35668e-006 ]
9876 : [ 9.33567e-006 ]
9877 : [ 9.17388e-006 ]
9878 : [ 9.26989e-006 ]
9879 : [ 9.50229e-006 ]
9880 : [ 9.67834e-006 ]
9881 : [ 9.72462e-006 ]
9882 : [ 9.75151e-006 ]
9883 : [ 9.37681e-006 ]
9884 : [ 9.40006e-006 ]
9885 : [ 9.6184e-006  ]
9886 : [ 9.75404e-006 ]
9887 : [ 9.24931e-006 ]
9888 : [ 9.69132e-006 ]
9889 : [ 9.63442e-006 ]
9890 : [ 9.58524e-006 ]
9891 : [ 9.81315e-006 ]
9892 : [ 9.64696e-006 ]
9893 : [ 9.40391e-006 ]
9894 : [ 9.3179e-006  ]
9895 : [ 9.30434e-006 ]
9896 : [ 9.36785e-006 ]
9897 : [ 9.43212e-006 ]
9898 : [ 9.71615e-006 ]
9899 : [ 9.29338e-006 ]
9900 : [ 9.38742e-006 ]
9901 : [ 9.40578e-006 ]
9902 : [ 9.28023e-006 ]
9903 : [ 9.43131e-006 ]
9904 : [ 9.51681e-006 ]
9905 : [ 9.17571e-006 ]
9906 : [ 9.56122e-006 ]
9907 : [ 9.81857e-006 ]
9908 : [ 9.52882e-006 ]
9909 : [ 9.24327e-006 ]
9910 : [ 9.51921e-006 ]
9911 : [ 9.19307e-006 ]
9912 : [ 9.32385e-006 ]
9913 : [ 9.30317e-006 ]
9914 : [ 9.40184e-006 ]
9915 : [ 9.70082e-006 ]
9916 : [ 9.53874e-006 ]
9917 : [ 9.4725e-006  ]
9918 : [ 9.37918e-006 ]
9919 : [ 9.53741e-006 ]
9920 : [ 9.44393e-006 ]
9921 : [ 9.80249e-006 ]
9922 : [ 9.83442e-006 ]
9923 : [ 9.56814e-006 ]
9924 : [ 9.7492e-006  ]
9925 : [ 9.66143e-006 ]
9926 : [ 9.25612e-006 ]
9927 : [ 9.41309e-006 ]
9928 : [ 9.79296e-006 ]
9929 : [ 9.27826e-006 ]
9930 : [ 9.58345e-006 ]
9931 : [ 9.84889e-006 ]
9932 : [ 9.53506e-006 ]
9933 : [ 9.4498e-006  ]
9934 : [ 9.56467e-006 ]
9935 : [ 9.45284e-006 ]
9936 : [ 9.6393e-006  ]
9937 : [ 9.59126e-006 ]
9938 : [ 9.21191e-006 ]
9939 : [ 9.79943e-006 ]
9940 : [ 9.6422e-006  ]
9941 : [ 9.27835e-006 ]
9942 : [ 9.2635e-006  ]
9943 : [ 9.74631e-006 ]
9944 : [ 9.39693e-006 ]
9945 : [ 9.45609e-006 ]
9946 : [ 9.85502e-006 ]
9947 : [ 9.66991e-006 ]
9948 : [ 9.23752e-006 ]
9949 : [ 9.84455e-006 ]
9950 : [ 9.50142e-006 ]
9951 : [ 9.53992e-006 ]
9952 : [ 9.18547e-006 ]
9953 : [ 9.36713e-006 ]
9954 : [ 9.6959e-006  ]
9955 : [ 9.58727e-006 ]
9956 : [ 9.54365e-006 ]
9957 : [ 9.31025e-006 ]
9958 : [ 9.42875e-006 ]
9959 : [ 9.45217e-006 ]
9960 : [ 9.65249e-006 ]
9961 : [ 9.27488e-006 ]
9962 : [ 9.2888e-006  ]
9963 : [ 9.51893e-006 ]
9964 : [ 9.29321e-006 ]
9965 : [ 9.43628e-006 ]
9966 : [ 9.94696e-006 ]
9967 : [ 9.4425e-006  ]
9968 : [ 9.15264e-006 ]
9969 : [ 9.37997e-006 ]
9970 : [ 9.39638e-006 ]
9971 : [ 9.24494e-006 ]
9972 : [ 9.34856e-006 ]
9973 : [ 9.38919e-006 ]
9974 : [ 9.62358e-006 ]
9975 : [ 9.578e-006   ]
9976 : [ 9.80708e-006 ]
9977 : [ 9.49059e-006 ]
9978 : [ 9.33987e-006 ]
9979 : [ 9.71902e-006 ]
9980 : [ 9.8879e-006  ]
9981 : [ 9.21785e-006 ]
9982 : [ 9.25523e-006 ]
9983 : [ 9.27021e-006 ]
9984 : [ 9.397e-006   ]
9985 : [ 9.46603e-006 ]
9986 : [ 9.69286e-006 ]
9987 : [ 9.40123e-006 ]
9988 : [ 9.41436e-006 ]
9989 : [ 9.4489e-006  ]
9990 : [ 9.23308e-006 ]
9991 : [ 9.13064e-006 ]
9992 : [ 9.53164e-006 ]
9993 : [ 9.47172e-006 ]
9994 : [ 9.45095e-006 ]
9995 : [ 9.36443e-006 ]
9996 : [ 9.87133e-006 ]
9997 : [ 9.75873e-006 ]
9998 : [ 9.48524e-006 ]
9999 : [ 9.22458e-006 ]
