# Supplementary material for: Influence of tissue conductivity on foetal exposure to extremely low frequency magnetic fields at 50 Hz using stochastic dosimetry
Source: PLoS One. 2018 Feb 7;13(2):e0192131. doi: 10.1371/journal.pone.0192131 (PMC5802904; doi:10.1371/journal.pone.0192131)
Supplement: S1 File — (ZIP) [file pone.0192131.s001.zip › Data/Ydistributions(10000)/3m/Bone.txt]

       [ y0           ]
   0 : [ 6.25732e-006 ]
   1 : [ 6.75966e-006 ]
   2 : [ 7.84963e-006 ]
   3 : [ 6.47548e-006 ]
   4 : [ 6.21276e-006 ]
   5 : [ 8.90946e-006 ]
   6 : [ 6.53959e-006 ]
   7 : [ 7.29612e-006 ]
   8 : [ 6.80332e-006 ]
   9 : [ 6.22631e-006 ]
  10 : [ 6.91192e-006 ]
  11 : [ 6.44589e-006 ]
  12 : [ 6.25556e-006 ]
  13 : [ 7.56941e-006 ]
  14 : [ 6.88528e-006 ]
  15 : [ 6.29953e-006 ]
  16 : [ 6.69962e-006 ]
  17 : [ 1.02734e-005 ]
  18 : [ 8.23159e-006 ]
  19 : [ 6.85148e-006 ]
  20 : [ 7.27378e-006 ]
  21 : [ 6.47339e-006 ]
  22 : [ 1.11813e-005 ]
  23 : [ 7.21141e-006 ]
  24 : [ 7.00655e-006 ]
  25 : [ 9.99453e-006 ]
  26 : [ 6.17519e-006 ]
  27 : [ 8.16116e-006 ]
  28 : [ 6.59286e-006 ]
  29 : [ 6.40557e-006 ]
  30 : [ 6.49474e-006 ]
  31 : [ 7.14042e-006 ]
  32 : [ 9.19618e-006 ]
  33 : [ 6.81375e-006 ]
  34 : [ 8.35765e-006 ]
  35 : [ 6.59011e-006 ]
  36 : [ 1.11249e-005 ]
  37 : [ 7.41503e-006 ]
  38 : [ 7.12276e-006 ]
  39 : [ 7.6754e-006  ]
  40 : [ 6.49028e-006 ]
  41 : [ 8.89619e-006 ]
  42 : [ 7.04446e-006 ]
  43 : [ 6.88873e-006 ]
  44 : [ 7.18284e-006 ]
  45 : [ 6.43528e-006 ]
  46 : [ 7.17075e-006 ]
  47 : [ 7.95248e-006 ]
  48 : [ 6.60225e-006 ]
  49 : [ 6.54467e-006 ]
  50 : [ 6.27593e-006 ]
  51 : [ 6.56479e-006 ]
  52 : [ 6.33155e-006 ]
  53 : [ 6.10424e-006 ]
  54 : [ 7.98567e-006 ]
  55 : [ 1.04005e-005 ]
  56 : [ 9.56192e-006 ]
  57 : [ 7.32907e-006 ]
  58 : [ 6.4089e-006  ]
  59 : [ 7.49289e-006 ]
  60 : [ 7.32553e-006 ]
  61 : [ 6.81086e-006 ]
  62 : [ 7.05866e-006 ]
  63 : [ 9.55437e-006 ]
  64 : [ 8.4104e-006  ]
  65 : [ 6.9187e-006  ]
  66 : [ 7.41002e-006 ]
  67 : [ 6.55483e-006 ]
  68 : [ 7.57122e-006 ]
  69 : [ 9.96371e-006 ]
  70 : [ 6.82575e-006 ]
  71 : [ 8.13147e-006 ]
  72 : [ 7.11073e-006 ]
  73 : [ 7.48795e-006 ]
  74 : [ 9.71059e-006 ]
  75 : [ 8.84582e-006 ]
  76 : [ 6.54581e-006 ]
  77 : [ 6.79406e-006 ]
  78 : [ 7.15925e-006 ]
  79 : [ 7.47616e-006 ]
  80 : [ 1.01687e-005 ]
  81 : [ 1.03187e-005 ]
  82 : [ 6.43168e-006 ]
  83 : [ 7.20147e-006 ]
  84 : [ 6.66835e-006 ]
  85 : [ 6.51659e-006 ]
  86 : [ 9.23295e-006 ]
  87 : [ 8.30077e-006 ]
  88 : [ 6.81901e-006 ]
  89 : [ 6.44636e-006 ]
  90 : [ 6.41525e-006 ]
  91 : [ 7.03596e-006 ]
  92 : [ 8.52422e-006 ]
  93 : [ 8.91189e-006 ]
  94 : [ 6.70767e-006 ]
  95 : [ 1.09237e-005 ]
  96 : [ 1.09263e-005 ]
  97 : [ 6.43493e-006 ]
  98 : [ 7.34395e-006 ]
  99 : [ 1.07662e-005 ]
 100 : [ 7.24752e-006 ]
 101 : [ 6.53988e-006 ]
 102 : [ 6.70947e-006 ]
 103 : [ 6.11541e-006 ]
 104 : [ 7.19287e-006 ]
 105 : [ 8.5401e-006  ]
 106 : [ 6.9638e-006  ]
 107 : [ 6.25392e-006 ]
 108 : [ 9.17735e-006 ]
 109 : [ 7.02898e-006 ]
 110 : [ 7.3218e-006  ]
 111 : [ 7.31956e-006 ]
 112 : [ 6.47616e-006 ]
 113 : [ 1.10104e-005 ]
 114 : [ 6.25757e-006 ]
 115 : [ 6.30035e-006 ]
 116 : [ 6.89814e-006 ]
 117 : [ 6.41978e-006 ]
 118 : [ 1.06584e-005 ]
 119 : [ 6.29039e-006 ]
 120 : [ 7.23e-006    ]
 121 : [ 1.1122e-005  ]
 122 : [ 7.8776e-006  ]
 123 : [ 7.18944e-006 ]
 124 : [ 6.81563e-006 ]
 125 : [ 6.59882e-006 ]
 126 : [ 6.85876e-006 ]
 127 : [ 6.63244e-006 ]
 128 : [ 8.70177e-006 ]
 129 : [ 6.68285e-006 ]
 130 : [ 7.43799e-006 ]
 131 : [ 7.8823e-006  ]
 132 : [ 7.17403e-006 ]
 133 : [ 8.19019e-006 ]
 134 : [ 7.05572e-006 ]
 135 : [ 8.61667e-006 ]
 136 : [ 9.54026e-006 ]
 137 : [ 1.02678e-005 ]
 138 : [ 6.85346e-006 ]
 139 : [ 6.41556e-006 ]
 140 : [ 6.9262e-006  ]
 141 : [ 6.9023e-006  ]
 142 : [ 7.63832e-006 ]
 143 : [ 6.54717e-006 ]
 144 : [ 8.22612e-006 ]
 145 : [ 7.23957e-006 ]
 146 : [ 8.34972e-006 ]
 147 : [ 7.76862e-006 ]
 148 : [ 6.96541e-006 ]
 149 : [ 8.22036e-006 ]
 150 : [ 6.62343e-006 ]
 151 : [ 6.5093e-006  ]
 152 : [ 8.29257e-006 ]
 153 : [ 7.02164e-006 ]
 154 : [ 6.93011e-006 ]
 155 : [ 8.15463e-006 ]
 156 : [ 9.51263e-006 ]
 157 : [ 6.52562e-006 ]
 158 : [ 9.75333e-006 ]
 159 : [ 6.63938e-006 ]
 160 : [ 6.60946e-006 ]
 161 : [ 6.68791e-006 ]
 162 : [ 8.92704e-006 ]
 163 : [ 6.14937e-006 ]
 164 : [ 6.49379e-006 ]
 165 : [ 1.01886e-005 ]
 166 : [ 6.61883e-006 ]
 167 : [ 6.49136e-006 ]
 168 : [ 7.65159e-006 ]
 169 : [ 6.98844e-006 ]
 170 : [ 7.63433e-006 ]
 171 : [ 8.23793e-006 ]
 172 : [ 1.0384e-005  ]
 173 : [ 6.99571e-006 ]
 174 : [ 6.83181e-006 ]
 175 : [ 7.66454e-006 ]
 176 : [ 6.59395e-006 ]
 177 : [ 7.4115e-006  ]
 178 : [ 6.46467e-006 ]
 179 : [ 9.12092e-006 ]
 180 : [ 6.35994e-006 ]
 181 : [ 8.64406e-006 ]
 182 : [ 9.18671e-006 ]
 183 : [ 9.18953e-006 ]
 184 : [ 6.6e-006     ]
 185 : [ 8.41125e-006 ]
 186 : [ 6.67807e-006 ]
 187 : [ 1.10265e-005 ]
 188 : [ 7.75287e-006 ]
 189 : [ 8.70186e-006 ]
 190 : [ 8.08517e-006 ]
 191 : [ 6.98903e-006 ]
 192 : [ 8.55507e-006 ]
 193 : [ 1.0441e-005  ]
 194 : [ 9.45268e-006 ]
 195 : [ 6.92866e-006 ]
 196 : [ 6.38012e-006 ]
 197 : [ 6.07803e-006 ]
 198 : [ 8.70685e-006 ]
 199 : [ 6.74407e-006 ]
 200 : [ 9.57525e-006 ]
 201 : [ 7.98376e-006 ]
 202 : [ 7.9957e-006  ]
 203 : [ 6.22465e-006 ]
 204 : [ 7.52011e-006 ]
 205 : [ 7.39611e-006 ]
 206 : [ 7.21251e-006 ]
 207 : [ 6.51303e-006 ]
 208 : [ 7.15796e-006 ]
 209 : [ 9.71959e-006 ]
 210 : [ 7.08924e-006 ]
 211 : [ 6.27138e-006 ]
 212 : [ 6.61405e-006 ]
 213 : [ 6.60039e-006 ]
 214 : [ 5.90889e-006 ]
 215 : [ 6.84469e-006 ]
 216 : [ 7.94008e-006 ]
 217 : [ 6.19062e-006 ]
 218 : [ 6.38266e-006 ]
 219 : [ 6.52854e-006 ]
 220 : [ 6.26519e-006 ]
 221 : [ 1.10527e-005 ]
 222 : [ 7.90307e-006 ]
 223 : [ 6.59206e-006 ]
 224 : [ 6.27579e-006 ]
 225 : [ 9.34143e-006 ]
 226 : [ 6.31063e-006 ]
 227 : [ 6.67439e-006 ]
 228 : [ 9.90029e-006 ]
 229 : [ 6.9446e-006  ]
 230 : [ 7.60756e-006 ]
 231 : [ 8.01365e-006 ]
 232 : [ 1.09943e-005 ]
 233 : [ 1.14399e-005 ]
 234 : [ 6.57768e-006 ]
 235 : [ 7.37921e-006 ]
 236 : [ 6.47517e-006 ]
 237 : [ 7.07957e-006 ]
 238 : [ 6.286e-006   ]
 239 : [ 6.65807e-006 ]
 240 : [ 1.08843e-005 ]
 241 : [ 6.59016e-006 ]
 242 : [ 6.83877e-006 ]
 243 : [ 6.89461e-006 ]
 244 : [ 8.38224e-006 ]
 245 : [ 7.69998e-006 ]
 246 : [ 6.34374e-006 ]
 247 : [ 6.21399e-006 ]
 248 : [ 7.30866e-006 ]
 249 : [ 6.7003e-006  ]
 250 : [ 7.41678e-006 ]
 251 : [ 6.22972e-006 ]
 252 : [ 7.18251e-006 ]
 253 : [ 6.5926e-006  ]
 254 : [ 1.01163e-005 ]
 255 : [ 9.02561e-006 ]
 256 : [ 7.5604e-006  ]
 257 : [ 7.65207e-006 ]
 258 : [ 7.00815e-006 ]
 259 : [ 6.68134e-006 ]
 260 : [ 9.414e-006   ]
 261 : [ 8.46264e-006 ]
 262 : [ 7.53278e-006 ]
 263 : [ 9.82885e-006 ]
 264 : [ 7.02158e-006 ]
 265 : [ 7.00483e-006 ]
 266 : [ 9.76695e-006 ]
 267 : [ 7.539e-006   ]
 268 : [ 9.59796e-006 ]
 269 : [ 6.31506e-006 ]
 270 : [ 7.90726e-006 ]
 271 : [ 7.11195e-006 ]
 272 : [ 9.7062e-006  ]
 273 : [ 5.81596e-006 ]
 274 : [ 7.43198e-006 ]
 275 : [ 7.01533e-006 ]
 276 : [ 8.89089e-006 ]
 277 : [ 6.41857e-006 ]
 278 : [ 7.08445e-006 ]
 279 : [ 6.60237e-006 ]
 280 : [ 7.05345e-006 ]
 281 : [ 6.17375e-006 ]
 282 : [ 6.31244e-006 ]
 283 : [ 9.78313e-006 ]
 284 : [ 8.23732e-006 ]
 285 : [ 6.50006e-006 ]
 286 : [ 8.58507e-006 ]
 287 : [ 6.50218e-006 ]
 288 : [ 8.59969e-006 ]
 289 : [ 6.72942e-006 ]
 290 : [ 6.86107e-006 ]
 291 : [ 6.40623e-006 ]
 292 : [ 7.20251e-006 ]
 293 : [ 6.35607e-006 ]
 294 : [ 9.7389e-006  ]
 295 : [ 7.46717e-006 ]
 296 : [ 6.27373e-006 ]
 297 : [ 6.32944e-006 ]
 298 : [ 8.48137e-006 ]
 299 : [ 6.98325e-006 ]
 300 : [ 8.46068e-006 ]
 301 : [ 7.96198e-006 ]
 302 : [ 8.49782e-006 ]
 303 : [ 7.50502e-006 ]
 304 : [ 1.02083e-005 ]
 305 : [ 7.79879e-006 ]
 306 : [ 7.03412e-006 ]
 307 : [ 1.0936e-005  ]
 308 : [ 8.78475e-006 ]
 309 : [ 9.26408e-006 ]
 310 : [ 6.356e-006   ]
 311 : [ 6.99311e-006 ]
 312 : [ 6.68173e-006 ]
 313 : [ 6.25316e-006 ]
 314 : [ 9.84089e-006 ]
 315 : [ 1.11738e-005 ]
 316 : [ 9.37776e-006 ]
 317 : [ 6.91222e-006 ]
 318 : [ 6.58048e-006 ]
 319 : [ 6.32326e-006 ]
 320 : [ 1.07048e-005 ]
 321 : [ 6.86426e-006 ]
 322 : [ 6.86332e-006 ]
 323 : [ 6.84331e-006 ]
 324 : [ 6.50243e-006 ]
 325 : [ 6.63235e-006 ]
 326 : [ 6.54049e-006 ]
 327 : [ 6.38898e-006 ]
 328 : [ 8.01359e-006 ]
 329 : [ 8.09539e-006 ]
 330 : [ 8.92561e-006 ]
 331 : [ 9.41264e-006 ]
 332 : [ 6.12624e-006 ]
 333 : [ 9.72733e-006 ]
 334 : [ 6.57561e-006 ]
 335 : [ 7.68964e-006 ]
 336 : [ 7.35001e-006 ]
 337 : [ 9.19927e-006 ]
 338 : [ 7.08811e-006 ]
 339 : [ 6.57682e-006 ]
 340 : [ 7.8438e-006  ]
 341 : [ 8.86595e-006 ]
 342 : [ 7.05762e-006 ]
 343 : [ 7.5335e-006  ]
 344 : [ 7.53249e-006 ]
 345 : [ 1.01008e-005 ]
 346 : [ 6.49837e-006 ]
 347 : [ 9.83211e-006 ]
 348 : [ 1.0094e-005  ]
 349 : [ 7.43461e-006 ]
 350 : [ 9.91053e-006 ]
 351 : [ 6.90417e-006 ]
 352 : [ 7.84703e-006 ]
 353 : [ 6.7546e-006  ]
 354 : [ 6.7452e-006  ]
 355 : [ 8.96747e-006 ]
 356 : [ 8.74455e-006 ]
 357 : [ 6.71709e-006 ]
 358 : [ 8.56823e-006 ]
 359 : [ 9.7614e-006  ]
 360 : [ 6.79236e-006 ]
 361 : [ 6.13505e-006 ]
 362 : [ 6.20186e-006 ]
 363 : [ 6.14812e-006 ]
 364 : [ 1.12082e-005 ]
 365 : [ 7.64654e-006 ]
 366 : [ 7.0309e-006  ]
 367 : [ 6.81214e-006 ]
 368 : [ 1.06716e-005 ]
 369 : [ 7.26152e-006 ]
 370 : [ 9.19043e-006 ]
 371 : [ 7.87993e-006 ]
 372 : [ 9.40253e-006 ]
 373 : [ 8.19076e-006 ]
 374 : [ 6.53499e-006 ]
 375 : [ 8.46202e-006 ]
 376 : [ 6.29785e-006 ]
 377 : [ 7.7294e-006  ]
 378 : [ 6.74436e-006 ]
 379 : [ 6.61418e-006 ]
 380 : [ 7.35074e-006 ]
 381 : [ 8.15057e-006 ]
 382 : [ 7.48552e-006 ]
 383 : [ 6.16257e-006 ]
 384 : [ 7.08345e-006 ]
 385 : [ 7.54285e-006 ]
 386 : [ 7.45366e-006 ]
 387 : [ 9.21583e-006 ]
 388 : [ 1.04774e-005 ]
 389 : [ 6.50301e-006 ]
 390 : [ 6.52398e-006 ]
 391 : [ 7.36553e-006 ]
 392 : [ 6.7163e-006  ]
 393 : [ 7.7209e-006  ]
 394 : [ 6.45781e-006 ]
 395 : [ 6.00335e-006 ]
 396 : [ 6.91776e-006 ]
 397 : [ 6.94518e-006 ]
 398 : [ 7.10218e-006 ]
 399 : [ 7.68862e-006 ]
 400 : [ 7.81032e-006 ]
 401 : [ 6.70469e-006 ]
 402 : [ 1.01953e-005 ]
 403 : [ 7.37767e-006 ]
 404 : [ 6.46517e-006 ]
 405 : [ 7.63014e-006 ]
 406 : [ 9.86888e-006 ]
 407 : [ 6.84512e-006 ]
 408 : [ 7.43809e-006 ]
 409 : [ 6.46938e-006 ]
 410 : [ 8.28457e-006 ]
 411 : [ 7.53023e-006 ]
 412 : [ 6.74205e-006 ]
 413 : [ 6.35849e-006 ]
 414 : [ 6.47145e-006 ]
 415 : [ 6.68313e-006 ]
 416 : [ 1.00018e-005 ]
 417 : [ 8.37114e-006 ]
 418 : [ 9.05141e-006 ]
 419 : [ 7.41698e-006 ]
 420 : [ 7.30627e-006 ]
 421 : [ 6.53222e-006 ]
 422 : [ 1.09281e-005 ]
 423 : [ 8.40209e-006 ]
 424 : [ 8.0857e-006  ]
 425 : [ 8.05321e-006 ]
 426 : [ 7.4854e-006  ]
 427 : [ 8.91364e-006 ]
 428 : [ 8.96215e-006 ]
 429 : [ 8.11272e-006 ]
 430 : [ 6.45961e-006 ]
 431 : [ 7.07098e-006 ]
 432 : [ 1.03743e-005 ]
 433 : [ 6.69511e-006 ]
 434 : [ 7.06249e-006 ]
 435 : [ 6.49462e-006 ]
 436 : [ 9.95196e-006 ]
 437 : [ 1.04332e-005 ]
 438 : [ 7.29802e-006 ]
 439 : [ 6.21943e-006 ]
 440 : [ 8.14183e-006 ]
 441 : [ 1.07969e-005 ]
 442 : [ 8.93177e-006 ]
 443 : [ 7.42219e-006 ]
 444 : [ 8.84587e-006 ]
 445 : [ 7.13315e-006 ]
 446 : [ 7.32944e-006 ]
 447 : [ 7.04055e-006 ]
 448 : [ 8.34873e-006 ]
 449 : [ 1.02667e-005 ]
 450 : [ 6.31389e-006 ]
 451 : [ 7.35534e-006 ]
 452 : [ 6.65569e-006 ]
 453 : [ 6.77925e-006 ]
 454 : [ 7.23085e-006 ]
 455 : [ 8.49861e-006 ]
 456 : [ 7.22725e-006 ]
 457 : [ 6.34435e-006 ]
 458 : [ 8.22535e-006 ]
 459 : [ 6.64986e-006 ]
 460 : [ 8.30496e-006 ]
 461 : [ 6.43563e-006 ]
 462 : [ 6.55989e-006 ]
 463 : [ 6.41052e-006 ]
 464 : [ 6.1339e-006  ]
 465 : [ 8.69541e-006 ]
 466 : [ 1.04061e-005 ]
 467 : [ 7.99115e-006 ]
 468 : [ 6.2274e-006  ]
 469 : [ 9.37464e-006 ]
 470 : [ 9.13051e-006 ]
 471 : [ 9.08469e-006 ]
 472 : [ 1.02778e-005 ]
 473 : [ 6.45867e-006 ]
 474 : [ 6.43883e-006 ]
 475 : [ 6.44168e-006 ]
 476 : [ 9.10442e-006 ]
 477 : [ 8.97891e-006 ]
 478 : [ 6.87942e-006 ]
 479 : [ 7.14043e-006 ]
 480 : [ 6.96557e-006 ]
 481 : [ 6.78148e-006 ]
 482 : [ 7.17354e-006 ]
 483 : [ 7.96774e-006 ]
 484 : [ 6.81305e-006 ]
 485 : [ 6.64028e-006 ]
 486 : [ 9.80242e-006 ]
 487 : [ 7.28039e-006 ]
 488 : [ 6.90648e-006 ]
 489 : [ 1.00778e-005 ]
 490 : [ 6.46571e-006 ]
 491 : [ 1.0314e-005  ]
 492 : [ 7.18785e-006 ]
 493 : [ 6.83841e-006 ]
 494 : [ 9.00212e-006 ]
 495 : [ 7.03508e-006 ]
 496 : [ 9.14211e-006 ]
 497 : [ 1.06618e-005 ]
 498 : [ 6.93865e-006 ]
 499 : [ 6.62494e-006 ]
 500 : [ 6.40069e-006 ]
 501 : [ 7.98523e-006 ]
 502 : [ 6.71123e-006 ]
 503 : [ 7.324e-006   ]
 504 : [ 6.5692e-006  ]
 505 : [ 6.44875e-006 ]
 506 : [ 6.72591e-006 ]
 507 : [ 9.36097e-006 ]
 508 : [ 6.50696e-006 ]
 509 : [ 6.19032e-006 ]
 510 : [ 1.05507e-005 ]
 511 : [ 6.52007e-006 ]
 512 : [ 9.30093e-006 ]
 513 : [ 6.71659e-006 ]
 514 : [ 7.08148e-006 ]
 515 : [ 6.38499e-006 ]
 516 : [ 6.64375e-006 ]
 517 : [ 6.40674e-006 ]
 518 : [ 7.66382e-006 ]
 519 : [ 6.43174e-006 ]
 520 : [ 7.16388e-006 ]
 521 : [ 8.33195e-006 ]
 522 : [ 8.13472e-006 ]
 523 : [ 7.77524e-006 ]
 524 : [ 6.9065e-006  ]
 525 : [ 6.16027e-006 ]
 526 : [ 7.76333e-006 ]
 527 : [ 7.96035e-006 ]
 528 : [ 9.28632e-006 ]
 529 : [ 1.138e-005   ]
 530 : [ 7.44225e-006 ]
 531 : [ 6.39854e-006 ]
 532 : [ 7.51983e-006 ]
 533 : [ 7.53201e-006 ]
 534 : [ 9.55237e-006 ]
 535 : [ 9.22252e-006 ]
 536 : [ 1.04888e-005 ]
 537 : [ 6.63068e-006 ]
 538 : [ 7.2987e-006  ]
 539 : [ 6.56684e-006 ]
 540 : [ 7.47361e-006 ]
 541 : [ 1.09466e-005 ]
 542 : [ 1.00622e-005 ]
 543 : [ 6.56151e-006 ]
 544 : [ 7.73418e-006 ]
 545 : [ 8.56846e-006 ]
 546 : [ 7.86333e-006 ]
 547 : [ 7.37871e-006 ]
 548 : [ 7.72678e-006 ]
 549 : [ 1.01351e-005 ]
 550 : [ 6.4187e-006  ]
 551 : [ 1.06904e-005 ]
 552 : [ 1.13949e-005 ]
 553 : [ 7.8786e-006  ]
 554 : [ 6.98948e-006 ]
 555 : [ 8.93655e-006 ]
 556 : [ 6.35015e-006 ]
 557 : [ 6.41636e-006 ]
 558 : [ 7.6374e-006  ]
 559 : [ 6.61905e-006 ]
 560 : [ 6.50968e-006 ]
 561 : [ 9.2873e-006  ]
 562 : [ 6.64257e-006 ]
 563 : [ 6.40855e-006 ]
 564 : [ 9.75508e-006 ]
 565 : [ 1.09842e-005 ]
 566 : [ 8.55219e-006 ]
 567 : [ 1.06495e-005 ]
 568 : [ 6.35888e-006 ]
 569 : [ 9.91202e-006 ]
 570 : [ 8.6694e-006  ]
 571 : [ 6.80602e-006 ]
 572 : [ 7.38998e-006 ]
 573 : [ 7.50019e-006 ]
 574 : [ 9.54494e-006 ]
 575 : [ 6.15048e-006 ]
 576 : [ 1.04399e-005 ]
 577 : [ 6.85815e-006 ]
 578 : [ 6.87997e-006 ]
 579 : [ 7.78171e-006 ]
 580 : [ 7.6653e-006  ]
 581 : [ 7.89203e-006 ]
 582 : [ 1.04903e-005 ]
 583 : [ 1.00948e-005 ]
 584 : [ 7.14041e-006 ]
 585 : [ 1.04794e-005 ]
 586 : [ 7.31207e-006 ]
 587 : [ 6.53499e-006 ]
 588 : [ 8.60391e-006 ]
 589 : [ 6.318e-006   ]
 590 : [ 8.25212e-006 ]
 591 : [ 9.80627e-006 ]
 592 : [ 6.48497e-006 ]
 593 : [ 9.90106e-006 ]
 594 : [ 7.86221e-006 ]
 595 : [ 6.82363e-006 ]
 596 : [ 8.28797e-006 ]
 597 : [ 8.86116e-006 ]
 598 : [ 1.0215e-005  ]
 599 : [ 6.99252e-006 ]
 600 : [ 7.30628e-006 ]
 601 : [ 6.41463e-006 ]
 602 : [ 7.37454e-006 ]
 603 : [ 7.98631e-006 ]
 604 : [ 1.1265e-005  ]
 605 : [ 8.0146e-006  ]
 606 : [ 7.611e-006   ]
 607 : [ 6.58906e-006 ]
 608 : [ 6.78815e-006 ]
 609 : [ 1.1183e-005  ]
 610 : [ 7.80851e-006 ]
 611 : [ 8.0478e-006  ]
 612 : [ 1.03825e-005 ]
 613 : [ 6.67388e-006 ]
 614 : [ 6.64101e-006 ]
 615 : [ 7.62783e-006 ]
 616 : [ 8.82003e-006 ]
 617 : [ 6.32714e-006 ]
 618 : [ 7.15101e-006 ]
 619 : [ 7.1363e-006  ]
 620 : [ 7.23436e-006 ]
 621 : [ 9.00987e-006 ]
 622 : [ 6.29735e-006 ]
 623 : [ 6.17562e-006 ]
 624 : [ 7.03252e-006 ]
 625 : [ 6.26046e-006 ]
 626 : [ 7.74524e-006 ]
 627 : [ 7.23567e-006 ]
 628 : [ 6.70513e-006 ]
 629 : [ 7.98998e-006 ]
 630 : [ 7.87945e-006 ]
 631 : [ 6.48781e-006 ]
 632 : [ 6.72892e-006 ]
 633 : [ 9.70204e-006 ]
 634 : [ 6.92738e-006 ]
 635 : [ 6.706e-006   ]
 636 : [ 1.09373e-005 ]
 637 : [ 7.09387e-006 ]
 638 : [ 6.67317e-006 ]
 639 : [ 7.42591e-006 ]
 640 : [ 9.13343e-006 ]
 641 : [ 6.8029e-006  ]
 642 : [ 6.34458e-006 ]
 643 : [ 6.0703e-006  ]
 644 : [ 6.49281e-006 ]
 645 : [ 8.01333e-006 ]
 646 : [ 8.68911e-006 ]
 647 : [ 6.58532e-006 ]
 648 : [ 7.57949e-006 ]
 649 : [ 6.5825e-006  ]
 650 : [ 6.77817e-006 ]
 651 : [ 7.52684e-006 ]
 652 : [ 7.01405e-006 ]
 653 : [ 6.30692e-006 ]
 654 : [ 9.64272e-006 ]
 655 : [ 8.58441e-006 ]
 656 : [ 1.07066e-005 ]
 657 : [ 6.11888e-006 ]
 658 : [ 6.43021e-006 ]
 659 : [ 6.83219e-006 ]
 660 : [ 7.38151e-006 ]
 661 : [ 6.42999e-006 ]
 662 : [ 1.11668e-005 ]
 663 : [ 8.0626e-006  ]
 664 : [ 9.50147e-006 ]
 665 : [ 5.97442e-006 ]
 666 : [ 8.32709e-006 ]
 667 : [ 7.20178e-006 ]
 668 : [ 6.65369e-006 ]
 669 : [ 6.28903e-006 ]
 670 : [ 1.04223e-005 ]
 671 : [ 1.09555e-005 ]
 672 : [ 6.19405e-006 ]
 673 : [ 6.41024e-006 ]
 674 : [ 6.71328e-006 ]
 675 : [ 6.50961e-006 ]
 676 : [ 6.35816e-006 ]
 677 : [ 9.87607e-006 ]
 678 : [ 1.01167e-005 ]
 679 : [ 1.031e-005   ]
 680 : [ 6.96036e-006 ]
 681 : [ 6.57134e-006 ]
 682 : [ 6.42629e-006 ]
 683 : [ 7.45043e-006 ]
 684 : [ 6.43521e-006 ]
 685 : [ 6.46913e-006 ]
 686 : [ 6.58763e-006 ]
 687 : [ 9.3089e-006  ]
 688 : [ 6.25357e-006 ]
 689 : [ 7.9054e-006  ]
 690 : [ 6.1338e-006  ]
 691 : [ 6.18567e-006 ]
 692 : [ 8.16686e-006 ]
 693 : [ 1.07196e-005 ]
 694 : [ 7.22946e-006 ]
 695 : [ 6.36185e-006 ]
 696 : [ 6.36738e-006 ]
 697 : [ 7.13857e-006 ]
 698 : [ 6.83922e-006 ]
 699 : [ 7.83844e-006 ]
 700 : [ 9.59898e-006 ]
 701 : [ 7.29856e-006 ]
 702 : [ 6.43323e-006 ]
 703 : [ 6.7049e-006  ]
 704 : [ 6.85738e-006 ]
 705 : [ 6.57114e-006 ]
 706 : [ 7.20594e-006 ]
 707 : [ 6.94843e-006 ]
 708 : [ 6.3648e-006  ]
 709 : [ 6.45692e-006 ]
 710 : [ 8.28484e-006 ]
 711 : [ 6.20844e-006 ]
 712 : [ 9.53895e-006 ]
 713 : [ 7.69937e-006 ]
 714 : [ 6.4375e-006  ]
 715 : [ 8.66138e-006 ]
 716 : [ 9.25485e-006 ]
 717 : [ 6.51854e-006 ]
 718 : [ 6.30681e-006 ]
 719 : [ 7.26058e-006 ]
 720 : [ 8.77306e-006 ]
 721 : [ 6.38741e-006 ]
 722 : [ 8.48768e-006 ]
 723 : [ 1.02657e-005 ]
 724 : [ 6.49877e-006 ]
 725 : [ 6.86221e-006 ]
 726 : [ 6.35404e-006 ]
 727 : [ 6.30174e-006 ]
 728 : [ 9.10168e-006 ]
 729 : [ 6.44835e-006 ]
 730 : [ 7.93277e-006 ]
 731 : [ 6.86966e-006 ]
 732 : [ 6.56983e-006 ]
 733 : [ 1.1008e-005  ]
 734 : [ 6.87915e-006 ]
 735 : [ 6.48196e-006 ]
 736 : [ 7.95243e-006 ]
 737 : [ 7.68471e-006 ]
 738 : [ 7.69785e-006 ]
 739 : [ 7.38491e-006 ]
 740 : [ 1.04195e-005 ]
 741 : [ 6.46183e-006 ]
 742 : [ 7.0923e-006  ]
 743 : [ 6.23039e-006 ]
 744 : [ 7.66555e-006 ]
 745 : [ 6.73224e-006 ]
 746 : [ 7.45675e-006 ]
 747 : [ 9.3708e-006  ]
 748 : [ 7.02959e-006 ]
 749 : [ 9.34438e-006 ]
 750 : [ 6.93744e-006 ]
 751 : [ 9.35945e-006 ]
 752 : [ 9.76147e-006 ]
 753 : [ 6.39391e-006 ]
 754 : [ 6.84058e-006 ]
 755 : [ 6.5675e-006  ]
 756 : [ 6.08837e-006 ]
 757 : [ 6.2831e-006  ]
 758 : [ 7.68841e-006 ]
 759 : [ 7.97215e-006 ]
 760 : [ 9.19319e-006 ]
 761 : [ 9.01918e-006 ]
 762 : [ 6.34932e-006 ]
 763 : [ 6.24949e-006 ]
 764 : [ 8.43402e-006 ]
 765 : [ 6.40589e-006 ]
 766 : [ 9.86234e-006 ]
 767 : [ 6.2939e-006  ]
 768 : [ 7.10189e-006 ]
 769 : [ 9.41381e-006 ]
 770 : [ 7.97914e-006 ]
 771 : [ 6.27425e-006 ]
 772 : [ 8.25165e-006 ]
 773 : [ 8.16323e-006 ]
 774 : [ 6.51985e-006 ]
 775 : [ 7.54065e-006 ]
 776 : [ 7.6275e-006  ]
 777 : [ 6.29951e-006 ]
 778 : [ 6.29757e-006 ]
 779 : [ 9.07288e-006 ]
 780 : [ 6.59198e-006 ]
 781 : [ 1.08828e-005 ]
 782 : [ 1.1204e-005  ]
 783 : [ 6.87993e-006 ]
 784 : [ 7.30146e-006 ]
 785 : [ 8.32878e-006 ]
 786 : [ 9.49647e-006 ]
 787 : [ 6.42432e-006 ]
 788 : [ 6.23362e-006 ]
 789 : [ 8.24434e-006 ]
 790 : [ 7.82098e-006 ]
 791 : [ 7.09639e-006 ]
 792 : [ 7.93864e-006 ]
 793 : [ 6.51426e-006 ]
 794 : [ 6.59039e-006 ]
 795 : [ 6.17506e-006 ]
 796 : [ 7.62227e-006 ]
 797 : [ 8.06576e-006 ]
 798 : [ 7.42848e-006 ]
 799 : [ 6.96521e-006 ]
 800 : [ 6.39681e-006 ]
 801 : [ 1.06924e-005 ]
 802 : [ 9.27326e-006 ]
 803 : [ 6.82566e-006 ]
 804 : [ 7.97883e-006 ]
 805 : [ 6.97434e-006 ]
 806 : [ 7.19359e-006 ]
 807 : [ 6.65532e-006 ]
 808 : [ 7.86744e-006 ]
 809 : [ 7.41211e-006 ]
 810 : [ 1.08302e-005 ]
 811 : [ 7.0718e-006  ]
 812 : [ 8.50823e-006 ]
 813 : [ 9.05004e-006 ]
 814 : [ 8.31614e-006 ]
 815 : [ 7.26936e-006 ]
 816 : [ 7.91914e-006 ]
 817 : [ 9.46126e-006 ]
 818 : [ 6.81244e-006 ]
 819 : [ 6.47323e-006 ]
 820 : [ 6.76044e-006 ]
 821 : [ 6.85166e-006 ]
 822 : [ 8.70595e-006 ]
 823 : [ 1.05315e-005 ]
 824 : [ 8.38401e-006 ]
 825 : [ 1.03287e-005 ]
 826 : [ 1.03691e-005 ]
 827 : [ 6.35997e-006 ]
 828 : [ 9.12501e-006 ]
 829 : [ 6.64118e-006 ]
 830 : [ 7.1067e-006  ]
 831 : [ 6.9946e-006  ]
 832 : [ 9.25176e-006 ]
 833 : [ 6.36042e-006 ]
 834 : [ 7.29025e-006 ]
 835 : [ 7.14132e-006 ]
 836 : [ 6.65324e-006 ]
 837 : [ 8.76047e-006 ]
 838 : [ 1.13245e-005 ]
 839 : [ 8.8044e-006  ]
 840 : [ 9.06113e-006 ]
 841 : [ 6.42153e-006 ]
 842 : [ 9.77343e-006 ]
 843 : [ 9.98118e-006 ]
 844 : [ 6.48313e-006 ]
 845 : [ 1.07922e-005 ]
 846 : [ 6.41686e-006 ]
 847 : [ 6.86195e-006 ]
 848 : [ 6.84682e-006 ]
 849 : [ 1.025e-005   ]
 850 : [ 7.37757e-006 ]
 851 : [ 8.54889e-006 ]
 852 : [ 1.02551e-005 ]
 853 : [ 6.4679e-006  ]
 854 : [ 6.3824e-006  ]
 855 : [ 9.62392e-006 ]
 856 : [ 8.11349e-006 ]
 857 : [ 6.89048e-006 ]
 858 : [ 7.29363e-006 ]
 859 : [ 7.07076e-006 ]
 860 : [ 6.83204e-006 ]
 861 : [ 6.91935e-006 ]
 862 : [ 6.53032e-006 ]
 863 : [ 6.43736e-006 ]
 864 : [ 6.5796e-006  ]
 865 : [ 8.04154e-006 ]
 866 : [ 7.03521e-006 ]
 867 : [ 7.42599e-006 ]
 868 : [ 7.6769e-006  ]
 869 : [ 8.01643e-006 ]
 870 : [ 1.04096e-005 ]
 871 : [ 7.52602e-006 ]
 872 : [ 7.35774e-006 ]
 873 : [ 8.20535e-006 ]
 874 : [ 6.64825e-006 ]
 875 : [ 1.08037e-005 ]
 876 : [ 6.78844e-006 ]
 877 : [ 1.04771e-005 ]
 878 : [ 6.46029e-006 ]
 879 : [ 7.2151e-006  ]
 880 : [ 8.13595e-006 ]
 881 : [ 6.52344e-006 ]
 882 : [ 6.29217e-006 ]
 883 : [ 7.83234e-006 ]
 884 : [ 9.98196e-006 ]
 885 : [ 1.05855e-005 ]
 886 : [ 7.38441e-006 ]
 887 : [ 6.60813e-006 ]
 888 : [ 6.42822e-006 ]
 889 : [ 6.92705e-006 ]
 890 : [ 6.51516e-006 ]
 891 : [ 7.7226e-006  ]
 892 : [ 8.69572e-006 ]
 893 : [ 9.33146e-006 ]
 894 : [ 9.066e-006   ]
 895 : [ 8.74086e-006 ]
 896 : [ 8.26095e-006 ]
 897 : [ 7.9019e-006  ]
 898 : [ 7.25984e-006 ]
 899 : [ 9.63593e-006 ]
 900 : [ 7.13545e-006 ]
 901 : [ 6.69317e-006 ]
 902 : [ 8.12365e-006 ]
 903 : [ 6.1634e-006  ]
 904 : [ 6.93665e-006 ]
 905 : [ 6.81891e-006 ]
 906 : [ 9.81255e-006 ]
 907 : [ 6.19541e-006 ]
 908 : [ 7.2209e-006  ]
 909 : [ 6.78463e-006 ]
 910 : [ 9.33566e-006 ]
 911 : [ 7.67576e-006 ]
 912 : [ 7.35569e-006 ]
 913 : [ 7.095e-006   ]
 914 : [ 6.79989e-006 ]
 915 : [ 8.08185e-006 ]
 916 : [ 6.63577e-006 ]
 917 : [ 6.46585e-006 ]
 918 : [ 7.66596e-006 ]
 919 : [ 6.91854e-006 ]
 920 : [ 8.26437e-006 ]
 921 : [ 8.35709e-006 ]
 922 : [ 6.63407e-006 ]
 923 : [ 7.214e-006   ]
 924 : [ 7.33049e-006 ]
 925 : [ 6.35219e-006 ]
 926 : [ 9.77874e-006 ]
 927 : [ 6.10905e-006 ]
 928 : [ 6.73066e-006 ]
 929 : [ 6.20661e-006 ]
 930 : [ 7.31749e-006 ]
 931 : [ 9.42957e-006 ]
 932 : [ 6.82358e-006 ]
 933 : [ 6.752e-006   ]
 934 : [ 6.8e-006     ]
 935 : [ 8.74096e-006 ]
 936 : [ 6.85842e-006 ]
 937 : [ 7.2954e-006  ]
 938 : [ 7.22042e-006 ]
 939 : [ 6.36248e-006 ]
 940 : [ 6.63724e-006 ]
 941 : [ 6.92394e-006 ]
 942 : [ 6.17034e-006 ]
 943 : [ 6.28592e-006 ]
 944 : [ 7.5799e-006  ]
 945 : [ 6.64433e-006 ]
 946 : [ 7.43692e-006 ]
 947 : [ 9.88518e-006 ]
 948 : [ 6.57246e-006 ]
 949 : [ 6.5049e-006  ]
 950 : [ 6.83083e-006 ]
 951 : [ 7.0173e-006  ]
 952 : [ 8.36995e-006 ]
 953 : [ 8.57296e-006 ]
 954 : [ 8.70706e-006 ]
 955 : [ 6.24727e-006 ]
 956 : [ 7.61822e-006 ]
 957 : [ 1.08836e-005 ]
 958 : [ 6.66471e-006 ]
 959 : [ 8.7244e-006  ]
 960 : [ 6.95571e-006 ]
 961 : [ 8.04099e-006 ]
 962 : [ 6.33533e-006 ]
 963 : [ 9.18631e-006 ]
 964 : [ 7.60797e-006 ]
 965 : [ 6.59242e-006 ]
 966 : [ 8.04867e-006 ]
 967 : [ 6.46779e-006 ]
 968 : [ 8.50024e-006 ]
 969 : [ 7.12937e-006 ]
 970 : [ 6.81626e-006 ]
 971 : [ 6.44474e-006 ]
 972 : [ 7.98177e-006 ]
 973 : [ 8.23911e-006 ]
 974 : [ 6.96672e-006 ]
 975 : [ 9.7338e-006  ]
 976 : [ 7.53545e-006 ]
 977 : [ 7.31011e-006 ]
 978 : [ 7.07104e-006 ]
 979 : [ 6.67618e-006 ]
 980 : [ 8.36877e-006 ]
 981 : [ 6.34501e-006 ]
 982 : [ 6.30382e-006 ]
 983 : [ 8.43376e-006 ]
 984 : [ 6.56959e-006 ]
 985 : [ 1.093e-005   ]
 986 : [ 6.40151e-006 ]
 987 : [ 6.48694e-006 ]
 988 : [ 8.9162e-006  ]
 989 : [ 6.43262e-006 ]
 990 : [ 7.47733e-006 ]
 991 : [ 6.38682e-006 ]
 992 : [ 9.43182e-006 ]
 993 : [ 7.38202e-006 ]
 994 : [ 6.31431e-006 ]
 995 : [ 6.43562e-006 ]
 996 : [ 9.18837e-006 ]
 997 : [ 6.35125e-006 ]
 998 : [ 1.08705e-005 ]
 999 : [ 8.96249e-006 ]
1000 : [ 9.6173e-006  ]
1001 : [ 7.00233e-006 ]
1002 : [ 7.67152e-006 ]
1003 : [ 7.26435e-006 ]
1004 : [ 7.70488e-006 ]
1005 : [ 8.32096e-006 ]
1006 : [ 8.48731e-006 ]
1007 : [ 6.40811e-006 ]
1008 : [ 1.04384e-005 ]
1009 : [ 8.92375e-006 ]
1010 : [ 6.76174e-006 ]
1011 : [ 6.47515e-006 ]
1012 : [ 8.27837e-006 ]
1013 : [ 1.05595e-005 ]
1014 : [ 6.56048e-006 ]
1015 : [ 6.73555e-006 ]
1016 : [ 1.00143e-005 ]
1017 : [ 6.72939e-006 ]
1018 : [ 8.53124e-006 ]
1019 : [ 8.82444e-006 ]
1020 : [ 1.09786e-005 ]
1021 : [ 6.56633e-006 ]
1022 : [ 7.16248e-006 ]
1023 : [ 6.82318e-006 ]
1024 : [ 9.21533e-006 ]
1025 : [ 6.35797e-006 ]
1026 : [ 8.59058e-006 ]
1027 : [ 6.53446e-006 ]
1028 : [ 1.09198e-005 ]
1029 : [ 7.22543e-006 ]
1030 : [ 1.01741e-005 ]
1031 : [ 8.53189e-006 ]
1032 : [ 6.51624e-006 ]
1033 : [ 6.82564e-006 ]
1034 : [ 6.8429e-006  ]
1035 : [ 9.15002e-006 ]
1036 : [ 9.57125e-006 ]
1037 : [ 6.73328e-006 ]
1038 : [ 7.29663e-006 ]
1039 : [ 9.35752e-006 ]
1040 : [ 6.25002e-006 ]
1041 : [ 6.124e-006   ]
1042 : [ 6.70216e-006 ]
1043 : [ 1.00605e-005 ]
1044 : [ 7.45865e-006 ]
1045 : [ 1.08497e-005 ]
1046 : [ 7.09373e-006 ]
1047 : [ 7.44307e-006 ]
1048 : [ 6.89356e-006 ]
1049 : [ 6.55617e-006 ]
1050 : [ 7.59396e-006 ]
1051 : [ 8.37797e-006 ]
1052 : [ 9.35e-006    ]
1053 : [ 8.73578e-006 ]
1054 : [ 6.64435e-006 ]
1055 : [ 7.58779e-006 ]
1056 : [ 6.3818e-006  ]
1057 : [ 6.52769e-006 ]
1058 : [ 6.89727e-006 ]
1059 : [ 6.54582e-006 ]
1060 : [ 8.37642e-006 ]
1061 : [ 6.91036e-006 ]
1062 : [ 6.75706e-006 ]
1063 : [ 7.11014e-006 ]
1064 : [ 6.23339e-006 ]
1065 : [ 8.99487e-006 ]
1066 : [ 6.97356e-006 ]
1067 : [ 9.03848e-006 ]
1068 : [ 6.50566e-006 ]
1069 : [ 6.95133e-006 ]
1070 : [ 6.4142e-006  ]
1071 : [ 7.30152e-006 ]
1072 : [ 8.4964e-006  ]
1073 : [ 7.5888e-006  ]
1074 : [ 7.09814e-006 ]
1075 : [ 6.3816e-006  ]
1076 : [ 6.83029e-006 ]
1077 : [ 6.71345e-006 ]
1078 : [ 6.67143e-006 ]
1079 : [ 1.09449e-005 ]
1080 : [ 7.0731e-006  ]
1081 : [ 7.58436e-006 ]
1082 : [ 9.47388e-006 ]
1083 : [ 7.80247e-006 ]
1084 : [ 1.02455e-005 ]
1085 : [ 6.68293e-006 ]
1086 : [ 6.1698e-006  ]
1087 : [ 7.74117e-006 ]
1088 : [ 6.4198e-006  ]
1089 : [ 6.63621e-006 ]
1090 : [ 6.36875e-006 ]
1091 : [ 8.96813e-006 ]
1092 : [ 6.55869e-006 ]
1093 : [ 7.41374e-006 ]
1094 : [ 9.82044e-006 ]
1095 : [ 6.25762e-006 ]
1096 : [ 8.82447e-006 ]
1097 : [ 9.88362e-006 ]
1098 : [ 8.14016e-006 ]
1099 : [ 7.1795e-006  ]
1100 : [ 8.30599e-006 ]
1101 : [ 7.25366e-006 ]
1102 : [ 6.68137e-006 ]
1103 : [ 6.35643e-006 ]
1104 : [ 8.81542e-006 ]
1105 : [ 6.33933e-006 ]
1106 : [ 7.08675e-006 ]
1107 : [ 6.82109e-006 ]
1108 : [ 7.84578e-006 ]
1109 : [ 6.89649e-006 ]
1110 : [ 6.18905e-006 ]
1111 : [ 6.39733e-006 ]
1112 : [ 9.91325e-006 ]
1113 : [ 6.43521e-006 ]
1114 : [ 6.76901e-006 ]
1115 : [ 1.0868e-005  ]
1116 : [ 7.64917e-006 ]
1117 : [ 8.15979e-006 ]
1118 : [ 6.49685e-006 ]
1119 : [ 6.0369e-006  ]
1120 : [ 6.55785e-006 ]
1121 : [ 6.99712e-006 ]
1122 : [ 7.35369e-006 ]
1123 : [ 6.97831e-006 ]
1124 : [ 8.67862e-006 ]
1125 : [ 6.80039e-006 ]
1126 : [ 6.83553e-006 ]
1127 : [ 9.68984e-006 ]
1128 : [ 7.00502e-006 ]
1129 : [ 9.21986e-006 ]
1130 : [ 7.14118e-006 ]
1131 : [ 7.32872e-006 ]
1132 : [ 6.91568e-006 ]
1133 : [ 6.38318e-006 ]
1134 : [ 7.3304e-006  ]
1135 : [ 8.77584e-006 ]
1136 : [ 9.02546e-006 ]
1137 : [ 6.98767e-006 ]
1138 : [ 8.53634e-006 ]
1139 : [ 8.0584e-006  ]
1140 : [ 6.48307e-006 ]
1141 : [ 6.40017e-006 ]
1142 : [ 6.81378e-006 ]
1143 : [ 6.58316e-006 ]
1144 : [ 7.06097e-006 ]
1145 : [ 7.50514e-006 ]
1146 : [ 9.02012e-006 ]
1147 : [ 1.04545e-005 ]
1148 : [ 7.00743e-006 ]
1149 : [ 7.0628e-006  ]
1150 : [ 6.30807e-006 ]
1151 : [ 7.65531e-006 ]
1152 : [ 6.40117e-006 ]
1153 : [ 6.94436e-006 ]
1154 : [ 7.39666e-006 ]
1155 : [ 6.67639e-006 ]
1156 : [ 6.35448e-006 ]
1157 : [ 6.25678e-006 ]
1158 : [ 6.65851e-006 ]
1159 : [ 7.87462e-006 ]
1160 : [ 6.4956e-006  ]
1161 : [ 5.93715e-006 ]
1162 : [ 6.63109e-006 ]
1163 : [ 6.5845e-006  ]
1164 : [ 6.77868e-006 ]
1165 : [ 8.26503e-006 ]
1166 : [ 6.98008e-006 ]
1167 : [ 6.92592e-006 ]
1168 : [ 9.69748e-006 ]
1169 : [ 7.09344e-006 ]
1170 : [ 1.03587e-005 ]
1171 : [ 8.34548e-006 ]
1172 : [ 7.4002e-006  ]
1173 : [ 9.31277e-006 ]
1174 : [ 7.9781e-006  ]
1175 : [ 8.46168e-006 ]
1176 : [ 7.31412e-006 ]
1177 : [ 7.61584e-006 ]
1178 : [ 6.75337e-006 ]
1179 : [ 7.50181e-006 ]
1180 : [ 6.47265e-006 ]
1181 : [ 7.20949e-006 ]
1182 : [ 6.4933e-006  ]
1183 : [ 6.38349e-006 ]
1184 : [ 6.31454e-006 ]
1185 : [ 9.29601e-006 ]
1186 : [ 8.75458e-006 ]
1187 : [ 6.55399e-006 ]
1188 : [ 8.2159e-006  ]
1189 : [ 7.50217e-006 ]
1190 : [ 6.46342e-006 ]
1191 : [ 6.28837e-006 ]
1192 : [ 7.75695e-006 ]
1193 : [ 8.3872e-006  ]
1194 : [ 9.90925e-006 ]
1195 : [ 6.4515e-006  ]
1196 : [ 6.44933e-006 ]
1197 : [ 7.84236e-006 ]
1198 : [ 6.78309e-006 ]
1199 : [ 7.16693e-006 ]
1200 : [ 6.89513e-006 ]
1201 : [ 8.99147e-006 ]
1202 : [ 6.33972e-006 ]
1203 : [ 6.79866e-006 ]
1204 : [ 9.85215e-006 ]
1205 : [ 6.44792e-006 ]
1206 : [ 6.38636e-006 ]
1207 : [ 8.11009e-006 ]
1208 : [ 7.2608e-006  ]
1209 : [ 1.1317e-005  ]
1210 : [ 6.2918e-006  ]
1211 : [ 6.15817e-006 ]
1212 : [ 1.02581e-005 ]
1213 : [ 7.11979e-006 ]
1214 : [ 6.59714e-006 ]
1215 : [ 6.35183e-006 ]
1216 : [ 7.61771e-006 ]
1217 : [ 6.35456e-006 ]
1218 : [ 1.03453e-005 ]
1219 : [ 6.31239e-006 ]
1220 : [ 7.44951e-006 ]
1221 : [ 7.55915e-006 ]
1222 : [ 1.1119e-005  ]
1223 : [ 1.09638e-005 ]
1224 : [ 6.5496e-006  ]
1225 : [ 6.44252e-006 ]
1226 : [ 8.71177e-006 ]
1227 : [ 7.84852e-006 ]
1228 : [ 6.52697e-006 ]
1229 : [ 7.118e-006   ]
1230 : [ 7.32423e-006 ]
1231 : [ 6.77877e-006 ]
1232 : [ 6.4443e-006  ]
1233 : [ 7.63921e-006 ]
1234 : [ 6.52308e-006 ]
1235 : [ 9.58929e-006 ]
1236 : [ 7.60853e-006 ]
1237 : [ 8.74669e-006 ]
1238 : [ 6.97837e-006 ]
1239 : [ 9.69759e-006 ]
1240 : [ 6.56982e-006 ]
1241 : [ 9.9176e-006  ]
1242 : [ 7.869e-006   ]
1243 : [ 8.3775e-006  ]
1244 : [ 7.40992e-006 ]
1245 : [ 7.24374e-006 ]
1246 : [ 7.81626e-006 ]
1247 : [ 1.0592e-005  ]
1248 : [ 6.74706e-006 ]
1249 : [ 6.51154e-006 ]
1250 : [ 7.6821e-006  ]
1251 : [ 6.3011e-006  ]
1252 : [ 8.57173e-006 ]
1253 : [ 7.13454e-006 ]
1254 : [ 8.79785e-006 ]
1255 : [ 6.1991e-006  ]
1256 : [ 1.01294e-005 ]
1257 : [ 8.75155e-006 ]
1258 : [ 7.94192e-006 ]
1259 : [ 6.47716e-006 ]
1260 : [ 6.61484e-006 ]
1261 : [ 7.58229e-006 ]
1262 : [ 6.24913e-006 ]
1263 : [ 1.02892e-005 ]
1264 : [ 1.071e-005   ]
1265 : [ 9.1563e-006  ]
1266 : [ 6.52454e-006 ]
1267 : [ 8.508e-006   ]
1268 : [ 9.97352e-006 ]
1269 : [ 8.04706e-006 ]
1270 : [ 6.61962e-006 ]
1271 : [ 7.39328e-006 ]
1272 : [ 5.95439e-006 ]
1273 : [ 1.07026e-005 ]
1274 : [ 7.62664e-006 ]
1275 : [ 7.07452e-006 ]
1276 : [ 8.33209e-006 ]
1277 : [ 7.31105e-006 ]
1278 : [ 6.32544e-006 ]
1279 : [ 9.62327e-006 ]
1280 : [ 9.63372e-006 ]
1281 : [ 7.21408e-006 ]
1282 : [ 9.98276e-006 ]
1283 : [ 1.00319e-005 ]
1284 : [ 8.26406e-006 ]
1285 : [ 6.80143e-006 ]
1286 : [ 7.10409e-006 ]
1287 : [ 6.86728e-006 ]
1288 : [ 9.91786e-006 ]
1289 : [ 6.82615e-006 ]
1290 : [ 7.22906e-006 ]
1291 : [ 1.07466e-005 ]
1292 : [ 6.27156e-006 ]
1293 : [ 7.62816e-006 ]
1294 : [ 8.9043e-006  ]
1295 : [ 6.60474e-006 ]
1296 : [ 7.51294e-006 ]
1297 : [ 7.82055e-006 ]
1298 : [ 7.24486e-006 ]
1299 : [ 6.52284e-006 ]
1300 : [ 6.49946e-006 ]
1301 : [ 7.01768e-006 ]
1302 : [ 7.82199e-006 ]
1303 : [ 6.34533e-006 ]
1304 : [ 9.93255e-006 ]
1305 : [ 7.18245e-006 ]
1306 : [ 7.19174e-006 ]
1307 : [ 6.46262e-006 ]
1308 : [ 7.07986e-006 ]
1309 : [ 6.56971e-006 ]
1310 : [ 8.14496e-006 ]
1311 : [ 7.61554e-006 ]
1312 : [ 9.83963e-006 ]
1313 : [ 7.67789e-006 ]
1314 : [ 6.9664e-006  ]
1315 : [ 6.64217e-006 ]
1316 : [ 8.83602e-006 ]
1317 : [ 6.27971e-006 ]
1318 : [ 6.76045e-006 ]
1319 : [ 1.07985e-005 ]
1320 : [ 7.57478e-006 ]
1321 : [ 8.44386e-006 ]
1322 : [ 8.97244e-006 ]
1323 : [ 1.09126e-005 ]
1324 : [ 1.06601e-005 ]
1325 : [ 7.61361e-006 ]
1326 : [ 6.55155e-006 ]
1327 : [ 9.91667e-006 ]
1328 : [ 7.03722e-006 ]
1329 : [ 6.55407e-006 ]
1330 : [ 8.82259e-006 ]
1331 : [ 6.46957e-006 ]
1332 : [ 6.78737e-006 ]
1333 : [ 6.41183e-006 ]
1334 : [ 7.0433e-006  ]
1335 : [ 7.32162e-006 ]
1336 : [ 7.58367e-006 ]
1337 : [ 8.82532e-006 ]
1338 : [ 6.98138e-006 ]
1339 : [ 6.56224e-006 ]
1340 : [ 1.03982e-005 ]
1341 : [ 8.47735e-006 ]
1342 : [ 9.31025e-006 ]
1343 : [ 6.43336e-006 ]
1344 : [ 7.34016e-006 ]
1345 : [ 7.7897e-006  ]
1346 : [ 1.06454e-005 ]
1347 : [ 7.76104e-006 ]
1348 : [ 7.55183e-006 ]
1349 : [ 6.37959e-006 ]
1350 : [ 8.93164e-006 ]
1351 : [ 9.29589e-006 ]
1352 : [ 8.08394e-006 ]
1353 : [ 6.39951e-006 ]
1354 : [ 6.48588e-006 ]
1355 : [ 8.40749e-006 ]
1356 : [ 7.29816e-006 ]
1357 : [ 8.65752e-006 ]
1358 : [ 7.71684e-006 ]
1359 : [ 1.05902e-005 ]
1360 : [ 8.97276e-006 ]
1361 : [ 6.63047e-006 ]
1362 : [ 7.62957e-006 ]
1363 : [ 7.70039e-006 ]
1364 : [ 6.76103e-006 ]
1365 : [ 6.65031e-006 ]
1366 : [ 6.76204e-006 ]
1367 : [ 6.37375e-006 ]
1368 : [ 1.0259e-005  ]
1369 : [ 6.47983e-006 ]
1370 : [ 6.85692e-006 ]
1371 : [ 6.76592e-006 ]
1372 : [ 8.57041e-006 ]
1373 : [ 8.56207e-006 ]
1374 : [ 8.44816e-006 ]
1375 : [ 8.17427e-006 ]
1376 : [ 6.43914e-006 ]
1377 : [ 6.44762e-006 ]
1378 : [ 6.32457e-006 ]
1379 : [ 6.5631e-006  ]
1380 : [ 9.57731e-006 ]
1381 : [ 6.46089e-006 ]
1382 : [ 9.55225e-006 ]
1383 : [ 6.70823e-006 ]
1384 : [ 6.56612e-006 ]
1385 : [ 8.08069e-006 ]
1386 : [ 1.0165e-005  ]
1387 : [ 1.00177e-005 ]
1388 : [ 6.72785e-006 ]
1389 : [ 6.55867e-006 ]
1390 : [ 6.81178e-006 ]
1391 : [ 6.47299e-006 ]
1392 : [ 8.57766e-006 ]
1393 : [ 8.5206e-006  ]
1394 : [ 7.37638e-006 ]
1395 : [ 7.56394e-006 ]
1396 : [ 6.79801e-006 ]
1397 : [ 6.23577e-006 ]
1398 : [ 9.49033e-006 ]
1399 : [ 1.00212e-005 ]
1400 : [ 7.65295e-006 ]
1401 : [ 7.10744e-006 ]
1402 : [ 6.4758e-006  ]
1403 : [ 8.88548e-006 ]
1404 : [ 1.0686e-005  ]
1405 : [ 6.23851e-006 ]
1406 : [ 6.60478e-006 ]
1407 : [ 7.22998e-006 ]
1408 : [ 6.8022e-006  ]
1409 : [ 7.13017e-006 ]
1410 : [ 1.12037e-005 ]
1411 : [ 7.00359e-006 ]
1412 : [ 6.84024e-006 ]
1413 : [ 1.10884e-005 ]
1414 : [ 8.00022e-006 ]
1415 : [ 8.38029e-006 ]
1416 : [ 6.80265e-006 ]
1417 : [ 1.03673e-005 ]
1418 : [ 9.08948e-006 ]
1419 : [ 6.82909e-006 ]
1420 : [ 6.5325e-006  ]
1421 : [ 1.09152e-005 ]
1422 : [ 6.72714e-006 ]
1423 : [ 6.39024e-006 ]
1424 : [ 6.28745e-006 ]
1425 : [ 6.54879e-006 ]
1426 : [ 7.76526e-006 ]
1427 : [ 8.06403e-006 ]
1428 : [ 1.01551e-005 ]
1429 : [ 7.04933e-006 ]
1430 : [ 9.87787e-006 ]
1431 : [ 7.92192e-006 ]
1432 : [ 1.06199e-005 ]
1433 : [ 6.5658e-006  ]
1434 : [ 9.21088e-006 ]
1435 : [ 7.6205e-006  ]
1436 : [ 6.4147e-006  ]
1437 : [ 6.85479e-006 ]
1438 : [ 8.07874e-006 ]
1439 : [ 8.67731e-006 ]
1440 : [ 6.66851e-006 ]
1441 : [ 7.35406e-006 ]
1442 : [ 6.81496e-006 ]
1443 : [ 7.29656e-006 ]
1444 : [ 1.02616e-005 ]
1445 : [ 6.50827e-006 ]
1446 : [ 9.42987e-006 ]
1447 : [ 6.85146e-006 ]
1448 : [ 6.3794e-006  ]
1449 : [ 6.38166e-006 ]
1450 : [ 7.22068e-006 ]
1451 : [ 7.37123e-006 ]
1452 : [ 6.78288e-006 ]
1453 : [ 7.57935e-006 ]
1454 : [ 6.59699e-006 ]
1455 : [ 7.43496e-006 ]
1456 : [ 9.10881e-006 ]
1457 : [ 7.95631e-006 ]
1458 : [ 8.49961e-006 ]
1459 : [ 6.57889e-006 ]
1460 : [ 7.63707e-006 ]
1461 : [ 7.17082e-006 ]
1462 : [ 6.62889e-006 ]
1463 : [ 6.75843e-006 ]
1464 : [ 9.29155e-006 ]
1465 : [ 6.53736e-006 ]
1466 : [ 6.38166e-006 ]
1467 : [ 7.95756e-006 ]
1468 : [ 1.07612e-005 ]
1469 : [ 7.19751e-006 ]
1470 : [ 1.07917e-005 ]
1471 : [ 8.6153e-006  ]
1472 : [ 7.46446e-006 ]
1473 : [ 6.86618e-006 ]
1474 : [ 6.35161e-006 ]
1475 : [ 6.38852e-006 ]
1476 : [ 9.37708e-006 ]
1477 : [ 6.99185e-006 ]
1478 : [ 1.08184e-005 ]
1479 : [ 9.50656e-006 ]
1480 : [ 7.11267e-006 ]
1481 : [ 8.42682e-006 ]
1482 : [ 6.94014e-006 ]
1483 : [ 8.41993e-006 ]
1484 : [ 9.72537e-006 ]
1485 : [ 7.93092e-006 ]
1486 : [ 7.16314e-006 ]
1487 : [ 7.28389e-006 ]
1488 : [ 6.53198e-006 ]
1489 : [ 6.24934e-006 ]
1490 : [ 1.08778e-005 ]
1491 : [ 6.41427e-006 ]
1492 : [ 6.37298e-006 ]
1493 : [ 6.51638e-006 ]
1494 : [ 8.27991e-006 ]
1495 : [ 8.02371e-006 ]
1496 : [ 8.63574e-006 ]
1497 : [ 6.76796e-006 ]
1498 : [ 7.05915e-006 ]
1499 : [ 6.70133e-006 ]
1500 : [ 6.83945e-006 ]
1501 : [ 6.18849e-006 ]
1502 : [ 6.98552e-006 ]
1503 : [ 8.65205e-006 ]
1504 : [ 6.8181e-006  ]
1505 : [ 1.03208e-005 ]
1506 : [ 6.40369e-006 ]
1507 : [ 8.96051e-006 ]
1508 : [ 9.42129e-006 ]
1509 : [ 7.51173e-006 ]
1510 : [ 7.00486e-006 ]
1511 : [ 8.44469e-006 ]
1512 : [ 7.42759e-006 ]
1513 : [ 8.25526e-006 ]
1514 : [ 8.27447e-006 ]
1515 : [ 6.77409e-006 ]
1516 : [ 6.95533e-006 ]
1517 : [ 8.97049e-006 ]
1518 : [ 6.99653e-006 ]
1519 : [ 1.05157e-005 ]
1520 : [ 7.17681e-006 ]
1521 : [ 6.84147e-006 ]
1522 : [ 7.05772e-006 ]
1523 : [ 6.53664e-006 ]
1524 : [ 9.35313e-006 ]
1525 : [ 7.42032e-006 ]
1526 : [ 1.0738e-005  ]
1527 : [ 8.66102e-006 ]
1528 : [ 6.57864e-006 ]
1529 : [ 7.57479e-006 ]
1530 : [ 9.77837e-006 ]
1531 : [ 6.84194e-006 ]
1532 : [ 6.35142e-006 ]
1533 : [ 6.14175e-006 ]
1534 : [ 8.9686e-006  ]
1535 : [ 6.24312e-006 ]
1536 : [ 6.87397e-006 ]
1537 : [ 6.51112e-006 ]
1538 : [ 7.81215e-006 ]
1539 : [ 1.07617e-005 ]
1540 : [ 9.27492e-006 ]
1541 : [ 1.12078e-005 ]
1542 : [ 8.95918e-006 ]
1543 : [ 6.47644e-006 ]
1544 : [ 1.04384e-005 ]
1545 : [ 7.76547e-006 ]
1546 : [ 9.56384e-006 ]
1547 : [ 6.20833e-006 ]
1548 : [ 7.33577e-006 ]
1549 : [ 6.35766e-006 ]
1550 : [ 6.16085e-006 ]
1551 : [ 8.30925e-006 ]
1552 : [ 6.7091e-006  ]
1553 : [ 6.74025e-006 ]
1554 : [ 1.09852e-005 ]
1555 : [ 7.22433e-006 ]
1556 : [ 1.02692e-005 ]
1557 : [ 8.96714e-006 ]
1558 : [ 1.03895e-005 ]
1559 : [ 1.07492e-005 ]
1560 : [ 8.96908e-006 ]
1561 : [ 1.00792e-005 ]
1562 : [ 6.50659e-006 ]
1563 : [ 6.69619e-006 ]
1564 : [ 6.18376e-006 ]
1565 : [ 6.79425e-006 ]
1566 : [ 7.48916e-006 ]
1567 : [ 6.29388e-006 ]
1568 : [ 8.36951e-006 ]
1569 : [ 8.92465e-006 ]
1570 : [ 9.7479e-006  ]
1571 : [ 7.153e-006   ]
1572 : [ 7.75339e-006 ]
1573 : [ 6.58651e-006 ]
1574 : [ 6.64732e-006 ]
1575 : [ 6.12376e-006 ]
1576 : [ 7.29416e-006 ]
1577 : [ 1.00059e-005 ]
1578 : [ 6.29507e-006 ]
1579 : [ 7.39711e-006 ]
1580 : [ 6.27921e-006 ]
1581 : [ 6.63464e-006 ]
1582 : [ 6.67601e-006 ]
1583 : [ 7.06793e-006 ]
1584 : [ 7.11957e-006 ]
1585 : [ 6.58499e-006 ]
1586 : [ 8.45328e-006 ]
1587 : [ 1.06919e-005 ]
1588 : [ 6.04849e-006 ]
1589 : [ 1.02094e-005 ]
1590 : [ 7.98294e-006 ]
1591 : [ 6.06887e-006 ]
1592 : [ 7.95806e-006 ]
1593 : [ 8.40849e-006 ]
1594 : [ 6.33956e-006 ]
1595 : [ 1.0294e-005  ]
1596 : [ 9.44004e-006 ]
1597 : [ 7.56811e-006 ]
1598 : [ 6.46395e-006 ]
1599 : [ 7.9712e-006  ]
1600 : [ 6.45044e-006 ]
1601 : [ 6.42104e-006 ]
1602 : [ 6.9683e-006  ]
1603 : [ 8.74487e-006 ]
1604 : [ 8.62301e-006 ]
1605 : [ 7.2066e-006  ]
1606 : [ 7.0827e-006  ]
1607 : [ 6.07456e-006 ]
1608 : [ 6.19439e-006 ]
1609 : [ 8.87167e-006 ]
1610 : [ 8.86394e-006 ]
1611 : [ 8.05446e-006 ]
1612 : [ 8.01027e-006 ]
1613 : [ 7.64945e-006 ]
1614 : [ 6.34894e-006 ]
1615 : [ 7.96654e-006 ]
1616 : [ 7.13734e-006 ]
1617 : [ 1.08043e-005 ]
1618 : [ 7.32207e-006 ]
1619 : [ 7.06963e-006 ]
1620 : [ 1.107e-005   ]
1621 : [ 6.78473e-006 ]
1622 : [ 6.31879e-006 ]
1623 : [ 1.05008e-005 ]
1624 : [ 7.22998e-006 ]
1625 : [ 1.01449e-005 ]
1626 : [ 6.70993e-006 ]
1627 : [ 7.23622e-006 ]
1628 : [ 9.99262e-006 ]
1629 : [ 7.43608e-006 ]
1630 : [ 7.17677e-006 ]
1631 : [ 6.87421e-006 ]
1632 : [ 7.89823e-006 ]
1633 : [ 6.73661e-006 ]
1634 : [ 1.0587e-005  ]
1635 : [ 6.5379e-006  ]
1636 : [ 6.99093e-006 ]
1637 : [ 7.31046e-006 ]
1638 : [ 7.79711e-006 ]
1639 : [ 6.55367e-006 ]
1640 : [ 1.09348e-005 ]
1641 : [ 8.49085e-006 ]
1642 : [ 8.59658e-006 ]
1643 : [ 1.03802e-005 ]
1644 : [ 6.55754e-006 ]
1645 : [ 6.20066e-006 ]
1646 : [ 8.99492e-006 ]
1647 : [ 1.00758e-005 ]
1648 : [ 6.15092e-006 ]
1649 : [ 8.38889e-006 ]
1650 : [ 7.33484e-006 ]
1651 : [ 7.15852e-006 ]
1652 : [ 6.75378e-006 ]
1653 : [ 9.43268e-006 ]
1654 : [ 7.30219e-006 ]
1655 : [ 6.59797e-006 ]
1656 : [ 7.15454e-006 ]
1657 : [ 7.12757e-006 ]
1658 : [ 6.69138e-006 ]
1659 : [ 6.42674e-006 ]
1660 : [ 8.01286e-006 ]
1661 : [ 6.56677e-006 ]
1662 : [ 6.24715e-006 ]
1663 : [ 7.22846e-006 ]
1664 : [ 8.80832e-006 ]
1665 : [ 7.39528e-006 ]
1666 : [ 6.70139e-006 ]
1667 : [ 1.07614e-005 ]
1668 : [ 8.50632e-006 ]
1669 : [ 6.50341e-006 ]
1670 : [ 6.59256e-006 ]
1671 : [ 9.78712e-006 ]
1672 : [ 7.56733e-006 ]
1673 : [ 6.54375e-006 ]
1674 : [ 8.38783e-006 ]
1675 : [ 1.11377e-005 ]
1676 : [ 6.47599e-006 ]
1677 : [ 7.67397e-006 ]
1678 : [ 6.32565e-006 ]
1679 : [ 7.16756e-006 ]
1680 : [ 6.80194e-006 ]
1681 : [ 6.5695e-006  ]
1682 : [ 9.68953e-006 ]
1683 : [ 6.41758e-006 ]
1684 : [ 1.03584e-005 ]
1685 : [ 6.26942e-006 ]
1686 : [ 8.94783e-006 ]
1687 : [ 6.72994e-006 ]
1688 : [ 6.34589e-006 ]
1689 : [ 1.01159e-005 ]
1690 : [ 7.27211e-006 ]
1691 : [ 6.62957e-006 ]
1692 : [ 6.97243e-006 ]
1693 : [ 7.09477e-006 ]
1694 : [ 8.71265e-006 ]
1695 : [ 6.30428e-006 ]
1696 : [ 1.0862e-005  ]
1697 : [ 7.35912e-006 ]
1698 : [ 8.70596e-006 ]
1699 : [ 9.016e-006   ]
1700 : [ 6.45402e-006 ]
1701 : [ 6.96181e-006 ]
1702 : [ 9.50066e-006 ]
1703 : [ 8.06406e-006 ]
1704 : [ 8.26648e-006 ]
1705 : [ 6.25931e-006 ]
1706 : [ 7.55472e-006 ]
1707 : [ 8.09191e-006 ]
1708 : [ 1.06258e-005 ]
1709 : [ 9.94018e-006 ]
1710 : [ 7.37188e-006 ]
1711 : [ 1.0101e-005  ]
1712 : [ 6.44121e-006 ]
1713 : [ 6.86749e-006 ]
1714 : [ 8.34572e-006 ]
1715 : [ 7.42001e-006 ]
1716 : [ 8.44922e-006 ]
1717 : [ 7.21052e-006 ]
1718 : [ 7.00036e-006 ]
1719 : [ 8.74278e-006 ]
1720 : [ 8.61796e-006 ]
1721 : [ 6.82447e-006 ]
1722 : [ 6.38552e-006 ]
1723 : [ 6.41902e-006 ]
1724 : [ 7.84184e-006 ]
1725 : [ 9.57017e-006 ]
1726 : [ 1.00363e-005 ]
1727 : [ 1.01348e-005 ]
1728 : [ 6.2524e-006  ]
1729 : [ 7.07962e-006 ]
1730 : [ 6.51039e-006 ]
1731 : [ 6.38763e-006 ]
1732 : [ 7.00337e-006 ]
1733 : [ 1.08249e-005 ]
1734 : [ 6.29564e-006 ]
1735 : [ 6.56833e-006 ]
1736 : [ 8.24503e-006 ]
1737 : [ 7.54147e-006 ]
1738 : [ 8.84764e-006 ]
1739 : [ 6.2768e-006  ]
1740 : [ 1.03053e-005 ]
1741 : [ 7.35498e-006 ]
1742 : [ 8.44771e-006 ]
1743 : [ 1.0731e-005  ]
1744 : [ 6.71699e-006 ]
1745 : [ 9.03239e-006 ]
1746 : [ 8.89387e-006 ]
1747 : [ 9.29119e-006 ]
1748 : [ 8.3715e-006  ]
1749 : [ 6.47203e-006 ]
1750 : [ 8.66479e-006 ]
1751 : [ 6.45627e-006 ]
1752 : [ 9.49156e-006 ]
1753 : [ 7.25764e-006 ]
1754 : [ 7.10449e-006 ]
1755 : [ 7.00326e-006 ]
1756 : [ 1.01581e-005 ]
1757 : [ 9.29202e-006 ]
1758 : [ 6.68626e-006 ]
1759 : [ 7.97833e-006 ]
1760 : [ 9.09889e-006 ]
1761 : [ 6.75244e-006 ]
1762 : [ 6.88893e-006 ]
1763 : [ 6.86779e-006 ]
1764 : [ 8.46671e-006 ]
1765 : [ 6.67233e-006 ]
1766 : [ 1.07315e-005 ]
1767 : [ 6.6765e-006  ]
1768 : [ 7.31402e-006 ]
1769 : [ 7.1188e-006  ]
1770 : [ 6.7673e-006  ]
1771 : [ 6.40054e-006 ]
1772 : [ 6.14689e-006 ]
1773 : [ 6.49348e-006 ]
1774 : [ 7.40085e-006 ]
1775 : [ 7.87795e-006 ]
1776 : [ 6.31432e-006 ]
1777 : [ 6.48717e-006 ]
1778 : [ 9.83054e-006 ]
1779 : [ 6.9813e-006  ]
1780 : [ 8.44363e-006 ]
1781 : [ 6.75628e-006 ]
1782 : [ 8.10827e-006 ]
1783 : [ 8.74868e-006 ]
1784 : [ 6.23475e-006 ]
1785 : [ 9.93552e-006 ]
1786 : [ 6.58629e-006 ]
1787 : [ 6.52168e-006 ]
1788 : [ 6.30378e-006 ]
1789 : [ 6.58765e-006 ]
1790 : [ 7.3269e-006  ]
1791 : [ 6.68324e-006 ]
1792 : [ 8.78802e-006 ]
1793 : [ 5.97902e-006 ]
1794 : [ 8.01211e-006 ]
1795 : [ 6.41382e-006 ]
1796 : [ 1.03327e-005 ]
1797 : [ 6.72955e-006 ]
1798 : [ 8.85906e-006 ]
1799 : [ 6.22455e-006 ]
1800 : [ 8.99281e-006 ]
1801 : [ 6.40563e-006 ]
1802 : [ 6.23986e-006 ]
1803 : [ 7.51999e-006 ]
1804 : [ 1.01439e-005 ]
1805 : [ 6.91616e-006 ]
1806 : [ 6.98085e-006 ]
1807 : [ 6.52044e-006 ]
1808 : [ 7.13236e-006 ]
1809 : [ 6.36252e-006 ]
1810 : [ 6.60049e-006 ]
1811 : [ 8.75404e-006 ]
1812 : [ 6.39866e-006 ]
1813 : [ 7.12236e-006 ]
1814 : [ 8.87802e-006 ]
1815 : [ 8.22435e-006 ]
1816 : [ 1.08505e-005 ]
1817 : [ 1.13973e-005 ]
1818 : [ 6.26691e-006 ]
1819 : [ 7.76714e-006 ]
1820 : [ 6.22898e-006 ]
1821 : [ 6.2657e-006  ]
1822 : [ 9.27314e-006 ]
1823 : [ 6.30027e-006 ]
1824 : [ 6.48997e-006 ]
1825 : [ 6.82293e-006 ]
1826 : [ 7.14196e-006 ]
1827 : [ 7.52349e-006 ]
1828 : [ 6.93005e-006 ]
1829 : [ 8.46381e-006 ]
1830 : [ 7.22822e-006 ]
1831 : [ 6.15745e-006 ]
1832 : [ 7.7715e-006  ]
1833 : [ 8.51035e-006 ]
1834 : [ 6.47181e-006 ]
1835 : [ 6.69626e-006 ]
1836 : [ 9.93989e-006 ]
1837 : [ 7.38562e-006 ]
1838 : [ 7.05591e-006 ]
1839 : [ 6.80604e-006 ]
1840 : [ 6.52937e-006 ]
1841 : [ 7.22665e-006 ]
1842 : [ 6.42075e-006 ]
1843 : [ 6.57177e-006 ]
1844 : [ 7.97689e-006 ]
1845 : [ 6.12231e-006 ]
1846 : [ 6.22208e-006 ]
1847 : [ 7.00821e-006 ]
1848 : [ 7.37236e-006 ]
1849 : [ 6.58179e-006 ]
1850 : [ 7.43832e-006 ]
1851 : [ 7.01304e-006 ]
1852 : [ 6.125e-006   ]
1853 : [ 1.1091e-005  ]
1854 : [ 8.36988e-006 ]
1855 : [ 7.23472e-006 ]
1856 : [ 8.28793e-006 ]
1857 : [ 6.25924e-006 ]
1858 : [ 9.67865e-006 ]
1859 : [ 7.62357e-006 ]
1860 : [ 1.07949e-005 ]
1861 : [ 7.44564e-006 ]
1862 : [ 1.10326e-005 ]
1863 : [ 6.41054e-006 ]
1864 : [ 6.96869e-006 ]
1865 : [ 6.32762e-006 ]
1866 : [ 7.01652e-006 ]
1867 : [ 8.36372e-006 ]
1868 : [ 6.89339e-006 ]
1869 : [ 6.26758e-006 ]
1870 : [ 6.58469e-006 ]
1871 : [ 1.06619e-005 ]
1872 : [ 6.24988e-006 ]
1873 : [ 6.60535e-006 ]
1874 : [ 7.29098e-006 ]
1875 : [ 6.59065e-006 ]
1876 : [ 6.7916e-006  ]
1877 : [ 8.75357e-006 ]
1878 : [ 1.09196e-005 ]
1879 : [ 8.89979e-006 ]
1880 : [ 7.098e-006   ]
1881 : [ 6.87116e-006 ]
1882 : [ 1.0618e-005  ]
1883 : [ 9.13262e-006 ]
1884 : [ 6.99697e-006 ]
1885 : [ 1.09533e-005 ]
1886 : [ 6.51239e-006 ]
1887 : [ 7.02906e-006 ]
1888 : [ 7.50592e-006 ]
1889 : [ 6.51955e-006 ]
1890 : [ 6.506e-006   ]
1891 : [ 7.67802e-006 ]
1892 : [ 1.01401e-005 ]
1893 : [ 7.56561e-006 ]
1894 : [ 7.50862e-006 ]
1895 : [ 6.67377e-006 ]
1896 : [ 1.02708e-005 ]
1897 : [ 6.1688e-006  ]
1898 : [ 7.35401e-006 ]
1899 : [ 7.05067e-006 ]
1900 : [ 6.38296e-006 ]
1901 : [ 7.06604e-006 ]
1902 : [ 6.44593e-006 ]
1903 : [ 6.55859e-006 ]
1904 : [ 7.16231e-006 ]
1905 : [ 8.76473e-006 ]
1906 : [ 7.80437e-006 ]
1907 : [ 6.87895e-006 ]
1908 : [ 5.99226e-006 ]
1909 : [ 7.93854e-006 ]
1910 : [ 6.27132e-006 ]
1911 : [ 1.0705e-005  ]
1912 : [ 6.50733e-006 ]
1913 : [ 8.11676e-006 ]
1914 : [ 7.73282e-006 ]
1915 : [ 7.2212e-006  ]
1916 : [ 8.48456e-006 ]
1917 : [ 9.20314e-006 ]
1918 : [ 8.76735e-006 ]
1919 : [ 6.54033e-006 ]
1920 : [ 6.18086e-006 ]
1921 : [ 7.7099e-006  ]
1922 : [ 9.2632e-006  ]
1923 : [ 6.23721e-006 ]
1924 : [ 9.3242e-006  ]
1925 : [ 6.21912e-006 ]
1926 : [ 8.71281e-006 ]
1927 : [ 1.00893e-005 ]
1928 : [ 8.396e-006   ]
1929 : [ 8.19472e-006 ]
1930 : [ 7.39805e-006 ]
1931 : [ 6.33576e-006 ]
1932 : [ 9.18369e-006 ]
1933 : [ 8.37266e-006 ]
1934 : [ 6.15894e-006 ]
1935 : [ 9.87555e-006 ]
1936 : [ 6.76625e-006 ]
1937 : [ 6.47669e-006 ]
1938 : [ 6.3172e-006  ]
1939 : [ 6.90761e-006 ]
1940 : [ 6.44695e-006 ]
1941 : [ 6.42656e-006 ]
1942 : [ 6.75879e-006 ]
1943 : [ 8.18175e-006 ]
1944 : [ 1.07376e-005 ]
1945 : [ 6.47378e-006 ]
1946 : [ 6.14773e-006 ]
1947 : [ 8.90454e-006 ]
1948 : [ 6.80292e-006 ]
1949 : [ 6.93342e-006 ]
1950 : [ 1.10242e-005 ]
1951 : [ 7.9742e-006  ]
1952 : [ 6.60839e-006 ]
1953 : [ 6.82348e-006 ]
1954 : [ 6.92239e-006 ]
1955 : [ 6.62014e-006 ]
1956 : [ 1.13681e-005 ]
1957 : [ 6.38443e-006 ]
1958 : [ 6.67843e-006 ]
1959 : [ 7.05208e-006 ]
1960 : [ 6.52138e-006 ]
1961 : [ 6.62441e-006 ]
1962 : [ 6.42013e-006 ]
1963 : [ 6.75801e-006 ]
1964 : [ 6.99113e-006 ]
1965 : [ 6.99109e-006 ]
1966 : [ 8.39673e-006 ]
1967 : [ 8.77323e-006 ]
1968 : [ 7.95038e-006 ]
1969 : [ 6.50953e-006 ]
1970 : [ 7.35728e-006 ]
1971 : [ 7.12404e-006 ]
1972 : [ 6.74422e-006 ]
1973 : [ 6.60623e-006 ]
1974 : [ 6.26689e-006 ]
1975 : [ 7.78254e-006 ]
1976 : [ 8.08964e-006 ]
1977 : [ 6.40166e-006 ]
1978 : [ 7.19465e-006 ]
1979 : [ 9.82129e-006 ]
1980 : [ 7.14359e-006 ]
1981 : [ 7.94075e-006 ]
1982 : [ 6.95071e-006 ]
1983 : [ 1.0127e-005  ]
1984 : [ 8.76535e-006 ]
1985 : [ 6.76245e-006 ]
1986 : [ 6.58182e-006 ]
1987 : [ 9.11221e-006 ]
1988 : [ 9.17722e-006 ]
1989 : [ 6.58314e-006 ]
1990 : [ 6.49055e-006 ]
1991 : [ 6.44346e-006 ]
1992 : [ 6.34152e-006 ]
1993 : [ 7.51327e-006 ]
1994 : [ 6.65774e-006 ]
1995 : [ 6.67888e-006 ]
1996 : [ 6.78897e-006 ]
1997 : [ 6.26902e-006 ]
1998 : [ 6.6269e-006  ]
1999 : [ 1.04554e-005 ]
2000 : [ 9.68134e-006 ]
2001 : [ 6.89245e-006 ]
2002 : [ 6.39058e-006 ]
2003 : [ 8.9528e-006  ]
2004 : [ 9.40412e-006 ]
2005 : [ 1.00746e-005 ]
2006 : [ 6.56161e-006 ]
2007 : [ 7.1634e-006  ]
2008 : [ 6.62492e-006 ]
2009 : [ 6.51325e-006 ]
2010 : [ 6.99123e-006 ]
2011 : [ 6.20045e-006 ]
2012 : [ 6.85147e-006 ]
2013 : [ 6.84955e-006 ]
2014 : [ 7.87479e-006 ]
2015 : [ 6.44787e-006 ]
2016 : [ 1.00127e-005 ]
2017 : [ 6.08565e-006 ]
2018 : [ 7.54056e-006 ]
2019 : [ 6.42751e-006 ]
2020 : [ 6.85362e-006 ]
2021 : [ 7.91055e-006 ]
2022 : [ 7.1643e-006  ]
2023 : [ 8.93645e-006 ]
2024 : [ 6.49055e-006 ]
2025 : [ 1.01731e-005 ]
2026 : [ 1.00857e-005 ]
2027 : [ 6.56799e-006 ]
2028 : [ 6.14486e-006 ]
2029 : [ 7.42437e-006 ]
2030 : [ 1.04626e-005 ]
2031 : [ 6.46131e-006 ]
2032 : [ 7.63247e-006 ]
2033 : [ 6.47312e-006 ]
2034 : [ 9.32868e-006 ]
2035 : [ 6.68067e-006 ]
2036 : [ 7.92303e-006 ]
2037 : [ 7.04123e-006 ]
2038 : [ 6.62132e-006 ]
2039 : [ 6.77853e-006 ]
2040 : [ 6.88378e-006 ]
2041 : [ 6.98783e-006 ]
2042 : [ 7.07028e-006 ]
2043 : [ 7.25068e-006 ]
2044 : [ 1.01454e-005 ]
2045 : [ 6.39204e-006 ]
2046 : [ 9.96296e-006 ]
2047 : [ 7.50941e-006 ]
2048 : [ 6.58768e-006 ]
2049 : [ 7.08714e-006 ]
2050 : [ 6.81241e-006 ]
2051 : [ 6.6637e-006  ]
2052 : [ 6.54691e-006 ]
2053 : [ 6.90435e-006 ]
2054 : [ 6.31303e-006 ]
2055 : [ 6.30622e-006 ]
2056 : [ 7.0071e-006  ]
2057 : [ 9.10442e-006 ]
2058 : [ 1.1154e-005  ]
2059 : [ 9.00821e-006 ]
2060 : [ 6.73812e-006 ]
2061 : [ 8.14187e-006 ]
2062 : [ 7.43792e-006 ]
2063 : [ 9.67356e-006 ]
2064 : [ 1.10519e-005 ]
2065 : [ 7.30529e-006 ]
2066 : [ 6.39504e-006 ]
2067 : [ 6.64567e-006 ]
2068 : [ 6.42511e-006 ]
2069 : [ 6.45524e-006 ]
2070 : [ 1.13714e-005 ]
2071 : [ 6.18643e-006 ]
2072 : [ 8.27232e-006 ]
2073 : [ 6.71023e-006 ]
2074 : [ 8.60737e-006 ]
2075 : [ 7.79292e-006 ]
2076 : [ 1.09858e-005 ]
2077 : [ 1.08514e-005 ]
2078 : [ 1.06533e-005 ]
2079 : [ 1.00358e-005 ]
2080 : [ 6.53874e-006 ]
2081 : [ 6.95226e-006 ]
2082 : [ 9.37913e-006 ]
2083 : [ 7.88042e-006 ]
2084 : [ 8.91581e-006 ]
2085 : [ 9.73869e-006 ]
2086 : [ 9.97117e-006 ]
2087 : [ 6.82655e-006 ]
2088 : [ 6.60993e-006 ]
2089 : [ 8.18691e-006 ]
2090 : [ 6.8329e-006  ]
2091 : [ 8.15469e-006 ]
2092 : [ 6.66794e-006 ]
2093 : [ 6.45459e-006 ]
2094 : [ 1.01683e-005 ]
2095 : [ 9.42453e-006 ]
2096 : [ 7.87873e-006 ]
2097 : [ 6.36938e-006 ]
2098 : [ 9.55863e-006 ]
2099 : [ 7.50684e-006 ]
2100 : [ 6.41131e-006 ]
2101 : [ 7.11353e-006 ]
2102 : [ 1.06587e-005 ]
2103 : [ 6.72093e-006 ]
2104 : [ 6.75988e-006 ]
2105 : [ 9.66748e-006 ]
2106 : [ 6.4543e-006  ]
2107 : [ 6.70597e-006 ]
2108 : [ 6.17705e-006 ]
2109 : [ 7.66311e-006 ]
2110 : [ 7.83586e-006 ]
2111 : [ 7.6975e-006  ]
2112 : [ 7.97728e-006 ]
2113 : [ 6.66357e-006 ]
2114 : [ 9.63995e-006 ]
2115 : [ 8.59536e-006 ]
2116 : [ 6.71572e-006 ]
2117 : [ 7.06141e-006 ]
2118 : [ 6.83296e-006 ]
2119 : [ 6.62982e-006 ]
2120 : [ 8.95074e-006 ]
2121 : [ 6.99719e-006 ]
2122 : [ 6.77292e-006 ]
2123 : [ 6.73058e-006 ]
2124 : [ 6.48282e-006 ]
2125 : [ 8.25983e-006 ]
2126 : [ 9.87933e-006 ]
2127 : [ 7.00418e-006 ]
2128 : [ 6.85037e-006 ]
2129 : [ 1.02388e-005 ]
2130 : [ 6.4379e-006  ]
2131 : [ 1.07694e-005 ]
2132 : [ 6.32881e-006 ]
2133 : [ 8.16286e-006 ]
2134 : [ 9.2687e-006  ]
2135 : [ 6.34988e-006 ]
2136 : [ 6.75048e-006 ]
2137 : [ 6.40988e-006 ]
2138 : [ 6.48151e-006 ]
2139 : [ 6.93858e-006 ]
2140 : [ 6.77949e-006 ]
2141 : [ 9.14588e-006 ]
2142 : [ 6.62038e-006 ]
2143 : [ 1.09449e-005 ]
2144 : [ 6.81016e-006 ]
2145 : [ 8.40937e-006 ]
2146 : [ 8.91364e-006 ]
2147 : [ 8.91557e-006 ]
2148 : [ 6.85424e-006 ]
2149 : [ 7.07958e-006 ]
2150 : [ 7.4088e-006  ]
2151 : [ 6.63008e-006 ]
2152 : [ 9.78867e-006 ]
2153 : [ 9.67557e-006 ]
2154 : [ 1.05431e-005 ]
2155 : [ 6.92637e-006 ]
2156 : [ 6.46089e-006 ]
2157 : [ 6.83635e-006 ]
2158 : [ 6.88834e-006 ]
2159 : [ 9.14684e-006 ]
2160 : [ 6.52188e-006 ]
2161 : [ 8.85396e-006 ]
2162 : [ 7.40709e-006 ]
2163 : [ 8.45228e-006 ]
2164 : [ 6.97624e-006 ]
2165 : [ 8.4698e-006  ]
2166 : [ 6.58767e-006 ]
2167 : [ 8.19675e-006 ]
2168 : [ 6.68031e-006 ]
2169 : [ 6.97491e-006 ]
2170 : [ 6.20852e-006 ]
2171 : [ 7.63548e-006 ]
2172 : [ 6.76035e-006 ]
2173 : [ 8.90677e-006 ]
2174 : [ 7.67825e-006 ]
2175 : [ 8.55513e-006 ]
2176 : [ 6.42307e-006 ]
2177 : [ 9.12026e-006 ]
2178 : [ 8.35301e-006 ]
2179 : [ 8.62253e-006 ]
2180 : [ 6.52509e-006 ]
2181 : [ 7.75672e-006 ]
2182 : [ 6.0419e-006  ]
2183 : [ 8.00879e-006 ]
2184 : [ 6.74854e-006 ]
2185 : [ 7.99185e-006 ]
2186 : [ 7.11061e-006 ]
2187 : [ 6.97968e-006 ]
2188 : [ 6.25601e-006 ]
2189 : [ 6.22318e-006 ]
2190 : [ 6.56094e-006 ]
2191 : [ 9.75112e-006 ]
2192 : [ 7.18457e-006 ]
2193 : [ 6.50798e-006 ]
2194 : [ 7.61979e-006 ]
2195 : [ 7.54528e-006 ]
2196 : [ 9.26824e-006 ]
2197 : [ 6.62047e-006 ]
2198 : [ 8.3379e-006  ]
2199 : [ 6.29975e-006 ]
2200 : [ 8.61857e-006 ]
2201 : [ 6.18847e-006 ]
2202 : [ 8.31287e-006 ]
2203 : [ 7.13597e-006 ]
2204 : [ 7.37072e-006 ]
2205 : [ 9.45636e-006 ]
2206 : [ 7.15822e-006 ]
2207 : [ 6.58569e-006 ]
2208 : [ 6.19962e-006 ]
2209 : [ 7.58119e-006 ]
2210 : [ 1.06692e-005 ]
2211 : [ 7.9785e-006  ]
2212 : [ 6.86704e-006 ]
2213 : [ 7.46007e-006 ]
2214 : [ 6.35504e-006 ]
2215 : [ 6.60843e-006 ]
2216 : [ 6.62006e-006 ]
2217 : [ 6.88967e-006 ]
2218 : [ 6.65061e-006 ]
2219 : [ 8.55607e-006 ]
2220 : [ 8.96975e-006 ]
2221 : [ 6.7019e-006  ]
2222 : [ 7.42777e-006 ]
2223 : [ 1.06962e-005 ]
2224 : [ 8.46972e-006 ]
2225 : [ 6.46074e-006 ]
2226 : [ 8.41007e-006 ]
2227 : [ 8.74394e-006 ]
2228 : [ 6.43208e-006 ]
2229 : [ 6.21801e-006 ]
2230 : [ 7.65556e-006 ]
2231 : [ 8.0205e-006  ]
2232 : [ 6.82299e-006 ]
2233 : [ 6.45234e-006 ]
2234 : [ 9.40873e-006 ]
2235 : [ 9.29985e-006 ]
2236 : [ 9.22965e-006 ]
2237 : [ 7.18992e-006 ]
2238 : [ 6.80352e-006 ]
2239 : [ 6.84509e-006 ]
2240 : [ 9.14458e-006 ]
2241 : [ 6.31909e-006 ]
2242 : [ 7.43538e-006 ]
2243 : [ 6.32101e-006 ]
2244 : [ 1.09694e-005 ]
2245 : [ 7.75559e-006 ]
2246 : [ 7.0195e-006  ]
2247 : [ 6.80626e-006 ]
2248 : [ 6.3276e-006  ]
2249 : [ 7.38413e-006 ]
2250 : [ 8.73993e-006 ]
2251 : [ 1.02181e-005 ]
2252 : [ 6.7846e-006  ]
2253 : [ 6.39915e-006 ]
2254 : [ 7.59011e-006 ]
2255 : [ 7.59676e-006 ]
2256 : [ 8.13513e-006 ]
2257 : [ 9.1786e-006  ]
2258 : [ 7.1085e-006  ]
2259 : [ 6.62774e-006 ]
2260 : [ 6.40013e-006 ]
2261 : [ 6.81912e-006 ]
2262 : [ 6.34839e-006 ]
2263 : [ 7.95493e-006 ]
2264 : [ 7.17789e-006 ]
2265 : [ 9.08031e-006 ]
2266 : [ 8.83256e-006 ]
2267 : [ 6.50318e-006 ]
2268 : [ 1.11914e-005 ]
2269 : [ 6.44784e-006 ]
2270 : [ 6.23172e-006 ]
2271 : [ 7.97786e-006 ]
2272 : [ 6.34343e-006 ]
2273 : [ 9.60178e-006 ]
2274 : [ 8.68788e-006 ]
2275 : [ 6.41522e-006 ]
2276 : [ 8.38514e-006 ]
2277 : [ 9.28609e-006 ]
2278 : [ 7.35726e-006 ]
2279 : [ 6.35213e-006 ]
2280 : [ 6.15938e-006 ]
2281 : [ 6.28392e-006 ]
2282 : [ 9.3165e-006  ]
2283 : [ 7.37651e-006 ]
2284 : [ 6.47221e-006 ]
2285 : [ 9.91556e-006 ]
2286 : [ 6.53367e-006 ]
2287 : [ 8.47667e-006 ]
2288 : [ 6.50617e-006 ]
2289 : [ 6.44866e-006 ]
2290 : [ 7.02759e-006 ]
2291 : [ 6.2328e-006  ]
2292 : [ 8.05477e-006 ]
2293 : [ 1.00571e-005 ]
2294 : [ 6.95973e-006 ]
2295 : [ 6.96765e-006 ]
2296 : [ 1.01192e-005 ]
2297 : [ 7.39774e-006 ]
2298 : [ 1.05804e-005 ]
2299 : [ 7.53882e-006 ]
2300 : [ 6.62315e-006 ]
2301 : [ 6.85569e-006 ]
2302 : [ 8.79058e-006 ]
2303 : [ 7.09081e-006 ]
2304 : [ 6.46159e-006 ]
2305 : [ 6.65559e-006 ]
2306 : [ 6.90248e-006 ]
2307 : [ 6.62105e-006 ]
2308 : [ 6.98577e-006 ]
2309 : [ 7.25532e-006 ]
2310 : [ 6.41719e-006 ]
2311 : [ 6.08685e-006 ]
2312 : [ 8.12031e-006 ]
2313 : [ 9.66414e-006 ]
2314 : [ 6.60881e-006 ]
2315 : [ 9.09009e-006 ]
2316 : [ 8.62298e-006 ]
2317 : [ 7.18549e-006 ]
2318 : [ 8.79802e-006 ]
2319 : [ 9.37461e-006 ]
2320 : [ 7.22095e-006 ]
2321 : [ 8.48977e-006 ]
2322 : [ 6.47272e-006 ]
2323 : [ 6.36686e-006 ]
2324 : [ 6.47677e-006 ]
2325 : [ 7.73136e-006 ]
2326 : [ 8.20538e-006 ]
2327 : [ 7.87676e-006 ]
2328 : [ 8.65535e-006 ]
2329 : [ 1.12081e-005 ]
2330 : [ 9.20309e-006 ]
2331 : [ 7.58487e-006 ]
2332 : [ 6.52269e-006 ]
2333 : [ 6.43003e-006 ]
2334 : [ 6.78567e-006 ]
2335 : [ 7.13871e-006 ]
2336 : [ 7.43765e-006 ]
2337 : [ 7.94007e-006 ]
2338 : [ 9.67275e-006 ]
2339 : [ 1.02375e-005 ]
2340 : [ 9.42632e-006 ]
2341 : [ 7.65752e-006 ]
2342 : [ 6.87205e-006 ]
2343 : [ 1.05165e-005 ]
2344 : [ 7.27311e-006 ]
2345 : [ 6.62957e-006 ]
2346 : [ 8.67236e-006 ]
2347 : [ 7.89636e-006 ]
2348 : [ 9.09979e-006 ]
2349 : [ 6.59489e-006 ]
2350 : [ 7.20155e-006 ]
2351 : [ 6.54876e-006 ]
2352 : [ 8.33957e-006 ]
2353 : [ 7.30103e-006 ]
2354 : [ 1.05077e-005 ]
2355 : [ 7.56756e-006 ]
2356 : [ 6.49196e-006 ]
2357 : [ 9.12012e-006 ]
2358 : [ 6.10371e-006 ]
2359 : [ 7.65798e-006 ]
2360 : [ 6.92479e-006 ]
2361 : [ 7.25287e-006 ]
2362 : [ 6.17698e-006 ]
2363 : [ 9.21112e-006 ]
2364 : [ 9.33543e-006 ]
2365 : [ 6.93856e-006 ]
2366 : [ 6.21256e-006 ]
2367 : [ 6.89243e-006 ]
2368 : [ 1.05862e-005 ]
2369 : [ 6.68553e-006 ]
2370 : [ 7.72775e-006 ]
2371 : [ 6.97993e-006 ]
2372 : [ 7.38842e-006 ]
2373 : [ 6.98796e-006 ]
2374 : [ 6.83864e-006 ]
2375 : [ 6.79279e-006 ]
2376 : [ 7.2699e-006  ]
2377 : [ 6.66249e-006 ]
2378 : [ 6.64192e-006 ]
2379 : [ 6.46606e-006 ]
2380 : [ 6.9987e-006  ]
2381 : [ 9.81571e-006 ]
2382 : [ 9.90384e-006 ]
2383 : [ 7.03068e-006 ]
2384 : [ 9.84138e-006 ]
2385 : [ 6.35834e-006 ]
2386 : [ 6.45947e-006 ]
2387 : [ 6.7347e-006  ]
2388 : [ 7.0979e-006  ]
2389 : [ 6.54412e-006 ]
2390 : [ 8.7327e-006  ]
2391 : [ 6.30571e-006 ]
2392 : [ 6.89208e-006 ]
2393 : [ 6.19927e-006 ]
2394 : [ 6.78932e-006 ]
2395 : [ 6.67658e-006 ]
2396 : [ 8.61425e-006 ]
2397 : [ 6.39111e-006 ]
2398 : [ 8.73669e-006 ]
2399 : [ 6.36223e-006 ]
2400 : [ 6.58657e-006 ]
2401 : [ 9.85551e-006 ]
2402 : [ 6.36917e-006 ]
2403 : [ 1.08946e-005 ]
2404 : [ 7.08689e-006 ]
2405 : [ 9.8425e-006  ]
2406 : [ 6.71222e-006 ]
2407 : [ 9.09009e-006 ]
2408 : [ 7.63159e-006 ]
2409 : [ 6.54796e-006 ]
2410 : [ 1.06603e-005 ]
2411 : [ 8.17194e-006 ]
2412 : [ 6.67665e-006 ]
2413 : [ 6.46813e-006 ]
2414 : [ 6.8394e-006  ]
2415 : [ 6.28428e-006 ]
2416 : [ 8.61664e-006 ]
2417 : [ 7.31369e-006 ]
2418 : [ 8.15721e-006 ]
2419 : [ 6.69152e-006 ]
2420 : [ 6.87133e-006 ]
2421 : [ 6.94355e-006 ]
2422 : [ 6.41529e-006 ]
2423 : [ 7.0308e-006  ]
2424 : [ 7.0366e-006  ]
2425 : [ 7.97238e-006 ]
2426 : [ 9.49554e-006 ]
2427 : [ 8.58372e-006 ]
2428 : [ 6.71036e-006 ]
2429 : [ 7.18567e-006 ]
2430 : [ 6.22679e-006 ]
2431 : [ 7.47624e-006 ]
2432 : [ 7.39742e-006 ]
2433 : [ 6.13957e-006 ]
2434 : [ 6.85581e-006 ]
2435 : [ 6.52751e-006 ]
2436 : [ 7.24653e-006 ]
2437 : [ 6.68718e-006 ]
2438 : [ 6.52061e-006 ]
2439 : [ 6.56873e-006 ]
2440 : [ 7.09194e-006 ]
2441 : [ 9.96411e-006 ]
2442 : [ 6.6763e-006  ]
2443 : [ 9.53027e-006 ]
2444 : [ 6.3228e-006  ]
2445 : [ 8.70651e-006 ]
2446 : [ 8.56484e-006 ]
2447 : [ 6.29836e-006 ]
2448 : [ 9.57792e-006 ]
2449 : [ 1.04414e-005 ]
2450 : [ 6.62801e-006 ]
2451 : [ 8.80037e-006 ]
2452 : [ 6.73906e-006 ]
2453 : [ 6.33803e-006 ]
2454 : [ 6.41181e-006 ]
2455 : [ 8.3451e-006  ]
2456 : [ 6.87166e-006 ]
2457 : [ 6.24091e-006 ]
2458 : [ 6.45555e-006 ]
2459 : [ 6.70747e-006 ]
2460 : [ 7.09845e-006 ]
2461 : [ 6.31673e-006 ]
2462 : [ 6.00575e-006 ]
2463 : [ 8.86605e-006 ]
2464 : [ 6.66863e-006 ]
2465 : [ 8.99847e-006 ]
2466 : [ 1.02099e-005 ]
2467 : [ 7.10783e-006 ]
2468 : [ 7.08987e-006 ]
2469 : [ 6.25334e-006 ]
2470 : [ 6.44432e-006 ]
2471 : [ 9.6455e-006  ]
2472 : [ 9.51268e-006 ]
2473 : [ 8.41571e-006 ]
2474 : [ 1.02896e-005 ]
2475 : [ 6.45285e-006 ]
2476 : [ 6.34328e-006 ]
2477 : [ 9.02595e-006 ]
2478 : [ 9.68285e-006 ]
2479 : [ 1.05103e-005 ]
2480 : [ 1.12558e-005 ]
2481 : [ 6.29916e-006 ]
2482 : [ 6.6275e-006  ]
2483 : [ 6.93079e-006 ]
2484 : [ 6.4955e-006  ]
2485 : [ 7.66692e-006 ]
2486 : [ 6.34885e-006 ]
2487 : [ 6.61843e-006 ]
2488 : [ 6.29016e-006 ]
2489 : [ 6.84229e-006 ]
2490 : [ 1.07453e-005 ]
2491 : [ 6.19761e-006 ]
2492 : [ 6.31794e-006 ]
2493 : [ 6.35332e-006 ]
2494 : [ 9.39273e-006 ]
2495 : [ 1.11662e-005 ]
2496 : [ 7.68927e-006 ]
2497 : [ 6.99134e-006 ]
2498 : [ 6.35228e-006 ]
2499 : [ 6.32915e-006 ]
2500 : [ 7.81291e-006 ]
2501 : [ 7.23805e-006 ]
2502 : [ 6.55824e-006 ]
2503 : [ 6.36239e-006 ]
2504 : [ 8.97868e-006 ]
2505 : [ 8.64417e-006 ]
2506 : [ 8.32905e-006 ]
2507 : [ 1.05164e-005 ]
2508 : [ 8.26105e-006 ]
2509 : [ 6.6217e-006  ]
2510 : [ 6.57967e-006 ]
2511 : [ 6.09385e-006 ]
2512 : [ 1.04666e-005 ]
2513 : [ 6.38627e-006 ]
2514 : [ 6.67109e-006 ]
2515 : [ 6.48048e-006 ]
2516 : [ 6.22463e-006 ]
2517 : [ 8.45892e-006 ]
2518 : [ 6.22809e-006 ]
2519 : [ 7.03736e-006 ]
2520 : [ 8.99878e-006 ]
2521 : [ 6.42612e-006 ]
2522 : [ 7.63558e-006 ]
2523 : [ 1.01943e-005 ]
2524 : [ 7.74097e-006 ]
2525 : [ 6.94213e-006 ]
2526 : [ 1.01376e-005 ]
2527 : [ 1.0018e-005  ]
2528 : [ 6.47096e-006 ]
2529 : [ 7.24068e-006 ]
2530 : [ 6.46181e-006 ]
2531 : [ 7.64695e-006 ]
2532 : [ 7.56998e-006 ]
2533 : [ 1.08347e-005 ]
2534 : [ 6.62645e-006 ]
2535 : [ 6.23643e-006 ]
2536 : [ 6.35724e-006 ]
2537 : [ 7.75532e-006 ]
2538 : [ 6.69618e-006 ]
2539 : [ 7.00822e-006 ]
2540 : [ 8.03831e-006 ]
2541 : [ 9.00535e-006 ]
2542 : [ 1.09105e-005 ]
2543 : [ 6.4304e-006  ]
2544 : [ 7.5812e-006  ]
2545 : [ 7.48658e-006 ]
2546 : [ 6.92757e-006 ]
2547 : [ 6.52774e-006 ]
2548 : [ 7.04358e-006 ]
2549 : [ 8.73629e-006 ]
2550 : [ 7.04182e-006 ]
2551 : [ 7.52834e-006 ]
2552 : [ 8.06217e-006 ]
2553 : [ 6.65156e-006 ]
2554 : [ 6.74862e-006 ]
2555 : [ 6.27801e-006 ]
2556 : [ 6.4856e-006  ]
2557 : [ 1.02823e-005 ]
2558 : [ 6.19905e-006 ]
2559 : [ 1.07297e-005 ]
2560 : [ 6.34005e-006 ]
2561 : [ 8.42079e-006 ]
2562 : [ 9.83906e-006 ]
2563 : [ 9.31728e-006 ]
2564 : [ 9.72882e-006 ]
2565 : [ 7.12846e-006 ]
2566 : [ 7.14999e-006 ]
2567 : [ 6.29988e-006 ]
2568 : [ 6.6238e-006  ]
2569 : [ 7.18301e-006 ]
2570 : [ 7.98989e-006 ]
2571 : [ 7.45714e-006 ]
2572 : [ 6.67345e-006 ]
2573 : [ 7.64709e-006 ]
2574 : [ 6.88462e-006 ]
2575 : [ 7.31993e-006 ]
2576 : [ 6.38983e-006 ]
2577 : [ 6.55705e-006 ]
2578 : [ 6.20072e-006 ]
2579 : [ 7.63864e-006 ]
2580 : [ 8.71809e-006 ]
2581 : [ 6.35264e-006 ]
2582 : [ 6.63937e-006 ]
2583 : [ 6.29291e-006 ]
2584 : [ 9.16693e-006 ]
2585 : [ 6.29842e-006 ]
2586 : [ 7.35474e-006 ]
2587 : [ 8.10629e-006 ]
2588 : [ 7.03685e-006 ]
2589 : [ 8.79025e-006 ]
2590 : [ 9.15713e-006 ]
2591 : [ 6.83348e-006 ]
2592 : [ 8.43721e-006 ]
2593 : [ 8.41702e-006 ]
2594 : [ 6.76766e-006 ]
2595 : [ 6.71033e-006 ]
2596 : [ 7.71287e-006 ]
2597 : [ 7.71346e-006 ]
2598 : [ 6.53706e-006 ]
2599 : [ 6.54079e-006 ]
2600 : [ 7.07572e-006 ]
2601 : [ 9.44048e-006 ]
2602 : [ 6.95224e-006 ]
2603 : [ 6.84712e-006 ]
2604 : [ 8.31987e-006 ]
2605 : [ 7.6235e-006  ]
2606 : [ 6.69561e-006 ]
2607 : [ 6.79532e-006 ]
2608 : [ 7.43044e-006 ]
2609 : [ 6.61964e-006 ]
2610 : [ 6.3683e-006  ]
2611 : [ 6.32905e-006 ]
2612 : [ 7.39939e-006 ]
2613 : [ 6.40682e-006 ]
2614 : [ 9.15304e-006 ]
2615 : [ 7.63301e-006 ]
2616 : [ 8.72884e-006 ]
2617 : [ 7.27662e-006 ]
2618 : [ 6.06088e-006 ]
2619 : [ 7.85645e-006 ]
2620 : [ 8.22396e-006 ]
2621 : [ 6.70221e-006 ]
2622 : [ 7.13613e-006 ]
2623 : [ 6.4168e-006  ]
2624 : [ 6.85405e-006 ]
2625 : [ 7.19246e-006 ]
2626 : [ 8.1237e-006  ]
2627 : [ 8.24115e-006 ]
2628 : [ 9.25168e-006 ]
2629 : [ 6.15057e-006 ]
2630 : [ 6.30973e-006 ]
2631 : [ 6.89575e-006 ]
2632 : [ 6.54414e-006 ]
2633 : [ 9.93858e-006 ]
2634 : [ 6.70801e-006 ]
2635 : [ 7.47651e-006 ]
2636 : [ 6.95197e-006 ]
2637 : [ 9.10345e-006 ]
2638 : [ 7.64656e-006 ]
2639 : [ 6.53189e-006 ]
2640 : [ 1.0337e-005  ]
2641 : [ 7.50808e-006 ]
2642 : [ 7.76477e-006 ]
2643 : [ 6.59666e-006 ]
2644 : [ 7.45054e-006 ]
2645 : [ 8.98859e-006 ]
2646 : [ 9.47438e-006 ]
2647 : [ 9.21884e-006 ]
2648 : [ 7.01047e-006 ]
2649 : [ 9.24849e-006 ]
2650 : [ 6.45334e-006 ]
2651 : [ 7.17658e-006 ]
2652 : [ 1.10269e-005 ]
2653 : [ 9.04308e-006 ]
2654 : [ 6.49113e-006 ]
2655 : [ 9.63848e-006 ]
2656 : [ 6.70718e-006 ]
2657 : [ 7.43304e-006 ]
2658 : [ 6.50734e-006 ]
2659 : [ 6.88567e-006 ]
2660 : [ 6.45364e-006 ]
2661 : [ 6.92664e-006 ]
2662 : [ 6.46346e-006 ]
2663 : [ 7.19179e-006 ]
2664 : [ 1.04696e-005 ]
2665 : [ 9.63767e-006 ]
2666 : [ 6.57194e-006 ]
2667 : [ 6.80053e-006 ]
2668 : [ 9.95779e-006 ]
2669 : [ 6.74076e-006 ]
2670 : [ 6.26857e-006 ]
2671 : [ 6.93889e-006 ]
2672 : [ 6.23898e-006 ]
2673 : [ 6.59319e-006 ]
2674 : [ 8.70163e-006 ]
2675 : [ 6.86161e-006 ]
2676 : [ 8.46765e-006 ]
2677 : [ 7.69231e-006 ]
2678 : [ 6.60829e-006 ]
2679 : [ 7.76457e-006 ]
2680 : [ 6.51336e-006 ]
2681 : [ 6.12431e-006 ]
2682 : [ 6.22147e-006 ]
2683 : [ 6.50386e-006 ]
2684 : [ 7.02001e-006 ]
2685 : [ 9.76427e-006 ]
2686 : [ 6.70102e-006 ]
2687 : [ 6.3694e-006  ]
2688 : [ 7.4807e-006  ]
2689 : [ 8.71307e-006 ]
2690 : [ 6.35151e-006 ]
2691 : [ 8.57413e-006 ]
2692 : [ 9.97699e-006 ]
2693 : [ 9.63639e-006 ]
2694 : [ 6.10674e-006 ]
2695 : [ 6.38492e-006 ]
2696 : [ 1.08747e-005 ]
2697 : [ 6.18361e-006 ]
2698 : [ 8.86197e-006 ]
2699 : [ 8.02348e-006 ]
2700 : [ 7.01497e-006 ]
2701 : [ 6.12931e-006 ]
2702 : [ 1.03082e-005 ]
2703 : [ 6.19055e-006 ]
2704 : [ 6.62051e-006 ]
2705 : [ 1.09344e-005 ]
2706 : [ 1.09573e-005 ]
2707 : [ 6.47397e-006 ]
2708 : [ 7.10249e-006 ]
2709 : [ 6.93209e-006 ]
2710 : [ 6.80107e-006 ]
2711 : [ 6.47821e-006 ]
2712 : [ 8.3963e-006  ]
2713 : [ 9.43098e-006 ]
2714 : [ 9.28429e-006 ]
2715 : [ 1.0679e-005  ]
2716 : [ 9.6896e-006  ]
2717 : [ 7.98114e-006 ]
2718 : [ 8.90302e-006 ]
2719 : [ 6.55226e-006 ]
2720 : [ 6.42988e-006 ]
2721 : [ 6.6994e-006  ]
2722 : [ 6.24354e-006 ]
2723 : [ 7.48629e-006 ]
2724 : [ 7.20808e-006 ]
2725 : [ 6.21717e-006 ]
2726 : [ 7.08312e-006 ]
2727 : [ 7.16214e-006 ]
2728 : [ 7.27645e-006 ]
2729 : [ 1.10849e-005 ]
2730 : [ 7.93421e-006 ]
2731 : [ 6.57485e-006 ]
2732 : [ 6.11531e-006 ]
2733 : [ 1.09132e-005 ]
2734 : [ 6.30007e-006 ]
2735 : [ 6.36318e-006 ]
2736 : [ 9.66075e-006 ]
2737 : [ 6.44255e-006 ]
2738 : [ 7.06953e-006 ]
2739 : [ 6.35019e-006 ]
2740 : [ 1.02601e-005 ]
2741 : [ 9.08712e-006 ]
2742 : [ 7.33113e-006 ]
2743 : [ 6.79374e-006 ]
2744 : [ 9.81485e-006 ]
2745 : [ 6.35761e-006 ]
2746 : [ 6.59037e-006 ]
2747 : [ 9.9592e-006  ]
2748 : [ 7.52569e-006 ]
2749 : [ 8.0363e-006  ]
2750 : [ 6.74605e-006 ]
2751 : [ 6.18687e-006 ]
2752 : [ 6.22247e-006 ]
2753 : [ 7.09382e-006 ]
2754 : [ 1.0572e-005  ]
2755 : [ 7.54514e-006 ]
2756 : [ 8.56189e-006 ]
2757 : [ 7.65617e-006 ]
2758 : [ 6.52086e-006 ]
2759 : [ 7.38359e-006 ]
2760 : [ 7.63354e-006 ]
2761 : [ 8.00376e-006 ]
2762 : [ 9.07332e-006 ]
2763 : [ 1.06019e-005 ]
2764 : [ 7.24826e-006 ]
2765 : [ 8.10802e-006 ]
2766 : [ 8.71701e-006 ]
2767 : [ 6.72565e-006 ]
2768 : [ 7.18284e-006 ]
2769 : [ 8.70401e-006 ]
2770 : [ 8.20212e-006 ]
2771 : [ 7.48234e-006 ]
2772 : [ 1.10562e-005 ]
2773 : [ 6.67187e-006 ]
2774 : [ 6.52678e-006 ]
2775 : [ 6.2269e-006  ]
2776 : [ 6.62852e-006 ]
2777 : [ 6.55477e-006 ]
2778 : [ 6.48072e-006 ]
2779 : [ 6.22369e-006 ]
2780 : [ 7.6445e-006  ]
2781 : [ 6.64372e-006 ]
2782 : [ 8.17856e-006 ]
2783 : [ 8.66099e-006 ]
2784 : [ 7.13765e-006 ]
2785 : [ 8.5547e-006  ]
2786 : [ 6.82369e-006 ]
2787 : [ 8.75042e-006 ]
2788 : [ 7.97245e-006 ]
2789 : [ 6.68797e-006 ]
2790 : [ 6.69622e-006 ]
2791 : [ 8.26923e-006 ]
2792 : [ 6.94276e-006 ]
2793 : [ 8.24957e-006 ]
2794 : [ 7.38009e-006 ]
2795 : [ 6.68266e-006 ]
2796 : [ 8.33563e-006 ]
2797 : [ 6.43492e-006 ]
2798 : [ 8.51967e-006 ]
2799 : [ 8.47877e-006 ]
2800 : [ 8.36511e-006 ]
2801 : [ 8.03574e-006 ]
2802 : [ 6.27168e-006 ]
2803 : [ 7.12142e-006 ]
2804 : [ 6.45671e-006 ]
2805 : [ 6.4389e-006  ]
2806 : [ 6.95676e-006 ]
2807 : [ 8.86929e-006 ]
2808 : [ 6.61769e-006 ]
2809 : [ 6.59102e-006 ]
2810 : [ 1.10379e-005 ]
2811 : [ 1.12311e-005 ]
2812 : [ 9.66898e-006 ]
2813 : [ 6.26574e-006 ]
2814 : [ 6.36041e-006 ]
2815 : [ 7.10339e-006 ]
2816 : [ 7.67662e-006 ]
2817 : [ 6.29215e-006 ]
2818 : [ 6.62416e-006 ]
2819 : [ 9.12478e-006 ]
2820 : [ 9.84487e-006 ]
2821 : [ 1.09114e-005 ]
2822 : [ 8.21877e-006 ]
2823 : [ 9.37123e-006 ]
2824 : [ 6.75165e-006 ]
2825 : [ 7.40199e-006 ]
2826 : [ 9.70062e-006 ]
2827 : [ 6.51278e-006 ]
2828 : [ 7.06121e-006 ]
2829 : [ 6.39029e-006 ]
2830 : [ 6.50354e-006 ]
2831 : [ 6.78115e-006 ]
2832 : [ 6.7392e-006  ]
2833 : [ 6.50751e-006 ]
2834 : [ 6.59022e-006 ]
2835 : [ 7.87241e-006 ]
2836 : [ 6.34643e-006 ]
2837 : [ 6.58018e-006 ]
2838 : [ 7.37595e-006 ]
2839 : [ 6.87514e-006 ]
2840 : [ 1.09476e-005 ]
2841 : [ 6.13263e-006 ]
2842 : [ 6.42755e-006 ]
2843 : [ 7.74043e-006 ]
2844 : [ 1.0129e-005  ]
2845 : [ 7.91766e-006 ]
2846 : [ 7.12962e-006 ]
2847 : [ 9.4568e-006  ]
2848 : [ 7.44293e-006 ]
2849 : [ 7.40065e-006 ]
2850 : [ 9.66024e-006 ]
2851 : [ 8.08162e-006 ]
2852 : [ 1.04364e-005 ]
2853 : [ 7.75643e-006 ]
2854 : [ 7.04261e-006 ]
2855 : [ 6.62771e-006 ]
2856 : [ 6.60748e-006 ]
2857 : [ 7.90529e-006 ]
2858 : [ 1.04021e-005 ]
2859 : [ 9.98013e-006 ]
2860 : [ 6.65238e-006 ]
2861 : [ 7.51248e-006 ]
2862 : [ 9.80642e-006 ]
2863 : [ 8.84778e-006 ]
2864 : [ 6.80029e-006 ]
2865 : [ 6.47883e-006 ]
2866 : [ 1.08131e-005 ]
2867 : [ 8.42372e-006 ]
2868 : [ 7.01358e-006 ]
2869 : [ 7.39239e-006 ]
2870 : [ 9.02133e-006 ]
2871 : [ 6.54867e-006 ]
2872 : [ 9.31303e-006 ]
2873 : [ 8.15674e-006 ]
2874 : [ 8.49452e-006 ]
2875 : [ 8.79825e-006 ]
2876 : [ 8.74358e-006 ]
2877 : [ 8.14552e-006 ]
2878 : [ 7.75231e-006 ]
2879 : [ 6.65508e-006 ]
2880 : [ 9.88506e-006 ]
2881 : [ 8.13156e-006 ]
2882 : [ 6.44633e-006 ]
2883 : [ 8.21387e-006 ]
2884 : [ 7.44763e-006 ]
2885 : [ 7.10013e-006 ]
2886 : [ 1.0317e-005  ]
2887 : [ 9.49893e-006 ]
2888 : [ 6.38777e-006 ]
2889 : [ 1.004e-005   ]
2890 : [ 6.57561e-006 ]
2891 : [ 6.92027e-006 ]
2892 : [ 1.01342e-005 ]
2893 : [ 1.05918e-005 ]
2894 : [ 9.4563e-006  ]
2895 : [ 9.43176e-006 ]
2896 : [ 6.3612e-006  ]
2897 : [ 6.49801e-006 ]
2898 : [ 8.1995e-006  ]
2899 : [ 6.79562e-006 ]
2900 : [ 6.43677e-006 ]
2901 : [ 6.67265e-006 ]
2902 : [ 1.08227e-005 ]
2903 : [ 7.16412e-006 ]
2904 : [ 6.2941e-006  ]
2905 : [ 7.36947e-006 ]
2906 : [ 7.67131e-006 ]
2907 : [ 7.21487e-006 ]
2908 : [ 8.62477e-006 ]
2909 : [ 8.33948e-006 ]
2910 : [ 7.68344e-006 ]
2911 : [ 6.9277e-006  ]
2912 : [ 7.8658e-006  ]
2913 : [ 7.04801e-006 ]
2914 : [ 1.05187e-005 ]
2915 : [ 8.63395e-006 ]
2916 : [ 7.86177e-006 ]
2917 : [ 7.58203e-006 ]
2918 : [ 6.87782e-006 ]
2919 : [ 6.51263e-006 ]
2920 : [ 6.58944e-006 ]
2921 : [ 6.69311e-006 ]
2922 : [ 6.48319e-006 ]
2923 : [ 9.41967e-006 ]
2924 : [ 8.42959e-006 ]
2925 : [ 1.09e-005    ]
2926 : [ 6.79948e-006 ]
2927 : [ 6.81739e-006 ]
2928 : [ 1.09456e-005 ]
2929 : [ 1.03587e-005 ]
2930 : [ 7.8126e-006  ]
2931 : [ 6.82748e-006 ]
2932 : [ 9.89881e-006 ]
2933 : [ 8.84442e-006 ]
2934 : [ 7.48577e-006 ]
2935 : [ 6.4296e-006  ]
2936 : [ 7.35568e-006 ]
2937 : [ 6.77544e-006 ]
2938 : [ 8.25798e-006 ]
2939 : [ 1.05393e-005 ]
2940 : [ 7.8082e-006  ]
2941 : [ 8.41867e-006 ]
2942 : [ 8.06701e-006 ]
2943 : [ 6.27816e-006 ]
2944 : [ 8.02773e-006 ]
2945 : [ 8.92538e-006 ]
2946 : [ 6.87901e-006 ]
2947 : [ 6.44448e-006 ]
2948 : [ 1.05573e-005 ]
2949 : [ 7.0949e-006  ]
2950 : [ 7.21912e-006 ]
2951 : [ 6.53532e-006 ]
2952 : [ 7.56549e-006 ]
2953 : [ 8.17568e-006 ]
2954 : [ 8.32104e-006 ]
2955 : [ 7.05089e-006 ]
2956 : [ 6.43512e-006 ]
2957 : [ 1.05545e-005 ]
2958 : [ 7.18348e-006 ]
2959 : [ 6.28942e-006 ]
2960 : [ 7.13375e-006 ]
2961 : [ 8.54749e-006 ]
2962 : [ 8.45606e-006 ]
2963 : [ 6.42884e-006 ]
2964 : [ 9.65891e-006 ]
2965 : [ 7.09818e-006 ]
2966 : [ 6.90803e-006 ]
2967 : [ 6.99814e-006 ]
2968 : [ 9.6369e-006  ]
2969 : [ 6.62887e-006 ]
2970 : [ 8.25629e-006 ]
2971 : [ 6.59912e-006 ]
2972 : [ 1.13242e-005 ]
2973 : [ 7.88241e-006 ]
2974 : [ 7.0368e-006  ]
2975 : [ 6.7836e-006  ]
2976 : [ 1.11374e-005 ]
2977 : [ 6.56216e-006 ]
2978 : [ 8.09592e-006 ]
2979 : [ 6.33407e-006 ]
2980 : [ 7.0525e-006  ]
2981 : [ 6.23466e-006 ]
2982 : [ 9.1513e-006  ]
2983 : [ 7.39026e-006 ]
2984 : [ 8.61248e-006 ]
2985 : [ 6.87657e-006 ]
2986 : [ 6.54118e-006 ]
2987 : [ 6.73803e-006 ]
2988 : [ 6.66994e-006 ]
2989 : [ 6.47336e-006 ]
2990 : [ 1.12312e-005 ]
2991 : [ 7.60752e-006 ]
2992 : [ 6.80073e-006 ]
2993 : [ 6.56068e-006 ]
2994 : [ 6.49828e-006 ]
2995 : [ 1.12287e-005 ]
2996 : [ 7.5674e-006  ]
2997 : [ 6.50788e-006 ]
2998 : [ 1.07471e-005 ]
2999 : [ 6.82803e-006 ]
3000 : [ 7.81609e-006 ]
3001 : [ 6.46436e-006 ]
3002 : [ 8.56283e-006 ]
3003 : [ 6.27708e-006 ]
3004 : [ 9.67171e-006 ]
3005 : [ 6.27008e-006 ]
3006 : [ 8.78281e-006 ]
3007 : [ 9.48391e-006 ]
3008 : [ 6.37838e-006 ]
3009 : [ 8.69409e-006 ]
3010 : [ 6.60979e-006 ]
3011 : [ 7.56607e-006 ]
3012 : [ 6.23607e-006 ]
3013 : [ 9.53016e-006 ]
3014 : [ 7.58738e-006 ]
3015 : [ 7.53727e-006 ]
3016 : [ 7.32208e-006 ]
3017 : [ 6.51859e-006 ]
3018 : [ 6.68154e-006 ]
3019 : [ 6.73312e-006 ]
3020 : [ 7.50018e-006 ]
3021 : [ 6.38056e-006 ]
3022 : [ 8.1398e-006  ]
3023 : [ 6.21084e-006 ]
3024 : [ 6.31075e-006 ]
3025 : [ 6.35126e-006 ]
3026 : [ 6.60586e-006 ]
3027 : [ 6.328e-006   ]
3028 : [ 6.57114e-006 ]
3029 : [ 6.47738e-006 ]
3030 : [ 9.26555e-006 ]
3031 : [ 7.087e-006   ]
3032 : [ 1.01341e-005 ]
3033 : [ 7.12208e-006 ]
3034 : [ 7.56449e-006 ]
3035 : [ 8.05373e-006 ]
3036 : [ 6.66363e-006 ]
3037 : [ 9.26889e-006 ]
3038 : [ 6.5849e-006  ]
3039 : [ 8.47043e-006 ]
3040 : [ 8.66187e-006 ]
3041 : [ 6.40268e-006 ]
3042 : [ 6.37895e-006 ]
3043 : [ 6.58776e-006 ]
3044 : [ 8.32478e-006 ]
3045 : [ 7.07e-006    ]
3046 : [ 6.87811e-006 ]
3047 : [ 9.59831e-006 ]
3048 : [ 6.49563e-006 ]
3049 : [ 6.25224e-006 ]
3050 : [ 6.89907e-006 ]
3051 : [ 9.17992e-006 ]
3052 : [ 9.64466e-006 ]
3053 : [ 6.29887e-006 ]
3054 : [ 7.7857e-006  ]
3055 : [ 6.61771e-006 ]
3056 : [ 7.54137e-006 ]
3057 : [ 6.14976e-006 ]
3058 : [ 8.20294e-006 ]
3059 : [ 7.27829e-006 ]
3060 : [ 6.69253e-006 ]
3061 : [ 9.14685e-006 ]
3062 : [ 6.41926e-006 ]
3063 : [ 7.3068e-006  ]
3064 : [ 6.39445e-006 ]
3065 : [ 6.46188e-006 ]
3066 : [ 7.29644e-006 ]
3067 : [ 1.09826e-005 ]
3068 : [ 1.00921e-005 ]
3069 : [ 6.23938e-006 ]
3070 : [ 6.73338e-006 ]
3071 : [ 7.42098e-006 ]
3072 : [ 8.35152e-006 ]
3073 : [ 7.59195e-006 ]
3074 : [ 6.91322e-006 ]
3075 : [ 6.1328e-006  ]
3076 : [ 9.35743e-006 ]
3077 : [ 8.50961e-006 ]
3078 : [ 6.64216e-006 ]
3079 : [ 8.39676e-006 ]
3080 : [ 7.1646e-006  ]
3081 : [ 7.18579e-006 ]
3082 : [ 7.16856e-006 ]
3083 : [ 8.87321e-006 ]
3084 : [ 6.44136e-006 ]
3085 : [ 6.68566e-006 ]
3086 : [ 6.84879e-006 ]
3087 : [ 1.04961e-005 ]
3088 : [ 6.4147e-006  ]
3089 : [ 6.93629e-006 ]
3090 : [ 6.37671e-006 ]
3091 : [ 6.4814e-006  ]
3092 : [ 9.11749e-006 ]
3093 : [ 1.11808e-005 ]
3094 : [ 1.03876e-005 ]
3095 : [ 1.10953e-005 ]
3096 : [ 6.79723e-006 ]
3097 : [ 6.16158e-006 ]
3098 : [ 6.68822e-006 ]
3099 : [ 6.13009e-006 ]
3100 : [ 6.35638e-006 ]
3101 : [ 8.47105e-006 ]
3102 : [ 6.58521e-006 ]
3103 : [ 6.6384e-006  ]
3104 : [ 7.15188e-006 ]
3105 : [ 7.57208e-006 ]
3106 : [ 7.12912e-006 ]
3107 : [ 6.7053e-006  ]
3108 : [ 6.66857e-006 ]
3109 : [ 6.29571e-006 ]
3110 : [ 9.11629e-006 ]
3111 : [ 6.94658e-006 ]
3112 : [ 8.95708e-006 ]
3113 : [ 6.17311e-006 ]
3114 : [ 8.76898e-006 ]
3115 : [ 6.35897e-006 ]
3116 : [ 7.02869e-006 ]
3117 : [ 6.30976e-006 ]
3118 : [ 6.49315e-006 ]
3119 : [ 8.92532e-006 ]
3120 : [ 6.71711e-006 ]
3121 : [ 9.35525e-006 ]
3122 : [ 7.65214e-006 ]
3123 : [ 6.99903e-006 ]
3124 : [ 6.52911e-006 ]
3125 : [ 6.4363e-006  ]
3126 : [ 6.99818e-006 ]
3127 : [ 9.39602e-006 ]
3128 : [ 6.61243e-006 ]
3129 : [ 1.03371e-005 ]
3130 : [ 6.68853e-006 ]
3131 : [ 7.03012e-006 ]
3132 : [ 6.65269e-006 ]
3133 : [ 7.62212e-006 ]
3134 : [ 8.73162e-006 ]
3135 : [ 7.85328e-006 ]
3136 : [ 7.41115e-006 ]
3137 : [ 7.76268e-006 ]
3138 : [ 6.50651e-006 ]
3139 : [ 8.31822e-006 ]
3140 : [ 6.87207e-006 ]
3141 : [ 6.97539e-006 ]
3142 : [ 7.01607e-006 ]
3143 : [ 6.86361e-006 ]
3144 : [ 6.45667e-006 ]
3145 : [ 7.05002e-006 ]
3146 : [ 7.46862e-006 ]
3147 : [ 6.55724e-006 ]
3148 : [ 6.37777e-006 ]
3149 : [ 1.04046e-005 ]
3150 : [ 6.68615e-006 ]
3151 : [ 7.77377e-006 ]
3152 : [ 6.61522e-006 ]
3153 : [ 1.06201e-005 ]
3154 : [ 7.55214e-006 ]
3155 : [ 9.90079e-006 ]
3156 : [ 6.68905e-006 ]
3157 : [ 7.28161e-006 ]
3158 : [ 8.24814e-006 ]
3159 : [ 9.80105e-006 ]
3160 : [ 7.71835e-006 ]
3161 : [ 8.64651e-006 ]
3162 : [ 7.25282e-006 ]
3163 : [ 1.01761e-005 ]
3164 : [ 7.59361e-006 ]
3165 : [ 9.82814e-006 ]
3166 : [ 8.28234e-006 ]
3167 : [ 6.79456e-006 ]
3168 : [ 8.94724e-006 ]
3169 : [ 9.04155e-006 ]
3170 : [ 8.95986e-006 ]
3171 : [ 6.46615e-006 ]
3172 : [ 8.20636e-006 ]
3173 : [ 8.151e-006   ]
3174 : [ 6.13469e-006 ]
3175 : [ 6.29741e-006 ]
3176 : [ 6.46351e-006 ]
3177 : [ 7.96801e-006 ]
3178 : [ 8.26579e-006 ]
3179 : [ 8.91437e-006 ]
3180 : [ 6.88644e-006 ]
3181 : [ 7.29649e-006 ]
3182 : [ 6.18639e-006 ]
3183 : [ 1.11888e-005 ]
3184 : [ 6.70444e-006 ]
3185 : [ 1.00772e-005 ]
3186 : [ 6.90591e-006 ]
3187 : [ 6.97776e-006 ]
3188 : [ 7.63688e-006 ]
3189 : [ 6.3475e-006  ]
3190 : [ 6.3771e-006  ]
3191 : [ 6.53727e-006 ]
3192 : [ 9.11156e-006 ]
3193 : [ 6.32931e-006 ]
3194 : [ 7.80496e-006 ]
3195 : [ 6.77266e-006 ]
3196 : [ 7.97316e-006 ]
3197 : [ 6.58892e-006 ]
3198 : [ 9.97638e-006 ]
3199 : [ 6.92797e-006 ]
3200 : [ 8.87652e-006 ]
3201 : [ 7.06452e-006 ]
3202 : [ 7.46745e-006 ]
3203 : [ 6.28182e-006 ]
3204 : [ 6.3971e-006  ]
3205 : [ 6.46842e-006 ]
3206 : [ 6.87031e-006 ]
3207 : [ 6.45545e-006 ]
3208 : [ 8.2561e-006  ]
3209 : [ 7.09247e-006 ]
3210 : [ 6.36417e-006 ]
3211 : [ 6.21516e-006 ]
3212 : [ 6.32745e-006 ]
3213 : [ 8.44605e-006 ]
3214 : [ 1.07535e-005 ]
3215 : [ 8.59472e-006 ]
3216 : [ 6.65357e-006 ]
3217 : [ 7.52236e-006 ]
3218 : [ 8.66621e-006 ]
3219 : [ 6.61177e-006 ]
3220 : [ 1.05359e-005 ]
3221 : [ 6.22855e-006 ]
3222 : [ 8.84401e-006 ]
3223 : [ 6.42314e-006 ]
3224 : [ 6.78877e-006 ]
3225 : [ 9.20568e-006 ]
3226 : [ 7.22284e-006 ]
3227 : [ 9.15843e-006 ]
3228 : [ 6.3022e-006  ]
3229 : [ 6.4431e-006  ]
3230 : [ 6.89335e-006 ]
3231 : [ 6.42249e-006 ]
3232 : [ 8.23139e-006 ]
3233 : [ 6.89289e-006 ]
3234 : [ 8.1611e-006  ]
3235 : [ 6.92698e-006 ]
3236 : [ 6.38945e-006 ]
3237 : [ 6.36814e-006 ]
3238 : [ 6.60497e-006 ]
3239 : [ 9.26708e-006 ]
3240 : [ 6.91333e-006 ]
3241 : [ 6.66879e-006 ]
3242 : [ 8.38551e-006 ]
3243 : [ 8.7855e-006  ]
3244 : [ 6.05418e-006 ]
3245 : [ 6.30028e-006 ]
3246 : [ 8.03358e-006 ]
3247 : [ 6.19596e-006 ]
3248 : [ 6.19609e-006 ]
3249 : [ 6.85912e-006 ]
3250 : [ 6.84193e-006 ]
3251 : [ 1.04898e-005 ]
3252 : [ 8.30302e-006 ]
3253 : [ 1.03471e-005 ]
3254 : [ 6.29349e-006 ]
3255 : [ 7.99937e-006 ]
3256 : [ 7.28593e-006 ]
3257 : [ 6.62156e-006 ]
3258 : [ 9.42532e-006 ]
3259 : [ 8.02525e-006 ]
3260 : [ 8.50706e-006 ]
3261 : [ 7.21377e-006 ]
3262 : [ 7.62111e-006 ]
3263 : [ 8.37247e-006 ]
3264 : [ 7.89919e-006 ]
3265 : [ 8.13698e-006 ]
3266 : [ 7.30957e-006 ]
3267 : [ 6.74131e-006 ]
3268 : [ 6.6866e-006  ]
3269 : [ 1.04724e-005 ]
3270 : [ 6.48944e-006 ]
3271 : [ 8.81268e-006 ]
3272 : [ 7.94896e-006 ]
3273 : [ 1.04016e-005 ]
3274 : [ 6.48823e-006 ]
3275 : [ 8.11161e-006 ]
3276 : [ 8.99543e-006 ]
3277 : [ 6.40323e-006 ]
3278 : [ 7.05404e-006 ]
3279 : [ 6.59619e-006 ]
3280 : [ 1.02667e-005 ]
3281 : [ 6.52272e-006 ]
3282 : [ 6.87344e-006 ]
3283 : [ 7.14407e-006 ]
3284 : [ 7.78453e-006 ]
3285 : [ 1.00369e-005 ]
3286 : [ 9.29633e-006 ]
3287 : [ 7.72264e-006 ]
3288 : [ 8.45262e-006 ]
3289 : [ 6.36928e-006 ]
3290 : [ 6.39269e-006 ]
3291 : [ 6.39383e-006 ]
3292 : [ 6.69181e-006 ]
3293 : [ 1.13317e-005 ]
3294 : [ 9.37659e-006 ]
3295 : [ 6.38866e-006 ]
3296 : [ 7.67273e-006 ]
3297 : [ 6.95876e-006 ]
3298 : [ 7.73604e-006 ]
3299 : [ 8.29062e-006 ]
3300 : [ 9.14737e-006 ]
3301 : [ 1.11366e-005 ]
3302 : [ 7.7834e-006  ]
3303 : [ 6.97384e-006 ]
3304 : [ 7.39326e-006 ]
3305 : [ 8.51002e-006 ]
3306 : [ 6.61358e-006 ]
3307 : [ 8.5794e-006  ]
3308 : [ 6.31379e-006 ]
3309 : [ 9.02402e-006 ]
3310 : [ 8.28072e-006 ]
3311 : [ 8.58847e-006 ]
3312 : [ 6.53681e-006 ]
3313 : [ 6.4556e-006  ]
3314 : [ 7.19229e-006 ]
3315 : [ 6.38294e-006 ]
3316 : [ 6.62526e-006 ]
3317 : [ 6.88284e-006 ]
3318 : [ 7.66096e-006 ]
3319 : [ 6.36718e-006 ]
3320 : [ 1.12307e-005 ]
3321 : [ 7.0166e-006  ]
3322 : [ 6.58001e-006 ]
3323 : [ 6.89546e-006 ]
3324 : [ 7.14662e-006 ]
3325 : [ 6.45381e-006 ]
3326 : [ 8.46876e-006 ]
3327 : [ 6.81262e-006 ]
3328 : [ 6.84788e-006 ]
3329 : [ 7.21993e-006 ]
3330 : [ 8.77217e-006 ]
3331 : [ 8.62827e-006 ]
3332 : [ 9.53523e-006 ]
3333 : [ 6.51293e-006 ]
3334 : [ 1.01582e-005 ]
3335 : [ 1.13207e-005 ]
3336 : [ 6.52152e-006 ]
3337 : [ 6.61093e-006 ]
3338 : [ 6.99523e-006 ]
3339 : [ 1.0892e-005  ]
3340 : [ 6.67406e-006 ]
3341 : [ 1.05436e-005 ]
3342 : [ 6.5905e-006  ]
3343 : [ 7.13716e-006 ]
3344 : [ 9.18799e-006 ]
3345 : [ 1.00689e-005 ]
3346 : [ 6.39783e-006 ]
3347 : [ 7.00811e-006 ]
3348 : [ 8.25423e-006 ]
3349 : [ 6.8833e-006  ]
3350 : [ 7.32393e-006 ]
3351 : [ 7.55682e-006 ]
3352 : [ 6.70693e-006 ]
3353 : [ 9.16959e-006 ]
3354 : [ 9.89763e-006 ]
3355 : [ 7.23039e-006 ]
3356 : [ 7.66986e-006 ]
3357 : [ 7.2887e-006  ]
3358 : [ 7.90728e-006 ]
3359 : [ 7.50309e-006 ]
3360 : [ 7.26012e-006 ]
3361 : [ 6.66436e-006 ]
3362 : [ 8.05581e-006 ]
3363 : [ 7.70161e-006 ]
3364 : [ 1.08434e-005 ]
3365 : [ 8.33541e-006 ]
3366 : [ 1.07224e-005 ]
3367 : [ 7.69062e-006 ]
3368 : [ 9.60612e-006 ]
3369 : [ 7.2519e-006  ]
3370 : [ 7.28566e-006 ]
3371 : [ 7.28688e-006 ]
3372 : [ 6.88808e-006 ]
3373 : [ 8.14056e-006 ]
3374 : [ 1.12552e-005 ]
3375 : [ 9.4619e-006  ]
3376 : [ 1.11811e-005 ]
3377 : [ 7.08258e-006 ]
3378 : [ 7.49637e-006 ]
3379 : [ 7.6713e-006  ]
3380 : [ 6.96055e-006 ]
3381 : [ 6.87999e-006 ]
3382 : [ 6.47139e-006 ]
3383 : [ 8.06133e-006 ]
3384 : [ 6.22207e-006 ]
3385 : [ 7.82864e-006 ]
3386 : [ 6.84111e-006 ]
3387 : [ 7.64127e-006 ]
3388 : [ 6.37606e-006 ]
3389 : [ 7.86609e-006 ]
3390 : [ 7.30071e-006 ]
3391 : [ 9.13166e-006 ]
3392 : [ 6.66481e-006 ]
3393 : [ 6.37802e-006 ]
3394 : [ 9.04125e-006 ]
3395 : [ 9.86934e-006 ]
3396 : [ 9.74543e-006 ]
3397 : [ 6.75367e-006 ]
3398 : [ 7.30552e-006 ]
3399 : [ 6.77146e-006 ]
3400 : [ 8.97772e-006 ]
3401 : [ 6.47748e-006 ]
3402 : [ 8.80095e-006 ]
3403 : [ 7.52791e-006 ]
3404 : [ 8.58554e-006 ]
3405 : [ 6.77335e-006 ]
3406 : [ 6.59512e-006 ]
3407 : [ 6.25309e-006 ]
3408 : [ 1.05129e-005 ]
3409 : [ 6.4641e-006  ]
3410 : [ 6.44896e-006 ]
3411 : [ 6.91906e-006 ]
3412 : [ 9.52886e-006 ]
3413 : [ 6.54943e-006 ]
3414 : [ 6.6743e-006  ]
3415 : [ 6.71783e-006 ]
3416 : [ 7.77679e-006 ]
3417 : [ 7.36398e-006 ]
3418 : [ 6.35992e-006 ]
3419 : [ 7.37359e-006 ]
3420 : [ 1.10089e-005 ]
3421 : [ 1.09548e-005 ]
3422 : [ 9.80201e-006 ]
3423 : [ 6.68713e-006 ]
3424 : [ 7.11099e-006 ]
3425 : [ 6.51697e-006 ]
3426 : [ 6.77472e-006 ]
3427 : [ 8.62031e-006 ]
3428 : [ 7.61446e-006 ]
3429 : [ 9.39184e-006 ]
3430 : [ 7.94127e-006 ]
3431 : [ 8.79323e-006 ]
3432 : [ 6.55809e-006 ]
3433 : [ 6.79068e-006 ]
3434 : [ 8.36066e-006 ]
3435 : [ 6.43668e-006 ]
3436 : [ 6.92774e-006 ]
3437 : [ 9.65655e-006 ]
3438 : [ 6.48433e-006 ]
3439 : [ 6.65124e-006 ]
3440 : [ 8.51635e-006 ]
3441 : [ 6.29736e-006 ]
3442 : [ 6.82971e-006 ]
3443 : [ 6.85991e-006 ]
3444 : [ 7.01416e-006 ]
3445 : [ 6.83639e-006 ]
3446 : [ 8.33561e-006 ]
3447 : [ 6.53223e-006 ]
3448 : [ 6.26433e-006 ]
3449 : [ 8.22647e-006 ]
3450 : [ 7.21921e-006 ]
3451 : [ 6.29057e-006 ]
3452 : [ 8.24892e-006 ]
3453 : [ 6.85236e-006 ]
3454 : [ 6.56066e-006 ]
3455 : [ 7.57134e-006 ]
3456 : [ 6.87217e-006 ]
3457 : [ 1.10934e-005 ]
3458 : [ 1.0507e-005  ]
3459 : [ 1.10796e-005 ]
3460 : [ 7.74595e-006 ]
3461 : [ 6.89614e-006 ]
3462 : [ 8.40461e-006 ]
3463 : [ 6.67538e-006 ]
3464 : [ 6.52814e-006 ]
3465 : [ 6.80462e-006 ]
3466 : [ 7.0905e-006  ]
3467 : [ 7.28703e-006 ]
3468 : [ 7.08135e-006 ]
3469 : [ 6.99008e-006 ]
3470 : [ 8.36819e-006 ]
3471 : [ 6.24465e-006 ]
3472 : [ 7.68888e-006 ]
3473 : [ 6.50338e-006 ]
3474 : [ 6.73062e-006 ]
3475 : [ 7.55063e-006 ]
3476 : [ 7.11723e-006 ]
3477 : [ 8.12651e-006 ]
3478 : [ 7.49558e-006 ]
3479 : [ 7.50144e-006 ]
3480 : [ 6.25053e-006 ]
3481 : [ 6.84809e-006 ]
3482 : [ 6.29852e-006 ]
3483 : [ 7.88902e-006 ]
3484 : [ 9.55693e-006 ]
3485 : [ 8.14169e-006 ]
3486 : [ 6.01629e-006 ]
3487 : [ 6.43236e-006 ]
3488 : [ 6.4052e-006  ]
3489 : [ 7.23079e-006 ]
3490 : [ 7.4431e-006  ]
3491 : [ 6.32261e-006 ]
3492 : [ 7.81603e-006 ]
3493 : [ 7.03792e-006 ]
3494 : [ 6.45484e-006 ]
3495 : [ 6.30978e-006 ]
3496 : [ 8.37918e-006 ]
3497 : [ 6.03485e-006 ]
3498 : [ 6.41167e-006 ]
3499 : [ 7.7412e-006  ]
3500 : [ 7.11313e-006 ]
3501 : [ 7.30229e-006 ]
3502 : [ 8.76386e-006 ]
3503 : [ 9.84415e-006 ]
3504 : [ 6.40867e-006 ]
3505 : [ 8.90419e-006 ]
3506 : [ 6.04608e-006 ]
3507 : [ 7.99593e-006 ]
3508 : [ 7.02816e-006 ]
3509 : [ 9.05598e-006 ]
3510 : [ 7.09794e-006 ]
3511 : [ 6.53435e-006 ]
3512 : [ 1.13447e-005 ]
3513 : [ 7.55233e-006 ]
3514 : [ 1.0802e-005  ]
3515 : [ 6.88719e-006 ]
3516 : [ 8.20435e-006 ]
3517 : [ 8.8426e-006  ]
3518 : [ 6.28581e-006 ]
3519 : [ 9.07187e-006 ]
3520 : [ 9.54387e-006 ]
3521 : [ 6.53686e-006 ]
3522 : [ 6.35986e-006 ]
3523 : [ 9.65057e-006 ]
3524 : [ 6.6014e-006  ]
3525 : [ 8.19242e-006 ]
3526 : [ 6.44591e-006 ]
3527 : [ 7.09585e-006 ]
3528 : [ 1.04622e-005 ]
3529 : [ 6.48545e-006 ]
3530 : [ 6.11549e-006 ]
3531 : [ 8.74613e-006 ]
3532 : [ 9.81079e-006 ]
3533 : [ 6.48729e-006 ]
3534 : [ 6.81004e-006 ]
3535 : [ 7.29164e-006 ]
3536 : [ 7.26956e-006 ]
3537 : [ 7.21562e-006 ]
3538 : [ 8.4897e-006  ]
3539 : [ 6.61641e-006 ]
3540 : [ 6.40799e-006 ]
3541 : [ 6.54253e-006 ]
3542 : [ 6.87352e-006 ]
3543 : [ 7.08106e-006 ]
3544 : [ 7.68639e-006 ]
3545 : [ 6.60838e-006 ]
3546 : [ 6.50012e-006 ]
3547 : [ 7.16602e-006 ]
3548 : [ 9.3325e-006  ]
3549 : [ 6.63614e-006 ]
3550 : [ 7.99773e-006 ]
3551 : [ 8.82052e-006 ]
3552 : [ 6.57855e-006 ]
3553 : [ 6.77567e-006 ]
3554 : [ 9.09523e-006 ]
3555 : [ 7.10683e-006 ]
3556 : [ 6.96255e-006 ]
3557 : [ 6.6001e-006  ]
3558 : [ 8.21535e-006 ]
3559 : [ 1.07045e-005 ]
3560 : [ 7.16671e-006 ]
3561 : [ 6.51566e-006 ]
3562 : [ 7.96348e-006 ]
3563 : [ 6.68038e-006 ]
3564 : [ 6.78227e-006 ]
3565 : [ 7.20615e-006 ]
3566 : [ 6.72849e-006 ]
3567 : [ 7.2104e-006  ]
3568 : [ 6.16003e-006 ]
3569 : [ 6.48189e-006 ]
3570 : [ 7.34877e-006 ]
3571 : [ 9.63178e-006 ]
3572 : [ 6.15698e-006 ]
3573 : [ 6.97423e-006 ]
3574 : [ 7.15687e-006 ]
3575 : [ 6.83471e-006 ]
3576 : [ 7.57512e-006 ]
3577 : [ 6.53876e-006 ]
3578 : [ 6.23331e-006 ]
3579 : [ 9.28815e-006 ]
3580 : [ 8.79959e-006 ]
3581 : [ 7.36301e-006 ]
3582 : [ 6.32634e-006 ]
3583 : [ 6.44674e-006 ]
3584 : [ 7.51191e-006 ]
3585 : [ 6.86301e-006 ]
3586 : [ 1.07975e-005 ]
3587 : [ 9.62504e-006 ]
3588 : [ 6.74162e-006 ]
3589 : [ 6.59009e-006 ]
3590 : [ 8.32393e-006 ]
3591 : [ 8.12535e-006 ]
3592 : [ 6.5757e-006  ]
3593 : [ 9.92095e-006 ]
3594 : [ 8.63448e-006 ]
3595 : [ 6.85558e-006 ]
3596 : [ 9.50699e-006 ]
3597 : [ 7.49971e-006 ]
3598 : [ 8.8759e-006  ]
3599 : [ 1.05945e-005 ]
3600 : [ 6.65709e-006 ]
3601 : [ 9.7852e-006  ]
3602 : [ 6.60024e-006 ]
3603 : [ 8.85723e-006 ]
3604 : [ 6.45242e-006 ]
3605 : [ 6.48031e-006 ]
3606 : [ 7.16998e-006 ]
3607 : [ 9.16853e-006 ]
3608 : [ 7.72583e-006 ]
3609 : [ 7.50761e-006 ]
3610 : [ 6.48447e-006 ]
3611 : [ 6.80997e-006 ]
3612 : [ 9.1929e-006  ]
3613 : [ 6.87261e-006 ]
3614 : [ 8.3997e-006  ]
3615 : [ 9.31917e-006 ]
3616 : [ 7.67967e-006 ]
3617 : [ 6.424e-006   ]
3618 : [ 6.54496e-006 ]
3619 : [ 7.88506e-006 ]
3620 : [ 6.71775e-006 ]
3621 : [ 7.99849e-006 ]
3622 : [ 8.10931e-006 ]
3623 : [ 7.71063e-006 ]
3624 : [ 1.06372e-005 ]
3625 : [ 8.68299e-006 ]
3626 : [ 9.07183e-006 ]
3627 : [ 8.94953e-006 ]
3628 : [ 7.79467e-006 ]
3629 : [ 6.80456e-006 ]
3630 : [ 7.04642e-006 ]
3631 : [ 9.28078e-006 ]
3632 : [ 6.64027e-006 ]
3633 : [ 9.1245e-006  ]
3634 : [ 6.36163e-006 ]
3635 : [ 7.98357e-006 ]
3636 : [ 7.31549e-006 ]
3637 : [ 6.89395e-006 ]
3638 : [ 7.86459e-006 ]
3639 : [ 8.11155e-006 ]
3640 : [ 7.39165e-006 ]
3641 : [ 9.10758e-006 ]
3642 : [ 9.6732e-006  ]
3643 : [ 6.41294e-006 ]
3644 : [ 6.33645e-006 ]
3645 : [ 6.6703e-006  ]
3646 : [ 6.42762e-006 ]
3647 : [ 6.26139e-006 ]
3648 : [ 1.06259e-005 ]
3649 : [ 6.44471e-006 ]
3650 : [ 7.91663e-006 ]
3651 : [ 8.91825e-006 ]
3652 : [ 8.04243e-006 ]
3653 : [ 9.25609e-006 ]
3654 : [ 6.05933e-006 ]
3655 : [ 6.24295e-006 ]
3656 : [ 1.08759e-005 ]
3657 : [ 7.43627e-006 ]
3658 : [ 7.10063e-006 ]
3659 : [ 6.82487e-006 ]
3660 : [ 6.64185e-006 ]
3661 : [ 6.32671e-006 ]
3662 : [ 7.86642e-006 ]
3663 : [ 7.44014e-006 ]
3664 : [ 6.83134e-006 ]
3665 : [ 9.22697e-006 ]
3666 : [ 8.94616e-006 ]
3667 : [ 8.55169e-006 ]
3668 : [ 1.0634e-005  ]
3669 : [ 1.05999e-005 ]
3670 : [ 1.00167e-005 ]
3671 : [ 7.73791e-006 ]
3672 : [ 6.29156e-006 ]
3673 : [ 9.16483e-006 ]
3674 : [ 7.30198e-006 ]
3675 : [ 6.8977e-006  ]
3676 : [ 1.11412e-005 ]
3677 : [ 6.55256e-006 ]
3678 : [ 6.92445e-006 ]
3679 : [ 6.59435e-006 ]
3680 : [ 8.91785e-006 ]
3681 : [ 6.24864e-006 ]
3682 : [ 8.26787e-006 ]
3683 : [ 6.76863e-006 ]
3684 : [ 6.28976e-006 ]
3685 : [ 6.42621e-006 ]
3686 : [ 7.89786e-006 ]
3687 : [ 6.39311e-006 ]
3688 : [ 6.54459e-006 ]
3689 : [ 6.88296e-006 ]
3690 : [ 1.06546e-005 ]
3691 : [ 7.78786e-006 ]
3692 : [ 7.03891e-006 ]
3693 : [ 7.6879e-006  ]
3694 : [ 1.06474e-005 ]
3695 : [ 9.33433e-006 ]
3696 : [ 6.11425e-006 ]
3697 : [ 8.61243e-006 ]
3698 : [ 6.24528e-006 ]
3699 : [ 6.7223e-006  ]
3700 : [ 9.52185e-006 ]
3701 : [ 9.9847e-006  ]
3702 : [ 9.38784e-006 ]
3703 : [ 6.61657e-006 ]
3704 : [ 6.93779e-006 ]
3705 : [ 1.13144e-005 ]
3706 : [ 7.06486e-006 ]
3707 : [ 7.50066e-006 ]
3708 : [ 7.04312e-006 ]
3709 : [ 6.6966e-006  ]
3710 : [ 7.93696e-006 ]
3711 : [ 7.45313e-006 ]
3712 : [ 6.57027e-006 ]
3713 : [ 6.98572e-006 ]
3714 : [ 8.06084e-006 ]
3715 : [ 8.91713e-006 ]
3716 : [ 7.2593e-006  ]
3717 : [ 6.84484e-006 ]
3718 : [ 9.17153e-006 ]
3719 : [ 8.14282e-006 ]
3720 : [ 8.36743e-006 ]
3721 : [ 7.33091e-006 ]
3722 : [ 8.51121e-006 ]
3723 : [ 6.48741e-006 ]
3724 : [ 7.24894e-006 ]
3725 : [ 1.09648e-005 ]
3726 : [ 7.95557e-006 ]
3727 : [ 9.60483e-006 ]
3728 : [ 1.00824e-005 ]
3729 : [ 6.50719e-006 ]
3730 : [ 9.65582e-006 ]
3731 : [ 7.44275e-006 ]
3732 : [ 7.35603e-006 ]
3733 : [ 6.3273e-006  ]
3734 : [ 7.55439e-006 ]
3735 : [ 6.99654e-006 ]
3736 : [ 6.26895e-006 ]
3737 : [ 7.58402e-006 ]
3738 : [ 7.54858e-006 ]
3739 : [ 8.48998e-006 ]
3740 : [ 6.57763e-006 ]
3741 : [ 7.00782e-006 ]
3742 : [ 6.74185e-006 ]
3743 : [ 7.97799e-006 ]
3744 : [ 6.83912e-006 ]
3745 : [ 8.65292e-006 ]
3746 : [ 6.39476e-006 ]
3747 : [ 6.29699e-006 ]
3748 : [ 6.26153e-006 ]
3749 : [ 7.78622e-006 ]
3750 : [ 9.87566e-006 ]
3751 : [ 6.30475e-006 ]
3752 : [ 9.30176e-006 ]
3753 : [ 7.32503e-006 ]
3754 : [ 6.24133e-006 ]
3755 : [ 7.07419e-006 ]
3756 : [ 9.93687e-006 ]
3757 : [ 6.65239e-006 ]
3758 : [ 6.61154e-006 ]
3759 : [ 7.20498e-006 ]
3760 : [ 6.20383e-006 ]
3761 : [ 8.1911e-006  ]
3762 : [ 6.56823e-006 ]
3763 : [ 9.45738e-006 ]
3764 : [ 1.14024e-005 ]
3765 : [ 7.8186e-006  ]
3766 : [ 8.53032e-006 ]
3767 : [ 9.67518e-006 ]
3768 : [ 8.83412e-006 ]
3769 : [ 7.30134e-006 ]
3770 : [ 6.17089e-006 ]
3771 : [ 6.62498e-006 ]
3772 : [ 6.95528e-006 ]
3773 : [ 7.96394e-006 ]
3774 : [ 1.08074e-005 ]
3775 : [ 8.06271e-006 ]
3776 : [ 6.88893e-006 ]
3777 : [ 6.58389e-006 ]
3778 : [ 7.31265e-006 ]
3779 : [ 7.41274e-006 ]
3780 : [ 6.48567e-006 ]
3781 : [ 8.23512e-006 ]
3782 : [ 6.66012e-006 ]
3783 : [ 1.08343e-005 ]
3784 : [ 7.34664e-006 ]
3785 : [ 9.92074e-006 ]
3786 : [ 7.65716e-006 ]
3787 : [ 7.28163e-006 ]
3788 : [ 8.02127e-006 ]
3789 : [ 6.60993e-006 ]
3790 : [ 1.13084e-005 ]
3791 : [ 7.15244e-006 ]
3792 : [ 7.38316e-006 ]
3793 : [ 7.69284e-006 ]
3794 : [ 8.27503e-006 ]
3795 : [ 6.59802e-006 ]
3796 : [ 7.34182e-006 ]
3797 : [ 1.05982e-005 ]
3798 : [ 8.22461e-006 ]
3799 : [ 7.33187e-006 ]
3800 : [ 6.93298e-006 ]
3801 : [ 7.76381e-006 ]
3802 : [ 8.65102e-006 ]
3803 : [ 8.54444e-006 ]
3804 : [ 6.32021e-006 ]
3805 : [ 1.0184e-005  ]
3806 : [ 1.03878e-005 ]
3807 : [ 6.58865e-006 ]
3808 : [ 1.05157e-005 ]
3809 : [ 9.58996e-006 ]
3810 : [ 6.32364e-006 ]
3811 : [ 6.6755e-006  ]
3812 : [ 6.80014e-006 ]
3813 : [ 9.67787e-006 ]
3814 : [ 7.16104e-006 ]
3815 : [ 8.68997e-006 ]
3816 : [ 7.90421e-006 ]
3817 : [ 7.40574e-006 ]
3818 : [ 6.37386e-006 ]
3819 : [ 8.6844e-006  ]
3820 : [ 8.08979e-006 ]
3821 : [ 1.0251e-005  ]
3822 : [ 6.62726e-006 ]
3823 : [ 6.42091e-006 ]
3824 : [ 1.105e-005   ]
3825 : [ 6.46579e-006 ]
3826 : [ 6.14975e-006 ]
3827 : [ 7.13897e-006 ]
3828 : [ 6.27271e-006 ]
3829 : [ 8.07906e-006 ]
3830 : [ 6.6491e-006  ]
3831 : [ 8.02026e-006 ]
3832 : [ 7.61482e-006 ]
3833 : [ 7.78494e-006 ]
3834 : [ 7.13936e-006 ]
3835 : [ 7.30838e-006 ]
3836 : [ 9.38911e-006 ]
3837 : [ 6.56945e-006 ]
3838 : [ 8.40141e-006 ]
3839 : [ 6.90537e-006 ]
3840 : [ 7.70489e-006 ]
3841 : [ 6.61439e-006 ]
3842 : [ 6.32729e-006 ]
3843 : [ 7.18488e-006 ]
3844 : [ 8.89215e-006 ]
3845 : [ 9.08216e-006 ]
3846 : [ 7.31183e-006 ]
3847 : [ 6.11991e-006 ]
3848 : [ 9.53297e-006 ]
3849 : [ 6.91791e-006 ]
3850 : [ 6.40792e-006 ]
3851 : [ 1.0504e-005  ]
3852 : [ 7.03176e-006 ]
3853 : [ 6.75728e-006 ]
3854 : [ 9.25148e-006 ]
3855 : [ 7.14584e-006 ]
3856 : [ 8.15922e-006 ]
3857 : [ 1.085e-005   ]
3858 : [ 8.46347e-006 ]
3859 : [ 7.82205e-006 ]
3860 : [ 7.85562e-006 ]
3861 : [ 6.0758e-006  ]
3862 : [ 7.79093e-006 ]
3863 : [ 7.43421e-006 ]
3864 : [ 6.34386e-006 ]
3865 : [ 9.35474e-006 ]
3866 : [ 9.93494e-006 ]
3867 : [ 8.33032e-006 ]
3868 : [ 7.93978e-006 ]
3869 : [ 9.0677e-006  ]
3870 : [ 8.25487e-006 ]
3871 : [ 9.81409e-006 ]
3872 : [ 9.31288e-006 ]
3873 : [ 6.18779e-006 ]
3874 : [ 6.53582e-006 ]
3875 : [ 6.20449e-006 ]
3876 : [ 8.48119e-006 ]
3877 : [ 6.69083e-006 ]
3878 : [ 7.68258e-006 ]
3879 : [ 1.06674e-005 ]
3880 : [ 6.47775e-006 ]
3881 : [ 7.3164e-006  ]
3882 : [ 1.04374e-005 ]
3883 : [ 6.39416e-006 ]
3884 : [ 6.59199e-006 ]
3885 : [ 1.06034e-005 ]
3886 : [ 6.61603e-006 ]
3887 : [ 6.2007e-006  ]
3888 : [ 9.09178e-006 ]
3889 : [ 6.12226e-006 ]
3890 : [ 9.19614e-006 ]
3891 : [ 1.03959e-005 ]
3892 : [ 7.85166e-006 ]
3893 : [ 7.6732e-006  ]
3894 : [ 7.60823e-006 ]
3895 : [ 6.801e-006   ]
3896 : [ 7.14202e-006 ]
3897 : [ 8.56826e-006 ]
3898 : [ 7.82483e-006 ]
3899 : [ 7.88604e-006 ]
3900 : [ 7.75534e-006 ]
3901 : [ 9.75707e-006 ]
3902 : [ 8.83279e-006 ]
3903 : [ 9.06931e-006 ]
3904 : [ 6.52342e-006 ]
3905 : [ 6.77121e-006 ]
3906 : [ 6.77044e-006 ]
3907 : [ 6.80499e-006 ]
3908 : [ 6.69505e-006 ]
3909 : [ 9.10038e-006 ]
3910 : [ 8.28117e-006 ]
3911 : [ 1.09646e-005 ]
3912 : [ 7.03208e-006 ]
3913 : [ 7.64867e-006 ]
3914 : [ 8.44371e-006 ]
3915 : [ 8.42255e-006 ]
3916 : [ 7.46953e-006 ]
3917 : [ 6.29902e-006 ]
3918 : [ 7.07298e-006 ]
3919 : [ 9.76079e-006 ]
3920 : [ 6.48913e-006 ]
3921 : [ 9.00168e-006 ]
3922 : [ 7.23328e-006 ]
3923 : [ 1.02045e-005 ]
3924 : [ 6.86409e-006 ]
3925 : [ 6.39638e-006 ]
3926 : [ 6.43941e-006 ]
3927 : [ 6.26803e-006 ]
3928 : [ 7.05112e-006 ]
3929 : [ 6.92807e-006 ]
3930 : [ 7.04924e-006 ]
3931 : [ 6.49362e-006 ]
3932 : [ 7.11203e-006 ]
3933 : [ 6.44722e-006 ]
3934 : [ 6.74682e-006 ]
3935 : [ 1.04664e-005 ]
3936 : [ 1.0112e-005  ]
3937 : [ 6.53711e-006 ]
3938 : [ 9.58981e-006 ]
3939 : [ 6.28716e-006 ]
3940 : [ 6.26753e-006 ]
3941 : [ 7.8804e-006  ]
3942 : [ 7.03926e-006 ]
3943 : [ 1.03125e-005 ]
3944 : [ 7.98376e-006 ]
3945 : [ 8.98179e-006 ]
3946 : [ 7.78485e-006 ]
3947 : [ 7.23316e-006 ]
3948 : [ 8.23082e-006 ]
3949 : [ 7.99643e-006 ]
3950 : [ 6.72408e-006 ]
3951 : [ 9.51295e-006 ]
3952 : [ 7.14431e-006 ]
3953 : [ 9.1387e-006  ]
3954 : [ 7.24502e-006 ]
3955 : [ 7.55255e-006 ]
3956 : [ 7.23158e-006 ]
3957 : [ 8.18517e-006 ]
3958 : [ 7.57096e-006 ]
3959 : [ 6.80349e-006 ]
3960 : [ 1.02642e-005 ]
3961 : [ 7.40482e-006 ]
3962 : [ 8.03356e-006 ]
3963 : [ 7.44481e-006 ]
3964 : [ 6.62463e-006 ]
3965 : [ 6.69224e-006 ]
3966 : [ 8.531e-006   ]
3967 : [ 7.07431e-006 ]
3968 : [ 7.27306e-006 ]
3969 : [ 1.06203e-005 ]
3970 : [ 6.21692e-006 ]
3971 : [ 6.9041e-006  ]
3972 : [ 6.42434e-006 ]
3973 : [ 9.01454e-006 ]
3974 : [ 9.23456e-006 ]
3975 : [ 7.5635e-006  ]
3976 : [ 6.55377e-006 ]
3977 : [ 7.1085e-006  ]
3978 : [ 9.74148e-006 ]
3979 : [ 6.37703e-006 ]
3980 : [ 7.29853e-006 ]
3981 : [ 8.25149e-006 ]
3982 : [ 9.23214e-006 ]
3983 : [ 6.80939e-006 ]
3984 : [ 7.23381e-006 ]
3985 : [ 8.41975e-006 ]
3986 : [ 1.09636e-005 ]
3987 : [ 8.73141e-006 ]
3988 : [ 7.80577e-006 ]
3989 : [ 8.52049e-006 ]
3990 : [ 6.54263e-006 ]
3991 : [ 7.81877e-006 ]
3992 : [ 9.87395e-006 ]
3993 : [ 6.46889e-006 ]
3994 : [ 8.92902e-006 ]
3995 : [ 6.72792e-006 ]
3996 : [ 6.23616e-006 ]
3997 : [ 7.26337e-006 ]
3998 : [ 6.04328e-006 ]
3999 : [ 6.74961e-006 ]
4000 : [ 9.50904e-006 ]
4001 : [ 7.14988e-006 ]
4002 : [ 7.31842e-006 ]
4003 : [ 1.12619e-005 ]
4004 : [ 9.24837e-006 ]
4005 : [ 6.67667e-006 ]
4006 : [ 7.96325e-006 ]
4007 : [ 8.85063e-006 ]
4008 : [ 6.23343e-006 ]
4009 : [ 1.05704e-005 ]
4010 : [ 1.075e-005   ]
4011 : [ 9.43427e-006 ]
4012 : [ 1.10977e-005 ]
4013 : [ 6.5002e-006  ]
4014 : [ 8.04982e-006 ]
4015 : [ 6.34617e-006 ]
4016 : [ 6.17111e-006 ]
4017 : [ 1.0674e-005  ]
4018 : [ 1.03444e-005 ]
4019 : [ 8.80776e-006 ]
4020 : [ 7.41841e-006 ]
4021 : [ 6.29051e-006 ]
4022 : [ 8.63267e-006 ]
4023 : [ 6.37062e-006 ]
4024 : [ 7.01018e-006 ]
4025 : [ 8.34084e-006 ]
4026 : [ 7.73227e-006 ]
4027 : [ 6.44764e-006 ]
4028 : [ 7.27776e-006 ]
4029 : [ 6.60399e-006 ]
4030 : [ 6.42286e-006 ]
4031 : [ 7.26103e-006 ]
4032 : [ 8.71535e-006 ]
4033 : [ 1.09806e-005 ]
4034 : [ 6.457e-006   ]
4035 : [ 6.63219e-006 ]
4036 : [ 9.46755e-006 ]
4037 : [ 8.35598e-006 ]
4038 : [ 8.56592e-006 ]
4039 : [ 6.71156e-006 ]
4040 : [ 6.44325e-006 ]
4041 : [ 6.94492e-006 ]
4042 : [ 9.29008e-006 ]
4043 : [ 8.09487e-006 ]
4044 : [ 6.98813e-006 ]
4045 : [ 6.36545e-006 ]
4046 : [ 9.1042e-006  ]
4047 : [ 6.96659e-006 ]
4048 : [ 6.34119e-006 ]
4049 : [ 1.12928e-005 ]
4050 : [ 6.78624e-006 ]
4051 : [ 6.4095e-006  ]
4052 : [ 9.51487e-006 ]
4053 : [ 8.37243e-006 ]
4054 : [ 7.07143e-006 ]
4055 : [ 8.79086e-006 ]
4056 : [ 6.4791e-006  ]
4057 : [ 6.56213e-006 ]
4058 : [ 7.13153e-006 ]
4059 : [ 8.66018e-006 ]
4060 : [ 7.48987e-006 ]
4061 : [ 6.43592e-006 ]
4062 : [ 8.81078e-006 ]
4063 : [ 6.8626e-006  ]
4064 : [ 7.9446e-006  ]
4065 : [ 7.08839e-006 ]
4066 : [ 7.52984e-006 ]
4067 : [ 7.12899e-006 ]
4068 : [ 1.02433e-005 ]
4069 : [ 7.76196e-006 ]
4070 : [ 6.76771e-006 ]
4071 : [ 1.09558e-005 ]
4072 : [ 8.71408e-006 ]
4073 : [ 1.08422e-005 ]
4074 : [ 7.79242e-006 ]
4075 : [ 6.57993e-006 ]
4076 : [ 6.48126e-006 ]
4077 : [ 8.50748e-006 ]
4078 : [ 7.42582e-006 ]
4079 : [ 7.71474e-006 ]
4080 : [ 8.65472e-006 ]
4081 : [ 6.83953e-006 ]
4082 : [ 6.12131e-006 ]
4083 : [ 6.76927e-006 ]
4084 : [ 9.13354e-006 ]
4085 : [ 8.14248e-006 ]
4086 : [ 8.12073e-006 ]
4087 : [ 7.86081e-006 ]
4088 : [ 8.04283e-006 ]
4089 : [ 8.7364e-006  ]
4090 : [ 1.05818e-005 ]
4091 : [ 5.98737e-006 ]
4092 : [ 6.40264e-006 ]
4093 : [ 1.04653e-005 ]
4094 : [ 6.94055e-006 ]
4095 : [ 6.63976e-006 ]
4096 : [ 8.11009e-006 ]
4097 : [ 1.00816e-005 ]
4098 : [ 7.663e-006   ]
4099 : [ 6.21198e-006 ]
4100 : [ 8.24079e-006 ]
4101 : [ 9.3944e-006  ]
4102 : [ 6.44435e-006 ]
4103 : [ 1.04329e-005 ]
4104 : [ 6.2509e-006  ]
4105 : [ 6.68773e-006 ]
4106 : [ 7.57173e-006 ]
4107 : [ 6.3425e-006  ]
4108 : [ 7.71696e-006 ]
4109 : [ 6.50445e-006 ]
4110 : [ 7.5398e-006  ]
4111 : [ 8.48067e-006 ]
4112 : [ 8.52861e-006 ]
4113 : [ 1.07329e-005 ]
4114 : [ 6.58121e-006 ]
4115 : [ 6.65804e-006 ]
4116 : [ 6.72713e-006 ]
4117 : [ 6.58049e-006 ]
4118 : [ 7.62339e-006 ]
4119 : [ 1.11543e-005 ]
4120 : [ 7.34803e-006 ]
4121 : [ 7.82031e-006 ]
4122 : [ 6.61197e-006 ]
4123 : [ 7.64501e-006 ]
4124 : [ 8.64282e-006 ]
4125 : [ 1.05195e-005 ]
4126 : [ 9.99045e-006 ]
4127 : [ 6.5993e-006  ]
4128 : [ 6.26415e-006 ]
4129 : [ 6.72792e-006 ]
4130 : [ 6.29698e-006 ]
4131 : [ 1.01395e-005 ]
4132 : [ 7.00901e-006 ]
4133 : [ 6.08715e-006 ]
4134 : [ 7.74246e-006 ]
4135 : [ 6.51472e-006 ]
4136 : [ 7.38185e-006 ]
4137 : [ 8.35532e-006 ]
4138 : [ 1.03906e-005 ]
4139 : [ 7.81137e-006 ]
4140 : [ 6.67509e-006 ]
4141 : [ 6.50984e-006 ]
4142 : [ 7.40658e-006 ]
4143 : [ 6.18734e-006 ]
4144 : [ 6.9214e-006  ]
4145 : [ 6.24559e-006 ]
4146 : [ 6.24209e-006 ]
4147 : [ 6.32869e-006 ]
4148 : [ 6.1621e-006  ]
4149 : [ 7.32509e-006 ]
4150 : [ 6.22383e-006 ]
4151 : [ 8.29144e-006 ]
4152 : [ 6.64627e-006 ]
4153 : [ 1.08487e-005 ]
4154 : [ 8.21939e-006 ]
4155 : [ 7.49602e-006 ]
4156 : [ 7.10299e-006 ]
4157 : [ 7.1423e-006  ]
4158 : [ 6.80706e-006 ]
4159 : [ 6.96601e-006 ]
4160 : [ 6.61781e-006 ]
4161 : [ 9.89716e-006 ]
4162 : [ 9.54174e-006 ]
4163 : [ 8.3215e-006  ]
4164 : [ 6.38103e-006 ]
4165 : [ 6.61403e-006 ]
4166 : [ 9.3859e-006  ]
4167 : [ 7.61914e-006 ]
4168 : [ 7.09524e-006 ]
4169 : [ 6.51991e-006 ]
4170 : [ 7.14849e-006 ]
4171 : [ 9.86526e-006 ]
4172 : [ 6.3004e-006  ]
4173 : [ 1.09908e-005 ]
4174 : [ 6.5383e-006  ]
4175 : [ 1.06998e-005 ]
4176 : [ 1.06511e-005 ]
4177 : [ 6.31865e-006 ]
4178 : [ 9.40606e-006 ]
4179 : [ 8.24528e-006 ]
4180 : [ 6.31966e-006 ]
4181 : [ 8.06718e-006 ]
4182 : [ 9.04953e-006 ]
4183 : [ 6.29222e-006 ]
4184 : [ 6.32585e-006 ]
4185 : [ 6.45149e-006 ]
4186 : [ 8.44354e-006 ]
4187 : [ 8.51045e-006 ]
4188 : [ 9.44135e-006 ]
4189 : [ 6.12215e-006 ]
4190 : [ 6.69485e-006 ]
4191 : [ 6.55809e-006 ]
4192 : [ 6.78862e-006 ]
4193 : [ 7.465e-006   ]
4194 : [ 7.80225e-006 ]
4195 : [ 8.05455e-006 ]
4196 : [ 6.90147e-006 ]
4197 : [ 9.42275e-006 ]
4198 : [ 9.06008e-006 ]
4199 : [ 6.3803e-006  ]
4200 : [ 9.43215e-006 ]
4201 : [ 1.06868e-005 ]
4202 : [ 1.10651e-005 ]
4203 : [ 6.00108e-006 ]
4204 : [ 7.37845e-006 ]
4205 : [ 6.53455e-006 ]
4206 : [ 7.48109e-006 ]
4207 : [ 7.77485e-006 ]
4208 : [ 6.62862e-006 ]
4209 : [ 9.77184e-006 ]
4210 : [ 7.06491e-006 ]
4211 : [ 6.61264e-006 ]
4212 : [ 6.22417e-006 ]
4213 : [ 6.38965e-006 ]
4214 : [ 9.39017e-006 ]
4215 : [ 7.46371e-006 ]
4216 : [ 1.05799e-005 ]
4217 : [ 7.71244e-006 ]
4218 : [ 8.57205e-006 ]
4219 : [ 7.39654e-006 ]
4220 : [ 8.08276e-006 ]
4221 : [ 6.69647e-006 ]
4222 : [ 1.0701e-005  ]
4223 : [ 6.53195e-006 ]
4224 : [ 9.58771e-006 ]
4225 : [ 8.52303e-006 ]
4226 : [ 6.42241e-006 ]
4227 : [ 7.07906e-006 ]
4228 : [ 6.54831e-006 ]
4229 : [ 6.57866e-006 ]
4230 : [ 8.4284e-006  ]
4231 : [ 1.01292e-005 ]
4232 : [ 7.36538e-006 ]
4233 : [ 6.64535e-006 ]
4234 : [ 8.81985e-006 ]
4235 : [ 6.20682e-006 ]
4236 : [ 6.91844e-006 ]
4237 : [ 1.0858e-005  ]
4238 : [ 7.81426e-006 ]
4239 : [ 7.1326e-006  ]
4240 : [ 6.93341e-006 ]
4241 : [ 6.56447e-006 ]
4242 : [ 6.17126e-006 ]
4243 : [ 9.63998e-006 ]
4244 : [ 1.01672e-005 ]
4245 : [ 7.41927e-006 ]
4246 : [ 6.61516e-006 ]
4247 : [ 8.51438e-006 ]
4248 : [ 1.09823e-005 ]
4249 : [ 9.35775e-006 ]
4250 : [ 6.25469e-006 ]
4251 : [ 7.0089e-006  ]
4252 : [ 7.93804e-006 ]
4253 : [ 6.30622e-006 ]
4254 : [ 1.03122e-005 ]
4255 : [ 9.97688e-006 ]
4256 : [ 6.44609e-006 ]
4257 : [ 7.84616e-006 ]
4258 : [ 1.00347e-005 ]
4259 : [ 6.53992e-006 ]
4260 : [ 1.0763e-005  ]
4261 : [ 6.7478e-006  ]
4262 : [ 7.7125e-006  ]
4263 : [ 7.21908e-006 ]
4264 : [ 6.44246e-006 ]
4265 : [ 6.62702e-006 ]
4266 : [ 1.11524e-005 ]
4267 : [ 6.30569e-006 ]
4268 : [ 8.01768e-006 ]
4269 : [ 9.61101e-006 ]
4270 : [ 6.85901e-006 ]
4271 : [ 1.08232e-005 ]
4272 : [ 6.52774e-006 ]
4273 : [ 7.21504e-006 ]
4274 : [ 7.41217e-006 ]
4275 : [ 7.48215e-006 ]
4276 : [ 6.47434e-006 ]
4277 : [ 1.07683e-005 ]
4278 : [ 7.14671e-006 ]
4279 : [ 9.95235e-006 ]
4280 : [ 6.59153e-006 ]
4281 : [ 7.54593e-006 ]
4282 : [ 6.51898e-006 ]
4283 : [ 6.631e-006   ]
4284 : [ 8.16846e-006 ]
4285 : [ 6.51939e-006 ]
4286 : [ 6.19405e-006 ]
4287 : [ 6.80796e-006 ]
4288 : [ 6.20128e-006 ]
4289 : [ 7.67886e-006 ]
4290 : [ 8.95214e-006 ]
4291 : [ 6.26714e-006 ]
4292 : [ 8.19625e-006 ]
4293 : [ 6.22877e-006 ]
4294 : [ 9.07586e-006 ]
4295 : [ 9.00084e-006 ]
4296 : [ 7.45646e-006 ]
4297 : [ 8.64265e-006 ]
4298 : [ 6.6722e-006  ]
4299 : [ 6.41803e-006 ]
4300 : [ 6.98287e-006 ]
4301 : [ 6.229e-006   ]
4302 : [ 6.35177e-006 ]
4303 : [ 7.35834e-006 ]
4304 : [ 1.10564e-005 ]
4305 : [ 9.46482e-006 ]
4306 : [ 1.01833e-005 ]
4307 : [ 8.18355e-006 ]
4308 : [ 8.82019e-006 ]
4309 : [ 6.90124e-006 ]
4310 : [ 8.06611e-006 ]
4311 : [ 7.11653e-006 ]
4312 : [ 6.37166e-006 ]
4313 : [ 6.38468e-006 ]
4314 : [ 6.37832e-006 ]
4315 : [ 8.68403e-006 ]
4316 : [ 8.81952e-006 ]
4317 : [ 6.1237e-006  ]
4318 : [ 6.54785e-006 ]
4319 : [ 6.39542e-006 ]
4320 : [ 6.80983e-006 ]
4321 : [ 7.56397e-006 ]
4322 : [ 7.09173e-006 ]
4323 : [ 9.27063e-006 ]
4324 : [ 8.51096e-006 ]
4325 : [ 8.3259e-006  ]
4326 : [ 7.57029e-006 ]
4327 : [ 6.73746e-006 ]
4328 : [ 6.68692e-006 ]
4329 : [ 7.79627e-006 ]
4330 : [ 7.52216e-006 ]
4331 : [ 6.75005e-006 ]
4332 : [ 7.07712e-006 ]
4333 : [ 8.13176e-006 ]
4334 : [ 1.07779e-005 ]
4335 : [ 1.03243e-005 ]
4336 : [ 1.11179e-005 ]
4337 : [ 7.08281e-006 ]
4338 : [ 1.0212e-005  ]
4339 : [ 7.29138e-006 ]
4340 : [ 6.75736e-006 ]
4341 : [ 7.6127e-006  ]
4342 : [ 6.55247e-006 ]
4343 : [ 9.41203e-006 ]
4344 : [ 7.43325e-006 ]
4345 : [ 8.12413e-006 ]
4346 : [ 7.2818e-006  ]
4347 : [ 6.76738e-006 ]
4348 : [ 6.67207e-006 ]
4349 : [ 7.00037e-006 ]
4350 : [ 6.24708e-006 ]
4351 : [ 9.1886e-006  ]
4352 : [ 6.99021e-006 ]
4353 : [ 6.26871e-006 ]
4354 : [ 7.44852e-006 ]
4355 : [ 6.5611e-006  ]
4356 : [ 6.22915e-006 ]
4357 : [ 6.22124e-006 ]
4358 : [ 7.17507e-006 ]
4359 : [ 7.35122e-006 ]
4360 : [ 6.2932e-006  ]
4361 : [ 9.49214e-006 ]
4362 : [ 1.11021e-005 ]
4363 : [ 9.58874e-006 ]
4364 : [ 7.0007e-006  ]
4365 : [ 6.98176e-006 ]
4366 : [ 7.02425e-006 ]
4367 : [ 7.05919e-006 ]
4368 : [ 6.75726e-006 ]
4369 : [ 8.78029e-006 ]
4370 : [ 1.03445e-005 ]
4371 : [ 9.48162e-006 ]
4372 : [ 6.99429e-006 ]
4373 : [ 6.7185e-006  ]
4374 : [ 8.97375e-006 ]
4375 : [ 6.50435e-006 ]
4376 : [ 1.12178e-005 ]
4377 : [ 6.85707e-006 ]
4378 : [ 7.64793e-006 ]
4379 : [ 6.94291e-006 ]
4380 : [ 7.81793e-006 ]
4381 : [ 6.85341e-006 ]
4382 : [ 6.73657e-006 ]
4383 : [ 6.35497e-006 ]
4384 : [ 7.98062e-006 ]
4385 : [ 6.28467e-006 ]
4386 : [ 6.70274e-006 ]
4387 : [ 7.1749e-006  ]
4388 : [ 7.53053e-006 ]
4389 : [ 6.92452e-006 ]
4390 : [ 1.07822e-005 ]
4391 : [ 7.65928e-006 ]
4392 : [ 7.92123e-006 ]
4393 : [ 6.36217e-006 ]
4394 : [ 6.8957e-006  ]
4395 : [ 7.03709e-006 ]
4396 : [ 9.87872e-006 ]
4397 : [ 6.31028e-006 ]
4398 : [ 6.67935e-006 ]
4399 : [ 8.77708e-006 ]
4400 : [ 1.08713e-005 ]
4401 : [ 7.6575e-006  ]
4402 : [ 6.54491e-006 ]
4403 : [ 7.26989e-006 ]
4404 : [ 7.38754e-006 ]
4405 : [ 6.33578e-006 ]
4406 : [ 8.53004e-006 ]
4407 : [ 7.90988e-006 ]
4408 : [ 6.073e-006   ]
4409 : [ 1.06031e-005 ]
4410 : [ 7.89925e-006 ]
4411 : [ 6.6502e-006  ]
4412 : [ 6.57494e-006 ]
4413 : [ 6.90435e-006 ]
4414 : [ 1.06465e-005 ]
4415 : [ 6.9448e-006  ]
4416 : [ 7.71704e-006 ]
4417 : [ 8.59182e-006 ]
4418 : [ 6.29192e-006 ]
4419 : [ 6.24184e-006 ]
4420 : [ 6.54899e-006 ]
4421 : [ 8.34639e-006 ]
4422 : [ 6.74933e-006 ]
4423 : [ 6.22894e-006 ]
4424 : [ 6.43519e-006 ]
4425 : [ 8.46519e-006 ]
4426 : [ 1.06133e-005 ]
4427 : [ 7.1439e-006  ]
4428 : [ 6.53956e-006 ]
4429 : [ 9.15691e-006 ]
4430 : [ 1.02593e-005 ]
4431 : [ 8.39237e-006 ]
4432 : [ 6.63455e-006 ]
4433 : [ 6.19336e-006 ]
4434 : [ 6.54712e-006 ]
4435 : [ 6.77428e-006 ]
4436 : [ 9.21764e-006 ]
4437 : [ 6.12714e-006 ]
4438 : [ 9.72768e-006 ]
4439 : [ 7.44133e-006 ]
4440 : [ 1.01674e-005 ]
4441 : [ 6.31598e-006 ]
4442 : [ 9.42175e-006 ]
4443 : [ 8.27367e-006 ]
4444 : [ 6.13799e-006 ]
4445 : [ 1.10062e-005 ]
4446 : [ 1.03433e-005 ]
4447 : [ 9.07419e-006 ]
4448 : [ 6.59126e-006 ]
4449 : [ 8.25829e-006 ]
4450 : [ 6.37487e-006 ]
4451 : [ 7.04476e-006 ]
4452 : [ 6.43032e-006 ]
4453 : [ 8.99293e-006 ]
4454 : [ 7.96757e-006 ]
4455 : [ 7.22863e-006 ]
4456 : [ 6.12048e-006 ]
4457 : [ 7.1163e-006  ]
4458 : [ 1.03293e-005 ]
4459 : [ 6.79683e-006 ]
4460 : [ 6.83787e-006 ]
4461 : [ 6.78637e-006 ]
4462 : [ 6.35651e-006 ]
4463 : [ 8.21262e-006 ]
4464 : [ 8.55412e-006 ]
4465 : [ 1.00319e-005 ]
4466 : [ 6.91204e-006 ]
4467 : [ 8.10169e-006 ]
4468 : [ 7.74395e-006 ]
4469 : [ 8.61006e-006 ]
4470 : [ 7.32388e-006 ]
4471 : [ 6.63255e-006 ]
4472 : [ 8.92537e-006 ]
4473 : [ 8.62851e-006 ]
4474 : [ 1.085e-005   ]
4475 : [ 8.52242e-006 ]
4476 : [ 6.74573e-006 ]
4477 : [ 7.9747e-006  ]
4478 : [ 8.67718e-006 ]
4479 : [ 1.03505e-005 ]
4480 : [ 1.01523e-005 ]
4481 : [ 7.17865e-006 ]
4482 : [ 1.0931e-005  ]
4483 : [ 6.10709e-006 ]
4484 : [ 6.54802e-006 ]
4485 : [ 7.85026e-006 ]
4486 : [ 6.4193e-006  ]
4487 : [ 6.30708e-006 ]
4488 : [ 7.58483e-006 ]
4489 : [ 7.33578e-006 ]
4490 : [ 6.38101e-006 ]
4491 : [ 6.90039e-006 ]
4492 : [ 1.07989e-005 ]
4493 : [ 1.0529e-005  ]
4494 : [ 6.74141e-006 ]
4495 : [ 9.82883e-006 ]
4496 : [ 6.31815e-006 ]
4497 : [ 6.63739e-006 ]
4498 : [ 6.89163e-006 ]
4499 : [ 6.52969e-006 ]
4500 : [ 8.85692e-006 ]
4501 : [ 6.36426e-006 ]
4502 : [ 6.33998e-006 ]
4503 : [ 6.50394e-006 ]
4504 : [ 6.4601e-006  ]
4505 : [ 8.24484e-006 ]
4506 : [ 1.05637e-005 ]
4507 : [ 6.65854e-006 ]
4508 : [ 7.15281e-006 ]
4509 : [ 7.56161e-006 ]
4510 : [ 1.02816e-005 ]
4511 : [ 6.19242e-006 ]
4512 : [ 7.10622e-006 ]
4513 : [ 9.92147e-006 ]
4514 : [ 8.40596e-006 ]
4515 : [ 7.11354e-006 ]
4516 : [ 6.97257e-006 ]
4517 : [ 6.44786e-006 ]
4518 : [ 6.32373e-006 ]
4519 : [ 8.90135e-006 ]
4520 : [ 1.0843e-005  ]
4521 : [ 8.20147e-006 ]
4522 : [ 6.69594e-006 ]
4523 : [ 1.01921e-005 ]
4524 : [ 6.77461e-006 ]
4525 : [ 6.18726e-006 ]
4526 : [ 7.02728e-006 ]
4527 : [ 6.15234e-006 ]
4528 : [ 7.47132e-006 ]
4529 : [ 7.2e-006     ]
4530 : [ 8.17044e-006 ]
4531 : [ 6.86626e-006 ]
4532 : [ 6.38216e-006 ]
4533 : [ 7.30167e-006 ]
4534 : [ 7.22593e-006 ]
4535 : [ 6.29531e-006 ]
4536 : [ 8.01578e-006 ]
4537 : [ 9.94863e-006 ]
4538 : [ 6.05778e-006 ]
4539 : [ 1.00688e-005 ]
4540 : [ 6.63915e-006 ]
4541 : [ 8.06937e-006 ]
4542 : [ 6.83639e-006 ]
4543 : [ 6.21823e-006 ]
4544 : [ 9.8415e-006  ]
4545 : [ 6.59834e-006 ]
4546 : [ 9.6621e-006  ]
4547 : [ 8.68514e-006 ]
4548 : [ 6.63201e-006 ]
4549 : [ 9.40116e-006 ]
4550 : [ 6.74801e-006 ]
4551 : [ 6.58202e-006 ]
4552 : [ 1.08813e-005 ]
4553 : [ 6.43181e-006 ]
4554 : [ 9.07241e-006 ]
4555 : [ 7.44373e-006 ]
4556 : [ 6.13588e-006 ]
4557 : [ 9.38234e-006 ]
4558 : [ 6.76462e-006 ]
4559 : [ 7.92421e-006 ]
4560 : [ 7.00282e-006 ]
4561 : [ 7.1466e-006  ]
4562 : [ 6.31043e-006 ]
4563 : [ 6.77797e-006 ]
4564 : [ 6.29571e-006 ]
4565 : [ 6.23337e-006 ]
4566 : [ 8.40192e-006 ]
4567 : [ 1.06541e-005 ]
4568 : [ 6.08044e-006 ]
4569 : [ 8.47034e-006 ]
4570 : [ 6.13619e-006 ]
4571 : [ 8.3591e-006  ]
4572 : [ 6.45127e-006 ]
4573 : [ 8.93368e-006 ]
4574 : [ 6.60088e-006 ]
4575 : [ 6.45706e-006 ]
4576 : [ 6.72793e-006 ]
4577 : [ 6.9256e-006  ]
4578 : [ 6.53966e-006 ]
4579 : [ 8.81863e-006 ]
4580 : [ 8.10095e-006 ]
4581 : [ 7.68797e-006 ]
4582 : [ 6.94354e-006 ]
4583 : [ 7.34182e-006 ]
4584 : [ 6.57111e-006 ]
4585 : [ 7.06336e-006 ]
4586 : [ 6.89753e-006 ]
4587 : [ 8.86768e-006 ]
4588 : [ 6.69843e-006 ]
4589 : [ 6.36701e-006 ]
4590 : [ 6.8198e-006  ]
4591 : [ 6.32555e-006 ]
4592 : [ 6.4213e-006  ]
4593 : [ 9.06975e-006 ]
4594 : [ 7.47189e-006 ]
4595 : [ 6.99641e-006 ]
4596 : [ 7.72321e-006 ]
4597 : [ 6.29004e-006 ]
4598 : [ 8.03278e-006 ]
4599 : [ 6.11266e-006 ]
4600 : [ 6.87536e-006 ]
4601 : [ 8.68688e-006 ]
4602 : [ 6.45698e-006 ]
4603 : [ 7.35e-006    ]
4604 : [ 6.54918e-006 ]
4605 : [ 6.66754e-006 ]
4606 : [ 6.57833e-006 ]
4607 : [ 8.88889e-006 ]
4608 : [ 8.1192e-006  ]
4609 : [ 6.57223e-006 ]
4610 : [ 6.59949e-006 ]
4611 : [ 8.79825e-006 ]
4612 : [ 6.37555e-006 ]
4613 : [ 6.8453e-006  ]
4614 : [ 1.00087e-005 ]
4615 : [ 6.27109e-006 ]
4616 : [ 7.58902e-006 ]
4617 : [ 9.10443e-006 ]
4618 : [ 1.07589e-005 ]
4619 : [ 6.26077e-006 ]
4620 : [ 1.01302e-005 ]
4621 : [ 1.0479e-005  ]
4622 : [ 6.47819e-006 ]
4623 : [ 7.09086e-006 ]
4624 : [ 6.41855e-006 ]
4625 : [ 9.76555e-006 ]
4626 : [ 7.07813e-006 ]
4627 : [ 7.18688e-006 ]
4628 : [ 7.78108e-006 ]
4629 : [ 7.00686e-006 ]
4630 : [ 6.33012e-006 ]
4631 : [ 7.77812e-006 ]
4632 : [ 6.60793e-006 ]
4633 : [ 9.60951e-006 ]
4634 : [ 6.88276e-006 ]
4635 : [ 1.02277e-005 ]
4636 : [ 7.89635e-006 ]
4637 : [ 1.00761e-005 ]
4638 : [ 7.76342e-006 ]
4639 : [ 7.67617e-006 ]
4640 : [ 6.55708e-006 ]
4641 : [ 1.05893e-005 ]
4642 : [ 6.48256e-006 ]
4643 : [ 8.24732e-006 ]
4644 : [ 6.46098e-006 ]
4645 : [ 6.68366e-006 ]
4646 : [ 7.96055e-006 ]
4647 : [ 1.03253e-005 ]
4648 : [ 6.48473e-006 ]
4649 : [ 8.49314e-006 ]
4650 : [ 1.04695e-005 ]
4651 : [ 6.06875e-006 ]
4652 : [ 7.13547e-006 ]
4653 : [ 1.09567e-005 ]
4654 : [ 6.386e-006   ]
4655 : [ 6.6938e-006  ]
4656 : [ 7.76791e-006 ]
4657 : [ 6.73133e-006 ]
4658 : [ 8.71075e-006 ]
4659 : [ 6.24949e-006 ]
4660 : [ 5.9736e-006  ]
4661 : [ 6.29152e-006 ]
4662 : [ 8.64564e-006 ]
4663 : [ 1.06668e-005 ]
4664 : [ 6.71089e-006 ]
4665 : [ 7.9635e-006  ]
4666 : [ 6.31788e-006 ]
4667 : [ 8.3591e-006  ]
4668 : [ 6.88188e-006 ]
4669 : [ 7.62999e-006 ]
4670 : [ 6.56399e-006 ]
4671 : [ 8.14972e-006 ]
4672 : [ 7.06638e-006 ]
4673 : [ 8.25687e-006 ]
4674 : [ 6.94177e-006 ]
4675 : [ 1.07367e-005 ]
4676 : [ 6.7628e-006  ]
4677 : [ 1.0008e-005  ]
4678 : [ 6.42643e-006 ]
4679 : [ 9.12559e-006 ]
4680 : [ 6.67086e-006 ]
4681 : [ 7.55324e-006 ]
4682 : [ 7.51913e-006 ]
4683 : [ 6.36175e-006 ]
4684 : [ 9.05444e-006 ]
4685 : [ 7.17063e-006 ]
4686 : [ 1.02037e-005 ]
4687 : [ 7.88843e-006 ]
4688 : [ 6.57029e-006 ]
4689 : [ 9.49891e-006 ]
4690 : [ 6.24651e-006 ]
4691 : [ 6.80633e-006 ]
4692 : [ 6.86781e-006 ]
4693 : [ 6.61735e-006 ]
4694 : [ 7.16335e-006 ]
4695 : [ 7.3004e-006  ]
4696 : [ 7.99152e-006 ]
4697 : [ 8.1189e-006  ]
4698 : [ 9.53495e-006 ]
4699 : [ 5.81475e-006 ]
4700 : [ 1.14271e-005 ]
4701 : [ 6.9505e-006  ]
4702 : [ 7.14026e-006 ]
4703 : [ 7.0639e-006  ]
4704 : [ 7.085e-006   ]
4705 : [ 6.65486e-006 ]
4706 : [ 6.1611e-006  ]
4707 : [ 1.08693e-005 ]
4708 : [ 1.07564e-005 ]
4709 : [ 7.7309e-006  ]
4710 : [ 6.77777e-006 ]
4711 : [ 8.15356e-006 ]
4712 : [ 6.80037e-006 ]
4713 : [ 1.05737e-005 ]
4714 : [ 7.62503e-006 ]
4715 : [ 8.63187e-006 ]
4716 : [ 8.72897e-006 ]
4717 : [ 6.87037e-006 ]
4718 : [ 8.24386e-006 ]
4719 : [ 9.31097e-006 ]
4720 : [ 1.04677e-005 ]
4721 : [ 7.01924e-006 ]
4722 : [ 1.05266e-005 ]
4723 : [ 7.72856e-006 ]
4724 : [ 6.32637e-006 ]
4725 : [ 6.69576e-006 ]
4726 : [ 7.94306e-006 ]
4727 : [ 1.08274e-005 ]
4728 : [ 7.78518e-006 ]
4729 : [ 7.77581e-006 ]
4730 : [ 6.33648e-006 ]
4731 : [ 6.65454e-006 ]
4732 : [ 1.08132e-005 ]
4733 : [ 6.3256e-006  ]
4734 : [ 6.43549e-006 ]
4735 : [ 1.08218e-005 ]
4736 : [ 9.11415e-006 ]
4737 : [ 7.37402e-006 ]
4738 : [ 6.64585e-006 ]
4739 : [ 6.31918e-006 ]
4740 : [ 7.39854e-006 ]
4741 : [ 6.89829e-006 ]
4742 : [ 7.611e-006   ]
4743 : [ 6.01042e-006 ]
4744 : [ 6.31796e-006 ]
4745 : [ 6.96329e-006 ]
4746 : [ 6.55426e-006 ]
4747 : [ 7.97132e-006 ]
4748 : [ 6.90892e-006 ]
4749 : [ 6.61236e-006 ]
4750 : [ 6.2886e-006  ]
4751 : [ 7.12942e-006 ]
4752 : [ 6.55626e-006 ]
4753 : [ 6.49101e-006 ]
4754 : [ 6.8342e-006  ]
4755 : [ 7.00761e-006 ]
4756 : [ 7.03392e-006 ]
4757 : [ 6.46684e-006 ]
4758 : [ 9.90561e-006 ]
4759 : [ 6.60764e-006 ]
4760 : [ 6.30034e-006 ]
4761 : [ 7.27551e-006 ]
4762 : [ 8.72148e-006 ]
4763 : [ 7.65033e-006 ]
4764 : [ 1.10382e-005 ]
4765 : [ 8.04766e-006 ]
4766 : [ 6.40509e-006 ]
4767 : [ 6.75062e-006 ]
4768 : [ 6.84423e-006 ]
4769 : [ 7.21732e-006 ]
4770 : [ 6.65007e-006 ]
4771 : [ 6.60623e-006 ]
4772 : [ 6.83739e-006 ]
4773 : [ 6.8871e-006  ]
4774 : [ 8.99556e-006 ]
4775 : [ 7.20378e-006 ]
4776 : [ 6.96915e-006 ]
4777 : [ 6.85857e-006 ]
4778 : [ 8.46006e-006 ]
4779 : [ 9.84848e-006 ]
4780 : [ 6.25758e-006 ]
4781 : [ 6.29922e-006 ]
4782 : [ 1.11663e-005 ]
4783 : [ 7.28254e-006 ]
4784 : [ 7.18139e-006 ]
4785 : [ 8.47415e-006 ]
4786 : [ 9.87702e-006 ]
4787 : [ 7.26144e-006 ]
4788 : [ 8.43229e-006 ]
4789 : [ 7.31927e-006 ]
4790 : [ 1.03578e-005 ]
4791 : [ 6.55271e-006 ]
4792 : [ 6.58754e-006 ]
4793 : [ 8.50483e-006 ]
4794 : [ 6.4553e-006  ]
4795 : [ 9.92338e-006 ]
4796 : [ 7.3298e-006  ]
4797 : [ 6.92361e-006 ]
4798 : [ 6.67599e-006 ]
4799 : [ 6.49841e-006 ]
4800 : [ 7.47013e-006 ]
4801 : [ 7.15833e-006 ]
4802 : [ 6.31046e-006 ]
4803 : [ 6.59014e-006 ]
4804 : [ 7.15914e-006 ]
4805 : [ 1.07959e-005 ]
4806 : [ 7.41468e-006 ]
4807 : [ 6.65982e-006 ]
4808 : [ 7.14327e-006 ]
4809 : [ 6.46083e-006 ]
4810 : [ 6.64236e-006 ]
4811 : [ 6.7463e-006  ]
4812 : [ 8.0435e-006  ]
4813 : [ 6.39959e-006 ]
4814 : [ 7.64054e-006 ]
4815 : [ 6.29844e-006 ]
4816 : [ 7.05374e-006 ]
4817 : [ 8.40533e-006 ]
4818 : [ 7.11605e-006 ]
4819 : [ 6.22077e-006 ]
4820 : [ 6.69131e-006 ]
4821 : [ 7.75031e-006 ]
4822 : [ 7.40792e-006 ]
4823 : [ 6.34385e-006 ]
4824 : [ 8.36547e-006 ]
4825 : [ 1.1077e-005  ]
4826 : [ 8.17505e-006 ]
4827 : [ 6.65772e-006 ]
4828 : [ 9.8576e-006  ]
4829 : [ 6.68572e-006 ]
4830 : [ 7.78215e-006 ]
4831 : [ 1.04921e-005 ]
4832 : [ 6.13563e-006 ]
4833 : [ 7.7307e-006  ]
4834 : [ 6.21752e-006 ]
4835 : [ 6.66689e-006 ]
4836 : [ 6.34849e-006 ]
4837 : [ 1.09115e-005 ]
4838 : [ 9.24701e-006 ]
4839 : [ 6.94544e-006 ]
4840 : [ 6.43696e-006 ]
4841 : [ 6.79933e-006 ]
4842 : [ 6.77248e-006 ]
4843 : [ 8.35562e-006 ]
4844 : [ 6.64409e-006 ]
4845 : [ 7.57908e-006 ]
4846 : [ 7.23287e-006 ]
4847 : [ 7.26819e-006 ]
4848 : [ 6.51793e-006 ]
4849 : [ 8.76375e-006 ]
4850 : [ 9.02307e-006 ]
4851 : [ 1.11471e-005 ]
4852 : [ 7.26184e-006 ]
4853 : [ 7.0906e-006  ]
4854 : [ 7.34251e-006 ]
4855 : [ 1.10957e-005 ]
4856 : [ 8.61717e-006 ]
4857 : [ 7.56599e-006 ]
4858 : [ 6.45107e-006 ]
4859 : [ 8.17167e-006 ]
4860 : [ 8.23195e-006 ]
4861 : [ 1.12653e-005 ]
4862 : [ 6.85934e-006 ]
4863 : [ 6.49125e-006 ]
4864 : [ 6.5531e-006  ]
4865 : [ 7.81988e-006 ]
4866 : [ 7.51867e-006 ]
4867 : [ 8.77941e-006 ]
4868 : [ 1.03851e-005 ]
4869 : [ 6.70055e-006 ]
4870 : [ 1.0796e-005  ]
4871 : [ 6.79077e-006 ]
4872 : [ 8.69693e-006 ]
4873 : [ 7.85719e-006 ]
4874 : [ 6.54991e-006 ]
4875 : [ 1.03296e-005 ]
4876 : [ 6.75858e-006 ]
4877 : [ 9.02468e-006 ]
4878 : [ 1.00882e-005 ]
4879 : [ 9.22143e-006 ]
4880 : [ 6.63345e-006 ]
4881 : [ 9.38417e-006 ]
4882 : [ 8.55466e-006 ]
4883 : [ 8.59174e-006 ]
4884 : [ 6.38428e-006 ]
4885 : [ 9.20061e-006 ]
4886 : [ 7.17059e-006 ]
4887 : [ 6.61926e-006 ]
4888 : [ 7.23851e-006 ]
4889 : [ 6.80753e-006 ]
4890 : [ 7.96903e-006 ]
4891 : [ 6.88069e-006 ]
4892 : [ 6.60289e-006 ]
4893 : [ 6.48849e-006 ]
4894 : [ 6.48069e-006 ]
4895 : [ 8.35826e-006 ]
4896 : [ 8.54114e-006 ]
4897 : [ 6.6653e-006  ]
4898 : [ 9.49863e-006 ]
4899 : [ 1.00364e-005 ]
4900 : [ 6.67957e-006 ]
4901 : [ 6.54137e-006 ]
4902 : [ 7.30045e-006 ]
4903 : [ 6.46575e-006 ]
4904 : [ 6.56304e-006 ]
4905 : [ 6.18368e-006 ]
4906 : [ 1.07646e-005 ]
4907 : [ 7.94204e-006 ]
4908 : [ 7.51522e-006 ]
4909 : [ 7.114e-006   ]
4910 : [ 7.52105e-006 ]
4911 : [ 7.53697e-006 ]
4912 : [ 6.40296e-006 ]
4913 : [ 8.68479e-006 ]
4914 : [ 6.79963e-006 ]
4915 : [ 6.24545e-006 ]
4916 : [ 9.27824e-006 ]
4917 : [ 6.76277e-006 ]
4918 : [ 7.19158e-006 ]
4919 : [ 7.5962e-006  ]
4920 : [ 7.16693e-006 ]
4921 : [ 9.17685e-006 ]
4922 : [ 8.06636e-006 ]
4923 : [ 6.70013e-006 ]
4924 : [ 9.36038e-006 ]
4925 : [ 6.43326e-006 ]
4926 : [ 8.04959e-006 ]
4927 : [ 7.55995e-006 ]
4928 : [ 8.90237e-006 ]
4929 : [ 6.30848e-006 ]
4930 : [ 6.53282e-006 ]
4931 : [ 7.01757e-006 ]
4932 : [ 7.11032e-006 ]
4933 : [ 1.11199e-005 ]
4934 : [ 1.09603e-005 ]
4935 : [ 7.36138e-006 ]
4936 : [ 6.39204e-006 ]
4937 : [ 6.68052e-006 ]
4938 : [ 9.91227e-006 ]
4939 : [ 6.62059e-006 ]
4940 : [ 6.3119e-006  ]
4941 : [ 6.91981e-006 ]
4942 : [ 6.23706e-006 ]
4943 : [ 6.61212e-006 ]
4944 : [ 7.51556e-006 ]
4945 : [ 8.71158e-006 ]
4946 : [ 6.42975e-006 ]
4947 : [ 9.91342e-006 ]
4948 : [ 8.49383e-006 ]
4949 : [ 6.5812e-006  ]
4950 : [ 9.35352e-006 ]
4951 : [ 9.00017e-006 ]
4952 : [ 6.23077e-006 ]
4953 : [ 6.32819e-006 ]
4954 : [ 9.06428e-006 ]
4955 : [ 6.80671e-006 ]
4956 : [ 1.07825e-005 ]
4957 : [ 7.05026e-006 ]
4958 : [ 7.80799e-006 ]
4959 : [ 1.1432e-005  ]
4960 : [ 6.34069e-006 ]
4961 : [ 8.22931e-006 ]
4962 : [ 8.68844e-006 ]
4963 : [ 6.83754e-006 ]
4964 : [ 7.55335e-006 ]
4965 : [ 1.02458e-005 ]
4966 : [ 6.46524e-006 ]
4967 : [ 1.07535e-005 ]
4968 : [ 6.4194e-006  ]
4969 : [ 6.22301e-006 ]
4970 : [ 6.6322e-006  ]
4971 : [ 6.32175e-006 ]
4972 : [ 1.10549e-005 ]
4973 : [ 7.94669e-006 ]
4974 : [ 6.82992e-006 ]
4975 : [ 7.85303e-006 ]
4976 : [ 7.18332e-006 ]
4977 : [ 1.00234e-005 ]
4978 : [ 7.41941e-006 ]
4979 : [ 8.42021e-006 ]
4980 : [ 9.88143e-006 ]
4981 : [ 9.81041e-006 ]
4982 : [ 6.37571e-006 ]
4983 : [ 1.06953e-005 ]
4984 : [ 6.94899e-006 ]
4985 : [ 6.31698e-006 ]
4986 : [ 6.71257e-006 ]
4987 : [ 1.11973e-005 ]
4988 : [ 8.77559e-006 ]
4989 : [ 8.06609e-006 ]
4990 : [ 7.49032e-006 ]
4991 : [ 1.05265e-005 ]
4992 : [ 7.3533e-006  ]
4993 : [ 6.29182e-006 ]
4994 : [ 6.57016e-006 ]
4995 : [ 6.96134e-006 ]
4996 : [ 6.42539e-006 ]
4997 : [ 6.44672e-006 ]
4998 : [ 6.94695e-006 ]
4999 : [ 9.20239e-006 ]
5000 : [ 9.1267e-006  ]
5001 : [ 6.96171e-006 ]
5002 : [ 6.2172e-006  ]
5003 : [ 9.85729e-006 ]
5004 : [ 6.34126e-006 ]
5005 : [ 6.366e-006   ]
5006 : [ 6.56272e-006 ]
5007 : [ 8.34e-006    ]
5008 : [ 7.27614e-006 ]
5009 : [ 1.01857e-005 ]
5010 : [ 9.02507e-006 ]
5011 : [ 6.57433e-006 ]
5012 : [ 6.81686e-006 ]
5013 : [ 7.73793e-006 ]
5014 : [ 9.77535e-006 ]
5015 : [ 9.07815e-006 ]
5016 : [ 9.61197e-006 ]
5017 : [ 6.53167e-006 ]
5018 : [ 9.70299e-006 ]
5019 : [ 6.50348e-006 ]
5020 : [ 8.09505e-006 ]
5021 : [ 9.97402e-006 ]
5022 : [ 6.62574e-006 ]
5023 : [ 7.53562e-006 ]
5024 : [ 1.00695e-005 ]
5025 : [ 8.19536e-006 ]
5026 : [ 7.22488e-006 ]
5027 : [ 6.58179e-006 ]
5028 : [ 7.13313e-006 ]
5029 : [ 1.11374e-005 ]
5030 : [ 7.21655e-006 ]
5031 : [ 6.69057e-006 ]
5032 : [ 8.41201e-006 ]
5033 : [ 6.57961e-006 ]
5034 : [ 6.59449e-006 ]
5035 : [ 1.03439e-005 ]
5036 : [ 7.15666e-006 ]
5037 : [ 6.54711e-006 ]
5038 : [ 8.43512e-006 ]
5039 : [ 6.59803e-006 ]
5040 : [ 1.06639e-005 ]
5041 : [ 6.36349e-006 ]
5042 : [ 9.09675e-006 ]
5043 : [ 9.24354e-006 ]
5044 : [ 7.42331e-006 ]
5045 : [ 8.59623e-006 ]
5046 : [ 7.59066e-006 ]
5047 : [ 6.48367e-006 ]
5048 : [ 9.31822e-006 ]
5049 : [ 6.47542e-006 ]
5050 : [ 6.65797e-006 ]
5051 : [ 6.37231e-006 ]
5052 : [ 9.10106e-006 ]
5053 : [ 6.03802e-006 ]
5054 : [ 8.32426e-006 ]
5055 : [ 6.8302e-006  ]
5056 : [ 9.0585e-006  ]
5057 : [ 6.73382e-006 ]
5058 : [ 6.94184e-006 ]
5059 : [ 7.32096e-006 ]
5060 : [ 6.39765e-006 ]
5061 : [ 7.77662e-006 ]
5062 : [ 8.5966e-006  ]
5063 : [ 8.71492e-006 ]
5064 : [ 1.09007e-005 ]
5065 : [ 9.0409e-006  ]
5066 : [ 6.64217e-006 ]
5067 : [ 8.8177e-006  ]
5068 : [ 8.80934e-006 ]
5069 : [ 6.98342e-006 ]
5070 : [ 7.57036e-006 ]
5071 : [ 6.92688e-006 ]
5072 : [ 8.99165e-006 ]
5073 : [ 7.86376e-006 ]
5074 : [ 8.79241e-006 ]
5075 : [ 6.46868e-006 ]
5076 : [ 1.03434e-005 ]
5077 : [ 8.48436e-006 ]
5078 : [ 7.19294e-006 ]
5079 : [ 6.33034e-006 ]
5080 : [ 8.26885e-006 ]
5081 : [ 6.49889e-006 ]
5082 : [ 6.99705e-006 ]
5083 : [ 6.96319e-006 ]
5084 : [ 7.71349e-006 ]
5085 : [ 6.71415e-006 ]
5086 : [ 7.92284e-006 ]
5087 : [ 7.0563e-006  ]
5088 : [ 8.94661e-006 ]
5089 : [ 6.28353e-006 ]
5090 : [ 8.33441e-006 ]
5091 : [ 8.74526e-006 ]
5092 : [ 6.67427e-006 ]
5093 : [ 6.22136e-006 ]
5094 : [ 7.58141e-006 ]
5095 : [ 1.00163e-005 ]
5096 : [ 7.12702e-006 ]
5097 : [ 7.67298e-006 ]
5098 : [ 6.14472e-006 ]
5099 : [ 1.08996e-005 ]
5100 : [ 7.81588e-006 ]
5101 : [ 7.02004e-006 ]
5102 : [ 7.39857e-006 ]
5103 : [ 6.21716e-006 ]
5104 : [ 6.5235e-006  ]
5105 : [ 6.66698e-006 ]
5106 : [ 8.86535e-006 ]
5107 : [ 7.48063e-006 ]
5108 : [ 6.23496e-006 ]
5109 : [ 6.44436e-006 ]
5110 : [ 6.84937e-006 ]
5111 : [ 7.69427e-006 ]
5112 : [ 6.81234e-006 ]
5113 : [ 6.29712e-006 ]
5114 : [ 7.90901e-006 ]
5115 : [ 1.11359e-005 ]
5116 : [ 9.00714e-006 ]
5117 : [ 7.36876e-006 ]
5118 : [ 6.90955e-006 ]
5119 : [ 1.05359e-005 ]
5120 : [ 7.2872e-006  ]
5121 : [ 6.39511e-006 ]
5122 : [ 6.42017e-006 ]
5123 : [ 7.10361e-006 ]
5124 : [ 6.78927e-006 ]
5125 : [ 8.74259e-006 ]
5126 : [ 7.61521e-006 ]
5127 : [ 6.2754e-006  ]
5128 : [ 6.84665e-006 ]
5129 : [ 8.48742e-006 ]
5130 : [ 7.66019e-006 ]
5131 : [ 9.51195e-006 ]
5132 : [ 7.2919e-006  ]
5133 : [ 6.2735e-006  ]
5134 : [ 6.51032e-006 ]
5135 : [ 6.8361e-006  ]
5136 : [ 6.53753e-006 ]
5137 : [ 9.275e-006   ]
5138 : [ 7.44292e-006 ]
5139 : [ 7.3626e-006  ]
5140 : [ 6.55363e-006 ]
5141 : [ 6.10943e-006 ]
5142 : [ 7.97627e-006 ]
5143 : [ 1.07903e-005 ]
5144 : [ 9.11369e-006 ]
5145 : [ 8.61672e-006 ]
5146 : [ 8.67395e-006 ]
5147 : [ 8.29946e-006 ]
5148 : [ 7.35594e-006 ]
5149 : [ 6.7164e-006  ]
5150 : [ 6.36918e-006 ]
5151 : [ 6.40458e-006 ]
5152 : [ 7.49657e-006 ]
5153 : [ 8.3671e-006  ]
5154 : [ 7.65933e-006 ]
5155 : [ 6.44053e-006 ]
5156 : [ 6.64522e-006 ]
5157 : [ 7.50954e-006 ]
5158 : [ 9.80212e-006 ]
5159 : [ 7.84583e-006 ]
5160 : [ 6.77307e-006 ]
5161 : [ 6.91329e-006 ]
5162 : [ 6.43674e-006 ]
5163 : [ 9.79675e-006 ]
5164 : [ 7.2991e-006  ]
5165 : [ 9.49135e-006 ]
5166 : [ 7.12583e-006 ]
5167 : [ 6.87221e-006 ]
5168 : [ 8.39885e-006 ]
5169 : [ 6.49015e-006 ]
5170 : [ 6.85638e-006 ]
5171 : [ 6.32387e-006 ]
5172 : [ 1.08046e-005 ]
5173 : [ 7.53932e-006 ]
5174 : [ 6.73247e-006 ]
5175 : [ 6.56675e-006 ]
5176 : [ 6.86747e-006 ]
5177 : [ 6.94748e-006 ]
5178 : [ 7.61625e-006 ]
5179 : [ 1.00414e-005 ]
5180 : [ 8.67677e-006 ]
5181 : [ 6.73342e-006 ]
5182 : [ 7.82509e-006 ]
5183 : [ 7.98818e-006 ]
5184 : [ 6.29044e-006 ]
5185 : [ 7.29584e-006 ]
5186 : [ 6.95618e-006 ]
5187 : [ 6.32674e-006 ]
5188 : [ 7.99036e-006 ]
5189 : [ 6.56581e-006 ]
5190 : [ 9.74243e-006 ]
5191 : [ 6.69731e-006 ]
5192 : [ 6.38259e-006 ]
5193 : [ 7.78252e-006 ]
5194 : [ 6.59728e-006 ]
5195 : [ 1.01566e-005 ]
5196 : [ 8.41273e-006 ]
5197 : [ 6.12019e-006 ]
5198 : [ 1.1087e-005  ]
5199 : [ 7.76017e-006 ]
5200 : [ 6.8445e-006  ]
5201 : [ 9.23288e-006 ]
5202 : [ 6.32083e-006 ]
5203 : [ 1.03222e-005 ]
5204 : [ 6.32916e-006 ]
5205 : [ 6.64348e-006 ]
5206 : [ 8.02742e-006 ]
5207 : [ 1.1112e-005  ]
5208 : [ 7.78046e-006 ]
5209 : [ 9.16482e-006 ]
5210 : [ 1.03059e-005 ]
5211 : [ 9.18211e-006 ]
5212 : [ 6.59193e-006 ]
5213 : [ 6.44285e-006 ]
5214 : [ 6.45685e-006 ]
5215 : [ 6.49549e-006 ]
5216 : [ 6.57378e-006 ]
5217 : [ 9.00574e-006 ]
5218 : [ 6.44712e-006 ]
5219 : [ 7.93616e-006 ]
5220 : [ 7.88547e-006 ]
5221 : [ 6.28065e-006 ]
5222 : [ 1.04337e-005 ]
5223 : [ 6.69387e-006 ]
5224 : [ 6.61084e-006 ]
5225 : [ 6.53223e-006 ]
5226 : [ 7.66696e-006 ]
5227 : [ 6.98982e-006 ]
5228 : [ 1.05261e-005 ]
5229 : [ 7.50386e-006 ]
5230 : [ 1.04666e-005 ]
5231 : [ 7.36468e-006 ]
5232 : [ 6.87187e-006 ]
5233 : [ 7.0091e-006  ]
5234 : [ 6.13317e-006 ]
5235 : [ 6.51018e-006 ]
5236 : [ 6.86467e-006 ]
5237 : [ 6.65285e-006 ]
5238 : [ 6.44058e-006 ]
5239 : [ 1.07117e-005 ]
5240 : [ 6.97987e-006 ]
5241 : [ 7.04577e-006 ]
5242 : [ 1.05318e-005 ]
5243 : [ 7.09156e-006 ]
5244 : [ 6.7497e-006  ]
5245 : [ 6.25382e-006 ]
5246 : [ 6.66965e-006 ]
5247 : [ 6.54156e-006 ]
5248 : [ 1.06194e-005 ]
5249 : [ 8.39695e-006 ]
5250 : [ 6.70903e-006 ]
5251 : [ 1.10059e-005 ]
5252 : [ 6.63584e-006 ]
5253 : [ 8.17412e-006 ]
5254 : [ 9.54722e-006 ]
5255 : [ 6.68168e-006 ]
5256 : [ 7.08501e-006 ]
5257 : [ 8.2126e-006  ]
5258 : [ 6.50217e-006 ]
5259 : [ 1.09915e-005 ]
5260 : [ 8.27891e-006 ]
5261 : [ 7.06744e-006 ]
5262 : [ 6.42887e-006 ]
5263 : [ 6.57265e-006 ]
5264 : [ 8.80449e-006 ]
5265 : [ 7.16755e-006 ]
5266 : [ 7.04136e-006 ]
5267 : [ 6.40643e-006 ]
5268 : [ 6.20994e-006 ]
5269 : [ 6.34802e-006 ]
5270 : [ 8.34777e-006 ]
5271 : [ 1.02812e-005 ]
5272 : [ 7.4253e-006  ]
5273 : [ 8.73565e-006 ]
5274 : [ 7.65565e-006 ]
5275 : [ 7.21334e-006 ]
5276 : [ 6.68547e-006 ]
5277 : [ 1.02235e-005 ]
5278 : [ 6.54067e-006 ]
5279 : [ 6.41721e-006 ]
5280 : [ 7.68481e-006 ]
5281 : [ 8.84339e-006 ]
5282 : [ 8.29975e-006 ]
5283 : [ 7.02966e-006 ]
5284 : [ 6.47557e-006 ]
5285 : [ 6.60272e-006 ]
5286 : [ 6.55153e-006 ]
5287 : [ 6.52725e-006 ]
5288 : [ 6.86495e-006 ]
5289 : [ 6.82219e-006 ]
5290 : [ 8.41847e-006 ]
5291 : [ 6.4934e-006  ]
5292 : [ 6.59068e-006 ]
5293 : [ 7.72146e-006 ]
5294 : [ 6.40713e-006 ]
5295 : [ 6.64309e-006 ]
5296 : [ 8.53087e-006 ]
5297 : [ 6.80415e-006 ]
5298 : [ 6.10946e-006 ]
5299 : [ 1.07218e-005 ]
5300 : [ 7.31316e-006 ]
5301 : [ 8.49669e-006 ]
5302 : [ 7.09869e-006 ]
5303 : [ 6.44892e-006 ]
5304 : [ 6.6061e-006  ]
5305 : [ 6.60957e-006 ]
5306 : [ 8.35865e-006 ]
5307 : [ 1.02587e-005 ]
5308 : [ 6.78827e-006 ]
5309 : [ 6.31268e-006 ]
5310 : [ 8.267e-006   ]
5311 : [ 6.657e-006   ]
5312 : [ 6.62274e-006 ]
5313 : [ 1.0607e-005  ]
5314 : [ 6.66187e-006 ]
5315 : [ 6.50608e-006 ]
5316 : [ 1.10743e-005 ]
5317 : [ 6.8386e-006  ]
5318 : [ 6.60014e-006 ]
5319 : [ 6.68878e-006 ]
5320 : [ 1.00678e-005 ]
5321 : [ 8.1997e-006  ]
5322 : [ 7.32203e-006 ]
5323 : [ 6.20625e-006 ]
5324 : [ 7.22996e-006 ]
5325 : [ 6.32573e-006 ]
5326 : [ 6.66001e-006 ]
5327 : [ 7.39073e-006 ]
5328 : [ 7.35973e-006 ]
5329 : [ 9.14664e-006 ]
5330 : [ 6.44288e-006 ]
5331 : [ 8.51852e-006 ]
5332 : [ 6.57223e-006 ]
5333 : [ 1.05639e-005 ]
5334 : [ 9.24266e-006 ]
5335 : [ 7.1346e-006  ]
5336 : [ 6.51943e-006 ]
5337 : [ 6.30592e-006 ]
5338 : [ 6.89574e-006 ]
5339 : [ 8.11074e-006 ]
5340 : [ 7.86761e-006 ]
5341 : [ 7.02245e-006 ]
5342 : [ 7.13125e-006 ]
5343 : [ 8.5399e-006  ]
5344 : [ 7.77222e-006 ]
5345 : [ 6.44381e-006 ]
5346 : [ 9.76449e-006 ]
5347 : [ 1.06992e-005 ]
5348 : [ 8.65687e-006 ]
5349 : [ 7.96446e-006 ]
5350 : [ 7.40925e-006 ]
5351 : [ 7.17232e-006 ]
5352 : [ 7.76785e-006 ]
5353 : [ 6.51401e-006 ]
5354 : [ 6.44902e-006 ]
5355 : [ 6.79352e-006 ]
5356 : [ 7.54338e-006 ]
5357 : [ 6.14649e-006 ]
5358 : [ 7.96248e-006 ]
5359 : [ 9.57139e-006 ]
5360 : [ 1.05696e-005 ]
5361 : [ 8.45677e-006 ]
5362 : [ 6.57691e-006 ]
5363 : [ 7.02362e-006 ]
5364 : [ 8.87604e-006 ]
5365 : [ 6.61683e-006 ]
5366 : [ 8.14157e-006 ]
5367 : [ 6.91262e-006 ]
5368 : [ 9.50483e-006 ]
5369 : [ 1.01584e-005 ]
5370 : [ 8.57394e-006 ]
5371 : [ 7.33805e-006 ]
5372 : [ 8.18955e-006 ]
5373 : [ 6.63461e-006 ]
5374 : [ 6.79587e-006 ]
5375 : [ 9.4094e-006  ]
5376 : [ 8.27579e-006 ]
5377 : [ 6.63527e-006 ]
5378 : [ 6.40519e-006 ]
5379 : [ 6.26292e-006 ]
5380 : [ 8.79582e-006 ]
5381 : [ 6.94806e-006 ]
5382 : [ 7.18234e-006 ]
5383 : [ 9.81071e-006 ]
5384 : [ 6.74713e-006 ]
5385 : [ 6.59152e-006 ]
5386 : [ 8.20598e-006 ]
5387 : [ 6.14403e-006 ]
5388 : [ 6.61732e-006 ]
5389 : [ 8.46545e-006 ]
5390 : [ 8.44718e-006 ]
5391 : [ 1.00407e-005 ]
5392 : [ 7.25614e-006 ]
5393 : [ 7.76765e-006 ]
5394 : [ 1.04753e-005 ]
5395 : [ 1.0207e-005  ]
5396 : [ 6.20621e-006 ]
5397 : [ 6.39562e-006 ]
5398 : [ 6.38986e-006 ]
5399 : [ 7.9424e-006  ]
5400 : [ 6.75253e-006 ]
5401 : [ 7.6052e-006  ]
5402 : [ 6.64524e-006 ]
5403 : [ 6.36994e-006 ]
5404 : [ 6.77628e-006 ]
5405 : [ 9.55771e-006 ]
5406 : [ 6.21349e-006 ]
5407 : [ 7.89914e-006 ]
5408 : [ 7.35299e-006 ]
5409 : [ 8.64902e-006 ]
5410 : [ 6.28669e-006 ]
5411 : [ 6.88363e-006 ]
5412 : [ 9.38906e-006 ]
5413 : [ 6.93919e-006 ]
5414 : [ 9.53341e-006 ]
5415 : [ 6.47888e-006 ]
5416 : [ 6.37244e-006 ]
5417 : [ 7.18083e-006 ]
5418 : [ 9.25538e-006 ]
5419 : [ 6.61832e-006 ]
5420 : [ 6.73657e-006 ]
5421 : [ 6.51957e-006 ]
5422 : [ 7.16924e-006 ]
5423 : [ 8.13261e-006 ]
5424 : [ 6.67266e-006 ]
5425 : [ 6.41155e-006 ]
5426 : [ 6.05201e-006 ]
5427 : [ 6.97672e-006 ]
5428 : [ 7.14809e-006 ]
5429 : [ 6.60157e-006 ]
5430 : [ 8.21979e-006 ]
5431 : [ 7.1445e-006  ]
5432 : [ 7.67947e-006 ]
5433 : [ 7.65257e-006 ]
5434 : [ 6.31876e-006 ]
5435 : [ 9.8958e-006  ]
5436 : [ 7.2933e-006  ]
5437 : [ 7.17564e-006 ]
5438 : [ 7.63314e-006 ]
5439 : [ 7.71863e-006 ]
5440 : [ 6.81699e-006 ]
5441 : [ 9.76789e-006 ]
5442 : [ 6.3919e-006  ]
5443 : [ 6.23789e-006 ]
5444 : [ 7.7329e-006  ]
5445 : [ 6.81002e-006 ]
5446 : [ 7.89715e-006 ]
5447 : [ 8.2704e-006  ]
5448 : [ 9.31951e-006 ]
5449 : [ 8.11147e-006 ]
5450 : [ 6.85582e-006 ]
5451 : [ 8.19049e-006 ]
5452 : [ 9.52212e-006 ]
5453 : [ 6.32511e-006 ]
5454 : [ 6.94912e-006 ]
5455 : [ 6.23786e-006 ]
5456 : [ 6.62062e-006 ]
5457 : [ 6.97653e-006 ]
5458 : [ 7.51929e-006 ]
5459 : [ 9.28194e-006 ]
5460 : [ 6.81648e-006 ]
5461 : [ 6.74327e-006 ]
5462 : [ 6.37927e-006 ]
5463 : [ 6.4958e-006  ]
5464 : [ 6.87543e-006 ]
5465 : [ 1.09903e-005 ]
5466 : [ 6.7676e-006  ]
5467 : [ 6.30482e-006 ]
5468 : [ 6.31061e-006 ]
5469 : [ 1.05118e-005 ]
5470 : [ 6.7555e-006  ]
5471 : [ 8.61491e-006 ]
5472 : [ 7.61045e-006 ]
5473 : [ 7.5007e-006  ]
5474 : [ 1.1382e-005  ]
5475 : [ 1.04107e-005 ]
5476 : [ 6.65074e-006 ]
5477 : [ 9.32419e-006 ]
5478 : [ 6.88377e-006 ]
5479 : [ 7.01448e-006 ]
5480 : [ 6.61297e-006 ]
5481 : [ 6.88103e-006 ]
5482 : [ 7.00632e-006 ]
5483 : [ 6.39754e-006 ]
5484 : [ 6.3421e-006  ]
5485 : [ 1.00669e-005 ]
5486 : [ 6.80031e-006 ]
5487 : [ 6.81458e-006 ]
5488 : [ 9.88265e-006 ]
5489 : [ 6.8344e-006  ]
5490 : [ 1.03891e-005 ]
5491 : [ 6.38215e-006 ]
5492 : [ 6.62489e-006 ]
5493 : [ 6.44136e-006 ]
5494 : [ 8.99758e-006 ]
5495 : [ 6.0821e-006  ]
5496 : [ 6.68918e-006 ]
5497 : [ 6.67554e-006 ]
5498 : [ 1.07492e-005 ]
5499 : [ 6.22313e-006 ]
5500 : [ 1.12073e-005 ]
5501 : [ 9.69484e-006 ]
5502 : [ 1.01935e-005 ]
5503 : [ 6.68852e-006 ]
5504 : [ 6.48774e-006 ]
5505 : [ 6.63312e-006 ]
5506 : [ 1.04473e-005 ]
5507 : [ 6.35887e-006 ]
5508 : [ 9.41551e-006 ]
5509 : [ 1.10562e-005 ]
5510 : [ 6.68453e-006 ]
5511 : [ 1.06075e-005 ]
5512 : [ 6.66356e-006 ]
5513 : [ 6.33582e-006 ]
5514 : [ 7.15592e-006 ]
5515 : [ 6.1858e-006  ]
5516 : [ 8.36618e-006 ]
5517 : [ 7.37335e-006 ]
5518 : [ 1.07571e-005 ]
5519 : [ 1.01841e-005 ]
5520 : [ 6.63156e-006 ]
5521 : [ 6.56064e-006 ]
5522 : [ 6.50573e-006 ]
5523 : [ 1.08713e-005 ]
5524 : [ 8.56557e-006 ]
5525 : [ 7.79245e-006 ]
5526 : [ 7.15129e-006 ]
5527 : [ 1.08724e-005 ]
5528 : [ 7.33883e-006 ]
5529 : [ 6.81021e-006 ]
5530 : [ 6.65194e-006 ]
5531 : [ 6.78221e-006 ]
5532 : [ 9.03842e-006 ]
5533 : [ 6.54464e-006 ]
5534 : [ 7.75384e-006 ]
5535 : [ 8.63471e-006 ]
5536 : [ 1.11535e-005 ]
5537 : [ 6.632e-006   ]
5538 : [ 6.74647e-006 ]
5539 : [ 9.68094e-006 ]
5540 : [ 7.75273e-006 ]
5541 : [ 8.97019e-006 ]
5542 : [ 1.03744e-005 ]
5543 : [ 6.86693e-006 ]
5544 : [ 7.79368e-006 ]
5545 : [ 6.41258e-006 ]
5546 : [ 7.28084e-006 ]
5547 : [ 6.74318e-006 ]
5548 : [ 8.35944e-006 ]
5549 : [ 8.01474e-006 ]
5550 : [ 7.88422e-006 ]
5551 : [ 6.35701e-006 ]
5552 : [ 7.72447e-006 ]
5553 : [ 8.32756e-006 ]
5554 : [ 7.08568e-006 ]
5555 : [ 6.74559e-006 ]
5556 : [ 6.42071e-006 ]
5557 : [ 6.58541e-006 ]
5558 : [ 7.54618e-006 ]
5559 : [ 6.61838e-006 ]
5560 : [ 7.18733e-006 ]
5561 : [ 1.07549e-005 ]
5562 : [ 7.05778e-006 ]
5563 : [ 9.47752e-006 ]
5564 : [ 6.8308e-006  ]
5565 : [ 8.3548e-006  ]
5566 : [ 6.91624e-006 ]
5567 : [ 9.23966e-006 ]
5568 : [ 6.80795e-006 ]
5569 : [ 1.00682e-005 ]
5570 : [ 8.14027e-006 ]
5571 : [ 9.41252e-006 ]
5572 : [ 6.75204e-006 ]
5573 : [ 1.09326e-005 ]
5574 : [ 7.18686e-006 ]
5575 : [ 6.58869e-006 ]
5576 : [ 6.62834e-006 ]
5577 : [ 6.94847e-006 ]
5578 : [ 7.23366e-006 ]
5579 : [ 1.04921e-005 ]
5580 : [ 8.21919e-006 ]
5581 : [ 6.46024e-006 ]
5582 : [ 6.59474e-006 ]
5583 : [ 7.99539e-006 ]
5584 : [ 6.08937e-006 ]
5585 : [ 6.52756e-006 ]
5586 : [ 7.20531e-006 ]
5587 : [ 6.99583e-006 ]
5588 : [ 6.43766e-006 ]
5589 : [ 7.37676e-006 ]
5590 : [ 1.0097e-005  ]
5591 : [ 7.56334e-006 ]
5592 : [ 9.36708e-006 ]
5593 : [ 6.41683e-006 ]
5594 : [ 6.3478e-006  ]
5595 : [ 6.63709e-006 ]
5596 : [ 6.78929e-006 ]
5597 : [ 6.48193e-006 ]
5598 : [ 7.9762e-006  ]
5599 : [ 6.41341e-006 ]
5600 : [ 9.45128e-006 ]
5601 : [ 8.20589e-006 ]
5602 : [ 6.63416e-006 ]
5603 : [ 6.43169e-006 ]
5604 : [ 8.64438e-006 ]
5605 : [ 1.01853e-005 ]
5606 : [ 6.40584e-006 ]
5607 : [ 6.64566e-006 ]
5608 : [ 6.6048e-006  ]
5609 : [ 7.20992e-006 ]
5610 : [ 6.38693e-006 ]
5611 : [ 6.71261e-006 ]
5612 : [ 8.93054e-006 ]
5613 : [ 6.2604e-006  ]
5614 : [ 1.00793e-005 ]
5615 : [ 6.49021e-006 ]
5616 : [ 6.36561e-006 ]
5617 : [ 6.3799e-006  ]
5618 : [ 8.38358e-006 ]
5619 : [ 8.12005e-006 ]
5620 : [ 8.22744e-006 ]
5621 : [ 6.83414e-006 ]
5622 : [ 7.90972e-006 ]
5623 : [ 6.14452e-006 ]
5624 : [ 6.3503e-006  ]
5625 : [ 6.76301e-006 ]
5626 : [ 8.51274e-006 ]
5627 : [ 1.0577e-005  ]
5628 : [ 6.5095e-006  ]
5629 : [ 1.08654e-005 ]
5630 : [ 6.47136e-006 ]
5631 : [ 6.49549e-006 ]
5632 : [ 1.05166e-005 ]
5633 : [ 6.62175e-006 ]
5634 : [ 1.0037e-005  ]
5635 : [ 6.57085e-006 ]
5636 : [ 9.2927e-006  ]
5637 : [ 9.39752e-006 ]
5638 : [ 7.7442e-006  ]
5639 : [ 1.01102e-005 ]
5640 : [ 6.60705e-006 ]
5641 : [ 6.8939e-006  ]
5642 : [ 9.29392e-006 ]
5643 : [ 7.03039e-006 ]
5644 : [ 6.935e-006   ]
5645 : [ 6.25492e-006 ]
5646 : [ 6.54722e-006 ]
5647 : [ 7.55922e-006 ]
5648 : [ 6.91474e-006 ]
5649 : [ 6.28005e-006 ]
5650 : [ 7.13472e-006 ]
5651 : [ 9.17247e-006 ]
5652 : [ 1.00361e-005 ]
5653 : [ 1.03907e-005 ]
5654 : [ 6.64294e-006 ]
5655 : [ 7.11871e-006 ]
5656 : [ 6.31623e-006 ]
5657 : [ 6.40646e-006 ]
5658 : [ 6.66864e-006 ]
5659 : [ 7.96912e-006 ]
5660 : [ 8.69016e-006 ]
5661 : [ 7.32658e-006 ]
5662 : [ 1.0679e-005  ]
5663 : [ 6.25174e-006 ]
5664 : [ 7.44127e-006 ]
5665 : [ 9.15617e-006 ]
5666 : [ 9.60461e-006 ]
5667 : [ 8.75003e-006 ]
5668 : [ 6.5535e-006  ]
5669 : [ 6.64243e-006 ]
5670 : [ 1.1209e-005  ]
5671 : [ 6.63545e-006 ]
5672 : [ 1.11644e-005 ]
5673 : [ 7.88085e-006 ]
5674 : [ 6.75313e-006 ]
5675 : [ 6.23635e-006 ]
5676 : [ 9.85607e-006 ]
5677 : [ 7.49131e-006 ]
5678 : [ 7.53877e-006 ]
5679 : [ 1.00663e-005 ]
5680 : [ 6.96816e-006 ]
5681 : [ 6.71503e-006 ]
5682 : [ 8.19523e-006 ]
5683 : [ 6.20369e-006 ]
5684 : [ 7.01635e-006 ]
5685 : [ 7.93577e-006 ]
5686 : [ 7.66281e-006 ]
5687 : [ 6.40121e-006 ]
5688 : [ 7.74065e-006 ]
5689 : [ 7.8612e-006  ]
5690 : [ 8.47885e-006 ]
5691 : [ 8.0837e-006  ]
5692 : [ 8.28302e-006 ]
5693 : [ 7.43363e-006 ]
5694 : [ 6.63137e-006 ]
5695 : [ 8.10323e-006 ]
5696 : [ 7.31286e-006 ]
5697 : [ 6.4006e-006  ]
5698 : [ 6.4676e-006  ]
5699 : [ 8.13169e-006 ]
5700 : [ 8.49079e-006 ]
5701 : [ 6.48468e-006 ]
5702 : [ 7.21361e-006 ]
5703 : [ 6.77402e-006 ]
5704 : [ 9.9339e-006  ]
5705 : [ 6.34472e-006 ]
5706 : [ 7.11579e-006 ]
5707 : [ 6.42173e-006 ]
5708 : [ 6.8849e-006  ]
5709 : [ 8.11745e-006 ]
5710 : [ 7.16303e-006 ]
5711 : [ 6.53796e-006 ]
5712 : [ 7.97496e-006 ]
5713 : [ 6.75262e-006 ]
5714 : [ 7.9268e-006  ]
5715 : [ 1.04986e-005 ]
5716 : [ 6.09619e-006 ]
5717 : [ 6.51913e-006 ]
5718 : [ 9.25887e-006 ]
5719 : [ 6.48988e-006 ]
5720 : [ 6.71065e-006 ]
5721 : [ 7.32426e-006 ]
5722 : [ 6.23193e-006 ]
5723 : [ 6.79952e-006 ]
5724 : [ 7.94653e-006 ]
5725 : [ 9.02493e-006 ]
5726 : [ 6.67036e-006 ]
5727 : [ 6.88403e-006 ]
5728 : [ 8.2104e-006  ]
5729 : [ 8.17868e-006 ]
5730 : [ 7.65464e-006 ]
5731 : [ 1.10013e-005 ]
5732 : [ 6.76226e-006 ]
5733 : [ 7.30151e-006 ]
5734 : [ 7.17541e-006 ]
5735 : [ 1.01613e-005 ]
5736 : [ 6.45423e-006 ]
5737 : [ 7.29641e-006 ]
5738 : [ 8.49676e-006 ]
5739 : [ 8.6638e-006  ]
5740 : [ 6.33099e-006 ]
5741 : [ 6.80185e-006 ]
5742 : [ 7.69399e-006 ]
5743 : [ 7.02211e-006 ]
5744 : [ 6.56995e-006 ]
5745 : [ 6.52384e-006 ]
5746 : [ 6.91517e-006 ]
5747 : [ 7.38908e-006 ]
5748 : [ 6.42125e-006 ]
5749 : [ 6.7248e-006  ]
5750 : [ 6.69171e-006 ]
5751 : [ 7.06794e-006 ]
5752 : [ 6.71417e-006 ]
5753 : [ 6.45798e-006 ]
5754 : [ 6.62881e-006 ]
5755 : [ 6.63377e-006 ]
5756 : [ 6.32198e-006 ]
5757 : [ 6.39355e-006 ]
5758 : [ 6.37227e-006 ]
5759 : [ 8.83743e-006 ]
5760 : [ 6.90087e-006 ]
5761 : [ 7.22835e-006 ]
5762 : [ 9.73453e-006 ]
5763 : [ 7.23509e-006 ]
5764 : [ 6.8183e-006  ]
5765 : [ 9.5374e-006  ]
5766 : [ 7.33557e-006 ]
5767 : [ 9.46346e-006 ]
5768 : [ 1.12347e-005 ]
5769 : [ 6.54132e-006 ]
5770 : [ 6.48681e-006 ]
5771 : [ 6.94449e-006 ]
5772 : [ 8.188e-006   ]
5773 : [ 6.95544e-006 ]
5774 : [ 6.99062e-006 ]
5775 : [ 6.31216e-006 ]
5776 : [ 6.94516e-006 ]
5777 : [ 6.7763e-006  ]
5778 : [ 6.37381e-006 ]
5779 : [ 6.54981e-006 ]
5780 : [ 6.61484e-006 ]
5781 : [ 8.80991e-006 ]
5782 : [ 6.60721e-006 ]
5783 : [ 8.01453e-006 ]
5784 : [ 6.43523e-006 ]
5785 : [ 6.53136e-006 ]
5786 : [ 9.20357e-006 ]
5787 : [ 9.64035e-006 ]
5788 : [ 6.69083e-006 ]
5789 : [ 1.0859e-005  ]
5790 : [ 1.09039e-005 ]
5791 : [ 8.84645e-006 ]
5792 : [ 6.74597e-006 ]
5793 : [ 7.12539e-006 ]
5794 : [ 6.43601e-006 ]
5795 : [ 9.29283e-006 ]
5796 : [ 7.78583e-006 ]
5797 : [ 8.31191e-006 ]
5798 : [ 8.51948e-006 ]
5799 : [ 9.48759e-006 ]
5800 : [ 8.28132e-006 ]
5801 : [ 7.85384e-006 ]
5802 : [ 6.58606e-006 ]
5803 : [ 9.78901e-006 ]
5804 : [ 6.84356e-006 ]
5805 : [ 7.02569e-006 ]
5806 : [ 1.04973e-005 ]
5807 : [ 7.2499e-006  ]
5808 : [ 6.3683e-006  ]
5809 : [ 9.6709e-006  ]
5810 : [ 6.84831e-006 ]
5811 : [ 7.46907e-006 ]
5812 : [ 6.2199e-006  ]
5813 : [ 7.9594e-006  ]
5814 : [ 7.34893e-006 ]
5815 : [ 9.2822e-006  ]
5816 : [ 8.1471e-006  ]
5817 : [ 7.4016e-006  ]
5818 : [ 7.94886e-006 ]
5819 : [ 6.35511e-006 ]
5820 : [ 1.10502e-005 ]
5821 : [ 6.65554e-006 ]
5822 : [ 7.19337e-006 ]
5823 : [ 7.00036e-006 ]
5824 : [ 6.29452e-006 ]
5825 : [ 6.65234e-006 ]
5826 : [ 6.71394e-006 ]
5827 : [ 6.28909e-006 ]
5828 : [ 8.88413e-006 ]
5829 : [ 1.11497e-005 ]
5830 : [ 8.83248e-006 ]
5831 : [ 8.88887e-006 ]
5832 : [ 8.22126e-006 ]
5833 : [ 9.25494e-006 ]
5834 : [ 6.59491e-006 ]
5835 : [ 9.46627e-006 ]
5836 : [ 6.66302e-006 ]
5837 : [ 8.07836e-006 ]
5838 : [ 7.21748e-006 ]
5839 : [ 6.89796e-006 ]
5840 : [ 6.93417e-006 ]
5841 : [ 6.39554e-006 ]
5842 : [ 6.42395e-006 ]
5843 : [ 7.63499e-006 ]
5844 : [ 1.0516e-005  ]
5845 : [ 6.45535e-006 ]
5846 : [ 8.15442e-006 ]
5847 : [ 6.70136e-006 ]
5848 : [ 6.59246e-006 ]
5849 : [ 9.45983e-006 ]
5850 : [ 8.56248e-006 ]
5851 : [ 7.00428e-006 ]
5852 : [ 1.03163e-005 ]
5853 : [ 1.00184e-005 ]
5854 : [ 6.81659e-006 ]
5855 : [ 7.05082e-006 ]
5856 : [ 6.39414e-006 ]
5857 : [ 6.79388e-006 ]
5858 : [ 6.51211e-006 ]
5859 : [ 6.25047e-006 ]
5860 : [ 9.0988e-006  ]
5861 : [ 9.52809e-006 ]
5862 : [ 7.49264e-006 ]
5863 : [ 6.03956e-006 ]
5864 : [ 9.22086e-006 ]
5865 : [ 6.64057e-006 ]
5866 : [ 6.81101e-006 ]
5867 : [ 8.24993e-006 ]
5868 : [ 7.03598e-006 ]
5869 : [ 1.13122e-005 ]
5870 : [ 6.81142e-006 ]
5871 : [ 6.57518e-006 ]
5872 : [ 7.68585e-006 ]
5873 : [ 6.87438e-006 ]
5874 : [ 8.10953e-006 ]
5875 : [ 7.08285e-006 ]
5876 : [ 9.2156e-006  ]
5877 : [ 8.13542e-006 ]
5878 : [ 1.02437e-005 ]
5879 : [ 6.96728e-006 ]
5880 : [ 6.71894e-006 ]
5881 : [ 8.30659e-006 ]
5882 : [ 6.9858e-006  ]
5883 : [ 6.62511e-006 ]
5884 : [ 9.86501e-006 ]
5885 : [ 9.54407e-006 ]
5886 : [ 6.41167e-006 ]
5887 : [ 1.07236e-005 ]
5888 : [ 7.05721e-006 ]
5889 : [ 6.47613e-006 ]
5890 : [ 6.70221e-006 ]
5891 : [ 7.85362e-006 ]
5892 : [ 6.37076e-006 ]
5893 : [ 1.05667e-005 ]
5894 : [ 6.57101e-006 ]
5895 : [ 1.02007e-005 ]
5896 : [ 6.78852e-006 ]
5897 : [ 6.79272e-006 ]
5898 : [ 6.61881e-006 ]
5899 : [ 6.22909e-006 ]
5900 : [ 9.2442e-006  ]
5901 : [ 9.43967e-006 ]
5902 : [ 7.51624e-006 ]
5903 : [ 6.65251e-006 ]
5904 : [ 8.3012e-006  ]
5905 : [ 9.49413e-006 ]
5906 : [ 6.30989e-006 ]
5907 : [ 6.28714e-006 ]
5908 : [ 1.1016e-005  ]
5909 : [ 6.4666e-006  ]
5910 : [ 8.04378e-006 ]
5911 : [ 6.90894e-006 ]
5912 : [ 9.72794e-006 ]
5913 : [ 7.44393e-006 ]
5914 : [ 1.03946e-005 ]
5915 : [ 9.51658e-006 ]
5916 : [ 7.29131e-006 ]
5917 : [ 6.49825e-006 ]
5918 : [ 8.11449e-006 ]
5919 : [ 8.86245e-006 ]
5920 : [ 6.89647e-006 ]
5921 : [ 8.40848e-006 ]
5922 : [ 8.32905e-006 ]
5923 : [ 7.08872e-006 ]
5924 : [ 6.41476e-006 ]
5925 : [ 6.33276e-006 ]
5926 : [ 8.63731e-006 ]
5927 : [ 8.80258e-006 ]
5928 : [ 7.08621e-006 ]
5929 : [ 8.42726e-006 ]
5930 : [ 8.10107e-006 ]
5931 : [ 9.26621e-006 ]
5932 : [ 7.83519e-006 ]
5933 : [ 7.91213e-006 ]
5934 : [ 7.39332e-006 ]
5935 : [ 9.78408e-006 ]
5936 : [ 7.16213e-006 ]
5937 : [ 7.38831e-006 ]
5938 : [ 1.05323e-005 ]
5939 : [ 6.37097e-006 ]
5940 : [ 7.6294e-006  ]
5941 : [ 6.06946e-006 ]
5942 : [ 8.75993e-006 ]
5943 : [ 6.54448e-006 ]
5944 : [ 6.62845e-006 ]
5945 : [ 6.66428e-006 ]
5946 : [ 6.81986e-006 ]
5947 : [ 6.82387e-006 ]
5948 : [ 6.37475e-006 ]
5949 : [ 8.46199e-006 ]
5950 : [ 8.55688e-006 ]
5951 : [ 6.33656e-006 ]
5952 : [ 9.70316e-006 ]
5953 : [ 9.00356e-006 ]
5954 : [ 9.22602e-006 ]
5955 : [ 7.03836e-006 ]
5956 : [ 9.0526e-006  ]
5957 : [ 8.98015e-006 ]
5958 : [ 5.99059e-006 ]
5959 : [ 9.16941e-006 ]
5960 : [ 6.41117e-006 ]
5961 : [ 6.79066e-006 ]
5962 : [ 6.30037e-006 ]
5963 : [ 9.32078e-006 ]
5964 : [ 6.34723e-006 ]
5965 : [ 6.15939e-006 ]
5966 : [ 6.99092e-006 ]
5967 : [ 9.8346e-006  ]
5968 : [ 7.77191e-006 ]
5969 : [ 9.41714e-006 ]
5970 : [ 6.43365e-006 ]
5971 : [ 6.32561e-006 ]
5972 : [ 6.90298e-006 ]
5973 : [ 6.91688e-006 ]
5974 : [ 7.21468e-006 ]
5975 : [ 7.06654e-006 ]
5976 : [ 1.10422e-005 ]
5977 : [ 6.64617e-006 ]
5978 : [ 8.22589e-006 ]
5979 : [ 6.79971e-006 ]
5980 : [ 6.96031e-006 ]
5981 : [ 6.349e-006   ]
5982 : [ 1.14297e-005 ]
5983 : [ 7.29644e-006 ]
5984 : [ 6.42608e-006 ]
5985 : [ 9.19777e-006 ]
5986 : [ 6.84094e-006 ]
5987 : [ 7.6386e-006  ]
5988 : [ 1.01473e-005 ]
5989 : [ 6.60166e-006 ]
5990 : [ 7.12506e-006 ]
5991 : [ 6.37686e-006 ]
5992 : [ 6.26662e-006 ]
5993 : [ 6.26755e-006 ]
5994 : [ 1.09129e-005 ]
5995 : [ 6.53026e-006 ]
5996 : [ 8.74782e-006 ]
5997 : [ 8.52059e-006 ]
5998 : [ 9.97081e-006 ]
5999 : [ 1.03309e-005 ]
6000 : [ 8.24057e-006 ]
6001 : [ 6.11733e-006 ]
6002 : [ 7.477e-006   ]
6003 : [ 1.07271e-005 ]
6004 : [ 6.86166e-006 ]
6005 : [ 6.6131e-006  ]
6006 : [ 7.80592e-006 ]
6007 : [ 8.1847e-006  ]
6008 : [ 8.06526e-006 ]
6009 : [ 8.93435e-006 ]
6010 : [ 6.80804e-006 ]
6011 : [ 1.10666e-005 ]
6012 : [ 6.69799e-006 ]
6013 : [ 1.03573e-005 ]
6014 : [ 1.13645e-005 ]
6015 : [ 8.44742e-006 ]
6016 : [ 7.71129e-006 ]
6017 : [ 7.30658e-006 ]
6018 : [ 7.073e-006   ]
6019 : [ 6.52367e-006 ]
6020 : [ 6.39152e-006 ]
6021 : [ 7.01381e-006 ]
6022 : [ 1.04063e-005 ]
6023 : [ 8.41019e-006 ]
6024 : [ 6.69507e-006 ]
6025 : [ 7.55858e-006 ]
6026 : [ 7.65851e-006 ]
6027 : [ 8.17079e-006 ]
6028 : [ 8.99499e-006 ]
6029 : [ 8.82197e-006 ]
6030 : [ 8.17327e-006 ]
6031 : [ 6.89072e-006 ]
6032 : [ 6.47976e-006 ]
6033 : [ 6.71218e-006 ]
6034 : [ 6.15784e-006 ]
6035 : [ 7.85717e-006 ]
6036 : [ 6.6472e-006  ]
6037 : [ 8.35884e-006 ]
6038 : [ 7.77867e-006 ]
6039 : [ 8.14836e-006 ]
6040 : [ 7.88293e-006 ]
6041 : [ 1.07309e-005 ]
6042 : [ 9.01715e-006 ]
6043 : [ 7.14995e-006 ]
6044 : [ 9.42529e-006 ]
6045 : [ 7.71355e-006 ]
6046 : [ 6.24144e-006 ]
6047 : [ 9.51293e-006 ]
6048 : [ 8.58821e-006 ]
6049 : [ 6.83536e-006 ]
6050 : [ 9.01617e-006 ]
6051 : [ 8.35874e-006 ]
6052 : [ 6.48234e-006 ]
6053 : [ 1.0849e-005  ]
6054 : [ 6.52335e-006 ]
6055 : [ 7.18939e-006 ]
6056 : [ 7.27431e-006 ]
6057 : [ 7.17795e-006 ]
6058 : [ 9.59177e-006 ]
6059 : [ 8.42567e-006 ]
6060 : [ 9.19544e-006 ]
6061 : [ 6.81296e-006 ]
6062 : [ 9.63973e-006 ]
6063 : [ 7.46346e-006 ]
6064 : [ 6.19051e-006 ]
6065 : [ 7.78133e-006 ]
6066 : [ 8.27415e-006 ]
6067 : [ 7.50443e-006 ]
6068 : [ 1.06772e-005 ]
6069 : [ 7.13617e-006 ]
6070 : [ 6.49347e-006 ]
6071 : [ 8.59344e-006 ]
6072 : [ 6.74117e-006 ]
6073 : [ 9.40971e-006 ]
6074 : [ 1.02296e-005 ]
6075 : [ 7.5189e-006  ]
6076 : [ 8.31373e-006 ]
6077 : [ 8.0662e-006  ]
6078 : [ 6.25159e-006 ]
6079 : [ 6.8306e-006  ]
6080 : [ 7.52515e-006 ]
6081 : [ 9.19402e-006 ]
6082 : [ 6.87322e-006 ]
6083 : [ 6.85732e-006 ]
6084 : [ 7.29159e-006 ]
6085 : [ 7.96818e-006 ]
6086 : [ 7.42854e-006 ]
6087 : [ 6.28449e-006 ]
6088 : [ 8.81223e-006 ]
6089 : [ 7.53794e-006 ]
6090 : [ 9.04992e-006 ]
6091 : [ 8.71403e-006 ]
6092 : [ 6.90738e-006 ]
6093 : [ 1.10136e-005 ]
6094 : [ 7.07909e-006 ]
6095 : [ 6.92335e-006 ]
6096 : [ 8.62678e-006 ]
6097 : [ 1.08306e-005 ]
6098 : [ 6.80474e-006 ]
6099 : [ 8.7808e-006  ]
6100 : [ 6.63944e-006 ]
6101 : [ 9.89996e-006 ]
6102 : [ 6.58852e-006 ]
6103 : [ 6.56229e-006 ]
6104 : [ 7.03853e-006 ]
6105 : [ 6.35002e-006 ]
6106 : [ 8.94697e-006 ]
6107 : [ 6.48769e-006 ]
6108 : [ 6.43064e-006 ]
6109 : [ 7.02029e-006 ]
6110 : [ 1.09705e-005 ]
6111 : [ 6.36902e-006 ]
6112 : [ 8.49873e-006 ]
6113 : [ 6.61632e-006 ]
6114 : [ 1.10612e-005 ]
6115 : [ 6.95516e-006 ]
6116 : [ 6.24275e-006 ]
6117 : [ 9.94739e-006 ]
6118 : [ 7.72438e-006 ]
6119 : [ 6.43835e-006 ]
6120 : [ 7.97821e-006 ]
6121 : [ 6.91674e-006 ]
6122 : [ 6.88018e-006 ]
6123 : [ 6.46919e-006 ]
6124 : [ 6.5172e-006  ]
6125 : [ 8.47744e-006 ]
6126 : [ 9.90984e-006 ]
6127 : [ 9.41481e-006 ]
6128 : [ 6.94166e-006 ]
6129 : [ 6.6239e-006  ]
6130 : [ 6.51376e-006 ]
6131 : [ 7.08499e-006 ]
6132 : [ 6.71733e-006 ]
6133 : [ 7.96182e-006 ]
6134 : [ 6.36293e-006 ]
6135 : [ 6.42767e-006 ]
6136 : [ 6.80126e-006 ]
6137 : [ 6.18272e-006 ]
6138 : [ 7.09086e-006 ]
6139 : [ 6.95502e-006 ]
6140 : [ 7.87974e-006 ]
6141 : [ 7.04404e-006 ]
6142 : [ 6.50614e-006 ]
6143 : [ 6.09523e-006 ]
6144 : [ 7.04178e-006 ]
6145 : [ 1.0255e-005  ]
6146 : [ 7.14941e-006 ]
6147 : [ 9.17403e-006 ]
6148 : [ 6.73126e-006 ]
6149 : [ 6.39069e-006 ]
6150 : [ 7.06831e-006 ]
6151 : [ 6.28418e-006 ]
6152 : [ 6.74696e-006 ]
6153 : [ 6.16037e-006 ]
6154 : [ 6.51536e-006 ]
6155 : [ 1.03026e-005 ]
6156 : [ 6.67968e-006 ]
6157 : [ 6.64206e-006 ]
6158 : [ 6.53624e-006 ]
6159 : [ 6.67713e-006 ]
6160 : [ 6.34655e-006 ]
6161 : [ 6.26262e-006 ]
6162 : [ 7.36152e-006 ]
6163 : [ 6.34131e-006 ]
6164 : [ 7.7834e-006  ]
6165 : [ 9.80359e-006 ]
6166 : [ 6.51117e-006 ]
6167 : [ 1.05327e-005 ]
6168 : [ 8.06746e-006 ]
6169 : [ 7.03363e-006 ]
6170 : [ 7.66278e-006 ]
6171 : [ 6.52355e-006 ]
6172 : [ 6.83362e-006 ]
6173 : [ 1.10459e-005 ]
6174 : [ 8.52395e-006 ]
6175 : [ 7.55345e-006 ]
6176 : [ 6.51357e-006 ]
6177 : [ 6.78354e-006 ]
6178 : [ 6.46545e-006 ]
6179 : [ 9.74918e-006 ]
6180 : [ 9.02955e-006 ]
6181 : [ 7.70633e-006 ]
6182 : [ 7.85798e-006 ]
6183 : [ 7.15814e-006 ]
6184 : [ 7.78192e-006 ]
6185 : [ 6.67934e-006 ]
6186 : [ 8.3917e-006  ]
6187 : [ 6.19395e-006 ]
6188 : [ 1.02581e-005 ]
6189 : [ 9.14302e-006 ]
6190 : [ 6.55756e-006 ]
6191 : [ 6.46854e-006 ]
6192 : [ 1.04785e-005 ]
6193 : [ 8.27319e-006 ]
6194 : [ 6.24586e-006 ]
6195 : [ 6.84776e-006 ]
6196 : [ 5.96434e-006 ]
6197 : [ 7.79804e-006 ]
6198 : [ 6.87672e-006 ]
6199 : [ 6.21585e-006 ]
6200 : [ 6.90117e-006 ]
6201 : [ 1.05967e-005 ]
6202 : [ 6.40929e-006 ]
6203 : [ 6.89822e-006 ]
6204 : [ 6.72293e-006 ]
6205 : [ 7.37672e-006 ]
6206 : [ 6.86758e-006 ]
6207 : [ 7.08946e-006 ]
6208 : [ 6.7076e-006  ]
6209 : [ 6.83913e-006 ]
6210 : [ 6.58223e-006 ]
6211 : [ 8.11312e-006 ]
6212 : [ 8.32808e-006 ]
6213 : [ 6.57119e-006 ]
6214 : [ 9.55805e-006 ]
6215 : [ 6.48906e-006 ]
6216 : [ 8.0825e-006  ]
6217 : [ 6.91676e-006 ]
6218 : [ 1.04183e-005 ]
6219 : [ 8.18171e-006 ]
6220 : [ 8.42161e-006 ]
6221 : [ 7.75431e-006 ]
6222 : [ 5.99148e-006 ]
6223 : [ 6.5386e-006  ]
6224 : [ 7.27056e-006 ]
6225 : [ 6.42913e-006 ]
6226 : [ 7.14667e-006 ]
6227 : [ 6.59005e-006 ]
6228 : [ 6.60992e-006 ]
6229 : [ 6.50312e-006 ]
6230 : [ 7.68912e-006 ]
6231 : [ 9.0241e-006  ]
6232 : [ 6.97649e-006 ]
6233 : [ 6.83724e-006 ]
6234 : [ 8.32608e-006 ]
6235 : [ 9.15315e-006 ]
6236 : [ 6.29578e-006 ]
6237 : [ 6.87724e-006 ]
6238 : [ 9.09184e-006 ]
6239 : [ 6.27182e-006 ]
6240 : [ 8.61041e-006 ]
6241 : [ 7.28755e-006 ]
6242 : [ 6.24012e-006 ]
6243 : [ 6.90987e-006 ]
6244 : [ 7.18545e-006 ]
6245 : [ 1.11671e-005 ]
6246 : [ 6.69017e-006 ]
6247 : [ 7.49218e-006 ]
6248 : [ 6.31819e-006 ]
6249 : [ 6.32579e-006 ]
6250 : [ 6.51542e-006 ]
6251 : [ 7.99672e-006 ]
6252 : [ 6.89328e-006 ]
6253 : [ 6.20527e-006 ]
6254 : [ 8.42787e-006 ]
6255 : [ 8.58038e-006 ]
6256 : [ 8.3342e-006  ]
6257 : [ 8.44971e-006 ]
6258 : [ 6.36634e-006 ]
6259 : [ 7.66209e-006 ]
6260 : [ 1.13029e-005 ]
6261 : [ 7.08313e-006 ]
6262 : [ 1.09946e-005 ]
6263 : [ 6.65276e-006 ]
6264 : [ 1.01606e-005 ]
6265 : [ 6.56336e-006 ]
6266 : [ 9.62993e-006 ]
6267 : [ 1.08953e-005 ]
6268 : [ 7.90011e-006 ]
6269 : [ 9.54898e-006 ]
6270 : [ 8.43081e-006 ]
6271 : [ 6.61805e-006 ]
6272 : [ 7.14244e-006 ]
6273 : [ 6.7509e-006  ]
6274 : [ 6.65096e-006 ]
6275 : [ 7.32348e-006 ]
6276 : [ 6.62199e-006 ]
6277 : [ 9.45603e-006 ]
6278 : [ 6.1635e-006  ]
6279 : [ 6.6343e-006  ]
6280 : [ 7.00349e-006 ]
6281 : [ 7.02614e-006 ]
6282 : [ 9.05082e-006 ]
6283 : [ 6.41794e-006 ]
6284 : [ 1.05201e-005 ]
6285 : [ 6.23405e-006 ]
6286 : [ 5.99882e-006 ]
6287 : [ 6.5929e-006  ]
6288 : [ 9.71998e-006 ]
6289 : [ 8.22294e-006 ]
6290 : [ 7.99539e-006 ]
6291 : [ 6.7869e-006  ]
6292 : [ 7.92196e-006 ]
6293 : [ 1.08228e-005 ]
6294 : [ 6.77366e-006 ]
6295 : [ 1.07055e-005 ]
6296 : [ 6.64861e-006 ]
6297 : [ 6.35576e-006 ]
6298 : [ 9.54332e-006 ]
6299 : [ 6.79e-006    ]
6300 : [ 6.50211e-006 ]
6301 : [ 6.78353e-006 ]
6302 : [ 1.02603e-005 ]
6303 : [ 1.10261e-005 ]
6304 : [ 7.28497e-006 ]
6305 : [ 7.08923e-006 ]
6306 : [ 8.10565e-006 ]
6307 : [ 9.95081e-006 ]
6308 : [ 6.4875e-006  ]
6309 : [ 8.98026e-006 ]
6310 : [ 7.75313e-006 ]
6311 : [ 7.14383e-006 ]
6312 : [ 1.1032e-005  ]
6313 : [ 6.23284e-006 ]
6314 : [ 7.19153e-006 ]
6315 : [ 7.09861e-006 ]
6316 : [ 9.45986e-006 ]
6317 : [ 7.09089e-006 ]
6318 : [ 6.73555e-006 ]
6319 : [ 6.49455e-006 ]
6320 : [ 7.30843e-006 ]
6321 : [ 8.05096e-006 ]
6322 : [ 8.43661e-006 ]
6323 : [ 7.25959e-006 ]
6324 : [ 6.3176e-006  ]
6325 : [ 6.68021e-006 ]
6326 : [ 7.3359e-006  ]
6327 : [ 6.48252e-006 ]
6328 : [ 6.57341e-006 ]
6329 : [ 6.31839e-006 ]
6330 : [ 1.14449e-005 ]
6331 : [ 6.74613e-006 ]
6332 : [ 6.39987e-006 ]
6333 : [ 7.27658e-006 ]
6334 : [ 6.50717e-006 ]
6335 : [ 1.07695e-005 ]
6336 : [ 7.68645e-006 ]
6337 : [ 8.75939e-006 ]
6338 : [ 6.6041e-006  ]
6339 : [ 6.9305e-006  ]
6340 : [ 1.0002e-005  ]
6341 : [ 7.43923e-006 ]
6342 : [ 7.64046e-006 ]
6343 : [ 6.61655e-006 ]
6344 : [ 7.18148e-006 ]
6345 : [ 8.50945e-006 ]
6346 : [ 6.49053e-006 ]
6347 : [ 9.7982e-006  ]
6348 : [ 6.35349e-006 ]
6349 : [ 7.80359e-006 ]
6350 : [ 6.97906e-006 ]
6351 : [ 7.80042e-006 ]
6352 : [ 6.39234e-006 ]
6353 : [ 6.89843e-006 ]
6354 : [ 8.49375e-006 ]
6355 : [ 6.694e-006   ]
6356 : [ 6.3373e-006  ]
6357 : [ 6.26606e-006 ]
6358 : [ 7.62928e-006 ]
6359 : [ 8.17063e-006 ]
6360 : [ 1.06007e-005 ]
6361 : [ 6.71092e-006 ]
6362 : [ 1.12873e-005 ]
6363 : [ 7.84761e-006 ]
6364 : [ 1.00808e-005 ]
6365 : [ 8.62226e-006 ]
6366 : [ 6.50571e-006 ]
6367 : [ 9.48106e-006 ]
6368 : [ 8.40871e-006 ]
6369 : [ 9.9834e-006  ]
6370 : [ 6.34437e-006 ]
6371 : [ 9.39585e-006 ]
6372 : [ 6.7053e-006  ]
6373 : [ 7.28994e-006 ]
6374 : [ 1.03985e-005 ]
6375 : [ 6.44431e-006 ]
6376 : [ 8.4971e-006  ]
6377 : [ 6.8133e-006  ]
6378 : [ 1.00061e-005 ]
6379 : [ 1.09676e-005 ]
6380 : [ 9.92185e-006 ]
6381 : [ 7.66214e-006 ]
6382 : [ 9.80204e-006 ]
6383 : [ 7.96509e-006 ]
6384 : [ 7.05587e-006 ]
6385 : [ 6.62042e-006 ]
6386 : [ 7.02308e-006 ]
6387 : [ 7.52282e-006 ]
6388 : [ 6.87284e-006 ]
6389 : [ 9.27791e-006 ]
6390 : [ 1.04137e-005 ]
6391 : [ 6.76491e-006 ]
6392 : [ 6.5605e-006  ]
6393 : [ 6.48112e-006 ]
6394 : [ 7.88244e-006 ]
6395 : [ 6.24163e-006 ]
6396 : [ 1.00944e-005 ]
6397 : [ 6.76814e-006 ]
6398 : [ 6.64603e-006 ]
6399 : [ 6.70979e-006 ]
6400 : [ 6.66814e-006 ]
6401 : [ 7.11948e-006 ]
6402 : [ 6.78576e-006 ]
6403 : [ 6.74272e-006 ]
6404 : [ 6.97331e-006 ]
6405 : [ 7.07456e-006 ]
6406 : [ 6.87029e-006 ]
6407 : [ 8.34801e-006 ]
6408 : [ 6.24513e-006 ]
6409 : [ 7.72623e-006 ]
6410 : [ 1.08211e-005 ]
6411 : [ 6.63755e-006 ]
6412 : [ 6.63194e-006 ]
6413 : [ 6.55409e-006 ]
6414 : [ 1.0137e-005  ]
6415 : [ 7.41062e-006 ]
6416 : [ 6.94099e-006 ]
6417 : [ 7.40734e-006 ]
6418 : [ 6.70302e-006 ]
6419 : [ 1.06416e-005 ]
6420 : [ 6.45807e-006 ]
6421 : [ 6.94192e-006 ]
6422 : [ 6.898e-006   ]
6423 : [ 7.13761e-006 ]
6424 : [ 6.35651e-006 ]
6425 : [ 7.74782e-006 ]
6426 : [ 6.60838e-006 ]
6427 : [ 6.45799e-006 ]
6428 : [ 8.46784e-006 ]
6429 : [ 7.35063e-006 ]
6430 : [ 6.98135e-006 ]
6431 : [ 6.53304e-006 ]
6432 : [ 7.23326e-006 ]
6433 : [ 7.22482e-006 ]
6434 : [ 6.83732e-006 ]
6435 : [ 9.29048e-006 ]
6436 : [ 7.76072e-006 ]
6437 : [ 7.19028e-006 ]
6438 : [ 6.1023e-006  ]
6439 : [ 9.04371e-006 ]
6440 : [ 6.77117e-006 ]
6441 : [ 8.3156e-006  ]
6442 : [ 9.85733e-006 ]
6443 : [ 6.38419e-006 ]
6444 : [ 6.89155e-006 ]
6445 : [ 7.93578e-006 ]
6446 : [ 6.32575e-006 ]
6447 : [ 6.79894e-006 ]
6448 : [ 8.0092e-006  ]
6449 : [ 7.30978e-006 ]
6450 : [ 7.25565e-006 ]
6451 : [ 7.63857e-006 ]
6452 : [ 9.53713e-006 ]
6453 : [ 1.01661e-005 ]
6454 : [ 6.23378e-006 ]
6455 : [ 6.54952e-006 ]
6456 : [ 1.12839e-005 ]
6457 : [ 7.00169e-006 ]
6458 : [ 8.41639e-006 ]
6459 : [ 9.05571e-006 ]
6460 : [ 8.06968e-006 ]
6461 : [ 6.72459e-006 ]
6462 : [ 6.09703e-006 ]
6463 : [ 6.41865e-006 ]
6464 : [ 7.33727e-006 ]
6465 : [ 8.54821e-006 ]
6466 : [ 6.31639e-006 ]
6467 : [ 8.46016e-006 ]
6468 : [ 1.09929e-005 ]
6469 : [ 6.45507e-006 ]
6470 : [ 8.91968e-006 ]
6471 : [ 8.69752e-006 ]
6472 : [ 6.40475e-006 ]
6473 : [ 1.05449e-005 ]
6474 : [ 9.75942e-006 ]
6475 : [ 6.68675e-006 ]
6476 : [ 8.2323e-006  ]
6477 : [ 6.64939e-006 ]
6478 : [ 7.66612e-006 ]
6479 : [ 6.5273e-006  ]
6480 : [ 8.44587e-006 ]
6481 : [ 8.05172e-006 ]
6482 : [ 6.52309e-006 ]
6483 : [ 6.92797e-006 ]
6484 : [ 8.7377e-006  ]
6485 : [ 8.10437e-006 ]
6486 : [ 8.41568e-006 ]
6487 : [ 7.9685e-006  ]
6488 : [ 6.7872e-006  ]
6489 : [ 6.28215e-006 ]
6490 : [ 6.38889e-006 ]
6491 : [ 9.36648e-006 ]
6492 : [ 1.04515e-005 ]
6493 : [ 6.46299e-006 ]
6494 : [ 6.11312e-006 ]
6495 : [ 7.55819e-006 ]
6496 : [ 6.90694e-006 ]
6497 : [ 1.02333e-005 ]
6498 : [ 6.63544e-006 ]
6499 : [ 6.61071e-006 ]
6500 : [ 6.60998e-006 ]
6501 : [ 6.48779e-006 ]
6502 : [ 6.38986e-006 ]
6503 : [ 7.08886e-006 ]
6504 : [ 6.57735e-006 ]
6505 : [ 6.03622e-006 ]
6506 : [ 7.02736e-006 ]
6507 : [ 6.25556e-006 ]
6508 : [ 7.36576e-006 ]
6509 : [ 8.02129e-006 ]
6510 : [ 6.41436e-006 ]
6511 : [ 8.08552e-006 ]
6512 : [ 7.68421e-006 ]
6513 : [ 6.07839e-006 ]
6514 : [ 6.65529e-006 ]
6515 : [ 1.09891e-005 ]
6516 : [ 1.04985e-005 ]
6517 : [ 7.97706e-006 ]
6518 : [ 6.87704e-006 ]
6519 : [ 8.26058e-006 ]
6520 : [ 7.46047e-006 ]
6521 : [ 9.2446e-006  ]
6522 : [ 6.40146e-006 ]
6523 : [ 7.71188e-006 ]
6524 : [ 6.24929e-006 ]
6525 : [ 6.36534e-006 ]
6526 : [ 9.30548e-006 ]
6527 : [ 9.75708e-006 ]
6528 : [ 6.93443e-006 ]
6529 : [ 6.59911e-006 ]
6530 : [ 8.74614e-006 ]
6531 : [ 9.65278e-006 ]
6532 : [ 6.43767e-006 ]
6533 : [ 1.01795e-005 ]
6534 : [ 1.01086e-005 ]
6535 : [ 9.48589e-006 ]
6536 : [ 1.12561e-005 ]
6537 : [ 1.09632e-005 ]
6538 : [ 7.07627e-006 ]
6539 : [ 6.43061e-006 ]
6540 : [ 7.41018e-006 ]
6541 : [ 8.71963e-006 ]
6542 : [ 6.52121e-006 ]
6543 : [ 6.43277e-006 ]
6544 : [ 7.09404e-006 ]
6545 : [ 7.03764e-006 ]
6546 : [ 8.72438e-006 ]
6547 : [ 6.38992e-006 ]
6548 : [ 6.28704e-006 ]
6549 : [ 8.59546e-006 ]
6550 : [ 9.26775e-006 ]
6551 : [ 6.4282e-006  ]
6552 : [ 6.25927e-006 ]
6553 : [ 8.84841e-006 ]
6554 : [ 6.52521e-006 ]
6555 : [ 6.27887e-006 ]
6556 : [ 7.50728e-006 ]
6557 : [ 9.57169e-006 ]
6558 : [ 6.45072e-006 ]
6559 : [ 1.11388e-005 ]
6560 : [ 9.80724e-006 ]
6561 : [ 1.13173e-005 ]
6562 : [ 9.51148e-006 ]
6563 : [ 1.08962e-005 ]
6564 : [ 6.54172e-006 ]
6565 : [ 6.98253e-006 ]
6566 : [ 6.49355e-006 ]
6567 : [ 7.99867e-006 ]
6568 : [ 6.13679e-006 ]
6569 : [ 7.50375e-006 ]
6570 : [ 7.30127e-006 ]
6571 : [ 9.72714e-006 ]
6572 : [ 7.31667e-006 ]
6573 : [ 6.48819e-006 ]
6574 : [ 8.79368e-006 ]
6575 : [ 6.48295e-006 ]
6576 : [ 6.70239e-006 ]
6577 : [ 6.26267e-006 ]
6578 : [ 6.28809e-006 ]
6579 : [ 8.34951e-006 ]
6580 : [ 1.01736e-005 ]
6581 : [ 7.76056e-006 ]
6582 : [ 6.58263e-006 ]
6583 : [ 6.71504e-006 ]
6584 : [ 8.19697e-006 ]
6585 : [ 6.83424e-006 ]
6586 : [ 7.45476e-006 ]
6587 : [ 8.28361e-006 ]
6588 : [ 7.26698e-006 ]
6589 : [ 6.59038e-006 ]
6590 : [ 8.97725e-006 ]
6591 : [ 8.01109e-006 ]
6592 : [ 6.47664e-006 ]
6593 : [ 8.6677e-006  ]
6594 : [ 1.07644e-005 ]
6595 : [ 8.88183e-006 ]
6596 : [ 6.85279e-006 ]
6597 : [ 6.65067e-006 ]
6598 : [ 6.53206e-006 ]
6599 : [ 6.55331e-006 ]
6600 : [ 9.60552e-006 ]
6601 : [ 7.82995e-006 ]
6602 : [ 6.58443e-006 ]
6603 : [ 6.79776e-006 ]
6604 : [ 6.43449e-006 ]
6605 : [ 8.20201e-006 ]
6606 : [ 8.48866e-006 ]
6607 : [ 6.73421e-006 ]
6608 : [ 6.31739e-006 ]
6609 : [ 6.54648e-006 ]
6610 : [ 8.46086e-006 ]
6611 : [ 9.83791e-006 ]
6612 : [ 9.75255e-006 ]
6613 : [ 6.14074e-006 ]
6614 : [ 7.89683e-006 ]
6615 : [ 7.04183e-006 ]
6616 : [ 1.05523e-005 ]
6617 : [ 8.68196e-006 ]
6618 : [ 6.63222e-006 ]
6619 : [ 8.73806e-006 ]
6620 : [ 8.99388e-006 ]
6621 : [ 8.41534e-006 ]
6622 : [ 9.88311e-006 ]
6623 : [ 6.77018e-006 ]
6624 : [ 8.66077e-006 ]
6625 : [ 6.29283e-006 ]
6626 : [ 6.76008e-006 ]
6627 : [ 6.50268e-006 ]
6628 : [ 7.97798e-006 ]
6629 : [ 6.73347e-006 ]
6630 : [ 6.6338e-006  ]
6631 : [ 7.15774e-006 ]
6632 : [ 6.67782e-006 ]
6633 : [ 8.6884e-006  ]
6634 : [ 6.88873e-006 ]
6635 : [ 6.19358e-006 ]
6636 : [ 6.35111e-006 ]
6637 : [ 1.09494e-005 ]
6638 : [ 9.02185e-006 ]
6639 : [ 6.80015e-006 ]
6640 : [ 6.90933e-006 ]
6641 : [ 7.41427e-006 ]
6642 : [ 6.96256e-006 ]
6643 : [ 9.06735e-006 ]
6644 : [ 9.03572e-006 ]
6645 : [ 7.53734e-006 ]
6646 : [ 7.17354e-006 ]
6647 : [ 1.09112e-005 ]
6648 : [ 1.01808e-005 ]
6649 : [ 7.98738e-006 ]
6650 : [ 7.19596e-006 ]
6651 : [ 6.56484e-006 ]
6652 : [ 6.29183e-006 ]
6653 : [ 8.42849e-006 ]
6654 : [ 6.43681e-006 ]
6655 : [ 6.32457e-006 ]
6656 : [ 7.06368e-006 ]
6657 : [ 1.06973e-005 ]
6658 : [ 6.80903e-006 ]
6659 : [ 6.88696e-006 ]
6660 : [ 1.02807e-005 ]
6661 : [ 6.52799e-006 ]
6662 : [ 7.59603e-006 ]
6663 : [ 6.60738e-006 ]
6664 : [ 6.2477e-006  ]
6665 : [ 7.06681e-006 ]
6666 : [ 7.83514e-006 ]
6667 : [ 7.14955e-006 ]
6668 : [ 6.46459e-006 ]
6669 : [ 1.04972e-005 ]
6670 : [ 1.05468e-005 ]
6671 : [ 8.01323e-006 ]
6672 : [ 6.70865e-006 ]
6673 : [ 6.92712e-006 ]
6674 : [ 6.37694e-006 ]
6675 : [ 7.53904e-006 ]
6676 : [ 6.42048e-006 ]
6677 : [ 7.27828e-006 ]
6678 : [ 6.96644e-006 ]
6679 : [ 6.59467e-006 ]
6680 : [ 6.60922e-006 ]
6681 : [ 6.46485e-006 ]
6682 : [ 7.01258e-006 ]
6683 : [ 8.26435e-006 ]
6684 : [ 7.06718e-006 ]
6685 : [ 7.31849e-006 ]
6686 : [ 6.96318e-006 ]
6687 : [ 1.04724e-005 ]
6688 : [ 6.6701e-006  ]
6689 : [ 9.68334e-006 ]
6690 : [ 1.04112e-005 ]
6691 : [ 6.30525e-006 ]
6692 : [ 6.80796e-006 ]
6693 : [ 9.5042e-006  ]
6694 : [ 6.72035e-006 ]
6695 : [ 1.008e-005   ]
6696 : [ 9.71451e-006 ]
6697 : [ 6.58693e-006 ]
6698 : [ 6.27852e-006 ]
6699 : [ 6.86928e-006 ]
6700 : [ 8.48374e-006 ]
6701 : [ 6.25462e-006 ]
6702 : [ 6.42504e-006 ]
6703 : [ 6.39129e-006 ]
6704 : [ 6.68938e-006 ]
6705 : [ 7.25242e-006 ]
6706 : [ 6.58507e-006 ]
6707 : [ 6.60602e-006 ]
6708 : [ 6.77511e-006 ]
6709 : [ 6.2779e-006  ]
6710 : [ 7.63736e-006 ]
6711 : [ 9.37825e-006 ]
6712 : [ 7.30119e-006 ]
6713 : [ 8.23796e-006 ]
6714 : [ 6.61321e-006 ]
6715 : [ 6.57178e-006 ]
6716 : [ 1.0379e-005  ]
6717 : [ 6.24957e-006 ]
6718 : [ 6.54169e-006 ]
6719 : [ 6.97059e-006 ]
6720 : [ 6.358e-006   ]
6721 : [ 1.13279e-005 ]
6722 : [ 7.80727e-006 ]
6723 : [ 6.29332e-006 ]
6724 : [ 6.28163e-006 ]
6725 : [ 6.84319e-006 ]
6726 : [ 1.02609e-005 ]
6727 : [ 7.06888e-006 ]
6728 : [ 6.98212e-006 ]
6729 : [ 7.57611e-006 ]
6730 : [ 1.00632e-005 ]
6731 : [ 7.63288e-006 ]
6732 : [ 6.39284e-006 ]
6733 : [ 9.95679e-006 ]
6734 : [ 6.54587e-006 ]
6735 : [ 6.32723e-006 ]
6736 : [ 1.11105e-005 ]
6737 : [ 7.65054e-006 ]
6738 : [ 6.6789e-006  ]
6739 : [ 7.78668e-006 ]
6740 : [ 7.12309e-006 ]
6741 : [ 1.07321e-005 ]
6742 : [ 9.43996e-006 ]
6743 : [ 8.27559e-006 ]
6744 : [ 7.57292e-006 ]
6745 : [ 7.43941e-006 ]
6746 : [ 1.02027e-005 ]
6747 : [ 9.71985e-006 ]
6748 : [ 9.06423e-006 ]
6749 : [ 6.67099e-006 ]
6750 : [ 6.59286e-006 ]
6751 : [ 6.96882e-006 ]
6752 : [ 7.76894e-006 ]
6753 : [ 6.87787e-006 ]
6754 : [ 6.84632e-006 ]
6755 : [ 8.79037e-006 ]
6756 : [ 6.65635e-006 ]
6757 : [ 7.08844e-006 ]
6758 : [ 7.40155e-006 ]
6759 : [ 6.99676e-006 ]
6760 : [ 6.58709e-006 ]
6761 : [ 9.21329e-006 ]
6762 : [ 6.69103e-006 ]
6763 : [ 6.68591e-006 ]
6764 : [ 7.01745e-006 ]
6765 : [ 6.4813e-006  ]
6766 : [ 8.07824e-006 ]
6767 : [ 6.69375e-006 ]
6768 : [ 7.18394e-006 ]
6769 : [ 6.69405e-006 ]
6770 : [ 6.37241e-006 ]
6771 : [ 7.98126e-006 ]
6772 : [ 9.95324e-006 ]
6773 : [ 1.02873e-005 ]
6774 : [ 6.43999e-006 ]
6775 : [ 6.42167e-006 ]
6776 : [ 7.32788e-006 ]
6777 : [ 7.43424e-006 ]
6778 : [ 7.31516e-006 ]
6779 : [ 7.06625e-006 ]
6780 : [ 6.14329e-006 ]
6781 : [ 1.01581e-005 ]
6782 : [ 1.10838e-005 ]
6783 : [ 7.16726e-006 ]
6784 : [ 7.35319e-006 ]
6785 : [ 6.28784e-006 ]
6786 : [ 6.94639e-006 ]
6787 : [ 6.51765e-006 ]
6788 : [ 1.04893e-005 ]
6789 : [ 6.51605e-006 ]
6790 : [ 6.27458e-006 ]
6791 : [ 6.53679e-006 ]
6792 : [ 6.46486e-006 ]
6793 : [ 1.0333e-005  ]
6794 : [ 6.36878e-006 ]
6795 : [ 8.69871e-006 ]
6796 : [ 1.13415e-005 ]
6797 : [ 6.22514e-006 ]
6798 : [ 6.73536e-006 ]
6799 : [ 7.22141e-006 ]
6800 : [ 9.09705e-006 ]
6801 : [ 1.02453e-005 ]
6802 : [ 6.5776e-006  ]
6803 : [ 1.11421e-005 ]
6804 : [ 7.6626e-006  ]
6805 : [ 7.31301e-006 ]
6806 : [ 1.11069e-005 ]
6807 : [ 1.03447e-005 ]
6808 : [ 7.33648e-006 ]
6809 : [ 8.36632e-006 ]
6810 : [ 7.75433e-006 ]
6811 : [ 9.17905e-006 ]
6812 : [ 1.05967e-005 ]
6813 : [ 7.59131e-006 ]
6814 : [ 9.10687e-006 ]
6815 : [ 6.63422e-006 ]
6816 : [ 9.12302e-006 ]
6817 : [ 7.24162e-006 ]
6818 : [ 8.21911e-006 ]
6819 : [ 6.4269e-006  ]
6820 : [ 8.90627e-006 ]
6821 : [ 6.70371e-006 ]
6822 : [ 9.41847e-006 ]
6823 : [ 6.96213e-006 ]
6824 : [ 9.96349e-006 ]
6825 : [ 7.07019e-006 ]
6826 : [ 7.88762e-006 ]
6827 : [ 8.81977e-006 ]
6828 : [ 6.72857e-006 ]
6829 : [ 7.49658e-006 ]
6830 : [ 9.40196e-006 ]
6831 : [ 7.0838e-006  ]
6832 : [ 8.50954e-006 ]
6833 : [ 9.09211e-006 ]
6834 : [ 6.4517e-006  ]
6835 : [ 6.52231e-006 ]
6836 : [ 7.73772e-006 ]
6837 : [ 6.69008e-006 ]
6838 : [ 9.16412e-006 ]
6839 : [ 6.09847e-006 ]
6840 : [ 8.62422e-006 ]
6841 : [ 7.34459e-006 ]
6842 : [ 6.65284e-006 ]
6843 : [ 6.44645e-006 ]
6844 : [ 6.87176e-006 ]
6845 : [ 9.34513e-006 ]
6846 : [ 7.51696e-006 ]
6847 : [ 7.64939e-006 ]
6848 : [ 6.66786e-006 ]
6849 : [ 6.24309e-006 ]
6850 : [ 8.20302e-006 ]
6851 : [ 6.57257e-006 ]
6852 : [ 7.05663e-006 ]
6853 : [ 6.63333e-006 ]
6854 : [ 9.38134e-006 ]
6855 : [ 7.83959e-006 ]
6856 : [ 7.81508e-006 ]
6857 : [ 7.07523e-006 ]
6858 : [ 6.47353e-006 ]
6859 : [ 6.69234e-006 ]
6860 : [ 8.06036e-006 ]
6861 : [ 9.41626e-006 ]
6862 : [ 6.84835e-006 ]
6863 : [ 6.4159e-006  ]
6864 : [ 1.02222e-005 ]
6865 : [ 7.77833e-006 ]
6866 : [ 6.70705e-006 ]
6867 : [ 6.84225e-006 ]
6868 : [ 6.80082e-006 ]
6869 : [ 1.10027e-005 ]
6870 : [ 6.45994e-006 ]
6871 : [ 6.83218e-006 ]
6872 : [ 6.47463e-006 ]
6873 : [ 9.534e-006   ]
6874 : [ 1.06341e-005 ]
6875 : [ 1.01011e-005 ]
6876 : [ 7.48962e-006 ]
6877 : [ 9.48167e-006 ]
6878 : [ 6.17121e-006 ]
6879 : [ 9.09255e-006 ]
6880 : [ 6.40523e-006 ]
6881 : [ 7.25048e-006 ]
6882 : [ 9.02592e-006 ]
6883 : [ 8.34238e-006 ]
6884 : [ 6.76438e-006 ]
6885 : [ 1.07619e-005 ]
6886 : [ 6.19453e-006 ]
6887 : [ 8.02406e-006 ]
6888 : [ 7.15519e-006 ]
6889 : [ 7.77196e-006 ]
6890 : [ 1.13746e-005 ]
6891 : [ 9.1343e-006  ]
6892 : [ 8.33976e-006 ]
6893 : [ 7.43156e-006 ]
6894 : [ 7.29647e-006 ]
6895 : [ 7.34078e-006 ]
6896 : [ 6.38234e-006 ]
6897 : [ 9.89622e-006 ]
6898 : [ 6.58039e-006 ]
6899 : [ 7.38968e-006 ]
6900 : [ 6.94121e-006 ]
6901 : [ 6.73781e-006 ]
6902 : [ 6.91475e-006 ]
6903 : [ 6.80121e-006 ]
6904 : [ 7.52639e-006 ]
6905 : [ 1.00948e-005 ]
6906 : [ 6.74876e-006 ]
6907 : [ 6.78543e-006 ]
6908 : [ 6.888e-006   ]
6909 : [ 1.00557e-005 ]
6910 : [ 8.34808e-006 ]
6911 : [ 9.71031e-006 ]
6912 : [ 7.41643e-006 ]
6913 : [ 6.41956e-006 ]
6914 : [ 7.88268e-006 ]
6915 : [ 6.38193e-006 ]
6916 : [ 6.57955e-006 ]
6917 : [ 6.87823e-006 ]
6918 : [ 6.50077e-006 ]
6919 : [ 8.84621e-006 ]
6920 : [ 6.98353e-006 ]
6921 : [ 7.64393e-006 ]
6922 : [ 7.01773e-006 ]
6923 : [ 1.08707e-005 ]
6924 : [ 1.09564e-005 ]
6925 : [ 8.7463e-006  ]
6926 : [ 8.45757e-006 ]
6927 : [ 1.08372e-005 ]
6928 : [ 7.04993e-006 ]
6929 : [ 9.51426e-006 ]
6930 : [ 9.78809e-006 ]
6931 : [ 7.16483e-006 ]
6932 : [ 6.46974e-006 ]
6933 : [ 7.11548e-006 ]
6934 : [ 6.70643e-006 ]
6935 : [ 7.74492e-006 ]
6936 : [ 6.62599e-006 ]
6937 : [ 7.31634e-006 ]
6938 : [ 6.36896e-006 ]
6939 : [ 6.52061e-006 ]
6940 : [ 6.58655e-006 ]
6941 : [ 6.91076e-006 ]
6942 : [ 6.26851e-006 ]
6943 : [ 7.19496e-006 ]
6944 : [ 8.76083e-006 ]
6945 : [ 6.22063e-006 ]
6946 : [ 6.72665e-006 ]
6947 : [ 1.00783e-005 ]
6948 : [ 7.02533e-006 ]
6949 : [ 9.25609e-006 ]
6950 : [ 6.7947e-006  ]
6951 : [ 9.5752e-006  ]
6952 : [ 7.05894e-006 ]
6953 : [ 6.077e-006   ]
6954 : [ 6.86955e-006 ]
6955 : [ 6.27752e-006 ]
6956 : [ 7.09154e-006 ]
6957 : [ 6.43851e-006 ]
6958 : [ 9.16e-006    ]
6959 : [ 6.72215e-006 ]
6960 : [ 1.00762e-005 ]
6961 : [ 9.62168e-006 ]
6962 : [ 8.76163e-006 ]
6963 : [ 6.6409e-006  ]
6964 : [ 6.5769e-006  ]
6965 : [ 6.50636e-006 ]
6966 : [ 6.41061e-006 ]
6967 : [ 6.57994e-006 ]
6968 : [ 8.96303e-006 ]
6969 : [ 8.48098e-006 ]
6970 : [ 6.54949e-006 ]
6971 : [ 7.39845e-006 ]
6972 : [ 9.11315e-006 ]
6973 : [ 7.07906e-006 ]
6974 : [ 8.69777e-006 ]
6975 : [ 8.36481e-006 ]
6976 : [ 8.52563e-006 ]
6977 : [ 8.36865e-006 ]
6978 : [ 6.28925e-006 ]
6979 : [ 9.77557e-006 ]
6980 : [ 9.14291e-006 ]
6981 : [ 8.09755e-006 ]
6982 : [ 6.7462e-006  ]
6983 : [ 7.82349e-006 ]
6984 : [ 6.52791e-006 ]
6985 : [ 6.47183e-006 ]
6986 : [ 1.04512e-005 ]
6987 : [ 8.2555e-006  ]
6988 : [ 1.01986e-005 ]
6989 : [ 7.1877e-006  ]
6990 : [ 7.81159e-006 ]
6991 : [ 6.15605e-006 ]
6992 : [ 6.40365e-006 ]
6993 : [ 7.39847e-006 ]
6994 : [ 8.01157e-006 ]
6995 : [ 1.02366e-005 ]
6996 : [ 7.58387e-006 ]
6997 : [ 6.36638e-006 ]
6998 : [ 6.14604e-006 ]
6999 : [ 9.79909e-006 ]
7000 : [ 9.31332e-006 ]
7001 : [ 7.05188e-006 ]
7002 : [ 6.85092e-006 ]
7003 : [ 1.03161e-005 ]
7004 : [ 6.7394e-006  ]
7005 : [ 9.16653e-006 ]
7006 : [ 6.92295e-006 ]
7007 : [ 9.11114e-006 ]
7008 : [ 6.31872e-006 ]
7009 : [ 9.72119e-006 ]
7010 : [ 6.78612e-006 ]
7011 : [ 9.13404e-006 ]
7012 : [ 8.69205e-006 ]
7013 : [ 7.18246e-006 ]
7014 : [ 7.1396e-006  ]
7015 : [ 6.47307e-006 ]
7016 : [ 1.01083e-005 ]
7017 : [ 1.12037e-005 ]
7018 : [ 7.18001e-006 ]
7019 : [ 7.50705e-006 ]
7020 : [ 7.29551e-006 ]
7021 : [ 9.06639e-006 ]
7022 : [ 7.29809e-006 ]
7023 : [ 9.18262e-006 ]
7024 : [ 6.38628e-006 ]
7025 : [ 9.62432e-006 ]
7026 : [ 6.1672e-006  ]
7027 : [ 6.92019e-006 ]
7028 : [ 9.44765e-006 ]
7029 : [ 6.27939e-006 ]
7030 : [ 6.62444e-006 ]
7031 : [ 6.5486e-006  ]
7032 : [ 6.49313e-006 ]
7033 : [ 7.22965e-006 ]
7034 : [ 7.64449e-006 ]
7035 : [ 6.9892e-006  ]
7036 : [ 7.82841e-006 ]
7037 : [ 6.82313e-006 ]
7038 : [ 8.1561e-006  ]
7039 : [ 7.90277e-006 ]
7040 : [ 1.10445e-005 ]
7041 : [ 8.12504e-006 ]
7042 : [ 6.82203e-006 ]
7043 : [ 6.97443e-006 ]
7044 : [ 7.19328e-006 ]
7045 : [ 9.45731e-006 ]
7046 : [ 7.27942e-006 ]
7047 : [ 6.84494e-006 ]
7048 : [ 9.51882e-006 ]
7049 : [ 1.02096e-005 ]
7050 : [ 9.43592e-006 ]
7051 : [ 6.57894e-006 ]
7052 : [ 6.55103e-006 ]
7053 : [ 1.05842e-005 ]
7054 : [ 8.1214e-006  ]
7055 : [ 6.60986e-006 ]
7056 : [ 6.64738e-006 ]
7057 : [ 1.04122e-005 ]
7058 : [ 8.59785e-006 ]
7059 : [ 6.76461e-006 ]
7060 : [ 6.83528e-006 ]
7061 : [ 7.6385e-006  ]
7062 : [ 8.40742e-006 ]
7063 : [ 6.547e-006   ]
7064 : [ 6.66009e-006 ]
7065 : [ 9.25337e-006 ]
7066 : [ 6.6518e-006  ]
7067 : [ 7.09499e-006 ]
7068 : [ 7.49755e-006 ]
7069 : [ 6.66559e-006 ]
7070 : [ 8.64196e-006 ]
7071 : [ 1.01288e-005 ]
7072 : [ 7.42239e-006 ]
7073 : [ 7.21049e-006 ]
7074 : [ 6.34042e-006 ]
7075 : [ 1.05995e-005 ]
7076 : [ 6.80054e-006 ]
7077 : [ 6.82201e-006 ]
7078 : [ 7.21697e-006 ]
7079 : [ 7.02776e-006 ]
7080 : [ 8.20906e-006 ]
7081 : [ 7.61025e-006 ]
7082 : [ 1.12003e-005 ]
7083 : [ 6.86282e-006 ]
7084 : [ 6.57257e-006 ]
7085 : [ 6.93906e-006 ]
7086 : [ 6.34623e-006 ]
7087 : [ 8.46389e-006 ]
7088 : [ 9.09803e-006 ]
7089 : [ 8.01779e-006 ]
7090 : [ 1.01608e-005 ]
7091 : [ 8.54187e-006 ]
7092 : [ 7.0358e-006  ]
7093 : [ 6.82748e-006 ]
7094 : [ 6.2986e-006  ]
7095 : [ 8.23083e-006 ]
7096 : [ 6.46789e-006 ]
7097 : [ 7.84873e-006 ]
7098 : [ 6.58545e-006 ]
7099 : [ 6.63467e-006 ]
7100 : [ 6.48426e-006 ]
7101 : [ 1.12873e-005 ]
7102 : [ 6.53504e-006 ]
7103 : [ 8.47603e-006 ]
7104 : [ 9.19238e-006 ]
7105 : [ 8.71027e-006 ]
7106 : [ 8.59254e-006 ]
7107 : [ 6.52571e-006 ]
7108 : [ 8.4418e-006  ]
7109 : [ 6.68941e-006 ]
7110 : [ 6.28506e-006 ]
7111 : [ 6.55681e-006 ]
7112 : [ 6.96307e-006 ]
7113 : [ 9.9074e-006  ]
7114 : [ 7.41236e-006 ]
7115 : [ 7.1296e-006  ]
7116 : [ 6.57355e-006 ]
7117 : [ 6.22644e-006 ]
7118 : [ 1.04872e-005 ]
7119 : [ 8.54894e-006 ]
7120 : [ 8.56827e-006 ]
7121 : [ 6.5272e-006  ]
7122 : [ 1.05475e-005 ]
7123 : [ 8.42623e-006 ]
7124 : [ 1.0562e-005  ]
7125 : [ 6.36609e-006 ]
7126 : [ 8.74517e-006 ]
7127 : [ 9.74593e-006 ]
7128 : [ 1.08672e-005 ]
7129 : [ 8.95254e-006 ]
7130 : [ 7.25492e-006 ]
7131 : [ 6.91042e-006 ]
7132 : [ 7.90163e-006 ]
7133 : [ 6.22255e-006 ]
7134 : [ 6.73099e-006 ]
7135 : [ 6.28975e-006 ]
7136 : [ 7.09247e-006 ]
7137 : [ 6.64745e-006 ]
7138 : [ 7.76852e-006 ]
7139 : [ 7.93459e-006 ]
7140 : [ 6.25429e-006 ]
7141 : [ 6.77257e-006 ]
7142 : [ 6.05883e-006 ]
7143 : [ 6.12131e-006 ]
7144 : [ 8.47805e-006 ]
7145 : [ 8.18703e-006 ]
7146 : [ 1.08781e-005 ]
7147 : [ 7.07424e-006 ]
7148 : [ 7.72072e-006 ]
7149 : [ 7.10956e-006 ]
7150 : [ 8.34753e-006 ]
7151 : [ 6.57743e-006 ]
7152 : [ 7.76929e-006 ]
7153 : [ 9.32599e-006 ]
7154 : [ 9.10398e-006 ]
7155 : [ 6.68382e-006 ]
7156 : [ 7.99398e-006 ]
7157 : [ 8.36565e-006 ]
7158 : [ 6.67335e-006 ]
7159 : [ 7.49228e-006 ]
7160 : [ 8.74944e-006 ]
7161 : [ 1.07356e-005 ]
7162 : [ 9.18441e-006 ]
7163 : [ 6.91145e-006 ]
7164 : [ 1.12023e-005 ]
7165 : [ 8.20268e-006 ]
7166 : [ 7.95061e-006 ]
7167 : [ 6.31043e-006 ]
7168 : [ 1.08735e-005 ]
7169 : [ 1.02414e-005 ]
7170 : [ 7.99322e-006 ]
7171 : [ 7.18054e-006 ]
7172 : [ 9.41132e-006 ]
7173 : [ 6.42762e-006 ]
7174 : [ 7.60731e-006 ]
7175 : [ 9.59665e-006 ]
7176 : [ 6.26267e-006 ]
7177 : [ 8.39923e-006 ]
7178 : [ 8.97967e-006 ]
7179 : [ 7.81416e-006 ]
7180 : [ 6.97913e-006 ]
7181 : [ 6.5987e-006  ]
7182 : [ 6.43805e-006 ]
7183 : [ 6.95744e-006 ]
7184 : [ 8.54887e-006 ]
7185 : [ 7.01466e-006 ]
7186 : [ 8.75944e-006 ]
7187 : [ 6.81403e-006 ]
7188 : [ 6.6432e-006  ]
7189 : [ 8.00581e-006 ]
7190 : [ 7.11378e-006 ]
7191 : [ 8.93588e-006 ]
7192 : [ 6.44467e-006 ]
7193 : [ 6.56948e-006 ]
7194 : [ 6.64531e-006 ]
7195 : [ 7.358e-006   ]
7196 : [ 1.11143e-005 ]
7197 : [ 6.43755e-006 ]
7198 : [ 6.41855e-006 ]
7199 : [ 6.70233e-006 ]
7200 : [ 6.65803e-006 ]
7201 : [ 6.49947e-006 ]
7202 : [ 6.19214e-006 ]
7203 : [ 6.83006e-006 ]
7204 : [ 9.92983e-006 ]
7205 : [ 8.28225e-006 ]
7206 : [ 7.64074e-006 ]
7207 : [ 6.47476e-006 ]
7208 : [ 6.69889e-006 ]
7209 : [ 6.18271e-006 ]
7210 : [ 6.90432e-006 ]
7211 : [ 6.91355e-006 ]
7212 : [ 7.32911e-006 ]
7213 : [ 7.27009e-006 ]
7214 : [ 6.56945e-006 ]
7215 : [ 6.19883e-006 ]
7216 : [ 1.07468e-005 ]
7217 : [ 9.54379e-006 ]
7218 : [ 6.94107e-006 ]
7219 : [ 6.56149e-006 ]
7220 : [ 7.29257e-006 ]
7221 : [ 7.22912e-006 ]
7222 : [ 8.36802e-006 ]
7223 : [ 1.05835e-005 ]
7224 : [ 9.3162e-006  ]
7225 : [ 1.08845e-005 ]
7226 : [ 6.46902e-006 ]
7227 : [ 7.04383e-006 ]
7228 : [ 6.82063e-006 ]
7229 : [ 6.56285e-006 ]
7230 : [ 1.05629e-005 ]
7231 : [ 6.62322e-006 ]
7232 : [ 7.88166e-006 ]
7233 : [ 1.00556e-005 ]
7234 : [ 1.08832e-005 ]
7235 : [ 6.5314e-006  ]
7236 : [ 7.00702e-006 ]
7237 : [ 9.98227e-006 ]
7238 : [ 7.05723e-006 ]
7239 : [ 6.23056e-006 ]
7240 : [ 8.8003e-006  ]
7241 : [ 6.5554e-006  ]
7242 : [ 6.8535e-006  ]
7243 : [ 7.08283e-006 ]
7244 : [ 7.73946e-006 ]
7245 : [ 6.3566e-006  ]
7246 : [ 7.17657e-006 ]
7247 : [ 8.23859e-006 ]
7248 : [ 7.30546e-006 ]
7249 : [ 1.09768e-005 ]
7250 : [ 6.99556e-006 ]
7251 : [ 6.55872e-006 ]
7252 : [ 7.52024e-006 ]
7253 : [ 6.80234e-006 ]
7254 : [ 7.10091e-006 ]
7255 : [ 7.34343e-006 ]
7256 : [ 6.25287e-006 ]
7257 : [ 6.83655e-006 ]
7258 : [ 6.4616e-006  ]
7259 : [ 6.43156e-006 ]
7260 : [ 6.24341e-006 ]
7261 : [ 6.50666e-006 ]
7262 : [ 1.0079e-005  ]
7263 : [ 9.29706e-006 ]
7264 : [ 6.44223e-006 ]
7265 : [ 9.16681e-006 ]
7266 : [ 6.7887e-006  ]
7267 : [ 9.77742e-006 ]
7268 : [ 7.03457e-006 ]
7269 : [ 9.96801e-006 ]
7270 : [ 6.53449e-006 ]
7271 : [ 6.23122e-006 ]
7272 : [ 1.0769e-005  ]
7273 : [ 1.07701e-005 ]
7274 : [ 6.09069e-006 ]
7275 : [ 8.14078e-006 ]
7276 : [ 6.48306e-006 ]
7277 : [ 7.2886e-006  ]
7278 : [ 7.57017e-006 ]
7279 : [ 7.62207e-006 ]
7280 : [ 6.97264e-006 ]
7281 : [ 7.81262e-006 ]
7282 : [ 6.19695e-006 ]
7283 : [ 6.79715e-006 ]
7284 : [ 6.51219e-006 ]
7285 : [ 6.55687e-006 ]
7286 : [ 7.30782e-006 ]
7287 : [ 6.7684e-006  ]
7288 : [ 9.14513e-006 ]
7289 : [ 7.40236e-006 ]
7290 : [ 7.20289e-006 ]
7291 : [ 9.10274e-006 ]
7292 : [ 6.42198e-006 ]
7293 : [ 8.54284e-006 ]
7294 : [ 6.52159e-006 ]
7295 : [ 7.18799e-006 ]
7296 : [ 7.41963e-006 ]
7297 : [ 7.14013e-006 ]
7298 : [ 6.65306e-006 ]
7299 : [ 6.10191e-006 ]
7300 : [ 6.59713e-006 ]
7301 : [ 8.55242e-006 ]
7302 : [ 6.77814e-006 ]
7303 : [ 1.01791e-005 ]
7304 : [ 7.02854e-006 ]
7305 : [ 6.95334e-006 ]
7306 : [ 6.28114e-006 ]
7307 : [ 8.91663e-006 ]
7308 : [ 8.83784e-006 ]
7309 : [ 1.04856e-005 ]
7310 : [ 6.61682e-006 ]
7311 : [ 6.40518e-006 ]
7312 : [ 8.63906e-006 ]
7313 : [ 6.98961e-006 ]
7314 : [ 9.49105e-006 ]
7315 : [ 7.22666e-006 ]
7316 : [ 6.34107e-006 ]
7317 : [ 8.25561e-006 ]
7318 : [ 6.77427e-006 ]
7319 : [ 6.73731e-006 ]
7320 : [ 6.75071e-006 ]
7321 : [ 6.90645e-006 ]
7322 : [ 7.46453e-006 ]
7323 : [ 6.86458e-006 ]
7324 : [ 6.10733e-006 ]
7325 : [ 6.6743e-006  ]
7326 : [ 6.50662e-006 ]
7327 : [ 6.49738e-006 ]
7328 : [ 7.7281e-006  ]
7329 : [ 6.85356e-006 ]
7330 : [ 6.30372e-006 ]
7331 : [ 8.42179e-006 ]
7332 : [ 6.74615e-006 ]
7333 : [ 7.17237e-006 ]
7334 : [ 7.91958e-006 ]
7335 : [ 6.5762e-006  ]
7336 : [ 6.31357e-006 ]
7337 : [ 7.33974e-006 ]
7338 : [ 9.42014e-006 ]
7339 : [ 6.41952e-006 ]
7340 : [ 6.62194e-006 ]
7341 : [ 7.85409e-006 ]
7342 : [ 6.48956e-006 ]
7343 : [ 6.90627e-006 ]
7344 : [ 9.85456e-006 ]
7345 : [ 7.34758e-006 ]
7346 : [ 9.13651e-006 ]
7347 : [ 6.73555e-006 ]
7348 : [ 1.05484e-005 ]
7349 : [ 6.62219e-006 ]
7350 : [ 1.07181e-005 ]
7351 : [ 6.70826e-006 ]
7352 : [ 6.3003e-006  ]
7353 : [ 6.64754e-006 ]
7354 : [ 6.3719e-006  ]
7355 : [ 6.91159e-006 ]
7356 : [ 9.54777e-006 ]
7357 : [ 1.00713e-005 ]
7358 : [ 1.01253e-005 ]
7359 : [ 1.03685e-005 ]
7360 : [ 6.61043e-006 ]
7361 : [ 1.07389e-005 ]
7362 : [ 8.90423e-006 ]
7363 : [ 1.07823e-005 ]
7364 : [ 9.79576e-006 ]
7365 : [ 9.6569e-006  ]
7366 : [ 6.35776e-006 ]
7367 : [ 7.21319e-006 ]
7368 : [ 6.47702e-006 ]
7369 : [ 6.29496e-006 ]
7370 : [ 6.5571e-006  ]
7371 : [ 1.04522e-005 ]
7372 : [ 7.55993e-006 ]
7373 : [ 1.11759e-005 ]
7374 : [ 8.36717e-006 ]
7375 : [ 8.21868e-006 ]
7376 : [ 6.77782e-006 ]
7377 : [ 6.50829e-006 ]
7378 : [ 6.42226e-006 ]
7379 : [ 1.11613e-005 ]
7380 : [ 9.20661e-006 ]
7381 : [ 6.2604e-006  ]
7382 : [ 6.47537e-006 ]
7383 : [ 6.25282e-006 ]
7384 : [ 6.38553e-006 ]
7385 : [ 9.00375e-006 ]
7386 : [ 6.72003e-006 ]
7387 : [ 6.51358e-006 ]
7388 : [ 9.29319e-006 ]
7389 : [ 7.42569e-006 ]
7390 : [ 6.4511e-006  ]
7391 : [ 7.14932e-006 ]
7392 : [ 8.31814e-006 ]
7393 : [ 1.09871e-005 ]
7394 : [ 6.21981e-006 ]
7395 : [ 8.25572e-006 ]
7396 : [ 6.56538e-006 ]
7397 : [ 7.16079e-006 ]
7398 : [ 7.33448e-006 ]
7399 : [ 6.65098e-006 ]
7400 : [ 1.05888e-005 ]
7401 : [ 9.21162e-006 ]
7402 : [ 7.85035e-006 ]
7403 : [ 9.88688e-006 ]
7404 : [ 8.59632e-006 ]
7405 : [ 6.74735e-006 ]
7406 : [ 7.71483e-006 ]
7407 : [ 7.17077e-006 ]
7408 : [ 7.51743e-006 ]
7409 : [ 6.78873e-006 ]
7410 : [ 6.9828e-006  ]
7411 : [ 6.56294e-006 ]
7412 : [ 8.44315e-006 ]
7413 : [ 9.51862e-006 ]
7414 : [ 8.86493e-006 ]
7415 : [ 6.37374e-006 ]
7416 : [ 7.07459e-006 ]
7417 : [ 7.51425e-006 ]
7418 : [ 6.97498e-006 ]
7419 : [ 9.71445e-006 ]
7420 : [ 6.68438e-006 ]
7421 : [ 1.05196e-005 ]
7422 : [ 9.72083e-006 ]
7423 : [ 9.95721e-006 ]
7424 : [ 7.26047e-006 ]
7425 : [ 6.38506e-006 ]
7426 : [ 6.97689e-006 ]
7427 : [ 7.57911e-006 ]
7428 : [ 6.7685e-006  ]
7429 : [ 6.98699e-006 ]
7430 : [ 8.89348e-006 ]
7431 : [ 6.9962e-006  ]
7432 : [ 7.14105e-006 ]
7433 : [ 6.57325e-006 ]
7434 : [ 8.42741e-006 ]
7435 : [ 1.11515e-005 ]
7436 : [ 6.41143e-006 ]
7437 : [ 6.34324e-006 ]
7438 : [ 8.35289e-006 ]
7439 : [ 7.09116e-006 ]
7440 : [ 6.65857e-006 ]
7441 : [ 8.56389e-006 ]
7442 : [ 6.23585e-006 ]
7443 : [ 7.8647e-006  ]
7444 : [ 7.36357e-006 ]
7445 : [ 8.79552e-006 ]
7446 : [ 6.28549e-006 ]
7447 : [ 8.6713e-006  ]
7448 : [ 1.00706e-005 ]
7449 : [ 6.4417e-006  ]
7450 : [ 8.30929e-006 ]
7451 : [ 9.02338e-006 ]
7452 : [ 6.27579e-006 ]
7453 : [ 7.11393e-006 ]
7454 : [ 8.30869e-006 ]
7455 : [ 8.06497e-006 ]
7456 : [ 7.82051e-006 ]
7457 : [ 7.00614e-006 ]
7458 : [ 1.13529e-005 ]
7459 : [ 7.03599e-006 ]
7460 : [ 8.04692e-006 ]
7461 : [ 9.60066e-006 ]
7462 : [ 9.73942e-006 ]
7463 : [ 6.47568e-006 ]
7464 : [ 6.47309e-006 ]
7465 : [ 6.3135e-006  ]
7466 : [ 8.60057e-006 ]
7467 : [ 6.8831e-006  ]
7468 : [ 9.66502e-006 ]
7469 : [ 6.67217e-006 ]
7470 : [ 7.67057e-006 ]
7471 : [ 1.11785e-005 ]
7472 : [ 6.70052e-006 ]
7473 : [ 7.90834e-006 ]
7474 : [ 7.0498e-006  ]
7475 : [ 6.68036e-006 ]
7476 : [ 9.11101e-006 ]
7477 : [ 6.7645e-006  ]
7478 : [ 8.89437e-006 ]
7479 : [ 6.48574e-006 ]
7480 : [ 6.23256e-006 ]
7481 : [ 8.44864e-006 ]
7482 : [ 6.32037e-006 ]
7483 : [ 7.38869e-006 ]
7484 : [ 6.31875e-006 ]
7485 : [ 8.24253e-006 ]
7486 : [ 6.58889e-006 ]
7487 : [ 6.10066e-006 ]
7488 : [ 6.59496e-006 ]
7489 : [ 6.6805e-006  ]
7490 : [ 6.76113e-006 ]
7491 : [ 1.01648e-005 ]
7492 : [ 7.13859e-006 ]
7493 : [ 7.20991e-006 ]
7494 : [ 6.73626e-006 ]
7495 : [ 9.09522e-006 ]
7496 : [ 6.2728e-006  ]
7497 : [ 9.87012e-006 ]
7498 : [ 7.02047e-006 ]
7499 : [ 8.79344e-006 ]
7500 : [ 7.03796e-006 ]
7501 : [ 8.85787e-006 ]
7502 : [ 8.85185e-006 ]
7503 : [ 8.37412e-006 ]
7504 : [ 6.32628e-006 ]
7505 : [ 6.05931e-006 ]
7506 : [ 6.26073e-006 ]
7507 : [ 6.35203e-006 ]
7508 : [ 8.69631e-006 ]
7509 : [ 7.18186e-006 ]
7510 : [ 9.12275e-006 ]
7511 : [ 6.44755e-006 ]
7512 : [ 1.07253e-005 ]
7513 : [ 8.45071e-006 ]
7514 : [ 8.11189e-006 ]
7515 : [ 6.51572e-006 ]
7516 : [ 8.89284e-006 ]
7517 : [ 8.24163e-006 ]
7518 : [ 6.47826e-006 ]
7519 : [ 6.14924e-006 ]
7520 : [ 9.78636e-006 ]
7521 : [ 9.04175e-006 ]
7522 : [ 6.46249e-006 ]
7523 : [ 6.65886e-006 ]
7524 : [ 6.86314e-006 ]
7525 : [ 1.10142e-005 ]
7526 : [ 6.79396e-006 ]
7527 : [ 6.48896e-006 ]
7528 : [ 7.01442e-006 ]
7529 : [ 8.96062e-006 ]
7530 : [ 6.68947e-006 ]
7531 : [ 6.53816e-006 ]
7532 : [ 6.40998e-006 ]
7533 : [ 8.34469e-006 ]
7534 : [ 7.20688e-006 ]
7535 : [ 9.25172e-006 ]
7536 : [ 6.59856e-006 ]
7537 : [ 9.75561e-006 ]
7538 : [ 6.56845e-006 ]
7539 : [ 1.06707e-005 ]
7540 : [ 8.01812e-006 ]
7541 : [ 6.61035e-006 ]
7542 : [ 6.65196e-006 ]
7543 : [ 7.74074e-006 ]
7544 : [ 7.15065e-006 ]
7545 : [ 7.72105e-006 ]
7546 : [ 6.83969e-006 ]
7547 : [ 1.09467e-005 ]
7548 : [ 8.61396e-006 ]
7549 : [ 6.55481e-006 ]
7550 : [ 7.37231e-006 ]
7551 : [ 7.13924e-006 ]
7552 : [ 6.3508e-006  ]
7553 : [ 6.92156e-006 ]
7554 : [ 7.62998e-006 ]
7555 : [ 7.31473e-006 ]
7556 : [ 9.64178e-006 ]
7557 : [ 6.53138e-006 ]
7558 : [ 6.65573e-006 ]
7559 : [ 6.42703e-006 ]
7560 : [ 6.598e-006   ]
7561 : [ 7.98108e-006 ]
7562 : [ 1.09132e-005 ]
7563 : [ 6.57444e-006 ]
7564 : [ 7.39776e-006 ]
7565 : [ 7.57224e-006 ]
7566 : [ 6.81953e-006 ]
7567 : [ 7.81832e-006 ]
7568 : [ 1.11335e-005 ]
7569 : [ 6.54441e-006 ]
7570 : [ 6.60996e-006 ]
7571 : [ 9.47034e-006 ]
7572 : [ 6.17739e-006 ]
7573 : [ 6.8171e-006  ]
7574 : [ 1.02704e-005 ]
7575 : [ 6.49068e-006 ]
7576 : [ 8.06915e-006 ]
7577 : [ 9.01551e-006 ]
7578 : [ 7.81591e-006 ]
7579 : [ 7.54841e-006 ]
7580 : [ 6.51713e-006 ]
7581 : [ 6.46624e-006 ]
7582 : [ 6.29124e-006 ]
7583 : [ 6.48002e-006 ]
7584 : [ 1.0569e-005  ]
7585 : [ 9.90019e-006 ]
7586 : [ 7.66799e-006 ]
7587 : [ 6.88564e-006 ]
7588 : [ 9.96053e-006 ]
7589 : [ 6.33919e-006 ]
7590 : [ 9.79338e-006 ]
7591 : [ 7.92352e-006 ]
7592 : [ 8.32567e-006 ]
7593 : [ 6.67723e-006 ]
7594 : [ 1.06697e-005 ]
7595 : [ 1.02265e-005 ]
7596 : [ 7.14683e-006 ]
7597 : [ 7.40818e-006 ]
7598 : [ 6.4634e-006  ]
7599 : [ 8.8799e-006  ]
7600 : [ 6.40651e-006 ]
7601 : [ 1.11162e-005 ]
7602 : [ 1.01481e-005 ]
7603 : [ 8.5943e-006  ]
7604 : [ 8.53698e-006 ]
7605 : [ 1.13657e-005 ]
7606 : [ 1.05953e-005 ]
7607 : [ 1.09365e-005 ]
7608 : [ 9.81353e-006 ]
7609 : [ 9.61731e-006 ]
7610 : [ 7.96067e-006 ]
7611 : [ 8.72035e-006 ]
7612 : [ 7.11332e-006 ]
7613 : [ 6.98841e-006 ]
7614 : [ 9.71932e-006 ]
7615 : [ 6.65366e-006 ]
7616 : [ 6.86288e-006 ]
7617 : [ 6.92142e-006 ]
7618 : [ 1.13832e-005 ]
7619 : [ 7.10753e-006 ]
7620 : [ 6.28746e-006 ]
7621 : [ 6.8892e-006  ]
7622 : [ 8.85994e-006 ]
7623 : [ 9.71123e-006 ]
7624 : [ 6.55333e-006 ]
7625 : [ 6.59051e-006 ]
7626 : [ 6.53938e-006 ]
7627 : [ 9.58256e-006 ]
7628 : [ 7.73378e-006 ]
7629 : [ 6.78157e-006 ]
7630 : [ 7.87995e-006 ]
7631 : [ 7.56285e-006 ]
7632 : [ 7.03139e-006 ]
7633 : [ 6.48503e-006 ]
7634 : [ 9.9747e-006  ]
7635 : [ 9.92414e-006 ]
7636 : [ 7.17954e-006 ]
7637 : [ 6.24232e-006 ]
7638 : [ 6.11223e-006 ]
7639 : [ 7.90054e-006 ]
7640 : [ 6.34216e-006 ]
7641 : [ 7.73435e-006 ]
7642 : [ 6.41805e-006 ]
7643 : [ 8.91102e-006 ]
7644 : [ 6.52161e-006 ]
7645 : [ 7.74966e-006 ]
7646 : [ 6.89444e-006 ]
7647 : [ 1.06898e-005 ]
7648 : [ 6.95082e-006 ]
7649 : [ 6.52928e-006 ]
7650 : [ 9.58301e-006 ]
7651 : [ 6.68986e-006 ]
7652 : [ 9.47725e-006 ]
7653 : [ 7.10807e-006 ]
7654 : [ 6.59441e-006 ]
7655 : [ 7.42949e-006 ]
7656 : [ 8.0303e-006  ]
7657 : [ 6.28356e-006 ]
7658 : [ 6.37292e-006 ]
7659 : [ 6.35913e-006 ]
7660 : [ 9.99927e-006 ]
7661 : [ 6.62659e-006 ]
7662 : [ 7.38469e-006 ]
7663 : [ 6.6763e-006  ]
7664 : [ 9.07267e-006 ]
7665 : [ 7.75306e-006 ]
7666 : [ 7.59516e-006 ]
7667 : [ 6.80457e-006 ]
7668 : [ 6.75072e-006 ]
7669 : [ 6.32752e-006 ]
7670 : [ 8.57515e-006 ]
7671 : [ 7.10282e-006 ]
7672 : [ 7.9226e-006  ]
7673 : [ 9.64481e-006 ]
7674 : [ 8.99135e-006 ]
7675 : [ 6.32462e-006 ]
7676 : [ 6.83627e-006 ]
7677 : [ 7.70087e-006 ]
7678 : [ 6.71063e-006 ]
7679 : [ 6.38232e-006 ]
7680 : [ 9.73431e-006 ]
7681 : [ 7.92239e-006 ]
7682 : [ 1.08963e-005 ]
7683 : [ 6.237e-006   ]
7684 : [ 7.15778e-006 ]
7685 : [ 6.66832e-006 ]
7686 : [ 7.52167e-006 ]
7687 : [ 7.15509e-006 ]
7688 : [ 8.71036e-006 ]
7689 : [ 6.86931e-006 ]
7690 : [ 6.64966e-006 ]
7691 : [ 6.52539e-006 ]
7692 : [ 9.35823e-006 ]
7693 : [ 6.46932e-006 ]
7694 : [ 8.61481e-006 ]
7695 : [ 8.70466e-006 ]
7696 : [ 8.09173e-006 ]
7697 : [ 8.88553e-006 ]
7698 : [ 6.64881e-006 ]
7699 : [ 7.67714e-006 ]
7700 : [ 7.18687e-006 ]
7701 : [ 6.25141e-006 ]
7702 : [ 7.64365e-006 ]
7703 : [ 8.80612e-006 ]
7704 : [ 7.16369e-006 ]
7705 : [ 7.82742e-006 ]
7706 : [ 6.87368e-006 ]
7707 : [ 6.56213e-006 ]
7708 : [ 7.39569e-006 ]
7709 : [ 6.55972e-006 ]
7710 : [ 6.18814e-006 ]
7711 : [ 6.64979e-006 ]
7712 : [ 6.99398e-006 ]
7713 : [ 6.48987e-006 ]
7714 : [ 9.63269e-006 ]
7715 : [ 1.06019e-005 ]
7716 : [ 7.21386e-006 ]
7717 : [ 7.72807e-006 ]
7718 : [ 7.40233e-006 ]
7719 : [ 6.49188e-006 ]
7720 : [ 7.6499e-006  ]
7721 : [ 6.23794e-006 ]
7722 : [ 7.42352e-006 ]
7723 : [ 6.45033e-006 ]
7724 : [ 8.28261e-006 ]
7725 : [ 7.74127e-006 ]
7726 : [ 8.63626e-006 ]
7727 : [ 6.57552e-006 ]
7728 : [ 6.98883e-006 ]
7729 : [ 8.0018e-006  ]
7730 : [ 8.54122e-006 ]
7731 : [ 9.76986e-006 ]
7732 : [ 6.39976e-006 ]
7733 : [ 6.56459e-006 ]
7734 : [ 6.56097e-006 ]
7735 : [ 6.33141e-006 ]
7736 : [ 6.89147e-006 ]
7737 : [ 8.49463e-006 ]
7738 : [ 6.79981e-006 ]
7739 : [ 6.82619e-006 ]
7740 : [ 6.94837e-006 ]
7741 : [ 7.58588e-006 ]
7742 : [ 6.61779e-006 ]
7743 : [ 9.85658e-006 ]
7744 : [ 9.98183e-006 ]
7745 : [ 8.44215e-006 ]
7746 : [ 6.84744e-006 ]
7747 : [ 7.74417e-006 ]
7748 : [ 9.46669e-006 ]
7749 : [ 8.88445e-006 ]
7750 : [ 1.01815e-005 ]
7751 : [ 8.63535e-006 ]
7752 : [ 9.59215e-006 ]
7753 : [ 6.70699e-006 ]
7754 : [ 6.16882e-006 ]
7755 : [ 8.35114e-006 ]
7756 : [ 1.07376e-005 ]
7757 : [ 6.29632e-006 ]
7758 : [ 7.14973e-006 ]
7759 : [ 1.0784e-005  ]
7760 : [ 6.44298e-006 ]
7761 : [ 7.38417e-006 ]
7762 : [ 6.63087e-006 ]
7763 : [ 1.08304e-005 ]
7764 : [ 6.25974e-006 ]
7765 : [ 6.85876e-006 ]
7766 : [ 6.24067e-006 ]
7767 : [ 9.1863e-006  ]
7768 : [ 8.5453e-006  ]
7769 : [ 7.73994e-006 ]
7770 : [ 5.96956e-006 ]
7771 : [ 6.38475e-006 ]
7772 : [ 6.35434e-006 ]
7773 : [ 6.49949e-006 ]
7774 : [ 5.9929e-006  ]
7775 : [ 6.25856e-006 ]
7776 : [ 8.09173e-006 ]
7777 : [ 9.69327e-006 ]
7778 : [ 9.7591e-006  ]
7779 : [ 6.52207e-006 ]
7780 : [ 6.56524e-006 ]
7781 : [ 6.64678e-006 ]
7782 : [ 1.09459e-005 ]
7783 : [ 6.5426e-006  ]
7784 : [ 8.36042e-006 ]
7785 : [ 6.36462e-006 ]
7786 : [ 6.65118e-006 ]
7787 : [ 6.38496e-006 ]
7788 : [ 9.37057e-006 ]
7789 : [ 7.29553e-006 ]
7790 : [ 8.16324e-006 ]
7791 : [ 1.08127e-005 ]
7792 : [ 9.10882e-006 ]
7793 : [ 1.06203e-005 ]
7794 : [ 7.89412e-006 ]
7795 : [ 9.11295e-006 ]
7796 : [ 9.2426e-006  ]
7797 : [ 6.44119e-006 ]
7798 : [ 9.28099e-006 ]
7799 : [ 9.16492e-006 ]
7800 : [ 1.09081e-005 ]
7801 : [ 8.01942e-006 ]
7802 : [ 7.81857e-006 ]
7803 : [ 6.38305e-006 ]
7804 : [ 6.42359e-006 ]
7805 : [ 1.09254e-005 ]
7806 : [ 6.42213e-006 ]
7807 : [ 7.25217e-006 ]
7808 : [ 7.75796e-006 ]
7809 : [ 6.63345e-006 ]
7810 : [ 6.94115e-006 ]
7811 : [ 1.03807e-005 ]
7812 : [ 6.87797e-006 ]
7813 : [ 7.12154e-006 ]
7814 : [ 1.00044e-005 ]
7815 : [ 8.88376e-006 ]
7816 : [ 6.96406e-006 ]
7817 : [ 6.62074e-006 ]
7818 : [ 7.97351e-006 ]
7819 : [ 6.39721e-006 ]
7820 : [ 8.51533e-006 ]
7821 : [ 1.02764e-005 ]
7822 : [ 6.41334e-006 ]
7823 : [ 1.11237e-005 ]
7824 : [ 6.77791e-006 ]
7825 : [ 6.5818e-006  ]
7826 : [ 9.62929e-006 ]
7827 : [ 6.4973e-006  ]
7828 : [ 6.68372e-006 ]
7829 : [ 9.17213e-006 ]
7830 : [ 7.02881e-006 ]
7831 : [ 8.30931e-006 ]
7832 : [ 6.95022e-006 ]
7833 : [ 9.73591e-006 ]
7834 : [ 6.53627e-006 ]
7835 : [ 7.23195e-006 ]
7836 : [ 7.72195e-006 ]
7837 : [ 8.00633e-006 ]
7838 : [ 6.57509e-006 ]
7839 : [ 6.58882e-006 ]
7840 : [ 6.25661e-006 ]
7841 : [ 8.16609e-006 ]
7842 : [ 1.04417e-005 ]
7843 : [ 8.4263e-006  ]
7844 : [ 6.71953e-006 ]
7845 : [ 6.40597e-006 ]
7846 : [ 1.13983e-005 ]
7847 : [ 7.14157e-006 ]
7848 : [ 7.96499e-006 ]
7849 : [ 8.54524e-006 ]
7850 : [ 1.06215e-005 ]
7851 : [ 6.18222e-006 ]
7852 : [ 6.67481e-006 ]
7853 : [ 6.66338e-006 ]
7854 : [ 6.34854e-006 ]
7855 : [ 9.85649e-006 ]
7856 : [ 6.48192e-006 ]
7857 : [ 7.95607e-006 ]
7858 : [ 6.67067e-006 ]
7859 : [ 9.19534e-006 ]
7860 : [ 6.52044e-006 ]
7861 : [ 7.12166e-006 ]
7862 : [ 6.60352e-006 ]
7863 : [ 7.54781e-006 ]
7864 : [ 7.20569e-006 ]
7865 : [ 8.92775e-006 ]
7866 : [ 9.4423e-006  ]
7867 : [ 8.11886e-006 ]
7868 : [ 6.90433e-006 ]
7869 : [ 1.04204e-005 ]
7870 : [ 6.73568e-006 ]
7871 : [ 8.7278e-006  ]
7872 : [ 6.70944e-006 ]
7873 : [ 7.3474e-006  ]
7874 : [ 1.02665e-005 ]
7875 : [ 6.371e-006   ]
7876 : [ 9.50919e-006 ]
7877 : [ 7.58067e-006 ]
7878 : [ 7.09221e-006 ]
7879 : [ 6.68625e-006 ]
7880 : [ 6.75447e-006 ]
7881 : [ 9.47439e-006 ]
7882 : [ 6.26598e-006 ]
7883 : [ 6.40026e-006 ]
7884 : [ 8.43758e-006 ]
7885 : [ 6.37515e-006 ]
7886 : [ 6.5392e-006  ]
7887 : [ 1.10335e-005 ]
7888 : [ 8.19029e-006 ]
7889 : [ 6.88244e-006 ]
7890 : [ 8.77876e-006 ]
7891 : [ 1.05341e-005 ]
7892 : [ 7.68111e-006 ]
7893 : [ 8.0098e-006  ]
7894 : [ 6.41411e-006 ]
7895 : [ 7.78366e-006 ]
7896 : [ 6.36485e-006 ]
7897 : [ 6.93834e-006 ]
7898 : [ 9.37799e-006 ]
7899 : [ 1.02685e-005 ]
7900 : [ 8.61026e-006 ]
7901 : [ 6.30964e-006 ]
7902 : [ 8.67687e-006 ]
7903 : [ 9.97885e-006 ]
7904 : [ 9.11836e-006 ]
7905 : [ 6.45281e-006 ]
7906 : [ 9.83102e-006 ]
7907 : [ 6.52264e-006 ]
7908 : [ 6.41477e-006 ]
7909 : [ 9.07387e-006 ]
7910 : [ 9.57032e-006 ]
7911 : [ 9.98166e-006 ]
7912 : [ 6.82474e-006 ]
7913 : [ 1.04987e-005 ]
7914 : [ 6.66307e-006 ]
7915 : [ 6.79006e-006 ]
7916 : [ 6.53808e-006 ]
7917 : [ 9.00798e-006 ]
7918 : [ 6.27861e-006 ]
7919 : [ 9.08341e-006 ]
7920 : [ 6.68402e-006 ]
7921 : [ 7.34665e-006 ]
7922 : [ 8.63833e-006 ]
7923 : [ 7.66809e-006 ]
7924 : [ 6.56544e-006 ]
7925 : [ 9.84779e-006 ]
7926 : [ 6.25602e-006 ]
7927 : [ 9.68592e-006 ]
7928 : [ 6.33003e-006 ]
7929 : [ 6.03613e-006 ]
7930 : [ 6.37322e-006 ]
7931 : [ 6.31875e-006 ]
7932 : [ 6.89249e-006 ]
7933 : [ 9.13918e-006 ]
7934 : [ 8.88899e-006 ]
7935 : [ 7.5986e-006  ]
7936 : [ 7.98418e-006 ]
7937 : [ 8.20766e-006 ]
7938 : [ 6.42962e-006 ]
7939 : [ 7.43661e-006 ]
7940 : [ 6.75839e-006 ]
7941 : [ 6.51883e-006 ]
7942 : [ 6.18089e-006 ]
7943 : [ 8.39514e-006 ]
7944 : [ 6.44092e-006 ]
7945 : [ 7.39008e-006 ]
7946 : [ 9.00115e-006 ]
7947 : [ 8.6239e-006  ]
7948 : [ 8.3506e-006  ]
7949 : [ 6.50276e-006 ]
7950 : [ 8.56422e-006 ]
7951 : [ 6.99531e-006 ]
7952 : [ 7.52106e-006 ]
7953 : [ 6.27377e-006 ]
7954 : [ 6.61445e-006 ]
7955 : [ 6.56606e-006 ]
7956 : [ 9.34746e-006 ]
7957 : [ 1.0879e-005  ]
7958 : [ 1.02613e-005 ]
7959 : [ 6.5634e-006  ]
7960 : [ 6.30075e-006 ]
7961 : [ 6.90146e-006 ]
7962 : [ 8.89617e-006 ]
7963 : [ 8.77883e-006 ]
7964 : [ 8.57198e-006 ]
7965 : [ 6.74851e-006 ]
7966 : [ 6.08505e-006 ]
7967 : [ 8.00444e-006 ]
7968 : [ 1.10804e-005 ]
7969 : [ 7.64514e-006 ]
7970 : [ 6.57549e-006 ]
7971 : [ 6.77545e-006 ]
7972 : [ 7.67137e-006 ]
7973 : [ 9.83154e-006 ]
7974 : [ 6.63109e-006 ]
7975 : [ 6.73341e-006 ]
7976 : [ 9.09868e-006 ]
7977 : [ 6.53744e-006 ]
7978 : [ 9.4967e-006  ]
7979 : [ 8.71007e-006 ]
7980 : [ 7.73568e-006 ]
7981 : [ 9.80244e-006 ]
7982 : [ 6.68829e-006 ]
7983 : [ 9.01783e-006 ]
7984 : [ 8.22823e-006 ]
7985 : [ 6.37565e-006 ]
7986 : [ 1.04061e-005 ]
7987 : [ 6.47171e-006 ]
7988 : [ 7.16231e-006 ]
7989 : [ 6.45988e-006 ]
7990 : [ 7.92263e-006 ]
7991 : [ 6.41699e-006 ]
7992 : [ 1.05449e-005 ]
7993 : [ 8.16422e-006 ]
7994 : [ 7.04677e-006 ]
7995 : [ 6.1728e-006  ]
7996 : [ 7.55251e-006 ]
7997 : [ 6.41303e-006 ]
7998 : [ 1.00166e-005 ]
7999 : [ 6.24751e-006 ]
8000 : [ 6.75253e-006 ]
8001 : [ 7.50315e-006 ]
8002 : [ 9.50629e-006 ]
8003 : [ 6.45407e-006 ]
8004 : [ 7.25713e-006 ]
8005 : [ 9.90317e-006 ]
8006 : [ 8.17429e-006 ]
8007 : [ 7.38446e-006 ]
8008 : [ 9.91053e-006 ]
8009 : [ 8.49699e-006 ]
8010 : [ 9.94744e-006 ]
8011 : [ 1.03064e-005 ]
8012 : [ 8.87383e-006 ]
8013 : [ 6.4243e-006  ]
8014 : [ 1.10443e-005 ]
8015 : [ 9.1332e-006  ]
8016 : [ 8.31974e-006 ]
8017 : [ 7.6827e-006  ]
8018 : [ 7.6978e-006  ]
8019 : [ 6.63346e-006 ]
8020 : [ 6.36268e-006 ]
8021 : [ 8.79674e-006 ]
8022 : [ 6.23929e-006 ]
8023 : [ 8.65551e-006 ]
8024 : [ 7.55714e-006 ]
8025 : [ 7.60022e-006 ]
8026 : [ 9.3439e-006  ]
8027 : [ 6.9603e-006  ]
8028 : [ 8.85934e-006 ]
8029 : [ 6.46449e-006 ]
8030 : [ 6.59715e-006 ]
8031 : [ 7.10942e-006 ]
8032 : [ 1.12634e-005 ]
8033 : [ 1.02387e-005 ]
8034 : [ 6.29934e-006 ]
8035 : [ 9.38062e-006 ]
8036 : [ 6.22311e-006 ]
8037 : [ 1.13796e-005 ]
8038 : [ 6.66686e-006 ]
8039 : [ 6.71509e-006 ]
8040 : [ 9.76435e-006 ]
8041 : [ 7.90392e-006 ]
8042 : [ 6.08057e-006 ]
8043 : [ 7.17394e-006 ]
8044 : [ 6.52248e-006 ]
8045 : [ 7.39542e-006 ]
8046 : [ 8.73104e-006 ]
8047 : [ 6.82947e-006 ]
8048 : [ 7.63381e-006 ]
8049 : [ 6.13197e-006 ]
8050 : [ 6.25177e-006 ]
8051 : [ 7.15928e-006 ]
8052 : [ 1.03263e-005 ]
8053 : [ 6.28239e-006 ]
8054 : [ 6.67655e-006 ]
8055 : [ 7.69995e-006 ]
8056 : [ 6.3486e-006  ]
8057 : [ 8.46817e-006 ]
8058 : [ 8.96277e-006 ]
8059 : [ 6.65808e-006 ]
8060 : [ 8.81664e-006 ]
8061 : [ 6.26604e-006 ]
8062 : [ 6.47198e-006 ]
8063 : [ 9.3724e-006  ]
8064 : [ 6.90931e-006 ]
8065 : [ 6.26506e-006 ]
8066 : [ 6.3985e-006  ]
8067 : [ 1.09681e-005 ]
8068 : [ 6.82747e-006 ]
8069 : [ 1.01607e-005 ]
8070 : [ 6.36942e-006 ]
8071 : [ 6.73385e-006 ]
8072 : [ 7.25151e-006 ]
8073 : [ 6.8517e-006  ]
8074 : [ 6.81207e-006 ]
8075 : [ 8.84657e-006 ]
8076 : [ 1.00053e-005 ]
8077 : [ 7.24978e-006 ]
8078 : [ 7.17327e-006 ]
8079 : [ 7.36867e-006 ]
8080 : [ 8.44132e-006 ]
8081 : [ 9.0976e-006  ]
8082 : [ 6.95238e-006 ]
8083 : [ 6.41229e-006 ]
8084 : [ 7.87882e-006 ]
8085 : [ 7.05935e-006 ]
8086 : [ 6.16728e-006 ]
8087 : [ 7.02058e-006 ]
8088 : [ 1.0551e-005  ]
8089 : [ 7.9043e-006  ]
8090 : [ 1.02654e-005 ]
8091 : [ 6.20909e-006 ]
8092 : [ 8.3414e-006  ]
8093 : [ 6.70894e-006 ]
8094 : [ 7.24267e-006 ]
8095 : [ 7.26416e-006 ]
8096 : [ 6.54138e-006 ]
8097 : [ 6.31428e-006 ]
8098 : [ 6.32893e-006 ]
8099 : [ 6.24902e-006 ]
8100 : [ 6.51364e-006 ]
8101 : [ 6.57473e-006 ]
8102 : [ 6.61087e-006 ]
8103 : [ 8.66887e-006 ]
8104 : [ 1.078e-005   ]
8105 : [ 7.5366e-006  ]
8106 : [ 6.37761e-006 ]
8107 : [ 7.3839e-006  ]
8108 : [ 6.773e-006   ]
8109 : [ 8.35622e-006 ]
8110 : [ 6.88423e-006 ]
8111 : [ 6.56937e-006 ]
8112 : [ 7.87918e-006 ]
8113 : [ 9.28831e-006 ]
8114 : [ 6.90296e-006 ]
8115 : [ 8.00243e-006 ]
8116 : [ 8.27318e-006 ]
8117 : [ 6.50704e-006 ]
8118 : [ 6.72683e-006 ]
8119 : [ 9.39469e-006 ]
8120 : [ 6.46398e-006 ]
8121 : [ 1.07414e-005 ]
8122 : [ 1.07938e-005 ]
8123 : [ 6.31726e-006 ]
8124 : [ 8.49903e-006 ]
8125 : [ 8.62839e-006 ]
8126 : [ 6.56454e-006 ]
8127 : [ 7.21097e-006 ]
8128 : [ 1.05437e-005 ]
8129 : [ 8.00328e-006 ]
8130 : [ 6.36248e-006 ]
8131 : [ 8.03744e-006 ]
8132 : [ 6.6151e-006  ]
8133 : [ 6.8577e-006  ]
8134 : [ 9.34211e-006 ]
8135 : [ 1.06651e-005 ]
8136 : [ 6.44845e-006 ]
8137 : [ 8.62018e-006 ]
8138 : [ 6.37982e-006 ]
8139 : [ 7.51441e-006 ]
8140 : [ 8.05688e-006 ]
8141 : [ 6.3895e-006  ]
8142 : [ 7.5334e-006  ]
8143 : [ 7.36232e-006 ]
8144 : [ 1.08092e-005 ]
8145 : [ 9.718e-006   ]
8146 : [ 9.17304e-006 ]
8147 : [ 6.03008e-006 ]
8148 : [ 6.28466e-006 ]
8149 : [ 1.05115e-005 ]
8150 : [ 6.3238e-006  ]
8151 : [ 6.24706e-006 ]
8152 : [ 6.27714e-006 ]
8153 : [ 7.24729e-006 ]
8154 : [ 1.08401e-005 ]
8155 : [ 6.63873e-006 ]
8156 : [ 8.75564e-006 ]
8157 : [ 8.15775e-006 ]
8158 : [ 6.39799e-006 ]
8159 : [ 7.44879e-006 ]
8160 : [ 9.5029e-006  ]
8161 : [ 6.4199e-006  ]
8162 : [ 6.42366e-006 ]
8163 : [ 6.49838e-006 ]
8164 : [ 6.37873e-006 ]
8165 : [ 1.09997e-005 ]
8166 : [ 6.90204e-006 ]
8167 : [ 8.49544e-006 ]
8168 : [ 7.45016e-006 ]
8169 : [ 9.13067e-006 ]
8170 : [ 6.47858e-006 ]
8171 : [ 7.51842e-006 ]
8172 : [ 6.54879e-006 ]
8173 : [ 6.8201e-006  ]
8174 : [ 6.37964e-006 ]
8175 : [ 1.08179e-005 ]
8176 : [ 6.94367e-006 ]
8177 : [ 9.44886e-006 ]
8178 : [ 7.11061e-006 ]
8179 : [ 9.68441e-006 ]
8180 : [ 6.2144e-006  ]
8181 : [ 9.2567e-006  ]
8182 : [ 6.62597e-006 ]
8183 : [ 6.35672e-006 ]
8184 : [ 7.22589e-006 ]
8185 : [ 7.18745e-006 ]
8186 : [ 1.02564e-005 ]
8187 : [ 7.38771e-006 ]
8188 : [ 6.41939e-006 ]
8189 : [ 6.32488e-006 ]
8190 : [ 1.02656e-005 ]
8191 : [ 6.76105e-006 ]
8192 : [ 7.3608e-006  ]
8193 : [ 6.53052e-006 ]
8194 : [ 7.19278e-006 ]
8195 : [ 7.34156e-006 ]
8196 : [ 8.13363e-006 ]
8197 : [ 7.44931e-006 ]
8198 : [ 6.94851e-006 ]
8199 : [ 6.46971e-006 ]
8200 : [ 9.48656e-006 ]
8201 : [ 7.24568e-006 ]
8202 : [ 6.31935e-006 ]
8203 : [ 6.57527e-006 ]
8204 : [ 6.71974e-006 ]
8205 : [ 7.37354e-006 ]
8206 : [ 7.65018e-006 ]
8207 : [ 9.99627e-006 ]
8208 : [ 7.65197e-006 ]
8209 : [ 6.34373e-006 ]
8210 : [ 8.31045e-006 ]
8211 : [ 8.01251e-006 ]
8212 : [ 7.75087e-006 ]
8213 : [ 7.54369e-006 ]
8214 : [ 8.2372e-006  ]
8215 : [ 6.60334e-006 ]
8216 : [ 7.35323e-006 ]
8217 : [ 1.04823e-005 ]
8218 : [ 7.94959e-006 ]
8219 : [ 7.55623e-006 ]
8220 : [ 6.38922e-006 ]
8221 : [ 1.02678e-005 ]
8222 : [ 6.7709e-006  ]
8223 : [ 8.19072e-006 ]
8224 : [ 6.49455e-006 ]
8225 : [ 1.09178e-005 ]
8226 : [ 7.20274e-006 ]
8227 : [ 8.38777e-006 ]
8228 : [ 8.0884e-006  ]
8229 : [ 1.04636e-005 ]
8230 : [ 6.5314e-006  ]
8231 : [ 8.38169e-006 ]
8232 : [ 7.43589e-006 ]
8233 : [ 6.77773e-006 ]
8234 : [ 8.8383e-006  ]
8235 : [ 9.90474e-006 ]
8236 : [ 6.94316e-006 ]
8237 : [ 7.6833e-006  ]
8238 : [ 6.808e-006   ]
8239 : [ 6.76969e-006 ]
8240 : [ 8.43771e-006 ]
8241 : [ 6.69783e-006 ]
8242 : [ 7.39488e-006 ]
8243 : [ 1.03613e-005 ]
8244 : [ 6.45228e-006 ]
8245 : [ 7.46004e-006 ]
8246 : [ 7.89681e-006 ]
8247 : [ 1.03538e-005 ]
8248 : [ 6.9242e-006  ]
8249 : [ 7.26294e-006 ]
8250 : [ 6.27706e-006 ]
8251 : [ 9.04193e-006 ]
8252 : [ 6.75963e-006 ]
8253 : [ 9.85791e-006 ]
8254 : [ 9.54129e-006 ]
8255 : [ 1.03406e-005 ]
8256 : [ 6.81684e-006 ]
8257 : [ 7.23492e-006 ]
8258 : [ 8.45721e-006 ]
8259 : [ 6.46442e-006 ]
8260 : [ 7.92364e-006 ]
8261 : [ 6.28024e-006 ]
8262 : [ 6.86366e-006 ]
8263 : [ 7.5176e-006  ]
8264 : [ 8.20611e-006 ]
8265 : [ 6.12697e-006 ]
8266 : [ 7.93218e-006 ]
8267 : [ 6.65373e-006 ]
8268 : [ 7.19573e-006 ]
8269 : [ 6.77966e-006 ]
8270 : [ 8.5254e-006  ]
8271 : [ 7.625e-006   ]
8272 : [ 6.56617e-006 ]
8273 : [ 6.46648e-006 ]
8274 : [ 6.72158e-006 ]
8275 : [ 7.4948e-006  ]
8276 : [ 8.40663e-006 ]
8277 : [ 7.86617e-006 ]
8278 : [ 1.03273e-005 ]
8279 : [ 9.98613e-006 ]
8280 : [ 6.79108e-006 ]
8281 : [ 7.18623e-006 ]
8282 : [ 8.80938e-006 ]
8283 : [ 1.02115e-005 ]
8284 : [ 6.44951e-006 ]
8285 : [ 6.44075e-006 ]
8286 : [ 7.9063e-006  ]
8287 : [ 8.77934e-006 ]
8288 : [ 6.42636e-006 ]
8289 : [ 7.98809e-006 ]
8290 : [ 6.95399e-006 ]
8291 : [ 6.63643e-006 ]
8292 : [ 7.04086e-006 ]
8293 : [ 6.66337e-006 ]
8294 : [ 6.90532e-006 ]
8295 : [ 7.15658e-006 ]
8296 : [ 7.77343e-006 ]
8297 : [ 8.6847e-006  ]
8298 : [ 7.99106e-006 ]
8299 : [ 6.7124e-006  ]
8300 : [ 6.76903e-006 ]
8301 : [ 7.33367e-006 ]
8302 : [ 6.43901e-006 ]
8303 : [ 1.00694e-005 ]
8304 : [ 7.3211e-006  ]
8305 : [ 8.47947e-006 ]
8306 : [ 8.08448e-006 ]
8307 : [ 8.58763e-006 ]
8308 : [ 9.97828e-006 ]
8309 : [ 9.55918e-006 ]
8310 : [ 6.65762e-006 ]
8311 : [ 9.27088e-006 ]
8312 : [ 6.5948e-006  ]
8313 : [ 6.72766e-006 ]
8314 : [ 7.2687e-006  ]
8315 : [ 6.74396e-006 ]
8316 : [ 6.7756e-006  ]
8317 : [ 9.36995e-006 ]
8318 : [ 6.69671e-006 ]
8319 : [ 8.12351e-006 ]
8320 : [ 1.02737e-005 ]
8321 : [ 6.88884e-006 ]
8322 : [ 8.29628e-006 ]
8323 : [ 9.10387e-006 ]
8324 : [ 7.23761e-006 ]
8325 : [ 6.49413e-006 ]
8326 : [ 9.42145e-006 ]
8327 : [ 7.08898e-006 ]
8328 : [ 6.52489e-006 ]
8329 : [ 6.38594e-006 ]
8330 : [ 1.12036e-005 ]
8331 : [ 9.68498e-006 ]
8332 : [ 7.51888e-006 ]
8333 : [ 8.45791e-006 ]
8334 : [ 8.3083e-006  ]
8335 : [ 8.52408e-006 ]
8336 : [ 7.74783e-006 ]
8337 : [ 7.08757e-006 ]
8338 : [ 1.00949e-005 ]
8339 : [ 6.55154e-006 ]
8340 : [ 7.09044e-006 ]
8341 : [ 1.1135e-005  ]
8342 : [ 6.80921e-006 ]
8343 : [ 6.43749e-006 ]
8344 : [ 9.83841e-006 ]
8345 : [ 6.67803e-006 ]
8346 : [ 6.89595e-006 ]
8347 : [ 7.81821e-006 ]
8348 : [ 8.97136e-006 ]
8349 : [ 6.46039e-006 ]
8350 : [ 6.44376e-006 ]
8351 : [ 9.77688e-006 ]
8352 : [ 6.23911e-006 ]
8353 : [ 6.5037e-006  ]
8354 : [ 6.28126e-006 ]
8355 : [ 6.61516e-006 ]
8356 : [ 6.49751e-006 ]
8357 : [ 6.88633e-006 ]
8358 : [ 6.63206e-006 ]
8359 : [ 9.25922e-006 ]
8360 : [ 6.79342e-006 ]
8361 : [ 8.49714e-006 ]
8362 : [ 6.25422e-006 ]
8363 : [ 6.99222e-006 ]
8364 : [ 7.07986e-006 ]
8365 : [ 8.85409e-006 ]
8366 : [ 6.68915e-006 ]
8367 : [ 1.04307e-005 ]
8368 : [ 8.37376e-006 ]
8369 : [ 7.03283e-006 ]
8370 : [ 7.16258e-006 ]
8371 : [ 8.39073e-006 ]
8372 : [ 9.4902e-006  ]
8373 : [ 8.39396e-006 ]
8374 : [ 1.05613e-005 ]
8375 : [ 6.95232e-006 ]
8376 : [ 9.51098e-006 ]
8377 : [ 1.06177e-005 ]
8378 : [ 6.76967e-006 ]
8379 : [ 9.50715e-006 ]
8380 : [ 7.70798e-006 ]
8381 : [ 8.11295e-006 ]
8382 : [ 6.74789e-006 ]
8383 : [ 6.42257e-006 ]
8384 : [ 7.73338e-006 ]
8385 : [ 7.13398e-006 ]
8386 : [ 8.63667e-006 ]
8387 : [ 9.81545e-006 ]
8388 : [ 6.82252e-006 ]
8389 : [ 7.35575e-006 ]
8390 : [ 6.44518e-006 ]
8391 : [ 6.2578e-006  ]
8392 : [ 6.6809e-006  ]
8393 : [ 1.07446e-005 ]
8394 : [ 7.36153e-006 ]
8395 : [ 6.35843e-006 ]
8396 : [ 6.66762e-006 ]
8397 : [ 8.75172e-006 ]
8398 : [ 7.30939e-006 ]
8399 : [ 7.67162e-006 ]
8400 : [ 9.72705e-006 ]
8401 : [ 8.72637e-006 ]
8402 : [ 6.55109e-006 ]
8403 : [ 1.07588e-005 ]
8404 : [ 6.65798e-006 ]
8405 : [ 7.60617e-006 ]
8406 : [ 7.03342e-006 ]
8407 : [ 6.68833e-006 ]
8408 : [ 1.04188e-005 ]
8409 : [ 9.19995e-006 ]
8410 : [ 6.5365e-006  ]
8411 : [ 8.78019e-006 ]
8412 : [ 7.24578e-006 ]
8413 : [ 7.39328e-006 ]
8414 : [ 7.95189e-006 ]
8415 : [ 6.17055e-006 ]
8416 : [ 6.53563e-006 ]
8417 : [ 6.70325e-006 ]
8418 : [ 7.85134e-006 ]
8419 : [ 6.77671e-006 ]
8420 : [ 1.10817e-005 ]
8421 : [ 6.28389e-006 ]
8422 : [ 7.99804e-006 ]
8423 : [ 1.06465e-005 ]
8424 : [ 6.84189e-006 ]
8425 : [ 6.91282e-006 ]
8426 : [ 1.06659e-005 ]
8427 : [ 9.23194e-006 ]
8428 : [ 7.66769e-006 ]
8429 : [ 6.38413e-006 ]
8430 : [ 9.66783e-006 ]
8431 : [ 1.07514e-005 ]
8432 : [ 8.26753e-006 ]
8433 : [ 7.50217e-006 ]
8434 : [ 6.47724e-006 ]
8435 : [ 9.99855e-006 ]
8436 : [ 8.83569e-006 ]
8437 : [ 8.85783e-006 ]
8438 : [ 6.4721e-006  ]
8439 : [ 6.23594e-006 ]
8440 : [ 6.99516e-006 ]
8441 : [ 6.4202e-006  ]
8442 : [ 9.73006e-006 ]
8443 : [ 8.89836e-006 ]
8444 : [ 6.66288e-006 ]
8445 : [ 6.75806e-006 ]
8446 : [ 6.36037e-006 ]
8447 : [ 8.26273e-006 ]
8448 : [ 8.25788e-006 ]
8449 : [ 1.00568e-005 ]
8450 : [ 6.95913e-006 ]
8451 : [ 9.10198e-006 ]
8452 : [ 9.61693e-006 ]
8453 : [ 7.02243e-006 ]
8454 : [ 6.49856e-006 ]
8455 : [ 7.79625e-006 ]
8456 : [ 6.746e-006   ]
8457 : [ 6.54645e-006 ]
8458 : [ 6.48992e-006 ]
8459 : [ 9.70355e-006 ]
8460 : [ 1.01837e-005 ]
8461 : [ 6.94405e-006 ]
8462 : [ 7.60482e-006 ]
8463 : [ 1.03296e-005 ]
8464 : [ 6.9267e-006  ]
8465 : [ 8.10035e-006 ]
8466 : [ 7.95444e-006 ]
8467 : [ 6.55885e-006 ]
8468 : [ 1.05233e-005 ]
8469 : [ 7.86073e-006 ]
8470 : [ 6.24234e-006 ]
8471 : [ 1.00752e-005 ]
8472 : [ 6.20094e-006 ]
8473 : [ 6.23896e-006 ]
8474 : [ 6.59166e-006 ]
8475 : [ 8.99502e-006 ]
8476 : [ 1.04937e-005 ]
8477 : [ 7.90509e-006 ]
8478 : [ 9.77335e-006 ]
8479 : [ 6.65487e-006 ]
8480 : [ 7.57718e-006 ]
8481 : [ 7.27295e-006 ]
8482 : [ 7.02849e-006 ]
8483 : [ 6.84603e-006 ]
8484 : [ 7.11159e-006 ]
8485 : [ 9.63144e-006 ]
8486 : [ 6.65497e-006 ]
8487 : [ 9.49637e-006 ]
8488 : [ 6.19546e-006 ]
8489 : [ 6.42553e-006 ]
8490 : [ 1.00459e-005 ]
8491 : [ 6.53712e-006 ]
8492 : [ 8.58066e-006 ]
8493 : [ 7.62767e-006 ]
8494 : [ 6.4548e-006  ]
8495 : [ 6.13554e-006 ]
8496 : [ 8.22388e-006 ]
8497 : [ 7.07894e-006 ]
8498 : [ 7.17477e-006 ]
8499 : [ 6.4183e-006  ]
8500 : [ 6.71523e-006 ]
8501 : [ 1.07582e-005 ]
8502 : [ 1.0212e-005  ]
8503 : [ 6.35263e-006 ]
8504 : [ 6.57291e-006 ]
8505 : [ 6.60854e-006 ]
8506 : [ 1.02852e-005 ]
8507 : [ 8.30725e-006 ]
8508 : [ 6.44363e-006 ]
8509 : [ 7.50863e-006 ]
8510 : [ 6.49496e-006 ]
8511 : [ 8.77466e-006 ]
8512 : [ 6.23011e-006 ]
8513 : [ 6.27908e-006 ]
8514 : [ 9.51434e-006 ]
8515 : [ 8.67597e-006 ]
8516 : [ 7.3827e-006  ]
8517 : [ 7.82299e-006 ]
8518 : [ 6.69725e-006 ]
8519 : [ 8.1248e-006  ]
8520 : [ 6.43664e-006 ]
8521 : [ 1.03317e-005 ]
8522 : [ 9.08189e-006 ]
8523 : [ 1.06028e-005 ]
8524 : [ 8.95099e-006 ]
8525 : [ 6.47522e-006 ]
8526 : [ 7.99451e-006 ]
8527 : [ 6.31036e-006 ]
8528 : [ 7.33626e-006 ]
8529 : [ 6.46012e-006 ]
8530 : [ 1.12558e-005 ]
8531 : [ 6.49866e-006 ]
8532 : [ 6.81245e-006 ]
8533 : [ 9.3656e-006  ]
8534 : [ 6.43313e-006 ]
8535 : [ 7.53575e-006 ]
8536 : [ 7.77305e-006 ]
8537 : [ 9.49472e-006 ]
8538 : [ 6.12544e-006 ]
8539 : [ 6.7655e-006  ]
8540 : [ 6.18979e-006 ]
8541 : [ 6.75349e-006 ]
8542 : [ 6.47751e-006 ]
8543 : [ 8.92406e-006 ]
8544 : [ 6.48022e-006 ]
8545 : [ 6.73519e-006 ]
8546 : [ 6.11854e-006 ]
8547 : [ 9.97316e-006 ]
8548 : [ 6.84205e-006 ]
8549 : [ 6.27825e-006 ]
8550 : [ 6.11424e-006 ]
8551 : [ 8.67245e-006 ]
8552 : [ 7.29267e-006 ]
8553 : [ 8.05228e-006 ]
8554 : [ 6.96592e-006 ]
8555 : [ 7.13722e-006 ]
8556 : [ 9.45714e-006 ]
8557 : [ 7.69066e-006 ]
8558 : [ 8.34721e-006 ]
8559 : [ 6.6376e-006  ]
8560 : [ 6.65434e-006 ]
8561 : [ 8.51942e-006 ]
8562 : [ 6.28447e-006 ]
8563 : [ 9.63398e-006 ]
8564 : [ 6.87317e-006 ]
8565 : [ 6.52998e-006 ]
8566 : [ 8.2387e-006  ]
8567 : [ 7.89316e-006 ]
8568 : [ 9.2809e-006  ]
8569 : [ 6.37717e-006 ]
8570 : [ 1.10626e-005 ]
8571 : [ 6.23242e-006 ]
8572 : [ 8.51076e-006 ]
8573 : [ 9.85611e-006 ]
8574 : [ 9.69762e-006 ]
8575 : [ 8.10318e-006 ]
8576 : [ 6.65806e-006 ]
8577 : [ 6.46256e-006 ]
8578 : [ 6.49104e-006 ]
8579 : [ 6.88805e-006 ]
8580 : [ 6.4988e-006  ]
8581 : [ 6.19098e-006 ]
8582 : [ 6.61414e-006 ]
8583 : [ 6.52166e-006 ]
8584 : [ 6.46683e-006 ]
8585 : [ 6.69461e-006 ]
8586 : [ 6.1946e-006  ]
8587 : [ 6.34507e-006 ]
8588 : [ 6.30656e-006 ]
8589 : [ 8.88159e-006 ]
8590 : [ 6.44024e-006 ]
8591 : [ 6.46899e-006 ]
8592 : [ 1.07499e-005 ]
8593 : [ 8.95232e-006 ]
8594 : [ 6.27586e-006 ]
8595 : [ 1.01547e-005 ]
8596 : [ 6.36761e-006 ]
8597 : [ 6.57493e-006 ]
8598 : [ 7.50494e-006 ]
8599 : [ 7.90166e-006 ]
8600 : [ 1.00553e-005 ]
8601 : [ 9.91923e-006 ]
8602 : [ 9.60216e-006 ]
8603 : [ 6.38036e-006 ]
8604 : [ 6.48885e-006 ]
8605 : [ 6.24578e-006 ]
8606 : [ 6.41044e-006 ]
8607 : [ 6.62094e-006 ]
8608 : [ 6.49992e-006 ]
8609 : [ 8.69785e-006 ]
8610 : [ 9.2079e-006  ]
8611 : [ 6.87208e-006 ]
8612 : [ 7.21513e-006 ]
8613 : [ 6.46571e-006 ]
8614 : [ 6.31555e-006 ]
8615 : [ 6.3132e-006  ]
8616 : [ 9.45708e-006 ]
8617 : [ 6.63724e-006 ]
8618 : [ 8.29256e-006 ]
8619 : [ 6.36748e-006 ]
8620 : [ 7.46085e-006 ]
8621 : [ 7.31277e-006 ]
8622 : [ 1.07329e-005 ]
8623 : [ 7.68499e-006 ]
8624 : [ 6.57854e-006 ]
8625 : [ 7.81432e-006 ]
8626 : [ 8.37093e-006 ]
8627 : [ 7.13255e-006 ]
8628 : [ 6.43645e-006 ]
8629 : [ 6.75702e-006 ]
8630 : [ 6.43974e-006 ]
8631 : [ 1.03185e-005 ]
8632 : [ 1.05055e-005 ]
8633 : [ 9.30531e-006 ]
8634 : [ 8.36914e-006 ]
8635 : [ 1.12059e-005 ]
8636 : [ 6.46388e-006 ]
8637 : [ 7.56586e-006 ]
8638 : [ 7.35003e-006 ]
8639 : [ 7.95956e-006 ]
8640 : [ 8.10875e-006 ]
8641 : [ 1.02651e-005 ]
8642 : [ 6.80011e-006 ]
8643 : [ 8.1757e-006  ]
8644 : [ 1.08071e-005 ]
8645 : [ 6.52034e-006 ]
8646 : [ 6.79298e-006 ]
8647 : [ 7.45206e-006 ]
8648 : [ 6.42815e-006 ]
8649 : [ 6.35134e-006 ]
8650 : [ 6.40415e-006 ]
8651 : [ 1.1199e-005  ]
8652 : [ 6.90613e-006 ]
8653 : [ 8.73141e-006 ]
8654 : [ 1.09621e-005 ]
8655 : [ 6.69993e-006 ]
8656 : [ 8.70625e-006 ]
8657 : [ 7.89048e-006 ]
8658 : [ 6.34896e-006 ]
8659 : [ 7.77324e-006 ]
8660 : [ 6.71766e-006 ]
8661 : [ 7.44759e-006 ]
8662 : [ 6.93801e-006 ]
8663 : [ 6.62394e-006 ]
8664 : [ 7.56631e-006 ]
8665 : [ 6.58067e-006 ]
8666 : [ 6.43444e-006 ]
8667 : [ 7.97583e-006 ]
8668 : [ 9.20947e-006 ]
8669 : [ 6.44406e-006 ]
8670 : [ 8.14896e-006 ]
8671 : [ 8.50443e-006 ]
8672 : [ 6.64753e-006 ]
8673 : [ 7.5991e-006  ]
8674 : [ 6.42571e-006 ]
8675 : [ 6.65915e-006 ]
8676 : [ 9.8867e-006  ]
8677 : [ 1.03731e-005 ]
8678 : [ 9.75969e-006 ]
8679 : [ 6.4447e-006  ]
8680 : [ 7.19006e-006 ]
8681 : [ 8.20492e-006 ]
8682 : [ 9.03509e-006 ]
8683 : [ 6.88448e-006 ]
8684 : [ 1.00995e-005 ]
8685 : [ 6.37599e-006 ]
8686 : [ 1.05107e-005 ]
8687 : [ 6.59809e-006 ]
8688 : [ 6.41217e-006 ]
8689 : [ 6.6516e-006  ]
8690 : [ 1.12274e-005 ]
8691 : [ 1.07721e-005 ]
8692 : [ 6.5012e-006  ]
8693 : [ 6.25496e-006 ]
8694 : [ 8.7164e-006  ]
8695 : [ 1.02853e-005 ]
8696 : [ 8.30621e-006 ]
8697 : [ 6.59813e-006 ]
8698 : [ 6.38183e-006 ]
8699 : [ 8.04399e-006 ]
8700 : [ 7.33674e-006 ]
8701 : [ 7.16205e-006 ]
8702 : [ 6.49536e-006 ]
8703 : [ 8.58081e-006 ]
8704 : [ 6.37359e-006 ]
8705 : [ 7.3057e-006  ]
8706 : [ 7.19054e-006 ]
8707 : [ 6.48457e-006 ]
8708 : [ 1.13988e-005 ]
8709 : [ 9.24936e-006 ]
8710 : [ 6.24166e-006 ]
8711 : [ 8.40287e-006 ]
8712 : [ 9.63566e-006 ]
8713 : [ 8.78784e-006 ]
8714 : [ 7.39254e-006 ]
8715 : [ 7.41639e-006 ]
8716 : [ 6.72496e-006 ]
8717 : [ 8.5361e-006  ]
8718 : [ 6.42176e-006 ]
8719 : [ 6.61188e-006 ]
8720 : [ 6.62671e-006 ]
8721 : [ 1.07648e-005 ]
8722 : [ 8.90113e-006 ]
8723 : [ 6.26597e-006 ]
8724 : [ 1.12053e-005 ]
8725 : [ 6.52925e-006 ]
8726 : [ 1.05278e-005 ]
8727 : [ 7.39574e-006 ]
8728 : [ 6.67843e-006 ]
8729 : [ 7.49945e-006 ]
8730 : [ 6.21563e-006 ]
8731 : [ 6.78489e-006 ]
8732 : [ 9.71767e-006 ]
8733 : [ 6.35549e-006 ]
8734 : [ 6.6751e-006  ]
8735 : [ 6.70688e-006 ]
8736 : [ 6.86503e-006 ]
8737 : [ 7.93044e-006 ]
8738 : [ 8.17614e-006 ]
8739 : [ 6.11698e-006 ]
8740 : [ 6.67595e-006 ]
8741 : [ 6.86088e-006 ]
8742 : [ 8.91978e-006 ]
8743 : [ 7.59051e-006 ]
8744 : [ 7.39651e-006 ]
8745 : [ 8.19699e-006 ]
8746 : [ 7.04943e-006 ]
8747 : [ 6.1157e-006  ]
8748 : [ 8.22756e-006 ]
8749 : [ 6.57106e-006 ]
8750 : [ 7.65232e-006 ]
8751 : [ 6.89018e-006 ]
8752 : [ 6.26083e-006 ]
8753 : [ 8.67386e-006 ]
8754 : [ 9.17535e-006 ]
8755 : [ 7.04714e-006 ]
8756 : [ 7.00938e-006 ]
8757 : [ 8.30476e-006 ]
8758 : [ 6.8791e-006  ]
8759 : [ 6.65632e-006 ]
8760 : [ 8.47016e-006 ]
8761 : [ 8.66808e-006 ]
8762 : [ 7.48354e-006 ]
8763 : [ 6.45516e-006 ]
8764 : [ 6.63643e-006 ]
8765 : [ 1.10107e-005 ]
8766 : [ 6.69825e-006 ]
8767 : [ 6.64722e-006 ]
8768 : [ 6.26283e-006 ]
8769 : [ 8.15451e-006 ]
8770 : [ 1.10236e-005 ]
8771 : [ 7.09046e-006 ]
8772 : [ 6.32631e-006 ]
8773 : [ 6.61516e-006 ]
8774 : [ 7.23141e-006 ]
8775 : [ 7.5795e-006  ]
8776 : [ 7.91564e-006 ]
8777 : [ 6.92456e-006 ]
8778 : [ 7.84227e-006 ]
8779 : [ 7.5318e-006  ]
8780 : [ 6.70967e-006 ]
8781 : [ 8.72948e-006 ]
8782 : [ 6.78836e-006 ]
8783 : [ 1.0605e-005  ]
8784 : [ 8.37707e-006 ]
8785 : [ 6.12284e-006 ]
8786 : [ 7.449e-006   ]
8787 : [ 7.93917e-006 ]
8788 : [ 7.39588e-006 ]
8789 : [ 6.51739e-006 ]
8790 : [ 6.87482e-006 ]
8791 : [ 6.49455e-006 ]
8792 : [ 7.14446e-006 ]
8793 : [ 8.88086e-006 ]
8794 : [ 8.43404e-006 ]
8795 : [ 6.45491e-006 ]
8796 : [ 8.98994e-006 ]
8797 : [ 7.04045e-006 ]
8798 : [ 6.9523e-006  ]
8799 : [ 6.42224e-006 ]
8800 : [ 9.77719e-006 ]
8801 : [ 7.27941e-006 ]
8802 : [ 7.03372e-006 ]
8803 : [ 6.59041e-006 ]
8804 : [ 7.74998e-006 ]
8805 : [ 8.01239e-006 ]
8806 : [ 8.38794e-006 ]
8807 : [ 8.79297e-006 ]
8808 : [ 6.73431e-006 ]
8809 : [ 7.19666e-006 ]
8810 : [ 8.96946e-006 ]
8811 : [ 1.01215e-005 ]
8812 : [ 6.33701e-006 ]
8813 : [ 6.26142e-006 ]
8814 : [ 7.59793e-006 ]
8815 : [ 6.64588e-006 ]
8816 : [ 6.67881e-006 ]
8817 : [ 7.33243e-006 ]
8818 : [ 6.28196e-006 ]
8819 : [ 7.30102e-006 ]
8820 : [ 1.04535e-005 ]
8821 : [ 8.47258e-006 ]
8822 : [ 8.05473e-006 ]
8823 : [ 1.06543e-005 ]
8824 : [ 6.58433e-006 ]
8825 : [ 6.65821e-006 ]
8826 : [ 9.10227e-006 ]
8827 : [ 7.53193e-006 ]
8828 : [ 7.8209e-006  ]
8829 : [ 9.1185e-006  ]
8830 : [ 7.67182e-006 ]
8831 : [ 8.40566e-006 ]
8832 : [ 1.07066e-005 ]
8833 : [ 7.10533e-006 ]
8834 : [ 6.43906e-006 ]
8835 : [ 8.39639e-006 ]
8836 : [ 1.0323e-005  ]
8837 : [ 8.68572e-006 ]
8838 : [ 6.51142e-006 ]
8839 : [ 6.69006e-006 ]
8840 : [ 7.67365e-006 ]
8841 : [ 1.11398e-005 ]
8842 : [ 9.85592e-006 ]
8843 : [ 6.26953e-006 ]
8844 : [ 9.78888e-006 ]
8845 : [ 8.01412e-006 ]
8846 : [ 1.05294e-005 ]
8847 : [ 1.04238e-005 ]
8848 : [ 7.73685e-006 ]
8849 : [ 6.32612e-006 ]
8850 : [ 7.30369e-006 ]
8851 : [ 9.6519e-006  ]
8852 : [ 9.64995e-006 ]
8853 : [ 6.58885e-006 ]
8854 : [ 6.74968e-006 ]
8855 : [ 8.7829e-006  ]
8856 : [ 7.86733e-006 ]
8857 : [ 8.12592e-006 ]
8858 : [ 7.34683e-006 ]
8859 : [ 1.07182e-005 ]
8860 : [ 7.31541e-006 ]
8861 : [ 7.44669e-006 ]
8862 : [ 6.86173e-006 ]
8863 : [ 6.74814e-006 ]
8864 : [ 9.70492e-006 ]
8865 : [ 7.20014e-006 ]
8866 : [ 8.3809e-006  ]
8867 : [ 6.50713e-006 ]
8868 : [ 8.00617e-006 ]
8869 : [ 7.71141e-006 ]
8870 : [ 7.77156e-006 ]
8871 : [ 6.09081e-006 ]
8872 : [ 7.46055e-006 ]
8873 : [ 6.57698e-006 ]
8874 : [ 6.2719e-006  ]
8875 : [ 6.44405e-006 ]
8876 : [ 8.23751e-006 ]
8877 : [ 7.0093e-006  ]
8878 : [ 7.176e-006   ]
8879 : [ 6.32996e-006 ]
8880 : [ 6.48565e-006 ]
8881 : [ 1.05214e-005 ]
8882 : [ 6.1785e-006  ]
8883 : [ 6.21225e-006 ]
8884 : [ 7.67841e-006 ]
8885 : [ 7.03646e-006 ]
8886 : [ 6.8382e-006  ]
8887 : [ 7.8843e-006  ]
8888 : [ 7.68438e-006 ]
8889 : [ 8.26705e-006 ]
8890 : [ 7.02457e-006 ]
8891 : [ 1.08629e-005 ]
8892 : [ 7.78079e-006 ]
8893 : [ 6.47892e-006 ]
8894 : [ 6.96533e-006 ]
8895 : [ 7.43937e-006 ]
8896 : [ 6.39346e-006 ]
8897 : [ 8.26814e-006 ]
8898 : [ 7.40173e-006 ]
8899 : [ 7.79409e-006 ]
8900 : [ 6.74301e-006 ]
8901 : [ 7.64239e-006 ]
8902 : [ 1.01432e-005 ]
8903 : [ 1.10418e-005 ]
8904 : [ 6.71527e-006 ]
8905 : [ 8.64151e-006 ]
8906 : [ 8.95228e-006 ]
8907 : [ 8.10576e-006 ]
8908 : [ 7.17576e-006 ]
8909 : [ 7.62357e-006 ]
8910 : [ 8.28377e-006 ]
8911 : [ 7.64309e-006 ]
8912 : [ 7.97041e-006 ]
8913 : [ 7.08876e-006 ]
8914 : [ 7.24276e-006 ]
8915 : [ 6.69852e-006 ]
8916 : [ 6.60894e-006 ]
8917 : [ 1.06984e-005 ]
8918 : [ 6.46268e-006 ]
8919 : [ 6.73064e-006 ]
8920 : [ 1.0405e-005  ]
8921 : [ 7.85519e-006 ]
8922 : [ 9.69296e-006 ]
8923 : [ 7.93825e-006 ]
8924 : [ 6.30271e-006 ]
8925 : [ 6.59133e-006 ]
8926 : [ 7.52336e-006 ]
8927 : [ 7.8131e-006  ]
8928 : [ 6.58431e-006 ]
8929 : [ 1.0547e-005  ]
8930 : [ 6.32934e-006 ]
8931 : [ 1.08276e-005 ]
8932 : [ 9.09356e-006 ]
8933 : [ 6.40685e-006 ]
8934 : [ 6.96607e-006 ]
8935 : [ 6.9236e-006  ]
8936 : [ 7.21421e-006 ]
8937 : [ 7.43577e-006 ]
8938 : [ 6.67691e-006 ]
8939 : [ 6.53636e-006 ]
8940 : [ 1.0769e-005  ]
8941 : [ 1.06479e-005 ]
8942 : [ 6.71864e-006 ]
8943 : [ 6.79714e-006 ]
8944 : [ 1.09897e-005 ]
8945 : [ 7.15731e-006 ]
8946 : [ 6.47069e-006 ]
8947 : [ 8.45035e-006 ]
8948 : [ 9.60801e-006 ]
8949 : [ 1.08059e-005 ]
8950 : [ 7.68947e-006 ]
8951 : [ 7.33948e-006 ]
8952 : [ 6.24371e-006 ]
8953 : [ 6.24281e-006 ]
8954 : [ 9.70914e-006 ]
8955 : [ 7.23834e-006 ]
8956 : [ 6.91899e-006 ]
8957 : [ 6.37173e-006 ]
8958 : [ 6.79972e-006 ]
8959 : [ 8.08577e-006 ]
8960 : [ 6.94419e-006 ]
8961 : [ 6.54805e-006 ]
8962 : [ 8.152e-006   ]
8963 : [ 6.77286e-006 ]
8964 : [ 8.50526e-006 ]
8965 : [ 8.45225e-006 ]
8966 : [ 9.30564e-006 ]
8967 : [ 6.71916e-006 ]
8968 : [ 8.20035e-006 ]
8969 : [ 6.09305e-006 ]
8970 : [ 1.05731e-005 ]
8971 : [ 6.40635e-006 ]
8972 : [ 1.08265e-005 ]
8973 : [ 7.11358e-006 ]
8974 : [ 1.06441e-005 ]
8975 : [ 9.95213e-006 ]
8976 : [ 7.00183e-006 ]
8977 : [ 8.08952e-006 ]
8978 : [ 6.5043e-006  ]
8979 : [ 7.69941e-006 ]
8980 : [ 6.62044e-006 ]
8981 : [ 6.93708e-006 ]
8982 : [ 9.53722e-006 ]
8983 : [ 8.02319e-006 ]
8984 : [ 6.96182e-006 ]
8985 : [ 6.59416e-006 ]
8986 : [ 8.25579e-006 ]
8987 : [ 8.63569e-006 ]
8988 : [ 7.98314e-006 ]
8989 : [ 6.15965e-006 ]
8990 : [ 7.2022e-006  ]
8991 : [ 7.10551e-006 ]
8992 : [ 8.89736e-006 ]
8993 : [ 9.05681e-006 ]
8994 : [ 1.07384e-005 ]
8995 : [ 6.23488e-006 ]
8996 : [ 7.09562e-006 ]
8997 : [ 6.98698e-006 ]
8998 : [ 1.07293e-005 ]
8999 : [ 6.2309e-006  ]
9000 : [ 6.88481e-006 ]
9001 : [ 7.18721e-006 ]
9002 : [ 1.08365e-005 ]
9003 : [ 6.04671e-006 ]
9004 : [ 7.41518e-006 ]
9005 : [ 7.56071e-006 ]
9006 : [ 1.10631e-005 ]
9007 : [ 7.40405e-006 ]
9008 : [ 9.26061e-006 ]
9009 : [ 8.56393e-006 ]
9010 : [ 7.39908e-006 ]
9011 : [ 6.24577e-006 ]
9012 : [ 7.23561e-006 ]
9013 : [ 8.39865e-006 ]
9014 : [ 6.76404e-006 ]
9015 : [ 6.23604e-006 ]
9016 : [ 6.45726e-006 ]
9017 : [ 6.43668e-006 ]
9018 : [ 1.01355e-005 ]
9019 : [ 6.35458e-006 ]
9020 : [ 6.72526e-006 ]
9021 : [ 1.07489e-005 ]
9022 : [ 1.08491e-005 ]
9023 : [ 1.01556e-005 ]
9024 : [ 8.19983e-006 ]
9025 : [ 6.06437e-006 ]
9026 : [ 6.85924e-006 ]
9027 : [ 9.94267e-006 ]
9028 : [ 7.43589e-006 ]
9029 : [ 6.94793e-006 ]
9030 : [ 7.09616e-006 ]
9031 : [ 6.84738e-006 ]
9032 : [ 9.238e-006   ]
9033 : [ 6.6569e-006  ]
9034 : [ 8.78891e-006 ]
9035 : [ 1.00551e-005 ]
9036 : [ 6.33832e-006 ]
9037 : [ 6.48731e-006 ]
9038 : [ 7.71583e-006 ]
9039 : [ 6.38649e-006 ]
9040 : [ 7.79128e-006 ]
9041 : [ 6.17955e-006 ]
9042 : [ 9.20133e-006 ]
9043 : [ 7.38248e-006 ]
9044 : [ 6.58334e-006 ]
9045 : [ 9.20635e-006 ]
9046 : [ 9.37264e-006 ]
9047 : [ 8.92158e-006 ]
9048 : [ 9.86116e-006 ]
9049 : [ 1.13495e-005 ]
9050 : [ 9.48398e-006 ]
9051 : [ 9.28707e-006 ]
9052 : [ 8.27486e-006 ]
9053 : [ 8.79939e-006 ]
9054 : [ 7.03955e-006 ]
9055 : [ 8.32537e-006 ]
9056 : [ 6.42703e-006 ]
9057 : [ 8.39435e-006 ]
9058 : [ 8.07355e-006 ]
9059 : [ 9.36882e-006 ]
9060 : [ 7.28773e-006 ]
9061 : [ 8.81117e-006 ]
9062 : [ 6.92513e-006 ]
9063 : [ 6.45959e-006 ]
9064 : [ 8.31597e-006 ]
9065 : [ 6.62291e-006 ]
9066 : [ 1.0422e-005  ]
9067 : [ 6.45876e-006 ]
9068 : [ 1.00409e-005 ]
9069 : [ 7.13814e-006 ]
9070 : [ 9.41515e-006 ]
9071 : [ 8.29482e-006 ]
9072 : [ 9.05488e-006 ]
9073 : [ 6.23294e-006 ]
9074 : [ 8.30237e-006 ]
9075 : [ 8.09313e-006 ]
9076 : [ 8.28476e-006 ]
9077 : [ 8.99931e-006 ]
9078 : [ 7.18755e-006 ]
9079 : [ 7.72701e-006 ]
9080 : [ 7.49027e-006 ]
9081 : [ 6.49179e-006 ]
9082 : [ 7.04521e-006 ]
9083 : [ 9.02886e-006 ]
9084 : [ 8.96894e-006 ]
9085 : [ 8.24523e-006 ]
9086 : [ 9.67554e-006 ]
9087 : [ 6.40192e-006 ]
9088 : [ 9.99224e-006 ]
9089 : [ 6.74433e-006 ]
9090 : [ 6.7249e-006  ]
9091 : [ 6.23958e-006 ]
9092 : [ 6.42795e-006 ]
9093 : [ 6.31362e-006 ]
9094 : [ 6.69546e-006 ]
9095 : [ 6.3084e-006  ]
9096 : [ 7.618e-006   ]
9097 : [ 6.90765e-006 ]
9098 : [ 8.37906e-006 ]
9099 : [ 9.3992e-006  ]
9100 : [ 7.9214e-006  ]
9101 : [ 6.42137e-006 ]
9102 : [ 6.46645e-006 ]
9103 : [ 6.7287e-006  ]
9104 : [ 8.38701e-006 ]
9105 : [ 6.54719e-006 ]
9106 : [ 6.52762e-006 ]
9107 : [ 7.25035e-006 ]
9108 : [ 7.92805e-006 ]
9109 : [ 6.20827e-006 ]
9110 : [ 6.65663e-006 ]
9111 : [ 9.58667e-006 ]
9112 : [ 9.66068e-006 ]
9113 : [ 8.65909e-006 ]
9114 : [ 6.8411e-006  ]
9115 : [ 6.19524e-006 ]
9116 : [ 7.46557e-006 ]
9117 : [ 6.31227e-006 ]
9118 : [ 1.04602e-005 ]
9119 : [ 6.17811e-006 ]
9120 : [ 7.92967e-006 ]
9121 : [ 6.49786e-006 ]
9122 : [ 1.07388e-005 ]
9123 : [ 8.85803e-006 ]
9124 : [ 7.89185e-006 ]
9125 : [ 6.44152e-006 ]
9126 : [ 6.36047e-006 ]
9127 : [ 7.47399e-006 ]
9128 : [ 6.5951e-006  ]
9129 : [ 7.60287e-006 ]
9130 : [ 7.08637e-006 ]
9131 : [ 6.45162e-006 ]
9132 : [ 1.05334e-005 ]
9133 : [ 6.38159e-006 ]
9134 : [ 9.64206e-006 ]
9135 : [ 6.6478e-006  ]
9136 : [ 6.42181e-006 ]
9137 : [ 7.28216e-006 ]
9138 : [ 7.71629e-006 ]
9139 : [ 6.44772e-006 ]
9140 : [ 1.03173e-005 ]
9141 : [ 6.6288e-006  ]
9142 : [ 6.99694e-006 ]
9143 : [ 6.41259e-006 ]
9144 : [ 9.37242e-006 ]
9145 : [ 6.55951e-006 ]
9146 : [ 6.61612e-006 ]
9147 : [ 6.1308e-006  ]
9148 : [ 7.21468e-006 ]
9149 : [ 6.62283e-006 ]
9150 : [ 6.53796e-006 ]
9151 : [ 9.77256e-006 ]
9152 : [ 6.26801e-006 ]
9153 : [ 8.07459e-006 ]
9154 : [ 6.09986e-006 ]
9155 : [ 9.04204e-006 ]
9156 : [ 6.10847e-006 ]
9157 : [ 7.09598e-006 ]
9158 : [ 6.3572e-006  ]
9159 : [ 8.08166e-006 ]
9160 : [ 7.67195e-006 ]
9161 : [ 6.40923e-006 ]
9162 : [ 8.00883e-006 ]
9163 : [ 6.70333e-006 ]
9164 : [ 6.77594e-006 ]
9165 : [ 9.95731e-006 ]
9166 : [ 6.62835e-006 ]
9167 : [ 6.97185e-006 ]
9168 : [ 7.71115e-006 ]
9169 : [ 1.04144e-005 ]
9170 : [ 6.64429e-006 ]
9171 : [ 9.55642e-006 ]
9172 : [ 6.52354e-006 ]
9173 : [ 6.58576e-006 ]
9174 : [ 6.37262e-006 ]
9175 : [ 6.85884e-006 ]
9176 : [ 7.7233e-006  ]
9177 : [ 6.43736e-006 ]
9178 : [ 7.34395e-006 ]
9179 : [ 7.37083e-006 ]
9180 : [ 6.38238e-006 ]
9181 : [ 8.3863e-006  ]
9182 : [ 7.65217e-006 ]
9183 : [ 7.09834e-006 ]
9184 : [ 6.63346e-006 ]
9185 : [ 8.89423e-006 ]
9186 : [ 6.44337e-006 ]
9187 : [ 7.78348e-006 ]
9188 : [ 7.21992e-006 ]
9189 : [ 8.88547e-006 ]
9190 : [ 1.02389e-005 ]
9191 : [ 9.95976e-006 ]
9192 : [ 6.35486e-006 ]
9193 : [ 9.46895e-006 ]
9194 : [ 1.0391e-005  ]
9195 : [ 6.42306e-006 ]
9196 : [ 6.29046e-006 ]
9197 : [ 7.02938e-006 ]
9198 : [ 7.53204e-006 ]
9199 : [ 7.2706e-006  ]
9200 : [ 6.64564e-006 ]
9201 : [ 1.07037e-005 ]
9202 : [ 8.31091e-006 ]
9203 : [ 7.91423e-006 ]
9204 : [ 7.30646e-006 ]
9205 : [ 6.62627e-006 ]
9206 : [ 8.62524e-006 ]
9207 : [ 6.36614e-006 ]
9208 : [ 9.45994e-006 ]
9209 : [ 7.00787e-006 ]
9210 : [ 1.06641e-005 ]
9211 : [ 9.72464e-006 ]
9212 : [ 6.85681e-006 ]
9213 : [ 8.07709e-006 ]
9214 : [ 6.96513e-006 ]
9215 : [ 8.93004e-006 ]
9216 : [ 6.38735e-006 ]
9217 : [ 7.38415e-006 ]
9218 : [ 9.57639e-006 ]
9219 : [ 9.14886e-006 ]
9220 : [ 7.08501e-006 ]
9221 : [ 6.42732e-006 ]
9222 : [ 6.60161e-006 ]
9223 : [ 6.2322e-006  ]
9224 : [ 6.48587e-006 ]
9225 : [ 8.19299e-006 ]
9226 : [ 8.39015e-006 ]
9227 : [ 7.33089e-006 ]
9228 : [ 6.80765e-006 ]
9229 : [ 9.87489e-006 ]
9230 : [ 7.08237e-006 ]
9231 : [ 9.60725e-006 ]
9232 : [ 6.77461e-006 ]
9233 : [ 8.83645e-006 ]
9234 : [ 6.375e-006   ]
9235 : [ 8.92881e-006 ]
9236 : [ 6.44344e-006 ]
9237 : [ 6.5591e-006  ]
9238 : [ 6.99542e-006 ]
9239 : [ 6.97593e-006 ]
9240 : [ 7.52069e-006 ]
9241 : [ 6.33427e-006 ]
9242 : [ 6.81223e-006 ]
9243 : [ 6.55123e-006 ]
9244 : [ 6.24568e-006 ]
9245 : [ 8.92552e-006 ]
9246 : [ 6.2117e-006  ]
9247 : [ 1.00272e-005 ]
9248 : [ 1.04016e-005 ]
9249 : [ 6.54795e-006 ]
9250 : [ 6.38702e-006 ]
9251 : [ 7.77825e-006 ]
9252 : [ 8.71074e-006 ]
9253 : [ 6.6383e-006  ]
9254 : [ 6.53375e-006 ]
9255 : [ 7.65862e-006 ]
9256 : [ 6.36965e-006 ]
9257 : [ 6.38215e-006 ]
9258 : [ 7.36522e-006 ]
9259 : [ 1.01249e-005 ]
9260 : [ 7.04949e-006 ]
9261 : [ 7.38025e-006 ]
9262 : [ 9.18833e-006 ]
9263 : [ 7.38843e-006 ]
9264 : [ 6.73407e-006 ]
9265 : [ 7.79447e-006 ]
9266 : [ 6.7057e-006  ]
9267 : [ 1.03305e-005 ]
9268 : [ 7.06028e-006 ]
9269 : [ 6.62216e-006 ]
9270 : [ 9.51563e-006 ]
9271 : [ 7.87143e-006 ]
9272 : [ 9.54229e-006 ]
9273 : [ 7.32595e-006 ]
9274 : [ 7.14622e-006 ]
9275 : [ 6.31477e-006 ]
9276 : [ 6.82571e-006 ]
9277 : [ 6.22161e-006 ]
9278 : [ 9.75971e-006 ]
9279 : [ 6.90718e-006 ]
9280 : [ 6.93612e-006 ]
9281 : [ 6.34012e-006 ]
9282 : [ 6.69803e-006 ]
9283 : [ 8.51932e-006 ]
9284 : [ 6.98247e-006 ]
9285 : [ 7.44477e-006 ]
9286 : [ 6.98939e-006 ]
9287 : [ 9.06824e-006 ]
9288 : [ 6.33629e-006 ]
9289 : [ 1.02744e-005 ]
9290 : [ 7.97653e-006 ]
9291 : [ 6.43379e-006 ]
9292 : [ 7.16045e-006 ]
9293 : [ 7.0061e-006  ]
9294 : [ 8.5838e-006  ]
9295 : [ 1.04318e-005 ]
9296 : [ 1.00004e-005 ]
9297 : [ 6.46574e-006 ]
9298 : [ 9.05273e-006 ]
9299 : [ 6.35735e-006 ]
9300 : [ 7.49036e-006 ]
9301 : [ 6.1838e-006  ]
9302 : [ 8.68235e-006 ]
9303 : [ 1.0246e-005  ]
9304 : [ 6.25504e-006 ]
9305 : [ 9.01871e-006 ]
9306 : [ 6.84119e-006 ]
9307 : [ 7.87993e-006 ]
9308 : [ 6.203e-006   ]
9309 : [ 7.97447e-006 ]
9310 : [ 8.98812e-006 ]
9311 : [ 6.83389e-006 ]
9312 : [ 9.61498e-006 ]
9313 : [ 1.10099e-005 ]
9314 : [ 6.97436e-006 ]
9315 : [ 9.61091e-006 ]
9316 : [ 6.25241e-006 ]
9317 : [ 6.88298e-006 ]
9318 : [ 9.47306e-006 ]
9319 : [ 6.34752e-006 ]
9320 : [ 8.69054e-006 ]
9321 : [ 6.73313e-006 ]
9322 : [ 9.09566e-006 ]
9323 : [ 7.70682e-006 ]
9324 : [ 6.41519e-006 ]
9325 : [ 6.38183e-006 ]
9326 : [ 8.17709e-006 ]
9327 : [ 8.3705e-006  ]
9328 : [ 6.50302e-006 ]
9329 : [ 6.32558e-006 ]
9330 : [ 6.60895e-006 ]
9331 : [ 7.36326e-006 ]
9332 : [ 9.18573e-006 ]
9333 : [ 6.3174e-006  ]
9334 : [ 6.88946e-006 ]
9335 : [ 9.7095e-006  ]
9336 : [ 6.08852e-006 ]
9337 : [ 1.04637e-005 ]
9338 : [ 6.6453e-006  ]
9339 : [ 8.44611e-006 ]
9340 : [ 1.09042e-005 ]
9341 : [ 1.06858e-005 ]
9342 : [ 6.30027e-006 ]
9343 : [ 7.85695e-006 ]
9344 : [ 6.39251e-006 ]
9345 : [ 8.72738e-006 ]
9346 : [ 6.22573e-006 ]
9347 : [ 1.10544e-005 ]
9348 : [ 7.1982e-006  ]
9349 : [ 9.13473e-006 ]
9350 : [ 8.97829e-006 ]
9351 : [ 7.99597e-006 ]
9352 : [ 6.76405e-006 ]
9353 : [ 7.24252e-006 ]
9354 : [ 7.47043e-006 ]
9355 : [ 7.22325e-006 ]
9356 : [ 8.76692e-006 ]
9357 : [ 6.28916e-006 ]
9358 : [ 7.56077e-006 ]
9359 : [ 7.9817e-006  ]
9360 : [ 6.42195e-006 ]
9361 : [ 7.20993e-006 ]
9362 : [ 9.62267e-006 ]
9363 : [ 6.45129e-006 ]
9364 : [ 6.9472e-006  ]
9365 : [ 7.12305e-006 ]
9366 : [ 9.49146e-006 ]
9367 : [ 1.0429e-005  ]
9368 : [ 7.23158e-006 ]
9369 : [ 8.88258e-006 ]
9370 : [ 6.67763e-006 ]
9371 : [ 6.61114e-006 ]
9372 : [ 6.69504e-006 ]
9373 : [ 9.70256e-006 ]
9374 : [ 6.4855e-006  ]
9375 : [ 8.2219e-006  ]
9376 : [ 7.00384e-006 ]
9377 : [ 6.57767e-006 ]
9378 : [ 8.58237e-006 ]
9379 : [ 6.2763e-006  ]
9380 : [ 9.3275e-006  ]
9381 : [ 6.34681e-006 ]
9382 : [ 7.81547e-006 ]
9383 : [ 6.57527e-006 ]
9384 : [ 6.56506e-006 ]
9385 : [ 7.43186e-006 ]
9386 : [ 6.70509e-006 ]
9387 : [ 8.36392e-006 ]
9388 : [ 6.55761e-006 ]
9389 : [ 7.45225e-006 ]
9390 : [ 7.23738e-006 ]
9391 : [ 7.15527e-006 ]
9392 : [ 1.04823e-005 ]
9393 : [ 7.92772e-006 ]
9394 : [ 8.53633e-006 ]
9395 : [ 6.27652e-006 ]
9396 : [ 1.01189e-005 ]
9397 : [ 6.42242e-006 ]
9398 : [ 7.76236e-006 ]
9399 : [ 7.77636e-006 ]
9400 : [ 6.47274e-006 ]
9401 : [ 6.70181e-006 ]
9402 : [ 9.8881e-006  ]
9403 : [ 6.98211e-006 ]
9404 : [ 9.73844e-006 ]
9405 : [ 7.05475e-006 ]
9406 : [ 7.41024e-006 ]
9407 : [ 7.48456e-006 ]
9408 : [ 6.45986e-006 ]
9409 : [ 6.97944e-006 ]
9410 : [ 6.49888e-006 ]
9411 : [ 7.05751e-006 ]
9412 : [ 7.0903e-006  ]
9413 : [ 8.5375e-006  ]
9414 : [ 6.38308e-006 ]
9415 : [ 8.268e-006   ]
9416 : [ 6.91395e-006 ]
9417 : [ 6.48713e-006 ]
9418 : [ 6.48809e-006 ]
9419 : [ 6.41571e-006 ]
9420 : [ 6.17372e-006 ]
9421 : [ 6.07846e-006 ]
9422 : [ 6.30355e-006 ]
9423 : [ 9.517e-006   ]
9424 : [ 6.94192e-006 ]
9425 : [ 7.62975e-006 ]
9426 : [ 6.78621e-006 ]
9427 : [ 6.41278e-006 ]
9428 : [ 9.77158e-006 ]
9429 : [ 6.93727e-006 ]
9430 : [ 6.92545e-006 ]
9431 : [ 6.30037e-006 ]
9432 : [ 1.10711e-005 ]
9433 : [ 8.06352e-006 ]
9434 : [ 6.58779e-006 ]
9435 : [ 7.01457e-006 ]
9436 : [ 1.01865e-005 ]
9437 : [ 6.54598e-006 ]
9438 : [ 7.29409e-006 ]
9439 : [ 6.26991e-006 ]
9440 : [ 8.34081e-006 ]
9441 : [ 6.27737e-006 ]
9442 : [ 9.25457e-006 ]
9443 : [ 6.52082e-006 ]
9444 : [ 7.95945e-006 ]
9445 : [ 6.85883e-006 ]
9446 : [ 8.32498e-006 ]
9447 : [ 8.24341e-006 ]
9448 : [ 1.02607e-005 ]
9449 : [ 8.14e-006    ]
9450 : [ 8.92088e-006 ]
9451 : [ 1.06743e-005 ]
9452 : [ 6.29172e-006 ]
9453 : [ 7.75695e-006 ]
9454 : [ 8.27357e-006 ]
9455 : [ 8.17685e-006 ]
9456 : [ 7.74628e-006 ]
9457 : [ 6.54084e-006 ]
9458 : [ 6.52463e-006 ]
9459 : [ 9.52617e-006 ]
9460 : [ 7.66719e-006 ]
9461 : [ 1.04858e-005 ]
9462 : [ 7.13355e-006 ]
9463 : [ 9.25122e-006 ]
9464 : [ 7.38779e-006 ]
9465 : [ 8.28284e-006 ]
9466 : [ 8.67508e-006 ]
9467 : [ 8.7847e-006  ]
9468 : [ 9.71504e-006 ]
9469 : [ 6.65326e-006 ]
9470 : [ 7.02037e-006 ]
9471 : [ 8.80325e-006 ]
9472 : [ 7.43547e-006 ]
9473 : [ 6.43257e-006 ]
9474 : [ 7.10575e-006 ]
9475 : [ 6.69179e-006 ]
9476 : [ 7.26486e-006 ]
9477 : [ 6.52873e-006 ]
9478 : [ 8.07702e-006 ]
9479 : [ 6.97076e-006 ]
9480 : [ 8.18306e-006 ]
9481 : [ 6.77261e-006 ]
9482 : [ 7.10471e-006 ]
9483 : [ 8.8126e-006  ]
9484 : [ 6.23926e-006 ]
9485 : [ 6.73062e-006 ]
9486 : [ 6.84142e-006 ]
9487 : [ 6.3331e-006  ]
9488 : [ 6.39878e-006 ]
9489 : [ 7.71215e-006 ]
9490 : [ 8.85735e-006 ]
9491 : [ 7.11972e-006 ]
9492 : [ 5.93869e-006 ]
9493 : [ 7.54196e-006 ]
9494 : [ 9.1775e-006  ]
9495 : [ 6.762e-006   ]
9496 : [ 7.09276e-006 ]
9497 : [ 7.06617e-006 ]
9498 : [ 5.98832e-006 ]
9499 : [ 6.58067e-006 ]
9500 : [ 6.83899e-006 ]
9501 : [ 6.33428e-006 ]
9502 : [ 6.5688e-006  ]
9503 : [ 7.29528e-006 ]
9504 : [ 6.75454e-006 ]
9505 : [ 6.66066e-006 ]
9506 : [ 6.47373e-006 ]
9507 : [ 8.96064e-006 ]
9508 : [ 1.10168e-005 ]
9509 : [ 6.1508e-006  ]
9510 : [ 6.90346e-006 ]
9511 : [ 7.37039e-006 ]
9512 : [ 7.10287e-006 ]
9513 : [ 7.34341e-006 ]
9514 : [ 6.17635e-006 ]
9515 : [ 8.7407e-006  ]
9516 : [ 6.61065e-006 ]
9517 : [ 6.74149e-006 ]
9518 : [ 8.79324e-006 ]
9519 : [ 8.55769e-006 ]
9520 : [ 6.44626e-006 ]
9521 : [ 1.13133e-005 ]
9522 : [ 6.73379e-006 ]
9523 : [ 8.51905e-006 ]
9524 : [ 6.25928e-006 ]
9525 : [ 1.034e-005   ]
9526 : [ 1.00074e-005 ]
9527 : [ 7.53994e-006 ]
9528 : [ 7.88219e-006 ]
9529 : [ 6.76502e-006 ]
9530 : [ 9.91557e-006 ]
9531 : [ 6.62809e-006 ]
9532 : [ 6.45608e-006 ]
9533 : [ 6.13862e-006 ]
9534 : [ 6.52314e-006 ]
9535 : [ 8.39038e-006 ]
9536 : [ 6.77565e-006 ]
9537 : [ 7.32822e-006 ]
9538 : [ 8.18278e-006 ]
9539 : [ 9.42975e-006 ]
9540 : [ 7.85181e-006 ]
9541 : [ 7.85911e-006 ]
9542 : [ 1.12039e-005 ]
9543 : [ 6.31917e-006 ]
9544 : [ 7.55271e-006 ]
9545 : [ 7.24862e-006 ]
9546 : [ 6.54861e-006 ]
9547 : [ 7.80282e-006 ]
9548 : [ 1.03281e-005 ]
9549 : [ 8.03187e-006 ]
9550 : [ 8.70615e-006 ]
9551 : [ 6.60218e-006 ]
9552 : [ 7.91401e-006 ]
9553 : [ 8.39488e-006 ]
9554 : [ 9.10175e-006 ]
9555 : [ 1.00843e-005 ]
9556 : [ 6.58847e-006 ]
9557 : [ 7.20295e-006 ]
9558 : [ 1.00022e-005 ]
9559 : [ 6.52626e-006 ]
9560 : [ 6.72456e-006 ]
9561 : [ 6.39078e-006 ]
9562 : [ 8.11236e-006 ]
9563 : [ 9.53944e-006 ]
9564 : [ 7.03092e-006 ]
9565 : [ 1.08201e-005 ]
9566 : [ 1.01554e-005 ]
9567 : [ 9.41031e-006 ]
9568 : [ 8.98482e-006 ]
9569 : [ 9.32337e-006 ]
9570 : [ 7.36565e-006 ]
9571 : [ 6.84659e-006 ]
9572 : [ 7.63395e-006 ]
9573 : [ 6.315e-006   ]
9574 : [ 7.04847e-006 ]
9575 : [ 7.30744e-006 ]
9576 : [ 9.7893e-006  ]
9577 : [ 6.56052e-006 ]
9578 : [ 9.61344e-006 ]
9579 : [ 6.28835e-006 ]
9580 : [ 9.37499e-006 ]
9581 : [ 6.52301e-006 ]
9582 : [ 9.33379e-006 ]
9583 : [ 7.11857e-006 ]
9584 : [ 8.16444e-006 ]
9585 : [ 6.10587e-006 ]
9586 : [ 8.32673e-006 ]
9587 : [ 1.04861e-005 ]
9588 : [ 7.21798e-006 ]
9589 : [ 6.60106e-006 ]
9590 : [ 1.06488e-005 ]
9591 : [ 8.13605e-006 ]
9592 : [ 6.56516e-006 ]
9593 : [ 9.8158e-006  ]
9594 : [ 6.58801e-006 ]
9595 : [ 7.16989e-006 ]
9596 : [ 6.56606e-006 ]
9597 : [ 6.57122e-006 ]
9598 : [ 6.51575e-006 ]
9599 : [ 1.10267e-005 ]
9600 : [ 8.34689e-006 ]
9601 : [ 7.04462e-006 ]
9602 : [ 6.74996e-006 ]
9603 : [ 7.21357e-006 ]
9604 : [ 1.07202e-005 ]
9605 : [ 7.93336e-006 ]
9606 : [ 8.92588e-006 ]
9607 : [ 7.37667e-006 ]
9608 : [ 9.15753e-006 ]
9609 : [ 6.55619e-006 ]
9610 : [ 1.00565e-005 ]
9611 : [ 9.57423e-006 ]
9612 : [ 7.07382e-006 ]
9613 : [ 9.15333e-006 ]
9614 : [ 7.09897e-006 ]
9615 : [ 6.39086e-006 ]
9616 : [ 6.29755e-006 ]
9617 : [ 8.95135e-006 ]
9618 : [ 6.65232e-006 ]
9619 : [ 6.54786e-006 ]
9620 : [ 9.80596e-006 ]
9621 : [ 7.01174e-006 ]
9622 : [ 6.73601e-006 ]
9623 : [ 1.10099e-005 ]
9624 : [ 6.55286e-006 ]
9625 : [ 7.8217e-006  ]
9626 : [ 8.05183e-006 ]
9627 : [ 7.4272e-006  ]
9628 : [ 1.10034e-005 ]
9629 : [ 7.77444e-006 ]
9630 : [ 8.6698e-006  ]
9631 : [ 9.25588e-006 ]
9632 : [ 8.89543e-006 ]
9633 : [ 6.58633e-006 ]
9634 : [ 8.16255e-006 ]
9635 : [ 9.62477e-006 ]
9636 : [ 1.08246e-005 ]
9637 : [ 6.61724e-006 ]
9638 : [ 6.32308e-006 ]
9639 : [ 7.82486e-006 ]
9640 : [ 7.29803e-006 ]
9641 : [ 6.67244e-006 ]
9642 : [ 6.58428e-006 ]
9643 : [ 8.84244e-006 ]
9644 : [ 7.96643e-006 ]
9645 : [ 6.64086e-006 ]
9646 : [ 6.86524e-006 ]
9647 : [ 8.28979e-006 ]
9648 : [ 9.15439e-006 ]
9649 : [ 1.01038e-005 ]
9650 : [ 9.1234e-006  ]
9651 : [ 9.63674e-006 ]
9652 : [ 7.9504e-006  ]
9653 : [ 8.10217e-006 ]
9654 : [ 9.47627e-006 ]
9655 : [ 6.17161e-006 ]
9656 : [ 8.52397e-006 ]
9657 : [ 6.50813e-006 ]
9658 : [ 9.65434e-006 ]
9659 : [ 6.96041e-006 ]
9660 : [ 8.55383e-006 ]
9661 : [ 9.30265e-006 ]
9662 : [ 7.15717e-006 ]
9663 : [ 7.68557e-006 ]
9664 : [ 7.54833e-006 ]
9665 : [ 7.64888e-006 ]
9666 : [ 6.99173e-006 ]
9667 : [ 7.21226e-006 ]
9668 : [ 7.40584e-006 ]
9669 : [ 1.13212e-005 ]
9670 : [ 8.31867e-006 ]
9671 : [ 1.00287e-005 ]
9672 : [ 8.82164e-006 ]
9673 : [ 6.32318e-006 ]
9674 : [ 6.80179e-006 ]
9675 : [ 8.5472e-006  ]
9676 : [ 6.67321e-006 ]
9677 : [ 6.76945e-006 ]
9678 : [ 7.25759e-006 ]
9679 : [ 6.62487e-006 ]
9680 : [ 8.91919e-006 ]
9681 : [ 8.1406e-006  ]
9682 : [ 7.81916e-006 ]
9683 : [ 9.95189e-006 ]
9684 : [ 7.68623e-006 ]
9685 : [ 6.74297e-006 ]
9686 : [ 6.84247e-006 ]
9687 : [ 6.48735e-006 ]
9688 : [ 1.04708e-005 ]
9689 : [ 6.47917e-006 ]
9690 : [ 6.33894e-006 ]
9691 : [ 1.08473e-005 ]
9692 : [ 8.0723e-006  ]
9693 : [ 6.30438e-006 ]
9694 : [ 8.39529e-006 ]
9695 : [ 6.42928e-006 ]
9696 : [ 7.0417e-006  ]
9697 : [ 7.59236e-006 ]
9698 : [ 7.57839e-006 ]
9699 : [ 6.49133e-006 ]
9700 : [ 6.29091e-006 ]
9701 : [ 7.19151e-006 ]
9702 : [ 6.73539e-006 ]
9703 : [ 7.25033e-006 ]
9704 : [ 7.32071e-006 ]
9705 : [ 6.47785e-006 ]
9706 : [ 9.66966e-006 ]
9707 : [ 6.82981e-006 ]
9708 : [ 6.63124e-006 ]
9709 : [ 7.20121e-006 ]
9710 : [ 6.39571e-006 ]
9711 : [ 6.32713e-006 ]
9712 : [ 7.50688e-006 ]
9713 : [ 7.60288e-006 ]
9714 : [ 6.39624e-006 ]
9715 : [ 7.0421e-006  ]
9716 : [ 6.09328e-006 ]
9717 : [ 6.61593e-006 ]
9718 : [ 8.64982e-006 ]
9719 : [ 6.0031e-006  ]
9720 : [ 6.8294e-006  ]
9721 : [ 9.03272e-006 ]
9722 : [ 1.01618e-005 ]
9723 : [ 8.87979e-006 ]
9724 : [ 8.91892e-006 ]
9725 : [ 6.61572e-006 ]
9726 : [ 6.13716e-006 ]
9727 : [ 6.81442e-006 ]
9728 : [ 6.46651e-006 ]
9729 : [ 7.33177e-006 ]
9730 : [ 6.79041e-006 ]
9731 : [ 7.13761e-006 ]
9732 : [ 8.00559e-006 ]
9733 : [ 9.67683e-006 ]
9734 : [ 6.55405e-006 ]
9735 : [ 6.38453e-006 ]
9736 : [ 9.57017e-006 ]
9737 : [ 6.56209e-006 ]
9738 : [ 7.9262e-006  ]
9739 : [ 8.70431e-006 ]
9740 : [ 8.51307e-006 ]
9741 : [ 6.5688e-006  ]
9742 : [ 6.46863e-006 ]
9743 : [ 8.2398e-006  ]
9744 : [ 7.44355e-006 ]
9745 : [ 6.65036e-006 ]
9746 : [ 6.9039e-006  ]
9747 : [ 8.77055e-006 ]
9748 : [ 6.78658e-006 ]
9749 : [ 8.52564e-006 ]
9750 : [ 9.69743e-006 ]
9751 : [ 6.512e-006   ]
9752 : [ 6.29611e-006 ]
9753 : [ 6.17656e-006 ]
9754 : [ 6.93588e-006 ]
9755 : [ 6.50156e-006 ]
9756 : [ 6.78008e-006 ]
9757 : [ 8.93461e-006 ]
9758 : [ 1.00011e-005 ]
9759 : [ 8.53065e-006 ]
9760 : [ 6.2738e-006  ]
9761 : [ 7.93465e-006 ]
9762 : [ 6.95895e-006 ]
9763 : [ 8.17524e-006 ]
9764 : [ 7.093e-006   ]
9765 : [ 9.34422e-006 ]
9766 : [ 6.91523e-006 ]
9767 : [ 6.66445e-006 ]
9768 : [ 6.79731e-006 ]
9769 : [ 1.12278e-005 ]
9770 : [ 1.07423e-005 ]
9771 : [ 9.5584e-006  ]
9772 : [ 6.61702e-006 ]
9773 : [ 6.77022e-006 ]
9774 : [ 9.03614e-006 ]
9775 : [ 7.15133e-006 ]
9776 : [ 6.94477e-006 ]
9777 : [ 8.33988e-006 ]
9778 : [ 7.0232e-006  ]
9779 : [ 6.55896e-006 ]
9780 : [ 6.73803e-006 ]
9781 : [ 6.93783e-006 ]
9782 : [ 6.9427e-006  ]
9783 : [ 7.35659e-006 ]
9784 : [ 6.426e-006   ]
9785 : [ 7.01879e-006 ]
9786 : [ 7.14612e-006 ]
9787 : [ 7.10769e-006 ]
9788 : [ 1.00676e-005 ]
9789 : [ 7.22913e-006 ]
9790 : [ 6.32591e-006 ]
9791 : [ 8.69815e-006 ]
9792 : [ 7.39563e-006 ]
9793 : [ 6.66304e-006 ]
9794 : [ 7.6557e-006  ]
9795 : [ 6.67456e-006 ]
9796 : [ 7.44903e-006 ]
9797 : [ 8.1556e-006  ]
9798 : [ 6.50486e-006 ]
9799 : [ 1.08103e-005 ]
9800 : [ 8.49156e-006 ]
9801 : [ 8.24802e-006 ]
9802 : [ 9.32905e-006 ]
9803 : [ 1.02157e-005 ]
9804 : [ 7.19147e-006 ]
9805 : [ 6.41548e-006 ]
9806 : [ 6.28507e-006 ]
9807 : [ 7.85581e-006 ]
9808 : [ 7.62085e-006 ]
9809 : [ 6.57201e-006 ]
9810 : [ 1.15147e-005 ]
9811 : [ 8.7855e-006  ]
9812 : [ 6.93703e-006 ]
9813 : [ 8.39443e-006 ]
9814 : [ 6.45001e-006 ]
9815 : [ 1.07266e-005 ]
9816 : [ 8.67619e-006 ]
9817 : [ 7.28086e-006 ]
9818 : [ 8.43347e-006 ]
9819 : [ 6.3242e-006  ]
9820 : [ 6.26194e-006 ]
9821 : [ 7.88466e-006 ]
9822 : [ 9.23417e-006 ]
9823 : [ 8.65832e-006 ]
9824 : [ 7.2967e-006  ]
9825 : [ 6.21075e-006 ]
9826 : [ 6.26747e-006 ]
9827 : [ 8.90245e-006 ]
9828 : [ 6.61868e-006 ]
9829 : [ 8.95389e-006 ]
9830 : [ 7.78506e-006 ]
9831 : [ 6.88591e-006 ]
9832 : [ 7.05606e-006 ]
9833 : [ 8.50977e-006 ]
9834 : [ 6.71889e-006 ]
9835 : [ 1.02107e-005 ]
9836 : [ 7.24914e-006 ]
9837 : [ 6.37304e-006 ]
9838 : [ 6.84219e-006 ]
9839 : [ 7.56983e-006 ]
9840 : [ 6.96319e-006 ]
9841 : [ 9.40447e-006 ]
9842 : [ 7.87686e-006 ]
9843 : [ 6.71136e-006 ]
9844 : [ 6.57726e-006 ]
9845 : [ 7.16778e-006 ]
9846 : [ 6.63597e-006 ]
9847 : [ 6.51688e-006 ]
9848 : [ 6.43799e-006 ]
9849 : [ 6.62571e-006 ]
9850 : [ 9.91009e-006 ]
9851 : [ 6.57169e-006 ]
9852 : [ 6.20934e-006 ]
9853 : [ 1.03246e-005 ]
9854 : [ 9.02971e-006 ]
9855 : [ 7.7633e-006  ]
9856 : [ 6.60024e-006 ]
9857 : [ 7.9463e-006  ]
9858 : [ 6.47942e-006 ]
9859 : [ 7.83069e-006 ]
9860 : [ 6.53255e-006 ]
9861 : [ 9.07955e-006 ]
9862 : [ 1.1095e-005  ]
9863 : [ 8.0138e-006  ]
9864 : [ 6.2592e-006  ]
9865 : [ 7.62842e-006 ]
9866 : [ 6.16495e-006 ]
9867 : [ 1.06511e-005 ]
9868 : [ 6.4446e-006  ]
9869 : [ 6.46169e-006 ]
9870 : [ 8.65711e-006 ]
9871 : [ 6.51636e-006 ]
9872 : [ 8.83264e-006 ]
9873 : [ 6.23527e-006 ]
9874 : [ 9.77995e-006 ]
9875 : [ 8.62945e-006 ]
9876 : [ 1.0175e-005  ]
9877 : [ 1.05349e-005 ]
9878 : [ 8.70278e-006 ]
9879 : [ 7.68363e-006 ]
9880 : [ 6.58529e-006 ]
9881 : [ 6.61075e-006 ]
9882 : [ 6.6981e-006  ]
9883 : [ 8.61336e-006 ]
9884 : [ 8.74779e-006 ]
9885 : [ 6.32595e-006 ]
9886 : [ 6.69363e-006 ]
9887 : [ 1.05768e-005 ]
9888 : [ 6.98543e-006 ]
9889 : [ 6.24036e-006 ]
9890 : [ 7.69096e-006 ]
9891 : [ 6.64664e-006 ]
9892 : [ 7.1123e-006  ]
9893 : [ 8.48522e-006 ]
9894 : [ 8.85789e-006 ]
9895 : [ 9.9009e-006  ]
9896 : [ 8.7282e-006  ]
9897 : [ 9.56324e-006 ]
9898 : [ 6.87365e-006 ]
9899 : [ 9.13255e-006 ]
9900 : [ 9.25832e-006 ]
9901 : [ 7.32353e-006 ]
9902 : [ 1.14213e-005 ]
9903 : [ 7.06301e-006 ]
9904 : [ 7.10445e-006 ]
9905 : [ 1.03949e-005 ]
9906 : [ 7.57033e-006 ]
9907 : [ 6.45212e-006 ]
9908 : [ 7.09497e-006 ]
9909 : [ 9.09682e-006 ]
9910 : [ 6.73392e-006 ]
9911 : [ 1.12364e-005 ]
9912 : [ 9.0885e-006  ]
9913 : [ 9.97134e-006 ]
9914 : [ 8.62091e-006 ]
9915 : [ 7.1479e-006  ]
9916 : [ 7.6987e-006  ]
9917 : [ 7.03184e-006 ]
9918 : [ 1.10835e-005 ]
9919 : [ 6.67341e-006 ]
9920 : [ 6.81305e-006 ]
9921 : [ 6.61939e-006 ]
9922 : [ 6.2906e-006  ]
9923 : [ 6.89234e-006 ]
9924 : [ 6.90249e-006 ]
9925 : [ 6.71768e-006 ]
9926 : [ 8.8672e-006  ]
9927 : [ 7.35555e-006 ]
9928 : [ 6.52023e-006 ]
9929 : [ 1.04759e-005 ]
9930 : [ 6.89622e-006 ]
9931 : [ 6.3087e-006  ]
9932 : [ 8.00084e-006 ]
9933 : [ 7.76238e-006 ]
9934 : [ 6.68715e-006 ]
9935 : [ 8.30053e-006 ]
9936 : [ 6.68061e-006 ]
9937 : [ 6.41149e-006 ]
9938 : [ 1.03326e-005 ]
9939 : [ 6.45656e-006 ]
9940 : [ 7.17113e-006 ]
9941 : [ 9.15704e-006 ]
9942 : [ 9.9126e-006  ]
9943 : [ 6.64383e-006 ]
9944 : [ 7.31824e-006 ]
9945 : [ 8.81596e-006 ]
9946 : [ 6.49177e-006 ]
9947 : [ 6.6509e-006  ]
9948 : [ 1.09296e-005 ]
9949 : [ 6.32815e-006 ]
9950 : [ 6.84448e-006 ]
9951 : [ 8.34231e-006 ]
9952 : [ 1.02332e-005 ]
9953 : [ 9.8421e-006  ]
9954 : [ 6.50386e-006 ]
9955 : [ 7.33629e-006 ]
9956 : [ 7.41007e-006 ]
9957 : [ 1.02302e-005 ]
9958 : [ 8.00615e-006 ]
9959 : [ 8.44165e-006 ]
9960 : [ 7.09251e-006 ]
9961 : [ 1.05e-005    ]
9962 : [ 8.83419e-006 ]
9963 : [ 7.65567e-006 ]
9964 : [ 1.0157e-005  ]
9965 : [ 8.72262e-006 ]
9966 : [ 6.26986e-006 ]
9967 : [ 8.98039e-006 ]
9968 : [ 1.07269e-005 ]
9969 : [ 9.08384e-006 ]
9970 : [ 7.59167e-006 ]
9971 : [ 8.68306e-006 ]
9972 : [ 1.07727e-005 ]
9973 : [ 7.32555e-006 ]
9974 : [ 6.89557e-006 ]
9975 : [ 7.39596e-006 ]
9976 : [ 6.36583e-006 ]
9977 : [ 7.7072e-006  ]
9978 : [ 1.02668e-005 ]
9979 : [ 6.5953e-006  ]
9980 : [ 6.1905e-006  ]
9981 : [ 9.8773e-006  ]
9982 : [ 1.03176e-005 ]
9983 : [ 9.91035e-006 ]
9984 : [ 7.3789e-006  ]
9985 : [ 8.2767e-006  ]
9986 : [ 6.67159e-006 ]
9987 : [ 7.7175e-006  ]
9988 : [ 9.82144e-006 ]
9989 : [ 7.71066e-006 ]
9990 : [ 9.37971e-006 ]
9991 : [ 1.08322e-005 ]
9992 : [ 7.42566e-006 ]
9993 : [ 8.94905e-006 ]
9994 : [ 7.55124e-006 ]
9995 : [ 1.00451e-005 ]
9996 : [ 6.39578e-006 ]
9997 : [ 6.76612e-006 ]
9998 : [ 7.24888e-006 ]
9999 : [ 8.8791e-006  ]
