# Supplementary material for: Influence of tissue conductivity on foetal exposure to extremely low frequency magnetic fields at 50 Hz using stochastic dosimetry
Source: PLoS One. 2018 Feb 7;13(2):e0192131. doi: 10.1371/journal.pone.0192131 (PMC5802904; doi:10.1371/journal.pone.0192131)
Supplement: S1 File — (ZIP) [file pone.0192131.s001.zip › Data/Ydistributions(10000)/3m/Brain.txt]

       [ y0           ]
   0 : [ 3.66672e-006 ]
   1 : [ 3.5825e-006  ]
   2 : [ 3.83989e-006 ]
   3 : [ 3.70264e-006 ]
   4 : [ 3.76454e-006 ]
   5 : [ 3.85661e-006 ]
   6 : [ 3.46116e-006 ]
   7 : [ 3.80188e-006 ]
   8 : [ 3.65037e-006 ]
   9 : [ 3.56668e-006 ]
  10 : [ 3.89522e-006 ]
  11 : [ 3.54937e-006 ]
  12 : [ 3.56108e-006 ]
  13 : [ 3.75824e-006 ]
  14 : [ 3.91209e-006 ]
  15 : [ 3.57497e-006 ]
  16 : [ 3.77752e-006 ]
  17 : [ 3.79005e-006 ]
  18 : [ 3.84045e-006 ]
  19 : [ 3.64914e-006 ]
  20 : [ 3.76175e-006 ]
  21 : [ 3.65177e-006 ]
  22 : [ 3.69311e-006 ]
  23 : [ 3.61787e-006 ]
  24 : [ 3.66988e-006 ]
  25 : [ 3.74033e-006 ]
  26 : [ 3.72861e-006 ]
  27 : [ 4.00143e-006 ]
  28 : [ 3.78727e-006 ]
  29 : [ 3.77363e-006 ]
  30 : [ 3.81787e-006 ]
  31 : [ 3.90668e-006 ]
  32 : [ 3.87084e-006 ]
  33 : [ 3.8492e-006  ]
  34 : [ 3.6566e-006  ]
  35 : [ 3.60888e-006 ]
  36 : [ 3.71453e-006 ]
  37 : [ 3.74718e-006 ]
  38 : [ 3.79014e-006 ]
  39 : [ 3.77453e-006 ]
  40 : [ 3.83354e-006 ]
  41 : [ 3.97203e-006 ]
  42 : [ 3.8969e-006  ]
  43 : [ 3.73158e-006 ]
  44 : [ 3.75835e-006 ]
  45 : [ 3.88292e-006 ]
  46 : [ 3.85593e-006 ]
  47 : [ 3.94774e-006 ]
  48 : [ 3.87287e-006 ]
  49 : [ 3.64735e-006 ]
  50 : [ 3.72631e-006 ]
  51 : [ 3.77915e-006 ]
  52 : [ 3.76168e-006 ]
  53 : [ 3.60924e-006 ]
  54 : [ 3.87621e-006 ]
  55 : [ 3.99453e-006 ]
  56 : [ 3.64298e-006 ]
  57 : [ 3.63038e-006 ]
  58 : [ 3.81258e-006 ]
  59 : [ 4.03633e-006 ]
  60 : [ 3.83791e-006 ]
  61 : [ 3.80333e-006 ]
  62 : [ 3.94325e-006 ]
  63 : [ 3.92916e-006 ]
  64 : [ 3.92167e-006 ]
  65 : [ 3.7012e-006  ]
  66 : [ 3.94532e-006 ]
  67 : [ 3.64179e-006 ]
  68 : [ 3.74725e-006 ]
  69 : [ 3.61218e-006 ]
  70 : [ 3.67745e-006 ]
  71 : [ 3.92773e-006 ]
  72 : [ 3.95892e-006 ]
  73 : [ 3.8653e-006  ]
  74 : [ 3.96573e-006 ]
  75 : [ 3.81984e-006 ]
  76 : [ 3.75516e-006 ]
  77 : [ 3.85069e-006 ]
  78 : [ 3.70357e-006 ]
  79 : [ 3.84662e-006 ]
  80 : [ 4.00882e-006 ]
  81 : [ 3.88963e-006 ]
  82 : [ 3.83828e-006 ]
  83 : [ 3.8272e-006  ]
  84 : [ 3.82163e-006 ]
  85 : [ 3.72641e-006 ]
  86 : [ 3.80677e-006 ]
  87 : [ 3.81074e-006 ]
  88 : [ 3.85863e-006 ]
  89 : [ 3.51592e-006 ]
  90 : [ 3.5981e-006  ]
  91 : [ 3.86541e-006 ]
  92 : [ 3.87978e-006 ]
  93 : [ 3.9159e-006  ]
  94 : [ 3.50628e-006 ]
  95 : [ 3.94454e-006 ]
  96 : [ 3.60168e-006 ]
  97 : [ 3.72807e-006 ]
  98 : [ 4.00448e-006 ]
  99 : [ 3.78578e-006 ]
 100 : [ 3.83228e-006 ]
 101 : [ 3.60978e-006 ]
 102 : [ 3.6416e-006  ]
 103 : [ 3.48871e-006 ]
 104 : [ 3.63472e-006 ]
 105 : [ 3.75302e-006 ]
 106 : [ 3.60843e-006 ]
 107 : [ 3.81547e-006 ]
 108 : [ 4.01808e-006 ]
 109 : [ 3.62482e-006 ]
 110 : [ 4.00396e-006 ]
 111 : [ 4.00488e-006 ]
 112 : [ 3.82416e-006 ]
 113 : [ 3.67932e-006 ]
 114 : [ 3.85481e-006 ]
 115 : [ 3.7095e-006  ]
 116 : [ 3.65249e-006 ]
 117 : [ 3.69515e-006 ]
 118 : [ 3.70077e-006 ]
 119 : [ 3.67491e-006 ]
 120 : [ 3.71871e-006 ]
 121 : [ 3.77729e-006 ]
 122 : [ 3.99033e-006 ]
 123 : [ 3.8934e-006  ]
 124 : [ 3.84534e-006 ]
 125 : [ 3.83935e-006 ]
 126 : [ 3.81943e-006 ]
 127 : [ 3.92644e-006 ]
 128 : [ 3.98899e-006 ]
 129 : [ 3.85225e-006 ]
 130 : [ 3.84407e-006 ]
 131 : [ 3.9153e-006  ]
 132 : [ 3.68838e-006 ]
 133 : [ 3.8318e-006  ]
 134 : [ 3.6849e-006  ]
 135 : [ 3.94841e-006 ]
 136 : [ 3.71186e-006 ]
 137 : [ 3.98672e-006 ]
 138 : [ 3.63638e-006 ]
 139 : [ 3.8032e-006  ]
 140 : [ 3.63605e-006 ]
 141 : [ 3.7041e-006  ]
 142 : [ 3.86414e-006 ]
 143 : [ 3.65746e-006 ]
 144 : [ 4.04012e-006 ]
 145 : [ 3.83198e-006 ]
 146 : [ 3.78889e-006 ]
 147 : [ 3.76798e-006 ]
 148 : [ 3.86136e-006 ]
 149 : [ 3.79407e-006 ]
 150 : [ 3.52478e-006 ]
 151 : [ 3.66507e-006 ]
 152 : [ 3.83329e-006 ]
 153 : [ 3.63836e-006 ]
 154 : [ 3.90112e-006 ]
 155 : [ 3.87577e-006 ]
 156 : [ 3.78818e-006 ]
 157 : [ 3.63116e-006 ]
 158 : [ 3.64832e-006 ]
 159 : [ 3.57064e-006 ]
 160 : [ 3.80231e-006 ]
 161 : [ 3.79503e-006 ]
 162 : [ 3.88977e-006 ]
 163 : [ 3.59551e-006 ]
 164 : [ 3.8232e-006  ]
 165 : [ 3.58257e-006 ]
 166 : [ 3.75678e-006 ]
 167 : [ 3.65669e-006 ]
 168 : [ 3.82655e-006 ]
 169 : [ 3.8675e-006  ]
 170 : [ 3.83954e-006 ]
 171 : [ 3.77622e-006 ]
 172 : [ 3.87309e-006 ]
 173 : [ 3.76594e-006 ]
 174 : [ 3.49692e-006 ]
 175 : [ 3.66222e-006 ]
 176 : [ 3.7773e-006  ]
 177 : [ 3.69719e-006 ]
 178 : [ 3.60315e-006 ]
 179 : [ 4.0071e-006  ]
 180 : [ 3.61584e-006 ]
 181 : [ 3.97839e-006 ]
 182 : [ 4.07689e-006 ]
 183 : [ 3.91695e-006 ]
 184 : [ 3.72764e-006 ]
 185 : [ 4.02292e-006 ]
 186 : [ 3.5028e-006  ]
 187 : [ 3.70401e-006 ]
 188 : [ 3.69617e-006 ]
 189 : [ 3.93527e-006 ]
 190 : [ 3.71367e-006 ]
 191 : [ 3.75287e-006 ]
 192 : [ 4.05509e-006 ]
 193 : [ 3.80898e-006 ]
 194 : [ 4.00558e-006 ]
 195 : [ 3.71333e-006 ]
 196 : [ 3.88381e-006 ]
 197 : [ 3.4424e-006  ]
 198 : [ 3.86845e-006 ]
 199 : [ 3.55277e-006 ]
 200 : [ 3.67551e-006 ]
 201 : [ 3.84844e-006 ]
 202 : [ 3.63613e-006 ]
 203 : [ 3.58409e-006 ]
 204 : [ 4.05447e-006 ]
 205 : [ 3.7398e-006  ]
 206 : [ 3.69172e-006 ]
 207 : [ 3.73268e-006 ]
 208 : [ 3.84929e-006 ]
 209 : [ 3.95806e-006 ]
 210 : [ 3.76016e-006 ]
 211 : [ 3.58768e-006 ]
 212 : [ 3.75182e-006 ]
 213 : [ 3.69816e-006 ]
 214 : [ 3.54005e-006 ]
 215 : [ 3.71544e-006 ]
 216 : [ 3.78707e-006 ]
 217 : [ 3.63528e-006 ]
 218 : [ 3.57924e-006 ]
 219 : [ 3.85844e-006 ]
 220 : [ 3.69415e-006 ]
 221 : [ 3.64717e-006 ]
 222 : [ 3.79624e-006 ]
 223 : [ 3.62175e-006 ]
 224 : [ 3.62674e-006 ]
 225 : [ 3.7605e-006  ]
 226 : [ 3.68442e-006 ]
 227 : [ 3.75804e-006 ]
 228 : [ 3.70964e-006 ]
 229 : [ 3.52603e-006 ]
 230 : [ 3.84241e-006 ]
 231 : [ 4.02031e-006 ]
 232 : [ 3.85885e-006 ]
 233 : [ 3.74648e-006 ]
 234 : [ 3.73015e-006 ]
 235 : [ 3.65895e-006 ]
 236 : [ 3.71893e-006 ]
 237 : [ 3.65534e-006 ]
 238 : [ 3.51912e-006 ]
 239 : [ 3.82023e-006 ]
 240 : [ 3.6563e-006  ]
 241 : [ 3.67126e-006 ]
 242 : [ 3.74364e-006 ]
 243 : [ 3.66137e-006 ]
 244 : [ 3.6825e-006  ]
 245 : [ 3.76236e-006 ]
 246 : [ 3.58431e-006 ]
 247 : [ 3.48627e-006 ]
 248 : [ 3.73586e-006 ]
 249 : [ 3.68237e-006 ]
 250 : [ 3.75385e-006 ]
 251 : [ 3.54236e-006 ]
 252 : [ 3.90918e-006 ]
 253 : [ 3.66188e-006 ]
 254 : [ 3.69673e-006 ]
 255 : [ 3.76828e-006 ]
 256 : [ 3.93759e-006 ]
 257 : [ 3.82916e-006 ]
 258 : [ 3.66358e-006 ]
 259 : [ 3.93199e-006 ]
 260 : [ 4.06187e-006 ]
 261 : [ 3.75047e-006 ]
 262 : [ 3.81271e-006 ]
 263 : [ 3.81189e-006 ]
 264 : [ 3.87892e-006 ]
 265 : [ 3.90759e-006 ]
 266 : [ 3.98882e-006 ]
 267 : [ 3.71073e-006 ]
 268 : [ 3.94676e-006 ]
 269 : [ 3.71969e-006 ]
 270 : [ 3.9719e-006  ]
 271 : [ 3.81912e-006 ]
 272 : [ 3.84207e-006 ]
 273 : [ 3.53408e-006 ]
 274 : [ 3.86613e-006 ]
 275 : [ 3.67019e-006 ]
 276 : [ 3.99688e-006 ]
 277 : [ 3.68492e-006 ]
 278 : [ 3.78236e-006 ]
 279 : [ 3.9039e-006  ]
 280 : [ 3.60511e-006 ]
 281 : [ 3.53726e-006 ]
 282 : [ 3.6551e-006  ]
 283 : [ 3.74662e-006 ]
 284 : [ 3.83797e-006 ]
 285 : [ 3.67471e-006 ]
 286 : [ 3.87383e-006 ]
 287 : [ 3.62093e-006 ]
 288 : [ 3.67463e-006 ]
 289 : [ 3.81646e-006 ]
 290 : [ 3.62784e-006 ]
 291 : [ 3.67737e-006 ]
 292 : [ 4.03271e-006 ]
 293 : [ 3.76018e-006 ]
 294 : [ 3.95857e-006 ]
 295 : [ 3.88061e-006 ]
 296 : [ 3.66604e-006 ]
 297 : [ 3.5862e-006  ]
 298 : [ 3.6489e-006  ]
 299 : [ 3.86252e-006 ]
 300 : [ 4.0453e-006  ]
 301 : [ 3.99941e-006 ]
 302 : [ 3.92536e-006 ]
 303 : [ 3.75605e-006 ]
 304 : [ 3.94818e-006 ]
 305 : [ 3.96574e-006 ]
 306 : [ 3.67261e-006 ]
 307 : [ 3.81752e-006 ]
 308 : [ 3.74428e-006 ]
 309 : [ 4.01455e-006 ]
 310 : [ 3.80772e-006 ]
 311 : [ 3.75816e-006 ]
 312 : [ 3.62389e-006 ]
 313 : [ 3.74907e-006 ]
 314 : [ 4.02326e-006 ]
 315 : [ 3.84055e-006 ]
 316 : [ 3.81772e-006 ]
 317 : [ 3.71785e-006 ]
 318 : [ 3.85544e-006 ]
 319 : [ 3.80152e-006 ]
 320 : [ 3.72126e-006 ]
 321 : [ 3.96128e-006 ]
 322 : [ 3.74269e-006 ]
 323 : [ 3.70819e-006 ]
 324 : [ 3.66916e-006 ]
 325 : [ 3.83502e-006 ]
 326 : [ 3.88493e-006 ]
 327 : [ 3.69125e-006 ]
 328 : [ 4.05581e-006 ]
 329 : [ 3.65326e-006 ]
 330 : [ 3.9282e-006  ]
 331 : [ 3.77834e-006 ]
 332 : [ 3.76531e-006 ]
 333 : [ 3.6963e-006  ]
 334 : [ 3.7309e-006  ]
 335 : [ 3.8088e-006  ]
 336 : [ 3.80318e-006 ]
 337 : [ 3.74021e-006 ]
 338 : [ 3.74647e-006 ]
 339 : [ 3.71765e-006 ]
 340 : [ 3.65711e-006 ]
 341 : [ 3.9971e-006  ]
 342 : [ 3.73865e-006 ]
 343 : [ 3.79083e-006 ]
 344 : [ 3.97232e-006 ]
 345 : [ 3.90834e-006 ]
 346 : [ 3.85211e-006 ]
 347 : [ 4.00618e-006 ]
 348 : [ 3.80563e-006 ]
 349 : [ 3.72496e-006 ]
 350 : [ 3.78254e-006 ]
 351 : [ 3.63003e-006 ]
 352 : [ 3.84346e-006 ]
 353 : [ 3.88182e-006 ]
 354 : [ 3.64464e-006 ]
 355 : [ 3.68698e-006 ]
 356 : [ 3.626e-006   ]
 357 : [ 3.8896e-006  ]
 358 : [ 3.8608e-006  ]
 359 : [ 3.93469e-006 ]
 360 : [ 3.89726e-006 ]
 361 : [ 3.61145e-006 ]
 362 : [ 3.79156e-006 ]
 363 : [ 3.62028e-006 ]
 364 : [ 3.91767e-006 ]
 365 : [ 3.72939e-006 ]
 366 : [ 3.67906e-006 ]
 367 : [ 3.88264e-006 ]
 368 : [ 3.84145e-006 ]
 369 : [ 4.00925e-006 ]
 370 : [ 3.75136e-006 ]
 371 : [ 3.8963e-006  ]
 372 : [ 3.75388e-006 ]
 373 : [ 3.91843e-006 ]
 374 : [ 3.80204e-006 ]
 375 : [ 3.8994e-006  ]
 376 : [ 3.7595e-006  ]
 377 : [ 3.65831e-006 ]
 378 : [ 3.62477e-006 ]
 379 : [ 3.68005e-006 ]
 380 : [ 3.87129e-006 ]
 381 : [ 3.76123e-006 ]
 382 : [ 3.90515e-006 ]
 383 : [ 3.60018e-006 ]
 384 : [ 3.78601e-006 ]
 385 : [ 3.92938e-006 ]
 386 : [ 3.67645e-006 ]
 387 : [ 3.67047e-006 ]
 388 : [ 3.70309e-006 ]
 389 : [ 3.57741e-006 ]
 390 : [ 3.78009e-006 ]
 391 : [ 3.82087e-006 ]
 392 : [ 3.51135e-006 ]
 393 : [ 3.92939e-006 ]
 394 : [ 3.60641e-006 ]
 395 : [ 3.56043e-006 ]
 396 : [ 3.92809e-006 ]
 397 : [ 3.84444e-006 ]
 398 : [ 3.75425e-006 ]
 399 : [ 3.91275e-006 ]
 400 : [ 3.8845e-006  ]
 401 : [ 3.78615e-006 ]
 402 : [ 3.80875e-006 ]
 403 : [ 3.81033e-006 ]
 404 : [ 3.72927e-006 ]
 405 : [ 3.77212e-006 ]
 406 : [ 3.83932e-006 ]
 407 : [ 3.88396e-006 ]
 408 : [ 4.01254e-006 ]
 409 : [ 3.77255e-006 ]
 410 : [ 3.72587e-006 ]
 411 : [ 3.90558e-006 ]
 412 : [ 3.66523e-006 ]
 413 : [ 3.84779e-006 ]
 414 : [ 3.77051e-006 ]
 415 : [ 3.72387e-006 ]
 416 : [ 3.75248e-006 ]
 417 : [ 3.82724e-006 ]
 418 : [ 3.85184e-006 ]
 419 : [ 3.84472e-006 ]
 420 : [ 3.935e-006   ]
 421 : [ 3.66336e-006 ]
 422 : [ 3.85949e-006 ]
 423 : [ 3.95922e-006 ]
 424 : [ 3.87411e-006 ]
 425 : [ 3.85628e-006 ]
 426 : [ 4.01743e-006 ]
 427 : [ 3.70436e-006 ]
 428 : [ 3.82134e-006 ]
 429 : [ 3.79204e-006 ]
 430 : [ 3.70096e-006 ]
 431 : [ 3.93482e-006 ]
 432 : [ 3.81627e-006 ]
 433 : [ 3.86748e-006 ]
 434 : [ 3.75105e-006 ]
 435 : [ 3.84994e-006 ]
 436 : [ 3.86546e-006 ]
 437 : [ 3.95244e-006 ]
 438 : [ 3.77695e-006 ]
 439 : [ 3.46491e-006 ]
 440 : [ 3.91933e-006 ]
 441 : [ 3.69482e-006 ]
 442 : [ 3.89268e-006 ]
 443 : [ 3.77075e-006 ]
 444 : [ 3.98646e-006 ]
 445 : [ 3.92467e-006 ]
 446 : [ 3.77388e-006 ]
 447 : [ 3.8137e-006  ]
 448 : [ 3.95158e-006 ]
 449 : [ 3.82101e-006 ]
 450 : [ 3.58562e-006 ]
 451 : [ 3.88258e-006 ]
 452 : [ 3.8335e-006  ]
 453 : [ 3.79167e-006 ]
 454 : [ 3.65025e-006 ]
 455 : [ 3.849e-006   ]
 456 : [ 3.65275e-006 ]
 457 : [ 3.78807e-006 ]
 458 : [ 3.71847e-006 ]
 459 : [ 3.84552e-006 ]
 460 : [ 3.75971e-006 ]
 461 : [ 3.6133e-006  ]
 462 : [ 3.83672e-006 ]
 463 : [ 3.76771e-006 ]
 464 : [ 3.54872e-006 ]
 465 : [ 3.883e-006   ]
 466 : [ 3.81135e-006 ]
 467 : [ 3.75987e-006 ]
 468 : [ 3.69757e-006 ]
 469 : [ 3.7332e-006  ]
 470 : [ 3.85958e-006 ]
 471 : [ 3.65726e-006 ]
 472 : [ 3.95414e-006 ]
 473 : [ 3.65618e-006 ]
 474 : [ 3.59546e-006 ]
 475 : [ 3.75541e-006 ]
 476 : [ 4.07363e-006 ]
 477 : [ 3.72667e-006 ]
 478 : [ 3.85033e-006 ]
 479 : [ 3.69988e-006 ]
 480 : [ 3.6905e-006  ]
 481 : [ 3.68278e-006 ]
 482 : [ 3.73891e-006 ]
 483 : [ 3.84991e-006 ]
 484 : [ 3.56449e-006 ]
 485 : [ 3.91615e-006 ]
 486 : [ 3.99966e-006 ]
 487 : [ 3.76047e-006 ]
 488 : [ 3.60718e-006 ]
 489 : [ 3.74968e-006 ]
 490 : [ 3.66305e-006 ]
 491 : [ 3.86654e-006 ]
 492 : [ 3.96692e-006 ]
 493 : [ 3.82229e-006 ]
 494 : [ 3.8328e-006  ]
 495 : [ 3.80948e-006 ]
 496 : [ 3.78191e-006 ]
 497 : [ 3.93868e-006 ]
 498 : [ 3.74355e-006 ]
 499 : [ 3.96846e-006 ]
 500 : [ 3.58156e-006 ]
 501 : [ 3.88457e-006 ]
 502 : [ 3.86794e-006 ]
 503 : [ 3.92551e-006 ]
 504 : [ 3.73093e-006 ]
 505 : [ 3.6386e-006  ]
 506 : [ 3.64826e-006 ]
 507 : [ 4.08043e-006 ]
 508 : [ 3.90473e-006 ]
 509 : [ 3.56985e-006 ]
 510 : [ 3.80563e-006 ]
 511 : [ 3.88675e-006 ]
 512 : [ 3.92228e-006 ]
 513 : [ 3.73731e-006 ]
 514 : [ 3.62451e-006 ]
 515 : [ 3.70427e-006 ]
 516 : [ 3.53564e-006 ]
 517 : [ 3.65351e-006 ]
 518 : [ 3.67201e-006 ]
 519 : [ 3.62073e-006 ]
 520 : [ 3.82266e-006 ]
 521 : [ 3.83015e-006 ]
 522 : [ 3.91364e-006 ]
 523 : [ 3.93389e-006 ]
 524 : [ 3.754e-006   ]
 525 : [ 3.54964e-006 ]
 526 : [ 3.88069e-006 ]
 527 : [ 3.74542e-006 ]
 528 : [ 3.86098e-006 ]
 529 : [ 3.57209e-006 ]
 530 : [ 3.86198e-006 ]
 531 : [ 3.72876e-006 ]
 532 : [ 3.86167e-006 ]
 533 : [ 3.75371e-006 ]
 534 : [ 3.94643e-006 ]
 535 : [ 3.84288e-006 ]
 536 : [ 3.89546e-006 ]
 537 : [ 3.58056e-006 ]
 538 : [ 4.04536e-006 ]
 539 : [ 3.94987e-006 ]
 540 : [ 3.73659e-006 ]
 541 : [ 3.68515e-006 ]
 542 : [ 3.80968e-006 ]
 543 : [ 3.77923e-006 ]
 544 : [ 4.01704e-006 ]
 545 : [ 3.85197e-006 ]
 546 : [ 3.787e-006   ]
 547 : [ 3.63464e-006 ]
 548 : [ 3.73268e-006 ]
 549 : [ 3.60402e-006 ]
 550 : [ 3.56056e-006 ]
 551 : [ 3.92738e-006 ]
 552 : [ 3.87485e-006 ]
 553 : [ 3.87864e-006 ]
 554 : [ 3.82737e-006 ]
 555 : [ 3.90378e-006 ]
 556 : [ 3.59434e-006 ]
 557 : [ 3.79901e-006 ]
 558 : [ 3.96033e-006 ]
 559 : [ 3.80262e-006 ]
 560 : [ 3.75443e-006 ]
 561 : [ 3.88576e-006 ]
 562 : [ 3.69566e-006 ]
 563 : [ 3.67163e-006 ]
 564 : [ 3.63021e-006 ]
 565 : [ 3.7272e-006  ]
 566 : [ 3.87219e-006 ]
 567 : [ 3.59697e-006 ]
 568 : [ 3.78623e-006 ]
 569 : [ 3.6384e-006  ]
 570 : [ 3.94327e-006 ]
 571 : [ 3.81097e-006 ]
 572 : [ 3.94169e-006 ]
 573 : [ 3.74488e-006 ]
 574 : [ 3.83117e-006 ]
 575 : [ 3.66267e-006 ]
 576 : [ 3.77043e-006 ]
 577 : [ 3.81645e-006 ]
 578 : [ 3.89292e-006 ]
 579 : [ 3.91632e-006 ]
 580 : [ 3.83025e-006 ]
 581 : [ 3.69034e-006 ]
 582 : [ 3.72876e-006 ]
 583 : [ 3.904e-006   ]
 584 : [ 3.99516e-006 ]
 585 : [ 3.69705e-006 ]
 586 : [ 3.80069e-006 ]
 587 : [ 3.55482e-006 ]
 588 : [ 3.77136e-006 ]
 589 : [ 3.76343e-006 ]
 590 : [ 3.87515e-006 ]
 591 : [ 3.59874e-006 ]
 592 : [ 3.8282e-006  ]
 593 : [ 3.63844e-006 ]
 594 : [ 3.98442e-006 ]
 595 : [ 3.71862e-006 ]
 596 : [ 3.78974e-006 ]
 597 : [ 3.76568e-006 ]
 598 : [ 3.76012e-006 ]
 599 : [ 3.63683e-006 ]
 600 : [ 3.73408e-006 ]
 601 : [ 3.62367e-006 ]
 602 : [ 3.83853e-006 ]
 603 : [ 3.73281e-006 ]
 604 : [ 3.81169e-006 ]
 605 : [ 4.00248e-006 ]
 606 : [ 4.02679e-006 ]
 607 : [ 3.54048e-006 ]
 608 : [ 3.75226e-006 ]
 609 : [ 3.77213e-006 ]
 610 : [ 3.74368e-006 ]
 611 : [ 3.91618e-006 ]
 612 : [ 3.83244e-006 ]
 613 : [ 3.81113e-006 ]
 614 : [ 3.66922e-006 ]
 615 : [ 3.68376e-006 ]
 616 : [ 4.07119e-006 ]
 617 : [ 3.72244e-006 ]
 618 : [ 3.91558e-006 ]
 619 : [ 3.66167e-006 ]
 620 : [ 3.66774e-006 ]
 621 : [ 3.78978e-006 ]
 622 : [ 3.61948e-006 ]
 623 : [ 3.69226e-006 ]
 624 : [ 3.82196e-006 ]
 625 : [ 3.87623e-006 ]
 626 : [ 3.70671e-006 ]
 627 : [ 3.73034e-006 ]
 628 : [ 3.97586e-006 ]
 629 : [ 3.74138e-006 ]
 630 : [ 3.92137e-006 ]
 631 : [ 3.60675e-006 ]
 632 : [ 3.87945e-006 ]
 633 : [ 3.90882e-006 ]
 634 : [ 3.83112e-006 ]
 635 : [ 3.66106e-006 ]
 636 : [ 3.63518e-006 ]
 637 : [ 4.01741e-006 ]
 638 : [ 3.60848e-006 ]
 639 : [ 3.97532e-006 ]
 640 : [ 3.83119e-006 ]
 641 : [ 3.82708e-006 ]
 642 : [ 3.6787e-006  ]
 643 : [ 3.53117e-006 ]
 644 : [ 3.81027e-006 ]
 645 : [ 3.77433e-006 ]
 646 : [ 3.82874e-006 ]
 647 : [ 3.70501e-006 ]
 648 : [ 3.96947e-006 ]
 649 : [ 3.76929e-006 ]
 650 : [ 3.63181e-006 ]
 651 : [ 3.71358e-006 ]
 652 : [ 3.79324e-006 ]
 653 : [ 3.51532e-006 ]
 654 : [ 4.00919e-006 ]
 655 : [ 3.86229e-006 ]
 656 : [ 3.67716e-006 ]
 657 : [ 3.74665e-006 ]
 658 : [ 3.75247e-006 ]
 659 : [ 3.8884e-006  ]
 660 : [ 4.02349e-006 ]
 661 : [ 3.83404e-006 ]
 662 : [ 3.84726e-006 ]
 663 : [ 3.82597e-006 ]
 664 : [ 3.87682e-006 ]
 665 : [ 3.54762e-006 ]
 666 : [ 3.79911e-006 ]
 667 : [ 3.79841e-006 ]
 668 : [ 3.89233e-006 ]
 669 : [ 3.73121e-006 ]
 670 : [ 3.9265e-006  ]
 671 : [ 3.82407e-006 ]
 672 : [ 3.69686e-006 ]
 673 : [ 3.69745e-006 ]
 674 : [ 3.76998e-006 ]
 675 : [ 3.79747e-006 ]
 676 : [ 3.66899e-006 ]
 677 : [ 3.60603e-006 ]
 678 : [ 3.71914e-006 ]
 679 : [ 3.82619e-006 ]
 680 : [ 3.6224e-006  ]
 681 : [ 3.70967e-006 ]
 682 : [ 3.70868e-006 ]
 683 : [ 3.74027e-006 ]
 684 : [ 3.8838e-006  ]
 685 : [ 3.49551e-006 ]
 686 : [ 3.73064e-006 ]
 687 : [ 3.78707e-006 ]
 688 : [ 3.57665e-006 ]
 689 : [ 3.73787e-006 ]
 690 : [ 3.59017e-006 ]
 691 : [ 3.57407e-006 ]
 692 : [ 3.8747e-006  ]
 693 : [ 3.99003e-006 ]
 694 : [ 3.98852e-006 ]
 695 : [ 3.77182e-006 ]
 696 : [ 3.79721e-006 ]
 697 : [ 3.66131e-006 ]
 698 : [ 3.58398e-006 ]
 699 : [ 3.92782e-006 ]
 700 : [ 3.93396e-006 ]
 701 : [ 3.94447e-006 ]
 702 : [ 3.78146e-006 ]
 703 : [ 3.96321e-006 ]
 704 : [ 3.65805e-006 ]
 705 : [ 3.66905e-006 ]
 706 : [ 3.95004e-006 ]
 707 : [ 3.70992e-006 ]
 708 : [ 3.65296e-006 ]
 709 : [ 3.47865e-006 ]
 710 : [ 4.00587e-006 ]
 711 : [ 3.83315e-006 ]
 712 : [ 3.77052e-006 ]
 713 : [ 3.71602e-006 ]
 714 : [ 3.67351e-006 ]
 715 : [ 3.98515e-006 ]
 716 : [ 3.77618e-006 ]
 717 : [ 3.84146e-006 ]
 718 : [ 3.75986e-006 ]
 719 : [ 4.01965e-006 ]
 720 : [ 3.95778e-006 ]
 721 : [ 3.71254e-006 ]
 722 : [ 3.96547e-006 ]
 723 : [ 3.8664e-006  ]
 724 : [ 3.79995e-006 ]
 725 : [ 3.82669e-006 ]
 726 : [ 3.43987e-006 ]
 727 : [ 3.72806e-006 ]
 728 : [ 3.81504e-006 ]
 729 : [ 3.7401e-006  ]
 730 : [ 3.67846e-006 ]
 731 : [ 3.60863e-006 ]
 732 : [ 3.58422e-006 ]
 733 : [ 3.87725e-006 ]
 734 : [ 3.87558e-006 ]
 735 : [ 3.51853e-006 ]
 736 : [ 4.06217e-006 ]
 737 : [ 3.74859e-006 ]
 738 : [ 3.7471e-006  ]
 739 : [ 3.94735e-006 ]
 740 : [ 4.01493e-006 ]
 741 : [ 3.83395e-006 ]
 742 : [ 3.697e-006   ]
 743 : [ 3.71614e-006 ]
 744 : [ 3.91444e-006 ]
 745 : [ 3.73393e-006 ]
 746 : [ 3.7757e-006  ]
 747 : [ 3.82801e-006 ]
 748 : [ 3.57478e-006 ]
 749 : [ 3.74966e-006 ]
 750 : [ 3.93219e-006 ]
 751 : [ 3.72302e-006 ]
 752 : [ 3.8692e-006  ]
 753 : [ 3.74149e-006 ]
 754 : [ 3.83555e-006 ]
 755 : [ 3.52951e-006 ]
 756 : [ 3.68009e-006 ]
 757 : [ 3.86835e-006 ]
 758 : [ 3.86682e-006 ]
 759 : [ 3.93017e-006 ]
 760 : [ 3.89999e-006 ]
 761 : [ 3.77336e-006 ]
 762 : [ 3.87272e-006 ]
 763 : [ 3.86546e-006 ]
 764 : [ 3.88922e-006 ]
 765 : [ 3.68811e-006 ]
 766 : [ 3.90092e-006 ]
 767 : [ 3.74349e-006 ]
 768 : [ 3.68679e-006 ]
 769 : [ 3.66355e-006 ]
 770 : [ 3.737e-006   ]
 771 : [ 3.65776e-006 ]
 772 : [ 3.95335e-006 ]
 773 : [ 3.74722e-006 ]
 774 : [ 3.70978e-006 ]
 775 : [ 3.84838e-006 ]
 776 : [ 3.73843e-006 ]
 777 : [ 3.68077e-006 ]
 778 : [ 3.70384e-006 ]
 779 : [ 3.82248e-006 ]
 780 : [ 3.8255e-006  ]
 781 : [ 3.89853e-006 ]
 782 : [ 3.80269e-006 ]
 783 : [ 3.72276e-006 ]
 784 : [ 3.6794e-006  ]
 785 : [ 3.80128e-006 ]
 786 : [ 3.9355e-006  ]
 787 : [ 3.62706e-006 ]
 788 : [ 3.63229e-006 ]
 789 : [ 3.93141e-006 ]
 790 : [ 3.94722e-006 ]
 791 : [ 3.73953e-006 ]
 792 : [ 3.87018e-006 ]
 793 : [ 3.60843e-006 ]
 794 : [ 3.63037e-006 ]
 795 : [ 3.8669e-006  ]
 796 : [ 3.94948e-006 ]
 797 : [ 3.68167e-006 ]
 798 : [ 3.8308e-006  ]
 799 : [ 3.86605e-006 ]
 800 : [ 3.63589e-006 ]
 801 : [ 3.77366e-006 ]
 802 : [ 3.90711e-006 ]
 803 : [ 3.83386e-006 ]
 804 : [ 3.74747e-006 ]
 805 : [ 3.81067e-006 ]
 806 : [ 3.77282e-006 ]
 807 : [ 3.62806e-006 ]
 808 : [ 3.84474e-006 ]
 809 : [ 3.8408e-006  ]
 810 : [ 3.89905e-006 ]
 811 : [ 3.95415e-006 ]
 812 : [ 3.91776e-006 ]
 813 : [ 3.68727e-006 ]
 814 : [ 3.80454e-006 ]
 815 : [ 3.74316e-006 ]
 816 : [ 3.79364e-006 ]
 817 : [ 3.72444e-006 ]
 818 : [ 3.79121e-006 ]
 819 : [ 3.64513e-006 ]
 820 : [ 3.72609e-006 ]
 821 : [ 3.86776e-006 ]
 822 : [ 3.95792e-006 ]
 823 : [ 3.75246e-006 ]
 824 : [ 3.9503e-006  ]
 825 : [ 3.78152e-006 ]
 826 : [ 3.76577e-006 ]
 827 : [ 3.76407e-006 ]
 828 : [ 3.8554e-006  ]
 829 : [ 3.90498e-006 ]
 830 : [ 3.85256e-006 ]
 831 : [ 3.78815e-006 ]
 832 : [ 3.95249e-006 ]
 833 : [ 3.62288e-006 ]
 834 : [ 3.70735e-006 ]
 835 : [ 3.79113e-006 ]
 836 : [ 3.92883e-006 ]
 837 : [ 3.83275e-006 ]
 838 : [ 3.75419e-006 ]
 839 : [ 3.82761e-006 ]
 840 : [ 3.93336e-006 ]
 841 : [ 3.75206e-006 ]
 842 : [ 3.90304e-006 ]
 843 : [ 3.7135e-006  ]
 844 : [ 3.82565e-006 ]
 845 : [ 3.60726e-006 ]
 846 : [ 3.57204e-006 ]
 847 : [ 3.82808e-006 ]
 848 : [ 3.73682e-006 ]
 849 : [ 3.74407e-006 ]
 850 : [ 3.91473e-006 ]
 851 : [ 3.95321e-006 ]
 852 : [ 3.60661e-006 ]
 853 : [ 3.79779e-006 ]
 854 : [ 3.63764e-006 ]
 855 : [ 3.69603e-006 ]
 856 : [ 3.99569e-006 ]
 857 : [ 3.8874e-006  ]
 858 : [ 3.92646e-006 ]
 859 : [ 3.68696e-006 ]
 860 : [ 3.54076e-006 ]
 861 : [ 3.87505e-006 ]
 862 : [ 3.84637e-006 ]
 863 : [ 3.64534e-006 ]
 864 : [ 3.71948e-006 ]
 865 : [ 3.97939e-006 ]
 866 : [ 3.81679e-006 ]
 867 : [ 3.93711e-006 ]
 868 : [ 3.82314e-006 ]
 869 : [ 3.72289e-006 ]
 870 : [ 3.94218e-006 ]
 871 : [ 3.80998e-006 ]
 872 : [ 3.94381e-006 ]
 873 : [ 3.95305e-006 ]
 874 : [ 3.77434e-006 ]
 875 : [ 3.95325e-006 ]
 876 : [ 3.65062e-006 ]
 877 : [ 3.8559e-006  ]
 878 : [ 3.68783e-006 ]
 879 : [ 3.72198e-006 ]
 880 : [ 3.88493e-006 ]
 881 : [ 3.67568e-006 ]
 882 : [ 3.56436e-006 ]
 883 : [ 3.95254e-006 ]
 884 : [ 3.99235e-006 ]
 885 : [ 3.69328e-006 ]
 886 : [ 3.72774e-006 ]
 887 : [ 3.86748e-006 ]
 888 : [ 3.72683e-006 ]
 889 : [ 3.60911e-006 ]
 890 : [ 3.58951e-006 ]
 891 : [ 3.92024e-006 ]
 892 : [ 3.76139e-006 ]
 893 : [ 3.87863e-006 ]
 894 : [ 3.61938e-006 ]
 895 : [ 3.65635e-006 ]
 896 : [ 3.79806e-006 ]
 897 : [ 3.69025e-006 ]
 898 : [ 3.74802e-006 ]
 899 : [ 4.01154e-006 ]
 900 : [ 3.93314e-006 ]
 901 : [ 3.82797e-006 ]
 902 : [ 3.82026e-006 ]
 903 : [ 3.70139e-006 ]
 904 : [ 3.72343e-006 ]
 905 : [ 3.68008e-006 ]
 906 : [ 3.96487e-006 ]
 907 : [ 3.77449e-006 ]
 908 : [ 3.75719e-006 ]
 909 : [ 3.86226e-006 ]
 910 : [ 3.83864e-006 ]
 911 : [ 3.75257e-006 ]
 912 : [ 3.90051e-006 ]
 913 : [ 3.72187e-006 ]
 914 : [ 3.57899e-006 ]
 915 : [ 3.82837e-006 ]
 916 : [ 3.62642e-006 ]
 917 : [ 3.76394e-006 ]
 918 : [ 3.69986e-006 ]
 919 : [ 3.75019e-006 ]
 920 : [ 3.91448e-006 ]
 921 : [ 3.80032e-006 ]
 922 : [ 3.85162e-006 ]
 923 : [ 3.66133e-006 ]
 924 : [ 3.73764e-006 ]
 925 : [ 3.55686e-006 ]
 926 : [ 3.94091e-006 ]
 927 : [ 3.63076e-006 ]
 928 : [ 3.63125e-006 ]
 929 : [ 3.85092e-006 ]
 930 : [ 3.87582e-006 ]
 931 : [ 3.87477e-006 ]
 932 : [ 3.86978e-006 ]
 933 : [ 3.75927e-006 ]
 934 : [ 3.76675e-006 ]
 935 : [ 3.97754e-006 ]
 936 : [ 3.71051e-006 ]
 937 : [ 3.92038e-006 ]
 938 : [ 3.70168e-006 ]
 939 : [ 3.50465e-006 ]
 940 : [ 3.8525e-006  ]
 941 : [ 3.73452e-006 ]
 942 : [ 3.62302e-006 ]
 943 : [ 3.54901e-006 ]
 944 : [ 3.92481e-006 ]
 945 : [ 3.86382e-006 ]
 946 : [ 3.81748e-006 ]
 947 : [ 3.85057e-006 ]
 948 : [ 3.59407e-006 ]
 949 : [ 3.87128e-006 ]
 950 : [ 3.74048e-006 ]
 951 : [ 3.9136e-006  ]
 952 : [ 3.69277e-006 ]
 953 : [ 4.00396e-006 ]
 954 : [ 3.73509e-006 ]
 955 : [ 3.79331e-006 ]
 956 : [ 3.88214e-006 ]
 957 : [ 3.82436e-006 ]
 958 : [ 3.84743e-006 ]
 959 : [ 4.05266e-006 ]
 960 : [ 3.78897e-006 ]
 961 : [ 3.92647e-006 ]
 962 : [ 3.68813e-006 ]
 963 : [ 3.785e-006   ]
 964 : [ 3.8175e-006  ]
 965 : [ 3.80176e-006 ]
 966 : [ 3.79771e-006 ]
 967 : [ 3.50399e-006 ]
 968 : [ 3.68988e-006 ]
 969 : [ 3.72337e-006 ]
 970 : [ 3.83731e-006 ]
 971 : [ 3.84518e-006 ]
 972 : [ 3.77264e-006 ]
 973 : [ 3.81968e-006 ]
 974 : [ 3.66997e-006 ]
 975 : [ 3.77388e-006 ]
 976 : [ 3.75861e-006 ]
 977 : [ 3.76184e-006 ]
 978 : [ 3.84201e-006 ]
 979 : [ 3.66518e-006 ]
 980 : [ 3.81944e-006 ]
 981 : [ 3.73098e-006 ]
 982 : [ 3.74099e-006 ]
 983 : [ 3.96433e-006 ]
 984 : [ 3.73557e-006 ]
 985 : [ 4.05193e-006 ]
 986 : [ 3.62667e-006 ]
 987 : [ 3.68502e-006 ]
 988 : [ 3.66338e-006 ]
 989 : [ 3.81445e-006 ]
 990 : [ 3.9172e-006  ]
 991 : [ 3.80317e-006 ]
 992 : [ 3.93047e-006 ]
 993 : [ 3.98972e-006 ]
 994 : [ 3.62896e-006 ]
 995 : [ 3.91154e-006 ]
 996 : [ 3.86512e-006 ]
 997 : [ 3.55443e-006 ]
 998 : [ 3.87594e-006 ]
 999 : [ 3.71638e-006 ]
1000 : [ 3.90603e-006 ]
1001 : [ 3.69044e-006 ]
1002 : [ 4.02426e-006 ]
1003 : [ 3.91075e-006 ]
1004 : [ 3.64373e-006 ]
1005 : [ 3.76727e-006 ]
1006 : [ 3.77649e-006 ]
1007 : [ 3.57303e-006 ]
1008 : [ 3.96111e-006 ]
1009 : [ 3.83571e-006 ]
1010 : [ 3.85116e-006 ]
1011 : [ 3.62138e-006 ]
1012 : [ 3.72136e-006 ]
1013 : [ 3.71841e-006 ]
1014 : [ 3.79676e-006 ]
1015 : [ 3.86762e-006 ]
1016 : [ 3.80572e-006 ]
1017 : [ 3.64087e-006 ]
1018 : [ 3.77929e-006 ]
1019 : [ 3.83838e-006 ]
1020 : [ 3.81732e-006 ]
1021 : [ 3.77715e-006 ]
1022 : [ 3.88321e-006 ]
1023 : [ 3.5491e-006  ]
1024 : [ 3.92521e-006 ]
1025 : [ 3.57886e-006 ]
1026 : [ 3.92071e-006 ]
1027 : [ 3.63434e-006 ]
1028 : [ 3.99682e-006 ]
1029 : [ 3.86677e-006 ]
1030 : [ 3.87139e-006 ]
1031 : [ 3.91421e-006 ]
1032 : [ 3.58733e-006 ]
1033 : [ 3.85853e-006 ]
1034 : [ 3.95254e-006 ]
1035 : [ 3.81806e-006 ]
1036 : [ 3.766e-006   ]
1037 : [ 3.62469e-006 ]
1038 : [ 3.89468e-006 ]
1039 : [ 3.92751e-006 ]
1040 : [ 3.58849e-006 ]
1041 : [ 3.61658e-006 ]
1042 : [ 3.87491e-006 ]
1043 : [ 3.68678e-006 ]
1044 : [ 3.85066e-006 ]
1045 : [ 3.93859e-006 ]
1046 : [ 3.76979e-006 ]
1047 : [ 3.68863e-006 ]
1048 : [ 3.61365e-006 ]
1049 : [ 3.58255e-006 ]
1050 : [ 3.6923e-006  ]
1051 : [ 3.72222e-006 ]
1052 : [ 4.01807e-006 ]
1053 : [ 3.85191e-006 ]
1054 : [ 3.86501e-006 ]
1055 : [ 3.94759e-006 ]
1056 : [ 3.72422e-006 ]
1057 : [ 3.56802e-006 ]
1058 : [ 3.75271e-006 ]
1059 : [ 3.78577e-006 ]
1060 : [ 3.79802e-006 ]
1061 : [ 3.66055e-006 ]
1062 : [ 3.73131e-006 ]
1063 : [ 3.71375e-006 ]
1064 : [ 3.82554e-006 ]
1065 : [ 3.75601e-006 ]
1066 : [ 3.94373e-006 ]
1067 : [ 3.73549e-006 ]
1068 : [ 3.78557e-006 ]
1069 : [ 3.64562e-006 ]
1070 : [ 3.85033e-006 ]
1071 : [ 3.87729e-006 ]
1072 : [ 3.99971e-006 ]
1073 : [ 3.95768e-006 ]
1074 : [ 3.75727e-006 ]
1075 : [ 3.72389e-006 ]
1076 : [ 3.92188e-006 ]
1077 : [ 3.53225e-006 ]
1078 : [ 3.59786e-006 ]
1079 : [ 3.85458e-006 ]
1080 : [ 3.72479e-006 ]
1081 : [ 3.81849e-006 ]
1082 : [ 3.71097e-006 ]
1083 : [ 3.98907e-006 ]
1084 : [ 3.84824e-006 ]
1085 : [ 3.71837e-006 ]
1086 : [ 3.59782e-006 ]
1087 : [ 3.7476e-006  ]
1088 : [ 3.85799e-006 ]
1089 : [ 3.76822e-006 ]
1090 : [ 3.51435e-006 ]
1091 : [ 3.9e-006     ]
1092 : [ 3.56357e-006 ]
1093 : [ 3.92397e-006 ]
1094 : [ 3.70137e-006 ]
1095 : [ 3.74559e-006 ]
1096 : [ 3.66663e-006 ]
1097 : [ 3.59762e-006 ]
1098 : [ 3.98116e-006 ]
1099 : [ 3.89212e-006 ]
1100 : [ 3.94367e-006 ]
1101 : [ 3.68544e-006 ]
1102 : [ 3.91294e-006 ]
1103 : [ 3.71367e-006 ]
1104 : [ 3.88804e-006 ]
1105 : [ 3.52699e-006 ]
1106 : [ 3.85521e-006 ]
1107 : [ 3.66932e-006 ]
1108 : [ 3.6985e-006  ]
1109 : [ 3.83877e-006 ]
1110 : [ 3.56686e-006 ]
1111 : [ 3.68688e-006 ]
1112 : [ 3.85112e-006 ]
1113 : [ 3.82462e-006 ]
1114 : [ 3.89463e-006 ]
1115 : [ 3.81994e-006 ]
1116 : [ 3.78248e-006 ]
1117 : [ 3.70532e-006 ]
1118 : [ 3.74771e-006 ]
1119 : [ 3.45028e-006 ]
1120 : [ 3.80378e-006 ]
1121 : [ 3.80961e-006 ]
1122 : [ 3.72691e-006 ]
1123 : [ 3.96186e-006 ]
1124 : [ 3.8687e-006  ]
1125 : [ 3.86021e-006 ]
1126 : [ 3.64981e-006 ]
1127 : [ 3.58142e-006 ]
1128 : [ 3.67849e-006 ]
1129 : [ 3.98621e-006 ]
1130 : [ 3.63456e-006 ]
1131 : [ 3.87893e-006 ]
1132 : [ 3.77788e-006 ]
1133 : [ 3.58071e-006 ]
1134 : [ 3.85491e-006 ]
1135 : [ 3.76605e-006 ]
1136 : [ 3.82471e-006 ]
1137 : [ 3.85402e-006 ]
1138 : [ 3.81757e-006 ]
1139 : [ 3.93799e-006 ]
1140 : [ 3.61158e-006 ]
1141 : [ 3.75981e-006 ]
1142 : [ 3.92562e-006 ]
1143 : [ 3.77613e-006 ]
1144 : [ 3.98437e-006 ]
1145 : [ 3.8253e-006  ]
1146 : [ 3.77329e-006 ]
1147 : [ 3.74786e-006 ]
1148 : [ 3.7219e-006  ]
1149 : [ 3.91506e-006 ]
1150 : [ 3.73477e-006 ]
1151 : [ 3.95003e-006 ]
1152 : [ 3.65721e-006 ]
1153 : [ 3.9457e-006  ]
1154 : [ 3.74057e-006 ]
1155 : [ 3.67842e-006 ]
1156 : [ 3.727e-006   ]
1157 : [ 3.56313e-006 ]
1158 : [ 3.50429e-006 ]
1159 : [ 3.80573e-006 ]
1160 : [ 3.49119e-006 ]
1161 : [ 3.57315e-006 ]
1162 : [ 3.84982e-006 ]
1163 : [ 3.81369e-006 ]
1164 : [ 3.70835e-006 ]
1165 : [ 3.89575e-006 ]
1166 : [ 3.95685e-006 ]
1167 : [ 3.86151e-006 ]
1168 : [ 3.8968e-006  ]
1169 : [ 3.85636e-006 ]
1170 : [ 3.76289e-006 ]
1171 : [ 4.04103e-006 ]
1172 : [ 3.7381e-006  ]
1173 : [ 3.82776e-006 ]
1174 : [ 3.73267e-006 ]
1175 : [ 3.83282e-006 ]
1176 : [ 3.79576e-006 ]
1177 : [ 3.74697e-006 ]
1178 : [ 3.87879e-006 ]
1179 : [ 3.76213e-006 ]
1180 : [ 3.59806e-006 ]
1181 : [ 3.62632e-006 ]
1182 : [ 3.57547e-006 ]
1183 : [ 3.71779e-006 ]
1184 : [ 3.73009e-006 ]
1185 : [ 3.90582e-006 ]
1186 : [ 4.03778e-006 ]
1187 : [ 3.73e-006    ]
1188 : [ 3.73499e-006 ]
1189 : [ 3.94517e-006 ]
1190 : [ 3.82932e-006 ]
1191 : [ 3.8985e-006  ]
1192 : [ 3.84015e-006 ]
1193 : [ 3.96435e-006 ]
1194 : [ 3.83857e-006 ]
1195 : [ 3.6847e-006  ]
1196 : [ 3.69967e-006 ]
1197 : [ 4.08959e-006 ]
1198 : [ 3.91952e-006 ]
1199 : [ 3.69099e-006 ]
1200 : [ 3.87132e-006 ]
1201 : [ 4.05775e-006 ]
1202 : [ 3.83184e-006 ]
1203 : [ 3.7809e-006  ]
1204 : [ 3.77766e-006 ]
1205 : [ 3.75415e-006 ]
1206 : [ 3.80412e-006 ]
1207 : [ 3.71814e-006 ]
1208 : [ 3.87953e-006 ]
1209 : [ 3.99416e-006 ]
1210 : [ 3.8175e-006  ]
1211 : [ 3.51636e-006 ]
1212 : [ 3.8572e-006  ]
1213 : [ 3.78052e-006 ]
1214 : [ 3.81715e-006 ]
1215 : [ 3.80659e-006 ]
1216 : [ 3.84984e-006 ]
1217 : [ 3.80955e-006 ]
1218 : [ 3.85519e-006 ]
1219 : [ 3.67815e-006 ]
1220 : [ 3.83739e-006 ]
1221 : [ 3.7325e-006  ]
1222 : [ 3.83846e-006 ]
1223 : [ 3.73419e-006 ]
1224 : [ 3.65405e-006 ]
1225 : [ 3.52118e-006 ]
1226 : [ 3.95005e-006 ]
1227 : [ 3.98597e-006 ]
1228 : [ 3.6105e-006  ]
1229 : [ 3.87113e-006 ]
1230 : [ 3.69597e-006 ]
1231 : [ 3.71855e-006 ]
1232 : [ 3.55119e-006 ]
1233 : [ 3.68365e-006 ]
1234 : [ 3.6064e-006  ]
1235 : [ 3.88812e-006 ]
1236 : [ 3.86456e-006 ]
1237 : [ 3.94575e-006 ]
1238 : [ 3.73696e-006 ]
1239 : [ 3.74722e-006 ]
1240 : [ 3.70554e-006 ]
1241 : [ 3.67913e-006 ]
1242 : [ 3.95562e-006 ]
1243 : [ 4.05555e-006 ]
1244 : [ 3.6956e-006  ]
1245 : [ 3.85017e-006 ]
1246 : [ 3.95505e-006 ]
1247 : [ 3.77455e-006 ]
1248 : [ 3.89671e-006 ]
1249 : [ 3.90714e-006 ]
1250 : [ 4.03048e-006 ]
1251 : [ 3.61914e-006 ]
1252 : [ 3.66143e-006 ]
1253 : [ 3.6763e-006  ]
1254 : [ 4.02516e-006 ]
1255 : [ 3.82457e-006 ]
1256 : [ 3.93774e-006 ]
1257 : [ 3.61561e-006 ]
1258 : [ 3.66611e-006 ]
1259 : [ 3.8123e-006  ]
1260 : [ 3.81161e-006 ]
1261 : [ 4.02355e-006 ]
1262 : [ 3.70416e-006 ]
1263 : [ 3.68189e-006 ]
1264 : [ 3.67651e-006 ]
1265 : [ 3.78625e-006 ]
1266 : [ 3.63466e-006 ]
1267 : [ 3.81601e-006 ]
1268 : [ 3.94254e-006 ]
1269 : [ 3.79189e-006 ]
1270 : [ 3.73904e-006 ]
1271 : [ 3.78338e-006 ]
1272 : [ 3.50602e-006 ]
1273 : [ 4.00053e-006 ]
1274 : [ 3.81634e-006 ]
1275 : [ 3.69434e-006 ]
1276 : [ 4.04874e-006 ]
1277 : [ 3.74392e-006 ]
1278 : [ 3.75416e-006 ]
1279 : [ 3.85321e-006 ]
1280 : [ 3.88048e-006 ]
1281 : [ 3.92572e-006 ]
1282 : [ 4.00424e-006 ]
1283 : [ 3.91006e-006 ]
1284 : [ 3.86185e-006 ]
1285 : [ 3.86242e-006 ]
1286 : [ 3.85038e-006 ]
1287 : [ 3.64919e-006 ]
1288 : [ 3.94277e-006 ]
1289 : [ 3.69176e-006 ]
1290 : [ 3.70041e-006 ]
1291 : [ 3.97757e-006 ]
1292 : [ 3.63409e-006 ]
1293 : [ 3.82561e-006 ]
1294 : [ 3.6928e-006  ]
1295 : [ 3.74797e-006 ]
1296 : [ 3.96288e-006 ]
1297 : [ 3.73327e-006 ]
1298 : [ 3.9675e-006  ]
1299 : [ 3.83953e-006 ]
1300 : [ 3.73371e-006 ]
1301 : [ 3.6582e-006  ]
1302 : [ 4.06086e-006 ]
1303 : [ 3.81362e-006 ]
1304 : [ 3.76604e-006 ]
1305 : [ 3.74528e-006 ]
1306 : [ 3.79725e-006 ]
1307 : [ 3.7319e-006  ]
1308 : [ 3.76453e-006 ]
1309 : [ 3.75789e-006 ]
1310 : [ 3.82287e-006 ]
1311 : [ 4.00371e-006 ]
1312 : [ 3.78798e-006 ]
1313 : [ 3.77335e-006 ]
1314 : [ 3.7805e-006  ]
1315 : [ 3.63024e-006 ]
1316 : [ 3.82668e-006 ]
1317 : [ 3.69026e-006 ]
1318 : [ 3.80758e-006 ]
1319 : [ 3.93095e-006 ]
1320 : [ 3.71446e-006 ]
1321 : [ 3.86017e-006 ]
1322 : [ 3.86933e-006 ]
1323 : [ 3.74314e-006 ]
1324 : [ 3.60208e-006 ]
1325 : [ 3.62218e-006 ]
1326 : [ 3.73164e-006 ]
1327 : [ 3.89283e-006 ]
1328 : [ 3.89972e-006 ]
1329 : [ 3.71634e-006 ]
1330 : [ 3.91673e-006 ]
1331 : [ 3.79717e-006 ]
1332 : [ 3.84585e-006 ]
1333 : [ 3.63246e-006 ]
1334 : [ 3.85525e-006 ]
1335 : [ 3.72292e-006 ]
1336 : [ 3.69172e-006 ]
1337 : [ 3.87275e-006 ]
1338 : [ 3.83157e-006 ]
1339 : [ 3.73241e-006 ]
1340 : [ 3.68294e-006 ]
1341 : [ 4.03173e-006 ]
1342 : [ 3.69103e-006 ]
1343 : [ 3.69528e-006 ]
1344 : [ 3.93303e-006 ]
1345 : [ 3.96503e-006 ]
1346 : [ 3.70354e-006 ]
1347 : [ 3.97009e-006 ]
1348 : [ 3.82659e-006 ]
1349 : [ 3.76143e-006 ]
1350 : [ 3.94557e-006 ]
1351 : [ 3.89608e-006 ]
1352 : [ 4.0721e-006  ]
1353 : [ 3.7716e-006  ]
1354 : [ 3.50336e-006 ]
1355 : [ 3.91113e-006 ]
1356 : [ 3.88966e-006 ]
1357 : [ 3.88801e-006 ]
1358 : [ 4.07973e-006 ]
1359 : [ 3.88669e-006 ]
1360 : [ 3.95848e-006 ]
1361 : [ 3.63893e-006 ]
1362 : [ 3.81379e-006 ]
1363 : [ 3.97272e-006 ]
1364 : [ 3.63356e-006 ]
1365 : [ 3.77651e-006 ]
1366 : [ 3.7148e-006  ]
1367 : [ 3.53071e-006 ]
1368 : [ 3.95534e-006 ]
1369 : [ 3.77188e-006 ]
1370 : [ 3.68196e-006 ]
1371 : [ 3.81731e-006 ]
1372 : [ 3.78909e-006 ]
1373 : [ 3.94363e-006 ]
1374 : [ 3.9047e-006  ]
1375 : [ 3.96669e-006 ]
1376 : [ 3.7527e-006  ]
1377 : [ 3.48867e-006 ]
1378 : [ 3.61525e-006 ]
1379 : [ 3.68698e-006 ]
1380 : [ 3.71615e-006 ]
1381 : [ 3.64907e-006 ]
1382 : [ 3.79836e-006 ]
1383 : [ 3.77515e-006 ]
1384 : [ 3.74693e-006 ]
1385 : [ 3.68355e-006 ]
1386 : [ 3.76082e-006 ]
1387 : [ 3.92939e-006 ]
1388 : [ 3.68821e-006 ]
1389 : [ 3.70017e-006 ]
1390 : [ 3.68269e-006 ]
1391 : [ 3.60996e-006 ]
1392 : [ 3.88586e-006 ]
1393 : [ 3.75045e-006 ]
1394 : [ 3.91653e-006 ]
1395 : [ 3.8244e-006  ]
1396 : [ 3.73215e-006 ]
1397 : [ 3.63073e-006 ]
1398 : [ 3.9714e-006  ]
1399 : [ 3.96691e-006 ]
1400 : [ 3.91662e-006 ]
1401 : [ 3.91419e-006 ]
1402 : [ 3.77226e-006 ]
1403 : [ 3.6549e-006  ]
1404 : [ 3.92694e-006 ]
1405 : [ 3.6335e-006  ]
1406 : [ 3.53758e-006 ]
1407 : [ 3.61583e-006 ]
1408 : [ 3.77544e-006 ]
1409 : [ 3.78047e-006 ]
1410 : [ 3.65603e-006 ]
1411 : [ 3.91813e-006 ]
1412 : [ 3.7929e-006  ]
1413 : [ 3.72803e-006 ]
1414 : [ 3.85582e-006 ]
1415 : [ 3.65973e-006 ]
1416 : [ 4.01794e-006 ]
1417 : [ 3.69143e-006 ]
1418 : [ 3.97831e-006 ]
1419 : [ 3.97219e-006 ]
1420 : [ 3.66877e-006 ]
1421 : [ 3.89119e-006 ]
1422 : [ 3.80976e-006 ]
1423 : [ 3.85985e-006 ]
1424 : [ 3.63905e-006 ]
1425 : [ 3.79678e-006 ]
1426 : [ 3.77341e-006 ]
1427 : [ 3.91422e-006 ]
1428 : [ 3.76557e-006 ]
1429 : [ 3.82208e-006 ]
1430 : [ 3.65483e-006 ]
1431 : [ 3.65026e-006 ]
1432 : [ 3.9692e-006  ]
1433 : [ 3.73541e-006 ]
1434 : [ 3.91003e-006 ]
1435 : [ 4.01704e-006 ]
1436 : [ 3.84264e-006 ]
1437 : [ 3.72972e-006 ]
1438 : [ 3.91303e-006 ]
1439 : [ 3.77894e-006 ]
1440 : [ 3.88644e-006 ]
1441 : [ 3.66905e-006 ]
1442 : [ 3.85088e-006 ]
1443 : [ 4.0024e-006  ]
1444 : [ 3.82936e-006 ]
1445 : [ 3.77359e-006 ]
1446 : [ 3.70483e-006 ]
1447 : [ 3.70464e-006 ]
1448 : [ 3.75936e-006 ]
1449 : [ 3.5343e-006  ]
1450 : [ 3.70189e-006 ]
1451 : [ 3.76987e-006 ]
1452 : [ 3.98109e-006 ]
1453 : [ 3.905e-006   ]
1454 : [ 3.70744e-006 ]
1455 : [ 3.84008e-006 ]
1456 : [ 3.97948e-006 ]
1457 : [ 3.79872e-006 ]
1458 : [ 3.80288e-006 ]
1459 : [ 3.63694e-006 ]
1460 : [ 3.7554e-006  ]
1461 : [ 3.67133e-006 ]
1462 : [ 3.76658e-006 ]
1463 : [ 3.59568e-006 ]
1464 : [ 3.61824e-006 ]
1465 : [ 3.54905e-006 ]
1466 : [ 3.76582e-006 ]
1467 : [ 3.868e-006   ]
1468 : [ 3.65383e-006 ]
1469 : [ 3.96285e-006 ]
1470 : [ 3.87621e-006 ]
1471 : [ 4.04556e-006 ]
1472 : [ 3.92211e-006 ]
1473 : [ 3.94577e-006 ]
1474 : [ 3.59904e-006 ]
1475 : [ 3.60477e-006 ]
1476 : [ 4.01868e-006 ]
1477 : [ 3.74899e-006 ]
1478 : [ 3.91955e-006 ]
1479 : [ 3.88981e-006 ]
1480 : [ 3.9232e-006  ]
1481 : [ 3.77077e-006 ]
1482 : [ 3.73319e-006 ]
1483 : [ 3.7001e-006  ]
1484 : [ 3.8141e-006  ]
1485 : [ 3.90434e-006 ]
1486 : [ 3.8468e-006  ]
1487 : [ 4.0117e-006  ]
1488 : [ 3.779e-006   ]
1489 : [ 3.52469e-006 ]
1490 : [ 4.05346e-006 ]
1491 : [ 3.64197e-006 ]
1492 : [ 3.65776e-006 ]
1493 : [ 3.65941e-006 ]
1494 : [ 3.62912e-006 ]
1495 : [ 4.02928e-006 ]
1496 : [ 3.65027e-006 ]
1497 : [ 3.97214e-006 ]
1498 : [ 3.72579e-006 ]
1499 : [ 3.6919e-006  ]
1500 : [ 3.62382e-006 ]
1501 : [ 3.77081e-006 ]
1502 : [ 3.86234e-006 ]
1503 : [ 3.83586e-006 ]
1504 : [ 3.92264e-006 ]
1505 : [ 3.89563e-006 ]
1506 : [ 3.74311e-006 ]
1507 : [ 3.89557e-006 ]
1508 : [ 3.69908e-006 ]
1509 : [ 3.80625e-006 ]
1510 : [ 3.94972e-006 ]
1511 : [ 3.96349e-006 ]
1512 : [ 3.95938e-006 ]
1513 : [ 3.90029e-006 ]
1514 : [ 3.96132e-006 ]
1515 : [ 3.59175e-006 ]
1516 : [ 3.87614e-006 ]
1517 : [ 3.68654e-006 ]
1518 : [ 3.69213e-006 ]
1519 : [ 3.67059e-006 ]
1520 : [ 3.90388e-006 ]
1521 : [ 3.70179e-006 ]
1522 : [ 3.85029e-006 ]
1523 : [ 3.65874e-006 ]
1524 : [ 3.95307e-006 ]
1525 : [ 3.91503e-006 ]
1526 : [ 3.6993e-006  ]
1527 : [ 4.01852e-006 ]
1528 : [ 3.88441e-006 ]
1529 : [ 3.98092e-006 ]
1530 : [ 3.93166e-006 ]
1531 : [ 3.72687e-006 ]
1532 : [ 3.63277e-006 ]
1533 : [ 3.5513e-006  ]
1534 : [ 3.95856e-006 ]
1535 : [ 3.59399e-006 ]
1536 : [ 3.84812e-006 ]
1537 : [ 3.64881e-006 ]
1538 : [ 3.76651e-006 ]
1539 : [ 3.62202e-006 ]
1540 : [ 3.87575e-006 ]
1541 : [ 3.92436e-006 ]
1542 : [ 3.91516e-006 ]
1543 : [ 3.6129e-006  ]
1544 : [ 3.67189e-006 ]
1545 : [ 3.66571e-006 ]
1546 : [ 3.63897e-006 ]
1547 : [ 3.55286e-006 ]
1548 : [ 3.87614e-006 ]
1549 : [ 3.64063e-006 ]
1550 : [ 3.78081e-006 ]
1551 : [ 3.79705e-006 ]
1552 : [ 3.82047e-006 ]
1553 : [ 3.83504e-006 ]
1554 : [ 4.04127e-006 ]
1555 : [ 3.82704e-006 ]
1556 : [ 3.65344e-006 ]
1557 : [ 3.91621e-006 ]
1558 : [ 3.68391e-006 ]
1559 : [ 3.66193e-006 ]
1560 : [ 3.81823e-006 ]
1561 : [ 3.84034e-006 ]
1562 : [ 3.76182e-006 ]
1563 : [ 3.50772e-006 ]
1564 : [ 3.53003e-006 ]
1565 : [ 3.73015e-006 ]
1566 : [ 3.71143e-006 ]
1567 : [ 3.61224e-006 ]
1568 : [ 3.80568e-006 ]
1569 : [ 3.85054e-006 ]
1570 : [ 3.61402e-006 ]
1571 : [ 3.89938e-006 ]
1572 : [ 4.04652e-006 ]
1573 : [ 3.71671e-006 ]
1574 : [ 3.77946e-006 ]
1575 : [ 3.81483e-006 ]
1576 : [ 4.00613e-006 ]
1577 : [ 3.90187e-006 ]
1578 : [ 3.7532e-006  ]
1579 : [ 3.95617e-006 ]
1580 : [ 3.83135e-006 ]
1581 : [ 3.82564e-006 ]
1582 : [ 3.77274e-006 ]
1583 : [ 3.88356e-006 ]
1584 : [ 3.96799e-006 ]
1585 : [ 3.78795e-006 ]
1586 : [ 3.8716e-006  ]
1587 : [ 3.82819e-006 ]
1588 : [ 3.65569e-006 ]
1589 : [ 3.71758e-006 ]
1590 : [ 3.78388e-006 ]
1591 : [ 3.5911e-006  ]
1592 : [ 3.90788e-006 ]
1593 : [ 4.02878e-006 ]
1594 : [ 3.74365e-006 ]
1595 : [ 3.7993e-006  ]
1596 : [ 3.90516e-006 ]
1597 : [ 3.64746e-006 ]
1598 : [ 3.62943e-006 ]
1599 : [ 3.83456e-006 ]
1600 : [ 3.79876e-006 ]
1601 : [ 3.74216e-006 ]
1602 : [ 3.59884e-006 ]
1603 : [ 3.86048e-006 ]
1604 : [ 3.84777e-006 ]
1605 : [ 3.94505e-006 ]
1606 : [ 3.78952e-006 ]
1607 : [ 3.61084e-006 ]
1608 : [ 3.47507e-006 ]
1609 : [ 3.78535e-006 ]
1610 : [ 3.88071e-006 ]
1611 : [ 3.87947e-006 ]
1612 : [ 3.9503e-006  ]
1613 : [ 4.00464e-006 ]
1614 : [ 3.81008e-006 ]
1615 : [ 3.91602e-006 ]
1616 : [ 3.61666e-006 ]
1617 : [ 3.89406e-006 ]
1618 : [ 3.95101e-006 ]
1619 : [ 3.64838e-006 ]
1620 : [ 3.76484e-006 ]
1621 : [ 3.75771e-006 ]
1622 : [ 3.81972e-006 ]
1623 : [ 4.03375e-006 ]
1624 : [ 3.80597e-006 ]
1625 : [ 3.94164e-006 ]
1626 : [ 3.69707e-006 ]
1627 : [ 3.98335e-006 ]
1628 : [ 3.57679e-006 ]
1629 : [ 4.06404e-006 ]
1630 : [ 3.66979e-006 ]
1631 : [ 3.86763e-006 ]
1632 : [ 4.00485e-006 ]
1633 : [ 3.83052e-006 ]
1634 : [ 3.85492e-006 ]
1635 : [ 3.90202e-006 ]
1636 : [ 3.92222e-006 ]
1637 : [ 3.91005e-006 ]
1638 : [ 3.69869e-006 ]
1639 : [ 3.58005e-006 ]
1640 : [ 3.92806e-006 ]
1641 : [ 4.03931e-006 ]
1642 : [ 3.94582e-006 ]
1643 : [ 3.6601e-006  ]
1644 : [ 3.7462e-006  ]
1645 : [ 3.8585e-006  ]
1646 : [ 3.7222e-006  ]
1647 : [ 3.79234e-006 ]
1648 : [ 3.72545e-006 ]
1649 : [ 3.79976e-006 ]
1650 : [ 3.65698e-006 ]
1651 : [ 3.88663e-006 ]
1652 : [ 3.88761e-006 ]
1653 : [ 4.0437e-006  ]
1654 : [ 3.79316e-006 ]
1655 : [ 3.57067e-006 ]
1656 : [ 3.87435e-006 ]
1657 : [ 3.79357e-006 ]
1658 : [ 3.66804e-006 ]
1659 : [ 3.55764e-006 ]
1660 : [ 3.83752e-006 ]
1661 : [ 3.82562e-006 ]
1662 : [ 3.8894e-006  ]
1663 : [ 3.74334e-006 ]
1664 : [ 3.73934e-006 ]
1665 : [ 4.06332e-006 ]
1666 : [ 3.65729e-006 ]
1667 : [ 3.66955e-006 ]
1668 : [ 4.07306e-006 ]
1669 : [ 3.6752e-006  ]
1670 : [ 3.79654e-006 ]
1671 : [ 3.79672e-006 ]
1672 : [ 3.99067e-006 ]
1673 : [ 3.73517e-006 ]
1674 : [ 3.90318e-006 ]
1675 : [ 3.92813e-006 ]
1676 : [ 3.54802e-006 ]
1677 : [ 3.9941e-006  ]
1678 : [ 3.81487e-006 ]
1679 : [ 3.70703e-006 ]
1680 : [ 3.8203e-006  ]
1681 : [ 3.88771e-006 ]
1682 : [ 3.78341e-006 ]
1683 : [ 3.61889e-006 ]
1684 : [ 3.71294e-006 ]
1685 : [ 3.77418e-006 ]
1686 : [ 3.95097e-006 ]
1687 : [ 3.91813e-006 ]
1688 : [ 3.69956e-006 ]
1689 : [ 3.67398e-006 ]
1690 : [ 3.61069e-006 ]
1691 : [ 3.78954e-006 ]
1692 : [ 3.6307e-006  ]
1693 : [ 3.92277e-006 ]
1694 : [ 3.86716e-006 ]
1695 : [ 3.65758e-006 ]
1696 : [ 3.69818e-006 ]
1697 : [ 4.00417e-006 ]
1698 : [ 3.91983e-006 ]
1699 : [ 3.92587e-006 ]
1700 : [ 3.72412e-006 ]
1701 : [ 3.78244e-006 ]
1702 : [ 3.93773e-006 ]
1703 : [ 3.97723e-006 ]
1704 : [ 4.07976e-006 ]
1705 : [ 3.75463e-006 ]
1706 : [ 3.63968e-006 ]
1707 : [ 3.69563e-006 ]
1708 : [ 3.67496e-006 ]
1709 : [ 3.65384e-006 ]
1710 : [ 3.79262e-006 ]
1711 : [ 3.97452e-006 ]
1712 : [ 3.81634e-006 ]
1713 : [ 3.59159e-006 ]
1714 : [ 3.9719e-006  ]
1715 : [ 3.90137e-006 ]
1716 : [ 3.98683e-006 ]
1717 : [ 3.84525e-006 ]
1718 : [ 3.5703e-006  ]
1719 : [ 4.02004e-006 ]
1720 : [ 3.83447e-006 ]
1721 : [ 3.82447e-006 ]
1722 : [ 3.82004e-006 ]
1723 : [ 3.86533e-006 ]
1724 : [ 3.92697e-006 ]
1725 : [ 3.9545e-006  ]
1726 : [ 3.87637e-006 ]
1727 : [ 3.73453e-006 ]
1728 : [ 3.77158e-006 ]
1729 : [ 3.99461e-006 ]
1730 : [ 3.58047e-006 ]
1731 : [ 3.72951e-006 ]
1732 : [ 3.82588e-006 ]
1733 : [ 3.80913e-006 ]
1734 : [ 3.76435e-006 ]
1735 : [ 3.72543e-006 ]
1736 : [ 3.67557e-006 ]
1737 : [ 4.01024e-006 ]
1738 : [ 3.64962e-006 ]
1739 : [ 3.86363e-006 ]
1740 : [ 3.78921e-006 ]
1741 : [ 3.78601e-006 ]
1742 : [ 3.83617e-006 ]
1743 : [ 3.8594e-006  ]
1744 : [ 3.61992e-006 ]
1745 : [ 3.90338e-006 ]
1746 : [ 3.99087e-006 ]
1747 : [ 3.89193e-006 ]
1748 : [ 3.80833e-006 ]
1749 : [ 3.6743e-006  ]
1750 : [ 3.95267e-006 ]
1751 : [ 3.6257e-006  ]
1752 : [ 3.8667e-006  ]
1753 : [ 3.7638e-006  ]
1754 : [ 3.79537e-006 ]
1755 : [ 3.7352e-006  ]
1756 : [ 3.86249e-006 ]
1757 : [ 3.99546e-006 ]
1758 : [ 3.68174e-006 ]
1759 : [ 4.00367e-006 ]
1760 : [ 3.74745e-006 ]
1761 : [ 3.9418e-006  ]
1762 : [ 3.96037e-006 ]
1763 : [ 3.81084e-006 ]
1764 : [ 3.72801e-006 ]
1765 : [ 3.90306e-006 ]
1766 : [ 4.03467e-006 ]
1767 : [ 3.89162e-006 ]
1768 : [ 3.73673e-006 ]
1769 : [ 3.91826e-006 ]
1770 : [ 3.84024e-006 ]
1771 : [ 3.82992e-006 ]
1772 : [ 3.62926e-006 ]
1773 : [ 3.47073e-006 ]
1774 : [ 3.69785e-006 ]
1775 : [ 3.86965e-006 ]
1776 : [ 3.84836e-006 ]
1777 : [ 3.90496e-006 ]
1778 : [ 3.76699e-006 ]
1779 : [ 3.61367e-006 ]
1780 : [ 4.00413e-006 ]
1781 : [ 3.87281e-006 ]
1782 : [ 3.83381e-006 ]
1783 : [ 3.61879e-006 ]
1784 : [ 3.7593e-006  ]
1785 : [ 3.86622e-006 ]
1786 : [ 3.73588e-006 ]
1787 : [ 3.75588e-006 ]
1788 : [ 3.81367e-006 ]
1789 : [ 3.60895e-006 ]
1790 : [ 4.00823e-006 ]
1791 : [ 3.85716e-006 ]
1792 : [ 4.07057e-006 ]
1793 : [ 3.55679e-006 ]
1794 : [ 3.99526e-006 ]
1795 : [ 3.64567e-006 ]
1796 : [ 3.66995e-006 ]
1797 : [ 3.57427e-006 ]
1798 : [ 3.94722e-006 ]
1799 : [ 3.53381e-006 ]
1800 : [ 3.8601e-006  ]
1801 : [ 3.73745e-006 ]
1802 : [ 3.78585e-006 ]
1803 : [ 3.74161e-006 ]
1804 : [ 3.93865e-006 ]
1805 : [ 3.76025e-006 ]
1806 : [ 4.0599e-006  ]
1807 : [ 3.85514e-006 ]
1808 : [ 3.66427e-006 ]
1809 : [ 3.65684e-006 ]
1810 : [ 3.84176e-006 ]
1811 : [ 3.98211e-006 ]
1812 : [ 3.7694e-006  ]
1813 : [ 3.70361e-006 ]
1814 : [ 3.81157e-006 ]
1815 : [ 3.62597e-006 ]
1816 : [ 3.90316e-006 ]
1817 : [ 3.615e-006   ]
1818 : [ 3.76338e-006 ]
1819 : [ 3.82432e-006 ]
1820 : [ 3.78705e-006 ]
1821 : [ 3.70028e-006 ]
1822 : [ 3.88542e-006 ]
1823 : [ 3.48994e-006 ]
1824 : [ 3.92899e-006 ]
1825 : [ 3.85996e-006 ]
1826 : [ 3.86672e-006 ]
1827 : [ 3.94492e-006 ]
1828 : [ 3.67212e-006 ]
1829 : [ 3.89178e-006 ]
1830 : [ 3.67278e-006 ]
1831 : [ 3.69389e-006 ]
1832 : [ 3.62743e-006 ]
1833 : [ 3.99509e-006 ]
1834 : [ 3.66832e-006 ]
1835 : [ 3.69904e-006 ]
1836 : [ 3.93365e-006 ]
1837 : [ 3.72873e-006 ]
1838 : [ 3.96412e-006 ]
1839 : [ 3.64279e-006 ]
1840 : [ 3.76559e-006 ]
1841 : [ 3.7315e-006  ]
1842 : [ 3.70471e-006 ]
1843 : [ 3.62619e-006 ]
1844 : [ 4.00672e-006 ]
1845 : [ 3.577e-006   ]
1846 : [ 3.55584e-006 ]
1847 : [ 3.82233e-006 ]
1848 : [ 3.72905e-006 ]
1849 : [ 3.84906e-006 ]
1850 : [ 3.75076e-006 ]
1851 : [ 3.86466e-006 ]
1852 : [ 3.62518e-006 ]
1853 : [ 3.76942e-006 ]
1854 : [ 4.05552e-006 ]
1855 : [ 3.75232e-006 ]
1856 : [ 3.69479e-006 ]
1857 : [ 3.73785e-006 ]
1858 : [ 3.84952e-006 ]
1859 : [ 3.94605e-006 ]
1860 : [ 3.80449e-006 ]
1861 : [ 3.95622e-006 ]
1862 : [ 3.96519e-006 ]
1863 : [ 3.76005e-006 ]
1864 : [ 3.93137e-006 ]
1865 : [ 3.76252e-006 ]
1866 : [ 3.94113e-006 ]
1867 : [ 3.7377e-006  ]
1868 : [ 3.6812e-006  ]
1869 : [ 3.59855e-006 ]
1870 : [ 3.65661e-006 ]
1871 : [ 3.7209e-006  ]
1872 : [ 3.75718e-006 ]
1873 : [ 3.8761e-006  ]
1874 : [ 3.8321e-006  ]
1875 : [ 3.80278e-006 ]
1876 : [ 4.00514e-006 ]
1877 : [ 3.89385e-006 ]
1878 : [ 3.76713e-006 ]
1879 : [ 3.86999e-006 ]
1880 : [ 3.82319e-006 ]
1881 : [ 3.80231e-006 ]
1882 : [ 3.69756e-006 ]
1883 : [ 3.76614e-006 ]
1884 : [ 3.85367e-006 ]
1885 : [ 3.5684e-006  ]
1886 : [ 3.59023e-006 ]
1887 : [ 3.78297e-006 ]
1888 : [ 3.70958e-006 ]
1889 : [ 3.58479e-006 ]
1890 : [ 3.70948e-006 ]
1891 : [ 3.79452e-006 ]
1892 : [ 3.72014e-006 ]
1893 : [ 3.89369e-006 ]
1894 : [ 3.70629e-006 ]
1895 : [ 3.58679e-006 ]
1896 : [ 3.99365e-006 ]
1897 : [ 3.87744e-006 ]
1898 : [ 3.81022e-006 ]
1899 : [ 3.66749e-006 ]
1900 : [ 3.72826e-006 ]
1901 : [ 3.5862e-006  ]
1902 : [ 3.69932e-006 ]
1903 : [ 3.80126e-006 ]
1904 : [ 3.89602e-006 ]
1905 : [ 3.65843e-006 ]
1906 : [ 3.75219e-006 ]
1907 : [ 3.66145e-006 ]
1908 : [ 3.74127e-006 ]
1909 : [ 3.74623e-006 ]
1910 : [ 3.54329e-006 ]
1911 : [ 3.91862e-006 ]
1912 : [ 3.71264e-006 ]
1913 : [ 3.86002e-006 ]
1914 : [ 3.89206e-006 ]
1915 : [ 3.66807e-006 ]
1916 : [ 3.70535e-006 ]
1917 : [ 3.75845e-006 ]
1918 : [ 3.72894e-006 ]
1919 : [ 3.73533e-006 ]
1920 : [ 3.60558e-006 ]
1921 : [ 3.74059e-006 ]
1922 : [ 4.03875e-006 ]
1923 : [ 3.87469e-006 ]
1924 : [ 3.83298e-006 ]
1925 : [ 3.85037e-006 ]
1926 : [ 3.80634e-006 ]
1927 : [ 3.96599e-006 ]
1928 : [ 3.93294e-006 ]
1929 : [ 3.97695e-006 ]
1930 : [ 3.81804e-006 ]
1931 : [ 3.63488e-006 ]
1932 : [ 3.71918e-006 ]
1933 : [ 3.81912e-006 ]
1934 : [ 3.63767e-006 ]
1935 : [ 3.80175e-006 ]
1936 : [ 3.63075e-006 ]
1937 : [ 3.72691e-006 ]
1938 : [ 3.51846e-006 ]
1939 : [ 3.57179e-006 ]
1940 : [ 3.79198e-006 ]
1941 : [ 3.78094e-006 ]
1942 : [ 3.75206e-006 ]
1943 : [ 3.84982e-006 ]
1944 : [ 3.91581e-006 ]
1945 : [ 3.58151e-006 ]
1946 : [ 3.44372e-006 ]
1947 : [ 3.93656e-006 ]
1948 : [ 3.49855e-006 ]
1949 : [ 3.69863e-006 ]
1950 : [ 3.74755e-006 ]
1951 : [ 3.79168e-006 ]
1952 : [ 3.7644e-006  ]
1953 : [ 3.90346e-006 ]
1954 : [ 3.56334e-006 ]
1955 : [ 3.5936e-006  ]
1956 : [ 3.82097e-006 ]
1957 : [ 3.73685e-006 ]
1958 : [ 3.93065e-006 ]
1959 : [ 3.9061e-006  ]
1960 : [ 3.64527e-006 ]
1961 : [ 3.66533e-006 ]
1962 : [ 3.81038e-006 ]
1963 : [ 3.67964e-006 ]
1964 : [ 3.60831e-006 ]
1965 : [ 3.82199e-006 ]
1966 : [ 3.83318e-006 ]
1967 : [ 3.71284e-006 ]
1968 : [ 3.74807e-006 ]
1969 : [ 3.69141e-006 ]
1970 : [ 4.04593e-006 ]
1971 : [ 3.81145e-006 ]
1972 : [ 3.82373e-006 ]
1973 : [ 3.79792e-006 ]
1974 : [ 3.51087e-006 ]
1975 : [ 3.77227e-006 ]
1976 : [ 3.90916e-006 ]
1977 : [ 3.5781e-006  ]
1978 : [ 3.86097e-006 ]
1979 : [ 3.70528e-006 ]
1980 : [ 4.00318e-006 ]
1981 : [ 4.06889e-006 ]
1982 : [ 3.77551e-006 ]
1983 : [ 3.99415e-006 ]
1984 : [ 3.62948e-006 ]
1985 : [ 3.841e-006   ]
1986 : [ 3.62092e-006 ]
1987 : [ 3.93834e-006 ]
1988 : [ 3.79513e-006 ]
1989 : [ 3.8335e-006  ]
1990 : [ 3.44767e-006 ]
1991 : [ 3.6196e-006  ]
1992 : [ 3.77904e-006 ]
1993 : [ 3.96148e-006 ]
1994 : [ 3.85045e-006 ]
1995 : [ 3.66879e-006 ]
1996 : [ 3.70882e-006 ]
1997 : [ 3.85688e-006 ]
1998 : [ 3.81009e-006 ]
1999 : [ 3.76421e-006 ]
2000 : [ 3.91562e-006 ]
2001 : [ 3.60011e-006 ]
2002 : [ 3.69386e-006 ]
2003 : [ 3.73626e-006 ]
2004 : [ 3.65686e-006 ]
2005 : [ 3.98456e-006 ]
2006 : [ 3.8464e-006  ]
2007 : [ 3.54477e-006 ]
2008 : [ 3.73175e-006 ]
2009 : [ 3.9296e-006  ]
2010 : [ 3.82292e-006 ]
2011 : [ 3.86238e-006 ]
2012 : [ 3.77736e-006 ]
2013 : [ 3.68323e-006 ]
2014 : [ 3.91937e-006 ]
2015 : [ 3.62413e-006 ]
2016 : [ 3.7446e-006  ]
2017 : [ 3.82145e-006 ]
2018 : [ 3.73772e-006 ]
2019 : [ 3.74224e-006 ]
2020 : [ 4.01896e-006 ]
2021 : [ 3.95944e-006 ]
2022 : [ 3.699e-006   ]
2023 : [ 3.97019e-006 ]
2024 : [ 3.88514e-006 ]
2025 : [ 3.7272e-006  ]
2026 : [ 3.60462e-006 ]
2027 : [ 3.67164e-006 ]
2028 : [ 3.56294e-006 ]
2029 : [ 3.65613e-006 ]
2030 : [ 3.97491e-006 ]
2031 : [ 3.8081e-006  ]
2032 : [ 3.99681e-006 ]
2033 : [ 3.88212e-006 ]
2034 : [ 3.96174e-006 ]
2035 : [ 3.53236e-006 ]
2036 : [ 3.73245e-006 ]
2037 : [ 3.79e-006    ]
2038 : [ 3.66753e-006 ]
2039 : [ 3.72663e-006 ]
2040 : [ 3.81266e-006 ]
2041 : [ 3.76297e-006 ]
2042 : [ 3.87033e-006 ]
2043 : [ 3.76408e-006 ]
2044 : [ 3.9418e-006  ]
2045 : [ 3.72512e-006 ]
2046 : [ 3.66579e-006 ]
2047 : [ 3.69764e-006 ]
2048 : [ 3.83294e-006 ]
2049 : [ 3.89908e-006 ]
2050 : [ 3.89693e-006 ]
2051 : [ 3.73749e-006 ]
2052 : [ 3.70066e-006 ]
2053 : [ 3.63948e-006 ]
2054 : [ 3.5318e-006  ]
2055 : [ 3.83334e-006 ]
2056 : [ 3.93953e-006 ]
2057 : [ 3.69867e-006 ]
2058 : [ 3.76773e-006 ]
2059 : [ 3.76413e-006 ]
2060 : [ 3.97431e-006 ]
2061 : [ 3.74316e-006 ]
2062 : [ 3.74211e-006 ]
2063 : [ 3.98573e-006 ]
2064 : [ 3.90532e-006 ]
2065 : [ 3.97644e-006 ]
2066 : [ 3.84724e-006 ]
2067 : [ 3.67619e-006 ]
2068 : [ 3.60268e-006 ]
2069 : [ 3.77674e-006 ]
2070 : [ 3.66042e-006 ]
2071 : [ 3.63068e-006 ]
2072 : [ 3.87486e-006 ]
2073 : [ 3.84564e-006 ]
2074 : [ 3.70136e-006 ]
2075 : [ 4.00434e-006 ]
2076 : [ 3.81435e-006 ]
2077 : [ 3.66738e-006 ]
2078 : [ 3.77264e-006 ]
2079 : [ 3.90293e-006 ]
2080 : [ 3.73008e-006 ]
2081 : [ 3.71045e-006 ]
2082 : [ 3.87239e-006 ]
2083 : [ 3.68391e-006 ]
2084 : [ 4.06956e-006 ]
2085 : [ 3.70776e-006 ]
2086 : [ 3.67159e-006 ]
2087 : [ 3.71429e-006 ]
2088 : [ 3.81741e-006 ]
2089 : [ 3.90651e-006 ]
2090 : [ 4.01821e-006 ]
2091 : [ 3.89469e-006 ]
2092 : [ 3.64764e-006 ]
2093 : [ 3.76737e-006 ]
2094 : [ 3.62352e-006 ]
2095 : [ 3.75122e-006 ]
2096 : [ 3.9437e-006  ]
2097 : [ 3.58462e-006 ]
2098 : [ 3.72263e-006 ]
2099 : [ 3.77238e-006 ]
2100 : [ 3.61599e-006 ]
2101 : [ 3.6753e-006  ]
2102 : [ 3.80713e-006 ]
2103 : [ 3.70164e-006 ]
2104 : [ 3.69325e-006 ]
2105 : [ 3.84883e-006 ]
2106 : [ 3.74719e-006 ]
2107 : [ 3.73805e-006 ]
2108 : [ 3.72746e-006 ]
2109 : [ 3.74623e-006 ]
2110 : [ 3.98324e-006 ]
2111 : [ 3.74516e-006 ]
2112 : [ 3.86317e-006 ]
2113 : [ 3.91183e-006 ]
2114 : [ 3.94615e-006 ]
2115 : [ 3.66579e-006 ]
2116 : [ 3.71764e-006 ]
2117 : [ 3.70648e-006 ]
2118 : [ 3.78865e-006 ]
2119 : [ 3.70382e-006 ]
2120 : [ 3.67765e-006 ]
2121 : [ 3.78571e-006 ]
2122 : [ 3.74879e-006 ]
2123 : [ 3.79888e-006 ]
2124 : [ 3.69169e-006 ]
2125 : [ 3.67784e-006 ]
2126 : [ 3.80134e-006 ]
2127 : [ 3.94525e-006 ]
2128 : [ 3.8791e-006  ]
2129 : [ 3.66641e-006 ]
2130 : [ 3.72681e-006 ]
2131 : [ 3.72588e-006 ]
2132 : [ 3.88353e-006 ]
2133 : [ 3.95427e-006 ]
2134 : [ 3.74522e-006 ]
2135 : [ 3.60478e-006 ]
2136 : [ 3.58108e-006 ]
2137 : [ 3.61594e-006 ]
2138 : [ 3.72625e-006 ]
2139 : [ 3.65012e-006 ]
2140 : [ 3.55574e-006 ]
2141 : [ 3.99069e-006 ]
2142 : [ 3.82927e-006 ]
2143 : [ 3.68911e-006 ]
2144 : [ 3.82544e-006 ]
2145 : [ 3.77222e-006 ]
2146 : [ 3.97889e-006 ]
2147 : [ 4.01732e-006 ]
2148 : [ 3.87731e-006 ]
2149 : [ 3.85383e-006 ]
2150 : [ 3.89418e-006 ]
2151 : [ 3.72647e-006 ]
2152 : [ 3.94018e-006 ]
2153 : [ 3.94818e-006 ]
2154 : [ 3.92154e-006 ]
2155 : [ 3.71792e-006 ]
2156 : [ 3.58227e-006 ]
2157 : [ 3.82e-006    ]
2158 : [ 3.77088e-006 ]
2159 : [ 3.75563e-006 ]
2160 : [ 3.64046e-006 ]
2161 : [ 4.07986e-006 ]
2162 : [ 3.83965e-006 ]
2163 : [ 3.93166e-006 ]
2164 : [ 3.84073e-006 ]
2165 : [ 3.94432e-006 ]
2166 : [ 3.77659e-006 ]
2167 : [ 3.83783e-006 ]
2168 : [ 3.68915e-006 ]
2169 : [ 3.89406e-006 ]
2170 : [ 3.73928e-006 ]
2171 : [ 3.74672e-006 ]
2172 : [ 3.69062e-006 ]
2173 : [ 3.80277e-006 ]
2174 : [ 4.046e-006   ]
2175 : [ 3.98898e-006 ]
2176 : [ 3.64234e-006 ]
2177 : [ 3.76785e-006 ]
2178 : [ 3.69146e-006 ]
2179 : [ 3.90391e-006 ]
2180 : [ 3.70786e-006 ]
2181 : [ 3.96329e-006 ]
2182 : [ 3.45462e-006 ]
2183 : [ 3.89101e-006 ]
2184 : [ 3.86749e-006 ]
2185 : [ 3.72541e-006 ]
2186 : [ 4.02189e-006 ]
2187 : [ 3.8936e-006  ]
2188 : [ 3.57357e-006 ]
2189 : [ 3.89775e-006 ]
2190 : [ 3.81214e-006 ]
2191 : [ 3.84244e-006 ]
2192 : [ 3.61676e-006 ]
2193 : [ 3.57253e-006 ]
2194 : [ 3.97933e-006 ]
2195 : [ 3.72068e-006 ]
2196 : [ 4.04477e-006 ]
2197 : [ 3.73933e-006 ]
2198 : [ 3.75854e-006 ]
2199 : [ 3.783e-006   ]
2200 : [ 4.05291e-006 ]
2201 : [ 3.88363e-006 ]
2202 : [ 3.80328e-006 ]
2203 : [ 4.06806e-006 ]
2204 : [ 3.65901e-006 ]
2205 : [ 3.8487e-006  ]
2206 : [ 3.711e-006   ]
2207 : [ 3.77358e-006 ]
2208 : [ 3.89022e-006 ]
2209 : [ 3.96241e-006 ]
2210 : [ 3.83809e-006 ]
2211 : [ 3.85354e-006 ]
2212 : [ 3.95637e-006 ]
2213 : [ 3.92687e-006 ]
2214 : [ 3.73254e-006 ]
2215 : [ 3.55215e-006 ]
2216 : [ 3.80143e-006 ]
2217 : [ 3.77482e-006 ]
2218 : [ 3.98733e-006 ]
2219 : [ 3.92669e-006 ]
2220 : [ 3.90707e-006 ]
2221 : [ 3.79973e-006 ]
2222 : [ 3.85486e-006 ]
2223 : [ 3.80547e-006 ]
2224 : [ 3.97127e-006 ]
2225 : [ 3.76969e-006 ]
2226 : [ 3.70177e-006 ]
2227 : [ 3.94725e-006 ]
2228 : [ 3.66135e-006 ]
2229 : [ 3.68216e-006 ]
2230 : [ 3.75665e-006 ]
2231 : [ 3.74918e-006 ]
2232 : [ 3.87664e-006 ]
2233 : [ 3.6568e-006  ]
2234 : [ 3.75651e-006 ]
2235 : [ 3.94359e-006 ]
2236 : [ 3.82393e-006 ]
2237 : [ 3.77934e-006 ]
2238 : [ 3.83409e-006 ]
2239 : [ 3.60099e-006 ]
2240 : [ 4.03584e-006 ]
2241 : [ 3.61635e-006 ]
2242 : [ 3.64511e-006 ]
2243 : [ 3.63563e-006 ]
2244 : [ 3.91721e-006 ]
2245 : [ 3.82993e-006 ]
2246 : [ 3.88047e-006 ]
2247 : [ 3.76428e-006 ]
2248 : [ 3.85514e-006 ]
2249 : [ 3.94847e-006 ]
2250 : [ 3.95888e-006 ]
2251 : [ 3.90572e-006 ]
2252 : [ 3.82259e-006 ]
2253 : [ 3.55989e-006 ]
2254 : [ 3.98114e-006 ]
2255 : [ 4.00907e-006 ]
2256 : [ 3.60551e-006 ]
2257 : [ 3.81219e-006 ]
2258 : [ 3.70083e-006 ]
2259 : [ 3.49521e-006 ]
2260 : [ 3.60844e-006 ]
2261 : [ 3.60914e-006 ]
2262 : [ 3.47457e-006 ]
2263 : [ 3.90855e-006 ]
2264 : [ 3.65932e-006 ]
2265 : [ 3.88653e-006 ]
2266 : [ 3.86612e-006 ]
2267 : [ 3.79545e-006 ]
2268 : [ 3.76975e-006 ]
2269 : [ 3.73626e-006 ]
2270 : [ 3.69637e-006 ]
2271 : [ 3.8953e-006  ]
2272 : [ 3.6802e-006  ]
2273 : [ 3.67441e-006 ]
2274 : [ 3.64783e-006 ]
2275 : [ 3.64836e-006 ]
2276 : [ 3.72507e-006 ]
2277 : [ 3.95624e-006 ]
2278 : [ 4.00023e-006 ]
2279 : [ 3.70854e-006 ]
2280 : [ 3.78879e-006 ]
2281 : [ 3.49382e-006 ]
2282 : [ 3.86369e-006 ]
2283 : [ 3.79989e-006 ]
2284 : [ 3.62426e-006 ]
2285 : [ 3.90911e-006 ]
2286 : [ 3.57497e-006 ]
2287 : [ 4.08132e-006 ]
2288 : [ 3.68241e-006 ]
2289 : [ 3.48568e-006 ]
2290 : [ 3.82571e-006 ]
2291 : [ 3.83702e-006 ]
2292 : [ 3.87523e-006 ]
2293 : [ 3.67716e-006 ]
2294 : [ 3.76468e-006 ]
2295 : [ 3.94425e-006 ]
2296 : [ 3.62774e-006 ]
2297 : [ 3.67363e-006 ]
2298 : [ 3.8869e-006  ]
2299 : [ 3.70102e-006 ]
2300 : [ 3.6923e-006  ]
2301 : [ 3.81716e-006 ]
2302 : [ 3.65958e-006 ]
2303 : [ 3.90519e-006 ]
2304 : [ 3.56519e-006 ]
2305 : [ 3.90641e-006 ]
2306 : [ 3.83159e-006 ]
2307 : [ 3.75296e-006 ]
2308 : [ 3.86269e-006 ]
2309 : [ 3.83597e-006 ]
2310 : [ 3.72483e-006 ]
2311 : [ 3.50894e-006 ]
2312 : [ 3.89839e-006 ]
2313 : [ 3.9026e-006  ]
2314 : [ 3.72731e-006 ]
2315 : [ 3.8981e-006  ]
2316 : [ 3.80566e-006 ]
2317 : [ 3.75781e-006 ]
2318 : [ 3.91343e-006 ]
2319 : [ 3.70881e-006 ]
2320 : [ 4.01587e-006 ]
2321 : [ 3.84372e-006 ]
2322 : [ 3.6846e-006  ]
2323 : [ 3.80789e-006 ]
2324 : [ 3.61639e-006 ]
2325 : [ 3.87523e-006 ]
2326 : [ 3.8152e-006  ]
2327 : [ 4.09153e-006 ]
2328 : [ 3.8341e-006  ]
2329 : [ 3.67987e-006 ]
2330 : [ 3.85208e-006 ]
2331 : [ 3.84881e-006 ]
2332 : [ 3.55297e-006 ]
2333 : [ 3.65976e-006 ]
2334 : [ 3.76102e-006 ]
2335 : [ 3.76114e-006 ]
2336 : [ 3.8927e-006  ]
2337 : [ 3.92041e-006 ]
2338 : [ 3.89514e-006 ]
2339 : [ 3.89325e-006 ]
2340 : [ 3.71965e-006 ]
2341 : [ 4.05724e-006 ]
2342 : [ 3.95724e-006 ]
2343 : [ 3.83473e-006 ]
2344 : [ 3.90021e-006 ]
2345 : [ 3.65531e-006 ]
2346 : [ 3.78817e-006 ]
2347 : [ 3.89773e-006 ]
2348 : [ 3.63432e-006 ]
2349 : [ 3.60206e-006 ]
2350 : [ 3.68801e-006 ]
2351 : [ 3.66404e-006 ]
2352 : [ 3.82458e-006 ]
2353 : [ 3.94716e-006 ]
2354 : [ 3.78534e-006 ]
2355 : [ 3.74009e-006 ]
2356 : [ 3.5587e-006  ]
2357 : [ 3.77215e-006 ]
2358 : [ 3.64507e-006 ]
2359 : [ 3.93941e-006 ]
2360 : [ 3.67406e-006 ]
2361 : [ 3.92455e-006 ]
2362 : [ 3.52139e-006 ]
2363 : [ 3.95198e-006 ]
2364 : [ 3.77705e-006 ]
2365 : [ 3.66609e-006 ]
2366 : [ 3.90918e-006 ]
2367 : [ 3.78764e-006 ]
2368 : [ 3.74814e-006 ]
2369 : [ 3.8344e-006  ]
2370 : [ 3.74474e-006 ]
2371 : [ 4.01609e-006 ]
2372 : [ 3.87767e-006 ]
2373 : [ 3.65341e-006 ]
2374 : [ 3.81628e-006 ]
2375 : [ 3.82367e-006 ]
2376 : [ 3.73348e-006 ]
2377 : [ 3.84521e-006 ]
2378 : [ 3.65989e-006 ]
2379 : [ 3.70654e-006 ]
2380 : [ 3.54964e-006 ]
2381 : [ 3.84737e-006 ]
2382 : [ 3.83679e-006 ]
2383 : [ 3.69348e-006 ]
2384 : [ 3.71528e-006 ]
2385 : [ 3.88349e-006 ]
2386 : [ 3.78247e-006 ]
2387 : [ 3.7437e-006  ]
2388 : [ 3.68583e-006 ]
2389 : [ 3.50903e-006 ]
2390 : [ 3.92509e-006 ]
2391 : [ 3.7527e-006  ]
2392 : [ 3.8003e-006  ]
2393 : [ 3.83394e-006 ]
2394 : [ 3.59469e-006 ]
2395 : [ 3.75837e-006 ]
2396 : [ 3.94267e-006 ]
2397 : [ 3.61669e-006 ]
2398 : [ 3.70201e-006 ]
2399 : [ 3.7569e-006  ]
2400 : [ 3.94087e-006 ]
2401 : [ 4.04163e-006 ]
2402 : [ 3.60475e-006 ]
2403 : [ 3.64919e-006 ]
2404 : [ 3.96573e-006 ]
2405 : [ 3.8123e-006  ]
2406 : [ 3.63109e-006 ]
2407 : [ 4.04545e-006 ]
2408 : [ 3.86198e-006 ]
2409 : [ 3.85649e-006 ]
2410 : [ 3.96522e-006 ]
2411 : [ 3.72119e-006 ]
2412 : [ 3.60277e-006 ]
2413 : [ 3.64592e-006 ]
2414 : [ 3.72429e-006 ]
2415 : [ 3.67973e-006 ]
2416 : [ 3.74697e-006 ]
2417 : [ 3.62391e-006 ]
2418 : [ 3.67971e-006 ]
2419 : [ 3.60407e-006 ]
2420 : [ 3.83578e-006 ]
2421 : [ 3.9156e-006  ]
2422 : [ 3.88349e-006 ]
2423 : [ 3.72878e-006 ]
2424 : [ 3.72916e-006 ]
2425 : [ 3.79083e-006 ]
2426 : [ 3.85047e-006 ]
2427 : [ 3.82442e-006 ]
2428 : [ 3.64535e-006 ]
2429 : [ 3.85543e-006 ]
2430 : [ 3.70646e-006 ]
2431 : [ 3.85027e-006 ]
2432 : [ 3.84329e-006 ]
2433 : [ 3.83094e-006 ]
2434 : [ 3.84554e-006 ]
2435 : [ 3.57737e-006 ]
2436 : [ 3.77847e-006 ]
2437 : [ 3.85855e-006 ]
2438 : [ 3.87593e-006 ]
2439 : [ 3.67938e-006 ]
2440 : [ 3.586e-006   ]
2441 : [ 3.96084e-006 ]
2442 : [ 3.56694e-006 ]
2443 : [ 3.90982e-006 ]
2444 : [ 3.7335e-006  ]
2445 : [ 3.87189e-006 ]
2446 : [ 3.95761e-006 ]
2447 : [ 3.88793e-006 ]
2448 : [ 3.74541e-006 ]
2449 : [ 3.76438e-006 ]
2450 : [ 3.70617e-006 ]
2451 : [ 3.86539e-006 ]
2452 : [ 3.68303e-006 ]
2453 : [ 3.78964e-006 ]
2454 : [ 3.80749e-006 ]
2455 : [ 3.85997e-006 ]
2456 : [ 3.57149e-006 ]
2457 : [ 3.596e-006   ]
2458 : [ 3.69608e-006 ]
2459 : [ 3.5845e-006  ]
2460 : [ 3.99553e-006 ]
2461 : [ 3.61486e-006 ]
2462 : [ 3.44837e-006 ]
2463 : [ 3.74324e-006 ]
2464 : [ 3.85286e-006 ]
2465 : [ 3.92977e-006 ]
2466 : [ 3.63743e-006 ]
2467 : [ 3.72064e-006 ]
2468 : [ 3.96893e-006 ]
2469 : [ 3.55207e-006 ]
2470 : [ 3.65681e-006 ]
2471 : [ 3.8845e-006  ]
2472 : [ 3.74782e-006 ]
2473 : [ 3.85561e-006 ]
2474 : [ 3.69537e-006 ]
2475 : [ 3.63278e-006 ]
2476 : [ 3.57552e-006 ]
2477 : [ 3.73027e-006 ]
2478 : [ 3.80123e-006 ]
2479 : [ 3.76248e-006 ]
2480 : [ 3.60451e-006 ]
2481 : [ 3.63323e-006 ]
2482 : [ 3.66219e-006 ]
2483 : [ 3.76181e-006 ]
2484 : [ 3.85128e-006 ]
2485 : [ 3.90378e-006 ]
2486 : [ 3.48957e-006 ]
2487 : [ 3.65023e-006 ]
2488 : [ 3.618e-006   ]
2489 : [ 3.66392e-006 ]
2490 : [ 3.88028e-006 ]
2491 : [ 3.52686e-006 ]
2492 : [ 3.69838e-006 ]
2493 : [ 3.67772e-006 ]
2494 : [ 3.65306e-006 ]
2495 : [ 3.7309e-006  ]
2496 : [ 3.7824e-006  ]
2497 : [ 3.90969e-006 ]
2498 : [ 3.81476e-006 ]
2499 : [ 3.75518e-006 ]
2500 : [ 3.94762e-006 ]
2501 : [ 3.88519e-006 ]
2502 : [ 3.72754e-006 ]
2503 : [ 3.64431e-006 ]
2504 : [ 4.01271e-006 ]
2505 : [ 3.81573e-006 ]
2506 : [ 3.61739e-006 ]
2507 : [ 3.86131e-006 ]
2508 : [ 3.67832e-006 ]
2509 : [ 3.74382e-006 ]
2510 : [ 3.96729e-006 ]
2511 : [ 3.5038e-006  ]
2512 : [ 3.62127e-006 ]
2513 : [ 3.65008e-006 ]
2514 : [ 3.65726e-006 ]
2515 : [ 3.75674e-006 ]
2516 : [ 3.67696e-006 ]
2517 : [ 3.94519e-006 ]
2518 : [ 3.62857e-006 ]
2519 : [ 3.83265e-006 ]
2520 : [ 4.03112e-006 ]
2521 : [ 3.85239e-006 ]
2522 : [ 3.77589e-006 ]
2523 : [ 3.79047e-006 ]
2524 : [ 3.93841e-006 ]
2525 : [ 4.03985e-006 ]
2526 : [ 3.84018e-006 ]
2527 : [ 3.89806e-006 ]
2528 : [ 3.58879e-006 ]
2529 : [ 3.67206e-006 ]
2530 : [ 3.6002e-006  ]
2531 : [ 3.73732e-006 ]
2532 : [ 3.86881e-006 ]
2533 : [ 3.88342e-006 ]
2534 : [ 3.6175e-006  ]
2535 : [ 3.68287e-006 ]
2536 : [ 3.54633e-006 ]
2537 : [ 3.7879e-006  ]
2538 : [ 3.73306e-006 ]
2539 : [ 3.85717e-006 ]
2540 : [ 3.97431e-006 ]
2541 : [ 3.69596e-006 ]
2542 : [ 3.83239e-006 ]
2543 : [ 3.54514e-006 ]
2544 : [ 3.8406e-006  ]
2545 : [ 3.91941e-006 ]
2546 : [ 3.68247e-006 ]
2547 : [ 3.93164e-006 ]
2548 : [ 4.03618e-006 ]
2549 : [ 3.78116e-006 ]
2550 : [ 3.7133e-006  ]
2551 : [ 4.04652e-006 ]
2552 : [ 3.90263e-006 ]
2553 : [ 3.6297e-006  ]
2554 : [ 3.62565e-006 ]
2555 : [ 3.79064e-006 ]
2556 : [ 3.85155e-006 ]
2557 : [ 3.99766e-006 ]
2558 : [ 3.72059e-006 ]
2559 : [ 3.95549e-006 ]
2560 : [ 3.73413e-006 ]
2561 : [ 3.96039e-006 ]
2562 : [ 3.78569e-006 ]
2563 : [ 3.91586e-006 ]
2564 : [ 3.70828e-006 ]
2565 : [ 3.68343e-006 ]
2566 : [ 3.9394e-006  ]
2567 : [ 3.62378e-006 ]
2568 : [ 3.49227e-006 ]
2569 : [ 3.76762e-006 ]
2570 : [ 4.02914e-006 ]
2571 : [ 3.71394e-006 ]
2572 : [ 3.95277e-006 ]
2573 : [ 4.00526e-006 ]
2574 : [ 3.52039e-006 ]
2575 : [ 3.72604e-006 ]
2576 : [ 3.75842e-006 ]
2577 : [ 3.83182e-006 ]
2578 : [ 3.71596e-006 ]
2579 : [ 3.76019e-006 ]
2580 : [ 3.84342e-006 ]
2581 : [ 3.45418e-006 ]
2582 : [ 3.83017e-006 ]
2583 : [ 3.59624e-006 ]
2584 : [ 3.88593e-006 ]
2585 : [ 3.60967e-006 ]
2586 : [ 3.98402e-006 ]
2587 : [ 3.98248e-006 ]
2588 : [ 3.70953e-006 ]
2589 : [ 3.74194e-006 ]
2590 : [ 3.97711e-006 ]
2591 : [ 3.69941e-006 ]
2592 : [ 3.6714e-006  ]
2593 : [ 3.83909e-006 ]
2594 : [ 3.77667e-006 ]
2595 : [ 3.78764e-006 ]
2596 : [ 3.79204e-006 ]
2597 : [ 4.00562e-006 ]
2598 : [ 3.81388e-006 ]
2599 : [ 3.65102e-006 ]
2600 : [ 3.89234e-006 ]
2601 : [ 3.8326e-006  ]
2602 : [ 3.67444e-006 ]
2603 : [ 3.95594e-006 ]
2604 : [ 3.81625e-006 ]
2605 : [ 3.84634e-006 ]
2606 : [ 3.95114e-006 ]
2607 : [ 3.90187e-006 ]
2608 : [ 3.82784e-006 ]
2609 : [ 3.63324e-006 ]
2610 : [ 3.60917e-006 ]
2611 : [ 3.64961e-006 ]
2612 : [ 3.88905e-006 ]
2613 : [ 3.82559e-006 ]
2614 : [ 3.85822e-006 ]
2615 : [ 3.69427e-006 ]
2616 : [ 4.03284e-006 ]
2617 : [ 3.80459e-006 ]
2618 : [ 3.77527e-006 ]
2619 : [ 3.92642e-006 ]
2620 : [ 3.70029e-006 ]
2621 : [ 3.90581e-006 ]
2622 : [ 3.65733e-006 ]
2623 : [ 3.71914e-006 ]
2624 : [ 3.72688e-006 ]
2625 : [ 3.76908e-006 ]
2626 : [ 3.66816e-006 ]
2627 : [ 3.8666e-006  ]
2628 : [ 3.64378e-006 ]
2629 : [ 3.5592e-006  ]
2630 : [ 3.56525e-006 ]
2631 : [ 3.55802e-006 ]
2632 : [ 3.56915e-006 ]
2633 : [ 3.92142e-006 ]
2634 : [ 3.66151e-006 ]
2635 : [ 3.81992e-006 ]
2636 : [ 3.7844e-006  ]
2637 : [ 3.92227e-006 ]
2638 : [ 3.6343e-006  ]
2639 : [ 3.57175e-006 ]
2640 : [ 3.62225e-006 ]
2641 : [ 3.73837e-006 ]
2642 : [ 3.80707e-006 ]
2643 : [ 3.93032e-006 ]
2644 : [ 3.72307e-006 ]
2645 : [ 3.98362e-006 ]
2646 : [ 3.82379e-006 ]
2647 : [ 3.97151e-006 ]
2648 : [ 3.99861e-006 ]
2649 : [ 3.93216e-006 ]
2650 : [ 3.7778e-006  ]
2651 : [ 3.9773e-006  ]
2652 : [ 3.89171e-006 ]
2653 : [ 3.89122e-006 ]
2654 : [ 3.72704e-006 ]
2655 : [ 3.9292e-006  ]
2656 : [ 3.97506e-006 ]
2657 : [ 3.76587e-006 ]
2658 : [ 3.58987e-006 ]
2659 : [ 3.66915e-006 ]
2660 : [ 3.63953e-006 ]
2661 : [ 3.62119e-006 ]
2662 : [ 3.64476e-006 ]
2663 : [ 3.65546e-006 ]
2664 : [ 3.73341e-006 ]
2665 : [ 3.66362e-006 ]
2666 : [ 3.59248e-006 ]
2667 : [ 3.77422e-006 ]
2668 : [ 3.8712e-006  ]
2669 : [ 3.58863e-006 ]
2670 : [ 3.79293e-006 ]
2671 : [ 4.03513e-006 ]
2672 : [ 3.73646e-006 ]
2673 : [ 3.691e-006   ]
2674 : [ 3.9298e-006  ]
2675 : [ 3.8343e-006  ]
2676 : [ 3.72888e-006 ]
2677 : [ 3.66141e-006 ]
2678 : [ 3.69804e-006 ]
2679 : [ 3.74229e-006 ]
2680 : [ 3.62587e-006 ]
2681 : [ 3.8504e-006  ]
2682 : [ 3.65872e-006 ]
2683 : [ 3.81973e-006 ]
2684 : [ 3.77413e-006 ]
2685 : [ 3.70566e-006 ]
2686 : [ 3.50661e-006 ]
2687 : [ 3.85903e-006 ]
2688 : [ 3.75602e-006 ]
2689 : [ 4.04794e-006 ]
2690 : [ 3.88569e-006 ]
2691 : [ 3.94534e-006 ]
2692 : [ 3.7578e-006  ]
2693 : [ 3.84396e-006 ]
2694 : [ 3.66781e-006 ]
2695 : [ 3.74151e-006 ]
2696 : [ 3.94094e-006 ]
2697 : [ 3.81902e-006 ]
2698 : [ 3.97088e-006 ]
2699 : [ 3.87974e-006 ]
2700 : [ 3.97972e-006 ]
2701 : [ 3.62243e-006 ]
2702 : [ 3.96586e-006 ]
2703 : [ 3.70108e-006 ]
2704 : [ 3.57454e-006 ]
2705 : [ 3.69104e-006 ]
2706 : [ 3.74507e-006 ]
2707 : [ 3.55822e-006 ]
2708 : [ 3.86525e-006 ]
2709 : [ 3.86753e-006 ]
2710 : [ 3.73021e-006 ]
2711 : [ 3.71963e-006 ]
2712 : [ 3.93516e-006 ]
2713 : [ 3.82327e-006 ]
2714 : [ 4.0753e-006  ]
2715 : [ 3.82387e-006 ]
2716 : [ 3.67948e-006 ]
2717 : [ 3.95009e-006 ]
2718 : [ 3.71928e-006 ]
2719 : [ 3.86493e-006 ]
2720 : [ 3.66644e-006 ]
2721 : [ 3.66717e-006 ]
2722 : [ 3.79005e-006 ]
2723 : [ 4.03819e-006 ]
2724 : [ 3.59733e-006 ]
2725 : [ 3.86441e-006 ]
2726 : [ 3.98217e-006 ]
2727 : [ 3.65505e-006 ]
2728 : [ 3.78009e-006 ]
2729 : [ 3.77133e-006 ]
2730 : [ 3.91098e-006 ]
2731 : [ 3.53705e-006 ]
2732 : [ 3.80269e-006 ]
2733 : [ 3.81493e-006 ]
2734 : [ 3.64844e-006 ]
2735 : [ 3.58744e-006 ]
2736 : [ 3.8836e-006  ]
2737 : [ 3.56624e-006 ]
2738 : [ 3.9143e-006  ]
2739 : [ 3.64108e-006 ]
2740 : [ 3.90165e-006 ]
2741 : [ 3.96085e-006 ]
2742 : [ 3.80941e-006 ]
2743 : [ 3.91263e-006 ]
2744 : [ 3.76515e-006 ]
2745 : [ 3.70584e-006 ]
2746 : [ 3.83372e-006 ]
2747 : [ 3.98928e-006 ]
2748 : [ 3.96851e-006 ]
2749 : [ 3.73922e-006 ]
2750 : [ 3.66526e-006 ]
2751 : [ 3.70297e-006 ]
2752 : [ 3.77911e-006 ]
2753 : [ 3.91546e-006 ]
2754 : [ 3.90809e-006 ]
2755 : [ 3.86226e-006 ]
2756 : [ 4.01527e-006 ]
2757 : [ 3.94699e-006 ]
2758 : [ 3.60122e-006 ]
2759 : [ 3.91267e-006 ]
2760 : [ 3.79903e-006 ]
2761 : [ 4.03399e-006 ]
2762 : [ 3.82e-006    ]
2763 : [ 3.74461e-006 ]
2764 : [ 3.68806e-006 ]
2765 : [ 3.87173e-006 ]
2766 : [ 3.83807e-006 ]
2767 : [ 3.71009e-006 ]
2768 : [ 4.02381e-006 ]
2769 : [ 3.89539e-006 ]
2770 : [ 3.97178e-006 ]
2771 : [ 3.71158e-006 ]
2772 : [ 3.82861e-006 ]
2773 : [ 3.77581e-006 ]
2774 : [ 3.56863e-006 ]
2775 : [ 3.53655e-006 ]
2776 : [ 3.72144e-006 ]
2777 : [ 3.83646e-006 ]
2778 : [ 3.6516e-006  ]
2779 : [ 3.56844e-006 ]
2780 : [ 3.85017e-006 ]
2781 : [ 3.56885e-006 ]
2782 : [ 3.95757e-006 ]
2783 : [ 3.66046e-006 ]
2784 : [ 3.97701e-006 ]
2785 : [ 3.91729e-006 ]
2786 : [ 3.98778e-006 ]
2787 : [ 3.85362e-006 ]
2788 : [ 3.73212e-006 ]
2789 : [ 3.70305e-006 ]
2790 : [ 3.62641e-006 ]
2791 : [ 3.74761e-006 ]
2792 : [ 3.84753e-006 ]
2793 : [ 3.96759e-006 ]
2794 : [ 3.8202e-006  ]
2795 : [ 3.80328e-006 ]
2796 : [ 3.89674e-006 ]
2797 : [ 3.75683e-006 ]
2798 : [ 3.76935e-006 ]
2799 : [ 3.71254e-006 ]
2800 : [ 3.88817e-006 ]
2801 : [ 3.92851e-006 ]
2802 : [ 3.85329e-006 ]
2803 : [ 3.78779e-006 ]
2804 : [ 3.71773e-006 ]
2805 : [ 3.88359e-006 ]
2806 : [ 3.64298e-006 ]
2807 : [ 4.07095e-006 ]
2808 : [ 3.83317e-006 ]
2809 : [ 3.64391e-006 ]
2810 : [ 3.57456e-006 ]
2811 : [ 3.77416e-006 ]
2812 : [ 3.7266e-006  ]
2813 : [ 3.70048e-006 ]
2814 : [ 3.55231e-006 ]
2815 : [ 3.67876e-006 ]
2816 : [ 3.73738e-006 ]
2817 : [ 3.68936e-006 ]
2818 : [ 3.76987e-006 ]
2819 : [ 3.84968e-006 ]
2820 : [ 3.77292e-006 ]
2821 : [ 3.92568e-006 ]
2822 : [ 3.91113e-006 ]
2823 : [ 3.93113e-006 ]
2824 : [ 3.7814e-006  ]
2825 : [ 3.94689e-006 ]
2826 : [ 3.70078e-006 ]
2827 : [ 3.69359e-006 ]
2828 : [ 3.88836e-006 ]
2829 : [ 3.67833e-006 ]
2830 : [ 3.75724e-006 ]
2831 : [ 3.90608e-006 ]
2832 : [ 3.4874e-006  ]
2833 : [ 3.7703e-006  ]
2834 : [ 3.80722e-006 ]
2835 : [ 3.61835e-006 ]
2836 : [ 3.51512e-006 ]
2837 : [ 3.79491e-006 ]
2838 : [ 3.79671e-006 ]
2839 : [ 3.72546e-006 ]
2840 : [ 4.03192e-006 ]
2841 : [ 3.51771e-006 ]
2842 : [ 3.44263e-006 ]
2843 : [ 3.96892e-006 ]
2844 : [ 3.73097e-006 ]
2845 : [ 3.88574e-006 ]
2846 : [ 3.92132e-006 ]
2847 : [ 4.0119e-006  ]
2848 : [ 3.97402e-006 ]
2849 : [ 3.65889e-006 ]
2850 : [ 3.77806e-006 ]
2851 : [ 3.78032e-006 ]
2852 : [ 3.93101e-006 ]
2853 : [ 3.80272e-006 ]
2854 : [ 3.76432e-006 ]
2855 : [ 3.81409e-006 ]
2856 : [ 3.55174e-006 ]
2857 : [ 3.7999e-006  ]
2858 : [ 3.84784e-006 ]
2859 : [ 3.83382e-006 ]
2860 : [ 3.5542e-006  ]
2861 : [ 3.70319e-006 ]
2862 : [ 3.96056e-006 ]
2863 : [ 3.77355e-006 ]
2864 : [ 3.68444e-006 ]
2865 : [ 3.80419e-006 ]
2866 : [ 3.88439e-006 ]
2867 : [ 3.89114e-006 ]
2868 : [ 3.70852e-006 ]
2869 : [ 4.03666e-006 ]
2870 : [ 3.78728e-006 ]
2871 : [ 3.68026e-006 ]
2872 : [ 3.71926e-006 ]
2873 : [ 3.83388e-006 ]
2874 : [ 3.83043e-006 ]
2875 : [ 3.74536e-006 ]
2876 : [ 3.67352e-006 ]
2877 : [ 3.82272e-006 ]
2878 : [ 3.78856e-006 ]
2879 : [ 3.79039e-006 ]
2880 : [ 3.89276e-006 ]
2881 : [ 3.92894e-006 ]
2882 : [ 3.81331e-006 ]
2883 : [ 4.00539e-006 ]
2884 : [ 3.83506e-006 ]
2885 : [ 3.67944e-006 ]
2886 : [ 3.92048e-006 ]
2887 : [ 3.71288e-006 ]
2888 : [ 3.63832e-006 ]
2889 : [ 3.71928e-006 ]
2890 : [ 3.54092e-006 ]
2891 : [ 3.80963e-006 ]
2892 : [ 4.00174e-006 ]
2893 : [ 3.84203e-006 ]
2894 : [ 3.76617e-006 ]
2895 : [ 3.76054e-006 ]
2896 : [ 3.62285e-006 ]
2897 : [ 3.84906e-006 ]
2898 : [ 3.94217e-006 ]
2899 : [ 3.66895e-006 ]
2900 : [ 3.62043e-006 ]
2901 : [ 3.85347e-006 ]
2902 : [ 3.91726e-006 ]
2903 : [ 3.82074e-006 ]
2904 : [ 3.54051e-006 ]
2905 : [ 3.71255e-006 ]
2906 : [ 3.69722e-006 ]
2907 : [ 3.92094e-006 ]
2908 : [ 3.88179e-006 ]
2909 : [ 3.87559e-006 ]
2910 : [ 3.80625e-006 ]
2911 : [ 3.72363e-006 ]
2912 : [ 4.00188e-006 ]
2913 : [ 3.97527e-006 ]
2914 : [ 3.71148e-006 ]
2915 : [ 3.70252e-006 ]
2916 : [ 3.71356e-006 ]
2917 : [ 4.00837e-006 ]
2918 : [ 3.7483e-006  ]
2919 : [ 3.53927e-006 ]
2920 : [ 3.88558e-006 ]
2921 : [ 3.8286e-006  ]
2922 : [ 3.49785e-006 ]
2923 : [ 3.66576e-006 ]
2924 : [ 3.66911e-006 ]
2925 : [ 3.80206e-006 ]
2926 : [ 3.96355e-006 ]
2927 : [ 3.76784e-006 ]
2928 : [ 3.87256e-006 ]
2929 : [ 4.02698e-006 ]
2930 : [ 3.93766e-006 ]
2931 : [ 3.92201e-006 ]
2932 : [ 4.0278e-006  ]
2933 : [ 3.84146e-006 ]
2934 : [ 3.77092e-006 ]
2935 : [ 3.78441e-006 ]
2936 : [ 4.02737e-006 ]
2937 : [ 3.65444e-006 ]
2938 : [ 3.71228e-006 ]
2939 : [ 3.88859e-006 ]
2940 : [ 3.93983e-006 ]
2941 : [ 3.93651e-006 ]
2942 : [ 3.85406e-006 ]
2943 : [ 3.74302e-006 ]
2944 : [ 3.90617e-006 ]
2945 : [ 3.79536e-006 ]
2946 : [ 3.7471e-006  ]
2947 : [ 3.56521e-006 ]
2948 : [ 3.82006e-006 ]
2949 : [ 3.81058e-006 ]
2950 : [ 3.77453e-006 ]
2951 : [ 3.78182e-006 ]
2952 : [ 3.7379e-006  ]
2953 : [ 3.70203e-006 ]
2954 : [ 3.66358e-006 ]
2955 : [ 3.78982e-006 ]
2956 : [ 3.60334e-006 ]
2957 : [ 3.87357e-006 ]
2958 : [ 3.74915e-006 ]
2959 : [ 3.67294e-006 ]
2960 : [ 3.61579e-006 ]
2961 : [ 3.9878e-006  ]
2962 : [ 3.65626e-006 ]
2963 : [ 3.54538e-006 ]
2964 : [ 3.71675e-006 ]
2965 : [ 3.95519e-006 ]
2966 : [ 3.69818e-006 ]
2967 : [ 3.6715e-006  ]
2968 : [ 3.76885e-006 ]
2969 : [ 3.62591e-006 ]
2970 : [ 3.81978e-006 ]
2971 : [ 3.67829e-006 ]
2972 : [ 3.84721e-006 ]
2973 : [ 3.72041e-006 ]
2974 : [ 3.82103e-006 ]
2975 : [ 3.52973e-006 ]
2976 : [ 3.66927e-006 ]
2977 : [ 3.64808e-006 ]
2978 : [ 3.76745e-006 ]
2979 : [ 3.61101e-006 ]
2980 : [ 3.8877e-006  ]
2981 : [ 3.78083e-006 ]
2982 : [ 3.74982e-006 ]
2983 : [ 3.74268e-006 ]
2984 : [ 3.78128e-006 ]
2985 : [ 3.75411e-006 ]
2986 : [ 3.50452e-006 ]
2987 : [ 3.65869e-006 ]
2988 : [ 3.84734e-006 ]
2989 : [ 3.81581e-006 ]
2990 : [ 3.80969e-006 ]
2991 : [ 4.01714e-006 ]
2992 : [ 3.82553e-006 ]
2993 : [ 3.91191e-006 ]
2994 : [ 3.66883e-006 ]
2995 : [ 3.61281e-006 ]
2996 : [ 3.80086e-006 ]
2997 : [ 3.76241e-006 ]
2998 : [ 3.94276e-006 ]
2999 : [ 3.52546e-006 ]
3000 : [ 3.82127e-006 ]
3001 : [ 3.93051e-006 ]
3002 : [ 4.01718e-006 ]
3003 : [ 3.69133e-006 ]
3004 : [ 3.87524e-006 ]
3005 : [ 3.55082e-006 ]
3006 : [ 3.89076e-006 ]
3007 : [ 3.9395e-006  ]
3008 : [ 3.78187e-006 ]
3009 : [ 3.88127e-006 ]
3010 : [ 3.52607e-006 ]
3011 : [ 3.80954e-006 ]
3012 : [ 3.62679e-006 ]
3013 : [ 3.71575e-006 ]
3014 : [ 3.91493e-006 ]
3015 : [ 4.02821e-006 ]
3016 : [ 3.86192e-006 ]
3017 : [ 3.92627e-006 ]
3018 : [ 3.60107e-006 ]
3019 : [ 3.65327e-006 ]
3020 : [ 3.77229e-006 ]
3021 : [ 3.78073e-006 ]
3022 : [ 3.86955e-006 ]
3023 : [ 3.5338e-006  ]
3024 : [ 3.66578e-006 ]
3025 : [ 3.67911e-006 ]
3026 : [ 3.77909e-006 ]
3027 : [ 3.69991e-006 ]
3028 : [ 3.62607e-006 ]
3029 : [ 3.67349e-006 ]
3030 : [ 3.70571e-006 ]
3031 : [ 3.74948e-006 ]
3032 : [ 3.81063e-006 ]
3033 : [ 3.60905e-006 ]
3034 : [ 3.80571e-006 ]
3035 : [ 4.07716e-006 ]
3036 : [ 3.83206e-006 ]
3037 : [ 3.72004e-006 ]
3038 : [ 3.51925e-006 ]
3039 : [ 3.85301e-006 ]
3040 : [ 4.06555e-006 ]
3041 : [ 3.74529e-006 ]
3042 : [ 3.52995e-006 ]
3043 : [ 3.69946e-006 ]
3044 : [ 3.83145e-006 ]
3045 : [ 3.65855e-006 ]
3046 : [ 3.70161e-006 ]
3047 : [ 3.97292e-006 ]
3048 : [ 3.58334e-006 ]
3049 : [ 3.84856e-006 ]
3050 : [ 3.88687e-006 ]
3051 : [ 3.98312e-006 ]
3052 : [ 3.8567e-006  ]
3053 : [ 3.8267e-006  ]
3054 : [ 3.72957e-006 ]
3055 : [ 3.75823e-006 ]
3056 : [ 3.79818e-006 ]
3057 : [ 3.59111e-006 ]
3058 : [ 3.95244e-006 ]
3059 : [ 3.92744e-006 ]
3060 : [ 3.80553e-006 ]
3061 : [ 3.93434e-006 ]
3062 : [ 3.46563e-006 ]
3063 : [ 3.70607e-006 ]
3064 : [ 3.84443e-006 ]
3065 : [ 3.70494e-006 ]
3066 : [ 3.68013e-006 ]
3067 : [ 3.7923e-006  ]
3068 : [ 3.8973e-006  ]
3069 : [ 3.62481e-006 ]
3070 : [ 3.52997e-006 ]
3071 : [ 3.65847e-006 ]
3072 : [ 3.94633e-006 ]
3073 : [ 3.64998e-006 ]
3074 : [ 3.8465e-006  ]
3075 : [ 3.81644e-006 ]
3076 : [ 3.99613e-006 ]
3077 : [ 3.94423e-006 ]
3078 : [ 3.93131e-006 ]
3079 : [ 3.74008e-006 ]
3080 : [ 3.84831e-006 ]
3081 : [ 3.62696e-006 ]
3082 : [ 3.71932e-006 ]
3083 : [ 3.87613e-006 ]
3084 : [ 3.88231e-006 ]
3085 : [ 3.85247e-006 ]
3086 : [ 3.6831e-006  ]
3087 : [ 3.90604e-006 ]
3088 : [ 3.53605e-006 ]
3089 : [ 3.81286e-006 ]
3090 : [ 3.89548e-006 ]
3091 : [ 3.58279e-006 ]
3092 : [ 3.90651e-006 ]
3093 : [ 3.90445e-006 ]
3094 : [ 3.69311e-006 ]
3095 : [ 3.61233e-006 ]
3096 : [ 3.82134e-006 ]
3097 : [ 3.79024e-006 ]
3098 : [ 3.93585e-006 ]
3099 : [ 3.76085e-006 ]
3100 : [ 3.70161e-006 ]
3101 : [ 3.89609e-006 ]
3102 : [ 3.57599e-006 ]
3103 : [ 3.70234e-006 ]
3104 : [ 3.80666e-006 ]
3105 : [ 3.79243e-006 ]
3106 : [ 3.85832e-006 ]
3107 : [ 3.69308e-006 ]
3108 : [ 3.72634e-006 ]
3109 : [ 3.81809e-006 ]
3110 : [ 3.71228e-006 ]
3111 : [ 3.62997e-006 ]
3112 : [ 3.85069e-006 ]
3113 : [ 3.59554e-006 ]
3114 : [ 3.57981e-006 ]
3115 : [ 3.81e-006    ]
3116 : [ 3.72032e-006 ]
3117 : [ 3.76857e-006 ]
3118 : [ 3.6116e-006  ]
3119 : [ 3.95427e-006 ]
3120 : [ 3.73699e-006 ]
3121 : [ 3.85042e-006 ]
3122 : [ 3.67684e-006 ]
3123 : [ 3.73731e-006 ]
3124 : [ 3.63233e-006 ]
3125 : [ 3.6276e-006  ]
3126 : [ 3.6273e-006  ]
3127 : [ 3.9019e-006  ]
3128 : [ 3.71572e-006 ]
3129 : [ 3.71041e-006 ]
3130 : [ 3.71756e-006 ]
3131 : [ 3.69618e-006 ]
3132 : [ 3.70359e-006 ]
3133 : [ 4.05373e-006 ]
3134 : [ 3.85714e-006 ]
3135 : [ 3.73276e-006 ]
3136 : [ 3.77898e-006 ]
3137 : [ 3.64089e-006 ]
3138 : [ 3.81978e-006 ]
3139 : [ 3.96726e-006 ]
3140 : [ 3.81629e-006 ]
3141 : [ 3.7589e-006  ]
3142 : [ 3.83936e-006 ]
3143 : [ 3.63344e-006 ]
3144 : [ 3.57048e-006 ]
3145 : [ 3.72598e-006 ]
3146 : [ 3.76023e-006 ]
3147 : [ 3.71452e-006 ]
3148 : [ 3.65291e-006 ]
3149 : [ 3.79368e-006 ]
3150 : [ 3.51671e-006 ]
3151 : [ 3.95589e-006 ]
3152 : [ 3.59082e-006 ]
3153 : [ 3.83663e-006 ]
3154 : [ 3.7006e-006  ]
3155 : [ 3.99006e-006 ]
3156 : [ 3.7191e-006  ]
3157 : [ 3.96938e-006 ]
3158 : [ 3.67017e-006 ]
3159 : [ 3.89458e-006 ]
3160 : [ 3.94365e-006 ]
3161 : [ 3.77919e-006 ]
3162 : [ 3.79393e-006 ]
3163 : [ 3.89758e-006 ]
3164 : [ 3.83061e-006 ]
3165 : [ 3.89237e-006 ]
3166 : [ 3.98474e-006 ]
3167 : [ 3.73598e-006 ]
3168 : [ 3.73798e-006 ]
3169 : [ 3.90155e-006 ]
3170 : [ 3.96236e-006 ]
3171 : [ 3.727e-006   ]
3172 : [ 3.65971e-006 ]
3173 : [ 3.92718e-006 ]
3174 : [ 3.73982e-006 ]
3175 : [ 3.52047e-006 ]
3176 : [ 3.71438e-006 ]
3177 : [ 3.85468e-006 ]
3178 : [ 3.76385e-006 ]
3179 : [ 3.74016e-006 ]
3180 : [ 3.63794e-006 ]
3181 : [ 3.86146e-006 ]
3182 : [ 3.81282e-006 ]
3183 : [ 3.79914e-006 ]
3184 : [ 4.00891e-006 ]
3185 : [ 3.76205e-006 ]
3186 : [ 3.83974e-006 ]
3187 : [ 3.86415e-006 ]
3188 : [ 3.64514e-006 ]
3189 : [ 3.68753e-006 ]
3190 : [ 3.74317e-006 ]
3191 : [ 3.58043e-006 ]
3192 : [ 4.04306e-006 ]
3193 : [ 3.76118e-006 ]
3194 : [ 3.81797e-006 ]
3195 : [ 3.73881e-006 ]
3196 : [ 3.8904e-006  ]
3197 : [ 3.8096e-006  ]
3198 : [ 3.93581e-006 ]
3199 : [ 3.65135e-006 ]
3200 : [ 3.98968e-006 ]
3201 : [ 3.93572e-006 ]
3202 : [ 3.90448e-006 ]
3203 : [ 3.73522e-006 ]
3204 : [ 3.64954e-006 ]
3205 : [ 3.76827e-006 ]
3206 : [ 3.88528e-006 ]
3207 : [ 3.76473e-006 ]
3208 : [ 3.71392e-006 ]
3209 : [ 3.96629e-006 ]
3210 : [ 3.62017e-006 ]
3211 : [ 3.86665e-006 ]
3212 : [ 3.7216e-006  ]
3213 : [ 3.91406e-006 ]
3214 : [ 3.96044e-006 ]
3215 : [ 3.814e-006   ]
3216 : [ 3.75617e-006 ]
3217 : [ 3.80139e-006 ]
3218 : [ 3.93928e-006 ]
3219 : [ 3.60077e-006 ]
3220 : [ 3.55763e-006 ]
3221 : [ 3.88978e-006 ]
3222 : [ 3.87825e-006 ]
3223 : [ 3.53275e-006 ]
3224 : [ 3.82238e-006 ]
3225 : [ 3.74667e-006 ]
3226 : [ 3.69839e-006 ]
3227 : [ 3.80751e-006 ]
3228 : [ 3.68779e-006 ]
3229 : [ 3.65628e-006 ]
3230 : [ 3.54103e-006 ]
3231 : [ 3.54596e-006 ]
3232 : [ 4.01519e-006 ]
3233 : [ 3.69097e-006 ]
3234 : [ 3.68818e-006 ]
3235 : [ 3.95072e-006 ]
3236 : [ 3.75904e-006 ]
3237 : [ 3.51538e-006 ]
3238 : [ 3.58434e-006 ]
3239 : [ 3.67796e-006 ]
3240 : [ 3.77472e-006 ]
3241 : [ 3.61841e-006 ]
3242 : [ 3.92461e-006 ]
3243 : [ 3.90649e-006 ]
3244 : [ 3.6492e-006  ]
3245 : [ 3.59865e-006 ]
3246 : [ 3.74334e-006 ]
3247 : [ 3.63314e-006 ]
3248 : [ 3.61476e-006 ]
3249 : [ 3.92389e-006 ]
3250 : [ 3.68586e-006 ]
3251 : [ 3.58821e-006 ]
3252 : [ 3.7856e-006  ]
3253 : [ 3.72043e-006 ]
3254 : [ 3.69531e-006 ]
3255 : [ 3.92818e-006 ]
3256 : [ 3.69206e-006 ]
3257 : [ 3.97443e-006 ]
3258 : [ 3.74342e-006 ]
3259 : [ 3.74244e-006 ]
3260 : [ 3.96303e-006 ]
3261 : [ 3.78979e-006 ]
3262 : [ 3.98883e-006 ]
3263 : [ 3.6763e-006  ]
3264 : [ 3.92977e-006 ]
3265 : [ 3.66816e-006 ]
3266 : [ 3.77037e-006 ]
3267 : [ 3.86719e-006 ]
3268 : [ 3.59514e-006 ]
3269 : [ 3.69287e-006 ]
3270 : [ 3.92887e-006 ]
3271 : [ 3.70484e-006 ]
3272 : [ 3.59012e-006 ]
3273 : [ 3.84623e-006 ]
3274 : [ 3.61753e-006 ]
3275 : [ 3.85103e-006 ]
3276 : [ 3.73474e-006 ]
3277 : [ 3.86175e-006 ]
3278 : [ 3.90915e-006 ]
3279 : [ 3.51477e-006 ]
3280 : [ 3.86625e-006 ]
3281 : [ 3.82068e-006 ]
3282 : [ 3.7137e-006  ]
3283 : [ 3.92439e-006 ]
3284 : [ 3.74628e-006 ]
3285 : [ 3.84791e-006 ]
3286 : [ 3.83485e-006 ]
3287 : [ 3.98505e-006 ]
3288 : [ 3.9317e-006  ]
3289 : [ 3.68995e-006 ]
3290 : [ 3.64945e-006 ]
3291 : [ 3.72817e-006 ]
3292 : [ 3.74566e-006 ]
3293 : [ 3.68003e-006 ]
3294 : [ 3.89151e-006 ]
3295 : [ 3.56538e-006 ]
3296 : [ 4.02566e-006 ]
3297 : [ 3.66676e-006 ]
3298 : [ 3.81893e-006 ]
3299 : [ 3.96321e-006 ]
3300 : [ 3.74533e-006 ]
3301 : [ 3.60297e-006 ]
3302 : [ 3.85823e-006 ]
3303 : [ 3.78558e-006 ]
3304 : [ 3.65963e-006 ]
3305 : [ 3.91867e-006 ]
3306 : [ 3.90421e-006 ]
3307 : [ 3.73986e-006 ]
3308 : [ 3.62448e-006 ]
3309 : [ 3.74501e-006 ]
3310 : [ 3.90186e-006 ]
3311 : [ 4.02184e-006 ]
3312 : [ 3.64551e-006 ]
3313 : [ 3.77427e-006 ]
3314 : [ 3.93496e-006 ]
3315 : [ 3.56993e-006 ]
3316 : [ 3.89666e-006 ]
3317 : [ 3.86489e-006 ]
3318 : [ 3.98871e-006 ]
3319 : [ 3.75442e-006 ]
3320 : [ 3.97789e-006 ]
3321 : [ 3.79531e-006 ]
3322 : [ 3.63248e-006 ]
3323 : [ 3.60673e-006 ]
3324 : [ 3.8507e-006  ]
3325 : [ 3.92443e-006 ]
3326 : [ 3.95758e-006 ]
3327 : [ 3.69549e-006 ]
3328 : [ 3.51619e-006 ]
3329 : [ 3.99514e-006 ]
3330 : [ 3.92169e-006 ]
3331 : [ 3.81276e-006 ]
3332 : [ 3.8898e-006  ]
3333 : [ 3.81596e-006 ]
3334 : [ 3.80019e-006 ]
3335 : [ 3.87104e-006 ]
3336 : [ 3.69172e-006 ]
3337 : [ 3.59565e-006 ]
3338 : [ 3.86207e-006 ]
3339 : [ 3.61232e-006 ]
3340 : [ 3.76078e-006 ]
3341 : [ 3.78386e-006 ]
3342 : [ 3.67791e-006 ]
3343 : [ 3.69065e-006 ]
3344 : [ 3.86992e-006 ]
3345 : [ 4.0372e-006  ]
3346 : [ 3.68526e-006 ]
3347 : [ 3.84883e-006 ]
3348 : [ 3.91749e-006 ]
3349 : [ 3.85992e-006 ]
3350 : [ 3.71687e-006 ]
3351 : [ 3.8287e-006  ]
3352 : [ 3.60955e-006 ]
3353 : [ 3.90652e-006 ]
3354 : [ 3.9744e-006  ]
3355 : [ 3.93121e-006 ]
3356 : [ 3.94978e-006 ]
3357 : [ 3.7926e-006  ]
3358 : [ 3.81631e-006 ]
3359 : [ 3.63235e-006 ]
3360 : [ 4.00651e-006 ]
3361 : [ 3.55732e-006 ]
3362 : [ 3.75043e-006 ]
3363 : [ 3.69628e-006 ]
3364 : [ 3.95062e-006 ]
3365 : [ 3.91792e-006 ]
3366 : [ 3.73485e-006 ]
3367 : [ 3.79653e-006 ]
3368 : [ 3.66392e-006 ]
3369 : [ 3.88737e-006 ]
3370 : [ 3.98407e-006 ]
3371 : [ 3.98251e-006 ]
3372 : [ 3.89345e-006 ]
3373 : [ 3.88646e-006 ]
3374 : [ 3.7391e-006  ]
3375 : [ 3.87548e-006 ]
3376 : [ 3.87004e-006 ]
3377 : [ 3.67966e-006 ]
3378 : [ 3.8408e-006  ]
3379 : [ 3.69453e-006 ]
3380 : [ 3.97739e-006 ]
3381 : [ 3.89261e-006 ]
3382 : [ 3.52973e-006 ]
3383 : [ 3.63312e-006 ]
3384 : [ 3.52848e-006 ]
3385 : [ 3.68982e-006 ]
3386 : [ 3.71872e-006 ]
3387 : [ 3.71989e-006 ]
3388 : [ 3.61358e-006 ]
3389 : [ 3.68411e-006 ]
3390 : [ 3.66709e-006 ]
3391 : [ 3.97604e-006 ]
3392 : [ 3.97846e-006 ]
3393 : [ 3.83461e-006 ]
3394 : [ 3.83947e-006 ]
3395 : [ 3.77432e-006 ]
3396 : [ 3.74052e-006 ]
3397 : [ 3.69066e-006 ]
3398 : [ 4.02164e-006 ]
3399 : [ 3.64508e-006 ]
3400 : [ 3.83883e-006 ]
3401 : [ 3.7267e-006  ]
3402 : [ 3.74839e-006 ]
3403 : [ 3.82237e-006 ]
3404 : [ 3.77174e-006 ]
3405 : [ 3.68138e-006 ]
3406 : [ 3.75642e-006 ]
3407 : [ 3.73134e-006 ]
3408 : [ 3.57526e-006 ]
3409 : [ 3.74934e-006 ]
3410 : [ 3.80301e-006 ]
3411 : [ 3.86194e-006 ]
3412 : [ 3.69127e-006 ]
3413 : [ 3.91744e-006 ]
3414 : [ 3.73407e-006 ]
3415 : [ 3.6758e-006  ]
3416 : [ 3.9141e-006  ]
3417 : [ 3.97135e-006 ]
3418 : [ 3.89889e-006 ]
3419 : [ 3.76431e-006 ]
3420 : [ 3.89587e-006 ]
3421 : [ 3.76213e-006 ]
3422 : [ 3.67677e-006 ]
3423 : [ 3.91269e-006 ]
3424 : [ 3.97774e-006 ]
3425 : [ 3.48074e-006 ]
3426 : [ 3.85729e-006 ]
3427 : [ 3.87075e-006 ]
3428 : [ 3.69467e-006 ]
3429 : [ 3.7527e-006  ]
3430 : [ 3.74014e-006 ]
3431 : [ 3.85521e-006 ]
3432 : [ 3.80113e-006 ]
3433 : [ 3.75295e-006 ]
3434 : [ 3.71378e-006 ]
3435 : [ 3.65564e-006 ]
3436 : [ 3.83697e-006 ]
3437 : [ 3.8251e-006  ]
3438 : [ 3.70711e-006 ]
3439 : [ 3.78925e-006 ]
3440 : [ 3.76889e-006 ]
3441 : [ 3.72883e-006 ]
3442 : [ 3.9577e-006  ]
3443 : [ 3.9692e-006  ]
3444 : [ 3.80652e-006 ]
3445 : [ 3.99017e-006 ]
3446 : [ 4.06486e-006 ]
3447 : [ 3.85042e-006 ]
3448 : [ 3.90532e-006 ]
3449 : [ 3.83278e-006 ]
3450 : [ 3.80303e-006 ]
3451 : [ 3.52337e-006 ]
3452 : [ 3.77529e-006 ]
3453 : [ 3.74261e-006 ]
3454 : [ 3.76142e-006 ]
3455 : [ 4.04664e-006 ]
3456 : [ 3.76179e-006 ]
3457 : [ 3.64144e-006 ]
3458 : [ 3.58843e-006 ]
3459 : [ 3.92356e-006 ]
3460 : [ 3.88414e-006 ]
3461 : [ 3.84083e-006 ]
3462 : [ 3.90801e-006 ]
3463 : [ 3.61577e-006 ]
3464 : [ 3.63586e-006 ]
3465 : [ 3.94704e-006 ]
3466 : [ 3.99437e-006 ]
3467 : [ 3.89247e-006 ]
3468 : [ 3.78308e-006 ]
3469 : [ 3.69475e-006 ]
3470 : [ 3.83025e-006 ]
3471 : [ 3.79217e-006 ]
3472 : [ 3.74411e-006 ]
3473 : [ 3.49594e-006 ]
3474 : [ 3.69506e-006 ]
3475 : [ 3.7544e-006  ]
3476 : [ 3.75389e-006 ]
3477 : [ 3.86304e-006 ]
3478 : [ 3.87097e-006 ]
3479 : [ 3.77628e-006 ]
3480 : [ 3.80794e-006 ]
3481 : [ 3.86118e-006 ]
3482 : [ 3.82303e-006 ]
3483 : [ 3.92469e-006 ]
3484 : [ 3.78903e-006 ]
3485 : [ 3.90747e-006 ]
3486 : [ 3.55645e-006 ]
3487 : [ 3.62887e-006 ]
3488 : [ 3.80816e-006 ]
3489 : [ 3.63588e-006 ]
3490 : [ 3.82344e-006 ]
3491 : [ 3.6736e-006  ]
3492 : [ 3.94417e-006 ]
3493 : [ 3.75622e-006 ]
3494 : [ 3.63215e-006 ]
3495 : [ 3.51047e-006 ]
3496 : [ 3.85799e-006 ]
3497 : [ 3.817e-006   ]
3498 : [ 3.63496e-006 ]
3499 : [ 3.65591e-006 ]
3500 : [ 3.64295e-006 ]
3501 : [ 3.861e-006   ]
3502 : [ 3.96707e-006 ]
3503 : [ 3.79914e-006 ]
3504 : [ 3.52274e-006 ]
3505 : [ 3.94498e-006 ]
3506 : [ 3.85031e-006 ]
3507 : [ 3.78603e-006 ]
3508 : [ 3.60516e-006 ]
3509 : [ 3.76765e-006 ]
3510 : [ 4.048e-006   ]
3511 : [ 3.8327e-006  ]
3512 : [ 3.86274e-006 ]
3513 : [ 3.97219e-006 ]
3514 : [ 3.85696e-006 ]
3515 : [ 3.83703e-006 ]
3516 : [ 3.85204e-006 ]
3517 : [ 3.74278e-006 ]
3518 : [ 3.47166e-006 ]
3519 : [ 3.61582e-006 ]
3520 : [ 3.72337e-006 ]
3521 : [ 3.79401e-006 ]
3522 : [ 3.64951e-006 ]
3523 : [ 3.95934e-006 ]
3524 : [ 3.63633e-006 ]
3525 : [ 3.76952e-006 ]
3526 : [ 3.8508e-006  ]
3527 : [ 3.92977e-006 ]
3528 : [ 3.68835e-006 ]
3529 : [ 3.90946e-006 ]
3530 : [ 3.62978e-006 ]
3531 : [ 3.82817e-006 ]
3532 : [ 3.90365e-006 ]
3533 : [ 3.67513e-006 ]
3534 : [ 3.7441e-006  ]
3535 : [ 3.79482e-006 ]
3536 : [ 3.64937e-006 ]
3537 : [ 3.97658e-006 ]
3538 : [ 3.76783e-006 ]
3539 : [ 3.73506e-006 ]
3540 : [ 3.81778e-006 ]
3541 : [ 3.81899e-006 ]
3542 : [ 3.78883e-006 ]
3543 : [ 3.8183e-006  ]
3544 : [ 3.80653e-006 ]
3545 : [ 3.80969e-006 ]
3546 : [ 3.62017e-006 ]
3547 : [ 3.75704e-006 ]
3548 : [ 3.71848e-006 ]
3549 : [ 3.71214e-006 ]
3550 : [ 3.87883e-006 ]
3551 : [ 3.72815e-006 ]
3552 : [ 3.64797e-006 ]
3553 : [ 3.83344e-006 ]
3554 : [ 3.73359e-006 ]
3555 : [ 3.75e-006    ]
3556 : [ 3.85435e-006 ]
3557 : [ 3.86072e-006 ]
3558 : [ 4.02329e-006 ]
3559 : [ 3.67445e-006 ]
3560 : [ 3.79731e-006 ]
3561 : [ 3.61341e-006 ]
3562 : [ 3.75489e-006 ]
3563 : [ 3.88802e-006 ]
3564 : [ 3.83656e-006 ]
3565 : [ 3.87055e-006 ]
3566 : [ 3.62313e-006 ]
3567 : [ 3.8934e-006  ]
3568 : [ 3.72429e-006 ]
3569 : [ 3.87036e-006 ]
3570 : [ 3.89945e-006 ]
3571 : [ 3.84479e-006 ]
3572 : [ 3.64146e-006 ]
3573 : [ 3.83598e-006 ]
3574 : [ 3.86411e-006 ]
3575 : [ 3.64467e-006 ]
3576 : [ 3.91996e-006 ]
3577 : [ 3.88513e-006 ]
3578 : [ 3.90198e-006 ]
3579 : [ 3.94619e-006 ]
3580 : [ 3.90397e-006 ]
3581 : [ 3.91466e-006 ]
3582 : [ 3.66466e-006 ]
3583 : [ 3.69272e-006 ]
3584 : [ 3.7666e-006  ]
3585 : [ 3.78116e-006 ]
3586 : [ 3.83861e-006 ]
3587 : [ 3.91682e-006 ]
3588 : [ 3.87612e-006 ]
3589 : [ 3.62993e-006 ]
3590 : [ 3.95354e-006 ]
3591 : [ 3.67303e-006 ]
3592 : [ 3.65304e-006 ]
3593 : [ 3.72115e-006 ]
3594 : [ 3.91849e-006 ]
3595 : [ 3.59951e-006 ]
3596 : [ 3.74839e-006 ]
3597 : [ 3.75847e-006 ]
3598 : [ 3.88085e-006 ]
3599 : [ 3.83244e-006 ]
3600 : [ 3.65263e-006 ]
3601 : [ 4.01782e-006 ]
3602 : [ 3.8763e-006  ]
3603 : [ 3.8967e-006  ]
3604 : [ 3.81867e-006 ]
3605 : [ 3.84751e-006 ]
3606 : [ 3.64041e-006 ]
3607 : [ 3.71909e-006 ]
3608 : [ 4.02752e-006 ]
3609 : [ 4.01294e-006 ]
3610 : [ 3.79909e-006 ]
3611 : [ 3.74601e-006 ]
3612 : [ 3.83569e-006 ]
3613 : [ 3.6699e-006  ]
3614 : [ 4.05945e-006 ]
3615 : [ 3.7011e-006  ]
3616 : [ 3.81626e-006 ]
3617 : [ 3.54059e-006 ]
3618 : [ 3.90751e-006 ]
3619 : [ 3.90056e-006 ]
3620 : [ 3.89475e-006 ]
3621 : [ 3.96596e-006 ]
3622 : [ 3.65976e-006 ]
3623 : [ 4.02181e-006 ]
3624 : [ 3.6275e-006  ]
3625 : [ 3.95416e-006 ]
3626 : [ 3.93315e-006 ]
3627 : [ 3.95528e-006 ]
3628 : [ 4.02057e-006 ]
3629 : [ 3.83146e-006 ]
3630 : [ 3.62983e-006 ]
3631 : [ 3.9978e-006  ]
3632 : [ 3.73284e-006 ]
3633 : [ 3.96995e-006 ]
3634 : [ 3.85235e-006 ]
3635 : [ 3.91685e-006 ]
3636 : [ 3.89311e-006 ]
3637 : [ 3.67335e-006 ]
3638 : [ 3.761e-006   ]
3639 : [ 3.94467e-006 ]
3640 : [ 3.71517e-006 ]
3641 : [ 3.66939e-006 ]
3642 : [ 3.94825e-006 ]
3643 : [ 3.82942e-006 ]
3644 : [ 3.75645e-006 ]
3645 : [ 3.60268e-006 ]
3646 : [ 3.90062e-006 ]
3647 : [ 3.71547e-006 ]
3648 : [ 3.73497e-006 ]
3649 : [ 3.80497e-006 ]
3650 : [ 4.04083e-006 ]
3651 : [ 3.91089e-006 ]
3652 : [ 3.77429e-006 ]
3653 : [ 3.78343e-006 ]
3654 : [ 3.74398e-006 ]
3655 : [ 3.5093e-006  ]
3656 : [ 3.81805e-006 ]
3657 : [ 3.78087e-006 ]
3658 : [ 3.75562e-006 ]
3659 : [ 3.92537e-006 ]
3660 : [ 3.55188e-006 ]
3661 : [ 3.81572e-006 ]
3662 : [ 3.9102e-006  ]
3663 : [ 3.73274e-006 ]
3664 : [ 3.7322e-006  ]
3665 : [ 3.72959e-006 ]
3666 : [ 3.98201e-006 ]
3667 : [ 3.77278e-006 ]
3668 : [ 3.87917e-006 ]
3669 : [ 3.64937e-006 ]
3670 : [ 3.98553e-006 ]
3671 : [ 3.80335e-006 ]
3672 : [ 3.61253e-006 ]
3673 : [ 3.95963e-006 ]
3674 : [ 3.76214e-006 ]
3675 : [ 3.84619e-006 ]
3676 : [ 3.93832e-006 ]
3677 : [ 3.6495e-006  ]
3678 : [ 3.62808e-006 ]
3679 : [ 3.81052e-006 ]
3680 : [ 3.76838e-006 ]
3681 : [ 3.69098e-006 ]
3682 : [ 3.93401e-006 ]
3683 : [ 3.71738e-006 ]
3684 : [ 3.75465e-006 ]
3685 : [ 3.60046e-006 ]
3686 : [ 3.99238e-006 ]
3687 : [ 3.59126e-006 ]
3688 : [ 3.89184e-006 ]
3689 : [ 3.82364e-006 ]
3690 : [ 3.81339e-006 ]
3691 : [ 3.96333e-006 ]
3692 : [ 3.79915e-006 ]
3693 : [ 3.73691e-006 ]
3694 : [ 3.76039e-006 ]
3695 : [ 3.99545e-006 ]
3696 : [ 3.67127e-006 ]
3697 : [ 3.85897e-006 ]
3698 : [ 3.59041e-006 ]
3699 : [ 3.84941e-006 ]
3700 : [ 3.91131e-006 ]
3701 : [ 3.99806e-006 ]
3702 : [ 3.66553e-006 ]
3703 : [ 3.89747e-006 ]
3704 : [ 3.81969e-006 ]
3705 : [ 3.7907e-006  ]
3706 : [ 3.72266e-006 ]
3707 : [ 3.93253e-006 ]
3708 : [ 3.65101e-006 ]
3709 : [ 4.01087e-006 ]
3710 : [ 4.00526e-006 ]
3711 : [ 3.90468e-006 ]
3712 : [ 3.76713e-006 ]
3713 : [ 3.84046e-006 ]
3714 : [ 3.90825e-006 ]
3715 : [ 3.8715e-006  ]
3716 : [ 3.88895e-006 ]
3717 : [ 3.71978e-006 ]
3718 : [ 3.87517e-006 ]
3719 : [ 3.82271e-006 ]
3720 : [ 4.02643e-006 ]
3721 : [ 3.66228e-006 ]
3722 : [ 3.94082e-006 ]
3723 : [ 3.73352e-006 ]
3724 : [ 3.9954e-006  ]
3725 : [ 3.6983e-006  ]
3726 : [ 3.80328e-006 ]
3727 : [ 3.71315e-006 ]
3728 : [ 3.9217e-006  ]
3729 : [ 3.54332e-006 ]
3730 : [ 3.75804e-006 ]
3731 : [ 3.85489e-006 ]
3732 : [ 3.85622e-006 ]
3733 : [ 3.65179e-006 ]
3734 : [ 3.76787e-006 ]
3735 : [ 3.7777e-006  ]
3736 : [ 3.8438e-006  ]
3737 : [ 3.85774e-006 ]
3738 : [ 3.71837e-006 ]
3739 : [ 3.85168e-006 ]
3740 : [ 3.93003e-006 ]
3741 : [ 3.67913e-006 ]
3742 : [ 3.77566e-006 ]
3743 : [ 4.00082e-006 ]
3744 : [ 3.7474e-006  ]
3745 : [ 3.82512e-006 ]
3746 : [ 3.69963e-006 ]
3747 : [ 3.72713e-006 ]
3748 : [ 3.82189e-006 ]
3749 : [ 3.79223e-006 ]
3750 : [ 3.9611e-006  ]
3751 : [ 3.68594e-006 ]
3752 : [ 3.96407e-006 ]
3753 : [ 3.91639e-006 ]
3754 : [ 3.67975e-006 ]
3755 : [ 3.71013e-006 ]
3756 : [ 3.77493e-006 ]
3757 : [ 3.57653e-006 ]
3758 : [ 3.66208e-006 ]
3759 : [ 3.86787e-006 ]
3760 : [ 3.73487e-006 ]
3761 : [ 4.04635e-006 ]
3762 : [ 3.73762e-006 ]
3763 : [ 3.73463e-006 ]
3764 : [ 3.79249e-006 ]
3765 : [ 3.70078e-006 ]
3766 : [ 3.98966e-006 ]
3767 : [ 3.79334e-006 ]
3768 : [ 3.90221e-006 ]
3769 : [ 3.97904e-006 ]
3770 : [ 3.77231e-006 ]
3771 : [ 3.62687e-006 ]
3772 : [ 3.83197e-006 ]
3773 : [ 4.04146e-006 ]
3774 : [ 3.84635e-006 ]
3775 : [ 3.61452e-006 ]
3776 : [ 3.70682e-006 ]
3777 : [ 3.68342e-006 ]
3778 : [ 3.9438e-006  ]
3779 : [ 3.61668e-006 ]
3780 : [ 3.66048e-006 ]
3781 : [ 3.97656e-006 ]
3782 : [ 3.94147e-006 ]
3783 : [ 3.64385e-006 ]
3784 : [ 3.69673e-006 ]
3785 : [ 3.94761e-006 ]
3786 : [ 3.92724e-006 ]
3787 : [ 3.84934e-006 ]
3788 : [ 3.86636e-006 ]
3789 : [ 3.52714e-006 ]
3790 : [ 3.78381e-006 ]
3791 : [ 3.71072e-006 ]
3792 : [ 3.94838e-006 ]
3793 : [ 3.66916e-006 ]
3794 : [ 3.81219e-006 ]
3795 : [ 3.89151e-006 ]
3796 : [ 3.74262e-006 ]
3797 : [ 4.05017e-006 ]
3798 : [ 3.74844e-006 ]
3799 : [ 3.81363e-006 ]
3800 : [ 3.90224e-006 ]
3801 : [ 3.63149e-006 ]
3802 : [ 3.93096e-006 ]
3803 : [ 3.77835e-006 ]
3804 : [ 3.71139e-006 ]
3805 : [ 3.72533e-006 ]
3806 : [ 3.82303e-006 ]
3807 : [ 3.72528e-006 ]
3808 : [ 3.86836e-006 ]
3809 : [ 3.80306e-006 ]
3810 : [ 3.76129e-006 ]
3811 : [ 3.62989e-006 ]
3812 : [ 3.70445e-006 ]
3813 : [ 3.77583e-006 ]
3814 : [ 3.87541e-006 ]
3815 : [ 3.8667e-006  ]
3816 : [ 3.75994e-006 ]
3817 : [ 3.97816e-006 ]
3818 : [ 3.55322e-006 ]
3819 : [ 3.91215e-006 ]
3820 : [ 4.0596e-006  ]
3821 : [ 3.84701e-006 ]
3822 : [ 3.78965e-006 ]
3823 : [ 3.52643e-006 ]
3824 : [ 3.71803e-006 ]
3825 : [ 3.61625e-006 ]
3826 : [ 3.7842e-006  ]
3827 : [ 3.87524e-006 ]
3828 : [ 3.87661e-006 ]
3829 : [ 3.76117e-006 ]
3830 : [ 3.6887e-006  ]
3831 : [ 3.82725e-006 ]
3832 : [ 3.70828e-006 ]
3833 : [ 3.63853e-006 ]
3834 : [ 3.5606e-006  ]
3835 : [ 3.87378e-006 ]
3836 : [ 3.75892e-006 ]
3837 : [ 3.81468e-006 ]
3838 : [ 3.85493e-006 ]
3839 : [ 3.67137e-006 ]
3840 : [ 3.87364e-006 ]
3841 : [ 3.64878e-006 ]
3842 : [ 3.80969e-006 ]
3843 : [ 3.68475e-006 ]
3844 : [ 3.92498e-006 ]
3845 : [ 3.70803e-006 ]
3846 : [ 3.772e-006   ]
3847 : [ 3.76666e-006 ]
3848 : [ 3.86618e-006 ]
3849 : [ 3.68675e-006 ]
3850 : [ 3.91346e-006 ]
3851 : [ 3.71699e-006 ]
3852 : [ 3.60201e-006 ]
3853 : [ 3.56105e-006 ]
3854 : [ 3.87868e-006 ]
3855 : [ 3.80533e-006 ]
3856 : [ 3.95899e-006 ]
3857 : [ 3.68169e-006 ]
3858 : [ 3.80075e-006 ]
3859 : [ 3.77766e-006 ]
3860 : [ 3.67436e-006 ]
3861 : [ 3.50038e-006 ]
3862 : [ 3.73824e-006 ]
3863 : [ 3.96106e-006 ]
3864 : [ 3.74611e-006 ]
3865 : [ 3.9467e-006  ]
3866 : [ 3.73387e-006 ]
3867 : [ 3.85596e-006 ]
3868 : [ 3.99265e-006 ]
3869 : [ 3.72086e-006 ]
3870 : [ 3.92176e-006 ]
3871 : [ 3.84905e-006 ]
3872 : [ 3.65417e-006 ]
3873 : [ 3.73966e-006 ]
3874 : [ 3.84051e-006 ]
3875 : [ 3.60369e-006 ]
3876 : [ 3.79751e-006 ]
3877 : [ 3.66576e-006 ]
3878 : [ 3.7365e-006  ]
3879 : [ 3.88798e-006 ]
3880 : [ 3.77301e-006 ]
3881 : [ 3.91761e-006 ]
3882 : [ 3.95248e-006 ]
3883 : [ 3.84854e-006 ]
3884 : [ 3.6256e-006  ]
3885 : [ 3.6751e-006  ]
3886 : [ 3.64079e-006 ]
3887 : [ 3.60702e-006 ]
3888 : [ 3.86974e-006 ]
3889 : [ 3.69348e-006 ]
3890 : [ 3.7536e-006  ]
3891 : [ 3.77865e-006 ]
3892 : [ 3.89067e-006 ]
3893 : [ 3.91145e-006 ]
3894 : [ 3.85224e-006 ]
3895 : [ 3.63892e-006 ]
3896 : [ 3.83723e-006 ]
3897 : [ 3.83546e-006 ]
3898 : [ 3.94058e-006 ]
3899 : [ 3.77712e-006 ]
3900 : [ 3.719e-006   ]
3901 : [ 3.71915e-006 ]
3902 : [ 3.95382e-006 ]
3903 : [ 3.96249e-006 ]
3904 : [ 3.67296e-006 ]
3905 : [ 3.83136e-006 ]
3906 : [ 3.74495e-006 ]
3907 : [ 3.64622e-006 ]
3908 : [ 3.76455e-006 ]
3909 : [ 3.99989e-006 ]
3910 : [ 3.72833e-006 ]
3911 : [ 3.92199e-006 ]
3912 : [ 3.85514e-006 ]
3913 : [ 3.93858e-006 ]
3914 : [ 3.91593e-006 ]
3915 : [ 4.02272e-006 ]
3916 : [ 3.83062e-006 ]
3917 : [ 3.74012e-006 ]
3918 : [ 3.66826e-006 ]
3919 : [ 4.02334e-006 ]
3920 : [ 3.76258e-006 ]
3921 : [ 3.72284e-006 ]
3922 : [ 3.88016e-006 ]
3923 : [ 3.60821e-006 ]
3924 : [ 3.81646e-006 ]
3925 : [ 3.83938e-006 ]
3926 : [ 3.82607e-006 ]
3927 : [ 3.77085e-006 ]
3928 : [ 3.85043e-006 ]
3929 : [ 3.86788e-006 ]
3930 : [ 3.82391e-006 ]
3931 : [ 3.61176e-006 ]
3932 : [ 3.93341e-006 ]
3933 : [ 3.62052e-006 ]
3934 : [ 3.85562e-006 ]
3935 : [ 3.6816e-006  ]
3936 : [ 3.75196e-006 ]
3937 : [ 3.78451e-006 ]
3938 : [ 3.99306e-006 ]
3939 : [ 3.73425e-006 ]
3940 : [ 3.67457e-006 ]
3941 : [ 3.73057e-006 ]
3942 : [ 3.74157e-006 ]
3943 : [ 3.73092e-006 ]
3944 : [ 3.85135e-006 ]
3945 : [ 4.03245e-006 ]
3946 : [ 3.81489e-006 ]
3947 : [ 3.67565e-006 ]
3948 : [ 3.76136e-006 ]
3949 : [ 3.89829e-006 ]
3950 : [ 3.71339e-006 ]
3951 : [ 3.80687e-006 ]
3952 : [ 3.6984e-006  ]
3953 : [ 3.82032e-006 ]
3954 : [ 3.84641e-006 ]
3955 : [ 4.05057e-006 ]
3956 : [ 3.80046e-006 ]
3957 : [ 4.00273e-006 ]
3958 : [ 3.88914e-006 ]
3959 : [ 3.71686e-006 ]
3960 : [ 3.84981e-006 ]
3961 : [ 3.86396e-006 ]
3962 : [ 3.72836e-006 ]
3963 : [ 3.76802e-006 ]
3964 : [ 3.80896e-006 ]
3965 : [ 3.88092e-006 ]
3966 : [ 3.69122e-006 ]
3967 : [ 3.9917e-006  ]
3968 : [ 3.67542e-006 ]
3969 : [ 3.87556e-006 ]
3970 : [ 3.61895e-006 ]
3971 : [ 3.76863e-006 ]
3972 : [ 3.9118e-006  ]
3973 : [ 3.95424e-006 ]
3974 : [ 4.00286e-006 ]
3975 : [ 3.67354e-006 ]
3976 : [ 3.67436e-006 ]
3977 : [ 3.95584e-006 ]
3978 : [ 3.79442e-006 ]
3979 : [ 3.54543e-006 ]
3980 : [ 3.76571e-006 ]
3981 : [ 4.00175e-006 ]
3982 : [ 4.0381e-006  ]
3983 : [ 3.89244e-006 ]
3984 : [ 3.8123e-006  ]
3985 : [ 3.94406e-006 ]
3986 : [ 3.79238e-006 ]
3987 : [ 3.82487e-006 ]
3988 : [ 3.90398e-006 ]
3989 : [ 3.72257e-006 ]
3990 : [ 3.6924e-006  ]
3991 : [ 4.00591e-006 ]
3992 : [ 3.66846e-006 ]
3993 : [ 3.66159e-006 ]
3994 : [ 3.83602e-006 ]
3995 : [ 3.88797e-006 ]
3996 : [ 3.89333e-006 ]
3997 : [ 3.94419e-006 ]
3998 : [ 3.67612e-006 ]
3999 : [ 3.72748e-006 ]
4000 : [ 3.72916e-006 ]
4001 : [ 3.74999e-006 ]
4002 : [ 3.83278e-006 ]
4003 : [ 3.95689e-006 ]
4004 : [ 3.96686e-006 ]
4005 : [ 3.5089e-006  ]
4006 : [ 3.90693e-006 ]
4007 : [ 3.72754e-006 ]
4008 : [ 3.73024e-006 ]
4009 : [ 3.81335e-006 ]
4010 : [ 3.90888e-006 ]
4011 : [ 3.88434e-006 ]
4012 : [ 3.78062e-006 ]
4013 : [ 3.63582e-006 ]
4014 : [ 3.99476e-006 ]
4015 : [ 3.61963e-006 ]
4016 : [ 3.67672e-006 ]
4017 : [ 3.82805e-006 ]
4018 : [ 3.97441e-006 ]
4019 : [ 3.79514e-006 ]
4020 : [ 3.67528e-006 ]
4021 : [ 3.6489e-006  ]
4022 : [ 3.9656e-006  ]
4023 : [ 3.64963e-006 ]
4024 : [ 4.05465e-006 ]
4025 : [ 4.01792e-006 ]
4026 : [ 3.69134e-006 ]
4027 : [ 3.63315e-006 ]
4028 : [ 3.84164e-006 ]
4029 : [ 3.77506e-006 ]
4030 : [ 3.54894e-006 ]
4031 : [ 3.76328e-006 ]
4032 : [ 3.96811e-006 ]
4033 : [ 3.77179e-006 ]
4034 : [ 3.51574e-006 ]
4035 : [ 3.83504e-006 ]
4036 : [ 3.66457e-006 ]
4037 : [ 3.91454e-006 ]
4038 : [ 3.82294e-006 ]
4039 : [ 3.77746e-006 ]
4040 : [ 3.66702e-006 ]
4041 : [ 3.85636e-006 ]
4042 : [ 3.77396e-006 ]
4043 : [ 3.68296e-006 ]
4044 : [ 3.68789e-006 ]
4045 : [ 3.86867e-006 ]
4046 : [ 3.76845e-006 ]
4047 : [ 3.65067e-006 ]
4048 : [ 3.60175e-006 ]
4049 : [ 3.84807e-006 ]
4050 : [ 3.84343e-006 ]
4051 : [ 3.79619e-006 ]
4052 : [ 3.58978e-006 ]
4053 : [ 3.86349e-006 ]
4054 : [ 3.68203e-006 ]
4055 : [ 3.76155e-006 ]
4056 : [ 3.62847e-006 ]
4057 : [ 3.62567e-006 ]
4058 : [ 3.69891e-006 ]
4059 : [ 3.94966e-006 ]
4060 : [ 3.73956e-006 ]
4061 : [ 3.76359e-006 ]
4062 : [ 3.80128e-006 ]
4063 : [ 3.62453e-006 ]
4064 : [ 3.93709e-006 ]
4065 : [ 3.53246e-006 ]
4066 : [ 4.06432e-006 ]
4067 : [ 3.74416e-006 ]
4068 : [ 3.90452e-006 ]
4069 : [ 3.7391e-006  ]
4070 : [ 3.79453e-006 ]
4071 : [ 3.78193e-006 ]
4072 : [ 3.91832e-006 ]
4073 : [ 3.75501e-006 ]
4074 : [ 3.88059e-006 ]
4075 : [ 3.88607e-006 ]
4076 : [ 3.68019e-006 ]
4077 : [ 3.78696e-006 ]
4078 : [ 3.7152e-006  ]
4079 : [ 3.84654e-006 ]
4080 : [ 3.85625e-006 ]
4081 : [ 3.66447e-006 ]
4082 : [ 3.63238e-006 ]
4083 : [ 3.74809e-006 ]
4084 : [ 3.82032e-006 ]
4085 : [ 4.01924e-006 ]
4086 : [ 3.97581e-006 ]
4087 : [ 3.91895e-006 ]
4088 : [ 4.0107e-006  ]
4089 : [ 3.97208e-006 ]
4090 : [ 3.89677e-006 ]
4091 : [ 3.45852e-006 ]
4092 : [ 3.76588e-006 ]
4093 : [ 3.77674e-006 ]
4094 : [ 3.85893e-006 ]
4095 : [ 3.6666e-006  ]
4096 : [ 3.96498e-006 ]
4097 : [ 3.81106e-006 ]
4098 : [ 3.74491e-006 ]
4099 : [ 3.76522e-006 ]
4100 : [ 3.84e-006    ]
4101 : [ 3.85725e-006 ]
4102 : [ 3.735e-006   ]
4103 : [ 3.80301e-006 ]
4104 : [ 3.70822e-006 ]
4105 : [ 3.76224e-006 ]
4106 : [ 4.03991e-006 ]
4107 : [ 3.75433e-006 ]
4108 : [ 3.75628e-006 ]
4109 : [ 3.76985e-006 ]
4110 : [ 4.0174e-006  ]
4111 : [ 3.93207e-006 ]
4112 : [ 3.95171e-006 ]
4113 : [ 3.78732e-006 ]
4114 : [ 3.82372e-006 ]
4115 : [ 3.80866e-006 ]
4116 : [ 3.82833e-006 ]
4117 : [ 3.78444e-006 ]
4118 : [ 3.75538e-006 ]
4119 : [ 3.96029e-006 ]
4120 : [ 4.06391e-006 ]
4121 : [ 3.8474e-006  ]
4122 : [ 3.71611e-006 ]
4123 : [ 3.89152e-006 ]
4124 : [ 3.80803e-006 ]
4125 : [ 3.78266e-006 ]
4126 : [ 3.84738e-006 ]
4127 : [ 3.65497e-006 ]
4128 : [ 3.50208e-006 ]
4129 : [ 3.58471e-006 ]
4130 : [ 3.78203e-006 ]
4131 : [ 3.84736e-006 ]
4132 : [ 3.73868e-006 ]
4133 : [ 3.52167e-006 ]
4134 : [ 3.72486e-006 ]
4135 : [ 3.67189e-006 ]
4136 : [ 3.7878e-006  ]
4137 : [ 3.87388e-006 ]
4138 : [ 3.88397e-006 ]
4139 : [ 3.73338e-006 ]
4140 : [ 3.77181e-006 ]
4141 : [ 3.70238e-006 ]
4142 : [ 3.89836e-006 ]
4143 : [ 3.50005e-006 ]
4144 : [ 3.84878e-006 ]
4145 : [ 3.82372e-006 ]
4146 : [ 3.65437e-006 ]
4147 : [ 3.72246e-006 ]
4148 : [ 3.64098e-006 ]
4149 : [ 3.98436e-006 ]
4150 : [ 3.64564e-006 ]
4151 : [ 4.06672e-006 ]
4152 : [ 3.64396e-006 ]
4153 : [ 3.63237e-006 ]
4154 : [ 3.92683e-006 ]
4155 : [ 3.62575e-006 ]
4156 : [ 3.78424e-006 ]
4157 : [ 3.73769e-006 ]
4158 : [ 3.83171e-006 ]
4159 : [ 3.95384e-006 ]
4160 : [ 3.68322e-006 ]
4161 : [ 3.92732e-006 ]
4162 : [ 3.78772e-006 ]
4163 : [ 3.73974e-006 ]
4164 : [ 3.72174e-006 ]
4165 : [ 3.68029e-006 ]
4166 : [ 3.93552e-006 ]
4167 : [ 3.64246e-006 ]
4168 : [ 3.87164e-006 ]
4169 : [ 3.77824e-006 ]
4170 : [ 3.77948e-006 ]
4171 : [ 3.70429e-006 ]
4172 : [ 3.82503e-006 ]
4173 : [ 3.63131e-006 ]
4174 : [ 3.54546e-006 ]
4175 : [ 3.95435e-006 ]
4176 : [ 3.64459e-006 ]
4177 : [ 3.76181e-006 ]
4178 : [ 4.06665e-006 ]
4179 : [ 3.94999e-006 ]
4180 : [ 3.63076e-006 ]
4181 : [ 3.84901e-006 ]
4182 : [ 3.64307e-006 ]
4183 : [ 3.49061e-006 ]
4184 : [ 3.47848e-006 ]
4185 : [ 3.76104e-006 ]
4186 : [ 3.79168e-006 ]
4187 : [ 3.65647e-006 ]
4188 : [ 3.79684e-006 ]
4189 : [ 3.59537e-006 ]
4190 : [ 3.80288e-006 ]
4191 : [ 3.88325e-006 ]
4192 : [ 3.70044e-006 ]
4193 : [ 3.72316e-006 ]
4194 : [ 3.89673e-006 ]
4195 : [ 3.87608e-006 ]
4196 : [ 3.92773e-006 ]
4197 : [ 3.94979e-006 ]
4198 : [ 4.00873e-006 ]
4199 : [ 3.6545e-006  ]
4200 : [ 3.81371e-006 ]
4201 : [ 3.64978e-006 ]
4202 : [ 3.73563e-006 ]
4203 : [ 3.50902e-006 ]
4204 : [ 3.74151e-006 ]
4205 : [ 3.7297e-006  ]
4206 : [ 3.81101e-006 ]
4207 : [ 3.87913e-006 ]
4208 : [ 3.74827e-006 ]
4209 : [ 3.5864e-006  ]
4210 : [ 3.96692e-006 ]
4211 : [ 3.79326e-006 ]
4212 : [ 3.61645e-006 ]
4213 : [ 3.60547e-006 ]
4214 : [ 3.70686e-006 ]
4215 : [ 3.7639e-006  ]
4216 : [ 3.72147e-006 ]
4217 : [ 4.06882e-006 ]
4218 : [ 3.82373e-006 ]
4219 : [ 4.02814e-006 ]
4220 : [ 3.89348e-006 ]
4221 : [ 3.72071e-006 ]
4222 : [ 3.84107e-006 ]
4223 : [ 3.62734e-006 ]
4224 : [ 3.70693e-006 ]
4225 : [ 4.04452e-006 ]
4226 : [ 3.82087e-006 ]
4227 : [ 4.01152e-006 ]
4228 : [ 3.8607e-006  ]
4229 : [ 3.83765e-006 ]
4230 : [ 3.74817e-006 ]
4231 : [ 3.86806e-006 ]
4232 : [ 3.60631e-006 ]
4233 : [ 3.8999e-006  ]
4234 : [ 3.86339e-006 ]
4235 : [ 3.75038e-006 ]
4236 : [ 3.68127e-006 ]
4237 : [ 3.71092e-006 ]
4238 : [ 3.8221e-006  ]
4239 : [ 3.97126e-006 ]
4240 : [ 3.96295e-006 ]
4241 : [ 3.90629e-006 ]
4242 : [ 3.76367e-006 ]
4243 : [ 3.68175e-006 ]
4244 : [ 4.02996e-006 ]
4245 : [ 3.67895e-006 ]
4246 : [ 3.71572e-006 ]
4247 : [ 3.64529e-006 ]
4248 : [ 3.64884e-006 ]
4249 : [ 3.71072e-006 ]
4250 : [ 3.66852e-006 ]
4251 : [ 3.89663e-006 ]
4252 : [ 3.87746e-006 ]
4253 : [ 3.7422e-006  ]
4254 : [ 3.6674e-006  ]
4255 : [ 3.72854e-006 ]
4256 : [ 3.7219e-006  ]
4257 : [ 3.89132e-006 ]
4258 : [ 3.75929e-006 ]
4259 : [ 3.76916e-006 ]
4260 : [ 3.95868e-006 ]
4261 : [ 3.7685e-006  ]
4262 : [ 3.94226e-006 ]
4263 : [ 4.00192e-006 ]
4264 : [ 3.76472e-006 ]
4265 : [ 3.85811e-006 ]
4266 : [ 3.88757e-006 ]
4267 : [ 3.63002e-006 ]
4268 : [ 3.91251e-006 ]
4269 : [ 3.84276e-006 ]
4270 : [ 3.80795e-006 ]
4271 : [ 3.70567e-006 ]
4272 : [ 3.73488e-006 ]
4273 : [ 3.68697e-006 ]
4274 : [ 3.95339e-006 ]
4275 : [ 3.89955e-006 ]
4276 : [ 3.88288e-006 ]
4277 : [ 3.91897e-006 ]
4278 : [ 3.62412e-006 ]
4279 : [ 3.854e-006   ]
4280 : [ 3.59998e-006 ]
4281 : [ 3.60854e-006 ]
4282 : [ 3.79971e-006 ]
4283 : [ 3.88581e-006 ]
4284 : [ 3.69544e-006 ]
4285 : [ 3.64718e-006 ]
4286 : [ 3.53665e-006 ]
4287 : [ 3.70027e-006 ]
4288 : [ 3.75691e-006 ]
4289 : [ 3.93142e-006 ]
4290 : [ 3.87233e-006 ]
4291 : [ 3.84745e-006 ]
4292 : [ 3.75183e-006 ]
4293 : [ 3.72636e-006 ]
4294 : [ 3.77595e-006 ]
4295 : [ 3.96558e-006 ]
4296 : [ 3.75539e-006 ]
4297 : [ 3.95248e-006 ]
4298 : [ 3.5512e-006  ]
4299 : [ 3.84368e-006 ]
4300 : [ 3.89988e-006 ]
4301 : [ 3.62399e-006 ]
4302 : [ 3.657e-006   ]
4303 : [ 3.93888e-006 ]
4304 : [ 3.66963e-006 ]
4305 : [ 3.61911e-006 ]
4306 : [ 3.85463e-006 ]
4307 : [ 3.78532e-006 ]
4308 : [ 3.83487e-006 ]
4309 : [ 3.75523e-006 ]
4310 : [ 3.98032e-006 ]
4311 : [ 3.89372e-006 ]
4312 : [ 3.72027e-006 ]
4313 : [ 3.65247e-006 ]
4314 : [ 3.66255e-006 ]
4315 : [ 3.71036e-006 ]
4316 : [ 4.01525e-006 ]
4317 : [ 3.85579e-006 ]
4318 : [ 3.78019e-006 ]
4319 : [ 3.64115e-006 ]
4320 : [ 3.84927e-006 ]
4321 : [ 3.96446e-006 ]
4322 : [ 3.63708e-006 ]
4323 : [ 3.66017e-006 ]
4324 : [ 3.78072e-006 ]
4325 : [ 3.98903e-006 ]
4326 : [ 3.90565e-006 ]
4327 : [ 3.66786e-006 ]
4328 : [ 3.68326e-006 ]
4329 : [ 3.97991e-006 ]
4330 : [ 3.8676e-006  ]
4331 : [ 3.74174e-006 ]
4332 : [ 3.62166e-006 ]
4333 : [ 3.84282e-006 ]
4334 : [ 3.85612e-006 ]
4335 : [ 3.81427e-006 ]
4336 : [ 3.78508e-006 ]
4337 : [ 3.83549e-006 ]
4338 : [ 3.92312e-006 ]
4339 : [ 3.8508e-006  ]
4340 : [ 3.58577e-006 ]
4341 : [ 3.82969e-006 ]
4342 : [ 3.85879e-006 ]
4343 : [ 3.89539e-006 ]
4344 : [ 3.72384e-006 ]
4345 : [ 3.93518e-006 ]
4346 : [ 3.66105e-006 ]
4347 : [ 3.96196e-006 ]
4348 : [ 3.81285e-006 ]
4349 : [ 3.95057e-006 ]
4350 : [ 3.71206e-006 ]
4351 : [ 3.92737e-006 ]
4352 : [ 3.96124e-006 ]
4353 : [ 3.56731e-006 ]
4354 : [ 3.75796e-006 ]
4355 : [ 3.61764e-006 ]
4356 : [ 3.59295e-006 ]
4357 : [ 3.79003e-006 ]
4358 : [ 3.79686e-006 ]
4359 : [ 3.95405e-006 ]
4360 : [ 3.8672e-006  ]
4361 : [ 4.0176e-006  ]
4362 : [ 3.67664e-006 ]
4363 : [ 3.80398e-006 ]
4364 : [ 3.76466e-006 ]
4365 : [ 3.84479e-006 ]
4366 : [ 3.97437e-006 ]
4367 : [ 3.75391e-006 ]
4368 : [ 3.60933e-006 ]
4369 : [ 3.96685e-006 ]
4370 : [ 3.88192e-006 ]
4371 : [ 3.93795e-006 ]
4372 : [ 3.64185e-006 ]
4373 : [ 3.82605e-006 ]
4374 : [ 3.66438e-006 ]
4375 : [ 3.73789e-006 ]
4376 : [ 3.6605e-006  ]
4377 : [ 3.86088e-006 ]
4378 : [ 3.8742e-006  ]
4379 : [ 3.67307e-006 ]
4380 : [ 3.6815e-006  ]
4381 : [ 3.78883e-006 ]
4382 : [ 3.47567e-006 ]
4383 : [ 3.6275e-006  ]
4384 : [ 3.67405e-006 ]
4385 : [ 3.78895e-006 ]
4386 : [ 3.70518e-006 ]
4387 : [ 3.74036e-006 ]
4388 : [ 3.66103e-006 ]
4389 : [ 3.72858e-006 ]
4390 : [ 3.69851e-006 ]
4391 : [ 3.81144e-006 ]
4392 : [ 3.98801e-006 ]
4393 : [ 3.67364e-006 ]
4394 : [ 3.92497e-006 ]
4395 : [ 3.94013e-006 ]
4396 : [ 3.82598e-006 ]
4397 : [ 3.56411e-006 ]
4398 : [ 3.76545e-006 ]
4399 : [ 3.63329e-006 ]
4400 : [ 3.71732e-006 ]
4401 : [ 3.9553e-006  ]
4402 : [ 3.73982e-006 ]
4403 : [ 3.58919e-006 ]
4404 : [ 3.78183e-006 ]
4405 : [ 3.56722e-006 ]
4406 : [ 3.96512e-006 ]
4407 : [ 3.86175e-006 ]
4408 : [ 3.71588e-006 ]
4409 : [ 3.84407e-006 ]
4410 : [ 3.81303e-006 ]
4411 : [ 3.7481e-006  ]
4412 : [ 3.76833e-006 ]
4413 : [ 3.58301e-006 ]
4414 : [ 3.8816e-006  ]
4415 : [ 3.93066e-006 ]
4416 : [ 3.85928e-006 ]
4417 : [ 3.93277e-006 ]
4418 : [ 3.75147e-006 ]
4419 : [ 3.57119e-006 ]
4420 : [ 3.48478e-006 ]
4421 : [ 3.80918e-006 ]
4422 : [ 3.96847e-006 ]
4423 : [ 3.64508e-006 ]
4424 : [ 3.77468e-006 ]
4425 : [ 3.95566e-006 ]
4426 : [ 3.6399e-006  ]
4427 : [ 3.81192e-006 ]
4428 : [ 3.59533e-006 ]
4429 : [ 3.77581e-006 ]
4430 : [ 3.74476e-006 ]
4431 : [ 3.74903e-006 ]
4432 : [ 3.60397e-006 ]
4433 : [ 3.78075e-006 ]
4434 : [ 3.71123e-006 ]
4435 : [ 3.85884e-006 ]
4436 : [ 3.94327e-006 ]
4437 : [ 3.56967e-006 ]
4438 : [ 4.02329e-006 ]
4439 : [ 3.79912e-006 ]
4440 : [ 3.94677e-006 ]
4441 : [ 3.79103e-006 ]
4442 : [ 3.7853e-006  ]
4443 : [ 3.76712e-006 ]
4444 : [ 3.74533e-006 ]
4445 : [ 3.7412e-006  ]
4446 : [ 3.72692e-006 ]
4447 : [ 3.76054e-006 ]
4448 : [ 3.69895e-006 ]
4449 : [ 3.9446e-006  ]
4450 : [ 3.78762e-006 ]
4451 : [ 3.68038e-006 ]
4452 : [ 3.53401e-006 ]
4453 : [ 4.01318e-006 ]
4454 : [ 3.66406e-006 ]
4455 : [ 3.87232e-006 ]
4456 : [ 3.61597e-006 ]
4457 : [ 3.9158e-006  ]
4458 : [ 3.8201e-006  ]
4459 : [ 3.67373e-006 ]
4460 : [ 3.8093e-006  ]
4461 : [ 3.85537e-006 ]
4462 : [ 3.87913e-006 ]
4463 : [ 3.75629e-006 ]
4464 : [ 3.96637e-006 ]
4465 : [ 3.94765e-006 ]
4466 : [ 3.85765e-006 ]
4467 : [ 3.66257e-006 ]
4468 : [ 3.87944e-006 ]
4469 : [ 4.00143e-006 ]
4470 : [ 3.88496e-006 ]
4471 : [ 3.8085e-006  ]
4472 : [ 3.78904e-006 ]
4473 : [ 4.0203e-006  ]
4474 : [ 3.76991e-006 ]
4475 : [ 4.07316e-006 ]
4476 : [ 3.74683e-006 ]
4477 : [ 4.03627e-006 ]
4478 : [ 3.68533e-006 ]
4479 : [ 3.82585e-006 ]
4480 : [ 4.01941e-006 ]
4481 : [ 3.82118e-006 ]
4482 : [ 3.76062e-006 ]
4483 : [ 3.79266e-006 ]
4484 : [ 3.84214e-006 ]
4485 : [ 3.82713e-006 ]
4486 : [ 3.92407e-006 ]
4487 : [ 3.68779e-006 ]
4488 : [ 3.71073e-006 ]
4489 : [ 3.73743e-006 ]
4490 : [ 3.5075e-006  ]
4491 : [ 3.98114e-006 ]
4492 : [ 3.82645e-006 ]
4493 : [ 3.77317e-006 ]
4494 : [ 3.60424e-006 ]
4495 : [ 3.84998e-006 ]
4496 : [ 3.71245e-006 ]
4497 : [ 3.61135e-006 ]
4498 : [ 3.61979e-006 ]
4499 : [ 3.67737e-006 ]
4500 : [ 3.92427e-006 ]
4501 : [ 3.6758e-006  ]
4502 : [ 3.71594e-006 ]
4503 : [ 3.63043e-006 ]
4504 : [ 3.86911e-006 ]
4505 : [ 3.69957e-006 ]
4506 : [ 3.80956e-006 ]
4507 : [ 3.74998e-006 ]
4508 : [ 3.68698e-006 ]
4509 : [ 3.64142e-006 ]
4510 : [ 3.92856e-006 ]
4511 : [ 3.76673e-006 ]
4512 : [ 3.95313e-006 ]
4513 : [ 3.73891e-006 ]
4514 : [ 3.98939e-006 ]
4515 : [ 3.82012e-006 ]
4516 : [ 3.88928e-006 ]
4517 : [ 3.74105e-006 ]
4518 : [ 3.78952e-006 ]
4519 : [ 3.85755e-006 ]
4520 : [ 3.68931e-006 ]
4521 : [ 3.91573e-006 ]
4522 : [ 3.6501e-006  ]
4523 : [ 3.703e-006   ]
4524 : [ 3.77373e-006 ]
4525 : [ 3.76209e-006 ]
4526 : [ 3.70995e-006 ]
4527 : [ 3.52987e-006 ]
4528 : [ 3.86473e-006 ]
4529 : [ 3.90943e-006 ]
4530 : [ 3.75335e-006 ]
4531 : [ 3.64819e-006 ]
4532 : [ 3.87207e-006 ]
4533 : [ 4.03915e-006 ]
4534 : [ 3.58161e-006 ]
4535 : [ 3.74687e-006 ]
4536 : [ 3.70362e-006 ]
4537 : [ 3.68391e-006 ]
4538 : [ 3.58448e-006 ]
4539 : [ 3.92484e-006 ]
4540 : [ 3.72374e-006 ]
4541 : [ 3.89859e-006 ]
4542 : [ 3.68088e-006 ]
4543 : [ 3.61979e-006 ]
4544 : [ 3.92699e-006 ]
4545 : [ 3.68582e-006 ]
4546 : [ 3.93863e-006 ]
4547 : [ 3.78198e-006 ]
4548 : [ 3.95325e-006 ]
4549 : [ 3.67352e-006 ]
4550 : [ 4.02303e-006 ]
4551 : [ 3.88003e-006 ]
4552 : [ 3.73352e-006 ]
4553 : [ 3.83131e-006 ]
4554 : [ 3.72337e-006 ]
4555 : [ 3.77303e-006 ]
4556 : [ 3.84333e-006 ]
4557 : [ 4.02548e-006 ]
4558 : [ 3.83204e-006 ]
4559 : [ 3.93361e-006 ]
4560 : [ 3.76107e-006 ]
4561 : [ 3.91714e-006 ]
4562 : [ 3.67391e-006 ]
4563 : [ 3.79408e-006 ]
4564 : [ 3.59859e-006 ]
4565 : [ 3.79021e-006 ]
4566 : [ 3.70515e-006 ]
4567 : [ 3.69738e-006 ]
4568 : [ 3.72868e-006 ]
4569 : [ 3.94883e-006 ]
4570 : [ 3.7175e-006  ]
4571 : [ 3.7863e-006  ]
4572 : [ 3.64531e-006 ]
4573 : [ 3.72886e-006 ]
4574 : [ 3.51522e-006 ]
4575 : [ 3.85717e-006 ]
4576 : [ 3.70301e-006 ]
4577 : [ 3.75969e-006 ]
4578 : [ 3.76277e-006 ]
4579 : [ 3.8247e-006  ]
4580 : [ 3.83096e-006 ]
4581 : [ 3.74783e-006 ]
4582 : [ 3.75733e-006 ]
4583 : [ 3.85054e-006 ]
4584 : [ 3.79733e-006 ]
4585 : [ 4.04721e-006 ]
4586 : [ 3.62466e-006 ]
4587 : [ 4.05259e-006 ]
4588 : [ 3.70674e-006 ]
4589 : [ 3.68946e-006 ]
4590 : [ 3.9668e-006  ]
4591 : [ 3.63972e-006 ]
4592 : [ 3.58466e-006 ]
4593 : [ 3.84528e-006 ]
4594 : [ 3.89206e-006 ]
4595 : [ 4.01467e-006 ]
4596 : [ 3.95315e-006 ]
4597 : [ 3.5567e-006  ]
4598 : [ 3.67777e-006 ]
4599 : [ 3.54615e-006 ]
4600 : [ 3.91385e-006 ]
4601 : [ 3.90522e-006 ]
4602 : [ 3.91531e-006 ]
4603 : [ 4.01446e-006 ]
4604 : [ 3.89183e-006 ]
4605 : [ 3.84326e-006 ]
4606 : [ 3.76975e-006 ]
4607 : [ 3.67836e-006 ]
4608 : [ 3.97593e-006 ]
4609 : [ 3.82536e-006 ]
4610 : [ 3.90715e-006 ]
4611 : [ 3.60189e-006 ]
4612 : [ 3.80298e-006 ]
4613 : [ 3.9251e-006  ]
4614 : [ 3.74919e-006 ]
4615 : [ 3.63383e-006 ]
4616 : [ 3.90219e-006 ]
4617 : [ 3.9307e-006  ]
4618 : [ 3.84273e-006 ]
4619 : [ 3.51305e-006 ]
4620 : [ 3.71529e-006 ]
4621 : [ 3.68098e-006 ]
4622 : [ 3.57888e-006 ]
4623 : [ 3.62444e-006 ]
4624 : [ 3.86503e-006 ]
4625 : [ 3.87124e-006 ]
4626 : [ 3.79943e-006 ]
4627 : [ 3.80076e-006 ]
4628 : [ 3.90992e-006 ]
4629 : [ 3.85943e-006 ]
4630 : [ 3.87631e-006 ]
4631 : [ 3.73975e-006 ]
4632 : [ 3.66742e-006 ]
4633 : [ 3.93924e-006 ]
4634 : [ 3.85107e-006 ]
4635 : [ 3.87343e-006 ]
4636 : [ 3.7171e-006  ]
4637 : [ 3.70631e-006 ]
4638 : [ 3.73862e-006 ]
4639 : [ 3.86716e-006 ]
4640 : [ 3.633e-006   ]
4641 : [ 3.99754e-006 ]
4642 : [ 3.50195e-006 ]
4643 : [ 3.83359e-006 ]
4644 : [ 3.76567e-006 ]
4645 : [ 3.70727e-006 ]
4646 : [ 3.94282e-006 ]
4647 : [ 3.5211e-006  ]
4648 : [ 3.89847e-006 ]
4649 : [ 3.67701e-006 ]
4650 : [ 3.67426e-006 ]
4651 : [ 3.6714e-006  ]
4652 : [ 3.8775e-006  ]
4653 : [ 3.78874e-006 ]
4654 : [ 3.72079e-006 ]
4655 : [ 3.88586e-006 ]
4656 : [ 3.84889e-006 ]
4657 : [ 3.71297e-006 ]
4658 : [ 3.93616e-006 ]
4659 : [ 3.66522e-006 ]
4660 : [ 3.6489e-006  ]
4661 : [ 3.87772e-006 ]
4662 : [ 3.67733e-006 ]
4663 : [ 3.86152e-006 ]
4664 : [ 3.66802e-006 ]
4665 : [ 4.01759e-006 ]
4666 : [ 3.85391e-006 ]
4667 : [ 4.076e-006   ]
4668 : [ 3.66642e-006 ]
4669 : [ 3.99714e-006 ]
4670 : [ 3.68791e-006 ]
4671 : [ 3.93346e-006 ]
4672 : [ 3.90863e-006 ]
4673 : [ 3.94042e-006 ]
4674 : [ 3.7866e-006  ]
4675 : [ 3.78555e-006 ]
4676 : [ 3.82588e-006 ]
4677 : [ 3.66199e-006 ]
4678 : [ 3.60674e-006 ]
4679 : [ 3.76075e-006 ]
4680 : [ 3.71552e-006 ]
4681 : [ 3.82153e-006 ]
4682 : [ 4.00734e-006 ]
4683 : [ 3.53211e-006 ]
4684 : [ 4.02855e-006 ]
4685 : [ 3.70674e-006 ]
4686 : [ 3.80101e-006 ]
4687 : [ 3.98118e-006 ]
4688 : [ 3.54697e-006 ]
4689 : [ 3.75336e-006 ]
4690 : [ 3.61908e-006 ]
4691 : [ 3.81525e-006 ]
4692 : [ 3.55233e-006 ]
4693 : [ 3.65752e-006 ]
4694 : [ 3.81029e-006 ]
4695 : [ 3.82737e-006 ]
4696 : [ 3.98831e-006 ]
4697 : [ 3.92965e-006 ]
4698 : [ 3.96145e-006 ]
4699 : [ 3.49104e-006 ]
4700 : [ 3.90756e-006 ]
4701 : [ 3.83378e-006 ]
4702 : [ 3.859e-006   ]
4703 : [ 3.85916e-006 ]
4704 : [ 3.82776e-006 ]
4705 : [ 3.93314e-006 ]
4706 : [ 3.83234e-006 ]
4707 : [ 3.95117e-006 ]
4708 : [ 3.78356e-006 ]
4709 : [ 3.90169e-006 ]
4710 : [ 3.75854e-006 ]
4711 : [ 3.80314e-006 ]
4712 : [ 3.57762e-006 ]
4713 : [ 3.97748e-006 ]
4714 : [ 3.78175e-006 ]
4715 : [ 4.00299e-006 ]
4716 : [ 3.99119e-006 ]
4717 : [ 3.63884e-006 ]
4718 : [ 3.85323e-006 ]
4719 : [ 3.67734e-006 ]
4720 : [ 3.74333e-006 ]
4721 : [ 3.98254e-006 ]
4722 : [ 3.85279e-006 ]
4723 : [ 3.66173e-006 ]
4724 : [ 3.8762e-006  ]
4725 : [ 3.56905e-006 ]
4726 : [ 3.73417e-006 ]
4727 : [ 3.9704e-006  ]
4728 : [ 3.76427e-006 ]
4729 : [ 3.69576e-006 ]
4730 : [ 3.77114e-006 ]
4731 : [ 3.792e-006   ]
4732 : [ 3.79798e-006 ]
4733 : [ 3.66545e-006 ]
4734 : [ 3.74928e-006 ]
4735 : [ 3.77912e-006 ]
4736 : [ 3.79607e-006 ]
4737 : [ 3.95669e-006 ]
4738 : [ 3.59785e-006 ]
4739 : [ 3.77752e-006 ]
4740 : [ 4.04114e-006 ]
4741 : [ 3.66647e-006 ]
4742 : [ 3.77767e-006 ]
4743 : [ 3.73135e-006 ]
4744 : [ 3.51842e-006 ]
4745 : [ 3.57174e-006 ]
4746 : [ 3.67183e-006 ]
4747 : [ 3.92065e-006 ]
4748 : [ 3.88815e-006 ]
4749 : [ 3.61061e-006 ]
4750 : [ 3.78508e-006 ]
4751 : [ 3.80445e-006 ]
4752 : [ 3.57177e-006 ]
4753 : [ 3.81378e-006 ]
4754 : [ 3.97094e-006 ]
4755 : [ 3.71353e-006 ]
4756 : [ 3.86433e-006 ]
4757 : [ 3.73179e-006 ]
4758 : [ 3.7175e-006  ]
4759 : [ 3.67388e-006 ]
4760 : [ 3.59038e-006 ]
4761 : [ 3.81735e-006 ]
4762 : [ 3.86442e-006 ]
4763 : [ 3.71417e-006 ]
4764 : [ 3.75304e-006 ]
4765 : [ 3.72317e-006 ]
4766 : [ 3.62058e-006 ]
4767 : [ 3.78191e-006 ]
4768 : [ 3.5565e-006  ]
4769 : [ 3.90692e-006 ]
4770 : [ 3.83691e-006 ]
4771 : [ 3.55655e-006 ]
4772 : [ 3.62582e-006 ]
4773 : [ 3.59678e-006 ]
4774 : [ 3.69317e-006 ]
4775 : [ 3.84565e-006 ]
4776 : [ 3.77657e-006 ]
4777 : [ 3.87508e-006 ]
4778 : [ 3.8177e-006  ]
4779 : [ 3.73295e-006 ]
4780 : [ 3.6487e-006  ]
4781 : [ 3.77158e-006 ]
4782 : [ 3.94259e-006 ]
4783 : [ 4.01852e-006 ]
4784 : [ 3.96307e-006 ]
4785 : [ 4.06952e-006 ]
4786 : [ 3.77686e-006 ]
4787 : [ 3.78018e-006 ]
4788 : [ 3.75389e-006 ]
4789 : [ 3.68374e-006 ]
4790 : [ 3.89917e-006 ]
4791 : [ 3.61081e-006 ]
4792 : [ 3.73894e-006 ]
4793 : [ 3.99789e-006 ]
4794 : [ 3.59588e-006 ]
4795 : [ 3.81757e-006 ]
4796 : [ 4.04011e-006 ]
4797 : [ 3.53899e-006 ]
4798 : [ 3.60191e-006 ]
4799 : [ 3.61278e-006 ]
4800 : [ 3.78849e-006 ]
4801 : [ 3.92392e-006 ]
4802 : [ 3.59661e-006 ]
4803 : [ 3.61309e-006 ]
4804 : [ 3.99988e-006 ]
4805 : [ 3.56588e-006 ]
4806 : [ 4.03082e-006 ]
4807 : [ 3.59464e-006 ]
4808 : [ 3.85327e-006 ]
4809 : [ 3.64542e-006 ]
4810 : [ 3.72597e-006 ]
4811 : [ 3.71095e-006 ]
4812 : [ 3.84229e-006 ]
4813 : [ 3.52644e-006 ]
4814 : [ 3.95903e-006 ]
4815 : [ 3.76923e-006 ]
4816 : [ 3.68683e-006 ]
4817 : [ 3.74432e-006 ]
4818 : [ 3.96834e-006 ]
4819 : [ 3.67846e-006 ]
4820 : [ 3.58995e-006 ]
4821 : [ 3.7848e-006  ]
4822 : [ 3.74973e-006 ]
4823 : [ 3.91325e-006 ]
4824 : [ 3.76081e-006 ]
4825 : [ 3.67272e-006 ]
4826 : [ 3.75607e-006 ]
4827 : [ 3.65036e-006 ]
4828 : [ 3.70351e-006 ]
4829 : [ 3.65374e-006 ]
4830 : [ 3.93957e-006 ]
4831 : [ 3.89381e-006 ]
4832 : [ 3.60796e-006 ]
4833 : [ 4.04704e-006 ]
4834 : [ 3.79995e-006 ]
4835 : [ 3.88592e-006 ]
4836 : [ 3.65087e-006 ]
4837 : [ 3.66257e-006 ]
4838 : [ 3.86591e-006 ]
4839 : [ 3.73608e-006 ]
4840 : [ 3.60465e-006 ]
4841 : [ 3.89148e-006 ]
4842 : [ 3.8166e-006  ]
4843 : [ 3.95723e-006 ]
4844 : [ 3.74589e-006 ]
4845 : [ 3.76228e-006 ]
4846 : [ 3.62625e-006 ]
4847 : [ 3.94772e-006 ]
4848 : [ 3.56063e-006 ]
4849 : [ 3.82711e-006 ]
4850 : [ 3.85181e-006 ]
4851 : [ 3.76476e-006 ]
4852 : [ 4.02334e-006 ]
4853 : [ 3.55788e-006 ]
4854 : [ 3.87135e-006 ]
4855 : [ 3.87865e-006 ]
4856 : [ 4.06976e-006 ]
4857 : [ 3.88339e-006 ]
4858 : [ 3.83808e-006 ]
4859 : [ 3.95627e-006 ]
4860 : [ 3.87223e-006 ]
4861 : [ 3.82356e-006 ]
4862 : [ 3.78747e-006 ]
4863 : [ 3.76314e-006 ]
4864 : [ 3.61888e-006 ]
4865 : [ 3.73248e-006 ]
4866 : [ 3.85197e-006 ]
4867 : [ 3.88479e-006 ]
4868 : [ 3.85063e-006 ]
4869 : [ 3.56659e-006 ]
4870 : [ 3.70115e-006 ]
4871 : [ 3.70711e-006 ]
4872 : [ 3.9154e-006  ]
4873 : [ 4.02705e-006 ]
4874 : [ 3.86341e-006 ]
4875 : [ 3.80085e-006 ]
4876 : [ 3.51723e-006 ]
4877 : [ 3.93423e-006 ]
4878 : [ 3.71007e-006 ]
4879 : [ 3.93612e-006 ]
4880 : [ 3.63441e-006 ]
4881 : [ 3.83449e-006 ]
4882 : [ 4.00622e-006 ]
4883 : [ 3.89243e-006 ]
4884 : [ 3.80698e-006 ]
4885 : [ 3.8445e-006  ]
4886 : [ 3.93606e-006 ]
4887 : [ 3.82439e-006 ]
4888 : [ 3.79224e-006 ]
4889 : [ 3.88711e-006 ]
4890 : [ 3.7514e-006  ]
4891 : [ 3.69256e-006 ]
4892 : [ 3.85622e-006 ]
4893 : [ 3.69101e-006 ]
4894 : [ 3.76702e-006 ]
4895 : [ 3.66464e-006 ]
4896 : [ 3.89221e-006 ]
4897 : [ 3.71059e-006 ]
4898 : [ 3.77928e-006 ]
4899 : [ 3.86622e-006 ]
4900 : [ 3.94713e-006 ]
4901 : [ 3.74071e-006 ]
4902 : [ 3.78829e-006 ]
4903 : [ 3.8996e-006  ]
4904 : [ 3.66455e-006 ]
4905 : [ 3.52488e-006 ]
4906 : [ 3.60515e-006 ]
4907 : [ 3.82786e-006 ]
4908 : [ 3.89022e-006 ]
4909 : [ 3.83191e-006 ]
4910 : [ 3.80762e-006 ]
4911 : [ 3.84802e-006 ]
4912 : [ 3.66027e-006 ]
4913 : [ 3.69036e-006 ]
4914 : [ 3.70962e-006 ]
4915 : [ 3.70093e-006 ]
4916 : [ 3.88357e-006 ]
4917 : [ 3.82046e-006 ]
4918 : [ 3.879e-006   ]
4919 : [ 4.02433e-006 ]
4920 : [ 3.75982e-006 ]
4921 : [ 4.00496e-006 ]
4922 : [ 3.82295e-006 ]
4923 : [ 3.8487e-006  ]
4924 : [ 3.92341e-006 ]
4925 : [ 3.88023e-006 ]
4926 : [ 3.69862e-006 ]
4927 : [ 3.81041e-006 ]
4928 : [ 3.85339e-006 ]
4929 : [ 3.57777e-006 ]
4930 : [ 3.59232e-006 ]
4931 : [ 3.72618e-006 ]
4932 : [ 3.59755e-006 ]
4933 : [ 3.93122e-006 ]
4934 : [ 3.7722e-006  ]
4935 : [ 3.70938e-006 ]
4936 : [ 3.64967e-006 ]
4937 : [ 3.79616e-006 ]
4938 : [ 3.87417e-006 ]
4939 : [ 3.63111e-006 ]
4940 : [ 3.78043e-006 ]
4941 : [ 3.69218e-006 ]
4942 : [ 3.73877e-006 ]
4943 : [ 3.6307e-006  ]
4944 : [ 3.77909e-006 ]
4945 : [ 3.70183e-006 ]
4946 : [ 3.7179e-006  ]
4947 : [ 3.87891e-006 ]
4948 : [ 3.87973e-006 ]
4949 : [ 3.62516e-006 ]
4950 : [ 4.03059e-006 ]
4951 : [ 4.04957e-006 ]
4952 : [ 3.60287e-006 ]
4953 : [ 3.87408e-006 ]
4954 : [ 3.91816e-006 ]
4955 : [ 3.84214e-006 ]
4956 : [ 3.743e-006   ]
4957 : [ 3.54081e-006 ]
4958 : [ 3.87571e-006 ]
4959 : [ 3.97003e-006 ]
4960 : [ 3.74866e-006 ]
4961 : [ 3.73325e-006 ]
4962 : [ 3.78342e-006 ]
4963 : [ 3.72335e-006 ]
4964 : [ 3.92003e-006 ]
4965 : [ 3.5091e-006  ]
4966 : [ 3.74324e-006 ]
4967 : [ 3.73743e-006 ]
4968 : [ 3.67196e-006 ]
4969 : [ 3.51662e-006 ]
4970 : [ 3.6084e-006  ]
4971 : [ 3.71293e-006 ]
4972 : [ 3.77173e-006 ]
4973 : [ 3.85664e-006 ]
4974 : [ 3.96047e-006 ]
4975 : [ 3.80492e-006 ]
4976 : [ 3.56808e-006 ]
4977 : [ 3.70416e-006 ]
4978 : [ 3.78229e-006 ]
4979 : [ 3.77988e-006 ]
4980 : [ 3.90443e-006 ]
4981 : [ 3.61903e-006 ]
4982 : [ 3.74999e-006 ]
4983 : [ 3.69216e-006 ]
4984 : [ 3.77769e-006 ]
4985 : [ 3.53124e-006 ]
4986 : [ 3.52575e-006 ]
4987 : [ 3.70937e-006 ]
4988 : [ 3.9182e-006  ]
4989 : [ 4.00492e-006 ]
4990 : [ 3.93711e-006 ]
4991 : [ 3.84258e-006 ]
4992 : [ 4.03492e-006 ]
4993 : [ 3.49357e-006 ]
4994 : [ 3.63426e-006 ]
4995 : [ 3.81284e-006 ]
4996 : [ 3.79931e-006 ]
4997 : [ 3.61669e-006 ]
4998 : [ 3.79596e-006 ]
4999 : [ 3.9554e-006  ]
5000 : [ 3.68145e-006 ]
5001 : [ 3.64645e-006 ]
5002 : [ 3.59942e-006 ]
5003 : [ 3.7631e-006  ]
5004 : [ 3.78699e-006 ]
5005 : [ 3.82313e-006 ]
5006 : [ 3.71824e-006 ]
5007 : [ 3.90027e-006 ]
5008 : [ 3.94614e-006 ]
5009 : [ 3.8816e-006  ]
5010 : [ 4.00936e-006 ]
5011 : [ 3.82341e-006 ]
5012 : [ 3.86901e-006 ]
5013 : [ 3.98453e-006 ]
5014 : [ 3.66179e-006 ]
5015 : [ 3.91939e-006 ]
5016 : [ 3.69894e-006 ]
5017 : [ 3.75431e-006 ]
5018 : [ 3.60775e-006 ]
5019 : [ 3.62612e-006 ]
5020 : [ 4.01528e-006 ]
5021 : [ 3.60214e-006 ]
5022 : [ 3.78568e-006 ]
5023 : [ 3.8613e-006  ]
5024 : [ 3.77413e-006 ]
5025 : [ 3.69495e-006 ]
5026 : [ 3.66536e-006 ]
5027 : [ 3.66397e-006 ]
5028 : [ 3.83441e-006 ]
5029 : [ 3.78022e-006 ]
5030 : [ 3.67638e-006 ]
5031 : [ 3.73703e-006 ]
5032 : [ 3.77292e-006 ]
5033 : [ 3.60495e-006 ]
5034 : [ 3.64778e-006 ]
5035 : [ 3.84694e-006 ]
5036 : [ 3.72051e-006 ]
5037 : [ 3.71687e-006 ]
5038 : [ 3.84212e-006 ]
5039 : [ 3.68225e-006 ]
5040 : [ 3.73152e-006 ]
5041 : [ 3.81999e-006 ]
5042 : [ 3.95696e-006 ]
5043 : [ 3.84304e-006 ]
5044 : [ 3.76988e-006 ]
5045 : [ 3.97856e-006 ]
5046 : [ 3.8924e-006  ]
5047 : [ 3.63049e-006 ]
5048 : [ 3.81939e-006 ]
5049 : [ 3.80813e-006 ]
5050 : [ 3.64699e-006 ]
5051 : [ 3.59243e-006 ]
5052 : [ 3.92129e-006 ]
5053 : [ 3.66096e-006 ]
5054 : [ 3.76037e-006 ]
5055 : [ 3.82737e-006 ]
5056 : [ 3.84577e-006 ]
5057 : [ 3.85039e-006 ]
5058 : [ 3.62912e-006 ]
5059 : [ 3.99034e-006 ]
5060 : [ 3.78242e-006 ]
5061 : [ 3.71136e-006 ]
5062 : [ 4.04882e-006 ]
5063 : [ 3.93429e-006 ]
5064 : [ 3.83247e-006 ]
5065 : [ 3.87788e-006 ]
5066 : [ 3.63659e-006 ]
5067 : [ 3.81478e-006 ]
5068 : [ 3.94752e-006 ]
5069 : [ 3.73588e-006 ]
5070 : [ 3.69368e-006 ]
5071 : [ 3.72277e-006 ]
5072 : [ 3.89395e-006 ]
5073 : [ 3.97465e-006 ]
5074 : [ 4.019e-006   ]
5075 : [ 3.84455e-006 ]
5076 : [ 3.98439e-006 ]
5077 : [ 3.85402e-006 ]
5078 : [ 3.60767e-006 ]
5079 : [ 3.61856e-006 ]
5080 : [ 3.97844e-006 ]
5081 : [ 3.88236e-006 ]
5082 : [ 3.73846e-006 ]
5083 : [ 3.96586e-006 ]
5084 : [ 3.87386e-006 ]
5085 : [ 3.90517e-006 ]
5086 : [ 3.82807e-006 ]
5087 : [ 3.96963e-006 ]
5088 : [ 4.03387e-006 ]
5089 : [ 3.77609e-006 ]
5090 : [ 3.79469e-006 ]
5091 : [ 3.70503e-006 ]
5092 : [ 3.77866e-006 ]
5093 : [ 3.65919e-006 ]
5094 : [ 3.74697e-006 ]
5095 : [ 3.89861e-006 ]
5096 : [ 3.63735e-006 ]
5097 : [ 3.91159e-006 ]
5098 : [ 3.57514e-006 ]
5099 : [ 3.78334e-006 ]
5100 : [ 3.85551e-006 ]
5101 : [ 3.80225e-006 ]
5102 : [ 3.77987e-006 ]
5103 : [ 3.76503e-006 ]
5104 : [ 3.69662e-006 ]
5105 : [ 3.69306e-006 ]
5106 : [ 3.97334e-006 ]
5107 : [ 3.8454e-006  ]
5108 : [ 3.48913e-006 ]
5109 : [ 3.76458e-006 ]
5110 : [ 3.84406e-006 ]
5111 : [ 3.86511e-006 ]
5112 : [ 3.8334e-006  ]
5113 : [ 3.57039e-006 ]
5114 : [ 3.82324e-006 ]
5115 : [ 3.92914e-006 ]
5116 : [ 3.97404e-006 ]
5117 : [ 3.72043e-006 ]
5118 : [ 3.63653e-006 ]
5119 : [ 3.71266e-006 ]
5120 : [ 3.69156e-006 ]
5121 : [ 3.77426e-006 ]
5122 : [ 3.67443e-006 ]
5123 : [ 3.95532e-006 ]
5124 : [ 3.85878e-006 ]
5125 : [ 3.88959e-006 ]
5126 : [ 3.96334e-006 ]
5127 : [ 3.77636e-006 ]
5128 : [ 3.72207e-006 ]
5129 : [ 3.86322e-006 ]
5130 : [ 4.01025e-006 ]
5131 : [ 3.94644e-006 ]
5132 : [ 3.93377e-006 ]
5133 : [ 3.56852e-006 ]
5134 : [ 3.8995e-006  ]
5135 : [ 3.78251e-006 ]
5136 : [ 3.87445e-006 ]
5137 : [ 3.75919e-006 ]
5138 : [ 3.95585e-006 ]
5139 : [ 3.84397e-006 ]
5140 : [ 3.72216e-006 ]
5141 : [ 3.49434e-006 ]
5142 : [ 4.02616e-006 ]
5143 : [ 3.83264e-006 ]
5144 : [ 3.74935e-006 ]
5145 : [ 3.92625e-006 ]
5146 : [ 3.99298e-006 ]
5147 : [ 3.79553e-006 ]
5148 : [ 3.83564e-006 ]
5149 : [ 3.68014e-006 ]
5150 : [ 3.63773e-006 ]
5151 : [ 3.78847e-006 ]
5152 : [ 3.78683e-006 ]
5153 : [ 3.98784e-006 ]
5154 : [ 3.74744e-006 ]
5155 : [ 3.54422e-006 ]
5156 : [ 3.72994e-006 ]
5157 : [ 3.79552e-006 ]
5158 : [ 3.6479e-006  ]
5159 : [ 3.83668e-006 ]
5160 : [ 3.85824e-006 ]
5161 : [ 3.88944e-006 ]
5162 : [ 3.76722e-006 ]
5163 : [ 3.96324e-006 ]
5164 : [ 3.65205e-006 ]
5165 : [ 3.88425e-006 ]
5166 : [ 3.63702e-006 ]
5167 : [ 3.63121e-006 ]
5168 : [ 4.02048e-006 ]
5169 : [ 3.70383e-006 ]
5170 : [ 3.67993e-006 ]
5171 : [ 3.59951e-006 ]
5172 : [ 3.84427e-006 ]
5173 : [ 3.66442e-006 ]
5174 : [ 3.72087e-006 ]
5175 : [ 3.75026e-006 ]
5176 : [ 3.88629e-006 ]
5177 : [ 4.05269e-006 ]
5178 : [ 3.6757e-006  ]
5179 : [ 3.99775e-006 ]
5180 : [ 4.02908e-006 ]
5181 : [ 3.78326e-006 ]
5182 : [ 3.7904e-006  ]
5183 : [ 3.78319e-006 ]
5184 : [ 3.74984e-006 ]
5185 : [ 3.85041e-006 ]
5186 : [ 3.72832e-006 ]
5187 : [ 3.66112e-006 ]
5188 : [ 3.95134e-006 ]
5189 : [ 3.60592e-006 ]
5190 : [ 3.6772e-006  ]
5191 : [ 3.49556e-006 ]
5192 : [ 3.83787e-006 ]
5193 : [ 3.78729e-006 ]
5194 : [ 3.80487e-006 ]
5195 : [ 3.81248e-006 ]
5196 : [ 3.81264e-006 ]
5197 : [ 3.63765e-006 ]
5198 : [ 3.80365e-006 ]
5199 : [ 3.73533e-006 ]
5200 : [ 3.79792e-006 ]
5201 : [ 3.84781e-006 ]
5202 : [ 3.61244e-006 ]
5203 : [ 4.0175e-006  ]
5204 : [ 3.73124e-006 ]
5205 : [ 3.82778e-006 ]
5206 : [ 3.77947e-006 ]
5207 : [ 3.91065e-006 ]
5208 : [ 3.9975e-006  ]
5209 : [ 3.91038e-006 ]
5210 : [ 3.64057e-006 ]
5211 : [ 4.06311e-006 ]
5212 : [ 3.7556e-006  ]
5213 : [ 3.74434e-006 ]
5214 : [ 3.58627e-006 ]
5215 : [ 3.56002e-006 ]
5216 : [ 3.81188e-006 ]
5217 : [ 3.67627e-006 ]
5218 : [ 3.63116e-006 ]
5219 : [ 3.72391e-006 ]
5220 : [ 3.90473e-006 ]
5221 : [ 3.79964e-006 ]
5222 : [ 3.82611e-006 ]
5223 : [ 3.73221e-006 ]
5224 : [ 3.74773e-006 ]
5225 : [ 3.59952e-006 ]
5226 : [ 3.92525e-006 ]
5227 : [ 3.82109e-006 ]
5228 : [ 3.62293e-006 ]
5229 : [ 3.76613e-006 ]
5230 : [ 3.56323e-006 ]
5231 : [ 3.72429e-006 ]
5232 : [ 3.64255e-006 ]
5233 : [ 3.61514e-006 ]
5234 : [ 3.51594e-006 ]
5235 : [ 3.6909e-006  ]
5236 : [ 3.8421e-006  ]
5237 : [ 3.63656e-006 ]
5238 : [ 3.88962e-006 ]
5239 : [ 3.67637e-006 ]
5240 : [ 3.80513e-006 ]
5241 : [ 3.84866e-006 ]
5242 : [ 3.62666e-006 ]
5243 : [ 3.90926e-006 ]
5244 : [ 3.81889e-006 ]
5245 : [ 3.78998e-006 ]
5246 : [ 3.88012e-006 ]
5247 : [ 3.52634e-006 ]
5248 : [ 3.97802e-006 ]
5249 : [ 3.79787e-006 ]
5250 : [ 3.81183e-006 ]
5251 : [ 3.91046e-006 ]
5252 : [ 3.80944e-006 ]
5253 : [ 3.80326e-006 ]
5254 : [ 3.93983e-006 ]
5255 : [ 3.57127e-006 ]
5256 : [ 3.71556e-006 ]
5257 : [ 4.0634e-006  ]
5258 : [ 3.92449e-006 ]
5259 : [ 3.69335e-006 ]
5260 : [ 3.83421e-006 ]
5261 : [ 3.92262e-006 ]
5262 : [ 3.80916e-006 ]
5263 : [ 3.94973e-006 ]
5264 : [ 3.85064e-006 ]
5265 : [ 3.76153e-006 ]
5266 : [ 3.77982e-006 ]
5267 : [ 3.69516e-006 ]
5268 : [ 3.57164e-006 ]
5269 : [ 3.87432e-006 ]
5270 : [ 3.68963e-006 ]
5271 : [ 3.84974e-006 ]
5272 : [ 3.63108e-006 ]
5273 : [ 3.92479e-006 ]
5274 : [ 3.83469e-006 ]
5275 : [ 3.70989e-006 ]
5276 : [ 3.73222e-006 ]
5277 : [ 3.89532e-006 ]
5278 : [ 3.92421e-006 ]
5279 : [ 3.69716e-006 ]
5280 : [ 3.7028e-006  ]
5281 : [ 3.92378e-006 ]
5282 : [ 3.74759e-006 ]
5283 : [ 3.76161e-006 ]
5284 : [ 3.80734e-006 ]
5285 : [ 3.75384e-006 ]
5286 : [ 3.8617e-006  ]
5287 : [ 3.61793e-006 ]
5288 : [ 3.86888e-006 ]
5289 : [ 3.86069e-006 ]
5290 : [ 3.92026e-006 ]
5291 : [ 3.8318e-006  ]
5292 : [ 3.63862e-006 ]
5293 : [ 3.95783e-006 ]
5294 : [ 3.83544e-006 ]
5295 : [ 3.88149e-006 ]
5296 : [ 3.65522e-006 ]
5297 : [ 3.67961e-006 ]
5298 : [ 3.68806e-006 ]
5299 : [ 3.63907e-006 ]
5300 : [ 3.87573e-006 ]
5301 : [ 3.7272e-006  ]
5302 : [ 3.83625e-006 ]
5303 : [ 3.79511e-006 ]
5304 : [ 3.83158e-006 ]
5305 : [ 3.64123e-006 ]
5306 : [ 3.73033e-006 ]
5307 : [ 3.82454e-006 ]
5308 : [ 3.93685e-006 ]
5309 : [ 3.78083e-006 ]
5310 : [ 4.06609e-006 ]
5311 : [ 3.67209e-006 ]
5312 : [ 3.79664e-006 ]
5313 : [ 3.78491e-006 ]
5314 : [ 3.76979e-006 ]
5315 : [ 3.77208e-006 ]
5316 : [ 3.83635e-006 ]
5317 : [ 3.54487e-006 ]
5318 : [ 3.76154e-006 ]
5319 : [ 3.53251e-006 ]
5320 : [ 3.82668e-006 ]
5321 : [ 3.98465e-006 ]
5322 : [ 3.74225e-006 ]
5323 : [ 3.51995e-006 ]
5324 : [ 3.60575e-006 ]
5325 : [ 3.52276e-006 ]
5326 : [ 3.67359e-006 ]
5327 : [ 3.83156e-006 ]
5328 : [ 3.71509e-006 ]
5329 : [ 3.86347e-006 ]
5330 : [ 3.63933e-006 ]
5331 : [ 4.05581e-006 ]
5332 : [ 3.80266e-006 ]
5333 : [ 3.87425e-006 ]
5334 : [ 3.90598e-006 ]
5335 : [ 3.58164e-006 ]
5336 : [ 3.50927e-006 ]
5337 : [ 3.54419e-006 ]
5338 : [ 3.92024e-006 ]
5339 : [ 4.01779e-006 ]
5340 : [ 3.84274e-006 ]
5341 : [ 3.86923e-006 ]
5342 : [ 3.96554e-006 ]
5343 : [ 3.89652e-006 ]
5344 : [ 3.73378e-006 ]
5345 : [ 3.68345e-006 ]
5346 : [ 3.76907e-006 ]
5347 : [ 3.88155e-006 ]
5348 : [ 3.937e-006   ]
5349 : [ 3.74975e-006 ]
5350 : [ 3.86449e-006 ]
5351 : [ 3.60588e-006 ]
5352 : [ 4.02345e-006 ]
5353 : [ 3.71345e-006 ]
5354 : [ 3.78797e-006 ]
5355 : [ 3.75454e-006 ]
5356 : [ 3.7328e-006  ]
5357 : [ 3.7061e-006  ]
5358 : [ 3.71915e-006 ]
5359 : [ 3.8519e-006  ]
5360 : [ 3.69681e-006 ]
5361 : [ 3.73863e-006 ]
5362 : [ 3.78494e-006 ]
5363 : [ 3.89423e-006 ]
5364 : [ 3.73215e-006 ]
5365 : [ 3.78894e-006 ]
5366 : [ 3.99605e-006 ]
5367 : [ 3.52937e-006 ]
5368 : [ 3.91479e-006 ]
5369 : [ 3.92499e-006 ]
5370 : [ 3.91609e-006 ]
5371 : [ 4.034e-006   ]
5372 : [ 3.99612e-006 ]
5373 : [ 3.68545e-006 ]
5374 : [ 3.73744e-006 ]
5375 : [ 3.73106e-006 ]
5376 : [ 3.9489e-006  ]
5377 : [ 3.68741e-006 ]
5378 : [ 3.77792e-006 ]
5379 : [ 3.64215e-006 ]
5380 : [ 3.64809e-006 ]
5381 : [ 3.97429e-006 ]
5382 : [ 3.92091e-006 ]
5383 : [ 3.81516e-006 ]
5384 : [ 3.84841e-006 ]
5385 : [ 3.60363e-006 ]
5386 : [ 3.79829e-006 ]
5387 : [ 3.66521e-006 ]
5388 : [ 3.53608e-006 ]
5389 : [ 3.90192e-006 ]
5390 : [ 3.81304e-006 ]
5391 : [ 3.83627e-006 ]
5392 : [ 3.81388e-006 ]
5393 : [ 3.94175e-006 ]
5394 : [ 3.83572e-006 ]
5395 : [ 4.02389e-006 ]
5396 : [ 3.79909e-006 ]
5397 : [ 3.81683e-006 ]
5398 : [ 3.73956e-006 ]
5399 : [ 3.73189e-006 ]
5400 : [ 3.61454e-006 ]
5401 : [ 3.72382e-006 ]
5402 : [ 3.82343e-006 ]
5403 : [ 3.92211e-006 ]
5404 : [ 3.62184e-006 ]
5405 : [ 4.07697e-006 ]
5406 : [ 3.75621e-006 ]
5407 : [ 3.99589e-006 ]
5408 : [ 3.90383e-006 ]
5409 : [ 3.88644e-006 ]
5410 : [ 3.86282e-006 ]
5411 : [ 3.72771e-006 ]
5412 : [ 3.74667e-006 ]
5413 : [ 3.61008e-006 ]
5414 : [ 3.94724e-006 ]
5415 : [ 3.62567e-006 ]
5416 : [ 3.77991e-006 ]
5417 : [ 3.86067e-006 ]
5418 : [ 3.93653e-006 ]
5419 : [ 3.79062e-006 ]
5420 : [ 3.72289e-006 ]
5421 : [ 3.73327e-006 ]
5422 : [ 3.73779e-006 ]
5423 : [ 3.78504e-006 ]
5424 : [ 3.75592e-006 ]
5425 : [ 3.77257e-006 ]
5426 : [ 3.76773e-006 ]
5427 : [ 3.8611e-006  ]
5428 : [ 3.87224e-006 ]
5429 : [ 3.74225e-006 ]
5430 : [ 3.75003e-006 ]
5431 : [ 3.8086e-006  ]
5432 : [ 3.86137e-006 ]
5433 : [ 3.6385e-006  ]
5434 : [ 3.65699e-006 ]
5435 : [ 3.83988e-006 ]
5436 : [ 3.99041e-006 ]
5437 : [ 3.9161e-006  ]
5438 : [ 3.69404e-006 ]
5439 : [ 3.90162e-006 ]
5440 : [ 3.75849e-006 ]
5441 : [ 3.59021e-006 ]
5442 : [ 3.62621e-006 ]
5443 : [ 3.59332e-006 ]
5444 : [ 4.03842e-006 ]
5445 : [ 3.62324e-006 ]
5446 : [ 3.89215e-006 ]
5447 : [ 3.84575e-006 ]
5448 : [ 3.74325e-006 ]
5449 : [ 3.71782e-006 ]
5450 : [ 3.57089e-006 ]
5451 : [ 3.83266e-006 ]
5452 : [ 3.94263e-006 ]
5453 : [ 3.70379e-006 ]
5454 : [ 3.57455e-006 ]
5455 : [ 3.8399e-006  ]
5456 : [ 3.71114e-006 ]
5457 : [ 3.821e-006   ]
5458 : [ 3.85409e-006 ]
5459 : [ 3.82682e-006 ]
5460 : [ 3.68113e-006 ]
5461 : [ 3.70475e-006 ]
5462 : [ 3.62071e-006 ]
5463 : [ 3.89543e-006 ]
5464 : [ 3.54557e-006 ]
5465 : [ 3.85225e-006 ]
5466 : [ 3.49822e-006 ]
5467 : [ 3.64795e-006 ]
5468 : [ 3.69548e-006 ]
5469 : [ 3.88364e-006 ]
5470 : [ 3.66385e-006 ]
5471 : [ 3.74465e-006 ]
5472 : [ 3.87584e-006 ]
5473 : [ 3.97162e-006 ]
5474 : [ 3.93061e-006 ]
5475 : [ 3.92033e-006 ]
5476 : [ 3.94941e-006 ]
5477 : [ 3.85976e-006 ]
5478 : [ 4.00683e-006 ]
5479 : [ 3.64716e-006 ]
5480 : [ 3.61129e-006 ]
5481 : [ 3.67276e-006 ]
5482 : [ 3.83118e-006 ]
5483 : [ 3.51023e-006 ]
5484 : [ 3.68251e-006 ]
5485 : [ 3.78694e-006 ]
5486 : [ 3.86754e-006 ]
5487 : [ 3.8453e-006  ]
5488 : [ 3.66458e-006 ]
5489 : [ 3.77768e-006 ]
5490 : [ 3.6645e-006  ]
5491 : [ 3.60512e-006 ]
5492 : [ 3.82041e-006 ]
5493 : [ 3.83311e-006 ]
5494 : [ 3.77386e-006 ]
5495 : [ 3.58251e-006 ]
5496 : [ 3.52875e-006 ]
5497 : [ 3.57045e-006 ]
5498 : [ 3.78664e-006 ]
5499 : [ 3.70283e-006 ]
5500 : [ 3.74469e-006 ]
5501 : [ 3.75757e-006 ]
5502 : [ 3.79104e-006 ]
5503 : [ 3.62265e-006 ]
5504 : [ 3.79181e-006 ]
5505 : [ 3.68179e-006 ]
5506 : [ 3.91774e-006 ]
5507 : [ 3.84158e-006 ]
5508 : [ 3.8202e-006  ]
5509 : [ 3.70502e-006 ]
5510 : [ 3.63591e-006 ]
5511 : [ 3.78833e-006 ]
5512 : [ 3.65453e-006 ]
5513 : [ 3.5219e-006  ]
5514 : [ 3.85166e-006 ]
5515 : [ 3.90014e-006 ]
5516 : [ 3.83466e-006 ]
5517 : [ 3.70283e-006 ]
5518 : [ 3.68853e-006 ]
5519 : [ 3.72912e-006 ]
5520 : [ 3.89586e-006 ]
5521 : [ 3.60024e-006 ]
5522 : [ 3.75505e-006 ]
5523 : [ 3.61707e-006 ]
5524 : [ 3.87161e-006 ]
5525 : [ 3.87555e-006 ]
5526 : [ 3.61634e-006 ]
5527 : [ 3.81231e-006 ]
5528 : [ 3.8008e-006  ]
5529 : [ 3.7841e-006  ]
5530 : [ 3.82645e-006 ]
5531 : [ 3.93657e-006 ]
5532 : [ 3.76211e-006 ]
5533 : [ 3.65496e-006 ]
5534 : [ 3.9172e-006  ]
5535 : [ 3.75767e-006 ]
5536 : [ 3.9108e-006  ]
5537 : [ 3.88653e-006 ]
5538 : [ 3.8267e-006  ]
5539 : [ 3.72474e-006 ]
5540 : [ 3.85359e-006 ]
5541 : [ 3.73687e-006 ]
5542 : [ 3.71756e-006 ]
5543 : [ 3.94212e-006 ]
5544 : [ 3.91672e-006 ]
5545 : [ 3.65687e-006 ]
5546 : [ 3.80083e-006 ]
5547 : [ 3.54581e-006 ]
5548 : [ 3.95823e-006 ]
5549 : [ 3.91992e-006 ]
5550 : [ 3.78507e-006 ]
5551 : [ 3.90998e-006 ]
5552 : [ 3.68845e-006 ]
5553 : [ 3.98742e-006 ]
5554 : [ 3.88827e-006 ]
5555 : [ 3.71413e-006 ]
5556 : [ 3.83336e-006 ]
5557 : [ 3.82914e-006 ]
5558 : [ 3.76735e-006 ]
5559 : [ 3.83079e-006 ]
5560 : [ 3.92844e-006 ]
5561 : [ 3.6008e-006  ]
5562 : [ 3.85803e-006 ]
5563 : [ 3.91048e-006 ]
5564 : [ 3.6582e-006  ]
5565 : [ 3.75377e-006 ]
5566 : [ 3.77991e-006 ]
5567 : [ 3.87113e-006 ]
5568 : [ 3.74905e-006 ]
5569 : [ 3.76949e-006 ]
5570 : [ 4.03588e-006 ]
5571 : [ 3.96077e-006 ]
5572 : [ 3.7966e-006  ]
5573 : [ 3.6675e-006  ]
5574 : [ 3.81712e-006 ]
5575 : [ 3.95243e-006 ]
5576 : [ 3.92712e-006 ]
5577 : [ 3.77487e-006 ]
5578 : [ 3.85505e-006 ]
5579 : [ 3.91746e-006 ]
5580 : [ 4.0291e-006  ]
5581 : [ 3.80944e-006 ]
5582 : [ 3.52389e-006 ]
5583 : [ 4.0142e-006  ]
5584 : [ 3.66962e-006 ]
5585 : [ 3.73227e-006 ]
5586 : [ 3.78605e-006 ]
5587 : [ 3.69148e-006 ]
5588 : [ 3.7536e-006  ]
5589 : [ 3.69681e-006 ]
5590 : [ 3.80902e-006 ]
5591 : [ 3.94474e-006 ]
5592 : [ 3.81557e-006 ]
5593 : [ 3.75985e-006 ]
5594 : [ 3.71088e-006 ]
5595 : [ 3.74823e-006 ]
5596 : [ 3.76121e-006 ]
5597 : [ 3.49271e-006 ]
5598 : [ 3.7417e-006  ]
5599 : [ 3.63592e-006 ]
5600 : [ 3.78802e-006 ]
5601 : [ 3.79837e-006 ]
5602 : [ 3.53035e-006 ]
5603 : [ 3.80819e-006 ]
5604 : [ 3.72225e-006 ]
5605 : [ 3.83249e-006 ]
5606 : [ 3.66269e-006 ]
5607 : [ 3.84581e-006 ]
5608 : [ 3.75506e-006 ]
5609 : [ 3.89983e-006 ]
5610 : [ 3.55042e-006 ]
5611 : [ 3.7567e-006  ]
5612 : [ 3.90455e-006 ]
5613 : [ 3.74577e-006 ]
5614 : [ 3.71502e-006 ]
5615 : [ 3.79918e-006 ]
5616 : [ 3.68213e-006 ]
5617 : [ 3.75855e-006 ]
5618 : [ 3.91278e-006 ]
5619 : [ 3.66926e-006 ]
5620 : [ 3.86828e-006 ]
5621 : [ 4.01918e-006 ]
5622 : [ 3.88807e-006 ]
5623 : [ 3.75088e-006 ]
5624 : [ 3.92456e-006 ]
5625 : [ 3.66095e-006 ]
5626 : [ 3.85985e-006 ]
5627 : [ 3.67082e-006 ]
5628 : [ 3.63228e-006 ]
5629 : [ 3.93337e-006 ]
5630 : [ 3.74205e-006 ]
5631 : [ 3.68937e-006 ]
5632 : [ 3.61398e-006 ]
5633 : [ 3.79984e-006 ]
5634 : [ 3.93509e-006 ]
5635 : [ 3.7491e-006  ]
5636 : [ 3.74073e-006 ]
5637 : [ 3.86385e-006 ]
5638 : [ 3.72889e-006 ]
5639 : [ 4.01505e-006 ]
5640 : [ 3.72625e-006 ]
5641 : [ 3.77864e-006 ]
5642 : [ 3.74781e-006 ]
5643 : [ 3.83319e-006 ]
5644 : [ 3.91064e-006 ]
5645 : [ 3.72659e-006 ]
5646 : [ 3.60227e-006 ]
5647 : [ 3.71088e-006 ]
5648 : [ 3.7253e-006  ]
5649 : [ 3.59803e-006 ]
5650 : [ 3.58006e-006 ]
5651 : [ 3.90245e-006 ]
5652 : [ 3.95637e-006 ]
5653 : [ 3.7396e-006  ]
5654 : [ 3.71409e-006 ]
5655 : [ 3.71645e-006 ]
5656 : [ 3.59741e-006 ]
5657 : [ 3.6474e-006  ]
5658 : [ 3.85892e-006 ]
5659 : [ 3.81466e-006 ]
5660 : [ 3.90849e-006 ]
5661 : [ 3.83073e-006 ]
5662 : [ 3.79952e-006 ]
5663 : [ 3.79766e-006 ]
5664 : [ 4.04802e-006 ]
5665 : [ 3.80657e-006 ]
5666 : [ 3.79872e-006 ]
5667 : [ 3.9963e-006  ]
5668 : [ 3.76476e-006 ]
5669 : [ 3.8867e-006  ]
5670 : [ 3.79545e-006 ]
5671 : [ 3.59152e-006 ]
5672 : [ 3.89914e-006 ]
5673 : [ 3.75944e-006 ]
5674 : [ 3.83622e-006 ]
5675 : [ 3.86146e-006 ]
5676 : [ 3.73979e-006 ]
5677 : [ 3.79679e-006 ]
5678 : [ 3.92221e-006 ]
5679 : [ 3.79385e-006 ]
5680 : [ 3.95045e-006 ]
5681 : [ 3.55579e-006 ]
5682 : [ 3.91252e-006 ]
5683 : [ 3.53211e-006 ]
5684 : [ 3.9039e-006  ]
5685 : [ 3.7671e-006  ]
5686 : [ 3.78083e-006 ]
5687 : [ 3.58789e-006 ]
5688 : [ 3.77011e-006 ]
5689 : [ 3.91296e-006 ]
5690 : [ 3.68553e-006 ]
5691 : [ 3.6819e-006  ]
5692 : [ 3.84016e-006 ]
5693 : [ 3.8083e-006  ]
5694 : [ 3.88007e-006 ]
5695 : [ 3.76766e-006 ]
5696 : [ 3.62323e-006 ]
5697 : [ 3.64844e-006 ]
5698 : [ 3.907e-006   ]
5699 : [ 3.69994e-006 ]
5700 : [ 3.68986e-006 ]
5701 : [ 3.79896e-006 ]
5702 : [ 3.91197e-006 ]
5703 : [ 3.66464e-006 ]
5704 : [ 3.83479e-006 ]
5705 : [ 3.73133e-006 ]
5706 : [ 3.68089e-006 ]
5707 : [ 3.63385e-006 ]
5708 : [ 3.68661e-006 ]
5709 : [ 3.81181e-006 ]
5710 : [ 4.02517e-006 ]
5711 : [ 3.59671e-006 ]
5712 : [ 3.67407e-006 ]
5713 : [ 3.90041e-006 ]
5714 : [ 3.84399e-006 ]
5715 : [ 3.8099e-006  ]
5716 : [ 3.48138e-006 ]
5717 : [ 3.7927e-006  ]
5718 : [ 3.84929e-006 ]
5719 : [ 3.59931e-006 ]
5720 : [ 3.68895e-006 ]
5721 : [ 3.92111e-006 ]
5722 : [ 3.51166e-006 ]
5723 : [ 3.59631e-006 ]
5724 : [ 3.9741e-006  ]
5725 : [ 3.89692e-006 ]
5726 : [ 3.8667e-006  ]
5727 : [ 3.81235e-006 ]
5728 : [ 3.71595e-006 ]
5729 : [ 3.63268e-006 ]
5730 : [ 3.81717e-006 ]
5731 : [ 3.74061e-006 ]
5732 : [ 3.72905e-006 ]
5733 : [ 3.93199e-006 ]
5734 : [ 3.88728e-006 ]
5735 : [ 3.71941e-006 ]
5736 : [ 3.64726e-006 ]
5737 : [ 3.73291e-006 ]
5738 : [ 3.84206e-006 ]
5739 : [ 3.8076e-006  ]
5740 : [ 3.83446e-006 ]
5741 : [ 3.65997e-006 ]
5742 : [ 3.87267e-006 ]
5743 : [ 3.92032e-006 ]
5744 : [ 3.59313e-006 ]
5745 : [ 3.60933e-006 ]
5746 : [ 3.71626e-006 ]
5747 : [ 3.66863e-006 ]
5748 : [ 3.72205e-006 ]
5749 : [ 3.83173e-006 ]
5750 : [ 3.69894e-006 ]
5751 : [ 3.88288e-006 ]
5752 : [ 3.68162e-006 ]
5753 : [ 3.75637e-006 ]
5754 : [ 3.83512e-006 ]
5755 : [ 3.59162e-006 ]
5756 : [ 3.65529e-006 ]
5757 : [ 3.51235e-006 ]
5758 : [ 3.65998e-006 ]
5759 : [ 3.92768e-006 ]
5760 : [ 3.67328e-006 ]
5761 : [ 3.78817e-006 ]
5762 : [ 3.91115e-006 ]
5763 : [ 3.9193e-006  ]
5764 : [ 3.89495e-006 ]
5765 : [ 3.85577e-006 ]
5766 : [ 3.76337e-006 ]
5767 : [ 3.73425e-006 ]
5768 : [ 3.84506e-006 ]
5769 : [ 3.78214e-006 ]
5770 : [ 3.74429e-006 ]
5771 : [ 3.91393e-006 ]
5772 : [ 3.94146e-006 ]
5773 : [ 3.90941e-006 ]
5774 : [ 3.9133e-006  ]
5775 : [ 3.86002e-006 ]
5776 : [ 3.94199e-006 ]
5777 : [ 4.00814e-006 ]
5778 : [ 3.71311e-006 ]
5779 : [ 3.73323e-006 ]
5780 : [ 3.61456e-006 ]
5781 : [ 3.66545e-006 ]
5782 : [ 3.64155e-006 ]
5783 : [ 3.92668e-006 ]
5784 : [ 3.87722e-006 ]
5785 : [ 3.62759e-006 ]
5786 : [ 3.83791e-006 ]
5787 : [ 3.78685e-006 ]
5788 : [ 3.83036e-006 ]
5789 : [ 3.9401e-006  ]
5790 : [ 3.96463e-006 ]
5791 : [ 4.0296e-006  ]
5792 : [ 3.7927e-006  ]
5793 : [ 3.96705e-006 ]
5794 : [ 3.55043e-006 ]
5795 : [ 3.84473e-006 ]
5796 : [ 3.93344e-006 ]
5797 : [ 3.87652e-006 ]
5798 : [ 3.63912e-006 ]
5799 : [ 3.81846e-006 ]
5800 : [ 3.85629e-006 ]
5801 : [ 3.81453e-006 ]
5802 : [ 3.71885e-006 ]
5803 : [ 3.89144e-006 ]
5804 : [ 3.93963e-006 ]
5805 : [ 3.75332e-006 ]
5806 : [ 3.7213e-006  ]
5807 : [ 3.78454e-006 ]
5808 : [ 3.71134e-006 ]
5809 : [ 3.6978e-006  ]
5810 : [ 3.80642e-006 ]
5811 : [ 3.89922e-006 ]
5812 : [ 3.7477e-006  ]
5813 : [ 3.91626e-006 ]
5814 : [ 3.74493e-006 ]
5815 : [ 3.83311e-006 ]
5816 : [ 3.74039e-006 ]
5817 : [ 3.8388e-006  ]
5818 : [ 3.8439e-006  ]
5819 : [ 3.64968e-006 ]
5820 : [ 3.68599e-006 ]
5821 : [ 3.89587e-006 ]
5822 : [ 3.95972e-006 ]
5823 : [ 3.71014e-006 ]
5824 : [ 3.80118e-006 ]
5825 : [ 3.70376e-006 ]
5826 : [ 3.89821e-006 ]
5827 : [ 3.8104e-006  ]
5828 : [ 3.92079e-006 ]
5829 : [ 3.74826e-006 ]
5830 : [ 3.976e-006   ]
5831 : [ 3.65861e-006 ]
5832 : [ 3.73474e-006 ]
5833 : [ 4.01433e-006 ]
5834 : [ 3.83825e-006 ]
5835 : [ 4.02893e-006 ]
5836 : [ 3.84497e-006 ]
5837 : [ 3.66737e-006 ]
5838 : [ 3.70815e-006 ]
5839 : [ 3.69545e-006 ]
5840 : [ 3.65014e-006 ]
5841 : [ 3.67843e-006 ]
5842 : [ 3.88473e-006 ]
5843 : [ 3.84025e-006 ]
5844 : [ 3.81563e-006 ]
5845 : [ 3.68995e-006 ]
5846 : [ 3.8757e-006  ]
5847 : [ 3.67953e-006 ]
5848 : [ 3.52128e-006 ]
5849 : [ 3.90771e-006 ]
5850 : [ 3.74424e-006 ]
5851 : [ 3.82045e-006 ]
5852 : [ 3.85963e-006 ]
5853 : [ 3.66735e-006 ]
5854 : [ 3.59314e-006 ]
5855 : [ 3.7953e-006  ]
5856 : [ 3.85092e-006 ]
5857 : [ 3.92248e-006 ]
5858 : [ 3.62833e-006 ]
5859 : [ 3.79653e-006 ]
5860 : [ 4.0517e-006  ]
5861 : [ 4.06349e-006 ]
5862 : [ 3.82637e-006 ]
5863 : [ 3.64249e-006 ]
5864 : [ 3.88714e-006 ]
5865 : [ 3.6301e-006  ]
5866 : [ 3.86843e-006 ]
5867 : [ 3.87324e-006 ]
5868 : [ 3.56566e-006 ]
5869 : [ 3.76197e-006 ]
5870 : [ 3.85531e-006 ]
5871 : [ 3.54137e-006 ]
5872 : [ 3.71083e-006 ]
5873 : [ 4.01059e-006 ]
5874 : [ 3.72671e-006 ]
5875 : [ 3.8243e-006  ]
5876 : [ 3.69506e-006 ]
5877 : [ 4.01088e-006 ]
5878 : [ 3.67488e-006 ]
5879 : [ 3.59176e-006 ]
5880 : [ 3.63729e-006 ]
5881 : [ 3.94475e-006 ]
5882 : [ 3.72469e-006 ]
5883 : [ 3.71128e-006 ]
5884 : [ 3.73339e-006 ]
5885 : [ 3.92557e-006 ]
5886 : [ 3.62557e-006 ]
5887 : [ 3.95478e-006 ]
5888 : [ 3.93089e-006 ]
5889 : [ 3.73485e-006 ]
5890 : [ 3.63249e-006 ]
5891 : [ 3.82252e-006 ]
5892 : [ 3.59913e-006 ]
5893 : [ 3.72001e-006 ]
5894 : [ 3.83095e-006 ]
5895 : [ 3.65757e-006 ]
5896 : [ 3.5626e-006  ]
5897 : [ 3.72656e-006 ]
5898 : [ 3.82913e-006 ]
5899 : [ 3.71862e-006 ]
5900 : [ 3.94756e-006 ]
5901 : [ 4.02258e-006 ]
5902 : [ 3.88295e-006 ]
5903 : [ 3.87751e-006 ]
5904 : [ 3.9206e-006  ]
5905 : [ 3.73577e-006 ]
5906 : [ 3.78535e-006 ]
5907 : [ 3.68052e-006 ]
5908 : [ 3.68481e-006 ]
5909 : [ 3.85017e-006 ]
5910 : [ 3.80029e-006 ]
5911 : [ 3.92605e-006 ]
5912 : [ 3.91394e-006 ]
5913 : [ 3.73922e-006 ]
5914 : [ 3.84722e-006 ]
5915 : [ 3.78231e-006 ]
5916 : [ 3.95472e-006 ]
5917 : [ 3.62795e-006 ]
5918 : [ 3.94144e-006 ]
5919 : [ 3.90242e-006 ]
5920 : [ 3.65599e-006 ]
5921 : [ 3.68478e-006 ]
5922 : [ 3.72456e-006 ]
5923 : [ 3.87903e-006 ]
5924 : [ 3.60388e-006 ]
5925 : [ 3.75388e-006 ]
5926 : [ 4.06594e-006 ]
5927 : [ 3.73278e-006 ]
5928 : [ 3.8557e-006  ]
5929 : [ 3.84752e-006 ]
5930 : [ 3.85118e-006 ]
5931 : [ 3.81023e-006 ]
5932 : [ 3.9311e-006  ]
5933 : [ 4.07246e-006 ]
5934 : [ 3.91767e-006 ]
5935 : [ 3.8022e-006  ]
5936 : [ 3.64338e-006 ]
5937 : [ 3.90837e-006 ]
5938 : [ 3.686e-006   ]
5939 : [ 3.84247e-006 ]
5940 : [ 3.60385e-006 ]
5941 : [ 3.61505e-006 ]
5942 : [ 3.84711e-006 ]
5943 : [ 3.61651e-006 ]
5944 : [ 3.60623e-006 ]
5945 : [ 3.73089e-006 ]
5946 : [ 3.97845e-006 ]
5947 : [ 3.60246e-006 ]
5948 : [ 3.62962e-006 ]
5949 : [ 3.95014e-006 ]
5950 : [ 4.03685e-006 ]
5951 : [ 3.79999e-006 ]
5952 : [ 3.91624e-006 ]
5953 : [ 3.90643e-006 ]
5954 : [ 3.8026e-006  ]
5955 : [ 3.87028e-006 ]
5956 : [ 3.86266e-006 ]
5957 : [ 3.82393e-006 ]
5958 : [ 3.48484e-006 ]
5959 : [ 3.8275e-006  ]
5960 : [ 3.71809e-006 ]
5961 : [ 3.73514e-006 ]
5962 : [ 3.67749e-006 ]
5963 : [ 3.7814e-006  ]
5964 : [ 3.7311e-006  ]
5965 : [ 3.73902e-006 ]
5966 : [ 4.02758e-006 ]
5967 : [ 3.82412e-006 ]
5968 : [ 3.79413e-006 ]
5969 : [ 3.75114e-006 ]
5970 : [ 3.65034e-006 ]
5971 : [ 3.71915e-006 ]
5972 : [ 3.61565e-006 ]
5973 : [ 3.85638e-006 ]
5974 : [ 3.85671e-006 ]
5975 : [ 3.93274e-006 ]
5976 : [ 3.90062e-006 ]
5977 : [ 3.90713e-006 ]
5978 : [ 3.7479e-006  ]
5979 : [ 3.85508e-006 ]
5980 : [ 3.78242e-006 ]
5981 : [ 3.70568e-006 ]
5982 : [ 3.74651e-006 ]
5983 : [ 3.92099e-006 ]
5984 : [ 3.89779e-006 ]
5985 : [ 3.82547e-006 ]
5986 : [ 3.83965e-006 ]
5987 : [ 3.64438e-006 ]
5988 : [ 3.84002e-006 ]
5989 : [ 3.72435e-006 ]
5990 : [ 3.97472e-006 ]
5991 : [ 3.80059e-006 ]
5992 : [ 3.69465e-006 ]
5993 : [ 3.63511e-006 ]
5994 : [ 3.61049e-006 ]
5995 : [ 3.63846e-006 ]
5996 : [ 3.98343e-006 ]
5997 : [ 3.91738e-006 ]
5998 : [ 3.79513e-006 ]
5999 : [ 3.70395e-006 ]
6000 : [ 3.87262e-006 ]
6001 : [ 3.54861e-006 ]
6002 : [ 3.73029e-006 ]
6003 : [ 3.89953e-006 ]
6004 : [ 3.71e-006    ]
6005 : [ 3.92311e-006 ]
6006 : [ 4.03457e-006 ]
6007 : [ 3.74415e-006 ]
6008 : [ 3.71278e-006 ]
6009 : [ 3.87652e-006 ]
6010 : [ 3.94857e-006 ]
6011 : [ 3.87612e-006 ]
6012 : [ 3.81822e-006 ]
6013 : [ 4.05171e-006 ]
6014 : [ 3.62578e-006 ]
6015 : [ 3.85794e-006 ]
6016 : [ 3.80684e-006 ]
6017 : [ 3.7447e-006  ]
6018 : [ 3.68828e-006 ]
6019 : [ 3.70294e-006 ]
6020 : [ 3.80263e-006 ]
6021 : [ 3.85386e-006 ]
6022 : [ 3.83963e-006 ]
6023 : [ 3.77537e-006 ]
6024 : [ 3.77027e-006 ]
6025 : [ 3.69312e-006 ]
6026 : [ 3.74755e-006 ]
6027 : [ 3.82269e-006 ]
6028 : [ 3.89514e-006 ]
6029 : [ 3.78924e-006 ]
6030 : [ 3.83763e-006 ]
6031 : [ 3.86826e-006 ]
6032 : [ 3.80435e-006 ]
6033 : [ 3.72733e-006 ]
6034 : [ 3.66647e-006 ]
6035 : [ 3.81944e-006 ]
6036 : [ 3.79145e-006 ]
6037 : [ 3.80689e-006 ]
6038 : [ 3.82355e-006 ]
6039 : [ 3.81959e-006 ]
6040 : [ 3.84528e-006 ]
6041 : [ 3.73096e-006 ]
6042 : [ 3.9347e-006  ]
6043 : [ 3.74274e-006 ]
6044 : [ 3.90836e-006 ]
6045 : [ 3.86194e-006 ]
6046 : [ 3.65458e-006 ]
6047 : [ 4.00464e-006 ]
6048 : [ 4.03191e-006 ]
6049 : [ 3.9228e-006  ]
6050 : [ 3.78399e-006 ]
6051 : [ 3.9947e-006  ]
6052 : [ 3.81999e-006 ]
6053 : [ 3.60215e-006 ]
6054 : [ 3.64386e-006 ]
6055 : [ 3.95589e-006 ]
6056 : [ 3.70309e-006 ]
6057 : [ 3.80358e-006 ]
6058 : [ 3.99336e-006 ]
6059 : [ 3.78625e-006 ]
6060 : [ 3.75374e-006 ]
6061 : [ 3.79196e-006 ]
6062 : [ 3.8381e-006  ]
6063 : [ 3.65286e-006 ]
6064 : [ 3.61375e-006 ]
6065 : [ 3.95183e-006 ]
6066 : [ 3.925e-006   ]
6067 : [ 3.75789e-006 ]
6068 : [ 3.57578e-006 ]
6069 : [ 3.92738e-006 ]
6070 : [ 3.86947e-006 ]
6071 : [ 3.95686e-006 ]
6072 : [ 3.89741e-006 ]
6073 : [ 3.98736e-006 ]
6074 : [ 3.98817e-006 ]
6075 : [ 3.71752e-006 ]
6076 : [ 3.78846e-006 ]
6077 : [ 3.94439e-006 ]
6078 : [ 3.48618e-006 ]
6079 : [ 3.79255e-006 ]
6080 : [ 3.7312e-006  ]
6081 : [ 3.90763e-006 ]
6082 : [ 3.65535e-006 ]
6083 : [ 3.73662e-006 ]
6084 : [ 3.72162e-006 ]
6085 : [ 3.86509e-006 ]
6086 : [ 3.71045e-006 ]
6087 : [ 3.81499e-006 ]
6088 : [ 3.90197e-006 ]
6089 : [ 3.78757e-006 ]
6090 : [ 3.82759e-006 ]
6091 : [ 3.88756e-006 ]
6092 : [ 3.69606e-006 ]
6093 : [ 3.92939e-006 ]
6094 : [ 3.78213e-006 ]
6095 : [ 3.66828e-006 ]
6096 : [ 3.90792e-006 ]
6097 : [ 3.97348e-006 ]
6098 : [ 3.94335e-006 ]
6099 : [ 3.79375e-006 ]
6100 : [ 3.78783e-006 ]
6101 : [ 3.67824e-006 ]
6102 : [ 3.70292e-006 ]
6103 : [ 3.665e-006   ]
6104 : [ 3.72139e-006 ]
6105 : [ 3.51922e-006 ]
6106 : [ 3.72963e-006 ]
6107 : [ 3.72229e-006 ]
6108 : [ 3.69568e-006 ]
6109 : [ 3.7709e-006  ]
6110 : [ 3.81386e-006 ]
6111 : [ 3.71719e-006 ]
6112 : [ 3.86347e-006 ]
6113 : [ 3.73491e-006 ]
6114 : [ 4.00948e-006 ]
6115 : [ 3.94545e-006 ]
6116 : [ 3.59246e-006 ]
6117 : [ 3.92274e-006 ]
6118 : [ 3.6477e-006  ]
6119 : [ 3.67938e-006 ]
6120 : [ 3.66947e-006 ]
6121 : [ 3.98647e-006 ]
6122 : [ 3.88915e-006 ]
6123 : [ 3.81443e-006 ]
6124 : [ 3.66556e-006 ]
6125 : [ 3.92592e-006 ]
6126 : [ 3.76132e-006 ]
6127 : [ 3.94396e-006 ]
6128 : [ 3.90295e-006 ]
6129 : [ 3.82166e-006 ]
6130 : [ 3.77841e-006 ]
6131 : [ 3.95754e-006 ]
6132 : [ 3.63553e-006 ]
6133 : [ 3.77037e-006 ]
6134 : [ 3.72119e-006 ]
6135 : [ 3.74488e-006 ]
6136 : [ 3.78741e-006 ]
6137 : [ 3.70741e-006 ]
6138 : [ 3.87296e-006 ]
6139 : [ 3.80347e-006 ]
6140 : [ 3.79265e-006 ]
6141 : [ 3.88628e-006 ]
6142 : [ 3.75441e-006 ]
6143 : [ 3.83571e-006 ]
6144 : [ 3.82267e-006 ]
6145 : [ 3.764e-006   ]
6146 : [ 3.75423e-006 ]
6147 : [ 3.66675e-006 ]
6148 : [ 3.84316e-006 ]
6149 : [ 3.70034e-006 ]
6150 : [ 3.80722e-006 ]
6151 : [ 3.4882e-006  ]
6152 : [ 3.77831e-006 ]
6153 : [ 3.71513e-006 ]
6154 : [ 3.76603e-006 ]
6155 : [ 4.03689e-006 ]
6156 : [ 3.64032e-006 ]
6157 : [ 3.79743e-006 ]
6158 : [ 3.77911e-006 ]
6159 : [ 3.66843e-006 ]
6160 : [ 3.62123e-006 ]
6161 : [ 3.73482e-006 ]
6162 : [ 3.76432e-006 ]
6163 : [ 3.78974e-006 ]
6164 : [ 3.80758e-006 ]
6165 : [ 3.87878e-006 ]
6166 : [ 3.6656e-006  ]
6167 : [ 3.88168e-006 ]
6168 : [ 3.71673e-006 ]
6169 : [ 3.95032e-006 ]
6170 : [ 3.63809e-006 ]
6171 : [ 3.65666e-006 ]
6172 : [ 3.85691e-006 ]
6173 : [ 4.00282e-006 ]
6174 : [ 3.90533e-006 ]
6175 : [ 3.9827e-006  ]
6176 : [ 3.65412e-006 ]
6177 : [ 3.6524e-006  ]
6178 : [ 3.64285e-006 ]
6179 : [ 3.64804e-006 ]
6180 : [ 3.89658e-006 ]
6181 : [ 3.73305e-006 ]
6182 : [ 3.8987e-006  ]
6183 : [ 3.71038e-006 ]
6184 : [ 3.93772e-006 ]
6185 : [ 3.57841e-006 ]
6186 : [ 3.9686e-006  ]
6187 : [ 3.66997e-006 ]
6188 : [ 3.81896e-006 ]
6189 : [ 3.87764e-006 ]
6190 : [ 3.71921e-006 ]
6191 : [ 3.66612e-006 ]
6192 : [ 3.69306e-006 ]
6193 : [ 3.68225e-006 ]
6194 : [ 3.82963e-006 ]
6195 : [ 3.87376e-006 ]
6196 : [ 3.52016e-006 ]
6197 : [ 3.7231e-006  ]
6198 : [ 3.58117e-006 ]
6199 : [ 3.70515e-006 ]
6200 : [ 3.74562e-006 ]
6201 : [ 3.74024e-006 ]
6202 : [ 3.69175e-006 ]
6203 : [ 3.8304e-006  ]
6204 : [ 3.7188e-006  ]
6205 : [ 3.91098e-006 ]
6206 : [ 3.72969e-006 ]
6207 : [ 3.83225e-006 ]
6208 : [ 3.62483e-006 ]
6209 : [ 3.73961e-006 ]
6210 : [ 3.90266e-006 ]
6211 : [ 3.71899e-006 ]
6212 : [ 3.82024e-006 ]
6213 : [ 3.71152e-006 ]
6214 : [ 3.64375e-006 ]
6215 : [ 3.83759e-006 ]
6216 : [ 3.87373e-006 ]
6217 : [ 3.72961e-006 ]
6218 : [ 3.66282e-006 ]
6219 : [ 3.78015e-006 ]
6220 : [ 3.84158e-006 ]
6221 : [ 3.77155e-006 ]
6222 : [ 3.56801e-006 ]
6223 : [ 3.79786e-006 ]
6224 : [ 3.59216e-006 ]
6225 : [ 3.90942e-006 ]
6226 : [ 3.73666e-006 ]
6227 : [ 3.7691e-006  ]
6228 : [ 3.90984e-006 ]
6229 : [ 3.66042e-006 ]
6230 : [ 3.83714e-006 ]
6231 : [ 3.78493e-006 ]
6232 : [ 3.88188e-006 ]
6233 : [ 3.78716e-006 ]
6234 : [ 4.04351e-006 ]
6235 : [ 4.01781e-006 ]
6236 : [ 3.61313e-006 ]
6237 : [ 3.6228e-006  ]
6238 : [ 3.754e-006   ]
6239 : [ 3.64869e-006 ]
6240 : [ 3.83072e-006 ]
6241 : [ 3.90496e-006 ]
6242 : [ 3.81696e-006 ]
6243 : [ 3.68933e-006 ]
6244 : [ 3.81439e-006 ]
6245 : [ 3.76472e-006 ]
6246 : [ 3.54868e-006 ]
6247 : [ 3.66647e-006 ]
6248 : [ 3.75998e-006 ]
6249 : [ 3.62098e-006 ]
6250 : [ 3.7674e-006  ]
6251 : [ 3.75377e-006 ]
6252 : [ 3.83113e-006 ]
6253 : [ 3.70231e-006 ]
6254 : [ 3.83249e-006 ]
6255 : [ 3.86237e-006 ]
6256 : [ 3.98676e-006 ]
6257 : [ 3.95802e-006 ]
6258 : [ 3.81962e-006 ]
6259 : [ 3.90349e-006 ]
6260 : [ 3.93074e-006 ]
6261 : [ 3.71965e-006 ]
6262 : [ 3.81288e-006 ]
6263 : [ 3.60352e-006 ]
6264 : [ 3.9623e-006  ]
6265 : [ 3.7704e-006  ]
6266 : [ 3.81622e-006 ]
6267 : [ 3.88431e-006 ]
6268 : [ 3.85722e-006 ]
6269 : [ 3.86993e-006 ]
6270 : [ 3.63993e-006 ]
6271 : [ 3.69672e-006 ]
6272 : [ 3.8395e-006  ]
6273 : [ 3.65055e-006 ]
6274 : [ 3.87054e-006 ]
6275 : [ 3.93039e-006 ]
6276 : [ 3.95431e-006 ]
6277 : [ 3.83605e-006 ]
6278 : [ 3.70891e-006 ]
6279 : [ 3.94487e-006 ]
6280 : [ 3.8076e-006  ]
6281 : [ 3.76958e-006 ]
6282 : [ 3.97224e-006 ]
6283 : [ 3.56822e-006 ]
6284 : [ 3.75019e-006 ]
6285 : [ 3.59666e-006 ]
6286 : [ 3.52418e-006 ]
6287 : [ 3.90595e-006 ]
6288 : [ 3.67762e-006 ]
6289 : [ 3.75202e-006 ]
6290 : [ 3.8168e-006  ]
6291 : [ 3.85384e-006 ]
6292 : [ 3.90928e-006 ]
6293 : [ 3.92369e-006 ]
6294 : [ 3.56252e-006 ]
6295 : [ 3.61231e-006 ]
6296 : [ 3.67039e-006 ]
6297 : [ 3.7468e-006  ]
6298 : [ 3.95168e-006 ]
6299 : [ 3.70584e-006 ]
6300 : [ 3.80478e-006 ]
6301 : [ 3.86921e-006 ]
6302 : [ 3.88122e-006 ]
6303 : [ 3.69191e-006 ]
6304 : [ 3.63082e-006 ]
6305 : [ 3.93056e-006 ]
6306 : [ 3.9776e-006  ]
6307 : [ 3.9656e-006  ]
6308 : [ 3.88936e-006 ]
6309 : [ 3.77926e-006 ]
6310 : [ 3.90658e-006 ]
6311 : [ 3.58358e-006 ]
6312 : [ 3.70011e-006 ]
6313 : [ 3.63085e-006 ]
6314 : [ 3.75427e-006 ]
6315 : [ 3.96286e-006 ]
6316 : [ 3.96358e-006 ]
6317 : [ 3.76415e-006 ]
6318 : [ 3.8102e-006  ]
6319 : [ 3.61641e-006 ]
6320 : [ 3.83816e-006 ]
6321 : [ 3.63643e-006 ]
6322 : [ 3.86148e-006 ]
6323 : [ 3.87985e-006 ]
6324 : [ 3.71951e-006 ]
6325 : [ 3.65278e-006 ]
6326 : [ 4.04617e-006 ]
6327 : [ 3.79531e-006 ]
6328 : [ 3.72588e-006 ]
6329 : [ 3.75709e-006 ]
6330 : [ 3.68689e-006 ]
6331 : [ 3.76814e-006 ]
6332 : [ 3.72002e-006 ]
6333 : [ 4.06821e-006 ]
6334 : [ 3.67381e-006 ]
6335 : [ 3.62719e-006 ]
6336 : [ 3.80256e-006 ]
6337 : [ 3.76285e-006 ]
6338 : [ 3.6793e-006  ]
6339 : [ 3.86252e-006 ]
6340 : [ 3.83171e-006 ]
6341 : [ 3.91523e-006 ]
6342 : [ 3.59869e-006 ]
6343 : [ 3.96345e-006 ]
6344 : [ 3.92076e-006 ]
6345 : [ 3.75539e-006 ]
6346 : [ 3.7238e-006  ]
6347 : [ 3.85861e-006 ]
6348 : [ 3.69192e-006 ]
6349 : [ 3.80456e-006 ]
6350 : [ 3.90802e-006 ]
6351 : [ 3.86153e-006 ]
6352 : [ 3.61913e-006 ]
6353 : [ 3.80366e-006 ]
6354 : [ 3.86001e-006 ]
6355 : [ 3.83131e-006 ]
6356 : [ 3.50021e-006 ]
6357 : [ 3.80353e-006 ]
6358 : [ 3.75669e-006 ]
6359 : [ 3.70957e-006 ]
6360 : [ 3.91376e-006 ]
6361 : [ 3.75352e-006 ]
6362 : [ 3.79964e-006 ]
6363 : [ 3.83111e-006 ]
6364 : [ 3.72261e-006 ]
6365 : [ 3.79554e-006 ]
6366 : [ 3.70936e-006 ]
6367 : [ 3.89902e-006 ]
6368 : [ 3.9809e-006  ]
6369 : [ 3.73138e-006 ]
6370 : [ 3.51437e-006 ]
6371 : [ 4.05037e-006 ]
6372 : [ 3.79449e-006 ]
6373 : [ 3.71996e-006 ]
6374 : [ 3.86413e-006 ]
6375 : [ 3.55753e-006 ]
6376 : [ 3.87485e-006 ]
6377 : [ 3.58549e-006 ]
6378 : [ 3.73131e-006 ]
6379 : [ 3.8119e-006  ]
6380 : [ 3.72597e-006 ]
6381 : [ 3.85507e-006 ]
6382 : [ 3.66224e-006 ]
6383 : [ 3.73881e-006 ]
6384 : [ 3.59577e-006 ]
6385 : [ 3.87965e-006 ]
6386 : [ 3.86989e-006 ]
6387 : [ 3.95534e-006 ]
6388 : [ 3.8568e-006  ]
6389 : [ 3.99851e-006 ]
6390 : [ 3.62503e-006 ]
6391 : [ 3.76259e-006 ]
6392 : [ 3.77674e-006 ]
6393 : [ 3.60686e-006 ]
6394 : [ 3.76631e-006 ]
6395 : [ 3.8135e-006  ]
6396 : [ 3.833e-006   ]
6397 : [ 3.95918e-006 ]
6398 : [ 3.69966e-006 ]
6399 : [ 3.97978e-006 ]
6400 : [ 3.68286e-006 ]
6401 : [ 3.7414e-006  ]
6402 : [ 3.61808e-006 ]
6403 : [ 3.87495e-006 ]
6404 : [ 3.83402e-006 ]
6405 : [ 3.70103e-006 ]
6406 : [ 3.74977e-006 ]
6407 : [ 3.83528e-006 ]
6408 : [ 3.63653e-006 ]
6409 : [ 3.81634e-006 ]
6410 : [ 3.84272e-006 ]
6411 : [ 3.82944e-006 ]
6412 : [ 3.62282e-006 ]
6413 : [ 3.58816e-006 ]
6414 : [ 3.75534e-006 ]
6415 : [ 3.94105e-006 ]
6416 : [ 3.93254e-006 ]
6417 : [ 3.85719e-006 ]
6418 : [ 3.83096e-006 ]
6419 : [ 3.80388e-006 ]
6420 : [ 3.48931e-006 ]
6421 : [ 3.58339e-006 ]
6422 : [ 3.70985e-006 ]
6423 : [ 3.71575e-006 ]
6424 : [ 3.50804e-006 ]
6425 : [ 3.68261e-006 ]
6426 : [ 3.67998e-006 ]
6427 : [ 3.65577e-006 ]
6428 : [ 4.04469e-006 ]
6429 : [ 3.59268e-006 ]
6430 : [ 3.92769e-006 ]
6431 : [ 3.59171e-006 ]
6432 : [ 3.80733e-006 ]
6433 : [ 3.76033e-006 ]
6434 : [ 3.66934e-006 ]
6435 : [ 3.91428e-006 ]
6436 : [ 3.73659e-006 ]
6437 : [ 3.64653e-006 ]
6438 : [ 3.74503e-006 ]
6439 : [ 3.77689e-006 ]
6440 : [ 3.75497e-006 ]
6441 : [ 3.72413e-006 ]
6442 : [ 3.73155e-006 ]
6443 : [ 3.76103e-006 ]
6444 : [ 3.94648e-006 ]
6445 : [ 4.04226e-006 ]
6446 : [ 3.79301e-006 ]
6447 : [ 3.63698e-006 ]
6448 : [ 3.95785e-006 ]
6449 : [ 3.72044e-006 ]
6450 : [ 3.81432e-006 ]
6451 : [ 3.96762e-006 ]
6452 : [ 3.73386e-006 ]
6453 : [ 3.97695e-006 ]
6454 : [ 3.81493e-006 ]
6455 : [ 3.71119e-006 ]
6456 : [ 3.73025e-006 ]
6457 : [ 3.95508e-006 ]
6458 : [ 3.72174e-006 ]
6459 : [ 3.7858e-006  ]
6460 : [ 3.82258e-006 ]
6461 : [ 3.89673e-006 ]
6462 : [ 3.74944e-006 ]
6463 : [ 3.61096e-006 ]
6464 : [ 4.04135e-006 ]
6465 : [ 4.01141e-006 ]
6466 : [ 3.62528e-006 ]
6467 : [ 4.0255e-006  ]
6468 : [ 3.77769e-006 ]
6469 : [ 3.87117e-006 ]
6470 : [ 3.93771e-006 ]
6471 : [ 3.76644e-006 ]
6472 : [ 3.88293e-006 ]
6473 : [ 3.75155e-006 ]
6474 : [ 3.61923e-006 ]
6475 : [ 3.58178e-006 ]
6476 : [ 3.84407e-006 ]
6477 : [ 3.70904e-006 ]
6478 : [ 3.76664e-006 ]
6479 : [ 3.67195e-006 ]
6480 : [ 3.91428e-006 ]
6481 : [ 3.80533e-006 ]
6482 : [ 3.68918e-006 ]
6483 : [ 3.92415e-006 ]
6484 : [ 4.02177e-006 ]
6485 : [ 3.84348e-006 ]
6486 : [ 3.89097e-006 ]
6487 : [ 3.72966e-006 ]
6488 : [ 3.62047e-006 ]
6489 : [ 3.88605e-006 ]
6490 : [ 3.8428e-006  ]
6491 : [ 3.68812e-006 ]
6492 : [ 3.81861e-006 ]
6493 : [ 3.63061e-006 ]
6494 : [ 3.87755e-006 ]
6495 : [ 3.67962e-006 ]
6496 : [ 3.65623e-006 ]
6497 : [ 3.85848e-006 ]
6498 : [ 3.96993e-006 ]
6499 : [ 3.80719e-006 ]
6500 : [ 3.68949e-006 ]
6501 : [ 3.58783e-006 ]
6502 : [ 3.84634e-006 ]
6503 : [ 3.95581e-006 ]
6504 : [ 3.8469e-006  ]
6505 : [ 3.51742e-006 ]
6506 : [ 3.88094e-006 ]
6507 : [ 3.57521e-006 ]
6508 : [ 3.80288e-006 ]
6509 : [ 3.82855e-006 ]
6510 : [ 3.89808e-006 ]
6511 : [ 3.7719e-006  ]
6512 : [ 3.69391e-006 ]
6513 : [ 3.72117e-006 ]
6514 : [ 3.71997e-006 ]
6515 : [ 3.6538e-006  ]
6516 : [ 3.80481e-006 ]
6517 : [ 3.82705e-006 ]
6518 : [ 3.70309e-006 ]
6519 : [ 3.89774e-006 ]
6520 : [ 3.7937e-006  ]
6521 : [ 3.9751e-006  ]
6522 : [ 3.60047e-006 ]
6523 : [ 3.77223e-006 ]
6524 : [ 3.77373e-006 ]
6525 : [ 3.49954e-006 ]
6526 : [ 3.98028e-006 ]
6527 : [ 3.76981e-006 ]
6528 : [ 3.94875e-006 ]
6529 : [ 3.63938e-006 ]
6530 : [ 4.01717e-006 ]
6531 : [ 3.81203e-006 ]
6532 : [ 3.63412e-006 ]
6533 : [ 3.84705e-006 ]
6534 : [ 3.68933e-006 ]
6535 : [ 3.827e-006   ]
6536 : [ 3.84147e-006 ]
6537 : [ 3.94534e-006 ]
6538 : [ 3.66276e-006 ]
6539 : [ 3.86083e-006 ]
6540 : [ 3.58534e-006 ]
6541 : [ 3.65416e-006 ]
6542 : [ 3.88822e-006 ]
6543 : [ 3.59101e-006 ]
6544 : [ 3.72771e-006 ]
6545 : [ 3.90558e-006 ]
6546 : [ 3.88669e-006 ]
6547 : [ 3.57951e-006 ]
6548 : [ 3.76546e-006 ]
6549 : [ 3.89757e-006 ]
6550 : [ 3.76753e-006 ]
6551 : [ 3.58573e-006 ]
6552 : [ 3.6504e-006  ]
6553 : [ 3.7472e-006  ]
6554 : [ 3.79418e-006 ]
6555 : [ 3.48974e-006 ]
6556 : [ 3.83965e-006 ]
6557 : [ 3.88123e-006 ]
6558 : [ 3.63719e-006 ]
6559 : [ 3.74517e-006 ]
6560 : [ 3.87873e-006 ]
6561 : [ 3.57333e-006 ]
6562 : [ 3.93019e-006 ]
6563 : [ 3.62185e-006 ]
6564 : [ 3.50856e-006 ]
6565 : [ 3.79178e-006 ]
6566 : [ 3.56575e-006 ]
6567 : [ 3.64169e-006 ]
6568 : [ 3.53216e-006 ]
6569 : [ 3.61194e-006 ]
6570 : [ 3.70816e-006 ]
6571 : [ 3.774e-006   ]
6572 : [ 3.65436e-006 ]
6573 : [ 3.75917e-006 ]
6574 : [ 3.84051e-006 ]
6575 : [ 3.74581e-006 ]
6576 : [ 3.87202e-006 ]
6577 : [ 3.87143e-006 ]
6578 : [ 3.68228e-006 ]
6579 : [ 3.85623e-006 ]
6580 : [ 3.72838e-006 ]
6581 : [ 3.80286e-006 ]
6582 : [ 3.74706e-006 ]
6583 : [ 3.79476e-006 ]
6584 : [ 4.05695e-006 ]
6585 : [ 3.98997e-006 ]
6586 : [ 3.78949e-006 ]
6587 : [ 3.99091e-006 ]
6588 : [ 3.74779e-006 ]
6589 : [ 3.7398e-006  ]
6590 : [ 3.87655e-006 ]
6591 : [ 3.88904e-006 ]
6592 : [ 3.60972e-006 ]
6593 : [ 3.80498e-006 ]
6594 : [ 3.91157e-006 ]
6595 : [ 3.76172e-006 ]
6596 : [ 3.92394e-006 ]
6597 : [ 3.956e-006   ]
6598 : [ 3.66494e-006 ]
6599 : [ 3.9056e-006  ]
6600 : [ 3.9146e-006  ]
6601 : [ 3.69758e-006 ]
6602 : [ 3.97679e-006 ]
6603 : [ 3.90917e-006 ]
6604 : [ 3.72758e-006 ]
6605 : [ 3.90437e-006 ]
6606 : [ 3.86554e-006 ]
6607 : [ 3.87187e-006 ]
6608 : [ 3.68475e-006 ]
6609 : [ 3.81367e-006 ]
6610 : [ 4.04102e-006 ]
6611 : [ 3.90465e-006 ]
6612 : [ 3.81849e-006 ]
6613 : [ 3.54535e-006 ]
6614 : [ 3.97881e-006 ]
6615 : [ 3.80248e-006 ]
6616 : [ 3.62925e-006 ]
6617 : [ 3.95472e-006 ]
6618 : [ 3.59946e-006 ]
6619 : [ 3.63021e-006 ]
6620 : [ 3.76459e-006 ]
6621 : [ 4.07829e-006 ]
6622 : [ 3.90925e-006 ]
6623 : [ 3.85688e-006 ]
6624 : [ 3.90669e-006 ]
6625 : [ 3.49326e-006 ]
6626 : [ 3.76561e-006 ]
6627 : [ 3.79859e-006 ]
6628 : [ 3.96559e-006 ]
6629 : [ 3.83493e-006 ]
6630 : [ 3.71822e-006 ]
6631 : [ 3.84045e-006 ]
6632 : [ 3.73316e-006 ]
6633 : [ 3.77009e-006 ]
6634 : [ 3.83485e-006 ]
6635 : [ 3.5811e-006  ]
6636 : [ 3.86924e-006 ]
6637 : [ 3.68712e-006 ]
6638 : [ 3.71976e-006 ]
6639 : [ 3.75998e-006 ]
6640 : [ 3.61e-006    ]
6641 : [ 4.00388e-006 ]
6642 : [ 3.95661e-006 ]
6643 : [ 3.97723e-006 ]
6644 : [ 3.89246e-006 ]
6645 : [ 3.76141e-006 ]
6646 : [ 3.94046e-006 ]
6647 : [ 3.84382e-006 ]
6648 : [ 3.82e-006    ]
6649 : [ 3.8964e-006  ]
6650 : [ 3.76427e-006 ]
6651 : [ 3.73568e-006 ]
6652 : [ 3.88324e-006 ]
6653 : [ 3.91402e-006 ]
6654 : [ 3.62224e-006 ]
6655 : [ 3.74511e-006 ]
6656 : [ 3.52858e-006 ]
6657 : [ 3.88616e-006 ]
6658 : [ 3.80773e-006 ]
6659 : [ 3.74605e-006 ]
6660 : [ 3.79251e-006 ]
6661 : [ 3.91786e-006 ]
6662 : [ 3.76393e-006 ]
6663 : [ 3.64831e-006 ]
6664 : [ 3.52714e-006 ]
6665 : [ 3.82418e-006 ]
6666 : [ 3.98859e-006 ]
6667 : [ 3.74643e-006 ]
6668 : [ 3.79946e-006 ]
6669 : [ 3.75776e-006 ]
6670 : [ 3.76457e-006 ]
6671 : [ 3.94946e-006 ]
6672 : [ 3.51957e-006 ]
6673 : [ 3.58031e-006 ]
6674 : [ 3.85392e-006 ]
6675 : [ 3.84471e-006 ]
6676 : [ 3.78365e-006 ]
6677 : [ 3.93462e-006 ]
6678 : [ 3.94819e-006 ]
6679 : [ 3.79916e-006 ]
6680 : [ 3.50644e-006 ]
6681 : [ 3.7912e-006  ]
6682 : [ 3.85103e-006 ]
6683 : [ 3.90709e-006 ]
6684 : [ 4.02491e-006 ]
6685 : [ 3.63744e-006 ]
6686 : [ 3.95511e-006 ]
6687 : [ 3.78296e-006 ]
6688 : [ 3.77715e-006 ]
6689 : [ 3.71709e-006 ]
6690 : [ 3.76808e-006 ]
6691 : [ 3.69418e-006 ]
6692 : [ 3.69019e-006 ]
6693 : [ 3.85106e-006 ]
6694 : [ 3.82589e-006 ]
6695 : [ 3.99518e-006 ]
6696 : [ 3.88252e-006 ]
6697 : [ 3.92204e-006 ]
6698 : [ 3.5776e-006  ]
6699 : [ 3.85281e-006 ]
6700 : [ 3.98004e-006 ]
6701 : [ 3.75905e-006 ]
6702 : [ 3.9354e-006  ]
6703 : [ 3.64394e-006 ]
6704 : [ 3.90582e-006 ]
6705 : [ 3.72838e-006 ]
6706 : [ 3.85949e-006 ]
6707 : [ 3.7491e-006  ]
6708 : [ 3.82833e-006 ]
6709 : [ 3.70525e-006 ]
6710 : [ 3.73444e-006 ]
6711 : [ 3.78834e-006 ]
6712 : [ 3.77544e-006 ]
6713 : [ 4.01701e-006 ]
6714 : [ 3.82732e-006 ]
6715 : [ 3.87406e-006 ]
6716 : [ 3.84412e-006 ]
6717 : [ 3.74379e-006 ]
6718 : [ 3.62835e-006 ]
6719 : [ 3.8825e-006  ]
6720 : [ 3.6668e-006  ]
6721 : [ 3.97087e-006 ]
6722 : [ 3.98446e-006 ]
6723 : [ 3.58389e-006 ]
6724 : [ 3.73896e-006 ]
6725 : [ 3.86181e-006 ]
6726 : [ 3.73277e-006 ]
6727 : [ 3.62011e-006 ]
6728 : [ 3.53899e-006 ]
6729 : [ 3.79084e-006 ]
6730 : [ 3.86733e-006 ]
6731 : [ 3.95251e-006 ]
6732 : [ 3.8691e-006  ]
6733 : [ 3.77599e-006 ]
6734 : [ 3.83901e-006 ]
6735 : [ 3.70491e-006 ]
6736 : [ 3.70507e-006 ]
6737 : [ 3.7723e-006  ]
6738 : [ 3.90372e-006 ]
6739 : [ 3.80753e-006 ]
6740 : [ 3.81331e-006 ]
6741 : [ 3.84565e-006 ]
6742 : [ 3.72654e-006 ]
6743 : [ 3.74627e-006 ]
6744 : [ 3.71766e-006 ]
6745 : [ 3.73543e-006 ]
6746 : [ 3.70903e-006 ]
6747 : [ 4.07421e-006 ]
6748 : [ 4.05057e-006 ]
6749 : [ 3.71609e-006 ]
6750 : [ 3.81723e-006 ]
6751 : [ 3.7605e-006  ]
6752 : [ 3.79226e-006 ]
6753 : [ 3.74531e-006 ]
6754 : [ 3.61932e-006 ]
6755 : [ 3.88183e-006 ]
6756 : [ 3.58051e-006 ]
6757 : [ 3.97465e-006 ]
6758 : [ 3.68845e-006 ]
6759 : [ 3.72576e-006 ]
6760 : [ 3.78567e-006 ]
6761 : [ 3.90043e-006 ]
6762 : [ 3.8766e-006  ]
6763 : [ 3.79803e-006 ]
6764 : [ 3.78486e-006 ]
6765 : [ 3.77083e-006 ]
6766 : [ 3.72279e-006 ]
6767 : [ 3.63308e-006 ]
6768 : [ 3.88253e-006 ]
6769 : [ 3.66097e-006 ]
6770 : [ 3.66599e-006 ]
6771 : [ 3.80216e-006 ]
6772 : [ 3.99633e-006 ]
6773 : [ 3.8501e-006  ]
6774 : [ 3.62324e-006 ]
6775 : [ 3.73949e-006 ]
6776 : [ 3.63305e-006 ]
6777 : [ 3.93369e-006 ]
6778 : [ 3.80642e-006 ]
6779 : [ 3.7869e-006  ]
6780 : [ 3.59672e-006 ]
6781 : [ 3.78225e-006 ]
6782 : [ 3.7827e-006  ]
6783 : [ 3.69098e-006 ]
6784 : [ 3.79553e-006 ]
6785 : [ 3.58369e-006 ]
6786 : [ 3.84129e-006 ]
6787 : [ 3.84849e-006 ]
6788 : [ 3.85346e-006 ]
6789 : [ 3.84249e-006 ]
6790 : [ 3.55654e-006 ]
6791 : [ 3.79132e-006 ]
6792 : [ 3.76184e-006 ]
6793 : [ 3.82766e-006 ]
6794 : [ 3.73436e-006 ]
6795 : [ 3.83497e-006 ]
6796 : [ 3.9554e-006  ]
6797 : [ 3.68382e-006 ]
6798 : [ 3.49067e-006 ]
6799 : [ 3.86665e-006 ]
6800 : [ 3.9318e-006  ]
6801 : [ 3.82693e-006 ]
6802 : [ 3.63083e-006 ]
6803 : [ 3.72109e-006 ]
6804 : [ 3.86062e-006 ]
6805 : [ 3.77757e-006 ]
6806 : [ 3.99746e-006 ]
6807 : [ 3.63729e-006 ]
6808 : [ 3.95039e-006 ]
6809 : [ 3.69414e-006 ]
6810 : [ 3.84918e-006 ]
6811 : [ 3.98189e-006 ]
6812 : [ 3.96738e-006 ]
6813 : [ 3.84217e-006 ]
6814 : [ 3.76931e-006 ]
6815 : [ 3.69748e-006 ]
6816 : [ 3.82407e-006 ]
6817 : [ 3.93499e-006 ]
6818 : [ 3.80909e-006 ]
6819 : [ 3.65297e-006 ]
6820 : [ 3.94075e-006 ]
6821 : [ 3.80054e-006 ]
6822 : [ 3.889e-006   ]
6823 : [ 3.71192e-006 ]
6824 : [ 3.66325e-006 ]
6825 : [ 3.75064e-006 ]
6826 : [ 3.66725e-006 ]
6827 : [ 3.75081e-006 ]
6828 : [ 3.81251e-006 ]
6829 : [ 3.7042e-006  ]
6830 : [ 3.84353e-006 ]
6831 : [ 3.78282e-006 ]
6832 : [ 4.01043e-006 ]
6833 : [ 3.84074e-006 ]
6834 : [ 3.70819e-006 ]
6835 : [ 3.69841e-006 ]
6836 : [ 3.89288e-006 ]
6837 : [ 3.71151e-006 ]
6838 : [ 3.79406e-006 ]
6839 : [ 3.80518e-006 ]
6840 : [ 3.77514e-006 ]
6841 : [ 3.85756e-006 ]
6842 : [ 3.91919e-006 ]
6843 : [ 3.82602e-006 ]
6844 : [ 3.84662e-006 ]
6845 : [ 3.76552e-006 ]
6846 : [ 3.90013e-006 ]
6847 : [ 3.70129e-006 ]
6848 : [ 3.62148e-006 ]
6849 : [ 3.59936e-006 ]
6850 : [ 3.78878e-006 ]
6851 : [ 3.77332e-006 ]
6852 : [ 3.51922e-006 ]
6853 : [ 3.72913e-006 ]
6854 : [ 3.95139e-006 ]
6855 : [ 3.94436e-006 ]
6856 : [ 3.84114e-006 ]
6857 : [ 3.98179e-006 ]
6858 : [ 3.76896e-006 ]
6859 : [ 3.58617e-006 ]
6860 : [ 3.58758e-006 ]
6861 : [ 3.8569e-006  ]
6862 : [ 3.72455e-006 ]
6863 : [ 3.75526e-006 ]
6864 : [ 3.97415e-006 ]
6865 : [ 3.89522e-006 ]
6866 : [ 3.5991e-006  ]
6867 : [ 3.8127e-006  ]
6868 : [ 3.9402e-006  ]
6869 : [ 3.78894e-006 ]
6870 : [ 3.79851e-006 ]
6871 : [ 3.79385e-006 ]
6872 : [ 3.71683e-006 ]
6873 : [ 3.92994e-006 ]
6874 : [ 3.78586e-006 ]
6875 : [ 3.7261e-006  ]
6876 : [ 3.72657e-006 ]
6877 : [ 3.73116e-006 ]
6878 : [ 3.80847e-006 ]
6879 : [ 3.96571e-006 ]
6880 : [ 3.89635e-006 ]
6881 : [ 3.96661e-006 ]
6882 : [ 3.64728e-006 ]
6883 : [ 3.66588e-006 ]
6884 : [ 3.50653e-006 ]
6885 : [ 3.93949e-006 ]
6886 : [ 3.8152e-006  ]
6887 : [ 3.8606e-006  ]
6888 : [ 3.94881e-006 ]
6889 : [ 3.93568e-006 ]
6890 : [ 3.9379e-006  ]
6891 : [ 3.71668e-006 ]
6892 : [ 3.88213e-006 ]
6893 : [ 3.95269e-006 ]
6894 : [ 3.6873e-006  ]
6895 : [ 3.77211e-006 ]
6896 : [ 3.82146e-006 ]
6897 : [ 3.76507e-006 ]
6898 : [ 3.7943e-006  ]
6899 : [ 3.90234e-006 ]
6900 : [ 3.95546e-006 ]
6901 : [ 3.65311e-006 ]
6902 : [ 3.77684e-006 ]
6903 : [ 3.77216e-006 ]
6904 : [ 3.78351e-006 ]
6905 : [ 3.63228e-006 ]
6906 : [ 3.69043e-006 ]
6907 : [ 3.68351e-006 ]
6908 : [ 3.85703e-006 ]
6909 : [ 3.93375e-006 ]
6910 : [ 3.70906e-006 ]
6911 : [ 3.60842e-006 ]
6912 : [ 3.71676e-006 ]
6913 : [ 3.74761e-006 ]
6914 : [ 3.67906e-006 ]
6915 : [ 3.84607e-006 ]
6916 : [ 3.77688e-006 ]
6917 : [ 3.78057e-006 ]
6918 : [ 3.67449e-006 ]
6919 : [ 3.85726e-006 ]
6920 : [ 3.90331e-006 ]
6921 : [ 3.89919e-006 ]
6922 : [ 3.70363e-006 ]
6923 : [ 3.80059e-006 ]
6924 : [ 3.75326e-006 ]
6925 : [ 3.8345e-006  ]
6926 : [ 3.84397e-006 ]
6927 : [ 3.64994e-006 ]
6928 : [ 3.78624e-006 ]
6929 : [ 3.9485e-006  ]
6930 : [ 3.91181e-006 ]
6931 : [ 3.79293e-006 ]
6932 : [ 3.65938e-006 ]
6933 : [ 3.90478e-006 ]
6934 : [ 3.55445e-006 ]
6935 : [ 4.07455e-006 ]
6936 : [ 3.573e-006   ]
6937 : [ 3.72809e-006 ]
6938 : [ 3.70325e-006 ]
6939 : [ 3.69871e-006 ]
6940 : [ 3.76925e-006 ]
6941 : [ 3.74864e-006 ]
6942 : [ 3.66197e-006 ]
6943 : [ 3.63983e-006 ]
6944 : [ 3.64439e-006 ]
6945 : [ 3.5327e-006  ]
6946 : [ 3.97799e-006 ]
6947 : [ 3.96113e-006 ]
6948 : [ 3.68891e-006 ]
6949 : [ 3.77936e-006 ]
6950 : [ 3.85906e-006 ]
6951 : [ 3.85802e-006 ]
6952 : [ 3.68859e-006 ]
6953 : [ 3.69655e-006 ]
6954 : [ 3.90608e-006 ]
6955 : [ 3.57641e-006 ]
6956 : [ 3.88393e-006 ]
6957 : [ 3.65088e-006 ]
6958 : [ 3.97974e-006 ]
6959 : [ 3.68665e-006 ]
6960 : [ 3.65141e-006 ]
6961 : [ 3.76536e-006 ]
6962 : [ 3.89304e-006 ]
6963 : [ 3.83702e-006 ]
6964 : [ 3.79828e-006 ]
6965 : [ 3.80434e-006 ]
6966 : [ 3.74929e-006 ]
6967 : [ 3.90916e-006 ]
6968 : [ 3.84121e-006 ]
6969 : [ 3.62946e-006 ]
6970 : [ 3.78503e-006 ]
6971 : [ 3.66324e-006 ]
6972 : [ 3.76786e-006 ]
6973 : [ 3.60997e-006 ]
6974 : [ 3.83887e-006 ]
6975 : [ 3.92957e-006 ]
6976 : [ 3.93621e-006 ]
6977 : [ 3.89966e-006 ]
6978 : [ 3.76136e-006 ]
6979 : [ 3.84451e-006 ]
6980 : [ 3.88684e-006 ]
6981 : [ 3.7637e-006  ]
6982 : [ 3.87147e-006 ]
6983 : [ 3.91786e-006 ]
6984 : [ 3.64083e-006 ]
6985 : [ 3.85796e-006 ]
6986 : [ 3.95554e-006 ]
6987 : [ 3.97024e-006 ]
6988 : [ 3.67815e-006 ]
6989 : [ 3.93853e-006 ]
6990 : [ 3.73671e-006 ]
6991 : [ 3.77411e-006 ]
6992 : [ 3.91669e-006 ]
6993 : [ 3.83539e-006 ]
6994 : [ 3.83384e-006 ]
6995 : [ 3.74579e-006 ]
6996 : [ 4.031e-006   ]
6997 : [ 3.786e-006   ]
6998 : [ 3.5378e-006  ]
6999 : [ 3.96395e-006 ]
7000 : [ 4.06211e-006 ]
7001 : [ 3.93766e-006 ]
7002 : [ 3.92299e-006 ]
7003 : [ 3.78384e-006 ]
7004 : [ 3.78077e-006 ]
7005 : [ 3.81437e-006 ]
7006 : [ 3.8451e-006  ]
7007 : [ 3.86548e-006 ]
7008 : [ 3.46248e-006 ]
7009 : [ 3.80343e-006 ]
7010 : [ 3.66846e-006 ]
7011 : [ 3.91557e-006 ]
7012 : [ 4.01199e-006 ]
7013 : [ 3.71226e-006 ]
7014 : [ 3.86719e-006 ]
7015 : [ 3.54391e-006 ]
7016 : [ 3.88293e-006 ]
7017 : [ 3.67128e-006 ]
7018 : [ 3.89726e-006 ]
7019 : [ 3.82482e-006 ]
7020 : [ 3.75427e-006 ]
7021 : [ 3.84736e-006 ]
7022 : [ 3.6881e-006  ]
7023 : [ 3.88011e-006 ]
7024 : [ 3.82286e-006 ]
7025 : [ 3.73427e-006 ]
7026 : [ 3.4873e-006  ]
7027 : [ 3.98533e-006 ]
7028 : [ 3.74308e-006 ]
7029 : [ 3.73509e-006 ]
7030 : [ 3.54158e-006 ]
7031 : [ 3.94557e-006 ]
7032 : [ 3.69522e-006 ]
7033 : [ 3.67714e-006 ]
7034 : [ 3.71905e-006 ]
7035 : [ 3.85046e-006 ]
7036 : [ 3.82363e-006 ]
7037 : [ 3.81192e-006 ]
7038 : [ 3.68383e-006 ]
7039 : [ 3.76909e-006 ]
7040 : [ 3.87634e-006 ]
7041 : [ 3.79089e-006 ]
7042 : [ 3.77688e-006 ]
7043 : [ 3.91115e-006 ]
7044 : [ 3.84993e-006 ]
7045 : [ 3.91448e-006 ]
7046 : [ 3.7001e-006  ]
7047 : [ 3.91598e-006 ]
7048 : [ 3.92591e-006 ]
7049 : [ 3.77246e-006 ]
7050 : [ 3.77561e-006 ]
7051 : [ 3.62614e-006 ]
7052 : [ 3.78107e-006 ]
7053 : [ 3.58968e-006 ]
7054 : [ 3.76861e-006 ]
7055 : [ 3.85931e-006 ]
7056 : [ 3.7404e-006  ]
7057 : [ 3.90372e-006 ]
7058 : [ 3.70572e-006 ]
7059 : [ 3.68075e-006 ]
7060 : [ 3.75036e-006 ]
7061 : [ 4.02243e-006 ]
7062 : [ 3.81465e-006 ]
7063 : [ 3.78573e-006 ]
7064 : [ 3.84842e-006 ]
7065 : [ 3.97209e-006 ]
7066 : [ 3.84972e-006 ]
7067 : [ 3.84252e-006 ]
7068 : [ 3.67054e-006 ]
7069 : [ 3.77989e-006 ]
7070 : [ 3.73195e-006 ]
7071 : [ 3.89787e-006 ]
7072 : [ 3.82742e-006 ]
7073 : [ 3.77471e-006 ]
7074 : [ 3.77334e-006 ]
7075 : [ 3.75821e-006 ]
7076 : [ 3.74744e-006 ]
7077 : [ 3.75385e-006 ]
7078 : [ 3.74553e-006 ]
7079 : [ 3.70707e-006 ]
7080 : [ 3.95475e-006 ]
7081 : [ 4.01061e-006 ]
7082 : [ 3.69982e-006 ]
7083 : [ 3.86716e-006 ]
7084 : [ 3.71351e-006 ]
7085 : [ 3.76298e-006 ]
7086 : [ 3.50879e-006 ]
7087 : [ 3.77895e-006 ]
7088 : [ 3.92011e-006 ]
7089 : [ 3.90132e-006 ]
7090 : [ 3.57084e-006 ]
7091 : [ 3.85281e-006 ]
7092 : [ 3.73834e-006 ]
7093 : [ 3.73226e-006 ]
7094 : [ 3.75645e-006 ]
7095 : [ 3.8937e-006  ]
7096 : [ 3.78651e-006 ]
7097 : [ 3.9869e-006  ]
7098 : [ 3.81689e-006 ]
7099 : [ 3.8556e-006  ]
7100 : [ 3.58523e-006 ]
7101 : [ 3.73243e-006 ]
7102 : [ 3.74657e-006 ]
7103 : [ 3.73135e-006 ]
7104 : [ 3.73042e-006 ]
7105 : [ 4.02764e-006 ]
7106 : [ 3.74928e-006 ]
7107 : [ 3.68987e-006 ]
7108 : [ 4.02891e-006 ]
7109 : [ 3.95501e-006 ]
7110 : [ 3.49034e-006 ]
7111 : [ 3.74923e-006 ]
7112 : [ 3.68099e-006 ]
7113 : [ 3.84383e-006 ]
7114 : [ 3.85692e-006 ]
7115 : [ 3.80232e-006 ]
7116 : [ 3.68075e-006 ]
7117 : [ 3.62299e-006 ]
7118 : [ 3.73523e-006 ]
7119 : [ 3.89773e-006 ]
7120 : [ 3.73574e-006 ]
7121 : [ 3.7776e-006  ]
7122 : [ 3.88958e-006 ]
7123 : [ 4.00982e-006 ]
7124 : [ 3.86971e-006 ]
7125 : [ 3.54993e-006 ]
7126 : [ 3.78048e-006 ]
7127 : [ 3.83089e-006 ]
7128 : [ 3.84358e-006 ]
7129 : [ 3.67231e-006 ]
7130 : [ 3.91138e-006 ]
7131 : [ 3.77471e-006 ]
7132 : [ 3.80878e-006 ]
7133 : [ 3.67488e-006 ]
7134 : [ 3.69403e-006 ]
7135 : [ 3.62804e-006 ]
7136 : [ 3.8558e-006  ]
7137 : [ 3.71316e-006 ]
7138 : [ 3.87673e-006 ]
7139 : [ 3.95262e-006 ]
7140 : [ 3.86068e-006 ]
7141 : [ 3.59679e-006 ]
7142 : [ 3.46256e-006 ]
7143 : [ 3.84065e-006 ]
7144 : [ 3.88925e-006 ]
7145 : [ 3.9277e-006  ]
7146 : [ 3.62781e-006 ]
7147 : [ 3.8672e-006  ]
7148 : [ 3.93009e-006 ]
7149 : [ 3.74162e-006 ]
7150 : [ 3.9219e-006  ]
7151 : [ 3.52821e-006 ]
7152 : [ 3.77577e-006 ]
7153 : [ 3.69434e-006 ]
7154 : [ 3.79403e-006 ]
7155 : [ 3.59032e-006 ]
7156 : [ 3.90874e-006 ]
7157 : [ 3.79916e-006 ]
7158 : [ 3.69951e-006 ]
7159 : [ 3.8453e-006  ]
7160 : [ 3.62418e-006 ]
7161 : [ 3.73457e-006 ]
7162 : [ 3.97707e-006 ]
7163 : [ 3.8869e-006  ]
7164 : [ 3.78366e-006 ]
7165 : [ 3.86317e-006 ]
7166 : [ 3.82773e-006 ]
7167 : [ 3.68087e-006 ]
7168 : [ 3.8242e-006  ]
7169 : [ 4.01089e-006 ]
7170 : [ 3.80946e-006 ]
7171 : [ 3.80597e-006 ]
7172 : [ 3.77266e-006 ]
7173 : [ 3.56012e-006 ]
7174 : [ 4.03595e-006 ]
7175 : [ 3.90745e-006 ]
7176 : [ 3.75696e-006 ]
7177 : [ 3.92433e-006 ]
7178 : [ 3.77966e-006 ]
7179 : [ 3.90112e-006 ]
7180 : [ 3.93296e-006 ]
7181 : [ 3.90973e-006 ]
7182 : [ 3.72875e-006 ]
7183 : [ 3.85515e-006 ]
7184 : [ 3.82167e-006 ]
7185 : [ 3.7545e-006  ]
7186 : [ 3.87829e-006 ]
7187 : [ 3.7344e-006  ]
7188 : [ 3.80301e-006 ]
7189 : [ 3.94551e-006 ]
7190 : [ 3.89808e-006 ]
7191 : [ 3.74825e-006 ]
7192 : [ 3.7762e-006  ]
7193 : [ 3.85109e-006 ]
7194 : [ 3.70677e-006 ]
7195 : [ 4.01728e-006 ]
7196 : [ 3.91155e-006 ]
7197 : [ 3.76215e-006 ]
7198 : [ 3.65058e-006 ]
7199 : [ 3.87739e-006 ]
7200 : [ 3.94581e-006 ]
7201 : [ 3.78163e-006 ]
7202 : [ 3.73052e-006 ]
7203 : [ 3.71344e-006 ]
7204 : [ 3.72975e-006 ]
7205 : [ 3.75826e-006 ]
7206 : [ 3.61201e-006 ]
7207 : [ 3.55025e-006 ]
7208 : [ 3.67107e-006 ]
7209 : [ 3.64131e-006 ]
7210 : [ 4.02163e-006 ]
7211 : [ 3.58359e-006 ]
7212 : [ 3.92936e-006 ]
7213 : [ 3.81316e-006 ]
7214 : [ 3.61128e-006 ]
7215 : [ 3.66682e-006 ]
7216 : [ 3.87921e-006 ]
7217 : [ 3.85656e-006 ]
7218 : [ 3.63742e-006 ]
7219 : [ 3.73493e-006 ]
7220 : [ 3.68582e-006 ]
7221 : [ 3.78776e-006 ]
7222 : [ 3.85319e-006 ]
7223 : [ 3.96496e-006 ]
7224 : [ 3.63504e-006 ]
7225 : [ 3.59729e-006 ]
7226 : [ 3.79665e-006 ]
7227 : [ 3.69492e-006 ]
7228 : [ 3.74612e-006 ]
7229 : [ 3.62226e-006 ]
7230 : [ 3.63717e-006 ]
7231 : [ 3.51364e-006 ]
7232 : [ 3.94066e-006 ]
7233 : [ 3.70127e-006 ]
7234 : [ 3.79797e-006 ]
7235 : [ 3.89516e-006 ]
7236 : [ 3.67681e-006 ]
7237 : [ 3.78204e-006 ]
7238 : [ 4.02984e-006 ]
7239 : [ 3.67385e-006 ]
7240 : [ 3.97362e-006 ]
7241 : [ 3.48474e-006 ]
7242 : [ 3.75951e-006 ]
7243 : [ 4.01996e-006 ]
7244 : [ 3.67607e-006 ]
7245 : [ 3.60789e-006 ]
7246 : [ 3.91822e-006 ]
7247 : [ 3.77749e-006 ]
7248 : [ 3.93339e-006 ]
7249 : [ 3.86945e-006 ]
7250 : [ 3.75063e-006 ]
7251 : [ 3.82067e-006 ]
7252 : [ 3.81365e-006 ]
7253 : [ 3.91725e-006 ]
7254 : [ 3.62716e-006 ]
7255 : [ 4.00053e-006 ]
7256 : [ 3.75686e-006 ]
7257 : [ 3.52775e-006 ]
7258 : [ 3.85511e-006 ]
7259 : [ 3.50319e-006 ]
7260 : [ 3.67798e-006 ]
7261 : [ 3.74898e-006 ]
7262 : [ 3.72684e-006 ]
7263 : [ 3.86215e-006 ]
7264 : [ 3.77148e-006 ]
7265 : [ 3.96569e-006 ]
7266 : [ 3.69345e-006 ]
7267 : [ 3.84564e-006 ]
7268 : [ 3.65549e-006 ]
7269 : [ 3.85732e-006 ]
7270 : [ 3.83774e-006 ]
7271 : [ 3.69624e-006 ]
7272 : [ 3.98188e-006 ]
7273 : [ 3.81471e-006 ]
7274 : [ 3.76452e-006 ]
7275 : [ 3.71393e-006 ]
7276 : [ 3.57984e-006 ]
7277 : [ 3.85851e-006 ]
7278 : [ 3.75958e-006 ]
7279 : [ 3.64807e-006 ]
7280 : [ 3.69562e-006 ]
7281 : [ 3.76626e-006 ]
7282 : [ 3.71795e-006 ]
7283 : [ 3.68309e-006 ]
7284 : [ 3.72812e-006 ]
7285 : [ 3.75977e-006 ]
7286 : [ 3.68552e-006 ]
7287 : [ 3.94684e-006 ]
7288 : [ 3.79586e-006 ]
7289 : [ 3.65084e-006 ]
7290 : [ 3.71659e-006 ]
7291 : [ 3.87399e-006 ]
7292 : [ 3.5366e-006  ]
7293 : [ 3.83574e-006 ]
7294 : [ 3.52761e-006 ]
7295 : [ 3.73586e-006 ]
7296 : [ 3.87566e-006 ]
7297 : [ 3.83096e-006 ]
7298 : [ 3.74755e-006 ]
7299 : [ 3.59018e-006 ]
7300 : [ 3.69226e-006 ]
7301 : [ 3.80219e-006 ]
7302 : [ 3.81226e-006 ]
7303 : [ 3.96347e-006 ]
7304 : [ 3.75774e-006 ]
7305 : [ 3.82097e-006 ]
7306 : [ 3.867e-006   ]
7307 : [ 3.9733e-006  ]
7308 : [ 3.86434e-006 ]
7309 : [ 3.69674e-006 ]
7310 : [ 3.6172e-006  ]
7311 : [ 3.71785e-006 ]
7312 : [ 3.72524e-006 ]
7313 : [ 3.72853e-006 ]
7314 : [ 3.96393e-006 ]
7315 : [ 3.72393e-006 ]
7316 : [ 3.66301e-006 ]
7317 : [ 3.76511e-006 ]
7318 : [ 3.5642e-006  ]
7319 : [ 3.64547e-006 ]
7320 : [ 3.64278e-006 ]
7321 : [ 3.57393e-006 ]
7322 : [ 3.95753e-006 ]
7323 : [ 3.81716e-006 ]
7324 : [ 3.82046e-006 ]
7325 : [ 3.93443e-006 ]
7326 : [ 3.85903e-006 ]
7327 : [ 3.80396e-006 ]
7328 : [ 3.89518e-006 ]
7329 : [ 3.64821e-006 ]
7330 : [ 3.6165e-006  ]
7331 : [ 3.7958e-006  ]
7332 : [ 3.76913e-006 ]
7333 : [ 3.76593e-006 ]
7334 : [ 3.98684e-006 ]
7335 : [ 3.93605e-006 ]
7336 : [ 3.63405e-006 ]
7337 : [ 4.02165e-006 ]
7338 : [ 3.88994e-006 ]
7339 : [ 3.76227e-006 ]
7340 : [ 3.8581e-006  ]
7341 : [ 3.80223e-006 ]
7342 : [ 3.69287e-006 ]
7343 : [ 3.83895e-006 ]
7344 : [ 3.6643e-006  ]
7345 : [ 3.85207e-006 ]
7346 : [ 4.03502e-006 ]
7347 : [ 3.75651e-006 ]
7348 : [ 3.66799e-006 ]
7349 : [ 3.7612e-006  ]
7350 : [ 3.63679e-006 ]
7351 : [ 3.81706e-006 ]
7352 : [ 3.68353e-006 ]
7353 : [ 3.75343e-006 ]
7354 : [ 3.8182e-006  ]
7355 : [ 3.80166e-006 ]
7356 : [ 3.77042e-006 ]
7357 : [ 3.89032e-006 ]
7358 : [ 3.98351e-006 ]
7359 : [ 3.94276e-006 ]
7360 : [ 3.64053e-006 ]
7361 : [ 3.98844e-006 ]
7362 : [ 3.70442e-006 ]
7363 : [ 3.71139e-006 ]
7364 : [ 3.65396e-006 ]
7365 : [ 3.79529e-006 ]
7366 : [ 3.8226e-006  ]
7367 : [ 3.59591e-006 ]
7368 : [ 3.65655e-006 ]
7369 : [ 3.48509e-006 ]
7370 : [ 3.72042e-006 ]
7371 : [ 3.82174e-006 ]
7372 : [ 3.92066e-006 ]
7373 : [ 3.63186e-006 ]
7374 : [ 3.94787e-006 ]
7375 : [ 3.8624e-006  ]
7376 : [ 3.57634e-006 ]
7377 : [ 3.83953e-006 ]
7378 : [ 3.58905e-006 ]
7379 : [ 3.70545e-006 ]
7380 : [ 3.78883e-006 ]
7381 : [ 3.83415e-006 ]
7382 : [ 3.82987e-006 ]
7383 : [ 3.50823e-006 ]
7384 : [ 3.62284e-006 ]
7385 : [ 3.74214e-006 ]
7386 : [ 3.77232e-006 ]
7387 : [ 3.75904e-006 ]
7388 : [ 3.76863e-006 ]
7389 : [ 3.82909e-006 ]
7390 : [ 3.75153e-006 ]
7391 : [ 3.91044e-006 ]
7392 : [ 3.90152e-006 ]
7393 : [ 3.54955e-006 ]
7394 : [ 3.6411e-006  ]
7395 : [ 3.88112e-006 ]
7396 : [ 3.77617e-006 ]
7397 : [ 3.71586e-006 ]
7398 : [ 3.97382e-006 ]
7399 : [ 3.74052e-006 ]
7400 : [ 3.82882e-006 ]
7401 : [ 3.89474e-006 ]
7402 : [ 3.81596e-006 ]
7403 : [ 3.65436e-006 ]
7404 : [ 3.75265e-006 ]
7405 : [ 3.59834e-006 ]
7406 : [ 4.02276e-006 ]
7407 : [ 3.94213e-006 ]
7408 : [ 3.7048e-006  ]
7409 : [ 3.53685e-006 ]
7410 : [ 3.64432e-006 ]
7411 : [ 3.65368e-006 ]
7412 : [ 3.97302e-006 ]
7413 : [ 4.01518e-006 ]
7414 : [ 3.82683e-006 ]
7415 : [ 3.78784e-006 ]
7416 : [ 3.74061e-006 ]
7417 : [ 3.87021e-006 ]
7418 : [ 3.64716e-006 ]
7419 : [ 3.98197e-006 ]
7420 : [ 3.72299e-006 ]
7421 : [ 3.85428e-006 ]
7422 : [ 4.07326e-006 ]
7423 : [ 3.81113e-006 ]
7424 : [ 3.96438e-006 ]
7425 : [ 3.6776e-006  ]
7426 : [ 3.74707e-006 ]
7427 : [ 3.91121e-006 ]
7428 : [ 3.88611e-006 ]
7429 : [ 3.80736e-006 ]
7430 : [ 3.77034e-006 ]
7431 : [ 3.72233e-006 ]
7432 : [ 3.73561e-006 ]
7433 : [ 3.70462e-006 ]
7434 : [ 3.97771e-006 ]
7435 : [ 3.65483e-006 ]
7436 : [ 3.50066e-006 ]
7437 : [ 3.81692e-006 ]
7438 : [ 3.82286e-006 ]
7439 : [ 3.90855e-006 ]
7440 : [ 3.74267e-006 ]
7441 : [ 3.79335e-006 ]
7442 : [ 3.85029e-006 ]
7443 : [ 3.85746e-006 ]
7444 : [ 4.03298e-006 ]
7445 : [ 3.7568e-006  ]
7446 : [ 3.64845e-006 ]
7447 : [ 3.77641e-006 ]
7448 : [ 3.73763e-006 ]
7449 : [ 3.73189e-006 ]
7450 : [ 3.95074e-006 ]
7451 : [ 3.63164e-006 ]
7452 : [ 3.69296e-006 ]
7453 : [ 3.86577e-006 ]
7454 : [ 3.8715e-006  ]
7455 : [ 3.70273e-006 ]
7456 : [ 3.90054e-006 ]
7457 : [ 3.84498e-006 ]
7458 : [ 3.80354e-006 ]
7459 : [ 3.66259e-006 ]
7460 : [ 4.01859e-006 ]
7461 : [ 3.75637e-006 ]
7462 : [ 3.87917e-006 ]
7463 : [ 3.72979e-006 ]
7464 : [ 3.65121e-006 ]
7465 : [ 3.62947e-006 ]
7466 : [ 3.69329e-006 ]
7467 : [ 4.00047e-006 ]
7468 : [ 3.90202e-006 ]
7469 : [ 3.92654e-006 ]
7470 : [ 3.89769e-006 ]
7471 : [ 3.72979e-006 ]
7472 : [ 3.79946e-006 ]
7473 : [ 3.94853e-006 ]
7474 : [ 3.86149e-006 ]
7475 : [ 3.57117e-006 ]
7476 : [ 3.7957e-006  ]
7477 : [ 3.67678e-006 ]
7478 : [ 3.97144e-006 ]
7479 : [ 3.57404e-006 ]
7480 : [ 3.74168e-006 ]
7481 : [ 3.96639e-006 ]
7482 : [ 3.77438e-006 ]
7483 : [ 3.89183e-006 ]
7484 : [ 3.77694e-006 ]
7485 : [ 3.98205e-006 ]
7486 : [ 3.59755e-006 ]
7487 : [ 3.79032e-006 ]
7488 : [ 3.60498e-006 ]
7489 : [ 3.72686e-006 ]
7490 : [ 3.5582e-006  ]
7491 : [ 3.74154e-006 ]
7492 : [ 3.81827e-006 ]
7493 : [ 3.93505e-006 ]
7494 : [ 3.59413e-006 ]
7495 : [ 3.89265e-006 ]
7496 : [ 3.50882e-006 ]
7497 : [ 3.93407e-006 ]
7498 : [ 3.92422e-006 ]
7499 : [ 3.92147e-006 ]
7500 : [ 3.75701e-006 ]
7501 : [ 3.72771e-006 ]
7502 : [ 3.8836e-006  ]
7503 : [ 3.69597e-006 ]
7504 : [ 3.59343e-006 ]
7505 : [ 3.55497e-006 ]
7506 : [ 3.40705e-006 ]
7507 : [ 3.76133e-006 ]
7508 : [ 3.946e-006   ]
7509 : [ 3.98894e-006 ]
7510 : [ 4.04244e-006 ]
7511 : [ 3.7512e-006  ]
7512 : [ 3.86892e-006 ]
7513 : [ 3.96639e-006 ]
7514 : [ 3.75747e-006 ]
7515 : [ 3.57426e-006 ]
7516 : [ 3.77501e-006 ]
7517 : [ 3.86507e-006 ]
7518 : [ 3.73415e-006 ]
7519 : [ 3.79936e-006 ]
7520 : [ 3.72685e-006 ]
7521 : [ 3.84691e-006 ]
7522 : [ 3.70917e-006 ]
7523 : [ 3.78338e-006 ]
7524 : [ 3.6429e-006  ]
7525 : [ 3.90767e-006 ]
7526 : [ 3.8128e-006  ]
7527 : [ 3.5804e-006  ]
7528 : [ 3.87974e-006 ]
7529 : [ 3.68577e-006 ]
7530 : [ 3.78109e-006 ]
7531 : [ 3.73997e-006 ]
7532 : [ 3.61976e-006 ]
7533 : [ 4.04908e-006 ]
7534 : [ 3.71592e-006 ]
7535 : [ 3.92922e-006 ]
7536 : [ 3.59903e-006 ]
7537 : [ 3.76595e-006 ]
7538 : [ 3.67839e-006 ]
7539 : [ 3.8208e-006  ]
7540 : [ 3.77663e-006 ]
7541 : [ 3.58945e-006 ]
7542 : [ 3.78983e-006 ]
7543 : [ 3.96784e-006 ]
7544 : [ 3.67393e-006 ]
7545 : [ 3.80363e-006 ]
7546 : [ 3.96462e-006 ]
7547 : [ 3.92987e-006 ]
7548 : [ 3.73391e-006 ]
7549 : [ 3.70367e-006 ]
7550 : [ 3.76773e-006 ]
7551 : [ 3.89109e-006 ]
7552 : [ 3.73917e-006 ]
7553 : [ 3.87465e-006 ]
7554 : [ 3.85981e-006 ]
7555 : [ 3.75666e-006 ]
7556 : [ 3.94355e-006 ]
7557 : [ 3.76898e-006 ]
7558 : [ 3.64032e-006 ]
7559 : [ 3.79469e-006 ]
7560 : [ 3.53735e-006 ]
7561 : [ 3.77958e-006 ]
7562 : [ 3.5902e-006  ]
7563 : [ 3.68726e-006 ]
7564 : [ 3.86327e-006 ]
7565 : [ 3.8907e-006  ]
7566 : [ 3.63725e-006 ]
7567 : [ 3.76264e-006 ]
7568 : [ 3.70724e-006 ]
7569 : [ 3.9076e-006  ]
7570 : [ 3.86703e-006 ]
7571 : [ 3.98882e-006 ]
7572 : [ 3.82785e-006 ]
7573 : [ 3.86085e-006 ]
7574 : [ 3.82324e-006 ]
7575 : [ 3.92489e-006 ]
7576 : [ 3.81096e-006 ]
7577 : [ 3.84622e-006 ]
7578 : [ 3.65481e-006 ]
7579 : [ 3.82196e-006 ]
7580 : [ 3.83145e-006 ]
7581 : [ 3.6551e-006  ]
7582 : [ 3.5864e-006  ]
7583 : [ 3.71654e-006 ]
7584 : [ 3.9065e-006  ]
7585 : [ 3.83377e-006 ]
7586 : [ 3.66785e-006 ]
7587 : [ 3.69949e-006 ]
7588 : [ 3.74623e-006 ]
7589 : [ 3.68694e-006 ]
7590 : [ 3.80257e-006 ]
7591 : [ 3.80856e-006 ]
7592 : [ 3.85376e-006 ]
7593 : [ 3.67242e-006 ]
7594 : [ 3.84246e-006 ]
7595 : [ 3.64349e-006 ]
7596 : [ 3.81977e-006 ]
7597 : [ 3.91153e-006 ]
7598 : [ 3.61661e-006 ]
7599 : [ 3.891e-006   ]
7600 : [ 3.78342e-006 ]
7601 : [ 3.57938e-006 ]
7602 : [ 4.02979e-006 ]
7603 : [ 3.93506e-006 ]
7604 : [ 3.67938e-006 ]
7605 : [ 3.64571e-006 ]
7606 : [ 4.00064e-006 ]
7607 : [ 3.78234e-006 ]
7608 : [ 3.8058e-006  ]
7609 : [ 3.97522e-006 ]
7610 : [ 3.7828e-006  ]
7611 : [ 3.68579e-006 ]
7612 : [ 3.59786e-006 ]
7613 : [ 3.68125e-006 ]
7614 : [ 3.72724e-006 ]
7615 : [ 3.68761e-006 ]
7616 : [ 3.80252e-006 ]
7617 : [ 3.94882e-006 ]
7618 : [ 3.72687e-006 ]
7619 : [ 3.80438e-006 ]
7620 : [ 3.74855e-006 ]
7621 : [ 3.85115e-006 ]
7622 : [ 3.68977e-006 ]
7623 : [ 3.74503e-006 ]
7624 : [ 3.67528e-006 ]
7625 : [ 3.80726e-006 ]
7626 : [ 3.61089e-006 ]
7627 : [ 3.95598e-006 ]
7628 : [ 3.76232e-006 ]
7629 : [ 3.7187e-006  ]
7630 : [ 4.00045e-006 ]
7631 : [ 3.79589e-006 ]
7632 : [ 3.707e-006   ]
7633 : [ 3.59851e-006 ]
7634 : [ 3.87e-006    ]
7635 : [ 3.77775e-006 ]
7636 : [ 3.69692e-006 ]
7637 : [ 3.68462e-006 ]
7638 : [ 3.8627e-006  ]
7639 : [ 3.84224e-006 ]
7640 : [ 3.64076e-006 ]
7641 : [ 4.0128e-006  ]
7642 : [ 3.78527e-006 ]
7643 : [ 3.89841e-006 ]
7644 : [ 3.72995e-006 ]
7645 : [ 3.81241e-006 ]
7646 : [ 3.91498e-006 ]
7647 : [ 3.58064e-006 ]
7648 : [ 3.57117e-006 ]
7649 : [ 3.63572e-006 ]
7650 : [ 3.75194e-006 ]
7651 : [ 3.57623e-006 ]
7652 : [ 3.80476e-006 ]
7653 : [ 3.77246e-006 ]
7654 : [ 3.78192e-006 ]
7655 : [ 3.65834e-006 ]
7656 : [ 3.93292e-006 ]
7657 : [ 3.6375e-006  ]
7658 : [ 3.55645e-006 ]
7659 : [ 3.74917e-006 ]
7660 : [ 3.8912e-006  ]
7661 : [ 3.56395e-006 ]
7662 : [ 3.7225e-006  ]
7663 : [ 3.72598e-006 ]
7664 : [ 3.89467e-006 ]
7665 : [ 3.95691e-006 ]
7666 : [ 3.63047e-006 ]
7667 : [ 3.88e-006    ]
7668 : [ 3.48683e-006 ]
7669 : [ 3.56336e-006 ]
7670 : [ 4.01798e-006 ]
7671 : [ 3.77484e-006 ]
7672 : [ 3.88356e-006 ]
7673 : [ 3.88562e-006 ]
7674 : [ 3.86916e-006 ]
7675 : [ 3.70015e-006 ]
7676 : [ 3.63361e-006 ]
7677 : [ 3.90439e-006 ]
7678 : [ 3.60882e-006 ]
7679 : [ 3.4919e-006  ]
7680 : [ 3.69894e-006 ]
7681 : [ 3.80003e-006 ]
7682 : [ 3.74712e-006 ]
7683 : [ 3.65212e-006 ]
7684 : [ 3.66192e-006 ]
7685 : [ 3.66645e-006 ]
7686 : [ 3.88983e-006 ]
7687 : [ 3.95722e-006 ]
7688 : [ 3.87875e-006 ]
7689 : [ 3.91778e-006 ]
7690 : [ 3.59331e-006 ]
7691 : [ 3.72704e-006 ]
7692 : [ 3.69899e-006 ]
7693 : [ 3.7677e-006  ]
7694 : [ 3.84944e-006 ]
7695 : [ 3.74379e-006 ]
7696 : [ 3.72679e-006 ]
7697 : [ 3.63916e-006 ]
7698 : [ 3.56984e-006 ]
7699 : [ 3.91387e-006 ]
7700 : [ 3.59588e-006 ]
7701 : [ 3.5284e-006  ]
7702 : [ 3.71172e-006 ]
7703 : [ 3.89469e-006 ]
7704 : [ 3.75384e-006 ]
7705 : [ 3.65992e-006 ]
7706 : [ 3.74719e-006 ]
7707 : [ 3.82066e-006 ]
7708 : [ 3.90404e-006 ]
7709 : [ 3.74569e-006 ]
7710 : [ 3.62157e-006 ]
7711 : [ 3.56589e-006 ]
7712 : [ 3.70285e-006 ]
7713 : [ 3.61933e-006 ]
7714 : [ 3.90928e-006 ]
7715 : [ 3.67081e-006 ]
7716 : [ 3.8585e-006  ]
7717 : [ 3.92813e-006 ]
7718 : [ 3.83184e-006 ]
7719 : [ 3.64378e-006 ]
7720 : [ 3.72222e-006 ]
7721 : [ 3.60968e-006 ]
7722 : [ 4.01986e-006 ]
7723 : [ 3.54245e-006 ]
7724 : [ 3.71508e-006 ]
7725 : [ 4.05436e-006 ]
7726 : [ 3.90178e-006 ]
7727 : [ 3.59957e-006 ]
7728 : [ 3.92924e-006 ]
7729 : [ 3.80989e-006 ]
7730 : [ 3.89463e-006 ]
7731 : [ 3.7312e-006  ]
7732 : [ 3.7674e-006  ]
7733 : [ 3.74979e-006 ]
7734 : [ 3.65467e-006 ]
7735 : [ 3.65128e-006 ]
7736 : [ 3.84268e-006 ]
7737 : [ 4.01776e-006 ]
7738 : [ 3.93945e-006 ]
7739 : [ 3.74072e-006 ]
7740 : [ 3.8955e-006  ]
7741 : [ 3.68236e-006 ]
7742 : [ 3.80142e-006 ]
7743 : [ 3.85804e-006 ]
7744 : [ 3.67048e-006 ]
7745 : [ 3.95065e-006 ]
7746 : [ 3.89798e-006 ]
7747 : [ 4.02289e-006 ]
7748 : [ 3.67418e-006 ]
7749 : [ 3.90829e-006 ]
7750 : [ 3.96231e-006 ]
7751 : [ 3.96137e-006 ]
7752 : [ 3.93442e-006 ]
7753 : [ 3.80092e-006 ]
7754 : [ 3.573e-006   ]
7755 : [ 3.80033e-006 ]
7756 : [ 3.72248e-006 ]
7757 : [ 3.68258e-006 ]
7758 : [ 3.88842e-006 ]
7759 : [ 3.80515e-006 ]
7760 : [ 3.79078e-006 ]
7761 : [ 3.83995e-006 ]
7762 : [ 3.95628e-006 ]
7763 : [ 3.90988e-006 ]
7764 : [ 3.49128e-006 ]
7765 : [ 3.70838e-006 ]
7766 : [ 3.51292e-006 ]
7767 : [ 3.84901e-006 ]
7768 : [ 3.8971e-006  ]
7769 : [ 3.67306e-006 ]
7770 : [ 3.51874e-006 ]
7771 : [ 3.68109e-006 ]
7772 : [ 3.65517e-006 ]
7773 : [ 3.64506e-006 ]
7774 : [ 3.57471e-006 ]
7775 : [ 3.74625e-006 ]
7776 : [ 3.83653e-006 ]
7777 : [ 3.72885e-006 ]
7778 : [ 3.74462e-006 ]
7779 : [ 3.63717e-006 ]
7780 : [ 3.62184e-006 ]
7781 : [ 3.8043e-006  ]
7782 : [ 3.63277e-006 ]
7783 : [ 3.77677e-006 ]
7784 : [ 3.81171e-006 ]
7785 : [ 3.48812e-006 ]
7786 : [ 3.56716e-006 ]
7787 : [ 3.82625e-006 ]
7788 : [ 3.95604e-006 ]
7789 : [ 3.70784e-006 ]
7790 : [ 3.73706e-006 ]
7791 : [ 3.72763e-006 ]
7792 : [ 3.95816e-006 ]
7793 : [ 3.99855e-006 ]
7794 : [ 3.7851e-006  ]
7795 : [ 3.95713e-006 ]
7796 : [ 3.73262e-006 ]
7797 : [ 3.68059e-006 ]
7798 : [ 3.68611e-006 ]
7799 : [ 3.90386e-006 ]
7800 : [ 3.88592e-006 ]
7801 : [ 3.97345e-006 ]
7802 : [ 3.77379e-006 ]
7803 : [ 3.82659e-006 ]
7804 : [ 3.68013e-006 ]
7805 : [ 3.71324e-006 ]
7806 : [ 3.59982e-006 ]
7807 : [ 3.56948e-006 ]
7808 : [ 3.93947e-006 ]
7809 : [ 3.70072e-006 ]
7810 : [ 3.8464e-006  ]
7811 : [ 3.82285e-006 ]
7812 : [ 3.91051e-006 ]
7813 : [ 3.66347e-006 ]
7814 : [ 3.92739e-006 ]
7815 : [ 3.81154e-006 ]
7816 : [ 3.80942e-006 ]
7817 : [ 3.60809e-006 ]
7818 : [ 3.98794e-006 ]
7819 : [ 3.61447e-006 ]
7820 : [ 3.71498e-006 ]
7821 : [ 3.98167e-006 ]
7822 : [ 3.71908e-006 ]
7823 : [ 3.92751e-006 ]
7824 : [ 3.85218e-006 ]
7825 : [ 3.65586e-006 ]
7826 : [ 3.76722e-006 ]
7827 : [ 3.90697e-006 ]
7828 : [ 3.82299e-006 ]
7829 : [ 3.8758e-006  ]
7830 : [ 3.72524e-006 ]
7831 : [ 4.05615e-006 ]
7832 : [ 3.71008e-006 ]
7833 : [ 3.83461e-006 ]
7834 : [ 3.71413e-006 ]
7835 : [ 3.68791e-006 ]
7836 : [ 3.89051e-006 ]
7837 : [ 3.89327e-006 ]
7838 : [ 3.78131e-006 ]
7839 : [ 3.70613e-006 ]
7840 : [ 3.83831e-006 ]
7841 : [ 3.90916e-006 ]
7842 : [ 3.94504e-006 ]
7843 : [ 3.76111e-006 ]
7844 : [ 3.53882e-006 ]
7845 : [ 3.72763e-006 ]
7846 : [ 3.80058e-006 ]
7847 : [ 3.95788e-006 ]
7848 : [ 3.92442e-006 ]
7849 : [ 3.84441e-006 ]
7850 : [ 3.7657e-006  ]
7851 : [ 3.56481e-006 ]
7852 : [ 3.75315e-006 ]
7853 : [ 3.88971e-006 ]
7854 : [ 3.68791e-006 ]
7855 : [ 3.79111e-006 ]
7856 : [ 3.94286e-006 ]
7857 : [ 4.016e-006   ]
7858 : [ 3.81426e-006 ]
7859 : [ 3.85288e-006 ]
7860 : [ 3.62631e-006 ]
7861 : [ 3.64376e-006 ]
7862 : [ 3.76298e-006 ]
7863 : [ 3.83425e-006 ]
7864 : [ 3.89143e-006 ]
7865 : [ 3.9292e-006  ]
7866 : [ 3.80586e-006 ]
7867 : [ 4.03251e-006 ]
7868 : [ 3.75064e-006 ]
7869 : [ 3.71622e-006 ]
7870 : [ 3.78433e-006 ]
7871 : [ 3.71279e-006 ]
7872 : [ 3.7589e-006  ]
7873 : [ 3.63185e-006 ]
7874 : [ 3.85986e-006 ]
7875 : [ 3.74685e-006 ]
7876 : [ 3.97787e-006 ]
7877 : [ 3.72364e-006 ]
7878 : [ 3.98647e-006 ]
7879 : [ 3.85393e-006 ]
7880 : [ 3.72689e-006 ]
7881 : [ 3.73823e-006 ]
7882 : [ 3.58995e-006 ]
7883 : [ 3.90165e-006 ]
7884 : [ 3.97068e-006 ]
7885 : [ 3.7739e-006  ]
7886 : [ 3.55908e-006 ]
7887 : [ 3.6086e-006  ]
7888 : [ 3.95414e-006 ]
7889 : [ 3.68687e-006 ]
7890 : [ 3.8723e-006  ]
7891 : [ 3.71533e-006 ]
7892 : [ 3.81681e-006 ]
7893 : [ 4.05849e-006 ]
7894 : [ 3.79451e-006 ]
7895 : [ 3.92496e-006 ]
7896 : [ 3.55263e-006 ]
7897 : [ 3.96666e-006 ]
7898 : [ 3.7317e-006  ]
7899 : [ 3.89891e-006 ]
7900 : [ 3.89756e-006 ]
7901 : [ 3.7851e-006  ]
7902 : [ 3.77337e-006 ]
7903 : [ 3.78358e-006 ]
7904 : [ 3.8797e-006  ]
7905 : [ 3.75432e-006 ]
7906 : [ 3.75697e-006 ]
7907 : [ 3.78635e-006 ]
7908 : [ 3.58926e-006 ]
7909 : [ 4.03425e-006 ]
7910 : [ 3.93318e-006 ]
7911 : [ 3.81002e-006 ]
7912 : [ 3.64148e-006 ]
7913 : [ 3.77129e-006 ]
7914 : [ 3.93197e-006 ]
7915 : [ 3.82443e-006 ]
7916 : [ 3.69234e-006 ]
7917 : [ 3.74665e-006 ]
7918 : [ 3.6506e-006  ]
7919 : [ 3.85952e-006 ]
7920 : [ 3.54511e-006 ]
7921 : [ 3.97341e-006 ]
7922 : [ 4.06048e-006 ]
7923 : [ 3.88731e-006 ]
7924 : [ 3.54217e-006 ]
7925 : [ 3.65769e-006 ]
7926 : [ 3.73441e-006 ]
7927 : [ 3.60258e-006 ]
7928 : [ 3.91165e-006 ]
7929 : [ 3.67457e-006 ]
7930 : [ 3.78582e-006 ]
7931 : [ 3.75229e-006 ]
7932 : [ 3.73608e-006 ]
7933 : [ 3.89555e-006 ]
7934 : [ 3.91758e-006 ]
7935 : [ 3.82303e-006 ]
7936 : [ 3.69007e-006 ]
7937 : [ 3.88402e-006 ]
7938 : [ 3.79352e-006 ]
7939 : [ 3.82343e-006 ]
7940 : [ 3.68883e-006 ]
7941 : [ 3.77473e-006 ]
7942 : [ 3.75063e-006 ]
7943 : [ 3.91541e-006 ]
7944 : [ 3.75722e-006 ]
7945 : [ 3.84401e-006 ]
7946 : [ 3.86039e-006 ]
7947 : [ 3.80472e-006 ]
7948 : [ 3.96459e-006 ]
7949 : [ 3.81772e-006 ]
7950 : [ 3.96818e-006 ]
7951 : [ 3.84928e-006 ]
7952 : [ 3.89893e-006 ]
7953 : [ 3.64961e-006 ]
7954 : [ 3.61838e-006 ]
7955 : [ 3.73702e-006 ]
7956 : [ 4.03102e-006 ]
7957 : [ 3.93221e-006 ]
7958 : [ 3.73106e-006 ]
7959 : [ 3.74845e-006 ]
7960 : [ 3.59859e-006 ]
7961 : [ 3.83735e-006 ]
7962 : [ 3.93039e-006 ]
7963 : [ 3.89406e-006 ]
7964 : [ 3.91031e-006 ]
7965 : [ 3.70811e-006 ]
7966 : [ 3.5937e-006  ]
7967 : [ 3.84356e-006 ]
7968 : [ 3.74739e-006 ]
7969 : [ 3.68724e-006 ]
7970 : [ 3.93468e-006 ]
7971 : [ 3.72668e-006 ]
7972 : [ 3.80812e-006 ]
7973 : [ 3.88215e-006 ]
7974 : [ 3.4884e-006  ]
7975 : [ 3.88266e-006 ]
7976 : [ 3.79329e-006 ]
7977 : [ 3.81686e-006 ]
7978 : [ 3.70587e-006 ]
7979 : [ 3.69871e-006 ]
7980 : [ 3.9848e-006  ]
7981 : [ 3.96759e-006 ]
7982 : [ 3.70816e-006 ]
7983 : [ 3.7105e-006  ]
7984 : [ 4.05324e-006 ]
7985 : [ 3.69905e-006 ]
7986 : [ 3.72572e-006 ]
7987 : [ 3.48559e-006 ]
7988 : [ 3.81682e-006 ]
7989 : [ 3.92492e-006 ]
7990 : [ 3.92127e-006 ]
7991 : [ 3.81242e-006 ]
7992 : [ 3.95736e-006 ]
7993 : [ 3.92129e-006 ]
7994 : [ 3.88101e-006 ]
7995 : [ 3.69787e-006 ]
7996 : [ 3.75452e-006 ]
7997 : [ 3.77848e-006 ]
7998 : [ 3.67831e-006 ]
7999 : [ 3.67091e-006 ]
8000 : [ 3.80706e-006 ]
8001 : [ 4.05462e-006 ]
8002 : [ 3.73907e-006 ]
8003 : [ 3.839e-006   ]
8004 : [ 3.91971e-006 ]
8005 : [ 3.70143e-006 ]
8006 : [ 3.76916e-006 ]
8007 : [ 3.80288e-006 ]
8008 : [ 3.67944e-006 ]
8009 : [ 3.9119e-006  ]
8010 : [ 3.80957e-006 ]
8011 : [ 3.62403e-006 ]
8012 : [ 3.89609e-006 ]
8013 : [ 3.73734e-006 ]
8014 : [ 3.74832e-006 ]
8015 : [ 3.95519e-006 ]
8016 : [ 3.71904e-006 ]
8017 : [ 3.83757e-006 ]
8018 : [ 3.95621e-006 ]
8019 : [ 3.82768e-006 ]
8020 : [ 3.79794e-006 ]
8021 : [ 3.82885e-006 ]
8022 : [ 3.726e-006   ]
8023 : [ 3.67937e-006 ]
8024 : [ 3.89104e-006 ]
8025 : [ 3.91956e-006 ]
8026 : [ 3.66666e-006 ]
8027 : [ 3.75363e-006 ]
8028 : [ 3.9811e-006  ]
8029 : [ 3.62842e-006 ]
8030 : [ 3.58975e-006 ]
8031 : [ 3.87845e-006 ]
8032 : [ 3.99835e-006 ]
8033 : [ 3.9378e-006  ]
8034 : [ 3.71154e-006 ]
8035 : [ 3.72963e-006 ]
8036 : [ 3.77315e-006 ]
8037 : [ 3.74988e-006 ]
8038 : [ 3.78775e-006 ]
8039 : [ 3.96828e-006 ]
8040 : [ 3.74712e-006 ]
8041 : [ 3.73141e-006 ]
8042 : [ 3.71286e-006 ]
8043 : [ 3.85356e-006 ]
8044 : [ 3.75786e-006 ]
8045 : [ 4.02604e-006 ]
8046 : [ 3.87801e-006 ]
8047 : [ 3.75898e-006 ]
8048 : [ 3.84693e-006 ]
8049 : [ 3.59913e-006 ]
8050 : [ 3.76272e-006 ]
8051 : [ 3.87879e-006 ]
8052 : [ 3.735e-006   ]
8053 : [ 3.56392e-006 ]
8054 : [ 3.95061e-006 ]
8055 : [ 4.03293e-006 ]
8056 : [ 3.7074e-006  ]
8057 : [ 3.8549e-006  ]
8058 : [ 3.76193e-006 ]
8059 : [ 3.96399e-006 ]
8060 : [ 3.71191e-006 ]
8061 : [ 3.76343e-006 ]
8062 : [ 3.72943e-006 ]
8063 : [ 3.61484e-006 ]
8064 : [ 3.7986e-006  ]
8065 : [ 3.87385e-006 ]
8066 : [ 3.69499e-006 ]
8067 : [ 3.57987e-006 ]
8068 : [ 3.73693e-006 ]
8069 : [ 3.83254e-006 ]
8070 : [ 3.5919e-006  ]
8071 : [ 3.67423e-006 ]
8072 : [ 3.79297e-006 ]
8073 : [ 3.69461e-006 ]
8074 : [ 3.98117e-006 ]
8075 : [ 3.96359e-006 ]
8076 : [ 3.9597e-006  ]
8077 : [ 3.78609e-006 ]
8078 : [ 4.01407e-006 ]
8079 : [ 3.92119e-006 ]
8080 : [ 3.81006e-006 ]
8081 : [ 3.70974e-006 ]
8082 : [ 3.67333e-006 ]
8083 : [ 3.84375e-006 ]
8084 : [ 3.66223e-006 ]
8085 : [ 3.94662e-006 ]
8086 : [ 3.76994e-006 ]
8087 : [ 3.9358e-006  ]
8088 : [ 3.89111e-006 ]
8089 : [ 3.82228e-006 ]
8090 : [ 3.84893e-006 ]
8091 : [ 3.72191e-006 ]
8092 : [ 3.85589e-006 ]
8093 : [ 3.63259e-006 ]
8094 : [ 3.62496e-006 ]
8095 : [ 3.6868e-006  ]
8096 : [ 3.62042e-006 ]
8097 : [ 3.88215e-006 ]
8098 : [ 3.77503e-006 ]
8099 : [ 3.72701e-006 ]
8100 : [ 3.60783e-006 ]
8101 : [ 3.67185e-006 ]
8102 : [ 3.6736e-006  ]
8103 : [ 3.8717e-006  ]
8104 : [ 3.79728e-006 ]
8105 : [ 3.86202e-006 ]
8106 : [ 3.67583e-006 ]
8107 : [ 3.73193e-006 ]
8108 : [ 3.50495e-006 ]
8109 : [ 3.64356e-006 ]
8110 : [ 3.97292e-006 ]
8111 : [ 3.63422e-006 ]
8112 : [ 3.95015e-006 ]
8113 : [ 3.95725e-006 ]
8114 : [ 3.76806e-006 ]
8115 : [ 3.96369e-006 ]
8116 : [ 3.82104e-006 ]
8117 : [ 3.73878e-006 ]
8118 : [ 3.84515e-006 ]
8119 : [ 3.94537e-006 ]
8120 : [ 3.7441e-006  ]
8121 : [ 3.66008e-006 ]
8122 : [ 3.70973e-006 ]
8123 : [ 3.66416e-006 ]
8124 : [ 3.84744e-006 ]
8125 : [ 3.78194e-006 ]
8126 : [ 3.81371e-006 ]
8127 : [ 3.57468e-006 ]
8128 : [ 3.82091e-006 ]
8129 : [ 3.73708e-006 ]
8130 : [ 3.71592e-006 ]
8131 : [ 3.98351e-006 ]
8132 : [ 3.66537e-006 ]
8133 : [ 3.61004e-006 ]
8134 : [ 3.79998e-006 ]
8135 : [ 3.8464e-006  ]
8136 : [ 3.77341e-006 ]
8137 : [ 3.96217e-006 ]
8138 : [ 3.70821e-006 ]
8139 : [ 3.95717e-006 ]
8140 : [ 3.93257e-006 ]
8141 : [ 3.73127e-006 ]
8142 : [ 3.69944e-006 ]
8143 : [ 3.68118e-006 ]
8144 : [ 3.63902e-006 ]
8145 : [ 3.96904e-006 ]
8146 : [ 3.6337e-006  ]
8147 : [ 3.55968e-006 ]
8148 : [ 3.66917e-006 ]
8149 : [ 3.87938e-006 ]
8150 : [ 3.70577e-006 ]
8151 : [ 3.65469e-006 ]
8152 : [ 3.81075e-006 ]
8153 : [ 3.97102e-006 ]
8154 : [ 3.74849e-006 ]
8155 : [ 3.55433e-006 ]
8156 : [ 3.86872e-006 ]
8157 : [ 3.77221e-006 ]
8158 : [ 3.86649e-006 ]
8159 : [ 3.78323e-006 ]
8160 : [ 3.95689e-006 ]
8161 : [ 3.75888e-006 ]
8162 : [ 3.67142e-006 ]
8163 : [ 3.84762e-006 ]
8164 : [ 3.73689e-006 ]
8165 : [ 3.8328e-006  ]
8166 : [ 3.94285e-006 ]
8167 : [ 3.86959e-006 ]
8168 : [ 3.80025e-006 ]
8169 : [ 3.80538e-006 ]
8170 : [ 3.62185e-006 ]
8171 : [ 3.78558e-006 ]
8172 : [ 3.68507e-006 ]
8173 : [ 3.61069e-006 ]
8174 : [ 3.777e-006   ]
8175 : [ 3.57914e-006 ]
8176 : [ 3.65242e-006 ]
8177 : [ 3.88911e-006 ]
8178 : [ 3.83966e-006 ]
8179 : [ 3.73228e-006 ]
8180 : [ 3.85973e-006 ]
8181 : [ 3.68815e-006 ]
8182 : [ 3.53884e-006 ]
8183 : [ 3.68516e-006 ]
8184 : [ 3.90347e-006 ]
8185 : [ 3.83797e-006 ]
8186 : [ 3.77198e-006 ]
8187 : [ 4.01018e-006 ]
8188 : [ 3.77121e-006 ]
8189 : [ 3.7206e-006  ]
8190 : [ 3.58726e-006 ]
8191 : [ 3.96412e-006 ]
8192 : [ 3.98632e-006 ]
8193 : [ 3.67542e-006 ]
8194 : [ 3.71761e-006 ]
8195 : [ 3.72928e-006 ]
8196 : [ 3.79008e-006 ]
8197 : [ 3.77232e-006 ]
8198 : [ 3.78496e-006 ]
8199 : [ 3.78862e-006 ]
8200 : [ 3.64344e-006 ]
8201 : [ 3.72021e-006 ]
8202 : [ 3.62231e-006 ]
8203 : [ 3.6719e-006  ]
8204 : [ 3.59807e-006 ]
8205 : [ 3.93226e-006 ]
8206 : [ 3.87372e-006 ]
8207 : [ 3.7883e-006  ]
8208 : [ 3.7791e-006  ]
8209 : [ 3.63545e-006 ]
8210 : [ 3.98181e-006 ]
8211 : [ 3.84355e-006 ]
8212 : [ 3.74934e-006 ]
8213 : [ 4.00173e-006 ]
8214 : [ 3.98915e-006 ]
8215 : [ 3.65896e-006 ]
8216 : [ 3.77972e-006 ]
8217 : [ 3.87328e-006 ]
8218 : [ 3.98979e-006 ]
8219 : [ 3.60225e-006 ]
8220 : [ 3.9111e-006  ]
8221 : [ 3.6503e-006  ]
8222 : [ 3.99753e-006 ]
8223 : [ 3.93053e-006 ]
8224 : [ 3.75448e-006 ]
8225 : [ 3.89777e-006 ]
8226 : [ 3.71459e-006 ]
8227 : [ 3.74245e-006 ]
8228 : [ 4.00661e-006 ]
8229 : [ 3.93205e-006 ]
8230 : [ 3.81144e-006 ]
8231 : [ 3.86894e-006 ]
8232 : [ 3.94613e-006 ]
8233 : [ 3.83892e-006 ]
8234 : [ 4.03555e-006 ]
8235 : [ 3.74501e-006 ]
8236 : [ 3.66044e-006 ]
8237 : [ 3.77225e-006 ]
8238 : [ 3.72395e-006 ]
8239 : [ 3.59868e-006 ]
8240 : [ 3.79062e-006 ]
8241 : [ 3.79161e-006 ]
8242 : [ 3.87211e-006 ]
8243 : [ 3.66795e-006 ]
8244 : [ 3.69532e-006 ]
8245 : [ 3.71007e-006 ]
8246 : [ 3.95834e-006 ]
8247 : [ 3.80307e-006 ]
8248 : [ 3.65173e-006 ]
8249 : [ 3.83521e-006 ]
8250 : [ 3.80066e-006 ]
8251 : [ 4.00189e-006 ]
8252 : [ 3.76658e-006 ]
8253 : [ 3.92627e-006 ]
8254 : [ 3.7604e-006  ]
8255 : [ 3.76304e-006 ]
8256 : [ 3.7666e-006  ]
8257 : [ 3.73903e-006 ]
8258 : [ 4.05757e-006 ]
8259 : [ 3.60099e-006 ]
8260 : [ 3.90853e-006 ]
8261 : [ 3.55512e-006 ]
8262 : [ 3.73046e-006 ]
8263 : [ 3.67238e-006 ]
8264 : [ 3.61893e-006 ]
8265 : [ 3.47403e-006 ]
8266 : [ 4.04738e-006 ]
8267 : [ 3.58403e-006 ]
8268 : [ 3.91291e-006 ]
8269 : [ 3.6342e-006  ]
8270 : [ 3.80894e-006 ]
8271 : [ 3.91273e-006 ]
8272 : [ 3.89403e-006 ]
8273 : [ 3.62845e-006 ]
8274 : [ 3.64496e-006 ]
8275 : [ 3.80679e-006 ]
8276 : [ 3.86902e-006 ]
8277 : [ 3.81552e-006 ]
8278 : [ 3.59905e-006 ]
8279 : [ 3.81314e-006 ]
8280 : [ 3.81244e-006 ]
8281 : [ 3.62559e-006 ]
8282 : [ 3.94811e-006 ]
8283 : [ 3.68801e-006 ]
8284 : [ 3.81152e-006 ]
8285 : [ 3.48774e-006 ]
8286 : [ 3.77293e-006 ]
8287 : [ 3.71685e-006 ]
8288 : [ 3.56157e-006 ]
8289 : [ 3.75473e-006 ]
8290 : [ 3.55983e-006 ]
8291 : [ 3.53415e-006 ]
8292 : [ 3.70211e-006 ]
8293 : [ 3.81011e-006 ]
8294 : [ 3.51468e-006 ]
8295 : [ 3.93476e-006 ]
8296 : [ 3.92086e-006 ]
8297 : [ 3.71879e-006 ]
8298 : [ 3.82671e-006 ]
8299 : [ 3.73132e-006 ]
8300 : [ 3.61601e-006 ]
8301 : [ 3.84068e-006 ]
8302 : [ 3.79188e-006 ]
8303 : [ 3.72834e-006 ]
8304 : [ 4.04194e-006 ]
8305 : [ 3.65861e-006 ]
8306 : [ 3.68203e-006 ]
8307 : [ 3.74203e-006 ]
8308 : [ 3.8888e-006  ]
8309 : [ 3.71557e-006 ]
8310 : [ 3.5468e-006  ]
8311 : [ 3.79959e-006 ]
8312 : [ 3.55418e-006 ]
8313 : [ 3.84922e-006 ]
8314 : [ 3.94884e-006 ]
8315 : [ 3.63885e-006 ]
8316 : [ 3.67738e-006 ]
8317 : [ 3.8819e-006  ]
8318 : [ 3.6821e-006  ]
8319 : [ 3.68913e-006 ]
8320 : [ 3.92699e-006 ]
8321 : [ 3.66378e-006 ]
8322 : [ 3.80341e-006 ]
8323 : [ 4.00055e-006 ]
8324 : [ 3.84048e-006 ]
8325 : [ 3.74057e-006 ]
8326 : [ 3.90257e-006 ]
8327 : [ 3.795e-006   ]
8328 : [ 3.79514e-006 ]
8329 : [ 3.77628e-006 ]
8330 : [ 3.80054e-006 ]
8331 : [ 3.80474e-006 ]
8332 : [ 3.89345e-006 ]
8333 : [ 4.0383e-006  ]
8334 : [ 3.97312e-006 ]
8335 : [ 3.68139e-006 ]
8336 : [ 3.90299e-006 ]
8337 : [ 3.85239e-006 ]
8338 : [ 3.85517e-006 ]
8339 : [ 3.80821e-006 ]
8340 : [ 3.66347e-006 ]
8341 : [ 3.81964e-006 ]
8342 : [ 3.93727e-006 ]
8343 : [ 3.76791e-006 ]
8344 : [ 3.72268e-006 ]
8345 : [ 3.74626e-006 ]
8346 : [ 3.72797e-006 ]
8347 : [ 3.92125e-006 ]
8348 : [ 3.85371e-006 ]
8349 : [ 3.71586e-006 ]
8350 : [ 3.60262e-006 ]
8351 : [ 4.04379e-006 ]
8352 : [ 3.82289e-006 ]
8353 : [ 3.601e-006   ]
8354 : [ 3.52125e-006 ]
8355 : [ 3.81003e-006 ]
8356 : [ 3.65794e-006 ]
8357 : [ 3.48809e-006 ]
8358 : [ 3.62212e-006 ]
8359 : [ 3.96458e-006 ]
8360 : [ 3.76664e-006 ]
8361 : [ 3.89492e-006 ]
8362 : [ 3.85933e-006 ]
8363 : [ 3.89196e-006 ]
8364 : [ 3.88796e-006 ]
8365 : [ 3.79447e-006 ]
8366 : [ 3.7593e-006  ]
8367 : [ 3.9049e-006  ]
8368 : [ 3.63424e-006 ]
8369 : [ 3.79496e-006 ]
8370 : [ 3.95334e-006 ]
8371 : [ 3.66815e-006 ]
8372 : [ 3.96247e-006 ]
8373 : [ 3.7962e-006  ]
8374 : [ 3.9943e-006  ]
8375 : [ 3.64726e-006 ]
8376 : [ 3.83657e-006 ]
8377 : [ 3.77289e-006 ]
8378 : [ 3.65406e-006 ]
8379 : [ 4.07233e-006 ]
8380 : [ 3.74588e-006 ]
8381 : [ 4.01483e-006 ]
8382 : [ 3.82673e-006 ]
8383 : [ 3.69672e-006 ]
8384 : [ 3.86887e-006 ]
8385 : [ 3.68476e-006 ]
8386 : [ 3.72916e-006 ]
8387 : [ 3.82402e-006 ]
8388 : [ 3.81971e-006 ]
8389 : [ 3.73083e-006 ]
8390 : [ 3.63851e-006 ]
8391 : [ 3.8107e-006  ]
8392 : [ 3.73381e-006 ]
8393 : [ 3.87437e-006 ]
8394 : [ 3.86176e-006 ]
8395 : [ 3.73401e-006 ]
8396 : [ 3.89934e-006 ]
8397 : [ 3.8649e-006  ]
8398 : [ 3.70725e-006 ]
8399 : [ 3.75192e-006 ]
8400 : [ 3.74552e-006 ]
8401 : [ 3.98037e-006 ]
8402 : [ 3.81989e-006 ]
8403 : [ 3.74143e-006 ]
8404 : [ 3.72824e-006 ]
8405 : [ 3.80849e-006 ]
8406 : [ 3.9314e-006  ]
8407 : [ 3.62571e-006 ]
8408 : [ 3.70841e-006 ]
8409 : [ 3.91521e-006 ]
8410 : [ 3.56215e-006 ]
8411 : [ 3.96388e-006 ]
8412 : [ 3.68401e-006 ]
8413 : [ 3.81887e-006 ]
8414 : [ 3.82412e-006 ]
8415 : [ 3.6072e-006  ]
8416 : [ 3.70984e-006 ]
8417 : [ 3.66134e-006 ]
8418 : [ 3.85218e-006 ]
8419 : [ 3.94071e-006 ]
8420 : [ 3.96205e-006 ]
8421 : [ 3.6922e-006  ]
8422 : [ 3.8778e-006  ]
8423 : [ 3.83698e-006 ]
8424 : [ 3.64153e-006 ]
8425 : [ 3.7328e-006  ]
8426 : [ 3.77191e-006 ]
8427 : [ 3.90563e-006 ]
8428 : [ 3.85182e-006 ]
8429 : [ 3.62517e-006 ]
8430 : [ 3.86741e-006 ]
8431 : [ 3.88389e-006 ]
8432 : [ 3.73198e-006 ]
8433 : [ 3.93805e-006 ]
8434 : [ 3.71749e-006 ]
8435 : [ 3.92375e-006 ]
8436 : [ 3.81388e-006 ]
8437 : [ 3.83341e-006 ]
8438 : [ 3.60118e-006 ]
8439 : [ 3.69955e-006 ]
8440 : [ 3.97995e-006 ]
8441 : [ 3.69735e-006 ]
8442 : [ 3.71583e-006 ]
8443 : [ 3.9043e-006  ]
8444 : [ 3.72669e-006 ]
8445 : [ 3.70738e-006 ]
8446 : [ 3.62509e-006 ]
8447 : [ 3.89519e-006 ]
8448 : [ 4.06031e-006 ]
8449 : [ 3.8228e-006  ]
8450 : [ 3.5667e-006  ]
8451 : [ 3.88723e-006 ]
8452 : [ 3.79627e-006 ]
8453 : [ 3.7147e-006  ]
8454 : [ 3.93526e-006 ]
8455 : [ 3.78634e-006 ]
8456 : [ 3.62354e-006 ]
8457 : [ 3.62079e-006 ]
8458 : [ 3.74806e-006 ]
8459 : [ 3.66863e-006 ]
8460 : [ 3.80169e-006 ]
8461 : [ 3.97837e-006 ]
8462 : [ 3.84614e-006 ]
8463 : [ 3.85774e-006 ]
8464 : [ 3.96245e-006 ]
8465 : [ 4.06862e-006 ]
8466 : [ 3.80064e-006 ]
8467 : [ 3.84806e-006 ]
8468 : [ 3.92107e-006 ]
8469 : [ 3.95349e-006 ]
8470 : [ 3.65387e-006 ]
8471 : [ 3.86241e-006 ]
8472 : [ 3.61844e-006 ]
8473 : [ 3.80179e-006 ]
8474 : [ 3.55379e-006 ]
8475 : [ 3.88092e-006 ]
8476 : [ 3.97369e-006 ]
8477 : [ 3.99927e-006 ]
8478 : [ 3.72984e-006 ]
8479 : [ 3.81816e-006 ]
8480 : [ 3.94654e-006 ]
8481 : [ 3.84772e-006 ]
8482 : [ 3.90915e-006 ]
8483 : [ 3.83058e-006 ]
8484 : [ 3.77551e-006 ]
8485 : [ 3.93633e-006 ]
8486 : [ 3.87647e-006 ]
8487 : [ 4.02686e-006 ]
8488 : [ 3.70534e-006 ]
8489 : [ 3.71643e-006 ]
8490 : [ 3.80602e-006 ]
8491 : [ 3.72801e-006 ]
8492 : [ 3.93299e-006 ]
8493 : [ 3.90155e-006 ]
8494 : [ 3.62935e-006 ]
8495 : [ 3.65424e-006 ]
8496 : [ 3.97827e-006 ]
8497 : [ 3.90798e-006 ]
8498 : [ 3.92733e-006 ]
8499 : [ 3.63717e-006 ]
8500 : [ 3.84765e-006 ]
8501 : [ 3.67573e-006 ]
8502 : [ 3.91827e-006 ]
8503 : [ 3.50672e-006 ]
8504 : [ 3.78722e-006 ]
8505 : [ 3.63158e-006 ]
8506 : [ 4.02517e-006 ]
8507 : [ 4.00284e-006 ]
8508 : [ 3.52879e-006 ]
8509 : [ 3.75438e-006 ]
8510 : [ 3.74644e-006 ]
8511 : [ 3.87843e-006 ]
8512 : [ 3.85545e-006 ]
8513 : [ 3.83172e-006 ]
8514 : [ 3.97208e-006 ]
8515 : [ 4.00738e-006 ]
8516 : [ 3.68704e-006 ]
8517 : [ 3.81588e-006 ]
8518 : [ 3.86813e-006 ]
8519 : [ 3.72839e-006 ]
8520 : [ 3.81264e-006 ]
8521 : [ 3.75697e-006 ]
8522 : [ 3.78049e-006 ]
8523 : [ 3.88279e-006 ]
8524 : [ 3.96717e-006 ]
8525 : [ 3.82911e-006 ]
8526 : [ 3.78709e-006 ]
8527 : [ 3.71832e-006 ]
8528 : [ 3.85615e-006 ]
8529 : [ 3.70818e-006 ]
8530 : [ 3.76301e-006 ]
8531 : [ 3.50639e-006 ]
8532 : [ 3.81727e-006 ]
8533 : [ 3.71734e-006 ]
8534 : [ 3.63478e-006 ]
8535 : [ 3.63306e-006 ]
8536 : [ 3.75534e-006 ]
8537 : [ 3.75102e-006 ]
8538 : [ 3.54301e-006 ]
8539 : [ 3.73784e-006 ]
8540 : [ 3.76178e-006 ]
8541 : [ 3.67673e-006 ]
8542 : [ 3.79985e-006 ]
8543 : [ 3.96393e-006 ]
8544 : [ 3.76287e-006 ]
8545 : [ 3.54278e-006 ]
8546 : [ 3.68282e-006 ]
8547 : [ 3.67927e-006 ]
8548 : [ 3.63814e-006 ]
8549 : [ 3.5981e-006  ]
8550 : [ 3.62407e-006 ]
8551 : [ 3.80857e-006 ]
8552 : [ 3.7498e-006  ]
8553 : [ 3.91864e-006 ]
8554 : [ 3.88839e-006 ]
8555 : [ 3.85665e-006 ]
8556 : [ 3.84168e-006 ]
8557 : [ 3.91722e-006 ]
8558 : [ 3.75352e-006 ]
8559 : [ 3.8733e-006  ]
8560 : [ 3.88053e-006 ]
8561 : [ 3.70989e-006 ]
8562 : [ 3.82338e-006 ]
8563 : [ 3.85993e-006 ]
8564 : [ 3.88707e-006 ]
8565 : [ 3.66701e-006 ]
8566 : [ 3.63163e-006 ]
8567 : [ 3.7373e-006  ]
8568 : [ 3.89037e-006 ]
8569 : [ 3.75404e-006 ]
8570 : [ 3.68617e-006 ]
8571 : [ 3.85317e-006 ]
8572 : [ 3.76721e-006 ]
8573 : [ 3.98289e-006 ]
8574 : [ 3.74614e-006 ]
8575 : [ 3.78972e-006 ]
8576 : [ 3.77194e-006 ]
8577 : [ 3.90508e-006 ]
8578 : [ 3.56884e-006 ]
8579 : [ 3.642e-006   ]
8580 : [ 3.6376e-006  ]
8581 : [ 3.62344e-006 ]
8582 : [ 3.61976e-006 ]
8583 : [ 3.59153e-006 ]
8584 : [ 3.78355e-006 ]
8585 : [ 3.69498e-006 ]
8586 : [ 3.65502e-006 ]
8587 : [ 3.61214e-006 ]
8588 : [ 3.85195e-006 ]
8589 : [ 3.74939e-006 ]
8590 : [ 3.71122e-006 ]
8591 : [ 3.80751e-006 ]
8592 : [ 3.9194e-006  ]
8593 : [ 3.80348e-006 ]
8594 : [ 3.64236e-006 ]
8595 : [ 3.82874e-006 ]
8596 : [ 3.57111e-006 ]
8597 : [ 3.79079e-006 ]
8598 : [ 3.79569e-006 ]
8599 : [ 3.85653e-006 ]
8600 : [ 3.69497e-006 ]
8601 : [ 3.89568e-006 ]
8602 : [ 3.97516e-006 ]
8603 : [ 3.76894e-006 ]
8604 : [ 3.93406e-006 ]
8605 : [ 3.56349e-006 ]
8606 : [ 3.74879e-006 ]
8607 : [ 3.60451e-006 ]
8608 : [ 3.56792e-006 ]
8609 : [ 3.85665e-006 ]
8610 : [ 3.66151e-006 ]
8611 : [ 3.59283e-006 ]
8612 : [ 3.6199e-006  ]
8613 : [ 3.58799e-006 ]
8614 : [ 3.79725e-006 ]
8615 : [ 3.70813e-006 ]
8616 : [ 3.85374e-006 ]
8617 : [ 3.88988e-006 ]
8618 : [ 3.81024e-006 ]
8619 : [ 3.69731e-006 ]
8620 : [ 3.92765e-006 ]
8621 : [ 3.68293e-006 ]
8622 : [ 3.71564e-006 ]
8623 : [ 3.90395e-006 ]
8624 : [ 3.70103e-006 ]
8625 : [ 3.91481e-006 ]
8626 : [ 3.98382e-006 ]
8627 : [ 3.62354e-006 ]
8628 : [ 3.62179e-006 ]
8629 : [ 3.70441e-006 ]
8630 : [ 3.65225e-006 ]
8631 : [ 3.71385e-006 ]
8632 : [ 3.89807e-006 ]
8633 : [ 3.6225e-006  ]
8634 : [ 3.72074e-006 ]
8635 : [ 3.98528e-006 ]
8636 : [ 3.67668e-006 ]
8637 : [ 3.63841e-006 ]
8638 : [ 3.96496e-006 ]
8639 : [ 3.7842e-006  ]
8640 : [ 4.00137e-006 ]
8641 : [ 3.9405e-006  ]
8642 : [ 3.76908e-006 ]
8643 : [ 3.98584e-006 ]
8644 : [ 3.8529e-006  ]
8645 : [ 3.74877e-006 ]
8646 : [ 3.84603e-006 ]
8647 : [ 3.80758e-006 ]
8648 : [ 3.55076e-006 ]
8649 : [ 3.85726e-006 ]
8650 : [ 3.86253e-006 ]
8651 : [ 4.01262e-006 ]
8652 : [ 3.99255e-006 ]
8653 : [ 3.83621e-006 ]
8654 : [ 3.8374e-006  ]
8655 : [ 3.71308e-006 ]
8656 : [ 3.8083e-006  ]
8657 : [ 3.65546e-006 ]
8658 : [ 3.75745e-006 ]
8659 : [ 3.97981e-006 ]
8660 : [ 3.68255e-006 ]
8661 : [ 3.99903e-006 ]
8662 : [ 3.9552e-006  ]
8663 : [ 3.91317e-006 ]
8664 : [ 3.76802e-006 ]
8665 : [ 3.93405e-006 ]
8666 : [ 3.85453e-006 ]
8667 : [ 3.8776e-006  ]
8668 : [ 3.91592e-006 ]
8669 : [ 3.71752e-006 ]
8670 : [ 3.90311e-006 ]
8671 : [ 3.88576e-006 ]
8672 : [ 3.70954e-006 ]
8673 : [ 3.64594e-006 ]
8674 : [ 3.76775e-006 ]
8675 : [ 3.77656e-006 ]
8676 : [ 3.68408e-006 ]
8677 : [ 3.83085e-006 ]
8678 : [ 3.74224e-006 ]
8679 : [ 3.7073e-006  ]
8680 : [ 3.89372e-006 ]
8681 : [ 3.78275e-006 ]
8682 : [ 3.91386e-006 ]
8683 : [ 3.61282e-006 ]
8684 : [ 3.8195e-006  ]
8685 : [ 3.8498e-006  ]
8686 : [ 3.777e-006   ]
8687 : [ 3.60389e-006 ]
8688 : [ 3.66457e-006 ]
8689 : [ 3.64605e-006 ]
8690 : [ 3.7731e-006  ]
8691 : [ 3.67869e-006 ]
8692 : [ 3.73738e-006 ]
8693 : [ 3.71089e-006 ]
8694 : [ 3.71802e-006 ]
8695 : [ 3.95161e-006 ]
8696 : [ 3.94595e-006 ]
8697 : [ 3.9219e-006  ]
8698 : [ 3.64624e-006 ]
8699 : [ 3.93498e-006 ]
8700 : [ 3.96606e-006 ]
8701 : [ 3.87636e-006 ]
8702 : [ 3.56364e-006 ]
8703 : [ 3.92746e-006 ]
8704 : [ 3.62602e-006 ]
8705 : [ 3.71539e-006 ]
8706 : [ 3.8312e-006  ]
8707 : [ 3.72581e-006 ]
8708 : [ 3.7925e-006  ]
8709 : [ 3.94407e-006 ]
8710 : [ 3.74489e-006 ]
8711 : [ 3.74912e-006 ]
8712 : [ 3.66274e-006 ]
8713 : [ 4.00811e-006 ]
8714 : [ 3.98111e-006 ]
8715 : [ 3.9592e-006  ]
8716 : [ 3.76723e-006 ]
8717 : [ 3.96151e-006 ]
8718 : [ 3.67696e-006 ]
8719 : [ 3.85934e-006 ]
8720 : [ 3.68527e-006 ]
8721 : [ 3.78627e-006 ]
8722 : [ 3.96278e-006 ]
8723 : [ 3.63014e-006 ]
8724 : [ 3.75643e-006 ]
8725 : [ 3.84584e-006 ]
8726 : [ 3.94438e-006 ]
8727 : [ 3.63337e-006 ]
8728 : [ 3.81129e-006 ]
8729 : [ 3.84701e-006 ]
8730 : [ 3.63834e-006 ]
8731 : [ 3.6705e-006  ]
8732 : [ 3.91332e-006 ]
8733 : [ 3.85564e-006 ]
8734 : [ 3.68512e-006 ]
8735 : [ 3.7155e-006  ]
8736 : [ 3.58048e-006 ]
8737 : [ 3.70175e-006 ]
8738 : [ 4.03745e-006 ]
8739 : [ 3.7018e-006  ]
8740 : [ 3.56645e-006 ]
8741 : [ 3.8438e-006  ]
8742 : [ 3.80215e-006 ]
8743 : [ 3.94862e-006 ]
8744 : [ 4.03638e-006 ]
8745 : [ 3.93007e-006 ]
8746 : [ 3.62692e-006 ]
8747 : [ 3.60639e-006 ]
8748 : [ 3.968e-006   ]
8749 : [ 3.59221e-006 ]
8750 : [ 3.76117e-006 ]
8751 : [ 3.78956e-006 ]
8752 : [ 3.65002e-006 ]
8753 : [ 3.74336e-006 ]
8754 : [ 3.72789e-006 ]
8755 : [ 3.81735e-006 ]
8756 : [ 3.80593e-006 ]
8757 : [ 3.86022e-006 ]
8758 : [ 3.8029e-006  ]
8759 : [ 3.60675e-006 ]
8760 : [ 3.77721e-006 ]
8761 : [ 3.99558e-006 ]
8762 : [ 3.62897e-006 ]
8763 : [ 3.84336e-006 ]
8764 : [ 3.60453e-006 ]
8765 : [ 3.84627e-006 ]
8766 : [ 3.90997e-006 ]
8767 : [ 3.75951e-006 ]
8768 : [ 3.64378e-006 ]
8769 : [ 3.75978e-006 ]
8770 : [ 3.95362e-006 ]
8771 : [ 3.85539e-006 ]
8772 : [ 3.56309e-006 ]
8773 : [ 3.76296e-006 ]
8774 : [ 3.78851e-006 ]
8775 : [ 4.01963e-006 ]
8776 : [ 3.8789e-006  ]
8777 : [ 3.96688e-006 ]
8778 : [ 3.83269e-006 ]
8779 : [ 3.8006e-006  ]
8780 : [ 3.81916e-006 ]
8781 : [ 3.85965e-006 ]
8782 : [ 3.83561e-006 ]
8783 : [ 3.9196e-006  ]
8784 : [ 3.94902e-006 ]
8785 : [ 3.54805e-006 ]
8786 : [ 3.82644e-006 ]
8787 : [ 3.73736e-006 ]
8788 : [ 3.6713e-006  ]
8789 : [ 3.56461e-006 ]
8790 : [ 3.8481e-006  ]
8791 : [ 3.92467e-006 ]
8792 : [ 3.91973e-006 ]
8793 : [ 3.87282e-006 ]
8794 : [ 3.63016e-006 ]
8795 : [ 3.78156e-006 ]
8796 : [ 3.9593e-006  ]
8797 : [ 3.6919e-006  ]
8798 : [ 3.75943e-006 ]
8799 : [ 3.83819e-006 ]
8800 : [ 3.70475e-006 ]
8801 : [ 3.71838e-006 ]
8802 : [ 3.79833e-006 ]
8803 : [ 3.74684e-006 ]
8804 : [ 3.75708e-006 ]
8805 : [ 3.82666e-006 ]
8806 : [ 4.04807e-006 ]
8807 : [ 3.95123e-006 ]
8808 : [ 3.78522e-006 ]
8809 : [ 3.78367e-006 ]
8810 : [ 3.88411e-006 ]
8811 : [ 3.73302e-006 ]
8812 : [ 3.76374e-006 ]
8813 : [ 3.69089e-006 ]
8814 : [ 3.70624e-006 ]
8815 : [ 3.8698e-006  ]
8816 : [ 3.66998e-006 ]
8817 : [ 3.81701e-006 ]
8818 : [ 3.52899e-006 ]
8819 : [ 3.67036e-006 ]
8820 : [ 3.65911e-006 ]
8821 : [ 4.04815e-006 ]
8822 : [ 3.8536e-006  ]
8823 : [ 3.61305e-006 ]
8824 : [ 3.75387e-006 ]
8825 : [ 3.84314e-006 ]
8826 : [ 3.93598e-006 ]
8827 : [ 3.79645e-006 ]
8828 : [ 3.78934e-006 ]
8829 : [ 4.01334e-006 ]
8830 : [ 3.88798e-006 ]
8831 : [ 3.82058e-006 ]
8832 : [ 3.64719e-006 ]
8833 : [ 3.58756e-006 ]
8834 : [ 3.67421e-006 ]
8835 : [ 3.98355e-006 ]
8836 : [ 3.70668e-006 ]
8837 : [ 3.79332e-006 ]
8838 : [ 3.76347e-006 ]
8839 : [ 3.58037e-006 ]
8840 : [ 3.62733e-006 ]
8841 : [ 3.68643e-006 ]
8842 : [ 3.70833e-006 ]
8843 : [ 3.83469e-006 ]
8844 : [ 3.54147e-006 ]
8845 : [ 3.82575e-006 ]
8846 : [ 3.66945e-006 ]
8847 : [ 3.79599e-006 ]
8848 : [ 3.72943e-006 ]
8849 : [ 3.79255e-006 ]
8850 : [ 3.97993e-006 ]
8851 : [ 3.92476e-006 ]
8852 : [ 4.02695e-006 ]
8853 : [ 3.65347e-006 ]
8854 : [ 3.85752e-006 ]
8855 : [ 3.88739e-006 ]
8856 : [ 3.75301e-006 ]
8857 : [ 3.99044e-006 ]
8858 : [ 3.99109e-006 ]
8859 : [ 3.62932e-006 ]
8860 : [ 3.65304e-006 ]
8861 : [ 3.91903e-006 ]
8862 : [ 3.94935e-006 ]
8863 : [ 3.83772e-006 ]
8864 : [ 3.88102e-006 ]
8865 : [ 4.00727e-006 ]
8866 : [ 3.95323e-006 ]
8867 : [ 3.63121e-006 ]
8868 : [ 3.96464e-006 ]
8869 : [ 3.90861e-006 ]
8870 : [ 3.73178e-006 ]
8871 : [ 3.87016e-006 ]
8872 : [ 3.70769e-006 ]
8873 : [ 3.68268e-006 ]
8874 : [ 3.85852e-006 ]
8875 : [ 3.60364e-006 ]
8876 : [ 3.70703e-006 ]
8877 : [ 3.92731e-006 ]
8878 : [ 3.91202e-006 ]
8879 : [ 3.67196e-006 ]
8880 : [ 3.71744e-006 ]
8881 : [ 3.53541e-006 ]
8882 : [ 3.70455e-006 ]
8883 : [ 3.90893e-006 ]
8884 : [ 3.97814e-006 ]
8885 : [ 3.71368e-006 ]
8886 : [ 3.71726e-006 ]
8887 : [ 3.9549e-006  ]
8888 : [ 3.80401e-006 ]
8889 : [ 3.91207e-006 ]
8890 : [ 3.72987e-006 ]
8891 : [ 3.63732e-006 ]
8892 : [ 3.71226e-006 ]
8893 : [ 3.66086e-006 ]
8894 : [ 3.85198e-006 ]
8895 : [ 3.8246e-006  ]
8896 : [ 3.64935e-006 ]
8897 : [ 3.99945e-006 ]
8898 : [ 3.85953e-006 ]
8899 : [ 3.89879e-006 ]
8900 : [ 3.66269e-006 ]
8901 : [ 3.69555e-006 ]
8902 : [ 4.02994e-006 ]
8903 : [ 3.87767e-006 ]
8904 : [ 3.82925e-006 ]
8905 : [ 3.83371e-006 ]
8906 : [ 3.74202e-006 ]
8907 : [ 4.01385e-006 ]
8908 : [ 3.74549e-006 ]
8909 : [ 3.81663e-006 ]
8910 : [ 3.81538e-006 ]
8911 : [ 3.74829e-006 ]
8912 : [ 3.92569e-006 ]
8913 : [ 3.90668e-006 ]
8914 : [ 3.75582e-006 ]
8915 : [ 3.63008e-006 ]
8916 : [ 3.60405e-006 ]
8917 : [ 3.6907e-006  ]
8918 : [ 3.55952e-006 ]
8919 : [ 3.76214e-006 ]
8920 : [ 3.83066e-006 ]
8921 : [ 3.64496e-006 ]
8922 : [ 3.6972e-006  ]
8923 : [ 3.86492e-006 ]
8924 : [ 3.69855e-006 ]
8925 : [ 3.73811e-006 ]
8926 : [ 3.80695e-006 ]
8927 : [ 4.06137e-006 ]
8928 : [ 3.61922e-006 ]
8929 : [ 3.93685e-006 ]
8930 : [ 3.7734e-006  ]
8931 : [ 3.92717e-006 ]
8932 : [ 3.82823e-006 ]
8933 : [ 3.51942e-006 ]
8934 : [ 3.76049e-006 ]
8935 : [ 3.91547e-006 ]
8936 : [ 3.81446e-006 ]
8937 : [ 3.66525e-006 ]
8938 : [ 3.88177e-006 ]
8939 : [ 3.84977e-006 ]
8940 : [ 3.80441e-006 ]
8941 : [ 3.67382e-006 ]
8942 : [ 3.81222e-006 ]
8943 : [ 3.68444e-006 ]
8944 : [ 3.95312e-006 ]
8945 : [ 3.83242e-006 ]
8946 : [ 3.72541e-006 ]
8947 : [ 3.9062e-006  ]
8948 : [ 3.82612e-006 ]
8949 : [ 3.81028e-006 ]
8950 : [ 3.69009e-006 ]
8951 : [ 3.87062e-006 ]
8952 : [ 3.61728e-006 ]
8953 : [ 3.64041e-006 ]
8954 : [ 3.93259e-006 ]
8955 : [ 3.83856e-006 ]
8956 : [ 3.63372e-006 ]
8957 : [ 3.83901e-006 ]
8958 : [ 3.86225e-006 ]
8959 : [ 3.93368e-006 ]
8960 : [ 4.00061e-006 ]
8961 : [ 3.84052e-006 ]
8962 : [ 3.80509e-006 ]
8963 : [ 3.72192e-006 ]
8964 : [ 3.89589e-006 ]
8965 : [ 3.66933e-006 ]
8966 : [ 3.74182e-006 ]
8967 : [ 3.70862e-006 ]
8968 : [ 3.83948e-006 ]
8969 : [ 3.89084e-006 ]
8970 : [ 3.96083e-006 ]
8971 : [ 3.8526e-006  ]
8972 : [ 3.67569e-006 ]
8973 : [ 3.57758e-006 ]
8974 : [ 3.86618e-006 ]
8975 : [ 3.82333e-006 ]
8976 : [ 3.90596e-006 ]
8977 : [ 3.76732e-006 ]
8978 : [ 3.83198e-006 ]
8979 : [ 3.72241e-006 ]
8980 : [ 3.64141e-006 ]
8981 : [ 3.58417e-006 ]
8982 : [ 3.97572e-006 ]
8983 : [ 3.90291e-006 ]
8984 : [ 3.80975e-006 ]
8985 : [ 3.83629e-006 ]
8986 : [ 3.87646e-006 ]
8987 : [ 3.797e-006   ]
8988 : [ 3.73805e-006 ]
8989 : [ 3.46434e-006 ]
8990 : [ 3.80195e-006 ]
8991 : [ 3.91202e-006 ]
8992 : [ 3.92716e-006 ]
8993 : [ 3.68243e-006 ]
8994 : [ 3.71952e-006 ]
8995 : [ 3.70393e-006 ]
8996 : [ 3.79484e-006 ]
8997 : [ 3.83214e-006 ]
8998 : [ 3.8231e-006  ]
8999 : [ 3.53322e-006 ]
9000 : [ 3.86767e-006 ]
9001 : [ 3.82858e-006 ]
9002 : [ 3.7844e-006  ]
9003 : [ 3.75307e-006 ]
9004 : [ 3.96925e-006 ]
9005 : [ 3.73772e-006 ]
9006 : [ 3.80682e-006 ]
9007 : [ 4.01954e-006 ]
9008 : [ 3.84636e-006 ]
9009 : [ 4.03025e-006 ]
9010 : [ 3.83309e-006 ]
9011 : [ 3.70657e-006 ]
9012 : [ 3.81983e-006 ]
9013 : [ 3.75198e-006 ]
9014 : [ 3.55731e-006 ]
9015 : [ 3.62736e-006 ]
9016 : [ 3.72625e-006 ]
9017 : [ 3.58137e-006 ]
9018 : [ 3.86625e-006 ]
9019 : [ 3.673e-006   ]
9020 : [ 3.66302e-006 ]
9021 : [ 3.6649e-006  ]
9022 : [ 3.79535e-006 ]
9023 : [ 3.7135e-006  ]
9024 : [ 3.72881e-006 ]
9025 : [ 3.67725e-006 ]
9026 : [ 3.60292e-006 ]
9027 : [ 3.76502e-006 ]
9028 : [ 3.95046e-006 ]
9029 : [ 3.66817e-006 ]
9030 : [ 3.93104e-006 ]
9031 : [ 3.84022e-006 ]
9032 : [ 3.68765e-006 ]
9033 : [ 3.85457e-006 ]
9034 : [ 4.01034e-006 ]
9035 : [ 3.84526e-006 ]
9036 : [ 3.64223e-006 ]
9037 : [ 3.76777e-006 ]
9038 : [ 3.75496e-006 ]
9039 : [ 3.86723e-006 ]
9040 : [ 3.78203e-006 ]
9041 : [ 3.70369e-006 ]
9042 : [ 3.80782e-006 ]
9043 : [ 3.84662e-006 ]
9044 : [ 3.75458e-006 ]
9045 : [ 3.71803e-006 ]
9046 : [ 3.95332e-006 ]
9047 : [ 3.7735e-006  ]
9048 : [ 3.60364e-006 ]
9049 : [ 3.75001e-006 ]
9050 : [ 3.77329e-006 ]
9051 : [ 3.85317e-006 ]
9052 : [ 3.86964e-006 ]
9053 : [ 3.92936e-006 ]
9054 : [ 3.923e-006   ]
9055 : [ 3.58673e-006 ]
9056 : [ 3.83815e-006 ]
9057 : [ 4.0143e-006  ]
9058 : [ 3.65284e-006 ]
9059 : [ 3.8744e-006  ]
9060 : [ 3.8296e-006  ]
9061 : [ 3.96486e-006 ]
9062 : [ 3.6422e-006  ]
9063 : [ 3.74814e-006 ]
9064 : [ 3.9216e-006  ]
9065 : [ 3.64493e-006 ]
9066 : [ 3.64391e-006 ]
9067 : [ 3.84361e-006 ]
9068 : [ 3.75128e-006 ]
9069 : [ 3.77182e-006 ]
9070 : [ 3.67034e-006 ]
9071 : [ 3.78457e-006 ]
9072 : [ 3.89326e-006 ]
9073 : [ 3.65417e-006 ]
9074 : [ 3.86733e-006 ]
9075 : [ 3.90459e-006 ]
9076 : [ 4.07391e-006 ]
9077 : [ 3.84034e-006 ]
9078 : [ 3.69637e-006 ]
9079 : [ 4.01895e-006 ]
9080 : [ 3.88137e-006 ]
9081 : [ 3.74432e-006 ]
9082 : [ 3.77454e-006 ]
9083 : [ 3.70789e-006 ]
9084 : [ 3.79915e-006 ]
9085 : [ 3.92004e-006 ]
9086 : [ 3.96364e-006 ]
9087 : [ 3.71711e-006 ]
9088 : [ 4.06466e-006 ]
9089 : [ 3.6703e-006  ]
9090 : [ 3.86629e-006 ]
9091 : [ 3.68333e-006 ]
9092 : [ 3.69297e-006 ]
9093 : [ 3.69256e-006 ]
9094 : [ 3.76762e-006 ]
9095 : [ 3.81189e-006 ]
9096 : [ 3.84163e-006 ]
9097 : [ 3.91209e-006 ]
9098 : [ 3.99957e-006 ]
9099 : [ 3.9411e-006  ]
9100 : [ 3.71195e-006 ]
9101 : [ 3.71959e-006 ]
9102 : [ 3.80094e-006 ]
9103 : [ 3.86886e-006 ]
9104 : [ 4.00744e-006 ]
9105 : [ 3.61608e-006 ]
9106 : [ 3.66049e-006 ]
9107 : [ 3.80272e-006 ]
9108 : [ 3.62348e-006 ]
9109 : [ 3.61875e-006 ]
9110 : [ 3.72661e-006 ]
9111 : [ 4.07028e-006 ]
9112 : [ 3.80725e-006 ]
9113 : [ 3.85693e-006 ]
9114 : [ 3.63638e-006 ]
9115 : [ 3.79045e-006 ]
9116 : [ 3.76208e-006 ]
9117 : [ 3.63281e-006 ]
9118 : [ 3.94867e-006 ]
9119 : [ 3.64194e-006 ]
9120 : [ 4.00217e-006 ]
9121 : [ 3.69272e-006 ]
9122 : [ 3.64657e-006 ]
9123 : [ 3.89467e-006 ]
9124 : [ 3.84664e-006 ]
9125 : [ 3.83431e-006 ]
9126 : [ 3.74607e-006 ]
9127 : [ 4.03409e-006 ]
9128 : [ 3.68779e-006 ]
9129 : [ 3.83666e-006 ]
9130 : [ 3.89644e-006 ]
9131 : [ 3.79679e-006 ]
9132 : [ 3.88816e-006 ]
9133 : [ 3.8475e-006  ]
9134 : [ 3.87931e-006 ]
9135 : [ 3.58416e-006 ]
9136 : [ 3.69131e-006 ]
9137 : [ 3.8809e-006  ]
9138 : [ 3.92698e-006 ]
9139 : [ 3.83333e-006 ]
9140 : [ 3.903e-006   ]
9141 : [ 3.76754e-006 ]
9142 : [ 3.67251e-006 ]
9143 : [ 3.80884e-006 ]
9144 : [ 3.79407e-006 ]
9145 : [ 3.74076e-006 ]
9146 : [ 3.83763e-006 ]
9147 : [ 3.45227e-006 ]
9148 : [ 3.77817e-006 ]
9149 : [ 3.8554e-006  ]
9150 : [ 3.71372e-006 ]
9151 : [ 3.89265e-006 ]
9152 : [ 3.87506e-006 ]
9153 : [ 4.01666e-006 ]
9154 : [ 3.56429e-006 ]
9155 : [ 3.92252e-006 ]
9156 : [ 3.57558e-006 ]
9157 : [ 3.78177e-006 ]
9158 : [ 3.82967e-006 ]
9159 : [ 3.75752e-006 ]
9160 : [ 3.91543e-006 ]
9161 : [ 3.58503e-006 ]
9162 : [ 3.68978e-006 ]
9163 : [ 3.83502e-006 ]
9164 : [ 3.90518e-006 ]
9165 : [ 3.93778e-006 ]
9166 : [ 3.87226e-006 ]
9167 : [ 3.82507e-006 ]
9168 : [ 3.92192e-006 ]
9169 : [ 4.00958e-006 ]
9170 : [ 3.88018e-006 ]
9171 : [ 3.74955e-006 ]
9172 : [ 3.87713e-006 ]
9173 : [ 3.74635e-006 ]
9174 : [ 3.78837e-006 ]
9175 : [ 3.85408e-006 ]
9176 : [ 3.97913e-006 ]
9177 : [ 3.78473e-006 ]
9178 : [ 3.64414e-006 ]
9179 : [ 3.75104e-006 ]
9180 : [ 3.70207e-006 ]
9181 : [ 3.72101e-006 ]
9182 : [ 3.73397e-006 ]
9183 : [ 3.93329e-006 ]
9184 : [ 3.70271e-006 ]
9185 : [ 3.75973e-006 ]
9186 : [ 3.53847e-006 ]
9187 : [ 3.75593e-006 ]
9188 : [ 3.75725e-006 ]
9189 : [ 3.68658e-006 ]
9190 : [ 3.85978e-006 ]
9191 : [ 3.81338e-006 ]
9192 : [ 3.53753e-006 ]
9193 : [ 4.02992e-006 ]
9194 : [ 3.69313e-006 ]
9195 : [ 3.61476e-006 ]
9196 : [ 3.65157e-006 ]
9197 : [ 3.71169e-006 ]
9198 : [ 3.74549e-006 ]
9199 : [ 3.73606e-006 ]
9200 : [ 3.80798e-006 ]
9201 : [ 3.76676e-006 ]
9202 : [ 3.99625e-006 ]
9203 : [ 3.90101e-006 ]
9204 : [ 3.91551e-006 ]
9205 : [ 3.66173e-006 ]
9206 : [ 3.74197e-006 ]
9207 : [ 3.47804e-006 ]
9208 : [ 3.8456e-006  ]
9209 : [ 3.9319e-006  ]
9210 : [ 3.70183e-006 ]
9211 : [ 3.94779e-006 ]
9212 : [ 3.65332e-006 ]
9213 : [ 3.90903e-006 ]
9214 : [ 3.91434e-006 ]
9215 : [ 4.06745e-006 ]
9216 : [ 3.77682e-006 ]
9217 : [ 3.85475e-006 ]
9218 : [ 3.98141e-006 ]
9219 : [ 3.75189e-006 ]
9220 : [ 3.87653e-006 ]
9221 : [ 3.68226e-006 ]
9222 : [ 3.6944e-006  ]
9223 : [ 3.74724e-006 ]
9224 : [ 3.68071e-006 ]
9225 : [ 3.85004e-006 ]
9226 : [ 3.80428e-006 ]
9227 : [ 3.5792e-006  ]
9228 : [ 3.88378e-006 ]
9229 : [ 3.84187e-006 ]
9230 : [ 3.83354e-006 ]
9231 : [ 3.94189e-006 ]
9232 : [ 3.60459e-006 ]
9233 : [ 3.87147e-006 ]
9234 : [ 3.77825e-006 ]
9235 : [ 3.94512e-006 ]
9236 : [ 3.74433e-006 ]
9237 : [ 3.53034e-006 ]
9238 : [ 3.81078e-006 ]
9239 : [ 3.74659e-006 ]
9240 : [ 3.88339e-006 ]
9241 : [ 3.48938e-006 ]
9242 : [ 3.96487e-006 ]
9243 : [ 3.85072e-006 ]
9244 : [ 3.57721e-006 ]
9245 : [ 3.75006e-006 ]
9246 : [ 3.51785e-006 ]
9247 : [ 3.76524e-006 ]
9248 : [ 3.80036e-006 ]
9249 : [ 3.76863e-006 ]
9250 : [ 3.57563e-006 ]
9251 : [ 3.73526e-006 ]
9252 : [ 4.01057e-006 ]
9253 : [ 3.6329e-006  ]
9254 : [ 3.69631e-006 ]
9255 : [ 3.78144e-006 ]
9256 : [ 3.69851e-006 ]
9257 : [ 3.69433e-006 ]
9258 : [ 3.88671e-006 ]
9259 : [ 3.66763e-006 ]
9260 : [ 3.91903e-006 ]
9261 : [ 4.04835e-006 ]
9262 : [ 3.85933e-006 ]
9263 : [ 3.8543e-006  ]
9264 : [ 3.76077e-006 ]
9265 : [ 3.74831e-006 ]
9266 : [ 3.73771e-006 ]
9267 : [ 3.79408e-006 ]
9268 : [ 3.70291e-006 ]
9269 : [ 3.86232e-006 ]
9270 : [ 3.99993e-006 ]
9271 : [ 3.93031e-006 ]
9272 : [ 3.69899e-006 ]
9273 : [ 3.87027e-006 ]
9274 : [ 3.64957e-006 ]
9275 : [ 3.68042e-006 ]
9276 : [ 3.61039e-006 ]
9277 : [ 3.60388e-006 ]
9278 : [ 3.72089e-006 ]
9279 : [ 3.95496e-006 ]
9280 : [ 3.54073e-006 ]
9281 : [ 3.78929e-006 ]
9282 : [ 3.94968e-006 ]
9283 : [ 3.81909e-006 ]
9284 : [ 3.81383e-006 ]
9285 : [ 3.74727e-006 ]
9286 : [ 3.75468e-006 ]
9287 : [ 3.98367e-006 ]
9288 : [ 3.67906e-006 ]
9289 : [ 4.0503e-006  ]
9290 : [ 3.99404e-006 ]
9291 : [ 3.57118e-006 ]
9292 : [ 3.7391e-006  ]
9293 : [ 3.88875e-006 ]
9294 : [ 3.79876e-006 ]
9295 : [ 3.87009e-006 ]
9296 : [ 3.9423e-006  ]
9297 : [ 3.89375e-006 ]
9298 : [ 4.04594e-006 ]
9299 : [ 3.59006e-006 ]
9300 : [ 3.96279e-006 ]
9301 : [ 3.61205e-006 ]
9302 : [ 3.84702e-006 ]
9303 : [ 3.78723e-006 ]
9304 : [ 3.46596e-006 ]
9305 : [ 3.90292e-006 ]
9306 : [ 3.80382e-006 ]
9307 : [ 3.90366e-006 ]
9308 : [ 3.81322e-006 ]
9309 : [ 3.83916e-006 ]
9310 : [ 3.89919e-006 ]
9311 : [ 3.54618e-006 ]
9312 : [ 3.75734e-006 ]
9313 : [ 3.58942e-006 ]
9314 : [ 3.64387e-006 ]
9315 : [ 3.9334e-006  ]
9316 : [ 3.66576e-006 ]
9317 : [ 3.75903e-006 ]
9318 : [ 3.83755e-006 ]
9319 : [ 3.67034e-006 ]
9320 : [ 3.90219e-006 ]
9321 : [ 3.77448e-006 ]
9322 : [ 3.62864e-006 ]
9323 : [ 3.76045e-006 ]
9324 : [ 3.73636e-006 ]
9325 : [ 3.6996e-006  ]
9326 : [ 3.75171e-006 ]
9327 : [ 3.83241e-006 ]
9328 : [ 3.79525e-006 ]
9329 : [ 3.76733e-006 ]
9330 : [ 3.66248e-006 ]
9331 : [ 3.76216e-006 ]
9332 : [ 4.00004e-006 ]
9333 : [ 3.87839e-006 ]
9334 : [ 3.84838e-006 ]
9335 : [ 3.77176e-006 ]
9336 : [ 3.84266e-006 ]
9337 : [ 4.00102e-006 ]
9338 : [ 3.77255e-006 ]
9339 : [ 3.77734e-006 ]
9340 : [ 3.68207e-006 ]
9341 : [ 3.97109e-006 ]
9342 : [ 3.72803e-006 ]
9343 : [ 3.86264e-006 ]
9344 : [ 3.79016e-006 ]
9345 : [ 3.94466e-006 ]
9346 : [ 3.60135e-006 ]
9347 : [ 3.88547e-006 ]
9348 : [ 3.7425e-006  ]
9349 : [ 3.99668e-006 ]
9350 : [ 3.95819e-006 ]
9351 : [ 3.98352e-006 ]
9352 : [ 3.64008e-006 ]
9353 : [ 3.75786e-006 ]
9354 : [ 3.65574e-006 ]
9355 : [ 3.81715e-006 ]
9356 : [ 3.7493e-006  ]
9357 : [ 3.62922e-006 ]
9358 : [ 3.69456e-006 ]
9359 : [ 3.75438e-006 ]
9360 : [ 3.70779e-006 ]
9361 : [ 3.86347e-006 ]
9362 : [ 3.89622e-006 ]
9363 : [ 3.56335e-006 ]
9364 : [ 3.70697e-006 ]
9365 : [ 3.58617e-006 ]
9366 : [ 3.87845e-006 ]
9367 : [ 3.74955e-006 ]
9368 : [ 3.7632e-006  ]
9369 : [ 3.99561e-006 ]
9370 : [ 3.75684e-006 ]
9371 : [ 3.67917e-006 ]
9372 : [ 3.89874e-006 ]
9373 : [ 3.73176e-006 ]
9374 : [ 3.71587e-006 ]
9375 : [ 3.75077e-006 ]
9376 : [ 3.65559e-006 ]
9377 : [ 3.76882e-006 ]
9378 : [ 3.786e-006   ]
9379 : [ 3.83784e-006 ]
9380 : [ 3.70844e-006 ]
9381 : [ 3.53069e-006 ]
9382 : [ 3.74037e-006 ]
9383 : [ 3.71086e-006 ]
9384 : [ 3.67701e-006 ]
9385 : [ 3.85409e-006 ]
9386 : [ 3.75559e-006 ]
9387 : [ 3.98144e-006 ]
9388 : [ 3.63703e-006 ]
9389 : [ 3.83821e-006 ]
9390 : [ 3.89696e-006 ]
9391 : [ 3.90154e-006 ]
9392 : [ 3.76088e-006 ]
9393 : [ 3.7688e-006  ]
9394 : [ 3.89426e-006 ]
9395 : [ 3.70206e-006 ]
9396 : [ 3.89237e-006 ]
9397 : [ 3.8264e-006  ]
9398 : [ 3.9618e-006  ]
9399 : [ 3.80865e-006 ]
9400 : [ 3.84705e-006 ]
9401 : [ 3.70401e-006 ]
9402 : [ 3.72808e-006 ]
9403 : [ 3.81353e-006 ]
9404 : [ 3.63535e-006 ]
9405 : [ 3.60075e-006 ]
9406 : [ 3.73369e-006 ]
9407 : [ 3.87694e-006 ]
9408 : [ 3.93966e-006 ]
9409 : [ 3.61412e-006 ]
9410 : [ 3.47059e-006 ]
9411 : [ 3.7707e-006  ]
9412 : [ 3.71532e-006 ]
9413 : [ 3.70515e-006 ]
9414 : [ 3.67118e-006 ]
9415 : [ 3.82474e-006 ]
9416 : [ 3.75922e-006 ]
9417 : [ 3.82367e-006 ]
9418 : [ 3.55655e-006 ]
9419 : [ 3.90731e-006 ]
9420 : [ 3.58617e-006 ]
9421 : [ 3.62201e-006 ]
9422 : [ 3.7783e-006  ]
9423 : [ 3.90337e-006 ]
9424 : [ 3.74522e-006 ]
9425 : [ 3.68351e-006 ]
9426 : [ 3.73746e-006 ]
9427 : [ 3.6139e-006  ]
9428 : [ 3.63377e-006 ]
9429 : [ 3.92046e-006 ]
9430 : [ 3.58604e-006 ]
9431 : [ 3.55615e-006 ]
9432 : [ 3.54769e-006 ]
9433 : [ 3.71506e-006 ]
9434 : [ 3.70025e-006 ]
9435 : [ 3.82525e-006 ]
9436 : [ 3.79189e-006 ]
9437 : [ 3.80487e-006 ]
9438 : [ 3.85136e-006 ]
9439 : [ 3.71476e-006 ]
9440 : [ 3.88487e-006 ]
9441 : [ 3.61857e-006 ]
9442 : [ 3.71696e-006 ]
9443 : [ 3.68896e-006 ]
9444 : [ 3.95009e-006 ]
9445 : [ 3.67255e-006 ]
9446 : [ 3.87722e-006 ]
9447 : [ 3.66737e-006 ]
9448 : [ 3.72308e-006 ]
9449 : [ 4.06399e-006 ]
9450 : [ 3.97155e-006 ]
9451 : [ 3.83244e-006 ]
9452 : [ 3.73876e-006 ]
9453 : [ 3.69195e-006 ]
9454 : [ 4.07014e-006 ]
9455 : [ 4.06689e-006 ]
9456 : [ 3.73743e-006 ]
9457 : [ 3.7276e-006  ]
9458 : [ 3.68802e-006 ]
9459 : [ 3.82816e-006 ]
9460 : [ 3.91443e-006 ]
9461 : [ 3.98457e-006 ]
9462 : [ 3.60975e-006 ]
9463 : [ 3.96824e-006 ]
9464 : [ 3.86235e-006 ]
9465 : [ 4.0267e-006  ]
9466 : [ 3.74294e-006 ]
9467 : [ 3.75143e-006 ]
9468 : [ 4.03731e-006 ]
9469 : [ 3.94107e-006 ]
9470 : [ 3.87518e-006 ]
9471 : [ 3.9537e-006  ]
9472 : [ 3.93512e-006 ]
9473 : [ 3.70199e-006 ]
9474 : [ 3.69486e-006 ]
9475 : [ 3.92183e-006 ]
9476 : [ 3.97922e-006 ]
9477 : [ 3.58635e-006 ]
9478 : [ 3.98358e-006 ]
9479 : [ 3.80894e-006 ]
9480 : [ 3.62354e-006 ]
9481 : [ 3.72251e-006 ]
9482 : [ 3.92368e-006 ]
9483 : [ 3.77295e-006 ]
9484 : [ 3.68246e-006 ]
9485 : [ 3.59039e-006 ]
9486 : [ 3.59429e-006 ]
9487 : [ 3.78999e-006 ]
9488 : [ 3.48693e-006 ]
9489 : [ 3.81197e-006 ]
9490 : [ 3.81545e-006 ]
9491 : [ 3.86248e-006 ]
9492 : [ 3.45824e-006 ]
9493 : [ 3.68096e-006 ]
9494 : [ 3.63187e-006 ]
9495 : [ 3.57211e-006 ]
9496 : [ 3.93916e-006 ]
9497 : [ 3.94647e-006 ]
9498 : [ 3.49475e-006 ]
9499 : [ 3.78586e-006 ]
9500 : [ 3.91808e-006 ]
9501 : [ 3.91856e-006 ]
9502 : [ 3.88426e-006 ]
9503 : [ 3.68246e-006 ]
9504 : [ 3.59818e-006 ]
9505 : [ 3.70169e-006 ]
9506 : [ 3.67395e-006 ]
9507 : [ 3.95753e-006 ]
9508 : [ 3.59536e-006 ]
9509 : [ 3.59496e-006 ]
9510 : [ 3.79039e-006 ]
9511 : [ 3.71564e-006 ]
9512 : [ 3.62877e-006 ]
9513 : [ 3.88019e-006 ]
9514 : [ 3.75864e-006 ]
9515 : [ 3.84608e-006 ]
9516 : [ 3.84663e-006 ]
9517 : [ 3.82452e-006 ]
9518 : [ 3.97011e-006 ]
9519 : [ 3.69761e-006 ]
9520 : [ 3.90619e-006 ]
9521 : [ 3.90556e-006 ]
9522 : [ 3.86152e-006 ]
9523 : [ 3.88389e-006 ]
9524 : [ 3.81476e-006 ]
9525 : [ 3.92887e-006 ]
9526 : [ 3.90127e-006 ]
9527 : [ 3.86258e-006 ]
9528 : [ 3.74542e-006 ]
9529 : [ 3.76994e-006 ]
9530 : [ 3.60838e-006 ]
9531 : [ 3.66242e-006 ]
9532 : [ 3.61236e-006 ]
9533 : [ 3.45683e-006 ]
9534 : [ 3.55753e-006 ]
9535 : [ 3.74974e-006 ]
9536 : [ 3.97605e-006 ]
9537 : [ 3.7003e-006  ]
9538 : [ 3.85093e-006 ]
9539 : [ 3.86012e-006 ]
9540 : [ 3.79086e-006 ]
9541 : [ 3.64604e-006 ]
9542 : [ 3.77847e-006 ]
9543 : [ 3.7399e-006  ]
9544 : [ 3.82801e-006 ]
9545 : [ 3.74692e-006 ]
9546 : [ 3.77824e-006 ]
9547 : [ 3.94014e-006 ]
9548 : [ 3.81423e-006 ]
9549 : [ 3.77108e-006 ]
9550 : [ 3.89282e-006 ]
9551 : [ 3.67005e-006 ]
9552 : [ 3.8436e-006  ]
9553 : [ 3.88783e-006 ]
9554 : [ 3.98716e-006 ]
9555 : [ 3.87889e-006 ]
9556 : [ 3.85298e-006 ]
9557 : [ 4.01956e-006 ]
9558 : [ 3.77295e-006 ]
9559 : [ 3.85324e-006 ]
9560 : [ 3.62789e-006 ]
9561 : [ 3.88623e-006 ]
9562 : [ 4.04353e-006 ]
9563 : [ 3.83303e-006 ]
9564 : [ 3.58533e-006 ]
9565 : [ 3.65018e-006 ]
9566 : [ 3.66482e-006 ]
9567 : [ 4.00594e-006 ]
9568 : [ 3.72646e-006 ]
9569 : [ 3.65567e-006 ]
9570 : [ 3.73435e-006 ]
9571 : [ 3.65243e-006 ]
9572 : [ 3.71586e-006 ]
9573 : [ 3.85345e-006 ]
9574 : [ 3.96763e-006 ]
9575 : [ 4.00652e-006 ]
9576 : [ 3.7654e-006  ]
9577 : [ 3.631e-006   ]
9578 : [ 3.79289e-006 ]
9579 : [ 3.91279e-006 ]
9580 : [ 3.75998e-006 ]
9581 : [ 3.91046e-006 ]
9582 : [ 3.871e-006   ]
9583 : [ 3.77745e-006 ]
9584 : [ 4.00121e-006 ]
9585 : [ 3.53058e-006 ]
9586 : [ 3.65963e-006 ]
9587 : [ 3.95557e-006 ]
9588 : [ 3.78836e-006 ]
9589 : [ 3.85569e-006 ]
9590 : [ 3.83725e-006 ]
9591 : [ 3.90273e-006 ]
9592 : [ 3.62194e-006 ]
9593 : [ 3.84834e-006 ]
9594 : [ 3.76835e-006 ]
9595 : [ 3.726e-006   ]
9596 : [ 3.51362e-006 ]
9597 : [ 3.7193e-006  ]
9598 : [ 3.92137e-006 ]
9599 : [ 3.66929e-006 ]
9600 : [ 3.75748e-006 ]
9601 : [ 3.64524e-006 ]
9602 : [ 3.78743e-006 ]
9603 : [ 3.99759e-006 ]
9604 : [ 3.73148e-006 ]
9605 : [ 3.7581e-006  ]
9606 : [ 3.80515e-006 ]
9607 : [ 3.60338e-006 ]
9608 : [ 3.65204e-006 ]
9609 : [ 3.73519e-006 ]
9610 : [ 3.70603e-006 ]
9611 : [ 3.88657e-006 ]
9612 : [ 3.94962e-006 ]
9613 : [ 4.05162e-006 ]
9614 : [ 3.76571e-006 ]
9615 : [ 3.65344e-006 ]
9616 : [ 3.59204e-006 ]
9617 : [ 3.81833e-006 ]
9618 : [ 3.75698e-006 ]
9619 : [ 3.78966e-006 ]
9620 : [ 3.62186e-006 ]
9621 : [ 3.6872e-006  ]
9622 : [ 3.69209e-006 ]
9623 : [ 3.72312e-006 ]
9624 : [ 3.8053e-006  ]
9625 : [ 3.84017e-006 ]
9626 : [ 3.84606e-006 ]
9627 : [ 3.77851e-006 ]
9628 : [ 3.68178e-006 ]
9629 : [ 3.74069e-006 ]
9630 : [ 3.74174e-006 ]
9631 : [ 3.83548e-006 ]
9632 : [ 3.64236e-006 ]
9633 : [ 3.75705e-006 ]
9634 : [ 3.72245e-006 ]
9635 : [ 3.88442e-006 ]
9636 : [ 3.69232e-006 ]
9637 : [ 3.80454e-006 ]
9638 : [ 3.69682e-006 ]
9639 : [ 3.80314e-006 ]
9640 : [ 3.8527e-006  ]
9641 : [ 3.92106e-006 ]
9642 : [ 3.61334e-006 ]
9643 : [ 4.01987e-006 ]
9644 : [ 4.05046e-006 ]
9645 : [ 3.82972e-006 ]
9646 : [ 3.78033e-006 ]
9647 : [ 3.89374e-006 ]
9648 : [ 3.90242e-006 ]
9649 : [ 3.95148e-006 ]
9650 : [ 3.82439e-006 ]
9651 : [ 3.94735e-006 ]
9652 : [ 3.96994e-006 ]
9653 : [ 3.91573e-006 ]
9654 : [ 3.9604e-006  ]
9655 : [ 3.57855e-006 ]
9656 : [ 4.0731e-006  ]
9657 : [ 3.76247e-006 ]
9658 : [ 3.87925e-006 ]
9659 : [ 3.79239e-006 ]
9660 : [ 3.77157e-006 ]
9661 : [ 3.80203e-006 ]
9662 : [ 3.88034e-006 ]
9663 : [ 3.89762e-006 ]
9664 : [ 4.0476e-006  ]
9665 : [ 3.99137e-006 ]
9666 : [ 3.96652e-006 ]
9667 : [ 3.8511e-006  ]
9668 : [ 3.72506e-006 ]
9669 : [ 3.79229e-006 ]
9670 : [ 3.90634e-006 ]
9671 : [ 3.79049e-006 ]
9672 : [ 4.02276e-006 ]
9673 : [ 3.88669e-006 ]
9674 : [ 3.81845e-006 ]
9675 : [ 3.8404e-006  ]
9676 : [ 3.58357e-006 ]
9677 : [ 3.79906e-006 ]
9678 : [ 3.97144e-006 ]
9679 : [ 3.61348e-006 ]
9680 : [ 3.70034e-006 ]
9681 : [ 3.74384e-006 ]
9682 : [ 3.88303e-006 ]
9683 : [ 3.80577e-006 ]
9684 : [ 3.86113e-006 ]
9685 : [ 3.62237e-006 ]
9686 : [ 3.78238e-006 ]
9687 : [ 3.78295e-006 ]
9688 : [ 3.64739e-006 ]
9689 : [ 3.67647e-006 ]
9690 : [ 3.6553e-006  ]
9691 : [ 3.75806e-006 ]
9692 : [ 3.88932e-006 ]
9693 : [ 3.48946e-006 ]
9694 : [ 3.8166e-006  ]
9695 : [ 3.61434e-006 ]
9696 : [ 3.7429e-006  ]
9697 : [ 3.83014e-006 ]
9698 : [ 3.79398e-006 ]
9699 : [ 3.60408e-006 ]
9700 : [ 3.76721e-006 ]
9701 : [ 3.77249e-006 ]
9702 : [ 3.74484e-006 ]
9703 : [ 3.90677e-006 ]
9704 : [ 3.62491e-006 ]
9705 : [ 3.63814e-006 ]
9706 : [ 3.99444e-006 ]
9707 : [ 3.68029e-006 ]
9708 : [ 3.63226e-006 ]
9709 : [ 3.83094e-006 ]
9710 : [ 3.8755e-006  ]
9711 : [ 3.70356e-006 ]
9712 : [ 3.85238e-006 ]
9713 : [ 3.79892e-006 ]
9714 : [ 3.86069e-006 ]
9715 : [ 3.9035e-006  ]
9716 : [ 3.44002e-006 ]
9717 : [ 3.75893e-006 ]
9718 : [ 4.07261e-006 ]
9719 : [ 3.53668e-006 ]
9720 : [ 3.73361e-006 ]
9721 : [ 3.91336e-006 ]
9722 : [ 3.94877e-006 ]
9723 : [ 3.681e-006   ]
9724 : [ 4.0488e-006  ]
9725 : [ 3.54169e-006 ]
9726 : [ 3.70434e-006 ]
9727 : [ 3.7045e-006  ]
9728 : [ 3.71784e-006 ]
9729 : [ 3.90213e-006 ]
9730 : [ 3.56736e-006 ]
9731 : [ 3.69551e-006 ]
9732 : [ 4.05708e-006 ]
9733 : [ 3.95523e-006 ]
9734 : [ 3.72246e-006 ]
9735 : [ 3.55422e-006 ]
9736 : [ 3.96149e-006 ]
9737 : [ 3.63259e-006 ]
9738 : [ 3.89824e-006 ]
9739 : [ 3.78842e-006 ]
9740 : [ 3.66571e-006 ]
9741 : [ 3.76728e-006 ]
9742 : [ 3.89427e-006 ]
9743 : [ 3.81659e-006 ]
9744 : [ 3.91125e-006 ]
9745 : [ 3.83514e-006 ]
9746 : [ 3.60465e-006 ]
9747 : [ 3.72496e-006 ]
9748 : [ 3.90187e-006 ]
9749 : [ 3.95086e-006 ]
9750 : [ 3.78237e-006 ]
9751 : [ 3.80109e-006 ]
9752 : [ 3.65525e-006 ]
9753 : [ 3.74511e-006 ]
9754 : [ 3.74042e-006 ]
9755 : [ 3.66264e-006 ]
9756 : [ 3.79844e-006 ]
9757 : [ 3.78901e-006 ]
9758 : [ 3.85727e-006 ]
9759 : [ 4.01073e-006 ]
9760 : [ 3.71306e-006 ]
9761 : [ 3.76488e-006 ]
9762 : [ 3.64061e-006 ]
9763 : [ 3.85412e-006 ]
9764 : [ 3.76562e-006 ]
9765 : [ 3.74878e-006 ]
9766 : [ 3.54675e-006 ]
9767 : [ 3.72964e-006 ]
9768 : [ 3.8293e-006  ]
9769 : [ 3.82413e-006 ]
9770 : [ 3.90168e-006 ]
9771 : [ 3.86568e-006 ]
9772 : [ 3.70309e-006 ]
9773 : [ 3.67738e-006 ]
9774 : [ 3.6346e-006  ]
9775 : [ 3.83334e-006 ]
9776 : [ 3.66913e-006 ]
9777 : [ 3.72649e-006 ]
9778 : [ 3.85532e-006 ]
9779 : [ 3.74737e-006 ]
9780 : [ 3.64273e-006 ]
9781 : [ 3.62352e-006 ]
9782 : [ 3.93158e-006 ]
9783 : [ 3.69685e-006 ]
9784 : [ 3.83792e-006 ]
9785 : [ 3.55928e-006 ]
9786 : [ 3.88664e-006 ]
9787 : [ 3.62758e-006 ]
9788 : [ 3.84708e-006 ]
9789 : [ 3.73216e-006 ]
9790 : [ 3.73773e-006 ]
9791 : [ 3.8717e-006  ]
9792 : [ 3.96213e-006 ]
9793 : [ 3.71246e-006 ]
9794 : [ 3.78605e-006 ]
9795 : [ 3.84221e-006 ]
9796 : [ 3.78529e-006 ]
9797 : [ 3.97755e-006 ]
9798 : [ 3.88297e-006 ]
9799 : [ 3.78578e-006 ]
9800 : [ 3.86328e-006 ]
9801 : [ 3.85796e-006 ]
9802 : [ 4.00562e-006 ]
9803 : [ 3.72474e-006 ]
9804 : [ 3.90319e-006 ]
9805 : [ 3.71009e-006 ]
9806 : [ 3.51601e-006 ]
9807 : [ 3.88715e-006 ]
9808 : [ 3.76692e-006 ]
9809 : [ 3.75793e-006 ]
9810 : [ 3.9228e-006  ]
9811 : [ 3.90623e-006 ]
9812 : [ 3.64556e-006 ]
9813 : [ 3.92075e-006 ]
9814 : [ 3.69635e-006 ]
9815 : [ 3.78106e-006 ]
9816 : [ 3.83503e-006 ]
9817 : [ 3.8471e-006  ]
9818 : [ 3.70091e-006 ]
9819 : [ 3.62617e-006 ]
9820 : [ 3.77034e-006 ]
9821 : [ 3.64233e-006 ]
9822 : [ 3.752e-006   ]
9823 : [ 3.83571e-006 ]
9824 : [ 3.8333e-006  ]
9825 : [ 3.86285e-006 ]
9826 : [ 3.55776e-006 ]
9827 : [ 3.85915e-006 ]
9828 : [ 3.64207e-006 ]
9829 : [ 3.91544e-006 ]
9830 : [ 3.76231e-006 ]
9831 : [ 3.90874e-006 ]
9832 : [ 3.60853e-006 ]
9833 : [ 3.83784e-006 ]
9834 : [ 3.64034e-006 ]
9835 : [ 3.90188e-006 ]
9836 : [ 3.69603e-006 ]
9837 : [ 3.5137e-006  ]
9838 : [ 3.84184e-006 ]
9839 : [ 4.04378e-006 ]
9840 : [ 3.68702e-006 ]
9841 : [ 3.66813e-006 ]
9842 : [ 3.86751e-006 ]
9843 : [ 3.79751e-006 ]
9844 : [ 3.64929e-006 ]
9845 : [ 3.97851e-006 ]
9846 : [ 3.63836e-006 ]
9847 : [ 3.84019e-006 ]
9848 : [ 3.76894e-006 ]
9849 : [ 3.59753e-006 ]
9850 : [ 3.96803e-006 ]
9851 : [ 3.8654e-006  ]
9852 : [ 3.7148e-006  ]
9853 : [ 3.8239e-006  ]
9854 : [ 3.76471e-006 ]
9855 : [ 3.85277e-006 ]
9856 : [ 3.73294e-006 ]
9857 : [ 3.88324e-006 ]
9858 : [ 3.71027e-006 ]
9859 : [ 3.98928e-006 ]
9860 : [ 3.57859e-006 ]
9861 : [ 3.99547e-006 ]
9862 : [ 3.96559e-006 ]
9863 : [ 3.86622e-006 ]
9864 : [ 3.65418e-006 ]
9865 : [ 3.88472e-006 ]
9866 : [ 3.67927e-006 ]
9867 : [ 3.78279e-006 ]
9868 : [ 3.81848e-006 ]
9869 : [ 3.71918e-006 ]
9870 : [ 3.76309e-006 ]
9871 : [ 3.85276e-006 ]
9872 : [ 3.75239e-006 ]
9873 : [ 3.66834e-006 ]
9874 : [ 3.98785e-006 ]
9875 : [ 3.65153e-006 ]
9876 : [ 3.95818e-006 ]
9877 : [ 3.56971e-006 ]
9878 : [ 3.69917e-006 ]
9879 : [ 3.99428e-006 ]
9880 : [ 3.59353e-006 ]
9881 : [ 3.64748e-006 ]
9882 : [ 3.6774e-006  ]
9883 : [ 3.75128e-006 ]
9884 : [ 3.99248e-006 ]
9885 : [ 3.78765e-006 ]
9886 : [ 3.80014e-006 ]
9887 : [ 3.94279e-006 ]
9888 : [ 3.84438e-006 ]
9889 : [ 3.62595e-006 ]
9890 : [ 4.03153e-006 ]
9891 : [ 3.72974e-006 ]
9892 : [ 3.9249e-006  ]
9893 : [ 3.87622e-006 ]
9894 : [ 3.90322e-006 ]
9895 : [ 3.71748e-006 ]
9896 : [ 3.78866e-006 ]
9897 : [ 3.80797e-006 ]
9898 : [ 3.7856e-006  ]
9899 : [ 3.79941e-006 ]
9900 : [ 3.93329e-006 ]
9901 : [ 3.79001e-006 ]
9902 : [ 3.72355e-006 ]
9903 : [ 3.58938e-006 ]
9904 : [ 3.8128e-006  ]
9905 : [ 3.86781e-006 ]
9906 : [ 3.97157e-006 ]
9907 : [ 3.56248e-006 ]
9908 : [ 4.01231e-006 ]
9909 : [ 3.75522e-006 ]
9910 : [ 3.8302e-006  ]
9911 : [ 3.78803e-006 ]
9912 : [ 3.73211e-006 ]
9913 : [ 3.77977e-006 ]
9914 : [ 3.94873e-006 ]
9915 : [ 3.65825e-006 ]
9916 : [ 3.81279e-006 ]
9917 : [ 3.65615e-006 ]
9918 : [ 4.00137e-006 ]
9919 : [ 3.62642e-006 ]
9920 : [ 3.74087e-006 ]
9921 : [ 3.81601e-006 ]
9922 : [ 3.60534e-006 ]
9923 : [ 3.72511e-006 ]
9924 : [ 3.64062e-006 ]
9925 : [ 3.7143e-006  ]
9926 : [ 3.75217e-006 ]
9927 : [ 3.86263e-006 ]
9928 : [ 3.73811e-006 ]
9929 : [ 3.90624e-006 ]
9930 : [ 3.6071e-006  ]
9931 : [ 3.6943e-006  ]
9932 : [ 4.00768e-006 ]
9933 : [ 3.9886e-006  ]
9934 : [ 3.70544e-006 ]
9935 : [ 3.90993e-006 ]
9936 : [ 3.92146e-006 ]
9937 : [ 3.49208e-006 ]
9938 : [ 3.77168e-006 ]
9939 : [ 3.75891e-006 ]
9940 : [ 3.92916e-006 ]
9941 : [ 3.93263e-006 ]
9942 : [ 3.82279e-006 ]
9943 : [ 3.72645e-006 ]
9944 : [ 3.91744e-006 ]
9945 : [ 3.81133e-006 ]
9946 : [ 3.6059e-006  ]
9947 : [ 3.55601e-006 ]
9948 : [ 3.70499e-006 ]
9949 : [ 3.65602e-006 ]
9950 : [ 3.70397e-006 ]
9951 : [ 3.68639e-006 ]
9952 : [ 3.72081e-006 ]
9953 : [ 3.89225e-006 ]
9954 : [ 3.62121e-006 ]
9955 : [ 3.74344e-006 ]
9956 : [ 3.74536e-006 ]
9957 : [ 3.89849e-006 ]
9958 : [ 3.83385e-006 ]
9959 : [ 3.90833e-006 ]
9960 : [ 3.70058e-006 ]
9961 : [ 3.91435e-006 ]
9962 : [ 3.91198e-006 ]
9963 : [ 3.90158e-006 ]
9964 : [ 3.85355e-006 ]
9965 : [ 3.99461e-006 ]
9966 : [ 3.61431e-006 ]
9967 : [ 3.92515e-006 ]
9968 : [ 3.68731e-006 ]
9969 : [ 3.95517e-006 ]
9970 : [ 3.87805e-006 ]
9971 : [ 3.96486e-006 ]
9972 : [ 3.69664e-006 ]
9973 : [ 3.89261e-006 ]
9974 : [ 3.94314e-006 ]
9975 : [ 3.74126e-006 ]
9976 : [ 3.80278e-006 ]
9977 : [ 3.82726e-006 ]
9978 : [ 3.74323e-006 ]
9979 : [ 3.70209e-006 ]
9980 : [ 3.52426e-006 ]
9981 : [ 3.65758e-006 ]
9982 : [ 3.87713e-006 ]
9983 : [ 3.64813e-006 ]
9984 : [ 3.95075e-006 ]
9985 : [ 3.98511e-006 ]
9986 : [ 3.87545e-006 ]
9987 : [ 3.94288e-006 ]
9988 : [ 4.00938e-006 ]
9989 : [ 3.87272e-006 ]
9990 : [ 3.89614e-006 ]
9991 : [ 3.7696e-006  ]
9992 : [ 3.73445e-006 ]
9993 : [ 3.82914e-006 ]
9994 : [ 3.69302e-006 ]
9995 : [ 3.9124e-006  ]
9996 : [ 3.67473e-006 ]
9997 : [ 3.89084e-006 ]
9998 : [ 3.82247e-006 ]
9999 : [ 3.61886e-006 ]
