# Supplementary material for: Influence of tissue conductivity on foetal exposure to extremely low frequency magnetic fields at 50 Hz using stochastic dosimetry
Source: PLoS One. 2018 Feb 7;13(2):e0192131. doi: 10.1371/journal.pone.0192131 (PMC5802904; doi:10.1371/journal.pone.0192131)
Supplement: S1 File — (ZIP) [file pone.0192131.s001.zip › Data/Ydistributions(10000)/3m/Eye.txt]

       [ y0           ]
   0 : [ 1.41346e-006 ]
   1 : [ 1.43699e-006 ]
   2 : [ 1.54783e-006 ]
   3 : [ 1.37592e-006 ]
   4 : [ 1.37601e-006 ]
   5 : [ 1.58925e-006 ]
   6 : [ 1.39565e-006 ]
   7 : [ 1.51888e-006 ]
   8 : [ 1.4457e-006  ]
   9 : [ 1.40928e-006 ]
  10 : [ 1.43843e-006 ]
  11 : [ 1.38866e-006 ]
  12 : [ 1.43789e-006 ]
  13 : [ 1.5549e-006  ]
  14 : [ 1.44379e-006 ]
  15 : [ 1.39475e-006 ]
  16 : [ 1.39068e-006 ]
  17 : [ 1.61454e-006 ]
  18 : [ 1.52697e-006 ]
  19 : [ 1.53802e-006 ]
  20 : [ 1.47344e-006 ]
  21 : [ 1.47662e-006 ]
  22 : [ 1.59963e-006 ]
  23 : [ 1.48869e-006 ]
  24 : [ 1.51378e-006 ]
  25 : [ 1.63593e-006 ]
  26 : [ 1.37269e-006 ]
  27 : [ 1.50802e-006 ]
  28 : [ 1.42897e-006 ]
  29 : [ 1.39618e-006 ]
  30 : [ 1.40779e-006 ]
  31 : [ 1.44185e-006 ]
  32 : [ 1.59005e-006 ]
  33 : [ 1.42966e-006 ]
  34 : [ 1.5832e-006  ]
  35 : [ 1.45157e-006 ]
  36 : [ 1.59206e-006 ]
  37 : [ 1.50493e-006 ]
  38 : [ 1.51042e-006 ]
  39 : [ 1.55958e-006 ]
  40 : [ 1.36145e-006 ]
  41 : [ 1.54706e-006 ]
  42 : [ 1.44894e-006 ]
  43 : [ 1.47598e-006 ]
  44 : [ 1.53744e-006 ]
  45 : [ 1.36031e-006 ]
  46 : [ 1.48126e-006 ]
  47 : [ 1.51565e-006 ]
  48 : [ 1.40459e-006 ]
  49 : [ 1.45038e-006 ]
  50 : [ 1.38714e-006 ]
  51 : [ 1.36695e-006 ]
  52 : [ 1.35102e-006 ]
  53 : [ 1.44684e-006 ]
  54 : [ 1.51035e-006 ]
  55 : [ 1.54669e-006 ]
  56 : [ 1.60233e-006 ]
  57 : [ 1.55541e-006 ]
  58 : [ 1.38912e-006 ]
  59 : [ 1.46865e-006 ]
  60 : [ 1.46664e-006 ]
  61 : [ 1.42483e-006 ]
  62 : [ 1.41621e-006 ]
  63 : [ 1.57363e-006 ]
  64 : [ 1.55465e-006 ]
  65 : [ 1.45156e-006 ]
  66 : [ 1.459e-006   ]
  67 : [ 1.45515e-006 ]
  68 : [ 1.54405e-006 ]
  69 : [ 1.59445e-006 ]
  70 : [ 1.47804e-006 ]
  71 : [ 1.46832e-006 ]
  72 : [ 1.43983e-006 ]
  73 : [ 1.51459e-006 ]
  74 : [ 1.53451e-006 ]
  75 : [ 1.57928e-006 ]
  76 : [ 1.43989e-006 ]
  77 : [ 1.42421e-006 ]
  78 : [ 1.52405e-006 ]
  79 : [ 1.51152e-006 ]
  80 : [ 1.54275e-006 ]
  81 : [ 1.57677e-006 ]
  82 : [ 1.39731e-006 ]
  83 : [ 1.45701e-006 ]
  84 : [ 1.43198e-006 ]
  85 : [ 1.40889e-006 ]
  86 : [ 1.56785e-006 ]
  87 : [ 1.57642e-006 ]
  88 : [ 1.44172e-006 ]
  89 : [ 1.42278e-006 ]
  90 : [ 1.42508e-006 ]
  91 : [ 1.48404e-006 ]
  92 : [ 1.56866e-006 ]
  93 : [ 1.56163e-006 ]
  94 : [ 1.47523e-006 ]
  95 : [ 1.5664e-006  ]
  96 : [ 1.63241e-006 ]
  97 : [ 1.41591e-006 ]
  98 : [ 1.46572e-006 ]
  99 : [ 1.56503e-006 ]
 100 : [ 1.4787e-006  ]
 101 : [ 1.47921e-006 ]
 102 : [ 1.42789e-006 ]
 103 : [ 1.41225e-006 ]
 104 : [ 1.50328e-006 ]
 105 : [ 1.6016e-006  ]
 106 : [ 1.52227e-006 ]
 107 : [ 1.35048e-006 ]
 108 : [ 1.54563e-006 ]
 109 : [ 1.4987e-006  ]
 110 : [ 1.46724e-006 ]
 111 : [ 1.46942e-006 ]
 112 : [ 1.42102e-006 ]
 113 : [ 1.63463e-006 ]
 114 : [ 1.34561e-006 ]
 115 : [ 1.39681e-006 ]
 116 : [ 1.46738e-006 ]
 117 : [ 1.42144e-006 ]
 118 : [ 1.57751e-006 ]
 119 : [ 1.35937e-006 ]
 120 : [ 1.49147e-006 ]
 121 : [ 1.6196e-006  ]
 122 : [ 1.48231e-006 ]
 123 : [ 1.47533e-006 ]
 124 : [ 1.42976e-006 ]
 125 : [ 1.42755e-006 ]
 126 : [ 1.41937e-006 ]
 127 : [ 1.3937e-006  ]
 128 : [ 1.54326e-006 ]
 129 : [ 1.44546e-006 ]
 130 : [ 1.47079e-006 ]
 131 : [ 1.50257e-006 ]
 132 : [ 1.53208e-006 ]
 133 : [ 1.49862e-006 ]
 134 : [ 1.48939e-006 ]
 135 : [ 1.52978e-006 ]
 136 : [ 1.62506e-006 ]
 137 : [ 1.55366e-006 ]
 138 : [ 1.48228e-006 ]
 139 : [ 1.3354e-006  ]
 140 : [ 1.49439e-006 ]
 141 : [ 1.47611e-006 ]
 142 : [ 1.50415e-006 ]
 143 : [ 1.46661e-006 ]
 144 : [ 1.51026e-006 ]
 145 : [ 1.48099e-006 ]
 146 : [ 1.53547e-006 ]
 147 : [ 1.57745e-006 ]
 148 : [ 1.43288e-006 ]
 149 : [ 1.58481e-006 ]
 150 : [ 1.42189e-006 ]
 151 : [ 1.36351e-006 ]
 152 : [ 1.52965e-006 ]
 153 : [ 1.50852e-006 ]
 154 : [ 1.44169e-006 ]
 155 : [ 1.55806e-006 ]
 156 : [ 1.607e-006   ]
 157 : [ 1.45734e-006 ]
 158 : [ 1.62047e-006 ]
 159 : [ 1.47247e-006 ]
 160 : [ 1.43742e-006 ]
 161 : [ 1.40687e-006 ]
 162 : [ 1.57936e-006 ]
 163 : [ 1.39925e-006 ]
 164 : [ 1.3968e-006  ]
 165 : [ 1.59653e-006 ]
 166 : [ 1.43841e-006 ]
 167 : [ 1.37395e-006 ]
 168 : [ 1.53684e-006 ]
 169 : [ 1.4654e-006  ]
 170 : [ 1.51843e-006 ]
 171 : [ 1.54745e-006 ]
 172 : [ 1.57936e-006 ]
 173 : [ 1.51643e-006 ]
 174 : [ 1.44767e-006 ]
 175 : [ 1.52891e-006 ]
 176 : [ 1.43509e-006 ]
 177 : [ 1.51978e-006 ]
 178 : [ 1.4043e-006  ]
 179 : [ 1.52561e-006 ]
 180 : [ 1.40328e-006 ]
 181 : [ 1.50985e-006 ]
 182 : [ 1.52803e-006 ]
 183 : [ 1.54997e-006 ]
 184 : [ 1.46573e-006 ]
 185 : [ 1.4908e-006  ]
 186 : [ 1.40566e-006 ]
 187 : [ 1.58086e-006 ]
 188 : [ 1.5593e-006  ]
 189 : [ 1.55117e-006 ]
 190 : [ 1.59244e-006 ]
 191 : [ 1.44863e-006 ]
 192 : [ 1.51662e-006 ]
 193 : [ 1.57588e-006 ]
 194 : [ 1.53802e-006 ]
 195 : [ 1.51209e-006 ]
 196 : [ 1.34142e-006 ]
 197 : [ 1.44078e-006 ]
 198 : [ 1.5601e-006  ]
 199 : [ 1.45463e-006 ]
 200 : [ 1.60508e-006 ]
 201 : [ 1.55619e-006 ]
 202 : [ 1.59471e-006 ]
 203 : [ 1.42192e-006 ]
 204 : [ 1.4589e-006  ]
 205 : [ 1.52996e-006 ]
 206 : [ 1.51465e-006 ]
 207 : [ 1.37488e-006 ]
 208 : [ 1.48092e-006 ]
 209 : [ 1.55901e-006 ]
 210 : [ 1.52165e-006 ]
 211 : [ 1.42127e-006 ]
 212 : [ 1.44196e-006 ]
 213 : [ 1.37355e-006 ]
 214 : [ 1.41968e-006 ]
 215 : [ 1.48833e-006 ]
 216 : [ 1.57636e-006 ]
 217 : [ 1.40119e-006 ]
 218 : [ 1.45069e-006 ]
 219 : [ 1.40363e-006 ]
 220 : [ 1.41179e-006 ]
 221 : [ 1.63649e-006 ]
 222 : [ 1.53428e-006 ]
 223 : [ 1.40479e-006 ]
 224 : [ 1.43398e-006 ]
 225 : [ 1.61574e-006 ]
 226 : [ 1.40093e-006 ]
 227 : [ 1.40859e-006 ]
 228 : [ 1.59134e-006 ]
 229 : [ 1.45539e-006 ]
 230 : [ 1.53851e-006 ]
 231 : [ 1.49952e-006 ]
 232 : [ 1.59814e-006 ]
 233 : [ 1.59677e-006 ]
 234 : [ 1.33763e-006 ]
 235 : [ 1.54236e-006 ]
 236 : [ 1.39002e-006 ]
 237 : [ 1.47818e-006 ]
 238 : [ 1.45149e-006 ]
 239 : [ 1.42305e-006 ]
 240 : [ 1.59949e-006 ]
 241 : [ 1.44307e-006 ]
 242 : [ 1.41807e-006 ]
 243 : [ 1.45272e-006 ]
 244 : [ 1.55728e-006 ]
 245 : [ 1.51831e-006 ]
 246 : [ 1.41076e-006 ]
 247 : [ 1.43075e-006 ]
 248 : [ 1.50321e-006 ]
 249 : [ 1.43435e-006 ]
 250 : [ 1.55453e-006 ]
 251 : [ 1.40108e-006 ]
 252 : [ 1.48233e-006 ]
 253 : [ 1.3768e-006  ]
 254 : [ 1.62284e-006 ]
 255 : [ 1.59751e-006 ]
 256 : [ 1.50044e-006 ]
 257 : [ 1.53878e-006 ]
 258 : [ 1.49143e-006 ]
 259 : [ 1.3901e-006  ]
 260 : [ 1.52664e-006 ]
 261 : [ 1.58082e-006 ]
 262 : [ 1.53974e-006 ]
 263 : [ 1.56182e-006 ]
 264 : [ 1.4652e-006  ]
 265 : [ 1.43383e-006 ]
 266 : [ 1.54669e-006 ]
 267 : [ 1.50749e-006 ]
 268 : [ 1.52705e-006 ]
 269 : [ 1.31407e-006 ]
 270 : [ 1.51271e-006 ]
 271 : [ 1.47292e-006 ]
 272 : [ 1.56724e-006 ]
 273 : [ 1.43553e-006 ]
 274 : [ 1.49824e-006 ]
 275 : [ 1.526e-006   ]
 276 : [ 1.53984e-006 ]
 277 : [ 1.4548e-006  ]
 278 : [ 1.46921e-006 ]
 279 : [ 1.38503e-006 ]
 280 : [ 1.50519e-006 ]
 281 : [ 1.40904e-006 ]
 282 : [ 1.41113e-006 ]
 283 : [ 1.60413e-006 ]
 284 : [ 1.54998e-006 ]
 285 : [ 1.42128e-006 ]
 286 : [ 1.56618e-006 ]
 287 : [ 1.43899e-006 ]
 288 : [ 1.60293e-006 ]
 289 : [ 1.4403e-006  ]
 290 : [ 1.46912e-006 ]
 291 : [ 1.37991e-006 ]
 292 : [ 1.45017e-006 ]
 293 : [ 1.41145e-006 ]
 294 : [ 1.55972e-006 ]
 295 : [ 1.48798e-006 ]
 296 : [ 1.39359e-006 ]
 297 : [ 1.37962e-006 ]
 298 : [ 1.59514e-006 ]
 299 : [ 1.46126e-006 ]
 300 : [ 1.49879e-006 ]
 301 : [ 1.50557e-006 ]
 302 : [ 1.54214e-006 ]
 303 : [ 1.54895e-006 ]
 304 : [ 1.57051e-006 ]
 305 : [ 1.5139e-006  ]
 306 : [ 1.49778e-006 ]
 307 : [ 1.59688e-006 ]
 308 : [ 1.61263e-006 ]
 309 : [ 1.54264e-006 ]
 310 : [ 1.36752e-006 ]
 311 : [ 1.51849e-006 ]
 312 : [ 1.41295e-006 ]
 313 : [ 1.38067e-006 ]
 314 : [ 1.54308e-006 ]
 315 : [ 1.5744e-006  ]
 316 : [ 1.55458e-006 ]
 317 : [ 1.4521e-006  ]
 318 : [ 1.38828e-006 ]
 319 : [ 1.35731e-006 ]
 320 : [ 1.59235e-006 ]
 321 : [ 1.42408e-006 ]
 322 : [ 1.45493e-006 ]
 323 : [ 1.48882e-006 ]
 324 : [ 1.47039e-006 ]
 325 : [ 1.43392e-006 ]
 326 : [ 1.39012e-006 ]
 327 : [ 1.41704e-006 ]
 328 : [ 1.4976e-006  ]
 329 : [ 1.56309e-006 ]
 330 : [ 1.52183e-006 ]
 331 : [ 1.58922e-006 ]
 332 : [ 1.35973e-006 ]
 333 : [ 1.58688e-006 ]
 334 : [ 1.4309e-006  ]
 335 : [ 1.52829e-006 ]
 336 : [ 1.49199e-006 ]
 337 : [ 1.61795e-006 ]
 338 : [ 1.46335e-006 ]
 339 : [ 1.41197e-006 ]
 340 : [ 1.55178e-006 ]
 341 : [ 1.54551e-006 ]
 342 : [ 1.53887e-006 ]
 343 : [ 1.53712e-006 ]
 344 : [ 1.45075e-006 ]
 345 : [ 1.48778e-006 ]
 346 : [ 1.40369e-006 ]
 347 : [ 1.55323e-006 ]
 348 : [ 1.61078e-006 ]
 349 : [ 1.48959e-006 ]
 350 : [ 1.58137e-006 ]
 351 : [ 1.46912e-006 ]
 352 : [ 1.55057e-006 ]
 353 : [ 1.41519e-006 ]
 354 : [ 1.48796e-006 ]
 355 : [ 1.57092e-006 ]
 356 : [ 1.59548e-006 ]
 357 : [ 1.40264e-006 ]
 358 : [ 1.5727e-006  ]
 359 : [ 1.54499e-006 ]
 360 : [ 1.43083e-006 ]
 361 : [ 1.42587e-006 ]
 362 : [ 1.35459e-006 ]
 363 : [ 1.36305e-006 ]
 364 : [ 1.56148e-006 ]
 365 : [ 1.54717e-006 ]
 366 : [ 1.51795e-006 ]
 367 : [ 1.42857e-006 ]
 368 : [ 1.59533e-006 ]
 369 : [ 1.45997e-006 ]
 370 : [ 1.57698e-006 ]
 371 : [ 1.53053e-006 ]
 372 : [ 1.62294e-006 ]
 373 : [ 1.53545e-006 ]
 374 : [ 1.35722e-006 ]
 375 : [ 1.55564e-006 ]
 376 : [ 1.29049e-006 ]
 377 : [ 1.56453e-006 ]
 378 : [ 1.4587e-006  ]
 379 : [ 1.37467e-006 ]
 380 : [ 1.45444e-006 ]
 381 : [ 1.57347e-006 ]
 382 : [ 1.50057e-006 ]
 383 : [ 1.39543e-006 ]
 384 : [ 1.49384e-006 ]
 385 : [ 1.45147e-006 ]
 386 : [ 1.52393e-006 ]
 387 : [ 1.5783e-006  ]
 388 : [ 1.59547e-006 ]
 389 : [ 1.41389e-006 ]
 390 : [ 1.42641e-006 ]
 391 : [ 1.45245e-006 ]
 392 : [ 1.4085e-006  ]
 393 : [ 1.4966e-006  ]
 394 : [ 1.42492e-006 ]
 395 : [ 1.4461e-006  ]
 396 : [ 1.40857e-006 ]
 397 : [ 1.4788e-006  ]
 398 : [ 1.495e-006   ]
 399 : [ 1.46763e-006 ]
 400 : [ 1.53418e-006 ]
 401 : [ 1.39423e-006 ]
 402 : [ 1.59866e-006 ]
 403 : [ 1.51353e-006 ]
 404 : [ 1.38627e-006 ]
 405 : [ 1.51543e-006 ]
 406 : [ 1.58e-006    ]
 407 : [ 1.43375e-006 ]
 408 : [ 1.47185e-006 ]
 409 : [ 1.41836e-006 ]
 410 : [ 1.57364e-006 ]
 411 : [ 1.4999e-006  ]
 412 : [ 1.48639e-006 ]
 413 : [ 1.33951e-006 ]
 414 : [ 1.35514e-006 ]
 415 : [ 1.41415e-006 ]
 416 : [ 1.61667e-006 ]
 417 : [ 1.56003e-006 ]
 418 : [ 1.54383e-006 ]
 419 : [ 1.51373e-006 ]
 420 : [ 1.48522e-006 ]
 421 : [ 1.4474e-006  ]
 422 : [ 1.57164e-006 ]
 423 : [ 1.52295e-006 ]
 424 : [ 1.55481e-006 ]
 425 : [ 1.54477e-006 ]
 426 : [ 1.46475e-006 ]
 427 : [ 1.56788e-006 ]
 428 : [ 1.55616e-006 ]
 429 : [ 1.53195e-006 ]
 430 : [ 1.44664e-006 ]
 431 : [ 1.44005e-006 ]
 432 : [ 1.60012e-006 ]
 433 : [ 1.3978e-006  ]
 434 : [ 1.51308e-006 ]
 435 : [ 1.41446e-006 ]
 436 : [ 1.56801e-006 ]
 437 : [ 1.54294e-006 ]
 438 : [ 1.51336e-006 ]
 439 : [ 1.37167e-006 ]
 440 : [ 1.5332e-006  ]
 441 : [ 1.63782e-006 ]
 442 : [ 1.53661e-006 ]
 443 : [ 1.55833e-006 ]
 444 : [ 1.52978e-006 ]
 445 : [ 1.47214e-006 ]
 446 : [ 1.51628e-006 ]
 447 : [ 1.47995e-006 ]
 448 : [ 1.52793e-006 ]
 449 : [ 1.57192e-006 ]
 450 : [ 1.43982e-006 ]
 451 : [ 1.45825e-006 ]
 452 : [ 1.38477e-006 ]
 453 : [ 1.44372e-006 ]
 454 : [ 1.51154e-006 ]
 455 : [ 1.53883e-006 ]
 456 : [ 1.52137e-006 ]
 457 : [ 1.38715e-006 ]
 458 : [ 1.57181e-006 ]
 459 : [ 1.40883e-006 ]
 460 : [ 1.59653e-006 ]
 461 : [ 1.36684e-006 ]
 462 : [ 1.40256e-006 ]
 463 : [ 1.39036e-006 ]
 464 : [ 1.44868e-006 ]
 465 : [ 1.56077e-006 ]
 466 : [ 1.58935e-006 ]
 467 : [ 1.59235e-006 ]
 468 : [ 1.32532e-006 ]
 469 : [ 1.60163e-006 ]
 470 : [ 1.57558e-006 ]
 471 : [ 1.60021e-006 ]
 472 : [ 1.57034e-006 ]
 473 : [ 1.38135e-006 ]
 474 : [ 1.37777e-006 ]
 475 : [ 1.35584e-006 ]
 476 : [ 1.52286e-006 ]
 477 : [ 1.60383e-006 ]
 478 : [ 1.41802e-006 ]
 479 : [ 1.48605e-006 ]
 480 : [ 1.52414e-006 ]
 481 : [ 1.42797e-006 ]
 482 : [ 1.51914e-006 ]
 483 : [ 1.54887e-006 ]
 484 : [ 1.441e-006   ]
 485 : [ 1.39725e-006 ]
 486 : [ 1.54504e-006 ]
 487 : [ 1.55135e-006 ]
 488 : [ 1.45272e-006 ]
 489 : [ 1.60435e-006 ]
 490 : [ 1.46641e-006 ]
 491 : [ 1.5971e-006  ]
 492 : [ 1.46242e-006 ]
 493 : [ 1.47567e-006 ]
 494 : [ 1.54919e-006 ]
 495 : [ 1.46814e-006 ]
 496 : [ 1.59083e-006 ]
 497 : [ 1.56388e-006 ]
 498 : [ 1.45134e-006 ]
 499 : [ 1.39053e-006 ]
 500 : [ 1.37916e-006 ]
 501 : [ 1.5409e-006  ]
 502 : [ 1.38812e-006 ]
 503 : [ 1.49275e-006 ]
 504 : [ 1.36687e-006 ]
 505 : [ 1.42703e-006 ]
 506 : [ 1.43583e-006 ]
 507 : [ 1.52365e-006 ]
 508 : [ 1.36994e-006 ]
 509 : [ 1.39883e-006 ]
 510 : [ 1.5947e-006  ]
 511 : [ 1.36211e-006 ]
 512 : [ 1.56994e-006 ]
 513 : [ 1.44217e-006 ]
 514 : [ 1.48328e-006 ]
 515 : [ 1.41257e-006 ]
 516 : [ 1.43174e-006 ]
 517 : [ 1.4773e-006  ]
 518 : [ 1.57719e-006 ]
 519 : [ 1.4272e-006  ]
 520 : [ 1.50459e-006 ]
 521 : [ 1.57242e-006 ]
 522 : [ 1.50963e-006 ]
 523 : [ 1.50534e-006 ]
 524 : [ 1.43022e-006 ]
 525 : [ 1.38521e-006 ]
 526 : [ 1.50484e-006 ]
 527 : [ 1.52697e-006 ]
 528 : [ 1.54091e-006 ]
 529 : [ 1.62952e-006 ]
 530 : [ 1.47412e-006 ]
 531 : [ 1.3909e-006  ]
 532 : [ 1.52001e-006 ]
 533 : [ 1.56359e-006 ]
 534 : [ 1.56966e-006 ]
 535 : [ 1.57065e-006 ]
 536 : [ 1.562e-006   ]
 537 : [ 1.44709e-006 ]
 538 : [ 1.46732e-006 ]
 539 : [ 1.3788e-006  ]
 540 : [ 1.55498e-006 ]
 541 : [ 1.63406e-006 ]
 542 : [ 1.59663e-006 ]
 543 : [ 1.37395e-006 ]
 544 : [ 1.49738e-006 ]
 545 : [ 1.57073e-006 ]
 546 : [ 1.56787e-006 ]
 547 : [ 1.51487e-006 ]
 548 : [ 1.50725e-006 ]
 549 : [ 1.6304e-006  ]
 550 : [ 1.41654e-006 ]
 551 : [ 1.57266e-006 ]
 552 : [ 1.58551e-006 ]
 553 : [ 1.54384e-006 ]
 554 : [ 1.46014e-006 ]
 555 : [ 1.56735e-006 ]
 556 : [ 1.36391e-006 ]
 557 : [ 1.3792e-006  ]
 558 : [ 1.50147e-006 ]
 559 : [ 1.44303e-006 ]
 560 : [ 1.37463e-006 ]
 561 : [ 1.56487e-006 ]
 562 : [ 1.37121e-006 ]
 563 : [ 1.37174e-006 ]
 564 : [ 1.63658e-006 ]
 565 : [ 1.58534e-006 ]
 566 : [ 1.53643e-006 ]
 567 : [ 1.62398e-006 ]
 568 : [ 1.41203e-006 ]
 569 : [ 1.62879e-006 ]
 570 : [ 1.50777e-006 ]
 571 : [ 1.45488e-006 ]
 572 : [ 1.46652e-006 ]
 573 : [ 1.57139e-006 ]
 574 : [ 1.56743e-006 ]
 575 : [ 1.37851e-006 ]
 576 : [ 1.61836e-006 ]
 577 : [ 1.4493e-006  ]
 578 : [ 1.41964e-006 ]
 579 : [ 1.50266e-006 ]
 580 : [ 1.50996e-006 ]
 581 : [ 1.56058e-006 ]
 582 : [ 1.63094e-006 ]
 583 : [ 1.57387e-006 ]
 584 : [ 1.45887e-006 ]
 585 : [ 1.53967e-006 ]
 586 : [ 1.49125e-006 ]
 587 : [ 1.41759e-006 ]
 588 : [ 1.56344e-006 ]
 589 : [ 1.40107e-006 ]
 590 : [ 1.53609e-006 ]
 591 : [ 1.59302e-006 ]
 592 : [ 1.37122e-006 ]
 593 : [ 1.62659e-006 ]
 594 : [ 1.5009e-006  ]
 595 : [ 1.47596e-006 ]
 596 : [ 1.56712e-006 ]
 597 : [ 1.59958e-006 ]
 598 : [ 1.6072e-006  ]
 599 : [ 1.47571e-006 ]
 600 : [ 1.54486e-006 ]
 601 : [ 1.39967e-006 ]
 602 : [ 1.50195e-006 ]
 603 : [ 1.59199e-006 ]
 604 : [ 1.58071e-006 ]
 605 : [ 1.5086e-006  ]
 606 : [ 1.48695e-006 ]
 607 : [ 1.4721e-006  ]
 608 : [ 1.49001e-006 ]
 609 : [ 1.60207e-006 ]
 610 : [ 1.54876e-006 ]
 611 : [ 1.48788e-006 ]
 612 : [ 1.60272e-006 ]
 613 : [ 1.44272e-006 ]
 614 : [ 1.45656e-006 ]
 615 : [ 1.52379e-006 ]
 616 : [ 1.5155e-006  ]
 617 : [ 1.38004e-006 ]
 618 : [ 1.44837e-006 ]
 619 : [ 1.50163e-006 ]
 620 : [ 1.49632e-006 ]
 621 : [ 1.57034e-006 ]
 622 : [ 1.39762e-006 ]
 623 : [ 1.39212e-006 ]
 624 : [ 1.46229e-006 ]
 625 : [ 1.32297e-006 ]
 626 : [ 1.54575e-006 ]
 627 : [ 1.48849e-006 ]
 628 : [ 1.38815e-006 ]
 629 : [ 1.56696e-006 ]
 630 : [ 1.50385e-006 ]
 631 : [ 1.45312e-006 ]
 632 : [ 1.39967e-006 ]
 633 : [ 1.57982e-006 ]
 634 : [ 1.48415e-006 ]
 635 : [ 1.49232e-006 ]
 636 : [ 1.6373e-006  ]
 637 : [ 1.4319e-006  ]
 638 : [ 1.49063e-006 ]
 639 : [ 1.46534e-006 ]
 640 : [ 1.581e-006   ]
 641 : [ 1.44608e-006 ]
 642 : [ 1.42478e-006 ]
 643 : [ 1.42626e-006 ]
 644 : [ 1.38883e-006 ]
 645 : [ 1.57033e-006 ]
 646 : [ 1.5448e-006  ]
 647 : [ 1.37378e-006 ]
 648 : [ 1.48517e-006 ]
 649 : [ 1.4088e-006  ]
 650 : [ 1.44665e-006 ]
 651 : [ 1.54914e-006 ]
 652 : [ 1.45187e-006 ]
 653 : [ 1.39855e-006 ]
 654 : [ 1.51604e-006 ]
 655 : [ 1.56994e-006 ]
 656 : [ 1.57751e-006 ]
 657 : [ 1.36384e-006 ]
 658 : [ 1.41694e-006 ]
 659 : [ 1.43704e-006 ]
 660 : [ 1.42865e-006 ]
 661 : [ 1.34046e-006 ]
 662 : [ 1.59616e-006 ]
 663 : [ 1.56478e-006 ]
 664 : [ 1.57985e-006 ]
 665 : [ 1.43043e-006 ]
 666 : [ 1.56676e-006 ]
 667 : [ 1.46761e-006 ]
 668 : [ 1.41012e-006 ]
 669 : [ 1.40307e-006 ]
 670 : [ 1.53449e-006 ]
 671 : [ 1.58821e-006 ]
 672 : [ 1.38782e-006 ]
 673 : [ 1.40588e-006 ]
 674 : [ 1.4615e-006  ]
 675 : [ 1.4151e-006  ]
 676 : [ 1.43096e-006 ]
 677 : [ 1.59158e-006 ]
 678 : [ 1.62337e-006 ]
 679 : [ 1.58797e-006 ]
 680 : [ 1.4773e-006  ]
 681 : [ 1.38433e-006 ]
 682 : [ 1.39937e-006 ]
 683 : [ 1.53639e-006 ]
 684 : [ 1.36114e-006 ]
 685 : [ 1.41975e-006 ]
 686 : [ 1.44631e-006 ]
 687 : [ 1.55159e-006 ]
 688 : [ 1.46613e-006 ]
 689 : [ 1.57554e-006 ]
 690 : [ 1.46874e-006 ]
 691 : [ 1.43118e-006 ]
 692 : [ 1.56222e-006 ]
 693 : [ 1.55291e-006 ]
 694 : [ 1.45989e-006 ]
 695 : [ 1.38254e-006 ]
 696 : [ 1.36965e-006 ]
 697 : [ 1.51454e-006 ]
 698 : [ 1.48694e-006 ]
 699 : [ 1.51771e-006 ]
 700 : [ 1.57325e-006 ]
 701 : [ 1.47659e-006 ]
 702 : [ 1.42174e-006 ]
 703 : [ 1.39199e-006 ]
 704 : [ 1.46991e-006 ]
 705 : [ 1.37951e-006 ]
 706 : [ 1.46421e-006 ]
 707 : [ 1.48738e-006 ]
 708 : [ 1.42093e-006 ]
 709 : [ 1.47595e-006 ]
 710 : [ 1.52235e-006 ]
 711 : [ 1.34743e-006 ]
 712 : [ 1.56031e-006 ]
 713 : [ 1.56246e-006 ]
 714 : [ 1.45941e-006 ]
 715 : [ 1.51006e-006 ]
 716 : [ 1.60873e-006 ]
 717 : [ 1.37518e-006 ]
 718 : [ 1.35281e-006 ]
 719 : [ 1.43804e-006 ]
 720 : [ 1.52651e-006 ]
 721 : [ 1.40045e-006 ]
 722 : [ 1.5239e-006  ]
 723 : [ 1.57714e-006 ]
 724 : [ 1.42911e-006 ]
 725 : [ 1.45691e-006 ]
 726 : [ 1.41456e-006 ]
 727 : [ 1.40829e-006 ]
 728 : [ 1.58753e-006 ]
 729 : [ 1.35554e-006 ]
 730 : [ 1.57455e-006 ]
 731 : [ 1.46672e-006 ]
 732 : [ 1.47919e-006 ]
 733 : [ 1.58182e-006 ]
 734 : [ 1.45125e-006 ]
 735 : [ 1.43329e-006 ]
 736 : [ 1.50293e-006 ]
 737 : [ 1.53472e-006 ]
 738 : [ 1.54218e-006 ]
 739 : [ 1.4844e-006  ]
 740 : [ 1.54207e-006 ]
 741 : [ 1.36861e-006 ]
 742 : [ 1.54012e-006 ]
 743 : [ 1.36527e-006 ]
 744 : [ 1.48381e-006 ]
 745 : [ 1.46075e-006 ]
 746 : [ 1.52702e-006 ]
 747 : [ 1.57141e-006 ]
 748 : [ 1.47345e-006 ]
 749 : [ 1.62163e-006 ]
 750 : [ 1.42801e-006 ]
 751 : [ 1.60681e-006 ]
 752 : [ 1.54482e-006 ]
 753 : [ 1.39981e-006 ]
 754 : [ 1.43011e-006 ]
 755 : [ 1.38628e-006 ]
 756 : [ 1.36466e-006 ]
 757 : [ 1.34893e-006 ]
 758 : [ 1.51565e-006 ]
 759 : [ 1.53162e-006 ]
 760 : [ 1.56065e-006 ]
 761 : [ 1.55363e-006 ]
 762 : [ 1.36814e-006 ]
 763 : [ 1.35381e-006 ]
 764 : [ 1.55083e-006 ]
 765 : [ 1.36746e-006 ]
 766 : [ 1.53879e-006 ]
 767 : [ 1.36184e-006 ]
 768 : [ 1.47453e-006 ]
 769 : [ 1.60006e-006 ]
 770 : [ 1.56323e-006 ]
 771 : [ 1.40437e-006 ]
 772 : [ 1.51095e-006 ]
 773 : [ 1.55329e-006 ]
 774 : [ 1.38271e-006 ]
 775 : [ 1.49489e-006 ]
 776 : [ 1.51239e-006 ]
 777 : [ 1.41333e-006 ]
 778 : [ 1.36715e-006 ]
 779 : [ 1.58904e-006 ]
 780 : [ 1.39241e-006 ]
 781 : [ 1.57647e-006 ]
 782 : [ 1.60418e-006 ]
 783 : [ 1.47996e-006 ]
 784 : [ 1.54493e-006 ]
 785 : [ 1.55967e-006 ]
 786 : [ 1.54877e-006 ]
 787 : [ 1.4144e-006  ]
 788 : [ 1.41682e-006 ]
 789 : [ 1.53166e-006 ]
 790 : [ 1.5041e-006  ]
 791 : [ 1.51682e-006 ]
 792 : [ 1.54512e-006 ]
 793 : [ 1.51934e-006 ]
 794 : [ 1.37074e-006 ]
 795 : [ 1.35454e-006 ]
 796 : [ 1.50035e-006 ]
 797 : [ 1.59642e-006 ]
 798 : [ 1.51742e-006 ]
 799 : [ 1.45175e-006 ]
 800 : [ 1.46479e-006 ]
 801 : [ 1.61686e-006 ]
 802 : [ 1.5696e-006  ]
 803 : [ 1.40955e-006 ]
 804 : [ 1.5869e-006  ]
 805 : [ 1.46503e-006 ]
 806 : [ 1.521e-006   ]
 807 : [ 1.43478e-006 ]
 808 : [ 1.53483e-006 ]
 809 : [ 1.47919e-006 ]
 810 : [ 1.57678e-006 ]
 811 : [ 1.45315e-006 ]
 812 : [ 1.55149e-006 ]
 813 : [ 1.59251e-006 ]
 814 : [ 1.54235e-006 ]
 815 : [ 1.55034e-006 ]
 816 : [ 1.56231e-006 ]
 817 : [ 1.62816e-006 ]
 818 : [ 1.46289e-006 ]
 819 : [ 1.45e-006    ]
 820 : [ 1.49129e-006 ]
 821 : [ 1.42599e-006 ]
 822 : [ 1.5414e-006  ]
 823 : [ 1.59476e-006 ]
 824 : [ 1.51482e-006 ]
 825 : [ 1.5956e-006  ]
 826 : [ 1.62781e-006 ]
 827 : [ 1.35606e-006 ]
 828 : [ 1.58149e-006 ]
 829 : [ 1.40161e-006 ]
 830 : [ 1.44205e-006 ]
 831 : [ 1.49787e-006 ]
 832 : [ 1.53033e-006 ]
 833 : [ 1.45993e-006 ]
 834 : [ 1.5316e-006  ]
 835 : [ 1.51258e-006 ]
 836 : [ 1.39545e-006 ]
 837 : [ 1.54943e-006 ]
 838 : [ 1.6127e-006  ]
 839 : [ 1.58628e-006 ]
 840 : [ 1.52798e-006 ]
 841 : [ 1.37275e-006 ]
 842 : [ 1.54356e-006 ]
 843 : [ 1.587e-006   ]
 844 : [ 1.3666e-006  ]
 845 : [ 1.63342e-006 ]
 846 : [ 1.3609e-006  ]
 847 : [ 1.45687e-006 ]
 848 : [ 1.48862e-006 ]
 849 : [ 1.61134e-006 ]
 850 : [ 1.48389e-006 ]
 851 : [ 1.53956e-006 ]
 852 : [ 1.59544e-006 ]
 853 : [ 1.38125e-006 ]
 854 : [ 1.4447e-006  ]
 855 : [ 1.60295e-006 ]
 856 : [ 1.52143e-006 ]
 857 : [ 1.44434e-006 ]
 858 : [ 1.46478e-006 ]
 859 : [ 1.47695e-006 ]
 860 : [ 1.42444e-006 ]
 861 : [ 1.42737e-006 ]
 862 : [ 1.4098e-006  ]
 863 : [ 1.41482e-006 ]
 864 : [ 1.44515e-006 ]
 865 : [ 1.51866e-006 ]
 866 : [ 1.48164e-006 ]
 867 : [ 1.47484e-006 ]
 868 : [ 1.5409e-006  ]
 869 : [ 1.56321e-006 ]
 870 : [ 1.5322e-006  ]
 871 : [ 1.53735e-006 ]
 872 : [ 1.46245e-006 ]
 873 : [ 1.52817e-006 ]
 874 : [ 1.46291e-006 ]
 875 : [ 1.56045e-006 ]
 876 : [ 1.42522e-006 ]
 877 : [ 1.60034e-006 ]
 878 : [ 1.4081e-006  ]
 879 : [ 1.52184e-006 ]
 880 : [ 1.53464e-006 ]
 881 : [ 1.42931e-006 ]
 882 : [ 1.42535e-006 ]
 883 : [ 1.50131e-006 ]
 884 : [ 1.55934e-006 ]
 885 : [ 1.64205e-006 ]
 886 : [ 1.55113e-006 ]
 887 : [ 1.38672e-006 ]
 888 : [ 1.37388e-006 ]
 889 : [ 1.47294e-006 ]
 890 : [ 1.46836e-006 ]
 891 : [ 1.5053e-006  ]
 892 : [ 1.54206e-006 ]
 893 : [ 1.56475e-006 ]
 894 : [ 1.57695e-006 ]
 895 : [ 1.57748e-006 ]
 896 : [ 1.5713e-006  ]
 897 : [ 1.56115e-006 ]
 898 : [ 1.49538e-006 ]
 899 : [ 1.53868e-006 ]
 900 : [ 1.44602e-006 ]
 901 : [ 1.42528e-006 ]
 902 : [ 1.53736e-006 ]
 903 : [ 1.36108e-006 ]
 904 : [ 1.44752e-006 ]
 905 : [ 1.4318e-006  ]
 906 : [ 1.54421e-006 ]
 907 : [ 1.37637e-006 ]
 908 : [ 1.52171e-006 ]
 909 : [ 1.43014e-006 ]
 910 : [ 1.59313e-006 ]
 911 : [ 1.53285e-006 ]
 912 : [ 1.48053e-006 ]
 913 : [ 1.51804e-006 ]
 914 : [ 1.47359e-006 ]
 915 : [ 1.54755e-006 ]
 916 : [ 1.45598e-006 ]
 917 : [ 1.40056e-006 ]
 918 : [ 1.58146e-006 ]
 919 : [ 1.50266e-006 ]
 920 : [ 1.52051e-006 ]
 921 : [ 1.58732e-006 ]
 922 : [ 1.42685e-006 ]
 923 : [ 1.49812e-006 ]
 924 : [ 1.49034e-006 ]
 925 : [ 1.40245e-006 ]
 926 : [ 1.56816e-006 ]
 927 : [ 1.3766e-006  ]
 928 : [ 1.4421e-006  ]
 929 : [ 1.34763e-006 ]
 930 : [ 1.49232e-006 ]
 931 : [ 1.55071e-006 ]
 932 : [ 1.40312e-006 ]
 933 : [ 1.42522e-006 ]
 934 : [ 1.43082e-006 ]
 935 : [ 1.54126e-006 ]
 936 : [ 1.48979e-006 ]
 937 : [ 1.48915e-006 ]
 938 : [ 1.52432e-006 ]
 939 : [ 1.41869e-006 ]
 940 : [ 1.38271e-006 ]
 941 : [ 1.46088e-006 ]
 942 : [ 1.33775e-006 ]
 943 : [ 1.39914e-006 ]
 944 : [ 1.48702e-006 ]
 945 : [ 1.39846e-006 ]
 946 : [ 1.48697e-006 ]
 947 : [ 1.55664e-006 ]
 948 : [ 1.4374e-006  ]
 949 : [ 1.37034e-006 ]
 950 : [ 1.43343e-006 ]
 951 : [ 1.45956e-006 ]
 952 : [ 1.56653e-006 ]
 953 : [ 1.50695e-006 ]
 954 : [ 1.59128e-006 ]
 955 : [ 1.3478e-006  ]
 956 : [ 1.50981e-006 ]
 957 : [ 1.58258e-006 ]
 958 : [ 1.40271e-006 ]
 959 : [ 1.52096e-006 ]
 960 : [ 1.4912e-006  ]
 961 : [ 1.49112e-006 ]
 962 : [ 1.39723e-006 ]
 963 : [ 1.59702e-006 ]
 964 : [ 1.50334e-006 ]
 965 : [ 1.36594e-006 ]
 966 : [ 1.56883e-006 ]
 967 : [ 1.43098e-006 ]
 968 : [ 1.56441e-006 ]
 969 : [ 1.48468e-006 ]
 970 : [ 1.43638e-006 ]
 971 : [ 1.37578e-006 ]
 972 : [ 1.57663e-006 ]
 973 : [ 1.53864e-006 ]
 974 : [ 1.49006e-006 ]
 975 : [ 1.6143e-006  ]
 976 : [ 1.52419e-006 ]
 977 : [ 1.53195e-006 ]
 978 : [ 1.4463e-006  ]
 979 : [ 1.46015e-006 ]
 980 : [ 1.58009e-006 ]
 981 : [ 1.32119e-006 ]
 982 : [ 1.38517e-006 ]
 983 : [ 1.54048e-006 ]
 984 : [ 1.40419e-006 ]
 985 : [ 1.53912e-006 ]
 986 : [ 1.42896e-006 ]
 987 : [ 1.38053e-006 ]
 988 : [ 1.58556e-006 ]
 989 : [ 1.37975e-006 ]
 990 : [ 1.49983e-006 ]
 991 : [ 1.36413e-006 ]
 992 : [ 1.5567e-006  ]
 993 : [ 1.47857e-006 ]
 994 : [ 1.42432e-006 ]
 995 : [ 1.35596e-006 ]
 996 : [ 1.58809e-006 ]
 997 : [ 1.38174e-006 ]
 998 : [ 1.54719e-006 ]
 999 : [ 1.58643e-006 ]
1000 : [ 1.53811e-006 ]
1001 : [ 1.46126e-006 ]
1002 : [ 1.48544e-006 ]
1003 : [ 1.47541e-006 ]
1004 : [ 1.57917e-006 ]
1005 : [ 1.58741e-006 ]
1006 : [ 1.54856e-006 ]
1007 : [ 1.38544e-006 ]
1008 : [ 1.55842e-006 ]
1009 : [ 1.55763e-006 ]
1010 : [ 1.38068e-006 ]
1011 : [ 1.47659e-006 ]
1012 : [ 1.56452e-006 ]
1013 : [ 1.62844e-006 ]
1014 : [ 1.38232e-006 ]
1015 : [ 1.39589e-006 ]
1016 : [ 1.57325e-006 ]
1017 : [ 1.41905e-006 ]
1018 : [ 1.5668e-006  ]
1019 : [ 1.555e-006   ]
1020 : [ 1.5898e-006  ]
1021 : [ 1.38438e-006 ]
1022 : [ 1.4612e-006  ]
1023 : [ 1.45296e-006 ]
1024 : [ 1.55683e-006 ]
1025 : [ 1.42452e-006 ]
1026 : [ 1.54944e-006 ]
1027 : [ 1.38241e-006 ]
1028 : [ 1.54293e-006 ]
1029 : [ 1.48066e-006 ]
1030 : [ 1.56057e-006 ]
1031 : [ 1.55244e-006 ]
1032 : [ 1.3916e-006  ]
1033 : [ 1.39936e-006 ]
1034 : [ 1.4163e-006  ]
1035 : [ 1.59693e-006 ]
1036 : [ 1.60293e-006 ]
1037 : [ 1.44876e-006 ]
1038 : [ 1.44013e-006 ]
1039 : [ 1.53548e-006 ]
1040 : [ 1.42785e-006 ]
1041 : [ 1.4011e-006  ]
1042 : [ 1.43566e-006 ]
1043 : [ 1.64278e-006 ]
1044 : [ 1.48264e-006 ]
1045 : [ 1.56362e-006 ]
1046 : [ 1.49172e-006 ]
1047 : [ 1.50225e-006 ]
1048 : [ 1.45578e-006 ]
1049 : [ 1.41252e-006 ]
1050 : [ 1.57921e-006 ]
1051 : [ 1.56818e-006 ]
1052 : [ 1.53944e-006 ]
1053 : [ 1.4982e-006  ]
1054 : [ 1.40471e-006 ]
1055 : [ 1.48841e-006 ]
1056 : [ 1.37608e-006 ]
1057 : [ 1.45942e-006 ]
1058 : [ 1.42514e-006 ]
1059 : [ 1.38178e-006 ]
1060 : [ 1.56052e-006 ]
1061 : [ 1.44529e-006 ]
1062 : [ 1.46721e-006 ]
1063 : [ 1.52535e-006 ]
1064 : [ 1.33517e-006 ]
1065 : [ 1.59441e-006 ]
1066 : [ 1.44154e-006 ]
1067 : [ 1.55452e-006 ]
1068 : [ 1.38235e-006 ]
1069 : [ 1.47013e-006 ]
1070 : [ 1.34672e-006 ]
1071 : [ 1.49218e-006 ]
1072 : [ 1.4958e-006  ]
1073 : [ 1.50293e-006 ]
1074 : [ 1.48412e-006 ]
1075 : [ 1.41899e-006 ]
1076 : [ 1.41714e-006 ]
1077 : [ 1.4869e-006  ]
1078 : [ 1.45293e-006 ]
1079 : [ 1.59768e-006 ]
1080 : [ 1.51755e-006 ]
1081 : [ 1.51651e-006 ]
1082 : [ 1.63285e-006 ]
1083 : [ 1.47696e-006 ]
1084 : [ 1.59523e-006 ]
1085 : [ 1.42226e-006 ]
1086 : [ 1.40699e-006 ]
1087 : [ 1.51987e-006 ]
1088 : [ 1.34015e-006 ]
1089 : [ 1.38413e-006 ]
1090 : [ 1.42524e-006 ]
1091 : [ 1.56985e-006 ]
1092 : [ 1.41031e-006 ]
1093 : [ 1.48546e-006 ]
1094 : [ 1.57372e-006 ]
1095 : [ 1.37226e-006 ]
1096 : [ 1.56414e-006 ]
1097 : [ 1.61042e-006 ]
1098 : [ 1.50752e-006 ]
1099 : [ 1.46873e-006 ]
1100 : [ 1.53092e-006 ]
1101 : [ 1.51239e-006 ]
1102 : [ 1.39666e-006 ]
1103 : [ 1.40966e-006 ]
1104 : [ 1.53977e-006 ]
1105 : [ 1.43946e-006 ]
1106 : [ 1.47202e-006 ]
1107 : [ 1.49195e-006 ]
1108 : [ 1.55174e-006 ]
1109 : [ 1.42178e-006 ]
1110 : [ 1.38875e-006 ]
1111 : [ 1.39567e-006 ]
1112 : [ 1.59713e-006 ]
1113 : [ 1.41228e-006 ]
1114 : [ 1.43171e-006 ]
1115 : [ 1.60007e-006 ]
1116 : [ 1.5042e-006  ]
1117 : [ 1.56996e-006 ]
1118 : [ 1.38008e-006 ]
1119 : [ 1.43637e-006 ]
1120 : [ 1.35397e-006 ]
1121 : [ 1.48342e-006 ]
1122 : [ 1.52713e-006 ]
1123 : [ 1.43268e-006 ]
1124 : [ 1.55983e-006 ]
1125 : [ 1.42665e-006 ]
1126 : [ 1.49066e-006 ]
1127 : [ 1.6392e-006  ]
1128 : [ 1.48309e-006 ]
1129 : [ 1.50609e-006 ]
1130 : [ 1.49991e-006 ]
1131 : [ 1.47685e-006 ]
1132 : [ 1.49522e-006 ]
1133 : [ 1.39624e-006 ]
1134 : [ 1.5053e-006  ]
1135 : [ 1.57723e-006 ]
1136 : [ 1.59335e-006 ]
1137 : [ 1.4425e-006  ]
1138 : [ 1.58652e-006 ]
1139 : [ 1.49293e-006 ]
1140 : [ 1.49719e-006 ]
1141 : [ 1.41209e-006 ]
1142 : [ 1.42333e-006 ]
1143 : [ 1.40628e-006 ]
1144 : [ 1.44909e-006 ]
1145 : [ 1.51102e-006 ]
1146 : [ 1.60644e-006 ]
1147 : [ 1.61631e-006 ]
1148 : [ 1.53386e-006 ]
1149 : [ 1.45687e-006 ]
1150 : [ 1.40699e-006 ]
1151 : [ 1.48701e-006 ]
1152 : [ 1.46334e-006 ]
1153 : [ 1.42679e-006 ]
1154 : [ 1.49169e-006 ]
1155 : [ 1.40202e-006 ]
1156 : [ 1.36802e-006 ]
1157 : [ 1.41635e-006 ]
1158 : [ 1.40224e-006 ]
1159 : [ 1.54537e-006 ]
1160 : [ 1.44492e-006 ]
1161 : [ 1.43223e-006 ]
1162 : [ 1.43595e-006 ]
1163 : [ 1.38096e-006 ]
1164 : [ 1.44995e-006 ]
1165 : [ 1.54458e-006 ]
1166 : [ 1.43803e-006 ]
1167 : [ 1.45068e-006 ]
1168 : [ 1.53268e-006 ]
1169 : [ 1.44368e-006 ]
1170 : [ 1.5925e-006  ]
1171 : [ 1.47816e-006 ]
1172 : [ 1.5238e-006  ]
1173 : [ 1.58365e-006 ]
1174 : [ 1.58764e-006 ]
1175 : [ 1.53558e-006 ]
1176 : [ 1.47861e-006 ]
1177 : [ 1.56042e-006 ]
1178 : [ 1.40428e-006 ]
1179 : [ 1.52687e-006 ]
1180 : [ 1.42307e-006 ]
1181 : [ 1.54443e-006 ]
1182 : [ 1.37071e-006 ]
1183 : [ 1.37448e-006 ]
1184 : [ 1.39951e-006 ]
1185 : [ 1.55377e-006 ]
1186 : [ 1.5296e-006  ]
1187 : [ 1.41035e-006 ]
1188 : [ 1.59057e-006 ]
1189 : [ 1.4927e-006  ]
1190 : [ 1.39789e-006 ]
1191 : [ 1.35258e-006 ]
1192 : [ 1.54861e-006 ]
1193 : [ 1.53678e-006 ]
1194 : [ 1.58463e-006 ]
1195 : [ 1.43993e-006 ]
1196 : [ 1.43362e-006 ]
1197 : [ 1.48654e-006 ]
1198 : [ 1.38814e-006 ]
1199 : [ 1.50022e-006 ]
1200 : [ 1.45181e-006 ]
1201 : [ 1.52889e-006 ]
1202 : [ 1.3706e-006  ]
1203 : [ 1.47154e-006 ]
1204 : [ 1.58639e-006 ]
1205 : [ 1.34991e-006 ]
1206 : [ 1.3693e-006  ]
1207 : [ 1.55276e-006 ]
1208 : [ 1.48162e-006 ]
1209 : [ 1.5515e-006  ]
1210 : [ 1.33622e-006 ]
1211 : [ 1.4238e-006  ]
1212 : [ 1.59214e-006 ]
1213 : [ 1.49476e-006 ]
1214 : [ 1.38199e-006 ]
1215 : [ 1.37763e-006 ]
1216 : [ 1.50703e-006 ]
1217 : [ 1.33188e-006 ]
1218 : [ 1.59332e-006 ]
1219 : [ 1.39908e-006 ]
1220 : [ 1.47723e-006 ]
1221 : [ 1.50952e-006 ]
1222 : [ 1.58946e-006 ]
1223 : [ 1.61615e-006 ]
1224 : [ 1.47308e-006 ]
1225 : [ 1.4366e-006  ]
1226 : [ 1.52393e-006 ]
1227 : [ 1.49158e-006 ]
1228 : [ 1.43906e-006 ]
1229 : [ 1.47859e-006 ]
1230 : [ 1.53767e-006 ]
1231 : [ 1.46794e-006 ]
1232 : [ 1.4512e-006  ]
1233 : [ 1.51626e-006 ]
1234 : [ 1.37768e-006 ]
1235 : [ 1.52071e-006 ]
1236 : [ 1.51769e-006 ]
1237 : [ 1.52172e-006 ]
1238 : [ 1.45169e-006 ]
1239 : [ 1.62303e-006 ]
1240 : [ 1.39422e-006 ]
1241 : [ 1.57811e-006 ]
1242 : [ 1.49344e-006 ]
1243 : [ 1.51823e-006 ]
1244 : [ 1.52197e-006 ]
1245 : [ 1.51131e-006 ]
1246 : [ 1.486e-006   ]
1247 : [ 1.5639e-006  ]
1248 : [ 1.43384e-006 ]
1249 : [ 1.36446e-006 ]
1250 : [ 1.48266e-006 ]
1251 : [ 1.38651e-006 ]
1252 : [ 1.55592e-006 ]
1253 : [ 1.4946e-006  ]
1254 : [ 1.53678e-006 ]
1255 : [ 1.32758e-006 ]
1256 : [ 1.55287e-006 ]
1257 : [ 1.62066e-006 ]
1258 : [ 1.57196e-006 ]
1259 : [ 1.42628e-006 ]
1260 : [ 1.38757e-006 ]
1261 : [ 1.48813e-006 ]
1262 : [ 1.40728e-006 ]
1263 : [ 1.63118e-006 ]
1264 : [ 1.58487e-006 ]
1265 : [ 1.55589e-006 ]
1266 : [ 1.38214e-006 ]
1267 : [ 1.5764e-006  ]
1268 : [ 1.53757e-006 ]
1269 : [ 1.54548e-006 ]
1270 : [ 1.41345e-006 ]
1271 : [ 1.5302e-006  ]
1272 : [ 1.42458e-006 ]
1273 : [ 1.54544e-006 ]
1274 : [ 1.52694e-006 ]
1275 : [ 1.48768e-006 ]
1276 : [ 1.51585e-006 ]
1277 : [ 1.4808e-006  ]
1278 : [ 1.39104e-006 ]
1279 : [ 1.58617e-006 ]
1280 : [ 1.57041e-006 ]
1281 : [ 1.48068e-006 ]
1282 : [ 1.54881e-006 ]
1283 : [ 1.53684e-006 ]
1284 : [ 1.5051e-006  ]
1285 : [ 1.42453e-006 ]
1286 : [ 1.47484e-006 ]
1287 : [ 1.45648e-006 ]
1288 : [ 1.56873e-006 ]
1289 : [ 1.43984e-006 ]
1290 : [ 1.50577e-006 ]
1291 : [ 1.55844e-006 ]
1292 : [ 1.41065e-006 ]
1293 : [ 1.53941e-006 ]
1294 : [ 1.61623e-006 ]
1295 : [ 1.45607e-006 ]
1296 : [ 1.48874e-006 ]
1297 : [ 1.57594e-006 ]
1298 : [ 1.46502e-006 ]
1299 : [ 1.42074e-006 ]
1300 : [ 1.35509e-006 ]
1301 : [ 1.48106e-006 ]
1302 : [ 1.47913e-006 ]
1303 : [ 1.33869e-006 ]
1304 : [ 1.60349e-006 ]
1305 : [ 1.50825e-006 ]
1306 : [ 1.48331e-006 ]
1307 : [ 1.41856e-006 ]
1308 : [ 1.47465e-006 ]
1309 : [ 1.41845e-006 ]
1310 : [ 1.56969e-006 ]
1311 : [ 1.48743e-006 ]
1312 : [ 1.59642e-006 ]
1313 : [ 1.53486e-006 ]
1314 : [ 1.48525e-006 ]
1315 : [ 1.485e-006   ]
1316 : [ 1.57598e-006 ]
1317 : [ 1.37905e-006 ]
1318 : [ 1.4519e-006  ]
1319 : [ 1.56447e-006 ]
1320 : [ 1.53571e-006 ]
1321 : [ 1.56302e-006 ]
1322 : [ 1.57696e-006 ]
1323 : [ 1.61873e-006 ]
1324 : [ 1.6177e-006  ]
1325 : [ 1.56598e-006 ]
1326 : [ 1.34745e-006 ]
1327 : [ 1.58332e-006 ]
1328 : [ 1.47318e-006 ]
1329 : [ 1.44451e-006 ]
1330 : [ 1.54454e-006 ]
1331 : [ 1.39284e-006 ]
1332 : [ 1.4116e-006  ]
1333 : [ 1.40096e-006 ]
1334 : [ 1.43041e-006 ]
1335 : [ 1.49033e-006 ]
1336 : [ 1.57025e-006 ]
1337 : [ 1.57032e-006 ]
1338 : [ 1.43723e-006 ]
1339 : [ 1.44581e-006 ]
1340 : [ 1.61275e-006 ]
1341 : [ 1.51362e-006 ]
1342 : [ 1.5958e-006  ]
1343 : [ 1.40482e-006 ]
1344 : [ 1.48595e-006 ]
1345 : [ 1.48659e-006 ]
1346 : [ 1.6325e-006  ]
1347 : [ 1.4926e-006  ]
1348 : [ 1.50751e-006 ]
1349 : [ 1.41695e-006 ]
1350 : [ 1.49616e-006 ]
1351 : [ 1.57691e-006 ]
1352 : [ 1.50276e-006 ]
1353 : [ 1.40017e-006 ]
1354 : [ 1.42347e-006 ]
1355 : [ 1.55412e-006 ]
1356 : [ 1.46764e-006 ]
1357 : [ 1.54398e-006 ]
1358 : [ 1.47922e-006 ]
1359 : [ 1.59186e-006 ]
1360 : [ 1.53671e-006 ]
1361 : [ 1.39765e-006 ]
1362 : [ 1.49643e-006 ]
1363 : [ 1.48585e-006 ]
1364 : [ 1.501e-006   ]
1365 : [ 1.39963e-006 ]
1366 : [ 1.43647e-006 ]
1367 : [ 1.42093e-006 ]
1368 : [ 1.55936e-006 ]
1369 : [ 1.40256e-006 ]
1370 : [ 1.47517e-006 ]
1371 : [ 1.43258e-006 ]
1372 : [ 1.58397e-006 ]
1373 : [ 1.53799e-006 ]
1374 : [ 1.55575e-006 ]
1375 : [ 1.52496e-006 ]
1376 : [ 1.35706e-006 ]
1377 : [ 1.42505e-006 ]
1378 : [ 1.44386e-006 ]
1379 : [ 1.41063e-006 ]
1380 : [ 1.59834e-006 ]
1381 : [ 1.39447e-006 ]
1382 : [ 1.59886e-006 ]
1383 : [ 1.43071e-006 ]
1384 : [ 1.39181e-006 ]
1385 : [ 1.56517e-006 ]
1386 : [ 1.56699e-006 ]
1387 : [ 1.55865e-006 ]
1388 : [ 1.43681e-006 ]
1389 : [ 1.42805e-006 ]
1390 : [ 1.43824e-006 ]
1391 : [ 1.43e-006    ]
1392 : [ 1.54269e-006 ]
1393 : [ 1.61197e-006 ]
1394 : [ 1.4614e-006  ]
1395 : [ 1.50618e-006 ]
1396 : [ 1.4579e-006  ]
1397 : [ 1.41599e-006 ]
1398 : [ 1.54696e-006 ]
1399 : [ 1.54194e-006 ]
1400 : [ 1.5035e-006  ]
1401 : [ 1.44851e-006 ]
1402 : [ 1.39964e-006 ]
1403 : [ 1.61496e-006 ]
1404 : [ 1.51359e-006 ]
1405 : [ 1.37625e-006 ]
1406 : [ 1.40728e-006 ]
1407 : [ 1.51509e-006 ]
1408 : [ 1.39791e-006 ]
1409 : [ 1.48898e-006 ]
1410 : [ 1.62157e-006 ]
1411 : [ 1.44497e-006 ]
1412 : [ 1.43074e-006 ]
1413 : [ 1.6278e-006  ]
1414 : [ 1.50333e-006 ]
1415 : [ 1.55234e-006 ]
1416 : [ 1.4235e-006  ]
1417 : [ 1.63034e-006 ]
1418 : [ 1.55011e-006 ]
1419 : [ 1.42746e-006 ]
1420 : [ 1.4751e-006  ]
1421 : [ 1.5646e-006  ]
1422 : [ 1.40233e-006 ]
1423 : [ 1.35053e-006 ]
1424 : [ 1.41805e-006 ]
1425 : [ 1.39284e-006 ]
1426 : [ 1.51561e-006 ]
1427 : [ 1.51436e-006 ]
1428 : [ 1.57743e-006 ]
1429 : [ 1.48117e-006 ]
1430 : [ 1.60088e-006 ]
1431 : [ 1.54846e-006 ]
1432 : [ 1.53847e-006 ]
1433 : [ 1.34116e-006 ]
1434 : [ 1.56633e-006 ]
1435 : [ 1.49027e-006 ]
1436 : [ 1.37073e-006 ]
1437 : [ 1.48875e-006 ]
1438 : [ 1.51367e-006 ]
1439 : [ 1.6074e-006  ]
1440 : [ 1.39531e-006 ]
1441 : [ 1.53756e-006 ]
1442 : [ 1.41363e-006 ]
1443 : [ 1.45184e-006 ]
1444 : [ 1.59532e-006 ]
1445 : [ 1.42073e-006 ]
1446 : [ 1.59142e-006 ]
1447 : [ 1.5212e-006  ]
1448 : [ 1.36748e-006 ]
1449 : [ 1.39399e-006 ]
1450 : [ 1.52746e-006 ]
1451 : [ 1.54895e-006 ]
1452 : [ 1.41206e-006 ]
1453 : [ 1.50787e-006 ]
1454 : [ 1.46557e-006 ]
1455 : [ 1.51299e-006 ]
1456 : [ 1.54771e-006 ]
1457 : [ 1.55643e-006 ]
1458 : [ 1.54597e-006 ]
1459 : [ 1.42559e-006 ]
1460 : [ 1.57171e-006 ]
1461 : [ 1.52496e-006 ]
1462 : [ 1.4215e-006  ]
1463 : [ 1.44536e-006 ]
1464 : [ 1.61511e-006 ]
1465 : [ 1.40973e-006 ]
1466 : [ 1.38672e-006 ]
1467 : [ 1.52146e-006 ]
1468 : [ 1.64809e-006 ]
1469 : [ 1.46467e-006 ]
1470 : [ 1.57918e-006 ]
1471 : [ 1.52338e-006 ]
1472 : [ 1.47581e-006 ]
1473 : [ 1.41364e-006 ]
1474 : [ 1.3939e-006  ]
1475 : [ 1.37903e-006 ]
1476 : [ 1.53022e-006 ]
1477 : [ 1.50083e-006 ]
1478 : [ 1.58221e-006 ]
1479 : [ 1.58465e-006 ]
1480 : [ 1.45771e-006 ]
1481 : [ 1.60169e-006 ]
1482 : [ 1.50551e-006 ]
1483 : [ 1.58852e-006 ]
1484 : [ 1.57259e-006 ]
1485 : [ 1.52826e-006 ]
1486 : [ 1.49636e-006 ]
1487 : [ 1.46661e-006 ]
1488 : [ 1.42234e-006 ]
1489 : [ 1.41733e-006 ]
1490 : [ 1.54427e-006 ]
1491 : [ 1.4101e-006  ]
1492 : [ 1.43231e-006 ]
1493 : [ 1.42172e-006 ]
1494 : [ 1.55319e-006 ]
1495 : [ 1.49775e-006 ]
1496 : [ 1.56978e-006 ]
1497 : [ 1.38e-006    ]
1498 : [ 1.51845e-006 ]
1499 : [ 1.41319e-006 ]
1500 : [ 1.47153e-006 ]
1501 : [ 1.36544e-006 ]
1502 : [ 1.45815e-006 ]
1503 : [ 1.56566e-006 ]
1504 : [ 1.4017e-006  ]
1505 : [ 1.5623e-006  ]
1506 : [ 1.36838e-006 ]
1507 : [ 1.54367e-006 ]
1508 : [ 1.6044e-006  ]
1509 : [ 1.48082e-006 ]
1510 : [ 1.45039e-006 ]
1511 : [ 1.53458e-006 ]
1512 : [ 1.48273e-006 ]
1513 : [ 1.50311e-006 ]
1514 : [ 1.53215e-006 ]
1515 : [ 1.45886e-006 ]
1516 : [ 1.45846e-006 ]
1517 : [ 1.56544e-006 ]
1518 : [ 1.47714e-006 ]
1519 : [ 1.59921e-006 ]
1520 : [ 1.43452e-006 ]
1521 : [ 1.49163e-006 ]
1522 : [ 1.46575e-006 ]
1523 : [ 1.41182e-006 ]
1524 : [ 1.55502e-006 ]
1525 : [ 1.45543e-006 ]
1526 : [ 1.6031e-006  ]
1527 : [ 1.52494e-006 ]
1528 : [ 1.36748e-006 ]
1529 : [ 1.49295e-006 ]
1530 : [ 1.53056e-006 ]
1531 : [ 1.4859e-006  ]
1532 : [ 1.39759e-006 ]
1533 : [ 1.41671e-006 ]
1534 : [ 1.55901e-006 ]
1535 : [ 1.38036e-006 ]
1536 : [ 1.41059e-006 ]
1537 : [ 1.39006e-006 ]
1538 : [ 1.51141e-006 ]
1539 : [ 1.60814e-006 ]
1540 : [ 1.57828e-006 ]
1541 : [ 1.56844e-006 ]
1542 : [ 1.50743e-006 ]
1543 : [ 1.43815e-006 ]
1544 : [ 1.62636e-006 ]
1545 : [ 1.54143e-006 ]
1546 : [ 1.6438e-006  ]
1547 : [ 1.42563e-006 ]
1548 : [ 1.48272e-006 ]
1549 : [ 1.41261e-006 ]
1550 : [ 1.38443e-006 ]
1551 : [ 1.55848e-006 ]
1552 : [ 1.44737e-006 ]
1553 : [ 1.41014e-006 ]
1554 : [ 1.54814e-006 ]
1555 : [ 1.47628e-006 ]
1556 : [ 1.61608e-006 ]
1557 : [ 1.52728e-006 ]
1558 : [ 1.62409e-006 ]
1559 : [ 1.6311e-006  ]
1560 : [ 1.58304e-006 ]
1561 : [ 1.60002e-006 ]
1562 : [ 1.36219e-006 ]
1563 : [ 1.41531e-006 ]
1564 : [ 1.39348e-006 ]
1565 : [ 1.45306e-006 ]
1566 : [ 1.55568e-006 ]
1567 : [ 1.40178e-006 ]
1568 : [ 1.57876e-006 ]
1569 : [ 1.54529e-006 ]
1570 : [ 1.60068e-006 ]
1571 : [ 1.45435e-006 ]
1572 : [ 1.47023e-006 ]
1573 : [ 1.43062e-006 ]
1574 : [ 1.43385e-006 ]
1575 : [ 1.36245e-006 ]
1576 : [ 1.46513e-006 ]
1577 : [ 1.54354e-006 ]
1578 : [ 1.39669e-006 ]
1579 : [ 1.48121e-006 ]
1580 : [ 1.36884e-006 ]
1581 : [ 1.41156e-006 ]
1582 : [ 1.42665e-006 ]
1583 : [ 1.43861e-006 ]
1584 : [ 1.45325e-006 ]
1585 : [ 1.41613e-006 ]
1586 : [ 1.5269e-006  ]
1587 : [ 1.59309e-006 ]
1588 : [ 1.34314e-006 ]
1589 : [ 1.58899e-006 ]
1590 : [ 1.56726e-006 ]
1591 : [ 1.46248e-006 ]
1592 : [ 1.53167e-006 ]
1593 : [ 1.50831e-006 ]
1594 : [ 1.38979e-006 ]
1595 : [ 1.55651e-006 ]
1596 : [ 1.57121e-006 ]
1597 : [ 1.52303e-006 ]
1598 : [ 1.36001e-006 ]
1599 : [ 1.56041e-006 ]
1600 : [ 1.37365e-006 ]
1601 : [ 1.38963e-006 ]
1602 : [ 1.50914e-006 ]
1603 : [ 1.57979e-006 ]
1604 : [ 1.56195e-006 ]
1605 : [ 1.45925e-006 ]
1606 : [ 1.46451e-006 ]
1607 : [ 1.35777e-006 ]
1608 : [ 1.4184e-006  ]
1609 : [ 1.60186e-006 ]
1610 : [ 1.5325e-006  ]
1611 : [ 1.55146e-006 ]
1612 : [ 1.51984e-006 ]
1613 : [ 1.49279e-006 ]
1614 : [ 1.40265e-006 ]
1615 : [ 1.5266e-006  ]
1616 : [ 1.4807e-006  ]
1617 : [ 1.55533e-006 ]
1618 : [ 1.4737e-006  ]
1619 : [ 1.5065e-006  ]
1620 : [ 1.5963e-006  ]
1621 : [ 1.41497e-006 ]
1622 : [ 1.3967e-006  ]
1623 : [ 1.5438e-006  ]
1624 : [ 1.49173e-006 ]
1625 : [ 1.49765e-006 ]
1626 : [ 1.49215e-006 ]
1627 : [ 1.45021e-006 ]
1628 : [ 1.59695e-006 ]
1629 : [ 1.47133e-006 ]
1630 : [ 1.48041e-006 ]
1631 : [ 1.45332e-006 ]
1632 : [ 1.50298e-006 ]
1633 : [ 1.42212e-006 ]
1634 : [ 1.55609e-006 ]
1635 : [ 1.36906e-006 ]
1636 : [ 1.42971e-006 ]
1637 : [ 1.46504e-006 ]
1638 : [ 1.56929e-006 ]
1639 : [ 1.4179e-006  ]
1640 : [ 1.55999e-006 ]
1641 : [ 1.51934e-006 ]
1642 : [ 1.51255e-006 ]
1643 : [ 1.62014e-006 ]
1644 : [ 1.41303e-006 ]
1645 : [ 1.36221e-006 ]
1646 : [ 1.61091e-006 ]
1647 : [ 1.56227e-006 ]
1648 : [ 1.37219e-006 ]
1649 : [ 1.52492e-006 ]
1650 : [ 1.53034e-006 ]
1651 : [ 1.46274e-006 ]
1652 : [ 1.42378e-006 ]
1653 : [ 1.52662e-006 ]
1654 : [ 1.49835e-006 ]
1655 : [ 1.39745e-006 ]
1656 : [ 1.46174e-006 ]
1657 : [ 1.51128e-006 ]
1658 : [ 1.46292e-006 ]
1659 : [ 1.37338e-006 ]
1660 : [ 1.55581e-006 ]
1661 : [ 1.39835e-006 ]
1662 : [ 1.32212e-006 ]
1663 : [ 1.48287e-006 ]
1664 : [ 1.61064e-006 ]
1665 : [ 1.46973e-006 ]
1666 : [ 1.46182e-006 ]
1667 : [ 1.5761e-006  ]
1668 : [ 1.50655e-006 ]
1669 : [ 1.43019e-006 ]
1670 : [ 1.4108e-006  ]
1671 : [ 1.59858e-006 ]
1672 : [ 1.48437e-006 ]
1673 : [ 1.41763e-006 ]
1674 : [ 1.55667e-006 ]
1675 : [ 1.56417e-006 ]
1676 : [ 1.41592e-006 ]
1677 : [ 1.48893e-006 ]
1678 : [ 1.35913e-006 ]
1679 : [ 1.4722e-006  ]
1680 : [ 1.39792e-006 ]
1681 : [ 1.39638e-006 ]
1682 : [ 1.59228e-006 ]
1683 : [ 1.43807e-006 ]
1684 : [ 1.58806e-006 ]
1685 : [ 1.31158e-006 ]
1686 : [ 1.55597e-006 ]
1687 : [ 1.40356e-006 ]
1688 : [ 1.4114e-006  ]
1689 : [ 1.62435e-006 ]
1690 : [ 1.51808e-006 ]
1691 : [ 1.45036e-006 ]
1692 : [ 1.49299e-006 ]
1693 : [ 1.45522e-006 ]
1694 : [ 1.55004e-006 ]
1695 : [ 1.41065e-006 ]
1696 : [ 1.60364e-006 ]
1697 : [ 1.47465e-006 ]
1698 : [ 1.53547e-006 ]
1699 : [ 1.53409e-006 ]
1700 : [ 1.40769e-006 ]
1701 : [ 1.46294e-006 ]
1702 : [ 1.50165e-006 ]
1703 : [ 1.50737e-006 ]
1704 : [ 1.51315e-006 ]
1705 : [ 1.38027e-006 ]
1706 : [ 1.52601e-006 ]
1707 : [ 1.57888e-006 ]
1708 : [ 1.62477e-006 ]
1709 : [ 1.61795e-006 ]
1710 : [ 1.5052e-006  ]
1711 : [ 1.56134e-006 ]
1712 : [ 1.36963e-006 ]
1713 : [ 1.46881e-006 ]
1714 : [ 1.53656e-006 ]
1715 : [ 1.47925e-006 ]
1716 : [ 1.52138e-006 ]
1717 : [ 1.45054e-006 ]
1718 : [ 1.47687e-006 ]
1719 : [ 1.52895e-006 ]
1720 : [ 1.58402e-006 ]
1721 : [ 1.45148e-006 ]
1722 : [ 1.34809e-006 ]
1723 : [ 1.39016e-006 ]
1724 : [ 1.52617e-006 ]
1725 : [ 1.56189e-006 ]
1726 : [ 1.5656e-006  ]
1727 : [ 1.60372e-006 ]
1728 : [ 1.33133e-006 ]
1729 : [ 1.42794e-006 ]
1730 : [ 1.42149e-006 ]
1731 : [ 1.36071e-006 ]
1732 : [ 1.49668e-006 ]
1733 : [ 1.57651e-006 ]
1734 : [ 1.3764e-006  ]
1735 : [ 1.42378e-006 ]
1736 : [ 1.53949e-006 ]
1737 : [ 1.47132e-006 ]
1738 : [ 1.58818e-006 ]
1739 : [ 1.3546e-006  ]
1740 : [ 1.615e-006   ]
1741 : [ 1.52748e-006 ]
1742 : [ 1.58276e-006 ]
1743 : [ 1.5667e-006  ]
1744 : [ 1.4252e-006  ]
1745 : [ 1.53125e-006 ]
1746 : [ 1.53775e-006 ]
1747 : [ 1.58299e-006 ]
1748 : [ 1.57358e-006 ]
1749 : [ 1.40668e-006 ]
1750 : [ 1.53708e-006 ]
1751 : [ 1.40695e-006 ]
1752 : [ 1.54949e-006 ]
1753 : [ 1.49024e-006 ]
1754 : [ 1.51082e-006 ]
1755 : [ 1.51431e-006 ]
1756 : [ 1.56793e-006 ]
1757 : [ 1.53448e-006 ]
1758 : [ 1.51073e-006 ]
1759 : [ 1.50843e-006 ]
1760 : [ 1.61588e-006 ]
1761 : [ 1.40693e-006 ]
1762 : [ 1.43282e-006 ]
1763 : [ 1.45558e-006 ]
1764 : [ 1.58226e-006 ]
1765 : [ 1.38924e-006 ]
1766 : [ 1.54548e-006 ]
1767 : [ 1.39596e-006 ]
1768 : [ 1.53399e-006 ]
1769 : [ 1.44956e-006 ]
1770 : [ 1.42594e-006 ]
1771 : [ 1.38855e-006 ]
1772 : [ 1.37803e-006 ]
1773 : [ 1.39909e-006 ]
1774 : [ 1.5452e-006  ]
1775 : [ 1.53872e-006 ]
1776 : [ 1.38057e-006 ]
1777 : [ 1.35111e-006 ]
1778 : [ 1.59318e-006 ]
1779 : [ 1.49987e-006 ]
1780 : [ 1.5307e-006  ]
1781 : [ 1.4009e-006  ]
1782 : [ 1.54331e-006 ]
1783 : [ 1.6135e-006  ]
1784 : [ 1.35824e-006 ]
1785 : [ 1.53346e-006 ]
1786 : [ 1.44843e-006 ]
1787 : [ 1.43111e-006 ]
1788 : [ 1.31192e-006 ]
1789 : [ 1.4784e-006  ]
1790 : [ 1.47001e-006 ]
1791 : [ 1.40154e-006 ]
1792 : [ 1.50423e-006 ]
1793 : [ 1.42954e-006 ]
1794 : [ 1.51318e-006 ]
1795 : [ 1.42947e-006 ]
1796 : [ 1.62651e-006 ]
1797 : [ 1.52104e-006 ]
1798 : [ 1.53613e-006 ]
1799 : [ 1.41087e-006 ]
1800 : [ 1.58391e-006 ]
1801 : [ 1.41366e-006 ]
1802 : [ 1.36945e-006 ]
1803 : [ 1.5486e-006  ]
1804 : [ 1.53401e-006 ]
1805 : [ 1.48793e-006 ]
1806 : [ 1.43243e-006 ]
1807 : [ 1.38311e-006 ]
1808 : [ 1.50757e-006 ]
1809 : [ 1.37922e-006 ]
1810 : [ 1.39175e-006 ]
1811 : [ 1.54624e-006 ]
1812 : [ 1.39338e-006 ]
1813 : [ 1.52969e-006 ]
1814 : [ 1.59135e-006 ]
1815 : [ 1.59165e-006 ]
1816 : [ 1.5679e-006  ]
1817 : [ 1.601e-006   ]
1818 : [ 1.37238e-006 ]
1819 : [ 1.54889e-006 ]
1820 : [ 1.37329e-006 ]
1821 : [ 1.38343e-006 ]
1822 : [ 1.54106e-006 ]
1823 : [ 1.37894e-006 ]
1824 : [ 1.37322e-006 ]
1825 : [ 1.43049e-006 ]
1826 : [ 1.46179e-006 ]
1827 : [ 1.45912e-006 ]
1828 : [ 1.45343e-006 ]
1829 : [ 1.56585e-006 ]
1830 : [ 1.49086e-006 ]
1831 : [ 1.36715e-006 ]
1832 : [ 1.5275e-006  ]
1833 : [ 1.52824e-006 ]
1834 : [ 1.43445e-006 ]
1835 : [ 1.40775e-006 ]
1836 : [ 1.55347e-006 ]
1837 : [ 1.57147e-006 ]
1838 : [ 1.45634e-006 ]
1839 : [ 1.51579e-006 ]
1840 : [ 1.39022e-006 ]
1841 : [ 1.51591e-006 ]
1842 : [ 1.40878e-006 ]
1843 : [ 1.37697e-006 ]
1844 : [ 1.49743e-006 ]
1845 : [ 1.41532e-006 ]
1846 : [ 1.38618e-006 ]
1847 : [ 1.49139e-006 ]
1848 : [ 1.50965e-006 ]
1849 : [ 1.41653e-006 ]
1850 : [ 1.54608e-006 ]
1851 : [ 1.47331e-006 ]
1852 : [ 1.36597e-006 ]
1853 : [ 1.58871e-006 ]
1854 : [ 1.5144e-006  ]
1855 : [ 1.48049e-006 ]
1856 : [ 1.57575e-006 ]
1857 : [ 1.35495e-006 ]
1858 : [ 1.56048e-006 ]
1859 : [ 1.46245e-006 ]
1860 : [ 1.59793e-006 ]
1861 : [ 1.48515e-006 ]
1862 : [ 1.56049e-006 ]
1863 : [ 1.40411e-006 ]
1864 : [ 1.44988e-006 ]
1865 : [ 1.37702e-006 ]
1866 : [ 1.44618e-006 ]
1867 : [ 1.5404e-006  ]
1868 : [ 1.46869e-006 ]
1869 : [ 1.418e-006   ]
1870 : [ 1.45673e-006 ]
1871 : [ 1.59574e-006 ]
1872 : [ 1.39972e-006 ]
1873 : [ 1.37539e-006 ]
1874 : [ 1.46827e-006 ]
1875 : [ 1.38181e-006 ]
1876 : [ 1.40729e-006 ]
1877 : [ 1.53485e-006 ]
1878 : [ 1.62143e-006 ]
1879 : [ 1.52942e-006 ]
1880 : [ 1.47821e-006 ]
1881 : [ 1.43281e-006 ]
1882 : [ 1.63343e-006 ]
1883 : [ 1.56372e-006 ]
1884 : [ 1.45268e-006 ]
1885 : [ 1.60546e-006 ]
1886 : [ 1.45812e-006 ]
1887 : [ 1.51425e-006 ]
1888 : [ 1.55023e-006 ]
1889 : [ 1.40512e-006 ]
1890 : [ 1.39093e-006 ]
1891 : [ 1.55535e-006 ]
1892 : [ 1.57985e-006 ]
1893 : [ 1.47869e-006 ]
1894 : [ 1.49595e-006 ]
1895 : [ 1.51337e-006 ]
1896 : [ 1.55049e-006 ]
1897 : [ 1.34684e-006 ]
1898 : [ 1.48763e-006 ]
1899 : [ 1.46942e-006 ]
1900 : [ 1.38309e-006 ]
1901 : [ 1.53216e-006 ]
1902 : [ 1.42813e-006 ]
1903 : [ 1.40949e-006 ]
1904 : [ 1.44013e-006 ]
1905 : [ 1.5859e-006  ]
1906 : [ 1.54979e-006 ]
1907 : [ 1.46415e-006 ]
1908 : [ 1.3429e-006  ]
1909 : [ 1.53974e-006 ]
1910 : [ 1.43892e-006 ]
1911 : [ 1.55477e-006 ]
1912 : [ 1.43742e-006 ]
1913 : [ 1.54477e-006 ]
1914 : [ 1.51468e-006 ]
1915 : [ 1.5065e-006  ]
1916 : [ 1.56899e-006 ]
1917 : [ 1.55486e-006 ]
1918 : [ 1.54001e-006 ]
1919 : [ 1.38068e-006 ]
1920 : [ 1.44871e-006 ]
1921 : [ 1.52711e-006 ]
1922 : [ 1.53118e-006 ]
1923 : [ 1.34169e-006 ]
1924 : [ 1.56207e-006 ]
1925 : [ 1.37198e-006 ]
1926 : [ 1.5824e-006  ]
1927 : [ 1.56195e-006 ]
1928 : [ 1.54779e-006 ]
1929 : [ 1.51545e-006 ]
1930 : [ 1.49879e-006 ]
1931 : [ 1.37423e-006 ]
1932 : [ 1.57527e-006 ]
1933 : [ 1.55205e-006 ]
1934 : [ 1.35017e-006 ]
1935 : [ 1.61111e-006 ]
1936 : [ 1.52357e-006 ]
1937 : [ 1.41216e-006 ]
1938 : [ 1.39594e-006 ]
1939 : [ 1.48068e-006 ]
1940 : [ 1.35529e-006 ]
1941 : [ 1.35428e-006 ]
1942 : [ 1.40932e-006 ]
1943 : [ 1.53267e-006 ]
1944 : [ 1.54562e-006 ]
1945 : [ 1.38232e-006 ]
1946 : [ 1.41005e-006 ]
1947 : [ 1.55156e-006 ]
1948 : [ 1.41797e-006 ]
1949 : [ 1.4953e-006  ]
1950 : [ 1.58153e-006 ]
1951 : [ 1.5129e-006  ]
1952 : [ 1.37927e-006 ]
1953 : [ 1.4244e-006  ]
1954 : [ 1.45573e-006 ]
1955 : [ 1.43686e-006 ]
1956 : [ 1.59214e-006 ]
1957 : [ 1.3423e-006  ]
1958 : [ 1.40406e-006 ]
1959 : [ 1.4709e-006  ]
1960 : [ 1.39219e-006 ]
1961 : [ 1.43882e-006 ]
1962 : [ 1.3767e-006  ]
1963 : [ 1.47957e-006 ]
1964 : [ 1.48683e-006 ]
1965 : [ 1.47482e-006 ]
1966 : [ 1.53018e-006 ]
1967 : [ 1.59011e-006 ]
1968 : [ 1.58129e-006 ]
1969 : [ 1.41856e-006 ]
1970 : [ 1.46946e-006 ]
1971 : [ 1.44907e-006 ]
1972 : [ 1.40155e-006 ]
1973 : [ 1.40239e-006 ]
1974 : [ 1.46592e-006 ]
1975 : [ 1.51668e-006 ]
1976 : [ 1.54671e-006 ]
1977 : [ 1.42769e-006 ]
1978 : [ 1.49381e-006 ]
1979 : [ 1.58602e-006 ]
1980 : [ 1.43441e-006 ]
1981 : [ 1.49883e-006 ]
1982 : [ 1.43647e-006 ]
1983 : [ 1.56066e-006 ]
1984 : [ 1.57008e-006 ]
1985 : [ 1.4484e-006  ]
1986 : [ 1.41476e-006 ]
1987 : [ 1.53496e-006 ]
1988 : [ 1.59876e-006 ]
1989 : [ 1.38198e-006 ]
1990 : [ 1.44746e-006 ]
1991 : [ 1.40415e-006 ]
1992 : [ 1.35711e-006 ]
1993 : [ 1.48044e-006 ]
1994 : [ 1.42145e-006 ]
1995 : [ 1.44632e-006 ]
1996 : [ 1.41031e-006 ]
1997 : [ 1.36769e-006 ]
1998 : [ 1.39739e-006 ]
1999 : [ 1.616e-006   ]
2000 : [ 1.57599e-006 ]
2001 : [ 1.48187e-006 ]
2002 : [ 1.41797e-006 ]
2003 : [ 1.595e-006   ]
2004 : [ 1.59004e-006 ]
2005 : [ 1.55778e-006 ]
2006 : [ 1.39837e-006 ]
2007 : [ 1.46867e-006 ]
2008 : [ 1.39189e-006 ]
2009 : [ 1.36182e-006 ]
2010 : [ 1.46245e-006 ]
2011 : [ 1.32386e-006 ]
2012 : [ 1.42723e-006 ]
2013 : [ 1.48104e-006 ]
2014 : [ 1.51434e-006 ]
2015 : [ 1.40029e-006 ]
2016 : [ 1.57618e-006 ]
2017 : [ 1.36574e-006 ]
2018 : [ 1.54897e-006 ]
2019 : [ 1.36537e-006 ]
2020 : [ 1.41822e-006 ]
2021 : [ 1.50586e-006 ]
2022 : [ 1.53856e-006 ]
2023 : [ 1.54701e-006 ]
2024 : [ 1.3836e-006  ]
2025 : [ 1.58313e-006 ]
2026 : [ 1.64401e-006 ]
2027 : [ 1.46962e-006 ]
2028 : [ 1.39534e-006 ]
2029 : [ 1.53996e-006 ]
2030 : [ 1.56238e-006 ]
2031 : [ 1.39846e-006 ]
2032 : [ 1.49096e-006 ]
2033 : [ 1.38693e-006 ]
2034 : [ 1.55073e-006 ]
2035 : [ 1.38428e-006 ]
2036 : [ 1.56542e-006 ]
2037 : [ 1.48217e-006 ]
2038 : [ 1.47997e-006 ]
2039 : [ 1.41982e-006 ]
2040 : [ 1.41692e-006 ]
2041 : [ 1.49647e-006 ]
2042 : [ 1.43951e-006 ]
2043 : [ 1.47981e-006 ]
2044 : [ 1.56697e-006 ]
2045 : [ 1.36003e-006 ]
2046 : [ 1.57822e-006 ]
2047 : [ 1.54504e-006 ]
2048 : [ 1.4224e-006  ]
2049 : [ 1.43291e-006 ]
2050 : [ 1.41393e-006 ]
2051 : [ 1.45566e-006 ]
2052 : [ 1.3518e-006  ]
2053 : [ 1.48425e-006 ]
2054 : [ 1.43948e-006 ]
2055 : [ 1.33899e-006 ]
2056 : [ 1.43861e-006 ]
2057 : [ 1.61486e-006 ]
2058 : [ 1.61437e-006 ]
2059 : [ 1.61273e-006 ]
2060 : [ 1.40187e-006 ]
2061 : [ 1.56248e-006 ]
2062 : [ 1.52691e-006 ]
2063 : [ 1.55409e-006 ]
2064 : [ 1.52098e-006 ]
2065 : [ 1.47491e-006 ]
2066 : [ 1.36031e-006 ]
2067 : [ 1.47056e-006 ]
2068 : [ 1.3815e-006  ]
2069 : [ 1.40978e-006 ]
2070 : [ 1.61302e-006 ]
2071 : [ 1.35628e-006 ]
2072 : [ 1.55959e-006 ]
2073 : [ 1.44675e-006 ]
2074 : [ 1.58922e-006 ]
2075 : [ 1.49147e-006 ]
2076 : [ 1.58497e-006 ]
2077 : [ 1.64926e-006 ]
2078 : [ 1.59835e-006 ]
2079 : [ 1.56665e-006 ]
2080 : [ 1.38348e-006 ]
2081 : [ 1.45263e-006 ]
2082 : [ 1.56895e-006 ]
2083 : [ 1.56488e-006 ]
2084 : [ 1.5186e-006  ]
2085 : [ 1.6318e-006  ]
2086 : [ 1.60401e-006 ]
2087 : [ 1.4391e-006  ]
2088 : [ 1.37315e-006 ]
2089 : [ 1.53886e-006 ]
2090 : [ 1.42596e-006 ]
2091 : [ 1.55375e-006 ]
2092 : [ 1.46198e-006 ]
2093 : [ 1.40953e-006 ]
2094 : [ 1.63224e-006 ]
2095 : [ 1.55724e-006 ]
2096 : [ 1.48493e-006 ]
2097 : [ 1.44486e-006 ]
2098 : [ 1.57289e-006 ]
2099 : [ 1.5493e-006  ]
2100 : [ 1.4151e-006  ]
2101 : [ 1.47913e-006 ]
2102 : [ 1.59119e-006 ]
2103 : [ 1.50392e-006 ]
2104 : [ 1.52487e-006 ]
2105 : [ 1.57012e-006 ]
2106 : [ 1.39437e-006 ]
2107 : [ 1.47167e-006 ]
2108 : [ 1.37688e-006 ]
2109 : [ 1.54619e-006 ]
2110 : [ 1.50287e-006 ]
2111 : [ 1.5732e-006  ]
2112 : [ 1.53743e-006 ]
2113 : [ 1.39798e-006 ]
2114 : [ 1.54584e-006 ]
2115 : [ 1.57698e-006 ]
2116 : [ 1.49599e-006 ]
2117 : [ 1.52784e-006 ]
2118 : [ 1.42303e-006 ]
2119 : [ 1.42072e-006 ]
2120 : [ 1.56685e-006 ]
2121 : [ 1.47648e-006 ]
2122 : [ 1.48147e-006 ]
2123 : [ 1.42789e-006 ]
2124 : [ 1.41462e-006 ]
2125 : [ 1.55031e-006 ]
2126 : [ 1.58331e-006 ]
2127 : [ 1.44888e-006 ]
2128 : [ 1.4452e-006  ]
2129 : [ 1.63088e-006 ]
2130 : [ 1.40183e-006 ]
2131 : [ 1.64369e-006 ]
2132 : [ 1.33616e-006 ]
2133 : [ 1.51706e-006 ]
2134 : [ 1.61319e-006 ]
2135 : [ 1.39384e-006 ]
2136 : [ 1.47075e-006 ]
2137 : [ 1.38347e-006 ]
2138 : [ 1.37344e-006 ]
2139 : [ 1.47585e-006 ]
2140 : [ 1.4631e-006  ]
2141 : [ 1.54604e-006 ]
2142 : [ 1.4172e-006  ]
2143 : [ 1.62659e-006 ]
2144 : [ 1.41873e-006 ]
2145 : [ 1.55731e-006 ]
2146 : [ 1.54654e-006 ]
2147 : [ 1.53449e-006 ]
2148 : [ 1.42685e-006 ]
2149 : [ 1.48776e-006 ]
2150 : [ 1.50669e-006 ]
2151 : [ 1.35798e-006 ]
2152 : [ 1.55957e-006 ]
2153 : [ 1.55115e-006 ]
2154 : [ 1.56744e-006 ]
2155 : [ 1.51597e-006 ]
2156 : [ 1.45785e-006 ]
2157 : [ 1.45457e-006 ]
2158 : [ 1.47674e-006 ]
2159 : [ 1.60165e-006 ]
2160 : [ 1.42748e-006 ]
2161 : [ 1.52215e-006 ]
2162 : [ 1.5048e-006  ]
2163 : [ 1.54029e-006 ]
2164 : [ 1.44955e-006 ]
2165 : [ 1.53566e-006 ]
2166 : [ 1.35981e-006 ]
2167 : [ 1.54243e-006 ]
2168 : [ 1.44439e-006 ]
2169 : [ 1.41806e-006 ]
2170 : [ 1.36541e-006 ]
2171 : [ 1.56551e-006 ]
2172 : [ 1.46046e-006 ]
2173 : [ 1.59857e-006 ]
2174 : [ 1.47484e-006 ]
2175 : [ 1.52385e-006 ]
2176 : [ 1.48857e-006 ]
2177 : [ 1.59313e-006 ]
2178 : [ 1.56119e-006 ]
2179 : [ 1.54347e-006 ]
2180 : [ 1.43568e-006 ]
2181 : [ 1.50587e-006 ]
2182 : [ 1.40751e-006 ]
2183 : [ 1.5155e-006  ]
2184 : [ 1.40722e-006 ]
2185 : [ 1.54448e-006 ]
2186 : [ 1.44994e-006 ]
2187 : [ 1.43455e-006 ]
2188 : [ 1.40118e-006 ]
2189 : [ 1.33568e-006 ]
2190 : [ 1.35632e-006 ]
2191 : [ 1.60357e-006 ]
2192 : [ 1.49136e-006 ]
2193 : [ 1.40794e-006 ]
2194 : [ 1.48991e-006 ]
2195 : [ 1.53729e-006 ]
2196 : [ 1.53669e-006 ]
2197 : [ 1.46079e-006 ]
2198 : [ 1.60154e-006 ]
2199 : [ 1.37299e-006 ]
2200 : [ 1.51779e-006 ]
2201 : [ 1.33382e-006 ]
2202 : [ 1.54886e-006 ]
2203 : [ 1.45497e-006 ]
2204 : [ 1.56258e-006 ]
2205 : [ 1.58801e-006 ]
2206 : [ 1.52538e-006 ]
2207 : [ 1.39744e-006 ]
2208 : [ 1.35071e-006 ]
2209 : [ 1.50151e-006 ]
2210 : [ 1.58895e-006 ]
2211 : [ 1.55222e-006 ]
2212 : [ 1.42094e-006 ]
2213 : [ 1.50652e-006 ]
2214 : [ 1.38238e-006 ]
2215 : [ 1.41904e-006 ]
2216 : [ 1.37641e-006 ]
2217 : [ 1.48884e-006 ]
2218 : [ 1.39527e-006 ]
2219 : [ 1.55876e-006 ]
2220 : [ 1.5613e-006  ]
2221 : [ 1.39271e-006 ]
2222 : [ 1.49525e-006 ]
2223 : [ 1.5996e-006  ]
2224 : [ 1.53101e-006 ]
2225 : [ 1.4235e-006  ]
2226 : [ 1.58045e-006 ]
2227 : [ 1.51154e-006 ]
2228 : [ 1.37348e-006 ]
2229 : [ 1.39402e-006 ]
2230 : [ 1.54387e-006 ]
2231 : [ 1.54606e-006 ]
2232 : [ 1.44978e-006 ]
2233 : [ 1.41263e-006 ]
2234 : [ 1.61442e-006 ]
2235 : [ 1.53661e-006 ]
2236 : [ 1.58641e-006 ]
2237 : [ 1.53302e-006 ]
2238 : [ 1.41448e-006 ]
2239 : [ 1.46484e-006 ]
2240 : [ 1.51878e-006 ]
2241 : [ 1.41813e-006 ]
2242 : [ 1.5407e-006  ]
2243 : [ 1.37627e-006 ]
2244 : [ 1.56294e-006 ]
2245 : [ 1.54197e-006 ]
2246 : [ 1.45405e-006 ]
2247 : [ 1.4771e-006  ]
2248 : [ 1.35875e-006 ]
2249 : [ 1.48814e-006 ]
2250 : [ 1.54126e-006 ]
2251 : [ 1.55137e-006 ]
2252 : [ 1.42165e-006 ]
2253 : [ 1.38517e-006 ]
2254 : [ 1.48674e-006 ]
2255 : [ 1.49051e-006 ]
2256 : [ 1.59625e-006 ]
2257 : [ 1.5949e-006  ]
2258 : [ 1.54003e-006 ]
2259 : [ 1.39981e-006 ]
2260 : [ 1.44368e-006 ]
2261 : [ 1.46028e-006 ]
2262 : [ 1.44946e-006 ]
2263 : [ 1.49575e-006 ]
2264 : [ 1.54248e-006 ]
2265 : [ 1.56084e-006 ]
2266 : [ 1.5702e-006  ]
2267 : [ 1.40484e-006 ]
2268 : [ 1.60767e-006 ]
2269 : [ 1.43556e-006 ]
2270 : [ 1.36783e-006 ]
2271 : [ 1.49945e-006 ]
2272 : [ 1.38632e-006 ]
2273 : [ 1.60246e-006 ]
2274 : [ 1.58874e-006 ]
2275 : [ 1.43986e-006 ]
2276 : [ 1.60725e-006 ]
2277 : [ 1.55562e-006 ]
2278 : [ 1.47218e-006 ]
2279 : [ 1.41685e-006 ]
2280 : [ 1.35728e-006 ]
2281 : [ 1.46613e-006 ]
2282 : [ 1.55647e-006 ]
2283 : [ 1.53379e-006 ]
2284 : [ 1.41677e-006 ]
2285 : [ 1.58093e-006 ]
2286 : [ 1.43797e-006 ]
2287 : [ 1.50025e-006 ]
2288 : [ 1.37832e-006 ]
2289 : [ 1.39517e-006 ]
2290 : [ 1.4812e-006  ]
2291 : [ 1.35677e-006 ]
2292 : [ 1.52464e-006 ]
2293 : [ 1.59781e-006 ]
2294 : [ 1.46759e-006 ]
2295 : [ 1.4399e-006  ]
2296 : [ 1.62028e-006 ]
2297 : [ 1.53813e-006 ]
2298 : [ 1.55855e-006 ]
2299 : [ 1.55468e-006 ]
2300 : [ 1.40891e-006 ]
2301 : [ 1.46263e-006 ]
2302 : [ 1.57327e-006 ]
2303 : [ 1.45966e-006 ]
2304 : [ 1.39167e-006 ]
2305 : [ 1.39648e-006 ]
2306 : [ 1.47613e-006 ]
2307 : [ 1.43032e-006 ]
2308 : [ 1.43086e-006 ]
2309 : [ 1.47412e-006 ]
2310 : [ 1.35147e-006 ]
2311 : [ 1.4489e-006  ]
2312 : [ 1.52836e-006 ]
2313 : [ 1.54475e-006 ]
2314 : [ 1.38994e-006 ]
2315 : [ 1.55501e-006 ]
2316 : [ 1.56036e-006 ]
2317 : [ 1.46907e-006 ]
2318 : [ 1.5268e-006  ]
2319 : [ 1.58301e-006 ]
2320 : [ 1.458e-006   ]
2321 : [ 1.54288e-006 ]
2322 : [ 1.44135e-006 ]
2323 : [ 1.3639e-006  ]
2324 : [ 1.39484e-006 ]
2325 : [ 1.52453e-006 ]
2326 : [ 1.57221e-006 ]
2327 : [ 1.48441e-006 ]
2328 : [ 1.55947e-006 ]
2329 : [ 1.59189e-006 ]
2330 : [ 1.55284e-006 ]
2331 : [ 1.5137e-006  ]
2332 : [ 1.41035e-006 ]
2333 : [ 1.38048e-006 ]
2334 : [ 1.40347e-006 ]
2335 : [ 1.51152e-006 ]
2336 : [ 1.50326e-006 ]
2337 : [ 1.50014e-006 ]
2338 : [ 1.5635e-006  ]
2339 : [ 1.55932e-006 ]
2340 : [ 1.56898e-006 ]
2341 : [ 1.49087e-006 ]
2342 : [ 1.4156e-006  ]
2343 : [ 1.55178e-006 ]
2344 : [ 1.48055e-006 ]
2345 : [ 1.42094e-006 ]
2346 : [ 1.5487e-006  ]
2347 : [ 1.52259e-006 ]
2348 : [ 1.59222e-006 ]
2349 : [ 1.45538e-006 ]
2350 : [ 1.5424e-006  ]
2351 : [ 1.43583e-006 ]
2352 : [ 1.55901e-006 ]
2353 : [ 1.47392e-006 ]
2354 : [ 1.61497e-006 ]
2355 : [ 1.54414e-006 ]
2356 : [ 1.3916e-006  ]
2357 : [ 1.58913e-006 ]
2358 : [ 1.3736e-006  ]
2359 : [ 1.51486e-006 ]
2360 : [ 1.46218e-006 ]
2361 : [ 1.4736e-006  ]
2362 : [ 1.42766e-006 ]
2363 : [ 1.53588e-006 ]
2364 : [ 1.58505e-006 ]
2365 : [ 1.51255e-006 ]
2366 : [ 1.33097e-006 ]
2367 : [ 1.48757e-006 ]
2368 : [ 1.57368e-006 ]
2369 : [ 1.42568e-006 ]
2370 : [ 1.58442e-006 ]
2371 : [ 1.44276e-006 ]
2372 : [ 1.51492e-006 ]
2373 : [ 1.45955e-006 ]
2374 : [ 1.46954e-006 ]
2375 : [ 1.41856e-006 ]
2376 : [ 1.52819e-006 ]
2377 : [ 1.42891e-006 ]
2378 : [ 1.39885e-006 ]
2379 : [ 1.41456e-006 ]
2380 : [ 1.53785e-006 ]
2381 : [ 1.55761e-006 ]
2382 : [ 1.58176e-006 ]
2383 : [ 1.4758e-006  ]
2384 : [ 1.6128e-006  ]
2385 : [ 1.35056e-006 ]
2386 : [ 1.37027e-006 ]
2387 : [ 1.44809e-006 ]
2388 : [ 1.46576e-006 ]
2389 : [ 1.38772e-006 ]
2390 : [ 1.5206e-006  ]
2391 : [ 1.34334e-006 ]
2392 : [ 1.44115e-006 ]
2393 : [ 1.36984e-006 ]
2394 : [ 1.4783e-006  ]
2395 : [ 1.41446e-006 ]
2396 : [ 1.52123e-006 ]
2397 : [ 1.45513e-006 ]
2398 : [ 1.56952e-006 ]
2399 : [ 1.3467e-006  ]
2400 : [ 1.38684e-006 ]
2401 : [ 1.5447e-006  ]
2402 : [ 1.46157e-006 ]
2403 : [ 1.59881e-006 ]
2404 : [ 1.43537e-006 ]
2405 : [ 1.58193e-006 ]
2406 : [ 1.46766e-006 ]
2407 : [ 1.52535e-006 ]
2408 : [ 1.49315e-006 ]
2409 : [ 1.4076e-006  ]
2410 : [ 1.55772e-006 ]
2411 : [ 1.57436e-006 ]
2412 : [ 1.44397e-006 ]
2413 : [ 1.41823e-006 ]
2414 : [ 1.48993e-006 ]
2415 : [ 1.38909e-006 ]
2416 : [ 1.54619e-006 ]
2417 : [ 1.53263e-006 ]
2418 : [ 1.58293e-006 ]
2419 : [ 1.47535e-006 ]
2420 : [ 1.45868e-006 ]
2421 : [ 1.39634e-006 ]
2422 : [ 1.34462e-006 ]
2423 : [ 1.50025e-006 ]
2424 : [ 1.47926e-006 ]
2425 : [ 1.57406e-006 ]
2426 : [ 1.57002e-006 ]
2427 : [ 1.58992e-006 ]
2428 : [ 1.44279e-006 ]
2429 : [ 1.49511e-006 ]
2430 : [ 1.37244e-006 ]
2431 : [ 1.52236e-006 ]
2432 : [ 1.51654e-006 ]
2433 : [ 1.35501e-006 ]
2434 : [ 1.41853e-006 ]
2435 : [ 1.4034e-006  ]
2436 : [ 1.51002e-006 ]
2437 : [ 1.39405e-006 ]
2438 : [ 1.38047e-006 ]
2439 : [ 1.42293e-006 ]
2440 : [ 1.47912e-006 ]
2441 : [ 1.56454e-006 ]
2442 : [ 1.50432e-006 ]
2443 : [ 1.53713e-006 ]
2444 : [ 1.38734e-006 ]
2445 : [ 1.56186e-006 ]
2446 : [ 1.54809e-006 ]
2447 : [ 1.3486e-006  ]
2448 : [ 1.58539e-006 ]
2449 : [ 1.59941e-006 ]
2450 : [ 1.39223e-006 ]
2451 : [ 1.53897e-006 ]
2452 : [ 1.50829e-006 ]
2453 : [ 1.35524e-006 ]
2454 : [ 1.40689e-006 ]
2455 : [ 1.52087e-006 ]
2456 : [ 1.46032e-006 ]
2457 : [ 1.42656e-006 ]
2458 : [ 1.42143e-006 ]
2459 : [ 1.45586e-006 ]
2460 : [ 1.452e-006   ]
2461 : [ 1.42322e-006 ]
2462 : [ 1.41649e-006 ]
2463 : [ 1.6209e-006  ]
2464 : [ 1.38793e-006 ]
2465 : [ 1.55993e-006 ]
2466 : [ 1.63177e-006 ]
2467 : [ 1.50864e-006 ]
2468 : [ 1.45095e-006 ]
2469 : [ 1.4142e-006  ]
2470 : [ 1.40336e-006 ]
2471 : [ 1.55426e-006 ]
2472 : [ 1.57083e-006 ]
2473 : [ 1.53132e-006 ]
2474 : [ 1.57531e-006 ]
2475 : [ 1.44146e-006 ]
2476 : [ 1.39182e-006 ]
2477 : [ 1.60681e-006 ]
2478 : [ 1.56704e-006 ]
2479 : [ 1.56287e-006 ]
2480 : [ 1.63089e-006 ]
2481 : [ 1.41373e-006 ]
2482 : [ 1.43962e-006 ]
2483 : [ 1.45729e-006 ]
2484 : [ 1.3538e-006  ]
2485 : [ 1.51526e-006 ]
2486 : [ 1.40166e-006 ]
2487 : [ 1.42688e-006 ]
2488 : [ 1.42432e-006 ]
2489 : [ 1.48991e-006 ]
2490 : [ 1.56705e-006 ]
2491 : [ 1.40976e-006 ]
2492 : [ 1.4051e-006  ]
2493 : [ 1.41593e-006 ]
2494 : [ 1.59236e-006 ]
2495 : [ 1.58998e-006 ]
2496 : [ 1.53821e-006 ]
2497 : [ 1.4478e-006  ]
2498 : [ 1.3805e-006  ]
2499 : [ 1.36114e-006 ]
2500 : [ 1.51202e-006 ]
2501 : [ 1.49814e-006 ]
2502 : [ 1.37241e-006 ]
2503 : [ 1.43537e-006 ]
2504 : [ 1.53358e-006 ]
2505 : [ 1.58497e-006 ]
2506 : [ 1.58914e-006 ]
2507 : [ 1.5825e-006  ]
2508 : [ 1.55076e-006 ]
2509 : [ 1.38537e-006 ]
2510 : [ 1.38179e-006 ]
2511 : [ 1.41247e-006 ]
2512 : [ 1.63367e-006 ]
2513 : [ 1.42969e-006 ]
2514 : [ 1.45197e-006 ]
2515 : [ 1.4269e-006  ]
2516 : [ 1.39048e-006 ]
2517 : [ 1.54079e-006 ]
2518 : [ 1.40392e-006 ]
2519 : [ 1.45155e-006 ]
2520 : [ 1.53484e-006 ]
2521 : [ 1.39846e-006 ]
2522 : [ 1.54926e-006 ]
2523 : [ 1.59741e-006 ]
2524 : [ 1.46793e-006 ]
2525 : [ 1.4351e-006  ]
2526 : [ 1.59898e-006 ]
2527 : [ 1.55924e-006 ]
2528 : [ 1.44034e-006 ]
2529 : [ 1.5503e-006  ]
2530 : [ 1.37366e-006 ]
2531 : [ 1.57802e-006 ]
2532 : [ 1.51017e-006 ]
2533 : [ 1.57493e-006 ]
2534 : [ 1.45516e-006 ]
2535 : [ 1.36333e-006 ]
2536 : [ 1.4031e-006  ]
2537 : [ 1.56188e-006 ]
2538 : [ 1.41513e-006 ]
2539 : [ 1.45091e-006 ]
2540 : [ 1.51419e-006 ]
2541 : [ 1.58805e-006 ]
2542 : [ 1.57433e-006 ]
2543 : [ 1.39616e-006 ]
2544 : [ 1.49605e-006 ]
2545 : [ 1.49368e-006 ]
2546 : [ 1.45445e-006 ]
2547 : [ 1.3777e-006  ]
2548 : [ 1.4493e-006  ]
2549 : [ 1.53747e-006 ]
2550 : [ 1.49035e-006 ]
2551 : [ 1.48337e-006 ]
2552 : [ 1.47144e-006 ]
2553 : [ 1.48716e-006 ]
2554 : [ 1.46498e-006 ]
2555 : [ 1.3593e-006  ]
2556 : [ 1.38501e-006 ]
2557 : [ 1.55444e-006 ]
2558 : [ 1.38808e-006 ]
2559 : [ 1.55755e-006 ]
2560 : [ 1.35556e-006 ]
2561 : [ 1.51031e-006 ]
2562 : [ 1.60749e-006 ]
2563 : [ 1.54323e-006 ]
2564 : [ 1.63482e-006 ]
2565 : [ 1.47367e-006 ]
2566 : [ 1.46211e-006 ]
2567 : [ 1.42809e-006 ]
2568 : [ 1.39605e-006 ]
2569 : [ 1.50889e-006 ]
2570 : [ 1.49519e-006 ]
2571 : [ 1.54994e-006 ]
2572 : [ 1.3961e-006  ]
2573 : [ 1.47051e-006 ]
2574 : [ 1.45316e-006 ]
2575 : [ 1.54389e-006 ]
2576 : [ 1.36194e-006 ]
2577 : [ 1.43149e-006 ]
2578 : [ 1.39267e-006 ]
2579 : [ 1.55842e-006 ]
2580 : [ 1.53543e-006 ]
2581 : [ 1.42628e-006 ]
2582 : [ 1.44534e-006 ]
2583 : [ 1.42169e-006 ]
2584 : [ 1.55693e-006 ]
2585 : [ 1.38681e-006 ]
2586 : [ 1.48117e-006 ]
2587 : [ 1.51197e-006 ]
2588 : [ 1.52122e-006 ]
2589 : [ 1.55525e-006 ]
2590 : [ 1.55628e-006 ]
2591 : [ 1.50004e-006 ]
2592 : [ 1.5752e-006  ]
2593 : [ 1.57164e-006 ]
2594 : [ 1.4793e-006  ]
2595 : [ 1.45315e-006 ]
2596 : [ 1.55828e-006 ]
2597 : [ 1.48405e-006 ]
2598 : [ 1.35779e-006 ]
2599 : [ 1.45844e-006 ]
2600 : [ 1.45359e-006 ]
2601 : [ 1.57712e-006 ]
2602 : [ 1.47756e-006 ]
2603 : [ 1.42163e-006 ]
2604 : [ 1.5736e-006  ]
2605 : [ 1.49752e-006 ]
2606 : [ 1.40243e-006 ]
2607 : [ 1.43318e-006 ]
2608 : [ 1.50047e-006 ]
2609 : [ 1.42052e-006 ]
2610 : [ 1.38558e-006 ]
2611 : [ 1.36313e-006 ]
2612 : [ 1.47783e-006 ]
2613 : [ 1.39428e-006 ]
2614 : [ 1.59203e-006 ]
2615 : [ 1.53199e-006 ]
2616 : [ 1.51058e-006 ]
2617 : [ 1.49523e-006 ]
2618 : [ 1.31979e-006 ]
2619 : [ 1.52655e-006 ]
2620 : [ 1.55789e-006 ]
2621 : [ 1.39748e-006 ]
2622 : [ 1.50682e-006 ]
2623 : [ 1.41437e-006 ]
2624 : [ 1.48562e-006 ]
2625 : [ 1.50825e-006 ]
2626 : [ 1.53643e-006 ]
2627 : [ 1.55424e-006 ]
2628 : [ 1.59737e-006 ]
2629 : [ 1.41843e-006 ]
2630 : [ 1.41942e-006 ]
2631 : [ 1.49776e-006 ]
2632 : [ 1.42539e-006 ]
2633 : [ 1.54448e-006 ]
2634 : [ 1.4955e-006  ]
2635 : [ 1.53913e-006 ]
2636 : [ 1.48605e-006 ]
2637 : [ 1.56453e-006 ]
2638 : [ 1.54531e-006 ]
2639 : [ 1.42214e-006 ]
2640 : [ 1.61918e-006 ]
2641 : [ 1.52158e-006 ]
2642 : [ 1.52873e-006 ]
2643 : [ 1.38156e-006 ]
2644 : [ 1.5187e-006  ]
2645 : [ 1.5366e-006  ]
2646 : [ 1.60212e-006 ]
2647 : [ 1.52522e-006 ]
2648 : [ 1.43039e-006 ]
2649 : [ 1.55026e-006 ]
2650 : [ 1.37583e-006 ]
2651 : [ 1.45646e-006 ]
2652 : [ 1.57441e-006 ]
2653 : [ 1.5137e-006  ]
2654 : [ 1.43332e-006 ]
2655 : [ 1.56717e-006 ]
2656 : [ 1.40538e-006 ]
2657 : [ 1.5044e-006  ]
2658 : [ 1.46342e-006 ]
2659 : [ 1.45463e-006 ]
2660 : [ 1.42034e-006 ]
2661 : [ 1.46199e-006 ]
2662 : [ 1.4245e-006  ]
2663 : [ 1.55814e-006 ]
2664 : [ 1.59185e-006 ]
2665 : [ 1.61173e-006 ]
2666 : [ 1.50943e-006 ]
2667 : [ 1.48202e-006 ]
2668 : [ 1.50344e-006 ]
2669 : [ 1.45126e-006 ]
2670 : [ 1.36091e-006 ]
2671 : [ 1.42754e-006 ]
2672 : [ 1.35013e-006 ]
2673 : [ 1.36977e-006 ]
2674 : [ 1.5217e-006  ]
2675 : [ 1.42439e-006 ]
2676 : [ 1.58657e-006 ]
2677 : [ 1.54844e-006 ]
2678 : [ 1.39384e-006 ]
2679 : [ 1.55454e-006 ]
2680 : [ 1.44125e-006 ]
2681 : [ 1.32992e-006 ]
2682 : [ 1.38044e-006 ]
2683 : [ 1.39356e-006 ]
2684 : [ 1.50911e-006 ]
2685 : [ 1.57914e-006 ]
2686 : [ 1.44085e-006 ]
2687 : [ 1.39137e-006 ]
2688 : [ 1.55979e-006 ]
2689 : [ 1.52621e-006 ]
2690 : [ 1.34689e-006 ]
2691 : [ 1.53102e-006 ]
2692 : [ 1.58626e-006 ]
2693 : [ 1.59569e-006 ]
2694 : [ 1.37387e-006 ]
2695 : [ 1.39416e-006 ]
2696 : [ 1.56685e-006 ]
2697 : [ 1.36729e-006 ]
2698 : [ 1.54918e-006 ]
2699 : [ 1.53784e-006 ]
2700 : [ 1.44161e-006 ]
2701 : [ 1.40091e-006 ]
2702 : [ 1.55856e-006 ]
2703 : [ 1.38656e-006 ]
2704 : [ 1.43033e-006 ]
2705 : [ 1.64423e-006 ]
2706 : [ 1.57805e-006 ]
2707 : [ 1.41087e-006 ]
2708 : [ 1.48394e-006 ]
2709 : [ 1.4585e-006  ]
2710 : [ 1.47446e-006 ]
2711 : [ 1.3897e-006  ]
2712 : [ 1.5303e-006  ]
2713 : [ 1.59421e-006 ]
2714 : [ 1.52411e-006 ]
2715 : [ 1.59031e-006 ]
2716 : [ 1.59131e-006 ]
2717 : [ 1.52648e-006 ]
2718 : [ 1.58818e-006 ]
2719 : [ 1.37725e-006 ]
2720 : [ 1.41663e-006 ]
2721 : [ 1.47977e-006 ]
2722 : [ 1.34526e-006 ]
2723 : [ 1.48346e-006 ]
2724 : [ 1.47934e-006 ]
2725 : [ 1.34795e-006 ]
2726 : [ 1.43197e-006 ]
2727 : [ 1.48568e-006 ]
2728 : [ 1.51905e-006 ]
2729 : [ 1.58824e-006 ]
2730 : [ 1.52473e-006 ]
2731 : [ 1.40911e-006 ]
2732 : [ 1.33048e-006 ]
2733 : [ 1.59967e-006 ]
2734 : [ 1.3694e-006  ]
2735 : [ 1.45027e-006 ]
2736 : [ 1.56461e-006 ]
2737 : [ 1.38193e-006 ]
2738 : [ 1.44237e-006 ]
2739 : [ 1.3912e-006  ]
2740 : [ 1.57842e-006 ]
2741 : [ 1.55782e-006 ]
2742 : [ 1.47673e-006 ]
2743 : [ 1.41566e-006 ]
2744 : [ 1.61651e-006 ]
2745 : [ 1.38053e-006 ]
2746 : [ 1.41967e-006 ]
2747 : [ 1.55142e-006 ]
2748 : [ 1.49849e-006 ]
2749 : [ 1.59147e-006 ]
2750 : [ 1.43487e-006 ]
2751 : [ 1.37626e-006 ]
2752 : [ 1.31428e-006 ]
2753 : [ 1.4527e-006  ]
2754 : [ 1.55191e-006 ]
2755 : [ 1.51236e-006 ]
2756 : [ 1.53424e-006 ]
2757 : [ 1.48574e-006 ]
2758 : [ 1.4593e-006  ]
2759 : [ 1.49693e-006 ]
2760 : [ 1.54561e-006 ]
2761 : [ 1.50169e-006 ]
2762 : [ 1.59489e-006 ]
2763 : [ 1.60018e-006 ]
2764 : [ 1.48918e-006 ]
2765 : [ 1.53767e-006 ]
2766 : [ 1.5514e-006  ]
2767 : [ 1.47271e-006 ]
2768 : [ 1.45187e-006 ]
2769 : [ 1.55836e-006 ]
2770 : [ 1.50565e-006 ]
2771 : [ 1.54436e-006 ]
2772 : [ 1.58974e-006 ]
2773 : [ 1.46294e-006 ]
2774 : [ 1.41714e-006 ]
2775 : [ 1.40657e-006 ]
2776 : [ 1.46308e-006 ]
2777 : [ 1.39259e-006 ]
2778 : [ 1.46175e-006 ]
2779 : [ 1.40945e-006 ]
2780 : [ 1.4944e-006  ]
2781 : [ 1.4456e-006  ]
2782 : [ 1.53629e-006 ]
2783 : [ 1.56182e-006 ]
2784 : [ 1.44446e-006 ]
2785 : [ 1.54686e-006 ]
2786 : [ 1.41147e-006 ]
2787 : [ 1.56713e-006 ]
2788 : [ 1.56681e-006 ]
2789 : [ 1.43365e-006 ]
2790 : [ 1.4471e-006  ]
2791 : [ 1.58483e-006 ]
2792 : [ 1.44409e-006 ]
2793 : [ 1.53608e-006 ]
2794 : [ 1.53024e-006 ]
2795 : [ 1.40128e-006 ]
2796 : [ 1.54681e-006 ]
2797 : [ 1.36405e-006 ]
2798 : [ 1.59583e-006 ]
2799 : [ 1.59676e-006 ]
2800 : [ 1.56253e-006 ]
2801 : [ 1.50418e-006 ]
2802 : [ 1.36291e-006 ]
2803 : [ 1.47273e-006 ]
2804 : [ 1.37264e-006 ]
2805 : [ 1.38033e-006 ]
2806 : [ 1.4804e-006  ]
2807 : [ 1.52452e-006 ]
2808 : [ 1.39082e-006 ]
2809 : [ 1.40394e-006 ]
2810 : [ 1.61235e-006 ]
2811 : [ 1.61818e-006 ]
2812 : [ 1.5846e-006  ]
2813 : [ 1.35056e-006 ]
2814 : [ 1.50147e-006 ]
2815 : [ 1.51322e-006 ]
2816 : [ 1.56318e-006 ]
2817 : [ 1.39744e-006 ]
2818 : [ 1.42706e-006 ]
2819 : [ 1.58818e-006 ]
2820 : [ 1.60185e-006 ]
2821 : [ 1.56939e-006 ]
2822 : [ 1.52079e-006 ]
2823 : [ 1.53659e-006 ]
2824 : [ 1.46665e-006 ]
2825 : [ 1.47232e-006 ]
2826 : [ 1.5726e-006  ]
2827 : [ 1.38313e-006 ]
2828 : [ 1.41478e-006 ]
2829 : [ 1.42117e-006 ]
2830 : [ 1.34704e-006 ]
2831 : [ 1.41985e-006 ]
2832 : [ 1.4055e-006  ]
2833 : [ 1.38388e-006 ]
2834 : [ 1.35971e-006 ]
2835 : [ 1.59957e-006 ]
2836 : [ 1.42885e-006 ]
2837 : [ 1.44248e-006 ]
2838 : [ 1.53104e-006 ]
2839 : [ 1.50139e-006 ]
2840 : [ 1.55244e-006 ]
2841 : [ 1.42002e-006 ]
2842 : [ 1.42058e-006 ]
2843 : [ 1.47655e-006 ]
2844 : [ 1.63027e-006 ]
2845 : [ 1.52069e-006 ]
2846 : [ 1.43961e-006 ]
2847 : [ 1.53037e-006 ]
2848 : [ 1.47251e-006 ]
2849 : [ 1.52383e-006 ]
2850 : [ 1.59205e-006 ]
2851 : [ 1.56206e-006 ]
2852 : [ 1.54871e-006 ]
2853 : [ 1.54448e-006 ]
2854 : [ 1.48166e-006 ]
2855 : [ 1.42582e-006 ]
2856 : [ 1.45248e-006 ]
2857 : [ 1.54681e-006 ]
2858 : [ 1.5609e-006  ]
2859 : [ 1.54987e-006 ]
2860 : [ 1.43517e-006 ]
2861 : [ 1.54582e-006 ]
2862 : [ 1.56508e-006 ]
2863 : [ 1.54754e-006 ]
2864 : [ 1.47014e-006 ]
2865 : [ 1.35964e-006 ]
2866 : [ 1.57529e-006 ]
2867 : [ 1.52752e-006 ]
2868 : [ 1.50004e-006 ]
2869 : [ 1.4713e-006  ]
2870 : [ 1.58313e-006 ]
2871 : [ 1.43655e-006 ]
2872 : [ 1.61026e-006 ]
2873 : [ 1.56212e-006 ]
2874 : [ 1.58181e-006 ]
2875 : [ 1.61552e-006 ]
2876 : [ 1.56093e-006 ]
2877 : [ 1.57246e-006 ]
2878 : [ 1.56763e-006 ]
2879 : [ 1.43842e-006 ]
2880 : [ 1.58307e-006 ]
2881 : [ 1.51019e-006 ]
2882 : [ 1.38939e-006 ]
2883 : [ 1.51131e-006 ]
2884 : [ 1.49024e-006 ]
2885 : [ 1.519e-006   ]
2886 : [ 1.57368e-006 ]
2887 : [ 1.5777e-006  ]
2888 : [ 1.37552e-006 ]
2889 : [ 1.63245e-006 ]
2890 : [ 1.43819e-006 ]
2891 : [ 1.47649e-006 ]
2892 : [ 1.55346e-006 ]
2893 : [ 1.57649e-006 ]
2894 : [ 1.61437e-006 ]
2895 : [ 1.56213e-006 ]
2896 : [ 1.40643e-006 ]
2897 : [ 1.36345e-006 ]
2898 : [ 1.53311e-006 ]
2899 : [ 1.43659e-006 ]
2900 : [ 1.40696e-006 ]
2901 : [ 1.41315e-006 ]
2902 : [ 1.55338e-006 ]
2903 : [ 1.50518e-006 ]
2904 : [ 1.42152e-006 ]
2905 : [ 1.52548e-006 ]
2906 : [ 1.55212e-006 ]
2907 : [ 1.47933e-006 ]
2908 : [ 1.5355e-006  ]
2909 : [ 1.55696e-006 ]
2910 : [ 1.50174e-006 ]
2911 : [ 1.46007e-006 ]
2912 : [ 1.49872e-006 ]
2913 : [ 1.44224e-006 ]
2914 : [ 1.61136e-006 ]
2915 : [ 1.59991e-006 ]
2916 : [ 1.57897e-006 ]
2917 : [ 1.48115e-006 ]
2918 : [ 1.49741e-006 ]
2919 : [ 1.42679e-006 ]
2920 : [ 1.39976e-006 ]
2921 : [ 1.40345e-006 ]
2922 : [ 1.42485e-006 ]
2923 : [ 1.58563e-006 ]
2924 : [ 1.58771e-006 ]
2925 : [ 1.58046e-006 ]
2926 : [ 1.4126e-006  ]
2927 : [ 1.43073e-006 ]
2928 : [ 1.57946e-006 ]
2929 : [ 1.54569e-006 ]
2930 : [ 1.52442e-006 ]
2931 : [ 1.41826e-006 ]
2932 : [ 1.54223e-006 ]
2933 : [ 1.53462e-006 ]
2934 : [ 1.53615e-006 ]
2935 : [ 1.36082e-006 ]
2936 : [ 1.45365e-006 ]
2937 : [ 1.43612e-006 ]
2938 : [ 1.56029e-006 ]
2939 : [ 1.56271e-006 ]
2940 : [ 1.49661e-006 ]
2941 : [ 1.49939e-006 ]
2942 : [ 1.54627e-006 ]
2943 : [ 1.37648e-006 ]
2944 : [ 1.50099e-006 ]
2945 : [ 1.59795e-006 ]
2946 : [ 1.47202e-006 ]
2947 : [ 1.38016e-006 ]
2948 : [ 1.55728e-006 ]
2949 : [ 1.47155e-006 ]
2950 : [ 1.5257e-006  ]
2951 : [ 1.40252e-006 ]
2952 : [ 1.54382e-006 ]
2953 : [ 1.58081e-006 ]
2954 : [ 1.56271e-006 ]
2955 : [ 1.46665e-006 ]
2956 : [ 1.41246e-006 ]
2957 : [ 1.57866e-006 ]
2958 : [ 1.5352e-006  ]
2959 : [ 1.37453e-006 ]
2960 : [ 1.48632e-006 ]
2961 : [ 1.52993e-006 ]
2962 : [ 1.60294e-006 ]
2963 : [ 1.48421e-006 ]
2964 : [ 1.59028e-006 ]
2965 : [ 1.45847e-006 ]
2966 : [ 1.45071e-006 ]
2967 : [ 1.46264e-006 ]
2968 : [ 1.62671e-006 ]
2969 : [ 1.43551e-006 ]
2970 : [ 1.5712e-006  ]
2971 : [ 1.41857e-006 ]
2972 : [ 1.58534e-006 ]
2973 : [ 1.59313e-006 ]
2974 : [ 1.47933e-006 ]
2975 : [ 1.43159e-006 ]
2976 : [ 1.62793e-006 ]
2977 : [ 1.42016e-006 ]
2978 : [ 1.53106e-006 ]
2979 : [ 1.41591e-006 ]
2980 : [ 1.4508e-006  ]
2981 : [ 1.37787e-006 ]
2982 : [ 1.61473e-006 ]
2983 : [ 1.53709e-006 ]
2984 : [ 1.56776e-006 ]
2985 : [ 1.47621e-006 ]
2986 : [ 1.40801e-006 ]
2987 : [ 1.41414e-006 ]
2988 : [ 1.42009e-006 ]
2989 : [ 1.34377e-006 ]
2990 : [ 1.57989e-006 ]
2991 : [ 1.4926e-006  ]
2992 : [ 1.41184e-006 ]
2993 : [ 1.39653e-006 ]
2994 : [ 1.40082e-006 ]
2995 : [ 1.61981e-006 ]
2996 : [ 1.54495e-006 ]
2997 : [ 1.43349e-006 ]
2998 : [ 1.55795e-006 ]
2999 : [ 1.452e-006   ]
3000 : [ 1.52078e-006 ]
3001 : [ 1.35609e-006 ]
3002 : [ 1.52602e-006 ]
3003 : [ 1.40934e-006 ]
3004 : [ 1.58475e-006 ]
3005 : [ 1.44476e-006 ]
3006 : [ 1.52325e-006 ]
3007 : [ 1.56873e-006 ]
3008 : [ 1.34804e-006 ]
3009 : [ 1.54818e-006 ]
3010 : [ 1.41891e-006 ]
3011 : [ 1.53448e-006 ]
3012 : [ 1.43661e-006 ]
3013 : [ 1.57539e-006 ]
3014 : [ 1.50588e-006 ]
3015 : [ 1.48506e-006 ]
3016 : [ 1.49387e-006 ]
3017 : [ 1.37408e-006 ]
3018 : [ 1.44546e-006 ]
3019 : [ 1.46769e-006 ]
3020 : [ 1.54328e-006 ]
3021 : [ 1.35942e-006 ]
3022 : [ 1.51314e-006 ]
3023 : [ 1.41254e-006 ]
3024 : [ 1.41607e-006 ]
3025 : [ 1.41253e-006 ]
3026 : [ 1.45499e-006 ]
3027 : [ 1.41907e-006 ]
3028 : [ 1.43517e-006 ]
3029 : [ 1.42687e-006 ]
3030 : [ 1.61207e-006 ]
3031 : [ 1.48892e-006 ]
3032 : [ 1.60277e-006 ]
3033 : [ 1.49698e-006 ]
3034 : [ 1.51026e-006 ]
3035 : [ 1.49297e-006 ]
3036 : [ 1.40645e-006 ]
3037 : [ 1.62212e-006 ]
3038 : [ 1.38348e-006 ]
3039 : [ 1.55842e-006 ]
3040 : [ 1.51152e-006 ]
3041 : [ 1.38005e-006 ]
3042 : [ 1.37923e-006 ]
3043 : [ 1.4622e-006  ]
3044 : [ 1.56994e-006 ]
3045 : [ 1.48212e-006 ]
3046 : [ 1.49501e-006 ]
3047 : [ 1.53414e-006 ]
3048 : [ 1.43988e-006 ]
3049 : [ 1.35329e-006 ]
3050 : [ 1.44004e-006 ]
3051 : [ 1.54835e-006 ]
3052 : [ 1.58847e-006 ]
3053 : [ 1.3455e-006  ]
3054 : [ 1.56273e-006 ]
3055 : [ 1.40253e-006 ]
3056 : [ 1.50891e-006 ]
3057 : [ 1.40674e-006 ]
3058 : [ 1.50175e-006 ]
3059 : [ 1.47877e-006 ]
3060 : [ 1.43116e-006 ]
3061 : [ 1.55216e-006 ]
3062 : [ 1.42478e-006 ]
3063 : [ 1.57291e-006 ]
3064 : [ 1.39151e-006 ]
3065 : [ 1.42261e-006 ]
3066 : [ 1.48427e-006 ]
3067 : [ 1.56186e-006 ]
3068 : [ 1.57289e-006 ]
3069 : [ 1.46329e-006 ]
3070 : [ 1.51981e-006 ]
3071 : [ 1.51151e-006 ]
3072 : [ 1.5254e-006  ]
3073 : [ 1.54451e-006 ]
3074 : [ 1.42128e-006 ]
3075 : [ 1.35193e-006 ]
3076 : [ 1.52766e-006 ]
3077 : [ 1.50729e-006 ]
3078 : [ 1.40661e-006 ]
3079 : [ 1.55463e-006 ]
3080 : [ 1.48086e-006 ]
3081 : [ 1.488e-006   ]
3082 : [ 1.50563e-006 ]
3083 : [ 1.51823e-006 ]
3084 : [ 1.36736e-006 ]
3085 : [ 1.39282e-006 ]
3086 : [ 1.44404e-006 ]
3087 : [ 1.56088e-006 ]
3088 : [ 1.43274e-006 ]
3089 : [ 1.43268e-006 ]
3090 : [ 1.35742e-006 ]
3091 : [ 1.50557e-006 ]
3092 : [ 1.56864e-006 ]
3093 : [ 1.57886e-006 ]
3094 : [ 1.64103e-006 ]
3095 : [ 1.64183e-006 ]
3096 : [ 1.44823e-006 ]
3097 : [ 1.37139e-006 ]
3098 : [ 1.39407e-006 ]
3099 : [ 1.34625e-006 ]
3100 : [ 1.37802e-006 ]
3101 : [ 1.54812e-006 ]
3102 : [ 1.44095e-006 ]
3103 : [ 1.41184e-006 ]
3104 : [ 1.46655e-006 ]
3105 : [ 1.55277e-006 ]
3106 : [ 1.45928e-006 ]
3107 : [ 1.40888e-006 ]
3108 : [ 1.46694e-006 ]
3109 : [ 1.3817e-006  ]
3110 : [ 1.58762e-006 ]
3111 : [ 1.5107e-006  ]
3112 : [ 1.58212e-006 ]
3113 : [ 1.37462e-006 ]
3114 : [ 1.58269e-006 ]
3115 : [ 1.41497e-006 ]
3116 : [ 1.4776e-006  ]
3117 : [ 1.39648e-006 ]
3118 : [ 1.43348e-006 ]
3119 : [ 1.55008e-006 ]
3120 : [ 1.43883e-006 ]
3121 : [ 1.54684e-006 ]
3122 : [ 1.51808e-006 ]
3123 : [ 1.52224e-006 ]
3124 : [ 1.41771e-006 ]
3125 : [ 1.48267e-006 ]
3126 : [ 1.48805e-006 ]
3127 : [ 1.57875e-006 ]
3128 : [ 1.4047e-006  ]
3129 : [ 1.60298e-006 ]
3130 : [ 1.38907e-006 ]
3131 : [ 1.49324e-006 ]
3132 : [ 1.45588e-006 ]
3133 : [ 1.47694e-006 ]
3134 : [ 1.54056e-006 ]
3135 : [ 1.57547e-006 ]
3136 : [ 1.51996e-006 ]
3137 : [ 1.52892e-006 ]
3138 : [ 1.39864e-006 ]
3139 : [ 1.53406e-006 ]
3140 : [ 1.43696e-006 ]
3141 : [ 1.4464e-006  ]
3142 : [ 1.4422e-006  ]
3143 : [ 1.45228e-006 ]
3144 : [ 1.41327e-006 ]
3145 : [ 1.46108e-006 ]
3146 : [ 1.55091e-006 ]
3147 : [ 1.45591e-006 ]
3148 : [ 1.4078e-006  ]
3149 : [ 1.60935e-006 ]
3150 : [ 1.39732e-006 ]
3151 : [ 1.50091e-006 ]
3152 : [ 1.43981e-006 ]
3153 : [ 1.60762e-006 ]
3154 : [ 1.55669e-006 ]
3155 : [ 1.55556e-006 ]
3156 : [ 1.46801e-006 ]
3157 : [ 1.45055e-006 ]
3158 : [ 1.59757e-006 ]
3159 : [ 1.58274e-006 ]
3160 : [ 1.49984e-006 ]
3161 : [ 1.60779e-006 ]
3162 : [ 1.48214e-006 ]
3163 : [ 1.57379e-006 ]
3164 : [ 1.5324e-006  ]
3165 : [ 1.5787e-006  ]
3166 : [ 1.52323e-006 ]
3167 : [ 1.49613e-006 ]
3168 : [ 1.61992e-006 ]
3169 : [ 1.56094e-006 ]
3170 : [ 1.54966e-006 ]
3171 : [ 1.41101e-006 ]
3172 : [ 1.5749e-006  ]
3173 : [ 1.5346e-006  ]
3174 : [ 1.37781e-006 ]
3175 : [ 1.4342e-006  ]
3176 : [ 1.40325e-006 ]
3177 : [ 1.55199e-006 ]
3178 : [ 1.59165e-006 ]
3179 : [ 1.60439e-006 ]
3180 : [ 1.49091e-006 ]
3181 : [ 1.45992e-006 ]
3182 : [ 1.35718e-006 ]
3183 : [ 1.60812e-006 ]
3184 : [ 1.40652e-006 ]
3185 : [ 1.61376e-006 ]
3186 : [ 1.4466e-006  ]
3187 : [ 1.43682e-006 ]
3188 : [ 1.53865e-006 ]
3189 : [ 1.33235e-006 ]
3190 : [ 1.37892e-006 ]
3191 : [ 1.41093e-006 ]
3192 : [ 1.52996e-006 ]
3193 : [ 1.38408e-006 ]
3194 : [ 1.55797e-006 ]
3195 : [ 1.47625e-006 ]
3196 : [ 1.51222e-006 ]
3197 : [ 1.39971e-006 ]
3198 : [ 1.56715e-006 ]
3199 : [ 1.49594e-006 ]
3200 : [ 1.53645e-006 ]
3201 : [ 1.45313e-006 ]
3202 : [ 1.50262e-006 ]
3203 : [ 1.322e-006   ]
3204 : [ 1.41043e-006 ]
3205 : [ 1.33971e-006 ]
3206 : [ 1.42355e-006 ]
3207 : [ 1.39205e-006 ]
3208 : [ 1.58685e-006 ]
3209 : [ 1.4516e-006  ]
3210 : [ 1.41272e-006 ]
3211 : [ 1.32874e-006 ]
3212 : [ 1.39901e-006 ]
3213 : [ 1.54763e-006 ]
3214 : [ 1.54763e-006 ]
3215 : [ 1.58139e-006 ]
3216 : [ 1.42403e-006 ]
3217 : [ 1.53469e-006 ]
3218 : [ 1.5513e-006  ]
3219 : [ 1.47658e-006 ]
3220 : [ 1.64213e-006 ]
3221 : [ 1.34123e-006 ]
3222 : [ 1.5203e-006  ]
3223 : [ 1.40788e-006 ]
3224 : [ 1.45955e-006 ]
3225 : [ 1.58751e-006 ]
3226 : [ 1.54699e-006 ]
3227 : [ 1.6082e-006  ]
3228 : [ 1.40239e-006 ]
3229 : [ 1.41457e-006 ]
3230 : [ 1.45134e-006 ]
3231 : [ 1.39149e-006 ]
3232 : [ 1.50976e-006 ]
3233 : [ 1.48356e-006 ]
3234 : [ 1.55197e-006 ]
3235 : [ 1.42889e-006 ]
3236 : [ 1.37156e-006 ]
3237 : [ 1.39381e-006 ]
3238 : [ 1.41673e-006 ]
3239 : [ 1.63177e-006 ]
3240 : [ 1.48085e-006 ]
3241 : [ 1.46453e-006 ]
3242 : [ 1.52285e-006 ]
3243 : [ 1.54958e-006 ]
3244 : [ 1.33382e-006 ]
3245 : [ 1.42201e-006 ]
3246 : [ 1.57405e-006 ]
3247 : [ 1.40703e-006 ]
3248 : [ 1.43274e-006 ]
3249 : [ 1.42997e-006 ]
3250 : [ 1.47736e-006 ]
3251 : [ 1.63094e-006 ]
3252 : [ 1.55551e-006 ]
3253 : [ 1.5973e-006  ]
3254 : [ 1.31309e-006 ]
3255 : [ 1.5351e-006  ]
3256 : [ 1.53083e-006 ]
3257 : [ 1.37981e-006 ]
3258 : [ 1.6091e-006  ]
3259 : [ 1.55542e-006 ]
3260 : [ 1.52356e-006 ]
3261 : [ 1.50182e-006 ]
3262 : [ 1.49e-006    ]
3263 : [ 1.55681e-006 ]
3264 : [ 1.50997e-006 ]
3265 : [ 1.59304e-006 ]
3266 : [ 1.52929e-006 ]
3267 : [ 1.42921e-006 ]
3268 : [ 1.45568e-006 ]
3269 : [ 1.63236e-006 ]
3270 : [ 1.37423e-006 ]
3271 : [ 1.60314e-006 ]
3272 : [ 1.59061e-006 ]
3273 : [ 1.5928e-006  ]
3274 : [ 1.40745e-006 ]
3275 : [ 1.56049e-006 ]
3276 : [ 1.56422e-006 ]
3277 : [ 1.35231e-006 ]
3278 : [ 1.45238e-006 ]
3279 : [ 1.45852e-006 ]
3280 : [ 1.58925e-006 ]
3281 : [ 1.40046e-006 ]
3282 : [ 1.42861e-006 ]
3283 : [ 1.45288e-006 ]
3284 : [ 1.52026e-006 ]
3285 : [ 1.56179e-006 ]
3286 : [ 1.55477e-006 ]
3287 : [ 1.50423e-006 ]
3288 : [ 1.54417e-006 ]
3289 : [ 1.41405e-006 ]
3290 : [ 1.42181e-006 ]
3291 : [ 1.42927e-006 ]
3292 : [ 1.45301e-006 ]
3293 : [ 1.6347e-006  ]
3294 : [ 1.54428e-006 ]
3295 : [ 1.40742e-006 ]
3296 : [ 1.47016e-006 ]
3297 : [ 1.46431e-006 ]
3298 : [ 1.54472e-006 ]
3299 : [ 1.5017e-006  ]
3300 : [ 1.5874e-006  ]
3301 : [ 1.6097e-006  ]
3302 : [ 1.53124e-006 ]
3303 : [ 1.45696e-006 ]
3304 : [ 1.52572e-006 ]
3305 : [ 1.54685e-006 ]
3306 : [ 1.41147e-006 ]
3307 : [ 1.56223e-006 ]
3308 : [ 1.44422e-006 ]
3309 : [ 1.57448e-006 ]
3310 : [ 1.49977e-006 ]
3311 : [ 1.52873e-006 ]
3312 : [ 1.4456e-006  ]
3313 : [ 1.40037e-006 ]
3314 : [ 1.47384e-006 ]
3315 : [ 1.43113e-006 ]
3316 : [ 1.41536e-006 ]
3317 : [ 1.42289e-006 ]
3318 : [ 1.49363e-006 ]
3319 : [ 1.38002e-006 ]
3320 : [ 1.55376e-006 ]
3321 : [ 1.46261e-006 ]
3322 : [ 1.45449e-006 ]
3323 : [ 1.45309e-006 ]
3324 : [ 1.46377e-006 ]
3325 : [ 1.36278e-006 ]
3326 : [ 1.5182e-006  ]
3327 : [ 1.46428e-006 ]
3328 : [ 1.4404e-006  ]
3329 : [ 1.43838e-006 ]
3330 : [ 1.55307e-006 ]
3331 : [ 1.59121e-006 ]
3332 : [ 1.58737e-006 ]
3333 : [ 1.37488e-006 ]
3334 : [ 1.58757e-006 ]
3335 : [ 1.5841e-006  ]
3336 : [ 1.40197e-006 ]
3337 : [ 1.40562e-006 ]
3338 : [ 1.48782e-006 ]
3339 : [ 1.6199e-006  ]
3340 : [ 1.43198e-006 ]
3341 : [ 1.61621e-006 ]
3342 : [ 1.43435e-006 ]
3343 : [ 1.49508e-006 ]
3344 : [ 1.54711e-006 ]
3345 : [ 1.53729e-006 ]
3346 : [ 1.37588e-006 ]
3347 : [ 1.47014e-006 ]
3348 : [ 1.54426e-006 ]
3349 : [ 1.42109e-006 ]
3350 : [ 1.55393e-006 ]
3351 : [ 1.54378e-006 ]
3352 : [ 1.46368e-006 ]
3353 : [ 1.54712e-006 ]
3354 : [ 1.56344e-006 ]
3355 : [ 1.46604e-006 ]
3356 : [ 1.4912e-006  ]
3357 : [ 1.4901e-006  ]
3358 : [ 1.50597e-006 ]
3359 : [ 1.52451e-006 ]
3360 : [ 1.47473e-006 ]
3361 : [ 1.47158e-006 ]
3362 : [ 1.59111e-006 ]
3363 : [ 1.54141e-006 ]
3364 : [ 1.56762e-006 ]
3365 : [ 1.55236e-006 ]
3366 : [ 1.57476e-006 ]
3367 : [ 1.54247e-006 ]
3368 : [ 1.59945e-006 ]
3369 : [ 1.49229e-006 ]
3370 : [ 1.47497e-006 ]
3371 : [ 1.45322e-006 ]
3372 : [ 1.42617e-006 ]
3373 : [ 1.53367e-006 ]
3374 : [ 1.61578e-006 ]
3375 : [ 1.58002e-006 ]
3376 : [ 1.54852e-006 ]
3377 : [ 1.49031e-006 ]
3378 : [ 1.51144e-006 ]
3379 : [ 1.54474e-006 ]
3380 : [ 1.43795e-006 ]
3381 : [ 1.43623e-006 ]
3382 : [ 1.44009e-006 ]
3383 : [ 1.58051e-006 ]
3384 : [ 1.42782e-006 ]
3385 : [ 1.5658e-006  ]
3386 : [ 1.43434e-006 ]
3387 : [ 1.52877e-006 ]
3388 : [ 1.46646e-006 ]
3389 : [ 1.56527e-006 ]
3390 : [ 1.50441e-006 ]
3391 : [ 1.55047e-006 ]
3392 : [ 1.37725e-006 ]
3393 : [ 1.35662e-006 ]
3394 : [ 1.59474e-006 ]
3395 : [ 1.57502e-006 ]
3396 : [ 1.58417e-006 ]
3397 : [ 1.42159e-006 ]
3398 : [ 1.46796e-006 ]
3399 : [ 1.42993e-006 ]
3400 : [ 1.58904e-006 ]
3401 : [ 1.42216e-006 ]
3402 : [ 1.57017e-006 ]
3403 : [ 1.5396e-006  ]
3404 : [ 1.58859e-006 ]
3405 : [ 1.50317e-006 ]
3406 : [ 1.44103e-006 ]
3407 : [ 1.35141e-006 ]
3408 : [ 1.62706e-006 ]
3409 : [ 1.40519e-006 ]
3410 : [ 1.37439e-006 ]
3411 : [ 1.43417e-006 ]
3412 : [ 1.61772e-006 ]
3413 : [ 1.38566e-006 ]
3414 : [ 1.46149e-006 ]
3415 : [ 1.45306e-006 ]
3416 : [ 1.51363e-006 ]
3417 : [ 1.45011e-006 ]
3418 : [ 1.36566e-006 ]
3419 : [ 1.52551e-006 ]
3420 : [ 1.56968e-006 ]
3421 : [ 1.56352e-006 ]
3422 : [ 1.64336e-006 ]
3423 : [ 1.39908e-006 ]
3424 : [ 1.44379e-006 ]
3425 : [ 1.43245e-006 ]
3426 : [ 1.43473e-006 ]
3427 : [ 1.57491e-006 ]
3428 : [ 1.54714e-006 ]
3429 : [ 1.56184e-006 ]
3430 : [ 1.56994e-006 ]
3431 : [ 1.55474e-006 ]
3432 : [ 1.4272e-006  ]
3433 : [ 1.42626e-006 ]
3434 : [ 1.56156e-006 ]
3435 : [ 1.42907e-006 ]
3436 : [ 1.46678e-006 ]
3437 : [ 1.60501e-006 ]
3438 : [ 1.41321e-006 ]
3439 : [ 1.39681e-006 ]
3440 : [ 1.55918e-006 ]
3441 : [ 1.38057e-006 ]
3442 : [ 1.42203e-006 ]
3443 : [ 1.42657e-006 ]
3444 : [ 1.49545e-006 ]
3445 : [ 1.41482e-006 ]
3446 : [ 1.49967e-006 ]
3447 : [ 1.39797e-006 ]
3448 : [ 1.32106e-006 ]
3449 : [ 1.5626e-006  ]
3450 : [ 1.48902e-006 ]
3451 : [ 1.4251e-006  ]
3452 : [ 1.58292e-006 ]
3453 : [ 1.48685e-006 ]
3454 : [ 1.40768e-006 ]
3455 : [ 1.47104e-006 ]
3456 : [ 1.49014e-006 ]
3457 : [ 1.59146e-006 ]
3458 : [ 1.60937e-006 ]
3459 : [ 1.56227e-006 ]
3460 : [ 1.52347e-006 ]
3461 : [ 1.46985e-006 ]
3462 : [ 1.55093e-006 ]
3463 : [ 1.46323e-006 ]
3464 : [ 1.51381e-006 ]
3465 : [ 1.41422e-006 ]
3466 : [ 1.44387e-006 ]
3467 : [ 1.48303e-006 ]
3468 : [ 1.47446e-006 ]
3469 : [ 1.52894e-006 ]
3470 : [ 1.56751e-006 ]
3471 : [ 1.36112e-006 ]
3472 : [ 1.51743e-006 ]
3473 : [ 1.40381e-006 ]
3474 : [ 1.47063e-006 ]
3475 : [ 1.51984e-006 ]
3476 : [ 1.53513e-006 ]
3477 : [ 1.54446e-006 ]
3478 : [ 1.49783e-006 ]
3479 : [ 1.54617e-006 ]
3480 : [ 1.34484e-006 ]
3481 : [ 1.43049e-006 ]
3482 : [ 1.3633e-006  ]
3483 : [ 1.49961e-006 ]
3484 : [ 1.59396e-006 ]
3485 : [ 1.53066e-006 ]
3486 : [ 1.41535e-006 ]
3487 : [ 1.40221e-006 ]
3488 : [ 1.3662e-006  ]
3489 : [ 1.54277e-006 ]
3490 : [ 1.53367e-006 ]
3491 : [ 1.4192e-006  ]
3492 : [ 1.51492e-006 ]
3493 : [ 1.47147e-006 ]
3494 : [ 1.43566e-006 ]
3495 : [ 1.45171e-006 ]
3496 : [ 1.56133e-006 ]
3497 : [ 1.33787e-006 ]
3498 : [ 1.39644e-006 ]
3499 : [ 1.52647e-006 ]
3500 : [ 1.51351e-006 ]
3501 : [ 1.48675e-006 ]
3502 : [ 1.53938e-006 ]
3503 : [ 1.56571e-006 ]
3504 : [ 1.39821e-006 ]
3505 : [ 1.55993e-006 ]
3506 : [ 1.33925e-006 ]
3507 : [ 1.54436e-006 ]
3508 : [ 1.49068e-006 ]
3509 : [ 1.61177e-006 ]
3510 : [ 1.44892e-006 ]
3511 : [ 1.39429e-006 ]
3512 : [ 1.55842e-006 ]
3513 : [ 1.48177e-006 ]
3514 : [ 1.56154e-006 ]
3515 : [ 1.46435e-006 ]
3516 : [ 1.53583e-006 ]
3517 : [ 1.60822e-006 ]
3518 : [ 1.39429e-006 ]
3519 : [ 1.62854e-006 ]
3520 : [ 1.62711e-006 ]
3521 : [ 1.38657e-006 ]
3522 : [ 1.38883e-006 ]
3523 : [ 1.53369e-006 ]
3524 : [ 1.46614e-006 ]
3525 : [ 1.59318e-006 ]
3526 : [ 1.38314e-006 ]
3527 : [ 1.44201e-006 ]
3528 : [ 1.63781e-006 ]
3529 : [ 1.37821e-006 ]
3530 : [ 1.40268e-006 ]
3531 : [ 1.56703e-006 ]
3532 : [ 1.55729e-006 ]
3533 : [ 1.42631e-006 ]
3534 : [ 1.41715e-006 ]
3535 : [ 1.50913e-006 ]
3536 : [ 1.56447e-006 ]
3537 : [ 1.44956e-006 ]
3538 : [ 1.57452e-006 ]
3539 : [ 1.44833e-006 ]
3540 : [ 1.36632e-006 ]
3541 : [ 1.36441e-006 ]
3542 : [ 1.489e-006   ]
3543 : [ 1.45058e-006 ]
3544 : [ 1.52186e-006 ]
3545 : [ 1.38806e-006 ]
3546 : [ 1.41403e-006 ]
3547 : [ 1.53031e-006 ]
3548 : [ 1.62027e-006 ]
3549 : [ 1.4864e-006  ]
3550 : [ 1.53667e-006 ]
3551 : [ 1.59736e-006 ]
3552 : [ 1.46276e-006 ]
3553 : [ 1.41158e-006 ]
3554 : [ 1.61453e-006 ]
3555 : [ 1.48342e-006 ]
3556 : [ 1.46129e-006 ]
3557 : [ 1.36893e-006 ]
3558 : [ 1.51207e-006 ]
3559 : [ 1.57585e-006 ]
3560 : [ 1.50977e-006 ]
3561 : [ 1.4784e-006  ]
3562 : [ 1.53403e-006 ]
3563 : [ 1.40346e-006 ]
3564 : [ 1.41464e-006 ]
3565 : [ 1.49985e-006 ]
3566 : [ 1.45291e-006 ]
3567 : [ 1.44619e-006 ]
3568 : [ 1.38546e-006 ]
3569 : [ 1.36053e-006 ]
3570 : [ 1.47825e-006 ]
3571 : [ 1.58958e-006 ]
3572 : [ 1.37761e-006 ]
3573 : [ 1.46952e-006 ]
3574 : [ 1.49579e-006 ]
3575 : [ 1.48369e-006 ]
3576 : [ 1.50054e-006 ]
3577 : [ 1.37282e-006 ]
3578 : [ 1.33966e-006 ]
3579 : [ 1.53904e-006 ]
3580 : [ 1.56433e-006 ]
3581 : [ 1.45918e-006 ]
3582 : [ 1.40982e-006 ]
3583 : [ 1.37698e-006 ]
3584 : [ 1.55996e-006 ]
3585 : [ 1.43109e-006 ]
3586 : [ 1.57826e-006 ]
3587 : [ 1.49485e-006 ]
3588 : [ 1.40176e-006 ]
3589 : [ 1.42693e-006 ]
3590 : [ 1.52134e-006 ]
3591 : [ 1.58078e-006 ]
3592 : [ 1.49151e-006 ]
3593 : [ 1.61862e-006 ]
3594 : [ 1.52931e-006 ]
3595 : [ 1.48182e-006 ]
3596 : [ 1.57231e-006 ]
3597 : [ 1.51464e-006 ]
3598 : [ 1.57794e-006 ]
3599 : [ 1.58595e-006 ]
3600 : [ 1.42792e-006 ]
3601 : [ 1.52553e-006 ]
3602 : [ 1.3881e-006  ]
3603 : [ 1.54059e-006 ]
3604 : [ 1.35161e-006 ]
3605 : [ 1.35038e-006 ]
3606 : [ 1.53537e-006 ]
3607 : [ 1.57218e-006 ]
3608 : [ 1.49597e-006 ]
3609 : [ 1.46856e-006 ]
3610 : [ 1.40959e-006 ]
3611 : [ 1.47789e-006 ]
3612 : [ 1.59042e-006 ]
3613 : [ 1.4785e-006  ]
3614 : [ 1.5062e-006  ]
3615 : [ 1.57277e-006 ]
3616 : [ 1.53618e-006 ]
3617 : [ 1.37865e-006 ]
3618 : [ 1.36581e-006 ]
3619 : [ 1.53755e-006 ]
3620 : [ 1.4201e-006  ]
3621 : [ 1.51899e-006 ]
3622 : [ 1.60569e-006 ]
3623 : [ 1.48705e-006 ]
3624 : [ 1.63666e-006 ]
3625 : [ 1.53325e-006 ]
3626 : [ 1.55238e-006 ]
3627 : [ 1.52589e-006 ]
3628 : [ 1.48974e-006 ]
3629 : [ 1.40943e-006 ]
3630 : [ 1.49566e-006 ]
3631 : [ 1.54291e-006 ]
3632 : [ 1.43396e-006 ]
3633 : [ 1.55795e-006 ]
3634 : [ 1.37153e-006 ]
3635 : [ 1.46447e-006 ]
3636 : [ 1.49902e-006 ]
3637 : [ 1.50363e-006 ]
3638 : [ 1.53409e-006 ]
3639 : [ 1.52985e-006 ]
3640 : [ 1.49325e-006 ]
3641 : [ 1.5753e-006  ]
3642 : [ 1.56824e-006 ]
3643 : [ 1.363e-006   ]
3644 : [ 1.41425e-006 ]
3645 : [ 1.43705e-006 ]
3646 : [ 1.35332e-006 ]
3647 : [ 1.39338e-006 ]
3648 : [ 1.57436e-006 ]
3649 : [ 1.34958e-006 ]
3650 : [ 1.49367e-006 ]
3651 : [ 1.52504e-006 ]
3652 : [ 1.52598e-006 ]
3653 : [ 1.59211e-006 ]
3654 : [ 1.34369e-006 ]
3655 : [ 1.4215e-006  ]
3656 : [ 1.59968e-006 ]
3657 : [ 1.51932e-006 ]
3658 : [ 1.50714e-006 ]
3659 : [ 1.41349e-006 ]
3660 : [ 1.40379e-006 ]
3661 : [ 1.39969e-006 ]
3662 : [ 1.53142e-006 ]
3663 : [ 1.56046e-006 ]
3664 : [ 1.46186e-006 ]
3665 : [ 1.57493e-006 ]
3666 : [ 1.5397e-006  ]
3667 : [ 1.57709e-006 ]
3668 : [ 1.59546e-006 ]
3669 : [ 1.62072e-006 ]
3670 : [ 1.55238e-006 ]
3671 : [ 1.55062e-006 ]
3672 : [ 1.41934e-006 ]
3673 : [ 1.53444e-006 ]
3674 : [ 1.48002e-006 ]
3675 : [ 1.44228e-006 ]
3676 : [ 1.56746e-006 ]
3677 : [ 1.44082e-006 ]
3678 : [ 1.46009e-006 ]
3679 : [ 1.38926e-006 ]
3680 : [ 1.58391e-006 ]
3681 : [ 1.39615e-006 ]
3682 : [ 1.5314e-006  ]
3683 : [ 1.48478e-006 ]
3684 : [ 1.38279e-006 ]
3685 : [ 1.46767e-006 ]
3686 : [ 1.49986e-006 ]
3687 : [ 1.42819e-006 ]
3688 : [ 1.37975e-006 ]
3689 : [ 1.41911e-006 ]
3690 : [ 1.57633e-006 ]
3691 : [ 1.4926e-006  ]
3692 : [ 1.49897e-006 ]
3693 : [ 1.5244e-006  ]
3694 : [ 1.57823e-006 ]
3695 : [ 1.55029e-006 ]
3696 : [ 1.3694e-006  ]
3697 : [ 1.57612e-006 ]
3698 : [ 1.4049e-006  ]
3699 : [ 1.38301e-006 ]
3700 : [ 1.54187e-006 ]
3701 : [ 1.55168e-006 ]
3702 : [ 1.58289e-006 ]
3703 : [ 1.38419e-006 ]
3704 : [ 1.43056e-006 ]
3705 : [ 1.60141e-006 ]
3706 : [ 1.4898e-006  ]
3707 : [ 1.49794e-006 ]
3708 : [ 1.49354e-006 ]
3709 : [ 1.40422e-006 ]
3710 : [ 1.50349e-006 ]
3711 : [ 1.48808e-006 ]
3712 : [ 1.44242e-006 ]
3713 : [ 1.4435e-006  ]
3714 : [ 1.5431e-006  ]
3715 : [ 1.55651e-006 ]
3716 : [ 1.48681e-006 ]
3717 : [ 1.47341e-006 ]
3718 : [ 1.57473e-006 ]
3719 : [ 1.53145e-006 ]
3720 : [ 1.48956e-006 ]
3721 : [ 1.52454e-006 ]
3722 : [ 1.52297e-006 ]
3723 : [ 1.43702e-006 ]
3724 : [ 1.46562e-006 ]
3725 : [ 1.61731e-006 ]
3726 : [ 1.5732e-006  ]
3727 : [ 1.62144e-006 ]
3728 : [ 1.5569e-006  ]
3729 : [ 1.42438e-006 ]
3730 : [ 1.57699e-006 ]
3731 : [ 1.51963e-006 ]
3732 : [ 1.46842e-006 ]
3733 : [ 1.42682e-006 ]
3734 : [ 1.52758e-006 ]
3735 : [ 1.43789e-006 ]
3736 : [ 1.36711e-006 ]
3737 : [ 1.51865e-006 ]
3738 : [ 1.53431e-006 ]
3739 : [ 1.55671e-006 ]
3740 : [ 1.37114e-006 ]
3741 : [ 1.4977e-006  ]
3742 : [ 1.46618e-006 ]
3743 : [ 1.50632e-006 ]
3744 : [ 1.42564e-006 ]
3745 : [ 1.57647e-006 ]
3746 : [ 1.42931e-006 ]
3747 : [ 1.38088e-006 ]
3748 : [ 1.35042e-006 ]
3749 : [ 1.5634e-006  ]
3750 : [ 1.56758e-006 ]
3751 : [ 1.4e-006     ]
3752 : [ 1.55143e-006 ]
3753 : [ 1.48062e-006 ]
3754 : [ 1.36296e-006 ]
3755 : [ 1.47358e-006 ]
3756 : [ 1.56509e-006 ]
3757 : [ 1.43311e-006 ]
3758 : [ 1.4753e-006  ]
3759 : [ 1.49575e-006 ]
3760 : [ 1.37353e-006 ]
3761 : [ 1.51195e-006 ]
3762 : [ 1.42657e-006 ]
3763 : [ 1.60512e-006 ]
3764 : [ 1.60624e-006 ]
3765 : [ 1.56732e-006 ]
3766 : [ 1.53415e-006 ]
3767 : [ 1.60166e-006 ]
3768 : [ 1.52038e-006 ]
3769 : [ 1.45768e-006 ]
3770 : [ 1.35247e-006 ]
3771 : [ 1.47568e-006 ]
3772 : [ 1.49217e-006 ]
3773 : [ 1.4856e-006  ]
3774 : [ 1.60256e-006 ]
3775 : [ 1.54901e-006 ]
3776 : [ 1.50558e-006 ]
3777 : [ 1.46928e-006 ]
3778 : [ 1.4803e-006  ]
3779 : [ 1.50185e-006 ]
3780 : [ 1.41268e-006 ]
3781 : [ 1.52795e-006 ]
3782 : [ 1.39992e-006 ]
3783 : [ 1.62302e-006 ]
3784 : [ 1.55784e-006 ]
3785 : [ 1.56502e-006 ]
3786 : [ 1.51468e-006 ]
3787 : [ 1.48564e-006 ]
3788 : [ 1.53992e-006 ]
3789 : [ 1.49625e-006 ]
3790 : [ 1.59857e-006 ]
3791 : [ 1.51762e-006 ]
3792 : [ 1.48019e-006 ]
3793 : [ 1.55638e-006 ]
3794 : [ 1.53603e-006 ]
3795 : [ 1.38042e-006 ]
3796 : [ 1.53542e-006 ]
3797 : [ 1.54369e-006 ]
3798 : [ 1.55212e-006 ]
3799 : [ 1.48194e-006 ]
3800 : [ 1.45369e-006 ]
3801 : [ 1.53775e-006 ]
3802 : [ 1.55926e-006 ]
3803 : [ 1.59464e-006 ]
3804 : [ 1.35949e-006 ]
3805 : [ 1.58542e-006 ]
3806 : [ 1.60392e-006 ]
3807 : [ 1.4447e-006  ]
3808 : [ 1.58991e-006 ]
3809 : [ 1.60272e-006 ]
3810 : [ 1.40495e-006 ]
3811 : [ 1.453e-006   ]
3812 : [ 1.46493e-006 ]
3813 : [ 1.59576e-006 ]
3814 : [ 1.47138e-006 ]
3815 : [ 1.54251e-006 ]
3816 : [ 1.56365e-006 ]
3817 : [ 1.48731e-006 ]
3818 : [ 1.41902e-006 ]
3819 : [ 1.54138e-006 ]
3820 : [ 1.5097e-006  ]
3821 : [ 1.56204e-006 ]
3822 : [ 1.3535e-006  ]
3823 : [ 1.40685e-006 ]
3824 : [ 1.60932e-006 ]
3825 : [ 1.45203e-006 ]
3826 : [ 1.3068e-006  ]
3827 : [ 1.49445e-006 ]
3828 : [ 1.36017e-006 ]
3829 : [ 1.57686e-006 ]
3830 : [ 1.45897e-006 ]
3831 : [ 1.56939e-006 ]
3832 : [ 1.55649e-006 ]
3833 : [ 1.5308e-006  ]
3834 : [ 1.48353e-006 ]
3835 : [ 1.50206e-006 ]
3836 : [ 1.56868e-006 ]
3837 : [ 1.41413e-006 ]
3838 : [ 1.55635e-006 ]
3839 : [ 1.46979e-006 ]
3840 : [ 1.50511e-006 ]
3841 : [ 1.42193e-006 ]
3842 : [ 1.33584e-006 ]
3843 : [ 1.5294e-006  ]
3844 : [ 1.55333e-006 ]
3845 : [ 1.60995e-006 ]
3846 : [ 1.51691e-006 ]
3847 : [ 1.31776e-006 ]
3848 : [ 1.57219e-006 ]
3849 : [ 1.46334e-006 ]
3850 : [ 1.35605e-006 ]
3851 : [ 1.59775e-006 ]
3852 : [ 1.49725e-006 ]
3853 : [ 1.44484e-006 ]
3854 : [ 1.56834e-006 ]
3855 : [ 1.49638e-006 ]
3856 : [ 1.51743e-006 ]
3857 : [ 1.64529e-006 ]
3858 : [ 1.55022e-006 ]
3859 : [ 1.558e-006   ]
3860 : [ 1.53562e-006 ]
3861 : [ 1.41186e-006 ]
3862 : [ 1.55447e-006 ]
3863 : [ 1.43067e-006 ]
3864 : [ 1.41023e-006 ]
3865 : [ 1.55327e-006 ]
3866 : [ 1.61258e-006 ]
3867 : [ 1.53574e-006 ]
3868 : [ 1.50066e-006 ]
3869 : [ 1.60366e-006 ]
3870 : [ 1.52378e-006 ]
3871 : [ 1.57034e-006 ]
3872 : [ 1.63608e-006 ]
3873 : [ 1.38469e-006 ]
3874 : [ 1.3844e-006  ]
3875 : [ 1.39881e-006 ]
3876 : [ 1.54876e-006 ]
3877 : [ 1.46873e-006 ]
3878 : [ 1.51254e-006 ]
3879 : [ 1.55312e-006 ]
3880 : [ 1.37704e-006 ]
3881 : [ 1.46111e-006 ]
3882 : [ 1.56124e-006 ]
3883 : [ 1.40445e-006 ]
3884 : [ 1.48024e-006 ]
3885 : [ 1.59747e-006 ]
3886 : [ 1.42193e-006 ]
3887 : [ 1.38876e-006 ]
3888 : [ 1.5489e-006  ]
3889 : [ 1.38286e-006 ]
3890 : [ 1.62036e-006 ]
3891 : [ 1.60232e-006 ]
3892 : [ 1.51238e-006 ]
3893 : [ 1.51534e-006 ]
3894 : [ 1.48826e-006 ]
3895 : [ 1.537e-006   ]
3896 : [ 1.47419e-006 ]
3897 : [ 1.54379e-006 ]
3898 : [ 1.51995e-006 ]
3899 : [ 1.53196e-006 ]
3900 : [ 1.55172e-006 ]
3901 : [ 1.63768e-006 ]
3902 : [ 1.55528e-006 ]
3903 : [ 1.55845e-006 ]
3904 : [ 1.46769e-006 ]
3905 : [ 1.42654e-006 ]
3906 : [ 1.44491e-006 ]
3907 : [ 1.49373e-006 ]
3908 : [ 1.44994e-006 ]
3909 : [ 1.54424e-006 ]
3910 : [ 1.54361e-006 ]
3911 : [ 1.51342e-006 ]
3912 : [ 1.47884e-006 ]
3913 : [ 1.49431e-006 ]
3914 : [ 1.5509e-006  ]
3915 : [ 1.52087e-006 ]
3916 : [ 1.53329e-006 ]
3917 : [ 1.39298e-006 ]
3918 : [ 1.50442e-006 ]
3919 : [ 1.53594e-006 ]
3920 : [ 1.38122e-006 ]
3921 : [ 1.57463e-006 ]
3922 : [ 1.48553e-006 ]
3923 : [ 1.61238e-006 ]
3924 : [ 1.45469e-006 ]
3925 : [ 1.3607e-006  ]
3926 : [ 1.40852e-006 ]
3927 : [ 1.3554e-006  ]
3928 : [ 1.4454e-006  ]
3929 : [ 1.46366e-006 ]
3930 : [ 1.48927e-006 ]
3931 : [ 1.38069e-006 ]
3932 : [ 1.45285e-006 ]
3933 : [ 1.40951e-006 ]
3934 : [ 1.41944e-006 ]
3935 : [ 1.62517e-006 ]
3936 : [ 1.56853e-006 ]
3937 : [ 1.36692e-006 ]
3938 : [ 1.53671e-006 ]
3939 : [ 1.38947e-006 ]
3940 : [ 1.3997e-006  ]
3941 : [ 1.53944e-006 ]
3942 : [ 1.50492e-006 ]
3943 : [ 1.57176e-006 ]
3944 : [ 1.53106e-006 ]
3945 : [ 1.53215e-006 ]
3946 : [ 1.51469e-006 ]
3947 : [ 1.48711e-006 ]
3948 : [ 1.57914e-006 ]
3949 : [ 1.52804e-006 ]
3950 : [ 1.40103e-006 ]
3951 : [ 1.58791e-006 ]
3952 : [ 1.54617e-006 ]
3953 : [ 1.59345e-006 ]
3954 : [ 1.48959e-006 ]
3955 : [ 1.48239e-006 ]
3956 : [ 1.48588e-006 ]
3957 : [ 1.52178e-006 ]
3958 : [ 1.48809e-006 ]
3959 : [ 1.49007e-006 ]
3960 : [ 1.56894e-006 ]
3961 : [ 1.50534e-006 ]
3962 : [ 1.57335e-006 ]
3963 : [ 1.51481e-006 ]
3964 : [ 1.41963e-006 ]
3965 : [ 1.41971e-006 ]
3966 : [ 1.57553e-006 ]
3967 : [ 1.45023e-006 ]
3968 : [ 1.53683e-006 ]
3969 : [ 1.58514e-006 ]
3970 : [ 1.43005e-006 ]
3971 : [ 1.46929e-006 ]
3972 : [ 1.36286e-006 ]
3973 : [ 1.53607e-006 ]
3974 : [ 1.53648e-006 ]
3975 : [ 1.55837e-006 ]
3976 : [ 1.38512e-006 ]
3977 : [ 1.45585e-006 ]
3978 : [ 1.61849e-006 ]
3979 : [ 1.41231e-006 ]
3980 : [ 1.47325e-006 ]
3981 : [ 1.51525e-006 ]
3982 : [ 1.53748e-006 ]
3983 : [ 1.44321e-006 ]
3984 : [ 1.48768e-006 ]
3985 : [ 1.53922e-006 ]
3986 : [ 1.56979e-006 ]
3987 : [ 1.57013e-006 ]
3988 : [ 1.51339e-006 ]
3989 : [ 1.55293e-006 ]
3990 : [ 1.39974e-006 ]
3991 : [ 1.48873e-006 ]
3992 : [ 1.62388e-006 ]
3993 : [ 1.46362e-006 ]
3994 : [ 1.57525e-006 ]
3995 : [ 1.41392e-006 ]
3996 : [ 1.34364e-006 ]
3997 : [ 1.44779e-006 ]
3998 : [ 1.36408e-006 ]
3999 : [ 1.43992e-006 ]
4000 : [ 1.57023e-006 ]
4001 : [ 1.53192e-006 ]
4002 : [ 1.5235e-006  ]
4003 : [ 1.56574e-006 ]
4004 : [ 1.54855e-006 ]
4005 : [ 1.45757e-006 ]
4006 : [ 1.50877e-006 ]
4007 : [ 1.56827e-006 ]
4008 : [ 1.38373e-006 ]
4009 : [ 1.58848e-006 ]
4010 : [ 1.58438e-006 ]
4011 : [ 1.57425e-006 ]
4012 : [ 1.56787e-006 ]
4013 : [ 1.4281e-006  ]
4014 : [ 1.50618e-006 ]
4015 : [ 1.37848e-006 ]
4016 : [ 1.36873e-006 ]
4017 : [ 1.57035e-006 ]
4018 : [ 1.55187e-006 ]
4019 : [ 1.60436e-006 ]
4020 : [ 1.57386e-006 ]
4021 : [ 1.3549e-006  ]
4022 : [ 1.50245e-006 ]
4023 : [ 1.38628e-006 ]
4024 : [ 1.44286e-006 ]
4025 : [ 1.5111e-006  ]
4026 : [ 1.54157e-006 ]
4027 : [ 1.45769e-006 ]
4028 : [ 1.49124e-006 ]
4029 : [ 1.42778e-006 ]
4030 : [ 1.36318e-006 ]
4031 : [ 1.49993e-006 ]
4032 : [ 1.54863e-006 ]
4033 : [ 1.61349e-006 ]
4034 : [ 1.4223e-006  ]
4035 : [ 1.41041e-006 ]
4036 : [ 1.57928e-006 ]
4037 : [ 1.54507e-006 ]
4038 : [ 1.54365e-006 ]
4039 : [ 1.40477e-006 ]
4040 : [ 1.36778e-006 ]
4041 : [ 1.47165e-006 ]
4042 : [ 1.56964e-006 ]
4043 : [ 1.5482e-006  ]
4044 : [ 1.51947e-006 ]
4045 : [ 1.38087e-006 ]
4046 : [ 1.59344e-006 ]
4047 : [ 1.48324e-006 ]
4048 : [ 1.4003e-006  ]
4049 : [ 1.58947e-006 ]
4050 : [ 1.41723e-006 ]
4051 : [ 1.40864e-006 ]
4052 : [ 1.61243e-006 ]
4053 : [ 1.53284e-006 ]
4054 : [ 1.51905e-006 ]
4055 : [ 1.6089e-006  ]
4056 : [ 1.42481e-006 ]
4057 : [ 1.42361e-006 ]
4058 : [ 1.47162e-006 ]
4059 : [ 1.51921e-006 ]
4060 : [ 1.52877e-006 ]
4061 : [ 1.35269e-006 ]
4062 : [ 1.58723e-006 ]
4063 : [ 1.50131e-006 ]
4064 : [ 1.47452e-006 ]
4065 : [ 1.47062e-006 ]
4066 : [ 1.47779e-006 ]
4067 : [ 1.48072e-006 ]
4068 : [ 1.58183e-006 ]
4069 : [ 1.58671e-006 ]
4070 : [ 1.44952e-006 ]
4071 : [ 1.6151e-006  ]
4072 : [ 1.55074e-006 ]
4073 : [ 1.6076e-006  ]
4074 : [ 1.53296e-006 ]
4075 : [ 1.40706e-006 ]
4076 : [ 1.40175e-006 ]
4077 : [ 1.56636e-006 ]
4078 : [ 1.52939e-006 ]
4079 : [ 1.52865e-006 ]
4080 : [ 1.53127e-006 ]
4081 : [ 1.44941e-006 ]
4082 : [ 1.40898e-006 ]
4083 : [ 1.46752e-006 ]
4084 : [ 1.56559e-006 ]
4085 : [ 1.50089e-006 ]
4086 : [ 1.50816e-006 ]
4087 : [ 1.51985e-006 ]
4088 : [ 1.50926e-006 ]
4089 : [ 1.53589e-006 ]
4090 : [ 1.57828e-006 ]
4091 : [ 1.41396e-006 ]
4092 : [ 1.4077e-006  ]
4093 : [ 1.56951e-006 ]
4094 : [ 1.46698e-006 ]
4095 : [ 1.42892e-006 ]
4096 : [ 1.52429e-006 ]
4097 : [ 1.58896e-006 ]
4098 : [ 1.53345e-006 ]
4099 : [ 1.3135e-006  ]
4100 : [ 1.56864e-006 ]
4101 : [ 1.58604e-006 ]
4102 : [ 1.41868e-006 ]
4103 : [ 1.59259e-006 ]
4104 : [ 1.33845e-006 ]
4105 : [ 1.45217e-006 ]
4106 : [ 1.47282e-006 ]
4107 : [ 1.36761e-006 ]
4108 : [ 1.57071e-006 ]
4109 : [ 1.4005e-006  ]
4110 : [ 1.47634e-006 ]
4111 : [ 1.50465e-006 ]
4112 : [ 1.52768e-006 ]
4113 : [ 1.59692e-006 ]
4114 : [ 1.43044e-006 ]
4115 : [ 1.40227e-006 ]
4116 : [ 1.40888e-006 ]
4117 : [ 1.36252e-006 ]
4118 : [ 1.54585e-006 ]
4119 : [ 1.56313e-006 ]
4120 : [ 1.46573e-006 ]
4121 : [ 1.54404e-006 ]
4122 : [ 1.45023e-006 ]
4123 : [ 1.5147e-006  ]
4124 : [ 1.55038e-006 ]
4125 : [ 1.54584e-006 ]
4126 : [ 1.55302e-006 ]
4127 : [ 1.4588e-006  ]
4128 : [ 1.41001e-006 ]
4129 : [ 1.47537e-006 ]
4130 : [ 1.35663e-006 ]
4131 : [ 1.56224e-006 ]
4132 : [ 1.50888e-006 ]
4133 : [ 1.42659e-006 ]
4134 : [ 1.54651e-006 ]
4135 : [ 1.46049e-006 ]
4136 : [ 1.50226e-006 ]
4137 : [ 1.55658e-006 ]
4138 : [ 1.57395e-006 ]
4139 : [ 1.57784e-006 ]
4140 : [ 1.46209e-006 ]
4141 : [ 1.3687e-006  ]
4142 : [ 1.4793e-006  ]
4143 : [ 1.41418e-006 ]
4144 : [ 1.4609e-006  ]
4145 : [ 1.35727e-006 ]
4146 : [ 1.3854e-006  ]
4147 : [ 1.36375e-006 ]
4148 : [ 1.39374e-006 ]
4149 : [ 1.47966e-006 ]
4150 : [ 1.40236e-006 ]
4151 : [ 1.50215e-006 ]
4152 : [ 1.47986e-006 ]
4153 : [ 1.59084e-006 ]
4154 : [ 1.53652e-006 ]
4155 : [ 1.52908e-006 ]
4156 : [ 1.50145e-006 ]
4157 : [ 1.48678e-006 ]
4158 : [ 1.4481e-006  ]
4159 : [ 1.44156e-006 ]
4160 : [ 1.40106e-006 ]
4161 : [ 1.57391e-006 ]
4162 : [ 1.58051e-006 ]
4163 : [ 1.54153e-006 ]
4164 : [ 1.34756e-006 ]
4165 : [ 1.39173e-006 ]
4166 : [ 1.56332e-006 ]
4167 : [ 1.58315e-006 ]
4168 : [ 1.47052e-006 ]
4169 : [ 1.41955e-006 ]
4170 : [ 1.5057e-006  ]
4171 : [ 1.63047e-006 ]
4172 : [ 1.33283e-006 ]
4173 : [ 1.62789e-006 ]
4174 : [ 1.42432e-006 ]
4175 : [ 1.55611e-006 ]
4176 : [ 1.58716e-006 ]
4177 : [ 1.39217e-006 ]
4178 : [ 1.51747e-006 ]
4179 : [ 1.52412e-006 ]
4180 : [ 1.41442e-006 ]
4181 : [ 1.5419e-006  ]
4182 : [ 1.59598e-006 ]
4183 : [ 1.4064e-006  ]
4184 : [ 1.41506e-006 ]
4185 : [ 1.39674e-006 ]
4186 : [ 1.54971e-006 ]
4187 : [ 1.57018e-006 ]
4188 : [ 1.61245e-006 ]
4189 : [ 1.43461e-006 ]
4190 : [ 1.43012e-006 ]
4191 : [ 1.38606e-006 ]
4192 : [ 1.46387e-006 ]
4193 : [ 1.53377e-006 ]
4194 : [ 1.51056e-006 ]
4195 : [ 1.54867e-006 ]
4196 : [ 1.42365e-006 ]
4197 : [ 1.55623e-006 ]
4198 : [ 1.54245e-006 ]
4199 : [ 1.40314e-006 ]
4200 : [ 1.5528e-006  ]
4201 : [ 1.5901e-006  ]
4202 : [ 1.57596e-006 ]
4203 : [ 1.41469e-006 ]
4204 : [ 1.54018e-006 ]
4205 : [ 1.43009e-006 ]
4206 : [ 1.52957e-006 ]
4207 : [ 1.53528e-006 ]
4208 : [ 1.43033e-006 ]
4209 : [ 1.58942e-006 ]
4210 : [ 1.45525e-006 ]
4211 : [ 1.39469e-006 ]
4212 : [ 1.41397e-006 ]
4213 : [ 1.4236e-006  ]
4214 : [ 1.57991e-006 ]
4215 : [ 1.53475e-006 ]
4216 : [ 1.61552e-006 ]
4217 : [ 1.48779e-006 ]
4218 : [ 1.55589e-006 ]
4219 : [ 1.4641e-006  ]
4220 : [ 1.51748e-006 ]
4221 : [ 1.48028e-006 ]
4222 : [ 1.50379e-006 ]
4223 : [ 1.47276e-006 ]
4224 : [ 1.63988e-006 ]
4225 : [ 1.51094e-006 ]
4226 : [ 1.35842e-006 ]
4227 : [ 1.43689e-006 ]
4228 : [ 1.36807e-006 ]
4229 : [ 1.37945e-006 ]
4230 : [ 1.59726e-006 ]
4231 : [ 1.58188e-006 ]
4232 : [ 1.5258e-006  ]
4233 : [ 1.39746e-006 ]
4234 : [ 1.57859e-006 ]
4235 : [ 1.39849e-006 ]
4236 : [ 1.48125e-006 ]
4237 : [ 1.60422e-006 ]
4238 : [ 1.55424e-006 ]
4239 : [ 1.46385e-006 ]
4240 : [ 1.43714e-006 ]
4241 : [ 1.37727e-006 ]
4242 : [ 1.37419e-006 ]
4243 : [ 1.58456e-006 ]
4244 : [ 1.54718e-006 ]
4245 : [ 1.54299e-006 ]
4246 : [ 1.45014e-006 ]
4247 : [ 1.58159e-006 ]
4248 : [ 1.57133e-006 ]
4249 : [ 1.58301e-006 ]
4250 : [ 1.40127e-006 ]
4251 : [ 1.42873e-006 ]
4252 : [ 1.53621e-006 ]
4253 : [ 1.38448e-006 ]
4254 : [ 1.5899e-006  ]
4255 : [ 1.63812e-006 ]
4256 : [ 1.40771e-006 ]
4257 : [ 1.51088e-006 ]
4258 : [ 1.57544e-006 ]
4259 : [ 1.38453e-006 ]
4260 : [ 1.55364e-006 ]
4261 : [ 1.46487e-006 ]
4262 : [ 1.50227e-006 ]
4263 : [ 1.4644e-006  ]
4264 : [ 1.37583e-006 ]
4265 : [ 1.37817e-006 ]
4266 : [ 1.55814e-006 ]
4267 : [ 1.39015e-006 ]
4268 : [ 1.51267e-006 ]
4269 : [ 1.56462e-006 ]
4270 : [ 1.46329e-006 ]
4271 : [ 1.59854e-006 ]
4272 : [ 1.43861e-006 ]
4273 : [ 1.51237e-006 ]
4274 : [ 1.44794e-006 ]
4275 : [ 1.50638e-006 ]
4276 : [ 1.38405e-006 ]
4277 : [ 1.57371e-006 ]
4278 : [ 1.50229e-006 ]
4279 : [ 1.54778e-006 ]
4280 : [ 1.41072e-006 ]
4281 : [ 1.54828e-006 ]
4282 : [ 1.37867e-006 ]
4283 : [ 1.39892e-006 ]
4284 : [ 1.59067e-006 ]
4285 : [ 1.44378e-006 ]
4286 : [ 1.43582e-006 ]
4287 : [ 1.47032e-006 ]
4288 : [ 1.38859e-006 ]
4289 : [ 1.51876e-006 ]
4290 : [ 1.56961e-006 ]
4291 : [ 1.37762e-006 ]
4292 : [ 1.55231e-006 ]
4293 : [ 1.38285e-006 ]
4294 : [ 1.58347e-006 ]
4295 : [ 1.52343e-006 ]
4296 : [ 1.55058e-006 ]
4297 : [ 1.53962e-006 ]
4298 : [ 1.44298e-006 ]
4299 : [ 1.39886e-006 ]
4300 : [ 1.45108e-006 ]
4301 : [ 1.46737e-006 ]
4302 : [ 1.43104e-006 ]
4303 : [ 1.49401e-006 ]
4304 : [ 1.59638e-006 ]
4305 : [ 1.62496e-006 ]
4306 : [ 1.59035e-006 ]
4307 : [ 1.53651e-006 ]
4308 : [ 1.58899e-006 ]
4309 : [ 1.4712e-006  ]
4310 : [ 1.51968e-006 ]
4311 : [ 1.45209e-006 ]
4312 : [ 1.36134e-006 ]
4313 : [ 1.46848e-006 ]
4314 : [ 1.40724e-006 ]
4315 : [ 1.58142e-006 ]
4316 : [ 1.52889e-006 ]
4317 : [ 1.35479e-006 ]
4318 : [ 1.42396e-006 ]
4319 : [ 1.42309e-006 ]
4320 : [ 1.46369e-006 ]
4321 : [ 1.48564e-006 ]
4322 : [ 1.4707e-006  ]
4323 : [ 1.60339e-006 ]
4324 : [ 1.54277e-006 ]
4325 : [ 1.52109e-006 ]
4326 : [ 1.46915e-006 ]
4327 : [ 1.45894e-006 ]
4328 : [ 1.50695e-006 ]
4329 : [ 1.48877e-006 ]
4330 : [ 1.47555e-006 ]
4331 : [ 1.47954e-006 ]
4332 : [ 1.49683e-006 ]
4333 : [ 1.55844e-006 ]
4334 : [ 1.56785e-006 ]
4335 : [ 1.60435e-006 ]
4336 : [ 1.58794e-006 ]
4337 : [ 1.49423e-006 ]
4338 : [ 1.56475e-006 ]
4339 : [ 1.50302e-006 ]
4340 : [ 1.47837e-006 ]
4341 : [ 1.54491e-006 ]
4342 : [ 1.41035e-006 ]
4343 : [ 1.57695e-006 ]
4344 : [ 1.5588e-006  ]
4345 : [ 1.53482e-006 ]
4346 : [ 1.52207e-006 ]
4347 : [ 1.40448e-006 ]
4348 : [ 1.41291e-006 ]
4349 : [ 1.44289e-006 ]
4350 : [ 1.38022e-006 ]
4351 : [ 1.57311e-006 ]
4352 : [ 1.43834e-006 ]
4353 : [ 1.41792e-006 ]
4354 : [ 1.56095e-006 ]
4355 : [ 1.41402e-006 ]
4356 : [ 1.42652e-006 ]
4357 : [ 1.29689e-006 ]
4358 : [ 1.45161e-006 ]
4359 : [ 1.46731e-006 ]
4360 : [ 1.37171e-006 ]
4361 : [ 1.5431e-006  ]
4362 : [ 1.64464e-006 ]
4363 : [ 1.61036e-006 ]
4364 : [ 1.4996e-006  ]
4365 : [ 1.47808e-006 ]
4366 : [ 1.45157e-006 ]
4367 : [ 1.49875e-006 ]
4368 : [ 1.48707e-006 ]
4369 : [ 1.54353e-006 ]
4370 : [ 1.58081e-006 ]
4371 : [ 1.56237e-006 ]
4372 : [ 1.46747e-006 ]
4373 : [ 1.38533e-006 ]
4374 : [ 1.58528e-006 ]
4375 : [ 1.43429e-006 ]
4376 : [ 1.63321e-006 ]
4377 : [ 1.46142e-006 ]
4378 : [ 1.49061e-006 ]
4379 : [ 1.48202e-006 ]
4380 : [ 1.54976e-006 ]
4381 : [ 1.47849e-006 ]
4382 : [ 1.42798e-006 ]
4383 : [ 1.42102e-006 ]
4384 : [ 1.52885e-006 ]
4385 : [ 1.37666e-006 ]
4386 : [ 1.44681e-006 ]
4387 : [ 1.49356e-006 ]
4388 : [ 1.5474e-006  ]
4389 : [ 1.48768e-006 ]
4390 : [ 1.63678e-006 ]
4391 : [ 1.52991e-006 ]
4392 : [ 1.50348e-006 ]
4393 : [ 1.41265e-006 ]
4394 : [ 1.43905e-006 ]
4395 : [ 1.44118e-006 ]
4396 : [ 1.5974e-006  ]
4397 : [ 1.38663e-006 ]
4398 : [ 1.46583e-006 ]
4399 : [ 1.58352e-006 ]
4400 : [ 1.59576e-006 ]
4401 : [ 1.49996e-006 ]
4402 : [ 1.45162e-006 ]
4403 : [ 1.50096e-006 ]
4404 : [ 1.52798e-006 ]
4405 : [ 1.42996e-006 ]
4406 : [ 1.53262e-006 ]
4407 : [ 1.53877e-006 ]
4408 : [ 1.37685e-006 ]
4409 : [ 1.56905e-006 ]
4410 : [ 1.56525e-006 ]
4411 : [ 1.45085e-006 ]
4412 : [ 1.42823e-006 ]
4413 : [ 1.4591e-006  ]
4414 : [ 1.57335e-006 ]
4415 : [ 1.44069e-006 ]
4416 : [ 1.54004e-006 ]
4417 : [ 1.54321e-006 ]
4418 : [ 1.33132e-006 ]
4419 : [ 1.43752e-006 ]
4420 : [ 1.47283e-006 ]
4421 : [ 1.57706e-006 ]
4422 : [ 1.40788e-006 ]
4423 : [ 1.3652e-006  ]
4424 : [ 1.35119e-006 ]
4425 : [ 1.52693e-006 ]
4426 : [ 1.61091e-006 ]
4427 : [ 1.51222e-006 ]
4428 : [ 1.435e-006   ]
4429 : [ 1.59809e-006 ]
4430 : [ 1.5695e-006  ]
4431 : [ 1.54001e-006 ]
4432 : [ 1.41515e-006 ]
4433 : [ 1.37588e-006 ]
4434 : [ 1.44017e-006 ]
4435 : [ 1.41786e-006 ]
4436 : [ 1.55803e-006 ]
4437 : [ 1.43153e-006 ]
4438 : [ 1.53276e-006 ]
4439 : [ 1.48938e-006 ]
4440 : [ 1.57537e-006 ]
4441 : [ 1.3504e-006  ]
4442 : [ 1.58717e-006 ]
4443 : [ 1.55313e-006 ]
4444 : [ 1.38612e-006 ]
4445 : [ 1.58149e-006 ]
4446 : [ 1.61805e-006 ]
4447 : [ 1.58865e-006 ]
4448 : [ 1.40198e-006 ]
4449 : [ 1.53855e-006 ]
4450 : [ 1.34693e-006 ]
4451 : [ 1.47491e-006 ]
4452 : [ 1.45944e-006 ]
4453 : [ 1.53575e-006 ]
4454 : [ 1.57017e-006 ]
4455 : [ 1.49636e-006 ]
4456 : [ 1.40955e-006 ]
4457 : [ 1.43338e-006 ]
4458 : [ 1.61495e-006 ]
4459 : [ 1.45339e-006 ]
4460 : [ 1.43415e-006 ]
4461 : [ 1.45996e-006 ]
4462 : [ 1.35321e-006 ]
4463 : [ 1.5925e-006  ]
4464 : [ 1.52534e-006 ]
4465 : [ 1.5614e-006  ]
4466 : [ 1.43373e-006 ]
4467 : [ 1.57966e-006 ]
4468 : [ 1.50727e-006 ]
4469 : [ 1.53298e-006 ]
4470 : [ 1.4901e-006  ]
4471 : [ 1.35993e-006 ]
4472 : [ 1.56074e-006 ]
4473 : [ 1.50354e-006 ]
4474 : [ 1.6001e-006  ]
4475 : [ 1.50943e-006 ]
4476 : [ 1.47103e-006 ]
4477 : [ 1.49467e-006 ]
4478 : [ 1.59744e-006 ]
4479 : [ 1.55508e-006 ]
4480 : [ 1.54659e-006 ]
4481 : [ 1.50201e-006 ]
4482 : [ 1.58759e-006 ]
4483 : [ 1.37479e-006 ]
4484 : [ 1.42897e-006 ]
4485 : [ 1.51752e-006 ]
4486 : [ 1.35286e-006 ]
4487 : [ 1.35977e-006 ]
4488 : [ 1.54987e-006 ]
4489 : [ 1.5709e-006  ]
4490 : [ 1.50393e-006 ]
4491 : [ 1.42996e-006 ]
4492 : [ 1.59502e-006 ]
4493 : [ 1.6077e-006  ]
4494 : [ 1.47243e-006 ]
4495 : [ 1.58428e-006 ]
4496 : [ 1.38456e-006 ]
4497 : [ 1.4228e-006  ]
4498 : [ 1.52511e-006 ]
4499 : [ 1.4347e-006  ]
4500 : [ 1.55747e-006 ]
4501 : [ 1.41878e-006 ]
4502 : [ 1.38747e-006 ]
4503 : [ 1.41122e-006 ]
4504 : [ 1.35283e-006 ]
4505 : [ 1.58138e-006 ]
4506 : [ 1.57593e-006 ]
4507 : [ 1.4438e-006  ]
4508 : [ 1.53735e-006 ]
4509 : [ 1.54959e-006 ]
4510 : [ 1.57885e-006 ]
4511 : [ 1.31809e-006 ]
4512 : [ 1.45366e-006 ]
4513 : [ 1.63206e-006 ]
4514 : [ 1.52139e-006 ]
4515 : [ 1.45093e-006 ]
4516 : [ 1.46786e-006 ]
4517 : [ 1.36539e-006 ]
4518 : [ 1.38993e-006 ]
4519 : [ 1.57728e-006 ]
4520 : [ 1.62346e-006 ]
4521 : [ 1.54532e-006 ]
4522 : [ 1.4737e-006  ]
4523 : [ 1.59115e-006 ]
4524 : [ 1.4044e-006  ]
4525 : [ 1.30425e-006 ]
4526 : [ 1.53428e-006 ]
4527 : [ 1.41545e-006 ]
4528 : [ 1.45928e-006 ]
4529 : [ 1.47715e-006 ]
4530 : [ 1.58561e-006 ]
4531 : [ 1.47386e-006 ]
4532 : [ 1.36173e-006 ]
4533 : [ 1.44191e-006 ]
4534 : [ 1.49547e-006 ]
4535 : [ 1.39209e-006 ]
4536 : [ 1.56772e-006 ]
4537 : [ 1.59842e-006 ]
4538 : [ 1.41869e-006 ]
4539 : [ 1.5709e-006  ]
4540 : [ 1.40551e-006 ]
4541 : [ 1.5284e-006  ]
4542 : [ 1.47021e-006 ]
4543 : [ 1.40391e-006 ]
4544 : [ 1.55487e-006 ]
4545 : [ 1.41633e-006 ]
4546 : [ 1.55581e-006 ]
4547 : [ 1.54266e-006 ]
4548 : [ 1.38184e-006 ]
4549 : [ 1.60119e-006 ]
4550 : [ 1.4092e-006  ]
4551 : [ 1.40781e-006 ]
4552 : [ 1.60209e-006 ]
4553 : [ 1.41302e-006 ]
4554 : [ 1.58309e-006 ]
4555 : [ 1.49626e-006 ]
4556 : [ 1.35579e-006 ]
4557 : [ 1.52523e-006 ]
4558 : [ 1.45145e-006 ]
4559 : [ 1.50222e-006 ]
4560 : [ 1.45553e-006 ]
4561 : [ 1.45981e-006 ]
4562 : [ 1.40248e-006 ]
4563 : [ 1.45014e-006 ]
4564 : [ 1.45084e-006 ]
4565 : [ 1.31721e-006 ]
4566 : [ 1.59044e-006 ]
4567 : [ 1.59846e-006 ]
4568 : [ 1.3567e-006  ]
4569 : [ 1.53073e-006 ]
4570 : [ 1.37419e-006 ]
4571 : [ 1.59213e-006 ]
4572 : [ 1.45336e-006 ]
4573 : [ 1.62781e-006 ]
4574 : [ 1.41913e-006 ]
4575 : [ 1.36336e-006 ]
4576 : [ 1.44652e-006 ]
4577 : [ 1.46865e-006 ]
4578 : [ 1.3724e-006  ]
4579 : [ 1.584e-006   ]
4580 : [ 1.51631e-006 ]
4581 : [ 1.53918e-006 ]
4582 : [ 1.46468e-006 ]
4583 : [ 1.51412e-006 ]
4584 : [ 1.42099e-006 ]
4585 : [ 1.44486e-006 ]
4586 : [ 1.47801e-006 ]
4587 : [ 1.51796e-006 ]
4588 : [ 1.47581e-006 ]
4589 : [ 1.42528e-006 ]
4590 : [ 1.41144e-006 ]
4591 : [ 1.42e-006    ]
4592 : [ 1.45881e-006 ]
4593 : [ 1.59009e-006 ]
4594 : [ 1.48024e-006 ]
4595 : [ 1.43045e-006 ]
4596 : [ 1.46155e-006 ]
4597 : [ 1.38726e-006 ]
4598 : [ 1.54966e-006 ]
4599 : [ 1.38511e-006 ]
4600 : [ 1.44595e-006 ]
4601 : [ 1.53406e-006 ]
4602 : [ 1.36471e-006 ]
4603 : [ 1.46781e-006 ]
4604 : [ 1.37941e-006 ]
4605 : [ 1.42272e-006 ]
4606 : [ 1.36426e-006 ]
4607 : [ 1.61126e-006 ]
4608 : [ 1.51905e-006 ]
4609 : [ 1.38722e-006 ]
4610 : [ 1.38169e-006 ]
4611 : [ 1.6071e-006  ]
4612 : [ 1.38274e-006 ]
4613 : [ 1.40544e-006 ]
4614 : [ 1.61899e-006 ]
4615 : [ 1.37502e-006 ]
4616 : [ 1.50604e-006 ]
4617 : [ 1.55927e-006 ]
4618 : [ 1.57807e-006 ]
4619 : [ 1.45808e-006 ]
4620 : [ 1.59627e-006 ]
4621 : [ 1.63884e-006 ]
4622 : [ 1.42245e-006 ]
4623 : [ 1.48324e-006 ]
4624 : [ 1.38526e-006 ]
4625 : [ 1.55453e-006 ]
4626 : [ 1.473e-006   ]
4627 : [ 1.48131e-006 ]
4628 : [ 1.51254e-006 ]
4629 : [ 1.4753e-006  ]
4630 : [ 1.34369e-006 ]
4631 : [ 1.55456e-006 ]
4632 : [ 1.45711e-006 ]
4633 : [ 1.55264e-006 ]
4634 : [ 1.46805e-006 ]
4635 : [ 1.55265e-006 ]
4636 : [ 1.59098e-006 ]
4637 : [ 1.57642e-006 ]
4638 : [ 1.55653e-006 ]
4639 : [ 1.52146e-006 ]
4640 : [ 1.45565e-006 ]
4641 : [ 1.55472e-006 ]
4642 : [ 1.40217e-006 ]
4643 : [ 1.53415e-006 ]
4644 : [ 1.41074e-006 ]
4645 : [ 1.45901e-006 ]
4646 : [ 1.52384e-006 ]
4647 : [ 1.63261e-006 ]
4648 : [ 1.38899e-006 ]
4649 : [ 1.55236e-006 ]
4650 : [ 1.63332e-006 ]
4651 : [ 1.37102e-006 ]
4652 : [ 1.47963e-006 ]
4653 : [ 1.55517e-006 ]
4654 : [ 1.40904e-006 ]
4655 : [ 1.39153e-006 ]
4656 : [ 1.5457e-006  ]
4657 : [ 1.4562e-006  ]
4658 : [ 1.52976e-006 ]
4659 : [ 1.33943e-006 ]
4660 : [ 1.36506e-006 ]
4661 : [ 1.35627e-006 ]
4662 : [ 1.57923e-006 ]
4663 : [ 1.59692e-006 ]
4664 : [ 1.5048e-006  ]
4665 : [ 1.50212e-006 ]
4666 : [ 1.37161e-006 ]
4667 : [ 1.50013e-006 ]
4668 : [ 1.48287e-006 ]
4669 : [ 1.48395e-006 ]
4670 : [ 1.44001e-006 ]
4671 : [ 1.54244e-006 ]
4672 : [ 1.43968e-006 ]
4673 : [ 1.5357e-006  ]
4674 : [ 1.42328e-006 ]
4675 : [ 1.61029e-006 ]
4676 : [ 1.43051e-006 ]
4677 : [ 1.61909e-006 ]
4678 : [ 1.44404e-006 ]
4679 : [ 1.60288e-006 ]
4680 : [ 1.4382e-006  ]
4681 : [ 1.48924e-006 ]
4682 : [ 1.47162e-006 ]
4683 : [ 1.36001e-006 ]
4684 : [ 1.53504e-006 ]
4685 : [ 1.48844e-006 ]
4686 : [ 1.57335e-006 ]
4687 : [ 1.51192e-006 ]
4688 : [ 1.43595e-006 ]
4689 : [ 1.62145e-006 ]
4690 : [ 1.3867e-006  ]
4691 : [ 1.41922e-006 ]
4692 : [ 1.44658e-006 ]
4693 : [ 1.42647e-006 ]
4694 : [ 1.50315e-006 ]
4695 : [ 1.48905e-006 ]
4696 : [ 1.51395e-006 ]
4697 : [ 1.52072e-006 ]
4698 : [ 1.56338e-006 ]
4699 : [ 1.4242e-006  ]
4700 : [ 1.5772e-006  ]
4701 : [ 1.44813e-006 ]
4702 : [ 1.48498e-006 ]
4703 : [ 1.48179e-006 ]
4704 : [ 1.44198e-006 ]
4705 : [ 1.39222e-006 ]
4706 : [ 1.36419e-006 ]
4707 : [ 1.56425e-006 ]
4708 : [ 1.57747e-006 ]
4709 : [ 1.52865e-006 ]
4710 : [ 1.45787e-006 ]
4711 : [ 1.58093e-006 ]
4712 : [ 1.4674e-006  ]
4713 : [ 1.56463e-006 ]
4714 : [ 1.50251e-006 ]
4715 : [ 1.53123e-006 ]
4716 : [ 1.53738e-006 ]
4717 : [ 1.46703e-006 ]
4718 : [ 1.57101e-006 ]
4719 : [ 1.60013e-006 ]
4720 : [ 1.63635e-006 ]
4721 : [ 1.42767e-006 ]
4722 : [ 1.59027e-006 ]
4723 : [ 1.53886e-006 ]
4724 : [ 1.37921e-006 ]
4725 : [ 1.43023e-006 ]
4726 : [ 1.57624e-006 ]
4727 : [ 1.55657e-006 ]
4728 : [ 1.52582e-006 ]
4729 : [ 1.56714e-006 ]
4730 : [ 1.39685e-006 ]
4731 : [ 1.37012e-006 ]
4732 : [ 1.56356e-006 ]
4733 : [ 1.35913e-006 ]
4734 : [ 1.40892e-006 ]
4735 : [ 1.58883e-006 ]
4736 : [ 1.56471e-006 ]
4737 : [ 1.48934e-006 ]
4738 : [ 1.43787e-006 ]
4739 : [ 1.38077e-006 ]
4740 : [ 1.46624e-006 ]
4741 : [ 1.46417e-006 ]
4742 : [ 1.55732e-006 ]
4743 : [ 1.36009e-006 ]
4744 : [ 1.44753e-006 ]
4745 : [ 1.51861e-006 ]
4746 : [ 1.45238e-006 ]
4747 : [ 1.51564e-006 ]
4748 : [ 1.43859e-006 ]
4749 : [ 1.42673e-006 ]
4750 : [ 1.37728e-006 ]
4751 : [ 1.45103e-006 ]
4752 : [ 1.42605e-006 ]
4753 : [ 1.41139e-006 ]
4754 : [ 1.42008e-006 ]
4755 : [ 1.46602e-006 ]
4756 : [ 1.426e-006   ]
4757 : [ 1.44187e-006 ]
4758 : [ 1.58396e-006 ]
4759 : [ 1.41095e-006 ]
4760 : [ 1.4369e-006  ]
4761 : [ 1.49956e-006 ]
4762 : [ 1.52551e-006 ]
4763 : [ 1.56462e-006 ]
4764 : [ 1.5902e-006  ]
4765 : [ 1.53334e-006 ]
4766 : [ 1.42613e-006 ]
4767 : [ 1.43553e-006 ]
4768 : [ 1.45165e-006 ]
4769 : [ 1.4504e-006  ]
4770 : [ 1.37705e-006 ]
4771 : [ 1.47171e-006 ]
4772 : [ 1.50096e-006 ]
4773 : [ 1.51411e-006 ]
4774 : [ 1.59642e-006 ]
4775 : [ 1.49555e-006 ]
4776 : [ 1.49958e-006 ]
4777 : [ 1.45069e-006 ]
4778 : [ 1.56238e-006 ]
4779 : [ 1.62548e-006 ]
4780 : [ 1.36612e-006 ]
4781 : [ 1.32283e-006 ]
4782 : [ 1.55691e-006 ]
4783 : [ 1.46276e-006 ]
4784 : [ 1.45038e-006 ]
4785 : [ 1.50866e-006 ]
4786 : [ 1.56704e-006 ]
4787 : [ 1.49238e-006 ]
4788 : [ 1.54746e-006 ]
4789 : [ 1.53231e-006 ]
4790 : [ 1.57861e-006 ]
4791 : [ 1.422e-006   ]
4792 : [ 1.45478e-006 ]
4793 : [ 1.52444e-006 ]
4794 : [ 1.38181e-006 ]
4795 : [ 1.57619e-006 ]
4796 : [ 1.46622e-006 ]
4797 : [ 1.44408e-006 ]
4798 : [ 1.44436e-006 ]
4799 : [ 1.4762e-006  ]
4800 : [ 1.49509e-006 ]
4801 : [ 1.47916e-006 ]
4802 : [ 1.43163e-006 ]
4803 : [ 1.46155e-006 ]
4804 : [ 1.45839e-006 ]
4805 : [ 1.60069e-006 ]
4806 : [ 1.47213e-006 ]
4807 : [ 1.43214e-006 ]
4808 : [ 1.4768e-006  ]
4809 : [ 1.38118e-006 ]
4810 : [ 1.46024e-006 ]
4811 : [ 1.46093e-006 ]
4812 : [ 1.56316e-006 ]
4813 : [ 1.3962e-006  ]
4814 : [ 1.46802e-006 ]
4815 : [ 1.37338e-006 ]
4816 : [ 1.47925e-006 ]
4817 : [ 1.56592e-006 ]
4818 : [ 1.44699e-006 ]
4819 : [ 1.39057e-006 ]
4820 : [ 1.4314e-006  ]
4821 : [ 1.53883e-006 ]
4822 : [ 1.54838e-006 ]
4823 : [ 1.34943e-006 ]
4824 : [ 1.60357e-006 ]
4825 : [ 1.58937e-006 ]
4826 : [ 1.59787e-006 ]
4827 : [ 1.4404e-006  ]
4828 : [ 1.56581e-006 ]
4829 : [ 1.45891e-006 ]
4830 : [ 1.48439e-006 ]
4831 : [ 1.58156e-006 ]
4832 : [ 1.42545e-006 ]
4833 : [ 1.48231e-006 ]
4834 : [ 1.3725e-006  ]
4835 : [ 1.41727e-006 ]
4836 : [ 1.41108e-006 ]
4837 : [ 1.63137e-006 ]
4838 : [ 1.58136e-006 ]
4839 : [ 1.48107e-006 ]
4840 : [ 1.37606e-006 ]
4841 : [ 1.42126e-006 ]
4842 : [ 1.44065e-006 ]
4843 : [ 1.51791e-006 ]
4844 : [ 1.44501e-006 ]
4845 : [ 1.50162e-006 ]
4846 : [ 1.53318e-006 ]
4847 : [ 1.45136e-006 ]
4848 : [ 1.4124e-006  ]
4849 : [ 1.5923e-006  ]
4850 : [ 1.54414e-006 ]
4851 : [ 1.60794e-006 ]
4852 : [ 1.45221e-006 ]
4853 : [ 1.53327e-006 ]
4854 : [ 1.50416e-006 ]
4855 : [ 1.56364e-006 ]
4856 : [ 1.5246e-006  ]
4857 : [ 1.42776e-006 ]
4858 : [ 1.39422e-006 ]
4859 : [ 1.52763e-006 ]
4860 : [ 1.56498e-006 ]
4861 : [ 1.6052e-006  ]
4862 : [ 1.48513e-006 ]
4863 : [ 1.43937e-006 ]
4864 : [ 1.43574e-006 ]
4865 : [ 1.55439e-006 ]
4866 : [ 1.52556e-006 ]
4867 : [ 1.53906e-006 ]
4868 : [ 1.60003e-006 ]
4869 : [ 1.45805e-006 ]
4870 : [ 1.63595e-006 ]
4871 : [ 1.41584e-006 ]
4872 : [ 1.55541e-006 ]
4873 : [ 1.49157e-006 ]
4874 : [ 1.41295e-006 ]
4875 : [ 1.60125e-006 ]
4876 : [ 1.44344e-006 ]
4877 : [ 1.56173e-006 ]
4878 : [ 1.62766e-006 ]
4879 : [ 1.56217e-006 ]
4880 : [ 1.45032e-006 ]
4881 : [ 1.58943e-006 ]
4882 : [ 1.51571e-006 ]
4883 : [ 1.515e-006   ]
4884 : [ 1.3746e-006  ]
4885 : [ 1.54653e-006 ]
4886 : [ 1.47101e-006 ]
4887 : [ 1.40919e-006 ]
4888 : [ 1.47113e-006 ]
4889 : [ 1.41865e-006 ]
4890 : [ 1.55922e-006 ]
4891 : [ 1.47798e-006 ]
4892 : [ 1.38706e-006 ]
4893 : [ 1.45788e-006 ]
4894 : [ 1.39091e-006 ]
4895 : [ 1.57896e-006 ]
4896 : [ 1.51997e-006 ]
4897 : [ 1.41382e-006 ]
4898 : [ 1.61907e-006 ]
4899 : [ 1.56061e-006 ]
4900 : [ 1.40472e-006 ]
4901 : [ 1.404e-006   ]
4902 : [ 1.47098e-006 ]
4903 : [ 1.36803e-006 ]
4904 : [ 1.44538e-006 ]
4905 : [ 1.4041e-006  ]
4906 : [ 1.61711e-006 ]
4907 : [ 1.53006e-006 ]
4908 : [ 1.49979e-006 ]
4909 : [ 1.47015e-006 ]
4910 : [ 1.53449e-006 ]
4911 : [ 1.50249e-006 ]
4912 : [ 1.42497e-006 ]
4913 : [ 1.61848e-006 ]
4914 : [ 1.42898e-006 ]
4915 : [ 1.39046e-006 ]
4916 : [ 1.51629e-006 ]
4917 : [ 1.40285e-006 ]
4918 : [ 1.45898e-006 ]
4919 : [ 1.48507e-006 ]
4920 : [ 1.51428e-006 ]
4921 : [ 1.5393e-006  ]
4922 : [ 1.55956e-006 ]
4923 : [ 1.42184e-006 ]
4924 : [ 1.52185e-006 ]
4925 : [ 1.35957e-006 ]
4926 : [ 1.56727e-006 ]
4927 : [ 1.50544e-006 ]
4928 : [ 1.5601e-006  ]
4929 : [ 1.445e-006   ]
4930 : [ 1.43295e-006 ]
4931 : [ 1.45352e-006 ]
4932 : [ 1.48911e-006 ]
4933 : [ 1.56521e-006 ]
4934 : [ 1.6051e-006  ]
4935 : [ 1.54165e-006 ]
4936 : [ 1.40382e-006 ]
4937 : [ 1.41494e-006 ]
4938 : [ 1.55186e-006 ]
4939 : [ 1.47427e-006 ]
4940 : [ 1.36411e-006 ]
4941 : [ 1.43841e-006 ]
4942 : [ 1.39356e-006 ]
4943 : [ 1.40899e-006 ]
4944 : [ 1.53148e-006 ]
4945 : [ 1.57207e-006 ]
4946 : [ 1.34879e-006 ]
4947 : [ 1.48522e-006 ]
4948 : [ 1.51863e-006 ]
4949 : [ 1.46519e-006 ]
4950 : [ 1.54299e-006 ]
4951 : [ 1.53333e-006 ]
4952 : [ 1.40369e-006 ]
4953 : [ 1.36612e-006 ]
4954 : [ 1.56049e-006 ]
4955 : [ 1.415e-006   ]
4956 : [ 1.61706e-006 ]
4957 : [ 1.46582e-006 ]
4958 : [ 1.52291e-006 ]
4959 : [ 1.56458e-006 ]
4960 : [ 1.40179e-006 ]
4961 : [ 1.55513e-006 ]
4962 : [ 1.53969e-006 ]
4963 : [ 1.47895e-006 ]
4964 : [ 1.5102e-006  ]
4965 : [ 1.63768e-006 ]
4966 : [ 1.3564e-006  ]
4967 : [ 1.61742e-006 ]
4968 : [ 1.34058e-006 ]
4969 : [ 1.42938e-006 ]
4970 : [ 1.40108e-006 ]
4971 : [ 1.40536e-006 ]
4972 : [ 1.59595e-006 ]
4973 : [ 1.5545e-006  ]
4974 : [ 1.39876e-006 ]
4975 : [ 1.55039e-006 ]
4976 : [ 1.49255e-006 ]
4977 : [ 1.59249e-006 ]
4978 : [ 1.50804e-006 ]
4979 : [ 1.58896e-006 ]
4980 : [ 1.5592e-006  ]
4981 : [ 1.5786e-006  ]
4982 : [ 1.36478e-006 ]
4983 : [ 1.62475e-006 ]
4984 : [ 1.47888e-006 ]
4985 : [ 1.4754e-006  ]
4986 : [ 1.4571e-006  ]
4987 : [ 1.5764e-006  ]
4988 : [ 1.55148e-006 ]
4989 : [ 1.51611e-006 ]
4990 : [ 1.46073e-006 ]
4991 : [ 1.60401e-006 ]
4992 : [ 1.44763e-006 ]
4993 : [ 1.4232e-006  ]
4994 : [ 1.41953e-006 ]
4995 : [ 1.48186e-006 ]
4996 : [ 1.41559e-006 ]
4997 : [ 1.38876e-006 ]
4998 : [ 1.47289e-006 ]
4999 : [ 1.53596e-006 ]
5000 : [ 1.60345e-006 ]
5001 : [ 1.48991e-006 ]
5002 : [ 1.4053e-006  ]
5003 : [ 1.62074e-006 ]
5004 : [ 1.40527e-006 ]
5005 : [ 1.39642e-006 ]
5006 : [ 1.40553e-006 ]
5007 : [ 1.51382e-006 ]
5008 : [ 1.4714e-006  ]
5009 : [ 1.53656e-006 ]
5010 : [ 1.54334e-006 ]
5011 : [ 1.41577e-006 ]
5012 : [ 1.45388e-006 ]
5013 : [ 1.46897e-006 ]
5014 : [ 1.61502e-006 ]
5015 : [ 1.52491e-006 ]
5016 : [ 1.60871e-006 ]
5017 : [ 1.41743e-006 ]
5018 : [ 1.61532e-006 ]
5019 : [ 1.37559e-006 ]
5020 : [ 1.50691e-006 ]
5021 : [ 1.61993e-006 ]
5022 : [ 1.44984e-006 ]
5023 : [ 1.51195e-006 ]
5024 : [ 1.59582e-006 ]
5025 : [ 1.58036e-006 ]
5026 : [ 1.55956e-006 ]
5027 : [ 1.39819e-006 ]
5028 : [ 1.48939e-006 ]
5029 : [ 1.60884e-006 ]
5030 : [ 1.54853e-006 ]
5031 : [ 1.47276e-006 ]
5032 : [ 1.59712e-006 ]
5033 : [ 1.41317e-006 ]
5034 : [ 1.43116e-006 ]
5035 : [ 1.59233e-006 ]
5036 : [ 1.48203e-006 ]
5037 : [ 1.44918e-006 ]
5038 : [ 1.58302e-006 ]
5039 : [ 1.40668e-006 ]
5040 : [ 1.59546e-006 ]
5041 : [ 1.36978e-006 ]
5042 : [ 1.55603e-006 ]
5043 : [ 1.57894e-006 ]
5044 : [ 1.50539e-006 ]
5045 : [ 1.54069e-006 ]
5046 : [ 1.52693e-006 ]
5047 : [ 1.41045e-006 ]
5048 : [ 1.57278e-006 ]
5049 : [ 1.34857e-006 ]
5050 : [ 1.45343e-006 ]
5051 : [ 1.42908e-006 ]
5052 : [ 1.50354e-006 ]
5053 : [ 1.32987e-006 ]
5054 : [ 1.58752e-006 ]
5055 : [ 1.407e-006   ]
5056 : [ 1.58414e-006 ]
5057 : [ 1.41101e-006 ]
5058 : [ 1.46972e-006 ]
5059 : [ 1.47075e-006 ]
5060 : [ 1.37661e-006 ]
5061 : [ 1.57083e-006 ]
5062 : [ 1.51263e-006 ]
5063 : [ 1.55571e-006 ]
5064 : [ 1.58945e-006 ]
5065 : [ 1.5689e-006  ]
5066 : [ 1.44438e-006 ]
5067 : [ 1.55944e-006 ]
5068 : [ 1.54349e-006 ]
5069 : [ 1.51057e-006 ]
5070 : [ 1.5116e-006  ]
5071 : [ 1.49784e-006 ]
5072 : [ 1.57324e-006 ]
5073 : [ 1.51849e-006 ]
5074 : [ 1.5103e-006  ]
5075 : [ 1.39692e-006 ]
5076 : [ 1.53532e-006 ]
5077 : [ 1.58056e-006 ]
5078 : [ 1.5072e-006  ]
5079 : [ 1.41082e-006 ]
5080 : [ 1.50933e-006 ]
5081 : [ 1.3771e-006  ]
5082 : [ 1.48157e-006 ]
5083 : [ 1.43603e-006 ]
5084 : [ 1.50741e-006 ]
5085 : [ 1.41394e-006 ]
5086 : [ 1.55547e-006 ]
5087 : [ 1.43193e-006 ]
5088 : [ 1.52971e-006 ]
5089 : [ 1.38186e-006 ]
5090 : [ 1.58024e-006 ]
5091 : [ 1.57978e-006 ]
5092 : [ 1.42524e-006 ]
5093 : [ 1.39215e-006 ]
5094 : [ 1.54699e-006 ]
5095 : [ 1.579e-006   ]
5096 : [ 1.5271e-006  ]
5097 : [ 1.49165e-006 ]
5098 : [ 1.42934e-006 ]
5099 : [ 1.61801e-006 ]
5100 : [ 1.51288e-006 ]
5101 : [ 1.46043e-006 ]
5102 : [ 1.53054e-006 ]
5103 : [ 1.38452e-006 ]
5104 : [ 1.38595e-006 ]
5105 : [ 1.41292e-006 ]
5106 : [ 1.527e-006   ]
5107 : [ 1.48954e-006 ]
5108 : [ 1.4663e-006  ]
5109 : [ 1.37223e-006 ]
5110 : [ 1.43287e-006 ]
5111 : [ 1.51601e-006 ]
5112 : [ 1.42395e-006 ]
5113 : [ 1.4262e-006  ]
5114 : [ 1.51267e-006 ]
5115 : [ 1.56817e-006 ]
5116 : [ 1.53093e-006 ]
5117 : [ 1.51401e-006 ]
5118 : [ 1.49998e-006 ]
5119 : [ 1.60843e-006 ]
5120 : [ 1.52673e-006 ]
5121 : [ 1.38124e-006 ]
5122 : [ 1.44621e-006 ]
5123 : [ 1.44174e-006 ]
5124 : [ 1.39649e-006 ]
5125 : [ 1.57676e-006 ]
5126 : [ 1.4948e-006  ]
5127 : [ 1.36147e-006 ]
5128 : [ 1.4264e-006  ]
5129 : [ 1.5722e-006  ]
5130 : [ 1.4745e-006  ]
5131 : [ 1.56426e-006 ]
5132 : [ 1.47734e-006 ]
5133 : [ 1.40466e-006 ]
5134 : [ 1.36463e-006 ]
5135 : [ 1.45608e-006 ]
5136 : [ 1.38246e-006 ]
5137 : [ 1.5783e-006  ]
5138 : [ 1.45131e-006 ]
5139 : [ 1.49184e-006 ]
5140 : [ 1.3902e-006  ]
5141 : [ 1.41085e-006 ]
5142 : [ 1.51249e-006 ]
5143 : [ 1.60185e-006 ]
5144 : [ 1.60126e-006 ]
5145 : [ 1.5285e-006  ]
5146 : [ 1.52895e-006 ]
5147 : [ 1.58801e-006 ]
5148 : [ 1.47097e-006 ]
5149 : [ 1.43387e-006 ]
5150 : [ 1.41245e-006 ]
5151 : [ 1.34149e-006 ]
5152 : [ 1.53361e-006 ]
5153 : [ 1.52889e-006 ]
5154 : [ 1.55358e-006 ]
5155 : [ 1.46349e-006 ]
5156 : [ 1.4306e-006  ]
5157 : [ 1.51228e-006 ]
5158 : [ 1.60894e-006 ]
5159 : [ 1.53708e-006 ]
5160 : [ 1.45392e-006 ]
5161 : [ 1.43588e-006 ]
5162 : [ 1.3618e-006  ]
5163 : [ 1.56264e-006 ]
5164 : [ 1.50163e-006 ]
5165 : [ 1.57725e-006 ]
5166 : [ 1.47609e-006 ]
5167 : [ 1.46613e-006 ]
5168 : [ 1.52484e-006 ]
5169 : [ 1.44266e-006 ]
5170 : [ 1.49593e-006 ]
5171 : [ 1.45704e-006 ]
5172 : [ 1.56175e-006 ]
5173 : [ 1.56915e-006 ]
5174 : [ 1.43885e-006 ]
5175 : [ 1.44102e-006 ]
5176 : [ 1.42905e-006 ]
5177 : [ 1.43908e-006 ]
5178 : [ 1.54712e-006 ]
5179 : [ 1.55146e-006 ]
5180 : [ 1.53385e-006 ]
5181 : [ 1.47151e-006 ]
5182 : [ 1.54584e-006 ]
5183 : [ 1.52845e-006 ]
5184 : [ 1.38322e-006 ]
5185 : [ 1.4895e-006  ]
5186 : [ 1.50473e-006 ]
5187 : [ 1.3524e-006  ]
5188 : [ 1.51101e-006 ]
5189 : [ 1.44107e-006 ]
5190 : [ 1.59929e-006 ]
5191 : [ 1.40074e-006 ]
5192 : [ 1.36956e-006 ]
5193 : [ 1.52206e-006 ]
5194 : [ 1.3974e-006  ]
5195 : [ 1.58264e-006 ]
5196 : [ 1.54698e-006 ]
5197 : [ 1.35913e-006 ]
5198 : [ 1.61544e-006 ]
5199 : [ 1.53456e-006 ]
5200 : [ 1.48075e-006 ]
5201 : [ 1.54792e-006 ]
5202 : [ 1.36056e-006 ]
5203 : [ 1.55181e-006 ]
5204 : [ 1.37129e-006 ]
5205 : [ 1.41658e-006 ]
5206 : [ 1.57422e-006 ]
5207 : [ 1.56648e-006 ]
5208 : [ 1.49772e-006 ]
5209 : [ 1.56819e-006 ]
5210 : [ 1.61345e-006 ]
5211 : [ 1.52718e-006 ]
5212 : [ 1.45236e-006 ]
5213 : [ 1.36497e-006 ]
5214 : [ 1.40267e-006 ]
5215 : [ 1.45058e-006 ]
5216 : [ 1.35639e-006 ]
5217 : [ 1.57097e-006 ]
5218 : [ 1.42823e-006 ]
5219 : [ 1.56862e-006 ]
5220 : [ 1.53117e-006 ]
5221 : [ 1.39024e-006 ]
5222 : [ 1.59941e-006 ]
5223 : [ 1.39367e-006 ]
5224 : [ 1.43079e-006 ]
5225 : [ 1.4122e-006  ]
5226 : [ 1.49783e-006 ]
5227 : [ 1.48682e-006 ]
5228 : [ 1.58791e-006 ]
5229 : [ 1.49911e-006 ]
5230 : [ 1.61456e-006 ]
5231 : [ 1.51107e-006 ]
5232 : [ 1.4425e-006  ]
5233 : [ 1.47059e-006 ]
5234 : [ 1.38138e-006 ]
5235 : [ 1.44076e-006 ]
5236 : [ 1.40943e-006 ]
5237 : [ 1.48946e-006 ]
5238 : [ 1.36598e-006 ]
5239 : [ 1.64125e-006 ]
5240 : [ 1.473e-006   ]
5241 : [ 1.46252e-006 ]
5242 : [ 1.63727e-006 ]
5243 : [ 1.4432e-006  ]
5244 : [ 1.45927e-006 ]
5245 : [ 1.37255e-006 ]
5246 : [ 1.42886e-006 ]
5247 : [ 1.42247e-006 ]
5248 : [ 1.55176e-006 ]
5249 : [ 1.54254e-006 ]
5250 : [ 1.46739e-006 ]
5251 : [ 1.56264e-006 ]
5252 : [ 1.43238e-006 ]
5253 : [ 1.545e-006   ]
5254 : [ 1.5472e-006  ]
5255 : [ 1.42684e-006 ]
5256 : [ 1.51429e-006 ]
5257 : [ 1.507e-006   ]
5258 : [ 1.36803e-006 ]
5259 : [ 1.57269e-006 ]
5260 : [ 1.5754e-006  ]
5261 : [ 1.43715e-006 ]
5262 : [ 1.34293e-006 ]
5263 : [ 1.38184e-006 ]
5264 : [ 1.53536e-006 ]
5265 : [ 1.47669e-006 ]
5266 : [ 1.47222e-006 ]
5267 : [ 1.41655e-006 ]
5268 : [ 1.44084e-006 ]
5269 : [ 1.33623e-006 ]
5270 : [ 1.58763e-006 ]
5271 : [ 1.5562e-006  ]
5272 : [ 1.53303e-006 ]
5273 : [ 1.54917e-006 ]
5274 : [ 1.5368e-006  ]
5275 : [ 1.51101e-006 ]
5276 : [ 1.43125e-006 ]
5277 : [ 1.57036e-006 ]
5278 : [ 1.38658e-006 ]
5279 : [ 1.41837e-006 ]
5280 : [ 1.56759e-006 ]
5281 : [ 1.48893e-006 ]
5282 : [ 1.54984e-006 ]
5283 : [ 1.50926e-006 ]
5284 : [ 1.34632e-006 ]
5285 : [ 1.4148e-006  ]
5286 : [ 1.40105e-006 ]
5287 : [ 1.45684e-006 ]
5288 : [ 1.44481e-006 ]
5289 : [ 1.43886e-006 ]
5290 : [ 1.52249e-006 ]
5291 : [ 1.37855e-006 ]
5292 : [ 1.40458e-006 ]
5293 : [ 1.48181e-006 ]
5294 : [ 1.40515e-006 ]
5295 : [ 1.40532e-006 ]
5296 : [ 1.55544e-006 ]
5297 : [ 1.4944e-006  ]
5298 : [ 1.34099e-006 ]
5299 : [ 1.6521e-006  ]
5300 : [ 1.49124e-006 ]
5301 : [ 1.59186e-006 ]
5302 : [ 1.49164e-006 ]
5303 : [ 1.40164e-006 ]
5304 : [ 1.38381e-006 ]
5305 : [ 1.46263e-006 ]
5306 : [ 1.59565e-006 ]
5307 : [ 1.58054e-006 ]
5308 : [ 1.41638e-006 ]
5309 : [ 1.41026e-006 ]
5310 : [ 1.50075e-006 ]
5311 : [ 1.42895e-006 ]
5312 : [ 1.40288e-006 ]
5313 : [ 1.61609e-006 ]
5314 : [ 1.44778e-006 ]
5315 : [ 1.38583e-006 ]
5316 : [ 1.58994e-006 ]
5317 : [ 1.45762e-006 ]
5318 : [ 1.40059e-006 ]
5319 : [ 1.47299e-006 ]
5320 : [ 1.58335e-006 ]
5321 : [ 1.52036e-006 ]
5322 : [ 1.52914e-006 ]
5323 : [ 1.40323e-006 ]
5324 : [ 1.5355e-006  ]
5325 : [ 1.43593e-006 ]
5326 : [ 1.46385e-006 ]
5327 : [ 1.52297e-006 ]
5328 : [ 1.5336e-006  ]
5329 : [ 1.51908e-006 ]
5330 : [ 1.4588e-006  ]
5331 : [ 1.50769e-006 ]
5332 : [ 1.36266e-006 ]
5333 : [ 1.56894e-006 ]
5334 : [ 1.56583e-006 ]
5335 : [ 1.54959e-006 ]
5336 : [ 1.46245e-006 ]
5337 : [ 1.41377e-006 ]
5338 : [ 1.45038e-006 ]
5339 : [ 1.51215e-006 ]
5340 : [ 1.5274e-006  ]
5341 : [ 1.44366e-006 ]
5342 : [ 1.45797e-006 ]
5343 : [ 1.55905e-006 ]
5344 : [ 1.50987e-006 ]
5345 : [ 1.43633e-006 ]
5346 : [ 1.58099e-006 ]
5347 : [ 1.5754e-006  ]
5348 : [ 1.53796e-006 ]
5349 : [ 1.55781e-006 ]
5350 : [ 1.49101e-006 ]
5351 : [ 1.50128e-006 ]
5352 : [ 1.4736e-006  ]
5353 : [ 1.372e-006   ]
5354 : [ 1.37667e-006 ]
5355 : [ 1.46294e-006 ]
5356 : [ 1.57028e-006 ]
5357 : [ 1.37752e-006 ]
5358 : [ 1.56886e-006 ]
5359 : [ 1.58292e-006 ]
5360 : [ 1.62695e-006 ]
5361 : [ 1.5347e-006  ]
5362 : [ 1.40374e-006 ]
5363 : [ 1.45728e-006 ]
5364 : [ 1.58198e-006 ]
5365 : [ 1.43933e-006 ]
5366 : [ 1.51434e-006 ]
5367 : [ 1.45512e-006 ]
5368 : [ 1.53189e-006 ]
5369 : [ 1.57989e-006 ]
5370 : [ 1.53058e-006 ]
5371 : [ 1.45322e-006 ]
5372 : [ 1.51805e-006 ]
5373 : [ 1.46004e-006 ]
5374 : [ 1.47623e-006 ]
5375 : [ 1.63039e-006 ]
5376 : [ 1.49659e-006 ]
5377 : [ 1.46562e-006 ]
5378 : [ 1.40596e-006 ]
5379 : [ 1.3716e-006  ]
5380 : [ 1.57696e-006 ]
5381 : [ 1.42187e-006 ]
5382 : [ 1.47043e-006 ]
5383 : [ 1.61463e-006 ]
5384 : [ 1.4295e-006  ]
5385 : [ 1.45412e-006 ]
5386 : [ 1.5634e-006  ]
5387 : [ 1.35911e-006 ]
5388 : [ 1.46283e-006 ]
5389 : [ 1.56216e-006 ]
5390 : [ 1.54589e-006 ]
5391 : [ 1.58982e-006 ]
5392 : [ 1.51261e-006 ]
5393 : [ 1.488e-006   ]
5394 : [ 1.57121e-006 ]
5395 : [ 1.54931e-006 ]
5396 : [ 1.35902e-006 ]
5397 : [ 1.35892e-006 ]
5398 : [ 1.40951e-006 ]
5399 : [ 1.57592e-006 ]
5400 : [ 1.43406e-006 ]
5401 : [ 1.54938e-006 ]
5402 : [ 1.40269e-006 ]
5403 : [ 1.35691e-006 ]
5404 : [ 1.46598e-006 ]
5405 : [ 1.52789e-006 ]
5406 : [ 1.38977e-006 ]
5407 : [ 1.50319e-006 ]
5408 : [ 1.4786e-006  ]
5409 : [ 1.57121e-006 ]
5410 : [ 1.37339e-006 ]
5411 : [ 1.48154e-006 ]
5412 : [ 1.59771e-006 ]
5413 : [ 1.54882e-006 ]
5414 : [ 1.55339e-006 ]
5415 : [ 1.46897e-006 ]
5416 : [ 1.37142e-006 ]
5417 : [ 1.49811e-006 ]
5418 : [ 1.54524e-006 ]
5419 : [ 1.41001e-006 ]
5420 : [ 1.44753e-006 ]
5421 : [ 1.41882e-006 ]
5422 : [ 1.4768e-006  ]
5423 : [ 1.55664e-006 ]
5424 : [ 1.42563e-006 ]
5425 : [ 1.41178e-006 ]
5426 : [ 1.32498e-006 ]
5427 : [ 1.48222e-006 ]
5428 : [ 1.47947e-006 ]
5429 : [ 1.36474e-006 ]
5430 : [ 1.57981e-006 ]
5431 : [ 1.50998e-006 ]
5432 : [ 1.53769e-006 ]
5433 : [ 1.53369e-006 ]
5434 : [ 1.4217e-006  ]
5435 : [ 1.58917e-006 ]
5436 : [ 1.45763e-006 ]
5437 : [ 1.47094e-006 ]
5438 : [ 1.58081e-006 ]
5439 : [ 1.50957e-006 ]
5440 : [ 1.44796e-006 ]
5441 : [ 1.58148e-006 ]
5442 : [ 1.42761e-006 ]
5443 : [ 1.41222e-006 ]
5444 : [ 1.48576e-006 ]
5445 : [ 1.48393e-006 ]
5446 : [ 1.51155e-006 ]
5447 : [ 1.52373e-006 ]
5448 : [ 1.61868e-006 ]
5449 : [ 1.58342e-006 ]
5450 : [ 1.54411e-006 ]
5451 : [ 1.52935e-006 ]
5452 : [ 1.54861e-006 ]
5453 : [ 1.3856e-006  ]
5454 : [ 1.47007e-006 ]
5455 : [ 1.35914e-006 ]
5456 : [ 1.44209e-006 ]
5457 : [ 1.43308e-006 ]
5458 : [ 1.52496e-006 ]
5459 : [ 1.56498e-006 ]
5460 : [ 1.47081e-006 ]
5461 : [ 1.45308e-006 ]
5462 : [ 1.41239e-006 ]
5463 : [ 1.3672e-006  ]
5464 : [ 1.43074e-006 ]
5465 : [ 1.58877e-006 ]
5466 : [ 1.42273e-006 ]
5467 : [ 1.43156e-006 ]
5468 : [ 1.4155e-006  ]
5469 : [ 1.56977e-006 ]
5470 : [ 1.42491e-006 ]
5471 : [ 1.608e-006   ]
5472 : [ 1.51271e-006 ]
5473 : [ 1.47816e-006 ]
5474 : [ 1.56432e-006 ]
5475 : [ 1.57699e-006 ]
5476 : [ 1.39418e-006 ]
5477 : [ 1.51035e-006 ]
5478 : [ 1.414e-006   ]
5479 : [ 1.49706e-006 ]
5480 : [ 1.45942e-006 ]
5481 : [ 1.46108e-006 ]
5482 : [ 1.47525e-006 ]
5483 : [ 1.41756e-006 ]
5484 : [ 1.4225e-006  ]
5485 : [ 1.60983e-006 ]
5486 : [ 1.42421e-006 ]
5487 : [ 1.44961e-006 ]
5488 : [ 1.58548e-006 ]
5489 : [ 1.43407e-006 ]
5490 : [ 1.57624e-006 ]
5491 : [ 1.44175e-006 ]
5492 : [ 1.40473e-006 ]
5493 : [ 1.3687e-006  ]
5494 : [ 1.56552e-006 ]
5495 : [ 1.43455e-006 ]
5496 : [ 1.46623e-006 ]
5497 : [ 1.5151e-006  ]
5498 : [ 1.57625e-006 ]
5499 : [ 1.39281e-006 ]
5500 : [ 1.61401e-006 ]
5501 : [ 1.61113e-006 ]
5502 : [ 1.60723e-006 ]
5503 : [ 1.44791e-006 ]
5504 : [ 1.40139e-006 ]
5505 : [ 1.44418e-006 ]
5506 : [ 1.54259e-006 ]
5507 : [ 1.34294e-006 ]
5508 : [ 1.59154e-006 ]
5509 : [ 1.59154e-006 ]
5510 : [ 1.41285e-006 ]
5511 : [ 1.61557e-006 ]
5512 : [ 1.43748e-006 ]
5513 : [ 1.37873e-006 ]
5514 : [ 1.47235e-006 ]
5515 : [ 1.34936e-006 ]
5516 : [ 1.5406e-006  ]
5517 : [ 1.52576e-006 ]
5518 : [ 1.6377e-006  ]
5519 : [ 1.63457e-006 ]
5520 : [ 1.41752e-006 ]
5521 : [ 1.49222e-006 ]
5522 : [ 1.43493e-006 ]
5523 : [ 1.60826e-006 ]
5524 : [ 1.56841e-006 ]
5525 : [ 1.5019e-006  ]
5526 : [ 1.56692e-006 ]
5527 : [ 1.59121e-006 ]
5528 : [ 1.50234e-006 ]
5529 : [ 1.47773e-006 ]
5530 : [ 1.4381e-006  ]
5531 : [ 1.40247e-006 ]
5532 : [ 1.60732e-006 ]
5533 : [ 1.46088e-006 ]
5534 : [ 1.47823e-006 ]
5535 : [ 1.59844e-006 ]
5536 : [ 1.57395e-006 ]
5537 : [ 1.37075e-006 ]
5538 : [ 1.40637e-006 ]
5539 : [ 1.63503e-006 ]
5540 : [ 1.53899e-006 ]
5541 : [ 1.61889e-006 ]
5542 : [ 1.58554e-006 ]
5543 : [ 1.43351e-006 ]
5544 : [ 1.53027e-006 ]
5545 : [ 1.4229e-006  ]
5546 : [ 1.52194e-006 ]
5547 : [ 1.42676e-006 ]
5548 : [ 1.53658e-006 ]
5549 : [ 1.52854e-006 ]
5550 : [ 1.55245e-006 ]
5551 : [ 1.34482e-006 ]
5552 : [ 1.53395e-006 ]
5553 : [ 1.52726e-006 ]
5554 : [ 1.47863e-006 ]
5555 : [ 1.48984e-006 ]
5556 : [ 1.39684e-006 ]
5557 : [ 1.41419e-006 ]
5558 : [ 1.55393e-006 ]
5559 : [ 1.42747e-006 ]
5560 : [ 1.45915e-006 ]
5561 : [ 1.61204e-006 ]
5562 : [ 1.4558e-006  ]
5563 : [ 1.55111e-006 ]
5564 : [ 1.44284e-006 ]
5565 : [ 1.53975e-006 ]
5566 : [ 1.43021e-006 ]
5567 : [ 1.57339e-006 ]
5568 : [ 1.47794e-006 ]
5569 : [ 1.5939e-006  ]
5570 : [ 1.49835e-006 ]
5571 : [ 1.55641e-006 ]
5572 : [ 1.4102e-006  ]
5573 : [ 1.61764e-006 ]
5574 : [ 1.46042e-006 ]
5575 : [ 1.38735e-006 ]
5576 : [ 1.40647e-006 ]
5577 : [ 1.49735e-006 ]
5578 : [ 1.45299e-006 ]
5579 : [ 1.53843e-006 ]
5580 : [ 1.50113e-006 ]
5581 : [ 1.40728e-006 ]
5582 : [ 1.4734e-006  ]
5583 : [ 1.49791e-006 ]
5584 : [ 1.38015e-006 ]
5585 : [ 1.39064e-006 ]
5586 : [ 1.47156e-006 ]
5587 : [ 1.49311e-006 ]
5588 : [ 1.34901e-006 ]
5589 : [ 1.51812e-006 ]
5590 : [ 1.57084e-006 ]
5591 : [ 1.49889e-006 ]
5592 : [ 1.59449e-006 ]
5593 : [ 1.40873e-006 ]
5594 : [ 1.41166e-006 ]
5595 : [ 1.39422e-006 ]
5596 : [ 1.48637e-006 ]
5597 : [ 1.40004e-006 ]
5598 : [ 1.55537e-006 ]
5599 : [ 1.46745e-006 ]
5600 : [ 1.59094e-006 ]
5601 : [ 1.52318e-006 ]
5602 : [ 1.42424e-006 ]
5603 : [ 1.3377e-006  ]
5604 : [ 1.57529e-006 ]
5605 : [ 1.54816e-006 ]
5606 : [ 1.42308e-006 ]
5607 : [ 1.41625e-006 ]
5608 : [ 1.41549e-006 ]
5609 : [ 1.463e-006   ]
5610 : [ 1.40155e-006 ]
5611 : [ 1.44753e-006 ]
5612 : [ 1.55156e-006 ]
5613 : [ 1.40307e-006 ]
5614 : [ 1.61373e-006 ]
5615 : [ 1.34629e-006 ]
5616 : [ 1.42976e-006 ]
5617 : [ 1.38829e-006 ]
5618 : [ 1.54333e-006 ]
5619 : [ 1.59828e-006 ]
5620 : [ 1.52626e-006 ]
5621 : [ 1.4161e-006  ]
5622 : [ 1.52707e-006 ]
5623 : [ 1.36765e-006 ]
5624 : [ 1.33918e-006 ]
5625 : [ 1.48145e-006 ]
5626 : [ 1.5345e-006  ]
5627 : [ 1.61393e-006 ]
5628 : [ 1.36926e-006 ]
5629 : [ 1.53719e-006 ]
5630 : [ 1.42741e-006 ]
5631 : [ 1.38726e-006 ]
5632 : [ 1.62234e-006 ]
5633 : [ 1.42103e-006 ]
5634 : [ 1.54556e-006 ]
5635 : [ 1.44421e-006 ]
5636 : [ 1.59833e-006 ]
5637 : [ 1.54815e-006 ]
5638 : [ 1.54204e-006 ]
5639 : [ 1.55094e-006 ]
5640 : [ 1.4156e-006  ]
5641 : [ 1.4795e-006  ]
5642 : [ 1.61575e-006 ]
5643 : [ 1.47523e-006 ]
5644 : [ 1.42602e-006 ]
5645 : [ 1.39859e-006 ]
5646 : [ 1.40417e-006 ]
5647 : [ 1.57598e-006 ]
5648 : [ 1.48859e-006 ]
5649 : [ 1.43171e-006 ]
5650 : [ 1.49336e-006 ]
5651 : [ 1.55816e-006 ]
5652 : [ 1.54711e-006 ]
5653 : [ 1.58386e-006 ]
5654 : [ 1.4009e-006  ]
5655 : [ 1.50974e-006 ]
5656 : [ 1.40896e-006 ]
5657 : [ 1.39099e-006 ]
5658 : [ 1.4094e-006  ]
5659 : [ 1.55107e-006 ]
5660 : [ 1.55285e-006 ]
5661 : [ 1.47869e-006 ]
5662 : [ 1.60764e-006 ]
5663 : [ 1.36915e-006 ]
5664 : [ 1.47178e-006 ]
5665 : [ 1.55433e-006 ]
5666 : [ 1.61232e-006 ]
5667 : [ 1.54053e-006 ]
5668 : [ 1.4077e-006  ]
5669 : [ 1.39546e-006 ]
5670 : [ 1.6001e-006  ]
5671 : [ 1.45748e-006 ]
5672 : [ 1.55343e-006 ]
5673 : [ 1.55025e-006 ]
5674 : [ 1.40862e-006 ]
5675 : [ 1.36055e-006 ]
5676 : [ 1.59055e-006 ]
5677 : [ 1.53235e-006 ]
5678 : [ 1.50701e-006 ]
5679 : [ 1.57063e-006 ]
5680 : [ 1.44168e-006 ]
5681 : [ 1.45702e-006 ]
5682 : [ 1.50701e-006 ]
5683 : [ 1.42715e-006 ]
5684 : [ 1.45704e-006 ]
5685 : [ 1.57244e-006 ]
5686 : [ 1.52377e-006 ]
5687 : [ 1.42755e-006 ]
5688 : [ 1.52451e-006 ]
5689 : [ 1.52143e-006 ]
5690 : [ 1.60014e-006 ]
5691 : [ 1.58758e-006 ]
5692 : [ 1.50285e-006 ]
5693 : [ 1.49187e-006 ]
5694 : [ 1.40256e-006 ]
5695 : [ 1.58245e-006 ]
5696 : [ 1.55138e-006 ]
5697 : [ 1.4225e-006  ]
5698 : [ 1.35943e-006 ]
5699 : [ 1.55564e-006 ]
5700 : [ 1.59351e-006 ]
5701 : [ 1.37017e-006 ]
5702 : [ 1.47301e-006 ]
5703 : [ 1.48211e-006 ]
5704 : [ 1.59559e-006 ]
5705 : [ 1.40698e-006 ]
5706 : [ 1.48475e-006 ]
5707 : [ 1.45049e-006 ]
5708 : [ 1.48411e-006 ]
5709 : [ 1.56558e-006 ]
5710 : [ 1.4522e-006  ]
5711 : [ 1.45904e-006 ]
5712 : [ 1.56213e-006 ]
5713 : [ 1.39792e-006 ]
5714 : [ 1.52601e-006 ]
5715 : [ 1.60673e-006 ]
5716 : [ 1.40003e-006 ]
5717 : [ 1.38429e-006 ]
5718 : [ 1.57405e-006 ]
5719 : [ 1.40465e-006 ]
5720 : [ 1.48323e-006 ]
5721 : [ 1.46452e-006 ]
5722 : [ 1.38174e-006 ]
5723 : [ 1.46416e-006 ]
5724 : [ 1.48392e-006 ]
5725 : [ 1.55444e-006 ]
5726 : [ 1.42834e-006 ]
5727 : [ 1.44064e-006 ]
5728 : [ 1.56855e-006 ]
5729 : [ 1.55784e-006 ]
5730 : [ 1.54326e-006 ]
5731 : [ 1.63174e-006 ]
5732 : [ 1.41543e-006 ]
5733 : [ 1.45747e-006 ]
5734 : [ 1.44357e-006 ]
5735 : [ 1.62453e-006 ]
5736 : [ 1.43847e-006 ]
5737 : [ 1.53569e-006 ]
5738 : [ 1.57684e-006 ]
5739 : [ 1.5645e-006  ]
5740 : [ 1.34466e-006 ]
5741 : [ 1.4326e-006  ]
5742 : [ 1.51687e-006 ]
5743 : [ 1.46782e-006 ]
5744 : [ 1.38936e-006 ]
5745 : [ 1.37129e-006 ]
5746 : [ 1.47927e-006 ]
5747 : [ 1.51377e-006 ]
5748 : [ 1.39486e-006 ]
5749 : [ 1.39216e-006 ]
5750 : [ 1.49186e-006 ]
5751 : [ 1.44527e-006 ]
5752 : [ 1.5115e-006  ]
5753 : [ 1.40979e-006 ]
5754 : [ 1.39411e-006 ]
5755 : [ 1.45634e-006 ]
5756 : [ 1.42292e-006 ]
5757 : [ 1.42465e-006 ]
5758 : [ 1.36321e-006 ]
5759 : [ 1.55981e-006 ]
5760 : [ 1.52426e-006 ]
5761 : [ 1.50428e-006 ]
5762 : [ 1.54595e-006 ]
5763 : [ 1.45581e-006 ]
5764 : [ 1.4308e-006  ]
5765 : [ 1.58415e-006 ]
5766 : [ 1.50186e-006 ]
5767 : [ 1.62057e-006 ]
5768 : [ 1.56558e-006 ]
5769 : [ 1.39728e-006 ]
5770 : [ 1.44594e-006 ]
5771 : [ 1.43425e-006 ]
5772 : [ 1.52001e-006 ]
5773 : [ 1.44186e-006 ]
5774 : [ 1.45045e-006 ]
5775 : [ 1.34448e-006 ]
5776 : [ 1.44308e-006 ]
5777 : [ 1.40883e-006 ]
5778 : [ 1.37384e-006 ]
5779 : [ 1.43492e-006 ]
5780 : [ 1.40543e-006 ]
5781 : [ 1.5855e-006  ]
5782 : [ 1.39857e-006 ]
5783 : [ 1.50694e-006 ]
5784 : [ 1.38515e-006 ]
5785 : [ 1.37507e-006 ]
5786 : [ 1.55444e-006 ]
5787 : [ 1.57321e-006 ]
5788 : [ 1.4065e-006  ]
5789 : [ 1.56595e-006 ]
5790 : [ 1.56212e-006 ]
5791 : [ 1.51312e-006 ]
5792 : [ 1.44819e-006 ]
5793 : [ 1.4552e-006  ]
5794 : [ 1.44768e-006 ]
5795 : [ 1.56637e-006 ]
5796 : [ 1.51647e-006 ]
5797 : [ 1.53192e-006 ]
5798 : [ 1.5656e-006  ]
5799 : [ 1.57713e-006 ]
5800 : [ 1.54913e-006 ]
5801 : [ 1.56479e-006 ]
5802 : [ 1.45485e-006 ]
5803 : [ 1.58404e-006 ]
5804 : [ 1.41464e-006 ]
5805 : [ 1.48749e-006 ]
5806 : [ 1.57496e-006 ]
5807 : [ 1.51088e-006 ]
5808 : [ 1.42183e-006 ]
5809 : [ 1.63171e-006 ]
5810 : [ 1.47419e-006 ]
5811 : [ 1.49702e-006 ]
5812 : [ 1.38013e-006 ]
5813 : [ 1.48028e-006 ]
5814 : [ 1.54548e-006 ]
5815 : [ 1.56269e-006 ]
5816 : [ 1.58463e-006 ]
5817 : [ 1.48029e-006 ]
5818 : [ 1.53101e-006 ]
5819 : [ 1.44529e-006 ]
5820 : [ 1.59971e-006 ]
5821 : [ 1.41573e-006 ]
5822 : [ 1.46441e-006 ]
5823 : [ 1.44158e-006 ]
5824 : [ 1.3798e-006  ]
5825 : [ 1.42479e-006 ]
5826 : [ 1.40839e-006 ]
5827 : [ 1.34907e-006 ]
5828 : [ 1.52044e-006 ]
5829 : [ 1.58633e-006 ]
5830 : [ 1.55042e-006 ]
5831 : [ 1.58337e-006 ]
5832 : [ 1.56001e-006 ]
5833 : [ 1.52322e-006 ]
5834 : [ 1.40509e-006 ]
5835 : [ 1.50958e-006 ]
5836 : [ 1.38389e-006 ]
5837 : [ 1.57526e-006 ]
5838 : [ 1.54744e-006 ]
5839 : [ 1.44864e-006 ]
5840 : [ 1.50724e-006 ]
5841 : [ 1.40825e-006 ]
5842 : [ 1.38555e-006 ]
5843 : [ 1.50011e-006 ]
5844 : [ 1.55423e-006 ]
5845 : [ 1.38851e-006 ]
5846 : [ 1.54348e-006 ]
5847 : [ 1.51024e-006 ]
5848 : [ 1.45565e-006 ]
5849 : [ 1.55726e-006 ]
5850 : [ 1.55028e-006 ]
5851 : [ 1.43706e-006 ]
5852 : [ 1.58119e-006 ]
5853 : [ 1.60621e-006 ]
5854 : [ 1.5158e-006  ]
5855 : [ 1.4963e-006  ]
5856 : [ 1.347e-006   ]
5857 : [ 1.41289e-006 ]
5858 : [ 1.40723e-006 ]
5859 : [ 1.36733e-006 ]
5860 : [ 1.52704e-006 ]
5861 : [ 1.53033e-006 ]
5862 : [ 1.47885e-006 ]
5863 : [ 1.35588e-006 ]
5864 : [ 1.57145e-006 ]
5865 : [ 1.388e-006   ]
5866 : [ 1.45643e-006 ]
5867 : [ 1.51275e-006 ]
5868 : [ 1.49444e-006 ]
5869 : [ 1.5878e-006  ]
5870 : [ 1.45247e-006 ]
5871 : [ 1.46225e-006 ]
5872 : [ 1.52555e-006 ]
5873 : [ 1.42093e-006 ]
5874 : [ 1.54224e-006 ]
5875 : [ 1.46663e-006 ]
5876 : [ 1.60503e-006 ]
5877 : [ 1.51549e-006 ]
5878 : [ 1.58743e-006 ]
5879 : [ 1.49372e-006 ]
5880 : [ 1.45422e-006 ]
5881 : [ 1.52985e-006 ]
5882 : [ 1.4836e-006  ]
5883 : [ 1.42424e-006 ]
5884 : [ 1.62818e-006 ]
5885 : [ 1.55489e-006 ]
5886 : [ 1.42125e-006 ]
5887 : [ 1.56807e-006 ]
5888 : [ 1.44563e-006 ]
5889 : [ 1.4289e-006  ]
5890 : [ 1.44965e-006 ]
5891 : [ 1.5296e-006  ]
5892 : [ 1.4476e-006  ]
5893 : [ 1.63261e-006 ]
5894 : [ 1.40016e-006 ]
5895 : [ 1.62777e-006 ]
5896 : [ 1.45391e-006 ]
5897 : [ 1.43579e-006 ]
5898 : [ 1.40246e-006 ]
5899 : [ 1.34787e-006 ]
5900 : [ 1.53135e-006 ]
5901 : [ 1.52989e-006 ]
5902 : [ 1.46969e-006 ]
5903 : [ 1.42965e-006 ]
5904 : [ 1.54134e-006 ]
5905 : [ 1.60142e-006 ]
5906 : [ 1.37458e-006 ]
5907 : [ 1.40428e-006 ]
5908 : [ 1.63555e-006 ]
5909 : [ 1.408e-006   ]
5910 : [ 1.56807e-006 ]
5911 : [ 1.44043e-006 ]
5912 : [ 1.57125e-006 ]
5913 : [ 1.4908e-006  ]
5914 : [ 1.58019e-006 ]
5915 : [ 1.59164e-006 ]
5916 : [ 1.47305e-006 ]
5917 : [ 1.48416e-006 ]
5918 : [ 1.51317e-006 ]
5919 : [ 1.56656e-006 ]
5920 : [ 1.47327e-006 ]
5921 : [ 1.58077e-006 ]
5922 : [ 1.59319e-006 ]
5923 : [ 1.48497e-006 ]
5924 : [ 1.40721e-006 ]
5925 : [ 1.38434e-006 ]
5926 : [ 1.51696e-006 ]
5927 : [ 1.60278e-006 ]
5928 : [ 1.47366e-006 ]
5929 : [ 1.55523e-006 ]
5930 : [ 1.50811e-006 ]
5931 : [ 1.56706e-006 ]
5932 : [ 1.51457e-006 ]
5933 : [ 1.50166e-006 ]
5934 : [ 1.45462e-006 ]
5935 : [ 1.60554e-006 ]
5936 : [ 1.51324e-006 ]
5937 : [ 1.44107e-006 ]
5938 : [ 1.61317e-006 ]
5939 : [ 1.35345e-006 ]
5940 : [ 1.52595e-006 ]
5941 : [ 1.37305e-006 ]
5942 : [ 1.57851e-006 ]
5943 : [ 1.40729e-006 ]
5944 : [ 1.42885e-006 ]
5945 : [ 1.41492e-006 ]
5946 : [ 1.42225e-006 ]
5947 : [ 1.51373e-006 ]
5948 : [ 1.40331e-006 ]
5949 : [ 1.54182e-006 ]
5950 : [ 1.5257e-006  ]
5951 : [ 1.36852e-006 ]
5952 : [ 1.55119e-006 ]
5953 : [ 1.55117e-006 ]
5954 : [ 1.559e-006   ]
5955 : [ 1.4514e-006  ]
5956 : [ 1.58188e-006 ]
5957 : [ 1.55598e-006 ]
5958 : [ 1.39918e-006 ]
5959 : [ 1.56592e-006 ]
5960 : [ 1.38744e-006 ]
5961 : [ 1.45864e-006 ]
5962 : [ 1.38896e-006 ]
5963 : [ 1.57936e-006 ]
5964 : [ 1.38452e-006 ]
5965 : [ 1.39207e-006 ]
5966 : [ 1.43406e-006 ]
5967 : [ 1.60378e-006 ]
5968 : [ 1.50794e-006 ]
5969 : [ 1.62133e-006 ]
5970 : [ 1.41114e-006 ]
5971 : [ 1.35923e-006 ]
5972 : [ 1.51666e-006 ]
5973 : [ 1.47665e-006 ]
5974 : [ 1.46723e-006 ]
5975 : [ 1.46467e-006 ]
5976 : [ 1.58226e-006 ]
5977 : [ 1.41674e-006 ]
5978 : [ 1.56492e-006 ]
5979 : [ 1.3998e-006  ]
5980 : [ 1.42442e-006 ]
5981 : [ 1.40063e-006 ]
5982 : [ 1.61637e-006 ]
5983 : [ 1.45947e-006 ]
5984 : [ 1.35324e-006 ]
5985 : [ 1.59856e-006 ]
5986 : [ 1.42291e-006 ]
5987 : [ 1.52542e-006 ]
5988 : [ 1.60563e-006 ]
5989 : [ 1.35417e-006 ]
5990 : [ 1.44692e-006 ]
5991 : [ 1.34391e-006 ]
5992 : [ 1.3886e-006  ]
5993 : [ 1.41618e-006 ]
5994 : [ 1.59451e-006 ]
5995 : [ 1.49661e-006 ]
5996 : [ 1.47661e-006 ]
5997 : [ 1.55022e-006 ]
5998 : [ 1.59684e-006 ]
5999 : [ 1.63285e-006 ]
6000 : [ 1.51383e-006 ]
6001 : [ 1.44502e-006 ]
6002 : [ 1.55388e-006 ]
6003 : [ 1.56922e-006 ]
6004 : [ 1.45215e-006 ]
6005 : [ 1.39048e-006 ]
6006 : [ 1.46907e-006 ]
6007 : [ 1.58324e-006 ]
6008 : [ 1.57045e-006 ]
6009 : [ 1.57448e-006 ]
6010 : [ 1.42868e-006 ]
6011 : [ 1.57412e-006 ]
6012 : [ 1.41226e-006 ]
6013 : [ 1.53926e-006 ]
6014 : [ 1.63363e-006 ]
6015 : [ 1.53142e-006 ]
6016 : [ 1.53574e-006 ]
6017 : [ 1.48832e-006 ]
6018 : [ 1.49122e-006 ]
6019 : [ 1.36372e-006 ]
6020 : [ 1.39895e-006 ]
6021 : [ 1.46571e-006 ]
6022 : [ 1.59063e-006 ]
6023 : [ 1.5573e-006  ]
6024 : [ 1.45629e-006 ]
6025 : [ 1.5337e-006  ]
6026 : [ 1.54459e-006 ]
6027 : [ 1.56713e-006 ]
6028 : [ 1.54339e-006 ]
6029 : [ 1.59092e-006 ]
6030 : [ 1.55069e-006 ]
6031 : [ 1.44237e-006 ]
6032 : [ 1.35135e-006 ]
6033 : [ 1.44972e-006 ]
6034 : [ 1.39672e-006 ]
6035 : [ 1.54567e-006 ]
6036 : [ 1.45606e-006 ]
6037 : [ 1.52563e-006 ]
6038 : [ 1.51655e-006 ]
6039 : [ 1.54969e-006 ]
6040 : [ 1.54058e-006 ]
6041 : [ 1.57272e-006 ]
6042 : [ 1.53344e-006 ]
6043 : [ 1.51526e-006 ]
6044 : [ 1.53762e-006 ]
6045 : [ 1.52138e-006 ]
6046 : [ 1.41653e-006 ]
6047 : [ 1.5314e-006  ]
6048 : [ 1.52092e-006 ]
6049 : [ 1.42556e-006 ]
6050 : [ 1.58826e-006 ]
6051 : [ 1.51621e-006 ]
6052 : [ 1.37881e-006 ]
6053 : [ 1.61687e-006 ]
6054 : [ 1.44669e-006 ]
6055 : [ 1.44968e-006 ]
6056 : [ 1.51298e-006 ]
6057 : [ 1.46658e-006 ]
6058 : [ 1.5516e-006  ]
6059 : [ 1.54352e-006 ]
6060 : [ 1.60179e-006 ]
6061 : [ 1.43797e-006 ]
6062 : [ 1.58485e-006 ]
6063 : [ 1.52593e-006 ]
6064 : [ 1.42138e-006 ]
6065 : [ 1.51308e-006 ]
6066 : [ 1.54205e-006 ]
6067 : [ 1.55859e-006 ]
6068 : [ 1.60985e-006 ]
6069 : [ 1.4447e-006  ]
6070 : [ 1.38562e-006 ]
6071 : [ 1.53261e-006 ]
6072 : [ 1.39076e-006 ]
6073 : [ 1.52458e-006 ]
6074 : [ 1.55797e-006 ]
6075 : [ 1.56272e-006 ]
6076 : [ 1.58019e-006 ]
6077 : [ 1.52225e-006 ]
6078 : [ 1.43043e-006 ]
6079 : [ 1.48653e-006 ]
6080 : [ 1.52708e-006 ]
6081 : [ 1.54731e-006 ]
6082 : [ 1.48234e-006 ]
6083 : [ 1.48105e-006 ]
6084 : [ 1.51046e-006 ]
6085 : [ 1.54889e-006 ]
6086 : [ 1.53825e-006 ]
6087 : [ 1.36538e-006 ]
6088 : [ 1.56942e-006 ]
6089 : [ 1.53876e-006 ]
6090 : [ 1.5436e-006  ]
6091 : [ 1.54816e-006 ]
6092 : [ 1.50848e-006 ]
6093 : [ 1.56231e-006 ]
6094 : [ 1.5163e-006  ]
6095 : [ 1.49019e-006 ]
6096 : [ 1.5485e-006  ]
6097 : [ 1.55472e-006 ]
6098 : [ 1.4067e-006  ]
6099 : [ 1.59752e-006 ]
6100 : [ 1.40517e-006 ]
6101 : [ 1.59354e-006 ]
6102 : [ 1.42821e-006 ]
6103 : [ 1.42845e-006 ]
6104 : [ 1.50955e-006 ]
6105 : [ 1.44648e-006 ]
6106 : [ 1.56822e-006 ]
6107 : [ 1.39821e-006 ]
6108 : [ 1.41567e-006 ]
6109 : [ 1.50712e-006 ]
6110 : [ 1.59288e-006 ]
6111 : [ 1.40578e-006 ]
6112 : [ 1.56879e-006 ]
6113 : [ 1.46234e-006 ]
6114 : [ 1.5541e-006  ]
6115 : [ 1.44937e-006 ]
6116 : [ 1.40078e-006 ]
6117 : [ 1.53967e-006 ]
6118 : [ 1.55178e-006 ]
6119 : [ 1.42011e-006 ]
6120 : [ 1.58844e-006 ]
6121 : [ 1.40972e-006 ]
6122 : [ 1.42344e-006 ]
6123 : [ 1.39567e-006 ]
6124 : [ 1.34771e-006 ]
6125 : [ 1.53935e-006 ]
6126 : [ 1.61852e-006 ]
6127 : [ 1.55501e-006 ]
6128 : [ 1.42698e-006 ]
6129 : [ 1.36175e-006 ]
6130 : [ 1.36499e-006 ]
6131 : [ 1.45219e-006 ]
6132 : [ 1.46524e-006 ]
6133 : [ 1.52702e-006 ]
6134 : [ 1.41888e-006 ]
6135 : [ 1.41234e-006 ]
6136 : [ 1.44834e-006 ]
6137 : [ 1.38127e-006 ]
6138 : [ 1.44015e-006 ]
6139 : [ 1.47876e-006 ]
6140 : [ 1.56202e-006 ]
6141 : [ 1.45475e-006 ]
6142 : [ 1.40193e-006 ]
6143 : [ 1.34255e-006 ]
6144 : [ 1.46709e-006 ]
6145 : [ 1.61781e-006 ]
6146 : [ 1.47261e-006 ]
6147 : [ 1.60079e-006 ]
6148 : [ 1.39166e-006 ]
6149 : [ 1.41101e-006 ]
6150 : [ 1.50776e-006 ]
6151 : [ 1.4421e-006  ]
6152 : [ 1.4251e-006  ]
6153 : [ 1.39254e-006 ]
6154 : [ 1.41884e-006 ]
6155 : [ 1.54529e-006 ]
6156 : [ 1.45945e-006 ]
6157 : [ 1.45574e-006 ]
6158 : [ 1.37183e-006 ]
6159 : [ 1.44712e-006 ]
6160 : [ 1.43038e-006 ]
6161 : [ 1.32061e-006 ]
6162 : [ 1.51436e-006 ]
6163 : [ 1.33758e-006 ]
6164 : [ 1.54012e-006 ]
6165 : [ 1.55638e-006 ]
6166 : [ 1.41084e-006 ]
6167 : [ 1.58444e-006 ]
6168 : [ 1.586e-006   ]
6169 : [ 1.4481e-006  ]
6170 : [ 1.53955e-006 ]
6171 : [ 1.41841e-006 ]
6172 : [ 1.4463e-006  ]
6173 : [ 1.53837e-006 ]
6174 : [ 1.51854e-006 ]
6175 : [ 1.49149e-006 ]
6176 : [ 1.43766e-006 ]
6177 : [ 1.49731e-006 ]
6178 : [ 1.45612e-006 ]
6179 : [ 1.6155e-006  ]
6180 : [ 1.52621e-006 ]
6181 : [ 1.54134e-006 ]
6182 : [ 1.52525e-006 ]
6183 : [ 1.52909e-006 ]
6184 : [ 1.51352e-006 ]
6185 : [ 1.44018e-006 ]
6186 : [ 1.53461e-006 ]
6187 : [ 1.40442e-006 ]
6188 : [ 1.60096e-006 ]
6189 : [ 1.54076e-006 ]
6190 : [ 1.40883e-006 ]
6191 : [ 1.39467e-006 ]
6192 : [ 1.64067e-006 ]
6193 : [ 1.55929e-006 ]
6194 : [ 1.38159e-006 ]
6195 : [ 1.44653e-006 ]
6196 : [ 1.43437e-006 ]
6197 : [ 1.55554e-006 ]
6198 : [ 1.47992e-006 ]
6199 : [ 1.38659e-006 ]
6200 : [ 1.50576e-006 ]
6201 : [ 1.58809e-006 ]
6202 : [ 1.36852e-006 ]
6203 : [ 1.45192e-006 ]
6204 : [ 1.44941e-006 ]
6205 : [ 1.46355e-006 ]
6206 : [ 1.48355e-006 ]
6207 : [ 1.49726e-006 ]
6208 : [ 1.47378e-006 ]
6209 : [ 1.43388e-006 ]
6210 : [ 1.38901e-006 ]
6211 : [ 1.56158e-006 ]
6212 : [ 1.58294e-006 ]
6213 : [ 1.417e-006   ]
6214 : [ 1.61259e-006 ]
6215 : [ 1.38223e-006 ]
6216 : [ 1.55479e-006 ]
6217 : [ 1.50754e-006 ]
6218 : [ 1.61839e-006 ]
6219 : [ 1.57534e-006 ]
6220 : [ 1.54331e-006 ]
6221 : [ 1.57296e-006 ]
6222 : [ 1.41047e-006 ]
6223 : [ 1.40026e-006 ]
6224 : [ 1.56047e-006 ]
6225 : [ 1.36539e-006 ]
6226 : [ 1.51872e-006 ]
6227 : [ 1.36682e-006 ]
6228 : [ 1.38823e-006 ]
6229 : [ 1.37475e-006 ]
6230 : [ 1.54062e-006 ]
6231 : [ 1.5647e-006  ]
6232 : [ 1.45729e-006 ]
6233 : [ 1.46043e-006 ]
6234 : [ 1.50572e-006 ]
6235 : [ 1.53856e-006 ]
6236 : [ 1.46557e-006 ]
6237 : [ 1.47554e-006 ]
6238 : [ 1.60392e-006 ]
6239 : [ 1.39431e-006 ]
6240 : [ 1.56921e-006 ]
6241 : [ 1.48943e-006 ]
6242 : [ 1.35951e-006 ]
6243 : [ 1.53056e-006 ]
6244 : [ 1.4986e-006  ]
6245 : [ 1.60008e-006 ]
6246 : [ 1.41458e-006 ]
6247 : [ 1.56658e-006 ]
6248 : [ 1.38149e-006 ]
6249 : [ 1.40673e-006 ]
6250 : [ 1.39604e-006 ]
6251 : [ 1.5241e-006  ]
6252 : [ 1.42409e-006 ]
6253 : [ 1.36263e-006 ]
6254 : [ 1.52796e-006 ]
6255 : [ 1.53415e-006 ]
6256 : [ 1.52865e-006 ]
6257 : [ 1.51111e-006 ]
6258 : [ 1.36924e-006 ]
6259 : [ 1.50477e-006 ]
6260 : [ 1.57306e-006 ]
6261 : [ 1.52047e-006 ]
6262 : [ 1.57273e-006 ]
6263 : [ 1.46792e-006 ]
6264 : [ 1.5451e-006  ]
6265 : [ 1.43444e-006 ]
6266 : [ 1.60601e-006 ]
6267 : [ 1.57623e-006 ]
6268 : [ 1.54414e-006 ]
6269 : [ 1.5597e-006  ]
6270 : [ 1.55817e-006 ]
6271 : [ 1.45294e-006 ]
6272 : [ 1.4559e-006  ]
6273 : [ 1.48487e-006 ]
6274 : [ 1.42703e-006 ]
6275 : [ 1.47542e-006 ]
6276 : [ 1.39115e-006 ]
6277 : [ 1.56789e-006 ]
6278 : [ 1.3762e-006  ]
6279 : [ 1.38819e-006 ]
6280 : [ 1.48532e-006 ]
6281 : [ 1.46427e-006 ]
6282 : [ 1.52905e-006 ]
6283 : [ 1.40476e-006 ]
6284 : [ 1.60642e-006 ]
6285 : [ 1.38953e-006 ]
6286 : [ 1.43396e-006 ]
6287 : [ 1.36699e-006 ]
6288 : [ 1.59062e-006 ]
6289 : [ 1.56301e-006 ]
6290 : [ 1.51044e-006 ]
6291 : [ 1.42852e-006 ]
6292 : [ 1.50504e-006 ]
6293 : [ 1.49422e-006 ]
6294 : [ 1.45409e-006 ]
6295 : [ 1.60012e-006 ]
6296 : [ 1.44555e-006 ]
6297 : [ 1.34692e-006 ]
6298 : [ 1.56658e-006 ]
6299 : [ 1.48617e-006 ]
6300 : [ 1.39501e-006 ]
6301 : [ 1.40086e-006 ]
6302 : [ 1.54241e-006 ]
6303 : [ 1.61987e-006 ]
6304 : [ 1.49764e-006 ]
6305 : [ 1.45913e-006 ]
6306 : [ 1.52738e-006 ]
6307 : [ 1.538e-006   ]
6308 : [ 1.36414e-006 ]
6309 : [ 1.61154e-006 ]
6310 : [ 1.52867e-006 ]
6311 : [ 1.51224e-006 ]
6312 : [ 1.61152e-006 ]
6313 : [ 1.40081e-006 ]
6314 : [ 1.48413e-006 ]
6315 : [ 1.43356e-006 ]
6316 : [ 1.50973e-006 ]
6317 : [ 1.47044e-006 ]
6318 : [ 1.45721e-006 ]
6319 : [ 1.42328e-006 ]
6320 : [ 1.48093e-006 ]
6321 : [ 1.54981e-006 ]
6322 : [ 1.52651e-006 ]
6323 : [ 1.4988e-006  ]
6324 : [ 1.4025e-006  ]
6325 : [ 1.48208e-006 ]
6326 : [ 1.46173e-006 ]
6327 : [ 1.39579e-006 ]
6328 : [ 1.42071e-006 ]
6329 : [ 1.34114e-006 ]
6330 : [ 1.60304e-006 ]
6331 : [ 1.44098e-006 ]
6332 : [ 1.35242e-006 ]
6333 : [ 1.45121e-006 ]
6334 : [ 1.37325e-006 ]
6335 : [ 1.64711e-006 ]
6336 : [ 1.55035e-006 ]
6337 : [ 1.59887e-006 ]
6338 : [ 1.50107e-006 ]
6339 : [ 1.44543e-006 ]
6340 : [ 1.56352e-006 ]
6341 : [ 1.50021e-006 ]
6342 : [ 1.56353e-006 ]
6343 : [ 1.38403e-006 ]
6344 : [ 1.46065e-006 ]
6345 : [ 1.56688e-006 ]
6346 : [ 1.36645e-006 ]
6347 : [ 1.54503e-006 ]
6348 : [ 1.38787e-006 ]
6349 : [ 1.52623e-006 ]
6350 : [ 1.45679e-006 ]
6351 : [ 1.51717e-006 ]
6352 : [ 1.45276e-006 ]
6353 : [ 1.4897e-006  ]
6354 : [ 1.56022e-006 ]
6355 : [ 1.40814e-006 ]
6356 : [ 1.38662e-006 ]
6357 : [ 1.37145e-006 ]
6358 : [ 1.52602e-006 ]
6359 : [ 1.58665e-006 ]
6360 : [ 1.56572e-006 ]
6361 : [ 1.45654e-006 ]
6362 : [ 1.59858e-006 ]
6363 : [ 1.53101e-006 ]
6364 : [ 1.63934e-006 ]
6365 : [ 1.58507e-006 ]
6366 : [ 1.43664e-006 ]
6367 : [ 1.57737e-006 ]
6368 : [ 1.50744e-006 ]
6369 : [ 1.62349e-006 ]
6370 : [ 1.40678e-006 ]
6371 : [ 1.52404e-006 ]
6372 : [ 1.40593e-006 ]
6373 : [ 1.51115e-006 ]
6374 : [ 1.57632e-006 ]
6375 : [ 1.44554e-006 ]
6376 : [ 1.55728e-006 ]
6377 : [ 1.43469e-006 ]
6378 : [ 1.61447e-006 ]
6379 : [ 1.59864e-006 ]
6380 : [ 1.59949e-006 ]
6381 : [ 1.48675e-006 ]
6382 : [ 1.6042e-006  ]
6383 : [ 1.57605e-006 ]
6384 : [ 1.49442e-006 ]
6385 : [ 1.38617e-006 ]
6386 : [ 1.43628e-006 ]
6387 : [ 1.50098e-006 ]
6388 : [ 1.42629e-006 ]
6389 : [ 1.54018e-006 ]
6390 : [ 1.61936e-006 ]
6391 : [ 1.42439e-006 ]
6392 : [ 1.35702e-006 ]
6393 : [ 1.45884e-006 ]
6394 : [ 1.56635e-006 ]
6395 : [ 1.35204e-006 ]
6396 : [ 1.60635e-006 ]
6397 : [ 1.40976e-006 ]
6398 : [ 1.47547e-006 ]
6399 : [ 1.39913e-006 ]
6400 : [ 1.52712e-006 ]
6401 : [ 1.53784e-006 ]
6402 : [ 1.45544e-006 ]
6403 : [ 1.43449e-006 ]
6404 : [ 1.46343e-006 ]
6405 : [ 1.49774e-006 ]
6406 : [ 1.47361e-006 ]
6407 : [ 1.5156e-006  ]
6408 : [ 1.37465e-006 ]
6409 : [ 1.54498e-006 ]
6410 : [ 1.5537e-006  ]
6411 : [ 1.41652e-006 ]
6412 : [ 1.46283e-006 ]
6413 : [ 1.42655e-006 ]
6414 : [ 1.61834e-006 ]
6415 : [ 1.48714e-006 ]
6416 : [ 1.41663e-006 ]
6417 : [ 1.49976e-006 ]
6418 : [ 1.42785e-006 ]
6419 : [ 1.57599e-006 ]
6420 : [ 1.42053e-006 ]
6421 : [ 1.47188e-006 ]
6422 : [ 1.42918e-006 ]
6423 : [ 1.52802e-006 ]
6424 : [ 1.39649e-006 ]
6425 : [ 1.58753e-006 ]
6426 : [ 1.37795e-006 ]
6427 : [ 1.43148e-006 ]
6428 : [ 1.51318e-006 ]
6429 : [ 1.51134e-006 ]
6430 : [ 1.45719e-006 ]
6431 : [ 1.44007e-006 ]
6432 : [ 1.49604e-006 ]
6433 : [ 1.47826e-006 ]
6434 : [ 1.48699e-006 ]
6435 : [ 1.56502e-006 ]
6436 : [ 1.515e-006   ]
6437 : [ 1.49826e-006 ]
6438 : [ 1.36349e-006 ]
6439 : [ 1.57803e-006 ]
6440 : [ 1.40871e-006 ]
6441 : [ 1.55594e-006 ]
6442 : [ 1.63357e-006 ]
6443 : [ 1.3789e-006  ]
6444 : [ 1.43167e-006 ]
6445 : [ 1.48983e-006 ]
6446 : [ 1.31183e-006 ]
6447 : [ 1.43626e-006 ]
6448 : [ 1.52243e-006 ]
6449 : [ 1.50731e-006 ]
6450 : [ 1.51822e-006 ]
6451 : [ 1.50002e-006 ]
6452 : [ 1.57804e-006 ]
6453 : [ 1.55737e-006 ]
6454 : [ 1.3576e-006  ]
6455 : [ 1.38272e-006 ]
6456 : [ 1.62352e-006 ]
6457 : [ 1.44808e-006 ]
6458 : [ 1.55846e-006 ]
6459 : [ 1.55439e-006 ]
6460 : [ 1.53916e-006 ]
6461 : [ 1.41635e-006 ]
6462 : [ 1.36344e-006 ]
6463 : [ 1.44516e-006 ]
6464 : [ 1.46911e-006 ]
6465 : [ 1.49614e-006 ]
6466 : [ 1.39818e-006 ]
6467 : [ 1.51692e-006 ]
6468 : [ 1.59802e-006 ]
6469 : [ 1.36511e-006 ]
6470 : [ 1.56396e-006 ]
6471 : [ 1.55278e-006 ]
6472 : [ 1.35672e-006 ]
6473 : [ 1.62285e-006 ]
6474 : [ 1.62703e-006 ]
6475 : [ 1.45545e-006 ]
6476 : [ 1.54552e-006 ]
6477 : [ 1.4089e-006  ]
6478 : [ 1.56345e-006 ]
6479 : [ 1.41707e-006 ]
6480 : [ 1.52719e-006 ]
6481 : [ 1.54549e-006 ]
6482 : [ 1.4595e-006  ]
6483 : [ 1.43851e-006 ]
6484 : [ 1.53552e-006 ]
6485 : [ 1.53806e-006 ]
6486 : [ 1.51464e-006 ]
6487 : [ 1.55433e-006 ]
6488 : [ 1.43492e-006 ]
6489 : [ 1.32278e-006 ]
6490 : [ 1.34747e-006 ]
6491 : [ 1.609e-006   ]
6492 : [ 1.61119e-006 ]
6493 : [ 1.45481e-006 ]
6494 : [ 1.35383e-006 ]
6495 : [ 1.54072e-006 ]
6496 : [ 1.52302e-006 ]
6497 : [ 1.60034e-006 ]
6498 : [ 1.39329e-006 ]
6499 : [ 1.39739e-006 ]
6500 : [ 1.46904e-006 ]
6501 : [ 1.36433e-006 ]
6502 : [ 1.39137e-006 ]
6503 : [ 1.43845e-006 ]
6504 : [ 1.37317e-006 ]
6505 : [ 1.43331e-006 ]
6506 : [ 1.45239e-006 ]
6507 : [ 1.45162e-006 ]
6508 : [ 1.52041e-006 ]
6509 : [ 1.54758e-006 ]
6510 : [ 1.34649e-006 ]
6511 : [ 1.55374e-006 ]
6512 : [ 1.53417e-006 ]
6513 : [ 1.35058e-006 ]
6514 : [ 1.38642e-006 ]
6515 : [ 1.61012e-006 ]
6516 : [ 1.57872e-006 ]
6517 : [ 1.56252e-006 ]
6518 : [ 1.43085e-006 ]
6519 : [ 1.53004e-006 ]
6520 : [ 1.53158e-006 ]
6521 : [ 1.55229e-006 ]
6522 : [ 1.48161e-006 ]
6523 : [ 1.52368e-006 ]
6524 : [ 1.39583e-006 ]
6525 : [ 1.43154e-006 ]
6526 : [ 1.55621e-006 ]
6527 : [ 1.57859e-006 ]
6528 : [ 1.4426e-006  ]
6529 : [ 1.40674e-006 ]
6530 : [ 1.53474e-006 ]
6531 : [ 1.60397e-006 ]
6532 : [ 1.41872e-006 ]
6533 : [ 1.5232e-006  ]
6534 : [ 1.60354e-006 ]
6535 : [ 1.58318e-006 ]
6536 : [ 1.58317e-006 ]
6537 : [ 1.56746e-006 ]
6538 : [ 1.52833e-006 ]
6539 : [ 1.37216e-006 ]
6540 : [ 1.51636e-006 ]
6541 : [ 1.6161e-006  ]
6542 : [ 1.38279e-006 ]
6543 : [ 1.43749e-006 ]
6544 : [ 1.46204e-006 ]
6545 : [ 1.47149e-006 ]
6546 : [ 1.5418e-006  ]
6547 : [ 1.39791e-006 ]
6548 : [ 1.36355e-006 ]
6549 : [ 1.56966e-006 ]
6550 : [ 1.59705e-006 ]
6551 : [ 1.43362e-006 ]
6552 : [ 1.41363e-006 ]
6553 : [ 1.56705e-006 ]
6554 : [ 1.39797e-006 ]
6555 : [ 1.39046e-006 ]
6556 : [ 1.52703e-006 ]
6557 : [ 1.57525e-006 ]
6558 : [ 1.43778e-006 ]
6559 : [ 1.62049e-006 ]
6560 : [ 1.56213e-006 ]
6561 : [ 1.62414e-006 ]
6562 : [ 1.56822e-006 ]
6563 : [ 1.62272e-006 ]
6564 : [ 1.41515e-006 ]
6565 : [ 1.43687e-006 ]
6566 : [ 1.4867e-006  ]
6567 : [ 1.57926e-006 ]
6568 : [ 1.37295e-006 ]
6569 : [ 1.57092e-006 ]
6570 : [ 1.52617e-006 ]
6571 : [ 1.6137e-006  ]
6572 : [ 1.52249e-006 ]
6573 : [ 1.39252e-006 ]
6574 : [ 1.57729e-006 ]
6575 : [ 1.39146e-006 ]
6576 : [ 1.43469e-006 ]
6577 : [ 1.34227e-006 ]
6578 : [ 1.32293e-006 ]
6579 : [ 1.56331e-006 ]
6580 : [ 1.59681e-006 ]
6581 : [ 1.55627e-006 ]
6582 : [ 1.37995e-006 ]
6583 : [ 1.42719e-006 ]
6584 : [ 1.49627e-006 ]
6585 : [ 1.4089e-006  ]
6586 : [ 1.52879e-006 ]
6587 : [ 1.49958e-006 ]
6588 : [ 1.50976e-006 ]
6589 : [ 1.41074e-006 ]
6590 : [ 1.54521e-006 ]
6591 : [ 1.52797e-006 ]
6592 : [ 1.423e-006   ]
6593 : [ 1.54842e-006 ]
6594 : [ 1.57151e-006 ]
6595 : [ 1.57552e-006 ]
6596 : [ 1.42893e-006 ]
6597 : [ 1.38059e-006 ]
6598 : [ 1.43253e-006 ]
6599 : [ 1.38616e-006 ]
6600 : [ 1.53517e-006 ]
6601 : [ 1.54492e-006 ]
6602 : [ 1.38541e-006 ]
6603 : [ 1.42158e-006 ]
6604 : [ 1.36236e-006 ]
6605 : [ 1.55045e-006 ]
6606 : [ 1.56152e-006 ]
6607 : [ 1.38959e-006 ]
6608 : [ 1.37395e-006 ]
6609 : [ 1.37551e-006 ]
6610 : [ 1.51357e-006 ]
6611 : [ 1.57593e-006 ]
6612 : [ 1.61294e-006 ]
6613 : [ 1.42048e-006 ]
6614 : [ 1.49311e-006 ]
6615 : [ 1.49899e-006 ]
6616 : [ 1.58163e-006 ]
6617 : [ 1.5081e-006  ]
6618 : [ 1.43362e-006 ]
6619 : [ 1.57291e-006 ]
6620 : [ 1.58217e-006 ]
6621 : [ 1.51251e-006 ]
6622 : [ 1.55148e-006 ]
6623 : [ 1.41882e-006 ]
6624 : [ 1.54484e-006 ]
6625 : [ 1.38462e-006 ]
6626 : [ 1.47451e-006 ]
6627 : [ 1.3953e-006  ]
6628 : [ 1.51576e-006 ]
6629 : [ 1.42683e-006 ]
6630 : [ 1.45787e-006 ]
6631 : [ 1.46779e-006 ]
6632 : [ 1.457e-006   ]
6633 : [ 1.55886e-006 ]
6634 : [ 1.43047e-006 ]
6635 : [ 1.38951e-006 ]
6636 : [ 1.35121e-006 ]
6637 : [ 1.58814e-006 ]
6638 : [ 1.61381e-006 ]
6639 : [ 1.42971e-006 ]
6640 : [ 1.47026e-006 ]
6641 : [ 1.47771e-006 ]
6642 : [ 1.43544e-006 ]
6643 : [ 1.54561e-006 ]
6644 : [ 1.55702e-006 ]
6645 : [ 1.55095e-006 ]
6646 : [ 1.46354e-006 ]
6647 : [ 1.59394e-006 ]
6648 : [ 1.60664e-006 ]
6649 : [ 1.50005e-006 ]
6650 : [ 1.47857e-006 ]
6651 : [ 1.42605e-006 ]
6652 : [ 1.3344e-006  ]
6653 : [ 1.52471e-006 ]
6654 : [ 1.45919e-006 ]
6655 : [ 1.41403e-006 ]
6656 : [ 1.45781e-006 ]
6657 : [ 1.58027e-006 ]
6658 : [ 1.41835e-006 ]
6659 : [ 1.42444e-006 ]
6660 : [ 1.59137e-006 ]
6661 : [ 1.3897e-006  ]
6662 : [ 1.53367e-006 ]
6663 : [ 1.49223e-006 ]
6664 : [ 1.41259e-006 ]
6665 : [ 1.46257e-006 ]
6666 : [ 1.50483e-006 ]
6667 : [ 1.51036e-006 ]
6668 : [ 1.41041e-006 ]
6669 : [ 1.5938e-006  ]
6670 : [ 1.61749e-006 ]
6671 : [ 1.5191e-006  ]
6672 : [ 1.46104e-006 ]
6673 : [ 1.46509e-006 ]
6674 : [ 1.34352e-006 ]
6675 : [ 1.48641e-006 ]
6676 : [ 1.42184e-006 ]
6677 : [ 1.48713e-006 ]
6678 : [ 1.44439e-006 ]
6679 : [ 1.42757e-006 ]
6680 : [ 1.4394e-006  ]
6681 : [ 1.38296e-006 ]
6682 : [ 1.47133e-006 ]
6683 : [ 1.55425e-006 ]
6684 : [ 1.42901e-006 ]
6685 : [ 1.50344e-006 ]
6686 : [ 1.44005e-006 ]
6687 : [ 1.61938e-006 ]
6688 : [ 1.42382e-006 ]
6689 : [ 1.58856e-006 ]
6690 : [ 1.61497e-006 ]
6691 : [ 1.41434e-006 ]
6692 : [ 1.49336e-006 ]
6693 : [ 1.59189e-006 ]
6694 : [ 1.40336e-006 ]
6695 : [ 1.53849e-006 ]
6696 : [ 1.57634e-006 ]
6697 : [ 1.3908e-006  ]
6698 : [ 1.38844e-006 ]
6699 : [ 1.45804e-006 ]
6700 : [ 1.54032e-006 ]
6701 : [ 1.4042e-006  ]
6702 : [ 1.35594e-006 ]
6703 : [ 1.38601e-006 ]
6704 : [ 1.40789e-006 ]
6705 : [ 1.52614e-006 ]
6706 : [ 1.3731e-006  ]
6707 : [ 1.41074e-006 ]
6708 : [ 1.45365e-006 ]
6709 : [ 1.38773e-006 ]
6710 : [ 1.56143e-006 ]
6711 : [ 1.61516e-006 ]
6712 : [ 1.48531e-006 ]
6713 : [ 1.51453e-006 ]
6714 : [ 1.35489e-006 ]
6715 : [ 1.40296e-006 ]
6716 : [ 1.60093e-006 ]
6717 : [ 1.40228e-006 ]
6718 : [ 1.35431e-006 ]
6719 : [ 1.46696e-006 ]
6720 : [ 1.38307e-006 ]
6721 : [ 1.55801e-006 ]
6722 : [ 1.49829e-006 ]
6723 : [ 1.41606e-006 ]
6724 : [ 1.36546e-006 ]
6725 : [ 1.46272e-006 ]
6726 : [ 1.62665e-006 ]
6727 : [ 1.4879e-006  ]
6728 : [ 1.46825e-006 ]
6729 : [ 1.53961e-006 ]
6730 : [ 1.55453e-006 ]
6731 : [ 1.47103e-006 ]
6732 : [ 1.35936e-006 ]
6733 : [ 1.61153e-006 ]
6734 : [ 1.3771e-006  ]
6735 : [ 1.41249e-006 ]
6736 : [ 1.58175e-006 ]
6737 : [ 1.55867e-006 ]
6738 : [ 1.40456e-006 ]
6739 : [ 1.49895e-006 ]
6740 : [ 1.44933e-006 ]
6741 : [ 1.57796e-006 ]
6742 : [ 1.62365e-006 ]
6743 : [ 1.57314e-006 ]
6744 : [ 1.55949e-006 ]
6745 : [ 1.52486e-006 ]
6746 : [ 1.59937e-006 ]
6747 : [ 1.5315e-006  ]
6748 : [ 1.52912e-006 ]
6749 : [ 1.43751e-006 ]
6750 : [ 1.40669e-006 ]
6751 : [ 1.4722e-006  ]
6752 : [ 1.56145e-006 ]
6753 : [ 1.47723e-006 ]
6754 : [ 1.44848e-006 ]
6755 : [ 1.57425e-006 ]
6756 : [ 1.42162e-006 ]
6757 : [ 1.45614e-006 ]
6758 : [ 1.50584e-006 ]
6759 : [ 1.49333e-006 ]
6760 : [ 1.40892e-006 ]
6761 : [ 1.5538e-006  ]
6762 : [ 1.42798e-006 ]
6763 : [ 1.42634e-006 ]
6764 : [ 1.48643e-006 ]
6765 : [ 1.37786e-006 ]
6766 : [ 1.53527e-006 ]
6767 : [ 1.41933e-006 ]
6768 : [ 1.47547e-006 ]
6769 : [ 1.40517e-006 ]
6770 : [ 1.39438e-006 ]
6771 : [ 1.57639e-006 ]
6772 : [ 1.55524e-006 ]
6773 : [ 1.5641e-006  ]
6774 : [ 1.47988e-006 ]
6775 : [ 1.38957e-006 ]
6776 : [ 1.53678e-006 ]
6777 : [ 1.4524e-006  ]
6778 : [ 1.47755e-006 ]
6779 : [ 1.47293e-006 ]
6780 : [ 1.43789e-006 ]
6781 : [ 1.60674e-006 ]
6782 : [ 1.59826e-006 ]
6783 : [ 1.53648e-006 ]
6784 : [ 1.50206e-006 ]
6785 : [ 1.43492e-006 ]
6786 : [ 1.43556e-006 ]
6787 : [ 1.3657e-006  ]
6788 : [ 1.55614e-006 ]
6789 : [ 1.38451e-006 ]
6790 : [ 1.48522e-006 ]
6791 : [ 1.39836e-006 ]
6792 : [ 1.36857e-006 ]
6793 : [ 1.58741e-006 ]
6794 : [ 1.38923e-006 ]
6795 : [ 1.57053e-006 ]
6796 : [ 1.56498e-006 ]
6797 : [ 1.40324e-006 ]
6798 : [ 1.40965e-006 ]
6799 : [ 1.46338e-006 ]
6800 : [ 1.52774e-006 ]
6801 : [ 1.60732e-006 ]
6802 : [ 1.3881e-006  ]
6803 : [ 1.61705e-006 ]
6804 : [ 1.49926e-006 ]
6805 : [ 1.54429e-006 ]
6806 : [ 1.52844e-006 ]
6807 : [ 1.60526e-006 ]
6808 : [ 1.45866e-006 ]
6809 : [ 1.59847e-006 ]
6810 : [ 1.54672e-006 ]
6811 : [ 1.53525e-006 ]
6812 : [ 1.55509e-006 ]
6813 : [ 1.50091e-006 ]
6814 : [ 1.60591e-006 ]
6815 : [ 1.46305e-006 ]
6816 : [ 1.57577e-006 ]
6817 : [ 1.47232e-006 ]
6818 : [ 1.51752e-006 ]
6819 : [ 1.39535e-006 ]
6820 : [ 1.52965e-006 ]
6821 : [ 1.45231e-006 ]
6822 : [ 1.58236e-006 ]
6823 : [ 1.47238e-006 ]
6824 : [ 1.62306e-006 ]
6825 : [ 1.47156e-006 ]
6826 : [ 1.58015e-006 ]
6827 : [ 1.58992e-006 ]
6828 : [ 1.40463e-006 ]
6829 : [ 1.53368e-006 ]
6830 : [ 1.55818e-006 ]
6831 : [ 1.51981e-006 ]
6832 : [ 1.49953e-006 ]
6833 : [ 1.57652e-006 ]
6834 : [ 1.42921e-006 ]
6835 : [ 1.43239e-006 ]
6836 : [ 1.49094e-006 ]
6837 : [ 1.45533e-006 ]
6838 : [ 1.59828e-006 ]
6839 : [ 1.36742e-006 ]
6840 : [ 1.5956e-006  ]
6841 : [ 1.4899e-006  ]
6842 : [ 1.41022e-006 ]
6843 : [ 1.41343e-006 ]
6844 : [ 1.43762e-006 ]
6845 : [ 1.57997e-006 ]
6846 : [ 1.48e-006    ]
6847 : [ 1.53734e-006 ]
6848 : [ 1.43774e-006 ]
6849 : [ 1.42519e-006 ]
6850 : [ 1.57416e-006 ]
6851 : [ 1.41251e-006 ]
6852 : [ 1.48343e-006 ]
6853 : [ 1.41925e-006 ]
6854 : [ 1.55399e-006 ]
6855 : [ 1.51566e-006 ]
6856 : [ 1.51413e-006 ]
6857 : [ 1.44937e-006 ]
6858 : [ 1.43562e-006 ]
6859 : [ 1.43682e-006 ]
6860 : [ 1.56906e-006 ]
6861 : [ 1.58711e-006 ]
6862 : [ 1.49377e-006 ]
6863 : [ 1.41505e-006 ]
6864 : [ 1.55859e-006 ]
6865 : [ 1.51377e-006 ]
6866 : [ 1.43504e-006 ]
6867 : [ 1.46086e-006 ]
6868 : [ 1.42555e-006 ]
6869 : [ 1.60784e-006 ]
6870 : [ 1.38738e-006 ]
6871 : [ 1.4107e-006  ]
6872 : [ 1.34777e-006 ]
6873 : [ 1.50771e-006 ]
6874 : [ 1.58831e-006 ]
6875 : [ 1.57774e-006 ]
6876 : [ 1.56353e-006 ]
6877 : [ 1.59366e-006 ]
6878 : [ 1.3603e-006  ]
6879 : [ 1.54843e-006 ]
6880 : [ 1.37688e-006 ]
6881 : [ 1.45935e-006 ]
6882 : [ 1.61079e-006 ]
6883 : [ 1.54646e-006 ]
6884 : [ 1.44279e-006 ]
6885 : [ 1.50251e-006 ]
6886 : [ 1.38263e-006 ]
6887 : [ 1.52601e-006 ]
6888 : [ 1.46432e-006 ]
6889 : [ 1.49359e-006 ]
6890 : [ 1.57074e-006 ]
6891 : [ 1.61674e-006 ]
6892 : [ 1.52055e-006 ]
6893 : [ 1.4913e-006  ]
6894 : [ 1.49863e-006 ]
6895 : [ 1.53352e-006 ]
6896 : [ 1.36479e-006 ]
6897 : [ 1.59672e-006 ]
6898 : [ 1.40195e-006 ]
6899 : [ 1.48156e-006 ]
6900 : [ 1.43291e-006 ]
6901 : [ 1.49997e-006 ]
6902 : [ 1.50212e-006 ]
6903 : [ 1.47022e-006 ]
6904 : [ 1.54471e-006 ]
6905 : [ 1.58129e-006 ]
6906 : [ 1.43926e-006 ]
6907 : [ 1.46139e-006 ]
6908 : [ 1.40103e-006 ]
6909 : [ 1.56086e-006 ]
6910 : [ 1.60181e-006 ]
6911 : [ 1.5847e-006  ]
6912 : [ 1.56448e-006 ]
6913 : [ 1.41651e-006 ]
6914 : [ 1.52688e-006 ]
6915 : [ 1.35349e-006 ]
6916 : [ 1.4221e-006  ]
6917 : [ 1.47642e-006 ]
6918 : [ 1.40983e-006 ]
6919 : [ 1.5308e-006  ]
6920 : [ 1.45442e-006 ]
6921 : [ 1.5246e-006  ]
6922 : [ 1.51629e-006 ]
6923 : [ 1.57612e-006 ]
6924 : [ 1.59066e-006 ]
6925 : [ 1.58343e-006 ]
6926 : [ 1.53559e-006 ]
6927 : [ 1.61144e-006 ]
6928 : [ 1.5049e-006  ]
6929 : [ 1.56215e-006 ]
6930 : [ 1.57792e-006 ]
6931 : [ 1.46766e-006 ]
6932 : [ 1.42554e-006 ]
6933 : [ 1.45003e-006 ]
6934 : [ 1.47501e-006 ]
6935 : [ 1.47644e-006 ]
6936 : [ 1.42564e-006 ]
6937 : [ 1.54817e-006 ]
6938 : [ 1.41391e-006 ]
6939 : [ 1.44783e-006 ]
6940 : [ 1.36578e-006 ]
6941 : [ 1.47425e-006 ]
6942 : [ 1.37458e-006 ]
6943 : [ 1.51677e-006 ]
6944 : [ 1.61459e-006 ]
6945 : [ 1.45361e-006 ]
6946 : [ 1.4032e-006  ]
6947 : [ 1.56353e-006 ]
6948 : [ 1.46405e-006 ]
6949 : [ 1.60215e-006 ]
6950 : [ 1.42365e-006 ]
6951 : [ 1.59924e-006 ]
6952 : [ 1.49834e-006 ]
6953 : [ 1.36258e-006 ]
6954 : [ 1.45019e-006 ]
6955 : [ 1.44863e-006 ]
6956 : [ 1.45582e-006 ]
6957 : [ 1.42543e-006 ]
6958 : [ 1.55024e-006 ]
6959 : [ 1.43905e-006 ]
6960 : [ 1.58785e-006 ]
6961 : [ 1.62034e-006 ]
6962 : [ 1.53868e-006 ]
6963 : [ 1.39348e-006 ]
6964 : [ 1.44254e-006 ]
6965 : [ 1.36001e-006 ]
6966 : [ 1.36452e-006 ]
6967 : [ 1.38706e-006 ]
6968 : [ 1.53105e-006 ]
6969 : [ 1.57017e-006 ]
6970 : [ 1.39536e-006 ]
6971 : [ 1.54085e-006 ]
6972 : [ 1.54694e-006 ]
6973 : [ 1.51991e-006 ]
6974 : [ 1.50691e-006 ]
6975 : [ 1.54214e-006 ]
6976 : [ 1.54512e-006 ]
6977 : [ 1.55866e-006 ]
6978 : [ 1.38043e-006 ]
6979 : [ 1.58917e-006 ]
6980 : [ 1.53886e-006 ]
6981 : [ 1.55611e-006 ]
6982 : [ 1.42707e-006 ]
6983 : [ 1.50997e-006 ]
6984 : [ 1.38986e-006 ]
6985 : [ 1.35637e-006 ]
6986 : [ 1.56208e-006 ]
6987 : [ 1.51244e-006 ]
6988 : [ 1.5749e-006  ]
6989 : [ 1.45718e-006 ]
6990 : [ 1.55146e-006 ]
6991 : [ 1.37088e-006 ]
6992 : [ 1.36792e-006 ]
6993 : [ 1.49353e-006 ]
6994 : [ 1.51978e-006 ]
6995 : [ 1.60875e-006 ]
6996 : [ 1.47458e-006 ]
6997 : [ 1.34438e-006 ]
6998 : [ 1.39391e-006 ]
6999 : [ 1.55921e-006 ]
7000 : [ 1.52818e-006 ]
7001 : [ 1.42458e-006 ]
7002 : [ 1.43551e-006 ]
7003 : [ 1.53456e-006 ]
7004 : [ 1.45398e-006 ]
7005 : [ 1.58252e-006 ]
7006 : [ 1.45059e-006 ]
7007 : [ 1.57287e-006 ]
7008 : [ 1.411e-006   ]
7009 : [ 1.56609e-006 ]
7010 : [ 1.46027e-006 ]
7011 : [ 1.5315e-006  ]
7012 : [ 1.52848e-006 ]
7013 : [ 1.53073e-006 ]
7014 : [ 1.48194e-006 ]
7015 : [ 1.44155e-006 ]
7016 : [ 1.58169e-006 ]
7017 : [ 1.64018e-006 ]
7018 : [ 1.47945e-006 ]
7019 : [ 1.52455e-006 ]
7020 : [ 1.54279e-006 ]
7021 : [ 1.58157e-006 ]
7022 : [ 1.52159e-006 ]
7023 : [ 1.57722e-006 ]
7024 : [ 1.39611e-006 ]
7025 : [ 1.60911e-006 ]
7026 : [ 1.39954e-006 ]
7027 : [ 1.40898e-006 ]
7028 : [ 1.61069e-006 ]
7029 : [ 1.38034e-006 ]
7030 : [ 1.41399e-006 ]
7031 : [ 1.37284e-006 ]
7032 : [ 1.37085e-006 ]
7033 : [ 1.49435e-006 ]
7034 : [ 1.51268e-006 ]
7035 : [ 1.4585e-006  ]
7036 : [ 1.56131e-006 ]
7037 : [ 1.44048e-006 ]
7038 : [ 1.56531e-006 ]
7039 : [ 1.56537e-006 ]
7040 : [ 1.56244e-006 ]
7041 : [ 1.57769e-006 ]
7042 : [ 1.45216e-006 ]
7043 : [ 1.43774e-006 ]
7044 : [ 1.47111e-006 ]
7045 : [ 1.53707e-006 ]
7046 : [ 1.53926e-006 ]
7047 : [ 1.44336e-006 ]
7048 : [ 1.53108e-006 ]
7049 : [ 1.53619e-006 ]
7050 : [ 1.57876e-006 ]
7051 : [ 1.47941e-006 ]
7052 : [ 1.37469e-006 ]
7053 : [ 1.60143e-006 ]
7054 : [ 1.59107e-006 ]
7055 : [ 1.38112e-006 ]
7056 : [ 1.44785e-006 ]
7057 : [ 1.5843e-006  ]
7058 : [ 1.58885e-006 ]
7059 : [ 1.46237e-006 ]
7060 : [ 1.45422e-006 ]
7061 : [ 1.48765e-006 ]
7062 : [ 1.53858e-006 ]
7063 : [ 1.42123e-006 ]
7064 : [ 1.40263e-006 ]
7065 : [ 1.55397e-006 ]
7066 : [ 1.44159e-006 ]
7067 : [ 1.48345e-006 ]
7068 : [ 1.52261e-006 ]
7069 : [ 1.37656e-006 ]
7070 : [ 1.61918e-006 ]
7071 : [ 1.56325e-006 ]
7072 : [ 1.52774e-006 ]
7073 : [ 1.52775e-006 ]
7074 : [ 1.3985e-006  ]
7075 : [ 1.60309e-006 ]
7076 : [ 1.40026e-006 ]
7077 : [ 1.48999e-006 ]
7078 : [ 1.53691e-006 ]
7079 : [ 1.46292e-006 ]
7080 : [ 1.5103e-006  ]
7081 : [ 1.48126e-006 ]
7082 : [ 1.63738e-006 ]
7083 : [ 1.40198e-006 ]
7084 : [ 1.4276e-006  ]
7085 : [ 1.4921e-006  ]
7086 : [ 1.42603e-006 ]
7087 : [ 1.59266e-006 ]
7088 : [ 1.56866e-006 ]
7089 : [ 1.52971e-006 ]
7090 : [ 1.60344e-006 ]
7091 : [ 1.5605e-006  ]
7092 : [ 1.50819e-006 ]
7093 : [ 1.45457e-006 ]
7094 : [ 1.38556e-006 ]
7095 : [ 1.54935e-006 ]
7096 : [ 1.40674e-006 ]
7097 : [ 1.49565e-006 ]
7098 : [ 1.38897e-006 ]
7099 : [ 1.40075e-006 ]
7100 : [ 1.44866e-006 ]
7101 : [ 1.59622e-006 ]
7102 : [ 1.43743e-006 ]
7103 : [ 1.56251e-006 ]
7104 : [ 1.63156e-006 ]
7105 : [ 1.51825e-006 ]
7106 : [ 1.56859e-006 ]
7107 : [ 1.39879e-006 ]
7108 : [ 1.51174e-006 ]
7109 : [ 1.39685e-006 ]
7110 : [ 1.42092e-006 ]
7111 : [ 1.42654e-006 ]
7112 : [ 1.52099e-006 ]
7113 : [ 1.56958e-006 ]
7114 : [ 1.46366e-006 ]
7115 : [ 1.48025e-006 ]
7116 : [ 1.42792e-006 ]
7117 : [ 1.40981e-006 ]
7118 : [ 1.56556e-006 ]
7119 : [ 1.55482e-006 ]
7120 : [ 1.60059e-006 ]
7121 : [ 1.40918e-006 ]
7122 : [ 1.57411e-006 ]
7123 : [ 1.52813e-006 ]
7124 : [ 1.59424e-006 ]
7125 : [ 1.42625e-006 ]
7126 : [ 1.55913e-006 ]
7127 : [ 1.58108e-006 ]
7128 : [ 1.52695e-006 ]
7129 : [ 1.58467e-006 ]
7130 : [ 1.45775e-006 ]
7131 : [ 1.48271e-006 ]
7132 : [ 1.53944e-006 ]
7133 : [ 1.40156e-006 ]
7134 : [ 1.52488e-006 ]
7135 : [ 1.3997e-006  ]
7136 : [ 1.4882e-006  ]
7137 : [ 1.46387e-006 ]
7138 : [ 1.53045e-006 ]
7139 : [ 1.48457e-006 ]
7140 : [ 1.3416e-006  ]
7141 : [ 1.45284e-006 ]
7142 : [ 1.4011e-006  ]
7143 : [ 1.34739e-006 ]
7144 : [ 1.52909e-006 ]
7145 : [ 1.53975e-006 ]
7146 : [ 1.64065e-006 ]
7147 : [ 1.45497e-006 ]
7148 : [ 1.51902e-006 ]
7149 : [ 1.52278e-006 ]
7150 : [ 1.50702e-006 ]
7151 : [ 1.41733e-006 ]
7152 : [ 1.54822e-006 ]
7153 : [ 1.60809e-006 ]
7154 : [ 1.59979e-006 ]
7155 : [ 1.45721e-006 ]
7156 : [ 1.53888e-006 ]
7157 : [ 1.5463e-006  ]
7158 : [ 1.48849e-006 ]
7159 : [ 1.49277e-006 ]
7160 : [ 1.58245e-006 ]
7161 : [ 1.5995e-006  ]
7162 : [ 1.55507e-006 ]
7163 : [ 1.43155e-006 ]
7164 : [ 1.59447e-006 ]
7165 : [ 1.53894e-006 ]
7166 : [ 1.53051e-006 ]
7167 : [ 1.39507e-006 ]
7168 : [ 1.59925e-006 ]
7169 : [ 1.54396e-006 ]
7170 : [ 1.51617e-006 ]
7171 : [ 1.51362e-006 ]
7172 : [ 1.60948e-006 ]
7173 : [ 1.43116e-006 ]
7174 : [ 1.48555e-006 ]
7175 : [ 1.55849e-006 ]
7176 : [ 1.34308e-006 ]
7177 : [ 1.52922e-006 ]
7178 : [ 1.59284e-006 ]
7179 : [ 1.52611e-006 ]
7180 : [ 1.43971e-006 ]
7181 : [ 1.38412e-006 ]
7182 : [ 1.39226e-006 ]
7183 : [ 1.43769e-006 ]
7184 : [ 1.58032e-006 ]
7185 : [ 1.4773e-006  ]
7186 : [ 1.52186e-006 ]
7187 : [ 1.44445e-006 ]
7188 : [ 1.39087e-006 ]
7189 : [ 1.52326e-006 ]
7190 : [ 1.4445e-006  ]
7191 : [ 1.56346e-006 ]
7192 : [ 1.38715e-006 ]
7193 : [ 1.42061e-006 ]
7194 : [ 1.43575e-006 ]
7195 : [ 1.46073e-006 ]
7196 : [ 1.5406e-006  ]
7197 : [ 1.38363e-006 ]
7198 : [ 1.43542e-006 ]
7199 : [ 1.42309e-006 ]
7200 : [ 1.40061e-006 ]
7201 : [ 1.39311e-006 ]
7202 : [ 1.38555e-006 ]
7203 : [ 1.50184e-006 ]
7204 : [ 1.57323e-006 ]
7205 : [ 1.55647e-006 ]
7206 : [ 1.53644e-006 ]
7207 : [ 1.40183e-006 ]
7208 : [ 1.43794e-006 ]
7209 : [ 1.39919e-006 ]
7210 : [ 1.42106e-006 ]
7211 : [ 1.47692e-006 ]
7212 : [ 1.48141e-006 ]
7213 : [ 1.4751e-006  ]
7214 : [ 1.45085e-006 ]
7215 : [ 1.34739e-006 ]
7216 : [ 1.58857e-006 ]
7217 : [ 1.59985e-006 ]
7218 : [ 1.45987e-006 ]
7219 : [ 1.40078e-006 ]
7220 : [ 1.4831e-006  ]
7221 : [ 1.51752e-006 ]
7222 : [ 1.57029e-006 ]
7223 : [ 1.55917e-006 ]
7224 : [ 1.5844e-006  ]
7225 : [ 1.62738e-006 ]
7226 : [ 1.36516e-006 ]
7227 : [ 1.52417e-006 ]
7228 : [ 1.48105e-006 ]
7229 : [ 1.48294e-006 ]
7230 : [ 1.62959e-006 ]
7231 : [ 1.45723e-006 ]
7232 : [ 1.49285e-006 ]
7233 : [ 1.57985e-006 ]
7234 : [ 1.573e-006   ]
7235 : [ 1.36678e-006 ]
7236 : [ 1.51166e-006 ]
7237 : [ 1.52708e-006 ]
7238 : [ 1.45029e-006 ]
7239 : [ 1.38368e-006 ]
7240 : [ 1.53329e-006 ]
7241 : [ 1.41401e-006 ]
7242 : [ 1.47182e-006 ]
7243 : [ 1.42706e-006 ]
7244 : [ 1.56888e-006 ]
7245 : [ 1.40247e-006 ]
7246 : [ 1.46612e-006 ]
7247 : [ 1.56034e-006 ]
7248 : [ 1.47243e-006 ]
7249 : [ 1.56283e-006 ]
7250 : [ 1.46584e-006 ]
7251 : [ 1.41023e-006 ]
7252 : [ 1.53693e-006 ]
7253 : [ 1.41676e-006 ]
7254 : [ 1.50582e-006 ]
7255 : [ 1.46227e-006 ]
7256 : [ 1.38109e-006 ]
7257 : [ 1.44294e-006 ]
7258 : [ 1.39251e-006 ]
7259 : [ 1.4246e-006  ]
7260 : [ 1.35368e-006 ]
7261 : [ 1.40367e-006 ]
7262 : [ 1.62776e-006 ]
7263 : [ 1.49964e-006 ]
7264 : [ 1.36117e-006 ]
7265 : [ 1.56001e-006 ]
7266 : [ 1.46814e-006 ]
7267 : [ 1.58493e-006 ]
7268 : [ 1.49963e-006 ]
7269 : [ 1.58337e-006 ]
7270 : [ 1.41768e-006 ]
7271 : [ 1.39657e-006 ]
7272 : [ 1.56415e-006 ]
7273 : [ 1.5988e-006  ]
7274 : [ 1.3324e-006  ]
7275 : [ 1.60531e-006 ]
7276 : [ 1.3754e-006  ]
7277 : [ 1.47264e-006 ]
7278 : [ 1.53385e-006 ]
7279 : [ 1.55452e-006 ]
7280 : [ 1.484e-006   ]
7281 : [ 1.5237e-006  ]
7282 : [ 1.39452e-006 ]
7283 : [ 1.50311e-006 ]
7284 : [ 1.4183e-006  ]
7285 : [ 1.3904e-006  ]
7286 : [ 1.54654e-006 ]
7287 : [ 1.41657e-006 ]
7288 : [ 1.58083e-006 ]
7289 : [ 1.53361e-006 ]
7290 : [ 1.53335e-006 ]
7291 : [ 1.56569e-006 ]
7292 : [ 1.41402e-006 ]
7293 : [ 1.58152e-006 ]
7294 : [ 1.44716e-006 ]
7295 : [ 1.4972e-006  ]
7296 : [ 1.4675e-006  ]
7297 : [ 1.46316e-006 ]
7298 : [ 1.39948e-006 ]
7299 : [ 1.3468e-006  ]
7300 : [ 1.4489e-006  ]
7301 : [ 1.58079e-006 ]
7302 : [ 1.45335e-006 ]
7303 : [ 1.53636e-006 ]
7304 : [ 1.52417e-006 ]
7305 : [ 1.46772e-006 ]
7306 : [ 1.34485e-006 ]
7307 : [ 1.54265e-006 ]
7308 : [ 1.56551e-006 ]
7309 : [ 1.64482e-006 ]
7310 : [ 1.42761e-006 ]
7311 : [ 1.34105e-006 ]
7312 : [ 1.57428e-006 ]
7313 : [ 1.48451e-006 ]
7314 : [ 1.53386e-006 ]
7315 : [ 1.53135e-006 ]
7316 : [ 1.37691e-006 ]
7317 : [ 1.55163e-006 ]
7318 : [ 1.46748e-006 ]
7319 : [ 1.44669e-006 ]
7320 : [ 1.43592e-006 ]
7321 : [ 1.46799e-006 ]
7322 : [ 1.49238e-006 ]
7323 : [ 1.47955e-006 ]
7324 : [ 1.3611e-006  ]
7325 : [ 1.40912e-006 ]
7326 : [ 1.36537e-006 ]
7327 : [ 1.37338e-006 ]
7328 : [ 1.52041e-006 ]
7329 : [ 1.51078e-006 ]
7330 : [ 1.43876e-006 ]
7331 : [ 1.57062e-006 ]
7332 : [ 1.41476e-006 ]
7333 : [ 1.47145e-006 ]
7334 : [ 1.51275e-006 ]
7335 : [ 1.37975e-006 ]
7336 : [ 1.37314e-006 ]
7337 : [ 1.45367e-006 ]
7338 : [ 1.57373e-006 ]
7339 : [ 1.37457e-006 ]
7340 : [ 1.38312e-006 ]
7341 : [ 1.48145e-006 ]
7342 : [ 1.4166e-006  ]
7343 : [ 1.44611e-006 ]
7344 : [ 1.59991e-006 ]
7345 : [ 1.50816e-006 ]
7346 : [ 1.52811e-006 ]
7347 : [ 1.43227e-006 ]
7348 : [ 1.63011e-006 ]
7349 : [ 1.4087e-006  ]
7350 : [ 1.62248e-006 ]
7351 : [ 1.40707e-006 ]
7352 : [ 1.40371e-006 ]
7353 : [ 1.41033e-006 ]
7354 : [ 1.35031e-006 ]
7355 : [ 1.44008e-006 ]
7356 : [ 1.61913e-006 ]
7357 : [ 1.58743e-006 ]
7358 : [ 1.55391e-006 ]
7359 : [ 1.56974e-006 ]
7360 : [ 1.46358e-006 ]
7361 : [ 1.55718e-006 ]
7362 : [ 1.59052e-006 ]
7363 : [ 1.62695e-006 ]
7364 : [ 1.59181e-006 ]
7365 : [ 1.58312e-006 ]
7366 : [ 1.37762e-006 ]
7367 : [ 1.50606e-006 ]
7368 : [ 1.42944e-006 ]
7369 : [ 1.43858e-006 ]
7370 : [ 1.43672e-006 ]
7371 : [ 1.58398e-006 ]
7372 : [ 1.5116e-006  ]
7373 : [ 1.60542e-006 ]
7374 : [ 1.54249e-006 ]
7375 : [ 1.55749e-006 ]
7376 : [ 1.47416e-006 ]
7377 : [ 1.37444e-006 ]
7378 : [ 1.38024e-006 ]
7379 : [ 1.57227e-006 ]
7380 : [ 1.57367e-006 ]
7381 : [ 1.33257e-006 ]
7382 : [ 1.35585e-006 ]
7383 : [ 1.42435e-006 ]
7384 : [ 1.43865e-006 ]
7385 : [ 1.60356e-006 ]
7386 : [ 1.45149e-006 ]
7387 : [ 1.34911e-006 ]
7388 : [ 1.60468e-006 ]
7389 : [ 1.47895e-006 ]
7390 : [ 1.41989e-006 ]
7391 : [ 1.45886e-006 ]
7392 : [ 1.46967e-006 ]
7393 : [ 1.61918e-006 ]
7394 : [ 1.3951e-006  ]
7395 : [ 1.53774e-006 ]
7396 : [ 1.40766e-006 ]
7397 : [ 1.51084e-006 ]
7398 : [ 1.47353e-006 ]
7399 : [ 1.42463e-006 ]
7400 : [ 1.55468e-006 ]
7401 : [ 1.58085e-006 ]
7402 : [ 1.51115e-006 ]
7403 : [ 1.60398e-006 ]
7404 : [ 1.58368e-006 ]
7405 : [ 1.47339e-006 ]
7406 : [ 1.48182e-006 ]
7407 : [ 1.46727e-006 ]
7408 : [ 1.55334e-006 ]
7409 : [ 1.50054e-006 ]
7410 : [ 1.51726e-006 ]
7411 : [ 1.40738e-006 ]
7412 : [ 1.51418e-006 ]
7413 : [ 1.52119e-006 ]
7414 : [ 1.58986e-006 ]
7415 : [ 1.35878e-006 ]
7416 : [ 1.48855e-006 ]
7417 : [ 1.52234e-006 ]
7418 : [ 1.46866e-006 ]
7419 : [ 1.55533e-006 ]
7420 : [ 1.40061e-006 ]
7421 : [ 1.56259e-006 ]
7422 : [ 1.5322e-006  ]
7423 : [ 1.59254e-006 ]
7424 : [ 1.45864e-006 ]
7425 : [ 1.42618e-006 ]
7426 : [ 1.46676e-006 ]
7427 : [ 1.51173e-006 ]
7428 : [ 1.44407e-006 ]
7429 : [ 1.48893e-006 ]
7430 : [ 1.54298e-006 ]
7431 : [ 1.48585e-006 ]
7432 : [ 1.51073e-006 ]
7433 : [ 1.41471e-006 ]
7434 : [ 1.50647e-006 ]
7435 : [ 1.63111e-006 ]
7436 : [ 1.42711e-006 ]
7437 : [ 1.33599e-006 ]
7438 : [ 1.52547e-006 ]
7439 : [ 1.43419e-006 ]
7440 : [ 1.42805e-006 ]
7441 : [ 1.56416e-006 ]
7442 : [ 1.36842e-006 ]
7443 : [ 1.53053e-006 ]
7444 : [ 1.47124e-006 ]
7445 : [ 1.60395e-006 ]
7446 : [ 1.38373e-006 ]
7447 : [ 1.58735e-006 ]
7448 : [ 1.5751e-006  ]
7449 : [ 1.38166e-006 ]
7450 : [ 1.52346e-006 ]
7451 : [ 1.59967e-006 ]
7452 : [ 1.3931e-006  ]
7453 : [ 1.47146e-006 ]
7454 : [ 1.55094e-006 ]
7455 : [ 1.58047e-006 ]
7456 : [ 1.52275e-006 ]
7457 : [ 1.46152e-006 ]
7458 : [ 1.60044e-006 ]
7459 : [ 1.4699e-006  ]
7460 : [ 1.50242e-006 ]
7461 : [ 1.57807e-006 ]
7462 : [ 1.5722e-006  ]
7463 : [ 1.42844e-006 ]
7464 : [ 1.41812e-006 ]
7465 : [ 1.40901e-006 ]
7466 : [ 1.56372e-006 ]
7467 : [ 1.42692e-006 ]
7468 : [ 1.56496e-006 ]
7469 : [ 1.39778e-006 ]
7470 : [ 1.46794e-006 ]
7471 : [ 1.63306e-006 ]
7472 : [ 1.43416e-006 ]
7473 : [ 1.46514e-006 ]
7474 : [ 1.4864e-006  ]
7475 : [ 1.46608e-006 ]
7476 : [ 1.55922e-006 ]
7477 : [ 1.47769e-006 ]
7478 : [ 1.50938e-006 ]
7479 : [ 1.42322e-006 ]
7480 : [ 1.3633e-006  ]
7481 : [ 1.49979e-006 ]
7482 : [ 1.36069e-006 ]
7483 : [ 1.43786e-006 ]
7484 : [ 1.40132e-006 ]
7485 : [ 1.52105e-006 ]
7486 : [ 1.42459e-006 ]
7487 : [ 1.37508e-006 ]
7488 : [ 1.40864e-006 ]
7489 : [ 1.46771e-006 ]
7490 : [ 1.45878e-006 ]
7491 : [ 1.63684e-006 ]
7492 : [ 1.4587e-006  ]
7493 : [ 1.47436e-006 ]
7494 : [ 1.4415e-006  ]
7495 : [ 1.57346e-006 ]
7496 : [ 1.42709e-006 ]
7497 : [ 1.57895e-006 ]
7498 : [ 1.44366e-006 ]
7499 : [ 1.5572e-006  ]
7500 : [ 1.48931e-006 ]
7501 : [ 1.55952e-006 ]
7502 : [ 1.54807e-006 ]
7503 : [ 1.56923e-006 ]
7504 : [ 1.424e-006   ]
7505 : [ 1.42252e-006 ]
7506 : [ 1.44267e-006 ]
7507 : [ 1.37574e-006 ]
7508 : [ 1.5466e-006  ]
7509 : [ 1.45623e-006 ]
7510 : [ 1.49515e-006 ]
7511 : [ 1.33663e-006 ]
7512 : [ 1.56521e-006 ]
7513 : [ 1.53157e-006 ]
7514 : [ 1.56678e-006 ]
7515 : [ 1.43978e-006 ]
7516 : [ 1.53814e-006 ]
7517 : [ 1.55267e-006 ]
7518 : [ 1.3683e-006  ]
7519 : [ 1.3455e-006  ]
7520 : [ 1.61915e-006 ]
7521 : [ 1.56659e-006 ]
7522 : [ 1.36056e-006 ]
7523 : [ 1.44813e-006 ]
7524 : [ 1.47996e-006 ]
7525 : [ 1.5849e-006  ]
7526 : [ 1.4646e-006  ]
7527 : [ 1.40132e-006 ]
7528 : [ 1.47682e-006 ]
7529 : [ 1.60864e-006 ]
7530 : [ 1.41025e-006 ]
7531 : [ 1.4239e-006  ]
7532 : [ 1.43286e-006 ]
7533 : [ 1.51714e-006 ]
7534 : [ 1.52862e-006 ]
7535 : [ 1.53722e-006 ]
7536 : [ 1.47197e-006 ]
7537 : [ 1.58221e-006 ]
7538 : [ 1.44778e-006 ]
7539 : [ 1.57052e-006 ]
7540 : [ 1.5742e-006  ]
7541 : [ 1.48545e-006 ]
7542 : [ 1.38864e-006 ]
7543 : [ 1.50538e-006 ]
7544 : [ 1.53073e-006 ]
7545 : [ 1.55146e-006 ]
7546 : [ 1.42257e-006 ]
7547 : [ 1.57658e-006 ]
7548 : [ 1.56683e-006 ]
7549 : [ 1.38401e-006 ]
7550 : [ 1.48616e-006 ]
7551 : [ 1.45196e-006 ]
7552 : [ 1.40728e-006 ]
7553 : [ 1.43092e-006 ]
7554 : [ 1.53168e-006 ]
7555 : [ 1.5324e-006  ]
7556 : [ 1.56622e-006 ]
7557 : [ 1.37727e-006 ]
7558 : [ 1.4839e-006  ]
7559 : [ 1.37985e-006 ]
7560 : [ 1.45278e-006 ]
7561 : [ 1.53794e-006 ]
7562 : [ 1.60773e-006 ]
7563 : [ 1.3857e-006  ]
7564 : [ 1.50954e-006 ]
7565 : [ 1.50047e-006 ]
7566 : [ 1.49797e-006 ]
7567 : [ 1.56061e-006 ]
7568 : [ 1.58598e-006 ]
7569 : [ 1.37534e-006 ]
7570 : [ 1.37957e-006 ]
7571 : [ 1.55059e-006 ]
7572 : [ 1.34887e-006 ]
7573 : [ 1.39692e-006 ]
7574 : [ 1.59123e-006 ]
7575 : [ 1.36132e-006 ]
7576 : [ 1.56777e-006 ]
7577 : [ 1.58375e-006 ]
7578 : [ 1.55839e-006 ]
7579 : [ 1.54046e-006 ]
7580 : [ 1.38962e-006 ]
7581 : [ 1.38188e-006 ]
7582 : [ 1.41891e-006 ]
7583 : [ 1.44522e-006 ]
7584 : [ 1.53488e-006 ]
7585 : [ 1.57109e-006 ]
7586 : [ 1.52851e-006 ]
7587 : [ 1.4774e-006  ]
7588 : [ 1.58971e-006 ]
7589 : [ 1.38687e-006 ]
7590 : [ 1.59645e-006 ]
7591 : [ 1.56021e-006 ]
7592 : [ 1.52494e-006 ]
7593 : [ 1.50778e-006 ]
7594 : [ 1.56879e-006 ]
7595 : [ 1.62496e-006 ]
7596 : [ 1.47572e-006 ]
7597 : [ 1.49921e-006 ]
7598 : [ 1.47576e-006 ]
7599 : [ 1.56531e-006 ]
7600 : [ 1.34016e-006 ]
7601 : [ 1.61166e-006 ]
7602 : [ 1.55037e-006 ]
7603 : [ 1.53091e-006 ]
7604 : [ 1.57598e-006 ]
7605 : [ 1.63922e-006 ]
7606 : [ 1.53128e-006 ]
7607 : [ 1.60274e-006 ]
7608 : [ 1.57059e-006 ]
7609 : [ 1.53725e-006 ]
7610 : [ 1.57899e-006 ]
7611 : [ 1.58995e-006 ]
7612 : [ 1.4781e-006  ]
7613 : [ 1.46991e-006 ]
7614 : [ 1.61238e-006 ]
7615 : [ 1.42421e-006 ]
7616 : [ 1.4319e-006  ]
7617 : [ 1.44121e-006 ]
7618 : [ 1.60477e-006 ]
7619 : [ 1.46821e-006 ]
7620 : [ 1.38093e-006 ]
7621 : [ 1.45545e-006 ]
7622 : [ 1.60395e-006 ]
7623 : [ 1.60406e-006 ]
7624 : [ 1.43126e-006 ]
7625 : [ 1.36792e-006 ]
7626 : [ 1.46657e-006 ]
7627 : [ 1.55962e-006 ]
7628 : [ 1.50908e-006 ]
7629 : [ 1.41785e-006 ]
7630 : [ 1.48925e-006 ]
7631 : [ 1.49414e-006 ]
7632 : [ 1.50691e-006 ]
7633 : [ 1.4284e-006  ]
7634 : [ 1.56462e-006 ]
7635 : [ 1.5954e-006  ]
7636 : [ 1.5488e-006  ]
7637 : [ 1.41169e-006 ]
7638 : [ 1.35629e-006 ]
7639 : [ 1.52801e-006 ]
7640 : [ 1.42001e-006 ]
7641 : [ 1.47323e-006 ]
7642 : [ 1.39833e-006 ]
7643 : [ 1.54573e-006 ]
7644 : [ 1.40398e-006 ]
7645 : [ 1.54182e-006 ]
7646 : [ 1.44424e-006 ]
7647 : [ 1.58569e-006 ]
7648 : [ 1.49673e-006 ]
7649 : [ 1.40841e-006 ]
7650 : [ 1.55702e-006 ]
7651 : [ 1.43494e-006 ]
7652 : [ 1.57031e-006 ]
7653 : [ 1.5119e-006  ]
7654 : [ 1.41978e-006 ]
7655 : [ 1.51688e-006 ]
7656 : [ 1.49102e-006 ]
7657 : [ 1.42091e-006 ]
7658 : [ 1.44369e-006 ]
7659 : [ 1.4013e-006  ]
7660 : [ 1.56641e-006 ]
7661 : [ 1.45941e-006 ]
7662 : [ 1.50372e-006 ]
7663 : [ 1.4856e-006  ]
7664 : [ 1.5578e-006  ]
7665 : [ 1.48749e-006 ]
7666 : [ 1.5521e-006  ]
7667 : [ 1.4207e-006  ]
7668 : [ 1.40434e-006 ]
7669 : [ 1.42976e-006 ]
7670 : [ 1.51311e-006 ]
7671 : [ 1.50414e-006 ]
7672 : [ 1.54416e-006 ]
7673 : [ 1.56035e-006 ]
7674 : [ 1.55924e-006 ]
7675 : [ 1.397e-006   ]
7676 : [ 1.45873e-006 ]
7677 : [ 1.50466e-006 ]
7678 : [ 1.44044e-006 ]
7679 : [ 1.40293e-006 ]
7680 : [ 1.62366e-006 ]
7681 : [ 1.52209e-006 ]
7682 : [ 1.59325e-006 ]
7683 : [ 1.36981e-006 ]
7684 : [ 1.55566e-006 ]
7685 : [ 1.47041e-006 ]
7686 : [ 1.49947e-006 ]
7687 : [ 1.46611e-006 ]
7688 : [ 1.56003e-006 ]
7689 : [ 1.42884e-006 ]
7690 : [ 1.48382e-006 ]
7691 : [ 1.37784e-006 ]
7692 : [ 1.6016e-006  ]
7693 : [ 1.40898e-006 ]
7694 : [ 1.56432e-006 ]
7695 : [ 1.61018e-006 ]
7696 : [ 1.59729e-006 ]
7697 : [ 1.62764e-006 ]
7698 : [ 1.45201e-006 ]
7699 : [ 1.52287e-006 ]
7700 : [ 1.51678e-006 ]
7701 : [ 1.41591e-006 ]
7702 : [ 1.56893e-006 ]
7703 : [ 1.55807e-006 ]
7704 : [ 1.47537e-006 ]
7705 : [ 1.55781e-006 ]
7706 : [ 1.45405e-006 ]
7707 : [ 1.3864e-006  ]
7708 : [ 1.47098e-006 ]
7709 : [ 1.4063e-006  ]
7710 : [ 1.41179e-006 ]
7711 : [ 1.48685e-006 ]
7712 : [ 1.53192e-006 ]
7713 : [ 1.44467e-006 ]
7714 : [ 1.53362e-006 ]
7715 : [ 1.591e-006   ]
7716 : [ 1.49051e-006 ]
7717 : [ 1.5157e-006  ]
7718 : [ 1.46642e-006 ]
7719 : [ 1.44976e-006 ]
7720 : [ 1.54428e-006 ]
7721 : [ 1.41113e-006 ]
7722 : [ 1.46746e-006 ]
7723 : [ 1.38913e-006 ]
7724 : [ 1.58725e-006 ]
7725 : [ 1.49179e-006 ]
7726 : [ 1.55484e-006 ]
7727 : [ 1.41506e-006 ]
7728 : [ 1.44547e-006 ]
7729 : [ 1.55324e-006 ]
7730 : [ 1.52375e-006 ]
7731 : [ 1.61051e-006 ]
7732 : [ 1.35416e-006 ]
7733 : [ 1.38429e-006 ]
7734 : [ 1.47227e-006 ]
7735 : [ 1.47144e-006 ]
7736 : [ 1.41422e-006 ]
7737 : [ 1.49573e-006 ]
7738 : [ 1.4175e-006  ]
7739 : [ 1.49227e-006 ]
7740 : [ 1.42607e-006 ]
7741 : [ 1.5238e-006  ]
7742 : [ 1.43314e-006 ]
7743 : [ 1.58721e-006 ]
7744 : [ 1.61815e-006 ]
7745 : [ 1.50656e-006 ]
7746 : [ 1.42055e-006 ]
7747 : [ 1.49791e-006 ]
7748 : [ 1.60877e-006 ]
7749 : [ 1.55081e-006 ]
7750 : [ 1.56066e-006 ]
7751 : [ 1.54744e-006 ]
7752 : [ 1.5616e-006  ]
7753 : [ 1.4264e-006  ]
7754 : [ 1.39864e-006 ]
7755 : [ 1.58967e-006 ]
7756 : [ 1.6268e-006  ]
7757 : [ 1.40128e-006 ]
7758 : [ 1.48956e-006 ]
7759 : [ 1.5452e-006  ]
7760 : [ 1.37515e-006 ]
7761 : [ 1.50231e-006 ]
7762 : [ 1.39344e-006 ]
7763 : [ 1.57296e-006 ]
7764 : [ 1.42143e-006 ]
7765 : [ 1.49172e-006 ]
7766 : [ 1.44541e-006 ]
7767 : [ 1.5229e-006  ]
7768 : [ 1.56527e-006 ]
7769 : [ 1.55382e-006 ]
7770 : [ 1.4162e-006  ]
7771 : [ 1.39997e-006 ]
7772 : [ 1.35777e-006 ]
7773 : [ 1.43272e-006 ]
7774 : [ 1.41507e-006 ]
7775 : [ 1.37256e-006 ]
7776 : [ 1.56668e-006 ]
7777 : [ 1.62027e-006 ]
7778 : [ 1.63028e-006 ]
7779 : [ 1.44318e-006 ]
7780 : [ 1.39546e-006 ]
7781 : [ 1.43958e-006 ]
7782 : [ 1.63312e-006 ]
7783 : [ 1.35033e-006 ]
7784 : [ 1.55415e-006 ]
7785 : [ 1.43125e-006 ]
7786 : [ 1.42598e-006 ]
7787 : [ 1.35452e-006 ]
7788 : [ 1.55447e-006 ]
7789 : [ 1.51001e-006 ]
7790 : [ 1.5862e-006  ]
7791 : [ 1.6106e-006  ]
7792 : [ 1.55242e-006 ]
7793 : [ 1.5563e-006  ]
7794 : [ 1.54239e-006 ]
7795 : [ 1.55966e-006 ]
7796 : [ 1.61426e-006 ]
7797 : [ 1.44786e-006 ]
7798 : [ 1.59836e-006 ]
7799 : [ 1.55518e-006 ]
7800 : [ 1.55912e-006 ]
7801 : [ 1.52216e-006 ]
7802 : [ 1.53922e-006 ]
7803 : [ 1.31737e-006 ]
7804 : [ 1.40145e-006 ]
7805 : [ 1.6116e-006  ]
7806 : [ 1.44015e-006 ]
7807 : [ 1.4979e-006  ]
7808 : [ 1.49878e-006 ]
7809 : [ 1.44787e-006 ]
7810 : [ 1.45443e-006 ]
7811 : [ 1.57487e-006 ]
7812 : [ 1.43925e-006 ]
7813 : [ 1.49121e-006 ]
7814 : [ 1.57995e-006 ]
7815 : [ 1.59106e-006 ]
7816 : [ 1.46673e-006 ]
7817 : [ 1.48206e-006 ]
7818 : [ 1.51021e-006 ]
7819 : [ 1.47312e-006 ]
7820 : [ 1.58384e-006 ]
7821 : [ 1.55019e-006 ]
7822 : [ 1.42656e-006 ]
7823 : [ 1.55931e-006 ]
7824 : [ 1.43769e-006 ]
7825 : [ 1.42754e-006 ]
7826 : [ 1.57396e-006 ]
7827 : [ 1.36682e-006 ]
7828 : [ 1.40744e-006 ]
7829 : [ 1.55118e-006 ]
7830 : [ 1.4958e-006  ]
7831 : [ 1.50216e-006 ]
7832 : [ 1.50632e-006 ]
7833 : [ 1.58623e-006 ]
7834 : [ 1.42596e-006 ]
7835 : [ 1.52153e-006 ]
7836 : [ 1.51678e-006 ]
7837 : [ 1.50528e-006 ]
7838 : [ 1.41581e-006 ]
7839 : [ 1.42256e-006 ]
7840 : [ 1.37594e-006 ]
7841 : [ 1.54869e-006 ]
7842 : [ 1.56441e-006 ]
7843 : [ 1.59395e-006 ]
7844 : [ 1.44781e-006 ]
7845 : [ 1.41849e-006 ]
7846 : [ 1.59408e-006 ]
7847 : [ 1.45834e-006 ]
7848 : [ 1.51509e-006 ]
7849 : [ 1.58239e-006 ]
7850 : [ 1.58147e-006 ]
7851 : [ 1.46078e-006 ]
7852 : [ 1.41108e-006 ]
7853 : [ 1.40255e-006 ]
7854 : [ 1.40709e-006 ]
7855 : [ 1.61076e-006 ]
7856 : [ 1.36667e-006 ]
7857 : [ 1.4795e-006  ]
7858 : [ 1.43291e-006 ]
7859 : [ 1.56439e-006 ]
7860 : [ 1.43851e-006 ]
7861 : [ 1.49881e-006 ]
7862 : [ 1.43431e-006 ]
7863 : [ 1.54063e-006 ]
7864 : [ 1.467e-006   ]
7865 : [ 1.54112e-006 ]
7866 : [ 1.56117e-006 ]
7867 : [ 1.4967e-006  ]
7868 : [ 1.46315e-006 ]
7869 : [ 1.64297e-006 ]
7870 : [ 1.45456e-006 ]
7871 : [ 1.56468e-006 ]
7872 : [ 1.42059e-006 ]
7873 : [ 1.56232e-006 ]
7874 : [ 1.5953e-006  ]
7875 : [ 1.39272e-006 ]
7876 : [ 1.52821e-006 ]
7877 : [ 1.58114e-006 ]
7878 : [ 1.45622e-006 ]
7879 : [ 1.4234e-006  ]
7880 : [ 1.43628e-006 ]
7881 : [ 1.62616e-006 ]
7882 : [ 1.43846e-006 ]
7883 : [ 1.37238e-006 ]
7884 : [ 1.53538e-006 ]
7885 : [ 1.42208e-006 ]
7886 : [ 1.43367e-006 ]
7887 : [ 1.58081e-006 ]
7888 : [ 1.52259e-006 ]
7889 : [ 1.47908e-006 ]
7890 : [ 1.55479e-006 ]
7891 : [ 1.60019e-006 ]
7892 : [ 1.53033e-006 ]
7893 : [ 1.49342e-006 ]
7894 : [ 1.35639e-006 ]
7895 : [ 1.4961e-006  ]
7896 : [ 1.37145e-006 ]
7897 : [ 1.41802e-006 ]
7898 : [ 1.59635e-006 ]
7899 : [ 1.54349e-006 ]
7900 : [ 1.56375e-006 ]
7901 : [ 1.36065e-006 ]
7902 : [ 1.55781e-006 ]
7903 : [ 1.60746e-006 ]
7904 : [ 1.57671e-006 ]
7905 : [ 1.39966e-006 ]
7906 : [ 1.61855e-006 ]
7907 : [ 1.42288e-006 ]
7908 : [ 1.39849e-006 ]
7909 : [ 1.53032e-006 ]
7910 : [ 1.52155e-006 ]
7911 : [ 1.59354e-006 ]
7912 : [ 1.53939e-006 ]
7913 : [ 1.62241e-006 ]
7914 : [ 1.39417e-006 ]
7915 : [ 1.44094e-006 ]
7916 : [ 1.4267e-006  ]
7917 : [ 1.60461e-006 ]
7918 : [ 1.37022e-006 ]
7919 : [ 1.58323e-006 ]
7920 : [ 1.42825e-006 ]
7921 : [ 1.4713e-006  ]
7922 : [ 1.52291e-006 ]
7923 : [ 1.52747e-006 ]
7924 : [ 1.3991e-006  ]
7925 : [ 1.60284e-006 ]
7926 : [ 1.40353e-006 ]
7927 : [ 1.59442e-006 ]
7928 : [ 1.33138e-006 ]
7929 : [ 1.33582e-006 ]
7930 : [ 1.38246e-006 ]
7931 : [ 1.37075e-006 ]
7932 : [ 1.5127e-006  ]
7933 : [ 1.5715e-006  ]
7934 : [ 1.56387e-006 ]
7935 : [ 1.51986e-006 ]
7936 : [ 1.54324e-006 ]
7937 : [ 1.53274e-006 ]
7938 : [ 1.41573e-006 ]
7939 : [ 1.50753e-006 ]
7940 : [ 1.45157e-006 ]
7941 : [ 1.3657e-006  ]
7942 : [ 1.37742e-006 ]
7943 : [ 1.55106e-006 ]
7944 : [ 1.33565e-006 ]
7945 : [ 1.4707e-006  ]
7946 : [ 1.58826e-006 ]
7947 : [ 1.56928e-006 ]
7948 : [ 1.53506e-006 ]
7949 : [ 1.36825e-006 ]
7950 : [ 1.53902e-006 ]
7951 : [ 1.42529e-006 ]
7952 : [ 1.48642e-006 ]
7953 : [ 1.41811e-006 ]
7954 : [ 1.46327e-006 ]
7955 : [ 1.39486e-006 ]
7956 : [ 1.54124e-006 ]
7957 : [ 1.53611e-006 ]
7958 : [ 1.608e-006   ]
7959 : [ 1.35146e-006 ]
7960 : [ 1.39753e-006 ]
7961 : [ 1.44706e-006 ]
7962 : [ 1.56124e-006 ]
7963 : [ 1.56899e-006 ]
7964 : [ 1.52605e-006 ]
7965 : [ 1.49825e-006 ]
7966 : [ 1.42184e-006 ]
7967 : [ 1.55422e-006 ]
7968 : [ 1.62311e-006 ]
7969 : [ 1.55195e-006 ]
7970 : [ 1.37051e-006 ]
7971 : [ 1.4843e-006  ]
7972 : [ 1.55026e-006 ]
7973 : [ 1.57625e-006 ]
7974 : [ 1.38297e-006 ]
7975 : [ 1.40087e-006 ]
7976 : [ 1.54871e-006 ]
7977 : [ 1.3977e-006  ]
7978 : [ 1.62861e-006 ]
7979 : [ 1.60051e-006 ]
7980 : [ 1.46492e-006 ]
7981 : [ 1.55925e-006 ]
7982 : [ 1.47242e-006 ]
7983 : [ 1.58102e-006 ]
7984 : [ 1.48289e-006 ]
7985 : [ 1.39118e-006 ]
7986 : [ 1.6308e-006  ]
7987 : [ 1.41485e-006 ]
7988 : [ 1.45693e-006 ]
7989 : [ 1.36037e-006 ]
7990 : [ 1.50326e-006 ]
7991 : [ 1.34918e-006 ]
7992 : [ 1.56825e-006 ]
7993 : [ 1.48138e-006 ]
7994 : [ 1.45626e-006 ]
7995 : [ 1.38018e-006 ]
7996 : [ 1.53379e-006 ]
7997 : [ 1.37155e-006 ]
7998 : [ 1.6119e-006  ]
7999 : [ 1.39741e-006 ]
8000 : [ 1.45502e-006 ]
8001 : [ 1.47372e-006 ]
8002 : [ 1.59889e-006 ]
8003 : [ 1.41561e-006 ]
8004 : [ 1.47077e-006 ]
8005 : [ 1.63898e-006 ]
8006 : [ 1.547e-006   ]
8007 : [ 1.49588e-006 ]
8008 : [ 1.59609e-006 ]
8009 : [ 1.53572e-006 ]
8010 : [ 1.60691e-006 ]
8011 : [ 1.60942e-006 ]
8012 : [ 1.53296e-006 ]
8013 : [ 1.40251e-006 ]
8014 : [ 1.60863e-006 ]
8015 : [ 1.53402e-006 ]
8016 : [ 1.55292e-006 ]
8017 : [ 1.50446e-006 ]
8018 : [ 1.44396e-006 ]
8019 : [ 1.42271e-006 ]
8020 : [ 1.38091e-006 ]
8021 : [ 1.57643e-006 ]
8022 : [ 1.38707e-006 ]
8023 : [ 1.57505e-006 ]
8024 : [ 1.50805e-006 ]
8025 : [ 1.48758e-006 ]
8026 : [ 1.58069e-006 ]
8027 : [ 1.46438e-006 ]
8028 : [ 1.51816e-006 ]
8029 : [ 1.4344e-006  ]
8030 : [ 1.41733e-006 ]
8031 : [ 1.45399e-006 ]
8032 : [ 1.55781e-006 ]
8033 : [ 1.55947e-006 ]
8034 : [ 1.40411e-006 ]
8035 : [ 1.61362e-006 ]
8036 : [ 1.38336e-006 ]
8037 : [ 1.60861e-006 ]
8038 : [ 1.39173e-006 ]
8039 : [ 1.40731e-006 ]
8040 : [ 1.53637e-006 ]
8041 : [ 1.57709e-006 ]
8042 : [ 1.33711e-006 ]
8043 : [ 1.47793e-006 ]
8044 : [ 1.43612e-006 ]
8045 : [ 1.45175e-006 ]
8046 : [ 1.53697e-006 ]
8047 : [ 1.4758e-006  ]
8048 : [ 1.52849e-006 ]
8049 : [ 1.42854e-006 ]
8050 : [ 1.37216e-006 ]
8051 : [ 1.47324e-006 ]
8052 : [ 1.59419e-006 ]
8053 : [ 1.43656e-006 ]
8054 : [ 1.40368e-006 ]
8055 : [ 1.49404e-006 ]
8056 : [ 1.38452e-006 ]
8057 : [ 1.5555e-006  ]
8058 : [ 1.58309e-006 ]
8059 : [ 1.3776e-006  ]
8060 : [ 1.58412e-006 ]
8061 : [ 1.34567e-006 ]
8062 : [ 1.37842e-006 ]
8063 : [ 1.58062e-006 ]
8064 : [ 1.48242e-006 ]
8065 : [ 1.32839e-006 ]
8066 : [ 1.38331e-006 ]
8067 : [ 1.61693e-006 ]
8068 : [ 1.50532e-006 ]
8069 : [ 1.58708e-006 ]
8070 : [ 1.42522e-006 ]
8071 : [ 1.44917e-006 ]
8072 : [ 1.48506e-006 ]
8073 : [ 1.4877e-006  ]
8074 : [ 1.3965e-006  ]
8075 : [ 1.5339e-006  ]
8076 : [ 1.56231e-006 ]
8077 : [ 1.51632e-006 ]
8078 : [ 1.44117e-006 ]
8079 : [ 1.46332e-006 ]
8080 : [ 1.57922e-006 ]
8081 : [ 1.60775e-006 ]
8082 : [ 1.51414e-006 ]
8083 : [ 1.37619e-006 ]
8084 : [ 1.52712e-006 ]
8085 : [ 1.45957e-006 ]
8086 : [ 1.37177e-006 ]
8087 : [ 1.44928e-006 ]
8088 : [ 1.57646e-006 ]
8089 : [ 1.55164e-006 ]
8090 : [ 1.60486e-006 ]
8091 : [ 1.39431e-006 ]
8092 : [ 1.54523e-006 ]
8093 : [ 1.43368e-006 ]
8094 : [ 1.51323e-006 ]
8095 : [ 1.51058e-006 ]
8096 : [ 1.44818e-006 ]
8097 : [ 1.36212e-006 ]
8098 : [ 1.40277e-006 ]
8099 : [ 1.37665e-006 ]
8100 : [ 1.41777e-006 ]
8101 : [ 1.41852e-006 ]
8102 : [ 1.44289e-006 ]
8103 : [ 1.55058e-006 ]
8104 : [ 1.59139e-006 ]
8105 : [ 1.49383e-006 ]
8106 : [ 1.39452e-006 ]
8107 : [ 1.54212e-006 ]
8108 : [ 1.40795e-006 ]
8109 : [ 1.56784e-006 ]
8110 : [ 1.42993e-006 ]
8111 : [ 1.46402e-006 ]
8112 : [ 1.48604e-006 ]
8113 : [ 1.53302e-006 ]
8114 : [ 1.4726e-006  ]
8115 : [ 1.50545e-006 ]
8116 : [ 1.57024e-006 ]
8117 : [ 1.40021e-006 ]
8118 : [ 1.40585e-006 ]
8119 : [ 1.56746e-006 ]
8120 : [ 1.39184e-006 ]
8121 : [ 1.61235e-006 ]
8122 : [ 1.57853e-006 ]
8123 : [ 1.41561e-006 ]
8124 : [ 1.54057e-006 ]
8125 : [ 1.58134e-006 ]
8126 : [ 1.40523e-006 ]
8127 : [ 1.49953e-006 ]
8128 : [ 1.58693e-006 ]
8129 : [ 1.58418e-006 ]
8130 : [ 1.38302e-006 ]
8131 : [ 1.51241e-006 ]
8132 : [ 1.45699e-006 ]
8133 : [ 1.48778e-006 ]
8134 : [ 1.56359e-006 ]
8135 : [ 1.55773e-006 ]
8136 : [ 1.41519e-006 ]
8137 : [ 1.52874e-006 ]
8138 : [ 1.41717e-006 ]
8139 : [ 1.4849e-006  ]
8140 : [ 1.53777e-006 ]
8141 : [ 1.41677e-006 ]
8142 : [ 1.52029e-006 ]
8143 : [ 1.51766e-006 ]
8144 : [ 1.62326e-006 ]
8145 : [ 1.5549e-006  ]
8146 : [ 1.61968e-006 ]
8147 : [ 1.43981e-006 ]
8148 : [ 1.41044e-006 ]
8149 : [ 1.58461e-006 ]
8150 : [ 1.32118e-006 ]
8151 : [ 1.40127e-006 ]
8152 : [ 1.35267e-006 ]
8153 : [ 1.45816e-006 ]
8154 : [ 1.59935e-006 ]
8155 : [ 1.3921e-006  ]
8156 : [ 1.5747e-006  ]
8157 : [ 1.565e-006   ]
8158 : [ 1.36377e-006 ]
8159 : [ 1.54382e-006 ]
8160 : [ 1.5628e-006  ]
8161 : [ 1.40925e-006 ]
8162 : [ 1.41499e-006 ]
8163 : [ 1.36595e-006 ]
8164 : [ 1.3566e-006  ]
8165 : [ 1.55529e-006 ]
8166 : [ 1.42994e-006 ]
8167 : [ 1.54481e-006 ]
8168 : [ 1.54267e-006 ]
8169 : [ 1.5431e-006  ]
8170 : [ 1.39258e-006 ]
8171 : [ 1.53696e-006 ]
8172 : [ 1.44037e-006 ]
8173 : [ 1.46292e-006 ]
8174 : [ 1.36562e-006 ]
8175 : [ 1.60158e-006 ]
8176 : [ 1.49868e-006 ]
8177 : [ 1.51521e-006 ]
8178 : [ 1.49712e-006 ]
8179 : [ 1.62738e-006 ]
8180 : [ 1.3359e-006  ]
8181 : [ 1.57276e-006 ]
8182 : [ 1.43187e-006 ]
8183 : [ 1.41488e-006 ]
8184 : [ 1.47104e-006 ]
8185 : [ 1.46565e-006 ]
8186 : [ 1.58473e-006 ]
8187 : [ 1.47733e-006 ]
8188 : [ 1.41588e-006 ]
8189 : [ 1.3923e-006  ]
8190 : [ 1.6101e-006  ]
8191 : [ 1.40671e-006 ]
8192 : [ 1.46113e-006 ]
8193 : [ 1.44775e-006 ]
8194 : [ 1.49848e-006 ]
8195 : [ 1.52533e-006 ]
8196 : [ 1.52287e-006 ]
8197 : [ 1.50967e-006 ]
8198 : [ 1.45543e-006 ]
8199 : [ 1.39182e-006 ]
8200 : [ 1.58006e-006 ]
8201 : [ 1.48776e-006 ]
8202 : [ 1.40317e-006 ]
8203 : [ 1.39926e-006 ]
8204 : [ 1.41571e-006 ]
8205 : [ 1.48621e-006 ]
8206 : [ 1.5319e-006  ]
8207 : [ 1.56486e-006 ]
8208 : [ 1.49315e-006 ]
8209 : [ 1.43588e-006 ]
8210 : [ 1.51098e-006 ]
8211 : [ 1.54903e-006 ]
8212 : [ 1.52263e-006 ]
8213 : [ 1.48435e-006 ]
8214 : [ 1.51959e-006 ]
8215 : [ 1.40146e-006 ]
8216 : [ 1.52837e-006 ]
8217 : [ 1.54673e-006 ]
8218 : [ 1.49771e-006 ]
8219 : [ 1.5307e-006  ]
8220 : [ 1.3527e-006  ]
8221 : [ 1.59333e-006 ]
8222 : [ 1.4072e-006  ]
8223 : [ 1.5108e-006  ]
8224 : [ 1.4229e-006  ]
8225 : [ 1.58477e-006 ]
8226 : [ 1.53829e-006 ]
8227 : [ 1.5742e-006  ]
8228 : [ 1.50232e-006 ]
8229 : [ 1.56124e-006 ]
8230 : [ 1.38978e-006 ]
8231 : [ 1.56801e-006 ]
8232 : [ 1.44472e-006 ]
8233 : [ 1.39906e-006 ]
8234 : [ 1.52471e-006 ]
8235 : [ 1.6006e-006  ]
8236 : [ 1.52024e-006 ]
8237 : [ 1.55505e-006 ]
8238 : [ 1.49046e-006 ]
8239 : [ 1.50027e-006 ]
8240 : [ 1.55812e-006 ]
8241 : [ 1.40374e-006 ]
8242 : [ 1.50779e-006 ]
8243 : [ 1.60137e-006 ]
8244 : [ 1.42418e-006 ]
8245 : [ 1.54419e-006 ]
8246 : [ 1.49474e-006 ]
8247 : [ 1.61846e-006 ]
8248 : [ 1.54449e-006 ]
8249 : [ 1.50672e-006 ]
8250 : [ 1.35923e-006 ]
8251 : [ 1.52513e-006 ]
8252 : [ 1.46523e-006 ]
8253 : [ 1.57553e-006 ]
8254 : [ 1.62185e-006 ]
8255 : [ 1.61535e-006 ]
8256 : [ 1.4555e-006  ]
8257 : [ 1.54945e-006 ]
8258 : [ 1.49484e-006 ]
8259 : [ 1.41543e-006 ]
8260 : [ 1.53271e-006 ]
8261 : [ 1.40865e-006 ]
8262 : [ 1.47889e-006 ]
8263 : [ 1.54981e-006 ]
8264 : [ 1.54198e-006 ]
8265 : [ 1.38663e-006 ]
8266 : [ 1.50107e-006 ]
8267 : [ 1.48736e-006 ]
8268 : [ 1.48249e-006 ]
8269 : [ 1.43473e-006 ]
8270 : [ 1.58497e-006 ]
8271 : [ 1.51519e-006 ]
8272 : [ 1.39049e-006 ]
8273 : [ 1.42772e-006 ]
8274 : [ 1.47729e-006 ]
8275 : [ 1.503e-006   ]
8276 : [ 1.55789e-006 ]
8277 : [ 1.53019e-006 ]
8278 : [ 1.64183e-006 ]
8279 : [ 1.59355e-006 ]
8280 : [ 1.44008e-006 ]
8281 : [ 1.51269e-006 ]
8282 : [ 1.53236e-006 ]
8283 : [ 1.61953e-006 ]
8284 : [ 1.37245e-006 ]
8285 : [ 1.43205e-006 ]
8286 : [ 1.54642e-006 ]
8287 : [ 1.56269e-006 ]
8288 : [ 1.43693e-006 ]
8289 : [ 1.5721e-006  ]
8290 : [ 1.48935e-006 ]
8291 : [ 1.45016e-006 ]
8292 : [ 1.5069e-006  ]
8293 : [ 1.42867e-006 ]
8294 : [ 1.44533e-006 ]
8295 : [ 1.42509e-006 ]
8296 : [ 1.52775e-006 ]
8297 : [ 1.608e-006   ]
8298 : [ 1.512e-006   ]
8299 : [ 1.44131e-006 ]
8300 : [ 1.46204e-006 ]
8301 : [ 1.51937e-006 ]
8302 : [ 1.39098e-006 ]
8303 : [ 1.60597e-006 ]
8304 : [ 1.46562e-006 ]
8305 : [ 1.57514e-006 ]
8306 : [ 1.59315e-006 ]
8307 : [ 1.6088e-006  ]
8308 : [ 1.56778e-006 ]
8309 : [ 1.62313e-006 ]
8310 : [ 1.41594e-006 ]
8311 : [ 1.61109e-006 ]
8312 : [ 1.45628e-006 ]
8313 : [ 1.39524e-006 ]
8314 : [ 1.4731e-006  ]
8315 : [ 1.4626e-006  ]
8316 : [ 1.45589e-006 ]
8317 : [ 1.56494e-006 ]
8318 : [ 1.48273e-006 ]
8319 : [ 1.59546e-006 ]
8320 : [ 1.55465e-006 ]
8321 : [ 1.50978e-006 ]
8322 : [ 1.56243e-006 ]
8323 : [ 1.5389e-006  ]
8324 : [ 1.46014e-006 ]
8325 : [ 1.38211e-006 ]
8326 : [ 1.56891e-006 ]
8327 : [ 1.50289e-006 ]
8328 : [ 1.39604e-006 ]
8329 : [ 1.36283e-006 ]
8330 : [ 1.60729e-006 ]
8331 : [ 1.60551e-006 ]
8332 : [ 1.49745e-006 ]
8333 : [ 1.50635e-006 ]
8334 : [ 1.53227e-006 ]
8335 : [ 1.55671e-006 ]
8336 : [ 1.52245e-006 ]
8337 : [ 1.43884e-006 ]
8338 : [ 1.55456e-006 ]
8339 : [ 1.41476e-006 ]
8340 : [ 1.53972e-006 ]
8341 : [ 1.58875e-006 ]
8342 : [ 1.42805e-006 ]
8343 : [ 1.3704e-006  ]
8344 : [ 1.59575e-006 ]
8345 : [ 1.39197e-006 ]
8346 : [ 1.51386e-006 ]
8347 : [ 1.5196e-006  ]
8348 : [ 1.58319e-006 ]
8349 : [ 1.43811e-006 ]
8350 : [ 1.35094e-006 ]
8351 : [ 1.54189e-006 ]
8352 : [ 1.36988e-006 ]
8353 : [ 1.43578e-006 ]
8354 : [ 1.48294e-006 ]
8355 : [ 1.36962e-006 ]
8356 : [ 1.36364e-006 ]
8357 : [ 1.4017e-006  ]
8358 : [ 1.46205e-006 ]
8359 : [ 1.53623e-006 ]
8360 : [ 1.45455e-006 ]
8361 : [ 1.53977e-006 ]
8362 : [ 1.36446e-006 ]
8363 : [ 1.4407e-006  ]
8364 : [ 1.4705e-006  ]
8365 : [ 1.59113e-006 ]
8366 : [ 1.40417e-006 ]
8367 : [ 1.57113e-006 ]
8368 : [ 1.56294e-006 ]
8369 : [ 1.45629e-006 ]
8370 : [ 1.46834e-006 ]
8371 : [ 1.59287e-006 ]
8372 : [ 1.55712e-006 ]
8373 : [ 1.55662e-006 ]
8374 : [ 1.52076e-006 ]
8375 : [ 1.52096e-006 ]
8376 : [ 1.56232e-006 ]
8377 : [ 1.61868e-006 ]
8378 : [ 1.48692e-006 ]
8379 : [ 1.53032e-006 ]
8380 : [ 1.55833e-006 ]
8381 : [ 1.49077e-006 ]
8382 : [ 1.39937e-006 ]
8383 : [ 1.36999e-006 ]
8384 : [ 1.52936e-006 ]
8385 : [ 1.49947e-006 ]
8386 : [ 1.55146e-006 ]
8387 : [ 1.60773e-006 ]
8388 : [ 1.44233e-006 ]
8389 : [ 1.53592e-006 ]
8390 : [ 1.41249e-006 ]
8391 : [ 1.33715e-006 ]
8392 : [ 1.39951e-006 ]
8393 : [ 1.58734e-006 ]
8394 : [ 1.503e-006   ]
8395 : [ 1.39674e-006 ]
8396 : [ 1.41337e-006 ]
8397 : [ 1.57686e-006 ]
8398 : [ 1.49424e-006 ]
8399 : [ 1.52119e-006 ]
8400 : [ 1.62538e-006 ]
8401 : [ 1.54005e-006 ]
8402 : [ 1.4206e-006  ]
8403 : [ 1.60426e-006 ]
8404 : [ 1.47895e-006 ]
8405 : [ 1.52046e-006 ]
8406 : [ 1.44803e-006 ]
8407 : [ 1.50611e-006 ]
8408 : [ 1.60624e-006 ]
8409 : [ 1.56539e-006 ]
8410 : [ 1.47121e-006 ]
8411 : [ 1.5327e-006  ]
8412 : [ 1.49045e-006 ]
8413 : [ 1.53142e-006 ]
8414 : [ 1.53086e-006 ]
8415 : [ 1.4055e-006  ]
8416 : [ 1.4425e-006  ]
8417 : [ 1.47758e-006 ]
8418 : [ 1.52333e-006 ]
8419 : [ 1.42195e-006 ]
8420 : [ 1.55757e-006 ]
8421 : [ 1.41084e-006 ]
8422 : [ 1.49893e-006 ]
8423 : [ 1.56519e-006 ]
8424 : [ 1.46713e-006 ]
8425 : [ 1.49602e-006 ]
8426 : [ 1.58952e-006 ]
8427 : [ 1.56511e-006 ]
8428 : [ 1.51265e-006 ]
8429 : [ 1.43724e-006 ]
8430 : [ 1.5826e-006  ]
8431 : [ 1.57438e-006 ]
8432 : [ 1.59594e-006 ]
8433 : [ 1.49216e-006 ]
8434 : [ 1.36466e-006 ]
8435 : [ 1.57585e-006 ]
8436 : [ 1.53808e-006 ]
8437 : [ 1.58497e-006 ]
8438 : [ 1.3849e-006  ]
8439 : [ 1.39238e-006 ]
8440 : [ 1.43573e-006 ]
8441 : [ 1.4036e-006  ]
8442 : [ 1.56853e-006 ]
8443 : [ 1.56203e-006 ]
8444 : [ 1.371e-006   ]
8445 : [ 1.4815e-006  ]
8446 : [ 1.47631e-006 ]
8447 : [ 1.5325e-006  ]
8448 : [ 1.49915e-006 ]
8449 : [ 1.58139e-006 ]
8450 : [ 1.46951e-006 ]
8451 : [ 1.58021e-006 ]
8452 : [ 1.55946e-006 ]
8453 : [ 1.54243e-006 ]
8454 : [ 1.36346e-006 ]
8455 : [ 1.55944e-006 ]
8456 : [ 1.43228e-006 ]
8457 : [ 1.43354e-006 ]
8458 : [ 1.38378e-006 ]
8459 : [ 1.59134e-006 ]
8460 : [ 1.55788e-006 ]
8461 : [ 1.43316e-006 ]
8462 : [ 1.49039e-006 ]
8463 : [ 1.54685e-006 ]
8464 : [ 1.42128e-006 ]
8465 : [ 1.47414e-006 ]
8466 : [ 1.53224e-006 ]
8467 : [ 1.39009e-006 ]
8468 : [ 1.58133e-006 ]
8469 : [ 1.50241e-006 ]
8470 : [ 1.3965e-006  ]
8471 : [ 1.52978e-006 ]
8472 : [ 1.39322e-006 ]
8473 : [ 1.35852e-006 ]
8474 : [ 1.41184e-006 ]
8475 : [ 1.55992e-006 ]
8476 : [ 1.54296e-006 ]
8477 : [ 1.50515e-006 ]
8478 : [ 1.63659e-006 ]
8479 : [ 1.40314e-006 ]
8480 : [ 1.49384e-006 ]
8481 : [ 1.47337e-006 ]
8482 : [ 1.4235e-006  ]
8483 : [ 1.47123e-006 ]
8484 : [ 1.48719e-006 ]
8485 : [ 1.57182e-006 ]
8486 : [ 1.41098e-006 ]
8487 : [ 1.54004e-006 ]
8488 : [ 1.36189e-006 ]
8489 : [ 1.37428e-006 ]
8490 : [ 1.57314e-006 ]
8491 : [ 1.37363e-006 ]
8492 : [ 1.5184e-006  ]
8493 : [ 1.49178e-006 ]
8494 : [ 1.39657e-006 ]
8495 : [ 1.38979e-006 ]
8496 : [ 1.53163e-006 ]
8497 : [ 1.44043e-006 ]
8498 : [ 1.47527e-006 ]
8499 : [ 1.42363e-006 ]
8500 : [ 1.38908e-006 ]
8501 : [ 1.6271e-006  ]
8502 : [ 1.55359e-006 ]
8503 : [ 1.46121e-006 ]
8504 : [ 1.43144e-006 ]
8505 : [ 1.46505e-006 ]
8506 : [ 1.52897e-006 ]
8507 : [ 1.52118e-006 ]
8508 : [ 1.44353e-006 ]
8509 : [ 1.52139e-006 ]
8510 : [ 1.41369e-006 ]
8511 : [ 1.57176e-006 ]
8512 : [ 1.33106e-006 ]
8513 : [ 1.38035e-006 ]
8514 : [ 1.54734e-006 ]
8515 : [ 1.53542e-006 ]
8516 : [ 1.5063e-006  ]
8517 : [ 1.55458e-006 ]
8518 : [ 1.41303e-006 ]
8519 : [ 1.56379e-006 ]
8520 : [ 1.40767e-006 ]
8521 : [ 1.57338e-006 ]
8522 : [ 1.58703e-006 ]
8523 : [ 1.5421e-006  ]
8524 : [ 1.52453e-006 ]
8525 : [ 1.38125e-006 ]
8526 : [ 1.55275e-006 ]
8527 : [ 1.35903e-006 ]
8528 : [ 1.5021e-006  ]
8529 : [ 1.37121e-006 ]
8530 : [ 1.57078e-006 ]
8531 : [ 1.42199e-006 ]
8532 : [ 1.40872e-006 ]
8533 : [ 1.58042e-006 ]
8534 : [ 1.40399e-006 ]
8535 : [ 1.55717e-006 ]
8536 : [ 1.54022e-006 ]
8537 : [ 1.62875e-006 ]
8538 : [ 1.39087e-006 ]
8539 : [ 1.44461e-006 ]
8540 : [ 1.38949e-006 ]
8541 : [ 1.47474e-006 ]
8542 : [ 1.42826e-006 ]
8543 : [ 1.55017e-006 ]
8544 : [ 1.35887e-006 ]
8545 : [ 1.47143e-006 ]
8546 : [ 1.36796e-006 ]
8547 : [ 1.5751e-006  ]
8548 : [ 1.46211e-006 ]
8549 : [ 1.38265e-006 ]
8550 : [ 1.41049e-006 ]
8551 : [ 1.57184e-006 ]
8552 : [ 1.50368e-006 ]
8553 : [ 1.53738e-006 ]
8554 : [ 1.44936e-006 ]
8555 : [ 1.44986e-006 ]
8556 : [ 1.55819e-006 ]
8557 : [ 1.49791e-006 ]
8558 : [ 1.60401e-006 ]
8559 : [ 1.41118e-006 ]
8560 : [ 1.39453e-006 ]
8561 : [ 1.59163e-006 ]
8562 : [ 1.35793e-006 ]
8563 : [ 1.56999e-006 ]
8564 : [ 1.4298e-006  ]
8565 : [ 1.43859e-006 ]
8566 : [ 1.56457e-006 ]
8567 : [ 1.55938e-006 ]
8568 : [ 1.58405e-006 ]
8569 : [ 1.37857e-006 ]
8570 : [ 1.61221e-006 ]
8571 : [ 1.35628e-006 ]
8572 : [ 1.54065e-006 ]
8573 : [ 1.55852e-006 ]
8574 : [ 1.59498e-006 ]
8575 : [ 1.56709e-006 ]
8576 : [ 1.46224e-006 ]
8577 : [ 1.38186e-006 ]
8578 : [ 1.42983e-006 ]
8579 : [ 1.4746e-006  ]
8580 : [ 1.41069e-006 ]
8581 : [ 1.39157e-006 ]
8582 : [ 1.42771e-006 ]
8583 : [ 1.40955e-006 ]
8584 : [ 1.42419e-006 ]
8585 : [ 1.43281e-006 ]
8586 : [ 1.35581e-006 ]
8587 : [ 1.44198e-006 ]
8588 : [ 1.33944e-006 ]
8589 : [ 1.57967e-006 ]
8590 : [ 1.378e-006   ]
8591 : [ 1.4096e-006  ]
8592 : [ 1.58549e-006 ]
8593 : [ 1.56776e-006 ]
8594 : [ 1.37483e-006 ]
8595 : [ 1.5704e-006  ]
8596 : [ 1.39213e-006 ]
8597 : [ 1.37258e-006 ]
8598 : [ 1.49854e-006 ]
8599 : [ 1.53483e-006 ]
8600 : [ 1.58758e-006 ]
8601 : [ 1.56899e-006 ]
8602 : [ 1.54269e-006 ]
8603 : [ 1.37832e-006 ]
8604 : [ 1.37529e-006 ]
8605 : [ 1.45204e-006 ]
8606 : [ 1.35629e-006 ]
8607 : [ 1.40763e-006 ]
8608 : [ 1.38173e-006 ]
8609 : [ 1.52538e-006 ]
8610 : [ 1.63037e-006 ]
8611 : [ 1.50362e-006 ]
8612 : [ 1.52472e-006 ]
8613 : [ 1.40342e-006 ]
8614 : [ 1.35212e-006 ]
8615 : [ 1.38959e-006 ]
8616 : [ 1.54569e-006 ]
8617 : [ 1.38049e-006 ]
8618 : [ 1.56642e-006 ]
8619 : [ 1.40162e-006 ]
8620 : [ 1.48522e-006 ]
8621 : [ 1.50755e-006 ]
8622 : [ 1.61561e-006 ]
8623 : [ 1.50182e-006 ]
8624 : [ 1.48076e-006 ]
8625 : [ 1.47806e-006 ]
8626 : [ 1.49632e-006 ]
8627 : [ 1.50515e-006 ]
8628 : [ 1.42976e-006 ]
8629 : [ 1.48668e-006 ]
8630 : [ 1.36037e-006 ]
8631 : [ 1.64216e-006 ]
8632 : [ 1.57425e-006 ]
8633 : [ 1.6039e-006  ]
8634 : [ 1.55715e-006 ]
8635 : [ 1.55828e-006 ]
8636 : [ 1.42259e-006 ]
8637 : [ 1.53021e-006 ]
8638 : [ 1.47438e-006 ]
8639 : [ 1.55266e-006 ]
8640 : [ 1.51669e-006 ]
8641 : [ 1.57607e-006 ]
8642 : [ 1.43948e-006 ]
8643 : [ 1.50526e-006 ]
8644 : [ 1.56173e-006 ]
8645 : [ 1.39378e-006 ]
8646 : [ 1.44223e-006 ]
8647 : [ 1.48889e-006 ]
8648 : [ 1.36634e-006 ]
8649 : [ 1.35138e-006 ]
8650 : [ 1.34944e-006 ]
8651 : [ 1.55254e-006 ]
8652 : [ 1.41926e-006 ]
8653 : [ 1.56446e-006 ]
8654 : [ 1.54718e-006 ]
8655 : [ 1.47303e-006 ]
8656 : [ 1.57382e-006 ]
8657 : [ 1.55989e-006 ]
8658 : [ 1.32798e-006 ]
8659 : [ 1.49819e-006 ]
8660 : [ 1.49516e-006 ]
8661 : [ 1.47438e-006 ]
8662 : [ 1.40348e-006 ]
8663 : [ 1.37824e-006 ]
8664 : [ 1.55601e-006 ]
8665 : [ 1.37994e-006 ]
8666 : [ 1.35173e-006 ]
8667 : [ 1.50699e-006 ]
8668 : [ 1.55115e-006 ]
8669 : [ 1.42001e-006 ]
8670 : [ 1.50397e-006 ]
8671 : [ 1.54332e-006 ]
8672 : [ 1.47655e-006 ]
8673 : [ 1.51991e-006 ]
8674 : [ 1.40394e-006 ]
8675 : [ 1.37732e-006 ]
8676 : [ 1.5975e-006  ]
8677 : [ 1.54753e-006 ]
8678 : [ 1.6098e-006  ]
8679 : [ 1.42621e-006 ]
8680 : [ 1.46283e-006 ]
8681 : [ 1.59139e-006 ]
8682 : [ 1.54949e-006 ]
8683 : [ 1.46335e-006 ]
8684 : [ 1.56858e-006 ]
8685 : [ 1.36276e-006 ]
8686 : [ 1.58355e-006 ]
8687 : [ 1.50558e-006 ]
8688 : [ 1.4259e-006  ]
8689 : [ 1.48199e-006 ]
8690 : [ 1.60397e-006 ]
8691 : [ 1.59548e-006 ]
8692 : [ 1.43506e-006 ]
8693 : [ 1.39106e-006 ]
8694 : [ 1.57137e-006 ]
8695 : [ 1.56294e-006 ]
8696 : [ 1.54098e-006 ]
8697 : [ 1.3937e-006  ]
8698 : [ 1.42744e-006 ]
8699 : [ 1.53496e-006 ]
8700 : [ 1.47252e-006 ]
8701 : [ 1.44983e-006 ]
8702 : [ 1.38449e-006 ]
8703 : [ 1.5563e-006  ]
8704 : [ 1.42863e-006 ]
8705 : [ 1.53292e-006 ]
8706 : [ 1.47785e-006 ]
8707 : [ 1.43291e-006 ]
8708 : [ 1.60201e-006 ]
8709 : [ 1.56595e-006 ]
8710 : [ 1.32598e-006 ]
8711 : [ 1.58918e-006 ]
8712 : [ 1.62067e-006 ]
8713 : [ 1.5329e-006  ]
8714 : [ 1.48373e-006 ]
8715 : [ 1.48152e-006 ]
8716 : [ 1.42081e-006 ]
8717 : [ 1.53775e-006 ]
8718 : [ 1.39048e-006 ]
8719 : [ 1.38476e-006 ]
8720 : [ 1.45161e-006 ]
8721 : [ 1.58358e-006 ]
8722 : [ 1.55342e-006 ]
8723 : [ 1.39966e-006 ]
8724 : [ 1.62411e-006 ]
8725 : [ 1.36623e-006 ]
8726 : [ 1.56192e-006 ]
8727 : [ 1.51825e-006 ]
8728 : [ 1.42111e-006 ]
8729 : [ 1.49163e-006 ]
8730 : [ 1.41739e-006 ]
8731 : [ 1.43659e-006 ]
8732 : [ 1.54936e-006 ]
8733 : [ 1.33959e-006 ]
8734 : [ 1.46042e-006 ]
8735 : [ 1.47771e-006 ]
8736 : [ 1.48716e-006 ]
8737 : [ 1.55794e-006 ]
8738 : [ 1.50208e-006 ]
8739 : [ 1.35868e-006 ]
8740 : [ 1.43184e-006 ]
8741 : [ 1.42289e-006 ]
8742 : [ 1.59537e-006 ]
8743 : [ 1.50981e-006 ]
8744 : [ 1.46931e-006 ]
8745 : [ 1.50232e-006 ]
8746 : [ 1.50097e-006 ]
8747 : [ 1.39827e-006 ]
8748 : [ 1.51772e-006 ]
8749 : [ 1.40361e-006 ]
8750 : [ 1.54971e-006 ]
8751 : [ 1.44467e-006 ]
8752 : [ 1.39132e-006 ]
8753 : [ 1.59879e-006 ]
8754 : [ 1.60559e-006 ]
8755 : [ 1.46038e-006 ]
8756 : [ 1.48897e-006 ]
8757 : [ 1.52467e-006 ]
8758 : [ 1.42371e-006 ]
8759 : [ 1.47159e-006 ]
8760 : [ 1.59186e-006 ]
8761 : [ 1.51933e-006 ]
8762 : [ 1.53979e-006 ]
8763 : [ 1.35636e-006 ]
8764 : [ 1.40681e-006 ]
8765 : [ 1.59111e-006 ]
8766 : [ 1.4071e-006  ]
8767 : [ 1.42718e-006 ]
8768 : [ 1.43314e-006 ]
8769 : [ 1.59363e-006 ]
8770 : [ 1.55986e-006 ]
8771 : [ 1.44339e-006 ]
8772 : [ 1.39515e-006 ]
8773 : [ 1.43424e-006 ]
8774 : [ 1.48612e-006 ]
8775 : [ 1.46029e-006 ]
8776 : [ 1.52466e-006 ]
8777 : [ 1.43537e-006 ]
8778 : [ 1.5534e-006  ]
8779 : [ 1.53975e-006 ]
8780 : [ 1.41877e-006 ]
8781 : [ 1.57714e-006 ]
8782 : [ 1.42269e-006 ]
8783 : [ 1.5655e-006  ]
8784 : [ 1.52651e-006 ]
8785 : [ 1.41791e-006 ]
8786 : [ 1.47468e-006 ]
8787 : [ 1.53673e-006 ]
8788 : [ 1.55391e-006 ]
8789 : [ 1.41411e-006 ]
8790 : [ 1.44395e-006 ]
8791 : [ 1.3665e-006  ]
8792 : [ 1.45573e-006 ]
8793 : [ 1.57059e-006 ]
8794 : [ 1.56701e-006 ]
8795 : [ 1.39773e-006 ]
8796 : [ 1.52671e-006 ]
8797 : [ 1.45539e-006 ]
8798 : [ 1.44768e-006 ]
8799 : [ 1.38206e-006 ]
8800 : [ 1.61963e-006 ]
8801 : [ 1.55145e-006 ]
8802 : [ 1.44527e-006 ]
8803 : [ 1.38508e-006 ]
8804 : [ 1.52747e-006 ]
8805 : [ 1.54228e-006 ]
8806 : [ 1.51231e-006 ]
8807 : [ 1.52983e-006 ]
8808 : [ 1.39724e-006 ]
8809 : [ 1.48822e-006 ]
8810 : [ 1.5741e-006  ]
8811 : [ 1.62821e-006 ]
8812 : [ 1.38574e-006 ]
8813 : [ 1.39337e-006 ]
8814 : [ 1.52808e-006 ]
8815 : [ 1.40312e-006 ]
8816 : [ 1.40807e-006 ]
8817 : [ 1.47981e-006 ]
8818 : [ 1.38924e-006 ]
8819 : [ 1.57489e-006 ]
8820 : [ 1.60514e-006 ]
8821 : [ 1.52081e-006 ]
8822 : [ 1.5271e-006  ]
8823 : [ 1.60004e-006 ]
8824 : [ 1.43358e-006 ]
8825 : [ 1.38044e-006 ]
8826 : [ 1.56169e-006 ]
8827 : [ 1.48677e-006 ]
8828 : [ 1.55443e-006 ]
8829 : [ 1.53533e-006 ]
8830 : [ 1.50105e-006 ]
8831 : [ 1.54518e-006 ]
8832 : [ 1.61212e-006 ]
8833 : [ 1.47644e-006 ]
8834 : [ 1.39037e-006 ]
8835 : [ 1.49373e-006 ]
8836 : [ 1.60997e-006 ]
8837 : [ 1.60435e-006 ]
8838 : [ 1.4132e-006  ]
8839 : [ 1.43344e-006 ]
8840 : [ 1.53296e-006 ]
8841 : [ 1.6278e-006  ]
8842 : [ 1.63138e-006 ]
8843 : [ 1.35274e-006 ]
8844 : [ 1.63756e-006 ]
8845 : [ 1.56073e-006 ]
8846 : [ 1.60316e-006 ]
8847 : [ 1.59621e-006 ]
8848 : [ 1.53202e-006 ]
8849 : [ 1.39578e-006 ]
8850 : [ 1.47806e-006 ]
8851 : [ 1.53708e-006 ]
8852 : [ 1.52969e-006 ]
8853 : [ 1.4107e-006  ]
8854 : [ 1.35834e-006 ]
8855 : [ 1.56117e-006 ]
8856 : [ 1.54842e-006 ]
8857 : [ 1.48398e-006 ]
8858 : [ 1.47124e-006 ]
8859 : [ 1.61381e-006 ]
8860 : [ 1.51832e-006 ]
8861 : [ 1.49104e-006 ]
8862 : [ 1.41084e-006 ]
8863 : [ 1.42683e-006 ]
8864 : [ 1.57701e-006 ]
8865 : [ 1.46098e-006 ]
8866 : [ 1.52763e-006 ]
8867 : [ 1.42851e-006 ]
8868 : [ 1.49052e-006 ]
8869 : [ 1.52182e-006 ]
8870 : [ 1.55249e-006 ]
8871 : [ 1.33835e-006 ]
8872 : [ 1.54601e-006 ]
8873 : [ 1.41006e-006 ]
8874 : [ 1.34732e-006 ]
8875 : [ 1.38323e-006 ]
8876 : [ 1.56014e-006 ]
8877 : [ 1.45745e-006 ]
8878 : [ 1.46371e-006 ]
8879 : [ 1.40538e-006 ]
8880 : [ 1.43498e-006 ]
8881 : [ 1.63341e-006 ]
8882 : [ 1.37919e-006 ]
8883 : [ 1.34801e-006 ]
8884 : [ 1.48739e-006 ]
8885 : [ 1.51326e-006 ]
8886 : [ 1.49703e-006 ]
8887 : [ 1.51345e-006 ]
8888 : [ 1.4984e-006  ]
8889 : [ 1.54709e-006 ]
8890 : [ 1.48416e-006 ]
8891 : [ 1.63114e-006 ]
8892 : [ 1.53413e-006 ]
8893 : [ 1.37187e-006 ]
8894 : [ 1.46362e-006 ]
8895 : [ 1.49471e-006 ]
8896 : [ 1.40664e-006 ]
8897 : [ 1.51001e-006 ]
8898 : [ 1.47893e-006 ]
8899 : [ 1.48157e-006 ]
8900 : [ 1.45034e-006 ]
8901 : [ 1.52682e-006 ]
8902 : [ 1.53639e-006 ]
8903 : [ 1.55542e-006 ]
8904 : [ 1.40844e-006 ]
8905 : [ 1.58539e-006 ]
8906 : [ 1.56533e-006 ]
8907 : [ 1.51799e-006 ]
8908 : [ 1.53649e-006 ]
8909 : [ 1.49142e-006 ]
8910 : [ 1.5369e-006  ]
8911 : [ 1.54711e-006 ]
8912 : [ 1.51818e-006 ]
8913 : [ 1.43657e-006 ]
8914 : [ 1.51881e-006 ]
8915 : [ 1.44249e-006 ]
8916 : [ 1.40462e-006 ]
8917 : [ 1.60394e-006 ]
8918 : [ 1.51276e-006 ]
8919 : [ 1.38658e-006 ]
8920 : [ 1.60141e-006 ]
8921 : [ 1.53825e-006 ]
8922 : [ 1.62984e-006 ]
8923 : [ 1.53395e-006 ]
8924 : [ 1.40055e-006 ]
8925 : [ 1.38232e-006 ]
8926 : [ 1.53313e-006 ]
8927 : [ 1.49598e-006 ]
8928 : [ 1.49914e-006 ]
8929 : [ 1.5417e-006  ]
8930 : [ 1.37906e-006 ]
8931 : [ 1.5595e-006  ]
8932 : [ 1.5465e-006  ]
8933 : [ 1.37163e-006 ]
8934 : [ 1.51137e-006 ]
8935 : [ 1.44237e-006 ]
8936 : [ 1.48418e-006 ]
8937 : [ 1.53067e-006 ]
8938 : [ 1.40774e-006 ]
8939 : [ 1.37972e-006 ]
8940 : [ 1.59949e-006 ]
8941 : [ 1.63369e-006 ]
8942 : [ 1.39615e-006 ]
8943 : [ 1.44933e-006 ]
8944 : [ 1.56856e-006 ]
8945 : [ 1.46653e-006 ]
8946 : [ 1.4152e-006  ]
8947 : [ 1.51629e-006 ]
8948 : [ 1.59447e-006 ]
8949 : [ 1.58687e-006 ]
8950 : [ 1.52318e-006 ]
8951 : [ 1.4963e-006  ]
8952 : [ 1.40595e-006 ]
8953 : [ 1.3704e-006  ]
8954 : [ 1.5654e-006  ]
8955 : [ 1.49201e-006 ]
8956 : [ 1.47291e-006 ]
8957 : [ 1.38625e-006 ]
8958 : [ 1.4487e-006  ]
8959 : [ 1.49996e-006 ]
8960 : [ 1.42909e-006 ]
8961 : [ 1.39389e-006 ]
8962 : [ 1.55178e-006 ]
8963 : [ 1.46872e-006 ]
8964 : [ 1.51746e-006 ]
8965 : [ 1.58787e-006 ]
8966 : [ 1.6199e-006  ]
8967 : [ 1.44709e-006 ]
8968 : [ 1.56788e-006 ]
8969 : [ 1.33722e-006 ]
8970 : [ 1.55791e-006 ]
8971 : [ 1.35662e-006 ]
8972 : [ 1.64206e-006 ]
8973 : [ 1.55654e-006 ]
8974 : [ 1.55363e-006 ]
8975 : [ 1.54918e-006 ]
8976 : [ 1.43839e-006 ]
8977 : [ 1.54637e-006 ]
8978 : [ 1.35669e-006 ]
8979 : [ 1.57889e-006 ]
8980 : [ 1.47474e-006 ]
8981 : [ 1.46876e-006 ]
8982 : [ 1.55275e-006 ]
8983 : [ 1.49596e-006 ]
8984 : [ 1.45456e-006 ]
8985 : [ 1.40156e-006 ]
8986 : [ 1.5129e-006  ]
8987 : [ 1.5952e-006  ]
8988 : [ 1.5789e-006  ]
8989 : [ 1.41876e-006 ]
8990 : [ 1.51188e-006 ]
8991 : [ 1.43826e-006 ]
8992 : [ 1.55724e-006 ]
8993 : [ 1.60646e-006 ]
8994 : [ 1.58315e-006 ]
8995 : [ 1.36295e-006 ]
8996 : [ 1.50258e-006 ]
8997 : [ 1.44623e-006 ]
8998 : [ 1.59718e-006 ]
8999 : [ 1.44981e-006 ]
9000 : [ 1.44121e-006 ]
9001 : [ 1.45157e-006 ]
9002 : [ 1.56668e-006 ]
9003 : [ 1.34033e-006 ]
9004 : [ 1.47408e-006 ]
9005 : [ 1.55964e-006 ]
9006 : [ 1.61584e-006 ]
9007 : [ 1.43948e-006 ]
9008 : [ 1.58514e-006 ]
9009 : [ 1.52311e-006 ]
9010 : [ 1.51704e-006 ]
9011 : [ 1.38985e-006 ]
9012 : [ 1.50992e-006 ]
9013 : [ 1.56965e-006 ]
9014 : [ 1.43782e-006 ]
9015 : [ 1.40424e-006 ]
9016 : [ 1.43484e-006 ]
9017 : [ 1.38358e-006 ]
9018 : [ 1.58234e-006 ]
9019 : [ 1.40924e-006 ]
9020 : [ 1.47345e-006 ]
9021 : [ 1.62961e-006 ]
9022 : [ 1.62107e-006 ]
9023 : [ 1.6377e-006  ]
9024 : [ 1.53812e-006 ]
9025 : [ 1.37415e-006 ]
9026 : [ 1.4709e-006  ]
9027 : [ 1.59955e-006 ]
9028 : [ 1.48669e-006 ]
9029 : [ 1.45775e-006 ]
9030 : [ 1.44556e-006 ]
9031 : [ 1.46338e-006 ]
9032 : [ 1.5958e-006  ]
9033 : [ 1.43494e-006 ]
9034 : [ 1.513e-006   ]
9035 : [ 1.57321e-006 ]
9036 : [ 1.45209e-006 ]
9037 : [ 1.35359e-006 ]
9038 : [ 1.53938e-006 ]
9039 : [ 1.34017e-006 ]
9040 : [ 1.51818e-006 ]
9041 : [ 1.36979e-006 ]
9042 : [ 1.60956e-006 ]
9043 : [ 1.48912e-006 ]
9044 : [ 1.39412e-006 ]
9045 : [ 1.59822e-006 ]
9046 : [ 1.54831e-006 ]
9047 : [ 1.58957e-006 ]
9048 : [ 1.59762e-006 ]
9049 : [ 1.61603e-006 ]
9050 : [ 1.59345e-006 ]
9051 : [ 1.5565e-006  ]
9052 : [ 1.53165e-006 ]
9053 : [ 1.55476e-006 ]
9054 : [ 1.44161e-006 ]
9055 : [ 1.57977e-006 ]
9056 : [ 1.36556e-006 ]
9057 : [ 1.52506e-006 ]
9058 : [ 1.53772e-006 ]
9059 : [ 1.58684e-006 ]
9060 : [ 1.47512e-006 ]
9061 : [ 1.53724e-006 ]
9062 : [ 1.4793e-006  ]
9063 : [ 1.3748e-006  ]
9064 : [ 1.51871e-006 ]
9065 : [ 1.43212e-006 ]
9066 : [ 1.63013e-006 ]
9067 : [ 1.3701e-006  ]
9068 : [ 1.58351e-006 ]
9069 : [ 1.52098e-006 ]
9070 : [ 1.58317e-006 ]
9071 : [ 1.55249e-006 ]
9072 : [ 1.56937e-006 ]
9073 : [ 1.39793e-006 ]
9074 : [ 1.56178e-006 ]
9075 : [ 1.52446e-006 ]
9076 : [ 1.51053e-006 ]
9077 : [ 1.57755e-006 ]
9078 : [ 1.53361e-006 ]
9079 : [ 1.49338e-006 ]
9080 : [ 1.49526e-006 ]
9081 : [ 1.40026e-006 ]
9082 : [ 1.51988e-006 ]
9083 : [ 1.6069e-006  ]
9084 : [ 1.60309e-006 ]
9085 : [ 1.54107e-006 ]
9086 : [ 1.56281e-006 ]
9087 : [ 1.42812e-006 ]
9088 : [ 1.53875e-006 ]
9089 : [ 1.4594e-006  ]
9090 : [ 1.39008e-006 ]
9091 : [ 1.39738e-006 ]
9092 : [ 1.40413e-006 ]
9093 : [ 1.40859e-006 ]
9094 : [ 1.42926e-006 ]
9095 : [ 1.33966e-006 ]
9096 : [ 1.50012e-006 ]
9097 : [ 1.45117e-006 ]
9098 : [ 1.50045e-006 ]
9099 : [ 1.55845e-006 ]
9100 : [ 1.55821e-006 ]
9101 : [ 1.4326e-006  ]
9102 : [ 1.34816e-006 ]
9103 : [ 1.41341e-006 ]
9104 : [ 1.5309e-006  ]
9105 : [ 1.43412e-006 ]
9106 : [ 1.39521e-006 ]
9107 : [ 1.45988e-006 ]
9108 : [ 1.58909e-006 ]
9109 : [ 1.41946e-006 ]
9110 : [ 1.43449e-006 ]
9111 : [ 1.51664e-006 ]
9112 : [ 1.56559e-006 ]
9113 : [ 1.54273e-006 ]
9114 : [ 1.4975e-006  ]
9115 : [ 1.35578e-006 ]
9116 : [ 1.54924e-006 ]
9117 : [ 1.40918e-006 ]
9118 : [ 1.5711e-006  ]
9119 : [ 1.40501e-006 ]
9120 : [ 1.50914e-006 ]
9121 : [ 1.45093e-006 ]
9122 : [ 1.61358e-006 ]
9123 : [ 1.499e-006   ]
9124 : [ 1.51027e-006 ]
9125 : [ 1.38055e-006 ]
9126 : [ 1.394e-006   ]
9127 : [ 1.47706e-006 ]
9128 : [ 1.38031e-006 ]
9129 : [ 1.51083e-006 ]
9130 : [ 1.47593e-006 ]
9131 : [ 1.39536e-006 ]
9132 : [ 1.57989e-006 ]
9133 : [ 1.33856e-006 ]
9134 : [ 1.5885e-006  ]
9135 : [ 1.45082e-006 ]
9136 : [ 1.43623e-006 ]
9137 : [ 1.44846e-006 ]
9138 : [ 1.51623e-006 ]
9139 : [ 1.40523e-006 ]
9140 : [ 1.57091e-006 ]
9141 : [ 1.37391e-006 ]
9142 : [ 1.50997e-006 ]
9143 : [ 1.39199e-006 ]
9144 : [ 1.55512e-006 ]
9145 : [ 1.37663e-006 ]
9146 : [ 1.42118e-006 ]
9147 : [ 1.41073e-006 ]
9148 : [ 1.51163e-006 ]
9149 : [ 1.3912e-006  ]
9150 : [ 1.45435e-006 ]
9151 : [ 1.57534e-006 ]
9152 : [ 1.3449e-006  ]
9153 : [ 1.50787e-006 ]
9154 : [ 1.3804e-006  ]
9155 : [ 1.57029e-006 ]
9156 : [ 1.45552e-006 ]
9157 : [ 1.49618e-006 ]
9158 : [ 1.3852e-006  ]
9159 : [ 1.58564e-006 ]
9160 : [ 1.49863e-006 ]
9161 : [ 1.38163e-006 ]
9162 : [ 1.56532e-006 ]
9163 : [ 1.40115e-006 ]
9164 : [ 1.44328e-006 ]
9165 : [ 1.55248e-006 ]
9166 : [ 1.37851e-006 ]
9167 : [ 1.42815e-006 ]
9168 : [ 1.46665e-006 ]
9169 : [ 1.51405e-006 ]
9170 : [ 1.39386e-006 ]
9171 : [ 1.60889e-006 ]
9172 : [ 1.38268e-006 ]
9173 : [ 1.44656e-006 ]
9174 : [ 1.38763e-006 ]
9175 : [ 1.44452e-006 ]
9176 : [ 1.50171e-006 ]
9177 : [ 1.4163e-006  ]
9178 : [ 1.56326e-006 ]
9179 : [ 1.53109e-006 ]
9180 : [ 1.36555e-006 ]
9181 : [ 1.54343e-006 ]
9182 : [ 1.50376e-006 ]
9183 : [ 1.44755e-006 ]
9184 : [ 1.41485e-006 ]
9185 : [ 1.58315e-006 ]
9186 : [ 1.37778e-006 ]
9187 : [ 1.56767e-006 ]
9188 : [ 1.5081e-006  ]
9189 : [ 1.55889e-006 ]
9190 : [ 1.59271e-006 ]
9191 : [ 1.61321e-006 ]
9192 : [ 1.39756e-006 ]
9193 : [ 1.50761e-006 ]
9194 : [ 1.60351e-006 ]
9195 : [ 1.45072e-006 ]
9196 : [ 1.39331e-006 ]
9197 : [ 1.46596e-006 ]
9198 : [ 1.53833e-006 ]
9199 : [ 1.5386e-006  ]
9200 : [ 1.40292e-006 ]
9201 : [ 1.58495e-006 ]
9202 : [ 1.52696e-006 ]
9203 : [ 1.54012e-006 ]
9204 : [ 1.48357e-006 ]
9205 : [ 1.42545e-006 ]
9206 : [ 1.61035e-006 ]
9207 : [ 1.46051e-006 ]
9208 : [ 1.59505e-006 ]
9209 : [ 1.44725e-006 ]
9210 : [ 1.59379e-006 ]
9211 : [ 1.55962e-006 ]
9212 : [ 1.45745e-006 ]
9213 : [ 1.54271e-006 ]
9214 : [ 1.43119e-006 ]
9215 : [ 1.51322e-006 ]
9216 : [ 1.36606e-006 ]
9217 : [ 1.48422e-006 ]
9218 : [ 1.54906e-006 ]
9219 : [ 1.61457e-006 ]
9220 : [ 1.46501e-006 ]
9221 : [ 1.40752e-006 ]
9222 : [ 1.42199e-006 ]
9223 : [ 1.37322e-006 ]
9224 : [ 1.40825e-006 ]
9225 : [ 1.556e-006   ]
9226 : [ 1.54714e-006 ]
9227 : [ 1.50247e-006 ]
9228 : [ 1.43633e-006 ]
9229 : [ 1.56635e-006 ]
9230 : [ 1.49156e-006 ]
9231 : [ 1.51816e-006 ]
9232 : [ 1.4344e-006  ]
9233 : [ 1.54561e-006 ]
9234 : [ 1.36136e-006 ]
9235 : [ 1.55293e-006 ]
9236 : [ 1.41661e-006 ]
9237 : [ 1.40736e-006 ]
9238 : [ 1.46334e-006 ]
9239 : [ 1.50907e-006 ]
9240 : [ 1.48223e-006 ]
9241 : [ 1.4063e-006  ]
9242 : [ 1.40219e-006 ]
9243 : [ 1.37005e-006 ]
9244 : [ 1.42565e-006 ]
9245 : [ 1.61638e-006 ]
9246 : [ 1.40372e-006 ]
9247 : [ 1.59122e-006 ]
9248 : [ 1.57856e-006 ]
9249 : [ 1.4115e-006  ]
9250 : [ 1.48767e-006 ]
9251 : [ 1.57012e-006 ]
9252 : [ 1.53236e-006 ]
9253 : [ 1.44907e-006 ]
9254 : [ 1.37017e-006 ]
9255 : [ 1.52274e-006 ]
9256 : [ 1.36501e-006 ]
9257 : [ 1.4109e-006  ]
9258 : [ 1.46486e-006 ]
9259 : [ 1.60506e-006 ]
9260 : [ 1.45906e-006 ]
9261 : [ 1.4608e-006  ]
9262 : [ 1.57067e-006 ]
9263 : [ 1.5151e-006  ]
9264 : [ 1.47513e-006 ]
9265 : [ 1.56196e-006 ]
9266 : [ 1.42772e-006 ]
9267 : [ 1.59165e-006 ]
9268 : [ 1.50424e-006 ]
9269 : [ 1.39404e-006 ]
9270 : [ 1.54927e-006 ]
9271 : [ 1.50791e-006 ]
9272 : [ 1.61586e-006 ]
9273 : [ 1.47079e-006 ]
9274 : [ 1.49888e-006 ]
9275 : [ 1.41655e-006 ]
9276 : [ 1.47141e-006 ]
9277 : [ 1.35626e-006 ]
9278 : [ 1.61654e-006 ]
9279 : [ 1.42723e-006 ]
9280 : [ 1.5093e-006  ]
9281 : [ 1.34789e-006 ]
9282 : [ 1.4113e-006  ]
9283 : [ 1.56102e-006 ]
9284 : [ 1.4959e-006  ]
9285 : [ 1.48349e-006 ]
9286 : [ 1.50651e-006 ]
9287 : [ 1.49432e-006 ]
9288 : [ 1.42551e-006 ]
9289 : [ 1.5374e-006  ]
9290 : [ 1.51441e-006 ]
9291 : [ 1.48514e-006 ]
9292 : [ 1.52429e-006 ]
9293 : [ 1.44273e-006 ]
9294 : [ 1.54444e-006 ]
9295 : [ 1.53965e-006 ]
9296 : [ 1.54652e-006 ]
9297 : [ 1.38913e-006 ]
9298 : [ 1.53504e-006 ]
9299 : [ 1.44389e-006 ]
9300 : [ 1.48807e-006 ]
9301 : [ 1.39499e-006 ]
9302 : [ 1.56015e-006 ]
9303 : [ 1.56181e-006 ]
9304 : [ 1.43833e-006 ]
9305 : [ 1.56478e-006 ]
9306 : [ 1.44068e-006 ]
9307 : [ 1.53145e-006 ]
9308 : [ 1.31334e-006 ]
9309 : [ 1.55163e-006 ]
9310 : [ 1.55777e-006 ]
9311 : [ 1.44971e-006 ]
9312 : [ 1.62595e-006 ]
9313 : [ 1.64094e-006 ]
9314 : [ 1.49278e-006 ]
9315 : [ 1.55355e-006 ]
9316 : [ 1.40622e-006 ]
9317 : [ 1.49255e-006 ]
9318 : [ 1.59739e-006 ]
9319 : [ 1.42502e-006 ]
9320 : [ 1.52482e-006 ]
9321 : [ 1.42944e-006 ]
9322 : [ 1.57773e-006 ]
9323 : [ 1.57022e-006 ]
9324 : [ 1.39048e-006 ]
9325 : [ 1.41395e-006 ]
9326 : [ 1.53424e-006 ]
9327 : [ 1.56565e-006 ]
9328 : [ 1.38368e-006 ]
9329 : [ 1.37038e-006 ]
9330 : [ 1.44553e-006 ]
9331 : [ 1.53751e-006 ]
9332 : [ 1.54044e-006 ]
9333 : [ 1.33699e-006 ]
9334 : [ 1.46402e-006 ]
9335 : [ 1.61251e-006 ]
9336 : [ 1.35082e-006 ]
9337 : [ 1.54762e-006 ]
9338 : [ 1.41932e-006 ]
9339 : [ 1.54999e-006 ]
9340 : [ 1.61337e-006 ]
9341 : [ 1.56295e-006 ]
9342 : [ 1.37802e-006 ]
9343 : [ 1.53094e-006 ]
9344 : [ 1.35911e-006 ]
9345 : [ 1.55191e-006 ]
9346 : [ 1.42183e-006 ]
9347 : [ 1.58511e-006 ]
9348 : [ 1.49935e-006 ]
9349 : [ 1.54487e-006 ]
9350 : [ 1.53249e-006 ]
9351 : [ 1.51031e-006 ]
9352 : [ 1.48152e-006 ]
9353 : [ 1.4714e-006  ]
9354 : [ 1.55521e-006 ]
9355 : [ 1.51532e-006 ]
9356 : [ 1.58207e-006 ]
9357 : [ 1.42956e-006 ]
9358 : [ 1.51023e-006 ]
9359 : [ 1.57756e-006 ]
9360 : [ 1.36305e-006 ]
9361 : [ 1.4481e-006  ]
9362 : [ 1.56766e-006 ]
9363 : [ 1.38531e-006 ]
9364 : [ 1.49695e-006 ]
9365 : [ 1.5539e-006  ]
9366 : [ 1.57894e-006 ]
9367 : [ 1.6352e-006  ]
9368 : [ 1.54049e-006 ]
9369 : [ 1.53675e-006 ]
9370 : [ 1.39342e-006 ]
9371 : [ 1.46523e-006 ]
9372 : [ 1.40762e-006 ]
9373 : [ 1.62414e-006 ]
9374 : [ 1.3948e-006  ]
9375 : [ 1.586e-006   ]
9376 : [ 1.52468e-006 ]
9377 : [ 1.4194e-006  ]
9378 : [ 1.57914e-006 ]
9379 : [ 1.37703e-006 ]
9380 : [ 1.60274e-006 ]
9381 : [ 1.41832e-006 ]
9382 : [ 1.55619e-006 ]
9383 : [ 1.43625e-006 ]
9384 : [ 1.46242e-006 ]
9385 : [ 1.46999e-006 ]
9386 : [ 1.41759e-006 ]
9387 : [ 1.53282e-006 ]
9388 : [ 1.46037e-006 ]
9389 : [ 1.52415e-006 ]
9390 : [ 1.44925e-006 ]
9391 : [ 1.48885e-006 ]
9392 : [ 1.5706e-006  ]
9393 : [ 1.55831e-006 ]
9394 : [ 1.53449e-006 ]
9395 : [ 1.39132e-006 ]
9396 : [ 1.58112e-006 ]
9397 : [ 1.40751e-006 ]
9398 : [ 1.47807e-006 ]
9399 : [ 1.52407e-006 ]
9400 : [ 1.40143e-006 ]
9401 : [ 1.49431e-006 ]
9402 : [ 1.59231e-006 ]
9403 : [ 1.44931e-006 ]
9404 : [ 1.58531e-006 ]
9405 : [ 1.47007e-006 ]
9406 : [ 1.51503e-006 ]
9407 : [ 1.48876e-006 ]
9408 : [ 1.35848e-006 ]
9409 : [ 1.5386e-006  ]
9410 : [ 1.41318e-006 ]
9411 : [ 1.50981e-006 ]
9412 : [ 1.52392e-006 ]
9413 : [ 1.5717e-006  ]
9414 : [ 1.4343e-006  ]
9415 : [ 1.55522e-006 ]
9416 : [ 1.48506e-006 ]
9417 : [ 1.41872e-006 ]
9418 : [ 1.44456e-006 ]
9419 : [ 1.34035e-006 ]
9420 : [ 1.43509e-006 ]
9421 : [ 1.37706e-006 ]
9422 : [ 1.34817e-006 ]
9423 : [ 1.56616e-006 ]
9424 : [ 1.43361e-006 ]
9425 : [ 1.55604e-006 ]
9426 : [ 1.45815e-006 ]
9427 : [ 1.40664e-006 ]
9428 : [ 1.6158e-006  ]
9429 : [ 1.45287e-006 ]
9430 : [ 1.45868e-006 ]
9431 : [ 1.40512e-006 ]
9432 : [ 1.5945e-006  ]
9433 : [ 1.58053e-006 ]
9434 : [ 1.39978e-006 ]
9435 : [ 1.46917e-006 ]
9436 : [ 1.58644e-006 ]
9437 : [ 1.44505e-006 ]
9438 : [ 1.48294e-006 ]
9439 : [ 1.39869e-006 ]
9440 : [ 1.56131e-006 ]
9441 : [ 1.38343e-006 ]
9442 : [ 1.56277e-006 ]
9443 : [ 1.41033e-006 ]
9444 : [ 1.50702e-006 ]
9445 : [ 1.48873e-006 ]
9446 : [ 1.56301e-006 ]
9447 : [ 1.56252e-006 ]
9448 : [ 1.586e-006   ]
9449 : [ 1.50645e-006 ]
9450 : [ 1.54672e-006 ]
9451 : [ 1.5634e-006  ]
9452 : [ 1.38585e-006 ]
9453 : [ 1.53428e-006 ]
9454 : [ 1.50902e-006 ]
9455 : [ 1.49299e-006 ]
9456 : [ 1.567e-006   ]
9457 : [ 1.39737e-006 ]
9458 : [ 1.43103e-006 ]
9459 : [ 1.58596e-006 ]
9460 : [ 1.52398e-006 ]
9461 : [ 1.55061e-006 ]
9462 : [ 1.54968e-006 ]
9463 : [ 1.52757e-006 ]
9464 : [ 1.5023e-006  ]
9465 : [ 1.51698e-006 ]
9466 : [ 1.58829e-006 ]
9467 : [ 1.61303e-006 ]
9468 : [ 1.53795e-006 ]
9469 : [ 1.39278e-006 ]
9470 : [ 1.42068e-006 ]
9471 : [ 1.53935e-006 ]
9472 : [ 1.49319e-006 ]
9473 : [ 1.38588e-006 ]
9474 : [ 1.4659e-006  ]
9475 : [ 1.40229e-006 ]
9476 : [ 1.47257e-006 ]
9477 : [ 1.46699e-006 ]
9478 : [ 1.48964e-006 ]
9479 : [ 1.49038e-006 ]
9480 : [ 1.55568e-006 ]
9481 : [ 1.43296e-006 ]
9482 : [ 1.4608e-006  ]
9483 : [ 1.58287e-006 ]
9484 : [ 1.40642e-006 ]
9485 : [ 1.45602e-006 ]
9486 : [ 1.5207e-006  ]
9487 : [ 1.33521e-006 ]
9488 : [ 1.44028e-006 ]
9489 : [ 1.53144e-006 ]
9490 : [ 1.59414e-006 ]
9491 : [ 1.47895e-006 ]
9492 : [ 1.42309e-006 ]
9493 : [ 1.52591e-006 ]
9494 : [ 1.61796e-006 ]
9495 : [ 1.46226e-006 ]
9496 : [ 1.46122e-006 ]
9497 : [ 1.45893e-006 ]
9498 : [ 1.42479e-006 ]
9499 : [ 1.42852e-006 ]
9500 : [ 1.44181e-006 ]
9501 : [ 1.34295e-006 ]
9502 : [ 1.39772e-006 ]
9503 : [ 1.51833e-006 ]
9504 : [ 1.43536e-006 ]
9505 : [ 1.4286e-006  ]
9506 : [ 1.39024e-006 ]
9507 : [ 1.55807e-006 ]
9508 : [ 1.63499e-006 ]
9509 : [ 1.3431e-006  ]
9510 : [ 1.45406e-006 ]
9511 : [ 1.52048e-006 ]
9512 : [ 1.49575e-006 ]
9513 : [ 1.47069e-006 ]
9514 : [ 1.38311e-006 ]
9515 : [ 1.54637e-006 ]
9516 : [ 1.39694e-006 ]
9517 : [ 1.42329e-006 ]
9518 : [ 1.5403e-006  ]
9519 : [ 1.5495e-006  ]
9520 : [ 1.35335e-006 ]
9521 : [ 1.57675e-006 ]
9522 : [ 1.43765e-006 ]
9523 : [ 1.55315e-006 ]
9524 : [ 1.31655e-006 ]
9525 : [ 1.57814e-006 ]
9526 : [ 1.5647e-006  ]
9527 : [ 1.48095e-006 ]
9528 : [ 1.54914e-006 ]
9529 : [ 1.4724e-006  ]
9530 : [ 1.58523e-006 ]
9531 : [ 1.38588e-006 ]
9532 : [ 1.39227e-006 ]
9533 : [ 1.41875e-006 ]
9534 : [ 1.42429e-006 ]
9535 : [ 1.55448e-006 ]
9536 : [ 1.41514e-006 ]
9537 : [ 1.52611e-006 ]
9538 : [ 1.55578e-006 ]
9539 : [ 1.57957e-006 ]
9540 : [ 1.54105e-006 ]
9541 : [ 1.56639e-006 ]
9542 : [ 1.60799e-006 ]
9543 : [ 1.35943e-006 ]
9544 : [ 1.53497e-006 ]
9545 : [ 1.51015e-006 ]
9546 : [ 1.38843e-006 ]
9547 : [ 1.46143e-006 ]
9548 : [ 1.58087e-006 ]
9549 : [ 1.5814e-006  ]
9550 : [ 1.49081e-006 ]
9551 : [ 1.41952e-006 ]
9552 : [ 1.55263e-006 ]
9553 : [ 1.52679e-006 ]
9554 : [ 1.52984e-006 ]
9555 : [ 1.55566e-006 ]
9556 : [ 1.3884e-006  ]
9557 : [ 1.43691e-006 ]
9558 : [ 1.62018e-006 ]
9559 : [ 1.38531e-006 ]
9560 : [ 1.48949e-006 ]
9561 : [ 1.36584e-006 ]
9562 : [ 1.51242e-006 ]
9563 : [ 1.6006e-006  ]
9564 : [ 1.48252e-006 ]
9565 : [ 1.63779e-006 ]
9566 : [ 1.64106e-006 ]
9567 : [ 1.55111e-006 ]
9568 : [ 1.57119e-006 ]
9569 : [ 1.61244e-006 ]
9570 : [ 1.50148e-006 ]
9571 : [ 1.49072e-006 ]
9572 : [ 1.53322e-006 ]
9573 : [ 1.34085e-006 ]
9574 : [ 1.43315e-006 ]
9575 : [ 1.46125e-006 ]
9576 : [ 1.60876e-006 ]
9577 : [ 1.48523e-006 ]
9578 : [ 1.5784e-006  ]
9579 : [ 1.31658e-006 ]
9580 : [ 1.62797e-006 ]
9581 : [ 1.38158e-006 ]
9582 : [ 1.57303e-006 ]
9583 : [ 1.48204e-006 ]
9584 : [ 1.51938e-006 ]
9585 : [ 1.40729e-006 ]
9586 : [ 1.57115e-006 ]
9587 : [ 1.56683e-006 ]
9588 : [ 1.49518e-006 ]
9589 : [ 1.40526e-006 ]
9590 : [ 1.58372e-006 ]
9591 : [ 1.52718e-006 ]
9592 : [ 1.40366e-006 ]
9593 : [ 1.55496e-006 ]
9594 : [ 1.43354e-006 ]
9595 : [ 1.53676e-006 ]
9596 : [ 1.43502e-006 ]
9597 : [ 1.404e-006   ]
9598 : [ 1.38501e-006 ]
9599 : [ 1.59975e-006 ]
9600 : [ 1.59696e-006 ]
9601 : [ 1.51765e-006 ]
9602 : [ 1.39143e-006 ]
9603 : [ 1.4594e-006  ]
9604 : [ 1.61166e-006 ]
9605 : [ 1.5228e-006  ]
9606 : [ 1.57791e-006 ]
9607 : [ 1.50337e-006 ]
9608 : [ 1.59745e-006 ]
9609 : [ 1.44428e-006 ]
9610 : [ 1.62389e-006 ]
9611 : [ 1.58763e-006 ]
9612 : [ 1.45808e-006 ]
9613 : [ 1.53334e-006 ]
9614 : [ 1.49477e-006 ]
9615 : [ 1.41714e-006 ]
9616 : [ 1.38622e-006 ]
9617 : [ 1.55015e-006 ]
9618 : [ 1.40363e-006 ]
9619 : [ 1.37936e-006 ]
9620 : [ 1.60739e-006 ]
9621 : [ 1.47854e-006 ]
9622 : [ 1.50764e-006 ]
9623 : [ 1.61694e-006 ]
9624 : [ 1.41335e-006 ]
9625 : [ 1.52647e-006 ]
9626 : [ 1.54492e-006 ]
9627 : [ 1.54663e-006 ]
9628 : [ 1.5726e-006  ]
9629 : [ 1.54941e-006 ]
9630 : [ 1.60942e-006 ]
9631 : [ 1.59767e-006 ]
9632 : [ 1.60856e-006 ]
9633 : [ 1.43131e-006 ]
9634 : [ 1.55936e-006 ]
9635 : [ 1.55114e-006 ]
9636 : [ 1.60339e-006 ]
9637 : [ 1.41985e-006 ]
9638 : [ 1.41269e-006 ]
9639 : [ 1.54227e-006 ]
9640 : [ 1.50193e-006 ]
9641 : [ 1.39992e-006 ]
9642 : [ 1.4305e-006  ]
9643 : [ 1.5349e-006  ]
9644 : [ 1.48636e-006 ]
9645 : [ 1.40099e-006 ]
9646 : [ 1.42062e-006 ]
9647 : [ 1.51682e-006 ]
9648 : [ 1.55245e-006 ]
9649 : [ 1.56402e-006 ]
9650 : [ 1.55043e-006 ]
9651 : [ 1.53463e-006 ]
9652 : [ 1.5171e-006  ]
9653 : [ 1.51374e-006 ]
9654 : [ 1.53291e-006 ]
9655 : [ 1.37098e-006 ]
9656 : [ 1.51159e-006 ]
9657 : [ 1.44107e-006 ]
9658 : [ 1.57863e-006 ]
9659 : [ 1.45378e-006 ]
9660 : [ 1.55807e-006 ]
9661 : [ 1.60062e-006 ]
9662 : [ 1.47071e-006 ]
9663 : [ 1.52055e-006 ]
9664 : [ 1.47515e-006 ]
9665 : [ 1.48717e-006 ]
9666 : [ 1.43813e-006 ]
9667 : [ 1.46743e-006 ]
9668 : [ 1.53647e-006 ]
9669 : [ 1.58826e-006 ]
9670 : [ 1.54235e-006 ]
9671 : [ 1.58141e-006 ]
9672 : [ 1.5269e-006  ]
9673 : [ 1.34878e-006 ]
9674 : [ 1.46215e-006 ]
9675 : [ 1.53722e-006 ]
9676 : [ 1.44994e-006 ]
9677 : [ 1.41353e-006 ]
9678 : [ 1.46348e-006 ]
9679 : [ 1.48888e-006 ]
9680 : [ 1.59878e-006 ]
9681 : [ 1.58787e-006 ]
9682 : [ 1.48607e-006 ]
9683 : [ 1.57767e-006 ]
9684 : [ 1.52291e-006 ]
9685 : [ 1.45703e-006 ]
9686 : [ 1.42239e-006 ]
9687 : [ 1.39393e-006 ]
9688 : [ 1.60697e-006 ]
9689 : [ 1.38815e-006 ]
9690 : [ 1.44738e-006 ]
9691 : [ 1.58932e-006 ]
9692 : [ 1.53961e-006 ]
9693 : [ 1.39798e-006 ]
9694 : [ 1.55462e-006 ]
9695 : [ 1.40498e-006 ]
9696 : [ 1.52584e-006 ]
9697 : [ 1.51886e-006 ]
9698 : [ 1.51185e-006 ]
9699 : [ 1.40421e-006 ]
9700 : [ 1.39191e-006 ]
9701 : [ 1.46512e-006 ]
9702 : [ 1.48431e-006 ]
9703 : [ 1.4589e-006  ]
9704 : [ 1.53934e-006 ]
9705 : [ 1.41041e-006 ]
9706 : [ 1.54215e-006 ]
9707 : [ 1.46267e-006 ]
9708 : [ 1.48542e-006 ]
9709 : [ 1.48076e-006 ]
9710 : [ 1.37854e-006 ]
9711 : [ 1.37612e-006 ]
9712 : [ 1.48302e-006 ]
9713 : [ 1.53035e-006 ]
9714 : [ 1.37052e-006 ]
9715 : [ 1.45508e-006 ]
9716 : [ 1.45153e-006 ]
9717 : [ 1.43234e-006 ]
9718 : [ 1.50546e-006 ]
9719 : [ 1.43456e-006 ]
9720 : [ 1.41476e-006 ]
9721 : [ 1.53496e-006 ]
9722 : [ 1.5603e-006  ]
9723 : [ 1.58221e-006 ]
9724 : [ 1.49395e-006 ]
9725 : [ 1.4197e-006  ]
9726 : [ 1.34001e-006 ]
9727 : [ 1.42886e-006 ]
9728 : [ 1.43818e-006 ]
9729 : [ 1.49658e-006 ]
9730 : [ 1.48199e-006 ]
9731 : [ 1.51187e-006 ]
9732 : [ 1.48e-006    ]
9733 : [ 1.56236e-006 ]
9734 : [ 1.43934e-006 ]
9735 : [ 1.42974e-006 ]
9736 : [ 1.56275e-006 ]
9737 : [ 1.40611e-006 ]
9738 : [ 1.52172e-006 ]
9739 : [ 1.5404e-006  ]
9740 : [ 1.57174e-006 ]
9741 : [ 1.42314e-006 ]
9742 : [ 1.3729e-006  ]
9743 : [ 1.56791e-006 ]
9744 : [ 1.47299e-006 ]
9745 : [ 1.39969e-006 ]
9746 : [ 1.47747e-006 ]
9747 : [ 1.59166e-006 ]
9748 : [ 1.43129e-006 ]
9749 : [ 1.52175e-006 ]
9750 : [ 1.62385e-006 ]
9751 : [ 1.36959e-006 ]
9752 : [ 1.42299e-006 ]
9753 : [ 1.38762e-006 ]
9754 : [ 1.46545e-006 ]
9755 : [ 1.43404e-006 ]
9756 : [ 1.43876e-006 ]
9757 : [ 1.59094e-006 ]
9758 : [ 1.57432e-006 ]
9759 : [ 1.51647e-006 ]
9760 : [ 1.37994e-006 ]
9761 : [ 1.53304e-006 ]
9762 : [ 1.50132e-006 ]
9763 : [ 1.54582e-006 ]
9764 : [ 1.52925e-006 ]
9765 : [ 1.61189e-006 ]
9766 : [ 1.44415e-006 ]
9767 : [ 1.42295e-006 ]
9768 : [ 1.42485e-006 ]
9769 : [ 1.58375e-006 ]
9770 : [ 1.55956e-006 ]
9771 : [ 1.53898e-006 ]
9772 : [ 1.41957e-006 ]
9773 : [ 1.45604e-006 ]
9774 : [ 1.60927e-006 ]
9775 : [ 1.49329e-006 ]
9776 : [ 1.49061e-006 ]
9777 : [ 1.56278e-006 ]
9778 : [ 1.47258e-006 ]
9779 : [ 1.3855e-006  ]
9780 : [ 1.45015e-006 ]
9781 : [ 1.48807e-006 ]
9782 : [ 1.42151e-006 ]
9783 : [ 1.48673e-006 ]
9784 : [ 1.39102e-006 ]
9785 : [ 1.48834e-006 ]
9786 : [ 1.48961e-006 ]
9787 : [ 1.48938e-006 ]
9788 : [ 1.58456e-006 ]
9789 : [ 1.54591e-006 ]
9790 : [ 1.39729e-006 ]
9791 : [ 1.55523e-006 ]
9792 : [ 1.46942e-006 ]
9793 : [ 1.47922e-006 ]
9794 : [ 1.55462e-006 ]
9795 : [ 1.39033e-006 ]
9796 : [ 1.53706e-006 ]
9797 : [ 1.5122e-006  ]
9798 : [ 1.36737e-006 ]
9799 : [ 1.60577e-006 ]
9800 : [ 1.53578e-006 ]
9801 : [ 1.55251e-006 ]
9802 : [ 1.54251e-006 ]
9803 : [ 1.63172e-006 ]
9804 : [ 1.46571e-006 ]
9805 : [ 1.41755e-006 ]
9806 : [ 1.43134e-006 ]
9807 : [ 1.53697e-006 ]
9808 : [ 1.55665e-006 ]
9809 : [ 1.44124e-006 ]
9810 : [ 1.57342e-006 ]
9811 : [ 1.52484e-006 ]
9812 : [ 1.47609e-006 ]
9813 : [ 1.5471e-006  ]
9814 : [ 1.37264e-006 ]
9815 : [ 1.58827e-006 ]
9816 : [ 1.53693e-006 ]
9817 : [ 1.49439e-006 ]
9818 : [ 1.54918e-006 ]
9819 : [ 1.38553e-006 ]
9820 : [ 1.38184e-006 ]
9821 : [ 1.55752e-006 ]
9822 : [ 1.59923e-006 ]
9823 : [ 1.57197e-006 ]
9824 : [ 1.46761e-006 ]
9825 : [ 1.34607e-006 ]
9826 : [ 1.388e-006   ]
9827 : [ 1.57772e-006 ]
9828 : [ 1.4854e-006  ]
9829 : [ 1.53166e-006 ]
9830 : [ 1.50812e-006 ]
9831 : [ 1.44615e-006 ]
9832 : [ 1.49419e-006 ]
9833 : [ 1.55884e-006 ]
9834 : [ 1.44707e-006 ]
9835 : [ 1.55462e-006 ]
9836 : [ 1.53873e-006 ]
9837 : [ 1.44188e-006 ]
9838 : [ 1.42455e-006 ]
9839 : [ 1.46103e-006 ]
9840 : [ 1.46513e-006 ]
9841 : [ 1.58316e-006 ]
9842 : [ 1.53134e-006 ]
9843 : [ 1.43571e-006 ]
9844 : [ 1.45226e-006 ]
9845 : [ 1.45524e-006 ]
9846 : [ 1.43888e-006 ]
9847 : [ 1.37435e-006 ]
9848 : [ 1.37675e-006 ]
9849 : [ 1.40262e-006 ]
9850 : [ 1.55176e-006 ]
9851 : [ 1.38987e-006 ]
9852 : [ 1.37536e-006 ]
9853 : [ 1.57423e-006 ]
9854 : [ 1.61025e-006 ]
9855 : [ 1.53816e-006 ]
9856 : [ 1.37974e-006 ]
9857 : [ 1.52371e-006 ]
9858 : [ 1.4272e-006  ]
9859 : [ 1.49156e-006 ]
9860 : [ 1.39848e-006 ]
9861 : [ 1.52495e-006 ]
9862 : [ 1.55492e-006 ]
9863 : [ 1.52254e-006 ]
9864 : [ 1.41018e-006 ]
9865 : [ 1.49444e-006 ]
9866 : [ 1.37598e-006 ]
9867 : [ 1.57451e-006 ]
9868 : [ 1.38729e-006 ]
9869 : [ 1.41953e-006 ]
9870 : [ 1.60372e-006 ]
9871 : [ 1.37282e-006 ]
9872 : [ 1.57483e-006 ]
9873 : [ 1.40418e-006 ]
9874 : [ 1.55e-006    ]
9875 : [ 1.56134e-006 ]
9876 : [ 1.55518e-006 ]
9877 : [ 1.60888e-006 ]
9878 : [ 1.55195e-006 ]
9879 : [ 1.48639e-006 ]
9880 : [ 1.44004e-006 ]
9881 : [ 1.39556e-006 ]
9882 : [ 1.41471e-006 ]
9883 : [ 1.61053e-006 ]
9884 : [ 1.53748e-006 ]
9885 : [ 1.35878e-006 ]
9886 : [ 1.42886e-006 ]
9887 : [ 1.55448e-006 ]
9888 : [ 1.45552e-006 ]
9889 : [ 1.43835e-006 ]
9890 : [ 1.48747e-006 ]
9891 : [ 1.4289e-006  ]
9892 : [ 1.44659e-006 ]
9893 : [ 1.54988e-006 ]
9894 : [ 1.55966e-006 ]
9895 : [ 1.60952e-006 ]
9896 : [ 1.54922e-006 ]
9897 : [ 1.58423e-006 ]
9898 : [ 1.44518e-006 ]
9899 : [ 1.55052e-006 ]
9900 : [ 1.5609e-006  ]
9901 : [ 1.52433e-006 ]
9902 : [ 1.62053e-006 ]
9903 : [ 1.47212e-006 ]
9904 : [ 1.46079e-006 ]
9905 : [ 1.58065e-006 ]
9906 : [ 1.49544e-006 ]
9907 : [ 1.38928e-006 ]
9908 : [ 1.45204e-006 ]
9909 : [ 1.55883e-006 ]
9910 : [ 1.38524e-006 ]
9911 : [ 1.59328e-006 ]
9912 : [ 1.61554e-006 ]
9913 : [ 1.62267e-006 ]
9914 : [ 1.54488e-006 ]
9915 : [ 1.52465e-006 ]
9916 : [ 1.54159e-006 ]
9917 : [ 1.53419e-006 ]
9918 : [ 1.549e-006   ]
9919 : [ 1.41122e-006 ]
9920 : [ 1.45246e-006 ]
9921 : [ 1.38314e-006 ]
9922 : [ 1.4289e-006  ]
9923 : [ 1.42674e-006 ]
9924 : [ 1.49285e-006 ]
9925 : [ 1.48588e-006 ]
9926 : [ 1.60816e-006 ]
9927 : [ 1.50261e-006 ]
9928 : [ 1.33611e-006 ]
9929 : [ 1.57864e-006 ]
9930 : [ 1.46372e-006 ]
9931 : [ 1.4007e-006  ]
9932 : [ 1.50531e-006 ]
9933 : [ 1.49136e-006 ]
9934 : [ 1.46145e-006 ]
9935 : [ 1.51655e-006 ]
9936 : [ 1.40125e-006 ]
9937 : [ 1.4745e-006  ]
9938 : [ 1.57779e-006 ]
9939 : [ 1.35028e-006 ]
9940 : [ 1.47867e-006 ]
9941 : [ 1.54702e-006 ]
9942 : [ 1.55555e-006 ]
9943 : [ 1.47497e-006 ]
9944 : [ 1.47319e-006 ]
9945 : [ 1.59301e-006 ]
9946 : [ 1.39799e-006 ]
9947 : [ 1.43318e-006 ]
9948 : [ 1.63729e-006 ]
9949 : [ 1.39926e-006 ]
9950 : [ 1.50055e-006 ]
9951 : [ 1.57758e-006 ]
9952 : [ 1.61362e-006 ]
9953 : [ 1.56436e-006 ]
9954 : [ 1.41533e-006 ]
9955 : [ 1.53996e-006 ]
9956 : [ 1.54707e-006 ]
9957 : [ 1.55187e-006 ]
9958 : [ 1.56453e-006 ]
9959 : [ 1.55105e-006 ]
9960 : [ 1.53909e-006 ]
9961 : [ 1.57211e-006 ]
9962 : [ 1.52758e-006 ]
9963 : [ 1.51431e-006 ]
9964 : [ 1.57231e-006 ]
9965 : [ 1.52911e-006 ]
9966 : [ 1.40495e-006 ]
9967 : [ 1.55092e-006 ]
9968 : [ 1.59705e-006 ]
9969 : [ 1.55884e-006 ]
9970 : [ 1.51947e-006 ]
9971 : [ 1.52125e-006 ]
9972 : [ 1.6132e-006  ]
9973 : [ 1.46927e-006 ]
9974 : [ 1.43632e-006 ]
9975 : [ 1.53929e-006 ]
9976 : [ 1.3702e-006  ]
9977 : [ 1.53903e-006 ]
9978 : [ 1.61266e-006 ]
9979 : [ 1.42733e-006 ]
9980 : [ 1.43052e-006 ]
9981 : [ 1.5789e-006  ]
9982 : [ 1.56639e-006 ]
9983 : [ 1.6092e-006  ]
9984 : [ 1.46418e-006 ]
9985 : [ 1.53365e-006 ]
9986 : [ 1.39024e-006 ]
9987 : [ 1.47637e-006 ]
9988 : [ 1.54908e-006 ]
9989 : [ 1.49923e-006 ]
9990 : [ 1.55823e-006 ]
9991 : [ 1.58376e-006 ]
9992 : [ 1.54371e-006 ]
9993 : [ 1.59076e-006 ]
9994 : [ 1.51705e-006 ]
9995 : [ 1.57183e-006 ]
9996 : [ 1.41234e-006 ]
9997 : [ 1.42944e-006 ]
9998 : [ 1.47746e-006 ]
9999 : [ 1.567e-006   ]
