# Supplementary material for: Influence of tissue conductivity on foetal exposure to extremely low frequency magnetic fields at 50 Hz using stochastic dosimetry
Source: PLoS One. 2018 Feb 7;13(2):e0192131. doi: 10.1371/journal.pone.0192131 (PMC5802904; doi:10.1371/journal.pone.0192131)
Supplement: S1 File — (ZIP) [file pone.0192131.s001.zip › Data/Ydistributions(10000)/3m/Fat.txt]

       [ y0           ]
   0 : [ 1.13415e-005 ]
   1 : [ 8.31421e-006 ]
   2 : [ 8.63386e-006 ]
   3 : [ 8.32559e-006 ]
   4 : [ 8.32121e-006 ]
   5 : [ 8.57777e-006 ]
   6 : [ 7.713e-006   ]
   7 : [ 8.35005e-006 ]
   8 : [ 7.52175e-006 ]
   9 : [ 1.24729e-005 ]
  10 : [ 8.31641e-006 ]
  11 : [ 8.18104e-006 ]
  12 : [ 1.08949e-005 ]
  13 : [ 8.69463e-006 ]
  14 : [ 1.07258e-005 ]
  15 : [ 8.39891e-006 ]
  16 : [ 7.91752e-006 ]
  17 : [ 9.57291e-006 ]
  18 : [ 8.36337e-006 ]
  19 : [ 1.19075e-005 ]
  20 : [ 7.9969e-006  ]
  21 : [ 1.10871e-005 ]
  22 : [ 8.40446e-006 ]
  23 : [ 7.71113e-006 ]
  24 : [ 8.32415e-006 ]
  25 : [ 8.91416e-006 ]
  26 : [ 1.17279e-005 ]
  27 : [ 8.30521e-006 ]
  28 : [ 9.64936e-006 ]
  29 : [ 8.39215e-006 ]
  30 : [ 8.32143e-006 ]
  31 : [ 7.93708e-006 ]
  32 : [ 8.6109e-006  ]
  33 : [ 8.37212e-006 ]
  34 : [ 1.3692e-005  ]
  35 : [ 8.39835e-006 ]
  36 : [ 8.22112e-006 ]
  37 : [ 8.35759e-006 ]
  38 : [ 1.1142e-005  ]
  39 : [ 9.60119e-006 ]
  40 : [ 8.30528e-006 ]
  41 : [ 8.39309e-006 ]
  42 : [ 8.36517e-006 ]
  43 : [ 1.41547e-005 ]
  44 : [ 9.36996e-006 ]
  45 : [ 1.11372e-005 ]
  46 : [ 1.15222e-005 ]
  47 : [ 8.40166e-006 ]
  48 : [ 8.79127e-006 ]
  49 : [ 1.19196e-005 ]
  50 : [ 8.33932e-006 ]
  51 : [ 8.38704e-006 ]
  52 : [ 8.40063e-006 ]
  53 : [ 8.9523e-006  ]
  54 : [ 7.75972e-006 ]
  55 : [ 8.54179e-006 ]
  56 : [ 8.39416e-006 ]
  57 : [ 1.44043e-005 ]
  58 : [ 8.34784e-006 ]
  59 : [ 9.69474e-006 ]
  60 : [ 7.87005e-006 ]
  61 : [ 8.3569e-006  ]
  62 : [ 1.23534e-005 ]
  63 : [ 8.38509e-006 ]
  64 : [ 8.70188e-006 ]
  65 : [ 8.03875e-006 ]
  66 : [ 1.12505e-005 ]
  67 : [ 8.34024e-006 ]
  68 : [ 8.304e-006   ]
  69 : [ 8.1016e-006  ]
  70 : [ 1.02871e-005 ]
  71 : [ 1.41682e-005 ]
  72 : [ 8.3807e-006  ]
  73 : [ 8.66353e-006 ]
  74 : [ 1.08813e-005 ]
  75 : [ 8.3082e-006  ]
  76 : [ 8.41291e-006 ]
  77 : [ 8.38781e-006 ]
  78 : [ 1.09964e-005 ]
  79 : [ 7.93578e-006 ]
  80 : [ 8.36534e-006 ]
  81 : [ 8.32561e-006 ]
  82 : [ 8.57237e-006 ]
  83 : [ 7.43108e-006 ]
  84 : [ 9.21463e-006 ]
  85 : [ 1.31835e-005 ]
  86 : [ 1.11553e-005 ]
  87 : [ 9.35408e-006 ]
  88 : [ 9.14142e-006 ]
  89 : [ 1.33485e-005 ]
  90 : [ 8.93143e-006 ]
  91 : [ 8.69257e-006 ]
  92 : [ 9.15007e-006 ]
  93 : [ 8.32298e-006 ]
  94 : [ 1.45565e-005 ]
  95 : [ 8.31962e-006 ]
  96 : [ 8.40497e-006 ]
  97 : [ 8.64436e-006 ]
  98 : [ 8.30418e-006 ]
  99 : [ 1.37064e-005 ]
 100 : [ 1.41547e-005 ]
 101 : [ 8.30524e-006 ]
 102 : [ 7.5791e-006  ]
 103 : [ 1.32843e-005 ]
 104 : [ 8.36573e-006 ]
 105 : [ 1.00334e-005 ]
 106 : [ 1.35916e-005 ]
 107 : [ 8.31782e-006 ]
 108 : [ 8.51827e-006 ]
 109 : [ 8.39915e-006 ]
 110 : [ 8.31733e-006 ]
 111 : [ 8.57015e-006 ]
 112 : [ 1.07551e-005 ]
 113 : [ 8.34913e-006 ]
 114 : [ 8.9605e-006  ]
 115 : [ 8.75801e-006 ]
 116 : [ 8.36292e-006 ]
 117 : [ 8.40441e-006 ]
 118 : [ 7.76414e-006 ]
 119 : [ 8.22265e-006 ]
 120 : [ 8.38309e-006 ]
 121 : [ 8.47906e-006 ]
 122 : [ 1.0743e-005  ]
 123 : [ 9.73053e-006 ]
 124 : [ 8.30401e-006 ]
 125 : [ 8.32281e-006 ]
 126 : [ 7.79415e-006 ]
 127 : [ 8.652e-006   ]
 128 : [ 9.14949e-006 ]
 129 : [ 1.06645e-005 ]
 130 : [ 1.3969e-005  ]
 131 : [ 8.38977e-006 ]
 132 : [ 1.31087e-005 ]
 133 : [ 1.46346e-005 ]
 134 : [ 8.40509e-006 ]
 135 : [ 7.8772e-006  ]
 136 : [ 8.3058e-006  ]
 137 : [ 8.30783e-006 ]
 138 : [ 8.72537e-006 ]
 139 : [ 1.41019e-005 ]
 140 : [ 8.35261e-006 ]
 141 : [ 8.35174e-006 ]
 142 : [ 8.40293e-006 ]
 143 : [ 1.2681e-005  ]
 144 : [ 8.48949e-006 ]
 145 : [ 8.39568e-006 ]
 146 : [ 8.25538e-006 ]
 147 : [ 9.22832e-006 ]
 148 : [ 8.40221e-006 ]
 149 : [ 9.28504e-006 ]
 150 : [ 8.34997e-006 ]
 151 : [ 7.68351e-006 ]
 152 : [ 8.305e-006   ]
 153 : [ 8.39803e-006 ]
 154 : [ 8.35556e-006 ]
 155 : [ 8.69325e-006 ]
 156 : [ 1.00631e-005 ]
 157 : [ 1.02351e-005 ]
 158 : [ 8.39994e-006 ]
 159 : [ 8.11753e-006 ]
 160 : [ 8.6902e-006  ]
 161 : [ 8.36825e-006 ]
 162 : [ 8.74833e-006 ]
 163 : [ 1.21701e-005 ]
 164 : [ 9.62326e-006 ]
 165 : [ 8.06006e-006 ]
 166 : [ 8.42137e-006 ]
 167 : [ 7.77121e-006 ]
 168 : [ 1.01038e-005 ]
 169 : [ 8.34945e-006 ]
 170 : [ 8.38348e-006 ]
 171 : [ 8.40516e-006 ]
 172 : [ 8.33601e-006 ]
 173 : [ 9.53054e-006 ]
 174 : [ 8.32162e-006 ]
 175 : [ 8.20529e-006 ]
 176 : [ 8.48105e-006 ]
 177 : [ 7.63693e-006 ]
 178 : [ 8.37541e-006 ]
 179 : [ 9.20909e-006 ]
 180 : [ 8.36987e-006 ]
 181 : [ 8.39902e-006 ]
 182 : [ 8.90098e-006 ]
 183 : [ 1.06531e-005 ]
 184 : [ 8.79591e-006 ]
 185 : [ 1.14263e-005 ]
 186 : [ 8.32506e-006 ]
 187 : [ 8.25914e-006 ]
 188 : [ 8.40184e-006 ]
 189 : [ 8.3117e-006  ]
 190 : [ 1.19999e-005 ]
 191 : [ 8.03117e-006 ]
 192 : [ 9.10359e-006 ]
 193 : [ 7.9429e-006  ]
 194 : [ 8.39354e-006 ]
 195 : [ 9.78249e-006 ]
 196 : [ 1.04222e-005 ]
 197 : [ 1.47808e-005 ]
 198 : [ 1.10517e-005 ]
 199 : [ 8.40404e-006 ]
 200 : [ 8.4004e-006  ]
 201 : [ 9.66304e-006 ]
 202 : [ 1.34213e-005 ]
 203 : [ 8.30439e-006 ]
 204 : [ 8.58666e-006 ]
 205 : [ 8.30738e-006 ]
 206 : [ 8.3328e-006  ]
 207 : [ 8.16245e-006 ]
 208 : [ 7.83239e-006 ]
 209 : [ 8.31706e-006 ]
 210 : [ 1.04428e-005 ]
 211 : [ 8.31664e-006 ]
 212 : [ 9.43388e-006 ]
 213 : [ 8.28449e-006 ]
 214 : [ 1.07504e-005 ]
 215 : [ 8.30389e-006 ]
 216 : [ 8.84522e-006 ]
 217 : [ 8.32624e-006 ]
 218 : [ 8.32675e-006 ]
 219 : [ 1.12063e-005 ]
 220 : [ 1.02149e-005 ]
 221 : [ 8.304e-006   ]
 222 : [ 7.7732e-006  ]
 223 : [ 7.90006e-006 ]
 224 : [ 9.12571e-006 ]
 225 : [ 1.05324e-005 ]
 226 : [ 1.27661e-005 ]
 227 : [ 7.9217e-006  ]
 228 : [ 8.2509e-006  ]
 229 : [ 7.41203e-006 ]
 230 : [ 8.58319e-006 ]
 231 : [ 8.31591e-006 ]
 232 : [ 8.54066e-006 ]
 233 : [ 8.35525e-006 ]
 234 : [ 7.92149e-006 ]
 235 : [ 8.40405e-006 ]
 236 : [ 8.30394e-006 ]
 237 : [ 7.93207e-006 ]
 238 : [ 1.46204e-005 ]
 239 : [ 8.34158e-006 ]
 240 : [ 8.12476e-006 ]
 241 : [ 8.30553e-006 ]
 242 : [ 7.67708e-006 ]
 243 : [ 8.00511e-006 ]
 244 : [ 8.25119e-006 ]
 245 : [ 8.38725e-006 ]
 246 : [ 1.42736e-005 ]
 247 : [ 8.39391e-006 ]
 248 : [ 8.39963e-006 ]
 249 : [ 8.4051e-006  ]
 250 : [ 8.57427e-006 ]
 251 : [ 1.42119e-005 ]
 252 : [ 8.9274e-006  ]
 253 : [ 7.66281e-006 ]
 254 : [ 8.33717e-006 ]
 255 : [ 8.31581e-006 ]
 256 : [ 1.03129e-005 ]
 257 : [ 1.12642e-005 ]
 258 : [ 8.39364e-006 ]
 259 : [ 8.30389e-006 ]
 260 : [ 8.84002e-006 ]
 261 : [ 1.09324e-005 ]
 262 : [ 8.54148e-006 ]
 263 : [ 8.08993e-006 ]
 264 : [ 8.3992e-006  ]
 265 : [ 7.61194e-006 ]
 266 : [ 8.33225e-006 ]
 267 : [ 7.5013e-006  ]
 268 : [ 1.24737e-005 ]
 269 : [ 1.39446e-005 ]
 270 : [ 8.41294e-006 ]
 271 : [ 8.39615e-006 ]
 272 : [ 1.18183e-005 ]
 273 : [ 1.01003e-005 ]
 274 : [ 8.31028e-006 ]
 275 : [ 1.07134e-005 ]
 276 : [ 9.55088e-006 ]
 277 : [ 9.84891e-006 ]
 278 : [ 7.78885e-006 ]
 279 : [ 8.57632e-006 ]
 280 : [ 7.92936e-006 ]
 281 : [ 1.35292e-005 ]
 282 : [ 8.35659e-006 ]
 283 : [ 7.56764e-006 ]
 284 : [ 8.32308e-006 ]
 285 : [ 8.31461e-006 ]
 286 : [ 8.33009e-006 ]
 287 : [ 9.81366e-006 ]
 288 : [ 8.38866e-006 ]
 289 : [ 9.1822e-006  ]
 290 : [ 8.37586e-006 ]
 291 : [ 8.34425e-006 ]
 292 : [ 9.52431e-006 ]
 293 : [ 8.36069e-006 ]
 294 : [ 9.05611e-006 ]
 295 : [ 1.26167e-005 ]
 296 : [ 8.31023e-006 ]
 297 : [ 8.40481e-006 ]
 298 : [ 1.42142e-005 ]
 299 : [ 8.3626e-006  ]
 300 : [ 1.00571e-005 ]
 301 : [ 8.40841e-006 ]
 302 : [ 1.09294e-005 ]
 303 : [ 1.20327e-005 ]
 304 : [ 8.34093e-006 ]
 305 : [ 9.69128e-006 ]
 306 : [ 8.38817e-006 ]
 307 : [ 1.02593e-005 ]
 308 : [ 8.82396e-006 ]
 309 : [ 9.39076e-006 ]
 310 : [ 8.35116e-006 ]
 311 : [ 8.79899e-006 ]
 312 : [ 7.68952e-006 ]
 313 : [ 8.30753e-006 ]
 314 : [ 8.30534e-006 ]
 315 : [ 7.74111e-006 ]
 316 : [ 7.99122e-006 ]
 317 : [ 8.03007e-006 ]
 318 : [ 1.2515e-005  ]
 319 : [ 1.02329e-005 ]
 320 : [ 8.34536e-006 ]
 321 : [ 8.32927e-006 ]
 322 : [ 8.27533e-006 ]
 323 : [ 1.24728e-005 ]
 324 : [ 8.36091e-006 ]
 325 : [ 8.97935e-006 ]
 326 : [ 1.13324e-005 ]
 327 : [ 8.42221e-006 ]
 328 : [ 8.30663e-006 ]
 329 : [ 7.82577e-006 ]
 330 : [ 8.19211e-006 ]
 331 : [ 8.40524e-006 ]
 332 : [ 1.07553e-005 ]
 333 : [ 8.1567e-006  ]
 334 : [ 8.38012e-006 ]
 335 : [ 8.33413e-006 ]
 336 : [ 1.46303e-005 ]
 337 : [ 8.35334e-006 ]
 338 : [ 7.52868e-006 ]
 339 : [ 7.99135e-006 ]
 340 : [ 8.40037e-006 ]
 341 : [ 9.09772e-006 ]
 342 : [ 8.79678e-006 ]
 343 : [ 8.33417e-006 ]
 344 : [ 1.09353e-005 ]
 345 : [ 1.32618e-005 ]
 346 : [ 8.36741e-006 ]
 347 : [ 8.55356e-006 ]
 348 : [ 8.73688e-006 ]
 349 : [ 7.6167e-006  ]
 350 : [ 1.26623e-005 ]
 351 : [ 8.36188e-006 ]
 352 : [ 8.4685e-006  ]
 353 : [ 8.32248e-006 ]
 354 : [ 8.30729e-006 ]
 355 : [ 7.99976e-006 ]
 356 : [ 7.7025e-006  ]
 357 : [ 8.34831e-006 ]
 358 : [ 8.37194e-006 ]
 359 : [ 8.39868e-006 ]
 360 : [ 8.71573e-006 ]
 361 : [ 8.71258e-006 ]
 362 : [ 9.71476e-006 ]
 363 : [ 1.36658e-005 ]
 364 : [ 8.40512e-006 ]
 365 : [ 8.37e-006    ]
 366 : [ 8.37155e-006 ]
 367 : [ 9.54388e-006 ]
 368 : [ 8.52942e-006 ]
 369 : [ 8.40128e-006 ]
 370 : [ 8.37687e-006 ]
 371 : [ 8.32938e-006 ]
 372 : [ 8.46241e-006 ]
 373 : [ 8.34032e-006 ]
 374 : [ 8.40467e-006 ]
 375 : [ 8.32333e-006 ]
 376 : [ 1.32427e-005 ]
 377 : [ 8.38736e-006 ]
 378 : [ 8.3039e-006  ]
 379 : [ 7.92741e-006 ]
 380 : [ 8.04142e-006 ]
 381 : [ 8.30637e-006 ]
 382 : [ 8.33805e-006 ]
 383 : [ 1.32162e-005 ]
 384 : [ 1.07664e-005 ]
 385 : [ 7.53693e-006 ]
 386 : [ 8.40326e-006 ]
 387 : [ 7.64909e-006 ]
 388 : [ 8.28728e-006 ]
 389 : [ 8.36174e-006 ]
 390 : [ 1.08973e-005 ]
 391 : [ 1.46331e-005 ]
 392 : [ 8.3963e-006  ]
 393 : [ 8.33183e-006 ]
 394 : [ 8.38168e-006 ]
 395 : [ 9.48e-006    ]
 396 : [ 8.3701e-006  ]
 397 : [ 1.03483e-005 ]
 398 : [ 7.968e-006   ]
 399 : [ 7.7407e-006  ]
 400 : [ 9.33545e-006 ]
 401 : [ 8.38892e-006 ]
 402 : [ 8.30644e-006 ]
 403 : [ 8.30406e-006 ]
 404 : [ 8.23962e-006 ]
 405 : [ 8.4036e-006  ]
 406 : [ 8.22415e-006 ]
 407 : [ 8.44519e-006 ]
 408 : [ 1.01127e-005 ]
 409 : [ 1.17122e-005 ]
 410 : [ 1.26227e-005 ]
 411 : [ 1.17028e-005 ]
 412 : [ 1.10382e-005 ]
 413 : [ 1.24643e-005 ]
 414 : [ 8.36031e-006 ]
 415 : [ 8.266e-006   ]
 416 : [ 9.59677e-006 ]
 417 : [ 8.31777e-006 ]
 418 : [ 8.25133e-006 ]
 419 : [ 8.31662e-006 ]
 420 : [ 8.63561e-006 ]
 421 : [ 9.18936e-006 ]
 422 : [ 1.05218e-005 ]
 423 : [ 8.28926e-006 ]
 424 : [ 8.58029e-006 ]
 425 : [ 8.35826e-006 ]
 426 : [ 1.14156e-005 ]
 427 : [ 8.14454e-006 ]
 428 : [ 7.77522e-006 ]
 429 : [ 7.91633e-006 ]
 430 : [ 9.79607e-006 ]
 431 : [ 1.10246e-005 ]
 432 : [ 8.30777e-006 ]
 433 : [ 8.2373e-006  ]
 434 : [ 8.39573e-006 ]
 435 : [ 8.59744e-006 ]
 436 : [ 8.06204e-006 ]
 437 : [ 1.07898e-005 ]
 438 : [ 7.39007e-006 ]
 439 : [ 7.4367e-006  ]
 440 : [ 8.30516e-006 ]
 441 : [ 8.41696e-006 ]
 442 : [ 7.51976e-006 ]
 443 : [ 9.1677e-006  ]
 444 : [ 1.05822e-005 ]
 445 : [ 8.53155e-006 ]
 446 : [ 8.33979e-006 ]
 447 : [ 8.30411e-006 ]
 448 : [ 8.3705e-006  ]
 449 : [ 1.15529e-005 ]
 450 : [ 8.31544e-006 ]
 451 : [ 8.14786e-006 ]
 452 : [ 8.40523e-006 ]
 453 : [ 8.39195e-006 ]
 454 : [ 8.34241e-006 ]
 455 : [ 8.29535e-006 ]
 456 : [ 7.34998e-006 ]
 457 : [ 1.05186e-005 ]
 458 : [ 8.38028e-006 ]
 459 : [ 8.3039e-006  ]
 460 : [ 8.63245e-006 ]
 461 : [ 7.49062e-006 ]
 462 : [ 9.023e-006   ]
 463 : [ 8.3186e-006  ]
 464 : [ 1.01866e-005 ]
 465 : [ 9.85517e-006 ]
 466 : [ 1.00585e-005 ]
 467 : [ 9.32212e-006 ]
 468 : [ 1.29515e-005 ]
 469 : [ 8.34931e-006 ]
 470 : [ 8.30907e-006 ]
 471 : [ 1.47446e-005 ]
 472 : [ 9.18598e-006 ]
 473 : [ 7.50632e-006 ]
 474 : [ 7.8177e-006  ]
 475 : [ 8.38624e-006 ]
 476 : [ 8.56217e-006 ]
 477 : [ 8.3144e-006  ]
 478 : [ 8.18884e-006 ]
 479 : [ 8.25613e-006 ]
 480 : [ 1.23052e-005 ]
 481 : [ 7.64748e-006 ]
 482 : [ 1.27611e-005 ]
 483 : [ 1.11744e-005 ]
 484 : [ 8.37937e-006 ]
 485 : [ 8.35683e-006 ]
 486 : [ 9.18877e-006 ]
 487 : [ 8.72859e-006 ]
 488 : [ 7.70595e-006 ]
 489 : [ 1.15789e-005 ]
 490 : [ 8.42419e-006 ]
 491 : [ 9.01606e-006 ]
 492 : [ 8.33165e-006 ]
 493 : [ 1.0096e-005  ]
 494 : [ 8.32816e-006 ]
 495 : [ 8.32791e-006 ]
 496 : [ 8.31399e-006 ]
 497 : [ 8.7883e-006  ]
 498 : [ 8.2557e-006  ]
 499 : [ 8.51811e-006 ]
 500 : [ 8.00042e-006 ]
 501 : [ 9.65266e-006 ]
 502 : [ 7.59023e-006 ]
 503 : [ 8.54981e-006 ]
 504 : [ 8.3674e-006  ]
 505 : [ 8.33454e-006 ]
 506 : [ 8.28795e-006 ]
 507 : [ 9.02885e-006 ]
 508 : [ 1.00314e-005 ]
 509 : [ 8.35587e-006 ]
 510 : [ 8.35399e-006 ]
 511 : [ 8.46631e-006 ]
 512 : [ 8.36157e-006 ]
 513 : [ 8.36377e-006 ]
 514 : [ 7.32485e-006 ]
 515 : [ 8.41239e-006 ]
 516 : [ 8.34625e-006 ]
 517 : [ 1.01977e-005 ]
 518 : [ 1.30443e-005 ]
 519 : [ 9.26802e-006 ]
 520 : [ 8.48281e-006 ]
 521 : [ 8.38103e-006 ]
 522 : [ 8.39462e-006 ]
 523 : [ 1.11969e-005 ]
 524 : [ 7.49084e-006 ]
 525 : [ 1.37425e-005 ]
 526 : [ 8.40171e-006 ]
 527 : [ 8.21008e-006 ]
 528 : [ 7.54115e-006 ]
 529 : [ 8.40528e-006 ]
 530 : [ 1.45055e-005 ]
 531 : [ 8.24871e-006 ]
 532 : [ 9.56807e-006 ]
 533 : [ 8.62745e-006 ]
 534 : [ 8.67612e-006 ]
 535 : [ 8.39076e-006 ]
 536 : [ 1.09747e-005 ]
 537 : [ 8.33585e-006 ]
 538 : [ 9.58932e-006 ]
 539 : [ 8.56909e-006 ]
 540 : [ 8.71605e-006 ]
 541 : [ 8.30492e-006 ]
 542 : [ 1.08261e-005 ]
 543 : [ 8.38852e-006 ]
 544 : [ 8.32252e-006 ]
 545 : [ 8.34088e-006 ]
 546 : [ 8.70849e-006 ]
 547 : [ 8.23339e-006 ]
 548 : [ 7.82238e-006 ]
 549 : [ 1.27621e-005 ]
 550 : [ 8.40184e-006 ]
 551 : [ 8.60446e-006 ]
 552 : [ 8.31842e-006 ]
 553 : [ 9.00914e-006 ]
 554 : [ 8.32033e-006 ]
 555 : [ 8.35309e-006 ]
 556 : [ 8.13939e-006 ]
 557 : [ 8.30392e-006 ]
 558 : [ 8.7131e-006  ]
 559 : [ 9.57749e-006 ]
 560 : [ 7.78172e-006 ]
 561 : [ 8.375e-006   ]
 562 : [ 7.73646e-006 ]
 563 : [ 8.05565e-006 ]
 564 : [ 1.2176e-005  ]
 565 : [ 1.12636e-005 ]
 566 : [ 1.18087e-005 ]
 567 : [ 8.40272e-006 ]
 568 : [ 8.82823e-006 ]
 569 : [ 8.20765e-006 ]
 570 : [ 1.31322e-005 ]
 571 : [ 1.10346e-005 ]
 572 : [ 8.35192e-006 ]
 573 : [ 9.80895e-006 ]
 574 : [ 1.15135e-005 ]
 575 : [ 1.00564e-005 ]
 576 : [ 8.52321e-006 ]
 577 : [ 8.3659e-006  ]
 578 : [ 8.05414e-006 ]
 579 : [ 8.39949e-006 ]
 580 : [ 8.40428e-006 ]
 581 : [ 8.40182e-006 ]
 582 : [ 8.8712e-006  ]
 583 : [ 8.71356e-006 ]
 584 : [ 8.92049e-006 ]
 585 : [ 1.45201e-005 ]
 586 : [ 8.39714e-006 ]
 587 : [ 8.33329e-006 ]
 588 : [ 1.19864e-005 ]
 589 : [ 8.51795e-006 ]
 590 : [ 8.39206e-006 ]
 591 : [ 8.11615e-006 ]
 592 : [ 1.21255e-005 ]
 593 : [ 1.25179e-005 ]
 594 : [ 8.37678e-006 ]
 595 : [ 8.34239e-006 ]
 596 : [ 8.337e-006   ]
 597 : [ 8.30414e-006 ]
 598 : [ 1.00595e-005 ]
 599 : [ 7.69346e-006 ]
 600 : [ 9.9024e-006  ]
 601 : [ 8.39837e-006 ]
 602 : [ 8.3301e-006  ]
 603 : [ 9.1254e-006  ]
 604 : [ 8.4032e-006  ]
 605 : [ 8.35762e-006 ]
 606 : [ 8.42866e-006 ]
 607 : [ 8.23742e-006 ]
 608 : [ 8.86981e-006 ]
 609 : [ 8.34897e-006 ]
 610 : [ 8.36497e-006 ]
 611 : [ 1.41752e-005 ]
 612 : [ 8.70604e-006 ]
 613 : [ 8.41552e-006 ]
 614 : [ 8.30701e-006 ]
 615 : [ 8.29959e-006 ]
 616 : [ 8.43298e-006 ]
 617 : [ 8.3172e-006  ]
 618 : [ 7.35731e-006 ]
 619 : [ 8.39002e-006 ]
 620 : [ 8.2459e-006  ]
 621 : [ 1.29378e-005 ]
 622 : [ 8.36575e-006 ]
 623 : [ 9.93285e-006 ]
 624 : [ 8.37466e-006 ]
 625 : [ 1.10169e-005 ]
 626 : [ 8.40528e-006 ]
 627 : [ 8.33993e-006 ]
 628 : [ 8.56481e-006 ]
 629 : [ 8.33166e-006 ]
 630 : [ 8.40455e-006 ]
 631 : [ 8.30912e-006 ]
 632 : [ 8.37947e-006 ]
 633 : [ 9.05827e-006 ]
 634 : [ 1.00599e-005 ]
 635 : [ 1.26379e-005 ]
 636 : [ 8.31063e-006 ]
 637 : [ 8.4897e-006  ]
 638 : [ 8.40482e-006 ]
 639 : [ 8.39868e-006 ]
 640 : [ 8.37032e-006 ]
 641 : [ 9.56808e-006 ]
 642 : [ 1.17572e-005 ]
 643 : [ 8.33394e-006 ]
 644 : [ 8.39381e-006 ]
 645 : [ 8.33698e-006 ]
 646 : [ 8.17925e-006 ]
 647 : [ 8.39904e-006 ]
 648 : [ 8.30673e-006 ]
 649 : [ 8.34621e-006 ]
 650 : [ 8.34224e-006 ]
 651 : [ 1.02842e-005 ]
 652 : [ 8.31726e-006 ]
 653 : [ 8.23827e-006 ]
 654 : [ 1.15258e-005 ]
 655 : [ 8.47347e-006 ]
 656 : [ 1.459e-005   ]
 657 : [ 1.07329e-005 ]
 658 : [ 8.30444e-006 ]
 659 : [ 8.30489e-006 ]
 660 : [ 1.07679e-005 ]
 661 : [ 8.30992e-006 ]
 662 : [ 8.34637e-006 ]
 663 : [ 8.42461e-006 ]
 664 : [ 8.41694e-006 ]
 665 : [ 8.4853e-006  ]
 666 : [ 9.95741e-006 ]
 667 : [ 7.8215e-006  ]
 668 : [ 8.51158e-006 ]
 669 : [ 8.30919e-006 ]
 670 : [ 7.40468e-006 ]
 671 : [ 8.23715e-006 ]
 672 : [ 1.00071e-005 ]
 673 : [ 8.36574e-006 ]
 674 : [ 8.54163e-006 ]
 675 : [ 8.81415e-006 ]
 676 : [ 9.22112e-006 ]
 677 : [ 7.70561e-006 ]
 678 : [ 1.06186e-005 ]
 679 : [ 8.34959e-006 ]
 680 : [ 8.33643e-006 ]
 681 : [ 8.13964e-006 ]
 682 : [ 1.45026e-005 ]
 683 : [ 8.30435e-006 ]
 684 : [ 1.01279e-005 ]
 685 : [ 7.45483e-006 ]
 686 : [ 1.10313e-005 ]
 687 : [ 7.58544e-006 ]
 688 : [ 1.15094e-005 ]
 689 : [ 1.03579e-005 ]
 690 : [ 9.52205e-006 ]
 691 : [ 8.31606e-006 ]
 692 : [ 8.99745e-006 ]
 693 : [ 9.12637e-006 ]
 694 : [ 8.34339e-006 ]
 695 : [ 1.21829e-005 ]
 696 : [ 8.77137e-006 ]
 697 : [ 8.37715e-006 ]
 698 : [ 1.15337e-005 ]
 699 : [ 8.30417e-006 ]
 700 : [ 8.81977e-006 ]
 701 : [ 8.33735e-006 ]
 702 : [ 9.76008e-006 ]
 703 : [ 8.32465e-006 ]
 704 : [ 8.40514e-006 ]
 705 : [ 7.32526e-006 ]
 706 : [ 8.30519e-006 ]
 707 : [ 8.33236e-006 ]
 708 : [ 1.22277e-005 ]
 709 : [ 1.44348e-005 ]
 710 : [ 8.53853e-006 ]
 711 : [ 8.37124e-006 ]
 712 : [ 1.42201e-005 ]
 713 : [ 8.36598e-006 ]
 714 : [ 9.14188e-006 ]
 715 : [ 1.02198e-005 ]
 716 : [ 8.32432e-006 ]
 717 : [ 8.30783e-006 ]
 718 : [ 1.21171e-005 ]
 719 : [ 1.01506e-005 ]
 720 : [ 8.33682e-006 ]
 721 : [ 1.09263e-005 ]
 722 : [ 8.39431e-006 ]
 723 : [ 9.32032e-006 ]
 724 : [ 9.48758e-006 ]
 725 : [ 1.25601e-005 ]
 726 : [ 7.60848e-006 ]
 727 : [ 1.04891e-005 ]
 728 : [ 8.31286e-006 ]
 729 : [ 8.33589e-006 ]
 730 : [ 1.34592e-005 ]
 731 : [ 8.40527e-006 ]
 732 : [ 1.29788e-005 ]
 733 : [ 8.33275e-006 ]
 734 : [ 8.37951e-006 ]
 735 : [ 8.38705e-006 ]
 736 : [ 8.30546e-006 ]
 737 : [ 8.21119e-006 ]
 738 : [ 7.55718e-006 ]
 739 : [ 8.45487e-006 ]
 740 : [ 9.76036e-006 ]
 741 : [ 1.03176e-005 ]
 742 : [ 8.70691e-006 ]
 743 : [ 1.22448e-005 ]
 744 : [ 7.47519e-006 ]
 745 : [ 1.35302e-005 ]
 746 : [ 8.30757e-006 ]
 747 : [ 8.37766e-006 ]
 748 : [ 7.87168e-006 ]
 749 : [ 8.44511e-006 ]
 750 : [ 8.31747e-006 ]
 751 : [ 8.35902e-006 ]
 752 : [ 7.8604e-006  ]
 753 : [ 9.39403e-006 ]
 754 : [ 8.31692e-006 ]
 755 : [ 7.75844e-006 ]
 756 : [ 1.38699e-005 ]
 757 : [ 8.37329e-006 ]
 758 : [ 8.34613e-006 ]
 759 : [ 8.54006e-006 ]
 760 : [ 8.38852e-006 ]
 761 : [ 8.10801e-006 ]
 762 : [ 9.89892e-006 ]
 763 : [ 8.31197e-006 ]
 764 : [ 8.30648e-006 ]
 765 : [ 8.36393e-006 ]
 766 : [ 7.80672e-006 ]
 767 : [ 9.39247e-006 ]
 768 : [ 7.66956e-006 ]
 769 : [ 8.0741e-006  ]
 770 : [ 1.26193e-005 ]
 771 : [ 1.2722e-005  ]
 772 : [ 8.12752e-006 ]
 773 : [ 8.36144e-006 ]
 774 : [ 8.38981e-006 ]
 775 : [ 8.40507e-006 ]
 776 : [ 8.33284e-006 ]
 777 : [ 8.69713e-006 ]
 778 : [ 8.11457e-006 ]
 779 : [ 8.31046e-006 ]
 780 : [ 8.33316e-006 ]
 781 : [ 9.35526e-006 ]
 782 : [ 8.32042e-006 ]
 783 : [ 8.3162e-006  ]
 784 : [ 1.36946e-005 ]
 785 : [ 8.40275e-006 ]
 786 : [ 1.09705e-005 ]
 787 : [ 1.39147e-005 ]
 788 : [ 1.05461e-005 ]
 789 : [ 8.39044e-006 ]
 790 : [ 1.04084e-005 ]
 791 : [ 8.449e-006   ]
 792 : [ 8.84229e-006 ]
 793 : [ 1.22878e-005 ]
 794 : [ 7.43325e-006 ]
 795 : [ 8.31443e-006 ]
 796 : [ 8.37372e-006 ]
 797 : [ 1.23564e-005 ]
 798 : [ 8.33021e-006 ]
 799 : [ 8.37327e-006 ]
 800 : [ 1.12894e-005 ]
 801 : [ 8.3105e-006  ]
 802 : [ 9.77345e-006 ]
 803 : [ 7.95187e-006 ]
 804 : [ 9.37232e-006 ]
 805 : [ 8.33666e-006 ]
 806 : [ 9.64696e-006 ]
 807 : [ 8.35358e-006 ]
 808 : [ 8.27326e-006 ]
 809 : [ 8.3901e-006  ]
 810 : [ 8.38194e-006 ]
 811 : [ 9.35192e-006 ]
 812 : [ 9.81252e-006 ]
 813 : [ 8.40385e-006 ]
 814 : [ 1.40149e-005 ]
 815 : [ 9.5384e-006  ]
 816 : [ 8.35723e-006 ]
 817 : [ 1.07436e-005 ]
 818 : [ 1.21731e-005 ]
 819 : [ 1.33281e-005 ]
 820 : [ 1.075e-005   ]
 821 : [ 8.37637e-006 ]
 822 : [ 8.30443e-006 ]
 823 : [ 1.13818e-005 ]
 824 : [ 8.22789e-006 ]
 825 : [ 8.39026e-006 ]
 826 : [ 9.17765e-006 ]
 827 : [ 1.00253e-005 ]
 828 : [ 1.02416e-005 ]
 829 : [ 1.07772e-005 ]
 830 : [ 7.85931e-006 ]
 831 : [ 9.09933e-006 ]
 832 : [ 8.33297e-006 ]
 833 : [ 1.07064e-005 ]
 834 : [ 8.3206e-006  ]
 835 : [ 8.56646e-006 ]
 836 : [ 1.02252e-005 ]
 837 : [ 8.40075e-006 ]
 838 : [ 8.3924e-006  ]
 839 : [ 8.36106e-006 ]
 840 : [ 8.30957e-006 ]
 841 : [ 8.38131e-006 ]
 842 : [ 8.27825e-006 ]
 843 : [ 1.32602e-005 ]
 844 : [ 8.37695e-006 ]
 845 : [ 8.40433e-006 ]
 846 : [ 7.58364e-006 ]
 847 : [ 8.47769e-006 ]
 848 : [ 1.23501e-005 ]
 849 : [ 1.17665e-005 ]
 850 : [ 8.31905e-006 ]
 851 : [ 9.53609e-006 ]
 852 : [ 8.12235e-006 ]
 853 : [ 8.31142e-006 ]
 854 : [ 8.89873e-006 ]
 855 : [ 8.39617e-006 ]
 856 : [ 8.41675e-006 ]
 857 : [ 7.40695e-006 ]
 858 : [ 8.39206e-006 ]
 859 : [ 8.07369e-006 ]
 860 : [ 7.74328e-006 ]
 861 : [ 8.40407e-006 ]
 862 : [ 8.55551e-006 ]
 863 : [ 8.30613e-006 ]
 864 : [ 8.66235e-006 ]
 865 : [ 8.63975e-006 ]
 866 : [ 8.30997e-006 ]
 867 : [ 8.09178e-006 ]
 868 : [ 9.77962e-006 ]
 869 : [ 8.36758e-006 ]
 870 : [ 1.20373e-005 ]
 871 : [ 8.41119e-006 ]
 872 : [ 8.40467e-006 ]
 873 : [ 8.30411e-006 ]
 874 : [ 1.00389e-005 ]
 875 : [ 8.37468e-006 ]
 876 : [ 7.36971e-006 ]
 877 : [ 8.59247e-006 ]
 878 : [ 1.33013e-005 ]
 879 : [ 8.34684e-006 ]
 880 : [ 8.35284e-006 ]
 881 : [ 1.18254e-005 ]
 882 : [ 1.43392e-005 ]
 883 : [ 8.40419e-006 ]
 884 : [ 8.82041e-006 ]
 885 : [ 8.50946e-006 ]
 886 : [ 9.89125e-006 ]
 887 : [ 1.10215e-005 ]
 888 : [ 1.40474e-005 ]
 889 : [ 8.39361e-006 ]
 890 : [ 8.33929e-006 ]
 891 : [ 8.35791e-006 ]
 892 : [ 7.61033e-006 ]
 893 : [ 8.40465e-006 ]
 894 : [ 7.91569e-006 ]
 895 : [ 8.28198e-006 ]
 896 : [ 8.30592e-006 ]
 897 : [ 8.01834e-006 ]
 898 : [ 8.212e-006   ]
 899 : [ 1.00208e-005 ]
 900 : [ 8.40483e-006 ]
 901 : [ 8.39001e-006 ]
 902 : [ 8.4006e-006  ]
 903 : [ 1.09966e-005 ]
 904 : [ 8.08275e-006 ]
 905 : [ 8.13498e-006 ]
 906 : [ 8.36271e-006 ]
 907 : [ 8.34794e-006 ]
 908 : [ 1.26358e-005 ]
 909 : [ 8.33751e-006 ]
 910 : [ 9.1537e-006  ]
 911 : [ 8.39163e-006 ]
 912 : [ 1.05836e-005 ]
 913 : [ 8.3901e-006  ]
 914 : [ 8.39489e-006 ]
 915 : [ 8.34327e-006 ]
 916 : [ 1.3714e-005  ]
 917 : [ 9.64855e-006 ]
 918 : [ 1.05262e-005 ]
 919 : [ 1.04231e-005 ]
 920 : [ 8.16221e-006 ]
 921 : [ 8.75568e-006 ]
 922 : [ 8.3295e-006  ]
 923 : [ 7.99328e-006 ]
 924 : [ 8.25479e-006 ]
 925 : [ 1.30194e-005 ]
 926 : [ 8.42398e-006 ]
 927 : [ 1.37071e-005 ]
 928 : [ 7.68592e-006 ]
 929 : [ 8.82423e-006 ]
 930 : [ 8.30521e-006 ]
 931 : [ 8.38312e-006 ]
 932 : [ 7.54645e-006 ]
 933 : [ 7.54154e-006 ]
 934 : [ 8.24023e-006 ]
 935 : [ 1.00153e-005 ]
 936 : [ 8.33819e-006 ]
 937 : [ 8.98158e-006 ]
 938 : [ 1.34205e-005 ]
 939 : [ 7.76498e-006 ]
 940 : [ 8.36866e-006 ]
 941 : [ 8.35497e-006 ]
 942 : [ 1.377e-005   ]
 943 : [ 1.32365e-005 ]
 944 : [ 8.37744e-006 ]
 945 : [ 8.32972e-006 ]
 946 : [ 8.32066e-006 ]
 947 : [ 8.26977e-006 ]
 948 : [ 8.30835e-006 ]
 949 : [ 8.37176e-006 ]
 950 : [ 7.70519e-006 ]
 951 : [ 8.39465e-006 ]
 952 : [ 8.32215e-006 ]
 953 : [ 1.05948e-005 ]
 954 : [ 8.33321e-006 ]
 955 : [ 8.39598e-006 ]
 956 : [ 8.39439e-006 ]
 957 : [ 8.36201e-006 ]
 958 : [ 8.33304e-006 ]
 959 : [ 8.62039e-006 ]
 960 : [ 8.53065e-006 ]
 961 : [ 8.2747e-006  ]
 962 : [ 8.31879e-006 ]
 963 : [ 8.32507e-006 ]
 964 : [ 8.32521e-006 ]
 965 : [ 8.1529e-006  ]
 966 : [ 8.3939e-006  ]
 967 : [ 8.38165e-006 ]
 968 : [ 8.32824e-006 ]
 969 : [ 8.40528e-006 ]
 970 : [ 1.28195e-005 ]
 971 : [ 1.21113e-005 ]
 972 : [ 1.07556e-005 ]
 973 : [ 1.31025e-005 ]
 974 : [ 8.38388e-006 ]
 975 : [ 8.5611e-006  ]
 976 : [ 8.36932e-006 ]
 977 : [ 8.70892e-006 ]
 978 : [ 7.66844e-006 ]
 979 : [ 8.3204e-006  ]
 980 : [ 8.50818e-006 ]
 981 : [ 1.33243e-005 ]
 982 : [ 8.33281e-006 ]
 983 : [ 8.67808e-006 ]
 984 : [ 8.37135e-006 ]
 985 : [ 8.87026e-006 ]
 986 : [ 1.00315e-005 ]
 987 : [ 8.12234e-006 ]
 988 : [ 8.14648e-006 ]
 989 : [ 9.63644e-006 ]
 990 : [ 8.39468e-006 ]
 991 : [ 1.04074e-005 ]
 992 : [ 8.38861e-006 ]
 993 : [ 8.58807e-006 ]
 994 : [ 9.20151e-006 ]
 995 : [ 1.00492e-005 ]
 996 : [ 8.72324e-006 ]
 997 : [ 8.23454e-006 ]
 998 : [ 7.70063e-006 ]
 999 : [ 8.40301e-006 ]
1000 : [ 7.46443e-006 ]
1001 : [ 7.90247e-006 ]
1002 : [ 9.54015e-006 ]
1003 : [ 1.25536e-005 ]
1004 : [ 1.31525e-005 ]
1005 : [ 1.00475e-005 ]
1006 : [ 8.37352e-006 ]
1007 : [ 8.29528e-006 ]
1008 : [ 8.31429e-006 ]
1009 : [ 8.31544e-006 ]
1010 : [ 7.91548e-006 ]
1011 : [ 1.17026e-005 ]
1012 : [ 8.22121e-006 ]
1013 : [ 8.31213e-006 ]
1014 : [ 1.47285e-005 ]
1015 : [ 8.39491e-006 ]
1016 : [ 8.36406e-006 ]
1017 : [ 7.84167e-006 ]
1018 : [ 8.25491e-006 ]
1019 : [ 1.14e-005    ]
1020 : [ 1.07594e-005 ]
1021 : [ 8.36326e-006 ]
1022 : [ 8.36893e-006 ]
1023 : [ 8.39093e-006 ]
1024 : [ 8.32083e-006 ]
1025 : [ 1.21214e-005 ]
1026 : [ 1.04654e-005 ]
1027 : [ 7.89924e-006 ]
1028 : [ 9.34406e-006 ]
1029 : [ 8.30431e-006 ]
1030 : [ 8.40487e-006 ]
1031 : [ 8.32375e-006 ]
1032 : [ 8.11009e-006 ]
1033 : [ 8.13277e-006 ]
1034 : [ 8.31944e-006 ]
1035 : [ 1.03404e-005 ]
1036 : [ 1.0343e-005  ]
1037 : [ 8.40239e-006 ]
1038 : [ 1.42216e-005 ]
1039 : [ 8.24345e-006 ]
1040 : [ 9.11155e-006 ]
1041 : [ 9.89806e-006 ]
1042 : [ 8.71928e-006 ]
1043 : [ 1.04455e-005 ]
1044 : [ 7.40624e-006 ]
1045 : [ 8.35553e-006 ]
1046 : [ 8.32118e-006 ]
1047 : [ 7.36397e-006 ]
1048 : [ 8.19008e-006 ]
1049 : [ 8.38715e-006 ]
1050 : [ 1.13111e-005 ]
1051 : [ 8.40461e-006 ]
1052 : [ 8.30417e-006 ]
1053 : [ 1.42089e-005 ]
1054 : [ 9.56492e-006 ]
1055 : [ 8.33242e-006 ]
1056 : [ 8.31157e-006 ]
1057 : [ 1.19862e-005 ]
1058 : [ 8.21685e-006 ]
1059 : [ 8.321e-006   ]
1060 : [ 8.39301e-006 ]
1061 : [ 7.54058e-006 ]
1062 : [ 8.30861e-006 ]
1063 : [ 1.10337e-005 ]
1064 : [ 1.21217e-005 ]
1065 : [ 8.32886e-006 ]
1066 : [ 8.57171e-006 ]
1067 : [ 1.42034e-005 ]
1068 : [ 8.33205e-006 ]
1069 : [ 8.11482e-006 ]
1070 : [ 8.31454e-006 ]
1071 : [ 8.32143e-006 ]
1072 : [ 1.10227e-005 ]
1073 : [ 8.62093e-006 ]
1074 : [ 8.39473e-006 ]
1075 : [ 9.82547e-006 ]
1076 : [ 8.34445e-006 ]
1077 : [ 1.32892e-005 ]
1078 : [ 8.40509e-006 ]
1079 : [ 8.80652e-006 ]
1080 : [ 8.30421e-006 ]
1081 : [ 8.3629e-006  ]
1082 : [ 1.01319e-005 ]
1083 : [ 1.07269e-005 ]
1084 : [ 9.627e-006   ]
1085 : [ 8.33421e-006 ]
1086 : [ 1.09461e-005 ]
1087 : [ 7.99506e-006 ]
1088 : [ 8.30411e-006 ]
1089 : [ 8.26026e-006 ]
1090 : [ 8.38772e-006 ]
1091 : [ 8.81469e-006 ]
1092 : [ 7.68543e-006 ]
1093 : [ 8.30735e-006 ]
1094 : [ 1.44488e-005 ]
1095 : [ 8.39381e-006 ]
1096 : [ 7.98326e-006 ]
1097 : [ 1.31934e-005 ]
1098 : [ 8.36824e-006 ]
1099 : [ 8.40498e-006 ]
1100 : [ 8.31723e-006 ]
1101 : [ 8.40196e-006 ]
1102 : [ 8.30979e-006 ]
1103 : [ 1.33982e-005 ]
1104 : [ 8.02993e-006 ]
1105 : [ 8.37736e-006 ]
1106 : [ 1.23076e-005 ]
1107 : [ 9.33229e-006 ]
1108 : [ 8.39919e-006 ]
1109 : [ 8.35815e-006 ]
1110 : [ 1.30254e-005 ]
1111 : [ 1.40571e-005 ]
1112 : [ 8.4974e-006  ]
1113 : [ 1.04753e-005 ]
1114 : [ 8.38594e-006 ]
1115 : [ 8.30989e-006 ]
1116 : [ 7.50192e-006 ]
1117 : [ 8.40317e-006 ]
1118 : [ 8.13169e-006 ]
1119 : [ 1.38759e-005 ]
1120 : [ 8.34423e-006 ]
1121 : [ 1.21061e-005 ]
1122 : [ 1.27245e-005 ]
1123 : [ 8.30617e-006 ]
1124 : [ 1.15261e-005 ]
1125 : [ 1.17715e-005 ]
1126 : [ 1.11937e-005 ]
1127 : [ 1.40274e-005 ]
1128 : [ 8.3094e-006  ]
1129 : [ 1.20126e-005 ]
1130 : [ 8.39849e-006 ]
1131 : [ 8.38804e-006 ]
1132 : [ 8.91009e-006 ]
1133 : [ 8.29787e-006 ]
1134 : [ 9.88351e-006 ]
1135 : [ 8.39402e-006 ]
1136 : [ 8.72552e-006 ]
1137 : [ 7.81764e-006 ]
1138 : [ 8.47885e-006 ]
1139 : [ 7.89636e-006 ]
1140 : [ 1.22595e-005 ]
1141 : [ 9.25088e-006 ]
1142 : [ 8.3707e-006  ]
1143 : [ 8.33537e-006 ]
1144 : [ 8.35159e-006 ]
1145 : [ 8.40516e-006 ]
1146 : [ 8.48263e-006 ]
1147 : [ 8.3328e-006  ]
1148 : [ 9.06916e-006 ]
1149 : [ 8.32626e-006 ]
1150 : [ 1.07132e-005 ]
1151 : [ 8.40387e-006 ]
1152 : [ 8.57996e-006 ]
1153 : [ 8.30943e-006 ]
1154 : [ 8.22651e-006 ]
1155 : [ 8.26916e-006 ]
1156 : [ 8.24857e-006 ]
1157 : [ 8.3665e-006  ]
1158 : [ 7.84739e-006 ]
1159 : [ 8.35973e-006 ]
1160 : [ 8.01034e-006 ]
1161 : [ 9.0311e-006  ]
1162 : [ 9.08848e-006 ]
1163 : [ 1.19111e-005 ]
1164 : [ 8.3856e-006  ]
1165 : [ 8.35151e-006 ]
1166 : [ 8.30781e-006 ]
1167 : [ 8.30615e-006 ]
1168 : [ 1.34428e-005 ]
1169 : [ 8.06719e-006 ]
1170 : [ 8.405e-006   ]
1171 : [ 1.0973e-005  ]
1172 : [ 8.34583e-006 ]
1173 : [ 8.37196e-006 ]
1174 : [ 8.31537e-006 ]
1175 : [ 7.67238e-006 ]
1176 : [ 7.5143e-006  ]
1177 : [ 8.54157e-006 ]
1178 : [ 8.38629e-006 ]
1179 : [ 8.33797e-006 ]
1180 : [ 8.30629e-006 ]
1181 : [ 1.34664e-005 ]
1182 : [ 7.37922e-006 ]
1183 : [ 8.40031e-006 ]
1184 : [ 8.31153e-006 ]
1185 : [ 8.18839e-006 ]
1186 : [ 8.41669e-006 ]
1187 : [ 8.35304e-006 ]
1188 : [ 8.30546e-006 ]
1189 : [ 8.3156e-006  ]
1190 : [ 9.84072e-006 ]
1191 : [ 8.95724e-006 ]
1192 : [ 9.32792e-006 ]
1193 : [ 8.33185e-006 ]
1194 : [ 8.36162e-006 ]
1195 : [ 8.54262e-006 ]
1196 : [ 1.27509e-005 ]
1197 : [ 8.78832e-006 ]
1198 : [ 1.23969e-005 ]
1199 : [ 8.36573e-006 ]
1200 : [ 8.34083e-006 ]
1201 : [ 8.48286e-006 ]
1202 : [ 8.40528e-006 ]
1203 : [ 8.39851e-006 ]
1204 : [ 8.07441e-006 ]
1205 : [ 1.36064e-005 ]
1206 : [ 1.21224e-005 ]
1207 : [ 1.33334e-005 ]
1208 : [ 8.32053e-006 ]
1209 : [ 8.51756e-006 ]
1210 : [ 1.31825e-005 ]
1211 : [ 8.36481e-006 ]
1212 : [ 9.76831e-006 ]
1213 : [ 1.31428e-005 ]
1214 : [ 8.16382e-006 ]
1215 : [ 8.31943e-006 ]
1216 : [ 7.58705e-006 ]
1217 : [ 1.02154e-005 ]
1218 : [ 8.31414e-006 ]
1219 : [ 8.30765e-006 ]
1220 : [ 7.98224e-006 ]
1221 : [ 8.32976e-006 ]
1222 : [ 8.40333e-006 ]
1223 : [ 8.30949e-006 ]
1224 : [ 1.08583e-005 ]
1225 : [ 8.38353e-006 ]
1226 : [ 8.18653e-006 ]
1227 : [ 8.32809e-006 ]
1228 : [ 8.30556e-006 ]
1229 : [ 8.30538e-006 ]
1230 : [ 8.33534e-006 ]
1231 : [ 8.30629e-006 ]
1232 : [ 1.46359e-005 ]
1233 : [ 7.91611e-006 ]
1234 : [ 7.58137e-006 ]
1235 : [ 1.35041e-005 ]
1236 : [ 8.30463e-006 ]
1237 : [ 8.25816e-006 ]
1238 : [ 8.31937e-006 ]
1239 : [ 8.35131e-006 ]
1240 : [ 8.19958e-006 ]
1241 : [ 7.98974e-006 ]
1242 : [ 7.84988e-006 ]
1243 : [ 8.4603e-006  ]
1244 : [ 8.29929e-006 ]
1245 : [ 1.04832e-005 ]
1246 : [ 7.54811e-006 ]
1247 : [ 1.25401e-005 ]
1248 : [ 8.43615e-006 ]
1249 : [ 8.30392e-006 ]
1250 : [ 8.4926e-006  ]
1251 : [ 8.35795e-006 ]
1252 : [ 7.46779e-006 ]
1253 : [ 8.3901e-006  ]
1254 : [ 8.46267e-006 ]
1255 : [ 1.14691e-005 ]
1256 : [ 1.0611e-005  ]
1257 : [ 1.34266e-005 ]
1258 : [ 1.23248e-005 ]
1259 : [ 9.70505e-006 ]
1260 : [ 8.1338e-006  ]
1261 : [ 8.32186e-006 ]
1262 : [ 1.0777e-005  ]
1263 : [ 1.16189e-005 ]
1264 : [ 8.09353e-006 ]
1265 : [ 7.90737e-006 ]
1266 : [ 7.40317e-006 ]
1267 : [ 8.30929e-006 ]
1268 : [ 7.69264e-006 ]
1269 : [ 8.13804e-006 ]
1270 : [ 1.3636e-005  ]
1271 : [ 8.31262e-006 ]
1272 : [ 8.32675e-006 ]
1273 : [ 9.38959e-006 ]
1274 : [ 1.21219e-005 ]
1275 : [ 8.28684e-006 ]
1276 : [ 8.37649e-006 ]
1277 : [ 7.60761e-006 ]
1278 : [ 8.58869e-006 ]
1279 : [ 8.38794e-006 ]
1280 : [ 9.29879e-006 ]
1281 : [ 9.0916e-006  ]
1282 : [ 8.30438e-006 ]
1283 : [ 1.20702e-005 ]
1284 : [ 1.44232e-005 ]
1285 : [ 1.24425e-005 ]
1286 : [ 8.31603e-006 ]
1287 : [ 8.32197e-006 ]
1288 : [ 8.32723e-006 ]
1289 : [ 8.00765e-006 ]
1290 : [ 1.45146e-005 ]
1291 : [ 8.78392e-006 ]
1292 : [ 8.34389e-006 ]
1293 : [ 8.37411e-006 ]
1294 : [ 1.19982e-005 ]
1295 : [ 9.03369e-006 ]
1296 : [ 9.93995e-006 ]
1297 : [ 1.1857e-005  ]
1298 : [ 8.3211e-006  ]
1299 : [ 1.11073e-005 ]
1300 : [ 8.3065e-006  ]
1301 : [ 8.23074e-006 ]
1302 : [ 9.65498e-006 ]
1303 : [ 1.03717e-005 ]
1304 : [ 8.31077e-006 ]
1305 : [ 1.25454e-005 ]
1306 : [ 8.3976e-006  ]
1307 : [ 9.96382e-006 ]
1308 : [ 8.32099e-006 ]
1309 : [ 1.348e-005   ]
1310 : [ 8.65724e-006 ]
1311 : [ 8.34344e-006 ]
1312 : [ 8.31689e-006 ]
1313 : [ 1.10246e-005 ]
1314 : [ 8.30508e-006 ]
1315 : [ 1.38595e-005 ]
1316 : [ 8.37935e-006 ]
1317 : [ 1.09061e-005 ]
1318 : [ 8.30733e-006 ]
1319 : [ 8.51589e-006 ]
1320 : [ 8.38538e-006 ]
1321 : [ 8.31609e-006 ]
1322 : [ 8.33588e-006 ]
1323 : [ 9.04485e-006 ]
1324 : [ 8.20478e-006 ]
1325 : [ 1.35594e-005 ]
1326 : [ 7.52607e-006 ]
1327 : [ 8.49461e-006 ]
1328 : [ 8.89888e-006 ]
1329 : [ 8.89892e-006 ]
1330 : [ 1.13261e-005 ]
1331 : [ 8.36436e-006 ]
1332 : [ 8.38789e-006 ]
1333 : [ 8.40288e-006 ]
1334 : [ 7.65446e-006 ]
1335 : [ 7.65673e-006 ]
1336 : [ 1.25594e-005 ]
1337 : [ 8.30576e-006 ]
1338 : [ 1.31183e-005 ]
1339 : [ 8.76321e-006 ]
1340 : [ 8.38306e-006 ]
1341 : [ 8.39182e-006 ]
1342 : [ 8.40409e-006 ]
1343 : [ 8.38477e-006 ]
1344 : [ 8.64804e-006 ]
1345 : [ 8.38374e-006 ]
1346 : [ 8.30554e-006 ]
1347 : [ 8.40469e-006 ]
1348 : [ 8.40477e-006 ]
1349 : [ 8.48099e-006 ]
1350 : [ 1.29898e-005 ]
1351 : [ 8.37512e-006 ]
1352 : [ 1.015e-005   ]
1353 : [ 1.12597e-005 ]
1354 : [ 8.34035e-006 ]
1355 : [ 8.40424e-006 ]
1356 : [ 8.40174e-006 ]
1357 : [ 8.38535e-006 ]
1358 : [ 9.13592e-006 ]
1359 : [ 8.41773e-006 ]
1360 : [ 1.12815e-005 ]
1361 : [ 7.47579e-006 ]
1362 : [ 8.13951e-006 ]
1363 : [ 8.3698e-006  ]
1364 : [ 8.30672e-006 ]
1365 : [ 8.17224e-006 ]
1366 : [ 8.38646e-006 ]
1367 : [ 8.35108e-006 ]
1368 : [ 8.30447e-006 ]
1369 : [ 8.79825e-006 ]
1370 : [ 8.40396e-006 ]
1371 : [ 8.35952e-006 ]
1372 : [ 1.11938e-005 ]
1373 : [ 8.35452e-006 ]
1374 : [ 8.45094e-006 ]
1375 : [ 8.3239e-006  ]
1376 : [ 8.39927e-006 ]
1377 : [ 8.33508e-006 ]
1378 : [ 8.3039e-006  ]
1379 : [ 7.76047e-006 ]
1380 : [ 8.40526e-006 ]
1381 : [ 8.04147e-006 ]
1382 : [ 8.39454e-006 ]
1383 : [ 8.34978e-006 ]
1384 : [ 7.8788e-006  ]
1385 : [ 8.34778e-006 ]
1386 : [ 7.96574e-006 ]
1387 : [ 8.40076e-006 ]
1388 : [ 8.40526e-006 ]
1389 : [ 8.33181e-006 ]
1390 : [ 8.31447e-006 ]
1391 : [ 8.32528e-006 ]
1392 : [ 1.15336e-005 ]
1393 : [ 9.40594e-006 ]
1394 : [ 8.20057e-006 ]
1395 : [ 8.37665e-006 ]
1396 : [ 8.32747e-006 ]
1397 : [ 8.54743e-006 ]
1398 : [ 8.34778e-006 ]
1399 : [ 1.05465e-005 ]
1400 : [ 1.0384e-005  ]
1401 : [ 8.40356e-006 ]
1402 : [ 8.73701e-006 ]
1403 : [ 1.24693e-005 ]
1404 : [ 1.23139e-005 ]
1405 : [ 1.20713e-005 ]
1406 : [ 8.09867e-006 ]
1407 : [ 8.27284e-006 ]
1408 : [ 7.75897e-006 ]
1409 : [ 8.35157e-006 ]
1410 : [ 8.34107e-006 ]
1411 : [ 7.54083e-006 ]
1412 : [ 8.39226e-006 ]
1413 : [ 8.42678e-006 ]
1414 : [ 7.68681e-006 ]
1415 : [ 7.90377e-006 ]
1416 : [ 9.15902e-006 ]
1417 : [ 1.04637e-005 ]
1418 : [ 8.70514e-006 ]
1419 : [ 9.78402e-006 ]
1420 : [ 8.34227e-006 ]
1421 : [ 9.6529e-006  ]
1422 : [ 8.29206e-006 ]
1423 : [ 8.35962e-006 ]
1424 : [ 8.56183e-006 ]
1425 : [ 1.29223e-005 ]
1426 : [ 1.38645e-005 ]
1427 : [ 1.22918e-005 ]
1428 : [ 8.28997e-006 ]
1429 : [ 8.31372e-006 ]
1430 : [ 1.39399e-005 ]
1431 : [ 8.35016e-006 ]
1432 : [ 1.0237e-005  ]
1433 : [ 7.88228e-006 ]
1434 : [ 8.30607e-006 ]
1435 : [ 8.3345e-006  ]
1436 : [ 9.77688e-006 ]
1437 : [ 8.50013e-006 ]
1438 : [ 8.22451e-006 ]
1439 : [ 8.86609e-006 ]
1440 : [ 8.32598e-006 ]
1441 : [ 8.35838e-006 ]
1442 : [ 8.10397e-006 ]
1443 : [ 8.31863e-006 ]
1444 : [ 1.05627e-005 ]
1445 : [ 9.69327e-006 ]
1446 : [ 1.33616e-005 ]
1447 : [ 8.55919e-006 ]
1448 : [ 8.39551e-006 ]
1449 : [ 8.06543e-006 ]
1450 : [ 1.05572e-005 ]
1451 : [ 1.0631e-005  ]
1452 : [ 8.30827e-006 ]
1453 : [ 8.31285e-006 ]
1454 : [ 1.17788e-005 ]
1455 : [ 1.17394e-005 ]
1456 : [ 8.30838e-006 ]
1457 : [ 8.31675e-006 ]
1458 : [ 8.24306e-006 ]
1459 : [ 8.38024e-006 ]
1460 : [ 9.07078e-006 ]
1461 : [ 1.45358e-005 ]
1462 : [ 8.36356e-006 ]
1463 : [ 8.39515e-006 ]
1464 : [ 1.33085e-005 ]
1465 : [ 8.39875e-006 ]
1466 : [ 8.30893e-006 ]
1467 : [ 8.38361e-006 ]
1468 : [ 1.03234e-005 ]
1469 : [ 8.84715e-006 ]
1470 : [ 8.76866e-006 ]
1471 : [ 8.3303e-006  ]
1472 : [ 1.35056e-005 ]
1473 : [ 8.32694e-006 ]
1474 : [ 8.40056e-006 ]
1475 : [ 8.36072e-006 ]
1476 : [ 1.02895e-005 ]
1477 : [ 1.24347e-005 ]
1478 : [ 8.40775e-006 ]
1479 : [ 8.69232e-006 ]
1480 : [ 8.30389e-006 ]
1481 : [ 9.07094e-006 ]
1482 : [ 1.13877e-005 ]
1483 : [ 1.35651e-005 ]
1484 : [ 1.19843e-005 ]
1485 : [ 8.30413e-006 ]
1486 : [ 9.88306e-006 ]
1487 : [ 8.30479e-006 ]
1488 : [ 8.30763e-006 ]
1489 : [ 1.4634e-005  ]
1490 : [ 8.48577e-006 ]
1491 : [ 8.3618e-006  ]
1492 : [ 8.45986e-006 ]
1493 : [ 8.34952e-006 ]
1494 : [ 7.66483e-006 ]
1495 : [ 8.80988e-006 ]
1496 : [ 7.41862e-006 ]
1497 : [ 1.02274e-005 ]
1498 : [ 8.30563e-006 ]
1499 : [ 8.36787e-006 ]
1500 : [ 8.35103e-006 ]
1501 : [ 8.34802e-006 ]
1502 : [ 8.39819e-006 ]
1503 : [ 8.38443e-006 ]
1504 : [ 8.34232e-006 ]
1505 : [ 8.39201e-006 ]
1506 : [ 8.16218e-006 ]
1507 : [ 8.31708e-006 ]
1508 : [ 8.39379e-006 ]
1509 : [ 7.33085e-006 ]
1510 : [ 8.50641e-006 ]
1511 : [ 8.3053e-006  ]
1512 : [ 8.33417e-006 ]
1513 : [ 8.04986e-006 ]
1514 : [ 8.73845e-006 ]
1515 : [ 8.36841e-006 ]
1516 : [ 1.17817e-005 ]
1517 : [ 7.85426e-006 ]
1518 : [ 8.40415e-006 ]
1519 : [ 8.18789e-006 ]
1520 : [ 8.38997e-006 ]
1521 : [ 8.30677e-006 ]
1522 : [ 1.19353e-005 ]
1523 : [ 8.34051e-006 ]
1524 : [ 1.01671e-005 ]
1525 : [ 8.13736e-006 ]
1526 : [ 8.40481e-006 ]
1527 : [ 8.30631e-006 ]
1528 : [ 1.16193e-005 ]
1529 : [ 9.01198e-006 ]
1530 : [ 1.13651e-005 ]
1531 : [ 8.47308e-006 ]
1532 : [ 8.34336e-006 ]
1533 : [ 1.2043e-005  ]
1534 : [ 8.85429e-006 ]
1535 : [ 1.26469e-005 ]
1536 : [ 8.11663e-006 ]
1537 : [ 8.21756e-006 ]
1538 : [ 7.5928e-006  ]
1539 : [ 7.93176e-006 ]
1540 : [ 8.30441e-006 ]
1541 : [ 8.38461e-006 ]
1542 : [ 1.2936e-005  ]
1543 : [ 8.33744e-006 ]
1544 : [ 8.34569e-006 ]
1545 : [ 8.39458e-006 ]
1546 : [ 1.23367e-005 ]
1547 : [ 8.34101e-006 ]
1548 : [ 8.38557e-006 ]
1549 : [ 8.30506e-006 ]
1550 : [ 8.39393e-006 ]
1551 : [ 8.36062e-006 ]
1552 : [ 1.14311e-005 ]
1553 : [ 8.38859e-006 ]
1554 : [ 8.39994e-006 ]
1555 : [ 8.40273e-006 ]
1556 : [ 8.39884e-006 ]
1557 : [ 8.22094e-006 ]
1558 : [ 8.36826e-006 ]
1559 : [ 1.0687e-005  ]
1560 : [ 1.15026e-005 ]
1561 : [ 8.54175e-006 ]
1562 : [ 8.35566e-006 ]
1563 : [ 8.30877e-006 ]
1564 : [ 1.35293e-005 ]
1565 : [ 1.43531e-005 ]
1566 : [ 8.71667e-006 ]
1567 : [ 8.33883e-006 ]
1568 : [ 8.50565e-006 ]
1569 : [ 8.23163e-006 ]
1570 : [ 8.31489e-006 ]
1571 : [ 8.03352e-006 ]
1572 : [ 8.66304e-006 ]
1573 : [ 1.23883e-005 ]
1574 : [ 9.01834e-006 ]
1575 : [ 8.34686e-006 ]
1576 : [ 8.8263e-006  ]
1577 : [ 1.16339e-005 ]
1578 : [ 1.17801e-005 ]
1579 : [ 8.34302e-006 ]
1580 : [ 8.76607e-006 ]
1581 : [ 1.27697e-005 ]
1582 : [ 1.46344e-005 ]
1583 : [ 7.92313e-006 ]
1584 : [ 8.39414e-006 ]
1585 : [ 8.33881e-006 ]
1586 : [ 8.29923e-006 ]
1587 : [ 8.33277e-006 ]
1588 : [ 1.45795e-005 ]
1589 : [ 7.52592e-006 ]
1590 : [ 8.35699e-006 ]
1591 : [ 9.64762e-006 ]
1592 : [ 8.94531e-006 ]
1593 : [ 8.30567e-006 ]
1594 : [ 1.32478e-005 ]
1595 : [ 7.57457e-006 ]
1596 : [ 8.30722e-006 ]
1597 : [ 8.28683e-006 ]
1598 : [ 7.64574e-006 ]
1599 : [ 1.03627e-005 ]
1600 : [ 8.40042e-006 ]
1601 : [ 8.33344e-006 ]
1602 : [ 8.34194e-006 ]
1603 : [ 8.88082e-006 ]
1604 : [ 1.1357e-005  ]
1605 : [ 1.18587e-005 ]
1606 : [ 8.40258e-006 ]
1607 : [ 1.38332e-005 ]
1608 : [ 8.37284e-006 ]
1609 : [ 8.60025e-006 ]
1610 : [ 7.66407e-006 ]
1611 : [ 8.56314e-006 ]
1612 : [ 8.31108e-006 ]
1613 : [ 8.35478e-006 ]
1614 : [ 8.61854e-006 ]
1615 : [ 8.37795e-006 ]
1616 : [ 8.0058e-006  ]
1617 : [ 8.28597e-006 ]
1618 : [ 1.00296e-005 ]
1619 : [ 1.03769e-005 ]
1620 : [ 8.34504e-006 ]
1621 : [ 8.12522e-006 ]
1622 : [ 9.42183e-006 ]
1623 : [ 9.1258e-006  ]
1624 : [ 8.33863e-006 ]
1625 : [ 1.17638e-005 ]
1626 : [ 8.39003e-006 ]
1627 : [ 8.36335e-006 ]
1628 : [ 1.47138e-005 ]
1629 : [ 8.97647e-006 ]
1630 : [ 7.49338e-006 ]
1631 : [ 8.83707e-006 ]
1632 : [ 8.40882e-006 ]
1633 : [ 8.31534e-006 ]
1634 : [ 8.19754e-006 ]
1635 : [ 9.02599e-006 ]
1636 : [ 8.36772e-006 ]
1637 : [ 8.28828e-006 ]
1638 : [ 8.30465e-006 ]
1639 : [ 7.6025e-006  ]
1640 : [ 8.39893e-006 ]
1641 : [ 8.31553e-006 ]
1642 : [ 8.26633e-006 ]
1643 : [ 8.39645e-006 ]
1644 : [ 1.31542e-005 ]
1645 : [ 8.54585e-006 ]
1646 : [ 8.30698e-006 ]
1647 : [ 7.50766e-006 ]
1648 : [ 1.0785e-005  ]
1649 : [ 7.73752e-006 ]
1650 : [ 8.35801e-006 ]
1651 : [ 8.3558e-006  ]
1652 : [ 8.47044e-006 ]
1653 : [ 9.34404e-006 ]
1654 : [ 8.34732e-006 ]
1655 : [ 7.74536e-006 ]
1656 : [ 8.35901e-006 ]
1657 : [ 8.97564e-006 ]
1658 : [ 1.05127e-005 ]
1659 : [ 7.80786e-006 ]
1660 : [ 8.36215e-006 ]
1661 : [ 1.36151e-005 ]
1662 : [ 9.31419e-006 ]
1663 : [ 7.91776e-006 ]
1664 : [ 8.33389e-006 ]
1665 : [ 9.05804e-006 ]
1666 : [ 8.35472e-006 ]
1667 : [ 7.77916e-006 ]
1668 : [ 8.51661e-006 ]
1669 : [ 1.2498e-005  ]
1670 : [ 1.31647e-005 ]
1671 : [ 9.87284e-006 ]
1672 : [ 8.31437e-006 ]
1673 : [ 8.31647e-006 ]
1674 : [ 9.9315e-006  ]
1675 : [ 8.37965e-006 ]
1676 : [ 8.32489e-006 ]
1677 : [ 8.46949e-006 ]
1678 : [ 8.40465e-006 ]
1679 : [ 8.01697e-006 ]
1680 : [ 7.49532e-006 ]
1681 : [ 8.31114e-006 ]
1682 : [ 8.00231e-006 ]
1683 : [ 1.01715e-005 ]
1684 : [ 8.38712e-006 ]
1685 : [ 1.34243e-005 ]
1686 : [ 8.5061e-006  ]
1687 : [ 1.10105e-005 ]
1688 : [ 1.01316e-005 ]
1689 : [ 8.35636e-006 ]
1690 : [ 8.38237e-006 ]
1691 : [ 8.81281e-006 ]
1692 : [ 7.55312e-006 ]
1693 : [ 8.31996e-006 ]
1694 : [ 1.05906e-005 ]
1695 : [ 8.62347e-006 ]
1696 : [ 7.90711e-006 ]
1697 : [ 8.58259e-006 ]
1698 : [ 8.40423e-006 ]
1699 : [ 1.06138e-005 ]
1700 : [ 1.13306e-005 ]
1701 : [ 1.45335e-005 ]
1702 : [ 1.30238e-005 ]
1703 : [ 1.02147e-005 ]
1704 : [ 8.83016e-006 ]
1705 : [ 8.304e-006   ]
1706 : [ 8.24252e-006 ]
1707 : [ 1.32576e-005 ]
1708 : [ 8.3363e-006  ]
1709 : [ 8.3862e-006  ]
1710 : [ 8.37159e-006 ]
1711 : [ 8.42189e-006 ]
1712 : [ 8.40525e-006 ]
1713 : [ 8.32576e-006 ]
1714 : [ 9.4218e-006  ]
1715 : [ 8.39673e-006 ]
1716 : [ 8.36361e-006 ]
1717 : [ 7.33416e-006 ]
1718 : [ 8.19122e-006 ]
1719 : [ 8.3288e-006  ]
1720 : [ 9.23215e-006 ]
1721 : [ 1.27606e-005 ]
1722 : [ 8.33937e-006 ]
1723 : [ 9.01991e-006 ]
1724 : [ 8.48156e-006 ]
1725 : [ 9.5148e-006  ]
1726 : [ 8.26214e-006 ]
1727 : [ 1.20551e-005 ]
1728 : [ 1.20332e-005 ]
1729 : [ 8.44123e-006 ]
1730 : [ 8.39121e-006 ]
1731 : [ 7.61021e-006 ]
1732 : [ 9.37626e-006 ]
1733 : [ 8.39268e-006 ]
1734 : [ 8.30619e-006 ]
1735 : [ 1.15992e-005 ]
1736 : [ 7.47633e-006 ]
1737 : [ 8.30546e-006 ]
1738 : [ 8.39116e-006 ]
1739 : [ 1.05746e-005 ]
1740 : [ 9.07948e-006 ]
1741 : [ 1.09707e-005 ]
1742 : [ 9.18925e-006 ]
1743 : [ 8.38885e-006 ]
1744 : [ 7.90777e-006 ]
1745 : [ 1.26531e-005 ]
1746 : [ 9.16525e-006 ]
1747 : [ 9.70124e-006 ]
1748 : [ 8.30727e-006 ]
1749 : [ 8.3903e-006  ]
1750 : [ 8.39936e-006 ]
1751 : [ 8.32927e-006 ]
1752 : [ 8.07169e-006 ]
1753 : [ 7.91617e-006 ]
1754 : [ 1.03133e-005 ]
1755 : [ 8.74569e-006 ]
1756 : [ 8.39751e-006 ]
1757 : [ 1.049e-005   ]
1758 : [ 9.07371e-006 ]
1759 : [ 8.88866e-006 ]
1760 : [ 9.29374e-006 ]
1761 : [ 8.33913e-006 ]
1762 : [ 8.52904e-006 ]
1763 : [ 1.26926e-005 ]
1764 : [ 8.4051e-006  ]
1765 : [ 8.35976e-006 ]
1766 : [ 8.55658e-006 ]
1767 : [ 8.37036e-006 ]
1768 : [ 8.30428e-006 ]
1769 : [ 1.24833e-005 ]
1770 : [ 8.36186e-006 ]
1771 : [ 9.5525e-006  ]
1772 : [ 1.20027e-005 ]
1773 : [ 8.18165e-006 ]
1774 : [ 1.0034e-005  ]
1775 : [ 1.05975e-005 ]
1776 : [ 8.95364e-006 ]
1777 : [ 1.14619e-005 ]
1778 : [ 8.36702e-006 ]
1779 : [ 8.38704e-006 ]
1780 : [ 8.68249e-006 ]
1781 : [ 8.40378e-006 ]
1782 : [ 8.34423e-006 ]
1783 : [ 1.45108e-005 ]
1784 : [ 8.40392e-006 ]
1785 : [ 1.25861e-005 ]
1786 : [ 8.44913e-006 ]
1787 : [ 8.33803e-006 ]
1788 : [ 1.2407e-005  ]
1789 : [ 1.22981e-005 ]
1790 : [ 8.33158e-006 ]
1791 : [ 1.3107e-005  ]
1792 : [ 9.15568e-006 ]
1793 : [ 1.00826e-005 ]
1794 : [ 8.30459e-006 ]
1795 : [ 1.31149e-005 ]
1796 : [ 1.19748e-005 ]
1797 : [ 1.30836e-005 ]
1798 : [ 8.39942e-006 ]
1799 : [ 1.467e-005   ]
1800 : [ 8.57276e-006 ]
1801 : [ 8.32185e-006 ]
1802 : [ 8.31924e-006 ]
1803 : [ 8.306e-006   ]
1804 : [ 1.14889e-005 ]
1805 : [ 8.37293e-006 ]
1806 : [ 8.89054e-006 ]
1807 : [ 8.32731e-006 ]
1808 : [ 8.40125e-006 ]
1809 : [ 8.2764e-006  ]
1810 : [ 1.31106e-005 ]
1811 : [ 8.97729e-006 ]
1812 : [ 8.34296e-006 ]
1813 : [ 8.57399e-006 ]
1814 : [ 8.84945e-006 ]
1815 : [ 1.33273e-005 ]
1816 : [ 8.30924e-006 ]
1817 : [ 8.30521e-006 ]
1818 : [ 8.54726e-006 ]
1819 : [ 8.66531e-006 ]
1820 : [ 8.31113e-006 ]
1821 : [ 8.33705e-006 ]
1822 : [ 8.11258e-006 ]
1823 : [ 7.42053e-006 ]
1824 : [ 8.61135e-006 ]
1825 : [ 8.38313e-006 ]
1826 : [ 8.39124e-006 ]
1827 : [ 8.34164e-006 ]
1828 : [ 8.12868e-006 ]
1829 : [ 9.49522e-006 ]
1830 : [ 7.99088e-006 ]
1831 : [ 1.07461e-005 ]
1832 : [ 7.74764e-006 ]
1833 : [ 8.35949e-006 ]
1834 : [ 9.08688e-006 ]
1835 : [ 7.7046e-006  ]
1836 : [ 8.37921e-006 ]
1837 : [ 1.03091e-005 ]
1838 : [ 9.41285e-006 ]
1839 : [ 1.16329e-005 ]
1840 : [ 8.24677e-006 ]
1841 : [ 8.40124e-006 ]
1842 : [ 8.33772e-006 ]
1843 : [ 7.35206e-006 ]
1844 : [ 8.47749e-006 ]
1845 : [ 8.30736e-006 ]
1846 : [ 1.34431e-005 ]
1847 : [ 8.81968e-006 ]
1848 : [ 8.40294e-006 ]
1849 : [ 9.18597e-006 ]
1850 : [ 8.55883e-006 ]
1851 : [ 8.31538e-006 ]
1852 : [ 1.38544e-005 ]
1853 : [ 8.38809e-006 ]
1854 : [ 8.96966e-006 ]
1855 : [ 8.17585e-006 ]
1856 : [ 1.3123e-005  ]
1857 : [ 1.21851e-005 ]
1858 : [ 8.37224e-006 ]
1859 : [ 8.39647e-006 ]
1860 : [ 8.3189e-006  ]
1861 : [ 8.37554e-006 ]
1862 : [ 8.72692e-006 ]
1863 : [ 8.37126e-006 ]
1864 : [ 1.05578e-005 ]
1865 : [ 8.31965e-006 ]
1866 : [ 1.04464e-005 ]
1867 : [ 7.81281e-006 ]
1868 : [ 8.09865e-006 ]
1869 : [ 8.31556e-006 ]
1870 : [ 8.32128e-006 ]
1871 : [ 1.12154e-005 ]
1872 : [ 1.00903e-005 ]
1873 : [ 8.39348e-006 ]
1874 : [ 8.04213e-006 ]
1875 : [ 7.74508e-006 ]
1876 : [ 1.04007e-005 ]
1877 : [ 8.38892e-006 ]
1878 : [ 8.97264e-006 ]
1879 : [ 1.39549e-005 ]
1880 : [ 8.34155e-006 ]
1881 : [ 8.40368e-006 ]
1882 : [ 8.3099e-006  ]
1883 : [ 1.20175e-005 ]
1884 : [ 8.35569e-006 ]
1885 : [ 8.22203e-006 ]
1886 : [ 1.3486e-005  ]
1887 : [ 8.87537e-006 ]
1888 : [ 8.30488e-006 ]
1889 : [ 8.2668e-006  ]
1890 : [ 8.1299e-006  ]
1891 : [ 8.55552e-006 ]
1892 : [ 8.15227e-006 ]
1893 : [ 8.39586e-006 ]
1894 : [ 7.36891e-006 ]
1895 : [ 1.35607e-005 ]
1896 : [ 9.38994e-006 ]
1897 : [ 8.30417e-006 ]
1898 : [ 8.40501e-006 ]
1899 : [ 7.77235e-006 ]
1900 : [ 8.41798e-006 ]
1901 : [ 1.27751e-005 ]
1902 : [ 8.53374e-006 ]
1903 : [ 8.31243e-006 ]
1904 : [ 1.35512e-005 ]
1905 : [ 8.31115e-006 ]
1906 : [ 8.36187e-006 ]
1907 : [ 8.35054e-006 ]
1908 : [ 1.30536e-005 ]
1909 : [ 7.9428e-006  ]
1910 : [ 8.31443e-006 ]
1911 : [ 7.67256e-006 ]
1912 : [ 1.40477e-005 ]
1913 : [ 1.11595e-005 ]
1914 : [ 8.31251e-006 ]
1915 : [ 8.35343e-006 ]
1916 : [ 8.39049e-006 ]
1917 : [ 7.84675e-006 ]
1918 : [ 1.4737e-005  ]
1919 : [ 8.3886e-006  ]
1920 : [ 1.01963e-005 ]
1921 : [ 7.83617e-006 ]
1922 : [ 9.06298e-006 ]
1923 : [ 8.30455e-006 ]
1924 : [ 1.07857e-005 ]
1925 : [ 9.01681e-006 ]
1926 : [ 8.30397e-006 ]
1927 : [ 8.65802e-006 ]
1928 : [ 8.47818e-006 ]
1929 : [ 1.03472e-005 ]
1930 : [ 8.40133e-006 ]
1931 : [ 7.96973e-006 ]
1932 : [ 7.82925e-006 ]
1933 : [ 7.91463e-006 ]
1934 : [ 1.35926e-005 ]
1935 : [ 8.48859e-006 ]
1936 : [ 1.24886e-005 ]
1937 : [ 1.01845e-005 ]
1938 : [ 7.85791e-006 ]
1939 : [ 8.3477e-006  ]
1940 : [ 8.40242e-006 ]
1941 : [ 8.36922e-006 ]
1942 : [ 7.53052e-006 ]
1943 : [ 8.35527e-006 ]
1944 : [ 8.2272e-006  ]
1945 : [ 8.05881e-006 ]
1946 : [ 7.92129e-006 ]
1947 : [ 7.75772e-006 ]
1948 : [ 8.35414e-006 ]
1949 : [ 8.41308e-006 ]
1950 : [ 8.17732e-006 ]
1951 : [ 7.97208e-006 ]
1952 : [ 8.32115e-006 ]
1953 : [ 8.36744e-006 ]
1954 : [ 7.45476e-006 ]
1955 : [ 8.30436e-006 ]
1956 : [ 8.31891e-006 ]
1957 : [ 7.99133e-006 ]
1958 : [ 8.96456e-006 ]
1959 : [ 9.1073e-006  ]
1960 : [ 7.467e-006   ]
1961 : [ 8.40244e-006 ]
1962 : [ 8.385e-006   ]
1963 : [ 8.33025e-006 ]
1964 : [ 8.23748e-006 ]
1965 : [ 8.30614e-006 ]
1966 : [ 1.34508e-005 ]
1967 : [ 8.37786e-006 ]
1968 : [ 8.43619e-006 ]
1969 : [ 8.36936e-006 ]
1970 : [ 8.37703e-006 ]
1971 : [ 7.88267e-006 ]
1972 : [ 7.79272e-006 ]
1973 : [ 8.40021e-006 ]
1974 : [ 1.45229e-005 ]
1975 : [ 8.16577e-006 ]
1976 : [ 9.35707e-006 ]
1977 : [ 1.15349e-005 ]
1978 : [ 8.33276e-006 ]
1979 : [ 8.375e-006   ]
1980 : [ 8.93311e-006 ]
1981 : [ 8.372e-006   ]
1982 : [ 1.4618e-005  ]
1983 : [ 8.83631e-006 ]
1984 : [ 7.37601e-006 ]
1985 : [ 8.32404e-006 ]
1986 : [ 7.72602e-006 ]
1987 : [ 7.88115e-006 ]
1988 : [ 8.30396e-006 ]
1989 : [ 8.3786e-006  ]
1990 : [ 1.43597e-005 ]
1991 : [ 8.39075e-006 ]
1992 : [ 8.3904e-006  ]
1993 : [ 1.05509e-005 ]
1994 : [ 8.31395e-006 ]
1995 : [ 8.36991e-006 ]
1996 : [ 7.59258e-006 ]
1997 : [ 8.36361e-006 ]
1998 : [ 1.34293e-005 ]
1999 : [ 8.30389e-006 ]
2000 : [ 8.3366e-006  ]
2001 : [ 7.65145e-006 ]
2002 : [ 8.39089e-006 ]
2003 : [ 8.37452e-006 ]
2004 : [ 7.70357e-006 ]
2005 : [ 8.48145e-006 ]
2006 : [ 8.67587e-006 ]
2007 : [ 7.91385e-006 ]
2008 : [ 7.5757e-006  ]
2009 : [ 8.97699e-006 ]
2010 : [ 8.36219e-006 ]
2011 : [ 1.13539e-005 ]
2012 : [ 8.07635e-006 ]
2013 : [ 8.39532e-006 ]
2014 : [ 8.3219e-006  ]
2015 : [ 8.40383e-006 ]
2016 : [ 8.34675e-006 ]
2017 : [ 8.5559e-006  ]
2018 : [ 8.35867e-006 ]
2019 : [ 8.37096e-006 ]
2020 : [ 1.00224e-005 ]
2021 : [ 1.09303e-005 ]
2022 : [ 1.12564e-005 ]
2023 : [ 9.58889e-006 ]
2024 : [ 1.04302e-005 ]
2025 : [ 8.28646e-006 ]
2026 : [ 1.3227e-005  ]
2027 : [ 1.31687e-005 ]
2028 : [ 1.41288e-005 ]
2029 : [ 8.34163e-006 ]
2030 : [ 8.94208e-006 ]
2031 : [ 1.24245e-005 ]
2032 : [ 8.30934e-006 ]
2033 : [ 8.51595e-006 ]
2034 : [ 8.31999e-006 ]
2035 : [ 7.59596e-006 ]
2036 : [ 8.33373e-006 ]
2037 : [ 1.35624e-005 ]
2038 : [ 1.29726e-005 ]
2039 : [ 7.71568e-006 ]
2040 : [ 7.43561e-006 ]
2041 : [ 1.08375e-005 ]
2042 : [ 8.0159e-006  ]
2043 : [ 8.35519e-006 ]
2044 : [ 9.0311e-006  ]
2045 : [ 7.77421e-006 ]
2046 : [ 7.89916e-006 ]
2047 : [ 8.32121e-006 ]
2048 : [ 9.75169e-006 ]
2049 : [ 1.27949e-005 ]
2050 : [ 8.33717e-006 ]
2051 : [ 8.38081e-006 ]
2052 : [ 8.33164e-006 ]
2053 : [ 8.21217e-006 ]
2054 : [ 8.40184e-006 ]
2055 : [ 9.51556e-006 ]
2056 : [ 8.35834e-006 ]
2057 : [ 1.1716e-005  ]
2058 : [ 8.31048e-006 ]
2059 : [ 1.03366e-005 ]
2060 : [ 8.88422e-006 ]
2061 : [ 8.39394e-006 ]
2062 : [ 8.3861e-006  ]
2063 : [ 8.3128e-006  ]
2064 : [ 1.12892e-005 ]
2065 : [ 9.00925e-006 ]
2066 : [ 1.17778e-005 ]
2067 : [ 1.32549e-005 ]
2068 : [ 8.25816e-006 ]
2069 : [ 9.2393e-006  ]
2070 : [ 8.39054e-006 ]
2071 : [ 1.43133e-005 ]
2072 : [ 8.52404e-006 ]
2073 : [ 8.93919e-006 ]
2074 : [ 1.37907e-005 ]
2075 : [ 8.35076e-006 ]
2076 : [ 7.90804e-006 ]
2077 : [ 1.03043e-005 ]
2078 : [ 8.35977e-006 ]
2079 : [ 8.37091e-006 ]
2080 : [ 7.39848e-006 ]
2081 : [ 7.90733e-006 ]
2082 : [ 1.08789e-005 ]
2083 : [ 8.39727e-006 ]
2084 : [ 8.3798e-006  ]
2085 : [ 8.3599e-006  ]
2086 : [ 8.27308e-006 ]
2087 : [ 7.83641e-006 ]
2088 : [ 8.12773e-006 ]
2089 : [ 8.30395e-006 ]
2090 : [ 1.03125e-005 ]
2091 : [ 9.1034e-006  ]
2092 : [ 1.09952e-005 ]
2093 : [ 8.3828e-006  ]
2094 : [ 8.40273e-006 ]
2095 : [ 7.59319e-006 ]
2096 : [ 8.34787e-006 ]
2097 : [ 1.00812e-005 ]
2098 : [ 1.41906e-005 ]
2099 : [ 8.57669e-006 ]
2100 : [ 8.36385e-006 ]
2101 : [ 7.57714e-006 ]
2102 : [ 8.38557e-006 ]
2103 : [ 1.0001e-005  ]
2104 : [ 1.0169e-005  ]
2105 : [ 1.17021e-005 ]
2106 : [ 1.05243e-005 ]
2107 : [ 9.35896e-006 ]
2108 : [ 8.37182e-006 ]
2109 : [ 8.36933e-006 ]
2110 : [ 9.68307e-006 ]
2111 : [ 8.4715e-006  ]
2112 : [ 8.40384e-006 ]
2113 : [ 8.32972e-006 ]
2114 : [ 9.78369e-006 ]
2115 : [ 8.2212e-006  ]
2116 : [ 9.61103e-006 ]
2117 : [ 8.49138e-006 ]
2118 : [ 7.63148e-006 ]
2119 : [ 7.40841e-006 ]
2120 : [ 8.08692e-006 ]
2121 : [ 8.30582e-006 ]
2122 : [ 1.0795e-005  ]
2123 : [ 8.36193e-006 ]
2124 : [ 8.34442e-006 ]
2125 : [ 8.07489e-006 ]
2126 : [ 1.1605e-005  ]
2127 : [ 8.39808e-006 ]
2128 : [ 8.40162e-006 ]
2129 : [ 8.3196e-006  ]
2130 : [ 8.30392e-006 ]
2131 : [ 8.75915e-006 ]
2132 : [ 1.10815e-005 ]
2133 : [ 8.38775e-006 ]
2134 : [ 1.12329e-005 ]
2135 : [ 8.39655e-006 ]
2136 : [ 1.1215e-005  ]
2137 : [ 8.20052e-006 ]
2138 : [ 8.39285e-006 ]
2139 : [ 8.39461e-006 ]
2140 : [ 8.33274e-006 ]
2141 : [ 8.30449e-006 ]
2142 : [ 1.18866e-005 ]
2143 : [ 8.39231e-006 ]
2144 : [ 8.40528e-006 ]
2145 : [ 8.19933e-006 ]
2146 : [ 9.00644e-006 ]
2147 : [ 8.30685e-006 ]
2148 : [ 1.45143e-005 ]
2149 : [ 9.96536e-006 ]
2150 : [ 8.95741e-006 ]
2151 : [ 7.58807e-006 ]
2152 : [ 8.37939e-006 ]
2153 : [ 8.37902e-006 ]
2154 : [ 8.50031e-006 ]
2155 : [ 8.70015e-006 ]
2156 : [ 1.47071e-005 ]
2157 : [ 8.64381e-006 ]
2158 : [ 9.88593e-006 ]
2159 : [ 1.07402e-005 ]
2160 : [ 8.351e-006   ]
2161 : [ 9.08963e-006 ]
2162 : [ 1.10439e-005 ]
2163 : [ 8.3276e-006  ]
2164 : [ 8.40292e-006 ]
2165 : [ 8.31316e-006 ]
2166 : [ 7.33625e-006 ]
2167 : [ 8.36931e-006 ]
2168 : [ 8.36106e-006 ]
2169 : [ 1.24338e-005 ]
2170 : [ 8.37215e-006 ]
2171 : [ 8.49309e-006 ]
2172 : [ 8.35353e-006 ]
2173 : [ 8.46189e-006 ]
2174 : [ 8.36633e-006 ]
2175 : [ 1.0501e-005  ]
2176 : [ 1.03549e-005 ]
2177 : [ 8.33167e-006 ]
2178 : [ 7.91804e-006 ]
2179 : [ 8.35384e-006 ]
2180 : [ 1.16295e-005 ]
2181 : [ 1.05857e-005 ]
2182 : [ 8.34834e-006 ]
2183 : [ 1.05737e-005 ]
2184 : [ 8.3678e-006  ]
2185 : [ 1.41314e-005 ]
2186 : [ 8.30416e-006 ]
2187 : [ 8.40288e-006 ]
2188 : [ 8.37329e-006 ]
2189 : [ 8.67448e-006 ]
2190 : [ 7.84725e-006 ]
2191 : [ 8.73068e-006 ]
2192 : [ 8.32458e-006 ]
2193 : [ 8.22001e-006 ]
2194 : [ 1.15023e-005 ]
2195 : [ 8.35828e-006 ]
2196 : [ 8.34892e-006 ]
2197 : [ 1.23303e-005 ]
2198 : [ 9.25972e-006 ]
2199 : [ 1.10872e-005 ]
2200 : [ 8.30484e-006 ]
2201 : [ 9.07464e-006 ]
2202 : [ 8.39615e-006 ]
2203 : [ 9.20229e-006 ]
2204 : [ 1.35153e-005 ]
2205 : [ 1.08884e-005 ]
2206 : [ 1.00589e-005 ]
2207 : [ 8.31742e-006 ]
2208 : [ 8.41109e-006 ]
2209 : [ 8.62772e-006 ]
2210 : [ 8.73892e-006 ]
2211 : [ 8.48161e-006 ]
2212 : [ 8.34188e-006 ]
2213 : [ 9.0055e-006  ]
2214 : [ 8.31086e-006 ]
2215 : [ 8.40387e-006 ]
2216 : [ 7.82436e-006 ]
2217 : [ 8.59084e-006 ]
2218 : [ 9.06198e-006 ]
2219 : [ 9.1934e-006  ]
2220 : [ 8.30731e-006 ]
2221 : [ 7.65236e-006 ]
2222 : [ 8.35108e-006 ]
2223 : [ 8.40067e-006 ]
2224 : [ 8.30662e-006 ]
2225 : [ 8.30721e-006 ]
2226 : [ 8.39593e-006 ]
2227 : [ 7.43679e-006 ]
2228 : [ 7.35661e-006 ]
2229 : [ 1.09291e-005 ]
2230 : [ 8.39643e-006 ]
2231 : [ 8.39494e-006 ]
2232 : [ 8.90049e-006 ]
2233 : [ 1.40855e-005 ]
2234 : [ 8.31783e-006 ]
2235 : [ 7.96711e-006 ]
2236 : [ 8.32574e-006 ]
2237 : [ 8.94838e-006 ]
2238 : [ 8.32718e-006 ]
2239 : [ 8.39731e-006 ]
2240 : [ 1.04617e-005 ]
2241 : [ 1.28618e-005 ]
2242 : [ 8.40318e-006 ]
2243 : [ 8.38557e-006 ]
2244 : [ 8.3872e-006  ]
2245 : [ 1.14116e-005 ]
2246 : [ 7.68858e-006 ]
2247 : [ 1.15907e-005 ]
2248 : [ 8.30392e-006 ]
2249 : [ 8.47275e-006 ]
2250 : [ 9.57973e-006 ]
2251 : [ 8.26024e-006 ]
2252 : [ 1.34651e-005 ]
2253 : [ 8.18294e-006 ]
2254 : [ 8.30783e-006 ]
2255 : [ 8.56304e-006 ]
2256 : [ 1.43623e-005 ]
2257 : [ 1.11226e-005 ]
2258 : [ 1.03258e-005 ]
2259 : [ 7.50646e-006 ]
2260 : [ 1.35001e-005 ]
2261 : [ 7.75975e-006 ]
2262 : [ 1.3322e-005  ]
2263 : [ 7.67797e-006 ]
2264 : [ 1.05827e-005 ]
2265 : [ 8.34286e-006 ]
2266 : [ 8.30713e-006 ]
2267 : [ 8.49805e-006 ]
2268 : [ 8.31913e-006 ]
2269 : [ 1.03201e-005 ]
2270 : [ 1.29573e-005 ]
2271 : [ 7.43079e-006 ]
2272 : [ 1.3272e-005  ]
2273 : [ 1.41211e-005 ]
2274 : [ 1.41205e-005 ]
2275 : [ 1.32078e-005 ]
2276 : [ 1.00061e-005 ]
2277 : [ 8.30395e-006 ]
2278 : [ 8.53041e-006 ]
2279 : [ 1.36005e-005 ]
2280 : [ 8.38578e-006 ]
2281 : [ 1.39683e-005 ]
2282 : [ 8.39801e-006 ]
2283 : [ 8.59566e-006 ]
2284 : [ 8.33689e-006 ]
2285 : [ 8.83858e-006 ]
2286 : [ 8.18044e-006 ]
2287 : [ 8.54405e-006 ]
2288 : [ 7.93393e-006 ]
2289 : [ 7.53329e-006 ]
2290 : [ 1.24166e-005 ]
2291 : [ 8.88715e-006 ]
2292 : [ 1.1426e-005  ]
2293 : [ 8.35796e-006 ]
2294 : [ 8.39236e-006 ]
2295 : [ 8.35649e-006 ]
2296 : [ 8.39189e-006 ]
2297 : [ 7.64783e-006 ]
2298 : [ 8.40432e-006 ]
2299 : [ 1.23461e-005 ]
2300 : [ 8.25419e-006 ]
2301 : [ 8.42615e-006 ]
2302 : [ 7.74528e-006 ]
2303 : [ 8.30448e-006 ]
2304 : [ 7.97963e-006 ]
2305 : [ 8.31405e-006 ]
2306 : [ 8.95049e-006 ]
2307 : [ 1.34862e-005 ]
2308 : [ 8.03093e-006 ]
2309 : [ 8.07726e-006 ]
2310 : [ 7.53075e-006 ]
2311 : [ 1.32948e-005 ]
2312 : [ 8.34519e-006 ]
2313 : [ 8.33258e-006 ]
2314 : [ 1.46802e-005 ]
2315 : [ 8.10827e-006 ]
2316 : [ 8.40123e-006 ]
2317 : [ 8.3135e-006  ]
2318 : [ 7.82768e-006 ]
2319 : [ 8.35672e-006 ]
2320 : [ 8.42314e-006 ]
2321 : [ 8.16122e-006 ]
2322 : [ 1.18016e-005 ]
2323 : [ 8.46998e-006 ]
2324 : [ 8.3667e-006  ]
2325 : [ 8.3039e-006  ]
2326 : [ 8.42021e-006 ]
2327 : [ 8.60004e-006 ]
2328 : [ 1.24507e-005 ]
2329 : [ 8.34035e-006 ]
2330 : [ 8.35236e-006 ]
2331 : [ 7.94927e-006 ]
2332 : [ 8.40168e-006 ]
2333 : [ 8.3166e-006  ]
2334 : [ 7.93905e-006 ]
2335 : [ 1.05622e-005 ]
2336 : [ 9.52494e-006 ]
2337 : [ 8.15894e-006 ]
2338 : [ 1.12924e-005 ]
2339 : [ 1.14589e-005 ]
2340 : [ 8.15761e-006 ]
2341 : [ 8.82133e-006 ]
2342 : [ 1.14425e-005 ]
2343 : [ 1.34309e-005 ]
2344 : [ 9.73769e-006 ]
2345 : [ 8.03582e-006 ]
2346 : [ 7.84423e-006 ]
2347 : [ 8.40284e-006 ]
2348 : [ 8.34573e-006 ]
2349 : [ 8.3333e-006  ]
2350 : [ 8.30552e-006 ]
2351 : [ 1.26407e-005 ]
2352 : [ 8.40111e-006 ]
2353 : [ 7.57028e-006 ]
2354 : [ 9.19098e-006 ]
2355 : [ 8.30423e-006 ]
2356 : [ 7.61899e-006 ]
2357 : [ 8.3452e-006  ]
2358 : [ 1.372e-005   ]
2359 : [ 8.86897e-006 ]
2360 : [ 8.32386e-006 ]
2361 : [ 1.12447e-005 ]
2362 : [ 8.3495e-006  ]
2363 : [ 7.85438e-006 ]
2364 : [ 1.14477e-005 ]
2365 : [ 8.30414e-006 ]
2366 : [ 8.5056e-006  ]
2367 : [ 9.31875e-006 ]
2368 : [ 8.24061e-006 ]
2369 : [ 1.28546e-005 ]
2370 : [ 9.23644e-006 ]
2371 : [ 1.02257e-005 ]
2372 : [ 9.43269e-006 ]
2373 : [ 7.6596e-006  ]
2374 : [ 1.03755e-005 ]
2375 : [ 8.35336e-006 ]
2376 : [ 8.54464e-006 ]
2377 : [ 8.38712e-006 ]
2378 : [ 8.15371e-006 ]
2379 : [ 8.35016e-006 ]
2380 : [ 1.38733e-005 ]
2381 : [ 8.18659e-006 ]
2382 : [ 8.35293e-006 ]
2383 : [ 8.39123e-006 ]
2384 : [ 8.32493e-006 ]
2385 : [ 8.3323e-006  ]
2386 : [ 1.45454e-005 ]
2387 : [ 8.40525e-006 ]
2388 : [ 7.60346e-006 ]
2389 : [ 7.60354e-006 ]
2390 : [ 8.2343e-006  ]
2391 : [ 7.99091e-006 ]
2392 : [ 8.39789e-006 ]
2393 : [ 8.33525e-006 ]
2394 : [ 1.02989e-005 ]
2395 : [ 1.34902e-005 ]
2396 : [ 7.8431e-006  ]
2397 : [ 1.03145e-005 ]
2398 : [ 1.40352e-005 ]
2399 : [ 1.29277e-005 ]
2400 : [ 1.00148e-005 ]
2401 : [ 8.67124e-006 ]
2402 : [ 8.348e-006   ]
2403 : [ 8.04731e-006 ]
2404 : [ 1.21136e-005 ]
2405 : [ 8.37368e-006 ]
2406 : [ 9.50794e-006 ]
2407 : [ 9.49669e-006 ]
2408 : [ 7.61211e-006 ]
2409 : [ 8.32663e-006 ]
2410 : [ 8.77208e-006 ]
2411 : [ 8.35346e-006 ]
2412 : [ 9.03262e-006 ]
2413 : [ 8.32444e-006 ]
2414 : [ 8.59067e-006 ]
2415 : [ 8.33777e-006 ]
2416 : [ 7.8575e-006  ]
2417 : [ 7.83407e-006 ]
2418 : [ 1.30892e-005 ]
2419 : [ 1.25267e-005 ]
2420 : [ 1.14659e-005 ]
2421 : [ 1.23548e-005 ]
2422 : [ 8.48858e-006 ]
2423 : [ 8.30389e-006 ]
2424 : [ 7.76722e-006 ]
2425 : [ 8.99971e-006 ]
2426 : [ 8.38434e-006 ]
2427 : [ 9.37723e-006 ]
2428 : [ 8.40117e-006 ]
2429 : [ 8.4294e-006  ]
2430 : [ 1.07572e-005 ]
2431 : [ 8.61591e-006 ]
2432 : [ 8.37625e-006 ]
2433 : [ 8.82354e-006 ]
2434 : [ 7.93632e-006 ]
2435 : [ 7.99809e-006 ]
2436 : [ 1.17997e-005 ]
2437 : [ 8.39583e-006 ]
2438 : [ 1.32194e-005 ]
2439 : [ 8.35331e-006 ]
2440 : [ 8.01075e-006 ]
2441 : [ 8.89256e-006 ]
2442 : [ 7.98847e-006 ]
2443 : [ 7.98246e-006 ]
2444 : [ 9.19154e-006 ]
2445 : [ 8.32379e-006 ]
2446 : [ 8.62303e-006 ]
2447 : [ 1.02563e-005 ]
2448 : [ 1.32256e-005 ]
2449 : [ 8.33821e-006 ]
2450 : [ 8.40332e-006 ]
2451 : [ 8.35804e-006 ]
2452 : [ 8.76919e-006 ]
2453 : [ 1.27869e-005 ]
2454 : [ 8.30392e-006 ]
2455 : [ 8.20239e-006 ]
2456 : [ 7.48476e-006 ]
2457 : [ 8.35032e-006 ]
2458 : [ 1.43571e-005 ]
2459 : [ 8.05543e-006 ]
2460 : [ 8.46544e-006 ]
2461 : [ 1.10467e-005 ]
2462 : [ 1.42417e-005 ]
2463 : [ 9.79956e-006 ]
2464 : [ 8.40423e-006 ]
2465 : [ 8.30433e-006 ]
2466 : [ 1.22297e-005 ]
2467 : [ 8.30885e-006 ]
2468 : [ 8.75984e-006 ]
2469 : [ 8.38535e-006 ]
2470 : [ 8.38719e-006 ]
2471 : [ 7.66556e-006 ]
2472 : [ 1.30787e-005 ]
2473 : [ 8.04143e-006 ]
2474 : [ 7.52772e-006 ]
2475 : [ 1.19911e-005 ]
2476 : [ 8.39586e-006 ]
2477 : [ 8.37757e-006 ]
2478 : [ 7.66395e-006 ]
2479 : [ 7.94355e-006 ]
2480 : [ 8.38216e-006 ]
2481 : [ 8.32343e-006 ]
2482 : [ 8.32062e-006 ]
2483 : [ 8.40524e-006 ]
2484 : [ 1.26372e-005 ]
2485 : [ 8.31456e-006 ]
2486 : [ 8.19781e-006 ]
2487 : [ 7.49815e-006 ]
2488 : [ 8.53801e-006 ]
2489 : [ 9.16012e-006 ]
2490 : [ 8.31551e-006 ]
2491 : [ 1.20649e-005 ]
2492 : [ 9.06127e-006 ]
2493 : [ 1.19887e-005 ]
2494 : [ 1.31533e-005 ]
2495 : [ 8.36883e-006 ]
2496 : [ 1.19815e-005 ]
2497 : [ 1.17462e-005 ]
2498 : [ 1.02064e-005 ]
2499 : [ 1.14178e-005 ]
2500 : [ 1.01063e-005 ]
2501 : [ 9.69068e-006 ]
2502 : [ 8.03403e-006 ]
2503 : [ 8.54373e-006 ]
2504 : [ 9.45956e-006 ]
2505 : [ 8.34546e-006 ]
2506 : [ 7.67113e-006 ]
2507 : [ 8.40336e-006 ]
2508 : [ 8.11386e-006 ]
2509 : [ 7.6944e-006  ]
2510 : [ 8.49087e-006 ]
2511 : [ 8.40326e-006 ]
2512 : [ 8.40501e-006 ]
2513 : [ 8.37901e-006 ]
2514 : [ 8.31637e-006 ]
2515 : [ 1.2226e-005  ]
2516 : [ 8.61804e-006 ]
2517 : [ 8.30827e-006 ]
2518 : [ 1.04702e-005 ]
2519 : [ 8.38968e-006 ]
2520 : [ 8.37115e-006 ]
2521 : [ 9.24808e-006 ]
2522 : [ 8.39782e-006 ]
2523 : [ 8.36967e-006 ]
2524 : [ 1.30671e-005 ]
2525 : [ 8.43557e-006 ]
2526 : [ 9.58694e-006 ]
2527 : [ 7.48662e-006 ]
2528 : [ 1.17904e-005 ]
2529 : [ 1.13219e-005 ]
2530 : [ 7.87266e-006 ]
2531 : [ 1.00156e-005 ]
2532 : [ 1.14387e-005 ]
2533 : [ 8.40234e-006 ]
2534 : [ 8.32721e-006 ]
2535 : [ 1.15046e-005 ]
2536 : [ 8.40513e-006 ]
2537 : [ 8.49849e-006 ]
2538 : [ 7.94221e-006 ]
2539 : [ 7.4732e-006  ]
2540 : [ 8.30629e-006 ]
2541 : [ 8.40528e-006 ]
2542 : [ 8.33535e-006 ]
2543 : [ 8.09737e-006 ]
2544 : [ 8.16613e-006 ]
2545 : [ 8.40139e-006 ]
2546 : [ 8.32649e-006 ]
2547 : [ 9.26114e-006 ]
2548 : [ 8.78496e-006 ]
2549 : [ 1.44302e-005 ]
2550 : [ 8.37022e-006 ]
2551 : [ 8.49726e-006 ]
2552 : [ 1.36528e-005 ]
2553 : [ 8.32729e-006 ]
2554 : [ 8.38153e-006 ]
2555 : [ 8.4061e-006  ]
2556 : [ 8.30437e-006 ]
2557 : [ 8.8762e-006  ]
2558 : [ 8.39995e-006 ]
2559 : [ 8.5399e-006  ]
2560 : [ 1.47314e-005 ]
2561 : [ 7.94009e-006 ]
2562 : [ 8.30439e-006 ]
2563 : [ 7.99429e-006 ]
2564 : [ 1.01552e-005 ]
2565 : [ 7.68559e-006 ]
2566 : [ 8.33868e-006 ]
2567 : [ 1.15317e-005 ]
2568 : [ 7.58207e-006 ]
2569 : [ 8.30585e-006 ]
2570 : [ 1.03774e-005 ]
2571 : [ 8.8958e-006  ]
2572 : [ 8.38063e-006 ]
2573 : [ 1.00982e-005 ]
2574 : [ 8.40361e-006 ]
2575 : [ 1.23945e-005 ]
2576 : [ 8.33497e-006 ]
2577 : [ 1.00499e-005 ]
2578 : [ 9.36768e-006 ]
2579 : [ 8.5085e-006  ]
2580 : [ 8.19383e-006 ]
2581 : [ 1.44571e-005 ]
2582 : [ 9.01207e-006 ]
2583 : [ 8.30395e-006 ]
2584 : [ 8.38357e-006 ]
2585 : [ 8.40473e-006 ]
2586 : [ 9.03194e-006 ]
2587 : [ 8.3133e-006  ]
2588 : [ 8.62673e-006 ]
2589 : [ 8.18526e-006 ]
2590 : [ 9.00997e-006 ]
2591 : [ 8.35027e-006 ]
2592 : [ 8.39386e-006 ]
2593 : [ 1.0287e-005  ]
2594 : [ 1.12021e-005 ]
2595 : [ 9.62307e-006 ]
2596 : [ 8.58168e-006 ]
2597 : [ 8.35648e-006 ]
2598 : [ 8.12051e-006 ]
2599 : [ 1.14343e-005 ]
2600 : [ 8.35179e-006 ]
2601 : [ 8.40395e-006 ]
2602 : [ 8.40289e-006 ]
2603 : [ 8.45597e-006 ]
2604 : [ 8.33163e-006 ]
2605 : [ 8.40527e-006 ]
2606 : [ 8.31915e-006 ]
2607 : [ 9.60865e-006 ]
2608 : [ 8.37978e-006 ]
2609 : [ 8.30978e-006 ]
2610 : [ 8.36263e-006 ]
2611 : [ 8.37829e-006 ]
2612 : [ 8.38373e-006 ]
2613 : [ 8.30991e-006 ]
2614 : [ 8.57479e-006 ]
2615 : [ 1.43357e-005 ]
2616 : [ 1.02042e-005 ]
2617 : [ 8.33223e-006 ]
2618 : [ 1.27047e-005 ]
2619 : [ 8.56217e-006 ]
2620 : [ 8.39198e-006 ]
2621 : [ 8.32535e-006 ]
2622 : [ 1.30014e-005 ]
2623 : [ 8.30792e-006 ]
2624 : [ 8.30428e-006 ]
2625 : [ 8.30396e-006 ]
2626 : [ 7.45733e-006 ]
2627 : [ 8.30647e-006 ]
2628 : [ 8.31785e-006 ]
2629 : [ 1.09151e-005 ]
2630 : [ 1.32829e-005 ]
2631 : [ 1.24594e-005 ]
2632 : [ 7.96116e-006 ]
2633 : [ 8.3312e-006  ]
2634 : [ 1.30907e-005 ]
2635 : [ 9.96778e-006 ]
2636 : [ 9.05637e-006 ]
2637 : [ 8.33756e-006 ]
2638 : [ 8.39472e-006 ]
2639 : [ 8.20198e-006 ]
2640 : [ 8.38583e-006 ]
2641 : [ 8.39545e-006 ]
2642 : [ 1.30234e-005 ]
2643 : [ 8.30857e-006 ]
2644 : [ 8.3994e-006  ]
2645 : [ 8.31803e-006 ]
2646 : [ 8.52954e-006 ]
2647 : [ 8.34678e-006 ]
2648 : [ 9.11967e-006 ]
2649 : [ 1.12078e-005 ]
2650 : [ 8.40289e-006 ]
2651 : [ 8.31118e-006 ]
2652 : [ 8.35193e-006 ]
2653 : [ 1.43975e-005 ]
2654 : [ 1.03128e-005 ]
2655 : [ 9.97615e-006 ]
2656 : [ 8.6233e-006  ]
2657 : [ 8.40507e-006 ]
2658 : [ 9.73232e-006 ]
2659 : [ 8.34273e-006 ]
2660 : [ 8.30626e-006 ]
2661 : [ 7.46853e-006 ]
2662 : [ 8.3188e-006  ]
2663 : [ 1.10808e-005 ]
2664 : [ 8.36844e-006 ]
2665 : [ 7.88805e-006 ]
2666 : [ 1.27279e-005 ]
2667 : [ 9.35739e-006 ]
2668 : [ 1.37392e-005 ]
2669 : [ 8.30699e-006 ]
2670 : [ 8.33896e-006 ]
2671 : [ 9.56755e-006 ]
2672 : [ 1.20554e-005 ]
2673 : [ 7.82129e-006 ]
2674 : [ 7.76193e-006 ]
2675 : [ 8.40422e-006 ]
2676 : [ 8.3328e-006  ]
2677 : [ 8.40275e-006 ]
2678 : [ 8.3915e-006  ]
2679 : [ 8.31783e-006 ]
2680 : [ 8.35675e-006 ]
2681 : [ 1.0857e-005  ]
2682 : [ 1.13793e-005 ]
2683 : [ 9.19368e-006 ]
2684 : [ 1.03807e-005 ]
2685 : [ 8.14912e-006 ]
2686 : [ 8.10478e-006 ]
2687 : [ 9.75625e-006 ]
2688 : [ 1.10138e-005 ]
2689 : [ 8.38544e-006 ]
2690 : [ 8.32048e-006 ]
2691 : [ 8.39657e-006 ]
2692 : [ 1.27275e-005 ]
2693 : [ 8.49838e-006 ]
2694 : [ 1.33965e-005 ]
2695 : [ 9.42505e-006 ]
2696 : [ 9.23279e-006 ]
2697 : [ 8.3341e-006  ]
2698 : [ 8.6354e-006  ]
2699 : [ 8.3057e-006  ]
2700 : [ 8.38269e-006 ]
2701 : [ 1.04533e-005 ]
2702 : [ 8.33172e-006 ]
2703 : [ 8.78254e-006 ]
2704 : [ 7.88631e-006 ]
2705 : [ 8.59149e-006 ]
2706 : [ 8.29977e-006 ]
2707 : [ 8.39648e-006 ]
2708 : [ 9.6615e-006  ]
2709 : [ 1.14887e-005 ]
2710 : [ 8.30594e-006 ]
2711 : [ 8.22346e-006 ]
2712 : [ 8.34594e-006 ]
2713 : [ 8.41285e-006 ]
2714 : [ 8.71564e-006 ]
2715 : [ 8.32693e-006 ]
2716 : [ 1.39053e-005 ]
2717 : [ 8.74005e-006 ]
2718 : [ 8.23783e-006 ]
2719 : [ 8.36962e-006 ]
2720 : [ 8.3048e-006  ]
2721 : [ 1.3883e-005  ]
2722 : [ 1.16581e-005 ]
2723 : [ 8.31366e-006 ]
2724 : [ 7.5797e-006  ]
2725 : [ 9.21104e-006 ]
2726 : [ 1.04295e-005 ]
2727 : [ 8.23301e-006 ]
2728 : [ 8.32042e-006 ]
2729 : [ 8.3973e-006  ]
2730 : [ 8.30392e-006 ]
2731 : [ 8.39338e-006 ]
2732 : [ 1.08227e-005 ]
2733 : [ 1.05435e-005 ]
2734 : [ 8.36896e-006 ]
2735 : [ 8.32346e-006 ]
2736 : [ 8.396e-006   ]
2737 : [ 7.94258e-006 ]
2738 : [ 8.40098e-006 ]
2739 : [ 8.39693e-006 ]
2740 : [ 8.32e-006    ]
2741 : [ 9.2692e-006  ]
2742 : [ 7.73686e-006 ]
2743 : [ 8.35975e-006 ]
2744 : [ 8.44099e-006 ]
2745 : [ 8.33546e-006 ]
2746 : [ 8.3067e-006  ]
2747 : [ 8.30936e-006 ]
2748 : [ 8.8111e-006  ]
2749 : [ 8.58386e-006 ]
2750 : [ 8.35705e-006 ]
2751 : [ 1.35518e-005 ]
2752 : [ 1.38846e-005 ]
2753 : [ 8.39456e-006 ]
2754 : [ 7.77921e-006 ]
2755 : [ 8.36344e-006 ]
2756 : [ 8.6064e-006  ]
2757 : [ 8.34236e-006 ]
2758 : [ 8.46417e-006 ]
2759 : [ 8.57426e-006 ]
2760 : [ 1.11588e-005 ]
2761 : [ 8.4048e-006  ]
2762 : [ 8.48153e-006 ]
2763 : [ 8.39989e-006 ]
2764 : [ 7.93472e-006 ]
2765 : [ 8.28387e-006 ]
2766 : [ 1.30726e-005 ]
2767 : [ 9.35802e-006 ]
2768 : [ 8.30849e-006 ]
2769 : [ 1.08593e-005 ]
2770 : [ 8.39687e-006 ]
2771 : [ 8.33718e-006 ]
2772 : [ 8.40524e-006 ]
2773 : [ 8.71274e-006 ]
2774 : [ 8.40512e-006 ]
2775 : [ 8.39979e-006 ]
2776 : [ 1.06407e-005 ]
2777 : [ 8.41097e-006 ]
2778 : [ 1.0941e-005  ]
2779 : [ 8.35401e-006 ]
2780 : [ 7.41142e-006 ]
2781 : [ 8.37965e-006 ]
2782 : [ 8.82177e-006 ]
2783 : [ 7.78262e-006 ]
2784 : [ 8.72318e-006 ]
2785 : [ 9.09482e-006 ]
2786 : [ 9.99526e-006 ]
2787 : [ 9.53987e-006 ]
2788 : [ 8.32429e-006 ]
2789 : [ 7.57646e-006 ]
2790 : [ 8.39344e-006 ]
2791 : [ 8.30479e-006 ]
2792 : [ 8.38244e-006 ]
2793 : [ 9.1084e-006  ]
2794 : [ 1.02587e-005 ]
2795 : [ 1.40915e-005 ]
2796 : [ 8.30389e-006 ]
2797 : [ 8.3742e-006  ]
2798 : [ 8.56943e-006 ]
2799 : [ 8.31118e-006 ]
2800 : [ 9.1089e-006  ]
2801 : [ 1.30982e-005 ]
2802 : [ 8.49127e-006 ]
2803 : [ 8.35993e-006 ]
2804 : [ 1.45368e-005 ]
2805 : [ 8.39842e-006 ]
2806 : [ 8.39627e-006 ]
2807 : [ 9.18284e-006 ]
2808 : [ 8.30141e-006 ]
2809 : [ 8.32131e-006 ]
2810 : [ 8.2474e-006  ]
2811 : [ 8.66244e-006 ]
2812 : [ 1.36627e-005 ]
2813 : [ 1.33768e-005 ]
2814 : [ 1.29966e-005 ]
2815 : [ 1.22293e-005 ]
2816 : [ 1.04824e-005 ]
2817 : [ 1.07469e-005 ]
2818 : [ 8.30815e-006 ]
2819 : [ 8.36902e-006 ]
2820 : [ 1.04385e-005 ]
2821 : [ 8.32614e-006 ]
2822 : [ 1.10583e-005 ]
2823 : [ 8.35037e-006 ]
2824 : [ 8.69536e-006 ]
2825 : [ 8.38891e-006 ]
2826 : [ 7.91718e-006 ]
2827 : [ 8.40232e-006 ]
2828 : [ 1.37791e-005 ]
2829 : [ 1.11361e-005 ]
2830 : [ 7.44752e-006 ]
2831 : [ 8.34023e-006 ]
2832 : [ 8.37917e-006 ]
2833 : [ 8.3659e-006  ]
2834 : [ 7.8473e-006  ]
2835 : [ 1.34511e-005 ]
2836 : [ 1.45075e-005 ]
2837 : [ 8.43275e-006 ]
2838 : [ 8.70229e-006 ]
2839 : [ 1.19255e-005 ]
2840 : [ 8.39427e-006 ]
2841 : [ 1.31891e-005 ]
2842 : [ 1.40935e-005 ]
2843 : [ 8.38211e-006 ]
2844 : [ 9.80135e-006 ]
2845 : [ 8.35358e-006 ]
2846 : [ 7.46758e-006 ]
2847 : [ 1.05279e-005 ]
2848 : [ 1.07745e-005 ]
2849 : [ 7.4209e-006  ]
2850 : [ 8.39373e-006 ]
2851 : [ 8.37317e-006 ]
2852 : [ 8.3879e-006  ]
2853 : [ 1.08104e-005 ]
2854 : [ 1.39988e-005 ]
2855 : [ 8.33136e-006 ]
2856 : [ 8.25149e-006 ]
2857 : [ 8.31678e-006 ]
2858 : [ 7.42749e-006 ]
2859 : [ 1.39838e-005 ]
2860 : [ 8.40141e-006 ]
2861 : [ 8.31647e-006 ]
2862 : [ 8.41127e-006 ]
2863 : [ 7.92585e-006 ]
2864 : [ 8.34435e-006 ]
2865 : [ 8.39681e-006 ]
2866 : [ 8.3199e-006  ]
2867 : [ 8.35457e-006 ]
2868 : [ 8.32904e-006 ]
2869 : [ 8.43138e-006 ]
2870 : [ 8.19348e-006 ]
2871 : [ 1.47836e-005 ]
2872 : [ 1.1804e-005  ]
2873 : [ 8.36589e-006 ]
2874 : [ 1.01074e-005 ]
2875 : [ 8.48708e-006 ]
2876 : [ 7.88987e-006 ]
2877 : [ 1.01098e-005 ]
2878 : [ 9.3844e-006  ]
2879 : [ 8.65646e-006 ]
2880 : [ 9.1306e-006  ]
2881 : [ 1.02773e-005 ]
2882 : [ 8.32779e-006 ]
2883 : [ 8.38766e-006 ]
2884 : [ 8.39819e-006 ]
2885 : [ 8.32259e-006 ]
2886 : [ 8.37686e-006 ]
2887 : [ 8.21976e-006 ]
2888 : [ 8.37065e-006 ]
2889 : [ 9.40337e-006 ]
2890 : [ 8.32254e-006 ]
2891 : [ 8.50571e-006 ]
2892 : [ 8.54795e-006 ]
2893 : [ 1.15737e-005 ]
2894 : [ 8.36782e-006 ]
2895 : [ 8.06926e-006 ]
2896 : [ 8.33286e-006 ]
2897 : [ 8.36955e-006 ]
2898 : [ 8.31625e-006 ]
2899 : [ 8.12586e-006 ]
2900 : [ 8.34185e-006 ]
2901 : [ 9.28699e-006 ]
2902 : [ 8.38652e-006 ]
2903 : [ 8.38389e-006 ]
2904 : [ 8.38658e-006 ]
2905 : [ 8.36423e-006 ]
2906 : [ 8.35859e-006 ]
2907 : [ 9.62951e-006 ]
2908 : [ 8.3956e-006  ]
2909 : [ 8.40392e-006 ]
2910 : [ 8.17062e-006 ]
2911 : [ 8.39709e-006 ]
2912 : [ 8.80597e-006 ]
2913 : [ 8.56818e-006 ]
2914 : [ 8.38093e-006 ]
2915 : [ 8.3668e-006  ]
2916 : [ 1.1166e-005  ]
2917 : [ 8.34904e-006 ]
2918 : [ 9.57478e-006 ]
2919 : [ 8.20955e-006 ]
2920 : [ 1.08202e-005 ]
2921 : [ 8.4025e-006  ]
2922 : [ 7.90718e-006 ]
2923 : [ 7.99416e-006 ]
2924 : [ 7.57471e-006 ]
2925 : [ 8.39818e-006 ]
2926 : [ 8.31184e-006 ]
2927 : [ 1.45212e-005 ]
2928 : [ 8.32677e-006 ]
2929 : [ 8.66189e-006 ]
2930 : [ 8.65314e-006 ]
2931 : [ 1.21185e-005 ]
2932 : [ 8.30412e-006 ]
2933 : [ 7.975e-006   ]
2934 : [ 8.30873e-006 ]
2935 : [ 8.40127e-006 ]
2936 : [ 1.08512e-005 ]
2937 : [ 7.90394e-006 ]
2938 : [ 8.37123e-006 ]
2939 : [ 8.31611e-006 ]
2940 : [ 8.39021e-006 ]
2941 : [ 1.24313e-005 ]
2942 : [ 8.30411e-006 ]
2943 : [ 9.78673e-006 ]
2944 : [ 7.45677e-006 ]
2945 : [ 1.01749e-005 ]
2946 : [ 8.31252e-006 ]
2947 : [ 7.8212e-006  ]
2948 : [ 1.23981e-005 ]
2949 : [ 8.39805e-006 ]
2950 : [ 8.85789e-006 ]
2951 : [ 8.1897e-006  ]
2952 : [ 8.31119e-006 ]
2953 : [ 8.33053e-006 ]
2954 : [ 8.34066e-006 ]
2955 : [ 8.40157e-006 ]
2956 : [ 8.38217e-006 ]
2957 : [ 8.38949e-006 ]
2958 : [ 8.40672e-006 ]
2959 : [ 1.34727e-005 ]
2960 : [ 8.18437e-006 ]
2961 : [ 8.30435e-006 ]
2962 : [ 1.39019e-005 ]
2963 : [ 1.38724e-005 ]
2964 : [ 8.39726e-006 ]
2965 : [ 9.8784e-006  ]
2966 : [ 7.46687e-006 ]
2967 : [ 8.12455e-006 ]
2968 : [ 9.46685e-006 ]
2969 : [ 8.69356e-006 ]
2970 : [ 8.34984e-006 ]
2971 : [ 8.3841e-006  ]
2972 : [ 8.32913e-006 ]
2973 : [ 1.05319e-005 ]
2974 : [ 1.22093e-005 ]
2975 : [ 8.38389e-006 ]
2976 : [ 8.3087e-006  ]
2977 : [ 8.40362e-006 ]
2978 : [ 8.23609e-006 ]
2979 : [ 1.07109e-005 ]
2980 : [ 8.07132e-006 ]
2981 : [ 8.68342e-006 ]
2982 : [ 8.33945e-006 ]
2983 : [ 9.89419e-006 ]
2984 : [ 8.37424e-006 ]
2985 : [ 8.30408e-006 ]
2986 : [ 7.85741e-006 ]
2987 : [ 7.75849e-006 ]
2988 : [ 9.15215e-006 ]
2989 : [ 8.33956e-006 ]
2990 : [ 8.37599e-006 ]
2991 : [ 8.35632e-006 ]
2992 : [ 8.35014e-006 ]
2993 : [ 8.43075e-006 ]
2994 : [ 8.32702e-006 ]
2995 : [ 8.36485e-006 ]
2996 : [ 1.09685e-005 ]
2997 : [ 9.99294e-006 ]
2998 : [ 8.36851e-006 ]
2999 : [ 7.79853e-006 ]
3000 : [ 8.2253e-006  ]
3001 : [ 9.05031e-006 ]
3002 : [ 8.30395e-006 ]
3003 : [ 9.09784e-006 ]
3004 : [ 1.04637e-005 ]
3005 : [ 1.07796e-005 ]
3006 : [ 7.37054e-006 ]
3007 : [ 9.19425e-006 ]
3008 : [ 1.40812e-005 ]
3009 : [ 8.37296e-006 ]
3010 : [ 8.36908e-006 ]
3011 : [ 1.06991e-005 ]
3012 : [ 8.85494e-006 ]
3013 : [ 8.31131e-006 ]
3014 : [ 8.30918e-006 ]
3015 : [ 8.47077e-006 ]
3016 : [ 8.13424e-006 ]
3017 : [ 8.42407e-006 ]
3018 : [ 8.35446e-006 ]
3019 : [ 8.39203e-006 ]
3020 : [ 8.41169e-006 ]
3021 : [ 8.3575e-006  ]
3022 : [ 8.17147e-006 ]
3023 : [ 8.40521e-006 ]
3024 : [ 8.45399e-006 ]
3025 : [ 8.43569e-006 ]
3026 : [ 1.00507e-005 ]
3027 : [ 9.80355e-006 ]
3028 : [ 9.5301e-006  ]
3029 : [ 8.80731e-006 ]
3030 : [ 8.35073e-006 ]
3031 : [ 8.35412e-006 ]
3032 : [ 9.89348e-006 ]
3033 : [ 8.40479e-006 ]
3034 : [ 8.40413e-006 ]
3035 : [ 8.89674e-006 ]
3036 : [ 1.2795e-005  ]
3037 : [ 8.31653e-006 ]
3038 : [ 7.65828e-006 ]
3039 : [ 8.31466e-006 ]
3040 : [ 8.59278e-006 ]
3041 : [ 1.29033e-005 ]
3042 : [ 7.69215e-006 ]
3043 : [ 1.04902e-005 ]
3044 : [ 8.39445e-006 ]
3045 : [ 7.64725e-006 ]
3046 : [ 1.03092e-005 ]
3047 : [ 9.80198e-006 ]
3048 : [ 1.09466e-005 ]
3049 : [ 8.33227e-006 ]
3050 : [ 7.90918e-006 ]
3051 : [ 8.30389e-006 ]
3052 : [ 9.67524e-006 ]
3053 : [ 9.23406e-006 ]
3054 : [ 8.33195e-006 ]
3055 : [ 8.38015e-006 ]
3056 : [ 7.8706e-006  ]
3057 : [ 8.3063e-006  ]
3058 : [ 1.07575e-005 ]
3059 : [ 8.32456e-006 ]
3060 : [ 1.05819e-005 ]
3061 : [ 9.61524e-006 ]
3062 : [ 1.40264e-005 ]
3063 : [ 1.11143e-005 ]
3064 : [ 1.01315e-005 ]
3065 : [ 8.334e-006   ]
3066 : [ 7.33679e-006 ]
3067 : [ 7.64677e-006 ]
3068 : [ 8.33568e-006 ]
3069 : [ 1.00467e-005 ]
3070 : [ 1.46221e-005 ]
3071 : [ 8.26346e-006 ]
3072 : [ 1.00022e-005 ]
3073 : [ 8.40292e-006 ]
3074 : [ 8.22562e-006 ]
3075 : [ 1.11649e-005 ]
3076 : [ 1.04395e-005 ]
3077 : [ 1.23053e-005 ]
3078 : [ 1.27165e-005 ]
3079 : [ 8.38167e-006 ]
3080 : [ 1.129e-005   ]
3081 : [ 7.48003e-006 ]
3082 : [ 8.36358e-006 ]
3083 : [ 1.45026e-005 ]
3084 : [ 8.35753e-006 ]
3085 : [ 8.40243e-006 ]
3086 : [ 8.17582e-006 ]
3087 : [ 8.38947e-006 ]
3088 : [ 8.31664e-006 ]
3089 : [ 8.38364e-006 ]
3090 : [ 8.30616e-006 ]
3091 : [ 1.15957e-005 ]
3092 : [ 8.3076e-006  ]
3093 : [ 8.3276e-006  ]
3094 : [ 8.63767e-006 ]
3095 : [ 1.02482e-005 ]
3096 : [ 8.32747e-006 ]
3097 : [ 8.36739e-006 ]
3098 : [ 8.30561e-006 ]
3099 : [ 1.25523e-005 ]
3100 : [ 1.46653e-005 ]
3101 : [ 8.31315e-006 ]
3102 : [ 7.51755e-006 ]
3103 : [ 7.74865e-006 ]
3104 : [ 8.22342e-006 ]
3105 : [ 1.05041e-005 ]
3106 : [ 8.02891e-006 ]
3107 : [ 7.45483e-006 ]
3108 : [ 8.93029e-006 ]
3109 : [ 8.51972e-006 ]
3110 : [ 8.39999e-006 ]
3111 : [ 1.14207e-005 ]
3112 : [ 8.37203e-006 ]
3113 : [ 1.36681e-005 ]
3114 : [ 1.47386e-005 ]
3115 : [ 9.92236e-006 ]
3116 : [ 1.44034e-005 ]
3117 : [ 8.4572e-006  ]
3118 : [ 8.37196e-006 ]
3119 : [ 8.30443e-006 ]
3120 : [ 8.31967e-006 ]
3121 : [ 1.31269e-005 ]
3122 : [ 7.36114e-006 ]
3123 : [ 9.0044e-006  ]
3124 : [ 8.39693e-006 ]
3125 : [ 8.35715e-006 ]
3126 : [ 7.91236e-006 ]
3127 : [ 9.02224e-006 ]
3128 : [ 8.37607e-006 ]
3129 : [ 8.20637e-006 ]
3130 : [ 7.90814e-006 ]
3131 : [ 8.1569e-006  ]
3132 : [ 8.30612e-006 ]
3133 : [ 8.31576e-006 ]
3134 : [ 7.83381e-006 ]
3135 : [ 8.30392e-006 ]
3136 : [ 8.32708e-006 ]
3137 : [ 7.58878e-006 ]
3138 : [ 1.03253e-005 ]
3139 : [ 8.4224e-006  ]
3140 : [ 7.57649e-006 ]
3141 : [ 7.96438e-006 ]
3142 : [ 8.40227e-006 ]
3143 : [ 8.18496e-006 ]
3144 : [ 8.3988e-006  ]
3145 : [ 8.34951e-006 ]
3146 : [ 8.63047e-006 ]
3147 : [ 1.02443e-005 ]
3148 : [ 1.28325e-005 ]
3149 : [ 8.39349e-006 ]
3150 : [ 8.23488e-006 ]
3151 : [ 8.32787e-006 ]
3152 : [ 8.33626e-006 ]
3153 : [ 8.63989e-006 ]
3154 : [ 1.32387e-005 ]
3155 : [ 8.33453e-006 ]
3156 : [ 1.08622e-005 ]
3157 : [ 8.36101e-006 ]
3158 : [ 1.3231e-005  ]
3159 : [ 8.3844e-006  ]
3160 : [ 8.36799e-006 ]
3161 : [ 9.0712e-006  ]
3162 : [ 8.39868e-006 ]
3163 : [ 8.32061e-006 ]
3164 : [ 8.41354e-006 ]
3165 : [ 8.56813e-006 ]
3166 : [ 1.02618e-005 ]
3167 : [ 8.56671e-006 ]
3168 : [ 9.56349e-006 ]
3169 : [ 8.40509e-006 ]
3170 : [ 8.30995e-006 ]
3171 : [ 8.47058e-006 ]
3172 : [ 8.40142e-006 ]
3173 : [ 8.36996e-006 ]
3174 : [ 8.81075e-006 ]
3175 : [ 8.40528e-006 ]
3176 : [ 8.40377e-006 ]
3177 : [ 9.09036e-006 ]
3178 : [ 8.46504e-006 ]
3179 : [ 8.30391e-006 ]
3180 : [ 8.37616e-006 ]
3181 : [ 1.38024e-005 ]
3182 : [ 1.00517e-005 ]
3183 : [ 9.01986e-006 ]
3184 : [ 9.61281e-006 ]
3185 : [ 9.58773e-006 ]
3186 : [ 8.30389e-006 ]
3187 : [ 1.28366e-005 ]
3188 : [ 8.24779e-006 ]
3189 : [ 1.451e-005   ]
3190 : [ 8.35745e-006 ]
3191 : [ 8.28268e-006 ]
3192 : [ 8.42381e-006 ]
3193 : [ 8.49397e-006 ]
3194 : [ 8.99757e-006 ]
3195 : [ 8.89893e-006 ]
3196 : [ 1.31205e-005 ]
3197 : [ 8.36689e-006 ]
3198 : [ 8.31051e-006 ]
3199 : [ 8.31225e-006 ]
3200 : [ 9.97889e-006 ]
3201 : [ 8.31119e-006 ]
3202 : [ 8.36577e-006 ]
3203 : [ 1.22882e-005 ]
3204 : [ 1.36921e-005 ]
3205 : [ 7.34978e-006 ]
3206 : [ 8.33554e-006 ]
3207 : [ 8.3048e-006  ]
3208 : [ 8.31293e-006 ]
3209 : [ 8.32563e-006 ]
3210 : [ 8.30746e-006 ]
3211 : [ 1.02106e-005 ]
3212 : [ 1.28793e-005 ]
3213 : [ 8.30581e-006 ]
3214 : [ 9.28446e-006 ]
3215 : [ 8.65877e-006 ]
3216 : [ 8.38451e-006 ]
3217 : [ 9.44472e-006 ]
3218 : [ 8.36868e-006 ]
3219 : [ 1.02264e-005 ]
3220 : [ 1.33359e-005 ]
3221 : [ 8.89499e-006 ]
3222 : [ 1.39914e-005 ]
3223 : [ 7.5319e-006  ]
3224 : [ 8.60606e-006 ]
3225 : [ 8.32431e-006 ]
3226 : [ 1.14796e-005 ]
3227 : [ 9.72914e-006 ]
3228 : [ 8.33347e-006 ]
3229 : [ 8.39217e-006 ]
3230 : [ 8.4032e-006  ]
3231 : [ 8.07166e-006 ]
3232 : [ 8.70137e-006 ]
3233 : [ 8.306e-006   ]
3234 : [ 8.33778e-006 ]
3235 : [ 8.32108e-006 ]
3236 : [ 8.40407e-006 ]
3237 : [ 8.34861e-006 ]
3238 : [ 8.06219e-006 ]
3239 : [ 1.17051e-005 ]
3240 : [ 1.09364e-005 ]
3241 : [ 8.39226e-006 ]
3242 : [ 1.25413e-005 ]
3243 : [ 8.40514e-006 ]
3244 : [ 1.42301e-005 ]
3245 : [ 1.14547e-005 ]
3246 : [ 8.30541e-006 ]
3247 : [ 8.38302e-006 ]
3248 : [ 9.07266e-006 ]
3249 : [ 9.33247e-006 ]
3250 : [ 8.30928e-006 ]
3251 : [ 1.43414e-005 ]
3252 : [ 1.33743e-005 ]
3253 : [ 8.3905e-006  ]
3254 : [ 1.46638e-005 ]
3255 : [ 9.0434e-006  ]
3256 : [ 8.30396e-006 ]
3257 : [ 9.74383e-006 ]
3258 : [ 8.32734e-006 ]
3259 : [ 8.37584e-006 ]
3260 : [ 8.38722e-006 ]
3261 : [ 8.30661e-006 ]
3262 : [ 8.44435e-006 ]
3263 : [ 8.12308e-006 ]
3264 : [ 8.30935e-006 ]
3265 : [ 1.21087e-005 ]
3266 : [ 8.31903e-006 ]
3267 : [ 1.10541e-005 ]
3268 : [ 8.34318e-006 ]
3269 : [ 1.01551e-005 ]
3270 : [ 8.59594e-006 ]
3271 : [ 8.31985e-006 ]
3272 : [ 1.45482e-005 ]
3273 : [ 8.30942e-006 ]
3274 : [ 8.39454e-006 ]
3275 : [ 1.0142e-005  ]
3276 : [ 1.38043e-005 ]
3277 : [ 8.32957e-006 ]
3278 : [ 8.37046e-006 ]
3279 : [ 1.27674e-005 ]
3280 : [ 8.30484e-006 ]
3281 : [ 8.95831e-006 ]
3282 : [ 7.38358e-006 ]
3283 : [ 8.40247e-006 ]
3284 : [ 8.32796e-006 ]
3285 : [ 8.37921e-006 ]
3286 : [ 1.32077e-005 ]
3287 : [ 9.04907e-006 ]
3288 : [ 8.94874e-006 ]
3289 : [ 8.53413e-006 ]
3290 : [ 8.93177e-006 ]
3291 : [ 9.33633e-006 ]
3292 : [ 1.34016e-005 ]
3293 : [ 8.31525e-006 ]
3294 : [ 8.3522e-006  ]
3295 : [ 8.18714e-006 ]
3296 : [ 9.77474e-006 ]
3297 : [ 7.85901e-006 ]
3298 : [ 8.32768e-006 ]
3299 : [ 8.40385e-006 ]
3300 : [ 7.89497e-006 ]
3301 : [ 8.38366e-006 ]
3302 : [ 7.64877e-006 ]
3303 : [ 8.35934e-006 ]
3304 : [ 1.34617e-005 ]
3305 : [ 8.34782e-006 ]
3306 : [ 9.51636e-006 ]
3307 : [ 8.12412e-006 ]
3308 : [ 1.02333e-005 ]
3309 : [ 1.39457e-005 ]
3310 : [ 1.26225e-005 ]
3311 : [ 8.93118e-006 ]
3312 : [ 1.21207e-005 ]
3313 : [ 9.73259e-006 ]
3314 : [ 8.4924e-006  ]
3315 : [ 8.40299e-006 ]
3316 : [ 8.84854e-006 ]
3317 : [ 8.3717e-006  ]
3318 : [ 8.57747e-006 ]
3319 : [ 8.34516e-006 ]
3320 : [ 9.09565e-006 ]
3321 : [ 7.37233e-006 ]
3322 : [ 8.38878e-006 ]
3323 : [ 7.87343e-006 ]
3324 : [ 8.35739e-006 ]
3325 : [ 1.00019e-005 ]
3326 : [ 7.55512e-006 ]
3327 : [ 8.2865e-006  ]
3328 : [ 7.61522e-006 ]
3329 : [ 8.31699e-006 ]
3330 : [ 8.30536e-006 ]
3331 : [ 8.4936e-006  ]
3332 : [ 8.50262e-006 ]
3333 : [ 1.42067e-005 ]
3334 : [ 1.13915e-005 ]
3335 : [ 8.3068e-006  ]
3336 : [ 8.23119e-006 ]
3337 : [ 7.51603e-006 ]
3338 : [ 9.5721e-006  ]
3339 : [ 8.4027e-006  ]
3340 : [ 8.37641e-006 ]
3341 : [ 8.42531e-006 ]
3342 : [ 8.39749e-006 ]
3343 : [ 1.34957e-005 ]
3344 : [ 7.65328e-006 ]
3345 : [ 9.02184e-006 ]
3346 : [ 8.13474e-006 ]
3347 : [ 8.55285e-006 ]
3348 : [ 8.3536e-006  ]
3349 : [ 7.80057e-006 ]
3350 : [ 1.19498e-005 ]
3351 : [ 9.42163e-006 ]
3352 : [ 8.30395e-006 ]
3353 : [ 1.11571e-005 ]
3354 : [ 8.34652e-006 ]
3355 : [ 8.40483e-006 ]
3356 : [ 8.31608e-006 ]
3357 : [ 8.39173e-006 ]
3358 : [ 7.72195e-006 ]
3359 : [ 8.36012e-006 ]
3360 : [ 8.36365e-006 ]
3361 : [ 8.37479e-006 ]
3362 : [ 9.41154e-006 ]
3363 : [ 8.39639e-006 ]
3364 : [ 9.1849e-006  ]
3365 : [ 9.48128e-006 ]
3366 : [ 8.2118e-006  ]
3367 : [ 1.11802e-005 ]
3368 : [ 8.09546e-006 ]
3369 : [ 8.38108e-006 ]
3370 : [ 9.2128e-006  ]
3371 : [ 1.11744e-005 ]
3372 : [ 8.37992e-006 ]
3373 : [ 8.40238e-006 ]
3374 : [ 8.30486e-006 ]
3375 : [ 8.32299e-006 ]
3376 : [ 7.8134e-006  ]
3377 : [ 8.3891e-006  ]
3378 : [ 8.31821e-006 ]
3379 : [ 8.39674e-006 ]
3380 : [ 8.93193e-006 ]
3381 : [ 9.34077e-006 ]
3382 : [ 1.27172e-005 ]
3383 : [ 1.34957e-005 ]
3384 : [ 1.17108e-005 ]
3385 : [ 8.37223e-006 ]
3386 : [ 8.3755e-006  ]
3387 : [ 8.4052e-006  ]
3388 : [ 9.59491e-006 ]
3389 : [ 8.39542e-006 ]
3390 : [ 8.37402e-006 ]
3391 : [ 8.32436e-006 ]
3392 : [ 9.35096e-006 ]
3393 : [ 8.31439e-006 ]
3394 : [ 8.85069e-006 ]
3395 : [ 8.06092e-006 ]
3396 : [ 7.36176e-006 ]
3397 : [ 8.37264e-006 ]
3398 : [ 1.15674e-005 ]
3399 : [ 7.92607e-006 ]
3400 : [ 8.39217e-006 ]
3401 : [ 8.32379e-006 ]
3402 : [ 8.40097e-006 ]
3403 : [ 8.9009e-006  ]
3404 : [ 1.04977e-005 ]
3405 : [ 9.90225e-006 ]
3406 : [ 8.47273e-006 ]
3407 : [ 1.11083e-005 ]
3408 : [ 7.91055e-006 ]
3409 : [ 1.19061e-005 ]
3410 : [ 8.36877e-006 ]
3411 : [ 8.40527e-006 ]
3412 : [ 8.3567e-006  ]
3413 : [ 9.67748e-006 ]
3414 : [ 1.04902e-005 ]
3415 : [ 8.38706e-006 ]
3416 : [ 8.30922e-006 ]
3417 : [ 8.3801e-006  ]
3418 : [ 8.38348e-006 ]
3419 : [ 1.2079e-005  ]
3420 : [ 8.40321e-006 ]
3421 : [ 8.05318e-006 ]
3422 : [ 1.07567e-005 ]
3423 : [ 1.14714e-005 ]
3424 : [ 1.05231e-005 ]
3425 : [ 1.36659e-005 ]
3426 : [ 1.17701e-005 ]
3427 : [ 8.50405e-006 ]
3428 : [ 8.37909e-006 ]
3429 : [ 1.47096e-005 ]
3430 : [ 8.30694e-006 ]
3431 : [ 1.18012e-005 ]
3432 : [ 9.26515e-006 ]
3433 : [ 8.05106e-006 ]
3434 : [ 7.71526e-006 ]
3435 : [ 1.05598e-005 ]
3436 : [ 8.39019e-006 ]
3437 : [ 9.29639e-006 ]
3438 : [ 1.2351e-005  ]
3439 : [ 7.8994e-006  ]
3440 : [ 1.30941e-005 ]
3441 : [ 8.30535e-006 ]
3442 : [ 9.56929e-006 ]
3443 : [ 9.01091e-006 ]
3444 : [ 8.98404e-006 ]
3445 : [ 9.75626e-006 ]
3446 : [ 8.38591e-006 ]
3447 : [ 8.305e-006   ]
3448 : [ 9.50931e-006 ]
3449 : [ 8.30395e-006 ]
3450 : [ 8.38955e-006 ]
3451 : [ 8.40434e-006 ]
3452 : [ 8.93965e-006 ]
3453 : [ 9.23932e-006 ]
3454 : [ 8.36959e-006 ]
3455 : [ 8.84993e-006 ]
3456 : [ 8.60964e-006 ]
3457 : [ 7.69644e-006 ]
3458 : [ 8.3433e-006  ]
3459 : [ 8.39302e-006 ]
3460 : [ 1.14162e-005 ]
3461 : [ 8.42531e-006 ]
3462 : [ 8.36209e-006 ]
3463 : [ 8.38826e-006 ]
3464 : [ 1.06145e-005 ]
3465 : [ 8.30966e-006 ]
3466 : [ 9.70826e-006 ]
3467 : [ 8.37287e-006 ]
3468 : [ 1.45621e-005 ]
3469 : [ 9.31132e-006 ]
3470 : [ 8.31062e-006 ]
3471 : [ 8.34261e-006 ]
3472 : [ 8.23954e-006 ]
3473 : [ 8.05716e-006 ]
3474 : [ 8.30616e-006 ]
3475 : [ 8.40498e-006 ]
3476 : [ 8.74805e-006 ]
3477 : [ 8.40426e-006 ]
3478 : [ 1.15412e-005 ]
3479 : [ 8.53807e-006 ]
3480 : [ 1.2312e-005  ]
3481 : [ 1.24997e-005 ]
3482 : [ 9.17657e-006 ]
3483 : [ 1.25169e-005 ]
3484 : [ 8.37677e-006 ]
3485 : [ 8.40526e-006 ]
3486 : [ 1.10471e-005 ]
3487 : [ 8.37745e-006 ]
3488 : [ 8.32238e-006 ]
3489 : [ 1.17222e-005 ]
3490 : [ 8.83271e-006 ]
3491 : [ 1.05522e-005 ]
3492 : [ 8.33307e-006 ]
3493 : [ 1.35749e-005 ]
3494 : [ 8.33695e-006 ]
3495 : [ 1.38562e-005 ]
3496 : [ 8.30439e-006 ]
3497 : [ 1.14746e-005 ]
3498 : [ 8.40151e-006 ]
3499 : [ 8.09605e-006 ]
3500 : [ 8.3237e-006  ]
3501 : [ 8.34945e-006 ]
3502 : [ 8.32432e-006 ]
3503 : [ 7.64666e-006 ]
3504 : [ 8.37235e-006 ]
3505 : [ 8.65549e-006 ]
3506 : [ 9.76023e-006 ]
3507 : [ 8.33999e-006 ]
3508 : [ 8.40277e-006 ]
3509 : [ 8.42893e-006 ]
3510 : [ 9.16114e-006 ]
3511 : [ 1.2978e-005  ]
3512 : [ 8.26651e-006 ]
3513 : [ 8.37698e-006 ]
3514 : [ 1.21911e-005 ]
3515 : [ 9.14741e-006 ]
3516 : [ 1.07388e-005 ]
3517 : [ 8.32065e-006 ]
3518 : [ 8.15274e-006 ]
3519 : [ 1.30611e-005 ]
3520 : [ 1.08548e-005 ]
3521 : [ 8.40366e-006 ]
3522 : [ 8.40471e-006 ]
3523 : [ 1.11978e-005 ]
3524 : [ 8.30585e-006 ]
3525 : [ 9.81334e-006 ]
3526 : [ 9.79323e-006 ]
3527 : [ 1.16945e-005 ]
3528 : [ 8.40056e-006 ]
3529 : [ 8.38581e-006 ]
3530 : [ 8.81471e-006 ]
3531 : [ 8.39711e-006 ]
3532 : [ 8.40192e-006 ]
3533 : [ 8.30686e-006 ]
3534 : [ 8.39868e-006 ]
3535 : [ 8.40468e-006 ]
3536 : [ 1.17187e-005 ]
3537 : [ 1.19632e-005 ]
3538 : [ 7.67407e-006 ]
3539 : [ 1.37021e-005 ]
3540 : [ 1.16929e-005 ]
3541 : [ 1.41876e-005 ]
3542 : [ 9.42969e-006 ]
3543 : [ 8.18944e-006 ]
3544 : [ 8.40486e-006 ]
3545 : [ 8.36079e-006 ]
3546 : [ 8.2048e-006  ]
3547 : [ 9.83044e-006 ]
3548 : [ 8.30389e-006 ]
3549 : [ 9.61181e-006 ]
3550 : [ 8.22931e-006 ]
3551 : [ 1.25871e-005 ]
3552 : [ 8.67007e-006 ]
3553 : [ 1.39026e-005 ]
3554 : [ 8.31866e-006 ]
3555 : [ 8.40396e-006 ]
3556 : [ 8.3769e-006  ]
3557 : [ 8.4048e-006  ]
3558 : [ 8.8655e-006  ]
3559 : [ 7.97627e-006 ]
3560 : [ 9.91676e-006 ]
3561 : [ 8.31638e-006 ]
3562 : [ 8.2872e-006  ]
3563 : [ 8.30978e-006 ]
3564 : [ 8.40458e-006 ]
3565 : [ 8.87352e-006 ]
3566 : [ 8.40399e-006 ]
3567 : [ 7.95049e-006 ]
3568 : [ 8.8392e-006  ]
3569 : [ 8.30419e-006 ]
3570 : [ 1.04241e-005 ]
3571 : [ 9.05959e-006 ]
3572 : [ 1.05735e-005 ]
3573 : [ 8.44901e-006 ]
3574 : [ 8.67868e-006 ]
3575 : [ 8.38643e-006 ]
3576 : [ 8.96647e-006 ]
3577 : [ 8.34685e-006 ]
3578 : [ 8.80911e-006 ]
3579 : [ 8.36648e-006 ]
3580 : [ 8.32529e-006 ]
3581 : [ 8.31552e-006 ]
3582 : [ 8.35582e-006 ]
3583 : [ 8.37935e-006 ]
3584 : [ 9.60869e-006 ]
3585 : [ 7.76769e-006 ]
3586 : [ 1.09266e-005 ]
3587 : [ 1.30198e-005 ]
3588 : [ 1.20501e-005 ]
3589 : [ 8.40528e-006 ]
3590 : [ 8.39582e-006 ]
3591 : [ 1.43464e-005 ]
3592 : [ 1.058e-005   ]
3593 : [ 9.90671e-006 ]
3594 : [ 8.38988e-006 ]
3595 : [ 8.39007e-006 ]
3596 : [ 1.3565e-005  ]
3597 : [ 8.39876e-006 ]
3598 : [ 8.63736e-006 ]
3599 : [ 8.33197e-006 ]
3600 : [ 8.23639e-006 ]
3601 : [ 1.09685e-005 ]
3602 : [ 8.30563e-006 ]
3603 : [ 1.02777e-005 ]
3604 : [ 8.40209e-006 ]
3605 : [ 8.36561e-006 ]
3606 : [ 8.39899e-006 ]
3607 : [ 7.6014e-006  ]
3608 : [ 8.31853e-006 ]
3609 : [ 1.18463e-005 ]
3610 : [ 8.6039e-006  ]
3611 : [ 8.37256e-006 ]
3612 : [ 8.33599e-006 ]
3613 : [ 8.38092e-006 ]
3614 : [ 9.29289e-006 ]
3615 : [ 8.06089e-006 ]
3616 : [ 8.30457e-006 ]
3617 : [ 7.59538e-006 ]
3618 : [ 1.13575e-005 ]
3619 : [ 9.97291e-006 ]
3620 : [ 1.22082e-005 ]
3621 : [ 8.30741e-006 ]
3622 : [ 1.27677e-005 ]
3623 : [ 9.07922e-006 ]
3624 : [ 1.19068e-005 ]
3625 : [ 8.3697e-006  ]
3626 : [ 1.07773e-005 ]
3627 : [ 8.18963e-006 ]
3628 : [ 8.32762e-006 ]
3629 : [ 1.33118e-005 ]
3630 : [ 8.33931e-006 ]
3631 : [ 8.31613e-006 ]
3632 : [ 1.41454e-005 ]
3633 : [ 8.60394e-006 ]
3634 : [ 9.52377e-006 ]
3635 : [ 1.33569e-005 ]
3636 : [ 1.06428e-005 ]
3637 : [ 1.35977e-005 ]
3638 : [ 8.35081e-006 ]
3639 : [ 8.38847e-006 ]
3640 : [ 8.04414e-006 ]
3641 : [ 7.4354e-006  ]
3642 : [ 8.4442e-006  ]
3643 : [ 8.31302e-006 ]
3644 : [ 1.05799e-005 ]
3645 : [ 8.1913e-006  ]
3646 : [ 1.06681e-005 ]
3647 : [ 8.30688e-006 ]
3648 : [ 7.87722e-006 ]
3649 : [ 8.28814e-006 ]
3650 : [ 9.62641e-006 ]
3651 : [ 1.15709e-005 ]
3652 : [ 7.57832e-006 ]
3653 : [ 8.34325e-006 ]
3654 : [ 1.25445e-005 ]
3655 : [ 8.39992e-006 ]
3656 : [ 8.30408e-006 ]
3657 : [ 8.33009e-006 ]
3658 : [ 8.33357e-006 ]
3659 : [ 1.10235e-005 ]
3660 : [ 8.11835e-006 ]
3661 : [ 1.05549e-005 ]
3662 : [ 8.46036e-006 ]
3663 : [ 8.64689e-006 ]
3664 : [ 8.37194e-006 ]
3665 : [ 8.11067e-006 ]
3666 : [ 8.39134e-006 ]
3667 : [ 8.32822e-006 ]
3668 : [ 8.49087e-006 ]
3669 : [ 8.29874e-006 ]
3670 : [ 8.35997e-006 ]
3671 : [ 8.34613e-006 ]
3672 : [ 1.20751e-005 ]
3673 : [ 8.40317e-006 ]
3674 : [ 8.29535e-006 ]
3675 : [ 8.31667e-006 ]
3676 : [ 8.55576e-006 ]
3677 : [ 8.31326e-006 ]
3678 : [ 7.55904e-006 ]
3679 : [ 8.32908e-006 ]
3680 : [ 8.3496e-006  ]
3681 : [ 8.30509e-006 ]
3682 : [ 8.31101e-006 ]
3683 : [ 8.38534e-006 ]
3684 : [ 8.32241e-006 ]
3685 : [ 8.44104e-006 ]
3686 : [ 8.3411e-006  ]
3687 : [ 8.33879e-006 ]
3688 : [ 8.31042e-006 ]
3689 : [ 7.52363e-006 ]
3690 : [ 1.14691e-005 ]
3691 : [ 8.34793e-006 ]
3692 : [ 9.81819e-006 ]
3693 : [ 8.13871e-006 ]
3694 : [ 1.23333e-005 ]
3695 : [ 8.57874e-006 ]
3696 : [ 1.34748e-005 ]
3697 : [ 8.40169e-006 ]
3698 : [ 8.32182e-006 ]
3699 : [ 8.24171e-006 ]
3700 : [ 7.50351e-006 ]
3701 : [ 9.01199e-006 ]
3702 : [ 7.62745e-006 ]
3703 : [ 8.64106e-006 ]
3704 : [ 8.07639e-006 ]
3705 : [ 8.30455e-006 ]
3706 : [ 8.36473e-006 ]
3707 : [ 8.34373e-006 ]
3708 : [ 8.2776e-006  ]
3709 : [ 9.24824e-006 ]
3710 : [ 8.35378e-006 ]
3711 : [ 8.35448e-006 ]
3712 : [ 1.23236e-005 ]
3713 : [ 8.35885e-006 ]
3714 : [ 8.73927e-006 ]
3715 : [ 8.39142e-006 ]
3716 : [ 1.01269e-005 ]
3717 : [ 8.31128e-006 ]
3718 : [ 8.78375e-006 ]
3719 : [ 8.39634e-006 ]
3720 : [ 1.09317e-005 ]
3721 : [ 8.39456e-006 ]
3722 : [ 8.37861e-006 ]
3723 : [ 9.42059e-006 ]
3724 : [ 9.71098e-006 ]
3725 : [ 1.06924e-005 ]
3726 : [ 9.4235e-006  ]
3727 : [ 8.30709e-006 ]
3728 : [ 8.17291e-006 ]
3729 : [ 8.33657e-006 ]
3730 : [ 8.35437e-006 ]
3731 : [ 9.11839e-006 ]
3732 : [ 8.28313e-006 ]
3733 : [ 1.25549e-005 ]
3734 : [ 8.34778e-006 ]
3735 : [ 1.4316e-005  ]
3736 : [ 8.4121e-006  ]
3737 : [ 1.13385e-005 ]
3738 : [ 8.40517e-006 ]
3739 : [ 8.40403e-006 ]
3740 : [ 9.82262e-006 ]
3741 : [ 8.32305e-006 ]
3742 : [ 8.36432e-006 ]
3743 : [ 8.36999e-006 ]
3744 : [ 8.34583e-006 ]
3745 : [ 8.30519e-006 ]
3746 : [ 9.51056e-006 ]
3747 : [ 8.66094e-006 ]
3748 : [ 8.35621e-006 ]
3749 : [ 8.6046e-006  ]
3750 : [ 9.07419e-006 ]
3751 : [ 8.30838e-006 ]
3752 : [ 8.30592e-006 ]
3753 : [ 1.14998e-005 ]
3754 : [ 1.35162e-005 ]
3755 : [ 8.30022e-006 ]
3756 : [ 8.11114e-006 ]
3757 : [ 8.30622e-006 ]
3758 : [ 8.65791e-006 ]
3759 : [ 1.05805e-005 ]
3760 : [ 8.31177e-006 ]
3761 : [ 8.31866e-006 ]
3762 : [ 8.35048e-006 ]
3763 : [ 8.34343e-006 ]
3764 : [ 8.66137e-006 ]
3765 : [ 8.30813e-006 ]
3766 : [ 9.72789e-006 ]
3767 : [ 8.30389e-006 ]
3768 : [ 7.41934e-006 ]
3769 : [ 8.32695e-006 ]
3770 : [ 1.17368e-005 ]
3771 : [ 8.36765e-006 ]
3772 : [ 9.57139e-006 ]
3773 : [ 8.30656e-006 ]
3774 : [ 8.87278e-006 ]
3775 : [ 7.72197e-006 ]
3776 : [ 8.61035e-006 ]
3777 : [ 1.07677e-005 ]
3778 : [ 8.48258e-006 ]
3779 : [ 7.71677e-006 ]
3780 : [ 8.39005e-006 ]
3781 : [ 8.49125e-006 ]
3782 : [ 9.35071e-006 ]
3783 : [ 8.04606e-006 ]
3784 : [ 1.00491e-005 ]
3785 : [ 9.00424e-006 ]
3786 : [ 8.79386e-006 ]
3787 : [ 8.39156e-006 ]
3788 : [ 8.30651e-006 ]
3789 : [ 1.38175e-005 ]
3790 : [ 8.38688e-006 ]
3791 : [ 8.36112e-006 ]
3792 : [ 8.30397e-006 ]
3793 : [ 8.39124e-006 ]
3794 : [ 1.38014e-005 ]
3795 : [ 8.30583e-006 ]
3796 : [ 1.19355e-005 ]
3797 : [ 8.6163e-006  ]
3798 : [ 8.1853e-006  ]
3799 : [ 7.51062e-006 ]
3800 : [ 8.88424e-006 ]
3801 : [ 1.4389e-005  ]
3802 : [ 8.66483e-006 ]
3803 : [ 9.6166e-006  ]
3804 : [ 8.39892e-006 ]
3805 : [ 8.3856e-006  ]
3806 : [ 9.03534e-006 ]
3807 : [ 9.48113e-006 ]
3808 : [ 8.36772e-006 ]
3809 : [ 9.90367e-006 ]
3810 : [ 1.06163e-005 ]
3811 : [ 8.39953e-006 ]
3812 : [ 8.33615e-006 ]
3813 : [ 1.06319e-005 ]
3814 : [ 8.34805e-006 ]
3815 : [ 8.33876e-006 ]
3816 : [ 1.24971e-005 ]
3817 : [ 8.80959e-006 ]
3818 : [ 8.40261e-006 ]
3819 : [ 8.39659e-006 ]
3820 : [ 9.52074e-006 ]
3821 : [ 8.25674e-006 ]
3822 : [ 7.56855e-006 ]
3823 : [ 8.39955e-006 ]
3824 : [ 8.38382e-006 ]
3825 : [ 8.31795e-006 ]
3826 : [ 1.30194e-005 ]
3827 : [ 9.27319e-006 ]
3828 : [ 8.93772e-006 ]
3829 : [ 9.69435e-006 ]
3830 : [ 9.72601e-006 ]
3831 : [ 8.79329e-006 ]
3832 : [ 8.3762e-006  ]
3833 : [ 8.0446e-006  ]
3834 : [ 8.31286e-006 ]
3835 : [ 1.10062e-005 ]
3836 : [ 7.37314e-006 ]
3837 : [ 8.3043e-006  ]
3838 : [ 8.30614e-006 ]
3839 : [ 8.39981e-006 ]
3840 : [ 8.3069e-006  ]
3841 : [ 8.04372e-006 ]
3842 : [ 1.11227e-005 ]
3843 : [ 8.31044e-006 ]
3844 : [ 8.32214e-006 ]
3845 : [ 8.31552e-006 ]
3846 : [ 8.31033e-006 ]
3847 : [ 1.12598e-005 ]
3848 : [ 8.38849e-006 ]
3849 : [ 8.36393e-006 ]
3850 : [ 9.74823e-006 ]
3851 : [ 1.10131e-005 ]
3852 : [ 7.91408e-006 ]
3853 : [ 7.66643e-006 ]
3854 : [ 8.32465e-006 ]
3855 : [ 8.31815e-006 ]
3856 : [ 8.40404e-006 ]
3857 : [ 8.53282e-006 ]
3858 : [ 8.4037e-006  ]
3859 : [ 8.31483e-006 ]
3860 : [ 8.1823e-006  ]
3861 : [ 1.35237e-005 ]
3862 : [ 8.37308e-006 ]
3863 : [ 1.28976e-005 ]
3864 : [ 9.62742e-006 ]
3865 : [ 8.32406e-006 ]
3866 : [ 8.32394e-006 ]
3867 : [ 7.77717e-006 ]
3868 : [ 8.3883e-006  ]
3869 : [ 8.36171e-006 ]
3870 : [ 8.38601e-006 ]
3871 : [ 1.06604e-005 ]
3872 : [ 1.22572e-005 ]
3873 : [ 8.49971e-006 ]
3874 : [ 8.33996e-006 ]
3875 : [ 1.1653e-005  ]
3876 : [ 8.37157e-006 ]
3877 : [ 1.19347e-005 ]
3878 : [ 8.17915e-006 ]
3879 : [ 1.043e-005   ]
3880 : [ 8.13103e-006 ]
3881 : [ 8.40263e-006 ]
3882 : [ 8.34593e-006 ]
3883 : [ 9.16896e-006 ]
3884 : [ 1.08594e-005 ]
3885 : [ 8.23409e-006 ]
3886 : [ 8.30197e-006 ]
3887 : [ 1.27503e-005 ]
3888 : [ 1.2679e-005  ]
3889 : [ 1.20273e-005 ]
3890 : [ 1.04508e-005 ]
3891 : [ 1.10631e-005 ]
3892 : [ 8.39277e-006 ]
3893 : [ 8.34164e-006 ]
3894 : [ 7.98498e-006 ]
3895 : [ 1.18363e-005 ]
3896 : [ 8.37282e-006 ]
3897 : [ 1.30853e-005 ]
3898 : [ 8.41425e-006 ]
3899 : [ 1.23072e-005 ]
3900 : [ 8.38175e-006 ]
3901 : [ 8.71002e-006 ]
3902 : [ 8.59465e-006 ]
3903 : [ 9.01627e-006 ]
3904 : [ 8.58167e-006 ]
3905 : [ 1.28975e-005 ]
3906 : [ 8.39693e-006 ]
3907 : [ 1.43202e-005 ]
3908 : [ 8.40528e-006 ]
3909 : [ 8.32361e-006 ]
3910 : [ 7.8957e-006  ]
3911 : [ 1.26721e-005 ]
3912 : [ 8.734e-006   ]
3913 : [ 8.36518e-006 ]
3914 : [ 8.39676e-006 ]
3915 : [ 8.58763e-006 ]
3916 : [ 8.81626e-006 ]
3917 : [ 8.30587e-006 ]
3918 : [ 8.35843e-006 ]
3919 : [ 9.04475e-006 ]
3920 : [ 8.17013e-006 ]
3921 : [ 8.38284e-006 ]
3922 : [ 8.35879e-006 ]
3923 : [ 1.44504e-005 ]
3924 : [ 8.36321e-006 ]
3925 : [ 9.8373e-006  ]
3926 : [ 8.757e-006   ]
3927 : [ 1.23383e-005 ]
3928 : [ 7.63163e-006 ]
3929 : [ 9.33949e-006 ]
3930 : [ 8.32597e-006 ]
3931 : [ 8.30247e-006 ]
3932 : [ 8.31639e-006 ]
3933 : [ 8.22858e-006 ]
3934 : [ 8.35272e-006 ]
3935 : [ 8.34548e-006 ]
3936 : [ 1.44038e-005 ]
3937 : [ 8.38461e-006 ]
3938 : [ 8.39422e-006 ]
3939 : [ 1.2126e-005  ]
3940 : [ 8.31086e-006 ]
3941 : [ 8.36507e-006 ]
3942 : [ 8.82023e-006 ]
3943 : [ 7.45164e-006 ]
3944 : [ 1.19961e-005 ]
3945 : [ 8.30546e-006 ]
3946 : [ 1.45247e-005 ]
3947 : [ 8.11631e-006 ]
3948 : [ 8.30394e-006 ]
3949 : [ 1.05467e-005 ]
3950 : [ 7.46515e-006 ]
3951 : [ 8.33017e-006 ]
3952 : [ 1.02068e-005 ]
3953 : [ 8.53597e-006 ]
3954 : [ 8.322e-006   ]
3955 : [ 8.49252e-006 ]
3956 : [ 7.71025e-006 ]
3957 : [ 8.36199e-006 ]
3958 : [ 8.33642e-006 ]
3959 : [ 8.58006e-006 ]
3960 : [ 1.12977e-005 ]
3961 : [ 8.3099e-006  ]
3962 : [ 8.32811e-006 ]
3963 : [ 8.38521e-006 ]
3964 : [ 8.46748e-006 ]
3965 : [ 1.12172e-005 ]
3966 : [ 8.24297e-006 ]
3967 : [ 8.37919e-006 ]
3968 : [ 1.235e-005   ]
3969 : [ 8.46751e-006 ]
3970 : [ 8.47622e-006 ]
3971 : [ 8.40375e-006 ]
3972 : [ 8.39346e-006 ]
3973 : [ 7.58354e-006 ]
3974 : [ 8.36623e-006 ]
3975 : [ 8.37566e-006 ]
3976 : [ 8.36513e-006 ]
3977 : [ 9.95605e-006 ]
3978 : [ 8.8661e-006  ]
3979 : [ 8.35263e-006 ]
3980 : [ 7.72226e-006 ]
3981 : [ 8.32416e-006 ]
3982 : [ 8.32595e-006 ]
3983 : [ 9.42435e-006 ]
3984 : [ 1.32762e-005 ]
3985 : [ 8.3043e-006  ]
3986 : [ 7.88585e-006 ]
3987 : [ 8.33134e-006 ]
3988 : [ 8.39114e-006 ]
3989 : [ 8.07534e-006 ]
3990 : [ 7.78523e-006 ]
3991 : [ 8.44283e-006 ]
3992 : [ 1.14767e-005 ]
3993 : [ 1.05906e-005 ]
3994 : [ 1.00659e-005 ]
3995 : [ 8.34197e-006 ]
3996 : [ 9.56144e-006 ]
3997 : [ 1.2139e-005  ]
3998 : [ 1.29642e-005 ]
3999 : [ 8.39089e-006 ]
4000 : [ 7.81002e-006 ]
4001 : [ 1.02048e-005 ]
4002 : [ 1.00183e-005 ]
4003 : [ 8.32686e-006 ]
4004 : [ 8.31122e-006 ]
4005 : [ 8.29538e-006 ]
4006 : [ 7.35896e-006 ]
4007 : [ 8.29427e-006 ]
4008 : [ 8.31722e-006 ]
4009 : [ 8.35071e-006 ]
4010 : [ 8.40644e-006 ]
4011 : [ 8.31747e-006 ]
4012 : [ 8.09486e-006 ]
4013 : [ 8.38716e-006 ]
4014 : [ 8.3652e-006  ]
4015 : [ 8.37609e-006 ]
4016 : [ 1.31608e-005 ]
4017 : [ 7.56513e-006 ]
4018 : [ 8.35874e-006 ]
4019 : [ 8.94416e-006 ]
4020 : [ 1.16087e-005 ]
4021 : [ 7.84652e-006 ]
4022 : [ 1.19515e-005 ]
4023 : [ 8.34187e-006 ]
4024 : [ 8.91276e-006 ]
4025 : [ 8.32421e-006 ]
4026 : [ 8.39822e-006 ]
4027 : [ 9.04423e-006 ]
4028 : [ 1.27005e-005 ]
4029 : [ 8.53367e-006 ]
4030 : [ 7.55522e-006 ]
4031 : [ 8.37774e-006 ]
4032 : [ 8.45949e-006 ]
4033 : [ 8.30473e-006 ]
4034 : [ 8.20108e-006 ]
4035 : [ 8.37682e-006 ]
4036 : [ 7.83829e-006 ]
4037 : [ 8.66994e-006 ]
4038 : [ 8.14781e-006 ]
4039 : [ 7.92757e-006 ]
4040 : [ 8.05902e-006 ]
4041 : [ 8.51914e-006 ]
4042 : [ 1.39256e-005 ]
4043 : [ 8.22525e-006 ]
4044 : [ 1.16682e-005 ]
4045 : [ 8.34817e-006 ]
4046 : [ 8.34798e-006 ]
4047 : [ 8.40461e-006 ]
4048 : [ 8.36657e-006 ]
4049 : [ 8.36236e-006 ]
4050 : [ 8.14272e-006 ]
4051 : [ 8.59738e-006 ]
4052 : [ 1.40724e-005 ]
4053 : [ 8.40312e-006 ]
4054 : [ 8.5644e-006  ]
4055 : [ 8.55436e-006 ]
4056 : [ 8.37107e-006 ]
4057 : [ 8.39613e-006 ]
4058 : [ 7.47772e-006 ]
4059 : [ 8.40124e-006 ]
4060 : [ 8.36645e-006 ]
4061 : [ 8.39121e-006 ]
4062 : [ 8.30558e-006 ]
4063 : [ 8.40112e-006 ]
4064 : [ 1.36801e-005 ]
4065 : [ 8.10328e-006 ]
4066 : [ 8.33755e-006 ]
4067 : [ 8.4e-006     ]
4068 : [ 8.96065e-006 ]
4069 : [ 9.81256e-006 ]
4070 : [ 8.33012e-006 ]
4071 : [ 8.41369e-006 ]
4072 : [ 1.05261e-005 ]
4073 : [ 8.32046e-006 ]
4074 : [ 8.47626e-006 ]
4075 : [ 9.72409e-006 ]
4076 : [ 8.40528e-006 ]
4077 : [ 8.35641e-006 ]
4078 : [ 8.32572e-006 ]
4079 : [ 8.30901e-006 ]
4080 : [ 7.9578e-006  ]
4081 : [ 7.55976e-006 ]
4082 : [ 9.00048e-006 ]
4083 : [ 8.35263e-006 ]
4084 : [ 8.40279e-006 ]
4085 : [ 8.32319e-006 ]
4086 : [ 8.39179e-006 ]
4087 : [ 9.0294e-006  ]
4088 : [ 8.5571e-006  ]
4089 : [ 9.72348e-006 ]
4090 : [ 8.32772e-006 ]
4091 : [ 1.40365e-005 ]
4092 : [ 9.87394e-006 ]
4093 : [ 8.13597e-006 ]
4094 : [ 9.568e-006   ]
4095 : [ 8.31567e-006 ]
4096 : [ 8.30593e-006 ]
4097 : [ 8.34758e-006 ]
4098 : [ 8.40216e-006 ]
4099 : [ 1.4009e-005  ]
4100 : [ 8.42763e-006 ]
4101 : [ 9.61258e-006 ]
4102 : [ 9.4821e-006  ]
4103 : [ 7.51896e-006 ]
4104 : [ 1.47133e-005 ]
4105 : [ 8.39467e-006 ]
4106 : [ 8.3052e-006  ]
4107 : [ 1.04274e-005 ]
4108 : [ 9.50867e-006 ]
4109 : [ 1.25559e-005 ]
4110 : [ 8.34642e-006 ]
4111 : [ 1.31325e-005 ]
4112 : [ 8.40081e-006 ]
4113 : [ 1.13169e-005 ]
4114 : [ 8.95239e-006 ]
4115 : [ 7.76965e-006 ]
4116 : [ 8.40323e-006 ]
4117 : [ 7.99404e-006 ]
4118 : [ 8.30587e-006 ]
4119 : [ 8.37001e-006 ]
4120 : [ 9.7273e-006  ]
4121 : [ 8.38688e-006 ]
4122 : [ 8.33077e-006 ]
4123 : [ 8.30577e-006 ]
4124 : [ 7.97418e-006 ]
4125 : [ 1.41759e-005 ]
4126 : [ 7.71899e-006 ]
4127 : [ 9.58716e-006 ]
4128 : [ 7.91362e-006 ]
4129 : [ 8.40289e-006 ]
4130 : [ 8.40518e-006 ]
4131 : [ 8.38202e-006 ]
4132 : [ 8.60238e-006 ]
4133 : [ 1.25884e-005 ]
4134 : [ 1.4219e-005  ]
4135 : [ 1.18941e-005 ]
4136 : [ 1.43968e-005 ]
4137 : [ 1.04485e-005 ]
4138 : [ 9.10586e-006 ]
4139 : [ 1.13757e-005 ]
4140 : [ 1.10404e-005 ]
4141 : [ 8.39481e-006 ]
4142 : [ 7.53501e-006 ]
4143 : [ 1.36963e-005 ]
4144 : [ 9.45391e-006 ]
4145 : [ 8.31281e-006 ]
4146 : [ 1.2641e-005  ]
4147 : [ 8.19792e-006 ]
4148 : [ 1.00475e-005 ]
4149 : [ 9.01517e-006 ]
4150 : [ 9.89625e-006 ]
4151 : [ 8.85298e-006 ]
4152 : [ 1.159e-005   ]
4153 : [ 1.37404e-005 ]
4154 : [ 8.30591e-006 ]
4155 : [ 7.5429e-006  ]
4156 : [ 1.19818e-005 ]
4157 : [ 1.46927e-005 ]
4158 : [ 8.41959e-006 ]
4159 : [ 8.48172e-006 ]
4160 : [ 8.40528e-006 ]
4161 : [ 8.32287e-006 ]
4162 : [ 1.2349e-005  ]
4163 : [ 8.10855e-006 ]
4164 : [ 7.73594e-006 ]
4165 : [ 8.3643e-006  ]
4166 : [ 8.4006e-006  ]
4167 : [ 1.30202e-005 ]
4168 : [ 8.34144e-006 ]
4169 : [ 1.29327e-005 ]
4170 : [ 8.31582e-006 ]
4171 : [ 1.15803e-005 ]
4172 : [ 1.02746e-005 ]
4173 : [ 1.0227e-005  ]
4174 : [ 8.39995e-006 ]
4175 : [ 8.33541e-006 ]
4176 : [ 7.79709e-006 ]
4177 : [ 8.30393e-006 ]
4178 : [ 9.84635e-006 ]
4179 : [ 9.40032e-006 ]
4180 : [ 8.43646e-006 ]
4181 : [ 8.32284e-006 ]
4182 : [ 8.39322e-006 ]
4183 : [ 8.14377e-006 ]
4184 : [ 7.44485e-006 ]
4185 : [ 1.10981e-005 ]
4186 : [ 8.2046e-006  ]
4187 : [ 7.91206e-006 ]
4188 : [ 8.77966e-006 ]
4189 : [ 8.45293e-006 ]
4190 : [ 8.30527e-006 ]
4191 : [ 1.1081e-005  ]
4192 : [ 8.36497e-006 ]
4193 : [ 1.42945e-005 ]
4194 : [ 1.12916e-005 ]
4195 : [ 8.53115e-006 ]
4196 : [ 8.32892e-006 ]
4197 : [ 9.30037e-006 ]
4198 : [ 8.30974e-006 ]
4199 : [ 8.40383e-006 ]
4200 : [ 7.88391e-006 ]
4201 : [ 7.63947e-006 ]
4202 : [ 7.52741e-006 ]
4203 : [ 1.27289e-005 ]
4204 : [ 8.48179e-006 ]
4205 : [ 8.45712e-006 ]
4206 : [ 1.08292e-005 ]
4207 : [ 8.52897e-006 ]
4208 : [ 8.30393e-006 ]
4209 : [ 1.47789e-005 ]
4210 : [ 9.16391e-006 ]
4211 : [ 8.38325e-006 ]
4212 : [ 8.31932e-006 ]
4213 : [ 8.31026e-006 ]
4214 : [ 8.31617e-006 ]
4215 : [ 8.30871e-006 ]
4216 : [ 8.35443e-006 ]
4217 : [ 8.4076e-006  ]
4218 : [ 8.38557e-006 ]
4219 : [ 9.11095e-006 ]
4220 : [ 1.16945e-005 ]
4221 : [ 8.4703e-006  ]
4222 : [ 1.43645e-005 ]
4223 : [ 1.08006e-005 ]
4224 : [ 9.82766e-006 ]
4225 : [ 8.31029e-006 ]
4226 : [ 1.25167e-005 ]
4227 : [ 8.36582e-006 ]
4228 : [ 8.3828e-006  ]
4229 : [ 8.35915e-006 ]
4230 : [ 8.3709e-006  ]
4231 : [ 8.39839e-006 ]
4232 : [ 7.78178e-006 ]
4233 : [ 8.98452e-006 ]
4234 : [ 9.93409e-006 ]
4235 : [ 8.8938e-006  ]
4236 : [ 8.17946e-006 ]
4237 : [ 8.3867e-006  ]
4238 : [ 8.95858e-006 ]
4239 : [ 8.88058e-006 ]
4240 : [ 8.45641e-006 ]
4241 : [ 8.91715e-006 ]
4242 : [ 8.30392e-006 ]
4243 : [ 8.21985e-006 ]
4244 : [ 8.90797e-006 ]
4245 : [ 8.33775e-006 ]
4246 : [ 1.32504e-005 ]
4247 : [ 8.05337e-006 ]
4248 : [ 7.38647e-006 ]
4249 : [ 8.39078e-006 ]
4250 : [ 9.09256e-006 ]
4251 : [ 8.39395e-006 ]
4252 : [ 7.82741e-006 ]
4253 : [ 9.26171e-006 ]
4254 : [ 8.04854e-006 ]
4255 : [ 8.55748e-006 ]
4256 : [ 8.32194e-006 ]
4257 : [ 8.40415e-006 ]
4258 : [ 1.28922e-005 ]
4259 : [ 7.59769e-006 ]
4260 : [ 8.37889e-006 ]
4261 : [ 8.33112e-006 ]
4262 : [ 9.63289e-006 ]
4263 : [ 9.96692e-006 ]
4264 : [ 1.31165e-005 ]
4265 : [ 8.39341e-006 ]
4266 : [ 7.95692e-006 ]
4267 : [ 8.38909e-006 ]
4268 : [ 8.3943e-006  ]
4269 : [ 7.36346e-006 ]
4270 : [ 9.73489e-006 ]
4271 : [ 1.2454e-005  ]
4272 : [ 8.84207e-006 ]
4273 : [ 8.34933e-006 ]
4274 : [ 1.22031e-005 ]
4275 : [ 9.58654e-006 ]
4276 : [ 9.7717e-006  ]
4277 : [ 8.60725e-006 ]
4278 : [ 1.45564e-005 ]
4279 : [ 7.94806e-006 ]
4280 : [ 8.10293e-006 ]
4281 : [ 8.35757e-006 ]
4282 : [ 8.33003e-006 ]
4283 : [ 8.31023e-006 ]
4284 : [ 1.16809e-005 ]
4285 : [ 9.96747e-006 ]
4286 : [ 1.32037e-005 ]
4287 : [ 8.30515e-006 ]
4288 : [ 1.06239e-005 ]
4289 : [ 9.27239e-006 ]
4290 : [ 8.31901e-006 ]
4291 : [ 8.96032e-006 ]
4292 : [ 8.39044e-006 ]
4293 : [ 8.56746e-006 ]
4294 : [ 1.08943e-005 ]
4295 : [ 8.37244e-006 ]
4296 : [ 1.13332e-005 ]
4297 : [ 9.115e-006   ]
4298 : [ 8.37864e-006 ]
4299 : [ 9.85708e-006 ]
4300 : [ 1.11887e-005 ]
4301 : [ 9.65182e-006 ]
4302 : [ 1.08601e-005 ]
4303 : [ 9.0871e-006  ]
4304 : [ 8.27927e-006 ]
4305 : [ 1.30925e-005 ]
4306 : [ 8.31286e-006 ]
4307 : [ 8.35562e-006 ]
4308 : [ 8.9113e-006  ]
4309 : [ 8.22238e-006 ]
4310 : [ 8.35732e-006 ]
4311 : [ 8.28289e-006 ]
4312 : [ 8.39511e-006 ]
4313 : [ 9.47642e-006 ]
4314 : [ 8.30541e-006 ]
4315 : [ 1.2338e-005  ]
4316 : [ 9.60209e-006 ]
4317 : [ 8.30389e-006 ]
4318 : [ 8.30389e-006 ]
4319 : [ 8.3225e-006  ]
4320 : [ 9.46902e-006 ]
4321 : [ 8.36832e-006 ]
4322 : [ 7.70659e-006 ]
4323 : [ 1.40397e-005 ]
4324 : [ 8.21114e-006 ]
4325 : [ 8.40437e-006 ]
4326 : [ 1.4479e-005  ]
4327 : [ 8.39031e-006 ]
4328 : [ 8.8499e-006  ]
4329 : [ 1.17063e-005 ]
4330 : [ 7.81468e-006 ]
4331 : [ 9.31254e-006 ]
4332 : [ 8.06428e-006 ]
4333 : [ 8.33878e-006 ]
4334 : [ 8.40515e-006 ]
4335 : [ 8.41845e-006 ]
4336 : [ 8.21151e-006 ]
4337 : [ 1.07098e-005 ]
4338 : [ 8.39948e-006 ]
4339 : [ 8.31018e-006 ]
4340 : [ 1.28819e-005 ]
4341 : [ 8.97311e-006 ]
4342 : [ 8.50278e-006 ]
4343 : [ 9.03298e-006 ]
4344 : [ 8.63493e-006 ]
4345 : [ 8.46469e-006 ]
4346 : [ 8.30702e-006 ]
4347 : [ 1.14196e-005 ]
4348 : [ 1.19625e-005 ]
4349 : [ 8.33118e-006 ]
4350 : [ 1.26186e-005 ]
4351 : [ 8.83985e-006 ]
4352 : [ 8.81502e-006 ]
4353 : [ 1.37302e-005 ]
4354 : [ 9.34149e-006 ]
4355 : [ 9.12413e-006 ]
4356 : [ 8.35052e-006 ]
4357 : [ 1.31554e-005 ]
4358 : [ 7.59034e-006 ]
4359 : [ 1.1883e-005  ]
4360 : [ 8.45542e-006 ]
4361 : [ 8.30417e-006 ]
4362 : [ 8.71568e-006 ]
4363 : [ 8.82152e-006 ]
4364 : [ 8.52527e-006 ]
4365 : [ 9.05325e-006 ]
4366 : [ 8.98135e-006 ]
4367 : [ 1.36259e-005 ]
4368 : [ 8.32558e-006 ]
4369 : [ 8.30406e-006 ]
4370 : [ 8.31856e-006 ]
4371 : [ 8.56429e-006 ]
4372 : [ 8.21985e-006 ]
4373 : [ 7.7147e-006  ]
4374 : [ 7.86159e-006 ]
4375 : [ 9.40105e-006 ]
4376 : [ 8.34529e-006 ]
4377 : [ 8.50092e-006 ]
4378 : [ 8.33872e-006 ]
4379 : [ 8.39077e-006 ]
4380 : [ 8.22151e-006 ]
4381 : [ 8.6475e-006  ]
4382 : [ 7.98572e-006 ]
4383 : [ 1.3265e-005  ]
4384 : [ 7.3277e-006  ]
4385 : [ 8.36234e-006 ]
4386 : [ 8.40042e-006 ]
4387 : [ 1.23277e-005 ]
4388 : [ 8.40528e-006 ]
4389 : [ 8.321e-006   ]
4390 : [ 9.80027e-006 ]
4391 : [ 8.31751e-006 ]
4392 : [ 1.03617e-005 ]
4393 : [ 8.77374e-006 ]
4394 : [ 8.39701e-006 ]
4395 : [ 8.39718e-006 ]
4396 : [ 8.33693e-006 ]
4397 : [ 8.39758e-006 ]
4398 : [ 1.02126e-005 ]
4399 : [ 8.14639e-006 ]
4400 : [ 8.38079e-006 ]
4401 : [ 1.0635e-005  ]
4402 : [ 9.19038e-006 ]
4403 : [ 8.02156e-006 ]
4404 : [ 1.2063e-005  ]
4405 : [ 8.35631e-006 ]
4406 : [ 9.00735e-006 ]
4407 : [ 1.03613e-005 ]
4408 : [ 1.07122e-005 ]
4409 : [ 8.39954e-006 ]
4410 : [ 8.5557e-006  ]
4411 : [ 8.3927e-006  ]
4412 : [ 8.75862e-006 ]
4413 : [ 8.27493e-006 ]
4414 : [ 8.40109e-006 ]
4415 : [ 8.32253e-006 ]
4416 : [ 8.49374e-006 ]
4417 : [ 8.30747e-006 ]
4418 : [ 1.41596e-005 ]
4419 : [ 9.73638e-006 ]
4420 : [ 1.47048e-005 ]
4421 : [ 1.07967e-005 ]
4422 : [ 8.30389e-006 ]
4423 : [ 1.26757e-005 ]
4424 : [ 8.35671e-006 ]
4425 : [ 8.40448e-006 ]
4426 : [ 8.32429e-006 ]
4427 : [ 8.80847e-006 ]
4428 : [ 8.38591e-006 ]
4429 : [ 8.30648e-006 ]
4430 : [ 1.35044e-005 ]
4431 : [ 8.16842e-006 ]
4432 : [ 8.0573e-006  ]
4433 : [ 8.3185e-006  ]
4434 : [ 8.35259e-006 ]
4435 : [ 8.31025e-006 ]
4436 : [ 8.32507e-006 ]
4437 : [ 8.80793e-006 ]
4438 : [ 9.68645e-006 ]
4439 : [ 8.18924e-006 ]
4440 : [ 8.49691e-006 ]
4441 : [ 8.37306e-006 ]
4442 : [ 8.3751e-006  ]
4443 : [ 8.36186e-006 ]
4444 : [ 1.04838e-005 ]
4445 : [ 8.15874e-006 ]
4446 : [ 1.00296e-005 ]
4447 : [ 8.35005e-006 ]
4448 : [ 8.39778e-006 ]
4449 : [ 8.41245e-006 ]
4450 : [ 8.39436e-006 ]
4451 : [ 7.74539e-006 ]
4452 : [ 8.39957e-006 ]
4453 : [ 8.30407e-006 ]
4454 : [ 8.38288e-006 ]
4455 : [ 9.05969e-006 ]
4456 : [ 9.57461e-006 ]
4457 : [ 1.29282e-005 ]
4458 : [ 8.7441e-006  ]
4459 : [ 8.40402e-006 ]
4460 : [ 7.3662e-006  ]
4461 : [ 9.47502e-006 ]
4462 : [ 8.3248e-006  ]
4463 : [ 8.59163e-006 ]
4464 : [ 8.05536e-006 ]
4465 : [ 8.3039e-006  ]
4466 : [ 8.33358e-006 ]
4467 : [ 1.38544e-005 ]
4468 : [ 8.28776e-006 ]
4469 : [ 8.31377e-006 ]
4470 : [ 1.05417e-005 ]
4471 : [ 7.43821e-006 ]
4472 : [ 1.27419e-005 ]
4473 : [ 1.12466e-005 ]
4474 : [ 9.95942e-006 ]
4475 : [ 9.03058e-006 ]
4476 : [ 1.26019e-005 ]
4477 : [ 9.72227e-006 ]
4478 : [ 8.40453e-006 ]
4479 : [ 7.54866e-006 ]
4480 : [ 9.42584e-006 ]
4481 : [ 8.47154e-006 ]
4482 : [ 8.39012e-006 ]
4483 : [ 8.32191e-006 ]
4484 : [ 8.54003e-006 ]
4485 : [ 1.2539e-005  ]
4486 : [ 1.00152e-005 ]
4487 : [ 1.16836e-005 ]
4488 : [ 8.30403e-006 ]
4489 : [ 8.97137e-006 ]
4490 : [ 1.47776e-005 ]
4491 : [ 8.49754e-006 ]
4492 : [ 8.83927e-006 ]
4493 : [ 8.72602e-006 ]
4494 : [ 8.39801e-006 ]
4495 : [ 8.33149e-006 ]
4496 : [ 1.1858e-005  ]
4497 : [ 8.32451e-006 ]
4498 : [ 1.225e-005   ]
4499 : [ 8.37057e-006 ]
4500 : [ 8.30724e-006 ]
4501 : [ 8.61485e-006 ]
4502 : [ 1.32529e-005 ]
4503 : [ 8.39583e-006 ]
4504 : [ 8.31441e-006 ]
4505 : [ 8.35136e-006 ]
4506 : [ 8.39052e-006 ]
4507 : [ 8.3739e-006  ]
4508 : [ 1.00736e-005 ]
4509 : [ 8.38936e-006 ]
4510 : [ 8.47185e-006 ]
4511 : [ 1.29249e-005 ]
4512 : [ 8.30391e-006 ]
4513 : [ 9.4731e-006  ]
4514 : [ 8.40492e-006 ]
4515 : [ 8.08605e-006 ]
4516 : [ 8.45302e-006 ]
4517 : [ 7.4757e-006  ]
4518 : [ 8.31598e-006 ]
4519 : [ 8.31124e-006 ]
4520 : [ 8.31395e-006 ]
4521 : [ 9.78832e-006 ]
4522 : [ 8.36719e-006 ]
4523 : [ 8.33458e-006 ]
4524 : [ 8.04741e-006 ]
4525 : [ 1.4318e-005  ]
4526 : [ 8.5005e-006  ]
4527 : [ 8.35573e-006 ]
4528 : [ 1.42274e-005 ]
4529 : [ 8.31794e-006 ]
4530 : [ 8.33645e-006 ]
4531 : [ 8.30488e-006 ]
4532 : [ 8.32249e-006 ]
4533 : [ 8.57187e-006 ]
4534 : [ 8.28287e-006 ]
4535 : [ 1.0143e-005  ]
4536 : [ 8.35055e-006 ]
4537 : [ 8.39931e-006 ]
4538 : [ 8.43903e-006 ]
4539 : [ 8.33584e-006 ]
4540 : [ 8.39995e-006 ]
4541 : [ 8.35956e-006 ]
4542 : [ 8.3355e-006  ]
4543 : [ 1.01778e-005 ]
4544 : [ 9.35344e-006 ]
4545 : [ 8.38998e-006 ]
4546 : [ 7.62762e-006 ]
4547 : [ 8.06455e-006 ]
4548 : [ 8.56319e-006 ]
4549 : [ 8.36879e-006 ]
4550 : [ 9.53948e-006 ]
4551 : [ 1.10791e-005 ]
4552 : [ 8.39729e-006 ]
4553 : [ 1.06761e-005 ]
4554 : [ 8.40516e-006 ]
4555 : [ 8.30188e-006 ]
4556 : [ 8.30602e-006 ]
4557 : [ 1.0316e-005  ]
4558 : [ 8.9217e-006  ]
4559 : [ 8.38613e-006 ]
4560 : [ 7.66972e-006 ]
4561 : [ 8.358e-006   ]
4562 : [ 8.33404e-006 ]
4563 : [ 8.35625e-006 ]
4564 : [ 9.1849e-006  ]
4565 : [ 1.31524e-005 ]
4566 : [ 1.34372e-005 ]
4567 : [ 7.64824e-006 ]
4568 : [ 1.23181e-005 ]
4569 : [ 8.35971e-006 ]
4570 : [ 1.00808e-005 ]
4571 : [ 8.7988e-006  ]
4572 : [ 9.9416e-006  ]
4573 : [ 9.82708e-006 ]
4574 : [ 8.37077e-006 ]
4575 : [ 1.20761e-005 ]
4576 : [ 8.39122e-006 ]
4577 : [ 8.37881e-006 ]
4578 : [ 7.72707e-006 ]
4579 : [ 8.31854e-006 ]
4580 : [ 1.23348e-005 ]
4581 : [ 1.1914e-005  ]
4582 : [ 8.37177e-006 ]
4583 : [ 1.00046e-005 ]
4584 : [ 9.02467e-006 ]
4585 : [ 9.07975e-006 ]
4586 : [ 8.37652e-006 ]
4587 : [ 9.91687e-006 ]
4588 : [ 1.01268e-005 ]
4589 : [ 1.08323e-005 ]
4590 : [ 8.54311e-006 ]
4591 : [ 8.63126e-006 ]
4592 : [ 1.10996e-005 ]
4593 : [ 8.60446e-006 ]
4594 : [ 7.72998e-006 ]
4595 : [ 8.70177e-006 ]
4596 : [ 1.17627e-005 ]
4597 : [ 8.40007e-006 ]
4598 : [ 8.33366e-006 ]
4599 : [ 1.43696e-005 ]
4600 : [ 8.54963e-006 ]
4601 : [ 8.4044e-006  ]
4602 : [ 8.31792e-006 ]
4603 : [ 8.85158e-006 ]
4604 : [ 8.31802e-006 ]
4605 : [ 9.50071e-006 ]
4606 : [ 8.40305e-006 ]
4607 : [ 1.27309e-005 ]
4608 : [ 9.95315e-006 ]
4609 : [ 8.3066e-006  ]
4610 : [ 8.31327e-006 ]
4611 : [ 1.42111e-005 ]
4612 : [ 8.30427e-006 ]
4613 : [ 8.36227e-006 ]
4614 : [ 1.0083e-005  ]
4615 : [ 1.36018e-005 ]
4616 : [ 8.99795e-006 ]
4617 : [ 8.87964e-006 ]
4618 : [ 8.38811e-006 ]
4619 : [ 1.34793e-005 ]
4620 : [ 8.4022e-006  ]
4621 : [ 9.93234e-006 ]
4622 : [ 8.40105e-006 ]
4623 : [ 8.38094e-006 ]
4624 : [ 8.96489e-006 ]
4625 : [ 8.2825e-006  ]
4626 : [ 8.11118e-006 ]
4627 : [ 1.32982e-005 ]
4628 : [ 9.85216e-006 ]
4629 : [ 8.56606e-006 ]
4630 : [ 9.24331e-006 ]
4631 : [ 8.32787e-006 ]
4632 : [ 1.4276e-005  ]
4633 : [ 8.38141e-006 ]
4634 : [ 9.45394e-006 ]
4635 : [ 8.32715e-006 ]
4636 : [ 1.12878e-005 ]
4637 : [ 7.34852e-006 ]
4638 : [ 1.14332e-005 ]
4639 : [ 8.3047e-006  ]
4640 : [ 9.58856e-006 ]
4641 : [ 8.30657e-006 ]
4642 : [ 8.2365e-006  ]
4643 : [ 8.40242e-006 ]
4644 : [ 1.02541e-005 ]
4645 : [ 8.33788e-006 ]
4646 : [ 9.38273e-006 ]
4647 : [ 1.41942e-005 ]
4648 : [ 8.58608e-006 ]
4649 : [ 7.81959e-006 ]
4650 : [ 8.32714e-006 ]
4651 : [ 1.32045e-005 ]
4652 : [ 1.15864e-005 ]
4653 : [ 7.65143e-006 ]
4654 : [ 1.0107e-005  ]
4655 : [ 1.14985e-005 ]
4656 : [ 8.56198e-006 ]
4657 : [ 1.28456e-005 ]
4658 : [ 8.30156e-006 ]
4659 : [ 1.45911e-005 ]
4660 : [ 1.39275e-005 ]
4661 : [ 8.66515e-006 ]
4662 : [ 1.24211e-005 ]
4663 : [ 8.57128e-006 ]
4664 : [ 9.37949e-006 ]
4665 : [ 8.48336e-006 ]
4666 : [ 8.61951e-006 ]
4667 : [ 9.45938e-006 ]
4668 : [ 8.34134e-006 ]
4669 : [ 8.51455e-006 ]
4670 : [ 1.27832e-005 ]
4671 : [ 8.85865e-006 ]
4672 : [ 7.36058e-006 ]
4673 : [ 8.36062e-006 ]
4674 : [ 7.48875e-006 ]
4675 : [ 9.41952e-006 ]
4676 : [ 8.24913e-006 ]
4677 : [ 1.24441e-005 ]
4678 : [ 8.33631e-006 ]
4679 : [ 8.31057e-006 ]
4680 : [ 8.32236e-006 ]
4681 : [ 8.24833e-006 ]
4682 : [ 8.34033e-006 ]
4683 : [ 7.43949e-006 ]
4684 : [ 8.30994e-006 ]
4685 : [ 8.16882e-006 ]
4686 : [ 8.26012e-006 ]
4687 : [ 8.36071e-006 ]
4688 : [ 8.40317e-006 ]
4689 : [ 8.46033e-006 ]
4690 : [ 1.28443e-005 ]
4691 : [ 8.13632e-006 ]
4692 : [ 8.18067e-006 ]
4693 : [ 8.40528e-006 ]
4694 : [ 8.34644e-006 ]
4695 : [ 8.34597e-006 ]
4696 : [ 1.00029e-005 ]
4697 : [ 7.5896e-006  ]
4698 : [ 8.42552e-006 ]
4699 : [ 1.15951e-005 ]
4700 : [ 8.37396e-006 ]
4701 : [ 8.39392e-006 ]
4702 : [ 8.31628e-006 ]
4703 : [ 8.42001e-006 ]
4704 : [ 7.5405e-006  ]
4705 : [ 8.32744e-006 ]
4706 : [ 9.18748e-006 ]
4707 : [ 8.31971e-006 ]
4708 : [ 8.36625e-006 ]
4709 : [ 8.86645e-006 ]
4710 : [ 8.3049e-006  ]
4711 : [ 9.03308e-006 ]
4712 : [ 8.38654e-006 ]
4713 : [ 8.41932e-006 ]
4714 : [ 8.1084e-006  ]
4715 : [ 8.3936e-006  ]
4716 : [ 8.78836e-006 ]
4717 : [ 8.36261e-006 ]
4718 : [ 9.17762e-006 ]
4719 : [ 8.40525e-006 ]
4720 : [ 9.01094e-006 ]
4721 : [ 9.37767e-006 ]
4722 : [ 8.45249e-006 ]
4723 : [ 8.33241e-006 ]
4724 : [ 8.5493e-006  ]
4725 : [ 8.39972e-006 ]
4726 : [ 8.45941e-006 ]
4727 : [ 8.35098e-006 ]
4728 : [ 8.39581e-006 ]
4729 : [ 8.30393e-006 ]
4730 : [ 1.0071e-005  ]
4731 : [ 8.31866e-006 ]
4732 : [ 8.15092e-006 ]
4733 : [ 7.55028e-006 ]
4734 : [ 8.30982e-006 ]
4735 : [ 1.17886e-005 ]
4736 : [ 8.37446e-006 ]
4737 : [ 8.91415e-006 ]
4738 : [ 8.30429e-006 ]
4739 : [ 9.23813e-006 ]
4740 : [ 9.69103e-006 ]
4741 : [ 8.30609e-006 ]
4742 : [ 8.98541e-006 ]
4743 : [ 1.18137e-005 ]
4744 : [ 8.40419e-006 ]
4745 : [ 1.20029e-005 ]
4746 : [ 8.71763e-006 ]
4747 : [ 8.37768e-006 ]
4748 : [ 1.20459e-005 ]
4749 : [ 8.12938e-006 ]
4750 : [ 8.30513e-006 ]
4751 : [ 7.65138e-006 ]
4752 : [ 8.39277e-006 ]
4753 : [ 8.51392e-006 ]
4754 : [ 8.3247e-006  ]
4755 : [ 8.32883e-006 ]
4756 : [ 8.03308e-006 ]
4757 : [ 9.51165e-006 ]
4758 : [ 8.32198e-006 ]
4759 : [ 7.72119e-006 ]
4760 : [ 8.31825e-006 ]
4761 : [ 1.23756e-005 ]
4762 : [ 7.58798e-006 ]
4763 : [ 1.27997e-005 ]
4764 : [ 8.30704e-006 ]
4765 : [ 7.70805e-006 ]
4766 : [ 1.17831e-005 ]
4767 : [ 8.39187e-006 ]
4768 : [ 8.37597e-006 ]
4769 : [ 1.27152e-005 ]
4770 : [ 8.33493e-006 ]
4771 : [ 8.32776e-006 ]
4772 : [ 1.07606e-005 ]
4773 : [ 1.20884e-005 ]
4774 : [ 8.40258e-006 ]
4775 : [ 8.40434e-006 ]
4776 : [ 8.93458e-006 ]
4777 : [ 9.72606e-006 ]
4778 : [ 8.40264e-006 ]
4779 : [ 9.87183e-006 ]
4780 : [ 1.22064e-005 ]
4781 : [ 1.37189e-005 ]
4782 : [ 8.30731e-006 ]
4783 : [ 8.69998e-006 ]
4784 : [ 1.06084e-005 ]
4785 : [ 9.00882e-006 ]
4786 : [ 8.18731e-006 ]
4787 : [ 8.15942e-006 ]
4788 : [ 7.43066e-006 ]
4789 : [ 8.40382e-006 ]
4790 : [ 8.87064e-006 ]
4791 : [ 8.40224e-006 ]
4792 : [ 9.28409e-006 ]
4793 : [ 8.36385e-006 ]
4794 : [ 8.22022e-006 ]
4795 : [ 8.02793e-006 ]
4796 : [ 8.33348e-006 ]
4797 : [ 8.37336e-006 ]
4798 : [ 8.32764e-006 ]
4799 : [ 1.03608e-005 ]
4800 : [ 7.43346e-006 ]
4801 : [ 8.75469e-006 ]
4802 : [ 9.68151e-006 ]
4803 : [ 1.08734e-005 ]
4804 : [ 1.0222e-005  ]
4805 : [ 8.06311e-006 ]
4806 : [ 8.74023e-006 ]
4807 : [ 7.73768e-006 ]
4808 : [ 8.30714e-006 ]
4809 : [ 8.20949e-006 ]
4810 : [ 1.18431e-005 ]
4811 : [ 8.10901e-006 ]
4812 : [ 9.14917e-006 ]
4813 : [ 8.26111e-006 ]
4814 : [ 1.3015e-005  ]
4815 : [ 8.43852e-006 ]
4816 : [ 8.38092e-006 ]
4817 : [ 8.4e-006     ]
4818 : [ 8.34554e-006 ]
4819 : [ 1.08846e-005 ]
4820 : [ 8.47226e-006 ]
4821 : [ 8.33882e-006 ]
4822 : [ 9.05361e-006 ]
4823 : [ 8.36994e-006 ]
4824 : [ 9.42901e-006 ]
4825 : [ 8.16182e-006 ]
4826 : [ 8.51452e-006 ]
4827 : [ 8.36595e-006 ]
4828 : [ 7.63178e-006 ]
4829 : [ 8.32618e-006 ]
4830 : [ 8.25183e-006 ]
4831 : [ 8.3546e-006  ]
4832 : [ 8.41441e-006 ]
4833 : [ 8.62029e-006 ]
4834 : [ 1.05377e-005 ]
4835 : [ 8.31216e-006 ]
4836 : [ 8.39536e-006 ]
4837 : [ 1.09821e-005 ]
4838 : [ 8.33212e-006 ]
4839 : [ 7.90347e-006 ]
4840 : [ 8.25274e-006 ]
4841 : [ 8.31987e-006 ]
4842 : [ 8.34629e-006 ]
4843 : [ 8.40521e-006 ]
4844 : [ 8.30925e-006 ]
4845 : [ 8.07969e-006 ]
4846 : [ 8.39055e-006 ]
4847 : [ 8.40072e-006 ]
4848 : [ 8.08315e-006 ]
4849 : [ 8.69605e-006 ]
4850 : [ 8.03482e-006 ]
4851 : [ 9.15924e-006 ]
4852 : [ 9.36673e-006 ]
4853 : [ 1.44431e-005 ]
4854 : [ 1.09082e-005 ]
4855 : [ 8.36316e-006 ]
4856 : [ 8.404e-006   ]
4857 : [ 1.42741e-005 ]
4858 : [ 8.44413e-006 ]
4859 : [ 8.34956e-006 ]
4860 : [ 9.11902e-006 ]
4861 : [ 8.37828e-006 ]
4862 : [ 1.11721e-005 ]
4863 : [ 8.63056e-006 ]
4864 : [ 9.24801e-006 ]
4865 : [ 8.36213e-006 ]
4866 : [ 8.38134e-006 ]
4867 : [ 8.39876e-006 ]
4868 : [ 9.14831e-006 ]
4869 : [ 8.40525e-006 ]
4870 : [ 9.91386e-006 ]
4871 : [ 7.66142e-006 ]
4872 : [ 8.65071e-006 ]
4873 : [ 8.32955e-006 ]
4874 : [ 8.36787e-006 ]
4875 : [ 8.35516e-006 ]
4876 : [ 7.54379e-006 ]
4877 : [ 8.40728e-006 ]
4878 : [ 8.30394e-006 ]
4879 : [ 8.45401e-006 ]
4880 : [ 8.32263e-006 ]
4881 : [ 8.30483e-006 ]
4882 : [ 1.08183e-005 ]
4883 : [ 7.37068e-006 ]
4884 : [ 1.24548e-005 ]
4885 : [ 1.3466e-005  ]
4886 : [ 8.41703e-006 ]
4887 : [ 1.13396e-005 ]
4888 : [ 7.88863e-006 ]
4889 : [ 8.34505e-006 ]
4890 : [ 8.40151e-006 ]
4891 : [ 8.36873e-006 ]
4892 : [ 8.34948e-006 ]
4893 : [ 9.90146e-006 ]
4894 : [ 1.13466e-005 ]
4895 : [ 8.10223e-006 ]
4896 : [ 8.22547e-006 ]
4897 : [ 7.7693e-006  ]
4898 : [ 1.00749e-005 ]
4899 : [ 8.32944e-006 ]
4900 : [ 8.92031e-006 ]
4901 : [ 8.30762e-006 ]
4902 : [ 8.27383e-006 ]
4903 : [ 1.03983e-005 ]
4904 : [ 8.32318e-006 ]
4905 : [ 1.45441e-005 ]
4906 : [ 7.88467e-006 ]
4907 : [ 8.38943e-006 ]
4908 : [ 8.4052e-006  ]
4909 : [ 8.36143e-006 ]
4910 : [ 8.342e-006   ]
4911 : [ 8.37085e-006 ]
4912 : [ 8.43273e-006 ]
4913 : [ 1.1407e-005  ]
4914 : [ 8.13563e-006 ]
4915 : [ 8.34355e-006 ]
4916 : [ 1.42385e-005 ]
4917 : [ 8.38077e-006 ]
4918 : [ 8.4029e-006  ]
4919 : [ 9.57153e-006 ]
4920 : [ 1.20001e-005 ]
4921 : [ 9.34298e-006 ]
4922 : [ 8.32504e-006 ]
4923 : [ 1.10412e-005 ]
4924 : [ 1.31631e-005 ]
4925 : [ 1.20158e-005 ]
4926 : [ 8.39284e-006 ]
4927 : [ 1.24957e-005 ]
4928 : [ 8.38952e-006 ]
4929 : [ 9.96278e-006 ]
4930 : [ 8.47979e-006 ]
4931 : [ 8.24611e-006 ]
4932 : [ 8.39882e-006 ]
4933 : [ 8.30498e-006 ]
4934 : [ 1.07032e-005 ]
4935 : [ 8.36234e-006 ]
4936 : [ 8.3138e-006  ]
4937 : [ 7.85842e-006 ]
4938 : [ 8.34325e-006 ]
4939 : [ 8.33029e-006 ]
4940 : [ 8.397e-006   ]
4941 : [ 7.93081e-006 ]
4942 : [ 8.87983e-006 ]
4943 : [ 8.00471e-006 ]
4944 : [ 8.31179e-006 ]
4945 : [ 8.36933e-006 ]
4946 : [ 1.27636e-005 ]
4947 : [ 1.44404e-005 ]
4948 : [ 7.96387e-006 ]
4949 : [ 1.30586e-005 ]
4950 : [ 8.5339e-006  ]
4951 : [ 8.39701e-006 ]
4952 : [ 1.43173e-005 ]
4953 : [ 8.43286e-006 ]
4954 : [ 8.36222e-006 ]
4955 : [ 7.64849e-006 ]
4956 : [ 8.3325e-006  ]
4957 : [ 8.31584e-006 ]
4958 : [ 1.17559e-005 ]
4959 : [ 8.58513e-006 ]
4960 : [ 1.20555e-005 ]
4961 : [ 8.38984e-006 ]
4962 : [ 7.79388e-006 ]
4963 : [ 8.3171e-006  ]
4964 : [ 8.49919e-006 ]
4965 : [ 1.47216e-005 ]
4966 : [ 8.39193e-006 ]
4967 : [ 1.05193e-005 ]
4968 : [ 7.35514e-006 ]
4969 : [ 8.40499e-006 ]
4970 : [ 7.41733e-006 ]
4971 : [ 1.15598e-005 ]
4972 : [ 1.06141e-005 ]
4973 : [ 9.2659e-006  ]
4974 : [ 1.00748e-005 ]
4975 : [ 8.30407e-006 ]
4976 : [ 7.91544e-006 ]
4977 : [ 1.40164e-005 ]
4978 : [ 8.39023e-006 ]
4979 : [ 8.37671e-006 ]
4980 : [ 8.34284e-006 ]
4981 : [ 7.55024e-006 ]
4982 : [ 8.31001e-006 ]
4983 : [ 1.15313e-005 ]
4984 : [ 8.30389e-006 ]
4985 : [ 1.43128e-005 ]
4986 : [ 8.01455e-006 ]
4987 : [ 8.21511e-006 ]
4988 : [ 8.38889e-006 ]
4989 : [ 8.31707e-006 ]
4990 : [ 8.39994e-006 ]
4991 : [ 8.46663e-006 ]
4992 : [ 8.47057e-006 ]
4993 : [ 8.33856e-006 ]
4994 : [ 8.09007e-006 ]
4995 : [ 8.78604e-006 ]
4996 : [ 9.62396e-006 ]
4997 : [ 8.27713e-006 ]
4998 : [ 1.31708e-005 ]
4999 : [ 8.40447e-006 ]
5000 : [ 8.22365e-006 ]
5001 : [ 8.40438e-006 ]
5002 : [ 1.2462e-005  ]
5003 : [ 8.4616e-006  ]
5004 : [ 8.72625e-006 ]
5005 : [ 8.48953e-006 ]
5006 : [ 8.37967e-006 ]
5007 : [ 8.11708e-006 ]
5008 : [ 8.30463e-006 ]
5009 : [ 1.36456e-005 ]
5010 : [ 8.47804e-006 ]
5011 : [ 1.1804e-005  ]
5012 : [ 1.06478e-005 ]
5013 : [ 1.18093e-005 ]
5014 : [ 1.35526e-005 ]
5015 : [ 7.57659e-006 ]
5016 : [ 8.40342e-006 ]
5017 : [ 1.36898e-005 ]
5018 : [ 1.25488e-005 ]
5019 : [ 8.19317e-006 ]
5020 : [ 8.50459e-006 ]
5021 : [ 1.43437e-005 ]
5022 : [ 9.96701e-006 ]
5023 : [ 1.00919e-005 ]
5024 : [ 8.39415e-006 ]
5025 : [ 8.3257e-006  ]
5026 : [ 1.20545e-005 ]
5027 : [ 8.4052e-006  ]
5028 : [ 1.18865e-005 ]
5029 : [ 8.30559e-006 ]
5030 : [ 9.8938e-006  ]
5031 : [ 9.38697e-006 ]
5032 : [ 8.52076e-006 ]
5033 : [ 8.07031e-006 ]
5034 : [ 8.38977e-006 ]
5035 : [ 1.07027e-005 ]
5036 : [ 7.59474e-006 ]
5037 : [ 8.82875e-006 ]
5038 : [ 9.05687e-006 ]
5039 : [ 7.8576e-006  ]
5040 : [ 8.40384e-006 ]
5041 : [ 9.23955e-006 ]
5042 : [ 8.41215e-006 ]
5043 : [ 1.09164e-005 ]
5044 : [ 8.39456e-006 ]
5045 : [ 8.35476e-006 ]
5046 : [ 8.89497e-006 ]
5047 : [ 8.1731e-006  ]
5048 : [ 8.40507e-006 ]
5049 : [ 8.39203e-006 ]
5050 : [ 7.61787e-006 ]
5051 : [ 8.51383e-006 ]
5052 : [ 1.31022e-005 ]
5053 : [ 1.45189e-005 ]
5054 : [ 8.31638e-006 ]
5055 : [ 7.91171e-006 ]
5056 : [ 8.32846e-006 ]
5057 : [ 8.40456e-006 ]
5058 : [ 8.29434e-006 ]
5059 : [ 8.31134e-006 ]
5060 : [ 8.31307e-006 ]
5061 : [ 8.51839e-006 ]
5062 : [ 9.47583e-006 ]
5063 : [ 8.41815e-006 ]
5064 : [ 8.39151e-006 ]
5065 : [ 9.13055e-006 ]
5066 : [ 8.40459e-006 ]
5067 : [ 8.40502e-006 ]
5068 : [ 8.32058e-006 ]
5069 : [ 1.09326e-005 ]
5070 : [ 7.8557e-006  ]
5071 : [ 8.80969e-006 ]
5072 : [ 8.3717e-006  ]
5073 : [ 9.06599e-006 ]
5074 : [ 1.09086e-005 ]
5075 : [ 8.87507e-006 ]
5076 : [ 9.38895e-006 ]
5077 : [ 9.16896e-006 ]
5078 : [ 8.40386e-006 ]
5079 : [ 8.32181e-006 ]
5080 : [ 8.40406e-006 ]
5081 : [ 1.23619e-005 ]
5082 : [ 1.40028e-005 ]
5083 : [ 8.30389e-006 ]
5084 : [ 8.38805e-006 ]
5085 : [ 9.78936e-006 ]
5086 : [ 8.49024e-006 ]
5087 : [ 8.31268e-006 ]
5088 : [ 8.30637e-006 ]
5089 : [ 9.00542e-006 ]
5090 : [ 8.34325e-006 ]
5091 : [ 8.40126e-006 ]
5092 : [ 8.36805e-006 ]
5093 : [ 8.38365e-006 ]
5094 : [ 8.31133e-006 ]
5095 : [ 8.50884e-006 ]
5096 : [ 1.20945e-005 ]
5097 : [ 1.17723e-005 ]
5098 : [ 8.45108e-006 ]
5099 : [ 8.44045e-006 ]
5100 : [ 8.40353e-006 ]
5101 : [ 8.35665e-006 ]
5102 : [ 9.28732e-006 ]
5103 : [ 8.35178e-006 ]
5104 : [ 8.40315e-006 ]
5105 : [ 8.10706e-006 ]
5106 : [ 8.37549e-006 ]
5107 : [ 1.36633e-005 ]
5108 : [ 1.41953e-005 ]
5109 : [ 8.38058e-006 ]
5110 : [ 8.37058e-006 ]
5111 : [ 8.31922e-006 ]
5112 : [ 8.35355e-006 ]
5113 : [ 1.19855e-005 ]
5114 : [ 8.06182e-006 ]
5115 : [ 9.417e-006   ]
5116 : [ 8.38315e-006 ]
5117 : [ 8.3911e-006  ]
5118 : [ 8.35837e-006 ]
5119 : [ 8.37813e-006 ]
5120 : [ 1.41273e-005 ]
5121 : [ 8.32112e-006 ]
5122 : [ 1.04583e-005 ]
5123 : [ 8.35545e-006 ]
5124 : [ 1.44976e-005 ]
5125 : [ 9.18336e-006 ]
5126 : [ 8.33052e-006 ]
5127 : [ 1.07373e-005 ]
5128 : [ 8.12301e-006 ]
5129 : [ 9.50074e-006 ]
5130 : [ 1.1403e-005  ]
5131 : [ 8.37088e-006 ]
5132 : [ 8.32599e-006 ]
5133 : [ 1.39567e-005 ]
5134 : [ 1.28926e-005 ]
5135 : [ 8.31323e-006 ]
5136 : [ 1.18459e-005 ]
5137 : [ 8.09761e-006 ]
5138 : [ 1.25808e-005 ]
5139 : [ 8.40517e-006 ]
5140 : [ 8.39257e-006 ]
5141 : [ 1.33135e-005 ]
5142 : [ 8.65658e-006 ]
5143 : [ 8.56863e-006 ]
5144 : [ 1.09573e-005 ]
5145 : [ 8.16768e-006 ]
5146 : [ 8.32026e-006 ]
5147 : [ 8.51959e-006 ]
5148 : [ 8.29932e-006 ]
5149 : [ 1.46927e-005 ]
5150 : [ 8.30392e-006 ]
5151 : [ 8.05214e-006 ]
5152 : [ 8.3124e-006  ]
5153 : [ 1.0208e-005  ]
5154 : [ 1.26684e-005 ]
5155 : [ 1.22565e-005 ]
5156 : [ 7.86252e-006 ]
5157 : [ 8.38953e-006 ]
5158 : [ 8.40516e-006 ]
5159 : [ 8.06673e-006 ]
5160 : [ 8.64313e-006 ]
5161 : [ 8.30441e-006 ]
5162 : [ 7.39164e-006 ]
5163 : [ 8.36797e-006 ]
5164 : [ 8.06193e-006 ]
5165 : [ 8.31434e-006 ]
5166 : [ 7.33495e-006 ]
5167 : [ 8.10754e-006 ]
5168 : [ 8.77278e-006 ]
5169 : [ 9.9636e-006  ]
5170 : [ 8.68088e-006 ]
5171 : [ 1.16446e-005 ]
5172 : [ 8.28793e-006 ]
5173 : [ 1.31711e-005 ]
5174 : [ 8.39743e-006 ]
5175 : [ 8.42199e-006 ]
5176 : [ 8.3044e-006  ]
5177 : [ 9.65203e-006 ]
5178 : [ 8.39172e-006 ]
5179 : [ 8.3322e-006  ]
5180 : [ 8.30717e-006 ]
5181 : [ 1.0873e-005  ]
5182 : [ 8.32599e-006 ]
5183 : [ 7.89907e-006 ]
5184 : [ 8.33608e-006 ]
5185 : [ 1.28777e-005 ]
5186 : [ 8.47307e-006 ]
5187 : [ 7.74338e-006 ]
5188 : [ 8.34401e-006 ]
5189 : [ 1.12465e-005 ]
5190 : [ 8.34351e-006 ]
5191 : [ 7.93876e-006 ]
5192 : [ 1.09769e-005 ]
5193 : [ 8.39408e-006 ]
5194 : [ 1.38983e-005 ]
5195 : [ 1.21361e-005 ]
5196 : [ 7.93829e-006 ]
5197 : [ 1.29105e-005 ]
5198 : [ 8.60255e-006 ]
5199 : [ 8.40458e-006 ]
5200 : [ 8.99809e-006 ]
5201 : [ 8.22278e-006 ]
5202 : [ 7.9321e-006  ]
5203 : [ 8.396e-006   ]
5204 : [ 8.37884e-006 ]
5205 : [ 1.12224e-005 ]
5206 : [ 8.40021e-006 ]
5207 : [ 8.40196e-006 ]
5208 : [ 9.30848e-006 ]
5209 : [ 9.27247e-006 ]
5210 : [ 1.27412e-005 ]
5211 : [ 8.46215e-006 ]
5212 : [ 1.26741e-005 ]
5213 : [ 7.85872e-006 ]
5214 : [ 8.39689e-006 ]
5215 : [ 8.40459e-006 ]
5216 : [ 8.3617e-006  ]
5217 : [ 7.59411e-006 ]
5218 : [ 9.44733e-006 ]
5219 : [ 8.3126e-006  ]
5220 : [ 8.36189e-006 ]
5221 : [ 1.00371e-005 ]
5222 : [ 9.61536e-006 ]
5223 : [ 7.90861e-006 ]
5224 : [ 8.38815e-006 ]
5225 : [ 8.32633e-006 ]
5226 : [ 8.40524e-006 ]
5227 : [ 9.05406e-006 ]
5228 : [ 1.42479e-005 ]
5229 : [ 7.50673e-006 ]
5230 : [ 8.16349e-006 ]
5231 : [ 8.40525e-006 ]
5232 : [ 7.35475e-006 ]
5233 : [ 8.31265e-006 ]
5234 : [ 1.41328e-005 ]
5235 : [ 9.91044e-006 ]
5236 : [ 7.45208e-006 ]
5237 : [ 8.33003e-006 ]
5238 : [ 1.09916e-005 ]
5239 : [ 8.32995e-006 ]
5240 : [ 7.83337e-006 ]
5241 : [ 8.26709e-006 ]
5242 : [ 8.35301e-006 ]
5243 : [ 8.2088e-006  ]
5244 : [ 8.53525e-006 ]
5245 : [ 8.3114e-006  ]
5246 : [ 8.48833e-006 ]
5247 : [ 8.38736e-006 ]
5248 : [ 8.3825e-006  ]
5249 : [ 1.28961e-005 ]
5250 : [ 9.56355e-006 ]
5251 : [ 8.59734e-006 ]
5252 : [ 1.27682e-005 ]
5253 : [ 1.33724e-005 ]
5254 : [ 8.40517e-006 ]
5255 : [ 7.81412e-006 ]
5256 : [ 8.39458e-006 ]
5257 : [ 8.78877e-006 ]
5258 : [ 8.34218e-006 ]
5259 : [ 7.86452e-006 ]
5260 : [ 8.58533e-006 ]
5261 : [ 8.3733e-006  ]
5262 : [ 1.40041e-005 ]
5263 : [ 8.9841e-006  ]
5264 : [ 8.08776e-006 ]
5265 : [ 8.40518e-006 ]
5266 : [ 8.34465e-006 ]
5267 : [ 1.07666e-005 ]
5268 : [ 1.04993e-005 ]
5269 : [ 1.1466e-005  ]
5270 : [ 8.37398e-006 ]
5271 : [ 8.2841e-006  ]
5272 : [ 7.47861e-006 ]
5273 : [ 8.30898e-006 ]
5274 : [ 8.3662e-006  ]
5275 : [ 8.40025e-006 ]
5276 : [ 1.31535e-005 ]
5277 : [ 1.00315e-005 ]
5278 : [ 9.47234e-006 ]
5279 : [ 1.30391e-005 ]
5280 : [ 8.32747e-006 ]
5281 : [ 1.35034e-005 ]
5282 : [ 1.41919e-005 ]
5283 : [ 8.4229e-006  ]
5284 : [ 8.36203e-006 ]
5285 : [ 8.31281e-006 ]
5286 : [ 8.30615e-006 ]
5287 : [ 9.15409e-006 ]
5288 : [ 8.66146e-006 ]
5289 : [ 8.53444e-006 ]
5290 : [ 1.10742e-005 ]
5291 : [ 1.33695e-005 ]
5292 : [ 7.80311e-006 ]
5293 : [ 8.24323e-006 ]
5294 : [ 8.85956e-006 ]
5295 : [ 8.92345e-006 ]
5296 : [ 7.7621e-006  ]
5297 : [ 1.32357e-005 ]
5298 : [ 1.45406e-005 ]
5299 : [ 1.06444e-005 ]
5300 : [ 8.30838e-006 ]
5301 : [ 8.318e-006   ]
5302 : [ 8.49707e-006 ]
5303 : [ 8.30891e-006 ]
5304 : [ 8.36485e-006 ]
5305 : [ 8.36077e-006 ]
5306 : [ 8.30517e-006 ]
5307 : [ 9.80621e-006 ]
5308 : [ 8.34691e-006 ]
5309 : [ 8.63296e-006 ]
5310 : [ 1.02774e-005 ]
5311 : [ 7.96982e-006 ]
5312 : [ 8.39684e-006 ]
5313 : [ 9.57416e-006 ]
5314 : [ 8.73749e-006 ]
5315 : [ 8.40407e-006 ]
5316 : [ 9.89199e-006 ]
5317 : [ 8.1219e-006  ]
5318 : [ 8.33864e-006 ]
5319 : [ 8.10391e-006 ]
5320 : [ 1.0989e-005  ]
5321 : [ 8.30655e-006 ]
5322 : [ 8.30658e-006 ]
5323 : [ 8.39436e-006 ]
5324 : [ 1.38842e-005 ]
5325 : [ 8.40464e-006 ]
5326 : [ 8.30866e-006 ]
5327 : [ 1.0829e-005  ]
5328 : [ 8.37059e-006 ]
5329 : [ 1.46529e-005 ]
5330 : [ 1.16683e-005 ]
5331 : [ 8.31382e-006 ]
5332 : [ 8.22927e-006 ]
5333 : [ 8.40397e-006 ]
5334 : [ 8.40204e-006 ]
5335 : [ 1.35641e-005 ]
5336 : [ 1.28729e-005 ]
5337 : [ 1.21212e-005 ]
5338 : [ 9.19956e-006 ]
5339 : [ 8.55253e-006 ]
5340 : [ 8.35397e-006 ]
5341 : [ 8.3735e-006  ]
5342 : [ 9.1707e-006  ]
5343 : [ 8.45119e-006 ]
5344 : [ 7.73437e-006 ]
5345 : [ 8.38454e-006 ]
5346 : [ 8.16092e-006 ]
5347 : [ 8.31943e-006 ]
5348 : [ 8.32792e-006 ]
5349 : [ 8.40425e-006 ]
5350 : [ 8.07731e-006 ]
5351 : [ 8.39974e-006 ]
5352 : [ 8.30438e-006 ]
5353 : [ 8.40443e-006 ]
5354 : [ 8.36251e-006 ]
5355 : [ 1.24e-005    ]
5356 : [ 1.12874e-005 ]
5357 : [ 8.39113e-006 ]
5358 : [ 8.32058e-006 ]
5359 : [ 9.08304e-006 ]
5360 : [ 8.304e-006   ]
5361 : [ 1.45818e-005 ]
5362 : [ 1.34543e-005 ]
5363 : [ 8.30701e-006 ]
5364 : [ 8.39548e-006 ]
5365 : [ 8.66101e-006 ]
5366 : [ 9.91303e-006 ]
5367 : [ 7.61129e-006 ]
5368 : [ 7.81293e-006 ]
5369 : [ 8.40379e-006 ]
5370 : [ 8.39536e-006 ]
5371 : [ 9.62102e-006 ]
5372 : [ 8.31238e-006 ]
5373 : [ 8.46436e-006 ]
5374 : [ 1.31128e-005 ]
5375 : [ 8.70056e-006 ]
5376 : [ 1.34587e-005 ]
5377 : [ 9.29283e-006 ]
5378 : [ 1.0572e-005  ]
5379 : [ 8.35675e-006 ]
5380 : [ 7.46555e-006 ]
5381 : [ 8.55784e-006 ]
5382 : [ 8.44828e-006 ]
5383 : [ 9.17618e-006 ]
5384 : [ 8.35156e-006 ]
5385 : [ 1.46853e-005 ]
5386 : [ 1.22741e-005 ]
5387 : [ 1.27392e-005 ]
5388 : [ 1.31126e-005 ]
5389 : [ 9.23759e-006 ]
5390 : [ 7.89008e-006 ]
5391 : [ 8.37395e-006 ]
5392 : [ 1.09595e-005 ]
5393 : [ 8.40528e-006 ]
5394 : [ 8.29714e-006 ]
5395 : [ 8.67504e-006 ]
5396 : [ 8.40526e-006 ]
5397 : [ 8.40357e-006 ]
5398 : [ 8.31855e-006 ]
5399 : [ 8.34121e-006 ]
5400 : [ 7.4598e-006  ]
5401 : [ 8.30442e-006 ]
5402 : [ 8.36796e-006 ]
5403 : [ 8.40121e-006 ]
5404 : [ 8.40318e-006 ]
5405 : [ 8.41122e-006 ]
5406 : [ 8.38744e-006 ]
5407 : [ 8.33344e-006 ]
5408 : [ 8.40143e-006 ]
5409 : [ 8.65734e-006 ]
5410 : [ 8.67713e-006 ]
5411 : [ 8.30769e-006 ]
5412 : [ 8.36066e-006 ]
5413 : [ 1.4097e-005  ]
5414 : [ 8.37899e-006 ]
5415 : [ 8.47801e-006 ]
5416 : [ 8.30401e-006 ]
5417 : [ 9.2869e-006  ]
5418 : [ 8.17324e-006 ]
5419 : [ 8.39378e-006 ]
5420 : [ 7.98009e-006 ]
5421 : [ 8.35515e-006 ]
5422 : [ 8.23416e-006 ]
5423 : [ 1.08726e-005 ]
5424 : [ 8.39154e-006 ]
5425 : [ 9.03484e-006 ]
5426 : [ 1.14684e-005 ]
5427 : [ 9.14257e-006 ]
5428 : [ 8.32014e-006 ]
5429 : [ 7.8392e-006  ]
5430 : [ 1.23737e-005 ]
5431 : [ 1.11682e-005 ]
5432 : [ 8.46982e-006 ]
5433 : [ 8.31921e-006 ]
5434 : [ 1.06017e-005 ]
5435 : [ 9.55006e-006 ]
5436 : [ 9.3737e-006  ]
5437 : [ 8.32125e-006 ]
5438 : [ 1.0782e-005  ]
5439 : [ 8.32457e-006 ]
5440 : [ 8.39296e-006 ]
5441 : [ 7.50613e-006 ]
5442 : [ 8.34837e-006 ]
5443 : [ 1.16243e-005 ]
5444 : [ 8.69395e-006 ]
5445 : [ 8.31451e-006 ]
5446 : [ 7.69362e-006 ]
5447 : [ 7.97993e-006 ]
5448 : [ 1.03316e-005 ]
5449 : [ 8.30482e-006 ]
5450 : [ 1.42738e-005 ]
5451 : [ 8.09712e-006 ]
5452 : [ 1.10359e-005 ]
5453 : [ 1.09953e-005 ]
5454 : [ 8.35874e-006 ]
5455 : [ 8.31336e-006 ]
5456 : [ 1.28222e-005 ]
5457 : [ 8.13122e-006 ]
5458 : [ 8.55653e-006 ]
5459 : [ 7.59996e-006 ]
5460 : [ 8.40046e-006 ]
5461 : [ 1.37954e-005 ]
5462 : [ 1.43239e-005 ]
5463 : [ 8.30437e-006 ]
5464 : [ 7.84414e-006 ]
5465 : [ 8.33545e-006 ]
5466 : [ 8.09699e-006 ]
5467 : [ 1.00874e-005 ]
5468 : [ 9.31857e-006 ]
5469 : [ 7.39081e-006 ]
5470 : [ 7.41782e-006 ]
5471 : [ 8.58119e-006 ]
5472 : [ 8.30921e-006 ]
5473 : [ 1.00404e-005 ]
5474 : [ 8.38294e-006 ]
5475 : [ 8.32261e-006 ]
5476 : [ 1.0042e-005  ]
5477 : [ 1.42818e-005 ]
5478 : [ 9.0826e-006  ]
5479 : [ 8.3084e-006  ]
5480 : [ 8.40451e-006 ]
5481 : [ 7.83326e-006 ]
5482 : [ 8.35858e-006 ]
5483 : [ 8.37249e-006 ]
5484 : [ 8.93827e-006 ]
5485 : [ 1.04052e-005 ]
5486 : [ 8.35805e-006 ]
5487 : [ 9.76673e-006 ]
5488 : [ 7.85945e-006 ]
5489 : [ 8.12786e-006 ]
5490 : [ 7.53347e-006 ]
5491 : [ 1.21031e-005 ]
5492 : [ 8.30797e-006 ]
5493 : [ 8.30562e-006 ]
5494 : [ 7.44328e-006 ]
5495 : [ 8.71732e-006 ]
5496 : [ 8.32395e-006 ]
5497 : [ 1.23498e-005 ]
5498 : [ 1.12361e-005 ]
5499 : [ 8.42983e-006 ]
5500 : [ 8.9974e-006  ]
5501 : [ 9.20807e-006 ]
5502 : [ 8.32766e-006 ]
5503 : [ 9.21905e-006 ]
5504 : [ 1.0068e-005  ]
5505 : [ 8.35124e-006 ]
5506 : [ 7.91332e-006 ]
5507 : [ 1.01453e-005 ]
5508 : [ 8.30443e-006 ]
5509 : [ 8.16351e-006 ]
5510 : [ 8.11647e-006 ]
5511 : [ 8.32993e-006 ]
5512 : [ 8.08172e-006 ]
5513 : [ 7.9737e-006  ]
5514 : [ 8.34539e-006 ]
5515 : [ 9.34322e-006 ]
5516 : [ 8.40398e-006 ]
5517 : [ 8.34195e-006 ]
5518 : [ 8.53171e-006 ]
5519 : [ 8.55193e-006 ]
5520 : [ 8.5269e-006  ]
5521 : [ 1.16375e-005 ]
5522 : [ 9.51999e-006 ]
5523 : [ 7.87624e-006 ]
5524 : [ 1.00382e-005 ]
5525 : [ 1.36465e-005 ]
5526 : [ 1.28459e-005 ]
5527 : [ 8.34307e-006 ]
5528 : [ 8.33001e-006 ]
5529 : [ 1.12363e-005 ]
5530 : [ 8.84934e-006 ]
5531 : [ 1.10166e-005 ]
5532 : [ 8.32607e-006 ]
5533 : [ 1.31648e-005 ]
5534 : [ 1.36816e-005 ]
5535 : [ 8.33066e-006 ]
5536 : [ 8.30389e-006 ]
5537 : [ 1.27007e-005 ]
5538 : [ 8.40181e-006 ]
5539 : [ 8.66262e-006 ]
5540 : [ 1.01173e-005 ]
5541 : [ 9.15576e-006 ]
5542 : [ 1.37537e-005 ]
5543 : [ 1.00988e-005 ]
5544 : [ 9.09037e-006 ]
5545 : [ 8.9591e-006  ]
5546 : [ 8.4471e-006  ]
5547 : [ 7.83556e-006 ]
5548 : [ 9.73392e-006 ]
5549 : [ 8.30624e-006 ]
5550 : [ 1.24298e-005 ]
5551 : [ 1.01347e-005 ]
5552 : [ 7.86313e-006 ]
5553 : [ 8.30947e-006 ]
5554 : [ 9.41539e-006 ]
5555 : [ 9.04167e-006 ]
5556 : [ 8.31239e-006 ]
5557 : [ 9.68317e-006 ]
5558 : [ 8.52979e-006 ]
5559 : [ 8.38591e-006 ]
5560 : [ 1.01465e-005 ]
5561 : [ 8.12159e-006 ]
5562 : [ 8.20583e-006 ]
5563 : [ 7.58896e-006 ]
5564 : [ 8.00632e-006 ]
5565 : [ 7.53723e-006 ]
5566 : [ 1.37557e-005 ]
5567 : [ 8.3096e-006  ]
5568 : [ 1.09598e-005 ]
5569 : [ 8.38574e-006 ]
5570 : [ 8.30722e-006 ]
5571 : [ 9.92906e-006 ]
5572 : [ 1.4118e-005  ]
5573 : [ 8.18723e-006 ]
5574 : [ 8.03098e-006 ]
5575 : [ 1.05207e-005 ]
5576 : [ 8.80356e-006 ]
5577 : [ 8.63304e-006 ]
5578 : [ 7.37017e-006 ]
5579 : [ 7.74115e-006 ]
5580 : [ 1.02401e-005 ]
5581 : [ 8.30731e-006 ]
5582 : [ 1.24491e-005 ]
5583 : [ 8.30706e-006 ]
5584 : [ 1.23637e-005 ]
5585 : [ 8.17628e-006 ]
5586 : [ 7.56612e-006 ]
5587 : [ 8.39799e-006 ]
5588 : [ 8.26139e-006 ]
5589 : [ 8.39694e-006 ]
5590 : [ 8.29442e-006 ]
5591 : [ 8.37314e-006 ]
5592 : [ 8.30486e-006 ]
5593 : [ 1.29212e-005 ]
5594 : [ 8.40227e-006 ]
5595 : [ 8.33325e-006 ]
5596 : [ 9.5011e-006  ]
5597 : [ 7.7549e-006  ]
5598 : [ 8.39998e-006 ]
5599 : [ 9.59528e-006 ]
5600 : [ 8.36101e-006 ]
5601 : [ 1.37295e-005 ]
5602 : [ 7.37047e-006 ]
5603 : [ 8.38436e-006 ]
5604 : [ 1.41205e-005 ]
5605 : [ 1.28714e-005 ]
5606 : [ 8.33087e-006 ]
5607 : [ 8.77455e-006 ]
5608 : [ 1.28096e-005 ]
5609 : [ 8.36609e-006 ]
5610 : [ 8.13589e-006 ]
5611 : [ 8.30389e-006 ]
5612 : [ 8.35013e-006 ]
5613 : [ 9.18762e-006 ]
5614 : [ 1.1972e-005  ]
5615 : [ 8.37301e-006 ]
5616 : [ 9.87011e-006 ]
5617 : [ 1.02316e-005 ]
5618 : [ 8.40311e-006 ]
5619 : [ 1.27413e-005 ]
5620 : [ 8.15378e-006 ]
5621 : [ 8.64955e-006 ]
5622 : [ 8.30943e-006 ]
5623 : [ 1.05983e-005 ]
5624 : [ 8.66084e-006 ]
5625 : [ 8.35378e-006 ]
5626 : [ 7.73793e-006 ]
5627 : [ 8.37983e-006 ]
5628 : [ 8.30399e-006 ]
5629 : [ 7.73766e-006 ]
5630 : [ 8.77394e-006 ]
5631 : [ 8.19362e-006 ]
5632 : [ 8.39793e-006 ]
5633 : [ 8.38348e-006 ]
5634 : [ 8.28387e-006 ]
5635 : [ 1.11872e-005 ]
5636 : [ 1.02283e-005 ]
5637 : [ 7.66419e-006 ]
5638 : [ 8.38004e-006 ]
5639 : [ 8.30798e-006 ]
5640 : [ 8.33592e-006 ]
5641 : [ 1.2099e-005  ]
5642 : [ 8.37159e-006 ]
5643 : [ 1.18481e-005 ]
5644 : [ 8.38213e-006 ]
5645 : [ 1.17599e-005 ]
5646 : [ 8.18477e-006 ]
5647 : [ 1.04456e-005 ]
5648 : [ 8.30515e-006 ]
5649 : [ 1.10717e-005 ]
5650 : [ 7.69511e-006 ]
5651 : [ 1.06972e-005 ]
5652 : [ 8.40121e-006 ]
5653 : [ 8.36941e-006 ]
5654 : [ 7.65618e-006 ]
5655 : [ 8.32087e-006 ]
5656 : [ 8.37089e-006 ]
5657 : [ 8.40522e-006 ]
5658 : [ 8.7074e-006  ]
5659 : [ 1.09525e-005 ]
5660 : [ 8.40193e-006 ]
5661 : [ 8.26856e-006 ]
5662 : [ 8.33767e-006 ]
5663 : [ 8.30477e-006 ]
5664 : [ 8.5988e-006  ]
5665 : [ 8.1964e-006  ]
5666 : [ 9.61906e-006 ]
5667 : [ 8.36737e-006 ]
5668 : [ 1.37728e-005 ]
5669 : [ 8.48212e-006 ]
5670 : [ 8.31106e-006 ]
5671 : [ 8.14957e-006 ]
5672 : [ 8.28616e-006 ]
5673 : [ 7.98694e-006 ]
5674 : [ 8.36072e-006 ]
5675 : [ 9.9323e-006  ]
5676 : [ 8.39141e-006 ]
5677 : [ 8.32503e-006 ]
5678 : [ 8.66552e-006 ]
5679 : [ 8.03577e-006 ]
5680 : [ 8.6763e-006  ]
5681 : [ 8.35592e-006 ]
5682 : [ 7.88496e-006 ]
5683 : [ 1.10343e-005 ]
5684 : [ 8.30839e-006 ]
5685 : [ 8.35143e-006 ]
5686 : [ 8.40483e-006 ]
5687 : [ 8.36139e-006 ]
5688 : [ 8.38504e-006 ]
5689 : [ 8.30526e-006 ]
5690 : [ 1.16417e-005 ]
5691 : [ 1.23358e-005 ]
5692 : [ 1.40619e-005 ]
5693 : [ 8.11867e-006 ]
5694 : [ 1.08465e-005 ]
5695 : [ 1.10709e-005 ]
5696 : [ 1.31987e-005 ]
5697 : [ 8.65675e-006 ]
5698 : [ 8.3245e-006  ]
5699 : [ 7.84921e-006 ]
5700 : [ 8.3751e-006  ]
5701 : [ 8.31239e-006 ]
5702 : [ 8.30964e-006 ]
5703 : [ 8.3604e-006  ]
5704 : [ 1.02978e-005 ]
5705 : [ 9.27037e-006 ]
5706 : [ 8.32702e-006 ]
5707 : [ 1.10576e-005 ]
5708 : [ 8.37222e-006 ]
5709 : [ 9.76046e-006 ]
5710 : [ 8.3041e-006  ]
5711 : [ 8.30527e-006 ]
5712 : [ 8.38362e-006 ]
5713 : [ 8.39994e-006 ]
5714 : [ 8.39095e-006 ]
5715 : [ 8.32902e-006 ]
5716 : [ 8.40013e-006 ]
5717 : [ 8.35327e-006 ]
5718 : [ 8.40426e-006 ]
5719 : [ 8.40335e-006 ]
5720 : [ 8.31105e-006 ]
5721 : [ 8.40133e-006 ]
5722 : [ 8.30354e-006 ]
5723 : [ 7.97362e-006 ]
5724 : [ 1.03306e-005 ]
5725 : [ 1.15667e-005 ]
5726 : [ 8.32908e-006 ]
5727 : [ 8.31123e-006 ]
5728 : [ 8.38395e-006 ]
5729 : [ 8.26998e-006 ]
5730 : [ 8.37521e-006 ]
5731 : [ 8.6003e-006  ]
5732 : [ 8.38557e-006 ]
5733 : [ 7.51575e-006 ]
5734 : [ 8.3979e-006  ]
5735 : [ 1.07185e-005 ]
5736 : [ 9.15117e-006 ]
5737 : [ 8.40756e-006 ]
5738 : [ 8.41415e-006 ]
5739 : [ 8.40514e-006 ]
5740 : [ 8.83235e-006 ]
5741 : [ 7.7295e-006  ]
5742 : [ 8.30975e-006 ]
5743 : [ 8.86566e-006 ]
5744 : [ 7.4525e-006  ]
5745 : [ 7.33565e-006 ]
5746 : [ 8.39904e-006 ]
5747 : [ 8.1973e-006  ]
5748 : [ 8.35366e-006 ]
5749 : [ 8.29617e-006 ]
5750 : [ 1.05203e-005 ]
5751 : [ 8.40481e-006 ]
5752 : [ 9.9895e-006  ]
5753 : [ 8.34063e-006 ]
5754 : [ 8.40331e-006 ]
5755 : [ 8.38868e-006 ]
5756 : [ 9.39109e-006 ]
5757 : [ 8.40371e-006 ]
5758 : [ 1.46885e-005 ]
5759 : [ 9.39379e-006 ]
5760 : [ 8.30404e-006 ]
5761 : [ 1.25345e-005 ]
5762 : [ 8.34694e-006 ]
5763 : [ 1.27812e-005 ]
5764 : [ 8.31656e-006 ]
5765 : [ 8.30558e-006 ]
5766 : [ 8.38851e-006 ]
5767 : [ 8.3432e-006  ]
5768 : [ 8.35571e-006 ]
5769 : [ 1.05697e-005 ]
5770 : [ 1.1069e-005  ]
5771 : [ 8.25478e-006 ]
5772 : [ 8.40393e-006 ]
5773 : [ 8.31922e-006 ]
5774 : [ 1.00623e-005 ]
5775 : [ 8.33719e-006 ]
5776 : [ 8.42547e-006 ]
5777 : [ 9.13979e-006 ]
5778 : [ 1.14536e-005 ]
5779 : [ 9.60702e-006 ]
5780 : [ 7.45567e-006 ]
5781 : [ 1.4378e-005  ]
5782 : [ 8.1271e-006  ]
5783 : [ 8.39245e-006 ]
5784 : [ 8.8443e-006  ]
5785 : [ 7.82881e-006 ]
5786 : [ 8.36159e-006 ]
5787 : [ 8.20051e-006 ]
5788 : [ 8.38665e-006 ]
5789 : [ 8.31589e-006 ]
5790 : [ 8.45301e-006 ]
5791 : [ 9.43024e-006 ]
5792 : [ 8.30393e-006 ]
5793 : [ 8.31034e-006 ]
5794 : [ 1.18045e-005 ]
5795 : [ 8.3975e-006  ]
5796 : [ 8.40337e-006 ]
5797 : [ 7.96941e-006 ]
5798 : [ 8.08971e-006 ]
5799 : [ 8.23553e-006 ]
5800 : [ 8.32964e-006 ]
5801 : [ 8.87257e-006 ]
5802 : [ 8.69416e-006 ]
5803 : [ 9.81909e-006 ]
5804 : [ 8.30389e-006 ]
5805 : [ 1.08434e-005 ]
5806 : [ 8.07692e-006 ]
5807 : [ 8.30622e-006 ]
5808 : [ 1.29682e-005 ]
5809 : [ 1.04158e-005 ]
5810 : [ 1.18905e-005 ]
5811 : [ 9.89449e-006 ]
5812 : [ 8.59789e-006 ]
5813 : [ 1.41858e-005 ]
5814 : [ 8.32691e-006 ]
5815 : [ 1.11463e-005 ]
5816 : [ 8.3543e-006  ]
5817 : [ 7.44111e-006 ]
5818 : [ 7.80894e-006 ]
5819 : [ 9.1291e-006  ]
5820 : [ 1.24023e-005 ]
5821 : [ 8.87366e-006 ]
5822 : [ 8.39769e-006 ]
5823 : [ 7.48533e-006 ]
5824 : [ 9.68667e-006 ]
5825 : [ 8.40515e-006 ]
5826 : [ 1.13844e-005 ]
5827 : [ 1.00856e-005 ]
5828 : [ 7.59263e-006 ]
5829 : [ 8.38507e-006 ]
5830 : [ 8.66999e-006 ]
5831 : [ 8.36575e-006 ]
5832 : [ 8.40527e-006 ]
5833 : [ 8.38892e-006 ]
5834 : [ 8.96255e-006 ]
5835 : [ 1.08864e-005 ]
5836 : [ 7.48786e-006 ]
5837 : [ 1.38666e-005 ]
5838 : [ 1.12796e-005 ]
5839 : [ 8.28685e-006 ]
5840 : [ 8.33416e-006 ]
5841 : [ 1.17317e-005 ]
5842 : [ 8.37571e-006 ]
5843 : [ 8.23061e-006 ]
5844 : [ 7.70851e-006 ]
5845 : [ 8.34543e-006 ]
5846 : [ 1.07385e-005 ]
5847 : [ 1.06723e-005 ]
5848 : [ 8.11546e-006 ]
5849 : [ 8.40276e-006 ]
5850 : [ 1.47703e-005 ]
5851 : [ 8.20014e-006 ]
5852 : [ 8.33131e-006 ]
5853 : [ 8.39902e-006 ]
5854 : [ 1.46074e-005 ]
5855 : [ 8.39985e-006 ]
5856 : [ 9.24607e-006 ]
5857 : [ 1.18802e-005 ]
5858 : [ 8.40503e-006 ]
5859 : [ 8.31236e-006 ]
5860 : [ 8.3098e-006  ]
5861 : [ 8.33444e-006 ]
5862 : [ 7.76329e-006 ]
5863 : [ 1.44094e-005 ]
5864 : [ 8.30408e-006 ]
5865 : [ 7.42268e-006 ]
5866 : [ 8.80898e-006 ]
5867 : [ 7.77226e-006 ]
5868 : [ 7.32394e-006 ]
5869 : [ 8.40053e-006 ]
5870 : [ 9.04978e-006 ]
5871 : [ 1.1441e-005  ]
5872 : [ 8.31768e-006 ]
5873 : [ 8.98579e-006 ]
5874 : [ 1.47778e-005 ]
5875 : [ 8.2446e-006  ]
5876 : [ 8.38032e-006 ]
5877 : [ 8.31969e-006 ]
5878 : [ 8.24603e-006 ]
5879 : [ 8.366e-006   ]
5880 : [ 8.40161e-006 ]
5881 : [ 1.11807e-005 ]
5882 : [ 8.34173e-006 ]
5883 : [ 8.39642e-006 ]
5884 : [ 9.67406e-006 ]
5885 : [ 1.00957e-005 ]
5886 : [ 8.31615e-006 ]
5887 : [ 8.72105e-006 ]
5888 : [ 8.3383e-006  ]
5889 : [ 9.04205e-006 ]
5890 : [ 8.38857e-006 ]
5891 : [ 8.3319e-006  ]
5892 : [ 8.7639e-006  ]
5893 : [ 8.31467e-006 ]
5894 : [ 1.21129e-005 ]
5895 : [ 8.32302e-006 ]
5896 : [ 7.57293e-006 ]
5897 : [ 8.40354e-006 ]
5898 : [ 8.37741e-006 ]
5899 : [ 1.27278e-005 ]
5900 : [ 8.34296e-006 ]
5901 : [ 9.75218e-006 ]
5902 : [ 1.42114e-005 ]
5903 : [ 9.23512e-006 ]
5904 : [ 8.30703e-006 ]
5905 : [ 1.27486e-005 ]
5906 : [ 1.20967e-005 ]
5907 : [ 9.4589e-006  ]
5908 : [ 8.30895e-006 ]
5909 : [ 9.22941e-006 ]
5910 : [ 8.75221e-006 ]
5911 : [ 8.55556e-006 ]
5912 : [ 8.30604e-006 ]
5913 : [ 8.07628e-006 ]
5914 : [ 8.36474e-006 ]
5915 : [ 1.04753e-005 ]
5916 : [ 8.32229e-006 ]
5917 : [ 1.07634e-005 ]
5918 : [ 8.39659e-006 ]
5919 : [ 8.40695e-006 ]
5920 : [ 8.4015e-006  ]
5921 : [ 8.18435e-006 ]
5922 : [ 1.14736e-005 ]
5923 : [ 9.74641e-006 ]
5924 : [ 8.39491e-006 ]
5925 : [ 8.36639e-006 ]
5926 : [ 9.23234e-006 ]
5927 : [ 8.30453e-006 ]
5928 : [ 9.08551e-006 ]
5929 : [ 1.17968e-005 ]
5930 : [ 1.37638e-005 ]
5931 : [ 8.30399e-006 ]
5932 : [ 8.30497e-006 ]
5933 : [ 8.95497e-006 ]
5934 : [ 8.00508e-006 ]
5935 : [ 8.30869e-006 ]
5936 : [ 8.4003e-006  ]
5937 : [ 8.10454e-006 ]
5938 : [ 8.39131e-006 ]
5939 : [ 1.05583e-005 ]
5940 : [ 7.92881e-006 ]
5941 : [ 1.33221e-005 ]
5942 : [ 8.34812e-006 ]
5943 : [ 8.3858e-006  ]
5944 : [ 8.1818e-006  ]
5945 : [ 8.17985e-006 ]
5946 : [ 8.3111e-006  ]
5947 : [ 1.36453e-005 ]
5948 : [ 1.29112e-005 ]
5949 : [ 8.72266e-006 ]
5950 : [ 8.63826e-006 ]
5951 : [ 8.30399e-006 ]
5952 : [ 8.28268e-006 ]
5953 : [ 8.38104e-006 ]
5954 : [ 8.3537e-006  ]
5955 : [ 8.4052e-006  ]
5956 : [ 8.34967e-006 ]
5957 : [ 1.24757e-005 ]
5958 : [ 1.27778e-005 ]
5959 : [ 1.09616e-005 ]
5960 : [ 1.43846e-005 ]
5961 : [ 8.37271e-006 ]
5962 : [ 8.31145e-006 ]
5963 : [ 8.38949e-006 ]
5964 : [ 8.52137e-006 ]
5965 : [ 1.03496e-005 ]
5966 : [ 8.64133e-006 ]
5967 : [ 8.59327e-006 ]
5968 : [ 8.19754e-006 ]
5969 : [ 9.58696e-006 ]
5970 : [ 8.31976e-006 ]
5971 : [ 1.32915e-005 ]
5972 : [ 1.46571e-005 ]
5973 : [ 8.56379e-006 ]
5974 : [ 8.28068e-006 ]
5975 : [ 8.6593e-006  ]
5976 : [ 8.52412e-006 ]
5977 : [ 9.25655e-006 ]
5978 : [ 8.39485e-006 ]
5979 : [ 8.12541e-006 ]
5980 : [ 1.44431e-005 ]
5981 : [ 8.67732e-006 ]
5982 : [ 8.61326e-006 ]
5983 : [ 8.39868e-006 ]
5984 : [ 8.31416e-006 ]
5985 : [ 8.40707e-006 ]
5986 : [ 8.35002e-006 ]
5987 : [ 7.99358e-006 ]
5988 : [ 8.84988e-006 ]
5989 : [ 7.82747e-006 ]
5990 : [ 8.34184e-006 ]
5991 : [ 1.18965e-005 ]
5992 : [ 8.77656e-006 ]
5993 : [ 9.09004e-006 ]
5994 : [ 8.03553e-006 ]
5995 : [ 1.17323e-005 ]
5996 : [ 1.22853e-005 ]
5997 : [ 8.30754e-006 ]
5998 : [ 1.0732e-005  ]
5999 : [ 8.3377e-006  ]
6000 : [ 8.06019e-006 ]
6001 : [ 1.03911e-005 ]
6002 : [ 1.02569e-005 ]
6003 : [ 8.3713e-006  ]
6004 : [ 8.40486e-006 ]
6005 : [ 8.60929e-006 ]
6006 : [ 1.04374e-005 ]
6007 : [ 8.30432e-006 ]
6008 : [ 8.34027e-006 ]
6009 : [ 1.00762e-005 ]
6010 : [ 9.86567e-006 ]
6011 : [ 8.51031e-006 ]
6012 : [ 8.37815e-006 ]
6013 : [ 8.44148e-006 ]
6014 : [ 8.31496e-006 ]
6015 : [ 8.2787e-006  ]
6016 : [ 8.30906e-006 ]
6017 : [ 8.32684e-006 ]
6018 : [ 8.40486e-006 ]
6019 : [ 8.2245e-006  ]
6020 : [ 8.9666e-006  ]
6021 : [ 8.32555e-006 ]
6022 : [ 9.06302e-006 ]
6023 : [ 8.40054e-006 ]
6024 : [ 8.31349e-006 ]
6025 : [ 8.01373e-006 ]
6026 : [ 8.31469e-006 ]
6027 : [ 8.79817e-006 ]
6028 : [ 8.38192e-006 ]
6029 : [ 8.31282e-006 ]
6030 : [ 8.31156e-006 ]
6031 : [ 8.33656e-006 ]
6032 : [ 8.33074e-006 ]
6033 : [ 8.32731e-006 ]
6034 : [ 9.51639e-006 ]
6035 : [ 1.20363e-005 ]
6036 : [ 1.07527e-005 ]
6037 : [ 7.82798e-006 ]
6038 : [ 7.85717e-006 ]
6039 : [ 8.12442e-006 ]
6040 : [ 8.37138e-006 ]
6041 : [ 1.41128e-005 ]
6042 : [ 1.20736e-005 ]
6043 : [ 8.3139e-006  ]
6044 : [ 7.91484e-006 ]
6045 : [ 8.38677e-006 ]
6046 : [ 9.77723e-006 ]
6047 : [ 1.02512e-005 ]
6048 : [ 8.30479e-006 ]
6049 : [ 8.34152e-006 ]
6050 : [ 8.33133e-006 ]
6051 : [ 8.40216e-006 ]
6052 : [ 1.06163e-005 ]
6053 : [ 8.31712e-006 ]
6054 : [ 8.31367e-006 ]
6055 : [ 8.31013e-006 ]
6056 : [ 1.42996e-005 ]
6057 : [ 8.22505e-006 ]
6058 : [ 8.3063e-006  ]
6059 : [ 8.25167e-006 ]
6060 : [ 1.17839e-005 ]
6061 : [ 8.38484e-006 ]
6062 : [ 8.34058e-006 ]
6063 : [ 8.17011e-006 ]
6064 : [ 9.40092e-006 ]
6065 : [ 8.60782e-006 ]
6066 : [ 8.6154e-006  ]
6067 : [ 1.05239e-005 ]
6068 : [ 7.90355e-006 ]
6069 : [ 1.20393e-005 ]
6070 : [ 1.09304e-005 ]
6071 : [ 8.34856e-006 ]
6072 : [ 8.39638e-006 ]
6073 : [ 1.02994e-005 ]
6074 : [ 8.42755e-006 ]
6075 : [ 9.98322e-006 ]
6076 : [ 8.45962e-006 ]
6077 : [ 1.03375e-005 ]
6078 : [ 8.19051e-006 ]
6079 : [ 9.28269e-006 ]
6080 : [ 8.37894e-006 ]
6081 : [ 1.1233e-005  ]
6082 : [ 8.32032e-006 ]
6083 : [ 8.32351e-006 ]
6084 : [ 8.39483e-006 ]
6085 : [ 8.44454e-006 ]
6086 : [ 1.33178e-005 ]
6087 : [ 8.55249e-006 ]
6088 : [ 8.41297e-006 ]
6089 : [ 8.33656e-006 ]
6090 : [ 8.17002e-006 ]
6091 : [ 1.15223e-005 ]
6092 : [ 8.5113e-006  ]
6093 : [ 8.37275e-006 ]
6094 : [ 9.27051e-006 ]
6095 : [ 8.31829e-006 ]
6096 : [ 8.32341e-006 ]
6097 : [ 8.32407e-006 ]
6098 : [ 1.03944e-005 ]
6099 : [ 1.00422e-005 ]
6100 : [ 8.36169e-006 ]
6101 : [ 8.06019e-006 ]
6102 : [ 8.36879e-006 ]
6103 : [ 8.3947e-006  ]
6104 : [ 8.79826e-006 ]
6105 : [ 8.39923e-006 ]
6106 : [ 8.32005e-006 ]
6107 : [ 8.35468e-006 ]
6108 : [ 8.31122e-006 ]
6109 : [ 8.57443e-006 ]
6110 : [ 8.32502e-006 ]
6111 : [ 8.46676e-006 ]
6112 : [ 9.08021e-006 ]
6113 : [ 9.04902e-006 ]
6114 : [ 8.44384e-006 ]
6115 : [ 9.86731e-006 ]
6116 : [ 1.25061e-005 ]
6117 : [ 8.16584e-006 ]
6118 : [ 8.40477e-006 ]
6119 : [ 8.31244e-006 ]
6120 : [ 1.27897e-005 ]
6121 : [ 8.43042e-006 ]
6122 : [ 8.36991e-006 ]
6123 : [ 8.34529e-006 ]
6124 : [ 8.00537e-006 ]
6125 : [ 8.32258e-006 ]
6126 : [ 8.31291e-006 ]
6127 : [ 8.3465e-006  ]
6128 : [ 8.31553e-006 ]
6129 : [ 7.92521e-006 ]
6130 : [ 7.47455e-006 ]
6131 : [ 8.5774e-006  ]
6132 : [ 8.68574e-006 ]
6133 : [ 8.3314e-006  ]
6134 : [ 9.40272e-006 ]
6135 : [ 8.41555e-006 ]
6136 : [ 7.53434e-006 ]
6137 : [ 8.97142e-006 ]
6138 : [ 7.96051e-006 ]
6139 : [ 8.31306e-006 ]
6140 : [ 8.33274e-006 ]
6141 : [ 8.30396e-006 ]
6142 : [ 1.10239e-005 ]
6143 : [ 1.12617e-005 ]
6144 : [ 8.37091e-006 ]
6145 : [ 8.76067e-006 ]
6146 : [ 8.16448e-006 ]
6147 : [ 1.31637e-005 ]
6148 : [ 7.47365e-006 ]
6149 : [ 8.32561e-006 ]
6150 : [ 9.52749e-006 ]
6151 : [ 7.90905e-006 ]
6152 : [ 8.2524e-006  ]
6153 : [ 9.6892e-006  ]
6154 : [ 8.32379e-006 ]
6155 : [ 8.33737e-006 ]
6156 : [ 8.38643e-006 ]
6157 : [ 8.60029e-006 ]
6158 : [ 8.3857e-006  ]
6159 : [ 8.37103e-006 ]
6160 : [ 8.55578e-006 ]
6161 : [ 1.45806e-005 ]
6162 : [ 8.22382e-006 ]
6163 : [ 8.28661e-006 ]
6164 : [ 8.30766e-006 ]
6165 : [ 7.86572e-006 ]
6166 : [ 1.41601e-005 ]
6167 : [ 8.44813e-006 ]
6168 : [ 8.30428e-006 ]
6169 : [ 9.4113e-006  ]
6170 : [ 8.40527e-006 ]
6171 : [ 8.37531e-006 ]
6172 : [ 1.0074e-005  ]
6173 : [ 8.84322e-006 ]
6174 : [ 7.47078e-006 ]
6175 : [ 8.81273e-006 ]
6176 : [ 8.88769e-006 ]
6177 : [ 9.11203e-006 ]
6178 : [ 1.18555e-005 ]
6179 : [ 8.40282e-006 ]
6180 : [ 1.33422e-005 ]
6181 : [ 8.37927e-006 ]
6182 : [ 8.30389e-006 ]
6183 : [ 8.6289e-006  ]
6184 : [ 8.45683e-006 ]
6185 : [ 8.29898e-006 ]
6186 : [ 8.32266e-006 ]
6187 : [ 9.27358e-006 ]
6188 : [ 8.6204e-006  ]
6189 : [ 7.39933e-006 ]
6190 : [ 8.34162e-006 ]
6191 : [ 8.00172e-006 ]
6192 : [ 8.70515e-006 ]
6193 : [ 8.19125e-006 ]
6194 : [ 8.92073e-006 ]
6195 : [ 8.32513e-006 ]
6196 : [ 1.14053e-005 ]
6197 : [ 8.33068e-006 ]
6198 : [ 8.32799e-006 ]
6199 : [ 1.22097e-005 ]
6200 : [ 1.0623e-005  ]
6201 : [ 8.39965e-006 ]
6202 : [ 8.38081e-006 ]
6203 : [ 8.34803e-006 ]
6204 : [ 8.37808e-006 ]
6205 : [ 8.17048e-006 ]
6206 : [ 8.35973e-006 ]
6207 : [ 8.59411e-006 ]
6208 : [ 8.32487e-006 ]
6209 : [ 7.37043e-006 ]
6210 : [ 8.54666e-006 ]
6211 : [ 1.40876e-005 ]
6212 : [ 9.24397e-006 ]
6213 : [ 8.39952e-006 ]
6214 : [ 1.32102e-005 ]
6215 : [ 1.29189e-005 ]
6216 : [ 8.46132e-006 ]
6217 : [ 9.1095e-006  ]
6218 : [ 8.3971e-006  ]
6219 : [ 8.31745e-006 ]
6220 : [ 8.05647e-006 ]
6221 : [ 8.53569e-006 ]
6222 : [ 1.02426e-005 ]
6223 : [ 8.40357e-006 ]
6224 : [ 1.38611e-005 ]
6225 : [ 8.59958e-006 ]
6226 : [ 8.32485e-006 ]
6227 : [ 8.12547e-006 ]
6228 : [ 9.50619e-006 ]
6229 : [ 8.00687e-006 ]
6230 : [ 8.42752e-006 ]
6231 : [ 7.56412e-006 ]
6232 : [ 1.12806e-005 ]
6233 : [ 1.10506e-005 ]
6234 : [ 8.30392e-006 ]
6235 : [ 8.32946e-006 ]
6236 : [ 1.14154e-005 ]
6237 : [ 8.38401e-006 ]
6238 : [ 8.30489e-006 ]
6239 : [ 1.10242e-005 ]
6240 : [ 8.31846e-006 ]
6241 : [ 8.37314e-006 ]
6242 : [ 1.04145e-005 ]
6243 : [ 8.67906e-006 ]
6244 : [ 8.31434e-006 ]
6245 : [ 8.32329e-006 ]
6246 : [ 7.96493e-006 ]
6247 : [ 1.31231e-005 ]
6248 : [ 8.32359e-006 ]
6249 : [ 9.71803e-006 ]
6250 : [ 1.17272e-005 ]
6251 : [ 8.16527e-006 ]
6252 : [ 8.28884e-006 ]
6253 : [ 1.13691e-005 ]
6254 : [ 8.01179e-006 ]
6255 : [ 8.34152e-006 ]
6256 : [ 8.69287e-006 ]
6257 : [ 7.70695e-006 ]
6258 : [ 8.35582e-006 ]
6259 : [ 8.34563e-006 ]
6260 : [ 8.30871e-006 ]
6261 : [ 8.90576e-006 ]
6262 : [ 8.40523e-006 ]
6263 : [ 1.11168e-005 ]
6264 : [ 1.00211e-005 ]
6265 : [ 8.38697e-006 ]
6266 : [ 8.39767e-006 ]
6267 : [ 8.3194e-006  ]
6268 : [ 8.33513e-006 ]
6269 : [ 8.23772e-006 ]
6270 : [ 7.84227e-006 ]
6271 : [ 8.41519e-006 ]
6272 : [ 8.40412e-006 ]
6273 : [ 1.47433e-005 ]
6274 : [ 8.72471e-006 ]
6275 : [ 8.40358e-006 ]
6276 : [ 9.36735e-006 ]
6277 : [ 8.37185e-006 ]
6278 : [ 1.14382e-005 ]
6279 : [ 8.3908e-006  ]
6280 : [ 8.48298e-006 ]
6281 : [ 8.4036e-006  ]
6282 : [ 8.39905e-006 ]
6283 : [ 8.14349e-006 ]
6284 : [ 8.40525e-006 ]
6285 : [ 1.19363e-005 ]
6286 : [ 1.17854e-005 ]
6287 : [ 1.19116e-005 ]
6288 : [ 8.28838e-006 ]
6289 : [ 8.27618e-006 ]
6290 : [ 7.89708e-006 ]
6291 : [ 8.37659e-006 ]
6292 : [ 1.25612e-005 ]
6293 : [ 1.27316e-005 ]
6294 : [ 8.00518e-006 ]
6295 : [ 1.43356e-005 ]
6296 : [ 8.37717e-006 ]
6297 : [ 7.3741e-006  ]
6298 : [ 8.41055e-006 ]
6299 : [ 8.47037e-006 ]
6300 : [ 8.39617e-006 ]
6301 : [ 8.06019e-006 ]
6302 : [ 7.82844e-006 ]
6303 : [ 8.30831e-006 ]
6304 : [ 7.77943e-006 ]
6305 : [ 1.10303e-005 ]
6306 : [ 8.91904e-006 ]
6307 : [ 8.39034e-006 ]
6308 : [ 1.17948e-005 ]
6309 : [ 8.6502e-006  ]
6310 : [ 8.6305e-006  ]
6311 : [ 8.22084e-006 ]
6312 : [ 8.35282e-006 ]
6313 : [ 1.09308e-005 ]
6314 : [ 8.37404e-006 ]
6315 : [ 1.13029e-005 ]
6316 : [ 1.1845e-005  ]
6317 : [ 1.45695e-005 ]
6318 : [ 8.59025e-006 ]
6319 : [ 8.32856e-006 ]
6320 : [ 8.26064e-006 ]
6321 : [ 8.10871e-006 ]
6322 : [ 1.33786e-005 ]
6323 : [ 9.63574e-006 ]
6324 : [ 8.32625e-006 ]
6325 : [ 8.32868e-006 ]
6326 : [ 8.34536e-006 ]
6327 : [ 1.0844e-005  ]
6328 : [ 8.32437e-006 ]
6329 : [ 7.68237e-006 ]
6330 : [ 8.39716e-006 ]
6331 : [ 8.30471e-006 ]
6332 : [ 7.34688e-006 ]
6333 : [ 9.31006e-006 ]
6334 : [ 8.12123e-006 ]
6335 : [ 1.08475e-005 ]
6336 : [ 1.12085e-005 ]
6337 : [ 1.00739e-005 ]
6338 : [ 8.42015e-006 ]
6339 : [ 8.368e-006   ]
6340 : [ 8.10048e-006 ]
6341 : [ 9.91241e-006 ]
6342 : [ 1.40389e-005 ]
6343 : [ 8.44873e-006 ]
6344 : [ 8.29521e-006 ]
6345 : [ 8.40396e-006 ]
6346 : [ 8.38784e-006 ]
6347 : [ 7.68783e-006 ]
6348 : [ 8.30389e-006 ]
6349 : [ 8.38298e-006 ]
6350 : [ 8.52508e-006 ]
6351 : [ 8.3814e-006  ]
6352 : [ 1.20117e-005 ]
6353 : [ 9.88209e-006 ]
6354 : [ 1.13094e-005 ]
6355 : [ 8.38088e-006 ]
6356 : [ 7.99723e-006 ]
6357 : [ 8.38791e-006 ]
6358 : [ 8.39832e-006 ]
6359 : [ 8.31338e-006 ]
6360 : [ 8.39052e-006 ]
6361 : [ 1.30982e-005 ]
6362 : [ 8.31876e-006 ]
6363 : [ 8.34546e-006 ]
6364 : [ 1.00718e-005 ]
6365 : [ 8.30439e-006 ]
6366 : [ 8.40958e-006 ]
6367 : [ 1.00219e-005 ]
6368 : [ 1.1475e-005  ]
6369 : [ 8.30583e-006 ]
6370 : [ 8.30006e-006 ]
6371 : [ 8.85805e-006 ]
6372 : [ 8.30774e-006 ]
6373 : [ 8.40483e-006 ]
6374 : [ 1.04144e-005 ]
6375 : [ 1.18349e-005 ]
6376 : [ 8.306e-006   ]
6377 : [ 7.99868e-006 ]
6378 : [ 1.16823e-005 ]
6379 : [ 8.36788e-006 ]
6380 : [ 8.40463e-006 ]
6381 : [ 8.00075e-006 ]
6382 : [ 1.42481e-005 ]
6383 : [ 1.02471e-005 ]
6384 : [ 8.37171e-006 ]
6385 : [ 8.32763e-006 ]
6386 : [ 7.6288e-006  ]
6387 : [ 8.73171e-006 ]
6388 : [ 1.37646e-005 ]
6389 : [ 8.83554e-006 ]
6390 : [ 8.39801e-006 ]
6391 : [ 8.23792e-006 ]
6392 : [ 8.36912e-006 ]
6393 : [ 1.16889e-005 ]
6394 : [ 9.0974e-006  ]
6395 : [ 9.31792e-006 ]
6396 : [ 8.60232e-006 ]
6397 : [ 8.48559e-006 ]
6398 : [ 9.29084e-006 ]
6399 : [ 8.36411e-006 ]
6400 : [ 9.57602e-006 ]
6401 : [ 8.86402e-006 ]
6402 : [ 8.3868e-006  ]
6403 : [ 1.03707e-005 ]
6404 : [ 8.40019e-006 ]
6405 : [ 8.40478e-006 ]
6406 : [ 8.32461e-006 ]
6407 : [ 1.40941e-005 ]
6408 : [ 1.2629e-005  ]
6409 : [ 1.13558e-005 ]
6410 : [ 8.12032e-006 ]
6411 : [ 8.33417e-006 ]
6412 : [ 8.30537e-006 ]
6413 : [ 8.40328e-006 ]
6414 : [ 8.43262e-006 ]
6415 : [ 8.32421e-006 ]
6416 : [ 1.24e-005    ]
6417 : [ 8.3131e-006  ]
6418 : [ 1.1614e-005  ]
6419 : [ 8.39799e-006 ]
6420 : [ 7.56908e-006 ]
6421 : [ 8.28628e-006 ]
6422 : [ 7.87945e-006 ]
6423 : [ 1.2366e-005  ]
6424 : [ 8.22804e-006 ]
6425 : [ 1.07715e-005 ]
6426 : [ 8.20718e-006 ]
6427 : [ 8.81356e-006 ]
6428 : [ 9.46608e-006 ]
6429 : [ 7.8081e-006  ]
6430 : [ 8.61876e-006 ]
6431 : [ 8.40519e-006 ]
6432 : [ 8.31256e-006 ]
6433 : [ 8.13846e-006 ]
6434 : [ 1.36781e-005 ]
6435 : [ 8.23643e-006 ]
6436 : [ 7.3546e-006  ]
6437 : [ 8.40439e-006 ]
6438 : [ 1.09752e-005 ]
6439 : [ 8.34336e-006 ]
6440 : [ 8.05589e-006 ]
6441 : [ 8.34091e-006 ]
6442 : [ 8.57607e-006 ]
6443 : [ 8.93969e-006 ]
6444 : [ 8.35396e-006 ]
6445 : [ 8.37904e-006 ]
6446 : [ 1.258e-005   ]
6447 : [ 7.88726e-006 ]
6448 : [ 8.33514e-006 ]
6449 : [ 8.34302e-006 ]
6450 : [ 1.06098e-005 ]
6451 : [ 8.55654e-006 ]
6452 : [ 8.37675e-006 ]
6453 : [ 8.90191e-006 ]
6454 : [ 8.31565e-006 ]
6455 : [ 7.44985e-006 ]
6456 : [ 8.43262e-006 ]
6457 : [ 1.02248e-005 ]
6458 : [ 8.2533e-006  ]
6459 : [ 8.27642e-006 ]
6460 : [ 7.41991e-006 ]
6461 : [ 8.70387e-006 ]
6462 : [ 1.17566e-005 ]
6463 : [ 1.27695e-005 ]
6464 : [ 8.33843e-006 ]
6465 : [ 1.10591e-005 ]
6466 : [ 8.38873e-006 ]
6467 : [ 9.65962e-006 ]
6468 : [ 9.89236e-006 ]
6469 : [ 1.11961e-005 ]
6470 : [ 8.69106e-006 ]
6471 : [ 8.31554e-006 ]
6472 : [ 8.31175e-006 ]
6473 : [ 8.31105e-006 ]
6474 : [ 8.14761e-006 ]
6475 : [ 8.3057e-006  ]
6476 : [ 8.34207e-006 ]
6477 : [ 8.32381e-006 ]
6478 : [ 8.55504e-006 ]
6479 : [ 8.30134e-006 ]
6480 : [ 8.40163e-006 ]
6481 : [ 8.3901e-006  ]
6482 : [ 1.09715e-005 ]
6483 : [ 8.31373e-006 ]
6484 : [ 8.53722e-006 ]
6485 : [ 8.35744e-006 ]
6486 : [ 8.05007e-006 ]
6487 : [ 1.26338e-005 ]
6488 : [ 7.5875e-006  ]
6489 : [ 1.04158e-005 ]
6490 : [ 8.30805e-006 ]
6491 : [ 1.17286e-005 ]
6492 : [ 8.40546e-006 ]
6493 : [ 1.12202e-005 ]
6494 : [ 8.43923e-006 ]
6495 : [ 8.39122e-006 ]
6496 : [ 1.33075e-005 ]
6497 : [ 8.41375e-006 ]
6498 : [ 8.69391e-006 ]
6499 : [ 8.31654e-006 ]
6500 : [ 1.19866e-005 ]
6501 : [ 7.63416e-006 ]
6502 : [ 8.89473e-006 ]
6503 : [ 8.30415e-006 ]
6504 : [ 8.40526e-006 ]
6505 : [ 1.0749e-005  ]
6506 : [ 1.402e-005   ]
6507 : [ 1.15536e-005 ]
6508 : [ 8.31263e-006 ]
6509 : [ 7.45501e-006 ]
6510 : [ 9.27008e-006 ]
6511 : [ 1.35511e-005 ]
6512 : [ 8.33471e-006 ]
6513 : [ 1.36554e-005 ]
6514 : [ 8.38786e-006 ]
6515 : [ 8.34601e-006 ]
6516 : [ 8.36294e-006 ]
6517 : [ 8.49965e-006 ]
6518 : [ 8.07653e-006 ]
6519 : [ 8.39258e-006 ]
6520 : [ 8.32486e-006 ]
6521 : [ 8.31271e-006 ]
6522 : [ 1.1616e-005  ]
6523 : [ 1.46182e-005 ]
6524 : [ 9.06124e-006 ]
6525 : [ 7.90695e-006 ]
6526 : [ 9.00469e-006 ]
6527 : [ 8.34986e-006 ]
6528 : [ 1.06069e-005 ]
6529 : [ 7.92177e-006 ]
6530 : [ 9.25864e-006 ]
6531 : [ 8.35281e-006 ]
6532 : [ 9.72099e-006 ]
6533 : [ 1.4031e-005  ]
6534 : [ 8.18183e-006 ]
6535 : [ 7.35102e-006 ]
6536 : [ 8.33635e-006 ]
6537 : [ 8.3212e-006  ]
6538 : [ 8.30756e-006 ]
6539 : [ 1.01755e-005 ]
6540 : [ 8.39819e-006 ]
6541 : [ 1.32222e-005 ]
6542 : [ 1.17368e-005 ]
6543 : [ 1.47696e-005 ]
6544 : [ 7.60802e-006 ]
6545 : [ 1.01892e-005 ]
6546 : [ 8.37071e-006 ]
6547 : [ 7.85225e-006 ]
6548 : [ 1.17755e-005 ]
6549 : [ 8.79473e-006 ]
6550 : [ 8.3193e-006  ]
6551 : [ 8.44054e-006 ]
6552 : [ 8.59156e-006 ]
6553 : [ 8.37958e-006 ]
6554 : [ 8.35709e-006 ]
6555 : [ 8.23232e-006 ]
6556 : [ 9.36141e-006 ]
6557 : [ 8.3079e-006  ]
6558 : [ 1.35739e-005 ]
6559 : [ 8.35287e-006 ]
6560 : [ 8.40494e-006 ]
6561 : [ 8.38874e-006 ]
6562 : [ 8.12438e-006 ]
6563 : [ 8.01692e-006 ]
6564 : [ 7.43599e-006 ]
6565 : [ 7.49957e-006 ]
6566 : [ 1.20928e-005 ]
6567 : [ 1.46919e-005 ]
6568 : [ 1.40958e-005 ]
6569 : [ 1.41663e-005 ]
6570 : [ 8.30999e-006 ]
6571 : [ 8.35701e-006 ]
6572 : [ 8.35386e-006 ]
6573 : [ 8.30446e-006 ]
6574 : [ 1.01911e-005 ]
6575 : [ 1.23512e-005 ]
6576 : [ 8.48198e-006 ]
6577 : [ 1.05932e-005 ]
6578 : [ 1.30197e-005 ]
6579 : [ 8.89735e-006 ]
6580 : [ 1.3028e-005  ]
6581 : [ 1.06226e-005 ]
6582 : [ 7.92754e-006 ]
6583 : [ 8.31472e-006 ]
6584 : [ 8.35099e-006 ]
6585 : [ 9.55652e-006 ]
6586 : [ 8.30813e-006 ]
6587 : [ 8.38019e-006 ]
6588 : [ 8.3347e-006  ]
6589 : [ 7.42949e-006 ]
6590 : [ 8.35386e-006 ]
6591 : [ 8.3349e-006  ]
6592 : [ 8.39901e-006 ]
6593 : [ 8.35081e-006 ]
6594 : [ 8.304e-006   ]
6595 : [ 8.3971e-006  ]
6596 : [ 1.02132e-005 ]
6597 : [ 9.04259e-006 ]
6598 : [ 8.31891e-006 ]
6599 : [ 8.50551e-006 ]
6600 : [ 7.41267e-006 ]
6601 : [ 8.39638e-006 ]
6602 : [ 9.24454e-006 ]
6603 : [ 8.37292e-006 ]
6604 : [ 8.34036e-006 ]
6605 : [ 8.54251e-006 ]
6606 : [ 8.30482e-006 ]
6607 : [ 8.35168e-006 ]
6608 : [ 8.27751e-006 ]
6609 : [ 8.33938e-006 ]
6610 : [ 8.94105e-006 ]
6611 : [ 8.37631e-006 ]
6612 : [ 8.69488e-006 ]
6613 : [ 1.25681e-005 ]
6614 : [ 8.40303e-006 ]
6615 : [ 1.06295e-005 ]
6616 : [ 7.60382e-006 ]
6617 : [ 7.45099e-006 ]
6618 : [ 8.3876e-006  ]
6619 : [ 7.34598e-006 ]
6620 : [ 1.1331e-005  ]
6621 : [ 8.38972e-006 ]
6622 : [ 8.40205e-006 ]
6623 : [ 8.30393e-006 ]
6624 : [ 8.34972e-006 ]
6625 : [ 7.49795e-006 ]
6626 : [ 1.14236e-005 ]
6627 : [ 8.18779e-006 ]
6628 : [ 9.44257e-006 ]
6629 : [ 1.38053e-005 ]
6630 : [ 8.5206e-006  ]
6631 : [ 7.36727e-006 ]
6632 : [ 8.30531e-006 ]
6633 : [ 7.35061e-006 ]
6634 : [ 8.3998e-006  ]
6635 : [ 1.37639e-005 ]
6636 : [ 8.31841e-006 ]
6637 : [ 8.33243e-006 ]
6638 : [ 1.06407e-005 ]
6639 : [ 8.06091e-006 ]
6640 : [ 8.34154e-006 ]
6641 : [ 8.34868e-006 ]
6642 : [ 8.31629e-006 ]
6643 : [ 8.34499e-006 ]
6644 : [ 7.48283e-006 ]
6645 : [ 8.49789e-006 ]
6646 : [ 1.09283e-005 ]
6647 : [ 1.03595e-005 ]
6648 : [ 8.32704e-006 ]
6649 : [ 1.34844e-005 ]
6650 : [ 8.27648e-006 ]
6651 : [ 8.30423e-006 ]
6652 : [ 8.40378e-006 ]
6653 : [ 8.37798e-006 ]
6654 : [ 1.29323e-005 ]
6655 : [ 8.74443e-006 ]
6656 : [ 8.28297e-006 ]
6657 : [ 8.4792e-006  ]
6658 : [ 8.07236e-006 ]
6659 : [ 8.30948e-006 ]
6660 : [ 8.15089e-006 ]
6661 : [ 8.88863e-006 ]
6662 : [ 8.3382e-006  ]
6663 : [ 8.3406e-006  ]
6664 : [ 1.35838e-005 ]
6665 : [ 8.39992e-006 ]
6666 : [ 8.3039e-006  ]
6667 : [ 1.30251e-005 ]
6668 : [ 8.54448e-006 ]
6669 : [ 8.39967e-006 ]
6670 : [ 8.34084e-006 ]
6671 : [ 8.38723e-006 ]
6672 : [ 7.60541e-006 ]
6673 : [ 7.74395e-006 ]
6674 : [ 8.30434e-006 ]
6675 : [ 8.17774e-006 ]
6676 : [ 1.05056e-005 ]
6677 : [ 8.66016e-006 ]
6678 : [ 9.82505e-006 ]
6679 : [ 1.01788e-005 ]
6680 : [ 1.25542e-005 ]
6681 : [ 8.40121e-006 ]
6682 : [ 9.74331e-006 ]
6683 : [ 9.08519e-006 ]
6684 : [ 8.63518e-006 ]
6685 : [ 7.97158e-006 ]
6686 : [ 8.37404e-006 ]
6687 : [ 9.05024e-006 ]
6688 : [ 8.38889e-006 ]
6689 : [ 7.87832e-006 ]
6690 : [ 9.15963e-006 ]
6691 : [ 1.29854e-005 ]
6692 : [ 9.15103e-006 ]
6693 : [ 8.313e-006   ]
6694 : [ 8.39276e-006 ]
6695 : [ 1.0507e-005  ]
6696 : [ 8.31247e-006 ]
6697 : [ 1.03968e-005 ]
6698 : [ 8.40094e-006 ]
6699 : [ 8.37039e-006 ]
6700 : [ 8.60079e-006 ]
6701 : [ 9.41196e-006 ]
6702 : [ 8.53337e-006 ]
6703 : [ 8.35043e-006 ]
6704 : [ 1.07202e-005 ]
6705 : [ 1.13972e-005 ]
6706 : [ 1.32877e-005 ]
6707 : [ 8.37219e-006 ]
6708 : [ 9.04387e-006 ]
6709 : [ 1.09949e-005 ]
6710 : [ 8.42573e-006 ]
6711 : [ 9.22666e-006 ]
6712 : [ 7.92957e-006 ]
6713 : [ 9.58509e-006 ]
6714 : [ 7.34929e-006 ]
6715 : [ 1.13222e-005 ]
6716 : [ 8.6274e-006  ]
6717 : [ 8.69668e-006 ]
6718 : [ 7.70491e-006 ]
6719 : [ 9.13935e-006 ]
6720 : [ 8.39198e-006 ]
6721 : [ 8.31367e-006 ]
6722 : [ 8.33013e-006 ]
6723 : [ 1.30272e-005 ]
6724 : [ 8.33717e-006 ]
6725 : [ 8.85884e-006 ]
6726 : [ 8.32393e-006 ]
6727 : [ 7.85196e-006 ]
6728 : [ 8.14727e-006 ]
6729 : [ 1.07397e-005 ]
6730 : [ 1.24969e-005 ]
6731 : [ 8.39559e-006 ]
6732 : [ 9.36115e-006 ]
6733 : [ 1.10516e-005 ]
6734 : [ 9.94578e-006 ]
6735 : [ 9.27667e-006 ]
6736 : [ 8.33154e-006 ]
6737 : [ 8.48652e-006 ]
6738 : [ 8.55164e-006 ]
6739 : [ 7.38814e-006 ]
6740 : [ 7.37056e-006 ]
6741 : [ 9.86832e-006 ]
6742 : [ 9.50915e-006 ]
6743 : [ 8.34231e-006 ]
6744 : [ 8.38686e-006 ]
6745 : [ 1.28679e-005 ]
6746 : [ 8.40244e-006 ]
6747 : [ 8.82906e-006 ]
6748 : [ 8.31658e-006 ]
6749 : [ 8.32676e-006 ]
6750 : [ 8.3196e-006  ]
6751 : [ 1.45113e-005 ]
6752 : [ 8.42842e-006 ]
6753 : [ 1.25282e-005 ]
6754 : [ 7.44163e-006 ]
6755 : [ 9.11538e-006 ]
6756 : [ 8.21292e-006 ]
6757 : [ 1.03066e-005 ]
6758 : [ 7.91628e-006 ]
6759 : [ 8.30558e-006 ]
6760 : [ 8.31258e-006 ]
6761 : [ 8.31634e-006 ]
6762 : [ 9.98395e-006 ]
6763 : [ 1.29633e-005 ]
6764 : [ 8.30916e-006 ]
6765 : [ 1.29005e-005 ]
6766 : [ 7.95231e-006 ]
6767 : [ 7.41906e-006 ]
6768 : [ 1.21507e-005 ]
6769 : [ 7.77449e-006 ]
6770 : [ 1.26561e-005 ]
6771 : [ 9.77349e-006 ]
6772 : [ 8.45836e-006 ]
6773 : [ 8.27364e-006 ]
6774 : [ 8.4668e-006  ]
6775 : [ 8.32155e-006 ]
6776 : [ 8.18404e-006 ]
6777 : [ 1.36431e-005 ]
6778 : [ 7.53403e-006 ]
6779 : [ 8.40174e-006 ]
6780 : [ 8.59379e-006 ]
6781 : [ 1.05437e-005 ]
6782 : [ 8.37298e-006 ]
6783 : [ 1.16052e-005 ]
6784 : [ 7.98701e-006 ]
6785 : [ 1.28898e-005 ]
6786 : [ 1.25966e-005 ]
6787 : [ 8.34014e-006 ]
6788 : [ 8.32398e-006 ]
6789 : [ 8.38471e-006 ]
6790 : [ 1.24739e-005 ]
6791 : [ 8.34583e-006 ]
6792 : [ 7.75601e-006 ]
6793 : [ 8.33993e-006 ]
6794 : [ 8.13503e-006 ]
6795 : [ 1.01921e-005 ]
6796 : [ 8.31887e-006 ]
6797 : [ 9.64464e-006 ]
6798 : [ 7.99725e-006 ]
6799 : [ 8.12301e-006 ]
6800 : [ 7.8647e-006  ]
6801 : [ 9.54116e-006 ]
6802 : [ 8.14588e-006 ]
6803 : [ 8.36978e-006 ]
6804 : [ 7.84985e-006 ]
6805 : [ 9.54926e-006 ]
6806 : [ 9.88288e-006 ]
6807 : [ 8.01914e-006 ]
6808 : [ 8.36096e-006 ]
6809 : [ 1.18052e-005 ]
6810 : [ 9.25457e-006 ]
6811 : [ 8.40263e-006 ]
6812 : [ 8.33509e-006 ]
6813 : [ 7.36086e-006 ]
6814 : [ 8.33875e-006 ]
6815 : [ 1.01164e-005 ]
6816 : [ 8.37292e-006 ]
6817 : [ 8.31418e-006 ]
6818 : [ 7.45072e-006 ]
6819 : [ 8.38348e-006 ]
6820 : [ 7.36704e-006 ]
6821 : [ 1.18537e-005 ]
6822 : [ 8.34458e-006 ]
6823 : [ 8.3913e-006  ]
6824 : [ 8.38242e-006 ]
6825 : [ 8.39161e-006 ]
6826 : [ 1.3111e-005  ]
6827 : [ 1.26534e-005 ]
6828 : [ 7.62893e-006 ]
6829 : [ 1.22501e-005 ]
6830 : [ 8.06214e-006 ]
6831 : [ 8.84094e-006 ]
6832 : [ 1.08196e-005 ]
6833 : [ 8.37405e-006 ]
6834 : [ 8.48205e-006 ]
6835 : [ 8.35433e-006 ]
6836 : [ 8.36434e-006 ]
6837 : [ 8.33451e-006 ]
6838 : [ 9.11163e-006 ]
6839 : [ 9.36301e-006 ]
6840 : [ 1.05584e-005 ]
6841 : [ 1.30848e-005 ]
6842 : [ 9.65699e-006 ]
6843 : [ 9.32806e-006 ]
6844 : [ 8.33796e-006 ]
6845 : [ 8.33548e-006 ]
6846 : [ 8.39222e-006 ]
6847 : [ 8.40103e-006 ]
6848 : [ 8.95315e-006 ]
6849 : [ 1.09106e-005 ]
6850 : [ 1.18026e-005 ]
6851 : [ 8.43889e-006 ]
6852 : [ 8.04715e-006 ]
6853 : [ 8.33238e-006 ]
6854 : [ 9.33911e-006 ]
6855 : [ 8.9555e-006  ]
6856 : [ 8.40381e-006 ]
6857 : [ 8.31442e-006 ]
6858 : [ 1.1074e-005  ]
6859 : [ 7.32513e-006 ]
6860 : [ 1.4625e-005  ]
6861 : [ 8.38115e-006 ]
6862 : [ 8.7599e-006  ]
6863 : [ 8.8785e-006  ]
6864 : [ 8.32244e-006 ]
6865 : [ 8.39592e-006 ]
6866 : [ 8.17705e-006 ]
6867 : [ 8.51737e-006 ]
6868 : [ 1.08871e-005 ]
6869 : [ 8.69691e-006 ]
6870 : [ 8.3266e-006  ]
6871 : [ 7.38071e-006 ]
6872 : [ 7.68347e-006 ]
6873 : [ 1.33669e-005 ]
6874 : [ 8.3618e-006  ]
6875 : [ 8.22435e-006 ]
6876 : [ 8.78686e-006 ]
6877 : [ 8.40522e-006 ]
6878 : [ 8.34598e-006 ]
6879 : [ 8.57432e-006 ]
6880 : [ 8.42688e-006 ]
6881 : [ 8.3779e-006  ]
6882 : [ 8.39387e-006 ]
6883 : [ 7.54946e-006 ]
6884 : [ 8.37607e-006 ]
6885 : [ 1.21638e-005 ]
6886 : [ 8.99824e-006 ]
6887 : [ 7.80112e-006 ]
6888 : [ 8.40293e-006 ]
6889 : [ 7.51986e-006 ]
6890 : [ 8.43007e-006 ]
6891 : [ 8.30409e-006 ]
6892 : [ 8.12643e-006 ]
6893 : [ 9.02765e-006 ]
6894 : [ 8.03666e-006 ]
6895 : [ 8.50203e-006 ]
6896 : [ 8.32352e-006 ]
6897 : [ 8.36732e-006 ]
6898 : [ 8.4016e-006  ]
6899 : [ 1.2229e-005  ]
6900 : [ 8.30456e-006 ]
6901 : [ 9.76551e-006 ]
6902 : [ 8.92931e-006 ]
6903 : [ 1.17483e-005 ]
6904 : [ 1.0634e-005  ]
6905 : [ 7.33864e-006 ]
6906 : [ 8.32099e-006 ]
6907 : [ 8.36586e-006 ]
6908 : [ 7.80959e-006 ]
6909 : [ 8.36729e-006 ]
6910 : [ 1.08982e-005 ]
6911 : [ 7.32886e-006 ]
6912 : [ 1.00695e-005 ]
6913 : [ 8.48812e-006 ]
6914 : [ 7.77492e-006 ]
6915 : [ 1.13018e-005 ]
6916 : [ 9.95538e-006 ]
6917 : [ 8.44439e-006 ]
6918 : [ 8.37302e-006 ]
6919 : [ 7.75683e-006 ]
6920 : [ 8.56967e-006 ]
6921 : [ 9.39269e-006 ]
6922 : [ 1.19415e-005 ]
6923 : [ 8.38457e-006 ]
6924 : [ 8.40136e-006 ]
6925 : [ 9.22047e-006 ]
6926 : [ 8.13069e-006 ]
6927 : [ 8.2602e-006  ]
6928 : [ 8.70727e-006 ]
6929 : [ 8.34001e-006 ]
6930 : [ 9.62712e-006 ]
6931 : [ 8.40509e-006 ]
6932 : [ 8.31416e-006 ]
6933 : [ 7.97312e-006 ]
6934 : [ 8.39292e-006 ]
6935 : [ 8.7736e-006  ]
6936 : [ 7.84694e-006 ]
6937 : [ 8.33002e-006 ]
6938 : [ 8.45483e-006 ]
6939 : [ 8.73103e-006 ]
6940 : [ 8.15468e-006 ]
6941 : [ 8.37937e-006 ]
6942 : [ 1.36807e-005 ]
6943 : [ 8.35388e-006 ]
6944 : [ 1.3921e-005  ]
6945 : [ 1.30539e-005 ]
6946 : [ 8.51236e-006 ]
6947 : [ 8.30444e-006 ]
6948 : [ 7.70942e-006 ]
6949 : [ 8.30551e-006 ]
6950 : [ 7.68748e-006 ]
6951 : [ 8.86902e-006 ]
6952 : [ 8.35588e-006 ]
6953 : [ 1.33162e-005 ]
6954 : [ 8.51869e-006 ]
6955 : [ 8.32543e-006 ]
6956 : [ 7.72046e-006 ]
6957 : [ 8.3064e-006  ]
6958 : [ 8.30695e-006 ]
6959 : [ 8.39398e-006 ]
6960 : [ 7.59718e-006 ]
6961 : [ 8.47017e-006 ]
6962 : [ 7.85318e-006 ]
6963 : [ 8.40516e-006 ]
6964 : [ 9.20424e-006 ]
6965 : [ 8.33588e-006 ]
6966 : [ 8.32752e-006 ]
6967 : [ 8.38933e-006 ]
6968 : [ 1.44156e-005 ]
6969 : [ 7.4835e-006  ]
6970 : [ 8.37313e-006 ]
6971 : [ 8.30755e-006 ]
6972 : [ 7.62323e-006 ]
6973 : [ 8.28128e-006 ]
6974 : [ 1.39437e-005 ]
6975 : [ 8.58154e-006 ]
6976 : [ 8.30662e-006 ]
6977 : [ 8.90906e-006 ]
6978 : [ 8.36331e-006 ]
6979 : [ 8.30441e-006 ]
6980 : [ 7.89424e-006 ]
6981 : [ 8.36435e-006 ]
6982 : [ 8.3196e-006  ]
6983 : [ 8.33622e-006 ]
6984 : [ 8.31325e-006 ]
6985 : [ 8.30524e-006 ]
6986 : [ 9.70638e-006 ]
6987 : [ 8.26705e-006 ]
6988 : [ 1.46162e-005 ]
6989 : [ 8.38523e-006 ]
6990 : [ 1.35667e-005 ]
6991 : [ 1.06408e-005 ]
6992 : [ 8.75703e-006 ]
6993 : [ 8.40517e-006 ]
6994 : [ 1.2609e-005  ]
6995 : [ 9.46531e-006 ]
6996 : [ 8.45489e-006 ]
6997 : [ 1.41494e-005 ]
6998 : [ 1.31426e-005 ]
6999 : [ 8.79463e-006 ]
7000 : [ 9.20701e-006 ]
7001 : [ 1.06745e-005 ]
7002 : [ 8.44832e-006 ]
7003 : [ 1.42517e-005 ]
7004 : [ 8.52881e-006 ]
7005 : [ 1.18159e-005 ]
7006 : [ 8.40171e-006 ]
7007 : [ 8.28694e-006 ]
7008 : [ 1.45579e-005 ]
7009 : [ 8.31396e-006 ]
7010 : [ 1.42719e-005 ]
7011 : [ 7.85674e-006 ]
7012 : [ 9.53426e-006 ]
7013 : [ 8.31292e-006 ]
7014 : [ 8.30607e-006 ]
7015 : [ 8.40151e-006 ]
7016 : [ 8.63444e-006 ]
7017 : [ 8.40879e-006 ]
7018 : [ 9.67567e-006 ]
7019 : [ 1.01188e-005 ]
7020 : [ 9.87793e-006 ]
7021 : [ 8.30809e-006 ]
7022 : [ 8.12016e-006 ]
7023 : [ 9.12201e-006 ]
7024 : [ 9.48262e-006 ]
7025 : [ 8.33847e-006 ]
7026 : [ 1.45217e-005 ]
7027 : [ 9.25353e-006 ]
7028 : [ 1.13611e-005 ]
7029 : [ 1.04061e-005 ]
7030 : [ 8.26293e-006 ]
7031 : [ 8.38501e-006 ]
7032 : [ 8.34753e-006 ]
7033 : [ 8.25674e-006 ]
7034 : [ 7.89508e-006 ]
7035 : [ 8.32588e-006 ]
7036 : [ 8.94657e-006 ]
7037 : [ 8.31709e-006 ]
7038 : [ 7.76804e-006 ]
7039 : [ 8.34232e-006 ]
7040 : [ 1.19064e-005 ]
7041 : [ 8.54075e-006 ]
7042 : [ 8.40484e-006 ]
7043 : [ 1.1645e-005  ]
7044 : [ 1.1036e-005  ]
7045 : [ 1.24039e-005 ]
7046 : [ 8.30536e-006 ]
7047 : [ 8.65306e-006 ]
7048 : [ 7.96247e-006 ]
7049 : [ 1.38481e-005 ]
7050 : [ 8.24155e-006 ]
7051 : [ 1.37167e-005 ]
7052 : [ 8.36585e-006 ]
7053 : [ 7.57792e-006 ]
7054 : [ 9.07428e-006 ]
7055 : [ 8.38845e-006 ]
7056 : [ 8.35611e-006 ]
7057 : [ 8.67375e-006 ]
7058 : [ 8.37103e-006 ]
7059 : [ 7.8151e-006  ]
7060 : [ 8.39185e-006 ]
7061 : [ 9.71198e-006 ]
7062 : [ 1.25952e-005 ]
7063 : [ 1.29889e-005 ]
7064 : [ 8.37882e-006 ]
7065 : [ 8.3951e-006  ]
7066 : [ 8.74339e-006 ]
7067 : [ 8.34404e-006 ]
7068 : [ 1.4497e-005  ]
7069 : [ 8.07542e-006 ]
7070 : [ 9.77497e-006 ]
7071 : [ 1.03017e-005 ]
7072 : [ 1.01578e-005 ]
7073 : [ 9.41909e-006 ]
7074 : [ 8.96498e-006 ]
7075 : [ 1.19672e-005 ]
7076 : [ 8.12628e-006 ]
7077 : [ 1.17721e-005 ]
7078 : [ 1.1026e-005  ]
7079 : [ 7.60874e-006 ]
7080 : [ 8.34037e-006 ]
7081 : [ 8.40594e-006 ]
7082 : [ 8.34668e-006 ]
7083 : [ 7.70341e-006 ]
7084 : [ 8.30995e-006 ]
7085 : [ 8.37151e-006 ]
7086 : [ 1.4647e-005  ]
7087 : [ 8.8481e-006  ]
7088 : [ 9.45274e-006 ]
7089 : [ 8.32946e-006 ]
7090 : [ 7.72841e-006 ]
7091 : [ 8.37289e-006 ]
7092 : [ 8.34681e-006 ]
7093 : [ 8.40236e-006 ]
7094 : [ 8.44278e-006 ]
7095 : [ 8.35997e-006 ]
7096 : [ 8.33746e-006 ]
7097 : [ 8.38206e-006 ]
7098 : [ 1.36036e-005 ]
7099 : [ 8.31241e-006 ]
7100 : [ 8.30626e-006 ]
7101 : [ 8.40502e-006 ]
7102 : [ 9.0101e-006  ]
7103 : [ 8.13679e-006 ]
7104 : [ 9.39216e-006 ]
7105 : [ 9.26543e-006 ]
7106 : [ 8.22699e-006 ]
7107 : [ 8.40527e-006 ]
7108 : [ 1.06277e-005 ]
7109 : [ 8.30412e-006 ]
7110 : [ 8.3856e-006  ]
7111 : [ 8.30585e-006 ]
7112 : [ 1.2017e-005  ]
7113 : [ 8.40346e-006 ]
7114 : [ 1.46253e-005 ]
7115 : [ 1.3783e-005  ]
7116 : [ 8.34039e-006 ]
7117 : [ 1.15682e-005 ]
7118 : [ 7.35775e-006 ]
7119 : [ 8.56572e-006 ]
7120 : [ 1.18349e-005 ]
7121 : [ 1.13038e-005 ]
7122 : [ 8.37851e-006 ]
7123 : [ 9.49256e-006 ]
7124 : [ 9.20329e-006 ]
7125 : [ 1.33155e-005 ]
7126 : [ 8.34105e-006 ]
7127 : [ 1.14413e-005 ]
7128 : [ 1.31244e-005 ]
7129 : [ 7.98526e-006 ]
7130 : [ 8.37395e-006 ]
7131 : [ 8.42087e-006 ]
7132 : [ 8.40132e-006 ]
7133 : [ 8.7747e-006  ]
7134 : [ 8.93755e-006 ]
7135 : [ 1.14147e-005 ]
7136 : [ 9.36731e-006 ]
7137 : [ 1.14716e-005 ]
7138 : [ 8.36554e-006 ]
7139 : [ 8.34408e-006 ]
7140 : [ 8.66543e-006 ]
7141 : [ 8.33429e-006 ]
7142 : [ 8.36131e-006 ]
7143 : [ 9.18963e-006 ]
7144 : [ 8.39729e-006 ]
7145 : [ 8.37789e-006 ]
7146 : [ 8.36588e-006 ]
7147 : [ 8.39368e-006 ]
7148 : [ 8.54283e-006 ]
7149 : [ 9.78604e-006 ]
7150 : [ 7.43373e-006 ]
7151 : [ 8.40455e-006 ]
7152 : [ 1.28982e-005 ]
7153 : [ 8.38429e-006 ]
7154 : [ 8.34499e-006 ]
7155 : [ 8.15395e-006 ]
7156 : [ 8.43702e-006 ]
7157 : [ 8.30126e-006 ]
7158 : [ 9.69684e-006 ]
7159 : [ 7.81084e-006 ]
7160 : [ 7.37504e-006 ]
7161 : [ 8.40113e-006 ]
7162 : [ 9.15625e-006 ]
7163 : [ 1.19346e-005 ]
7164 : [ 8.40525e-006 ]
7165 : [ 8.36474e-006 ]
7166 : [ 8.0409e-006  ]
7167 : [ 1.08656e-005 ]
7168 : [ 8.37774e-006 ]
7169 : [ 8.41478e-006 ]
7170 : [ 1.32108e-005 ]
7171 : [ 9.10532e-006 ]
7172 : [ 8.31721e-006 ]
7173 : [ 1.35033e-005 ]
7174 : [ 8.38155e-006 ]
7175 : [ 8.28008e-006 ]
7176 : [ 1.40067e-005 ]
7177 : [ 1.20082e-005 ]
7178 : [ 8.3057e-006  ]
7179 : [ 8.91956e-006 ]
7180 : [ 8.30434e-006 ]
7181 : [ 8.37755e-006 ]
7182 : [ 8.33116e-006 ]
7183 : [ 8.34511e-006 ]
7184 : [ 1.10452e-005 ]
7185 : [ 8.35814e-006 ]
7186 : [ 1.22048e-005 ]
7187 : [ 8.40216e-006 ]
7188 : [ 7.94513e-006 ]
7189 : [ 8.3125e-006  ]
7190 : [ 7.65713e-006 ]
7191 : [ 7.87347e-006 ]
7192 : [ 1.17462e-005 ]
7193 : [ 8.72441e-006 ]
7194 : [ 8.37218e-006 ]
7195 : [ 8.41236e-006 ]
7196 : [ 7.68713e-006 ]
7197 : [ 1.15458e-005 ]
7198 : [ 1.18858e-005 ]
7199 : [ 8.36018e-006 ]
7200 : [ 8.69008e-006 ]
7201 : [ 1.25954e-005 ]
7202 : [ 8.30984e-006 ]
7203 : [ 8.44595e-006 ]
7204 : [ 8.14481e-006 ]
7205 : [ 8.40053e-006 ]
7206 : [ 8.27502e-006 ]
7207 : [ 7.88421e-006 ]
7208 : [ 8.40388e-006 ]
7209 : [ 9.82412e-006 ]
7210 : [ 9.03811e-006 ]
7211 : [ 8.34612e-006 ]
7212 : [ 1.09067e-005 ]
7213 : [ 8.33606e-006 ]
7214 : [ 9.82617e-006 ]
7215 : [ 1.4324e-005  ]
7216 : [ 8.74889e-006 ]
7217 : [ 8.75041e-006 ]
7218 : [ 7.93453e-006 ]
7219 : [ 1.35693e-005 ]
7220 : [ 7.42055e-006 ]
7221 : [ 1.18187e-005 ]
7222 : [ 9.84851e-006 ]
7223 : [ 8.52772e-006 ]
7224 : [ 7.63853e-006 ]
7225 : [ 8.39499e-006 ]
7226 : [ 1.13363e-005 ]
7227 : [ 8.30869e-006 ]
7228 : [ 9.74823e-006 ]
7229 : [ 1.07964e-005 ]
7230 : [ 8.34874e-006 ]
7231 : [ 1.26513e-005 ]
7232 : [ 8.40437e-006 ]
7233 : [ 7.41328e-006 ]
7234 : [ 8.18614e-006 ]
7235 : [ 9.35715e-006 ]
7236 : [ 8.31075e-006 ]
7237 : [ 1.46185e-005 ]
7238 : [ 9.01588e-006 ]
7239 : [ 8.33658e-006 ]
7240 : [ 8.34621e-006 ]
7241 : [ 8.18242e-006 ]
7242 : [ 8.31047e-006 ]
7243 : [ 9.76364e-006 ]
7244 : [ 8.40127e-006 ]
7245 : [ 8.38278e-006 ]
7246 : [ 8.30398e-006 ]
7247 : [ 1.24474e-005 ]
7248 : [ 8.33826e-006 ]
7249 : [ 1.05039e-005 ]
7250 : [ 8.38038e-006 ]
7251 : [ 8.30753e-006 ]
7252 : [ 8.45373e-006 ]
7253 : [ 8.30418e-006 ]
7254 : [ 8.40327e-006 ]
7255 : [ 8.33134e-006 ]
7256 : [ 8.31161e-006 ]
7257 : [ 8.2976e-006  ]
7258 : [ 8.34774e-006 ]
7259 : [ 8.3806e-006  ]
7260 : [ 1.36992e-005 ]
7261 : [ 8.35203e-006 ]
7262 : [ 8.36932e-006 ]
7263 : [ 1.47684e-005 ]
7264 : [ 8.40407e-006 ]
7265 : [ 8.61329e-006 ]
7266 : [ 8.31614e-006 ]
7267 : [ 1.0533e-005  ]
7268 : [ 8.40296e-006 ]
7269 : [ 1.02858e-005 ]
7270 : [ 1.12206e-005 ]
7271 : [ 9.52838e-006 ]
7272 : [ 8.30402e-006 ]
7273 : [ 8.31207e-006 ]
7274 : [ 1.30857e-005 ]
7275 : [ 1.10323e-005 ]
7276 : [ 7.63526e-006 ]
7277 : [ 7.66147e-006 ]
7278 : [ 1.32384e-005 ]
7279 : [ 1.37121e-005 ]
7280 : [ 8.3883e-006  ]
7281 : [ 7.81085e-006 ]
7282 : [ 9.81925e-006 ]
7283 : [ 1.04573e-005 ]
7284 : [ 8.36855e-006 ]
7285 : [ 8.18487e-006 ]
7286 : [ 1.00867e-005 ]
7287 : [ 8.56947e-006 ]
7288 : [ 8.28066e-006 ]
7289 : [ 8.3039e-006  ]
7290 : [ 1.07209e-005 ]
7291 : [ 8.36576e-006 ]
7292 : [ 8.13277e-006 ]
7293 : [ 8.46964e-006 ]
7294 : [ 8.40144e-006 ]
7295 : [ 8.38567e-006 ]
7296 : [ 8.10912e-006 ]
7297 : [ 8.40112e-006 ]
7298 : [ 8.27435e-006 ]
7299 : [ 1.35741e-005 ]
7300 : [ 1.23696e-005 ]
7301 : [ 1.01819e-005 ]
7302 : [ 8.30613e-006 ]
7303 : [ 1.13193e-005 ]
7304 : [ 9.43425e-006 ]
7305 : [ 8.31726e-006 ]
7306 : [ 8.30422e-006 ]
7307 : [ 8.32296e-006 ]
7308 : [ 8.31701e-006 ]
7309 : [ 9.07482e-006 ]
7310 : [ 8.40526e-006 ]
7311 : [ 7.69285e-006 ]
7312 : [ 8.39898e-006 ]
7313 : [ 1.44684e-005 ]
7314 : [ 8.36649e-006 ]
7315 : [ 1.2879e-005  ]
7316 : [ 8.22626e-006 ]
7317 : [ 1.38676e-005 ]
7318 : [ 8.13702e-006 ]
7319 : [ 8.22081e-006 ]
7320 : [ 7.80476e-006 ]
7321 : [ 8.23346e-006 ]
7322 : [ 8.36091e-006 ]
7323 : [ 8.77207e-006 ]
7324 : [ 9.09976e-006 ]
7325 : [ 8.78557e-006 ]
7326 : [ 8.3767e-006  ]
7327 : [ 8.37295e-006 ]
7328 : [ 9.84297e-006 ]
7329 : [ 1.11928e-005 ]
7330 : [ 9.87972e-006 ]
7331 : [ 8.31317e-006 ]
7332 : [ 7.68666e-006 ]
7333 : [ 8.00745e-006 ]
7334 : [ 8.67375e-006 ]
7335 : [ 8.39109e-006 ]
7336 : [ 7.99442e-006 ]
7337 : [ 8.48748e-006 ]
7338 : [ 8.35899e-006 ]
7339 : [ 1.28147e-005 ]
7340 : [ 8.35671e-006 ]
7341 : [ 1.41648e-005 ]
7342 : [ 8.27658e-006 ]
7343 : [ 8.32837e-006 ]
7344 : [ 8.40214e-006 ]
7345 : [ 8.40876e-006 ]
7346 : [ 1.00809e-005 ]
7347 : [ 8.39909e-006 ]
7348 : [ 8.3806e-006  ]
7349 : [ 1.37002e-005 ]
7350 : [ 8.40528e-006 ]
7351 : [ 7.3412e-006  ]
7352 : [ 8.33143e-006 ]
7353 : [ 7.32766e-006 ]
7354 : [ 8.37856e-006 ]
7355 : [ 8.39222e-006 ]
7356 : [ 9.00403e-006 ]
7357 : [ 8.33291e-006 ]
7358 : [ 8.33809e-006 ]
7359 : [ 8.99372e-006 ]
7360 : [ 1.40949e-005 ]
7361 : [ 8.82245e-006 ]
7362 : [ 8.40267e-006 ]
7363 : [ 8.30937e-006 ]
7364 : [ 7.74995e-006 ]
7365 : [ 8.1759e-006  ]
7366 : [ 8.36013e-006 ]
7367 : [ 7.97494e-006 ]
7368 : [ 8.38062e-006 ]
7369 : [ 1.3555e-005  ]
7370 : [ 8.36698e-006 ]
7371 : [ 7.85417e-006 ]
7372 : [ 9.74973e-006 ]
7373 : [ 8.0245e-006  ]
7374 : [ 8.40464e-006 ]
7375 : [ 8.57695e-006 ]
7376 : [ 8.06776e-006 ]
7377 : [ 1.33126e-005 ]
7378 : [ 7.8651e-006  ]
7379 : [ 7.74546e-006 ]
7380 : [ 8.28782e-006 ]
7381 : [ 1.04598e-005 ]
7382 : [ 8.39688e-006 ]
7383 : [ 8.3841e-006  ]
7384 : [ 1.19043e-005 ]
7385 : [ 8.30548e-006 ]
7386 : [ 1.06851e-005 ]
7387 : [ 8.40516e-006 ]
7388 : [ 8.30809e-006 ]
7389 : [ 7.81587e-006 ]
7390 : [ 8.35961e-006 ]
7391 : [ 8.28891e-006 ]
7392 : [ 1.4785e-005  ]
7393 : [ 7.93088e-006 ]
7394 : [ 8.30389e-006 ]
7395 : [ 8.40009e-006 ]
7396 : [ 8.39972e-006 ]
7397 : [ 8.32673e-006 ]
7398 : [ 8.31869e-006 ]
7399 : [ 8.27085e-006 ]
7400 : [ 7.60917e-006 ]
7401 : [ 8.79102e-006 ]
7402 : [ 8.33184e-006 ]
7403 : [ 8.27794e-006 ]
7404 : [ 8.34128e-006 ]
7405 : [ 7.53914e-006 ]
7406 : [ 8.30397e-006 ]
7407 : [ 8.35957e-006 ]
7408 : [ 8.33357e-006 ]
7409 : [ 1.32376e-005 ]
7410 : [ 8.32142e-006 ]
7411 : [ 8.39496e-006 ]
7412 : [ 8.39244e-006 ]
7413 : [ 1.02643e-005 ]
7414 : [ 9.32789e-006 ]
7415 : [ 8.55826e-006 ]
7416 : [ 8.40338e-006 ]
7417 : [ 8.50826e-006 ]
7418 : [ 8.32024e-006 ]
7419 : [ 9.20087e-006 ]
7420 : [ 8.05997e-006 ]
7421 : [ 1.24007e-005 ]
7422 : [ 8.689e-006   ]
7423 : [ 8.31612e-006 ]
7424 : [ 8.31884e-006 ]
7425 : [ 9.72045e-006 ]
7426 : [ 8.3029e-006  ]
7427 : [ 8.39882e-006 ]
7428 : [ 9.89107e-006 ]
7429 : [ 1.09509e-005 ]
7430 : [ 1.44082e-005 ]
7431 : [ 8.38203e-006 ]
7432 : [ 8.31237e-006 ]
7433 : [ 7.9333e-006  ]
7434 : [ 1.08034e-005 ]
7435 : [ 8.31203e-006 ]
7436 : [ 7.60431e-006 ]
7437 : [ 8.34917e-006 ]
7438 : [ 7.9696e-006  ]
7439 : [ 7.90314e-006 ]
7440 : [ 1.33667e-005 ]
7441 : [ 8.37444e-006 ]
7442 : [ 9.08628e-006 ]
7443 : [ 7.37778e-006 ]
7444 : [ 8.34482e-006 ]
7445 : [ 8.37998e-006 ]
7446 : [ 1.41995e-005 ]
7447 : [ 9.98768e-006 ]
7448 : [ 8.01667e-006 ]
7449 : [ 8.2165e-006  ]
7450 : [ 8.37869e-006 ]
7451 : [ 8.10091e-006 ]
7452 : [ 9.99517e-006 ]
7453 : [ 8.31552e-006 ]
7454 : [ 1.094e-005   ]
7455 : [ 8.30422e-006 ]
7456 : [ 8.13701e-006 ]
7457 : [ 7.88474e-006 ]
7458 : [ 8.31079e-006 ]
7459 : [ 7.99357e-006 ]
7460 : [ 1.06775e-005 ]
7461 : [ 7.69853e-006 ]
7462 : [ 8.37414e-006 ]
7463 : [ 8.41299e-006 ]
7464 : [ 8.33723e-006 ]
7465 : [ 1.09168e-005 ]
7466 : [ 7.84135e-006 ]
7467 : [ 8.39708e-006 ]
7468 : [ 8.33584e-006 ]
7469 : [ 1.02906e-005 ]
7470 : [ 1.44168e-005 ]
7471 : [ 8.75254e-006 ]
7472 : [ 8.31153e-006 ]
7473 : [ 1.37526e-005 ]
7474 : [ 9.19601e-006 ]
7475 : [ 8.31886e-006 ]
7476 : [ 8.23648e-006 ]
7477 : [ 8.45008e-006 ]
7478 : [ 1.24894e-005 ]
7479 : [ 8.38364e-006 ]
7480 : [ 1.31052e-005 ]
7481 : [ 1.30258e-005 ]
7482 : [ 8.59083e-006 ]
7483 : [ 1.43751e-005 ]
7484 : [ 9.07543e-006 ]
7485 : [ 8.32248e-006 ]
7486 : [ 8.34034e-006 ]
7487 : [ 9.41276e-006 ]
7488 : [ 8.20898e-006 ]
7489 : [ 8.73549e-006 ]
7490 : [ 8.37105e-006 ]
7491 : [ 8.78692e-006 ]
7492 : [ 8.38096e-006 ]
7493 : [ 1.09661e-005 ]
7494 : [ 8.65016e-006 ]
7495 : [ 8.51851e-006 ]
7496 : [ 1.36011e-005 ]
7497 : [ 8.91407e-006 ]
7498 : [ 8.35807e-006 ]
7499 : [ 9.22718e-006 ]
7500 : [ 8.37094e-006 ]
7501 : [ 8.21717e-006 ]
7502 : [ 8.39777e-006 ]
7503 : [ 8.30767e-006 ]
7504 : [ 8.30395e-006 ]
7505 : [ 1.07128e-005 ]
7506 : [ 1.46762e-005 ]
7507 : [ 9.18245e-006 ]
7508 : [ 8.31723e-006 ]
7509 : [ 1.1966e-005  ]
7510 : [ 1.04721e-005 ]
7511 : [ 7.60923e-006 ]
7512 : [ 1.01466e-005 ]
7513 : [ 8.13135e-006 ]
7514 : [ 8.3207e-006  ]
7515 : [ 1.08502e-005 ]
7516 : [ 1.46646e-005 ]
7517 : [ 8.30433e-006 ]
7518 : [ 7.62043e-006 ]
7519 : [ 1.19606e-005 ]
7520 : [ 1.14186e-005 ]
7521 : [ 8.36498e-006 ]
7522 : [ 8.40489e-006 ]
7523 : [ 9.17041e-006 ]
7524 : [ 8.93008e-006 ]
7525 : [ 8.55408e-006 ]
7526 : [ 8.87444e-006 ]
7527 : [ 7.6699e-006  ]
7528 : [ 9.82928e-006 ]
7529 : [ 1.16732e-005 ]
7530 : [ 8.34942e-006 ]
7531 : [ 1.33962e-005 ]
7532 : [ 1.23852e-005 ]
7533 : [ 9.43075e-006 ]
7534 : [ 8.33371e-006 ]
7535 : [ 8.38779e-006 ]
7536 : [ 1.05716e-005 ]
7537 : [ 8.01864e-006 ]
7538 : [ 8.30766e-006 ]
7539 : [ 8.38729e-006 ]
7540 : [ 1.04713e-005 ]
7541 : [ 1.13814e-005 ]
7542 : [ 7.70419e-006 ]
7543 : [ 8.33557e-006 ]
7544 : [ 1.0693e-005  ]
7545 : [ 1.00082e-005 ]
7546 : [ 8.4364e-006  ]
7547 : [ 8.31288e-006 ]
7548 : [ 8.13888e-006 ]
7549 : [ 8.39739e-006 ]
7550 : [ 7.83949e-006 ]
7551 : [ 8.3851e-006  ]
7552 : [ 8.4111e-006  ]
7553 : [ 8.37517e-006 ]
7554 : [ 8.48899e-006 ]
7555 : [ 9.30536e-006 ]
7556 : [ 8.31408e-006 ]
7557 : [ 8.3413e-006  ]
7558 : [ 1.10002e-005 ]
7559 : [ 1.16675e-005 ]
7560 : [ 8.359e-006   ]
7561 : [ 8.39887e-006 ]
7562 : [ 8.01656e-006 ]
7563 : [ 8.40285e-006 ]
7564 : [ 1.07174e-005 ]
7565 : [ 8.33343e-006 ]
7566 : [ 1.40449e-005 ]
7567 : [ 8.32177e-006 ]
7568 : [ 8.38082e-006 ]
7569 : [ 8.36149e-006 ]
7570 : [ 8.40362e-006 ]
7571 : [ 8.30396e-006 ]
7572 : [ 8.38154e-006 ]
7573 : [ 8.3465e-006  ]
7574 : [ 8.39624e-006 ]
7575 : [ 8.38561e-006 ]
7576 : [ 8.38688e-006 ]
7577 : [ 8.35484e-006 ]
7578 : [ 8.40012e-006 ]
7579 : [ 1.05549e-005 ]
7580 : [ 8.30394e-006 ]
7581 : [ 8.04262e-006 ]
7582 : [ 1.21398e-005 ]
7583 : [ 1.00041e-005 ]
7584 : [ 1.08877e-005 ]
7585 : [ 8.40292e-006 ]
7586 : [ 8.20716e-006 ]
7587 : [ 8.33106e-006 ]
7588 : [ 8.40239e-006 ]
7589 : [ 8.4051e-006  ]
7590 : [ 8.31885e-006 ]
7591 : [ 8.35637e-006 ]
7592 : [ 8.20227e-006 ]
7593 : [ 8.89039e-006 ]
7594 : [ 7.40099e-006 ]
7595 : [ 8.40485e-006 ]
7596 : [ 1.08192e-005 ]
7597 : [ 8.66055e-006 ]
7598 : [ 8.318e-006   ]
7599 : [ 8.30391e-006 ]
7600 : [ 8.00926e-006 ]
7601 : [ 8.38305e-006 ]
7602 : [ 8.41629e-006 ]
7603 : [ 8.40517e-006 ]
7604 : [ 1.32177e-005 ]
7605 : [ 8.34268e-006 ]
7606 : [ 1.12125e-005 ]
7607 : [ 8.35909e-006 ]
7608 : [ 8.39892e-006 ]
7609 : [ 8.40524e-006 ]
7610 : [ 8.5685e-006  ]
7611 : [ 8.39793e-006 ]
7612 : [ 7.33692e-006 ]
7613 : [ 7.44354e-006 ]
7614 : [ 8.32049e-006 ]
7615 : [ 8.28412e-006 ]
7616 : [ 8.33659e-006 ]
7617 : [ 9.4657e-006  ]
7618 : [ 8.38324e-006 ]
7619 : [ 8.40459e-006 ]
7620 : [ 8.40607e-006 ]
7621 : [ 8.30785e-006 ]
7622 : [ 8.34858e-006 ]
7623 : [ 8.35122e-006 ]
7624 : [ 1.329e-005   ]
7625 : [ 7.74802e-006 ]
7626 : [ 1.44679e-005 ]
7627 : [ 8.30408e-006 ]
7628 : [ 8.19542e-006 ]
7629 : [ 8.25649e-006 ]
7630 : [ 1.09481e-005 ]
7631 : [ 8.02866e-006 ]
7632 : [ 1.399e-005   ]
7633 : [ 8.35557e-006 ]
7634 : [ 8.40417e-006 ]
7635 : [ 8.37055e-006 ]
7636 : [ 1.12561e-005 ]
7637 : [ 1.15206e-005 ]
7638 : [ 8.49194e-006 ]
7639 : [ 8.38623e-006 ]
7640 : [ 1.11023e-005 ]
7641 : [ 1.01605e-005 ]
7642 : [ 8.46454e-006 ]
7643 : [ 8.39726e-006 ]
7644 : [ 7.71149e-006 ]
7645 : [ 9.6606e-006  ]
7646 : [ 8.66187e-006 ]
7647 : [ 7.43489e-006 ]
7648 : [ 8.40042e-006 ]
7649 : [ 7.67574e-006 ]
7650 : [ 7.77239e-006 ]
7651 : [ 8.40501e-006 ]
7652 : [ 7.58627e-006 ]
7653 : [ 9.37279e-006 ]
7654 : [ 1.08054e-005 ]
7655 : [ 7.82811e-006 ]
7656 : [ 7.85045e-006 ]
7657 : [ 8.64335e-006 ]
7658 : [ 1.14298e-005 ]
7659 : [ 1.33079e-005 ]
7660 : [ 8.34789e-006 ]
7661 : [ 8.40378e-006 ]
7662 : [ 1.41999e-005 ]
7663 : [ 9.06032e-006 ]
7664 : [ 1.1572e-005  ]
7665 : [ 7.90431e-006 ]
7666 : [ 8.28941e-006 ]
7667 : [ 8.19822e-006 ]
7668 : [ 7.9641e-006  ]
7669 : [ 8.36267e-006 ]
7670 : [ 8.36565e-006 ]
7671 : [ 9.02548e-006 ]
7672 : [ 9.79151e-006 ]
7673 : [ 8.39165e-006 ]
7674 : [ 8.3866e-006  ]
7675 : [ 1.18675e-005 ]
7676 : [ 8.36211e-006 ]
7677 : [ 1.15712e-005 ]
7678 : [ 8.40433e-006 ]
7679 : [ 8.19931e-006 ]
7680 : [ 1.12819e-005 ]
7681 : [ 1.44953e-005 ]
7682 : [ 8.21021e-006 ]
7683 : [ 1.23964e-005 ]
7684 : [ 1.09661e-005 ]
7685 : [ 9.19564e-006 ]
7686 : [ 8.34794e-006 ]
7687 : [ 8.39067e-006 ]
7688 : [ 8.30567e-006 ]
7689 : [ 8.02059e-006 ]
7690 : [ 1.37381e-005 ]
7691 : [ 8.36425e-006 ]
7692 : [ 1.20317e-005 ]
7693 : [ 9.22599e-006 ]
7694 : [ 8.3884e-006  ]
7695 : [ 9.13593e-006 ]
7696 : [ 1.07892e-005 ]
7697 : [ 1.29854e-005 ]
7698 : [ 7.54723e-006 ]
7699 : [ 9.29776e-006 ]
7700 : [ 7.41905e-006 ]
7701 : [ 8.38839e-006 ]
7702 : [ 1.09152e-005 ]
7703 : [ 8.38382e-006 ]
7704 : [ 8.39079e-006 ]
7705 : [ 8.38233e-006 ]
7706 : [ 8.39937e-006 ]
7707 : [ 8.30863e-006 ]
7708 : [ 8.40039e-006 ]
7709 : [ 8.38681e-006 ]
7710 : [ 8.55129e-006 ]
7711 : [ 8.24778e-006 ]
7712 : [ 1.12726e-005 ]
7713 : [ 1.24813e-005 ]
7714 : [ 1.25623e-005 ]
7715 : [ 8.14419e-006 ]
7716 : [ 8.3054e-006  ]
7717 : [ 8.36948e-006 ]
7718 : [ 1.34749e-005 ]
7719 : [ 1.26086e-005 ]
7720 : [ 8.13307e-006 ]
7721 : [ 8.3041e-006  ]
7722 : [ 9.79914e-006 ]
7723 : [ 7.91703e-006 ]
7724 : [ 1.04507e-005 ]
7725 : [ 9.43173e-006 ]
7726 : [ 1.05022e-005 ]
7727 : [ 8.32712e-006 ]
7728 : [ 8.32951e-006 ]
7729 : [ 8.30749e-006 ]
7730 : [ 7.70176e-006 ]
7731 : [ 8.31356e-006 ]
7732 : [ 8.32257e-006 ]
7733 : [ 8.40436e-006 ]
7734 : [ 8.31839e-006 ]
7735 : [ 9.07867e-006 ]
7736 : [ 8.08639e-006 ]
7737 : [ 1.09301e-005 ]
7738 : [ 8.34822e-006 ]
7739 : [ 9.36687e-006 ]
7740 : [ 8.40286e-006 ]
7741 : [ 8.37514e-006 ]
7742 : [ 8.34714e-006 ]
7743 : [ 9.90341e-006 ]
7744 : [ 8.40521e-006 ]
7745 : [ 1.29905e-005 ]
7746 : [ 8.36533e-006 ]
7747 : [ 9.04881e-006 ]
7748 : [ 8.39188e-006 ]
7749 : [ 8.34704e-006 ]
7750 : [ 8.30389e-006 ]
7751 : [ 8.96781e-006 ]
7752 : [ 1.04828e-005 ]
7753 : [ 8.30471e-006 ]
7754 : [ 8.34408e-006 ]
7755 : [ 8.68786e-006 ]
7756 : [ 9.24741e-006 ]
7757 : [ 1.07697e-005 ]
7758 : [ 9.23521e-006 ]
7759 : [ 1.30635e-005 ]
7760 : [ 1.42743e-005 ]
7761 : [ 8.32488e-006 ]
7762 : [ 8.72088e-006 ]
7763 : [ 8.32926e-006 ]
7764 : [ 8.29696e-006 ]
7765 : [ 8.64023e-006 ]
7766 : [ 1.44138e-005 ]
7767 : [ 1.47502e-005 ]
7768 : [ 9.12331e-006 ]
7769 : [ 8.35533e-006 ]
7770 : [ 1.11198e-005 ]
7771 : [ 1.23583e-005 ]
7772 : [ 7.99516e-006 ]
7773 : [ 8.30618e-006 ]
7774 : [ 1.00223e-005 ]
7775 : [ 8.3758e-006  ]
7776 : [ 8.90499e-006 ]
7777 : [ 8.31188e-006 ]
7778 : [ 8.61868e-006 ]
7779 : [ 8.34019e-006 ]
7780 : [ 7.81235e-006 ]
7781 : [ 1.03018e-005 ]
7782 : [ 1.14313e-005 ]
7783 : [ 8.39744e-006 ]
7784 : [ 8.37022e-006 ]
7785 : [ 8.37386e-006 ]
7786 : [ 8.30835e-006 ]
7787 : [ 8.31954e-006 ]
7788 : [ 9.39799e-006 ]
7789 : [ 8.40191e-006 ]
7790 : [ 8.3045e-006  ]
7791 : [ 8.33939e-006 ]
7792 : [ 8.40225e-006 ]
7793 : [ 8.3051e-006  ]
7794 : [ 8.3576e-006  ]
7795 : [ 9.2236e-006  ]
7796 : [ 8.3079e-006  ]
7797 : [ 1.13232e-005 ]
7798 : [ 7.91954e-006 ]
7799 : [ 8.40526e-006 ]
7800 : [ 8.37001e-006 ]
7801 : [ 8.68459e-006 ]
7802 : [ 8.37943e-006 ]
7803 : [ 1.12042e-005 ]
7804 : [ 7.90007e-006 ]
7805 : [ 8.38477e-006 ]
7806 : [ 9.75099e-006 ]
7807 : [ 8.29263e-006 ]
7808 : [ 8.34651e-006 ]
7809 : [ 9.69453e-006 ]
7810 : [ 1.32646e-005 ]
7811 : [ 1.17853e-005 ]
7812 : [ 9.36386e-006 ]
7813 : [ 8.21499e-006 ]
7814 : [ 8.69631e-006 ]
7815 : [ 8.34942e-006 ]
7816 : [ 8.34306e-006 ]
7817 : [ 1.17933e-005 ]
7818 : [ 8.30536e-006 ]
7819 : [ 8.57492e-006 ]
7820 : [ 8.36827e-006 ]
7821 : [ 8.99118e-006 ]
7822 : [ 1.1276e-005  ]
7823 : [ 1.06712e-005 ]
7824 : [ 8.68359e-006 ]
7825 : [ 8.38224e-006 ]
7826 : [ 8.37094e-006 ]
7827 : [ 8.30428e-006 ]
7828 : [ 8.31283e-006 ]
7829 : [ 7.99142e-006 ]
7830 : [ 8.31383e-006 ]
7831 : [ 9.92289e-006 ]
7832 : [ 8.70246e-006 ]
7833 : [ 8.3353e-006  ]
7834 : [ 8.31497e-006 ]
7835 : [ 8.38875e-006 ]
7836 : [ 8.31296e-006 ]
7837 : [ 7.78163e-006 ]
7838 : [ 8.71735e-006 ]
7839 : [ 8.31574e-006 ]
7840 : [ 8.34244e-006 ]
7841 : [ 9.61784e-006 ]
7842 : [ 9.84671e-006 ]
7843 : [ 9.59865e-006 ]
7844 : [ 8.326e-006   ]
7845 : [ 8.50933e-006 ]
7846 : [ 8.46621e-006 ]
7847 : [ 9.69473e-006 ]
7848 : [ 8.38432e-006 ]
7849 : [ 9.26608e-006 ]
7850 : [ 8.32152e-006 ]
7851 : [ 1.19876e-005 ]
7852 : [ 8.37746e-006 ]
7853 : [ 8.30698e-006 ]
7854 : [ 1.42116e-005 ]
7855 : [ 9.38855e-006 ]
7856 : [ 9.54205e-006 ]
7857 : [ 1.02108e-005 ]
7858 : [ 8.33802e-006 ]
7859 : [ 8.40182e-006 ]
7860 : [ 8.31285e-006 ]
7861 : [ 8.27464e-006 ]
7862 : [ 8.31147e-006 ]
7863 : [ 9.31688e-006 ]
7864 : [ 8.35357e-006 ]
7865 : [ 8.04753e-006 ]
7866 : [ 8.28928e-006 ]
7867 : [ 8.31662e-006 ]
7868 : [ 8.32818e-006 ]
7869 : [ 9.05188e-006 ]
7870 : [ 8.34393e-006 ]
7871 : [ 1.41109e-005 ]
7872 : [ 1.39884e-005 ]
7873 : [ 1.32784e-005 ]
7874 : [ 8.76822e-006 ]
7875 : [ 8.39662e-006 ]
7876 : [ 1.10948e-005 ]
7877 : [ 1.0092e-005  ]
7878 : [ 9.65152e-006 ]
7879 : [ 9.24076e-006 ]
7880 : [ 7.9384e-006  ]
7881 : [ 1.02862e-005 ]
7882 : [ 8.31853e-006 ]
7883 : [ 9.69237e-006 ]
7884 : [ 8.32496e-006 ]
7885 : [ 9.00493e-006 ]
7886 : [ 8.40485e-006 ]
7887 : [ 7.47719e-006 ]
7888 : [ 8.3053e-006  ]
7889 : [ 8.35523e-006 ]
7890 : [ 8.40472e-006 ]
7891 : [ 8.40208e-006 ]
7892 : [ 8.33925e-006 ]
7893 : [ 1.03679e-005 ]
7894 : [ 8.38747e-006 ]
7895 : [ 1.04122e-005 ]
7896 : [ 8.05083e-006 ]
7897 : [ 9.87754e-006 ]
7898 : [ 8.3752e-006  ]
7899 : [ 1.06385e-005 ]
7900 : [ 8.38592e-006 ]
7901 : [ 8.44501e-006 ]
7902 : [ 8.13198e-006 ]
7903 : [ 9.35045e-006 ]
7904 : [ 8.36547e-006 ]
7905 : [ 1.4518e-005  ]
7906 : [ 9.20514e-006 ]
7907 : [ 8.30401e-006 ]
7908 : [ 8.40422e-006 ]
7909 : [ 8.30524e-006 ]
7910 : [ 1.14164e-005 ]
7911 : [ 8.31499e-006 ]
7912 : [ 1.17172e-005 ]
7913 : [ 8.57872e-006 ]
7914 : [ 8.33608e-006 ]
7915 : [ 8.34208e-006 ]
7916 : [ 8.35222e-006 ]
7917 : [ 1.16323e-005 ]
7918 : [ 8.36784e-006 ]
7919 : [ 8.41262e-006 ]
7920 : [ 8.40528e-006 ]
7921 : [ 1.008e-005   ]
7922 : [ 8.30737e-006 ]
7923 : [ 8.74256e-006 ]
7924 : [ 7.72661e-006 ]
7925 : [ 1.26032e-005 ]
7926 : [ 1.17419e-005 ]
7927 : [ 7.38561e-006 ]
7928 : [ 1.03153e-005 ]
7929 : [ 1.24298e-005 ]
7930 : [ 8.44515e-006 ]
7931 : [ 8.40518e-006 ]
7932 : [ 9.14896e-006 ]
7933 : [ 8.30672e-006 ]
7934 : [ 9.8633e-006  ]
7935 : [ 8.02369e-006 ]
7936 : [ 7.7812e-006  ]
7937 : [ 8.40488e-006 ]
7938 : [ 9.13886e-006 ]
7939 : [ 8.31358e-006 ]
7940 : [ 7.53842e-006 ]
7941 : [ 8.22424e-006 ]
7942 : [ 8.38694e-006 ]
7943 : [ 1.01375e-005 ]
7944 : [ 7.72024e-006 ]
7945 : [ 7.85474e-006 ]
7946 : [ 8.83175e-006 ]
7947 : [ 8.40407e-006 ]
7948 : [ 8.36916e-006 ]
7949 : [ 8.35189e-006 ]
7950 : [ 8.31814e-006 ]
7951 : [ 7.70773e-006 ]
7952 : [ 8.39284e-006 ]
7953 : [ 9.76139e-006 ]
7954 : [ 8.39983e-006 ]
7955 : [ 7.83728e-006 ]
7956 : [ 9.09961e-006 ]
7957 : [ 7.53781e-006 ]
7958 : [ 8.37143e-006 ]
7959 : [ 8.3318e-006  ]
7960 : [ 1.33388e-005 ]
7961 : [ 1.11313e-005 ]
7962 : [ 8.41795e-006 ]
7963 : [ 8.48395e-006 ]
7964 : [ 7.61766e-006 ]
7965 : [ 9.28818e-006 ]
7966 : [ 8.70196e-006 ]
7967 : [ 8.37493e-006 ]
7968 : [ 8.91981e-006 ]
7969 : [ 1.42627e-005 ]
7970 : [ 1.03405e-005 ]
7971 : [ 9.88687e-006 ]
7972 : [ 9.65999e-006 ]
7973 : [ 1.08778e-005 ]
7974 : [ 7.64163e-006 ]
7975 : [ 8.34614e-006 ]
7976 : [ 1.31569e-005 ]
7977 : [ 8.34086e-006 ]
7978 : [ 1.02716e-005 ]
7979 : [ 1.22737e-005 ]
7980 : [ 1.10975e-005 ]
7981 : [ 8.30519e-006 ]
7982 : [ 8.8104e-006  ]
7983 : [ 8.39335e-006 ]
7984 : [ 1.01154e-005 ]
7985 : [ 1.29261e-005 ]
7986 : [ 8.53151e-006 ]
7987 : [ 8.28035e-006 ]
7988 : [ 8.1743e-006  ]
7989 : [ 9.43125e-006 ]
7990 : [ 8.11343e-006 ]
7991 : [ 8.30733e-006 ]
7992 : [ 8.75027e-006 ]
7993 : [ 1.40762e-005 ]
7994 : [ 8.33857e-006 ]
7995 : [ 1.33544e-005 ]
7996 : [ 8.36406e-006 ]
7997 : [ 1.22976e-005 ]
7998 : [ 8.40256e-006 ]
7999 : [ 8.45141e-006 ]
8000 : [ 1.12332e-005 ]
8001 : [ 9.22656e-006 ]
8002 : [ 8.35535e-006 ]
8003 : [ 8.89172e-006 ]
8004 : [ 8.31671e-006 ]
8005 : [ 1.0672e-005  ]
8006 : [ 8.21538e-006 ]
8007 : [ 8.35769e-006 ]
8008 : [ 8.11867e-006 ]
8009 : [ 8.23972e-006 ]
8010 : [ 8.60808e-006 ]
8011 : [ 8.37295e-006 ]
8012 : [ 8.27559e-006 ]
8013 : [ 8.43163e-006 ]
8014 : [ 8.4034e-006  ]
8015 : [ 8.40521e-006 ]
8016 : [ 8.13391e-006 ]
8017 : [ 8.35231e-006 ]
8018 : [ 1.29375e-005 ]
8019 : [ 8.98394e-006 ]
8020 : [ 9.38655e-006 ]
8021 : [ 8.31719e-006 ]
8022 : [ 8.3076e-006  ]
8023 : [ 1.363e-005   ]
8024 : [ 1.10885e-005 ]
8025 : [ 8.39e-006    ]
8026 : [ 8.24512e-006 ]
8027 : [ 1.43794e-005 ]
8028 : [ 8.37438e-006 ]
8029 : [ 8.33719e-006 ]
8030 : [ 9.96436e-006 ]
8031 : [ 1.38192e-005 ]
8032 : [ 8.33275e-006 ]
8033 : [ 9.8855e-006  ]
8034 : [ 8.54517e-006 ]
8035 : [ 1.16877e-005 ]
8036 : [ 9.80015e-006 ]
8037 : [ 8.30523e-006 ]
8038 : [ 7.63324e-006 ]
8039 : [ 8.96381e-006 ]
8040 : [ 1.47056e-005 ]
8041 : [ 1.1683e-005  ]
8042 : [ 1.47122e-005 ]
8043 : [ 8.30402e-006 ]
8044 : [ 8.42365e-006 ]
8045 : [ 1.03446e-005 ]
8046 : [ 8.37411e-006 ]
8047 : [ 1.20918e-005 ]
8048 : [ 8.3186e-006  ]
8049 : [ 8.55202e-006 ]
8050 : [ 8.40308e-006 ]
8051 : [ 1.20364e-005 ]
8052 : [ 8.39912e-006 ]
8053 : [ 1.18044e-005 ]
8054 : [ 9.11698e-006 ]
8055 : [ 8.36191e-006 ]
8056 : [ 1.09494e-005 ]
8057 : [ 1.11503e-005 ]
8058 : [ 1.19109e-005 ]
8059 : [ 9.78696e-006 ]
8060 : [ 8.34637e-006 ]
8061 : [ 1.18776e-005 ]
8062 : [ 8.40272e-006 ]
8063 : [ 7.75608e-006 ]
8064 : [ 8.98098e-006 ]
8065 : [ 9.8912e-006  ]
8066 : [ 8.17868e-006 ]
8067 : [ 8.04278e-006 ]
8068 : [ 9.00269e-006 ]
8069 : [ 8.31621e-006 ]
8070 : [ 8.33295e-006 ]
8071 : [ 1.39358e-005 ]
8072 : [ 8.21984e-006 ]
8073 : [ 9.20553e-006 ]
8074 : [ 8.59265e-006 ]
8075 : [ 8.37992e-006 ]
8076 : [ 8.87279e-006 ]
8077 : [ 1.08501e-005 ]
8078 : [ 1.07391e-005 ]
8079 : [ 1.41841e-005 ]
8080 : [ 8.33014e-006 ]
8081 : [ 1.02705e-005 ]
8082 : [ 8.81433e-006 ]
8083 : [ 8.51824e-006 ]
8084 : [ 7.45819e-006 ]
8085 : [ 8.55673e-006 ]
8086 : [ 8.3158e-006  ]
8087 : [ 8.61401e-006 ]
8088 : [ 1.07583e-005 ]
8089 : [ 8.32576e-006 ]
8090 : [ 8.59349e-006 ]
8091 : [ 9.00795e-006 ]
8092 : [ 8.37628e-006 ]
8093 : [ 7.95076e-006 ]
8094 : [ 8.25443e-006 ]
8095 : [ 8.40461e-006 ]
8096 : [ 9.92328e-006 ]
8097 : [ 8.31764e-006 ]
8098 : [ 8.43158e-006 ]
8099 : [ 1.24684e-005 ]
8100 : [ 8.05631e-006 ]
8101 : [ 8.35989e-006 ]
8102 : [ 8.32716e-006 ]
8103 : [ 8.40052e-006 ]
8104 : [ 1.04139e-005 ]
8105 : [ 1.31955e-005 ]
8106 : [ 8.20928e-006 ]
8107 : [ 8.54194e-006 ]
8108 : [ 7.46468e-006 ]
8109 : [ 8.24953e-006 ]
8110 : [ 9.2401e-006  ]
8111 : [ 1.10456e-005 ]
8112 : [ 8.31393e-006 ]
8113 : [ 8.0063e-006  ]
8114 : [ 8.35714e-006 ]
8115 : [ 8.37218e-006 ]
8116 : [ 1.02256e-005 ]
8117 : [ 1.18205e-005 ]
8118 : [ 1.44468e-005 ]
8119 : [ 9.16914e-006 ]
8120 : [ 8.40273e-006 ]
8121 : [ 8.39667e-006 ]
8122 : [ 7.81814e-006 ]
8123 : [ 8.41417e-006 ]
8124 : [ 8.39588e-006 ]
8125 : [ 1.1024e-005  ]
8126 : [ 8.62452e-006 ]
8127 : [ 8.38087e-006 ]
8128 : [ 8.3568e-006  ]
8129 : [ 1.16204e-005 ]
8130 : [ 1.08748e-005 ]
8131 : [ 1.07452e-005 ]
8132 : [ 8.41891e-006 ]
8133 : [ 8.40488e-006 ]
8134 : [ 8.00718e-006 ]
8135 : [ 8.07196e-006 ]
8136 : [ 9.06844e-006 ]
8137 : [ 8.36662e-006 ]
8138 : [ 1.11945e-005 ]
8139 : [ 8.37936e-006 ]
8140 : [ 8.66926e-006 ]
8141 : [ 1.18199e-005 ]
8142 : [ 7.83543e-006 ]
8143 : [ 7.43591e-006 ]
8144 : [ 8.40326e-006 ]
8145 : [ 9.34151e-006 ]
8146 : [ 1.36434e-005 ]
8147 : [ 1.02582e-005 ]
8148 : [ 9.93863e-006 ]
8149 : [ 8.32158e-006 ]
8150 : [ 1.45229e-005 ]
8151 : [ 1.09801e-005 ]
8152 : [ 8.38275e-006 ]
8153 : [ 1.10652e-005 ]
8154 : [ 8.40446e-006 ]
8155 : [ 7.86854e-006 ]
8156 : [ 8.94727e-006 ]
8157 : [ 8.32002e-006 ]
8158 : [ 8.30396e-006 ]
8159 : [ 8.54146e-006 ]
8160 : [ 8.77818e-006 ]
8161 : [ 8.31361e-006 ]
8162 : [ 8.37482e-006 ]
8163 : [ 8.33227e-006 ]
8164 : [ 7.46274e-006 ]
8165 : [ 7.65372e-006 ]
8166 : [ 8.30546e-006 ]
8167 : [ 8.38641e-006 ]
8168 : [ 8.93445e-006 ]
8169 : [ 7.7139e-006  ]
8170 : [ 8.34316e-006 ]
8171 : [ 8.31482e-006 ]
8172 : [ 8.60848e-006 ]
8173 : [ 8.38198e-006 ]
8174 : [ 1.2971e-005  ]
8175 : [ 8.07376e-006 ]
8176 : [ 8.39832e-006 ]
8177 : [ 1.45679e-005 ]
8178 : [ 1.10595e-005 ]
8179 : [ 8.60017e-006 ]
8180 : [ 9.21473e-006 ]
8181 : [ 7.95351e-006 ]
8182 : [ 8.37354e-006 ]
8183 : [ 1.28164e-005 ]
8184 : [ 1.1584e-005  ]
8185 : [ 8.3871e-006  ]
8186 : [ 1.04817e-005 ]
8187 : [ 8.37812e-006 ]
8188 : [ 8.3112e-006  ]
8189 : [ 8.32288e-006 ]
8190 : [ 7.48867e-006 ]
8191 : [ 1.12183e-005 ]
8192 : [ 8.31195e-006 ]
8193 : [ 1.11084e-005 ]
8194 : [ 7.43953e-006 ]
8195 : [ 8.32858e-006 ]
8196 : [ 7.53179e-006 ]
8197 : [ 8.40125e-006 ]
8198 : [ 1.41802e-005 ]
8199 : [ 9.53399e-006 ]
8200 : [ 8.07896e-006 ]
8201 : [ 8.34358e-006 ]
8202 : [ 8.36264e-006 ]
8203 : [ 7.74133e-006 ]
8204 : [ 7.44809e-006 ]
8205 : [ 8.56958e-006 ]
8206 : [ 8.68359e-006 ]
8207 : [ 8.29439e-006 ]
8208 : [ 7.42674e-006 ]
8209 : [ 8.31183e-006 ]
8210 : [ 8.38967e-006 ]
8211 : [ 1.05651e-005 ]
8212 : [ 1.32473e-005 ]
8213 : [ 9.2545e-006  ]
8214 : [ 8.38962e-006 ]
8215 : [ 8.31167e-006 ]
8216 : [ 1.17957e-005 ]
8217 : [ 8.05064e-006 ]
8218 : [ 1.08335e-005 ]
8219 : [ 7.98294e-006 ]
8220 : [ 8.99326e-006 ]
8221 : [ 8.06452e-006 ]
8222 : [ 8.50077e-006 ]
8223 : [ 8.39099e-006 ]
8224 : [ 8.32147e-006 ]
8225 : [ 8.91054e-006 ]
8226 : [ 1.1572e-005  ]
8227 : [ 8.37501e-006 ]
8228 : [ 8.3779e-006  ]
8229 : [ 8.31792e-006 ]
8230 : [ 8.31172e-006 ]
8231 : [ 8.94905e-006 ]
8232 : [ 1.27665e-005 ]
8233 : [ 8.12422e-006 ]
8234 : [ 8.74501e-006 ]
8235 : [ 8.3682e-006  ]
8236 : [ 1.27691e-005 ]
8237 : [ 1.17745e-005 ]
8238 : [ 1.14953e-005 ]
8239 : [ 8.40302e-006 ]
8240 : [ 8.17507e-006 ]
8241 : [ 8.40471e-006 ]
8242 : [ 9.07458e-006 ]
8243 : [ 8.29034e-006 ]
8244 : [ 9.54538e-006 ]
8245 : [ 1.21178e-005 ]
8246 : [ 1.23207e-005 ]
8247 : [ 9.354e-006   ]
8248 : [ 1.23095e-005 ]
8249 : [ 8.441e-006   ]
8250 : [ 9.23076e-006 ]
8251 : [ 1.06536e-005 ]
8252 : [ 1.0415e-005  ]
8253 : [ 8.46911e-006 ]
8254 : [ 9.37728e-006 ]
8255 : [ 8.42176e-006 ]
8256 : [ 1.3763e-005  ]
8257 : [ 9.55138e-006 ]
8258 : [ 9.42679e-006 ]
8259 : [ 1.47179e-005 ]
8260 : [ 9.97234e-006 ]
8261 : [ 8.39814e-006 ]
8262 : [ 1.40144e-005 ]
8263 : [ 8.40528e-006 ]
8264 : [ 7.33849e-006 ]
8265 : [ 1.39031e-005 ]
8266 : [ 8.33757e-006 ]
8267 : [ 8.38877e-006 ]
8268 : [ 8.5197e-006  ]
8269 : [ 7.9001e-006  ]
8270 : [ 1.06641e-005 ]
8271 : [ 8.65131e-006 ]
8272 : [ 1.00402e-005 ]
8273 : [ 8.30682e-006 ]
8274 : [ 1.45877e-005 ]
8275 : [ 8.39785e-006 ]
8276 : [ 1.03973e-005 ]
8277 : [ 1.18803e-005 ]
8278 : [ 1.20324e-005 ]
8279 : [ 8.31573e-006 ]
8280 : [ 1.21556e-005 ]
8281 : [ 7.66518e-006 ]
8282 : [ 8.30998e-006 ]
8283 : [ 8.36759e-006 ]
8284 : [ 8.3041e-006  ]
8285 : [ 8.02932e-006 ]
8286 : [ 8.37949e-006 ]
8287 : [ 8.18261e-006 ]
8288 : [ 1.03257e-005 ]
8289 : [ 8.30396e-006 ]
8290 : [ 8.38938e-006 ]
8291 : [ 8.39904e-006 ]
8292 : [ 1.1643e-005  ]
8293 : [ 8.41689e-006 ]
8294 : [ 8.34175e-006 ]
8295 : [ 1.33187e-005 ]
8296 : [ 9.40995e-006 ]
8297 : [ 8.30413e-006 ]
8298 : [ 7.612e-006   ]
8299 : [ 1.27018e-005 ]
8300 : [ 8.3926e-006  ]
8301 : [ 8.85152e-006 ]
8302 : [ 8.63833e-006 ]
8303 : [ 1.25508e-005 ]
8304 : [ 8.4914e-006  ]
8305 : [ 1.42022e-005 ]
8306 : [ 1.30294e-005 ]
8307 : [ 1.09525e-005 ]
8308 : [ 1.06832e-005 ]
8309 : [ 8.31591e-006 ]
8310 : [ 8.3931e-006  ]
8311 : [ 9.40085e-006 ]
8312 : [ 8.38059e-006 ]
8313 : [ 8.39173e-006 ]
8314 : [ 8.32937e-006 ]
8315 : [ 7.64053e-006 ]
8316 : [ 8.40108e-006 ]
8317 : [ 8.38505e-006 ]
8318 : [ 1.35653e-005 ]
8319 : [ 1.26599e-005 ]
8320 : [ 8.40008e-006 ]
8321 : [ 8.9107e-006  ]
8322 : [ 8.32172e-006 ]
8323 : [ 9.37094e-006 ]
8324 : [ 8.23004e-006 ]
8325 : [ 8.23476e-006 ]
8326 : [ 1.05075e-005 ]
8327 : [ 8.36606e-006 ]
8328 : [ 8.40367e-006 ]
8329 : [ 8.3375e-006  ]
8330 : [ 8.39046e-006 ]
8331 : [ 8.42719e-006 ]
8332 : [ 8.32551e-006 ]
8333 : [ 8.30488e-006 ]
8334 : [ 8.56052e-006 ]
8335 : [ 8.03542e-006 ]
8336 : [ 9.65423e-006 ]
8337 : [ 1.38236e-005 ]
8338 : [ 7.79627e-006 ]
8339 : [ 8.56402e-006 ]
8340 : [ 1.21943e-005 ]
8341 : [ 8.31084e-006 ]
8342 : [ 1.0075e-005  ]
8343 : [ 8.40442e-006 ]
8344 : [ 7.71631e-006 ]
8345 : [ 7.87039e-006 ]
8346 : [ 8.74354e-006 ]
8347 : [ 8.31416e-006 ]
8348 : [ 8.33089e-006 ]
8349 : [ 1.03725e-005 ]
8350 : [ 7.59316e-006 ]
8351 : [ 8.35677e-006 ]
8352 : [ 9.15635e-006 ]
8353 : [ 1.1521e-005  ]
8354 : [ 1.40247e-005 ]
8355 : [ 8.10191e-006 ]
8356 : [ 7.66269e-006 ]
8357 : [ 7.47613e-006 ]
8358 : [ 1.3817e-005  ]
8359 : [ 8.40317e-006 ]
8360 : [ 8.38397e-006 ]
8361 : [ 8.40021e-006 ]
8362 : [ 8.5906e-006  ]
8363 : [ 8.36998e-006 ]
8364 : [ 1.07069e-005 ]
8365 : [ 8.30788e-006 ]
8366 : [ 8.11972e-006 ]
8367 : [ 8.39021e-006 ]
8368 : [ 7.75421e-006 ]
8369 : [ 8.36389e-006 ]
8370 : [ 1.06213e-005 ]
8371 : [ 8.39495e-006 ]
8372 : [ 8.30412e-006 ]
8373 : [ 8.38591e-006 ]
8374 : [ 1.08179e-005 ]
8375 : [ 1.30887e-005 ]
8376 : [ 8.4033e-006  ]
8377 : [ 8.40136e-006 ]
8378 : [ 1.11617e-005 ]
8379 : [ 9.0029e-006  ]
8380 : [ 1.26005e-005 ]
8381 : [ 1.17306e-005 ]
8382 : [ 8.26623e-006 ]
8383 : [ 1.3998e-005  ]
8384 : [ 1.13292e-005 ]
8385 : [ 8.40003e-006 ]
8386 : [ 7.40865e-006 ]
8387 : [ 9.06906e-006 ]
8388 : [ 8.39829e-006 ]
8389 : [ 8.39165e-006 ]
8390 : [ 8.85516e-006 ]
8391 : [ 9.95588e-006 ]
8392 : [ 8.31767e-006 ]
8393 : [ 8.3371e-006  ]
8394 : [ 9.49787e-006 ]
8395 : [ 8.39809e-006 ]
8396 : [ 8.50426e-006 ]
8397 : [ 9.87772e-006 ]
8398 : [ 7.35765e-006 ]
8399 : [ 1.30902e-005 ]
8400 : [ 8.47996e-006 ]
8401 : [ 9.17381e-006 ]
8402 : [ 9.34346e-006 ]
8403 : [ 1.13207e-005 ]
8404 : [ 8.90197e-006 ]
8405 : [ 1.25334e-005 ]
8406 : [ 8.3039e-006  ]
8407 : [ 1.19787e-005 ]
8408 : [ 8.3943e-006  ]
8409 : [ 8.3074e-006  ]
8410 : [ 8.3835e-006  ]
8411 : [ 8.38821e-006 ]
8412 : [ 7.82211e-006 ]
8413 : [ 8.81683e-006 ]
8414 : [ 8.35926e-006 ]
8415 : [ 8.30614e-006 ]
8416 : [ 9.27933e-006 ]
8417 : [ 8.34188e-006 ]
8418 : [ 8.33102e-006 ]
8419 : [ 8.54643e-006 ]
8420 : [ 8.42827e-006 ]
8421 : [ 8.82242e-006 ]
8422 : [ 7.55577e-006 ]
8423 : [ 8.33679e-006 ]
8424 : [ 8.33023e-006 ]
8425 : [ 8.36693e-006 ]
8426 : [ 7.73709e-006 ]
8427 : [ 8.37595e-006 ]
8428 : [ 8.36722e-006 ]
8429 : [ 1.2784e-005  ]
8430 : [ 9.78568e-006 ]
8431 : [ 8.31808e-006 ]
8432 : [ 8.32293e-006 ]
8433 : [ 1.02494e-005 ]
8434 : [ 8.39989e-006 ]
8435 : [ 8.62697e-006 ]
8436 : [ 7.70778e-006 ]
8437 : [ 8.36187e-006 ]
8438 : [ 8.07962e-006 ]
8439 : [ 8.32756e-006 ]
8440 : [ 9.08508e-006 ]
8441 : [ 8.3039e-006  ]
8442 : [ 7.50391e-006 ]
8443 : [ 8.31284e-006 ]
8444 : [ 7.92094e-006 ]
8445 : [ 8.6157e-006  ]
8446 : [ 1.03201e-005 ]
8447 : [ 8.28612e-006 ]
8448 : [ 8.65034e-006 ]
8449 : [ 1.05387e-005 ]
8450 : [ 8.40528e-006 ]
8451 : [ 8.51659e-006 ]
8452 : [ 1.39329e-005 ]
8453 : [ 1.00973e-005 ]
8454 : [ 9.39338e-006 ]
8455 : [ 8.35381e-006 ]
8456 : [ 8.08168e-006 ]
8457 : [ 8.30555e-006 ]
8458 : [ 8.31131e-006 ]
8459 : [ 1.45269e-005 ]
8460 : [ 7.90017e-006 ]
8461 : [ 8.80128e-006 ]
8462 : [ 7.8899e-006  ]
8463 : [ 7.78169e-006 ]
8464 : [ 1.05369e-005 ]
8465 : [ 9.51208e-006 ]
8466 : [ 8.40425e-006 ]
8467 : [ 1.1307e-005  ]
8468 : [ 8.38672e-006 ]
8469 : [ 1.17096e-005 ]
8470 : [ 8.31347e-006 ]
8471 : [ 1.42857e-005 ]
8472 : [ 1.23759e-005 ]
8473 : [ 8.30438e-006 ]
8474 : [ 8.40242e-006 ]
8475 : [ 8.34788e-006 ]
8476 : [ 9.0972e-006  ]
8477 : [ 9.64522e-006 ]
8478 : [ 9.0908e-006  ]
8479 : [ 8.37546e-006 ]
8480 : [ 8.7938e-006  ]
8481 : [ 8.30567e-006 ]
8482 : [ 8.40528e-006 ]
8483 : [ 1.01477e-005 ]
8484 : [ 8.32831e-006 ]
8485 : [ 8.4976e-006  ]
8486 : [ 8.35206e-006 ]
8487 : [ 8.72972e-006 ]
8488 : [ 8.3729e-006  ]
8489 : [ 8.39484e-006 ]
8490 : [ 8.40437e-006 ]
8491 : [ 8.39814e-006 ]
8492 : [ 1.21172e-005 ]
8493 : [ 8.4017e-006  ]
8494 : [ 8.40069e-006 ]
8495 : [ 1.07978e-005 ]
8496 : [ 8.75661e-006 ]
8497 : [ 1.23675e-005 ]
8498 : [ 1.0299e-005  ]
8499 : [ 1.29955e-005 ]
8500 : [ 8.35159e-006 ]
8501 : [ 8.37796e-006 ]
8502 : [ 8.40114e-006 ]
8503 : [ 1.43377e-005 ]
8504 : [ 8.30394e-006 ]
8505 : [ 8.36063e-006 ]
8506 : [ 9.82762e-006 ]
8507 : [ 8.31726e-006 ]
8508 : [ 8.33299e-006 ]
8509 : [ 8.40514e-006 ]
8510 : [ 1.15407e-005 ]
8511 : [ 8.96696e-006 ]
8512 : [ 9.92039e-006 ]
8513 : [ 9.01964e-006 ]
8514 : [ 8.34093e-006 ]
8515 : [ 9.22745e-006 ]
8516 : [ 8.33816e-006 ]
8517 : [ 8.54241e-006 ]
8518 : [ 8.63972e-006 ]
8519 : [ 1.39886e-005 ]
8520 : [ 8.41845e-006 ]
8521 : [ 8.1737e-006  ]
8522 : [ 8.3496e-006  ]
8523 : [ 8.01595e-006 ]
8524 : [ 8.18172e-006 ]
8525 : [ 9.68276e-006 ]
8526 : [ 1.14791e-005 ]
8527 : [ 1.40157e-005 ]
8528 : [ 8.3088e-006  ]
8529 : [ 8.38102e-006 ]
8530 : [ 8.31516e-006 ]
8531 : [ 8.39135e-006 ]
8532 : [ 1.34179e-005 ]
8533 : [ 8.1087e-006  ]
8534 : [ 1.41598e-005 ]
8535 : [ 8.22601e-006 ]
8536 : [ 8.37319e-006 ]
8537 : [ 8.93912e-006 ]
8538 : [ 1.26462e-005 ]
8539 : [ 8.38927e-006 ]
8540 : [ 8.3517e-006  ]
8541 : [ 1.3345e-005  ]
8542 : [ 1.12986e-005 ]
8543 : [ 8.84048e-006 ]
8544 : [ 8.40466e-006 ]
8545 : [ 7.80262e-006 ]
8546 : [ 1.19139e-005 ]
8547 : [ 7.8898e-006  ]
8548 : [ 8.37797e-006 ]
8549 : [ 1.44222e-005 ]
8550 : [ 9.19825e-006 ]
8551 : [ 8.32413e-006 ]
8552 : [ 1.45132e-005 ]
8553 : [ 8.40389e-006 ]
8554 : [ 8.32635e-006 ]
8555 : [ 1.3769e-005  ]
8556 : [ 8.38696e-006 ]
8557 : [ 8.40457e-006 ]
8558 : [ 9.70142e-006 ]
8559 : [ 8.35588e-006 ]
8560 : [ 8.33552e-006 ]
8561 : [ 8.32686e-006 ]
8562 : [ 8.33138e-006 ]
8563 : [ 1.11859e-005 ]
8564 : [ 8.35606e-006 ]
8565 : [ 8.3045e-006  ]
8566 : [ 8.11801e-006 ]
8567 : [ 8.33272e-006 ]
8568 : [ 8.76745e-006 ]
8569 : [ 8.36089e-006 ]
8570 : [ 8.37444e-006 ]
8571 : [ 8.31345e-006 ]
8572 : [ 8.08544e-006 ]
8573 : [ 8.33132e-006 ]
8574 : [ 1.27097e-005 ]
8575 : [ 8.30558e-006 ]
8576 : [ 1.1919e-005  ]
8577 : [ 8.55701e-006 ]
8578 : [ 8.38348e-006 ]
8579 : [ 8.32439e-006 ]
8580 : [ 8.40406e-006 ]
8581 : [ 1.20484e-005 ]
8582 : [ 8.35919e-006 ]
8583 : [ 8.35315e-006 ]
8584 : [ 1.00494e-005 ]
8585 : [ 8.37717e-006 ]
8586 : [ 1.31415e-005 ]
8587 : [ 1.06102e-005 ]
8588 : [ 8.37447e-006 ]
8589 : [ 8.39077e-006 ]
8590 : [ 8.3896e-006  ]
8591 : [ 1.18491e-005 ]
8592 : [ 8.74013e-006 ]
8593 : [ 8.40369e-006 ]
8594 : [ 8.35234e-006 ]
8595 : [ 8.30721e-006 ]
8596 : [ 8.30183e-006 ]
8597 : [ 8.36374e-006 ]
8598 : [ 7.866e-006   ]
8599 : [ 8.3496e-006  ]
8600 : [ 7.9313e-006  ]
8601 : [ 1.0749e-005  ]
8602 : [ 8.38441e-006 ]
8603 : [ 1.02593e-005 ]
8604 : [ 8.8737e-006  ]
8605 : [ 8.31574e-006 ]
8606 : [ 8.38779e-006 ]
8607 : [ 8.02431e-006 ]
8608 : [ 7.33705e-006 ]
8609 : [ 7.63265e-006 ]
8610 : [ 1.22692e-005 ]
8611 : [ 1.19105e-005 ]
8612 : [ 8.11409e-006 ]
8613 : [ 7.64184e-006 ]
8614 : [ 9.50944e-006 ]
8615 : [ 8.34784e-006 ]
8616 : [ 7.51656e-006 ]
8617 : [ 1.25e-005    ]
8618 : [ 8.31333e-006 ]
8619 : [ 1.18043e-005 ]
8620 : [ 8.34045e-006 ]
8621 : [ 8.40026e-006 ]
8622 : [ 8.37296e-006 ]
8623 : [ 8.22345e-006 ]
8624 : [ 9.1849e-006  ]
8625 : [ 1.3767e-005  ]
8626 : [ 1.25822e-005 ]
8627 : [ 8.33677e-006 ]
8628 : [ 1.08591e-005 ]
8629 : [ 9.76244e-006 ]
8630 : [ 8.36052e-006 ]
8631 : [ 9.24582e-006 ]
8632 : [ 9.36249e-006 ]
8633 : [ 8.22897e-006 ]
8634 : [ 7.76258e-006 ]
8635 : [ 8.40253e-006 ]
8636 : [ 8.32767e-006 ]
8637 : [ 8.34573e-006 ]
8638 : [ 8.65659e-006 ]
8639 : [ 8.32848e-006 ]
8640 : [ 8.70504e-006 ]
8641 : [ 8.49791e-006 ]
8642 : [ 8.33733e-006 ]
8643 : [ 1.18398e-005 ]
8644 : [ 1.13893e-005 ]
8645 : [ 8.39954e-006 ]
8646 : [ 8.65659e-006 ]
8647 : [ 8.36708e-006 ]
8648 : [ 7.71483e-006 ]
8649 : [ 8.38564e-006 ]
8650 : [ 8.30393e-006 ]
8651 : [ 8.52852e-006 ]
8652 : [ 8.60274e-006 ]
8653 : [ 8.34504e-006 ]
8654 : [ 7.58251e-006 ]
8655 : [ 8.87392e-006 ]
8656 : [ 1.08068e-005 ]
8657 : [ 8.39471e-006 ]
8658 : [ 1.26625e-005 ]
8659 : [ 8.40505e-006 ]
8660 : [ 1.18364e-005 ]
8661 : [ 8.30405e-006 ]
8662 : [ 1.12249e-005 ]
8663 : [ 8.32836e-006 ]
8664 : [ 1.0116e-005  ]
8665 : [ 9.10755e-006 ]
8666 : [ 8.37337e-006 ]
8667 : [ 8.11233e-006 ]
8668 : [ 1.11363e-005 ]
8669 : [ 9.67114e-006 ]
8670 : [ 8.28176e-006 ]
8671 : [ 1.1812e-005  ]
8672 : [ 1.12461e-005 ]
8673 : [ 7.91941e-006 ]
8674 : [ 8.77732e-006 ]
8675 : [ 8.09526e-006 ]
8676 : [ 8.00386e-006 ]
8677 : [ 7.88642e-006 ]
8678 : [ 8.32982e-006 ]
8679 : [ 8.51628e-006 ]
8680 : [ 8.35274e-006 ]
8681 : [ 8.66167e-006 ]
8682 : [ 9.42366e-006 ]
8683 : [ 7.74421e-006 ]
8684 : [ 7.86642e-006 ]
8685 : [ 8.30392e-006 ]
8686 : [ 8.14142e-006 ]
8687 : [ 1.16705e-005 ]
8688 : [ 8.32561e-006 ]
8689 : [ 1.33056e-005 ]
8690 : [ 8.47337e-006 ]
8691 : [ 7.95632e-006 ]
8692 : [ 8.3613e-006  ]
8693 : [ 8.38165e-006 ]
8694 : [ 1.43992e-005 ]
8695 : [ 8.83444e-006 ]
8696 : [ 8.50774e-006 ]
8697 : [ 8.621e-006   ]
8698 : [ 8.71066e-006 ]
8699 : [ 8.80296e-006 ]
8700 : [ 8.30598e-006 ]
8701 : [ 8.37472e-006 ]
8702 : [ 7.90629e-006 ]
8703 : [ 8.50968e-006 ]
8704 : [ 8.42276e-006 ]
8705 : [ 8.41596e-006 ]
8706 : [ 7.65851e-006 ]
8707 : [ 9.64694e-006 ]
8708 : [ 8.32904e-006 ]
8709 : [ 8.92205e-006 ]
8710 : [ 1.3218e-005  ]
8711 : [ 8.304e-006   ]
8712 : [ 1.1697e-005  ]
8713 : [ 8.30795e-006 ]
8714 : [ 8.7557e-006  ]
8715 : [ 8.25725e-006 ]
8716 : [ 8.36327e-006 ]
8717 : [ 8.3051e-006  ]
8718 : [ 8.32977e-006 ]
8719 : [ 8.30715e-006 ]
8720 : [ 1.30425e-005 ]
8721 : [ 1.1814e-005  ]
8722 : [ 8.53899e-006 ]
8723 : [ 8.31176e-006 ]
8724 : [ 8.53758e-006 ]
8725 : [ 8.40497e-006 ]
8726 : [ 8.405e-006   ]
8727 : [ 7.89578e-006 ]
8728 : [ 7.62023e-006 ]
8729 : [ 8.40367e-006 ]
8730 : [ 9.23303e-006 ]
8731 : [ 8.12432e-006 ]
8732 : [ 8.27191e-006 ]
8733 : [ 9.0829e-006  ]
8734 : [ 9.93008e-006 ]
8735 : [ 9.92677e-006 ]
8736 : [ 7.35195e-006 ]
8737 : [ 8.39374e-006 ]
8738 : [ 8.31537e-006 ]
8739 : [ 1.22413e-005 ]
8740 : [ 8.35155e-006 ]
8741 : [ 8.37916e-006 ]
8742 : [ 8.3261e-006  ]
8743 : [ 7.54582e-006 ]
8744 : [ 8.90898e-006 ]
8745 : [ 8.36411e-006 ]
8746 : [ 8.13056e-006 ]
8747 : [ 1.0751e-005  ]
8748 : [ 8.40389e-006 ]
8749 : [ 7.5557e-006  ]
8750 : [ 8.31061e-006 ]
8751 : [ 1.40294e-005 ]
8752 : [ 8.30794e-006 ]
8753 : [ 8.30389e-006 ]
8754 : [ 8.32478e-006 ]
8755 : [ 8.40504e-006 ]
8756 : [ 8.41505e-006 ]
8757 : [ 8.35455e-006 ]
8758 : [ 7.75104e-006 ]
8759 : [ 1.16013e-005 ]
8760 : [ 8.42415e-006 ]
8761 : [ 8.3545e-006  ]
8762 : [ 1.38555e-005 ]
8763 : [ 8.8845e-006  ]
8764 : [ 7.68298e-006 ]
8765 : [ 8.629e-006   ]
8766 : [ 8.70103e-006 ]
8767 : [ 8.37877e-006 ]
8768 : [ 9.58855e-006 ]
8769 : [ 8.49238e-006 ]
8770 : [ 8.39527e-006 ]
8771 : [ 7.40163e-006 ]
8772 : [ 8.38645e-006 ]
8773 : [ 8.51403e-006 ]
8774 : [ 8.12685e-006 ]
8775 : [ 1.04248e-005 ]
8776 : [ 7.42428e-006 ]
8777 : [ 8.43043e-006 ]
8778 : [ 8.92958e-006 ]
8779 : [ 8.47104e-006 ]
8780 : [ 8.30719e-006 ]
8781 : [ 8.43982e-006 ]
8782 : [ 8.40528e-006 ]
8783 : [ 1.0317e-005  ]
8784 : [ 1.03644e-005 ]
8785 : [ 8.30575e-006 ]
8786 : [ 7.41729e-006 ]
8787 : [ 8.37219e-006 ]
8788 : [ 1.1732e-005  ]
8789 : [ 8.38647e-006 ]
8790 : [ 1.30239e-005 ]
8791 : [ 8.86181e-006 ]
8792 : [ 8.40528e-006 ]
8793 : [ 9.1803e-006  ]
8794 : [ 8.01737e-006 ]
8795 : [ 8.71084e-006 ]
8796 : [ 1.18376e-005 ]
8797 : [ 7.78174e-006 ]
8798 : [ 8.39397e-006 ]
8799 : [ 8.32446e-006 ]
8800 : [ 8.38113e-006 ]
8801 : [ 1.13771e-005 ]
8802 : [ 7.99529e-006 ]
8803 : [ 7.70314e-006 ]
8804 : [ 8.2819e-006  ]
8805 : [ 8.33493e-006 ]
8806 : [ 8.4011e-006  ]
8807 : [ 1.1136e-005  ]
8808 : [ 8.32866e-006 ]
8809 : [ 1.27848e-005 ]
8810 : [ 8.43092e-006 ]
8811 : [ 8.31965e-006 ]
8812 : [ 9.35144e-006 ]
8813 : [ 9.32136e-006 ]
8814 : [ 8.38146e-006 ]
8815 : [ 1.11909e-005 ]
8816 : [ 8.35206e-006 ]
8817 : [ 8.40067e-006 ]
8818 : [ 8.37329e-006 ]
8819 : [ 1.18842e-005 ]
8820 : [ 8.36552e-006 ]
8821 : [ 8.79335e-006 ]
8822 : [ 8.40475e-006 ]
8823 : [ 1.35206e-005 ]
8824 : [ 8.48552e-006 ]
8825 : [ 8.34264e-006 ]
8826 : [ 8.32994e-006 ]
8827 : [ 7.58748e-006 ]
8828 : [ 8.31193e-006 ]
8829 : [ 8.31475e-006 ]
8830 : [ 8.39862e-006 ]
8831 : [ 8.39299e-006 ]
8832 : [ 8.32815e-006 ]
8833 : [ 7.42505e-006 ]
8834 : [ 1.2892e-005  ]
8835 : [ 1.22282e-005 ]
8836 : [ 8.37674e-006 ]
8837 : [ 9.00984e-006 ]
8838 : [ 1.1299e-005  ]
8839 : [ 9.63403e-006 ]
8840 : [ 7.79379e-006 ]
8841 : [ 8.3052e-006  ]
8842 : [ 8.34656e-006 ]
8843 : [ 8.33035e-006 ]
8844 : [ 1.44206e-005 ]
8845 : [ 1.10844e-005 ]
8846 : [ 8.05615e-006 ]
8847 : [ 8.40394e-006 ]
8848 : [ 8.4026e-006  ]
8849 : [ 8.31254e-006 ]
8850 : [ 9.56614e-006 ]
8851 : [ 8.22656e-006 ]
8852 : [ 8.92799e-006 ]
8853 : [ 7.71852e-006 ]
8854 : [ 1.46666e-005 ]
8855 : [ 9.91323e-006 ]
8856 : [ 1.27916e-005 ]
8857 : [ 1.15711e-005 ]
8858 : [ 8.39284e-006 ]
8859 : [ 1.2581e-005  ]
8860 : [ 8.37436e-006 ]
8861 : [ 1.09439e-005 ]
8862 : [ 8.33764e-006 ]
8863 : [ 1.20058e-005 ]
8864 : [ 1.07754e-005 ]
8865 : [ 8.38573e-006 ]
8866 : [ 8.36929e-006 ]
8867 : [ 8.32387e-006 ]
8868 : [ 1.18724e-005 ]
8869 : [ 8.37681e-006 ]
8870 : [ 1.10486e-005 ]
8871 : [ 1.05016e-005 ]
8872 : [ 8.33939e-006 ]
8873 : [ 8.40138e-006 ]
8874 : [ 8.38994e-006 ]
8875 : [ 7.71978e-006 ]
8876 : [ 8.39033e-006 ]
8877 : [ 8.7126e-006  ]
8878 : [ 8.20206e-006 ]
8879 : [ 1.13041e-005 ]
8880 : [ 8.49016e-006 ]
8881 : [ 1.42533e-005 ]
8882 : [ 9.48947e-006 ]
8883 : [ 8.65771e-006 ]
8884 : [ 8.38173e-006 ]
8885 : [ 9.05207e-006 ]
8886 : [ 9.93701e-006 ]
8887 : [ 8.31593e-006 ]
8888 : [ 8.13519e-006 ]
8889 : [ 8.37093e-006 ]
8890 : [ 7.87923e-006 ]
8891 : [ 8.33009e-006 ]
8892 : [ 8.38992e-006 ]
8893 : [ 8.38006e-006 ]
8894 : [ 8.30389e-006 ]
8895 : [ 8.39641e-006 ]
8896 : [ 8.30391e-006 ]
8897 : [ 8.3259e-006  ]
8898 : [ 8.08611e-006 ]
8899 : [ 1.24309e-005 ]
8900 : [ 8.40134e-006 ]
8901 : [ 8.35776e-006 ]
8902 : [ 8.96225e-006 ]
8903 : [ 8.38078e-006 ]
8904 : [ 8.40399e-006 ]
8905 : [ 8.69296e-006 ]
8906 : [ 8.35006e-006 ]
8907 : [ 8.78058e-006 ]
8908 : [ 9.66316e-006 ]
8909 : [ 8.2433e-006  ]
8910 : [ 8.38713e-006 ]
8911 : [ 8.30554e-006 ]
8912 : [ 8.31738e-006 ]
8913 : [ 8.05683e-006 ]
8914 : [ 8.30675e-006 ]
8915 : [ 8.3965e-006  ]
8916 : [ 7.95481e-006 ]
8917 : [ 8.39726e-006 ]
8918 : [ 1.34719e-005 ]
8919 : [ 7.94276e-006 ]
8920 : [ 8.30839e-006 ]
8921 : [ 7.3986e-006  ]
8922 : [ 1.09016e-005 ]
8923 : [ 1.05813e-005 ]
8924 : [ 8.76749e-006 ]
8925 : [ 7.81295e-006 ]
8926 : [ 8.54047e-006 ]
8927 : [ 8.30493e-006 ]
8928 : [ 1.07257e-005 ]
8929 : [ 8.03571e-006 ]
8930 : [ 8.30603e-006 ]
8931 : [ 8.36478e-006 ]
8932 : [ 8.0523e-006  ]
8933 : [ 7.44731e-006 ]
8934 : [ 8.7662e-006  ]
8935 : [ 8.52174e-006 ]
8936 : [ 8.32479e-006 ]
8937 : [ 8.36298e-006 ]
8938 : [ 1.16653e-005 ]
8939 : [ 9.08672e-006 ]
8940 : [ 9.43516e-006 ]
8941 : [ 1.07976e-005 ]
8942 : [ 7.66542e-006 ]
8943 : [ 8.33419e-006 ]
8944 : [ 8.30536e-006 ]
8945 : [ 7.42235e-006 ]
8946 : [ 8.34824e-006 ]
8947 : [ 7.59364e-006 ]
8948 : [ 8.30399e-006 ]
8949 : [ 1.04043e-005 ]
8950 : [ 8.20359e-006 ]
8951 : [ 9.89848e-006 ]
8952 : [ 1.21853e-005 ]
8953 : [ 1.34518e-005 ]
8954 : [ 8.30469e-006 ]
8955 : [ 8.31333e-006 ]
8956 : [ 7.90648e-006 ]
8957 : [ 8.31113e-006 ]
8958 : [ 8.45891e-006 ]
8959 : [ 1.24008e-005 ]
8960 : [ 8.38749e-006 ]
8961 : [ 1.17693e-005 ]
8962 : [ 8.37002e-006 ]
8963 : [ 8.31224e-006 ]
8964 : [ 7.59159e-006 ]
8965 : [ 8.38125e-006 ]
8966 : [ 9.96418e-006 ]
8967 : [ 8.37269e-006 ]
8968 : [ 8.40853e-006 ]
8969 : [ 9.52445e-006 ]
8970 : [ 8.31238e-006 ]
8971 : [ 8.35446e-006 ]
8972 : [ 8.62142e-006 ]
8973 : [ 1.46347e-005 ]
8974 : [ 8.21242e-006 ]
8975 : [ 7.77333e-006 ]
8976 : [ 8.36621e-006 ]
8977 : [ 8.40418e-006 ]
8978 : [ 8.3444e-006  ]
8979 : [ 1.03338e-005 ]
8980 : [ 1.37017e-005 ]
8981 : [ 8.38979e-006 ]
8982 : [ 8.30448e-006 ]
8983 : [ 1.41845e-005 ]
8984 : [ 7.40492e-006 ]
8985 : [ 1.36719e-005 ]
8986 : [ 8.02778e-006 ]
8987 : [ 8.44861e-006 ]
8988 : [ 8.32764e-006 ]
8989 : [ 8.3407e-006  ]
8990 : [ 1.09148e-005 ]
8991 : [ 1.17471e-005 ]
8992 : [ 8.55769e-006 ]
8993 : [ 1.3508e-005  ]
8994 : [ 8.32958e-006 ]
8995 : [ 8.40519e-006 ]
8996 : [ 8.44592e-006 ]
8997 : [ 8.09071e-006 ]
8998 : [ 8.3107e-006  ]
8999 : [ 8.38883e-006 ]
9000 : [ 8.37474e-006 ]
9001 : [ 7.75348e-006 ]
9002 : [ 7.87994e-006 ]
9003 : [ 1.22572e-005 ]
9004 : [ 1.21688e-005 ]
9005 : [ 1.03831e-005 ]
9006 : [ 8.62197e-006 ]
9007 : [ 9.65637e-006 ]
9008 : [ 1.05323e-005 ]
9009 : [ 8.32121e-006 ]
9010 : [ 8.36343e-006 ]
9011 : [ 1.2902e-005  ]
9012 : [ 1.08017e-005 ]
9013 : [ 8.39148e-006 ]
9014 : [ 8.31002e-006 ]
9015 : [ 1.1248e-005  ]
9016 : [ 1.04794e-005 ]
9017 : [ 8.28934e-006 ]
9018 : [ 8.32649e-006 ]
9019 : [ 1.20303e-005 ]
9020 : [ 9.38953e-006 ]
9021 : [ 8.34161e-006 ]
9022 : [ 8.89932e-006 ]
9023 : [ 8.36836e-006 ]
9024 : [ 7.59303e-006 ]
9025 : [ 1.17764e-005 ]
9026 : [ 8.3928e-006  ]
9027 : [ 8.3823e-006  ]
9028 : [ 1.04668e-005 ]
9029 : [ 8.0358e-006  ]
9030 : [ 8.40053e-006 ]
9031 : [ 8.37835e-006 ]
9032 : [ 8.40197e-006 ]
9033 : [ 8.45551e-006 ]
9034 : [ 1.02967e-005 ]
9035 : [ 8.3918e-006  ]
9036 : [ 8.64917e-006 ]
9037 : [ 8.36744e-006 ]
9038 : [ 8.38007e-006 ]
9039 : [ 8.37796e-006 ]
9040 : [ 8.39319e-006 ]
9041 : [ 1.20131e-005 ]
9042 : [ 9.4166e-006  ]
9043 : [ 8.3916e-006  ]
9044 : [ 1.26077e-005 ]
9045 : [ 8.38173e-006 ]
9046 : [ 8.38474e-006 ]
9047 : [ 8.34075e-006 ]
9048 : [ 1.36213e-005 ]
9049 : [ 8.34513e-006 ]
9050 : [ 7.97213e-006 ]
9051 : [ 1.2476e-005  ]
9052 : [ 1.22362e-005 ]
9053 : [ 8.30471e-006 ]
9054 : [ 8.37736e-006 ]
9055 : [ 1.4759e-005  ]
9056 : [ 1.19337e-005 ]
9057 : [ 8.86515e-006 ]
9058 : [ 1.47492e-005 ]
9059 : [ 9.22495e-006 ]
9060 : [ 7.82634e-006 ]
9061 : [ 1.06932e-005 ]
9062 : [ 8.37966e-006 ]
9063 : [ 8.18625e-006 ]
9064 : [ 1.19028e-005 ]
9065 : [ 8.40375e-006 ]
9066 : [ 8.39125e-006 ]
9067 : [ 1.26649e-005 ]
9068 : [ 8.34576e-006 ]
9069 : [ 1.11128e-005 ]
9070 : [ 8.27895e-006 ]
9071 : [ 8.14852e-006 ]
9072 : [ 8.31426e-006 ]
9073 : [ 8.33987e-006 ]
9074 : [ 8.48172e-006 ]
9075 : [ 1.00494e-005 ]
9076 : [ 8.55426e-006 ]
9077 : [ 7.37348e-006 ]
9078 : [ 8.3243e-006  ]
9079 : [ 9.50894e-006 ]
9080 : [ 8.38298e-006 ]
9081 : [ 1.25364e-005 ]
9082 : [ 9.04065e-006 ]
9083 : [ 8.33516e-006 ]
9084 : [ 8.56362e-006 ]
9085 : [ 8.70152e-006 ]
9086 : [ 9.30555e-006 ]
9087 : [ 1.03144e-005 ]
9088 : [ 8.49193e-006 ]
9089 : [ 8.38959e-006 ]
9090 : [ 8.38567e-006 ]
9091 : [ 8.32857e-006 ]
9092 : [ 8.35723e-006 ]
9093 : [ 1.04386e-005 ]
9094 : [ 8.39048e-006 ]
9095 : [ 8.32545e-006 ]
9096 : [ 8.0545e-006  ]
9097 : [ 8.81089e-006 ]
9098 : [ 1.17018e-005 ]
9099 : [ 9.11147e-006 ]
9100 : [ 1.40627e-005 ]
9101 : [ 9.08346e-006 ]
9102 : [ 7.59052e-006 ]
9103 : [ 1.02088e-005 ]
9104 : [ 8.70282e-006 ]
9105 : [ 8.30741e-006 ]
9106 : [ 8.40442e-006 ]
9107 : [ 7.98656e-006 ]
9108 : [ 1.44333e-005 ]
9109 : [ 1.07738e-005 ]
9110 : [ 1.33427e-005 ]
9111 : [ 9.0343e-006  ]
9112 : [ 8.3069e-006  ]
9113 : [ 1.29459e-005 ]
9114 : [ 8.30412e-006 ]
9115 : [ 9.95388e-006 ]
9116 : [ 8.55663e-006 ]
9117 : [ 8.30419e-006 ]
9118 : [ 8.31514e-006 ]
9119 : [ 1.00949e-005 ]
9120 : [ 8.31101e-006 ]
9121 : [ 9.10087e-006 ]
9122 : [ 7.54659e-006 ]
9123 : [ 1.2914e-005  ]
9124 : [ 8.36828e-006 ]
9125 : [ 8.32156e-006 ]
9126 : [ 8.57796e-006 ]
9127 : [ 9.88651e-006 ]
9128 : [ 7.62571e-006 ]
9129 : [ 8.32006e-006 ]
9130 : [ 1.0288e-005  ]
9131 : [ 1.17885e-005 ]
9132 : [ 8.30739e-006 ]
9133 : [ 8.30923e-006 ]
9134 : [ 9.23726e-006 ]
9135 : [ 8.23936e-006 ]
9136 : [ 1.01937e-005 ]
9137 : [ 7.40539e-006 ]
9138 : [ 9.98112e-006 ]
9139 : [ 8.48946e-006 ]
9140 : [ 8.37756e-006 ]
9141 : [ 7.9604e-006  ]
9142 : [ 1.12965e-005 ]
9143 : [ 1.22695e-005 ]
9144 : [ 7.73988e-006 ]
9145 : [ 8.28954e-006 ]
9146 : [ 1.19739e-005 ]
9147 : [ 7.69025e-006 ]
9148 : [ 8.31394e-006 ]
9149 : [ 8.31078e-006 ]
9150 : [ 9.39776e-006 ]
9151 : [ 8.31082e-006 ]
9152 : [ 9.28515e-006 ]
9153 : [ 9.73258e-006 ]
9154 : [ 1.45026e-005 ]
9155 : [ 9.30955e-006 ]
9156 : [ 9.96581e-006 ]
9157 : [ 1.16707e-005 ]
9158 : [ 8.41993e-006 ]
9159 : [ 8.35981e-006 ]
9160 : [ 1.02519e-005 ]
9161 : [ 8.3069e-006  ]
9162 : [ 8.37025e-006 ]
9163 : [ 8.39392e-006 ]
9164 : [ 8.95276e-006 ]
9165 : [ 1.07459e-005 ]
9166 : [ 1.28695e-005 ]
9167 : [ 7.85022e-006 ]
9168 : [ 1.27518e-005 ]
9169 : [ 1.09309e-005 ]
9170 : [ 8.33257e-006 ]
9171 : [ 8.40129e-006 ]
9172 : [ 8.30389e-006 ]
9173 : [ 8.96914e-006 ]
9174 : [ 8.44464e-006 ]
9175 : [ 8.30672e-006 ]
9176 : [ 8.36479e-006 ]
9177 : [ 8.65531e-006 ]
9178 : [ 1.32668e-005 ]
9179 : [ 8.32027e-006 ]
9180 : [ 7.77443e-006 ]
9181 : [ 7.89144e-006 ]
9182 : [ 7.76042e-006 ]
9183 : [ 8.39142e-006 ]
9184 : [ 8.28278e-006 ]
9185 : [ 8.4044e-006  ]
9186 : [ 7.8216e-006  ]
9187 : [ 1.18442e-005 ]
9188 : [ 8.34292e-006 ]
9189 : [ 7.83052e-006 ]
9190 : [ 9.43162e-006 ]
9191 : [ 9.51817e-006 ]
9192 : [ 8.2812e-006  ]
9193 : [ 1.05012e-005 ]
9194 : [ 8.36134e-006 ]
9195 : [ 8.84584e-006 ]
9196 : [ 8.35514e-006 ]
9197 : [ 8.09247e-006 ]
9198 : [ 1.24918e-005 ]
9199 : [ 8.4213e-006  ]
9200 : [ 8.35111e-006 ]
9201 : [ 7.74957e-006 ]
9202 : [ 8.39294e-006 ]
9203 : [ 9.32881e-006 ]
9204 : [ 1.14389e-005 ]
9205 : [ 8.31586e-006 ]
9206 : [ 8.47982e-006 ]
9207 : [ 1.35922e-005 ]
9208 : [ 9.67366e-006 ]
9209 : [ 8.61891e-006 ]
9210 : [ 8.40179e-006 ]
9211 : [ 8.31077e-006 ]
9212 : [ 8.04015e-006 ]
9213 : [ 8.40809e-006 ]
9214 : [ 8.18097e-006 ]
9215 : [ 9.04205e-006 ]
9216 : [ 1.04306e-005 ]
9217 : [ 8.28565e-006 ]
9218 : [ 9.71735e-006 ]
9219 : [ 8.36738e-006 ]
9220 : [ 8.34061e-006 ]
9221 : [ 8.33397e-006 ]
9222 : [ 8.40445e-006 ]
9223 : [ 1.00406e-005 ]
9224 : [ 8.07315e-006 ]
9225 : [ 1.02474e-005 ]
9226 : [ 7.89028e-006 ]
9227 : [ 7.95052e-006 ]
9228 : [ 8.33889e-006 ]
9229 : [ 1.2175e-005  ]
9230 : [ 1.1059e-005  ]
9231 : [ 1.14467e-005 ]
9232 : [ 7.99023e-006 ]
9233 : [ 7.98155e-006 ]
9234 : [ 8.4039e-006  ]
9235 : [ 8.30687e-006 ]
9236 : [ 8.45072e-006 ]
9237 : [ 8.39792e-006 ]
9238 : [ 1.40778e-005 ]
9239 : [ 9.14065e-006 ]
9240 : [ 7.72409e-006 ]
9241 : [ 8.12838e-006 ]
9242 : [ 8.41402e-006 ]
9243 : [ 8.40013e-006 ]
9244 : [ 9.91866e-006 ]
9245 : [ 9.44305e-006 ]
9246 : [ 8.40153e-006 ]
9247 : [ 1.23691e-005 ]
9248 : [ 7.88129e-006 ]
9249 : [ 1.36957e-005 ]
9250 : [ 1.26072e-005 ]
9251 : [ 8.3039e-006  ]
9252 : [ 8.54644e-006 ]
9253 : [ 8.37005e-006 ]
9254 : [ 8.38144e-006 ]
9255 : [ 8.38984e-006 ]
9256 : [ 1.2646e-005  ]
9257 : [ 8.31134e-006 ]
9258 : [ 8.25529e-006 ]
9259 : [ 1.37685e-005 ]
9260 : [ 1.00539e-005 ]
9261 : [ 9.74712e-006 ]
9262 : [ 8.34269e-006 ]
9263 : [ 1.08963e-005 ]
9264 : [ 8.8488e-006  ]
9265 : [ 1.22119e-005 ]
9266 : [ 7.8344e-006  ]
9267 : [ 8.34849e-006 ]
9268 : [ 8.30547e-006 ]
9269 : [ 8.40491e-006 ]
9270 : [ 8.32954e-006 ]
9271 : [ 8.3574e-006  ]
9272 : [ 8.36882e-006 ]
9273 : [ 8.40528e-006 ]
9274 : [ 8.35071e-006 ]
9275 : [ 1.18199e-005 ]
9276 : [ 7.49084e-006 ]
9277 : [ 1.47275e-005 ]
9278 : [ 8.32123e-006 ]
9279 : [ 1.08573e-005 ]
9280 : [ 1.35156e-005 ]
9281 : [ 1.17911e-005 ]
9282 : [ 1.01633e-005 ]
9283 : [ 8.38547e-006 ]
9284 : [ 1.02067e-005 ]
9285 : [ 7.49115e-006 ]
9286 : [ 8.99376e-006 ]
9287 : [ 1.14459e-005 ]
9288 : [ 1.02803e-005 ]
9289 : [ 9.43767e-006 ]
9290 : [ 8.37766e-006 ]
9291 : [ 1.13775e-005 ]
9292 : [ 1.06516e-005 ]
9293 : [ 8.36994e-006 ]
9294 : [ 8.30445e-006 ]
9295 : [ 1.2682e-005  ]
9296 : [ 1.09574e-005 ]
9297 : [ 8.54461e-006 ]
9298 : [ 8.32384e-006 ]
9299 : [ 1.29197e-005 ]
9300 : [ 1.07927e-005 ]
9301 : [ 1.16672e-005 ]
9302 : [ 8.37209e-006 ]
9303 : [ 7.50284e-006 ]
9304 : [ 8.0499e-006  ]
9305 : [ 1.03498e-005 ]
9306 : [ 8.31023e-006 ]
9307 : [ 8.49388e-006 ]
9308 : [ 1.31571e-005 ]
9309 : [ 8.32424e-006 ]
9310 : [ 8.33956e-006 ]
9311 : [ 8.29489e-006 ]
9312 : [ 8.96605e-006 ]
9313 : [ 8.38431e-006 ]
9314 : [ 8.33001e-006 ]
9315 : [ 1.04767e-005 ]
9316 : [ 8.43977e-006 ]
9317 : [ 1.11666e-005 ]
9318 : [ 8.563e-006   ]
9319 : [ 8.75595e-006 ]
9320 : [ 8.15517e-006 ]
9321 : [ 8.30748e-006 ]
9322 : [ 1.42375e-005 ]
9323 : [ 9.49625e-006 ]
9324 : [ 8.35037e-006 ]
9325 : [ 8.42518e-006 ]
9326 : [ 7.58369e-006 ]
9327 : [ 8.31264e-006 ]
9328 : [ 1.28939e-005 ]
9329 : [ 8.31633e-006 ]
9330 : [ 8.30756e-006 ]
9331 : [ 9.38751e-006 ]
9332 : [ 8.31808e-006 ]
9333 : [ 1.00128e-005 ]
9334 : [ 8.359e-006   ]
9335 : [ 8.30862e-006 ]
9336 : [ 9.28534e-006 ]
9337 : [ 8.50306e-006 ]
9338 : [ 1.42537e-005 ]
9339 : [ 1.42611e-005 ]
9340 : [ 8.38785e-006 ]
9341 : [ 8.38434e-006 ]
9342 : [ 1.00021e-005 ]
9343 : [ 8.30436e-006 ]
9344 : [ 1.43992e-005 ]
9345 : [ 8.41408e-006 ]
9346 : [ 8.32547e-006 ]
9347 : [ 8.66197e-006 ]
9348 : [ 8.37629e-006 ]
9349 : [ 8.32144e-006 ]
9350 : [ 8.37467e-006 ]
9351 : [ 9.32279e-006 ]
9352 : [ 8.95979e-006 ]
9353 : [ 7.60228e-006 ]
9354 : [ 1.47079e-005 ]
9355 : [ 8.69527e-006 ]
9356 : [ 8.35593e-006 ]
9357 : [ 1.07452e-005 ]
9358 : [ 8.057e-006   ]
9359 : [ 8.42604e-006 ]
9360 : [ 8.269e-006   ]
9361 : [ 7.36835e-006 ]
9362 : [ 8.03047e-006 ]
9363 : [ 8.11925e-006 ]
9364 : [ 8.3305e-006  ]
9365 : [ 1.33422e-005 ]
9366 : [ 8.30756e-006 ]
9367 : [ 9.09718e-006 ]
9368 : [ 9.49267e-006 ]
9369 : [ 8.33658e-006 ]
9370 : [ 7.98725e-006 ]
9371 : [ 1.11494e-005 ]
9372 : [ 1.02055e-005 ]
9373 : [ 8.97185e-006 ]
9374 : [ 8.33684e-006 ]
9375 : [ 8.33127e-006 ]
9376 : [ 1.26278e-005 ]
9377 : [ 8.3477e-006  ]
9378 : [ 1.22409e-005 ]
9379 : [ 8.97274e-006 ]
9380 : [ 8.3951e-006  ]
9381 : [ 1.38069e-005 ]
9382 : [ 8.3268e-006  ]
9383 : [ 8.30564e-006 ]
9384 : [ 1.13211e-005 ]
9385 : [ 1.28789e-005 ]
9386 : [ 1.45211e-005 ]
9387 : [ 8.35881e-006 ]
9388 : [ 1.44283e-005 ]
9389 : [ 8.38758e-006 ]
9390 : [ 8.14855e-006 ]
9391 : [ 8.91953e-006 ]
9392 : [ 1.40494e-005 ]
9393 : [ 8.31474e-006 ]
9394 : [ 8.40401e-006 ]
9395 : [ 8.34067e-006 ]
9396 : [ 8.32648e-006 ]
9397 : [ 9.50775e-006 ]
9398 : [ 8.39597e-006 ]
9399 : [ 1.14713e-005 ]
9400 : [ 9.02636e-006 ]
9401 : [ 8.75176e-006 ]
9402 : [ 1.28531e-005 ]
9403 : [ 7.37514e-006 ]
9404 : [ 7.68967e-006 ]
9405 : [ 7.92737e-006 ]
9406 : [ 8.40459e-006 ]
9407 : [ 7.35174e-006 ]
9408 : [ 9.20775e-006 ]
9409 : [ 1.41109e-005 ]
9410 : [ 8.31147e-006 ]
9411 : [ 1.15641e-005 ]
9412 : [ 8.30389e-006 ]
9413 : [ 8.36888e-006 ]
9414 : [ 9.95163e-006 ]
9415 : [ 1.09411e-005 ]
9416 : [ 1.18026e-005 ]
9417 : [ 8.84799e-006 ]
9418 : [ 8.40204e-006 ]
9419 : [ 1.06746e-005 ]
9420 : [ 8.41019e-006 ]
9421 : [ 1.37148e-005 ]
9422 : [ 9.64719e-006 ]
9423 : [ 1.06815e-005 ]
9424 : [ 1.4411e-005  ]
9425 : [ 8.30952e-006 ]
9426 : [ 1.25981e-005 ]
9427 : [ 7.70896e-006 ]
9428 : [ 8.35723e-006 ]
9429 : [ 1.02348e-005 ]
9430 : [ 8.22254e-006 ]
9431 : [ 8.40142e-006 ]
9432 : [ 7.7326e-006  ]
9433 : [ 8.31113e-006 ]
9434 : [ 8.27547e-006 ]
9435 : [ 8.32423e-006 ]
9436 : [ 8.40284e-006 ]
9437 : [ 9.13259e-006 ]
9438 : [ 1.26041e-005 ]
9439 : [ 8.30609e-006 ]
9440 : [ 8.54039e-006 ]
9441 : [ 1.42327e-005 ]
9442 : [ 7.93854e-006 ]
9443 : [ 7.98254e-006 ]
9444 : [ 8.40113e-006 ]
9445 : [ 1.40269e-005 ]
9446 : [ 8.5968e-006  ]
9447 : [ 8.34354e-006 ]
9448 : [ 7.64853e-006 ]
9449 : [ 9.11081e-006 ]
9450 : [ 8.30729e-006 ]
9451 : [ 8.08221e-006 ]
9452 : [ 8.30494e-006 ]
9453 : [ 8.19079e-006 ]
9454 : [ 9.11168e-006 ]
9455 : [ 9.803e-006   ]
9456 : [ 8.33876e-006 ]
9457 : [ 8.13392e-006 ]
9458 : [ 8.30399e-006 ]
9459 : [ 8.31029e-006 ]
9460 : [ 9.32255e-006 ]
9461 : [ 9.55549e-006 ]
9462 : [ 1.31167e-005 ]
9463 : [ 1.16535e-005 ]
9464 : [ 8.3064e-006  ]
9465 : [ 8.32343e-006 ]
9466 : [ 8.36183e-006 ]
9467 : [ 8.45653e-006 ]
9468 : [ 8.30398e-006 ]
9469 : [ 9.61221e-006 ]
9470 : [ 7.49651e-006 ]
9471 : [ 1.07116e-005 ]
9472 : [ 1.02608e-005 ]
9473 : [ 8.36796e-006 ]
9474 : [ 7.44276e-006 ]
9475 : [ 8.35957e-006 ]
9476 : [ 8.58053e-006 ]
9477 : [ 1.33019e-005 ]
9478 : [ 8.40226e-006 ]
9479 : [ 9.1073e-006  ]
9480 : [ 8.16616e-006 ]
9481 : [ 8.31159e-006 ]
9482 : [ 9.9749e-006  ]
9483 : [ 8.33345e-006 ]
9484 : [ 9.94717e-006 ]
9485 : [ 8.42977e-006 ]
9486 : [ 1.35127e-005 ]
9487 : [ 1.38278e-005 ]
9488 : [ 1.2654e-005  ]
9489 : [ 1.02597e-005 ]
9490 : [ 9.04676e-006 ]
9491 : [ 8.31265e-006 ]
9492 : [ 1.32931e-005 ]
9493 : [ 1.34546e-005 ]
9494 : [ 1.34449e-005 ]
9495 : [ 8.32205e-006 ]
9496 : [ 8.51351e-006 ]
9497 : [ 8.58119e-006 ]
9498 : [ 8.35281e-006 ]
9499 : [ 1.11609e-005 ]
9500 : [ 9.1708e-006  ]
9501 : [ 9.3234e-006  ]
9502 : [ 9.64103e-006 ]
9503 : [ 8.35814e-006 ]
9504 : [ 7.83567e-006 ]
9505 : [ 8.35687e-006 ]
9506 : [ 7.98715e-006 ]
9507 : [ 9.2369e-006  ]
9508 : [ 1.11746e-005 ]
9509 : [ 1.39579e-005 ]
9510 : [ 8.3881e-006  ]
9511 : [ 8.35311e-006 ]
9512 : [ 8.40356e-006 ]
9513 : [ 8.40026e-006 ]
9514 : [ 1.19348e-005 ]
9515 : [ 8.30152e-006 ]
9516 : [ 8.34566e-006 ]
9517 : [ 8.33633e-006 ]
9518 : [ 8.30981e-006 ]
9519 : [ 7.79345e-006 ]
9520 : [ 9.32583e-006 ]
9521 : [ 8.3565e-006  ]
9522 : [ 8.4931e-006  ]
9523 : [ 8.31064e-006 ]
9524 : [ 1.2891e-005  ]
9525 : [ 8.38748e-006 ]
9526 : [ 8.40498e-006 ]
9527 : [ 1.44501e-005 ]
9528 : [ 8.0371e-006  ]
9529 : [ 9.45859e-006 ]
9530 : [ 7.60934e-006 ]
9531 : [ 7.34188e-006 ]
9532 : [ 8.34728e-006 ]
9533 : [ 8.3771e-006  ]
9534 : [ 7.7721e-006  ]
9535 : [ 8.16596e-006 ]
9536 : [ 8.77737e-006 ]
9537 : [ 7.99577e-006 ]
9538 : [ 8.32313e-006 ]
9539 : [ 8.37482e-006 ]
9540 : [ 8.35455e-006 ]
9541 : [ 7.45366e-006 ]
9542 : [ 8.32187e-006 ]
9543 : [ 8.18248e-006 ]
9544 : [ 8.69809e-006 ]
9545 : [ 8.32915e-006 ]
9546 : [ 8.28919e-006 ]
9547 : [ 1.2858e-005  ]
9548 : [ 1.20514e-005 ]
9549 : [ 8.74011e-006 ]
9550 : [ 1.33292e-005 ]
9551 : [ 8.40208e-006 ]
9552 : [ 9.93321e-006 ]
9553 : [ 8.35706e-006 ]
9554 : [ 1.00879e-005 ]
9555 : [ 8.35507e-006 ]
9556 : [ 8.30416e-006 ]
9557 : [ 8.48602e-006 ]
9558 : [ 8.36976e-006 ]
9559 : [ 9.86056e-006 ]
9560 : [ 8.40471e-006 ]
9561 : [ 1.05908e-005 ]
9562 : [ 8.31314e-006 ]
9563 : [ 8.65067e-006 ]
9564 : [ 8.06504e-006 ]
9565 : [ 9.77266e-006 ]
9566 : [ 1.13309e-005 ]
9567 : [ 8.88436e-006 ]
9568 : [ 7.76681e-006 ]
9569 : [ 1.37432e-005 ]
9570 : [ 7.60204e-006 ]
9571 : [ 1.02982e-005 ]
9572 : [ 8.29984e-006 ]
9573 : [ 8.404e-006   ]
9574 : [ 1.06069e-005 ]
9575 : [ 9.534e-006   ]
9576 : [ 1.07971e-005 ]
9577 : [ 8.30406e-006 ]
9578 : [ 1.26833e-005 ]
9579 : [ 9.65261e-006 ]
9580 : [ 9.42678e-006 ]
9581 : [ 1.07399e-005 ]
9582 : [ 1.04154e-005 ]
9583 : [ 8.39769e-006 ]
9584 : [ 9.24721e-006 ]
9585 : [ 8.36991e-006 ]
9586 : [ 8.38763e-006 ]
9587 : [ 8.66834e-006 ]
9588 : [ 8.3392e-006  ]
9589 : [ 1.20245e-005 ]
9590 : [ 1.00286e-005 ]
9591 : [ 8.37094e-006 ]
9592 : [ 7.91439e-006 ]
9593 : [ 8.04665e-006 ]
9594 : [ 1.35251e-005 ]
9595 : [ 1.00642e-005 ]
9596 : [ 8.1818e-006  ]
9597 : [ 8.40494e-006 ]
9598 : [ 9.09373e-006 ]
9599 : [ 8.35752e-006 ]
9600 : [ 8.50335e-006 ]
9601 : [ 8.39883e-006 ]
9602 : [ 8.2951e-006  ]
9603 : [ 8.52935e-006 ]
9604 : [ 8.31437e-006 ]
9605 : [ 8.21744e-006 ]
9606 : [ 8.35231e-006 ]
9607 : [ 7.84328e-006 ]
9608 : [ 8.39196e-006 ]
9609 : [ 8.48604e-006 ]
9610 : [ 8.30545e-006 ]
9611 : [ 8.59585e-006 ]
9612 : [ 8.82446e-006 ]
9613 : [ 8.44452e-006 ]
9614 : [ 8.32026e-006 ]
9615 : [ 8.30695e-006 ]
9616 : [ 8.40474e-006 ]
9617 : [ 7.83536e-006 ]
9618 : [ 7.71575e-006 ]
9619 : [ 8.37474e-006 ]
9620 : [ 1.47676e-005 ]
9621 : [ 8.39577e-006 ]
9622 : [ 9.56231e-006 ]
9623 : [ 8.32225e-006 ]
9624 : [ 8.30456e-006 ]
9625 : [ 7.89306e-006 ]
9626 : [ 8.33144e-006 ]
9627 : [ 8.61897e-006 ]
9628 : [ 7.6797e-006  ]
9629 : [ 8.38757e-006 ]
9630 : [ 8.4224e-006  ]
9631 : [ 8.62249e-006 ]
9632 : [ 1.38355e-005 ]
9633 : [ 8.34964e-006 ]
9634 : [ 8.282e-006   ]
9635 : [ 7.52826e-006 ]
9636 : [ 8.40241e-006 ]
9637 : [ 9.12463e-006 ]
9638 : [ 9.48974e-006 ]
9639 : [ 1.26679e-005 ]
9640 : [ 8.38178e-006 ]
9641 : [ 1.13598e-005 ]
9642 : [ 8.39281e-006 ]
9643 : [ 8.76112e-006 ]
9644 : [ 1.04349e-005 ]
9645 : [ 8.35708e-006 ]
9646 : [ 7.86065e-006 ]
9647 : [ 8.35182e-006 ]
9648 : [ 8.3787e-006  ]
9649 : [ 8.63162e-006 ]
9650 : [ 8.11644e-006 ]
9651 : [ 8.00915e-006 ]
9652 : [ 8.35802e-006 ]
9653 : [ 8.39889e-006 ]
9654 : [ 8.36624e-006 ]
9655 : [ 1.45009e-005 ]
9656 : [ 9.14537e-006 ]
9657 : [ 1.11653e-005 ]
9658 : [ 9.15334e-006 ]
9659 : [ 8.2567e-006  ]
9660 : [ 8.24221e-006 ]
9661 : [ 1.01163e-005 ]
9662 : [ 7.86456e-006 ]
9663 : [ 8.41013e-006 ]
9664 : [ 1.03411e-005 ]
9665 : [ 1.00443e-005 ]
9666 : [ 8.55721e-006 ]
9667 : [ 8.40528e-006 ]
9668 : [ 8.31725e-006 ]
9669 : [ 8.34748e-006 ]
9670 : [ 8.25722e-006 ]
9671 : [ 7.79159e-006 ]
9672 : [ 8.59512e-006 ]
9673 : [ 8.34391e-006 ]
9674 : [ 9.43199e-006 ]
9675 : [ 7.9759e-006  ]
9676 : [ 8.30917e-006 ]
9677 : [ 8.39043e-006 ]
9678 : [ 8.41843e-006 ]
9679 : [ 1.06591e-005 ]
9680 : [ 8.37317e-006 ]
9681 : [ 8.31239e-006 ]
9682 : [ 8.08162e-006 ]
9683 : [ 1.19769e-005 ]
9684 : [ 9.89474e-006 ]
9685 : [ 8.38457e-006 ]
9686 : [ 8.37134e-006 ]
9687 : [ 8.40393e-006 ]
9688 : [ 8.25699e-006 ]
9689 : [ 8.21017e-006 ]
9690 : [ 9.64907e-006 ]
9691 : [ 1.20004e-005 ]
9692 : [ 8.82566e-006 ]
9693 : [ 8.04809e-006 ]
9694 : [ 7.61715e-006 ]
9695 : [ 7.8453e-006  ]
9696 : [ 9.94983e-006 ]
9697 : [ 8.31962e-006 ]
9698 : [ 8.16185e-006 ]
9699 : [ 8.32394e-006 ]
9700 : [ 8.3041e-006  ]
9701 : [ 8.11507e-006 ]
9702 : [ 9.32339e-006 ]
9703 : [ 8.40082e-006 ]
9704 : [ 1.21896e-005 ]
9705 : [ 1.34224e-005 ]
9706 : [ 1.02473e-005 ]
9707 : [ 8.38189e-006 ]
9708 : [ 1.23909e-005 ]
9709 : [ 7.38233e-006 ]
9710 : [ 8.72854e-006 ]
9711 : [ 7.36247e-006 ]
9712 : [ 8.08678e-006 ]
9713 : [ 8.31686e-006 ]
9714 : [ 9.86545e-006 ]
9715 : [ 8.30632e-006 ]
9716 : [ 1.46176e-005 ]
9717 : [ 8.30472e-006 ]
9718 : [ 8.82711e-006 ]
9719 : [ 8.30403e-006 ]
9720 : [ 8.01454e-006 ]
9721 : [ 8.32074e-006 ]
9722 : [ 9.09286e-006 ]
9723 : [ 8.39322e-006 ]
9724 : [ 9.91288e-006 ]
9725 : [ 7.65149e-006 ]
9726 : [ 1.4283e-005  ]
9727 : [ 8.26791e-006 ]
9728 : [ 9.47119e-006 ]
9729 : [ 8.64483e-006 ]
9730 : [ 8.40507e-006 ]
9731 : [ 8.3139e-006  ]
9732 : [ 9.57193e-006 ]
9733 : [ 8.3289e-006  ]
9734 : [ 9.93702e-006 ]
9735 : [ 1.22391e-005 ]
9736 : [ 8.81763e-006 ]
9737 : [ 8.33035e-006 ]
9738 : [ 8.32757e-006 ]
9739 : [ 1.47763e-005 ]
9740 : [ 8.29529e-006 ]
9741 : [ 8.32721e-006 ]
9742 : [ 8.95135e-006 ]
9743 : [ 8.31686e-006 ]
9744 : [ 8.32623e-006 ]
9745 : [ 8.31879e-006 ]
9746 : [ 8.25515e-006 ]
9747 : [ 1.2756e-005  ]
9748 : [ 8.32339e-006 ]
9749 : [ 1.21196e-005 ]
9750 : [ 9.33607e-006 ]
9751 : [ 8.38465e-006 ]
9752 : [ 1.03796e-005 ]
9753 : [ 8.66114e-006 ]
9754 : [ 8.38709e-006 ]
9755 : [ 8.57862e-006 ]
9756 : [ 8.31152e-006 ]
9757 : [ 9.83504e-006 ]
9758 : [ 9.83037e-006 ]
9759 : [ 9.7539e-006  ]
9760 : [ 8.52771e-006 ]
9761 : [ 7.39286e-006 ]
9762 : [ 8.31781e-006 ]
9763 : [ 1.17735e-005 ]
9764 : [ 1.013e-005   ]
9765 : [ 1.11381e-005 ]
9766 : [ 8.40518e-006 ]
9767 : [ 8.14714e-006 ]
9768 : [ 8.18443e-006 ]
9769 : [ 8.3077e-006  ]
9770 : [ 1.00174e-005 ]
9771 : [ 1.3126e-005  ]
9772 : [ 8.27e-006    ]
9773 : [ 8.39874e-006 ]
9774 : [ 1.36357e-005 ]
9775 : [ 8.30927e-006 ]
9776 : [ 8.30462e-006 ]
9777 : [ 8.37774e-006 ]
9778 : [ 9.28546e-006 ]
9779 : [ 8.3523e-006  ]
9780 : [ 8.4014e-006  ]
9781 : [ 8.26052e-006 ]
9782 : [ 1.05674e-005 ]
9783 : [ 7.56552e-006 ]
9784 : [ 9.04239e-006 ]
9785 : [ 8.36589e-006 ]
9786 : [ 8.85836e-006 ]
9787 : [ 7.55843e-006 ]
9788 : [ 8.33224e-006 ]
9789 : [ 8.55994e-006 ]
9790 : [ 8.32884e-006 ]
9791 : [ 1.00169e-005 ]
9792 : [ 8.32366e-006 ]
9793 : [ 8.43169e-006 ]
9794 : [ 8.7981e-006  ]
9795 : [ 1.25911e-005 ]
9796 : [ 1.04813e-005 ]
9797 : [ 9.83728e-006 ]
9798 : [ 8.33436e-006 ]
9799 : [ 1.04431e-005 ]
9800 : [ 8.1682e-006  ]
9801 : [ 8.30389e-006 ]
9802 : [ 8.30389e-006 ]
9803 : [ 8.57321e-006 ]
9804 : [ 8.39094e-006 ]
9805 : [ 8.37331e-006 ]
9806 : [ 1.36103e-005 ]
9807 : [ 1.04689e-005 ]
9808 : [ 8.90801e-006 ]
9809 : [ 8.96755e-006 ]
9810 : [ 8.30651e-006 ]
9811 : [ 8.12912e-006 ]
9812 : [ 8.39774e-006 ]
9813 : [ 8.3302e-006  ]
9814 : [ 7.61108e-006 ]
9815 : [ 8.40223e-006 ]
9816 : [ 8.26954e-006 ]
9817 : [ 8.30392e-006 ]
9818 : [ 7.76769e-006 ]
9819 : [ 8.4013e-006  ]
9820 : [ 8.80843e-006 ]
9821 : [ 8.37419e-006 ]
9822 : [ 8.33424e-006 ]
9823 : [ 8.30408e-006 ]
9824 : [ 7.52807e-006 ]
9825 : [ 8.3443e-006  ]
9826 : [ 1.44042e-005 ]
9827 : [ 9.09997e-006 ]
9828 : [ 1.33843e-005 ]
9829 : [ 1.13208e-005 ]
9830 : [ 7.9669e-006  ]
9831 : [ 1.08454e-005 ]
9832 : [ 8.30154e-006 ]
9833 : [ 8.39417e-006 ]
9834 : [ 7.74415e-006 ]
9835 : [ 1.13316e-005 ]
9836 : [ 8.43225e-006 ]
9837 : [ 8.36613e-006 ]
9838 : [ 8.4034e-006  ]
9839 : [ 8.67026e-006 ]
9840 : [ 8.38611e-006 ]
9841 : [ 8.07646e-006 ]
9842 : [ 8.32918e-006 ]
9843 : [ 8.46988e-006 ]
9844 : [ 8.45408e-006 ]
9845 : [ 8.36969e-006 ]
9846 : [ 8.40399e-006 ]
9847 : [ 8.39625e-006 ]
9848 : [ 1.24442e-005 ]
9849 : [ 7.57313e-006 ]
9850 : [ 8.35452e-006 ]
9851 : [ 1.11676e-005 ]
9852 : [ 9.08814e-006 ]
9853 : [ 8.38471e-006 ]
9854 : [ 8.38618e-006 ]
9855 : [ 8.37122e-006 ]
9856 : [ 7.70554e-006 ]
9857 : [ 1.15977e-005 ]
9858 : [ 8.32995e-006 ]
9859 : [ 1.02506e-005 ]
9860 : [ 7.89593e-006 ]
9861 : [ 8.40505e-006 ]
9862 : [ 8.54763e-006 ]
9863 : [ 8.38373e-006 ]
9864 : [ 8.54558e-006 ]
9865 : [ 1.35271e-005 ]
9866 : [ 1.35943e-005 ]
9867 : [ 8.02106e-006 ]
9868 : [ 8.31783e-006 ]
9869 : [ 1.06544e-005 ]
9870 : [ 8.44664e-006 ]
9871 : [ 1.08846e-005 ]
9872 : [ 8.38501e-006 ]
9873 : [ 8.67291e-006 ]
9874 : [ 8.34173e-006 ]
9875 : [ 7.86207e-006 ]
9876 : [ 8.36143e-006 ]
9877 : [ 8.18024e-006 ]
9878 : [ 7.6867e-006  ]
9879 : [ 8.30759e-006 ]
9880 : [ 8.37872e-006 ]
9881 : [ 8.20608e-006 ]
9882 : [ 8.34939e-006 ]
9883 : [ 9.60222e-006 ]
9884 : [ 8.36664e-006 ]
9885 : [ 1.29795e-005 ]
9886 : [ 8.42256e-006 ]
9887 : [ 8.39282e-006 ]
9888 : [ 8.30411e-006 ]
9889 : [ 1.05046e-005 ]
9890 : [ 8.31512e-006 ]
9891 : [ 8.33493e-006 ]
9892 : [ 8.40469e-006 ]
9893 : [ 8.33188e-006 ]
9894 : [ 9.11215e-006 ]
9895 : [ 8.36519e-006 ]
9896 : [ 8.20292e-006 ]
9897 : [ 8.35455e-006 ]
9898 : [ 8.39549e-006 ]
9899 : [ 7.97416e-006 ]
9900 : [ 8.3321e-006  ]
9901 : [ 1.20024e-005 ]
9902 : [ 8.3799e-006  ]
9903 : [ 7.45581e-006 ]
9904 : [ 8.27812e-006 ]
9905 : [ 8.24314e-006 ]
9906 : [ 8.41771e-006 ]
9907 : [ 8.37249e-006 ]
9908 : [ 8.31308e-006 ]
9909 : [ 7.70141e-006 ]
9910 : [ 7.51863e-006 ]
9911 : [ 8.3899e-006  ]
9912 : [ 8.3215e-006  ]
9913 : [ 8.75134e-006 ]
9914 : [ 8.31132e-006 ]
9915 : [ 9.82348e-006 ]
9916 : [ 8.31525e-006 ]
9917 : [ 1.15831e-005 ]
9918 : [ 8.35141e-006 ]
9919 : [ 7.51214e-006 ]
9920 : [ 1.27164e-005 ]
9921 : [ 8.40328e-006 ]
9922 : [ 9.34532e-006 ]
9923 : [ 7.44872e-006 ]
9924 : [ 9.31066e-006 ]
9925 : [ 9.21556e-006 ]
9926 : [ 1.09843e-005 ]
9927 : [ 1.13229e-005 ]
9928 : [ 7.69057e-006 ]
9929 : [ 8.30543e-006 ]
9930 : [ 8.30447e-006 ]
9931 : [ 8.30389e-006 ]
9932 : [ 8.31975e-006 ]
9933 : [ 8.40377e-006 ]
9934 : [ 1.45523e-005 ]
9935 : [ 8.35383e-006 ]
9936 : [ 1.02024e-005 ]
9937 : [ 1.44081e-005 ]
9938 : [ 8.03068e-006 ]
9939 : [ 8.24253e-006 ]
9940 : [ 8.62761e-006 ]
9941 : [ 1.10657e-005 ]
9942 : [ 7.98193e-006 ]
9943 : [ 9.26767e-006 ]
9944 : [ 1.19118e-005 ]
9945 : [ 9.19462e-006 ]
9946 : [ 8.18094e-006 ]
9947 : [ 8.29848e-006 ]
9948 : [ 9.13608e-006 ]
9949 : [ 8.32573e-006 ]
9950 : [ 1.23266e-005 ]
9951 : [ 8.40512e-006 ]
9952 : [ 1.15764e-005 ]
9953 : [ 8.40238e-006 ]
9954 : [ 8.33237e-006 ]
9955 : [ 8.40312e-006 ]
9956 : [ 8.65252e-006 ]
9957 : [ 8.39467e-006 ]
9958 : [ 9.85963e-006 ]
9959 : [ 8.31652e-006 ]
9960 : [ 8.60391e-006 ]
9961 : [ 8.3291e-006  ]
9962 : [ 1.29971e-005 ]
9963 : [ 8.36619e-006 ]
9964 : [ 1.13104e-005 ]
9965 : [ 8.38907e-006 ]
9966 : [ 8.32841e-006 ]
9967 : [ 8.34166e-006 ]
9968 : [ 1.32478e-005 ]
9969 : [ 8.38926e-006 ]
9970 : [ 1.07513e-005 ]
9971 : [ 7.48822e-006 ]
9972 : [ 8.36503e-006 ]
9973 : [ 1.21343e-005 ]
9974 : [ 8.44451e-006 ]
9975 : [ 8.49435e-006 ]
9976 : [ 8.3872e-006  ]
9977 : [ 8.31692e-006 ]
9978 : [ 8.33263e-006 ]
9979 : [ 8.3608e-006  ]
9980 : [ 8.3628e-006  ]
9981 : [ 1.42063e-005 ]
9982 : [ 8.40523e-006 ]
9983 : [ 8.40158e-006 ]
9984 : [ 1.18254e-005 ]
9985 : [ 8.7987e-006  ]
9986 : [ 8.39524e-006 ]
9987 : [ 8.21059e-006 ]
9988 : [ 8.37714e-006 ]
9989 : [ 8.18375e-006 ]
9990 : [ 8.07595e-006 ]
9991 : [ 8.02399e-006 ]
9992 : [ 8.47186e-006 ]
9993 : [ 8.50788e-006 ]
9994 : [ 8.26029e-006 ]
9995 : [ 8.34909e-006 ]
9996 : [ 8.3066e-006  ]
9997 : [ 8.30891e-006 ]
9998 : [ 8.02271e-006 ]
9999 : [ 7.51847e-006 ]
