# Supplementary material for: Influence of tissue conductivity on foetal exposure to extremely low frequency magnetic fields at 50 Hz using stochastic dosimetry
Source: PLoS One. 2018 Feb 7;13(2):e0192131. doi: 10.1371/journal.pone.0192131 (PMC5802904; doi:10.1371/journal.pone.0192131)
Supplement: S1 File — (ZIP) [file pone.0192131.s001.zip › Data/Ydistributions(10000)/3m/Heart.txt]

       [ y0           ]
   0 : [ 4.80602e-006 ]
   1 : [ 4.96048e-006 ]
   2 : [ 4.78453e-006 ]
   3 : [ 4.95185e-006 ]
   4 : [ 4.9867e-006  ]
   5 : [ 4.73926e-006 ]
   6 : [ 4.92221e-006 ]
   7 : [ 4.83929e-006 ]
   8 : [ 4.84807e-006 ]
   9 : [ 4.81432e-006 ]
  10 : [ 4.89036e-006 ]
  11 : [ 4.94362e-006 ]
  12 : [ 4.85264e-006 ]
  13 : [ 4.77817e-006 ]
  14 : [ 4.75423e-006 ]
  15 : [ 4.98855e-006 ]
  16 : [ 4.87415e-006 ]
  17 : [ 4.65964e-006 ]
  18 : [ 4.80174e-006 ]
  19 : [ 4.7072e-006  ]
  20 : [ 4.81462e-006 ]
  21 : [ 4.7778e-006  ]
  22 : [ 4.7257e-006  ]
  23 : [ 4.80454e-006 ]
  24 : [ 4.89607e-006 ]
  25 : [ 4.69732e-006 ]
  26 : [ 4.80822e-006 ]
  27 : [ 4.80959e-006 ]
  28 : [ 4.81623e-006 ]
  29 : [ 4.97135e-006 ]
  30 : [ 4.92816e-006 ]
  31 : [ 4.81623e-006 ]
  32 : [ 4.73725e-006 ]
  33 : [ 4.90104e-006 ]
  34 : [ 4.55485e-006 ]
  35 : [ 4.9465e-006  ]
  36 : [ 4.6817e-006  ]
  37 : [ 4.83062e-006 ]
  38 : [ 4.71645e-006 ]
  39 : [ 4.73999e-006 ]
  40 : [ 5.01479e-006 ]
  41 : [ 4.76272e-006 ]
  42 : [ 4.88162e-006 ]
  43 : [ 4.6263e-006  ]
  44 : [ 4.78166e-006 ]
  45 : [ 4.80021e-006 ]
  46 : [ 4.6991e-006  ]
  47 : [ 4.84557e-006 ]
  48 : [ 4.884e-006   ]
  49 : [ 4.71642e-006 ]
  50 : [ 4.97938e-006 ]
  51 : [ 4.9653e-006  ]
  52 : [ 5.00259e-006 ]
  53 : [ 4.8924e-006  ]
  54 : [ 4.72896e-006 ]
  55 : [ 4.68822e-006 ]
  56 : [ 4.75985e-006 ]
  57 : [ 4.60553e-006 ]
  58 : [ 4.94375e-006 ]
  59 : [ 4.73803e-006 ]
  60 : [ 4.784e-006   ]
  61 : [ 4.92329e-006 ]
  62 : [ 4.65869e-006 ]
  63 : [ 4.74625e-006 ]
  64 : [ 4.75749e-006 ]
  65 : [ 4.84312e-006 ]
  66 : [ 4.69768e-006 ]
  67 : [ 4.90577e-006 ]
  68 : [ 4.84879e-006 ]
  69 : [ 4.71632e-006 ]
  70 : [ 4.78203e-006 ]
  71 : [ 4.55752e-006 ]
  72 : [ 4.87613e-006 ]
  73 : [ 4.82592e-006 ]
  74 : [ 4.6166e-006  ]
  75 : [ 4.78282e-006 ]
  76 : [ 4.91212e-006 ]
  77 : [ 4.88402e-006 ]
  78 : [ 4.72802e-006 ]
  79 : [ 4.77592e-006 ]
  80 : [ 4.75778e-006 ]
  81 : [ 4.74799e-006 ]
  82 : [ 4.90682e-006 ]
  83 : [ 4.78547e-006 ]
  84 : [ 4.85612e-006 ]
  85 : [ 4.72324e-006 ]
  86 : [ 4.63766e-006 ]
  87 : [ 4.70876e-006 ]
  88 : [ 4.85776e-006 ]
  89 : [ 4.74664e-006 ]
  90 : [ 4.92487e-006 ]
  91 : [ 4.83894e-006 ]
  92 : [ 4.70321e-006 ]
  93 : [ 4.78401e-006 ]
  94 : [ 4.63676e-006 ]
  95 : [ 4.7471e-006  ]
  96 : [ 4.71574e-006 ]
  97 : [ 4.92113e-006 ]
  98 : [ 4.85722e-006 ]
  99 : [ 4.50191e-006 ]
 100 : [ 4.60963e-006 ]
 101 : [ 4.92277e-006 ]
 102 : [ 4.83944e-006 ]
 103 : [ 4.76014e-006 ]
 104 : [ 4.85595e-006 ]
 105 : [ 4.69758e-006 ]
 106 : [ 4.64886e-006 ]
 107 : [ 5.01172e-006 ]
 108 : [ 4.7378e-006  ]
 109 : [ 4.87081e-006 ]
 110 : [ 4.84523e-006 ]
 111 : [ 4.82981e-006 ]
 112 : [ 4.77105e-006 ]
 113 : [ 4.71689e-006 ]
 114 : [ 4.9532e-006  ]
 115 : [ 4.93257e-006 ]
 116 : [ 4.87466e-006 ]
 117 : [ 4.9356e-006  ]
 118 : [ 4.66875e-006 ]
 119 : [ 4.97327e-006 ]
 120 : [ 4.86595e-006 ]
 121 : [ 4.72285e-006 ]
 122 : [ 4.68015e-006 ]
 123 : [ 4.77872e-006 ]
 124 : [ 4.93529e-006 ]
 125 : [ 4.92958e-006 ]
 126 : [ 4.84712e-006 ]
 127 : [ 4.88433e-006 ]
 128 : [ 4.72096e-006 ]
 129 : [ 4.76543e-006 ]
 130 : [ 4.62261e-006 ]
 131 : [ 4.82675e-006 ]
 132 : [ 4.62532e-006 ]
 133 : [ 4.53513e-006 ]
 134 : [ 4.87015e-006 ]
 135 : [ 4.72201e-006 ]
 136 : [ 4.75721e-006 ]
 137 : [ 4.73815e-006 ]
 138 : [ 4.87965e-006 ]
 139 : [ 4.73003e-006 ]
 140 : [ 4.89264e-006 ]
 141 : [ 4.90199e-006 ]
 142 : [ 4.83798e-006 ]
 143 : [ 4.7216e-006  ]
 144 : [ 4.80068e-006 ]
 145 : [ 4.8572e-006  ]
 146 : [ 4.77921e-006 ]
 147 : [ 4.75873e-006 ]
 148 : [ 4.89403e-006 ]
 149 : [ 4.72396e-006 ]
 150 : [ 4.95251e-006 ]
 151 : [ 4.92348e-006 ]
 152 : [ 4.79085e-006 ]
 153 : [ 4.87756e-006 ]
 154 : [ 4.90089e-006 ]
 155 : [ 4.76965e-006 ]
 156 : [ 4.64396e-006 ]
 157 : [ 4.82829e-006 ]
 158 : [ 4.74385e-006 ]
 159 : [ 4.89199e-006 ]
 160 : [ 4.88058e-006 ]
 161 : [ 4.93324e-006 ]
 162 : [ 4.73872e-006 ]
 163 : [ 4.82029e-006 ]
 164 : [ 4.87073e-006 ]
 165 : [ 4.70098e-006 ]
 166 : [ 4.91497e-006 ]
 167 : [ 4.92002e-006 ]
 168 : [ 4.74857e-006 ]
 169 : [ 4.88887e-006 ]
 170 : [ 4.82289e-006 ]
 171 : [ 4.80735e-006 ]
 172 : [ 4.74602e-006 ]
 173 : [ 4.7837e-006  ]
 174 : [ 4.93562e-006 ]
 175 : [ 4.78608e-006 ]
 176 : [ 4.89764e-006 ]
 177 : [ 4.78606e-006 ]
 178 : [ 4.97171e-006 ]
 179 : [ 4.70053e-006 ]
 180 : [ 5.01173e-006 ]
 181 : [ 4.77745e-006 ]
 182 : [ 4.71398e-006 ]
 183 : [ 4.65003e-006 ]
 184 : [ 4.86732e-006 ]
 185 : [ 4.64215e-006 ]
 186 : [ 4.96228e-006 ]
 187 : [ 4.69875e-006 ]
 188 : [ 4.82214e-006 ]
 189 : [ 4.78835e-006 ]
 190 : [ 4.62479e-006 ]
 191 : [ 4.82124e-006 ]
 192 : [ 4.73696e-006 ]
 193 : [ 4.68287e-006 ]
 194 : [ 4.76432e-006 ]
 195 : [ 4.77206e-006 ]
 196 : [ 4.82001e-006 ]
 197 : [ 4.7137e-006  ]
 198 : [ 4.65053e-006 ]
 199 : [ 4.93262e-006 ]
 200 : [ 4.76417e-006 ]
 201 : [ 4.71825e-006 ]
 202 : [ 4.59906e-006 ]
 203 : [ 4.98031e-006 ]
 204 : [ 4.81083e-006 ]
 205 : [ 4.8277e-006  ]
 206 : [ 4.8801e-006  ]
 207 : [ 4.93111e-006 ]
 208 : [ 4.8352e-006  ]
 209 : [ 4.78044e-006 ]
 210 : [ 4.74036e-006 ]
 211 : [ 4.97386e-006 ]
 212 : [ 4.86067e-006 ]
 213 : [ 4.9348e-006  ]
 214 : [ 4.88063e-006 ]
 215 : [ 4.90245e-006 ]
 216 : [ 4.76732e-006 ]
 217 : [ 4.98969e-006 ]
 218 : [ 4.94896e-006 ]
 219 : [ 4.77676e-006 ]
 220 : [ 4.85363e-006 ]
 221 : [ 4.71512e-006 ]
 222 : [ 4.75204e-006 ]
 223 : [ 4.90425e-006 ]
 224 : [ 4.90795e-006 ]
 225 : [ 4.64187e-006 ]
 226 : [ 4.75059e-006 ]
 227 : [ 4.86367e-006 ]
 228 : [ 4.72513e-006 ]
 229 : [ 4.83352e-006 ]
 230 : [ 4.8072e-006  ]
 231 : [ 4.81008e-006 ]
 232 : [ 4.69609e-006 ]
 233 : [ 4.70547e-006 ]
 234 : [ 4.93636e-006 ]
 235 : [ 4.86196e-006 ]
 236 : [ 4.95222e-006 ]
 237 : [ 4.80086e-006 ]
 238 : [ 4.69558e-006 ]
 239 : [ 4.93346e-006 ]
 240 : [ 4.68053e-006 ]
 241 : [ 4.94362e-006 ]
 242 : [ 4.84042e-006 ]
 243 : [ 4.83598e-006 ]
 244 : [ 4.77083e-006 ]
 245 : [ 4.82626e-006 ]
 246 : [ 4.72139e-006 ]
 247 : [ 4.94363e-006 ]
 248 : [ 4.87058e-006 ]
 249 : [ 4.92327e-006 ]
 250 : [ 4.82957e-006 ]
 251 : [ 4.73782e-006 ]
 252 : [ 4.80885e-006 ]
 253 : [ 4.89282e-006 ]
 254 : [ 4.74562e-006 ]
 255 : [ 4.8037e-006  ]
 256 : [ 4.71157e-006 ]
 257 : [ 4.68226e-006 ]
 258 : [ 4.88954e-006 ]
 259 : [ 4.9248e-006  ]
 260 : [ 4.72449e-006 ]
 261 : [ 4.63568e-006 ]
 262 : [ 4.80975e-006 ]
 263 : [ 4.7157e-006  ]
 264 : [ 4.86975e-006 ]
 265 : [ 4.80196e-006 ]
 266 : [ 4.75793e-006 ]
 267 : [ 4.76944e-006 ]
 268 : [ 4.56422e-006 ]
 269 : [ 4.73837e-006 ]
 270 : [ 4.79854e-006 ]
 271 : [ 4.87688e-006 ]
 272 : [ 4.57726e-006 ]
 273 : [ 4.88518e-006 ]
 274 : [ 4.85987e-006 ]
 275 : [ 4.74022e-006 ]
 276 : [ 4.69329e-006 ]
 277 : [ 4.83777e-006 ]
 278 : [ 4.8359e-006  ]
 279 : [ 4.88841e-006 ]
 280 : [ 4.81635e-006 ]
 281 : [ 4.76365e-006 ]
 282 : [ 4.96299e-006 ]
 283 : [ 4.67599e-006 ]
 284 : [ 4.81672e-006 ]
 285 : [ 4.9562e-006  ]
 286 : [ 4.79758e-006 ]
 287 : [ 4.86827e-006 ]
 288 : [ 4.82238e-006 ]
 289 : [ 4.83636e-006 ]
 290 : [ 4.90525e-006 ]
 291 : [ 4.95146e-006 ]
 292 : [ 4.77685e-006 ]
 293 : [ 4.94447e-006 ]
 294 : [ 4.6685e-006  ]
 295 : [ 4.64671e-006 ]
 296 : [ 4.99745e-006 ]
 297 : [ 4.98621e-006 ]
 298 : [ 4.54616e-006 ]
 299 : [ 4.87749e-006 ]
 300 : [ 4.70224e-006 ]
 301 : [ 4.80262e-006 ]
 302 : [ 4.64352e-006 ]
 303 : [ 4.65812e-006 ]
 304 : [ 4.72525e-006 ]
 305 : [ 4.738e-006   ]
 306 : [ 4.91051e-006 ]
 307 : [ 4.61732e-006 ]
 308 : [ 4.72051e-006 ]
 309 : [ 4.68132e-006 ]
 310 : [ 4.9805e-006  ]
 311 : [ 4.8249e-006  ]
 312 : [ 4.86212e-006 ]
 313 : [ 5.00212e-006 ]
 314 : [ 4.76375e-006 ]
 315 : [ 4.66377e-006 ]
 316 : [ 4.7225e-006  ]
 317 : [ 4.84298e-006 ]
 318 : [ 4.73641e-006 ]
 319 : [ 4.83251e-006 ]
 320 : [ 4.7228e-006  ]
 321 : [ 4.88276e-006 ]
 322 : [ 4.8633e-006  ]
 323 : [ 4.68105e-006 ]
 324 : [ 4.91943e-006 ]
 325 : [ 4.85428e-006 ]
 326 : [ 4.77344e-006 ]
 327 : [ 4.93918e-006 ]
 328 : [ 4.8302e-006  ]
 329 : [ 4.74353e-006 ]
 330 : [ 4.75013e-006 ]
 331 : [ 4.76281e-006 ]
 332 : [ 4.87259e-006 ]
 333 : [ 4.70978e-006 ]
 334 : [ 4.91047e-006 ]
 335 : [ 4.8164e-006  ]
 336 : [ 4.59213e-006 ]
 337 : [ 4.75978e-006 ]
 338 : [ 4.7925e-006  ]
 339 : [ 4.88846e-006 ]
 340 : [ 4.82876e-006 ]
 341 : [ 4.7095e-006  ]
 342 : [ 4.8078e-006  ]
 343 : [ 4.83715e-006 ]
 344 : [ 4.73313e-006 ]
 345 : [ 4.51043e-006 ]
 346 : [ 4.92694e-006 ]
 347 : [ 4.73155e-006 ]
 348 : [ 4.71936e-006 ]
 349 : [ 4.77669e-006 ]
 350 : [ 4.56482e-006 ]
 351 : [ 4.89263e-006 ]
 352 : [ 4.80636e-006 ]
 353 : [ 4.92253e-006 ]
 354 : [ 4.89939e-006 ]
 355 : [ 4.74288e-006 ]
 356 : [ 4.72997e-006 ]
 357 : [ 4.9117e-006  ]
 358 : [ 4.78253e-006 ]
 359 : [ 4.75431e-006 ]
 360 : [ 4.86563e-006 ]
 361 : [ 4.92116e-006 ]
 362 : [ 4.8762e-006  ]
 363 : [ 4.7874e-006  ]
 364 : [ 4.71863e-006 ]
 365 : [ 4.86189e-006 ]
 366 : [ 4.90028e-006 ]
 367 : [ 4.83187e-006 ]
 368 : [ 4.69885e-006 ]
 369 : [ 4.83035e-006 ]
 370 : [ 4.75477e-006 ]
 371 : [ 4.83063e-006 ]
 372 : [ 4.74082e-006 ]
 373 : [ 4.8237e-006  ]
 374 : [ 4.96453e-006 ]
 375 : [ 4.78242e-006 ]
 376 : [ 4.74585e-006 ]
 377 : [ 4.82208e-006 ]
 378 : [ 4.94133e-006 ]
 379 : [ 4.93695e-006 ]
 380 : [ 4.80574e-006 ]
 381 : [ 4.8229e-006  ]
 382 : [ 4.82876e-006 ]
 383 : [ 4.77803e-006 ]
 384 : [ 4.73271e-006 ]
 385 : [ 4.77545e-006 ]
 386 : [ 4.83412e-006 ]
 387 : [ 4.71196e-006 ]
 388 : [ 4.68891e-006 ]
 389 : [ 4.98606e-006 ]
 390 : [ 4.7732e-006  ]
 391 : [ 4.58748e-006 ]
 392 : [ 4.97555e-006 ]
 393 : [ 4.82126e-006 ]
 394 : [ 4.96955e-006 ]
 395 : [ 4.89601e-006 ]
 396 : [ 4.90946e-006 ]
 397 : [ 4.75276e-006 ]
 398 : [ 4.80577e-006 ]
 399 : [ 4.78227e-006 ]
 400 : [ 4.74282e-006 ]
 401 : [ 4.93886e-006 ]
 402 : [ 4.74835e-006 ]
 403 : [ 4.85085e-006 ]
 404 : [ 4.91826e-006 ]
 405 : [ 4.83351e-006 ]
 406 : [ 4.72151e-006 ]
 407 : [ 4.89089e-006 ]
 408 : [ 4.72709e-006 ]
 409 : [ 4.76559e-006 ]
 410 : [ 4.612e-006   ]
 411 : [ 4.66909e-006 ]
 412 : [ 4.77267e-006 ]
 413 : [ 4.76183e-006 ]
 414 : [ 4.96037e-006 ]
 415 : [ 4.90011e-006 ]
 416 : [ 4.65394e-006 ]
 417 : [ 4.79032e-006 ]
 418 : [ 4.74726e-006 ]
 419 : [ 4.83522e-006 ]
 420 : [ 4.8348e-006  ]
 421 : [ 4.88326e-006 ]
 422 : [ 4.59153e-006 ]
 423 : [ 4.76248e-006 ]
 424 : [ 4.78387e-006 ]
 425 : [ 4.81484e-006 ]
 426 : [ 4.68659e-006 ]
 427 : [ 4.75962e-006 ]
 428 : [ 4.71614e-006 ]
 429 : [ 4.75251e-006 ]
 430 : [ 4.81828e-006 ]
 431 : [ 4.7083e-006  ]
 432 : [ 4.74341e-006 ]
 433 : [ 4.85885e-006 ]
 434 : [ 4.85692e-006 ]
 435 : [ 4.8562e-006  ]
 436 : [ 4.68955e-006 ]
 437 : [ 4.59946e-006 ]
 438 : [ 4.75175e-006 ]
 439 : [ 4.92121e-006 ]
 440 : [ 4.80889e-006 ]
 441 : [ 4.71416e-006 ]
 442 : [ 4.6905e-006  ]
 443 : [ 4.77635e-006 ]
 444 : [ 4.62937e-006 ]
 445 : [ 4.85335e-006 ]
 446 : [ 4.86252e-006 ]
 447 : [ 4.87728e-006 ]
 448 : [ 4.79587e-006 ]
 449 : [ 4.59128e-006 ]
 450 : [ 4.95807e-006 ]
 451 : [ 4.8296e-006  ]
 452 : [ 4.90802e-006 ]
 453 : [ 4.89571e-006 ]
 454 : [ 4.84238e-006 ]
 455 : [ 4.76736e-006 ]
 456 : [ 4.78179e-006 ]
 457 : [ 4.84092e-006 ]
 458 : [ 4.81754e-006 ]
 459 : [ 4.9269e-006  ]
 460 : [ 4.76898e-006 ]
 461 : [ 4.90229e-006 ]
 462 : [ 4.88114e-006 ]
 463 : [ 4.95198e-006 ]
 464 : [ 4.8705e-006  ]
 465 : [ 4.681e-006   ]
 466 : [ 4.61535e-006 ]
 467 : [ 4.74403e-006 ]
 468 : [ 4.79748e-006 ]
 469 : [ 4.77583e-006 ]
 470 : [ 4.77078e-006 ]
 471 : [ 4.51677e-006 ]
 472 : [ 4.67541e-006 ]
 473 : [ 4.87907e-006 ]
 474 : [ 4.91765e-006 ]
 475 : [ 4.99244e-006 ]
 476 : [ 4.7325e-006  ]
 477 : [ 4.78162e-006 ]
 478 : [ 4.86483e-006 ]
 479 : [ 4.83768e-006 ]
 480 : [ 4.68499e-006 ]
 481 : [ 4.8529e-006  ]
 482 : [ 4.65787e-006 ]
 483 : [ 4.66437e-006 ]
 484 : [ 4.92037e-006 ]
 485 : [ 4.90985e-006 ]
 486 : [ 4.68971e-006 ]
 487 : [ 4.81004e-006 ]
 488 : [ 4.83775e-006 ]
 489 : [ 4.58386e-006 ]
 490 : [ 4.91233e-006 ]
 491 : [ 4.68334e-006 ]
 492 : [ 4.84859e-006 ]
 493 : [ 4.78124e-006 ]
 494 : [ 4.7674e-006  ]
 495 : [ 4.8953e-006  ]
 496 : [ 4.77301e-006 ]
 497 : [ 4.67564e-006 ]
 498 : [ 4.88093e-006 ]
 499 : [ 4.89666e-006 ]
 500 : [ 4.94357e-006 ]
 501 : [ 4.72455e-006 ]
 502 : [ 4.8312e-006  ]
 503 : [ 4.80854e-006 ]
 504 : [ 4.94922e-006 ]
 505 : [ 4.97683e-006 ]
 506 : [ 4.90676e-006 ]
 507 : [ 4.71053e-006 ]
 508 : [ 4.85021e-006 ]
 509 : [ 4.98894e-006 ]
 510 : [ 4.74276e-006 ]
 511 : [ 4.89964e-006 ]
 512 : [ 4.76469e-006 ]
 513 : [ 4.93459e-006 ]
 514 : [ 4.8053e-006  ]
 515 : [ 4.9421e-006  ]
 516 : [ 4.97851e-006 ]
 517 : [ 4.80473e-006 ]
 518 : [ 4.62105e-006 ]
 519 : [ 4.91468e-006 ]
 520 : [ 4.82236e-006 ]
 521 : [ 4.78869e-006 ]
 522 : [ 4.8098e-006  ]
 523 : [ 4.64963e-006 ]
 524 : [ 4.82001e-006 ]
 525 : [ 4.78585e-006 ]
 526 : [ 4.83278e-006 ]
 527 : [ 4.78918e-006 ]
 528 : [ 4.70274e-006 ]
 529 : [ 4.69389e-006 ]
 530 : [ 4.58799e-006 ]
 531 : [ 4.94483e-006 ]
 532 : [ 4.77134e-006 ]
 533 : [ 4.81019e-006 ]
 534 : [ 4.72339e-006 ]
 535 : [ 4.77598e-006 ]
 536 : [ 4.60489e-006 ]
 537 : [ 4.9035e-006  ]
 538 : [ 4.76664e-006 ]
 539 : [ 4.88982e-006 ]
 540 : [ 4.81997e-006 ]
 541 : [ 4.73386e-006 ]
 542 : [ 4.60421e-006 ]
 543 : [ 4.95092e-006 ]
 544 : [ 4.84355e-006 ]
 545 : [ 4.80937e-006 ]
 546 : [ 4.77235e-006 ]
 547 : [ 4.82213e-006 ]
 548 : [ 4.77369e-006 ]
 549 : [ 4.53374e-006 ]
 550 : [ 4.95248e-006 ]
 551 : [ 4.69617e-006 ]
 552 : [ 4.72208e-006 ]
 553 : [ 4.76259e-006 ]
 554 : [ 4.89884e-006 ]
 555 : [ 4.78055e-006 ]
 556 : [ 4.9604e-006  ]
 557 : [ 4.9603e-006  ]
 558 : [ 4.77575e-006 ]
 559 : [ 4.83047e-006 ]
 560 : [ 4.88719e-006 ]
 561 : [ 4.77224e-006 ]
 562 : [ 4.88904e-006 ]
 563 : [ 4.93055e-006 ]
 564 : [ 4.58501e-006 ]
 565 : [ 4.57165e-006 ]
 566 : [ 4.63684e-006 ]
 567 : [ 4.71883e-006 ]
 568 : [ 4.90208e-006 ]
 569 : [ 4.75111e-006 ]
 570 : [ 4.57807e-006 ]
 571 : [ 4.75932e-006 ]
 572 : [ 4.8309e-006  ]
 573 : [ 4.74912e-006 ]
 574 : [ 4.56926e-006 ]
 575 : [ 4.87283e-006 ]
 576 : [ 4.70732e-006 ]
 577 : [ 4.89468e-006 ]
 578 : [ 4.85167e-006 ]
 579 : [ 4.82043e-006 ]
 580 : [ 4.84185e-006 ]
 581 : [ 4.82846e-006 ]
 582 : [ 4.67094e-006 ]
 583 : [ 4.70731e-006 ]
 584 : [ 4.81084e-006 ]
 585 : [ 4.47362e-006 ]
 586 : [ 4.84146e-006 ]
 587 : [ 4.99987e-006 ]
 588 : [ 4.60596e-006 ]
 589 : [ 4.94293e-006 ]
 590 : [ 4.80233e-006 ]
 591 : [ 4.7031e-006  ]
 592 : [ 4.77307e-006 ]
 593 : [ 4.51954e-006 ]
 594 : [ 4.83786e-006 ]
 595 : [ 4.85629e-006 ]
 596 : [ 4.81418e-006 ]
 597 : [ 4.80471e-006 ]
 598 : [ 4.61864e-006 ]
 599 : [ 4.83671e-006 ]
 600 : [ 4.73993e-006 ]
 601 : [ 4.98549e-006 ]
 602 : [ 4.86959e-006 ]
 603 : [ 4.75384e-006 ]
 604 : [ 4.7188e-006  ]
 605 : [ 4.8007e-006  ]
 606 : [ 4.81248e-006 ]
 607 : [ 4.89134e-006 ]
 608 : [ 4.84208e-006 ]
 609 : [ 4.72322e-006 ]
 610 : [ 4.83995e-006 ]
 611 : [ 4.56917e-006 ]
 612 : [ 4.69637e-006 ]
 613 : [ 4.89327e-006 ]
 614 : [ 4.92045e-006 ]
 615 : [ 4.81332e-006 ]
 616 : [ 4.76847e-006 ]
 617 : [ 4.98337e-006 ]
 618 : [ 4.78149e-006 ]
 619 : [ 4.85897e-006 ]
 620 : [ 4.82859e-006 ]
 621 : [ 4.57603e-006 ]
 622 : [ 4.99398e-006 ]
 623 : [ 4.90988e-006 ]
 624 : [ 4.85905e-006 ]
 625 : [ 4.85365e-006 ]
 626 : [ 4.82994e-006 ]
 627 : [ 4.84174e-006 ]
 628 : [ 4.8993e-006  ]
 629 : [ 4.83133e-006 ]
 630 : [ 4.82109e-006 ]
 631 : [ 4.94766e-006 ]
 632 : [ 4.92616e-006 ]
 633 : [ 4.69814e-006 ]
 634 : [ 4.76881e-006 ]
 635 : [ 4.69621e-006 ]
 636 : [ 4.73293e-006 ]
 637 : [ 4.84707e-006 ]
 638 : [ 4.93081e-006 ]
 639 : [ 4.84942e-006 ]
 640 : [ 4.79003e-006 ]
 641 : [ 4.8385e-006  ]
 642 : [ 4.78368e-006 ]
 643 : [ 4.97282e-006 ]
 644 : [ 4.94297e-006 ]
 645 : [ 4.80787e-006 ]
 646 : [ 4.76922e-006 ]
 647 : [ 4.96478e-006 ]
 648 : [ 4.84228e-006 ]
 649 : [ 4.95244e-006 ]
 650 : [ 4.90559e-006 ]
 651 : [ 4.72585e-006 ]
 652 : [ 4.85887e-006 ]
 653 : [ 4.92828e-006 ]
 654 : [ 4.59524e-006 ]
 655 : [ 4.77007e-006 ]
 656 : [ 4.47247e-006 ]
 657 : [ 4.86428e-006 ]
 658 : [ 4.96071e-006 ]
 659 : [ 4.89611e-006 ]
 660 : [ 4.69754e-006 ]
 661 : [ 4.98159e-006 ]
 662 : [ 4.70836e-006 ]
 663 : [ 4.79242e-006 ]
 664 : [ 4.74475e-006 ]
 665 : [ 4.97039e-006 ]
 666 : [ 4.70545e-006 ]
 667 : [ 4.78142e-006 ]
 668 : [ 4.89295e-006 ]
 669 : [ 5.00429e-006 ]
 670 : [ 4.65872e-006 ]
 671 : [ 4.72742e-006 ]
 672 : [ 4.89473e-006 ]
 673 : [ 4.96513e-006 ]
 674 : [ 4.91284e-006 ]
 675 : [ 4.90101e-006 ]
 676 : [ 4.88594e-006 ]
 677 : [ 4.68489e-006 ]
 678 : [ 4.62954e-006 ]
 679 : [ 4.7449e-006  ]
 680 : [ 4.89709e-006 ]
 681 : [ 4.92787e-006 ]
 682 : [ 4.69294e-006 ]
 683 : [ 4.85193e-006 ]
 684 : [ 4.83184e-006 ]
 685 : [ 4.87031e-006 ]
 686 : [ 4.77134e-006 ]
 687 : [ 4.68393e-006 ]
 688 : [ 4.78494e-006 ]
 689 : [ 4.6998e-006  ]
 690 : [ 4.86476e-006 ]
 691 : [ 5.00923e-006 ]
 692 : [ 4.74766e-006 ]
 693 : [ 4.6666e-006  ]
 694 : [ 4.86433e-006 ]
 695 : [ 4.76162e-006 ]
 696 : [ 4.93849e-006 ]
 697 : [ 4.86569e-006 ]
 698 : [ 4.76389e-006 ]
 699 : [ 4.8148e-006  ]
 700 : [ 4.69112e-006 ]
 701 : [ 4.84934e-006 ]
 702 : [ 4.84649e-006 ]
 703 : [ 4.89308e-006 ]
 704 : [ 4.89558e-006 ]
 705 : [ 4.86853e-006 ]
 706 : [ 4.86549e-006 ]
 707 : [ 4.88707e-006 ]
 708 : [ 4.78046e-006 ]
 709 : [ 4.69856e-006 ]
 710 : [ 4.7771e-006  ]
 711 : [ 5.00281e-006 ]
 712 : [ 4.52859e-006 ]
 713 : [ 4.83435e-006 ]
 714 : [ 4.87115e-006 ]
 715 : [ 4.66437e-006 ]
 716 : [ 4.76835e-006 ]
 717 : [ 4.96372e-006 ]
 718 : [ 4.79003e-006 ]
 719 : [ 4.75113e-006 ]
 720 : [ 4.75631e-006 ]
 721 : [ 4.80758e-006 ]
 722 : [ 4.79724e-006 ]
 723 : [ 4.64921e-006 ]
 724 : [ 4.8374e-006  ]
 725 : [ 4.69498e-006 ]
 726 : [ 4.90662e-006 ]
 727 : [ 4.83213e-006 ]
 728 : [ 4.77781e-006 ]
 729 : [ 4.98357e-006 ]
 730 : [ 4.60279e-006 ]
 731 : [ 4.89827e-006 ]
 732 : [ 4.71524e-006 ]
 733 : [ 4.72056e-006 ]
 734 : [ 4.89722e-006 ]
 735 : [ 4.98314e-006 ]
 736 : [ 4.80494e-006 ]
 737 : [ 4.82629e-006 ]
 738 : [ 4.7408e-006  ]
 739 : [ 4.83696e-006 ]
 740 : [ 4.64497e-006 ]
 741 : [ 4.84546e-006 ]
 742 : [ 4.82994e-006 ]
 743 : [ 4.80869e-006 ]
 744 : [ 4.75335e-006 ]
 745 : [ 4.67024e-006 ]
 746 : [ 4.84836e-006 ]
 747 : [ 4.77402e-006 ]
 748 : [ 4.83896e-006 ]
 749 : [ 4.7441e-006  ]
 750 : [ 4.92639e-006 ]
 751 : [ 4.74882e-006 ]
 752 : [ 4.69264e-006 ]
 753 : [ 4.8903e-006  ]
 754 : [ 4.92256e-006 ]
 755 : [ 4.91038e-006 ]
 756 : [ 4.75036e-006 ]
 757 : [ 4.95509e-006 ]
 758 : [ 4.84639e-006 ]
 759 : [ 4.79988e-006 ]
 760 : [ 4.79537e-006 ]
 761 : [ 4.74074e-006 ]
 762 : [ 4.85387e-006 ]
 763 : [ 4.97582e-006 ]
 764 : [ 4.7931e-006  ]
 765 : [ 5.0052e-006  ]
 766 : [ 4.69369e-006 ]
 767 : [ 4.93107e-006 ]
 768 : [ 4.7837e-006  ]
 769 : [ 4.74946e-006 ]
 770 : [ 4.60625e-006 ]
 771 : [ 4.75634e-006 ]
 772 : [ 4.74376e-006 ]
 773 : [ 4.79553e-006 ]
 774 : [ 4.97915e-006 ]
 775 : [ 4.82691e-006 ]
 776 : [ 4.82452e-006 ]
 777 : [ 4.93988e-006 ]
 778 : [ 4.94916e-006 ]
 779 : [ 4.79315e-006 ]
 780 : [ 4.9449e-006  ]
 781 : [ 4.65577e-006 ]
 782 : [ 4.73098e-006 ]
 783 : [ 4.88685e-006 ]
 784 : [ 4.61519e-006 ]
 785 : [ 4.82245e-006 ]
 786 : [ 4.61088e-006 ]
 787 : [ 4.71993e-006 ]
 788 : [ 4.86456e-006 ]
 789 : [ 4.83193e-006 ]
 790 : [ 4.70279e-006 ]
 791 : [ 4.85588e-006 ]
 792 : [ 4.77608e-006 ]
 793 : [ 4.7152e-006  ]
 794 : [ 4.87868e-006 ]
 795 : [ 4.9902e-006  ]
 796 : [ 4.81989e-006 ]
 797 : [ 4.60385e-006 ]
 798 : [ 4.84333e-006 ]
 799 : [ 4.865e-006   ]
 800 : [ 4.78232e-006 ]
 801 : [ 4.71438e-006 ]
 802 : [ 4.685e-006   ]
 803 : [ 4.8508e-006  ]
 804 : [ 4.734e-006   ]
 805 : [ 4.88752e-006 ]
 806 : [ 4.78762e-006 ]
 807 : [ 4.90539e-006 ]
 808 : [ 4.82738e-006 ]
 809 : [ 4.84626e-006 ]
 810 : [ 4.72074e-006 ]
 811 : [ 4.77165e-006 ]
 812 : [ 4.67366e-006 ]
 813 : [ 4.77736e-006 ]
 814 : [ 4.56076e-006 ]
 815 : [ 4.78663e-006 ]
 816 : [ 4.79295e-006 ]
 817 : [ 4.63236e-006 ]
 818 : [ 4.69591e-006 ]
 819 : [ 4.70404e-006 ]
 820 : [ 4.76181e-006 ]
 821 : [ 4.90465e-006 ]
 822 : [ 4.79953e-006 ]
 823 : [ 4.5907e-006  ]
 824 : [ 4.76208e-006 ]
 825 : [ 4.73609e-006 ]
 826 : [ 4.68357e-006 ]
 827 : [ 4.85919e-006 ]
 828 : [ 4.64599e-006 ]
 829 : [ 4.76918e-006 ]
 830 : [ 4.79518e-006 ]
 831 : [ 4.80716e-006 ]
 832 : [ 4.756e-006   ]
 833 : [ 4.8158e-006  ]
 834 : [ 4.86245e-006 ]
 835 : [ 4.84537e-006 ]
 836 : [ 4.78297e-006 ]
 837 : [ 4.78558e-006 ]
 838 : [ 4.70135e-006 ]
 839 : [ 4.772e-006   ]
 840 : [ 4.76363e-006 ]
 841 : [ 4.98992e-006 ]
 842 : [ 4.73094e-006 ]
 843 : [ 4.54568e-006 ]
 844 : [ 4.93783e-006 ]
 845 : [ 4.71662e-006 ]
 846 : [ 4.92866e-006 ]
 847 : [ 4.88394e-006 ]
 848 : [ 4.70302e-006 ]
 849 : [ 4.5714e-006  ]
 850 : [ 4.87355e-006 ]
 851 : [ 4.7169e-006  ]
 852 : [ 4.711e-006   ]
 853 : [ 4.96163e-006 ]
 854 : [ 4.90066e-006 ]
 855 : [ 4.76416e-006 ]
 856 : [ 4.79528e-006 ]
 857 : [ 4.82083e-006 ]
 858 : [ 4.86254e-006 ]
 859 : [ 4.83528e-006 ]
 860 : [ 4.86289e-006 ]
 861 : [ 4.91084e-006 ]
 862 : [ 4.91671e-006 ]
 863 : [ 4.96739e-006 ]
 864 : [ 4.90981e-006 ]
 865 : [ 4.79038e-006 ]
 866 : [ 4.86024e-006 ]
 867 : [ 4.79992e-006 ]
 868 : [ 4.73077e-006 ]
 869 : [ 4.80238e-006 ]
 870 : [ 4.56916e-006 ]
 871 : [ 4.82308e-006 ]
 872 : [ 4.85068e-006 ]
 873 : [ 4.79928e-006 ]
 874 : [ 4.79394e-006 ]
 875 : [ 4.74171e-006 ]
 876 : [ 4.81733e-006 ]
 877 : [ 4.70365e-006 ]
 878 : [ 4.72405e-006 ]
 879 : [ 4.89265e-006 ]
 880 : [ 4.83087e-006 ]
 881 : [ 4.73449e-006 ]
 882 : [ 4.70675e-006 ]
 883 : [ 4.81529e-006 ]
 884 : [ 4.69722e-006 ]
 885 : [ 4.70171e-006 ]
 886 : [ 4.7302e-006  ]
 887 : [ 4.77334e-006 ]
 888 : [ 4.69028e-006 ]
 889 : [ 4.90962e-006 ]
 890 : [ 4.93116e-006 ]
 891 : [ 4.85709e-006 ]
 892 : [ 4.7236e-006  ]
 893 : [ 4.75784e-006 ]
 894 : [ 4.71638e-006 ]
 895 : [ 4.75698e-006 ]
 896 : [ 4.80744e-006 ]
 897 : [ 4.7726e-006  ]
 898 : [ 4.82654e-006 ]
 899 : [ 4.6475e-006  ]
 900 : [ 4.86985e-006 ]
 901 : [ 4.91962e-006 ]
 902 : [ 4.81154e-006 ]
 903 : [ 4.83044e-006 ]
 904 : [ 4.84606e-006 ]
 905 : [ 4.87583e-006 ]
 906 : [ 4.74833e-006 ]
 907 : [ 5.00717e-006 ]
 908 : [ 4.6583e-006  ]
 909 : [ 4.88439e-006 ]
 910 : [ 4.6778e-006  ]
 911 : [ 4.8522e-006  ]
 912 : [ 4.7487e-006  ]
 913 : [ 4.85709e-006 ]
 914 : [ 4.9111e-006  ]
 915 : [ 4.84329e-006 ]
 916 : [ 4.67749e-006 ]
 917 : [ 4.87485e-006 ]
 918 : [ 4.70761e-006 ]
 919 : [ 4.73907e-006 ]
 920 : [ 4.77801e-006 ]
 921 : [ 4.75363e-006 ]
 922 : [ 4.91214e-006 ]
 923 : [ 4.81492e-006 ]
 924 : [ 4.82302e-006 ]
 925 : [ 4.78244e-006 ]
 926 : [ 4.73899e-006 ]
 927 : [ 4.76446e-006 ]
 928 : [ 4.86817e-006 ]
 929 : [ 4.9348e-006  ]
 930 : [ 4.87228e-006 ]
 931 : [ 4.75367e-006 ]
 932 : [ 4.82637e-006 ]
 933 : [ 4.85297e-006 ]
 934 : [ 4.86695e-006 ]
 935 : [ 4.67964e-006 ]
 936 : [ 4.87881e-006 ]
 937 : [ 4.81472e-006 ]
 938 : [ 4.61248e-006 ]
 939 : [ 4.91227e-006 ]
 940 : [ 4.9569e-006  ]
 941 : [ 4.89697e-006 ]
 942 : [ 4.75237e-006 ]
 943 : [ 4.72766e-006 ]
 944 : [ 4.84426e-006 ]
 945 : [ 4.93253e-006 ]
 946 : [ 4.83593e-006 ]
 947 : [ 4.72777e-006 ]
 948 : [ 4.96206e-006 ]
 949 : [ 4.93536e-006 ]
 950 : [ 4.82979e-006 ]
 951 : [ 4.84807e-006 ]
 952 : [ 4.78255e-006 ]
 953 : [ 4.66999e-006 ]
 954 : [ 4.80476e-006 ]
 955 : [ 4.98686e-006 ]
 956 : [ 4.82436e-006 ]
 957 : [ 4.73192e-006 ]
 958 : [ 4.93495e-006 ]
 959 : [ 4.76478e-006 ]
 960 : [ 4.86737e-006 ]
 961 : [ 4.79877e-006 ]
 962 : [ 4.97792e-006 ]
 963 : [ 4.78066e-006 ]
 964 : [ 4.8114e-006  ]
 965 : [ 4.92881e-006 ]
 966 : [ 4.81413e-006 ]
 967 : [ 4.94655e-006 ]
 968 : [ 4.77741e-006 ]
 969 : [ 4.88273e-006 ]
 970 : [ 4.69028e-006 ]
 971 : [ 4.76306e-006 ]
 972 : [ 4.68759e-006 ]
 973 : [ 4.56435e-006 ]
 974 : [ 4.9137e-006  ]
 975 : [ 4.73386e-006 ]
 976 : [ 4.85163e-006 ]
 977 : [ 4.79645e-006 ]
 978 : [ 4.80304e-006 ]
 979 : [ 4.92491e-006 ]
 980 : [ 4.76808e-006 ]
 981 : [ 4.74296e-006 ]
 982 : [ 4.96976e-006 ]
 983 : [ 4.75887e-006 ]
 984 : [ 4.95132e-006 ]
 985 : [ 4.68444e-006 ]
 986 : [ 4.87358e-006 ]
 987 : [ 4.92071e-006 ]
 988 : [ 4.76505e-006 ]
 989 : [ 4.87439e-006 ]
 990 : [ 4.82429e-006 ]
 991 : [ 4.8502e-006  ]
 992 : [ 4.75603e-006 ]
 993 : [ 4.81919e-006 ]
 994 : [ 4.89142e-006 ]
 995 : [ 4.8081e-006  ]
 996 : [ 4.7347e-006  ]
 997 : [ 4.95844e-006 ]
 998 : [ 4.66759e-006 ]
 999 : [ 4.78571e-006 ]
1000 : [ 4.68884e-006 ]
1001 : [ 4.84216e-006 ]
1002 : [ 4.75752e-006 ]
1003 : [ 4.65782e-006 ]
1004 : [ 4.61651e-006 ]
1005 : [ 4.70153e-006 ]
1006 : [ 4.78726e-006 ]
1007 : [ 4.98383e-006 ]
1008 : [ 4.71624e-006 ]
1009 : [ 4.75739e-006 ]
1010 : [ 4.87196e-006 ]
1011 : [ 4.75275e-006 ]
1012 : [ 4.76035e-006 ]
1013 : [ 4.76518e-006 ]
1014 : [ 4.64607e-006 ]
1015 : [ 4.93048e-006 ]
1016 : [ 4.73669e-006 ]
1017 : [ 4.86453e-006 ]
1018 : [ 4.77462e-006 ]
1019 : [ 4.61003e-006 ]
1020 : [ 4.59701e-006 ]
1021 : [ 4.96283e-006 ]
1022 : [ 4.88471e-006 ]
1023 : [ 4.94532e-006 ]
1024 : [ 4.78063e-006 ]
1025 : [ 4.80466e-006 ]
1026 : [ 4.66682e-006 ]
1027 : [ 4.90762e-006 ]
1028 : [ 4.64035e-006 ]
1029 : [ 4.87612e-006 ]
1030 : [ 4.74045e-006 ]
1031 : [ 4.78849e-006 ]
1032 : [ 4.92514e-006 ]
1033 : [ 4.87997e-006 ]
1034 : [ 4.8995e-006  ]
1035 : [ 4.65516e-006 ]
1036 : [ 4.63577e-006 ]
1037 : [ 4.92956e-006 ]
1038 : [ 4.61067e-006 ]
1039 : [ 4.74274e-006 ]
1040 : [ 4.92994e-006 ]
1041 : [ 4.89624e-006 ]
1042 : [ 4.87486e-006 ]
1043 : [ 4.62956e-006 ]
1044 : [ 4.77872e-006 ]
1045 : [ 4.72704e-006 ]
1046 : [ 4.87936e-006 ]
1047 : [ 4.7554e-006  ]
1048 : [ 4.87004e-006 ]
1049 : [ 4.94728e-006 ]
1050 : [ 4.68929e-006 ]
1051 : [ 4.79108e-006 ]
1052 : [ 4.78059e-006 ]
1053 : [ 4.5558e-006  ]
1054 : [ 4.82513e-006 ]
1055 : [ 4.85038e-006 ]
1056 : [ 4.94575e-006 ]
1057 : [ 4.77416e-006 ]
1058 : [ 4.87804e-006 ]
1059 : [ 4.96718e-006 ]
1060 : [ 4.83307e-006 ]
1061 : [ 4.809e-006   ]
1062 : [ 4.91737e-006 ]
1063 : [ 4.73332e-006 ]
1064 : [ 4.8045e-006  ]
1065 : [ 4.78217e-006 ]
1066 : [ 4.83126e-006 ]
1067 : [ 4.4975e-006  ]
1068 : [ 4.90561e-006 ]
1069 : [ 4.85776e-006 ]
1070 : [ 4.99741e-006 ]
1071 : [ 4.86728e-006 ]
1072 : [ 4.62628e-006 ]
1073 : [ 4.80834e-006 ]
1074 : [ 4.86986e-006 ]
1075 : [ 4.84675e-006 ]
1076 : [ 4.91475e-006 ]
1077 : [ 4.71651e-006 ]
1078 : [ 4.93626e-006 ]
1079 : [ 4.68705e-006 ]
1080 : [ 4.85604e-006 ]
1081 : [ 4.84125e-006 ]
1082 : [ 4.66478e-006 ]
1083 : [ 4.67419e-006 ]
1084 : [ 4.66373e-006 ]
1085 : [ 4.91214e-006 ]
1086 : [ 4.85753e-006 ]
1087 : [ 4.79066e-006 ]
1088 : [ 4.99334e-006 ]
1089 : [ 4.91624e-006 ]
1090 : [ 4.95093e-006 ]
1091 : [ 4.73323e-006 ]
1092 : [ 4.87544e-006 ]
1093 : [ 4.85648e-006 ]
1094 : [ 4.49467e-006 ]
1095 : [ 4.93981e-006 ]
1096 : [ 4.73413e-006 ]
1097 : [ 4.52365e-006 ]
1098 : [ 4.8311e-006  ]
1099 : [ 4.85112e-006 ]
1100 : [ 4.80886e-006 ]
1101 : [ 4.85932e-006 ]
1102 : [ 4.92671e-006 ]
1103 : [ 4.71789e-006 ]
1104 : [ 4.73865e-006 ]
1105 : [ 4.91112e-006 ]
1106 : [ 4.67719e-006 ]
1107 : [ 4.83249e-006 ]
1108 : [ 4.81886e-006 ]
1109 : [ 4.88669e-006 ]
1110 : [ 4.76365e-006 ]
1111 : [ 4.7177e-006  ]
1112 : [ 4.73893e-006 ]
1113 : [ 4.81844e-006 ]
1114 : [ 4.88475e-006 ]
1115 : [ 4.7132e-006  ]
1116 : [ 4.75638e-006 ]
1117 : [ 4.80088e-006 ]
1118 : [ 4.92238e-006 ]
1119 : [ 4.75775e-006 ]
1120 : [ 4.94305e-006 ]
1121 : [ 4.69678e-006 ]
1122 : [ 4.64973e-006 ]
1123 : [ 4.88981e-006 ]
1124 : [ 4.62739e-006 ]
1125 : [ 4.69577e-006 ]
1126 : [ 4.724e-006   ]
1127 : [ 4.519e-006   ]
1128 : [ 4.88666e-006 ]
1129 : [ 4.60866e-006 ]
1130 : [ 4.86694e-006 ]
1131 : [ 4.83685e-006 ]
1132 : [ 4.82931e-006 ]
1133 : [ 4.95019e-006 ]
1134 : [ 4.74801e-006 ]
1135 : [ 4.7819e-006  ]
1136 : [ 4.74668e-006 ]
1137 : [ 4.79921e-006 ]
1138 : [ 4.76711e-006 ]
1139 : [ 4.76579e-006 ]
1140 : [ 4.72796e-006 ]
1141 : [ 4.86718e-006 ]
1142 : [ 4.92874e-006 ]
1143 : [ 4.96005e-006 ]
1144 : [ 4.85245e-006 ]
1145 : [ 4.83323e-006 ]
1146 : [ 4.73668e-006 ]
1147 : [ 4.72324e-006 ]
1148 : [ 4.80636e-006 ]
1149 : [ 4.88342e-006 ]
1150 : [ 4.82191e-006 ]
1151 : [ 4.82816e-006 ]
1152 : [ 4.90572e-006 ]
1153 : [ 4.8933e-006  ]
1154 : [ 4.82906e-006 ]
1155 : [ 4.91407e-006 ]
1156 : [ 4.93531e-006 ]
1157 : [ 4.98244e-006 ]
1158 : [ 4.91379e-006 ]
1159 : [ 4.81523e-006 ]
1160 : [ 4.90392e-006 ]
1161 : [ 4.94093e-006 ]
1162 : [ 4.84457e-006 ]
1163 : [ 4.77304e-006 ]
1164 : [ 4.89958e-006 ]
1165 : [ 4.7943e-006  ]
1166 : [ 4.89562e-006 ]
1167 : [ 4.89017e-006 ]
1168 : [ 4.53939e-006 ]
1169 : [ 4.83166e-006 ]
1170 : [ 4.74005e-006 ]
1171 : [ 4.67051e-006 ]
1172 : [ 4.82085e-006 ]
1173 : [ 4.7697e-006  ]
1174 : [ 4.83187e-006 ]
1175 : [ 4.71679e-006 ]
1176 : [ 4.7944e-006  ]
1177 : [ 4.80916e-006 ]
1178 : [ 4.90153e-006 ]
1179 : [ 4.84807e-006 ]
1180 : [ 4.92629e-006 ]
1181 : [ 4.61598e-006 ]
1182 : [ 4.89603e-006 ]
1183 : [ 4.9828e-006  ]
1184 : [ 4.97576e-006 ]
1185 : [ 4.73653e-006 ]
1186 : [ 4.77866e-006 ]
1187 : [ 4.91626e-006 ]
1188 : [ 4.81028e-006 ]
1189 : [ 4.8437e-006  ]
1190 : [ 4.85345e-006 ]
1191 : [ 4.92465e-006 ]
1192 : [ 4.76404e-006 ]
1193 : [ 4.79226e-006 ]
1194 : [ 4.76207e-006 ]
1195 : [ 4.92659e-006 ]
1196 : [ 4.72836e-006 ]
1197 : [ 4.7675e-006  ]
1198 : [ 4.71839e-006 ]
1199 : [ 4.85351e-006 ]
1200 : [ 4.89604e-006 ]
1201 : [ 4.73879e-006 ]
1202 : [ 5.00692e-006 ]
1203 : [ 4.88927e-006 ]
1204 : [ 4.69827e-006 ]
1205 : [ 4.75452e-006 ]
1206 : [ 4.77966e-006 ]
1207 : [ 4.59656e-006 ]
1208 : [ 4.86278e-006 ]
1209 : [ 4.68766e-006 ]
1210 : [ 4.75665e-006 ]
1211 : [ 4.98833e-006 ]
1212 : [ 4.64926e-006 ]
1213 : [ 4.6577e-006  ]
1214 : [ 4.90721e-006 ]
1215 : [ 4.95071e-006 ]
1216 : [ 4.79124e-006 ]
1217 : [ 4.85251e-006 ]
1218 : [ 4.73983e-006 ]
1219 : [ 4.97799e-006 ]
1220 : [ 4.79739e-006 ]
1221 : [ 4.82554e-006 ]
1222 : [ 4.70275e-006 ]
1223 : [ 4.73072e-006 ]
1224 : [ 4.78731e-006 ]
1225 : [ 4.94315e-006 ]
1226 : [ 4.74626e-006 ]
1227 : [ 4.83744e-006 ]
1228 : [ 4.95781e-006 ]
1229 : [ 4.86604e-006 ]
1230 : [ 4.85159e-006 ]
1231 : [ 4.90275e-006 ]
1232 : [ 4.69272e-006 ]
1233 : [ 4.78224e-006 ]
1234 : [ 4.90766e-006 ]
1235 : [ 4.51627e-006 ]
1236 : [ 4.84001e-006 ]
1237 : [ 4.75689e-006 ]
1238 : [ 4.86969e-006 ]
1239 : [ 4.76122e-006 ]
1240 : [ 4.93466e-006 ]
1241 : [ 4.70769e-006 ]
1242 : [ 4.75125e-006 ]
1243 : [ 4.76303e-006 ]
1244 : [ 4.82054e-006 ]
1245 : [ 4.72209e-006 ]
1246 : [ 4.75938e-006 ]
1247 : [ 4.53156e-006 ]
1248 : [ 4.87957e-006 ]
1249 : [ 4.96598e-006 ]
1250 : [ 4.81093e-006 ]
1251 : [ 4.99408e-006 ]
1252 : [ 4.71314e-006 ]
1253 : [ 4.85899e-006 ]
1254 : [ 4.74339e-006 ]
1255 : [ 4.83941e-006 ]
1256 : [ 4.60899e-006 ]
1257 : [ 4.56361e-006 ]
1258 : [ 4.63473e-006 ]
1259 : [ 4.83576e-006 ]
1260 : [ 4.90373e-006 ]
1261 : [ 4.8415e-006  ]
1262 : [ 4.82092e-006 ]
1263 : [ 4.58022e-006 ]
1264 : [ 4.68711e-006 ]
1265 : [ 4.71692e-006 ]
1266 : [ 4.89874e-006 ]
1267 : [ 4.80034e-006 ]
1268 : [ 4.6902e-006  ]
1269 : [ 4.81575e-006 ]
1270 : [ 4.66975e-006 ]
1271 : [ 4.87512e-006 ]
1272 : [ 5.00664e-006 ]
1273 : [ 4.66312e-006 ]
1274 : [ 4.65653e-006 ]
1275 : [ 4.8404e-006  ]
1276 : [ 4.78892e-006 ]
1277 : [ 4.77974e-006 ]
1278 : [ 4.92354e-006 ]
1279 : [ 4.78916e-006 ]
1280 : [ 4.71086e-006 ]
1281 : [ 4.78646e-006 ]
1282 : [ 4.75773e-006 ]
1283 : [ 4.56068e-006 ]
1284 : [ 4.56559e-006 ]
1285 : [ 4.71474e-006 ]
1286 : [ 4.87929e-006 ]
1287 : [ 4.88841e-006 ]
1288 : [ 4.74368e-006 ]
1289 : [ 4.85067e-006 ]
1290 : [ 4.6181e-006  ]
1291 : [ 4.69071e-006 ]
1292 : [ 4.97108e-006 ]
1293 : [ 4.822e-006   ]
1294 : [ 4.59074e-006 ]
1295 : [ 4.86097e-006 ]
1296 : [ 4.73889e-006 ]
1297 : [ 4.65455e-006 ]
1298 : [ 4.87809e-006 ]
1299 : [ 4.7573e-006  ]
1300 : [ 4.96956e-006 ]
1301 : [ 4.85325e-006 ]
1302 : [ 4.74006e-006 ]
1303 : [ 4.85895e-006 ]
1304 : [ 4.75603e-006 ]
1305 : [ 4.6556e-006  ]
1306 : [ 4.86625e-006 ]
1307 : [ 4.84732e-006 ]
1308 : [ 4.87566e-006 ]
1309 : [ 4.69978e-006 ]
1310 : [ 4.79164e-006 ]
1311 : [ 4.81758e-006 ]
1312 : [ 4.75596e-006 ]
1313 : [ 4.7015e-006  ]
1314 : [ 4.88512e-006 ]
1315 : [ 4.66544e-006 ]
1316 : [ 4.77458e-006 ]
1317 : [ 4.84265e-006 ]
1318 : [ 4.89841e-006 ]
1319 : [ 4.70606e-006 ]
1320 : [ 4.85403e-006 ]
1321 : [ 4.79535e-006 ]
1322 : [ 4.78984e-006 ]
1323 : [ 4.68947e-006 ]
1324 : [ 4.70929e-006 ]
1325 : [ 4.61806e-006 ]
1326 : [ 4.90328e-006 ]
1327 : [ 4.73306e-006 ]
1328 : [ 4.79152e-006 ]
1329 : [ 4.88353e-006 ]
1330 : [ 4.63485e-006 ]
1331 : [ 4.95227e-006 ]
1332 : [ 4.89633e-006 ]
1333 : [ 4.97932e-006 ]
1334 : [ 4.81123e-006 ]
1335 : [ 4.78745e-006 ]
1336 : [ 4.63757e-006 ]
1337 : [ 4.78033e-006 ]
1338 : [ 4.64533e-006 ]
1339 : [ 4.89882e-006 ]
1340 : [ 4.7445e-006  ]
1341 : [ 4.8079e-006  ]
1342 : [ 4.77516e-006 ]
1343 : [ 4.96016e-006 ]
1344 : [ 4.80866e-006 ]
1345 : [ 4.837e-006   ]
1346 : [ 4.72991e-006 ]
1347 : [ 4.81454e-006 ]
1348 : [ 4.8136e-006  ]
1349 : [ 4.92736e-006 ]
1350 : [ 4.56264e-006 ]
1351 : [ 4.75354e-006 ]
1352 : [ 4.68247e-006 ]
1353 : [ 4.79825e-006 ]
1354 : [ 4.93982e-006 ]
1355 : [ 4.78611e-006 ]
1356 : [ 4.86287e-006 ]
1357 : [ 4.79523e-006 ]
1358 : [ 4.75686e-006 ]
1359 : [ 4.72502e-006 ]
1360 : [ 4.62589e-006 ]
1361 : [ 4.9148e-006  ]
1362 : [ 4.78257e-006 ]
1363 : [ 4.86339e-006 ]
1364 : [ 4.8886e-006  ]
1365 : [ 4.88304e-006 ]
1366 : [ 4.90632e-006 ]
1367 : [ 4.93011e-006 ]
1368 : [ 4.74114e-006 ]
1369 : [ 4.90559e-006 ]
1370 : [ 4.88813e-006 ]
1371 : [ 4.92568e-006 ]
1372 : [ 4.64296e-006 ]
1373 : [ 4.78834e-006 ]
1374 : [ 4.7791e-006  ]
1375 : [ 4.8048e-006  ]
1376 : [ 4.99803e-006 ]
1377 : [ 4.94068e-006 ]
1378 : [ 4.97379e-006 ]
1379 : [ 4.84667e-006 ]
1380 : [ 4.74885e-006 ]
1381 : [ 4.9298e-006  ]
1382 : [ 4.77212e-006 ]
1383 : [ 4.92211e-006 ]
1384 : [ 4.90917e-006 ]
1385 : [ 4.762e-006   ]
1386 : [ 4.68952e-006 ]
1387 : [ 4.76699e-006 ]
1388 : [ 4.92309e-006 ]
1389 : [ 4.94379e-006 ]
1390 : [ 4.91049e-006 ]
1391 : [ 4.96127e-006 ]
1392 : [ 4.64258e-006 ]
1393 : [ 4.71363e-006 ]
1394 : [ 4.8283e-006  ]
1395 : [ 4.82662e-006 ]
1396 : [ 4.94753e-006 ]
1397 : [ 4.94457e-006 ]
1398 : [ 4.76637e-006 ]
1399 : [ 4.61499e-006 ]
1400 : [ 4.72921e-006 ]
1401 : [ 4.89447e-006 ]
1402 : [ 4.91895e-006 ]
1403 : [ 4.58267e-006 ]
1404 : [ 4.5465e-006  ]
1405 : [ 4.82045e-006 ]
1406 : [ 4.92703e-006 ]
1407 : [ 4.82981e-006 ]
1408 : [ 4.85346e-006 ]
1409 : [ 4.90061e-006 ]
1410 : [ 4.72934e-006 ]
1411 : [ 4.81281e-006 ]
1412 : [ 4.89424e-006 ]
1413 : [ 4.72163e-006 ]
1414 : [ 4.75151e-006 ]
1415 : [ 4.74289e-006 ]
1416 : [ 4.8135e-006  ]
1417 : [ 4.62387e-006 ]
1418 : [ 4.71989e-006 ]
1419 : [ 4.80175e-006 ]
1420 : [ 4.92364e-006 ]
1421 : [ 4.6317e-006  ]
1422 : [ 4.89472e-006 ]
1423 : [ 5.00915e-006 ]
1424 : [ 4.95877e-006 ]
1425 : [ 4.70127e-006 ]
1426 : [ 4.58521e-006 ]
1427 : [ 4.6212e-006  ]
1428 : [ 4.71118e-006 ]
1429 : [ 4.87483e-006 ]
1430 : [ 4.52173e-006 ]
1431 : [ 4.80814e-006 ]
1432 : [ 4.63238e-006 ]
1433 : [ 4.92438e-006 ]
1434 : [ 4.7801e-006  ]
1435 : [ 4.81263e-006 ]
1436 : [ 4.86836e-006 ]
1437 : [ 4.87259e-006 ]
1438 : [ 4.77365e-006 ]
1439 : [ 4.74122e-006 ]
1440 : [ 4.93155e-006 ]
1441 : [ 4.85856e-006 ]
1442 : [ 4.87268e-006 ]
1443 : [ 4.86171e-006 ]
1444 : [ 4.61821e-006 ]
1445 : [ 4.8621e-006  ]
1446 : [ 4.55921e-006 ]
1447 : [ 4.85545e-006 ]
1448 : [ 4.95654e-006 ]
1449 : [ 4.96646e-006 ]
1450 : [ 4.7114e-006  ]
1451 : [ 4.71351e-006 ]
1452 : [ 4.89255e-006 ]
1453 : [ 4.85668e-006 ]
1454 : [ 4.74e-006    ]
1455 : [ 4.67314e-006 ]
1456 : [ 4.74864e-006 ]
1457 : [ 4.82687e-006 ]
1458 : [ 4.75854e-006 ]
1459 : [ 4.9408e-006  ]
1460 : [ 4.77796e-006 ]
1461 : [ 4.6008e-006  ]
1462 : [ 4.87934e-006 ]
1463 : [ 4.93599e-006 ]
1464 : [ 4.52517e-006 ]
1465 : [ 4.98473e-006 ]
1466 : [ 4.99104e-006 ]
1467 : [ 4.83308e-006 ]
1468 : [ 4.60966e-006 ]
1469 : [ 4.8287e-006  ]
1470 : [ 4.66354e-006 ]
1471 : [ 4.78631e-006 ]
1472 : [ 4.61313e-006 ]
1473 : [ 4.89877e-006 ]
1474 : [ 4.98623e-006 ]
1475 : [ 4.9787e-006  ]
1476 : [ 4.65774e-006 ]
1477 : [ 4.68666e-006 ]
1478 : [ 4.72232e-006 ]
1479 : [ 4.72305e-006 ]
1480 : [ 4.87427e-006 ]
1481 : [ 4.74444e-006 ]
1482 : [ 4.71689e-006 ]
1483 : [ 4.57245e-006 ]
1484 : [ 4.55326e-006 ]
1485 : [ 4.81841e-006 ]
1486 : [ 4.77819e-006 ]
1487 : [ 4.83945e-006 ]
1488 : [ 4.92696e-006 ]
1489 : [ 4.72886e-006 ]
1490 : [ 4.70091e-006 ]
1491 : [ 4.96917e-006 ]
1492 : [ 4.93353e-006 ]
1493 : [ 4.95923e-006 ]
1494 : [ 4.73016e-006 ]
1495 : [ 4.77064e-006 ]
1496 : [ 4.68972e-006 ]
1497 : [ 4.76954e-006 ]
1498 : [ 4.88314e-006 ]
1499 : [ 4.92099e-006 ]
1500 : [ 4.89676e-006 ]
1501 : [ 4.99655e-006 ]
1502 : [ 4.87024e-006 ]
1503 : [ 4.78275e-006 ]
1504 : [ 4.91882e-006 ]
1505 : [ 4.74171e-006 ]
1506 : [ 4.91597e-006 ]
1507 : [ 4.77484e-006 ]
1508 : [ 4.76073e-006 ]
1509 : [ 4.75851e-006 ]
1510 : [ 4.86513e-006 ]
1511 : [ 4.80619e-006 ]
1512 : [ 4.85675e-006 ]
1513 : [ 4.75837e-006 ]
1514 : [ 4.7801e-006  ]
1515 : [ 4.93893e-006 ]
1516 : [ 4.70257e-006 ]
1517 : [ 4.71535e-006 ]
1518 : [ 4.88933e-006 ]
1519 : [ 4.70261e-006 ]
1520 : [ 4.85052e-006 ]
1521 : [ 4.87592e-006 ]
1522 : [ 4.70907e-006 ]
1523 : [ 4.92247e-006 ]
1524 : [ 4.65448e-006 ]
1525 : [ 4.81496e-006 ]
1526 : [ 4.70727e-006 ]
1527 : [ 4.78972e-006 ]
1528 : [ 4.75616e-006 ]
1529 : [ 4.79473e-006 ]
1530 : [ 4.56121e-006 ]
1531 : [ 4.87784e-006 ]
1532 : [ 4.99069e-006 ]
1533 : [ 4.82275e-006 ]
1534 : [ 4.72852e-006 ]
1535 : [ 4.77211e-006 ]
1536 : [ 4.86741e-006 ]
1537 : [ 4.94789e-006 ]
1538 : [ 4.76212e-006 ]
1539 : [ 4.69677e-006 ]
1540 : [ 4.77772e-006 ]
1541 : [ 4.72053e-006 ]
1542 : [ 4.58549e-006 ]
1543 : [ 4.97297e-006 ]
1544 : [ 4.74069e-006 ]
1545 : [ 4.8244e-006  ]
1546 : [ 4.5686e-006  ]
1547 : [ 4.97192e-006 ]
1548 : [ 4.87904e-006 ]
1549 : [ 5.00029e-006 ]
1550 : [ 4.97421e-006 ]
1551 : [ 4.80873e-006 ]
1552 : [ 4.73344e-006 ]
1553 : [ 4.90309e-006 ]
1554 : [ 4.7126e-006  ]
1555 : [ 4.86357e-006 ]
1556 : [ 4.74244e-006 ]
1557 : [ 4.75301e-006 ]
1558 : [ 4.7562e-006  ]
1559 : [ 4.59701e-006 ]
1560 : [ 4.61823e-006 ]
1561 : [ 4.72082e-006 ]
1562 : [ 4.95984e-006 ]
1563 : [ 4.99162e-006 ]
1564 : [ 4.79103e-006 ]
1565 : [ 4.65008e-006 ]
1566 : [ 4.80448e-006 ]
1567 : [ 4.98819e-006 ]
1568 : [ 4.75772e-006 ]
1569 : [ 4.75415e-006 ]
1570 : [ 4.73879e-006 ]
1571 : [ 4.81457e-006 ]
1572 : [ 4.78563e-006 ]
1573 : [ 4.75379e-006 ]
1574 : [ 4.86264e-006 ]
1575 : [ 4.98567e-006 ]
1576 : [ 4.79894e-006 ]
1577 : [ 4.61073e-006 ]
1578 : [ 4.74294e-006 ]
1579 : [ 4.83674e-006 ]
1580 : [ 4.93425e-006 ]
1581 : [ 4.69841e-006 ]
1582 : [ 4.64195e-006 ]
1583 : [ 4.81878e-006 ]
1584 : [ 4.83158e-006 ]
1585 : [ 4.93103e-006 ]
1586 : [ 4.78274e-006 ]
1587 : [ 4.73295e-006 ]
1588 : [ 4.70517e-006 ]
1589 : [ 4.63425e-006 ]
1590 : [ 4.8199e-006  ]
1591 : [ 4.8787e-006  ]
1592 : [ 4.76072e-006 ]
1593 : [ 4.80735e-006 ]
1594 : [ 4.7339e-006  ]
1595 : [ 4.67523e-006 ]
1596 : [ 4.78228e-006 ]
1597 : [ 4.8041e-006  ]
1598 : [ 4.9124e-006  ]
1599 : [ 4.69824e-006 ]
1600 : [ 4.95501e-006 ]
1601 : [ 4.96241e-006 ]
1602 : [ 4.86453e-006 ]
1603 : [ 4.7261e-006  ]
1604 : [ 4.6354e-006  ]
1605 : [ 4.69003e-006 ]
1606 : [ 4.87182e-006 ]
1607 : [ 4.7892e-006  ]
1608 : [ 4.97513e-006 ]
1609 : [ 4.73779e-006 ]
1610 : [ 4.72463e-006 ]
1611 : [ 4.78606e-006 ]
1612 : [ 4.84514e-006 ]
1613 : [ 4.80467e-006 ]
1614 : [ 4.91842e-006 ]
1615 : [ 4.86283e-006 ]
1616 : [ 4.82691e-006 ]
1617 : [ 4.6963e-006  ]
1618 : [ 4.73195e-006 ]
1619 : [ 4.80303e-006 ]
1620 : [ 4.70306e-006 ]
1621 : [ 4.88875e-006 ]
1622 : [ 4.86407e-006 ]
1623 : [ 4.66468e-006 ]
1624 : [ 4.87691e-006 ]
1625 : [ 4.56828e-006 ]
1626 : [ 4.88649e-006 ]
1627 : [ 4.87262e-006 ]
1628 : [ 4.49922e-006 ]
1629 : [ 4.7527e-006  ]
1630 : [ 4.7876e-006  ]
1631 : [ 4.83366e-006 ]
1632 : [ 4.79631e-006 ]
1633 : [ 4.88231e-006 ]
1634 : [ 4.70185e-006 ]
1635 : [ 4.89294e-006 ]
1636 : [ 4.90166e-006 ]
1637 : [ 4.85125e-006 ]
1638 : [ 4.83846e-006 ]
1639 : [ 4.88785e-006 ]
1640 : [ 4.7424e-006  ]
1641 : [ 4.79336e-006 ]
1642 : [ 4.7664e-006  ]
1643 : [ 4.74703e-006 ]
1644 : [ 4.71567e-006 ]
1645 : [ 4.94521e-006 ]
1646 : [ 4.80617e-006 ]
1647 : [ 4.66228e-006 ]
1648 : [ 4.85614e-006 ]
1649 : [ 4.7382e-006  ]
1650 : [ 4.83949e-006 ]
1651 : [ 4.87591e-006 ]
1652 : [ 4.89183e-006 ]
1653 : [ 4.6844e-006  ]
1654 : [ 4.85578e-006 ]
1655 : [ 4.89896e-006 ]
1656 : [ 4.88306e-006 ]
1657 : [ 4.80315e-006 ]
1658 : [ 4.80272e-006 ]
1659 : [ 4.92229e-006 ]
1660 : [ 4.81134e-006 ]
1661 : [ 4.68933e-006 ]
1662 : [ 4.94249e-006 ]
1663 : [ 4.80789e-006 ]
1664 : [ 4.78706e-006 ]
1665 : [ 4.78119e-006 ]
1666 : [ 4.93516e-006 ]
1667 : [ 4.66171e-006 ]
1668 : [ 4.78718e-006 ]
1669 : [ 4.7327e-006  ]
1670 : [ 4.70243e-006 ]
1671 : [ 4.66393e-006 ]
1672 : [ 4.81988e-006 ]
1673 : [ 4.95204e-006 ]
1674 : [ 4.70067e-006 ]
1675 : [ 4.70155e-006 ]
1676 : [ 4.9594e-006  ]
1677 : [ 4.81015e-006 ]
1678 : [ 4.9776e-006  ]
1679 : [ 4.82982e-006 ]
1680 : [ 4.82009e-006 ]
1681 : [ 4.92732e-006 ]
1682 : [ 4.72608e-006 ]
1683 : [ 4.85082e-006 ]
1684 : [ 4.73139e-006 ]
1685 : [ 4.75118e-006 ]
1686 : [ 4.74345e-006 ]
1687 : [ 4.76458e-006 ]
1688 : [ 4.86729e-006 ]
1689 : [ 4.76374e-006 ]
1690 : [ 4.86942e-006 ]
1691 : [ 4.87315e-006 ]
1692 : [ 4.80215e-006 ]
1693 : [ 4.81787e-006 ]
1694 : [ 4.64147e-006 ]
1695 : [ 4.92084e-006 ]
1696 : [ 4.65407e-006 ]
1697 : [ 4.82545e-006 ]
1698 : [ 4.80054e-006 ]
1699 : [ 4.63217e-006 ]
1700 : [ 4.7937e-006  ]
1701 : [ 4.62358e-006 ]
1702 : [ 4.56346e-006 ]
1703 : [ 4.68574e-006 ]
1704 : [ 4.74038e-006 ]
1705 : [ 4.99068e-006 ]
1706 : [ 4.81718e-006 ]
1707 : [ 4.60289e-006 ]
1708 : [ 4.74822e-006 ]
1709 : [ 4.75481e-006 ]
1710 : [ 4.85581e-006 ]
1711 : [ 4.72538e-006 ]
1712 : [ 4.95392e-006 ]
1713 : [ 4.88116e-006 ]
1714 : [ 4.71982e-006 ]
1715 : [ 4.84233e-006 ]
1716 : [ 4.80865e-006 ]
1717 : [ 4.77895e-006 ]
1718 : [ 4.83104e-006 ]
1719 : [ 4.77826e-006 ]
1720 : [ 4.73202e-006 ]
1721 : [ 4.68509e-006 ]
1722 : [ 4.99652e-006 ]
1723 : [ 4.89303e-006 ]
1724 : [ 4.80683e-006 ]
1725 : [ 4.67431e-006 ]
1726 : [ 4.74105e-006 ]
1727 : [ 4.56584e-006 ]
1728 : [ 4.82656e-006 ]
1729 : [ 4.87313e-006 ]
1730 : [ 4.93952e-006 ]
1731 : [ 4.89105e-006 ]
1732 : [ 4.79672e-006 ]
1733 : [ 4.71307e-006 ]
1734 : [ 4.97133e-006 ]
1735 : [ 4.76838e-006 ]
1736 : [ 4.72321e-006 ]
1737 : [ 4.84002e-006 ]
1738 : [ 4.75899e-006 ]
1739 : [ 4.84134e-006 ]
1740 : [ 4.67781e-006 ]
1741 : [ 4.7063e-006  ]
1742 : [ 4.73048e-006 ]
1743 : [ 4.73547e-006 ]
1744 : [ 4.86561e-006 ]
1745 : [ 4.57698e-006 ]
1746 : [ 4.73613e-006 ]
1747 : [ 4.66572e-006 ]
1748 : [ 4.79176e-006 ]
1749 : [ 4.95982e-006 ]
1750 : [ 4.79858e-006 ]
1751 : [ 4.98136e-006 ]
1752 : [ 4.73217e-006 ]
1753 : [ 4.82836e-006 ]
1754 : [ 4.74113e-006 ]
1755 : [ 4.84098e-006 ]
1756 : [ 4.73802e-006 ]
1757 : [ 4.64674e-006 ]
1758 : [ 4.83708e-006 ]
1759 : [ 4.75359e-006 ]
1760 : [ 4.7175e-006  ]
1761 : [ 4.91889e-006 ]
1762 : [ 4.8711e-006  ]
1763 : [ 4.69251e-006 ]
1764 : [ 4.77928e-006 ]
1765 : [ 4.93056e-006 ]
1766 : [ 4.7372e-006  ]
1767 : [ 4.92896e-006 ]
1768 : [ 4.85959e-006 ]
1769 : [ 4.66591e-006 ]
1770 : [ 4.88608e-006 ]
1771 : [ 4.86586e-006 ]
1772 : [ 4.83999e-006 ]
1773 : [ 4.95039e-006 ]
1774 : [ 4.71895e-006 ]
1775 : [ 4.6844e-006  ]
1776 : [ 4.90962e-006 ]
1777 : [ 4.7899e-006  ]
1778 : [ 4.75187e-006 ]
1779 : [ 4.86965e-006 ]
1780 : [ 4.74394e-006 ]
1781 : [ 4.92627e-006 ]
1782 : [ 4.82333e-006 ]
1783 : [ 4.53013e-006 ]
1784 : [ 4.98823e-006 ]
1785 : [ 4.56598e-006 ]
1786 : [ 4.92315e-006 ]
1787 : [ 4.92602e-006 ]
1788 : [ 4.76809e-006 ]
1789 : [ 4.74086e-006 ]
1790 : [ 4.83212e-006 ]
1791 : [ 4.69534e-006 ]
1792 : [ 4.71652e-006 ]
1793 : [ 4.88924e-006 ]
1794 : [ 4.81277e-006 ]
1795 : [ 4.73111e-006 ]
1796 : [ 4.55809e-006 ]
1797 : [ 4.68822e-006 ]
1798 : [ 4.79257e-006 ]
1799 : [ 4.72518e-006 ]
1800 : [ 4.73649e-006 ]
1801 : [ 4.97127e-006 ]
1802 : [ 4.99401e-006 ]
1803 : [ 4.85086e-006 ]
1804 : [ 4.57015e-006 ]
1805 : [ 4.88023e-006 ]
1806 : [ 4.83002e-006 ]
1807 : [ 4.94323e-006 ]
1808 : [ 4.88484e-006 ]
1809 : [ 4.94819e-006 ]
1810 : [ 4.69705e-006 ]
1811 : [ 4.72787e-006 ]
1812 : [ 4.97113e-006 ]
1813 : [ 4.84595e-006 ]
1814 : [ 4.72169e-006 ]
1815 : [ 4.56832e-006 ]
1816 : [ 4.73141e-006 ]
1817 : [ 4.70308e-006 ]
1818 : [ 4.9471e-006  ]
1819 : [ 4.80028e-006 ]
1820 : [ 4.98145e-006 ]
1821 : [ 4.99132e-006 ]
1822 : [ 4.73618e-006 ]
1823 : [ 4.89857e-006 ]
1824 : [ 4.91186e-006 ]
1825 : [ 4.88031e-006 ]
1826 : [ 4.84851e-006 ]
1827 : [ 4.83768e-006 ]
1828 : [ 4.84277e-006 ]
1829 : [ 4.71337e-006 ]
1830 : [ 4.80102e-006 ]
1831 : [ 4.84329e-006 ]
1832 : [ 4.76424e-006 ]
1833 : [ 4.77288e-006 ]
1834 : [ 4.90371e-006 ]
1835 : [ 4.85523e-006 ]
1836 : [ 4.7488e-006  ]
1837 : [ 4.7219e-006  ]
1838 : [ 4.79618e-006 ]
1839 : [ 4.71943e-006 ]
1840 : [ 4.91052e-006 ]
1841 : [ 4.8498e-006  ]
1842 : [ 4.95859e-006 ]
1843 : [ 4.87523e-006 ]
1844 : [ 4.83039e-006 ]
1845 : [ 4.9908e-006  ]
1846 : [ 4.76528e-006 ]
1847 : [ 4.84686e-006 ]
1848 : [ 4.85389e-006 ]
1849 : [ 4.87363e-006 ]
1850 : [ 4.80222e-006 ]
1851 : [ 4.84675e-006 ]
1852 : [ 4.77783e-006 ]
1853 : [ 4.73429e-006 ]
1854 : [ 4.74697e-006 ]
1855 : [ 4.84296e-006 ]
1856 : [ 4.58252e-006 ]
1857 : [ 4.80384e-006 ]
1858 : [ 4.74183e-006 ]
1859 : [ 4.8438e-006  ]
1860 : [ 4.73812e-006 ]
1861 : [ 4.83557e-006 ]
1862 : [ 4.67327e-006 ]
1863 : [ 4.93365e-006 ]
1864 : [ 4.75251e-006 ]
1865 : [ 4.98073e-006 ]
1866 : [ 4.74774e-006 ]
1867 : [ 4.73583e-006 ]
1868 : [ 4.85182e-006 ]
1869 : [ 4.9649e-006  ]
1870 : [ 4.91379e-006 ]
1871 : [ 4.54446e-006 ]
1872 : [ 4.83464e-006 ]
1873 : [ 4.93952e-006 ]
1874 : [ 4.80888e-006 ]
1875 : [ 4.89401e-006 ]
1876 : [ 4.75343e-006 ]
1877 : [ 4.77997e-006 ]
1878 : [ 4.67937e-006 ]
1879 : [ 4.54549e-006 ]
1880 : [ 4.87367e-006 ]
1881 : [ 4.90917e-006 ]
1882 : [ 4.73343e-006 ]
1883 : [ 4.57364e-006 ]
1884 : [ 4.89502e-006 ]
1885 : [ 4.70005e-006 ]
1886 : [ 4.69765e-006 ]
1887 : [ 4.82707e-006 ]
1888 : [ 4.86289e-006 ]
1889 : [ 4.90564e-006 ]
1890 : [ 4.90751e-006 ]
1891 : [ 4.78219e-006 ]
1892 : [ 4.71694e-006 ]
1893 : [ 4.83803e-006 ]
1894 : [ 4.76269e-006 ]
1895 : [ 4.66825e-006 ]
1896 : [ 4.66855e-006 ]
1897 : [ 4.97915e-006 ]
1898 : [ 4.84668e-006 ]
1899 : [ 4.81591e-006 ]
1900 : [ 4.96575e-006 ]
1901 : [ 4.68728e-006 ]
1902 : [ 4.92443e-006 ]
1903 : [ 4.94119e-006 ]
1904 : [ 4.6466e-006  ]
1905 : [ 4.75448e-006 ]
1906 : [ 4.80192e-006 ]
1907 : [ 4.88575e-006 ]
1908 : [ 4.7891e-006  ]
1909 : [ 4.75362e-006 ]
1910 : [ 4.97731e-006 ]
1911 : [ 4.66835e-006 ]
1912 : [ 4.672e-006   ]
1913 : [ 4.6633e-006  ]
1914 : [ 4.83951e-006 ]
1915 : [ 4.85022e-006 ]
1916 : [ 4.78312e-006 ]
1917 : [ 4.71344e-006 ]
1918 : [ 4.52333e-006 ]
1919 : [ 4.98774e-006 ]
1920 : [ 4.85178e-006 ]
1921 : [ 4.76924e-006 ]
1922 : [ 4.69402e-006 ]
1923 : [ 4.99748e-006 ]
1924 : [ 4.61248e-006 ]
1925 : [ 4.91264e-006 ]
1926 : [ 4.79564e-006 ]
1927 : [ 4.69681e-006 ]
1928 : [ 4.75728e-006 ]
1929 : [ 4.70083e-006 ]
1930 : [ 4.87119e-006 ]
1931 : [ 4.94683e-006 ]
1932 : [ 4.72917e-006 ]
1933 : [ 4.74958e-006 ]
1934 : [ 4.79257e-006 ]
1935 : [ 4.74165e-006 ]
1936 : [ 4.69521e-006 ]
1937 : [ 4.81526e-006 ]
1938 : [ 4.93604e-006 ]
1939 : [ 4.87485e-006 ]
1940 : [ 5.0164e-006  ]
1941 : [ 4.96928e-006 ]
1942 : [ 4.84663e-006 ]
1943 : [ 4.81228e-006 ]
1944 : [ 4.69604e-006 ]
1945 : [ 4.93235e-006 ]
1946 : [ 4.91355e-006 ]
1947 : [ 4.70999e-006 ]
1948 : [ 4.94668e-006 ]
1949 : [ 4.87806e-006 ]
1950 : [ 4.70289e-006 ]
1951 : [ 4.77273e-006 ]
1952 : [ 4.92957e-006 ]
1953 : [ 4.91385e-006 ]
1954 : [ 4.82262e-006 ]
1955 : [ 4.96612e-006 ]
1956 : [ 4.71735e-006 ]
1957 : [ 4.94207e-006 ]
1958 : [ 4.84756e-006 ]
1959 : [ 4.79837e-006 ]
1960 : [ 4.90758e-006 ]
1961 : [ 4.93814e-006 ]
1962 : [ 4.95561e-006 ]
1963 : [ 4.90883e-006 ]
1964 : [ 4.85054e-006 ]
1965 : [ 4.88948e-006 ]
1966 : [ 4.54576e-006 ]
1967 : [ 4.77015e-006 ]
1968 : [ 4.78739e-006 ]
1969 : [ 4.95358e-006 ]
1970 : [ 4.82281e-006 ]
1971 : [ 4.82265e-006 ]
1972 : [ 4.84845e-006 ]
1973 : [ 4.94507e-006 ]
1974 : [ 4.68124e-006 ]
1975 : [ 4.78858e-006 ]
1976 : [ 4.71378e-006 ]
1977 : [ 4.81637e-006 ]
1978 : [ 4.85293e-006 ]
1979 : [ 4.73754e-006 ]
1980 : [ 4.81e-006    ]
1981 : [ 4.80053e-006 ]
1982 : [ 4.6072e-006  ]
1983 : [ 4.68269e-006 ]
1984 : [ 4.6999e-006  ]
1985 : [ 4.89173e-006 ]
1986 : [ 4.882e-006   ]
1987 : [ 4.73355e-006 ]
1988 : [ 4.77339e-006 ]
1989 : [ 4.95917e-006 ]
1990 : [ 4.73069e-006 ]
1991 : [ 4.97615e-006 ]
1992 : [ 4.98479e-006 ]
1993 : [ 4.71635e-006 ]
1994 : [ 4.9153e-006  ]
1995 : [ 4.92592e-006 ]
1996 : [ 4.84579e-006 ]
1997 : [ 4.96721e-006 ]
1998 : [ 4.70836e-006 ]
1999 : [ 4.73686e-006 ]
2000 : [ 4.74677e-006 ]
2001 : [ 4.818e-006   ]
2002 : [ 4.93767e-006 ]
2003 : [ 4.78843e-006 ]
2004 : [ 4.70784e-006 ]
2005 : [ 4.72447e-006 ]
2006 : [ 4.90686e-006 ]
2007 : [ 4.83407e-006 ]
2008 : [ 4.88079e-006 ]
2009 : [ 4.8557e-006  ]
2010 : [ 4.88146e-006 ]
2011 : [ 4.83234e-006 ]
2012 : [ 4.85457e-006 ]
2013 : [ 4.89052e-006 ]
2014 : [ 4.83238e-006 ]
2015 : [ 4.9697e-006  ]
2016 : [ 4.7308e-006  ]
2017 : [ 4.9677e-006  ]
2018 : [ 4.82391e-006 ]
2019 : [ 4.99382e-006 ]
2020 : [ 4.73743e-006 ]
2021 : [ 4.67906e-006 ]
2022 : [ 4.7158e-006  ]
2023 : [ 4.68384e-006 ]
2024 : [ 4.82438e-006 ]
2025 : [ 4.7286e-006  ]
2026 : [ 4.52807e-006 ]
2027 : [ 4.67797e-006 ]
2028 : [ 4.75514e-006 ]
2029 : [ 4.85672e-006 ]
2030 : [ 4.66446e-006 ]
2031 : [ 4.73548e-006 ]
2032 : [ 4.84149e-006 ]
2033 : [ 4.92907e-006 ]
2034 : [ 4.782e-006   ]
2035 : [ 4.91024e-006 ]
2036 : [ 4.81424e-006 ]
2037 : [ 4.63919e-006 ]
2038 : [ 4.68799e-006 ]
2039 : [ 4.84378e-006 ]
2040 : [ 4.81701e-006 ]
2041 : [ 4.74624e-006 ]
2042 : [ 4.83132e-006 ]
2043 : [ 4.8548e-006  ]
2044 : [ 4.67316e-006 ]
2045 : [ 4.93484e-006 ]
2046 : [ 4.69646e-006 ]
2047 : [ 4.89087e-006 ]
2048 : [ 4.81261e-006 ]
2049 : [ 4.68157e-006 ]
2050 : [ 4.90912e-006 ]
2051 : [ 4.9062e-006  ]
2052 : [ 4.96666e-006 ]
2053 : [ 4.88869e-006 ]
2054 : [ 4.9666e-006  ]
2055 : [ 4.91761e-006 ]
2056 : [ 4.87754e-006 ]
2057 : [ 4.61421e-006 ]
2058 : [ 4.72698e-006 ]
2059 : [ 4.66139e-006 ]
2060 : [ 4.84411e-006 ]
2061 : [ 4.83337e-006 ]
2062 : [ 4.86931e-006 ]
2063 : [ 4.74764e-006 ]
2064 : [ 4.55305e-006 ]
2065 : [ 4.7841e-006  ]
2066 : [ 4.77994e-006 ]
2067 : [ 4.6709e-006  ]
2068 : [ 4.96203e-006 ]
2069 : [ 4.86313e-006 ]
2070 : [ 4.72972e-006 ]
2071 : [ 4.71888e-006 ]
2072 : [ 4.77435e-006 ]
2073 : [ 4.84855e-006 ]
2074 : [ 4.55728e-006 ]
2075 : [ 4.84363e-006 ]
2076 : [ 4.68616e-006 ]
2077 : [ 4.608e-006   ]
2078 : [ 4.73453e-006 ]
2079 : [ 4.74195e-006 ]
2080 : [ 4.84981e-006 ]
2081 : [ 4.83004e-006 ]
2082 : [ 4.61777e-006 ]
2083 : [ 4.81622e-006 ]
2084 : [ 4.76867e-006 ]
2085 : [ 4.74422e-006 ]
2086 : [ 4.72334e-006 ]
2087 : [ 4.82772e-006 ]
2088 : [ 4.90702e-006 ]
2089 : [ 4.8003e-006  ]
2090 : [ 4.76798e-006 ]
2091 : [ 4.74248e-006 ]
2092 : [ 4.78757e-006 ]
2093 : [ 4.96878e-006 ]
2094 : [ 4.72024e-006 ]
2095 : [ 4.68708e-006 ]
2096 : [ 4.81145e-006 ]
2097 : [ 4.83283e-006 ]
2098 : [ 4.50293e-006 ]
2099 : [ 4.82566e-006 ]
2100 : [ 4.97204e-006 ]
2101 : [ 4.80649e-006 ]
2102 : [ 4.74407e-006 ]
2103 : [ 4.79547e-006 ]
2104 : [ 4.76723e-006 ]
2105 : [ 4.59932e-006 ]
2106 : [ 4.84727e-006 ]
2107 : [ 4.81714e-006 ]
2108 : [ 4.97298e-006 ]
2109 : [ 4.84043e-006 ]
2110 : [ 4.73756e-006 ]
2111 : [ 4.80776e-006 ]
2112 : [ 4.80214e-006 ]
2113 : [ 4.92109e-006 ]
2114 : [ 4.67123e-006 ]
2115 : [ 4.77722e-006 ]
2116 : [ 4.81472e-006 ]
2117 : [ 4.8626e-006  ]
2118 : [ 4.84734e-006 ]
2119 : [ 4.83652e-006 ]
2120 : [ 4.73829e-006 ]
2121 : [ 4.89009e-006 ]
2122 : [ 4.76889e-006 ]
2123 : [ 4.92935e-006 ]
2124 : [ 4.93599e-006 ]
2125 : [ 4.77071e-006 ]
2126 : [ 4.60124e-006 ]
2127 : [ 4.8686e-006  ]
2128 : [ 4.87765e-006 ]
2129 : [ 4.76092e-006 ]
2130 : [ 4.9559e-006  ]
2131 : [ 4.6761e-006  ]
2132 : [ 4.81745e-006 ]
2133 : [ 4.8201e-006  ]
2134 : [ 4.62182e-006 ]
2135 : [ 4.99309e-006 ]
2136 : [ 4.76329e-006 ]
2137 : [ 4.94374e-006 ]
2138 : [ 4.95983e-006 ]
2139 : [ 4.90128e-006 ]
2140 : [ 4.88968e-006 ]
2141 : [ 4.77555e-006 ]
2142 : [ 4.74082e-006 ]
2143 : [ 4.75941e-006 ]
2144 : [ 4.90777e-006 ]
2145 : [ 4.78453e-006 ]
2146 : [ 4.72586e-006 ]
2147 : [ 4.8044e-006  ]
2148 : [ 4.62208e-006 ]
2149 : [ 4.76274e-006 ]
2150 : [ 4.76606e-006 ]
2151 : [ 4.88476e-006 ]
2152 : [ 4.75663e-006 ]
2153 : [ 4.76516e-006 ]
2154 : [ 4.70688e-006 ]
2155 : [ 4.85379e-006 ]
2156 : [ 4.67584e-006 ]
2157 : [ 4.85599e-006 ]
2158 : [ 4.80411e-006 ]
2159 : [ 4.65587e-006 ]
2160 : [ 4.97233e-006 ]
2161 : [ 4.70978e-006 ]
2162 : [ 4.68454e-006 ]
2163 : [ 4.80016e-006 ]
2164 : [ 4.87893e-006 ]
2165 : [ 4.82294e-006 ]
2166 : [ 4.8887e-006  ]
2167 : [ 4.8132e-006  ]
2168 : [ 4.93067e-006 ]
2169 : [ 4.71159e-006 ]
2170 : [ 4.99792e-006 ]
2171 : [ 4.80938e-006 ]
2172 : [ 4.91468e-006 ]
2173 : [ 4.75803e-006 ]
2174 : [ 4.80805e-006 ]
2175 : [ 4.65996e-006 ]
2176 : [ 4.81486e-006 ]
2177 : [ 4.79195e-006 ]
2178 : [ 4.74026e-006 ]
2179 : [ 4.79292e-006 ]
2180 : [ 4.77537e-006 ]
2181 : [ 4.69882e-006 ]
2182 : [ 4.95232e-006 ]
2183 : [ 4.69616e-006 ]
2184 : [ 4.92927e-006 ]
2185 : [ 4.58717e-006 ]
2186 : [ 4.87017e-006 ]
2187 : [ 4.88589e-006 ]
2188 : [ 4.98642e-006 ]
2189 : [ 4.97106e-006 ]
2190 : [ 4.89888e-006 ]
2191 : [ 4.71376e-006 ]
2192 : [ 4.85261e-006 ]
2193 : [ 4.94695e-006 ]
2194 : [ 4.65127e-006 ]
2195 : [ 4.85804e-006 ]
2196 : [ 4.75494e-006 ]
2197 : [ 4.71636e-006 ]
2198 : [ 4.72522e-006 ]
2199 : [ 4.82524e-006 ]
2200 : [ 4.80842e-006 ]
2201 : [ 4.94772e-006 ]
2202 : [ 4.81217e-006 ]
2203 : [ 4.77683e-006 ]
2204 : [ 4.62178e-006 ]
2205 : [ 4.61477e-006 ]
2206 : [ 4.73418e-006 ]
2207 : [ 4.89918e-006 ]
2208 : [ 4.98157e-006 ]
2209 : [ 4.79821e-006 ]
2210 : [ 4.70104e-006 ]
2211 : [ 4.80746e-006 ]
2212 : [ 4.89483e-006 ]
2213 : [ 4.78756e-006 ]
2214 : [ 4.97812e-006 ]
2215 : [ 4.95788e-006 ]
2216 : [ 4.88033e-006 ]
2217 : [ 4.82894e-006 ]
2218 : [ 4.85382e-006 ]
2219 : [ 4.72453e-006 ]
2220 : [ 4.78362e-006 ]
2221 : [ 4.8466e-006  ]
2222 : [ 4.86691e-006 ]
2223 : [ 4.71234e-006 ]
2224 : [ 4.79816e-006 ]
2225 : [ 4.96261e-006 ]
2226 : [ 4.80921e-006 ]
2227 : [ 4.72542e-006 ]
2228 : [ 4.86471e-006 ]
2229 : [ 4.83295e-006 ]
2230 : [ 4.8214e-006  ]
2231 : [ 4.80541e-006 ]
2232 : [ 4.84693e-006 ]
2233 : [ 4.70031e-006 ]
2234 : [ 4.7631e-006  ]
2235 : [ 4.70668e-006 ]
2236 : [ 4.77727e-006 ]
2237 : [ 4.79914e-006 ]
2238 : [ 4.88457e-006 ]
2239 : [ 4.9214e-006  ]
2240 : [ 4.64695e-006 ]
2241 : [ 4.76553e-006 ]
2242 : [ 4.83522e-006 ]
2243 : [ 4.97928e-006 ]
2244 : [ 4.73336e-006 ]
2245 : [ 4.66521e-006 ]
2246 : [ 4.81167e-006 ]
2247 : [ 4.73074e-006 ]
2248 : [ 4.98233e-006 ]
2249 : [ 4.82905e-006 ]
2250 : [ 4.68332e-006 ]
2251 : [ 4.70894e-006 ]
2252 : [ 4.66426e-006 ]
2253 : [ 4.97024e-006 ]
2254 : [ 4.83791e-006 ]
2255 : [ 4.80479e-006 ]
2256 : [ 4.55229e-006 ]
2257 : [ 4.61726e-006 ]
2258 : [ 4.74866e-006 ]
2259 : [ 4.88169e-006 ]
2260 : [ 4.71532e-006 ]
2261 : [ 4.83155e-006 ]
2262 : [ 4.74856e-006 ]
2263 : [ 4.74498e-006 ]
2264 : [ 4.74483e-006 ]
2265 : [ 4.78013e-006 ]
2266 : [ 4.80299e-006 ]
2267 : [ 4.92023e-006 ]
2268 : [ 4.71667e-006 ]
2269 : [ 4.8231e-006  ]
2270 : [ 4.78359e-006 ]
2271 : [ 4.73101e-006 ]
2272 : [ 4.72158e-006 ]
2273 : [ 4.51694e-006 ]
2274 : [ 4.5465e-006  ]
2275 : [ 4.71972e-006 ]
2276 : [ 4.70086e-006 ]
2277 : [ 4.78506e-006 ]
2278 : [ 4.83893e-006 ]
2279 : [ 4.70535e-006 ]
2280 : [ 5.00653e-006 ]
2281 : [ 4.71994e-006 ]
2282 : [ 4.75772e-006 ]
2283 : [ 4.8276e-006  ]
2284 : [ 4.99759e-006 ]
2285 : [ 4.69506e-006 ]
2286 : [ 4.92607e-006 ]
2287 : [ 4.78065e-006 ]
2288 : [ 4.90311e-006 ]
2289 : [ 4.89132e-006 ]
2290 : [ 4.67381e-006 ]
2291 : [ 4.91313e-006 ]
2292 : [ 4.67221e-006 ]
2293 : [ 4.73056e-006 ]
2294 : [ 4.8848e-006  ]
2295 : [ 4.88137e-006 ]
2296 : [ 4.7406e-006  ]
2297 : [ 4.79971e-006 ]
2298 : [ 4.72918e-006 ]
2299 : [ 4.66376e-006 ]
2300 : [ 4.91724e-006 ]
2301 : [ 4.87332e-006 ]
2302 : [ 4.73086e-006 ]
2303 : [ 4.88092e-006 ]
2304 : [ 4.94085e-006 ]
2305 : [ 4.91729e-006 ]
2306 : [ 4.84497e-006 ]
2307 : [ 4.67698e-006 ]
2308 : [ 4.84171e-006 ]
2309 : [ 4.82335e-006 ]
2310 : [ 4.92983e-006 ]
2311 : [ 4.72972e-006 ]
2312 : [ 4.82806e-006 ]
2313 : [ 4.73678e-006 ]
2314 : [ 4.62661e-006 ]
2315 : [ 4.73909e-006 ]
2316 : [ 4.77562e-006 ]
2317 : [ 4.85303e-006 ]
2318 : [ 4.71951e-006 ]
2319 : [ 4.75299e-006 ]
2320 : [ 4.83973e-006 ]
2321 : [ 4.75213e-006 ]
2322 : [ 4.76179e-006 ]
2323 : [ 4.95517e-006 ]
2324 : [ 4.95481e-006 ]
2325 : [ 4.83175e-006 ]
2326 : [ 4.78652e-006 ]
2327 : [ 4.7822e-006  ]
2328 : [ 4.59778e-006 ]
2329 : [ 4.70798e-006 ]
2330 : [ 4.75613e-006 ]
2331 : [ 4.78683e-006 ]
2332 : [ 4.98812e-006 ]
2333 : [ 4.94914e-006 ]
2334 : [ 4.8814e-006  ]
2335 : [ 4.75539e-006 ]
2336 : [ 4.74868e-006 ]
2337 : [ 4.78174e-006 ]
2338 : [ 4.60756e-006 ]
2339 : [ 4.58491e-006 ]
2340 : [ 4.71895e-006 ]
2341 : [ 4.77644e-006 ]
2342 : [ 4.72601e-006 ]
2343 : [ 4.51967e-006 ]
2344 : [ 4.752e-006   ]
2345 : [ 4.87739e-006 ]
2346 : [ 4.74459e-006 ]
2347 : [ 4.80807e-006 ]
2348 : [ 4.7503e-006  ]
2349 : [ 4.94196e-006 ]
2350 : [ 4.84993e-006 ]
2351 : [ 4.71288e-006 ]
2352 : [ 4.79397e-006 ]
2353 : [ 4.75768e-006 ]
2354 : [ 4.67057e-006 ]
2355 : [ 4.848e-006   ]
2356 : [ 4.89323e-006 ]
2357 : [ 4.79122e-006 ]
2358 : [ 4.75994e-006 ]
2359 : [ 4.77466e-006 ]
2360 : [ 4.88871e-006 ]
2361 : [ 4.70723e-006 ]
2362 : [ 4.98109e-006 ]
2363 : [ 4.70397e-006 ]
2364 : [ 4.61988e-006 ]
2365 : [ 4.87704e-006 ]
2366 : [ 4.95773e-006 ]
2367 : [ 4.8031e-006  ]
2368 : [ 4.706e-006   ]
2369 : [ 4.70212e-006 ]
2370 : [ 4.76893e-006 ]
2371 : [ 4.76231e-006 ]
2372 : [ 4.77576e-006 ]
2373 : [ 4.82528e-006 ]
2374 : [ 4.7764e-006  ]
2375 : [ 4.89129e-006 ]
2376 : [ 4.85928e-006 ]
2377 : [ 4.89176e-006 ]
2378 : [ 4.9087e-006  ]
2379 : [ 4.95574e-006 ]
2380 : [ 4.64496e-006 ]
2381 : [ 4.71678e-006 ]
2382 : [ 4.75489e-006 ]
2383 : [ 4.87355e-006 ]
2384 : [ 4.76001e-006 ]
2385 : [ 4.97499e-006 ]
2386 : [ 4.69209e-006 ]
2387 : [ 4.91504e-006 ]
2388 : [ 4.79406e-006 ]
2389 : [ 4.90064e-006 ]
2390 : [ 4.76288e-006 ]
2391 : [ 4.94019e-006 ]
2392 : [ 4.90187e-006 ]
2393 : [ 4.97685e-006 ]
2394 : [ 4.80605e-006 ]
2395 : [ 4.66639e-006 ]
2396 : [ 4.7481e-006  ]
2397 : [ 4.83927e-006 ]
2398 : [ 4.56481e-006 ]
2399 : [ 4.72161e-006 ]
2400 : [ 4.82291e-006 ]
2401 : [ 4.72016e-006 ]
2402 : [ 4.93501e-006 ]
2403 : [ 4.68719e-006 ]
2404 : [ 4.67298e-006 ]
2405 : [ 4.72309e-006 ]
2406 : [ 4.85238e-006 ]
2407 : [ 4.69742e-006 ]
2408 : [ 4.77913e-006 ]
2409 : [ 4.92564e-006 ]
2410 : [ 4.69721e-006 ]
2411 : [ 4.81719e-006 ]
2412 : [ 4.91765e-006 ]
2413 : [ 4.99104e-006 ]
2414 : [ 4.85302e-006 ]
2415 : [ 4.991e-006   ]
2416 : [ 4.72674e-006 ]
2417 : [ 4.80014e-006 ]
2418 : [ 4.58653e-006 ]
2419 : [ 4.73161e-006 ]
2420 : [ 4.72809e-006 ]
2421 : [ 4.72557e-006 ]
2422 : [ 4.96664e-006 ]
2423 : [ 4.8846e-006  ]
2424 : [ 4.82888e-006 ]
2425 : [ 4.76618e-006 ]
2426 : [ 4.77821e-006 ]
2427 : [ 4.71664e-006 ]
2428 : [ 4.92128e-006 ]
2429 : [ 4.85647e-006 ]
2430 : [ 4.87192e-006 ]
2431 : [ 4.82933e-006 ]
2432 : [ 4.84842e-006 ]
2433 : [ 4.94254e-006 ]
2434 : [ 4.83644e-006 ]
2435 : [ 4.90892e-006 ]
2436 : [ 4.67191e-006 ]
2437 : [ 4.92196e-006 ]
2438 : [ 4.70307e-006 ]
2439 : [ 4.94933e-006 ]
2440 : [ 4.83472e-006 ]
2441 : [ 4.69476e-006 ]
2442 : [ 4.88374e-006 ]
2443 : [ 4.7182e-006  ]
2444 : [ 4.91134e-006 ]
2445 : [ 4.79326e-006 ]
2446 : [ 4.75935e-006 ]
2447 : [ 4.8219e-006  ]
2448 : [ 4.54449e-006 ]
2449 : [ 4.75351e-006 ]
2450 : [ 4.97283e-006 ]
2451 : [ 4.77138e-006 ]
2452 : [ 4.84458e-006 ]
2453 : [ 4.75948e-006 ]
2454 : [ 4.9695e-006  ]
2455 : [ 4.77045e-006 ]
2456 : [ 4.81319e-006 ]
2457 : [ 4.9576e-006  ]
2458 : [ 4.67518e-006 ]
2459 : [ 4.86499e-006 ]
2460 : [ 4.85922e-006 ]
2461 : [ 4.84144e-006 ]
2462 : [ 4.75924e-006 ]
2463 : [ 4.69025e-006 ]
2464 : [ 4.92845e-006 ]
2465 : [ 4.78288e-006 ]
2466 : [ 4.56509e-006 ]
2467 : [ 4.87443e-006 ]
2468 : [ 4.83174e-006 ]
2469 : [ 4.9697e-006  ]
2470 : [ 4.96522e-006 ]
2471 : [ 4.6742e-006  ]
2472 : [ 4.56474e-006 ]
2473 : [ 4.76846e-006 ]
2474 : [ 4.66008e-006 ]
2475 : [ 4.74541e-006 ]
2476 : [ 4.98477e-006 ]
2477 : [ 4.80334e-006 ]
2478 : [ 4.66509e-006 ]
2479 : [ 4.68394e-006 ]
2480 : [ 4.71663e-006 ]
2481 : [ 4.98586e-006 ]
2482 : [ 4.92369e-006 ]
2483 : [ 4.88835e-006 ]
2484 : [ 4.74867e-006 ]
2485 : [ 4.82559e-006 ]
2486 : [ 4.94948e-006 ]
2487 : [ 4.84379e-006 ]
2488 : [ 4.92985e-006 ]
2489 : [ 4.82496e-006 ]
2490 : [ 4.68079e-006 ]
2491 : [ 4.79239e-006 ]
2492 : [ 4.90706e-006 ]
2493 : [ 4.77536e-006 ]
2494 : [ 4.53919e-006 ]
2495 : [ 4.69373e-006 ]
2496 : [ 4.64461e-006 ]
2497 : [ 4.70084e-006 ]
2498 : [ 4.82673e-006 ]
2499 : [ 4.80552e-006 ]
2500 : [ 4.71784e-006 ]
2501 : [ 4.76986e-006 ]
2502 : [ 4.91519e-006 ]
2503 : [ 4.94555e-006 ]
2504 : [ 4.68674e-006 ]
2505 : [ 4.79154e-006 ]
2506 : [ 4.75772e-006 ]
2507 : [ 4.71925e-006 ]
2508 : [ 4.76769e-006 ]
2509 : [ 4.8929e-006  ]
2510 : [ 4.89783e-006 ]
2511 : [ 4.99391e-006 ]
2512 : [ 4.72415e-006 ]
2513 : [ 4.94863e-006 ]
2514 : [ 4.93627e-006 ]
2515 : [ 4.7417e-006  ]
2516 : [ 4.97759e-006 ]
2517 : [ 4.7923e-006  ]
2518 : [ 4.84971e-006 ]
2519 : [ 4.8894e-006  ]
2520 : [ 4.75812e-006 ]
2521 : [ 4.86739e-006 ]
2522 : [ 4.8187e-006  ]
2523 : [ 4.77103e-006 ]
2524 : [ 4.59995e-006 ]
2525 : [ 4.88376e-006 ]
2526 : [ 4.66185e-006 ]
2527 : [ 4.66284e-006 ]
2528 : [ 4.78964e-006 ]
2529 : [ 4.70671e-006 ]
2530 : [ 4.91827e-006 ]
2531 : [ 4.72986e-006 ]
2532 : [ 4.6419e-006  ]
2533 : [ 4.7076e-006  ]
2534 : [ 4.96335e-006 ]
2535 : [ 4.80795e-006 ]
2536 : [ 4.99008e-006 ]
2537 : [ 4.81521e-006 ]
2538 : [ 4.86418e-006 ]
2539 : [ 4.82617e-006 ]
2540 : [ 4.82663e-006 ]
2541 : [ 4.77585e-006 ]
2542 : [ 4.71475e-006 ]
2543 : [ 4.91194e-006 ]
2544 : [ 4.81803e-006 ]
2545 : [ 4.83658e-006 ]
2546 : [ 4.88078e-006 ]
2547 : [ 4.85404e-006 ]
2548 : [ 4.81947e-006 ]
2549 : [ 4.54851e-006 ]
2550 : [ 4.87972e-006 ]
2551 : [ 4.81217e-006 ]
2552 : [ 4.5486e-006  ]
2553 : [ 4.90527e-006 ]
2554 : [ 4.87392e-006 ]
2555 : [ 4.9674e-006  ]
2556 : [ 4.93128e-006 ]
2557 : [ 4.69546e-006 ]
2558 : [ 4.98906e-006 ]
2559 : [ 4.70247e-006 ]
2560 : [ 4.65871e-006 ]
2561 : [ 4.73754e-006 ]
2562 : [ 4.75224e-006 ]
2563 : [ 4.71845e-006 ]
2564 : [ 4.63599e-006 ]
2565 : [ 4.80084e-006 ]
2566 : [ 4.85276e-006 ]
2567 : [ 4.79816e-006 ]
2568 : [ 4.89822e-006 ]
2569 : [ 4.86575e-006 ]
2570 : [ 4.70047e-006 ]
2571 : [ 4.77261e-006 ]
2572 : [ 4.90925e-006 ]
2573 : [ 4.7202e-006  ]
2574 : [ 4.94043e-006 ]
2575 : [ 4.65765e-006 ]
2576 : [ 5.00547e-006 ]
2577 : [ 4.77058e-006 ]
2578 : [ 4.92414e-006 ]
2579 : [ 4.81203e-006 ]
2580 : [ 4.75179e-006 ]
2581 : [ 4.74783e-006 ]
2582 : [ 4.86097e-006 ]
2583 : [ 4.97646e-006 ]
2584 : [ 4.72955e-006 ]
2585 : [ 4.98191e-006 ]
2586 : [ 4.79367e-006 ]
2587 : [ 4.82446e-006 ]
2588 : [ 4.85679e-006 ]
2589 : [ 4.74222e-006 ]
2590 : [ 4.71269e-006 ]
2591 : [ 4.87599e-006 ]
2592 : [ 4.78331e-006 ]
2593 : [ 4.66889e-006 ]
2594 : [ 4.73701e-006 ]
2595 : [ 4.83717e-006 ]
2596 : [ 4.79669e-006 ]
2597 : [ 4.81232e-006 ]
2598 : [ 4.91219e-006 ]
2599 : [ 4.76377e-006 ]
2600 : [ 4.87981e-006 ]
2601 : [ 4.79313e-006 ]
2602 : [ 4.896e-006   ]
2603 : [ 4.85747e-006 ]
2604 : [ 4.79691e-006 ]
2605 : [ 4.84387e-006 ]
2606 : [ 4.88307e-006 ]
2607 : [ 4.81538e-006 ]
2608 : [ 4.84498e-006 ]
2609 : [ 4.91774e-006 ]
2610 : [ 4.99001e-006 ]
2611 : [ 4.98694e-006 ]
2612 : [ 4.85949e-006 ]
2613 : [ 4.91917e-006 ]
2614 : [ 4.74145e-006 ]
2615 : [ 4.57825e-006 ]
2616 : [ 4.68322e-006 ]
2617 : [ 4.87234e-006 ]
2618 : [ 4.80703e-006 ]
2619 : [ 4.76956e-006 ]
2620 : [ 4.79596e-006 ]
2621 : [ 4.92522e-006 ]
2622 : [ 4.66417e-006 ]
2623 : [ 4.94133e-006 ]
2624 : [ 4.90739e-006 ]
2625 : [ 4.86715e-006 ]
2626 : [ 4.72829e-006 ]
2627 : [ 4.80681e-006 ]
2628 : [ 4.74237e-006 ]
2629 : [ 4.85325e-006 ]
2630 : [ 4.76406e-006 ]
2631 : [ 4.69474e-006 ]
2632 : [ 4.88775e-006 ]
2633 : [ 4.72861e-006 ]
2634 : [ 4.68525e-006 ]
2635 : [ 4.72849e-006 ]
2636 : [ 4.81332e-006 ]
2637 : [ 4.77431e-006 ]
2638 : [ 4.82391e-006 ]
2639 : [ 4.92157e-006 ]
2640 : [ 4.74416e-006 ]
2641 : [ 4.84652e-006 ]
2642 : [ 4.60132e-006 ]
2643 : [ 4.91839e-006 ]
2644 : [ 4.85365e-006 ]
2645 : [ 4.76073e-006 ]
2646 : [ 4.73773e-006 ]
2647 : [ 4.74433e-006 ]
2648 : [ 4.8191e-006  ]
2649 : [ 4.61843e-006 ]
2650 : [ 4.97477e-006 ]
2651 : [ 4.86169e-006 ]
2652 : [ 4.71969e-006 ]
2653 : [ 4.52801e-006 ]
2654 : [ 4.82586e-006 ]
2655 : [ 4.65091e-006 ]
2656 : [ 4.87604e-006 ]
2657 : [ 4.84882e-006 ]
2658 : [ 4.86745e-006 ]
2659 : [ 4.88276e-006 ]
2660 : [ 4.97281e-006 ]
2661 : [ 4.82839e-006 ]
2662 : [ 4.96436e-006 ]
2663 : [ 4.72057e-006 ]
2664 : [ 4.70756e-006 ]
2665 : [ 4.68299e-006 ]
2666 : [ 4.70455e-006 ]
2667 : [ 4.82339e-006 ]
2668 : [ 4.50481e-006 ]
2669 : [ 4.95164e-006 ]
2670 : [ 4.99442e-006 ]
2671 : [ 4.76096e-006 ]
2672 : [ 4.82377e-006 ]
2673 : [ 4.90252e-006 ]
2674 : [ 4.73686e-006 ]
2675 : [ 4.89181e-006 ]
2676 : [ 4.79689e-006 ]
2677 : [ 4.83255e-006 ]
2678 : [ 4.94327e-006 ]
2679 : [ 4.82608e-006 ]
2680 : [ 4.9502e-006  ]
2681 : [ 4.86742e-006 ]
2682 : [ 4.83971e-006 ]
2683 : [ 4.88437e-006 ]
2684 : [ 4.74728e-006 ]
2685 : [ 4.71521e-006 ]
2686 : [ 4.88744e-006 ]
2687 : [ 4.84963e-006 ]
2688 : [ 4.69614e-006 ]
2689 : [ 4.76371e-006 ]
2690 : [ 4.98514e-006 ]
2691 : [ 4.77935e-006 ]
2692 : [ 4.56096e-006 ]
2693 : [ 4.73189e-006 ]
2694 : [ 4.76649e-006 ]
2695 : [ 4.87168e-006 ]
2696 : [ 4.65171e-006 ]
2697 : [ 5.014e-006   ]
2698 : [ 4.72958e-006 ]
2699 : [ 4.81333e-006 ]
2700 : [ 4.86313e-006 ]
2701 : [ 4.89036e-006 ]
2702 : [ 4.76169e-006 ]
2703 : [ 4.94671e-006 ]
2704 : [ 4.88202e-006 ]
2705 : [ 4.69268e-006 ]
2706 : [ 4.7011e-006  ]
2707 : [ 4.97995e-006 ]
2708 : [ 4.78303e-006 ]
2709 : [ 4.72244e-006 ]
2710 : [ 4.90155e-006 ]
2711 : [ 4.93564e-006 ]
2712 : [ 4.80536e-006 ]
2713 : [ 4.76537e-006 ]
2714 : [ 4.73407e-006 ]
2715 : [ 4.73542e-006 ]
2716 : [ 4.53003e-006 ]
2717 : [ 4.76592e-006 ]
2718 : [ 4.74317e-006 ]
2719 : [ 4.95838e-006 ]
2720 : [ 4.96666e-006 ]
2721 : [ 4.66591e-006 ]
2722 : [ 4.81973e-006 ]
2723 : [ 4.79717e-006 ]
2724 : [ 4.79613e-006 ]
2725 : [ 4.91324e-006 ]
2726 : [ 4.76618e-006 ]
2727 : [ 4.83458e-006 ]
2728 : [ 4.85822e-006 ]
2729 : [ 4.72547e-006 ]
2730 : [ 4.82656e-006 ]
2731 : [ 4.97193e-006 ]
2732 : [ 4.85407e-006 ]
2733 : [ 4.598e-006   ]
2734 : [ 4.98011e-006 ]
2735 : [ 4.94538e-006 ]
2736 : [ 4.76976e-006 ]
2737 : [ 4.90453e-006 ]
2738 : [ 4.86831e-006 ]
2739 : [ 4.98122e-006 ]
2740 : [ 4.73431e-006 ]
2741 : [ 4.70185e-006 ]
2742 : [ 4.7998e-006  ]
2743 : [ 4.86696e-006 ]
2744 : [ 4.72371e-006 ]
2745 : [ 4.99886e-006 ]
2746 : [ 4.92753e-006 ]
2747 : [ 4.73906e-006 ]
2748 : [ 4.79169e-006 ]
2749 : [ 4.78328e-006 ]
2750 : [ 4.90583e-006 ]
2751 : [ 4.73824e-006 ]
2752 : [ 4.7468e-006  ]
2753 : [ 4.89463e-006 ]
2754 : [ 4.6758e-006  ]
2755 : [ 4.86505e-006 ]
2756 : [ 4.75865e-006 ]
2757 : [ 4.85135e-006 ]
2758 : [ 4.90833e-006 ]
2759 : [ 4.83771e-006 ]
2760 : [ 4.67579e-006 ]
2761 : [ 4.79511e-006 ]
2762 : [ 4.76818e-006 ]
2763 : [ 4.75078e-006 ]
2764 : [ 4.81207e-006 ]
2765 : [ 4.8201e-006  ]
2766 : [ 4.57579e-006 ]
2767 : [ 4.84992e-006 ]
2768 : [ 4.86407e-006 ]
2769 : [ 4.65169e-006 ]
2770 : [ 4.8129e-006  ]
2771 : [ 4.84483e-006 ]
2772 : [ 4.71988e-006 ]
2773 : [ 4.84079e-006 ]
2774 : [ 4.98864e-006 ]
2775 : [ 4.97688e-006 ]
2776 : [ 4.77841e-006 ]
2777 : [ 4.93228e-006 ]
2778 : [ 4.79118e-006 ]
2779 : [ 5.00516e-006 ]
2780 : [ 4.74925e-006 ]
2781 : [ 4.9585e-006  ]
2782 : [ 4.76051e-006 ]
2783 : [ 4.72827e-006 ]
2784 : [ 4.8476e-006  ]
2785 : [ 4.76427e-006 ]
2786 : [ 4.80098e-006 ]
2787 : [ 4.68314e-006 ]
2788 : [ 4.84934e-006 ]
2789 : [ 4.81724e-006 ]
2790 : [ 4.90563e-006 ]
2791 : [ 4.80463e-006 ]
2792 : [ 4.89585e-006 ]
2793 : [ 4.73466e-006 ]
2794 : [ 4.72717e-006 ]
2795 : [ 4.6755e-006  ]
2796 : [ 4.80864e-006 ]
2797 : [ 4.97121e-006 ]
2798 : [ 4.74749e-006 ]
2799 : [ 4.81878e-006 ]
2800 : [ 4.72957e-006 ]
2801 : [ 4.59723e-006 ]
2802 : [ 4.9411e-006  ]
2803 : [ 4.85006e-006 ]
2804 : [ 4.7065e-006  ]
2805 : [ 4.92848e-006 ]
2806 : [ 4.90284e-006 ]
2807 : [ 4.70277e-006 ]
2808 : [ 4.93412e-006 ]
2809 : [ 4.93239e-006 ]
2810 : [ 4.70277e-006 ]
2811 : [ 4.67533e-006 ]
2812 : [ 4.5246e-006  ]
2813 : [ 4.75683e-006 ]
2814 : [ 4.69861e-006 ]
2815 : [ 4.68879e-006 ]
2816 : [ 4.71627e-006 ]
2817 : [ 4.84213e-006 ]
2818 : [ 4.93871e-006 ]
2819 : [ 4.76241e-006 ]
2820 : [ 4.62315e-006 ]
2821 : [ 4.73013e-006 ]
2822 : [ 4.65907e-006 ]
2823 : [ 4.75358e-006 ]
2824 : [ 4.85434e-006 ]
2825 : [ 4.85654e-006 ]
2826 : [ 4.71096e-006 ]
2827 : [ 4.96302e-006 ]
2828 : [ 4.62967e-006 ]
2829 : [ 4.81406e-006 ]
2830 : [ 4.8913e-006  ]
2831 : [ 4.90031e-006 ]
2832 : [ 4.97889e-006 ]
2833 : [ 4.97766e-006 ]
2834 : [ 4.89639e-006 ]
2835 : [ 4.59497e-006 ]
2836 : [ 4.71436e-006 ]
2837 : [ 4.92191e-006 ]
2838 : [ 4.82989e-006 ]
2839 : [ 4.70395e-006 ]
2840 : [ 4.71078e-006 ]
2841 : [ 4.74022e-006 ]
2842 : [ 4.75367e-006 ]
2843 : [ 4.84937e-006 ]
2844 : [ 4.65e-006    ]
2845 : [ 4.81438e-006 ]
2846 : [ 4.79122e-006 ]
2847 : [ 4.63029e-006 ]
2848 : [ 4.70907e-006 ]
2849 : [ 4.75296e-006 ]
2850 : [ 4.77838e-006 ]
2851 : [ 4.80398e-006 ]
2852 : [ 4.72229e-006 ]
2853 : [ 4.70508e-006 ]
2854 : [ 4.62447e-006 ]
2855 : [ 4.90484e-006 ]
2856 : [ 4.89484e-006 ]
2857 : [ 4.82854e-006 ]
2858 : [ 4.64876e-006 ]
2859 : [ 4.51877e-006 ]
2860 : [ 4.99268e-006 ]
2861 : [ 4.87136e-006 ]
2862 : [ 4.73154e-006 ]
2863 : [ 4.72382e-006 ]
2864 : [ 4.93441e-006 ]
2865 : [ 4.97246e-006 ]
2866 : [ 4.73253e-006 ]
2867 : [ 4.77801e-006 ]
2868 : [ 4.89916e-006 ]
2869 : [ 4.82882e-006 ]
2870 : [ 4.76825e-006 ]
2871 : [ 4.64534e-006 ]
2872 : [ 4.58684e-006 ]
2873 : [ 4.80922e-006 ]
2874 : [ 4.68657e-006 ]
2875 : [ 4.75783e-006 ]
2876 : [ 4.72964e-006 ]
2877 : [ 4.69881e-006 ]
2878 : [ 4.74436e-006 ]
2879 : [ 4.89285e-006 ]
2880 : [ 4.68661e-006 ]
2881 : [ 4.67083e-006 ]
2882 : [ 4.95759e-006 ]
2883 : [ 4.80152e-006 ]
2884 : [ 4.83904e-006 ]
2885 : [ 4.86529e-006 ]
2886 : [ 4.72597e-006 ]
2887 : [ 4.72646e-006 ]
2888 : [ 4.98606e-006 ]
2889 : [ 4.67351e-006 ]
2890 : [ 4.92278e-006 ]
2891 : [ 4.87829e-006 ]
2892 : [ 4.705e-006   ]
2893 : [ 4.57459e-006 ]
2894 : [ 4.75728e-006 ]
2895 : [ 4.72676e-006 ]
2896 : [ 4.98408e-006 ]
2897 : [ 4.99421e-006 ]
2898 : [ 4.80752e-006 ]
2899 : [ 4.87778e-006 ]
2900 : [ 5.01006e-006 ]
2901 : [ 4.85384e-006 ]
2902 : [ 4.73176e-006 ]
2903 : [ 4.86154e-006 ]
2904 : [ 4.99508e-006 ]
2905 : [ 4.86206e-006 ]
2906 : [ 4.85905e-006 ]
2907 : [ 4.77874e-006 ]
2908 : [ 4.78338e-006 ]
2909 : [ 4.76779e-006 ]
2910 : [ 4.79844e-006 ]
2911 : [ 4.89382e-006 ]
2912 : [ 4.78771e-006 ]
2913 : [ 4.82949e-006 ]
2914 : [ 4.74039e-006 ]
2915 : [ 4.79233e-006 ]
2916 : [ 4.65852e-006 ]
2917 : [ 4.83463e-006 ]
2918 : [ 4.77571e-006 ]
2919 : [ 4.91182e-006 ]
2920 : [ 4.77574e-006 ]
2921 : [ 4.91334e-006 ]
2922 : [ 4.89291e-006 ]
2923 : [ 4.72355e-006 ]
2924 : [ 4.70674e-006 ]
2925 : [ 4.73237e-006 ]
2926 : [ 4.89734e-006 ]
2927 : [ 4.6582e-006  ]
2928 : [ 4.73509e-006 ]
2929 : [ 4.69141e-006 ]
2930 : [ 4.78923e-006 ]
2931 : [ 4.71724e-006 ]
2932 : [ 4.75643e-006 ]
2933 : [ 4.73249e-006 ]
2934 : [ 4.83702e-006 ]
2935 : [ 4.99187e-006 ]
2936 : [ 4.70339e-006 ]
2937 : [ 4.84217e-006 ]
2938 : [ 4.79983e-006 ]
2939 : [ 4.73108e-006 ]
2940 : [ 4.81723e-006 ]
2941 : [ 4.62493e-006 ]
2942 : [ 4.83271e-006 ]
2943 : [ 4.88501e-006 ]
2944 : [ 4.72743e-006 ]
2945 : [ 4.66934e-006 ]
2946 : [ 4.8943e-006  ]
2947 : [ 4.9344e-006  ]
2948 : [ 4.53325e-006 ]
2949 : [ 4.88694e-006 ]
2950 : [ 4.81107e-006 ]
2951 : [ 4.90872e-006 ]
2952 : [ 4.85787e-006 ]
2953 : [ 4.83433e-006 ]
2954 : [ 4.78801e-006 ]
2955 : [ 4.89928e-006 ]
2956 : [ 4.96792e-006 ]
2957 : [ 4.73644e-006 ]
2958 : [ 4.84234e-006 ]
2959 : [ 4.75711e-006 ]
2960 : [ 4.85266e-006 ]
2961 : [ 4.7973e-006  ]
2962 : [ 4.56042e-006 ]
2963 : [ 4.68413e-006 ]
2964 : [ 4.74842e-006 ]
2965 : [ 4.76723e-006 ]
2966 : [ 4.8099e-006  ]
2967 : [ 4.85048e-006 ]
2968 : [ 4.67348e-006 ]
2969 : [ 4.94853e-006 ]
2970 : [ 4.79652e-006 ]
2971 : [ 4.95154e-006 ]
2972 : [ 4.72418e-006 ]
2973 : [ 4.69775e-006 ]
2974 : [ 4.68531e-006 ]
2975 : [ 5.00496e-006 ]
2976 : [ 4.71238e-006 ]
2977 : [ 4.93935e-006 ]
2978 : [ 4.78025e-006 ]
2979 : [ 4.82349e-006 ]
2980 : [ 4.8524e-006  ]
2981 : [ 4.92871e-006 ]
2982 : [ 4.75781e-006 ]
2983 : [ 4.73222e-006 ]
2984 : [ 4.79752e-006 ]
2985 : [ 4.89225e-006 ]
2986 : [ 4.91913e-006 ]
2987 : [ 4.86087e-006 ]
2988 : [ 4.86142e-006 ]
2989 : [ 4.96897e-006 ]
2990 : [ 4.72846e-006 ]
2991 : [ 4.84165e-006 ]
2992 : [ 4.89345e-006 ]
2993 : [ 4.9173e-006  ]
2994 : [ 4.92257e-006 ]
2995 : [ 4.70187e-006 ]
2996 : [ 4.69131e-006 ]
2997 : [ 4.83866e-006 ]
2998 : [ 4.73795e-006 ]
2999 : [ 4.84731e-006 ]
3000 : [ 4.78549e-006 ]
3001 : [ 4.89296e-006 ]
3002 : [ 4.78364e-006 ]
3003 : [ 4.9081e-006  ]
3004 : [ 4.61892e-006 ]
3005 : [ 4.85274e-006 ]
3006 : [ 4.69658e-006 ]
3007 : [ 4.70066e-006 ]
3008 : [ 4.72526e-006 ]
3009 : [ 4.79902e-006 ]
3010 : [ 4.95549e-006 ]
3011 : [ 4.6818e-006  ]
3012 : [ 4.91739e-006 ]
3013 : [ 4.73462e-006 ]
3014 : [ 4.8624e-006  ]
3015 : [ 4.7976e-006  ]
3016 : [ 4.83125e-006 ]
3017 : [ 4.92392e-006 ]
3018 : [ 4.95817e-006 ]
3019 : [ 4.92759e-006 ]
3020 : [ 4.83921e-006 ]
3021 : [ 4.95743e-006 ]
3022 : [ 4.7729e-006  ]
3023 : [ 5.00673e-006 ]
3024 : [ 4.93733e-006 ]
3025 : [ 4.94697e-006 ]
3026 : [ 4.8085e-006  ]
3027 : [ 4.86679e-006 ]
3028 : [ 4.88274e-006 ]
3029 : [ 4.92823e-006 ]
3030 : [ 4.79377e-006 ]
3031 : [ 4.88112e-006 ]
3032 : [ 4.65479e-006 ]
3033 : [ 4.87801e-006 ]
3034 : [ 4.83894e-006 ]
3035 : [ 4.75178e-006 ]
3036 : [ 4.71862e-006 ]
3037 : [ 4.79769e-006 ]
3038 : [ 4.91327e-006 ]
3039 : [ 4.80201e-006 ]
3040 : [ 4.75404e-006 ]
3041 : [ 4.75261e-006 ]
3042 : [ 4.91511e-006 ]
3043 : [ 4.78271e-006 ]
3044 : [ 4.80229e-006 ]
3045 : [ 4.82318e-006 ]
3046 : [ 4.78159e-006 ]
3047 : [ 4.64433e-006 ]
3048 : [ 4.82615e-006 ]
3049 : [ 4.99599e-006 ]
3050 : [ 4.85043e-006 ]
3051 : [ 4.77249e-006 ]
3052 : [ 4.66204e-006 ]
3053 : [ 4.9254e-006  ]
3054 : [ 4.83288e-006 ]
3055 : [ 4.9534e-006  ]
3056 : [ 4.80232e-006 ]
3057 : [ 5.00787e-006 ]
3058 : [ 4.65517e-006 ]
3059 : [ 4.84323e-006 ]
3060 : [ 4.76615e-006 ]
3061 : [ 4.66992e-006 ]
3062 : [ 4.70252e-006 ]
3063 : [ 4.69003e-006 ]
3064 : [ 4.83381e-006 ]
3065 : [ 4.93943e-006 ]
3066 : [ 4.77159e-006 ]
3067 : [ 4.65168e-006 ]
3068 : [ 4.75311e-006 ]
3069 : [ 4.85506e-006 ]
3070 : [ 4.63385e-006 ]
3071 : [ 4.82701e-006 ]
3072 : [ 4.68813e-006 ]
3073 : [ 4.82963e-006 ]
3074 : [ 4.87641e-006 ]
3075 : [ 4.83614e-006 ]
3076 : [ 4.62984e-006 ]
3077 : [ 4.58441e-006 ]
3078 : [ 4.68405e-006 ]
3079 : [ 4.79198e-006 ]
3080 : [ 4.71306e-006 ]
3081 : [ 4.78217e-006 ]
3082 : [ 4.87049e-006 ]
3083 : [ 4.52298e-006 ]
3084 : [ 4.95228e-006 ]
3085 : [ 4.93777e-006 ]
3086 : [ 4.87797e-006 ]
3087 : [ 4.74274e-006 ]
3088 : [ 4.91682e-006 ]
3089 : [ 4.88768e-006 ]
3090 : [ 4.98362e-006 ]
3091 : [ 4.75275e-006 ]
3092 : [ 4.75528e-006 ]
3093 : [ 4.72848e-006 ]
3094 : [ 4.68783e-006 ]
3095 : [ 4.59874e-006 ]
3096 : [ 4.88859e-006 ]
3097 : [ 5.01444e-006 ]
3098 : [ 4.93636e-006 ]
3099 : [ 4.79975e-006 ]
3100 : [ 4.69517e-006 ]
3101 : [ 4.79544e-006 ]
3102 : [ 4.87334e-006 ]
3103 : [ 4.85097e-006 ]
3104 : [ 4.85866e-006 ]
3105 : [ 4.71205e-006 ]
3106 : [ 4.84194e-006 ]
3107 : [ 4.86106e-006 ]
3108 : [ 4.87132e-006 ]
3109 : [ 4.9339e-006  ]
3110 : [ 4.78288e-006 ]
3111 : [ 4.72705e-006 ]
3112 : [ 4.77973e-006 ]
3113 : [ 4.74951e-006 ]
3114 : [ 4.50583e-006 ]
3115 : [ 4.82397e-006 ]
3116 : [ 4.60986e-006 ]
3117 : [ 4.9413e-006  ]
3118 : [ 4.97459e-006 ]
3119 : [ 4.78043e-006 ]
3120 : [ 4.95098e-006 ]
3121 : [ 4.55611e-006 ]
3122 : [ 4.74565e-006 ]
3123 : [ 4.81635e-006 ]
3124 : [ 4.95274e-006 ]
3125 : [ 4.89885e-006 ]
3126 : [ 4.82103e-006 ]
3127 : [ 4.70104e-006 ]
3128 : [ 4.94648e-006 ]
3129 : [ 4.69778e-006 ]
3130 : [ 4.87921e-006 ]
3131 : [ 4.88012e-006 ]
3132 : [ 4.92442e-006 ]
3133 : [ 4.83537e-006 ]
3134 : [ 4.73446e-006 ]
3135 : [ 4.82546e-006 ]
3136 : [ 4.84221e-006 ]
3137 : [ 4.75158e-006 ]
3138 : [ 4.79763e-006 ]
3139 : [ 4.77955e-006 ]
3140 : [ 4.81943e-006 ]
3141 : [ 4.85076e-006 ]
3142 : [ 4.88734e-006 ]
3143 : [ 4.8694e-006  ]
3144 : [ 4.9931e-006  ]
3145 : [ 4.87082e-006 ]
3146 : [ 4.82419e-006 ]
3147 : [ 4.80027e-006 ]
3148 : [ 4.75638e-006 ]
3149 : [ 4.72684e-006 ]
3150 : [ 4.94279e-006 ]
3151 : [ 4.83655e-006 ]
3152 : [ 4.90599e-006 ]
3153 : [ 4.69596e-006 ]
3154 : [ 4.61215e-006 ]
3155 : [ 4.73897e-006 ]
3156 : [ 4.75036e-006 ]
3157 : [ 4.87133e-006 ]
3158 : [ 4.58287e-006 ]
3159 : [ 4.73196e-006 ]
3160 : [ 4.82409e-006 ]
3161 : [ 4.72098e-006 ]
3162 : [ 4.86592e-006 ]
3163 : [ 4.75956e-006 ]
3164 : [ 4.84286e-006 ]
3165 : [ 4.71241e-006 ]
3166 : [ 4.69351e-006 ]
3167 : [ 4.86351e-006 ]
3168 : [ 4.68362e-006 ]
3169 : [ 4.76594e-006 ]
3170 : [ 4.77862e-006 ]
3171 : [ 4.91323e-006 ]
3172 : [ 4.80928e-006 ]
3173 : [ 4.77662e-006 ]
3174 : [ 4.96071e-006 ]
3175 : [ 4.95261e-006 ]
3176 : [ 4.94384e-006 ]
3177 : [ 4.77726e-006 ]
3178 : [ 4.79434e-006 ]
3179 : [ 4.78524e-006 ]
3180 : [ 4.89324e-006 ]
3181 : [ 4.63073e-006 ]
3182 : [ 4.87373e-006 ]
3183 : [ 4.66817e-006 ]
3184 : [ 4.81292e-006 ]
3185 : [ 4.64129e-006 ]
3186 : [ 4.90136e-006 ]
3187 : [ 4.68333e-006 ]
3188 : [ 4.82553e-006 ]
3189 : [ 4.71926e-006 ]
3190 : [ 5.00158e-006 ]
3191 : [ 4.92762e-006 ]
3192 : [ 4.75587e-006 ]
3193 : [ 4.95978e-006 ]
3194 : [ 4.78064e-006 ]
3195 : [ 4.84263e-006 ]
3196 : [ 4.59962e-006 ]
3197 : [ 4.95959e-006 ]
3198 : [ 4.74018e-006 ]
3199 : [ 4.89751e-006 ]
3200 : [ 4.68529e-006 ]
3201 : [ 4.87393e-006 ]
3202 : [ 4.82407e-006 ]
3203 : [ 4.80612e-006 ]
3204 : [ 4.70275e-006 ]
3205 : [ 4.89614e-006 ]
3206 : [ 4.90052e-006 ]
3207 : [ 4.97326e-006 ]
3208 : [ 4.80255e-006 ]
3209 : [ 4.85886e-006 ]
3210 : [ 4.98696e-006 ]
3211 : [ 4.8798e-006  ]
3212 : [ 4.74905e-006 ]
3213 : [ 4.80018e-006 ]
3214 : [ 4.65191e-006 ]
3215 : [ 4.79603e-006 ]
3216 : [ 4.9269e-006  ]
3217 : [ 4.79458e-006 ]
3218 : [ 4.80331e-006 ]
3219 : [ 4.80693e-006 ]
3220 : [ 4.51043e-006 ]
3221 : [ 4.94987e-006 ]
3222 : [ 4.55252e-006 ]
3223 : [ 4.89695e-006 ]
3224 : [ 4.85879e-006 ]
3225 : [ 4.76126e-006 ]
3226 : [ 4.69524e-006 ]
3227 : [ 4.67341e-006 ]
3228 : [ 4.96183e-006 ]
3229 : [ 4.95065e-006 ]
3230 : [ 4.92217e-006 ]
3231 : [ 4.93692e-006 ]
3232 : [ 4.76367e-006 ]
3233 : [ 4.90541e-006 ]
3234 : [ 4.79555e-006 ]
3235 : [ 4.8939e-006  ]
3236 : [ 5.00221e-006 ]
3237 : [ 4.97456e-006 ]
3238 : [ 4.90198e-006 ]
3239 : [ 4.60092e-006 ]
3240 : [ 4.76349e-006 ]
3241 : [ 4.91923e-006 ]
3242 : [ 4.59988e-006 ]
3243 : [ 4.80053e-006 ]
3244 : [ 4.77197e-006 ]
3245 : [ 4.82783e-006 ]
3246 : [ 4.80565e-006 ]
3247 : [ 4.97327e-006 ]
3248 : [ 4.90715e-006 ]
3249 : [ 4.79586e-006 ]
3250 : [ 4.91376e-006 ]
3251 : [ 4.48723e-006 ]
3252 : [ 4.58158e-006 ]
3253 : [ 4.73444e-006 ]
3254 : [ 4.71271e-006 ]
3255 : [ 4.75498e-006 ]
3256 : [ 4.85987e-006 ]
3257 : [ 4.85504e-006 ]
3258 : [ 4.77452e-006 ]
3259 : [ 4.83054e-006 ]
3260 : [ 4.75851e-006 ]
3261 : [ 4.86481e-006 ]
3262 : [ 4.81794e-006 ]
3263 : [ 4.76461e-006 ]
3264 : [ 4.81915e-006 ]
3265 : [ 4.63709e-006 ]
3266 : [ 4.84093e-006 ]
3267 : [ 4.76482e-006 ]
3268 : [ 4.9482e-006  ]
3269 : [ 4.6179e-006  ]
3270 : [ 4.91162e-006 ]
3271 : [ 4.79078e-006 ]
3272 : [ 4.55567e-006 ]
3273 : [ 4.732e-006   ]
3274 : [ 4.95003e-006 ]
3275 : [ 4.70502e-006 ]
3276 : [ 4.53349e-006 ]
3277 : [ 4.9754e-006  ]
3278 : [ 4.87077e-006 ]
3279 : [ 4.75847e-006 ]
3280 : [ 4.74116e-006 ]
3281 : [ 4.89414e-006 ]
3282 : [ 4.82442e-006 ]
3283 : [ 4.87206e-006 ]
3284 : [ 4.81236e-006 ]
3285 : [ 4.73632e-006 ]
3286 : [ 4.55368e-006 ]
3287 : [ 4.76968e-006 ]
3288 : [ 4.76366e-006 ]
3289 : [ 4.91585e-006 ]
3290 : [ 4.92431e-006 ]
3291 : [ 4.87171e-006 ]
3292 : [ 4.68655e-006 ]
3293 : [ 4.72969e-006 ]
3294 : [ 4.75067e-006 ]
3295 : [ 4.93803e-006 ]
3296 : [ 4.72859e-006 ]
3297 : [ 4.82421e-006 ]
3298 : [ 4.8236e-006  ]
3299 : [ 4.80386e-006 ]
3300 : [ 4.69831e-006 ]
3301 : [ 4.71649e-006 ]
3302 : [ 4.79164e-006 ]
3303 : [ 4.8763e-006  ]
3304 : [ 4.61822e-006 ]
3305 : [ 4.81121e-006 ]
3306 : [ 4.83991e-006 ]
3307 : [ 4.77184e-006 ]
3308 : [ 4.83533e-006 ]
3309 : [ 4.54335e-006 ]
3310 : [ 4.62808e-006 ]
3311 : [ 4.73026e-006 ]
3312 : [ 4.70492e-006 ]
3313 : [ 4.86529e-006 ]
3314 : [ 4.84261e-006 ]
3315 : [ 4.95666e-006 ]
3316 : [ 4.86739e-006 ]
3317 : [ 4.90447e-006 ]
3318 : [ 4.80884e-006 ]
3319 : [ 4.96827e-006 ]
3320 : [ 4.65127e-006 ]
3321 : [ 4.79378e-006 ]
3322 : [ 4.91619e-006 ]
3323 : [ 4.856e-006   ]
3324 : [ 4.87566e-006 ]
3325 : [ 4.84761e-006 ]
3326 : [ 4.71384e-006 ]
3327 : [ 4.86468e-006 ]
3328 : [ 4.84972e-006 ]
3329 : [ 4.86898e-006 ]
3330 : [ 4.80353e-006 ]
3331 : [ 4.76745e-006 ]
3332 : [ 4.72449e-006 ]
3333 : [ 4.69033e-006 ]
3334 : [ 4.58231e-006 ]
3335 : [ 4.70284e-006 ]
3336 : [ 4.91368e-006 ]
3337 : [ 4.86017e-006 ]
3338 : [ 4.78062e-006 ]
3339 : [ 4.72789e-006 ]
3340 : [ 4.89e-006    ]
3341 : [ 4.72505e-006 ]
3342 : [ 4.93028e-006 ]
3343 : [ 4.63203e-006 ]
3344 : [ 4.69512e-006 ]
3345 : [ 4.67657e-006 ]
3346 : [ 4.96725e-006 ]
3347 : [ 4.88501e-006 ]
3348 : [ 4.80498e-006 ]
3349 : [ 4.85653e-006 ]
3350 : [ 4.67857e-006 ]
3351 : [ 4.76405e-006 ]
3352 : [ 4.94762e-006 ]
3353 : [ 4.63593e-006 ]
3354 : [ 4.74075e-006 ]
3355 : [ 4.86249e-006 ]
3356 : [ 4.85005e-006 ]
3357 : [ 4.86978e-006 ]
3358 : [ 4.753e-006   ]
3359 : [ 4.83382e-006 ]
3360 : [ 4.88107e-006 ]
3361 : [ 4.89791e-006 ]
3362 : [ 4.73311e-006 ]
3363 : [ 4.83946e-006 ]
3364 : [ 4.66229e-006 ]
3365 : [ 4.71538e-006 ]
3366 : [ 4.69985e-006 ]
3367 : [ 4.69357e-006 ]
3368 : [ 4.71817e-006 ]
3369 : [ 4.85074e-006 ]
3370 : [ 4.79728e-006 ]
3371 : [ 4.69435e-006 ]
3372 : [ 4.90006e-006 ]
3373 : [ 4.82712e-006 ]
3374 : [ 4.71396e-006 ]
3375 : [ 4.77968e-006 ]
3376 : [ 4.65597e-006 ]
3377 : [ 4.86861e-006 ]
3378 : [ 4.84882e-006 ]
3379 : [ 4.84336e-006 ]
3380 : [ 4.81452e-006 ]
3381 : [ 4.82748e-006 ]
3382 : [ 4.77225e-006 ]
3383 : [ 4.56954e-006 ]
3384 : [ 4.81789e-006 ]
3385 : [ 4.82175e-006 ]
3386 : [ 4.87758e-006 ]
3387 : [ 4.8341e-006  ]
3388 : [ 4.83886e-006 ]
3389 : [ 4.82962e-006 ]
3390 : [ 4.8537e-006  ]
3391 : [ 4.77205e-006 ]
3392 : [ 4.81924e-006 ]
3393 : [ 4.98957e-006 ]
3394 : [ 4.72981e-006 ]
3395 : [ 4.72505e-006 ]
3396 : [ 4.68641e-006 ]
3397 : [ 4.90981e-006 ]
3398 : [ 4.67115e-006 ]
3399 : [ 4.85771e-006 ]
3400 : [ 4.75763e-006 ]
3401 : [ 4.9465e-006  ]
3402 : [ 4.77663e-006 ]
3403 : [ 4.80224e-006 ]
3404 : [ 4.65632e-006 ]
3405 : [ 4.78718e-006 ]
3406 : [ 4.90691e-006 ]
3407 : [ 4.85493e-006 ]
3408 : [ 4.66195e-006 ]
3409 : [ 4.73966e-006 ]
3410 : [ 4.93e-006    ]
3411 : [ 4.89127e-006 ]
3412 : [ 4.76214e-006 ]
3413 : [ 4.84202e-006 ]
3414 : [ 4.80887e-006 ]
3415 : [ 4.87734e-006 ]
3416 : [ 4.84675e-006 ]
3417 : [ 4.86739e-006 ]
3418 : [ 4.94678e-006 ]
3419 : [ 4.68071e-006 ]
3420 : [ 4.73185e-006 ]
3421 : [ 4.68032e-006 ]
3422 : [ 4.62466e-006 ]
3423 : [ 4.74777e-006 ]
3424 : [ 4.7269e-006  ]
3425 : [ 4.71237e-006 ]
3426 : [ 4.71294e-006 ]
3427 : [ 4.76555e-006 ]
3428 : [ 4.85508e-006 ]
3429 : [ 4.50825e-006 ]
3430 : [ 4.82029e-006 ]
3431 : [ 4.62105e-006 ]
3432 : [ 4.83847e-006 ]
3433 : [ 4.8569e-006  ]
3434 : [ 4.72728e-006 ]
3435 : [ 4.848e-006   ]
3436 : [ 4.8675e-006  ]
3437 : [ 4.67776e-006 ]
3438 : [ 4.76092e-006 ]
3439 : [ 4.89186e-006 ]
3440 : [ 4.59591e-006 ]
3441 : [ 4.98215e-006 ]
3442 : [ 4.79678e-006 ]
3443 : [ 4.83601e-006 ]
3444 : [ 4.79971e-006 ]
3445 : [ 4.7917e-006  ]
3446 : [ 4.79337e-006 ]
3447 : [ 4.93912e-006 ]
3448 : [ 4.88495e-006 ]
3449 : [ 4.81685e-006 ]
3450 : [ 4.87483e-006 ]
3451 : [ 4.96719e-006 ]
3452 : [ 4.7433e-006  ]
3453 : [ 4.79484e-006 ]
3454 : [ 4.93814e-006 ]
3455 : [ 4.77322e-006 ]
3456 : [ 4.86215e-006 ]
3457 : [ 4.6568e-006  ]
3458 : [ 4.72177e-006 ]
3459 : [ 4.73902e-006 ]
3460 : [ 4.67229e-006 ]
3461 : [ 4.87325e-006 ]
3462 : [ 4.80138e-006 ]
3463 : [ 4.9157e-006  ]
3464 : [ 4.77544e-006 ]
3465 : [ 4.90496e-006 ]
3466 : [ 4.7817e-006  ]
3467 : [ 4.84827e-006 ]
3468 : [ 4.59601e-006 ]
3469 : [ 4.78646e-006 ]
3470 : [ 4.80357e-006 ]
3471 : [ 4.98557e-006 ]
3472 : [ 4.81911e-006 ]
3473 : [ 4.94304e-006 ]
3474 : [ 4.91377e-006 ]
3475 : [ 4.85436e-006 ]
3476 : [ 4.82243e-006 ]
3477 : [ 4.82323e-006 ]
3478 : [ 4.67801e-006 ]
3479 : [ 4.80382e-006 ]
3480 : [ 4.79406e-006 ]
3481 : [ 4.70661e-006 ]
3482 : [ 4.8897e-006  ]
3483 : [ 4.63315e-006 ]
3484 : [ 4.78388e-006 ]
3485 : [ 4.81744e-006 ]
3486 : [ 4.85735e-006 ]
3487 : [ 4.9685e-006  ]
3488 : [ 4.98077e-006 ]
3489 : [ 4.70086e-006 ]
3490 : [ 4.7933e-006  ]
3491 : [ 4.83861e-006 ]
3492 : [ 4.80972e-006 ]
3493 : [ 4.6616e-006  ]
3494 : [ 4.9353e-006  ]
3495 : [ 4.73116e-006 ]
3496 : [ 4.8074e-006  ]
3497 : [ 4.82455e-006 ]
3498 : [ 4.96411e-006 ]
3499 : [ 4.78828e-006 ]
3500 : [ 4.89707e-006 ]
3501 : [ 4.86552e-006 ]
3502 : [ 4.80861e-006 ]
3503 : [ 4.68399e-006 ]
3504 : [ 4.97243e-006 ]
3505 : [ 4.73908e-006 ]
3506 : [ 4.86903e-006 ]
3507 : [ 4.80107e-006 ]
3508 : [ 4.87883e-006 ]
3509 : [ 4.76638e-006 ]
3510 : [ 4.79043e-006 ]
3511 : [ 4.71264e-006 ]
3512 : [ 4.68993e-006 ]
3513 : [ 4.82293e-006 ]
3514 : [ 4.54774e-006 ]
3515 : [ 4.81315e-006 ]
3516 : [ 4.65321e-006 ]
3517 : [ 4.77773e-006 ]
3518 : [ 4.95113e-006 ]
3519 : [ 4.57625e-006 ]
3520 : [ 4.59621e-006 ]
3521 : [ 4.95233e-006 ]
3522 : [ 4.97719e-006 ]
3523 : [ 4.59318e-006 ]
3524 : [ 4.92697e-006 ]
3525 : [ 4.70465e-006 ]
3526 : [ 4.83818e-006 ]
3527 : [ 4.70867e-006 ]
3528 : [ 4.72388e-006 ]
3529 : [ 4.92046e-006 ]
3530 : [ 4.95193e-006 ]
3531 : [ 4.78621e-006 ]
3532 : [ 4.75157e-006 ]
3533 : [ 4.9493e-006  ]
3534 : [ 4.90346e-006 ]
3535 : [ 4.86778e-006 ]
3536 : [ 4.6839e-006  ]
3537 : [ 4.68469e-006 ]
3538 : [ 4.76235e-006 ]
3539 : [ 4.67341e-006 ]
3540 : [ 4.79854e-006 ]
3541 : [ 4.69391e-006 ]
3542 : [ 4.81881e-006 ]
3543 : [ 4.86484e-006 ]
3544 : [ 4.84337e-006 ]
3545 : [ 4.97901e-006 ]
3546 : [ 4.92041e-006 ]
3547 : [ 4.76495e-006 ]
3548 : [ 4.79238e-006 ]
3549 : [ 4.82626e-006 ]
3550 : [ 4.79758e-006 ]
3551 : [ 4.58657e-006 ]
3552 : [ 4.88639e-006 ]
3553 : [ 4.67464e-006 ]
3554 : [ 4.75822e-006 ]
3555 : [ 4.87611e-006 ]
3556 : [ 4.87907e-006 ]
3557 : [ 4.94655e-006 ]
3558 : [ 4.76995e-006 ]
3559 : [ 4.67687e-006 ]
3560 : [ 4.72711e-006 ]
3561 : [ 4.91328e-006 ]
3562 : [ 4.79924e-006 ]
3563 : [ 4.92406e-006 ]
3564 : [ 4.91393e-006 ]
3565 : [ 4.81984e-006 ]
3566 : [ 4.93178e-006 ]
3567 : [ 4.81603e-006 ]
3568 : [ 4.94414e-006 ]
3569 : [ 4.96788e-006 ]
3570 : [ 4.73784e-006 ]
3571 : [ 4.68993e-006 ]
3572 : [ 4.88155e-006 ]
3573 : [ 4.85635e-006 ]
3574 : [ 4.83301e-006 ]
3575 : [ 4.89286e-006 ]
3576 : [ 4.78885e-006 ]
3577 : [ 4.9697e-006  ]
3578 : [ 4.94881e-006 ]
3579 : [ 4.75207e-006 ]
3580 : [ 4.77822e-006 ]
3581 : [ 4.8471e-006  ]
3582 : [ 4.95152e-006 ]
3583 : [ 4.99385e-006 ]
3584 : [ 4.74828e-006 ]
3585 : [ 4.83376e-006 ]
3586 : [ 4.60059e-006 ]
3587 : [ 4.53182e-006 ]
3588 : [ 4.70094e-006 ]
3589 : [ 4.94295e-006 ]
3590 : [ 4.80929e-006 ]
3591 : [ 4.56136e-006 ]
3592 : [ 4.77646e-006 ]
3593 : [ 4.63525e-006 ]
3594 : [ 4.77888e-006 ]
3595 : [ 4.90663e-006 ]
3596 : [ 4.53812e-006 ]
3597 : [ 4.85303e-006 ]
3598 : [ 4.74596e-006 ]
3599 : [ 4.74468e-006 ]
3600 : [ 4.88979e-006 ]
3601 : [ 4.61206e-006 ]
3602 : [ 4.94736e-006 ]
3603 : [ 4.64414e-006 ]
3604 : [ 4.98702e-006 ]
3605 : [ 4.97901e-006 ]
3606 : [ 4.85332e-006 ]
3607 : [ 4.6941e-006  ]
3608 : [ 4.83561e-006 ]
3609 : [ 4.66181e-006 ]
3610 : [ 4.93015e-006 ]
3611 : [ 4.88535e-006 ]
3612 : [ 4.7647e-006  ]
3613 : [ 4.90115e-006 ]
3614 : [ 4.72636e-006 ]
3615 : [ 4.71899e-006 ]
3616 : [ 4.82478e-006 ]
3617 : [ 4.90814e-006 ]
3618 : [ 4.77556e-006 ]
3619 : [ 4.71878e-006 ]
3620 : [ 4.70801e-006 ]
3621 : [ 4.81051e-006 ]
3622 : [ 4.6049e-006  ]
3623 : [ 4.76669e-006 ]
3624 : [ 4.5609e-006  ]
3625 : [ 4.79754e-006 ]
3626 : [ 4.64402e-006 ]
3627 : [ 4.73823e-006 ]
3628 : [ 4.81939e-006 ]
3629 : [ 4.65041e-006 ]
3630 : [ 4.89633e-006 ]
3631 : [ 4.75807e-006 ]
3632 : [ 4.66344e-006 ]
3633 : [ 4.74214e-006 ]
3634 : [ 4.88817e-006 ]
3635 : [ 4.55927e-006 ]
3636 : [ 4.72259e-006 ]
3637 : [ 4.65049e-006 ]
3638 : [ 4.82628e-006 ]
3639 : [ 4.79647e-006 ]
3640 : [ 4.80166e-006 ]
3641 : [ 4.70471e-006 ]
3642 : [ 4.74481e-006 ]
3643 : [ 4.97116e-006 ]
3644 : [ 4.81894e-006 ]
3645 : [ 4.88671e-006 ]
3646 : [ 4.82606e-006 ]
3647 : [ 4.97829e-006 ]
3648 : [ 4.67188e-006 ]
3649 : [ 4.94975e-006 ]
3650 : [ 4.74116e-006 ]
3651 : [ 4.60082e-006 ]
3652 : [ 4.73177e-006 ]
3653 : [ 4.76619e-006 ]
3654 : [ 4.81079e-006 ]
3655 : [ 4.95031e-006 ]
3656 : [ 4.7234e-006  ]
3657 : [ 4.854e-006   ]
3658 : [ 4.86946e-006 ]
3659 : [ 4.76347e-006 ]
3660 : [ 4.90767e-006 ]
3661 : [ 4.81894e-006 ]
3662 : [ 4.81424e-006 ]
3663 : [ 4.80469e-006 ]
3664 : [ 4.90359e-006 ]
3665 : [ 4.72513e-006 ]
3666 : [ 4.7684e-006  ]
3667 : [ 4.79669e-006 ]
3668 : [ 4.69388e-006 ]
3669 : [ 4.69935e-006 ]
3670 : [ 4.76755e-006 ]
3671 : [ 4.8226e-006  ]
3672 : [ 4.79798e-006 ]
3673 : [ 4.76312e-006 ]
3674 : [ 4.84146e-006 ]
3675 : [ 4.91018e-006 ]
3676 : [ 4.71082e-006 ]
3677 : [ 4.94389e-006 ]
3678 : [ 4.83195e-006 ]
3679 : [ 4.92092e-006 ]
3680 : [ 4.79671e-006 ]
3681 : [ 5.00337e-006 ]
3682 : [ 4.81275e-006 ]
3683 : [ 4.88569e-006 ]
3684 : [ 4.96711e-006 ]
3685 : [ 4.91942e-006 ]
3686 : [ 4.83143e-006 ]
3687 : [ 4.96068e-006 ]
3688 : [ 4.93228e-006 ]
3689 : [ 4.83375e-006 ]
3690 : [ 4.56814e-006 ]
3691 : [ 4.80016e-006 ]
3692 : [ 4.77464e-006 ]
3693 : [ 4.80873e-006 ]
3694 : [ 4.55651e-006 ]
3695 : [ 4.73894e-006 ]
3696 : [ 4.76846e-006 ]
3697 : [ 4.772e-006   ]
3698 : [ 5.00645e-006 ]
3699 : [ 4.90527e-006 ]
3700 : [ 4.69722e-006 ]
3701 : [ 4.6822e-006  ]
3702 : [ 4.70595e-006 ]
3703 : [ 4.93187e-006 ]
3704 : [ 4.8521e-006  ]
3705 : [ 4.72103e-006 ]
3706 : [ 4.88286e-006 ]
3707 : [ 4.83145e-006 ]
3708 : [ 4.86545e-006 ]
3709 : [ 4.83695e-006 ]
3710 : [ 4.81079e-006 ]
3711 : [ 4.84888e-006 ]
3712 : [ 4.72081e-006 ]
3713 : [ 4.9035e-006  ]
3714 : [ 4.75467e-006 ]
3715 : [ 4.78742e-006 ]
3716 : [ 4.73061e-006 ]
3717 : [ 4.92028e-006 ]
3718 : [ 4.72001e-006 ]
3719 : [ 4.7976e-006  ]
3720 : [ 4.66493e-006 ]
3721 : [ 4.87258e-006 ]
3722 : [ 4.78154e-006 ]
3723 : [ 4.86152e-006 ]
3724 : [ 4.76308e-006 ]
3725 : [ 4.58209e-006 ]
3726 : [ 4.73482e-006 ]
3727 : [ 4.76554e-006 ]
3728 : [ 4.7262e-006  ]
3729 : [ 4.99351e-006 ]
3730 : [ 4.73891e-006 ]
3731 : [ 4.78409e-006 ]
3732 : [ 4.83405e-006 ]
3733 : [ 4.75551e-006 ]
3734 : [ 4.84073e-006 ]
3735 : [ 4.61595e-006 ]
3736 : [ 4.96378e-006 ]
3737 : [ 4.66565e-006 ]
3738 : [ 4.82635e-006 ]
3739 : [ 4.78817e-006 ]
3740 : [ 4.8146e-006  ]
3741 : [ 4.91112e-006 ]
3742 : [ 4.89152e-006 ]
3743 : [ 4.81756e-006 ]
3744 : [ 4.89731e-006 ]
3745 : [ 4.79762e-006 ]
3746 : [ 4.86584e-006 ]
3747 : [ 4.94645e-006 ]
3748 : [ 5.00182e-006 ]
3749 : [ 4.80556e-006 ]
3750 : [ 4.69159e-006 ]
3751 : [ 4.98709e-006 ]
3752 : [ 4.76219e-006 ]
3753 : [ 4.68479e-006 ]
3754 : [ 4.76563e-006 ]
3755 : [ 4.86563e-006 ]
3756 : [ 4.71077e-006 ]
3757 : [ 4.98315e-006 ]
3758 : [ 4.86886e-006 ]
3759 : [ 4.73767e-006 ]
3760 : [ 5.00701e-006 ]
3761 : [ 4.79593e-006 ]
3762 : [ 4.92959e-006 ]
3763 : [ 4.76797e-006 ]
3764 : [ 4.68089e-006 ]
3765 : [ 4.83067e-006 ]
3766 : [ 4.70411e-006 ]
3767 : [ 4.76394e-006 ]
3768 : [ 4.70487e-006 ]
3769 : [ 4.87792e-006 ]
3770 : [ 4.82364e-006 ]
3771 : [ 4.89946e-006 ]
3772 : [ 4.78651e-006 ]
3773 : [ 4.82758e-006 ]
3774 : [ 4.67575e-006 ]
3775 : [ 4.74523e-006 ]
3776 : [ 4.84866e-006 ]
3777 : [ 4.7847e-006  ]
3778 : [ 4.83496e-006 ]
3779 : [ 4.78681e-006 ]
3780 : [ 4.95556e-006 ]
3781 : [ 4.76971e-006 ]
3782 : [ 4.82911e-006 ]
3783 : [ 4.71336e-006 ]
3784 : [ 4.74572e-006 ]
3785 : [ 4.7002e-006  ]
3786 : [ 4.80177e-006 ]
3787 : [ 4.85197e-006 ]
3788 : [ 4.83123e-006 ]
3789 : [ 4.69404e-006 ]
3790 : [ 4.71271e-006 ]
3791 : [ 4.85829e-006 ]
3792 : [ 4.85516e-006 ]
3793 : [ 4.82468e-006 ]
3794 : [ 4.57972e-006 ]
3795 : [ 4.9286e-006  ]
3796 : [ 4.68549e-006 ]
3797 : [ 4.71181e-006 ]
3798 : [ 4.76086e-006 ]
3799 : [ 4.76871e-006 ]
3800 : [ 4.84108e-006 ]
3801 : [ 4.61053e-006 ]
3802 : [ 4.75321e-006 ]
3803 : [ 4.68677e-006 ]
3804 : [ 4.99045e-006 ]
3805 : [ 4.73375e-006 ]
3806 : [ 4.6611e-006  ]
3807 : [ 4.82551e-006 ]
3808 : [ 4.73992e-006 ]
3809 : [ 4.65252e-006 ]
3810 : [ 4.81957e-006 ]
3811 : [ 4.91886e-006 ]
3812 : [ 4.92862e-006 ]
3813 : [ 4.61886e-006 ]
3814 : [ 4.86475e-006 ]
3815 : [ 4.77385e-006 ]
3816 : [ 4.62103e-006 ]
3817 : [ 4.80405e-006 ]
3818 : [ 4.96435e-006 ]
3819 : [ 4.78292e-006 ]
3820 : [ 4.71067e-006 ]
3821 : [ 4.709e-006   ]
3822 : [ 4.87979e-006 ]
3823 : [ 4.98181e-006 ]
3824 : [ 4.72798e-006 ]
3825 : [ 4.95351e-006 ]
3826 : [ 4.77966e-006 ]
3827 : [ 4.78785e-006 ]
3828 : [ 4.91768e-006 ]
3829 : [ 4.6823e-006  ]
3830 : [ 4.79436e-006 ]
3831 : [ 4.77137e-006 ]
3832 : [ 4.8149e-006  ]
3833 : [ 4.78455e-006 ]
3834 : [ 4.87371e-006 ]
3835 : [ 4.6945e-006  ]
3836 : [ 4.66856e-006 ]
3837 : [ 4.93531e-006 ]
3838 : [ 4.80687e-006 ]
3839 : [ 4.88653e-006 ]
3840 : [ 4.83176e-006 ]
3841 : [ 4.87408e-006 ]
3842 : [ 4.8173e-006  ]
3843 : [ 4.86422e-006 ]
3844 : [ 4.76383e-006 ]
3845 : [ 4.78025e-006 ]
3846 : [ 4.87698e-006 ]
3847 : [ 4.83115e-006 ]
3848 : [ 4.78299e-006 ]
3849 : [ 4.87151e-006 ]
3850 : [ 4.87372e-006 ]
3851 : [ 4.58646e-006 ]
3852 : [ 4.8129e-006  ]
3853 : [ 4.84276e-006 ]
3854 : [ 4.78573e-006 ]
3855 : [ 4.88134e-006 ]
3856 : [ 4.82047e-006 ]
3857 : [ 4.70709e-006 ]
3858 : [ 4.79467e-006 ]
3859 : [ 4.83872e-006 ]
3860 : [ 4.79037e-006 ]
3861 : [ 4.7785e-006  ]
3862 : [ 4.81934e-006 ]
3863 : [ 4.61711e-006 ]
3864 : [ 4.8363e-006  ]
3865 : [ 4.77598e-006 ]
3866 : [ 4.75919e-006 ]
3867 : [ 4.76511e-006 ]
3868 : [ 4.81198e-006 ]
3869 : [ 4.77055e-006 ]
3870 : [ 4.8098e-006  ]
3871 : [ 4.61941e-006 ]
3872 : [ 4.58598e-006 ]
3873 : [ 4.98024e-006 ]
3874 : [ 4.94435e-006 ]
3875 : [ 4.84131e-006 ]
3876 : [ 4.78559e-006 ]
3877 : [ 4.7155e-006  ]
3878 : [ 4.80503e-006 ]
3879 : [ 4.62106e-006 ]
3880 : [ 4.91656e-006 ]
3881 : [ 4.85069e-006 ]
3882 : [ 4.75879e-006 ]
3883 : [ 4.88271e-006 ]
3884 : [ 4.78959e-006 ]
3885 : [ 4.70479e-006 ]
3886 : [ 4.95572e-006 ]
3887 : [ 4.8031e-006  ]
3888 : [ 4.57265e-006 ]
3889 : [ 4.80904e-006 ]
3890 : [ 4.64489e-006 ]
3891 : [ 4.59995e-006 ]
3892 : [ 4.8381e-006  ]
3893 : [ 4.83182e-006 ]
3894 : [ 4.8016e-006  ]
3895 : [ 4.70675e-006 ]
3896 : [ 4.87493e-006 ]
3897 : [ 4.55947e-006 ]
3898 : [ 4.81157e-006 ]
3899 : [ 4.6514e-006  ]
3900 : [ 4.85617e-006 ]
3901 : [ 4.71356e-006 ]
3902 : [ 4.73955e-006 ]
3903 : [ 4.71342e-006 ]
3904 : [ 4.89082e-006 ]
3905 : [ 4.70321e-006 ]
3906 : [ 4.8916e-006  ]
3907 : [ 4.65018e-006 ]
3908 : [ 4.94079e-006 ]
3909 : [ 4.77107e-006 ]
3910 : [ 4.762e-006   ]
3911 : [ 4.52504e-006 ]
3912 : [ 4.83926e-006 ]
3913 : [ 4.80611e-006 ]
3914 : [ 4.76364e-006 ]
3915 : [ 4.77067e-006 ]
3916 : [ 4.79022e-006 ]
3917 : [ 4.97766e-006 ]
3918 : [ 4.86141e-006 ]
3919 : [ 4.69587e-006 ]
3920 : [ 4.92072e-006 ]
3921 : [ 4.7685e-006  ]
3922 : [ 4.86256e-006 ]
3923 : [ 4.49022e-006 ]
3924 : [ 4.90687e-006 ]
3925 : [ 4.85278e-006 ]
3926 : [ 4.89257e-006 ]
3927 : [ 4.7956e-006  ]
3928 : [ 4.79941e-006 ]
3929 : [ 4.80215e-006 ]
3930 : [ 4.86702e-006 ]
3931 : [ 4.96028e-006 ]
3932 : [ 4.88011e-006 ]
3933 : [ 4.92774e-006 ]
3934 : [ 4.91699e-006 ]
3935 : [ 4.75922e-006 ]
3936 : [ 4.49948e-006 ]
3937 : [ 4.9632e-006  ]
3938 : [ 4.76815e-006 ]
3939 : [ 4.78553e-006 ]
3940 : [ 4.9862e-006  ]
3941 : [ 4.82487e-006 ]
3942 : [ 4.86042e-006 ]
3943 : [ 4.65043e-006 ]
3944 : [ 4.61581e-006 ]
3945 : [ 4.76675e-006 ]
3946 : [ 4.56204e-006 ]
3947 : [ 4.82501e-006 ]
3948 : [ 4.82475e-006 ]
3949 : [ 4.7037e-006  ]
3950 : [ 4.83345e-006 ]
3951 : [ 4.75319e-006 ]
3952 : [ 4.7568e-006  ]
3953 : [ 4.74425e-006 ]
3954 : [ 4.85725e-006 ]
3955 : [ 4.81913e-006 ]
3956 : [ 4.79818e-006 ]
3957 : [ 4.79298e-006 ]
3958 : [ 4.81614e-006 ]
3959 : [ 4.87201e-006 ]
3960 : [ 4.58793e-006 ]
3961 : [ 4.83927e-006 ]
3962 : [ 4.82662e-006 ]
3963 : [ 4.85044e-006 ]
3964 : [ 4.91362e-006 ]
3965 : [ 4.75055e-006 ]
3966 : [ 4.78645e-006 ]
3967 : [ 4.86898e-006 ]
3968 : [ 4.64302e-006 ]
3969 : [ 4.72074e-006 ]
3970 : [ 4.95069e-006 ]
3971 : [ 4.90727e-006 ]
3972 : [ 4.9389e-006  ]
3973 : [ 4.71451e-006 ]
3974 : [ 4.75998e-006 ]
3975 : [ 4.83411e-006 ]
3976 : [ 4.95121e-006 ]
3977 : [ 4.7644e-006  ]
3978 : [ 4.70248e-006 ]
3979 : [ 5.00393e-006 ]
3980 : [ 4.78889e-006 ]
3981 : [ 4.80368e-006 ]
3982 : [ 4.75477e-006 ]
3983 : [ 4.82698e-006 ]
3984 : [ 4.6417e-006  ]
3985 : [ 4.81591e-006 ]
3986 : [ 4.65222e-006 ]
3987 : [ 4.80473e-006 ]
3988 : [ 4.8179e-006  ]
3989 : [ 4.74672e-006 ]
3990 : [ 4.87008e-006 ]
3991 : [ 4.84004e-006 ]
3992 : [ 4.61074e-006 ]
3993 : [ 4.80154e-006 ]
3994 : [ 4.65517e-006 ]
3995 : [ 4.91304e-006 ]
3996 : [ 4.88007e-006 ]
3997 : [ 4.65972e-006 ]
3998 : [ 4.79597e-006 ]
3999 : [ 4.91718e-006 ]
4000 : [ 4.69537e-006 ]
4001 : [ 4.75109e-006 ]
4002 : [ 4.74717e-006 ]
4003 : [ 4.72439e-006 ]
4004 : [ 4.76256e-006 ]
4005 : [ 4.90252e-006 ]
4006 : [ 4.73104e-006 ]
4007 : [ 4.77304e-006 ]
4008 : [ 4.99975e-006 ]
4009 : [ 4.74422e-006 ]
4010 : [ 4.67703e-006 ]
4011 : [ 4.76715e-006 ]
4012 : [ 4.68559e-006 ]
4013 : [ 4.98175e-006 ]
4014 : [ 4.81053e-006 ]
4015 : [ 4.9776e-006  ]
4016 : [ 4.76766e-006 ]
4017 : [ 4.6755e-006  ]
4018 : [ 4.73846e-006 ]
4019 : [ 4.73638e-006 ]
4020 : [ 4.68342e-006 ]
4021 : [ 4.94233e-006 ]
4022 : [ 4.59745e-006 ]
4023 : [ 4.99797e-006 ]
4024 : [ 4.80085e-006 ]
4025 : [ 4.8047e-006  ]
4026 : [ 4.82483e-006 ]
4027 : [ 4.86778e-006 ]
4028 : [ 4.64814e-006 ]
4029 : [ 4.90309e-006 ]
4030 : [ 4.92634e-006 ]
4031 : [ 4.87923e-006 ]
4032 : [ 4.76946e-006 ]
4033 : [ 4.718e-006   ]
4034 : [ 4.91442e-006 ]
4035 : [ 4.9257e-006  ]
4036 : [ 4.70961e-006 ]
4037 : [ 4.76101e-006 ]
4038 : [ 4.75896e-006 ]
4039 : [ 4.85895e-006 ]
4040 : [ 4.92973e-006 ]
4041 : [ 4.8479e-006  ]
4042 : [ 4.53086e-006 ]
4043 : [ 4.79361e-006 ]
4044 : [ 4.72029e-006 ]
4045 : [ 4.94674e-006 ]
4046 : [ 4.80163e-006 ]
4047 : [ 4.87889e-006 ]
4048 : [ 4.99202e-006 ]
4049 : [ 4.70574e-006 ]
4050 : [ 4.86634e-006 ]
4051 : [ 4.92198e-006 ]
4052 : [ 4.54019e-006 ]
4053 : [ 4.8035e-006  ]
4054 : [ 4.85567e-006 ]
4055 : [ 4.73867e-006 ]
4056 : [ 4.94109e-006 ]
4057 : [ 4.95303e-006 ]
4058 : [ 4.79703e-006 ]
4059 : [ 4.78021e-006 ]
4060 : [ 4.85101e-006 ]
4061 : [ 4.97297e-006 ]
4062 : [ 4.7796e-006  ]
4063 : [ 4.85081e-006 ]
4064 : [ 4.59406e-006 ]
4065 : [ 4.87373e-006 ]
4066 : [ 4.82806e-006 ]
4067 : [ 4.86373e-006 ]
4068 : [ 4.68823e-006 ]
4069 : [ 4.73367e-006 ]
4070 : [ 4.90328e-006 ]
4071 : [ 4.71666e-006 ]
4072 : [ 4.65385e-006 ]
4073 : [ 4.73096e-006 ]
4074 : [ 4.78122e-006 ]
4075 : [ 4.83348e-006 ]
4076 : [ 4.98017e-006 ]
4077 : [ 4.80537e-006 ]
4078 : [ 4.84925e-006 ]
4079 : [ 4.82714e-006 ]
4080 : [ 4.74592e-006 ]
4081 : [ 4.83886e-006 ]
4082 : [ 4.90961e-006 ]
4083 : [ 4.90129e-006 ]
4084 : [ 4.78289e-006 ]
4085 : [ 4.8152e-006  ]
4086 : [ 4.79891e-006 ]
4087 : [ 4.79349e-006 ]
4088 : [ 4.77903e-006 ]
4089 : [ 4.70876e-006 ]
4090 : [ 4.72225e-006 ]
4091 : [ 4.76569e-006 ]
4092 : [ 4.84022e-006 ]
4093 : [ 4.69804e-006 ]
4094 : [ 4.79973e-006 ]
4095 : [ 4.91835e-006 ]
4096 : [ 4.80535e-006 ]
4097 : [ 4.72573e-006 ]
4098 : [ 4.82297e-006 ]
4099 : [ 4.74857e-006 ]
4100 : [ 4.78288e-006 ]
4101 : [ 4.67196e-006 ]
4102 : [ 4.87334e-006 ]
4103 : [ 4.65162e-006 ]
4104 : [ 4.73104e-006 ]
4105 : [ 4.91366e-006 ]
4106 : [ 4.83514e-006 ]
4107 : [ 4.82614e-006 ]
4108 : [ 4.74779e-006 ]
4109 : [ 4.72497e-006 ]
4110 : [ 4.84358e-006 ]
4111 : [ 4.57691e-006 ]
4112 : [ 4.81278e-006 ]
4113 : [ 4.58064e-006 ]
4114 : [ 4.87221e-006 ]
4115 : [ 4.85904e-006 ]
4116 : [ 4.93312e-006 ]
4117 : [ 4.91958e-006 ]
4118 : [ 4.84379e-006 ]
4119 : [ 4.74229e-006 ]
4120 : [ 4.74697e-006 ]
4121 : [ 4.81592e-006 ]
4122 : [ 4.92818e-006 ]
4123 : [ 4.83275e-006 ]
4124 : [ 4.73147e-006 ]
4125 : [ 4.49059e-006 ]
4126 : [ 4.68228e-006 ]
4127 : [ 4.85794e-006 ]
4128 : [ 4.96433e-006 ]
4129 : [ 4.90049e-006 ]
4130 : [ 4.98179e-006 ]
4131 : [ 4.73687e-006 ]
4132 : [ 4.84826e-006 ]
4133 : [ 4.77912e-006 ]
4134 : [ 4.58728e-006 ]
4135 : [ 4.75137e-006 ]
4136 : [ 4.59888e-006 ]
4137 : [ 4.66784e-006 ]
4138 : [ 4.66284e-006 ]
4139 : [ 4.66385e-006 ]
4140 : [ 4.76287e-006 ]
4141 : [ 4.99549e-006 ]
4142 : [ 4.79954e-006 ]
4143 : [ 4.77609e-006 ]
4144 : [ 4.82121e-006 ]
4145 : [ 4.98546e-006 ]
4146 : [ 4.77463e-006 ]
4147 : [ 4.96451e-006 ]
4148 : [ 4.91496e-006 ]
4149 : [ 4.78727e-006 ]
4150 : [ 4.9094e-006  ]
4151 : [ 4.76767e-006 ]
4152 : [ 4.74101e-006 ]
4153 : [ 4.50667e-006 ]
4154 : [ 4.79401e-006 ]
4155 : [ 4.7832e-006  ]
4156 : [ 4.66409e-006 ]
4157 : [ 4.59872e-006 ]
4158 : [ 4.90162e-006 ]
4159 : [ 4.85199e-006 ]
4160 : [ 4.93314e-006 ]
4161 : [ 4.74815e-006 ]
4162 : [ 4.57377e-006 ]
4163 : [ 4.75852e-006 ]
4164 : [ 4.91872e-006 ]
4165 : [ 4.93435e-006 ]
4166 : [ 4.74869e-006 ]
4167 : [ 4.62948e-006 ]
4168 : [ 4.87103e-006 ]
4169 : [ 4.71449e-006 ]
4170 : [ 4.86229e-006 ]
4171 : [ 4.58427e-006 ]
4172 : [ 4.8794e-006  ]
4173 : [ 4.64373e-006 ]
4174 : [ 4.96601e-006 ]
4175 : [ 4.73808e-006 ]
4176 : [ 4.66892e-006 ]
4177 : [ 4.96592e-006 ]
4178 : [ 4.65865e-006 ]
4179 : [ 4.75387e-006 ]
4180 : [ 4.96384e-006 ]
4181 : [ 4.82007e-006 ]
4182 : [ 4.77507e-006 ]
4183 : [ 4.927e-006   ]
4184 : [ 4.88225e-006 ]
4185 : [ 4.80315e-006 ]
4186 : [ 4.75413e-006 ]
4187 : [ 4.72674e-006 ]
4188 : [ 4.71942e-006 ]
4189 : [ 4.94732e-006 ]
4190 : [ 4.91434e-006 ]
4191 : [ 4.76365e-006 ]
4192 : [ 4.89613e-006 ]
4193 : [ 4.58977e-006 ]
4194 : [ 4.66577e-006 ]
4195 : [ 4.7949e-006  ]
4196 : [ 4.91435e-006 ]
4197 : [ 4.70593e-006 ]
4198 : [ 4.73191e-006 ]
4199 : [ 4.94332e-006 ]
4200 : [ 4.71789e-006 ]
4201 : [ 4.66031e-006 ]
4202 : [ 4.6484e-006  ]
4203 : [ 4.81034e-006 ]
4204 : [ 4.83167e-006 ]
4205 : [ 4.90095e-006 ]
4206 : [ 4.67474e-006 ]
4207 : [ 4.80302e-006 ]
4208 : [ 4.92971e-006 ]
4209 : [ 4.4959e-006  ]
4210 : [ 4.79987e-006 ]
4211 : [ 4.9551e-006  ]
4212 : [ 4.97543e-006 ]
4213 : [ 4.98283e-006 ]
4214 : [ 4.75451e-006 ]
4215 : [ 4.84539e-006 ]
4216 : [ 4.74454e-006 ]
4217 : [ 4.80532e-006 ]
4218 : [ 4.80715e-006 ]
4219 : [ 4.77175e-006 ]
4220 : [ 4.65694e-006 ]
4221 : [ 4.88333e-006 ]
4222 : [ 4.50501e-006 ]
4223 : [ 4.79774e-006 ]
4224 : [ 4.66411e-006 ]
4225 : [ 4.79734e-006 ]
4226 : [ 4.76572e-006 ]
4227 : [ 4.85765e-006 ]
4228 : [ 4.97257e-006 ]
4229 : [ 4.95471e-006 ]
4230 : [ 4.78663e-006 ]
4231 : [ 4.73586e-006 ]
4232 : [ 4.80533e-006 ]
4233 : [ 4.85491e-006 ]
4234 : [ 4.6836e-006  ]
4235 : [ 4.93191e-006 ]
4236 : [ 4.85973e-006 ]
4237 : [ 4.73401e-006 ]
4238 : [ 4.77203e-006 ]
4239 : [ 4.81834e-006 ]
4240 : [ 4.86278e-006 ]
4241 : [ 4.90365e-006 ]
4242 : [ 4.99314e-006 ]
4243 : [ 4.73199e-006 ]
4244 : [ 4.69963e-006 ]
4245 : [ 4.85223e-006 ]
4246 : [ 4.6979e-006  ]
4247 : [ 4.75305e-006 ]
4248 : [ 4.64131e-006 ]
4249 : [ 4.76116e-006 ]
4250 : [ 4.90269e-006 ]
4251 : [ 4.89096e-006 ]
4252 : [ 4.75334e-006 ]
4253 : [ 4.88665e-006 ]
4254 : [ 4.67779e-006 ]
4255 : [ 4.71734e-006 ]
4256 : [ 4.95631e-006 ]
4257 : [ 4.84177e-006 ]
4258 : [ 4.54539e-006 ]
4259 : [ 4.88073e-006 ]
4260 : [ 4.74632e-006 ]
4261 : [ 4.88434e-006 ]
4262 : [ 4.75827e-006 ]
4263 : [ 4.75324e-006 ]
4264 : [ 4.73859e-006 ]
4265 : [ 4.94383e-006 ]
4266 : [ 4.65387e-006 ]
4267 : [ 4.97129e-006 ]
4268 : [ 4.81954e-006 ]
4269 : [ 4.66938e-006 ]
4270 : [ 4.77743e-006 ]
4271 : [ 4.52814e-006 ]
4272 : [ 4.90303e-006 ]
4273 : [ 4.87458e-006 ]
4274 : [ 4.64728e-006 ]
4275 : [ 4.75537e-006 ]
4276 : [ 4.85731e-006 ]
4277 : [ 4.69478e-006 ]
4278 : [ 4.60855e-006 ]
4279 : [ 4.70156e-006 ]
4280 : [ 4.91582e-006 ]
4281 : [ 4.83793e-006 ]
4282 : [ 4.95433e-006 ]
4283 : [ 4.92842e-006 ]
4284 : [ 4.65242e-006 ]
4285 : [ 4.85818e-006 ]
4286 : [ 4.75716e-006 ]
4287 : [ 4.90768e-006 ]
4288 : [ 4.84098e-006 ]
4289 : [ 4.76183e-006 ]
4290 : [ 4.7772e-006  ]
4291 : [ 4.91088e-006 ]
4292 : [ 4.81725e-006 ]
4293 : [ 4.96939e-006 ]
4294 : [ 4.6368e-006  ]
4295 : [ 4.77241e-006 ]
4296 : [ 4.68071e-006 ]
4297 : [ 4.72698e-006 ]
4298 : [ 4.91949e-006 ]
4299 : [ 4.83411e-006 ]
4300 : [ 4.74047e-006 ]
4301 : [ 4.84738e-006 ]
4302 : [ 4.81361e-006 ]
4303 : [ 4.79369e-006 ]
4304 : [ 4.69945e-006 ]
4305 : [ 4.53113e-006 ]
4306 : [ 4.73626e-006 ]
4307 : [ 4.79225e-006 ]
4308 : [ 4.73844e-006 ]
4309 : [ 4.88296e-006 ]
4310 : [ 4.79518e-006 ]
4311 : [ 4.83829e-006 ]
4312 : [ 4.99583e-006 ]
4313 : [ 4.83745e-006 ]
4314 : [ 4.96303e-006 ]
4315 : [ 4.58368e-006 ]
4316 : [ 4.70136e-006 ]
4317 : [ 5.01041e-006 ]
4318 : [ 4.93218e-006 ]
4319 : [ 4.96777e-006 ]
4320 : [ 4.77337e-006 ]
4321 : [ 4.84563e-006 ]
4322 : [ 4.80709e-006 ]
4323 : [ 4.52279e-006 ]
4324 : [ 4.76006e-006 ]
4325 : [ 4.81375e-006 ]
4326 : [ 4.57582e-006 ]
4327 : [ 4.93173e-006 ]
4328 : [ 4.84085e-006 ]
4329 : [ 4.64789e-006 ]
4330 : [ 4.78223e-006 ]
4331 : [ 4.83682e-006 ]
4332 : [ 4.82497e-006 ]
4333 : [ 4.80705e-006 ]
4334 : [ 4.70431e-006 ]
4335 : [ 4.70513e-006 ]
4336 : [ 4.68037e-006 ]
4337 : [ 4.70171e-006 ]
4338 : [ 4.75666e-006 ]
4339 : [ 4.82658e-006 ]
4340 : [ 4.71564e-006 ]
4341 : [ 4.78033e-006 ]
4342 : [ 4.91364e-006 ]
4343 : [ 4.69683e-006 ]
4344 : [ 4.80909e-006 ]
4345 : [ 4.78318e-006 ]
4346 : [ 4.86805e-006 ]
4347 : [ 4.74664e-006 ]
4348 : [ 4.72303e-006 ]
4349 : [ 4.86299e-006 ]
4350 : [ 4.76028e-006 ]
4351 : [ 4.72453e-006 ]
4352 : [ 4.81634e-006 ]
4353 : [ 4.74032e-006 ]
4354 : [ 4.76002e-006 ]
4355 : [ 4.96259e-006 ]
4356 : [ 4.96616e-006 ]
4357 : [ 4.75757e-006 ]
4358 : [ 4.79911e-006 ]
4359 : [ 4.65468e-006 ]
4360 : [ 4.94652e-006 ]
4361 : [ 4.77702e-006 ]
4362 : [ 4.68653e-006 ]
4363 : [ 4.71038e-006 ]
4364 : [ 4.81947e-006 ]
4365 : [ 4.81875e-006 ]
4366 : [ 4.82159e-006 ]
4367 : [ 4.62384e-006 ]
4368 : [ 4.89975e-006 ]
4369 : [ 4.78747e-006 ]
4370 : [ 4.7313e-006  ]
4371 : [ 4.72091e-006 ]
4372 : [ 4.8571e-006  ]
4373 : [ 4.85907e-006 ]
4374 : [ 4.73721e-006 ]
4375 : [ 4.85965e-006 ]
4376 : [ 4.70566e-006 ]
4377 : [ 4.86537e-006 ]
4378 : [ 4.8168e-006  ]
4379 : [ 4.86835e-006 ]
4380 : [ 4.78659e-006 ]
4381 : [ 4.86776e-006 ]
4382 : [ 4.93313e-006 ]
4383 : [ 4.74219e-006 ]
4384 : [ 4.73401e-006 ]
4385 : [ 4.9849e-006  ]
4386 : [ 4.90593e-006 ]
4387 : [ 4.6912e-006  ]
4388 : [ 4.84197e-006 ]
4389 : [ 4.89601e-006 ]
4390 : [ 4.64164e-006 ]
4391 : [ 4.83617e-006 ]
4392 : [ 4.69022e-006 ]
4393 : [ 4.93891e-006 ]
4394 : [ 4.87385e-006 ]
4395 : [ 4.88735e-006 ]
4396 : [ 4.73819e-006 ]
4397 : [ 4.99982e-006 ]
4398 : [ 4.79035e-006 ]
4399 : [ 4.75047e-006 ]
4400 : [ 4.6872e-006  ]
4401 : [ 4.70997e-006 ]
4402 : [ 4.85953e-006 ]
4403 : [ 4.8199e-006  ]
4404 : [ 4.65922e-006 ]
4405 : [ 4.98727e-006 ]
4406 : [ 4.73569e-006 ]
4407 : [ 4.68848e-006 ]
4408 : [ 4.86902e-006 ]
4409 : [ 4.73253e-006 ]
4410 : [ 4.77482e-006 ]
4411 : [ 4.92122e-006 ]
4412 : [ 4.89728e-006 ]
4413 : [ 4.88345e-006 ]
4414 : [ 4.72147e-006 ]
4415 : [ 4.88904e-006 ]
4416 : [ 4.805e-006   ]
4417 : [ 4.79605e-006 ]
4418 : [ 4.74498e-006 ]
4419 : [ 4.88254e-006 ]
4420 : [ 4.68447e-006 ]
4421 : [ 4.65798e-006 ]
4422 : [ 4.90853e-006 ]
4423 : [ 4.75955e-006 ]
4424 : [ 4.99111e-006 ]
4425 : [ 4.82508e-006 ]
4426 : [ 4.71337e-006 ]
4427 : [ 4.81582e-006 ]
4428 : [ 4.9694e-006  ]
4429 : [ 4.77843e-006 ]
4430 : [ 4.5275e-006  ]
4431 : [ 4.76651e-006 ]
4432 : [ 4.88588e-006 ]
4433 : [ 4.98099e-006 ]
4434 : [ 4.93289e-006 ]
4435 : [ 4.91964e-006 ]
4436 : [ 4.79e-006    ]
4437 : [ 4.93668e-006 ]
4438 : [ 4.68031e-006 ]
4439 : [ 4.82102e-006 ]
4440 : [ 4.72597e-006 ]
4441 : [ 4.96422e-006 ]
4442 : [ 4.76928e-006 ]
4443 : [ 4.80998e-006 ]
4444 : [ 4.85347e-006 ]
4445 : [ 4.69561e-006 ]
4446 : [ 4.63873e-006 ]
4447 : [ 4.78422e-006 ]
4448 : [ 4.95112e-006 ]
4449 : [ 4.80042e-006 ]
4450 : [ 4.99975e-006 ]
4451 : [ 4.8341e-006  ]
4452 : [ 4.93967e-006 ]
4453 : [ 4.78637e-006 ]
4454 : [ 4.8056e-006  ]
4455 : [ 4.79122e-006 ]
4456 : [ 4.92224e-006 ]
4457 : [ 4.67268e-006 ]
4458 : [ 4.6935e-006  ]
4459 : [ 4.90586e-006 ]
4460 : [ 4.82227e-006 ]
4461 : [ 4.81486e-006 ]
4462 : [ 4.97127e-006 ]
4463 : [ 4.76744e-006 ]
4464 : [ 4.74642e-006 ]
4465 : [ 4.74981e-006 ]
4466 : [ 4.90706e-006 ]
4467 : [ 4.5716e-006  ]
4468 : [ 4.81638e-006 ]
4469 : [ 4.79301e-006 ]
4470 : [ 4.7269e-006  ]
4471 : [ 4.87037e-006 ]
4472 : [ 4.57541e-006 ]
4473 : [ 4.64283e-006 ]
4474 : [ 4.61719e-006 ]
4475 : [ 4.7208e-006  ]
4476 : [ 4.6959e-006  ]
4477 : [ 4.72946e-006 ]
4478 : [ 4.77799e-006 ]
4479 : [ 4.66382e-006 ]
4480 : [ 4.66575e-006 ]
4481 : [ 4.8254e-006  ]
4482 : [ 4.72219e-006 ]
4483 : [ 4.97238e-006 ]
4484 : [ 4.87241e-006 ]
4485 : [ 4.63982e-006 ]
4486 : [ 4.85506e-006 ]
4487 : [ 4.80881e-006 ]
4488 : [ 4.84506e-006 ]
4489 : [ 4.78036e-006 ]
4490 : [ 4.65858e-006 ]
4491 : [ 4.86946e-006 ]
4492 : [ 4.69086e-006 ]
4493 : [ 4.69791e-006 ]
4494 : [ 4.91762e-006 ]
4495 : [ 4.75157e-006 ]
4496 : [ 4.77534e-006 ]
4497 : [ 4.91516e-006 ]
4498 : [ 4.68708e-006 ]
4499 : [ 4.94619e-006 ]
4500 : [ 4.76317e-006 ]
4501 : [ 4.91158e-006 ]
4502 : [ 4.74844e-006 ]
4503 : [ 4.95434e-006 ]
4504 : [ 4.98016e-006 ]
4505 : [ 4.80879e-006 ]
4506 : [ 4.72475e-006 ]
4507 : [ 4.91565e-006 ]
4508 : [ 4.75526e-006 ]
4509 : [ 4.86445e-006 ]
4510 : [ 4.72369e-006 ]
4511 : [ 4.76984e-006 ]
4512 : [ 4.87676e-006 ]
4513 : [ 4.66602e-006 ]
4514 : [ 4.81032e-006 ]
4515 : [ 4.84383e-006 ]
4516 : [ 4.85721e-006 ]
4517 : [ 4.88633e-006 ]
4518 : [ 4.95787e-006 ]
4519 : [ 4.76361e-006 ]
4520 : [ 4.73308e-006 ]
4521 : [ 4.71807e-006 ]
4522 : [ 4.88948e-006 ]
4523 : [ 4.71993e-006 ]
4524 : [ 4.87638e-006 ]
4525 : [ 4.75624e-006 ]
4526 : [ 4.84621e-006 ]
4527 : [ 5.00199e-006 ]
4528 : [ 4.60131e-006 ]
4529 : [ 4.84432e-006 ]
4530 : [ 4.79012e-006 ]
4531 : [ 4.89061e-006 ]
4532 : [ 4.97402e-006 ]
4533 : [ 4.81865e-006 ]
4534 : [ 4.85502e-006 ]
4535 : [ 4.86281e-006 ]
4536 : [ 4.82968e-006 ]
4537 : [ 4.74765e-006 ]
4538 : [ 4.97279e-006 ]
4539 : [ 4.7291e-006  ]
4540 : [ 4.94602e-006 ]
4541 : [ 4.83065e-006 ]
4542 : [ 4.91287e-006 ]
4543 : [ 4.85508e-006 ]
4544 : [ 4.70246e-006 ]
4545 : [ 4.94886e-006 ]
4546 : [ 4.66842e-006 ]
4547 : [ 4.74393e-006 ]
4548 : [ 4.91567e-006 ]
4549 : [ 4.71808e-006 ]
4550 : [ 4.82231e-006 ]
4551 : [ 4.76655e-006 ]
4552 : [ 4.72916e-006 ]
4553 : [ 4.79986e-006 ]
4554 : [ 4.77326e-006 ]
4555 : [ 4.8249e-006  ]
4556 : [ 4.9722e-006  ]
4557 : [ 4.63953e-006 ]
4558 : [ 4.84321e-006 ]
4559 : [ 4.79868e-006 ]
4560 : [ 4.81517e-006 ]
4561 : [ 4.86743e-006 ]
4562 : [ 4.96758e-006 ]
4563 : [ 4.90179e-006 ]
4564 : [ 4.8792e-006  ]
4565 : [ 4.77506e-006 ]
4566 : [ 4.5703e-006  ]
4567 : [ 4.67049e-006 ]
4568 : [ 4.807e-006   ]
4569 : [ 4.79157e-006 ]
4570 : [ 4.91011e-006 ]
4571 : [ 4.76484e-006 ]
4572 : [ 4.85546e-006 ]
4573 : [ 4.68283e-006 ]
4574 : [ 4.95074e-006 ]
4575 : [ 4.73013e-006 ]
4576 : [ 4.91547e-006 ]
4577 : [ 4.87037e-006 ]
4578 : [ 4.883e-006   ]
4579 : [ 4.79326e-006 ]
4580 : [ 4.60974e-006 ]
4581 : [ 4.66207e-006 ]
4582 : [ 4.90706e-006 ]
4583 : [ 4.75005e-006 ]
4584 : [ 4.87863e-006 ]
4585 : [ 4.8023e-006  ]
4586 : [ 4.91164e-006 ]
4587 : [ 4.68014e-006 ]
4588 : [ 4.81603e-006 ]
4589 : [ 4.82519e-006 ]
4590 : [ 4.87549e-006 ]
4591 : [ 4.91587e-006 ]
4592 : [ 4.80409e-006 ]
4593 : [ 4.73072e-006 ]
4594 : [ 4.8089e-006  ]
4595 : [ 4.82828e-006 ]
4596 : [ 4.66982e-006 ]
4597 : [ 4.98972e-006 ]
4598 : [ 4.80228e-006 ]
4599 : [ 4.75538e-006 ]
4600 : [ 4.86814e-006 ]
4601 : [ 4.79273e-006 ]
4602 : [ 4.95235e-006 ]
4603 : [ 4.80805e-006 ]
4604 : [ 4.93083e-006 ]
4605 : [ 4.83493e-006 ]
4606 : [ 4.9807e-006  ]
4607 : [ 4.59095e-006 ]
4608 : [ 4.69972e-006 ]
4609 : [ 4.95509e-006 ]
4610 : [ 4.94136e-006 ]
4611 : [ 4.54504e-006 ]
4612 : [ 4.95944e-006 ]
4613 : [ 4.92286e-006 ]
4614 : [ 4.63472e-006 ]
4615 : [ 4.72845e-006 ]
4616 : [ 4.75687e-006 ]
4617 : [ 4.74009e-006 ]
4618 : [ 4.7232e-006  ]
4619 : [ 4.72773e-006 ]
4620 : [ 4.75359e-006 ]
4621 : [ 4.6348e-006  ]
4622 : [ 4.95886e-006 ]
4623 : [ 4.85972e-006 ]
4624 : [ 4.88623e-006 ]
4625 : [ 4.72505e-006 ]
4626 : [ 4.82077e-006 ]
4627 : [ 4.6334e-006  ]
4628 : [ 4.74321e-006 ]
4629 : [ 4.85351e-006 ]
4630 : [ 4.91311e-006 ]
4631 : [ 4.82937e-006 ]
4632 : [ 4.6553e-006  ]
4633 : [ 4.7768e-006  ]
4634 : [ 4.81845e-006 ]
4635 : [ 4.70752e-006 ]
4636 : [ 4.6673e-006  ]
4637 : [ 4.65015e-006 ]
4638 : [ 4.65171e-006 ]
4639 : [ 4.84361e-006 ]
4640 : [ 4.87123e-006 ]
4641 : [ 4.72178e-006 ]
4642 : [ 4.96059e-006 ]
4643 : [ 4.79952e-006 ]
4644 : [ 4.83495e-006 ]
4645 : [ 4.91577e-006 ]
4646 : [ 4.74286e-006 ]
4647 : [ 4.48747e-006 ]
4648 : [ 4.91816e-006 ]
4649 : [ 4.73289e-006 ]
4650 : [ 4.73158e-006 ]
4651 : [ 4.77976e-006 ]
4652 : [ 4.70379e-006 ]
4653 : [ 4.66003e-006 ]
4654 : [ 4.82877e-006 ]
4655 : [ 4.76792e-006 ]
4656 : [ 4.79728e-006 ]
4657 : [ 4.68448e-006 ]
4658 : [ 4.76566e-006 ]
4659 : [ 4.71152e-006 ]
4660 : [ 4.77253e-006 ]
4661 : [ 4.94955e-006 ]
4662 : [ 4.58919e-006 ]
4663 : [ 4.7148e-006  ]
4664 : [ 4.8348e-006  ]
4665 : [ 4.81568e-006 ]
4666 : [ 4.92145e-006 ]
4667 : [ 4.73136e-006 ]
4668 : [ 4.90217e-006 ]
4669 : [ 4.79725e-006 ]
4670 : [ 4.72627e-006 ]
4671 : [ 4.76305e-006 ]
4672 : [ 4.80581e-006 ]
4673 : [ 4.79174e-006 ]
4674 : [ 4.81751e-006 ]
4675 : [ 4.65625e-006 ]
4676 : [ 4.89662e-006 ]
4677 : [ 4.57009e-006 ]
4678 : [ 4.95839e-006 ]
4679 : [ 4.77477e-006 ]
4680 : [ 4.94034e-006 ]
4681 : [ 4.81633e-006 ]
4682 : [ 4.84093e-006 ]
4683 : [ 4.90544e-006 ]
4684 : [ 4.76493e-006 ]
4685 : [ 4.84412e-006 ]
4686 : [ 4.70677e-006 ]
4687 : [ 4.81068e-006 ]
4688 : [ 4.96933e-006 ]
4689 : [ 4.74262e-006 ]
4690 : [ 4.76044e-006 ]
4691 : [ 4.86201e-006 ]
4692 : [ 4.88362e-006 ]
4693 : [ 4.93036e-006 ]
4694 : [ 4.85511e-006 ]
4695 : [ 4.8525e-006  ]
4696 : [ 4.6911e-006  ]
4697 : [ 4.72162e-006 ]
4698 : [ 4.73935e-006 ]
4699 : [ 4.85151e-006 ]
4700 : [ 4.7462e-006  ]
4701 : [ 4.87135e-006 ]
4702 : [ 4.85095e-006 ]
4703 : [ 4.84848e-006 ]
4704 : [ 4.79641e-006 ]
4705 : [ 4.91088e-006 ]
4706 : [ 4.91662e-006 ]
4707 : [ 4.73081e-006 ]
4708 : [ 4.71821e-006 ]
4709 : [ 4.78006e-006 ]
4710 : [ 4.92022e-006 ]
4711 : [ 4.74322e-006 ]
4712 : [ 4.90189e-006 ]
4713 : [ 4.71722e-006 ]
4714 : [ 4.78742e-006 ]
4715 : [ 4.80131e-006 ]
4716 : [ 4.75615e-006 ]
4717 : [ 4.89869e-006 ]
4718 : [ 4.73978e-006 ]
4719 : [ 4.77675e-006 ]
4720 : [ 4.67057e-006 ]
4721 : [ 4.77805e-006 ]
4722 : [ 4.73171e-006 ]
4723 : [ 4.79435e-006 ]
4724 : [ 4.8932e-006  ]
4725 : [ 4.95811e-006 ]
4726 : [ 4.79518e-006 ]
4727 : [ 4.72737e-006 ]
4728 : [ 4.83299e-006 ]
4729 : [ 4.83545e-006 ]
4730 : [ 4.8462e-006  ]
4731 : [ 4.92357e-006 ]
4732 : [ 4.69643e-006 ]
4733 : [ 4.91541e-006 ]
4734 : [ 4.96391e-006 ]
4735 : [ 4.55545e-006 ]
4736 : [ 4.77936e-006 ]
4737 : [ 4.79694e-006 ]
4738 : [ 4.97037e-006 ]
4739 : [ 4.91038e-006 ]
4740 : [ 4.75999e-006 ]
4741 : [ 4.84614e-006 ]
4742 : [ 4.76447e-006 ]
4743 : [ 4.8352e-006  ]
4744 : [ 4.94853e-006 ]
4745 : [ 4.71999e-006 ]
4746 : [ 4.87111e-006 ]
4747 : [ 4.81586e-006 ]
4748 : [ 4.69929e-006 ]
4749 : [ 4.89564e-006 ]
4750 : [ 4.98479e-006 ]
4751 : [ 4.81216e-006 ]
4752 : [ 4.941e-006   ]
4753 : [ 4.92692e-006 ]
4754 : [ 4.88329e-006 ]
4755 : [ 4.88172e-006 ]
4756 : [ 4.81998e-006 ]
4757 : [ 4.84888e-006 ]
4758 : [ 4.73253e-006 ]
4759 : [ 4.88186e-006 ]
4760 : [ 4.97168e-006 ]
4761 : [ 4.66071e-006 ]
4762 : [ 4.71155e-006 ]
4763 : [ 4.63184e-006 ]
4764 : [ 4.69887e-006 ]
4765 : [ 4.73974e-006 ]
4766 : [ 4.75381e-006 ]
4767 : [ 4.90915e-006 ]
4768 : [ 4.95173e-006 ]
4769 : [ 4.65792e-006 ]
4770 : [ 4.90976e-006 ]
4771 : [ 4.9018e-006  ]
4772 : [ 4.77317e-006 ]
4773 : [ 4.72266e-006 ]
4774 : [ 4.77707e-006 ]
4775 : [ 4.8589e-006  ]
4776 : [ 4.84202e-006 ]
4777 : [ 4.80556e-006 ]
4778 : [ 4.79751e-006 ]
4779 : [ 4.65338e-006 ]
4780 : [ 4.77977e-006 ]
4781 : [ 4.71927e-006 ]
4782 : [ 4.72442e-006 ]
4783 : [ 4.82597e-006 ]
4784 : [ 4.73581e-006 ]
4785 : [ 4.73624e-006 ]
4786 : [ 4.72287e-006 ]
4787 : [ 4.83387e-006 ]
4788 : [ 4.73805e-006 ]
4789 : [ 4.84116e-006 ]
4790 : [ 4.6677e-006  ]
4791 : [ 4.96084e-006 ]
4792 : [ 4.85395e-006 ]
4793 : [ 4.81444e-006 ]
4794 : [ 4.94878e-006 ]
4795 : [ 4.70796e-006 ]
4796 : [ 4.84358e-006 ]
4797 : [ 4.94013e-006 ]
4798 : [ 4.95177e-006 ]
4799 : [ 4.81389e-006 ]
4800 : [ 4.74408e-006 ]
4801 : [ 4.8117e-006  ]
4802 : [ 4.90602e-006 ]
4803 : [ 4.7748e-006  ]
4804 : [ 4.75332e-006 ]
4805 : [ 4.68357e-006 ]
4806 : [ 4.80327e-006 ]
4807 : [ 4.8873e-006  ]
4808 : [ 4.8787e-006  ]
4809 : [ 4.93331e-006 ]
4810 : [ 4.73714e-006 ]
4811 : [ 4.8722e-006  ]
4812 : [ 4.74472e-006 ]
4813 : [ 4.94805e-006 ]
4814 : [ 4.62202e-006 ]
4815 : [ 4.96254e-006 ]
4816 : [ 4.8738e-006  ]
4817 : [ 4.81105e-006 ]
4818 : [ 4.8662e-006  ]
4819 : [ 4.85598e-006 ]
4820 : [ 4.98183e-006 ]
4821 : [ 4.8285e-006  ]
4822 : [ 4.77065e-006 ]
4823 : [ 4.96585e-006 ]
4824 : [ 4.72841e-006 ]
4825 : [ 4.69962e-006 ]
4826 : [ 4.76288e-006 ]
4827 : [ 4.93488e-006 ]
4828 : [ 4.68385e-006 ]
4829 : [ 4.91957e-006 ]
4830 : [ 4.81372e-006 ]
4831 : [ 4.72665e-006 ]
4832 : [ 4.93082e-006 ]
4833 : [ 4.7796e-006  ]
4834 : [ 4.84977e-006 ]
4835 : [ 4.91478e-006 ]
4836 : [ 4.97643e-006 ]
4837 : [ 4.59382e-006 ]
4838 : [ 4.77026e-006 ]
4839 : [ 4.81412e-006 ]
4840 : [ 4.95922e-006 ]
4841 : [ 4.89136e-006 ]
4842 : [ 4.90641e-006 ]
4843 : [ 4.82597e-006 ]
4844 : [ 4.91199e-006 ]
4845 : [ 4.7912e-006  ]
4846 : [ 4.84802e-006 ]
4847 : [ 4.87872e-006 ]
4848 : [ 4.94455e-006 ]
4849 : [ 4.76081e-006 ]
4850 : [ 4.72634e-006 ]
4851 : [ 4.66629e-006 ]
4852 : [ 4.78872e-006 ]
4853 : [ 4.60673e-006 ]
4854 : [ 4.70996e-006 ]
4855 : [ 4.72358e-006 ]
4856 : [ 4.77373e-006 ]
4857 : [ 4.62721e-006 ]
4858 : [ 4.94266e-006 ]
4859 : [ 4.80448e-006 ]
4860 : [ 4.74625e-006 ]
4861 : [ 4.70349e-006 ]
4862 : [ 4.7315e-006  ]
4863 : [ 4.89257e-006 ]
4864 : [ 4.90482e-006 ]
4865 : [ 4.84117e-006 ]
4866 : [ 4.82624e-006 ]
4867 : [ 4.77902e-006 ]
4868 : [ 4.67965e-006 ]
4869 : [ 4.91602e-006 ]
4870 : [ 4.63351e-006 ]
4871 : [ 4.8488e-006  ]
4872 : [ 4.78594e-006 ]
4873 : [ 4.8341e-006  ]
4874 : [ 4.90736e-006 ]
4875 : [ 4.72783e-006 ]
4876 : [ 4.86701e-006 ]
4877 : [ 4.76291e-006 ]
4878 : [ 4.74973e-006 ]
4879 : [ 4.7597e-006  ]
4880 : [ 4.95595e-006 ]
4881 : [ 4.77487e-006 ]
4882 : [ 4.65154e-006 ]
4883 : [ 4.7067e-006  ]
4884 : [ 4.75607e-006 ]
4885 : [ 4.54555e-006 ]
4886 : [ 4.84393e-006 ]
4887 : [ 4.77899e-006 ]
4888 : [ 4.81681e-006 ]
4889 : [ 4.91878e-006 ]
4890 : [ 4.80453e-006 ]
4891 : [ 4.89886e-006 ]
4892 : [ 4.9494e-006  ]
4893 : [ 4.83735e-006 ]
4894 : [ 4.79381e-006 ]
4895 : [ 4.78132e-006 ]
4896 : [ 4.76967e-006 ]
4897 : [ 4.87217e-006 ]
4898 : [ 4.6446e-006  ]
4899 : [ 4.73428e-006 ]
4900 : [ 4.86389e-006 ]
4901 : [ 4.93996e-006 ]
4902 : [ 4.83278e-006 ]
4903 : [ 4.83217e-006 ]
4904 : [ 4.94135e-006 ]
4905 : [ 4.74579e-006 ]
4906 : [ 4.69167e-006 ]
4907 : [ 4.83545e-006 ]
4908 : [ 4.83507e-006 ]
4909 : [ 4.89312e-006 ]
4910 : [ 4.8326e-006  ]
4911 : [ 4.85311e-006 ]
4912 : [ 4.94046e-006 ]
4913 : [ 4.62083e-006 ]
4914 : [ 4.8852e-006  ]
4915 : [ 4.9755e-006  ]
4916 : [ 4.51604e-006 ]
4917 : [ 4.89386e-006 ]
4918 : [ 4.87466e-006 ]
4919 : [ 4.75274e-006 ]
4920 : [ 4.67949e-006 ]
4921 : [ 4.70417e-006 ]
4922 : [ 4.79322e-006 ]
4923 : [ 4.74027e-006 ]
4924 : [ 4.54597e-006 ]
4925 : [ 4.77088e-006 ]
4926 : [ 4.82476e-006 ]
4927 : [ 4.64732e-006 ]
4928 : [ 4.7788e-006  ]
4929 : [ 4.84004e-006 ]
4930 : [ 4.96588e-006 ]
4931 : [ 4.85522e-006 ]
4932 : [ 4.87707e-006 ]
4933 : [ 4.73126e-006 ]
4934 : [ 4.58847e-006 ]
4935 : [ 4.84605e-006 ]
4936 : [ 4.97707e-006 ]
4937 : [ 4.8687e-006  ]
4938 : [ 4.72868e-006 ]
4939 : [ 4.9115e-006  ]
4940 : [ 4.97812e-006 ]
4941 : [ 4.84598e-006 ]
4942 : [ 4.92746e-006 ]
4943 : [ 4.90261e-006 ]
4944 : [ 4.83801e-006 ]
4945 : [ 4.76012e-006 ]
4946 : [ 4.79383e-006 ]
4947 : [ 4.52153e-006 ]
4948 : [ 4.74762e-006 ]
4949 : [ 4.71402e-006 ]
4950 : [ 4.74749e-006 ]
4951 : [ 4.75556e-006 ]
4952 : [ 4.71547e-006 ]
4953 : [ 4.95436e-006 ]
4954 : [ 4.79066e-006 ]
4955 : [ 4.83118e-006 ]
4956 : [ 4.74319e-006 ]
4957 : [ 4.88461e-006 ]
4958 : [ 4.64791e-006 ]
4959 : [ 4.68625e-006 ]
4960 : [ 4.76893e-006 ]
4961 : [ 4.81013e-006 ]
4962 : [ 4.72691e-006 ]
4963 : [ 4.89668e-006 ]
4964 : [ 4.81135e-006 ]
4965 : [ 4.48619e-006 ]
4966 : [ 4.97896e-006 ]
4967 : [ 4.60772e-006 ]
4968 : [ 4.91334e-006 ]
4969 : [ 4.94325e-006 ]
4970 : [ 4.85733e-006 ]
4971 : [ 4.79211e-006 ]
4972 : [ 4.58328e-006 ]
4973 : [ 4.75725e-006 ]
4974 : [ 4.77005e-006 ]
4975 : [ 4.80187e-006 ]
4976 : [ 4.82683e-006 ]
4977 : [ 4.50916e-006 ]
4978 : [ 4.86271e-006 ]
4979 : [ 4.79866e-006 ]
4980 : [ 4.7211e-006  ]
4981 : [ 4.67702e-006 ]
4982 : [ 5.0063e-006  ]
4983 : [ 4.57218e-006 ]
4984 : [ 4.8886e-006  ]
4985 : [ 4.68816e-006 ]
4986 : [ 4.89732e-006 ]
4987 : [ 4.69021e-006 ]
4988 : [ 4.76697e-006 ]
4989 : [ 4.82286e-006 ]
4990 : [ 4.84549e-006 ]
4991 : [ 4.71801e-006 ]
4992 : [ 4.84211e-006 ]
4993 : [ 4.9578e-006  ]
4994 : [ 4.9115e-006  ]
4995 : [ 4.85173e-006 ]
4996 : [ 4.82039e-006 ]
4997 : [ 4.94295e-006 ]
4998 : [ 4.66438e-006 ]
4999 : [ 4.76631e-006 ]
5000 : [ 4.74043e-006 ]
5001 : [ 4.88134e-006 ]
5002 : [ 4.80078e-006 ]
5003 : [ 4.72799e-006 ]
5004 : [ 4.91527e-006 ]
5005 : [ 4.92774e-006 ]
5006 : [ 4.94982e-006 ]
5007 : [ 4.7631e-006  ]
5008 : [ 4.87265e-006 ]
5009 : [ 4.51883e-006 ]
5010 : [ 4.75031e-006 ]
5011 : [ 4.73884e-006 ]
5012 : [ 4.75295e-006 ]
5013 : [ 4.6515e-006  ]
5014 : [ 4.53573e-006 ]
5015 : [ 4.69643e-006 ]
5016 : [ 4.75541e-006 ]
5017 : [ 4.67969e-006 ]
5018 : [ 4.5763e-006  ]
5019 : [ 4.9455e-006  ]
5020 : [ 4.77315e-006 ]
5021 : [ 4.50526e-006 ]
5022 : [ 4.8209e-006  ]
5023 : [ 4.73527e-006 ]
5024 : [ 4.76437e-006 ]
5025 : [ 4.81673e-006 ]
5026 : [ 4.66304e-006 ]
5027 : [ 4.96124e-006 ]
5028 : [ 4.68779e-006 ]
5029 : [ 4.74185e-006 ]
5030 : [ 4.76715e-006 ]
5031 : [ 4.82223e-006 ]
5032 : [ 4.77916e-006 ]
5033 : [ 4.91782e-006 ]
5034 : [ 4.94329e-006 ]
5035 : [ 4.60492e-006 ]
5036 : [ 4.77401e-006 ]
5037 : [ 4.87756e-006 ]
5038 : [ 4.72976e-006 ]
5039 : [ 4.86346e-006 ]
5040 : [ 4.72167e-006 ]
5041 : [ 4.91162e-006 ]
5042 : [ 4.76346e-006 ]
5043 : [ 4.62099e-006 ]
5044 : [ 4.85992e-006 ]
5045 : [ 4.75657e-006 ]
5046 : [ 4.78258e-006 ]
5047 : [ 4.92393e-006 ]
5048 : [ 4.7689e-006  ]
5049 : [ 4.97704e-006 ]
5050 : [ 4.84819e-006 ]
5051 : [ 4.97517e-006 ]
5052 : [ 4.56482e-006 ]
5053 : [ 4.73046e-006 ]
5054 : [ 4.79514e-006 ]
5055 : [ 4.85854e-006 ]
5056 : [ 4.77276e-006 ]
5057 : [ 4.93269e-006 ]
5058 : [ 4.87052e-006 ]
5059 : [ 4.85319e-006 ]
5060 : [ 4.96632e-006 ]
5061 : [ 4.82655e-006 ]
5062 : [ 4.70988e-006 ]
5063 : [ 4.77314e-006 ]
5064 : [ 4.70133e-006 ]
5065 : [ 4.7194e-006  ]
5066 : [ 4.919e-006   ]
5067 : [ 4.78126e-006 ]
5068 : [ 4.79405e-006 ]
5069 : [ 4.74216e-006 ]
5070 : [ 4.78329e-006 ]
5071 : [ 4.83721e-006 ]
5072 : [ 4.76665e-006 ]
5073 : [ 4.75856e-006 ]
5074 : [ 4.65202e-006 ]
5075 : [ 4.90672e-006 ]
5076 : [ 4.64672e-006 ]
5077 : [ 4.72222e-006 ]
5078 : [ 4.87277e-006 ]
5079 : [ 4.96038e-006 ]
5080 : [ 4.80985e-006 ]
5081 : [ 4.73799e-006 ]
5082 : [ 4.61526e-006 ]
5083 : [ 4.88916e-006 ]
5084 : [ 4.83472e-006 ]
5085 : [ 4.81932e-006 ]
5086 : [ 4.78644e-006 ]
5087 : [ 4.88342e-006 ]
5088 : [ 4.79657e-006 ]
5089 : [ 4.90677e-006 ]
5090 : [ 4.80644e-006 ]
5091 : [ 4.78349e-006 ]
5092 : [ 4.92146e-006 ]
5093 : [ 5.02321e-006 ]
5094 : [ 4.8379e-006  ]
5095 : [ 4.69362e-006 ]
5096 : [ 4.68473e-006 ]
5097 : [ 4.65557e-006 ]
5098 : [ 4.95846e-006 ]
5099 : [ 4.70132e-006 ]
5100 : [ 4.8274e-006  ]
5101 : [ 4.85687e-006 ]
5102 : [ 4.78709e-006 ]
5103 : [ 4.97106e-006 ]
5104 : [ 4.96645e-006 ]
5105 : [ 4.90253e-006 ]
5106 : [ 4.75767e-006 ]
5107 : [ 4.60222e-006 ]
5108 : [ 4.70519e-006 ]
5109 : [ 4.96765e-006 ]
5110 : [ 4.90398e-006 ]
5111 : [ 4.84341e-006 ]
5112 : [ 4.91919e-006 ]
5113 : [ 4.76785e-006 ]
5114 : [ 4.77212e-006 ]
5115 : [ 4.64741e-006 ]
5116 : [ 4.75429e-006 ]
5117 : [ 4.86511e-006 ]
5118 : [ 4.88612e-006 ]
5119 : [ 4.74396e-006 ]
5120 : [ 4.58705e-006 ]
5121 : [ 4.99293e-006 ]
5122 : [ 4.82131e-006 ]
5123 : [ 4.87403e-006 ]
5124 : [ 4.64881e-006 ]
5125 : [ 4.70857e-006 ]
5126 : [ 4.83752e-006 ]
5127 : [ 4.85953e-006 ]
5128 : [ 4.87283e-006 ]
5129 : [ 4.72298e-006 ]
5130 : [ 4.66284e-006 ]
5131 : [ 4.757e-006   ]
5132 : [ 4.79506e-006 ]
5133 : [ 4.71877e-006 ]
5134 : [ 4.72542e-006 ]
5135 : [ 4.898e-006   ]
5136 : [ 4.76602e-006 ]
5137 : [ 4.71566e-006 ]
5138 : [ 4.65379e-006 ]
5139 : [ 4.81885e-006 ]
5140 : [ 4.96395e-006 ]
5141 : [ 4.79946e-006 ]
5142 : [ 4.77211e-006 ]
5143 : [ 4.70448e-006 ]
5144 : [ 4.63381e-006 ]
5145 : [ 4.74785e-006 ]
5146 : [ 4.80828e-006 ]
5147 : [ 4.77529e-006 ]
5148 : [ 4.839e-006   ]
5149 : [ 4.63072e-006 ]
5150 : [ 4.98468e-006 ]
5151 : [ 4.93721e-006 ]
5152 : [ 4.83837e-006 ]
5153 : [ 4.67516e-006 ]
5154 : [ 4.63429e-006 ]
5155 : [ 4.74364e-006 ]
5156 : [ 4.8625e-006  ]
5157 : [ 4.84154e-006 ]
5158 : [ 4.75849e-006 ]
5159 : [ 4.81597e-006 ]
5160 : [ 4.85864e-006 ]
5161 : [ 4.91227e-006 ]
5162 : [ 4.89537e-006 ]
5163 : [ 4.74664e-006 ]
5164 : [ 4.80881e-006 ]
5165 : [ 4.74192e-006 ]
5166 : [ 4.79338e-006 ]
5167 : [ 4.87984e-006 ]
5168 : [ 4.75474e-006 ]
5169 : [ 4.81906e-006 ]
5170 : [ 4.85853e-006 ]
5171 : [ 4.7795e-006  ]
5172 : [ 4.70487e-006 ]
5173 : [ 4.62755e-006 ]
5174 : [ 4.95701e-006 ]
5175 : [ 4.91287e-006 ]
5176 : [ 4.89984e-006 ]
5177 : [ 4.75741e-006 ]
5178 : [ 4.84566e-006 ]
5179 : [ 4.72792e-006 ]
5180 : [ 4.80753e-006 ]
5181 : [ 4.75631e-006 ]
5182 : [ 4.82124e-006 ]
5183 : [ 4.76848e-006 ]
5184 : [ 4.98397e-006 ]
5185 : [ 4.64859e-006 ]
5186 : [ 4.84373e-006 ]
5187 : [ 4.92718e-006 ]
5188 : [ 4.81916e-006 ]
5189 : [ 4.80718e-006 ]
5190 : [ 4.75234e-006 ]
5191 : [ 4.93401e-006 ]
5192 : [ 4.80067e-006 ]
5193 : [ 4.83084e-006 ]
5194 : [ 4.67337e-006 ]
5195 : [ 4.55589e-006 ]
5196 : [ 4.76964e-006 ]
5197 : [ 4.79643e-006 ]
5198 : [ 4.66269e-006 ]
5199 : [ 4.83664e-006 ]
5200 : [ 4.83478e-006 ]
5201 : [ 4.74203e-006 ]
5202 : [ 4.94683e-006 ]
5203 : [ 4.72911e-006 ]
5204 : [ 5.00369e-006 ]
5205 : [ 4.76101e-006 ]
5206 : [ 4.81554e-006 ]
5207 : [ 4.73114e-006 ]
5208 : [ 4.75919e-006 ]
5209 : [ 4.72241e-006 ]
5210 : [ 4.54385e-006 ]
5211 : [ 4.75074e-006 ]
5212 : [ 4.69386e-006 ]
5213 : [ 4.90433e-006 ]
5214 : [ 4.96384e-006 ]
5215 : [ 4.93054e-006 ]
5216 : [ 4.93986e-006 ]
5217 : [ 4.71763e-006 ]
5218 : [ 4.90088e-006 ]
5219 : [ 4.8452e-006  ]
5220 : [ 4.8158e-006  ]
5221 : [ 4.85089e-006 ]
5222 : [ 4.64161e-006 ]
5223 : [ 4.92968e-006 ]
5224 : [ 4.88639e-006 ]
5225 : [ 4.94988e-006 ]
5226 : [ 4.85026e-006 ]
5227 : [ 4.8212e-006  ]
5228 : [ 4.48343e-006 ]
5229 : [ 4.74768e-006 ]
5230 : [ 4.68583e-006 ]
5231 : [ 4.86081e-006 ]
5232 : [ 4.8219e-006  ]
5233 : [ 4.869e-006   ]
5234 : [ 4.76626e-006 ]
5235 : [ 4.80778e-006 ]
5236 : [ 4.82772e-006 ]
5237 : [ 4.89464e-006 ]
5238 : [ 4.79277e-006 ]
5239 : [ 4.74155e-006 ]
5240 : [ 4.85896e-006 ]
5241 : [ 4.85477e-006 ]
5242 : [ 4.75646e-006 ]
5243 : [ 4.8416e-006  ]
5244 : [ 4.87535e-006 ]
5245 : [ 4.98224e-006 ]
5246 : [ 4.88577e-006 ]
5247 : [ 4.97937e-006 ]
5248 : [ 4.73836e-006 ]
5249 : [ 4.55283e-006 ]
5250 : [ 4.80898e-006 ]
5251 : [ 4.64618e-006 ]
5252 : [ 4.69947e-006 ]
5253 : [ 4.59131e-006 ]
5254 : [ 4.72887e-006 ]
5255 : [ 4.87255e-006 ]
5256 : [ 4.86478e-006 ]
5257 : [ 4.7611e-006  ]
5258 : [ 4.94136e-006 ]
5259 : [ 4.6716e-006  ]
5260 : [ 4.77808e-006 ]
5261 : [ 4.88661e-006 ]
5262 : [ 4.68635e-006 ]
5263 : [ 4.87456e-006 ]
5264 : [ 4.74742e-006 ]
5265 : [ 4.87549e-006 ]
5266 : [ 4.89795e-006 ]
5267 : [ 4.80858e-006 ]
5268 : [ 4.82488e-006 ]
5269 : [ 4.81978e-006 ]
5270 : [ 4.7991e-006  ]
5271 : [ 4.72077e-006 ]
5272 : [ 4.75552e-006 ]
5273 : [ 4.79352e-006 ]
5274 : [ 4.8377e-006  ]
5275 : [ 4.87553e-006 ]
5276 : [ 4.67819e-006 ]
5277 : [ 4.64054e-006 ]
5278 : [ 4.853e-006   ]
5279 : [ 4.72611e-006 ]
5280 : [ 4.84141e-006 ]
5281 : [ 4.57169e-006 ]
5282 : [ 4.56838e-006 ]
5283 : [ 4.85963e-006 ]
5284 : [ 4.9618e-006  ]
5285 : [ 4.94451e-006 ]
5286 : [ 4.93705e-006 ]
5287 : [ 4.8552e-006  ]
5288 : [ 4.84939e-006 ]
5289 : [ 4.86941e-006 ]
5290 : [ 4.64052e-006 ]
5291 : [ 4.70923e-006 ]
5292 : [ 4.87349e-006 ]
5293 : [ 4.81214e-006 ]
5294 : [ 4.89344e-006 ]
5295 : [ 4.86899e-006 ]
5296 : [ 4.72973e-006 ]
5297 : [ 4.67595e-006 ]
5298 : [ 4.73589e-006 ]
5299 : [ 4.59796e-006 ]
5300 : [ 4.84975e-006 ]
5301 : [ 4.793e-006   ]
5302 : [ 4.84075e-006 ]
5303 : [ 4.96268e-006 ]
5304 : [ 4.95095e-006 ]
5305 : [ 4.93961e-006 ]
5306 : [ 4.79957e-006 ]
5307 : [ 4.67354e-006 ]
5308 : [ 4.90812e-006 ]
5309 : [ 4.92249e-006 ]
5310 : [ 4.67706e-006 ]
5311 : [ 4.88657e-006 ]
5312 : [ 4.91688e-006 ]
5313 : [ 4.65511e-006 ]
5314 : [ 4.88554e-006 ]
5315 : [ 4.95487e-006 ]
5316 : [ 4.61961e-006 ]
5317 : [ 4.86911e-006 ]
5318 : [ 4.98811e-006 ]
5319 : [ 4.88512e-006 ]
5320 : [ 4.61319e-006 ]
5321 : [ 4.82419e-006 ]
5322 : [ 4.846e-006   ]
5323 : [ 4.94713e-006 ]
5324 : [ 4.62545e-006 ]
5325 : [ 4.95679e-006 ]
5326 : [ 4.9169e-006  ]
5327 : [ 4.70313e-006 ]
5328 : [ 4.86128e-006 ]
5329 : [ 4.5103e-006  ]
5330 : [ 4.77035e-006 ]
5331 : [ 4.79852e-006 ]
5332 : [ 4.93202e-006 ]
5333 : [ 4.72471e-006 ]
5334 : [ 4.76177e-006 ]
5335 : [ 4.64141e-006 ]
5336 : [ 4.75567e-006 ]
5337 : [ 4.82606e-006 ]
5338 : [ 4.81357e-006 ]
5339 : [ 4.7979e-006  ]
5340 : [ 4.83087e-006 ]
5341 : [ 4.88441e-006 ]
5342 : [ 4.79566e-006 ]
5343 : [ 4.76367e-006 ]
5344 : [ 4.76734e-006 ]
5345 : [ 4.95302e-006 ]
5346 : [ 4.70606e-006 ]
5347 : [ 4.72267e-006 ]
5348 : [ 4.76817e-006 ]
5349 : [ 4.81544e-006 ]
5350 : [ 4.80177e-006 ]
5351 : [ 4.87273e-006 ]
5352 : [ 4.83366e-006 ]
5353 : [ 4.9712e-006  ]
5354 : [ 4.98862e-006 ]
5355 : [ 4.69104e-006 ]
5356 : [ 4.68162e-006 ]
5357 : [ 5.02099e-006 ]
5358 : [ 4.82114e-006 ]
5359 : [ 4.6844e-006  ]
5360 : [ 4.7366e-006  ]
5361 : [ 4.56325e-006 ]
5362 : [ 4.70154e-006 ]
5363 : [ 4.89025e-006 ]
5364 : [ 4.78719e-006 ]
5365 : [ 4.88578e-006 ]
5366 : [ 4.71884e-006 ]
5367 : [ 4.84556e-006 ]
5368 : [ 4.70669e-006 ]
5369 : [ 4.73483e-006 ]
5370 : [ 4.79164e-006 ]
5371 : [ 4.74856e-006 ]
5372 : [ 4.79602e-006 ]
5373 : [ 4.91062e-006 ]
5374 : [ 4.68201e-006 ]
5375 : [ 4.73015e-006 ]
5376 : [ 4.58146e-006 ]
5377 : [ 4.85069e-006 ]
5378 : [ 4.81957e-006 ]
5379 : [ 4.97427e-006 ]
5380 : [ 4.71972e-006 ]
5381 : [ 4.88235e-006 ]
5382 : [ 4.87416e-006 ]
5383 : [ 4.66446e-006 ]
5384 : [ 4.90698e-006 ]
5385 : [ 4.67827e-006 ]
5386 : [ 4.62133e-006 ]
5387 : [ 4.79042e-006 ]
5388 : [ 4.69383e-006 ]
5389 : [ 4.72863e-006 ]
5390 : [ 4.72817e-006 ]
5391 : [ 4.71587e-006 ]
5392 : [ 4.71722e-006 ]
5393 : [ 4.83717e-006 ]
5394 : [ 4.73172e-006 ]
5395 : [ 4.71607e-006 ]
5396 : [ 4.96531e-006 ]
5397 : [ 4.97221e-006 ]
5398 : [ 4.95454e-006 ]
5399 : [ 4.81361e-006 ]
5400 : [ 4.85133e-006 ]
5401 : [ 4.83746e-006 ]
5402 : [ 4.96211e-006 ]
5403 : [ 4.92121e-006 ]
5404 : [ 4.92236e-006 ]
5405 : [ 4.73992e-006 ]
5406 : [ 4.96806e-006 ]
5407 : [ 4.82903e-006 ]
5408 : [ 4.87722e-006 ]
5409 : [ 4.7463e-006  ]
5410 : [ 4.9271e-006  ]
5411 : [ 4.90238e-006 ]
5412 : [ 4.7843e-006  ]
5413 : [ 4.6167e-006  ]
5414 : [ 4.75811e-006 ]
5415 : [ 4.90787e-006 ]
5416 : [ 4.97775e-006 ]
5417 : [ 4.78845e-006 ]
5418 : [ 4.72058e-006 ]
5419 : [ 4.91231e-006 ]
5420 : [ 4.84797e-006 ]
5421 : [ 4.9428e-006  ]
5422 : [ 4.83631e-006 ]
5423 : [ 4.66824e-006 ]
5424 : [ 4.91379e-006 ]
5425 : [ 4.90025e-006 ]
5426 : [ 4.83635e-006 ]
5427 : [ 4.82079e-006 ]
5428 : [ 4.88504e-006 ]
5429 : [ 4.92432e-006 ]
5430 : [ 4.61402e-006 ]
5431 : [ 4.70993e-006 ]
5432 : [ 4.81099e-006 ]
5433 : [ 4.81937e-006 ]
5434 : [ 4.8189e-006  ]
5435 : [ 4.63989e-006 ]
5436 : [ 4.77392e-006 ]
5437 : [ 4.85444e-006 ]
5438 : [ 4.69811e-006 ]
5439 : [ 4.81805e-006 ]
5440 : [ 4.91041e-006 ]
5441 : [ 4.67208e-006 ]
5442 : [ 4.94207e-006 ]
5443 : [ 4.84038e-006 ]
5444 : [ 4.80049e-006 ]
5445 : [ 4.92752e-006 ]
5446 : [ 4.7408e-006  ]
5447 : [ 4.76539e-006 ]
5448 : [ 4.66044e-006 ]
5449 : [ 4.80359e-006 ]
5450 : [ 4.63195e-006 ]
5451 : [ 4.78464e-006 ]
5452 : [ 4.61776e-006 ]
5453 : [ 4.83968e-006 ]
5454 : [ 4.93286e-006 ]
5455 : [ 4.97639e-006 ]
5456 : [ 4.70109e-006 ]
5457 : [ 4.8452e-006  ]
5458 : [ 4.81548e-006 ]
5459 : [ 4.68927e-006 ]
5460 : [ 4.91846e-006 ]
5461 : [ 4.67742e-006 ]
5462 : [ 4.70973e-006 ]
5463 : [ 4.95226e-006 ]
5464 : [ 4.85983e-006 ]
5465 : [ 4.71835e-006 ]
5466 : [ 4.91263e-006 ]
5467 : [ 4.83514e-006 ]
5468 : [ 4.89799e-006 ]
5469 : [ 4.66507e-006 ]
5470 : [ 4.84376e-006 ]
5471 : [ 4.7438e-006  ]
5472 : [ 4.84427e-006 ]
5473 : [ 4.75443e-006 ]
5474 : [ 4.72618e-006 ]
5475 : [ 4.73436e-006 ]
5476 : [ 4.80908e-006 ]
5477 : [ 4.52762e-006 ]
5478 : [ 4.82689e-006 ]
5479 : [ 4.89845e-006 ]
5480 : [ 4.92921e-006 ]
5481 : [ 4.85621e-006 ]
5482 : [ 4.88566e-006 ]
5483 : [ 4.95293e-006 ]
5484 : [ 4.92424e-006 ]
5485 : [ 4.62015e-006 ]
5486 : [ 4.93603e-006 ]
5487 : [ 4.81405e-006 ]
5488 : [ 4.68595e-006 ]
5489 : [ 4.86191e-006 ]
5490 : [ 4.66977e-006 ]
5491 : [ 4.77179e-006 ]
5492 : [ 4.93815e-006 ]
5493 : [ 4.97419e-006 ]
5494 : [ 4.68679e-006 ]
5495 : [ 4.94298e-006 ]
5496 : [ 4.89237e-006 ]
5497 : [ 4.72304e-006 ]
5498 : [ 4.56561e-006 ]
5499 : [ 4.9915e-006  ]
5500 : [ 4.67579e-006 ]
5501 : [ 4.66609e-006 ]
5502 : [ 4.74135e-006 ]
5503 : [ 4.90651e-006 ]
5504 : [ 4.80311e-006 ]
5505 : [ 4.92777e-006 ]
5506 : [ 4.69328e-006 ]
5507 : [ 4.87744e-006 ]
5508 : [ 4.75919e-006 ]
5509 : [ 4.70328e-006 ]
5510 : [ 4.89254e-006 ]
5511 : [ 4.73048e-006 ]
5512 : [ 4.87195e-006 ]
5513 : [ 4.94317e-006 ]
5514 : [ 4.87671e-006 ]
5515 : [ 4.88768e-006 ]
5516 : [ 4.79418e-006 ]
5517 : [ 4.8656e-006  ]
5518 : [ 4.68212e-006 ]
5519 : [ 4.70643e-006 ]
5520 : [ 4.89026e-006 ]
5521 : [ 4.76258e-006 ]
5522 : [ 4.86263e-006 ]
5523 : [ 4.65518e-006 ]
5524 : [ 4.69225e-006 ]
5525 : [ 4.59463e-006 ]
5526 : [ 4.65126e-006 ]
5527 : [ 4.75361e-006 ]
5528 : [ 4.86687e-006 ]
5529 : [ 4.74445e-006 ]
5530 : [ 4.86443e-006 ]
5531 : [ 4.75275e-006 ]
5532 : [ 4.7581e-006  ]
5533 : [ 4.70745e-006 ]
5534 : [ 4.59704e-006 ]
5535 : [ 4.78071e-006 ]
5536 : [ 4.74259e-006 ]
5537 : [ 4.70769e-006 ]
5538 : [ 4.91424e-006 ]
5539 : [ 4.71799e-006 ]
5540 : [ 4.72937e-006 ]
5541 : [ 4.7211e-006  ]
5542 : [ 4.50715e-006 ]
5543 : [ 4.77212e-006 ]
5544 : [ 4.74342e-006 ]
5545 : [ 4.92579e-006 ]
5546 : [ 4.83069e-006 ]
5547 : [ 4.87214e-006 ]
5548 : [ 4.70836e-006 ]
5549 : [ 4.8302e-006  ]
5550 : [ 4.63376e-006 ]
5551 : [ 4.85333e-006 ]
5552 : [ 4.74048e-006 ]
5553 : [ 4.79472e-006 ]
5554 : [ 4.79624e-006 ]
5555 : [ 4.83159e-006 ]
5556 : [ 4.98039e-006 ]
5557 : [ 4.84255e-006 ]
5558 : [ 4.80487e-006 ]
5559 : [ 4.91441e-006 ]
5560 : [ 4.73677e-006 ]
5561 : [ 4.67739e-006 ]
5562 : [ 4.8633e-006  ]
5563 : [ 4.65596e-006 ]
5564 : [ 4.86925e-006 ]
5565 : [ 4.7239e-006  ]
5566 : [ 4.62764e-006 ]
5567 : [ 4.77692e-006 ]
5568 : [ 4.74578e-006 ]
5569 : [ 4.74745e-006 ]
5570 : [ 4.81286e-006 ]
5571 : [ 4.66289e-006 ]
5572 : [ 4.64263e-006 ]
5573 : [ 4.68209e-006 ]
5574 : [ 4.80708e-006 ]
5575 : [ 4.78917e-006 ]
5576 : [ 4.87285e-006 ]
5577 : [ 4.84879e-006 ]
5578 : [ 4.78268e-006 ]
5579 : [ 4.67107e-006 ]
5580 : [ 4.68215e-006 ]
5581 : [ 4.93652e-006 ]
5582 : [ 4.75952e-006 ]
5583 : [ 4.81931e-006 ]
5584 : [ 4.80494e-006 ]
5585 : [ 4.9082e-006  ]
5586 : [ 4.82088e-006 ]
5587 : [ 4.87718e-006 ]
5588 : [ 4.95465e-006 ]
5589 : [ 4.84636e-006 ]
5590 : [ 4.71099e-006 ]
5591 : [ 4.86125e-006 ]
5592 : [ 4.75472e-006 ]
5593 : [ 4.7259e-006  ]
5594 : [ 4.95263e-006 ]
5595 : [ 4.9285e-006  ]
5596 : [ 4.81257e-006 ]
5597 : [ 4.90711e-006 ]
5598 : [ 4.82107e-006 ]
5599 : [ 4.85832e-006 ]
5600 : [ 4.74332e-006 ]
5601 : [ 4.57107e-006 ]
5602 : [ 4.84636e-006 ]
5603 : [ 4.97873e-006 ]
5604 : [ 4.54699e-006 ]
5605 : [ 4.53456e-006 ]
5606 : [ 4.96616e-006 ]
5607 : [ 4.87182e-006 ]
5608 : [ 4.70289e-006 ]
5609 : [ 4.87488e-006 ]
5610 : [ 4.9345e-006  ]
5611 : [ 4.93839e-006 ]
5612 : [ 4.78676e-006 ]
5613 : [ 4.90315e-006 ]
5614 : [ 4.57241e-006 ]
5615 : [ 4.96594e-006 ]
5616 : [ 4.83078e-006 ]
5617 : [ 4.81895e-006 ]
5618 : [ 4.78418e-006 ]
5619 : [ 4.60183e-006 ]
5620 : [ 4.78171e-006 ]
5621 : [ 4.8586e-006  ]
5622 : [ 4.83435e-006 ]
5623 : [ 4.87078e-006 ]
5624 : [ 4.92416e-006 ]
5625 : [ 4.8917e-006  ]
5626 : [ 4.73693e-006 ]
5627 : [ 4.73804e-006 ]
5628 : [ 4.96038e-006 ]
5629 : [ 4.66989e-006 ]
5630 : [ 4.89236e-006 ]
5631 : [ 4.95362e-006 ]
5632 : [ 4.7224e-006  ]
5633 : [ 4.92093e-006 ]
5634 : [ 4.71335e-006 ]
5635 : [ 4.77546e-006 ]
5636 : [ 4.6746e-006  ]
5637 : [ 4.69653e-006 ]
5638 : [ 4.83606e-006 ]
5639 : [ 4.76969e-006 ]
5640 : [ 4.94947e-006 ]
5641 : [ 4.70632e-006 ]
5642 : [ 4.74595e-006 ]
5643 : [ 4.69739e-006 ]
5644 : [ 4.90006e-006 ]
5645 : [ 4.77197e-006 ]
5646 : [ 4.91997e-006 ]
5647 : [ 4.72486e-006 ]
5648 : [ 4.89247e-006 ]
5649 : [ 4.83651e-006 ]
5650 : [ 4.79752e-006 ]
5651 : [ 4.6416e-006  ]
5652 : [ 4.74671e-006 ]
5653 : [ 4.73176e-006 ]
5654 : [ 4.86924e-006 ]
5655 : [ 4.86642e-006 ]
5656 : [ 4.99512e-006 ]
5657 : [ 4.97206e-006 ]
5658 : [ 4.87322e-006 ]
5659 : [ 4.64017e-006 ]
5660 : [ 4.81383e-006 ]
5661 : [ 4.82388e-006 ]
5662 : [ 4.71287e-006 ]
5663 : [ 4.99081e-006 ]
5664 : [ 4.80561e-006 ]
5665 : [ 4.73996e-006 ]
5666 : [ 4.67647e-006 ]
5667 : [ 4.77775e-006 ]
5668 : [ 4.67649e-006 ]
5669 : [ 4.9269e-006  ]
5670 : [ 4.72514e-006 ]
5671 : [ 4.89086e-006 ]
5672 : [ 4.69015e-006 ]
5673 : [ 4.80781e-006 ]
5674 : [ 4.93141e-006 ]
5675 : [ 4.86951e-006 ]
5676 : [ 4.73571e-006 ]
5677 : [ 4.85232e-006 ]
5678 : [ 4.79209e-006 ]
5679 : [ 4.7158e-006  ]
5680 : [ 4.86576e-006 ]
5681 : [ 4.89882e-006 ]
5682 : [ 4.74628e-006 ]
5683 : [ 4.86616e-006 ]
5684 : [ 4.87795e-006 ]
5685 : [ 4.8111e-006  ]
5686 : [ 4.83707e-006 ]
5687 : [ 4.98288e-006 ]
5688 : [ 4.81373e-006 ]
5689 : [ 4.82944e-006 ]
5690 : [ 4.62417e-006 ]
5691 : [ 4.59945e-006 ]
5692 : [ 4.56478e-006 ]
5693 : [ 4.81643e-006 ]
5694 : [ 4.79143e-006 ]
5695 : [ 4.65511e-006 ]
5696 : [ 4.61769e-006 ]
5697 : [ 4.9447e-006  ]
5698 : [ 4.93919e-006 ]
5699 : [ 4.7686e-006  ]
5700 : [ 4.80929e-006 ]
5701 : [ 4.96338e-006 ]
5702 : [ 4.87498e-006 ]
5703 : [ 4.9137e-006  ]
5704 : [ 4.6262e-006  ]
5705 : [ 4.90603e-006 ]
5706 : [ 4.85013e-006 ]
5707 : [ 4.78256e-006 ]
5708 : [ 4.89059e-006 ]
5709 : [ 4.71028e-006 ]
5710 : [ 4.86183e-006 ]
5711 : [ 4.96167e-006 ]
5712 : [ 4.82736e-006 ]
5713 : [ 4.93037e-006 ]
5714 : [ 4.82432e-006 ]
5715 : [ 4.73265e-006 ]
5716 : [ 4.99043e-006 ]
5717 : [ 4.9349e-006  ]
5718 : [ 4.7609e-006  ]
5719 : [ 4.964e-006   ]
5720 : [ 4.89889e-006 ]
5721 : [ 4.85708e-006 ]
5722 : [ 4.97086e-006 ]
5723 : [ 4.88004e-006 ]
5724 : [ 4.69646e-006 ]
5725 : [ 4.61213e-006 ]
5726 : [ 4.90454e-006 ]
5727 : [ 4.90383e-006 ]
5728 : [ 4.81041e-006 ]
5729 : [ 4.78516e-006 ]
5730 : [ 4.82057e-006 ]
5731 : [ 4.69385e-006 ]
5732 : [ 4.91436e-006 ]
5733 : [ 4.77286e-006 ]
5734 : [ 4.84787e-006 ]
5735 : [ 4.61436e-006 ]
5736 : [ 4.89376e-006 ]
5737 : [ 4.85063e-006 ]
5738 : [ 4.78302e-006 ]
5739 : [ 4.79699e-006 ]
5740 : [ 4.94219e-006 ]
5741 : [ 4.85292e-006 ]
5742 : [ 4.83643e-006 ]
5743 : [ 4.82249e-006 ]
5744 : [ 4.874e-006   ]
5745 : [ 4.89106e-006 ]
5746 : [ 4.86933e-006 ]
5747 : [ 4.82515e-006 ]
5748 : [ 4.92874e-006 ]
5749 : [ 4.90178e-006 ]
5750 : [ 4.73965e-006 ]
5751 : [ 4.87776e-006 ]
5752 : [ 4.79767e-006 ]
5753 : [ 4.96143e-006 ]
5754 : [ 4.92006e-006 ]
5755 : [ 4.91863e-006 ]
5756 : [ 4.90991e-006 ]
5757 : [ 4.97541e-006 ]
5758 : [ 4.70425e-006 ]
5759 : [ 4.68666e-006 ]
5760 : [ 4.8753e-006  ]
5761 : [ 4.66194e-006 ]
5762 : [ 4.71632e-006 ]
5763 : [ 4.64617e-006 ]
5764 : [ 4.88473e-006 ]
5765 : [ 4.78163e-006 ]
5766 : [ 4.83588e-006 ]
5767 : [ 4.75262e-006 ]
5768 : [ 4.70794e-006 ]
5769 : [ 4.79082e-006 ]
5770 : [ 4.76926e-006 ]
5771 : [ 4.85556e-006 ]
5772 : [ 4.8189e-006  ]
5773 : [ 4.88651e-006 ]
5774 : [ 4.75276e-006 ]
5775 : [ 5.01751e-006 ]
5776 : [ 4.86668e-006 ]
5777 : [ 4.8395e-006  ]
5778 : [ 4.82975e-006 ]
5779 : [ 4.85819e-006 ]
5780 : [ 4.85697e-006 ]
5781 : [ 4.52898e-006 ]
5782 : [ 4.92135e-006 ]
5783 : [ 4.8064e-006  ]
5784 : [ 4.90773e-006 ]
5785 : [ 4.90995e-006 ]
5786 : [ 4.74805e-006 ]
5787 : [ 4.7433e-006  ]
5788 : [ 4.94544e-006 ]
5789 : [ 4.73888e-006 ]
5790 : [ 4.69617e-006 ]
5791 : [ 4.68516e-006 ]
5792 : [ 4.92874e-006 ]
5793 : [ 4.86343e-006 ]
5794 : [ 4.80379e-006 ]
5795 : [ 4.77062e-006 ]
5796 : [ 4.80795e-006 ]
5797 : [ 4.75244e-006 ]
5798 : [ 4.75176e-006 ]
5799 : [ 4.72001e-006 ]
5800 : [ 4.80849e-006 ]
5801 : [ 4.7662e-006  ]
5802 : [ 4.88987e-006 ]
5803 : [ 4.65286e-006 ]
5804 : [ 4.9077e-006  ]
5805 : [ 4.72148e-006 ]
5806 : [ 4.70038e-006 ]
5807 : [ 4.87826e-006 ]
5808 : [ 4.72632e-006 ]
5809 : [ 4.63002e-006 ]
5810 : [ 4.70451e-006 ]
5811 : [ 4.72955e-006 ]
5812 : [ 4.96124e-006 ]
5813 : [ 4.57795e-006 ]
5814 : [ 4.84765e-006 ]
5815 : [ 4.60222e-006 ]
5816 : [ 4.8073e-006  ]
5817 : [ 4.76281e-006 ]
5818 : [ 4.76874e-006 ]
5819 : [ 4.89486e-006 ]
5820 : [ 4.52722e-006 ]
5821 : [ 4.87992e-006 ]
5822 : [ 4.83635e-006 ]
5823 : [ 4.80946e-006 ]
5824 : [ 4.88928e-006 ]
5825 : [ 4.91942e-006 ]
5826 : [ 4.74049e-006 ]
5827 : [ 4.86559e-006 ]
5828 : [ 4.71509e-006 ]
5829 : [ 4.70825e-006 ]
5830 : [ 4.74539e-006 ]
5831 : [ 4.76713e-006 ]
5832 : [ 4.8028e-006  ]
5833 : [ 4.77975e-006 ]
5834 : [ 4.88278e-006 ]
5835 : [ 4.61026e-006 ]
5836 : [ 4.84827e-006 ]
5837 : [ 4.56521e-006 ]
5838 : [ 4.71257e-006 ]
5839 : [ 4.87336e-006 ]
5840 : [ 4.89397e-006 ]
5841 : [ 4.75951e-006 ]
5842 : [ 4.93943e-006 ]
5843 : [ 4.7913e-006  ]
5844 : [ 4.66941e-006 ]
5845 : [ 4.97945e-006 ]
5846 : [ 4.65506e-006 ]
5847 : [ 4.77113e-006 ]
5848 : [ 4.8805e-006  ]
5849 : [ 4.76808e-006 ]
5850 : [ 4.53885e-006 ]
5851 : [ 4.85568e-006 ]
5852 : [ 4.70948e-006 ]
5853 : [ 4.75181e-006 ]
5854 : [ 4.62316e-006 ]
5855 : [ 4.86016e-006 ]
5856 : [ 4.91917e-006 ]
5857 : [ 4.729e-006   ]
5858 : [ 4.97223e-006 ]
5859 : [ 5.00342e-006 ]
5860 : [ 4.7723e-006  ]
5861 : [ 4.74998e-006 ]
5862 : [ 4.78142e-006 ]
5863 : [ 4.75652e-006 ]
5864 : [ 4.73473e-006 ]
5865 : [ 4.88194e-006 ]
5866 : [ 4.84468e-006 ]
5867 : [ 4.73339e-006 ]
5868 : [ 4.78945e-006 ]
5869 : [ 4.72918e-006 ]
5870 : [ 4.84864e-006 ]
5871 : [ 4.80491e-006 ]
5872 : [ 4.82161e-006 ]
5873 : [ 4.8246e-006  ]
5874 : [ 4.55754e-006 ]
5875 : [ 4.88735e-006 ]
5876 : [ 4.78933e-006 ]
5877 : [ 4.81025e-006 ]
5878 : [ 4.71468e-006 ]
5879 : [ 4.901e-006   ]
5880 : [ 4.93875e-006 ]
5881 : [ 4.65137e-006 ]
5882 : [ 4.89311e-006 ]
5883 : [ 4.95793e-006 ]
5884 : [ 4.6713e-006  ]
5885 : [ 4.65255e-006 ]
5886 : [ 4.98478e-006 ]
5887 : [ 4.68755e-006 ]
5888 : [ 4.87876e-006 ]
5889 : [ 4.88654e-006 ]
5890 : [ 4.90175e-006 ]
5891 : [ 4.79108e-006 ]
5892 : [ 4.93664e-006 ]
5893 : [ 4.7467e-006  ]
5894 : [ 4.74362e-006 ]
5895 : [ 4.75041e-006 ]
5896 : [ 4.86209e-006 ]
5897 : [ 4.89237e-006 ]
5898 : [ 4.93261e-006 ]
5899 : [ 4.8019e-006  ]
5900 : [ 4.75783e-006 ]
5901 : [ 4.67455e-006 ]
5902 : [ 4.59827e-006 ]
5903 : [ 4.84753e-006 ]
5904 : [ 4.78937e-006 ]
5905 : [ 4.56514e-006 ]
5906 : [ 4.76845e-006 ]
5907 : [ 4.90572e-006 ]
5908 : [ 4.70806e-006 ]
5909 : [ 4.86046e-006 ]
5910 : [ 4.75242e-006 ]
5911 : [ 4.84319e-006 ]
5912 : [ 4.74666e-006 ]
5913 : [ 4.81127e-006 ]
5914 : [ 4.75272e-006 ]
5915 : [ 4.63311e-006 ]
5916 : [ 4.83494e-006 ]
5917 : [ 4.78629e-006 ]
5918 : [ 4.8146e-006  ]
5919 : [ 4.76896e-006 ]
5920 : [ 4.8828e-006  ]
5921 : [ 4.74732e-006 ]
5922 : [ 4.65403e-006 ]
5923 : [ 4.77578e-006 ]
5924 : [ 4.99092e-006 ]
5925 : [ 4.97352e-006 ]
5926 : [ 4.71785e-006 ]
5927 : [ 4.78117e-006 ]
5928 : [ 4.83759e-006 ]
5929 : [ 4.60887e-006 ]
5930 : [ 4.57136e-006 ]
5931 : [ 4.7604e-006  ]
5932 : [ 4.84485e-006 ]
5933 : [ 4.7547e-006  ]
5934 : [ 4.80927e-006 ]
5935 : [ 4.74503e-006 ]
5936 : [ 4.86568e-006 ]
5937 : [ 4.83131e-006 ]
5938 : [ 4.73263e-006 ]
5939 : [ 4.84618e-006 ]
5940 : [ 4.8003e-006  ]
5941 : [ 4.78835e-006 ]
5942 : [ 4.78039e-006 ]
5943 : [ 4.94129e-006 ]
5944 : [ 4.91114e-006 ]
5945 : [ 4.92139e-006 ]
5946 : [ 4.91592e-006 ]
5947 : [ 4.67082e-006 ]
5948 : [ 4.75359e-006 ]
5949 : [ 4.74033e-006 ]
5950 : [ 4.76642e-006 ]
5951 : [ 4.9781e-006  ]
5952 : [ 4.74911e-006 ]
5953 : [ 4.77701e-006 ]
5954 : [ 4.76165e-006 ]
5955 : [ 4.88718e-006 ]
5956 : [ 4.76771e-006 ]
5957 : [ 4.60075e-006 ]
5958 : [ 4.7986e-006  ]
5959 : [ 4.62432e-006 ]
5960 : [ 4.70353e-006 ]
5961 : [ 4.90636e-006 ]
5962 : [ 5.00136e-006 ]
5963 : [ 4.77552e-006 ]
5964 : [ 4.95851e-006 ]
5965 : [ 4.85945e-006 ]
5966 : [ 4.83657e-006 ]
5967 : [ 4.72671e-006 ]
5968 : [ 4.80222e-006 ]
5969 : [ 4.69124e-006 ]
5970 : [ 5.00767e-006 ]
5971 : [ 4.76205e-006 ]
5972 : [ 4.61588e-006 ]
5973 : [ 4.8483e-006  ]
5974 : [ 4.86107e-006 ]
5975 : [ 4.839e-006   ]
5976 : [ 4.70572e-006 ]
5977 : [ 4.84088e-006 ]
5978 : [ 4.80557e-006 ]
5979 : [ 4.87016e-006 ]
5980 : [ 4.64371e-006 ]
5981 : [ 4.9418e-006  ]
5982 : [ 4.68942e-006 ]
5983 : [ 4.86239e-006 ]
5984 : [ 4.95262e-006 ]
5985 : [ 4.74437e-006 ]
5986 : [ 4.93638e-006 ]
5987 : [ 4.78564e-006 ]
5988 : [ 4.69883e-006 ]
5989 : [ 4.92781e-006 ]
5990 : [ 4.87678e-006 ]
5991 : [ 4.79299e-006 ]
5992 : [ 4.93467e-006 ]
5993 : [ 4.94288e-006 ]
5994 : [ 4.67841e-006 ]
5995 : [ 4.74489e-006 ]
5996 : [ 4.60939e-006 ]
5997 : [ 4.79102e-006 ]
5998 : [ 4.60729e-006 ]
5999 : [ 4.72615e-006 ]
6000 : [ 4.76893e-006 ]
6001 : [ 4.86432e-006 ]
6002 : [ 4.71763e-006 ]
6003 : [ 4.74896e-006 ]
6004 : [ 4.90435e-006 ]
6005 : [ 4.87708e-006 ]
6006 : [ 4.70427e-006 ]
6007 : [ 4.80213e-006 ]
6008 : [ 4.8226e-006  ]
6009 : [ 4.67429e-006 ]
6010 : [ 4.79772e-006 ]
6011 : [ 4.71075e-006 ]
6012 : [ 4.9369e-006  ]
6013 : [ 4.73122e-006 ]
6014 : [ 4.72284e-006 ]
6015 : [ 4.78259e-006 ]
6016 : [ 4.84084e-006 ]
6017 : [ 4.8503e-006  ]
6018 : [ 4.88432e-006 ]
6019 : [ 4.94266e-006 ]
6020 : [ 4.91025e-006 ]
6021 : [ 4.88239e-006 ]
6022 : [ 4.65891e-006 ]
6023 : [ 4.7932e-006  ]
6024 : [ 4.88141e-006 ]
6025 : [ 4.81377e-006 ]
6026 : [ 4.81965e-006 ]
6027 : [ 4.74604e-006 ]
6028 : [ 4.76989e-006 ]
6029 : [ 4.77254e-006 ]
6030 : [ 4.82013e-006 ]
6031 : [ 4.88563e-006 ]
6032 : [ 4.99959e-006 ]
6033 : [ 4.92217e-006 ]
6034 : [ 4.91766e-006 ]
6035 : [ 4.63259e-006 ]
6036 : [ 4.76798e-006 ]
6037 : [ 4.74194e-006 ]
6038 : [ 4.76823e-006 ]
6039 : [ 4.75897e-006 ]
6040 : [ 4.84973e-006 ]
6041 : [ 4.49036e-006 ]
6042 : [ 4.59356e-006 ]
6043 : [ 4.8562e-006  ]
6044 : [ 4.71154e-006 ]
6045 : [ 4.82482e-006 ]
6046 : [ 4.8671e-006  ]
6047 : [ 4.6347e-006  ]
6048 : [ 4.78284e-006 ]
6049 : [ 4.89361e-006 ]
6050 : [ 4.78452e-006 ]
6051 : [ 4.81966e-006 ]
6052 : [ 4.78763e-006 ]
6053 : [ 4.69872e-006 ]
6054 : [ 4.94476e-006 ]
6055 : [ 4.87603e-006 ]
6056 : [ 4.61361e-006 ]
6057 : [ 4.82183e-006 ]
6058 : [ 4.7788e-006  ]
6059 : [ 4.77015e-006 ]
6060 : [ 4.60909e-006 ]
6061 : [ 4.92374e-006 ]
6062 : [ 4.7661e-006  ]
6063 : [ 4.80423e-006 ]
6064 : [ 4.91169e-006 ]
6065 : [ 4.78243e-006 ]
6066 : [ 4.7909e-006  ]
6067 : [ 4.71442e-006 ]
6068 : [ 4.68531e-006 ]
6069 : [ 4.68347e-006 ]
6070 : [ 4.74958e-006 ]
6071 : [ 4.80306e-006 ]
6072 : [ 4.92842e-006 ]
6073 : [ 4.63357e-006 ]
6074 : [ 4.72245e-006 ]
6075 : [ 4.74529e-006 ]
6076 : [ 4.78434e-006 ]
6077 : [ 4.67158e-006 ]
6078 : [ 4.89617e-006 ]
6079 : [ 4.81424e-006 ]
6080 : [ 4.82066e-006 ]
6081 : [ 4.62978e-006 ]
6082 : [ 4.91591e-006 ]
6083 : [ 4.90316e-006 ]
6084 : [ 4.86821e-006 ]
6085 : [ 4.80456e-006 ]
6086 : [ 4.63194e-006 ]
6087 : [ 4.93914e-006 ]
6088 : [ 4.7664e-006  ]
6089 : [ 4.83275e-006 ]
6090 : [ 4.73374e-006 ]
6091 : [ 4.63e-006    ]
6092 : [ 4.85054e-006 ]
6093 : [ 4.69477e-006 ]
6094 : [ 4.80237e-006 ]
6095 : [ 4.89676e-006 ]
6096 : [ 4.79484e-006 ]
6097 : [ 4.73376e-006 ]
6098 : [ 4.76438e-006 ]
6099 : [ 4.68849e-006 ]
6100 : [ 4.94125e-006 ]
6101 : [ 4.73284e-006 ]
6102 : [ 4.9411e-006  ]
6103 : [ 4.94802e-006 ]
6104 : [ 4.82502e-006 ]
6105 : [ 4.94786e-006 ]
6106 : [ 4.75734e-006 ]
6107 : [ 4.93034e-006 ]
6108 : [ 4.95291e-006 ]
6109 : [ 4.84823e-006 ]
6110 : [ 4.72377e-006 ]
6111 : [ 4.95936e-006 ]
6112 : [ 4.75121e-006 ]
6113 : [ 4.85598e-006 ]
6114 : [ 4.70848e-006 ]
6115 : [ 4.78005e-006 ]
6116 : [ 4.77395e-006 ]
6117 : [ 4.71313e-006 ]
6118 : [ 4.83512e-006 ]
6119 : [ 5.00084e-006 ]
6120 : [ 4.62281e-006 ]
6121 : [ 4.88518e-006 ]
6122 : [ 4.90763e-006 ]
6123 : [ 4.95704e-006 ]
6124 : [ 4.94416e-006 ]
6125 : [ 4.81377e-006 ]
6126 : [ 4.75185e-006 ]
6127 : [ 4.77315e-006 ]
6128 : [ 4.85478e-006 ]
6129 : [ 4.89453e-006 ]
6130 : [ 4.86058e-006 ]
6131 : [ 4.82299e-006 ]
6132 : [ 4.89729e-006 ]
6133 : [ 4.80093e-006 ]
6134 : [ 4.87476e-006 ]
6135 : [ 4.92001e-006 ]
6136 : [ 4.81701e-006 ]
6137 : [ 4.93572e-006 ]
6138 : [ 4.83516e-006 ]
6139 : [ 4.88586e-006 ]
6140 : [ 4.81836e-006 ]
6141 : [ 4.90463e-006 ]
6142 : [ 4.79111e-006 ]
6143 : [ 4.82827e-006 ]
6144 : [ 4.91692e-006 ]
6145 : [ 4.71296e-006 ]
6146 : [ 4.8481e-006  ]
6147 : [ 4.55807e-006 ]
6148 : [ 4.87401e-006 ]
6149 : [ 4.95288e-006 ]
6150 : [ 4.78924e-006 ]
6151 : [ 4.93297e-006 ]
6152 : [ 4.87755e-006 ]
6153 : [ 4.90008e-006 ]
6154 : [ 4.93505e-006 ]
6155 : [ 4.7276e-006  ]
6156 : [ 4.92176e-006 ]
6157 : [ 4.85847e-006 ]
6158 : [ 4.96728e-006 ]
6159 : [ 4.91439e-006 ]
6160 : [ 4.92778e-006 ]
6161 : [ 4.7282e-006  ]
6162 : [ 4.80992e-006 ]
6163 : [ 4.97035e-006 ]
6164 : [ 4.83628e-006 ]
6165 : [ 4.68267e-006 ]
6166 : [ 4.6735e-006  ]
6167 : [ 4.71384e-006 ]
6168 : [ 4.79564e-006 ]
6169 : [ 4.78482e-006 ]
6170 : [ 4.83909e-006 ]
6171 : [ 4.95299e-006 ]
6172 : [ 4.77358e-006 ]
6173 : [ 4.65469e-006 ]
6174 : [ 4.71289e-006 ]
6175 : [ 4.80709e-006 ]
6176 : [ 4.91573e-006 ]
6177 : [ 4.85068e-006 ]
6178 : [ 4.75388e-006 ]
6179 : [ 4.75425e-006 ]
6180 : [ 4.55382e-006 ]
6181 : [ 4.83534e-006 ]
6182 : [ 4.82501e-006 ]
6183 : [ 4.83454e-006 ]
6184 : [ 4.79261e-006 ]
6185 : [ 4.92675e-006 ]
6186 : [ 4.79374e-006 ]
6187 : [ 4.92971e-006 ]
6188 : [ 4.70941e-006 ]
6189 : [ 4.67873e-006 ]
6190 : [ 4.95743e-006 ]
6191 : [ 4.90388e-006 ]
6192 : [ 4.7014e-006  ]
6193 : [ 4.78488e-006 ]
6194 : [ 4.91675e-006 ]
6195 : [ 4.87305e-006 ]
6196 : [ 4.81745e-006 ]
6197 : [ 4.84111e-006 ]
6198 : [ 4.8727e-006  ]
6199 : [ 4.79296e-006 ]
6200 : [ 4.74882e-006 ]
6201 : [ 4.73387e-006 ]
6202 : [ 4.99459e-006 ]
6203 : [ 4.89551e-006 ]
6204 : [ 4.92136e-006 ]
6205 : [ 4.82008e-006 ]
6206 : [ 4.86311e-006 ]
6207 : [ 4.83499e-006 ]
6208 : [ 4.91286e-006 ]
6209 : [ 4.80762e-006 ]
6210 : [ 4.90812e-006 ]
6211 : [ 4.5781e-006  ]
6212 : [ 4.73581e-006 ]
6213 : [ 4.95646e-006 ]
6214 : [ 4.51491e-006 ]
6215 : [ 4.72398e-006 ]
6216 : [ 4.78705e-006 ]
6217 : [ 4.81028e-006 ]
6218 : [ 4.72166e-006 ]
6219 : [ 4.80511e-006 ]
6220 : [ 4.76805e-006 ]
6221 : [ 4.79852e-006 ]
6222 : [ 4.8636e-006  ]
6223 : [ 4.94095e-006 ]
6224 : [ 4.61105e-006 ]
6225 : [ 4.91135e-006 ]
6226 : [ 4.84386e-006 ]
6227 : [ 4.91559e-006 ]
6228 : [ 4.835e-006   ]
6229 : [ 4.91633e-006 ]
6230 : [ 4.81161e-006 ]
6231 : [ 4.69374e-006 ]
6232 : [ 4.71895e-006 ]
6233 : [ 4.76489e-006 ]
6234 : [ 4.80462e-006 ]
6235 : [ 4.76073e-006 ]
6236 : [ 4.76786e-006 ]
6237 : [ 4.91096e-006 ]
6238 : [ 4.79273e-006 ]
6239 : [ 4.82853e-006 ]
6240 : [ 4.79544e-006 ]
6241 : [ 4.84448e-006 ]
6242 : [ 4.84947e-006 ]
6243 : [ 4.84733e-006 ]
6244 : [ 4.86437e-006 ]
6245 : [ 4.72803e-006 ]
6246 : [ 4.89288e-006 ]
6247 : [ 4.63348e-006 ]
6248 : [ 4.98002e-006 ]
6249 : [ 4.90053e-006 ]
6250 : [ 4.76217e-006 ]
6251 : [ 4.78556e-006 ]
6252 : [ 4.87375e-006 ]
6253 : [ 4.85263e-006 ]
6254 : [ 4.75559e-006 ]
6255 : [ 4.78487e-006 ]
6256 : [ 4.77809e-006 ]
6257 : [ 4.7198e-006  ]
6258 : [ 4.97561e-006 ]
6259 : [ 4.84399e-006 ]
6260 : [ 4.71712e-006 ]
6261 : [ 4.81975e-006 ]
6262 : [ 4.72728e-006 ]
6263 : [ 4.79146e-006 ]
6264 : [ 4.62544e-006 ]
6265 : [ 4.90569e-006 ]
6266 : [ 4.74464e-006 ]
6267 : [ 4.72702e-006 ]
6268 : [ 4.78408e-006 ]
6269 : [ 4.72072e-006 ]
6270 : [ 4.73589e-006 ]
6271 : [ 4.91453e-006 ]
6272 : [ 4.87813e-006 ]
6273 : [ 4.63396e-006 ]
6274 : [ 4.88265e-006 ]
6275 : [ 4.84759e-006 ]
6276 : [ 4.84956e-006 ]
6277 : [ 4.75211e-006 ]
6278 : [ 4.8385e-006  ]
6279 : [ 4.91328e-006 ]
6280 : [ 4.87016e-006 ]
6281 : [ 4.89648e-006 ]
6282 : [ 4.76992e-006 ]
6283 : [ 4.95594e-006 ]
6284 : [ 4.71867e-006 ]
6285 : [ 4.78763e-006 ]
6286 : [ 4.82201e-006 ]
6287 : [ 4.74444e-006 ]
6288 : [ 4.73424e-006 ]
6289 : [ 4.77162e-006 ]
6290 : [ 4.76204e-006 ]
6291 : [ 4.88144e-006 ]
6292 : [ 4.61941e-006 ]
6293 : [ 4.52478e-006 ]
6294 : [ 4.89024e-006 ]
6295 : [ 4.48573e-006 ]
6296 : [ 4.94877e-006 ]
6297 : [ 4.89291e-006 ]
6298 : [ 4.75e-006    ]
6299 : [ 4.89519e-006 ]
6300 : [ 4.93954e-006 ]
6301 : [ 4.85911e-006 ]
6302 : [ 4.67487e-006 ]
6303 : [ 4.71425e-006 ]
6304 : [ 4.79248e-006 ]
6305 : [ 4.72457e-006 ]
6306 : [ 4.76393e-006 ]
6307 : [ 4.74586e-006 ]
6308 : [ 4.77647e-006 ]
6309 : [ 4.73913e-006 ]
6310 : [ 4.79692e-006 ]
6311 : [ 4.83286e-006 ]
6312 : [ 4.72527e-006 ]
6313 : [ 4.82648e-006 ]
6314 : [ 4.85194e-006 ]
6315 : [ 4.72877e-006 ]
6316 : [ 4.59416e-006 ]
6317 : [ 4.60846e-006 ]
6318 : [ 4.88051e-006 ]
6319 : [ 4.97712e-006 ]
6320 : [ 4.83226e-006 ]
6321 : [ 4.75837e-006 ]
6322 : [ 4.56837e-006 ]
6323 : [ 4.75731e-006 ]
6324 : [ 4.98854e-006 ]
6325 : [ 4.89802e-006 ]
6326 : [ 4.84233e-006 ]
6327 : [ 4.81191e-006 ]
6328 : [ 4.94169e-006 ]
6329 : [ 4.91403e-006 ]
6330 : [ 4.71841e-006 ]
6331 : [ 4.91338e-006 ]
6332 : [ 4.88862e-006 ]
6333 : [ 4.79181e-006 ]
6334 : [ 4.94864e-006 ]
6335 : [ 4.60061e-006 ]
6336 : [ 4.68367e-006 ]
6337 : [ 4.66705e-006 ]
6338 : [ 4.85172e-006 ]
6339 : [ 4.88976e-006 ]
6340 : [ 4.69736e-006 ]
6341 : [ 4.75684e-006 ]
6342 : [ 4.57169e-006 ]
6343 : [ 4.91182e-006 ]
6344 : [ 4.83545e-006 ]
6345 : [ 4.79879e-006 ]
6346 : [ 5.00656e-006 ]
6347 : [ 4.68365e-006 ]
6348 : [ 4.97962e-006 ]
6349 : [ 4.82375e-006 ]
6350 : [ 4.84984e-006 ]
6351 : [ 4.84721e-006 ]
6352 : [ 4.77044e-006 ]
6353 : [ 4.77934e-006 ]
6354 : [ 4.64378e-006 ]
6355 : [ 4.93941e-006 ]
6356 : [ 4.96344e-006 ]
6357 : [ 4.98417e-006 ]
6358 : [ 4.84223e-006 ]
6359 : [ 4.81126e-006 ]
6360 : [ 4.72756e-006 ]
6361 : [ 4.69344e-006 ]
6362 : [ 4.73496e-006 ]
6363 : [ 4.83143e-006 ]
6364 : [ 4.61579e-006 ]
6365 : [ 4.8194e-006  ]
6366 : [ 4.94496e-006 ]
6367 : [ 4.65775e-006 ]
6368 : [ 4.64447e-006 ]
6369 : [ 4.7463e-006  ]
6370 : [ 4.95664e-006 ]
6371 : [ 4.74024e-006 ]
6372 : [ 4.89638e-006 ]
6373 : [ 4.87384e-006 ]
6374 : [ 4.60767e-006 ]
6375 : [ 4.79904e-006 ]
6376 : [ 4.78706e-006 ]
6377 : [ 4.85877e-006 ]
6378 : [ 4.56963e-006 ]
6379 : [ 4.71019e-006 ]
6380 : [ 4.75633e-006 ]
6381 : [ 4.78785e-006 ]
6382 : [ 4.50624e-006 ]
6383 : [ 4.68374e-006 ]
6384 : [ 4.88278e-006 ]
6385 : [ 4.94083e-006 ]
6386 : [ 4.80838e-006 ]
6387 : [ 4.80128e-006 ]
6388 : [ 4.66273e-006 ]
6389 : [ 4.70112e-006 ]
6390 : [ 4.73608e-006 ]
6391 : [ 4.87484e-006 ]
6392 : [ 4.9552e-006  ]
6393 : [ 4.74113e-006 ]
6394 : [ 4.73661e-006 ]
6395 : [ 4.92084e-006 ]
6396 : [ 4.71392e-006 ]
6397 : [ 4.87039e-006 ]
6398 : [ 4.8455e-006  ]
6399 : [ 4.90122e-006 ]
6400 : [ 4.795e-006   ]
6401 : [ 4.79457e-006 ]
6402 : [ 4.90139e-006 ]
6403 : [ 4.79393e-006 ]
6404 : [ 4.86967e-006 ]
6405 : [ 4.87739e-006 ]
6406 : [ 4.88031e-006 ]
6407 : [ 4.55226e-006 ]
6408 : [ 4.80048e-006 ]
6409 : [ 4.67913e-006 ]
6410 : [ 4.68412e-006 ]
6411 : [ 4.92171e-006 ]
6412 : [ 4.94253e-006 ]
6413 : [ 4.96602e-006 ]
6414 : [ 4.69455e-006 ]
6415 : [ 4.84752e-006 ]
6416 : [ 4.70411e-006 ]
6417 : [ 4.85773e-006 ]
6418 : [ 4.73857e-006 ]
6419 : [ 4.7329e-006  ]
6420 : [ 4.87989e-006 ]
6421 : [ 4.88273e-006 ]
6422 : [ 4.86199e-006 ]
6423 : [ 4.67877e-006 ]
6424 : [ 4.98775e-006 ]
6425 : [ 4.68835e-006 ]
6426 : [ 4.93498e-006 ]
6427 : [ 4.92097e-006 ]
6428 : [ 4.72586e-006 ]
6429 : [ 4.80675e-006 ]
6430 : [ 4.85007e-006 ]
6431 : [ 4.93387e-006 ]
6432 : [ 4.87845e-006 ]
6433 : [ 4.82105e-006 ]
6434 : [ 4.6498e-006  ]
6435 : [ 4.74534e-006 ]
6436 : [ 4.73656e-006 ]
6437 : [ 4.87271e-006 ]
6438 : [ 4.83189e-006 ]
6439 : [ 4.77311e-006 ]
6440 : [ 4.87824e-006 ]
6441 : [ 4.77883e-006 ]
6442 : [ 4.68248e-006 ]
6443 : [ 4.91081e-006 ]
6444 : [ 4.88443e-006 ]
6445 : [ 4.81188e-006 ]
6446 : [ 4.79563e-006 ]
6447 : [ 4.85682e-006 ]
6448 : [ 4.80032e-006 ]
6449 : [ 4.81378e-006 ]
6450 : [ 4.73139e-006 ]
6451 : [ 4.79567e-006 ]
6452 : [ 4.75094e-006 ]
6453 : [ 4.68261e-006 ]
6454 : [ 5.00299e-006 ]
6455 : [ 4.89631e-006 ]
6456 : [ 4.68713e-006 ]
6457 : [ 4.7553e-006  ]
6458 : [ 4.76783e-006 ]
6459 : [ 4.75335e-006 ]
6460 : [ 4.71291e-006 ]
6461 : [ 4.88071e-006 ]
6462 : [ 4.82219e-006 ]
6463 : [ 4.73676e-006 ]
6464 : [ 4.80889e-006 ]
6465 : [ 4.66707e-006 ]
6466 : [ 5.00097e-006 ]
6467 : [ 4.70369e-006 ]
6468 : [ 4.62826e-006 ]
6469 : [ 4.79887e-006 ]
6470 : [ 4.72245e-006 ]
6471 : [ 4.77363e-006 ]
6472 : [ 4.9625e-006  ]
6473 : [ 4.72254e-006 ]
6474 : [ 4.72275e-006 ]
6475 : [ 4.94958e-006 ]
6476 : [ 4.80206e-006 ]
6477 : [ 4.91525e-006 ]
6478 : [ 4.81154e-006 ]
6479 : [ 4.92426e-006 ]
6480 : [ 4.80092e-006 ]
6481 : [ 4.80166e-006 ]
6482 : [ 4.78504e-006 ]
6483 : [ 4.91451e-006 ]
6484 : [ 4.75435e-006 ]
6485 : [ 4.82812e-006 ]
6486 : [ 4.75862e-006 ]
6487 : [ 4.6274e-006  ]
6488 : [ 4.83568e-006 ]
6489 : [ 4.84946e-006 ]
6490 : [ 4.99606e-006 ]
6491 : [ 4.62565e-006 ]
6492 : [ 4.69299e-006 ]
6493 : [ 4.79123e-006 ]
6494 : [ 4.9727e-006  ]
6495 : [ 4.85669e-006 ]
6496 : [ 4.65901e-006 ]
6497 : [ 4.71631e-006 ]
6498 : [ 4.87275e-006 ]
6499 : [ 4.9517e-006  ]
6500 : [ 4.73679e-006 ]
6501 : [ 4.9152e-006  ]
6502 : [ 4.90109e-006 ]
6503 : [ 4.86503e-006 ]
6504 : [ 4.96408e-006 ]
6505 : [ 4.86083e-006 ]
6506 : [ 4.62315e-006 ]
6507 : [ 4.79403e-006 ]
6508 : [ 4.8479e-006  ]
6509 : [ 4.71382e-006 ]
6510 : [ 4.9075e-006  ]
6511 : [ 4.58781e-006 ]
6512 : [ 4.81099e-006 ]
6513 : [ 4.75191e-006 ]
6514 : [ 4.92002e-006 ]
6515 : [ 4.69472e-006 ]
6516 : [ 4.69773e-006 ]
6517 : [ 4.78427e-006 ]
6518 : [ 4.8835e-006  ]
6519 : [ 4.7898e-006  ]
6520 : [ 4.84136e-006 ]
6521 : [ 4.78323e-006 ]
6522 : [ 4.75992e-006 ]
6523 : [ 4.56973e-006 ]
6524 : [ 4.90792e-006 ]
6525 : [ 4.91141e-006 ]
6526 : [ 4.70837e-006 ]
6527 : [ 4.74902e-006 ]
6528 : [ 4.75109e-006 ]
6529 : [ 4.88253e-006 ]
6530 : [ 4.71023e-006 ]
6531 : [ 4.74686e-006 ]
6532 : [ 4.87795e-006 ]
6533 : [ 4.49573e-006 ]
6534 : [ 4.70423e-006 ]
6535 : [ 4.65778e-006 ]
6536 : [ 4.73399e-006 ]
6537 : [ 4.72362e-006 ]
6538 : [ 4.85944e-006 ]
6539 : [ 4.81512e-006 ]
6540 : [ 4.8746e-006  ]
6541 : [ 4.56565e-006 ]
6542 : [ 4.7523e-006  ]
6543 : [ 4.6784e-006  ]
6544 : [ 4.81554e-006 ]
6545 : [ 4.75516e-006 ]
6546 : [ 4.79073e-006 ]
6547 : [ 4.92339e-006 ]
6548 : [ 4.80693e-006 ]
6549 : [ 4.74799e-006 ]
6550 : [ 4.77378e-006 ]
6551 : [ 4.972e-006   ]
6552 : [ 4.96786e-006 ]
6553 : [ 4.77067e-006 ]
6554 : [ 4.96811e-006 ]
6555 : [ 4.961e-006   ]
6556 : [ 4.76696e-006 ]
6557 : [ 4.759e-006   ]
6558 : [ 4.71257e-006 ]
6559 : [ 4.70831e-006 ]
6560 : [ 4.74912e-006 ]
6561 : [ 4.73831e-006 ]
6562 : [ 4.7003e-006  ]
6563 : [ 4.67917e-006 ]
6564 : [ 4.87914e-006 ]
6565 : [ 4.80446e-006 ]
6566 : [ 4.75673e-006 ]
6567 : [ 4.54915e-006 ]
6568 : [ 4.77157e-006 ]
6569 : [ 4.59193e-006 ]
6570 : [ 4.82637e-006 ]
6571 : [ 4.74866e-006 ]
6572 : [ 4.84245e-006 ]
6573 : [ 4.96558e-006 ]
6574 : [ 4.66187e-006 ]
6575 : [ 4.74264e-006 ]
6576 : [ 4.87947e-006 ]
6577 : [ 4.85467e-006 ]
6578 : [ 4.80062e-006 ]
6579 : [ 4.74468e-006 ]
6580 : [ 4.53617e-006 ]
6581 : [ 4.69535e-006 ]
6582 : [ 4.89587e-006 ]
6583 : [ 4.92586e-006 ]
6584 : [ 4.80301e-006 ]
6585 : [ 4.81216e-006 ]
6586 : [ 4.84537e-006 ]
6587 : [ 4.82366e-006 ]
6588 : [ 4.86936e-006 ]
6589 : [ 4.84954e-006 ]
6590 : [ 4.75698e-006 ]
6591 : [ 4.82757e-006 ]
6592 : [ 4.96894e-006 ]
6593 : [ 4.7697e-006  ]
6594 : [ 4.73517e-006 ]
6595 : [ 4.77059e-006 ]
6596 : [ 4.79318e-006 ]
6597 : [ 4.87394e-006 ]
6598 : [ 4.94764e-006 ]
6599 : [ 4.9123e-006  ]
6600 : [ 4.68483e-006 ]
6601 : [ 4.82078e-006 ]
6602 : [ 4.85231e-006 ]
6603 : [ 4.89065e-006 ]
6604 : [ 5.00218e-006 ]
6605 : [ 4.78083e-006 ]
6606 : [ 4.80663e-006 ]
6607 : [ 4.90588e-006 ]
6608 : [ 4.95171e-006 ]
6609 : [ 4.96367e-006 ]
6610 : [ 4.76146e-006 ]
6611 : [ 4.74816e-006 ]
6612 : [ 4.71113e-006 ]
6613 : [ 4.79084e-006 ]
6614 : [ 4.8395e-006  ]
6615 : [ 4.73287e-006 ]
6616 : [ 4.64955e-006 ]
6617 : [ 4.71377e-006 ]
6618 : [ 4.95267e-006 ]
6619 : [ 4.71087e-006 ]
6620 : [ 4.60417e-006 ]
6621 : [ 4.77418e-006 ]
6622 : [ 4.75032e-006 ]
6623 : [ 4.90903e-006 ]
6624 : [ 4.80381e-006 ]
6625 : [ 4.89224e-006 ]
6626 : [ 4.72973e-006 ]
6627 : [ 4.93827e-006 ]
6628 : [ 4.70633e-006 ]
6629 : [ 4.66122e-006 ]
6630 : [ 4.89367e-006 ]
6631 : [ 4.8016e-006  ]
6632 : [ 4.93067e-006 ]
6633 : [ 4.71568e-006 ]
6634 : [ 4.90261e-006 ]
6635 : [ 4.74641e-006 ]
6636 : [ 4.9849e-006  ]
6637 : [ 4.70962e-006 ]
6638 : [ 4.60371e-006 ]
6639 : [ 4.85892e-006 ]
6640 : [ 4.88384e-006 ]
6641 : [ 4.86322e-006 ]
6642 : [ 4.89294e-006 ]
6643 : [ 4.76662e-006 ]
6644 : [ 4.68421e-006 ]
6645 : [ 4.81622e-006 ]
6646 : [ 4.71169e-006 ]
6647 : [ 4.61188e-006 ]
6648 : [ 4.72307e-006 ]
6649 : [ 4.58268e-006 ]
6650 : [ 4.84678e-006 ]
6651 : [ 4.93171e-006 ]
6652 : [ 4.96853e-006 ]
6653 : [ 4.813e-006   ]
6654 : [ 4.72243e-006 ]
6655 : [ 4.92296e-006 ]
6656 : [ 4.89346e-006 ]
6657 : [ 4.69454e-006 ]
6658 : [ 4.83543e-006 ]
6659 : [ 4.88964e-006 ]
6660 : [ 4.68524e-006 ]
6661 : [ 4.87559e-006 ]
6662 : [ 4.85051e-006 ]
6663 : [ 4.90187e-006 ]
6664 : [ 4.77739e-006 ]
6665 : [ 4.87683e-006 ]
6666 : [ 4.8144e-006  ]
6667 : [ 4.64346e-006 ]
6668 : [ 4.92997e-006 ]
6669 : [ 4.76416e-006 ]
6670 : [ 4.71149e-006 ]
6671 : [ 4.78082e-006 ]
6672 : [ 4.83889e-006 ]
6673 : [ 4.84315e-006 ]
6674 : [ 4.99799e-006 ]
6675 : [ 4.8168e-006  ]
6676 : [ 4.8001e-006  ]
6677 : [ 4.81066e-006 ]
6678 : [ 4.79444e-006 ]
6679 : [ 4.82178e-006 ]
6680 : [ 4.77302e-006 ]
6681 : [ 4.95293e-006 ]
6682 : [ 4.80757e-006 ]
6683 : [ 4.74259e-006 ]
6684 : [ 4.83124e-006 ]
6685 : [ 4.80475e-006 ]
6686 : [ 4.87325e-006 ]
6687 : [ 4.68543e-006 ]
6688 : [ 4.91527e-006 ]
6689 : [ 4.68509e-006 ]
6690 : [ 4.67637e-006 ]
6691 : [ 4.73363e-006 ]
6692 : [ 4.83753e-006 ]
6693 : [ 4.77896e-006 ]
6694 : [ 4.93305e-006 ]
6695 : [ 4.63e-006    ]
6696 : [ 4.7615e-006  ]
6697 : [ 4.8091e-006  ]
6698 : [ 4.98733e-006 ]
6699 : [ 4.87266e-006 ]
6700 : [ 4.7714e-006  ]
6701 : [ 4.86247e-006 ]
6702 : [ 4.93392e-006 ]
6703 : [ 4.96056e-006 ]
6704 : [ 4.78945e-006 ]
6705 : [ 4.71148e-006 ]
6706 : [ 4.703e-006   ]
6707 : [ 4.92414e-006 ]
6708 : [ 4.84677e-006 ]
6709 : [ 4.84332e-006 ]
6710 : [ 4.82791e-006 ]
6711 : [ 4.69677e-006 ]
6712 : [ 4.80061e-006 ]
6713 : [ 4.72034e-006 ]
6714 : [ 4.86519e-006 ]
6715 : [ 4.76548e-006 ]
6716 : [ 4.69742e-006 ]
6717 : [ 4.93318e-006 ]
6718 : [ 4.91557e-006 ]
6719 : [ 4.82045e-006 ]
6720 : [ 4.99548e-006 ]
6721 : [ 4.71817e-006 ]
6722 : [ 4.83273e-006 ]
6723 : [ 4.76387e-006 ]
6724 : [ 4.99861e-006 ]
6725 : [ 4.83602e-006 ]
6726 : [ 4.72953e-006 ]
6727 : [ 4.80548e-006 ]
6728 : [ 4.88177e-006 ]
6729 : [ 4.68903e-006 ]
6730 : [ 4.55121e-006 ]
6731 : [ 4.83969e-006 ]
6732 : [ 4.89665e-006 ]
6733 : [ 4.59702e-006 ]
6734 : [ 4.84201e-006 ]
6735 : [ 4.90564e-006 ]
6736 : [ 4.70689e-006 ]
6737 : [ 4.80958e-006 ]
6738 : [ 4.88897e-006 ]
6739 : [ 4.74058e-006 ]
6740 : [ 4.77805e-006 ]
6741 : [ 4.66441e-006 ]
6742 : [ 4.69834e-006 ]
6743 : [ 4.80259e-006 ]
6744 : [ 4.81011e-006 ]
6745 : [ 4.64255e-006 ]
6746 : [ 4.73244e-006 ]
6747 : [ 4.70421e-006 ]
6748 : [ 4.78564e-006 ]
6749 : [ 4.95743e-006 ]
6750 : [ 4.93869e-006 ]
6751 : [ 4.61569e-006 ]
6752 : [ 4.81013e-006 ]
6753 : [ 4.69682e-006 ]
6754 : [ 4.83228e-006 ]
6755 : [ 4.72658e-006 ]
6756 : [ 4.90981e-006 ]
6757 : [ 4.74647e-006 ]
6758 : [ 4.79346e-006 ]
6759 : [ 4.88657e-006 ]
6760 : [ 4.94161e-006 ]
6761 : [ 4.77344e-006 ]
6762 : [ 4.81512e-006 ]
6763 : [ 4.70065e-006 ]
6764 : [ 4.88531e-006 ]
6765 : [ 4.72143e-006 ]
6766 : [ 4.76046e-006 ]
6767 : [ 4.82906e-006 ]
6768 : [ 4.67351e-006 ]
6769 : [ 4.88431e-006 ]
6770 : [ 4.76513e-006 ]
6771 : [ 4.72319e-006 ]
6772 : [ 4.74502e-006 ]
6773 : [ 4.72827e-006 ]
6774 : [ 4.90612e-006 ]
6775 : [ 4.99051e-006 ]
6776 : [ 4.81001e-006 ]
6777 : [ 4.6233e-006  ]
6778 : [ 4.74898e-006 ]
6779 : [ 4.8841e-006  ]
6780 : [ 4.93205e-006 ]
6781 : [ 4.61861e-006 ]
6782 : [ 4.7357e-006  ]
6783 : [ 4.68149e-006 ]
6784 : [ 4.79181e-006 ]
6785 : [ 4.75459e-006 ]
6786 : [ 4.67152e-006 ]
6787 : [ 4.98111e-006 ]
6788 : [ 4.70645e-006 ]
6789 : [ 4.92884e-006 ]
6790 : [ 4.74261e-006 ]
6791 : [ 4.9721e-006  ]
6792 : [ 4.87069e-006 ]
6793 : [ 4.74557e-006 ]
6794 : [ 4.94969e-006 ]
6795 : [ 4.68369e-006 ]
6796 : [ 4.73973e-006 ]
6797 : [ 4.90835e-006 ]
6798 : [ 4.91658e-006 ]
6799 : [ 4.81199e-006 ]
6800 : [ 4.70996e-006 ]
6801 : [ 4.65781e-006 ]
6802 : [ 4.92232e-006 ]
6803 : [ 4.72508e-006 ]
6804 : [ 4.79436e-006 ]
6805 : [ 4.7644e-006  ]
6806 : [ 4.64145e-006 ]
6807 : [ 4.68076e-006 ]
6808 : [ 4.86647e-006 ]
6809 : [ 4.61633e-006 ]
6810 : [ 4.76878e-006 ]
6811 : [ 4.79978e-006 ]
6812 : [ 4.74211e-006 ]
6813 : [ 4.7702e-006  ]
6814 : [ 4.78629e-006 ]
6815 : [ 4.80303e-006 ]
6816 : [ 4.76923e-006 ]
6817 : [ 4.86348e-006 ]
6818 : [ 4.72518e-006 ]
6819 : [ 4.97868e-006 ]
6820 : [ 4.70757e-006 ]
6821 : [ 4.73066e-006 ]
6822 : [ 4.75098e-006 ]
6823 : [ 4.89477e-006 ]
6824 : [ 4.77196e-006 ]
6825 : [ 4.87989e-006 ]
6826 : [ 4.59742e-006 ]
6827 : [ 4.58427e-006 ]
6828 : [ 4.83708e-006 ]
6829 : [ 4.63738e-006 ]
6830 : [ 4.70994e-006 ]
6831 : [ 4.81946e-006 ]
6832 : [ 4.68238e-006 ]
6833 : [ 4.73816e-006 ]
6834 : [ 4.93009e-006 ]
6835 : [ 4.94964e-006 ]
6836 : [ 4.81903e-006 ]
6837 : [ 4.92996e-006 ]
6838 : [ 4.72614e-006 ]
6839 : [ 4.91584e-006 ]
6840 : [ 4.67044e-006 ]
6841 : [ 4.63702e-006 ]
6842 : [ 4.8271e-006  ]
6843 : [ 4.85809e-006 ]
6844 : [ 4.95623e-006 ]
6845 : [ 4.73965e-006 ]
6846 : [ 4.84887e-006 ]
6847 : [ 4.80836e-006 ]
6848 : [ 4.93725e-006 ]
6849 : [ 4.85045e-006 ]
6850 : [ 4.621e-006   ]
6851 : [ 4.92256e-006 ]
6852 : [ 4.8904e-006  ]
6853 : [ 4.95106e-006 ]
6854 : [ 4.70799e-006 ]
6855 : [ 4.76125e-006 ]
6856 : [ 4.82151e-006 ]
6857 : [ 4.84401e-006 ]
6858 : [ 4.77775e-006 ]
6859 : [ 4.86295e-006 ]
6860 : [ 4.57879e-006 ]
6861 : [ 4.73292e-006 ]
6862 : [ 4.85301e-006 ]
6863 : [ 4.9036e-006  ]
6864 : [ 4.77158e-006 ]
6865 : [ 4.81682e-006 ]
6866 : [ 4.89774e-006 ]
6867 : [ 4.87586e-006 ]
6868 : [ 4.75088e-006 ]
6869 : [ 4.69852e-006 ]
6870 : [ 4.94812e-006 ]
6871 : [ 4.823e-006   ]
6872 : [ 4.92717e-006 ]
6873 : [ 4.52968e-006 ]
6874 : [ 4.73701e-006 ]
6875 : [ 4.7229e-006  ]
6876 : [ 4.78281e-006 ]
6877 : [ 4.75267e-006 ]
6878 : [ 4.98893e-006 ]
6879 : [ 4.724e-006   ]
6880 : [ 4.93694e-006 ]
6881 : [ 4.85431e-006 ]
6882 : [ 4.7554e-006  ]
6883 : [ 4.72136e-006 ]
6884 : [ 4.94463e-006 ]
6885 : [ 4.55403e-006 ]
6886 : [ 4.88288e-006 ]
6887 : [ 4.77573e-006 ]
6888 : [ 4.87824e-006 ]
6889 : [ 4.76298e-006 ]
6890 : [ 4.69553e-006 ]
6891 : [ 4.77943e-006 ]
6892 : [ 4.74821e-006 ]
6893 : [ 4.79101e-006 ]
6894 : [ 4.7962e-006  ]
6895 : [ 4.84019e-006 ]
6896 : [ 4.968e-006   ]
6897 : [ 4.7749e-006  ]
6898 : [ 4.92261e-006 ]
6899 : [ 4.6647e-006  ]
6900 : [ 4.89749e-006 ]
6901 : [ 4.82833e-006 ]
6902 : [ 4.82974e-006 ]
6903 : [ 4.73388e-006 ]
6904 : [ 4.71224e-006 ]
6905 : [ 4.64522e-006 ]
6906 : [ 4.88794e-006 ]
6907 : [ 4.91478e-006 ]
6908 : [ 4.84408e-006 ]
6909 : [ 4.75483e-006 ]
6910 : [ 4.64625e-006 ]
6911 : [ 4.66992e-006 ]
6912 : [ 4.74249e-006 ]
6913 : [ 4.91842e-006 ]
6914 : [ 4.76151e-006 ]
6915 : [ 4.80674e-006 ]
6916 : [ 4.81022e-006 ]
6917 : [ 4.88401e-006 ]
6918 : [ 4.97523e-006 ]
6919 : [ 4.71785e-006 ]
6920 : [ 4.86393e-006 ]
6921 : [ 4.76373e-006 ]
6922 : [ 4.69439e-006 ]
6923 : [ 4.72475e-006 ]
6924 : [ 4.73668e-006 ]
6925 : [ 4.73516e-006 ]
6926 : [ 4.76074e-006 ]
6927 : [ 4.66434e-006 ]
6928 : [ 4.83389e-006 ]
6929 : [ 4.76083e-006 ]
6930 : [ 4.66477e-006 ]
6931 : [ 4.87482e-006 ]
6932 : [ 4.94704e-006 ]
6933 : [ 4.81267e-006 ]
6934 : [ 4.89649e-006 ]
6935 : [ 4.7921e-006  ]
6936 : [ 4.86745e-006 ]
6937 : [ 4.83565e-006 ]
6938 : [ 4.95502e-006 ]
6939 : [ 4.9006e-006  ]
6940 : [ 4.92012e-006 ]
6941 : [ 4.88268e-006 ]
6942 : [ 4.75364e-006 ]
6943 : [ 4.90035e-006 ]
6944 : [ 4.53801e-006 ]
6945 : [ 4.72906e-006 ]
6946 : [ 4.89164e-006 ]
6947 : [ 4.73367e-006 ]
6948 : [ 4.82911e-006 ]
6949 : [ 4.7726e-006  ]
6950 : [ 4.8459e-006  ]
6951 : [ 4.69489e-006 ]
6952 : [ 4.8985e-006  ]
6953 : [ 4.77289e-006 ]
6954 : [ 4.86312e-006 ]
6955 : [ 4.9757e-006  ]
6956 : [ 4.79527e-006 ]
6957 : [ 4.98021e-006 ]
6958 : [ 4.77153e-006 ]
6959 : [ 4.90623e-006 ]
6960 : [ 4.66832e-006 ]
6961 : [ 4.74687e-006 ]
6962 : [ 4.71608e-006 ]
6963 : [ 4.93176e-006 ]
6964 : [ 4.84897e-006 ]
6965 : [ 4.94359e-006 ]
6966 : [ 5.01538e-006 ]
6967 : [ 4.92873e-006 ]
6968 : [ 4.5247e-006  ]
6969 : [ 4.69495e-006 ]
6970 : [ 4.9765e-006  ]
6971 : [ 4.86936e-006 ]
6972 : [ 4.70277e-006 ]
6973 : [ 4.84453e-006 ]
6974 : [ 4.55002e-006 ]
6975 : [ 4.78367e-006 ]
6976 : [ 4.81183e-006 ]
6977 : [ 4.73883e-006 ]
6978 : [ 4.96835e-006 ]
6979 : [ 4.76887e-006 ]
6980 : [ 4.71476e-006 ]
6981 : [ 4.82107e-006 ]
6982 : [ 4.91891e-006 ]
6983 : [ 4.83707e-006 ]
6984 : [ 4.94299e-006 ]
6985 : [ 4.98468e-006 ]
6986 : [ 4.64795e-006 ]
6987 : [ 4.76661e-006 ]
6988 : [ 4.47872e-006 ]
6989 : [ 4.87514e-006 ]
6990 : [ 4.59085e-006 ]
6991 : [ 4.85582e-006 ]
6992 : [ 4.91154e-006 ]
6993 : [ 4.853e-006   ]
6994 : [ 4.61444e-006 ]
6995 : [ 4.69095e-006 ]
6996 : [ 4.81123e-006 ]
6997 : [ 4.70011e-006 ]
6998 : [ 4.77212e-006 ]
6999 : [ 4.70402e-006 ]
7000 : [ 4.70342e-006 ]
7001 : [ 4.76345e-006 ]
7002 : [ 4.87113e-006 ]
7003 : [ 4.50005e-006 ]
7004 : [ 4.87476e-006 ]
7005 : [ 4.60023e-006 ]
7006 : [ 4.89173e-006 ]
7007 : [ 4.72934e-006 ]
7008 : [ 4.75652e-006 ]
7009 : [ 4.73404e-006 ]
7010 : [ 4.63236e-006 ]
7011 : [ 4.70961e-006 ]
7012 : [ 4.70305e-006 ]
7013 : [ 4.85322e-006 ]
7014 : [ 4.88493e-006 ]
7015 : [ 4.9523e-006  ]
7016 : [ 4.69637e-006 ]
7017 : [ 4.70877e-006 ]
7018 : [ 4.74084e-006 ]
7019 : [ 4.74019e-006 ]
7020 : [ 4.76524e-006 ]
7021 : [ 4.78309e-006 ]
7022 : [ 4.81265e-006 ]
7023 : [ 4.7223e-006  ]
7024 : [ 4.85659e-006 ]
7025 : [ 4.79089e-006 ]
7026 : [ 4.74028e-006 ]
7027 : [ 4.84339e-006 ]
7028 : [ 4.6128e-006  ]
7029 : [ 4.87026e-006 ]
7030 : [ 4.92838e-006 ]
7031 : [ 4.9267e-006  ]
7032 : [ 4.98247e-006 ]
7033 : [ 4.83309e-006 ]
7034 : [ 4.77161e-006 ]
7035 : [ 4.88842e-006 ]
7036 : [ 4.76649e-006 ]
7037 : [ 4.92293e-006 ]
7038 : [ 4.73407e-006 ]
7039 : [ 4.83857e-006 ]
7040 : [ 4.55121e-006 ]
7041 : [ 4.79365e-006 ]
7042 : [ 4.88583e-006 ]
7043 : [ 4.69569e-006 ]
7044 : [ 4.72518e-006 ]
7045 : [ 4.57666e-006 ]
7046 : [ 4.84606e-006 ]
7047 : [ 4.86056e-006 ]
7048 : [ 4.71572e-006 ]
7049 : [ 4.50103e-006 ]
7050 : [ 4.74648e-006 ]
7051 : [ 4.68076e-006 ]
7052 : [ 4.95802e-006 ]
7053 : [ 4.66395e-006 ]
7054 : [ 4.75699e-006 ]
7055 : [ 4.9571e-006  ]
7056 : [ 4.89521e-006 ]
7057 : [ 4.70501e-006 ]
7058 : [ 4.79916e-006 ]
7059 : [ 4.83616e-006 ]
7060 : [ 4.90012e-006 ]
7061 : [ 4.73528e-006 ]
7062 : [ 4.59316e-006 ]
7063 : [ 4.71013e-006 ]
7064 : [ 4.92711e-006 ]
7065 : [ 4.75211e-006 ]
7066 : [ 4.86634e-006 ]
7067 : [ 4.87208e-006 ]
7068 : [ 4.57968e-006 ]
7069 : [ 4.9006e-006  ]
7070 : [ 4.69394e-006 ]
7071 : [ 4.62751e-006 ]
7072 : [ 4.73931e-006 ]
7073 : [ 4.78567e-006 ]
7074 : [ 4.92008e-006 ]
7075 : [ 4.55552e-006 ]
7076 : [ 4.88398e-006 ]
7077 : [ 4.71149e-006 ]
7078 : [ 4.71029e-006 ]
7079 : [ 4.8232e-006  ]
7080 : [ 4.78306e-006 ]
7081 : [ 4.82319e-006 ]
7082 : [ 4.73542e-006 ]
7083 : [ 4.83833e-006 ]
7084 : [ 4.93898e-006 ]
7085 : [ 4.86408e-006 ]
7086 : [ 4.71338e-006 ]
7087 : [ 4.74485e-006 ]
7088 : [ 4.70267e-006 ]
7089 : [ 4.84591e-006 ]
7090 : [ 4.67115e-006 ]
7091 : [ 4.79979e-006 ]
7092 : [ 4.87635e-006 ]
7093 : [ 4.92811e-006 ]
7094 : [ 4.97001e-006 ]
7095 : [ 4.79645e-006 ]
7096 : [ 4.95567e-006 ]
7097 : [ 4.82648e-006 ]
7098 : [ 4.67228e-006 ]
7099 : [ 4.93884e-006 ]
7100 : [ 4.95651e-006 ]
7101 : [ 4.7099e-006  ]
7102 : [ 4.88145e-006 ]
7103 : [ 4.72521e-006 ]
7104 : [ 4.69917e-006 ]
7105 : [ 4.712e-006   ]
7106 : [ 4.78334e-006 ]
7107 : [ 4.94924e-006 ]
7108 : [ 4.66015e-006 ]
7109 : [ 4.91065e-006 ]
7110 : [ 4.9675e-006  ]
7111 : [ 4.94466e-006 ]
7112 : [ 4.70798e-006 ]
7113 : [ 4.7605e-006  ]
7114 : [ 4.58929e-006 ]
7115 : [ 4.63835e-006 ]
7116 : [ 4.95402e-006 ]
7117 : [ 4.83036e-006 ]
7118 : [ 4.64739e-006 ]
7119 : [ 4.79752e-006 ]
7120 : [ 4.62351e-006 ]
7121 : [ 4.75126e-006 ]
7122 : [ 4.71627e-006 ]
7123 : [ 4.71659e-006 ]
7124 : [ 4.66582e-006 ]
7125 : [ 4.74548e-006 ]
7126 : [ 4.78486e-006 ]
7127 : [ 4.59697e-006 ]
7128 : [ 4.50848e-006 ]
7129 : [ 4.74845e-006 ]
7130 : [ 4.86477e-006 ]
7131 : [ 4.86452e-006 ]
7132 : [ 4.80628e-006 ]
7133 : [ 4.96322e-006 ]
7134 : [ 4.83999e-006 ]
7135 : [ 4.83778e-006 ]
7136 : [ 4.80255e-006 ]
7137 : [ 4.7642e-006  ]
7138 : [ 4.80425e-006 ]
7139 : [ 4.80955e-006 ]
7140 : [ 4.95339e-006 ]
7141 : [ 4.92628e-006 ]
7142 : [ 4.96637e-006 ]
7143 : [ 4.93129e-006 ]
7144 : [ 4.79326e-006 ]
7145 : [ 4.79744e-006 ]
7146 : [ 4.71693e-006 ]
7147 : [ 4.86489e-006 ]
7148 : [ 4.80663e-006 ]
7149 : [ 4.77024e-006 ]
7150 : [ 4.72768e-006 ]
7151 : [ 4.9887e-006  ]
7152 : [ 4.61401e-006 ]
7153 : [ 4.79826e-006 ]
7154 : [ 4.75826e-006 ]
7155 : [ 4.88953e-006 ]
7156 : [ 4.80084e-006 ]
7157 : [ 4.77325e-006 ]
7158 : [ 4.82493e-006 ]
7159 : [ 4.76661e-006 ]
7160 : [ 4.6899e-006  ]
7161 : [ 4.73102e-006 ]
7162 : [ 4.70182e-006 ]
7163 : [ 4.68623e-006 ]
7164 : [ 4.72429e-006 ]
7165 : [ 4.79455e-006 ]
7166 : [ 4.78915e-006 ]
7167 : [ 4.83273e-006 ]
7168 : [ 4.71832e-006 ]
7169 : [ 4.72673e-006 ]
7170 : [ 4.62201e-006 ]
7171 : [ 4.81598e-006 ]
7172 : [ 4.77114e-006 ]
7173 : [ 4.70655e-006 ]
7174 : [ 4.82294e-006 ]
7175 : [ 4.72921e-006 ]
7176 : [ 4.73743e-006 ]
7177 : [ 4.61612e-006 ]
7178 : [ 4.7836e-006  ]
7179 : [ 4.75455e-006 ]
7180 : [ 4.89498e-006 ]
7181 : [ 4.93204e-006 ]
7182 : [ 4.99152e-006 ]
7183 : [ 4.89004e-006 ]
7184 : [ 4.64205e-006 ]
7185 : [ 4.89012e-006 ]
7186 : [ 4.58172e-006 ]
7187 : [ 4.91836e-006 ]
7188 : [ 4.86148e-006 ]
7189 : [ 4.82195e-006 ]
7190 : [ 4.79606e-006 ]
7191 : [ 4.73836e-006 ]
7192 : [ 4.78422e-006 ]
7193 : [ 4.8884e-006  ]
7194 : [ 4.93664e-006 ]
7195 : [ 4.84507e-006 ]
7196 : [ 4.65215e-006 ]
7197 : [ 4.79172e-006 ]
7198 : [ 4.75808e-006 ]
7199 : [ 4.91194e-006 ]
7200 : [ 4.87826e-006 ]
7201 : [ 4.74207e-006 ]
7202 : [ 5.00152e-006 ]
7203 : [ 4.87038e-006 ]
7204 : [ 4.71658e-006 ]
7205 : [ 4.79825e-006 ]
7206 : [ 4.81143e-006 ]
7207 : [ 4.88391e-006 ]
7208 : [ 4.91315e-006 ]
7209 : [ 4.91446e-006 ]
7210 : [ 4.8178e-006  ]
7211 : [ 4.92607e-006 ]
7212 : [ 4.7117e-006  ]
7213 : [ 4.83862e-006 ]
7214 : [ 4.86171e-006 ]
7215 : [ 4.74e-006    ]
7216 : [ 4.69745e-006 ]
7217 : [ 4.70195e-006 ]
7218 : [ 4.84274e-006 ]
7219 : [ 4.67632e-006 ]
7220 : [ 4.77639e-006 ]
7221 : [ 4.68056e-006 ]
7222 : [ 4.69422e-006 ]
7223 : [ 4.68809e-006 ]
7224 : [ 4.70655e-006 ]
7225 : [ 4.73825e-006 ]
7226 : [ 4.82519e-006 ]
7227 : [ 4.87093e-006 ]
7228 : [ 4.76817e-006 ]
7229 : [ 4.79547e-006 ]
7230 : [ 4.74178e-006 ]
7231 : [ 4.76883e-006 ]
7232 : [ 4.82293e-006 ]
7233 : [ 4.661e-006   ]
7234 : [ 4.68338e-006 ]
7235 : [ 4.84121e-006 ]
7236 : [ 4.87023e-006 ]
7237 : [ 4.48457e-006 ]
7238 : [ 4.80777e-006 ]
7239 : [ 5.00611e-006 ]
7240 : [ 4.79016e-006 ]
7241 : [ 4.93069e-006 ]
7242 : [ 4.89056e-006 ]
7243 : [ 4.76136e-006 ]
7244 : [ 4.81457e-006 ]
7245 : [ 4.97961e-006 ]
7246 : [ 4.87727e-006 ]
7247 : [ 4.61153e-006 ]
7248 : [ 4.88263e-006 ]
7249 : [ 4.59872e-006 ]
7250 : [ 4.87106e-006 ]
7251 : [ 4.92696e-006 ]
7252 : [ 4.81616e-006 ]
7253 : [ 4.89601e-006 ]
7254 : [ 4.87092e-006 ]
7255 : [ 4.87901e-006 ]
7256 : [ 4.97972e-006 ]
7257 : [ 4.91095e-006 ]
7258 : [ 4.93404e-006 ]
7259 : [ 5.00725e-006 ]
7260 : [ 4.76908e-006 ]
7261 : [ 4.96613e-006 ]
7262 : [ 4.73509e-006 ]
7263 : [ 4.50452e-006 ]
7264 : [ 4.98748e-006 ]
7265 : [ 4.74486e-006 ]
7266 : [ 4.92632e-006 ]
7267 : [ 4.62172e-006 ]
7268 : [ 4.87237e-006 ]
7269 : [ 4.63467e-006 ]
7270 : [ 4.76756e-006 ]
7271 : [ 4.90766e-006 ]
7272 : [ 4.76941e-006 ]
7273 : [ 4.73141e-006 ]
7274 : [ 4.78941e-006 ]
7275 : [ 4.66048e-006 ]
7276 : [ 4.91053e-006 ]
7277 : [ 4.78064e-006 ]
7278 : [ 4.62813e-006 ]
7279 : [ 4.60871e-006 ]
7280 : [ 4.89815e-006 ]
7281 : [ 4.77573e-006 ]
7282 : [ 4.88397e-006 ]
7283 : [ 4.75487e-006 ]
7284 : [ 4.9277e-006  ]
7285 : [ 4.90378e-006 ]
7286 : [ 4.76745e-006 ]
7287 : [ 4.88964e-006 ]
7288 : [ 4.74904e-006 ]
7289 : [ 4.88769e-006 ]
7290 : [ 4.72324e-006 ]
7291 : [ 4.79507e-006 ]
7292 : [ 4.92468e-006 ]
7293 : [ 4.77975e-006 ]
7294 : [ 4.94454e-006 ]
7295 : [ 4.88371e-006 ]
7296 : [ 4.81803e-006 ]
7297 : [ 4.88094e-006 ]
7298 : [ 4.92862e-006 ]
7299 : [ 4.7627e-006  ]
7300 : [ 4.73521e-006 ]
7301 : [ 4.64603e-006 ]
7302 : [ 4.90485e-006 ]
7303 : [ 4.60755e-006 ]
7304 : [ 4.80548e-006 ]
7305 : [ 4.87643e-006 ]
7306 : [ 4.97472e-006 ]
7307 : [ 4.7743e-006  ]
7308 : [ 4.79392e-006 ]
7309 : [ 4.66941e-006 ]
7310 : [ 4.93931e-006 ]
7311 : [ 4.93239e-006 ]
7312 : [ 4.78991e-006 ]
7313 : [ 4.619e-006   ]
7314 : [ 4.74873e-006 ]
7315 : [ 4.65198e-006 ]
7316 : [ 4.95614e-006 ]
7317 : [ 4.58014e-006 ]
7318 : [ 4.89295e-006 ]
7319 : [ 4.91003e-006 ]
7320 : [ 4.85055e-006 ]
7321 : [ 4.86936e-006 ]
7322 : [ 4.81828e-006 ]
7323 : [ 4.85256e-006 ]
7324 : [ 4.91539e-006 ]
7325 : [ 4.87347e-006 ]
7326 : [ 4.97222e-006 ]
7327 : [ 4.97379e-006 ]
7328 : [ 4.70789e-006 ]
7329 : [ 4.74235e-006 ]
7330 : [ 4.87888e-006 ]
7331 : [ 4.80899e-006 ]
7332 : [ 4.83265e-006 ]
7333 : [ 4.81828e-006 ]
7334 : [ 4.78019e-006 ]
7335 : [ 4.92323e-006 ]
7336 : [ 4.9431e-006  ]
7337 : [ 4.8235e-006  ]
7338 : [ 4.77156e-006 ]
7339 : [ 4.75633e-006 ]
7340 : [ 4.96674e-006 ]
7341 : [ 4.55583e-006 ]
7342 : [ 4.9179e-006  ]
7343 : [ 4.91042e-006 ]
7344 : [ 4.74624e-006 ]
7345 : [ 4.84206e-006 ]
7346 : [ 4.6594e-006  ]
7347 : [ 4.89718e-006 ]
7348 : [ 4.71994e-006 ]
7349 : [ 4.661e-006   ]
7350 : [ 4.72779e-006 ]
7351 : [ 4.87985e-006 ]
7352 : [ 4.98582e-006 ]
7353 : [ 4.84269e-006 ]
7354 : [ 4.97091e-006 ]
7355 : [ 4.88459e-006 ]
7356 : [ 4.69169e-006 ]
7357 : [ 4.7403e-006  ]
7358 : [ 4.74031e-006 ]
7359 : [ 4.65761e-006 ]
7360 : [ 4.66478e-006 ]
7361 : [ 4.66321e-006 ]
7362 : [ 4.7652e-006  ]
7363 : [ 4.73629e-006 ]
7364 : [ 4.68763e-006 ]
7365 : [ 4.71155e-006 ]
7366 : [ 4.9768e-006  ]
7367 : [ 4.80975e-006 ]
7368 : [ 4.95015e-006 ]
7369 : [ 4.73579e-006 ]
7370 : [ 4.9485e-006  ]
7371 : [ 4.66188e-006 ]
7372 : [ 4.7403e-006  ]
7373 : [ 4.65987e-006 ]
7374 : [ 4.7853e-006  ]
7375 : [ 4.75936e-006 ]
7376 : [ 4.85633e-006 ]
7377 : [ 4.71882e-006 ]
7378 : [ 4.94793e-006 ]
7379 : [ 4.67211e-006 ]
7380 : [ 4.73446e-006 ]
7381 : [ 4.88079e-006 ]
7382 : [ 4.96734e-006 ]
7383 : [ 4.94119e-006 ]
7384 : [ 4.78109e-006 ]
7385 : [ 4.78789e-006 ]
7386 : [ 4.79215e-006 ]
7387 : [ 4.96528e-006 ]
7388 : [ 4.77707e-006 ]
7389 : [ 4.78768e-006 ]
7390 : [ 4.93711e-006 ]
7391 : [ 4.84532e-006 ]
7392 : [ 4.55188e-006 ]
7393 : [ 4.68615e-006 ]
7394 : [ 4.99674e-006 ]
7395 : [ 4.82036e-006 ]
7396 : [ 4.92834e-006 ]
7397 : [ 4.88343e-006 ]
7398 : [ 4.85497e-006 ]
7399 : [ 4.89282e-006 ]
7400 : [ 4.66802e-006 ]
7401 : [ 4.72009e-006 ]
7402 : [ 4.80957e-006 ]
7403 : [ 4.74459e-006 ]
7404 : [ 4.81044e-006 ]
7405 : [ 4.8438e-006  ]
7406 : [ 4.82479e-006 ]
7407 : [ 4.85062e-006 ]
7408 : [ 4.8382e-006  ]
7409 : [ 4.70345e-006 ]
7410 : [ 4.88397e-006 ]
7411 : [ 4.94627e-006 ]
7412 : [ 4.80766e-006 ]
7413 : [ 4.6335e-006  ]
7414 : [ 4.72676e-006 ]
7415 : [ 4.94593e-006 ]
7416 : [ 4.88921e-006 ]
7417 : [ 4.81014e-006 ]
7418 : [ 4.86871e-006 ]
7419 : [ 4.69104e-006 ]
7420 : [ 4.89713e-006 ]
7421 : [ 4.52934e-006 ]
7422 : [ 4.71023e-006 ]
7423 : [ 4.76025e-006 ]
7424 : [ 4.8955e-006  ]
7425 : [ 4.86425e-006 ]
7426 : [ 4.87687e-006 ]
7427 : [ 4.82754e-006 ]
7428 : [ 4.78281e-006 ]
7429 : [ 4.73962e-006 ]
7430 : [ 4.52353e-006 ]
7431 : [ 4.89548e-006 ]
7432 : [ 4.86484e-006 ]
7433 : [ 4.87558e-006 ]
7434 : [ 4.66103e-006 ]
7435 : [ 4.73395e-006 ]
7436 : [ 4.88271e-006 ]
7437 : [ 4.98771e-006 ]
7438 : [ 4.75941e-006 ]
7439 : [ 4.81628e-006 ]
7440 : [ 4.70448e-006 ]
7441 : [ 4.76649e-006 ]
7442 : [ 4.91327e-006 ]
7443 : [ 4.72103e-006 ]
7444 : [ 4.84445e-006 ]
7445 : [ 4.7605e-006  ]
7446 : [ 4.7302e-006  ]
7447 : [ 4.67946e-006 ]
7448 : [ 4.69075e-006 ]
7449 : [ 4.9136e-006  ]
7450 : [ 4.8103e-006  ]
7451 : [ 4.74305e-006 ]
7452 : [ 4.85692e-006 ]
7453 : [ 4.88214e-006 ]
7454 : [ 4.65263e-006 ]
7455 : [ 4.82666e-006 ]
7456 : [ 4.78194e-006 ]
7457 : [ 4.82602e-006 ]
7458 : [ 4.71543e-006 ]
7459 : [ 4.82882e-006 ]
7460 : [ 4.64467e-006 ]
7461 : [ 4.68211e-006 ]
7462 : [ 4.76459e-006 ]
7463 : [ 4.94999e-006 ]
7464 : [ 4.94383e-006 ]
7465 : [ 4.86103e-006 ]
7466 : [ 4.74291e-006 ]
7467 : [ 4.86207e-006 ]
7468 : [ 4.76428e-006 ]
7469 : [ 4.79082e-006 ]
7470 : [ 4.57102e-006 ]
7471 : [ 4.67208e-006 ]
7472 : [ 4.91002e-006 ]
7473 : [ 4.58907e-006 ]
7474 : [ 4.81452e-006 ]
7475 : [ 4.95672e-006 ]
7476 : [ 4.75372e-006 ]
7477 : [ 4.89893e-006 ]
7478 : [ 4.58045e-006 ]
7479 : [ 4.94631e-006 ]
7480 : [ 4.75161e-006 ]
7481 : [ 4.58919e-006 ]
7482 : [ 4.97538e-006 ]
7483 : [ 4.58861e-006 ]
7484 : [ 4.89421e-006 ]
7485 : [ 4.79234e-006 ]
7486 : [ 4.94379e-006 ]
7487 : [ 4.90585e-006 ]
7488 : [ 4.91203e-006 ]
7489 : [ 4.89056e-006 ]
7490 : [ 4.91957e-006 ]
7491 : [ 4.69021e-006 ]
7492 : [ 4.86963e-006 ]
7493 : [ 4.70718e-006 ]
7494 : [ 4.93805e-006 ]
7495 : [ 4.72517e-006 ]
7496 : [ 4.74392e-006 ]
7497 : [ 4.69543e-006 ]
7498 : [ 4.89489e-006 ]
7499 : [ 4.72e-006    ]
7500 : [ 4.84069e-006 ]
7501 : [ 4.75569e-006 ]
7502 : [ 4.78868e-006 ]
7503 : [ 4.78806e-006 ]
7504 : [ 4.98661e-006 ]
7505 : [ 4.84602e-006 ]
7506 : [ 4.74167e-006 ]
7507 : [ 4.90814e-006 ]
7508 : [ 4.8206e-006  ]
7509 : [ 4.67217e-006 ]
7510 : [ 4.64855e-006 ]
7511 : [ 4.9425e-006  ]
7512 : [ 4.62649e-006 ]
7513 : [ 4.74685e-006 ]
7514 : [ 4.82564e-006 ]
7515 : [ 4.83996e-006 ]
7516 : [ 4.53926e-006 ]
7517 : [ 4.80994e-006 ]
7518 : [ 4.90814e-006 ]
7519 : [ 4.80903e-006 ]
7520 : [ 4.59553e-006 ]
7521 : [ 4.79482e-006 ]
7522 : [ 4.98357e-006 ]
7523 : [ 4.82967e-006 ]
7524 : [ 4.85508e-006 ]
7525 : [ 4.69474e-006 ]
7526 : [ 4.86124e-006 ]
7527 : [ 4.90428e-006 ]
7528 : [ 4.78384e-006 ]
7529 : [ 4.63989e-006 ]
7530 : [ 4.94859e-006 ]
7531 : [ 4.70935e-006 ]
7532 : [ 4.7426e-006  ]
7533 : [ 4.70993e-006 ]
7534 : [ 4.88923e-006 ]
7535 : [ 4.74761e-006 ]
7536 : [ 4.81197e-006 ]
7537 : [ 4.72293e-006 ]
7538 : [ 4.95532e-006 ]
7539 : [ 4.72667e-006 ]
7540 : [ 4.70658e-006 ]
7541 : [ 4.77419e-006 ]
7542 : [ 4.88087e-006 ]
7543 : [ 4.82697e-006 ]
7544 : [ 4.75004e-006 ]
7545 : [ 4.71691e-006 ]
7546 : [ 4.85348e-006 ]
7547 : [ 4.72634e-006 ]
7548 : [ 4.77356e-006 ]
7549 : [ 4.95602e-006 ]
7550 : [ 4.79063e-006 ]
7551 : [ 4.88559e-006 ]
7552 : [ 4.95267e-006 ]
7553 : [ 4.90436e-006 ]
7554 : [ 4.81825e-006 ]
7555 : [ 4.78475e-006 ]
7556 : [ 4.76328e-006 ]
7557 : [ 4.97365e-006 ]
7558 : [ 4.78699e-006 ]
7559 : [ 4.7656e-006  ]
7560 : [ 4.94436e-006 ]
7561 : [ 4.82184e-006 ]
7562 : [ 4.66989e-006 ]
7563 : [ 4.94923e-006 ]
7564 : [ 4.72003e-006 ]
7565 : [ 4.83997e-006 ]
7566 : [ 4.64885e-006 ]
7567 : [ 4.81433e-006 ]
7568 : [ 4.70529e-006 ]
7569 : [ 4.94504e-006 ]
7570 : [ 4.94415e-006 ]
7571 : [ 4.77255e-006 ]
7572 : [ 4.98698e-006 ]
7573 : [ 4.89412e-006 ]
7574 : [ 4.76119e-006 ]
7575 : [ 4.93928e-006 ]
7576 : [ 4.79134e-006 ]
7577 : [ 4.75536e-006 ]
7578 : [ 4.83158e-006 ]
7579 : [ 4.71364e-006 ]
7580 : [ 4.95235e-006 ]
7581 : [ 4.95307e-006 ]
7582 : [ 4.78899e-006 ]
7583 : [ 4.83247e-006 ]
7584 : [ 4.60024e-006 ]
7585 : [ 4.74373e-006 ]
7586 : [ 4.80893e-006 ]
7587 : [ 4.9125e-006  ]
7588 : [ 4.75382e-006 ]
7589 : [ 4.97135e-006 ]
7590 : [ 4.75052e-006 ]
7591 : [ 4.83877e-006 ]
7592 : [ 4.76369e-006 ]
7593 : [ 4.85313e-006 ]
7594 : [ 4.66684e-006 ]
7595 : [ 4.72418e-006 ]
7596 : [ 4.72768e-006 ]
7597 : [ 4.82899e-006 ]
7598 : [ 4.92289e-006 ]
7599 : [ 4.7791e-006  ]
7600 : [ 4.9637e-006  ]
7601 : [ 4.71183e-006 ]
7602 : [ 4.73097e-006 ]
7603 : [ 4.78482e-006 ]
7604 : [ 4.55901e-006 ]
7605 : [ 4.70364e-006 ]
7606 : [ 4.58495e-006 ]
7607 : [ 4.74297e-006 ]
7608 : [ 4.74964e-006 ]
7609 : [ 4.76022e-006 ]
7610 : [ 4.78806e-006 ]
7611 : [ 4.77412e-006 ]
7612 : [ 4.80877e-006 ]
7613 : [ 4.81716e-006 ]
7614 : [ 4.76373e-006 ]
7615 : [ 4.89469e-006 ]
7616 : [ 4.88598e-006 ]
7617 : [ 4.81094e-006 ]
7618 : [ 4.71388e-006 ]
7619 : [ 4.88639e-006 ]
7620 : [ 4.97144e-006 ]
7621 : [ 4.87812e-006 ]
7622 : [ 4.79045e-006 ]
7623 : [ 4.76283e-006 ]
7624 : [ 4.68559e-006 ]
7625 : [ 4.89064e-006 ]
7626 : [ 4.66065e-006 ]
7627 : [ 4.76574e-006 ]
7628 : [ 4.80308e-006 ]
7629 : [ 4.8946e-006  ]
7630 : [ 4.6805e-006  ]
7631 : [ 4.80577e-006 ]
7632 : [ 4.6327e-006  ]
7633 : [ 4.95728e-006 ]
7634 : [ 4.75898e-006 ]
7635 : [ 4.78213e-006 ]
7636 : [ 4.70464e-006 ]
7637 : [ 4.78937e-006 ]
7638 : [ 4.97147e-006 ]
7639 : [ 4.84473e-006 ]
7640 : [ 4.81132e-006 ]
7641 : [ 4.73492e-006 ]
7642 : [ 4.92051e-006 ]
7643 : [ 4.78681e-006 ]
7644 : [ 4.87786e-006 ]
7645 : [ 4.74898e-006 ]
7646 : [ 4.84171e-006 ]
7647 : [ 4.64948e-006 ]
7648 : [ 4.87715e-006 ]
7649 : [ 4.8847e-006  ]
7650 : [ 4.69781e-006 ]
7651 : [ 4.94369e-006 ]
7652 : [ 4.69396e-006 ]
7653 : [ 4.78434e-006 ]
7654 : [ 4.77201e-006 ]
7655 : [ 4.76477e-006 ]
7656 : [ 4.75896e-006 ]
7657 : [ 4.94629e-006 ]
7658 : [ 4.77774e-006 ]
7659 : [ 4.71556e-006 ]
7660 : [ 4.72422e-006 ]
7661 : [ 4.92495e-006 ]
7662 : [ 4.5834e-006  ]
7663 : [ 4.84613e-006 ]
7664 : [ 4.60863e-006 ]
7665 : [ 4.7629e-006  ]
7666 : [ 4.8264e-006  ]
7667 : [ 4.89493e-006 ]
7668 : [ 4.91819e-006 ]
7669 : [ 4.98558e-006 ]
7670 : [ 4.80698e-006 ]
7671 : [ 4.79205e-006 ]
7672 : [ 4.72254e-006 ]
7673 : [ 4.76654e-006 ]
7674 : [ 4.7842e-006  ]
7675 : [ 4.80048e-006 ]
7676 : [ 4.8819e-006  ]
7677 : [ 4.65531e-006 ]
7678 : [ 4.93977e-006 ]
7679 : [ 4.93917e-006 ]
7680 : [ 4.59137e-006 ]
7681 : [ 4.56105e-006 ]
7682 : [ 4.71016e-006 ]
7683 : [ 4.81043e-006 ]
7684 : [ 4.71364e-006 ]
7685 : [ 4.83573e-006 ]
7686 : [ 4.86904e-006 ]
7687 : [ 4.87184e-006 ]
7688 : [ 4.80104e-006 ]
7689 : [ 4.85428e-006 ]
7690 : [ 4.66811e-006 ]
7691 : [ 4.9647e-006  ]
7692 : [ 4.60424e-006 ]
7693 : [ 4.85351e-006 ]
7694 : [ 4.80261e-006 ]
7695 : [ 4.73216e-006 ]
7696 : [ 4.66946e-006 ]
7697 : [ 4.5747e-006  ]
7698 : [ 4.82561e-006 ]
7699 : [ 4.76686e-006 ]
7700 : [ 4.76726e-006 ]
7701 : [ 4.98275e-006 ]
7702 : [ 4.68775e-006 ]
7703 : [ 4.75677e-006 ]
7704 : [ 4.86808e-006 ]
7705 : [ 4.82432e-006 ]
7706 : [ 4.91979e-006 ]
7707 : [ 4.97225e-006 ]
7708 : [ 4.85861e-006 ]
7709 : [ 4.94033e-006 ]
7710 : [ 4.9817e-006  ]
7711 : [ 4.89139e-006 ]
7712 : [ 4.72267e-006 ]
7713 : [ 4.72141e-006 ]
7714 : [ 4.55562e-006 ]
7715 : [ 4.68888e-006 ]
7716 : [ 4.86211e-006 ]
7717 : [ 4.8223e-006  ]
7718 : [ 4.60342e-006 ]
7719 : [ 4.73205e-006 ]
7720 : [ 4.78157e-006 ]
7721 : [ 4.98511e-006 ]
7722 : [ 4.75907e-006 ]
7723 : [ 4.91818e-006 ]
7724 : [ 4.6628e-006  ]
7725 : [ 4.74197e-006 ]
7726 : [ 4.66494e-006 ]
7727 : [ 4.93616e-006 ]
7728 : [ 4.87914e-006 ]
7729 : [ 4.81817e-006 ]
7730 : [ 4.7389e-006  ]
7731 : [ 4.76206e-006 ]
7732 : [ 4.99737e-006 ]
7733 : [ 4.95935e-006 ]
7734 : [ 4.91704e-006 ]
7735 : [ 4.87219e-006 ]
7736 : [ 4.86293e-006 ]
7737 : [ 4.65278e-006 ]
7738 : [ 4.89873e-006 ]
7739 : [ 4.82349e-006 ]
7740 : [ 4.89567e-006 ]
7741 : [ 4.82369e-006 ]
7742 : [ 4.94054e-006 ]
7743 : [ 4.6588e-006  ]
7744 : [ 4.76016e-006 ]
7745 : [ 4.59086e-006 ]
7746 : [ 4.90211e-006 ]
7747 : [ 4.76666e-006 ]
7748 : [ 4.76246e-006 ]
7749 : [ 4.78961e-006 ]
7750 : [ 4.74609e-006 ]
7751 : [ 4.74497e-006 ]
7752 : [ 4.63545e-006 ]
7753 : [ 4.92803e-006 ]
7754 : [ 5.00492e-006 ]
7755 : [ 4.76257e-006 ]
7756 : [ 4.66759e-006 ]
7757 : [ 4.79201e-006 ]
7758 : [ 4.78675e-006 ]
7759 : [ 4.5378e-006  ]
7760 : [ 4.69367e-006 ]
7761 : [ 4.86418e-006 ]
7762 : [ 4.87251e-006 ]
7763 : [ 4.72438e-006 ]
7764 : [ 4.9547e-006  ]
7765 : [ 4.87235e-006 ]
7766 : [ 4.70826e-006 ]
7767 : [ 4.50411e-006 ]
7768 : [ 4.72808e-006 ]
7769 : [ 4.84223e-006 ]
7770 : [ 4.8511e-006  ]
7771 : [ 4.77152e-006 ]
7772 : [ 4.94685e-006 ]
7773 : [ 4.94798e-006 ]
7774 : [ 4.85277e-006 ]
7775 : [ 4.97306e-006 ]
7776 : [ 4.73147e-006 ]
7777 : [ 4.74021e-006 ]
7778 : [ 4.71848e-006 ]
7779 : [ 4.96217e-006 ]
7780 : [ 4.88848e-006 ]
7781 : [ 4.80311e-006 ]
7782 : [ 4.58367e-006 ]
7783 : [ 4.95549e-006 ]
7784 : [ 4.82015e-006 ]
7785 : [ 4.95771e-006 ]
7786 : [ 4.98415e-006 ]
7787 : [ 4.9842e-006  ]
7788 : [ 4.67603e-006 ]
7789 : [ 4.86916e-006 ]
7790 : [ 4.79087e-006 ]
7791 : [ 4.73092e-006 ]
7792 : [ 4.76284e-006 ]
7793 : [ 4.72013e-006 ]
7794 : [ 4.83934e-006 ]
7795 : [ 4.70462e-006 ]
7796 : [ 4.76923e-006 ]
7797 : [ 4.77655e-006 ]
7798 : [ 4.70486e-006 ]
7799 : [ 4.76255e-006 ]
7800 : [ 4.72766e-006 ]
7801 : [ 4.79029e-006 ]
7802 : [ 4.81677e-006 ]
7803 : [ 4.8654e-006  ]
7804 : [ 4.9047e-006  ]
7805 : [ 4.74999e-006 ]
7806 : [ 4.88961e-006 ]
7807 : [ 4.85442e-006 ]
7808 : [ 4.8023e-006  ]
7809 : [ 4.86235e-006 ]
7810 : [ 4.65951e-006 ]
7811 : [ 4.5688e-006  ]
7812 : [ 4.83252e-006 ]
7813 : [ 4.83107e-006 ]
7814 : [ 4.70911e-006 ]
7815 : [ 4.78678e-006 ]
7816 : [ 4.91336e-006 ]
7817 : [ 4.75846e-006 ]
7818 : [ 4.82115e-006 ]
7819 : [ 4.91184e-006 ]
7820 : [ 4.7876e-006  ]
7821 : [ 4.66715e-006 ]
7822 : [ 4.79612e-006 ]
7823 : [ 4.58467e-006 ]
7824 : [ 4.86783e-006 ]
7825 : [ 4.94237e-006 ]
7826 : [ 4.7461e-006  ]
7827 : [ 4.94922e-006 ]
7828 : [ 4.93601e-006 ]
7829 : [ 4.74221e-006 ]
7830 : [ 4.88009e-006 ]
7831 : [ 4.70455e-006 ]
7832 : [ 4.85091e-006 ]
7833 : [ 4.77382e-006 ]
7834 : [ 4.93753e-006 ]
7835 : [ 4.86413e-006 ]
7836 : [ 4.81606e-006 ]
7837 : [ 4.75448e-006 ]
7838 : [ 4.88092e-006 ]
7839 : [ 4.94702e-006 ]
7840 : [ 4.97496e-006 ]
7841 : [ 4.72145e-006 ]
7842 : [ 4.63909e-006 ]
7843 : [ 4.70238e-006 ]
7844 : [ 4.90923e-006 ]
7845 : [ 4.94038e-006 ]
7846 : [ 4.7266e-006  ]
7847 : [ 4.78594e-006 ]
7848 : [ 4.81355e-006 ]
7849 : [ 4.71985e-006 ]
7850 : [ 4.70605e-006 ]
7851 : [ 4.72327e-006 ]
7852 : [ 4.92342e-006 ]
7853 : [ 4.92769e-006 ]
7854 : [ 4.69177e-006 ]
7855 : [ 4.65737e-006 ]
7856 : [ 4.85362e-006 ]
7857 : [ 4.70538e-006 ]
7858 : [ 4.91487e-006 ]
7859 : [ 4.76585e-006 ]
7860 : [ 4.94464e-006 ]
7861 : [ 4.83681e-006 ]
7862 : [ 4.91938e-006 ]
7863 : [ 4.75155e-006 ]
7864 : [ 4.88435e-006 ]
7865 : [ 4.7564e-006  ]
7866 : [ 4.75353e-006 ]
7867 : [ 4.83233e-006 ]
7868 : [ 4.90349e-006 ]
7869 : [ 4.67291e-006 ]
7870 : [ 4.92317e-006 ]
7871 : [ 4.56331e-006 ]
7872 : [ 4.67785e-006 ]
7873 : [ 4.62327e-006 ]
7874 : [ 4.68638e-006 ]
7875 : [ 4.95847e-006 ]
7876 : [ 4.63582e-006 ]
7877 : [ 4.7301e-006  ]
7878 : [ 4.75621e-006 ]
7879 : [ 4.8454e-006  ]
7880 : [ 4.84706e-006 ]
7881 : [ 4.64682e-006 ]
7882 : [ 4.96173e-006 ]
7883 : [ 4.85712e-006 ]
7884 : [ 4.78494e-006 ]
7885 : [ 4.87934e-006 ]
7886 : [ 4.9624e-006  ]
7887 : [ 4.65062e-006 ]
7888 : [ 4.79627e-006 ]
7889 : [ 4.9033e-006  ]
7890 : [ 4.7936e-006  ]
7891 : [ 4.73831e-006 ]
7892 : [ 4.83866e-006 ]
7893 : [ 4.68626e-006 ]
7894 : [ 4.97292e-006 ]
7895 : [ 4.68361e-006 ]
7896 : [ 4.9498e-006  ]
7897 : [ 4.76024e-006 ]
7898 : [ 4.77388e-006 ]
7899 : [ 4.62847e-006 ]
7900 : [ 4.77999e-006 ]
7901 : [ 4.96683e-006 ]
7902 : [ 4.74598e-006 ]
7903 : [ 4.65598e-006 ]
7904 : [ 4.77463e-006 ]
7905 : [ 4.66626e-006 ]
7906 : [ 4.675e-006   ]
7907 : [ 4.93239e-006 ]
7908 : [ 4.97208e-006 ]
7909 : [ 4.77809e-006 ]
7910 : [ 4.62579e-006 ]
7911 : [ 4.75462e-006 ]
7912 : [ 4.71197e-006 ]
7913 : [ 4.70793e-006 ]
7914 : [ 4.90912e-006 ]
7915 : [ 4.90267e-006 ]
7916 : [ 4.9389e-006  ]
7917 : [ 4.61944e-006 ]
7918 : [ 4.97934e-006 ]
7919 : [ 4.7641e-006  ]
7920 : [ 5.0243e-006  ]
7921 : [ 4.74384e-006 ]
7922 : [ 4.77736e-006 ]
7923 : [ 4.80048e-006 ]
7924 : [ 4.89934e-006 ]
7925 : [ 4.54449e-006 ]
7926 : [ 4.77214e-006 ]
7927 : [ 4.65935e-006 ]
7928 : [ 4.84832e-006 ]
7929 : [ 4.81372e-006 ]
7930 : [ 4.9669e-006  ]
7931 : [ 4.97176e-006 ]
7932 : [ 4.81591e-006 ]
7933 : [ 4.7737e-006  ]
7934 : [ 4.68578e-006 ]
7935 : [ 4.80269e-006 ]
7936 : [ 4.75978e-006 ]
7937 : [ 4.79401e-006 ]
7938 : [ 4.87227e-006 ]
7939 : [ 4.85774e-006 ]
7940 : [ 4.83539e-006 ]
7941 : [ 4.96408e-006 ]
7942 : [ 5.00625e-006 ]
7943 : [ 4.68915e-006 ]
7944 : [ 4.94308e-006 ]
7945 : [ 4.78643e-006 ]
7946 : [ 4.73795e-006 ]
7947 : [ 4.77225e-006 ]
7948 : [ 4.79297e-006 ]
7949 : [ 4.97937e-006 ]
7950 : [ 4.80552e-006 ]
7951 : [ 4.83087e-006 ]
7952 : [ 4.83798e-006 ]
7953 : [ 4.88166e-006 ]
7954 : [ 4.93745e-006 ]
7955 : [ 4.85841e-006 ]
7956 : [ 4.70602e-006 ]
7957 : [ 4.65816e-006 ]
7958 : [ 4.74544e-006 ]
7959 : [ 4.97002e-006 ]
7960 : [ 4.76596e-006 ]
7961 : [ 4.71333e-006 ]
7962 : [ 4.75923e-006 ]
7963 : [ 4.77873e-006 ]
7964 : [ 4.72313e-006 ]
7965 : [ 4.82253e-006 ]
7966 : [ 4.95613e-006 ]
7967 : [ 4.814e-006   ]
7968 : [ 4.68019e-006 ]
7969 : [ 4.58402e-006 ]
7970 : [ 4.80269e-006 ]
7971 : [ 4.81626e-006 ]
7972 : [ 4.75611e-006 ]
7973 : [ 4.60466e-006 ]
7974 : [ 4.915e-006   ]
7975 : [ 4.92733e-006 ]
7976 : [ 4.55815e-006 ]
7977 : [ 4.95172e-006 ]
7978 : [ 4.63655e-006 ]
7979 : [ 4.57979e-006 ]
7980 : [ 4.69346e-006 ]
7981 : [ 4.76473e-006 ]
7982 : [ 4.85188e-006 ]
7983 : [ 4.76136e-006 ]
7984 : [ 4.71528e-006 ]
7985 : [ 4.76124e-006 ]
7986 : [ 4.71747e-006 ]
7987 : [ 4.93811e-006 ]
7988 : [ 4.84303e-006 ]
7989 : [ 4.88042e-006 ]
7990 : [ 4.77811e-006 ]
7991 : [ 4.98003e-006 ]
7992 : [ 4.69085e-006 ]
7993 : [ 4.57633e-006 ]
7994 : [ 4.88933e-006 ]
7995 : [ 4.74227e-006 ]
7996 : [ 4.86779e-006 ]
7997 : [ 4.77275e-006 ]
7998 : [ 4.76242e-006 ]
7999 : [ 4.96303e-006 ]
8000 : [ 4.74964e-006 ]
8001 : [ 4.77321e-006 ]
8002 : [ 4.7706e-006  ]
8003 : [ 4.85882e-006 ]
8004 : [ 4.87924e-006 ]
8005 : [ 4.61855e-006 ]
8006 : [ 4.79884e-006 ]
8007 : [ 4.85079e-006 ]
8008 : [ 4.70126e-006 ]
8009 : [ 4.80167e-006 ]
8010 : [ 4.72767e-006 ]
8011 : [ 4.72326e-006 ]
8012 : [ 4.75562e-006 ]
8013 : [ 4.94676e-006 ]
8014 : [ 4.74907e-006 ]
8015 : [ 4.7748e-006  ]
8016 : [ 4.76127e-006 ]
8017 : [ 4.81282e-006 ]
8018 : [ 4.61527e-006 ]
8019 : [ 4.8703e-006  ]
8020 : [ 4.86878e-006 ]
8021 : [ 4.80826e-006 ]
8022 : [ 4.98369e-006 ]
8023 : [ 4.56516e-006 ]
8024 : [ 4.67777e-006 ]
8025 : [ 4.8496e-006  ]
8026 : [ 4.7403e-006  ]
8027 : [ 4.63916e-006 ]
8028 : [ 4.7863e-006  ]
8029 : [ 4.96691e-006 ]
8030 : [ 4.90543e-006 ]
8031 : [ 4.61784e-006 ]
8032 : [ 4.70855e-006 ]
8033 : [ 4.6492e-006  ]
8034 : [ 4.97141e-006 ]
8035 : [ 4.60036e-006 ]
8036 : [ 4.87336e-006 ]
8037 : [ 4.71896e-006 ]
8038 : [ 4.8565e-006  ]
8039 : [ 4.85582e-006 ]
8040 : [ 4.4921e-006  ]
8041 : [ 4.65795e-006 ]
8042 : [ 4.73423e-006 ]
8043 : [ 4.88289e-006 ]
8044 : [ 4.89373e-006 ]
8045 : [ 4.72863e-006 ]
8046 : [ 4.7748e-006  ]
8047 : [ 4.7096e-006  ]
8048 : [ 4.84357e-006 ]
8049 : [ 4.95288e-006 ]
8050 : [ 4.97422e-006 ]
8051 : [ 4.6812e-006  ]
8052 : [ 4.73717e-006 ]
8053 : [ 4.79493e-006 ]
8054 : [ 4.85449e-006 ]
8055 : [ 4.84121e-006 ]
8056 : [ 4.82664e-006 ]
8057 : [ 4.63618e-006 ]
8058 : [ 4.59049e-006 ]
8059 : [ 4.81728e-006 ]
8060 : [ 4.78398e-006 ]
8061 : [ 4.77625e-006 ]
8062 : [ 4.9705e-006  ]
8063 : [ 4.68513e-006 ]
8064 : [ 4.83204e-006 ]
8065 : [ 4.89225e-006 ]
8066 : [ 4.93979e-006 ]
8067 : [ 4.67868e-006 ]
8068 : [ 4.79893e-006 ]
8069 : [ 4.75207e-006 ]
8070 : [ 4.97612e-006 ]
8071 : [ 4.65213e-006 ]
8072 : [ 4.84218e-006 ]
8073 : [ 4.80417e-006 ]
8074 : [ 4.8925e-006  ]
8075 : [ 4.80024e-006 ]
8076 : [ 4.68866e-006 ]
8077 : [ 4.73084e-006 ]
8078 : [ 4.71327e-006 ]
8079 : [ 4.59886e-006 ]
8080 : [ 4.7733e-006  ]
8081 : [ 4.6476e-006  ]
8082 : [ 4.83175e-006 ]
8083 : [ 4.93502e-006 ]
8084 : [ 4.74816e-006 ]
8085 : [ 4.84736e-006 ]
8086 : [ 5.00427e-006 ]
8087 : [ 4.8226e-006  ]
8088 : [ 4.59641e-006 ]
8089 : [ 4.8264e-006  ]
8090 : [ 4.70616e-006 ]
8091 : [ 4.92186e-006 ]
8092 : [ 4.8154e-006  ]
8093 : [ 4.89072e-006 ]
8094 : [ 4.82582e-006 ]
8095 : [ 4.86762e-006 ]
8096 : [ 4.84274e-006 ]
8097 : [ 4.97137e-006 ]
8098 : [ 4.93708e-006 ]
8099 : [ 4.75568e-006 ]
8100 : [ 4.91651e-006 ]
8101 : [ 4.93743e-006 ]
8102 : [ 4.93697e-006 ]
8103 : [ 4.77739e-006 ]
8104 : [ 4.59536e-006 ]
8105 : [ 4.61515e-006 ]
8106 : [ 4.90152e-006 ]
8107 : [ 4.81883e-006 ]
8108 : [ 4.86967e-006 ]
8109 : [ 4.75818e-006 ]
8110 : [ 4.79322e-006 ]
8111 : [ 4.78535e-006 ]
8112 : [ 4.82467e-006 ]
8113 : [ 4.7344e-006  ]
8114 : [ 4.90717e-006 ]
8115 : [ 4.81149e-006 ]
8116 : [ 4.67495e-006 ]
8117 : [ 4.75527e-006 ]
8118 : [ 4.64144e-006 ]
8119 : [ 4.69813e-006 ]
8120 : [ 4.94253e-006 ]
8121 : [ 4.73613e-006 ]
8122 : [ 4.65922e-006 ]
8123 : [ 4.9689e-006  ]
8124 : [ 4.77089e-006 ]
8125 : [ 4.65094e-006 ]
8126 : [ 4.9061e-006  ]
8127 : [ 4.86961e-006 ]
8128 : [ 4.74381e-006 ]
8129 : [ 4.64606e-006 ]
8130 : [ 4.8185e-006  ]
8131 : [ 4.6786e-006  ]
8132 : [ 4.93122e-006 ]
8133 : [ 4.9001e-006  ]
8134 : [ 4.72158e-006 ]
8135 : [ 4.69404e-006 ]
8136 : [ 4.87044e-006 ]
8137 : [ 4.78576e-006 ]
8138 : [ 4.81208e-006 ]
8139 : [ 4.8573e-006  ]
8140 : [ 4.77808e-006 ]
8141 : [ 4.76796e-006 ]
8142 : [ 4.78528e-006 ]
8143 : [ 4.7566e-006  ]
8144 : [ 4.73542e-006 ]
8145 : [ 4.68338e-006 ]
8146 : [ 4.54597e-006 ]
8147 : [ 4.86641e-006 ]
8148 : [ 4.87641e-006 ]
8149 : [ 4.75967e-006 ]
8150 : [ 4.71949e-006 ]
8151 : [ 4.83462e-006 ]
8152 : [ 4.99112e-006 ]
8153 : [ 4.70662e-006 ]
8154 : [ 4.74154e-006 ]
8155 : [ 4.8977e-006  ]
8156 : [ 4.73608e-006 ]
8157 : [ 4.82066e-006 ]
8158 : [ 4.95823e-006 ]
8159 : [ 4.81459e-006 ]
8160 : [ 4.73633e-006 ]
8161 : [ 4.95626e-006 ]
8162 : [ 4.99183e-006 ]
8163 : [ 4.9686e-006  ]
8164 : [ 4.88341e-006 ]
8165 : [ 4.6602e-006  ]
8166 : [ 4.90793e-006 ]
8167 : [ 4.81022e-006 ]
8168 : [ 4.78819e-006 ]
8169 : [ 4.71078e-006 ]
8170 : [ 4.95044e-006 ]
8171 : [ 4.82957e-006 ]
8172 : [ 4.8962e-006  ]
8173 : [ 4.9059e-006  ]
8174 : [ 4.72477e-006 ]
8175 : [ 4.68273e-006 ]
8176 : [ 4.89087e-006 ]
8177 : [ 4.51105e-006 ]
8178 : [ 4.71634e-006 ]
8179 : [ 4.72678e-006 ]
8180 : [ 4.90475e-006 ]
8181 : [ 4.71605e-006 ]
8182 : [ 4.98289e-006 ]
8183 : [ 4.75112e-006 ]
8184 : [ 4.69345e-006 ]
8185 : [ 4.87085e-006 ]
8186 : [ 4.60761e-006 ]
8187 : [ 4.84475e-006 ]
8188 : [ 4.95183e-006 ]
8189 : [ 4.98108e-006 ]
8190 : [ 4.68077e-006 ]
8191 : [ 4.74198e-006 ]
8192 : [ 4.85779e-006 ]
8193 : [ 4.79342e-006 ]
8194 : [ 4.77209e-006 ]
8195 : [ 4.87484e-006 ]
8196 : [ 4.73046e-006 ]
8197 : [ 4.8481e-006  ]
8198 : [ 4.63401e-006 ]
8199 : [ 4.87099e-006 ]
8200 : [ 4.71638e-006 ]
8201 : [ 4.85687e-006 ]
8202 : [ 4.97662e-006 ]
8203 : [ 4.87322e-006 ]
8204 : [ 4.84322e-006 ]
8205 : [ 4.80572e-006 ]
8206 : [ 4.80077e-006 ]
8207 : [ 4.72484e-006 ]
8208 : [ 4.75456e-006 ]
8209 : [ 4.9223e-006  ]
8210 : [ 4.8071e-006  ]
8211 : [ 4.66962e-006 ]
8212 : [ 4.63741e-006 ]
8213 : [ 4.76593e-006 ]
8214 : [ 4.7944e-006  ]
8215 : [ 4.93383e-006 ]
8216 : [ 4.67807e-006 ]
8217 : [ 4.69152e-006 ]
8218 : [ 4.68137e-006 ]
8219 : [ 4.78074e-006 ]
8220 : [ 4.91431e-006 ]
8221 : [ 4.70793e-006 ]
8222 : [ 4.86884e-006 ]
8223 : [ 4.81087e-006 ]
8224 : [ 4.94271e-006 ]
8225 : [ 4.67714e-006 ]
8226 : [ 4.69386e-006 ]
8227 : [ 4.7989e-006  ]
8228 : [ 4.81344e-006 ]
8229 : [ 4.73938e-006 ]
8230 : [ 4.96497e-006 ]
8231 : [ 4.74309e-006 ]
8232 : [ 4.62581e-006 ]
8233 : [ 4.87315e-006 ]
8234 : [ 4.72786e-006 ]
8235 : [ 4.76745e-006 ]
8236 : [ 4.66009e-006 ]
8237 : [ 4.66117e-006 ]
8238 : [ 4.72505e-006 ]
8239 : [ 4.8829e-006  ]
8240 : [ 4.7803e-006  ]
8241 : [ 4.93692e-006 ]
8242 : [ 4.79176e-006 ]
8243 : [ 4.71523e-006 ]
8244 : [ 4.89583e-006 ]
8245 : [ 4.64531e-006 ]
8246 : [ 4.63266e-006 ]
8247 : [ 4.65888e-006 ]
8248 : [ 4.68303e-006 ]
8249 : [ 4.84123e-006 ]
8250 : [ 4.92742e-006 ]
8251 : [ 4.63541e-006 ]
8252 : [ 4.78972e-006 ]
8253 : [ 4.73588e-006 ]
8254 : [ 4.6862e-006  ]
8255 : [ 4.73434e-006 ]
8256 : [ 4.65872e-006 ]
8257 : [ 4.77518e-006 ]
8258 : [ 4.69465e-006 ]
8259 : [ 4.66751e-006 ]
8260 : [ 4.7075e-006  ]
8261 : [ 4.98112e-006 ]
8262 : [ 4.63647e-006 ]
8263 : [ 4.82921e-006 ]
8264 : [ 4.71863e-006 ]
8265 : [ 4.75249e-006 ]
8266 : [ 4.80475e-006 ]
8267 : [ 4.91462e-006 ]
8268 : [ 4.83201e-006 ]
8269 : [ 4.8519e-006  ]
8270 : [ 4.66359e-006 ]
8271 : [ 4.79075e-006 ]
8272 : [ 4.81747e-006 ]
8273 : [ 4.95827e-006 ]
8274 : [ 4.63455e-006 ]
8275 : [ 4.83393e-006 ]
8276 : [ 4.66705e-006 ]
8277 : [ 4.63701e-006 ]
8278 : [ 4.56125e-006 ]
8279 : [ 4.75105e-006 ]
8280 : [ 4.69183e-006 ]
8281 : [ 4.78781e-006 ]
8282 : [ 4.76106e-006 ]
8283 : [ 4.76749e-006 ]
8284 : [ 4.97557e-006 ]
8285 : [ 4.9019e-006  ]
8286 : [ 4.84506e-006 ]
8287 : [ 4.76222e-006 ]
8288 : [ 4.87543e-006 ]
8289 : [ 4.81298e-006 ]
8290 : [ 4.89018e-006 ]
8291 : [ 4.92342e-006 ]
8292 : [ 4.68578e-006 ]
8293 : [ 4.91806e-006 ]
8294 : [ 4.91425e-006 ]
8295 : [ 4.65849e-006 ]
8296 : [ 4.74397e-006 ]
8297 : [ 4.7689e-006  ]
8298 : [ 4.73794e-006 ]
8299 : [ 4.67828e-006 ]
8300 : [ 4.93357e-006 ]
8301 : [ 4.81567e-006 ]
8302 : [ 4.93403e-006 ]
8303 : [ 4.55879e-006 ]
8304 : [ 4.80572e-006 ]
8305 : [ 4.56927e-006 ]
8306 : [ 4.60471e-006 ]
8307 : [ 4.64346e-006 ]
8308 : [ 4.60907e-006 ]
8309 : [ 4.76546e-006 ]
8310 : [ 4.97706e-006 ]
8311 : [ 4.68663e-006 ]
8312 : [ 4.93293e-006 ]
8313 : [ 4.91357e-006 ]
8314 : [ 4.85474e-006 ]
8315 : [ 4.8268e-006  ]
8316 : [ 4.91055e-006 ]
8317 : [ 4.77433e-006 ]
8318 : [ 4.66561e-006 ]
8319 : [ 4.60028e-006 ]
8320 : [ 4.75135e-006 ]
8321 : [ 4.85115e-006 ]
8322 : [ 4.81119e-006 ]
8323 : [ 4.69247e-006 ]
8324 : [ 4.83477e-006 ]
8325 : [ 4.92667e-006 ]
8326 : [ 4.63989e-006 ]
8327 : [ 4.84392e-006 ]
8328 : [ 4.94017e-006 ]
8329 : [ 4.99138e-006 ]
8330 : [ 4.72082e-006 ]
8331 : [ 4.7245e-006  ]
8332 : [ 4.8412e-006  ]
8333 : [ 4.84333e-006 ]
8334 : [ 4.76762e-006 ]
8335 : [ 4.74703e-006 ]
8336 : [ 4.7303e-006  ]
8337 : [ 4.64405e-006 ]
8338 : [ 4.67741e-006 ]
8339 : [ 4.91301e-006 ]
8340 : [ 4.67015e-006 ]
8341 : [ 4.72703e-006 ]
8342 : [ 4.78771e-006 ]
8343 : [ 4.96765e-006 ]
8344 : [ 4.68052e-006 ]
8345 : [ 4.87507e-006 ]
8346 : [ 4.84475e-006 ]
8347 : [ 4.82716e-006 ]
8348 : [ 4.74138e-006 ]
8349 : [ 4.82442e-006 ]
8350 : [ 4.92558e-006 ]
8351 : [ 4.74718e-006 ]
8352 : [ 4.91547e-006 ]
8353 : [ 4.80378e-006 ]
8354 : [ 4.6958e-006  ]
8355 : [ 4.90289e-006 ]
8356 : [ 4.90635e-006 ]
8357 : [ 4.87322e-006 ]
8358 : [ 4.657e-006   ]
8359 : [ 4.77347e-006 ]
8360 : [ 4.88571e-006 ]
8361 : [ 4.80267e-006 ]
8362 : [ 4.93943e-006 ]
8363 : [ 4.89138e-006 ]
8364 : [ 4.72468e-006 ]
8365 : [ 4.77696e-006 ]
8366 : [ 4.8808e-006  ]
8367 : [ 4.74907e-006 ]
8368 : [ 4.74774e-006 ]
8369 : [ 4.8621e-006  ]
8370 : [ 4.72632e-006 ]
8371 : [ 4.78931e-006 ]
8372 : [ 4.77194e-006 ]
8373 : [ 4.8011e-006  ]
8374 : [ 4.61552e-006 ]
8375 : [ 4.66217e-006 ]
8376 : [ 4.76118e-006 ]
8377 : [ 4.71011e-006 ]
8378 : [ 4.73011e-006 ]
8379 : [ 4.71062e-006 ]
8380 : [ 4.63046e-006 ]
8381 : [ 4.59484e-006 ]
8382 : [ 4.89029e-006 ]
8383 : [ 4.69041e-006 ]
8384 : [ 4.66822e-006 ]
8385 : [ 4.88116e-006 ]
8386 : [ 4.70158e-006 ]
8387 : [ 4.69206e-006 ]
8388 : [ 4.89141e-006 ]
8389 : [ 4.85071e-006 ]
8390 : [ 4.96293e-006 ]
8391 : [ 4.89176e-006 ]
8392 : [ 4.93053e-006 ]
8393 : [ 4.7341e-006  ]
8394 : [ 4.76447e-006 ]
8395 : [ 4.96817e-006 ]
8396 : [ 4.89985e-006 ]
8397 : [ 4.68235e-006 ]
8398 : [ 4.78989e-006 ]
8399 : [ 4.60204e-006 ]
8400 : [ 4.73195e-006 ]
8401 : [ 4.72236e-006 ]
8402 : [ 4.83577e-006 ]
8403 : [ 4.57058e-006 ]
8404 : [ 4.85478e-006 ]
8405 : [ 4.61651e-006 ]
8406 : [ 4.88415e-006 ]
8407 : [ 4.73203e-006 ]
8408 : [ 4.73695e-006 ]
8409 : [ 4.75966e-006 ]
8410 : [ 4.93614e-006 ]
8411 : [ 4.76268e-006 ]
8412 : [ 4.80657e-006 ]
8413 : [ 4.81018e-006 ]
8414 : [ 4.84139e-006 ]
8415 : [ 4.98028e-006 ]
8416 : [ 4.86981e-006 ]
8417 : [ 4.9158e-006  ]
8418 : [ 4.79199e-006 ]
8419 : [ 4.87205e-006 ]
8420 : [ 4.70026e-006 ]
8421 : [ 4.93401e-006 ]
8422 : [ 4.74913e-006 ]
8423 : [ 4.7261e-006  ]
8424 : [ 4.9233e-006  ]
8425 : [ 4.88356e-006 ]
8426 : [ 4.69101e-006 ]
8427 : [ 4.75214e-006 ]
8428 : [ 4.83733e-006 ]
8429 : [ 4.74488e-006 ]
8430 : [ 4.66533e-006 ]
8431 : [ 4.71712e-006 ]
8432 : [ 4.80327e-006 ]
8433 : [ 4.74099e-006 ]
8434 : [ 4.98323e-006 ]
8435 : [ 4.71124e-006 ]
8436 : [ 4.71299e-006 ]
8437 : [ 4.7629e-006  ]
8438 : [ 4.94446e-006 ]
8439 : [ 4.9878e-006  ]
8440 : [ 4.81496e-006 ]
8441 : [ 4.96962e-006 ]
8442 : [ 4.67456e-006 ]
8443 : [ 4.78377e-006 ]
8444 : [ 4.90157e-006 ]
8445 : [ 4.87662e-006 ]
8446 : [ 4.8111e-006  ]
8447 : [ 4.76738e-006 ]
8448 : [ 4.77105e-006 ]
8449 : [ 4.63715e-006 ]
8450 : [ 4.90991e-006 ]
8451 : [ 4.76187e-006 ]
8452 : [ 4.5217e-006  ]
8453 : [ 4.75394e-006 ]
8454 : [ 4.85216e-006 ]
8455 : [ 4.81848e-006 ]
8456 : [ 4.87501e-006 ]
8457 : [ 4.9645e-006  ]
8458 : [ 4.98605e-006 ]
8459 : [ 4.50694e-006 ]
8460 : [ 4.69451e-006 ]
8461 : [ 4.85383e-006 ]
8462 : [ 4.76976e-006 ]
8463 : [ 4.68286e-006 ]
8464 : [ 4.75174e-006 ]
8465 : [ 4.73158e-006 ]
8466 : [ 4.7906e-006  ]
8467 : [ 4.76431e-006 ]
8468 : [ 4.71935e-006 ]
8469 : [ 4.65102e-006 ]
8470 : [ 4.98971e-006 ]
8471 : [ 4.50275e-006 ]
8472 : [ 4.81062e-006 ]
8473 : [ 4.98607e-006 ]
8474 : [ 4.97547e-006 ]
8475 : [ 4.78321e-006 ]
8476 : [ 4.66027e-006 ]
8477 : [ 4.74747e-006 ]
8478 : [ 4.68578e-006 ]
8479 : [ 4.93045e-006 ]
8480 : [ 4.80654e-006 ]
8481 : [ 4.82061e-006 ]
8482 : [ 4.88888e-006 ]
8483 : [ 4.78326e-006 ]
8484 : [ 4.88285e-006 ]
8485 : [ 4.72762e-006 ]
8486 : [ 4.89975e-006 ]
8487 : [ 4.73737e-006 ]
8488 : [ 4.98387e-006 ]
8489 : [ 4.98206e-006 ]
8490 : [ 4.75278e-006 ]
8491 : [ 4.98408e-006 ]
8492 : [ 4.60543e-006 ]
8493 : [ 4.83074e-006 ]
8494 : [ 4.95858e-006 ]
8495 : [ 4.8595e-006  ]
8496 : [ 4.76325e-006 ]
8497 : [ 4.67397e-006 ]
8498 : [ 4.74443e-006 ]
8499 : [ 4.74657e-006 ]
8500 : [ 4.91311e-006 ]
8501 : [ 4.71867e-006 ]
8502 : [ 4.74395e-006 ]
8503 : [ 4.67948e-006 ]
8504 : [ 4.91682e-006 ]
8505 : [ 4.91208e-006 ]
8506 : [ 4.63023e-006 ]
8507 : [ 4.79383e-006 ]
8508 : [ 4.91053e-006 ]
8509 : [ 4.84925e-006 ]
8510 : [ 4.7735e-006  ]
8511 : [ 4.71492e-006 ]
8512 : [ 4.88869e-006 ]
8513 : [ 4.92103e-006 ]
8514 : [ 4.76786e-006 ]
8515 : [ 4.71494e-006 ]
8516 : [ 4.83135e-006 ]
8517 : [ 4.78638e-006 ]
8518 : [ 4.87693e-006 ]
8519 : [ 4.56737e-006 ]
8520 : [ 4.92868e-006 ]
8521 : [ 4.70128e-006 ]
8522 : [ 4.77094e-006 ]
8523 : [ 4.68143e-006 ]
8524 : [ 4.76308e-006 ]
8525 : [ 4.86823e-006 ]
8526 : [ 4.65673e-006 ]
8527 : [ 4.72404e-006 ]
8528 : [ 4.85812e-006 ]
8529 : [ 4.97129e-006 ]
8530 : [ 4.7022e-006  ]
8531 : [ 4.96991e-006 ]
8532 : [ 4.64404e-006 ]
8533 : [ 4.74331e-006 ]
8534 : [ 4.72152e-006 ]
8535 : [ 4.79417e-006 ]
8536 : [ 4.83941e-006 ]
8537 : [ 4.71249e-006 ]
8538 : [ 4.81435e-006 ]
8539 : [ 4.88925e-006 ]
8540 : [ 4.95624e-006 ]
8541 : [ 4.68328e-006 ]
8542 : [ 4.75926e-006 ]
8543 : [ 4.72793e-006 ]
8544 : [ 4.98064e-006 ]
8545 : [ 4.83836e-006 ]
8546 : [ 4.81411e-006 ]
8547 : [ 4.68733e-006 ]
8548 : [ 4.89091e-006 ]
8549 : [ 4.70905e-006 ]
8550 : [ 4.92506e-006 ]
8551 : [ 4.79782e-006 ]
8552 : [ 4.60836e-006 ]
8553 : [ 4.79443e-006 ]
8554 : [ 4.87844e-006 ]
8555 : [ 4.61541e-006 ]
8556 : [ 4.75523e-006 ]
8557 : [ 4.83333e-006 ]
8558 : [ 4.70697e-006 ]
8559 : [ 4.93262e-006 ]
8560 : [ 4.92922e-006 ]
8561 : [ 4.80166e-006 ]
8562 : [ 4.98754e-006 ]
8563 : [ 4.62105e-006 ]
8564 : [ 4.90022e-006 ]
8565 : [ 4.94861e-006 ]
8566 : [ 4.74733e-006 ]
8567 : [ 4.83083e-006 ]
8568 : [ 4.72875e-006 ]
8569 : [ 4.97253e-006 ]
8570 : [ 4.73008e-006 ]
8571 : [ 4.99727e-006 ]
8572 : [ 4.75416e-006 ]
8573 : [ 4.74553e-006 ]
8574 : [ 4.56179e-006 ]
8575 : [ 4.81415e-006 ]
8576 : [ 4.71393e-006 ]
8577 : [ 4.9165e-006  ]
8578 : [ 4.96439e-006 ]
8579 : [ 4.87759e-006 ]
8580 : [ 4.94485e-006 ]
8581 : [ 4.80619e-006 ]
8582 : [ 4.92597e-006 ]
8583 : [ 4.97826e-006 ]
8584 : [ 4.83442e-006 ]
8585 : [ 4.89968e-006 ]
8586 : [ 4.79772e-006 ]
8587 : [ 4.8056e-006  ]
8588 : [ 5.01439e-006 ]
8589 : [ 4.76182e-006 ]
8590 : [ 4.95715e-006 ]
8591 : [ 4.75676e-006 ]
8592 : [ 4.67883e-006 ]
8593 : [ 4.78588e-006 ]
8594 : [ 4.97558e-006 ]
8595 : [ 4.73282e-006 ]
8596 : [ 5.011e-006   ]
8597 : [ 4.96263e-006 ]
8598 : [ 4.77963e-006 ]
8599 : [ 4.81283e-006 ]
8600 : [ 4.71079e-006 ]
8601 : [ 4.61251e-006 ]
8602 : [ 4.75629e-006 ]
8603 : [ 4.85914e-006 ]
8604 : [ 4.89088e-006 ]
8605 : [ 4.93917e-006 ]
8606 : [ 4.97556e-006 ]
8607 : [ 4.8905e-006  ]
8608 : [ 4.87378e-006 ]
8609 : [ 4.71148e-006 ]
8610 : [ 4.5905e-006  ]
8611 : [ 4.7247e-006  ]
8612 : [ 4.83375e-006 ]
8613 : [ 4.91779e-006 ]
8614 : [ 4.90756e-006 ]
8615 : [ 4.96428e-006 ]
8616 : [ 4.67819e-006 ]
8617 : [ 4.69978e-006 ]
8618 : [ 4.8014e-006  ]
8619 : [ 4.80041e-006 ]
8620 : [ 4.85858e-006 ]
8621 : [ 4.86108e-006 ]
8622 : [ 4.74012e-006 ]
8623 : [ 4.79353e-006 ]
8624 : [ 4.8693e-006  ]
8625 : [ 4.59771e-006 ]
8626 : [ 4.59207e-006 ]
8627 : [ 4.8937e-006  ]
8628 : [ 4.82615e-006 ]
8629 : [ 4.80441e-006 ]
8630 : [ 4.97829e-006 ]
8631 : [ 4.67612e-006 ]
8632 : [ 4.64915e-006 ]
8633 : [ 4.76303e-006 ]
8634 : [ 4.74944e-006 ]
8635 : [ 4.70477e-006 ]
8636 : [ 4.93702e-006 ]
8637 : [ 4.82971e-006 ]
8638 : [ 4.81229e-006 ]
8639 : [ 4.82132e-006 ]
8640 : [ 4.76104e-006 ]
8641 : [ 4.72014e-006 ]
8642 : [ 4.92069e-006 ]
8643 : [ 4.63254e-006 ]
8644 : [ 4.58039e-006 ]
8645 : [ 4.95024e-006 ]
8646 : [ 4.86606e-006 ]
8647 : [ 4.83984e-006 ]
8648 : [ 4.93782e-006 ]
8649 : [ 4.96182e-006 ]
8650 : [ 4.98934e-006 ]
8651 : [ 4.69824e-006 ]
8652 : [ 4.83654e-006 ]
8653 : [ 4.8024e-006  ]
8654 : [ 4.65468e-006 ]
8655 : [ 4.84184e-006 ]
8656 : [ 4.64469e-006 ]
8657 : [ 4.83091e-006 ]
8658 : [ 4.77486e-006 ]
8659 : [ 4.81047e-006 ]
8660 : [ 4.69886e-006 ]
8661 : [ 4.86206e-006 ]
8662 : [ 4.70461e-006 ]
8663 : [ 4.95013e-006 ]
8664 : [ 4.73892e-006 ]
8665 : [ 4.86522e-006 ]
8666 : [ 4.97967e-006 ]
8667 : [ 4.78068e-006 ]
8668 : [ 4.63385e-006 ]
8669 : [ 4.84773e-006 ]
8670 : [ 4.77964e-006 ]
8671 : [ 4.60118e-006 ]
8672 : [ 4.76022e-006 ]
8673 : [ 4.78243e-006 ]
8674 : [ 4.92762e-006 ]
8675 : [ 4.90688e-006 ]
8676 : [ 4.69074e-006 ]
8677 : [ 4.66991e-006 ]
8678 : [ 4.7727e-006  ]
8679 : [ 4.93853e-006 ]
8680 : [ 4.85808e-006 ]
8681 : [ 4.75415e-006 ]
8682 : [ 4.70937e-006 ]
8683 : [ 4.83681e-006 ]
8684 : [ 4.69659e-006 ]
8685 : [ 4.98454e-006 ]
8686 : [ 4.68379e-006 ]
8687 : [ 4.75233e-006 ]
8688 : [ 4.94244e-006 ]
8689 : [ 4.68452e-006 ]
8690 : [ 4.70835e-006 ]
8691 : [ 4.67337e-006 ]
8692 : [ 4.91717e-006 ]
8693 : [ 4.99257e-006 ]
8694 : [ 4.53628e-006 ]
8695 : [ 4.70121e-006 ]
8696 : [ 4.79195e-006 ]
8697 : [ 4.896e-006   ]
8698 : [ 4.93673e-006 ]
8699 : [ 4.76839e-006 ]
8700 : [ 4.84778e-006 ]
8701 : [ 4.86551e-006 ]
8702 : [ 4.93106e-006 ]
8703 : [ 4.76427e-006 ]
8704 : [ 4.96384e-006 ]
8705 : [ 4.85588e-006 ]
8706 : [ 4.78496e-006 ]
8707 : [ 4.85596e-006 ]
8708 : [ 4.70806e-006 ]
8709 : [ 4.69918e-006 ]
8710 : [ 4.77729e-006 ]
8711 : [ 4.7897e-006  ]
8712 : [ 4.60865e-006 ]
8713 : [ 4.79915e-006 ]
8714 : [ 4.80393e-006 ]
8715 : [ 4.8148e-006  ]
8716 : [ 4.89829e-006 ]
8717 : [ 4.80343e-006 ]
8718 : [ 4.92981e-006 ]
8719 : [ 4.92467e-006 ]
8720 : [ 4.70927e-006 ]
8721 : [ 4.57032e-006 ]
8722 : [ 4.74487e-006 ]
8723 : [ 4.99383e-006 ]
8724 : [ 4.68672e-006 ]
8725 : [ 4.94781e-006 ]
8726 : [ 4.74179e-006 ]
8727 : [ 4.81332e-006 ]
8728 : [ 4.83923e-006 ]
8729 : [ 4.84397e-006 ]
8730 : [ 4.92775e-006 ]
8731 : [ 4.86641e-006 ]
8732 : [ 4.74096e-006 ]
8733 : [ 4.92444e-006 ]
8734 : [ 4.80996e-006 ]
8735 : [ 4.80267e-006 ]
8736 : [ 4.79429e-006 ]
8737 : [ 4.8285e-006  ]
8738 : [ 4.81213e-006 ]
8739 : [ 4.8204e-006  ]
8740 : [ 4.92047e-006 ]
8741 : [ 4.90537e-006 ]
8742 : [ 4.76626e-006 ]
8743 : [ 4.75262e-006 ]
8744 : [ 4.79393e-006 ]
8745 : [ 4.80518e-006 ]
8746 : [ 4.82575e-006 ]
8747 : [ 4.87447e-006 ]
8748 : [ 4.80613e-006 ]
8749 : [ 4.89426e-006 ]
8750 : [ 4.84677e-006 ]
8751 : [ 4.63385e-006 ]
8752 : [ 5.00419e-006 ]
8753 : [ 4.80849e-006 ]
8754 : [ 4.77351e-006 ]
8755 : [ 4.8977e-006  ]
8756 : [ 4.87435e-006 ]
8757 : [ 4.79223e-006 ]
8758 : [ 4.83102e-006 ]
8759 : [ 4.72538e-006 ]
8760 : [ 4.76383e-006 ]
8761 : [ 4.80126e-006 ]
8762 : [ 4.58624e-006 ]
8763 : [ 4.94931e-006 ]
8764 : [ 4.87749e-006 ]
8765 : [ 4.67734e-006 ]
8766 : [ 4.86053e-006 ]
8767 : [ 4.92406e-006 ]
8768 : [ 4.88089e-006 ]
8769 : [ 4.78073e-006 ]
8770 : [ 4.70194e-006 ]
8771 : [ 4.80488e-006 ]
8772 : [ 4.98459e-006 ]
8773 : [ 4.89998e-006 ]
8774 : [ 4.81514e-006 ]
8775 : [ 4.72398e-006 ]
8776 : [ 4.71976e-006 ]
8777 : [ 4.87295e-006 ]
8778 : [ 4.75354e-006 ]
8779 : [ 4.80824e-006 ]
8780 : [ 4.92503e-006 ]
8781 : [ 4.75761e-006 ]
8782 : [ 4.92801e-006 ]
8783 : [ 4.62046e-006 ]
8784 : [ 4.64477e-006 ]
8785 : [ 4.99792e-006 ]
8786 : [ 4.77171e-006 ]
8787 : [ 4.8056e-006  ]
8788 : [ 4.68678e-006 ]
8789 : [ 4.98164e-006 ]
8790 : [ 4.66907e-006 ]
8791 : [ 4.9033e-006  ]
8792 : [ 4.87597e-006 ]
8793 : [ 4.71339e-006 ]
8794 : [ 4.76245e-006 ]
8795 : [ 4.89671e-006 ]
8796 : [ 4.59883e-006 ]
8797 : [ 4.81922e-006 ]
8798 : [ 4.89271e-006 ]
8799 : [ 4.94881e-006 ]
8800 : [ 4.74712e-006 ]
8801 : [ 4.70009e-006 ]
8802 : [ 4.82902e-006 ]
8803 : [ 4.86964e-006 ]
8804 : [ 4.79422e-006 ]
8805 : [ 4.82624e-006 ]
8806 : [ 4.78516e-006 ]
8807 : [ 4.62482e-006 ]
8808 : [ 4.91018e-006 ]
8809 : [ 4.66617e-006 ]
8810 : [ 4.77973e-006 ]
8811 : [ 4.75177e-006 ]
8812 : [ 4.89249e-006 ]
8813 : [ 4.9561e-006  ]
8814 : [ 4.81474e-006 ]
8815 : [ 4.76283e-006 ]
8816 : [ 4.93076e-006 ]
8817 : [ 4.85812e-006 ]
8818 : [ 4.9801e-006  ]
8819 : [ 4.67046e-006 ]
8820 : [ 4.72047e-006 ]
8821 : [ 4.74923e-006 ]
8822 : [ 4.8115e-006  ]
8823 : [ 4.49611e-006 ]
8824 : [ 4.913e-006   ]
8825 : [ 4.9223e-006  ]
8826 : [ 4.7694e-006  ]
8827 : [ 4.77405e-006 ]
8828 : [ 4.82374e-006 ]
8829 : [ 4.77687e-006 ]
8830 : [ 4.82042e-006 ]
8831 : [ 4.81339e-006 ]
8832 : [ 4.70036e-006 ]
8833 : [ 4.79696e-006 ]
8834 : [ 4.74988e-006 ]
8835 : [ 4.61168e-006 ]
8836 : [ 4.74367e-006 ]
8837 : [ 4.72523e-006 ]
8838 : [ 4.76209e-006 ]
8839 : [ 4.91428e-006 ]
8840 : [ 4.76718e-006 ]
8841 : [ 4.72618e-006 ]
8842 : [ 4.72328e-006 ]
8843 : [ 4.98871e-006 ]
8844 : [ 4.50438e-006 ]
8845 : [ 4.65716e-006 ]
8846 : [ 4.68176e-006 ]
8847 : [ 4.73439e-006 ]
8848 : [ 4.82347e-006 ]
8849 : [ 4.93556e-006 ]
8850 : [ 4.76317e-006 ]
8851 : [ 4.73005e-006 ]
8852 : [ 4.68154e-006 ]
8853 : [ 4.8909e-006  ]
8854 : [ 4.61624e-006 ]
8855 : [ 4.65927e-006 ]
8856 : [ 4.61107e-006 ]
8857 : [ 4.65276e-006 ]
8858 : [ 4.85869e-006 ]
8859 : [ 4.54611e-006 ]
8860 : [ 4.85827e-006 ]
8861 : [ 4.68018e-006 ]
8862 : [ 4.91652e-006 ]
8863 : [ 4.70818e-006 ]
8864 : [ 4.62116e-006 ]
8865 : [ 4.84867e-006 ]
8866 : [ 4.80813e-006 ]
8867 : [ 4.96357e-006 ]
8868 : [ 4.63048e-006 ]
8869 : [ 4.81484e-006 ]
8870 : [ 4.65968e-006 ]
8871 : [ 4.86758e-006 ]
8872 : [ 4.83794e-006 ]
8873 : [ 4.95328e-006 ]
8874 : [ 4.98098e-006 ]
8875 : [ 4.90414e-006 ]
8876 : [ 4.79696e-006 ]
8877 : [ 4.79817e-006 ]
8878 : [ 4.81976e-006 ]
8879 : [ 4.80277e-006 ]
8880 : [ 4.92315e-006 ]
8881 : [ 4.48201e-006 ]
8882 : [ 4.89861e-006 ]
8883 : [ 4.91781e-006 ]
8884 : [ 4.81479e-006 ]
8885 : [ 4.83274e-006 ]
8886 : [ 4.77989e-006 ]
8887 : [ 4.8177e-006  ]
8888 : [ 4.8029e-006  ]
8889 : [ 4.78752e-006 ]
8890 : [ 4.84634e-006 ]
8891 : [ 4.73378e-006 ]
8892 : [ 4.82399e-006 ]
8893 : [ 4.96659e-006 ]
8894 : [ 4.88927e-006 ]
8895 : [ 4.87539e-006 ]
8896 : [ 4.98219e-006 ]
8897 : [ 4.81953e-006 ]
8898 : [ 4.80306e-006 ]
8899 : [ 4.61601e-006 ]
8900 : [ 4.88874e-006 ]
8901 : [ 4.82178e-006 ]
8902 : [ 4.70343e-006 ]
8903 : [ 4.71234e-006 ]
8904 : [ 4.91256e-006 ]
8905 : [ 4.74329e-006 ]
8906 : [ 4.77033e-006 ]
8907 : [ 4.77543e-006 ]
8908 : [ 4.77255e-006 ]
8909 : [ 4.80787e-006 ]
8910 : [ 4.80355e-006 ]
8911 : [ 4.84004e-006 ]
8912 : [ 4.82544e-006 ]
8913 : [ 4.82571e-006 ]
8914 : [ 4.90014e-006 ]
8915 : [ 4.92602e-006 ]
8916 : [ 4.89751e-006 ]
8917 : [ 4.72343e-006 ]
8918 : [ 4.66585e-006 ]
8919 : [ 4.89506e-006 ]
8920 : [ 4.77119e-006 ]
8921 : [ 4.74537e-006 ]
8922 : [ 4.58728e-006 ]
8923 : [ 4.70601e-006 ]
8924 : [ 4.9186e-006  ]
8925 : [ 4.88493e-006 ]
8926 : [ 4.80748e-006 ]
8927 : [ 4.80695e-006 ]
8928 : [ 4.77135e-006 ]
8929 : [ 4.69372e-006 ]
8930 : [ 4.96247e-006 ]
8931 : [ 4.74364e-006 ]
8932 : [ 4.73376e-006 ]
8933 : [ 4.91883e-006 ]
8934 : [ 4.80715e-006 ]
8935 : [ 4.84259e-006 ]
8936 : [ 4.83499e-006 ]
8937 : [ 4.85545e-006 ]
8938 : [ 4.72296e-006 ]
8939 : [ 4.90919e-006 ]
8940 : [ 4.65045e-006 ]
8941 : [ 4.60474e-006 ]
8942 : [ 4.88172e-006 ]
8943 : [ 4.91204e-006 ]
8944 : [ 4.74517e-006 ]
8945 : [ 4.77882e-006 ]
8946 : [ 4.94694e-006 ]
8947 : [ 4.7223e-006  ]
8948 : [ 4.76133e-006 ]
8949 : [ 4.6133e-006  ]
8950 : [ 4.78768e-006 ]
8951 : [ 4.73144e-006 ]
8952 : [ 4.79039e-006 ]
8953 : [ 4.74562e-006 ]
8954 : [ 4.7503e-006  ]
8955 : [ 4.86053e-006 ]
8956 : [ 4.84094e-006 ]
8957 : [ 4.98461e-006 ]
8958 : [ 4.88903e-006 ]
8959 : [ 4.63375e-006 ]
8960 : [ 4.87344e-006 ]
8961 : [ 4.73782e-006 ]
8962 : [ 4.79851e-006 ]
8963 : [ 4.89929e-006 ]
8964 : [ 4.72971e-006 ]
8965 : [ 4.80716e-006 ]
8966 : [ 4.65232e-006 ]
8967 : [ 4.94333e-006 ]
8968 : [ 4.78489e-006 ]
8969 : [ 4.90819e-006 ]
8970 : [ 4.72909e-006 ]
8971 : [ 4.97637e-006 ]
8972 : [ 4.70073e-006 ]
8973 : [ 4.59753e-006 ]
8974 : [ 4.70146e-006 ]
8975 : [ 4.68244e-006 ]
8976 : [ 4.89393e-006 ]
8977 : [ 4.80504e-006 ]
8978 : [ 4.96737e-006 ]
8979 : [ 4.69882e-006 ]
8980 : [ 4.66598e-006 ]
8981 : [ 4.8971e-006  ]
8982 : [ 4.76092e-006 ]
8983 : [ 4.5713e-006  ]
8984 : [ 4.77171e-006 ]
8985 : [ 4.68165e-006 ]
8986 : [ 4.76015e-006 ]
8987 : [ 4.76815e-006 ]
8988 : [ 4.8277e-006  ]
8989 : [ 4.97533e-006 ]
8990 : [ 4.7082e-006  ]
8991 : [ 4.70729e-006 ]
8992 : [ 4.74239e-006 ]
8993 : [ 4.55313e-006 ]
8994 : [ 4.71788e-006 ]
8995 : [ 4.99918e-006 ]
8996 : [ 4.84318e-006 ]
8997 : [ 4.86429e-006 ]
8998 : [ 4.72805e-006 ]
8999 : [ 4.95725e-006 ]
9000 : [ 4.88969e-006 ]
9001 : [ 4.81199e-006 ]
9002 : [ 4.64838e-006 ]
9003 : [ 4.81659e-006 ]
9004 : [ 4.64783e-006 ]
9005 : [ 4.73042e-006 ]
9006 : [ 4.69533e-006 ]
9007 : [ 4.7359e-006  ]
9008 : [ 4.64444e-006 ]
9009 : [ 4.78112e-006 ]
9010 : [ 4.83334e-006 ]
9011 : [ 4.75203e-006 ]
9012 : [ 4.73557e-006 ]
9013 : [ 4.82004e-006 ]
9014 : [ 4.94588e-006 ]
9015 : [ 4.82236e-006 ]
9016 : [ 4.82333e-006 ]
9017 : [ 4.94145e-006 ]
9018 : [ 4.76841e-006 ]
9019 : [ 4.78848e-006 ]
9020 : [ 4.84875e-006 ]
9021 : [ 4.75508e-006 ]
9022 : [ 4.67244e-006 ]
9023 : [ 4.72958e-006 ]
9024 : [ 4.73726e-006 ]
9025 : [ 4.80392e-006 ]
9026 : [ 4.91239e-006 ]
9027 : [ 4.77926e-006 ]
9028 : [ 4.73078e-006 ]
9029 : [ 4.83996e-006 ]
9030 : [ 4.86316e-006 ]
9031 : [ 4.86197e-006 ]
9032 : [ 4.75947e-006 ]
9033 : [ 4.91635e-006 ]
9034 : [ 4.65032e-006 ]
9035 : [ 4.7542e-006  ]
9036 : [ 4.91387e-006 ]
9037 : [ 4.9632e-006  ]
9038 : [ 4.82928e-006 ]
9039 : [ 4.98265e-006 ]
9040 : [ 4.82503e-006 ]
9041 : [ 4.82287e-006 ]
9042 : [ 4.68827e-006 ]
9043 : [ 4.85333e-006 ]
9044 : [ 4.71683e-006 ]
9045 : [ 4.75971e-006 ]
9046 : [ 4.77696e-006 ]
9047 : [ 4.77547e-006 ]
9048 : [ 4.53855e-006 ]
9049 : [ 4.69227e-006 ]
9050 : [ 4.69981e-006 ]
9051 : [ 4.5757e-006  ]
9052 : [ 4.62042e-006 ]
9053 : [ 4.79273e-006 ]
9054 : [ 4.88743e-006 ]
9055 : [ 4.5289e-006  ]
9056 : [ 4.77627e-006 ]
9057 : [ 4.74646e-006 ]
9058 : [ 4.53239e-006 ]
9059 : [ 4.6984e-006  ]
9060 : [ 4.78962e-006 ]
9061 : [ 4.64661e-006 ]
9062 : [ 4.90687e-006 ]
9063 : [ 4.9192e-006  ]
9064 : [ 4.63849e-006 ]
9065 : [ 4.93612e-006 ]
9066 : [ 4.75093e-006 ]
9067 : [ 4.73539e-006 ]
9068 : [ 4.74549e-006 ]
9069 : [ 4.71304e-006 ]
9070 : [ 4.74342e-006 ]
9071 : [ 4.77612e-006 ]
9072 : [ 4.77496e-006 ]
9073 : [ 4.97914e-006 ]
9074 : [ 4.77935e-006 ]
9075 : [ 4.70823e-006 ]
9076 : [ 4.74881e-006 ]
9077 : [ 4.68773e-006 ]
9078 : [ 4.86511e-006 ]
9079 : [ 4.73814e-006 ]
9080 : [ 4.87096e-006 ]
9081 : [ 4.75186e-006 ]
9082 : [ 4.79146e-006 ]
9083 : [ 4.77347e-006 ]
9084 : [ 4.73706e-006 ]
9085 : [ 4.78846e-006 ]
9086 : [ 4.68263e-006 ]
9087 : [ 4.82446e-006 ]
9088 : [ 4.72675e-006 ]
9089 : [ 4.9128e-006  ]
9090 : [ 4.91484e-006 ]
9091 : [ 4.98051e-006 ]
9092 : [ 4.96498e-006 ]
9093 : [ 4.84624e-006 ]
9094 : [ 4.90189e-006 ]
9095 : [ 4.96833e-006 ]
9096 : [ 4.79212e-006 ]
9097 : [ 4.84074e-006 ]
9098 : [ 4.62647e-006 ]
9099 : [ 4.71382e-006 ]
9100 : [ 4.58448e-006 ]
9101 : [ 4.88087e-006 ]
9102 : [ 4.9128e-006  ]
9103 : [ 4.77398e-006 ]
9104 : [ 4.76655e-006 ]
9105 : [ 4.96834e-006 ]
9106 : [ 4.96046e-006 ]
9107 : [ 4.80613e-006 ]
9108 : [ 4.56339e-006 ]
9109 : [ 4.8433e-006  ]
9110 : [ 4.67239e-006 ]
9111 : [ 4.68231e-006 ]
9112 : [ 4.73624e-006 ]
9113 : [ 4.58082e-006 ]
9114 : [ 4.89801e-006 ]
9115 : [ 4.90617e-006 ]
9116 : [ 4.81405e-006 ]
9117 : [ 4.99771e-006 ]
9118 : [ 4.73395e-006 ]
9119 : [ 4.88023e-006 ]
9120 : [ 4.82052e-006 ]
9121 : [ 4.86314e-006 ]
9122 : [ 4.6493e-006  ]
9123 : [ 4.55392e-006 ]
9124 : [ 4.81132e-006 ]
9125 : [ 4.95223e-006 ]
9126 : [ 4.93513e-006 ]
9127 : [ 4.73579e-006 ]
9128 : [ 4.88619e-006 ]
9129 : [ 4.84632e-006 ]
9130 : [ 4.72969e-006 ]
9131 : [ 4.75063e-006 ]
9132 : [ 4.72968e-006 ]
9133 : [ 4.99795e-006 ]
9134 : [ 4.69603e-006 ]
9135 : [ 4.88603e-006 ]
9136 : [ 4.82792e-006 ]
9137 : [ 4.77119e-006 ]
9138 : [ 4.7233e-006  ]
9139 : [ 4.91308e-006 ]
9140 : [ 4.74042e-006 ]
9141 : [ 4.91609e-006 ]
9142 : [ 4.69862e-006 ]
9143 : [ 4.75167e-006 ]
9144 : [ 4.69487e-006 ]
9145 : [ 4.92901e-006 ]
9146 : [ 4.73098e-006 ]
9147 : [ 4.87146e-006 ]
9148 : [ 4.87798e-006 ]
9149 : [ 4.95381e-006 ]
9150 : [ 4.85066e-006 ]
9151 : [ 4.77205e-006 ]
9152 : [ 4.91815e-006 ]
9153 : [ 4.72856e-006 ]
9154 : [ 4.75514e-006 ]
9155 : [ 4.70015e-006 ]
9156 : [ 4.84125e-006 ]
9157 : [ 4.70703e-006 ]
9158 : [ 4.94136e-006 ]
9159 : [ 4.83692e-006 ]
9160 : [ 4.72342e-006 ]
9161 : [ 4.9642e-006  ]
9162 : [ 4.82965e-006 ]
9163 : [ 4.92799e-006 ]
9164 : [ 4.83111e-006 ]
9165 : [ 4.62511e-006 ]
9166 : [ 4.68909e-006 ]
9167 : [ 4.83513e-006 ]
9168 : [ 4.61407e-006 ]
9169 : [ 4.60201e-006 ]
9170 : [ 4.95491e-006 ]
9171 : [ 4.77713e-006 ]
9172 : [ 4.92924e-006 ]
9173 : [ 4.87864e-006 ]
9174 : [ 4.92197e-006 ]
9175 : [ 4.9014e-006  ]
9176 : [ 4.82845e-006 ]
9177 : [ 4.91498e-006 ]
9178 : [ 4.62786e-006 ]
9179 : [ 4.87605e-006 ]
9180 : [ 4.90744e-006 ]
9181 : [ 4.75533e-006 ]
9182 : [ 4.77487e-006 ]
9183 : [ 4.84244e-006 ]
9184 : [ 4.89993e-006 ]
9185 : [ 4.77469e-006 ]
9186 : [ 4.92657e-006 ]
9187 : [ 4.65039e-006 ]
9188 : [ 4.83382e-006 ]
9189 : [ 4.72315e-006 ]
9190 : [ 4.66609e-006 ]
9191 : [ 4.66007e-006 ]
9192 : [ 4.93656e-006 ]
9193 : [ 4.66357e-006 ]
9194 : [ 4.73146e-006 ]
9195 : [ 4.91677e-006 ]
9196 : [ 4.98219e-006 ]
9197 : [ 4.84514e-006 ]
9198 : [ 4.65885e-006 ]
9199 : [ 4.85111e-006 ]
9200 : [ 4.96205e-006 ]
9201 : [ 4.65012e-006 ]
9202 : [ 4.78268e-006 ]
9203 : [ 4.7456e-006  ]
9204 : [ 4.69021e-006 ]
9205 : [ 4.91072e-006 ]
9206 : [ 4.75939e-006 ]
9207 : [ 4.74585e-006 ]
9208 : [ 4.67642e-006 ]
9209 : [ 4.83611e-006 ]
9210 : [ 4.72619e-006 ]
9211 : [ 4.76592e-006 ]
9212 : [ 4.87134e-006 ]
9213 : [ 4.787e-006   ]
9214 : [ 4.83264e-006 ]
9215 : [ 4.72102e-006 ]
9216 : [ 4.84918e-006 ]
9217 : [ 4.82904e-006 ]
9218 : [ 4.65742e-006 ]
9219 : [ 4.76258e-006 ]
9220 : [ 4.88449e-006 ]
9221 : [ 4.96031e-006 ]
9222 : [ 4.92614e-006 ]
9223 : [ 4.89247e-006 ]
9224 : [ 4.92078e-006 ]
9225 : [ 4.69096e-006 ]
9226 : [ 4.76368e-006 ]
9227 : [ 4.82298e-006 ]
9228 : [ 4.8729e-006  ]
9229 : [ 4.57373e-006 ]
9230 : [ 4.73111e-006 ]
9231 : [ 4.61029e-006 ]
9232 : [ 4.87209e-006 ]
9233 : [ 4.74599e-006 ]
9234 : [ 4.97981e-006 ]
9235 : [ 4.76944e-006 ]
9236 : [ 4.91218e-006 ]
9237 : [ 4.98139e-006 ]
9238 : [ 4.63498e-006 ]
9239 : [ 4.81171e-006 ]
9240 : [ 4.77645e-006 ]
9241 : [ 4.92491e-006 ]
9242 : [ 4.86694e-006 ]
9243 : [ 4.95873e-006 ]
9244 : [ 4.8916e-006  ]
9245 : [ 4.68777e-006 ]
9246 : [ 4.96948e-006 ]
9247 : [ 4.55342e-006 ]
9248 : [ 4.70197e-006 ]
9249 : [ 4.69679e-006 ]
9250 : [ 4.70803e-006 ]
9251 : [ 4.81038e-006 ]
9252 : [ 4.74353e-006 ]
9253 : [ 4.93723e-006 ]
9254 : [ 4.94678e-006 ]
9255 : [ 4.82322e-006 ]
9256 : [ 4.78455e-006 ]
9257 : [ 4.9797e-006  ]
9258 : [ 4.83195e-006 ]
9259 : [ 4.51666e-006 ]
9260 : [ 4.75694e-006 ]
9261 : [ 4.74403e-006 ]
9262 : [ 4.79116e-006 ]
9263 : [ 4.70208e-006 ]
9264 : [ 4.85991e-006 ]
9265 : [ 4.6253e-006  ]
9266 : [ 4.87335e-006 ]
9267 : [ 4.7605e-006  ]
9268 : [ 4.87826e-006 ]
9269 : [ 4.9181e-006  ]
9270 : [ 4.78495e-006 ]
9271 : [ 4.83394e-006 ]
9272 : [ 4.75296e-006 ]
9273 : [ 4.85587e-006 ]
9274 : [ 4.85951e-006 ]
9275 : [ 4.79271e-006 ]
9276 : [ 4.81422e-006 ]
9277 : [ 4.74636e-006 ]
9278 : [ 4.76057e-006 ]
9279 : [ 4.71547e-006 ]
9280 : [ 4.6912e-006  ]
9281 : [ 4.81141e-006 ]
9282 : [ 4.79361e-006 ]
9283 : [ 4.7927e-006  ]
9284 : [ 4.76469e-006 ]
9285 : [ 4.7707e-006  ]
9286 : [ 4.81179e-006 ]
9287 : [ 4.60754e-006 ]
9288 : [ 4.84812e-006 ]
9289 : [ 4.65155e-006 ]
9290 : [ 4.80405e-006 ]
9291 : [ 4.78666e-006 ]
9292 : [ 4.73914e-006 ]
9293 : [ 4.8887e-006  ]
9294 : [ 4.78041e-006 ]
9295 : [ 4.53389e-006 ]
9296 : [ 4.59907e-006 ]
9297 : [ 4.88614e-006 ]
9298 : [ 4.76011e-006 ]
9299 : [ 4.74605e-006 ]
9300 : [ 4.7021e-006  ]
9301 : [ 4.82592e-006 ]
9302 : [ 4.75965e-006 ]
9303 : [ 4.64213e-006 ]
9304 : [ 4.92933e-006 ]
9305 : [ 4.65208e-006 ]
9306 : [ 4.90111e-006 ]
9307 : [ 4.78346e-006 ]
9308 : [ 4.77823e-006 ]
9309 : [ 4.8059e-006  ]
9310 : [ 4.78268e-006 ]
9311 : [ 4.9076e-006  ]
9312 : [ 4.70337e-006 ]
9313 : [ 4.72099e-006 ]
9314 : [ 4.90659e-006 ]
9315 : [ 4.63532e-006 ]
9316 : [ 4.96621e-006 ]
9317 : [ 4.73316e-006 ]
9318 : [ 4.74187e-006 ]
9319 : [ 4.92113e-006 ]
9320 : [ 4.76822e-006 ]
9321 : [ 4.95207e-006 ]
9322 : [ 4.51911e-006 ]
9323 : [ 4.74093e-006 ]
9324 : [ 4.96137e-006 ]
9325 : [ 4.95489e-006 ]
9326 : [ 4.72611e-006 ]
9327 : [ 4.78749e-006 ]
9328 : [ 4.72318e-006 ]
9329 : [ 4.97682e-006 ]
9330 : [ 4.94749e-006 ]
9331 : [ 4.73586e-006 ]
9332 : [ 4.77344e-006 ]
9333 : [ 4.85156e-006 ]
9334 : [ 4.88185e-006 ]
9335 : [ 4.74493e-006 ]
9336 : [ 4.94746e-006 ]
9337 : [ 4.6953e-006  ]
9338 : [ 4.66309e-006 ]
9339 : [ 4.54708e-006 ]
9340 : [ 4.7332e-006  ]
9341 : [ 4.77877e-006 ]
9342 : [ 4.84894e-006 ]
9343 : [ 4.82494e-006 ]
9344 : [ 4.69671e-006 ]
9345 : [ 4.76384e-006 ]
9346 : [ 4.97963e-006 ]
9347 : [ 4.68494e-006 ]
9348 : [ 4.86636e-006 ]
9349 : [ 4.77956e-006 ]
9350 : [ 4.78011e-006 ]
9351 : [ 4.72671e-006 ]
9352 : [ 4.87243e-006 ]
9353 : [ 4.78606e-006 ]
9354 : [ 4.57438e-006 ]
9355 : [ 4.83726e-006 ]
9356 : [ 4.77222e-006 ]
9357 : [ 4.84187e-006 ]
9358 : [ 4.80151e-006 ]
9359 : [ 4.80143e-006 ]
9360 : [ 4.95792e-006 ]
9361 : [ 4.78098e-006 ]
9362 : [ 4.69572e-006 ]
9363 : [ 4.93629e-006 ]
9364 : [ 4.89741e-006 ]
9365 : [ 4.63669e-006 ]
9366 : [ 4.77385e-006 ]
9367 : [ 4.67561e-006 ]
9368 : [ 4.77137e-006 ]
9369 : [ 4.78683e-006 ]
9370 : [ 4.89297e-006 ]
9371 : [ 4.77279e-006 ]
9372 : [ 4.81571e-006 ]
9373 : [ 4.71463e-006 ]
9374 : [ 4.98714e-006 ]
9375 : [ 4.78892e-006 ]
9376 : [ 4.6701e-006  ]
9377 : [ 4.92578e-006 ]
9378 : [ 4.60419e-006 ]
9379 : [ 4.90611e-006 ]
9380 : [ 4.77285e-006 ]
9381 : [ 4.7195e-006  ]
9382 : [ 4.83914e-006 ]
9383 : [ 4.94241e-006 ]
9384 : [ 4.77332e-006 ]
9385 : [ 4.62114e-006 ]
9386 : [ 4.63396e-006 ]
9387 : [ 4.7648e-006  ]
9388 : [ 4.65732e-006 ]
9389 : [ 4.79895e-006 ]
9390 : [ 4.84177e-006 ]
9391 : [ 4.80787e-006 ]
9392 : [ 4.49475e-006 ]
9393 : [ 4.8285e-006  ]
9394 : [ 4.79506e-006 ]
9395 : [ 4.98178e-006 ]
9396 : [ 4.72837e-006 ]
9397 : [ 4.85551e-006 ]
9398 : [ 4.83727e-006 ]
9399 : [ 4.65377e-006 ]
9400 : [ 4.8926e-006  ]
9401 : [ 4.86167e-006 ]
9402 : [ 4.54061e-006 ]
9403 : [ 4.8293e-006  ]
9404 : [ 4.67918e-006 ]
9405 : [ 4.83772e-006 ]
9406 : [ 4.86273e-006 ]
9407 : [ 4.74756e-006 ]
9408 : [ 4.87881e-006 ]
9409 : [ 4.60221e-006 ]
9410 : [ 4.94985e-006 ]
9411 : [ 4.70952e-006 ]
9412 : [ 4.87584e-006 ]
9413 : [ 4.78363e-006 ]
9414 : [ 4.85578e-006 ]
9415 : [ 4.65976e-006 ]
9416 : [ 4.70192e-006 ]
9417 : [ 4.88338e-006 ]
9418 : [ 4.92792e-006 ]
9419 : [ 4.80637e-006 ]
9420 : [ 4.96061e-006 ]
9421 : [ 4.7645e-006  ]
9422 : [ 4.89744e-006 ]
9423 : [ 4.62579e-006 ]
9424 : [ 4.64319e-006 ]
9425 : [ 4.82873e-006 ]
9426 : [ 4.71143e-006 ]
9427 : [ 4.91242e-006 ]
9428 : [ 4.72482e-006 ]
9429 : [ 4.76287e-006 ]
9430 : [ 4.8733e-006  ]
9431 : [ 4.98029e-006 ]
9432 : [ 4.65636e-006 ]
9433 : [ 4.81398e-006 ]
9434 : [ 4.92829e-006 ]
9435 : [ 4.88098e-006 ]
9436 : [ 4.74263e-006 ]
9437 : [ 4.85129e-006 ]
9438 : [ 4.64269e-006 ]
9439 : [ 4.99563e-006 ]
9440 : [ 4.7753e-006  ]
9441 : [ 4.70106e-006 ]
9442 : [ 4.71943e-006 ]
9443 : [ 4.90237e-006 ]
9444 : [ 4.78621e-006 ]
9445 : [ 4.65258e-006 ]
9446 : [ 4.77534e-006 ]
9447 : [ 4.78608e-006 ]
9448 : [ 4.68846e-006 ]
9449 : [ 4.72535e-006 ]
9450 : [ 4.78014e-006 ]
9451 : [ 4.69146e-006 ]
9452 : [ 4.96814e-006 ]
9453 : [ 4.80293e-006 ]
9454 : [ 4.73049e-006 ]
9455 : [ 4.71077e-006 ]
9456 : [ 4.80888e-006 ]
9457 : [ 4.92648e-006 ]
9458 : [ 4.9585e-006  ]
9459 : [ 4.78077e-006 ]
9460 : [ 4.75587e-006 ]
9461 : [ 4.6467e-006  ]
9462 : [ 4.65265e-006 ]
9463 : [ 4.57953e-006 ]
9464 : [ 4.85173e-006 ]
9465 : [ 4.78659e-006 ]
9466 : [ 4.80083e-006 ]
9467 : [ 4.76222e-006 ]
9468 : [ 4.76872e-006 ]
9469 : [ 4.84522e-006 ]
9470 : [ 4.83423e-006 ]
9471 : [ 4.66072e-006 ]
9472 : [ 4.72194e-006 ]
9473 : [ 4.97722e-006 ]
9474 : [ 4.79015e-006 ]
9475 : [ 4.91303e-006 ]
9476 : [ 4.81948e-006 ]
9477 : [ 4.71987e-006 ]
9478 : [ 4.81559e-006 ]
9479 : [ 4.82512e-006 ]
9480 : [ 4.77465e-006 ]
9481 : [ 4.89056e-006 ]
9482 : [ 4.76917e-006 ]
9483 : [ 4.79414e-006 ]
9484 : [ 4.88043e-006 ]
9485 : [ 4.93898e-006 ]
9486 : [ 4.66453e-006 ]
9487 : [ 4.73187e-006 ]
9488 : [ 4.7976e-006  ]
9489 : [ 4.70658e-006 ]
9490 : [ 4.68008e-006 ]
9491 : [ 4.87294e-006 ]
9492 : [ 4.78648e-006 ]
9493 : [ 4.59287e-006 ]
9494 : [ 4.54092e-006 ]
9495 : [ 4.95033e-006 ]
9496 : [ 4.84003e-006 ]
9497 : [ 4.83342e-006 ]
9498 : [ 5.00928e-006 ]
9499 : [ 4.78259e-006 ]
9500 : [ 4.82918e-006 ]
9501 : [ 4.89635e-006 ]
9502 : [ 4.83829e-006 ]
9503 : [ 4.87178e-006 ]
9504 : [ 4.85403e-006 ]
9505 : [ 4.89178e-006 ]
9506 : [ 4.93169e-006 ]
9507 : [ 4.70636e-006 ]
9508 : [ 4.58545e-006 ]
9509 : [ 4.7517e-006  ]
9510 : [ 4.89196e-006 ]
9511 : [ 4.85822e-006 ]
9512 : [ 4.87674e-006 ]
9513 : [ 4.855e-006   ]
9514 : [ 4.78085e-006 ]
9515 : [ 4.74703e-006 ]
9516 : [ 4.93729e-006 ]
9517 : [ 4.91739e-006 ]
9518 : [ 4.80265e-006 ]
9519 : [ 4.73517e-006 ]
9520 : [ 4.86995e-006 ]
9521 : [ 4.69646e-006 ]
9522 : [ 4.89053e-006 ]
9523 : [ 4.7998e-006  ]
9524 : [ 4.77602e-006 ]
9525 : [ 4.72333e-006 ]
9526 : [ 4.73335e-006 ]
9527 : [ 4.5777e-006  ]
9528 : [ 4.79826e-006 ]
9529 : [ 4.82417e-006 ]
9530 : [ 4.68448e-006 ]
9531 : [ 4.86519e-006 ]
9532 : [ 4.95249e-006 ]
9533 : [ 4.97852e-006 ]
9534 : [ 4.88171e-006 ]
9535 : [ 4.7535e-006  ]
9536 : [ 4.85332e-006 ]
9537 : [ 4.80611e-006 ]
9538 : [ 4.79176e-006 ]
9539 : [ 4.76199e-006 ]
9540 : [ 4.83454e-006 ]
9541 : [ 4.73097e-006 ]
9542 : [ 4.72265e-006 ]
9543 : [ 4.95147e-006 ]
9544 : [ 4.76956e-006 ]
9545 : [ 4.86711e-006 ]
9546 : [ 4.9206e-006  ]
9547 : [ 4.61082e-006 ]
9548 : [ 4.56529e-006 ]
9549 : [ 4.75882e-006 ]
9550 : [ 4.55009e-006 ]
9551 : [ 4.9406e-006  ]
9552 : [ 4.70341e-006 ]
9553 : [ 4.77555e-006 ]
9554 : [ 4.63157e-006 ]
9555 : [ 4.73315e-006 ]
9556 : [ 4.94923e-006 ]
9557 : [ 4.84773e-006 ]
9558 : [ 4.73426e-006 ]
9559 : [ 4.84155e-006 ]
9560 : [ 4.93632e-006 ]
9561 : [ 4.81566e-006 ]
9562 : [ 4.77175e-006 ]
9563 : [ 4.72593e-006 ]
9564 : [ 4.84301e-006 ]
9565 : [ 4.6074e-006  ]
9566 : [ 4.57105e-006 ]
9567 : [ 4.71338e-006 ]
9568 : [ 4.7085e-006  ]
9569 : [ 4.53195e-006 ]
9570 : [ 4.74805e-006 ]
9571 : [ 4.81108e-006 ]
9572 : [ 4.82319e-006 ]
9573 : [ 4.9818e-006  ]
9574 : [ 4.73736e-006 ]
9575 : [ 4.76926e-006 ]
9576 : [ 4.62199e-006 ]
9577 : [ 4.91784e-006 ]
9578 : [ 4.55684e-006 ]
9579 : [ 4.87366e-006 ]
9580 : [ 4.67949e-006 ]
9581 : [ 4.79742e-006 ]
9582 : [ 4.63763e-006 ]
9583 : [ 4.86052e-006 ]
9584 : [ 4.73027e-006 ]
9585 : [ 5.00739e-006 ]
9586 : [ 4.79414e-006 ]
9587 : [ 4.70473e-006 ]
9588 : [ 4.87357e-006 ]
9589 : [ 4.73753e-006 ]
9590 : [ 4.64531e-006 ]
9591 : [ 4.81599e-006 ]
9592 : [ 4.89711e-006 ]
9593 : [ 4.71316e-006 ]
9594 : [ 4.67959e-006 ]
9595 : [ 4.74054e-006 ]
9596 : [ 4.93018e-006 ]
9597 : [ 4.9521e-006  ]
9598 : [ 4.84028e-006 ]
9599 : [ 4.70226e-006 ]
9600 : [ 4.78589e-006 ]
9601 : [ 4.85847e-006 ]
9602 : [ 4.90858e-006 ]
9603 : [ 4.82871e-006 ]
9604 : [ 4.73857e-006 ]
9605 : [ 4.79178e-006 ]
9606 : [ 4.77887e-006 ]
9607 : [ 4.78888e-006 ]
9608 : [ 4.7768e-006  ]
9609 : [ 4.90041e-006 ]
9610 : [ 4.75329e-006 ]
9611 : [ 4.7306e-006  ]
9612 : [ 4.82124e-006 ]
9613 : [ 4.76913e-006 ]
9614 : [ 4.87614e-006 ]
9615 : [ 4.96123e-006 ]
9616 : [ 5.00457e-006 ]
9617 : [ 4.71014e-006 ]
9618 : [ 4.89414e-006 ]
9619 : [ 4.93368e-006 ]
9620 : [ 4.47211e-006 ]
9621 : [ 4.89372e-006 ]
9622 : [ 4.80199e-006 ]
9623 : [ 4.74115e-006 ]
9624 : [ 4.94321e-006 ]
9625 : [ 4.7523e-006  ]
9626 : [ 4.84096e-006 ]
9627 : [ 4.8101e-006  ]
9628 : [ 4.66161e-006 ]
9629 : [ 4.84967e-006 ]
9630 : [ 4.77987e-006 ]
9631 : [ 4.73437e-006 ]
9632 : [ 4.53953e-006 ]
9633 : [ 4.91464e-006 ]
9634 : [ 4.77269e-006 ]
9635 : [ 4.67184e-006 ]
9636 : [ 4.735e-006   ]
9637 : [ 4.88367e-006 ]
9638 : [ 4.89078e-006 ]
9639 : [ 4.62192e-006 ]
9640 : [ 4.84763e-006 ]
9641 : [ 4.75729e-006 ]
9642 : [ 4.93879e-006 ]
9643 : [ 4.73351e-006 ]
9644 : [ 4.69947e-006 ]
9645 : [ 4.95793e-006 ]
9646 : [ 4.83084e-006 ]
9647 : [ 4.77599e-006 ]
9648 : [ 4.77681e-006 ]
9649 : [ 4.70854e-006 ]
9650 : [ 4.73646e-006 ]
9651 : [ 4.72222e-006 ]
9652 : [ 4.80213e-006 ]
9653 : [ 4.80831e-006 ]
9654 : [ 4.75276e-006 ]
9655 : [ 4.74212e-006 ]
9656 : [ 4.73105e-006 ]
9657 : [ 4.77093e-006 ]
9658 : [ 4.72137e-006 ]
9659 : [ 4.82732e-006 ]
9660 : [ 4.74712e-006 ]
9661 : [ 4.66453e-006 ]
9662 : [ 4.8148e-006  ]
9663 : [ 4.82142e-006 ]
9664 : [ 4.70953e-006 ]
9665 : [ 4.73111e-006 ]
9666 : [ 4.8438e-006  ]
9667 : [ 4.86256e-006 ]
9668 : [ 4.85573e-006 ]
9669 : [ 4.72895e-006 ]
9670 : [ 4.75882e-006 ]
9671 : [ 4.67202e-006 ]
9672 : [ 4.76969e-006 ]
9673 : [ 4.98668e-006 ]
9674 : [ 4.82403e-006 ]
9675 : [ 4.75941e-006 ]
9676 : [ 4.89523e-006 ]
9677 : [ 4.92958e-006 ]
9678 : [ 4.8473e-006  ]
9679 : [ 4.8043e-006  ]
9680 : [ 4.79683e-006 ]
9681 : [ 4.79404e-006 ]
9682 : [ 4.78354e-006 ]
9683 : [ 4.58717e-006 ]
9684 : [ 4.71126e-006 ]
9685 : [ 4.91585e-006 ]
9686 : [ 4.89958e-006 ]
9687 : [ 4.94743e-006 ]
9688 : [ 4.73593e-006 ]
9689 : [ 4.92153e-006 ]
9690 : [ 4.85912e-006 ]
9691 : [ 4.55962e-006 ]
9692 : [ 4.76604e-006 ]
9693 : [ 4.93398e-006 ]
9694 : [ 4.72902e-006 ]
9695 : [ 4.90232e-006 ]
9696 : [ 4.77586e-006 ]
9697 : [ 4.85387e-006 ]
9698 : [ 4.79038e-006 ]
9699 : [ 4.95524e-006 ]
9700 : [ 4.97206e-006 ]
9701 : [ 4.82946e-006 ]
9702 : [ 4.82625e-006 ]
9703 : [ 4.87164e-006 ]
9704 : [ 4.69741e-006 ]
9705 : [ 4.72007e-006 ]
9706 : [ 4.644e-006   ]
9707 : [ 4.9118e-006  ]
9708 : [ 4.72344e-006 ]
9709 : [ 4.79262e-006 ]
9710 : [ 4.90242e-006 ]
9711 : [ 4.90427e-006 ]
9712 : [ 4.79747e-006 ]
9713 : [ 4.83547e-006 ]
9714 : [ 4.86533e-006 ]
9715 : [ 4.88306e-006 ]
9716 : [ 4.71884e-006 ]
9717 : [ 4.92264e-006 ]
9718 : [ 4.75626e-006 ]
9719 : [ 4.96384e-006 ]
9720 : [ 4.87488e-006 ]
9721 : [ 4.7557e-006  ]
9722 : [ 4.6674e-006  ]
9723 : [ 4.77676e-006 ]
9724 : [ 4.72135e-006 ]
9725 : [ 4.86558e-006 ]
9726 : [ 4.73758e-006 ]
9727 : [ 4.89257e-006 ]
9728 : [ 4.85252e-006 ]
9729 : [ 4.81093e-006 ]
9730 : [ 4.92099e-006 ]
9731 : [ 4.89051e-006 ]
9732 : [ 4.74145e-006 ]
9733 : [ 4.75203e-006 ]
9734 : [ 4.82012e-006 ]
9735 : [ 4.80158e-006 ]
9736 : [ 4.71538e-006 ]
9737 : [ 4.93404e-006 ]
9738 : [ 4.82613e-006 ]
9739 : [ 4.53133e-006 ]
9740 : [ 4.75649e-006 ]
9741 : [ 4.93404e-006 ]
9742 : [ 4.90434e-006 ]
9743 : [ 4.8063e-006  ]
9744 : [ 4.83937e-006 ]
9745 : [ 4.94833e-006 ]
9746 : [ 4.86219e-006 ]
9747 : [ 4.59398e-006 ]
9748 : [ 4.90093e-006 ]
9749 : [ 4.61118e-006 ]
9750 : [ 4.67773e-006 ]
9751 : [ 4.97894e-006 ]
9752 : [ 4.85636e-006 ]
9753 : [ 4.95618e-006 ]
9754 : [ 4.89224e-006 ]
9755 : [ 4.92596e-006 ]
9756 : [ 4.91403e-006 ]
9757 : [ 4.71192e-006 ]
9758 : [ 4.63199e-006 ]
9759 : [ 4.70937e-006 ]
9760 : [ 4.97737e-006 ]
9761 : [ 4.70556e-006 ]
9762 : [ 4.89999e-006 ]
9763 : [ 4.63473e-006 ]
9764 : [ 4.7454e-006  ]
9765 : [ 4.61277e-006 ]
9766 : [ 4.93065e-006 ]
9767 : [ 4.89528e-006 ]
9768 : [ 4.86649e-006 ]
9769 : [ 4.70119e-006 ]
9770 : [ 4.62679e-006 ]
9771 : [ 4.55995e-006 ]
9772 : [ 4.90961e-006 ]
9773 : [ 4.88685e-006 ]
9774 : [ 4.55361e-006 ]
9775 : [ 4.85652e-006 ]
9776 : [ 4.89853e-006 ]
9777 : [ 4.80673e-006 ]
9778 : [ 4.78087e-006 ]
9779 : [ 4.93558e-006 ]
9780 : [ 4.92045e-006 ]
9781 : [ 4.86593e-006 ]
9782 : [ 4.74911e-006 ]
9783 : [ 4.78107e-006 ]
9784 : [ 4.88342e-006 ]
9785 : [ 4.87608e-006 ]
9786 : [ 4.79755e-006 ]
9787 : [ 4.78159e-006 ]
9788 : [ 4.75404e-006 ]
9789 : [ 4.82305e-006 ]
9790 : [ 4.97554e-006 ]
9791 : [ 4.66319e-006 ]
9792 : [ 4.81726e-006 ]
9793 : [ 4.88708e-006 ]
9794 : [ 4.80731e-006 ]
9795 : [ 4.73095e-006 ]
9796 : [ 4.72275e-006 ]
9797 : [ 4.69472e-006 ]
9798 : [ 4.95499e-006 ]
9799 : [ 4.60565e-006 ]
9800 : [ 4.77643e-006 ]
9801 : [ 4.81297e-006 ]
9802 : [ 4.76996e-006 ]
9803 : [ 4.72081e-006 ]
9804 : [ 4.86881e-006 ]
9805 : [ 4.93153e-006 ]
9806 : [ 4.7588e-006  ]
9807 : [ 4.69978e-006 ]
9808 : [ 4.77052e-006 ]
9809 : [ 4.88926e-006 ]
9810 : [ 4.72957e-006 ]
9811 : [ 4.74636e-006 ]
9812 : [ 4.9004e-006  ]
9813 : [ 4.78386e-006 ]
9814 : [ 4.91754e-006 ]
9815 : [ 4.73392e-006 ]
9816 : [ 4.76145e-006 ]
9817 : [ 4.8976e-006  ]
9818 : [ 4.74541e-006 ]
9819 : [ 4.98902e-006 ]
9820 : [ 4.91333e-006 ]
9821 : [ 4.81425e-006 ]
9822 : [ 4.7751e-006  ]
9823 : [ 4.80248e-006 ]
9824 : [ 4.78054e-006 ]
9825 : [ 5.00651e-006 ]
9826 : [ 4.72681e-006 ]
9827 : [ 4.70199e-006 ]
9828 : [ 4.68757e-006 ]
9829 : [ 4.64099e-006 ]
9830 : [ 4.7825e-006  ]
9831 : [ 4.74939e-006 ]
9832 : [ 4.87678e-006 ]
9833 : [ 4.76677e-006 ]
9834 : [ 4.86114e-006 ]
9835 : [ 4.59589e-006 ]
9836 : [ 4.85212e-006 ]
9837 : [ 4.92345e-006 ]
9838 : [ 4.88847e-006 ]
9839 : [ 4.81568e-006 ]
9840 : [ 4.88375e-006 ]
9841 : [ 4.7182e-006  ]
9842 : [ 4.83689e-006 ]
9843 : [ 4.88215e-006 ]
9844 : [ 4.93458e-006 ]
9845 : [ 4.84342e-006 ]
9846 : [ 4.92539e-006 ]
9847 : [ 4.94955e-006 ]
9848 : [ 4.72322e-006 ]
9849 : [ 4.863e-006   ]
9850 : [ 4.76691e-006 ]
9851 : [ 4.76704e-006 ]
9852 : [ 4.92222e-006 ]
9853 : [ 4.75304e-006 ]
9854 : [ 4.76564e-006 ]
9855 : [ 4.82465e-006 ]
9856 : [ 4.8833e-006  ]
9857 : [ 4.65729e-006 ]
9858 : [ 4.94739e-006 ]
9859 : [ 4.70389e-006 ]
9860 : [ 4.91718e-006 ]
9861 : [ 4.77672e-006 ]
9862 : [ 4.67359e-006 ]
9863 : [ 4.81942e-006 ]
9864 : [ 4.94452e-006 ]
9865 : [ 4.6055e-006  ]
9866 : [ 4.74813e-006 ]
9867 : [ 4.67399e-006 ]
9868 : [ 4.9404e-006  ]
9869 : [ 4.82557e-006 ]
9870 : [ 4.77567e-006 ]
9871 : [ 4.7709e-006  ]
9872 : [ 4.79113e-006 ]
9873 : [ 4.96327e-006 ]
9874 : [ 4.76614e-006 ]
9875 : [ 4.73531e-006 ]
9876 : [ 4.74757e-006 ]
9877 : [ 4.71323e-006 ]
9878 : [ 4.71899e-006 ]
9879 : [ 4.8316e-006  ]
9880 : [ 4.90536e-006 ]
9881 : [ 4.93141e-006 ]
9882 : [ 4.91767e-006 ]
9883 : [ 4.71417e-006 ]
9884 : [ 4.77545e-006 ]
9885 : [ 4.74222e-006 ]
9886 : [ 4.92497e-006 ]
9887 : [ 4.74098e-006 ]
9888 : [ 4.8927e-006  ]
9889 : [ 4.85246e-006 ]
9890 : [ 4.81303e-006 ]
9891 : [ 4.93363e-006 ]
9892 : [ 4.86676e-006 ]
9893 : [ 4.80544e-006 ]
9894 : [ 4.75151e-006 ]
9895 : [ 4.73591e-006 ]
9896 : [ 4.7669e-006  ]
9897 : [ 4.77489e-006 ]
9898 : [ 4.89768e-006 ]
9899 : [ 4.72205e-006 ]
9900 : [ 4.78767e-006 ]
9901 : [ 4.67296e-006 ]
9902 : [ 4.70202e-006 ]
9903 : [ 4.81004e-006 ]
9904 : [ 4.84216e-006 ]
9905 : [ 4.72924e-006 ]
9906 : [ 4.81729e-006 ]
9907 : [ 4.97859e-006 ]
9908 : [ 4.88843e-006 ]
9909 : [ 4.70805e-006 ]
9910 : [ 4.84967e-006 ]
9911 : [ 4.75622e-006 ]
9912 : [ 4.78051e-006 ]
9913 : [ 4.70252e-006 ]
9914 : [ 4.79393e-006 ]
9915 : [ 4.80625e-006 ]
9916 : [ 4.81523e-006 ]
9917 : [ 4.71139e-006 ]
9918 : [ 4.73893e-006 ]
9919 : [ 4.85066e-006 ]
9920 : [ 4.6746e-006  ]
9921 : [ 4.93565e-006 ]
9922 : [ 4.90185e-006 ]
9923 : [ 4.82326e-006 ]
9924 : [ 4.82702e-006 ]
9925 : [ 4.83599e-006 ]
9926 : [ 4.6385e-006  ]
9927 : [ 4.68819e-006 ]
9928 : [ 4.92296e-006 ]
9929 : [ 4.73825e-006 ]
9930 : [ 4.88294e-006 ]
9931 : [ 4.97575e-006 ]
9932 : [ 4.81086e-006 ]
9933 : [ 4.81114e-006 ]
9934 : [ 4.61121e-006 ]
9935 : [ 4.79407e-006 ]
9936 : [ 4.77985e-006 ]
9937 : [ 4.70151e-006 ]
9938 : [ 4.71156e-006 ]
9939 : [ 4.94884e-006 ]
9940 : [ 4.82829e-006 ]
9941 : [ 4.62865e-006 ]
9942 : [ 4.70957e-006 ]
9943 : [ 4.84663e-006 ]
9944 : [ 4.67359e-006 ]
9945 : [ 4.72499e-006 ]
9946 : [ 4.94132e-006 ]
9947 : [ 4.93525e-006 ]
9948 : [ 4.67428e-006 ]
9949 : [ 4.98329e-006 ]
9950 : [ 4.69351e-006 ]
9951 : [ 4.82176e-006 ]
9952 : [ 4.58106e-006 ]
9953 : [ 4.75522e-006 ]
9954 : [ 4.93486e-006 ]
9955 : [ 4.84581e-006 ]
9956 : [ 4.81509e-006 ]
9957 : [ 4.7285e-006  ]
9958 : [ 4.70998e-006 ]
9959 : [ 4.78879e-006 ]
9960 : [ 4.82446e-006 ]
9961 : [ 4.7351e-006  ]
9962 : [ 4.57632e-006 ]
9963 : [ 4.80351e-006 ]
9964 : [ 4.60424e-006 ]
9965 : [ 4.7811e-006  ]
9966 : [ 4.98781e-006 ]
9967 : [ 4.78111e-006 ]
9968 : [ 4.52767e-006 ]
9969 : [ 4.76505e-006 ]
9970 : [ 4.69981e-006 ]
9971 : [ 4.69725e-006 ]
9972 : [ 4.73282e-006 ]
9973 : [ 4.67532e-006 ]
9974 : [ 4.87173e-006 ]
9975 : [ 4.81591e-006 ]
9976 : [ 4.96705e-006 ]
9977 : [ 4.83105e-006 ]
9978 : [ 4.74859e-006 ]
9979 : [ 4.94351e-006 ]
9980 : [ 4.97541e-006 ]
9981 : [ 4.5069e-006  ]
9982 : [ 4.74059e-006 ]
9983 : [ 4.74509e-006 ]
9984 : [ 4.68e-006    ]
9985 : [ 4.75776e-006 ]
9986 : [ 4.92706e-006 ]
9987 : [ 4.80099e-006 ]
9988 : [ 4.75051e-006 ]
9989 : [ 4.78864e-006 ]
9990 : [ 4.73395e-006 ]
9991 : [ 4.68046e-006 ]
9992 : [ 4.83708e-006 ]
9993 : [ 4.7561e-006  ]
9994 : [ 4.80677e-006 ]
9995 : [ 4.73452e-006 ]
9996 : [ 4.98298e-006 ]
9997 : [ 4.87573e-006 ]
9998 : [ 4.83607e-006 ]
9999 : [ 4.70275e-006 ]
