# Supplementary material for: Influence of tissue conductivity on foetal exposure to extremely low frequency magnetic fields at 50 Hz using stochastic dosimetry
Source: PLoS One. 2018 Feb 7;13(2):e0192131. doi: 10.1371/journal.pone.0192131 (PMC5802904; doi:10.1371/journal.pone.0192131)
Supplement: S1 File — (ZIP) [file pone.0192131.s001.zip › Data/Ydistributions(10000)/3m/Intestine.txt]

       [ y0           ]
   0 : [ 6.12752e-006 ]
   1 : [ 6.38709e-006 ]
   2 : [ 6.32712e-006 ]
   3 : [ 6.44611e-006 ]
   4 : [ 6.416e-006   ]
   5 : [ 6.30389e-006 ]
   6 : [ 6.48407e-006 ]
   7 : [ 6.35626e-006 ]
   8 : [ 6.47558e-006 ]
   9 : [ 6.07888e-006 ]
  10 : [ 6.39816e-006 ]
  11 : [ 6.46047e-006 ]
  12 : [ 6.19012e-006 ]
  13 : [ 6.29693e-006 ]
  14 : [ 6.20091e-006 ]
  15 : [ 6.43678e-006 ]
  16 : [ 6.45958e-006 ]
  17 : [ 6.23753e-006 ]
  18 : [ 6.41825e-006 ]
  19 : [ 6.12735e-006 ]
  20 : [ 6.4433e-006  ]
  21 : [ 6.17829e-006 ]
  22 : [ 6.3914e-006  ]
  23 : [ 6.46696e-006 ]
  24 : [ 6.38278e-006 ]
  25 : [ 6.27944e-006 ]
  26 : [ 6.1183e-006  ]
  27 : [ 6.36767e-006 ]
  28 : [ 6.25415e-006 ]
  29 : [ 6.43373e-006 ]
  30 : [ 6.38398e-006 ]
  31 : [ 6.453e-006   ]
  32 : [ 6.30295e-006 ]
  33 : [ 6.41234e-006 ]
  34 : [ 5.97957e-006 ]
  35 : [ 6.37382e-006 ]
  36 : [ 6.41006e-006 ]
  37 : [ 6.42155e-006 ]
  38 : [ 6.13765e-006 ]
  39 : [ 6.23184e-006 ]
  40 : [ 6.42218e-006 ]
  41 : [ 6.33796e-006 ]
  42 : [ 6.40827e-006 ]
  43 : [ 5.95385e-006 ]
  44 : [ 6.27057e-006 ]
  45 : [ 6.17727e-006 ]
  46 : [ 6.10634e-006 ]
  47 : [ 6.41417e-006 ]
  48 : [ 6.33329e-006 ]
  49 : [ 6.07704e-006 ]
  50 : [ 6.41952e-006 ]
  51 : [ 6.42892e-006 ]
  52 : [ 6.44055e-006 ]
  53 : [ 6.32972e-006 ]
  54 : [ 6.45214e-006 ]
  55 : [ 6.31923e-006 ]
  56 : [ 6.40579e-006 ]
  57 : [ 5.95908e-006 ]
  58 : [ 6.41407e-006 ]
  59 : [ 6.24326e-006 ]
  60 : [ 6.43569e-006 ]
  61 : [ 6.41753e-006 ]
  62 : [ 6.07099e-006 ]
  63 : [ 6.33531e-006 ]
  64 : [ 6.31364e-006 ]
  65 : [ 6.45496e-006 ]
  66 : [ 6.15473e-006 ]
  67 : [ 6.4059e-006  ]
  68 : [ 6.37846e-006 ]
  69 : [ 6.424e-006   ]
  70 : [ 6.19669e-006 ]
  71 : [ 5.93121e-006 ]
  72 : [ 6.4109e-006  ]
  73 : [ 6.33911e-006 ]
  74 : [ 6.15589e-006 ]
  75 : [ 6.37589e-006 ]
  76 : [ 6.36065e-006 ]
  77 : [ 6.41036e-006 ]
  78 : [ 6.14949e-006 ]
  79 : [ 6.43869e-006 ]
  80 : [ 6.38576e-006 ]
  81 : [ 6.37396e-006 ]
  82 : [ 6.34408e-006 ]
  83 : [ 6.46371e-006 ]
  84 : [ 6.30485e-006 ]
  85 : [ 6.06453e-006 ]
  86 : [ 6.1168e-006  ]
  87 : [ 6.26384e-006 ]
  88 : [ 6.31413e-006 ]
  89 : [ 6.01229e-006 ]
  90 : [ 6.31531e-006 ]
  91 : [ 6.32434e-006 ]
  92 : [ 6.24822e-006 ]
  93 : [ 6.37038e-006 ]
  94 : [ 5.9445e-006  ]
  95 : [ 6.3755e-006  ]
  96 : [ 6.38969e-006 ]
  97 : [ 6.35433e-006 ]
  98 : [ 6.38967e-006 ]
  99 : [ 5.95595e-006 ]
 100 : [ 5.97163e-006 ]
 101 : [ 6.40393e-006 ]
 102 : [ 6.47512e-006 ]
 103 : [ 6.05358e-006 ]
 104 : [ 6.43055e-006 ]
 105 : [ 6.20393e-006 ]
 106 : [ 5.98926e-006 ]
 107 : [ 6.42317e-006 ]
 108 : [ 6.33681e-006 ]
 109 : [ 6.42252e-006 ]
 110 : [ 6.37716e-006 ]
 111 : [ 6.33711e-006 ]
 112 : [ 6.15597e-006 ]
 113 : [ 6.34779e-006 ]
 114 : [ 6.32868e-006 ]
 115 : [ 6.34494e-006 ]
 116 : [ 6.42667e-006 ]
 117 : [ 6.38222e-006 ]
 118 : [ 6.4392e-006  ]
 119 : [ 6.46584e-006 ]
 120 : [ 6.42639e-006 ]
 121 : [ 6.31857e-006 ]
 122 : [ 6.15279e-006 ]
 123 : [ 6.25589e-006 ]
 124 : [ 6.40736e-006 ]
 125 : [ 6.38428e-006 ]
 126 : [ 6.46962e-006 ]
 127 : [ 6.35001e-006 ]
 128 : [ 6.27483e-006 ]
 129 : [ 6.16292e-006 ]
 130 : [ 5.95623e-006 ]
 131 : [ 6.41896e-006 ]
 132 : [ 5.99868e-006 ]
 133 : [ 5.93043e-006 ]
 134 : [ 6.41933e-006 ]
 135 : [ 6.43192e-006 ]
 136 : [ 6.35967e-006 ]
 137 : [ 6.36351e-006 ]
 138 : [ 6.31731e-006 ]
 139 : [ 6.02697e-006 ]
 140 : [ 6.40732e-006 ]
 141 : [ 6.41164e-006 ]
 142 : [ 6.40883e-006 ]
 143 : [ 6.08109e-006 ]
 144 : [ 6.34239e-006 ]
 145 : [ 6.41049e-006 ]
 146 : [ 6.42438e-006 ]
 147 : [ 6.27303e-006 ]
 148 : [ 6.42585e-006 ]
 149 : [ 6.2624e-006  ]
 150 : [ 6.45006e-006 ]
 151 : [ 6.47961e-006 ]
 152 : [ 6.41868e-006 ]
 153 : [ 6.41632e-006 ]
 154 : [ 6.38682e-006 ]
 155 : [ 6.30365e-006 ]
 156 : [ 6.19172e-006 ]
 157 : [ 6.20942e-006 ]
 158 : [ 6.39038e-006 ]
 159 : [ 6.44903e-006 ]
 160 : [ 6.33411e-006 ]
 161 : [ 6.44368e-006 ]
 162 : [ 6.29807e-006 ]
 163 : [ 6.11977e-006 ]
 164 : [ 6.2704e-006  ]
 165 : [ 6.41932e-006 ]
 166 : [ 6.37643e-006 ]
 167 : [ 6.47231e-006 ]
 168 : [ 6.23656e-006 ]
 169 : [ 6.37716e-006 ]
 170 : [ 6.42099e-006 ]
 171 : [ 6.40716e-006 ]
 172 : [ 6.38042e-006 ]
 173 : [ 6.26874e-006 ]
 174 : [ 6.4518e-006  ]
 175 : [ 6.43369e-006 ]
 176 : [ 6.3582e-006  ]
 177 : [ 6.47224e-006 ]
 178 : [ 6.42338e-006 ]
 179 : [ 6.25266e-006 ]
 180 : [ 6.43436e-006 ]
 181 : [ 6.40689e-006 ]
 182 : [ 6.29241e-006 ]
 183 : [ 6.15633e-006 ]
 184 : [ 6.33422e-006 ]
 185 : [ 6.10058e-006 ]
 186 : [ 6.45492e-006 ]
 187 : [ 6.40751e-006 ]
 188 : [ 6.40681e-006 ]
 189 : [ 6.36272e-006 ]
 190 : [ 6.0576e-006  ]
 191 : [ 6.43168e-006 ]
 192 : [ 6.27208e-006 ]
 193 : [ 6.43329e-006 ]
 194 : [ 6.39294e-006 ]
 195 : [ 6.23636e-006 ]
 196 : [ 6.20524e-006 ]
 197 : [ 5.97954e-006 ]
 198 : [ 6.14999e-006 ]
 199 : [ 6.43413e-006 ]
 200 : [ 6.39646e-006 ]
 201 : [ 6.23722e-006 ]
 202 : [ 5.98031e-006 ]
 203 : [ 6.41384e-006 ]
 204 : [ 6.32409e-006 ]
 205 : [ 6.37684e-006 ]
 206 : [ 6.40153e-006 ]
 207 : [ 6.46152e-006 ]
 208 : [ 6.47427e-006 ]
 209 : [ 6.37733e-006 ]
 210 : [ 6.18613e-006 ]
 211 : [ 6.41799e-006 ]
 212 : [ 6.29288e-006 ]
 213 : [ 6.44447e-006 ]
 214 : [ 6.2249e-006  ]
 215 : [ 6.40088e-006 ]
 216 : [ 6.28929e-006 ]
 217 : [ 6.4035e-006  ]
 218 : [ 6.41594e-006 ]
 219 : [ 6.14874e-006 ]
 220 : [ 6.20603e-006 ]
 221 : [ 6.36157e-006 ]
 222 : [ 6.45355e-006 ]
 223 : [ 6.47163e-006 ]
 224 : [ 6.31325e-006 ]
 225 : [ 6.17656e-006 ]
 226 : [ 6.0627e-006  ]
 227 : [ 6.46232e-006 ]
 228 : [ 6.42016e-006 ]
 229 : [ 6.48798e-006 ]
 230 : [ 6.33961e-006 ]
 231 : [ 6.36412e-006 ]
 232 : [ 6.30595e-006 ]
 233 : [ 6.37391e-006 ]
 234 : [ 6.46444e-006 ]
 235 : [ 6.42019e-006 ]
 236 : [ 6.40577e-006 ]
 237 : [ 6.45524e-006 ]
 238 : [ 5.98728e-006 ]
 239 : [ 6.41418e-006 ]
 240 : [ 6.41129e-006 ]
 241 : [ 6.39544e-006 ]
 242 : [ 6.46381e-006 ]
 243 : [ 6.43949e-006 ]
 244 : [ 6.41798e-006 ]
 245 : [ 6.41706e-006 ]
 246 : [ 6.01455e-006 ]
 247 : [ 6.43434e-006 ]
 248 : [ 6.41636e-006 ]
 249 : [ 6.42734e-006 ]
 250 : [ 6.34824e-006 ]
 251 : [ 6.01196e-006 ]
 252 : [ 6.31447e-006 ]
 253 : [ 6.47502e-006 ]
 254 : [ 6.37641e-006 ]
 255 : [ 6.38651e-006 ]
 256 : [ 6.1928e-006  ]
 257 : [ 6.13965e-006 ]
 258 : [ 6.41746e-006 ]
 259 : [ 6.39394e-006 ]
 260 : [ 6.28673e-006 ]
 261 : [ 6.14145e-006 ]
 262 : [ 6.32744e-006 ]
 263 : [ 6.41857e-006 ]
 264 : [ 6.36986e-006 ]
 265 : [ 6.46039e-006 ]
 266 : [ 6.3813e-006  ]
 267 : [ 6.45856e-006 ]
 268 : [ 6.04806e-006 ]
 269 : [ 6.02962e-006 ]
 270 : [ 6.33907e-006 ]
 271 : [ 6.41528e-006 ]
 272 : [ 6.07578e-006 ]
 273 : [ 6.2601e-006  ]
 274 : [ 6.39525e-006 ]
 275 : [ 6.15437e-006 ]
 276 : [ 6.24851e-006 ]
 277 : [ 6.26442e-006 ]
 278 : [ 6.46282e-006 ]
 279 : [ 6.35409e-006 ]
 280 : [ 6.44569e-006 ]
 281 : [ 6.03665e-006 ]
 282 : [ 6.38306e-006 ]
 283 : [ 6.45266e-006 ]
 284 : [ 6.39152e-006 ]
 285 : [ 6.41443e-006 ]
 286 : [ 6.36112e-006 ]
 287 : [ 6.24136e-006 ]
 288 : [ 6.40788e-006 ]
 289 : [ 6.29525e-006 ]
 290 : [ 6.43633e-006 ]
 291 : [ 6.44958e-006 ]
 292 : [ 6.25469e-006 ]
 293 : [ 6.37277e-006 ]
 294 : [ 6.27899e-006 ]
 295 : [ 6.0287e-006  ]
 296 : [ 6.41111e-006 ]
 297 : [ 6.43969e-006 ]
 298 : [ 5.93802e-006 ]
 299 : [ 6.37599e-006 ]
 300 : [ 6.19017e-006 ]
 301 : [ 6.34268e-006 ]
 302 : [ 6.16578e-006 ]
 303 : [ 6.10798e-006 ]
 304 : [ 6.33956e-006 ]
 305 : [ 6.24355e-006 ]
 306 : [ 6.42269e-006 ]
 307 : [ 6.17531e-006 ]
 308 : [ 6.29177e-006 ]
 309 : [ 6.2642e-006  ]
 310 : [ 6.3952e-006  ]
 311 : [ 6.32561e-006 ]
 312 : [ 6.46413e-006 ]
 313 : [ 6.40843e-006 ]
 314 : [ 6.36987e-006 ]
 315 : [ 6.44278e-006 ]
 316 : [ 6.43584e-006 ]
 317 : [ 6.45771e-006 ]
 318 : [ 6.05345e-006 ]
 319 : [ 6.21904e-006 ]
 320 : [ 6.40898e-006 ]
 321 : [ 6.38036e-006 ]
 322 : [ 6.44249e-006 ]
 323 : [ 6.06672e-006 ]
 324 : [ 6.38875e-006 ]
 325 : [ 6.29685e-006 ]
 326 : [ 6.15745e-006 ]
 327 : [ 6.37697e-006 ]
 328 : [ 6.38765e-006 ]
 329 : [ 6.43811e-006 ]
 330 : [ 6.42792e-006 ]
 331 : [ 6.40154e-006 ]
 332 : [ 6.194e-006   ]
 333 : [ 6.40977e-006 ]
 334 : [ 6.41459e-006 ]
 335 : [ 6.3897e-006  ]
 336 : [ 5.96875e-006 ]
 337 : [ 6.35697e-006 ]
 338 : [ 6.46351e-006 ]
 339 : [ 6.4692e-006  ]
 340 : [ 6.40724e-006 ]
 341 : [ 6.28735e-006 ]
 342 : [ 6.32301e-006 ]
 343 : [ 6.36461e-006 ]
 344 : [ 6.14483e-006 ]
 345 : [ 5.99058e-006 ]
 346 : [ 6.37322e-006 ]
 347 : [ 6.3235e-006  ]
 348 : [ 6.30419e-006 ]
 349 : [ 6.45167e-006 ]
 350 : [ 6.01403e-006 ]
 351 : [ 6.43542e-006 ]
 352 : [ 6.34533e-006 ]
 353 : [ 6.40708e-006 ]
 354 : [ 6.3885e-006  ]
 355 : [ 6.43444e-006 ]
 356 : [ 6.45905e-006 ]
 357 : [ 6.40943e-006 ]
 358 : [ 6.34739e-006 ]
 359 : [ 6.40423e-006 ]
 360 : [ 6.34063e-006 ]
 361 : [ 6.34769e-006 ]
 362 : [ 6.25521e-006 ]
 363 : [ 6.03568e-006 ]
 364 : [ 6.39168e-006 ]
 365 : [ 6.41103e-006 ]
 366 : [ 6.41657e-006 ]
 367 : [ 6.27987e-006 ]
 368 : [ 6.32032e-006 ]
 369 : [ 6.35638e-006 ]
 370 : [ 6.40789e-006 ]
 371 : [ 6.37216e-006 ]
 372 : [ 6.32617e-006 ]
 373 : [ 6.39361e-006 ]
 374 : [ 6.43618e-006 ]
 375 : [ 6.35288e-006 ]
 376 : [ 6.06186e-006 ]
 377 : [ 6.40069e-006 ]
 378 : [ 6.39673e-006 ]
 379 : [ 6.46673e-006 ]
 380 : [ 6.44984e-006 ]
 381 : [ 6.3822e-006  ]
 382 : [ 6.37055e-006 ]
 383 : [ 6.03998e-006 ]
 384 : [ 6.15753e-006 ]
 385 : [ 6.4724e-006  ]
 386 : [ 6.40869e-006 ]
 387 : [ 6.4606e-006  ]
 388 : [ 6.40848e-006 ]
 389 : [ 6.42574e-006 ]
 390 : [ 6.16018e-006 ]
 391 : [ 5.92609e-006 ]
 392 : [ 6.44513e-006 ]
 393 : [ 6.4223e-006  ]
 394 : [ 6.42807e-006 ]
 395 : [ 6.29258e-006 ]
 396 : [ 6.41353e-006 ]
 397 : [ 6.18843e-006 ]
 398 : [ 6.44812e-006 ]
 399 : [ 6.46575e-006 ]
 400 : [ 6.27213e-006 ]
 401 : [ 6.43735e-006 ]
 402 : [ 6.36985e-006 ]
 403 : [ 6.38655e-006 ]
 404 : [ 6.45651e-006 ]
 405 : [ 6.41445e-006 ]
 406 : [ 6.41101e-006 ]
 407 : [ 6.37388e-006 ]
 408 : [ 6.21852e-006 ]
 409 : [ 6.1236e-006  ]
 410 : [ 6.06972e-006 ]
 411 : [ 6.12251e-006 ]
 412 : [ 6.14354e-006 ]
 413 : [ 6.07331e-006 ]
 414 : [ 6.44674e-006 ]
 415 : [ 6.44807e-006 ]
 416 : [ 6.23878e-006 ]
 417 : [ 6.41659e-006 ]
 418 : [ 6.42011e-006 ]
 419 : [ 6.36956e-006 ]
 420 : [ 6.33021e-006 ]
 421 : [ 6.28452e-006 ]
 422 : [ 6.15954e-006 ]
 423 : [ 6.41532e-006 ]
 424 : [ 6.33469e-006 ]
 425 : [ 6.39429e-006 ]
 426 : [ 6.15162e-006 ]
 427 : [ 6.42287e-006 ]
 428 : [ 6.44861e-006 ]
 429 : [ 6.44509e-006 ]
 430 : [ 6.26034e-006 ]
 431 : [ 6.14689e-006 ]
 432 : [ 6.36208e-006 ]
 433 : [ 6.42702e-006 ]
 434 : [ 6.36455e-006 ]
 435 : [ 6.32144e-006 ]
 436 : [ 6.41877e-006 ]
 437 : [ 6.15616e-006 ]
 438 : [ 6.46431e-006 ]
 439 : [ 6.48753e-006 ]
 440 : [ 6.38114e-006 ]
 441 : [ 6.33744e-006 ]
 442 : [ 6.45782e-006 ]
 443 : [ 6.29043e-006 ]
 444 : [ 6.18092e-006 ]
 445 : [ 6.34713e-006 ]
 446 : [ 6.40102e-006 ]
 447 : [ 6.38871e-006 ]
 448 : [ 6.39277e-006 ]
 449 : [ 6.11145e-006 ]
 450 : [ 6.41595e-006 ]
 451 : [ 6.44814e-006 ]
 452 : [ 6.41886e-006 ]
 453 : [ 6.4325e-006  ]
 454 : [ 6.42382e-006 ]
 455 : [ 6.41598e-006 ]
 456 : [ 6.48451e-006 ]
 457 : [ 6.20133e-006 ]
 458 : [ 6.40017e-006 ]
 459 : [ 6.39929e-006 ]
 460 : [ 6.30888e-006 ]
 461 : [ 6.48582e-006 ]
 462 : [ 6.31795e-006 ]
 463 : [ 6.40887e-006 ]
 464 : [ 6.23887e-006 ]
 465 : [ 6.22832e-006 ]
 466 : [ 6.20518e-006 ]
 467 : [ 6.2676e-006  ]
 468 : [ 6.08091e-006 ]
 469 : [ 6.38835e-006 ]
 470 : [ 6.37521e-006 ]
 471 : [ 5.91458e-006 ]
 472 : [ 6.24943e-006 ]
 473 : [ 6.49572e-006 ]
 474 : [ 6.481e-006   ]
 475 : [ 6.43419e-006 ]
 476 : [ 6.32459e-006 ]
 477 : [ 6.37338e-006 ]
 478 : [ 6.44145e-006 ]
 479 : [ 6.4321e-006  ]
 480 : [ 6.09087e-006 ]
 481 : [ 6.47504e-006 ]
 482 : [ 6.03902e-006 ]
 483 : [ 6.12428e-006 ]
 484 : [ 6.43962e-006 ]
 485 : [ 6.37802e-006 ]
 486 : [ 6.25036e-006 ]
 487 : [ 6.33215e-006 ]
 488 : [ 6.46976e-006 ]
 489 : [ 6.12466e-006 ]
 490 : [ 6.37652e-006 ]
 491 : [ 6.26913e-006 ]
 492 : [ 6.37652e-006 ]
 493 : [ 6.21128e-006 ]
 494 : [ 6.41678e-006 ]
 495 : [ 6.40605e-006 ]
 496 : [ 6.38159e-006 ]
 497 : [ 6.29795e-006 ]
 498 : [ 6.44496e-006 ]
 499 : [ 6.36381e-006 ]
 500 : [ 6.47623e-006 ]
 501 : [ 6.22423e-006 ]
 502 : [ 6.45839e-006 ]
 503 : [ 6.31903e-006 ]
 504 : [ 6.4388e-006  ]
 505 : [ 6.4257e-006  ]
 506 : [ 6.44218e-006 ]
 507 : [ 6.26205e-006 ]
 508 : [ 6.24093e-006 ]
 509 : [ 6.42821e-006 ]
 510 : [ 6.3793e-006  ]
 511 : [ 6.36424e-006 ]
 512 : [ 6.35214e-006 ]
 513 : [ 6.41991e-006 ]
 514 : [ 6.48164e-006 ]
 515 : [ 6.37769e-006 ]
 516 : [ 6.42102e-006 ]
 517 : [ 6.23448e-006 ]
 518 : [ 6.05125e-006 ]
 519 : [ 6.28774e-006 ]
 520 : [ 6.33257e-006 ]
 521 : [ 6.35575e-006 ]
 522 : [ 6.41564e-006 ]
 523 : [ 6.15172e-006 ]
 524 : [ 6.47541e-006 ]
 525 : [ 6.02517e-006 ]
 526 : [ 6.40913e-006 ]
 527 : [ 6.43177e-006 ]
 528 : [ 6.46375e-006 ]
 529 : [ 6.38075e-006 ]
 530 : [ 5.94246e-006 ]
 531 : [ 6.46252e-006 ]
 532 : [ 6.25073e-006 ]
 533 : [ 6.33339e-006 ]
 534 : [ 6.31061e-006 ]
 535 : [ 6.39515e-006 ]
 536 : [ 6.13429e-006 ]
 537 : [ 6.43661e-006 ]
 538 : [ 6.26862e-006 ]
 539 : [ 6.35748e-006 ]
 540 : [ 6.31976e-006 ]
 541 : [ 6.36408e-006 ]
 542 : [ 6.13749e-006 ]
 543 : [ 6.44123e-006 ]
 544 : [ 6.38133e-006 ]
 545 : [ 6.37428e-006 ]
 546 : [ 6.30074e-006 ]
 547 : [ 6.43154e-006 ]
 548 : [ 6.44042e-006 ]
 549 : [ 6.03321e-006 ]
 550 : [ 6.43613e-006 ]
 551 : [ 6.31538e-006 ]
 552 : [ 6.36764e-006 ]
 553 : [ 6.29773e-006 ]
 554 : [ 6.40464e-006 ]
 555 : [ 6.35878e-006 ]
 556 : [ 6.46448e-006 ]
 557 : [ 6.40372e-006 ]
 558 : [ 6.29888e-006 ]
 559 : [ 6.25283e-006 ]
 560 : [ 6.48016e-006 ]
 561 : [ 6.39122e-006 ]
 562 : [ 6.46532e-006 ]
 563 : [ 6.46255e-006 ]
 564 : [ 6.07113e-006 ]
 565 : [ 6.12681e-006 ]
 566 : [ 6.09437e-006 ]
 567 : [ 6.39329e-006 ]
 568 : [ 6.31583e-006 ]
 569 : [ 6.43707e-006 ]
 570 : [ 6.00132e-006 ]
 571 : [ 6.18092e-006 ]
 572 : [ 6.42172e-006 ]
 573 : [ 6.25106e-006 ]
 574 : [ 6.07647e-006 ]
 575 : [ 6.23612e-006 ]
 576 : [ 6.32685e-006 ]
 577 : [ 6.40983e-006 ]
 578 : [ 6.44514e-006 ]
 579 : [ 6.41265e-006 ]
 580 : [ 6.41219e-006 ]
 581 : [ 6.40967e-006 ]
 582 : [ 6.277e-006   ]
 583 : [ 6.30896e-006 ]
 584 : [ 6.30962e-006 ]
 585 : [ 5.9362e-006  ]
 586 : [ 6.41723e-006 ]
 587 : [ 6.42161e-006 ]
 588 : [ 6.0912e-006  ]
 589 : [ 6.35645e-006 ]
 590 : [ 6.3992e-006  ]
 591 : [ 6.41115e-006 ]
 592 : [ 6.13074e-006 ]
 593 : [ 6.00848e-006 ]
 594 : [ 6.40489e-006 ]
 595 : [ 6.35676e-006 ]
 596 : [ 6.39061e-006 ]
 597 : [ 6.38174e-006 ]
 598 : [ 6.18743e-006 ]
 599 : [ 6.47072e-006 ]
 600 : [ 6.20332e-006 ]
 601 : [ 6.43708e-006 ]
 602 : [ 6.40015e-006 ]
 603 : [ 6.26229e-006 ]
 604 : [ 6.38917e-006 ]
 605 : [ 6.39234e-006 ]
 606 : [ 6.35356e-006 ]
 607 : [ 6.44149e-006 ]
 608 : [ 6.32318e-006 ]
 609 : [ 6.37702e-006 ]
 610 : [ 6.40485e-006 ]
 611 : [ 5.99038e-006 ]
 612 : [ 6.30451e-006 ]
 613 : [ 6.36218e-006 ]
 614 : [ 6.39017e-006 ]
 615 : [ 6.42656e-006 ]
 616 : [ 6.33149e-006 ]
 617 : [ 6.41696e-006 ]
 618 : [ 6.46311e-006 ]
 619 : [ 6.42096e-006 ]
 620 : [ 6.42756e-006 ]
 621 : [ 6.03851e-006 ]
 622 : [ 6.42792e-006 ]
 623 : [ 6.2368e-006  ]
 624 : [ 6.4235e-006  ]
 625 : [ 6.17536e-006 ]
 626 : [ 6.41043e-006 ]
 627 : [ 6.42801e-006 ]
 628 : [ 6.34596e-006 ]
 629 : [ 6.39773e-006 ]
 630 : [ 6.40804e-006 ]
 631 : [ 6.41016e-006 ]
 632 : [ 6.41886e-006 ]
 633 : [ 6.28072e-006 ]
 634 : [ 6.21255e-006 ]
 635 : [ 6.07012e-006 ]
 636 : [ 6.37173e-006 ]
 637 : [ 6.34193e-006 ]
 638 : [ 6.43096e-006 ]
 639 : [ 6.42029e-006 ]
 640 : [ 6.39455e-006 ]
 641 : [ 6.28255e-006 ]
 642 : [ 6.1062e-006  ]
 643 : [ 6.42235e-006 ]
 644 : [ 6.42535e-006 ]
 645 : [ 6.35693e-006 ]
 646 : [ 6.42875e-006 ]
 647 : [ 6.43905e-006 ]
 648 : [ 6.3842e-006  ]
 649 : [ 6.41939e-006 ]
 650 : [ 6.44013e-006 ]
 651 : [ 6.18589e-006 ]
 652 : [ 6.43458e-006 ]
 653 : [ 6.44271e-006 ]
 654 : [ 6.08537e-006 ]
 655 : [ 6.34127e-006 ]
 656 : [ 5.91143e-006 ]
 657 : [ 6.19387e-006 ]
 658 : [ 6.40333e-006 ]
 659 : [ 6.39154e-006 ]
 660 : [ 6.15769e-006 ]
 661 : [ 6.41764e-006 ]
 662 : [ 6.33698e-006 ]
 663 : [ 6.34518e-006 ]
 664 : [ 6.34249e-006 ]
 665 : [ 6.37813e-006 ]
 666 : [ 6.22804e-006 ]
 667 : [ 6.45836e-006 ]
 668 : [ 6.3566e-006  ]
 669 : [ 6.40636e-006 ]
 670 : [ 6.45702e-006 ]
 671 : [ 6.42853e-006 ]
 672 : [ 6.25378e-006 ]
 673 : [ 6.42256e-006 ]
 674 : [ 6.34784e-006 ]
 675 : [ 6.33304e-006 ]
 676 : [ 6.30634e-006 ]
 677 : [ 6.44788e-006 ]
 678 : [ 6.15973e-006 ]
 679 : [ 6.37944e-006 ]
 680 : [ 6.44651e-006 ]
 681 : [ 6.45434e-006 ]
 682 : [ 5.96728e-006 ]
 683 : [ 6.38557e-006 ]
 684 : [ 6.23134e-006 ]
 685 : [ 6.47923e-006 ]
 686 : [ 6.18002e-006 ]
 687 : [ 6.43311e-006 ]
 688 : [ 6.15788e-006 ]
 689 : [ 6.17594e-006 ]
 690 : [ 6.28593e-006 ]
 691 : [ 6.42925e-006 ]
 692 : [ 6.27329e-006 ]
 693 : [ 6.25135e-006 ]
 694 : [ 6.37294e-006 ]
 695 : [ 6.09731e-006 ]
 696 : [ 6.34747e-006 ]
 697 : [ 6.40646e-006 ]
 698 : [ 6.11769e-006 ]
 699 : [ 6.37574e-006 ]
 700 : [ 6.27285e-006 ]
 701 : [ 6.36393e-006 ]
 702 : [ 6.24638e-006 ]
 703 : [ 6.37764e-006 ]
 704 : [ 6.4222e-006  ]
 705 : [ 6.48542e-006 ]
 706 : [ 6.38661e-006 ]
 707 : [ 6.40091e-006 ]
 708 : [ 6.09949e-006 ]
 709 : [ 5.96617e-006 ]
 710 : [ 6.32058e-006 ]
 711 : [ 6.43109e-006 ]
 712 : [ 5.95226e-006 ]
 713 : [ 6.35248e-006 ]
 714 : [ 6.30664e-006 ]
 715 : [ 6.1812e-006  ]
 716 : [ 6.35105e-006 ]
 717 : [ 6.41225e-006 ]
 718 : [ 6.11654e-006 ]
 719 : [ 6.19804e-006 ]
 720 : [ 6.40861e-006 ]
 721 : [ 6.18466e-006 ]
 722 : [ 6.40047e-006 ]
 723 : [ 6.24419e-006 ]
 724 : [ 6.25495e-006 ]
 725 : [ 6.06648e-006 ]
 726 : [ 6.47912e-006 ]
 727 : [ 6.19384e-006 ]
 728 : [ 6.37544e-006 ]
 729 : [ 6.45082e-006 ]
 730 : [ 6.02924e-006 ]
 731 : [ 6.42458e-006 ]
 732 : [ 6.03565e-006 ]
 733 : [ 6.36903e-006 ]
 734 : [ 6.37196e-006 ]
 735 : [ 6.43398e-006 ]
 736 : [ 6.38025e-006 ]
 737 : [ 6.44845e-006 ]
 738 : [ 6.45063e-006 ]
 739 : [ 6.34266e-006 ]
 740 : [ 6.21417e-006 ]
 741 : [ 6.23513e-006 ]
 742 : [ 6.32404e-006 ]
 743 : [ 6.11052e-006 ]
 744 : [ 6.45283e-006 ]
 745 : [ 6.02009e-006 ]
 746 : [ 6.38517e-006 ]
 747 : [ 6.39349e-006 ]
 748 : [ 6.46477e-006 ]
 749 : [ 6.33661e-006 ]
 750 : [ 6.4074e-006  ]
 751 : [ 6.37921e-006 ]
 752 : [ 6.43225e-006 ]
 753 : [ 6.29273e-006 ]
 754 : [ 6.41115e-006 ]
 755 : [ 6.4819e-006  ]
 756 : [ 5.9886e-006  ]
 757 : [ 6.37878e-006 ]
 758 : [ 6.39884e-006 ]
 759 : [ 6.33925e-006 ]
 760 : [ 6.40067e-006 ]
 761 : [ 6.42238e-006 ]
 762 : [ 6.23722e-006 ]
 763 : [ 6.39606e-006 ]
 764 : [ 6.37061e-006 ]
 765 : [ 6.43444e-006 ]
 766 : [ 6.43374e-006 ]
 767 : [ 6.3074e-006  ]
 768 : [ 6.46727e-006 ]
 769 : [ 6.42554e-006 ]
 770 : [ 6.04393e-006 ]
 771 : [ 6.05763e-006 ]
 772 : [ 6.41743e-006 ]
 773 : [ 6.42052e-006 ]
 774 : [ 6.43346e-006 ]
 775 : [ 6.41188e-006 ]
 776 : [ 6.42413e-006 ]
 777 : [ 6.33835e-006 ]
 778 : [ 6.47025e-006 ]
 779 : [ 6.37146e-006 ]
 780 : [ 6.41485e-006 ]
 781 : [ 6.25022e-006 ]
 782 : [ 6.3536e-006  ]
 783 : [ 6.3973e-006  ]
 784 : [ 5.97508e-006 ]
 785 : [ 6.42036e-006 ]
 786 : [ 6.15492e-006 ]
 787 : [ 6.02799e-006 ]
 788 : [ 6.21249e-006 ]
 789 : [ 6.40815e-006 ]
 790 : [ 6.17258e-006 ]
 791 : [ 6.35002e-006 ]
 792 : [ 6.29253e-006 ]
 793 : [ 6.11104e-006 ]
 794 : [ 6.47609e-006 ]
 795 : [ 6.39522e-006 ]
 796 : [ 6.35175e-006 ]
 797 : [ 6.08215e-006 ]
 798 : [ 6.37677e-006 ]
 799 : [ 6.42417e-006 ]
 800 : [ 6.16955e-006 ]
 801 : [ 6.34628e-006 ]
 802 : [ 6.22723e-006 ]
 803 : [ 6.45728e-006 ]
 804 : [ 6.24253e-006 ]
 805 : [ 6.40305e-006 ]
 806 : [ 6.23299e-006 ]
 807 : [ 6.43715e-006 ]
 808 : [ 6.44372e-006 ]
 809 : [ 6.41942e-006 ]
 810 : [ 6.34352e-006 ]
 811 : [ 6.27698e-006 ]
 812 : [ 6.19629e-006 ]
 813 : [ 6.40023e-006 ]
 814 : [ 5.95245e-006 ]
 815 : [ 6.27576e-006 ]
 816 : [ 6.34519e-006 ]
 817 : [ 6.14921e-006 ]
 818 : [ 6.08349e-006 ]
 819 : [ 6.01349e-006 ]
 820 : [ 6.1662e-006  ]
 821 : [ 6.41383e-006 ]
 822 : [ 6.37208e-006 ]
 823 : [ 6.12139e-006 ]
 824 : [ 6.42067e-006 ]
 825 : [ 6.38666e-006 ]
 826 : [ 6.24544e-006 ]
 827 : [ 6.25224e-006 ]
 828 : [ 6.20571e-006 ]
 829 : [ 6.18244e-006 ]
 830 : [ 6.45846e-006 ]
 831 : [ 6.28026e-006 ]
 832 : [ 6.41573e-006 ]
 833 : [ 6.20125e-006 ]
 834 : [ 6.39883e-006 ]
 835 : [ 6.34561e-006 ]
 836 : [ 6.19049e-006 ]
 837 : [ 6.40642e-006 ]
 838 : [ 6.33876e-006 ]
 839 : [ 6.3538e-006  ]
 840 : [ 6.42159e-006 ]
 841 : [ 6.43372e-006 ]
 842 : [ 6.41321e-006 ]
 843 : [ 6.01416e-006 ]
 844 : [ 6.38272e-006 ]
 845 : [ 6.38858e-006 ]
 846 : [ 6.49713e-006 ]
 847 : [ 6.36745e-006 ]
 848 : [ 6.08718e-006 ]
 849 : [ 6.07625e-006 ]
 850 : [ 6.39863e-006 ]
 851 : [ 6.22852e-006 ]
 852 : [ 6.41496e-006 ]
 853 : [ 6.40169e-006 ]
 854 : [ 6.32156e-006 ]
 855 : [ 6.40851e-006 ]
 856 : [ 6.3549e-006  ]
 857 : [ 6.46904e-006 ]
 858 : [ 6.41185e-006 ]
 859 : [ 6.44194e-006 ]
 860 : [ 6.47712e-006 ]
 861 : [ 6.43287e-006 ]
 862 : [ 6.35248e-006 ]
 863 : [ 6.46579e-006 ]
 864 : [ 6.33331e-006 ]
 865 : [ 6.32854e-006 ]
 866 : [ 6.37824e-006 ]
 867 : [ 6.4346e-006  ]
 868 : [ 6.23804e-006 ]
 869 : [ 6.39134e-006 ]
 870 : [ 6.05345e-006 ]
 871 : [ 6.3457e-006  ]
 872 : [ 6.41367e-006 ]
 873 : [ 6.37089e-006 ]
 874 : [ 6.21026e-006 ]
 875 : [ 6.38484e-006 ]
 876 : [ 6.4657e-006  ]
 877 : [ 6.3068e-006  ]
 878 : [ 6.05153e-006 ]
 879 : [ 6.41295e-006 ]
 880 : [ 6.39875e-006 ]
 881 : [ 6.10514e-006 ]
 882 : [ 5.95327e-006 ]
 883 : [ 6.41066e-006 ]
 884 : [ 6.27773e-006 ]
 885 : [ 6.32028e-006 ]
 886 : [ 6.22501e-006 ]
 887 : [ 6.17667e-006 ]
 888 : [ 5.97338e-006 ]
 889 : [ 6.4198e-006  ]
 890 : [ 6.41303e-006 ]
 891 : [ 6.40583e-006 ]
 892 : [ 6.44951e-006 ]
 893 : [ 6.40023e-006 ]
 894 : [ 6.44248e-006 ]
 895 : [ 6.41776e-006 ]
 896 : [ 6.37799e-006 ]
 897 : [ 6.4322e-006  ]
 898 : [ 6.43167e-006 ]
 899 : [ 6.20909e-006 ]
 900 : [ 6.41775e-006 ]
 901 : [ 6.4216e-006  ]
 902 : [ 6.40435e-006 ]
 903 : [ 6.16861e-006 ]
 904 : [ 6.44625e-006 ]
 905 : [ 6.44589e-006 ]
 906 : [ 6.41176e-006 ]
 907 : [ 6.42906e-006 ]
 908 : [ 6.04958e-006 ]
 909 : [ 6.39777e-006 ]
 910 : [ 6.27388e-006 ]
 911 : [ 6.41098e-006 ]
 912 : [ 6.20858e-006 ]
 913 : [ 6.35867e-006 ]
 914 : [ 6.42007e-006 ]
 915 : [ 6.40266e-006 ]
 916 : [ 6.02351e-006 ]
 917 : [ 6.28128e-006 ]
 918 : [ 6.16321e-006 ]
 919 : [ 6.17023e-006 ]
 920 : [ 6.42887e-006 ]
 921 : [ 6.29691e-006 ]
 922 : [ 6.37786e-006 ]
 923 : [ 6.44245e-006 ]
 924 : [ 6.42452e-006 ]
 925 : [ 6.04062e-006 ]
 926 : [ 6.3417e-006  ]
 927 : [ 6.00771e-006 ]
 928 : [ 6.4793e-006  ]
 929 : [ 6.33002e-006 ]
 930 : [ 6.38899e-006 ]
 931 : [ 6.40363e-006 ]
 932 : [ 6.46478e-006 ]
 933 : [ 6.48336e-006 ]
 934 : [ 6.4471e-006  ]
 935 : [ 6.21344e-006 ]
 936 : [ 6.37349e-006 ]
 937 : [ 6.3175e-006  ]
 938 : [ 6.03108e-006 ]
 939 : [ 6.47006e-006 ]
 940 : [ 6.4269e-006  ]
 941 : [ 6.43963e-006 ]
 942 : [ 6.01972e-006 ]
 943 : [ 6.03984e-006 ]
 944 : [ 6.42464e-006 ]
 945 : [ 6.41131e-006 ]
 946 : [ 6.43168e-006 ]
 947 : [ 6.40984e-006 ]
 948 : [ 6.39518e-006 ]
 949 : [ 6.41622e-006 ]
 950 : [ 6.47264e-006 ]
 951 : [ 6.35065e-006 ]
 952 : [ 6.42297e-006 ]
 953 : [ 6.18918e-006 ]
 954 : [ 6.39081e-006 ]
 955 : [ 6.44794e-006 ]
 956 : [ 6.4025e-006  ]
 957 : [ 6.38168e-006 ]
 958 : [ 6.39619e-006 ]
 959 : [ 6.33214e-006 ]
 960 : [ 6.34906e-006 ]
 961 : [ 6.43117e-006 ]
 962 : [ 6.40296e-006 ]
 963 : [ 6.38363e-006 ]
 964 : [ 6.42272e-006 ]
 965 : [ 6.45762e-006 ]
 966 : [ 6.34662e-006 ]
 967 : [ 6.43902e-006 ]
 968 : [ 6.41525e-006 ]
 969 : [ 6.4228e-006  ]
 970 : [ 6.06748e-006 ]
 971 : [ 6.09527e-006 ]
 972 : [ 6.17337e-006 ]
 973 : [ 5.98603e-006 ]
 974 : [ 6.42155e-006 ]
 975 : [ 6.32567e-006 ]
 976 : [ 6.4058e-006  ]
 977 : [ 6.31367e-006 ]
 978 : [ 6.4582e-006  ]
 979 : [ 6.40901e-006 ]
 980 : [ 6.33225e-006 ]
 981 : [ 6.05957e-006 ]
 982 : [ 6.39342e-006 ]
 983 : [ 6.30396e-006 ]
 984 : [ 6.42354e-006 ]
 985 : [ 6.27308e-006 ]
 986 : [ 6.22666e-006 ]
 987 : [ 6.46255e-006 ]
 988 : [ 6.42444e-006 ]
 989 : [ 6.27595e-006 ]
 990 : [ 6.36208e-006 ]
 991 : [ 6.22837e-006 ]
 992 : [ 6.38935e-006 ]
 993 : [ 6.33083e-006 ]
 994 : [ 6.29441e-006 ]
 995 : [ 6.20581e-006 ]
 996 : [ 6.318e-006   ]
 997 : [ 6.45569e-006 ]
 998 : [ 6.44111e-006 ]
 999 : [ 6.40243e-006 ]
1000 : [ 6.4534e-006  ]
1001 : [ 6.4601e-006  ]
1002 : [ 6.25017e-006 ]
1003 : [ 6.08737e-006 ]
1004 : [ 6.0091e-006  ]
1005 : [ 6.20087e-006 ]
1006 : [ 6.41129e-006 ]
1007 : [ 6.45509e-006 ]
1008 : [ 6.35627e-006 ]
1009 : [ 6.41802e-006 ]
1010 : [ 6.46747e-006 ]
1011 : [ 6.13397e-006 ]
1012 : [ 6.42345e-006 ]
1013 : [ 6.37482e-006 ]
1014 : [ 5.94363e-006 ]
1015 : [ 6.43814e-006 ]
1016 : [ 6.40867e-006 ]
1017 : [ 6.46117e-006 ]
1018 : [ 6.43074e-006 ]
1019 : [ 6.11489e-006 ]
1020 : [ 6.14603e-006 ]
1021 : [ 6.42518e-006 ]
1022 : [ 6.41197e-006 ]
1023 : [ 6.42594e-006 ]
1024 : [ 6.38638e-006 ]
1025 : [ 6.08815e-006 ]
1026 : [ 6.16117e-006 ]
1027 : [ 6.46986e-006 ]
1028 : [ 6.23596e-006 ]
1029 : [ 6.3952e-006  ]
1030 : [ 6.39621e-006 ]
1031 : [ 6.3661e-006  ]
1032 : [ 6.45697e-006 ]
1033 : [ 6.45397e-006 ]
1034 : [ 6.3803e-006  ]
1035 : [ 6.18485e-006 ]
1036 : [ 6.16647e-006 ]
1037 : [ 6.4366e-006  ]
1038 : [ 5.94909e-006 ]
1039 : [ 6.42262e-006 ]
1040 : [ 6.30769e-006 ]
1041 : [ 6.26299e-006 ]
1042 : [ 6.3274e-006  ]
1043 : [ 6.1743e-006  ]
1044 : [ 6.4719e-006  ]
1045 : [ 6.37709e-006 ]
1046 : [ 6.4005e-006  ]
1047 : [ 6.47156e-006 ]
1048 : [ 6.44948e-006 ]
1049 : [ 6.44169e-006 ]
1050 : [ 6.13308e-006 ]
1051 : [ 6.40491e-006 ]
1052 : [ 6.36562e-006 ]
1053 : [ 5.98467e-006 ]
1054 : [ 6.2732e-006  ]
1055 : [ 6.39753e-006 ]
1056 : [ 6.45015e-006 ]
1057 : [ 6.09632e-006 ]
1058 : [ 6.44041e-006 ]
1059 : [ 6.41902e-006 ]
1060 : [ 6.40934e-006 ]
1061 : [ 6.45691e-006 ]
1062 : [ 6.38626e-006 ]
1063 : [ 6.15209e-006 ]
1064 : [ 6.10319e-006 ]
1065 : [ 6.3849e-006  ]
1066 : [ 6.33313e-006 ]
1067 : [ 5.97092e-006 ]
1068 : [ 6.44278e-006 ]
1069 : [ 6.44226e-006 ]
1070 : [ 6.42261e-006 ]
1071 : [ 6.3815e-006  ]
1072 : [ 6.11278e-006 ]
1073 : [ 6.33458e-006 ]
1074 : [ 6.41225e-006 ]
1075 : [ 6.23884e-006 ]
1076 : [ 6.41542e-006 ]
1077 : [ 6.00891e-006 ]
1078 : [ 6.43445e-006 ]
1079 : [ 6.28626e-006 ]
1080 : [ 6.38632e-006 ]
1081 : [ 6.3999e-006  ]
1082 : [ 6.17849e-006 ]
1083 : [ 6.16815e-006 ]
1084 : [ 6.22474e-006 ]
1085 : [ 6.44454e-006 ]
1086 : [ 6.19437e-006 ]
1087 : [ 6.4372e-006  ]
1088 : [ 6.41889e-006 ]
1089 : [ 6.44563e-006 ]
1090 : [ 6.43907e-006 ]
1091 : [ 6.28745e-006 ]
1092 : [ 6.4705e-006  ]
1093 : [ 6.39151e-006 ]
1094 : [ 5.93868e-006 ]
1095 : [ 6.43761e-006 ]
1096 : [ 6.42626e-006 ]
1097 : [ 6.01047e-006 ]
1098 : [ 6.40192e-006 ]
1099 : [ 6.41494e-006 ]
1100 : [ 6.38767e-006 ]
1101 : [ 6.41915e-006 ]
1102 : [ 6.40058e-006 ]
1103 : [ 6.00649e-006 ]
1104 : [ 6.43707e-006 ]
1105 : [ 6.42924e-006 ]
1106 : [ 6.06428e-006 ]
1107 : [ 6.26072e-006 ]
1108 : [ 6.41244e-006 ]
1109 : [ 6.43281e-006 ]
1110 : [ 6.07699e-006 ]
1111 : [ 6.0028e-006  ]
1112 : [ 6.33045e-006 ]
1113 : [ 6.18419e-006 ]
1114 : [ 6.36478e-006 ]
1115 : [ 6.36157e-006 ]
1116 : [ 6.45546e-006 ]
1117 : [ 6.40295e-006 ]
1118 : [ 6.45429e-006 ]
1119 : [ 6.02861e-006 ]
1120 : [ 6.44099e-006 ]
1121 : [ 6.09997e-006 ]
1122 : [ 6.03143e-006 ]
1123 : [ 6.39627e-006 ]
1124 : [ 6.11148e-006 ]
1125 : [ 6.08725e-006 ]
1126 : [ 6.13843e-006 ]
1127 : [ 5.9584e-006  ]
1128 : [ 6.44224e-006 ]
1129 : [ 6.07872e-006 ]
1130 : [ 6.42307e-006 ]
1131 : [ 6.41864e-006 ]
1132 : [ 6.30036e-006 ]
1133 : [ 6.45083e-006 ]
1134 : [ 6.23497e-006 ]
1135 : [ 6.39615e-006 ]
1136 : [ 6.31927e-006 ]
1137 : [ 6.43852e-006 ]
1138 : [ 6.3337e-006  ]
1139 : [ 6.44591e-006 ]
1140 : [ 6.10986e-006 ]
1141 : [ 6.28085e-006 ]
1142 : [ 6.42225e-006 ]
1143 : [ 6.40127e-006 ]
1144 : [ 6.37572e-006 ]
1145 : [ 6.41308e-006 ]
1146 : [ 6.32418e-006 ]
1147 : [ 6.37067e-006 ]
1148 : [ 6.30004e-006 ]
1149 : [ 6.38668e-006 ]
1150 : [ 6.18118e-006 ]
1151 : [ 6.4127e-006  ]
1152 : [ 6.35944e-006 ]
1153 : [ 6.39431e-006 ]
1154 : [ 6.43559e-006 ]
1155 : [ 6.44405e-006 ]
1156 : [ 6.45735e-006 ]
1157 : [ 6.42611e-006 ]
1158 : [ 6.47911e-006 ]
1159 : [ 6.39355e-006 ]
1160 : [ 6.45954e-006 ]
1161 : [ 6.33686e-006 ]
1162 : [ 6.28709e-006 ]
1163 : [ 6.13967e-006 ]
1164 : [ 6.43524e-006 ]
1165 : [ 6.38789e-006 ]
1166 : [ 6.39986e-006 ]
1167 : [ 6.39443e-006 ]
1168 : [ 5.9838e-006  ]
1169 : [ 6.44015e-006 ]
1170 : [ 6.39571e-006 ]
1171 : [ 6.14043e-006 ]
1172 : [ 6.42386e-006 ]
1173 : [ 6.38917e-006 ]
1174 : [ 6.38418e-006 ]
1175 : [ 6.44559e-006 ]
1176 : [ 6.4705e-006  ]
1177 : [ 6.32658e-006 ]
1178 : [ 6.43019e-006 ]
1179 : [ 6.3998e-006  ]
1180 : [ 6.44587e-006 ]
1181 : [ 5.97885e-006 ]
1182 : [ 6.49981e-006 ]
1183 : [ 6.43389e-006 ]
1184 : [ 6.40859e-006 ]
1185 : [ 6.42616e-006 ]
1186 : [ 6.34633e-006 ]
1187 : [ 6.44093e-006 ]
1188 : [ 6.38077e-006 ]
1189 : [ 6.37983e-006 ]
1190 : [ 6.2535e-006  ]
1191 : [ 6.31469e-006 ]
1192 : [ 6.26342e-006 ]
1193 : [ 6.37026e-006 ]
1194 : [ 6.38702e-006 ]
1195 : [ 6.36248e-006 ]
1196 : [ 6.05111e-006 ]
1197 : [ 6.31286e-006 ]
1198 : [ 6.07271e-006 ]
1199 : [ 6.42398e-006 ]
1200 : [ 6.37968e-006 ]
1201 : [ 6.33459e-006 ]
1202 : [ 6.45216e-006 ]
1203 : [ 6.35928e-006 ]
1204 : [ 6.41666e-006 ]
1205 : [ 6.05655e-006 ]
1206 : [ 6.11458e-006 ]
1207 : [ 6.02915e-006 ]
1208 : [ 6.39164e-006 ]
1209 : [ 6.30896e-006 ]
1210 : [ 6.02989e-006 ]
1211 : [ 6.42996e-006 ]
1212 : [ 6.22104e-006 ]
1213 : [ 6.03041e-006 ]
1214 : [ 6.45753e-006 ]
1215 : [ 6.39015e-006 ]
1216 : [ 6.48122e-006 ]
1217 : [ 6.23972e-006 ]
1218 : [ 6.35409e-006 ]
1219 : [ 6.40941e-006 ]
1220 : [ 6.45024e-006 ]
1221 : [ 6.42565e-006 ]
1222 : [ 6.38365e-006 ]
1223 : [ 6.36512e-006 ]
1224 : [ 6.17286e-006 ]
1225 : [ 6.43906e-006 ]
1226 : [ 6.41737e-006 ]
1227 : [ 6.39076e-006 ]
1228 : [ 6.39839e-006 ]
1229 : [ 6.37814e-006 ]
1230 : [ 6.36553e-006 ]
1231 : [ 6.39804e-006 ]
1232 : [ 5.96171e-006 ]
1233 : [ 6.441e-006   ]
1234 : [ 6.47799e-006 ]
1235 : [ 6.00785e-006 ]
1236 : [ 6.38103e-006 ]
1237 : [ 6.41764e-006 ]
1238 : [ 6.43371e-006 ]
1239 : [ 6.34593e-006 ]
1240 : [ 6.45883e-006 ]
1241 : [ 6.42591e-006 ]
1242 : [ 6.43401e-006 ]
1243 : [ 6.34252e-006 ]
1244 : [ 6.42992e-006 ]
1245 : [ 6.1643e-006  ]
1246 : [ 6.4606e-006  ]
1247 : [ 6.05642e-006 ]
1248 : [ 6.35118e-006 ]
1249 : [ 6.40704e-006 ]
1250 : [ 6.33465e-006 ]
1251 : [ 6.45793e-006 ]
1252 : [ 6.44769e-006 ]
1253 : [ 6.42231e-006 ]
1254 : [ 6.34021e-006 ]
1255 : [ 6.15349e-006 ]
1256 : [ 6.15905e-006 ]
1257 : [ 5.98407e-006 ]
1258 : [ 6.08848e-006 ]
1259 : [ 6.24258e-006 ]
1260 : [ 6.46077e-006 ]
1261 : [ 6.39481e-006 ]
1262 : [ 6.16599e-006 ]
1263 : [ 6.07661e-006 ]
1264 : [ 6.42304e-006 ]
1265 : [ 6.44108e-006 ]
1266 : [ 6.4934e-006  ]
1267 : [ 6.37517e-006 ]
1268 : [ 6.44911e-006 ]
1269 : [ 6.43447e-006 ]
1270 : [ 6.03077e-006 ]
1271 : [ 6.39078e-006 ]
1272 : [ 6.42922e-006 ]
1273 : [ 6.24514e-006 ]
1274 : [ 6.07603e-006 ]
1275 : [ 6.43116e-006 ]
1276 : [ 6.3552e-006  ]
1277 : [ 6.46286e-006 ]
1278 : [ 6.34951e-006 ]
1279 : [ 6.40198e-006 ]
1280 : [ 6.27549e-006 ]
1281 : [ 6.28082e-006 ]
1282 : [ 6.37182e-006 ]
1283 : [ 6.08516e-006 ]
1284 : [ 5.95192e-006 ]
1285 : [ 6.08252e-006 ]
1286 : [ 6.39848e-006 ]
1287 : [ 6.44113e-006 ]
1288 : [ 6.3733e-006  ]
1289 : [ 6.45884e-006 ]
1290 : [ 5.95867e-006 ]
1291 : [ 6.28508e-006 ]
1292 : [ 6.38835e-006 ]
1293 : [ 6.35225e-006 ]
1294 : [ 6.0575e-006  ]
1295 : [ 6.31627e-006 ]
1296 : [ 6.23438e-006 ]
1297 : [ 6.09933e-006 ]
1298 : [ 6.40559e-006 ]
1299 : [ 6.13243e-006 ]
1300 : [ 6.45124e-006 ]
1301 : [ 6.43564e-006 ]
1302 : [ 6.23314e-006 ]
1303 : [ 6.23381e-006 ]
1304 : [ 6.37807e-006 ]
1305 : [ 6.04714e-006 ]
1306 : [ 6.41352e-006 ]
1307 : [ 6.24988e-006 ]
1308 : [ 6.43256e-006 ]
1309 : [ 6.03615e-006 ]
1310 : [ 6.32421e-006 ]
1311 : [ 6.36171e-006 ]
1312 : [ 6.37867e-006 ]
1313 : [ 6.17077e-006 ]
1314 : [ 6.38327e-006 ]
1315 : [ 5.976e-006   ]
1316 : [ 6.41482e-006 ]
1317 : [ 6.19958e-006 ]
1318 : [ 6.39426e-006 ]
1319 : [ 6.32853e-006 ]
1320 : [ 6.42289e-006 ]
1321 : [ 6.36999e-006 ]
1322 : [ 6.36163e-006 ]
1323 : [ 6.29129e-006 ]
1324 : [ 6.42346e-006 ]
1325 : [ 5.99415e-006 ]
1326 : [ 6.47263e-006 ]
1327 : [ 6.33874e-006 ]
1328 : [ 6.28331e-006 ]
1329 : [ 6.30986e-006 ]
1330 : [ 6.11582e-006 ]
1331 : [ 6.42015e-006 ]
1332 : [ 6.42963e-006 ]
1333 : [ 6.44562e-006 ]
1334 : [ 6.46809e-006 ]
1335 : [ 6.47192e-006 ]
1336 : [ 6.04414e-006 ]
1337 : [ 6.36397e-006 ]
1338 : [ 6.01922e-006 ]
1339 : [ 6.32847e-006 ]
1340 : [ 6.38786e-006 ]
1341 : [ 6.34508e-006 ]
1342 : [ 6.40082e-006 ]
1343 : [ 6.42708e-006 ]
1344 : [ 6.31752e-006 ]
1345 : [ 6.4041e-006  ]
1346 : [ 6.35417e-006 ]
1347 : [ 6.40828e-006 ]
1348 : [ 6.40615e-006 ]
1349 : [ 6.35256e-006 ]
1350 : [ 6.0107e-006  ]
1351 : [ 6.33961e-006 ]
1352 : [ 6.22018e-006 ]
1353 : [ 6.14958e-006 ]
1354 : [ 6.44385e-006 ]
1355 : [ 6.3423e-006  ]
1356 : [ 6.41482e-006 ]
1357 : [ 6.39637e-006 ]
1358 : [ 6.28773e-006 ]
1359 : [ 6.32503e-006 ]
1360 : [ 6.12243e-006 ]
1361 : [ 6.48286e-006 ]
1362 : [ 6.43855e-006 ]
1363 : [ 6.40883e-006 ]
1364 : [ 6.38711e-006 ]
1365 : [ 6.45407e-006 ]
1366 : [ 6.41484e-006 ]
1367 : [ 6.43814e-006 ]
1368 : [ 6.37041e-006 ]
1369 : [ 6.34109e-006 ]
1370 : [ 6.41948e-006 ]
1371 : [ 6.41701e-006 ]
1372 : [ 6.12075e-006 ]
1373 : [ 6.38787e-006 ]
1374 : [ 6.33261e-006 ]
1375 : [ 6.36053e-006 ]
1376 : [ 6.43859e-006 ]
1377 : [ 6.44393e-006 ]
1378 : [ 6.41507e-006 ]
1379 : [ 6.47353e-006 ]
1380 : [ 6.39641e-006 ]
1381 : [ 6.47165e-006 ]
1382 : [ 6.39855e-006 ]
1383 : [ 6.41291e-006 ]
1384 : [ 6.4763e-006  ]
1385 : [ 6.41445e-006 ]
1386 : [ 6.43222e-006 ]
1387 : [ 6.39934e-006 ]
1388 : [ 6.42796e-006 ]
1389 : [ 6.41349e-006 ]
1390 : [ 6.44006e-006 ]
1391 : [ 6.41502e-006 ]
1392 : [ 6.09105e-006 ]
1393 : [ 6.23825e-006 ]
1394 : [ 6.43722e-006 ]
1395 : [ 6.42355e-006 ]
1396 : [ 6.42101e-006 ]
1397 : [ 6.35981e-006 ]
1398 : [ 6.38363e-006 ]
1399 : [ 6.17597e-006 ]
1400 : [ 6.19908e-006 ]
1401 : [ 6.42966e-006 ]
1402 : [ 6.35037e-006 ]
1403 : [ 6.03805e-006 ]
1404 : [ 6.03906e-006 ]
1405 : [ 6.09941e-006 ]
1406 : [ 6.46737e-006 ]
1407 : [ 6.42789e-006 ]
1408 : [ 6.45825e-006 ]
1409 : [ 6.41345e-006 ]
1410 : [ 6.37935e-006 ]
1411 : [ 6.46121e-006 ]
1412 : [ 6.43041e-006 ]
1413 : [ 6.33392e-006 ]
1414 : [ 6.44309e-006 ]
1415 : [ 6.44636e-006 ]
1416 : [ 6.30232e-006 ]
1417 : [ 6.17917e-006 ]
1418 : [ 6.31193e-006 ]
1419 : [ 6.26289e-006 ]
1420 : [ 6.39292e-006 ]
1421 : [ 6.22895e-006 ]
1422 : [ 6.4445e-006  ]
1423 : [ 6.43403e-006 ]
1424 : [ 6.35745e-006 ]
1425 : [ 6.0359e-006  ]
1426 : [ 5.99283e-006 ]
1427 : [ 6.061e-006   ]
1428 : [ 6.40187e-006 ]
1429 : [ 6.38247e-006 ]
1430 : [ 5.98732e-006 ]
1431 : [ 6.42174e-006 ]
1432 : [ 6.16982e-006 ]
1433 : [ 6.46544e-006 ]
1434 : [ 6.37878e-006 ]
1435 : [ 6.36859e-006 ]
1436 : [ 6.26569e-006 ]
1437 : [ 6.34265e-006 ]
1438 : [ 6.42254e-006 ]
1439 : [ 6.30952e-006 ]
1440 : [ 6.41092e-006 ]
1441 : [ 6.40459e-006 ]
1442 : [ 6.4567e-006  ]
1443 : [ 6.39388e-006 ]
1444 : [ 6.15487e-006 ]
1445 : [ 6.26225e-006 ]
1446 : [ 6.00803e-006 ]
1447 : [ 6.35143e-006 ]
1448 : [ 6.38542e-006 ]
1449 : [ 6.4718e-006  ]
1450 : [ 6.17376e-006 ]
1451 : [ 6.19543e-006 ]
1452 : [ 6.39179e-006 ]
1453 : [ 6.39165e-006 ]
1454 : [ 6.11121e-006 ]
1455 : [ 6.08758e-006 ]
1456 : [ 6.37078e-006 ]
1457 : [ 6.3865e-006  ]
1458 : [ 6.41997e-006 ]
1459 : [ 6.41994e-006 ]
1460 : [ 6.28585e-006 ]
1461 : [ 5.95545e-006 ]
1462 : [ 6.43366e-006 ]
1463 : [ 6.425e-006   ]
1464 : [ 6.01891e-006 ]
1465 : [ 6.43548e-006 ]
1466 : [ 6.41724e-006 ]
1467 : [ 6.40515e-006 ]
1468 : [ 6.18086e-006 ]
1469 : [ 6.31014e-006 ]
1470 : [ 6.29638e-006 ]
1471 : [ 6.36288e-006 ]
1472 : [ 6.01764e-006 ]
1473 : [ 6.40171e-006 ]
1474 : [ 6.43635e-006 ]
1475 : [ 6.44795e-006 ]
1476 : [ 6.18818e-006 ]
1477 : [ 6.08413e-006 ]
1478 : [ 6.32619e-006 ]
1479 : [ 6.31206e-006 ]
1480 : [ 6.38283e-006 ]
1481 : [ 6.29564e-006 ]
1482 : [ 6.14975e-006 ]
1483 : [ 6.02302e-006 ]
1484 : [ 6.04757e-006 ]
1485 : [ 6.37308e-006 ]
1486 : [ 6.21626e-006 ]
1487 : [ 6.38543e-006 ]
1488 : [ 6.38954e-006 ]
1489 : [ 5.9646e-006  ]
1490 : [ 6.31065e-006 ]
1491 : [ 6.42257e-006 ]
1492 : [ 6.36971e-006 ]
1493 : [ 6.41897e-006 ]
1494 : [ 6.45074e-006 ]
1495 : [ 6.29545e-006 ]
1496 : [ 6.43983e-006 ]
1497 : [ 6.20199e-006 ]
1498 : [ 6.39517e-006 ]
1499 : [ 6.43657e-006 ]
1500 : [ 6.43557e-006 ]
1501 : [ 6.4247e-006  ]
1502 : [ 6.4122e-006  ]
1503 : [ 6.40785e-006 ]
1504 : [ 6.40894e-006 ]
1505 : [ 6.38993e-006 ]
1506 : [ 6.4612e-006  ]
1507 : [ 6.41983e-006 ]
1508 : [ 6.39225e-006 ]
1509 : [ 6.47097e-006 ]
1510 : [ 6.35036e-006 ]
1511 : [ 6.38225e-006 ]
1512 : [ 6.3716e-006  ]
1513 : [ 6.44078e-006 ]
1514 : [ 6.31189e-006 ]
1515 : [ 6.42009e-006 ]
1516 : [ 6.09258e-006 ]
1517 : [ 6.43732e-006 ]
1518 : [ 6.42167e-006 ]
1519 : [ 6.42028e-006 ]
1520 : [ 6.42279e-006 ]
1521 : [ 6.39325e-006 ]
1522 : [ 6.12753e-006 ]
1523 : [ 6.4472e-006  ]
1524 : [ 6.17841e-006 ]
1525 : [ 6.44435e-006 ]
1526 : [ 6.38239e-006 ]
1527 : [ 6.36556e-006 ]
1528 : [ 6.11427e-006 ]
1529 : [ 6.29726e-006 ]
1530 : [ 6.12512e-006 ]
1531 : [ 6.34642e-006 ]
1532 : [ 6.42024e-006 ]
1533 : [ 6.12778e-006 ]
1534 : [ 6.28351e-006 ]
1535 : [ 6.06541e-006 ]
1536 : [ 6.45166e-006 ]
1537 : [ 6.45884e-006 ]
1538 : [ 6.45526e-006 ]
1539 : [ 6.43224e-006 ]
1540 : [ 6.36792e-006 ]
1541 : [ 6.38272e-006 ]
1542 : [ 6.03746e-006 ]
1543 : [ 6.39341e-006 ]
1544 : [ 6.37705e-006 ]
1545 : [ 6.41796e-006 ]
1546 : [ 6.03589e-006 ]
1547 : [ 6.42022e-006 ]
1548 : [ 6.41526e-006 ]
1549 : [ 6.41636e-006 ]
1550 : [ 6.37295e-006 ]
1551 : [ 6.39335e-006 ]
1552 : [ 6.12523e-006 ]
1553 : [ 6.43456e-006 ]
1554 : [ 6.32574e-006 ]
1555 : [ 6.4151e-006  ]
1556 : [ 6.39137e-006 ]
1557 : [ 6.42538e-006 ]
1558 : [ 6.41991e-006 ]
1559 : [ 6.16349e-006 ]
1560 : [ 6.10657e-006 ]
1561 : [ 6.32653e-006 ]
1562 : [ 6.41844e-006 ]
1563 : [ 6.46711e-006 ]
1564 : [ 6.03733e-006 ]
1565 : [ 5.96254e-006 ]
1566 : [ 6.30206e-006 ]
1567 : [ 6.42419e-006 ]
1568 : [ 6.32889e-006 ]
1569 : [ 6.42682e-006 ]
1570 : [ 6.41042e-006 ]
1571 : [ 6.44144e-006 ]
1572 : [ 6.30193e-006 ]
1573 : [ 6.11673e-006 ]
1574 : [ 6.31358e-006 ]
1575 : [ 6.38804e-006 ]
1576 : [ 6.30664e-006 ]
1577 : [ 6.08118e-006 ]
1578 : [ 6.08989e-006 ]
1579 : [ 6.36127e-006 ]
1580 : [ 6.33634e-006 ]
1581 : [ 6.06127e-006 ]
1582 : [ 5.93e-006    ]
1583 : [ 6.45311e-006 ]
1584 : [ 6.41152e-006 ]
1585 : [ 6.4107e-006  ]
1586 : [ 6.424e-006   ]
1587 : [ 6.37253e-006 ]
1588 : [ 5.93591e-006 ]
1589 : [ 6.44752e-006 ]
1590 : [ 6.35478e-006 ]
1591 : [ 6.28712e-006 ]
1592 : [ 6.28248e-006 ]
1593 : [ 6.36633e-006 ]
1594 : [ 6.0304e-006  ]
1595 : [ 6.44349e-006 ]
1596 : [ 6.38126e-006 ]
1597 : [ 6.42968e-006 ]
1598 : [ 6.48063e-006 ]
1599 : [ 6.20231e-006 ]
1600 : [ 6.42885e-006 ]
1601 : [ 6.41613e-006 ]
1602 : [ 6.42807e-006 ]
1603 : [ 6.2908e-006  ]
1604 : [ 6.103e-006   ]
1605 : [ 6.1268e-006  ]
1606 : [ 6.41806e-006 ]
1607 : [ 6.01318e-006 ]
1608 : [ 6.44474e-006 ]
1609 : [ 6.30673e-006 ]
1610 : [ 6.4514e-006  ]
1611 : [ 6.34088e-006 ]
1612 : [ 6.3738e-006  ]
1613 : [ 6.39026e-006 ]
1614 : [ 6.33765e-006 ]
1615 : [ 6.41286e-006 ]
1616 : [ 6.45468e-006 ]
1617 : [ 6.40593e-006 ]
1618 : [ 6.21035e-006 ]
1619 : [ 6.19118e-006 ]
1620 : [ 6.37071e-006 ]
1621 : [ 6.45169e-006 ]
1622 : [ 6.26219e-006 ]
1623 : [ 6.24592e-006 ]
1624 : [ 6.40348e-006 ]
1625 : [ 6.10162e-006 ]
1626 : [ 6.37491e-006 ]
1627 : [ 6.36095e-006 ]
1628 : [ 5.94382e-006 ]
1629 : [ 6.29792e-006 ]
1630 : [ 6.46207e-006 ]
1631 : [ 6.31593e-006 ]
1632 : [ 6.34396e-006 ]
1633 : [ 6.43692e-006 ]
1634 : [ 6.41911e-006 ]
1635 : [ 6.32179e-006 ]
1636 : [ 6.41341e-006 ]
1637 : [ 6.43623e-006 ]
1638 : [ 6.37801e-006 ]
1639 : [ 6.47298e-006 ]
1640 : [ 6.3936e-006  ]
1641 : [ 6.38397e-006 ]
1642 : [ 6.42499e-006 ]
1643 : [ 6.39211e-006 ]
1644 : [ 6.06509e-006 ]
1645 : [ 6.35e-006    ]
1646 : [ 6.38889e-006 ]
1647 : [ 6.43909e-006 ]
1648 : [ 6.19062e-006 ]
1649 : [ 6.43759e-006 ]
1650 : [ 6.42225e-006 ]
1651 : [ 6.40579e-006 ]
1652 : [ 6.36552e-006 ]
1653 : [ 6.25882e-006 ]
1654 : [ 6.40063e-006 ]
1655 : [ 6.48559e-006 ]
1656 : [ 6.41039e-006 ]
1657 : [ 6.30185e-006 ]
1658 : [ 6.18449e-006 ]
1659 : [ 6.47453e-006 ]
1660 : [ 6.36603e-006 ]
1661 : [ 6.03016e-006 ]
1662 : [ 6.30412e-006 ]
1663 : [ 6.44097e-006 ]
1664 : [ 6.37078e-006 ]
1665 : [ 6.29935e-006 ]
1666 : [ 6.4188e-006  ]
1667 : [ 6.42164e-006 ]
1668 : [ 6.3329e-006  ]
1669 : [ 6.09452e-006 ]
1670 : [ 6.05238e-006 ]
1671 : [ 6.22124e-006 ]
1672 : [ 6.36711e-006 ]
1673 : [ 6.41148e-006 ]
1674 : [ 6.21384e-006 ]
1675 : [ 6.34204e-006 ]
1676 : [ 6.4537e-006  ]
1677 : [ 6.33625e-006 ]
1678 : [ 6.44023e-006 ]
1679 : [ 6.44289e-006 ]
1680 : [ 6.45894e-006 ]
1681 : [ 6.38758e-006 ]
1682 : [ 6.42432e-006 ]
1683 : [ 6.21836e-006 ]
1684 : [ 6.39896e-006 ]
1685 : [ 6.03837e-006 ]
1686 : [ 6.32761e-006 ]
1687 : [ 6.14653e-006 ]
1688 : [ 6.23843e-006 ]
1689 : [ 6.38725e-006 ]
1690 : [ 6.40909e-006 ]
1691 : [ 6.31951e-006 ]
1692 : [ 6.46079e-006 ]
1693 : [ 6.41432e-006 ]
1694 : [ 6.16584e-006 ]
1695 : [ 6.34451e-006 ]
1696 : [ 6.42053e-006 ]
1697 : [ 6.34042e-006 ]
1698 : [ 6.40654e-006 ]
1699 : [ 6.15389e-006 ]
1700 : [ 6.16471e-006 ]
1701 : [ 5.94541e-006 ]
1702 : [ 6.00897e-006 ]
1703 : [ 6.19024e-006 ]
1704 : [ 6.30972e-006 ]
1705 : [ 6.40759e-006 ]
1706 : [ 6.43129e-006 ]
1707 : [ 6.02461e-006 ]
1708 : [ 6.38127e-006 ]
1709 : [ 6.39001e-006 ]
1710 : [ 6.40379e-006 ]
1711 : [ 6.33934e-006 ]
1712 : [ 6.43288e-006 ]
1713 : [ 6.43597e-006 ]
1714 : [ 6.25515e-006 ]
1715 : [ 6.4175e-006  ]
1716 : [ 6.39721e-006 ]
1717 : [ 6.47462e-006 ]
1718 : [ 6.44245e-006 ]
1719 : [ 6.38547e-006 ]
1720 : [ 6.27231e-006 ]
1721 : [ 6.04345e-006 ]
1722 : [ 6.42627e-006 ]
1723 : [ 6.30444e-006 ]
1724 : [ 6.33752e-006 ]
1725 : [ 6.24843e-006 ]
1726 : [ 6.41979e-006 ]
1727 : [ 6.08231e-006 ]
1728 : [ 6.131e-006   ]
1729 : [ 6.35211e-006 ]
1730 : [ 6.4368e-006  ]
1731 : [ 6.49198e-006 ]
1732 : [ 6.26112e-006 ]
1733 : [ 6.39531e-006 ]
1734 : [ 6.40724e-006 ]
1735 : [ 6.15016e-006 ]
1736 : [ 6.44711e-006 ]
1737 : [ 6.37535e-006 ]
1738 : [ 6.40612e-006 ]
1739 : [ 6.19114e-006 ]
1740 : [ 6.28262e-006 ]
1741 : [ 6.16883e-006 ]
1742 : [ 6.27905e-006 ]
1743 : [ 6.40403e-006 ]
1744 : [ 6.46924e-006 ]
1745 : [ 6.02643e-006 ]
1746 : [ 6.29085e-006 ]
1747 : [ 6.20179e-006 ]
1748 : [ 6.36776e-006 ]
1749 : [ 6.42839e-006 ]
1750 : [ 6.40225e-006 ]
1751 : [ 6.414e-006   ]
1752 : [ 6.42924e-006 ]
1753 : [ 6.45415e-006 ]
1754 : [ 6.19515e-006 ]
1755 : [ 6.31806e-006 ]
1756 : [ 6.38887e-006 ]
1757 : [ 6.15979e-006 ]
1758 : [ 6.30855e-006 ]
1759 : [ 6.2918e-006  ]
1760 : [ 6.258e-006   ]
1761 : [ 6.41372e-006 ]
1762 : [ 6.34894e-006 ]
1763 : [ 6.08728e-006 ]
1764 : [ 6.39951e-006 ]
1765 : [ 6.41902e-006 ]
1766 : [ 6.31303e-006 ]
1767 : [ 6.41767e-006 ]
1768 : [ 6.39339e-006 ]
1769 : [ 6.08186e-006 ]
1770 : [ 6.42952e-006 ]
1771 : [ 6.26943e-006 ]
1772 : [ 6.1292e-006  ]
1773 : [ 6.46103e-006 ]
1774 : [ 6.19102e-006 ]
1775 : [ 6.17155e-006 ]
1776 : [ 6.30785e-006 ]
1777 : [ 6.15305e-006 ]
1778 : [ 6.41457e-006 ]
1779 : [ 6.42468e-006 ]
1780 : [ 6.31868e-006 ]
1781 : [ 6.42854e-006 ]
1782 : [ 6.39404e-006 ]
1783 : [ 5.92052e-006 ]
1784 : [ 6.44316e-006 ]
1785 : [ 6.05332e-006 ]
1786 : [ 6.35709e-006 ]
1787 : [ 6.37832e-006 ]
1788 : [ 6.0918e-006  ]
1789 : [ 6.08044e-006 ]
1790 : [ 6.39339e-006 ]
1791 : [ 6.0531e-006  ]
1792 : [ 6.2593e-006  ]
1793 : [ 6.25442e-006 ]
1794 : [ 6.37828e-006 ]
1795 : [ 6.05803e-006 ]
1796 : [ 6.075e-006   ]
1797 : [ 6.03664e-006 ]
1798 : [ 6.40168e-006 ]
1799 : [ 5.94862e-006 ]
1800 : [ 6.31798e-006 ]
1801 : [ 6.41551e-006 ]
1802 : [ 6.41801e-006 ]
1803 : [ 6.39237e-006 ]
1804 : [ 6.1202e-006  ]
1805 : [ 6.37416e-006 ]
1806 : [ 6.32326e-006 ]
1807 : [ 6.39252e-006 ]
1808 : [ 6.42639e-006 ]
1809 : [ 6.45726e-006 ]
1810 : [ 6.02504e-006 ]
1811 : [ 6.27047e-006 ]
1812 : [ 6.4211e-006  ]
1813 : [ 6.3342e-006  ]
1814 : [ 6.28441e-006 ]
1815 : [ 6.00631e-006 ]
1816 : [ 6.37278e-006 ]
1817 : [ 6.40279e-006 ]
1818 : [ 6.36095e-006 ]
1819 : [ 6.31272e-006 ]
1820 : [ 6.40973e-006 ]
1821 : [ 6.42168e-006 ]
1822 : [ 6.42519e-006 ]
1823 : [ 6.48134e-006 ]
1824 : [ 6.3428e-006  ]
1825 : [ 6.42576e-006 ]
1826 : [ 6.40223e-006 ]
1827 : [ 6.42979e-006 ]
1828 : [ 6.43447e-006 ]
1829 : [ 6.23625e-006 ]
1830 : [ 6.43454e-006 ]
1831 : [ 6.18745e-006 ]
1832 : [ 6.45509e-006 ]
1833 : [ 6.3863e-006  ]
1834 : [ 6.30332e-006 ]
1835 : [ 6.46773e-006 ]
1836 : [ 6.38865e-006 ]
1837 : [ 6.21215e-006 ]
1838 : [ 6.26317e-006 ]
1839 : [ 6.11865e-006 ]
1840 : [ 6.45339e-006 ]
1841 : [ 6.41061e-006 ]
1842 : [ 6.39706e-006 ]
1843 : [ 6.48578e-006 ]
1844 : [ 6.34048e-006 ]
1845 : [ 6.41061e-006 ]
1846 : [ 6.01023e-006 ]
1847 : [ 6.30641e-006 ]
1848 : [ 6.41374e-006 ]
1849 : [ 6.29679e-006 ]
1850 : [ 6.32836e-006 ]
1851 : [ 6.36402e-006 ]
1852 : [ 6.01613e-006 ]
1853 : [ 6.3887e-006  ]
1854 : [ 6.2948e-006  ]
1855 : [ 6.4398e-006  ]
1856 : [ 6.0038e-006  ]
1857 : [ 6.11609e-006 ]
1858 : [ 6.40227e-006 ]
1859 : [ 6.42157e-006 ]
1860 : [ 6.37121e-006 ]
1861 : [ 6.35543e-006 ]
1862 : [ 6.29135e-006 ]
1863 : [ 6.37658e-006 ]
1864 : [ 6.20295e-006 ]
1865 : [ 6.40102e-006 ]
1866 : [ 6.2039e-006  ]
1867 : [ 6.44566e-006 ]
1868 : [ 6.45377e-006 ]
1869 : [ 6.4166e-006  ]
1870 : [ 6.40609e-006 ]
1871 : [ 6.12897e-006 ]
1872 : [ 6.20897e-006 ]
1873 : [ 6.42496e-006 ]
1874 : [ 6.44464e-006 ]
1875 : [ 6.48796e-006 ]
1876 : [ 6.20978e-006 ]
1877 : [ 6.41005e-006 ]
1878 : [ 6.27766e-006 ]
1879 : [ 5.97496e-006 ]
1880 : [ 6.39992e-006 ]
1881 : [ 6.42326e-006 ]
1882 : [ 6.36622e-006 ]
1883 : [ 6.06913e-006 ]
1884 : [ 6.40961e-006 ]
1885 : [ 6.4106e-006  ]
1886 : [ 5.99987e-006 ]
1887 : [ 6.32605e-006 ]
1888 : [ 6.39128e-006 ]
1889 : [ 6.43568e-006 ]
1890 : [ 6.45499e-006 ]
1891 : [ 6.33502e-006 ]
1892 : [ 6.42324e-006 ]
1893 : [ 6.42061e-006 ]
1894 : [ 6.46685e-006 ]
1895 : [ 6.02715e-006 ]
1896 : [ 6.24876e-006 ]
1897 : [ 6.39856e-006 ]
1898 : [ 6.4117e-006  ]
1899 : [ 6.46954e-006 ]
1900 : [ 6.38961e-006 ]
1901 : [ 6.03353e-006 ]
1902 : [ 6.34956e-006 ]
1903 : [ 6.39563e-006 ]
1904 : [ 6.017e-006   ]
1905 : [ 6.41467e-006 ]
1906 : [ 6.39004e-006 ]
1907 : [ 6.43825e-006 ]
1908 : [ 6.03479e-006 ]
1909 : [ 6.43912e-006 ]
1910 : [ 6.41789e-006 ]
1911 : [ 6.44528e-006 ]
1912 : [ 5.96571e-006 ]
1913 : [ 6.12719e-006 ]
1914 : [ 6.38918e-006 ]
1915 : [ 6.42533e-006 ]
1916 : [ 6.40942e-006 ]
1917 : [ 6.43196e-006 ]
1918 : [ 5.94045e-006 ]
1919 : [ 6.43542e-006 ]
1920 : [ 6.24561e-006 ]
1921 : [ 6.45511e-006 ]
1922 : [ 6.26919e-006 ]
1923 : [ 6.40984e-006 ]
1924 : [ 6.14903e-006 ]
1925 : [ 6.30192e-006 ]
1926 : [ 6.37945e-006 ]
1927 : [ 6.30321e-006 ]
1928 : [ 6.3197e-006  ]
1929 : [ 6.19544e-006 ]
1930 : [ 6.41717e-006 ]
1931 : [ 6.4793e-006  ]
1932 : [ 6.44131e-006 ]
1933 : [ 6.4334e-006  ]
1934 : [ 6.03694e-006 ]
1935 : [ 6.32797e-006 ]
1936 : [ 6.08125e-006 ]
1937 : [ 6.22676e-006 ]
1938 : [ 6.47069e-006 ]
1939 : [ 6.4321e-006  ]
1940 : [ 6.44841e-006 ]
1941 : [ 6.44931e-006 ]
1942 : [ 6.47928e-006 ]
1943 : [ 6.42205e-006 ]
1944 : [ 6.41126e-006 ]
1945 : [ 6.46394e-006 ]
1946 : [ 6.45774e-006 ]
1947 : [ 6.43374e-006 ]
1948 : [ 6.44801e-006 ]
1949 : [ 6.35243e-006 ]
1950 : [ 6.41533e-006 ]
1951 : [ 6.4377e-006  ]
1952 : [ 6.44327e-006 ]
1953 : [ 6.38529e-006 ]
1954 : [ 6.47848e-006 ]
1955 : [ 6.39903e-006 ]
1956 : [ 6.36645e-006 ]
1957 : [ 6.47284e-006 ]
1958 : [ 6.3083e-006  ]
1959 : [ 6.28204e-006 ]
1960 : [ 6.49313e-006 ]
1961 : [ 6.42723e-006 ]
1962 : [ 6.4249e-006  ]
1963 : [ 6.38216e-006 ]
1964 : [ 6.43505e-006 ]
1965 : [ 6.38727e-006 ]
1966 : [ 6.01828e-006 ]
1967 : [ 6.38716e-006 ]
1968 : [ 6.34537e-006 ]
1969 : [ 6.42264e-006 ]
1970 : [ 6.364e-006   ]
1971 : [ 6.44909e-006 ]
1972 : [ 6.472e-006   ]
1973 : [ 6.43072e-006 ]
1974 : [ 5.98911e-006 ]
1975 : [ 6.43539e-006 ]
1976 : [ 6.2327e-006  ]
1977 : [ 6.12984e-006 ]
1978 : [ 6.36474e-006 ]
1979 : [ 6.40035e-006 ]
1980 : [ 6.29046e-006 ]
1981 : [ 6.36068e-006 ]
1982 : [ 5.95547e-006 ]
1983 : [ 6.2686e-006  ]
1984 : [ 6.45035e-006 ]
1985 : [ 6.37431e-006 ]
1986 : [ 6.46735e-006 ]
1987 : [ 6.44279e-006 ]
1988 : [ 6.36764e-006 ]
1989 : [ 6.42656e-006 ]
1990 : [ 5.96451e-006 ]
1991 : [ 6.43096e-006 ]
1992 : [ 6.43227e-006 ]
1993 : [ 6.17051e-006 ]
1994 : [ 6.40062e-006 ]
1995 : [ 6.41814e-006 ]
1996 : [ 6.46865e-006 ]
1997 : [ 6.38117e-006 ]
1998 : [ 6.05323e-006 ]
1999 : [ 6.35997e-006 ]
2000 : [ 6.34605e-006 ]
2001 : [ 6.45787e-006 ]
2002 : [ 6.37474e-006 ]
2003 : [ 6.39461e-006 ]
2004 : [ 6.4555e-006  ]
2005 : [ 6.33252e-006 ]
2006 : [ 6.35003e-006 ]
2007 : [ 6.46337e-006 ]
2008 : [ 6.48376e-006 ]
2009 : [ 6.31598e-006 ]
2010 : [ 6.40677e-006 ]
2011 : [ 6.14263e-006 ]
2012 : [ 6.4516e-006  ]
2013 : [ 6.41622e-006 ]
2014 : [ 6.39112e-006 ]
2015 : [ 6.43507e-006 ]
2016 : [ 6.40285e-006 ]
2017 : [ 6.35282e-006 ]
2018 : [ 6.35604e-006 ]
2019 : [ 6.43164e-006 ]
2020 : [ 6.2296e-006  ]
2021 : [ 6.13996e-006 ]
2022 : [ 6.16216e-006 ]
2023 : [ 6.24621e-006 ]
2024 : [ 6.20974e-006 ]
2025 : [ 6.41079e-006 ]
2026 : [ 5.98337e-006 ]
2027 : [ 6.00292e-006 ]
2028 : [ 5.97589e-006 ]
2029 : [ 6.398e-006   ]
2030 : [ 6.25847e-006 ]
2031 : [ 6.06675e-006 ]
2032 : [ 6.39393e-006 ]
2033 : [ 6.35755e-006 ]
2034 : [ 6.37772e-006 ]
2035 : [ 6.49729e-006 ]
2036 : [ 6.38808e-006 ]
2037 : [ 6.00183e-006 ]
2038 : [ 6.01634e-006 ]
2039 : [ 6.47106e-006 ]
2040 : [ 6.47766e-006 ]
2041 : [ 6.15306e-006 ]
2042 : [ 6.44408e-006 ]
2043 : [ 6.42926e-006 ]
2044 : [ 6.26659e-006 ]
2045 : [ 6.48709e-006 ]
2046 : [ 6.43192e-006 ]
2047 : [ 6.4037e-006  ]
2048 : [ 6.24319e-006 ]
2049 : [ 6.05252e-006 ]
2050 : [ 6.40343e-006 ]
2051 : [ 6.3784e-006  ]
2052 : [ 6.44665e-006 ]
2053 : [ 6.44353e-006 ]
2054 : [ 6.43177e-006 ]
2055 : [ 6.29464e-006 ]
2056 : [ 6.40813e-006 ]
2057 : [ 6.12059e-006 ]
2058 : [ 6.354e-006   ]
2059 : [ 6.19209e-006 ]
2060 : [ 6.30851e-006 ]
2061 : [ 6.40923e-006 ]
2062 : [ 6.41291e-006 ]
2063 : [ 6.36108e-006 ]
2064 : [ 6.10187e-006 ]
2065 : [ 6.30182e-006 ]
2066 : [ 6.10704e-006 ]
2067 : [ 6.00446e-006 ]
2068 : [ 6.45852e-006 ]
2069 : [ 6.2901e-006  ]
2070 : [ 6.38811e-006 ]
2071 : [ 5.97228e-006 ]
2072 : [ 6.33496e-006 ]
2073 : [ 6.30553e-006 ]
2074 : [ 5.98239e-006 ]
2075 : [ 6.40156e-006 ]
2076 : [ 6.44029e-006 ]
2077 : [ 6.16158e-006 ]
2078 : [ 6.38018e-006 ]
2079 : [ 6.3809e-006  ]
2080 : [ 6.49314e-006 ]
2081 : [ 6.46016e-006 ]
2082 : [ 6.14349e-006 ]
2083 : [ 6.40282e-006 ]
2084 : [ 6.34158e-006 ]
2085 : [ 6.35273e-006 ]
2086 : [ 6.41745e-006 ]
2087 : [ 6.46572e-006 ]
2088 : [ 6.46168e-006 ]
2089 : [ 6.36747e-006 ]
2090 : [ 6.22665e-006 ]
2091 : [ 6.26649e-006 ]
2092 : [ 6.15308e-006 ]
2093 : [ 6.43135e-006 ]
2094 : [ 6.39165e-006 ]
2095 : [ 6.4454e-006  ]
2096 : [ 6.42334e-006 ]
2097 : [ 6.22881e-006 ]
2098 : [ 5.97372e-006 ]
2099 : [ 6.33509e-006 ]
2100 : [ 6.42867e-006 ]
2101 : [ 6.4809e-006  ]
2102 : [ 6.38833e-006 ]
2103 : [ 6.23788e-006 ]
2104 : [ 6.22864e-006 ]
2105 : [ 6.10103e-006 ]
2106 : [ 6.22924e-006 ]
2107 : [ 6.27397e-006 ]
2108 : [ 6.42304e-006 ]
2109 : [ 6.40218e-006 ]
2110 : [ 6.21912e-006 ]
2111 : [ 6.34568e-006 ]
2112 : [ 6.40165e-006 ]
2113 : [ 6.39007e-006 ]
2114 : [ 6.20662e-006 ]
2115 : [ 6.42218e-006 ]
2116 : [ 6.265e-006   ]
2117 : [ 6.35314e-006 ]
2118 : [ 6.46467e-006 ]
2119 : [ 6.47878e-006 ]
2120 : [ 6.42242e-006 ]
2121 : [ 6.39802e-006 ]
2122 : [ 6.18481e-006 ]
2123 : [ 6.41799e-006 ]
2124 : [ 6.44972e-006 ]
2125 : [ 6.43426e-006 ]
2126 : [ 6.09969e-006 ]
2127 : [ 6.36889e-006 ]
2128 : [ 6.36564e-006 ]
2129 : [ 6.37976e-006 ]
2130 : [ 6.40365e-006 ]
2131 : [ 6.27438e-006 ]
2132 : [ 6.16251e-006 ]
2133 : [ 6.40353e-006 ]
2134 : [ 6.13179e-006 ]
2135 : [ 6.43598e-006 ]
2136 : [ 6.13013e-006 ]
2137 : [ 6.4627e-006  ]
2138 : [ 6.44147e-006 ]
2139 : [ 6.43315e-006 ]
2140 : [ 6.43646e-006 ]
2141 : [ 6.37274e-006 ]
2142 : [ 6.1233e-006  ]
2143 : [ 6.39851e-006 ]
2144 : [ 6.42605e-006 ]
2145 : [ 6.434e-006   ]
2146 : [ 6.29321e-006 ]
2147 : [ 6.38304e-006 ]
2148 : [ 5.97257e-006 ]
2149 : [ 6.21063e-006 ]
2150 : [ 6.27599e-006 ]
2151 : [ 6.46941e-006 ]
2152 : [ 6.38874e-006 ]
2153 : [ 6.3937e-006  ]
2154 : [ 6.32634e-006 ]
2155 : [ 6.33376e-006 ]
2156 : [ 5.95653e-006 ]
2157 : [ 6.34068e-006 ]
2158 : [ 6.22386e-006 ]
2159 : [ 6.16e-006    ]
2160 : [ 6.42435e-006 ]
2161 : [ 6.28404e-006 ]
2162 : [ 6.14029e-006 ]
2163 : [ 6.38411e-006 ]
2164 : [ 6.42551e-006 ]
2165 : [ 6.3837e-006  ]
2166 : [ 6.48532e-006 ]
2167 : [ 6.3974e-006  ]
2168 : [ 6.41833e-006 ]
2169 : [ 6.05519e-006 ]
2170 : [ 6.43029e-006 ]
2171 : [ 6.3386e-006  ]
2172 : [ 6.41334e-006 ]
2173 : [ 6.34187e-006 ]
2174 : [ 6.35245e-006 ]
2175 : [ 6.18128e-006 ]
2176 : [ 6.23304e-006 ]
2177 : [ 6.3871e-006  ]
2178 : [ 6.4334e-006  ]
2179 : [ 6.38729e-006 ]
2180 : [ 6.12949e-006 ]
2181 : [ 6.17805e-006 ]
2182 : [ 6.43879e-006 ]
2183 : [ 6.16215e-006 ]
2184 : [ 6.41964e-006 ]
2185 : [ 5.96588e-006 ]
2186 : [ 6.39303e-006 ]
2187 : [ 6.41891e-006 ]
2188 : [ 6.4311e-006  ]
2189 : [ 6.3521e-006  ]
2190 : [ 6.47764e-006 ]
2191 : [ 6.29292e-006 ]
2192 : [ 6.43468e-006 ]
2193 : [ 6.46371e-006 ]
2194 : [ 6.13731e-006 ]
2195 : [ 6.40279e-006 ]
2196 : [ 6.35178e-006 ]
2197 : [ 6.07085e-006 ]
2198 : [ 6.25477e-006 ]
2199 : [ 6.16465e-006 ]
2200 : [ 6.38149e-006 ]
2201 : [ 6.31367e-006 ]
2202 : [ 6.40402e-006 ]
2203 : [ 6.29109e-006 ]
2204 : [ 6.02907e-006 ]
2205 : [ 6.11812e-006 ]
2206 : [ 6.19164e-006 ]
2207 : [ 6.4443e-006  ]
2208 : [ 6.37491e-006 ]
2209 : [ 6.3244e-006  ]
2210 : [ 6.30826e-006 ]
2211 : [ 6.34005e-006 ]
2212 : [ 6.37386e-006 ]
2213 : [ 6.28627e-006 ]
2214 : [ 6.41399e-006 ]
2215 : [ 6.43802e-006 ]
2216 : [ 6.46469e-006 ]
2217 : [ 6.31662e-006 ]
2218 : [ 6.30865e-006 ]
2219 : [ 6.25955e-006 ]
2220 : [ 6.37231e-006 ]
2221 : [ 6.47997e-006 ]
2222 : [ 6.40528e-006 ]
2223 : [ 6.38372e-006 ]
2224 : [ 6.37512e-006 ]
2225 : [ 6.39797e-006 ]
2226 : [ 6.40335e-006 ]
2227 : [ 6.47336e-006 ]
2228 : [ 6.49957e-006 ]
2229 : [ 6.17329e-006 ]
2230 : [ 6.40203e-006 ]
2231 : [ 6.41503e-006 ]
2232 : [ 6.3159e-006  ]
2233 : [ 6.00811e-006 ]
2234 : [ 6.3555e-006  ]
2235 : [ 6.42866e-006 ]
2236 : [ 6.38059e-006 ]
2237 : [ 6.31058e-006 ]
2238 : [ 6.43019e-006 ]
2239 : [ 6.4242e-006  ]
2240 : [ 6.16519e-006 ]
2241 : [ 6.07429e-006 ]
2242 : [ 6.41381e-006 ]
2243 : [ 6.44785e-006 ]
2244 : [ 6.3855e-006  ]
2245 : [ 6.14829e-006 ]
2246 : [ 6.46773e-006 ]
2247 : [ 6.13966e-006 ]
2248 : [ 6.40661e-006 ]
2249 : [ 6.33977e-006 ]
2250 : [ 6.21725e-006 ]
2251 : [ 6.41081e-006 ]
2252 : [ 6.02882e-006 ]
2253 : [ 6.46797e-006 ]
2254 : [ 6.37498e-006 ]
2255 : [ 6.33926e-006 ]
2256 : [ 5.93816e-006 ]
2257 : [ 6.10643e-006 ]
2258 : [ 6.19275e-006 ]
2259 : [ 6.48649e-006 ]
2260 : [ 6.01572e-006 ]
2261 : [ 6.45305e-006 ]
2262 : [ 6.03334e-006 ]
2263 : [ 6.45067e-006 ]
2264 : [ 6.17431e-006 ]
2265 : [ 6.38644e-006 ]
2266 : [ 6.38167e-006 ]
2267 : [ 6.36442e-006 ]
2268 : [ 6.35506e-006 ]
2269 : [ 6.20591e-006 ]
2270 : [ 6.0624e-006  ]
2271 : [ 6.45564e-006 ]
2272 : [ 6.03448e-006 ]
2273 : [ 5.95285e-006 ]
2274 : [ 5.97759e-006 ]
2275 : [ 6.03033e-006 ]
2276 : [ 6.20328e-006 ]
2277 : [ 6.38232e-006 ]
2278 : [ 6.34549e-006 ]
2279 : [ 5.99111e-006 ]
2280 : [ 6.43621e-006 ]
2281 : [ 6.01055e-006 ]
2282 : [ 6.40321e-006 ]
2283 : [ 6.33618e-006 ]
2284 : [ 6.39217e-006 ]
2285 : [ 6.28724e-006 ]
2286 : [ 6.45117e-006 ]
2287 : [ 6.32552e-006 ]
2288 : [ 6.46914e-006 ]
2289 : [ 6.48165e-006 ]
2290 : [ 6.05493e-006 ]
2291 : [ 6.31675e-006 ]
2292 : [ 6.12948e-006 ]
2293 : [ 6.40942e-006 ]
2294 : [ 6.41451e-006 ]
2295 : [ 6.36856e-006 ]
2296 : [ 6.39972e-006 ]
2297 : [ 6.47775e-006 ]
2298 : [ 6.39445e-006 ]
2299 : [ 6.07829e-006 ]
2300 : [ 6.44503e-006 ]
2301 : [ 6.36278e-006 ]
2302 : [ 6.45065e-006 ]
2303 : [ 6.3923e-006  ]
2304 : [ 6.46493e-006 ]
2305 : [ 6.40233e-006 ]
2306 : [ 6.30722e-006 ]
2307 : [ 5.99952e-006 ]
2308 : [ 6.44512e-006 ]
2309 : [ 6.45026e-006 ]
2310 : [ 6.4962e-006  ]
2311 : [ 6.06219e-006 ]
2312 : [ 6.39642e-006 ]
2313 : [ 6.40756e-006 ]
2314 : [ 5.94313e-006 ]
2315 : [ 6.43352e-006 ]
2316 : [ 6.40428e-006 ]
2317 : [ 6.43027e-006 ]
2318 : [ 6.4337e-006  ]
2319 : [ 6.4075e-006  ]
2320 : [ 6.35728e-006 ]
2321 : [ 6.43163e-006 ]
2322 : [ 6.102e-006   ]
2323 : [ 6.37438e-006 ]
2324 : [ 6.44582e-006 ]
2325 : [ 6.37538e-006 ]
2326 : [ 6.33833e-006 ]
2327 : [ 6.33198e-006 ]
2328 : [ 6.07073e-006 ]
2329 : [ 6.40508e-006 ]
2330 : [ 6.41353e-006 ]
2331 : [ 6.45177e-006 ]
2332 : [ 6.43783e-006 ]
2333 : [ 6.45147e-006 ]
2334 : [ 6.45604e-006 ]
2335 : [ 6.17025e-006 ]
2336 : [ 6.23635e-006 ]
2337 : [ 6.42487e-006 ]
2338 : [ 6.11926e-006 ]
2339 : [ 6.09012e-006 ]
2340 : [ 6.4113e-006  ]
2341 : [ 6.31636e-006 ]
2342 : [ 6.12651e-006 ]
2343 : [ 5.97929e-006 ]
2344 : [ 6.24145e-006 ]
2345 : [ 6.45677e-006 ]
2346 : [ 6.44654e-006 ]
2347 : [ 6.40257e-006 ]
2348 : [ 6.41335e-006 ]
2349 : [ 6.41451e-006 ]
2350 : [ 6.38211e-006 ]
2351 : [ 6.05289e-006 ]
2352 : [ 6.39929e-006 ]
2353 : [ 6.44622e-006 ]
2354 : [ 6.27038e-006 ]
2355 : [ 6.37614e-006 ]
2356 : [ 6.47393e-006 ]
2357 : [ 6.38995e-006 ]
2358 : [ 6.00173e-006 ]
2359 : [ 6.28685e-006 ]
2360 : [ 6.43965e-006 ]
2361 : [ 6.13214e-006 ]
2362 : [ 6.4262e-006  ]
2363 : [ 6.43625e-006 ]
2364 : [ 6.13408e-006 ]
2365 : [ 6.38823e-006 ]
2366 : [ 6.35985e-006 ]
2367 : [ 6.27327e-006 ]
2368 : [ 6.41079e-006 ]
2369 : [ 6.05211e-006 ]
2370 : [ 6.29076e-006 ]
2371 : [ 6.23225e-006 ]
2372 : [ 6.26282e-006 ]
2373 : [ 6.46607e-006 ]
2374 : [ 6.19654e-006 ]
2375 : [ 6.40348e-006 ]
2376 : [ 6.33489e-006 ]
2377 : [ 6.3653e-006  ]
2378 : [ 6.45226e-006 ]
2379 : [ 6.41753e-006 ]
2380 : [ 5.97404e-006 ]
2381 : [ 6.41389e-006 ]
2382 : [ 6.38297e-006 ]
2383 : [ 6.42495e-006 ]
2384 : [ 6.38169e-006 ]
2385 : [ 6.39452e-006 ]
2386 : [ 5.96539e-006 ]
2387 : [ 6.43104e-006 ]
2388 : [ 6.45202e-006 ]
2389 : [ 6.48492e-006 ]
2390 : [ 6.42507e-006 ]
2391 : [ 6.47729e-006 ]
2392 : [ 6.43213e-006 ]
2393 : [ 6.38641e-006 ]
2394 : [ 6.19548e-006 ]
2395 : [ 6.02069e-006 ]
2396 : [ 6.45336e-006 ]
2397 : [ 6.21816e-006 ]
2398 : [ 5.97493e-006 ]
2399 : [ 6.04969e-006 ]
2400 : [ 6.24172e-006 ]
2401 : [ 6.30149e-006 ]
2402 : [ 6.38886e-006 ]
2403 : [ 6.42675e-006 ]
2404 : [ 6.0904e-006  ]
2405 : [ 6.4045e-006  ]
2406 : [ 6.25045e-006 ]
2407 : [ 6.2326e-006  ]
2408 : [ 6.46445e-006 ]
2409 : [ 6.38147e-006 ]
2410 : [ 6.30009e-006 ]
2411 : [ 6.39767e-006 ]
2412 : [ 6.30243e-006 ]
2413 : [ 6.41905e-006 ]
2414 : [ 6.33444e-006 ]
2415 : [ 6.42171e-006 ]
2416 : [ 6.44783e-006 ]
2417 : [ 6.44644e-006 ]
2418 : [ 6.00943e-006 ]
2419 : [ 6.05603e-006 ]
2420 : [ 6.14583e-006 ]
2421 : [ 6.06234e-006 ]
2422 : [ 6.38011e-006 ]
2423 : [ 6.39178e-006 ]
2424 : [ 6.47584e-006 ]
2425 : [ 6.27544e-006 ]
2426 : [ 6.39646e-006 ]
2427 : [ 6.2687e-006  ]
2428 : [ 6.43462e-006 ]
2429 : [ 6.35442e-006 ]
2430 : [ 6.20188e-006 ]
2431 : [ 6.3359e-006  ]
2432 : [ 6.36202e-006 ]
2433 : [ 6.32603e-006 ]
2434 : [ 6.46174e-006 ]
2435 : [ 6.45921e-006 ]
2436 : [ 6.09351e-006 ]
2437 : [ 6.42053e-006 ]
2438 : [ 6.04784e-006 ]
2439 : [ 6.42074e-006 ]
2440 : [ 6.45292e-006 ]
2441 : [ 6.29567e-006 ]
2442 : [ 6.45436e-006 ]
2443 : [ 6.43057e-006 ]
2444 : [ 6.31142e-006 ]
2445 : [ 6.38149e-006 ]
2446 : [ 6.3075e-006  ]
2447 : [ 6.19505e-006 ]
2448 : [ 6.03391e-006 ]
2449 : [ 6.38503e-006 ]
2450 : [ 6.44091e-006 ]
2451 : [ 6.41489e-006 ]
2452 : [ 6.32793e-006 ]
2453 : [ 6.07276e-006 ]
2454 : [ 6.4034e-006  ]
2455 : [ 6.42917e-006 ]
2456 : [ 6.47088e-006 ]
2457 : [ 6.38842e-006 ]
2458 : [ 5.96574e-006 ]
2459 : [ 6.44866e-006 ]
2460 : [ 6.36397e-006 ]
2461 : [ 6.17608e-006 ]
2462 : [ 6.01328e-006 ]
2463 : [ 6.22735e-006 ]
2464 : [ 6.43265e-006 ]
2465 : [ 6.37078e-006 ]
2466 : [ 6.04198e-006 ]
2467 : [ 6.37748e-006 ]
2468 : [ 6.31237e-006 ]
2469 : [ 6.42933e-006 ]
2470 : [ 6.42836e-006 ]
2471 : [ 6.43704e-006 ]
2472 : [ 6.01159e-006 ]
2473 : [ 6.43029e-006 ]
2474 : [ 6.4505e-006  ]
2475 : [ 6.08176e-006 ]
2476 : [ 6.44398e-006 ]
2477 : [ 6.4013e-006  ]
2478 : [ 6.44577e-006 ]
2479 : [ 6.42307e-006 ]
2480 : [ 6.38137e-006 ]
2481 : [ 6.39966e-006 ]
2482 : [ 6.39927e-006 ]
2483 : [ 6.42282e-006 ]
2484 : [ 6.05425e-006 ]
2485 : [ 6.37008e-006 ]
2486 : [ 6.45697e-006 ]
2487 : [ 6.47908e-006 ]
2488 : [ 6.35673e-006 ]
2489 : [ 6.27997e-006 ]
2490 : [ 6.40338e-006 ]
2491 : [ 6.11153e-006 ]
2492 : [ 6.31997e-006 ]
2493 : [ 6.11547e-006 ]
2494 : [ 5.99653e-006 ]
2495 : [ 6.39934e-006 ]
2496 : [ 6.07563e-006 ]
2497 : [ 6.10362e-006 ]
2498 : [ 6.21254e-006 ]
2499 : [ 6.15638e-006 ]
2500 : [ 6.2222e-006  ]
2501 : [ 6.25219e-006 ]
2502 : [ 6.4592e-006  ]
2503 : [ 6.36398e-006 ]
2504 : [ 6.22489e-006 ]
2505 : [ 6.35878e-006 ]
2506 : [ 6.46928e-006 ]
2507 : [ 6.38656e-006 ]
2508 : [ 6.43614e-006 ]
2509 : [ 6.4782e-006  ]
2510 : [ 6.36636e-006 ]
2511 : [ 6.44072e-006 ]
2512 : [ 6.3937e-006  ]
2513 : [ 6.38122e-006 ]
2514 : [ 6.40647e-006 ]
2515 : [ 6.08282e-006 ]
2516 : [ 6.37433e-006 ]
2517 : [ 6.3752e-006  ]
2518 : [ 6.22216e-006 ]
2519 : [ 6.43182e-006 ]
2520 : [ 6.34479e-006 ]
2521 : [ 6.28138e-006 ]
2522 : [ 6.34792e-006 ]
2523 : [ 6.39271e-006 ]
2524 : [ 6.02216e-006 ]
2525 : [ 6.37597e-006 ]
2526 : [ 6.22172e-006 ]
2527 : [ 6.45038e-006 ]
2528 : [ 6.09909e-006 ]
2529 : [ 6.11302e-006 ]
2530 : [ 6.47079e-006 ]
2531 : [ 6.21387e-006 ]
2532 : [ 6.08902e-006 ]
2533 : [ 6.39357e-006 ]
2534 : [ 6.41883e-006 ]
2535 : [ 6.14793e-006 ]
2536 : [ 6.44145e-006 ]
2537 : [ 6.34459e-006 ]
2538 : [ 6.4652e-006  ]
2539 : [ 6.48e-006    ]
2540 : [ 6.38631e-006 ]
2541 : [ 6.40264e-006 ]
2542 : [ 6.40979e-006 ]
2543 : [ 6.4494e-006  ]
2544 : [ 6.43656e-006 ]
2545 : [ 6.40739e-006 ]
2546 : [ 6.43293e-006 ]
2547 : [ 6.2818e-006  ]
2548 : [ 6.33083e-006 ]
2549 : [ 5.93987e-006 ]
2550 : [ 6.41064e-006 ]
2551 : [ 6.35068e-006 ]
2552 : [ 5.95236e-006 ]
2553 : [ 6.40771e-006 ]
2554 : [ 6.42016e-006 ]
2555 : [ 6.38162e-006 ]
2556 : [ 6.39413e-006 ]
2557 : [ 6.28971e-006 ]
2558 : [ 6.38379e-006 ]
2559 : [ 6.32511e-006 ]
2560 : [ 5.92311e-006 ]
2561 : [ 6.43113e-006 ]
2562 : [ 6.36087e-006 ]
2563 : [ 6.42384e-006 ]
2564 : [ 6.18122e-006 ]
2565 : [ 6.46773e-006 ]
2566 : [ 6.36299e-006 ]
2567 : [ 6.15322e-006 ]
2568 : [ 6.48762e-006 ]
2569 : [ 6.37986e-006 ]
2570 : [ 6.18631e-006 ]
2571 : [ 6.27858e-006 ]
2572 : [ 6.37659e-006 ]
2573 : [ 6.1975e-006  ]
2574 : [ 6.43638e-006 ]
2575 : [ 6.08764e-006 ]
2576 : [ 6.42841e-006 ]
2577 : [ 6.19569e-006 ]
2578 : [ 6.29121e-006 ]
2579 : [ 6.32856e-006 ]
2580 : [ 6.42926e-006 ]
2581 : [ 5.96835e-006 ]
2582 : [ 6.29267e-006 ]
2583 : [ 6.40847e-006 ]
2584 : [ 6.39168e-006 ]
2585 : [ 6.43935e-006 ]
2586 : [ 6.3036e-006  ]
2587 : [ 6.3873e-006  ]
2588 : [ 6.33495e-006 ]
2589 : [ 6.41406e-006 ]
2590 : [ 6.26366e-006 ]
2591 : [ 6.37493e-006 ]
2592 : [ 6.41072e-006 ]
2593 : [ 6.20499e-006 ]
2594 : [ 6.13244e-006 ]
2595 : [ 6.26407e-006 ]
2596 : [ 6.31969e-006 ]
2597 : [ 6.3503e-006  ]
2598 : [ 6.46415e-006 ]
2599 : [ 6.12841e-006 ]
2600 : [ 6.40541e-006 ]
2601 : [ 6.40832e-006 ]
2602 : [ 6.42182e-006 ]
2603 : [ 6.35027e-006 ]
2604 : [ 6.35788e-006 ]
2605 : [ 6.41405e-006 ]
2606 : [ 6.39656e-006 ]
2607 : [ 6.2502e-006  ]
2608 : [ 6.4029e-006  ]
2609 : [ 6.43858e-006 ]
2610 : [ 6.45813e-006 ]
2611 : [ 6.44854e-006 ]
2612 : [ 6.42713e-006 ]
2613 : [ 6.39435e-006 ]
2614 : [ 6.31281e-006 ]
2615 : [ 5.93906e-006 ]
2616 : [ 6.20301e-006 ]
2617 : [ 6.40286e-006 ]
2618 : [ 6.06176e-006 ]
2619 : [ 6.31146e-006 ]
2620 : [ 6.41353e-006 ]
2621 : [ 6.40611e-006 ]
2622 : [ 6.02139e-006 ]
2623 : [ 6.39794e-006 ]
2624 : [ 6.40157e-006 ]
2625 : [ 6.38898e-006 ]
2626 : [ 6.46135e-006 ]
2627 : [ 6.36667e-006 ]
2628 : [ 6.40933e-006 ]
2629 : [ 6.18562e-006 ]
2630 : [ 6.04019e-006 ]
2631 : [ 6.04963e-006 ]
2632 : [ 6.45865e-006 ]
2633 : [ 6.41131e-006 ]
2634 : [ 6.06417e-006 ]
2635 : [ 6.23615e-006 ]
2636 : [ 6.29861e-006 ]
2637 : [ 6.36425e-006 ]
2638 : [ 6.41586e-006 ]
2639 : [ 6.44958e-006 ]
2640 : [ 6.40224e-006 ]
2641 : [ 6.409e-006   ]
2642 : [ 6.05031e-006 ]
2643 : [ 6.39086e-006 ]
2644 : [ 6.41237e-006 ]
2645 : [ 6.36814e-006 ]
2646 : [ 6.33146e-006 ]
2647 : [ 6.41155e-006 ]
2648 : [ 6.2803e-006  ]
2649 : [ 6.11265e-006 ]
2650 : [ 6.43756e-006 ]
2651 : [ 6.38118e-006 ]
2652 : [ 6.35052e-006 ]
2653 : [ 5.95397e-006 ]
2654 : [ 6.22528e-006 ]
2655 : [ 6.19539e-006 ]
2656 : [ 6.34933e-006 ]
2657 : [ 6.41704e-006 ]
2658 : [ 6.25264e-006 ]
2659 : [ 6.4336e-006  ]
2660 : [ 6.39772e-006 ]
2661 : [ 6.481e-006   ]
2662 : [ 6.39069e-006 ]
2663 : [ 6.14439e-006 ]
2664 : [ 6.40192e-006 ]
2665 : [ 6.42954e-006 ]
2666 : [ 6.07554e-006 ]
2667 : [ 6.26667e-006 ]
2668 : [ 5.98125e-006 ]
2669 : [ 6.4024e-006  ]
2670 : [ 6.39941e-006 ]
2671 : [ 6.26062e-006 ]
2672 : [ 6.12275e-006 ]
2673 : [ 6.46871e-006 ]
2674 : [ 6.4496e-006  ]
2675 : [ 6.42019e-006 ]
2676 : [ 6.38971e-006 ]
2677 : [ 6.40918e-006 ]
2678 : [ 6.43587e-006 ]
2679 : [ 6.38629e-006 ]
2680 : [ 6.4222e-006  ]
2681 : [ 6.17332e-006 ]
2682 : [ 6.17554e-006 ]
2683 : [ 6.3097e-006  ]
2684 : [ 6.18585e-006 ]
2685 : [ 6.42476e-006 ]
2686 : [ 6.45399e-006 ]
2687 : [ 6.23768e-006 ]
2688 : [ 6.17459e-006 ]
2689 : [ 6.34868e-006 ]
2690 : [ 6.41498e-006 ]
2691 : [ 6.40765e-006 ]
2692 : [ 6.01133e-006 ]
2693 : [ 6.33314e-006 ]
2694 : [ 6.01815e-006 ]
2695 : [ 6.28374e-006 ]
2696 : [ 6.24398e-006 ]
2697 : [ 6.42834e-006 ]
2698 : [ 6.31992e-006 ]
2699 : [ 6.37878e-006 ]
2700 : [ 6.40765e-006 ]
2701 : [ 6.22524e-006 ]
2702 : [ 6.38142e-006 ]
2703 : [ 6.33072e-006 ]
2704 : [ 6.46041e-006 ]
2705 : [ 6.30209e-006 ]
2706 : [ 6.40606e-006 ]
2707 : [ 6.4334e-006  ]
2708 : [ 6.23341e-006 ]
2709 : [ 6.14845e-006 ]
2710 : [ 6.39321e-006 ]
2711 : [ 6.46014e-006 ]
2712 : [ 6.38961e-006 ]
2713 : [ 6.35149e-006 ]
2714 : [ 6.29751e-006 ]
2715 : [ 6.37385e-006 ]
2716 : [ 5.99216e-006 ]
2717 : [ 6.30994e-006 ]
2718 : [ 6.4143e-006  ]
2719 : [ 6.42397e-006 ]
2720 : [ 6.40376e-006 ]
2721 : [ 6.00133e-006 ]
2722 : [ 6.14155e-006 ]
2723 : [ 6.37881e-006 ]
2724 : [ 6.47374e-006 ]
2725 : [ 6.29584e-006 ]
2726 : [ 6.19827e-006 ]
2727 : [ 6.4405e-006  ]
2728 : [ 6.36833e-006 ]
2729 : [ 6.38788e-006 ]
2730 : [ 6.38496e-006 ]
2731 : [ 6.44588e-006 ]
2732 : [ 6.1848e-006  ]
2733 : [ 6.14491e-006 ]
2734 : [ 6.45092e-006 ]
2735 : [ 6.41534e-006 ]
2736 : [ 6.40817e-006 ]
2737 : [ 6.45016e-006 ]
2738 : [ 6.42029e-006 ]
2739 : [ 6.43335e-006 ]
2740 : [ 6.35626e-006 ]
2741 : [ 6.27062e-006 ]
2742 : [ 6.4537e-006  ]
2743 : [ 6.37175e-006 ]
2744 : [ 6.33298e-006 ]
2745 : [ 6.4268e-006  ]
2746 : [ 6.39658e-006 ]
2747 : [ 6.36686e-006 ]
2748 : [ 6.32101e-006 ]
2749 : [ 6.32186e-006 ]
2750 : [ 6.43836e-006 ]
2751 : [ 6.00387e-006 ]
2752 : [ 5.99154e-006 ]
2753 : [ 6.41937e-006 ]
2754 : [ 6.44072e-006 ]
2755 : [ 6.40772e-006 ]
2756 : [ 6.32747e-006 ]
2757 : [ 6.39622e-006 ]
2758 : [ 6.35872e-006 ]
2759 : [ 6.34119e-006 ]
2760 : [ 6.13318e-006 ]
2761 : [ 6.34588e-006 ]
2762 : [ 6.33908e-006 ]
2763 : [ 6.39446e-006 ]
2764 : [ 6.44485e-006 ]
2765 : [ 6.42633e-006 ]
2766 : [ 6.01791e-006 ]
2767 : [ 6.26491e-006 ]
2768 : [ 6.39556e-006 ]
2769 : [ 6.14447e-006 ]
2770 : [ 6.40343e-006 ]
2771 : [ 6.39883e-006 ]
2772 : [ 6.39263e-006 ]
2773 : [ 6.30647e-006 ]
2774 : [ 6.44329e-006 ]
2775 : [ 6.43348e-006 ]
2776 : [ 6.17423e-006 ]
2777 : [ 6.38022e-006 ]
2778 : [ 6.1721e-006  ]
2779 : [ 6.43057e-006 ]
2780 : [ 6.47165e-006 ]
2781 : [ 6.42721e-006 ]
2782 : [ 6.29329e-006 ]
2783 : [ 6.4531e-006  ]
2784 : [ 6.31673e-006 ]
2785 : [ 6.27128e-006 ]
2786 : [ 6.23164e-006 ]
2787 : [ 6.23632e-006 ]
2788 : [ 6.39393e-006 ]
2789 : [ 6.47817e-006 ]
2790 : [ 6.43034e-006 ]
2791 : [ 6.38069e-006 ]
2792 : [ 6.41473e-006 ]
2793 : [ 6.28826e-006 ]
2794 : [ 6.18809e-006 ]
2795 : [ 5.98191e-006 ]
2796 : [ 6.37492e-006 ]
2797 : [ 6.44933e-006 ]
2798 : [ 6.31674e-006 ]
2799 : [ 6.3867e-006  ]
2800 : [ 6.27049e-006 ]
2801 : [ 6.04604e-006 ]
2802 : [ 6.35852e-006 ]
2803 : [ 6.4247e-006  ]
2804 : [ 5.99856e-006 ]
2805 : [ 6.36788e-006 ]
2806 : [ 6.42057e-006 ]
2807 : [ 6.27559e-006 ]
2808 : [ 6.456e-006   ]
2809 : [ 6.4458e-006  ]
2810 : [ 6.40687e-006 ]
2811 : [ 6.29313e-006 ]
2812 : [ 6.00297e-006 ]
2813 : [ 6.04454e-006 ]
2814 : [ 6.0656e-006  ]
2815 : [ 6.06638e-006 ]
2816 : [ 6.1683e-006  ]
2817 : [ 6.17763e-006 ]
2818 : [ 6.4056e-006  ]
2819 : [ 6.34646e-006 ]
2820 : [ 6.18435e-006 ]
2821 : [ 6.36921e-006 ]
2822 : [ 6.1276e-006  ]
2823 : [ 6.41146e-006 ]
2824 : [ 6.32311e-006 ]
2825 : [ 6.41017e-006 ]
2826 : [ 6.43316e-006 ]
2827 : [ 6.43892e-006 ]
2828 : [ 5.96779e-006 ]
2829 : [ 6.18877e-006 ]
2830 : [ 6.48932e-006 ]
2831 : [ 6.4055e-006  ]
2832 : [ 6.44984e-006 ]
2833 : [ 6.42871e-006 ]
2834 : [ 6.47344e-006 ]
2835 : [ 5.98165e-006 ]
2836 : [ 5.95357e-006 ]
2837 : [ 6.36004e-006 ]
2838 : [ 6.32801e-006 ]
2839 : [ 6.08525e-006 ]
2840 : [ 6.32263e-006 ]
2841 : [ 6.0621e-006  ]
2842 : [ 5.98471e-006 ]
2843 : [ 6.40584e-006 ]
2844 : [ 6.22842e-006 ]
2845 : [ 6.39027e-006 ]
2846 : [ 6.46563e-006 ]
2847 : [ 6.17079e-006 ]
2848 : [ 6.15358e-006 ]
2849 : [ 6.46029e-006 ]
2850 : [ 6.39915e-006 ]
2851 : [ 6.39434e-006 ]
2852 : [ 6.39854e-006 ]
2853 : [ 6.17195e-006 ]
2854 : [ 5.98717e-006 ]
2855 : [ 6.37923e-006 ]
2856 : [ 6.44185e-006 ]
2857 : [ 6.39087e-006 ]
2858 : [ 6.45461e-006 ]
2859 : [ 5.93289e-006 ]
2860 : [ 6.44327e-006 ]
2861 : [ 6.39627e-006 ]
2862 : [ 6.33669e-006 ]
2863 : [ 6.44114e-006 ]
2864 : [ 6.41746e-006 ]
2865 : [ 6.43241e-006 ]
2866 : [ 6.37229e-006 ]
2867 : [ 6.41455e-006 ]
2868 : [ 6.4072e-006  ]
2869 : [ 6.35681e-006 ]
2870 : [ 6.4392e-006  ]
2871 : [ 5.9399e-006  ]
2872 : [ 6.08447e-006 ]
2873 : [ 6.35281e-006 ]
2874 : [ 6.21618e-006 ]
2875 : [ 6.33485e-006 ]
2876 : [ 6.43402e-006 ]
2877 : [ 6.21755e-006 ]
2878 : [ 6.26205e-006 ]
2879 : [ 6.34627e-006 ]
2880 : [ 6.27414e-006 ]
2881 : [ 6.18511e-006 ]
2882 : [ 6.39323e-006 ]
2883 : [ 6.39835e-006 ]
2884 : [ 6.41844e-006 ]
2885 : [ 6.37245e-006 ]
2886 : [ 6.34575e-006 ]
2887 : [ 6.41682e-006 ]
2888 : [ 6.45088e-006 ]
2889 : [ 6.25789e-006 ]
2890 : [ 6.44358e-006 ]
2891 : [ 6.35627e-006 ]
2892 : [ 6.31157e-006 ]
2893 : [ 6.09047e-006 ]
2894 : [ 6.35244e-006 ]
2895 : [ 6.4298e-006  ]
2896 : [ 6.4202e-006  ]
2897 : [ 6.43333e-006 ]
2898 : [ 6.37216e-006 ]
2899 : [ 6.45398e-006 ]
2900 : [ 6.42676e-006 ]
2901 : [ 6.29642e-006 ]
2902 : [ 6.40347e-006 ]
2903 : [ 6.35531e-006 ]
2904 : [ 6.43513e-006 ]
2905 : [ 6.43773e-006 ]
2906 : [ 6.40585e-006 ]
2907 : [ 6.25738e-006 ]
2908 : [ 6.40872e-006 ]
2909 : [ 6.3418e-006  ]
2910 : [ 6.42753e-006 ]
2911 : [ 6.41734e-006 ]
2912 : [ 6.29637e-006 ]
2913 : [ 6.33703e-006 ]
2914 : [ 6.38542e-006 ]
2915 : [ 6.3929e-006  ]
2916 : [ 6.14096e-006 ]
2917 : [ 6.36204e-006 ]
2918 : [ 6.2277e-006  ]
2919 : [ 6.44804e-006 ]
2920 : [ 6.17933e-006 ]
2921 : [ 6.43113e-006 ]
2922 : [ 6.46211e-006 ]
2923 : [ 6.44107e-006 ]
2924 : [ 6.44324e-006 ]
2925 : [ 6.38971e-006 ]
2926 : [ 6.38865e-006 ]
2927 : [ 5.9922e-006  ]
2928 : [ 6.36237e-006 ]
2929 : [ 6.29986e-006 ]
2930 : [ 6.31901e-006 ]
2931 : [ 6.09558e-006 ]
2932 : [ 6.36027e-006 ]
2933 : [ 6.42785e-006 ]
2934 : [ 6.37472e-006 ]
2935 : [ 6.44735e-006 ]
2936 : [ 6.16201e-006 ]
2937 : [ 6.46549e-006 ]
2938 : [ 6.42091e-006 ]
2939 : [ 6.414e-006   ]
2940 : [ 6.41721e-006 ]
2941 : [ 6.06333e-006 ]
2942 : [ 6.3854e-006  ]
2943 : [ 6.26547e-006 ]
2944 : [ 6.45946e-006 ]
2945 : [ 6.17895e-006 ]
2946 : [ 6.39945e-006 ]
2947 : [ 6.47882e-006 ]
2948 : [ 6.07157e-006 ]
2949 : [ 6.41931e-006 ]
2950 : [ 6.29764e-006 ]
2951 : [ 6.45579e-006 ]
2952 : [ 6.39399e-006 ]
2953 : [ 6.39238e-006 ]
2954 : [ 6.42035e-006 ]
2955 : [ 6.42282e-006 ]
2956 : [ 6.42745e-006 ]
2957 : [ 6.3871e-006  ]
2958 : [ 6.36609e-006 ]
2959 : [ 6.04327e-006 ]
2960 : [ 6.4504e-006  ]
2961 : [ 6.37065e-006 ]
2962 : [ 5.96826e-006 ]
2963 : [ 6.01724e-006 ]
2964 : [ 6.40218e-006 ]
2965 : [ 6.21786e-006 ]
2966 : [ 6.48476e-006 ]
2967 : [ 6.44883e-006 ]
2968 : [ 6.22336e-006 ]
2969 : [ 6.33636e-006 ]
2970 : [ 6.36449e-006 ]
2971 : [ 6.42716e-006 ]
2972 : [ 6.36975e-006 ]
2973 : [ 6.18855e-006 ]
2974 : [ 6.10887e-006 ]
2975 : [ 6.43831e-006 ]
2976 : [ 6.36503e-006 ]
2977 : [ 6.42871e-006 ]
2978 : [ 6.43011e-006 ]
2979 : [ 6.18469e-006 ]
2980 : [ 6.44909e-006 ]
2981 : [ 6.33644e-006 ]
2982 : [ 6.34414e-006 ]
2983 : [ 6.2152e-006  ]
2984 : [ 6.42288e-006 ]
2985 : [ 6.38901e-006 ]
2986 : [ 6.47686e-006 ]
2987 : [ 6.46467e-006 ]
2988 : [ 6.3117e-006  ]
2989 : [ 6.45256e-006 ]
2990 : [ 6.38463e-006 ]
2991 : [ 6.40137e-006 ]
2992 : [ 6.43701e-006 ]
2993 : [ 6.3577e-006  ]
2994 : [ 6.44721e-006 ]
2995 : [ 6.39618e-006 ]
2996 : [ 6.15641e-006 ]
2997 : [ 6.23545e-006 ]
2998 : [ 6.38244e-006 ]
2999 : [ 6.46449e-006 ]
3000 : [ 6.42443e-006 ]
3001 : [ 6.31834e-006 ]
3002 : [ 6.37114e-006 ]
3003 : [ 6.30383e-006 ]
3004 : [ 6.14337e-006 ]
3005 : [ 6.19409e-006 ]
3006 : [ 6.46096e-006 ]
3007 : [ 6.25704e-006 ]
3008 : [ 5.99439e-006 ]
3009 : [ 6.3958e-006  ]
3010 : [ 6.44744e-006 ]
3011 : [ 6.14616e-006 ]
3012 : [ 6.33623e-006 ]
3013 : [ 6.40475e-006 ]
3014 : [ 6.39168e-006 ]
3015 : [ 6.3482e-006  ]
3016 : [ 6.43648e-006 ]
3017 : [ 6.36757e-006 ]
3018 : [ 6.42032e-006 ]
3019 : [ 6.42551e-006 ]
3020 : [ 6.35405e-006 ]
3021 : [ 6.44995e-006 ]
3022 : [ 6.42838e-006 ]
3023 : [ 6.44408e-006 ]
3024 : [ 6.37505e-006 ]
3025 : [ 6.36634e-006 ]
3026 : [ 6.21978e-006 ]
3027 : [ 6.24175e-006 ]
3028 : [ 6.25123e-006 ]
3029 : [ 6.32306e-006 ]
3030 : [ 6.39291e-006 ]
3031 : [ 6.40529e-006 ]
3032 : [ 6.21573e-006 ]
3033 : [ 6.41986e-006 ]
3034 : [ 6.41192e-006 ]
3035 : [ 6.30143e-006 ]
3036 : [ 6.06793e-006 ]
3037 : [ 6.36404e-006 ]
3038 : [ 6.48894e-006 ]
3039 : [ 6.38119e-006 ]
3040 : [ 6.30584e-006 ]
3041 : [ 6.07529e-006 ]
3042 : [ 6.47231e-006 ]
3043 : [ 6.19489e-006 ]
3044 : [ 6.34653e-006 ]
3045 : [ 6.4582e-006  ]
3046 : [ 6.192e-006   ]
3047 : [ 6.20641e-006 ]
3048 : [ 6.16606e-006 ]
3049 : [ 6.39797e-006 ]
3050 : [ 6.45197e-006 ]
3051 : [ 6.3667e-006  ]
3052 : [ 6.22942e-006 ]
3053 : [ 6.3113e-006  ]
3054 : [ 6.39504e-006 ]
3055 : [ 6.42457e-006 ]
3056 : [ 6.45736e-006 ]
3057 : [ 6.42192e-006 ]
3058 : [ 6.1622e-006  ]
3059 : [ 6.36227e-006 ]
3060 : [ 6.20581e-006 ]
3061 : [ 6.24041e-006 ]
3062 : [ 5.98539e-006 ]
3063 : [ 6.16759e-006 ]
3064 : [ 6.2121e-006  ]
3065 : [ 6.38903e-006 ]
3066 : [ 6.46689e-006 ]
3067 : [ 6.44318e-006 ]
3068 : [ 6.37744e-006 ]
3069 : [ 6.25995e-006 ]
3070 : [ 5.94772e-006 ]
3071 : [ 6.43162e-006 ]
3072 : [ 6.21621e-006 ]
3073 : [ 6.41422e-006 ]
3074 : [ 6.44602e-006 ]
3075 : [ 6.15137e-006 ]
3076 : [ 6.17354e-006 ]
3077 : [ 6.03088e-006 ]
3078 : [ 6.08091e-006 ]
3079 : [ 6.41404e-006 ]
3080 : [ 6.15501e-006 ]
3081 : [ 6.46918e-006 ]
3082 : [ 6.40742e-006 ]
3083 : [ 5.9553e-006  ]
3084 : [ 6.38581e-006 ]
3085 : [ 6.42906e-006 ]
3086 : [ 6.44383e-006 ]
3087 : [ 6.38983e-006 ]
3088 : [ 6.43929e-006 ]
3089 : [ 6.42904e-006 ]
3090 : [ 6.40963e-006 ]
3091 : [ 6.13865e-006 ]
3092 : [ 6.35845e-006 ]
3093 : [ 6.3496e-006  ]
3094 : [ 6.31531e-006 ]
3095 : [ 6.18992e-006 ]
3096 : [ 6.39756e-006 ]
3097 : [ 6.4363e-006  ]
3098 : [ 6.39836e-006 ]
3099 : [ 6.07495e-006 ]
3100 : [ 5.96609e-006 ]
3101 : [ 6.37434e-006 ]
3102 : [ 6.47357e-006 ]
3103 : [ 6.4766e-006  ]
3104 : [ 6.44329e-006 ]
3105 : [ 6.18008e-006 ]
3106 : [ 6.46011e-006 ]
3107 : [ 6.47515e-006 ]
3108 : [ 6.30841e-006 ]
3109 : [ 6.35365e-006 ]
3110 : [ 6.4097e-006  ]
3111 : [ 6.11912e-006 ]
3112 : [ 6.36102e-006 ]
3113 : [ 6.01639e-006 ]
3114 : [ 5.92516e-006 ]
3115 : [ 6.2147e-006  ]
3116 : [ 5.96634e-006 ]
3117 : [ 6.36203e-006 ]
3118 : [ 6.4295e-006  ]
3119 : [ 6.37333e-006 ]
3120 : [ 6.41877e-006 ]
3121 : [ 6.0269e-006  ]
3122 : [ 6.47316e-006 ]
3123 : [ 6.30035e-006 ]
3124 : [ 6.42886e-006 ]
3125 : [ 6.37971e-006 ]
3126 : [ 6.45523e-006 ]
3127 : [ 6.27812e-006 ]
3128 : [ 6.44358e-006 ]
3129 : [ 6.40836e-006 ]
3130 : [ 6.45221e-006 ]
3131 : [ 6.44456e-006 ]
3132 : [ 6.3975e-006  ]
3133 : [ 6.37558e-006 ]
3134 : [ 6.4508e-006  ]
3135 : [ 6.38267e-006 ]
3136 : [ 6.3893e-006  ]
3137 : [ 6.45009e-006 ]
3138 : [ 6.20787e-006 ]
3139 : [ 6.33129e-006 ]
3140 : [ 6.46365e-006 ]
3141 : [ 6.45255e-006 ]
3142 : [ 6.4253e-006  ]
3143 : [ 6.44395e-006 ]
3144 : [ 6.43953e-006 ]
3145 : [ 6.42985e-006 ]
3146 : [ 6.3302e-006  ]
3147 : [ 6.21422e-006 ]
3148 : [ 6.07855e-006 ]
3149 : [ 6.34799e-006 ]
3150 : [ 6.45942e-006 ]
3151 : [ 6.39565e-006 ]
3152 : [ 6.43809e-006 ]
3153 : [ 6.29696e-006 ]
3154 : [ 5.99762e-006 ]
3155 : [ 6.35249e-006 ]
3156 : [ 6.18369e-006 ]
3157 : [ 6.40501e-006 ]
3158 : [ 6.0031e-006  ]
3159 : [ 6.33856e-006 ]
3160 : [ 6.39794e-006 ]
3161 : [ 6.29008e-006 ]
3162 : [ 6.42123e-006 ]
3163 : [ 6.37768e-006 ]
3164 : [ 6.36664e-006 ]
3165 : [ 6.31751e-006 ]
3166 : [ 6.198e-006   ]
3167 : [ 6.35281e-006 ]
3168 : [ 6.22779e-006 ]
3169 : [ 6.39915e-006 ]
3170 : [ 6.36324e-006 ]
3171 : [ 6.36894e-006 ]
3172 : [ 6.40459e-006 ]
3173 : [ 6.34719e-006 ]
3174 : [ 6.33017e-006 ]
3175 : [ 6.43394e-006 ]
3176 : [ 6.43053e-006 ]
3177 : [ 6.30263e-006 ]
3178 : [ 6.34062e-006 ]
3179 : [ 6.37837e-006 ]
3180 : [ 6.36512e-006 ]
3181 : [ 5.96379e-006 ]
3182 : [ 6.23298e-006 ]
3183 : [ 6.27459e-006 ]
3184 : [ 6.27143e-006 ]
3185 : [ 6.23829e-006 ]
3186 : [ 6.39842e-006 ]
3187 : [ 6.02879e-006 ]
3188 : [ 6.43731e-006 ]
3189 : [ 5.99094e-006 ]
3190 : [ 6.43201e-006 ]
3191 : [ 6.45015e-006 ]
3192 : [ 6.33264e-006 ]
3193 : [ 6.37287e-006 ]
3194 : [ 6.27716e-006 ]
3195 : [ 6.3024e-006  ]
3196 : [ 6.03141e-006 ]
3197 : [ 6.42572e-006 ]
3198 : [ 6.36211e-006 ]
3199 : [ 6.39829e-006 ]
3200 : [ 6.20402e-006 ]
3201 : [ 6.38068e-006 ]
3202 : [ 6.36021e-006 ]
3203 : [ 6.11942e-006 ]
3204 : [ 5.99429e-006 ]
3205 : [ 6.49371e-006 ]
3206 : [ 6.4086e-006  ]
3207 : [ 6.40795e-006 ]
3208 : [ 6.38005e-006 ]
3209 : [ 6.37774e-006 ]
3210 : [ 6.4128e-006  ]
3211 : [ 6.23114e-006 ]
3212 : [ 6.05292e-006 ]
3213 : [ 6.36926e-006 ]
3214 : [ 6.26495e-006 ]
3215 : [ 6.33913e-006 ]
3216 : [ 6.4207e-006  ]
3217 : [ 6.28414e-006 ]
3218 : [ 6.36887e-006 ]
3219 : [ 6.20982e-006 ]
3220 : [ 6.02236e-006 ]
3221 : [ 6.32759e-006 ]
3222 : [ 5.94308e-006 ]
3223 : [ 6.47709e-006 ]
3224 : [ 6.3361e-006  ]
3225 : [ 6.4217e-006  ]
3226 : [ 6.10852e-006 ]
3227 : [ 6.20469e-006 ]
3228 : [ 6.38012e-006 ]
3229 : [ 6.42548e-006 ]
3230 : [ 6.42526e-006 ]
3231 : [ 6.46061e-006 ]
3232 : [ 6.30413e-006 ]
3233 : [ 6.39544e-006 ]
3234 : [ 6.42019e-006 ]
3235 : [ 6.40383e-006 ]
3236 : [ 6.44461e-006 ]
3237 : [ 6.45111e-006 ]
3238 : [ 6.4564e-006  ]
3239 : [ 6.10447e-006 ]
3240 : [ 6.19211e-006 ]
3241 : [ 6.42165e-006 ]
3242 : [ 6.06775e-006 ]
3243 : [ 6.40704e-006 ]
3244 : [ 5.98591e-006 ]
3245 : [ 6.13711e-006 ]
3246 : [ 6.3756e-006  ]
3247 : [ 6.38925e-006 ]
3248 : [ 6.31954e-006 ]
3249 : [ 6.26703e-006 ]
3250 : [ 6.39973e-006 ]
3251 : [ 5.91624e-006 ]
3252 : [ 5.98083e-006 ]
3253 : [ 6.40427e-006 ]
3254 : [ 5.97479e-006 ]
3255 : [ 6.27174e-006 ]
3256 : [ 6.38146e-006 ]
3257 : [ 6.27856e-006 ]
3258 : [ 6.3797e-006  ]
3259 : [ 6.403e-006   ]
3260 : [ 6.39993e-006 ]
3261 : [ 6.39163e-006 ]
3262 : [ 6.34007e-006 ]
3263 : [ 6.43869e-006 ]
3264 : [ 6.42799e-006 ]
3265 : [ 6.0915e-006  ]
3266 : [ 6.38058e-006 ]
3267 : [ 6.17084e-006 ]
3268 : [ 6.41602e-006 ]
3269 : [ 6.19233e-006 ]
3270 : [ 6.33972e-006 ]
3271 : [ 6.3792e-006  ]
3272 : [ 5.95929e-006 ]
3273 : [ 6.36273e-006 ]
3274 : [ 6.44129e-006 ]
3275 : [ 6.22148e-006 ]
3276 : [ 5.97826e-006 ]
3277 : [ 6.39982e-006 ]
3278 : [ 6.40596e-006 ]
3279 : [ 6.04982e-006 ]
3280 : [ 6.35749e-006 ]
3281 : [ 6.32355e-006 ]
3282 : [ 6.47756e-006 ]
3283 : [ 6.41661e-006 ]
3284 : [ 6.42056e-006 ]
3285 : [ 6.40336e-006 ]
3286 : [ 5.98941e-006 ]
3287 : [ 6.27841e-006 ]
3288 : [ 6.30811e-006 ]
3289 : [ 6.36146e-006 ]
3290 : [ 6.31313e-006 ]
3291 : [ 6.2693e-006  ]
3292 : [ 6.02195e-006 ]
3293 : [ 6.35551e-006 ]
3294 : [ 6.41279e-006 ]
3295 : [ 6.45319e-006 ]
3296 : [ 6.22109e-006 ]
3297 : [ 6.44624e-006 ]
3298 : [ 6.36094e-006 ]
3299 : [ 6.40422e-006 ]
3300 : [ 6.42847e-006 ]
3301 : [ 6.39903e-006 ]
3302 : [ 6.47962e-006 ]
3303 : [ 6.43755e-006 ]
3304 : [ 5.99172e-006 ]
3305 : [ 6.42015e-006 ]
3306 : [ 6.26158e-006 ]
3307 : [ 6.43516e-006 ]
3308 : [ 6.23264e-006 ]
3309 : [ 5.95779e-006 ]
3310 : [ 6.07975e-006 ]
3311 : [ 6.28653e-006 ]
3312 : [ 6.06357e-006 ]
3313 : [ 6.27201e-006 ]
3314 : [ 6.35511e-006 ]
3315 : [ 6.43337e-006 ]
3316 : [ 6.31064e-006 ]
3317 : [ 6.4373e-006  ]
3318 : [ 6.32038e-006 ]
3319 : [ 6.41877e-006 ]
3320 : [ 6.25389e-006 ]
3321 : [ 6.48356e-006 ]
3322 : [ 6.36866e-006 ]
3323 : [ 6.47313e-006 ]
3324 : [ 6.43569e-006 ]
3325 : [ 6.23041e-006 ]
3326 : [ 6.44381e-006 ]
3327 : [ 6.43662e-006 ]
3328 : [ 6.4777e-006  ]
3329 : [ 6.37065e-006 ]
3330 : [ 6.38046e-006 ]
3331 : [ 6.33807e-006 ]
3332 : [ 6.31202e-006 ]
3333 : [ 5.97617e-006 ]
3334 : [ 6.11497e-006 ]
3335 : [ 6.35015e-006 ]
3336 : [ 6.45547e-006 ]
3337 : [ 6.46854e-006 ]
3338 : [ 6.23441e-006 ]
3339 : [ 6.39487e-006 ]
3340 : [ 6.43473e-006 ]
3341 : [ 6.32713e-006 ]
3342 : [ 6.42249e-006 ]
3343 : [ 5.99238e-006 ]
3344 : [ 6.4515e-006  ]
3345 : [ 6.27632e-006 ]
3346 : [ 6.47107e-006 ]
3347 : [ 6.36452e-006 ]
3348 : [ 6.36196e-006 ]
3349 : [ 6.4711e-006  ]
3350 : [ 6.1237e-006  ]
3351 : [ 6.25986e-006 ]
3352 : [ 6.40216e-006 ]
3353 : [ 6.128e-006   ]
3354 : [ 6.33734e-006 ]
3355 : [ 6.41805e-006 ]
3356 : [ 6.3882e-006  ]
3357 : [ 6.4133e-006  ]
3358 : [ 6.45086e-006 ]
3359 : [ 6.42539e-006 ]
3360 : [ 6.41234e-006 ]
3361 : [ 6.4315e-006  ]
3362 : [ 6.24263e-006 ]
3363 : [ 6.40853e-006 ]
3364 : [ 6.24495e-006 ]
3365 : [ 6.23867e-006 ]
3366 : [ 6.40976e-006 ]
3367 : [ 6.14905e-006 ]
3368 : [ 6.4186e-006  ]
3369 : [ 6.35843e-006 ]
3370 : [ 6.29828e-006 ]
3371 : [ 6.13798e-006 ]
3372 : [ 6.43203e-006 ]
3373 : [ 6.40898e-006 ]
3374 : [ 6.35921e-006 ]
3375 : [ 6.36907e-006 ]
3376 : [ 6.43662e-006 ]
3377 : [ 6.42395e-006 ]
3378 : [ 6.39396e-006 ]
3379 : [ 6.41049e-006 ]
3380 : [ 6.31245e-006 ]
3381 : [ 6.28899e-006 ]
3382 : [ 6.05225e-006 ]
3383 : [ 5.996e-006   ]
3384 : [ 6.13336e-006 ]
3385 : [ 6.39985e-006 ]
3386 : [ 6.42065e-006 ]
3387 : [ 6.41355e-006 ]
3388 : [ 6.26794e-006 ]
3389 : [ 6.4073e-006  ]
3390 : [ 6.4273e-006  ]
3391 : [ 6.35324e-006 ]
3392 : [ 6.27089e-006 ]
3393 : [ 6.41828e-006 ]
3394 : [ 6.30211e-006 ]
3395 : [ 6.43045e-006 ]
3396 : [ 6.47167e-006 ]
3397 : [ 6.43281e-006 ]
3398 : [ 6.14194e-006 ]
3399 : [ 6.45027e-006 ]
3400 : [ 6.3393e-006  ]
3401 : [ 6.38992e-006 ]
3402 : [ 6.40502e-006 ]
3403 : [ 6.30473e-006 ]
3404 : [ 6.17882e-006 ]
3405 : [ 6.23114e-006 ]
3406 : [ 6.36411e-006 ]
3407 : [ 6.18629e-006 ]
3408 : [ 6.42415e-006 ]
3409 : [ 6.10342e-006 ]
3410 : [ 6.44278e-006 ]
3411 : [ 6.42019e-006 ]
3412 : [ 6.38394e-006 ]
3413 : [ 6.24288e-006 ]
3414 : [ 6.22551e-006 ]
3415 : [ 6.42918e-006 ]
3416 : [ 6.39184e-006 ]
3417 : [ 6.40868e-006 ]
3418 : [ 6.37026e-006 ]
3419 : [ 6.09675e-006 ]
3420 : [ 6.39277e-006 ]
3421 : [ 6.4147e-006  ]
3422 : [ 6.14653e-006 ]
3423 : [ 6.11963e-006 ]
3424 : [ 6.18592e-006 ]
3425 : [ 6.00179e-006 ]
3426 : [ 6.1086e-006  ]
3427 : [ 6.32866e-006 ]
3428 : [ 6.40811e-006 ]
3429 : [ 5.94278e-006 ]
3430 : [ 6.36966e-006 ]
3431 : [ 6.10549e-006 ]
3432 : [ 6.27481e-006 ]
3433 : [ 6.45304e-006 ]
3434 : [ 6.4516e-006  ]
3435 : [ 6.1858e-006  ]
3436 : [ 6.36508e-006 ]
3437 : [ 6.24426e-006 ]
3438 : [ 6.09973e-006 ]
3439 : [ 6.46012e-006 ]
3440 : [ 6.03085e-006 ]
3441 : [ 6.41068e-006 ]
3442 : [ 6.25088e-006 ]
3443 : [ 6.29303e-006 ]
3444 : [ 6.28171e-006 ]
3445 : [ 6.25303e-006 ]
3446 : [ 6.34401e-006 ]
3447 : [ 6.39909e-006 ]
3448 : [ 6.26642e-006 ]
3449 : [ 6.37424e-006 ]
3450 : [ 6.42466e-006 ]
3451 : [ 6.43355e-006 ]
3452 : [ 6.28068e-006 ]
3453 : [ 6.25787e-006 ]
3454 : [ 6.4189e-006  ]
3455 : [ 6.29968e-006 ]
3456 : [ 6.33531e-006 ]
3457 : [ 6.42757e-006 ]
3458 : [ 6.40498e-006 ]
3459 : [ 6.39085e-006 ]
3460 : [ 6.12438e-006 ]
3461 : [ 6.3554e-006  ]
3462 : [ 6.36524e-006 ]
3463 : [ 6.43187e-006 ]
3464 : [ 6.20369e-006 ]
3465 : [ 6.38979e-006 ]
3466 : [ 6.25875e-006 ]
3467 : [ 6.40191e-006 ]
3468 : [ 5.91574e-006 ]
3469 : [ 6.27157e-006 ]
3470 : [ 6.37577e-006 ]
3471 : [ 6.42078e-006 ]
3472 : [ 6.43374e-006 ]
3473 : [ 6.46939e-006 ]
3474 : [ 6.4028e-006  ]
3475 : [ 6.41605e-006 ]
3476 : [ 6.32994e-006 ]
3477 : [ 6.41309e-006 ]
3478 : [ 6.13282e-006 ]
3479 : [ 6.32037e-006 ]
3480 : [ 6.09037e-006 ]
3481 : [ 6.07105e-006 ]
3482 : [ 6.29562e-006 ]
3483 : [ 6.0549e-006  ]
3484 : [ 6.42375e-006 ]
3485 : [ 6.41242e-006 ]
3486 : [ 6.19637e-006 ]
3487 : [ 6.4281e-006  ]
3488 : [ 6.41878e-006 ]
3489 : [ 6.09601e-006 ]
3490 : [ 6.31017e-006 ]
3491 : [ 6.21556e-006 ]
3492 : [ 6.3634e-006  ]
3493 : [ 6.01129e-006 ]
3494 : [ 6.38233e-006 ]
3495 : [ 6.01093e-006 ]
3496 : [ 6.36809e-006 ]
3497 : [ 6.1251e-006  ]
3498 : [ 6.44061e-006 ]
3499 : [ 6.44307e-006 ]
3500 : [ 6.40322e-006 ]
3501 : [ 6.39999e-006 ]
3502 : [ 6.38967e-006 ]
3503 : [ 6.45051e-006 ]
3504 : [ 6.44776e-006 ]
3505 : [ 6.31241e-006 ]
3506 : [ 6.23526e-006 ]
3507 : [ 6.42488e-006 ]
3508 : [ 6.42518e-006 ]
3509 : [ 6.34294e-006 ]
3510 : [ 6.2931e-006  ]
3511 : [ 6.05244e-006 ]
3512 : [ 6.40913e-006 ]
3513 : [ 6.41683e-006 ]
3514 : [ 6.04542e-006 ]
3515 : [ 6.30104e-006 ]
3516 : [ 6.15899e-006 ]
3517 : [ 6.36802e-006 ]
3518 : [ 6.45957e-006 ]
3519 : [ 6.02523e-006 ]
3520 : [ 6.11586e-006 ]
3521 : [ 6.42945e-006 ]
3522 : [ 6.43796e-006 ]
3523 : [ 6.13871e-006 ]
3524 : [ 6.39649e-006 ]
3525 : [ 6.22041e-006 ]
3526 : [ 6.2484e-006  ]
3527 : [ 6.12646e-006 ]
3528 : [ 6.3477e-006  ]
3529 : [ 6.36571e-006 ]
3530 : [ 6.34692e-006 ]
3531 : [ 6.41282e-006 ]
3532 : [ 6.39409e-006 ]
3533 : [ 6.39234e-006 ]
3534 : [ 6.42514e-006 ]
3535 : [ 6.4217e-006  ]
3536 : [ 6.10245e-006 ]
3537 : [ 6.09906e-006 ]
3538 : [ 6.44653e-006 ]
3539 : [ 5.99418e-006 ]
3540 : [ 6.1339e-006  ]
3541 : [ 5.98002e-006 ]
3542 : [ 6.25188e-006 ]
3543 : [ 6.43994e-006 ]
3544 : [ 6.41465e-006 ]
3545 : [ 6.42984e-006 ]
3546 : [ 6.45721e-006 ]
3547 : [ 6.24633e-006 ]
3548 : [ 6.37044e-006 ]
3549 : [ 6.27483e-006 ]
3550 : [ 6.42449e-006 ]
3551 : [ 6.06457e-006 ]
3552 : [ 6.33315e-006 ]
3553 : [ 6.02393e-006 ]
3554 : [ 6.36297e-006 ]
3555 : [ 6.41951e-006 ]
3556 : [ 6.37618e-006 ]
3557 : [ 6.43563e-006 ]
3558 : [ 6.30584e-006 ]
3559 : [ 6.41374e-006 ]
3560 : [ 6.23377e-006 ]
3561 : [ 6.40641e-006 ]
3562 : [ 6.42113e-006 ]
3563 : [ 6.39614e-006 ]
3564 : [ 6.42634e-006 ]
3565 : [ 6.30562e-006 ]
3566 : [ 6.43075e-006 ]
3567 : [ 6.44904e-006 ]
3568 : [ 6.3317e-006  ]
3569 : [ 6.40868e-006 ]
3570 : [ 6.17812e-006 ]
3571 : [ 6.27553e-006 ]
3572 : [ 6.22728e-006 ]
3573 : [ 6.36127e-006 ]
3574 : [ 6.32832e-006 ]
3575 : [ 6.41354e-006 ]
3576 : [ 6.30508e-006 ]
3577 : [ 6.42277e-006 ]
3578 : [ 6.3317e-006  ]
3579 : [ 6.40601e-006 ]
3580 : [ 6.35372e-006 ]
3581 : [ 6.43496e-006 ]
3582 : [ 6.38034e-006 ]
3583 : [ 6.43435e-006 ]
3584 : [ 6.24412e-006 ]
3585 : [ 6.47286e-006 ]
3586 : [ 6.13861e-006 ]
3587 : [ 6.00631e-006 ]
3588 : [ 6.09832e-006 ]
3589 : [ 6.43259e-006 ]
3590 : [ 6.4033e-006  ]
3591 : [ 5.96889e-006 ]
3592 : [ 6.20132e-006 ]
3593 : [ 6.19569e-006 ]
3594 : [ 6.40696e-006 ]
3595 : [ 6.41786e-006 ]
3596 : [ 6.00409e-006 ]
3597 : [ 6.41236e-006 ]
3598 : [ 6.32754e-006 ]
3599 : [ 6.3787e-006  ]
3600 : [ 6.4447e-006  ]
3601 : [ 6.12966e-006 ]
3602 : [ 6.40755e-006 ]
3603 : [ 6.17851e-006 ]
3604 : [ 6.44566e-006 ]
3605 : [ 6.42822e-006 ]
3606 : [ 6.40885e-006 ]
3607 : [ 6.45369e-006 ]
3608 : [ 6.38162e-006 ]
3609 : [ 6.10952e-006 ]
3610 : [ 6.35292e-006 ]
3611 : [ 6.37457e-006 ]
3612 : [ 6.35583e-006 ]
3613 : [ 6.41683e-006 ]
3614 : [ 6.25198e-006 ]
3615 : [ 6.42469e-006 ]
3616 : [ 6.38085e-006 ]
3617 : [ 6.4835e-006  ]
3618 : [ 6.13113e-006 ]
3619 : [ 6.2176e-006  ]
3620 : [ 6.11261e-006 ]
3621 : [ 6.37442e-006 ]
3622 : [ 6.04602e-006 ]
3623 : [ 6.27447e-006 ]
3624 : [ 6.0959e-006  ]
3625 : [ 6.39608e-006 ]
3626 : [ 6.14887e-006 ]
3627 : [ 6.419e-006   ]
3628 : [ 6.38765e-006 ]
3629 : [ 6.01451e-006 ]
3630 : [ 6.368e-006   ]
3631 : [ 6.37999e-006 ]
3632 : [ 5.99276e-006 ]
3633 : [ 6.30969e-006 ]
3634 : [ 6.27678e-006 ]
3635 : [ 5.96948e-006 ]
3636 : [ 6.17112e-006 ]
3637 : [ 5.98601e-006 ]
3638 : [ 6.42696e-006 ]
3639 : [ 6.40943e-006 ]
3640 : [ 6.43358e-006 ]
3641 : [ 6.46025e-006 ]
3642 : [ 6.33044e-006 ]
3643 : [ 6.40244e-006 ]
3644 : [ 6.18372e-006 ]
3645 : [ 6.44862e-006 ]
3646 : [ 6.20533e-006 ]
3647 : [ 6.40491e-006 ]
3648 : [ 6.42351e-006 ]
3649 : [ 6.45533e-006 ]
3650 : [ 6.24508e-006 ]
3651 : [ 6.10677e-006 ]
3652 : [ 6.46173e-006 ]
3653 : [ 6.38174e-006 ]
3654 : [ 6.07802e-006 ]
3655 : [ 6.43494e-006 ]
3656 : [ 6.35709e-006 ]
3657 : [ 6.39441e-006 ]
3658 : [ 6.36666e-006 ]
3659 : [ 6.14103e-006 ]
3660 : [ 6.46252e-006 ]
3661 : [ 6.1787e-006  ]
3662 : [ 6.34701e-006 ]
3663 : [ 6.32444e-006 ]
3664 : [ 6.41262e-006 ]
3665 : [ 6.4203e-006  ]
3666 : [ 6.39183e-006 ]
3667 : [ 6.38909e-006 ]
3668 : [ 6.30652e-006 ]
3669 : [ 6.40154e-006 ]
3670 : [ 6.38844e-006 ]
3671 : [ 6.36783e-006 ]
3672 : [ 6.09091e-006 ]
3673 : [ 6.39584e-006 ]
3674 : [ 6.43088e-006 ]
3675 : [ 6.40605e-006 ]
3676 : [ 6.31715e-006 ]
3677 : [ 6.40883e-006 ]
3678 : [ 6.47754e-006 ]
3679 : [ 6.44661e-006 ]
3680 : [ 6.39463e-006 ]
3681 : [ 6.40431e-006 ]
3682 : [ 6.38496e-006 ]
3683 : [ 6.37241e-006 ]
3684 : [ 6.39335e-006 ]
3685 : [ 6.36934e-006 ]
3686 : [ 6.35789e-006 ]
3687 : [ 6.41745e-006 ]
3688 : [ 6.40209e-006 ]
3689 : [ 6.47618e-006 ]
3690 : [ 6.1241e-006  ]
3691 : [ 6.41734e-006 ]
3692 : [ 6.2472e-006  ]
3693 : [ 6.43537e-006 ]
3694 : [ 6.06429e-006 ]
3695 : [ 6.31189e-006 ]
3696 : [ 6.01946e-006 ]
3697 : [ 6.33717e-006 ]
3698 : [ 6.42468e-006 ]
3699 : [ 6.45082e-006 ]
3700 : [ 6.45483e-006 ]
3701 : [ 6.28371e-006 ]
3702 : [ 6.43862e-006 ]
3703 : [ 6.36414e-006 ]
3704 : [ 6.45433e-006 ]
3705 : [ 6.36142e-006 ]
3706 : [ 6.40934e-006 ]
3707 : [ 6.35655e-006 ]
3708 : [ 6.4345e-006  ]
3709 : [ 6.30032e-006 ]
3710 : [ 6.39551e-006 ]
3711 : [ 6.40055e-006 ]
3712 : [ 6.07183e-006 ]
3713 : [ 6.43553e-006 ]
3714 : [ 6.29388e-006 ]
3715 : [ 6.39743e-006 ]
3716 : [ 6.20634e-006 ]
3717 : [ 6.40581e-006 ]
3718 : [ 6.30175e-006 ]
3719 : [ 6.41241e-006 ]
3720 : [ 6.13814e-006 ]
3721 : [ 6.42862e-006 ]
3722 : [ 6.40969e-006 ]
3723 : [ 6.28707e-006 ]
3724 : [ 6.25111e-006 ]
3725 : [ 6.16474e-006 ]
3726 : [ 6.26508e-006 ]
3727 : [ 6.36714e-006 ]
3728 : [ 6.42587e-006 ]
3729 : [ 6.4216e-006  ]
3730 : [ 6.40602e-006 ]
3731 : [ 6.29346e-006 ]
3732 : [ 6.43286e-006 ]
3733 : [ 6.05921e-006 ]
3734 : [ 6.39916e-006 ]
3735 : [ 5.97507e-006 ]
3736 : [ 6.37436e-006 ]
3737 : [ 6.10796e-006 ]
3738 : [ 6.41011e-006 ]
3739 : [ 6.39998e-006 ]
3740 : [ 6.24689e-006 ]
3741 : [ 6.38042e-006 ]
3742 : [ 6.3619e-006  ]
3743 : [ 6.3988e-006  ]
3744 : [ 6.43492e-006 ]
3745 : [ 6.37591e-006 ]
3746 : [ 6.25389e-006 ]
3747 : [ 6.35794e-006 ]
3748 : [ 6.42871e-006 ]
3749 : [ 6.3284e-006  ]
3750 : [ 6.26443e-006 ]
3751 : [ 6.404e-006   ]
3752 : [ 6.36318e-006 ]
3753 : [ 6.11406e-006 ]
3754 : [ 6.03904e-006 ]
3755 : [ 6.43894e-006 ]
3756 : [ 6.42549e-006 ]
3757 : [ 6.40837e-006 ]
3758 : [ 6.33446e-006 ]
3759 : [ 6.1915e-006  ]
3760 : [ 6.41868e-006 ]
3761 : [ 6.38767e-006 ]
3762 : [ 6.41171e-006 ]
3763 : [ 6.38188e-006 ]
3764 : [ 6.30871e-006 ]
3765 : [ 6.38327e-006 ]
3766 : [ 6.23606e-006 ]
3767 : [ 6.36882e-006 ]
3768 : [ 6.46155e-006 ]
3769 : [ 6.4017e-006  ]
3770 : [ 6.12997e-006 ]
3771 : [ 6.41275e-006 ]
3772 : [ 6.23734e-006 ]
3773 : [ 6.38101e-006 ]
3774 : [ 6.27455e-006 ]
3775 : [ 6.45348e-006 ]
3776 : [ 6.33399e-006 ]
3777 : [ 6.16238e-006 ]
3778 : [ 6.35305e-006 ]
3779 : [ 6.46254e-006 ]
3780 : [ 6.42705e-006 ]
3781 : [ 6.33043e-006 ]
3782 : [ 6.27748e-006 ]
3783 : [ 6.44171e-006 ]
3784 : [ 6.20019e-006 ]
3785 : [ 6.26543e-006 ]
3786 : [ 6.31654e-006 ]
3787 : [ 6.40868e-006 ]
3788 : [ 6.38478e-006 ]
3789 : [ 5.99489e-006 ]
3790 : [ 6.38152e-006 ]
3791 : [ 6.35786e-006 ]
3792 : [ 6.38807e-006 ]
3793 : [ 6.41989e-006 ]
3794 : [ 6.01152e-006 ]
3795 : [ 6.40234e-006 ]
3796 : [ 6.10471e-006 ]
3797 : [ 6.30007e-006 ]
3798 : [ 6.416e-006   ]
3799 : [ 6.47217e-006 ]
3800 : [ 6.32269e-006 ]
3801 : [ 5.93738e-006 ]
3802 : [ 6.3172e-006  ]
3803 : [ 6.24412e-006 ]
3804 : [ 6.44644e-006 ]
3805 : [ 6.39916e-006 ]
3806 : [ 6.25337e-006 ]
3807 : [ 6.25847e-006 ]
3808 : [ 6.34767e-006 ]
3809 : [ 6.21325e-006 ]
3810 : [ 6.1822e-006  ]
3811 : [ 6.42298e-006 ]
3812 : [ 6.41434e-006 ]
3813 : [ 6.14719e-006 ]
3814 : [ 6.40072e-006 ]
3815 : [ 6.41937e-006 ]
3816 : [ 6.03548e-006 ]
3817 : [ 6.32499e-006 ]
3818 : [ 6.4379e-006  ]
3819 : [ 6.406e-006   ]
3820 : [ 6.26158e-006 ]
3821 : [ 6.41179e-006 ]
3822 : [ 6.47119e-006 ]
3823 : [ 6.44333e-006 ]
3824 : [ 6.3842e-006  ]
3825 : [ 6.39753e-006 ]
3826 : [ 6.04418e-006 ]
3827 : [ 6.2667e-006  ]
3828 : [ 6.31384e-006 ]
3829 : [ 6.20411e-006 ]
3830 : [ 6.22118e-006 ]
3831 : [ 6.31131e-006 ]
3832 : [ 6.3431e-006  ]
3833 : [ 6.44259e-006 ]
3834 : [ 6.44079e-006 ]
3835 : [ 6.12926e-006 ]
3836 : [ 6.44778e-006 ]
3837 : [ 6.39644e-006 ]
3838 : [ 6.38458e-006 ]
3839 : [ 6.42467e-006 ]
3840 : [ 6.43293e-006 ]
3841 : [ 6.46159e-006 ]
3842 : [ 6.17408e-006 ]
3843 : [ 6.39353e-006 ]
3844 : [ 6.37222e-006 ]
3845 : [ 6.38069e-006 ]
3846 : [ 6.39801e-006 ]
3847 : [ 6.15771e-006 ]
3848 : [ 6.39792e-006 ]
3849 : [ 6.43287e-006 ]
3850 : [ 6.25575e-006 ]
3851 : [ 6.1406e-006  ]
3852 : [ 6.45006e-006 ]
3853 : [ 6.46697e-006 ]
3854 : [ 6.38488e-006 ]
3855 : [ 6.38499e-006 ]
3856 : [ 6.40975e-006 ]
3857 : [ 6.32038e-006 ]
3858 : [ 6.40559e-006 ]
3859 : [ 6.3757e-006  ]
3860 : [ 6.42807e-006 ]
3861 : [ 6.06403e-006 ]
3862 : [ 6.39711e-006 ]
3863 : [ 6.0437e-006  ]
3864 : [ 6.23916e-006 ]
3865 : [ 6.38079e-006 ]
3866 : [ 6.37675e-006 ]
3867 : [ 6.44246e-006 ]
3868 : [ 6.39948e-006 ]
3869 : [ 6.38612e-006 ]
3870 : [ 6.4162e-006  ]
3871 : [ 6.14431e-006 ]
3872 : [ 6.03735e-006 ]
3873 : [ 6.36911e-006 ]
3874 : [ 6.39103e-006 ]
3875 : [ 6.13057e-006 ]
3876 : [ 6.41715e-006 ]
3877 : [ 6.11481e-006 ]
3878 : [ 6.43625e-006 ]
3879 : [ 6.19293e-006 ]
3880 : [ 6.45774e-006 ]
3881 : [ 6.41818e-006 ]
3882 : [ 6.38418e-006 ]
3883 : [ 6.28242e-006 ]
3884 : [ 6.16878e-006 ]
3885 : [ 6.41681e-006 ]
3886 : [ 6.44947e-006 ]
3887 : [ 6.07752e-006 ]
3888 : [ 6.03885e-006 ]
3889 : [ 6.09952e-006 ]
3890 : [ 6.16041e-006 ]
3891 : [ 6.13632e-006 ]
3892 : [ 6.40852e-006 ]
3893 : [ 6.36123e-006 ]
3894 : [ 6.43859e-006 ]
3895 : [ 6.12309e-006 ]
3896 : [ 6.40883e-006 ]
3897 : [ 6.04051e-006 ]
3898 : [ 6.35785e-006 ]
3899 : [ 6.09637e-006 ]
3900 : [ 6.41069e-006 ]
3901 : [ 6.31061e-006 ]
3902 : [ 6.32704e-006 ]
3903 : [ 6.29058e-006 ]
3904 : [ 6.35262e-006 ]
3905 : [ 6.05534e-006 ]
3906 : [ 6.43003e-006 ]
3907 : [ 5.97763e-006 ]
3908 : [ 6.44046e-006 ]
3909 : [ 6.35923e-006 ]
3910 : [ 6.4457e-006  ]
3911 : [ 6.01247e-006 ]
3912 : [ 6.33708e-006 ]
3913 : [ 6.41218e-006 ]
3914 : [ 6.34976e-006 ]
3915 : [ 6.3136e-006  ]
3916 : [ 6.30074e-006 ]
3917 : [ 6.40839e-006 ]
3918 : [ 6.35595e-006 ]
3919 : [ 6.26311e-006 ]
3920 : [ 6.4635e-006  ]
3921 : [ 6.40851e-006 ]
3922 : [ 6.37819e-006 ]
3923 : [ 5.96419e-006 ]
3924 : [ 6.41295e-006 ]
3925 : [ 6.25321e-006 ]
3926 : [ 6.32298e-006 ]
3927 : [ 6.09978e-006 ]
3928 : [ 6.46036e-006 ]
3929 : [ 6.27534e-006 ]
3930 : [ 6.36808e-006 ]
3931 : [ 6.44957e-006 ]
3932 : [ 6.3997e-006  ]
3933 : [ 6.4487e-006  ]
3934 : [ 6.41124e-006 ]
3935 : [ 6.38542e-006 ]
3936 : [ 5.92359e-006 ]
3937 : [ 6.44172e-006 ]
3938 : [ 6.39559e-006 ]
3939 : [ 6.10118e-006 ]
3940 : [ 6.39809e-006 ]
3941 : [ 6.42476e-006 ]
3942 : [ 6.30923e-006 ]
3943 : [ 6.44259e-006 ]
3944 : [ 6.10391e-006 ]
3945 : [ 6.36438e-006 ]
3946 : [ 5.97171e-006 ]
3947 : [ 6.44595e-006 ]
3948 : [ 6.38184e-006 ]
3949 : [ 6.17814e-006 ]
3950 : [ 6.45884e-006 ]
3951 : [ 6.37872e-006 ]
3952 : [ 6.20408e-006 ]
3953 : [ 6.31729e-006 ]
3954 : [ 6.39358e-006 ]
3955 : [ 6.35355e-006 ]
3956 : [ 6.45238e-006 ]
3957 : [ 6.36123e-006 ]
3958 : [ 6.42162e-006 ]
3959 : [ 6.34072e-006 ]
3960 : [ 6.10085e-006 ]
3961 : [ 6.38461e-006 ]
3962 : [ 6.39365e-006 ]
3963 : [ 6.40694e-006 ]
3964 : [ 6.37092e-006 ]
3965 : [ 6.13616e-006 ]
3966 : [ 6.42949e-006 ]
3967 : [ 6.37675e-006 ]
3968 : [ 6.04502e-006 ]
3969 : [ 6.3397e-006  ]
3970 : [ 6.3758e-006  ]
3971 : [ 6.43466e-006 ]
3972 : [ 6.37119e-006 ]
3973 : [ 6.45806e-006 ]
3974 : [ 6.38899e-006 ]
3975 : [ 6.40161e-006 ]
3976 : [ 6.4418e-006  ]
3977 : [ 6.21129e-006 ]
3978 : [ 6.28151e-006 ]
3979 : [ 6.42909e-006 ]
3980 : [ 6.44667e-006 ]
3981 : [ 6.38585e-006 ]
3982 : [ 6.35859e-006 ]
3983 : [ 6.26761e-006 ]
3984 : [ 5.99686e-006 ]
3985 : [ 6.38604e-006 ]
3986 : [ 6.41306e-006 ]
3987 : [ 6.39071e-006 ]
3988 : [ 6.40092e-006 ]
3989 : [ 6.43135e-006 ]
3990 : [ 6.47605e-006 ]
3991 : [ 6.34663e-006 ]
3992 : [ 6.13631e-006 ]
3993 : [ 6.2108e-006  ]
3994 : [ 6.19584e-006 ]
3995 : [ 6.38575e-006 ]
3996 : [ 6.25594e-006 ]
3997 : [ 6.07775e-006 ]
3998 : [ 6.04869e-006 ]
3999 : [ 6.4209e-006  ]
4000 : [ 6.43168e-006 ]
4001 : [ 6.19787e-006 ]
4002 : [ 6.215e-006   ]
4003 : [ 6.37038e-006 ]
4004 : [ 6.36734e-006 ]
4005 : [ 6.44213e-006 ]
4006 : [ 6.45622e-006 ]
4007 : [ 6.42052e-006 ]
4008 : [ 6.40321e-006 ]
4009 : [ 6.38156e-006 ]
4010 : [ 6.31214e-006 ]
4011 : [ 6.37466e-006 ]
4012 : [ 6.41489e-006 ]
4013 : [ 6.43411e-006 ]
4014 : [ 6.39393e-006 ]
4015 : [ 6.44555e-006 ]
4016 : [ 6.04293e-006 ]
4017 : [ 6.44839e-006 ]
4018 : [ 6.38065e-006 ]
4019 : [ 6.28403e-006 ]
4020 : [ 6.11409e-006 ]
4021 : [ 6.48484e-006 ]
4022 : [ 6.08473e-006 ]
4023 : [ 6.43021e-006 ]
4024 : [ 6.31403e-006 ]
4025 : [ 6.38484e-006 ]
4026 : [ 6.41363e-006 ]
4027 : [ 6.30458e-006 ]
4028 : [ 6.07228e-006 ]
4029 : [ 6.36357e-006 ]
4030 : [ 6.494e-006   ]
4031 : [ 6.41321e-006 ]
4032 : [ 6.34313e-006 ]
4033 : [ 6.35408e-006 ]
4034 : [ 6.44915e-006 ]
4035 : [ 6.41908e-006 ]
4036 : [ 6.43007e-006 ]
4037 : [ 6.30667e-006 ]
4038 : [ 6.42301e-006 ]
4039 : [ 6.46578e-006 ]
4040 : [ 6.46268e-006 ]
4041 : [ 6.3383e-006  ]
4042 : [ 5.95246e-006 ]
4043 : [ 6.43149e-006 ]
4044 : [ 6.11615e-006 ]
4045 : [ 6.3765e-006  ]
4046 : [ 6.39406e-006 ]
4047 : [ 6.42116e-006 ]
4048 : [ 6.4282e-006  ]
4049 : [ 6.37372e-006 ]
4050 : [ 6.44927e-006 ]
4051 : [ 6.34597e-006 ]
4052 : [ 5.96924e-006 ]
4053 : [ 6.4111e-006  ]
4054 : [ 6.33236e-006 ]
4055 : [ 6.30817e-006 ]
4056 : [ 6.41839e-006 ]
4057 : [ 6.42944e-006 ]
4058 : [ 6.46283e-006 ]
4059 : [ 6.40685e-006 ]
4060 : [ 6.40248e-006 ]
4061 : [ 6.44361e-006 ]
4062 : [ 6.3714e-006  ]
4063 : [ 6.41041e-006 ]
4064 : [ 5.97218e-006 ]
4065 : [ 6.46025e-006 ]
4066 : [ 6.37246e-006 ]
4067 : [ 6.42235e-006 ]
4068 : [ 6.28607e-006 ]
4069 : [ 6.24663e-006 ]
4070 : [ 6.40308e-006 ]
4071 : [ 6.33393e-006 ]
4072 : [ 6.16652e-006 ]
4073 : [ 6.37331e-006 ]
4074 : [ 6.3445e-006  ]
4075 : [ 6.25527e-006 ]
4076 : [ 6.44194e-006 ]
4077 : [ 6.39569e-006 ]
4078 : [ 6.38985e-006 ]
4079 : [ 6.38243e-006 ]
4080 : [ 6.4296e-006  ]
4081 : [ 6.46822e-006 ]
4082 : [ 6.32787e-006 ]
4083 : [ 6.38152e-006 ]
4084 : [ 6.40172e-006 ]
4085 : [ 6.38549e-006 ]
4086 : [ 6.41102e-006 ]
4087 : [ 6.30919e-006 ]
4088 : [ 6.32225e-006 ]
4089 : [ 6.22826e-006 ]
4090 : [ 6.35197e-006 ]
4091 : [ 6.02616e-006 ]
4092 : [ 6.24228e-006 ]
4093 : [ 6.41253e-006 ]
4094 : [ 6.26679e-006 ]
4095 : [ 6.43998e-006 ]
4096 : [ 6.37431e-006 ]
4097 : [ 6.3746e-006  ]
4098 : [ 6.4085e-006  ]
4099 : [ 5.98931e-006 ]
4100 : [ 6.33845e-006 ]
4101 : [ 6.23588e-006 ]
4102 : [ 6.28906e-006 ]
4103 : [ 6.43403e-006 ]
4104 : [ 5.97083e-006 ]
4105 : [ 6.37541e-006 ]
4106 : [ 6.38389e-006 ]
4107 : [ 6.21073e-006 ]
4108 : [ 6.2365e-006  ]
4109 : [ 6.07861e-006 ]
4110 : [ 6.40055e-006 ]
4111 : [ 5.98936e-006 ]
4112 : [ 6.40762e-006 ]
4113 : [ 6.10721e-006 ]
4114 : [ 6.31124e-006 ]
4115 : [ 6.4632e-006  ]
4116 : [ 6.42801e-006 ]
4117 : [ 6.46626e-006 ]
4118 : [ 6.38883e-006 ]
4119 : [ 6.38521e-006 ]
4120 : [ 6.24822e-006 ]
4121 : [ 6.36236e-006 ]
4122 : [ 6.39513e-006 ]
4123 : [ 6.3779e-006  ]
4124 : [ 6.4293e-006  ]
4125 : [ 5.96448e-006 ]
4126 : [ 6.43062e-006 ]
4127 : [ 6.24961e-006 ]
4128 : [ 6.47207e-006 ]
4129 : [ 6.42658e-006 ]
4130 : [ 6.43953e-006 ]
4131 : [ 6.40349e-006 ]
4132 : [ 6.32688e-006 ]
4133 : [ 6.10026e-006 ]
4134 : [ 5.99205e-006 ]
4135 : [ 6.13022e-006 ]
4136 : [ 5.96214e-006 ]
4137 : [ 6.19496e-006 ]
4138 : [ 6.26546e-006 ]
4139 : [ 6.1e-006     ]
4140 : [ 6.15386e-006 ]
4141 : [ 6.43833e-006 ]
4142 : [ 6.48235e-006 ]
4143 : [ 6.01739e-006 ]
4144 : [ 6.28337e-006 ]
4145 : [ 6.41282e-006 ]
4146 : [ 6.06034e-006 ]
4147 : [ 6.46735e-006 ]
4148 : [ 6.24861e-006 ]
4149 : [ 6.30479e-006 ]
4150 : [ 6.25579e-006 ]
4151 : [ 6.29779e-006 ]
4152 : [ 6.11843e-006 ]
4153 : [ 5.98705e-006 ]
4154 : [ 6.37522e-006 ]
4155 : [ 6.47177e-006 ]
4156 : [ 6.06867e-006 ]
4157 : [ 5.92561e-006 ]
4158 : [ 6.37096e-006 ]
4159 : [ 6.35709e-006 ]
4160 : [ 6.42613e-006 ]
4161 : [ 6.35062e-006 ]
4162 : [ 6.07304e-006 ]
4163 : [ 6.43576e-006 ]
4164 : [ 6.48449e-006 ]
4165 : [ 6.437e-006   ]
4166 : [ 6.39029e-006 ]
4167 : [ 6.02727e-006 ]
4168 : [ 6.40026e-006 ]
4169 : [ 6.04155e-006 ]
4170 : [ 6.37275e-006 ]
4171 : [ 6.07997e-006 ]
4172 : [ 6.24288e-006 ]
4173 : [ 6.21087e-006 ]
4174 : [ 6.4329e-006  ]
4175 : [ 6.3775e-006  ]
4176 : [ 6.44162e-006 ]
4177 : [ 6.40187e-006 ]
4178 : [ 6.19086e-006 ]
4179 : [ 6.27743e-006 ]
4180 : [ 6.3699e-006  ]
4181 : [ 6.3867e-006  ]
4182 : [ 6.40791e-006 ]
4183 : [ 6.45305e-006 ]
4184 : [ 6.47939e-006 ]
4185 : [ 6.17968e-006 ]
4186 : [ 6.42248e-006 ]
4187 : [ 6.443e-006   ]
4188 : [ 6.30702e-006 ]
4189 : [ 6.37934e-006 ]
4190 : [ 6.3943e-006  ]
4191 : [ 6.15162e-006 ]
4192 : [ 6.40891e-006 ]
4193 : [ 5.94378e-006 ]
4194 : [ 6.141e-006   ]
4195 : [ 6.33996e-006 ]
4196 : [ 6.40877e-006 ]
4197 : [ 6.26276e-006 ]
4198 : [ 6.35829e-006 ]
4199 : [ 6.42914e-006 ]
4200 : [ 6.4284e-006  ]
4201 : [ 6.4312e-006  ]
4202 : [ 6.43324e-006 ]
4203 : [ 6.11068e-006 ]
4204 : [ 6.3337e-006  ]
4205 : [ 6.36784e-006 ]
4206 : [ 6.13413e-006 ]
4207 : [ 6.34296e-006 ]
4208 : [ 6.40144e-006 ]
4209 : [ 5.93548e-006 ]
4210 : [ 6.28096e-006 ]
4211 : [ 6.42652e-006 ]
4212 : [ 6.40081e-006 ]
4213 : [ 6.40162e-006 ]
4214 : [ 6.41517e-006 ]
4215 : [ 6.3731e-006  ]
4216 : [ 6.38006e-006 ]
4217 : [ 6.35641e-006 ]
4218 : [ 6.40091e-006 ]
4219 : [ 6.28e-006    ]
4220 : [ 6.10266e-006 ]
4221 : [ 6.36474e-006 ]
4222 : [ 5.94238e-006 ]
4223 : [ 6.17654e-006 ]
4224 : [ 6.22307e-006 ]
4225 : [ 6.3636e-006  ]
4226 : [ 6.10921e-006 ]
4227 : [ 6.36437e-006 ]
4228 : [ 6.43112e-006 ]
4229 : [ 6.42244e-006 ]
4230 : [ 6.34518e-006 ]
4231 : [ 6.38901e-006 ]
4232 : [ 6.4569e-006  ]
4233 : [ 6.31638e-006 ]
4234 : [ 6.2033e-006  ]
4235 : [ 6.31206e-006 ]
4236 : [ 6.43867e-006 ]
4237 : [ 6.38699e-006 ]
4238 : [ 6.30283e-006 ]
4239 : [ 6.32139e-006 ]
4240 : [ 6.35779e-006 ]
4241 : [ 6.33539e-006 ]
4242 : [ 6.40553e-006 ]
4243 : [ 6.41414e-006 ]
4244 : [ 6.27896e-006 ]
4245 : [ 6.36208e-006 ]
4246 : [ 6.04152e-006 ]
4247 : [ 6.42752e-006 ]
4248 : [ 6.43901e-006 ]
4249 : [ 6.4042e-006  ]
4250 : [ 6.30297e-006 ]
4251 : [ 6.41596e-006 ]
4252 : [ 6.43827e-006 ]
4253 : [ 6.29298e-006 ]
4254 : [ 6.42549e-006 ]
4255 : [ 6.30852e-006 ]
4256 : [ 6.41137e-006 ]
4257 : [ 6.41557e-006 ]
4258 : [ 6.0384e-006  ]
4259 : [ 6.4928e-006  ]
4260 : [ 6.3882e-006  ]
4261 : [ 6.36723e-006 ]
4262 : [ 6.22983e-006 ]
4263 : [ 6.23214e-006 ]
4264 : [ 6.06092e-006 ]
4265 : [ 6.42693e-006 ]
4266 : [ 6.4269e-006  ]
4267 : [ 6.44401e-006 ]
4268 : [ 6.4037e-006  ]
4269 : [ 6.44462e-006 ]
4270 : [ 6.25333e-006 ]
4271 : [ 6.03724e-006 ]
4272 : [ 6.33026e-006 ]
4273 : [ 6.40268e-006 ]
4274 : [ 6.08784e-006 ]
4275 : [ 6.23397e-006 ]
4276 : [ 6.25508e-006 ]
4277 : [ 6.31723e-006 ]
4278 : [ 5.93232e-006 ]
4279 : [ 6.42757e-006 ]
4280 : [ 6.45839e-006 ]
4281 : [ 6.42963e-006 ]
4282 : [ 6.39874e-006 ]
4283 : [ 6.39937e-006 ]
4284 : [ 6.11577e-006 ]
4285 : [ 6.22463e-006 ]
4286 : [ 6.07244e-006 ]
4287 : [ 6.39114e-006 ]
4288 : [ 6.18483e-006 ]
4289 : [ 6.2816e-006  ]
4290 : [ 6.37988e-006 ]
4291 : [ 6.30645e-006 ]
4292 : [ 6.41845e-006 ]
4293 : [ 6.3677e-006  ]
4294 : [ 6.16055e-006 ]
4295 : [ 6.41357e-006 ]
4296 : [ 6.1132e-006  ]
4297 : [ 6.26313e-006 ]
4298 : [ 6.43683e-006 ]
4299 : [ 6.23068e-006 ]
4300 : [ 6.17361e-006 ]
4301 : [ 6.27654e-006 ]
4302 : [ 6.19584e-006 ]
4303 : [ 6.29242e-006 ]
4304 : [ 6.4138e-006  ]
4305 : [ 5.98613e-006 ]
4306 : [ 6.35806e-006 ]
4307 : [ 6.41806e-006 ]
4308 : [ 6.30335e-006 ]
4309 : [ 6.4575e-006  ]
4310 : [ 6.35763e-006 ]
4311 : [ 6.43029e-006 ]
4312 : [ 6.43697e-006 ]
4313 : [ 6.28031e-006 ]
4314 : [ 6.39215e-006 ]
4315 : [ 6.06258e-006 ]
4316 : [ 6.22726e-006 ]
4317 : [ 6.40899e-006 ]
4318 : [ 6.39521e-006 ]
4319 : [ 6.39405e-006 ]
4320 : [ 6.23564e-006 ]
4321 : [ 6.40583e-006 ]
4322 : [ 6.47081e-006 ]
4323 : [ 5.95154e-006 ]
4324 : [ 6.42834e-006 ]
4325 : [ 6.40827e-006 ]
4326 : [ 5.96901e-006 ]
4327 : [ 6.42426e-006 ]
4328 : [ 6.32171e-006 ]
4329 : [ 6.1093e-006  ]
4330 : [ 6.44815e-006 ]
4331 : [ 6.27364e-006 ]
4332 : [ 6.44098e-006 ]
4333 : [ 6.36696e-006 ]
4334 : [ 6.38449e-006 ]
4335 : [ 6.32727e-006 ]
4336 : [ 6.40457e-006 ]
4337 : [ 6.14365e-006 ]
4338 : [ 6.39608e-006 ]
4339 : [ 6.36445e-006 ]
4340 : [ 6.03558e-006 ]
4341 : [ 6.28045e-006 ]
4342 : [ 6.35539e-006 ]
4343 : [ 6.27707e-006 ]
4344 : [ 6.32313e-006 ]
4345 : [ 6.34544e-006 ]
4346 : [ 6.37369e-006 ]
4347 : [ 6.16165e-006 ]
4348 : [ 6.11307e-006 ]
4349 : [ 6.37068e-006 ]
4350 : [ 6.06404e-006 ]
4351 : [ 6.27864e-006 ]
4352 : [ 6.31261e-006 ]
4353 : [ 6.03609e-006 ]
4354 : [ 6.27458e-006 ]
4355 : [ 6.30466e-006 ]
4356 : [ 6.39121e-006 ]
4357 : [ 6.04152e-006 ]
4358 : [ 6.45963e-006 ]
4359 : [ 6.11419e-006 ]
4360 : [ 6.36102e-006 ]
4361 : [ 6.37093e-006 ]
4362 : [ 6.30287e-006 ]
4363 : [ 6.29865e-006 ]
4364 : [ 6.32198e-006 ]
4365 : [ 6.30595e-006 ]
4366 : [ 6.30809e-006 ]
4367 : [ 5.97425e-006 ]
4368 : [ 6.40116e-006 ]
4369 : [ 6.37608e-006 ]
4370 : [ 6.36956e-006 ]
4371 : [ 6.31044e-006 ]
4372 : [ 6.4448e-006  ]
4373 : [ 6.47719e-006 ]
4374 : [ 6.44001e-006 ]
4375 : [ 6.28875e-006 ]
4376 : [ 6.3702e-006  ]
4377 : [ 6.34177e-006 ]
4378 : [ 6.42489e-006 ]
4379 : [ 6.42361e-006 ]
4380 : [ 6.4299e-006  ]
4381 : [ 6.35053e-006 ]
4382 : [ 6.47679e-006 ]
4383 : [ 6.05127e-006 ]
4384 : [ 6.46292e-006 ]
4385 : [ 6.3907e-006  ]
4386 : [ 6.43216e-006 ]
4387 : [ 6.061e-006   ]
4388 : [ 6.41395e-006 ]
4389 : [ 6.40063e-006 ]
4390 : [ 6.19768e-006 ]
4391 : [ 6.38902e-006 ]
4392 : [ 6.20097e-006 ]
4393 : [ 6.32846e-006 ]
4394 : [ 6.36666e-006 ]
4395 : [ 6.41765e-006 ]
4396 : [ 6.3521e-006  ]
4397 : [ 6.44714e-006 ]
4398 : [ 6.21475e-006 ]
4399 : [ 6.43194e-006 ]
4400 : [ 6.38426e-006 ]
4401 : [ 6.17781e-006 ]
4402 : [ 6.27955e-006 ]
4403 : [ 6.44842e-006 ]
4404 : [ 6.07707e-006 ]
4405 : [ 6.3911e-006  ]
4406 : [ 6.27319e-006 ]
4407 : [ 6.17837e-006 ]
4408 : [ 6.18608e-006 ]
4409 : [ 6.38986e-006 ]
4410 : [ 6.33735e-006 ]
4411 : [ 6.37459e-006 ]
4412 : [ 6.3465e-006  ]
4413 : [ 6.4451e-006  ]
4414 : [ 6.39595e-006 ]
4415 : [ 6.37822e-006 ]
4416 : [ 6.33395e-006 ]
4417 : [ 6.37457e-006 ]
4418 : [ 6.00505e-006 ]
4419 : [ 6.26077e-006 ]
4420 : [ 5.9339e-006  ]
4421 : [ 6.14779e-006 ]
4422 : [ 6.39778e-006 ]
4423 : [ 6.06941e-006 ]
4424 : [ 6.42799e-006 ]
4425 : [ 6.41477e-006 ]
4426 : [ 6.41005e-006 ]
4427 : [ 6.32536e-006 ]
4428 : [ 6.37965e-006 ]
4429 : [ 6.37237e-006 ]
4430 : [ 6.01562e-006 ]
4431 : [ 6.42182e-006 ]
4432 : [ 6.46266e-006 ]
4433 : [ 6.39363e-006 ]
4434 : [ 6.39057e-006 ]
4435 : [ 6.40583e-006 ]
4436 : [ 6.38321e-006 ]
4437 : [ 6.33814e-006 ]
4438 : [ 6.2257e-006  ]
4439 : [ 6.43237e-006 ]
4440 : [ 6.31379e-006 ]
4441 : [ 6.44831e-006 ]
4442 : [ 6.38913e-006 ]
4443 : [ 6.42256e-006 ]
4444 : [ 6.19159e-006 ]
4445 : [ 6.42447e-006 ]
4446 : [ 6.18476e-006 ]
4447 : [ 6.39034e-006 ]
4448 : [ 6.42814e-006 ]
4449 : [ 6.35984e-006 ]
4450 : [ 6.43782e-006 ]
4451 : [ 6.46609e-006 ]
4452 : [ 6.42553e-006 ]
4453 : [ 6.37534e-006 ]
4454 : [ 6.41285e-006 ]
4455 : [ 6.27885e-006 ]
4456 : [ 6.28549e-006 ]
4457 : [ 6.05115e-006 ]
4458 : [ 6.28236e-006 ]
4459 : [ 6.4292e-006  ]
4460 : [ 6.47211e-006 ]
4461 : [ 6.25894e-006 ]
4462 : [ 6.41195e-006 ]
4463 : [ 6.30791e-006 ]
4464 : [ 6.43489e-006 ]
4465 : [ 6.37314e-006 ]
4466 : [ 6.4109e-006  ]
4467 : [ 5.96174e-006 ]
4468 : [ 6.43345e-006 ]
4469 : [ 6.37008e-006 ]
4470 : [ 6.17411e-006 ]
4471 : [ 6.47977e-006 ]
4472 : [ 6.04889e-006 ]
4473 : [ 6.11203e-006 ]
4474 : [ 6.21042e-006 ]
4475 : [ 6.2812e-006  ]
4476 : [ 6.06314e-006 ]
4477 : [ 6.22599e-006 ]
4478 : [ 6.39866e-006 ]
4479 : [ 6.45035e-006 ]
4480 : [ 6.2329e-006  ]
4481 : [ 6.34171e-006 ]
4482 : [ 6.4014e-006  ]
4483 : [ 6.385e-006   ]
4484 : [ 6.33177e-006 ]
4485 : [ 6.05414e-006 ]
4486 : [ 6.22158e-006 ]
4487 : [ 6.15556e-006 ]
4488 : [ 6.38018e-006 ]
4489 : [ 6.30786e-006 ]
4490 : [ 5.97409e-006 ]
4491 : [ 6.35497e-006 ]
4492 : [ 6.29986e-006 ]
4493 : [ 6.30593e-006 ]
4494 : [ 6.42405e-006 ]
4495 : [ 6.37475e-006 ]
4496 : [ 6.11844e-006 ]
4497 : [ 6.44435e-006 ]
4498 : [ 6.0781e-006  ]
4499 : [ 6.4217e-006  ]
4500 : [ 6.35335e-006 ]
4501 : [ 6.34495e-006 ]
4502 : [ 6.04211e-006 ]
4503 : [ 6.44306e-006 ]
4504 : [ 6.41849e-006 ]
4505 : [ 6.39119e-006 ]
4506 : [ 6.40111e-006 ]
4507 : [ 6.41586e-006 ]
4508 : [ 6.19731e-006 ]
4509 : [ 6.41342e-006 ]
4510 : [ 6.32293e-006 ]
4511 : [ 6.0562e-006  ]
4512 : [ 6.39383e-006 ]
4513 : [ 6.24204e-006 ]
4514 : [ 6.41072e-006 ]
4515 : [ 6.44649e-006 ]
4516 : [ 6.34567e-006 ]
4517 : [ 6.49331e-006 ]
4518 : [ 6.39059e-006 ]
4519 : [ 6.35821e-006 ]
4520 : [ 6.37189e-006 ]
4521 : [ 6.24674e-006 ]
4522 : [ 6.4071e-006  ]
4523 : [ 6.40462e-006 ]
4524 : [ 6.45401e-006 ]
4525 : [ 5.97806e-006 ]
4526 : [ 6.35234e-006 ]
4527 : [ 6.43023e-006 ]
4528 : [ 5.94564e-006 ]
4529 : [ 6.36988e-006 ]
4530 : [ 6.36024e-006 ]
4531 : [ 6.43692e-006 ]
4532 : [ 6.41261e-006 ]
4533 : [ 6.3276e-006  ]
4534 : [ 6.44007e-006 ]
4535 : [ 6.21802e-006 ]
4536 : [ 6.39665e-006 ]
4537 : [ 6.39982e-006 ]
4538 : [ 6.38301e-006 ]
4539 : [ 6.35216e-006 ]
4540 : [ 6.42925e-006 ]
4541 : [ 6.40126e-006 ]
4542 : [ 6.40695e-006 ]
4543 : [ 6.2287e-006  ]
4544 : [ 6.27135e-006 ]
4545 : [ 6.42744e-006 ]
4546 : [ 6.43887e-006 ]
4547 : [ 6.42385e-006 ]
4548 : [ 6.34419e-006 ]
4549 : [ 6.40282e-006 ]
4550 : [ 6.28197e-006 ]
4551 : [ 6.13614e-006 ]
4552 : [ 6.38844e-006 ]
4553 : [ 6.16595e-006 ]
4554 : [ 6.40281e-006 ]
4555 : [ 6.43197e-006 ]
4556 : [ 6.40179e-006 ]
4557 : [ 6.17685e-006 ]
4558 : [ 6.31152e-006 ]
4559 : [ 6.40928e-006 ]
4560 : [ 6.47121e-006 ]
4561 : [ 6.42946e-006 ]
4562 : [ 6.38236e-006 ]
4563 : [ 6.38116e-006 ]
4564 : [ 6.30014e-006 ]
4565 : [ 6.0537e-006  ]
4566 : [ 5.97924e-006 ]
4567 : [ 6.43127e-006 ]
4568 : [ 6.08149e-006 ]
4569 : [ 6.39255e-006 ]
4570 : [ 6.22971e-006 ]
4571 : [ 6.30146e-006 ]
4572 : [ 6.24193e-006 ]
4573 : [ 6.21028e-006 ]
4574 : [ 6.44467e-006 ]
4575 : [ 6.07291e-006 ]
4576 : [ 6.42031e-006 ]
4577 : [ 6.4292e-006  ]
4578 : [ 6.47767e-006 ]
4579 : [ 6.36804e-006 ]
4580 : [ 6.07128e-006 ]
4581 : [ 6.07859e-006 ]
4582 : [ 6.4158e-006  ]
4583 : [ 6.203e-006   ]
4584 : [ 6.31632e-006 ]
4585 : [ 6.29968e-006 ]
4586 : [ 6.41656e-006 ]
4587 : [ 6.23411e-006 ]
4588 : [ 6.22689e-006 ]
4589 : [ 6.18114e-006 ]
4590 : [ 6.34051e-006 ]
4591 : [ 6.34368e-006 ]
4592 : [ 6.16253e-006 ]
4593 : [ 6.31134e-006 ]
4594 : [ 6.4746e-006  ]
4595 : [ 6.32319e-006 ]
4596 : [ 6.089e-006   ]
4597 : [ 6.44437e-006 ]
4598 : [ 6.42029e-006 ]
4599 : [ 5.97562e-006 ]
4600 : [ 6.34486e-006 ]
4601 : [ 6.40769e-006 ]
4602 : [ 6.3866e-006  ]
4603 : [ 6.30443e-006 ]
4604 : [ 6.40171e-006 ]
4605 : [ 6.27687e-006 ]
4606 : [ 6.44213e-006 ]
4607 : [ 6.04148e-006 ]
4608 : [ 6.1945e-006  ]
4609 : [ 6.41083e-006 ]
4610 : [ 6.4018e-006  ]
4611 : [ 5.94441e-006 ]
4612 : [ 6.40265e-006 ]
4613 : [ 6.41627e-006 ]
4614 : [ 6.18192e-006 ]
4615 : [ 6.00471e-006 ]
4616 : [ 6.28235e-006 ]
4617 : [ 6.28342e-006 ]
4618 : [ 6.40265e-006 ]
4619 : [ 6.03821e-006 ]
4620 : [ 6.40273e-006 ]
4621 : [ 6.2156e-006  ]
4622 : [ 6.43823e-006 ]
4623 : [ 6.42717e-006 ]
4624 : [ 6.30865e-006 ]
4625 : [ 6.40934e-006 ]
4626 : [ 6.44036e-006 ]
4627 : [ 6.02756e-006 ]
4628 : [ 6.21375e-006 ]
4629 : [ 6.34715e-006 ]
4630 : [ 6.30609e-006 ]
4631 : [ 6.39207e-006 ]
4632 : [ 5.97142e-006 ]
4633 : [ 6.39499e-006 ]
4634 : [ 6.26982e-006 ]
4635 : [ 6.39909e-006 ]
4636 : [ 6.15138e-006 ]
4637 : [ 6.45185e-006 ]
4638 : [ 6.10127e-006 ]
4639 : [ 6.3848e-006  ]
4640 : [ 6.26512e-006 ]
4641 : [ 6.35376e-006 ]
4642 : [ 6.46086e-006 ]
4643 : [ 6.40647e-006 ]
4644 : [ 6.23201e-006 ]
4645 : [ 6.37236e-006 ]
4646 : [ 6.26926e-006 ]
4647 : [ 5.95397e-006 ]
4648 : [ 6.34247e-006 ]
4649 : [ 6.44821e-006 ]
4650 : [ 6.37119e-006 ]
4651 : [ 6.03029e-006 ]
4652 : [ 6.12806e-006 ]
4653 : [ 6.43681e-006 ]
4654 : [ 6.22727e-006 ]
4655 : [ 6.11975e-006 ]
4656 : [ 6.3355e-006  ]
4657 : [ 6.05932e-006 ]
4658 : [ 6.41438e-006 ]
4659 : [ 5.9701e-006  ]
4660 : [ 5.98207e-006 ]
4661 : [ 6.34614e-006 ]
4662 : [ 6.04262e-006 ]
4663 : [ 6.30603e-006 ]
4664 : [ 6.28194e-006 ]
4665 : [ 6.3439e-006  ]
4666 : [ 6.34103e-006 ]
4667 : [ 6.25151e-006 ]
4668 : [ 6.40605e-006 ]
4669 : [ 6.32475e-006 ]
4670 : [ 6.05629e-006 ]
4671 : [ 6.29356e-006 ]
4672 : [ 6.47774e-006 ]
4673 : [ 6.34981e-006 ]
4674 : [ 6.46537e-006 ]
4675 : [ 6.25532e-006 ]
4676 : [ 6.45376e-006 ]
4677 : [ 6.07914e-006 ]
4678 : [ 6.41939e-006 ]
4679 : [ 6.37337e-006 ]
4680 : [ 6.4153e-006  ]
4681 : [ 6.4312e-006  ]
4682 : [ 6.3954e-006  ]
4683 : [ 6.47838e-006 ]
4684 : [ 6.37329e-006 ]
4685 : [ 6.44696e-006 ]
4686 : [ 6.40957e-006 ]
4687 : [ 6.36367e-006 ]
4688 : [ 6.443e-006   ]
4689 : [ 6.34173e-006 ]
4690 : [ 6.05192e-006 ]
4691 : [ 6.44827e-006 ]
4692 : [ 6.45336e-006 ]
4693 : [ 6.43007e-006 ]
4694 : [ 6.36369e-006 ]
4695 : [ 6.39896e-006 ]
4696 : [ 6.22534e-006 ]
4697 : [ 6.44681e-006 ]
4698 : [ 6.32977e-006 ]
4699 : [ 6.1713e-006  ]
4700 : [ 6.41721e-006 ]
4701 : [ 6.42445e-006 ]
4702 : [ 6.37211e-006 ]
4703 : [ 6.35337e-006 ]
4704 : [ 6.47492e-006 ]
4705 : [ 6.38939e-006 ]
4706 : [ 6.29307e-006 ]
4707 : [ 6.36634e-006 ]
4708 : [ 6.40456e-006 ]
4709 : [ 6.29029e-006 ]
4710 : [ 6.39737e-006 ]
4711 : [ 6.28606e-006 ]
4712 : [ 6.43297e-006 ]
4713 : [ 6.32734e-006 ]
4714 : [ 6.42596e-006 ]
4715 : [ 6.40326e-006 ]
4716 : [ 6.30132e-006 ]
4717 : [ 6.40662e-006 ]
4718 : [ 6.28037e-006 ]
4719 : [ 6.40277e-006 ]
4720 : [ 6.25764e-006 ]
4721 : [ 6.26491e-006 ]
4722 : [ 6.3426e-006  ]
4723 : [ 6.42269e-006 ]
4724 : [ 6.33256e-006 ]
4725 : [ 6.43134e-006 ]
4726 : [ 6.33551e-006 ]
4727 : [ 6.37334e-006 ]
4728 : [ 6.41934e-006 ]
4729 : [ 6.37839e-006 ]
4730 : [ 6.21981e-006 ]
4731 : [ 6.43927e-006 ]
4732 : [ 6.41414e-006 ]
4733 : [ 6.49805e-006 ]
4734 : [ 6.39898e-006 ]
4735 : [ 6.08108e-006 ]
4736 : [ 6.41054e-006 ]
4737 : [ 6.29277e-006 ]
4738 : [ 6.4035e-006  ]
4739 : [ 6.30506e-006 ]
4740 : [ 6.25855e-006 ]
4741 : [ 6.43484e-006 ]
4742 : [ 6.27311e-006 ]
4743 : [ 6.11498e-006 ]
4744 : [ 6.43499e-006 ]
4745 : [ 6.07375e-006 ]
4746 : [ 6.3268e-006  ]
4747 : [ 6.39796e-006 ]
4748 : [ 6.0682e-006  ]
4749 : [ 6.44958e-006 ]
4750 : [ 6.40953e-006 ]
4751 : [ 6.46331e-006 ]
4752 : [ 6.43817e-006 ]
4753 : [ 6.35891e-006 ]
4754 : [ 6.38455e-006 ]
4755 : [ 6.43726e-006 ]
4756 : [ 6.45214e-006 ]
4757 : [ 6.2527e-006  ]
4758 : [ 6.41258e-006 ]
4759 : [ 6.4801e-006  ]
4760 : [ 6.40151e-006 ]
4761 : [ 6.05747e-006 ]
4762 : [ 6.45315e-006 ]
4763 : [ 6.05358e-006 ]
4764 : [ 6.40945e-006 ]
4765 : [ 6.44837e-006 ]
4766 : [ 6.12358e-006 ]
4767 : [ 6.4191e-006  ]
4768 : [ 6.42319e-006 ]
4769 : [ 6.02423e-006 ]
4770 : [ 6.44386e-006 ]
4771 : [ 6.43687e-006 ]
4772 : [ 6.16464e-006 ]
4773 : [ 6.07252e-006 ]
4774 : [ 6.40031e-006 ]
4775 : [ 6.37024e-006 ]
4776 : [ 6.3086e-006  ]
4777 : [ 6.26264e-006 ]
4778 : [ 6.40436e-006 ]
4779 : [ 6.19693e-006 ]
4780 : [ 6.10732e-006 ]
4781 : [ 6.00003e-006 ]
4782 : [ 6.36866e-006 ]
4783 : [ 6.32544e-006 ]
4784 : [ 6.16581e-006 ]
4785 : [ 6.27654e-006 ]
4786 : [ 6.41577e-006 ]
4787 : [ 6.43568e-006 ]
4788 : [ 6.45245e-006 ]
4789 : [ 6.41001e-006 ]
4790 : [ 6.29275e-006 ]
4791 : [ 6.44142e-006 ]
4792 : [ 6.2714e-006  ]
4793 : [ 6.39884e-006 ]
4794 : [ 6.45391e-006 ]
4795 : [ 6.43281e-006 ]
4796 : [ 6.37597e-006 ]
4797 : [ 6.41725e-006 ]
4798 : [ 6.41113e-006 ]
4799 : [ 6.20923e-006 ]
4800 : [ 6.47198e-006 ]
4801 : [ 6.30373e-006 ]
4802 : [ 6.26477e-006 ]
4803 : [ 6.16539e-006 ]
4804 : [ 6.22871e-006 ]
4805 : [ 6.41635e-006 ]
4806 : [ 6.31733e-006 ]
4807 : [ 6.47508e-006 ]
4808 : [ 6.39499e-006 ]
4809 : [ 6.45407e-006 ]
4810 : [ 6.12454e-006 ]
4811 : [ 6.45901e-006 ]
4812 : [ 6.28039e-006 ]
4813 : [ 6.45244e-006 ]
4814 : [ 6.02384e-006 ]
4815 : [ 6.37791e-006 ]
4816 : [ 6.42643e-006 ]
4817 : [ 6.40587e-006 ]
4818 : [ 6.36359e-006 ]
4819 : [ 6.17068e-006 ]
4820 : [ 6.36466e-006 ]
4821 : [ 6.39461e-006 ]
4822 : [ 6.28391e-006 ]
4823 : [ 6.38e-006    ]
4824 : [ 6.25238e-006 ]
4825 : [ 6.41673e-006 ]
4826 : [ 6.33947e-006 ]
4827 : [ 6.41665e-006 ]
4828 : [ 6.43848e-006 ]
4829 : [ 6.40586e-006 ]
4830 : [ 6.43504e-006 ]
4831 : [ 6.34936e-006 ]
4832 : [ 6.37846e-006 ]
4833 : [ 6.32026e-006 ]
4834 : [ 6.1958e-006  ]
4835 : [ 6.38213e-006 ]
4836 : [ 6.37644e-006 ]
4837 : [ 6.14318e-006 ]
4838 : [ 6.36149e-006 ]
4839 : [ 6.44967e-006 ]
4840 : [ 6.4552e-006  ]
4841 : [ 6.39362e-006 ]
4842 : [ 6.38365e-006 ]
4843 : [ 6.41531e-006 ]
4844 : [ 6.39422e-006 ]
4845 : [ 6.4443e-006  ]
4846 : [ 6.4184e-006  ]
4847 : [ 6.41892e-006 ]
4848 : [ 6.47479e-006 ]
4849 : [ 6.29948e-006 ]
4850 : [ 6.42532e-006 ]
4851 : [ 6.26674e-006 ]
4852 : [ 6.26164e-006 ]
4853 : [ 5.94316e-006 ]
4854 : [ 6.1797e-006  ]
4855 : [ 6.38153e-006 ]
4856 : [ 6.3578e-006  ]
4857 : [ 5.9458e-006  ]
4858 : [ 6.37015e-006 ]
4859 : [ 6.39077e-006 ]
4860 : [ 6.27526e-006 ]
4861 : [ 6.32817e-006 ]
4862 : [ 6.14006e-006 ]
4863 : [ 6.32595e-006 ]
4864 : [ 6.28452e-006 ]
4865 : [ 6.4027e-006  ]
4866 : [ 6.35062e-006 ]
4867 : [ 6.40522e-006 ]
4868 : [ 6.26147e-006 ]
4869 : [ 6.42678e-006 ]
4870 : [ 6.18892e-006 ]
4871 : [ 6.46515e-006 ]
4872 : [ 6.33707e-006 ]
4873 : [ 6.36863e-006 ]
4874 : [ 6.36569e-006 ]
4875 : [ 6.37637e-006 ]
4876 : [ 6.48397e-006 ]
4877 : [ 6.34929e-006 ]
4878 : [ 6.36341e-006 ]
4879 : [ 6.33e-006    ]
4880 : [ 6.41478e-006 ]
4881 : [ 6.36831e-006 ]
4882 : [ 6.16675e-006 ]
4883 : [ 6.46316e-006 ]
4884 : [ 6.0821e-006  ]
4885 : [ 5.9991e-006  ]
4886 : [ 6.35018e-006 ]
4887 : [ 6.17224e-006 ]
4888 : [ 6.44734e-006 ]
4889 : [ 6.4114e-006  ]
4890 : [ 6.40113e-006 ]
4891 : [ 6.41303e-006 ]
4892 : [ 6.4191e-006  ]
4893 : [ 6.25002e-006 ]
4894 : [ 6.17329e-006 ]
4895 : [ 6.42974e-006 ]
4896 : [ 6.43144e-006 ]
4897 : [ 6.46347e-006 ]
4898 : [ 6.1764e-006  ]
4899 : [ 6.41376e-006 ]
4900 : [ 6.32567e-006 ]
4901 : [ 6.40055e-006 ]
4902 : [ 6.42592e-006 ]
4903 : [ 6.19435e-006 ]
4904 : [ 6.4127e-006  ]
4905 : [ 5.96197e-006 ]
4906 : [ 6.42405e-006 ]
4907 : [ 6.40714e-006 ]
4908 : [ 6.4124e-006  ]
4909 : [ 6.41194e-006 ]
4910 : [ 6.35889e-006 ]
4911 : [ 6.40562e-006 ]
4912 : [ 6.36679e-006 ]
4913 : [ 6.112e-006   ]
4914 : [ 6.44788e-006 ]
4915 : [ 6.41842e-006 ]
4916 : [ 5.96916e-006 ]
4917 : [ 6.42474e-006 ]
4918 : [ 6.41807e-006 ]
4919 : [ 6.26339e-006 ]
4920 : [ 6.08062e-006 ]
4921 : [ 6.26074e-006 ]
4922 : [ 6.36053e-006 ]
4923 : [ 6.15173e-006 ]
4924 : [ 6.01608e-006 ]
4925 : [ 6.11866e-006 ]
4926 : [ 6.4054e-006  ]
4927 : [ 6.07967e-006 ]
4928 : [ 6.39444e-006 ]
4929 : [ 6.24037e-006 ]
4930 : [ 6.36423e-006 ]
4931 : [ 6.43199e-006 ]
4932 : [ 6.42609e-006 ]
4933 : [ 6.36333e-006 ]
4934 : [ 6.14287e-006 ]
4935 : [ 6.35886e-006 ]
4936 : [ 6.40681e-006 ]
4937 : [ 6.47224e-006 ]
4938 : [ 6.40359e-006 ]
4939 : [ 6.38279e-006 ]
4940 : [ 6.44687e-006 ]
4941 : [ 6.45001e-006 ]
4942 : [ 6.31822e-006 ]
4943 : [ 6.45599e-006 ]
4944 : [ 6.38772e-006 ]
4945 : [ 6.40286e-006 ]
4946 : [ 6.10395e-006 ]
4947 : [ 5.92083e-006 ]
4948 : [ 6.43828e-006 ]
4949 : [ 6.03656e-006 ]
4950 : [ 6.32613e-006 ]
4951 : [ 6.34879e-006 ]
4952 : [ 5.96274e-006 ]
4953 : [ 6.36941e-006 ]
4954 : [ 6.41485e-006 ]
4955 : [ 6.45748e-006 ]
4956 : [ 6.37603e-006 ]
4957 : [ 6.44168e-006 ]
4958 : [ 6.08438e-006 ]
4959 : [ 6.29968e-006 ]
4960 : [ 6.09863e-006 ]
4961 : [ 6.4137e-006  ]
4962 : [ 6.44715e-006 ]
4963 : [ 6.37956e-006 ]
4964 : [ 6.33213e-006 ]
4965 : [ 5.93896e-006 ]
4966 : [ 6.44478e-006 ]
4967 : [ 6.1751e-006  ]
4968 : [ 6.49604e-006 ]
4969 : [ 6.42791e-006 ]
4970 : [ 6.47843e-006 ]
4971 : [ 6.1267e-006  ]
4972 : [ 6.17433e-006 ]
4973 : [ 6.26687e-006 ]
4974 : [ 6.19975e-006 ]
4975 : [ 6.3659e-006  ]
4976 : [ 6.46046e-006 ]
4977 : [ 5.93935e-006 ]
4978 : [ 6.41168e-006 ]
4979 : [ 6.3451e-006  ]
4980 : [ 6.40312e-006 ]
4981 : [ 6.43822e-006 ]
4982 : [ 6.42328e-006 ]
4983 : [ 6.08137e-006 ]
4984 : [ 6.38903e-006 ]
4985 : [ 6.0038e-006  ]
4986 : [ 6.46348e-006 ]
4987 : [ 6.4076e-006  ]
4988 : [ 6.40772e-006 ]
4989 : [ 6.38062e-006 ]
4990 : [ 6.42006e-006 ]
4991 : [ 6.31781e-006 ]
4992 : [ 6.3438e-006  ]
4993 : [ 6.44482e-006 ]
4994 : [ 6.46953e-006 ]
4995 : [ 6.32736e-006 ]
4996 : [ 6.23732e-006 ]
4997 : [ 6.45563e-006 ]
4998 : [ 6.03923e-006 ]
4999 : [ 6.40163e-006 ]
5000 : [ 6.42461e-006 ]
5001 : [ 6.42217e-006 ]
5002 : [ 6.07419e-006 ]
5003 : [ 6.33363e-006 ]
5004 : [ 6.32938e-006 ]
5005 : [ 6.3549e-006  ]
5006 : [ 6.42442e-006 ]
5007 : [ 6.42807e-006 ]
5008 : [ 6.38906e-006 ]
5009 : [ 5.96007e-006 ]
5010 : [ 6.32916e-006 ]
5011 : [ 6.113e-006   ]
5012 : [ 6.16713e-006 ]
5013 : [ 6.08879e-006 ]
5014 : [ 5.98536e-006 ]
5015 : [ 6.4422e-006  ]
5016 : [ 6.39631e-006 ]
5017 : [ 5.99432e-006 ]
5018 : [ 6.06939e-006 ]
5019 : [ 6.45483e-006 ]
5020 : [ 6.32727e-006 ]
5021 : [ 5.95869e-006 ]
5022 : [ 6.23621e-006 ]
5023 : [ 6.19804e-006 ]
5024 : [ 6.3952e-006  ]
5025 : [ 6.38536e-006 ]
5026 : [ 6.10482e-006 ]
5027 : [ 6.43621e-006 ]
5028 : [ 6.08989e-006 ]
5029 : [ 6.36361e-006 ]
5030 : [ 6.21504e-006 ]
5031 : [ 6.26829e-006 ]
5032 : [ 6.33306e-006 ]
5033 : [ 6.45627e-006 ]
5034 : [ 6.42653e-006 ]
5035 : [ 6.12981e-006 ]
5036 : [ 6.4436e-006  ]
5037 : [ 6.3171e-006  ]
5038 : [ 6.25967e-006 ]
5039 : [ 6.47107e-006 ]
5040 : [ 6.39495e-006 ]
5041 : [ 6.30552e-006 ]
5042 : [ 6.34993e-006 ]
5043 : [ 6.16133e-006 ]
5044 : [ 6.41231e-006 ]
5045 : [ 6.40664e-006 ]
5046 : [ 6.29066e-006 ]
5047 : [ 6.46215e-006 ]
5048 : [ 6.40123e-006 ]
5049 : [ 6.4303e-006  ]
5050 : [ 6.4794e-006  ]
5051 : [ 6.3665e-006  ]
5052 : [ 6.03968e-006 ]
5053 : [ 5.951e-006   ]
5054 : [ 6.36797e-006 ]
5055 : [ 6.4628e-006  ]
5056 : [ 6.36189e-006 ]
5057 : [ 6.43214e-006 ]
5058 : [ 6.44156e-006 ]
5059 : [ 6.38443e-006 ]
5060 : [ 6.41141e-006 ]
5061 : [ 6.3306e-006  ]
5062 : [ 6.25455e-006 ]
5063 : [ 6.35017e-006 ]
5064 : [ 6.37904e-006 ]
5065 : [ 6.28221e-006 ]
5066 : [ 6.42725e-006 ]
5067 : [ 6.40536e-006 ]
5068 : [ 6.38023e-006 ]
5069 : [ 6.17438e-006 ]
5070 : [ 6.44368e-006 ]
5071 : [ 6.30827e-006 ]
5072 : [ 6.34182e-006 ]
5073 : [ 6.29979e-006 ]
5074 : [ 6.1397e-006  ]
5075 : [ 6.32265e-006 ]
5076 : [ 6.24426e-006 ]
5077 : [ 6.25383e-006 ]
5078 : [ 6.42257e-006 ]
5079 : [ 6.41632e-006 ]
5080 : [ 6.40711e-006 ]
5081 : [ 6.09879e-006 ]
5082 : [ 5.95673e-006 ]
5083 : [ 6.3965e-006  ]
5084 : [ 6.40501e-006 ]
5085 : [ 6.25515e-006 ]
5086 : [ 6.33852e-006 ]
5087 : [ 6.376e-006   ]
5088 : [ 6.3711e-006  ]
5089 : [ 6.31221e-006 ]
5090 : [ 6.36072e-006 ]
5091 : [ 6.40882e-006 ]
5092 : [ 6.41562e-006 ]
5093 : [ 6.46578e-006 ]
5094 : [ 6.36987e-006 ]
5095 : [ 6.32445e-006 ]
5096 : [ 6.0759e-006  ]
5097 : [ 6.11693e-006 ]
5098 : [ 6.37606e-006 ]
5099 : [ 6.31922e-006 ]
5100 : [ 6.40878e-006 ]
5101 : [ 6.42629e-006 ]
5102 : [ 6.26072e-006 ]
5103 : [ 6.38324e-006 ]
5104 : [ 6.43681e-006 ]
5105 : [ 6.45954e-006 ]
5106 : [ 6.40497e-006 ]
5107 : [ 5.99189e-006 ]
5108 : [ 6.00279e-006 ]
5109 : [ 6.44855e-006 ]
5110 : [ 6.41352e-006 ]
5111 : [ 6.39523e-006 ]
5112 : [ 6.41466e-006 ]
5113 : [ 6.11542e-006 ]
5114 : [ 6.44151e-006 ]
5115 : [ 6.23658e-006 ]
5116 : [ 6.40301e-006 ]
5117 : [ 6.41242e-006 ]
5118 : [ 6.4071e-006  ]
5119 : [ 6.38761e-006 ]
5120 : [ 5.99335e-006 ]
5121 : [ 6.42222e-006 ]
5122 : [ 6.21146e-006 ]
5123 : [ 6.4042e-006  ]
5124 : [ 5.97111e-006 ]
5125 : [ 6.2459e-006  ]
5126 : [ 6.36628e-006 ]
5127 : [ 6.20426e-006 ]
5128 : [ 6.44611e-006 ]
5129 : [ 6.26612e-006 ]
5130 : [ 6.12808e-006 ]
5131 : [ 6.35188e-006 ]
5132 : [ 6.40776e-006 ]
5133 : [ 6.00013e-006 ]
5134 : [ 6.08148e-006 ]
5135 : [ 6.39275e-006 ]
5136 : [ 6.1181e-006  ]
5137 : [ 6.41956e-006 ]
5138 : [ 6.03975e-006 ]
5139 : [ 6.4095e-006  ]
5140 : [ 6.43057e-006 ]
5141 : [ 6.05526e-006 ]
5142 : [ 6.32918e-006 ]
5143 : [ 6.31855e-006 ]
5144 : [ 6.12742e-006 ]
5145 : [ 6.42567e-006 ]
5146 : [ 6.38624e-006 ]
5147 : [ 6.34156e-006 ]
5148 : [ 6.42737e-006 ]
5149 : [ 5.95809e-006 ]
5150 : [ 6.40636e-006 ]
5151 : [ 6.47167e-006 ]
5152 : [ 6.37256e-006 ]
5153 : [ 6.21259e-006 ]
5154 : [ 6.07289e-006 ]
5155 : [ 6.09027e-006 ]
5156 : [ 6.46898e-006 ]
5157 : [ 6.40573e-006 ]
5158 : [ 6.39842e-006 ]
5159 : [ 6.45952e-006 ]
5160 : [ 6.32635e-006 ]
5161 : [ 6.40466e-006 ]
5162 : [ 6.49004e-006 ]
5163 : [ 6.35058e-006 ]
5164 : [ 6.44199e-006 ]
5165 : [ 6.36022e-006 ]
5166 : [ 6.48924e-006 ]
5167 : [ 6.45685e-006 ]
5168 : [ 6.3006e-006  ]
5169 : [ 6.2469e-006  ]
5170 : [ 6.32411e-006 ]
5171 : [ 6.14652e-006 ]
5172 : [ 6.41025e-006 ]
5173 : [ 6.03542e-006 ]
5174 : [ 6.43183e-006 ]
5175 : [ 6.36199e-006 ]
5176 : [ 6.39756e-006 ]
5177 : [ 6.25973e-006 ]
5178 : [ 6.40922e-006 ]
5179 : [ 6.35383e-006 ]
5180 : [ 6.38709e-006 ]
5181 : [ 6.16128e-006 ]
5182 : [ 6.38816e-006 ]
5183 : [ 6.4503e-006  ]
5184 : [ 6.4207e-006  ]
5185 : [ 6.06413e-006 ]
5186 : [ 6.34872e-006 ]
5187 : [ 6.4871e-006  ]
5188 : [ 6.39233e-006 ]
5189 : [ 6.14187e-006 ]
5190 : [ 6.41113e-006 ]
5191 : [ 6.47972e-006 ]
5192 : [ 6.16965e-006 ]
5193 : [ 6.41642e-006 ]
5194 : [ 6.00871e-006 ]
5195 : [ 6.04442e-006 ]
5196 : [ 6.43587e-006 ]
5197 : [ 6.05015e-006 ]
5198 : [ 6.28629e-006 ]
5199 : [ 6.4166e-006  ]
5200 : [ 6.30261e-006 ]
5201 : [ 6.41564e-006 ]
5202 : [ 6.48179e-006 ]
5203 : [ 6.33219e-006 ]
5204 : [ 6.43589e-006 ]
5205 : [ 6.16298e-006 ]
5206 : [ 6.35763e-006 ]
5207 : [ 6.39252e-006 ]
5208 : [ 6.27401e-006 ]
5209 : [ 6.24743e-006 ]
5210 : [ 6.01311e-006 ]
5211 : [ 6.32241e-006 ]
5212 : [ 6.03575e-006 ]
5213 : [ 6.47776e-006 ]
5214 : [ 6.44149e-006 ]
5215 : [ 6.43112e-006 ]
5216 : [ 6.43849e-006 ]
5217 : [ 6.4527e-006  ]
5218 : [ 6.26633e-006 ]
5219 : [ 6.3886e-006  ]
5220 : [ 6.36226e-006 ]
5221 : [ 6.2228e-006  ]
5222 : [ 6.22418e-006 ]
5223 : [ 6.4666e-006  ]
5224 : [ 6.37073e-006 ]
5225 : [ 6.4528e-006  ]
5226 : [ 6.41748e-006 ]
5227 : [ 6.30426e-006 ]
5228 : [ 5.92888e-006 ]
5229 : [ 6.44429e-006 ]
5230 : [ 6.40429e-006 ]
5231 : [ 6.4172e-006  ]
5232 : [ 6.48309e-006 ]
5233 : [ 6.43999e-006 ]
5234 : [ 6.01462e-006 ]
5235 : [ 6.21266e-006 ]
5236 : [ 6.4758e-006  ]
5237 : [ 6.40596e-006 ]
5238 : [ 6.15183e-006 ]
5239 : [ 6.35311e-006 ]
5240 : [ 6.48189e-006 ]
5241 : [ 6.44159e-006 ]
5242 : [ 6.38711e-006 ]
5243 : [ 6.43364e-006 ]
5244 : [ 6.34265e-006 ]
5245 : [ 6.41129e-006 ]
5246 : [ 6.34764e-006 ]
5247 : [ 6.43033e-006 ]
5248 : [ 6.38526e-006 ]
5249 : [ 5.99475e-006 ]
5250 : [ 6.24136e-006 ]
5251 : [ 6.30548e-006 ]
5252 : [ 6.04073e-006 ]
5253 : [ 6.02002e-006 ]
5254 : [ 6.38817e-006 ]
5255 : [ 6.47218e-006 ]
5256 : [ 6.3564e-006  ]
5257 : [ 6.30425e-006 ]
5258 : [ 6.38145e-006 ]
5259 : [ 6.42646e-006 ]
5260 : [ 6.32935e-006 ]
5261 : [ 6.41033e-006 ]
5262 : [ 5.98747e-006 ]
5263 : [ 6.319e-006   ]
5264 : [ 6.42726e-006 ]
5265 : [ 6.42045e-006 ]
5266 : [ 6.41149e-006 ]
5267 : [ 6.20617e-006 ]
5268 : [ 6.21417e-006 ]
5269 : [ 6.14698e-006 ]
5270 : [ 6.39508e-006 ]
5271 : [ 6.41133e-006 ]
5272 : [ 6.45683e-006 ]
5273 : [ 6.37688e-006 ]
5274 : [ 6.35731e-006 ]
5275 : [ 6.42275e-006 ]
5276 : [ 6.0533e-006  ]
5277 : [ 6.20832e-006 ]
5278 : [ 6.27385e-006 ]
5279 : [ 6.04884e-006 ]
5280 : [ 6.39735e-006 ]
5281 : [ 5.97755e-006 ]
5282 : [ 5.95546e-006 ]
5283 : [ 6.36498e-006 ]
5284 : [ 6.44654e-006 ]
5285 : [ 6.41106e-006 ]
5286 : [ 6.39827e-006 ]
5287 : [ 6.28957e-006 ]
5288 : [ 6.34293e-006 ]
5289 : [ 6.35124e-006 ]
5290 : [ 6.14442e-006 ]
5291 : [ 6.01784e-006 ]
5292 : [ 6.47523e-006 ]
5293 : [ 6.43164e-006 ]
5294 : [ 6.31341e-006 ]
5295 : [ 6.32481e-006 ]
5296 : [ 6.449e-006   ]
5297 : [ 6.00384e-006 ]
5298 : [ 5.95619e-006 ]
5299 : [ 6.15572e-006 ]
5300 : [ 6.383e-006   ]
5301 : [ 6.37981e-006 ]
5302 : [ 6.3473e-006  ]
5303 : [ 6.39958e-006 ]
5304 : [ 6.42296e-006 ]
5305 : [ 6.38308e-006 ]
5306 : [ 6.37781e-006 ]
5307 : [ 6.23867e-006 ]
5308 : [ 6.37717e-006 ]
5309 : [ 6.33236e-006 ]
5310 : [ 6.20067e-006 ]
5311 : [ 6.46821e-006 ]
5312 : [ 6.43449e-006 ]
5313 : [ 6.22649e-006 ]
5314 : [ 6.34266e-006 ]
5315 : [ 6.43369e-006 ]
5316 : [ 6.19097e-006 ]
5317 : [ 6.45016e-006 ]
5318 : [ 6.42856e-006 ]
5319 : [ 6.45161e-006 ]
5320 : [ 6.13109e-006 ]
5321 : [ 6.37718e-006 ]
5322 : [ 6.38629e-006 ]
5323 : [ 6.4289e-006  ]
5324 : [ 6.00995e-006 ]
5325 : [ 6.43173e-006 ]
5326 : [ 6.39123e-006 ]
5327 : [ 6.15379e-006 ]
5328 : [ 6.40679e-006 ]
5329 : [ 5.9375e-006  ]
5330 : [ 6.13489e-006 ]
5331 : [ 6.36277e-006 ]
5332 : [ 6.45496e-006 ]
5333 : [ 6.3897e-006  ]
5334 : [ 6.3959e-006  ]
5335 : [ 5.98814e-006 ]
5336 : [ 6.04788e-006 ]
5337 : [ 6.10389e-006 ]
5338 : [ 6.27272e-006 ]
5339 : [ 6.33688e-006 ]
5340 : [ 6.39769e-006 ]
5341 : [ 6.4353e-006  ]
5342 : [ 6.26925e-006 ]
5343 : [ 6.33867e-006 ]
5344 : [ 6.44461e-006 ]
5345 : [ 6.39155e-006 ]
5346 : [ 6.41755e-006 ]
5347 : [ 6.41447e-006 ]
5348 : [ 6.41175e-006 ]
5349 : [ 6.40545e-006 ]
5350 : [ 6.43518e-006 ]
5351 : [ 6.42562e-006 ]
5352 : [ 6.37234e-006 ]
5353 : [ 6.43858e-006 ]
5354 : [ 6.43041e-006 ]
5355 : [ 6.09865e-006 ]
5356 : [ 6.15336e-006 ]
5357 : [ 6.46207e-006 ]
5358 : [ 6.38661e-006 ]
5359 : [ 6.27025e-006 ]
5360 : [ 6.36704e-006 ]
5361 : [ 5.91731e-006 ]
5362 : [ 6.01614e-006 ]
5363 : [ 6.38991e-006 ]
5364 : [ 6.39906e-006 ]
5365 : [ 6.34103e-006 ]
5366 : [ 6.22404e-006 ]
5367 : [ 6.47765e-006 ]
5368 : [ 6.44172e-006 ]
5369 : [ 6.32907e-006 ]
5370 : [ 6.41286e-006 ]
5371 : [ 6.24189e-006 ]
5372 : [ 6.37883e-006 ]
5373 : [ 6.35642e-006 ]
5374 : [ 6.0374e-006  ]
5375 : [ 6.32023e-006 ]
5376 : [ 6.00153e-006 ]
5377 : [ 6.26593e-006 ]
5378 : [ 6.19058e-006 ]
5379 : [ 6.4526e-006  ]
5380 : [ 6.45739e-006 ]
5381 : [ 6.33866e-006 ]
5382 : [ 6.37105e-006 ]
5383 : [ 6.23681e-006 ]
5384 : [ 6.38285e-006 ]
5385 : [ 5.98857e-006 ]
5386 : [ 6.08083e-006 ]
5387 : [ 6.07532e-006 ]
5388 : [ 6.02913e-006 ]
5389 : [ 6.27992e-006 ]
5390 : [ 6.43513e-006 ]
5391 : [ 6.39878e-006 ]
5392 : [ 6.14996e-006 ]
5393 : [ 6.4144e-006  ]
5394 : [ 6.41479e-006 ]
5395 : [ 6.30485e-006 ]
5396 : [ 6.4359e-006  ]
5397 : [ 6.43246e-006 ]
5398 : [ 6.38942e-006 ]
5399 : [ 6.35525e-006 ]
5400 : [ 6.48518e-006 ]
5401 : [ 6.37402e-006 ]
5402 : [ 6.39861e-006 ]
5403 : [ 6.35781e-006 ]
5404 : [ 6.42766e-006 ]
5405 : [ 6.3266e-006  ]
5406 : [ 6.37497e-006 ]
5407 : [ 6.39515e-006 ]
5408 : [ 6.41904e-006 ]
5409 : [ 6.31017e-006 ]
5410 : [ 6.33432e-006 ]
5411 : [ 6.40434e-006 ]
5412 : [ 6.39201e-006 ]
5413 : [ 6.00401e-006 ]
5414 : [ 6.38878e-006 ]
5415 : [ 6.3626e-006  ]
5416 : [ 6.40972e-006 ]
5417 : [ 6.29017e-006 ]
5418 : [ 6.41808e-006 ]
5419 : [ 6.42945e-006 ]
5420 : [ 6.45401e-006 ]
5421 : [ 6.41653e-006 ]
5422 : [ 6.43975e-006 ]
5423 : [ 6.14055e-006 ]
5424 : [ 6.43642e-006 ]
5425 : [ 6.30697e-006 ]
5426 : [ 6.14045e-006 ]
5427 : [ 6.27347e-006 ]
5428 : [ 6.38444e-006 ]
5429 : [ 6.4688e-006  ]
5430 : [ 6.0654e-006  ]
5431 : [ 6.13623e-006 ]
5432 : [ 6.33083e-006 ]
5433 : [ 6.42662e-006 ]
5434 : [ 6.21293e-006 ]
5435 : [ 6.24079e-006 ]
5436 : [ 6.2541e-006  ]
5437 : [ 6.37621e-006 ]
5438 : [ 6.14687e-006 ]
5439 : [ 6.38855e-006 ]
5440 : [ 6.42098e-006 ]
5441 : [ 6.43747e-006 ]
5442 : [ 6.38117e-006 ]
5443 : [ 6.12849e-006 ]
5444 : [ 6.33072e-006 ]
5445 : [ 6.39014e-006 ]
5446 : [ 6.45001e-006 ]
5447 : [ 6.43767e-006 ]
5448 : [ 6.18204e-006 ]
5449 : [ 6.37502e-006 ]
5450 : [ 5.98378e-006 ]
5451 : [ 6.43808e-006 ]
5452 : [ 6.14465e-006 ]
5453 : [ 6.19728e-006 ]
5454 : [ 6.41526e-006 ]
5455 : [ 6.3956e-006  ]
5456 : [ 6.07743e-006 ]
5457 : [ 6.4365e-006  ]
5458 : [ 6.34207e-006 ]
5459 : [ 6.43828e-006 ]
5460 : [ 6.4243e-006  ]
5461 : [ 6.0117e-006  ]
5462 : [ 5.9938e-006  ]
5463 : [ 6.40271e-006 ]
5464 : [ 6.4718e-006  ]
5465 : [ 6.36963e-006 ]
5466 : [ 6.46404e-006 ]
5467 : [ 6.24303e-006 ]
5468 : [ 6.29587e-006 ]
5469 : [ 6.46282e-006 ]
5470 : [ 6.48478e-006 ]
5471 : [ 6.31843e-006 ]
5472 : [ 6.38617e-006 ]
5473 : [ 6.23871e-006 ]
5474 : [ 6.38398e-006 ]
5475 : [ 6.34957e-006 ]
5476 : [ 6.21957e-006 ]
5477 : [ 5.97904e-006 ]
5478 : [ 6.30404e-006 ]
5479 : [ 6.3944e-006  ]
5480 : [ 6.42737e-006 ]
5481 : [ 6.46881e-006 ]
5482 : [ 6.37699e-006 ]
5483 : [ 6.44155e-006 ]
5484 : [ 6.32603e-006 ]
5485 : [ 6.16285e-006 ]
5486 : [ 6.42041e-006 ]
5487 : [ 6.26722e-006 ]
5488 : [ 6.43364e-006 ]
5489 : [ 6.44369e-006 ]
5490 : [ 6.44465e-006 ]
5491 : [ 6.09697e-006 ]
5492 : [ 6.40041e-006 ]
5493 : [ 6.41169e-006 ]
5494 : [ 6.45677e-006 ]
5495 : [ 6.35241e-006 ]
5496 : [ 6.43627e-006 ]
5497 : [ 6.08124e-006 ]
5498 : [ 6.10569e-006 ]
5499 : [ 6.38176e-006 ]
5500 : [ 6.2868e-006  ]
5501 : [ 6.25107e-006 ]
5502 : [ 6.36012e-006 ]
5503 : [ 6.28155e-006 ]
5504 : [ 6.21905e-006 ]
5505 : [ 6.41275e-006 ]
5506 : [ 6.43215e-006 ]
5507 : [ 6.25223e-006 ]
5508 : [ 6.36859e-006 ]
5509 : [ 6.41666e-006 ]
5510 : [ 6.449e-006   ]
5511 : [ 6.34289e-006 ]
5512 : [ 6.45359e-006 ]
5513 : [ 6.46642e-006 ]
5514 : [ 6.40513e-006 ]
5515 : [ 6.26568e-006 ]
5516 : [ 6.40677e-006 ]
5517 : [ 6.40059e-006 ]
5518 : [ 6.3099e-006  ]
5519 : [ 6.31263e-006 ]
5520 : [ 6.34414e-006 ]
5521 : [ 6.13002e-006 ]
5522 : [ 6.27278e-006 ]
5523 : [ 6.42189e-006 ]
5524 : [ 6.20167e-006 ]
5525 : [ 5.99087e-006 ]
5526 : [ 6.04937e-006 ]
5527 : [ 6.38607e-006 ]
5528 : [ 6.40194e-006 ]
5529 : [ 6.12553e-006 ]
5530 : [ 6.30947e-006 ]
5531 : [ 6.14591e-006 ]
5532 : [ 6.34905e-006 ]
5533 : [ 6.01517e-006 ]
5534 : [ 5.97987e-006 ]
5535 : [ 6.35388e-006 ]
5536 : [ 6.36694e-006 ]
5537 : [ 6.05029e-006 ]
5538 : [ 6.43068e-006 ]
5539 : [ 6.31659e-006 ]
5540 : [ 6.20749e-006 ]
5541 : [ 6.26404e-006 ]
5542 : [ 5.9553e-006  ]
5543 : [ 6.22246e-006 ]
5544 : [ 6.25914e-006 ]
5545 : [ 6.30584e-006 ]
5546 : [ 6.35718e-006 ]
5547 : [ 6.4706e-006  ]
5548 : [ 6.21139e-006 ]
5549 : [ 6.38203e-006 ]
5550 : [ 6.07428e-006 ]
5551 : [ 6.22545e-006 ]
5552 : [ 6.42444e-006 ]
5553 : [ 6.37938e-006 ]
5554 : [ 6.27543e-006 ]
5555 : [ 6.30442e-006 ]
5556 : [ 6.41503e-006 ]
5557 : [ 6.27005e-006 ]
5558 : [ 6.34011e-006 ]
5559 : [ 6.37128e-006 ]
5560 : [ 6.21287e-006 ]
5561 : [ 6.41203e-006 ]
5562 : [ 6.43868e-006 ]
5563 : [ 6.42448e-006 ]
5564 : [ 6.45431e-006 ]
5565 : [ 6.44551e-006 ]
5566 : [ 5.98325e-006 ]
5567 : [ 6.37974e-006 ]
5568 : [ 6.17338e-006 ]
5569 : [ 6.38843e-006 ]
5570 : [ 6.37848e-006 ]
5571 : [ 6.20898e-006 ]
5572 : [ 5.98879e-006 ]
5573 : [ 6.4146e-006  ]
5574 : [ 6.4502e-006  ]
5575 : [ 6.20981e-006 ]
5576 : [ 6.31521e-006 ]
5577 : [ 6.32926e-006 ]
5578 : [ 6.47865e-006 ]
5579 : [ 6.43795e-006 ]
5580 : [ 6.18959e-006 ]
5581 : [ 6.38955e-006 ]
5582 : [ 6.06954e-006 ]
5583 : [ 6.38001e-006 ]
5584 : [ 6.07946e-006 ]
5585 : [ 6.45644e-006 ]
5586 : [ 6.46179e-006 ]
5587 : [ 6.4148e-006  ]
5588 : [ 6.45511e-006 ]
5589 : [ 6.41706e-006 ]
5590 : [ 6.40133e-006 ]
5591 : [ 6.40893e-006 ]
5592 : [ 6.36427e-006 ]
5593 : [ 6.04119e-006 ]
5594 : [ 6.37056e-006 ]
5595 : [ 6.44123e-006 ]
5596 : [ 6.26409e-006 ]
5597 : [ 6.47592e-006 ]
5598 : [ 6.41244e-006 ]
5599 : [ 6.27144e-006 ]
5600 : [ 6.37872e-006 ]
5601 : [ 5.96891e-006 ]
5602 : [ 6.48282e-006 ]
5603 : [ 6.446e-006   ]
5604 : [ 5.93876e-006 ]
5605 : [ 6.03517e-006 ]
5606 : [ 6.39311e-006 ]
5607 : [ 6.33028e-006 ]
5608 : [ 6.08058e-006 ]
5609 : [ 6.40933e-006 ]
5610 : [ 6.45685e-006 ]
5611 : [ 6.40351e-006 ]
5612 : [ 6.39131e-006 ]
5613 : [ 6.28975e-006 ]
5614 : [ 6.09056e-006 ]
5615 : [ 6.4448e-006  ]
5616 : [ 6.25901e-006 ]
5617 : [ 6.21582e-006 ]
5618 : [ 6.40571e-006 ]
5619 : [ 6.03405e-006 ]
5620 : [ 6.43693e-006 ]
5621 : [ 6.33926e-006 ]
5622 : [ 6.38682e-006 ]
5623 : [ 6.20451e-006 ]
5624 : [ 6.34109e-006 ]
5625 : [ 6.3705e-006  ]
5626 : [ 6.45356e-006 ]
5627 : [ 6.38631e-006 ]
5628 : [ 6.44857e-006 ]
5629 : [ 6.44399e-006 ]
5630 : [ 6.32099e-006 ]
5631 : [ 6.4631e-006  ]
5632 : [ 6.38476e-006 ]
5633 : [ 6.38093e-006 ]
5634 : [ 6.40823e-006 ]
5635 : [ 6.14967e-006 ]
5636 : [ 6.21156e-006 ]
5637 : [ 6.4373e-006  ]
5638 : [ 6.40261e-006 ]
5639 : [ 6.35926e-006 ]
5640 : [ 6.41807e-006 ]
5641 : [ 6.10703e-006 ]
5642 : [ 6.34913e-006 ]
5643 : [ 6.11756e-006 ]
5644 : [ 6.41521e-006 ]
5645 : [ 6.10166e-006 ]
5646 : [ 6.45103e-006 ]
5647 : [ 6.19009e-006 ]
5648 : [ 6.39078e-006 ]
5649 : [ 6.17355e-006 ]
5650 : [ 6.4588e-006  ]
5651 : [ 6.17142e-006 ]
5652 : [ 6.39307e-006 ]
5653 : [ 6.40284e-006 ]
5654 : [ 6.46907e-006 ]
5655 : [ 6.36656e-006 ]
5656 : [ 6.43271e-006 ]
5657 : [ 6.43778e-006 ]
5658 : [ 6.33969e-006 ]
5659 : [ 6.11947e-006 ]
5660 : [ 6.40728e-006 ]
5661 : [ 6.43204e-006 ]
5662 : [ 6.3432e-006  ]
5663 : [ 6.41004e-006 ]
5664 : [ 6.33441e-006 ]
5665 : [ 6.42803e-006 ]
5666 : [ 6.233e-006   ]
5667 : [ 6.35536e-006 ]
5668 : [ 6.00405e-006 ]
5669 : [ 6.37607e-006 ]
5670 : [ 6.3652e-006  ]
5671 : [ 6.44615e-006 ]
5672 : [ 6.40914e-006 ]
5673 : [ 6.44033e-006 ]
5674 : [ 6.41973e-006 ]
5675 : [ 6.23256e-006 ]
5676 : [ 6.39931e-006 ]
5677 : [ 6.37376e-006 ]
5678 : [ 6.31403e-006 ]
5679 : [ 6.43084e-006 ]
5680 : [ 6.33642e-006 ]
5681 : [ 6.435e-006   ]
5682 : [ 6.43959e-006 ]
5683 : [ 6.1856e-006  ]
5684 : [ 6.38023e-006 ]
5685 : [ 6.36171e-006 ]
5686 : [ 6.4135e-006  ]
5687 : [ 6.42865e-006 ]
5688 : [ 6.41603e-006 ]
5689 : [ 6.38329e-006 ]
5690 : [ 6.08827e-006 ]
5691 : [ 6.08018e-006 ]
5692 : [ 5.95279e-006 ]
5693 : [ 6.4354e-006  ]
5694 : [ 6.18534e-006 ]
5695 : [ 6.12148e-006 ]
5696 : [ 6.01863e-006 ]
5697 : [ 6.34007e-006 ]
5698 : [ 6.38897e-006 ]
5699 : [ 6.44552e-006 ]
5700 : [ 6.39901e-006 ]
5701 : [ 6.40388e-006 ]
5702 : [ 6.39016e-006 ]
5703 : [ 6.41485e-006 ]
5704 : [ 6.1641e-006  ]
5705 : [ 6.29904e-006 ]
5706 : [ 6.43055e-006 ]
5707 : [ 6.17604e-006 ]
5708 : [ 6.43859e-006 ]
5709 : [ 6.21606e-006 ]
5710 : [ 6.38851e-006 ]
5711 : [ 6.41048e-006 ]
5712 : [ 6.40172e-006 ]
5713 : [ 6.42769e-006 ]
5714 : [ 6.4035e-006  ]
5715 : [ 6.34861e-006 ]
5716 : [ 6.44378e-006 ]
5717 : [ 6.38695e-006 ]
5718 : [ 6.3953e-006  ]
5719 : [ 6.43989e-006 ]
5720 : [ 6.39218e-006 ]
5721 : [ 6.41302e-006 ]
5722 : [ 6.45006e-006 ]
5723 : [ 6.46179e-006 ]
5724 : [ 6.17872e-006 ]
5725 : [ 6.08912e-006 ]
5726 : [ 6.37432e-006 ]
5727 : [ 6.40502e-006 ]
5728 : [ 6.39924e-006 ]
5729 : [ 6.42769e-006 ]
5730 : [ 6.35128e-006 ]
5731 : [ 6.30426e-006 ]
5732 : [ 6.43222e-006 ]
5733 : [ 6.45702e-006 ]
5734 : [ 6.41965e-006 ]
5735 : [ 6.17333e-006 ]
5736 : [ 6.29237e-006 ]
5737 : [ 6.35555e-006 ]
5738 : [ 6.34607e-006 ]
5739 : [ 6.40425e-006 ]
5740 : [ 6.34348e-006 ]
5741 : [ 6.4636e-006  ]
5742 : [ 6.38991e-006 ]
5743 : [ 6.29933e-006 ]
5744 : [ 6.4901e-006  ]
5745 : [ 6.48605e-006 ]
5746 : [ 6.41999e-006 ]
5747 : [ 6.44334e-006 ]
5748 : [ 6.44542e-006 ]
5749 : [ 6.44376e-006 ]
5750 : [ 6.20112e-006 ]
5751 : [ 6.41905e-006 ]
5752 : [ 6.24741e-006 ]
5753 : [ 6.39199e-006 ]
5754 : [ 6.43198e-006 ]
5755 : [ 6.43214e-006 ]
5756 : [ 6.28893e-006 ]
5757 : [ 6.4372e-006  ]
5758 : [ 5.98281e-006 ]
5759 : [ 6.26147e-006 ]
5760 : [ 6.39592e-006 ]
5761 : [ 6.07781e-006 ]
5762 : [ 6.39785e-006 ]
5763 : [ 6.06158e-006 ]
5764 : [ 6.38134e-006 ]
5765 : [ 6.37818e-006 ]
5766 : [ 6.41865e-006 ]
5767 : [ 6.35568e-006 ]
5768 : [ 6.40491e-006 ]
5769 : [ 6.20894e-006 ]
5770 : [ 6.14138e-006 ]
5771 : [ 6.43432e-006 ]
5772 : [ 6.40856e-006 ]
5773 : [ 6.4e-006     ]
5774 : [ 6.21314e-006 ]
5775 : [ 6.43043e-006 ]
5776 : [ 6.36163e-006 ]
5777 : [ 6.29855e-006 ]
5778 : [ 6.17767e-006 ]
5779 : [ 6.28093e-006 ]
5780 : [ 6.47788e-006 ]
5781 : [ 5.92922e-006 ]
5782 : [ 6.45399e-006 ]
5783 : [ 6.41165e-006 ]
5784 : [ 6.32281e-006 ]
5785 : [ 6.46116e-006 ]
5786 : [ 6.41101e-006 ]
5787 : [ 6.42462e-006 ]
5788 : [ 6.42728e-006 ]
5789 : [ 6.37001e-006 ]
5790 : [ 6.32378e-006 ]
5791 : [ 6.23794e-006 ]
5792 : [ 6.39955e-006 ]
5793 : [ 6.38302e-006 ]
5794 : [ 6.11769e-006 ]
5795 : [ 6.40454e-006 ]
5796 : [ 6.34515e-006 ]
5797 : [ 6.43172e-006 ]
5798 : [ 6.42603e-006 ]
5799 : [ 6.41089e-006 ]
5800 : [ 6.38933e-006 ]
5801 : [ 6.2855e-006  ]
5802 : [ 6.32609e-006 ]
5803 : [ 6.19935e-006 ]
5804 : [ 6.39154e-006 ]
5805 : [ 6.15463e-006 ]
5806 : [ 6.42005e-006 ]
5807 : [ 6.39724e-006 ]
5808 : [ 6.02996e-006 ]
5809 : [ 6.1871e-006  ]
5810 : [ 6.08843e-006 ]
5811 : [ 6.21315e-006 ]
5812 : [ 6.35979e-006 ]
5813 : [ 5.94962e-006 ]
5814 : [ 6.38115e-006 ]
5815 : [ 6.12053e-006 ]
5816 : [ 6.34916e-006 ]
5817 : [ 6.46085e-006 ]
5818 : [ 6.44179e-006 ]
5819 : [ 6.30836e-006 ]
5820 : [ 6.06559e-006 ]
5821 : [ 6.32164e-006 ]
5822 : [ 6.35703e-006 ]
5823 : [ 6.46245e-006 ]
5824 : [ 6.26254e-006 ]
5825 : [ 6.42787e-006 ]
5826 : [ 6.15385e-006 ]
5827 : [ 6.24034e-006 ]
5828 : [ 6.45419e-006 ]
5829 : [ 6.39944e-006 ]
5830 : [ 6.32003e-006 ]
5831 : [ 6.40814e-006 ]
5832 : [ 6.4057e-006  ]
5833 : [ 6.39422e-006 ]
5834 : [ 6.32056e-006 ]
5835 : [ 6.12061e-006 ]
5836 : [ 6.47477e-006 ]
5837 : [ 5.96853e-006 ]
5838 : [ 6.14433e-006 ]
5839 : [ 6.43798e-006 ]
5840 : [ 6.37752e-006 ]
5841 : [ 6.12159e-006 ]
5842 : [ 6.36992e-006 ]
5843 : [ 6.43275e-006 ]
5844 : [ 6.44181e-006 ]
5845 : [ 6.42572e-006 ]
5846 : [ 6.13873e-006 ]
5847 : [ 6.20509e-006 ]
5848 : [ 6.44791e-006 ]
5849 : [ 6.4032e-006  ]
5850 : [ 5.91697e-006 ]
5851 : [ 6.4432e-006  ]
5852 : [ 6.3671e-006  ]
5853 : [ 6.40429e-006 ]
5854 : [ 5.96925e-006 ]
5855 : [ 6.355e-006   ]
5856 : [ 6.3141e-006  ]
5857 : [ 6.11833e-006 ]
5858 : [ 6.4391e-006  ]
5859 : [ 6.41932e-006 ]
5860 : [ 6.35986e-006 ]
5861 : [ 6.34431e-006 ]
5862 : [ 6.45664e-006 ]
5863 : [ 5.96877e-006 ]
5864 : [ 6.36131e-006 ]
5865 : [ 6.47776e-006 ]
5866 : [ 6.30788e-006 ]
5867 : [ 6.43437e-006 ]
5868 : [ 6.4793e-006  ]
5869 : [ 6.39105e-006 ]
5870 : [ 6.3062e-006  ]
5871 : [ 6.13312e-006 ]
5872 : [ 6.42323e-006 ]
5873 : [ 6.30677e-006 ]
5874 : [ 5.94432e-006 ]
5875 : [ 6.44125e-006 ]
5876 : [ 6.39713e-006 ]
5877 : [ 6.37191e-006 ]
5878 : [ 6.41249e-006 ]
5879 : [ 6.4111e-006  ]
5880 : [ 6.43836e-006 ]
5881 : [ 6.15715e-006 ]
5882 : [ 6.40797e-006 ]
5883 : [ 6.43249e-006 ]
5884 : [ 6.22143e-006 ]
5885 : [ 6.18344e-006 ]
5886 : [ 6.39907e-006 ]
5887 : [ 6.29623e-006 ]
5888 : [ 6.40275e-006 ]
5889 : [ 6.32136e-006 ]
5890 : [ 6.42955e-006 ]
5891 : [ 6.41834e-006 ]
5892 : [ 6.34143e-006 ]
5893 : [ 6.3537e-006  ]
5894 : [ 6.11668e-006 ]
5895 : [ 6.38099e-006 ]
5896 : [ 6.48463e-006 ]
5897 : [ 6.41362e-006 ]
5898 : [ 6.41956e-006 ]
5899 : [ 6.08903e-006 ]
5900 : [ 6.41324e-006 ]
5901 : [ 6.20846e-006 ]
5902 : [ 5.95288e-006 ]
5903 : [ 6.28257e-006 ]
5904 : [ 6.37435e-006 ]
5905 : [ 6.00755e-006 ]
5906 : [ 6.09253e-006 ]
5907 : [ 6.29016e-006 ]
5908 : [ 6.34926e-006 ]
5909 : [ 6.27853e-006 ]
5910 : [ 6.30175e-006 ]
5911 : [ 6.33415e-006 ]
5912 : [ 6.36484e-006 ]
5913 : [ 6.43879e-006 ]
5914 : [ 6.38601e-006 ]
5915 : [ 6.1798e-006  ]
5916 : [ 6.36826e-006 ]
5917 : [ 6.18772e-006 ]
5918 : [ 6.40434e-006 ]
5919 : [ 6.34937e-006 ]
5920 : [ 6.42341e-006 ]
5921 : [ 6.42046e-006 ]
5922 : [ 6.12435e-006 ]
5923 : [ 6.24618e-006 ]
5924 : [ 6.43768e-006 ]
5925 : [ 6.42455e-006 ]
5926 : [ 6.27837e-006 ]
5927 : [ 6.37216e-006 ]
5928 : [ 6.31179e-006 ]
5929 : [ 6.06846e-006 ]
5930 : [ 5.99509e-006 ]
5931 : [ 6.42427e-006 ]
5932 : [ 6.38693e-006 ]
5933 : [ 6.30474e-006 ]
5934 : [ 6.44781e-006 ]
5935 : [ 6.35574e-006 ]
5936 : [ 6.42123e-006 ]
5937 : [ 6.45254e-006 ]
5938 : [ 6.38654e-006 ]
5939 : [ 6.21776e-006 ]
5940 : [ 6.45884e-006 ]
5941 : [ 6.02769e-006 ]
5942 : [ 6.36195e-006 ]
5943 : [ 6.4372e-006  ]
5944 : [ 6.45909e-006 ]
5945 : [ 6.4575e-006  ]
5946 : [ 6.40825e-006 ]
5947 : [ 6.00395e-006 ]
5948 : [ 6.04231e-006 ]
5949 : [ 6.30339e-006 ]
5950 : [ 6.32278e-006 ]
5951 : [ 6.40783e-006 ]
5952 : [ 6.41928e-006 ]
5953 : [ 6.39171e-006 ]
5954 : [ 6.40867e-006 ]
5955 : [ 6.42417e-006 ]
5956 : [ 6.34829e-006 ]
5957 : [ 6.06074e-006 ]
5958 : [ 6.09349e-006 ]
5959 : [ 6.15052e-006 ]
5960 : [ 5.97726e-006 ]
5961 : [ 6.41458e-006 ]
5962 : [ 6.42078e-006 ]
5963 : [ 6.39568e-006 ]
5964 : [ 6.37234e-006 ]
5965 : [ 6.20087e-006 ]
5966 : [ 6.33688e-006 ]
5967 : [ 6.32192e-006 ]
5968 : [ 6.43461e-006 ]
5969 : [ 6.21963e-006 ]
5970 : [ 6.39723e-006 ]
5971 : [ 6.05595e-006 ]
5972 : [ 5.95677e-006 ]
5973 : [ 6.32665e-006 ]
5974 : [ 6.43986e-006 ]
5975 : [ 6.31863e-006 ]
5976 : [ 6.31878e-006 ]
5977 : [ 6.28043e-006 ]
5978 : [ 6.39968e-006 ]
5979 : [ 6.4494e-006  ]
5980 : [ 5.94153e-006 ]
5981 : [ 6.35698e-006 ]
5982 : [ 6.31978e-006 ]
5983 : [ 6.423e-006   ]
5984 : [ 6.39461e-006 ]
5985 : [ 6.32947e-006 ]
5986 : [ 6.4216e-006  ]
5987 : [ 6.43787e-006 ]
5988 : [ 6.28191e-006 ]
5989 : [ 6.46943e-006 ]
5990 : [ 6.4058e-006  ]
5991 : [ 6.13615e-006 ]
5992 : [ 6.35015e-006 ]
5993 : [ 6.31238e-006 ]
5994 : [ 6.42508e-006 ]
5995 : [ 6.1428e-006  ]
5996 : [ 6.09102e-006 ]
5997 : [ 6.36437e-006 ]
5998 : [ 6.15312e-006 ]
5999 : [ 6.34955e-006 ]
6000 : [ 6.43509e-006 ]
6001 : [ 6.22649e-006 ]
6002 : [ 6.20828e-006 ]
6003 : [ 6.38741e-006 ]
6004 : [ 6.42452e-006 ]
6005 : [ 6.34077e-006 ]
6006 : [ 6.16582e-006 ]
6007 : [ 6.38286e-006 ]
6008 : [ 6.39278e-006 ]
6009 : [ 6.21734e-006 ]
6010 : [ 6.24463e-006 ]
6011 : [ 6.33045e-006 ]
6012 : [ 6.42304e-006 ]
6013 : [ 6.32599e-006 ]
6014 : [ 6.37163e-006 ]
6015 : [ 6.42973e-006 ]
6016 : [ 6.38797e-006 ]
6017 : [ 6.4318e-006  ]
6018 : [ 6.42303e-006 ]
6019 : [ 6.45381e-006 ]
6020 : [ 6.31749e-006 ]
6021 : [ 6.38405e-006 ]
6022 : [ 6.25904e-006 ]
6023 : [ 6.41049e-006 ]
6024 : [ 6.37109e-006 ]
6025 : [ 6.44014e-006 ]
6026 : [ 6.37869e-006 ]
6027 : [ 6.29505e-006 ]
6028 : [ 6.41139e-006 ]
6029 : [ 6.37375e-006 ]
6030 : [ 6.38961e-006 ]
6031 : [ 6.38106e-006 ]
6032 : [ 6.42937e-006 ]
6033 : [ 6.40661e-006 ]
6034 : [ 6.29064e-006 ]
6035 : [ 6.06285e-006 ]
6036 : [ 6.16837e-006 ]
6037 : [ 6.44616e-006 ]
6038 : [ 6.44053e-006 ]
6039 : [ 6.43189e-006 ]
6040 : [ 6.40817e-006 ]
6041 : [ 5.93357e-006 ]
6042 : [ 6.07328e-006 ]
6043 : [ 6.37692e-006 ]
6044 : [ 6.42986e-006 ]
6045 : [ 6.40089e-006 ]
6046 : [ 6.27279e-006 ]
6047 : [ 6.18581e-006 ]
6048 : [ 6.36647e-006 ]
6049 : [ 6.38331e-006 ]
6050 : [ 6.38269e-006 ]
6051 : [ 6.41664e-006 ]
6052 : [ 6.19037e-006 ]
6053 : [ 6.40104e-006 ]
6054 : [ 6.39476e-006 ]
6055 : [ 6.39121e-006 ]
6056 : [ 5.97776e-006 ]
6057 : [ 6.43867e-006 ]
6058 : [ 6.37013e-006 ]
6059 : [ 6.41973e-006 ]
6060 : [ 6.09166e-006 ]
6061 : [ 6.4226e-006  ]
6062 : [ 6.38202e-006 ]
6063 : [ 6.44054e-006 ]
6064 : [ 6.28836e-006 ]
6065 : [ 6.31834e-006 ]
6066 : [ 6.31644e-006 ]
6067 : [ 6.17344e-006 ]
6068 : [ 6.42517e-006 ]
6069 : [ 6.06955e-006 ]
6070 : [ 6.13912e-006 ]
6071 : [ 6.39344e-006 ]
6072 : [ 6.42505e-006 ]
6073 : [ 6.18663e-006 ]
6074 : [ 6.33707e-006 ]
6075 : [ 6.2034e-006  ]
6076 : [ 6.33357e-006 ]
6077 : [ 6.20162e-006 ]
6078 : [ 6.4409e-006  ]
6079 : [ 6.26292e-006 ]
6080 : [ 6.416e-006   ]
6081 : [ 6.12053e-006 ]
6082 : [ 6.38259e-006 ]
6083 : [ 6.37633e-006 ]
6084 : [ 6.4141e-006  ]
6085 : [ 6.35808e-006 ]
6086 : [ 6.02946e-006 ]
6087 : [ 6.35634e-006 ]
6088 : [ 6.3339e-006  ]
6089 : [ 6.36175e-006 ]
6090 : [ 6.41363e-006 ]
6091 : [ 6.10176e-006 ]
6092 : [ 6.34435e-006 ]
6093 : [ 6.3394e-006  ]
6094 : [ 6.27181e-006 ]
6095 : [ 6.39869e-006 ]
6096 : [ 6.38127e-006 ]
6097 : [ 6.37211e-006 ]
6098 : [ 6.18105e-006 ]
6099 : [ 6.20407e-006 ]
6100 : [ 6.41975e-006 ]
6101 : [ 6.42318e-006 ]
6102 : [ 6.42006e-006 ]
6103 : [ 6.429e-006   ]
6104 : [ 6.30747e-006 ]
6105 : [ 6.43635e-006 ]
6106 : [ 6.41481e-006 ]
6107 : [ 6.43887e-006 ]
6108 : [ 6.40205e-006 ]
6109 : [ 6.34119e-006 ]
6110 : [ 6.37088e-006 ]
6111 : [ 6.37567e-006 ]
6112 : [ 6.29698e-006 ]
6113 : [ 6.29967e-006 ]
6114 : [ 6.32042e-006 ]
6115 : [ 6.23702e-006 ]
6116 : [ 6.10216e-006 ]
6117 : [ 6.41942e-006 ]
6118 : [ 6.41216e-006 ]
6119 : [ 6.40405e-006 ]
6120 : [ 6.05123e-006 ]
6121 : [ 6.35123e-006 ]
6122 : [ 6.41616e-006 ]
6123 : [ 6.38989e-006 ]
6124 : [ 6.46373e-006 ]
6125 : [ 6.38808e-006 ]
6126 : [ 6.35462e-006 ]
6127 : [ 6.38841e-006 ]
6128 : [ 6.42636e-006 ]
6129 : [ 6.46051e-006 ]
6130 : [ 6.49173e-006 ]
6131 : [ 6.33075e-006 ]
6132 : [ 6.32827e-006 ]
6133 : [ 6.42012e-006 ]
6134 : [ 6.27657e-006 ]
6135 : [ 6.36637e-006 ]
6136 : [ 6.46561e-006 ]
6137 : [ 6.32667e-006 ]
6138 : [ 6.4527e-006  ]
6139 : [ 6.38044e-006 ]
6140 : [ 6.37378e-006 ]
6141 : [ 6.40339e-006 ]
6142 : [ 6.18195e-006 ]
6143 : [ 6.13736e-006 ]
6144 : [ 6.41956e-006 ]
6145 : [ 6.31167e-006 ]
6146 : [ 6.44035e-006 ]
6147 : [ 6.02753e-006 ]
6148 : [ 6.50004e-006 ]
6149 : [ 6.39179e-006 ]
6150 : [ 6.26589e-006 ]
6151 : [ 6.46687e-006 ]
6152 : [ 6.44689e-006 ]
6153 : [ 6.25534e-006 ]
6154 : [ 6.40539e-006 ]
6155 : [ 6.34305e-006 ]
6156 : [ 6.41995e-006 ]
6157 : [ 6.32188e-006 ]
6158 : [ 6.44492e-006 ]
6159 : [ 6.4133e-006  ]
6160 : [ 6.35334e-006 ]
6161 : [ 5.97973e-006 ]
6162 : [ 6.42752e-006 ]
6163 : [ 6.45914e-006 ]
6164 : [ 6.38841e-006 ]
6165 : [ 6.42747e-006 ]
6166 : [ 6.00738e-006 ]
6167 : [ 6.33464e-006 ]
6168 : [ 6.37311e-006 ]
6169 : [ 6.25528e-006 ]
6170 : [ 6.41437e-006 ]
6171 : [ 6.42382e-006 ]
6172 : [ 6.23772e-006 ]
6173 : [ 6.2761e-006  ]
6174 : [ 6.44611e-006 ]
6175 : [ 6.3157e-006  ]
6176 : [ 6.31201e-006 ]
6177 : [ 6.28888e-006 ]
6178 : [ 6.12024e-006 ]
6179 : [ 6.40323e-006 ]
6180 : [ 6.01753e-006 ]
6181 : [ 6.4045e-006  ]
6182 : [ 6.37601e-006 ]
6183 : [ 6.32389e-006 ]
6184 : [ 6.34213e-006 ]
6185 : [ 6.45085e-006 ]
6186 : [ 6.36739e-006 ]
6187 : [ 6.30267e-006 ]
6188 : [ 6.31685e-006 ]
6189 : [ 6.44203e-006 ]
6190 : [ 6.42023e-006 ]
6191 : [ 6.464e-006   ]
6192 : [ 6.30744e-006 ]
6193 : [ 6.4336e-006  ]
6194 : [ 6.31035e-006 ]
6195 : [ 6.37286e-006 ]
6196 : [ 6.16948e-006 ]
6197 : [ 6.39448e-006 ]
6198 : [ 6.43421e-006 ]
6199 : [ 6.09426e-006 ]
6200 : [ 6.16604e-006 ]
6201 : [ 6.39774e-006 ]
6202 : [ 6.43388e-006 ]
6203 : [ 6.40563e-006 ]
6204 : [ 6.4193e-006  ]
6205 : [ 6.44351e-006 ]
6206 : [ 6.35468e-006 ]
6207 : [ 6.33174e-006 ]
6208 : [ 6.40507e-006 ]
6209 : [ 6.48808e-006 ]
6210 : [ 6.35992e-006 ]
6211 : [ 5.97746e-006 ]
6212 : [ 6.24975e-006 ]
6213 : [ 6.43323e-006 ]
6214 : [ 5.97378e-006 ]
6215 : [ 6.04022e-006 ]
6216 : [ 6.33067e-006 ]
6217 : [ 6.29548e-006 ]
6218 : [ 6.3974e-006  ]
6219 : [ 6.36132e-006 ]
6220 : [ 6.43319e-006 ]
6221 : [ 6.34305e-006 ]
6222 : [ 6.23914e-006 ]
6223 : [ 6.43709e-006 ]
6224 : [ 5.97651e-006 ]
6225 : [ 6.34113e-006 ]
6226 : [ 6.37026e-006 ]
6227 : [ 6.45586e-006 ]
6228 : [ 6.27735e-006 ]
6229 : [ 6.46335e-006 ]
6230 : [ 6.35596e-006 ]
6231 : [ 6.43602e-006 ]
6232 : [ 6.14977e-006 ]
6233 : [ 6.14527e-006 ]
6234 : [ 6.37206e-006 ]
6235 : [ 6.35093e-006 ]
6236 : [ 6.16471e-006 ]
6237 : [ 6.41811e-006 ]
6238 : [ 6.37744e-006 ]
6239 : [ 6.18789e-006 ]
6240 : [ 6.37766e-006 ]
6241 : [ 6.36317e-006 ]
6242 : [ 6.19939e-006 ]
6243 : [ 6.33544e-006 ]
6244 : [ 6.38052e-006 ]
6245 : [ 6.37457e-006 ]
6246 : [ 6.46804e-006 ]
6247 : [ 6.02536e-006 ]
6248 : [ 6.41623e-006 ]
6249 : [ 6.25405e-006 ]
6250 : [ 6.14213e-006 ]
6251 : [ 6.42915e-006 ]
6252 : [ 6.44231e-006 ]
6253 : [ 6.16924e-006 ]
6254 : [ 6.44006e-006 ]
6255 : [ 6.41809e-006 ]
6256 : [ 6.32067e-006 ]
6257 : [ 6.43828e-006 ]
6258 : [ 6.39263e-006 ]
6259 : [ 6.39756e-006 ]
6260 : [ 6.3485e-006  ]
6261 : [ 6.29302e-006 ]
6262 : [ 6.39291e-006 ]
6263 : [ 6.13725e-006 ]
6264 : [ 6.19796e-006 ]
6265 : [ 6.36585e-006 ]
6266 : [ 6.33525e-006 ]
6267 : [ 6.36175e-006 ]
6268 : [ 6.3476e-006  ]
6269 : [ 6.41165e-006 ]
6270 : [ 6.44334e-006 ]
6271 : [ 6.35968e-006 ]
6272 : [ 6.41831e-006 ]
6273 : [ 5.95358e-006 ]
6274 : [ 6.33068e-006 ]
6275 : [ 6.41091e-006 ]
6276 : [ 6.27316e-006 ]
6277 : [ 6.40502e-006 ]
6278 : [ 6.15175e-006 ]
6279 : [ 6.37769e-006 ]
6280 : [ 6.36261e-006 ]
6281 : [ 6.42739e-006 ]
6282 : [ 6.39472e-006 ]
6283 : [ 6.47047e-006 ]
6284 : [ 6.39075e-006 ]
6285 : [ 6.11363e-006 ]
6286 : [ 6.15779e-006 ]
6287 : [ 6.12836e-006 ]
6288 : [ 6.40942e-006 ]
6289 : [ 6.41675e-006 ]
6290 : [ 6.44417e-006 ]
6291 : [ 6.42816e-006 ]
6292 : [ 6.0425e-006  ]
6293 : [ 6.01483e-006 ]
6294 : [ 6.46671e-006 ]
6295 : [ 5.95488e-006 ]
6296 : [ 6.42508e-006 ]
6297 : [ 6.50408e-006 ]
6298 : [ 6.33973e-006 ]
6299 : [ 6.35913e-006 ]
6300 : [ 6.38183e-006 ]
6301 : [ 6.44301e-006 ]
6302 : [ 6.42581e-006 ]
6303 : [ 6.36797e-006 ]
6304 : [ 6.45506e-006 ]
6305 : [ 6.14626e-006 ]
6306 : [ 6.29422e-006 ]
6307 : [ 6.40486e-006 ]
6308 : [ 6.13035e-006 ]
6309 : [ 6.32293e-006 ]
6310 : [ 6.33324e-006 ]
6311 : [ 6.43673e-006 ]
6312 : [ 6.37877e-006 ]
6313 : [ 6.18004e-006 ]
6314 : [ 6.42309e-006 ]
6315 : [ 6.13961e-006 ]
6316 : [ 6.0988e-006  ]
6317 : [ 5.92964e-006 ]
6318 : [ 6.34243e-006 ]
6319 : [ 6.41796e-006 ]
6320 : [ 6.42944e-006 ]
6321 : [ 6.43596e-006 ]
6322 : [ 6.0045e-006  ]
6323 : [ 6.24198e-006 ]
6324 : [ 6.42003e-006 ]
6325 : [ 6.40665e-006 ]
6326 : [ 6.37057e-006 ]
6327 : [ 6.19315e-006 ]
6328 : [ 6.41169e-006 ]
6329 : [ 6.48985e-006 ]
6330 : [ 6.38668e-006 ]
6331 : [ 6.39875e-006 ]
6332 : [ 6.50097e-006 ]
6333 : [ 6.28941e-006 ]
6334 : [ 6.46086e-006 ]
6335 : [ 6.15156e-006 ]
6336 : [ 6.1404e-006  ]
6337 : [ 6.18585e-006 ]
6338 : [ 6.36267e-006 ]
6339 : [ 6.40979e-006 ]
6340 : [ 6.4176e-006  ]
6341 : [ 6.23064e-006 ]
6342 : [ 5.96664e-006 ]
6343 : [ 6.36751e-006 ]
6344 : [ 6.43113e-006 ]
6345 : [ 6.40543e-006 ]
6346 : [ 6.43953e-006 ]
6347 : [ 6.43192e-006 ]
6348 : [ 6.41042e-006 ]
6349 : [ 6.42323e-006 ]
6350 : [ 6.3466e-006  ]
6351 : [ 6.40791e-006 ]
6352 : [ 6.11966e-006 ]
6353 : [ 6.21942e-006 ]
6354 : [ 6.11809e-006 ]
6355 : [ 6.4243e-006  ]
6356 : [ 6.47401e-006 ]
6357 : [ 6.38607e-006 ]
6358 : [ 6.40898e-006 ]
6359 : [ 6.3866e-006  ]
6360 : [ 6.38445e-006 ]
6361 : [ 6.04e-006    ]
6362 : [ 6.37243e-006 ]
6363 : [ 6.39503e-006 ]
6364 : [ 6.16674e-006 ]
6365 : [ 6.38563e-006 ]
6366 : [ 6.38953e-006 ]
6367 : [ 6.1839e-006  ]
6368 : [ 6.09372e-006 ]
6369 : [ 6.3579e-006  ]
6370 : [ 6.45002e-006 ]
6371 : [ 6.31449e-006 ]
6372 : [ 6.44427e-006 ]
6373 : [ 6.42177e-006 ]
6374 : [ 6.16883e-006 ]
6375 : [ 6.11078e-006 ]
6376 : [ 6.36837e-006 ]
6377 : [ 6.46243e-006 ]
6378 : [ 6.07142e-006 ]
6379 : [ 6.40392e-006 ]
6380 : [ 6.39675e-006 ]
6381 : [ 6.44886e-006 ]
6382 : [ 5.93043e-006 ]
6383 : [ 6.18825e-006 ]
6384 : [ 6.43341e-006 ]
6385 : [ 6.41342e-006 ]
6386 : [ 6.45931e-006 ]
6387 : [ 6.3115e-006  ]
6388 : [ 6.00718e-006 ]
6389 : [ 6.28681e-006 ]
6390 : [ 6.3978e-006  ]
6391 : [ 6.44251e-006 ]
6392 : [ 6.44239e-006 ]
6393 : [ 6.13011e-006 ]
6394 : [ 6.27519e-006 ]
6395 : [ 6.30054e-006 ]
6396 : [ 6.30251e-006 ]
6397 : [ 6.35432e-006 ]
6398 : [ 6.27705e-006 ]
6399 : [ 6.37902e-006 ]
6400 : [ 6.27041e-006 ]
6401 : [ 6.31273e-006 ]
6402 : [ 6.43182e-006 ]
6403 : [ 6.1881e-006  ]
6404 : [ 6.41247e-006 ]
6405 : [ 6.41789e-006 ]
6406 : [ 6.3952e-006  ]
6407 : [ 5.94293e-006 ]
6408 : [ 6.09347e-006 ]
6409 : [ 6.13006e-006 ]
6410 : [ 6.4115e-006  ]
6411 : [ 6.38678e-006 ]
6412 : [ 6.40533e-006 ]
6413 : [ 6.43589e-006 ]
6414 : [ 6.33144e-006 ]
6415 : [ 6.37014e-006 ]
6416 : [ 6.07986e-006 ]
6417 : [ 6.39501e-006 ]
6418 : [ 6.14817e-006 ]
6419 : [ 6.39834e-006 ]
6420 : [ 6.47598e-006 ]
6421 : [ 6.44518e-006 ]
6422 : [ 6.45437e-006 ]
6423 : [ 6.08556e-006 ]
6424 : [ 6.46673e-006 ]
6425 : [ 6.13788e-006 ]
6426 : [ 6.45152e-006 ]
6427 : [ 6.32166e-006 ]
6428 : [ 6.24747e-006 ]
6429 : [ 6.4623e-006  ]
6430 : [ 6.3339e-006  ]
6431 : [ 6.42809e-006 ]
6432 : [ 6.39841e-006 ]
6433 : [ 6.44232e-006 ]
6434 : [ 6.0205e-006  ]
6435 : [ 6.41475e-006 ]
6436 : [ 6.47029e-006 ]
6437 : [ 6.42291e-006 ]
6438 : [ 6.15936e-006 ]
6439 : [ 6.412e-006   ]
6440 : [ 6.45475e-006 ]
6441 : [ 6.41937e-006 ]
6442 : [ 6.29145e-006 ]
6443 : [ 6.32862e-006 ]
6444 : [ 6.37214e-006 ]
6445 : [ 6.34896e-006 ]
6446 : [ 6.10549e-006 ]
6447 : [ 6.45376e-006 ]
6448 : [ 6.36826e-006 ]
6449 : [ 6.42492e-006 ]
6450 : [ 6.19122e-006 ]
6451 : [ 6.33337e-006 ]
6452 : [ 6.40397e-006 ]
6453 : [ 6.29166e-006 ]
6454 : [ 6.40485e-006 ]
6455 : [ 6.49273e-006 ]
6456 : [ 6.32464e-006 ]
6457 : [ 6.20932e-006 ]
6458 : [ 6.416e-006   ]
6459 : [ 6.41424e-006 ]
6460 : [ 6.45711e-006 ]
6461 : [ 6.34355e-006 ]
6462 : [ 6.11841e-006 ]
6463 : [ 6.0843e-006  ]
6464 : [ 6.36497e-006 ]
6465 : [ 6.12389e-006 ]
6466 : [ 6.43713e-006 ]
6467 : [ 6.22419e-006 ]
6468 : [ 6.19193e-006 ]
6469 : [ 6.15268e-006 ]
6470 : [ 6.28891e-006 ]
6471 : [ 6.41628e-006 ]
6472 : [ 6.40806e-006 ]
6473 : [ 6.34675e-006 ]
6474 : [ 6.42964e-006 ]
6475 : [ 6.40286e-006 ]
6476 : [ 6.42738e-006 ]
6477 : [ 6.44423e-006 ]
6478 : [ 6.34035e-006 ]
6479 : [ 6.45203e-006 ]
6480 : [ 6.4033e-006  ]
6481 : [ 6.39807e-006 ]
6482 : [ 6.15693e-006 ]
6483 : [ 6.40829e-006 ]
6484 : [ 6.33057e-006 ]
6485 : [ 6.39958e-006 ]
6486 : [ 6.43767e-006 ]
6487 : [ 6.04381e-006 ]
6488 : [ 6.46882e-006 ]
6489 : [ 6.21129e-006 ]
6490 : [ 6.41882e-006 ]
6491 : [ 6.12816e-006 ]
6492 : [ 6.31568e-006 ]
6493 : [ 6.14782e-006 ]
6494 : [ 6.3648e-006  ]
6495 : [ 6.41168e-006 ]
6496 : [ 6.03931e-006 ]
6497 : [ 6.32158e-006 ]
6498 : [ 6.34331e-006 ]
6499 : [ 6.41346e-006 ]
6500 : [ 6.1226e-006  ]
6501 : [ 6.47624e-006 ]
6502 : [ 6.31189e-006 ]
6503 : [ 6.37743e-006 ]
6504 : [ 6.439e-006   ]
6505 : [ 6.20346e-006 ]
6506 : [ 6.00235e-006 ]
6507 : [ 6.15295e-006 ]
6508 : [ 6.37052e-006 ]
6509 : [ 6.45547e-006 ]
6510 : [ 6.31408e-006 ]
6511 : [ 5.99827e-006 ]
6512 : [ 6.42034e-006 ]
6513 : [ 5.99622e-006 ]
6514 : [ 6.4271e-006  ]
6515 : [ 6.39871e-006 ]
6516 : [ 6.40039e-006 ]
6517 : [ 6.34377e-006 ]
6518 : [ 6.44891e-006 ]
6519 : [ 6.3948e-006  ]
6520 : [ 6.3645e-006  ]
6521 : [ 6.36706e-006 ]
6522 : [ 6.14812e-006 ]
6523 : [ 5.93429e-006 ]
6524 : [ 6.2992e-006  ]
6525 : [ 6.46319e-006 ]
6526 : [ 6.28601e-006 ]
6527 : [ 6.41299e-006 ]
6528 : [ 6.1995e-006  ]
6529 : [ 6.46935e-006 ]
6530 : [ 6.2675e-006  ]
6531 : [ 6.34289e-006 ]
6532 : [ 6.24008e-006 ]
6533 : [ 5.94961e-006 ]
6534 : [ 6.41938e-006 ]
6535 : [ 6.45222e-006 ]
6536 : [ 6.37675e-006 ]
6537 : [ 6.35047e-006 ]
6538 : [ 6.38842e-006 ]
6539 : [ 6.21178e-006 ]
6540 : [ 6.42856e-006 ]
6541 : [ 6.03465e-006 ]
6542 : [ 6.14219e-006 ]
6543 : [ 5.97143e-006 ]
6544 : [ 6.46751e-006 ]
6545 : [ 6.19586e-006 ]
6546 : [ 6.42069e-006 ]
6547 : [ 6.47778e-006 ]
6548 : [ 6.1347e-006  ]
6549 : [ 6.28553e-006 ]
6550 : [ 6.38117e-006 ]
6551 : [ 6.37331e-006 ]
6552 : [ 6.35951e-006 ]
6553 : [ 6.41018e-006 ]
6554 : [ 6.42537e-006 ]
6555 : [ 6.45609e-006 ]
6556 : [ 6.27309e-006 ]
6557 : [ 6.37463e-006 ]
6558 : [ 6.03654e-006 ]
6559 : [ 6.34159e-006 ]
6560 : [ 6.39837e-006 ]
6561 : [ 6.40203e-006 ]
6562 : [ 6.41455e-006 ]
6563 : [ 6.41498e-006 ]
6564 : [ 6.48551e-006 ]
6565 : [ 6.47109e-006 ]
6566 : [ 6.10444e-006 ]
6567 : [ 5.93026e-006 ]
6568 : [ 6.02519e-006 ]
6569 : [ 5.98569e-006 ]
6570 : [ 6.36308e-006 ]
6571 : [ 6.35308e-006 ]
6572 : [ 6.3942e-006  ]
6573 : [ 6.40658e-006 ]
6574 : [ 6.18312e-006 ]
6575 : [ 6.0981e-006  ]
6576 : [ 6.34755e-006 ]
6577 : [ 6.19753e-006 ]
6578 : [ 6.08493e-006 ]
6579 : [ 6.28371e-006 ]
6580 : [ 6.01406e-006 ]
6581 : [ 6.18744e-006 ]
6582 : [ 6.46926e-006 ]
6583 : [ 6.39833e-006 ]
6584 : [ 6.35288e-006 ]
6585 : [ 6.24982e-006 ]
6586 : [ 6.3738e-006  ]
6587 : [ 6.40048e-006 ]
6588 : [ 6.40107e-006 ]
6589 : [ 6.48927e-006 ]
6590 : [ 6.41013e-006 ]
6591 : [ 6.39004e-006 ]
6592 : [ 6.43501e-006 ]
6593 : [ 6.4165e-006  ]
6594 : [ 6.3663e-006  ]
6595 : [ 6.40819e-006 ]
6596 : [ 6.21561e-006 ]
6597 : [ 6.29486e-006 ]
6598 : [ 6.41438e-006 ]
6599 : [ 6.36129e-006 ]
6600 : [ 6.46397e-006 ]
6601 : [ 6.41403e-006 ]
6602 : [ 6.2975e-006  ]
6603 : [ 6.37736e-006 ]
6604 : [ 6.43037e-006 ]
6605 : [ 6.33631e-006 ]
6606 : [ 6.37406e-006 ]
6607 : [ 6.43737e-006 ]
6608 : [ 6.45977e-006 ]
6609 : [ 6.41967e-006 ]
6610 : [ 6.29557e-006 ]
6611 : [ 6.38562e-006 ]
6612 : [ 6.29078e-006 ]
6613 : [ 6.10139e-006 ]
6614 : [ 6.41327e-006 ]
6615 : [ 6.16865e-006 ]
6616 : [ 6.42489e-006 ]
6617 : [ 6.46045e-006 ]
6618 : [ 6.42662e-006 ]
6619 : [ 6.45935e-006 ]
6620 : [ 6.11284e-006 ]
6621 : [ 6.35164e-006 ]
6622 : [ 6.40111e-006 ]
6623 : [ 6.39755e-006 ]
6624 : [ 6.39292e-006 ]
6625 : [ 6.4735e-006  ]
6626 : [ 6.11963e-006 ]
6627 : [ 6.46787e-006 ]
6628 : [ 6.25883e-006 ]
6629 : [ 6.01784e-006 ]
6630 : [ 6.34229e-006 ]
6631 : [ 6.48186e-006 ]
6632 : [ 6.39379e-006 ]
6633 : [ 6.46784e-006 ]
6634 : [ 6.42103e-006 ]
6635 : [ 6.00391e-006 ]
6636 : [ 6.40126e-006 ]
6637 : [ 6.40317e-006 ]
6638 : [ 6.12818e-006 ]
6639 : [ 6.45843e-006 ]
6640 : [ 6.43911e-006 ]
6641 : [ 6.40736e-006 ]
6642 : [ 6.40607e-006 ]
6643 : [ 6.38219e-006 ]
6644 : [ 6.45241e-006 ]
6645 : [ 6.32981e-006 ]
6646 : [ 6.1587e-006  ]
6647 : [ 6.15105e-006 ]
6648 : [ 6.33925e-006 ]
6649 : [ 6.00505e-006 ]
6650 : [ 6.42956e-006 ]
6651 : [ 6.39824e-006 ]
6652 : [ 6.38152e-006 ]
6653 : [ 6.42479e-006 ]
6654 : [ 6.07988e-006 ]
6655 : [ 6.32378e-006 ]
6656 : [ 6.44839e-006 ]
6657 : [ 6.32756e-006 ]
6658 : [ 6.45233e-006 ]
6659 : [ 6.43519e-006 ]
6660 : [ 6.41143e-006 ]
6661 : [ 6.30592e-006 ]
6662 : [ 6.40183e-006 ]
6663 : [ 6.38477e-006 ]
6664 : [ 6.01245e-006 ]
6665 : [ 6.41634e-006 ]
6666 : [ 6.3775e-006  ]
6667 : [ 6.02063e-006 ]
6668 : [ 6.3561e-006  ]
6669 : [ 6.39862e-006 ]
6670 : [ 6.34118e-006 ]
6671 : [ 6.38802e-006 ]
6672 : [ 6.46997e-006 ]
6673 : [ 6.46837e-006 ]
6674 : [ 6.41604e-006 ]
6675 : [ 6.44023e-006 ]
6676 : [ 6.18201e-006 ]
6677 : [ 6.3092e-006  ]
6678 : [ 6.23825e-006 ]
6679 : [ 6.23042e-006 ]
6680 : [ 6.06571e-006 ]
6681 : [ 6.43076e-006 ]
6682 : [ 6.26709e-006 ]
6683 : [ 6.2858e-006  ]
6684 : [ 6.32539e-006 ]
6685 : [ 6.44254e-006 ]
6686 : [ 6.37319e-006 ]
6687 : [ 6.27266e-006 ]
6688 : [ 6.43812e-006 ]
6689 : [ 6.4298e-006  ]
6690 : [ 6.25039e-006 ]
6691 : [ 6.03205e-006 ]
6692 : [ 6.28101e-006 ]
6693 : [ 6.35976e-006 ]
6694 : [ 6.42457e-006 ]
6695 : [ 6.16553e-006 ]
6696 : [ 6.37252e-006 ]
6697 : [ 6.21485e-006 ]
6698 : [ 6.43533e-006 ]
6699 : [ 6.36477e-006 ]
6700 : [ 6.33693e-006 ]
6701 : [ 6.2561e-006  ]
6702 : [ 6.35055e-006 ]
6703 : [ 6.45144e-006 ]
6704 : [ 6.18886e-006 ]
6705 : [ 6.12842e-006 ]
6706 : [ 6.0124e-006  ]
6707 : [ 6.43468e-006 ]
6708 : [ 6.31154e-006 ]
6709 : [ 6.18846e-006 ]
6710 : [ 6.3484e-006  ]
6711 : [ 6.26937e-006 ]
6712 : [ 6.44397e-006 ]
6713 : [ 6.23075e-006 ]
6714 : [ 6.49672e-006 ]
6715 : [ 6.14608e-006 ]
6716 : [ 6.30543e-006 ]
6717 : [ 6.33129e-006 ]
6718 : [ 6.47117e-006 ]
6719 : [ 6.2986e-006  ]
6720 : [ 6.43695e-006 ]
6721 : [ 6.36447e-006 ]
6722 : [ 6.36391e-006 ]
6723 : [ 6.04109e-006 ]
6724 : [ 6.42494e-006 ]
6725 : [ 6.30596e-006 ]
6726 : [ 6.34814e-006 ]
6727 : [ 6.4446e-006  ]
6728 : [ 6.45769e-006 ]
6729 : [ 6.15768e-006 ]
6730 : [ 6.03772e-006 ]
6731 : [ 6.4206e-006  ]
6732 : [ 6.29625e-006 ]
6733 : [ 6.11216e-006 ]
6734 : [ 6.25276e-006 ]
6735 : [ 6.30044e-006 ]
6736 : [ 6.40049e-006 ]
6737 : [ 6.33782e-006 ]
6738 : [ 6.3544e-006  ]
6739 : [ 6.47001e-006 ]
6740 : [ 6.48161e-006 ]
6741 : [ 6.19923e-006 ]
6742 : [ 6.22811e-006 ]
6743 : [ 6.39252e-006 ]
6744 : [ 6.34956e-006 ]
6745 : [ 6.02252e-006 ]
6746 : [ 6.39659e-006 ]
6747 : [ 6.27234e-006 ]
6748 : [ 6.36451e-006 ]
6749 : [ 6.42128e-006 ]
6750 : [ 6.40879e-006 ]
6751 : [ 5.9343e-006  ]
6752 : [ 6.35512e-006 ]
6753 : [ 6.08258e-006 ]
6754 : [ 6.47759e-006 ]
6755 : [ 6.26733e-006 ]
6756 : [ 6.45535e-006 ]
6757 : [ 6.2147e-006  ]
6758 : [ 6.44336e-006 ]
6759 : [ 6.38996e-006 ]
6760 : [ 6.39898e-006 ]
6761 : [ 6.42653e-006 ]
6762 : [ 6.23652e-006 ]
6763 : [ 6.03991e-006 ]
6764 : [ 6.39196e-006 ]
6765 : [ 6.06442e-006 ]
6766 : [ 6.44719e-006 ]
6767 : [ 6.48819e-006 ]
6768 : [ 6.10303e-006 ]
6769 : [ 6.4646e-006  ]
6770 : [ 6.09832e-006 ]
6771 : [ 6.24712e-006 ]
6772 : [ 6.33464e-006 ]
6773 : [ 6.41706e-006 ]
6774 : [ 6.36735e-006 ]
6775 : [ 6.42238e-006 ]
6776 : [ 6.42998e-006 ]
6777 : [ 6.00791e-006 ]
6778 : [ 6.46812e-006 ]
6779 : [ 6.41746e-006 ]
6780 : [ 6.36035e-006 ]
6781 : [ 6.17815e-006 ]
6782 : [ 6.38343e-006 ]
6783 : [ 6.11752e-006 ]
6784 : [ 6.43913e-006 ]
6785 : [ 6.08166e-006 ]
6786 : [ 6.07089e-006 ]
6787 : [ 6.42585e-006 ]
6788 : [ 6.40027e-006 ]
6789 : [ 6.37837e-006 ]
6790 : [ 6.10319e-006 ]
6791 : [ 6.42445e-006 ]
6792 : [ 6.47873e-006 ]
6793 : [ 6.37868e-006 ]
6794 : [ 6.47502e-006 ]
6795 : [ 6.20611e-006 ]
6796 : [ 6.3699e-006  ]
6797 : [ 6.2709e-006  ]
6798 : [ 6.47118e-006 ]
6799 : [ 6.4295e-006  ]
6800 : [ 6.43075e-006 ]
6801 : [ 6.22266e-006 ]
6802 : [ 6.45339e-006 ]
6803 : [ 6.38091e-006 ]
6804 : [ 6.45469e-006 ]
6805 : [ 6.26268e-006 ]
6806 : [ 6.20554e-006 ]
6807 : [ 6.41765e-006 ]
6808 : [ 6.40383e-006 ]
6809 : [ 6.074e-006   ]
6810 : [ 6.27416e-006 ]
6811 : [ 6.40734e-006 ]
6812 : [ 6.3766e-006  ]
6813 : [ 6.47559e-006 ]
6814 : [ 6.36866e-006 ]
6815 : [ 6.21113e-006 ]
6816 : [ 6.38807e-006 ]
6817 : [ 6.38478e-006 ]
6818 : [ 6.46333e-006 ]
6819 : [ 6.43144e-006 ]
6820 : [ 6.45995e-006 ]
6821 : [ 6.10564e-006 ]
6822 : [ 6.34128e-006 ]
6823 : [ 6.41742e-006 ]
6824 : [ 6.39526e-006 ]
6825 : [ 6.4139e-006  ]
6826 : [ 6.01318e-006 ]
6827 : [ 6.0435e-006  ]
6828 : [ 6.47881e-006 ]
6829 : [ 6.06387e-006 ]
6830 : [ 6.42393e-006 ]
6831 : [ 6.3239e-006  ]
6832 : [ 6.13839e-006 ]
6833 : [ 6.37962e-006 ]
6834 : [ 6.35042e-006 ]
6835 : [ 6.41921e-006 ]
6836 : [ 6.42282e-006 ]
6837 : [ 6.4107e-006  ]
6838 : [ 6.28867e-006 ]
6839 : [ 6.2786e-006  ]
6840 : [ 6.15316e-006 ]
6841 : [ 6.0303e-006  ]
6842 : [ 6.24745e-006 ]
6843 : [ 6.27277e-006 ]
6844 : [ 6.42438e-006 ]
6845 : [ 6.40686e-006 ]
6846 : [ 6.42368e-006 ]
6847 : [ 6.4118e-006  ]
6848 : [ 6.31113e-006 ]
6849 : [ 6.19032e-006 ]
6850 : [ 6.06657e-006 ]
6851 : [ 6.37821e-006 ]
6852 : [ 6.47061e-006 ]
6853 : [ 6.41905e-006 ]
6854 : [ 6.24144e-006 ]
6855 : [ 6.2825e-006  ]
6856 : [ 6.4058e-006  ]
6857 : [ 6.37923e-006 ]
6858 : [ 6.14381e-006 ]
6859 : [ 6.49539e-006 ]
6860 : [ 5.91975e-006 ]
6861 : [ 6.34747e-006 ]
6862 : [ 6.31494e-006 ]
6863 : [ 6.32515e-006 ]
6864 : [ 6.37761e-006 ]
6865 : [ 6.41201e-006 ]
6866 : [ 6.45641e-006 ]
6867 : [ 6.35655e-006 ]
6868 : [ 6.17693e-006 ]
6869 : [ 6.31594e-006 ]
6870 : [ 6.41071e-006 ]
6871 : [ 6.47998e-006 ]
6872 : [ 6.48408e-006 ]
6873 : [ 5.99429e-006 ]
6874 : [ 6.4102e-006  ]
6875 : [ 6.41183e-006 ]
6876 : [ 6.30734e-006 ]
6877 : [ 6.3966e-006  ]
6878 : [ 6.42057e-006 ]
6879 : [ 6.31151e-006 ]
6880 : [ 6.36223e-006 ]
6881 : [ 6.40467e-006 ]
6882 : [ 6.40093e-006 ]
6883 : [ 6.44431e-006 ]
6884 : [ 6.44542e-006 ]
6885 : [ 6.04812e-006 ]
6886 : [ 6.2905e-006  ]
6887 : [ 6.45374e-006 ]
6888 : [ 6.41832e-006 ]
6889 : [ 6.46193e-006 ]
6890 : [ 6.32261e-006 ]
6891 : [ 6.37566e-006 ]
6892 : [ 6.41806e-006 ]
6893 : [ 6.27806e-006 ]
6894 : [ 6.44777e-006 ]
6895 : [ 6.34309e-006 ]
6896 : [ 6.41402e-006 ]
6897 : [ 6.39377e-006 ]
6898 : [ 6.43134e-006 ]
6899 : [ 6.07006e-006 ]
6900 : [ 6.39804e-006 ]
6901 : [ 6.25055e-006 ]
6902 : [ 6.32236e-006 ]
6903 : [ 6.1202e-006  ]
6904 : [ 6.15782e-006 ]
6905 : [ 6.45881e-006 ]
6906 : [ 6.44006e-006 ]
6907 : [ 6.41649e-006 ]
6908 : [ 6.46924e-006 ]
6909 : [ 6.38497e-006 ]
6910 : [ 6.15079e-006 ]
6911 : [ 6.4653e-006  ]
6912 : [ 6.22353e-006 ]
6913 : [ 6.35464e-006 ]
6914 : [ 6.44515e-006 ]
6915 : [ 6.13974e-006 ]
6916 : [ 6.23855e-006 ]
6917 : [ 6.36854e-006 ]
6918 : [ 6.42961e-006 ]
6919 : [ 6.44786e-006 ]
6920 : [ 6.35304e-006 ]
6921 : [ 6.28061e-006 ]
6922 : [ 6.08375e-006 ]
6923 : [ 6.39966e-006 ]
6924 : [ 6.40006e-006 ]
6925 : [ 6.27055e-006 ]
6926 : [ 6.43487e-006 ]
6927 : [ 6.40626e-006 ]
6928 : [ 6.33209e-006 ]
6929 : [ 6.35987e-006 ]
6930 : [ 6.22346e-006 ]
6931 : [ 6.41854e-006 ]
6932 : [ 6.40779e-006 ]
6933 : [ 6.44024e-006 ]
6934 : [ 6.42743e-006 ]
6935 : [ 6.3082e-006  ]
6936 : [ 6.45831e-006 ]
6937 : [ 6.37407e-006 ]
6938 : [ 6.37467e-006 ]
6939 : [ 6.32898e-006 ]
6940 : [ 6.45508e-006 ]
6941 : [ 6.40927e-006 ]
6942 : [ 6.01874e-006 ]
6943 : [ 6.4113e-006  ]
6944 : [ 5.93957e-006 ]
6945 : [ 6.06666e-006 ]
6946 : [ 6.35824e-006 ]
6947 : [ 6.36145e-006 ]
6948 : [ 6.46737e-006 ]
6949 : [ 6.36664e-006 ]
6950 : [ 6.47524e-006 ]
6951 : [ 6.27006e-006 ]
6952 : [ 6.41199e-006 ]
6953 : [ 6.02249e-006 ]
6954 : [ 6.34003e-006 ]
6955 : [ 6.42398e-006 ]
6956 : [ 6.45469e-006 ]
6957 : [ 6.40593e-006 ]
6958 : [ 6.37004e-006 ]
6959 : [ 6.43307e-006 ]
6960 : [ 6.43152e-006 ]
6961 : [ 6.33412e-006 ]
6962 : [ 6.4447e-006  ]
6963 : [ 6.43271e-006 ]
6964 : [ 6.28276e-006 ]
6965 : [ 6.44852e-006 ]
6966 : [ 6.43062e-006 ]
6967 : [ 6.37922e-006 ]
6968 : [ 5.94514e-006 ]
6969 : [ 6.43742e-006 ]
6970 : [ 6.43064e-006 ]
6971 : [ 6.39078e-006 ]
6972 : [ 6.43908e-006 ]
6973 : [ 6.42973e-006 ]
6974 : [ 5.98766e-006 ]
6975 : [ 6.3371e-006  ]
6976 : [ 6.37568e-006 ]
6977 : [ 6.30269e-006 ]
6978 : [ 6.42118e-006 ]
6979 : [ 6.37193e-006 ]
6980 : [ 6.42897e-006 ]
6981 : [ 6.39919e-006 ]
6982 : [ 6.40397e-006 ]
6983 : [ 6.39761e-006 ]
6984 : [ 6.44236e-006 ]
6985 : [ 6.41379e-006 ]
6986 : [ 6.20569e-006 ]
6987 : [ 6.41875e-006 ]
6988 : [ 5.92427e-006 ]
6989 : [ 6.41377e-006 ]
6990 : [ 5.99757e-006 ]
6991 : [ 6.19011e-006 ]
6992 : [ 6.32484e-006 ]
6993 : [ 6.41736e-006 ]
6994 : [ 6.06603e-006 ]
6995 : [ 6.26235e-006 ]
6996 : [ 6.34009e-006 ]
6997 : [ 6.01234e-006 ]
6998 : [ 6.06126e-006 ]
6999 : [ 6.30068e-006 ]
7000 : [ 6.24981e-006 ]
7001 : [ 6.16759e-006 ]
7002 : [ 6.35014e-006 ]
7003 : [ 5.97506e-006 ]
7004 : [ 6.35562e-006 ]
7005 : [ 6.08684e-006 ]
7006 : [ 6.42086e-006 ]
7007 : [ 6.40992e-006 ]
7008 : [ 5.95889e-006 ]
7009 : [ 6.41483e-006 ]
7010 : [ 5.97695e-006 ]
7011 : [ 6.42965e-006 ]
7012 : [ 6.25035e-006 ]
7013 : [ 6.3787e-006  ]
7014 : [ 6.39148e-006 ]
7015 : [ 6.43686e-006 ]
7016 : [ 6.30668e-006 ]
7017 : [ 6.33772e-006 ]
7018 : [ 6.21931e-006 ]
7019 : [ 6.22668e-006 ]
7020 : [ 6.22944e-006 ]
7021 : [ 6.36869e-006 ]
7022 : [ 6.43405e-006 ]
7023 : [ 6.25998e-006 ]
7024 : [ 6.26215e-006 ]
7025 : [ 6.39314e-006 ]
7026 : [ 5.97127e-006 ]
7027 : [ 6.27013e-006 ]
7028 : [ 6.12774e-006 ]
7029 : [ 6.22502e-006 ]
7030 : [ 6.45307e-006 ]
7031 : [ 6.38172e-006 ]
7032 : [ 6.44985e-006 ]
7033 : [ 6.43513e-006 ]
7034 : [ 6.45171e-006 ]
7035 : [ 6.40064e-006 ]
7036 : [ 6.28165e-006 ]
7037 : [ 6.40845e-006 ]
7038 : [ 6.43937e-006 ]
7039 : [ 6.36171e-006 ]
7040 : [ 6.05226e-006 ]
7041 : [ 6.32236e-006 ]
7042 : [ 6.41814e-006 ]
7043 : [ 6.08836e-006 ]
7044 : [ 6.14046e-006 ]
7045 : [ 6.06352e-006 ]
7046 : [ 6.37979e-006 ]
7047 : [ 6.33181e-006 ]
7048 : [ 6.43481e-006 ]
7049 : [ 5.97659e-006 ]
7050 : [ 6.41664e-006 ]
7051 : [ 6.02896e-006 ]
7052 : [ 6.42123e-006 ]
7053 : [ 6.45244e-006 ]
7054 : [ 6.27946e-006 ]
7055 : [ 6.42888e-006 ]
7056 : [ 6.37394e-006 ]
7057 : [ 6.30667e-006 ]
7058 : [ 6.39696e-006 ]
7059 : [ 6.46375e-006 ]
7060 : [ 6.41766e-006 ]
7061 : [ 6.23934e-006 ]
7062 : [ 6.05642e-006 ]
7063 : [ 6.0236e-006  ]
7064 : [ 6.41857e-006 ]
7065 : [ 6.38904e-006 ]
7066 : [ 6.31793e-006 ]
7067 : [ 6.37639e-006 ]
7068 : [ 5.96083e-006 ]
7069 : [ 6.45402e-006 ]
7070 : [ 6.20308e-006 ]
7071 : [ 6.19281e-006 ]
7072 : [ 6.22436e-006 ]
7073 : [ 6.24759e-006 ]
7074 : [ 6.31896e-006 ]
7075 : [ 6.0543e-006  ]
7076 : [ 6.44457e-006 ]
7077 : [ 6.09567e-006 ]
7078 : [ 6.13856e-006 ]
7079 : [ 6.46598e-006 ]
7080 : [ 6.41509e-006 ]
7081 : [ 6.34689e-006 ]
7082 : [ 6.34385e-006 ]
7083 : [ 6.46823e-006 ]
7084 : [ 6.40726e-006 ]
7085 : [ 6.37213e-006 ]
7086 : [ 5.94538e-006 ]
7087 : [ 6.28741e-006 ]
7088 : [ 6.24689e-006 ]
7089 : [ 6.39534e-006 ]
7090 : [ 6.43012e-006 ]
7091 : [ 6.39544e-006 ]
7092 : [ 6.37507e-006 ]
7093 : [ 6.42967e-006 ]
7094 : [ 6.37824e-006 ]
7095 : [ 6.36295e-006 ]
7096 : [ 6.3901e-006  ]
7097 : [ 6.40324e-006 ]
7098 : [ 6.00847e-006 ]
7099 : [ 6.39739e-006 ]
7100 : [ 6.40041e-006 ]
7101 : [ 6.38815e-006 ]
7102 : [ 6.32273e-006 ]
7103 : [ 6.40726e-006 ]
7104 : [ 6.2449e-006  ]
7105 : [ 6.2505e-006  ]
7106 : [ 6.43831e-006 ]
7107 : [ 6.43296e-006 ]
7108 : [ 6.17437e-006 ]
7109 : [ 6.39762e-006 ]
7110 : [ 6.44257e-006 ]
7111 : [ 6.40351e-006 ]
7112 : [ 6.10697e-006 ]
7113 : [ 6.39807e-006 ]
7114 : [ 5.92529e-006 ]
7115 : [ 5.99711e-006 ]
7116 : [ 6.4194e-006  ]
7117 : [ 6.14258e-006 ]
7118 : [ 6.45626e-006 ]
7119 : [ 6.3451e-006  ]
7120 : [ 6.09898e-006 ]
7121 : [ 6.14092e-006 ]
7122 : [ 6.37728e-006 ]
7123 : [ 6.25187e-006 ]
7124 : [ 6.24365e-006 ]
7125 : [ 6.01606e-006 ]
7126 : [ 6.41933e-006 ]
7127 : [ 6.12504e-006 ]
7128 : [ 5.99278e-006 ]
7129 : [ 6.4398e-006  ]
7130 : [ 6.40492e-006 ]
7131 : [ 6.36205e-006 ]
7132 : [ 6.41092e-006 ]
7133 : [ 6.34572e-006 ]
7134 : [ 6.32222e-006 ]
7135 : [ 6.13723e-006 ]
7136 : [ 6.2847e-006  ]
7137 : [ 6.13958e-006 ]
7138 : [ 6.35586e-006 ]
7139 : [ 6.42359e-006 ]
7140 : [ 6.35225e-006 ]
7141 : [ 6.45245e-006 ]
7142 : [ 6.44158e-006 ]
7143 : [ 6.29777e-006 ]
7144 : [ 6.41196e-006 ]
7145 : [ 6.36023e-006 ]
7146 : [ 6.37695e-006 ]
7147 : [ 6.4247e-006  ]
7148 : [ 6.34158e-006 ]
7149 : [ 6.22412e-006 ]
7150 : [ 6.46534e-006 ]
7151 : [ 6.44449e-006 ]
7152 : [ 6.01773e-006 ]
7153 : [ 6.41377e-006 ]
7154 : [ 6.35359e-006 ]
7155 : [ 6.44655e-006 ]
7156 : [ 6.34559e-006 ]
7157 : [ 6.42331e-006 ]
7158 : [ 6.25946e-006 ]
7159 : [ 6.43506e-006 ]
7160 : [ 6.44417e-006 ]
7161 : [ 6.40012e-006 ]
7162 : [ 6.27917e-006 ]
7163 : [ 6.07562e-006 ]
7164 : [ 6.3955e-006  ]
7165 : [ 6.39046e-006 ]
7166 : [ 6.45117e-006 ]
7167 : [ 6.20265e-006 ]
7168 : [ 6.34445e-006 ]
7169 : [ 6.34385e-006 ]
7170 : [ 6.04793e-006 ]
7171 : [ 6.29146e-006 ]
7172 : [ 6.3605e-006  ]
7173 : [ 5.9938e-006  ]
7174 : [ 6.3624e-006  ]
7175 : [ 6.4179e-006  ]
7176 : [ 5.99605e-006 ]
7177 : [ 6.09974e-006 ]
7178 : [ 6.37899e-006 ]
7179 : [ 6.2873e-006  ]
7180 : [ 6.39574e-006 ]
7181 : [ 6.38547e-006 ]
7182 : [ 6.42499e-006 ]
7183 : [ 6.44011e-006 ]
7184 : [ 6.11658e-006 ]
7185 : [ 6.40913e-006 ]
7186 : [ 6.06302e-006 ]
7187 : [ 6.42391e-006 ]
7188 : [ 6.46544e-006 ]
7189 : [ 6.3808e-006  ]
7190 : [ 6.45737e-006 ]
7191 : [ 6.43989e-006 ]
7192 : [ 6.1407e-006  ]
7193 : [ 6.32761e-006 ]
7194 : [ 6.41985e-006 ]
7195 : [ 6.35324e-006 ]
7196 : [ 6.44326e-006 ]
7197 : [ 6.15449e-006 ]
7198 : [ 6.09428e-006 ]
7199 : [ 6.37736e-006 ]
7200 : [ 6.32337e-006 ]
7201 : [ 6.09454e-006 ]
7202 : [ 6.41464e-006 ]
7203 : [ 6.36273e-006 ]
7204 : [ 6.41592e-006 ]
7205 : [ 6.40039e-006 ]
7206 : [ 6.43272e-006 ]
7207 : [ 6.45449e-006 ]
7208 : [ 6.42755e-006 ]
7209 : [ 6.26629e-006 ]
7210 : [ 6.30269e-006 ]
7211 : [ 6.41202e-006 ]
7212 : [ 6.17301e-006 ]
7213 : [ 6.42745e-006 ]
7214 : [ 6.24279e-006 ]
7215 : [ 5.98825e-006 ]
7216 : [ 6.29968e-006 ]
7217 : [ 6.28055e-006 ]
7218 : [ 6.46514e-006 ]
7219 : [ 6.01623e-006 ]
7220 : [ 6.46983e-006 ]
7221 : [ 6.08498e-006 ]
7222 : [ 6.21271e-006 ]
7223 : [ 6.31226e-006 ]
7224 : [ 6.44375e-006 ]
7225 : [ 6.39967e-006 ]
7226 : [ 6.18406e-006 ]
7227 : [ 6.38683e-006 ]
7228 : [ 6.21803e-006 ]
7229 : [ 6.17879e-006 ]
7230 : [ 6.3812e-006  ]
7231 : [ 6.05192e-006 ]
7232 : [ 6.4127e-006  ]
7233 : [ 6.44187e-006 ]
7234 : [ 6.41121e-006 ]
7235 : [ 6.28804e-006 ]
7236 : [ 6.37896e-006 ]
7237 : [ 5.93483e-006 ]
7238 : [ 6.31083e-006 ]
7239 : [ 6.42506e-006 ]
7240 : [ 6.38771e-006 ]
7241 : [ 6.45774e-006 ]
7242 : [ 6.39034e-006 ]
7243 : [ 6.24363e-006 ]
7244 : [ 6.40251e-006 ]
7245 : [ 6.4292e-006  ]
7246 : [ 6.39331e-006 ]
7247 : [ 6.07228e-006 ]
7248 : [ 6.40667e-006 ]
7249 : [ 6.17694e-006 ]
7250 : [ 6.43051e-006 ]
7251 : [ 6.39147e-006 ]
7252 : [ 6.34824e-006 ]
7253 : [ 6.39386e-006 ]
7254 : [ 6.41584e-006 ]
7255 : [ 6.40455e-006 ]
7256 : [ 6.41113e-006 ]
7257 : [ 6.44834e-006 ]
7258 : [ 6.37866e-006 ]
7259 : [ 6.43738e-006 ]
7260 : [ 6.03281e-006 ]
7261 : [ 6.39747e-006 ]
7262 : [ 6.34937e-006 ]
7263 : [ 5.94303e-006 ]
7264 : [ 6.43999e-006 ]
7265 : [ 6.30264e-006 ]
7266 : [ 6.40689e-006 ]
7267 : [ 6.16673e-006 ]
7268 : [ 6.41963e-006 ]
7269 : [ 6.19385e-006 ]
7270 : [ 6.14031e-006 ]
7271 : [ 6.28663e-006 ]
7272 : [ 6.36784e-006 ]
7273 : [ 6.36017e-006 ]
7274 : [ 6.04176e-006 ]
7275 : [ 6.15585e-006 ]
7276 : [ 6.48072e-006 ]
7277 : [ 6.46134e-006 ]
7278 : [ 6.02837e-006 ]
7279 : [ 5.9822e-006  ]
7280 : [ 6.42955e-006 ]
7281 : [ 6.46252e-006 ]
7282 : [ 6.24171e-006 ]
7283 : [ 6.19527e-006 ]
7284 : [ 6.44319e-006 ]
7285 : [ 6.45299e-006 ]
7286 : [ 6.19874e-006 ]
7287 : [ 6.34913e-006 ]
7288 : [ 6.42185e-006 ]
7289 : [ 6.38644e-006 ]
7290 : [ 6.18674e-006 ]
7291 : [ 6.39637e-006 ]
7292 : [ 6.45462e-006 ]
7293 : [ 6.33707e-006 ]
7294 : [ 6.43654e-006 ]
7295 : [ 6.41508e-006 ]
7296 : [ 6.44812e-006 ]
7297 : [ 6.42492e-006 ]
7298 : [ 6.44987e-006 ]
7299 : [ 6.01978e-006 ]
7300 : [ 6.06554e-006 ]
7301 : [ 6.20467e-006 ]
7302 : [ 6.39442e-006 ]
7303 : [ 6.09702e-006 ]
7304 : [ 6.28536e-006 ]
7305 : [ 6.39461e-006 ]
7306 : [ 6.40237e-006 ]
7307 : [ 6.37863e-006 ]
7308 : [ 6.38151e-006 ]
7309 : [ 6.26783e-006 ]
7310 : [ 6.43202e-006 ]
7311 : [ 6.48686e-006 ]
7312 : [ 6.41138e-006 ]
7313 : [ 5.98513e-006 ]
7314 : [ 6.40833e-006 ]
7315 : [ 6.04635e-006 ]
7316 : [ 6.46353e-006 ]
7317 : [ 5.98157e-006 ]
7318 : [ 6.45428e-006 ]
7319 : [ 6.45399e-006 ]
7320 : [ 6.46954e-006 ]
7321 : [ 6.44256e-006 ]
7322 : [ 6.41713e-006 ]
7323 : [ 6.31015e-006 ]
7324 : [ 6.29557e-006 ]
7325 : [ 6.32616e-006 ]
7326 : [ 6.42878e-006 ]
7327 : [ 6.42719e-006 ]
7328 : [ 6.23529e-006 ]
7329 : [ 6.12968e-006 ]
7330 : [ 6.25627e-006 ]
7331 : [ 6.38903e-006 ]
7332 : [ 6.47727e-006 ]
7333 : [ 6.45614e-006 ]
7334 : [ 6.30645e-006 ]
7335 : [ 6.3814e-006  ]
7336 : [ 6.47739e-006 ]
7337 : [ 6.33756e-006 ]
7338 : [ 6.388e-006   ]
7339 : [ 6.07661e-006 ]
7340 : [ 6.42757e-006 ]
7341 : [ 5.95327e-006 ]
7342 : [ 6.45044e-006 ]
7343 : [ 6.40854e-006 ]
7344 : [ 6.39779e-006 ]
7345 : [ 6.36849e-006 ]
7346 : [ 6.20538e-006 ]
7347 : [ 6.42961e-006 ]
7348 : [ 6.37988e-006 ]
7349 : [ 6.00204e-006 ]
7350 : [ 6.39453e-006 ]
7351 : [ 6.48219e-006 ]
7352 : [ 6.39467e-006 ]
7353 : [ 6.50036e-006 ]
7354 : [ 6.4474e-006  ]
7355 : [ 6.42888e-006 ]
7356 : [ 6.26911e-006 ]
7357 : [ 6.3425e-006  ]
7358 : [ 6.37837e-006 ]
7359 : [ 6.25265e-006 ]
7360 : [ 5.99531e-006 ]
7361 : [ 6.26844e-006 ]
7362 : [ 6.40174e-006 ]
7363 : [ 6.36522e-006 ]
7364 : [ 6.43101e-006 ]
7365 : [ 6.41935e-006 ]
7366 : [ 6.42551e-006 ]
7367 : [ 6.44373e-006 ]
7368 : [ 6.37384e-006 ]
7369 : [ 6.02214e-006 ]
7370 : [ 6.3933e-006  ]
7371 : [ 6.42722e-006 ]
7372 : [ 6.22153e-006 ]
7373 : [ 6.41458e-006 ]
7374 : [ 6.35022e-006 ]
7375 : [ 6.31722e-006 ]
7376 : [ 6.44468e-006 ]
7377 : [ 6.05945e-006 ]
7378 : [ 6.47881e-006 ]
7379 : [ 6.42615e-006 ]
7380 : [ 6.4128e-006  ]
7381 : [ 6.22623e-006 ]
7382 : [ 6.44405e-006 ]
7383 : [ 6.43647e-006 ]
7384 : [ 6.10108e-006 ]
7385 : [ 6.3828e-006  ]
7386 : [ 6.20963e-006 ]
7387 : [ 6.43207e-006 ]
7388 : [ 6.37557e-006 ]
7389 : [ 6.44741e-006 ]
7390 : [ 6.37679e-006 ]
7391 : [ 6.42979e-006 ]
7392 : [ 5.91656e-006 ]
7393 : [ 6.43288e-006 ]
7394 : [ 6.41439e-006 ]
7395 : [ 6.40886e-006 ]
7396 : [ 6.42421e-006 ]
7397 : [ 6.40373e-006 ]
7398 : [ 6.37946e-006 ]
7399 : [ 6.43928e-006 ]
7400 : [ 6.43837e-006 ]
7401 : [ 6.29442e-006 ]
7402 : [ 6.42199e-006 ]
7403 : [ 6.41255e-006 ]
7404 : [ 6.39378e-006 ]
7405 : [ 6.46745e-006 ]
7406 : [ 6.37518e-006 ]
7407 : [ 6.36345e-006 ]
7408 : [ 6.36367e-006 ]
7409 : [ 6.01302e-006 ]
7410 : [ 6.40171e-006 ]
7411 : [ 6.43919e-006 ]
7412 : [ 6.40104e-006 ]
7413 : [ 6.17581e-006 ]
7414 : [ 6.24391e-006 ]
7415 : [ 6.36733e-006 ]
7416 : [ 6.42325e-006 ]
7417 : [ 6.33266e-006 ]
7418 : [ 6.43795e-006 ]
7419 : [ 6.24855e-006 ]
7420 : [ 6.45119e-006 ]
7421 : [ 6.01835e-006 ]
7422 : [ 6.28571e-006 ]
7423 : [ 6.37848e-006 ]
7424 : [ 6.38054e-006 ]
7425 : [ 6.2405e-006  ]
7426 : [ 6.44249e-006 ]
7427 : [ 6.36017e-006 ]
7428 : [ 6.21586e-006 ]
7429 : [ 6.14323e-006 ]
7430 : [ 5.962e-006   ]
7431 : [ 6.41549e-006 ]
7432 : [ 6.37234e-006 ]
7433 : [ 6.45993e-006 ]
7434 : [ 6.17151e-006 ]
7435 : [ 6.37216e-006 ]
7436 : [ 6.47257e-006 ]
7437 : [ 6.4565e-006  ]
7438 : [ 6.43908e-006 ]
7439 : [ 6.45141e-006 ]
7440 : [ 6.03198e-006 ]
7441 : [ 6.40769e-006 ]
7442 : [ 6.30023e-006 ]
7443 : [ 6.46242e-006 ]
7444 : [ 6.37588e-006 ]
7445 : [ 6.34796e-006 ]
7446 : [ 5.98666e-006 ]
7447 : [ 6.21711e-006 ]
7448 : [ 6.41447e-006 ]
7449 : [ 6.45614e-006 ]
7450 : [ 6.4005e-006  ]
7451 : [ 6.42264e-006 ]
7452 : [ 6.24164e-006 ]
7453 : [ 6.3907e-006  ]
7454 : [ 6.14002e-006 ]
7455 : [ 6.37315e-006 ]
7456 : [ 6.42734e-006 ]
7457 : [ 6.46159e-006 ]
7458 : [ 6.35322e-006 ]
7459 : [ 6.44808e-006 ]
7460 : [ 6.17933e-006 ]
7461 : [ 6.44697e-006 ]
7462 : [ 6.39059e-006 ]
7463 : [ 6.37052e-006 ]
7464 : [ 6.40911e-006 ]
7465 : [ 6.16774e-006 ]
7466 : [ 6.43967e-006 ]
7467 : [ 6.36888e-006 ]
7468 : [ 6.423e-006   ]
7469 : [ 6.19625e-006 ]
7470 : [ 5.96716e-006 ]
7471 : [ 6.28496e-006 ]
7472 : [ 6.38985e-006 ]
7473 : [ 6.00005e-006 ]
7474 : [ 6.28096e-006 ]
7475 : [ 6.41419e-006 ]
7476 : [ 6.42462e-006 ]
7477 : [ 6.35564e-006 ]
7478 : [ 6.07349e-006 ]
7479 : [ 6.4384e-006  ]
7480 : [ 6.03385e-006 ]
7481 : [ 6.02158e-006 ]
7482 : [ 6.37241e-006 ]
7483 : [ 5.9727e-006  ]
7484 : [ 6.29632e-006 ]
7485 : [ 6.35608e-006 ]
7486 : [ 6.44851e-006 ]
7487 : [ 6.27046e-006 ]
7488 : [ 6.44705e-006 ]
7489 : [ 6.33613e-006 ]
7490 : [ 6.44019e-006 ]
7491 : [ 6.27903e-006 ]
7492 : [ 6.42776e-006 ]
7493 : [ 6.17587e-006 ]
7494 : [ 6.33374e-006 ]
7495 : [ 6.32885e-006 ]
7496 : [ 6.01898e-006 ]
7497 : [ 6.2674e-006  ]
7498 : [ 6.41282e-006 ]
7499 : [ 6.27633e-006 ]
7500 : [ 6.39724e-006 ]
7501 : [ 6.4207e-006  ]
7502 : [ 6.40838e-006 ]
7503 : [ 6.42784e-006 ]
7504 : [ 6.41229e-006 ]
7505 : [ 6.20843e-006 ]
7506 : [ 5.96553e-006 ]
7507 : [ 6.31241e-006 ]
7508 : [ 6.39522e-006 ]
7509 : [ 6.11163e-006 ]
7510 : [ 6.16178e-006 ]
7511 : [ 6.49002e-006 ]
7512 : [ 6.20555e-006 ]
7513 : [ 6.4219e-006  ]
7514 : [ 6.39097e-006 ]
7515 : [ 6.16842e-006 ]
7516 : [ 5.92918e-006 ]
7517 : [ 6.37248e-006 ]
7518 : [ 6.47787e-006 ]
7519 : [ 6.10348e-006 ]
7520 : [ 6.09789e-006 ]
7521 : [ 6.39502e-006 ]
7522 : [ 6.43953e-006 ]
7523 : [ 6.28152e-006 ]
7524 : [ 6.2904e-006  ]
7525 : [ 6.3046e-006  ]
7526 : [ 6.31405e-006 ]
7527 : [ 6.47347e-006 ]
7528 : [ 6.23281e-006 ]
7529 : [ 6.08437e-006 ]
7530 : [ 6.42156e-006 ]
7531 : [ 6.02954e-006 ]
7532 : [ 6.07812e-006 ]
7533 : [ 6.26145e-006 ]
7534 : [ 6.40891e-006 ]
7535 : [ 6.40479e-006 ]
7536 : [ 6.18621e-006 ]
7537 : [ 6.43496e-006 ]
7538 : [ 6.41471e-006 ]
7539 : [ 6.39912e-006 ]
7540 : [ 6.20678e-006 ]
7541 : [ 6.13533e-006 ]
7542 : [ 6.47938e-006 ]
7543 : [ 6.37127e-006 ]
7544 : [ 6.16164e-006 ]
7545 : [ 6.2001e-006  ]
7546 : [ 6.36243e-006 ]
7547 : [ 6.3465e-006  ]
7548 : [ 6.43378e-006 ]
7549 : [ 6.43896e-006 ]
7550 : [ 6.45815e-006 ]
7551 : [ 6.41341e-006 ]
7552 : [ 6.37218e-006 ]
7553 : [ 6.41648e-006 ]
7554 : [ 6.35309e-006 ]
7555 : [ 6.259e-006   ]
7556 : [ 6.35854e-006 ]
7557 : [ 6.42426e-006 ]
7558 : [ 6.17199e-006 ]
7559 : [ 6.12987e-006 ]
7560 : [ 6.41694e-006 ]
7561 : [ 6.40568e-006 ]
7562 : [ 6.42605e-006 ]
7563 : [ 6.43254e-006 ]
7564 : [ 6.15234e-006 ]
7565 : [ 6.38981e-006 ]
7566 : [ 5.97046e-006 ]
7567 : [ 6.36005e-006 ]
7568 : [ 6.39351e-006 ]
7569 : [ 6.38746e-006 ]
7570 : [ 6.4292e-006  ]
7571 : [ 6.36548e-006 ]
7572 : [ 6.42925e-006 ]
7573 : [ 6.4395e-006  ]
7574 : [ 6.39731e-006 ]
7575 : [ 6.38335e-006 ]
7576 : [ 6.34143e-006 ]
7577 : [ 6.35663e-006 ]
7578 : [ 6.40835e-006 ]
7579 : [ 6.18856e-006 ]
7580 : [ 6.40335e-006 ]
7581 : [ 6.47075e-006 ]
7582 : [ 6.09761e-006 ]
7583 : [ 6.23474e-006 ]
7584 : [ 6.16029e-006 ]
7585 : [ 6.39994e-006 ]
7586 : [ 6.43133e-006 ]
7587 : [ 6.40765e-006 ]
7588 : [ 6.39532e-006 ]
7589 : [ 6.43999e-006 ]
7590 : [ 6.37341e-006 ]
7591 : [ 6.37727e-006 ]
7592 : [ 6.42996e-006 ]
7593 : [ 6.31972e-006 ]
7594 : [ 6.45506e-006 ]
7595 : [ 6.39217e-006 ]
7596 : [ 6.1799e-006  ]
7597 : [ 6.33238e-006 ]
7598 : [ 6.39367e-006 ]
7599 : [ 6.37322e-006 ]
7600 : [ 6.47758e-006 ]
7601 : [ 6.39601e-006 ]
7602 : [ 6.32518e-006 ]
7603 : [ 6.40321e-006 ]
7604 : [ 6.00263e-006 ]
7605 : [ 6.34994e-006 ]
7606 : [ 6.1004e-006  ]
7607 : [ 6.3841e-006  ]
7608 : [ 6.40056e-006 ]
7609 : [ 6.39909e-006 ]
7610 : [ 6.33622e-006 ]
7611 : [ 6.39514e-006 ]
7612 : [ 6.4932e-006  ]
7613 : [ 6.47123e-006 ]
7614 : [ 6.37755e-006 ]
7615 : [ 6.44352e-006 ]
7616 : [ 6.43953e-006 ]
7617 : [ 6.27266e-006 ]
7618 : [ 6.38109e-006 ]
7619 : [ 6.42035e-006 ]
7620 : [ 6.3841e-006  ]
7621 : [ 6.38778e-006 ]
7622 : [ 6.3873e-006  ]
7623 : [ 6.38327e-006 ]
7624 : [ 6.05143e-006 ]
7625 : [ 6.48069e-006 ]
7626 : [ 5.95424e-006 ]
7627 : [ 6.37147e-006 ]
7628 : [ 6.43068e-006 ]
7629 : [ 6.44313e-006 ]
7630 : [ 6.14017e-006 ]
7631 : [ 6.4425e-006  ]
7632 : [ 5.99113e-006 ]
7633 : [ 6.41998e-006 ]
7634 : [ 6.40289e-006 ]
7635 : [ 6.39637e-006 ]
7636 : [ 6.15633e-006 ]
7637 : [ 6.11271e-006 ]
7638 : [ 6.36e-006    ]
7639 : [ 6.40901e-006 ]
7640 : [ 6.18443e-006 ]
7641 : [ 6.18662e-006 ]
7642 : [ 6.36211e-006 ]
7643 : [ 6.39929e-006 ]
7644 : [ 6.48029e-006 ]
7645 : [ 6.22831e-006 ]
7646 : [ 6.3224e-006  ]
7647 : [ 6.43847e-006 ]
7648 : [ 6.4227e-006  ]
7649 : [ 6.48598e-006 ]
7650 : [ 6.43175e-006 ]
7651 : [ 6.43231e-006 ]
7652 : [ 6.45683e-006 ]
7653 : [ 6.27344e-006 ]
7654 : [ 6.18194e-006 ]
7655 : [ 6.43377e-006 ]
7656 : [ 6.44675e-006 ]
7657 : [ 6.34865e-006 ]
7658 : [ 6.14184e-006 ]
7659 : [ 6.01184e-006 ]
7660 : [ 6.40923e-006 ]
7661 : [ 6.4272e-006  ]
7662 : [ 5.95758e-006 ]
7663 : [ 6.30992e-006 ]
7664 : [ 6.08e-006    ]
7665 : [ 6.44088e-006 ]
7666 : [ 6.43661e-006 ]
7667 : [ 6.44529e-006 ]
7668 : [ 6.47392e-006 ]
7669 : [ 6.38899e-006 ]
7670 : [ 6.39588e-006 ]
7671 : [ 6.28526e-006 ]
7672 : [ 6.23599e-006 ]
7673 : [ 6.39566e-006 ]
7674 : [ 6.39621e-006 ]
7675 : [ 6.13018e-006 ]
7676 : [ 6.4351e-006  ]
7677 : [ 6.10854e-006 ]
7678 : [ 6.43169e-006 ]
7679 : [ 6.45483e-006 ]
7680 : [ 6.11467e-006 ]
7681 : [ 5.94536e-006 ]
7682 : [ 6.42026e-006 ]
7683 : [ 6.11712e-006 ]
7684 : [ 6.1539e-006  ]
7685 : [ 6.28113e-006 ]
7686 : [ 6.40606e-006 ]
7687 : [ 6.42524e-006 ]
7688 : [ 6.38606e-006 ]
7689 : [ 6.44682e-006 ]
7690 : [ 5.97951e-006 ]
7691 : [ 6.42348e-006 ]
7692 : [ 6.10294e-006 ]
7693 : [ 6.28739e-006 ]
7694 : [ 6.4013e-006  ]
7695 : [ 6.28726e-006 ]
7696 : [ 6.15557e-006 ]
7697 : [ 6.01439e-006 ]
7698 : [ 6.46e-006    ]
7699 : [ 6.27378e-006 ]
7700 : [ 6.46275e-006 ]
7701 : [ 6.43276e-006 ]
7702 : [ 6.14291e-006 ]
7703 : [ 6.40473e-006 ]
7704 : [ 6.4255e-006  ]
7705 : [ 6.41765e-006 ]
7706 : [ 6.42557e-006 ]
7707 : [ 6.4087e-006  ]
7708 : [ 6.41363e-006 ]
7709 : [ 6.42337e-006 ]
7710 : [ 6.37063e-006 ]
7711 : [ 6.44159e-006 ]
7712 : [ 6.15146e-006 ]
7713 : [ 6.07111e-006 ]
7714 : [ 6.04932e-006 ]
7715 : [ 6.41388e-006 ]
7716 : [ 6.37979e-006 ]
7717 : [ 6.3659e-006  ]
7718 : [ 6.00718e-006 ]
7719 : [ 6.08986e-006 ]
7720 : [ 6.42832e-006 ]
7721 : [ 6.4111e-006  ]
7722 : [ 6.23249e-006 ]
7723 : [ 6.46963e-006 ]
7724 : [ 6.16908e-006 ]
7725 : [ 6.2649e-006  ]
7726 : [ 6.18761e-006 ]
7727 : [ 6.44665e-006 ]
7728 : [ 6.38246e-006 ]
7729 : [ 6.37888e-006 ]
7730 : [ 6.45022e-006 ]
7731 : [ 6.38112e-006 ]
7732 : [ 6.42418e-006 ]
7733 : [ 6.43772e-006 ]
7734 : [ 6.39272e-006 ]
7735 : [ 6.31804e-006 ]
7736 : [ 6.45411e-006 ]
7737 : [ 6.16514e-006 ]
7738 : [ 6.38173e-006 ]
7739 : [ 6.28773e-006 ]
7740 : [ 6.42149e-006 ]
7741 : [ 6.42233e-006 ]
7742 : [ 6.41765e-006 ]
7743 : [ 6.20267e-006 ]
7744 : [ 6.39826e-006 ]
7745 : [ 6.03287e-006 ]
7746 : [ 6.41205e-006 ]
7747 : [ 6.28952e-006 ]
7748 : [ 6.39215e-006 ]
7749 : [ 6.38522e-006 ]
7750 : [ 6.36577e-006 ]
7751 : [ 6.29276e-006 ]
7752 : [ 6.15997e-006 ]
7753 : [ 6.40094e-006 ]
7754 : [ 6.43123e-006 ]
7755 : [ 6.3094e-006  ]
7756 : [ 6.26144e-006 ]
7757 : [ 6.15574e-006 ]
7758 : [ 6.26879e-006 ]
7759 : [ 6.01669e-006 ]
7760 : [ 5.98351e-006 ]
7761 : [ 6.39671e-006 ]
7762 : [ 6.34389e-006 ]
7763 : [ 6.37064e-006 ]
7764 : [ 6.44932e-006 ]
7765 : [ 6.33284e-006 ]
7766 : [ 5.99684e-006 ]
7767 : [ 5.94685e-006 ]
7768 : [ 6.28003e-006 ]
7769 : [ 6.39794e-006 ]
7770 : [ 6.18622e-006 ]
7771 : [ 6.10939e-006 ]
7772 : [ 6.47503e-006 ]
7773 : [ 6.39443e-006 ]
7774 : [ 6.2504e-006  ]
7775 : [ 6.44753e-006 ]
7776 : [ 6.27156e-006 ]
7777 : [ 6.36749e-006 ]
7778 : [ 6.31242e-006 ]
7779 : [ 6.39105e-006 ]
7780 : [ 6.47574e-006 ]
7781 : [ 6.22227e-006 ]
7782 : [ 6.10805e-006 ]
7783 : [ 6.43422e-006 ]
7784 : [ 6.41898e-006 ]
7785 : [ 6.4436e-006  ]
7786 : [ 6.40832e-006 ]
7787 : [ 6.40439e-006 ]
7788 : [ 6.23863e-006 ]
7789 : [ 6.41748e-006 ]
7790 : [ 6.36974e-006 ]
7791 : [ 6.37661e-006 ]
7792 : [ 6.39546e-006 ]
7793 : [ 6.35512e-006 ]
7794 : [ 6.40104e-006 ]
7795 : [ 6.27138e-006 ]
7796 : [ 6.37228e-006 ]
7797 : [ 6.12301e-006 ]
7798 : [ 6.42571e-006 ]
7799 : [ 6.3981e-006  ]
7800 : [ 6.40555e-006 ]
7801 : [ 6.31927e-006 ]
7802 : [ 6.39727e-006 ]
7803 : [ 6.1996e-006  ]
7804 : [ 6.47281e-006 ]
7805 : [ 6.39186e-006 ]
7806 : [ 6.25604e-006 ]
7807 : [ 6.43843e-006 ]
7808 : [ 6.38466e-006 ]
7809 : [ 6.24691e-006 ]
7810 : [ 6.04142e-006 ]
7811 : [ 6.10017e-006 ]
7812 : [ 6.28028e-006 ]
7813 : [ 6.42871e-006 ]
7814 : [ 6.29654e-006 ]
7815 : [ 6.36042e-006 ]
7816 : [ 6.41307e-006 ]
7817 : [ 6.11161e-006 ]
7818 : [ 6.38623e-006 ]
7819 : [ 6.35709e-006 ]
7820 : [ 6.38924e-006 ]
7821 : [ 6.26753e-006 ]
7822 : [ 6.15142e-006 ]
7823 : [ 6.13022e-006 ]
7824 : [ 6.34427e-006 ]
7825 : [ 6.42359e-006 ]
7826 : [ 6.40639e-006 ]
7827 : [ 6.39759e-006 ]
7828 : [ 6.40972e-006 ]
7829 : [ 6.42821e-006 ]
7830 : [ 6.39407e-006 ]
7831 : [ 6.21143e-006 ]
7832 : [ 6.31817e-006 ]
7833 : [ 6.38564e-006 ]
7834 : [ 6.39786e-006 ]
7835 : [ 6.40989e-006 ]
7836 : [ 6.37863e-006 ]
7837 : [ 6.44111e-006 ]
7838 : [ 6.34036e-006 ]
7839 : [ 6.41462e-006 ]
7840 : [ 6.38643e-006 ]
7841 : [ 6.24803e-006 ]
7842 : [ 6.19662e-006 ]
7843 : [ 6.24385e-006 ]
7844 : [ 6.44241e-006 ]
7845 : [ 6.35952e-006 ]
7846 : [ 6.34313e-006 ]
7847 : [ 6.25284e-006 ]
7848 : [ 6.39898e-006 ]
7849 : [ 6.26634e-006 ]
7850 : [ 6.39911e-006 ]
7851 : [ 6.12135e-006 ]
7852 : [ 6.43988e-006 ]
7853 : [ 6.39996e-006 ]
7854 : [ 5.9636e-006  ]
7855 : [ 6.22689e-006 ]
7856 : [ 6.28163e-006 ]
7857 : [ 6.18692e-006 ]
7858 : [ 6.40779e-006 ]
7859 : [ 6.39606e-006 ]
7860 : [ 6.39027e-006 ]
7861 : [ 6.43132e-006 ]
7862 : [ 6.38801e-006 ]
7863 : [ 6.27924e-006 ]
7864 : [ 6.40885e-006 ]
7865 : [ 6.4444e-006  ]
7866 : [ 6.41292e-006 ]
7867 : [ 6.38919e-006 ]
7868 : [ 6.40981e-006 ]
7869 : [ 6.26076e-006 ]
7870 : [ 6.41328e-006 ]
7871 : [ 5.96677e-006 ]
7872 : [ 6.00135e-006 ]
7873 : [ 6.01022e-006 ]
7874 : [ 6.2815e-006  ]
7875 : [ 6.38398e-006 ]
7876 : [ 6.11542e-006 ]
7877 : [ 6.21794e-006 ]
7878 : [ 6.25929e-006 ]
7879 : [ 6.30015e-006 ]
7880 : [ 6.46327e-006 ]
7881 : [ 6.19215e-006 ]
7882 : [ 6.40044e-006 ]
7883 : [ 6.24428e-006 ]
7884 : [ 6.36324e-006 ]
7885 : [ 6.29226e-006 ]
7886 : [ 6.43667e-006 ]
7887 : [ 6.4341e-006  ]
7888 : [ 6.4201e-006  ]
7889 : [ 6.40968e-006 ]
7890 : [ 6.40652e-006 ]
7891 : [ 6.39201e-006 ]
7892 : [ 6.39649e-006 ]
7893 : [ 6.20202e-006 ]
7894 : [ 6.44168e-006 ]
7895 : [ 6.17691e-006 ]
7896 : [ 6.46441e-006 ]
7897 : [ 6.206e-006   ]
7898 : [ 6.39155e-006 ]
7899 : [ 6.1822e-006  ]
7900 : [ 6.34808e-006 ]
7901 : [ 6.37874e-006 ]
7902 : [ 6.43067e-006 ]
7903 : [ 6.23824e-006 ]
7904 : [ 6.35577e-006 ]
7905 : [ 5.93391e-006 ]
7906 : [ 6.26761e-006 ]
7907 : [ 6.39714e-006 ]
7908 : [ 6.43966e-006 ]
7909 : [ 6.36388e-006 ]
7910 : [ 6.09959e-006 ]
7911 : [ 6.37685e-006 ]
7912 : [ 6.12739e-006 ]
7913 : [ 6.31577e-006 ]
7914 : [ 6.38793e-006 ]
7915 : [ 6.40476e-006 ]
7916 : [ 6.41432e-006 ]
7917 : [ 6.10633e-006 ]
7918 : [ 6.45181e-006 ]
7919 : [ 6.35004e-006 ]
7920 : [ 6.45698e-006 ]
7921 : [ 6.20242e-006 ]
7922 : [ 6.3685e-006  ]
7923 : [ 6.32788e-006 ]
7924 : [ 6.48143e-006 ]
7925 : [ 6.02597e-006 ]
7926 : [ 6.10074e-006 ]
7927 : [ 6.45075e-006 ]
7928 : [ 6.20471e-006 ]
7929 : [ 6.08217e-006 ]
7930 : [ 6.37926e-006 ]
7931 : [ 6.43599e-006 ]
7932 : [ 6.2967e-006  ]
7933 : [ 6.37136e-006 ]
7934 : [ 6.22378e-006 ]
7935 : [ 6.4539e-006  ]
7936 : [ 6.45549e-006 ]
7937 : [ 6.40777e-006 ]
7938 : [ 6.28741e-006 ]
7939 : [ 6.39748e-006 ]
7940 : [ 6.48483e-006 ]
7941 : [ 6.45546e-006 ]
7942 : [ 6.45906e-006 ]
7943 : [ 6.21053e-006 ]
7944 : [ 6.48608e-006 ]
7945 : [ 6.4569e-006  ]
7946 : [ 6.29488e-006 ]
7947 : [ 6.40049e-006 ]
7948 : [ 6.35875e-006 ]
7949 : [ 6.42617e-006 ]
7950 : [ 6.36819e-006 ]
7951 : [ 6.47647e-006 ]
7952 : [ 6.40576e-006 ]
7953 : [ 6.25421e-006 ]
7954 : [ 6.42793e-006 ]
7955 : [ 6.47184e-006 ]
7956 : [ 6.26786e-006 ]
7957 : [ 6.45345e-006 ]
7958 : [ 6.38341e-006 ]
7959 : [ 6.44875e-006 ]
7960 : [ 6.06755e-006 ]
7961 : [ 6.14372e-006 ]
7962 : [ 6.34276e-006 ]
7963 : [ 6.33894e-006 ]
7964 : [ 6.45773e-006 ]
7965 : [ 6.28171e-006 ]
7966 : [ 6.35463e-006 ]
7967 : [ 6.35458e-006 ]
7968 : [ 6.26887e-006 ]
7969 : [ 5.93805e-006 ]
7970 : [ 6.19793e-006 ]
7971 : [ 6.24338e-006 ]
7972 : [ 6.24206e-006 ]
7973 : [ 6.12154e-006 ]
7974 : [ 6.48918e-006 ]
7975 : [ 6.41671e-006 ]
7976 : [ 5.99595e-006 ]
7977 : [ 6.41654e-006 ]
7978 : [ 6.19682e-006 ]
7979 : [ 6.03843e-006 ]
7980 : [ 6.12976e-006 ]
7981 : [ 6.36632e-006 ]
7982 : [ 6.31552e-006 ]
7983 : [ 6.40683e-006 ]
7984 : [ 6.18566e-006 ]
7985 : [ 6.06493e-006 ]
7986 : [ 6.33309e-006 ]
7987 : [ 6.44989e-006 ]
7988 : [ 6.44375e-006 ]
7989 : [ 6.28657e-006 ]
7990 : [ 6.4286e-006  ]
7991 : [ 6.41343e-006 ]
7992 : [ 6.28546e-006 ]
7993 : [ 5.99947e-006 ]
7994 : [ 6.40234e-006 ]
7995 : [ 6.01245e-006 ]
7996 : [ 6.40879e-006 ]
7997 : [ 6.11337e-006 ]
7998 : [ 6.39792e-006 ]
7999 : [ 6.37824e-006 ]
8000 : [ 6.1598e-006  ]
8001 : [ 6.28165e-006 ]
8002 : [ 6.38862e-006 ]
8003 : [ 6.29711e-006 ]
8004 : [ 6.39902e-006 ]
8005 : [ 6.14449e-006 ]
8006 : [ 6.43263e-006 ]
8007 : [ 6.43131e-006 ]
8008 : [ 6.42133e-006 ]
8009 : [ 6.44173e-006 ]
8010 : [ 6.31996e-006 ]
8011 : [ 6.40183e-006 ]
8012 : [ 6.41541e-006 ]
8013 : [ 6.38006e-006 ]
8014 : [ 6.40061e-006 ]
8015 : [ 6.40171e-006 ]
8016 : [ 6.42556e-006 ]
8017 : [ 6.41946e-006 ]
8018 : [ 6.02136e-006 ]
8019 : [ 6.32027e-006 ]
8020 : [ 6.27954e-006 ]
8021 : [ 6.38692e-006 ]
8022 : [ 6.40966e-006 ]
8023 : [ 6.00756e-006 ]
8024 : [ 6.1243e-006  ]
8025 : [ 6.40924e-006 ]
8026 : [ 6.41481e-006 ]
8027 : [ 5.99209e-006 ]
8028 : [ 6.41734e-006 ]
8029 : [ 6.39088e-006 ]
8030 : [ 6.2372e-006  ]
8031 : [ 6.00931e-006 ]
8032 : [ 6.33741e-006 ]
8033 : [ 6.21637e-006 ]
8034 : [ 6.35594e-006 ]
8035 : [ 6.10922e-006 ]
8036 : [ 6.24237e-006 ]
8037 : [ 6.36244e-006 ]
8038 : [ 6.46982e-006 ]
8039 : [ 6.31029e-006 ]
8040 : [ 5.90672e-006 ]
8041 : [ 6.08359e-006 ]
8042 : [ 5.93856e-006 ]
8043 : [ 6.39726e-006 ]
8044 : [ 6.35194e-006 ]
8045 : [ 6.18592e-006 ]
8046 : [ 6.40883e-006 ]
8047 : [ 6.11727e-006 ]
8048 : [ 6.37495e-006 ]
8049 : [ 6.3692e-006  ]
8050 : [ 6.43643e-006 ]
8051 : [ 6.07183e-006 ]
8052 : [ 6.40135e-006 ]
8053 : [ 6.1264e-006  ]
8054 : [ 6.29027e-006 ]
8055 : [ 6.40567e-006 ]
8056 : [ 6.19681e-006 ]
8057 : [ 6.13165e-006 ]
8058 : [ 6.08261e-006 ]
8059 : [ 6.23496e-006 ]
8060 : [ 6.41646e-006 ]
8061 : [ 6.11132e-006 ]
8062 : [ 6.44171e-006 ]
8063 : [ 6.424e-006   ]
8064 : [ 6.29192e-006 ]
8065 : [ 6.25907e-006 ]
8066 : [ 6.46457e-006 ]
8067 : [ 6.42629e-006 ]
8068 : [ 6.3038e-006  ]
8069 : [ 6.37788e-006 ]
8070 : [ 6.42221e-006 ]
8071 : [ 5.97315e-006 ]
8072 : [ 6.44714e-006 ]
8073 : [ 6.25932e-006 ]
8074 : [ 6.33322e-006 ]
8075 : [ 6.39871e-006 ]
8076 : [ 6.27721e-006 ]
8077 : [ 6.17531e-006 ]
8078 : [ 6.17577e-006 ]
8079 : [ 5.99536e-006 ]
8080 : [ 6.34888e-006 ]
8081 : [ 6.19263e-006 ]
8082 : [ 6.30931e-006 ]
8083 : [ 6.36303e-006 ]
8084 : [ 6.4636e-006  ]
8085 : [ 6.34188e-006 ]
8086 : [ 6.40318e-006 ]
8087 : [ 6.33796e-006 ]
8088 : [ 6.12532e-006 ]
8089 : [ 6.37304e-006 ]
8090 : [ 6.30134e-006 ]
8091 : [ 6.30403e-006 ]
8092 : [ 6.3986e-006  ]
8093 : [ 6.46667e-006 ]
8094 : [ 6.4303e-006  ]
8095 : [ 6.41913e-006 ]
8096 : [ 6.23111e-006 ]
8097 : [ 6.39107e-006 ]
8098 : [ 6.36246e-006 ]
8099 : [ 6.06495e-006 ]
8100 : [ 6.45616e-006 ]
8101 : [ 6.41864e-006 ]
8102 : [ 6.41371e-006 ]
8103 : [ 6.40375e-006 ]
8104 : [ 6.16512e-006 ]
8105 : [ 6.03921e-006 ]
8106 : [ 6.45419e-006 ]
8107 : [ 6.32155e-006 ]
8108 : [ 6.49051e-006 ]
8109 : [ 6.41293e-006 ]
8110 : [ 6.28908e-006 ]
8111 : [ 6.14854e-006 ]
8112 : [ 6.43389e-006 ]
8113 : [ 6.43461e-006 ]
8114 : [ 6.41208e-006 ]
8115 : [ 6.41779e-006 ]
8116 : [ 6.17572e-006 ]
8117 : [ 6.13565e-006 ]
8118 : [ 5.95758e-006 ]
8119 : [ 6.2646e-006  ]
8120 : [ 6.43641e-006 ]
8121 : [ 6.39858e-006 ]
8122 : [ 6.43575e-006 ]
8123 : [ 6.38287e-006 ]
8124 : [ 6.40682e-006 ]
8125 : [ 6.15914e-006 ]
8126 : [ 6.35273e-006 ]
8127 : [ 6.42924e-006 ]
8128 : [ 6.38181e-006 ]
8129 : [ 6.09023e-006 ]
8130 : [ 6.19096e-006 ]
8131 : [ 6.17081e-006 ]
8132 : [ 6.37045e-006 ]
8133 : [ 6.42397e-006 ]
8134 : [ 6.43711e-006 ]
8135 : [ 6.42576e-006 ]
8136 : [ 6.29388e-006 ]
8137 : [ 6.3889e-006  ]
8138 : [ 6.1619e-006  ]
8139 : [ 6.40855e-006 ]
8140 : [ 6.3275e-006  ]
8141 : [ 6.11353e-006 ]
8142 : [ 6.45928e-006 ]
8143 : [ 6.46037e-006 ]
8144 : [ 6.39392e-006 ]
8145 : [ 6.26543e-006 ]
8146 : [ 5.96291e-006 ]
8147 : [ 6.24095e-006 ]
8148 : [ 6.22598e-006 ]
8149 : [ 6.3753e-006  ]
8150 : [ 5.99496e-006 ]
8151 : [ 6.18813e-006 ]
8152 : [ 6.43159e-006 ]
8153 : [ 6.16488e-006 ]
8154 : [ 6.39472e-006 ]
8155 : [ 6.47795e-006 ]
8156 : [ 6.29539e-006 ]
8157 : [ 6.39034e-006 ]
8158 : [ 6.40041e-006 ]
8159 : [ 6.33711e-006 ]
8160 : [ 6.28927e-006 ]
8161 : [ 6.40829e-006 ]
8162 : [ 6.38191e-006 ]
8163 : [ 6.41974e-006 ]
8164 : [ 6.49576e-006 ]
8165 : [ 6.443e-006   ]
8166 : [ 6.40501e-006 ]
8167 : [ 6.40163e-006 ]
8168 : [ 6.29025e-006 ]
8169 : [ 6.43992e-006 ]
8170 : [ 6.44825e-006 ]
8171 : [ 6.37299e-006 ]
8172 : [ 6.32968e-006 ]
8173 : [ 6.43739e-006 ]
8174 : [ 6.03797e-006 ]
8175 : [ 6.42273e-006 ]
8176 : [ 6.41952e-006 ]
8177 : [ 5.92171e-006 ]
8178 : [ 6.14264e-006 ]
8179 : [ 6.32114e-006 ]
8180 : [ 6.29442e-006 ]
8181 : [ 6.43877e-006 ]
8182 : [ 6.42887e-006 ]
8183 : [ 6.05934e-006 ]
8184 : [ 6.10161e-006 ]
8185 : [ 6.42907e-006 ]
8186 : [ 6.1718e-006  ]
8187 : [ 6.37338e-006 ]
8188 : [ 6.39012e-006 ]
8189 : [ 6.40011e-006 ]
8190 : [ 6.44957e-006 ]
8191 : [ 6.16515e-006 ]
8192 : [ 6.37266e-006 ]
8193 : [ 6.15813e-006 ]
8194 : [ 6.46212e-006 ]
8195 : [ 6.4029e-006  ]
8196 : [ 6.4628e-006  ]
8197 : [ 6.41174e-006 ]
8198 : [ 5.99092e-006 ]
8199 : [ 6.28062e-006 ]
8200 : [ 6.41646e-006 ]
8201 : [ 6.43031e-006 ]
8202 : [ 6.42393e-006 ]
8203 : [ 6.46931e-006 ]
8204 : [ 6.48898e-006 ]
8205 : [ 6.32556e-006 ]
8206 : [ 6.30958e-006 ]
8207 : [ 6.4065e-006  ]
8208 : [ 6.45698e-006 ]
8209 : [ 6.39321e-006 ]
8210 : [ 6.40035e-006 ]
8211 : [ 6.18817e-006 ]
8212 : [ 6.0501e-006  ]
8213 : [ 6.28055e-006 ]
8214 : [ 6.39595e-006 ]
8215 : [ 6.44518e-006 ]
8216 : [ 6.12075e-006 ]
8217 : [ 6.41911e-006 ]
8218 : [ 6.14387e-006 ]
8219 : [ 6.44866e-006 ]
8220 : [ 6.3205e-006  ]
8221 : [ 6.41836e-006 ]
8222 : [ 6.3562e-006  ]
8223 : [ 6.41634e-006 ]
8224 : [ 6.38847e-006 ]
8225 : [ 6.27731e-006 ]
8226 : [ 6.10227e-006 ]
8227 : [ 6.3951e-006  ]
8228 : [ 6.39926e-006 ]
8229 : [ 6.3768e-006  ]
8230 : [ 6.41416e-006 ]
8231 : [ 6.29851e-006 ]
8232 : [ 6.03839e-006 ]
8233 : [ 6.45058e-006 ]
8234 : [ 6.30589e-006 ]
8235 : [ 6.39066e-006 ]
8236 : [ 6.02214e-006 ]
8237 : [ 6.12116e-006 ]
8238 : [ 6.13844e-006 ]
8239 : [ 6.4161e-006  ]
8240 : [ 6.44081e-006 ]
8241 : [ 6.43278e-006 ]
8242 : [ 6.29835e-006 ]
8243 : [ 6.40446e-006 ]
8244 : [ 6.26128e-006 ]
8245 : [ 6.076e-006   ]
8246 : [ 6.08023e-006 ]
8247 : [ 6.22947e-006 ]
8248 : [ 6.09807e-006 ]
8249 : [ 6.35828e-006 ]
8250 : [ 6.31079e-006 ]
8251 : [ 6.16736e-006 ]
8252 : [ 6.21148e-006 ]
8253 : [ 6.33457e-006 ]
8254 : [ 6.23477e-006 ]
8255 : [ 6.34414e-006 ]
8256 : [ 6.0234e-006  ]
8257 : [ 6.25631e-006 ]
8258 : [ 6.24378e-006 ]
8259 : [ 5.93541e-006 ]
8260 : [ 6.21424e-006 ]
8261 : [ 6.43577e-006 ]
8262 : [ 5.96517e-006 ]
8263 : [ 6.40913e-006 ]
8264 : [ 6.47391e-006 ]
8265 : [ 6.00915e-006 ]
8266 : [ 6.36622e-006 ]
8267 : [ 6.41956e-006 ]
8268 : [ 6.33422e-006 ]
8269 : [ 6.46601e-006 ]
8270 : [ 6.17903e-006 ]
8271 : [ 6.33013e-006 ]
8272 : [ 6.21682e-006 ]
8273 : [ 6.39599e-006 ]
8274 : [ 5.97711e-006 ]
8275 : [ 6.41909e-006 ]
8276 : [ 6.1746e-006  ]
8277 : [ 6.09984e-006 ]
8278 : [ 6.0865e-006  ]
8279 : [ 6.37475e-006 ]
8280 : [ 6.08268e-006 ]
8281 : [ 6.45346e-006 ]
8282 : [ 6.41829e-006 ]
8283 : [ 6.39196e-006 ]
8284 : [ 6.41133e-006 ]
8285 : [ 6.45684e-006 ]
8286 : [ 6.40743e-006 ]
8287 : [ 6.42762e-006 ]
8288 : [ 6.22044e-006 ]
8289 : [ 6.38398e-006 ]
8290 : [ 6.43069e-006 ]
8291 : [ 6.43241e-006 ]
8292 : [ 6.10937e-006 ]
8293 : [ 6.37458e-006 ]
8294 : [ 6.44388e-006 ]
8295 : [ 6.02667e-006 ]
8296 : [ 6.24399e-006 ]
8297 : [ 6.36568e-006 ]
8298 : [ 6.45388e-006 ]
8299 : [ 6.0773e-006  ]
8300 : [ 6.42625e-006 ]
8301 : [ 6.32603e-006 ]
8302 : [ 6.35523e-006 ]
8303 : [ 6.01779e-006 ]
8304 : [ 6.34588e-006 ]
8305 : [ 5.96877e-006 ]
8306 : [ 6.03483e-006 ]
8307 : [ 6.12574e-006 ]
8308 : [ 6.14721e-006 ]
8309 : [ 6.37511e-006 ]
8310 : [ 6.43129e-006 ]
8311 : [ 6.24095e-006 ]
8312 : [ 6.41882e-006 ]
8313 : [ 6.43444e-006 ]
8314 : [ 6.37112e-006 ]
8315 : [ 6.46409e-006 ]
8316 : [ 6.4237e-006  ]
8317 : [ 6.39405e-006 ]
8318 : [ 5.98925e-006 ]
8319 : [ 6.06658e-006 ]
8320 : [ 6.39479e-006 ]
8321 : [ 6.30485e-006 ]
8322 : [ 6.38679e-006 ]
8323 : [ 6.24018e-006 ]
8324 : [ 6.43646e-006 ]
8325 : [ 6.44887e-006 ]
8326 : [ 6.17455e-006 ]
8327 : [ 6.3505e-006  ]
8328 : [ 6.43002e-006 ]
8329 : [ 6.42434e-006 ]
8330 : [ 6.33689e-006 ]
8331 : [ 6.32736e-006 ]
8332 : [ 6.38811e-006 ]
8333 : [ 6.3798e-006  ]
8334 : [ 6.33025e-006 ]
8335 : [ 6.43137e-006 ]
8336 : [ 6.24291e-006 ]
8337 : [ 5.97046e-006 ]
8338 : [ 6.42771e-006 ]
8339 : [ 6.35733e-006 ]
8340 : [ 6.09124e-006 ]
8341 : [ 6.371e-006   ]
8342 : [ 6.21227e-006 ]
8343 : [ 6.43563e-006 ]
8344 : [ 6.44423e-006 ]
8345 : [ 6.46467e-006 ]
8346 : [ 6.3308e-006  ]
8347 : [ 6.36947e-006 ]
8348 : [ 6.33928e-006 ]
8349 : [ 6.20398e-006 ]
8350 : [ 6.48189e-006 ]
8351 : [ 6.34262e-006 ]
8352 : [ 6.30121e-006 ]
8353 : [ 6.12505e-006 ]
8354 : [ 6.01779e-006 ]
8355 : [ 6.45501e-006 ]
8356 : [ 6.48093e-006 ]
8357 : [ 6.4934e-006  ]
8358 : [ 5.99041e-006 ]
8359 : [ 6.39917e-006 ]
8360 : [ 6.43131e-006 ]
8361 : [ 6.40269e-006 ]
8362 : [ 6.34673e-006 ]
8363 : [ 6.43414e-006 ]
8364 : [ 6.17321e-006 ]
8365 : [ 6.36695e-006 ]
8366 : [ 6.45316e-006 ]
8367 : [ 6.3917e-006  ]
8368 : [ 6.45967e-006 ]
8369 : [ 6.4273e-006  ]
8370 : [ 6.19725e-006 ]
8371 : [ 6.39683e-006 ]
8372 : [ 6.36733e-006 ]
8373 : [ 6.41204e-006 ]
8374 : [ 6.14492e-006 ]
8375 : [ 6.01843e-006 ]
8376 : [ 6.40135e-006 ]
8377 : [ 6.33116e-006 ]
8378 : [ 6.1433e-006  ]
8379 : [ 6.27565e-006 ]
8380 : [ 6.0534e-006  ]
8381 : [ 6.113e-006   ]
8382 : [ 6.44475e-006 ]
8383 : [ 6.00001e-006 ]
8384 : [ 6.11359e-006 ]
8385 : [ 6.41828e-006 ]
8386 : [ 6.46252e-006 ]
8387 : [ 6.27316e-006 ]
8388 : [ 6.41682e-006 ]
8389 : [ 6.35274e-006 ]
8390 : [ 6.3256e-006  ]
8391 : [ 6.25745e-006 ]
8392 : [ 6.44319e-006 ]
8393 : [ 6.3512e-006  ]
8394 : [ 6.26214e-006 ]
8395 : [ 6.38542e-006 ]
8396 : [ 6.35817e-006 ]
8397 : [ 6.21816e-006 ]
8398 : [ 6.46499e-006 ]
8399 : [ 6.02648e-006 ]
8400 : [ 6.33882e-006 ]
8401 : [ 6.28032e-006 ]
8402 : [ 6.26832e-006 ]
8403 : [ 6.11556e-006 ]
8404 : [ 6.32287e-006 ]
8405 : [ 6.07693e-006 ]
8406 : [ 6.38655e-006 ]
8407 : [ 6.10495e-006 ]
8408 : [ 6.38843e-006 ]
8409 : [ 6.36943e-006 ]
8410 : [ 6.42317e-006 ]
8411 : [ 6.40265e-006 ]
8412 : [ 6.4612e-006  ]
8413 : [ 6.29715e-006 ]
8414 : [ 6.4245e-006  ]
8415 : [ 6.40761e-006 ]
8416 : [ 6.27581e-006 ]
8417 : [ 6.41556e-006 ]
8418 : [ 6.41678e-006 ]
8419 : [ 6.33597e-006 ]
8420 : [ 6.33417e-006 ]
8421 : [ 6.33595e-006 ]
8422 : [ 6.46958e-006 ]
8423 : [ 6.40817e-006 ]
8424 : [ 6.40549e-006 ]
8425 : [ 6.37278e-006 ]
8426 : [ 6.4308e-006  ]
8427 : [ 6.40855e-006 ]
8428 : [ 6.3991e-006  ]
8429 : [ 6.08435e-006 ]
8430 : [ 6.23162e-006 ]
8431 : [ 6.3688e-006  ]
8432 : [ 6.36969e-006 ]
8433 : [ 6.22399e-006 ]
8434 : [ 6.43555e-006 ]
8435 : [ 6.31802e-006 ]
8436 : [ 6.44428e-006 ]
8437 : [ 6.35023e-006 ]
8438 : [ 6.46562e-006 ]
8439 : [ 6.39636e-006 ]
8440 : [ 6.27718e-006 ]
8441 : [ 6.40995e-006 ]
8442 : [ 6.45512e-006 ]
8443 : [ 6.37627e-006 ]
8444 : [ 6.46023e-006 ]
8445 : [ 6.33357e-006 ]
8446 : [ 6.22558e-006 ]
8447 : [ 6.41631e-006 ]
8448 : [ 6.30494e-006 ]
8449 : [ 6.18874e-006 ]
8450 : [ 6.42705e-006 ]
8451 : [ 6.3195e-006  ]
8452 : [ 5.96419e-006 ]
8453 : [ 6.22794e-006 ]
8454 : [ 6.27968e-006 ]
8455 : [ 6.36317e-006 ]
8456 : [ 6.44824e-006 ]
8457 : [ 6.39823e-006 ]
8458 : [ 6.42101e-006 ]
8459 : [ 5.95088e-006 ]
8460 : [ 6.42858e-006 ]
8461 : [ 6.32054e-006 ]
8462 : [ 6.45201e-006 ]
8463 : [ 6.43467e-006 ]
8464 : [ 6.17797e-006 ]
8465 : [ 6.2363e-006  ]
8466 : [ 6.39856e-006 ]
8467 : [ 6.16785e-006 ]
8468 : [ 6.32948e-006 ]
8469 : [ 6.12275e-006 ]
8470 : [ 6.40732e-006 ]
8471 : [ 5.93122e-006 ]
8472 : [ 6.10517e-006 ]
8473 : [ 6.40852e-006 ]
8474 : [ 6.43541e-006 ]
8475 : [ 6.3869e-006  ]
8476 : [ 6.2674e-006  ]
8477 : [ 6.26271e-006 ]
8478 : [ 6.26501e-006 ]
8479 : [ 6.44362e-006 ]
8480 : [ 6.30376e-006 ]
8481 : [ 6.43095e-006 ]
8482 : [ 6.42318e-006 ]
8483 : [ 6.21905e-006 ]
8484 : [ 6.40311e-006 ]
8485 : [ 6.31926e-006 ]
8486 : [ 6.37521e-006 ]
8487 : [ 6.30357e-006 ]
8488 : [ 6.45303e-006 ]
8489 : [ 6.44724e-006 ]
8490 : [ 6.39912e-006 ]
8491 : [ 6.44368e-006 ]
8492 : [ 6.06314e-006 ]
8493 : [ 6.40838e-006 ]
8494 : [ 6.43861e-006 ]
8495 : [ 6.18589e-006 ]
8496 : [ 6.30274e-006 ]
8497 : [ 6.08907e-006 ]
8498 : [ 6.21219e-006 ]
8499 : [ 6.06456e-006 ]
8500 : [ 6.43845e-006 ]
8501 : [ 6.37937e-006 ]
8502 : [ 6.40156e-006 ]
8503 : [ 5.98545e-006 ]
8504 : [ 6.38929e-006 ]
8505 : [ 6.41202e-006 ]
8506 : [ 6.20596e-006 ]
8507 : [ 6.36364e-006 ]
8508 : [ 6.43534e-006 ]
8509 : [ 6.41877e-006 ]
8510 : [ 6.14852e-006 ]
8511 : [ 6.27808e-006 ]
8512 : [ 6.25294e-006 ]
8513 : [ 6.30529e-006 ]
8514 : [ 6.38302e-006 ]
8515 : [ 6.27368e-006 ]
8516 : [ 6.43001e-006 ]
8517 : [ 6.33302e-006 ]
8518 : [ 6.34955e-006 ]
8519 : [ 5.96919e-006 ]
8520 : [ 6.36554e-006 ]
8521 : [ 6.41342e-006 ]
8522 : [ 6.38507e-006 ]
8523 : [ 6.41853e-006 ]
8524 : [ 6.43411e-006 ]
8525 : [ 6.26987e-006 ]
8526 : [ 6.13165e-006 ]
8527 : [ 6.00369e-006 ]
8528 : [ 6.37944e-006 ]
8529 : [ 6.4245e-006  ]
8530 : [ 6.40383e-006 ]
8531 : [ 6.44546e-006 ]
8532 : [ 6.01237e-006 ]
8533 : [ 6.42937e-006 ]
8534 : [ 6.02067e-006 ]
8535 : [ 6.42446e-006 ]
8536 : [ 6.40504e-006 ]
8537 : [ 6.28695e-006 ]
8538 : [ 6.09586e-006 ]
8539 : [ 6.42886e-006 ]
8540 : [ 6.37419e-006 ]
8541 : [ 6.04722e-006 ]
8542 : [ 6.1247e-006  ]
8543 : [ 6.28516e-006 ]
8544 : [ 6.43573e-006 ]
8545 : [ 6.45781e-006 ]
8546 : [ 6.11381e-006 ]
8547 : [ 6.42068e-006 ]
8548 : [ 6.43026e-006 ]
8549 : [ 5.95746e-006 ]
8550 : [ 6.31108e-006 ]
8551 : [ 6.38832e-006 ]
8552 : [ 5.98412e-006 ]
8553 : [ 6.3425e-006  ]
8554 : [ 6.39835e-006 ]
8555 : [ 5.9925e-006  ]
8556 : [ 6.40455e-006 ]
8557 : [ 6.40972e-006 ]
8558 : [ 6.21307e-006 ]
8559 : [ 6.38337e-006 ]
8560 : [ 6.41134e-006 ]
8561 : [ 6.38372e-006 ]
8562 : [ 6.41919e-006 ]
8563 : [ 6.13309e-006 ]
8564 : [ 6.40887e-006 ]
8565 : [ 6.40705e-006 ]
8566 : [ 6.43327e-006 ]
8567 : [ 6.43788e-006 ]
8568 : [ 6.30161e-006 ]
8569 : [ 6.42363e-006 ]
8570 : [ 6.38421e-006 ]
8571 : [ 6.41553e-006 ]
8572 : [ 6.42906e-006 ]
8573 : [ 6.34856e-006 ]
8574 : [ 6.02682e-006 ]
8575 : [ 6.36863e-006 ]
8576 : [ 6.08216e-006 ]
8577 : [ 6.34454e-006 ]
8578 : [ 6.42632e-006 ]
8579 : [ 6.4394e-006  ]
8580 : [ 6.43006e-006 ]
8581 : [ 6.12059e-006 ]
8582 : [ 6.44429e-006 ]
8583 : [ 6.41971e-006 ]
8584 : [ 6.2292e-006  ]
8585 : [ 6.43572e-006 ]
8586 : [ 6.06941e-006 ]
8587 : [ 6.20186e-006 ]
8588 : [ 6.43658e-006 ]
8589 : [ 6.40355e-006 ]
8590 : [ 6.43937e-006 ]
8591 : [ 6.10639e-006 ]
8592 : [ 6.27765e-006 ]
8593 : [ 6.40308e-006 ]
8594 : [ 6.4539e-006  ]
8595 : [ 6.41014e-006 ]
8596 : [ 6.46011e-006 ]
8597 : [ 6.42493e-006 ]
8598 : [ 6.45187e-006 ]
8599 : [ 6.39107e-006 ]
8600 : [ 6.43351e-006 ]
8601 : [ 6.1478e-006  ]
8602 : [ 6.39101e-006 ]
8603 : [ 6.23918e-006 ]
8604 : [ 6.31005e-006 ]
8605 : [ 6.40933e-006 ]
8606 : [ 6.44322e-006 ]
8607 : [ 6.45227e-006 ]
8608 : [ 6.47973e-006 ]
8609 : [ 6.4371e-006  ]
8610 : [ 6.06543e-006 ]
8611 : [ 6.09239e-006 ]
8612 : [ 6.43863e-006 ]
8613 : [ 6.47641e-006 ]
8614 : [ 6.28936e-006 ]
8615 : [ 6.45369e-006 ]
8616 : [ 6.44314e-006 ]
8617 : [ 6.0704e-006  ]
8618 : [ 6.3794e-006  ]
8619 : [ 6.13072e-006 ]
8620 : [ 6.3986e-006  ]
8621 : [ 6.42306e-006 ]
8622 : [ 6.38508e-006 ]
8623 : [ 6.42523e-006 ]
8624 : [ 6.31351e-006 ]
8625 : [ 5.99915e-006 ]
8626 : [ 6.06042e-006 ]
8627 : [ 6.40284e-006 ]
8628 : [ 6.17348e-006 ]
8629 : [ 6.22865e-006 ]
8630 : [ 6.44743e-006 ]
8631 : [ 6.25097e-006 ]
8632 : [ 6.25461e-006 ]
8633 : [ 6.41952e-006 ]
8634 : [ 6.46082e-006 ]
8635 : [ 6.32962e-006 ]
8636 : [ 6.37835e-006 ]
8637 : [ 6.42835e-006 ]
8638 : [ 6.31704e-006 ]
8639 : [ 6.3881e-006  ]
8640 : [ 6.31375e-006 ]
8641 : [ 6.31832e-006 ]
8642 : [ 6.4132e-006  ]
8643 : [ 6.10461e-006 ]
8644 : [ 6.11796e-006 ]
8645 : [ 6.44032e-006 ]
8646 : [ 6.34538e-006 ]
8647 : [ 6.42435e-006 ]
8648 : [ 6.49029e-006 ]
8649 : [ 6.42448e-006 ]
8650 : [ 6.41273e-006 ]
8651 : [ 6.30952e-006 ]
8652 : [ 6.33285e-006 ]
8653 : [ 6.39285e-006 ]
8654 : [ 6.44134e-006 ]
8655 : [ 6.31006e-006 ]
8656 : [ 6.16223e-006 ]
8657 : [ 6.40626e-006 ]
8658 : [ 6.09207e-006 ]
8659 : [ 6.40707e-006 ]
8660 : [ 6.12607e-006 ]
8661 : [ 6.38848e-006 ]
8662 : [ 6.13913e-006 ]
8663 : [ 6.41534e-006 ]
8664 : [ 6.20866e-006 ]
8665 : [ 6.30788e-006 ]
8666 : [ 6.39785e-006 ]
8667 : [ 6.42937e-006 ]
8668 : [ 6.13336e-006 ]
8669 : [ 6.26549e-006 ]
8670 : [ 6.42591e-006 ]
8671 : [ 6.06192e-006 ]
8672 : [ 6.15308e-006 ]
8673 : [ 6.44442e-006 ]
8674 : [ 6.34046e-006 ]
8675 : [ 6.45343e-006 ]
8676 : [ 6.42017e-006 ]
8677 : [ 6.41702e-006 ]
8678 : [ 6.38276e-006 ]
8679 : [ 6.37423e-006 ]
8680 : [ 6.39719e-006 ]
8681 : [ 6.32487e-006 ]
8682 : [ 6.26231e-006 ]
8683 : [ 6.46056e-006 ]
8684 : [ 6.42929e-006 ]
8685 : [ 6.4096e-006  ]
8686 : [ 6.41354e-006 ]
8687 : [ 6.13258e-006 ]
8688 : [ 6.38994e-006 ]
8689 : [ 6.04242e-006 ]
8690 : [ 6.33232e-006 ]
8691 : [ 6.41499e-006 ]
8692 : [ 6.3652e-006  ]
8693 : [ 6.39089e-006 ]
8694 : [ 5.92469e-006 ]
8695 : [ 6.29645e-006 ]
8696 : [ 6.33629e-006 ]
8697 : [ 6.3476e-006  ]
8698 : [ 6.33651e-006 ]
8699 : [ 6.31236e-006 ]
8700 : [ 6.38665e-006 ]
8701 : [ 6.42864e-006 ]
8702 : [ 6.48109e-006 ]
8703 : [ 6.34281e-006 ]
8704 : [ 6.37599e-006 ]
8705 : [ 6.35025e-006 ]
8706 : [ 6.45446e-006 ]
8707 : [ 6.27054e-006 ]
8708 : [ 6.34918e-006 ]
8709 : [ 6.26642e-006 ]
8710 : [ 6.05843e-006 ]
8711 : [ 6.3785e-006  ]
8712 : [ 6.10411e-006 ]
8713 : [ 6.36995e-006 ]
8714 : [ 6.31556e-006 ]
8715 : [ 6.42528e-006 ]
8716 : [ 6.43745e-006 ]
8717 : [ 6.38626e-006 ]
8718 : [ 6.44844e-006 ]
8719 : [ 6.39643e-006 ]
8720 : [ 6.02454e-006 ]
8721 : [ 6.08064e-006 ]
8722 : [ 6.3203e-006  ]
8723 : [ 6.41552e-006 ]
8724 : [ 6.3067e-006  ]
8725 : [ 6.43513e-006 ]
8726 : [ 6.39737e-006 ]
8727 : [ 6.45445e-006 ]
8728 : [ 6.46783e-006 ]
8729 : [ 6.41806e-006 ]
8730 : [ 6.30245e-006 ]
8731 : [ 6.44912e-006 ]
8732 : [ 6.42011e-006 ]
8733 : [ 6.32599e-006 ]
8734 : [ 6.22412e-006 ]
8735 : [ 6.2223e-006  ]
8736 : [ 6.47166e-006 ]
8737 : [ 6.40647e-006 ]
8738 : [ 6.36549e-006 ]
8739 : [ 6.10669e-006 ]
8740 : [ 6.4421e-006  ]
8741 : [ 6.43693e-006 ]
8742 : [ 6.34851e-006 ]
8743 : [ 6.45117e-006 ]
8744 : [ 6.31097e-006 ]
8745 : [ 6.42223e-006 ]
8746 : [ 6.43794e-006 ]
8747 : [ 6.22059e-006 ]
8748 : [ 6.40881e-006 ]
8749 : [ 6.48551e-006 ]
8750 : [ 6.39353e-006 ]
8751 : [ 5.96575e-006 ]
8752 : [ 6.41764e-006 ]
8753 : [ 6.37344e-006 ]
8754 : [ 6.37878e-006 ]
8755 : [ 6.42743e-006 ]
8756 : [ 6.3601e-006  ]
8757 : [ 6.41644e-006 ]
8758 : [ 6.47023e-006 ]
8759 : [ 6.11891e-006 ]
8760 : [ 6.33789e-006 ]
8761 : [ 6.3904e-006  ]
8762 : [ 5.97392e-006 ]
8763 : [ 6.35006e-006 ]
8764 : [ 6.47528e-006 ]
8765 : [ 6.30372e-006 ]
8766 : [ 6.33139e-006 ]
8767 : [ 6.41837e-006 ]
8768 : [ 6.28054e-006 ]
8769 : [ 6.34312e-006 ]
8770 : [ 6.33765e-006 ]
8771 : [ 6.47814e-006 ]
8772 : [ 6.44559e-006 ]
8773 : [ 6.36671e-006 ]
8774 : [ 6.44566e-006 ]
8775 : [ 6.17107e-006 ]
8776 : [ 6.45617e-006 ]
8777 : [ 6.36517e-006 ]
8778 : [ 6.30115e-006 ]
8779 : [ 6.33784e-006 ]
8780 : [ 6.39933e-006 ]
8781 : [ 6.33181e-006 ]
8782 : [ 6.43271e-006 ]
8783 : [ 6.16756e-006 ]
8784 : [ 6.19408e-006 ]
8785 : [ 6.4178e-006  ]
8786 : [ 6.46887e-006 ]
8787 : [ 6.41771e-006 ]
8788 : [ 6.0914e-006  ]
8789 : [ 6.43133e-006 ]
8790 : [ 6.02662e-006 ]
8791 : [ 6.33657e-006 ]
8792 : [ 6.42223e-006 ]
8793 : [ 6.27505e-006 ]
8794 : [ 6.43966e-006 ]
8795 : [ 6.33689e-006 ]
8796 : [ 6.10007e-006 ]
8797 : [ 6.45128e-006 ]
8798 : [ 6.42901e-006 ]
8799 : [ 6.40825e-006 ]
8800 : [ 6.38639e-006 ]
8801 : [ 6.13575e-006 ]
8802 : [ 6.45556e-006 ]
8803 : [ 6.47577e-006 ]
8804 : [ 6.42329e-006 ]
8805 : [ 6.39471e-006 ]
8806 : [ 6.34282e-006 ]
8807 : [ 6.13053e-006 ]
8808 : [ 6.43938e-006 ]
8809 : [ 6.03019e-006 ]
8810 : [ 6.34636e-006 ]
8811 : [ 6.35262e-006 ]
8812 : [ 6.29312e-006 ]
8813 : [ 6.28798e-006 ]
8814 : [ 6.41928e-006 ]
8815 : [ 6.16767e-006 ]
8816 : [ 6.4399e-006  ]
8817 : [ 6.42059e-006 ]
8818 : [ 6.44733e-006 ]
8819 : [ 6.11573e-006 ]
8820 : [ 6.40026e-006 ]
8821 : [ 6.31288e-006 ]
8822 : [ 6.40723e-006 ]
8823 : [ 5.97091e-006 ]
8824 : [ 6.3709e-006  ]
8825 : [ 6.44563e-006 ]
8826 : [ 6.35257e-006 ]
8827 : [ 6.45526e-006 ]
8828 : [ 6.37267e-006 ]
8829 : [ 6.37849e-006 ]
8830 : [ 6.40173e-006 ]
8831 : [ 6.41432e-006 ]
8832 : [ 6.40354e-006 ]
8833 : [ 6.4813e-006  ]
8834 : [ 6.08037e-006 ]
8835 : [ 6.04687e-006 ]
8836 : [ 6.38644e-006 ]
8837 : [ 6.26367e-006 ]
8838 : [ 6.1491e-006  ]
8839 : [ 6.25816e-006 ]
8840 : [ 6.44164e-006 ]
8841 : [ 6.36407e-006 ]
8842 : [ 6.34154e-006 ]
8843 : [ 6.39793e-006 ]
8844 : [ 5.95606e-006 ]
8845 : [ 6.11881e-006 ]
8846 : [ 6.41488e-006 ]
8847 : [ 6.39322e-006 ]
8848 : [ 6.41467e-006 ]
8849 : [ 6.38375e-006 ]
8850 : [ 6.26291e-006 ]
8851 : [ 6.41854e-006 ]
8852 : [ 6.27476e-006 ]
8853 : [ 6.46853e-006 ]
8854 : [ 5.93968e-006 ]
8855 : [ 6.22259e-006 ]
8856 : [ 6.02573e-006 ]
8857 : [ 6.10107e-006 ]
8858 : [ 6.41273e-006 ]
8859 : [ 6.05152e-006 ]
8860 : [ 6.40359e-006 ]
8861 : [ 6.12544e-006 ]
8862 : [ 6.41124e-006 ]
8863 : [ 6.08313e-006 ]
8864 : [ 6.14041e-006 ]
8865 : [ 6.36955e-006 ]
8866 : [ 6.39834e-006 ]
8867 : [ 6.41491e-006 ]
8868 : [ 6.08623e-006 ]
8869 : [ 6.34905e-006 ]
8870 : [ 6.1443e-006  ]
8871 : [ 6.19023e-006 ]
8872 : [ 6.39809e-006 ]
8873 : [ 6.43181e-006 ]
8874 : [ 6.38611e-006 ]
8875 : [ 6.48117e-006 ]
8876 : [ 6.4146e-006  ]
8877 : [ 6.29843e-006 ]
8878 : [ 6.43274e-006 ]
8879 : [ 6.14049e-006 ]
8880 : [ 6.35566e-006 ]
8881 : [ 5.93148e-006 ]
8882 : [ 6.27041e-006 ]
8883 : [ 6.32738e-006 ]
8884 : [ 6.41462e-006 ]
8885 : [ 6.2833e-006  ]
8886 : [ 6.21018e-006 ]
8887 : [ 6.36601e-006 ]
8888 : [ 6.43522e-006 ]
8889 : [ 6.35087e-006 ]
8890 : [ 6.47518e-006 ]
8891 : [ 6.37719e-006 ]
8892 : [ 6.41933e-006 ]
8893 : [ 6.44057e-006 ]
8894 : [ 6.38883e-006 ]
8895 : [ 6.41745e-006 ]
8896 : [ 6.39959e-006 ]
8897 : [ 6.38855e-006 ]
8898 : [ 6.4365e-006  ]
8899 : [ 6.0648e-006  ]
8900 : [ 6.42623e-006 ]
8901 : [ 6.41933e-006 ]
8902 : [ 6.28555e-006 ]
8903 : [ 6.39882e-006 ]
8904 : [ 6.42933e-006 ]
8905 : [ 6.30187e-006 ]
8906 : [ 6.41052e-006 ]
8907 : [ 6.3226e-006  ]
8908 : [ 6.2383e-006  ]
8909 : [ 6.42334e-006 ]
8910 : [ 6.41356e-006 ]
8911 : [ 6.38371e-006 ]
8912 : [ 6.38626e-006 ]
8913 : [ 6.44481e-006 ]
8914 : [ 6.39839e-006 ]
8915 : [ 6.42336e-006 ]
8916 : [ 6.46418e-006 ]
8917 : [ 6.38553e-006 ]
8918 : [ 6.03703e-006 ]
8919 : [ 6.45774e-006 ]
8920 : [ 6.37457e-006 ]
8921 : [ 6.47214e-006 ]
8922 : [ 6.11311e-006 ]
8923 : [ 6.18474e-006 ]
8924 : [ 6.32773e-006 ]
8925 : [ 6.47341e-006 ]
8926 : [ 6.32839e-006 ]
8927 : [ 6.37951e-006 ]
8928 : [ 6.18471e-006 ]
8929 : [ 6.42808e-006 ]
8930 : [ 6.40516e-006 ]
8931 : [ 6.38572e-006 ]
8932 : [ 6.42385e-006 ]
8933 : [ 6.49266e-006 ]
8934 : [ 6.32328e-006 ]
8935 : [ 6.34213e-006 ]
8936 : [ 6.42908e-006 ]
8937 : [ 6.42931e-006 ]
8938 : [ 6.14045e-006 ]
8939 : [ 6.32833e-006 ]
8940 : [ 6.2477e-006  ]
8941 : [ 6.12987e-006 ]
8942 : [ 6.46858e-006 ]
8943 : [ 6.44174e-006 ]
8944 : [ 6.36315e-006 ]
8945 : [ 6.4787e-006  ]
8946 : [ 6.41569e-006 ]
8947 : [ 6.44065e-006 ]
8948 : [ 6.36384e-006 ]
8949 : [ 6.18808e-006 ]
8950 : [ 6.43453e-006 ]
8951 : [ 6.218e-006   ]
8952 : [ 6.1118e-006  ]
8953 : [ 6.03385e-006 ]
8954 : [ 6.36857e-006 ]
8955 : [ 6.39106e-006 ]
8956 : [ 6.45085e-006 ]
8957 : [ 6.41485e-006 ]
8958 : [ 6.35782e-006 ]
8959 : [ 6.06986e-006 ]
8960 : [ 6.3684e-006  ]
8961 : [ 6.11441e-006 ]
8962 : [ 6.42024e-006 ]
8963 : [ 6.38132e-006 ]
8964 : [ 6.45286e-006 ]
8965 : [ 6.39796e-006 ]
8966 : [ 6.20277e-006 ]
8967 : [ 6.42448e-006 ]
8968 : [ 6.33575e-006 ]
8969 : [ 6.26295e-006 ]
8970 : [ 6.36186e-006 ]
8971 : [ 6.42282e-006 ]
8972 : [ 6.31937e-006 ]
8973 : [ 5.96264e-006 ]
8974 : [ 6.41523e-006 ]
8975 : [ 6.42787e-006 ]
8976 : [ 6.4129e-006  ]
8977 : [ 6.40522e-006 ]
8978 : [ 6.42125e-006 ]
8979 : [ 6.19508e-006 ]
8980 : [ 6.02796e-006 ]
8981 : [ 6.43232e-006 ]
8982 : [ 6.37297e-006 ]
8983 : [ 5.96719e-006 ]
8984 : [ 6.47879e-006 ]
8985 : [ 6.02632e-006 ]
8986 : [ 6.43271e-006 ]
8987 : [ 6.33039e-006 ]
8988 : [ 6.36971e-006 ]
8989 : [ 6.44852e-006 ]
8990 : [ 6.15584e-006 ]
8991 : [ 6.09519e-006 ]
8992 : [ 6.32443e-006 ]
8993 : [ 5.99736e-006 ]
8994 : [ 6.40557e-006 ]
8995 : [ 6.44308e-006 ]
8996 : [ 6.34632e-006 ]
8997 : [ 6.45102e-006 ]
8998 : [ 6.35853e-006 ]
8999 : [ 6.4303e-006  ]
9000 : [ 6.41056e-006 ]
9001 : [ 6.45152e-006 ]
9002 : [ 6.41084e-006 ]
9003 : [ 6.08763e-006 ]
9004 : [ 6.09851e-006 ]
9005 : [ 6.17372e-006 ]
9006 : [ 6.29387e-006 ]
9007 : [ 6.21765e-006 ]
9008 : [ 6.1824e-006  ]
9009 : [ 6.37806e-006 ]
9010 : [ 6.36404e-006 ]
9011 : [ 6.044e-006   ]
9012 : [ 6.19581e-006 ]
9013 : [ 6.40578e-006 ]
9014 : [ 6.45964e-006 ]
9015 : [ 6.17245e-006 ]
9016 : [ 6.2021e-006  ]
9017 : [ 6.44231e-006 ]
9018 : [ 6.38526e-006 ]
9019 : [ 6.12301e-006 ]
9020 : [ 6.26427e-006 ]
9021 : [ 6.38519e-006 ]
9022 : [ 6.26517e-006 ]
9023 : [ 6.33411e-006 ]
9024 : [ 6.44721e-006 ]
9025 : [ 6.10045e-006 ]
9026 : [ 6.42082e-006 ]
9027 : [ 6.3969e-006  ]
9028 : [ 6.18923e-006 ]
9029 : [ 6.45566e-006 ]
9030 : [ 6.41935e-006 ]
9031 : [ 6.35546e-006 ]
9032 : [ 6.39374e-006 ]
9033 : [ 6.35913e-006 ]
9034 : [ 6.16333e-006 ]
9035 : [ 6.39192e-006 ]
9036 : [ 6.35273e-006 ]
9037 : [ 6.44526e-006 ]
9038 : [ 6.40086e-006 ]
9039 : [ 6.39727e-006 ]
9040 : [ 6.41539e-006 ]
9041 : [ 6.11842e-006 ]
9042 : [ 6.23169e-006 ]
9043 : [ 6.42021e-006 ]
9044 : [ 6.08035e-006 ]
9045 : [ 6.38699e-006 ]
9046 : [ 6.39702e-006 ]
9047 : [ 6.38265e-006 ]
9048 : [ 6.00689e-006 ]
9049 : [ 6.33739e-006 ]
9050 : [ 6.43106e-006 ]
9051 : [ 6.03289e-006 ]
9052 : [ 6.08527e-006 ]
9053 : [ 6.37314e-006 ]
9054 : [ 6.41456e-006 ]
9055 : [ 5.91325e-006 ]
9056 : [ 6.1321e-006  ]
9057 : [ 6.28953e-006 ]
9058 : [ 5.9303e-006  ]
9059 : [ 6.27213e-006 ]
9060 : [ 6.45324e-006 ]
9061 : [ 6.141e-006   ]
9062 : [ 6.41576e-006 ]
9063 : [ 6.45948e-006 ]
9064 : [ 6.10011e-006 ]
9065 : [ 6.43571e-006 ]
9066 : [ 6.39237e-006 ]
9067 : [ 6.0894e-006  ]
9068 : [ 6.41188e-006 ]
9069 : [ 6.12751e-006 ]
9070 : [ 6.41494e-006 ]
9071 : [ 6.43998e-006 ]
9072 : [ 6.36842e-006 ]
9073 : [ 6.39932e-006 ]
9074 : [ 6.34308e-006 ]
9075 : [ 6.1964e-006  ]
9076 : [ 6.32974e-006 ]
9077 : [ 6.44671e-006 ]
9078 : [ 6.37711e-006 ]
9079 : [ 6.25204e-006 ]
9080 : [ 6.41334e-006 ]
9081 : [ 6.09018e-006 ]
9082 : [ 6.30336e-006 ]
9083 : [ 6.38183e-006 ]
9084 : [ 6.33053e-006 ]
9085 : [ 6.33076e-006 ]
9086 : [ 6.25201e-006 ]
9087 : [ 6.20808e-006 ]
9088 : [ 6.31967e-006 ]
9089 : [ 6.41902e-006 ]
9090 : [ 6.43603e-006 ]
9091 : [ 6.3911e-006  ]
9092 : [ 6.42129e-006 ]
9093 : [ 6.22027e-006 ]
9094 : [ 6.43227e-006 ]
9095 : [ 6.4567e-006  ]
9096 : [ 6.43496e-006 ]
9097 : [ 6.30975e-006 ]
9098 : [ 6.09561e-006 ]
9099 : [ 6.27826e-006 ]
9100 : [ 5.98314e-006 ]
9101 : [ 6.28484e-006 ]
9102 : [ 6.49354e-006 ]
9103 : [ 6.21446e-006 ]
9104 : [ 6.32745e-006 ]
9105 : [ 6.39889e-006 ]
9106 : [ 6.43342e-006 ]
9107 : [ 6.43537e-006 ]
9108 : [ 5.93276e-006 ]
9109 : [ 6.20546e-006 ]
9110 : [ 6.00887e-006 ]
9111 : [ 6.26529e-006 ]
9112 : [ 6.408e-006   ]
9113 : [ 6.01135e-006 ]
9114 : [ 6.39113e-006 ]
9115 : [ 6.25229e-006 ]
9116 : [ 6.33026e-006 ]
9117 : [ 6.4109e-006  ]
9118 : [ 6.34732e-006 ]
9119 : [ 6.23648e-006 ]
9120 : [ 6.37714e-006 ]
9121 : [ 6.3066e-006  ]
9122 : [ 6.43252e-006 ]
9123 : [ 6.0224e-006  ]
9124 : [ 6.41856e-006 ]
9125 : [ 6.40982e-006 ]
9126 : [ 6.35895e-006 ]
9127 : [ 6.23628e-006 ]
9128 : [ 6.47368e-006 ]
9129 : [ 6.42807e-006 ]
9130 : [ 6.1769e-006  ]
9131 : [ 6.10655e-006 ]
9132 : [ 6.36464e-006 ]
9133 : [ 6.42062e-006 ]
9134 : [ 6.26208e-006 ]
9135 : [ 6.43928e-006 ]
9136 : [ 6.22985e-006 ]
9137 : [ 6.47815e-006 ]
9138 : [ 6.20453e-006 ]
9139 : [ 6.35257e-006 ]
9140 : [ 6.38443e-006 ]
9141 : [ 6.46158e-006 ]
9142 : [ 6.13255e-006 ]
9143 : [ 6.08096e-006 ]
9144 : [ 6.44171e-006 ]
9145 : [ 6.44733e-006 ]
9146 : [ 6.10002e-006 ]
9147 : [ 6.45754e-006 ]
9148 : [ 6.38497e-006 ]
9149 : [ 6.40551e-006 ]
9150 : [ 6.26983e-006 ]
9151 : [ 6.37918e-006 ]
9152 : [ 6.29791e-006 ]
9153 : [ 6.23534e-006 ]
9154 : [ 5.9731e-006  ]
9155 : [ 6.24481e-006 ]
9156 : [ 6.2515e-006  ]
9157 : [ 6.13585e-006 ]
9158 : [ 6.36879e-006 ]
9159 : [ 6.3773e-006  ]
9160 : [ 6.21434e-006 ]
9161 : [ 6.45696e-006 ]
9162 : [ 6.39929e-006 ]
9163 : [ 6.42387e-006 ]
9164 : [ 6.28865e-006 ]
9165 : [ 6.15636e-006 ]
9166 : [ 6.05615e-006 ]
9167 : [ 6.46002e-006 ]
9168 : [ 6.02076e-006 ]
9169 : [ 6.12509e-006 ]
9170 : [ 6.41836e-006 ]
9171 : [ 6.40355e-006 ]
9172 : [ 6.39583e-006 ]
9173 : [ 6.31903e-006 ]
9174 : [ 6.36297e-006 ]
9175 : [ 6.39165e-006 ]
9176 : [ 6.36573e-006 ]
9177 : [ 6.33998e-006 ]
9178 : [ 6.01284e-006 ]
9179 : [ 6.37508e-006 ]
9180 : [ 6.48485e-006 ]
9181 : [ 6.43429e-006 ]
9182 : [ 6.44624e-006 ]
9183 : [ 6.41468e-006 ]
9184 : [ 6.4473e-006  ]
9185 : [ 6.40019e-006 ]
9186 : [ 6.47697e-006 ]
9187 : [ 6.11939e-006 ]
9188 : [ 6.38935e-006 ]
9189 : [ 6.43492e-006 ]
9190 : [ 6.24939e-006 ]
9191 : [ 6.21975e-006 ]
9192 : [ 6.4417e-006  ]
9193 : [ 6.15854e-006 ]
9194 : [ 6.40262e-006 ]
9195 : [ 6.32723e-006 ]
9196 : [ 6.42355e-006 ]
9197 : [ 6.44074e-006 ]
9198 : [ 6.06938e-006 ]
9199 : [ 6.3592e-006  ]
9200 : [ 6.42362e-006 ]
9201 : [ 6.42754e-006 ]
9202 : [ 6.40621e-006 ]
9203 : [ 6.2707e-006  ]
9204 : [ 6.13043e-006 ]
9205 : [ 6.448e-006   ]
9206 : [ 6.33082e-006 ]
9207 : [ 6.02148e-006 ]
9208 : [ 6.2349e-006  ]
9209 : [ 6.33561e-006 ]
9210 : [ 6.39409e-006 ]
9211 : [ 6.37804e-006 ]
9212 : [ 6.45986e-006 ]
9213 : [ 6.33474e-006 ]
9214 : [ 6.43069e-006 ]
9215 : [ 6.26786e-006 ]
9216 : [ 6.2302e-006  ]
9217 : [ 6.42536e-006 ]
9218 : [ 6.234e-006   ]
9219 : [ 6.35581e-006 ]
9220 : [ 6.40308e-006 ]
9221 : [ 6.41573e-006 ]
9222 : [ 6.42637e-006 ]
9223 : [ 6.25049e-006 ]
9224 : [ 6.47415e-006 ]
9225 : [ 6.18005e-006 ]
9226 : [ 6.43706e-006 ]
9227 : [ 6.46019e-006 ]
9228 : [ 6.37006e-006 ]
9229 : [ 6.07555e-006 ]
9230 : [ 6.15772e-006 ]
9231 : [ 6.0965e-006  ]
9232 : [ 6.46764e-006 ]
9233 : [ 6.43405e-006 ]
9234 : [ 6.43792e-006 ]
9235 : [ 6.37088e-006 ]
9236 : [ 6.35916e-006 ]
9237 : [ 6.44631e-006 ]
9238 : [ 5.97761e-006 ]
9239 : [ 6.27855e-006 ]
9240 : [ 6.44794e-006 ]
9241 : [ 6.45454e-006 ]
9242 : [ 6.3482e-006  ]
9243 : [ 6.43241e-006 ]
9244 : [ 6.24644e-006 ]
9245 : [ 6.24143e-006 ]
9246 : [ 6.43824e-006 ]
9247 : [ 6.04217e-006 ]
9248 : [ 6.42626e-006 ]
9249 : [ 6.01868e-006 ]
9250 : [ 6.08601e-006 ]
9251 : [ 6.38049e-006 ]
9252 : [ 6.32085e-006 ]
9253 : [ 6.37226e-006 ]
9254 : [ 6.43213e-006 ]
9255 : [ 6.41201e-006 ]
9256 : [ 6.10197e-006 ]
9257 : [ 6.40163e-006 ]
9258 : [ 6.43284e-006 ]
9259 : [ 5.98674e-006 ]
9260 : [ 6.20692e-006 ]
9261 : [ 6.23819e-006 ]
9262 : [ 6.38951e-006 ]
9263 : [ 6.14389e-006 ]
9264 : [ 6.30269e-006 ]
9265 : [ 6.0945e-006  ]
9266 : [ 6.45953e-006 ]
9267 : [ 6.38845e-006 ]
9268 : [ 6.38189e-006 ]
9269 : [ 6.42634e-006 ]
9270 : [ 6.35708e-006 ]
9271 : [ 6.4007e-006  ]
9272 : [ 6.38419e-006 ]
9273 : [ 6.41528e-006 ]
9274 : [ 6.43334e-006 ]
9275 : [ 6.10289e-006 ]
9276 : [ 6.47505e-006 ]
9277 : [ 5.98283e-006 ]
9278 : [ 6.37514e-006 ]
9279 : [ 6.17942e-006 ]
9280 : [ 5.99468e-006 ]
9281 : [ 6.14698e-006 ]
9282 : [ 6.23393e-006 ]
9283 : [ 6.39639e-006 ]
9284 : [ 6.19097e-006 ]
9285 : [ 6.4566e-006  ]
9286 : [ 6.29234e-006 ]
9287 : [ 6.1239e-006  ]
9288 : [ 6.21744e-006 ]
9289 : [ 6.21671e-006 ]
9290 : [ 6.35907e-006 ]
9291 : [ 6.15324e-006 ]
9292 : [ 6.18971e-006 ]
9293 : [ 6.41119e-006 ]
9294 : [ 6.41664e-006 ]
9295 : [ 6.0467e-006  ]
9296 : [ 6.13779e-006 ]
9297 : [ 6.33538e-006 ]
9298 : [ 6.36521e-006 ]
9299 : [ 6.08352e-006 ]
9300 : [ 6.16892e-006 ]
9301 : [ 6.16155e-006 ]
9302 : [ 6.40663e-006 ]
9303 : [ 6.45051e-006 ]
9304 : [ 6.45904e-006 ]
9305 : [ 6.19823e-006 ]
9306 : [ 6.4007e-006  ]
9307 : [ 6.33351e-006 ]
9308 : [ 6.03296e-006 ]
9309 : [ 6.36068e-006 ]
9310 : [ 6.38378e-006 ]
9311 : [ 6.44861e-006 ]
9312 : [ 6.29127e-006 ]
9313 : [ 6.40515e-006 ]
9314 : [ 6.40543e-006 ]
9315 : [ 6.15838e-006 ]
9316 : [ 6.38179e-006 ]
9317 : [ 6.1587e-006  ]
9318 : [ 6.33365e-006 ]
9319 : [ 6.3342e-006  ]
9320 : [ 6.43856e-006 ]
9321 : [ 6.41559e-006 ]
9322 : [ 5.93616e-006 ]
9323 : [ 6.24269e-006 ]
9324 : [ 6.41901e-006 ]
9325 : [ 6.38028e-006 ]
9326 : [ 6.45386e-006 ]
9327 : [ 6.37696e-006 ]
9328 : [ 6.07652e-006 ]
9329 : [ 6.40059e-006 ]
9330 : [ 6.39376e-006 ]
9331 : [ 6.233e-006   ]
9332 : [ 6.38223e-006 ]
9333 : [ 6.23458e-006 ]
9334 : [ 6.36747e-006 ]
9335 : [ 6.35572e-006 ]
9336 : [ 6.28987e-006 ]
9337 : [ 6.32599e-006 ]
9338 : [ 5.99328e-006 ]
9339 : [ 5.94908e-006 ]
9340 : [ 6.38681e-006 ]
9341 : [ 6.39956e-006 ]
9342 : [ 6.23849e-006 ]
9343 : [ 6.38511e-006 ]
9344 : [ 6.00457e-006 ]
9345 : [ 6.34475e-006 ]
9346 : [ 6.40129e-006 ]
9347 : [ 6.29288e-006 ]
9348 : [ 6.40729e-006 ]
9349 : [ 6.35986e-006 ]
9350 : [ 6.41392e-006 ]
9351 : [ 6.25547e-006 ]
9352 : [ 6.29989e-006 ]
9353 : [ 6.4686e-006  ]
9354 : [ 5.96403e-006 ]
9355 : [ 6.3143e-006  ]
9356 : [ 6.40972e-006 ]
9357 : [ 6.19974e-006 ]
9358 : [ 6.438e-006   ]
9359 : [ 6.34062e-006 ]
9360 : [ 6.45744e-006 ]
9361 : [ 6.47086e-006 ]
9362 : [ 6.41868e-006 ]
9363 : [ 6.45636e-006 ]
9364 : [ 6.40714e-006 ]
9365 : [ 6.00935e-006 ]
9366 : [ 6.37071e-006 ]
9367 : [ 6.25023e-006 ]
9368 : [ 6.26379e-006 ]
9369 : [ 6.3893e-006  ]
9370 : [ 6.45662e-006 ]
9371 : [ 6.14051e-006 ]
9372 : [ 6.20468e-006 ]
9373 : [ 6.27202e-006 ]
9374 : [ 6.42588e-006 ]
9375 : [ 6.35653e-006 ]
9376 : [ 6.07651e-006 ]
9377 : [ 6.41118e-006 ]
9378 : [ 6.05909e-006 ]
9379 : [ 6.30686e-006 ]
9380 : [ 6.39632e-006 ]
9381 : [ 5.99744e-006 ]
9382 : [ 6.39589e-006 ]
9383 : [ 6.40039e-006 ]
9384 : [ 6.13954e-006 ]
9385 : [ 6.02824e-006 ]
9386 : [ 5.9418e-006  ]
9387 : [ 6.35621e-006 ]
9388 : [ 5.95881e-006 ]
9389 : [ 6.33782e-006 ]
9390 : [ 6.44996e-006 ]
9391 : [ 6.29113e-006 ]
9392 : [ 5.93403e-006 ]
9393 : [ 6.38617e-006 ]
9394 : [ 6.40321e-006 ]
9395 : [ 6.39668e-006 ]
9396 : [ 6.35091e-006 ]
9397 : [ 6.25968e-006 ]
9398 : [ 6.40706e-006 ]
9399 : [ 6.10631e-006 ]
9400 : [ 6.30917e-006 ]
9401 : [ 6.3358e-006  ]
9402 : [ 6.02818e-006 ]
9403 : [ 6.47165e-006 ]
9404 : [ 6.44625e-006 ]
9405 : [ 6.46408e-006 ]
9406 : [ 6.41967e-006 ]
9407 : [ 6.46217e-006 ]
9408 : [ 6.28379e-006 ]
9409 : [ 5.99531e-006 ]
9410 : [ 6.44983e-006 ]
9411 : [ 6.12448e-006 ]
9412 : [ 6.39593e-006 ]
9413 : [ 6.41142e-006 ]
9414 : [ 6.23473e-006 ]
9415 : [ 6.15993e-006 ]
9416 : [ 6.11514e-006 ]
9417 : [ 6.31173e-006 ]
9418 : [ 6.43068e-006 ]
9419 : [ 6.1888e-006  ]
9420 : [ 6.38447e-006 ]
9421 : [ 5.99979e-006 ]
9422 : [ 6.27993e-006 ]
9423 : [ 6.14764e-006 ]
9424 : [ 5.98723e-006 ]
9425 : [ 6.36666e-006 ]
9426 : [ 6.09197e-006 ]
9427 : [ 6.48814e-006 ]
9428 : [ 6.40348e-006 ]
9429 : [ 6.19377e-006 ]
9430 : [ 6.44745e-006 ]
9431 : [ 6.4362e-006  ]
9432 : [ 6.4314e-006  ]
9433 : [ 6.38491e-006 ]
9434 : [ 6.45215e-006 ]
9435 : [ 6.39978e-006 ]
9436 : [ 6.39331e-006 ]
9437 : [ 6.27785e-006 ]
9438 : [ 6.05435e-006 ]
9439 : [ 6.41263e-006 ]
9440 : [ 6.33567e-006 ]
9441 : [ 5.97348e-006 ]
9442 : [ 6.43302e-006 ]
9443 : [ 6.4744e-006  ]
9444 : [ 6.40119e-006 ]
9445 : [ 5.99779e-006 ]
9446 : [ 6.33438e-006 ]
9447 : [ 6.41824e-006 ]
9448 : [ 6.4419e-006  ]
9449 : [ 6.28447e-006 ]
9450 : [ 6.37134e-006 ]
9451 : [ 6.4254e-006  ]
9452 : [ 6.405e-006   ]
9453 : [ 6.44063e-006 ]
9454 : [ 6.2842e-006  ]
9455 : [ 6.21852e-006 ]
9456 : [ 6.3599e-006  ]
9457 : [ 6.46475e-006 ]
9458 : [ 6.40513e-006 ]
9459 : [ 6.38475e-006 ]
9460 : [ 6.25409e-006 ]
9461 : [ 6.21527e-006 ]
9462 : [ 6.01487e-006 ]
9463 : [ 6.11815e-006 ]
9464 : [ 6.38378e-006 ]
9465 : [ 6.36292e-006 ]
9466 : [ 6.39428e-006 ]
9467 : [ 6.3435e-006  ]
9468 : [ 6.36171e-006 ]
9469 : [ 6.26135e-006 ]
9470 : [ 6.49081e-006 ]
9471 : [ 6.16312e-006 ]
9472 : [ 6.20182e-006 ]
9473 : [ 6.42773e-006 ]
9474 : [ 6.468e-006   ]
9475 : [ 6.38393e-006 ]
9476 : [ 6.3428e-006  ]
9477 : [ 6.0301e-006  ]
9478 : [ 6.41306e-006 ]
9479 : [ 6.27945e-006 ]
9480 : [ 6.43328e-006 ]
9481 : [ 6.4426e-006  ]
9482 : [ 6.23865e-006 ]
9483 : [ 6.3901e-006  ]
9484 : [ 6.22485e-006 ]
9485 : [ 6.36341e-006 ]
9486 : [ 5.99591e-006 ]
9487 : [ 6.02424e-006 ]
9488 : [ 6.07554e-006 ]
9489 : [ 6.20456e-006 ]
9490 : [ 6.24869e-006 ]
9491 : [ 6.38211e-006 ]
9492 : [ 6.06856e-006 ]
9493 : [ 6.00422e-006 ]
9494 : [ 5.99771e-006 ]
9495 : [ 6.41156e-006 ]
9496 : [ 6.33681e-006 ]
9497 : [ 6.32169e-006 ]
9498 : [ 6.43276e-006 ]
9499 : [ 6.1661e-006  ]
9500 : [ 6.29306e-006 ]
9501 : [ 6.28609e-006 ]
9502 : [ 6.26591e-006 ]
9503 : [ 6.40477e-006 ]
9504 : [ 6.46388e-006 ]
9505 : [ 6.43784e-006 ]
9506 : [ 6.47452e-006 ]
9507 : [ 6.24216e-006 ]
9508 : [ 6.14145e-006 ]
9509 : [ 6.01094e-006 ]
9510 : [ 6.41473e-006 ]
9511 : [ 6.3986e-006  ]
9512 : [ 6.42318e-006 ]
9513 : [ 6.41936e-006 ]
9514 : [ 6.08948e-006 ]
9515 : [ 6.41783e-006 ]
9516 : [ 6.39192e-006 ]
9517 : [ 6.43832e-006 ]
9518 : [ 6.38133e-006 ]
9519 : [ 6.44497e-006 ]
9520 : [ 6.29858e-006 ]
9521 : [ 6.33331e-006 ]
9522 : [ 6.35629e-006 ]
9523 : [ 6.37895e-006 ]
9524 : [ 6.0527e-006  ]
9525 : [ 6.3308e-006  ]
9526 : [ 6.3932e-006  ]
9527 : [ 5.95747e-006 ]
9528 : [ 6.43584e-006 ]
9529 : [ 6.25447e-006 ]
9530 : [ 6.44601e-006 ]
9531 : [ 6.48603e-006 ]
9532 : [ 6.44897e-006 ]
9533 : [ 6.44435e-006 ]
9534 : [ 6.46288e-006 ]
9535 : [ 6.42599e-006 ]
9536 : [ 6.33132e-006 ]
9537 : [ 6.43918e-006 ]
9538 : [ 6.36714e-006 ]
9539 : [ 6.38803e-006 ]
9540 : [ 6.39782e-006 ]
9541 : [ 6.45215e-006 ]
9542 : [ 6.35398e-006 ]
9543 : [ 6.46314e-006 ]
9544 : [ 6.32031e-006 ]
9545 : [ 6.39645e-006 ]
9546 : [ 6.45202e-006 ]
9547 : [ 6.02511e-006 ]
9548 : [ 6.0643e-006  ]
9549 : [ 6.30812e-006 ]
9550 : [ 5.99365e-006 ]
9551 : [ 6.42904e-006 ]
9552 : [ 6.23068e-006 ]
9553 : [ 6.40854e-006 ]
9554 : [ 6.16832e-006 ]
9555 : [ 6.409e-006   ]
9556 : [ 6.40713e-006 ]
9557 : [ 6.33824e-006 ]
9558 : [ 6.3364e-006  ]
9559 : [ 6.25704e-006 ]
9560 : [ 6.43186e-006 ]
9561 : [ 6.18021e-006 ]
9562 : [ 6.3761e-006  ]
9563 : [ 6.30315e-006 ]
9564 : [ 6.45252e-006 ]
9565 : [ 6.22024e-006 ]
9566 : [ 6.08825e-006 ]
9567 : [ 6.27033e-006 ]
9568 : [ 6.43008e-006 ]
9569 : [ 5.96372e-006 ]
9570 : [ 6.46419e-006 ]
9571 : [ 6.19433e-006 ]
9572 : [ 6.42479e-006 ]
9573 : [ 6.43724e-006 ]
9574 : [ 6.17145e-006 ]
9575 : [ 6.26488e-006 ]
9576 : [ 6.16772e-006 ]
9577 : [ 6.40103e-006 ]
9578 : [ 6.02139e-006 ]
9579 : [ 6.25698e-006 ]
9580 : [ 6.22329e-006 ]
9581 : [ 6.19798e-006 ]
9582 : [ 6.17866e-006 ]
9583 : [ 6.411e-006   ]
9584 : [ 6.26416e-006 ]
9585 : [ 6.43518e-006 ]
9586 : [ 6.41163e-006 ]
9587 : [ 6.30925e-006 ]
9588 : [ 6.40401e-006 ]
9589 : [ 6.08364e-006 ]
9590 : [ 6.20232e-006 ]
9591 : [ 6.39699e-006 ]
9592 : [ 6.47266e-006 ]
9593 : [ 6.42288e-006 ]
9594 : [ 5.99499e-006 ]
9595 : [ 6.21811e-006 ]
9596 : [ 6.45805e-006 ]
9597 : [ 6.43298e-006 ]
9598 : [ 6.27548e-006 ]
9599 : [ 6.40301e-006 ]
9600 : [ 6.34555e-006 ]
9601 : [ 6.41132e-006 ]
9602 : [ 6.4395e-006  ]
9603 : [ 6.34485e-006 ]
9604 : [ 6.37521e-006 ]
9605 : [ 6.42954e-006 ]
9606 : [ 6.38658e-006 ]
9607 : [ 6.45821e-006 ]
9608 : [ 6.40987e-006 ]
9609 : [ 6.34742e-006 ]
9610 : [ 6.3709e-006  ]
9611 : [ 6.30962e-006 ]
9612 : [ 6.3032e-006  ]
9613 : [ 6.35365e-006 ]
9614 : [ 6.39536e-006 ]
9615 : [ 6.40512e-006 ]
9616 : [ 6.44377e-006 ]
9617 : [ 6.4346e-006  ]
9618 : [ 6.47793e-006 ]
9619 : [ 6.43768e-006 ]
9620 : [ 5.88604e-006 ]
9621 : [ 6.43083e-006 ]
9622 : [ 6.26676e-006 ]
9623 : [ 6.37493e-006 ]
9624 : [ 6.4018e-006  ]
9625 : [ 6.43901e-006 ]
9626 : [ 6.39907e-006 ]
9627 : [ 6.33206e-006 ]
9628 : [ 6.42774e-006 ]
9629 : [ 6.41004e-006 ]
9630 : [ 6.34093e-006 ]
9631 : [ 6.30475e-006 ]
9632 : [ 5.97635e-006 ]
9633 : [ 6.38039e-006 ]
9634 : [ 6.41772e-006 ]
9635 : [ 6.4392e-006  ]
9636 : [ 6.39239e-006 ]
9637 : [ 6.32036e-006 ]
9638 : [ 6.28695e-006 ]
9639 : [ 6.04736e-006 ]
9640 : [ 6.37148e-006 ]
9641 : [ 6.13674e-006 ]
9642 : [ 6.44033e-006 ]
9643 : [ 6.28597e-006 ]
9644 : [ 6.1831e-006  ]
9645 : [ 6.42353e-006 ]
9646 : [ 6.44328e-006 ]
9647 : [ 6.41682e-006 ]
9648 : [ 6.39403e-006 ]
9649 : [ 6.3154e-006  ]
9650 : [ 6.42126e-006 ]
9651 : [ 6.43351e-006 ]
9652 : [ 6.3625e-006  ]
9653 : [ 6.41114e-006 ]
9654 : [ 6.40942e-006 ]
9655 : [ 5.95638e-006 ]
9656 : [ 6.26957e-006 ]
9657 : [ 6.14294e-006 ]
9658 : [ 6.29048e-006 ]
9659 : [ 6.4363e-006  ]
9660 : [ 6.42379e-006 ]
9661 : [ 6.18082e-006 ]
9662 : [ 6.46112e-006 ]
9663 : [ 6.3585e-006  ]
9664 : [ 6.20418e-006 ]
9665 : [ 6.20492e-006 ]
9666 : [ 6.32643e-006 ]
9667 : [ 6.41704e-006 ]
9668 : [ 6.39697e-006 ]
9669 : [ 6.37969e-006 ]
9670 : [ 6.41967e-006 ]
9671 : [ 6.4339e-006  ]
9672 : [ 6.31433e-006 ]
9673 : [ 6.39384e-006 ]
9674 : [ 6.28388e-006 ]
9675 : [ 6.44065e-006 ]
9676 : [ 6.4378e-006  ]
9677 : [ 6.42432e-006 ]
9678 : [ 6.34533e-006 ]
9679 : [ 6.18974e-006 ]
9680 : [ 6.39636e-006 ]
9681 : [ 6.37338e-006 ]
9682 : [ 6.4439e-006  ]
9683 : [ 6.08037e-006 ]
9684 : [ 6.21581e-006 ]
9685 : [ 6.4348e-006  ]
9686 : [ 6.4336e-006  ]
9687 : [ 6.43217e-006 ]
9688 : [ 6.4127e-006  ]
9689 : [ 6.45264e-006 ]
9690 : [ 6.27373e-006 ]
9691 : [ 6.08017e-006 ]
9692 : [ 6.3095e-006  ]
9693 : [ 6.46077e-006 ]
9694 : [ 6.46077e-006 ]
9695 : [ 6.46886e-006 ]
9696 : [ 6.23093e-006 ]
9697 : [ 6.39575e-006 ]
9698 : [ 6.4385e-006  ]
9699 : [ 6.44696e-006 ]
9700 : [ 6.40206e-006 ]
9701 : [ 6.44241e-006 ]
9702 : [ 6.28589e-006 ]
9703 : [ 6.42474e-006 ]
9704 : [ 6.06804e-006 ]
9705 : [ 6.04811e-006 ]
9706 : [ 6.19123e-006 ]
9707 : [ 6.41757e-006 ]
9708 : [ 6.06799e-006 ]
9709 : [ 6.46515e-006 ]
9710 : [ 6.32717e-006 ]
9711 : [ 6.50187e-006 ]
9712 : [ 6.43691e-006 ]
9713 : [ 6.3883e-006  ]
9714 : [ 6.25405e-006 ]
9715 : [ 6.3913e-006  ]
9716 : [ 5.98614e-006 ]
9717 : [ 6.39448e-006 ]
9718 : [ 6.28909e-006 ]
9719 : [ 6.41038e-006 ]
9720 : [ 6.45122e-006 ]
9721 : [ 6.41185e-006 ]
9722 : [ 6.25783e-006 ]
9723 : [ 6.40784e-006 ]
9724 : [ 6.20628e-006 ]
9725 : [ 6.47172e-006 ]
9726 : [ 5.96898e-006 ]
9727 : [ 6.44126e-006 ]
9728 : [ 6.27338e-006 ]
9729 : [ 6.31728e-006 ]
9730 : [ 6.43112e-006 ]
9731 : [ 6.39882e-006 ]
9732 : [ 6.2294e-006  ]
9733 : [ 6.36194e-006 ]
9734 : [ 6.24649e-006 ]
9735 : [ 6.08492e-006 ]
9736 : [ 6.30664e-006 ]
9737 : [ 6.4428e-006  ]
9738 : [ 6.38924e-006 ]
9739 : [ 5.95276e-006 ]
9740 : [ 6.42018e-006 ]
9741 : [ 6.40797e-006 ]
9742 : [ 6.32395e-006 ]
9743 : [ 6.37239e-006 ]
9744 : [ 6.4289e-006  ]
9745 : [ 6.40293e-006 ]
9746 : [ 6.4401e-006  ]
9747 : [ 6.06688e-006 ]
9748 : [ 6.3749e-006  ]
9749 : [ 6.08553e-006 ]
9750 : [ 6.23185e-006 ]
9751 : [ 6.44439e-006 ]
9752 : [ 6.22308e-006 ]
9753 : [ 6.34351e-006 ]
9754 : [ 6.41494e-006 ]
9755 : [ 6.34305e-006 ]
9756 : [ 6.40389e-006 ]
9757 : [ 6.24591e-006 ]
9758 : [ 6.20298e-006 ]
9759 : [ 6.22128e-006 ]
9760 : [ 6.37792e-006 ]
9761 : [ 6.4383e-006  ]
9762 : [ 6.40184e-006 ]
9763 : [ 6.08055e-006 ]
9764 : [ 6.2303e-006  ]
9765 : [ 6.11731e-006 ]
9766 : [ 6.4295e-006  ]
9767 : [ 6.45859e-006 ]
9768 : [ 6.44673e-006 ]
9769 : [ 6.36417e-006 ]
9770 : [ 6.21402e-006 ]
9771 : [ 6.0082e-006  ]
9772 : [ 6.44185e-006 ]
9773 : [ 6.41177e-006 ]
9774 : [ 6.0083e-006  ]
9775 : [ 6.37565e-006 ]
9776 : [ 6.38571e-006 ]
9777 : [ 6.41505e-006 ]
9778 : [ 6.28277e-006 ]
9779 : [ 6.44486e-006 ]
9780 : [ 6.42515e-006 ]
9781 : [ 6.4357e-006  ]
9782 : [ 6.17393e-006 ]
9783 : [ 6.45779e-006 ]
9784 : [ 6.30593e-006 ]
9785 : [ 6.43151e-006 ]
9786 : [ 6.29102e-006 ]
9787 : [ 6.4526e-006  ]
9788 : [ 6.37699e-006 ]
9789 : [ 6.3412e-006  ]
9790 : [ 6.41548e-006 ]
9791 : [ 6.20142e-006 ]
9792 : [ 6.42021e-006 ]
9793 : [ 6.37111e-006 ]
9794 : [ 6.31408e-006 ]
9795 : [ 6.05361e-006 ]
9796 : [ 6.2015e-006  ]
9797 : [ 6.22009e-006 ]
9798 : [ 6.39421e-006 ]
9799 : [ 6.1664e-006  ]
9800 : [ 6.4251e-006  ]
9801 : [ 6.38034e-006 ]
9802 : [ 6.36593e-006 ]
9803 : [ 6.32889e-006 ]
9804 : [ 6.42419e-006 ]
9805 : [ 6.37495e-006 ]
9806 : [ 6.0192e-006  ]
9807 : [ 6.1843e-006  ]
9808 : [ 6.30084e-006 ]
9809 : [ 6.31641e-006 ]
9810 : [ 6.36177e-006 ]
9811 : [ 6.42739e-006 ]
9812 : [ 6.41971e-006 ]
9813 : [ 6.357e-006   ]
9814 : [ 6.4915e-006  ]
9815 : [ 6.40058e-006 ]
9816 : [ 6.41451e-006 ]
9817 : [ 6.40149e-006 ]
9818 : [ 6.44779e-006 ]
9819 : [ 6.43732e-006 ]
9820 : [ 6.32321e-006 ]
9821 : [ 6.41762e-006 ]
9822 : [ 6.37959e-006 ]
9823 : [ 6.37927e-006 ]
9824 : [ 6.47295e-006 ]
9825 : [ 6.42546e-006 ]
9826 : [ 5.9987e-006  ]
9827 : [ 6.26428e-006 ]
9828 : [ 6.05296e-006 ]
9829 : [ 6.13183e-006 ]
9830 : [ 6.4393e-006  ]
9831 : [ 6.18208e-006 ]
9832 : [ 6.44266e-006 ]
9833 : [ 6.39197e-006 ]
9834 : [ 6.47979e-006 ]
9835 : [ 6.09745e-006 ]
9836 : [ 6.35159e-006 ]
9837 : [ 6.43669e-006 ]
9838 : [ 6.41863e-006 ]
9839 : [ 6.31273e-006 ]
9840 : [ 6.42744e-006 ]
9841 : [ 6.42908e-006 ]
9842 : [ 6.39191e-006 ]
9843 : [ 6.3618e-006  ]
9844 : [ 6.36552e-006 ]
9845 : [ 6.3595e-006  ]
9846 : [ 6.42755e-006 ]
9847 : [ 6.42592e-006 ]
9848 : [ 6.07281e-006 ]
9849 : [ 6.4861e-006  ]
9850 : [ 6.38828e-006 ]
9851 : [ 6.16393e-006 ]
9852 : [ 6.31521e-006 ]
9853 : [ 6.40518e-006 ]
9854 : [ 6.35171e-006 ]
9855 : [ 6.36854e-006 ]
9856 : [ 6.4771e-006  ]
9857 : [ 6.12478e-006 ]
9858 : [ 6.38659e-006 ]
9859 : [ 6.18084e-006 ]
9860 : [ 6.47703e-006 ]
9861 : [ 6.40371e-006 ]
9862 : [ 6.30607e-006 ]
9863 : [ 6.42138e-006 ]
9864 : [ 6.35736e-006 ]
9865 : [ 6.00918e-006 ]
9866 : [ 6.00712e-006 ]
9867 : [ 6.41812e-006 ]
9868 : [ 6.39003e-006 ]
9869 : [ 6.21591e-006 ]
9870 : [ 6.34903e-006 ]
9871 : [ 6.17167e-006 ]
9872 : [ 6.41339e-006 ]
9873 : [ 6.35633e-006 ]
9874 : [ 6.38555e-006 ]
9875 : [ 6.43639e-006 ]
9876 : [ 6.38098e-006 ]
9877 : [ 6.41277e-006 ]
9878 : [ 6.44675e-006 ]
9879 : [ 6.38202e-006 ]
9880 : [ 6.42863e-006 ]
9881 : [ 6.45109e-006 ]
9882 : [ 6.43836e-006 ]
9883 : [ 6.2374e-006  ]
9884 : [ 6.34517e-006 ]
9885 : [ 6.04646e-006 ]
9886 : [ 6.37985e-006 ]
9887 : [ 6.38898e-006 ]
9888 : [ 6.39827e-006 ]
9889 : [ 6.23397e-006 ]
9890 : [ 6.36926e-006 ]
9891 : [ 6.41338e-006 ]
9892 : [ 6.41889e-006 ]
9893 : [ 6.38686e-006 ]
9894 : [ 6.29783e-006 ]
9895 : [ 6.37936e-006 ]
9896 : [ 6.42649e-006 ]
9897 : [ 6.3895e-006  ]
9898 : [ 6.4177e-006  ]
9899 : [ 6.4395e-006  ]
9900 : [ 6.38468e-006 ]
9901 : [ 6.08751e-006 ]
9902 : [ 6.34396e-006 ]
9903 : [ 6.47873e-006 ]
9904 : [ 6.43399e-006 ]
9905 : [ 6.41198e-006 ]
9906 : [ 6.35016e-006 ]
9907 : [ 6.45101e-006 ]
9908 : [ 6.39532e-006 ]
9909 : [ 6.45286e-006 ]
9910 : [ 6.48374e-006 ]
9911 : [ 6.39491e-006 ]
9912 : [ 6.37213e-006 ]
9913 : [ 6.29296e-006 ]
9914 : [ 6.36436e-006 ]
9915 : [ 6.2238e-006  ]
9916 : [ 6.36731e-006 ]
9917 : [ 6.10784e-006 ]
9918 : [ 6.37701e-006 ]
9919 : [ 6.4821e-006  ]
9920 : [ 6.04287e-006 ]
9921 : [ 6.43239e-006 ]
9922 : [ 6.2861e-006  ]
9923 : [ 6.46864e-006 ]
9924 : [ 6.25854e-006 ]
9925 : [ 6.28351e-006 ]
9926 : [ 6.16524e-006 ]
9927 : [ 6.1177e-006  ]
9928 : [ 6.47801e-006 ]
9929 : [ 6.35769e-006 ]
9930 : [ 6.4427e-006  ]
9931 : [ 6.40176e-006 ]
9932 : [ 6.38549e-006 ]
9933 : [ 6.40851e-006 ]
9934 : [ 5.9178e-006  ]
9935 : [ 6.41737e-006 ]
9936 : [ 6.19478e-006 ]
9937 : [ 5.97757e-006 ]
9938 : [ 6.42927e-006 ]
9939 : [ 6.45518e-006 ]
9940 : [ 6.31718e-006 ]
9941 : [ 6.11898e-006 ]
9942 : [ 6.42835e-006 ]
9943 : [ 6.29215e-006 ]
9944 : [ 6.08489e-006 ]
9945 : [ 6.27505e-006 ]
9946 : [ 6.46841e-006 ]
9947 : [ 6.45366e-006 ]
9948 : [ 6.26079e-006 ]
9949 : [ 6.41768e-006 ]
9950 : [ 6.07701e-006 ]
9951 : [ 6.41414e-006 ]
9952 : [ 6.12196e-006 ]
9953 : [ 6.39529e-006 ]
9954 : [ 6.44854e-006 ]
9955 : [ 6.35817e-006 ]
9956 : [ 6.31529e-006 ]
9957 : [ 6.39708e-006 ]
9958 : [ 6.23717e-006 ]
9959 : [ 6.36267e-006 ]
9960 : [ 6.33364e-006 ]
9961 : [ 6.37251e-006 ]
9962 : [ 6.02855e-006 ]
9963 : [ 6.35969e-006 ]
9964 : [ 6.09761e-006 ]
9965 : [ 6.39532e-006 ]
9966 : [ 6.4214e-006  ]
9967 : [ 6.38768e-006 ]
9968 : [ 6.00441e-006 ]
9969 : [ 6.34329e-006 ]
9970 : [ 6.15516e-006 ]
9971 : [ 6.45116e-006 ]
9972 : [ 6.38217e-006 ]
9973 : [ 6.07764e-006 ]
9974 : [ 6.35067e-006 ]
9975 : [ 6.33072e-006 ]
9976 : [ 6.42732e-006 ]
9977 : [ 6.36854e-006 ]
9978 : [ 6.37487e-006 ]
9979 : [ 6.41923e-006 ]
9980 : [ 6.42529e-006 ]
9981 : [ 5.96402e-006 ]
9982 : [ 6.39688e-006 ]
9983 : [ 6.40103e-006 ]
9984 : [ 6.09275e-006 ]
9985 : [ 6.3151e-006  ]
9986 : [ 6.423e-006   ]
9987 : [ 6.43338e-006 ]
9988 : [ 6.34942e-006 ]
9989 : [ 6.42928e-006 ]
9990 : [ 6.42245e-006 ]
9991 : [ 6.42705e-006 ]
9992 : [ 6.34422e-006 ]
9993 : [ 6.33573e-006 ]
9994 : [ 6.42201e-006 ]
9995 : [ 6.37508e-006 ]
9996 : [ 6.40855e-006 ]
9997 : [ 6.37365e-006 ]
9998 : [ 6.45303e-006 ]
9999 : [ 6.45289e-006 ]
