# Supplementary material for: Influence of tissue conductivity on foetal exposure to extremely low frequency magnetic fields at 50 Hz using stochastic dosimetry
Source: PLoS One. 2018 Feb 7;13(2):e0192131. doi: 10.1371/journal.pone.0192131 (PMC5802904; doi:10.1371/journal.pone.0192131)
Supplement: S1 File — (ZIP) [file pone.0192131.s001.zip › Data/Ydistributions(10000)/3m/Liver.txt]

       [ y0                ]
   0 : [      7.80853e-006 ]
   1 : [      7.98529e-006 ]
   2 : [      7.80765e-006 ]
   3 : [      7.98891e-006 ]
   4 : [      8.01866e-006 ]
   5 : [      7.76353e-006 ]
   6 : [      7.97001e-006 ]
   7 : [      7.86703e-006 ]
   8 : [      7.89879e-006 ]
   9 : [      7.81752e-006 ]
  10 : [      7.92123e-006 ]
  11 : [      7.98325e-006 ]
  12 : [      7.86756e-006 ]
  13 : [      7.79261e-006 ]
  14 : [      7.76487e-006 ]
  15 : [      8.02622e-006 ]
  16 : [      7.91598e-006 ]
  17 : [      7.68066e-006 ]
  18 : [      7.84787e-006 ]
  19 : [      7.71897e-006 ]
  20 : [      7.85812e-006 ]
  21 : [      7.7873e-006  ]
  22 : [      7.76914e-006 ]
  23 : [      7.85048e-006 ]
  24 : [      7.93394e-006 ]
  25 : [      7.72289e-006 ]
  26 : [      7.81435e-006 ]
  27 : [      7.84088e-006 ]
  28 : [      7.82528e-006 ]
  29 : [      8.01711e-006 ]
  30 : [      7.95574e-006 ]
  31 : [      7.85663e-006 ]
  32 : [      7.76543e-006 ]
  33 : [      7.93384e-006 ]
  34 : [      7.55082e-006 ]
  35 : [      7.97696e-006 ]
  36 : [      7.72322e-006 ]
  37 : [      7.86919e-006 ]
  38 : [      7.72864e-006 ]
  39 : [      7.75692e-006 ]
  40 : [      8.06365e-006 ]
  41 : [      7.79089e-006 ]
  42 : [      7.91475e-006 ]
  43 : [      7.62415e-006 ]
  44 : [      7.79948e-006 ]
  45 : [      7.8087e-006  ]
  46 : [      7.71048e-006 ]
  47 : [      7.89806e-006 ]
  48 : [      7.90521e-006 ]
  49 : [      7.70693e-006 ]
  50 : [      8.01047e-006 ]
  51 : [      7.99903e-006 ]
  52 : [      8.04307e-006 ]
  53 : [      7.90544e-006 ]
  54 : [      7.76213e-006 ]
  55 : [      7.71001e-006 ]
  56 : [      7.80601e-006 ]
  57 : [      7.60893e-006 ]
  58 : [      7.97188e-006 ]
  59 : [      7.75209e-006 ]
  60 : [      7.81911e-006 ]
  61 : [      7.95967e-006 ]
  62 : [      7.65598e-006 ]
  63 : [      7.77693e-006 ]
  64 : [      7.78173e-006 ]
  65 : [      7.88683e-006 ]
  66 : [      7.71066e-006 ]
  67 : [      7.92751e-006 ]
  68 : [      7.88551e-006 ]
  69 : [      7.766e-006   ]
  70 : [      7.79541e-006 ]
  71 : [      7.54945e-006 ]
  72 : [      7.91271e-006 ]
  73 : [      7.85792e-006 ]
  74 : [      7.63124e-006 ]
  75 : [      7.81603e-006 ]
  76 : [      7.93944e-006 ]
  77 : [      7.91088e-006 ]
  78 : [      7.74262e-006 ]
  79 : [      7.8123e-006  ]
  80 : [      7.79803e-006 ]
  81 : [      7.78601e-006 ]
  82 : [      7.92794e-006 ]
  83 : [      7.83011e-006 ]
  84 : [      7.87539e-006 ]
  85 : [      7.72406e-006 ]
  86 : [      7.65871e-006 ]
  87 : [      7.71979e-006 ]
  88 : [      7.88524e-006 ]
  89 : [      7.73983e-006 ]
  90 : [      7.94059e-006 ]
  91 : [      7.86479e-006 ]
  92 : [      7.71514e-006 ]
  93 : [      7.81875e-006 ]
  94 : [      7.62797e-006 ]
  95 : [      7.7906e-006  ]
  96 : [      7.75422e-006 ]
  97 : [      7.94512e-006 ]
  98 : [      7.89183e-006 ]
  99 : [      7.50478e-006 ]
 100 : [      7.60993e-006 ]
 101 : [      7.95566e-006 ]
 102 : [      7.87991e-006 ]
 103 : [      7.75761e-006 ]
 104 : [      7.8964e-006  ]
 105 : [      7.7194e-006  ]
 106 : [      7.6501e-006  ]
 107 : [      8.04926e-006 ]
 108 : [      7.76476e-006 ]
 109 : [      7.9106e-006  ]
 110 : [      7.8745e-006  ]
 111 : [      7.85838e-006 ]
 112 : [      7.77532e-006 ]
 113 : [      7.74943e-006 ]
 114 : [      7.98271e-006 ]
 115 : [      7.95317e-006 ]
 116 : [      7.91271e-006 ]
 117 : [      7.95956e-006 ]
 118 : [      7.71666e-006 ]
 119 : [      8.01805e-006 ]
 120 : [      7.91132e-006 ]
 121 : [      7.76518e-006 ]
 122 : [      7.68926e-006 ]
 123 : [      7.79842e-006 ]
 124 : [      7.9765e-006  ]
 125 : [      7.96853e-006 ]
 126 : [      7.89457e-006 ]
 127 : [      7.90394e-006 ]
 128 : [      7.7425e-006  ]
 129 : [      7.77711e-006 ]
 130 : [      7.63164e-006 ]
 131 : [      7.87404e-006 ]
 132 : [      7.62098e-006 ]
 133 : [      7.52814e-006 ]
 134 : [      7.90665e-006 ]
 135 : [      7.76457e-006 ]
 136 : [      7.79016e-006 ]
 137 : [      7.77346e-006 ]
 138 : [      7.90012e-006 ]
 139 : [      7.74257e-006 ]
 140 : [      7.92542e-006 ]
 141 : [      7.93855e-006 ]
 142 : [      7.87606e-006 ]
 143 : [      7.72533e-006 ]
 144 : [      7.8372e-006  ]
 145 : [      7.89361e-006 ]
 146 : [      7.82497e-006 ]
 147 : [      7.7804e-006  ]
 148 : [      7.93653e-006 ]
 149 : [      7.74032e-006 ]
 150 : [      7.99762e-006 ]
 151 : [      7.97002e-006 ]
 152 : [      7.83665e-006 ]
 153 : [      7.91689e-006 ]
 154 : [      7.93671e-006 ]
 155 : [      7.79634e-006 ]
 156 : [      7.65642e-006 ]
 157 : [      7.83973e-006 ]
 158 : [      7.77915e-006 ]
 159 : [      7.94397e-006 ]
 160 : [      7.90239e-006 ]
 161 : [      7.98252e-006 ]
 162 : [      7.76526e-006 ]
 163 : [      7.82613e-006 ]
 164 : [      7.89585e-006 ]
 165 : [      7.74777e-006 ]
 166 : [      7.94325e-006 ]
 167 : [      7.96063e-006 ]
 168 : [      7.77409e-006 ]
 169 : [      7.92517e-006 ]
 170 : [      7.86362e-006 ]
 171 : [      7.84788e-006 ]
 172 : [      7.7844e-006  ]
 173 : [      7.798e-006   ]
 174 : [      7.97856e-006 ]
 175 : [      7.82225e-006 ]
 176 : [      7.92029e-006 ]
 177 : [      7.83636e-006 ]
 178 : [      7.99579e-006 ]
 179 : [      7.7196e-006  ]
 180 : [      8.05231e-006 ]
 181 : [      7.81132e-006 ]
 182 : [      7.73807e-006 ]
 183 : [      7.66824e-006 ]
 184 : [      7.88642e-006 ]
 185 : [      7.65002e-006 ]
 186 : [      7.99968e-006 ]
 187 : [      7.74423e-006 ]
 188 : [      7.85755e-006 ]
 189 : [      7.82265e-006 ]
 190 : [      7.63021e-006 ]
 191 : [      7.85012e-006 ]
 192 : [      7.76173e-006 ]
 193 : [      7.72827e-006 ]
 194 : [      7.80164e-006 ]
 195 : [      7.78195e-006 ]
 196 : [      7.82398e-006 ]
 197 : [      7.70811e-006 ]
 198 : [      7.66582e-006 ]
 199 : [      7.97634e-006 ]
 200 : [      7.80654e-006 ]
 201 : [      7.73258e-006 ]
 202 : [      7.60546e-006 ]
 203 : [      8.01232e-006 ]
 204 : [      7.83455e-006 ]
 205 : [      7.84921e-006 ]
 206 : [      7.91853e-006 ]
 207 : [      7.9777e-006  ]
 208 : [      7.89036e-006 ]
 209 : [      7.82457e-006 ]
 210 : [      7.75192e-006 ]
 211 : [      8.00568e-006 ]
 212 : [      7.88709e-006 ]
 213 : [      7.97289e-006 ]
 214 : [      7.89993e-006 ]
 215 : [      7.93805e-006 ]
 216 : [      7.79025e-006 ]
 217 : [      8.01886e-006 ]
 218 : [      7.98283e-006 ]
 219 : [      7.78743e-006 ]
 220 : [      7.86251e-006 ]
 221 : [      7.74535e-006 ]
 222 : [      7.79566e-006 ]
 223 : [      7.9536e-006  ]
 224 : [      7.93092e-006 ]
 225 : [      7.65649e-006 ]
 226 : [      7.75099e-006 ]
 227 : [      7.90365e-006 ]
 228 : [      7.77222e-006 ]
 229 : [      7.87792e-006 ]
 230 : [      7.83286e-006 ]
 231 : [      7.83948e-006 ]
 232 : [      7.72496e-006 ]
 233 : [      7.7362e-006  ]
 234 : [      7.97879e-006 ]
 235 : [      7.91154e-006 ]
 236 : [      7.97316e-006 ]
 237 : [      7.83543e-006 ]
 238 : [      7.6948e-006  ]
 239 : [      7.97253e-006 ]
 240 : [      7.72247e-006 ]
 241 : [      7.9769e-006  ]
 242 : [      7.88372e-006 ]
 243 : [      7.87132e-006 ]
 244 : [      7.81354e-006 ]
 245 : [      7.86759e-006 ]
 246 : [      7.72023e-006 ]
 247 : [      7.97913e-006 ]
 248 : [      7.9138e-006  ]
 249 : [      7.96129e-006 ]
 250 : [      7.86416e-006 ]
 251 : [      7.73706e-006 ]
 252 : [      7.82763e-006 ]
 253 : [      7.93801e-006 ]
 254 : [      7.78144e-006 ]
 255 : [      7.84967e-006 ]
 256 : [      7.72253e-006 ]
 257 : [      7.69396e-006 ]
 258 : [      7.92732e-006 ]
 259 : [      7.95595e-006 ]
 260 : [      7.75109e-006 ]
 261 : [      7.63954e-006 ]
 262 : [      7.83594e-006 ]
 263 : [      7.76337e-006 ]
 264 : [      7.89814e-006 ]
 265 : [      7.84382e-006 ]
 266 : [      7.79552e-006 ]
 267 : [      7.8168e-006  ]
 268 : [      7.57029e-006 ]
 269 : [      7.72469e-006 ]
 270 : [      7.82481e-006 ]
 271 : [      7.91884e-006 ]
 272 : [      7.58321e-006 ]
 273 : [      7.89717e-006 ]
 274 : [      7.89526e-006 ]
 275 : [      7.74768e-006 ]
 276 : [      7.71234e-006 ]
 277 : [      7.85165e-006 ]
 278 : [      7.8891e-006  ]
 279 : [      7.90393e-006 ]
 280 : [      7.85877e-006 ]
 281 : [      7.76195e-006 ]
 282 : [      7.98659e-006 ]
 283 : [      7.7226e-006  ]
 284 : [      7.85309e-006 ]
 285 : [      7.98956e-006 ]
 286 : [      7.83514e-006 ]
 287 : [      7.88296e-006 ]
 288 : [      7.87368e-006 ]
 289 : [      7.85311e-006 ]
 290 : [      7.95325e-006 ]
 291 : [      7.99275e-006 ]
 292 : [      7.79529e-006 ]
 293 : [      7.97392e-006 ]
 294 : [      7.68021e-006 ]
 295 : [      7.65353e-006 ]
 296 : [      8.03173e-006 ]
 297 : [      8.02221e-006 ]
 298 : [      7.54624e-006 ]
 299 : [      7.90607e-006 ]
 300 : [      7.72106e-006 ]
 301 : [      7.83107e-006 ]
 302 : [      7.65066e-006 ]
 303 : [      7.66341e-006 ]
 304 : [      7.75249e-006 ]
 305 : [      7.75775e-006 ]
 306 : [      7.95929e-006 ]
 307 : [      7.63659e-006 ]
 308 : [      7.73786e-006 ]
 309 : [      7.70046e-006 ]
 310 : [      8.01247e-006 ]
 311 : [      7.84575e-006 ]
 312 : [      7.90449e-006 ]
 313 : [      8.04036e-006 ]
 314 : [      7.80173e-006 ]
 315 : [      7.71353e-006 ]
 316 : [      7.77118e-006 ]
 317 : [      7.88804e-006 ]
 318 : [      7.74679e-006 ]
 319 : [      7.83601e-006 ]
 320 : [      7.77131e-006 ]
 321 : [      7.91002e-006 ]
 322 : [      7.90341e-006 ]
 323 : [      7.68108e-006 ]
 324 : [      7.95149e-006 ]
 325 : [      7.87659e-006 ]
 326 : [      7.78239e-006 ]
 327 : [      7.96394e-006 ]
 328 : [      7.87124e-006 ]
 329 : [      7.78536e-006 ]
 330 : [      7.79441e-006 ]
 331 : [      7.80477e-006 ]
 332 : [      7.88612e-006 ]
 333 : [      7.74923e-006 ]
 334 : [      7.93824e-006 ]
 335 : [      7.83914e-006 ]
 336 : [      7.59108e-006 ]
 337 : [      7.79044e-006 ]
 338 : [      7.83354e-006 ]
 339 : [      7.93478e-006 ]
 340 : [      7.86736e-006 ]
 341 : [      7.72836e-006 ]
 342 : [      7.82598e-006 ]
 343 : [      7.86955e-006 ]
 344 : [      7.75874e-006 ]
 345 : [      7.50558e-006 ]
 346 : [      7.95666e-006 ]
 347 : [      7.76364e-006 ]
 348 : [      7.75213e-006 ]
 349 : [      7.82015e-006 ]
 350 : [      7.57795e-006 ]
 351 : [      7.93869e-006 ]
 352 : [      7.83587e-006 ]
 353 : [      7.95946e-006 ]
 354 : [      7.92705e-006 ]
 355 : [      7.79408e-006 ]
 356 : [      7.78169e-006 ]
 357 : [      7.93904e-006 ]
 358 : [      7.81444e-006 ]
 359 : [      7.79745e-006 ]
 360 : [      7.88774e-006 ]
 361 : [      7.93645e-006 ]
 362 : [      7.88334e-006 ]
 363 : [      7.79039e-006 ]
 364 : [      7.75861e-006 ]
 365 : [      7.90927e-006 ]
 366 : [      7.94699e-006 ]
 367 : [      7.85548e-006 ]
 368 : [      7.72403e-006 ]
 369 : [      7.85348e-006 ]
 370 : [      7.79584e-006 ]
 371 : [      7.86747e-006 ]
 372 : [      7.76928e-006 ]
 373 : [      7.86482e-006 ]
 374 : [      8.00223e-006 ]
 375 : [      7.81119e-006 ]
 376 : [      7.7266e-006  ]
 377 : [      7.85431e-006 ]
 378 : [      7.9757e-006  ]
 379 : [      7.98758e-006 ]
 380 : [      7.8459e-006  ]
 381 : [      7.86185e-006 ]
 382 : [      7.85284e-006 ]
 383 : [      7.77891e-006 ]
 384 : [      7.74691e-006 ]
 385 : [      7.82068e-006 ]
 386 : [      7.86612e-006 ]
 387 : [      7.76582e-006 ]
 388 : [      7.72448e-006 ]
 389 : [      8.02181e-006 ]
 390 : [      7.78094e-006 ]
 391 : [      7.58573e-006 ]
 392 : [      8.0146e-006  ]
 393 : [      7.86959e-006 ]
 394 : [      8.0034e-006  ]
 395 : [      7.91123e-006 ]
 396 : [      7.94687e-006 ]
 397 : [      7.76482e-006 ]
 398 : [      7.84242e-006 ]
 399 : [      7.82976e-006 ]
 400 : [      7.75763e-006 ]
 401 : [      7.98337e-006 ]
 402 : [      7.78333e-006 ]
 403 : [      7.88149e-006 ]
 404 : [      7.9608e-006  ]
 405 : [      7.87373e-006 ]
 406 : [      7.76702e-006 ]
 407 : [      7.91898e-006 ]
 408 : [      7.74047e-006 ]
 409 : [      7.77335e-006 ]
 410 : [      7.62017e-006 ]
 411 : [      7.67694e-006 ]
 412 : [      7.78789e-006 ]
 413 : [      7.76327e-006 ]
 414 : [      8.00089e-006 ]
 415 : [      7.94451e-006 ]
 416 : [      7.66915e-006 ]
 417 : [      7.83685e-006 ]
 418 : [      7.79115e-006 ]
 419 : [      7.86251e-006 ]
 420 : [      7.86705e-006 ]
 421 : [      7.90255e-006 ]
 422 : [      7.6021e-006  ]
 423 : [      7.8015e-006  ]
 424 : [      7.81024e-006 ]
 425 : [      7.8484e-006  ]
 426 : [      7.7038e-006  ]
 427 : [      7.81053e-006 ]
 428 : [      7.76289e-006 ]
 429 : [      7.79642e-006 ]
 430 : [      7.82295e-006 ]
 431 : [      7.71209e-006 ]
 432 : [      7.77961e-006 ]
 433 : [      7.88558e-006 ]
 434 : [      7.88425e-006 ]
 435 : [      7.86422e-006 ]
 436 : [      7.72813e-006 ]
 437 : [      7.61389e-006 ]
 438 : [      7.78744e-006 ]
 439 : [      7.96448e-006 ]
 440 : [      7.83919e-006 ]
 441 : [      7.74547e-006 ]
 442 : [      7.73056e-006 ]
 443 : [      7.79659e-006 ]
 444 : [      7.63424e-006 ]
 445 : [      7.88474e-006 ]
 446 : [      7.8973e-006  ]
 447 : [      7.9089e-006  ]
 448 : [      7.82889e-006 ]
 449 : [      7.60678e-006 ]
 450 : [      7.99111e-006 ]
 451 : [      7.87626e-006 ]
 452 : [      7.932e-006   ]
 453 : [      7.93587e-006 ]
 454 : [      7.88521e-006 ]
 455 : [      7.80812e-006 ]
 456 : [      7.82959e-006 ]
 457 : [      7.85843e-006 ]
 458 : [      7.85927e-006 ]
 459 : [      7.95744e-006 ]
 460 : [      7.79555e-006 ]
 461 : [      7.94158e-006 ]
 462 : [      7.90043e-006 ]
 463 : [      7.97645e-006 ]
 464 : [      7.88369e-006 ]
 465 : [      7.69332e-006 ]
 466 : [      7.62374e-006 ]
 467 : [      7.76592e-006 ]
 468 : [      7.798e-006   ]
 469 : [      7.81474e-006 ]
 470 : [      7.80245e-006 ]
 471 : [      7.51749e-006 ]
 472 : [      7.69802e-006 ]
 473 : [      7.92392e-006 ]
 474 : [      7.95999e-006 ]
 475 : [      8.02874e-006 ]
 476 : [      7.75799e-006 ]
 477 : [      7.81733e-006 ]
 478 : [      7.90667e-006 ]
 479 : [      7.87647e-006 ]
 480 : [      7.68997e-006 ]
 481 : [      7.90241e-006 ]
 482 : [      7.66416e-006 ]
 483 : [      7.67554e-006 ]
 484 : [      7.96131e-006 ]
 485 : [      7.93588e-006 ]
 486 : [      7.71256e-006 ]
 487 : [      7.83454e-006 ]
 488 : [      7.88523e-006 ]
 489 : [      7.5926e-006  ]
 490 : [      7.9397e-006  ]
 491 : [      7.70762e-006 ]
 492 : [      7.87353e-006 ]
 493 : [      7.79769e-006 ]
 494 : [      7.81486e-006 ]
 495 : [      7.93164e-006 ]
 496 : [      7.80498e-006 ]
 497 : [      7.69738e-006 ]
 498 : [      7.93053e-006 ]
 499 : [      7.92241e-006 ]
 500 : [      7.98606e-006 ]
 501 : [      7.74354e-006 ]
 502 : [      7.86922e-006 ]
 503 : [      7.82896e-006 ]
 504 : [      7.98453e-006 ]
 505 : [      8.0192e-006  ]
 506 : [      7.95146e-006 ]
 507 : [      7.73155e-006 ]
 508 : [      7.873e-006   ]
 509 : [      8.01978e-006 ]
 510 : [      7.7834e-006  ]
 511 : [      7.90775e-006 ]
 512 : [      7.79891e-006 ]
 513 : [      7.97724e-006 ]
 514 : [      7.85772e-006 ]
 515 : [      7.96637e-006 ]
 516 : [      8.01321e-006 ]
 517 : [      7.81361e-006 ]
 518 : [      7.62652e-006 ]
 519 : [      7.93372e-006 ]
 520 : [      7.84219e-006 ]
 521 : [      7.81779e-006 ]
 522 : [      7.8535e-006  ]
 523 : [      7.64823e-006 ]
 524 : [      7.86668e-006 ]
 525 : [      7.79298e-006 ]
 526 : [      7.87247e-006 ]
 527 : [      7.83441e-006 ]
 528 : [      7.75407e-006 ]
 529 : [      7.72571e-006 ]
 530 : [      7.58699e-006 ]
 531 : [      7.99196e-006 ]
 532 : [      7.79786e-006 ]
 533 : [      7.83865e-006 ]
 534 : [      7.74988e-006 ]
 535 : [      7.81741e-006 ]
 536 : [      7.62246e-006 ]
 537 : [      7.94537e-006 ]
 538 : [      7.7888e-006  ]
 539 : [      7.90759e-006 ]
 540 : [      7.85128e-006 ]
 541 : [      7.77297e-006 ]
 542 : [      7.6153e-006  ]
 543 : [      7.99361e-006 ]
 544 : [      7.88513e-006 ]
 545 : [      7.84985e-006 ]
 546 : [      7.79304e-006 ]
 547 : [      7.86562e-006 ]
 548 : [      7.81803e-006 ]
 549 : [      7.53524e-006 ]
 550 : [      7.99153e-006 ]
 551 : [      7.72315e-006 ]
 552 : [      7.75928e-006 ]
 553 : [      7.78275e-006 ]
 554 : [      7.93589e-006 ]
 555 : [      7.81572e-006 ]
 556 : [      8.00206e-006 ]
 557 : [      7.98781e-006 ]
 558 : [      7.79259e-006 ]
 559 : [      7.85004e-006 ]
 560 : [      7.93142e-006 ]
 561 : [      7.81018e-006 ]
 562 : [      7.92913e-006 ]
 563 : [      7.96652e-006 ]
 564 : [      7.59944e-006 ]
 565 : [      7.5819e-006  ]
 566 : [      7.6531e-006  ]
 567 : [      7.75775e-006 ]
 568 : [      7.92372e-006 ]
 569 : [      7.81274e-006 ]
 570 : [      7.58186e-006 ]
 571 : [      7.7714e-006  ]
 572 : [      7.87287e-006 ]
 573 : [      7.77099e-006 ]
 574 : [      7.56684e-006 ]
 575 : [      7.87679e-006 ]
 576 : [      7.73306e-006 ]
 577 : [      7.92836e-006 ]
 578 : [      7.89679e-006 ]
 579 : [      7.86078e-006 ]
 580 : [      7.8829e-006  ]
 581 : [      7.87018e-006 ]
 582 : [      7.68938e-006 ]
 583 : [      7.73379e-006 ]
 584 : [      7.83227e-006 ]
 585 : [      7.46855e-006 ]
 586 : [      7.8774e-006  ]
 587 : [      8.03389e-006 ]
 588 : [      7.61007e-006 ]
 589 : [      7.97009e-006 ]
 590 : [      7.83801e-006 ]
 591 : [      7.7436e-006  ]
 592 : [      7.78313e-006 ]
 593 : [      7.51036e-006 ]
 594 : [      7.88125e-006 ]
 595 : [      7.86836e-006 ]
 596 : [      7.85331e-006 ]
 597 : [      7.84794e-006 ]
 598 : [      7.62813e-006 ]
 599 : [      7.88936e-006 ]
 600 : [      7.74954e-006 ]
 601 : [      8.02804e-006 ]
 602 : [      7.91073e-006 ]
 603 : [      7.7749e-006  ]
 604 : [      7.7604e-006  ]
 605 : [      7.83125e-006 ]
 606 : [      7.83946e-006 ]
 607 : [      7.93508e-006 ]
 608 : [      7.8618e-006  ]
 609 : [      7.75968e-006 ]
 610 : [      7.8804e-006  ]
 611 : [      7.5752e-006  ]
 612 : [      7.72084e-006 ]
 613 : [      7.91907e-006 ]
 614 : [      7.94852e-006 ]
 615 : [      7.85553e-006 ]
 616 : [      7.79616e-006 ]
 617 : [      8.01332e-006 ]
 618 : [      7.82896e-006 ]
 619 : [      7.89874e-006 ]
 620 : [      7.86863e-006 ]
 621 : [      7.58319e-006 ]
 622 : [      8.02645e-006 ]
 623 : [      7.92921e-006 ]
 624 : [      7.8942e-006  ]
 625 : [      7.86784e-006 ]
 626 : [      7.87052e-006 ]
 627 : [      7.88189e-006 ]
 628 : [      7.92919e-006 ]
 629 : [      7.87118e-006 ]
 630 : [      7.86018e-006 ]
 631 : [      7.9825e-006  ]
 632 : [      7.96422e-006 ]
 633 : [      7.72166e-006 ]
 634 : [      7.78254e-006 ]
 635 : [      7.69823e-006 ]
 636 : [      7.77049e-006 ]
 637 : [      7.87111e-006 ]
 638 : [      7.98341e-006 ]
 639 : [      7.89472e-006 ]
 640 : [      7.83513e-006 ]
 641 : [      7.86469e-006 ]
 642 : [      7.79289e-006 ]
 643 : [      8.0032e-006  ]
 644 : [      7.98017e-006 ]
 645 : [      7.8388e-006  ]
 646 : [      7.82044e-006 ]
 647 : [      8.00464e-006 ]
 648 : [      7.87544e-006 ]
 649 : [      7.99176e-006 ]
 650 : [      7.95143e-006 ]
 651 : [      7.74089e-006 ]
 652 : [      7.89992e-006 ]
 653 : [      7.96003e-006 ]
 654 : [      7.60171e-006 ]
 655 : [      7.7975e-006  ]
 656 : [      7.47054e-006 ]
 657 : [      7.87225e-006 ]
 658 : [      7.99956e-006 ]
 659 : [      7.92727e-006 ]
 660 : [      7.70183e-006 ]
 661 : [      8.00676e-006 ]
 662 : [      7.73933e-006 ]
 663 : [      7.81969e-006 ]
 664 : [      7.77356e-006 ]
 665 : [      7.99642e-006 ]
 666 : [      7.72487e-006 ]
 667 : [      7.817e-006   ]
 668 : [      7.9167e-006  ]
 669 : [      8.05194e-006 ]
 670 : [      7.70569e-006 ]
 671 : [      7.78664e-006 ]
 672 : [      7.90941e-006 ]
 673 : [      8.00296e-006 ]
 674 : [      7.95601e-006 ]
 675 : [      7.92504e-006 ]
 676 : [      7.90765e-006 ]
 677 : [      7.7331e-006  ]
 678 : [      7.65038e-006 ]
 679 : [      7.78278e-006 ]
 680 : [      7.94846e-006 ]
 681 : [      7.96929e-006 ]
 682 : [      7.69624e-006 ]
 683 : [      7.8861e-006  ]
 684 : [      7.84075e-006 ]
 685 : [      7.90919e-006 ]
 686 : [      7.77723e-006 ]
 687 : [      7.72492e-006 ]
 688 : [      7.79374e-006 ]
 689 : [      7.71439e-006 ]
 690 : [      7.8798e-006  ]
 691 : [      8.05809e-006 ]
 692 : [      7.77032e-006 ]
 693 : [      7.68835e-006 ]
 694 : [      7.89907e-006 ]
 695 : [      7.76348e-006 ]
 696 : [      7.96077e-006 ]
 697 : [      7.89735e-006 ]
 698 : [      7.77705e-006 ]
 699 : [      7.84255e-006 ]
 700 : [      7.70697e-006 ]
 701 : [      7.87997e-006 ]
 702 : [      7.86247e-006 ]
 703 : [      7.91398e-006 ]
 704 : [      7.93398e-006 ]
 705 : [      7.90925e-006 ]
 706 : [      7.89783e-006 ]
 707 : [      7.91862e-006 ]
 708 : [      7.79169e-006 ]
 709 : [      7.69771e-006 ]
 710 : [      7.80418e-006 ]
 711 : [      8.04035e-006 ]
 712 : [      7.53504e-006 ]
 713 : [      7.86795e-006 ]
 714 : [      7.88999e-006 ]
 715 : [      7.67483e-006 ]
 716 : [      7.80395e-006 ]
 717 : [      7.99633e-006 ]
 718 : [      7.7918e-006  ]
 719 : [      7.76532e-006 ]
 720 : [      7.79811e-006 ]
 721 : [      7.81364e-006 ]
 722 : [      7.83743e-006 ]
 723 : [      7.66191e-006 ]
 724 : [      7.8524e-006  ]
 725 : [      7.70324e-006 ]
 726 : [      7.94204e-006 ]
 727 : [      7.84255e-006 ]
 728 : [      7.81393e-006 ]
 729 : [      8.02519e-006 ]
 730 : [      7.60932e-006 ]
 731 : [      7.93187e-006 ]
 732 : [      7.71734e-006 ]
 733 : [      7.75368e-006 ]
 734 : [      7.93433e-006 ]
 735 : [      8.02634e-006 ]
 736 : [      7.83702e-006 ]
 737 : [      7.88373e-006 ]
 738 : [      7.77848e-006 ]
 739 : [      7.86895e-006 ]
 740 : [      7.66452e-006 ]
 741 : [      7.86052e-006 ]
 742 : [      7.8538e-006  ]
 743 : [      7.81514e-006 ]
 744 : [      7.80076e-006 ]
 745 : [      7.67061e-006 ]
 746 : [      7.88179e-006 ]
 747 : [      7.81304e-006 ]
 748 : [      7.88472e-006 ]
 749 : [      7.77238e-006 ]
 750 : [      7.97239e-006 ]
 751 : [      7.77755e-006 ]
 752 : [      7.7372e-006  ]
 753 : [      7.91e-006    ]
 754 : [      7.95924e-006 ]
 755 : [      7.95366e-006 ]
 756 : [      7.7479e-006  ]
 757 : [      7.97455e-006 ]
 758 : [      7.88674e-006 ]
 759 : [      7.83063e-006 ]
 760 : [      7.84403e-006 ]
 761 : [      7.78641e-006 ]
 762 : [      7.86668e-006 ]
 763 : [      8.00322e-006 ]
 764 : [      7.82507e-006 ]
 765 : [      8.04223e-006 ]
 766 : [      7.74306e-006 ]
 767 : [      7.95402e-006 ]
 768 : [      7.82104e-006 ]
 769 : [      7.80667e-006 ]
 770 : [      7.60709e-006 ]
 771 : [      7.75747e-006 ]
 772 : [      7.78244e-006 ]
 773 : [      7.83906e-006 ]
 774 : [      8.01845e-006 ]
 775 : [      7.86238e-006 ]
 776 : [      7.8685e-006  ]
 777 : [      7.96149e-006 ]
 778 : [      7.99152e-006 ]
 779 : [      7.83492e-006 ]
 780 : [      7.9772e-006  ]
 781 : [      7.6792e-006  ]
 782 : [      7.77152e-006 ]
 783 : [      7.91447e-006 ]
 784 : [      7.61611e-006 ]
 785 : [      7.87675e-006 ]
 786 : [      7.62056e-006 ]
 787 : [      7.72295e-006 ]
 788 : [      7.87918e-006 ]
 789 : [      7.88142e-006 ]
 790 : [      7.71765e-006 ]
 791 : [      7.88444e-006 ]
 792 : [      7.80435e-006 ]
 793 : [      7.72174e-006 ]
 794 : [      7.91833e-006 ]
 795 : [      8.02337e-006 ]
 796 : [      7.84805e-006 ]
 797 : [      7.60274e-006 ]
 798 : [      7.87271e-006 ]
 799 : [      7.9003e-006  ]
 800 : [      7.79108e-006 ]
 801 : [      7.74275e-006 ]
 802 : [      7.70813e-006 ]
 803 : [      7.89201e-006 ]
 804 : [      7.75076e-006 ]
 805 : [      7.92146e-006 ]
 806 : [      7.81381e-006 ]
 807 : [      7.94189e-006 ]
 808 : [      7.88487e-006 ]
 809 : [      7.88704e-006 ]
 810 : [      7.75475e-006 ]
 811 : [      7.77782e-006 ]
 812 : [      7.68151e-006 ]
 813 : [      7.81853e-006 ]
 814 : [      7.56204e-006 ]
 815 : [      7.81572e-006 ]
 816 : [      7.81629e-006 ]
 817 : [      7.64798e-006 ]
 818 : [      7.69834e-006 ]
 819 : [      7.70511e-006 ]
 820 : [      7.77336e-006 ]
 821 : [      7.94216e-006 ]
 822 : [      7.83782e-006 ]
 823 : [      7.60654e-006 ]
 824 : [      7.80396e-006 ]
 825 : [      7.77335e-006 ]
 826 : [      7.71306e-006 ]
 827 : [      7.86074e-006 ]
 828 : [      7.65399e-006 ]
 829 : [      7.77636e-006 ]
 830 : [      7.82737e-006 ]
 831 : [      7.82518e-006 ]
 832 : [      7.79978e-006 ]
 833 : [      7.8281e-006  ]
 834 : [      7.89793e-006 ]
 835 : [      7.87423e-006 ]
 836 : [      7.78828e-006 ]
 837 : [      7.82816e-006 ]
 838 : [      7.73052e-006 ]
 839 : [      7.80161e-006 ]
 840 : [      7.80927e-006 ]
 841 : [      8.03157e-006 ]
 842 : [      7.77678e-006 ]
 843 : [      7.55522e-006 ]
 844 : [      7.9552e-006  ]
 845 : [      7.75354e-006 ]
 846 : [      7.97164e-006 ]
 847 : [      7.91215e-006 ]
 848 : [      7.71073e-006 ]
 849 : [      7.58112e-006 ]
 850 : [      7.91553e-006 ]
 851 : [      7.74057e-006 ]
 852 : [      7.75966e-006 ]
 853 : [      7.9909e-006  ]
 854 : [      7.91886e-006 ]
 855 : [      7.81297e-006 ]
 856 : [      7.82495e-006 ]
 857 : [      7.87146e-006 ]
 858 : [      7.90107e-006 ]
 859 : [      7.87762e-006 ]
 860 : [      7.90516e-006 ]
 861 : [      7.95791e-006 ]
 862 : [      7.94753e-006 ]
 863 : [      8.02347e-006 ]
 864 : [      7.94137e-006 ]
 865 : [      7.82108e-006 ]
 866 : [      7.88372e-006 ]
 867 : [      7.84289e-006 ]
 868 : [      7.74506e-006 ]
 869 : [      7.83149e-006 ]
 870 : [      7.57975e-006 ]
 871 : [      7.85186e-006 ]
 872 : [      7.88843e-006 ]
 873 : [      7.82847e-006 ]
 874 : [      7.8063e-006  ]
 875 : [      7.78308e-006 ]
 876 : [      7.85548e-006 ]
 877 : [      7.73119e-006 ]
 878 : [      7.72515e-006 ]
 879 : [      7.93975e-006 ]
 880 : [      7.8746e-006  ]
 881 : [      7.73334e-006 ]
 882 : [      7.70138e-006 ]
 883 : [      7.85141e-006 ]
 884 : [      7.71931e-006 ]
 885 : [      7.72782e-006 ]
 886 : [      7.73967e-006 ]
 887 : [      7.78174e-006 ]
 888 : [      7.69296e-006 ]
 889 : [      7.94803e-006 ]
 890 : [      7.96359e-006 ]
 891 : [      7.90277e-006 ]
 892 : [      7.77318e-006 ]
 893 : [      7.79648e-006 ]
 894 : [      7.76051e-006 ]
 895 : [      7.79887e-006 ]
 896 : [      7.84088e-006 ]
 897 : [      7.81596e-006 ]
 898 : [      7.86631e-006 ]
 899 : [      7.66439e-006 ]
 900 : [      7.90568e-006 ]
 901 : [      7.95736e-006 ]
 902 : [      7.85024e-006 ]
 903 : [      7.8318e-006  ]
 904 : [      7.88692e-006 ]
 905 : [      7.91889e-006 ]
 906 : [      7.79373e-006 ]
 907 : [      8.05148e-006 ]
 908 : [      7.66453e-006 ]
 909 : [      7.90889e-006 ]
 910 : [      7.68728e-006 ]
 911 : [      7.89679e-006 ]
 912 : [      7.77217e-006 ]
 913 : [      7.88419e-006 ]
 914 : [      7.94663e-006 ]
 915 : [      7.88872e-006 ]
 916 : [      7.67981e-006 ]
 917 : [      7.89464e-006 ]
 918 : [      7.72067e-006 ]
 919 : [      7.7441e-006  ]
 920 : [      7.82723e-006 ]
 921 : [      7.77745e-006 ]
 922 : [      7.94407e-006 ]
 923 : [      7.85836e-006 ]
 924 : [      7.86021e-006 ]
 925 : [      7.79048e-006 ]
 926 : [      7.76994e-006 ]
 927 : [      7.76335e-006 ]
 928 : [      7.91962e-006 ]
 929 : [      7.95074e-006 ]
 930 : [      7.91086e-006 ]
 931 : [      7.79688e-006 ]
 932 : [      7.87008e-006 ]
 933 : [      7.90433e-006 ]
 934 : [      7.90862e-006 ]
 935 : [      7.69629e-006 ]
 936 : [      7.90404e-006 ]
 937 : [      7.84091e-006 ]
 938 : [      7.60382e-006 ]
 939 : [      7.96001e-006 ]
 940 : [      7.99746e-006 ]
 941 : [      7.94717e-006 ]
 942 : [      7.74396e-006 ]
 943 : [      7.71943e-006 ]
 944 : [      7.89339e-006 ]
 945 : [      7.96391e-006 ]
 946 : [      7.882e-006   ]
 947 : [      7.77442e-006 ]
 948 : [      7.99101e-006 ]
 949 : [      7.96045e-006 ]
 950 : [      7.87446e-006 ]
 951 : [      7.87076e-006 ]
 952 : [      7.82738e-006 ]
 953 : [      7.68957e-006 ]
 954 : [      7.8464e-006  ]
 955 : [      8.02754e-006 ]
 956 : [      7.8556e-006  ]
 957 : [      7.77043e-006 ]
 958 : [      7.96679e-006 ]
 959 : [      7.80023e-006 ]
 960 : [      7.89802e-006 ]
 961 : [      7.8432e-006  ]
 962 : [      8.00815e-006 ]
 963 : [      7.81768e-006 ]
 964 : [      7.85035e-006 ]
 965 : [      7.97557e-006 ]
 966 : [      7.85153e-006 ]
 967 : [      7.97786e-006 ]
 968 : [      7.82071e-006 ]
 969 : [      7.92709e-006 ]
 970 : [      7.69543e-006 ]
 971 : [      7.77136e-006 ]
 972 : [      7.70305e-006 ]
 973 : [      7.55719e-006 ]
 974 : [      7.96006e-006 ]
 975 : [      7.76471e-006 ]
 976 : [      7.88965e-006 ]
 977 : [      7.81258e-006 ]
 978 : [      7.84476e-006 ]
 979 : [      7.95918e-006 ]
 980 : [      7.79245e-006 ]
 981 : [      7.72848e-006 ]
 982 : [      7.99591e-006 ]
 983 : [      7.78459e-006 ]
 984 : [      7.98793e-006 ]
 985 : [      7.71041e-006 ]
 986 : [      7.8871e-006  ]
 987 : [      7.96461e-006 ]
 988 : [      7.81948e-006 ]
 989 : [      7.89041e-006 ]
 990 : [      7.84811e-006 ]
 991 : [      7.86e-006    ]
 992 : [      7.79055e-006 ]
 993 : [      7.84525e-006 ]
 994 : [      7.9029e-006  ]
 995 : [      7.80812e-006 ]
 996 : [      7.76063e-006 ]
 997 : [      7.9975e-006  ]
 998 : [      7.71744e-006 ]
 999 : [      7.82962e-006 ]
1000 : [      7.74111e-006 ]
1001 : [      7.89185e-006 ]
1002 : [      7.78096e-006 ]
1003 : [      7.66386e-006 ]
1004 : [      7.62131e-006 ]
1005 : [      7.72147e-006 ]
1006 : [      7.82964e-006 ]
1007 : [      8.0336e-006  ]
1008 : [      7.74429e-006 ]
1009 : [      7.80049e-006 ]
1010 : [      7.91543e-006 ]
1011 : [      7.75792e-006 ]
1012 : [      7.79863e-006 ]
1013 : [      7.81539e-006 ]
1014 : [      7.63893e-006 ]
1015 : [      7.97756e-006 ]
1016 : [      7.78177e-006 ]
1017 : [      7.90813e-006 ]
1018 : [      7.82358e-006 ]
1019 : [      7.61328e-006 ]
1020 : [      7.61359e-006 ]
1021 : [      7.99946e-006 ]
1022 : [      7.92508e-006 ]
1023 : [      7.98389e-006 ]
1024 : [      7.81881e-006 ]
1025 : [      7.80865e-006 ]
1026 : [      7.68145e-006 ]
1027 : [      7.95228e-006 ]
1028 : [      7.65641e-006 ]
1029 : [      7.9106e-006  ]
1030 : [      7.78289e-006 ]
1031 : [      7.81917e-006 ]
1032 : [      7.96845e-006 ]
1033 : [      7.92621e-006 ]
1034 : [      7.9312e-006  ]
1035 : [      7.67079e-006 ]
1036 : [      7.64977e-006 ]
1037 : [      7.97477e-006 ]
1038 : [      7.6098e-006  ]
1039 : [      7.78778e-006 ]
1040 : [      7.94621e-006 ]
1041 : [      7.91106e-006 ]
1042 : [      7.90229e-006 ]
1043 : [      7.64742e-006 ]
1044 : [      7.83125e-006 ]
1045 : [      7.76222e-006 ]
1046 : [      7.91238e-006 ]
1047 : [      7.79855e-006 ]
1048 : [      7.91399e-006 ]
1049 : [      7.98736e-006 ]
1050 : [      7.70394e-006 ]
1051 : [      7.82893e-006 ]
1052 : [      7.81855e-006 ]
1053 : [      7.56507e-006 ]
1054 : [      7.83393e-006 ]
1055 : [      7.88839e-006 ]
1056 : [      7.98186e-006 ]
1057 : [      7.77963e-006 ]
1058 : [      7.92112e-006 ]
1059 : [      8.00119e-006 ]
1060 : [      7.88367e-006 ]
1061 : [      7.84784e-006 ]
1062 : [      7.95485e-006 ]
1063 : [      7.74965e-006 ]
1064 : [      7.80961e-006 ]
1065 : [      7.81758e-006 ]
1066 : [      7.84753e-006 ]
1067 : [      7.48083e-006 ]
1068 : [      7.93738e-006 ]
1069 : [      7.90528e-006 ]
1070 : [      8.03314e-006 ]
1071 : [      7.90344e-006 ]
1072 : [      7.62408e-006 ]
1073 : [      7.83526e-006 ]
1074 : [      7.90756e-006 ]
1075 : [      7.85869e-006 ]
1076 : [      7.95304e-006 ]
1077 : [      7.72099e-006 ]
1078 : [      7.97606e-006 ]
1079 : [      7.71619e-006 ]
1080 : [      7.88125e-006 ]
1081 : [      7.8771e-006  ]
1082 : [      7.68773e-006 ]
1083 : [      7.68036e-006 ]
1084 : [      7.68795e-006 ]
1085 : [      7.95786e-006 ]
1086 : [      7.87111e-006 ]
1087 : [      7.83759e-006 ]
1088 : [      8.02609e-006 ]
1089 : [      7.95655e-006 ]
1090 : [      7.98964e-006 ]
1091 : [      7.75979e-006 ]
1092 : [      7.91563e-006 ]
1093 : [      7.89108e-006 ]
1094 : [      7.49105e-006 ]
1095 : [      7.96535e-006 ]
1096 : [      7.77917e-006 ]
1097 : [      7.52202e-006 ]
1098 : [      7.87522e-006 ]
1099 : [      7.88391e-006 ]
1100 : [      7.84415e-006 ]
1101 : [      7.90068e-006 ]
1102 : [      7.95876e-006 ]
1103 : [      7.72216e-006 ]
1104 : [      7.78383e-006 ]
1105 : [      7.94324e-006 ]
1106 : [      7.68386e-006 ]
1107 : [      7.84849e-006 ]
1108 : [      7.85984e-006 ]
1109 : [      7.92874e-006 ]
1110 : [      7.7557e-006  ]
1111 : [      7.7218e-006  ]
1112 : [      7.77314e-006 ]
1113 : [      7.83895e-006 ]
1114 : [      7.91068e-006 ]
1115 : [      7.74114e-006 ]
1116 : [      7.80051e-006 ]
1117 : [      7.8367e-006  ]
1118 : [      7.95705e-006 ]
1119 : [      7.75665e-006 ]
1120 : [      7.98026e-006 ]
1121 : [      7.70473e-006 ]
1122 : [      7.65811e-006 ]
1123 : [      7.92372e-006 ]
1124 : [      7.63789e-006 ]
1125 : [      7.69345e-006 ]
1126 : [      7.72544e-006 ]
1127 : [      7.52167e-006 ]
1128 : [      7.93887e-006 ]
1129 : [      7.62408e-006 ]
1130 : [      7.90746e-006 ]
1131 : [      7.87283e-006 ]
1132 : [      7.84999e-006 ]
1133 : [      7.98489e-006 ]
1134 : [      7.76154e-006 ]
1135 : [      7.81908e-006 ]
1136 : [      7.77618e-006 ]
1137 : [      7.82996e-006 ]
1138 : [      7.79366e-006 ]
1139 : [      7.81408e-006 ]
1140 : [      7.73339e-006 ]
1141 : [      7.88171e-006 ]
1142 : [      7.97544e-006 ]
1143 : [      7.99764e-006 ]
1144 : [      7.87612e-006 ]
1145 : [      7.87007e-006 ]
1146 : [      7.75786e-006 ]
1147 : [      7.75188e-006 ]
1148 : [      7.82665e-006 ]
1149 : [      7.91743e-006 ]
1150 : [      7.83111e-006 ]
1151 : [      7.86836e-006 ]
1152 : [      7.93054e-006 ]
1153 : [      7.92528e-006 ]
1154 : [      7.87506e-006 ]
1155 : [      7.95581e-006 ]
1156 : [      7.97325e-006 ]
1157 : [      8.01291e-006 ]
1158 : [      7.95905e-006 ]
1159 : [      7.84648e-006 ]
1160 : [      7.9514e-006  ]
1161 : [      7.96766e-006 ]
1162 : [      7.86348e-006 ]
1163 : [      7.78817e-006 ]
1164 : [      7.94195e-006 ]
1165 : [      7.82339e-006 ]
1166 : [      7.93241e-006 ]
1167 : [      7.92161e-006 ]
1168 : [      7.5442e-006  ]
1169 : [      7.87409e-006 ]
1170 : [      7.78372e-006 ]
1171 : [      7.68608e-006 ]
1172 : [      7.8573e-006  ]
1173 : [      7.80779e-006 ]
1174 : [      7.87452e-006 ]
1175 : [      7.75787e-006 ]
1176 : [      7.84648e-006 ]
1177 : [      7.83533e-006 ]
1178 : [      7.93992e-006 ]
1179 : [      7.88183e-006 ]
1180 : [      7.95916e-006 ]
1181 : [      7.60976e-006 ]
1182 : [      7.93998e-006 ]
1183 : [      8.01606e-006 ]
1184 : [      8.01183e-006 ]
1185 : [      7.78125e-006 ]
1186 : [      7.81308e-006 ]
1187 : [      7.95359e-006 ]
1188 : [      7.84617e-006 ]
1189 : [      7.87569e-006 ]
1190 : [      7.87104e-006 ]
1191 : [      7.94688e-006 ]
1192 : [      7.78959e-006 ]
1193 : [      7.82247e-006 ]
1194 : [      7.80241e-006 ]
1195 : [      7.95547e-006 ]
1196 : [      7.7332e-006  ]
1197 : [      7.79053e-006 ]
1198 : [      7.72827e-006 ]
1199 : [      7.89315e-006 ]
1200 : [      7.93092e-006 ]
1201 : [      7.76356e-006 ]
1202 : [      8.05953e-006 ]
1203 : [      7.9217e-006  ]
1204 : [      7.73853e-006 ]
1205 : [      7.76747e-006 ]
1206 : [      7.78645e-006 ]
1207 : [      7.60179e-006 ]
1208 : [      7.89752e-006 ]
1209 : [      7.71353e-006 ]
1210 : [      7.75771e-006 ]
1211 : [      8.02468e-006 ]
1212 : [      7.66846e-006 ]
1213 : [      7.66529e-006 ]
1214 : [      7.9477e-006  ]
1215 : [      7.97333e-006 ]
1216 : [      7.84997e-006 ]
1217 : [      7.85117e-006 ]
1218 : [      7.77503e-006 ]
1219 : [      8.00749e-006 ]
1220 : [      7.84189e-006 ]
1221 : [      7.86888e-006 ]
1222 : [      7.73542e-006 ]
1223 : [      7.76655e-006 ]
1224 : [      7.79712e-006 ]
1225 : [      7.98567e-006 ]
1226 : [      7.7926e-006  ]
1227 : [      7.8743e-006  ]
1228 : [      7.98896e-006 ]
1229 : [      7.89795e-006 ]
1230 : [      7.88089e-006 ]
1231 : [      7.93217e-006 ]
1232 : [      7.69732e-006 ]
1233 : [      7.82685e-006 ]
1234 : [      7.95284e-006 ]
1235 : [      7.51497e-006 ]
1236 : [      7.87458e-006 ]
1237 : [      7.802e-006   ]
1238 : [      7.91116e-006 ]
1239 : [      7.80057e-006 ]
1240 : [      7.98451e-006 ]
1241 : [      7.75607e-006 ]
1242 : [      7.79573e-006 ]
1243 : [      7.78717e-006 ]
1244 : [      7.86023e-006 ]
1245 : [      7.73381e-006 ]
1246 : [      7.81055e-006 ]
1247 : [      7.53429e-006 ]
1248 : [      7.90557e-006 ]
1249 : [      8.00254e-006 ]
1250 : [      7.83808e-006 ]
1251 : [      8.03964e-006 ]
1252 : [      7.76002e-006 ]
1253 : [      7.89739e-006 ]
1254 : [      7.76521e-006 ]
1255 : [      7.8453e-006  ]
1256 : [      7.62026e-006 ]
1257 : [      7.56752e-006 ]
1258 : [      7.64586e-006 ]
1259 : [      7.85164e-006 ]
1260 : [      7.94688e-006 ]
1261 : [      7.87855e-006 ]
1262 : [      7.82556e-006 ]
1263 : [      7.59364e-006 ]
1264 : [      7.73312e-006 ]
1265 : [      7.76345e-006 ]
1266 : [      7.94933e-006 ]
1267 : [      7.83519e-006 ]
1268 : [      7.73825e-006 ]
1269 : [      7.87545e-006 ]
1270 : [      7.65887e-006 ]
1271 : [      7.91879e-006 ]
1272 : [      8.04556e-006 ]
1273 : [      7.68909e-006 ]
1274 : [      7.66733e-006 ]
1275 : [      7.8766e-006  ]
1276 : [      7.82011e-006 ]
1277 : [      7.82325e-006 ]
1278 : [      7.94017e-006 ]
1279 : [      7.84208e-006 ]
1280 : [      7.74258e-006 ]
1281 : [      7.80282e-006 ]
1282 : [      7.79715e-006 ]
1283 : [      7.56823e-006 ]
1284 : [      7.57192e-006 ]
1285 : [      7.72722e-006 ]
1286 : [      7.91178e-006 ]
1287 : [      7.93369e-006 ]
1288 : [      7.77457e-006 ]
1289 : [      7.8943e-006  ]
1290 : [      7.62505e-006 ]
1291 : [      7.71799e-006 ]
1292 : [      7.99473e-006 ]
1293 : [      7.85197e-006 ]
1294 : [      7.5946e-006  ]
1295 : [      7.8797e-006  ]
1296 : [      7.75531e-006 ]
1297 : [      7.66523e-006 ]
1298 : [      7.9187e-006  ]
1299 : [      7.76209e-006 ]
1300 : [      8.01181e-006 ]
1301 : [      7.89559e-006 ]
1302 : [      7.75933e-006 ]
1303 : [      7.86353e-006 ]
1304 : [      7.79118e-006 ]
1305 : [      7.65909e-006 ]
1306 : [      7.90541e-006 ]
1307 : [      7.86383e-006 ]
1308 : [      7.92248e-006 ]
1309 : [      7.70126e-006 ]
1310 : [      7.82576e-006 ]
1311 : [      7.84325e-006 ]
1312 : [      7.78998e-006 ]
1313 : [      7.71951e-006 ]
1314 : [      7.91929e-006 ]
1315 : [      7.66479e-006 ]
1316 : [      7.81904e-006 ]
1317 : [      7.84841e-006 ]
1318 : [      7.92799e-006 ]
1319 : [      7.73767e-006 ]
1320 : [      7.90541e-006 ]
1321 : [      7.82695e-006 ]
1322 : [      7.82993e-006 ]
1323 : [      7.7218e-006  ]
1324 : [      7.7606e-006  ]
1325 : [      7.62557e-006 ]
1326 : [      7.93659e-006 ]
1327 : [      7.76382e-006 ]
1328 : [      7.80234e-006 ]
1329 : [      7.90586e-006 ]
1330 : [      7.64881e-006 ]
1331 : [      7.98892e-006 ]
1332 : [      7.93352e-006 ]
1333 : [      8.02459e-006 ]
1334 : [      7.85565e-006 ]
1335 : [      7.83602e-006 ]
1336 : [      7.64318e-006 ]
1337 : [      7.81323e-006 ]
1338 : [      7.64261e-006 ]
1339 : [      7.92715e-006 ]
1340 : [      7.78549e-006 ]
1341 : [      7.84693e-006 ]
1342 : [      7.81934e-006 ]
1343 : [      7.99727e-006 ]
1344 : [      7.83116e-006 ]
1345 : [      7.87613e-006 ]
1346 : [      7.76439e-006 ]
1347 : [      7.85265e-006 ]
1348 : [      7.84275e-006 ]
1349 : [      7.95343e-006 ]
1350 : [      7.56283e-006 ]
1351 : [      7.78411e-006 ]
1352 : [      7.69718e-006 ]
1353 : [      7.81183e-006 ]
1354 : [      7.97403e-006 ]
1355 : [      7.81764e-006 ]
1356 : [      7.90298e-006 ]
1357 : [      7.83532e-006 ]
1358 : [      7.77867e-006 ]
1359 : [      7.76001e-006 ]
1360 : [      7.63761e-006 ]
1361 : [      7.97255e-006 ]
1362 : [      7.8206e-006  ]
1363 : [      7.90888e-006 ]
1364 : [      7.91471e-006 ]
1365 : [      7.9232e-006  ]
1366 : [      7.93411e-006 ]
1367 : [      7.9679e-006  ]
1368 : [      7.77671e-006 ]
1369 : [      7.9239e-006  ]
1370 : [      7.92177e-006 ]
1371 : [      7.96744e-006 ]
1372 : [      7.65587e-006 ]
1373 : [      7.82073e-006 ]
1374 : [      7.81002e-006 ]
1375 : [      7.83692e-006 ]
1376 : [      8.03727e-006 ]
1377 : [      7.97486e-006 ]
1378 : [      8.01562e-006 ]
1379 : [      7.88045e-006 ]
1380 : [      7.78654e-006 ]
1381 : [      7.97718e-006 ]
1382 : [      7.81746e-006 ]
1383 : [      7.95724e-006 ]
1384 : [      7.96004e-006 ]
1385 : [      7.78919e-006 ]
1386 : [      7.73484e-006 ]
1387 : [      7.8158e-006  ]
1388 : [      7.96259e-006 ]
1389 : [      7.97526e-006 ]
1390 : [      7.95864e-006 ]
1391 : [      7.99459e-006 ]
1392 : [      7.65947e-006 ]
1393 : [      7.733e-006   ]
1394 : [      7.87563e-006 ]
1395 : [      7.86802e-006 ]
1396 : [      7.99591e-006 ]
1397 : [      7.96341e-006 ]
1398 : [      7.80299e-006 ]
1399 : [      7.62908e-006 ]
1400 : [      7.75112e-006 ]
1401 : [      7.94367e-006 ]
1402 : [      7.94091e-006 ]
1403 : [      7.58747e-006 ]
1404 : [      7.55317e-006 ]
1405 : [      7.83531e-006 ]
1406 : [      7.97016e-006 ]
1407 : [      7.87213e-006 ]
1408 : [      7.89511e-006 ]
1409 : [      7.94437e-006 ]
1410 : [      7.76823e-006 ]
1411 : [      7.865e-006   ]
1412 : [      7.9352e-006  ]
1413 : [      7.76011e-006 ]
1414 : [      7.79768e-006 ]
1415 : [      7.78799e-006 ]
1416 : [      7.8296e-006  ]
1417 : [      7.64223e-006 ]
1418 : [      7.73894e-006 ]
1419 : [      7.82075e-006 ]
1420 : [      7.9593e-006  ]
1421 : [      7.64924e-006 ]
1422 : [      7.93657e-006 ]
1423 : [      8.05397e-006 ]
1424 : [      7.98255e-006 ]
1425 : [      7.70215e-006 ]
1426 : [      7.58365e-006 ]
1427 : [      7.62656e-006 ]
1428 : [      7.7503e-006  ]
1429 : [      7.90542e-006 ]
1430 : [      7.52521e-006 ]
1431 : [      7.85183e-006 ]
1432 : [      7.65325e-006 ]
1433 : [      7.96504e-006 ]
1434 : [      7.81721e-006 ]
1435 : [      7.83714e-006 ]
1436 : [      7.88292e-006 ]
1437 : [      7.89897e-006 ]
1438 : [      7.81376e-006 ]
1439 : [      7.76643e-006 ]
1440 : [      7.96522e-006 ]
1441 : [      7.89594e-006 ]
1442 : [      7.91538e-006 ]
1443 : [      7.89465e-006 ]
1444 : [      7.63472e-006 ]
1445 : [      7.88713e-006 ]
1446 : [      7.56938e-006 ]
1447 : [      7.88284e-006 ]
1448 : [      7.9734e-006  ]
1449 : [      8.01701e-006 ]
1450 : [      7.71523e-006 ]
1451 : [      7.72397e-006 ]
1452 : [      7.92088e-006 ]
1453 : [      7.89812e-006 ]
1454 : [      7.74604e-006 ]
1455 : [      7.68327e-006 ]
1456 : [      7.77216e-006 ]
1457 : [      7.86454e-006 ]
1458 : [      7.7985e-006  ]
1459 : [      7.97293e-006 ]
1460 : [      7.80224e-006 ]
1461 : [      7.59811e-006 ]
1462 : [      7.90769e-006 ]
1463 : [      7.97429e-006 ]
1464 : [      7.51719e-006 ]
1465 : [      8.02269e-006 ]
1466 : [      8.03218e-006 ]
1467 : [      7.87528e-006 ]
1468 : [      7.62444e-006 ]
1469 : [      7.85868e-006 ]
1470 : [      7.67903e-006 ]
1471 : [      7.81991e-006 ]
1472 : [      7.61629e-006 ]
1473 : [      7.92912e-006 ]
1474 : [      8.02317e-006 ]
1475 : [      8.01959e-006 ]
1476 : [      7.6779e-006  ]
1477 : [      7.69338e-006 ]
1478 : [      7.75753e-006 ]
1479 : [      7.74841e-006 ]
1480 : [      7.9075e-006  ]
1481 : [      7.77098e-006 ]
1482 : [      7.72347e-006 ]
1483 : [      7.57417e-006 ]
1484 : [      7.55112e-006 ]
1485 : [      7.85117e-006 ]
1486 : [      7.80485e-006 ]
1487 : [      7.86551e-006 ]
1488 : [      7.95575e-006 ]
1489 : [      7.7295e-006  ]
1490 : [      7.72551e-006 ]
1491 : [      8.00027e-006 ]
1492 : [      7.95722e-006 ]
1493 : [      7.99619e-006 ]
1494 : [      7.77433e-006 ]
1495 : [      7.7943e-006  ]
1496 : [      7.72837e-006 ]
1497 : [      7.77523e-006 ]
1498 : [      7.92099e-006 ]
1499 : [      7.96202e-006 ]
1500 : [      7.9429e-006  ]
1501 : [      8.02941e-006 ]
1502 : [      7.90055e-006 ]
1503 : [      7.82534e-006 ]
1504 : [      7.95465e-006 ]
1505 : [      7.78254e-006 ]
1506 : [      7.95404e-006 ]
1507 : [      7.82609e-006 ]
1508 : [      7.7976e-006  ]
1509 : [      7.80546e-006 ]
1510 : [      7.89633e-006 ]
1511 : [      7.84304e-006 ]
1512 : [      7.89426e-006 ]
1513 : [      7.80027e-006 ]
1514 : [      7.81339e-006 ]
1515 : [      7.9764e-006  ]
1516 : [      7.70968e-006 ]
1517 : [      7.75933e-006 ]
1518 : [      7.93061e-006 ]
1519 : [      7.74949e-006 ]
1520 : [      7.88135e-006 ]
1521 : [      7.89945e-006 ]
1522 : [      7.72117e-006 ]
1523 : [      7.96463e-006 ]
1524 : [      7.67036e-006 ]
1525 : [      7.85532e-006 ]
1526 : [      7.73693e-006 ]
1527 : [      7.82228e-006 ]
1528 : [      7.76488e-006 ]
1529 : [      7.82372e-006 ]
1530 : [      7.55861e-006 ]
1531 : [      7.90513e-006 ]
1532 : [      8.0198e-006  ]
1533 : [      7.83106e-006 ]
1534 : [      7.75274e-006 ]
1535 : [      7.76996e-006 ]
1536 : [      7.91282e-006 ]
1537 : [      7.99654e-006 ]
1538 : [      7.81103e-006 ]
1539 : [      7.7527e-006  ]
1540 : [      7.81602e-006 ]
1541 : [      7.75808e-006 ]
1542 : [      7.59792e-006 ]
1543 : [      8.01004e-006 ]
1544 : [      7.7787e-006  ]
1545 : [      7.86631e-006 ]
1546 : [      7.57534e-006 ]
1547 : [      8.00188e-006 ]
1548 : [      7.92554e-006 ]
1549 : [      8.04148e-006 ]
1550 : [      8.00491e-006 ]
1551 : [      7.84705e-006 ]
1552 : [      7.7399e-006  ]
1553 : [      7.94125e-006 ]
1554 : [      7.74201e-006 ]
1555 : [      7.90258e-006 ]
1556 : [      7.78356e-006 ]
1557 : [      7.79881e-006 ]
1558 : [      7.81591e-006 ]
1559 : [      7.6099e-006  ]
1560 : [      7.62915e-006 ]
1561 : [      7.74906e-006 ]
1562 : [      7.98053e-006 ]
1563 : [      8.04123e-006 ]
1564 : [      7.79971e-006 ]
1565 : [      7.65532e-006 ]
1566 : [      7.82571e-006 ]
1567 : [      8.02101e-006 ]
1568 : [      7.77744e-006 ]
1569 : [      7.80044e-006 ]
1570 : [      7.78525e-006 ]
1571 : [      7.85477e-006 ]
1572 : [      7.80286e-006 ]
1573 : [      7.76586e-006 ]
1574 : [      7.88356e-006 ]
1575 : [      8.01462e-006 ]
1576 : [      7.81816e-006 ]
1577 : [      7.63283e-006 ]
1578 : [      7.73558e-006 ]
1579 : [      7.86481e-006 ]
1580 : [      7.95564e-006 ]
1581 : [      7.6981e-006  ]
1582 : [      7.64064e-006 ]
1583 : [      7.85892e-006 ]
1584 : [      7.86298e-006 ]
1585 : [      7.96392e-006 ]
1586 : [      7.82976e-006 ]
1587 : [      7.76918e-006 ]
1588 : [      7.68799e-006 ]
1589 : [      7.66859e-006 ]
1590 : [      7.85697e-006 ]
1591 : [      7.90206e-006 ]
1592 : [      7.78382e-006 ]
1593 : [      7.84122e-006 ]
1594 : [      7.73644e-006 ]
1595 : [      7.72653e-006 ]
1596 : [      7.82378e-006 ]
1597 : [      7.84045e-006 ]
1598 : [      7.95473e-006 ]
1599 : [      7.71215e-006 ]
1600 : [      7.9863e-006  ]
1601 : [      7.99137e-006 ]
1602 : [      7.90746e-006 ]
1603 : [      7.7456e-006  ]
1604 : [      7.64811e-006 ]
1605 : [      7.70186e-006 ]
1606 : [      7.9076e-006  ]
1607 : [      7.79365e-006 ]
1608 : [      8.01304e-006 ]
1609 : [      7.76022e-006 ]
1610 : [      7.7765e-006  ]
1611 : [      7.81158e-006 ]
1612 : [      7.89199e-006 ]
1613 : [      7.82847e-006 ]
1614 : [      7.94326e-006 ]
1615 : [      7.91802e-006 ]
1616 : [      7.87029e-006 ]
1617 : [      7.73747e-006 ]
1618 : [      7.74155e-006 ]
1619 : [      7.8325e-006  ]
1620 : [      7.72812e-006 ]
1621 : [      7.93599e-006 ]
1622 : [      7.87804e-006 ]
1623 : [      7.68162e-006 ]
1624 : [      7.9159e-006  ]
1625 : [      7.57869e-006 ]
1626 : [      7.91411e-006 ]
1627 : [      7.90935e-006 ]
1628 : [      7.50162e-006 ]
1629 : [      7.76236e-006 ]
1630 : [      7.83183e-006 ]
1631 : [      7.85111e-006 ]
1632 : [      7.82103e-006 ]
1633 : [      7.9163e-006  ]
1634 : [      7.74682e-006 ]
1635 : [      7.91716e-006 ]
1636 : [      7.94094e-006 ]
1637 : [      7.90167e-006 ]
1638 : [      7.87482e-006 ]
1639 : [      7.93581e-006 ]
1640 : [      7.79179e-006 ]
1641 : [      7.82822e-006 ]
1642 : [      7.8077e-006  ]
1643 : [      7.79196e-006 ]
1644 : [      7.71625e-006 ]
1645 : [      7.96715e-006 ]
1646 : [      7.85291e-006 ]
1647 : [      7.7067e-006  ]
1648 : [      7.86338e-006 ]
1649 : [      7.7838e-006  ]
1650 : [      7.8816e-006  ]
1651 : [      7.91237e-006 ]
1652 : [      7.9181e-006  ]
1653 : [      7.70634e-006 ]
1654 : [      7.88507e-006 ]
1655 : [      7.94468e-006 ]
1656 : [      7.92065e-006 ]
1657 : [      7.8211e-006  ]
1658 : [      7.82083e-006 ]
1659 : [      7.96438e-006 ]
1660 : [      7.84303e-006 ]
1661 : [      7.68968e-006 ]
1662 : [      7.96771e-006 ]
1663 : [      7.84807e-006 ]
1664 : [      7.824e-006   ]
1665 : [      7.80368e-006 ]
1666 : [      7.97628e-006 ]
1667 : [      7.70486e-006 ]
1668 : [      7.82214e-006 ]
1669 : [      7.73351e-006 ]
1670 : [      7.70385e-006 ]
1671 : [      7.68519e-006 ]
1672 : [      7.84364e-006 ]
1673 : [      7.98839e-006 ]
1674 : [      7.71937e-006 ]
1675 : [      7.73183e-006 ]
1676 : [      7.99758e-006 ]
1677 : [      7.83673e-006 ]
1678 : [      8.01182e-006 ]
1679 : [      7.87493e-006 ]
1680 : [      7.85551e-006 ]
1681 : [      7.95733e-006 ]
1682 : [      7.77928e-006 ]
1683 : [      7.86163e-006 ]
1684 : [      7.77388e-006 ]
1685 : [      7.74581e-006 ]
1686 : [      7.7665e-006  ]
1687 : [      7.77731e-006 ]
1688 : [      7.88731e-006 ]
1689 : [      7.80861e-006 ]
1690 : [      7.90177e-006 ]
1691 : [      7.89688e-006 ]
1692 : [      7.84347e-006 ]
1693 : [      7.84582e-006 ]
1694 : [      7.64728e-006 ]
1695 : [      7.93457e-006 ]
1696 : [      7.69215e-006 ]
1697 : [      7.85393e-006 ]
1698 : [      7.8468e-006  ]
1699 : [      7.63918e-006 ]
1700 : [      7.80224e-006 ]
1701 : [      7.62502e-006 ]
1702 : [      7.57173e-006 ]
1703 : [      7.69523e-006 ]
1704 : [      7.76181e-006 ]
1705 : [      8.02508e-006 ]
1706 : [      7.863e-006   ]
1707 : [      7.61068e-006 ]
1708 : [      7.78991e-006 ]
1709 : [      7.79572e-006 ]
1710 : [      7.89393e-006 ]
1711 : [      7.75525e-006 ]
1712 : [      7.98489e-006 ]
1713 : [      7.92364e-006 ]
1714 : [      7.73873e-006 ]
1715 : [      7.88264e-006 ]
1716 : [      7.85009e-006 ]
1717 : [      7.82487e-006 ]
1718 : [      7.85559e-006 ]
1719 : [      7.81223e-006 ]
1720 : [      7.7579e-006  ]
1721 : [      7.69042e-006 ]
1722 : [      8.02988e-006 ]
1723 : [      7.91634e-006 ]
1724 : [      7.83781e-006 ]
1725 : [      7.69346e-006 ]
1726 : [      7.79521e-006 ]
1727 : [      7.57336e-006 ]
1728 : [      7.83424e-006 ]
1729 : [      7.90627e-006 ]
1730 : [      7.97979e-006 ]
1731 : [      7.93388e-006 ]
1732 : [      7.81551e-006 ]
1733 : [      7.75284e-006 ]
1734 : [      7.9964e-006  ]
1735 : [      7.77889e-006 ]
1736 : [      7.76804e-006 ]
1737 : [      7.8701e-006  ]
1738 : [      7.79411e-006 ]
1739 : [      7.85191e-006 ]
1740 : [      7.69871e-006 ]
1741 : [      7.71679e-006 ]
1742 : [      7.75143e-006 ]
1743 : [      7.78499e-006 ]
1744 : [      7.90905e-006 ]
1745 : [      7.58203e-006 ]
1746 : [      7.76872e-006 ]
1747 : [      7.68091e-006 ]
1748 : [      7.82112e-006 ]
1749 : [      7.9982e-006  ]
1750 : [      7.84288e-006 ]
1751 : [      8.01088e-006 ]
1752 : [      7.78384e-006 ]
1753 : [      7.88101e-006 ]
1754 : [      7.75197e-006 ]
1755 : [      7.86587e-006 ]
1756 : [      7.7751e-006  ]
1757 : [      7.66151e-006 ]
1758 : [      7.86188e-006 ]
1759 : [      7.77148e-006 ]
1760 : [      7.74649e-006 ]
1761 : [      7.95615e-006 ]
1762 : [      7.90015e-006 ]
1763 : [      7.697e-006   ]
1764 : [      7.8123e-006  ]
1765 : [      7.966e-006   ]
1766 : [      7.77882e-006 ]
1767 : [      7.96342e-006 ]
1768 : [      7.89449e-006 ]
1769 : [      7.67068e-006 ]
1770 : [      7.91988e-006 ]
1771 : [      7.88068e-006 ]
1772 : [      7.8518e-006  ]
1773 : [      7.98885e-006 ]
1774 : [      7.72124e-006 ]
1775 : [      7.69438e-006 ]
1776 : [      7.93609e-006 ]
1777 : [      7.80419e-006 ]
1778 : [      7.80232e-006 ]
1779 : [      7.91056e-006 ]
1780 : [      7.76303e-006 ]
1781 : [      7.96922e-006 ]
1782 : [      7.86269e-006 ]
1783 : [      7.53005e-006 ]
1784 : [      8.02485e-006 ]
1785 : [      7.57844e-006 ]
1786 : [      7.95838e-006 ]
1787 : [      7.95584e-006 ]
1788 : [      7.76408e-006 ]
1789 : [      7.74849e-006 ]
1790 : [      7.85808e-006 ]
1791 : [      7.70047e-006 ]
1792 : [      7.73552e-006 ]
1793 : [      7.90195e-006 ]
1794 : [      7.8448e-006  ]
1795 : [      7.7323e-006  ]
1796 : [      7.56431e-006 ]
1797 : [      7.69121e-006 ]
1798 : [      7.83509e-006 ]
1799 : [      7.72168e-006 ]
1800 : [      7.75864e-006 ]
1801 : [      8.01258e-006 ]
1802 : [      8.02955e-006 ]
1803 : [      7.88771e-006 ]
1804 : [      7.57838e-006 ]
1805 : [      7.9101e-006  ]
1806 : [      7.85921e-006 ]
1807 : [      7.97169e-006 ]
1808 : [      7.93302e-006 ]
1809 : [      7.98841e-006 ]
1810 : [      7.69807e-006 ]
1811 : [      7.75023e-006 ]
1812 : [      8.00922e-006 ]
1813 : [      7.87266e-006 ]
1814 : [      7.74188e-006 ]
1815 : [      7.56454e-006 ]
1816 : [      7.769e-006   ]
1817 : [      7.75078e-006 ]
1818 : [      7.96538e-006 ]
1819 : [      7.83178e-006 ]
1820 : [      8.01336e-006 ]
1821 : [      8.02499e-006 ]
1822 : [      7.78537e-006 ]
1823 : [      7.93897e-006 ]
1824 : [      7.93569e-006 ]
1825 : [      7.91332e-006 ]
1826 : [      7.87103e-006 ]
1827 : [      7.88184e-006 ]
1828 : [      7.87803e-006 ]
1829 : [      7.73355e-006 ]
1830 : [      7.83822e-006 ]
1831 : [      7.84531e-006 ]
1832 : [      7.80939e-006 ]
1833 : [      7.80088e-006 ]
1834 : [      7.92896e-006 ]
1835 : [      7.89616e-006 ]
1836 : [      7.78784e-006 ]
1837 : [      7.73486e-006 ]
1838 : [      7.81614e-006 ]
1839 : [      7.72414e-006 ]
1840 : [      7.94982e-006 ]
1841 : [      7.88207e-006 ]
1842 : [      7.98798e-006 ]
1843 : [      7.91959e-006 ]
1844 : [      7.87316e-006 ]
1845 : [      8.0213e-006  ]
1846 : [      7.7562e-006  ]
1847 : [      7.88082e-006 ]
1848 : [      7.894e-006   ]
1849 : [      7.90054e-006 ]
1850 : [      7.8215e-006  ]
1851 : [      7.86747e-006 ]
1852 : [      7.78018e-006 ]
1853 : [      7.77769e-006 ]
1854 : [      7.77295e-006 ]
1855 : [      7.89083e-006 ]
1856 : [      7.5846e-006  ]
1857 : [      7.80708e-006 ]
1858 : [      7.78375e-006 ]
1859 : [      7.88583e-006 ]
1860 : [      7.77722e-006 ]
1861 : [      7.86562e-006 ]
1862 : [      7.69547e-006 ]
1863 : [      7.95626e-006 ]
1864 : [      7.76528e-006 ]
1865 : [      8.0109e-006  ]
1866 : [      7.75928e-006 ]
1867 : [      7.78022e-006 ]
1868 : [      7.89564e-006 ]
1869 : [      7.99294e-006 ]
1870 : [      7.93995e-006 ]
1871 : [      7.53729e-006 ]
1872 : [      7.8399e-006  ]
1873 : [      7.97443e-006 ]
1874 : [      7.85073e-006 ]
1875 : [      7.94497e-006 ]
1876 : [      7.76146e-006 ]
1877 : [      7.82336e-006 ]
1878 : [      7.70742e-006 ]
1879 : [      7.54883e-006 ]
1880 : [      7.90869e-006 ]
1881 : [      7.94862e-006 ]
1882 : [      7.76898e-006 ]
1883 : [      7.57246e-006 ]
1884 : [      7.93396e-006 ]
1885 : [      7.7478e-006  ]
1886 : [      7.69537e-006 ]
1887 : [      7.85078e-006 ]
1888 : [      7.90394e-006 ]
1889 : [      7.93535e-006 ]
1890 : [      7.94315e-006 ]
1891 : [      7.79902e-006 ]
1892 : [      7.76687e-006 ]
1893 : [      7.87985e-006 ]
1894 : [      7.81003e-006 ]
1895 : [      7.67009e-006 ]
1896 : [      7.69254e-006 ]
1897 : [      8.00359e-006 ]
1898 : [      7.88074e-006 ]
1899 : [      7.86217e-006 ]
1900 : [      7.99058e-006 ]
1901 : [      7.6959e-006  ]
1902 : [      7.94843e-006 ]
1903 : [      7.97361e-006 ]
1904 : [      7.65551e-006 ]
1905 : [      7.79386e-006 ]
1906 : [      7.82412e-006 ]
1907 : [      7.92903e-006 ]
1908 : [      7.78725e-006 ]
1909 : [      7.79257e-006 ]
1910 : [      8.01308e-006 ]
1911 : [      7.71629e-006 ]
1912 : [      7.67193e-006 ]
1913 : [      7.67663e-006 ]
1914 : [      7.87595e-006 ]
1915 : [      7.89272e-006 ]
1916 : [      7.82314e-006 ]
1917 : [      7.75903e-006 ]
1918 : [      7.5207e-006  ]
1919 : [      8.03067e-006 ]
1920 : [      7.86698e-006 ]
1921 : [      7.81417e-006 ]
1922 : [      7.71073e-006 ]
1923 : [      8.02925e-006 ]
1924 : [      7.61672e-006 ]
1925 : [      7.93207e-006 ]
1926 : [      7.8315e-006  ]
1927 : [      7.71794e-006 ]
1928 : [      7.77769e-006 ]
1929 : [      7.7218e-006  ]
1930 : [      7.91714e-006 ]
1931 : [      7.99149e-006 ]
1932 : [      7.7829e-006  ]
1933 : [      7.7955e-006  ]
1934 : [      7.80059e-006 ]
1935 : [      7.77721e-006 ]
1936 : [      7.6999e-006  ]
1937 : [      7.82327e-006 ]
1938 : [      7.97569e-006 ]
1939 : [      7.91397e-006 ]
1940 : [      8.06615e-006 ]
1941 : [      8.01252e-006 ]
1942 : [      7.89487e-006 ]
1943 : [      7.8629e-006  ]
1944 : [      7.7396e-006  ]
1945 : [      7.97666e-006 ]
1946 : [      7.94843e-006 ]
1947 : [      7.75655e-006 ]
1948 : [      7.98479e-006 ]
1949 : [      7.90511e-006 ]
1950 : [      7.75463e-006 ]
1951 : [      7.81868e-006 ]
1952 : [      7.9696e-006  ]
1953 : [      7.95103e-006 ]
1954 : [      7.86972e-006 ]
1955 : [      7.99742e-006 ]
1956 : [      7.75254e-006 ]
1957 : [      7.98463e-006 ]
1958 : [      7.86344e-006 ]
1959 : [      7.81464e-006 ]
1960 : [      7.96051e-006 ]
1961 : [      7.97651e-006 ]
1962 : [      7.99083e-006 ]
1963 : [      7.9409e-006  ]
1964 : [      7.89362e-006 ]
1965 : [      7.9252e-006  ]
1966 : [      7.53431e-006 ]
1967 : [      7.80049e-006 ]
1968 : [      7.81133e-006 ]
1969 : [      7.99147e-006 ]
1970 : [      7.84772e-006 ]
1971 : [      7.86734e-006 ]
1972 : [      7.8871e-006  ]
1973 : [      7.98823e-006 ]
1974 : [      7.67488e-006 ]
1975 : [      7.83179e-006 ]
1976 : [      7.72572e-006 ]
1977 : [      7.82284e-006 ]
1978 : [      7.88318e-006 ]
1979 : [      7.7775e-006  ]
1980 : [      7.8282e-006  ]
1981 : [      7.83062e-006 ]
1982 : [      7.60032e-006 ]
1983 : [      7.69981e-006 ]
1984 : [      7.74703e-006 ]
1985 : [      7.92113e-006 ]
1986 : [      7.92234e-006 ]
1987 : [      7.78671e-006 ]
1988 : [      7.80881e-006 ]
1989 : [      7.99717e-006 ]
1990 : [      7.72794e-006 ]
1991 : [      8.01358e-006 ]
1992 : [      8.01889e-006 ]
1993 : [      7.73097e-006 ]
1994 : [      7.94549e-006 ]
1995 : [      7.96111e-006 ]
1996 : [      7.88996e-006 ]
1997 : [      7.99954e-006 ]
1998 : [      7.71702e-006 ]
1999 : [      7.77212e-006 ]
2000 : [      7.77784e-006 ]
2001 : [      7.86203e-006 ]
2002 : [      7.96025e-006 ]
2003 : [      7.82972e-006 ]
2004 : [      7.76073e-006 ]
2005 : [      7.75527e-006 ]
2006 : [      7.93041e-006 ]
2007 : [      7.87581e-006 ]
2008 : [      7.93133e-006 ]
2009 : [      7.86011e-006 ]
2010 : [      7.91434e-006 ]
2011 : [      7.83926e-006 ]
2012 : [      7.89659e-006 ]
2013 : [      7.92291e-006 ]
2014 : [      7.86923e-006 ]
2015 : [      8.00808e-006 ]
2016 : [      7.7728e-006  ]
2017 : [      7.99336e-006 ]
2018 : [      7.85006e-006 ]
2019 : [      8.03066e-006 ]
2020 : [      7.73643e-006 ]
2021 : [      7.69112e-006 ]
2022 : [      7.73237e-006 ]
2023 : [      7.69916e-006 ]
2024 : [      7.84081e-006 ]
2025 : [      7.77641e-006 ]
2026 : [      7.53232e-006 ]
2027 : [      7.67397e-006 ]
2028 : [      7.75129e-006 ]
2029 : [      7.89126e-006 ]
2030 : [      7.67935e-006 ]
2031 : [      7.73982e-006 ]
2032 : [      7.87796e-006 ]
2033 : [      7.95968e-006 ]
2034 : [      7.82164e-006 ]
2035 : [      7.95593e-006 ]
2036 : [      7.84456e-006 ]
2037 : [      7.6404e-006  ]
2038 : [      7.68837e-006 ]
2039 : [      7.88897e-006 ]
2040 : [      7.8622e-006  ]
2041 : [      7.7641e-006  ]
2042 : [      7.87539e-006 ]
2043 : [      7.89951e-006 ]
2044 : [      7.69089e-006 ]
2045 : [      7.98313e-006 ]
2046 : [      7.74412e-006 ]
2047 : [      7.94327e-006 ]
2048 : [      7.82271e-006 ]
2049 : [      7.69458e-006 ]
2050 : [      7.94286e-006 ]
2051 : [      7.93424e-006 ]
2052 : [      8.00566e-006 ]
2053 : [      7.94467e-006 ]
2054 : [      8.00396e-006 ]
2055 : [      7.93485e-006 ]
2056 : [      7.90938e-006 ]
2057 : [      7.62704e-006 ]
2058 : [      7.76531e-006 ]
2059 : [      7.67766e-006 ]
2060 : [      7.86051e-006 ]
2061 : [      7.88151e-006 ]
2062 : [      7.91396e-006 ]
2063 : [      7.77882e-006 ]
2064 : [      7.55629e-006 ]
2065 : [      7.79928e-006 ]
2066 : [      7.79033e-006 ]
2067 : [      7.66795e-006 ]
2068 : [      8.00801e-006 ]
2069 : [      7.87597e-006 ]
2070 : [      7.77489e-006 ]
2071 : [      7.71108e-006 ]
2072 : [      7.79934e-006 ]
2073 : [      7.86837e-006 ]
2074 : [      7.55906e-006 ]
2075 : [      7.88614e-006 ]
2076 : [      7.7398e-006  ]
2077 : [      7.62382e-006 ]
2078 : [      7.77193e-006 ]
2079 : [      7.7757e-006  ]
2080 : [      7.89171e-006 ]
2081 : [      7.87405e-006 ]
2082 : [      7.62656e-006 ]
2083 : [      7.85256e-006 ]
2084 : [      7.79752e-006 ]
2085 : [      7.77572e-006 ]
2086 : [      7.76894e-006 ]
2087 : [      7.86797e-006 ]
2088 : [      7.9503e-006  ]
2089 : [      7.83059e-006 ]
2090 : [      7.78533e-006 ]
2091 : [      7.76403e-006 ]
2092 : [      7.80308e-006 ]
2093 : [      8.01779e-006 ]
2094 : [      7.7541e-006  ]
2095 : [      7.7323e-006  ]
2096 : [      7.85395e-006 ]
2097 : [      7.83837e-006 ]
2098 : [      7.4962e-006  ]
2099 : [      7.85812e-006 ]
2100 : [      8.01008e-006 ]
2101 : [      7.85725e-006 ]
2102 : [      7.78875e-006 ]
2103 : [      7.81117e-006 ]
2104 : [      7.77836e-006 ]
2105 : [      7.61315e-006 ]
2106 : [      7.86483e-006 ]
2107 : [      7.82948e-006 ]
2108 : [      7.99883e-006 ]
2109 : [      7.87884e-006 ]
2110 : [      7.7574e-006  ]
2111 : [      7.83559e-006 ]
2112 : [      7.83414e-006 ]
2113 : [      7.95128e-006 ]
2114 : [      7.69355e-006 ]
2115 : [      7.82874e-006 ]
2116 : [      7.83217e-006 ]
2117 : [      7.89518e-006 ]
2118 : [      7.89377e-006 ]
2119 : [      7.87239e-006 ]
2120 : [      7.78319e-006 ]
2121 : [      7.92317e-006 ]
2122 : [      7.78361e-006 ]
2123 : [      7.97017e-006 ]
2124 : [      7.98012e-006 ]
2125 : [      7.81925e-006 ]
2126 : [      7.61779e-006 ]
2127 : [      7.89732e-006 ]
2128 : [      7.90347e-006 ]
2129 : [      7.80416e-006 ]
2130 : [      7.98287e-006 ]
2131 : [      7.69901e-006 ]
2132 : [      7.82334e-006 ]
2133 : [      7.86252e-006 ]
2134 : [      7.63509e-006 ]
2135 : [      8.02992e-006 ]
2136 : [      7.76266e-006 ]
2137 : [      7.98596e-006 ]
2138 : [      8.00009e-006 ]
2139 : [      7.94875e-006 ]
2140 : [      7.9296e-006  ]
2141 : [      7.81148e-006 ]
2142 : [      7.74648e-006 ]
2143 : [      7.81605e-006 ]
2144 : [      7.94718e-006 ]
2145 : [      7.83733e-006 ]
2146 : [      7.75062e-006 ]
2147 : [      7.84913e-006 ]
2148 : [      7.62086e-006 ]
2149 : [      7.7797e-006  ]
2150 : [      7.77855e-006 ]
2151 : [      7.9226e-006  ]
2152 : [      7.79682e-006 ]
2153 : [      7.80953e-006 ]
2154 : [      7.73466e-006 ]
2155 : [      7.88252e-006 ]
2156 : [      7.67562e-006 ]
2157 : [      7.87504e-006 ]
2158 : [      7.83062e-006 ]
2159 : [      7.67747e-006 ]
2160 : [      8.01439e-006 ]
2161 : [      7.73234e-006 ]
2162 : [      7.68925e-006 ]
2163 : [      7.83495e-006 ]
2164 : [      7.91776e-006 ]
2165 : [      7.86788e-006 ]
2166 : [      7.93373e-006 ]
2167 : [      7.85029e-006 ]
2168 : [      7.96673e-006 ]
2169 : [      7.72811e-006 ]
2170 : [      8.03229e-006 ]
2171 : [      7.83595e-006 ]
2172 : [      7.94888e-006 ]
2173 : [      7.78543e-006 ]
2174 : [      7.83069e-006 ]
2175 : [      7.67158e-006 ]
2176 : [      7.83883e-006 ]
2177 : [      7.83457e-006 ]
2178 : [      7.78211e-006 ]
2179 : [      7.82896e-006 ]
2180 : [      7.79065e-006 ]
2181 : [      7.71258e-006 ]
2182 : [      7.98269e-006 ]
2183 : [      7.71556e-006 ]
2184 : [      7.96886e-006 ]
2185 : [      7.59535e-006 ]
2186 : [      7.90546e-006 ]
2187 : [      7.92366e-006 ]
2188 : [      8.02089e-006 ]
2189 : [      7.99883e-006 ]
2190 : [      7.94228e-006 ]
2191 : [      7.74061e-006 ]
2192 : [      7.89361e-006 ]
2193 : [      7.9914e-006  ]
2194 : [      7.65378e-006 ]
2195 : [      7.89993e-006 ]
2196 : [      7.78525e-006 ]
2197 : [      7.72188e-006 ]
2198 : [      7.74421e-006 ]
2199 : [      7.83978e-006 ]
2200 : [      7.85035e-006 ]
2201 : [      7.97369e-006 ]
2202 : [      7.85439e-006 ]
2203 : [      7.79358e-006 ]
2204 : [      7.6251e-006  ]
2205 : [      7.62491e-006 ]
2206 : [      7.73703e-006 ]
2207 : [      7.93666e-006 ]
2208 : [      8.01576e-006 ]
2209 : [      7.82139e-006 ]
2210 : [      7.73121e-006 ]
2211 : [      7.84181e-006 ]
2212 : [      7.92689e-006 ]
2213 : [      7.81083e-006 ]
2214 : [      8.00796e-006 ]
2215 : [      7.9973e-006  ]
2216 : [      7.91971e-006 ]
2217 : [      7.84268e-006 ]
2218 : [      7.87449e-006 ]
2219 : [      7.74636e-006 ]
2220 : [      7.81982e-006 ]
2221 : [      7.88901e-006 ]
2222 : [      7.90791e-006 ]
2223 : [      7.74406e-006 ]
2224 : [      7.83139e-006 ]
2225 : [      8.00695e-006 ]
2226 : [      7.85219e-006 ]
2227 : [      7.77742e-006 ]
2228 : [      7.9042e-006  ]
2229 : [      7.83859e-006 ]
2230 : [      7.85231e-006 ]
2231 : [      7.84637e-006 ]
2232 : [      7.8688e-006  ]
2233 : [      7.69902e-006 ]
2234 : [      7.79765e-006 ]
2235 : [      7.74784e-006 ]
2236 : [      7.8153e-006  ]
2237 : [      7.81791e-006 ]
2238 : [      7.9208e-006  ]
2239 : [      7.96125e-006 ]
2240 : [      7.65942e-006 ]
2241 : [      7.77158e-006 ]
2242 : [      7.87529e-006 ]
2243 : [      8.01917e-006 ]
2244 : [      7.77418e-006 ]
2245 : [      7.67126e-006 ]
2246 : [      7.8522e-006  ]
2247 : [      7.73862e-006 ]
2248 : [      8.01591e-006 ]
2249 : [      7.85749e-006 ]
2250 : [      7.6951e-006  ]
2251 : [      7.75053e-006 ]
2252 : [      7.66382e-006 ]
2253 : [      8.01798e-006 ]
2254 : [      7.87007e-006 ]
2255 : [      7.83052e-006 ]
2256 : [      7.54978e-006 ]
2257 : [      7.62791e-006 ]
2258 : [      7.76155e-006 ]
2259 : [      7.92452e-006 ]
2260 : [      7.7152e-006  ]
2261 : [      7.8766e-006  ]
2262 : [      7.74601e-006 ]
2263 : [      7.78844e-006 ]
2264 : [      7.75926e-006 ]
2265 : [      7.81666e-006 ]
2266 : [      7.84359e-006 ]
2267 : [      7.94378e-006 ]
2268 : [      7.74925e-006 ]
2269 : [      7.83771e-006 ]
2270 : [      7.79181e-006 ]
2271 : [      7.77566e-006 ]
2272 : [      7.71624e-006 ]
2273 : [      7.51808e-006 ]
2274 : [      7.54737e-006 ]
2275 : [      7.72104e-006 ]
2276 : [      7.72065e-006 ]
2277 : [      7.82711e-006 ]
2278 : [      7.87201e-006 ]
2279 : [      7.70605e-006 ]
2280 : [      8.04606e-006 ]
2281 : [      7.72102e-006 ]
2282 : [      7.79825e-006 ]
2283 : [      7.85738e-006 ]
2284 : [      8.03228e-006 ]
2285 : [      7.71649e-006 ]
2286 : [      7.97395e-006 ]
2287 : [      7.81147e-006 ]
2288 : [      7.94556e-006 ]
2289 : [      7.93577e-006 ]
2290 : [      7.67894e-006 ]
2291 : [      7.92828e-006 ]
2292 : [      7.69048e-006 ]
2293 : [      7.77531e-006 ]
2294 : [      7.92296e-006 ]
2295 : [      7.91379e-006 ]
2296 : [      7.78487e-006 ]
2297 : [      7.855e-006   ]
2298 : [      7.7727e-006  ]
2299 : [      7.67747e-006 ]
2300 : [      7.95699e-006 ]
2301 : [      7.89784e-006 ]
2302 : [      7.78258e-006 ]
2303 : [      7.9142e-006  ]
2304 : [      7.99025e-006 ]
2305 : [      7.94392e-006 ]
2306 : [      7.87273e-006 ]
2307 : [      7.67874e-006 ]
2308 : [      7.88564e-006 ]
2309 : [      7.8692e-006  ]
2310 : [      7.97994e-006 ]
2311 : [      7.72251e-006 ]
2312 : [      7.86942e-006 ]
2313 : [      7.7812e-006  ]
2314 : [      7.61441e-006 ]
2315 : [      7.78549e-006 ]
2316 : [      7.81256e-006 ]
2317 : [      7.89564e-006 ]
2318 : [      7.76499e-006 ]
2319 : [      7.7964e-006  ]
2320 : [      7.86654e-006 ]
2321 : [      7.79338e-006 ]
2322 : [      7.77124e-006 ]
2323 : [      7.97879e-006 ]
2324 : [      7.99697e-006 ]
2325 : [      7.86658e-006 ]
2326 : [      7.81502e-006 ]
2327 : [      7.80957e-006 ]
2328 : [      7.60408e-006 ]
2329 : [      7.75511e-006 ]
2330 : [      7.79996e-006 ]
2331 : [      7.83157e-006 ]
2332 : [      8.02631e-006 ]
2333 : [      7.99079e-006 ]
2334 : [      7.92824e-006 ]
2335 : [      7.77888e-006 ]
2336 : [      7.76327e-006 ]
2337 : [      7.8271e-006  ]
2338 : [      7.62063e-006 ]
2339 : [      7.596e-006   ]
2340 : [      7.75807e-006 ]
2341 : [      7.79885e-006 ]
2342 : [      7.73337e-006 ]
2343 : [      7.52505e-006 ]
2344 : [      7.76366e-006 ]
2345 : [      7.91542e-006 ]
2346 : [      7.79713e-006 ]
2347 : [      7.84075e-006 ]
2348 : [      7.79057e-006 ]
2349 : [      7.97786e-006 ]
2350 : [      7.87812e-006 ]
2351 : [      7.71463e-006 ]
2352 : [      7.82862e-006 ]
2353 : [      7.7962e-006  ]
2354 : [      7.69272e-006 ]
2355 : [      7.88398e-006 ]
2356 : [      7.93747e-006 ]
2357 : [      7.83395e-006 ]
2358 : [      7.75932e-006 ]
2359 : [      7.7953e-006  ]
2360 : [      7.93673e-006 ]
2361 : [      7.71949e-006 ]
2362 : [      8.01619e-006 ]
2363 : [      7.74536e-006 ]
2364 : [      7.63451e-006 ]
2365 : [      7.90549e-006 ]
2366 : [      7.9782e-006  ]
2367 : [      7.8176e-006  ]
2368 : [      7.75127e-006 ]
2369 : [      7.70811e-006 ]
2370 : [      7.79732e-006 ]
2371 : [      7.78084e-006 ]
2372 : [      7.79778e-006 ]
2373 : [      7.8735e-006  ]
2374 : [      7.79429e-006 ]
2375 : [      7.90952e-006 ]
2376 : [      7.89705e-006 ]
2377 : [      7.91523e-006 ]
2378 : [      7.95227e-006 ]
2379 : [      7.99237e-006 ]
2380 : [      7.64525e-006 ]
2381 : [      7.76132e-006 ]
2382 : [      7.79212e-006 ]
2383 : [      7.91328e-006 ]
2384 : [      7.79708e-006 ]
2385 : [      8.00518e-006 ]
2386 : [      7.69606e-006 ]
2387 : [      7.95996e-006 ]
2388 : [      7.83333e-006 ]
2389 : [      7.94434e-006 ]
2390 : [      7.80905e-006 ]
2391 : [      7.9827e-006  ]
2392 : [      7.94798e-006 ]
2393 : [      8.00891e-006 ]
2394 : [      7.81419e-006 ]
2395 : [      7.66139e-006 ]
2396 : [      7.79794e-006 ]
2397 : [      7.85263e-006 ]
2398 : [      7.5744e-006  ]
2399 : [      7.71407e-006 ]
2400 : [      7.83965e-006 ]
2401 : [      7.74816e-006 ]
2402 : [      7.96421e-006 ]
2403 : [      7.73679e-006 ]
2404 : [      7.67567e-006 ]
2405 : [      7.75906e-006 ]
2406 : [      7.86591e-006 ]
2407 : [      7.7182e-006  ]
2408 : [      7.83161e-006 ]
2409 : [      7.95625e-006 ]
2410 : [      7.72814e-006 ]
2411 : [      7.8557e-006  ]
2412 : [      7.94181e-006 ]
2413 : [      8.03316e-006 ]
2414 : [      7.87262e-006 ]
2415 : [      8.02509e-006 ]
2416 : [      7.7716e-006  ]
2417 : [      7.84912e-006 ]
2418 : [      7.58729e-006 ]
2419 : [      7.74213e-006 ]
2420 : [      7.73603e-006 ]
2421 : [      7.74312e-006 ]
2422 : [      7.99784e-006 ]
2423 : [      7.91861e-006 ]
2424 : [      7.88281e-006 ]
2425 : [      7.7926e-006  ]
2426 : [      7.82201e-006 ]
2427 : [      7.73652e-006 ]
2428 : [      7.96427e-006 ]
2429 : [      7.89011e-006 ]
2430 : [      7.89132e-006 ]
2431 : [      7.863e-006   ]
2432 : [      7.8832e-006  ]
2433 : [      7.96633e-006 ]
2434 : [      7.87036e-006 ]
2435 : [      7.95168e-006 ]
2436 : [      7.67577e-006 ]
2437 : [      7.95418e-006 ]
2438 : [      7.70449e-006 ]
2439 : [      7.98491e-006 ]
2440 : [      7.87889e-006 ]
2441 : [      7.71862e-006 ]
2442 : [      7.94406e-006 ]
2443 : [      7.76799e-006 ]
2444 : [      7.92872e-006 ]
2445 : [      7.83017e-006 ]
2446 : [      7.78665e-006 ]
2447 : [      7.82268e-006 ]
2448 : [      7.54712e-006 ]
2449 : [      7.79437e-006 ]
2450 : [      8.02051e-006 ]
2451 : [      7.81516e-006 ]
2452 : [      7.8667e-006  ]
2453 : [      7.7607e-006  ]
2454 : [      8.01401e-006 ]
2455 : [      7.81517e-006 ]
2456 : [      7.85527e-006 ]
2457 : [      7.98096e-006 ]
2458 : [      7.67266e-006 ]
2459 : [      7.90307e-006 ]
2460 : [      7.89141e-006 ]
2461 : [      7.85776e-006 ]
2462 : [      7.75715e-006 ]
2463 : [      7.71074e-006 ]
2464 : [      7.96843e-006 ]
2465 : [      7.81897e-006 ]
2466 : [      7.57737e-006 ]
2467 : [      7.90649e-006 ]
2468 : [      7.85695e-006 ]
2469 : [      8.00314e-006 ]
2470 : [      8.00158e-006 ]
2471 : [      7.71478e-006 ]
2472 : [      7.57635e-006 ]
2473 : [      7.81978e-006 ]
2474 : [      7.70674e-006 ]
2475 : [      7.74207e-006 ]
2476 : [      8.02606e-006 ]
2477 : [      7.85352e-006 ]
2478 : [      7.70235e-006 ]
2479 : [      7.73041e-006 ]
2480 : [      7.75442e-006 ]
2481 : [      8.01876e-006 ]
2482 : [      7.94905e-006 ]
2483 : [      7.92887e-006 ]
2484 : [      7.75945e-006 ]
2485 : [      7.85507e-006 ]
2486 : [      7.99364e-006 ]
2487 : [      7.88118e-006 ]
2488 : [      7.94636e-006 ]
2489 : [      7.83904e-006 ]
2490 : [      7.71039e-006 ]
2491 : [      7.78913e-006 ]
2492 : [      7.92361e-006 ]
2493 : [      7.77935e-006 ]
2494 : [      7.53881e-006 ]
2495 : [      7.73239e-006 ]
2496 : [      7.65036e-006 ]
2497 : [      7.70705e-006 ]
2498 : [      7.83498e-006 ]
2499 : [      7.80881e-006 ]
2500 : [      7.73423e-006 ]
2501 : [      7.78722e-006 ]
2502 : [      7.95501e-006 ]
2503 : [      7.97542e-006 ]
2504 : [      7.70046e-006 ]
2505 : [      7.82741e-006 ]
2506 : [      7.81452e-006 ]
2507 : [      7.75323e-006 ]
2508 : [      7.8139e-006  ]
2509 : [      7.94315e-006 ]
2510 : [      7.92031e-006 ]
2511 : [      8.03718e-006 ]
2512 : [      7.76258e-006 ]
2513 : [      7.97547e-006 ]
2514 : [      7.97171e-006 ]
2515 : [      7.74868e-006 ]
2516 : [      8.00803e-006 ]
2517 : [      7.82259e-006 ]
2518 : [      7.86081e-006 ]
2519 : [      7.93744e-006 ]
2520 : [      7.78532e-006 ]
2521 : [      7.8846e-006  ]
2522 : [      7.84735e-006 ]
2523 : [      7.82008e-006 ]
2524 : [      7.59758e-006 ]
2525 : [      7.92509e-006 ]
2526 : [      7.6838e-006  ]
2527 : [      7.7065e-006  ]
2528 : [      7.79182e-006 ]
2529 : [      7.71666e-006 ]
2530 : [      7.95958e-006 ]
2531 : [      7.7473e-006  ]
2532 : [      7.63746e-006 ]
2533 : [      7.74165e-006 ]
2534 : [      8.00767e-006 ]
2535 : [      7.8076e-006  ]
2536 : [      8.03209e-006 ]
2537 : [      7.84774e-006 ]
2538 : [      7.90799e-006 ]
2539 : [      7.8807e-006  ]
2540 : [      7.86469e-006 ]
2541 : [      7.8177e-006  ]
2542 : [      7.76167e-006 ]
2543 : [      7.94739e-006 ]
2544 : [      7.86735e-006 ]
2545 : [      7.87114e-006 ]
2546 : [      7.9234e-006  ]
2547 : [      7.86831e-006 ]
2548 : [      7.84191e-006 ]
2549 : [      7.55499e-006 ]
2550 : [      7.91381e-006 ]
2551 : [      7.84004e-006 ]
2552 : [      7.53218e-006 ]
2553 : [      7.93747e-006 ]
2554 : [      7.90361e-006 ]
2555 : [      7.98882e-006 ]
2556 : [      7.95356e-006 ]
2557 : [      7.72323e-006 ]
2558 : [      8.02051e-006 ]
2559 : [      7.73301e-006 ]
2560 : [      7.64451e-006 ]
2561 : [      7.78302e-006 ]
2562 : [      7.78699e-006 ]
2563 : [      7.76802e-006 ]
2564 : [      7.64926e-006 ]
2565 : [      7.84563e-006 ]
2566 : [      7.87949e-006 ]
2567 : [      7.80412e-006 ]
2568 : [      7.93916e-006 ]
2569 : [      7.89832e-006 ]
2570 : [      7.71714e-006 ]
2571 : [      7.78193e-006 ]
2572 : [      7.93852e-006 ]
2573 : [      7.73312e-006 ]
2574 : [      7.9818e-006  ]
2575 : [      7.66221e-006 ]
2576 : [      8.04181e-006 ]
2577 : [      7.77018e-006 ]
2578 : [      7.94596e-006 ]
2579 : [      7.83996e-006 ]
2580 : [      7.79563e-006 ]
2581 : [      7.74745e-006 ]
2582 : [      7.8887e-006  ]
2583 : [      8.00682e-006 ]
2584 : [      7.75778e-006 ]
2585 : [      8.01554e-006 ]
2586 : [      7.81589e-006 ]
2587 : [      7.86287e-006 ]
2588 : [      7.8873e-006  ]
2589 : [      7.78088e-006 ]
2590 : [      7.73494e-006 ]
2591 : [      7.90265e-006 ]
2592 : [      7.82197e-006 ]
2593 : [      7.67649e-006 ]
2594 : [      7.74612e-006 ]
2595 : [      7.86245e-006 ]
2596 : [      7.82216e-006 ]
2597 : [      7.83621e-006 ]
2598 : [      7.95219e-006 ]
2599 : [      7.76954e-006 ]
2600 : [      7.91434e-006 ]
2601 : [      7.84885e-006 ]
2602 : [      7.93733e-006 ]
2603 : [      7.87636e-006 ]
2604 : [      7.82936e-006 ]
2605 : [      7.885e-006   ]
2606 : [      7.90079e-006 ]
2607 : [      7.83709e-006 ]
2608 : [      7.88085e-006 ]
2609 : [      7.95604e-006 ]
2610 : [      8.0363e-006  ]
2611 : [      8.0263e-006  ]
2612 : [      7.90867e-006 ]
2613 : [      7.93768e-006 ]
2614 : [      7.7694e-006  ]
2615 : [      7.57777e-006 ]
2616 : [      7.7051e-006  ]
2617 : [      7.90911e-006 ]
2618 : [      7.81349e-006 ]
2619 : [      7.78666e-006 ]
2620 : [      7.83707e-006 ]
2621 : [      7.95869e-006 ]
2622 : [      7.67376e-006 ]
2623 : [      7.96766e-006 ]
2624 : [      7.945e-006   ]
2625 : [      7.89933e-006 ]
2626 : [      7.77402e-006 ]
2627 : [      7.84197e-006 ]
2628 : [      7.7833e-006  ]
2629 : [      7.85808e-006 ]
2630 : [      7.77188e-006 ]
2631 : [      7.68992e-006 ]
2632 : [      7.92334e-006 ]
2633 : [      7.7692e-006  ]
2634 : [      7.68739e-006 ]
2635 : [      7.73815e-006 ]
2636 : [      7.83033e-006 ]
2637 : [      7.80854e-006 ]
2638 : [      7.86227e-006 ]
2639 : [      7.96737e-006 ]
2640 : [      7.79317e-006 ]
2641 : [      7.88391e-006 ]
2642 : [      7.59689e-006 ]
2643 : [      7.94242e-006 ]
2644 : [      7.89372e-006 ]
2645 : [      7.7842e-006  ]
2646 : [      7.76564e-006 ]
2647 : [      7.77872e-006 ]
2648 : [      7.84019e-006 ]
2649 : [      7.62944e-006 ]
2650 : [      8.0184e-006  ]
2651 : [      7.89211e-006 ]
2652 : [      7.75498e-006 ]
2653 : [      7.53121e-006 ]
2654 : [      7.84082e-006 ]
2655 : [      7.66663e-006 ]
2656 : [      7.9004e-006  ]
2657 : [      7.8907e-006  ]
2658 : [      7.884e-006   ]
2659 : [      7.9242e-006  ]
2660 : [      8.00392e-006 ]
2661 : [      7.87948e-006 ]
2662 : [      7.99409e-006 ]
2663 : [      7.73273e-006 ]
2664 : [      7.74529e-006 ]
2665 : [      7.72108e-006 ]
2666 : [      7.70905e-006 ]
2667 : [      7.8444e-006  ]
2668 : [      7.50285e-006 ]
2669 : [      7.98476e-006 ]
2670 : [      8.02542e-006 ]
2671 : [      7.76725e-006 ]
2672 : [      7.83658e-006 ]
2673 : [      7.94644e-006 ]
2674 : [      7.78842e-006 ]
2675 : [      7.92492e-006 ]
2676 : [      7.8308e-006  ]
2677 : [      7.87054e-006 ]
2678 : [      7.98162e-006 ]
2679 : [      7.85742e-006 ]
2680 : [      7.98786e-006 ]
2681 : [      7.88618e-006 ]
2682 : [      7.8449e-006  ]
2683 : [      7.90195e-006 ]
2684 : [      7.75933e-006 ]
2685 : [      7.76072e-006 ]
2686 : [      7.92585e-006 ]
2687 : [      7.86524e-006 ]
2688 : [      7.70702e-006 ]
2689 : [      7.79096e-006 ]
2690 : [      8.01888e-006 ]
2691 : [      7.81725e-006 ]
2692 : [      7.574e-006   ]
2693 : [      7.75828e-006 ]
2694 : [      7.76709e-006 ]
2695 : [      7.88422e-006 ]
2696 : [      7.6708e-006  ]
2697 : [      8.05819e-006 ]
2698 : [      7.74754e-006 ]
2699 : [      7.84313e-006 ]
2700 : [      7.89483e-006 ]
2701 : [      7.90646e-006 ]
2702 : [      7.8055e-006  ]
2703 : [      7.9659e-006  ]
2704 : [      7.92714e-006 ]
2705 : [      7.72096e-006 ]
2706 : [      7.74502e-006 ]
2707 : [      8.01611e-006 ]
2708 : [      7.8059e-006  ]
2709 : [      7.73056e-006 ]
2710 : [      7.93265e-006 ]
2711 : [      7.9818e-006  ]
2712 : [      7.84198e-006 ]
2713 : [      7.80217e-006 ]
2714 : [      7.76029e-006 ]
2715 : [      7.77175e-006 ]
2716 : [      7.53456e-006 ]
2717 : [      7.7863e-006  ]
2718 : [      7.78287e-006 ]
2719 : [      7.99459e-006 ]
2720 : [      7.99782e-006 ]
2721 : [      7.66687e-006 ]
2722 : [      7.82457e-006 ]
2723 : [      7.81325e-006 ]
2724 : [      7.83978e-006 ]
2725 : [      7.92847e-006 ]
2726 : [      7.78842e-006 ]
2727 : [      7.87502e-006 ]
2728 : [      7.89261e-006 ]
2729 : [      7.76667e-006 ]
2730 : [      7.86081e-006 ]
2731 : [      8.01137e-006 ]
2732 : [      7.85742e-006 ]
2733 : [      7.61235e-006 ]
2734 : [      8.02062e-006 ]
2735 : [      7.97815e-006 ]
2736 : [      7.82115e-006 ]
2737 : [      7.93047e-006 ]
2738 : [      7.90774e-006 ]
2739 : [      8.017e-006   ]
2740 : [      7.7658e-006  ]
2741 : [      7.72246e-006 ]
2742 : [      7.84724e-006 ]
2743 : [      7.87962e-006 ]
2744 : [      7.74842e-006 ]
2745 : [      8.03701e-006 ]
2746 : [      7.9627e-006  ]
2747 : [      7.77309e-006 ]
2748 : [      7.8128e-006  ]
2749 : [      7.80951e-006 ]
2750 : [      7.94892e-006 ]
2751 : [      7.73654e-006 ]
2752 : [      7.74644e-006 ]
2753 : [      7.94009e-006 ]
2754 : [      7.7228e-006  ]
2755 : [      7.91198e-006 ]
2756 : [      7.78542e-006 ]
2757 : [      7.89064e-006 ]
2758 : [      7.9267e-006  ]
2759 : [      7.87143e-006 ]
2760 : [      7.68383e-006 ]
2761 : [      7.82155e-006 ]
2762 : [      7.80366e-006 ]
2763 : [      7.79769e-006 ]
2764 : [      7.85649e-006 ]
2765 : [      7.87765e-006 ]
2766 : [      7.58056e-006 ]
2767 : [      7.87535e-006 ]
2768 : [      7.89858e-006 ]
2769 : [      7.66607e-006 ]
2770 : [      7.8526e-006  ]
2771 : [      7.87909e-006 ]
2772 : [      7.76093e-006 ]
2773 : [      7.85274e-006 ]
2774 : [      8.0314e-006  ]
2775 : [      8.01132e-006 ]
2776 : [      7.78917e-006 ]
2777 : [      7.95895e-006 ]
2778 : [      7.79982e-006 ]
2779 : [      8.04351e-006 ]
2780 : [      7.79421e-006 ]
2781 : [      8.0004e-006  ]
2782 : [      7.78494e-006 ]
2783 : [      7.77612e-006 ]
2784 : [      7.8806e-006  ]
2785 : [      7.80382e-006 ]
2786 : [      7.82172e-006 ]
2787 : [      7.69401e-006 ]
2788 : [      7.89694e-006 ]
2789 : [      7.85177e-006 ]
2790 : [      7.94076e-006 ]
2791 : [      7.83772e-006 ]
2792 : [      7.93502e-006 ]
2793 : [      7.75252e-006 ]
2794 : [      7.74089e-006 ]
2795 : [      7.68282e-006 ]
2796 : [      7.84505e-006 ]
2797 : [      8.01638e-006 ]
2798 : [      7.7672e-006  ]
2799 : [      7.86229e-006 ]
2800 : [      7.74851e-006 ]
2801 : [      7.60254e-006 ]
2802 : [      7.96233e-006 ]
2803 : [      7.88665e-006 ]
2804 : [      7.70938e-006 ]
2805 : [      7.9539e-006  ]
2806 : [      7.94394e-006 ]
2807 : [      7.72333e-006 ]
2808 : [      7.98179e-006 ]
2809 : [      7.97622e-006 ]
2810 : [      7.75067e-006 ]
2811 : [      7.6997e-006  ]
2812 : [      7.52399e-006 ]
2813 : [      7.75402e-006 ]
2814 : [      7.69692e-006 ]
2815 : [      7.69954e-006 ]
2816 : [      7.73474e-006 ]
2817 : [      7.85802e-006 ]
2818 : [      7.97532e-006 ]
2819 : [      7.79369e-006 ]
2820 : [      7.6336e-006  ]
2821 : [      7.76556e-006 ]
2822 : [      7.67098e-006 ]
2823 : [      7.7987e-006  ]
2824 : [      7.8742e-006  ]
2825 : [      7.89626e-006 ]
2826 : [      7.76095e-006 ]
2827 : [      8.00364e-006 ]
2828 : [      7.62363e-006 ]
2829 : [      7.82561e-006 ]
2830 : [      7.93366e-006 ]
2831 : [      7.92843e-006 ]
2832 : [      8.01853e-006 ]
2833 : [      8.01896e-006 ]
2834 : [      7.94081e-006 ]
2835 : [      7.59643e-006 ]
2836 : [      7.71194e-006 ]
2837 : [      7.96087e-006 ]
2838 : [      7.86307e-006 ]
2839 : [      7.711e-006   ]
2840 : [      7.7383e-006  ]
2841 : [      7.73298e-006 ]
2842 : [      7.7501e-006  ]
2843 : [      7.89022e-006 ]
2844 : [      7.66811e-006 ]
2845 : [      7.84647e-006 ]
2846 : [      7.83829e-006 ]
2847 : [      7.64284e-006 ]
2848 : [      7.72061e-006 ]
2849 : [      7.79188e-006 ]
2850 : [      7.82686e-006 ]
2851 : [      7.83576e-006 ]
2852 : [      7.76375e-006 ]
2853 : [      7.72395e-006 ]
2854 : [      7.62249e-006 ]
2855 : [      7.92873e-006 ]
2856 : [      7.93637e-006 ]
2857 : [      7.86348e-006 ]
2858 : [      7.69218e-006 ]
2859 : [      7.52274e-006 ]
2860 : [      8.03974e-006 ]
2861 : [      7.91509e-006 ]
2862 : [      7.75927e-006 ]
2863 : [      7.76832e-006 ]
2864 : [      7.9796e-006  ]
2865 : [      8.00841e-006 ]
2866 : [      7.76891e-006 ]
2867 : [      7.81823e-006 ]
2868 : [      7.93939e-006 ]
2869 : [      7.85749e-006 ]
2870 : [      7.82577e-006 ]
2871 : [      7.63986e-006 ]
2872 : [      7.59197e-006 ]
2873 : [      7.8462e-006  ]
2874 : [      7.70184e-006 ]
2875 : [      7.7854e-006  ]
2876 : [      7.77477e-006 ]
2877 : [      7.71324e-006 ]
2878 : [      7.76143e-006 ]
2879 : [      7.91971e-006 ]
2880 : [      7.70833e-006 ]
2881 : [      7.67577e-006 ]
2882 : [      7.99011e-006 ]
2883 : [      7.83776e-006 ]
2884 : [      7.87897e-006 ]
2885 : [      7.8922e-006  ]
2886 : [      7.75653e-006 ]
2887 : [      7.7691e-006  ]
2888 : [      8.03117e-006 ]
2889 : [      7.69586e-006 ]
2890 : [      7.96742e-006 ]
2891 : [      7.91086e-006 ]
2892 : [      7.72771e-006 ]
2893 : [      7.58656e-006 ]
2894 : [      7.79048e-006 ]
2895 : [      7.77531e-006 ]
2896 : [      8.01756e-006 ]
2897 : [      8.03907e-006 ]
2898 : [      7.84044e-006 ]
2899 : [      7.9245e-006  ]
2900 : [      8.05158e-006 ]
2901 : [      7.87479e-006 ]
2902 : [      7.78133e-006 ]
2903 : [      7.89731e-006 ]
2904 : [      8.03713e-006 ]
2905 : [      7.91608e-006 ]
2906 : [      7.90432e-006 ]
2907 : [      7.79864e-006 ]
2908 : [      7.82497e-006 ]
2909 : [      7.78868e-006 ]
2910 : [      7.84009e-006 ]
2911 : [      7.9287e-006  ]
2912 : [      7.81622e-006 ]
2913 : [      7.84797e-006 ]
2914 : [      7.78189e-006 ]
2915 : [      7.82916e-006 ]
2916 : [      7.66423e-006 ]
2917 : [      7.86644e-006 ]
2918 : [      7.78188e-006 ]
2919 : [      7.95143e-006 ]
2920 : [      7.78305e-006 ]
2921 : [      7.95164e-006 ]
2922 : [      7.93113e-006 ]
2923 : [      7.77471e-006 ]
2924 : [      7.74542e-006 ]
2925 : [      7.7748e-006  ]
2926 : [      7.92686e-006 ]
2927 : [      7.66553e-006 ]
2928 : [      7.77543e-006 ]
2929 : [      7.71338e-006 ]
2930 : [      7.815e-006   ]
2931 : [      7.72813e-006 ]
2932 : [      7.78929e-006 ]
2933 : [      7.77753e-006 ]
2934 : [      7.86618e-006 ]
2935 : [      8.03921e-006 ]
2936 : [      7.71265e-006 ]
2937 : [      7.88227e-006 ]
2938 : [      7.84669e-006 ]
2939 : [      7.78285e-006 ]
2940 : [      7.85652e-006 ]
2941 : [      7.64034e-006 ]
2942 : [      7.87335e-006 ]
2943 : [      7.89737e-006 ]
2944 : [      7.77024e-006 ]
2945 : [      7.6876e-006  ]
2946 : [      7.92457e-006 ]
2947 : [      7.98294e-006 ]
2948 : [      7.53681e-006 ]
2949 : [      7.93073e-006 ]
2950 : [      7.83413e-006 ]
2951 : [      7.94699e-006 ]
2952 : [      7.89818e-006 ]
2953 : [      7.87866e-006 ]
2954 : [      7.83225e-006 ]
2955 : [      7.94495e-006 ]
2956 : [      8.00255e-006 ]
2957 : [      7.7769e-006  ]
2958 : [      7.86994e-006 ]
2959 : [      7.75775e-006 ]
2960 : [      7.9e-006     ]
2961 : [      7.83185e-006 ]
2962 : [      7.56291e-006 ]
2963 : [      7.68482e-006 ]
2964 : [      7.79016e-006 ]
2965 : [      7.78286e-006 ]
2966 : [      7.85686e-006 ]
2967 : [      7.89593e-006 ]
2968 : [      7.6935e-006  ]
2969 : [      7.97955e-006 ]
2970 : [      7.82643e-006 ]
2971 : [      7.99021e-006 ]
2972 : [      7.76231e-006 ]
2973 : [      7.71413e-006 ]
2974 : [      7.68816e-006 ]
2975 : [      8.05094e-006 ]
2976 : [      7.74151e-006 ]
2977 : [      7.97512e-006 ]
2978 : [      7.82407e-006 ]
2979 : [      7.82664e-006 ]
2980 : [      7.90346e-006 ]
2981 : [      7.94796e-006 ]
2982 : [      7.78697e-006 ]
2983 : [      7.74167e-006 ]
2984 : [      7.85029e-006 ]
2985 : [      7.92396e-006 ]
2986 : [      7.95722e-006 ]
2987 : [      7.90515e-006 ]
2988 : [      7.88058e-006 ]
2989 : [      8.01344e-006 ]
2990 : [      7.77015e-006 ]
2991 : [      7.88147e-006 ]
2992 : [      7.93487e-006 ]
2993 : [      7.94805e-006 ]
2994 : [      7.96208e-006 ]
2995 : [      7.74347e-006 ]
2996 : [      7.70146e-006 ]
2997 : [      7.85879e-006 ]
2998 : [      7.77747e-006 ]
2999 : [      7.88858e-006 ]
3000 : [      7.82369e-006 ]
3001 : [      7.91321e-006 ]
3002 : [      7.8132e-006  ]
3003 : [      7.92379e-006 ]
3004 : [      7.62806e-006 ]
3005 : [      7.8649e-006  ]
3006 : [      7.74172e-006 ]
3007 : [      7.72545e-006 ]
3008 : [      7.73146e-006 ]
3009 : [      7.83994e-006 ]
3010 : [      7.9993e-006  ]
3011 : [      7.68634e-006 ]
3012 : [      7.93842e-006 ]
3013 : [      7.7742e-006  ]
3014 : [      7.90648e-006 ]
3015 : [      7.81724e-006 ]
3016 : [      7.87998e-006 ]
3017 : [      7.94956e-006 ]
3018 : [      7.99713e-006 ]
3019 : [      7.97217e-006 ]
3020 : [      7.87343e-006 ]
3021 : [      7.99859e-006 ]
3022 : [      7.81588e-006 ]
3023 : [      8.05386e-006 ]
3024 : [      7.95746e-006 ]
3025 : [      7.96958e-006 ]
3026 : [      7.82394e-006 ]
3027 : [      7.881e-006   ]
3028 : [      7.89245e-006 ]
3029 : [      7.95612e-006 ]
3030 : [      7.84015e-006 ]
3031 : [      7.91815e-006 ]
3032 : [      7.6767e-006  ]
3033 : [      7.91379e-006 ]
3034 : [      7.87907e-006 ]
3035 : [      7.77383e-006 ]
3036 : [      7.72916e-006 ]
3037 : [      7.84578e-006 ]
3038 : [      7.95758e-006 ]
3039 : [      7.83802e-006 ]
3040 : [      7.77554e-006 ]
3041 : [      7.75531e-006 ]
3042 : [      7.95516e-006 ]
3043 : [      7.78946e-006 ]
3044 : [      7.84038e-006 ]
3045 : [      7.87597e-006 ]
3046 : [      7.79922e-006 ]
3047 : [      7.65391e-006 ]
3048 : [      7.83595e-006 ]
3049 : [      8.03071e-006 ]
3050 : [      7.90093e-006 ]
3051 : [      7.80567e-006 ]
3052 : [      7.678e-006   ]
3053 : [      7.94304e-006 ]
3054 : [      7.86885e-006 ]
3055 : [      7.99044e-006 ]
3056 : [      7.85549e-006 ]
3057 : [      8.04451e-006 ]
3058 : [      7.66077e-006 ]
3059 : [      7.87041e-006 ]
3060 : [      7.76643e-006 ]
3061 : [      7.6816e-006  ]
3062 : [      7.69287e-006 ]
3063 : [      7.69776e-006 ]
3064 : [      7.85094e-006 ]
3065 : [      7.96586e-006 ]
3066 : [      7.81696e-006 ]
3067 : [      7.69758e-006 ]
3068 : [      7.79107e-006 ]
3069 : [      7.88004e-006 ]
3070 : [      7.62917e-006 ]
3071 : [      7.87152e-006 ]
3072 : [      7.70103e-006 ]
3073 : [      7.86685e-006 ]
3074 : [      7.92361e-006 ]
3075 : [      7.84383e-006 ]
3076 : [      7.63914e-006 ]
3077 : [      7.57887e-006 ]
3078 : [      7.68346e-006 ]
3079 : [      7.83561e-006 ]
3080 : [      7.72353e-006 ]
3081 : [      7.82433e-006 ]
3082 : [      7.90529e-006 ]
3083 : [      7.52317e-006 ]
3084 : [      7.98121e-006 ]
3085 : [      7.97926e-006 ]
3086 : [      7.9223e-006  ]
3087 : [      7.78587e-006 ]
3088 : [      7.95767e-006 ]
3089 : [      7.92874e-006 ]
3090 : [      8.02078e-006 ]
3091 : [      7.7598e-006  ]
3092 : [      7.78087e-006 ]
3093 : [      7.76759e-006 ]
3094 : [      7.70739e-006 ]
3095 : [      7.6106e-006  ]
3096 : [      7.91715e-006 ]
3097 : [      8.05788e-006 ]
3098 : [      7.97446e-006 ]
3099 : [      7.80402e-006 ]
3100 : [      7.69151e-006 ]
3101 : [      7.82921e-006 ]
3102 : [      7.92716e-006 ]
3103 : [      7.89377e-006 ]
3104 : [      7.9095e-006  ]
3105 : [      7.72637e-006 ]
3106 : [      7.89144e-006 ]
3107 : [      7.90644e-006 ]
3108 : [      7.89684e-006 ]
3109 : [      7.95629e-006 ]
3110 : [      7.83174e-006 ]
3111 : [      7.73377e-006 ]
3112 : [      7.81455e-006 ]
3113 : [      7.74317e-006 ]
3114 : [      7.49656e-006 ]
3115 : [      7.83367e-006 ]
3116 : [      7.60455e-006 ]
3117 : [      7.96708e-006 ]
3118 : [      8.01878e-006 ]
3119 : [      7.81406e-006 ]
3120 : [      7.99426e-006 ]
3121 : [      7.56214e-006 ]
3122 : [      7.79068e-006 ]
3123 : [      7.83661e-006 ]
3124 : [      7.98939e-006 ]
3125 : [      7.92222e-006 ]
3126 : [      7.85996e-006 ]
3127 : [      7.72134e-006 ]
3128 : [      7.99395e-006 ]
3129 : [      7.73786e-006 ]
3130 : [      7.91438e-006 ]
3131 : [      7.93632e-006 ]
3132 : [      7.95694e-006 ]
3133 : [      7.86942e-006 ]
3134 : [      7.78362e-006 ]
3135 : [      7.86015e-006 ]
3136 : [      7.87282e-006 ]
3137 : [      7.79708e-006 ]
3138 : [      7.80287e-006 ]
3139 : [      7.80636e-006 ]
3140 : [      7.85978e-006 ]
3141 : [      7.89826e-006 ]
3142 : [      7.92973e-006 ]
3143 : [      7.91312e-006 ]
3144 : [      8.03682e-006 ]
3145 : [      7.91287e-006 ]
3146 : [      7.85607e-006 ]
3147 : [      7.80944e-006 ]
3148 : [      7.76089e-006 ]
3149 : [      7.75752e-006 ]
3150 : [      7.97123e-006 ]
3151 : [      7.87322e-006 ]
3152 : [      7.94003e-006 ]
3153 : [      7.72307e-006 ]
3154 : [      7.61362e-006 ]
3155 : [      7.76974e-006 ]
3156 : [      7.75357e-006 ]
3157 : [      7.9073e-006  ]
3158 : [      7.58509e-006 ]
3159 : [      7.75891e-006 ]
3160 : [      7.85551e-006 ]
3161 : [      7.73998e-006 ]
3162 : [      7.90832e-006 ]
3163 : [      7.80096e-006 ]
3164 : [      7.88018e-006 ]
3165 : [      7.73482e-006 ]
3166 : [      7.71175e-006 ]
3167 : [      7.88815e-006 ]
3168 : [      7.69904e-006 ]
3169 : [      7.80246e-006 ]
3170 : [      7.81228e-006 ]
3171 : [      7.92818e-006 ]
3172 : [      7.84919e-006 ]
3173 : [      7.79697e-006 ]
3174 : [      7.98732e-006 ]
3175 : [      7.99227e-006 ]
3176 : [      7.98185e-006 ]
3177 : [      7.80759e-006 ]
3178 : [      7.82801e-006 ]
3179 : [      7.82087e-006 ]
3180 : [      7.91959e-006 ]
3181 : [      7.63642e-006 ]
3182 : [      7.88396e-006 ]
3183 : [      7.6943e-006  ]
3184 : [      7.83146e-006 ]
3185 : [      7.65103e-006 ]
3186 : [      7.93334e-006 ]
3187 : [      7.69361e-006 ]
3188 : [      7.87627e-006 ]
3189 : [      7.71715e-006 ]
3190 : [      8.04534e-006 ]
3191 : [      7.96622e-006 ]
3192 : [      7.78384e-006 ]
3193 : [      7.98622e-006 ]
3194 : [      7.8108e-006  ]
3195 : [      7.86106e-006 ]
3196 : [      7.60276e-006 ]
3197 : [      8.00333e-006 ]
3198 : [      7.77112e-006 ]
3199 : [      7.93062e-006 ]
3200 : [      7.70555e-006 ]
3201 : [      7.9053e-006  ]
3202 : [      7.84843e-006 ]
3203 : [      7.80354e-006 ]
3204 : [      7.70351e-006 ]
3205 : [      7.93607e-006 ]
3206 : [      7.93077e-006 ]
3207 : [      8.00887e-006 ]
3208 : [      7.8342e-006  ]
3209 : [      7.88476e-006 ]
3210 : [      8.02091e-006 ]
3211 : [      7.88959e-006 ]
3212 : [      7.75368e-006 ]
3213 : [      7.83504e-006 ]
3214 : [      7.67548e-006 ]
3215 : [      7.83995e-006 ]
3216 : [      7.96469e-006 ]
3217 : [      7.82944e-006 ]
3218 : [      7.84437e-006 ]
3219 : [      7.81489e-006 ]
3220 : [      7.51037e-006 ]
3221 : [      7.97605e-006 ]
3222 : [      7.55626e-006 ]
3223 : [      7.94753e-006 ]
3224 : [      7.8798e-006  ]
3225 : [      7.81107e-006 ]
3226 : [      7.70348e-006 ]
3227 : [      7.69088e-006 ]
3228 : [      7.98125e-006 ]
3229 : [      7.9812e-006  ]
3230 : [      7.95139e-006 ]
3231 : [      7.98032e-006 ]
3232 : [      7.78716e-006 ]
3233 : [      7.94067e-006 ]
3234 : [      7.84005e-006 ]
3235 : [      7.92784e-006 ]
3236 : [      8.05027e-006 ]
3237 : [      8.01616e-006 ]
3238 : [      7.94722e-006 ]
3239 : [      7.61058e-006 ]
3240 : [      7.78266e-006 ]
3241 : [      7.95637e-006 ]
3242 : [      7.60561e-006 ]
3243 : [      7.84895e-006 ]
3244 : [      7.77365e-006 ]
3245 : [      7.83461e-006 ]
3246 : [      7.834e-006   ]
3247 : [ 8e-006            ]
3248 : [      7.92814e-006 ]
3249 : [      7.80609e-006 ]
3250 : [      7.9497e-006  ]
3251 : [      7.48863e-006 ]
3252 : [      7.5867e-006  ]
3253 : [      7.78055e-006 ]
3254 : [      7.70497e-006 ]
3255 : [      7.77798e-006 ]
3256 : [      7.89048e-006 ]
3257 : [      7.88804e-006 ]
3258 : [      7.8145e-006  ]
3259 : [      7.87285e-006 ]
3260 : [      7.79225e-006 ]
3261 : [      7.89618e-006 ]
3262 : [      7.84635e-006 ]
3263 : [      7.81192e-006 ]
3264 : [      7.87108e-006 ]
3265 : [      7.65006e-006 ]
3266 : [      7.8672e-006  ]
3267 : [      7.77857e-006 ]
3268 : [      7.98287e-006 ]
3269 : [      7.63084e-006 ]
3270 : [      7.93639e-006 ]
3271 : [      7.82748e-006 ]
3272 : [      7.55349e-006 ]
3273 : [      7.76406e-006 ]
3274 : [      7.98796e-006 ]
3275 : [      7.72145e-006 ]
3276 : [      7.53026e-006 ]
3277 : [      8.00502e-006 ]
3278 : [      7.90126e-006 ]
3279 : [      7.76263e-006 ]
3280 : [      7.77576e-006 ]
3281 : [      7.91618e-006 ]
3282 : [      7.87195e-006 ]
3283 : [      7.91183e-006 ]
3284 : [      7.85479e-006 ]
3285 : [      7.77953e-006 ]
3286 : [      7.55837e-006 ]
3287 : [      7.79183e-006 ]
3288 : [      7.79522e-006 ]
3289 : [      7.93082e-006 ]
3290 : [      7.94403e-006 ]
3291 : [      7.88795e-006 ]
3292 : [      7.69243e-006 ]
3293 : [      7.77112e-006 ]
3294 : [      7.79358e-006 ]
3295 : [      7.97288e-006 ]
3296 : [      7.74137e-006 ]
3297 : [      7.86305e-006 ]
3298 : [      7.85588e-006 ]
3299 : [      7.84016e-006 ]
3300 : [      7.73549e-006 ]
3301 : [      7.76229e-006 ]
3302 : [      7.85299e-006 ]
3303 : [      7.9232e-006  ]
3304 : [      7.61996e-006 ]
3305 : [      7.87083e-006 ]
3306 : [      7.86024e-006 ]
3307 : [      7.82507e-006 ]
3308 : [      7.84823e-006 ]
3309 : [      7.54748e-006 ]
3310 : [      7.64524e-006 ]
3311 : [      7.75036e-006 ]
3312 : [      7.69278e-006 ]
3313 : [      7.88111e-006 ]
3314 : [      7.8687e-006  ]
3315 : [      7.99852e-006 ]
3316 : [      7.89033e-006 ]
3317 : [      7.95303e-006 ]
3318 : [      7.83737e-006 ]
3319 : [      7.99594e-006 ]
3320 : [      7.67118e-006 ]
3321 : [      7.83891e-006 ]
3322 : [      7.93808e-006 ]
3323 : [      7.90516e-006 ]
3324 : [      7.92578e-006 ]
3325 : [      7.86389e-006 ]
3326 : [      7.76161e-006 ]
3327 : [      7.89948e-006 ]
3328 : [      7.89185e-006 ]
3329 : [      7.89955e-006 ]
3330 : [      7.84487e-006 ]
3331 : [      7.79561e-006 ]
3332 : [      7.74876e-006 ]
3333 : [      7.69296e-006 ]
3334 : [      7.59048e-006 ]
3335 : [      7.73085e-006 ]
3336 : [      7.95701e-006 ]
3337 : [      7.90366e-006 ]
3338 : [      7.79713e-006 ]
3339 : [      7.77251e-006 ]
3340 : [      7.92431e-006 ]
3341 : [      7.76044e-006 ]
3342 : [      7.96191e-006 ]
3343 : [      7.63367e-006 ]
3344 : [      7.73828e-006 ]
3345 : [      7.69738e-006 ]
3346 : [      8.01859e-006 ]
3347 : [      7.92268e-006 ]
3348 : [      7.83933e-006 ]
3349 : [      7.90732e-006 ]
3350 : [      7.68904e-006 ]
3351 : [      7.78559e-006 ]
3352 : [      7.98526e-006 ]
3353 : [      7.65358e-006 ]
3354 : [      7.77101e-006 ]
3355 : [      7.90444e-006 ]
3356 : [      7.88888e-006 ]
3357 : [      7.9107e-006  ]
3358 : [      7.79754e-006 ]
3359 : [      7.87618e-006 ]
3360 : [      7.93003e-006 ]
3361 : [      7.93942e-006 ]
3362 : [      7.75216e-006 ]
3363 : [      7.88011e-006 ]
3364 : [      7.68482e-006 ]
3365 : [      7.73363e-006 ]
3366 : [      7.74497e-006 ]
3367 : [      7.71027e-006 ]
3368 : [      7.76324e-006 ]
3369 : [      7.88287e-006 ]
3370 : [      7.82196e-006 ]
3371 : [      7.70064e-006 ]
3372 : [      7.94848e-006 ]
3373 : [      7.87307e-006 ]
3374 : [      7.7465e-006  ]
3375 : [      7.82066e-006 ]
3376 : [      7.69897e-006 ]
3377 : [      7.90933e-006 ]
3378 : [      7.8817e-006  ]
3379 : [      7.88488e-006 ]
3380 : [      7.82958e-006 ]
3381 : [      7.84986e-006 ]
3382 : [      7.77221e-006 ]
3383 : [      7.56478e-006 ]
3384 : [      7.81984e-006 ]
3385 : [      7.85715e-006 ]
3386 : [      7.90515e-006 ]
3387 : [      7.87468e-006 ]
3388 : [      7.85156e-006 ]
3389 : [      7.87165e-006 ]
3390 : [      7.89788e-006 ]
3391 : [      7.8057e-006  ]
3392 : [      7.82861e-006 ]
3393 : [      8.02519e-006 ]
3394 : [      7.75442e-006 ]
3395 : [      7.77871e-006 ]
3396 : [      7.74332e-006 ]
3397 : [      7.94872e-006 ]
3398 : [      7.67966e-006 ]
3399 : [      7.89745e-006 ]
3400 : [      7.78549e-006 ]
3401 : [      7.97811e-006 ]
3402 : [      7.81683e-006 ]
3403 : [      7.83135e-006 ]
3404 : [      7.66572e-006 ]
3405 : [      7.79787e-006 ]
3406 : [      7.93303e-006 ]
3407 : [      7.86607e-006 ]
3408 : [      7.70057e-006 ]
3409 : [      7.739e-006   ]
3410 : [      7.96189e-006 ]
3411 : [      7.9282e-006  ]
3412 : [      7.79875e-006 ]
3413 : [      7.86204e-006 ]
3414 : [      7.83284e-006 ]
3415 : [      7.90599e-006 ]
3416 : [      7.88706e-006 ]
3417 : [      7.90604e-006 ]
3418 : [      7.97374e-006 ]
3419 : [      7.69408e-006 ]
3420 : [      7.77553e-006 ]
3421 : [      7.72652e-006 ]
3422 : [      7.64146e-006 ]
3423 : [      7.75528e-006 ]
3424 : [      7.73434e-006 ]
3425 : [      7.70696e-006 ]
3426 : [      7.71604e-006 ]
3427 : [      7.79373e-006 ]
3428 : [      7.89826e-006 ]
3429 : [      7.50791e-006 ]
3430 : [      7.85334e-006 ]
3431 : [      7.63315e-006 ]
3432 : [      7.8524e-006  ]
3433 : [      7.89744e-006 ]
3434 : [      7.77106e-006 ]
3435 : [      7.86768e-006 ]
3436 : [      7.89218e-006 ]
3437 : [      7.69657e-006 ]
3438 : [      7.77255e-006 ]
3439 : [      7.93552e-006 ]
3440 : [      7.6062e-006  ]
3441 : [      8.01079e-006 ]
3442 : [      7.80949e-006 ]
3443 : [      7.85763e-006 ]
3444 : [      7.81412e-006 ]
3445 : [      7.80716e-006 ]
3446 : [      7.8224e-006  ]
3447 : [      7.97202e-006 ]
3448 : [      7.89595e-006 ]
3449 : [      7.85619e-006 ]
3450 : [      7.92122e-006 ]
3451 : [      8.00469e-006 ]
3452 : [      7.76345e-006 ]
3453 : [      7.80179e-006 ]
3454 : [      7.97134e-006 ]
3455 : [      7.78973e-006 ]
3456 : [      7.88871e-006 ]
3457 : [      7.70397e-006 ]
3458 : [      7.76757e-006 ]
3459 : [      7.78494e-006 ]
3460 : [      7.68407e-006 ]
3461 : [      7.90326e-006 ]
3462 : [      7.83628e-006 ]
3463 : [      7.95769e-006 ]
3464 : [      7.78716e-006 ]
3465 : [      7.93724e-006 ]
3466 : [      7.80228e-006 ]
3467 : [      7.87805e-006 ]
3468 : [      7.59004e-006 ]
3469 : [      7.79923e-006 ]
3470 : [      7.83706e-006 ]
3471 : [      8.01197e-006 ]
3472 : [      7.86864e-006 ]
3473 : [      7.99177e-006 ]
3474 : [      7.94699e-006 ]
3475 : [      7.89913e-006 ]
3476 : [      7.84676e-006 ]
3477 : [      7.86976e-006 ]
3478 : [      7.68631e-006 ]
3479 : [      7.82565e-006 ]
3480 : [      7.80074e-006 ]
3481 : [      7.7186e-006  ]
3482 : [      7.90067e-006 ]
3483 : [      7.64274e-006 ]
3484 : [      7.84462e-006 ]
3485 : [      7.86127e-006 ]
3486 : [      7.8671e-006  ]
3487 : [      8.00251e-006 ]
3488 : [      8.01515e-006 ]
3489 : [      7.71146e-006 ]
3490 : [      7.81417e-006 ]
3491 : [      7.84941e-006 ]
3492 : [      7.83616e-006 ]
3493 : [      7.67267e-006 ]
3494 : [      7.95687e-006 ]
3495 : [      7.73236e-006 ]
3496 : [      7.84589e-006 ]
3497 : [      7.8245e-006  ]
3498 : [      8.00296e-006 ]
3499 : [      7.8323e-006  ]
3500 : [      7.93693e-006 ]
3501 : [      7.90471e-006 ]
3502 : [      7.85271e-006 ]
3503 : [      7.73239e-006 ]
3504 : [      8.01259e-006 ]
3505 : [      7.76275e-006 ]
3506 : [      7.86934e-006 ]
3507 : [      7.84571e-006 ]
3508 : [      7.91345e-006 ]
3509 : [      7.80008e-006 ]
3510 : [      7.80888e-006 ]
3511 : [      7.71456e-006 ]
3512 : [      7.73381e-006 ]
3513 : [      7.86487e-006 ]
3514 : [      7.55599e-006 ]
3515 : [      7.82426e-006 ]
3516 : [      7.65727e-006 ]
3517 : [      7.81005e-006 ]
3518 : [      7.99424e-006 ]
3519 : [      7.58707e-006 ]
3520 : [      7.59862e-006 ]
3521 : [      7.98637e-006 ]
3522 : [      8.01591e-006 ]
3523 : [      7.60141e-006 ]
3524 : [      7.9585e-006  ]
3525 : [      7.72e-006    ]
3526 : [      7.84801e-006 ]
3527 : [      7.72207e-006 ]
3528 : [      7.75524e-006 ]
3529 : [      7.94392e-006 ]
3530 : [      7.97545e-006 ]
3531 : [      7.83202e-006 ]
3532 : [      7.79149e-006 ]
3533 : [      7.97776e-006 ]
3534 : [      7.93674e-006 ]
3535 : [      7.91387e-006 ]
3536 : [      7.69059e-006 ]
3537 : [      7.69452e-006 ]
3538 : [      7.82277e-006 ]
3539 : [      7.67428e-006 ]
3540 : [      7.81429e-006 ]
3541 : [      7.70027e-006 ]
3542 : [      7.84489e-006 ]
3543 : [      7.91429e-006 ]
3544 : [      7.88765e-006 ]
3545 : [      8.02411e-006 ]
3546 : [      7.96044e-006 ]
3547 : [      7.78249e-006 ]
3548 : [      7.83841e-006 ]
3549 : [      7.84704e-006 ]
3550 : [      7.8459e-006  ]
3551 : [      7.59154e-006 ]
3552 : [      7.90442e-006 ]
3553 : [      7.68371e-006 ]
3554 : [      7.78539e-006 ]
3555 : [      7.9175e-006  ]
3556 : [      7.90746e-006 ]
3557 : [      7.98661e-006 ]
3558 : [      7.80036e-006 ]
3559 : [      7.71969e-006 ]
3560 : [      7.726e-006   ]
3561 : [      7.94322e-006 ]
3562 : [      7.84276e-006 ]
3563 : [      7.95516e-006 ]
3564 : [      7.95465e-006 ]
3565 : [      7.84726e-006 ]
3566 : [      7.97414e-006 ]
3567 : [      7.86159e-006 ]
3568 : [      7.96219e-006 ]
3569 : [      7.99969e-006 ]
3570 : [      7.75819e-006 ]
3571 : [      7.70865e-006 ]
3572 : [      7.89614e-006 ]
3573 : [      7.87697e-006 ]
3574 : [      7.85953e-006 ]
3575 : [      7.92468e-006 ]
3576 : [      7.81281e-006 ]
3577 : [      8.0103e-006  ]
3578 : [      7.97413e-006 ]
3579 : [      7.79883e-006 ]
3580 : [      7.81075e-006 ]
3581 : [      7.89367e-006 ]
3582 : [      7.97183e-006 ]
3583 : [      8.03273e-006 ]
3584 : [      7.76456e-006 ]
3585 : [      7.88011e-006 ]
3586 : [      7.61896e-006 ]
3587 : [      7.52841e-006 ]
3588 : [      7.69963e-006 ]
3589 : [      7.98478e-006 ]
3590 : [      7.85136e-006 ]
3591 : [      7.56135e-006 ]
3592 : [      7.78667e-006 ]
3593 : [      7.64726e-006 ]
3594 : [      7.82073e-006 ]
3595 : [      7.94035e-006 ]
3596 : [      7.54105e-006 ]
3597 : [      7.8951e-006  ]
3598 : [      7.77017e-006 ]
3599 : [      7.7843e-006  ]
3600 : [      7.92676e-006 ]
3601 : [      7.62349e-006 ]
3602 : [      7.98269e-006 ]
3603 : [      7.6498e-006  ]
3604 : [      8.03267e-006 ]
3605 : [      8.01464e-006 ]
3606 : [      7.88566e-006 ]
3607 : [      7.73974e-006 ]
3608 : [      7.87387e-006 ]
3609 : [      7.67099e-006 ]
3610 : [      7.96403e-006 ]
3611 : [      7.91278e-006 ]
3612 : [      7.79649e-006 ]
3613 : [      7.93908e-006 ]
3614 : [      7.74573e-006 ]
3615 : [      7.76231e-006 ]
3616 : [      7.85256e-006 ]
3617 : [      7.94717e-006 ]
3618 : [      7.78427e-006 ]
3619 : [      7.73588e-006 ]
3620 : [      7.71054e-006 ]
3621 : [      7.84054e-006 ]
3622 : [      7.60955e-006 ]
3623 : [      7.78677e-006 ]
3624 : [      7.57014e-006 ]
3625 : [      7.83796e-006 ]
3626 : [      7.65921e-006 ]
3627 : [      7.78162e-006 ]
3628 : [      7.84871e-006 ]
3629 : [      7.64429e-006 ]
3630 : [      7.92445e-006 ]
3631 : [      7.79094e-006 ]
3632 : [      7.6613e-006  ]
3633 : [      7.76974e-006 ]
3634 : [      7.9082e-006  ]
3635 : [      7.54263e-006 ]
3636 : [      7.73667e-006 ]
3637 : [      7.65309e-006 ]
3638 : [      7.87699e-006 ]
3639 : [      7.8368e-006  ]
3640 : [      7.84129e-006 ]
3641 : [      7.75793e-006 ]
3642 : [      7.77764e-006 ]
3643 : [      7.99977e-006 ]
3644 : [      7.82974e-006 ]
3645 : [      7.92415e-006 ]
3646 : [      7.83897e-006 ]
3647 : [      8.00872e-006 ]
3648 : [      7.71613e-006 ]
3649 : [      7.99075e-006 ]
3650 : [      7.76492e-006 ]
3651 : [      7.60369e-006 ]
3652 : [      7.77525e-006 ]
3653 : [      7.79964e-006 ]
3654 : [      7.81315e-006 ]
3655 : [      7.98653e-006 ]
3656 : [      7.75641e-006 ]
3657 : [      7.89039e-006 ]
3658 : [      7.90207e-006 ]
3659 : [      7.7797e-006  ]
3660 : [      7.94301e-006 ]
3661 : [      7.8322e-006  ]
3662 : [      7.84783e-006 ]
3663 : [      7.82771e-006 ]
3664 : [      7.94178e-006 ]
3665 : [      7.76733e-006 ]
3666 : [      7.80127e-006 ]
3667 : [      7.83053e-006 ]
3668 : [      7.71695e-006 ]
3669 : [      7.73829e-006 ]
3670 : [      7.81111e-006 ]
3671 : [      7.85319e-006 ]
3672 : [      7.80263e-006 ]
3673 : [      7.79668e-006 ]
3674 : [      7.88523e-006 ]
3675 : [      7.94629e-006 ]
3676 : [      7.74758e-006 ]
3677 : [      7.97685e-006 ]
3678 : [      7.88236e-006 ]
3679 : [      7.96212e-006 ]
3680 : [      7.8375e-006  ]
3681 : [      8.03913e-006 ]
3682 : [      7.84893e-006 ]
3683 : [      7.91283e-006 ]
3684 : [      7.99225e-006 ]
3685 : [      7.94429e-006 ]
3686 : [      7.86876e-006 ]
3687 : [      7.99053e-006 ]
3688 : [      7.95734e-006 ]
3689 : [      7.88354e-006 ]
3690 : [      7.57662e-006 ]
3691 : [      7.83819e-006 ]
3692 : [      7.78907e-006 ]
3693 : [      7.85752e-006 ]
3694 : [      7.56887e-006 ]
3695 : [      7.76705e-006 ]
3696 : [      7.76909e-006 ]
3697 : [      7.80127e-006 ]
3698 : [      8.04348e-006 ]
3699 : [      7.95022e-006 ]
3700 : [      7.75068e-006 ]
3701 : [      7.70423e-006 ]
3702 : [      7.75728e-006 ]
3703 : [      7.96983e-006 ]
3704 : [      7.89722e-006 ]
3705 : [      7.75714e-006 ]
3706 : [      7.91879e-006 ]
3707 : [      7.86108e-006 ]
3708 : [      7.91359e-006 ]
3709 : [      7.85975e-006 ]
3710 : [      7.84423e-006 ]
3711 : [      7.88287e-006 ]
3712 : [      7.72559e-006 ]
3713 : [      7.95621e-006 ]
3714 : [      7.77339e-006 ]
3715 : [      7.82917e-006 ]
3716 : [      7.73894e-006 ]
3717 : [      7.96101e-006 ]
3718 : [      7.74098e-006 ]
3719 : [      7.83753e-006 ]
3720 : [      7.67772e-006 ]
3721 : [      7.92364e-006 ]
3722 : [      7.82499e-006 ]
3723 : [      7.87876e-006 ]
3724 : [      7.78021e-006 ]
3725 : [      7.58941e-006 ]
3726 : [      7.75228e-006 ]
3727 : [      7.8032e-006  ]
3728 : [      7.77737e-006 ]
3729 : [      8.02459e-006 ]
3730 : [      7.78044e-006 ]
3731 : [      7.80503e-006 ]
3732 : [      7.87832e-006 ]
3733 : [      7.75945e-006 ]
3734 : [      7.87269e-006 ]
3735 : [      7.61128e-006 ]
3736 : [      7.99199e-006 ]
3737 : [      7.67108e-006 ]
3738 : [      7.8604e-006  ]
3739 : [      7.82414e-006 ]
3740 : [      7.82384e-006 ]
3741 : [      7.95206e-006 ]
3742 : [      7.92154e-006 ]
3743 : [      7.85493e-006 ]
3744 : [      7.93902e-006 ]
3745 : [      7.8336e-006  ]
3746 : [      7.87846e-006 ]
3747 : [      7.96502e-006 ]
3748 : [      8.03939e-006 ]
3749 : [      7.83702e-006 ]
3750 : [      7.71509e-006 ]
3751 : [      8.02092e-006 ]
3752 : [      7.79212e-006 ]
3753 : [      7.69231e-006 ]
3754 : [      7.76638e-006 ]
3755 : [      7.91291e-006 ]
3756 : [      7.75726e-006 ]
3757 : [      8.01802e-006 ]
3758 : [      7.88576e-006 ]
3759 : [      7.75251e-006 ]
3760 : [      8.04287e-006 ]
3761 : [      7.82918e-006 ]
3762 : [      7.96344e-006 ]
3763 : [      7.80583e-006 ]
3764 : [      7.70795e-006 ]
3765 : [      7.86468e-006 ]
3766 : [      7.72426e-006 ]
3767 : [      7.80098e-006 ]
3768 : [      7.75318e-006 ]
3769 : [      7.9189e-006  ]
3770 : [      7.82982e-006 ]
3771 : [      7.92943e-006 ]
3772 : [      7.80379e-006 ]
3773 : [      7.86194e-006 ]
3774 : [      7.6998e-006  ]
3775 : [      7.78933e-006 ]
3776 : [      7.86948e-006 ]
3777 : [      7.79451e-006 ]
3778 : [      7.86219e-006 ]
3779 : [      7.83181e-006 ]
3780 : [      7.99238e-006 ]
3781 : [      7.79199e-006 ]
3782 : [      7.84292e-006 ]
3783 : [      7.77557e-006 ]
3784 : [      7.75946e-006 ]
3785 : [      7.72725e-006 ]
3786 : [      7.83139e-006 ]
3787 : [      7.88641e-006 ]
3788 : [      7.87118e-006 ]
3789 : [      7.69705e-006 ]
3790 : [      7.74923e-006 ]
3791 : [      7.88517e-006 ]
3792 : [      7.88846e-006 ]
3793 : [      7.8656e-006  ]
3794 : [      7.58516e-006 ]
3795 : [      7.95293e-006 ]
3796 : [      7.69865e-006 ]
3797 : [      7.74177e-006 ]
3798 : [      7.79755e-006 ]
3799 : [      7.8112e-006  ]
3800 : [      7.86372e-006 ]
3801 : [      7.62828e-006 ]
3802 : [      7.77903e-006 ]
3803 : [      7.69685e-006 ]
3804 : [      8.03197e-006 ]
3805 : [      7.77538e-006 ]
3806 : [      7.67749e-006 ]
3807 : [      7.83626e-006 ]
3808 : [      7.77843e-006 ]
3809 : [      7.66677e-006 ]
3810 : [      7.83052e-006 ]
3811 : [      7.95451e-006 ]
3812 : [      7.97095e-006 ]
3813 : [      7.63012e-006 ]
3814 : [      7.89604e-006 ]
3815 : [      7.81841e-006 ]
3816 : [      7.62726e-006 ]
3817 : [      7.82762e-006 ]
3818 : [      8.00453e-006 ]
3819 : [      7.82571e-006 ]
3820 : [      7.72657e-006 ]
3821 : [      7.75114e-006 ]
3822 : [      7.92133e-006 ]
3823 : [      8.01648e-006 ]
3824 : [      7.76954e-006 ]
3825 : [      7.98879e-006 ]
3826 : [      7.78025e-006 ]
3827 : [      7.806e-006   ]
3828 : [      7.93713e-006 ]
3829 : [      7.68329e-006 ]
3830 : [      7.79332e-006 ]
3831 : [      7.79596e-006 ]
3832 : [      7.83659e-006 ]
3833 : [      7.82953e-006 ]
3834 : [      7.91737e-006 ]
3835 : [      7.70163e-006 ]
3836 : [      7.71004e-006 ]
3837 : [      7.9688e-006  ]
3838 : [      7.84153e-006 ]
3839 : [      7.92482e-006 ]
3840 : [      7.88393e-006 ]
3841 : [      7.91195e-006 ]
3842 : [      7.82083e-006 ]
3843 : [      7.89635e-006 ]
3844 : [      7.78948e-006 ]
3845 : [      7.81666e-006 ]
3846 : [      7.91729e-006 ]
3847 : [      7.82884e-006 ]
3848 : [      7.83172e-006 ]
3849 : [      7.91088e-006 ]
3850 : [      7.89424e-006 ]
3851 : [      7.59561e-006 ]
3852 : [      7.84966e-006 ]
3853 : [      7.88793e-006 ]
3854 : [      7.82669e-006 ]
3855 : [      7.9185e-006  ]
3856 : [      7.86783e-006 ]
3857 : [      7.73908e-006 ]
3858 : [      7.83472e-006 ]
3859 : [      7.87804e-006 ]
3860 : [      7.83443e-006 ]
3861 : [      7.79208e-006 ]
3862 : [      7.85069e-006 ]
3863 : [      7.61532e-006 ]
3864 : [      7.84043e-006 ]
3865 : [      7.81417e-006 ]
3866 : [      7.79837e-006 ]
3867 : [      7.82213e-006 ]
3868 : [      7.84572e-006 ]
3869 : [      7.80435e-006 ]
3870 : [      7.85839e-006 ]
3871 : [      7.63275e-006 ]
3872 : [      7.59656e-006 ]
3873 : [      8.01069e-006 ]
3874 : [      7.97326e-006 ]
3875 : [      7.8489e-006  ]
3876 : [      7.83036e-006 ]
3877 : [      7.71861e-006 ]
3878 : [      7.8516e-006  ]
3879 : [      7.64305e-006 ]
3880 : [      7.95179e-006 ]
3881 : [      7.88891e-006 ]
3882 : [      7.80336e-006 ]
3883 : [      7.90856e-006 ]
3884 : [      7.79962e-006 ]
3885 : [      7.75137e-006 ]
3886 : [      8.00929e-006 ]
3887 : [      7.81298e-006 ]
3888 : [      7.5775e-006  ]
3889 : [      7.81367e-006 ]
3890 : [      7.65921e-006 ]
3891 : [      7.61504e-006 ]
3892 : [      7.88174e-006 ]
3893 : [      7.86686e-006 ]
3894 : [      7.85073e-006 ]
3895 : [      7.71358e-006 ]
3896 : [      7.90967e-006 ]
3897 : [      7.55334e-006 ]
3898 : [      7.84062e-006 ]
3899 : [      7.66542e-006 ]
3900 : [      7.90419e-006 ]
3901 : [      7.73942e-006 ]
3902 : [      7.76022e-006 ]
3903 : [      7.73467e-006 ]
3904 : [      7.91541e-006 ]
3905 : [      7.71432e-006 ]
3906 : [      7.92954e-006 ]
3907 : [      7.65393e-006 ]
3908 : [      7.99636e-006 ]
3909 : [      7.80428e-006 ]
3910 : [      7.81346e-006 ]
3911 : [      7.52768e-006 ]
3912 : [      7.86139e-006 ]
3913 : [      7.84271e-006 ]
3914 : [      7.78261e-006 ]
3915 : [      7.79799e-006 ]
3916 : [      7.8114e-006  ]
3917 : [      8.01081e-006 ]
3918 : [      7.88109e-006 ]
3919 : [      7.71826e-006 ]
3920 : [      7.9666e-006  ]
3921 : [      7.81143e-006 ]
3922 : [      7.89394e-006 ]
3923 : [      7.48748e-006 ]
3924 : [      7.94862e-006 ]
3925 : [      7.86227e-006 ]
3926 : [      7.91354e-006 ]
3927 : [      7.80209e-006 ]
3928 : [      7.83988e-006 ]
3929 : [      7.8171e-006  ]
3930 : [      7.89861e-006 ]
3931 : [      8.00374e-006 ]
3932 : [      7.91502e-006 ]
3933 : [      7.96074e-006 ]
3934 : [      7.95363e-006 ]
3935 : [      7.80472e-006 ]
3936 : [      7.50143e-006 ]
3937 : [      8.00426e-006 ]
3938 : [      7.81137e-006 ]
3939 : [      7.79317e-006 ]
3940 : [      8.01524e-006 ]
3941 : [      7.87415e-006 ]
3942 : [      7.89718e-006 ]
3943 : [      7.69359e-006 ]
3944 : [      7.61157e-006 ]
3945 : [      7.79548e-006 ]
3946 : [      7.55717e-006 ]
3947 : [      7.86951e-006 ]
3948 : [      7.86611e-006 ]
3949 : [      7.72461e-006 ]
3950 : [      7.86174e-006 ]
3951 : [      7.78163e-006 ]
3952 : [      7.77312e-006 ]
3953 : [      7.77276e-006 ]
3954 : [      7.88724e-006 ]
3955 : [      7.85117e-006 ]
3956 : [      7.84179e-006 ]
3957 : [      7.8218e-006  ]
3958 : [      7.85554e-006 ]
3959 : [      7.89785e-006 ]
3960 : [      7.59956e-006 ]
3961 : [      7.86709e-006 ]
3962 : [      7.86528e-006 ]
3963 : [      7.88889e-006 ]
3964 : [      7.94029e-006 ]
3965 : [      7.75991e-006 ]
3966 : [      7.84e-006    ]
3967 : [      7.90224e-006 ]
3968 : [      7.63939e-006 ]
3969 : [      7.75406e-006 ]
3970 : [      7.97618e-006 ]
3971 : [      7.95928e-006 ]
3972 : [      7.96402e-006 ]
3973 : [      7.76443e-006 ]
3974 : [      7.79709e-006 ]
3975 : [      7.86926e-006 ]
3976 : [      7.99128e-006 ]
3977 : [      7.78015e-006 ]
3978 : [      7.72641e-006 ]
3979 : [      8.04141e-006 ]
3980 : [      7.82897e-006 ]
3981 : [      7.83658e-006 ]
3982 : [      7.78487e-006 ]
3983 : [      7.85128e-006 ]
3984 : [      7.64881e-006 ]
3985 : [      7.85596e-006 ]
3986 : [      7.69293e-006 ]
3987 : [      7.84572e-006 ]
3988 : [      7.85069e-006 ]
3989 : [      7.78972e-006 ]
3990 : [      7.91054e-006 ]
3991 : [      7.88237e-006 ]
3992 : [      7.62922e-006 ]
3993 : [      7.81592e-006 ]
3994 : [      7.66403e-006 ]
3995 : [      7.94337e-006 ]
3996 : [      7.8914e-006  ]
3997 : [      7.66105e-006 ]
3998 : [      7.79719e-006 ]
3999 : [      7.95526e-006 ]
4000 : [      7.73863e-006 ]
4001 : [      7.76617e-006 ]
4002 : [      7.76372e-006 ]
4003 : [      7.76044e-006 ]
4004 : [      7.79172e-006 ]
4005 : [      7.936e-006   ]
4006 : [      7.7776e-006  ]
4007 : [      7.82266e-006 ]
4008 : [      8.03549e-006 ]
4009 : [      7.78437e-006 ]
4010 : [      7.69092e-006 ]
4011 : [      7.80285e-006 ]
4012 : [      7.73438e-006 ]
4013 : [      8.02948e-006 ]
4014 : [      7.84264e-006 ]
4015 : [      8.01439e-006 ]
4016 : [      7.76647e-006 ]
4017 : [      7.73144e-006 ]
4018 : [      7.77431e-006 ]
4019 : [      7.76353e-006 ]
4020 : [      7.69413e-006 ]
4021 : [      7.98527e-006 ]
4022 : [      7.59943e-006 ]
4023 : [      8.03459e-006 ]
4024 : [      7.81756e-006 ]
4025 : [      7.83878e-006 ]
4026 : [      7.86656e-006 ]
4027 : [      7.8813e-006  ]
4028 : [      7.64929e-006 ]
4029 : [      7.92541e-006 ]
4030 : [      7.97083e-006 ]
4031 : [      7.92057e-006 ]
4032 : [      7.79936e-006 ]
4033 : [      7.75097e-006 ]
4034 : [      7.95678e-006 ]
4035 : [      7.96056e-006 ]
4036 : [      7.75762e-006 ]
4037 : [      7.78681e-006 ]
4038 : [      7.80397e-006 ]
4039 : [      7.90128e-006 ]
4040 : [      7.96836e-006 ]
4041 : [      7.87116e-006 ]
4042 : [      7.53265e-006 ]
4043 : [      7.84269e-006 ]
4044 : [      7.73401e-006 ]
4045 : [      7.9767e-006  ]
4046 : [      7.84871e-006 ]
4047 : [      7.91511e-006 ]
4048 : [      8.02619e-006 ]
4049 : [      7.73659e-006 ]
4050 : [      7.9041e-006  ]
4051 : [      7.94875e-006 ]
4052 : [      7.55046e-006 ]
4053 : [      7.84794e-006 ]
4054 : [      7.88115e-006 ]
4055 : [      7.75877e-006 ]
4056 : [      7.96897e-006 ]
4057 : [      7.9928e-006  ]
4058 : [      7.84268e-006 ]
4059 : [      7.81715e-006 ]
4060 : [      7.88894e-006 ]
4061 : [      8.01183e-006 ]
4062 : [      7.80991e-006 ]
4063 : [      7.8771e-006  ]
4064 : [      7.59606e-006 ]
4065 : [      7.92146e-006 ]
4066 : [      7.86011e-006 ]
4067 : [      7.90354e-006 ]
4068 : [      7.71248e-006 ]
4069 : [      7.75502e-006 ]
4070 : [      7.93645e-006 ]
4071 : [      7.75085e-006 ]
4072 : [      7.66492e-006 ]
4073 : [      7.7661e-006  ]
4074 : [      7.79574e-006 ]
4075 : [      7.84988e-006 ]
4076 : [      8.02817e-006 ]
4077 : [      7.84345e-006 ]
4078 : [      7.88114e-006 ]
4079 : [      7.85813e-006 ]
4080 : [      7.79465e-006 ]
4081 : [      7.88584e-006 ]
4082 : [      7.91817e-006 ]
4083 : [      7.93202e-006 ]
4084 : [      7.82738e-006 ]
4085 : [      7.84893e-006 ]
4086 : [      7.84196e-006 ]
4087 : [      7.82738e-006 ]
4088 : [      7.80275e-006 ]
4089 : [      7.73411e-006 ]
4090 : [      7.75241e-006 ]
4091 : [      7.76197e-006 ]
4092 : [      7.85031e-006 ]
4093 : [      7.74326e-006 ]
4094 : [      7.81665e-006 ]
4095 : [      7.95823e-006 ]
4096 : [      7.83539e-006 ]
4097 : [      7.74991e-006 ]
4098 : [      7.8585e-006  ]
4099 : [      7.74868e-006 ]
4100 : [      7.81032e-006 ]
4101 : [      7.68807e-006 ]
4102 : [      7.89151e-006 ]
4103 : [      7.6957e-006  ]
4104 : [      7.72901e-006 ]
4105 : [      7.94669e-006 ]
4106 : [      7.86622e-006 ]
4107 : [      7.82975e-006 ]
4108 : [      7.76732e-006 ]
4109 : [      7.72448e-006 ]
4110 : [      7.88093e-006 ]
4111 : [      7.57591e-006 ]
4112 : [      7.85987e-006 ]
4113 : [      7.59416e-006 ]
4114 : [      7.89432e-006 ]
4115 : [      7.89526e-006 ]
4116 : [      7.97431e-006 ]
4117 : [      7.96692e-006 ]
4118 : [      7.8793e-006  ]
4119 : [      7.78665e-006 ]
4120 : [      7.7638e-006  ]
4121 : [      7.84592e-006 ]
4122 : [      7.96143e-006 ]
4123 : [      7.86388e-006 ]
4124 : [      7.77253e-006 ]
4125 : [      7.49217e-006 ]
4126 : [      7.73088e-006 ]
4127 : [      7.87546e-006 ]
4128 : [      8.01575e-006 ]
4129 : [      7.94052e-006 ]
4130 : [      8.02037e-006 ]
4131 : [      7.78124e-006 ]
4132 : [      7.87319e-006 ]
4133 : [      7.77835e-006 ]
4134 : [      7.58852e-006 ]
4135 : [      7.75701e-006 ]
4136 : [      7.60022e-006 ]
4137 : [      7.67603e-006 ]
4138 : [      7.67965e-006 ]
4139 : [      7.67389e-006 ]
4140 : [      7.77565e-006 ]
4141 : [      8.0365e-006  ]
4142 : [      7.85315e-006 ]
4143 : [      7.77432e-006 ]
4144 : [      7.84422e-006 ]
4145 : [      8.01409e-006 ]
4146 : [      7.7819e-006  ]
4147 : [      8.01005e-006 ]
4148 : [      7.93711e-006 ]
4149 : [      7.805e-006   ]
4150 : [      7.93196e-006 ]
4151 : [      7.79686e-006 ]
4152 : [      7.74513e-006 ]
4153 : [      7.51236e-006 ]
4154 : [      7.82066e-006 ]
4155 : [      7.83469e-006 ]
4156 : [      7.66343e-006 ]
4157 : [      7.5977e-006  ]
4158 : [      7.93569e-006 ]
4159 : [      7.87316e-006 ]
4160 : [      7.9632e-006  ]
4161 : [      7.78186e-006 ]
4162 : [      7.58072e-006 ]
4163 : [      7.80288e-006 ]
4164 : [      7.96147e-006 ]
4165 : [      7.97091e-006 ]
4166 : [      7.78141e-006 ]
4167 : [      7.6369e-006  ]
4168 : [      7.90327e-006 ]
4169 : [      7.71917e-006 ]
4170 : [      7.89315e-006 ]
4171 : [      7.59394e-006 ]
4172 : [      7.88804e-006 ]
4173 : [      7.67441e-006 ]
4174 : [      8.00487e-006 ]
4175 : [      7.77692e-006 ]
4176 : [      7.71698e-006 ]
4177 : [      7.9964e-006  ]
4178 : [      7.66832e-006 ]
4179 : [      7.78501e-006 ]
4180 : [      7.98576e-006 ]
4181 : [      7.8567e-006  ]
4182 : [      7.82099e-006 ]
4183 : [      7.96907e-006 ]
4184 : [      7.92771e-006 ]
4185 : [      7.81166e-006 ]
4186 : [      7.7932e-006  ]
4187 : [      7.76657e-006 ]
4188 : [      7.7439e-006  ]
4189 : [      7.97055e-006 ]
4190 : [      7.94262e-006 ]
4191 : [      7.76814e-006 ]
4192 : [      7.92609e-006 ]
4193 : [      7.5899e-006  ]
4194 : [      7.67359e-006 ]
4195 : [      7.82457e-006 ]
4196 : [      7.95496e-006 ]
4197 : [      7.73377e-006 ]
4198 : [      7.74874e-006 ]
4199 : [      7.96893e-006 ]
4200 : [      7.76816e-006 ]
4201 : [      7.7065e-006  ]
4202 : [      7.69707e-006 ]
4203 : [      7.82149e-006 ]
4204 : [      7.85934e-006 ]
4205 : [      7.91787e-006 ]
4206 : [      7.67584e-006 ]
4207 : [      7.82947e-006 ]
4208 : [      7.96003e-006 ]
4209 : [      7.49497e-006 ]
4210 : [      7.81764e-006 ]
4211 : [      7.99316e-006 ]
4212 : [      8.00306e-006 ]
4213 : [      8.01591e-006 ]
4214 : [      7.8027e-006  ]
4215 : [      7.87799e-006 ]
4216 : [      7.78699e-006 ]
4217 : [      7.83344e-006 ]
4218 : [      7.85045e-006 ]
4219 : [      7.78726e-006 ]
4220 : [      7.67246e-006 ]
4221 : [      7.90877e-006 ]
4222 : [      7.51566e-006 ]
4223 : [      7.808e-006   ]
4224 : [      7.6835e-006  ]
4225 : [      7.82951e-006 ]
4226 : [      7.77159e-006 ]
4227 : [      7.88401e-006 ]
4228 : [      8.01561e-006 ]
4229 : [      7.991e-006   ]
4230 : [      7.81718e-006 ]
4231 : [      7.77138e-006 ]
4232 : [      7.85778e-006 ]
4233 : [      7.86764e-006 ]
4234 : [      7.70264e-006 ]
4235 : [      7.95518e-006 ]
4236 : [      7.90085e-006 ]
4237 : [      7.77516e-006 ]
4238 : [      7.79523e-006 ]
4239 : [      7.8406e-006  ]
4240 : [      7.88819e-006 ]
4241 : [      7.93197e-006 ]
4242 : [      8.02472e-006 ]
4243 : [      7.77795e-006 ]
4244 : [      7.72677e-006 ]
4245 : [      7.88237e-006 ]
4246 : [      7.70068e-006 ]
4247 : [      7.79968e-006 ]
4248 : [      7.68839e-006 ]
4249 : [      7.80408e-006 ]
4250 : [      7.91333e-006 ]
4251 : [      7.92877e-006 ]
4252 : [      7.79578e-006 ]
4253 : [      7.8974e-006  ]
4254 : [      7.71743e-006 ]
4255 : [      7.74511e-006 ]
4256 : [      7.98886e-006 ]
4257 : [      7.8894e-006  ]
4258 : [      7.55143e-006 ]
4259 : [      7.93035e-006 ]
4260 : [      7.79089e-006 ]
4261 : [      7.90954e-006 ]
4262 : [      7.78571e-006 ]
4263 : [      7.76926e-006 ]
4264 : [      7.74232e-006 ]
4265 : [      7.98139e-006 ]
4266 : [      7.69053e-006 ]
4267 : [      8.00523e-006 ]
4268 : [      7.85859e-006 ]
4269 : [      7.71546e-006 ]
4270 : [      7.78194e-006 ]
4271 : [      7.53128e-006 ]
4272 : [      7.93216e-006 ]
4273 : [      7.91108e-006 ]
4274 : [      7.64998e-006 ]
4275 : [      7.77542e-006 ]
4276 : [      7.87761e-006 ]
4277 : [      7.72218e-006 ]
4278 : [      7.61021e-006 ]
4279 : [      7.75023e-006 ]
4280 : [      7.96305e-006 ]
4281 : [      7.88185e-006 ]
4282 : [      7.98008e-006 ]
4283 : [      7.96131e-006 ]
4284 : [      7.66774e-006 ]
4285 : [      7.87555e-006 ]
4286 : [      7.76641e-006 ]
4287 : [      7.94018e-006 ]
4288 : [      7.85099e-006 ]
4289 : [      7.78146e-006 ]
4290 : [      7.80907e-006 ]
4291 : [      7.93334e-006 ]
4292 : [      7.86683e-006 ]
4293 : [      7.99463e-006 ]
4294 : [      7.64932e-006 ]
4295 : [      7.81591e-006 ]
4296 : [      7.68915e-006 ]
4297 : [      7.75013e-006 ]
4298 : [      7.95934e-006 ]
4299 : [      7.84762e-006 ]
4300 : [      7.75548e-006 ]
4301 : [      7.86005e-006 ]
4302 : [      7.82189e-006 ]
4303 : [      7.81677e-006 ]
4304 : [      7.7468e-006  ]
4305 : [      7.52746e-006 ]
4306 : [      7.76705e-006 ]
4307 : [      7.83469e-006 ]
4308 : [      7.76439e-006 ]
4309 : [      7.93856e-006 ]
4310 : [      7.82183e-006 ]
4311 : [      7.8756e-006  ]
4312 : [      8.03353e-006 ]
4313 : [      7.84908e-006 ]
4314 : [      7.98334e-006 ]
4315 : [      7.58356e-006 ]
4316 : [      7.72207e-006 ]
4317 : [      8.05022e-006 ]
4318 : [      7.96487e-006 ]
4319 : [      7.9985e-006  ]
4320 : [      7.77765e-006 ]
4321 : [      7.88417e-006 ]
4322 : [      7.85088e-006 ]
4323 : [      7.52195e-006 ]
4324 : [      7.80396e-006 ]
4325 : [      7.86105e-006 ]
4326 : [      7.57636e-006 ]
4327 : [      7.9746e-006  ]
4328 : [      7.86086e-006 ]
4329 : [      7.65414e-006 ]
4330 : [      7.82699e-006 ]
4331 : [      7.85922e-006 ]
4332 : [      7.86589e-006 ]
4333 : [      7.83882e-006 ]
4334 : [      7.7383e-006  ]
4335 : [      7.72728e-006 ]
4336 : [      7.72189e-006 ]
4337 : [      7.70208e-006 ]
4338 : [      7.80174e-006 ]
4339 : [      7.84753e-006 ]
4340 : [      7.72561e-006 ]
4341 : [      7.80493e-006 ]
4342 : [      7.94457e-006 ]
4343 : [      7.7155e-006  ]
4344 : [      7.83264e-006 ]
4345 : [      7.80702e-006 ]
4346 : [      7.89703e-006 ]
4347 : [      7.7637e-006  ]
4348 : [      7.72511e-006 ]
4349 : [      7.88755e-006 ]
4350 : [      7.76115e-006 ]
4351 : [      7.75079e-006 ]
4352 : [      7.8317e-006  ]
4353 : [      7.73966e-006 ]
4354 : [      7.77697e-006 ]
4355 : [      7.99403e-006 ]
4356 : [      7.99209e-006 ]
4357 : [      7.7505e-006  ]
4358 : [      7.84406e-006 ]
4359 : [      7.6552e-006  ]
4360 : [      7.97372e-006 ]
4361 : [      7.81757e-006 ]
4362 : [      7.71512e-006 ]
4363 : [      7.73376e-006 ]
4364 : [      7.83105e-006 ]
4365 : [      7.83653e-006 ]
4366 : [      7.84392e-006 ]
4367 : [      7.62172e-006 ]
4368 : [      7.92542e-006 ]
4369 : [      7.82209e-006 ]
4370 : [      7.7617e-006  ]
4371 : [      7.74333e-006 ]
4372 : [      7.90046e-006 ]
4373 : [      7.90235e-006 ]
4374 : [      7.79064e-006 ]
4375 : [      7.87627e-006 ]
4376 : [      7.73511e-006 ]
4377 : [      7.89348e-006 ]
4378 : [      7.85841e-006 ]
4379 : [      7.90232e-006 ]
4380 : [      7.82645e-006 ]
4381 : [      7.89501e-006 ]
4382 : [      7.97639e-006 ]
4383 : [      7.74472e-006 ]
4384 : [      7.78217e-006 ]
4385 : [      8.02015e-006 ]
4386 : [      7.94458e-006 ]
4387 : [      7.70936e-006 ]
4388 : [      7.88489e-006 ]
4389 : [      7.93139e-006 ]
4390 : [      7.66558e-006 ]
4391 : [      7.86937e-006 ]
4392 : [      7.70138e-006 ]
4393 : [      7.96275e-006 ]
4394 : [      7.90009e-006 ]
4395 : [      7.92888e-006 ]
4396 : [      7.76674e-006 ]
4397 : [      8.04515e-006 ]
4398 : [      7.8023e-006  ]
4399 : [      7.79671e-006 ]
4400 : [      7.71574e-006 ]
4401 : [      7.72701e-006 ]
4402 : [      7.87885e-006 ]
4403 : [      7.86561e-006 ]
4404 : [      7.66452e-006 ]
4405 : [      8.01818e-006 ]
4406 : [      7.75882e-006 ]
4407 : [      7.69872e-006 ]
4408 : [      7.87844e-006 ]
4409 : [      7.77285e-006 ]
4410 : [      7.79295e-006 ]
4411 : [      7.95611e-006 ]
4412 : [      7.92035e-006 ]
4413 : [      7.92685e-006 ]
4414 : [      7.76089e-006 ]
4415 : [      7.92278e-006 ]
4416 : [      7.83274e-006 ]
4417 : [      7.83116e-006 ]
4418 : [      7.74693e-006 ]
4419 : [      7.89357e-006 ]
4420 : [      7.68096e-006 ]
4421 : [      7.66868e-006 ]
4422 : [      7.94099e-006 ]
4423 : [      7.75336e-006 ]
4424 : [      8.02208e-006 ]
4425 : [      7.87593e-006 ]
4426 : [      7.75901e-006 ]
4427 : [      7.83569e-006 ]
4428 : [      8.00007e-006 ]
4429 : [      7.81534e-006 ]
4430 : [      7.53455e-006 ]
4431 : [      7.80992e-006 ]
4432 : [      7.92525e-006 ]
4433 : [      8.01034e-006 ]
4434 : [      7.96437e-006 ]
4435 : [      7.9521e-006  ]
4436 : [      7.83239e-006 ]
4437 : [      7.95445e-006 ]
4438 : [      7.70624e-006 ]
4439 : [      7.86512e-006 ]
4440 : [      7.75769e-006 ]
4441 : [      8.00222e-006 ]
4442 : [      7.80947e-006 ]
4443 : [      7.86128e-006 ]
4444 : [      7.86218e-006 ]
4445 : [      7.74597e-006 ]
4446 : [      7.65962e-006 ]
4447 : [      7.82238e-006 ]
4448 : [      7.98699e-006 ]
4449 : [      7.83371e-006 ]
4450 : [      8.03891e-006 ]
4451 : [      7.88661e-006 ]
4452 : [      7.97403e-006 ]
4453 : [      7.82424e-006 ]
4454 : [      7.84706e-006 ]
4455 : [      7.81106e-006 ]
4456 : [      7.9424e-006  ]
4457 : [      7.68492e-006 ]
4458 : [      7.71899e-006 ]
4459 : [      7.94685e-006 ]
4460 : [      7.86607e-006 ]
4461 : [      7.83404e-006 ]
4462 : [      8.00145e-006 ]
4463 : [      7.79026e-006 ]
4464 : [      7.78809e-006 ]
4465 : [      7.78679e-006 ]
4466 : [      7.94165e-006 ]
4467 : [      7.57268e-006 ]
4468 : [      7.86349e-006 ]
4469 : [      7.82828e-006 ]
4470 : [      7.74237e-006 ]
4471 : [      7.91497e-006 ]
4472 : [      7.57883e-006 ]
4473 : [      7.65342e-006 ]
4474 : [      7.62996e-006 ]
4475 : [      7.73881e-006 ]
4476 : [      7.69988e-006 ]
4477 : [      7.74878e-006 ]
4478 : [      7.81397e-006 ]
4479 : [      7.71098e-006 ]
4480 : [      7.68562e-006 ]
4481 : [      7.84505e-006 ]
4482 : [      7.76808e-006 ]
4483 : [      7.99669e-006 ]
4484 : [      7.8898e-006  ]
4485 : [      7.65252e-006 ]
4486 : [      7.87264e-006 ]
4487 : [      7.80407e-006 ]
4488 : [      7.87893e-006 ]
4489 : [      7.79977e-006 ]
4490 : [      7.6586e-006  ]
4491 : [      7.89782e-006 ]
4492 : [      7.71958e-006 ]
4493 : [      7.72486e-006 ]
4494 : [      7.95901e-006 ]
4495 : [      7.78625e-006 ]
4496 : [      7.77499e-006 ]
4497 : [      7.95604e-006 ]
4498 : [      7.68813e-006 ]
4499 : [      7.9819e-006  ]
4500 : [      7.78878e-006 ]
4501 : [      7.92686e-006 ]
4502 : [      7.75468e-006 ]
4503 : [      7.99769e-006 ]
4504 : [      8.01492e-006 ]
4505 : [      7.8443e-006  ]
4506 : [      7.76762e-006 ]
4507 : [      7.94874e-006 ]
4508 : [      7.76597e-006 ]
4509 : [      7.91019e-006 ]
4510 : [      7.7551e-006  ]
4511 : [      7.76509e-006 ]
4512 : [      7.91025e-006 ]
4513 : [      7.68494e-006 ]
4514 : [      7.8591e-006  ]
4515 : [      7.89172e-006 ]
4516 : [      7.88455e-006 ]
4517 : [      7.92917e-006 ]
4518 : [      7.98694e-006 ]
4519 : [      7.79e-006    ]
4520 : [      7.76959e-006 ]
4521 : [      7.73719e-006 ]
4522 : [      7.914e-006   ]
4523 : [      7.76128e-006 ]
4524 : [      7.92102e-006 ]
4525 : [      7.75723e-006 ]
4526 : [      7.87303e-006 ]
4527 : [      8.03876e-006 ]
4528 : [      7.60318e-006 ]
4529 : [      7.8687e-006  ]
4530 : [      7.81646e-006 ]
4531 : [      7.93841e-006 ]
4532 : [      8.00939e-006 ]
4533 : [      7.83937e-006 ]
4534 : [      7.89874e-006 ]
4535 : [      7.8852e-006  ]
4536 : [      7.86972e-006 ]
4537 : [      7.79103e-006 ]
4538 : [      7.99748e-006 ]
4539 : [      7.75673e-006 ]
4540 : [      7.98506e-006 ]
4541 : [      7.87175e-006 ]
4542 : [      7.94932e-006 ]
4543 : [      7.85976e-006 ]
4544 : [      7.73526e-006 ]
4545 : [      7.98798e-006 ]
4546 : [      7.70742e-006 ]
4547 : [      7.78702e-006 ]
4548 : [      7.94941e-006 ]
4549 : [      7.74699e-006 ]
4550 : [      7.84803e-006 ]
4551 : [      7.77546e-006 ]
4552 : [      7.77113e-006 ]
4553 : [      7.81396e-006 ]
4554 : [      7.8154e-006  ]
4555 : [      7.86837e-006 ]
4556 : [      7.99388e-006 ]
4557 : [      7.65111e-006 ]
4558 : [      7.86115e-006 ]
4559 : [      7.83611e-006 ]
4560 : [      7.86177e-006 ]
4561 : [      7.91495e-006 ]
4562 : [      7.98682e-006 ]
4563 : [      7.93105e-006 ]
4564 : [      7.89332e-006 ]
4565 : [      7.77326e-006 ]
4566 : [      7.57254e-006 ]
4567 : [      7.72064e-006 ]
4568 : [      7.81377e-006 ]
4569 : [      7.82465e-006 ]
4570 : [      7.93503e-006 ]
4571 : [      7.79424e-006 ]
4572 : [      7.87439e-006 ]
4573 : [      7.70151e-006 ]
4574 : [      7.98873e-006 ]
4575 : [      7.72349e-006 ]
4576 : [      7.95341e-006 ]
4577 : [      7.9083e-006  ]
4578 : [      7.92465e-006 ]
4579 : [      7.83137e-006 ]
4580 : [      7.61045e-006 ]
4581 : [      7.67537e-006 ]
4582 : [      7.94668e-006 ]
4583 : [      7.77072e-006 ]
4584 : [      7.89963e-006 ]
4585 : [      7.82301e-006 ]
4586 : [      7.95063e-006 ]
4587 : [      7.70368e-006 ]
4588 : [      7.83908e-006 ]
4589 : [      7.83926e-006 ]
4590 : [      7.90188e-006 ]
4591 : [      7.92979e-006 ]
4592 : [      7.8114e-006  ]
4593 : [      7.75251e-006 ]
4594 : [      7.86382e-006 ]
4595 : [      7.84729e-006 ]
4596 : [      7.68241e-006 ]
4597 : [      8.02847e-006 ]
4598 : [      7.84739e-006 ]
4599 : [      7.75067e-006 ]
4600 : [      7.8962e-006  ]
4601 : [      7.83723e-006 ]
4602 : [      7.98282e-006 ]
4603 : [      7.8331e-006  ]
4604 : [      7.95669e-006 ]
4605 : [      7.85153e-006 ]
4606 : [      8.02631e-006 ]
4607 : [      7.60199e-006 ]
4608 : [      7.71254e-006 ]
4609 : [      7.98846e-006 ]
4610 : [      7.97398e-006 ]
4611 : [      7.54928e-006 ]
4612 : [      7.98845e-006 ]
4613 : [      7.9628e-006  ]
4614 : [      7.65025e-006 ]
4615 : [      7.72831e-006 ]
4616 : [      7.76913e-006 ]
4617 : [      7.77294e-006 ]
4618 : [      7.76725e-006 ]
4619 : [      7.72682e-006 ]
4620 : [      7.80189e-006 ]
4621 : [      7.65234e-006 ]
4622 : [      8.00172e-006 ]
4623 : [      7.89477e-006 ]
4624 : [      7.90353e-006 ]
4625 : [      7.76791e-006 ]
4626 : [      7.85691e-006 ]
4627 : [      7.63261e-006 ]
4628 : [      7.76937e-006 ]
4629 : [      7.87918e-006 ]
4630 : [      7.93036e-006 ]
4631 : [      7.86286e-006 ]
4632 : [      7.65163e-006 ]
4633 : [      7.82236e-006 ]
4634 : [      7.84148e-006 ]
4635 : [      7.74743e-006 ]
4636 : [      7.67962e-006 ]
4637 : [      7.69363e-006 ]
4638 : [      7.65548e-006 ]
4639 : [      7.8793e-006  ]
4640 : [      7.89529e-006 ]
4641 : [      7.75052e-006 ]
4642 : [      8.00753e-006 ]
4643 : [      7.83787e-006 ]
4644 : [      7.84771e-006 ]
4645 : [      7.9467e-006  ]
4646 : [      7.76287e-006 ]
4647 : [      7.48455e-006 ]
4648 : [      7.9502e-006  ]
4649 : [      7.77849e-006 ]
4650 : [      7.76476e-006 ]
4651 : [      7.78008e-006 ]
4652 : [      7.71424e-006 ]
4653 : [      7.70972e-006 ]
4654 : [      7.83527e-006 ]
4655 : [      7.78842e-006 ]
4656 : [      7.82265e-006 ]
4657 : [      7.68351e-006 ]
4658 : [      7.81255e-006 ]
4659 : [      7.70212e-006 ]
4660 : [      7.77105e-006 ]
4661 : [      7.97821e-006 ]
4662 : [      7.59274e-006 ]
4663 : [      7.74997e-006 ]
4664 : [      7.85939e-006 ]
4665 : [      7.85276e-006 ]
4666 : [      7.94197e-006 ]
4667 : [      7.75672e-006 ]
4668 : [      7.93562e-006 ]
4669 : [      7.81743e-006 ]
4670 : [      7.7365e-006  ]
4671 : [      7.78884e-006 ]
4672 : [      7.85764e-006 ]
4673 : [      7.82157e-006 ]
4674 : [      7.86101e-006 ]
4675 : [      7.6778e-006  ]
4676 : [      7.94355e-006 ]
4677 : [      7.5817e-006  ]
4678 : [      7.99508e-006 ]
4679 : [      7.80974e-006 ]
4680 : [      7.97752e-006 ]
4681 : [      7.86042e-006 ]
4682 : [      7.87318e-006 ]
4683 : [      7.94196e-006 ]
4684 : [      7.79455e-006 ]
4685 : [      7.89287e-006 ]
4686 : [      7.74723e-006 ]
4687 : [      7.8404e-006  ]
4688 : [      8.01765e-006 ]
4689 : [      7.77218e-006 ]
4690 : [      7.75942e-006 ]
4691 : [      7.90108e-006 ]
4692 : [      7.92514e-006 ]
4693 : [      7.96858e-006 ]
4694 : [      7.88533e-006 ]
4695 : [      7.87942e-006 ]
4696 : [      7.69885e-006 ]
4697 : [      7.76145e-006 ]
4698 : [      7.76728e-006 ]
4699 : [      7.86208e-006 ]
4700 : [      7.80691e-006 ]
4701 : [      7.90703e-006 ]
4702 : [      7.87614e-006 ]
4703 : [      7.87295e-006 ]
4704 : [      7.84043e-006 ]
4705 : [      7.9363e-006  ]
4706 : [      7.93435e-006 ]
4707 : [      7.76531e-006 ]
4708 : [      7.76313e-006 ]
4709 : [      7.80561e-006 ]
4710 : [      7.95748e-006 ]
4711 : [      7.76261e-006 ]
4712 : [      7.93861e-006 ]
4713 : [      7.74709e-006 ]
4714 : [      7.82439e-006 ]
4715 : [      7.84982e-006 ]
4716 : [      7.7875e-006  ]
4717 : [      7.92693e-006 ]
4718 : [      7.76092e-006 ]
4719 : [      7.82274e-006 ]
4720 : [      7.69183e-006 ]
4721 : [      7.78799e-006 ]
4722 : [      7.76813e-006 ]
4723 : [      7.82817e-006 ]
4724 : [      7.90365e-006 ]
4725 : [      7.99764e-006 ]
4726 : [      7.82127e-006 ]
4727 : [      7.75993e-006 ]
4728 : [      7.87945e-006 ]
4729 : [      7.86953e-006 ]
4730 : [      7.86352e-006 ]
4731 : [      7.96177e-006 ]
4732 : [      7.74478e-006 ]
4733 : [      7.96035e-006 ]
4734 : [      8.00031e-006 ]
4735 : [      7.56351e-006 ]
4736 : [      7.8284e-006  ]
4737 : [      7.81997e-006 ]
4738 : [      8.0049e-006  ]
4739 : [      7.92866e-006 ]
4740 : [      7.78305e-006 ]
4741 : [      7.87738e-006 ]
4742 : [      7.78045e-006 ]
4743 : [      7.84083e-006 ]
4744 : [      7.9915e-006  ]
4745 : [      7.72257e-006 ]
4746 : [      7.88453e-006 ]
4747 : [      7.85041e-006 ]
4748 : [      7.70421e-006 ]
4749 : [      7.93477e-006 ]
4750 : [      8.01981e-006 ]
4751 : [      7.86056e-006 ]
4752 : [      7.98285e-006 ]
4753 : [      7.95848e-006 ]
4754 : [      7.90951e-006 ]
4755 : [      7.92988e-006 ]
4756 : [      7.85165e-006 ]
4757 : [      7.86368e-006 ]
4758 : [      7.77819e-006 ]
4759 : [      7.93088e-006 ]
4760 : [      8.00561e-006 ]
4761 : [      7.66734e-006 ]
4762 : [      7.75714e-006 ]
4763 : [      7.63834e-006 ]
4764 : [      7.74271e-006 ]
4765 : [      7.78195e-006 ]
4766 : [      7.75261e-006 ]
4767 : [      7.94737e-006 ]
4768 : [      7.99091e-006 ]
4769 : [      7.66048e-006 ]
4770 : [      7.94665e-006 ]
4771 : [      7.946e-006   ]
4772 : [      7.78488e-006 ]
4773 : [      7.72958e-006 ]
4774 : [      7.8175e-006  ]
4775 : [      7.88976e-006 ]
4776 : [      7.87069e-006 ]
4777 : [      7.82264e-006 ]
4778 : [      7.83854e-006 ]
4779 : [      7.67265e-006 ]
4780 : [      7.77734e-006 ]
4781 : [      7.71434e-006 ]
4782 : [      7.76259e-006 ]
4783 : [      7.8546e-006  ]
4784 : [      7.74904e-006 ]
4785 : [      7.75717e-006 ]
4786 : [      7.76967e-006 ]
4787 : [      7.87865e-006 ]
4788 : [      7.79274e-006 ]
4789 : [      7.87276e-006 ]
4790 : [      7.6822e-006  ]
4791 : [      8.00745e-006 ]
4792 : [      7.87534e-006 ]
4793 : [      7.85959e-006 ]
4794 : [      7.99044e-006 ]
4795 : [      7.7558e-006  ]
4796 : [      7.87537e-006 ]
4797 : [      7.96798e-006 ]
4798 : [      7.98644e-006 ]
4799 : [      7.82469e-006 ]
4800 : [      7.78269e-006 ]
4801 : [      7.83227e-006 ]
4802 : [      7.92447e-006 ]
4803 : [      7.77816e-006 ]
4804 : [      7.77204e-006 ]
4805 : [      7.72899e-006 ]
4806 : [      7.8269e-006  ]
4807 : [      7.93949e-006 ]
4808 : [      7.91374e-006 ]
4809 : [      7.97155e-006 ]
4810 : [      7.74283e-006 ]
4811 : [      7.9181e-006  ]
4812 : [      7.76387e-006 ]
4813 : [      7.98833e-006 ]
4814 : [      7.6254e-006  ]
4815 : [      7.98567e-006 ]
4816 : [      7.91603e-006 ]
4817 : [      7.85569e-006 ]
4818 : [      7.89628e-006 ]
4819 : [      7.87213e-006 ]
4820 : [      8.0118e-006  ]
4821 : [      7.8596e-006  ]
4822 : [      7.78505e-006 ]
4823 : [      7.99502e-006 ]
4824 : [      7.75216e-006 ]
4825 : [      7.75095e-006 ]
4826 : [      7.783e-006   ]
4827 : [      7.97041e-006 ]
4828 : [      7.73148e-006 ]
4829 : [      7.94978e-006 ]
4830 : [      7.86098e-006 ]
4831 : [      7.75849e-006 ]
4832 : [      7.9446e-006  ]
4833 : [      7.79844e-006 ]
4834 : [      7.8621e-006  ]
4835 : [      7.94754e-006 ]
4836 : [      8.00368e-006 ]
4837 : [      7.6107e-006  ]
4838 : [      7.80443e-006 ]
4839 : [      7.84828e-006 ]
4840 : [      8.00263e-006 ]
4841 : [      7.9175e-006  ]
4842 : [      7.93646e-006 ]
4843 : [      7.87545e-006 ]
4844 : [      7.94173e-006 ]
4845 : [      7.83475e-006 ]
4846 : [      7.88895e-006 ]
4847 : [      7.92355e-006 ]
4848 : [      7.99136e-006 ]
4849 : [      7.79516e-006 ]
4850 : [      7.7697e-006  ]
4851 : [      7.69319e-006 ]
4852 : [      7.8104e-006  ]
4853 : [      7.60186e-006 ]
4854 : [      7.71929e-006 ]
4855 : [      7.76276e-006 ]
4856 : [      7.8085e-006  ]
4857 : [      7.64153e-006 ]
4858 : [      7.97586e-006 ]
4859 : [      7.83684e-006 ]
4860 : [      7.77033e-006 ]
4861 : [      7.73462e-006 ]
4862 : [      7.74067e-006 ]
4863 : [      7.91528e-006 ]
4864 : [      7.92523e-006 ]
4865 : [      7.88246e-006 ]
4866 : [      7.85595e-006 ]
4867 : [      7.82048e-006 ]
4868 : [      7.70516e-006 ]
4869 : [      7.95155e-006 ]
4870 : [      7.65545e-006 ]
4871 : [      7.89229e-006 ]
4872 : [      7.826e-006   ]
4873 : [      7.87183e-006 ]
4874 : [      7.93328e-006 ]
4875 : [      7.75786e-006 ]
4876 : [      7.91838e-006 ]
4877 : [      7.79305e-006 ]
4878 : [      7.78633e-006 ]
4879 : [      7.79398e-006 ]
4880 : [      7.99706e-006 ]
4881 : [      7.81314e-006 ]
4882 : [      7.66467e-006 ]
4883 : [      7.75317e-006 ]
4884 : [      7.7597e-006  ]
4885 : [      7.54791e-006 ]
4886 : [      7.87053e-006 ]
4887 : [      7.79108e-006 ]
4888 : [      7.86294e-006 ]
4889 : [      7.95756e-006 ]
4890 : [      7.83676e-006 ]
4891 : [      7.93403e-006 ]
4892 : [      7.98735e-006 ]
4893 : [      7.85411e-006 ]
4894 : [      7.7983e-006  ]
4895 : [      7.83584e-006 ]
4896 : [      7.81532e-006 ]
4897 : [      7.91237e-006 ]
4898 : [      7.65853e-006 ]
4899 : [      7.78048e-006 ]
4900 : [      7.88535e-006 ]
4901 : [      7.96345e-006 ]
4902 : [      7.87151e-006 ]
4903 : [      7.85251e-006 ]
4904 : [      7.97534e-006 ]
4905 : [      7.74336e-006 ]
4906 : [      7.74558e-006 ]
4907 : [      7.87954e-006 ]
4908 : [      7.8714e-006  ]
4909 : [      7.93375e-006 ]
4910 : [      7.86359e-006 ]
4911 : [      7.8908e-006  ]
4912 : [      7.9632e-006  ]
4913 : [      7.62766e-006 ]
4914 : [      7.93024e-006 ]
4915 : [      8.00277e-006 ]
4916 : [      7.51738e-006 ]
4917 : [      7.9248e-006  ]
4918 : [      7.9164e-006  ]
4919 : [      7.77445e-006 ]
4920 : [      7.687e-006   ]
4921 : [      7.72928e-006 ]
4922 : [      7.81777e-006 ]
4923 : [      7.7432e-006  ]
4924 : [      7.54899e-006 ]
4925 : [      7.77847e-006 ]
4926 : [      7.86694e-006 ]
4927 : [      7.654e-006   ]
4928 : [      7.81529e-006 ]
4929 : [      7.84679e-006 ]
4930 : [      7.99246e-006 ]
4931 : [      7.89368e-006 ]
4932 : [      7.91525e-006 ]
4933 : [      7.77109e-006 ]
4934 : [      7.60057e-006 ]
4935 : [      7.87553e-006 ]
4936 : [      8.00317e-006 ]
4937 : [      7.91335e-006 ]
4938 : [      7.77172e-006 ]
4939 : [      7.9379e-006  ]
4940 : [      8.02045e-006 ]
4941 : [      7.88873e-006 ]
4942 : [      7.94785e-006 ]
4943 : [      7.94485e-006 ]
4944 : [      7.86749e-006 ]
4945 : [      7.79503e-006 ]
4946 : [      7.81091e-006 ]
4947 : [      7.52894e-006 ]
4948 : [      7.79425e-006 ]
4949 : [      7.72083e-006 ]
4950 : [      7.77961e-006 ]
4951 : [      7.78529e-006 ]
4952 : [      7.7124e-006  ]
4953 : [      7.98347e-006 ]
4954 : [      7.84987e-006 ]
4955 : [      7.87068e-006 ]
4956 : [      7.78598e-006 ]
4957 : [      7.9255e-006  ]
4958 : [      7.65486e-006 ]
4959 : [      7.71413e-006 ]
4960 : [      7.77444e-006 ]
4961 : [      7.85615e-006 ]
4962 : [      7.77383e-006 ]
4963 : [      7.928e-006   ]
4964 : [      7.83805e-006 ]
4965 : [      7.48639e-006 ]
4966 : [      8.02067e-006 ]
4967 : [      7.62296e-006 ]
4968 : [      7.95678e-006 ]
4969 : [      7.97427e-006 ]
4970 : [      7.90138e-006 ]
4971 : [      7.80079e-006 ]
4972 : [      7.59134e-006 ]
4973 : [      7.78302e-006 ]
4974 : [      7.77483e-006 ]
4975 : [      7.826e-006   ]
4976 : [      7.87154e-006 ]
4977 : [      7.5117e-006  ]
4978 : [      7.90309e-006 ]
4979 : [      7.83574e-006 ]
4980 : [      7.75951e-006 ]
4981 : [      7.72354e-006 ]
4982 : [      8.04201e-006 ]
4983 : [      7.58529e-006 ]
4984 : [      7.92185e-006 ]
4985 : [      7.6872e-006  ]
4986 : [      7.94963e-006 ]
4987 : [      7.73573e-006 ]
4988 : [      7.80434e-006 ]
4989 : [      7.86187e-006 ]
4990 : [      7.88491e-006 ]
4991 : [      7.75078e-006 ]
4992 : [      7.87154e-006 ]
4993 : [      7.99245e-006 ]
4994 : [      7.96127e-006 ]
4995 : [      7.88032e-006 ]
4996 : [      7.82641e-006 ]
4997 : [      7.98447e-006 ]
4998 : [      7.66777e-006 ]
4999 : [      7.80759e-006 ]
5000 : [      7.78491e-006 ]
5001 : [      7.92198e-006 ]
5002 : [      7.80436e-006 ]
5003 : [      7.75563e-006 ]
5004 : [      7.93813e-006 ]
5005 : [      7.95317e-006 ]
5006 : [      7.98515e-006 ]
5007 : [      7.80874e-006 ]
5008 : [      7.91067e-006 ]
5009 : [      7.52113e-006 ]
5010 : [      7.77718e-006 ]
5011 : [      7.74269e-006 ]
5012 : [      7.76376e-006 ]
5013 : [      7.65674e-006 ]
5014 : [      7.54212e-006 ]
5015 : [      7.74341e-006 ]
5016 : [      7.79556e-006 ]
5017 : [      7.6782e-006  ]
5018 : [      7.58978e-006 ]
5019 : [      7.98787e-006 ]
5020 : [      7.79414e-006 ]
5021 : [      7.50677e-006 ]
5022 : [      7.83982e-006 ]
5023 : [      7.75546e-006 ]
5024 : [      7.81023e-006 ]
5025 : [      7.85297e-006 ]
5026 : [      7.66683e-006 ]
5027 : [      8.0027e-006  ]
5028 : [      7.69651e-006 ]
5029 : [      7.78595e-006 ]
5030 : [      7.78241e-006 ]
5031 : [      7.8362e-006  ]
5032 : [      7.81014e-006 ]
5033 : [      7.96454e-006 ]
5034 : [      7.98178e-006 ]
5035 : [      7.61862e-006 ]
5036 : [      7.80508e-006 ]
5037 : [      7.89617e-006 ]
5038 : [      7.75094e-006 ]
5039 : [      7.90402e-006 ]
5040 : [      7.76242e-006 ]
5041 : [      7.9335e-006  ]
5042 : [      7.79558e-006 ]
5043 : [      7.62835e-006 ]
5044 : [      7.90055e-006 ]
5045 : [      7.79221e-006 ]
5046 : [      7.80575e-006 ]
5047 : [      7.96709e-006 ]
5048 : [      7.81205e-006 ]
5049 : [      8.00881e-006 ]
5050 : [      7.8895e-006  ]
5051 : [      8.00464e-006 ]
5052 : [      7.57483e-006 ]
5053 : [      7.72019e-006 ]
5054 : [      7.82581e-006 ]
5055 : [      7.90503e-006 ]
5056 : [      7.80537e-006 ]
5057 : [      7.97822e-006 ]
5058 : [      7.9123e-006  ]
5059 : [      7.88553e-006 ]
5060 : [      7.99324e-006 ]
5061 : [      7.86188e-006 ]
5062 : [      7.73185e-006 ]
5063 : [      7.803e-006   ]
5064 : [      7.72904e-006 ]
5065 : [      7.74391e-006 ]
5066 : [      7.95415e-006 ]
5067 : [      7.82402e-006 ]
5068 : [      7.83177e-006 ]
5069 : [      7.75666e-006 ]
5070 : [      7.82807e-006 ]
5071 : [      7.85754e-006 ]
5072 : [      7.79876e-006 ]
5073 : [      7.77807e-006 ]
5074 : [      7.66674e-006 ]
5075 : [      7.93627e-006 ]
5076 : [      7.66205e-006 ]
5077 : [      7.74234e-006 ]
5078 : [      7.91471e-006 ]
5079 : [      7.98604e-006 ]
5080 : [      7.85322e-006 ]
5081 : [      7.74218e-006 ]
5082 : [      7.61069e-006 ]
5083 : [      7.92312e-006 ]
5084 : [      7.8719e-006  ]
5085 : [      7.83749e-006 ]
5086 : [      7.80916e-006 ]
5087 : [      7.91564e-006 ]
5088 : [      7.83725e-006 ]
5089 : [      7.92133e-006 ]
5090 : [      7.84356e-006 ]
5091 : [      7.82712e-006 ]
5092 : [      7.95618e-006 ]
5093 : [      8.07996e-006 ]
5094 : [      7.87007e-006 ]
5095 : [      7.70793e-006 ]
5096 : [      7.69039e-006 ]
5097 : [      7.66161e-006 ]
5098 : [      7.9813e-006  ]
5099 : [      7.72974e-006 ]
5100 : [      7.86654e-006 ]
5101 : [      7.89256e-006 ]
5102 : [      7.8133e-006  ]
5103 : [      7.99884e-006 ]
5104 : [      8.00524e-006 ]
5105 : [      7.95155e-006 ]
5106 : [      7.8001e-006  ]
5107 : [      7.60062e-006 ]
5108 : [      7.7033e-006  ]
5109 : [      8.01327e-006 ]
5110 : [      7.94004e-006 ]
5111 : [      7.87912e-006 ]
5112 : [      7.95466e-006 ]
5113 : [      7.76656e-006 ]
5114 : [      7.815e-006   ]
5115 : [      7.67035e-006 ]
5116 : [      7.79542e-006 ]
5117 : [      7.90684e-006 ]
5118 : [      7.91726e-006 ]
5119 : [      7.78451e-006 ]
5120 : [      7.57567e-006 ]
5121 : [      8.03466e-006 ]
5122 : [      7.83301e-006 ]
5123 : [      7.9067e-006  ]
5124 : [      7.65469e-006 ]
5125 : [      7.72736e-006 ]
5126 : [      7.8715e-006  ]
5127 : [      7.87285e-006 ]
5128 : [      7.91585e-006 ]
5129 : [      7.74525e-006 ]
5130 : [      7.66958e-006 ]
5131 : [      7.79108e-006 ]
5132 : [      7.81984e-006 ]
5133 : [      7.7121e-006  ]
5134 : [      7.73611e-006 ]
5135 : [      7.92579e-006 ]
5136 : [      7.77861e-006 ]
5137 : [      7.75504e-006 ]
5138 : [      7.65882e-006 ]
5139 : [      7.84498e-006 ]
5140 : [      8.00236e-006 ]
5141 : [      7.80541e-006 ]
5142 : [      7.79494e-006 ]
5143 : [      7.73445e-006 ]
5144 : [      7.64861e-006 ]
5145 : [      7.78826e-006 ]
5146 : [      7.84977e-006 ]
5147 : [      7.80181e-006 ]
5148 : [      7.88234e-006 ]
5149 : [      7.62404e-006 ]
5150 : [      8.0179e-006  ]
5151 : [      7.9795e-006  ]
5152 : [      7.86891e-006 ]
5153 : [      7.6866e-006  ]
5154 : [      7.63952e-006 ]
5155 : [      7.74225e-006 ]
5156 : [      7.90438e-006 ]
5157 : [      7.87885e-006 ]
5158 : [      7.80244e-006 ]
5159 : [      7.87738e-006 ]
5160 : [      7.88242e-006 ]
5161 : [      7.9497e-006  ]
5162 : [      7.92999e-006 ]
5163 : [      7.78029e-006 ]
5164 : [      7.84984e-006 ]
5165 : [      7.76548e-006 ]
5166 : [      7.84204e-006 ]
5167 : [      7.93168e-006 ]
5168 : [      7.7792e-006  ]
5169 : [      7.82814e-006 ]
5170 : [      7.87974e-006 ]
5171 : [      7.78609e-006 ]
5172 : [      7.74922e-006 ]
5173 : [      7.63405e-006 ]
5174 : [      8.0068e-006  ]
5175 : [      7.94116e-006 ]
5176 : [      7.92882e-006 ]
5177 : [      7.76629e-006 ]
5178 : [      7.88729e-006 ]
5179 : [      7.75749e-006 ]
5180 : [      7.85329e-006 ]
5181 : [      7.767e-006   ]
5182 : [      7.85197e-006 ]
5183 : [      7.81731e-006 ]
5184 : [      8.01967e-006 ]
5185 : [      7.65306e-006 ]
5186 : [      7.86316e-006 ]
5187 : [      7.97015e-006 ]
5188 : [      7.85355e-006 ]
5189 : [      7.82194e-006 ]
5190 : [      7.80214e-006 ]
5191 : [      7.97842e-006 ]
5192 : [      7.80586e-006 ]
5193 : [      7.87462e-006 ]
5194 : [      7.67152e-006 ]
5195 : [      7.56138e-006 ]
5196 : [      7.82411e-006 ]
5197 : [      7.80344e-006 ]
5198 : [      7.67951e-006 ]
5199 : [      7.88205e-006 ]
5200 : [      7.8555e-006  ]
5201 : [      7.78769e-006 ]
5202 : [      7.98928e-006 ]
5203 : [      7.75995e-006 ]
5204 : [      8.04629e-006 ]
5205 : [      7.76834e-006 ]
5206 : [      7.85205e-006 ]
5207 : [      7.77509e-006 ]
5208 : [      7.78251e-006 ]
5209 : [      7.75524e-006 ]
5210 : [      7.55299e-006 ]
5211 : [      7.77673e-006 ]
5212 : [      7.6941e-006  ]
5213 : [      7.94626e-006 ]
5214 : [      8.00524e-006 ]
5215 : [      7.97118e-006 ]
5216 : [      7.97665e-006 ]
5217 : [      7.77074e-006 ]
5218 : [      7.91487e-006 ]
5219 : [      7.88909e-006 ]
5220 : [      7.84716e-006 ]
5221 : [      7.86452e-006 ]
5222 : [      7.65728e-006 ]
5223 : [      7.987e-006   ]
5224 : [      7.89799e-006 ]
5225 : [      7.99685e-006 ]
5226 : [      7.89855e-006 ]
5227 : [      7.84161e-006 ]
5228 : [      7.48195e-006 ]
5229 : [      7.7818e-006  ]
5230 : [      7.72437e-006 ]
5231 : [      7.90325e-006 ]
5232 : [      7.87035e-006 ]
5233 : [      7.91067e-006 ]
5234 : [      7.76714e-006 ]
5235 : [      7.80827e-006 ]
5236 : [      7.87535e-006 ]
5237 : [      7.92361e-006 ]
5238 : [      7.79904e-006 ]
5239 : [      7.78276e-006 ]
5240 : [      7.92004e-006 ]
5241 : [      7.89714e-006 ]
5242 : [      7.80205e-006 ]
5243 : [      7.88609e-006 ]
5244 : [      7.90181e-006 ]
5245 : [      8.01434e-006 ]
5246 : [      7.91182e-006 ]
5247 : [      8.01361e-006 ]
5248 : [      7.77602e-006 ]
5249 : [      7.54145e-006 ]
5250 : [      7.82541e-006 ]
5251 : [      7.65484e-006 ]
5252 : [      7.70284e-006 ]
5253 : [      7.59602e-006 ]
5254 : [      7.76032e-006 ]
5255 : [      7.91418e-006 ]
5256 : [      7.89383e-006 ]
5257 : [      7.78575e-006 ]
5258 : [      7.97024e-006 ]
5259 : [      7.72002e-006 ]
5260 : [      7.80679e-006 ]
5261 : [      7.92374e-006 ]
5262 : [      7.67874e-006 ]
5263 : [      7.89522e-006 ]
5264 : [      7.79464e-006 ]
5265 : [      7.91673e-006 ]
5266 : [      7.93612e-006 ]
5267 : [      7.81165e-006 ]
5268 : [      7.83466e-006 ]
5269 : [      7.83287e-006 ]
5270 : [      7.8344e-006  ]
5271 : [      7.76743e-006 ]
5272 : [      7.7959e-006  ]
5273 : [      7.82996e-006 ]
5274 : [      7.87644e-006 ]
5275 : [      7.92199e-006 ]
5276 : [      7.6713e-006  ]
5277 : [      7.65934e-006 ]
5278 : [      7.87098e-006 ]
5279 : [      7.72686e-006 ]
5280 : [      7.88027e-006 ]
5281 : [      7.57863e-006 ]
5282 : [      7.5746e-006  ]
5283 : [      7.88768e-006 ]
5284 : [      8.00155e-006 ]
5285 : [      7.97755e-006 ]
5286 : [      7.97164e-006 ]
5287 : [      7.8652e-006  ]
5288 : [      7.86499e-006 ]
5289 : [      7.8923e-006  ]
5290 : [      7.64709e-006 ]
5291 : [      7.71028e-006 ]
5292 : [      7.91576e-006 ]
5293 : [      7.86078e-006 ]
5294 : [      7.91519e-006 ]
5295 : [      7.88645e-006 ]
5296 : [      7.77592e-006 ]
5297 : [      7.68325e-006 ]
5298 : [      7.73289e-006 ]
5299 : [      7.61142e-006 ]
5300 : [      7.88052e-006 ]
5301 : [      7.82525e-006 ]
5302 : [      7.86386e-006 ]
5303 : [      8.00052e-006 ]
5304 : [      7.98703e-006 ]
5305 : [      7.97571e-006 ]
5306 : [      7.83319e-006 ]
5307 : [      7.70342e-006 ]
5308 : [      7.94293e-006 ]
5309 : [      7.9483e-006  ]
5310 : [      7.69122e-006 ]
5311 : [      7.93474e-006 ]
5312 : [      7.95673e-006 ]
5313 : [      7.67881e-006 ]
5314 : [      7.91207e-006 ]
5315 : [      7.99582e-006 ]
5316 : [      7.63665e-006 ]
5317 : [      7.91193e-006 ]
5318 : [      8.0353e-006  ]
5319 : [      7.93382e-006 ]
5320 : [      7.63041e-006 ]
5321 : [      7.86474e-006 ]
5322 : [      7.87349e-006 ]
5323 : [      7.97001e-006 ]
5324 : [      7.63289e-006 ]
5325 : [      7.99445e-006 ]
5326 : [      7.94647e-006 ]
5327 : [      7.71347e-006 ]
5328 : [      7.89978e-006 ]
5329 : [      7.50902e-006 ]
5330 : [      7.7773e-006  ]
5331 : [      7.83108e-006 ]
5332 : [      7.97701e-006 ]
5333 : [      7.76121e-006 ]
5334 : [      7.79797e-006 ]
5335 : [      7.64326e-006 ]
5336 : [      7.75771e-006 ]
5337 : [      7.83307e-006 ]
5338 : [      7.83267e-006 ]
5339 : [      7.83229e-006 ]
5340 : [      7.86794e-006 ]
5341 : [      7.93063e-006 ]
5342 : [      7.81391e-006 ]
5343 : [      7.78723e-006 ]
5344 : [      7.81288e-006 ]
5345 : [      7.99065e-006 ]
5346 : [      7.74581e-006 ]
5347 : [      7.77121e-006 ]
5348 : [      7.81231e-006 ]
5349 : [      7.85303e-006 ]
5350 : [      7.84268e-006 ]
5351 : [      7.91258e-006 ]
5352 : [      7.86409e-006 ]
5353 : [      8.01042e-006 ]
5354 : [      8.03207e-006 ]
5355 : [      7.68736e-006 ]
5356 : [      7.69158e-006 ]
5357 : [      8.07512e-006 ]
5358 : [      7.85499e-006 ]
5359 : [      7.70036e-006 ]
5360 : [      7.77153e-006 ]
5361 : [      7.57504e-006 ]
5362 : [      7.70881e-006 ]
5363 : [      7.92624e-006 ]
5364 : [      7.82753e-006 ]
5365 : [      7.90849e-006 ]
5366 : [      7.74104e-006 ]
5367 : [      7.89402e-006 ]
5368 : [      7.75477e-006 ]
5369 : [      7.76849e-006 ]
5370 : [      7.83544e-006 ]
5371 : [      7.7603e-006  ]
5372 : [      7.82351e-006 ]
5373 : [      7.93808e-006 ]
5374 : [      7.68743e-006 ]
5375 : [      7.7588e-006  ]
5376 : [      7.58587e-006 ]
5377 : [      7.8665e-006  ]
5378 : [      7.83464e-006 ]
5379 : [      8.01116e-006 ]
5380 : [      7.77388e-006 ]
5381 : [      7.91817e-006 ]
5382 : [      7.91213e-006 ]
5383 : [      7.67842e-006 ]
5384 : [      7.93629e-006 ]
5385 : [      7.68774e-006 ]
5386 : [      7.62844e-006 ]
5387 : [      7.78818e-006 ]
5388 : [      7.68869e-006 ]
5389 : [      7.74913e-006 ]
5390 : [      7.76741e-006 ]
5391 : [      7.75035e-006 ]
5392 : [      7.73169e-006 ]
5393 : [      7.88107e-006 ]
5394 : [      7.78466e-006 ]
5395 : [      7.74743e-006 ]
5396 : [      7.99173e-006 ]
5397 : [      8.00191e-006 ]
5398 : [      7.98531e-006 ]
5399 : [      7.84445e-006 ]
5400 : [      7.90191e-006 ]
5401 : [      7.86876e-006 ]
5402 : [      8.00529e-006 ]
5403 : [      7.93592e-006 ]
5404 : [      7.96655e-006 ]
5405 : [      7.76403e-006 ]
5406 : [      7.99593e-006 ]
5407 : [      7.867e-006   ]
5408 : [      7.92515e-006 ]
5409 : [      7.76941e-006 ]
5410 : [      7.95067e-006 ]
5411 : [      7.93766e-006 ]
5412 : [      7.8288e-006  ]
5413 : [      7.61249e-006 ]
5414 : [      7.79477e-006 ]
5415 : [      7.93144e-006 ]
5416 : [      8.00711e-006 ]
5417 : [      7.80383e-006 ]
5418 : [      7.75932e-006 ]
5419 : [      7.94346e-006 ]
5420 : [      7.88338e-006 ]
5421 : [      7.97804e-006 ]
5422 : [      7.87957e-006 ]
5423 : [      7.68109e-006 ]
5424 : [      7.95569e-006 ]
5425 : [      7.92606e-006 ]
5426 : [      7.83866e-006 ]
5427 : [      7.84828e-006 ]
5428 : [      7.92455e-006 ]
5429 : [      7.9722e-006  ]
5430 : [      7.62e-006    ]
5431 : [      7.72011e-006 ]
5432 : [      7.84158e-006 ]
5433 : [      7.86376e-006 ]
5434 : [      7.82299e-006 ]
5435 : [      7.64584e-006 ]
5436 : [      7.79085e-006 ]
5437 : [      7.88086e-006 ]
5438 : [      7.70945e-006 ]
5439 : [      7.84221e-006 ]
5440 : [      7.95149e-006 ]
5441 : [      7.71744e-006 ]
5442 : [      7.96225e-006 ]
5443 : [      7.84623e-006 ]
5444 : [      7.8322e-006  ]
5445 : [      7.96454e-006 ]
5446 : [      7.78024e-006 ]
5447 : [      7.81488e-006 ]
5448 : [      7.68151e-006 ]
5449 : [      7.83259e-006 ]
5450 : [      7.63267e-006 ]
5451 : [      7.83706e-006 ]
5452 : [      7.63123e-006 ]
5453 : [      7.84894e-006 ]
5454 : [      7.97106e-006 ]
5455 : [      8.00366e-006 ]
5456 : [      7.69701e-006 ]
5457 : [      7.88337e-006 ]
5458 : [      7.84157e-006 ]
5459 : [      7.73304e-006 ]
5460 : [      7.96167e-006 ]
5461 : [      7.68404e-006 ]
5462 : [      7.71009e-006 ]
5463 : [      7.98238e-006 ]
5464 : [      7.90015e-006 ]
5465 : [      7.75078e-006 ]
5466 : [      7.95686e-006 ]
5467 : [      7.84263e-006 ]
5468 : [      7.91613e-006 ]
5469 : [      7.71724e-006 ]
5470 : [      7.8933e-006  ]
5471 : [      7.76403e-006 ]
5472 : [      7.88057e-006 ]
5473 : [      7.77926e-006 ]
5474 : [      7.76726e-006 ]
5475 : [      7.7678e-006  ]
5476 : [      7.82314e-006 ]
5477 : [      7.53594e-006 ]
5478 : [      7.84971e-006 ]
5479 : [      7.93171e-006 ]
5480 : [      7.96929e-006 ]
5481 : [      7.9084e-006  ]
5482 : [      7.92039e-006 ]
5483 : [      7.987e-006   ]
5484 : [      7.95026e-006 ]
5485 : [      7.63358e-006 ]
5486 : [      7.98154e-006 ]
5487 : [      7.83165e-006 ]
5488 : [      7.72962e-006 ]
5489 : [      7.90074e-006 ]
5490 : [      7.72063e-006 ]
5491 : [      7.77571e-006 ]
5492 : [      7.96943e-006 ]
5493 : [      8.00827e-006 ]
5494 : [      7.7302e-006  ]
5495 : [      7.96534e-006 ]
5496 : [      7.92572e-006 ]
5497 : [      7.72923e-006 ]
5498 : [      7.57158e-006 ]
5499 : [      8.02595e-006 ]
5500 : [      7.70438e-006 ]
5501 : [      7.67842e-006 ]
5502 : [      7.77435e-006 ]
5503 : [      7.93055e-006 ]
5504 : [      7.80789e-006 ]
5505 : [      7.96052e-006 ]
5506 : [      7.74497e-006 ]
5507 : [      7.89127e-006 ]
5508 : [      7.79012e-006 ]
5509 : [      7.75591e-006 ]
5510 : [      7.93447e-006 ]
5511 : [      7.76627e-006 ]
5512 : [      7.90904e-006 ]
5513 : [      7.98624e-006 ]
5514 : [      7.91129e-006 ]
5515 : [      7.8976e-006  ]
5516 : [      7.83359e-006 ]
5517 : [      7.90379e-006 ]
5518 : [      7.70185e-006 ]
5519 : [      7.73123e-006 ]
5520 : [      7.9164e-006  ]
5521 : [      7.77263e-006 ]
5522 : [      7.88477e-006 ]
5523 : [      7.69494e-006 ]
5524 : [      7.71224e-006 ]
5525 : [      7.59678e-006 ]
5526 : [      7.65462e-006 ]
5527 : [      7.8006e-006  ]
5528 : [      7.90295e-006 ]
5529 : [      7.76124e-006 ]
5530 : [      7.89011e-006 ]
5531 : [      7.76127e-006 ]
5532 : [      7.78524e-006 ]
5533 : [      7.71421e-006 ]
5534 : [      7.59829e-006 ]
5535 : [      7.81139e-006 ]
5536 : [      7.78684e-006 ]
5537 : [      7.70823e-006 ]
5538 : [      7.95482e-006 ]
5539 : [      7.74383e-006 ]
5540 : [      7.75086e-006 ]
5541 : [      7.74739e-006 ]
5542 : [      7.50978e-006 ]
5543 : [      7.78353e-006 ]
5544 : [      7.75785e-006 ]
5545 : [      7.94395e-006 ]
5546 : [      7.85436e-006 ]
5547 : [      7.91453e-006 ]
5548 : [      7.72746e-006 ]
5549 : [      7.87006e-006 ]
5550 : [      7.6418e-006  ]
5551 : [      7.86496e-006 ]
5552 : [      7.76961e-006 ]
5553 : [      7.82473e-006 ]
5554 : [      7.81522e-006 ]
5555 : [      7.85004e-006 ]
5556 : [      8.02852e-006 ]
5557 : [      7.8582e-006  ]
5558 : [      7.82878e-006 ]
5559 : [      7.94564e-006 ]
5560 : [      7.7452e-006  ]
5561 : [      7.71733e-006 ]
5562 : [      7.91267e-006 ]
5563 : [      7.69228e-006 ]
5564 : [      7.91658e-006 ]
5565 : [      7.7683e-006  ]
5566 : [      7.62172e-006 ]
5567 : [      7.81261e-006 ]
5568 : [      7.75386e-006 ]
5569 : [      7.78518e-006 ]
5570 : [      7.84499e-006 ]
5571 : [      7.68046e-006 ]
5572 : [      7.63799e-006 ]
5573 : [      7.72399e-006 ]
5574 : [      7.84569e-006 ]
5575 : [      7.80018e-006 ]
5576 : [      7.89561e-006 ]
5577 : [      7.87364e-006 ]
5578 : [      7.83018e-006 ]
5579 : [      7.71707e-006 ]
5580 : [      7.6934e-006  ]
5581 : [      7.96686e-006 ]
5582 : [      7.76328e-006 ]
5583 : [      7.8519e-006  ]
5584 : [      7.80711e-006 ]
5585 : [      7.94915e-006 ]
5586 : [      7.87587e-006 ]
5587 : [      7.91124e-006 ]
5588 : [      7.99498e-006 ]
5589 : [      7.8866e-006  ]
5590 : [      7.74993e-006 ]
5591 : [      7.90634e-006 ]
5592 : [      7.7828e-006  ]
5593 : [      7.72927e-006 ]
5594 : [      7.97988e-006 ]
5595 : [      7.96904e-006 ]
5596 : [      7.82946e-006 ]
5597 : [      7.94435e-006 ]
5598 : [      7.86486e-006 ]
5599 : [      7.87661e-006 ]
5600 : [      7.76773e-006 ]
5601 : [      7.57254e-006 ]
5602 : [      7.88529e-006 ]
5603 : [      8.01804e-006 ]
5604 : [      7.54966e-006 ]
5605 : [      7.53868e-006 ]
5606 : [      7.99918e-006 ]
5607 : [      7.89088e-006 ]
5608 : [      7.69582e-006 ]
5609 : [      7.91263e-006 ]
5610 : [      7.96958e-006 ]
5611 : [      7.97982e-006 ]
5612 : [      7.82393e-006 ]
5613 : [      7.92144e-006 ]
5614 : [      7.58122e-006 ]
5615 : [      8.00569e-006 ]
5616 : [      7.83399e-006 ]
5617 : [      7.82282e-006 ]
5618 : [      7.81958e-006 ]
5619 : [      7.60488e-006 ]
5620 : [      7.83126e-006 ]
5621 : [      7.88401e-006 ]
5622 : [      7.87303e-006 ]
5623 : [      7.88161e-006 ]
5624 : [      7.94081e-006 ]
5625 : [      7.91541e-006 ]
5626 : [      7.78619e-006 ]
5627 : [      7.77658e-006 ]
5628 : [      8.00118e-006 ]
5629 : [      7.71655e-006 ]
5630 : [      7.91341e-006 ]
5631 : [      8.00474e-006 ]
5632 : [      7.75584e-006 ]
5633 : [      7.94905e-006 ]
5634 : [      7.75463e-006 ]
5635 : [      7.78939e-006 ]
5636 : [      7.69941e-006 ]
5637 : [      7.74441e-006 ]
5638 : [      7.87508e-006 ]
5639 : [      7.81239e-006 ]
5640 : [      7.98504e-006 ]
5641 : [      7.71337e-006 ]
5642 : [      7.7719e-006  ]
5643 : [      7.70326e-006 ]
5644 : [      7.9372e-006  ]
5645 : [      7.77214e-006 ]
5646 : [      7.96116e-006 ]
5647 : [      7.74383e-006 ]
5648 : [      7.92508e-006 ]
5649 : [      7.84758e-006 ]
5650 : [      7.83939e-006 ]
5651 : [      7.65572e-006 ]
5652 : [      7.7873e-006  ]
5653 : [      7.77734e-006 ]
5654 : [      7.90921e-006 ]
5655 : [      7.89505e-006 ]
5656 : [      8.03532e-006 ]
5657 : [      8.0114e-006  ]
5658 : [      7.88895e-006 ]
5659 : [      7.6385e-006  ]
5660 : [      7.86527e-006 ]
5661 : [      7.86387e-006 ]
5662 : [      7.74008e-006 ]
5663 : [      8.02538e-006 ]
5664 : [      7.82962e-006 ]
5665 : [      7.786e-006   ]
5666 : [      7.69817e-006 ]
5667 : [      7.81016e-006 ]
5668 : [      7.6726e-006  ]
5669 : [      7.9601e-006  ]
5670 : [      7.76241e-006 ]
5671 : [      7.93179e-006 ]
5672 : [      7.72942e-006 ]
5673 : [      7.86603e-006 ]
5674 : [      7.96857e-006 ]
5675 : [      7.88316e-006 ]
5676 : [      7.77442e-006 ]
5677 : [      7.88957e-006 ]
5678 : [      7.81303e-006 ]
5679 : [      7.76868e-006 ]
5680 : [      7.89955e-006 ]
5681 : [      7.93431e-006 ]
5682 : [      7.78953e-006 ]
5683 : [      7.88313e-006 ]
5684 : [      7.91004e-006 ]
5685 : [      7.84211e-006 ]
5686 : [      7.88015e-006 ]
5687 : [      8.02463e-006 ]
5688 : [      7.85225e-006 ]
5689 : [      7.86333e-006 ]
5690 : [      7.63154e-006 ]
5691 : [      7.59641e-006 ]
5692 : [      7.56707e-006 ]
5693 : [      7.8614e-006  ]
5694 : [      7.8084e-006  ]
5695 : [      7.66381e-006 ]
5696 : [      7.61382e-006 ]
5697 : [      7.96758e-006 ]
5698 : [      7.96167e-006 ]
5699 : [      7.821e-006   ]
5700 : [      7.85207e-006 ]
5701 : [      7.98912e-006 ]
5702 : [      7.9103e-006  ]
5703 : [      7.9516e-006  ]
5704 : [      7.63967e-006 ]
5705 : [      7.92948e-006 ]
5706 : [      7.88987e-006 ]
5707 : [      7.79037e-006 ]
5708 : [      7.93654e-006 ]
5709 : [      7.72673e-006 ]
5710 : [      7.89446e-006 ]
5711 : [      8.00267e-006 ]
5712 : [      7.86674e-006 ]
5713 : [      7.97416e-006 ]
5714 : [      7.86434e-006 ]
5715 : [      7.767e-006   ]
5716 : [      8.02977e-006 ]
5717 : [      7.954e-006   ]
5718 : [      7.79747e-006 ]
5719 : [      8.00407e-006 ]
5720 : [      7.92815e-006 ]
5721 : [      7.89539e-006 ]
5722 : [      8.0103e-006  ]
5723 : [      7.93277e-006 ]
5724 : [      7.70962e-006 ]
5725 : [      7.62179e-006 ]
5726 : [      7.93495e-006 ]
5727 : [      7.93321e-006 ]
5728 : [      7.84849e-006 ]
5729 : [      7.82911e-006 ]
5730 : [      7.85061e-006 ]
5731 : [      7.72316e-006 ]
5732 : [      7.95373e-006 ]
5733 : [      7.81791e-006 ]
5734 : [      7.87865e-006 ]
5735 : [      7.62823e-006 ]
5736 : [      7.9111e-006  ]
5737 : [      7.88264e-006 ]
5738 : [      7.81426e-006 ]
5739 : [      7.84034e-006 ]
5740 : [      7.95971e-006 ]
5741 : [      7.89901e-006 ]
5742 : [      7.86824e-006 ]
5743 : [      7.84493e-006 ]
5744 : [      7.9181e-006  ]
5745 : [      7.93439e-006 ]
5746 : [      7.90051e-006 ]
5747 : [      7.87178e-006 ]
5748 : [      7.96395e-006 ]
5749 : [      7.94421e-006 ]
5750 : [      7.73803e-006 ]
5751 : [      7.91657e-006 ]
5752 : [      7.82094e-006 ]
5753 : [      7.99829e-006 ]
5754 : [      7.95531e-006 ]
5755 : [      7.95994e-006 ]
5756 : [      7.93425e-006 ]
5757 : [      8.01715e-006 ]
5758 : [      7.6968e-006  ]
5759 : [      7.69706e-006 ]
5760 : [      7.90768e-006 ]
5761 : [      7.66633e-006 ]
5762 : [      7.75372e-006 ]
5763 : [      7.64936e-006 ]
5764 : [      7.90871e-006 ]
5765 : [      7.82404e-006 ]
5766 : [      7.87192e-006 ]
5767 : [      7.78326e-006 ]
5768 : [      7.75296e-006 ]
5769 : [      7.79003e-006 ]
5770 : [      7.77607e-006 ]
5771 : [      7.89692e-006 ]
5772 : [      7.86421e-006 ]
5773 : [      7.9171e-006  ]
5774 : [      7.76073e-006 ]
5775 : [      8.06015e-006 ]
5776 : [      7.89319e-006 ]
5777 : [      7.86271e-006 ]
5778 : [      7.83946e-006 ]
5779 : [      7.88282e-006 ]
5780 : [      7.89795e-006 ]
5781 : [      7.52812e-006 ]
5782 : [      7.9661e-006  ]
5783 : [      7.84776e-006 ]
5784 : [      7.93412e-006 ]
5785 : [      7.94441e-006 ]
5786 : [      7.78789e-006 ]
5787 : [      7.79637e-006 ]
5788 : [      7.99005e-006 ]
5789 : [      7.77767e-006 ]
5790 : [      7.72185e-006 ]
5791 : [      7.69685e-006 ]
5792 : [      7.96966e-006 ]
5793 : [      7.89265e-006 ]
5794 : [      7.81186e-006 ]
5795 : [      7.81617e-006 ]
5796 : [      7.83619e-006 ]
5797 : [      7.79785e-006 ]
5798 : [      7.79677e-006 ]
5799 : [      7.75843e-006 ]
5800 : [      7.84273e-006 ]
5801 : [      7.78784e-006 ]
5802 : [      7.91318e-006 ]
5803 : [      7.66977e-006 ]
5804 : [      7.94153e-006 ]
5805 : [      7.72812e-006 ]
5806 : [      7.74911e-006 ]
5807 : [      7.91661e-006 ]
5808 : [      7.73017e-006 ]
5809 : [      7.64236e-006 ]
5810 : [      7.71102e-006 ]
5811 : [      7.74134e-006 ]
5812 : [      7.98443e-006 ]
5813 : [      7.57937e-006 ]
5814 : [      7.88067e-006 ]
5815 : [      7.60613e-006 ]
5816 : [      7.84057e-006 ]
5817 : [      7.80493e-006 ]
5818 : [      7.81791e-006 ]
5819 : [      7.91523e-006 ]
5820 : [      7.53015e-006 ]
5821 : [      7.90766e-006 ]
5822 : [      7.85881e-006 ]
5823 : [      7.85255e-006 ]
5824 : [      7.91062e-006 ]
5825 : [      7.95543e-006 ]
5826 : [      7.74608e-006 ]
5827 : [      7.87396e-006 ]
5828 : [      7.76436e-006 ]
5829 : [      7.75122e-006 ]
5830 : [      7.77117e-006 ]
5831 : [      7.80984e-006 ]
5832 : [      7.84151e-006 ]
5833 : [      7.81853e-006 ]
5834 : [      7.90548e-006 ]
5835 : [      7.61309e-006 ]
5836 : [      7.8877e-006  ]
5837 : [      7.56266e-006 ]
5838 : [      7.72684e-006 ]
5839 : [      7.91514e-006 ]
5840 : [      7.92654e-006 ]
5841 : [      7.75794e-006 ]
5842 : [      7.97098e-006 ]
5843 : [      7.82818e-006 ]
5844 : [      7.71664e-006 ]
5845 : [      8.01405e-006 ]
5846 : [      7.66068e-006 ]
5847 : [      7.78927e-006 ]
5848 : [      7.92018e-006 ]
5849 : [      7.81486e-006 ]
5850 : [      7.54177e-006 ]
5851 : [      7.90001e-006 ]
5852 : [      7.72958e-006 ]
5853 : [      7.79946e-006 ]
5854 : [      7.62001e-006 ]
5855 : [      7.89005e-006 ]
5856 : [      7.94169e-006 ]
5857 : [      7.74155e-006 ]
5858 : [      8.01731e-006 ]
5859 : [      8.04211e-006 ]
5860 : [      7.80355e-006 ]
5861 : [      7.77645e-006 ]
5862 : [      7.82695e-006 ]
5863 : [      7.75338e-006 ]
5864 : [      7.75014e-006 ]
5865 : [      7.93053e-006 ]
5866 : [      7.86816e-006 ]
5867 : [      7.77496e-006 ]
5868 : [      7.82889e-006 ]
5869 : [      7.77491e-006 ]
5870 : [      7.87351e-006 ]
5871 : [      7.81203e-006 ]
5872 : [      7.86709e-006 ]
5873 : [      7.84361e-006 ]
5874 : [      7.5595e-006  ]
5875 : [      7.94452e-006 ]
5876 : [      7.83526e-006 ]
5877 : [      7.84472e-006 ]
5878 : [      7.75988e-006 ]
5879 : [      7.93521e-006 ]
5880 : [      7.98875e-006 ]
5881 : [      7.66266e-006 ]
5882 : [      7.92899e-006 ]
5883 : [      8.00486e-006 ]
5884 : [      7.69564e-006 ]
5885 : [      7.66962e-006 ]
5886 : [      8.01952e-006 ]
5887 : [      7.7129e-006  ]
5888 : [      7.91151e-006 ]
5889 : [      7.90597e-006 ]
5890 : [      7.93664e-006 ]
5891 : [      7.82709e-006 ]
5892 : [      7.96601e-006 ]
5893 : [      7.78892e-006 ]
5894 : [      7.74917e-006 ]
5895 : [      7.78803e-006 ]
5896 : [      7.9131e-006  ]
5897 : [      7.91669e-006 ]
5898 : [      7.97003e-006 ]
5899 : [      7.80573e-006 ]
5900 : [      7.80378e-006 ]
5901 : [      7.69361e-006 ]
5902 : [      7.59985e-006 ]
5903 : [      7.86965e-006 ]
5904 : [      7.8157e-006  ]
5905 : [      7.57476e-006 ]
5906 : [      7.77197e-006 ]
5907 : [      7.92779e-006 ]
5908 : [      7.7363e-006  ]
5909 : [      7.87923e-006 ]
5910 : [      7.76876e-006 ]
5911 : [      7.86251e-006 ]
5912 : [      7.77623e-006 ]
5913 : [      7.85632e-006 ]
5914 : [      7.79572e-006 ]
5915 : [      7.64494e-006 ]
5916 : [      7.85767e-006 ]
5917 : [      7.79533e-006 ]
5918 : [      7.8546e-006  ]
5919 : [      7.79875e-006 ]
5920 : [      7.91863e-006 ]
5921 : [      7.78359e-006 ]
5922 : [      7.67031e-006 ]
5923 : [      7.79193e-006 ]
5924 : [      8.03525e-006 ]
5925 : [      8.01044e-006 ]
5926 : [      7.7425e-006  ]
5927 : [      7.81331e-006 ]
5928 : [      7.86901e-006 ]
5929 : [      7.6112e-006  ]
5930 : [      7.57057e-006 ]
5931 : [      7.81163e-006 ]
5932 : [      7.88639e-006 ]
5933 : [      7.77715e-006 ]
5934 : [      7.85515e-006 ]
5935 : [      7.77612e-006 ]
5936 : [      7.90845e-006 ]
5937 : [      7.87731e-006 ]
5938 : [      7.77082e-006 ]
5939 : [      7.8569e-006  ]
5940 : [      7.85005e-006 ]
5941 : [      7.78746e-006 ]
5942 : [      7.81185e-006 ]
5943 : [      7.98036e-006 ]
5944 : [      7.95652e-006 ]
5945 : [      7.97348e-006 ]
5946 : [      7.95761e-006 ]
5947 : [      7.67733e-006 ]
5948 : [      7.76401e-006 ]
5949 : [      7.75857e-006 ]
5950 : [      7.79735e-006 ]
5951 : [      8.00821e-006 ]
5952 : [      7.80159e-006 ]
5953 : [      7.81355e-006 ]
5954 : [      7.8065e-006  ]
5955 : [      7.92986e-006 ]
5956 : [      7.80039e-006 ]
5957 : [      7.61431e-006 ]
5958 : [      7.80353e-006 ]
5959 : [      7.63339e-006 ]
5960 : [      7.70831e-006 ]
5961 : [      7.94289e-006 ]
5962 : [      8.03805e-006 ]
5963 : [      7.81606e-006 ]
5964 : [      7.98595e-006 ]
5965 : [      7.87029e-006 ]
5966 : [      7.85985e-006 ]
5967 : [      7.75589e-006 ]
5968 : [      7.84901e-006 ]
5969 : [      7.71817e-006 ]
5970 : [      8.04663e-006 ]
5971 : [      7.76449e-006 ]
5972 : [      7.6122e-006  ]
5973 : [      7.87387e-006 ]
5974 : [      7.91247e-006 ]
5975 : [      7.86641e-006 ]
5976 : [      7.73844e-006 ]
5977 : [      7.85887e-006 ]
5978 : [      7.84183e-006 ]
5979 : [      7.91147e-006 ]
5980 : [      7.65446e-006 ]
5981 : [      7.96923e-006 ]
5982 : [      7.71904e-006 ]
5983 : [      7.90742e-006 ]
5984 : [      7.97643e-006 ]
5985 : [      7.77074e-006 ]
5986 : [      7.97948e-006 ]
5987 : [      7.83047e-006 ]
5988 : [      7.72578e-006 ]
5989 : [      7.97488e-006 ]
5990 : [      7.91357e-006 ]
5991 : [      7.79651e-006 ]
5992 : [      7.94907e-006 ]
5993 : [      7.96764e-006 ]
5994 : [      7.72495e-006 ]
5995 : [      7.75461e-006 ]
5996 : [      7.62767e-006 ]
5997 : [      7.8234e-006  ]
5998 : [      7.61682e-006 ]
5999 : [      7.75568e-006 ]
6000 : [      7.81687e-006 ]
6001 : [      7.87627e-006 ]
6002 : [      7.7299e-006  ]
6003 : [      7.7941e-006  ]
6004 : [      7.94455e-006 ]
6005 : [      7.89414e-006 ]
6006 : [      7.71467e-006 ]
6007 : [      7.8329e-006  ]
6008 : [      7.86018e-006 ]
6009 : [      7.69071e-006 ]
6010 : [      7.81423e-006 ]
6011 : [      7.74599e-006 ]
6012 : [      7.97872e-006 ]
6013 : [      7.76367e-006 ]
6014 : [      7.76009e-006 ]
6015 : [      7.83107e-006 ]
6016 : [      7.87732e-006 ]
6017 : [      7.89704e-006 ]
6018 : [      7.92858e-006 ]
6019 : [      7.98439e-006 ]
6020 : [      7.93566e-006 ]
6021 : [      7.91343e-006 ]
6022 : [      7.67394e-006 ]
6023 : [      7.83556e-006 ]
6024 : [      7.90235e-006 ]
6025 : [      7.86676e-006 ]
6026 : [      7.84575e-006 ]
6027 : [      7.76326e-006 ]
6028 : [      7.81318e-006 ]
6029 : [      7.80128e-006 ]
6030 : [      7.85634e-006 ]
6031 : [      7.91151e-006 ]
6032 : [      8.037e-006   ]
6033 : [      7.95836e-006 ]
6034 : [      7.93444e-006 ]
6035 : [      7.63772e-006 ]
6036 : [      7.77836e-006 ]
6037 : [      7.78827e-006 ]
6038 : [      7.81139e-006 ]
6039 : [      7.79843e-006 ]
6040 : [      7.89919e-006 ]
6041 : [      7.49215e-006 ]
6042 : [      7.60032e-006 ]
6043 : [      7.8831e-006  ]
6044 : [      7.76011e-006 ]
6045 : [      7.85728e-006 ]
6046 : [      7.87537e-006 ]
6047 : [      7.64598e-006 ]
6048 : [      7.81137e-006 ]
6049 : [      7.9223e-006  ]
6050 : [      7.82283e-006 ]
6051 : [      7.871e-006   ]
6052 : [      7.78977e-006 ]
6053 : [      7.7392e-006  ]
6054 : [      7.97693e-006 ]
6055 : [      7.91075e-006 ]
6056 : [      7.61665e-006 ]
6057 : [      7.85933e-006 ]
6058 : [      7.8218e-006  ]
6059 : [      7.81269e-006 ]
6060 : [      7.62244e-006 ]
6061 : [      7.96763e-006 ]
6062 : [      7.80517e-006 ]
6063 : [      7.84394e-006 ]
6064 : [      7.92667e-006 ]
6065 : [      7.80359e-006 ]
6066 : [      7.8281e-006  ]
6067 : [      7.72833e-006 ]
6068 : [      7.73569e-006 ]
6069 : [      7.68764e-006 ]
6070 : [      7.74378e-006 ]
6071 : [      7.84294e-006 ]
6072 : [      7.96853e-006 ]
6073 : [      7.64391e-006 ]
6074 : [      7.75289e-006 ]
6075 : [      7.76416e-006 ]
6076 : [      7.81487e-006 ]
6077 : [      7.67519e-006 ]
6078 : [      7.931e-006   ]
6079 : [      7.83294e-006 ]
6080 : [      7.8563e-006  ]
6081 : [      7.64586e-006 ]
6082 : [      7.95066e-006 ]
6083 : [      7.9399e-006  ]
6084 : [      7.90891e-006 ]
6085 : [      7.83355e-006 ]
6086 : [      7.63799e-006 ]
6087 : [      7.95699e-006 ]
6088 : [      7.79674e-006 ]
6089 : [      7.86359e-006 ]
6090 : [      7.77435e-006 ]
6091 : [      7.64261e-006 ]
6092 : [      7.87097e-006 ]
6093 : [      7.72056e-006 ]
6094 : [      7.8239e-006  ]
6095 : [      7.92866e-006 ]
6096 : [      7.83059e-006 ]
6097 : [      7.77056e-006 ]
6098 : [      7.77147e-006 ]
6099 : [      7.71028e-006 ]
6100 : [      7.97584e-006 ]
6101 : [      7.7889e-006  ]
6102 : [      7.97936e-006 ]
6103 : [      7.98787e-006 ]
6104 : [      7.84429e-006 ]
6105 : [      7.99068e-006 ]
6106 : [      7.80021e-006 ]
6107 : [      7.96177e-006 ]
6108 : [      7.98295e-006 ]
6109 : [      7.87419e-006 ]
6110 : [      7.75776e-006 ]
6111 : [      7.99103e-006 ]
6112 : [      7.78002e-006 ]
6113 : [      7.87451e-006 ]
6114 : [      7.73898e-006 ]
6115 : [      7.79556e-006 ]
6116 : [      7.77267e-006 ]
6117 : [      7.75792e-006 ]
6118 : [      7.87728e-006 ]
6119 : [      8.04903e-006 ]
6120 : [      7.63309e-006 ]
6121 : [      7.91422e-006 ]
6122 : [      7.94521e-006 ]
6123 : [      7.99259e-006 ]
6124 : [      7.98567e-006 ]
6125 : [      7.855e-006   ]
6126 : [      7.78828e-006 ]
6127 : [      7.81306e-006 ]
6128 : [      7.89194e-006 ]
6129 : [      7.93767e-006 ]
6130 : [      7.89923e-006 ]
6131 : [      7.84033e-006 ]
6132 : [      7.91935e-006 ]
6133 : [      7.84314e-006 ]
6134 : [      7.88948e-006 ]
6135 : [      7.93973e-006 ]
6136 : [      7.85293e-006 ]
6137 : [      7.95208e-006 ]
6138 : [      7.88373e-006 ]
6139 : [      7.91974e-006 ]
6140 : [      7.85012e-006 ]
6141 : [      7.94463e-006 ]
6142 : [      7.79685e-006 ]
6143 : [      7.83158e-006 ]
6144 : [      7.96427e-006 ]
6145 : [      7.74414e-006 ]
6146 : [      7.89493e-006 ]
6147 : [      7.56188e-006 ]
6148 : [      7.92776e-006 ]
6149 : [      7.97934e-006 ]
6150 : [      7.80735e-006 ]
6151 : [      7.98848e-006 ]
6152 : [      7.91775e-006 ]
6153 : [      7.91443e-006 ]
6154 : [      7.96828e-006 ]
6155 : [      7.75609e-006 ]
6156 : [      7.9549e-006  ]
6157 : [      7.8757e-006  ]
6158 : [      8.01323e-006 ]
6159 : [      7.94423e-006 ]
6160 : [      7.94545e-006 ]
6161 : [      7.72269e-006 ]
6162 : [      7.84574e-006 ]
6163 : [      8.01191e-006 ]
6164 : [      7.87185e-006 ]
6165 : [      7.72347e-006 ]
6166 : [      7.66115e-006 ]
6167 : [      7.74254e-006 ]
6168 : [      7.82058e-006 ]
6169 : [      7.79917e-006 ]
6170 : [      7.87958e-006 ]
6171 : [      7.989e-006   ]
6172 : [      7.77831e-006 ]
6173 : [      7.67067e-006 ]
6174 : [      7.76068e-006 ]
6175 : [      7.83731e-006 ]
6176 : [      7.93814e-006 ]
6177 : [      7.87102e-006 ]
6178 : [      7.75736e-006 ]
6179 : [      7.79888e-006 ]
6180 : [      7.55793e-006 ]
6181 : [      7.8722e-006  ]
6182 : [      7.85907e-006 ]
6183 : [      7.85832e-006 ]
6184 : [      7.81384e-006 ]
6185 : [      7.97609e-006 ]
6186 : [      7.82498e-006 ]
6187 : [      7.95128e-006 ]
6188 : [      7.73633e-006 ]
6189 : [      7.72219e-006 ]
6190 : [      7.99254e-006 ]
6191 : [      7.9408e-006  ]
6192 : [      7.73006e-006 ]
6193 : [      7.8355e-006  ]
6194 : [      7.94032e-006 ]
6195 : [      7.8963e-006  ]
6196 : [      7.81892e-006 ]
6197 : [      7.88036e-006 ]
6198 : [      7.90837e-006 ]
6199 : [      7.79945e-006 ]
6200 : [      7.76007e-006 ]
6201 : [      7.77848e-006 ]
6202 : [      8.03039e-006 ]
6203 : [      7.93211e-006 ]
6204 : [      7.96047e-006 ]
6205 : [      7.86022e-006 ]
6206 : [      7.88208e-006 ]
6207 : [      7.85883e-006 ]
6208 : [      7.94267e-006 ]
6209 : [      7.85277e-006 ]
6210 : [      7.9328e-006  ]
6211 : [      7.58317e-006 ]
6212 : [      7.76068e-006 ]
6213 : [      8.00175e-006 ]
6214 : [      7.50671e-006 ]
6215 : [      7.72688e-006 ]
6216 : [      7.81483e-006 ]
6217 : [      7.82809e-006 ]
6218 : [      7.76097e-006 ]
6219 : [      7.83803e-006 ]
6220 : [      7.81879e-006 ]
6221 : [      7.8253e-006  ]
6222 : [      7.86708e-006 ]
6223 : [      7.98275e-006 ]
6224 : [      7.60888e-006 ]
6225 : [      7.93275e-006 ]
6226 : [      7.86588e-006 ]
6227 : [      7.95755e-006 ]
6228 : [      7.84736e-006 ]
6229 : [      7.95672e-006 ]
6230 : [      7.83739e-006 ]
6231 : [      7.73543e-006 ]
6232 : [      7.72616e-006 ]
6233 : [      7.78967e-006 ]
6234 : [      7.8363e-006  ]
6235 : [      7.78924e-006 ]
6236 : [      7.76915e-006 ]
6237 : [      7.94975e-006 ]
6238 : [      7.83476e-006 ]
6239 : [      7.83546e-006 ]
6240 : [      7.83257e-006 ]
6241 : [      7.87294e-006 ]
6242 : [      7.86585e-006 ]
6243 : [      7.87435e-006 ]
6244 : [      7.89573e-006 ]
6245 : [      7.76533e-006 ]
6246 : [      7.93586e-006 ]
6247 : [      7.64079e-006 ]
6248 : [      8.01493e-006 ]
6249 : [      7.9135e-006  ]
6250 : [      7.76263e-006 ]
6251 : [      7.83036e-006 ]
6252 : [      7.91607e-006 ]
6253 : [      7.86469e-006 ]
6254 : [      7.80324e-006 ]
6255 : [      7.83213e-006 ]
6256 : [      7.81052e-006 ]
6257 : [      7.76512e-006 ]
6258 : [      8.00781e-006 ]
6259 : [      7.88209e-006 ]
6260 : [      7.75077e-006 ]
6261 : [      7.83935e-006 ]
6262 : [      7.77191e-006 ]
6263 : [      7.79874e-006 ]
6264 : [      7.63717e-006 ]
6265 : [      7.93029e-006 ]
6266 : [      7.77651e-006 ]
6267 : [      7.76321e-006 ]
6268 : [      7.80309e-006 ]
6269 : [      7.76084e-006 ]
6270 : [      7.78038e-006 ]
6271 : [      7.94166e-006 ]
6272 : [      7.91674e-006 ]
6273 : [      7.63188e-006 ]
6274 : [      7.90967e-006 ]
6275 : [      7.88302e-006 ]
6276 : [      7.86958e-006 ]
6277 : [      7.7953e-006  ]
6278 : [      7.84707e-006 ]
6279 : [      7.94141e-006 ]
6280 : [      7.90141e-006 ]
6281 : [      7.94296e-006 ]
6282 : [      7.80333e-006 ]
6283 : [      7.99841e-006 ]
6284 : [      7.75425e-006 ]
6285 : [      7.78399e-006 ]
6286 : [      7.83849e-006 ]
6287 : [      7.75387e-006 ]
6288 : [      7.77872e-006 ]
6289 : [      7.80968e-006 ]
6290 : [      7.80739e-006 ]
6291 : [      7.9133e-006  ]
6292 : [      7.62381e-006 ]
6293 : [      7.52742e-006 ]
6294 : [      7.94004e-006 ]
6295 : [      7.48616e-006 ]
6296 : [      7.9942e-006  ]
6297 : [      7.93645e-006 ]
6298 : [      7.78253e-006 ]
6299 : [      7.92787e-006 ]
6300 : [      7.96664e-006 ]
6301 : [      7.90002e-006 ]
6302 : [      7.72115e-006 ]
6303 : [      7.74255e-006 ]
6304 : [      7.83506e-006 ]
6305 : [      7.73632e-006 ]
6306 : [      7.78981e-006 ]
6307 : [      7.78805e-006 ]
6308 : [      7.78876e-006 ]
6309 : [      7.76376e-006 ]
6310 : [      7.82241e-006 ]
6311 : [      7.86982e-006 ]
6312 : [      7.76059e-006 ]
6313 : [      7.82908e-006 ]
6314 : [      7.89025e-006 ]
6315 : [      7.74571e-006 ]
6316 : [      7.60715e-006 ]
6317 : [      7.60915e-006 ]
6318 : [      7.90841e-006 ]
6319 : [      8.01199e-006 ]
6320 : [      7.87423e-006 ]
6321 : [      7.79492e-006 ]
6322 : [      7.56837e-006 ]
6323 : [      7.77052e-006 ]
6324 : [      8.02975e-006 ]
6325 : [      7.92724e-006 ]
6326 : [      7.87299e-006 ]
6327 : [      7.82416e-006 ]
6328 : [      7.97418e-006 ]
6329 : [      7.95317e-006 ]
6330 : [      7.75923e-006 ]
6331 : [      7.94189e-006 ]
6332 : [      7.93179e-006 ]
6333 : [      7.8218e-006  ]
6334 : [      7.99389e-006 ]
6335 : [      7.61801e-006 ]
6336 : [      7.69652e-006 ]
6337 : [      7.67962e-006 ]
6338 : [      7.86544e-006 ]
6339 : [      7.92451e-006 ]
6340 : [      7.73859e-006 ]
6341 : [      7.77905e-006 ]
6342 : [      7.56434e-006 ]
6343 : [      7.94038e-006 ]
6344 : [      7.87116e-006 ]
6345 : [      7.84242e-006 ]
6346 : [      8.05046e-006 ]
6347 : [      7.73152e-006 ]
6348 : [      8.00719e-006 ]
6349 : [      7.87035e-006 ]
6350 : [      7.87262e-006 ]
6351 : [      7.89154e-006 ]
6352 : [      7.778e-006   ]
6353 : [      7.79492e-006 ]
6354 : [      7.65667e-006 ]
6355 : [      7.98208e-006 ]
6356 : [      8.01188e-006 ]
6357 : [      8.01876e-006 ]
6358 : [      7.88125e-006 ]
6359 : [      7.84619e-006 ]
6360 : [      7.76231e-006 ]
6361 : [      7.69982e-006 ]
6362 : [      7.77751e-006 ]
6363 : [      7.86869e-006 ]
6364 : [      7.62378e-006 ]
6365 : [      7.86469e-006 ]
6366 : [      7.98142e-006 ]
6367 : [      7.67598e-006 ]
6368 : [      7.65508e-006 ]
6369 : [      7.78029e-006 ]
6370 : [      7.98971e-006 ]
6371 : [      7.78248e-006 ]
6372 : [      7.93839e-006 ]
6373 : [      7.92039e-006 ]
6374 : [      7.61851e-006 ]
6375 : [      7.80455e-006 ]
6376 : [      7.81772e-006 ]
6377 : [      7.8969e-006  ]
6378 : [      7.57543e-006 ]
6379 : [      7.7532e-006  ]
6380 : [      7.79941e-006 ]
6381 : [      7.83308e-006 ]
6382 : [      7.50712e-006 ]
6383 : [      7.69095e-006 ]
6384 : [      7.92984e-006 ]
6385 : [      7.97457e-006 ]
6386 : [      7.85228e-006 ]
6387 : [      7.82691e-006 ]
6388 : [      7.66994e-006 ]
6389 : [      7.71697e-006 ]
6390 : [      7.78044e-006 ]
6391 : [      7.91312e-006 ]
6392 : [      7.99512e-006 ]
6393 : [      7.74293e-006 ]
6394 : [      7.74878e-006 ]
6395 : [      7.93647e-006 ]
6396 : [      7.7429e-006  ]
6397 : [      7.89157e-006 ]
6398 : [      7.8638e-006  ]
6399 : [      7.93018e-006 ]
6400 : [      7.80903e-006 ]
6401 : [      7.80986e-006 ]
6402 : [      7.9421e-006  ]
6403 : [      7.81748e-006 ]
6404 : [      7.89951e-006 ]
6405 : [      7.91627e-006 ]
6406 : [      7.90748e-006 ]
6407 : [      7.55031e-006 ]
6408 : [      7.80957e-006 ]
6409 : [      7.69279e-006 ]
6410 : [      7.73021e-006 ]
6411 : [      7.95098e-006 ]
6412 : [      7.97974e-006 ]
6413 : [      8.00589e-006 ]
6414 : [      7.70847e-006 ]
6415 : [      7.88022e-006 ]
6416 : [      7.71742e-006 ]
6417 : [      7.89154e-006 ]
6418 : [      7.7417e-006  ]
6419 : [      7.77864e-006 ]
6420 : [      7.91731e-006 ]
6421 : [      7.92655e-006 ]
6422 : [      7.90988e-006 ]
6423 : [      7.68724e-006 ]
6424 : [      8.03785e-006 ]
6425 : [      7.69673e-006 ]
6426 : [      7.97852e-006 ]
6427 : [      7.94218e-006 ]
6428 : [      7.75027e-006 ]
6429 : [      7.85494e-006 ]
6430 : [      7.87658e-006 ]
6431 : [      7.96807e-006 ]
6432 : [      7.91668e-006 ]
6433 : [      7.86321e-006 ]
6434 : [      7.64707e-006 ]
6435 : [      7.79568e-006 ]
6436 : [      7.78096e-006 ]
6437 : [      7.91444e-006 ]
6438 : [      7.83449e-006 ]
6439 : [      7.82133e-006 ]
6440 : [      7.9237e-006  ]
6441 : [      7.81978e-006 ]
6442 : [      7.69319e-006 ]
6443 : [      7.92504e-006 ]
6444 : [      7.91442e-006 ]
6445 : [      7.84163e-006 ]
6446 : [      7.80271e-006 ]
6447 : [      7.90129e-006 ]
6448 : [      7.82606e-006 ]
6449 : [      7.84545e-006 ]
6450 : [      7.74524e-006 ]
6451 : [      7.81735e-006 ]
6452 : [      7.79322e-006 ]
6453 : [      7.70455e-006 ]
6454 : [      8.03802e-006 ]
6455 : [      7.94828e-006 ]
6456 : [      7.71154e-006 ]
6457 : [      7.76698e-006 ]
6458 : [      7.80876e-006 ]
6459 : [      7.79741e-006 ]
6460 : [      7.75123e-006 ]
6461 : [      7.90603e-006 ]
6462 : [      7.82783e-006 ]
6463 : [      7.74268e-006 ]
6464 : [      7.82588e-006 ]
6465 : [      7.68464e-006 ]
6466 : [      8.03936e-006 ]
6467 : [      7.7203e-006  ]
6468 : [      7.64923e-006 ]
6469 : [      7.81264e-006 ]
6470 : [      7.74061e-006 ]
6471 : [      7.81885e-006 ]
6472 : [      7.98916e-006 ]
6473 : [      7.75316e-006 ]
6474 : [      7.77158e-006 ]
6475 : [      7.98274e-006 ]
6476 : [      7.8515e-006  ]
6477 : [      7.95888e-006 ]
6478 : [      7.84215e-006 ]
6479 : [      7.96852e-006 ]
6480 : [      7.84158e-006 ]
6481 : [      7.8345e-006  ]
6482 : [      7.79512e-006 ]
6483 : [      7.95628e-006 ]
6484 : [      7.78076e-006 ]
6485 : [      7.86899e-006 ]
6486 : [      7.80528e-006 ]
6487 : [      7.63824e-006 ]
6488 : [      7.8792e-006  ]
6489 : [      7.85498e-006 ]
6490 : [      8.03056e-006 ]
6491 : [      7.6473e-006  ]
6492 : [      7.71229e-006 ]
6493 : [      7.79896e-006 ]
6494 : [      7.99992e-006 ]
6495 : [      7.89978e-006 ]
6496 : [      7.66119e-006 ]
6497 : [      7.74358e-006 ]
6498 : [      7.89244e-006 ]
6499 : [      7.98617e-006 ]
6500 : [      7.74307e-006 ]
6501 : [      7.95889e-006 ]
6502 : [      7.92817e-006 ]
6503 : [      7.88992e-006 ]
6504 : [      8.01038e-006 ]
6505 : [      7.86793e-006 ]
6506 : [      7.62302e-006 ]
6507 : [      7.80175e-006 ]
6508 : [      7.88011e-006 ]
6509 : [      7.75062e-006 ]
6510 : [      7.92912e-006 ]
6511 : [      7.59185e-006 ]
6512 : [      7.85109e-006 ]
6513 : [      7.74741e-006 ]
6514 : [      7.94691e-006 ]
6515 : [      7.73298e-006 ]
6516 : [      7.73099e-006 ]
6517 : [      7.8067e-006  ]
6518 : [      7.93288e-006 ]
6519 : [      7.81901e-006 ]
6520 : [      7.87393e-006 ]
6521 : [      7.82361e-006 ]
6522 : [      7.77047e-006 ]
6523 : [      7.56882e-006 ]
6524 : [      7.92737e-006 ]
6525 : [      7.95894e-006 ]
6526 : [      7.73122e-006 ]
6527 : [      7.79771e-006 ]
6528 : [      7.76341e-006 ]
6529 : [      7.92586e-006 ]
6530 : [      7.73021e-006 ]
6531 : [      7.77902e-006 ]
6532 : [      7.8833e-006  ]
6533 : [      7.49281e-006 ]
6534 : [      7.74735e-006 ]
6535 : [      7.69669e-006 ]
6536 : [      7.7761e-006  ]
6537 : [      7.75819e-006 ]
6538 : [      7.88515e-006 ]
6539 : [      7.8231e-006  ]
6540 : [      7.92102e-006 ]
6541 : [      7.56695e-006 ]
6542 : [      7.75573e-006 ]
6543 : [      7.67543e-006 ]
6544 : [      7.86539e-006 ]
6545 : [      7.76911e-006 ]
6546 : [      7.84046e-006 ]
6547 : [      7.96061e-006 ]
6548 : [      7.81242e-006 ]
6549 : [      7.77552e-006 ]
6550 : [      7.80911e-006 ]
6551 : [      8.00068e-006 ]
6552 : [      7.9966e-006  ]
6553 : [      7.813e-006   ]
6554 : [      8.01171e-006 ]
6555 : [      8.00156e-006 ]
6556 : [      7.7861e-006  ]
6557 : [      7.7912e-006  ]
6558 : [      7.71285e-006 ]
6559 : [      7.73869e-006 ]
6560 : [      7.78991e-006 ]
6561 : [      7.79424e-006 ]
6562 : [      7.73656e-006 ]
6563 : [      7.72452e-006 ]
6564 : [      7.92809e-006 ]
6565 : [      7.84783e-006 ]
6566 : [      7.76442e-006 ]
6567 : [      7.54563e-006 ]
6568 : [      7.77197e-006 ]
6569 : [      7.59274e-006 ]
6570 : [      7.84193e-006 ]
6571 : [      7.78092e-006 ]
6572 : [      7.86466e-006 ]
6573 : [      7.99727e-006 ]
6574 : [      7.6741e-006  ]
6575 : [      7.744e-006   ]
6576 : [      7.90454e-006 ]
6577 : [      7.86668e-006 ]
6578 : [      7.80762e-006 ]
6579 : [      7.76749e-006 ]
6580 : [      7.54175e-006 ]
6581 : [      7.70681e-006 ]
6582 : [      7.94156e-006 ]
6583 : [      7.95726e-006 ]
6584 : [      7.83318e-006 ]
6585 : [      7.82909e-006 ]
6586 : [      7.87825e-006 ]
6587 : [      7.86475e-006 ]
6588 : [      7.90581e-006 ]
6589 : [      7.89247e-006 ]
6590 : [      7.79735e-006 ]
6591 : [      7.86721e-006 ]
6592 : [      8.01375e-006 ]
6593 : [      7.81225e-006 ]
6594 : [      7.77233e-006 ]
6595 : [      7.81165e-006 ]
6596 : [      7.8154e-006  ]
6597 : [      7.9008e-006  ]
6598 : [      7.98139e-006 ]
6599 : [      7.93694e-006 ]
6600 : [      7.73395e-006 ]
6601 : [      7.86281e-006 ]
6602 : [      7.8711e-006  ]
6603 : [      7.91593e-006 ]
6604 : [      8.03748e-006 ]
6605 : [      7.80757e-006 ]
6606 : [      7.84498e-006 ]
6607 : [      7.94738e-006 ]
6608 : [      7.99491e-006 ]
6609 : [      7.99636e-006 ]
6610 : [      7.79383e-006 ]
6611 : [      7.78291e-006 ]
6612 : [      7.73665e-006 ]
6613 : [      7.7937e-006  ]
6614 : [      7.8864e-006  ]
6615 : [      7.74314e-006 ]
6616 : [      7.68968e-006 ]
6617 : [      7.7625e-006  ]
6618 : [      7.99092e-006 ]
6619 : [      7.76328e-006 ]
6620 : [      7.60703e-006 ]
6621 : [      7.8026e-006  ]
6622 : [      7.79408e-006 ]
6623 : [      7.93563e-006 ]
6624 : [      7.84472e-006 ]
6625 : [      7.92813e-006 ]
6626 : [      7.73773e-006 ]
6627 : [      7.98736e-006 ]
6628 : [      7.71072e-006 ]
6629 : [      7.66113e-006 ]
6630 : [      7.91733e-006 ]
6631 : [      7.85492e-006 ]
6632 : [      7.97007e-006 ]
6633 : [      7.76924e-006 ]
6634 : [      7.94083e-006 ]
6635 : [      7.74244e-006 ]
6636 : [      8.01789e-006 ]
6637 : [      7.75454e-006 ]
6638 : [      7.59884e-006 ]
6639 : [      7.90372e-006 ]
6640 : [      7.9249e-006  ]
6641 : [      7.90698e-006 ]
6642 : [      7.92863e-006 ]
6643 : [      7.79758e-006 ]
6644 : [      7.72487e-006 ]
6645 : [      7.84307e-006 ]
6646 : [      7.71944e-006 ]
6647 : [      7.63045e-006 ]
6648 : [      7.75043e-006 ]
6649 : [      7.58241e-006 ]
6650 : [      7.88851e-006 ]
6651 : [      7.95973e-006 ]
6652 : [      7.98971e-006 ]
6653 : [      7.86548e-006 ]
6654 : [      7.72319e-006 ]
6655 : [      7.94784e-006 ]
6656 : [      7.9367e-006  ]
6657 : [      7.71724e-006 ]
6658 : [      7.86664e-006 ]
6659 : [      7.93122e-006 ]
6660 : [      7.72203e-006 ]
6661 : [      7.89513e-006 ]
6662 : [      7.88826e-006 ]
6663 : [      7.93166e-006 ]
6664 : [      7.7766e-006  ]
6665 : [      7.91603e-006 ]
6666 : [      7.84262e-006 ]
6667 : [      7.64565e-006 ]
6668 : [      7.96218e-006 ]
6669 : [      7.81572e-006 ]
6670 : [      7.73698e-006 ]
6671 : [      7.80196e-006 ]
6672 : [      7.87423e-006 ]
6673 : [      7.89306e-006 ]
6674 : [      8.03165e-006 ]
6675 : [      7.8647e-006  ]
6676 : [      7.8091e-006  ]
6677 : [      7.83281e-006 ]
6678 : [      7.81651e-006 ]
6679 : [      7.83975e-006 ]
6680 : [      7.77854e-006 ]
6681 : [      7.99102e-006 ]
6682 : [      7.83271e-006 ]
6683 : [      7.76386e-006 ]
6684 : [      7.85133e-006 ]
6685 : [      7.84934e-006 ]
6686 : [      7.90193e-006 ]
6687 : [      7.71282e-006 ]
6688 : [      7.95944e-006 ]
6689 : [      7.72474e-006 ]
6690 : [      7.7023e-006  ]
6691 : [      7.73468e-006 ]
6692 : [      7.85646e-006 ]
6693 : [      7.82285e-006 ]
6694 : [      7.97171e-006 ]
6695 : [      7.64848e-006 ]
6696 : [      7.7981e-006  ]
6697 : [      7.82507e-006 ]
6698 : [      8.02104e-006 ]
6699 : [      7.89821e-006 ]
6700 : [      7.80126e-006 ]
6701 : [      7.86956e-006 ]
6702 : [      7.96052e-006 ]
6703 : [      8.00257e-006 ]
6704 : [      7.80811e-006 ]
6705 : [      7.72768e-006 ]
6706 : [      7.70309e-006 ]
6707 : [      7.9591e-006  ]
6708 : [      7.86686e-006 ]
6709 : [      7.85461e-006 ]
6710 : [      7.86028e-006 ]
6711 : [      7.71812e-006 ]
6712 : [      7.84154e-006 ]
6713 : [      7.73918e-006 ]
6714 : [      7.90853e-006 ]
6715 : [      7.77419e-006 ]
6716 : [      7.72135e-006 ]
6717 : [      7.95466e-006 ]
6718 : [      7.95611e-006 ]
6719 : [      7.84062e-006 ]
6720 : [      8.03694e-006 ]
6721 : [      7.75201e-006 ]
6722 : [      7.86884e-006 ]
6723 : [      7.7661e-006  ]
6724 : [      8.03143e-006 ]
6725 : [      7.85656e-006 ]
6726 : [      7.7598e-006  ]
6727 : [      7.84696e-006 ]
6728 : [      7.92804e-006 ]
6729 : [      7.69639e-006 ]
6730 : [      7.55664e-006 ]
6731 : [      7.88343e-006 ]
6732 : [      7.91503e-006 ]
6733 : [      7.6073e-006  ]
6734 : [      7.85896e-006 ]
6735 : [      7.92756e-006 ]
6736 : [      7.75184e-006 ]
6737 : [      7.83654e-006 ]
6738 : [      7.91261e-006 ]
6739 : [      7.78645e-006 ]
6740 : [      7.82088e-006 ]
6741 : [      7.69892e-006 ]
6742 : [      7.7272e-006  ]
6743 : [      7.83515e-006 ]
6744 : [      7.83185e-006 ]
6745 : [      7.65182e-006 ]
6746 : [      7.77232e-006 ]
6747 : [      7.72286e-006 ]
6748 : [      7.8243e-006  ]
6749 : [      8.00158e-006 ]
6750 : [      7.97313e-006 ]
6751 : [      7.61482e-006 ]
6752 : [      7.83873e-006 ]
6753 : [      7.70407e-006 ]
6754 : [      7.88192e-006 ]
6755 : [      7.75215e-006 ]
6756 : [      7.95229e-006 ]
6757 : [      7.75914e-006 ]
6758 : [      7.83581e-006 ]
6759 : [      7.91987e-006 ]
6760 : [      7.9724e-006  ]
6761 : [      7.82671e-006 ]
6762 : [      7.8348e-006  ]
6763 : [      7.70866e-006 ]
6764 : [      7.92174e-006 ]
6765 : [      7.72011e-006 ]
6766 : [      7.80668e-006 ]
6767 : [      7.8688e-006  ]
6768 : [      7.67786e-006 ]
6769 : [      7.93099e-006 ]
6770 : [      7.7648e-006  ]
6771 : [      7.74103e-006 ]
6772 : [      7.78203e-006 ]
6773 : [      7.77862e-006 ]
6774 : [      7.9322e-006  ]
6775 : [      8.03148e-006 ]
6776 : [      7.84884e-006 ]
6777 : [      7.63145e-006 ]
6778 : [      7.782e-006   ]
6779 : [      7.9225e-006  ]
6780 : [      7.95272e-006 ]
6781 : [      7.63227e-006 ]
6782 : [      7.78016e-006 ]
6783 : [      7.68411e-006 ]
6784 : [      7.82912e-006 ]
6785 : [      7.75681e-006 ]
6786 : [      7.67175e-006 ]
6787 : [      8.02055e-006 ]
6788 : [      7.7484e-006  ]
6789 : [      7.95252e-006 ]
6790 : [      7.74912e-006 ]
6791 : [      8.0163e-006  ]
6792 : [      7.90525e-006 ]
6793 : [      7.7832e-006  ]
6794 : [      8.00169e-006 ]
6795 : [      7.7026e-006  ]
6796 : [      7.78257e-006 ]
6797 : [      7.9287e-006  ]
6798 : [      7.96034e-006 ]
6799 : [      7.84848e-006 ]
6800 : [      7.75553e-006 ]
6801 : [      7.67861e-006 ]
6802 : [      7.96484e-006 ]
6803 : [      7.76494e-006 ]
6804 : [      7.84757e-006 ]
6805 : [      7.78135e-006 ]
6806 : [      7.66769e-006 ]
6807 : [      7.7213e-006  ]
6808 : [      7.90355e-006 ]
6809 : [      7.62021e-006 ]
6810 : [      7.7946e-006  ]
6811 : [      7.84931e-006 ]
6812 : [      7.78048e-006 ]
6813 : [      7.82417e-006 ]
6814 : [      7.82647e-006 ]
6815 : [      7.81509e-006 ]
6816 : [      7.80468e-006 ]
6817 : [      7.89575e-006 ]
6818 : [      7.7719e-006  ]
6819 : [      8.01697e-006 ]
6820 : [      7.76113e-006 ]
6821 : [      7.74025e-006 ]
6822 : [      7.78146e-006 ]
6823 : [      7.93319e-006 ]
6824 : [      7.82048e-006 ]
6825 : [      7.91375e-006 ]
6826 : [      7.59769e-006 ]
6827 : [      7.59001e-006 ]
6828 : [      7.87575e-006 ]
6829 : [      7.63716e-006 ]
6830 : [      7.75039e-006 ]
6831 : [      7.8411e-006  ]
6832 : [      7.70321e-006 ]
6833 : [      7.75917e-006 ]
6834 : [      7.95581e-006 ]
6835 : [      7.98719e-006 ]
6836 : [      7.86139e-006 ]
6837 : [      7.96909e-006 ]
6838 : [      7.75568e-006 ]
6839 : [      7.93287e-006 ]
6840 : [      7.68959e-006 ]
6841 : [      7.64137e-006 ]
6842 : [      7.84609e-006 ]
6843 : [      7.87524e-006 ]
6844 : [      8.01029e-006 ]
6845 : [      7.77861e-006 ]
6846 : [      7.89555e-006 ]
6847 : [      7.83962e-006 ]
6848 : [      7.96807e-006 ]
6849 : [      7.86497e-006 ]
6850 : [      7.62573e-006 ]
6851 : [      7.94626e-006 ]
6852 : [      7.94376e-006 ]
6853 : [      7.98814e-006 ]
6854 : [      7.73727e-006 ]
6855 : [      7.78149e-006 ]
6856 : [      7.85636e-006 ]
6857 : [      7.86303e-006 ]
6858 : [      7.7888e-006  ]
6859 : [      7.91561e-006 ]
6860 : [      7.58942e-006 ]
6861 : [      7.7531e-006  ]
6862 : [      7.87583e-006 ]
6863 : [      7.92466e-006 ]
6864 : [      7.81708e-006 ]
6865 : [      7.85566e-006 ]
6866 : [      7.9423e-006  ]
6867 : [      7.90209e-006 ]
6868 : [      7.76096e-006 ]
6869 : [      7.7297e-006  ]
6870 : [      7.974e-006   ]
6871 : [      7.86866e-006 ]
6872 : [      7.97465e-006 ]
6873 : [      7.52861e-006 ]
6874 : [      7.78937e-006 ]
6875 : [      7.77002e-006 ]
6876 : [      7.80043e-006 ]
6877 : [      7.79016e-006 ]
6878 : [      8.02249e-006 ]
6879 : [      7.7422e-006  ]
6880 : [      7.96589e-006 ]
6881 : [      7.8861e-006  ]
6882 : [      7.79184e-006 ]
6883 : [      7.76556e-006 ]
6884 : [      7.98902e-006 ]
6885 : [      7.56293e-006 ]
6886 : [      7.89025e-006 ]
6887 : [      7.83091e-006 ]
6888 : [      7.92342e-006 ]
6889 : [      7.81541e-006 ]
6890 : [      7.7243e-006  ]
6891 : [      7.81641e-006 ]
6892 : [      7.78617e-006 ]
6893 : [      7.81562e-006 ]
6894 : [      7.83408e-006 ]
6895 : [      7.87236e-006 ]
6896 : [      7.99478e-006 ]
6897 : [      7.82053e-006 ]
6898 : [      7.95691e-006 ]
6899 : [      7.67329e-006 ]
6900 : [      7.93329e-006 ]
6901 : [      7.85265e-006 ]
6902 : [      7.85064e-006 ]
6903 : [      7.74702e-006 ]
6904 : [      7.72862e-006 ]
6905 : [      7.68801e-006 ]
6906 : [      7.92833e-006 ]
6907 : [      7.95161e-006 ]
6908 : [      7.88767e-006 ]
6909 : [      7.7941e-006  ]
6910 : [      7.65279e-006 ]
6911 : [      7.71899e-006 ]
6912 : [      7.76193e-006 ]
6913 : [      7.94069e-006 ]
6914 : [      7.80759e-006 ]
6915 : [      7.82487e-006 ]
6916 : [      7.8193e-006  ]
6917 : [      7.91541e-006 ]
6918 : [      8.0175e-006  ]
6919 : [      7.76363e-006 ]
6920 : [      7.89236e-006 ]
6921 : [      7.7842e-006  ]
6922 : [      7.70185e-006 ]
6923 : [      7.77164e-006 ]
6924 : [      7.7866e-006  ]
6925 : [      7.76491e-006 ]
6926 : [      7.80659e-006 ]
6927 : [      7.69436e-006 ]
6928 : [      7.85751e-006 ]
6929 : [      7.79603e-006 ]
6930 : [      7.68378e-006 ]
6931 : [      7.91371e-006 ]
6932 : [      7.97476e-006 ]
6933 : [      7.85391e-006 ]
6934 : [      7.93126e-006 ]
6935 : [      7.81871e-006 ]
6936 : [      7.91032e-006 ]
6937 : [      7.86279e-006 ]
6938 : [      7.98538e-006 ]
6939 : [      7.92408e-006 ]
6940 : [      7.96259e-006 ]
6941 : [      7.91197e-006 ]
6942 : [      7.76142e-006 ]
6943 : [      7.94411e-006 ]
6944 : [      7.53643e-006 ]
6945 : [      7.72642e-006 ]
6946 : [      7.92098e-006 ]
6947 : [      7.7617e-006  ]
6948 : [      7.87975e-006 ]
6949 : [      7.80813e-006 ]
6950 : [      7.88719e-006 ]
6951 : [      7.71401e-006 ]
6952 : [      7.94083e-006 ]
6953 : [      7.77349e-006 ]
6954 : [      7.88967e-006 ]
6955 : [      8.01898e-006 ]
6956 : [      7.83365e-006 ]
6957 : [      8.01972e-006 ]
6958 : [      7.8059e-006  ]
6959 : [      7.94698e-006 ]
6960 : [      7.71212e-006 ]
6961 : [      7.78076e-006 ]
6962 : [      7.75546e-006 ]
6963 : [      7.97341e-006 ]
6964 : [      7.86703e-006 ]
6965 : [      7.98472e-006 ]
6966 : [      8.05609e-006 ]
6967 : [      7.95916e-006 ]
6968 : [      7.52376e-006 ]
6969 : [      7.73259e-006 ]
6970 : [      8.02237e-006 ]
6971 : [      7.90626e-006 ]
6972 : [      7.74847e-006 ]
6973 : [      7.88679e-006 ]
6974 : [      7.55206e-006 ]
6975 : [      7.81558e-006 ]
6976 : [      7.85304e-006 ]
6977 : [      7.7562e-006  ]
6978 : [      8.00173e-006 ]
6979 : [      7.80941e-006 ]
6980 : [      7.76099e-006 ]
6981 : [      7.8592e-006  ]
6982 : [      7.95622e-006 ]
6983 : [      7.87458e-006 ]
6984 : [      7.97955e-006 ]
6985 : [      8.02078e-006 ]
6986 : [      7.66758e-006 ]
6987 : [      7.80539e-006 ]
6988 : [      7.47393e-006 ]
6989 : [      7.9156e-006  ]
6990 : [      7.59076e-006 ]
6991 : [      7.86732e-006 ]
6992 : [      7.93393e-006 ]
6993 : [      7.89486e-006 ]
6994 : [      7.61783e-006 ]
6995 : [      7.7237e-006  ]
6996 : [      7.83531e-006 ]
6997 : [      7.69158e-006 ]
6998 : [      7.76939e-006 ]
6999 : [      7.72782e-006 ]
7000 : [      7.72467e-006 ]
7001 : [      7.78644e-006 ]
7002 : [      7.89801e-006 ]
7003 : [      7.50599e-006 ]
7004 : [      7.89501e-006 ]
7005 : [      7.60934e-006 ]
7006 : [      7.93085e-006 ]
7007 : [      7.76392e-006 ]
7008 : [      7.75331e-006 ]
7009 : [      7.77851e-006 ]
7010 : [      7.6262e-006  ]
7011 : [      7.75598e-006 ]
7012 : [      7.72331e-006 ]
7013 : [      7.88115e-006 ]
7014 : [      7.92642e-006 ]
7015 : [      7.99595e-006 ]
7016 : [      7.71648e-006 ]
7017 : [      7.7416e-006  ]
7018 : [      7.74661e-006 ]
7019 : [      7.75859e-006 ]
7020 : [      7.78673e-006 ]
7021 : [      7.82022e-006 ]
7022 : [      7.85259e-006 ]
7023 : [      7.75305e-006 ]
7024 : [      7.87113e-006 ]
7025 : [      7.83919e-006 ]
7026 : [      7.73265e-006 ]
7027 : [      7.87198e-006 ]
7028 : [      7.62551e-006 ]
7029 : [      7.88645e-006 ]
7030 : [      7.97091e-006 ]
7031 : [      7.95454e-006 ]
7032 : [      8.02729e-006 ]
7033 : [      7.87421e-006 ]
7034 : [      7.81422e-006 ]
7035 : [      7.92328e-006 ]
7036 : [      7.78907e-006 ]
7037 : [      7.96078e-006 ]
7038 : [      7.77404e-006 ]
7039 : [      7.88161e-006 ]
7040 : [      7.55984e-006 ]
7041 : [      7.82677e-006 ]
7042 : [      7.91633e-006 ]
7043 : [      7.69584e-006 ]
7044 : [      7.74376e-006 ]
7045 : [      7.58641e-006 ]
7046 : [      7.87314e-006 ]
7047 : [      7.88654e-006 ]
7048 : [      7.76318e-006 ]
7049 : [      7.49948e-006 ]
7050 : [      7.79532e-006 ]
7051 : [      7.68035e-006 ]
7052 : [      7.98659e-006 ]
7053 : [      7.71487e-006 ]
7054 : [      7.78302e-006 ]
7055 : [      7.99905e-006 ]
7056 : [      7.9164e-006  ]
7057 : [      7.73366e-006 ]
7058 : [      7.83865e-006 ]
7059 : [      7.87423e-006 ]
7060 : [      7.93842e-006 ]
7061 : [      7.75124e-006 ]
7062 : [      7.59483e-006 ]
7063 : [      7.71798e-006 ]
7064 : [      7.95945e-006 ]
7065 : [      7.78362e-006 ]
7066 : [      7.88961e-006 ]
7067 : [      7.90407e-006 ]
7068 : [      7.57591e-006 ]
7069 : [      7.94337e-006 ]
7070 : [      7.71181e-006 ]
7071 : [      7.64315e-006 ]
7072 : [      7.75526e-006 ]
7073 : [      7.80748e-006 ]
7074 : [      7.94594e-006 ]
7075 : [      7.56436e-006 ]
7076 : [      7.92471e-006 ]
7077 : [      7.71842e-006 ]
7078 : [      7.72076e-006 ]
7079 : [      7.87258e-006 ]
7080 : [      7.82416e-006 ]
7081 : [      7.85176e-006 ]
7082 : [      7.78059e-006 ]
7083 : [      7.88319e-006 ]
7084 : [      7.97008e-006 ]
7085 : [      7.88774e-006 ]
7086 : [      7.71121e-006 ]
7087 : [      7.76828e-006 ]
7088 : [      7.72677e-006 ]
7089 : [      7.89383e-006 ]
7090 : [      7.71512e-006 ]
7091 : [      7.83932e-006 ]
7092 : [      7.90932e-006 ]
7093 : [      7.97667e-006 ]
7094 : [      7.99979e-006 ]
7095 : [      7.82543e-006 ]
7096 : [      7.992e-006   ]
7097 : [      7.86533e-006 ]
7098 : [      7.66696e-006 ]
7099 : [      7.97232e-006 ]
7100 : [      7.98871e-006 ]
7101 : [      7.74848e-006 ]
7102 : [      7.90279e-006 ]
7103 : [      7.7525e-006  ]
7104 : [      7.72277e-006 ]
7105 : [      7.73046e-006 ]
7106 : [      7.83952e-006 ]
7107 : [      7.98669e-006 ]
7108 : [      7.67262e-006 ]
7109 : [      7.93938e-006 ]
7110 : [      8.00907e-006 ]
7111 : [      7.98116e-006 ]
7112 : [      7.72011e-006 ]
7113 : [      7.80571e-006 ]
7114 : [      7.58803e-006 ]
7115 : [      7.64402e-006 ]
7116 : [      7.99255e-006 ]
7117 : [      7.84062e-006 ]
7118 : [      7.69449e-006 ]
7119 : [      7.83835e-006 ]
7120 : [      7.63397e-006 ]
7121 : [      7.75174e-006 ]
7122 : [      7.74477e-006 ]
7123 : [      7.73725e-006 ]
7124 : [      7.68858e-006 ]
7125 : [      7.74245e-006 ]
7126 : [      7.835e-006   ]
7127 : [      7.6071e-006  ]
7128 : [      7.50923e-006 ]
7129 : [      7.80292e-006 ]
7130 : [      7.8997e-006  ]
7131 : [      7.88852e-006 ]
7132 : [      7.84306e-006 ]
7133 : [      7.99286e-006 ]
7134 : [      7.86649e-006 ]
7135 : [      7.85096e-006 ]
7136 : [      7.82328e-006 ]
7137 : [      7.77956e-006 ]
7138 : [      7.82787e-006 ]
7139 : [      7.85258e-006 ]
7140 : [      7.97278e-006 ]
7141 : [      7.97781e-006 ]
7142 : [      7.99937e-006 ]
7143 : [      7.95188e-006 ]
7144 : [      7.83627e-006 ]
7145 : [      7.82693e-006 ]
7146 : [      7.74979e-006 ]
7147 : [      7.90284e-006 ]
7148 : [      7.83414e-006 ]
7149 : [      7.78568e-006 ]
7150 : [      7.77711e-006 ]
7151 : [      8.0285e-006  ]
7152 : [      7.61807e-006 ]
7153 : [      7.85855e-006 ]
7154 : [      7.78598e-006 ]
7155 : [      7.93733e-006 ]
7156 : [      7.83073e-006 ]
7157 : [      7.81526e-006 ]
7158 : [      7.8457e-006  ]
7159 : [      7.80177e-006 ]
7160 : [      7.73239e-006 ]
7161 : [      7.777e-006   ]
7162 : [      7.72256e-006 ]
7163 : [      7.68454e-006 ]
7164 : [      7.76988e-006 ]
7165 : [      7.82112e-006 ]
7166 : [      7.8419e-006  ]
7167 : [      7.83784e-006 ]
7168 : [      7.7506e-006  ]
7169 : [      7.76213e-006 ]
7170 : [      7.63464e-006 ]
7171 : [      7.84432e-006 ]
7172 : [      7.80908e-006 ]
7173 : [      7.6963e-006  ]
7174 : [      7.85354e-006 ]
7175 : [      7.76964e-006 ]
7176 : [      7.73652e-006 ]
7177 : [      7.62297e-006 ]
7178 : [      7.81863e-006 ]
7179 : [      7.77013e-006 ]
7180 : [      7.93094e-006 ]
7181 : [      7.96364e-006 ]
7182 : [      8.03321e-006 ]
7183 : [      7.93854e-006 ]
7184 : [      7.65335e-006 ]
7185 : [      7.92462e-006 ]
7186 : [      7.58051e-006 ]
7187 : [      7.95846e-006 ]
7188 : [      7.89589e-006 ]
7189 : [      7.85642e-006 ]
7190 : [      7.83842e-006 ]
7191 : [      7.79087e-006 ]
7192 : [      7.79148e-006 ]
7193 : [      7.91512e-006 ]
7194 : [      7.97185e-006 ]
7195 : [      7.87625e-006 ]
7196 : [      7.69501e-006 ]
7197 : [      7.79747e-006 ]
7198 : [      7.75912e-006 ]
7199 : [      7.94467e-006 ]
7200 : [      7.90132e-006 ]
7201 : [      7.74437e-006 ]
7202 : [      8.03854e-006 ]
7203 : [      7.89748e-006 ]
7204 : [      7.76254e-006 ]
7205 : [      7.83279e-006 ]
7206 : [      7.85214e-006 ]
7207 : [      7.92e-006    ]
7208 : [      7.94926e-006 ]
7209 : [      7.93705e-006 ]
7210 : [      7.83689e-006 ]
7211 : [      7.96302e-006 ]
7212 : [      7.72334e-006 ]
7213 : [      7.87864e-006 ]
7214 : [      7.87959e-006 ]
7215 : [      7.73482e-006 ]
7216 : [      7.72779e-006 ]
7217 : [      7.72176e-006 ]
7218 : [      7.88917e-006 ]
7219 : [      7.66998e-006 ]
7220 : [      7.82204e-006 ]
7221 : [      7.68932e-006 ]
7222 : [      7.7089e-006  ]
7223 : [      7.7082e-006  ]
7224 : [      7.7579e-006  ]
7225 : [      7.78911e-006 ]
7226 : [      7.84252e-006 ]
7227 : [      7.90288e-006 ]
7228 : [      7.771e-006   ]
7229 : [      7.80747e-006 ]
7230 : [      7.78118e-006 ]
7231 : [      7.77073e-006 ]
7232 : [      7.86408e-006 ]
7233 : [      7.70624e-006 ]
7234 : [      7.72448e-006 ]
7235 : [      7.84488e-006 ]
7236 : [      7.89627e-006 ]
7237 : [      7.48088e-006 ]
7238 : [      7.8292e-006  ]
7239 : [      8.04199e-006 ]
7240 : [      7.82698e-006 ]
7241 : [      7.9748e-006  ]
7242 : [      7.92255e-006 ]
7243 : [      7.77425e-006 ]
7244 : [      7.84663e-006 ]
7245 : [      8.01362e-006 ]
7246 : [      7.9128e-006  ]
7247 : [      7.61656e-006 ]
7248 : [      7.9266e-006  ]
7249 : [      7.61384e-006 ]
7250 : [      7.91357e-006 ]
7251 : [      7.95529e-006 ]
7252 : [      7.84132e-006 ]
7253 : [      7.92149e-006 ]
7254 : [      7.90661e-006 ]
7255 : [      7.92319e-006 ]
7256 : [      8.00987e-006 ]
7257 : [      7.9531e-006  ]
7258 : [      7.96222e-006 ]
7259 : [      8.05134e-006 ]
7260 : [      7.77184e-006 ]
7261 : [      8.00325e-006 ]
7262 : [      7.7663e-006  ]
7263 : [      7.50647e-006 ]
7264 : [      8.03027e-006 ]
7265 : [      7.77477e-006 ]
7266 : [      7.96633e-006 ]
7267 : [      7.633e-006   ]
7268 : [      7.91158e-006 ]
7269 : [      7.65051e-006 ]
7270 : [      7.77682e-006 ]
7271 : [      7.92491e-006 ]
7272 : [      7.81991e-006 ]
7273 : [      7.76637e-006 ]
7274 : [      7.79061e-006 ]
7275 : [      7.67141e-006 ]
7276 : [      7.95652e-006 ]
7277 : [      7.82155e-006 ]
7278 : [      7.63539e-006 ]
7279 : [      7.61431e-006 ]
7280 : [      7.94589e-006 ]
7281 : [      7.82813e-006 ]
7282 : [      7.89676e-006 ]
7283 : [      7.76147e-006 ]
7284 : [      7.96755e-006 ]
7285 : [      7.9419e-006  ]
7286 : [      7.78886e-006 ]
7287 : [      7.92163e-006 ]
7288 : [      7.79448e-006 ]
7289 : [      7.92916e-006 ]
7290 : [      7.73666e-006 ]
7291 : [      7.83934e-006 ]
7292 : [      7.96074e-006 ]
7293 : [      7.81213e-006 ]
7294 : [      7.98861e-006 ]
7295 : [      7.92725e-006 ]
7296 : [      7.86419e-006 ]
7297 : [      7.92608e-006 ]
7298 : [      7.9768e-006  ]
7299 : [      7.75401e-006 ]
7300 : [      7.74921e-006 ]
7301 : [      7.64444e-006 ]
7302 : [      7.93936e-006 ]
7303 : [      7.6248e-006  ]
7304 : [      7.83134e-006 ]
7305 : [      7.90382e-006 ]
7306 : [      7.99676e-006 ]
7307 : [      7.80518e-006 ]
7308 : [      7.8326e-006  ]
7309 : [      7.69049e-006 ]
7310 : [      7.97842e-006 ]
7311 : [      7.9785e-006  ]
7312 : [      7.83484e-006 ]
7313 : [      7.6143e-006  ]
7314 : [      7.79105e-006 ]
7315 : [      7.65716e-006 ]
7316 : [      7.99929e-006 ]
7317 : [      7.58714e-006 ]
7318 : [      7.94453e-006 ]
7319 : [      7.96217e-006 ]
7320 : [      7.89375e-006 ]
7321 : [      7.91207e-006 ]
7322 : [      7.85585e-006 ]
7323 : [      7.88204e-006 ]
7324 : [      7.92953e-006 ]
7325 : [      7.89746e-006 ]
7326 : [      8.01321e-006 ]
7327 : [      8.00921e-006 ]
7328 : [      7.71205e-006 ]
7329 : [      7.74969e-006 ]
7330 : [      7.89881e-006 ]
7331 : [      7.84542e-006 ]
7332 : [      7.87494e-006 ]
7333 : [      7.86442e-006 ]
7334 : [      7.80443e-006 ]
7335 : [      7.95125e-006 ]
7336 : [      7.98402e-006 ]
7337 : [      7.84626e-006 ]
7338 : [      7.81006e-006 ]
7339 : [      7.76358e-006 ]
7340 : [      8.01025e-006 ]
7341 : [      7.54712e-006 ]
7342 : [      7.956e-006   ]
7343 : [      7.94947e-006 ]
7344 : [      7.78699e-006 ]
7345 : [      7.86984e-006 ]
7346 : [      7.67544e-006 ]
7347 : [      7.93604e-006 ]
7348 : [      7.75116e-006 ]
7349 : [      7.65412e-006 ]
7350 : [      7.77049e-006 ]
7351 : [      7.93895e-006 ]
7352 : [      8.01941e-006 ]
7353 : [      7.89323e-006 ]
7354 : [      8.00811e-006 ]
7355 : [      7.92548e-006 ]
7356 : [      7.71052e-006 ]
7357 : [      7.77378e-006 ]
7358 : [      7.77586e-006 ]
7359 : [      7.67001e-006 ]
7360 : [      7.66215e-006 ]
7361 : [      7.67784e-006 ]
7362 : [      7.80196e-006 ]
7363 : [      7.77523e-006 ]
7364 : [      7.73293e-006 ]
7365 : [      7.75187e-006 ]
7366 : [      8.01422e-006 ]
7367 : [      7.85473e-006 ]
7368 : [      7.97775e-006 ]
7369 : [      7.73077e-006 ]
7370 : [      7.9878e-006  ]
7371 : [      7.70072e-006 ]
7372 : [      7.75728e-006 ]
7373 : [      7.6997e-006  ]
7374 : [      7.81455e-006 ]
7375 : [      7.77912e-006 ]
7376 : [      7.89937e-006 ]
7377 : [      7.72555e-006 ]
7378 : [      7.99805e-006 ]
7379 : [      7.72612e-006 ]
7380 : [      7.77297e-006 ]
7381 : [      7.89427e-006 ]
7382 : [      8.00966e-006 ]
7383 : [      7.97888e-006 ]
7384 : [      7.78668e-006 ]
7385 : [      7.82575e-006 ]
7386 : [      7.81028e-006 ]
7387 : [      7.99348e-006 ]
7388 : [      7.81397e-006 ]
7389 : [      7.83099e-006 ]
7390 : [      7.9668e-006  ]
7391 : [      7.88869e-006 ]
7392 : [      7.5541e-006  ]
7393 : [      7.74036e-006 ]
7394 : [      8.02758e-006 ]
7395 : [      7.86664e-006 ]
7396 : [      7.96093e-006 ]
7397 : [      7.92246e-006 ]
7398 : [      7.88812e-006 ]
7399 : [      7.92624e-006 ]
7400 : [      7.71923e-006 ]
7401 : [      7.74273e-006 ]
7402 : [      7.85299e-006 ]
7403 : [      7.79646e-006 ]
7404 : [      7.85268e-006 ]
7405 : [      7.89544e-006 ]
7406 : [      7.85276e-006 ]
7407 : [      7.8778e-006  ]
7408 : [      7.86803e-006 ]
7409 : [      7.70787e-006 ]
7410 : [      7.9186e-006  ]
7411 : [      7.98896e-006 ]
7412 : [      7.84793e-006 ]
7413 : [      7.64308e-006 ]
7414 : [      7.75847e-006 ]
7415 : [      7.96059e-006 ]
7416 : [      7.9344e-006  ]
7417 : [      7.83533e-006 ]
7418 : [      7.91074e-006 ]
7419 : [      7.71395e-006 ]
7420 : [      7.93796e-006 ]
7421 : [      7.52845e-006 ]
7422 : [      7.72892e-006 ]
7423 : [      7.79848e-006 ]
7424 : [      7.94301e-006 ]
7425 : [      7.87528e-006 ]
7426 : [      7.92545e-006 ]
7427 : [      7.8572e-006  ]
7428 : [      7.79435e-006 ]
7429 : [      7.7572e-006  ]
7430 : [      7.51975e-006 ]
7431 : [      7.93796e-006 ]
7432 : [      7.89476e-006 ]
7433 : [      7.90991e-006 ]
7434 : [      7.67519e-006 ]
7435 : [      7.77428e-006 ]
7436 : [      7.92693e-006 ]
7437 : [      8.03087e-006 ]
7438 : [      7.8083e-006  ]
7439 : [      7.85843e-006 ]
7440 : [      7.71552e-006 ]
7441 : [      7.80214e-006 ]
7442 : [      7.93341e-006 ]
7443 : [      7.75943e-006 ]
7444 : [      7.87787e-006 ]
7445 : [      7.78615e-006 ]
7446 : [      7.73542e-006 ]
7447 : [      7.69389e-006 ]
7448 : [      7.73159e-006 ]
7449 : [      7.95098e-006 ]
7450 : [      7.85049e-006 ]
7451 : [      7.79188e-006 ]
7452 : [      7.86402e-006 ]
7453 : [      7.91571e-006 ]
7454 : [      7.66171e-006 ]
7455 : [      7.8637e-006  ]
7456 : [      7.82403e-006 ]
7457 : [      7.86863e-006 ]
7458 : [      7.74971e-006 ]
7459 : [      7.87054e-006 ]
7460 : [      7.64481e-006 ]
7461 : [      7.72549e-006 ]
7462 : [      7.80548e-006 ]
7463 : [      7.98884e-006 ]
7464 : [      7.96663e-006 ]
7465 : [      7.8752e-006  ]
7466 : [      7.79289e-006 ]
7467 : [      7.88536e-006 ]
7468 : [      7.81817e-006 ]
7469 : [      7.80263e-006 ]
7470 : [      7.5701e-006  ]
7471 : [      7.69635e-006 ]
7472 : [      7.93744e-006 ]
7473 : [      7.59534e-006 ]
7474 : [      7.83978e-006 ]
7475 : [      7.99796e-006 ]
7476 : [      7.8026e-006  ]
7477 : [      7.92699e-006 ]
7478 : [      7.58948e-006 ]
7479 : [      7.9873e-006  ]
7480 : [      7.75303e-006 ]
7481 : [      7.59501e-006 ]
7482 : [      8.00335e-006 ]
7483 : [      7.58817e-006 ]
7484 : [      7.91349e-006 ]
7485 : [      7.81938e-006 ]
7486 : [      7.99254e-006 ]
7487 : [      7.92017e-006 ]
7488 : [      7.95332e-006 ]
7489 : [      7.92231e-006 ]
7490 : [      7.96653e-006 ]
7491 : [      7.71281e-006 ]
7492 : [      7.91358e-006 ]
7493 : [      7.71354e-006 ]
7494 : [      7.95719e-006 ]
7495 : [      7.74071e-006 ]
7496 : [      7.73994e-006 ]
7497 : [      7.71836e-006 ]
7498 : [      7.93435e-006 ]
7499 : [      7.74269e-006 ]
7500 : [      7.86044e-006 ]
7501 : [      7.80132e-006 ]
7502 : [      7.83612e-006 ]
7503 : [      7.8368e-006  ]
7504 : [      8.02252e-006 ]
7505 : [      7.85341e-006 ]
7506 : [      7.73813e-006 ]
7507 : [      7.92269e-006 ]
7508 : [      7.86876e-006 ]
7509 : [      7.67893e-006 ]
7510 : [      7.66062e-006 ]
7511 : [      7.99123e-006 ]
7512 : [      7.64644e-006 ]
7513 : [      7.78941e-006 ]
7514 : [      7.86484e-006 ]
7515 : [      7.84712e-006 ]
7516 : [      7.54608e-006 ]
7517 : [      7.84557e-006 ]
7518 : [      7.94494e-006 ]
7519 : [      7.81423e-006 ]
7520 : [      7.60708e-006 ]
7521 : [      7.83858e-006 ]
7522 : [      8.02101e-006 ]
7523 : [      7.84277e-006 ]
7524 : [      7.86777e-006 ]
7525 : [      7.72286e-006 ]
7526 : [      7.89024e-006 ]
7527 : [      7.94714e-006 ]
7528 : [      7.80406e-006 ]
7529 : [      7.66344e-006 ]
7530 : [      7.98723e-006 ]
7531 : [      7.71558e-006 ]
7532 : [      7.74154e-006 ]
7533 : [      7.72737e-006 ]
7534 : [      7.93469e-006 ]
7535 : [      7.78204e-006 ]
7536 : [      7.82229e-006 ]
7537 : [      7.77607e-006 ]
7538 : [      7.99699e-006 ]
7539 : [      7.77212e-006 ]
7540 : [      7.72765e-006 ]
7541 : [      7.78229e-006 ]
7542 : [      7.93041e-006 ]
7543 : [      7.85923e-006 ]
7544 : [      7.76744e-006 ]
7545 : [      7.73116e-006 ]
7546 : [      7.86865e-006 ]
7547 : [      7.76107e-006 ]
7548 : [      7.82738e-006 ]
7549 : [      7.99674e-006 ]
7550 : [      7.83585e-006 ]
7551 : [      7.92733e-006 ]
7552 : [      7.98231e-006 ]
7553 : [      7.94278e-006 ]
7554 : [      7.8467e-006  ]
7555 : [      7.80654e-006 ]
7556 : [      7.80005e-006 ]
7557 : [      8.00877e-006 ]
7558 : [      7.80642e-006 ]
7559 : [      7.76675e-006 ]
7560 : [      7.97356e-006 ]
7561 : [      7.86019e-006 ]
7562 : [      7.71342e-006 ]
7563 : [      7.98297e-006 ]
7564 : [      7.73837e-006 ]
7565 : [      7.87423e-006 ]
7566 : [      7.65093e-006 ]
7567 : [      7.84287e-006 ]
7568 : [      7.74515e-006 ]
7569 : [      7.97802e-006 ]
7570 : [      7.9831e-006  ]
7571 : [      7.80957e-006 ]
7572 : [      8.01655e-006 ]
7573 : [      7.93327e-006 ]
7574 : [      7.81058e-006 ]
7575 : [      7.9664e-006  ]
7576 : [      7.81838e-006 ]
7577 : [      7.77907e-006 ]
7578 : [      7.87113e-006 ]
7579 : [      7.72761e-006 ]
7580 : [      7.98531e-006 ]
7581 : [      8.00401e-006 ]
7582 : [      7.7907e-006  ]
7583 : [      7.84689e-006 ]
7584 : [      7.6184e-006  ]
7585 : [      7.78485e-006 ]
7586 : [      7.85549e-006 ]
7587 : [      7.95198e-006 ]
7588 : [      7.79561e-006 ]
7589 : [      8.00995e-006 ]
7590 : [      7.78304e-006 ]
7591 : [      7.88136e-006 ]
7592 : [      7.80507e-006 ]
7593 : [      7.87609e-006 ]
7594 : [      7.72292e-006 ]
7595 : [      7.75964e-006 ]
7596 : [      7.73857e-006 ]
7597 : [      7.86122e-006 ]
7598 : [      7.95349e-006 ]
7599 : [      7.81047e-006 ]
7600 : [      8.01259e-006 ]
7601 : [      7.7548e-006  ]
7602 : [      7.76042e-006 ]
7603 : [      7.82408e-006 ]
7604 : [      7.55515e-006 ]
7605 : [      7.73321e-006 ]
7606 : [      7.59422e-006 ]
7607 : [      7.78753e-006 ]
7608 : [      7.79233e-006 ]
7609 : [      7.80171e-006 ]
7610 : [      7.81503e-006 ]
7611 : [      7.80722e-006 ]
7612 : [      7.86008e-006 ]
7613 : [      7.86648e-006 ]
7614 : [      7.80175e-006 ]
7615 : [      7.93309e-006 ]
7616 : [      7.93035e-006 ]
7617 : [      7.8321e-006  ]
7618 : [      7.7505e-006  ]
7619 : [      7.92862e-006 ]
7620 : [      7.99789e-006 ]
7621 : [      7.90578e-006 ]
7622 : [      7.82893e-006 ]
7623 : [      7.80218e-006 ]
7624 : [      7.67491e-006 ]
7625 : [      7.93601e-006 ]
7626 : [      7.65785e-006 ]
7627 : [      7.80282e-006 ]
7628 : [      7.84793e-006 ]
7629 : [      7.93807e-006 ]
7630 : [      7.69172e-006 ]
7631 : [      7.85426e-006 ]
7632 : [      7.63383e-006 ]
7633 : [      7.98994e-006 ]
7634 : [      7.80704e-006 ]
7635 : [      7.83156e-006 ]
7636 : [      7.7161e-006  ]
7637 : [      7.78986e-006 ]
7638 : [      7.99912e-006 ]
7639 : [      7.89138e-006 ]
7640 : [      7.82429e-006 ]
7641 : [      7.75479e-006 ]
7642 : [      7.94011e-006 ]
7643 : [      7.8284e-006  ]
7644 : [      7.92016e-006 ]
7645 : [      7.77408e-006 ]
7646 : [      7.86301e-006 ]
7647 : [      7.69654e-006 ]
7648 : [      7.91172e-006 ]
7649 : [      7.93065e-006 ]
7650 : [      7.74382e-006 ]
7651 : [      7.98295e-006 ]
7652 : [      7.74388e-006 ]
7653 : [      7.80066e-006 ]
7654 : [      7.77699e-006 ]
7655 : [      7.79936e-006 ]
7656 : [      7.80481e-006 ]
7657 : [      7.96794e-006 ]
7658 : [      7.77708e-006 ]
7659 : [      7.71589e-006 ]
7660 : [      7.76333e-006 ]
7661 : [      7.96423e-006 ]
7662 : [      7.57652e-006 ]
7663 : [      7.8666e-006  ]
7664 : [      7.61758e-006 ]
7665 : [      7.80336e-006 ]
7666 : [      7.87303e-006 ]
7667 : [      7.9489e-006  ]
7668 : [      7.96048e-006 ]
7669 : [      8.01454e-006 ]
7670 : [      7.84824e-006 ]
7671 : [      7.80535e-006 ]
7672 : [      7.73873e-006 ]
7673 : [      7.8093e-006  ]
7674 : [      7.82376e-006 ]
7675 : [      7.80982e-006 ]
7676 : [      7.91845e-006 ]
7677 : [      7.66026e-006 ]
7678 : [      7.9818e-006  ]
7679 : [      7.97975e-006 ]
7680 : [      7.5981e-006  ]
7681 : [      7.55918e-006 ]
7682 : [      7.76274e-006 ]
7683 : [      7.81283e-006 ]
7684 : [      7.72163e-006 ]
7685 : [      7.84761e-006 ]
7686 : [      7.91356e-006 ]
7687 : [      7.92242e-006 ]
7688 : [      7.83826e-006 ]
7689 : [      7.90514e-006 ]
7690 : [      7.66443e-006 ]
7691 : [      7.99339e-006 ]
7692 : [      7.61917e-006 ]
7693 : [      7.86346e-006 ]
7694 : [      7.84632e-006 ]
7695 : [      7.7596e-006  ]
7696 : [      7.67998e-006 ]
7697 : [      7.58131e-006 ]
7698 : [      7.86368e-006 ]
7699 : [      7.79006e-006 ]
7700 : [      7.8066e-006  ]
7701 : [      8.01917e-006 ]
7702 : [      7.69758e-006 ]
7703 : [      7.79111e-006 ]
7704 : [      7.91108e-006 ]
7705 : [      7.87251e-006 ]
7706 : [      7.96519e-006 ]
7707 : [      8.01136e-006 ]
7708 : [      7.89944e-006 ]
7709 : [      7.97545e-006 ]
7710 : [      8.01395e-006 ]
7711 : [      7.94433e-006 ]
7712 : [      7.73397e-006 ]
7713 : [      7.71849e-006 ]
7714 : [      7.55984e-006 ]
7715 : [      7.7312e-006  ]
7716 : [      7.895e-006   ]
7717 : [      7.8523e-006  ]
7718 : [      7.59798e-006 ]
7719 : [      7.73677e-006 ]
7720 : [      7.81783e-006 ]
7721 : [      8.01578e-006 ]
7722 : [      7.78015e-006 ]
7723 : [      7.95674e-006 ]
7724 : [      7.66956e-006 ]
7725 : [      7.76096e-006 ]
7726 : [      7.67851e-006 ]
7727 : [      7.98153e-006 ]
7728 : [      7.90869e-006 ]
7729 : [      7.85257e-006 ]
7730 : [      7.79092e-006 ]
7731 : [      7.7983e-006  ]
7732 : [      8.02837e-006 ]
7733 : [      8.00224e-006 ]
7734 : [      7.94736e-006 ]
7735 : [      7.89173e-006 ]
7736 : [      7.90862e-006 ]
7737 : [      7.66841e-006 ]
7738 : [      7.92901e-006 ]
7739 : [      7.84769e-006 ]
7740 : [      7.93461e-006 ]
7741 : [      7.86388e-006 ]
7742 : [      7.98371e-006 ]
7743 : [      7.68033e-006 ]
7744 : [      7.80676e-006 ]
7745 : [      7.59834e-006 ]
7746 : [      7.93598e-006 ]
7747 : [      7.78853e-006 ]
7748 : [      7.80129e-006 ]
7749 : [      7.82823e-006 ]
7750 : [      7.78152e-006 ]
7751 : [      7.7728e-006  ]
7752 : [      7.65008e-006 ]
7753 : [      7.96079e-006 ]
7754 : [      8.04101e-006 ]
7755 : [      7.78861e-006 ]
7756 : [      7.69252e-006 ]
7757 : [      7.78354e-006 ]
7758 : [      7.80414e-006 ]
7759 : [      7.55124e-006 ]
7760 : [      7.69385e-006 ]
7761 : [      7.9032e-006  ]
7762 : [      7.89095e-006 ]
7763 : [      7.75725e-006 ]
7764 : [      8.00079e-006 ]
7765 : [      7.90081e-006 ]
7766 : [      7.70523e-006 ]
7767 : [      7.50355e-006 ]
7768 : [      7.74867e-006 ]
7769 : [      7.87999e-006 ]
7770 : [      7.85833e-006 ]
7771 : [      7.77594e-006 ]
7772 : [      7.99168e-006 ]
7773 : [      7.97519e-006 ]
7774 : [      7.85133e-006 ]
7775 : [      8.0068e-006  ]
7776 : [      7.74371e-006 ]
7777 : [      7.76688e-006 ]
7778 : [      7.74472e-006 ]
7779 : [      7.99992e-006 ]
7780 : [      7.93273e-006 ]
7781 : [      7.81703e-006 ]
7782 : [      7.6024e-006  ]
7783 : [      7.9865e-006  ]
7784 : [      7.875e-006   ]
7785 : [      8.0017e-006  ]
7786 : [      8.01448e-006 ]
7787 : [      8.01414e-006 ]
7788 : [      7.69112e-006 ]
7789 : [      7.91368e-006 ]
7790 : [      7.81586e-006 ]
7791 : [      7.76684e-006 ]
7792 : [      7.79709e-006 ]
7793 : [      7.74567e-006 ]
7794 : [      7.88144e-006 ]
7795 : [      7.72607e-006 ]
7796 : [      7.80287e-006 ]
7797 : [      7.78292e-006 ]
7798 : [      7.74583e-006 ]
7799 : [      7.80051e-006 ]
7800 : [      7.77816e-006 ]
7801 : [      7.82177e-006 ]
7802 : [      7.85004e-006 ]
7803 : [      7.89089e-006 ]
7804 : [      7.94307e-006 ]
7805 : [      7.7993e-006  ]
7806 : [      7.90929e-006 ]
7807 : [      7.89745e-006 ]
7808 : [      7.82206e-006 ]
7809 : [      7.89371e-006 ]
7810 : [      7.66172e-006 ]
7811 : [      7.57816e-006 ]
7812 : [      7.85989e-006 ]
7813 : [      7.86879e-006 ]
7814 : [      7.73556e-006 ]
7815 : [      7.82409e-006 ]
7816 : [      7.95855e-006 ]
7817 : [      7.7686e-006  ]
7818 : [      7.85586e-006 ]
7819 : [      7.93909e-006 ]
7820 : [      7.82026e-006 ]
7821 : [      7.68302e-006 ]
7822 : [      7.80808e-006 ]
7823 : [      7.5946e-006  ]
7824 : [      7.88812e-006 ]
7825 : [      7.97846e-006 ]
7826 : [      7.78925e-006 ]
7827 : [      7.97869e-006 ]
7828 : [      7.96891e-006 ]
7829 : [      7.79847e-006 ]
7830 : [      7.9118e-006  ]
7831 : [      7.72256e-006 ]
7832 : [      7.87475e-006 ]
7833 : [      7.81595e-006 ]
7834 : [      7.96572e-006 ]
7835 : [      7.90163e-006 ]
7836 : [      7.84292e-006 ]
7837 : [      7.80099e-006 ]
7838 : [      7.89435e-006 ]
7839 : [      7.98024e-006 ]
7840 : [      8.01134e-006 ]
7841 : [      7.73965e-006 ]
7842 : [      7.65673e-006 ]
7843 : [      7.71806e-006 ]
7844 : [      7.94648e-006 ]
7845 : [      7.97025e-006 ]
7846 : [      7.77016e-006 ]
7847 : [      7.80856e-006 ]
7848 : [      7.84751e-006 ]
7849 : [      7.73945e-006 ]
7850 : [      7.74667e-006 ]
7851 : [      7.71096e-006 ]
7852 : [      7.96855e-006 ]
7853 : [      7.96158e-006 ]
7854 : [      7.69095e-006 ]
7855 : [      7.67157e-006 ]
7856 : [      7.86809e-006 ]
7857 : [      7.71952e-006 ]
7858 : [      7.94685e-006 ]
7859 : [      7.80345e-006 ]
7860 : [      7.97069e-006 ]
7861 : [      7.87389e-006 ]
7862 : [      7.94775e-006 ]
7863 : [      7.76364e-006 ]
7864 : [      7.92614e-006 ]
7865 : [      7.80894e-006 ]
7866 : [      7.80274e-006 ]
7867 : [      7.87287e-006 ]
7868 : [      7.93704e-006 ]
7869 : [      7.69499e-006 ]
7870 : [      7.96512e-006 ]
7871 : [      7.57311e-006 ]
7872 : [      7.68513e-006 ]
7873 : [      7.6233e-006  ]
7874 : [      7.70782e-006 ]
7875 : [      7.98548e-006 ]
7876 : [      7.65522e-006 ]
7877 : [      7.74809e-006 ]
7878 : [      7.76327e-006 ]
7879 : [      7.86075e-006 ]
7880 : [      7.88782e-006 ]
7881 : [      7.66252e-006 ]
7882 : [      7.992e-006   ]
7883 : [      7.8733e-006  ]
7884 : [      7.81319e-006 ]
7885 : [      7.89645e-006 ]
7886 : [      8.00719e-006 ]
7887 : [      7.69978e-006 ]
7888 : [      7.84797e-006 ]
7889 : [      7.9395e-006  ]
7890 : [      7.83881e-006 ]
7891 : [      7.77961e-006 ]
7892 : [      7.87288e-006 ]
7893 : [      7.70161e-006 ]
7894 : [      8.00689e-006 ]
7895 : [      7.68893e-006 ]
7896 : [      7.99163e-006 ]
7897 : [      7.76283e-006 ]
7898 : [      7.8145e-006  ]
7899 : [      7.65175e-006 ]
7900 : [      7.8112e-006  ]
7901 : [      7.99031e-006 ]
7902 : [      7.78974e-006 ]
7903 : [      7.66957e-006 ]
7904 : [      7.81016e-006 ]
7905 : [      7.66225e-006 ]
7906 : [      7.69181e-006 ]
7907 : [      7.96396e-006 ]
7908 : [      8.01179e-006 ]
7909 : [      7.81133e-006 ]
7910 : [      7.64652e-006 ]
7911 : [      7.79043e-006 ]
7912 : [      7.71962e-006 ]
7913 : [      7.73687e-006 ]
7914 : [      7.93443e-006 ]
7915 : [      7.93743e-006 ]
7916 : [      7.97172e-006 ]
7917 : [      7.63278e-006 ]
7918 : [      8.01946e-006 ]
7919 : [      7.7952e-006  ]
7920 : [      8.0814e-006  ]
7921 : [      7.75949e-006 ]
7922 : [      7.80841e-006 ]
7923 : [      7.82738e-006 ]
7924 : [      7.94049e-006 ]
7925 : [      7.5466e-006  ]
7926 : [      7.77333e-006 ]
7927 : [      7.70148e-006 ]
7928 : [      7.85831e-006 ]
7929 : [      7.81556e-006 ]
7930 : [      7.99962e-006 ]
7931 : [      8.00424e-006 ]
7932 : [      7.83557e-006 ]
7933 : [      7.80801e-006 ]
7934 : [      7.70465e-006 ]
7935 : [      7.85334e-006 ]
7936 : [      7.80812e-006 ]
7937 : [      7.82972e-006 ]
7938 : [      7.8921e-006  ]
7939 : [      7.89159e-006 ]
7940 : [      7.88289e-006 ]
7941 : [      8.01047e-006 ]
7942 : [      8.05529e-006 ]
7943 : [      7.70476e-006 ]
7944 : [      7.99122e-006 ]
7945 : [      7.82785e-006 ]
7946 : [      7.76661e-006 ]
7947 : [      7.80614e-006 ]
7948 : [      7.82426e-006 ]
7949 : [      8.01775e-006 ]
7950 : [      7.8452e-006  ]
7951 : [      7.87891e-006 ]
7952 : [      7.87085e-006 ]
7953 : [      7.89394e-006 ]
7954 : [      7.98142e-006 ]
7955 : [      7.89597e-006 ]
7956 : [      7.72948e-006 ]
7957 : [      7.70484e-006 ]
7958 : [      7.78564e-006 ]
7959 : [      8.01421e-006 ]
7960 : [      7.77182e-006 ]
7961 : [      7.71445e-006 ]
7962 : [      7.78621e-006 ]
7963 : [      7.81456e-006 ]
7964 : [      7.76936e-006 ]
7965 : [      7.83926e-006 ]
7966 : [      7.9797e-006  ]
7967 : [      7.84913e-006 ]
7968 : [      7.71115e-006 ]
7969 : [      7.5861e-006  ]
7970 : [      7.81304e-006 ]
7971 : [      7.84028e-006 ]
7972 : [      7.78096e-006 ]
7973 : [      7.61383e-006 ]
7974 : [      7.95832e-006 ]
7975 : [      7.96253e-006 ]
7976 : [      7.56228e-006 ]
7977 : [      7.98997e-006 ]
7978 : [      7.64777e-006 ]
7979 : [      7.57882e-006 ]
7980 : [      7.70839e-006 ]
7981 : [      7.80377e-006 ]
7982 : [      7.86762e-006 ]
7983 : [      7.80145e-006 ]
7984 : [      7.73447e-006 ]
7985 : [      7.77205e-006 ]
7986 : [      7.7479e-006  ]
7987 : [      7.97782e-006 ]
7988 : [      7.88999e-006 ]
7989 : [      7.9018e-006  ]
7990 : [      7.82268e-006 ]
7991 : [      8.00417e-006 ]
7992 : [      7.7157e-006  ]
7993 : [      7.58764e-006 ]
7994 : [      7.92823e-006 ]
7995 : [      7.73995e-006 ]
7996 : [      7.9137e-006  ]
7997 : [      7.77699e-006 ]
7998 : [      7.8095e-006  ]
7999 : [      7.98796e-006 ]
8000 : [      7.75873e-006 ]
8001 : [      7.79634e-006 ]
8002 : [      7.8093e-006  ]
8003 : [      7.87166e-006 ]
8004 : [      7.91946e-006 ]
8005 : [      7.63297e-006 ]
8006 : [      7.85193e-006 ]
8007 : [      7.89913e-006 ]
8008 : [      7.74307e-006 ]
8009 : [      7.85962e-006 ]
8010 : [      7.75924e-006 ]
8011 : [      7.76496e-006 ]
8012 : [      7.79992e-006 ]
8013 : [      7.9728e-006  ]
8014 : [      7.80379e-006 ]
8015 : [      7.81633e-006 ]
8016 : [      7.80361e-006 ]
8017 : [      7.85205e-006 ]
8018 : [      7.61525e-006 ]
8019 : [      7.88951e-006 ]
8020 : [      7.87899e-006 ]
8021 : [      7.85271e-006 ]
8022 : [      8.01387e-006 ]
8023 : [      7.56899e-006 ]
8024 : [      7.68448e-006 ]
8025 : [      7.89124e-006 ]
8026 : [      7.78522e-006 ]
8027 : [      7.64235e-006 ]
8028 : [      7.83223e-006 ]
8029 : [      8.0011e-006  ]
8030 : [      7.92927e-006 ]
8031 : [      7.61512e-006 ]
8032 : [      7.73744e-006 ]
8033 : [      7.67072e-006 ]
8034 : [      8.00602e-006 ]
8035 : [      7.61022e-006 ]
8036 : [      7.88818e-006 ]
8037 : [      7.75388e-006 ]
8038 : [      7.89577e-006 ]
8039 : [      7.87804e-006 ]
8040 : [      7.48962e-006 ]
8041 : [      7.67131e-006 ]
8042 : [      7.73037e-006 ]
8043 : [      7.91829e-006 ]
8044 : [      7.91237e-006 ]
8045 : [      7.7409e-006  ]
8046 : [      7.8171e-006  ]
8047 : [      7.71359e-006 ]
8048 : [      7.88036e-006 ]
8049 : [      7.97865e-006 ]
8050 : [      8.00747e-006 ]
8051 : [      7.68886e-006 ]
8052 : [      7.78199e-006 ]
8053 : [      7.79787e-006 ]
8054 : [      7.87654e-006 ]
8055 : [      7.88641e-006 ]
8056 : [      7.83031e-006 ]
8057 : [      7.64267e-006 ]
8058 : [      7.59306e-006 ]
8059 : [      7.83039e-006 ]
8060 : [      7.83421e-006 ]
8061 : [      7.7738e-006  ]
8062 : [      8.01442e-006 ]
8063 : [      7.72396e-006 ]
8064 : [      7.85691e-006 ]
8065 : [      7.90434e-006 ]
8066 : [      7.98358e-006 ]
8067 : [      7.72584e-006 ]
8068 : [      7.80671e-006 ]
8069 : [      7.78884e-006 ]
8070 : [      8.01309e-006 ]
8071 : [      7.65262e-006 ]
8072 : [      7.89272e-006 ]
8073 : [      7.80895e-006 ]
8074 : [      7.92357e-006 ]
8075 : [      7.84483e-006 ]
8076 : [      7.70889e-006 ]
8077 : [      7.74799e-006 ]
8078 : [      7.72119e-006 ]
8079 : [      7.60326e-006 ]
8080 : [      7.79786e-006 ]
8081 : [      7.6589e-006  ]
8082 : [      7.8493e-006  ]
8083 : [      7.95857e-006 ]
8084 : [      7.79723e-006 ]
8085 : [      7.87395e-006 ]
8086 : [      8.03955e-006 ]
8087 : [      7.83452e-006 ]
8088 : [      7.60813e-006 ]
8089 : [      7.86161e-006 ]
8090 : [      7.73318e-006 ]
8091 : [      7.93774e-006 ]
8092 : [      7.85918e-006 ]
8093 : [      7.94232e-006 ]
8094 : [      7.86452e-006 ]
8095 : [      7.9097e-006  ]
8096 : [      7.85433e-006 ]
8097 : [      8.00423e-006 ]
8098 : [      7.9622e-006  ]
8099 : [      7.75552e-006 ]
8100 : [      7.95588e-006 ]
8101 : [      7.96615e-006 ]
8102 : [      7.97157e-006 ]
8103 : [      7.81566e-006 ]
8104 : [      7.6047e-006  ]
8105 : [      7.61512e-006 ]
8106 : [      7.92905e-006 ]
8107 : [      7.84133e-006 ]
8108 : [      7.91334e-006 ]
8109 : [      7.79632e-006 ]
8110 : [      7.80066e-006 ]
8111 : [      7.79267e-006 ]
8112 : [      7.87293e-006 ]
8113 : [      7.787e-006   ]
8114 : [      7.95099e-006 ]
8115 : [      7.85853e-006 ]
8116 : [      7.68525e-006 ]
8117 : [      7.75329e-006 ]
8118 : [      7.63839e-006 ]
8119 : [      7.71992e-006 ]
8120 : [      7.98113e-006 ]
8121 : [      7.78367e-006 ]
8122 : [      7.70288e-006 ]
8123 : [      8.00071e-006 ]
8124 : [      7.8054e-006  ]
8125 : [      7.6644e-006  ]
8126 : [      7.92822e-006 ]
8127 : [      7.91134e-006 ]
8128 : [      7.78406e-006 ]
8129 : [      7.65501e-006 ]
8130 : [      7.82529e-006 ]
8131 : [      7.69194e-006 ]
8132 : [      7.9649e-006  ]
8133 : [      7.94257e-006 ]
8134 : [      7.76939e-006 ]
8135 : [      7.74187e-006 ]
8136 : [      7.88785e-006 ]
8137 : [      7.81709e-006 ]
8138 : [      7.82641e-006 ]
8139 : [      7.89983e-006 ]
8140 : [      7.80297e-006 ]
8141 : [      7.77324e-006 ]
8142 : [      7.83281e-006 ]
8143 : [      7.79517e-006 ]
8144 : [      7.78139e-006 ]
8145 : [      7.70687e-006 ]
8146 : [      7.55113e-006 ]
8147 : [      7.87749e-006 ]
8148 : [      7.88421e-006 ]
8149 : [      7.80561e-006 ]
8150 : [      7.70833e-006 ]
8151 : [      7.84186e-006 ]
8152 : [      8.02738e-006 ]
8153 : [      7.71745e-006 ]
8154 : [      7.78889e-006 ]
8155 : [      7.93602e-006 ]
8156 : [      7.76059e-006 ]
8157 : [      7.85825e-006 ]
8158 : [      7.98498e-006 ]
8159 : [      7.83958e-006 ]
8160 : [      7.77056e-006 ]
8161 : [      7.99103e-006 ]
8162 : [      8.03123e-006 ]
8163 : [      8.0035e-006  ]
8164 : [      7.92165e-006 ]
8165 : [      7.70955e-006 ]
8166 : [      7.94616e-006 ]
8167 : [      7.85305e-006 ]
8168 : [      7.80987e-006 ]
8169 : [      7.75859e-006 ]
8170 : [      7.99288e-006 ]
8171 : [      7.85637e-006 ]
8172 : [      7.91159e-006 ]
8173 : [      7.94812e-006 ]
8174 : [      7.72469e-006 ]
8175 : [      7.72872e-006 ]
8176 : [      7.93269e-006 ]
8177 : [      7.51061e-006 ]
8178 : [      7.72704e-006 ]
8179 : [      7.75524e-006 ]
8180 : [      7.91482e-006 ]
8181 : [      7.76261e-006 ]
8182 : [      8.01894e-006 ]
8183 : [      7.75748e-006 ]
8184 : [      7.70308e-006 ]
8185 : [      7.91758e-006 ]
8186 : [      7.61708e-006 ]
8187 : [      7.87851e-006 ]
8188 : [      7.98825e-006 ]
8189 : [      8.01347e-006 ]
8190 : [      7.73689e-006 ]
8191 : [      7.75315e-006 ]
8192 : [      7.89048e-006 ]
8193 : [      7.80871e-006 ]
8194 : [      7.81074e-006 ]
8195 : [      7.91632e-006 ]
8196 : [      7.77633e-006 ]
8197 : [      7.88827e-006 ]
8198 : [      7.63357e-006 ]
8199 : [      7.88843e-006 ]
8200 : [      7.75948e-006 ]
8201 : [      7.90272e-006 ]
8202 : [      8.00555e-006 ]
8203 : [      7.91096e-006 ]
8204 : [      7.88613e-006 ]
8205 : [      7.82588e-006 ]
8206 : [      7.8305e-006  ]
8207 : [      7.76828e-006 ]
8208 : [      7.79933e-006 ]
8209 : [      7.93931e-006 ]
8210 : [      7.84607e-006 ]
8211 : [      7.67312e-006 ]
8212 : [      7.65201e-006 ]
8213 : [      7.78571e-006 ]
8214 : [      7.82573e-006 ]
8215 : [      7.97719e-006 ]
8216 : [      7.68518e-006 ]
8217 : [      7.7396e-006  ]
8218 : [      7.69312e-006 ]
8219 : [      7.81721e-006 ]
8220 : [      7.93583e-006 ]
8221 : [      7.75728e-006 ]
8222 : [      7.89192e-006 ]
8223 : [      7.85748e-006 ]
8224 : [      7.97617e-006 ]
8225 : [      7.70315e-006 ]
8226 : [      7.7029e-006  ]
8227 : [      7.83416e-006 ]
8228 : [      7.8511e-006  ]
8229 : [      7.77702e-006 ]
8230 : [      8.00267e-006 ]
8231 : [      7.7639e-006  ]
8232 : [      7.62369e-006 ]
8233 : [      7.91449e-006 ]
8234 : [      7.74873e-006 ]
8235 : [      7.81084e-006 ]
8236 : [      7.65808e-006 ]
8237 : [      7.66937e-006 ]
8238 : [      7.73102e-006 ]
8239 : [      7.91783e-006 ]
8240 : [      7.83429e-006 ]
8241 : [      7.98003e-006 ]
8242 : [      7.81369e-006 ]
8243 : [      7.75858e-006 ]
8244 : [      7.92661e-006 ]
8245 : [      7.6461e-006  ]
8246 : [      7.64167e-006 ]
8247 : [      7.67919e-006 ]
8248 : [      7.68887e-006 ]
8249 : [      7.86836e-006 ]
8250 : [      7.94581e-006 ]
8251 : [      7.64621e-006 ]
8252 : [      7.80744e-006 ]
8253 : [      7.76741e-006 ]
8254 : [      7.7092e-006  ]
8255 : [      7.769e-006   ]
8256 : [      7.65769e-006 ]
8257 : [      7.79483e-006 ]
8258 : [      7.70492e-006 ]
8259 : [      7.66733e-006 ]
8260 : [      7.72034e-006 ]
8261 : [      8.02041e-006 ]
8262 : [      7.63642e-006 ]
8263 : [      7.86401e-006 ]
8264 : [      7.76337e-006 ]
8265 : [      7.74254e-006 ]
8266 : [      7.83468e-006 ]
8267 : [      7.9535e-006  ]
8268 : [      7.85773e-006 ]
8269 : [      7.89428e-006 ]
8270 : [      7.67649e-006 ]
8271 : [      7.80982e-006 ]
8272 : [      7.83481e-006 ]
8273 : [      7.98479e-006 ]
8274 : [      7.6278e-006  ]
8275 : [      7.874e-006   ]
8276 : [      7.67751e-006 ]
8277 : [      7.64008e-006 ]
8278 : [      7.56952e-006 ]
8279 : [      7.78568e-006 ]
8280 : [      7.69122e-006 ]
8281 : [      7.82975e-006 ]
8282 : [      7.80239e-006 ]
8283 : [      7.81432e-006 ]
8284 : [      8.00933e-006 ]
8285 : [      7.94626e-006 ]
8286 : [      7.89097e-006 ]
8287 : [      7.81186e-006 ]
8288 : [      7.895e-006   ]
8289 : [      7.8442e-006  ]
8290 : [      7.92757e-006 ]
8291 : [      7.96135e-006 ]
8292 : [      7.68595e-006 ]
8293 : [      7.95017e-006 ]
8294 : [      7.95419e-006 ]
8295 : [      7.66994e-006 ]
8296 : [      7.76284e-006 ]
8297 : [      7.79378e-006 ]
8298 : [      7.78083e-006 ]
8299 : [      7.66772e-006 ]
8300 : [      7.97742e-006 ]
8301 : [      7.84208e-006 ]
8302 : [      7.96086e-006 ]
8303 : [      7.57042e-006 ]
8304 : [      7.82429e-006 ]
8305 : [      7.5785e-006  ]
8306 : [      7.61111e-006 ]
8307 : [      7.65405e-006 ]
8308 : [      7.61922e-006 ]
8309 : [      7.80254e-006 ]
8310 : [      8.01223e-006 ]
8311 : [      7.70576e-006 ]
8312 : [      7.96121e-006 ]
8313 : [      7.95386e-006 ]
8314 : [      7.88607e-006 ]
8315 : [      7.86152e-006 ]
8316 : [      7.94916e-006 ]
8317 : [      7.81579e-006 ]
8318 : [      7.66673e-006 ]
8319 : [      7.60127e-006 ]
8320 : [      7.79629e-006 ]
8321 : [      7.8743e-006  ]
8322 : [      7.84769e-006 ]
8323 : [      7.71036e-006 ]
8324 : [      7.87799e-006 ]
8325 : [      7.96079e-006 ]
8326 : [      7.65458e-006 ]
8327 : [      7.86769e-006 ]
8328 : [      7.97743e-006 ]
8329 : [      8.02376e-006 ]
8330 : [      7.75913e-006 ]
8331 : [      7.74848e-006 ]
8332 : [      7.87411e-006 ]
8333 : [      7.89321e-006 ]
8334 : [      7.79171e-006 ]
8335 : [      7.79137e-006 ]
8336 : [      7.74416e-006 ]
8337 : [      7.64995e-006 ]
8338 : [      7.72238e-006 ]
8339 : [      7.93908e-006 ]
8340 : [      7.67296e-006 ]
8341 : [      7.76355e-006 ]
8342 : [      7.80314e-006 ]
8343 : [      8.00068e-006 ]
8344 : [      7.7258e-006  ]
8345 : [      7.91873e-006 ]
8346 : [      7.86982e-006 ]
8347 : [      7.86158e-006 ]
8348 : [      7.76094e-006 ]
8349 : [      7.84018e-006 ]
8350 : [      7.96856e-006 ]
8351 : [      7.77863e-006 ]
8352 : [      7.93439e-006 ]
8353 : [      7.81648e-006 ]
8354 : [      7.69588e-006 ]
8355 : [      7.94343e-006 ]
8356 : [      7.95103e-006 ]
8357 : [      7.91211e-006 ]
8358 : [      7.6504e-006  ]
8359 : [      7.81432e-006 ]
8360 : [      7.92311e-006 ]
8361 : [      7.84443e-006 ]
8362 : [      7.96194e-006 ]
8363 : [      7.94063e-006 ]
8364 : [      7.73201e-006 ]
8365 : [      7.8079e-006  ]
8366 : [      7.92196e-006 ]
8367 : [      7.79235e-006 ]
8368 : [      7.79906e-006 ]
8369 : [      7.90017e-006 ]
8370 : [      7.73587e-006 ]
8371 : [      7.82316e-006 ]
8372 : [      7.80981e-006 ]
8373 : [      7.84647e-006 ]
8374 : [      7.63636e-006 ]
8375 : [      7.66469e-006 ]
8376 : [      7.80404e-006 ]
8377 : [      7.73762e-006 ]
8378 : [      7.73142e-006 ]
8379 : [      7.73642e-006 ]
8380 : [      7.63595e-006 ]
8381 : [      7.58911e-006 ]
8382 : [      7.93148e-006 ]
8383 : [      7.68317e-006 ]
8384 : [      7.67792e-006 ]
8385 : [      7.92331e-006 ]
8386 : [      7.74704e-006 ]
8387 : [      7.71472e-006 ]
8388 : [      7.92379e-006 ]
8389 : [      7.88359e-006 ]
8390 : [      7.99137e-006 ]
8391 : [      7.90316e-006 ]
8392 : [      7.97498e-006 ]
8393 : [      7.77162e-006 ]
8394 : [      7.78047e-006 ]
8395 : [      7.99995e-006 ]
8396 : [      7.92822e-006 ]
8397 : [      7.69773e-006 ]
8398 : [      7.84227e-006 ]
8399 : [      7.59851e-006 ]
8400 : [      7.75996e-006 ]
8401 : [      7.7453e-006  ]
8402 : [      7.85006e-006 ]
8403 : [      7.57919e-006 ]
8404 : [      7.87464e-006 ]
8405 : [      7.60949e-006 ]
8406 : [      7.91819e-006 ]
8407 : [      7.74064e-006 ]
8408 : [      7.77611e-006 ]
8409 : [      7.78781e-006 ]
8410 : [      7.97625e-006 ]
8411 : [      7.80219e-006 ]
8412 : [      7.85378e-006 ]
8413 : [      7.8397e-006  ]
8414 : [      7.89792e-006 ]
8415 : [      8.0054e-006  ]
8416 : [      7.89199e-006 ]
8417 : [      7.95373e-006 ]
8418 : [      7.82795e-006 ]
8419 : [      7.89684e-006 ]
8420 : [      7.73091e-006 ]
8421 : [      7.95692e-006 ]
8422 : [      7.79786e-006 ]
8423 : [      7.7759e-006  ]
8424 : [      7.95926e-006 ]
8425 : [      7.91508e-006 ]
8426 : [      7.74987e-006 ]
8427 : [      7.79156e-006 ]
8428 : [      7.87502e-006 ]
8429 : [      7.74699e-006 ]
8430 : [      7.68425e-006 ]
8431 : [      7.74664e-006 ]
8432 : [      7.83769e-006 ]
8433 : [      7.76151e-006 ]
8434 : [      8.01968e-006 ]
8435 : [      7.73675e-006 ]
8436 : [      7.75785e-006 ]
8437 : [      7.78933e-006 ]
8438 : [      7.99228e-006 ]
8439 : [      8.01811e-006 ]
8440 : [      7.8334e-006  ]
8441 : [      8.00167e-006 ]
8442 : [      7.72183e-006 ]
8443 : [      7.81889e-006 ]
8444 : [      7.94473e-006 ]
8445 : [      7.90137e-006 ]
8446 : [      7.82203e-006 ]
8447 : [      7.80472e-006 ]
8448 : [      7.79442e-006 ]
8449 : [      7.65797e-006 ]
8450 : [      7.94898e-006 ]
8451 : [      7.79791e-006 ]
8452 : [      7.52317e-006 ]
8453 : [      7.76718e-006 ]
8454 : [      7.86458e-006 ]
8455 : [      7.84937e-006 ]
8456 : [      7.91781e-006 ]
8457 : [      7.996e-006   ]
8458 : [      8.02338e-006 ]
8459 : [      7.50745e-006 ]
8460 : [      7.74376e-006 ]
8461 : [      7.88373e-006 ]
8462 : [      7.80908e-006 ]
8463 : [      7.73274e-006 ]
8464 : [      7.7616e-006  ]
8465 : [      7.74956e-006 ]
8466 : [      7.81665e-006 ]
8467 : [      7.76511e-006 ]
8468 : [      7.74935e-006 ]
8469 : [      7.66026e-006 ]
8470 : [      8.0198e-006  ]
8471 : [      7.50335e-006 ]
8472 : [      7.81882e-006 ]
8473 : [      8.01229e-006 ]
8474 : [      8.01189e-006 ]
8475 : [      7.82039e-006 ]
8476 : [      7.67872e-006 ]
8477 : [      7.77415e-006 ]
8478 : [      7.70631e-006 ]
8479 : [      7.97629e-006 ]
8480 : [      7.83827e-006 ]
8481 : [      7.85455e-006 ]
8482 : [      7.92904e-006 ]
8483 : [      7.79952e-006 ]
8484 : [      7.9186e-006  ]
8485 : [      7.75351e-006 ]
8486 : [      7.92257e-006 ]
8487 : [      7.77026e-006 ]
8488 : [      8.02515e-006 ]
8489 : [      8.02837e-006 ]
8490 : [      7.79784e-006 ]
8491 : [      8.02933e-006 ]
8492 : [      7.61067e-006 ]
8493 : [      7.86607e-006 ]
8494 : [      7.99678e-006 ]
8495 : [      7.86536e-006 ]
8496 : [      7.7882e-006  ]
8497 : [      7.67917e-006 ]
8498 : [      7.75761e-006 ]
8499 : [      7.75476e-006 ]
8500 : [      7.95584e-006 ]
8501 : [      7.75099e-006 ]
8502 : [      7.78746e-006 ]
8503 : [      7.67436e-006 ]
8504 : [      7.94658e-006 ]
8505 : [      7.94163e-006 ]
8506 : [      7.64268e-006 ]
8507 : [      7.82335e-006 ]
8508 : [      7.94761e-006 ]
8509 : [      7.89349e-006 ]
8510 : [      7.77964e-006 ]
8511 : [      7.73178e-006 ]
8512 : [      7.89863e-006 ]
8513 : [      7.95306e-006 ]
8514 : [      7.8053e-006  ]
8515 : [      7.73526e-006 ]
8516 : [      7.87298e-006 ]
8517 : [      7.80818e-006 ]
8518 : [      7.89381e-006 ]
8519 : [      7.56752e-006 ]
8520 : [      7.9572e-006  ]
8521 : [      7.74467e-006 ]
8522 : [      7.80233e-006 ]
8523 : [      7.72841e-006 ]
8524 : [      7.81204e-006 ]
8525 : [      7.88802e-006 ]
8526 : [      7.66641e-006 ]
8527 : [      7.72044e-006 ]
8528 : [      7.89268e-006 ]
8529 : [      7.99665e-006 ]
8530 : [      7.74878e-006 ]
8531 : [      8.01533e-006 ]
8532 : [      7.63627e-006 ]
8533 : [      7.79648e-006 ]
8534 : [      7.72546e-006 ]
8535 : [      7.83005e-006 ]
8536 : [      7.87867e-006 ]
8537 : [      7.73861e-006 ]
8538 : [      7.82288e-006 ]
8539 : [      7.9246e-006  ]
8540 : [      7.97809e-006 ]
8541 : [      7.68832e-006 ]
8542 : [      7.76546e-006 ]
8543 : [      7.75091e-006 ]
8544 : [      8.01665e-006 ]
8545 : [      7.87493e-006 ]
8546 : [      7.81564e-006 ]
8547 : [      7.72952e-006 ]
8548 : [      7.93222e-006 ]
8549 : [      7.70963e-006 ]
8550 : [      7.94156e-006 ]
8551 : [      7.83393e-006 ]
8552 : [      7.61001e-006 ]
8553 : [      7.82272e-006 ]
8554 : [      7.90638e-006 ]
8555 : [      7.611e-006   ]
8556 : [      7.79815e-006 ]
8557 : [      7.87315e-006 ]
8558 : [      7.72478e-006 ]
8559 : [      7.97033e-006 ]
8560 : [      7.96129e-006 ]
8561 : [      7.83833e-006 ]
8562 : [      8.02121e-006 ]
8563 : [      7.63832e-006 ]
8564 : [      7.93494e-006 ]
8565 : [      7.98318e-006 ]
8566 : [      7.78246e-006 ]
8567 : [      7.88798e-006 ]
8568 : [      7.75563e-006 ]
8569 : [      8.00594e-006 ]
8570 : [      7.76978e-006 ]
8571 : [      8.03406e-006 ]
8572 : [      7.79892e-006 ]
8573 : [      7.77733e-006 ]
8574 : [      7.57068e-006 ]
8575 : [      7.84935e-006 ]
8576 : [      7.71747e-006 ]
8577 : [      7.94358e-006 ]
8578 : [      7.99522e-006 ]
8579 : [      7.91904e-006 ]
8580 : [      7.97854e-006 ]
8581 : [      7.80797e-006 ]
8582 : [      7.96814e-006 ]
8583 : [      8.00353e-006 ]
8584 : [      7.85112e-006 ]
8585 : [      7.93913e-006 ]
8586 : [      7.80041e-006 ]
8587 : [      7.81259e-006 ]
8588 : [      8.05609e-006 ]
8589 : [      7.79847e-006 ]
8590 : [      7.99151e-006 ]
8591 : [      7.76418e-006 ]
8592 : [      7.70087e-006 ]
8593 : [      7.82998e-006 ]
8594 : [      8.01423e-006 ]
8595 : [      7.78197e-006 ]
8596 : [      8.06751e-006 ]
8597 : [      7.9956e-006  ]
8598 : [      7.82222e-006 ]
8599 : [      7.84241e-006 ]
8600 : [      7.76472e-006 ]
8601 : [      7.6243e-006  ]
8602 : [      7.79608e-006 ]
8603 : [      7.872e-006   ]
8604 : [      7.91181e-006 ]
8605 : [      7.96549e-006 ]
8606 : [      8.01156e-006 ]
8607 : [      7.93139e-006 ]
8608 : [      7.91383e-006 ]
8609 : [      7.75532e-006 ]
8610 : [      7.60114e-006 ]
8611 : [      7.73137e-006 ]
8612 : [      7.88644e-006 ]
8613 : [      7.96201e-006 ]
8614 : [      7.92354e-006 ]
8615 : [      8.00565e-006 ]
8616 : [      7.72206e-006 ]
8617 : [      7.69732e-006 ]
8618 : [      7.83401e-006 ]
8619 : [      7.81499e-006 ]
8620 : [      7.89671e-006 ]
8621 : [      7.90527e-006 ]
8622 : [      7.78067e-006 ]
8623 : [      7.83323e-006 ]
8624 : [      7.90299e-006 ]
8625 : [      7.60447e-006 ]
8626 : [      7.59656e-006 ]
8627 : [      7.92967e-006 ]
8628 : [      7.83835e-006 ]
8629 : [      7.81739e-006 ]
8630 : [      8.01768e-006 ]
8631 : [      7.70156e-006 ]
8632 : [      7.66551e-006 ]
8633 : [      7.81943e-006 ]
8634 : [      7.80311e-006 ]
8635 : [      7.73538e-006 ]
8636 : [      7.95736e-006 ]
8637 : [      7.8731e-006  ]
8638 : [      7.83627e-006 ]
8639 : [      7.85616e-006 ]
8640 : [      7.78168e-006 ]
8641 : [      7.75028e-006 ]
8642 : [      7.95643e-006 ]
8643 : [      7.64206e-006 ]
8644 : [      7.59554e-006 ]
8645 : [      7.99421e-006 ]
8646 : [      7.88613e-006 ]
8647 : [      7.88332e-006 ]
8648 : [      7.98195e-006 ]
8649 : [      7.98968e-006 ]
8650 : [      8.02376e-006 ]
8651 : [      7.7275e-006  ]
8652 : [      7.85294e-006 ]
8653 : [      7.84277e-006 ]
8654 : [      7.70371e-006 ]
8655 : [      7.85575e-006 ]
8656 : [      7.65413e-006 ]
8657 : [      7.87139e-006 ]
8658 : [      7.77759e-006 ]
8659 : [      7.84296e-006 ]
8660 : [      7.69489e-006 ]
8661 : [      7.90149e-006 ]
8662 : [      7.70427e-006 ]
8663 : [      7.98841e-006 ]
8664 : [      7.75988e-006 ]
8665 : [      7.88433e-006 ]
8666 : [      8.01214e-006 ]
8667 : [      7.82612e-006 ]
8668 : [      7.65085e-006 ]
8669 : [      7.86043e-006 ]
8670 : [      7.81858e-006 ]
8671 : [      7.60076e-006 ]
8672 : [      7.77069e-006 ]
8673 : [      7.82647e-006 ]
8674 : [      7.9571e-006  ]
8675 : [      7.95024e-006 ]
8676 : [      7.7307e-006  ]
8677 : [      7.71341e-006 ]
8678 : [      7.81581e-006 ]
8679 : [      7.96991e-006 ]
8680 : [      7.88792e-006 ]
8681 : [      7.77291e-006 ]
8682 : [      7.73422e-006 ]
8683 : [      7.88386e-006 ]
8684 : [      7.74713e-006 ]
8685 : [      8.02108e-006 ]
8686 : [      7.72301e-006 ]
8687 : [      7.76421e-006 ]
8688 : [      7.9669e-006  ]
8689 : [      7.68563e-006 ]
8690 : [      7.74189e-006 ]
8691 : [      7.71649e-006 ]
8692 : [      7.94221e-006 ]
8693 : [      8.028e-006   ]
8694 : [      7.53775e-006 ]
8695 : [      7.73039e-006 ]
8696 : [      7.82619e-006 ]
8697 : [      7.92004e-006 ]
8698 : [      7.95906e-006 ]
8699 : [      7.79169e-006 ]
8700 : [      7.87664e-006 ]
8701 : [      7.90978e-006 ]
8702 : [      7.9754e-006  ]
8703 : [      7.78909e-006 ]
8704 : [      7.99321e-006 ]
8705 : [      7.88898e-006 ]
8706 : [      7.82375e-006 ]
8707 : [      7.87444e-006 ]
8708 : [      7.73971e-006 ]
8709 : [      7.71569e-006 ]
8710 : [      7.77576e-006 ]
8711 : [      7.81858e-006 ]
8712 : [      7.62681e-006 ]
8713 : [      7.83874e-006 ]
8714 : [      7.82704e-006 ]
8715 : [      7.85785e-006 ]
8716 : [      7.93962e-006 ]
8717 : [      7.8407e-006  ]
8718 : [      7.96797e-006 ]
8719 : [      7.94586e-006 ]
8720 : [      7.7216e-006  ]
8721 : [      7.585e-006   ]
8722 : [      7.76884e-006 ]
8723 : [      8.02438e-006 ]
8724 : [      7.71363e-006 ]
8725 : [      7.98465e-006 ]
8726 : [      7.78518e-006 ]
8727 : [      7.86581e-006 ]
8728 : [      7.87325e-006 ]
8729 : [      7.88628e-006 ]
8730 : [      7.94831e-006 ]
8731 : [      7.90696e-006 ]
8732 : [      7.78942e-006 ]
8733 : [      7.93937e-006 ]
8734 : [      7.82315e-006 ]
8735 : [      7.81666e-006 ]
8736 : [      7.83061e-006 ]
8737 : [      7.86997e-006 ]
8738 : [      7.84563e-006 ]
8739 : [      7.82384e-006 ]
8740 : [      7.96022e-006 ]
8741 : [      7.95266e-006 ]
8742 : [      7.79586e-006 ]
8743 : [      7.79723e-006 ]
8744 : [      7.8177e-006  ]
8745 : [      7.84994e-006 ]
8746 : [      7.86191e-006 ]
8747 : [      7.89007e-006 ]
8748 : [      7.85032e-006 ]
8749 : [      7.94524e-006 ]
8750 : [      7.88444e-006 ]
8751 : [      7.63269e-006 ]
8752 : [      8.03958e-006 ]
8753 : [      7.8514e-006  ]
8754 : [      7.80861e-006 ]
8755 : [      7.94581e-006 ]
8756 : [      7.90847e-006 ]
8757 : [      7.83631e-006 ]
8758 : [      7.87546e-006 ]
8759 : [      7.72323e-006 ]
8760 : [      7.78647e-006 ]
8761 : [      7.83957e-006 ]
8762 : [      7.57951e-006 ]
8763 : [      7.98155e-006 ]
8764 : [      7.92455e-006 ]
8765 : [      7.69874e-006 ]
8766 : [      7.87748e-006 ]
8767 : [      7.96063e-006 ]
8768 : [      7.8969e-006  ]
8769 : [      7.80744e-006 ]
8770 : [      7.73144e-006 ]
8771 : [      7.85569e-006 ]
8772 : [      8.02665e-006 ]
8773 : [      7.92157e-006 ]
8774 : [      7.85592e-006 ]
8775 : [      7.73801e-006 ]
8776 : [      7.75754e-006 ]
8777 : [      7.90179e-006 ]
8778 : [      7.76767e-006 ]
8779 : [      7.83131e-006 ]
8780 : [      7.95552e-006 ]
8781 : [      7.78281e-006 ]
8782 : [      7.97594e-006 ]
8783 : [      7.63785e-006 ]
8784 : [      7.64291e-006 ]
8785 : [      8.03057e-006 ]
8786 : [      7.82037e-006 ]
8787 : [      7.84696e-006 ]
8788 : [      7.69855e-006 ]
8789 : [      8.0196e-006  ]
8790 : [      7.67136e-006 ]
8791 : [      7.92607e-006 ]
8792 : [      7.91543e-006 ]
8793 : [      7.73338e-006 ]
8794 : [      7.81317e-006 ]
8795 : [      7.91269e-006 ]
8796 : [      7.60664e-006 ]
8797 : [      7.86157e-006 ]
8798 : [      7.93586e-006 ]
8799 : [      7.97881e-006 ]
8800 : [      7.78201e-006 ]
8801 : [      7.71173e-006 ]
8802 : [      7.87284e-006 ]
8803 : [      7.91158e-006 ]
8804 : [      7.83211e-006 ]
8805 : [      7.86233e-006 ]
8806 : [      7.81403e-006 ]
8807 : [      7.63159e-006 ]
8808 : [      7.95214e-006 ]
8809 : [      7.67896e-006 ]
8810 : [      7.81762e-006 ]
8811 : [      7.79114e-006 ]
8812 : [      7.90735e-006 ]
8813 : [      7.98915e-006 ]
8814 : [      7.85109e-006 ]
8815 : [      7.77047e-006 ]
8816 : [      7.97412e-006 ]
8817 : [      7.90049e-006 ]
8818 : [      8.0201e-006  ]
8819 : [      7.67785e-006 ]
8820 : [      7.76224e-006 ]
8821 : [      7.77558e-006 ]
8822 : [      7.85098e-006 ]
8823 : [      7.4945e-006  ]
8824 : [      7.93894e-006 ]
8825 : [      7.96448e-006 ]
8826 : [      7.80226e-006 ]
8827 : [      7.82037e-006 ]
8828 : [      7.85599e-006 ]
8829 : [      7.81231e-006 ]
8830 : [      7.85027e-006 ]
8831 : [      7.8631e-006  ]
8832 : [      7.7401e-006  ]
8833 : [      7.83985e-006 ]
8834 : [      7.75609e-006 ]
8835 : [      7.61454e-006 ]
8836 : [      7.78194e-006 ]
8837 : [      7.74721e-006 ]
8838 : [      7.76441e-006 ]
8839 : [      7.93715e-006 ]
8840 : [      7.81299e-006 ]
8841 : [      7.76313e-006 ]
8842 : [      7.7465e-006  ]
8843 : [      8.01828e-006 ]
8844 : [      7.50484e-006 ]
8845 : [      7.66573e-006 ]
8846 : [      7.72309e-006 ]
8847 : [      7.77485e-006 ]
8848 : [      7.86387e-006 ]
8849 : [      7.9575e-006  ]
8850 : [      7.77895e-006 ]
8851 : [      7.77593e-006 ]
8852 : [      7.69529e-006 ]
8853 : [      7.93271e-006 ]
8854 : [      7.60479e-006 ]
8855 : [      7.66356e-006 ]
8856 : [      7.61459e-006 ]
8857 : [      7.66375e-006 ]
8858 : [      7.90214e-006 ]
8859 : [      7.55692e-006 ]
8860 : [      7.88995e-006 ]
8861 : [      7.68241e-006 ]
8862 : [      7.95612e-006 ]
8863 : [      7.71226e-006 ]
8864 : [      7.63486e-006 ]
8865 : [      7.87818e-006 ]
8866 : [      7.84795e-006 ]
8867 : [      7.9995e-006  ]
8868 : [      7.63398e-006 ]
8869 : [      7.84403e-006 ]
8870 : [      7.66212e-006 ]
8871 : [      7.87751e-006 ]
8872 : [      7.86949e-006 ]
8873 : [      7.99441e-006 ]
8874 : [      8.00851e-006 ]
8875 : [      7.944e-006   ]
8876 : [      7.83902e-006 ]
8877 : [      7.806e-006   ]
8878 : [      7.85532e-006 ]
8879 : [      7.81082e-006 ]
8880 : [      7.95006e-006 ]
8881 : [      7.47992e-006 ]
8882 : [      7.90948e-006 ]
8883 : [      7.92937e-006 ]
8884 : [      7.85623e-006 ]
8885 : [      7.85868e-006 ]
8886 : [      7.78973e-006 ]
8887 : [      7.84923e-006 ]
8888 : [      7.84929e-006 ]
8889 : [      7.81528e-006 ]
8890 : [      7.90461e-006 ]
8891 : [      7.77152e-006 ]
8892 : [      7.86777e-006 ]
8893 : [      8.00215e-006 ]
8894 : [      7.92426e-006 ]
8895 : [      7.92168e-006 ]
8896 : [      8.00925e-006 ]
8897 : [      7.85838e-006 ]
8898 : [      7.84392e-006 ]
8899 : [      7.61502e-006 ]
8900 : [      7.92012e-006 ]
8901 : [      7.86368e-006 ]
8902 : [      7.73525e-006 ]
8903 : [      7.75629e-006 ]
8904 : [      7.95122e-006 ]
8905 : [      7.76634e-006 ]
8906 : [      7.81497e-006 ]
8907 : [      7.80465e-006 ]
8908 : [      7.78981e-006 ]
8909 : [      7.84789e-006 ]
8910 : [      7.84815e-006 ]
8911 : [      7.87438e-006 ]
8912 : [      7.86157e-006 ]
8913 : [      7.86605e-006 ]
8914 : [      7.95134e-006 ]
8915 : [      7.96161e-006 ]
8916 : [      7.94319e-006 ]
8917 : [      7.75798e-006 ]
8918 : [      7.66047e-006 ]
8919 : [      7.94206e-006 ]
8920 : [      7.82196e-006 ]
8921 : [      7.79378e-006 ]
8922 : [      7.58782e-006 ]
8923 : [      7.72632e-006 ]
8924 : [      7.93459e-006 ]
8925 : [      7.93036e-006 ]
8926 : [      7.83228e-006 ]
8927 : [      7.83638e-006 ]
8928 : [      7.77867e-006 ]
8929 : [      7.73962e-006 ]
8930 : [      7.9859e-006  ]
8931 : [      7.78818e-006 ]
8932 : [      7.7804e-006  ]
8933 : [      7.96579e-006 ]
8934 : [      7.81831e-006 ]
8935 : [      7.86001e-006 ]
8936 : [      7.87291e-006 ]
8937 : [      7.90639e-006 ]
8938 : [      7.72082e-006 ]
8939 : [      7.93619e-006 ]
8940 : [      7.67025e-006 ]
8941 : [      7.6235e-006  ]
8942 : [      7.93429e-006 ]
8943 : [      7.96132e-006 ]
8944 : [      7.78731e-006 ]
8945 : [      7.82084e-006 ]
8946 : [      7.97925e-006 ]
8947 : [      7.77008e-006 ]
8948 : [      7.79705e-006 ]
8949 : [      7.63035e-006 ]
8950 : [      7.82652e-006 ]
8951 : [      7.73965e-006 ]
8952 : [      7.79256e-006 ]
8953 : [      7.74044e-006 ]
8954 : [      7.78178e-006 ]
8955 : [      7.89229e-006 ]
8956 : [      7.88668e-006 ]
8957 : [      8.02994e-006 ]
8958 : [      7.92129e-006 ]
8959 : [      7.64693e-006 ]
8960 : [      7.90298e-006 ]
8961 : [      7.73863e-006 ]
8962 : [      7.84255e-006 ]
8963 : [      7.92785e-006 ]
8964 : [      7.78003e-006 ]
8965 : [      7.84756e-006 ]
8966 : [      7.66437e-006 ]
8967 : [      7.9892e-006  ]
8968 : [      7.81288e-006 ]
8969 : [      7.92124e-006 ]
8970 : [      7.76457e-006 ]
8971 : [      8.01156e-006 ]
8972 : [      7.7308e-006  ]
8973 : [      7.59539e-006 ]
8974 : [      7.74654e-006 ]
8975 : [      7.72782e-006 ]
8976 : [      7.93195e-006 ]
8977 : [      7.84314e-006 ]
8978 : [      7.99663e-006 ]
8979 : [      7.70872e-006 ]
8980 : [      7.65994e-006 ]
8981 : [      7.93849e-006 ]
8982 : [      7.79566e-006 ]
8983 : [      7.57397e-006 ]
8984 : [      7.80311e-006 ]
8985 : [      7.68169e-006 ]
8986 : [      7.8057e-006  ]
8987 : [      7.79698e-006 ]
8988 : [      7.86638e-006 ]
8989 : [      8.01623e-006 ]
8990 : [      7.71534e-006 ]
8991 : [      7.72019e-006 ]
8992 : [      7.76493e-006 ]
8993 : [      7.55705e-006 ]
8994 : [      7.76462e-006 ]
8995 : [      8.03907e-006 ]
8996 : [      7.86752e-006 ]
8997 : [      7.91554e-006 ]
8998 : [      7.76116e-006 ]
8999 : [      7.99902e-006 ]
9000 : [      7.92171e-006 ]
9001 : [      7.85837e-006 ]
9002 : [      7.68583e-006 ]
9003 : [      7.82293e-006 ]
9004 : [      7.6518e-006  ]
9005 : [      7.75098e-006 ]
9006 : [      7.72738e-006 ]
9007 : [      7.73887e-006 ]
9008 : [      7.65836e-006 ]
9009 : [      7.80854e-006 ]
9010 : [      7.85956e-006 ]
9011 : [      7.7541e-006  ]
9012 : [      7.75163e-006 ]
9013 : [      7.86582e-006 ]
9014 : [      7.99892e-006 ]
9015 : [      7.82846e-006 ]
9016 : [      7.83977e-006 ]
9017 : [      7.97393e-006 ]
9018 : [      7.81323e-006 ]
9019 : [      7.79688e-006 ]
9020 : [      7.86855e-006 ]
9021 : [      7.80101e-006 ]
9022 : [      7.69692e-006 ]
9023 : [      7.76048e-006 ]
9024 : [      7.78352e-006 ]
9025 : [      7.79507e-006 ]
9026 : [      7.94664e-006 ]
9027 : [      7.82871e-006 ]
9028 : [      7.74917e-006 ]
9029 : [      7.88319e-006 ]
9030 : [      7.90226e-006 ]
9031 : [      7.88457e-006 ]
9032 : [      7.79413e-006 ]
9033 : [      7.95815e-006 ]
9034 : [      7.65558e-006 ]
9035 : [      7.79615e-006 ]
9036 : [      7.93743e-006 ]
9037 : [      8.0029e-006  ]
9038 : [      7.86269e-006 ]
9039 : [      8.01187e-006 ]
9040 : [      7.86674e-006 ]
9041 : [      7.8329e-006  ]
9042 : [      7.70817e-006 ]
9043 : [      7.89659e-006 ]
9044 : [      7.71739e-006 ]
9045 : [      7.79291e-006 ]
9046 : [      7.82276e-006 ]
9047 : [      7.80793e-006 ]
9048 : [      7.54694e-006 ]
9049 : [      7.71729e-006 ]
9050 : [      7.74067e-006 ]
9051 : [      7.58274e-006 ]
9052 : [      7.62825e-006 ]
9053 : [      7.83016e-006 ]
9054 : [      7.92577e-006 ]
9055 : [      7.5232e-006  ]
9056 : [      7.7816e-006  ]
9057 : [      7.76874e-006 ]
9058 : [      7.52277e-006 ]
9059 : [      7.71972e-006 ]
9060 : [      7.83012e-006 ]
9061 : [      7.65717e-006 ]
9062 : [      7.94535e-006 ]
9063 : [      7.95969e-006 ]
9064 : [      7.65243e-006 ]
9065 : [      7.97828e-006 ]
9066 : [      7.79705e-006 ]
9067 : [      7.73613e-006 ]
9068 : [      7.79607e-006 ]
9069 : [      7.72495e-006 ]
9070 : [      7.78928e-006 ]
9071 : [      7.82651e-006 ]
9072 : [      7.80755e-006 ]
9073 : [      8.00542e-006 ]
9074 : [      7.80554e-006 ]
9075 : [      7.72763e-006 ]
9076 : [      7.7681e-006  ]
9077 : [      7.73245e-006 ]
9078 : [      7.89816e-006 ]
9079 : [      7.7543e-006  ]
9080 : [      7.91814e-006 ]
9081 : [      7.76071e-006 ]
9082 : [      7.80329e-006 ]
9083 : [      7.80651e-006 ]
9084 : [      7.758e-006   ]
9085 : [      7.82238e-006 ]
9086 : [      7.70343e-006 ]
9087 : [      7.83484e-006 ]
9088 : [      7.75501e-006 ]
9089 : [      7.9479e-006  ]
9090 : [      7.95406e-006 ]
9091 : [      8.00666e-006 ]
9092 : [      8.00082e-006 ]
9093 : [      7.85697e-006 ]
9094 : [      7.9394e-006  ]
9095 : [      8.00843e-006 ]
9096 : [      7.83517e-006 ]
9097 : [      7.86535e-006 ]
9098 : [      7.63319e-006 ]
9099 : [      7.74165e-006 ]
9100 : [      7.5881e-006  ]
9101 : [      7.89709e-006 ]
9102 : [      7.95781e-006 ]
9103 : [      7.77999e-006 ]
9104 : [      7.79562e-006 ]
9105 : [      8.00146e-006 ]
9106 : [      7.99804e-006 ]
9107 : [      7.84329e-006 ]
9108 : [      7.56273e-006 ]
9109 : [      7.85301e-006 ]
9110 : [      7.67199e-006 ]
9111 : [      7.69687e-006 ]
9112 : [      7.77988e-006 ]
9113 : [      7.58573e-006 ]
9114 : [      7.92839e-006 ]
9115 : [      7.92784e-006 ]
9116 : [      7.83938e-006 ]
9117 : [      8.03433e-006 ]
9118 : [      7.7669e-006  ]
9119 : [      7.88971e-006 ]
9120 : [      7.8549e-006  ]
9121 : [      7.88119e-006 ]
9122 : [      7.69363e-006 ]
9123 : [      7.54946e-006 ]
9124 : [      7.85387e-006 ]
9125 : [      7.98152e-006 ]
9126 : [      7.95654e-006 ]
9127 : [      7.75175e-006 ]
9128 : [      7.92791e-006 ]
9129 : [      7.89951e-006 ]
9130 : [      7.73592e-006 ]
9131 : [      7.75431e-006 ]
9132 : [      7.76131e-006 ]
9133 : [      8.0299e-006  ]
9134 : [      7.72111e-006 ]
9135 : [      7.92919e-006 ]
9136 : [      7.83871e-006 ]
9137 : [      7.81187e-006 ]
9138 : [      7.73962e-006 ]
9139 : [      7.93791e-006 ]
9140 : [      7.77746e-006 ]
9141 : [      7.96298e-006 ]
9142 : [      7.69858e-006 ]
9143 : [      7.75706e-006 ]
9144 : [      7.73901e-006 ]
9145 : [      7.96902e-006 ]
9146 : [      7.73632e-006 ]
9147 : [      7.90145e-006 ]
9148 : [      7.91682e-006 ]
9149 : [      7.99042e-006 ]
9150 : [      7.86721e-006 ]
9151 : [      7.81358e-006 ]
9152 : [      7.93676e-006 ]
9153 : [      7.75125e-006 ]
9154 : [      7.75184e-006 ]
9155 : [      7.72066e-006 ]
9156 : [      7.84918e-006 ]
9157 : [      7.71713e-006 ]
9158 : [      7.9674e-006  ]
9159 : [      7.88476e-006 ]
9160 : [      7.7404e-006  ]
9161 : [      8.00343e-006 ]
9162 : [      7.87019e-006 ]
9163 : [      7.96543e-006 ]
9164 : [      7.84914e-006 ]
9165 : [      7.64335e-006 ]
9166 : [      7.68614e-006 ]
9167 : [      7.88143e-006 ]
9168 : [      7.61157e-006 ]
9169 : [      7.61461e-006 ]
9170 : [      7.99772e-006 ]
9171 : [      7.82645e-006 ]
9172 : [      7.95249e-006 ]
9173 : [      7.90296e-006 ]
9174 : [      7.93867e-006 ]
9175 : [      7.93415e-006 ]
9176 : [      7.86221e-006 ]
9177 : [      7.94149e-006 ]
9178 : [      7.62992e-006 ]
9179 : [      7.92046e-006 ]
9180 : [      7.95167e-006 ]
9181 : [      7.80419e-006 ]
9182 : [      7.8201e-006  ]
9183 : [      7.8751e-006  ]
9184 : [      7.94203e-006 ]
9185 : [      7.81333e-006 ]
9186 : [      7.97147e-006 ]
9187 : [      7.65693e-006 ]
9188 : [      7.8551e-006  ]
9189 : [      7.76917e-006 ]
9190 : [      7.68749e-006 ]
9191 : [      7.67865e-006 ]
9192 : [      7.9689e-006  ]
9193 : [      7.6866e-006  ]
9194 : [      7.77754e-006 ]
9195 : [      7.93988e-006 ]
9196 : [      8.0107e-006  ]
9197 : [      7.88756e-006 ]
9198 : [      7.67149e-006 ]
9199 : [      7.88415e-006 ]
9200 : [      8.00362e-006 ]
9201 : [      7.68957e-006 ]
9202 : [      7.82217e-006 ]
9203 : [      7.76481e-006 ]
9204 : [      7.69871e-006 ]
9205 : [      7.95501e-006 ]
9206 : [      7.7844e-006  ]
9207 : [      7.74881e-006 ]
9208 : [      7.69629e-006 ]
9209 : [      7.85606e-006 ]
9210 : [      7.76691e-006 ]
9211 : [      7.80495e-006 ]
9212 : [      7.92177e-006 ]
9213 : [      7.81335e-006 ]
9214 : [      7.86987e-006 ]
9215 : [      7.74232e-006 ]
9216 : [      7.8559e-006  ]
9217 : [      7.87059e-006 ]
9218 : [      7.67325e-006 ]
9219 : [      7.79405e-006 ]
9220 : [      7.92289e-006 ]
9221 : [      7.99081e-006 ]
9222 : [      7.96004e-006 ]
9223 : [      7.90832e-006 ]
9224 : [      7.97348e-006 ]
9225 : [      7.70742e-006 ]
9226 : [      7.81654e-006 ]
9227 : [      7.87061e-006 ]
9228 : [      7.89369e-006 ]
9229 : [      7.58387e-006 ]
9230 : [      7.74589e-006 ]
9231 : [      7.62461e-006 ]
9232 : [      7.91751e-006 ]
9233 : [      7.79747e-006 ]
9234 : [      8.01989e-006 ]
9235 : [      7.79778e-006 ]
9236 : [      7.93134e-006 ]
9237 : [      8.0211e-006  ]
9238 : [      7.63771e-006 ]
9239 : [      7.83025e-006 ]
9240 : [      7.82159e-006 ]
9241 : [      7.96676e-006 ]
9242 : [      7.88315e-006 ]
9243 : [      7.99979e-006 ]
9244 : [      7.9018e-006  ]
9245 : [      7.70283e-006 ]
9246 : [      8.0062e-006  ]
9247 : [      7.55871e-006 ]
9248 : [      7.7589e-006  ]
9249 : [      7.6996e-006  ]
9250 : [      7.70568e-006 ]
9251 : [      7.83675e-006 ]
9252 : [      7.76403e-006 ]
9253 : [      7.96488e-006 ]
9254 : [      7.97325e-006 ]
9255 : [      7.86056e-006 ]
9256 : [      7.79152e-006 ]
9257 : [      8.017e-006   ]
9258 : [      7.87736e-006 ]
9259 : [      7.51948e-006 ]
9260 : [      7.76985e-006 ]
9261 : [      7.75819e-006 ]
9262 : [      7.83471e-006 ]
9263 : [      7.71343e-006 ]
9264 : [      7.88544e-006 ]
9265 : [      7.62457e-006 ]
9266 : [      7.91528e-006 ]
9267 : [      7.80389e-006 ]
9268 : [      7.90866e-006 ]
9269 : [      7.94817e-006 ]
9270 : [      7.82929e-006 ]
9271 : [      7.87272e-006 ]
9272 : [      7.78612e-006 ]
9273 : [      7.89408e-006 ]
9274 : [      7.90247e-006 ]
9275 : [      7.80555e-006 ]
9276 : [      7.85212e-006 ]
9277 : [      7.74367e-006 ]
9278 : [      7.79822e-006 ]
9279 : [      7.71419e-006 ]
9280 : [      7.7012e-006  ]
9281 : [      7.817e-006   ]
9282 : [      7.80716e-006 ]
9283 : [      7.8299e-006  ]
9284 : [      7.78325e-006 ]
9285 : [      7.81484e-006 ]
9286 : [      7.82858e-006 ]
9287 : [      7.61708e-006 ]
9288 : [      7.86106e-006 ]
9289 : [      7.66373e-006 ]
9290 : [      7.8336e-006  ]
9291 : [      7.7983e-006  ]
9292 : [      7.75552e-006 ]
9293 : [      7.92492e-006 ]
9294 : [      7.82665e-006 ]
9295 : [      7.54002e-006 ]
9296 : [      7.60869e-006 ]
9297 : [      7.90091e-006 ]
9298 : [      7.79221e-006 ]
9299 : [      7.75603e-006 ]
9300 : [      7.71345e-006 ]
9301 : [      7.82945e-006 ]
9302 : [      7.79456e-006 ]
9303 : [      7.68027e-006 ]
9304 : [      7.97667e-006 ]
9305 : [      7.66366e-006 ]
9306 : [      7.92783e-006 ]
9307 : [      7.80427e-006 ]
9308 : [      7.78109e-006 ]
9309 : [      7.8351e-006  ]
9310 : [      7.81935e-006 ]
9311 : [      7.95068e-006 ]
9312 : [      7.72672e-006 ]
9313 : [      7.76899e-006 ]
9314 : [      7.94442e-006 ]
9315 : [      7.65e-006    ]
9316 : [      7.99267e-006 ]
9317 : [      7.74152e-006 ]
9318 : [      7.77184e-006 ]
9319 : [      7.94114e-006 ]
9320 : [      7.81864e-006 ]
9321 : [      7.99486e-006 ]
9322 : [      7.51647e-006 ]
9323 : [      7.75706e-006 ]
9324 : [      7.99114e-006 ]
9325 : [      7.98496e-006 ]
9326 : [      7.76873e-006 ]
9327 : [      7.81427e-006 ]
9328 : [      7.72108e-006 ]
9329 : [      8.00262e-006 ]
9330 : [      7.98225e-006 ]
9331 : [      7.73835e-006 ]
9332 : [      7.81015e-006 ]
9333 : [      7.85795e-006 ]
9334 : [      7.91329e-006 ]
9335 : [      7.77489e-006 ]
9336 : [      7.98241e-006 ]
9337 : [      7.72062e-006 ]
9338 : [      7.66179e-006 ]
9339 : [      7.54651e-006 ]
9340 : [      7.7757e-006  ]
9341 : [      7.83522e-006 ]
9342 : [      7.85421e-006 ]
9343 : [      7.85571e-006 ]
9344 : [      7.69436e-006 ]
9345 : [      7.79001e-006 ]
9346 : [      8.011e-006   ]
9347 : [      7.71154e-006 ]
9348 : [      7.90157e-006 ]
9349 : [      7.81655e-006 ]
9350 : [      7.82979e-006 ]
9351 : [      7.7403e-006  ]
9352 : [      7.89323e-006 ]
9353 : [      7.83135e-006 ]
9354 : [      7.56904e-006 ]
9355 : [      7.87159e-006 ]
9356 : [      7.81482e-006 ]
9357 : [      7.85548e-006 ]
9358 : [      7.84727e-006 ]
9359 : [      7.83079e-006 ]
9360 : [      8.00256e-006 ]
9361 : [      7.82689e-006 ]
9362 : [      7.73514e-006 ]
9363 : [      7.97937e-006 ]
9364 : [      7.93465e-006 ]
9365 : [      7.63553e-006 ]
9366 : [      7.81379e-006 ]
9367 : [      7.7005e-006  ]
9368 : [      7.78836e-006 ]
9369 : [      7.82583e-006 ]
9370 : [      7.93586e-006 ]
9371 : [      7.78482e-006 ]
9372 : [      7.84289e-006 ]
9373 : [      7.74584e-006 ]
9374 : [      8.0267e-006  ]
9375 : [      7.81525e-006 ]
9376 : [      7.6755e-006  ]
9377 : [      7.95444e-006 ]
9378 : [      7.61143e-006 ]
9379 : [      7.92535e-006 ]
9380 : [      7.81529e-006 ]
9381 : [      7.71391e-006 ]
9382 : [      7.87799e-006 ]
9383 : [      7.97691e-006 ]
9384 : [      7.78501e-006 ]
9385 : [      7.61883e-006 ]
9386 : [      7.63011e-006 ]
9387 : [      7.78333e-006 ]
9388 : [      7.65391e-006 ]
9389 : [      7.81525e-006 ]
9390 : [      7.88811e-006 ]
9391 : [      7.8303e-006  ]
9392 : [      7.49514e-006 ]
9393 : [      7.86539e-006 ]
9394 : [      7.83514e-006 ]
9395 : [      8.01113e-006 ]
9396 : [      7.75558e-006 ]
9397 : [      7.87314e-006 ]
9398 : [      7.87534e-006 ]
9399 : [      7.65966e-006 ]
9400 : [      7.9179e-006  ]
9401 : [      7.8883e-006  ]
9402 : [      7.54274e-006 ]
9403 : [      7.8835e-006  ]
9404 : [      7.72351e-006 ]
9405 : [      7.88372e-006 ]
9406 : [      7.90855e-006 ]
9407 : [      7.78835e-006 ]
9408 : [      7.89712e-006 ]
9409 : [      7.5921e-006  ]
9410 : [      7.9876e-006  ]
9411 : [      7.72008e-006 ]
9412 : [      7.91193e-006 ]
9413 : [      7.82676e-006 ]
9414 : [      7.86956e-006 ]
9415 : [      7.66981e-006 ]
9416 : [      7.70549e-006 ]
9417 : [      7.90767e-006 ]
9418 : [      7.96611e-006 ]
9419 : [      7.81018e-006 ]
9420 : [      7.98783e-006 ]
9421 : [      7.76143e-006 ]
9422 : [      7.90729e-006 ]
9423 : [      7.63785e-006 ]
9424 : [      7.64824e-006 ]
9425 : [      7.85403e-006 ]
9426 : [      7.72059e-006 ]
9427 : [      7.95531e-006 ]
9428 : [      7.76223e-006 ]
9429 : [      7.77629e-006 ]
9430 : [      7.9164e-006  ]
9431 : [      8.01864e-006 ]
9432 : [      7.70347e-006 ]
9433 : [      7.84745e-006 ]
9434 : [      7.97537e-006 ]
9435 : [      7.91105e-006 ]
9436 : [      7.78372e-006 ]
9437 : [      7.8711e-006  ]
9438 : [      7.64288e-006 ]
9439 : [      8.03475e-006 ]
9440 : [      7.8022e-006  ]
9441 : [      7.69357e-006 ]
9442 : [      7.76641e-006 ]
9443 : [      7.95167e-006 ]
9444 : [      7.81676e-006 ]
9445 : [      7.65601e-006 ]
9446 : [      7.80274e-006 ]
9447 : [      7.82764e-006 ]
9448 : [      7.74296e-006 ]
9449 : [      7.74121e-006 ]
9450 : [      7.8141e-006  ]
9451 : [      7.73794e-006 ]
9452 : [      7.99297e-006 ]
9453 : [      7.85113e-006 ]
9454 : [      7.75114e-006 ]
9455 : [      7.72695e-006 ]
9456 : [      7.83379e-006 ]
9457 : [      7.97602e-006 ]
9458 : [      7.99609e-006 ]
9459 : [      7.82153e-006 ]
9460 : [      7.77612e-006 ]
9461 : [      7.66327e-006 ]
9462 : [      7.6556e-006  ]
9463 : [      7.58362e-006 ]
9464 : [      7.88271e-006 ]
9465 : [      7.81369e-006 ]
9466 : [      7.84213e-006 ]
9467 : [      7.79076e-006 ]
9468 : [      7.8048e-006  ]
9469 : [      7.87024e-006 ]
9470 : [      7.88668e-006 ]
9471 : [      7.6787e-006  ]
9472 : [      7.73324e-006 ]
9473 : [      8.01276e-006 ]
9474 : [      7.83353e-006 ]
9475 : [      7.94296e-006 ]
9476 : [      7.84087e-006 ]
9477 : [      7.72743e-006 ]
9478 : [      7.85663e-006 ]
9479 : [      7.85248e-006 ]
9480 : [      7.81918e-006 ]
9481 : [      7.93451e-006 ]
9482 : [      7.78585e-006 ]
9483 : [      7.83164e-006 ]
9484 : [      7.8889e-006  ]
9485 : [      7.9653e-006  ]
9486 : [      7.6658e-006  ]
9487 : [      7.73038e-006 ]
9488 : [      7.80563e-006 ]
9489 : [      7.71759e-006 ]
9490 : [      7.68522e-006 ]
9491 : [      7.90592e-006 ]
9492 : [      7.78916e-006 ]
9493 : [      7.58632e-006 ]
9494 : [      7.54066e-006 ]
9495 : [      7.98793e-006 ]
9496 : [      7.86474e-006 ]
9497 : [      7.85551e-006 ]
9498 : [      8.04899e-006 ]
9499 : [      7.7962e-006  ]
9500 : [      7.84936e-006 ]
9501 : [      7.91238e-006 ]
9502 : [      7.85293e-006 ]
9503 : [      7.91018e-006 ]
9504 : [      7.89545e-006 ]
9505 : [      7.92942e-006 ]
9506 : [      7.98181e-006 ]
9507 : [      7.72713e-006 ]
9508 : [      7.60184e-006 ]
9509 : [      7.74307e-006 ]
9510 : [      7.92806e-006 ]
9511 : [      7.89447e-006 ]
9512 : [      7.9179e-006  ]
9513 : [      7.89688e-006 ]
9514 : [      7.78285e-006 ]
9515 : [      7.78322e-006 ]
9516 : [      7.96826e-006 ]
9517 : [      7.9638e-006  ]
9518 : [      7.84373e-006 ]
9519 : [      7.78301e-006 ]
9520 : [      7.87952e-006 ]
9521 : [      7.72319e-006 ]
9522 : [      7.91938e-006 ]
9523 : [      7.83557e-006 ]
9524 : [      7.78003e-006 ]
9525 : [      7.75304e-006 ]
9526 : [      7.77012e-006 ]
9527 : [      7.57504e-006 ]
9528 : [      7.85069e-006 ]
9529 : [      7.84682e-006 ]
9530 : [      7.73509e-006 ]
9531 : [      7.91146e-006 ]
9532 : [      7.99382e-006 ]
9533 : [      8.0183e-006  ]
9534 : [      7.93006e-006 ]
9535 : [      7.79334e-006 ]
9536 : [      7.87439e-006 ]
9537 : [      7.84854e-006 ]
9538 : [      7.81605e-006 ]
9539 : [      7.79801e-006 ]
9540 : [      7.87422e-006 ]
9541 : [      7.77257e-006 ]
9542 : [      7.75883e-006 ]
9543 : [      7.98987e-006 ]
9544 : [      7.77888e-006 ]
9545 : [      7.90258e-006 ]
9546 : [      7.96428e-006 ]
9547 : [      7.61107e-006 ]
9548 : [      7.5756e-006  ]
9549 : [      7.77776e-006 ]
9550 : [      7.54542e-006 ]
9551 : [      7.97917e-006 ]
9552 : [      7.71177e-006 ]
9553 : [      7.81377e-006 ]
9554 : [      7.63105e-006 ]
9555 : [      7.7772e-006  ]
9556 : [      7.9829e-006  ]
9557 : [      7.87376e-006 ]
9558 : [      7.76554e-006 ]
9559 : [      7.85459e-006 ]
9560 : [      7.99093e-006 ]
9561 : [      7.82445e-006 ]
9562 : [      7.79168e-006 ]
9563 : [      7.75398e-006 ]
9564 : [      7.88507e-006 ]
9565 : [      7.61352e-006 ]
9566 : [      7.57506e-006 ]
9567 : [      7.73621e-006 ]
9568 : [      7.75045e-006 ]
9569 : [      7.53339e-006 ]
9570 : [      7.78129e-006 ]
9571 : [      7.83356e-006 ]
9572 : [      7.86906e-006 ]
9573 : [      8.01765e-006 ]
9574 : [      7.74679e-006 ]
9575 : [      7.78888e-006 ]
9576 : [      7.63581e-006 ]
9577 : [      7.95161e-006 ]
9578 : [      7.56215e-006 ]
9579 : [      7.88114e-006 ]
9580 : [      7.69802e-006 ]
9581 : [      7.808e-006   ]
9582 : [      7.64865e-006 ]
9583 : [      7.89557e-006 ]
9584 : [      7.74781e-006 ]
9585 : [      8.04582e-006 ]
9586 : [      7.8371e-006  ]
9587 : [      7.73466e-006 ]
9588 : [      7.90889e-006 ]
9589 : [      7.74616e-006 ]
9590 : [      7.67093e-006 ]
9591 : [      7.85408e-006 ]
9592 : [      7.94224e-006 ]
9593 : [      7.76181e-006 ]
9594 : [      7.68081e-006 ]
9595 : [      7.75042e-006 ]
9596 : [      7.98034e-006 ]
9597 : [      7.99005e-006 ]
9598 : [      7.84714e-006 ]
9599 : [      7.74467e-006 ]
9600 : [      7.81924e-006 ]
9601 : [      7.89279e-006 ]
9602 : [      7.95008e-006 ]
9603 : [      7.85267e-006 ]
9604 : [      7.7754e-006  ]
9605 : [      7.83645e-006 ]
9606 : [      7.81306e-006 ]
9607 : [      7.82809e-006 ]
9608 : [      7.8252e-006  ]
9609 : [      7.92338e-006 ]
9610 : [      7.79039e-006 ]
9611 : [      7.75978e-006 ]
9612 : [      7.84344e-006 ]
9613 : [      7.81141e-006 ]
9614 : [      7.91068e-006 ]
9615 : [      7.98749e-006 ]
9616 : [      8.04689e-006 ]
9617 : [      7.75157e-006 ]
9618 : [      7.94723e-006 ]
9619 : [      7.96852e-006 ]
9620 : [      7.46305e-006 ]
9621 : [      7.9414e-006  ]
9622 : [      7.81787e-006 ]
9623 : [      7.78406e-006 ]
9624 : [      7.9793e-006  ]
9625 : [      7.7891e-006  ]
9626 : [      7.88431e-006 ]
9627 : [      7.83442e-006 ]
9628 : [      7.71042e-006 ]
9629 : [      7.89535e-006 ]
9630 : [      7.81331e-006 ]
9631 : [      7.76205e-006 ]
9632 : [      7.53843e-006 ]
9633 : [      7.93936e-006 ]
9634 : [      7.81012e-006 ]
9635 : [      7.71598e-006 ]
9636 : [      7.77884e-006 ]
9637 : [      7.90874e-006 ]
9638 : [      7.90888e-006 ]
9639 : [      7.62692e-006 ]
9640 : [      7.87557e-006 ]
9641 : [      7.76777e-006 ]
9642 : [      7.97961e-006 ]
9643 : [      7.75447e-006 ]
9644 : [      7.71593e-006 ]
9645 : [      8.0007e-006  ]
9646 : [      7.86271e-006 ]
9647 : [      7.81203e-006 ]
9648 : [      7.81534e-006 ]
9649 : [      7.73498e-006 ]
9650 : [      7.78223e-006 ]
9651 : [      7.77289e-006 ]
9652 : [      7.82864e-006 ]
9653 : [      7.85082e-006 ]
9654 : [      7.79719e-006 ]
9655 : [      7.7466e-006  ]
9656 : [      7.75371e-006 ]
9657 : [      7.78032e-006 ]
9658 : [      7.75557e-006 ]
9659 : [      7.85688e-006 ]
9660 : [      7.78453e-006 ]
9661 : [      7.68555e-006 ]
9662 : [      7.85802e-006 ]
9663 : [      7.8509e-006  ]
9664 : [      7.72311e-006 ]
9665 : [      7.74876e-006 ]
9666 : [      7.86487e-006 ]
9667 : [      7.90073e-006 ]
9668 : [      7.89129e-006 ]
9669 : [      7.76964e-006 ]
9670 : [      7.79459e-006 ]
9671 : [      7.71266e-006 ]
9672 : [      7.80357e-006 ]
9673 : [      8.02138e-006 ]
9674 : [      7.84217e-006 ]
9675 : [      7.81191e-006 ]
9676 : [      7.9335e-006  ]
9677 : [      7.96845e-006 ]
9678 : [      7.87684e-006 ]
9679 : [      7.82168e-006 ]
9680 : [      7.84093e-006 ]
9681 : [      7.82142e-006 ]
9682 : [      7.82622e-006 ]
9683 : [      7.60215e-006 ]
9684 : [      7.71944e-006 ]
9685 : [      7.96115e-006 ]
9686 : [      7.94194e-006 ]
9687 : [      7.9868e-006  ]
9688 : [      7.79158e-006 ]
9689 : [      7.95839e-006 ]
9690 : [      7.874e-006   ]
9691 : [      7.57191e-006 ]
9692 : [      7.78912e-006 ]
9693 : [      7.97735e-006 ]
9694 : [      7.77695e-006 ]
9695 : [      7.93541e-006 ]
9696 : [      7.79455e-006 ]
9697 : [      7.89274e-006 ]
9698 : [      7.82951e-006 ]
9699 : [      7.99919e-006 ]
9700 : [      8.00487e-006 ]
9701 : [      7.87332e-006 ]
9702 : [      7.8441e-006  ]
9703 : [      7.91828e-006 ]
9704 : [      7.71458e-006 ]
9705 : [      7.72536e-006 ]
9706 : [      7.66168e-006 ]
9707 : [      7.95081e-006 ]
9708 : [      7.72865e-006 ]
9709 : [      7.84149e-006 ]
9710 : [      7.92267e-006 ]
9711 : [      7.94495e-006 ]
9712 : [      7.83909e-006 ]
9713 : [      7.86674e-006 ]
9714 : [      7.88171e-006 ]
9715 : [      7.91529e-006 ]
9716 : [      7.71561e-006 ]
9717 : [      7.95153e-006 ]
9718 : [      7.78382e-006 ]
9719 : [      7.9893e-006  ]
9720 : [      7.91981e-006 ]
9721 : [      7.80028e-006 ]
9722 : [      7.68368e-006 ]
9723 : [      7.82023e-006 ]
9724 : [      7.7543e-006  ]
9725 : [      7.90995e-006 ]
9726 : [      7.73604e-006 ]
9727 : [      7.93644e-006 ]
9728 : [      7.86634e-006 ]
9729 : [      7.83464e-006 ]
9730 : [      7.96797e-006 ]
9731 : [      7.92996e-006 ]
9732 : [      7.7616e-006  ]
9733 : [      7.78549e-006 ]
9734 : [      7.83364e-006 ]
9735 : [      7.80458e-006 ]
9736 : [      7.74167e-006 ]
9737 : [      7.97436e-006 ]
9738 : [      7.86207e-006 ]
9739 : [      7.53248e-006 ]
9740 : [      7.79352e-006 ]
9741 : [      7.96879e-006 ]
9742 : [      7.92769e-006 ]
9743 : [      7.83929e-006 ]
9744 : [      7.8867e-006  ]
9745 : [      7.98378e-006 ]
9746 : [      7.89988e-006 ]
9747 : [      7.60292e-006 ]
9748 : [      7.93451e-006 ]
9749 : [      7.61979e-006 ]
9750 : [      7.69864e-006 ]
9751 : [      8.02437e-006 ]
9752 : [      7.8714e-006  ]
9753 : [      7.98034e-006 ]
9754 : [      7.92786e-006 ]
9755 : [      7.94819e-006 ]
9756 : [      7.94645e-006 ]
9757 : [      7.74244e-006 ]
9758 : [      7.64169e-006 ]
9759 : [      7.73131e-006 ]
9760 : [      8.0066e-006  ]
9761 : [      7.73525e-006 ]
9762 : [      7.93603e-006 ]
9763 : [      7.64383e-006 ]
9764 : [      7.75501e-006 ]
9765 : [      7.623e-006   ]
9766 : [      7.96655e-006 ]
9767 : [      7.94223e-006 ]
9768 : [      7.90448e-006 ]
9769 : [      7.72715e-006 ]
9770 : [      7.6465e-006  ]
9771 : [      7.56976e-006 ]
9772 : [      7.94587e-006 ]
9773 : [      7.91148e-006 ]
9774 : [      7.55841e-006 ]
9775 : [      7.88498e-006 ]
9776 : [      7.9304e-006  ]
9777 : [      7.85508e-006 ]
9778 : [      7.78615e-006 ]
9779 : [      7.97867e-006 ]
9780 : [      7.95973e-006 ]
9781 : [      7.91197e-006 ]
9782 : [      7.76043e-006 ]
9783 : [      7.82639e-006 ]
9784 : [      7.89986e-006 ]
9785 : [      7.91481e-006 ]
9786 : [      7.81421e-006 ]
9787 : [      7.82203e-006 ]
9788 : [      7.79256e-006 ]
9789 : [      7.84743e-006 ]
9790 : [      8.01346e-006 ]
9791 : [      7.67116e-006 ]
9792 : [      7.85822e-006 ]
9793 : [      7.91234e-006 ]
9794 : [      7.84028e-006 ]
9795 : [      7.74792e-006 ]
9796 : [      7.73742e-006 ]
9797 : [      7.70493e-006 ]
9798 : [      7.98585e-006 ]
9799 : [      7.62044e-006 ]
9800 : [      7.82787e-006 ]
9801 : [      7.84824e-006 ]
9802 : [      7.80391e-006 ]
9803 : [      7.75187e-006 ]
9804 : [      7.91424e-006 ]
9805 : [      7.95322e-006 ]
9806 : [      7.76072e-006 ]
9807 : [      7.71444e-006 ]
9808 : [      7.78879e-006 ]
9809 : [      7.91817e-006 ]
9810 : [      7.77022e-006 ]
9811 : [      7.79136e-006 ]
9812 : [      7.93959e-006 ]
9813 : [      7.81115e-006 ]
9814 : [      7.96773e-006 ]
9815 : [      7.7812e-006  ]
9816 : [      7.80345e-006 ]
9817 : [      7.94418e-006 ]
9818 : [      7.79618e-006 ]
9819 : [      8.02636e-006 ]
9820 : [      7.9293e-006  ]
9821 : [      7.85906e-006 ]
9822 : [      7.81301e-006 ]
9823 : [      7.84099e-006 ]
9824 : [      7.82624e-006 ]
9825 : [      8.0455e-006  ]
9826 : [      7.7253e-006  ]
9827 : [      7.71754e-006 ]
9828 : [      7.68939e-006 ]
9829 : [      7.65973e-006 ]
9830 : [      7.82828e-006 ]
9831 : [      7.76091e-006 ]
9832 : [      7.92557e-006 ]
9833 : [      7.79316e-006 ]
9834 : [      7.90978e-006 ]
9835 : [      7.61014e-006 ]
9836 : [      7.88236e-006 ]
9837 : [      7.96382e-006 ]
9838 : [      7.91961e-006 ]
9839 : [      7.84308e-006 ]
9840 : [      7.92505e-006 ]
9841 : [      7.76293e-006 ]
9842 : [      7.87786e-006 ]
9843 : [      7.90033e-006 ]
9844 : [      7.9662e-006  ]
9845 : [      7.86722e-006 ]
9846 : [      7.96217e-006 ]
9847 : [      7.98055e-006 ]
9848 : [      7.71888e-006 ]
9849 : [      7.90451e-006 ]
9850 : [      7.81099e-006 ]
9851 : [      7.77272e-006 ]
9852 : [      7.93646e-006 ]
9853 : [      7.80733e-006 ]
9854 : [      7.79717e-006 ]
9855 : [      7.85624e-006 ]
9856 : [      7.92976e-006 ]
9857 : [      7.66791e-006 ]
9858 : [      7.97955e-006 ]
9859 : [      7.71579e-006 ]
9860 : [      7.96439e-006 ]
9861 : [      7.82044e-006 ]
9862 : [      7.69279e-006 ]
9863 : [      7.86722e-006 ]
9864 : [      7.96291e-006 ]
9865 : [      7.60802e-006 ]
9866 : [      7.74784e-006 ]
9867 : [      7.715e-006   ]
9868 : [      7.96477e-006 ]
9869 : [      7.84025e-006 ]
9870 : [      7.80784e-006 ]
9871 : [      7.77188e-006 ]
9872 : [      7.84092e-006 ]
9873 : [      7.9926e-006  ]
9874 : [      7.80866e-006 ]
9875 : [      7.78234e-006 ]
9876 : [      7.78359e-006 ]
9877 : [      7.76411e-006 ]
9878 : [      7.76515e-006 ]
9879 : [      7.86211e-006 ]
9880 : [      7.93931e-006 ]
9881 : [      7.97674e-006 ]
9882 : [      7.95928e-006 ]
9883 : [      7.73856e-006 ]
9884 : [      7.80577e-006 ]
9885 : [      7.74141e-006 ]
9886 : [      7.96049e-006 ]
9887 : [      7.78201e-006 ]
9888 : [      7.92436e-006 ]
9889 : [      7.875e-006   ]
9890 : [      7.83861e-006 ]
9891 : [      7.96698e-006 ]
9892 : [      7.90541e-006 ]
9893 : [      7.84388e-006 ]
9894 : [      7.78707e-006 ]
9895 : [      7.76381e-006 ]
9896 : [      7.81655e-006 ]
9897 : [      7.81604e-006 ]
9898 : [      7.93273e-006 ]
9899 : [      7.7684e-006  ]
9900 : [      7.83e-006    ]
9901 : [      7.68157e-006 ]
9902 : [      7.73189e-006 ]
9903 : [      7.85834e-006 ]
9904 : [      7.8814e-006  ]
9905 : [      7.78757e-006 ]
9906 : [      7.84374e-006 ]
9907 : [      8.017e-006   ]
9908 : [      7.93155e-006 ]
9909 : [      7.75652e-006 ]
9910 : [      7.89538e-006 ]
9911 : [      7.81229e-006 ]
9912 : [      7.81809e-006 ]
9913 : [      7.72702e-006 ]
9914 : [      7.82917e-006 ]
9915 : [      7.8317e-006  ]
9916 : [      7.84077e-006 ]
9917 : [      7.71945e-006 ]
9918 : [      7.77817e-006 ]
9919 : [      7.89453e-006 ]
9920 : [      7.67521e-006 ]
9921 : [      7.97323e-006 ]
9922 : [      7.9153e-006  ]
9923 : [      7.86717e-006 ]
9924 : [      7.83804e-006 ]
9925 : [      7.85409e-006 ]
9926 : [      7.64959e-006 ]
9927 : [      7.69727e-006 ]
9928 : [      7.96628e-006 ]
9929 : [      7.77343e-006 ]
9930 : [      7.92581e-006 ]
9931 : [      8.00514e-006 ]
9932 : [      7.84172e-006 ]
9933 : [      7.84989e-006 ]
9934 : [      7.5993e-006  ]
9935 : [      7.83969e-006 ]
9936 : [      7.78651e-006 ]
9937 : [      7.7045e-006  ]
9938 : [      7.76576e-006 ]
9939 : [      7.98876e-006 ]
9940 : [      7.8543e-006  ]
9941 : [      7.6414e-006  ]
9942 : [      7.75966e-006 ]
9943 : [      7.86749e-006 ]
9944 : [      7.68025e-006 ]
9945 : [      7.75032e-006 ]
9946 : [      7.9897e-006  ]
9947 : [      7.98194e-006 ]
9948 : [      7.70367e-006 ]
9949 : [      8.01535e-006 ]
9950 : [      7.69752e-006 ]
9951 : [      7.87225e-006 ]
9952 : [      7.59048e-006 ]
9953 : [      7.79789e-006 ]
9954 : [      7.97489e-006 ]
9955 : [      7.87764e-006 ]
9956 : [      7.84042e-006 ]
9957 : [      7.77091e-006 ]
9958 : [      7.72265e-006 ]
9959 : [      7.81862e-006 ]
9960 : [      7.84532e-006 ]
9961 : [      7.76917e-006 ]
9962 : [      7.58296e-006 ]
9963 : [      7.82165e-006 ]
9964 : [      7.62259e-006 ]
9965 : [      7.8192e-006  ]
9966 : [      8.01895e-006 ]
9967 : [      7.81659e-006 ]
9968 : [      7.53754e-006 ]
9969 : [      7.7973e-006  ]
9970 : [      7.71313e-006 ]
9971 : [      7.73853e-006 ]
9972 : [      7.77046e-006 ]
9973 : [      7.68601e-006 ]
9974 : [      7.89965e-006 ]
9975 : [      7.83709e-006 ]
9976 : [      7.99753e-006 ]
9977 : [      7.86503e-006 ]
9978 : [      7.78811e-006 ]
9979 : [      7.98177e-006 ]
9980 : [      8.00901e-006 ]
9981 : [      7.50657e-006 ]
9982 : [      7.78312e-006 ]
9983 : [      7.78806e-006 ]
9984 : [      7.68934e-006 ]
9985 : [      7.78162e-006 ]
9986 : [      7.96221e-006 ]
9987 : [      7.84308e-006 ]
9988 : [      7.78746e-006 ]
9989 : [      7.82805e-006 ]
9990 : [      7.78755e-006 ]
9991 : [      7.7266e-006  ]
9992 : [      7.86847e-006 ]
9993 : [      7.78414e-006 ]
9994 : [      7.84552e-006 ]
9995 : [      7.76359e-006 ]
9996 : [      8.02025e-006 ]
9997 : [      7.89581e-006 ]
9998 : [      7.88913e-006 ]
9999 : [      7.74942e-006 ]
