# Supplementary material for: Influence of tissue conductivity on foetal exposure to extremely low frequency magnetic fields at 50 Hz using stochastic dosimetry
Source: PLoS One. 2018 Feb 7;13(2):e0192131. doi: 10.1371/journal.pone.0192131 (PMC5802904; doi:10.1371/journal.pone.0192131)
Supplement: S1 File — (ZIP) [file pone.0192131.s001.zip › Data/Ydistributions(10000)/3m/Lung.txt]

       [ y0           ]
   0 : [ 5.70172e-006 ]
   1 : [ 5.63346e-006 ]
   2 : [ 5.77578e-006 ]
   3 : [ 5.58014e-006 ]
   4 : [ 5.60847e-006 ]
   5 : [ 5.88923e-006 ]
   6 : [ 5.55876e-006 ]
   7 : [ 5.71322e-006 ]
   8 : [ 5.57285e-006 ]
   9 : [ 5.69679e-006 ]
  10 : [ 5.65348e-006 ]
  11 : [ 5.5711e-006  ]
  12 : [ 5.68893e-006 ]
  13 : [ 5.75056e-006 ]
  14 : [ 5.7387e-006  ]
  15 : [ 5.58929e-006 ]
  16 : [ 5.57413e-006 ]
  17 : [ 6.02717e-006 ]
  18 : [ 5.75695e-006 ]
  19 : [ 5.76325e-006 ]
  20 : [ 5.63006e-006 ]
  21 : [ 5.71565e-006 ]
  22 : [ 6.09819e-006 ]
  23 : [ 5.61725e-006 ]
  24 : [ 5.67334e-006 ]
  25 : [ 5.99754e-006 ]
  26 : [ 5.70156e-006 ]
  27 : [ 5.77856e-006 ]
  28 : [ 5.69894e-006 ]
  29 : [ 5.60184e-006 ]
  30 : [ 5.64179e-006 ]
  31 : [ 5.61429e-006 ]
  32 : [ 5.9187e-006  ]
  33 : [ 5.63059e-006 ]
  34 : [ 5.89431e-006 ]
  35 : [ 5.64562e-006 ]
  36 : [ 6.11443e-006 ]
  37 : [ 5.66178e-006 ]
  38 : [ 5.76841e-006 ]
  39 : [ 5.78821e-006 ]
  40 : [ 5.63152e-006 ]
  41 : [ 5.87133e-006 ]
  42 : [ 5.65049e-006 ]
  43 : [ 5.78387e-006 ]
  44 : [ 5.74095e-006 ]
  45 : [ 5.71342e-006 ]
  46 : [ 5.78052e-006 ]
  47 : [ 5.74207e-006 ]
  48 : [ 5.67558e-006 ]
  49 : [ 5.72867e-006 ]
  50 : [ 5.60717e-006 ]
  51 : [ 5.607e-006   ]
  52 : [ 5.59273e-006 ]
  53 : [ 5.65617e-006 ]
  54 : [ 5.71668e-006 ]
  55 : [ 6.05813e-006 ]
  56 : [ 5.91957e-006 ]
  57 : [ 5.81426e-006 ]
  58 : [ 5.61001e-006 ]
  59 : [ 5.78124e-006 ]
  60 : [ 5.63294e-006 ]
  61 : [ 5.62757e-006 ]
  62 : [ 5.77777e-006 ]
  63 : [ 5.94154e-006 ]
  64 : [ 5.83286e-006 ]
  65 : [ 5.60297e-006 ]
  66 : [ 5.79162e-006 ]
  67 : [ 5.61964e-006 ]
  68 : [ 5.722e-006   ]
  69 : [ 5.97122e-006 ]
  70 : [ 5.72421e-006 ]
  71 : [ 5.86198e-006 ]
  72 : [ 5.65665e-006 ]
  73 : [ 5.73991e-006 ]
  74 : [ 6.00345e-006 ]
  75 : [ 5.84982e-006 ]
  76 : [ 5.65713e-006 ]
  77 : [ 5.62467e-006 ]
  78 : [ 5.76293e-006 ]
  79 : [ 5.65848e-006 ]
  80 : [ 5.97475e-006 ]
  81 : [ 6.01023e-006 ]
  82 : [ 5.65911e-006 ]
  83 : [ 5.61523e-006 ]
  84 : [ 5.68933e-006 ]
  85 : [ 5.73519e-006 ]
  86 : [ 5.95888e-006 ]
  87 : [ 5.83812e-006 ]
  88 : [ 5.69792e-006 ]
  89 : [ 5.71972e-006 ]
  90 : [ 5.65592e-006 ]
  91 : [ 5.70978e-006 ]
  92 : [ 5.86531e-006 ]
  93 : [ 5.85724e-006 ]
  94 : [ 5.76146e-006 ]
  95 : [ 6.07229e-006 ]
  96 : [ 6.08267e-006 ]
  97 : [ 5.65619e-006 ]
  98 : [ 5.70462e-006 ]
  99 : [ 6.10591e-006 ]
 100 : [ 5.80795e-006 ]
 101 : [ 5.63524e-006 ]
 102 : [ 5.569e-006   ]
 103 : [ 5.70886e-006 ]
 104 : [ 5.63567e-006 ]
 105 : [ 5.87277e-006 ]
 106 : [ 5.77607e-006 ]
 107 : [ 5.60823e-006 ]
 108 : [ 5.91848e-006 ]
 109 : [ 5.63321e-006 ]
 110 : [ 5.71005e-006 ]
 111 : [ 5.72901e-006 ]
 112 : [ 5.71615e-006 ]
 113 : [ 6.08807e-006 ]
 114 : [ 5.65616e-006 ]
 115 : [ 5.65136e-006 ]
 116 : [ 5.6107e-006  ]
 117 : [ 5.64145e-006 ]
 118 : [ 6.06937e-006 ]
 119 : [ 5.57099e-006 ]
 120 : [ 5.64431e-006 ]
 121 : [ 6.11635e-006 ]
 122 : [ 5.82377e-006 ]
 123 : [ 5.74368e-006 ]
 124 : [ 5.64764e-006 ]
 125 : [ 5.65291e-006 ]
 126 : [ 5.58596e-006 ]
 127 : [ 5.67514e-006 ]
 128 : [ 5.87527e-006 ]
 129 : [ 5.73045e-006 ]
 130 : [ 5.82122e-006 ]
 131 : [ 5.72262e-006 ]
 132 : [ 5.79415e-006 ]
 133 : [ 5.88853e-006 ]
 134 : [ 5.63675e-006 ]
 135 : [ 5.81776e-006 ]
 136 : [ 5.92812e-006 ]
 137 : [ 6.02621e-006 ]
 138 : [ 5.67622e-006 ]
 139 : [ 5.74657e-006 ]
 140 : [ 5.64064e-006 ]
 141 : [ 5.64002e-006 ]
 142 : [ 5.69523e-006 ]
 143 : [ 5.73643e-006 ]
 144 : [ 5.81165e-006 ]
 145 : [ 5.66829e-006 ]
 146 : [ 5.76773e-006 ]
 147 : [ 5.78908e-006 ]
 148 : [ 5.62492e-006 ]
 149 : [ 5.83162e-006 ]
 150 : [ 5.58327e-006 ]
 151 : [ 5.56179e-006 ]
 152 : [ 5.75491e-006 ]
 153 : [ 5.64685e-006 ]
 154 : [ 5.67224e-006 ]
 155 : [ 5.81715e-006 ]
 156 : [ 5.96597e-006 ]
 157 : [ 5.6984e-006  ]
 158 : [ 5.94442e-006 ]
 159 : [ 5.58222e-006 ]
 160 : [ 5.67415e-006 ]
 161 : [ 5.59512e-006 ]
 162 : [ 5.88989e-006 ]
 163 : [ 5.69385e-006 ]
 164 : [ 5.69079e-006 ]
 165 : [ 6.00186e-006 ]
 166 : [ 5.65555e-006 ]
 167 : [ 5.56299e-006 ]
 168 : [ 5.78903e-006 ]
 169 : [ 5.68093e-006 ]
 170 : [ 5.69731e-006 ]
 171 : [ 5.75739e-006 ]
 172 : [ 6.0146e-006  ]
 173 : [ 5.72866e-006 ]
 174 : [ 5.58538e-006 ]
 175 : [ 5.6847e-006  ]
 176 : [ 5.66145e-006 ]
 177 : [ 5.65346e-006 ]
 178 : [ 5.60199e-006 ]
 179 : [ 5.91547e-006 ]
 180 : [ 5.60146e-006 ]
 181 : [ 5.7868e-006  ]
 182 : [ 5.93297e-006 ]
 183 : [ 5.94237e-006 ]
 184 : [ 5.67657e-006 ]
 185 : [ 5.86642e-006 ]
 186 : [ 5.58173e-006 ]
 187 : [ 6.09125e-006 ]
 188 : [ 5.71283e-006 ]
 189 : [ 5.84475e-006 ]
 190 : [ 5.85671e-006 ]
 191 : [ 5.59486e-006 ]
 192 : [ 5.85861e-006 ]
 193 : [ 6.03226e-006 ]
 194 : [ 5.89927e-006 ]
 195 : [ 5.72768e-006 ]
 196 : [ 5.69627e-006 ]
 197 : [ 5.7234e-006  ]
 198 : [ 5.8976e-006  ]
 199 : [ 5.6016e-006  ]
 200 : [ 5.92187e-006 ]
 201 : [ 5.81559e-006 ]
 202 : [ 5.8571e-006  ]
 203 : [ 5.61348e-006 ]
 204 : [ 5.74096e-006 ]
 205 : [ 5.70001e-006 ]
 206 : [ 5.67106e-006 ]
 207 : [ 5.57285e-006 ]
 208 : [ 5.61875e-006 ]
 209 : [ 5.93991e-006 ]
 210 : [ 5.75304e-006 ]
 211 : [ 5.60967e-006 ]
 212 : [ 5.69266e-006 ]
 213 : [ 5.58047e-006 ]
 214 : [ 5.6719e-006  ]
 215 : [ 5.65607e-006 ]
 216 : [ 5.79414e-006 ]
 217 : [ 5.61913e-006 ]
 218 : [ 5.61528e-006 ]
 219 : [ 5.72115e-006 ]
 220 : [ 5.68579e-006 ]
 221 : [ 6.09205e-006 ]
 222 : [ 5.71615e-006 ]
 223 : [ 5.56695e-006 ]
 224 : [ 5.665e-006   ]
 225 : [ 5.95172e-006 ]
 226 : [ 5.72172e-006 ]
 227 : [ 5.57504e-006 ]
 228 : [ 5.96938e-006 ]
 229 : [ 5.56991e-006 ]
 230 : [ 5.74965e-006 ]
 231 : [ 5.76991e-006 ]
 232 : [ 6.09712e-006 ]
 233 : [ 6.12212e-006 ]
 234 : [ 5.57446e-006 ]
 235 : [ 5.68046e-006 ]
 236 : [ 5.62355e-006 ]
 237 : [ 5.61446e-006 ]
 238 : [ 5.73757e-006 ]
 239 : [ 5.62754e-006 ]
 240 : [ 6.07744e-006 ]
 241 : [ 5.63639e-006 ]
 242 : [ 5.57761e-006 ]
 243 : [ 5.58933e-006 ]
 244 : [ 5.77281e-006 ]
 245 : [ 5.69449e-006 ]
 246 : [ 5.72981e-006 ]
 247 : [ 5.5799e-006  ]
 248 : [ 5.66584e-006 ]
 249 : [ 5.60459e-006 ]
 250 : [ 5.74448e-006 ]
 251 : [ 5.72183e-006 ]
 252 : [ 5.72289e-006 ]
 253 : [ 5.56099e-006 ]
 254 : [ 5.98864e-006 ]
 255 : [ 5.86733e-006 ]
 256 : [ 5.79178e-006 ]
 257 : [ 5.80941e-006 ]
 258 : [ 5.63685e-006 ]
 259 : [ 5.6388e-006  ]
 260 : [ 5.92911e-006 ]
 261 : [ 5.87841e-006 ]
 262 : [ 5.74793e-006 ]
 263 : [ 5.94936e-006 ]
 264 : [ 5.68522e-006 ]
 265 : [ 5.60442e-006 ]
 266 : [ 5.96006e-006 ]
 267 : [ 5.65668e-006 ]
 268 : [ 5.99827e-006 ]
 269 : [ 5.72258e-006 ]
 270 : [ 5.77489e-006 ]
 271 : [ 5.65857e-006 ]
 272 : [ 6.00095e-006 ]
 273 : [ 5.66046e-006 ]
 274 : [ 5.69798e-006 ]
 275 : [ 5.74168e-006 ]
 276 : [ 5.90339e-006 ]
 277 : [ 5.69032e-006 ]
 278 : [ 5.60782e-006 ]
 279 : [ 5.66799e-006 ]
 280 : [ 5.61443e-006 ]
 281 : [ 5.71075e-006 ]
 282 : [ 5.6311e-006  ]
 283 : [ 5.96129e-006 ]
 284 : [ 5.77465e-006 ]
 285 : [ 5.62007e-006 ]
 286 : [ 5.83558e-006 ]
 287 : [ 5.6844e-006  ]
 288 : [ 5.80442e-006 ]
 289 : [ 5.69589e-006 ]
 290 : [ 5.60847e-006 ]
 291 : [ 5.58052e-006 ]
 292 : [ 5.74825e-006 ]
 293 : [ 5.64213e-006 ]
 294 : [ 5.97622e-006 ]
 295 : [ 5.81231e-006 ]
 296 : [ 5.61835e-006 ]
 297 : [ 5.58414e-006 ]
 298 : [ 5.90957e-006 ]
 299 : [ 5.67761e-006 ]
 300 : [ 5.85493e-006 ]
 301 : [ 5.77679e-006 ]
 302 : [ 5.87764e-006 ]
 303 : [ 5.80371e-006 ]
 304 : [ 6.00273e-006 ]
 305 : [ 5.80094e-006 ]
 306 : [ 5.64368e-006 ]
 307 : [ 6.1033e-006  ]
 308 : [ 5.87681e-006 ]
 309 : [ 5.95022e-006 ]
 310 : [ 5.63331e-006 ]
 311 : [ 5.71029e-006 ]
 312 : [ 5.56482e-006 ]
 313 : [ 5.62091e-006 ]
 314 : [ 5.9545e-006  ]
 315 : [ 6.12071e-006 ]
 316 : [ 5.8986e-006  ]
 317 : [ 5.6051e-006  ]
 318 : [ 5.73693e-006 ]
 319 : [ 5.68932e-006 ]
 320 : [ 6.05903e-006 ]
 321 : [ 5.67027e-006 ]
 322 : [ 5.60749e-006 ]
 323 : [ 5.75929e-006 ]
 324 : [ 5.64953e-006 ]
 325 : [ 5.69245e-006 ]
 326 : [ 5.72364e-006 ]
 327 : [ 5.64184e-006 ]
 328 : [ 5.77458e-006 ]
 329 : [ 5.73655e-006 ]
 330 : [ 5.82977e-006 ]
 331 : [ 5.90665e-006 ]
 332 : [ 5.67981e-006 ]
 333 : [ 5.92734e-006 ]
 334 : [ 5.6152e-006  ]
 335 : [ 5.7133e-006  ]
 336 : [ 5.81581e-006 ]
 337 : [ 5.90275e-006 ]
 338 : [ 5.60401e-006 ]
 339 : [ 5.57394e-006 ]
 340 : [ 5.71376e-006 ]
 341 : [ 5.89233e-006 ]
 342 : [ 5.72184e-006 ]
 343 : [ 5.72954e-006 ]
 344 : [ 5.79214e-006 ]
 345 : [ 6.0454e-006  ]
 346 : [ 5.64878e-006 ]
 347 : [ 5.97735e-006 ]
 348 : [ 6.0007e-006  ]
 349 : [ 5.64197e-006 ]
 350 : [ 6.0322e-006  ]
 351 : [ 5.61067e-006 ]
 352 : [ 5.76887e-006 ]
 353 : [ 5.63802e-006 ]
 354 : [ 5.65023e-006 ]
 355 : [ 5.84264e-006 ]
 356 : [ 5.81348e-006 ]
 357 : [ 5.63029e-006 ]
 358 : [ 5.83854e-006 ]
 359 : [ 5.93082e-006 ]
 360 : [ 5.68534e-006 ]
 361 : [ 5.64531e-006 ]
 362 : [ 5.67163e-006 ]
 363 : [ 5.70531e-006 ]
 364 : [ 6.09603e-006 ]
 365 : [ 5.71204e-006 ]
 366 : [ 5.65328e-006 ]
 367 : [ 5.70939e-006 ]
 368 : [ 6.05162e-006 ]
 369 : [ 5.71486e-006 ]
 370 : [ 5.87674e-006 ]
 371 : [ 5.75881e-006 ]
 372 : [ 5.92602e-006 ]
 373 : [ 5.77808e-006 ]
 374 : [ 5.598e-006   ]
 375 : [ 5.82653e-006 ]
 376 : [ 5.71686e-006 ]
 377 : [ 5.71332e-006 ]
 378 : [ 5.63743e-006 ]
 379 : [ 5.56801e-006 ]
 380 : [ 5.63985e-006 ]
 381 : [ 5.77701e-006 ]
 382 : [ 5.71775e-006 ]
 383 : [ 5.70927e-006 ]
 384 : [ 5.76251e-006 ]
 385 : [ 5.64458e-006 ]
 386 : [ 5.67687e-006 ]
 387 : [ 5.887e-006   ]
 388 : [ 6.04206e-006 ]
 389 : [ 5.60569e-006 ]
 390 : [ 5.72006e-006 ]
 391 : [ 5.82184e-006 ]
 392 : [ 5.59056e-006 ]
 393 : [ 5.70675e-006 ]
 394 : [ 5.60265e-006 ]
 395 : [ 5.6607e-006  ]
 396 : [ 5.63106e-006 ]
 397 : [ 5.74445e-006 ]
 398 : [ 5.61909e-006 ]
 399 : [ 5.66639e-006 ]
 400 : [ 5.78828e-006 ]
 401 : [ 5.59741e-006 ]
 402 : [ 5.98568e-006 ]
 403 : [ 5.69955e-006 ]
 404 : [ 5.57674e-006 ]
 405 : [ 5.69419e-006 ]
 406 : [ 5.95832e-006 ]
 407 : [ 5.67255e-006 ]
 408 : [ 5.78252e-006 ]
 409 : [ 5.72297e-006 ]
 410 : [ 5.87544e-006 ]
 411 : [ 5.80464e-006 ]
 412 : [ 5.73006e-006 ]
 413 : [ 5.71694e-006 ]
 414 : [ 5.58353e-006 ]
 415 : [ 5.58884e-006 ]
 416 : [ 6.00184e-006 ]
 417 : [ 5.76573e-006 ]
 418 : [ 5.85627e-006 ]
 419 : [ 5.71633e-006 ]
 420 : [ 5.73083e-006 ]
 421 : [ 5.67848e-006 ]
 422 : [ 6.10344e-006 ]
 423 : [ 5.78724e-006 ]
 424 : [ 5.79363e-006 ]
 425 : [ 5.75093e-006 ]
 426 : [ 5.81584e-006 ]
 427 : [ 5.82796e-006 ]
 428 : [ 5.84814e-006 ]
 429 : [ 5.74299e-006 ]
 430 : [ 5.69088e-006 ]
 431 : [ 5.76163e-006 ]
 432 : [ 6.01472e-006 ]
 433 : [ 5.59498e-006 ]
 434 : [ 5.69253e-006 ]
 435 : [ 5.66779e-006 ]
 436 : [ 5.97067e-006 ]
 437 : [ 6.07408e-006 ]
 438 : [ 5.63183e-006 ]
 439 : [ 5.55024e-006 ]
 440 : [ 5.77229e-006 ]
 441 : [ 6.06883e-006 ]
 442 : [ 5.83533e-006 ]
 443 : [ 5.75947e-006 ]
 444 : [ 5.91964e-006 ]
 445 : [ 5.70867e-006 ]
 446 : [ 5.68062e-006 ]
 447 : [ 5.67221e-006 ]
 448 : [ 5.78808e-006 ]
 449 : [ 6.04518e-006 ]
 450 : [ 5.61447e-006 ]
 451 : [ 5.64253e-006 ]
 452 : [ 5.60647e-006 ]
 453 : [ 5.61087e-006 ]
 454 : [ 5.6516e-006  ]
 455 : [ 5.78604e-006 ]
 456 : [ 5.62153e-006 ]
 457 : [ 5.69802e-006 ]
 458 : [ 5.77104e-006 ]
 459 : [ 5.63979e-006 ]
 460 : [ 5.81854e-006 ]
 461 : [ 5.55705e-006 ]
 462 : [ 5.67805e-006 ]
 463 : [ 5.61683e-006 ]
 464 : [ 5.67535e-006 ]
 465 : [ 5.87774e-006 ]
 466 : [ 6.03925e-006 ]
 467 : [ 5.81335e-006 ]
 468 : [ 5.70276e-006 ]
 469 : [ 5.89894e-006 ]
 470 : [ 5.87684e-006 ]
 471 : [ 5.96523e-006 ]
 472 : [ 6.02792e-006 ]
 473 : [ 5.55816e-006 ]
 474 : [ 5.56293e-006 ]
 475 : [ 5.60159e-006 ]
 476 : [ 5.92076e-006 ]
 477 : [ 5.86147e-006 ]
 478 : [ 5.60041e-006 ]
 479 : [ 5.62637e-006 ]
 480 : [ 5.76621e-006 ]
 481 : [ 5.57563e-006 ]
 482 : [ 5.79056e-006 ]
 483 : [ 5.84138e-006 ]
 484 : [ 5.5966e-006  ]
 485 : [ 5.65507e-006 ]
 486 : [ 5.97917e-006 ]
 487 : [ 5.73738e-006 ]
 488 : [ 5.58593e-006 ]
 489 : [ 6.0191e-006  ]
 490 : [ 5.65239e-006 ]
 491 : [ 6.03018e-006 ]
 492 : [ 5.69657e-006 ]
 493 : [ 5.73051e-006 ]
 494 : [ 5.84875e-006 ]
 495 : [ 5.65451e-006 ]
 496 : [ 5.87277e-006 ]
 497 : [ 6.07032e-006 ]
 498 : [ 5.60752e-006 ]
 499 : [ 5.67258e-006 ]
 500 : [ 5.56739e-006 ]
 501 : [ 5.82383e-006 ]
 502 : [ 5.57768e-006 ]
 503 : [ 5.73314e-006 ]
 504 : [ 5.58792e-006 ]
 505 : [ 5.61142e-006 ]
 506 : [ 5.58773e-006 ]
 507 : [ 5.91843e-006 ]
 508 : [ 5.70031e-006 ]
 509 : [ 5.59522e-006 ]
 510 : [ 6.0432e-006  ]
 511 : [ 5.65693e-006 ]
 512 : [ 5.90804e-006 ]
 513 : [ 5.62501e-006 ]
 514 : [ 5.60084e-006 ]
 515 : [ 5.64091e-006 ]
 516 : [ 5.61061e-006 ]
 517 : [ 5.70079e-006 ]
 518 : [ 5.833e-006   ]
 519 : [ 5.66644e-006 ]
 520 : [ 5.71366e-006 ]
 521 : [ 5.8087e-006  ]
 522 : [ 5.74927e-006 ]
 523 : [ 5.81835e-006 ]
 524 : [ 5.58627e-006 ]
 525 : [ 5.70984e-006 ]
 526 : [ 5.71257e-006 ]
 527 : [ 5.72415e-006 ]
 528 : [ 5.88785e-006 ]
 529 : [ 6.12885e-006 ]
 530 : [ 5.82573e-006 ]
 531 : [ 5.57424e-006 ]
 532 : [ 5.77476e-006 ]
 533 : [ 5.75231e-006 ]
 534 : [ 5.94591e-006 ]
 535 : [ 5.88801e-006 ]
 536 : [ 6.06504e-006 ]
 537 : [ 5.58991e-006 ]
 538 : [ 5.76812e-006 ]
 539 : [ 5.67116e-006 ]
 540 : [ 5.74336e-006 ]
 541 : [ 6.08284e-006 ]
 542 : [ 6.02593e-006 ]
 543 : [ 5.59084e-006 ]
 544 : [ 5.75308e-006 ]
 545 : [ 5.82222e-006 ]
 546 : [ 5.78216e-006 ]
 547 : [ 5.65649e-006 ]
 548 : [ 5.67822e-006 ]
 549 : [ 6.04598e-006 ]
 550 : [ 5.58666e-006 ]
 551 : [ 6.06419e-006 ]
 552 : [ 6.12875e-006 ]
 553 : [ 5.78744e-006 ]
 554 : [ 5.65547e-006 ]
 555 : [ 5.86688e-006 ]
 556 : [ 5.56862e-006 ]
 557 : [ 5.62538e-006 ]
 558 : [ 5.76582e-006 ]
 559 : [ 5.70355e-006 ]
 560 : [ 5.56224e-006 ]
 561 : [ 5.88694e-006 ]
 562 : [ 5.56455e-006 ]
 563 : [ 5.56781e-006 ]
 564 : [ 6.00778e-006 ]
 565 : [ 6.1056e-006  ]
 566 : [ 5.89595e-006 ]
 567 : [ 6.05057e-006 ]
 568 : [ 5.66651e-006 ]
 569 : [ 5.96836e-006 ]
 570 : [ 5.91127e-006 ]
 571 : [ 5.73322e-006 ]
 572 : [ 5.67255e-006 ]
 573 : [ 5.78551e-006 ]
 574 : [ 5.98834e-006 ]
 575 : [ 5.66922e-006 ]
 576 : [ 6.02555e-006 ]
 577 : [ 5.63813e-006 ]
 578 : [ 5.60324e-006 ]
 579 : [ 5.71353e-006 ]
 580 : [ 5.69589e-006 ]
 581 : [ 5.72694e-006 ]
 582 : [ 6.04724e-006 ]
 583 : [ 5.99739e-006 ]
 584 : [ 5.72772e-006 ]
 585 : [ 6.08128e-006 ]
 586 : [ 5.65923e-006 ]
 587 : [ 5.60921e-006 ]
 588 : [ 5.89725e-006 ]
 589 : [ 5.64855e-006 ]
 590 : [ 5.77068e-006 ]
 591 : [ 5.95406e-006 ]
 592 : [ 5.72664e-006 ]
 593 : [ 6.02057e-006 ]
 594 : [ 5.73948e-006 ]
 595 : [ 5.66484e-006 ]
 596 : [ 5.78756e-006 ]
 597 : [ 5.85426e-006 ]
 598 : [ 6.03267e-006 ]
 599 : [ 5.59588e-006 ]
 600 : [ 5.75745e-006 ]
 601 : [ 5.59496e-006 ]
 602 : [ 5.69406e-006 ]
 603 : [ 5.79668e-006 ]
 604 : [ 6.12048e-006 ]
 605 : [ 5.76781e-006 ]
 606 : [ 5.75127e-006 ]
 607 : [ 5.58423e-006 ]
 608 : [ 5.6939e-006  ]
 609 : [ 6.09777e-006 ]
 610 : [ 5.72771e-006 ]
 611 : [ 5.8897e-006  ]
 612 : [ 6.02537e-006 ]
 613 : [ 5.66492e-006 ]
 614 : [ 5.64126e-006 ]
 615 : [ 5.68426e-006 ]
 616 : [ 5.85189e-006 ]
 617 : [ 5.61175e-006 ]
 618 : [ 5.62372e-006 ]
 619 : [ 5.64073e-006 ]
 620 : [ 5.63868e-006 ]
 621 : [ 5.94019e-006 ]
 622 : [ 5.59975e-006 ]
 623 : [ 5.67103e-006 ]
 624 : [ 5.62548e-006 ]
 625 : [ 5.6892e-006  ]
 626 : [ 5.70995e-006 ]
 627 : [ 5.64493e-006 ]
 628 : [ 5.67094e-006 ]
 629 : [ 5.75617e-006 ]
 630 : [ 5.72636e-006 ]
 631 : [ 5.62469e-006 ]
 632 : [ 5.6179e-006  ]
 633 : [ 5.96466e-006 ]
 634 : [ 5.73643e-006 ]
 635 : [ 5.74938e-006 ]
 636 : [ 6.08146e-006 ]
 637 : [ 5.6996e-006  ]
 638 : [ 5.61468e-006 ]
 639 : [ 5.6809e-006  ]
 640 : [ 5.88269e-006 ]
 641 : [ 5.70716e-006 ]
 642 : [ 5.71691e-006 ]
 643 : [ 5.59981e-006 ]
 644 : [ 5.60311e-006 ]
 645 : [ 5.77498e-006 ]
 646 : [ 5.80794e-006 ]
 647 : [ 5.59167e-006 ]
 648 : [ 5.71997e-006 ]
 649 : [ 5.61911e-006 ]
 650 : [ 5.59753e-006 ]
 651 : [ 5.78169e-006 ]
 652 : [ 5.62218e-006 ]
 653 : [ 5.56715e-006 ]
 654 : [ 5.97525e-006 ]
 655 : [ 5.83737e-006 ]
 656 : [ 6.10749e-006 ]
 657 : [ 5.67816e-006 ]
 658 : [ 5.6304e-006  ]
 659 : [ 5.65491e-006 ]
 660 : [ 5.78096e-006 ]
 661 : [ 5.62446e-006 ]
 662 : [ 6.10929e-006 ]
 663 : [ 5.78825e-006 ]
 664 : [ 5.92627e-006 ]
 665 : [ 5.62701e-006 ]
 666 : [ 5.85064e-006 ]
 667 : [ 5.63161e-006 ]
 668 : [ 5.668e-006   ]
 669 : [ 5.6288e-006  ]
 670 : [ 6.01567e-006 ]
 671 : [ 6.08979e-006 ]
 672 : [ 5.67031e-006 ]
 673 : [ 5.60886e-006 ]
 674 : [ 5.68091e-006 ]
 675 : [ 5.66955e-006 ]
 676 : [ 5.67308e-006 ]
 677 : [ 5.96546e-006 ]
 678 : [ 6.02805e-006 ]
 679 : [ 6.00995e-006 ]
 680 : [ 5.61249e-006 ]
 681 : [ 5.57356e-006 ]
 682 : [ 5.74758e-006 ]
 683 : [ 5.70751e-006 ]
 684 : [ 5.69631e-006 ]
 685 : [ 5.55248e-006 ]
 686 : [ 5.7177e-006  ]
 687 : [ 5.87899e-006 ]
 688 : [ 5.70913e-006 ]
 689 : [ 5.81879e-006 ]
 690 : [ 5.67454e-006 ]
 691 : [ 5.60701e-006 ]
 692 : [ 5.82671e-006 ]
 693 : [ 6.06647e-006 ]
 694 : [ 5.70314e-006 ]
 695 : [ 5.71923e-006 ]
 696 : [ 5.65507e-006 ]
 697 : [ 5.65464e-006 ]
 698 : [ 5.73141e-006 ]
 699 : [ 5.74932e-006 ]
 700 : [ 5.9603e-006  ]
 701 : [ 5.70989e-006 ]
 702 : [ 5.69233e-006 ]
 703 : [ 5.6537e-006  ]
 704 : [ 5.61973e-006 ]
 705 : [ 5.55529e-006 ]
 706 : [ 5.69037e-006 ]
 707 : [ 5.65055e-006 ]
 708 : [ 5.71885e-006 ]
 709 : [ 5.74039e-006 ]
 710 : [ 5.81652e-006 ]
 711 : [ 5.5929e-006  ]
 712 : [ 5.99945e-006 ]
 713 : [ 5.73687e-006 ]
 714 : [ 5.67707e-006 ]
 715 : [ 5.88842e-006 ]
 716 : [ 5.9061e-006  ]
 717 : [ 5.62666e-006 ]
 718 : [ 5.70894e-006 ]
 719 : [ 5.75543e-006 ]
 720 : [ 5.84686e-006 ]
 721 : [ 5.70188e-006 ]
 722 : [ 5.80699e-006 ]
 723 : [ 6.02646e-006 ]
 724 : [ 5.69417e-006 ]
 725 : [ 5.76285e-006 ]
 726 : [ 5.55468e-006 ]
 727 : [ 5.69569e-006 ]
 728 : [ 5.88177e-006 ]
 729 : [ 5.58368e-006 ]
 730 : [ 5.85566e-006 ]
 731 : [ 5.61309e-006 ]
 732 : [ 5.73894e-006 ]
 733 : [ 6.08572e-006 ]
 734 : [ 5.67714e-006 ]
 735 : [ 5.59883e-006 ]
 736 : [ 5.78786e-006 ]
 737 : [ 5.70116e-006 ]
 738 : [ 5.67878e-006 ]
 739 : [ 5.7312e-006  ]
 740 : [ 6.05213e-006 ]
 741 : [ 5.69787e-006 ]
 742 : [ 5.71227e-006 ]
 743 : [ 5.70339e-006 ]
 744 : [ 5.68668e-006 ]
 745 : [ 5.75991e-006 ]
 746 : [ 5.70852e-006 ]
 747 : [ 5.88797e-006 ]
 748 : [ 5.59453e-006 ]
 749 : [ 5.92053e-006 ]
 750 : [ 5.64935e-006 ]
 751 : [ 5.90224e-006 ]
 752 : [ 5.94853e-006 ]
 753 : [ 5.67546e-006 ]
 754 : [ 5.64065e-006 ]
 755 : [ 5.56229e-006 ]
 756 : [ 5.71563e-006 ]
 757 : [ 5.63235e-006 ]
 758 : [ 5.72319e-006 ]
 759 : [ 5.78334e-006 ]
 760 : [ 5.87743e-006 ]
 761 : [ 5.84033e-006 ]
 762 : [ 5.68639e-006 ]
 763 : [ 5.62116e-006 ]
 764 : [ 5.81554e-006 ]
 765 : [ 5.60169e-006 ]
 766 : [ 5.97382e-006 ]
 767 : [ 5.66261e-006 ]
 768 : [ 5.6167e-006  ]
 769 : [ 5.89368e-006 ]
 770 : [ 5.85342e-006 ]
 771 : [ 5.72014e-006 ]
 772 : [ 5.78369e-006 ]
 773 : [ 5.75515e-006 ]
 774 : [ 5.60109e-006 ]
 775 : [ 5.69361e-006 ]
 776 : [ 5.68243e-006 ]
 777 : [ 5.65055e-006 ]
 778 : [ 5.56708e-006 ]
 779 : [ 5.87716e-006 ]
 780 : [ 5.622e-006   ]
 781 : [ 6.0901e-006  ]
 782 : [ 6.10851e-006 ]
 783 : [ 5.64874e-006 ]
 784 : [ 5.80922e-006 ]
 785 : [ 5.78631e-006 ]
 786 : [ 5.97874e-006 ]
 787 : [ 5.73491e-006 ]
 788 : [ 5.68392e-006 ]
 789 : [ 5.7716e-006  ]
 790 : [ 5.81782e-006 ]
 791 : [ 5.69773e-006 ]
 792 : [ 5.80229e-006 ]
 793 : [ 5.7427e-006  ]
 794 : [ 5.55626e-006 ]
 795 : [ 5.61824e-006 ]
 796 : [ 5.74482e-006 ]
 797 : [ 5.86332e-006 ]
 798 : [ 5.71233e-006 ]
 799 : [ 5.62076e-006 ]
 800 : [ 5.7122e-006  ]
 801 : [ 6.06111e-006 ]
 802 : [ 5.93635e-006 ]
 803 : [ 5.58608e-006 ]
 804 : [ 5.8052e-006  ]
 805 : [ 5.65379e-006 ]
 806 : [ 5.75038e-006 ]
 807 : [ 5.59079e-006 ]
 808 : [ 5.71914e-006 ]
 809 : [ 5.66246e-006 ]
 810 : [ 6.07092e-006 ]
 811 : [ 5.72894e-006 ]
 812 : [ 5.87432e-006 ]
 813 : [ 5.86064e-006 ]
 814 : [ 5.8963e-006  ]
 815 : [ 5.76118e-006 ]
 816 : [ 5.7711e-006  ]
 817 : [ 5.96794e-006 ]
 818 : [ 5.75537e-006 ]
 819 : [ 5.74247e-006 ]
 820 : [ 5.73207e-006 ]
 821 : [ 5.63238e-006 ]
 822 : [ 5.83911e-006 ]
 823 : [ 6.06615e-006 ]
 824 : [ 5.78375e-006 ]
 825 : [ 6.01127e-006 ]
 826 : [ 6.04494e-006 ]
 827 : [ 5.67921e-006 ]
 828 : [ 5.91959e-006 ]
 829 : [ 5.72369e-006 ]
 830 : [ 5.60818e-006 ]
 831 : [ 5.72017e-006 ]
 832 : [ 5.86861e-006 ]
 833 : [ 5.70096e-006 ]
 834 : [ 5.68883e-006 ]
 835 : [ 5.70949e-006 ]
 836 : [ 5.71065e-006 ]
 837 : [ 5.81502e-006 ]
 838 : [ 6.11268e-006 ]
 839 : [ 5.8556e-006  ]
 840 : [ 5.84384e-006 ]
 841 : [ 5.60176e-006 ]
 842 : [ 5.94985e-006 ]
 843 : [ 6.02855e-006 ]
 844 : [ 5.64297e-006 ]
 845 : [ 6.0665e-006  ]
 846 : [ 5.56173e-006 ]
 847 : [ 5.6757e-006  ]
 848 : [ 5.75647e-006 ]
 849 : [ 6.05173e-006 ]
 850 : [ 5.69588e-006 ]
 851 : [ 5.87217e-006 ]
 852 : [ 6.00096e-006 ]
 853 : [ 5.63163e-006 ]
 854 : [ 5.66318e-006 ]
 855 : [ 5.92695e-006 ]
 856 : [ 5.79415e-006 ]
 857 : [ 5.59043e-006 ]
 858 : [ 5.67127e-006 ]
 859 : [ 5.61056e-006 ]
 860 : [ 5.57006e-006 ]
 861 : [ 5.61886e-006 ]
 862 : [ 5.6636e-006  ]
 863 : [ 5.58099e-006 ]
 864 : [ 5.67159e-006 ]
 865 : [ 5.79652e-006 ]
 866 : [ 5.67614e-006 ]
 867 : [ 5.66701e-006 ]
 868 : [ 5.7891e-006  ]
 869 : [ 5.74913e-006 ]
 870 : [ 6.05452e-006 ]
 871 : [ 5.73941e-006 ]
 872 : [ 5.67135e-006 ]
 873 : [ 5.78883e-006 ]
 874 : [ 5.71551e-006 ]
 875 : [ 6.05008e-006 ]
 876 : [ 5.56683e-006 ]
 877 : [ 6.0408e-006  ]
 878 : [ 5.73342e-006 ]
 879 : [ 5.67295e-006 ]
 880 : [ 5.76761e-006 ]
 881 : [ 5.72807e-006 ]
 882 : [ 5.73463e-006 ]
 883 : [ 5.71614e-006 ]
 884 : [ 5.98998e-006 ]
 885 : [ 6.05168e-006 ]
 886 : [ 5.77022e-006 ]
 887 : [ 5.72261e-006 ]
 888 : [ 5.74888e-006 ]
 889 : [ 5.62365e-006 ]
 890 : [ 5.61842e-006 ]
 891 : [ 5.72067e-006 ]
 892 : [ 5.80634e-006 ]
 893 : [ 5.89298e-006 ]
 894 : [ 5.85184e-006 ]
 895 : [ 5.81805e-006 ]
 896 : [ 5.79107e-006 ]
 897 : [ 5.70941e-006 ]
 898 : [ 5.63509e-006 ]
 899 : [ 5.99024e-006 ]
 900 : [ 5.64225e-006 ]
 901 : [ 5.61804e-006 ]
 902 : [ 5.75423e-006 ]
 903 : [ 5.68796e-006 ]
 904 : [ 5.59943e-006 ]
 905 : [ 5.58629e-006 ]
 906 : [ 5.93293e-006 ]
 907 : [ 5.60312e-006 ]
 908 : [ 5.79251e-006 ]
 909 : [ 5.63821e-006 ]
 910 : [ 5.92495e-006 ]
 911 : [ 5.70591e-006 ]
 912 : [ 5.77057e-006 ]
 913 : [ 5.69216e-006 ]
 914 : [ 5.61654e-006 ]
 915 : [ 5.75163e-006 ]
 916 : [ 5.75437e-006 ]
 917 : [ 5.68362e-006 ]
 918 : [ 5.79385e-006 ]
 919 : [ 5.74125e-006 ]
 920 : [ 5.76329e-006 ]
 921 : [ 5.83296e-006 ]
 922 : [ 5.6552e-006  ]
 923 : [ 5.62761e-006 ]
 924 : [ 5.64084e-006 ]
 925 : [ 5.71839e-006 ]
 926 : [ 5.96099e-006 ]
 927 : [ 5.71218e-006 ]
 928 : [ 5.57143e-006 ]
 929 : [ 5.64921e-006 ]
 930 : [ 5.69755e-006 ]
 931 : [ 5.90406e-006 ]
 932 : [ 5.58316e-006 ]
 933 : [ 5.57279e-006 ]
 934 : [ 5.60198e-006 ]
 935 : [ 5.89383e-006 ]
 936 : [ 5.66716e-006 ]
 937 : [ 5.73264e-006 ]
 938 : [ 5.79432e-006 ]
 939 : [ 5.55481e-006 ]
 940 : [ 5.61869e-006 ]
 941 : [ 5.61393e-006 ]
 942 : [ 5.71061e-006 ]
 943 : [ 5.72112e-006 ]
 944 : [ 5.68817e-006 ]
 945 : [ 5.62738e-006 ]
 946 : [ 5.66742e-006 ]
 947 : [ 5.96377e-006 ]
 948 : [ 5.63013e-006 ]
 949 : [ 5.60154e-006 ]
 950 : [ 5.58842e-006 ]
 951 : [ 5.69271e-006 ]
 952 : [ 5.77639e-006 ]
 953 : [ 5.89579e-006 ]
 954 : [ 5.83045e-006 ]
 955 : [ 5.57889e-006 ]
 956 : [ 5.70288e-006 ]
 957 : [ 6.06887e-006 ]
 958 : [ 5.64821e-006 ]
 959 : [ 5.88075e-006 ]
 960 : [ 5.69251e-006 ]
 961 : [ 5.72154e-006 ]
 962 : [ 5.62521e-006 ]
 963 : [ 5.87757e-006 ]
 964 : [ 5.68446e-006 ]
 965 : [ 5.57687e-006 ]
 966 : [ 5.78887e-006 ]
 967 : [ 5.58231e-006 ]
 968 : [ 5.78811e-006 ]
 969 : [ 5.6432e-006  ]
 970 : [ 5.75986e-006 ]
 971 : [ 5.72369e-006 ]
 972 : [ 5.83203e-006 ]
 973 : [ 5.88567e-006 ]
 974 : [ 5.63679e-006 ]
 975 : [ 5.95988e-006 ]
 976 : [ 5.69534e-006 ]
 977 : [ 5.73174e-006 ]
 978 : [ 5.60659e-006 ]
 979 : [ 5.63134e-006 ]
 980 : [ 5.8225e-006  ]
 981 : [ 5.71975e-006 ]
 982 : [ 5.62832e-006 ]
 983 : [ 5.84069e-006 ]
 984 : [ 5.61079e-006 ]
 985 : [ 6.07163e-006 ]
 986 : [ 5.68258e-006 ]
 987 : [ 5.57124e-006 ]
 988 : [ 5.83707e-006 ]
 989 : [ 5.68314e-006 ]
 990 : [ 5.72381e-006 ]
 991 : [ 5.69174e-006 ]
 992 : [ 5.90816e-006 ]
 993 : [ 5.7352e-006  ]
 994 : [ 5.66509e-006 ]
 995 : [ 5.69038e-006 ]
 996 : [ 5.90198e-006 ]
 997 : [ 5.57022e-006 ]
 998 : [ 6.08473e-006 ]
 999 : [ 5.85086e-006 ]
1000 : [ 5.93523e-006 ]
1001 : [ 5.60257e-006 ]
1002 : [ 5.78857e-006 ]
1003 : [ 5.795e-006   ]
1004 : [ 5.83097e-006 ]
1005 : [ 5.85313e-006 ]
1006 : [ 5.78064e-006 ]
1007 : [ 5.5725e-006  ]
1008 : [ 6.04871e-006 ]
1009 : [ 5.84472e-006 ]
1010 : [ 5.57302e-006 ]
1011 : [ 5.72307e-006 ]
1012 : [ 5.76237e-006 ]
1013 : [ 6.04524e-006 ]
1014 : [ 5.75949e-006 ]
1015 : [ 5.60224e-006 ]
1016 : [ 5.97528e-006 ]
1017 : [ 5.57242e-006 ]
1018 : [ 5.80151e-006 ]
1019 : [ 5.91381e-006 ]
1020 : [ 6.10927e-006 ]
1021 : [ 5.61195e-006 ]
1022 : [ 5.66043e-006 ]
1023 : [ 5.60988e-006 ]
1024 : [ 5.88533e-006 ]
1025 : [ 5.70554e-006 ]
1026 : [ 5.88877e-006 ]
1027 : [ 5.56486e-006 ]
1028 : [ 6.09335e-006 ]
1029 : [ 5.68193e-006 ]
1030 : [ 5.99554e-006 ]
1031 : [ 5.82152e-006 ]
1032 : [ 5.56843e-006 ]
1033 : [ 5.58925e-006 ]
1034 : [ 5.66173e-006 ]
1035 : [ 5.93213e-006 ]
1036 : [ 5.97758e-006 ]
1037 : [ 5.6053e-006  ]
1038 : [ 5.80408e-006 ]
1039 : [ 5.88285e-006 ]
1040 : [ 5.65248e-006 ]
1041 : [ 5.66606e-006 ]
1042 : [ 5.68471e-006 ]
1043 : [ 6.02227e-006 ]
1044 : [ 5.65068e-006 ]
1045 : [ 6.06565e-006 ]
1046 : [ 5.66351e-006 ]
1047 : [ 5.64955e-006 ]
1048 : [ 5.59735e-006 ]
1049 : [ 5.58861e-006 ]
1050 : [ 5.80527e-006 ]
1051 : [ 5.77943e-006 ]
1052 : [ 5.89762e-006 ]
1053 : [ 5.93641e-006 ]
1054 : [ 5.69752e-006 ]
1055 : [ 5.71337e-006 ]
1056 : [ 5.57685e-006 ]
1057 : [ 5.71854e-006 ]
1058 : [ 5.595e-006   ]
1059 : [ 5.62062e-006 ]
1060 : [ 5.77404e-006 ]
1061 : [ 5.58236e-006 ]
1062 : [ 5.65604e-006 ]
1063 : [ 5.76104e-006 ]
1064 : [ 5.70203e-006 ]
1065 : [ 5.86015e-006 ]
1066 : [ 5.69876e-006 ]
1067 : [ 5.94588e-006 ]
1068 : [ 5.58069e-006 ]
1069 : [ 5.60286e-006 ]
1070 : [ 5.62054e-006 ]
1071 : [ 5.70067e-006 ]
1072 : [ 5.8718e-006  ]
1073 : [ 5.75177e-006 ]
1074 : [ 5.65638e-006 ]
1075 : [ 5.68914e-006 ]
1076 : [ 5.64178e-006 ]
1077 : [ 5.74219e-006 ]
1078 : [ 5.60127e-006 ]
1079 : [ 6.09085e-006 ]
1080 : [ 5.6798e-006  ]
1081 : [ 5.70799e-006 ]
1082 : [ 5.95851e-006 ]
1083 : [ 5.82125e-006 ]
1084 : [ 6.03075e-006 ]
1085 : [ 5.59353e-006 ]
1086 : [ 5.68452e-006 ]
1087 : [ 5.68274e-006 ]
1088 : [ 5.62904e-006 ]
1089 : [ 5.58252e-006 ]
1090 : [ 5.58127e-006 ]
1091 : [ 5.89989e-006 ]
1092 : [ 5.55954e-006 ]
1093 : [ 5.70228e-006 ]
1094 : [ 6.02312e-006 ]
1095 : [ 5.58119e-006 ]
1096 : [ 5.82475e-006 ]
1097 : [ 6.0261e-006  ]
1098 : [ 5.76335e-006 ]
1099 : [ 5.65014e-006 ]
1100 : [ 5.78945e-006 ]
1101 : [ 5.65427e-006 ]
1102 : [ 5.6496e-006  ]
1103 : [ 5.73848e-006 ]
1104 : [ 5.8239e-006  ]
1105 : [ 5.58289e-006 ]
1106 : [ 5.77941e-006 ]
1107 : [ 5.69918e-006 ]
1108 : [ 5.71842e-006 ]
1109 : [ 5.61103e-006 ]
1110 : [ 5.70456e-006 ]
1111 : [ 5.73867e-006 ]
1112 : [ 5.97557e-006 ]
1113 : [ 5.7106e-006  ]
1114 : [ 5.66937e-006 ]
1115 : [ 6.07146e-006 ]
1116 : [ 5.66867e-006 ]
1117 : [ 5.75808e-006 ]
1118 : [ 5.57252e-006 ]
1119 : [ 5.70898e-006 ]
1120 : [ 5.58991e-006 ]
1121 : [ 5.7654e-006  ]
1122 : [ 5.8069e-006  ]
1123 : [ 5.66532e-006 ]
1124 : [ 5.90306e-006 ]
1125 : [ 5.75057e-006 ]
1126 : [ 5.73957e-006 ]
1127 : [ 6.01297e-006 ]
1128 : [ 5.61595e-006 ]
1129 : [ 5.95633e-006 ]
1130 : [ 5.6393e-006  ]
1131 : [ 5.66024e-006 ]
1132 : [ 5.70693e-006 ]
1133 : [ 5.5755e-006  ]
1134 : [ 5.76005e-006 ]
1135 : [ 5.83241e-006 ]
1136 : [ 5.88984e-006 ]
1137 : [ 5.60058e-006 ]
1138 : [ 5.83839e-006 ]
1139 : [ 5.73083e-006 ]
1140 : [ 5.73401e-006 ]
1141 : [ 5.67958e-006 ]
1142 : [ 5.6362e-006  ]
1143 : [ 5.64094e-006 ]
1144 : [ 5.69172e-006 ]
1145 : [ 5.68825e-006 ]
1146 : [ 5.88838e-006 ]
1147 : [ 6.02366e-006 ]
1148 : [ 5.72397e-006 ]
1149 : [ 5.68008e-006 ]
1150 : [ 5.69906e-006 ]
1151 : [ 5.70568e-006 ]
1152 : [ 5.65794e-006 ]
1153 : [ 5.65562e-006 ]
1154 : [ 5.65383e-006 ]
1155 : [ 5.58204e-006 ]
1156 : [ 5.57187e-006 ]
1157 : [ 5.59622e-006 ]
1158 : [ 5.56459e-006 ]
1159 : [ 5.73882e-006 ]
1160 : [ 5.56661e-006 ]
1161 : [ 5.64711e-006 ]
1162 : [ 5.69409e-006 ]
1163 : [ 5.72879e-006 ]
1164 : [ 5.60838e-006 ]
1165 : [ 5.77923e-006 ]
1166 : [ 5.66551e-006 ]
1167 : [ 5.6591e-006  ]
1168 : [ 6.00655e-006 ]
1169 : [ 5.61709e-006 ]
1170 : [ 6.02182e-006 ]
1171 : [ 5.86111e-006 ]
1172 : [ 5.66563e-006 ]
1173 : [ 5.89934e-006 ]
1174 : [ 5.78284e-006 ]
1175 : [ 5.781e-006   ]
1176 : [ 5.63323e-006 ]
1177 : [ 5.74725e-006 ]
1178 : [ 5.60625e-006 ]
1179 : [ 5.69891e-006 ]
1180 : [ 5.57842e-006 ]
1181 : [ 5.79296e-006 ]
1182 : [ 5.55638e-006 ]
1183 : [ 5.59409e-006 ]
1184 : [ 5.61913e-006 ]
1185 : [ 5.88042e-006 ]
1186 : [ 5.86126e-006 ]
1187 : [ 5.58787e-006 ]
1188 : [ 5.79761e-006 ]
1189 : [ 5.71965e-006 ]
1190 : [ 5.69253e-006 ]
1191 : [ 5.65843e-006 ]
1192 : [ 5.7908e-006  ]
1193 : [ 5.80861e-006 ]
1194 : [ 5.95379e-006 ]
1195 : [ 5.65476e-006 ]
1196 : [ 5.7355e-006  ]
1197 : [ 5.80007e-006 ]
1198 : [ 5.74967e-006 ]
1199 : [ 5.63628e-006 ]
1200 : [ 5.67206e-006 ]
1201 : [ 5.90572e-006 ]
1202 : [ 5.58431e-006 ]
1203 : [ 5.67644e-006 ]
1204 : [ 5.95077e-006 ]
1205 : [ 5.7359e-006  ]
1206 : [ 5.71829e-006 ]
1207 : [ 5.86579e-006 ]
1208 : [ 5.68843e-006 ]
1209 : [ 6.1175e-006  ]
1210 : [ 5.71633e-006 ]
1211 : [ 5.59439e-006 ]
1212 : [ 6.0292e-006  ]
1213 : [ 5.7882e-006  ]
1214 : [ 5.57365e-006 ]
1215 : [ 5.63033e-006 ]
1216 : [ 5.67589e-006 ]
1217 : [ 5.68379e-006 ]
1218 : [ 6.01815e-006 ]
1219 : [ 5.61615e-006 ]
1220 : [ 5.65942e-006 ]
1221 : [ 5.67687e-006 ]
1222 : [ 6.10127e-006 ]
1223 : [ 6.06994e-006 ]
1224 : [ 5.7143e-006  ]
1225 : [ 5.58438e-006 ]
1226 : [ 5.84786e-006 ]
1227 : [ 5.73498e-006 ]
1228 : [ 5.62944e-006 ]
1229 : [ 5.68772e-006 ]
1230 : [ 5.70085e-006 ]
1231 : [ 5.64474e-006 ]
1232 : [ 5.74735e-006 ]
1233 : [ 5.67606e-006 ]
1234 : [ 5.55722e-006 ]
1235 : [ 6.02558e-006 ]
1236 : [ 5.72865e-006 ]
1237 : [ 5.8328e-006  ]
1238 : [ 5.61289e-006 ]
1239 : [ 5.95306e-006 ]
1240 : [ 5.57622e-006 ]
1241 : [ 5.95896e-006 ]
1242 : [ 5.73438e-006 ]
1243 : [ 5.83695e-006 ]
1244 : [ 5.66241e-006 ]
1245 : [ 5.77437e-006 ]
1246 : [ 5.70387e-006 ]
1247 : [ 6.08091e-006 ]
1248 : [ 5.67389e-006 ]
1249 : [ 5.63114e-006 ]
1250 : [ 5.75419e-006 ]
1251 : [ 5.57865e-006 ]
1252 : [ 5.79576e-006 ]
1253 : [ 5.63762e-006 ]
1254 : [ 5.87511e-006 ]
1255 : [ 5.68953e-006 ]
1256 : [ 6.03112e-006 ]
1257 : [ 5.92226e-006 ]
1258 : [ 5.85466e-006 ]
1259 : [ 5.6968e-006  ]
1260 : [ 5.57379e-006 ]
1261 : [ 5.72795e-006 ]
1262 : [ 5.69583e-006 ]
1263 : [ 6.05591e-006 ]
1264 : [ 6.07136e-006 ]
1265 : [ 5.87678e-006 ]
1266 : [ 5.55552e-006 ]
1267 : [ 5.81572e-006 ]
1268 : [ 5.95281e-006 ]
1269 : [ 5.7176e-006  ]
1270 : [ 5.7476e-006  ]
1271 : [ 5.7085e-006  ]
1272 : [ 5.59616e-006 ]
1273 : [ 6.07936e-006 ]
1274 : [ 5.82111e-006 ]
1275 : [ 5.62315e-006 ]
1276 : [ 5.81975e-006 ]
1277 : [ 5.6362e-006  ]
1278 : [ 5.64955e-006 ]
1279 : [ 5.93608e-006 ]
1280 : [ 5.95634e-006 ]
1281 : [ 5.73902e-006 ]
1282 : [ 5.98622e-006 ]
1283 : [ 6.04708e-006 ]
1284 : [ 5.89342e-006 ]
1285 : [ 5.75642e-006 ]
1286 : [ 5.66553e-006 ]
1287 : [ 5.60471e-006 ]
1288 : [ 5.96425e-006 ]
1289 : [ 5.59338e-006 ]
1290 : [ 5.80722e-006 ]
1291 : [ 6.0653e-006  ]
1292 : [ 5.62629e-006 ]
1293 : [ 5.74599e-006 ]
1294 : [ 5.92728e-006 ]
1295 : [ 5.6825e-006  ]
1296 : [ 5.77949e-006 ]
1297 : [ 5.83144e-006 ]
1298 : [ 5.68582e-006 ]
1299 : [ 5.72342e-006 ]
1300 : [ 5.5821e-006  ]
1301 : [ 5.61263e-006 ]
1302 : [ 5.79942e-006 ]
1303 : [ 5.68627e-006 ]
1304 : [ 5.95758e-006 ]
1305 : [ 5.79045e-006 ]
1306 : [ 5.6625e-006  ]
1307 : [ 5.69257e-006 ]
1308 : [ 5.61824e-006 ]
1309 : [ 5.74597e-006 ]
1310 : [ 5.80686e-006 ]
1311 : [ 5.74035e-006 ]
1312 : [ 5.94579e-006 ]
1313 : [ 5.80789e-006 ]
1314 : [ 5.67297e-006 ]
1315 : [ 5.75916e-006 ]
1316 : [ 5.83815e-006 ]
1317 : [ 5.68732e-006 ]
1318 : [ 5.64901e-006 ]
1319 : [ 6.08015e-006 ]
1320 : [ 5.68205e-006 ]
1321 : [ 5.80998e-006 ]
1322 : [ 5.87257e-006 ]
1323 : [ 6.0774e-006  ]
1324 : [ 6.06156e-006 ]
1325 : [ 5.82699e-006 ]
1326 : [ 5.56898e-006 ]
1327 : [ 5.9697e-006  ]
1328 : [ 5.72244e-006 ]
1329 : [ 5.6765e-006  ]
1330 : [ 5.9156e-006  ]
1331 : [ 5.61075e-006 ]
1332 : [ 5.60648e-006 ]
1333 : [ 5.59126e-006 ]
1334 : [ 5.60263e-006 ]
1335 : [ 5.64703e-006 ]
1336 : [ 5.81858e-006 ]
1337 : [ 5.85787e-006 ]
1338 : [ 5.77938e-006 ]
1339 : [ 5.67316e-006 ]
1340 : [ 6.01684e-006 ]
1341 : [ 5.81881e-006 ]
1342 : [ 5.8891e-006  ]
1343 : [ 5.60384e-006 ]
1344 : [ 5.73737e-006 ]
1345 : [ 5.72011e-006 ]
1346 : [ 6.05116e-006 ]
1347 : [ 5.72565e-006 ]
1348 : [ 5.6987e-006  ]
1349 : [ 5.65265e-006 ]
1350 : [ 5.9365e-006  ]
1351 : [ 5.91637e-006 ]
1352 : [ 5.86469e-006 ]
1353 : [ 5.71345e-006 ]
1354 : [ 5.57845e-006 ]
1355 : [ 5.8256e-006  ]
1356 : [ 5.66644e-006 ]
1357 : [ 5.82278e-006 ]
1358 : [ 5.79786e-006 ]
1359 : [ 6.05446e-006 ]
1360 : [ 5.92926e-006 ]
1361 : [ 5.5566e-006  ]
1362 : [ 5.68872e-006 ]
1363 : [ 5.7063e-006  ]
1364 : [ 5.65394e-006 ]
1365 : [ 5.58193e-006 ]
1366 : [ 5.61506e-006 ]
1367 : [ 5.57771e-006 ]
1368 : [ 6.01803e-006 ]
1369 : [ 5.663e-006   ]
1370 : [ 5.62255e-006 ]
1371 : [ 5.63067e-006 ]
1372 : [ 5.8932e-006  ]
1373 : [ 5.81302e-006 ]
1374 : [ 5.83595e-006 ]
1375 : [ 5.79212e-006 ]
1376 : [ 5.59788e-006 ]
1377 : [ 5.57671e-006 ]
1378 : [ 5.62243e-006 ]
1379 : [ 5.56742e-006 ]
1380 : [ 5.92165e-006 ]
1381 : [ 5.56763e-006 ]
1382 : [ 5.92791e-006 ]
1383 : [ 5.62743e-006 ]
1384 : [ 5.56612e-006 ]
1385 : [ 5.74015e-006 ]
1386 : [ 6.0038e-006  ]
1387 : [ 5.97206e-006 ]
1388 : [ 5.60525e-006 ]
1389 : [ 5.61832e-006 ]
1390 : [ 5.59278e-006 ]
1391 : [ 5.61561e-006 ]
1392 : [ 5.90125e-006 ]
1393 : [ 5.85847e-006 ]
1394 : [ 5.65622e-006 ]
1395 : [ 5.68814e-006 ]
1396 : [ 5.63339e-006 ]
1397 : [ 5.63964e-006 ]
1398 : [ 5.91595e-006 ]
1399 : [ 6.03392e-006 ]
1400 : [ 5.79872e-006 ]
1401 : [ 5.6383e-006  ]
1402 : [ 5.65998e-006 ]
1403 : [ 5.92901e-006 ]
1404 : [ 6.08395e-006 ]
1405 : [ 5.70783e-006 ]
1406 : [ 5.5711e-006  ]
1407 : [ 5.64946e-006 ]
1408 : [ 5.57542e-006 ]
1409 : [ 5.65548e-006 ]
1410 : [ 6.10152e-006 ]
1411 : [ 5.61205e-006 ]
1412 : [ 5.61343e-006 ]
1413 : [ 6.09952e-006 ]
1414 : [ 5.71595e-006 ]
1415 : [ 5.77055e-006 ]
1416 : [ 5.71522e-006 ]
1417 : [ 6.04887e-006 ]
1418 : [ 5.90143e-006 ]
1419 : [ 5.72444e-006 ]
1420 : [ 5.64962e-006 ]
1421 : [ 6.09782e-006 ]
1422 : [ 5.59183e-006 ]
1423 : [ 5.60321e-006 ]
1424 : [ 5.64131e-006 ]
1425 : [ 5.74507e-006 ]
1426 : [ 5.84215e-006 ]
1427 : [ 5.85856e-006 ]
1428 : [ 5.97918e-006 ]
1429 : [ 5.67792e-006 ]
1430 : [ 6.01986e-006 ]
1431 : [ 5.71943e-006 ]
1432 : [ 6.06543e-006 ]
1433 : [ 5.57118e-006 ]
1434 : [ 5.88517e-006 ]
1435 : [ 5.74379e-006 ]
1436 : [ 5.68577e-006 ]
1437 : [ 5.68156e-006 ]
1438 : [ 5.74051e-006 ]
1439 : [ 5.86829e-006 ]
1440 : [ 5.63064e-006 ]
1441 : [ 5.68634e-006 ]
1442 : [ 5.58534e-006 ]
1443 : [ 5.6869e-006  ]
1444 : [ 6.0427e-006  ]
1445 : [ 5.69385e-006 ]
1446 : [ 5.98204e-006 ]
1447 : [ 5.69429e-006 ]
1448 : [ 5.63491e-006 ]
1449 : [ 5.56546e-006 ]
1450 : [ 5.7634e-006  ]
1451 : [ 5.77801e-006 ]
1452 : [ 5.66327e-006 ]
1453 : [ 5.72296e-006 ]
1454 : [ 5.73336e-006 ]
1455 : [ 5.80539e-006 ]
1456 : [ 5.8891e-006  ]
1457 : [ 5.75957e-006 ]
1458 : [ 5.7868e-006  ]
1459 : [ 5.60973e-006 ]
1460 : [ 5.77234e-006 ]
1461 : [ 5.8024e-006  ]
1462 : [ 5.59491e-006 ]
1463 : [ 5.61075e-006 ]
1464 : [ 5.97482e-006 ]
1465 : [ 5.59677e-006 ]
1466 : [ 5.6191e-006  ]
1467 : [ 5.73935e-006 ]
1468 : [ 6.08844e-006 ]
1469 : [ 5.72899e-006 ]
1470 : [ 6.06917e-006 ]
1471 : [ 5.84405e-006 ]
1472 : [ 5.82521e-006 ]
1473 : [ 5.64286e-006 ]
1474 : [ 5.59236e-006 ]
1475 : [ 5.57841e-006 ]
1476 : [ 5.95963e-006 ]
1477 : [ 5.76749e-006 ]
1478 : [ 6.07336e-006 ]
1479 : [ 5.93695e-006 ]
1480 : [ 5.6803e-006  ]
1481 : [ 5.85157e-006 ]
1482 : [ 5.75224e-006 ]
1483 : [ 5.89231e-006 ]
1484 : [ 6.00825e-006 ]
1485 : [ 5.76386e-006 ]
1486 : [ 5.75886e-006 ]
1487 : [ 5.70321e-006 ]
1488 : [ 5.63989e-006 ]
1489 : [ 5.72894e-006 ]
1490 : [ 6.05563e-006 ]
1491 : [ 5.60601e-006 ]
1492 : [ 5.64457e-006 ]
1493 : [ 5.61417e-006 ]
1494 : [ 5.75619e-006 ]
1495 : [ 5.79821e-006 ]
1496 : [ 5.80682e-006 ]
1497 : [ 5.72258e-006 ]
1498 : [ 5.68053e-006 ]
1499 : [ 5.59194e-006 ]
1500 : [ 5.60459e-006 ]
1501 : [ 5.60072e-006 ]
1502 : [ 5.63814e-006 ]
1503 : [ 5.80286e-006 ]
1504 : [ 5.63105e-006 ]
1505 : [ 6.01712e-006 ]
1506 : [ 5.56904e-006 ]
1507 : [ 5.84593e-006 ]
1508 : [ 5.90337e-006 ]
1509 : [ 5.65706e-006 ]
1510 : [ 5.69711e-006 ]
1511 : [ 5.80944e-006 ]
1512 : [ 5.71961e-006 ]
1513 : [ 5.74808e-006 ]
1514 : [ 5.82424e-006 ]
1515 : [ 5.61727e-006 ]
1516 : [ 5.76306e-006 ]
1517 : [ 5.84601e-006 ]
1518 : [ 5.63453e-006 ]
1519 : [ 6.0433e-006  ]
1520 : [ 5.62993e-006 ]
1521 : [ 5.65321e-006 ]
1522 : [ 5.76461e-006 ]
1523 : [ 5.58796e-006 ]
1524 : [ 5.95228e-006 ]
1525 : [ 5.64199e-006 ]
1526 : [ 6.04032e-006 ]
1527 : [ 5.8332e-006  ]
1528 : [ 5.72816e-006 ]
1529 : [ 5.76682e-006 ]
1530 : [ 6.02212e-006 ]
1531 : [ 5.6789e-006  ]
1532 : [ 5.60575e-006 ]
1533 : [ 5.69418e-006 ]
1534 : [ 5.89666e-006 ]
1535 : [ 5.71096e-006 ]
1536 : [ 5.59511e-006 ]
1537 : [ 5.57418e-006 ]
1538 : [ 5.69101e-006 ]
1539 : [ 6.07222e-006 ]
1540 : [ 5.90286e-006 ]
1541 : [ 6.10242e-006 ]
1542 : [ 5.94563e-006 ]
1543 : [ 5.63504e-006 ]
1544 : [ 6.02387e-006 ]
1545 : [ 5.70423e-006 ]
1546 : [ 5.98773e-006 ]
1547 : [ 5.60158e-006 ]
1548 : [ 5.67555e-006 ]
1549 : [ 5.61802e-006 ]
1550 : [ 5.63405e-006 ]
1551 : [ 5.78745e-006 ]
1552 : [ 5.74029e-006 ]
1553 : [ 5.60082e-006 ]
1554 : [ 6.0682e-006  ]
1555 : [ 5.66046e-006 ]
1556 : [ 6.00375e-006 ]
1557 : [ 5.84046e-006 ]
1558 : [ 6.03024e-006 ]
1559 : [ 6.08629e-006 ]
1560 : [ 5.92993e-006 ]
1561 : [ 5.98877e-006 ]
1562 : [ 5.61116e-006 ]
1563 : [ 5.58273e-006 ]
1564 : [ 5.70933e-006 ]
1565 : [ 5.7755e-006  ]
1566 : [ 5.73438e-006 ]
1567 : [ 5.60357e-006 ]
1568 : [ 5.82315e-006 ]
1569 : [ 5.84331e-006 ]
1570 : [ 5.94413e-006 ]
1571 : [ 5.62715e-006 ]
1572 : [ 5.75545e-006 ]
1573 : [ 5.73105e-006 ]
1574 : [ 5.68462e-006 ]
1575 : [ 5.62436e-006 ]
1576 : [ 5.73745e-006 ]
1577 : [ 6.0254e-006  ]
1578 : [ 5.71649e-006 ]
1579 : [ 5.71969e-006 ]
1580 : [ 5.65361e-006 ]
1581 : [ 5.74692e-006 ]
1582 : [ 5.76907e-006 ]
1583 : [ 5.60925e-006 ]
1584 : [ 5.65923e-006 ]
1585 : [ 5.62373e-006 ]
1586 : [ 5.78391e-006 ]
1587 : [ 6.05554e-006 ]
1588 : [ 5.71919e-006 ]
1589 : [ 6.02124e-006 ]
1590 : [ 5.77736e-006 ]
1591 : [ 5.67528e-006 ]
1592 : [ 5.80595e-006 ]
1593 : [ 5.79776e-006 ]
1594 : [ 5.73016e-006 ]
1595 : [ 6.01797e-006 ]
1596 : [ 5.90909e-006 ]
1597 : [ 5.6727e-006  ]
1598 : [ 5.55941e-006 ]
1599 : [ 5.82209e-006 ]
1600 : [ 5.59735e-006 ]
1601 : [ 5.61256e-006 ]
1602 : [ 5.62372e-006 ]
1603 : [ 5.87093e-006 ]
1604 : [ 5.904e-006   ]
1605 : [ 5.78529e-006 ]
1606 : [ 5.63029e-006 ]
1607 : [ 5.70437e-006 ]
1608 : [ 5.57351e-006 ]
1609 : [ 5.87704e-006 ]
1610 : [ 5.8328e-006  ]
1611 : [ 5.78692e-006 ]
1612 : [ 5.77541e-006 ]
1613 : [ 5.73047e-006 ]
1614 : [ 5.65839e-006 ]
1615 : [ 5.73839e-006 ]
1616 : [ 5.61452e-006 ]
1617 : [ 6.07357e-006 ]
1618 : [ 5.76757e-006 ]
1619 : [ 5.73421e-006 ]
1620 : [ 6.07806e-006 ]
1621 : [ 5.5856e-006  ]
1622 : [ 5.67993e-006 ]
1623 : [ 6.03457e-006 ]
1624 : [ 5.67535e-006 ]
1625 : [ 6.0665e-006  ]
1626 : [ 5.66685e-006 ]
1627 : [ 5.6992e-006  ]
1628 : [ 6.03756e-006 ]
1629 : [ 5.76785e-006 ]
1630 : [ 5.61465e-006 ]
1631 : [ 5.69871e-006 ]
1632 : [ 5.77304e-006 ]
1633 : [ 5.5937e-006  ]
1634 : [ 6.03998e-006 ]
1635 : [ 5.6799e-006  ]
1636 : [ 5.64136e-006 ]
1637 : [ 5.65082e-006 ]
1638 : [ 5.73716e-006 ]
1639 : [ 5.55667e-006 ]
1640 : [ 6.09495e-006 ]
1641 : [ 5.82721e-006 ]
1642 : [ 5.78541e-006 ]
1643 : [ 6.01846e-006 ]
1644 : [ 5.73859e-006 ]
1645 : [ 5.64127e-006 ]
1646 : [ 5.87311e-006 ]
1647 : [ 5.98865e-006 ]
1648 : [ 5.68165e-006 ]
1649 : [ 5.75804e-006 ]
1650 : [ 5.659e-006   ]
1651 : [ 5.66531e-006 ]
1652 : [ 5.67067e-006 ]
1653 : [ 5.96711e-006 ]
1654 : [ 5.67249e-006 ]
1655 : [ 5.56427e-006 ]
1656 : [ 5.65928e-006 ]
1657 : [ 5.72444e-006 ]
1658 : [ 5.7182e-006  ]
1659 : [ 5.56024e-006 ]
1660 : [ 5.77342e-006 ]
1661 : [ 5.75142e-006 ]
1662 : [ 5.66154e-006 ]
1663 : [ 5.62014e-006 ]
1664 : [ 5.86526e-006 ]
1665 : [ 5.76417e-006 ]
1666 : [ 5.62379e-006 ]
1667 : [ 6.06052e-006 ]
1668 : [ 5.83482e-006 ]
1669 : [ 5.72912e-006 ]
1670 : [ 5.74585e-006 ]
1671 : [ 5.98327e-006 ]
1672 : [ 5.72931e-006 ]
1673 : [ 5.62495e-006 ]
1674 : [ 5.85883e-006 ]
1675 : [ 6.12068e-006 ]
1676 : [ 5.57956e-006 ]
1677 : [ 5.75341e-006 ]
1678 : [ 5.58513e-006 ]
1679 : [ 5.61685e-006 ]
1680 : [ 5.57436e-006 ]
1681 : [ 5.64029e-006 ]
1682 : [ 5.92629e-006 ]
1683 : [ 5.68843e-006 ]
1684 : [ 6.00041e-006 ]
1685 : [ 5.71885e-006 ]
1686 : [ 5.8802e-006  ]
1687 : [ 5.73065e-006 ]
1688 : [ 5.6879e-006  ]
1689 : [ 5.9861e-006  ]
1690 : [ 5.65009e-006 ]
1691 : [ 5.68173e-006 ]
1692 : [ 5.59404e-006 ]
1693 : [ 5.6394e-006  ]
1694 : [ 5.89506e-006 ]
1695 : [ 5.64786e-006 ]
1696 : [ 6.08492e-006 ]
1697 : [ 5.73402e-006 ]
1698 : [ 5.82051e-006 ]
1699 : [ 5.92682e-006 ]
1700 : [ 5.71125e-006 ]
1701 : [ 5.78973e-006 ]
1702 : [ 5.98265e-006 ]
1703 : [ 5.8351e-006  ]
1704 : [ 5.8474e-006  ]
1705 : [ 5.61917e-006 ]
1706 : [ 5.67598e-006 ]
1707 : [ 5.86658e-006 ]
1708 : [ 6.04084e-006 ]
1709 : [ 5.96492e-006 ]
1710 : [ 5.68868e-006 ]
1711 : [ 6.00323e-006 ]
1712 : [ 5.59166e-006 ]
1713 : [ 5.6047e-006  ]
1714 : [ 5.84605e-006 ]
1715 : [ 5.6721e-006  ]
1716 : [ 5.80556e-006 ]
1717 : [ 5.61999e-006 ]
1718 : [ 5.59612e-006 ]
1719 : [ 5.85924e-006 ]
1720 : [ 5.8651e-006  ]
1721 : [ 5.76352e-006 ]
1722 : [ 5.61074e-006 ]
1723 : [ 5.67369e-006 ]
1724 : [ 5.7741e-006  ]
1725 : [ 5.96449e-006 ]
1726 : [ 5.97749e-006 ]
1727 : [ 6.03358e-006 ]
1728 : [ 5.69953e-006 ]
1729 : [ 5.69265e-006 ]
1730 : [ 5.58723e-006 ]
1731 : [ 5.55575e-006 ]
1732 : [ 5.72859e-006 ]
1733 : [ 6.06761e-006 ]
1734 : [ 5.61637e-006 ]
1735 : [ 5.72315e-006 ]
1736 : [ 5.75199e-006 ]
1737 : [ 5.71837e-006 ]
1738 : [ 5.82549e-006 ]
1739 : [ 5.69e-006    ]
1740 : [ 6.01828e-006 ]
1741 : [ 5.77926e-006 ]
1742 : [ 5.84663e-006 ]
1743 : [ 6.05683e-006 ]
1744 : [ 5.57732e-006 ]
1745 : [ 5.9443e-006  ]
1746 : [ 5.89511e-006 ]
1747 : [ 5.94819e-006 ]
1748 : [ 5.80597e-006 ]
1749 : [ 5.60316e-006 ]
1750 : [ 5.82312e-006 ]
1751 : [ 5.61256e-006 ]
1752 : [ 5.91166e-006 ]
1753 : [ 5.62875e-006 ]
1754 : [ 5.75298e-006 ]
1755 : [ 5.70473e-006 ]
1756 : [ 5.9894e-006  ]
1757 : [ 5.94497e-006 ]
1758 : [ 5.70344e-006 ]
1759 : [ 5.80156e-006 ]
1760 : [ 5.91452e-006 ]
1761 : [ 5.63944e-006 ]
1762 : [ 5.68883e-006 ]
1763 : [ 5.75757e-006 ]
1764 : [ 5.79182e-006 ]
1765 : [ 5.62676e-006 ]
1766 : [ 6.046e-006   ]
1767 : [ 5.62315e-006 ]
1768 : [ 5.69908e-006 ]
1769 : [ 5.78436e-006 ]
1770 : [ 5.60119e-006 ]
1771 : [ 5.6831e-006  ]
1772 : [ 5.69177e-006 ]
1773 : [ 5.5705e-006  ]
1774 : [ 5.75985e-006 ]
1775 : [ 5.82228e-006 ]
1776 : [ 5.66824e-006 ]
1777 : [ 5.72223e-006 ]
1778 : [ 5.96094e-006 ]
1779 : [ 5.62894e-006 ]
1780 : [ 5.8392e-006  ]
1781 : [ 5.61396e-006 ]
1782 : [ 5.76588e-006 ]
1783 : [ 5.93371e-006 ]
1784 : [ 5.58393e-006 ]
1785 : [ 6.02855e-006 ]
1786 : [ 5.66288e-006 ]
1787 : [ 5.64776e-006 ]
1788 : [ 5.71343e-006 ]
1789 : [ 5.73327e-006 ]
1790 : [ 5.70171e-006 ]
1791 : [ 5.75549e-006 ]
1792 : [ 5.87671e-006 ]
1793 : [ 5.6634e-006  ]
1794 : [ 5.77169e-006 ]
1795 : [ 5.72949e-006 ]
1796 : [ 6.05683e-006 ]
1797 : [ 5.75302e-006 ]
1798 : [ 5.83403e-006 ]
1799 : [ 5.72786e-006 ]
1800 : [ 5.88686e-006 ]
1801 : [ 5.62063e-006 ]
1802 : [ 5.60928e-006 ]
1803 : [ 5.71682e-006 ]
1804 : [ 6.06542e-006 ]
1805 : [ 5.67616e-006 ]
1806 : [ 5.7264e-006  ]
1807 : [ 5.64079e-006 ]
1808 : [ 5.64075e-006 ]
1809 : [ 5.57493e-006 ]
1810 : [ 5.74677e-006 ]
1811 : [ 5.87773e-006 ]
1812 : [ 5.6115e-006  ]
1813 : [ 5.70374e-006 ]
1814 : [ 5.88754e-006 ]
1815 : [ 5.88186e-006 ]
1816 : [ 6.08108e-006 ]
1817 : [ 6.12803e-006 ]
1818 : [ 5.6415e-006  ]
1819 : [ 5.77785e-006 ]
1820 : [ 5.61283e-006 ]
1821 : [ 5.60622e-006 ]
1822 : [ 5.88713e-006 ]
1823 : [ 5.54972e-006 ]
1824 : [ 5.66048e-006 ]
1825 : [ 5.60911e-006 ]
1826 : [ 5.64844e-006 ]
1827 : [ 5.66647e-006 ]
1828 : [ 5.59583e-006 ]
1829 : [ 5.86219e-006 ]
1830 : [ 5.62826e-006 ]
1831 : [ 5.68238e-006 ]
1832 : [ 5.68811e-006 ]
1833 : [ 5.8237e-006  ]
1834 : [ 5.67278e-006 ]
1835 : [ 5.56866e-006 ]
1836 : [ 5.98099e-006 ]
1837 : [ 5.78201e-006 ]
1838 : [ 5.73249e-006 ]
1839 : [ 5.74429e-006 ]
1840 : [ 5.5771e-006  ]
1841 : [ 5.66047e-006 ]
1842 : [ 5.63324e-006 ]
1843 : [ 5.55469e-006 ]
1844 : [ 5.78175e-006 ]
1845 : [ 5.61285e-006 ]
1846 : [ 5.70626e-006 ]
1847 : [ 5.71868e-006 ]
1848 : [ 5.67541e-006 ]
1849 : [ 5.68862e-006 ]
1850 : [ 5.73603e-006 ]
1851 : [ 5.68463e-006 ]
1852 : [ 5.70876e-006 ]
1853 : [ 6.08655e-006 ]
1854 : [ 5.84761e-006 ]
1855 : [ 5.63098e-006 ]
1856 : [ 5.88563e-006 ]
1857 : [ 5.70374e-006 ]
1858 : [ 5.93011e-006 ]
1859 : [ 5.67713e-006 ]
1860 : [ 6.06514e-006 ]
1861 : [ 5.7272e-006  ]
1862 : [ 6.10073e-006 ]
1863 : [ 5.64147e-006 ]
1864 : [ 5.74479e-006 ]
1865 : [ 5.62658e-006 ]
1866 : [ 5.74774e-006 ]
1867 : [ 5.77118e-006 ]
1868 : [ 5.60194e-006 ]
1869 : [ 5.6095e-006  ]
1870 : [ 5.62634e-006 ]
1871 : [ 6.0702e-006  ]
1872 : [ 5.68809e-006 ]
1873 : [ 5.60849e-006 ]
1874 : [ 5.64033e-006 ]
1875 : [ 5.56126e-006 ]
1876 : [ 5.73934e-006 ]
1877 : [ 5.82256e-006 ]
1878 : [ 6.08716e-006 ]
1879 : [ 5.94592e-006 ]
1880 : [ 5.66824e-006 ]
1881 : [ 5.61926e-006 ]
1882 : [ 6.04802e-006 ]
1883 : [ 5.94903e-006 ]
1884 : [ 5.65104e-006 ]
1885 : [ 6.09098e-006 ]
1886 : [ 5.74183e-006 ]
1887 : [ 5.71352e-006 ]
1888 : [ 5.71265e-006 ]
1889 : [ 5.57414e-006 ]
1890 : [ 5.57168e-006 ]
1891 : [ 5.76047e-006 ]
1892 : [ 5.9918e-006  ]
1893 : [ 5.68458e-006 ]
1894 : [ 5.65396e-006 ]
1895 : [ 5.76084e-006 ]
1896 : [ 6.03811e-006 ]
1897 : [ 5.60986e-006 ]
1898 : [ 5.65847e-006 ]
1899 : [ 5.61104e-006 ]
1900 : [ 5.63606e-006 ]
1901 : [ 5.76612e-006 ]
1902 : [ 5.65478e-006 ]
1903 : [ 5.6396e-006  ]
1904 : [ 5.79804e-006 ]
1905 : [ 5.82129e-006 ]
1906 : [ 5.72661e-006 ]
1907 : [ 5.60949e-006 ]
1908 : [ 5.6959e-006  ]
1909 : [ 5.71692e-006 ]
1910 : [ 5.61148e-006 ]
1911 : [ 6.05171e-006 ]
1912 : [ 5.75521e-006 ]
1913 : [ 5.85343e-006 ]
1914 : [ 5.73275e-006 ]
1915 : [ 5.64351e-006 ]
1916 : [ 5.79035e-006 ]
1917 : [ 5.86617e-006 ]
1918 : [ 5.93101e-006 ]
1919 : [ 5.60289e-006 ]
1920 : [ 5.68396e-006 ]
1921 : [ 5.69139e-006 ]
1922 : [ 5.93086e-006 ]
1923 : [ 5.61102e-006 ]
1924 : [ 5.9528e-006  ]
1925 : [ 5.66073e-006 ]
1926 : [ 5.83311e-006 ]
1927 : [ 6.00265e-006 ]
1928 : [ 5.83137e-006 ]
1929 : [ 5.84828e-006 ]
1930 : [ 5.67223e-006 ]
1931 : [ 5.56471e-006 ]
1932 : [ 5.86887e-006 ]
1933 : [ 5.7624e-006  ]
1934 : [ 5.70881e-006 ]
1935 : [ 5.97576e-006 ]
1936 : [ 5.75459e-006 ]
1937 : [ 5.6984e-006  ]
1938 : [ 5.55924e-006 ]
1939 : [ 5.60866e-006 ]
1940 : [ 5.59655e-006 ]
1941 : [ 5.5818e-006  ]
1942 : [ 5.57232e-006 ]
1943 : [ 5.75054e-006 ]
1944 : [ 6.06768e-006 ]
1945 : [ 5.56662e-006 ]
1946 : [ 5.55475e-006 ]
1947 : [ 5.86222e-006 ]
1948 : [ 5.58613e-006 ]
1949 : [ 5.67668e-006 ]
1950 : [ 6.09656e-006 ]
1951 : [ 5.71381e-006 ]
1952 : [ 5.58509e-006 ]
1953 : [ 5.6668e-006  ]
1954 : [ 5.58086e-006 ]
1955 : [ 5.62842e-006 ]
1956 : [ 6.12743e-006 ]
1957 : [ 5.56527e-006 ]
1958 : [ 5.68981e-006 ]
1959 : [ 5.72568e-006 ]
1960 : [ 5.5566e-006  ]
1961 : [ 5.60196e-006 ]
1962 : [ 5.60105e-006 ]
1963 : [ 5.6564e-006  ]
1964 : [ 5.61747e-006 ]
1965 : [ 5.67253e-006 ]
1966 : [ 5.89026e-006 ]
1967 : [ 5.83172e-006 ]
1968 : [ 5.78313e-006 ]
1969 : [ 5.61101e-006 ]
1970 : [ 5.73009e-006 ]
1971 : [ 5.61125e-006 ]
1972 : [ 5.57133e-006 ]
1973 : [ 5.60643e-006 ]
1974 : [ 5.73827e-006 ]
1975 : [ 5.70479e-006 ]
1976 : [ 5.82972e-006 ]
1977 : [ 5.70169e-006 ]
1978 : [ 5.70303e-006 ]
1979 : [ 5.93677e-006 ]
1980 : [ 5.72033e-006 ]
1981 : [ 5.78778e-006 ]
1982 : [ 5.7869e-006  ]
1983 : [ 6.00294e-006 ]
1984 : [ 5.82657e-006 ]
1985 : [ 5.66367e-006 ]
1986 : [ 5.56087e-006 ]
1987 : [ 5.86359e-006 ]
1988 : [ 5.89392e-006 ]
1989 : [ 5.61189e-006 ]
1990 : [ 5.72859e-006 ]
1991 : [ 5.60025e-006 ]
1992 : [ 5.59641e-006 ]
1993 : [ 5.79035e-006 ]
1994 : [ 5.63635e-006 ]
1995 : [ 5.61797e-006 ]
1996 : [ 5.57092e-006 ]
1997 : [ 5.634e-006   ]
1998 : [ 5.75088e-006 ]
1999 : [ 6.03175e-006 ]
2000 : [ 5.95136e-006 ]
2001 : [ 5.59134e-006 ]
2002 : [ 5.64074e-006 ]
2003 : [ 5.8541e-006  ]
2004 : [ 5.90934e-006 ]
2005 : [ 6.00384e-006 ]
2006 : [ 5.66643e-006 ]
2007 : [ 5.5959e-006  ]
2008 : [ 5.56267e-006 ]
2009 : [ 5.68144e-006 ]
2010 : [ 5.64906e-006 ]
2011 : [ 5.68796e-006 ]
2012 : [ 5.59453e-006 ]
2013 : [ 5.6264e-006  ]
2014 : [ 5.74456e-006 ]
2015 : [ 5.59229e-006 ]
2016 : [ 5.95807e-006 ]
2017 : [ 5.63692e-006 ]
2018 : [ 5.72926e-006 ]
2019 : [ 5.60367e-006 ]
2020 : [ 5.74002e-006 ]
2021 : [ 5.82959e-006 ]
2022 : [ 5.77698e-006 ]
2023 : [ 5.90412e-006 ]
2024 : [ 5.70582e-006 ]
2025 : [ 5.98425e-006 ]
2026 : [ 6.04388e-006 ]
2027 : [ 5.75098e-006 ]
2028 : [ 5.71422e-006 ]
2029 : [ 5.68618e-006 ]
2030 : [ 6.03934e-006 ]
2031 : [ 5.73162e-006 ]
2032 : [ 5.73054e-006 ]
2033 : [ 5.65656e-006 ]
2034 : [ 5.89771e-006 ]
2035 : [ 5.5635e-006  ]
2036 : [ 5.74593e-006 ]
2037 : [ 5.78698e-006 ]
2038 : [ 5.75189e-006 ]
2039 : [ 5.57962e-006 ]
2040 : [ 5.58324e-006 ]
2041 : [ 5.75569e-006 ]
2042 : [ 5.61552e-006 ]
2043 : [ 5.64599e-006 ]
2044 : [ 6.01358e-006 ]
2045 : [ 5.56016e-006 ]
2046 : [ 5.9716e-006  ]
2047 : [ 5.70054e-006 ]
2048 : [ 5.7028e-006  ]
2049 : [ 5.78225e-006 ]
2050 : [ 5.63483e-006 ]
2051 : [ 5.65664e-006 ]
2052 : [ 5.58437e-006 ]
2053 : [ 5.60306e-006 ]
2054 : [ 5.58967e-006 ]
2055 : [ 5.66884e-006 ]
2056 : [ 5.65487e-006 ]
2057 : [ 5.94332e-006 ]
2058 : [ 6.1067e-006  ]
2059 : [ 5.91959e-006 ]
2060 : [ 5.69151e-006 ]
2061 : [ 5.75793e-006 ]
2062 : [ 5.68144e-006 ]
2063 : [ 5.95197e-006 ]
2064 : [ 6.12009e-006 ]
2065 : [ 5.74101e-006 ]
2066 : [ 5.71687e-006 ]
2067 : [ 5.75599e-006 ]
2068 : [ 5.5738e-006  ]
2069 : [ 5.67932e-006 ]
2070 : [ 6.12721e-006 ]
2071 : [ 5.72602e-006 ]
2072 : [ 5.81064e-006 ]
2073 : [ 5.69236e-006 ]
2074 : [ 5.91466e-006 ]
2075 : [ 5.73644e-006 ]
2076 : [ 6.10042e-006 ]
2077 : [ 6.09749e-006 ]
2078 : [ 6.04579e-006 ]
2079 : [ 5.97501e-006 ]
2080 : [ 5.55847e-006 ]
2081 : [ 5.60323e-006 ]
2082 : [ 5.96036e-006 ]
2083 : [ 5.73722e-006 ]
2084 : [ 5.86336e-006 ]
2085 : [ 5.96157e-006 ]
2086 : [ 5.97302e-006 ]
2087 : [ 5.59152e-006 ]
2088 : [ 5.57192e-006 ]
2089 : [ 5.79122e-006 ]
2090 : [ 5.74417e-006 ]
2091 : [ 5.82678e-006 ]
2092 : [ 5.72257e-006 ]
2093 : [ 5.60886e-006 ]
2094 : [ 5.99295e-006 ]
2095 : [ 5.90522e-006 ]
2096 : [ 5.71073e-006 ]
2097 : [ 5.68724e-006 ]
2098 : [ 5.99202e-006 ]
2099 : [ 5.74309e-006 ]
2100 : [ 5.60266e-006 ]
2101 : [ 5.6169e-006  ]
2102 : [ 6.05549e-006 ]
2103 : [ 5.71726e-006 ]
2104 : [ 5.72914e-006 ]
2105 : [ 5.99272e-006 ]
2106 : [ 5.69642e-006 ]
2107 : [ 5.70098e-006 ]
2108 : [ 5.59709e-006 ]
2109 : [ 5.71525e-006 ]
2110 : [ 5.80477e-006 ]
2111 : [ 5.7591e-006  ]
2112 : [ 5.73654e-006 ]
2113 : [ 5.65266e-006 ]
2114 : [ 5.97669e-006 ]
2115 : [ 5.801e-006   ]
2116 : [ 5.70847e-006 ]
2117 : [ 5.69926e-006 ]
2118 : [ 5.57645e-006 ]
2119 : [ 5.56049e-006 ]
2120 : [ 5.83825e-006 ]
2121 : [ 5.66099e-006 ]
2122 : [ 5.73118e-006 ]
2123 : [ 5.62671e-006 ]
2124 : [ 5.58522e-006 ]
2125 : [ 5.75538e-006 ]
2126 : [ 6.013e-006   ]
2127 : [ 5.68786e-006 ]
2128 : [ 5.67492e-006 ]
2129 : [ 6.00346e-006 ]
2130 : [ 5.6247e-006  ]
2131 : [ 6.07593e-006 ]
2132 : [ 5.69806e-006 ]
2133 : [ 5.76683e-006 ]
2134 : [ 5.95219e-006 ]
2135 : [ 5.59448e-006 ]
2136 : [ 5.71785e-006 ]
2137 : [ 5.57294e-006 ]
2138 : [ 5.58813e-006 ]
2139 : [ 5.61878e-006 ]
2140 : [ 5.59646e-006 ]
2141 : [ 5.89271e-006 ]
2142 : [ 5.73411e-006 ]
2143 : [ 6.0925e-006  ]
2144 : [ 5.61524e-006 ]
2145 : [ 5.77708e-006 ]
2146 : [ 5.89111e-006 ]
2147 : [ 5.8627e-006  ]
2148 : [ 5.78738e-006 ]
2149 : [ 5.75088e-006 ]
2150 : [ 5.75673e-006 ]
2151 : [ 5.56428e-006 ]
2152 : [ 5.95986e-006 ]
2153 : [ 5.95919e-006 ]
2154 : [ 6.04511e-006 ]
2155 : [ 5.69995e-006 ]
2156 : [ 5.75024e-006 ]
2157 : [ 5.68424e-006 ]
2158 : [ 5.73217e-006 ]
2159 : [ 5.93785e-006 ]
2160 : [ 5.61265e-006 ]
2161 : [ 5.9144e-006  ]
2162 : [ 5.79023e-006 ]
2163 : [ 5.8068e-006  ]
2164 : [ 5.62912e-006 ]
2165 : [ 5.8117e-006  ]
2166 : [ 5.56135e-006 ]
2167 : [ 5.76682e-006 ]
2168 : [ 5.61894e-006 ]
2169 : [ 5.76599e-006 ]
2170 : [ 5.59664e-006 ]
2171 : [ 5.75051e-006 ]
2172 : [ 5.6273e-006  ]
2173 : [ 5.87198e-006 ]
2174 : [ 5.74622e-006 ]
2175 : [ 5.88565e-006 ]
2176 : [ 5.71153e-006 ]
2177 : [ 5.87578e-006 ]
2178 : [ 5.76476e-006 ]
2179 : [ 5.82292e-006 ]
2180 : [ 5.72557e-006 ]
2181 : [ 5.81291e-006 ]
2182 : [ 5.56787e-006 ]
2183 : [ 5.84077e-006 ]
2184 : [ 5.62546e-006 ]
2185 : [ 5.86706e-006 ]
2186 : [ 5.69228e-006 ]
2187 : [ 5.63515e-006 ]
2188 : [ 5.59441e-006 ]
2189 : [ 5.64251e-006 ]
2190 : [ 5.56073e-006 ]
2191 : [ 5.9727e-006  ]
2192 : [ 5.62917e-006 ]
2193 : [ 5.57561e-006 ]
2194 : [ 5.81931e-006 ]
2195 : [ 5.70249e-006 ]
2196 : [ 5.91446e-006 ]
2197 : [ 5.74444e-006 ]
2198 : [ 5.84036e-006 ]
2199 : [ 5.70244e-006 ]
2200 : [ 5.83455e-006 ]
2201 : [ 5.65317e-006 ]
2202 : [ 5.77682e-006 ]
2203 : [ 5.7503e-006  ]
2204 : [ 5.81262e-006 ]
2205 : [ 5.97727e-006 ]
2206 : [ 5.74515e-006 ]
2207 : [ 5.58678e-006 ]
2208 : [ 5.63095e-006 ]
2209 : [ 5.75473e-006 ]
2210 : [ 6.05137e-006 ]
2211 : [ 5.78561e-006 ]
2212 : [ 5.66828e-006 ]
2213 : [ 5.75887e-006 ]
2214 : [ 5.61537e-006 ]
2215 : [ 5.59336e-006 ]
2216 : [ 5.56824e-006 ]
2217 : [ 5.69482e-006 ]
2218 : [ 5.69494e-006 ]
2219 : [ 5.86478e-006 ]
2220 : [ 5.86933e-006 ]
2221 : [ 5.56948e-006 ]
2222 : [ 5.69045e-006 ]
2223 : [ 6.04988e-006 ]
2224 : [ 5.81178e-006 ]
2225 : [ 5.6392e-006  ]
2226 : [ 5.79006e-006 ]
2227 : [ 5.79196e-006 ]
2228 : [ 5.55493e-006 ]
2229 : [ 5.69127e-006 ]
2230 : [ 5.70352e-006 ]
2231 : [ 5.74199e-006 ]
2232 : [ 5.69668e-006 ]
2233 : [ 5.74022e-006 ]
2234 : [ 5.91822e-006 ]
2235 : [ 5.89046e-006 ]
2236 : [ 5.89353e-006 ]
2237 : [ 5.73123e-006 ]
2238 : [ 5.60054e-006 ]
2239 : [ 5.61632e-006 ]
2240 : [ 5.93191e-006 ]
2241 : [ 5.71942e-006 ]
2242 : [ 5.68945e-006 ]
2243 : [ 5.58265e-006 ]
2244 : [ 6.07175e-006 ]
2245 : [ 5.81291e-006 ]
2246 : [ 5.5964e-006  ]
2247 : [ 5.74248e-006 ]
2248 : [ 5.61933e-006 ]
2249 : [ 5.73052e-006 ]
2250 : [ 5.88833e-006 ]
2251 : [ 5.99992e-006 ]
2252 : [ 5.76439e-006 ]
2253 : [ 5.57062e-006 ]
2254 : [ 5.72855e-006 ]
2255 : [ 5.7549e-006  ]
2256 : [ 5.87896e-006 ]
2257 : [ 5.9538e-006  ]
2258 : [ 5.74874e-006 ]
2259 : [ 5.55706e-006 ]
2260 : [ 5.73536e-006 ]
2261 : [ 5.588e-006   ]
2262 : [ 5.7186e-006  ]
2263 : [ 5.71785e-006 ]
2264 : [ 5.75152e-006 ]
2265 : [ 5.86822e-006 ]
2266 : [ 5.84186e-006 ]
2267 : [ 5.65434e-006 ]
2268 : [ 6.09683e-006 ]
2269 : [ 5.70286e-006 ]
2270 : [ 5.71479e-006 ]
2271 : [ 5.72077e-006 ]
2272 : [ 5.72849e-006 ]
2273 : [ 6.00443e-006 ]
2274 : [ 5.9231e-006  ]
2275 : [ 5.73529e-006 ]
2276 : [ 5.85526e-006 ]
2277 : [ 5.90308e-006 ]
2278 : [ 5.73042e-006 ]
2279 : [ 5.74004e-006 ]
2280 : [ 5.59095e-006 ]
2281 : [ 5.7307e-006  ]
2282 : [ 5.88967e-006 ]
2283 : [ 5.73246e-006 ]
2284 : [ 5.63081e-006 ]
2285 : [ 5.98612e-006 ]
2286 : [ 5.57123e-006 ]
2287 : [ 5.82765e-006 ]
2288 : [ 5.56607e-006 ]
2289 : [ 5.55334e-006 ]
2290 : [ 5.77761e-006 ]
2291 : [ 5.65705e-006 ]
2292 : [ 5.84641e-006 ]
2293 : [ 5.98665e-006 ]
2294 : [ 5.64326e-006 ]
2295 : [ 5.6804e-006  ]
2296 : [ 5.98473e-006 ]
2297 : [ 5.64959e-006 ]
2298 : [ 6.05547e-006 ]
2299 : [ 5.81272e-006 ]
2300 : [ 5.57929e-006 ]
2301 : [ 5.67578e-006 ]
2302 : [ 5.82313e-006 ]
2303 : [ 5.67573e-006 ]
2304 : [ 5.56209e-006 ]
2305 : [ 5.63421e-006 ]
2306 : [ 5.70679e-006 ]
2307 : [ 5.75798e-006 ]
2308 : [ 5.60657e-006 ]
2309 : [ 5.63682e-006 ]
2310 : [ 5.55804e-006 ]
2311 : [ 5.71567e-006 ]
2312 : [ 5.76556e-006 ]
2313 : [ 5.94208e-006 ]
2314 : [ 5.76384e-006 ]
2315 : [ 5.85603e-006 ]
2316 : [ 5.80891e-006 ]
2317 : [ 5.63081e-006 ]
2318 : [ 5.83624e-006 ]
2319 : [ 5.88823e-006 ]
2320 : [ 5.71357e-006 ]
2321 : [ 5.78886e-006 ]
2322 : [ 5.72685e-006 ]
2323 : [ 5.64281e-006 ]
2324 : [ 5.58302e-006 ]
2325 : [ 5.74564e-006 ]
2326 : [ 5.80582e-006 ]
2327 : [ 5.79936e-006 ]
2328 : [ 5.90506e-006 ]
2329 : [ 6.11784e-006 ]
2330 : [ 5.8775e-006  ]
2331 : [ 5.67528e-006 ]
2332 : [ 5.59562e-006 ]
2333 : [ 5.57856e-006 ]
2334 : [ 5.57728e-006 ]
2335 : [ 5.76302e-006 ]
2336 : [ 5.77148e-006 ]
2337 : [ 5.72888e-006 ]
2338 : [ 5.99187e-006 ]
2339 : [ 6.04525e-006 ]
2340 : [ 5.8874e-006  ]
2341 : [ 5.77952e-006 ]
2342 : [ 5.74819e-006 ]
2343 : [ 6.0805e-006  ]
2344 : [ 5.75397e-006 ]
2345 : [ 5.57435e-006 ]
2346 : [ 5.80758e-006 ]
2347 : [ 5.72971e-006 ]
2348 : [ 5.85628e-006 ]
2349 : [ 5.62107e-006 ]
2350 : [ 5.6948e-006  ]
2351 : [ 5.74085e-006 ]
2352 : [ 5.77479e-006 ]
2353 : [ 5.65264e-006 ]
2354 : [ 6.04166e-006 ]
2355 : [ 5.72075e-006 ]
2356 : [ 5.55547e-006 ]
2357 : [ 5.87371e-006 ]
2358 : [ 5.71474e-006 ]
2359 : [ 5.77493e-006 ]
2360 : [ 5.60916e-006 ]
2361 : [ 5.77891e-006 ]
2362 : [ 5.59918e-006 ]
2363 : [ 5.87307e-006 ]
2364 : [ 5.95337e-006 ]
2365 : [ 5.66549e-006 ]
2366 : [ 5.63469e-006 ]
2367 : [ 5.71489e-006 ]
2368 : [ 6.03996e-006 ]
2369 : [ 5.75219e-006 ]
2370 : [ 5.79843e-006 ]
2371 : [ 5.7522e-006  ]
2372 : [ 5.75915e-006 ]
2373 : [ 5.59502e-006 ]
2374 : [ 5.73436e-006 ]
2375 : [ 5.62723e-006 ]
2376 : [ 5.71589e-006 ]
2377 : [ 5.66175e-006 ]
2378 : [ 5.57556e-006 ]
2379 : [ 5.61483e-006 ]
2380 : [ 5.77425e-006 ]
2381 : [ 5.95336e-006 ]
2382 : [ 5.96025e-006 ]
2383 : [ 5.62632e-006 ]
2384 : [ 5.95376e-006 ]
2385 : [ 5.6312e-006  ]
2386 : [ 5.74916e-006 ]
2387 : [ 5.61658e-006 ]
2388 : [ 5.60297e-006 ]
2389 : [ 5.55782e-006 ]
2390 : [ 5.81444e-006 ]
2391 : [ 5.56134e-006 ]
2392 : [ 5.61915e-006 ]
2393 : [ 5.62733e-006 ]
2394 : [ 5.70623e-006 ]
2395 : [ 5.75553e-006 ]
2396 : [ 5.78315e-006 ]
2397 : [ 5.6931e-006  ]
2398 : [ 5.92662e-006 ]
2399 : [ 5.72732e-006 ]
2400 : [ 5.70867e-006 ]
2401 : [ 5.97349e-006 ]
2402 : [ 5.63873e-006 ]
2403 : [ 6.09301e-006 ]
2404 : [ 5.77892e-006 ]
2405 : [ 5.95712e-006 ]
2406 : [ 5.68977e-006 ]
2407 : [ 5.91178e-006 ]
2408 : [ 5.67462e-006 ]
2409 : [ 5.64599e-006 ]
2410 : [ 6.06826e-006 ]
2411 : [ 5.77297e-006 ]
2412 : [ 5.67058e-006 ]
2413 : [ 5.61754e-006 ]
2414 : [ 5.68548e-006 ]
2415 : [ 5.60664e-006 ]
2416 : [ 5.81256e-006 ]
2417 : [ 5.64774e-006 ]
2418 : [ 5.87261e-006 ]
2419 : [ 5.74227e-006 ]
2420 : [ 5.74642e-006 ]
2421 : [ 5.75674e-006 ]
2422 : [ 5.65082e-006 ]
2423 : [ 5.66984e-006 ]
2424 : [ 5.61567e-006 ]
2425 : [ 5.8031e-006  ]
2426 : [ 5.90373e-006 ]
2427 : [ 5.8623e-006  ]
2428 : [ 5.60554e-006 ]
2429 : [ 5.70945e-006 ]
2430 : [ 5.68692e-006 ]
2431 : [ 5.74177e-006 ]
2432 : [ 5.72233e-006 ]
2433 : [ 5.65082e-006 ]
2434 : [ 5.581e-006   ]
2435 : [ 5.56494e-006 ]
2436 : [ 5.78662e-006 ]
2437 : [ 5.61493e-006 ]
2438 : [ 5.74717e-006 ]
2439 : [ 5.6136e-006  ]
2440 : [ 5.60811e-006 ]
2441 : [ 5.99707e-006 ]
2442 : [ 5.58888e-006 ]
2443 : [ 5.92357e-006 ]
2444 : [ 5.66372e-006 ]
2445 : [ 5.83828e-006 ]
2446 : [ 5.85245e-006 ]
2447 : [ 5.68505e-006 ]
2448 : [ 5.98619e-006 ]
2449 : [ 6.00794e-006 ]
2450 : [ 5.59416e-006 ]
2451 : [ 5.82801e-006 ]
2452 : [ 5.694e-006   ]
2453 : [ 5.72124e-006 ]
2454 : [ 5.6322e-006  ]
2455 : [ 5.77004e-006 ]
2456 : [ 5.58088e-006 ]
2457 : [ 5.6274e-006  ]
2458 : [ 5.75002e-006 ]
2459 : [ 5.57837e-006 ]
2460 : [ 5.70523e-006 ]
2461 : [ 5.69698e-006 ]
2462 : [ 5.70555e-006 ]
2463 : [ 5.9027e-006  ]
2464 : [ 5.59959e-006 ]
2465 : [ 5.87299e-006 ]
2466 : [ 6.04987e-006 ]
2467 : [ 5.67983e-006 ]
2468 : [ 5.71558e-006 ]
2469 : [ 5.59289e-006 ]
2470 : [ 5.60147e-006 ]
2471 : [ 5.93726e-006 ]
2472 : [ 5.99158e-006 ]
2473 : [ 5.77029e-006 ]
2474 : [ 6.02733e-006 ]
2475 : [ 5.72192e-006 ]
2476 : [ 5.58115e-006 ]
2477 : [ 5.86569e-006 ]
2478 : [ 5.94501e-006 ]
2479 : [ 6.03646e-006 ]
2480 : [ 6.11883e-006 ]
2481 : [ 5.62495e-006 ]
2482 : [ 5.62729e-006 ]
2483 : [ 5.63102e-006 ]
2484 : [ 5.73068e-006 ]
2485 : [ 5.73898e-006 ]
2486 : [ 5.56702e-006 ]
2487 : [ 5.5619e-006  ]
2488 : [ 5.64288e-006 ]
2489 : [ 5.69949e-006 ]
2490 : [ 6.04878e-006 ]
2491 : [ 5.69756e-006 ]
2492 : [ 5.66154e-006 ]
2493 : [ 5.71435e-006 ]
2494 : [ 5.98227e-006 ]
2495 : [ 6.12197e-006 ]
2496 : [ 5.82639e-006 ]
2497 : [ 5.76375e-006 ]
2498 : [ 5.695e-006   ]
2499 : [ 5.70285e-006 ]
2500 : [ 5.80648e-006 ]
2501 : [ 5.74871e-006 ]
2502 : [ 5.57041e-006 ]
2503 : [ 5.64836e-006 ]
2504 : [ 5.90178e-006 ]
2505 : [ 5.84011e-006 ]
2506 : [ 5.75396e-006 ]
2507 : [ 6.03182e-006 ]
2508 : [ 5.7574e-006  ]
2509 : [ 5.56434e-006 ]
2510 : [ 5.66921e-006 ]
2511 : [ 5.58178e-006 ]
2512 : [ 6.02814e-006 ]
2513 : [ 5.63824e-006 ]
2514 : [ 5.6307e-006  ]
2515 : [ 5.73238e-006 ]
2516 : [ 5.63787e-006 ]
2517 : [ 5.81026e-006 ]
2518 : [ 5.68445e-006 ]
2519 : [ 5.62955e-006 ]
2520 : [ 5.88138e-006 ]
2521 : [ 5.68138e-006 ]
2522 : [ 5.74569e-006 ]
2523 : [ 5.98962e-006 ]
2524 : [ 5.84015e-006 ]
2525 : [ 5.70123e-006 ]
2526 : [ 6.02263e-006 ]
2527 : [ 5.97779e-006 ]
2528 : [ 5.71102e-006 ]
2529 : [ 5.7693e-006  ]
2530 : [ 5.56255e-006 ]
2531 : [ 5.79211e-006 ]
2532 : [ 5.81309e-006 ]
2533 : [ 6.05995e-006 ]
2534 : [ 5.62293e-006 ]
2535 : [ 5.69624e-006 ]
2536 : [ 5.5879e-006  ]
2537 : [ 5.76316e-006 ]
2538 : [ 5.5794e-006  ]
2539 : [ 5.59636e-006 ]
2540 : [ 5.76794e-006 ]
2541 : [ 5.85486e-006 ]
2542 : [ 6.08001e-006 ]
2543 : [ 5.5648e-006  ]
2544 : [ 5.67316e-006 ]
2545 : [ 5.6874e-006  ]
2546 : [ 5.60586e-006 ]
2547 : [ 5.68571e-006 ]
2548 : [ 5.72352e-006 ]
2549 : [ 5.93263e-006 ]
2550 : [ 5.64807e-006 ]
2551 : [ 5.75267e-006 ]
2552 : [ 5.86049e-006 ]
2553 : [ 5.6358e-006  ]
2554 : [ 5.60297e-006 ]
2555 : [ 5.63292e-006 ]
2556 : [ 5.63156e-006 ]
2557 : [ 6.03172e-006 ]
2558 : [ 5.63026e-006 ]
2559 : [ 6.08029e-006 ]
2560 : [ 5.74235e-006 ]
2561 : [ 5.80134e-006 ]
2562 : [ 5.96434e-006 ]
2563 : [ 5.91907e-006 ]
2564 : [ 5.98731e-006 ]
2565 : [ 5.61723e-006 ]
2566 : [ 5.69511e-006 ]
2567 : [ 5.70404e-006 ]
2568 : [ 5.55956e-006 ]
2569 : [ 5.68906e-006 ]
2570 : [ 5.83036e-006 ]
2571 : [ 5.73787e-006 ]
2572 : [ 5.66166e-006 ]
2573 : [ 5.79365e-006 ]
2574 : [ 5.60024e-006 ]
2575 : [ 5.7938e-006  ]
2576 : [ 5.60933e-006 ]
2577 : [ 5.71198e-006 ]
2578 : [ 5.66269e-006 ]
2579 : [ 5.74993e-006 ]
2580 : [ 5.81897e-006 ]
2581 : [ 5.72149e-006 ]
2582 : [ 5.6957e-006  ]
2583 : [ 5.61757e-006 ]
2584 : [ 5.8732e-006  ]
2585 : [ 5.58586e-006 ]
2586 : [ 5.74701e-006 ]
2587 : [ 5.77203e-006 ]
2588 : [ 5.70121e-006 ]
2589 : [ 5.81016e-006 ]
2590 : [ 5.91736e-006 ]
2591 : [ 5.67089e-006 ]
2592 : [ 5.78165e-006 ]
2593 : [ 5.85796e-006 ]
2594 : [ 5.74315e-006 ]
2595 : [ 5.70688e-006 ]
2596 : [ 5.76392e-006 ]
2597 : [ 5.74349e-006 ]
2598 : [ 5.56601e-006 ]
2599 : [ 5.72209e-006 ]
2600 : [ 5.65827e-006 ]
2601 : [ 5.89335e-006 ]
2602 : [ 5.62961e-006 ]
2603 : [ 5.68101e-006 ]
2604 : [ 5.80817e-006 ]
2605 : [ 5.68694e-006 ]
2606 : [ 5.64456e-006 ]
2607 : [ 5.71673e-006 ]
2608 : [ 5.69426e-006 ]
2609 : [ 5.58167e-006 ]
2610 : [ 5.58273e-006 ]
2611 : [ 5.58078e-006 ]
2612 : [ 5.66662e-006 ]
2613 : [ 5.62224e-006 ]
2614 : [ 5.90838e-006 ]
2615 : [ 5.84316e-006 ]
2616 : [ 5.90208e-006 ]
2617 : [ 5.67707e-006 ]
2618 : [ 5.69772e-006 ]
2619 : [ 5.78351e-006 ]
2620 : [ 5.7615e-006  ]
2621 : [ 5.63062e-006 ]
2622 : [ 5.78702e-006 ]
2623 : [ 5.62503e-006 ]
2624 : [ 5.65676e-006 ]
2625 : [ 5.68442e-006 ]
2626 : [ 5.73635e-006 ]
2627 : [ 5.80059e-006 ]
2628 : [ 5.88219e-006 ]
2629 : [ 5.67772e-006 ]
2630 : [ 5.72209e-006 ]
2631 : [ 5.74364e-006 ]
2632 : [ 5.56552e-006 ]
2633 : [ 5.94874e-006 ]
2634 : [ 5.75324e-006 ]
2635 : [ 5.77267e-006 ]
2636 : [ 5.7118e-006  ]
2637 : [ 5.88056e-006 ]
2638 : [ 5.69108e-006 ]
2639 : [ 5.57249e-006 ]
2640 : [ 6.00808e-006 ]
2641 : [ 5.68631e-006 ]
2642 : [ 5.83072e-006 ]
2643 : [ 5.64292e-006 ]
2644 : [ 5.68025e-006 ]
2645 : [ 5.85469e-006 ]
2646 : [ 5.92855e-006 ]
2647 : [ 5.84858e-006 ]
2648 : [ 5.71626e-006 ]
2649 : [ 5.95236e-006 ]
2650 : [ 5.59614e-006 ]
2651 : [ 5.69227e-006 ]
2652 : [ 6.0949e-006  ]
2653 : [ 5.96885e-006 ]
2654 : [ 5.70114e-006 ]
2655 : [ 5.97726e-006 ]
2656 : [ 5.68303e-006 ]
2657 : [ 5.67914e-006 ]
2658 : [ 5.68403e-006 ]
2659 : [ 5.60621e-006 ]
2660 : [ 5.62723e-006 ]
2661 : [ 5.58464e-006 ]
2662 : [ 5.63253e-006 ]
2663 : [ 5.76346e-006 ]
2664 : [ 6.03764e-006 ]
2665 : [ 5.93355e-006 ]
2666 : [ 5.7454e-006  ]
2667 : [ 5.71042e-006 ]
2668 : [ 6.04751e-006 ]
2669 : [ 5.62944e-006 ]
2670 : [ 5.62611e-006 ]
2671 : [ 5.73788e-006 ]
2672 : [ 5.70304e-006 ]
2673 : [ 5.56488e-006 ]
2674 : [ 5.81035e-006 ]
2675 : [ 5.6156e-006  ]
2676 : [ 5.80859e-006 ]
2677 : [ 5.70187e-006 ]
2678 : [ 5.59074e-006 ]
2679 : [ 5.73307e-006 ]
2680 : [ 5.61134e-006 ]
2681 : [ 5.68321e-006 ]
2682 : [ 5.68664e-006 ]
2683 : [ 5.67733e-006 ]
2684 : [ 5.74845e-006 ]
2685 : [ 5.95203e-006 ]
2686 : [ 5.57441e-006 ]
2687 : [ 5.68901e-006 ]
2688 : [ 5.79352e-006 ]
2689 : [ 5.86145e-006 ]
2690 : [ 5.6079e-006  ]
2691 : [ 5.79969e-006 ]
2692 : [ 6.03891e-006 ]
2693 : [ 5.94161e-006 ]
2694 : [ 5.71326e-006 ]
2695 : [ 5.6763e-006  ]
2696 : [ 6.08741e-006 ]
2697 : [ 5.60302e-006 ]
2698 : [ 5.87411e-006 ]
2699 : [ 5.76152e-006 ]
2700 : [ 5.65975e-006 ]
2701 : [ 5.67204e-006 ]
2702 : [ 6.00453e-006 ]
2703 : [ 5.64743e-006 ]
2704 : [ 5.56757e-006 ]
2705 : [ 6.08772e-006 ]
2706 : [ 6.08663e-006 ]
2707 : [ 5.59645e-006 ]
2708 : [ 5.74833e-006 ]
2709 : [ 5.75143e-006 ]
2710 : [ 5.65299e-006 ]
2711 : [ 5.57453e-006 ]
2712 : [ 5.79631e-006 ]
2713 : [ 5.91754e-006 ]
2714 : [ 5.91082e-006 ]
2715 : [ 6.04772e-006 ]
2716 : [ 6.00219e-006 ]
2717 : [ 5.79487e-006 ]
2718 : [ 5.83204e-006 ]
2719 : [ 5.61431e-006 ]
2720 : [ 5.62341e-006 ]
2721 : [ 5.76059e-006 ]
2722 : [ 5.69819e-006 ]
2723 : [ 5.72924e-006 ]
2724 : [ 5.60973e-006 ]
2725 : [ 5.66052e-006 ]
2726 : [ 5.75297e-006 ]
2727 : [ 5.63009e-006 ]
2728 : [ 5.70599e-006 ]
2729 : [ 6.09413e-006 ]
2730 : [ 5.75259e-006 ]
2731 : [ 5.58773e-006 ]
2732 : [ 5.67788e-006 ]
2733 : [ 6.10741e-006 ]
2734 : [ 5.58e-006    ]
2735 : [ 5.61599e-006 ]
2736 : [ 5.93038e-006 ]
2737 : [ 5.56317e-006 ]
2738 : [ 5.64175e-006 ]
2739 : [ 5.59628e-006 ]
2740 : [ 6.00561e-006 ]
2741 : [ 5.91148e-006 ]
2742 : [ 5.63337e-006 ]
2743 : [ 5.66486e-006 ]
2744 : [ 5.96566e-006 ]
2745 : [ 5.60785e-006 ]
2746 : [ 5.638e-006   ]
2747 : [ 6.00606e-006 ]
2748 : [ 5.75189e-006 ]
2749 : [ 5.79105e-006 ]
2750 : [ 5.59772e-006 ]
2751 : [ 5.72274e-006 ]
2752 : [ 5.71811e-006 ]
2753 : [ 5.65008e-006 ]
2754 : [ 6.03539e-006 ]
2755 : [ 5.70961e-006 ]
2756 : [ 5.85045e-006 ]
2757 : [ 5.71406e-006 ]
2758 : [ 5.65087e-006 ]
2759 : [ 5.73212e-006 ]
2760 : [ 5.80969e-006 ]
2761 : [ 5.78296e-006 ]
2762 : [ 5.88979e-006 ]
2763 : [ 6.0264e-006  ]
2764 : [ 5.62746e-006 ]
2765 : [ 5.73667e-006 ]
2766 : [ 5.92065e-006 ]
2767 : [ 5.70117e-006 ]
2768 : [ 5.69271e-006 ]
2769 : [ 5.90111e-006 ]
2770 : [ 5.7636e-006  ]
2771 : [ 5.70568e-006 ]
2772 : [ 6.09483e-006 ]
2773 : [ 5.68482e-006 ]
2774 : [ 5.59463e-006 ]
2775 : [ 5.58713e-006 ]
2776 : [ 5.72152e-006 ]
2777 : [ 5.65095e-006 ]
2778 : [ 5.71089e-006 ]
2779 : [ 5.5975e-006  ]
2780 : [ 5.67779e-006 ]
2781 : [ 5.60876e-006 ]
2782 : [ 5.82003e-006 ]
2783 : [ 5.80846e-006 ]
2784 : [ 5.71776e-006 ]
2785 : [ 5.86956e-006 ]
2786 : [ 5.72536e-006 ]
2787 : [ 5.88421e-006 ]
2788 : [ 5.75285e-006 ]
2789 : [ 5.57323e-006 ]
2790 : [ 5.59918e-006 ]
2791 : [ 5.79349e-006 ]
2792 : [ 5.64048e-006 ]
2793 : [ 5.82637e-006 ]
2794 : [ 5.77822e-006 ]
2795 : [ 5.76332e-006 ]
2796 : [ 5.80236e-006 ]
2797 : [ 5.5833e-006  ]
2798 : [ 5.84127e-006 ]
2799 : [ 5.80933e-006 ]
2800 : [ 5.84273e-006 ]
2801 : [ 5.87145e-006 ]
2802 : [ 5.64292e-006 ]
2803 : [ 5.63237e-006 ]
2804 : [ 5.74467e-006 ]
2805 : [ 5.64644e-006 ]
2806 : [ 5.63023e-006 ]
2807 : [ 5.91434e-006 ]
2808 : [ 5.57973e-006 ]
2809 : [ 5.58266e-006 ]
2810 : [ 6.09527e-006 ]
2811 : [ 6.12127e-006 ]
2812 : [ 5.99861e-006 ]
2813 : [ 5.71731e-006 ]
2814 : [ 5.73822e-006 ]
2815 : [ 5.77619e-006 ]
2816 : [ 5.80087e-006 ]
2817 : [ 5.69826e-006 ]
2818 : [ 5.63432e-006 ]
2819 : [ 5.8928e-006  ]
2820 : [ 5.99225e-006 ]
2821 : [ 6.06883e-006 ]
2822 : [ 5.86231e-006 ]
2823 : [ 5.89625e-006 ]
2824 : [ 5.68684e-006 ]
2825 : [ 5.6853e-006  ]
2826 : [ 5.93523e-006 ]
2827 : [ 5.59112e-006 ]
2828 : [ 5.779e-006   ]
2829 : [ 5.70278e-006 ]
2830 : [ 5.55715e-006 ]
2831 : [ 5.63602e-006 ]
2832 : [ 5.58704e-006 ]
2833 : [ 5.60906e-006 ]
2834 : [ 5.56468e-006 ]
2835 : [ 5.84442e-006 ]
2836 : [ 5.73452e-006 ]
2837 : [ 5.6661e-006  ]
2838 : [ 5.7369e-006  ]
2839 : [ 5.75892e-006 ]
2840 : [ 6.06077e-006 ]
2841 : [ 5.713e-006   ]
2842 : [ 5.71761e-006 ]
2843 : [ 5.7064e-006  ]
2844 : [ 6.01759e-006 ]
2845 : [ 5.74837e-006 ]
2846 : [ 5.61917e-006 ]
2847 : [ 5.97384e-006 ]
2848 : [ 5.78597e-006 ]
2849 : [ 5.6433e-006  ]
2850 : [ 5.93123e-006 ]
2851 : [ 5.75856e-006 ]
2852 : [ 6.03294e-006 ]
2853 : [ 5.81212e-006 ]
2854 : [ 5.78829e-006 ]
2855 : [ 5.65057e-006 ]
2856 : [ 5.58263e-006 ]
2857 : [ 5.74482e-006 ]
2858 : [ 6.02935e-006 ]
2859 : [ 6.03465e-006 ]
2860 : [ 5.6001e-006  ]
2861 : [ 5.70324e-006 ]
2862 : [ 5.96586e-006 ]
2863 : [ 5.83834e-006 ]
2864 : [ 5.63336e-006 ]
2865 : [ 5.60092e-006 ]
2866 : [ 6.06454e-006 ]
2867 : [ 5.78223e-006 ]
2868 : [ 5.65649e-006 ]
2869 : [ 5.73266e-006 ]
2870 : [ 5.86349e-006 ]
2871 : [ 5.76057e-006 ]
2872 : [ 5.96349e-006 ]
2873 : [ 5.80062e-006 ]
2874 : [ 5.86483e-006 ]
2875 : [ 5.86893e-006 ]
2876 : [ 5.81487e-006 ]
2877 : [ 5.83445e-006 ]
2878 : [ 5.79082e-006 ]
2879 : [ 5.6728e-006  ]
2880 : [ 5.98287e-006 ]
2881 : [ 5.84139e-006 ]
2882 : [ 5.63694e-006 ]
2883 : [ 5.77974e-006 ]
2884 : [ 5.6772e-006  ]
2885 : [ 5.67988e-006 ]
2886 : [ 6.01653e-006 ]
2887 : [ 5.9097e-006  ]
2888 : [ 5.58093e-006 ]
2889 : [ 6.00857e-006 ]
2890 : [ 5.58327e-006 ]
2891 : [ 5.68701e-006 ]
2892 : [ 6.0038e-006  ]
2893 : [ 6.07927e-006 ]
2894 : [ 5.92521e-006 ]
2895 : [ 5.90396e-006 ]
2896 : [ 5.60872e-006 ]
2897 : [ 5.61333e-006 ]
2898 : [ 5.78855e-006 ]
2899 : [ 5.58948e-006 ]
2900 : [ 5.6095e-006  ]
2901 : [ 5.69316e-006 ]
2902 : [ 6.07306e-006 ]
2903 : [ 5.70879e-006 ]
2904 : [ 5.59359e-006 ]
2905 : [ 5.66792e-006 ]
2906 : [ 5.71266e-006 ]
2907 : [ 5.74671e-006 ]
2908 : [ 5.80797e-006 ]
2909 : [ 5.81376e-006 ]
2910 : [ 5.67921e-006 ]
2911 : [ 5.62595e-006 ]
2912 : [ 5.78674e-006 ]
2913 : [ 5.70509e-006 ]
2914 : [ 6.03882e-006 ]
2915 : [ 5.82177e-006 ]
2916 : [ 5.82992e-006 ]
2917 : [ 5.73504e-006 ]
2918 : [ 5.72109e-006 ]
2919 : [ 5.57271e-006 ]
2920 : [ 5.71992e-006 ]
2921 : [ 5.60294e-006 ]
2922 : [ 5.56153e-006 ]
2923 : [ 5.90991e-006 ]
2924 : [ 5.77655e-006 ]
2925 : [ 6.07025e-006 ]
2926 : [ 5.66097e-006 ]
2927 : [ 5.77213e-006 ]
2928 : [ 6.08165e-006 ]
2929 : [ 6.0323e-006  ]
2930 : [ 5.77774e-006 ]
2931 : [ 5.75501e-006 ]
2932 : [ 5.94497e-006 ]
2933 : [ 5.82519e-006 ]
2934 : [ 5.71749e-006 ]
2935 : [ 5.58873e-006 ]
2936 : [ 5.78486e-006 ]
2937 : [ 5.58591e-006 ]
2938 : [ 5.76781e-006 ]
2939 : [ 6.03469e-006 ]
2940 : [ 5.70859e-006 ]
2941 : [ 5.89049e-006 ]
2942 : [ 5.76785e-006 ]
2943 : [ 5.67344e-006 ]
2944 : [ 5.72511e-006 ]
2945 : [ 5.91643e-006 ]
2946 : [ 5.64896e-006 ]
2947 : [ 5.56098e-006 ]
2948 : [ 6.08994e-006 ]
2949 : [ 5.64986e-006 ]
2950 : [ 5.7301e-006  ]
2951 : [ 5.57434e-006 ]
2952 : [ 5.71487e-006 ]
2953 : [ 5.76659e-006 ]
2954 : [ 5.76633e-006 ]
2955 : [ 5.63851e-006 ]
2956 : [ 5.60076e-006 ]
2957 : [ 6.04107e-006 ]
2958 : [ 5.70915e-006 ]
2959 : [ 5.71998e-006 ]
2960 : [ 5.6191e-006  ]
2961 : [ 5.82305e-006 ]
2962 : [ 5.9042e-006  ]
2963 : [ 5.74623e-006 ]
2964 : [ 5.93151e-006 ]
2965 : [ 5.74531e-006 ]
2966 : [ 5.59449e-006 ]
2967 : [ 5.60872e-006 ]
2968 : [ 5.97298e-006 ]
2969 : [ 5.65998e-006 ]
2970 : [ 5.7976e-006  ]
2971 : [ 5.60647e-006 ]
2972 : [ 6.12314e-006 ]
2973 : [ 5.82573e-006 ]
2974 : [ 5.76471e-006 ]
2975 : [ 5.60572e-006 ]
2976 : [ 6.09365e-006 ]
2977 : [ 5.59952e-006 ]
2978 : [ 5.74653e-006 ]
2979 : [ 5.69283e-006 ]
2980 : [ 5.61561e-006 ]
2981 : [ 5.65183e-006 ]
2982 : [ 5.89125e-006 ]
2983 : [ 5.76741e-006 ]
2984 : [ 5.81634e-006 ]
2985 : [ 5.65953e-006 ]
2986 : [ 5.56447e-006 ]
2987 : [ 5.57091e-006 ]
2988 : [ 5.68759e-006 ]
2989 : [ 5.58057e-006 ]
2990 : [ 6.10973e-006 ]
2991 : [ 5.72556e-006 ]
2992 : [ 5.60238e-006 ]
2993 : [ 5.65652e-006 ]
2994 : [ 5.58379e-006 ]
2995 : [ 6.11238e-006 ]
2996 : [ 5.79888e-006 ]
2997 : [ 5.7005e-006  ]
2998 : [ 6.05091e-006 ]
2999 : [ 5.57582e-006 ]
3000 : [ 5.70299e-006 ]
3001 : [ 5.67828e-006 ]
3002 : [ 5.829e-006   ]
3003 : [ 5.66219e-006 ]
3004 : [ 5.99225e-006 ]
3005 : [ 5.68647e-006 ]
3006 : [ 5.82224e-006 ]
3007 : [ 5.95209e-006 ]
3008 : [ 5.73736e-006 ]
3009 : [ 5.82448e-006 ]
3010 : [ 5.58491e-006 ]
3011 : [ 5.8017e-006  ]
3012 : [ 5.65549e-006 ]
3013 : [ 5.89936e-006 ]
3014 : [ 5.72488e-006 ]
3015 : [ 5.74857e-006 ]
3016 : [ 5.64318e-006 ]
3017 : [ 5.65186e-006 ]
3018 : [ 5.61687e-006 ]
3019 : [ 5.61749e-006 ]
3020 : [ 5.73236e-006 ]
3021 : [ 5.57805e-006 ]
3022 : [ 5.74342e-006 ]
3023 : [ 5.58192e-006 ]
3024 : [ 5.63935e-006 ]
3025 : [ 5.64169e-006 ]
3026 : [ 5.71091e-006 ]
3027 : [ 5.68329e-006 ]
3028 : [ 5.67664e-006 ]
3029 : [ 5.66473e-006 ]
3030 : [ 5.89066e-006 ]
3031 : [ 5.66032e-006 ]
3032 : [ 6.01763e-006 ]
3033 : [ 5.63249e-006 ]
3034 : [ 5.69813e-006 ]
3035 : [ 5.82127e-006 ]
3036 : [ 5.74909e-006 ]
3037 : [ 5.89707e-006 ]
3038 : [ 5.56116e-006 ]
3039 : [ 5.81133e-006 ]
3040 : [ 5.8408e-006  ]
3041 : [ 5.72568e-006 ]
3042 : [ 5.55624e-006 ]
3043 : [ 5.71336e-006 ]
3044 : [ 5.81988e-006 ]
3045 : [ 5.60584e-006 ]
3046 : [ 5.73091e-006 ]
3047 : [ 5.97118e-006 ]
3048 : [ 5.70015e-006 ]
3049 : [ 5.62525e-006 ]
3050 : [ 5.60057e-006 ]
3051 : [ 5.8877e-006  ]
3052 : [ 5.9683e-006  ]
3053 : [ 5.66274e-006 ]
3054 : [ 5.73489e-006 ]
3055 : [ 5.60988e-006 ]
3056 : [ 5.667e-006   ]
3057 : [ 5.60633e-006 ]
3058 : [ 5.85385e-006 ]
3059 : [ 5.70682e-006 ]
3060 : [ 5.71664e-006 ]
3061 : [ 5.91984e-006 ]
3062 : [ 5.73156e-006 ]
3063 : [ 5.78986e-006 ]
3064 : [ 5.69922e-006 ]
3065 : [ 5.63731e-006 ]
3066 : [ 5.62757e-006 ]
3067 : [ 6.1064e-006  ]
3068 : [ 5.98423e-006 ]
3069 : [ 5.69052e-006 ]
3070 : [ 5.76779e-006 ]
3071 : [ 5.65925e-006 ]
3072 : [ 5.85431e-006 ]
3073 : [ 5.68663e-006 ]
3074 : [ 5.60377e-006 ]
3075 : [ 5.68837e-006 ]
3076 : [ 5.9602e-006  ]
3077 : [ 5.88855e-006 ]
3078 : [ 5.75868e-006 ]
3079 : [ 5.77976e-006 ]
3080 : [ 5.76606e-006 ]
3081 : [ 5.61465e-006 ]
3082 : [ 5.66232e-006 ]
3083 : [ 5.95731e-006 ]
3084 : [ 5.64079e-006 ]
3085 : [ 5.61044e-006 ]
3086 : [ 5.59089e-006 ]
3087 : [ 6.03944e-006 ]
3088 : [ 5.57836e-006 ]
3089 : [ 5.61584e-006 ]
3090 : [ 5.61542e-006 ]
3091 : [ 5.72482e-006 ]
3092 : [ 5.88659e-006 ]
3093 : [ 6.10553e-006 ]
3094 : [ 6.03521e-006 ]
3095 : [ 6.12266e-006 ]
3096 : [ 5.64547e-006 ]
3097 : [ 5.59597e-006 ]
3098 : [ 5.64526e-006 ]
3099 : [ 5.70155e-006 ]
3100 : [ 5.74103e-006 ]
3101 : [ 5.81779e-006 ]
3102 : [ 5.55952e-006 ]
3103 : [ 5.57389e-006 ]
3104 : [ 5.62806e-006 ]
3105 : [ 5.79451e-006 ]
3106 : [ 5.61727e-006 ]
3107 : [ 5.56103e-006 ]
3108 : [ 5.68577e-006 ]
3109 : [ 5.64784e-006 ]
3110 : [ 5.86523e-006 ]
3111 : [ 5.74404e-006 ]
3112 : [ 5.86548e-006 ]
3113 : [ 5.71426e-006 ]
3114 : [ 5.93808e-006 ]
3115 : [ 5.69564e-006 ]
3116 : [ 5.78954e-006 ]
3117 : [ 5.64621e-006 ]
3118 : [ 5.6059e-006  ]
3119 : [ 5.8622e-006  ]
3120 : [ 5.62922e-006 ]
3121 : [ 5.97797e-006 ]
3122 : [ 5.67625e-006 ]
3123 : [ 5.71569e-006 ]
3124 : [ 5.60231e-006 ]
3125 : [ 5.64981e-006 ]
3126 : [ 5.6012e-006  ]
3127 : [ 5.93598e-006 ]
3128 : [ 5.5904e-006  ]
3129 : [ 6.00719e-006 ]
3130 : [ 5.57026e-006 ]
3131 : [ 5.60551e-006 ]
3132 : [ 5.64204e-006 ]
3133 : [ 5.74062e-006 ]
3134 : [ 5.81759e-006 ]
3135 : [ 5.75659e-006 ]
3136 : [ 5.70061e-006 ]
3137 : [ 5.69747e-006 ]
3138 : [ 5.70586e-006 ]
3139 : [ 5.81762e-006 ]
3140 : [ 5.58248e-006 ]
3141 : [ 5.59715e-006 ]
3142 : [ 5.62932e-006 ]
3143 : [ 5.59562e-006 ]
3144 : [ 5.59535e-006 ]
3145 : [ 5.61951e-006 ]
3146 : [ 5.74189e-006 ]
3147 : [ 5.70714e-006 ]
3148 : [ 5.72261e-006 ]
3149 : [ 6.01438e-006 ]
3150 : [ 5.57891e-006 ]
3151 : [ 5.73352e-006 ]
3152 : [ 5.58562e-006 ]
3153 : [ 6.05977e-006 ]
3154 : [ 5.82539e-006 ]
3155 : [ 5.97723e-006 ]
3156 : [ 5.72577e-006 ]
3157 : [ 5.66822e-006 ]
3158 : [ 5.88113e-006 ]
3159 : [ 5.96252e-006 ]
3160 : [ 5.71968e-006 ]
3161 : [ 5.86979e-006 ]
3162 : [ 5.64737e-006 ]
3163 : [ 5.99323e-006 ]
3164 : [ 5.73771e-006 ]
3165 : [ 5.96771e-006 ]
3166 : [ 5.85545e-006 ]
3167 : [ 5.68368e-006 ]
3168 : [ 5.90443e-006 ]
3169 : [ 5.8594e-006  ]
3170 : [ 5.86942e-006 ]
3171 : [ 5.64732e-006 ]
3172 : [ 5.76218e-006 ]
3173 : [ 5.79417e-006 ]
3174 : [ 5.64844e-006 ]
3175 : [ 5.58818e-006 ]
3176 : [ 5.59982e-006 ]
3177 : [ 5.79692e-006 ]
3178 : [ 5.81021e-006 ]
3179 : [ 5.86315e-006 ]
3180 : [ 5.66397e-006 ]
3181 : [ 5.805e-006   ]
3182 : [ 5.67606e-006 ]
3183 : [ 6.11184e-006 ]
3184 : [ 5.71773e-006 ]
3185 : [ 6.00616e-006 ]
3186 : [ 5.6551e-006  ]
3187 : [ 5.77431e-006 ]
3188 : [ 5.68091e-006 ]
3189 : [ 5.73435e-006 ]
3190 : [ 5.60528e-006 ]
3191 : [ 5.57856e-006 ]
3192 : [ 5.88918e-006 ]
3193 : [ 5.64217e-006 ]
3194 : [ 5.79223e-006 ]
3195 : [ 5.69386e-006 ]
3196 : [ 5.85866e-006 ]
3197 : [ 5.61467e-006 ]
3198 : [ 5.97868e-006 ]
3199 : [ 5.65108e-006 ]
3200 : [ 5.9043e-006  ]
3201 : [ 5.68108e-006 ]
3202 : [ 5.72523e-006 ]
3203 : [ 5.70016e-006 ]
3204 : [ 5.74215e-006 ]
3205 : [ 5.55692e-006 ]
3206 : [ 5.64155e-006 ]
3207 : [ 5.62791e-006 ]
3208 : [ 5.78469e-006 ]
3209 : [ 5.68799e-006 ]
3210 : [ 5.61609e-006 ]
3211 : [ 5.6751e-006  ]
3212 : [ 5.72595e-006 ]
3213 : [ 5.81611e-006 ]
3214 : [ 6.11131e-006 ]
3215 : [ 5.84791e-006 ]
3216 : [ 5.61677e-006 ]
3217 : [ 5.77064e-006 ]
3218 : [ 5.83672e-006 ]
3219 : [ 5.70308e-006 ]
3220 : [ 6.08256e-006 ]
3221 : [ 5.65147e-006 ]
3222 : [ 5.93343e-006 ]
3223 : [ 5.55177e-006 ]
3224 : [ 5.68459e-006 ]
3225 : [ 5.88487e-006 ]
3226 : [ 5.77524e-006 ]
3227 : [ 5.93327e-006 ]
3228 : [ 5.62846e-006 ]
3229 : [ 5.60045e-006 ]
3230 : [ 5.60506e-006 ]
3231 : [ 5.5649e-006  ]
3232 : [ 5.8182e-006  ]
3233 : [ 5.65286e-006 ]
3234 : [ 5.74867e-006 ]
3235 : [ 5.65594e-006 ]
3236 : [ 5.59266e-006 ]
3237 : [ 5.57652e-006 ]
3238 : [ 5.57094e-006 ]
3239 : [ 5.95974e-006 ]
3240 : [ 5.74054e-006 ]
3241 : [ 5.61333e-006 ]
3242 : [ 5.89205e-006 ]
3243 : [ 5.82879e-006 ]
3244 : [ 5.70822e-006 ]
3245 : [ 5.69635e-006 ]
3246 : [ 5.76553e-006 ]
3247 : [ 5.62703e-006 ]
3248 : [ 5.66068e-006 ]
3249 : [ 5.71492e-006 ]
3250 : [ 5.64634e-006 ]
3251 : [ 6.08994e-006 ]
3252 : [ 5.89436e-006 ]
3253 : [ 6.02231e-006 ]
3254 : [ 5.73171e-006 ]
3255 : [ 5.8121e-006  ]
3256 : [ 5.68871e-006 ]
3257 : [ 5.71166e-006 ]
3258 : [ 5.91445e-006 ]
3259 : [ 5.74865e-006 ]
3260 : [ 5.81836e-006 ]
3261 : [ 5.68182e-006 ]
3262 : [ 5.74848e-006 ]
3263 : [ 5.77402e-006 ]
3264 : [ 5.72148e-006 ]
3265 : [ 5.86564e-006 ]
3266 : [ 5.70503e-006 ]
3267 : [ 5.73335e-006 ]
3268 : [ 5.61939e-006 ]
3269 : [ 6.05729e-006 ]
3270 : [ 5.65905e-006 ]
3271 : [ 5.83978e-006 ]
3272 : [ 5.87231e-006 ]
3273 : [ 6.0259e-006  ]
3274 : [ 5.58921e-006 ]
3275 : [ 5.82908e-006 ]
3276 : [ 5.94712e-006 ]
3277 : [ 5.63441e-006 ]
3278 : [ 5.65225e-006 ]
3279 : [ 5.725e-006   ]
3280 : [ 6.01094e-006 ]
3281 : [ 5.67384e-006 ]
3282 : [ 5.57762e-006 ]
3283 : [ 5.65399e-006 ]
3284 : [ 5.69771e-006 ]
3285 : [ 5.97434e-006 ]
3286 : [ 5.97477e-006 ]
3287 : [ 5.78224e-006 ]
3288 : [ 5.83775e-006 ]
3289 : [ 5.64694e-006 ]
3290 : [ 5.66026e-006 ]
3291 : [ 5.68043e-006 ]
3292 : [ 5.75799e-006 ]
3293 : [ 6.12437e-006 ]
3294 : [ 5.8923e-006  ]
3295 : [ 5.56907e-006 ]
3296 : [ 5.79056e-006 ]
3297 : [ 5.59288e-006 ]
3298 : [ 5.75218e-006 ]
3299 : [ 5.75819e-006 ]
3300 : [ 5.86624e-006 ]
3301 : [ 6.10476e-006 ]
3302 : [ 5.69647e-006 ]
3303 : [ 5.62799e-006 ]
3304 : [ 5.81247e-006 ]
3305 : [ 5.80037e-006 ]
3306 : [ 5.69964e-006 ]
3307 : [ 5.79531e-006 ]
3308 : [ 5.69156e-006 ]
3309 : [ 5.95581e-006 ]
3310 : [ 5.87984e-006 ]
3311 : [ 5.86109e-006 ]
3312 : [ 5.73096e-006 ]
3313 : [ 5.68519e-006 ]
3314 : [ 5.70811e-006 ]
3315 : [ 5.59289e-006 ]
3316 : [ 5.68378e-006 ]
3317 : [ 5.61182e-006 ]
3318 : [ 5.7595e-006  ]
3319 : [ 5.60777e-006 ]
3320 : [ 6.11936e-006 ]
3321 : [ 5.60076e-006 ]
3322 : [ 5.64845e-006 ]
3323 : [ 5.58859e-006 ]
3324 : [ 5.63638e-006 ]
3325 : [ 5.69227e-006 ]
3326 : [ 5.81251e-006 ]
3327 : [ 5.59993e-006 ]
3328 : [ 5.56814e-006 ]
3329 : [ 5.68501e-006 ]
3330 : [ 5.84336e-006 ]
3331 : [ 5.84641e-006 ]
3332 : [ 5.94805e-006 ]
3333 : [ 5.74883e-006 ]
3334 : [ 6.03352e-006 ]
3335 : [ 6.12118e-006 ]
3336 : [ 5.57929e-006 ]
3337 : [ 5.55786e-006 ]
3338 : [ 5.73724e-006 ]
3339 : [ 6.07271e-006 ]
3340 : [ 5.59987e-006 ]
3341 : [ 6.05086e-006 ]
3342 : [ 5.60357e-006 ]
3343 : [ 5.79557e-006 ]
3344 : [ 5.87191e-006 ]
3345 : [ 6.02465e-006 ]
3346 : [ 5.56946e-006 ]
3347 : [ 5.69077e-006 ]
3348 : [ 5.79958e-006 ]
3349 : [ 5.5853e-006  ]
3350 : [ 5.79301e-006 ]
3351 : [ 5.77377e-006 ]
3352 : [ 5.63523e-006 ]
3353 : [ 5.945e-006   ]
3354 : [ 5.96887e-006 ]
3355 : [ 5.66031e-006 ]
3356 : [ 5.724e-006   ]
3357 : [ 5.6672e-006  ]
3358 : [ 5.71001e-006 ]
3359 : [ 5.66923e-006 ]
3360 : [ 5.69071e-006 ]
3361 : [ 5.60093e-006 ]
3362 : [ 5.81528e-006 ]
3363 : [ 5.70817e-006 ]
3364 : [ 6.08253e-006 ]
3365 : [ 5.84939e-006 ]
3366 : [ 6.05411e-006 ]
3367 : [ 5.81115e-006 ]
3368 : [ 5.91942e-006 ]
3369 : [ 5.71227e-006 ]
3370 : [ 5.74522e-006 ]
3371 : [ 5.78084e-006 ]
3372 : [ 5.61975e-006 ]
3373 : [ 5.7511e-006  ]
3374 : [ 6.11527e-006 ]
3375 : [ 5.91292e-006 ]
3376 : [ 6.10904e-006 ]
3377 : [ 5.63169e-006 ]
3378 : [ 5.70217e-006 ]
3379 : [ 5.70365e-006 ]
3380 : [ 5.71225e-006 ]
3381 : [ 5.71078e-006 ]
3382 : [ 5.71559e-006 ]
3383 : [ 5.86831e-006 ]
3384 : [ 5.69208e-006 ]
3385 : [ 5.73897e-006 ]
3386 : [ 5.60032e-006 ]
3387 : [ 5.69943e-006 ]
3388 : [ 5.68692e-006 ]
3389 : [ 5.73634e-006 ]
3390 : [ 5.65206e-006 ]
3391 : [ 5.88943e-006 ]
3392 : [ 5.69929e-006 ]
3393 : [ 5.61584e-006 ]
3394 : [ 5.89518e-006 ]
3395 : [ 5.95661e-006 ]
3396 : [ 5.96456e-006 ]
3397 : [ 5.59511e-006 ]
3398 : [ 5.8066e-006  ]
3399 : [ 5.5762e-006  ]
3400 : [ 5.88103e-006 ]
3401 : [ 5.63844e-006 ]
3402 : [ 5.82664e-006 ]
3403 : [ 5.75783e-006 ]
3404 : [ 5.88309e-006 ]
3405 : [ 5.71662e-006 ]
3406 : [ 5.65984e-006 ]
3407 : [ 5.68851e-006 ]
3408 : [ 6.04673e-006 ]
3409 : [ 5.7262e-006  ]
3410 : [ 5.57946e-006 ]
3411 : [ 5.62433e-006 ]
3412 : [ 5.91967e-006 ]
3413 : [ 5.697e-006   ]
3414 : [ 5.71777e-006 ]
3415 : [ 5.60433e-006 ]
3416 : [ 5.7364e-006  ]
3417 : [ 5.67229e-006 ]
3418 : [ 5.63708e-006 ]
3419 : [ 5.79549e-006 ]
3420 : [ 6.08016e-006 ]
3421 : [ 6.09461e-006 ]
3422 : [ 5.99926e-006 ]
3423 : [ 5.73167e-006 ]
3424 : [ 5.75871e-006 ]
3425 : [ 5.73283e-006 ]
3426 : [ 5.7477e-006  ]
3427 : [ 5.84952e-006 ]
3428 : [ 5.70223e-006 ]
3429 : [ 5.98653e-006 ]
3430 : [ 5.75873e-006 ]
3431 : [ 5.9126e-006  ]
3432 : [ 5.69226e-006 ]
3433 : [ 5.58831e-006 ]
3434 : [ 5.77271e-006 ]
3435 : [ 5.70054e-006 ]
3436 : [ 5.67934e-006 ]
3437 : [ 5.97184e-006 ]
3438 : [ 5.72806e-006 ]
3439 : [ 5.57182e-006 ]
3440 : [ 5.89973e-006 ]
3441 : [ 5.61593e-006 ]
3442 : [ 5.71734e-006 ]
3443 : [ 5.70398e-006 ]
3444 : [ 5.72047e-006 ]
3445 : [ 5.72585e-006 ]
3446 : [ 5.80167e-006 ]
3447 : [ 5.63192e-006 ]
3448 : [ 5.66877e-006 ]
3449 : [ 5.79688e-006 ]
3450 : [ 5.64026e-006 ]
3451 : [ 5.5877e-006  ]
3452 : [ 5.82577e-006 ]
3453 : [ 5.70945e-006 ]
3454 : [ 5.61303e-006 ]
3455 : [ 5.76437e-006 ]
3456 : [ 5.69034e-006 ]
3457 : [ 6.10791e-006 ]
3458 : [ 6.03529e-006 ]
3459 : [ 6.08904e-006 ]
3460 : [ 5.82155e-006 ]
3461 : [ 5.68524e-006 ]
3462 : [ 5.80966e-006 ]
3463 : [ 5.5967e-006  ]
3464 : [ 5.72011e-006 ]
3465 : [ 5.65836e-006 ]
3466 : [ 5.74425e-006 ]
3467 : [ 5.67461e-006 ]
3468 : [ 5.80114e-006 ]
3469 : [ 5.7247e-006  ]
3470 : [ 5.8007e-006  ]
3471 : [ 5.60276e-006 ]
3472 : [ 5.68777e-006 ]
3473 : [ 5.56615e-006 ]
3474 : [ 5.64199e-006 ]
3475 : [ 5.68578e-006 ]
3476 : [ 5.72101e-006 ]
3477 : [ 5.76104e-006 ]
3478 : [ 5.79733e-006 ]
3479 : [ 5.74166e-006 ]
3480 : [ 5.70797e-006 ]
3481 : [ 5.76089e-006 ]
3482 : [ 5.66718e-006 ]
3483 : [ 5.84537e-006 ]
3484 : [ 5.93045e-006 ]
3485 : [ 5.7561e-006  ]
3486 : [ 5.67627e-006 ]
3487 : [ 5.59992e-006 ]
3488 : [ 5.61493e-006 ]
3489 : [ 5.77049e-006 ]
3490 : [ 5.74713e-006 ]
3491 : [ 5.69129e-006 ]
3492 : [ 5.75595e-006 ]
3493 : [ 5.7854e-006  ]
3494 : [ 5.63607e-006 ]
3495 : [ 5.72789e-006 ]
3496 : [ 5.81629e-006 ]
3497 : [ 5.68255e-006 ]
3498 : [ 5.58944e-006 ]
3499 : [ 5.69117e-006 ]
3500 : [ 5.65955e-006 ]
3501 : [ 5.68784e-006 ]
3502 : [ 5.83955e-006 ]
3503 : [ 5.96555e-006 ]
3504 : [ 5.58004e-006 ]
3505 : [ 5.88113e-006 ]
3506 : [ 5.66231e-006 ]
3507 : [ 5.73813e-006 ]
3508 : [ 5.62121e-006 ]
3509 : [ 5.88901e-006 ]
3510 : [ 5.73991e-006 ]
3511 : [ 5.74158e-006 ]
3512 : [ 6.13036e-006 ]
3513 : [ 5.69809e-006 ]
3514 : [ 6.10002e-006 ]
3515 : [ 5.70338e-006 ]
3516 : [ 5.85148e-006 ]
3517 : [ 5.86328e-006 ]
3518 : [ 5.56401e-006 ]
3519 : [ 5.95333e-006 ]
3520 : [ 5.97748e-006 ]
3521 : [ 5.59963e-006 ]
3522 : [ 5.59231e-006 ]
3523 : [ 6.00776e-006 ]
3524 : [ 5.63898e-006 ]
3525 : [ 5.83857e-006 ]
3526 : [ 5.69152e-006 ]
3527 : [ 5.7724e-006  ]
3528 : [ 6.03585e-006 ]
3529 : [ 5.64484e-006 ]
3530 : [ 5.64254e-006 ]
3531 : [ 5.8296e-006  ]
3532 : [ 5.95085e-006 ]
3533 : [ 5.63209e-006 ]
3534 : [ 5.60299e-006 ]
3535 : [ 5.67176e-006 ]
3536 : [ 5.77954e-006 ]
3537 : [ 5.78589e-006 ]
3538 : [ 5.76995e-006 ]
3539 : [ 5.75754e-006 ]
3540 : [ 5.71656e-006 ]
3541 : [ 5.75119e-006 ]
3542 : [ 5.72295e-006 ]
3543 : [ 5.61341e-006 ]
3544 : [ 5.6967e-006  ]
3545 : [ 5.6154e-006  ]
3546 : [ 5.57526e-006 ]
3547 : [ 5.75033e-006 ]
3548 : [ 5.90182e-006 ]
3549 : [ 5.70428e-006 ]
3550 : [ 5.72568e-006 ]
3551 : [ 5.92029e-006 ]
3552 : [ 5.66644e-006 ]
3553 : [ 5.7688e-006  ]
3554 : [ 5.88995e-006 ]
3555 : [ 5.64879e-006 ]
3556 : [ 5.67647e-006 ]
3557 : [ 5.59354e-006 ]
3558 : [ 5.8245e-006  ]
3559 : [ 6.04674e-006 ]
3560 : [ 5.7471e-006  ]
3561 : [ 5.63079e-006 ]
3562 : [ 5.71658e-006 ]
3563 : [ 5.6473e-006  ]
3564 : [ 5.61553e-006 ]
3565 : [ 5.73136e-006 ]
3566 : [ 5.60826e-006 ]
3567 : [ 5.63009e-006 ]
3568 : [ 5.64626e-006 ]
3569 : [ 5.63157e-006 ]
3570 : [ 5.78105e-006 ]
3571 : [ 5.95734e-006 ]
3572 : [ 5.67398e-006 ]
3573 : [ 5.68321e-006 ]
3574 : [ 5.71726e-006 ]
3575 : [ 5.62643e-006 ]
3576 : [ 5.75953e-006 ]
3577 : [ 5.61194e-006 ]
3578 : [ 5.64854e-006 ]
3579 : [ 5.92155e-006 ]
3580 : [ 5.86047e-006 ]
3581 : [ 5.65161e-006 ]
3582 : [ 5.63263e-006 ]
3583 : [ 5.6005e-006  ]
3584 : [ 5.77377e-006 ]
3585 : [ 5.59259e-006 ]
3586 : [ 6.09316e-006 ]
3587 : [ 6.00062e-006 ]
3588 : [ 5.74796e-006 ]
3589 : [ 5.59633e-006 ]
3590 : [ 5.78426e-006 ]
3591 : [ 5.87617e-006 ]
3592 : [ 5.71829e-006 ]
3593 : [ 6.00405e-006 ]
3594 : [ 5.81412e-006 ]
3595 : [ 5.62071e-006 ]
3596 : [ 5.98631e-006 ]
3597 : [ 5.68882e-006 ]
3598 : [ 5.86791e-006 ]
3599 : [ 6.03609e-006 ]
3600 : [ 5.5831e-006  ]
3601 : [ 5.995e-006   ]
3602 : [ 5.63395e-006 ]
3603 : [ 5.90748e-006 ]
3604 : [ 5.58947e-006 ]
3605 : [ 5.61203e-006 ]
3606 : [ 5.65678e-006 ]
3607 : [ 5.87918e-006 ]
3608 : [ 5.75441e-006 ]
3609 : [ 5.81662e-006 ]
3610 : [ 5.66188e-006 ]
3611 : [ 5.66777e-006 ]
3612 : [ 5.89436e-006 ]
3613 : [ 5.63207e-006 ]
3614 : [ 5.84472e-006 ]
3615 : [ 5.88665e-006 ]
3616 : [ 5.72884e-006 ]
3617 : [ 5.55756e-006 ]
3618 : [ 5.71792e-006 ]
3619 : [ 5.81305e-006 ]
3620 : [ 5.74973e-006 ]
3621 : [ 5.76804e-006 ]
3622 : [ 5.86684e-006 ]
3623 : [ 5.77943e-006 ]
3624 : [ 6.08233e-006 ]
3625 : [ 5.82694e-006 ]
3626 : [ 5.93255e-006 ]
3627 : [ 5.85892e-006 ]
3628 : [ 5.73727e-006 ]
3629 : [ 5.76662e-006 ]
3630 : [ 5.66281e-006 ]
3631 : [ 5.92212e-006 ]
3632 : [ 5.75786e-006 ]
3633 : [ 5.90406e-006 ]
3634 : [ 5.67889e-006 ]
3635 : [ 5.85019e-006 ]
3636 : [ 5.7771e-006  ]
3637 : [ 5.77778e-006 ]
3638 : [ 5.71503e-006 ]
3639 : [ 5.75547e-006 ]
3640 : [ 5.64301e-006 ]
3641 : [ 5.86625e-006 ]
3642 : [ 5.95353e-006 ]
3643 : [ 5.63017e-006 ]
3644 : [ 5.70125e-006 ]
3645 : [ 5.58081e-006 ]
3646 : [ 5.70601e-006 ]
3647 : [ 5.61738e-006 ]
3648 : [ 6.05065e-006 ]
3649 : [ 5.57343e-006 ]
3650 : [ 5.81444e-006 ]
3651 : [ 5.92605e-006 ]
3652 : [ 5.73422e-006 ]
3653 : [ 5.89077e-006 ]
3654 : [ 5.69353e-006 ]
3655 : [ 5.58142e-006 ]
3656 : [ 6.07443e-006 ]
3657 : [ 5.70092e-006 ]
3658 : [ 5.68996e-006 ]
3659 : [ 5.73639e-006 ]
3660 : [ 5.5736e-006  ]
3661 : [ 5.70232e-006 ]
3662 : [ 5.77158e-006 ]
3663 : [ 5.74163e-006 ]
3664 : [ 5.6365e-006  ]
3665 : [ 5.87069e-006 ]
3666 : [ 5.85196e-006 ]
3667 : [ 5.80999e-006 ]
3668 : [ 6.0604e-006  ]
3669 : [ 6.03968e-006 ]
3670 : [ 5.96549e-006 ]
3671 : [ 5.74807e-006 ]
3672 : [ 5.70782e-006 ]
3673 : [ 5.8594e-006  ]
3674 : [ 5.64421e-006 ]
3675 : [ 5.64759e-006 ]
3676 : [ 6.10691e-006 ]
3677 : [ 5.62496e-006 ]
3678 : [ 5.58625e-006 ]
3679 : [ 5.5843e-006  ]
3680 : [ 5.84417e-006 ]
3681 : [ 5.62017e-006 ]
3682 : [ 5.78763e-006 ]
3683 : [ 5.66742e-006 ]
3684 : [ 5.62697e-006 ]
3685 : [ 5.64859e-006 ]
3686 : [ 5.76235e-006 ]
3687 : [ 5.60857e-006 ]
3688 : [ 5.62683e-006 ]
3689 : [ 5.58358e-006 ]
3690 : [ 6.08113e-006 ]
3691 : [ 5.71271e-006 ]
3692 : [ 5.73472e-006 ]
3693 : [ 5.68216e-006 ]
3694 : [ 6.08423e-006 ]
3695 : [ 5.92145e-006 ]
3696 : [ 5.71203e-006 ]
3697 : [ 5.84771e-006 ]
3698 : [ 5.60519e-006 ]
3699 : [ 5.58489e-006 ]
3700 : [ 5.91959e-006 ]
3701 : [ 6.01292e-006 ]
3702 : [ 5.89324e-006 ]
3703 : [ 5.67045e-006 ]
3704 : [ 5.60179e-006 ]
3705 : [ 6.12e-006    ]
3706 : [ 5.65166e-006 ]
3707 : [ 5.73187e-006 ]
3708 : [ 5.62046e-006 ]
3709 : [ 5.7089e-006  ]
3710 : [ 5.76068e-006 ]
3711 : [ 5.69365e-006 ]
3712 : [ 5.74097e-006 ]
3713 : [ 5.61633e-006 ]
3714 : [ 5.80969e-006 ]
3715 : [ 5.85215e-006 ]
3716 : [ 5.76292e-006 ]
3717 : [ 5.64732e-006 ]
3718 : [ 5.90629e-006 ]
3719 : [ 5.75925e-006 ]
3720 : [ 5.86221e-006 ]
3721 : [ 5.65798e-006 ]
3722 : [ 5.80576e-006 ]
3723 : [ 5.68389e-006 ]
3724 : [ 5.75678e-006 ]
3725 : [ 6.09843e-006 ]
3726 : [ 5.80905e-006 ]
3727 : [ 5.93141e-006 ]
3728 : [ 5.9758e-006  ]
3729 : [ 5.60758e-006 ]
3730 : [ 5.92432e-006 ]
3731 : [ 5.75251e-006 ]
3732 : [ 5.65449e-006 ]
3733 : [ 5.72357e-006 ]
3734 : [ 5.70093e-006 ]
3735 : [ 5.78674e-006 ]
3736 : [ 5.63675e-006 ]
3737 : [ 5.81211e-006 ]
3738 : [ 5.68814e-006 ]
3739 : [ 5.79114e-006 ]
3740 : [ 5.70345e-006 ]
3741 : [ 5.66918e-006 ]
3742 : [ 5.66921e-006 ]
3743 : [ 5.75779e-006 ]
3744 : [ 5.59974e-006 ]
3745 : [ 5.82911e-006 ]
3746 : [ 5.68156e-006 ]
3747 : [ 5.64454e-006 ]
3748 : [ 5.59923e-006 ]
3749 : [ 5.77095e-006 ]
3750 : [ 5.98746e-006 ]
3751 : [ 5.62296e-006 ]
3752 : [ 5.89795e-006 ]
3753 : [ 5.78852e-006 ]
3754 : [ 5.71607e-006 ]
3755 : [ 5.6248e-006  ]
3756 : [ 5.96975e-006 ]
3757 : [ 5.62347e-006 ]
3758 : [ 5.6718e-006  ]
3759 : [ 5.76226e-006 ]
3760 : [ 5.60953e-006 ]
3761 : [ 5.80778e-006 ]
3762 : [ 5.6218e-006  ]
3763 : [ 5.91474e-006 ]
3764 : [ 6.12613e-006 ]
3765 : [ 5.73831e-006 ]
3766 : [ 5.87016e-006 ]
3767 : [ 5.94124e-006 ]
3768 : [ 5.82703e-006 ]
3769 : [ 5.68527e-006 ]
3770 : [ 5.69521e-006 ]
3771 : [ 5.62354e-006 ]
3772 : [ 5.73295e-006 ]
3773 : [ 5.75206e-006 ]
3774 : [ 6.08041e-006 ]
3775 : [ 5.72314e-006 ]
3776 : [ 5.69023e-006 ]
3777 : [ 5.71724e-006 ]
3778 : [ 5.71903e-006 ]
3779 : [ 5.64057e-006 ]
3780 : [ 5.60384e-006 ]
3781 : [ 5.81124e-006 ]
3782 : [ 5.69931e-006 ]
3783 : [ 6.09557e-006 ]
3784 : [ 5.75799e-006 ]
3785 : [ 5.99374e-006 ]
3786 : [ 5.76494e-006 ]
3787 : [ 5.67254e-006 ]
3788 : [ 5.76597e-006 ]
3789 : [ 5.74728e-006 ]
3790 : [ 6.1237e-006  ]
3791 : [ 5.68982e-006 ]
3792 : [ 5.70422e-006 ]
3793 : [ 5.69723e-006 ]
3794 : [ 5.8818e-006  ]
3795 : [ 5.63638e-006 ]
3796 : [ 5.79165e-006 ]
3797 : [ 6.03455e-006 ]
3798 : [ 5.74323e-006 ]
3799 : [ 5.64088e-006 ]
3800 : [ 5.70247e-006 ]
3801 : [ 5.85144e-006 ]
3802 : [ 5.85465e-006 ]
3803 : [ 5.86879e-006 ]
3804 : [ 5.58485e-006 ]
3805 : [ 5.97923e-006 ]
3806 : [ 6.04415e-006 ]
3807 : [ 5.69599e-006 ]
3808 : [ 6.03418e-006 ]
3809 : [ 5.96671e-006 ]
3810 : [ 5.70137e-006 ]
3811 : [ 5.60907e-006 ]
3812 : [ 5.63554e-006 ]
3813 : [ 5.99067e-006 ]
3814 : [ 5.66775e-006 ]
3815 : [ 5.81383e-006 ]
3816 : [ 5.85147e-006 ]
3817 : [ 5.74249e-006 ]
3818 : [ 5.5849e-006  ]
3819 : [ 5.8174e-006  ]
3820 : [ 5.84337e-006 ]
3821 : [ 6.00263e-006 ]
3822 : [ 5.56641e-006 ]
3823 : [ 5.58535e-006 ]
3824 : [ 6.10008e-006 ]
3825 : [ 5.63486e-006 ]
3826 : [ 5.7056e-006  ]
3827 : [ 5.73811e-006 ]
3828 : [ 5.65898e-006 ]
3829 : [ 5.82275e-006 ]
3830 : [ 5.7006e-006  ]
3831 : [ 5.79869e-006 ]
3832 : [ 5.72691e-006 ]
3833 : [ 5.69364e-006 ]
3834 : [ 5.61248e-006 ]
3835 : [ 5.7854e-006  ]
3836 : [ 5.89857e-006 ]
3837 : [ 5.63833e-006 ]
3838 : [ 5.79574e-006 ]
3839 : [ 5.61737e-006 ]
3840 : [ 5.69492e-006 ]
3841 : [ 5.57583e-006 ]
3842 : [ 5.69945e-006 ]
3843 : [ 5.68113e-006 ]
3844 : [ 5.85517e-006 ]
3845 : [ 5.87696e-006 ]
3846 : [ 5.68868e-006 ]
3847 : [ 5.68309e-006 ]
3848 : [ 5.92457e-006 ]
3849 : [ 5.61785e-006 ]
3850 : [ 5.68533e-006 ]
3851 : [ 6.06141e-006 ]
3852 : [ 5.60395e-006 ]
3853 : [ 5.57467e-006 ]
3854 : [ 5.88883e-006 ]
3855 : [ 5.68616e-006 ]
3856 : [ 5.76953e-006 ]
3857 : [ 6.07928e-006 ]
3858 : [ 5.78065e-006 ]
3859 : [ 5.75191e-006 ]
3860 : [ 5.70876e-006 ]
3861 : [ 5.71339e-006 ]
3862 : [ 5.7242e-006  ]
3863 : [ 5.81907e-006 ]
3864 : [ 5.68511e-006 ]
3865 : [ 5.90309e-006 ]
3866 : [ 5.96894e-006 ]
3867 : [ 5.75821e-006 ]
3868 : [ 5.74301e-006 ]
3869 : [ 5.86797e-006 ]
3870 : [ 5.76619e-006 ]
3871 : [ 6.00474e-006 ]
3872 : [ 5.96332e-006 ]
3873 : [ 5.63665e-006 ]
3874 : [ 5.64263e-006 ]
3875 : [ 5.68926e-006 ]
3876 : [ 5.79823e-006 ]
3877 : [ 5.7416e-006  ]
3878 : [ 5.68818e-006 ]
3879 : [ 6.08814e-006 ]
3880 : [ 5.57024e-006 ]
3881 : [ 5.6608e-006  ]
3882 : [ 6.01812e-006 ]
3883 : [ 5.68135e-006 ]
3884 : [ 5.71405e-006 ]
3885 : [ 6.0532e-006  ]
3886 : [ 5.57923e-006 ]
3887 : [ 5.70715e-006 ]
3888 : [ 5.95079e-006 ]
3889 : [ 5.69997e-006 ]
3890 : [ 5.94143e-006 ]
3891 : [ 6.05329e-006 ]
3892 : [ 5.72929e-006 ]
3893 : [ 5.75056e-006 ]
3894 : [ 5.6692e-006  ]
3895 : [ 5.75488e-006 ]
3896 : [ 5.65538e-006 ]
3897 : [ 5.90124e-006 ]
3898 : [ 5.76041e-006 ]
3899 : [ 5.83556e-006 ]
3900 : [ 5.71787e-006 ]
3901 : [ 5.97392e-006 ]
3902 : [ 5.86707e-006 ]
3903 : [ 5.90426e-006 ]
3904 : [ 5.66558e-006 ]
3905 : [ 5.75872e-006 ]
3906 : [ 5.61226e-006 ]
3907 : [ 5.7724e-006  ]
3908 : [ 5.61533e-006 ]
3909 : [ 5.88751e-006 ]
3910 : [ 5.75692e-006 ]
3911 : [ 6.10435e-006 ]
3912 : [ 5.7019e-006  ]
3913 : [ 5.70146e-006 ]
3914 : [ 5.81512e-006 ]
3915 : [ 5.82972e-006 ]
3916 : [ 5.75288e-006 ]
3917 : [ 5.61874e-006 ]
3918 : [ 5.67433e-006 ]
3919 : [ 5.97092e-006 ]
3920 : [ 5.57244e-006 ]
3921 : [ 5.84905e-006 ]
3922 : [ 5.69628e-006 ]
3923 : [ 6.0487e-006  ]
3924 : [ 5.64315e-006 ]
3925 : [ 5.68656e-006 ]
3926 : [ 5.66874e-006 ]
3927 : [ 5.70965e-006 ]
3928 : [ 5.6046e-006  ]
3929 : [ 5.71726e-006 ]
3930 : [ 5.68977e-006 ]
3931 : [ 5.57588e-006 ]
3932 : [ 5.67127e-006 ]
3933 : [ 5.57274e-006 ]
3934 : [ 5.63062e-006 ]
3935 : [ 6.02321e-006 ]
3936 : [ 6.05275e-006 ]
3937 : [ 5.59101e-006 ]
3938 : [ 5.92883e-006 ]
3939 : [ 5.71365e-006 ]
3940 : [ 5.62212e-006 ]
3941 : [ 5.71795e-006 ]
3942 : [ 5.71152e-006 ]
3943 : [ 6.01984e-006 ]
3944 : [ 5.83928e-006 ]
3945 : [ 5.87342e-006 ]
3946 : [ 5.84935e-006 ]
3947 : [ 5.63481e-006 ]
3948 : [ 5.78856e-006 ]
3949 : [ 5.83285e-006 ]
3950 : [ 5.56215e-006 ]
3951 : [ 5.90677e-006 ]
3952 : [ 5.74965e-006 ]
3953 : [ 5.90693e-006 ]
3954 : [ 5.68155e-006 ]
3955 : [ 5.75581e-006 ]
3956 : [ 5.62052e-006 ]
3957 : [ 5.7987e-006  ]
3958 : [ 5.68215e-006 ]
3959 : [ 5.68154e-006 ]
3960 : [ 6.0503e-006  ]
3961 : [ 5.7041e-006  ]
3962 : [ 5.76178e-006 ]
3963 : [ 5.69048e-006 ]
3964 : [ 5.65877e-006 ]
3965 : [ 5.73393e-006 ]
3966 : [ 5.79039e-006 ]
3967 : [ 5.69654e-006 ]
3968 : [ 5.78863e-006 ]
3969 : [ 6.0443e-006  ]
3970 : [ 5.6377e-006  ]
3971 : [ 5.63126e-006 ]
3972 : [ 5.64193e-006 ]
3973 : [ 5.84001e-006 ]
3974 : [ 5.92584e-006 ]
3975 : [ 5.71165e-006 ]
3976 : [ 5.58456e-006 ]
3977 : [ 5.74739e-006 ]
3978 : [ 5.97238e-006 ]
3979 : [ 5.60155e-006 ]
3980 : [ 5.62404e-006 ]
3981 : [ 5.78797e-006 ]
3982 : [ 5.91526e-006 ]
3983 : [ 5.71345e-006 ]
3984 : [ 5.80414e-006 ]
3985 : [ 5.80331e-006 ]
3986 : [ 6.11601e-006 ]
3987 : [ 5.82798e-006 ]
3988 : [ 5.72369e-006 ]
3989 : [ 5.79007e-006 ]
3990 : [ 5.56569e-006 ]
3991 : [ 5.76358e-006 ]
3992 : [ 6.01089e-006 ]
3993 : [ 5.70889e-006 ]
3994 : [ 5.90996e-006 ]
3995 : [ 5.65734e-006 ]
3996 : [ 5.66846e-006 ]
3997 : [ 5.79003e-006 ]
3998 : [ 5.69969e-006 ]
3999 : [ 5.61946e-006 ]
4000 : [ 5.90871e-006 ]
4001 : [ 5.75337e-006 ]
4002 : [ 5.76616e-006 ]
4003 : [ 6.10471e-006 ]
4004 : [ 5.88937e-006 ]
4005 : [ 5.58171e-006 ]
4006 : [ 5.72104e-006 ]
4007 : [ 5.82767e-006 ]
4008 : [ 5.62252e-006 ]
4009 : [ 6.03457e-006 ]
4010 : [ 6.06735e-006 ]
4011 : [ 5.91671e-006 ]
4012 : [ 6.11576e-006 ]
4013 : [ 5.60027e-006 ]
4014 : [ 5.75314e-006 ]
4015 : [ 5.57999e-006 ]
4016 : [ 5.7121e-006  ]
4017 : [ 6.06827e-006 ]
4018 : [ 6.01582e-006 ]
4019 : [ 5.88043e-006 ]
4020 : [ 5.79355e-006 ]
4021 : [ 5.56233e-006 ]
4022 : [ 5.90892e-006 ]
4023 : [ 5.60389e-006 ]
4024 : [ 5.72882e-006 ]
4025 : [ 5.7931e-006  ]
4026 : [ 5.70914e-006 ]
4027 : [ 5.6734e-006  ]
4028 : [ 5.79125e-006 ]
4029 : [ 5.66041e-006 ]
4030 : [ 5.55918e-006 ]
4031 : [ 5.66313e-006 ]
4032 : [ 5.85397e-006 ]
4033 : [ 6.09591e-006 ]
4034 : [ 5.57143e-006 ]
4035 : [ 5.61538e-006 ]
4036 : [ 5.90241e-006 ]
4037 : [ 5.8354e-006  ]
4038 : [ 5.78786e-006 ]
4039 : [ 5.57908e-006 ]
4040 : [ 5.56804e-006 ]
4041 : [ 5.69631e-006 ]
4042 : [ 5.97945e-006 ]
4043 : [ 5.73739e-006 ]
4044 : [ 5.75938e-006 ]
4045 : [ 5.63727e-006 ]
4046 : [ 5.87e-006    ]
4047 : [ 5.62607e-006 ]
4048 : [ 5.60039e-006 ]
4049 : [ 6.11852e-006 ]
4050 : [ 5.58715e-006 ]
4051 : [ 5.65851e-006 ]
4052 : [ 5.99734e-006 ]
4053 : [ 5.78128e-006 ]
4054 : [ 5.69341e-006 ]
4055 : [ 5.86366e-006 ]
4056 : [ 5.60468e-006 ]
4057 : [ 5.60326e-006 ]
4058 : [ 5.60538e-006 ]
4059 : [ 5.80041e-006 ]
4060 : [ 5.69699e-006 ]
4061 : [ 5.58701e-006 ]
4062 : [ 5.84583e-006 ]
4063 : [ 5.62522e-006 ]
4064 : [ 5.85041e-006 ]
4065 : [ 5.59323e-006 ]
4066 : [ 5.74512e-006 ]
4067 : [ 5.64393e-006 ]
4068 : [ 6.01796e-006 ]
4069 : [ 5.80998e-006 ]
4070 : [ 5.64147e-006 ]
4071 : [ 6.08357e-006 ]
4072 : [ 5.89742e-006 ]
4073 : [ 6.05936e-006 ]
4074 : [ 5.75667e-006 ]
4075 : [ 5.70027e-006 ]
4076 : [ 5.59379e-006 ]
4077 : [ 5.79881e-006 ]
4078 : [ 5.69424e-006 ]
4079 : [ 5.73472e-006 ]
4080 : [ 5.80161e-006 ]
4081 : [ 5.57562e-006 ]
4082 : [ 5.64835e-006 ]
4083 : [ 5.66129e-006 ]
4084 : [ 5.86802e-006 ]
4085 : [ 5.76803e-006 ]
4086 : [ 5.76704e-006 ]
4087 : [ 5.78396e-006 ]
4088 : [ 5.79513e-006 ]
4089 : [ 5.88819e-006 ]
4090 : [ 6.0415e-006  ]
4091 : [ 5.70061e-006 ]
4092 : [ 5.69006e-006 ]
4093 : [ 6.02731e-006 ]
4094 : [ 5.7209e-006  ]
4095 : [ 5.58346e-006 ]
4096 : [ 5.77864e-006 ]
4097 : [ 5.96724e-006 ]
4098 : [ 5.69264e-006 ]
4099 : [ 5.71773e-006 ]
4100 : [ 5.80911e-006 ]
4101 : [ 5.94324e-006 ]
4102 : [ 5.68031e-006 ]
4103 : [ 6.04119e-006 ]
4104 : [ 5.7281e-006  ]
4105 : [ 5.6606e-006  ]
4106 : [ 5.72542e-006 ]
4107 : [ 5.69207e-006 ]
4108 : [ 5.7873e-006  ]
4109 : [ 5.73315e-006 ]
4110 : [ 5.7173e-006  ]
4111 : [ 5.89126e-006 ]
4112 : [ 5.79953e-006 ]
4113 : [ 6.09142e-006 ]
4114 : [ 5.68212e-006 ]
4115 : [ 5.56884e-006 ]
4116 : [ 5.61087e-006 ]
4117 : [ 5.57043e-006 ]
4118 : [ 5.72383e-006 ]
4119 : [ 6.0843e-006  ]
4120 : [ 5.77626e-006 ]
4121 : [ 5.75697e-006 ]
4122 : [ 5.64572e-006 ]
4123 : [ 5.73134e-006 ]
4124 : [ 5.79975e-006 ]
4125 : [ 6.09562e-006 ]
4126 : [ 5.99146e-006 ]
4127 : [ 5.69057e-006 ]
4128 : [ 5.55753e-006 ]
4129 : [ 5.61061e-006 ]
4130 : [ 5.5874e-006  ]
4131 : [ 5.98658e-006 ]
4132 : [ 5.69895e-006 ]
4133 : [ 5.70205e-006 ]
4134 : [ 5.83929e-006 ]
4135 : [ 5.725e-006   ]
4136 : [ 5.81889e-006 ]
4137 : [ 5.85426e-006 ]
4138 : [ 6.03491e-006 ]
4139 : [ 5.82678e-006 ]
4140 : [ 5.73164e-006 ]
4141 : [ 5.59904e-006 ]
4142 : [ 5.6346e-006  ]
4143 : [ 5.70544e-006 ]
4144 : [ 5.71484e-006 ]
4145 : [ 5.61025e-006 ]
4146 : [ 5.71871e-006 ]
4147 : [ 5.5695e-006  ]
4148 : [ 5.66791e-006 ]
4149 : [ 5.74352e-006 ]
4150 : [ 5.6714e-006  ]
4151 : [ 5.82665e-006 ]
4152 : [ 5.73104e-006 ]
4153 : [ 6.1067e-006  ]
4154 : [ 5.78522e-006 ]
4155 : [ 5.65064e-006 ]
4156 : [ 5.78058e-006 ]
4157 : [ 5.80687e-006 ]
4158 : [ 5.67125e-006 ]
4159 : [ 5.69095e-006 ]
4160 : [ 5.59628e-006 ]
4161 : [ 5.97107e-006 ]
4162 : [ 5.98094e-006 ]
4163 : [ 5.77185e-006 ]
4164 : [ 5.55936e-006 ]
4165 : [ 5.58613e-006 ]
4166 : [ 5.90401e-006 ]
4167 : [ 5.82428e-006 ]
4168 : [ 5.66536e-006 ]
4169 : [ 5.74206e-006 ]
4170 : [ 5.69119e-006 ]
4171 : [ 6.01559e-006 ]
4172 : [ 5.68083e-006 ]
4173 : [ 6.1084e-006  ]
4174 : [ 5.59726e-006 ]
4175 : [ 6.05822e-006 ]
4176 : [ 6.07558e-006 ]
4177 : [ 5.62318e-006 ]
4178 : [ 5.93038e-006 ]
4179 : [ 5.82988e-006 ]
4180 : [ 5.63509e-006 ]
4181 : [ 5.76798e-006 ]
4182 : [ 5.86163e-006 ]
4183 : [ 5.56344e-006 ]
4184 : [ 5.54906e-006 ]
4185 : [ 5.70784e-006 ]
4186 : [ 5.78098e-006 ]
4187 : [ 5.78605e-006 ]
4188 : [ 5.9343e-006  ]
4189 : [ 5.63383e-006 ]
4190 : [ 5.6442e-006  ]
4191 : [ 5.72145e-006 ]
4192 : [ 5.63124e-006 ]
4193 : [ 5.82917e-006 ]
4194 : [ 5.82163e-006 ]
4195 : [ 5.78892e-006 ]
4196 : [ 5.64728e-006 ]
4197 : [ 5.94528e-006 ]
4198 : [ 5.89644e-006 ]
4199 : [ 5.59441e-006 ]
4200 : [ 5.89741e-006 ]
4201 : [ 6.05828e-006 ]
4202 : [ 6.11701e-006 ]
4203 : [ 5.69666e-006 ]
4204 : [ 5.72239e-006 ]
4205 : [ 5.65226e-006 ]
4206 : [ 5.79736e-006 ]
4207 : [ 5.76128e-006 ]
4208 : [ 5.63558e-006 ]
4209 : [ 6.01954e-006 ]
4210 : [ 5.72737e-006 ]
4211 : [ 5.60985e-006 ]
4212 : [ 5.62081e-006 ]
4213 : [ 5.62444e-006 ]
4214 : [ 5.89427e-006 ]
4215 : [ 5.71591e-006 ]
4216 : [ 6.04742e-006 ]
4217 : [ 5.76875e-006 ]
4218 : [ 5.80664e-006 ]
4219 : [ 5.75555e-006 ]
4220 : [ 5.85428e-006 ]
4221 : [ 5.66946e-006 ]
4222 : [ 6.10708e-006 ]
4223 : [ 5.71004e-006 ]
4224 : [ 5.97343e-006 ]
4225 : [ 5.8125e-006  ]
4226 : [ 5.72753e-006 ]
4227 : [ 5.69213e-006 ]
4228 : [ 5.60869e-006 ]
4229 : [ 5.6157e-006  ]
4230 : [ 5.81746e-006 ]
4231 : [ 5.98613e-006 ]
4232 : [ 5.64497e-006 ]
4233 : [ 5.68521e-006 ]
4234 : [ 5.90165e-006 ]
4235 : [ 5.6581e-006  ]
4236 : [ 5.59817e-006 ]
4237 : [ 6.06572e-006 ]
4238 : [ 5.78399e-006 ]
4239 : [ 5.72229e-006 ]
4240 : [ 5.68834e-006 ]
4241 : [ 5.6786e-006  ]
4242 : [ 5.61547e-006 ]
4243 : [ 5.91961e-006 ]
4244 : [ 6.01008e-006 ]
4245 : [ 5.70213e-006 ]
4246 : [ 5.7477e-006  ]
4247 : [ 5.79165e-006 ]
4248 : [ 6.09907e-006 ]
4249 : [ 5.88628e-006 ]
4250 : [ 5.65943e-006 ]
4251 : [ 5.63571e-006 ]
4252 : [ 5.71523e-006 ]
4253 : [ 5.66792e-006 ]
4254 : [ 6.02541e-006 ]
4255 : [ 5.98738e-006 ]
4256 : [ 5.61903e-006 ]
4257 : [ 5.72604e-006 ]
4258 : [ 6.02968e-006 ]
4259 : [ 5.55982e-006 ]
4260 : [ 6.05448e-006 ]
4261 : [ 5.66378e-006 ]
4262 : [ 5.79869e-006 ]
4263 : [ 5.76025e-006 ]
4264 : [ 5.73254e-006 ]
4265 : [ 5.612e-006   ]
4266 : [ 6.09777e-006 ]
4267 : [ 5.58275e-006 ]
4268 : [ 5.74657e-006 ]
4269 : [ 5.93504e-006 ]
4270 : [ 5.71621e-006 ]
4271 : [ 6.10588e-006 ]
4272 : [ 5.67246e-006 ]
4273 : [ 5.66738e-006 ]
4274 : [ 5.80719e-006 ]
4275 : [ 5.77808e-006 ]
4276 : [ 5.69312e-006 ]
4277 : [ 6.07296e-006 ]
4278 : [ 5.80343e-006 ]
4279 : [ 5.97484e-006 ]
4280 : [ 5.5716e-006  ]
4281 : [ 5.66699e-006 ]
4282 : [ 5.63734e-006 ]
4283 : [ 5.63244e-006 ]
4284 : [ 5.86221e-006 ]
4285 : [ 5.69261e-006 ]
4286 : [ 5.72033e-006 ]
4287 : [ 5.649e-006   ]
4288 : [ 5.69076e-006 ]
4289 : [ 5.77652e-006 ]
4290 : [ 5.85468e-006 ]
4291 : [ 5.66399e-006 ]
4292 : [ 5.75537e-006 ]
4293 : [ 5.63838e-006 ]
4294 : [ 5.92825e-006 ]
4295 : [ 5.83708e-006 ]
4296 : [ 5.79762e-006 ]
4297 : [ 5.87305e-006 ]
4298 : [ 5.59215e-006 ]
4299 : [ 5.69462e-006 ]
4300 : [ 5.75202e-006 ]
4301 : [ 5.68138e-006 ]
4302 : [ 5.69926e-006 ]
4303 : [ 5.748e-006   ]
4304 : [ 6.11609e-006 ]
4305 : [ 5.98313e-006 ]
4306 : [ 5.99391e-006 ]
4307 : [ 5.75562e-006 ]
4308 : [ 5.87438e-006 ]
4309 : [ 5.61279e-006 ]
4310 : [ 5.78446e-006 ]
4311 : [ 5.6296e-006  ]
4312 : [ 5.59558e-006 ]
4313 : [ 5.68613e-006 ]
4314 : [ 5.62337e-006 ]
4315 : [ 5.91073e-006 ]
4316 : [ 5.89155e-006 ]
4317 : [ 5.61033e-006 ]
4318 : [ 5.63724e-006 ]
4319 : [ 5.63017e-006 ]
4320 : [ 5.72016e-006 ]
4321 : [ 5.70854e-006 ]
4322 : [ 5.60872e-006 ]
4323 : [ 5.97682e-006 ]
4324 : [ 5.79634e-006 ]
4325 : [ 5.78809e-006 ]
4326 : [ 5.84695e-006 ]
4327 : [ 5.61614e-006 ]
4328 : [ 5.69395e-006 ]
4329 : [ 5.83336e-006 ]
4330 : [ 5.66293e-006 ]
4331 : [ 5.70334e-006 ]
4332 : [ 5.61655e-006 ]
4333 : [ 5.7834e-006  ]
4334 : [ 6.0817e-006  ]
4335 : [ 6.01872e-006 ]
4336 : [ 6.11512e-006 ]
4337 : [ 5.76426e-006 ]
4338 : [ 5.98796e-006 ]
4339 : [ 5.70792e-006 ]
4340 : [ 5.74898e-006 ]
4341 : [ 5.77373e-006 ]
4342 : [ 5.66301e-006 ]
4343 : [ 5.93698e-006 ]
4344 : [ 5.73723e-006 ]
4345 : [ 5.79082e-006 ]
4346 : [ 5.67901e-006 ]
4347 : [ 5.74995e-006 ]
4348 : [ 5.73858e-006 ]
4349 : [ 5.68056e-006 ]
4350 : [ 5.71784e-006 ]
4351 : [ 5.9227e-006  ]
4352 : [ 5.7102e-006  ]
4353 : [ 5.72182e-006 ]
4354 : [ 5.76787e-006 ]
4355 : [ 5.6618e-006  ]
4356 : [ 5.62653e-006 ]
4357 : [ 5.71116e-006 ]
4358 : [ 5.61215e-006 ]
4359 : [ 5.79861e-006 ]
4360 : [ 5.64257e-006 ]
4361 : [ 5.92465e-006 ]
4362 : [ 6.1064e-006  ]
4363 : [ 5.95014e-006 ]
4364 : [ 5.69826e-006 ]
4365 : [ 5.71019e-006 ]
4366 : [ 5.71856e-006 ]
4367 : [ 5.79395e-006 ]
4368 : [ 5.63353e-006 ]
4369 : [ 5.84775e-006 ]
4370 : [ 6.01173e-006 ]
4371 : [ 5.94034e-006 ]
4372 : [ 5.61075e-006 ]
4373 : [ 5.5678e-006  ]
4374 : [ 5.84459e-006 ]
4375 : [ 5.68423e-006 ]
4376 : [ 6.11052e-006 ]
4377 : [ 5.69027e-006 ]
4378 : [ 5.69118e-006 ]
4379 : [ 5.61993e-006 ]
4380 : [ 5.70556e-006 ]
4381 : [ 5.68644e-006 ]
4382 : [ 5.56998e-006 ]
4383 : [ 5.72606e-006 ]
4384 : [ 5.71725e-006 ]
4385 : [ 5.63262e-006 ]
4386 : [ 5.60666e-006 ]
4387 : [ 5.79037e-006 ]
4388 : [ 5.69631e-006 ]
4389 : [ 5.65444e-006 ]
4390 : [ 6.08824e-006 ]
4391 : [ 5.72345e-006 ]
4392 : [ 5.82573e-006 ]
4393 : [ 5.65618e-006 ]
4394 : [ 5.67885e-006 ]
4395 : [ 5.64771e-006 ]
4396 : [ 5.96196e-006 ]
4397 : [ 5.57978e-006 ]
4398 : [ 5.71639e-006 ]
4399 : [ 5.81762e-006 ]
4400 : [ 6.05865e-006 ]
4401 : [ 5.80472e-006 ]
4402 : [ 5.68757e-006 ]
4403 : [ 5.63091e-006 ]
4404 : [ 5.80104e-006 ]
4405 : [ 5.62687e-006 ]
4406 : [ 5.85922e-006 ]
4407 : [ 5.82506e-006 ]
4408 : [ 5.67736e-006 ]
4409 : [ 6.0427e-006  ]
4410 : [ 5.77875e-006 ]
4411 : [ 5.65878e-006 ]
4412 : [ 5.66803e-006 ]
4413 : [ 5.59809e-006 ]
4414 : [ 6.04375e-006 ]
4415 : [ 5.67354e-006 ]
4416 : [ 5.76327e-006 ]
4417 : [ 5.82672e-006 ]
4418 : [ 5.72821e-006 ]
4419 : [ 5.66965e-006 ]
4420 : [ 5.74591e-006 ]
4421 : [ 5.86845e-006 ]
4422 : [ 5.65422e-006 ]
4423 : [ 5.71156e-006 ]
4424 : [ 5.60864e-006 ]
4425 : [ 5.7827e-006  ]
4426 : [ 6.05338e-006 ]
4427 : [ 5.7179e-006  ]
4428 : [ 5.6383e-006  ]
4429 : [ 5.88681e-006 ]
4430 : [ 6.05387e-006 ]
4431 : [ 5.76233e-006 ]
4432 : [ 5.57467e-006 ]
4433 : [ 5.62356e-006 ]
4434 : [ 5.64461e-006 ]
4435 : [ 5.64104e-006 ]
4436 : [ 5.88844e-006 ]
4437 : [ 5.64383e-006 ]
4438 : [ 5.98131e-006 ]
4439 : [ 5.6528e-006  ]
4440 : [ 6.00789e-006 ]
4441 : [ 5.57655e-006 ]
4442 : [ 5.91319e-006 ]
4443 : [ 5.763e-006   ]
4444 : [ 5.6839e-006  ]
4445 : [ 6.11061e-006 ]
4446 : [ 6.04865e-006 ]
4447 : [ 5.86405e-006 ]
4448 : [ 5.6017e-006  ]
4449 : [ 5.80025e-006 ]
4450 : [ 5.59699e-006 ]
4451 : [ 5.60292e-006 ]
4452 : [ 5.59694e-006 ]
4453 : [ 5.87313e-006 ]
4454 : [ 5.73491e-006 ]
4455 : [ 5.74192e-006 ]
4456 : [ 5.65907e-006 ]
4457 : [ 5.78792e-006 ]
4458 : [ 6.03552e-006 ]
4459 : [ 5.6135e-006  ]
4460 : [ 5.57468e-006 ]
4461 : [ 5.71375e-006 ]
4462 : [ 5.60654e-006 ]
4463 : [ 5.80572e-006 ]
4464 : [ 5.78267e-006 ]
4465 : [ 5.99273e-006 ]
4466 : [ 5.64259e-006 ]
4467 : [ 5.87416e-006 ]
4468 : [ 5.69793e-006 ]
4469 : [ 5.83673e-006 ]
4470 : [ 5.77746e-006 ]
4471 : [ 5.56294e-006 ]
4472 : [ 5.93058e-006 ]
4473 : [ 5.88654e-006 ]
4474 : [ 6.08151e-006 ]
4475 : [ 5.86506e-006 ]
4476 : [ 5.75408e-006 ]
4477 : [ 5.8154e-006  ]
4478 : [ 5.81857e-006 ]
4479 : [ 6.02605e-006 ]
4480 : [ 6.0152e-006  ]
4481 : [ 5.71016e-006 ]
4482 : [ 6.08432e-006 ]
4483 : [ 5.6218e-006  ]
4484 : [ 5.66936e-006 ]
4485 : [ 5.84313e-006 ]
4486 : [ 5.68711e-006 ]
4487 : [ 5.69433e-006 ]
4488 : [ 5.71657e-006 ]
4489 : [ 5.75717e-006 ]
4490 : [ 5.75509e-006 ]
4491 : [ 5.68925e-006 ]
4492 : [ 6.06532e-006 ]
4493 : [ 6.0393e-006  ]
4494 : [ 5.61692e-006 ]
4495 : [ 5.96068e-006 ]
4496 : [ 5.71093e-006 ]
4497 : [ 5.58683e-006 ]
4498 : [ 5.75743e-006 ]
4499 : [ 5.61237e-006 ]
4500 : [ 5.86348e-006 ]
4501 : [ 5.65217e-006 ]
4502 : [ 5.72808e-006 ]
4503 : [ 5.59187e-006 ]
4504 : [ 5.62248e-006 ]
4505 : [ 5.7746e-006  ]
4506 : [ 6.04029e-006 ]
4507 : [ 5.62125e-006 ]
4508 : [ 5.74137e-006 ]
4509 : [ 5.68916e-006 ]
4510 : [ 6.01701e-006 ]
4511 : [ 5.70806e-006 ]
4512 : [ 5.67919e-006 ]
4513 : [ 5.99728e-006 ]
4514 : [ 5.79503e-006 ]
4515 : [ 5.61817e-006 ]
4516 : [ 5.69516e-006 ]
4517 : [ 5.55513e-006 ]
4518 : [ 5.63074e-006 ]
4519 : [ 5.86484e-006 ]
4520 : [ 6.06559e-006 ]
4521 : [ 5.83075e-006 ]
4522 : [ 5.62395e-006 ]
4523 : [ 5.9901e-006  ]
4524 : [ 5.58312e-006 ]
4525 : [ 5.71436e-006 ]
4526 : [ 5.70271e-006 ]
4527 : [ 5.59499e-006 ]
4528 : [ 5.82335e-006 ]
4529 : [ 5.69753e-006 ]
4530 : [ 5.79391e-006 ]
4531 : [ 5.60179e-006 ]
4532 : [ 5.61041e-006 ]
4533 : [ 5.72247e-006 ]
4534 : [ 5.62407e-006 ]
4535 : [ 5.69336e-006 ]
4536 : [ 5.75049e-006 ]
4537 : [ 5.95784e-006 ]
4538 : [ 5.62583e-006 ]
4539 : [ 5.98789e-006 ]
4540 : [ 5.60419e-006 ]
4541 : [ 5.75156e-006 ]
4542 : [ 5.63851e-006 ]
4543 : [ 5.67736e-006 ]
4544 : [ 5.98496e-006 ]
4545 : [ 5.60641e-006 ]
4546 : [ 5.93945e-006 ]
4547 : [ 5.79819e-006 ]
4548 : [ 5.66465e-006 ]
4549 : [ 5.9014e-006  ]
4550 : [ 5.7222e-006  ]
4551 : [ 5.72297e-006 ]
4552 : [ 6.08077e-006 ]
4553 : [ 5.71231e-006 ]
4554 : [ 5.86415e-006 ]
4555 : [ 5.67017e-006 ]
4556 : [ 5.60757e-006 ]
4557 : [ 5.95744e-006 ]
4558 : [ 5.69282e-006 ]
4559 : [ 5.73289e-006 ]
4560 : [ 5.60371e-006 ]
4561 : [ 5.6411e-006  ]
4562 : [ 5.62674e-006 ]
4563 : [ 5.66058e-006 ]
4564 : [ 5.66872e-006 ]
4565 : [ 5.71062e-006 ]
4566 : [ 5.89976e-006 ]
4567 : [ 6.05154e-006 ]
4568 : [ 5.70144e-006 ]
4569 : [ 5.80319e-006 ]
4570 : [ 5.67601e-006 ]
4571 : [ 5.83238e-006 ]
4572 : [ 5.69102e-006 ]
4573 : [ 5.90566e-006 ]
4574 : [ 5.58461e-006 ]
4575 : [ 5.72069e-006 ]
4576 : [ 5.62023e-006 ]
4577 : [ 5.6216e-006  ]
4578 : [ 5.56173e-006 ]
4579 : [ 5.8524e-006  ]
4580 : [ 5.85764e-006 ]
4581 : [ 5.82582e-006 ]
4582 : [ 5.63602e-006 ]
4583 : [ 5.77499e-006 ]
4584 : [ 5.67896e-006 ]
4585 : [ 5.73375e-006 ]
4586 : [ 5.6295e-006  ]
4587 : [ 5.93602e-006 ]
4588 : [ 5.71502e-006 ]
4589 : [ 5.70209e-006 ]
4590 : [ 5.67986e-006 ]
4591 : [ 5.64941e-006 ]
4592 : [ 5.70443e-006 ]
4593 : [ 5.8976e-006  ]
4594 : [ 5.64583e-006 ]
4595 : [ 5.70767e-006 ]
4596 : [ 5.8207e-006  ]
4597 : [ 5.58188e-006 ]
4598 : [ 5.73444e-006 ]
4599 : [ 5.71095e-006 ]
4600 : [ 5.68905e-006 ]
4601 : [ 5.81675e-006 ]
4602 : [ 5.63038e-006 ]
4603 : [ 5.74151e-006 ]
4604 : [ 5.61959e-006 ]
4605 : [ 5.69848e-006 ]
4606 : [ 5.59725e-006 ]
4607 : [ 5.93242e-006 ]
4608 : [ 5.83505e-006 ]
4609 : [ 5.62952e-006 ]
4610 : [ 5.64592e-006 ]
4611 : [ 5.93374e-006 ]
4612 : [ 5.62353e-006 ]
4613 : [ 5.62876e-006 ]
4614 : [ 6.01617e-006 ]
4615 : [ 5.73043e-006 ]
4616 : [ 5.76881e-006 ]
4617 : [ 5.91535e-006 ]
4618 : [ 6.05858e-006 ]
4619 : [ 5.72544e-006 ]
4620 : [ 5.98296e-006 ]
4621 : [ 6.05707e-006 ]
4622 : [ 5.58847e-006 ]
4623 : [ 5.62606e-006 ]
4624 : [ 5.67144e-006 ]
4625 : [ 5.94811e-006 ]
4626 : [ 5.61817e-006 ]
4627 : [ 5.79227e-006 ]
4628 : [ 5.81064e-006 ]
4629 : [ 5.69615e-006 ]
4630 : [ 5.66843e-006 ]
4631 : [ 5.73246e-006 ]
4632 : [ 5.75913e-006 ]
4633 : [ 5.92768e-006 ]
4634 : [ 5.71751e-006 ]
4635 : [ 6.02386e-006 ]
4636 : [ 5.83745e-006 ]
4637 : [ 5.99646e-006 ]
4638 : [ 5.82256e-006 ]
4639 : [ 5.72921e-006 ]
4640 : [ 5.6882e-006  ]
4641 : [ 6.04192e-006 ]
4642 : [ 5.57228e-006 ]
4643 : [ 5.75535e-006 ]
4644 : [ 5.69646e-006 ]
4645 : [ 5.65474e-006 ]
4646 : [ 5.80543e-006 ]
4647 : [ 6.07281e-006 ]
4648 : [ 5.66309e-006 ]
4649 : [ 5.78733e-006 ]
4650 : [ 6.0288e-006  ]
4651 : [ 5.70653e-006 ]
4652 : [ 5.77169e-006 ]
4653 : [ 6.10467e-006 ]
4654 : [ 5.6918e-006  ]
4655 : [ 5.7369e-006  ]
4656 : [ 5.76518e-006 ]
4657 : [ 5.7522e-006  ]
4658 : [ 5.83349e-006 ]
4659 : [ 5.72868e-006 ]
4660 : [ 5.70509e-006 ]
4661 : [ 5.65012e-006 ]
4662 : [ 5.90886e-006 ]
4663 : [ 6.06764e-006 ]
4664 : [ 5.70545e-006 ]
4665 : [ 5.78354e-006 ]
4666 : [ 5.65344e-006 ]
4667 : [ 5.85128e-006 ]
4668 : [ 5.63977e-006 ]
4669 : [ 5.75055e-006 ]
4670 : [ 5.74235e-006 ]
4671 : [ 5.81791e-006 ]
4672 : [ 5.60486e-006 ]
4673 : [ 5.80824e-006 ]
4674 : [ 5.58377e-006 ]
4675 : [ 6.06465e-006 ]
4676 : [ 5.59095e-006 ]
4677 : [ 6.02374e-006 ]
4678 : [ 5.61221e-006 ]
4679 : [ 5.8831e-006  ]
4680 : [ 5.62684e-006 ]
4681 : [ 5.67384e-006 ]
4682 : [ 5.70639e-006 ]
4683 : [ 5.55358e-006 ]
4684 : [ 5.8817e-006  ]
4685 : [ 5.63013e-006 ]
4686 : [ 5.99638e-006 ]
4687 : [ 5.76651e-006 ]
4688 : [ 5.59196e-006 ]
4689 : [ 5.93602e-006 ]
4690 : [ 5.71679e-006 ]
4691 : [ 5.59095e-006 ]
4692 : [ 5.58611e-006 ]
4693 : [ 5.60179e-006 ]
4694 : [ 5.70104e-006 ]
4695 : [ 5.67131e-006 ]
4696 : [ 5.82489e-006 ]
4697 : [ 5.74353e-006 ]
4698 : [ 5.93906e-006 ]
4699 : [ 5.67433e-006 ]
4700 : [ 6.11738e-006 ]
4701 : [ 5.62366e-006 ]
4702 : [ 5.69121e-006 ]
4703 : [ 5.69695e-006 ]
4704 : [ 5.60861e-006 ]
4705 : [ 5.65457e-006 ]
4706 : [ 5.65981e-006 ]
4707 : [ 6.05987e-006 ]
4708 : [ 6.06436e-006 ]
4709 : [ 5.78353e-006 ]
4710 : [ 5.65058e-006 ]
4711 : [ 5.81938e-006 ]
4712 : [ 5.60091e-006 ]
4713 : [ 6.04277e-006 ]
4714 : [ 5.66843e-006 ]
4715 : [ 5.84664e-006 ]
4716 : [ 5.86923e-006 ]
4717 : [ 5.62945e-006 ]
4718 : [ 5.82713e-006 ]
4719 : [ 5.8893e-006  ]
4720 : [ 6.04852e-006 ]
4721 : [ 5.72968e-006 ]
4722 : [ 6.03059e-006 ]
4723 : [ 5.69478e-006 ]
4724 : [ 5.65049e-006 ]
4725 : [ 5.60335e-006 ]
4726 : [ 5.77369e-006 ]
4727 : [ 6.04505e-006 ]
4728 : [ 5.71003e-006 ]
4729 : [ 5.73278e-006 ]
4730 : [ 5.69501e-006 ]
4731 : [ 5.58965e-006 ]
4732 : [ 6.07768e-006 ]
4733 : [ 5.55715e-006 ]
4734 : [ 5.63278e-006 ]
4735 : [ 6.10073e-006 ]
4736 : [ 5.85041e-006 ]
4737 : [ 5.74818e-006 ]
4738 : [ 5.62783e-006 ]
4739 : [ 5.66628e-006 ]
4740 : [ 5.77702e-006 ]
4741 : [ 5.61125e-006 ]
4742 : [ 5.76717e-006 ]
4743 : [ 5.68649e-006 ]
4744 : [ 5.58855e-006 ]
4745 : [ 5.74126e-006 ]
4746 : [ 5.66911e-006 ]
4747 : [ 5.74518e-006 ]
4748 : [ 5.75844e-006 ]
4749 : [ 5.57331e-006 ]
4750 : [ 5.61807e-006 ]
4751 : [ 5.61096e-006 ]
4752 : [ 5.58966e-006 ]
4753 : [ 5.65852e-006 ]
4754 : [ 5.66947e-006 ]
4755 : [ 5.61688e-006 ]
4756 : [ 5.5986e-006  ]
4757 : [ 5.68975e-006 ]
4758 : [ 5.96417e-006 ]
4759 : [ 5.56575e-006 ]
4760 : [ 5.62622e-006 ]
4761 : [ 5.79641e-006 ]
4762 : [ 5.81507e-006 ]
4763 : [ 5.82561e-006 ]
4764 : [ 6.10264e-006 ]
4765 : [ 5.72719e-006 ]
4766 : [ 5.71677e-006 ]
4767 : [ 5.62398e-006 ]
4768 : [ 5.61401e-006 ]
4769 : [ 5.78507e-006 ]
4770 : [ 5.58289e-006 ]
4771 : [ 5.59114e-006 ]
4772 : [ 5.72571e-006 ]
4773 : [ 5.74452e-006 ]
4774 : [ 5.85327e-006 ]
4775 : [ 5.69952e-006 ]
4776 : [ 5.71034e-006 ]
4777 : [ 5.71682e-006 ]
4778 : [ 5.7996e-006  ]
4779 : [ 5.997e-006   ]
4780 : [ 5.706e-006   ]
4781 : [ 5.72859e-006 ]
4782 : [ 6.12379e-006 ]
4783 : [ 5.73191e-006 ]
4784 : [ 5.76143e-006 ]
4785 : [ 5.84755e-006 ]
4786 : [ 5.95009e-006 ]
4787 : [ 5.63118e-006 ]
4788 : [ 5.7629e-006  ]
4789 : [ 5.66538e-006 ]
4790 : [ 6.02679e-006 ]
4791 : [ 5.59301e-006 ]
4792 : [ 5.69341e-006 ]
4793 : [ 5.81209e-006 ]
4794 : [ 5.57128e-006 ]
4795 : [ 5.96627e-006 ]
4796 : [ 5.72084e-006 ]
4797 : [ 5.61269e-006 ]
4798 : [ 5.62219e-006 ]
4799 : [ 5.70167e-006 ]
4800 : [ 5.66122e-006 ]
4801 : [ 5.72598e-006 ]
4802 : [ 5.669e-006   ]
4803 : [ 5.71402e-006 ]
4804 : [ 5.76153e-006 ]
4805 : [ 6.07599e-006 ]
4806 : [ 5.7463e-006  ]
4807 : [ 5.56585e-006 ]
4808 : [ 5.67598e-006 ]
4809 : [ 5.57283e-006 ]
4810 : [ 5.73384e-006 ]
4811 : [ 5.59104e-006 ]
4812 : [ 5.80938e-006 ]
4813 : [ 5.57147e-006 ]
4814 : [ 5.82744e-006 ]
4815 : [ 5.63671e-006 ]
4816 : [ 5.62604e-006 ]
4817 : [ 5.78731e-006 ]
4818 : [ 5.6895e-006  ]
4819 : [ 5.69297e-006 ]
4820 : [ 5.64305e-006 ]
4821 : [ 5.72192e-006 ]
4822 : [ 5.75214e-006 ]
4823 : [ 5.6321e-006  ]
4824 : [ 5.84791e-006 ]
4825 : [ 6.10213e-006 ]
4826 : [ 5.81603e-006 ]
4827 : [ 5.61799e-006 ]
4828 : [ 5.95359e-006 ]
4829 : [ 5.6292e-006  ]
4830 : [ 5.6947e-006  ]
4831 : [ 6.03143e-006 ]
4832 : [ 5.63079e-006 ]
4833 : [ 5.77075e-006 ]
4834 : [ 5.68865e-006 ]
4835 : [ 5.65057e-006 ]
4836 : [ 5.6345e-006  ]
4837 : [ 6.10294e-006 ]
4838 : [ 5.89466e-006 ]
4839 : [ 5.59781e-006 ]
4840 : [ 5.57316e-006 ]
4841 : [ 5.6413e-006  ]
4842 : [ 5.65878e-006 ]
4843 : [ 5.76822e-006 ]
4844 : [ 5.63966e-006 ]
4845 : [ 5.68244e-006 ]
4846 : [ 5.65865e-006 ]
4847 : [ 5.66102e-006 ]
4848 : [ 5.57115e-006 ]
4849 : [ 5.87712e-006 ]
4850 : [ 5.85113e-006 ]
4851 : [ 6.10714e-006 ]
4852 : [ 5.74561e-006 ]
4853 : [ 5.79137e-006 ]
4854 : [ 5.77391e-006 ]
4855 : [ 6.11365e-006 ]
4856 : [ 5.87335e-006 ]
4857 : [ 5.82537e-006 ]
4858 : [ 5.65097e-006 ]
4859 : [ 5.77252e-006 ]
4860 : [ 5.82959e-006 ]
4861 : [ 6.12328e-006 ]
4862 : [ 5.74789e-006 ]
4863 : [ 5.66886e-006 ]
4864 : [ 5.67328e-006 ]
4865 : [ 5.72973e-006 ]
4866 : [ 5.73878e-006 ]
4867 : [ 5.82333e-006 ]
4868 : [ 6.03766e-006 ]
4869 : [ 5.60312e-006 ]
4870 : [ 6.09113e-006 ]
4871 : [ 5.57187e-006 ]
4872 : [ 5.85087e-006 ]
4873 : [ 5.75787e-006 ]
4874 : [ 5.65346e-006 ]
4875 : [ 6.00672e-006 ]
4876 : [ 5.56463e-006 ]
4877 : [ 5.87915e-006 ]
4878 : [ 5.98768e-006 ]
4879 : [ 5.9129e-006  ]
4880 : [ 5.62504e-006 ]
4881 : [ 5.91189e-006 ]
4882 : [ 5.89552e-006 ]
4883 : [ 5.79712e-006 ]
4884 : [ 5.72337e-006 ]
4885 : [ 5.96627e-006 ]
4886 : [ 5.70739e-006 ]
4887 : [ 5.72358e-006 ]
4888 : [ 5.62201e-006 ]
4889 : [ 5.63522e-006 ]
4890 : [ 5.73627e-006 ]
4891 : [ 5.63421e-006 ]
4892 : [ 5.61939e-006 ]
4893 : [ 5.6956e-006  ]
4894 : [ 5.7104e-006  ]
4895 : [ 5.77144e-006 ]
4896 : [ 5.78847e-006 ]
4897 : [ 5.56637e-006 ]
4898 : [ 5.96909e-006 ]
4899 : [ 5.97345e-006 ]
4900 : [ 5.68961e-006 ]
4901 : [ 5.63146e-006 ]
4902 : [ 5.63689e-006 ]
4903 : [ 5.70211e-006 ]
4904 : [ 5.62196e-006 ]
4905 : [ 5.71902e-006 ]
4906 : [ 6.0637e-006  ]
4907 : [ 5.73848e-006 ]
4908 : [ 5.68782e-006 ]
4909 : [ 5.65463e-006 ]
4910 : [ 5.73258e-006 ]
4911 : [ 5.69237e-006 ]
4912 : [ 5.64324e-006 ]
4913 : [ 5.90333e-006 ]
4914 : [ 5.585e-006   ]
4915 : [ 5.60502e-006 ]
4916 : [ 5.99838e-006 ]
4917 : [ 5.6021e-006  ]
4918 : [ 5.6546e-006  ]
4919 : [ 5.78729e-006 ]
4920 : [ 5.78261e-006 ]
4921 : [ 5.92785e-006 ]
4922 : [ 5.77911e-006 ]
4923 : [ 5.73319e-006 ]
4924 : [ 5.98721e-006 ]
4925 : [ 5.72388e-006 ]
4926 : [ 5.74704e-006 ]
4927 : [ 5.81128e-006 ]
4928 : [ 5.84368e-006 ]
4929 : [ 5.6835e-006  ]
4930 : [ 5.64187e-006 ]
4931 : [ 5.6072e-006  ]
4932 : [ 5.62548e-006 ]
4933 : [ 6.10719e-006 ]
4934 : [ 6.10918e-006 ]
4935 : [ 5.70894e-006 ]
4936 : [ 5.61551e-006 ]
4937 : [ 5.57291e-006 ]
4938 : [ 5.97096e-006 ]
4939 : [ 5.64716e-006 ]
4940 : [ 5.58252e-006 ]
4941 : [ 5.58853e-006 ]
4942 : [ 5.65651e-006 ]
4943 : [ 5.56844e-006 ]
4944 : [ 5.70924e-006 ]
4945 : [ 5.81189e-006 ]
4946 : [ 5.72144e-006 ]
4947 : [ 6.02307e-006 ]
4948 : [ 5.78578e-006 ]
4949 : [ 5.7439e-006  ]
4950 : [ 5.92623e-006 ]
4951 : [ 5.89881e-006 ]
4952 : [ 5.73191e-006 ]
4953 : [ 5.64098e-006 ]
4954 : [ 5.8746e-006  ]
4955 : [ 5.58025e-006 ]
4956 : [ 6.07053e-006 ]
4957 : [ 5.60119e-006 ]
4958 : [ 5.83426e-006 ]
4959 : [ 6.13024e-006 ]
4960 : [ 5.71869e-006 ]
4961 : [ 5.75458e-006 ]
4962 : [ 5.81424e-006 ]
4963 : [ 5.66272e-006 ]
4964 : [ 5.74978e-006 ]
4965 : [ 6.06738e-006 ]
4966 : [ 5.58818e-006 ]
4967 : [ 6.07967e-006 ]
4968 : [ 5.55741e-006 ]
4969 : [ 5.58644e-006 ]
4970 : [ 5.55775e-006 ]
4971 : [ 5.71161e-006 ]
4972 : [ 6.10491e-006 ]
4973 : [ 5.8067e-006  ]
4974 : [ 5.71923e-006 ]
4975 : [ 5.75636e-006 ]
4976 : [ 5.60832e-006 ]
4977 : [ 6.04731e-006 ]
4978 : [ 5.67557e-006 ]
4979 : [ 5.82224e-006 ]
4980 : [ 5.96274e-006 ]
4981 : [ 5.95501e-006 ]
4982 : [ 5.61462e-006 ]
4983 : [ 6.09512e-006 ]
4984 : [ 5.66567e-006 ]
4985 : [ 5.74069e-006 ]
4986 : [ 5.57522e-006 ]
4987 : [ 6.11236e-006 ]
4988 : [ 5.82413e-006 ]
4989 : [ 5.78265e-006 ]
4990 : [ 5.66855e-006 ]
4991 : [ 6.05054e-006 ]
4992 : [ 5.71737e-006 ]
4993 : [ 5.57311e-006 ]
4994 : [ 5.57585e-006 ]
4995 : [ 5.70288e-006 ]
4996 : [ 5.69298e-006 ]
4997 : [ 5.57708e-006 ]
4998 : [ 5.77296e-006 ]
4999 : [ 5.88127e-006 ]
5000 : [ 5.86935e-006 ]
5001 : [ 5.63049e-006 ]
5002 : [ 5.70441e-006 ]
5003 : [ 5.9704e-006  ]
5004 : [ 5.66058e-006 ]
5005 : [ 5.65133e-006 ]
5006 : [ 5.60775e-006 ]
5007 : [ 5.77069e-006 ]
5008 : [ 5.69601e-006 ]
5009 : [ 6.04589e-006 ]
5010 : [ 5.88908e-006 ]
5011 : [ 5.73232e-006 ]
5012 : [ 5.73862e-006 ]
5013 : [ 5.82246e-006 ]
5014 : [ 6.01669e-006 ]
5015 : [ 5.87742e-006 ]
5016 : [ 5.92867e-006 ]
5017 : [ 5.75107e-006 ]
5018 : [ 6.00953e-006 ]
5019 : [ 5.57182e-006 ]
5020 : [ 5.79803e-006 ]
5021 : [ 6.03428e-006 ]
5022 : [ 5.70823e-006 ]
5023 : [ 5.79258e-006 ]
5024 : [ 5.9658e-006  ]
5025 : [ 5.76838e-006 ]
5026 : [ 5.79198e-006 ]
5027 : [ 5.59362e-006 ]
5028 : [ 5.77938e-006 ]
5029 : [ 6.1001e-006  ]
5030 : [ 5.74168e-006 ]
5031 : [ 5.70077e-006 ]
5032 : [ 5.82851e-006 ]
5033 : [ 5.56827e-006 ]
5034 : [ 5.60591e-006 ]
5035 : [ 6.05713e-006 ]
5036 : [ 5.60578e-006 ]
5037 : [ 5.67419e-006 ]
5038 : [ 5.85475e-006 ]
5039 : [ 5.57167e-006 ]
5040 : [ 6.05922e-006 ]
5041 : [ 5.67031e-006 ]
5042 : [ 5.88913e-006 ]
5043 : [ 5.93943e-006 ]
5044 : [ 5.67752e-006 ]
5045 : [ 5.81545e-006 ]
5046 : [ 5.76909e-006 ]
5047 : [ 5.57407e-006 ]
5048 : [ 5.89785e-006 ]
5049 : [ 5.60556e-006 ]
5050 : [ 5.56828e-006 ]
5051 : [ 5.63897e-006 ]
5052 : [ 5.97522e-006 ]
5053 : [ 5.71419e-006 ]
5054 : [ 5.80518e-006 ]
5055 : [ 5.5854e-006  ]
5056 : [ 5.87656e-006 ]
5057 : [ 5.6102e-006  ]
5058 : [ 5.60777e-006 ]
5059 : [ 5.70743e-006 ]
5060 : [ 5.61717e-006 ]
5061 : [ 5.75104e-006 ]
5062 : [ 5.88179e-006 ]
5063 : [ 5.84781e-006 ]
5064 : [ 6.0784e-006  ]
5065 : [ 5.89845e-006 ]
5066 : [ 5.59944e-006 ]
5067 : [ 5.843e-006   ]
5068 : [ 5.84483e-006 ]
5069 : [ 5.75046e-006 ]
5070 : [ 5.66544e-006 ]
5071 : [ 5.70029e-006 ]
5072 : [ 5.88572e-006 ]
5073 : [ 5.78908e-006 ]
5074 : [ 5.90281e-006 ]
5075 : [ 5.67248e-006 ]
5076 : [ 6.04861e-006 ]
5077 : [ 5.86049e-006 ]
5078 : [ 5.64236e-006 ]
5079 : [ 5.60895e-006 ]
5080 : [ 5.77722e-006 ]
5081 : [ 5.73522e-006 ]
5082 : [ 5.79133e-006 ]
5083 : [ 5.66971e-006 ]
5084 : [ 5.71176e-006 ]
5085 : [ 5.71088e-006 ]
5086 : [ 5.77733e-006 ]
5087 : [ 5.67343e-006 ]
5088 : [ 5.8632e-006  ]
5089 : [ 5.66136e-006 ]
5090 : [ 5.80881e-006 ]
5091 : [ 5.82536e-006 ]
5092 : [ 5.62189e-006 ]
5093 : [ 5.58245e-006 ]
5094 : [ 5.72567e-006 ]
5095 : [ 5.98112e-006 ]
5096 : [ 5.77061e-006 ]
5097 : [ 5.81735e-006 ]
5098 : [ 5.63123e-006 ]
5099 : [ 6.08611e-006 ]
5100 : [ 5.71717e-006 ]
5101 : [ 5.6227e-006  ]
5102 : [ 5.75888e-006 ]
5103 : [ 5.63045e-006 ]
5104 : [ 5.59168e-006 ]
5105 : [ 5.57844e-006 ]
5106 : [ 5.87272e-006 ]
5107 : [ 5.82249e-006 ]
5108 : [ 5.73253e-006 ]
5109 : [ 5.58423e-006 ]
5110 : [ 5.63387e-006 ]
5111 : [ 5.72029e-006 ]
5112 : [ 5.63058e-006 ]
5113 : [ 5.71009e-006 ]
5114 : [ 5.7183e-006  ]
5115 : [ 6.11606e-006 ]
5116 : [ 5.88359e-006 ]
5117 : [ 5.67541e-006 ]
5118 : [ 5.64049e-006 ]
5119 : [ 6.02296e-006 ]
5120 : [ 5.80443e-006 ]
5121 : [ 5.61505e-006 ]
5122 : [ 5.69943e-006 ]
5123 : [ 5.6594e-006  ]
5124 : [ 5.77834e-006 ]
5125 : [ 5.88841e-006 ]
5126 : [ 5.73702e-006 ]
5127 : [ 5.68878e-006 ]
5128 : [ 5.58797e-006 ]
5129 : [ 5.8513e-006  ]
5130 : [ 5.82019e-006 ]
5131 : [ 5.93078e-006 ]
5132 : [ 5.6619e-006  ]
5133 : [ 5.72686e-006 ]
5134 : [ 5.74816e-006 ]
5135 : [ 5.65472e-006 ]
5136 : [ 5.72845e-006 ]
5137 : [ 5.87873e-006 ]
5138 : [ 5.79941e-006 ]
5139 : [ 5.67382e-006 ]
5140 : [ 5.60275e-006 ]
5141 : [ 5.7001e-006  ]
5142 : [ 5.7969e-006  ]
5143 : [ 6.06498e-006 ]
5144 : [ 5.94097e-006 ]
5145 : [ 5.79994e-006 ]
5146 : [ 5.82736e-006 ]
5147 : [ 5.81774e-006 ]
5148 : [ 5.648e-006   ]
5149 : [ 5.76772e-006 ]
5150 : [ 5.62088e-006 ]
5151 : [ 5.56315e-006 ]
5152 : [ 5.7207e-006  ]
5153 : [ 5.86408e-006 ]
5154 : [ 5.82181e-006 ]
5155 : [ 5.72145e-006 ]
5156 : [ 5.57391e-006 ]
5157 : [ 5.69857e-006 ]
5158 : [ 5.94875e-006 ]
5159 : [ 5.71272e-006 ]
5160 : [ 5.68953e-006 ]
5161 : [ 5.65552e-006 ]
5162 : [ 5.55818e-006 ]
5163 : [ 5.96441e-006 ]
5164 : [ 5.63858e-006 ]
5165 : [ 5.91483e-006 ]
5166 : [ 5.60708e-006 ]
5167 : [ 5.59339e-006 ]
5168 : [ 5.83715e-006 ]
5169 : [ 5.69621e-006 ]
5170 : [ 5.68577e-006 ]
5171 : [ 5.71138e-006 ]
5172 : [ 6.06728e-006 ]
5173 : [ 5.8221e-006  ]
5174 : [ 5.60867e-006 ]
5175 : [ 5.65789e-006 ]
5176 : [ 5.65496e-006 ]
5177 : [ 5.74541e-006 ]
5178 : [ 5.70542e-006 ]
5179 : [ 6.00809e-006 ]
5180 : [ 5.85506e-006 ]
5181 : [ 5.73406e-006 ]
5182 : [ 5.73748e-006 ]
5183 : [ 5.72521e-006 ]
5184 : [ 5.60827e-006 ]
5185 : [ 5.79559e-006 ]
5186 : [ 5.68998e-006 ]
5187 : [ 5.56025e-006 ]
5188 : [ 5.75303e-006 ]
5189 : [ 5.71393e-006 ]
5190 : [ 5.93584e-006 ]
5191 : [ 5.56903e-006 ]
5192 : [ 5.70562e-006 ]
5193 : [ 5.70137e-006 ]
5194 : [ 5.75518e-006 ]
5195 : [ 6.04681e-006 ]
5196 : [ 5.76317e-006 ]
5197 : [ 5.70826e-006 ]
5198 : [ 6.11256e-006 ]
5199 : [ 5.71133e-006 ]
5200 : [ 5.70238e-006 ]
5201 : [ 5.87533e-006 ]
5202 : [ 5.56548e-006 ]
5203 : [ 6.00914e-006 ]
5204 : [ 5.59886e-006 ]
5205 : [ 5.72643e-006 ]
5206 : [ 5.78369e-006 ]
5207 : [ 6.09022e-006 ]
5208 : [ 5.79316e-006 ]
5209 : [ 5.93071e-006 ]
5210 : [ 6.06432e-006 ]
5211 : [ 5.88869e-006 ]
5212 : [ 5.7493e-006  ]
5213 : [ 5.56113e-006 ]
5214 : [ 5.58647e-006 ]
5215 : [ 5.59592e-006 ]
5216 : [ 5.59288e-006 ]
5217 : [ 5.85064e-006 ]
5218 : [ 5.67039e-006 ]
5219 : [ 5.74923e-006 ]
5220 : [ 5.76362e-006 ]
5221 : [ 5.68865e-006 ]
5222 : [ 6.04622e-006 ]
5223 : [ 5.57062e-006 ]
5224 : [ 5.65072e-006 ]
5225 : [ 5.58131e-006 ]
5226 : [ 5.7034e-006  ]
5227 : [ 5.71253e-006 ]
5228 : [ 6.09179e-006 ]
5229 : [ 5.64526e-006 ]
5230 : [ 6.03579e-006 ]
5231 : [ 5.66562e-006 ]
5232 : [ 5.57869e-006 ]
5233 : [ 5.61285e-006 ]
5234 : [ 5.70991e-006 ]
5235 : [ 5.69653e-006 ]
5236 : [ 5.58109e-006 ]
5237 : [ 5.63709e-006 ]
5238 : [ 5.70618e-006 ]
5239 : [ 6.05876e-006 ]
5240 : [ 5.60559e-006 ]
5241 : [ 5.61993e-006 ]
5242 : [ 6.03725e-006 ]
5243 : [ 5.63112e-006 ]
5244 : [ 5.68035e-006 ]
5245 : [ 5.61346e-006 ]
5246 : [ 5.67204e-006 ]
5247 : [ 5.59919e-006 ]
5248 : [ 6.022e-006   ]
5249 : [ 5.89834e-006 ]
5250 : [ 5.7132e-006  ]
5251 : [ 6.10804e-006 ]
5252 : [ 5.74983e-006 ]
5253 : [ 5.87219e-006 ]
5254 : [ 5.9486e-006  ]
5255 : [ 5.5684e-006  ]
5256 : [ 5.68932e-006 ]
5257 : [ 5.82247e-006 ]
5258 : [ 5.63982e-006 ]
5259 : [ 6.09724e-006 ]
5260 : [ 5.81597e-006 ]
5261 : [ 5.64924e-006 ]
5262 : [ 5.74168e-006 ]
5263 : [ 5.68478e-006 ]
5264 : [ 5.82236e-006 ]
5265 : [ 5.64291e-006 ]
5266 : [ 5.64932e-006 ]
5267 : [ 5.6978e-006  ]
5268 : [ 5.69155e-006 ]
5269 : [ 5.70479e-006 ]
5270 : [ 5.7889e-006  ]
5271 : [ 6.00772e-006 ]
5272 : [ 5.65056e-006 ]
5273 : [ 5.84067e-006 ]
5274 : [ 5.75238e-006 ]
5275 : [ 5.64581e-006 ]
5276 : [ 5.74804e-006 ]
5277 : [ 6.03043e-006 ]
5278 : [ 5.69226e-006 ]
5279 : [ 5.73235e-006 ]
5280 : [ 5.73235e-006 ]
5281 : [ 5.92718e-006 ]
5282 : [ 5.89434e-006 ]
5283 : [ 5.69194e-006 ]
5284 : [ 5.58411e-006 ]
5285 : [ 5.6268e-006  ]
5286 : [ 5.63243e-006 ]
5287 : [ 5.67804e-006 ]
5288 : [ 5.68522e-006 ]
5289 : [ 5.67952e-006 ]
5290 : [ 5.87482e-006 ]
5291 : [ 5.73967e-006 ]
5292 : [ 5.56752e-006 ]
5293 : [ 5.70088e-006 ]
5294 : [ 5.67014e-006 ]
5295 : [ 5.68184e-006 ]
5296 : [ 5.78938e-006 ]
5297 : [ 5.76911e-006 ]
5298 : [ 5.72039e-006 ]
5299 : [ 6.08786e-006 ]
5300 : [ 5.69902e-006 ]
5301 : [ 5.8098e-006  ]
5302 : [ 5.70195e-006 ]
5303 : [ 5.63375e-006 ]
5304 : [ 5.61574e-006 ]
5305 : [ 5.64845e-006 ]
5306 : [ 5.81164e-006 ]
5307 : [ 6.0215e-006  ]
5308 : [ 5.66368e-006 ]
5309 : [ 5.65844e-006 ]
5310 : [ 5.87013e-006 ]
5311 : [ 5.57511e-006 ]
5312 : [ 5.59906e-006 ]
5313 : [ 6.06565e-006 ]
5314 : [ 5.67581e-006 ]
5315 : [ 5.59839e-006 ]
5316 : [ 6.11745e-006 ]
5317 : [ 5.58789e-006 ]
5318 : [ 5.61681e-006 ]
5319 : [ 5.58263e-006 ]
5320 : [ 6.02744e-006 ]
5321 : [ 5.78915e-006 ]
5322 : [ 5.69389e-006 ]
5323 : [ 5.57686e-006 ]
5324 : [ 5.81101e-006 ]
5325 : [ 5.58952e-006 ]
5326 : [ 5.64417e-006 ]
5327 : [ 5.78672e-006 ]
5328 : [ 5.6811e-006  ]
5329 : [ 5.97753e-006 ]
5330 : [ 5.71791e-006 ]
5331 : [ 5.8118e-006  ]
5332 : [ 5.57773e-006 ]
5333 : [ 6.03393e-006 ]
5334 : [ 5.88319e-006 ]
5335 : [ 5.78379e-006 ]
5336 : [ 5.72289e-006 ]
5337 : [ 5.69603e-006 ]
5338 : [ 5.71659e-006 ]
5339 : [ 5.80296e-006 ]
5340 : [ 5.73567e-006 ]
5341 : [ 5.62343e-006 ]
5342 : [ 5.73213e-006 ]
5343 : [ 5.83401e-006 ]
5344 : [ 5.68381e-006 ]
5345 : [ 5.64271e-006 ]
5346 : [ 5.94527e-006 ]
5347 : [ 6.04748e-006 ]
5348 : [ 5.82077e-006 ]
5349 : [ 5.73221e-006 ]
5350 : [ 5.65334e-006 ]
5351 : [ 5.63317e-006 ]
5352 : [ 5.72931e-006 ]
5353 : [ 5.59256e-006 ]
5354 : [ 5.60757e-006 ]
5355 : [ 5.74756e-006 ]
5356 : [ 5.80422e-006 ]
5357 : [ 5.58073e-006 ]
5358 : [ 5.75172e-006 ]
5359 : [ 5.953e-006   ]
5360 : [ 6.03702e-006 ]
5361 : [ 5.91763e-006 ]
5362 : [ 5.7504e-006  ]
5363 : [ 5.67376e-006 ]
5364 : [ 5.83791e-006 ]
5365 : [ 5.67177e-006 ]
5366 : [ 5.83764e-006 ]
5367 : [ 5.57599e-006 ]
5368 : [ 5.90952e-006 ]
5369 : [ 6.00594e-006 ]
5370 : [ 5.79915e-006 ]
5371 : [ 5.76264e-006 ]
5372 : [ 5.78282e-006 ]
5373 : [ 5.66036e-006 ]
5374 : [ 5.76234e-006 ]
5375 : [ 5.94109e-006 ]
5376 : [ 5.88949e-006 ]
5377 : [ 5.68987e-006 ]
5378 : [ 5.70488e-006 ]
5379 : [ 5.57888e-006 ]
5380 : [ 5.82501e-006 ]
5381 : [ 5.69049e-006 ]
5382 : [ 5.7013e-006  ]
5383 : [ 5.99088e-006 ]
5384 : [ 5.65868e-006 ]
5385 : [ 5.75788e-006 ]
5386 : [ 5.86494e-006 ]
5387 : [ 5.70063e-006 ]
5388 : [ 5.74072e-006 ]
5389 : [ 5.84513e-006 ]
5390 : [ 5.7782e-006  ]
5391 : [ 5.97569e-006 ]
5392 : [ 5.77681e-006 ]
5393 : [ 5.71232e-006 ]
5394 : [ 6.02937e-006 ]
5395 : [ 6.01382e-006 ]
5396 : [ 5.5818e-006  ]
5397 : [ 5.59428e-006 ]
5398 : [ 5.63421e-006 ]
5399 : [ 5.76247e-006 ]
5400 : [ 5.56812e-006 ]
5401 : [ 5.72091e-006 ]
5402 : [ 5.64961e-006 ]
5403 : [ 5.6348e-006  ]
5404 : [ 5.61443e-006 ]
5405 : [ 5.9174e-006  ]
5406 : [ 5.6345e-006  ]
5407 : [ 5.75187e-006 ]
5408 : [ 5.67005e-006 ]
5409 : [ 5.85753e-006 ]
5410 : [ 5.65397e-006 ]
5411 : [ 5.65208e-006 ]
5412 : [ 5.90259e-006 ]
5413 : [ 5.78846e-006 ]
5414 : [ 5.92529e-006 ]
5415 : [ 5.65432e-006 ]
5416 : [ 5.621e-006   ]
5417 : [ 5.73062e-006 ]
5418 : [ 5.88354e-006 ]
5419 : [ 5.59542e-006 ]
5420 : [ 5.58154e-006 ]
5421 : [ 5.61667e-006 ]
5422 : [ 5.6366e-006  ]
5423 : [ 5.85204e-006 ]
5424 : [ 5.60154e-006 ]
5425 : [ 5.67357e-006 ]
5426 : [ 5.68336e-006 ]
5427 : [ 5.72709e-006 ]
5428 : [ 5.68872e-006 ]
5429 : [ 5.56917e-006 ]
5430 : [ 5.87012e-006 ]
5431 : [ 5.77066e-006 ]
5432 : [ 5.76459e-006 ]
5433 : [ 5.68751e-006 ]
5434 : [ 5.6924e-006  ]
5435 : [ 5.98352e-006 ]
5436 : [ 5.75076e-006 ]
5437 : [ 5.69135e-006 ]
5438 : [ 5.79501e-006 ]
5439 : [ 5.71938e-006 ]
5440 : [ 5.62692e-006 ]
5441 : [ 5.95674e-006 ]
5442 : [ 5.63388e-006 ]
5443 : [ 5.68884e-006 ]
5444 : [ 5.77773e-006 ]
5445 : [ 5.64976e-006 ]
5446 : [ 5.70942e-006 ]
5447 : [ 5.7546e-006  ]
5448 : [ 5.95004e-006 ]
5449 : [ 5.77307e-006 ]
5450 : [ 5.78135e-006 ]
5451 : [ 5.74703e-006 ]
5452 : [ 5.97986e-006 ]
5453 : [ 5.69243e-006 ]
5454 : [ 5.62495e-006 ]
5455 : [ 5.62212e-006 ]
5456 : [ 5.73941e-006 ]
5457 : [ 5.60307e-006 ]
5458 : [ 5.73978e-006 ]
5459 : [ 5.88434e-006 ]
5460 : [ 5.61751e-006 ]
5461 : [ 5.76228e-006 ]
5462 : [ 5.73736e-006 ]
5463 : [ 5.62736e-006 ]
5464 : [ 5.57466e-006 ]
5465 : [ 6.08663e-006 ]
5466 : [ 5.57331e-006 ]
5467 : [ 5.68646e-006 ]
5468 : [ 5.66908e-006 ]
5469 : [ 6.03674e-006 ]
5470 : [ 5.56937e-006 ]
5471 : [ 5.85344e-006 ]
5472 : [ 5.72528e-006 ]
5473 : [ 5.78014e-006 ]
5474 : [ 6.11663e-006 ]
5475 : [ 6.02442e-006 ]
5476 : [ 5.70923e-006 ]
5477 : [ 6.00482e-006 ]
5478 : [ 5.71483e-006 ]
5479 : [ 5.6535e-006  ]
5480 : [ 5.60254e-006 ]
5481 : [ 5.58902e-006 ]
5482 : [ 5.68095e-006 ]
5483 : [ 5.57935e-006 ]
5484 : [ 5.6619e-006  ]
5485 : [ 6.02397e-006 ]
5486 : [ 5.63155e-006 ]
5487 : [ 5.71152e-006 ]
5488 : [ 5.96591e-006 ]
5489 : [ 5.59042e-006 ]
5490 : [ 6.02881e-006 ]
5491 : [ 5.71637e-006 ]
5492 : [ 5.63977e-006 ]
5493 : [ 5.62371e-006 ]
5494 : [ 5.85652e-006 ]
5495 : [ 5.64213e-006 ]
5496 : [ 5.58716e-006 ]
5497 : [ 5.73973e-006 ]
5498 : [ 6.09389e-006 ]
5499 : [ 5.63317e-006 ]
5500 : [ 6.10747e-006 ]
5501 : [ 5.97276e-006 ]
5502 : [ 5.99087e-006 ]
5503 : [ 5.67757e-006 ]
5504 : [ 5.70205e-006 ]
5505 : [ 5.62184e-006 ]
5506 : [ 6.03881e-006 ]
5507 : [ 5.68653e-006 ]
5508 : [ 5.91123e-006 ]
5509 : [ 6.09842e-006 ]
5510 : [ 5.57575e-006 ]
5511 : [ 6.05516e-006 ]
5512 : [ 5.57855e-006 ]
5513 : [ 5.56065e-006 ]
5514 : [ 5.66308e-006 ]
5515 : [ 5.66069e-006 ]
5516 : [ 5.77875e-006 ]
5517 : [ 5.68522e-006 ]
5518 : [ 6.07017e-006 ]
5519 : [ 6.01014e-006 ]
5520 : [ 5.67025e-006 ]
5521 : [ 5.72491e-006 ]
5522 : [ 5.68977e-006 ]
5523 : [ 6.08733e-006 ]
5524 : [ 5.87836e-006 ]
5525 : [ 5.84784e-006 ]
5526 : [ 5.78827e-006 ]
5527 : [ 6.06257e-006 ]
5528 : [ 5.68259e-006 ]
5529 : [ 5.75061e-006 ]
5530 : [ 5.69017e-006 ]
5531 : [ 5.73221e-006 ]
5532 : [ 5.87912e-006 ]
5533 : [ 5.74804e-006 ]
5534 : [ 5.84126e-006 ]
5535 : [ 5.83764e-006 ]
5536 : [ 6.10234e-006 ]
5537 : [ 5.74211e-006 ]
5538 : [ 5.60708e-006 ]
5539 : [ 5.9651e-006  ]
5540 : [ 5.80505e-006 ]
5541 : [ 5.89722e-006 ]
5542 : [ 6.0759e-006  ]
5543 : [ 5.73073e-006 ]
5544 : [ 5.79588e-006 ]
5545 : [ 5.66007e-006 ]
5546 : [ 5.71388e-006 ]
5547 : [ 5.56983e-006 ]
5548 : [ 5.85677e-006 ]
5549 : [ 5.76993e-006 ]
5550 : [ 5.83962e-006 ]
5551 : [ 5.687e-006   ]
5552 : [ 5.68576e-006 ]
5553 : [ 5.79906e-006 ]
5554 : [ 5.72975e-006 ]
5555 : [ 5.69864e-006 ]
5556 : [ 5.62324e-006 ]
5557 : [ 5.6952e-006  ]
5558 : [ 5.74805e-006 ]
5559 : [ 5.65835e-006 ]
5560 : [ 5.75601e-006 ]
5561 : [ 6.06861e-006 ]
5562 : [ 5.61766e-006 ]
5563 : [ 5.95178e-006 ]
5564 : [ 5.58507e-006 ]
5565 : [ 5.75667e-006 ]
5566 : [ 5.78094e-006 ]
5567 : [ 5.88502e-006 ]
5568 : [ 5.73573e-006 ]
5569 : [ 5.97215e-006 ]
5570 : [ 5.77196e-006 ]
5571 : [ 5.95488e-006 ]
5572 : [ 5.76815e-006 ]
5573 : [ 6.09588e-006 ]
5574 : [ 5.63086e-006 ]
5575 : [ 5.72058e-006 ]
5576 : [ 5.68036e-006 ]
5577 : [ 5.69832e-006 ]
5578 : [ 5.62284e-006 ]
5579 : [ 6.03497e-006 ]
5580 : [ 5.84961e-006 ]
5581 : [ 5.63614e-006 ]
5582 : [ 5.7231e-006  ]
5583 : [ 5.75991e-006 ]
5584 : [ 5.69864e-006 ]
5585 : [ 5.57525e-006 ]
5586 : [ 5.60951e-006 ]
5587 : [ 5.63812e-006 ]
5588 : [ 5.57583e-006 ]
5589 : [ 5.66446e-006 ]
5590 : [ 5.97941e-006 ]
5591 : [ 5.70363e-006 ]
5592 : [ 5.90594e-006 ]
5593 : [ 5.73468e-006 ]
5594 : [ 5.64149e-006 ]
5595 : [ 5.58644e-006 ]
5596 : [ 5.71072e-006 ]
5597 : [ 5.55982e-006 ]
5598 : [ 5.72799e-006 ]
5599 : [ 5.68542e-006 ]
5600 : [ 5.89693e-006 ]
5601 : [ 5.88633e-006 ]
5602 : [ 5.55664e-006 ]
5603 : [ 5.58682e-006 ]
5604 : [ 5.92819e-006 ]
5605 : [ 6.05304e-006 ]
5606 : [ 5.63328e-006 ]
5607 : [ 5.6776e-006  ]
5608 : [ 5.73752e-006 ]
5609 : [ 5.66619e-006 ]
5610 : [ 5.56742e-006 ]
5611 : [ 5.64372e-006 ]
5612 : [ 5.84782e-006 ]
5613 : [ 5.66779e-006 ]
5614 : [ 6.02768e-006 ]
5615 : [ 5.58806e-006 ]
5616 : [ 5.68422e-006 ]
5617 : [ 5.6945e-006  ]
5618 : [ 5.78177e-006 ]
5619 : [ 5.8653e-006  ]
5620 : [ 5.75377e-006 ]
5621 : [ 5.69517e-006 ]
5622 : [ 5.75292e-006 ]
5623 : [ 5.67844e-006 ]
5624 : [ 5.65193e-006 ]
5625 : [ 5.65869e-006 ]
5626 : [ 5.78772e-006 ]
5627 : [ 6.03069e-006 ]
5628 : [ 5.57738e-006 ]
5629 : [ 6.05376e-006 ]
5630 : [ 5.67007e-006 ]
5631 : [ 5.57335e-006 ]
5632 : [ 6.03273e-006 ]
5633 : [ 5.65249e-006 ]
5634 : [ 5.98779e-006 ]
5635 : [ 5.72506e-006 ]
5636 : [ 5.94557e-006 ]
5637 : [ 5.90658e-006 ]
5638 : [ 5.71955e-006 ]
5639 : [ 5.9744e-006  ]
5640 : [ 5.61953e-006 ]
5641 : [ 5.75552e-006 ]
5642 : [ 5.91226e-006 ]
5643 : [ 5.76397e-006 ]
5644 : [ 5.63371e-006 ]
5645 : [ 5.71175e-006 ]
5646 : [ 5.57215e-006 ]
5647 : [ 5.79139e-006 ]
5648 : [ 5.66234e-006 ]
5649 : [ 5.69378e-006 ]
5650 : [ 5.61277e-006 ]
5651 : [ 5.93662e-006 ]
5652 : [ 5.98059e-006 ]
5653 : [ 6.00813e-006 ]
5654 : [ 5.56339e-006 ]
5655 : [ 5.68302e-006 ]
5656 : [ 5.59686e-006 ]
5657 : [ 5.59197e-006 ]
5658 : [ 5.67452e-006 ]
5659 : [ 5.84129e-006 ]
5660 : [ 5.81774e-006 ]
5661 : [ 5.65218e-006 ]
5662 : [ 6.05222e-006 ]
5663 : [ 5.61607e-006 ]
5664 : [ 5.74746e-006 ]
5665 : [ 5.87762e-006 ]
5666 : [ 5.96657e-006 ]
5667 : [ 5.85593e-006 ]
5668 : [ 5.75042e-006 ]
5669 : [ 5.66314e-006 ]
5670 : [ 6.1114e-006  ]
5671 : [ 5.5761e-006  ]
5672 : [ 6.09131e-006 ]
5673 : [ 5.69679e-006 ]
5674 : [ 5.6248e-006  ]
5675 : [ 5.67855e-006 ]
5676 : [ 5.94925e-006 ]
5677 : [ 5.72278e-006 ]
5678 : [ 5.75526e-006 ]
5679 : [ 5.98265e-006 ]
5680 : [ 5.70232e-006 ]
5681 : [ 5.59206e-006 ]
5682 : [ 5.75049e-006 ]
5683 : [ 5.68413e-006 ]
5684 : [ 5.67739e-006 ]
5685 : [ 5.77025e-006 ]
5686 : [ 5.71059e-006 ]
5687 : [ 5.60398e-006 ]
5688 : [ 5.70526e-006 ]
5689 : [ 5.74716e-006 ]
5690 : [ 5.88225e-006 ]
5691 : [ 5.86457e-006 ]
5692 : [ 5.89126e-006 ]
5693 : [ 5.65028e-006 ]
5694 : [ 5.7229e-006  ]
5695 : [ 5.8504e-006  ]
5696 : [ 5.80284e-006 ]
5697 : [ 5.65095e-006 ]
5698 : [ 5.63822e-006 ]
5699 : [ 5.73566e-006 ]
5700 : [ 5.80572e-006 ]
5701 : [ 5.632e-006   ]
5702 : [ 5.68808e-006 ]
5703 : [ 5.62941e-006 ]
5704 : [ 6.01291e-006 ]
5705 : [ 5.67119e-006 ]
5706 : [ 5.62961e-006 ]
5707 : [ 5.71131e-006 ]
5708 : [ 5.61708e-006 ]
5709 : [ 5.83436e-006 ]
5710 : [ 5.69566e-006 ]
5711 : [ 5.62799e-006 ]
5712 : [ 5.73445e-006 ]
5713 : [ 5.61711e-006 ]
5714 : [ 5.74277e-006 ]
5715 : [ 6.03535e-006 ]
5716 : [ 5.57558e-006 ]
5717 : [ 5.64069e-006 ]
5718 : [ 5.87966e-006 ]
5719 : [ 5.5914e-006  ]
5720 : [ 5.65306e-006 ]
5721 : [ 5.66982e-006 ]
5722 : [ 5.56875e-006 ]
5723 : [ 5.58253e-006 ]
5724 : [ 5.82615e-006 ]
5725 : [ 5.93781e-006 ]
5726 : [ 5.65718e-006 ]
5727 : [ 5.64391e-006 ]
5728 : [ 5.76794e-006 ]
5729 : [ 5.74221e-006 ]
5730 : [ 5.74833e-006 ]
5731 : [ 6.09596e-006 ]
5732 : [ 5.5983e-006  ]
5733 : [ 5.64478e-006 ]
5734 : [ 5.63794e-006 ]
5735 : [ 6.02556e-006 ]
5736 : [ 5.67152e-006 ]
5737 : [ 5.71077e-006 ]
5738 : [ 5.83015e-006 ]
5739 : [ 5.8066e-006  ]
5740 : [ 5.65444e-006 ]
5741 : [ 5.57522e-006 ]
5742 : [ 5.72197e-006 ]
5743 : [ 5.71777e-006 ]
5744 : [ 5.55763e-006 ]
5745 : [ 5.55433e-006 ]
5746 : [ 5.61925e-006 ]
5747 : [ 5.65547e-006 ]
5748 : [ 5.58177e-006 ]
5749 : [ 5.59094e-006 ]
5750 : [ 5.72673e-006 ]
5751 : [ 5.64099e-006 ]
5752 : [ 5.72632e-006 ]
5753 : [ 5.63969e-006 ]
5754 : [ 5.59673e-006 ]
5755 : [ 5.59512e-006 ]
5756 : [ 5.67067e-006 ]
5757 : [ 5.59068e-006 ]
5758 : [ 5.73594e-006 ]
5759 : [ 5.88328e-006 ]
5760 : [ 5.67281e-006 ]
5761 : [ 5.78586e-006 ]
5762 : [ 5.97151e-006 ]
5763 : [ 5.79742e-006 ]
5764 : [ 5.66073e-006 ]
5765 : [ 5.92041e-006 ]
5766 : [ 5.66083e-006 ]
5767 : [ 5.9283e-006  ]
5768 : [ 6.1139e-006  ]
5769 : [ 5.7049e-006  ]
5770 : [ 5.72057e-006 ]
5771 : [ 5.61678e-006 ]
5772 : [ 5.76492e-006 ]
5773 : [ 5.65563e-006 ]
5774 : [ 5.74039e-006 ]
5775 : [ 5.60403e-006 ]
5776 : [ 5.68599e-006 ]
5777 : [ 5.70644e-006 ]
5778 : [ 5.69936e-006 ]
5779 : [ 5.69219e-006 ]
5780 : [ 5.55795e-006 ]
5781 : [ 5.94095e-006 ]
5782 : [ 5.57151e-006 ]
5783 : [ 5.74092e-006 ]
5784 : [ 5.66845e-006 ]
5785 : [ 5.56438e-006 ]
5786 : [ 5.88186e-006 ]
5787 : [ 5.92645e-006 ]
5788 : [ 5.61577e-006 ]
5789 : [ 6.06446e-006 ]
5790 : [ 6.08485e-006 ]
5791 : [ 5.89444e-006 ]
5792 : [ 5.64918e-006 ]
5793 : [ 5.68726e-006 ]
5794 : [ 5.70762e-006 ]
5795 : [ 5.87964e-006 ]
5796 : [ 5.76453e-006 ]
5797 : [ 5.76283e-006 ]
5798 : [ 5.79448e-006 ]
5799 : [ 5.90633e-006 ]
5800 : [ 5.78036e-006 ]
5801 : [ 5.79028e-006 ]
5802 : [ 5.67198e-006 ]
5803 : [ 5.99297e-006 ]
5804 : [ 5.6523e-006  ]
5805 : [ 5.75565e-006 ]
5806 : [ 6.02972e-006 ]
5807 : [ 5.68337e-006 ]
5808 : [ 5.73504e-006 ]
5809 : [ 5.98661e-006 ]
5810 : [ 5.75825e-006 ]
5811 : [ 5.78026e-006 ]
5812 : [ 5.6408e-006  ]
5813 : [ 5.85968e-006 ]
5814 : [ 5.7161e-006  ]
5815 : [ 5.95574e-006 ]
5816 : [ 5.78429e-006 ]
5817 : [ 5.64217e-006 ]
5818 : [ 5.70989e-006 ]
5819 : [ 5.66921e-006 ]
5820 : [ 6.11513e-006 ]
5821 : [ 5.68468e-006 ]
5822 : [ 5.70571e-006 ]
5823 : [ 5.5875e-006  ]
5824 : [ 5.67896e-006 ]
5825 : [ 5.60313e-006 ]
5826 : [ 5.73755e-006 ]
5827 : [ 5.68082e-006 ]
5828 : [ 5.83292e-006 ]
5829 : [ 6.11627e-006 ]
5830 : [ 5.87404e-006 ]
5831 : [ 5.84134e-006 ]
5832 : [ 5.76126e-006 ]
5833 : [ 5.86395e-006 ]
5834 : [ 5.67942e-006 ]
5835 : [ 5.95116e-006 ]
5836 : [ 5.56499e-006 ]
5837 : [ 5.87246e-006 ]
5838 : [ 5.7746e-006  ]
5839 : [ 5.60421e-006 ]
5840 : [ 5.66724e-006 ]
5841 : [ 5.71579e-006 ]
5842 : [ 5.64372e-006 ]
5843 : [ 5.68745e-006 ]
5844 : [ 6.04477e-006 ]
5845 : [ 5.60817e-006 ]
5846 : [ 5.85477e-006 ]
5847 : [ 5.73299e-006 ]
5848 : [ 5.57545e-006 ]
5849 : [ 5.91101e-006 ]
5850 : [ 5.9213e-006  ]
5851 : [ 5.6126e-006  ]
5852 : [ 6.00297e-006 ]
5853 : [ 5.97371e-006 ]
5854 : [ 5.77845e-006 ]
5855 : [ 5.69658e-006 ]
5856 : [ 5.67189e-006 ]
5857 : [ 5.75147e-006 ]
5858 : [ 5.59049e-006 ]
5859 : [ 5.61118e-006 ]
5860 : [ 5.87601e-006 ]
5861 : [ 5.91223e-006 ]
5862 : [ 5.66051e-006 ]
5863 : [ 5.71042e-006 ]
5864 : [ 5.88199e-006 ]
5865 : [ 5.55568e-006 ]
5866 : [ 5.70035e-006 ]
5867 : [ 5.75257e-006 ]
5868 : [ 5.58787e-006 ]
5869 : [ 6.11932e-006 ]
5870 : [ 5.7e-006     ]
5871 : [ 5.70766e-006 ]
5872 : [ 5.68864e-006 ]
5873 : [ 5.71052e-006 ]
5874 : [ 5.8768e-006  ]
5875 : [ 5.61588e-006 ]
5876 : [ 5.88153e-006 ]
5877 : [ 5.79008e-006 ]
5878 : [ 5.99923e-006 ]
5879 : [ 5.63336e-006 ]
5880 : [ 5.60291e-006 ]
5881 : [ 5.86716e-006 ]
5882 : [ 5.64953e-006 ]
5883 : [ 5.60705e-006 ]
5884 : [ 5.99478e-006 ]
5885 : [ 5.97177e-006 ]
5886 : [ 5.62745e-006 ]
5887 : [ 6.06825e-006 ]
5888 : [ 5.66043e-006 ]
5889 : [ 5.67204e-006 ]
5890 : [ 5.59814e-006 ]
5891 : [ 5.71495e-006 ]
5892 : [ 5.65622e-006 ]
5893 : [ 6.04601e-006 ]
5894 : [ 5.73297e-006 ]
5895 : [ 6.00162e-006 ]
5896 : [ 5.56851e-006 ]
5897 : [ 5.60958e-006 ]
5898 : [ 5.61529e-006 ]
5899 : [ 5.70445e-006 ]
5900 : [ 5.882e-006   ]
5901 : [ 5.94854e-006 ]
5902 : [ 5.82651e-006 ]
5903 : [ 5.69698e-006 ]
5904 : [ 5.79415e-006 ]
5905 : [ 5.99563e-006 ]
5906 : [ 5.71656e-006 ]
5907 : [ 5.67002e-006 ]
5908 : [ 6.0917e-006  ]
5909 : [ 5.68581e-006 ]
5910 : [ 5.80186e-006 ]
5911 : [ 5.69385e-006 ]
5912 : [ 5.94488e-006 ]
5913 : [ 5.65148e-006 ]
5914 : [ 6.01641e-006 ]
5915 : [ 5.96474e-006 ]
5916 : [ 5.70527e-006 ]
5917 : [ 5.71192e-006 ]
5918 : [ 5.7588e-006  ]
5919 : [ 5.86063e-006 ]
5920 : [ 5.61801e-006 ]
5921 : [ 5.77564e-006 ]
5922 : [ 5.87197e-006 ]
5923 : [ 5.73897e-006 ]
5924 : [ 5.5963e-006  ]
5925 : [ 5.60442e-006 ]
5926 : [ 5.89177e-006 ]
5927 : [ 5.84809e-006 ]
5928 : [ 5.7185e-006  ]
5929 : [ 5.89062e-006 ]
5930 : [ 5.8732e-006  ]
5931 : [ 5.89161e-006 ]
5932 : [ 5.74752e-006 ]
5933 : [ 5.81292e-006 ]
5934 : [ 5.64868e-006 ]
5935 : [ 5.96082e-006 ]
5936 : [ 5.64805e-006 ]
5937 : [ 5.63124e-006 ]
5938 : [ 6.03355e-006 ]
5939 : [ 5.69547e-006 ]
5940 : [ 5.66249e-006 ]
5941 : [ 5.70092e-006 ]
5942 : [ 5.84573e-006 ]
5943 : [ 5.58634e-006 ]
5944 : [ 5.57805e-006 ]
5945 : [ 5.5801e-006  ]
5946 : [ 5.65712e-006 ]
5947 : [ 5.76669e-006 ]
5948 : [ 5.73096e-006 ]
5949 : [ 5.84146e-006 ]
5950 : [ 5.85203e-006 ]
5951 : [ 5.6204e-006  ]
5952 : [ 5.93742e-006 ]
5953 : [ 5.85905e-006 ]
5954 : [ 5.86466e-006 ]
5955 : [ 5.63744e-006 ]
5956 : [ 5.88777e-006 ]
5957 : [ 5.93669e-006 ]
5958 : [ 5.69625e-006 ]
5959 : [ 5.93681e-006 ]
5960 : [ 5.74476e-006 ]
5961 : [ 5.63111e-006 ]
5962 : [ 5.61165e-006 ]
5963 : [ 5.88445e-006 ]
5964 : [ 5.64291e-006 ]
5965 : [ 5.68364e-006 ]
5966 : [ 5.70918e-006 ]
5967 : [ 5.96696e-006 ]
5968 : [ 5.7e-006     ]
5969 : [ 5.95102e-006 ]
5970 : [ 5.6287e-006  ]
5971 : [ 5.72151e-006 ]
5972 : [ 5.78322e-006 ]
5973 : [ 5.70055e-006 ]
5974 : [ 5.63808e-006 ]
5975 : [ 5.71401e-006 ]
5976 : [ 6.09558e-006 ]
5977 : [ 5.69617e-006 ]
5978 : [ 5.76391e-006 ]
5979 : [ 5.58897e-006 ]
5980 : [ 5.79184e-006 ]
5981 : [ 5.65111e-006 ]
5982 : [ 6.12385e-006 ]
5983 : [ 5.66044e-006 ]
5984 : [ 5.63248e-006 ]
5985 : [ 5.90783e-006 ]
5986 : [ 5.63157e-006 ]
5987 : [ 5.68309e-006 ]
5988 : [ 6.0136e-006  ]
5989 : [ 5.56916e-006 ]
5990 : [ 5.67125e-006 ]
5991 : [ 5.71276e-006 ]
5992 : [ 5.64556e-006 ]
5993 : [ 5.65587e-006 ]
5994 : [ 6.0974e-006  ]
5995 : [ 5.73163e-006 ]
5996 : [ 5.94643e-006 ]
5997 : [ 5.8264e-006  ]
5998 : [ 6.01179e-006 ]
5999 : [ 6.01832e-006 ]
6000 : [ 5.75429e-006 ]
6001 : [ 5.67709e-006 ]
6002 : [ 5.78689e-006 ]
6003 : [ 6.05228e-006 ]
6004 : [ 5.61898e-006 ]
6005 : [ 5.67137e-006 ]
6006 : [ 5.80027e-006 ]
6007 : [ 5.78982e-006 ]
6008 : [ 5.75865e-006 ]
6009 : [ 5.90282e-006 ]
6010 : [ 5.722e-006   ]
6011 : [ 6.09718e-006 ]
6012 : [ 5.61925e-006 ]
6013 : [ 6.0085e-006  ]
6014 : [ 6.12592e-006 ]
6015 : [ 5.78642e-006 ]
6016 : [ 5.73104e-006 ]
6017 : [ 5.64896e-006 ]
6018 : [ 5.63707e-006 ]
6019 : [ 5.57577e-006 ]
6020 : [ 5.66884e-006 ]
6021 : [ 5.67465e-006 ]
6022 : [ 6.04065e-006 ]
6023 : [ 5.7899e-006  ]
6024 : [ 5.65648e-006 ]
6025 : [ 5.66613e-006 ]
6026 : [ 5.72438e-006 ]
6027 : [ 5.81641e-006 ]
6028 : [ 5.84981e-006 ]
6029 : [ 5.84888e-006 ]
6030 : [ 5.77046e-006 ]
6031 : [ 5.66618e-006 ]
6032 : [ 5.61784e-006 ]
6033 : [ 5.63501e-006 ]
6034 : [ 5.65899e-006 ]
6035 : [ 5.84348e-006 ]
6036 : [ 5.72667e-006 ]
6037 : [ 5.76993e-006 ]
6038 : [ 5.6896e-006  ]
6039 : [ 5.7476e-006  ]
6040 : [ 5.74518e-006 ]
6041 : [ 6.10783e-006 ]
6042 : [ 5.94054e-006 ]
6043 : [ 5.68758e-006 ]
6044 : [ 5.91786e-006 ]
6045 : [ 5.71172e-006 ]
6046 : [ 5.67254e-006 ]
6047 : [ 5.97376e-006 ]
6048 : [ 5.82746e-006 ]
6049 : [ 5.66673e-006 ]
6050 : [ 5.86836e-006 ]
6051 : [ 5.77761e-006 ]
6052 : [ 5.70796e-006 ]
6053 : [ 6.07329e-006 ]
6054 : [ 5.63611e-006 ]
6055 : [ 5.67718e-006 ]
6056 : [ 5.8066e-006  ]
6057 : [ 5.63786e-006 ]
6058 : [ 5.93617e-006 ]
6059 : [ 5.77231e-006 ]
6060 : [ 5.95217e-006 ]
6061 : [ 5.62631e-006 ]
6062 : [ 5.93711e-006 ]
6063 : [ 5.65869e-006 ]
6064 : [ 5.65968e-006 ]
6065 : [ 5.77451e-006 ]
6066 : [ 5.82807e-006 ]
6067 : [ 5.78842e-006 ]
6068 : [ 6.06238e-006 ]
6069 : [ 5.77233e-006 ]
6070 : [ 5.71418e-006 ]
6071 : [ 5.81858e-006 ]
6072 : [ 5.61429e-006 ]
6073 : [ 5.96535e-006 ]
6074 : [ 6.01925e-006 ]
6075 : [ 5.77403e-006 ]
6076 : [ 5.81715e-006 ]
6077 : [ 5.83089e-006 ]
6078 : [ 5.56752e-006 ]
6079 : [ 5.71422e-006 ]
6080 : [ 5.67698e-006 ]
6081 : [ 5.94807e-006 ]
6082 : [ 5.65681e-006 ]
6083 : [ 5.6679e-006  ]
6084 : [ 5.66522e-006 ]
6085 : [ 5.7719e-006  ]
6086 : [ 5.81131e-006 ]
6087 : [ 5.64476e-006 ]
6088 : [ 5.86998e-006 ]
6089 : [ 5.73169e-006 ]
6090 : [ 5.84574e-006 ]
6091 : [ 5.90881e-006 ]
6092 : [ 5.68679e-006 ]
6093 : [ 6.10789e-006 ]
6094 : [ 5.72965e-006 ]
6095 : [ 5.64851e-006 ]
6096 : [ 5.82742e-006 ]
6097 : [ 6.06495e-006 ]
6098 : [ 5.72533e-006 ]
6099 : [ 5.89635e-006 ]
6100 : [ 5.61666e-006 ]
6101 : [ 5.94772e-006 ]
6102 : [ 5.61601e-006 ]
6103 : [ 5.60591e-006 ]
6104 : [ 5.70826e-006 ]
6105 : [ 5.5859e-006  ]
6106 : [ 5.84312e-006 ]
6107 : [ 5.58312e-006 ]
6108 : [ 5.62335e-006 ]
6109 : [ 5.70026e-006 ]
6110 : [ 6.07955e-006 ]
6111 : [ 5.64385e-006 ]
6112 : [ 5.84508e-006 ]
6113 : [ 5.68626e-006 ]
6114 : [ 6.08554e-006 ]
6115 : [ 5.73335e-006 ]
6116 : [ 5.7076e-006  ]
6117 : [ 5.96749e-006 ]
6118 : [ 5.70939e-006 ]
6119 : [ 5.63355e-006 ]
6120 : [ 5.85536e-006 ]
6121 : [ 5.67377e-006 ]
6122 : [ 5.63605e-006 ]
6123 : [ 5.64143e-006 ]
6124 : [ 5.57011e-006 ]
6125 : [ 5.80864e-006 ]
6126 : [ 5.97529e-006 ]
6127 : [ 5.9136e-006  ]
6128 : [ 5.62097e-006 ]
6129 : [ 5.57373e-006 ]
6130 : [ 5.55437e-006 ]
6131 : [ 5.70874e-006 ]
6132 : [ 5.6684e-006  ]
6133 : [ 5.72211e-006 ]
6134 : [ 5.67731e-006 ]
6135 : [ 5.64686e-006 ]
6136 : [ 5.57491e-006 ]
6137 : [ 5.64885e-006 ]
6138 : [ 5.61558e-006 ]
6139 : [ 5.67417e-006 ]
6140 : [ 5.76114e-006 ]
6141 : [ 5.66558e-006 ]
6142 : [ 5.71031e-006 ]
6143 : [ 5.68473e-006 ]
6144 : [ 5.64225e-006 ]
6145 : [ 6.01249e-006 ]
6146 : [ 5.62054e-006 ]
6147 : [ 5.95837e-006 ]
6148 : [ 5.55939e-006 ]
6149 : [ 5.63209e-006 ]
6150 : [ 5.73195e-006 ]
6151 : [ 5.55627e-006 ]
6152 : [ 5.59374e-006 ]
6153 : [ 5.66816e-006 ]
6154 : [ 5.62613e-006 ]
6155 : [ 6.00757e-006 ]
6156 : [ 5.6143e-006  ]
6157 : [ 5.67936e-006 ]
6158 : [ 5.58955e-006 ]
6159 : [ 5.61961e-006 ]
6160 : [ 5.64625e-006 ]
6161 : [ 5.72783e-006 ]
6162 : [ 5.6488e-006  ]
6163 : [ 5.5717e-006  ]
6164 : [ 5.7365e-006  ]
6165 : [ 5.95748e-006 ]
6166 : [ 5.74234e-006 ]
6167 : [ 6.03602e-006 ]
6168 : [ 5.77236e-006 ]
6169 : [ 5.73162e-006 ]
6170 : [ 5.68976e-006 ]
6171 : [ 5.60761e-006 ]
6172 : [ 5.71936e-006 ]
6173 : [ 6.10445e-006 ]
6174 : [ 5.80007e-006 ]
6175 : [ 5.7587e-006  ]
6176 : [ 5.6662e-006  ]
6177 : [ 5.69213e-006 ]
6178 : [ 5.722e-006   ]
6179 : [ 5.94105e-006 ]
6180 : [ 5.95874e-006 ]
6181 : [ 5.71434e-006 ]
6182 : [ 5.75533e-006 ]
6183 : [ 5.70887e-006 ]
6184 : [ 5.76228e-006 ]
6185 : [ 5.58526e-006 ]
6186 : [ 5.81118e-006 ]
6187 : [ 5.65833e-006 ]
6188 : [ 6.00885e-006 ]
6189 : [ 5.87827e-006 ]
6190 : [ 5.61502e-006 ]
6191 : [ 5.56697e-006 ]
6192 : [ 6.04496e-006 ]
6193 : [ 5.75877e-006 ]
6194 : [ 5.66243e-006 ]
6195 : [ 5.66855e-006 ]
6196 : [ 5.68509e-006 ]
6197 : [ 5.73206e-006 ]
6198 : [ 5.60184e-006 ]
6199 : [ 5.70909e-006 ]
6200 : [ 5.74254e-006 ]
6201 : [ 6.0313e-006  ]
6202 : [ 5.59915e-006 ]
6203 : [ 5.6481e-006  ]
6204 : [ 5.62337e-006 ]
6205 : [ 5.63933e-006 ]
6206 : [ 5.67192e-006 ]
6207 : [ 5.70948e-006 ]
6208 : [ 5.63132e-006 ]
6209 : [ 5.58642e-006 ]
6210 : [ 5.66493e-006 ]
6211 : [ 5.8736e-006  ]
6212 : [ 5.84654e-006 ]
6213 : [ 5.60445e-006 ]
6214 : [ 5.99656e-006 ]
6215 : [ 5.73483e-006 ]
6216 : [ 5.79966e-006 ]
6217 : [ 5.71463e-006 ]
6218 : [ 6.02429e-006 ]
6219 : [ 5.79099e-006 ]
6220 : [ 5.77296e-006 ]
6221 : [ 5.76976e-006 ]
6222 : [ 5.66657e-006 ]
6223 : [ 5.59596e-006 ]
6224 : [ 5.80218e-006 ]
6225 : [ 5.65716e-006 ]
6226 : [ 5.69065e-006 ]
6227 : [ 5.57482e-006 ]
6228 : [ 5.69763e-006 ]
6229 : [ 5.56712e-006 ]
6230 : [ 5.74795e-006 ]
6231 : [ 5.84242e-006 ]
6232 : [ 5.75466e-006 ]
6233 : [ 5.75034e-006 ]
6234 : [ 5.79175e-006 ]
6235 : [ 5.88959e-006 ]
6236 : [ 5.70982e-006 ]
6237 : [ 5.62662e-006 ]
6238 : [ 5.87811e-006 ]
6239 : [ 5.6926e-006  ]
6240 : [ 5.83326e-006 ]
6241 : [ 5.71043e-006 ]
6242 : [ 5.69206e-006 ]
6243 : [ 5.70177e-006 ]
6244 : [ 5.69017e-006 ]
6245 : [ 6.09497e-006 ]
6246 : [ 5.57057e-006 ]
6247 : [ 5.81609e-006 ]
6248 : [ 5.61254e-006 ]
6249 : [ 5.66894e-006 ]
6250 : [ 5.71951e-006 ]
6251 : [ 5.71944e-006 ]
6252 : [ 5.60533e-006 ]
6253 : [ 5.68876e-006 ]
6254 : [ 5.77942e-006 ]
6255 : [ 5.79854e-006 ]
6256 : [ 5.82748e-006 ]
6257 : [ 5.80613e-006 ]
6258 : [ 5.63513e-006 ]
6259 : [ 5.71954e-006 ]
6260 : [ 6.1141e-006  ]
6261 : [ 5.71281e-006 ]
6262 : [ 6.09088e-006 ]
6263 : [ 5.71423e-006 ]
6264 : [ 6.03095e-006 ]
6265 : [ 5.65581e-006 ]
6266 : [ 5.94991e-006 ]
6267 : [ 6.07946e-006 ]
6268 : [ 5.77235e-006 ]
6269 : [ 5.91942e-006 ]
6270 : [ 5.77607e-006 ]
6271 : [ 5.65698e-006 ]
6272 : [ 5.6415e-006  ]
6273 : [ 5.77176e-006 ]
6274 : [ 5.67998e-006 ]
6275 : [ 5.67082e-006 ]
6276 : [ 5.69394e-006 ]
6277 : [ 5.90014e-006 ]
6278 : [ 5.69105e-006 ]
6279 : [ 5.66105e-006 ]
6280 : [ 5.68994e-006 ]
6281 : [ 5.62971e-006 ]
6282 : [ 5.84499e-006 ]
6283 : [ 5.57172e-006 ]
6284 : [ 6.03337e-006 ]
6285 : [ 5.70145e-006 ]
6286 : [ 5.69677e-006 ]
6287 : [ 5.73837e-006 ]
6288 : [ 5.93033e-006 ]
6289 : [ 5.75026e-006 ]
6290 : [ 5.72262e-006 ]
6291 : [ 5.60416e-006 ]
6292 : [ 5.84872e-006 ]
6293 : [ 6.09892e-006 ]
6294 : [ 5.57715e-006 ]
6295 : [ 6.09643e-006 ]
6296 : [ 5.61835e-006 ]
6297 : [ 5.55104e-006 ]
6298 : [ 5.93782e-006 ]
6299 : [ 5.67363e-006 ]
6300 : [ 5.64627e-006 ]
6301 : [ 5.59336e-006 ]
6302 : [ 6.03814e-006 ]
6303 : [ 6.07642e-006 ]
6304 : [ 5.63116e-006 ]
6305 : [ 5.7624e-006  ]
6306 : [ 5.81349e-006 ]
6307 : [ 5.94469e-006 ]
6308 : [ 5.72525e-006 ]
6309 : [ 5.8899e-006  ]
6310 : [ 5.76399e-006 ]
6311 : [ 5.62061e-006 ]
6312 : [ 6.07657e-006 ]
6313 : [ 5.68966e-006 ]
6314 : [ 5.63893e-006 ]
6315 : [ 5.76581e-006 ]
6316 : [ 5.99138e-006 ]
6317 : [ 5.80316e-006 ]
6318 : [ 5.67991e-006 ]
6319 : [ 5.61424e-006 ]
6320 : [ 5.64427e-006 ]
6321 : [ 5.72324e-006 ]
6322 : [ 5.89934e-006 ]
6323 : [ 5.75377e-006 ]
6324 : [ 5.61437e-006 ]
6325 : [ 5.63598e-006 ]
6326 : [ 5.72012e-006 ]
6327 : [ 5.70809e-006 ]
6328 : [ 5.62294e-006 ]
6329 : [ 5.55509e-006 ]
6330 : [ 6.12833e-006 ]
6331 : [ 5.64371e-006 ]
6332 : [ 5.55281e-006 ]
6333 : [ 5.76439e-006 ]
6334 : [ 5.57152e-006 ]
6335 : [ 6.09373e-006 ]
6336 : [ 5.81246e-006 ]
6337 : [ 5.89432e-006 ]
6338 : [ 5.67007e-006 ]
6339 : [ 5.64252e-006 ]
6340 : [ 5.97493e-006 ]
6341 : [ 5.77311e-006 ]
6342 : [ 5.83702e-006 ]
6343 : [ 5.66326e-006 ]
6344 : [ 5.63155e-006 ]
6345 : [ 5.8058e-006  ]
6346 : [ 5.6013e-006  ]
6347 : [ 5.96818e-006 ]
6348 : [ 5.61805e-006 ]
6349 : [ 5.72024e-006 ]
6350 : [ 5.69427e-006 ]
6351 : [ 5.72167e-006 ]
6352 : [ 5.71798e-006 ]
6353 : [ 5.73257e-006 ]
6354 : [ 5.88722e-006 ]
6355 : [ 5.6181e-006  ]
6356 : [ 5.56279e-006 ]
6357 : [ 5.63403e-006 ]
6358 : [ 5.69672e-006 ]
6359 : [ 5.78327e-006 ]
6360 : [ 6.03138e-006 ]
6361 : [ 5.75611e-006 ]
6362 : [ 6.11816e-006 ]
6363 : [ 5.73855e-006 ]
6364 : [ 6.02063e-006 ]
6365 : [ 5.82549e-006 ]
6366 : [ 5.64727e-006 ]
6367 : [ 5.9681e-006  ]
6368 : [ 5.87182e-006 ]
6369 : [ 5.97871e-006 ]
6370 : [ 5.57324e-006 ]
6371 : [ 5.97573e-006 ]
6372 : [ 5.59281e-006 ]
6373 : [ 5.66266e-006 ]
6374 : [ 6.0514e-006  ]
6375 : [ 5.70828e-006 ]
6376 : [ 5.82359e-006 ]
6377 : [ 5.58134e-006 ]
6378 : [ 6.03098e-006 ]
6379 : [ 6.08839e-006 ]
6380 : [ 5.95122e-006 ]
6381 : [ 5.68404e-006 ]
6382 : [ 6.02761e-006 ]
6383 : [ 5.82461e-006 ]
6384 : [ 5.62397e-006 ]
6385 : [ 5.627e-006   ]
6386 : [ 5.60327e-006 ]
6387 : [ 5.75502e-006 ]
6388 : [ 5.77606e-006 ]
6389 : [ 5.92566e-006 ]
6390 : [ 6.01746e-006 ]
6391 : [ 5.59249e-006 ]
6392 : [ 5.58977e-006 ]
6393 : [ 5.72477e-006 ]
6394 : [ 5.79736e-006 ]
6395 : [ 5.66101e-006 ]
6396 : [ 6.00795e-006 ]
6397 : [ 5.67746e-006 ]
6398 : [ 5.69307e-006 ]
6399 : [ 5.66532e-006 ]
6400 : [ 5.71586e-006 ]
6401 : [ 5.72908e-006 ]
6402 : [ 5.60415e-006 ]
6403 : [ 5.73093e-006 ]
6404 : [ 5.63586e-006 ]
6405 : [ 5.6384e-006  ]
6406 : [ 5.65073e-006 ]
6407 : [ 5.89737e-006 ]
6408 : [ 5.70804e-006 ]
6409 : [ 5.81817e-006 ]
6410 : [ 6.10077e-006 ]
6411 : [ 5.64927e-006 ]
6412 : [ 5.63326e-006 ]
6413 : [ 5.59847e-006 ]
6414 : [ 5.99326e-006 ]
6415 : [ 5.7173e-006  ]
6416 : [ 5.76724e-006 ]
6417 : [ 5.69465e-006 ]
6418 : [ 5.73367e-006 ]
6419 : [ 6.04295e-006 ]
6420 : [ 5.55419e-006 ]
6421 : [ 5.60156e-006 ]
6422 : [ 5.58183e-006 ]
6423 : [ 5.77952e-006 ]
6424 : [ 5.57022e-006 ]
6425 : [ 5.79911e-006 ]
6426 : [ 5.5758e-006  ]
6427 : [ 5.66085e-006 ]
6428 : [ 5.85892e-006 ]
6429 : [ 5.63074e-006 ]
6430 : [ 5.70166e-006 ]
6431 : [ 5.59565e-006 ]
6432 : [ 5.68076e-006 ]
6433 : [ 5.63772e-006 ]
6434 : [ 5.76762e-006 ]
6435 : [ 5.90565e-006 ]
6436 : [ 5.69394e-006 ]
6437 : [ 5.64413e-006 ]
6438 : [ 5.68688e-006 ]
6439 : [ 5.84358e-006 ]
6440 : [ 5.58321e-006 ]
6441 : [ 5.77271e-006 ]
6442 : [ 5.97145e-006 ]
6443 : [ 5.66043e-006 ]
6444 : [ 5.67447e-006 ]
6445 : [ 5.7669e-006  ]
6446 : [ 5.71609e-006 ]
6447 : [ 5.57894e-006 ]
6448 : [ 5.77056e-006 ]
6449 : [ 5.65866e-006 ]
6450 : [ 5.76579e-006 ]
6451 : [ 5.7556e-006  ]
6452 : [ 5.90386e-006 ]
6453 : [ 6.02564e-006 ]
6454 : [ 5.62124e-006 ]
6455 : [ 5.55738e-006 ]
6456 : [ 6.11819e-006 ]
6457 : [ 5.74403e-006 ]
6458 : [ 5.77077e-006 ]
6459 : [ 5.84602e-006 ]
6460 : [ 5.73106e-006 ]
6461 : [ 5.68056e-006 ]
6462 : [ 5.69379e-006 ]
6463 : [ 5.7293e-006  ]
6464 : [ 5.72509e-006 ]
6465 : [ 5.87617e-006 ]
6466 : [ 5.59554e-006 ]
6467 : [ 5.86e-006    ]
6468 : [ 6.11343e-006 ]
6469 : [ 5.71303e-006 ]
6470 : [ 5.89148e-006 ]
6471 : [ 5.80576e-006 ]
6472 : [ 5.61658e-006 ]
6473 : [ 6.04455e-006 ]
6474 : [ 5.94601e-006 ]
6475 : [ 5.6292e-006  ]
6476 : [ 5.76493e-006 ]
6477 : [ 5.58891e-006 ]
6478 : [ 5.7605e-006  ]
6479 : [ 5.58374e-006 ]
6480 : [ 5.79198e-006 ]
6481 : [ 5.75771e-006 ]
6482 : [ 5.71661e-006 ]
6483 : [ 5.65559e-006 ]
6484 : [ 5.86637e-006 ]
6485 : [ 5.75735e-006 ]
6486 : [ 5.77484e-006 ]
6487 : [ 5.85304e-006 ]
6488 : [ 5.57353e-006 ]
6489 : [ 5.68512e-006 ]
6490 : [ 5.61991e-006 ]
6491 : [ 5.96625e-006 ]
6492 : [ 6.0425e-006  ]
6493 : [ 5.71151e-006 ]
6494 : [ 5.62913e-006 ]
6495 : [ 5.69145e-006 ]
6496 : [ 5.77201e-006 ]
6497 : [ 6.01842e-006 ]
6498 : [ 5.68191e-006 ]
6499 : [ 5.6266e-006  ]
6500 : [ 5.7332e-006  ]
6501 : [ 5.5578e-006  ]
6502 : [ 5.67223e-006 ]
6503 : [ 5.67152e-006 ]
6504 : [ 5.59774e-006 ]
6505 : [ 5.67275e-006 ]
6506 : [ 5.79424e-006 ]
6507 : [ 5.70564e-006 ]
6508 : [ 5.71252e-006 ]
6509 : [ 5.72515e-006 ]
6510 : [ 5.67958e-006 ]
6511 : [ 5.8694e-006  ]
6512 : [ 5.69218e-006 ]
6513 : [ 5.71148e-006 ]
6514 : [ 5.592e-006   ]
6515 : [ 6.09026e-006 ]
6516 : [ 6.03705e-006 ]
6517 : [ 5.78109e-006 ]
6518 : [ 5.58512e-006 ]
6519 : [ 5.76612e-006 ]
6520 : [ 5.72387e-006 ]
6521 : [ 5.8998e-006  ]
6522 : [ 5.72348e-006 ]
6523 : [ 5.84916e-006 ]
6524 : [ 5.66531e-006 ]
6525 : [ 5.55849e-006 ]
6526 : [ 5.93136e-006 ]
6527 : [ 5.94294e-006 ]
6528 : [ 5.74499e-006 ]
6529 : [ 5.57084e-006 ]
6530 : [ 5.88564e-006 ]
6531 : [ 5.9524e-006  ]
6532 : [ 5.67377e-006 ]
6533 : [ 6.05617e-006 ]
6534 : [ 5.99323e-006 ]
6535 : [ 5.91735e-006 ]
6536 : [ 6.11295e-006 ]
6537 : [ 6.08395e-006 ]
6538 : [ 5.67208e-006 ]
6539 : [ 5.6997e-006  ]
6540 : [ 5.64569e-006 ]
6541 : [ 5.92271e-006 ]
6542 : [ 5.73007e-006 ]
6543 : [ 5.74562e-006 ]
6544 : [ 5.60594e-006 ]
6545 : [ 5.74855e-006 ]
6546 : [ 5.8186e-006  ]
6547 : [ 5.56365e-006 ]
6548 : [ 5.70441e-006 ]
6549 : [ 5.86625e-006 ]
6550 : [ 5.89011e-006 ]
6551 : [ 5.63738e-006 ]
6552 : [ 5.64195e-006 ]
6553 : [ 5.83378e-006 ]
6554 : [ 5.61365e-006 ]
6555 : [ 5.5672e-006  ]
6556 : [ 5.76456e-006 ]
6557 : [ 5.92095e-006 ]
6558 : [ 5.73603e-006 ]
6559 : [ 6.10063e-006 ]
6560 : [ 5.94737e-006 ]
6561 : [ 6.11986e-006 ]
6562 : [ 5.92355e-006 ]
6563 : [ 6.07928e-006 ]
6564 : [ 5.55448e-006 ]
6565 : [ 5.59504e-006 ]
6566 : [ 5.72447e-006 ]
6567 : [ 5.87128e-006 ]
6568 : [ 5.70625e-006 ]
6569 : [ 5.83165e-006 ]
6570 : [ 5.69221e-006 ]
6571 : [ 5.95035e-006 ]
6572 : [ 5.66644e-006 ]
6573 : [ 5.628e-006   ]
6574 : [ 5.90263e-006 ]
6575 : [ 5.72698e-006 ]
6576 : [ 5.67469e-006 ]
6577 : [ 5.68655e-006 ]
6578 : [ 5.70855e-006 ]
6579 : [ 5.84042e-006 ]
6580 : [ 6.04804e-006 ]
6581 : [ 5.8085e-006  ]
6582 : [ 5.56853e-006 ]
6583 : [ 5.64568e-006 ]
6584 : [ 5.7881e-006  ]
6585 : [ 5.71236e-006 ]
6586 : [ 5.71699e-006 ]
6587 : [ 5.76147e-006 ]
6588 : [ 5.67841e-006 ]
6589 : [ 5.56125e-006 ]
6590 : [ 5.84785e-006 ]
6591 : [ 5.76303e-006 ]
6592 : [ 5.5961e-006  ]
6593 : [ 5.81855e-006 ]
6594 : [ 6.06247e-006 ]
6595 : [ 5.84361e-006 ]
6596 : [ 5.73114e-006 ]
6597 : [ 5.68559e-006 ]
6598 : [ 5.62108e-006 ]
6599 : [ 5.66095e-006 ]
6600 : [ 5.91587e-006 ]
6601 : [ 5.71612e-006 ]
6602 : [ 5.69542e-006 ]
6603 : [ 5.66666e-006 ]
6604 : [ 5.60874e-006 ]
6605 : [ 5.80377e-006 ]
6606 : [ 5.81801e-006 ]
6607 : [ 5.59854e-006 ]
6608 : [ 5.5746e-006  ]
6609 : [ 5.61787e-006 ]
6610 : [ 5.84947e-006 ]
6611 : [ 5.95321e-006 ]
6612 : [ 5.97461e-006 ]
6613 : [ 5.70185e-006 ]
6614 : [ 5.72971e-006 ]
6615 : [ 5.75559e-006 ]
6616 : [ 6.03784e-006 ]
6617 : [ 5.80566e-006 ]
6618 : [ 5.60712e-006 ]
6619 : [ 5.82058e-006 ]
6620 : [ 5.93033e-006 ]
6621 : [ 5.83908e-006 ]
6622 : [ 5.95648e-006 ]
6623 : [ 5.64521e-006 ]
6624 : [ 5.82277e-006 ]
6625 : [ 5.55041e-006 ]
6626 : [ 5.74475e-006 ]
6627 : [ 5.57077e-006 ]
6628 : [ 5.80797e-006 ]
6629 : [ 5.76554e-006 ]
6630 : [ 5.66675e-006 ]
6631 : [ 5.61362e-006 ]
6632 : [ 5.64905e-006 ]
6633 : [ 5.81256e-006 ]
6634 : [ 5.62544e-006 ]
6635 : [ 5.71862e-006 ]
6636 : [ 5.62818e-006 ]
6637 : [ 6.07818e-006 ]
6638 : [ 5.92149e-006 ]
6639 : [ 5.59378e-006 ]
6640 : [ 5.60555e-006 ]
6641 : [ 5.70628e-006 ]
6642 : [ 5.66245e-006 ]
6643 : [ 5.87268e-006 ]
6644 : [ 5.85497e-006 ]
6645 : [ 5.74044e-006 ]
6646 : [ 5.76856e-006 ]
6647 : [ 6.10921e-006 ]
6648 : [ 6.0095e-006  ]
6649 : [ 5.86429e-006 ]
6650 : [ 5.62836e-006 ]
6651 : [ 5.63421e-006 ]
6652 : [ 5.63478e-006 ]
6653 : [ 5.77771e-006 ]
6654 : [ 5.73081e-006 ]
6655 : [ 5.66094e-006 ]
6656 : [ 5.59563e-006 ]
6657 : [ 6.05563e-006 ]
6658 : [ 5.58888e-006 ]
6659 : [ 5.59798e-006 ]
6660 : [ 6.00763e-006 ]
6661 : [ 5.67502e-006 ]
6662 : [ 5.70852e-006 ]
6663 : [ 5.65565e-006 ]
6664 : [ 5.70873e-006 ]
6665 : [ 5.64846e-006 ]
6666 : [ 5.75169e-006 ]
6667 : [ 5.79258e-006 ]
6668 : [ 5.65863e-006 ]
6669 : [ 6.01166e-006 ]
6670 : [ 6.0401e-006  ]
6671 : [ 5.75048e-006 ]
6672 : [ 5.56429e-006 ]
6673 : [ 5.58798e-006 ]
6674 : [ 5.62261e-006 ]
6675 : [ 5.67238e-006 ]
6676 : [ 5.70752e-006 ]
6677 : [ 5.73337e-006 ]
6678 : [ 5.73344e-006 ]
6679 : [ 5.7073e-006  ]
6680 : [ 5.7208e-006  ]
6681 : [ 5.59848e-006 ]
6682 : [ 5.72712e-006 ]
6683 : [ 5.8269e-006  ]
6684 : [ 5.70702e-006 ]
6685 : [ 5.64342e-006 ]
6686 : [ 5.68307e-006 ]
6687 : [ 6.0439e-006  ]
6688 : [ 5.60245e-006 ]
6689 : [ 5.93769e-006 ]
6690 : [ 6.04783e-006 ]
6691 : [ 5.72887e-006 ]
6692 : [ 5.69859e-006 ]
6693 : [ 5.93793e-006 ]
6694 : [ 5.61488e-006 ]
6695 : [ 6.02362e-006 ]
6696 : [ 5.94598e-006 ]
6697 : [ 5.71406e-006 ]
6698 : [ 5.58743e-006 ]
6699 : [ 5.67618e-006 ]
6700 : [ 5.83539e-006 ]
6701 : [ 5.67561e-006 ]
6702 : [ 5.6488e-006  ]
6703 : [ 5.58047e-006 ]
6704 : [ 5.72615e-006 ]
6705 : [ 5.77833e-006 ]
6706 : [ 5.74043e-006 ]
6707 : [ 5.58945e-006 ]
6708 : [ 5.69407e-006 ]
6709 : [ 5.69235e-006 ]
6710 : [ 5.74224e-006 ]
6711 : [ 5.93791e-006 ]
6712 : [ 5.63338e-006 ]
6713 : [ 5.83796e-006 ]
6714 : [ 5.55303e-006 ]
6715 : [ 5.72549e-006 ]
6716 : [ 6.02834e-006 ]
6717 : [ 5.65278e-006 ]
6718 : [ 5.56208e-006 ]
6719 : [ 5.71328e-006 ]
6720 : [ 5.59592e-006 ]
6721 : [ 6.11491e-006 ]
6722 : [ 5.75465e-006 ]
6723 : [ 5.71842e-006 ]
6724 : [ 5.60495e-006 ]
6725 : [ 5.70202e-006 ]
6726 : [ 6.0104e-006  ]
6727 : [ 5.61744e-006 ]
6728 : [ 5.59018e-006 ]
6729 : [ 5.79944e-006 ]
6730 : [ 6.03627e-006 ]
6731 : [ 5.68891e-006 ]
6732 : [ 5.67639e-006 ]
6733 : [ 6.02257e-006 ]
6734 : [ 5.69791e-006 ]
6735 : [ 5.66935e-006 ]
6736 : [ 6.09189e-006 ]
6737 : [ 5.75192e-006 ]
6738 : [ 5.67159e-006 ]
6739 : [ 5.6977e-006  ]
6740 : [ 5.61456e-006 ]
6741 : [ 6.0902e-006  ]
6742 : [ 5.94789e-006 ]
6743 : [ 5.78286e-006 ]
6744 : [ 5.73522e-006 ]
6745 : [ 5.81628e-006 ]
6746 : [ 5.99536e-006 ]
6747 : [ 5.94412e-006 ]
6748 : [ 5.88139e-006 ]
6749 : [ 5.6244e-006  ]
6750 : [ 5.628e-006   ]
6751 : [ 5.79276e-006 ]
6752 : [ 5.76054e-006 ]
6753 : [ 5.75914e-006 ]
6754 : [ 5.57697e-006 ]
6755 : [ 5.88514e-006 ]
6756 : [ 5.57994e-006 ]
6757 : [ 5.75386e-006 ]
6758 : [ 5.64646e-006 ]
6759 : [ 5.66524e-006 ]
6760 : [ 5.63855e-006 ]
6761 : [ 5.87048e-006 ]
6762 : [ 5.71364e-006 ]
6763 : [ 5.75455e-006 ]
6764 : [ 5.67098e-006 ]
6765 : [ 5.73414e-006 ]
6766 : [ 5.7405e-006  ]
6767 : [ 5.56679e-006 ]
6768 : [ 5.7807e-006  ]
6769 : [ 5.56548e-006 ]
6770 : [ 5.71569e-006 ]
6771 : [ 5.81699e-006 ]
6772 : [ 5.98351e-006 ]
6773 : [ 6.00557e-006 ]
6774 : [ 5.65562e-006 ]
6775 : [ 5.61529e-006 ]
6776 : [ 5.64938e-006 ]
6777 : [ 5.82355e-006 ]
6778 : [ 5.64193e-006 ]
6779 : [ 5.63727e-006 ]
6780 : [ 5.64271e-006 ]
6781 : [ 6.02209e-006 ]
6782 : [ 6.1056e-006  ]
6783 : [ 5.77492e-006 ]
6784 : [ 5.64259e-006 ]
6785 : [ 5.71814e-006 ]
6786 : [ 5.76746e-006 ]
6787 : [ 5.61889e-006 ]
6788 : [ 6.04976e-006 ]
6789 : [ 5.64734e-006 ]
6790 : [ 5.7252e-006  ]
6791 : [ 5.61634e-006 ]
6792 : [ 5.55858e-006 ]
6793 : [ 6.0093e-006  ]
6794 : [ 5.56817e-006 ]
6795 : [ 5.88554e-006 ]
6796 : [ 6.10699e-006 ]
6797 : [ 5.66921e-006 ]
6798 : [ 5.56912e-006 ]
6799 : [ 5.63261e-006 ]
6800 : [ 5.8825e-006  ]
6801 : [ 6.03322e-006 ]
6802 : [ 5.57144e-006 ]
6803 : [ 6.10935e-006 ]
6804 : [ 5.68044e-006 ]
6805 : [ 5.75613e-006 ]
6806 : [ 6.11464e-006 ]
6807 : [ 6.01598e-006 ]
6808 : [ 5.67704e-006 ]
6809 : [ 5.87519e-006 ]
6810 : [ 5.78709e-006 ]
6811 : [ 5.8562e-006  ]
6812 : [ 6.03774e-006 ]
6813 : [ 5.66799e-006 ]
6814 : [ 5.8867e-006  ]
6815 : [ 5.71036e-006 ]
6816 : [ 5.87933e-006 ]
6817 : [ 5.69474e-006 ]
6818 : [ 5.75273e-006 ]
6819 : [ 5.59985e-006 ]
6820 : [ 5.84719e-006 ]
6821 : [ 5.74395e-006 ]
6822 : [ 5.92886e-006 ]
6823 : [ 5.63447e-006 ]
6824 : [ 5.96765e-006 ]
6825 : [ 5.63888e-006 ]
6826 : [ 5.84915e-006 ]
6827 : [ 5.92486e-006 ]
6828 : [ 5.56886e-006 ]
6829 : [ 5.80906e-006 ]
6830 : [ 5.89988e-006 ]
6831 : [ 5.71723e-006 ]
6832 : [ 5.86989e-006 ]
6833 : [ 5.87776e-006 ]
6834 : [ 5.6533e-006  ]
6835 : [ 5.61692e-006 ]
6836 : [ 5.70157e-006 ]
6837 : [ 5.63289e-006 ]
6838 : [ 5.91432e-006 ]
6839 : [ 5.66042e-006 ]
6840 : [ 5.89271e-006 ]
6841 : [ 5.80599e-006 ]
6842 : [ 5.70497e-006 ]
6843 : [ 5.68606e-006 ]
6844 : [ 5.63658e-006 ]
6845 : [ 5.88636e-006 ]
6846 : [ 5.68049e-006 ]
6847 : [ 5.69796e-006 ]
6848 : [ 5.66892e-006 ]
6849 : [ 5.68981e-006 ]
6850 : [ 5.87247e-006 ]
6851 : [ 5.65103e-006 ]
6852 : [ 5.58666e-006 ]
6853 : [ 5.62077e-006 ]
6854 : [ 5.94773e-006 ]
6855 : [ 5.79334e-006 ]
6856 : [ 5.71004e-006 ]
6857 : [ 5.6868e-006  ]
6858 : [ 5.72099e-006 ]
6859 : [ 5.56009e-006 ]
6860 : [ 5.87161e-006 ]
6861 : [ 5.91062e-006 ]
6862 : [ 5.69256e-006 ]
6863 : [ 5.6661e-006  ]
6864 : [ 5.98658e-006 ]
6865 : [ 5.71003e-006 ]
6866 : [ 5.58179e-006 ]
6867 : [ 5.67919e-006 ]
6868 : [ 5.7391e-006  ]
6869 : [ 6.08073e-006 ]
6870 : [ 5.617e-006   ]
6871 : [ 5.57653e-006 ]
6872 : [ 5.56181e-006 ]
6873 : [ 5.99953e-006 ]
6874 : [ 6.04634e-006 ]
6875 : [ 5.9708e-006  ]
6876 : [ 5.75214e-006 ]
6877 : [ 5.90589e-006 ]
6878 : [ 5.59985e-006 ]
6879 : [ 5.89983e-006 ]
6880 : [ 5.64561e-006 ]
6881 : [ 5.67102e-006 ]
6882 : [ 5.85861e-006 ]
6883 : [ 5.76602e-006 ]
6884 : [ 5.58925e-006 ]
6885 : [ 6.08773e-006 ]
6886 : [ 5.66187e-006 ]
6887 : [ 5.72487e-006 ]
6888 : [ 5.65984e-006 ]
6889 : [ 5.6975e-006  ]
6890 : [ 6.12779e-006 ]
6891 : [ 5.89105e-006 ]
6892 : [ 5.76721e-006 ]
6893 : [ 5.75845e-006 ]
6894 : [ 5.64347e-006 ]
6895 : [ 5.72396e-006 ]
6896 : [ 5.61358e-006 ]
6897 : [ 5.9465e-006  ]
6898 : [ 5.59659e-006 ]
6899 : [ 5.80126e-006 ]
6900 : [ 5.6646e-006  ]
6901 : [ 5.70938e-006 ]
6902 : [ 5.70516e-006 ]
6903 : [ 5.74758e-006 ]
6904 : [ 5.79668e-006 ]
6905 : [ 6.00391e-006 ]
6906 : [ 5.59835e-006 ]
6907 : [ 5.62683e-006 ]
6908 : [ 5.58241e-006 ]
6909 : [ 5.97419e-006 ]
6910 : [ 5.86975e-006 ]
6911 : [ 5.9465e-006  ]
6912 : [ 5.77905e-006 ]
6913 : [ 5.65325e-006 ]
6914 : [ 5.70572e-006 ]
6915 : [ 5.71273e-006 ]
6916 : [ 5.70228e-006 ]
6917 : [ 5.67788e-006 ]
6918 : [ 5.60595e-006 ]
6919 : [ 5.83119e-006 ]
6920 : [ 5.69323e-006 ]
6921 : [ 5.77237e-006 ]
6922 : [ 5.76786e-006 ]
6923 : [ 6.07344e-006 ]
6924 : [ 6.07891e-006 ]
6925 : [ 5.87859e-006 ]
6926 : [ 5.78399e-006 ]
6927 : [ 6.08693e-006 ]
6928 : [ 5.70825e-006 ]
6929 : [ 5.92978e-006 ]
6930 : [ 5.98676e-006 ]
6931 : [ 5.64187e-006 ]
6932 : [ 5.62011e-006 ]
6933 : [ 5.62569e-006 ]
6934 : [ 5.60066e-006 ]
6935 : [ 5.77293e-006 ]
6936 : [ 5.56829e-006 ]
6937 : [ 5.71539e-006 ]
6938 : [ 5.64362e-006 ]
6939 : [ 5.66755e-006 ]
6940 : [ 5.57579e-006 ]
6941 : [ 5.63428e-006 ]
6942 : [ 5.7264e-006  ]
6943 : [ 5.6561e-006  ]
6944 : [ 5.93199e-006 ]
6945 : [ 5.72249e-006 ]
6946 : [ 5.67681e-006 ]
6947 : [ 5.98566e-006 ]
6948 : [ 5.60098e-006 ]
6949 : [ 5.89854e-006 ]
6950 : [ 5.57181e-006 ]
6951 : [ 5.96199e-006 ]
6952 : [ 5.6529e-006  ]
6953 : [ 5.7093e-006  ]
6954 : [ 5.68938e-006 ]
6955 : [ 5.61115e-006 ]
6956 : [ 5.61221e-006 ]
6957 : [ 5.62781e-006 ]
6958 : [ 5.89362e-006 ]
6959 : [ 5.60605e-006 ]
6960 : [ 5.98052e-006 ]
6961 : [ 5.94811e-006 ]
6962 : [ 5.81285e-006 ]
6963 : [ 5.60079e-006 ]
6964 : [ 5.69097e-006 ]
6965 : [ 5.58024e-006 ]
6966 : [ 5.61121e-006 ]
6967 : [ 5.65423e-006 ]
6968 : [ 5.95326e-006 ]
6969 : [ 5.7943e-006  ]
6970 : [ 5.60991e-006 ]
6971 : [ 5.68879e-006 ]
6972 : [ 5.85412e-006 ]
6973 : [ 5.63036e-006 ]
6974 : [ 5.92573e-006 ]
6975 : [ 5.81905e-006 ]
6976 : [ 5.8217e-006  ]
6977 : [ 5.82796e-006 ]
6978 : [ 5.60348e-006 ]
6979 : [ 5.95174e-006 ]
6980 : [ 5.877e-006   ]
6981 : [ 5.75639e-006 ]
6982 : [ 5.64077e-006 ]
6983 : [ 5.73283e-006 ]
6984 : [ 5.57877e-006 ]
6985 : [ 5.63245e-006 ]
6986 : [ 6.04929e-006 ]
6987 : [ 5.76631e-006 ]
6988 : [ 6.05816e-006 ]
6989 : [ 5.66492e-006 ]
6990 : [ 5.84659e-006 ]
6991 : [ 5.6852e-006  ]
6992 : [ 5.65997e-006 ]
6993 : [ 5.67742e-006 ]
6994 : [ 5.85038e-006 ]
6995 : [ 6.02074e-006 ]
6996 : [ 5.74418e-006 ]
6997 : [ 5.74203e-006 ]
6998 : [ 5.70516e-006 ]
6999 : [ 5.97641e-006 ]
7000 : [ 5.92351e-006 ]
7001 : [ 5.75381e-006 ]
7002 : [ 5.68264e-006 ]
7003 : [ 6.08611e-006 ]
7004 : [ 5.67147e-006 ]
7005 : [ 5.95014e-006 ]
7006 : [ 5.63251e-006 ]
7007 : [ 5.86369e-006 ]
7008 : [ 5.71479e-006 ]
7009 : [ 5.94431e-006 ]
7010 : [ 5.77001e-006 ]
7011 : [ 5.88766e-006 ]
7012 : [ 5.88572e-006 ]
7013 : [ 5.69264e-006 ]
7014 : [ 5.68583e-006 ]
7015 : [ 5.58959e-006 ]
7016 : [ 5.99876e-006 ]
7017 : [ 6.11135e-006 ]
7018 : [ 5.75315e-006 ]
7019 : [ 5.77807e-006 ]
7020 : [ 5.7593e-006  ]
7021 : [ 5.87718e-006 ]
7022 : [ 5.63849e-006 ]
7023 : [ 5.92964e-006 ]
7024 : [ 5.68514e-006 ]
7025 : [ 5.92434e-006 ]
7026 : [ 5.71454e-006 ]
7027 : [ 5.70819e-006 ]
7028 : [ 5.9678e-006  ]
7029 : [ 5.685e-006   ]
7030 : [ 5.57853e-006 ]
7031 : [ 5.65523e-006 ]
7032 : [ 5.58284e-006 ]
7033 : [ 5.6385e-006  ]
7034 : [ 5.68473e-006 ]
7035 : [ 5.65855e-006 ]
7036 : [ 5.79058e-006 ]
7037 : [ 5.64119e-006 ]
7038 : [ 5.74035e-006 ]
7039 : [ 5.76624e-006 ]
7040 : [ 6.11848e-006 ]
7041 : [ 5.80275e-006 ]
7042 : [ 5.61831e-006 ]
7043 : [ 5.75699e-006 ]
7044 : [ 5.77786e-006 ]
7045 : [ 5.98671e-006 ]
7046 : [ 5.69695e-006 ]
7047 : [ 5.69222e-006 ]
7048 : [ 5.90962e-006 ]
7049 : [ 6.05712e-006 ]
7050 : [ 5.89451e-006 ]
7051 : [ 5.74926e-006 ]
7052 : [ 5.61117e-006 ]
7053 : [ 6.06393e-006 ]
7054 : [ 5.81659e-006 ]
7055 : [ 5.61137e-006 ]
7056 : [ 5.65358e-006 ]
7057 : [ 6.0321e-006  ]
7058 : [ 5.81726e-006 ]
7059 : [ 5.58085e-006 ]
7060 : [ 5.63057e-006 ]
7061 : [ 5.79151e-006 ]
7062 : [ 5.8857e-006  ]
7063 : [ 5.74783e-006 ]
7064 : [ 5.61627e-006 ]
7065 : [ 5.89144e-006 ]
7066 : [ 5.68426e-006 ]
7067 : [ 5.68698e-006 ]
7068 : [ 5.82672e-006 ]
7069 : [ 5.57684e-006 ]
7070 : [ 5.87229e-006 ]
7071 : [ 6.02512e-006 ]
7072 : [ 5.77125e-006 ]
7073 : [ 5.74588e-006 ]
7074 : [ 5.6651e-006  ]
7075 : [ 6.08864e-006 ]
7076 : [ 5.58265e-006 ]
7077 : [ 5.75413e-006 ]
7078 : [ 5.77265e-006 ]
7079 : [ 5.59641e-006 ]
7080 : [ 5.76488e-006 ]
7081 : [ 5.74187e-006 ]
7082 : [ 6.11685e-006 ]
7083 : [ 5.58353e-006 ]
7084 : [ 5.62736e-006 ]
7085 : [ 5.67797e-006 ]
7086 : [ 5.73526e-006 ]
7087 : [ 5.84435e-006 ]
7088 : [ 5.91685e-006 ]
7089 : [ 5.76497e-006 ]
7090 : [ 6.00518e-006 ]
7091 : [ 5.81371e-006 ]
7092 : [ 5.68382e-006 ]
7093 : [ 5.61943e-006 ]
7094 : [ 5.63858e-006 ]
7095 : [ 5.79242e-006 ]
7096 : [ 5.64101e-006 ]
7097 : [ 5.73902e-006 ]
7098 : [ 5.752e-006   ]
7099 : [ 5.64381e-006 ]
7100 : [ 5.62876e-006 ]
7101 : [ 6.11971e-006 ]
7102 : [ 5.67559e-006 ]
7103 : [ 5.77234e-006 ]
7104 : [ 5.9249e-006  ]
7105 : [ 5.876e-006   ]
7106 : [ 5.81174e-006 ]
7107 : [ 5.59579e-006 ]
7108 : [ 5.88263e-006 ]
7109 : [ 5.65091e-006 ]
7110 : [ 5.5784e-006  ]
7111 : [ 5.63286e-006 ]
7112 : [ 5.76304e-006 ]
7113 : [ 5.95701e-006 ]
7114 : [ 5.82151e-006 ]
7115 : [ 5.79466e-006 ]
7116 : [ 5.61795e-006 ]
7117 : [ 5.69638e-006 ]
7118 : [ 6.05488e-006 ]
7119 : [ 5.8335e-006  ]
7120 : [ 5.89554e-006 ]
7121 : [ 5.72265e-006 ]
7122 : [ 6.03175e-006 ]
7123 : [ 5.85791e-006 ]
7124 : [ 6.06249e-006 ]
7125 : [ 5.72243e-006 ]
7126 : [ 5.81691e-006 ]
7127 : [ 5.99338e-006 ]
7128 : [ 6.11097e-006 ]
7129 : [ 5.84269e-006 ]
7130 : [ 5.66725e-006 ]
7131 : [ 5.68023e-006 ]
7132 : [ 5.72955e-006 ]
7133 : [ 5.64737e-006 ]
7134 : [ 5.70487e-006 ]
7135 : [ 5.69939e-006 ]
7136 : [ 5.72703e-006 ]
7137 : [ 5.73192e-006 ]
7138 : [ 5.75366e-006 ]
7139 : [ 5.7157e-006  ]
7140 : [ 5.64519e-006 ]
7141 : [ 5.5951e-006  ]
7142 : [ 5.56915e-006 ]
7143 : [ 5.6551e-006  ]
7144 : [ 5.79223e-006 ]
7145 : [ 5.79146e-006 ]
7146 : [ 6.07515e-006 ]
7147 : [ 5.63456e-006 ]
7148 : [ 5.75871e-006 ]
7149 : [ 5.74084e-006 ]
7150 : [ 5.76231e-006 ]
7151 : [ 5.59164e-006 ]
7152 : [ 5.843e-006   ]
7153 : [ 5.88225e-006 ]
7154 : [ 5.88604e-006 ]
7155 : [ 5.5827e-006  ]
7156 : [ 5.78297e-006 ]
7157 : [ 5.77901e-006 ]
7158 : [ 5.70657e-006 ]
7159 : [ 5.65314e-006 ]
7160 : [ 5.82731e-006 ]
7161 : [ 6.06137e-006 ]
7162 : [ 5.92193e-006 ]
7163 : [ 5.75822e-006 ]
7164 : [ 6.11735e-006 ]
7165 : [ 5.76005e-006 ]
7166 : [ 5.72563e-006 ]
7167 : [ 5.69022e-006 ]
7168 : [ 6.06728e-006 ]
7169 : [ 6.04449e-006 ]
7170 : [ 5.85172e-006 ]
7171 : [ 5.73344e-006 ]
7172 : [ 5.91811e-006 ]
7173 : [ 5.73172e-006 ]
7174 : [ 5.74854e-006 ]
7175 : [ 5.91299e-006 ]
7176 : [ 5.72512e-006 ]
7177 : [ 5.88552e-006 ]
7178 : [ 5.86192e-006 ]
7179 : [ 5.7877e-006  ]
7180 : [ 5.66597e-006 ]
7181 : [ 5.6549e-006  ]
7182 : [ 5.61301e-006 ]
7183 : [ 5.61487e-006 ]
7184 : [ 5.89529e-006 ]
7185 : [ 5.64503e-006 ]
7186 : [ 5.91772e-006 ]
7187 : [ 5.61484e-006 ]
7188 : [ 5.56907e-006 ]
7189 : [ 5.76482e-006 ]
7190 : [ 5.61616e-006 ]
7191 : [ 5.83614e-006 ]
7192 : [ 5.71643e-006 ]
7193 : [ 5.67579e-006 ]
7194 : [ 5.61324e-006 ]
7195 : [ 5.71863e-006 ]
7196 : [ 6.0886e-006  ]
7197 : [ 5.71189e-006 ]
7198 : [ 5.72004e-006 ]
7199 : [ 5.6603e-006  ]
7200 : [ 5.67552e-006 ]
7201 : [ 5.73045e-006 ]
7202 : [ 5.61301e-006 ]
7203 : [ 5.68067e-006 ]
7204 : [ 5.95263e-006 ]
7205 : [ 5.76586e-006 ]
7206 : [ 5.67277e-006 ]
7207 : [ 5.56033e-006 ]
7208 : [ 5.60281e-006 ]
7209 : [ 5.66763e-006 ]
7210 : [ 5.71601e-006 ]
7211 : [ 5.62883e-006 ]
7212 : [ 5.77856e-006 ]
7213 : [ 5.64843e-006 ]
7214 : [ 5.68909e-006 ]
7215 : [ 5.71993e-006 ]
7216 : [ 6.06659e-006 ]
7217 : [ 5.95706e-006 ]
7218 : [ 5.59892e-006 ]
7219 : [ 5.74793e-006 ]
7220 : [ 5.62904e-006 ]
7221 : [ 5.78877e-006 ]
7222 : [ 5.85736e-006 ]
7223 : [ 6.05154e-006 ]
7224 : [ 5.89182e-006 ]
7225 : [ 6.07158e-006 ]
7226 : [ 5.71062e-006 ]
7227 : [ 5.68132e-006 ]
7228 : [ 5.71995e-006 ]
7229 : [ 5.71239e-006 ]
7230 : [ 6.03919e-006 ]
7231 : [ 5.72033e-006 ]
7232 : [ 5.72294e-006 ]
7233 : [ 5.98025e-006 ]
7234 : [ 6.08273e-006 ]
7235 : [ 5.68826e-006 ]
7236 : [ 5.67117e-006 ]
7237 : [ 6.04457e-006 ]
7238 : [ 5.73032e-006 ]
7239 : [ 5.60389e-006 ]
7240 : [ 5.83956e-006 ]
7241 : [ 5.57119e-006 ]
7242 : [ 5.6568e-006  ]
7243 : [ 5.74746e-006 ]
7244 : [ 5.71461e-006 ]
7245 : [ 5.59613e-006 ]
7246 : [ 5.68253e-006 ]
7247 : [ 5.86865e-006 ]
7248 : [ 5.68336e-006 ]
7249 : [ 6.11374e-006 ]
7250 : [ 5.63092e-006 ]
7251 : [ 5.63971e-006 ]
7252 : [ 5.73738e-006 ]
7253 : [ 5.65376e-006 ]
7254 : [ 5.64113e-006 ]
7255 : [ 5.69179e-006 ]
7256 : [ 5.61374e-006 ]
7257 : [ 5.58711e-006 ]
7258 : [ 5.64314e-006 ]
7259 : [ 5.59673e-006 ]
7260 : [ 5.71665e-006 ]
7261 : [ 5.63909e-006 ]
7262 : [ 5.99153e-006 ]
7263 : [ 6.00569e-006 ]
7264 : [ 5.59496e-006 ]
7265 : [ 5.91125e-006 ]
7266 : [ 5.64072e-006 ]
7267 : [ 5.99242e-006 ]
7268 : [ 5.63475e-006 ]
7269 : [ 6.00416e-006 ]
7270 : [ 5.72378e-006 ]
7271 : [ 5.66551e-006 ]
7272 : [ 6.0477e-006  ]
7273 : [ 6.05397e-006 ]
7274 : [ 5.70038e-006 ]
7275 : [ 5.85485e-006 ]
7276 : [ 5.5576e-006  ]
7277 : [ 5.63331e-006 ]
7278 : [ 5.82233e-006 ]
7279 : [ 5.83115e-006 ]
7280 : [ 5.61764e-006 ]
7281 : [ 5.71076e-006 ]
7282 : [ 5.67418e-006 ]
7283 : [ 5.72965e-006 ]
7284 : [ 5.58853e-006 ]
7285 : [ 5.57587e-006 ]
7286 : [ 5.75227e-006 ]
7287 : [ 5.68099e-006 ]
7288 : [ 5.87438e-006 ]
7289 : [ 5.68413e-006 ]
7290 : [ 5.77077e-006 ]
7291 : [ 5.86214e-006 ]
7292 : [ 5.56694e-006 ]
7293 : [ 5.83915e-006 ]
7294 : [ 5.59217e-006 ]
7295 : [ 5.66e-006    ]
7296 : [ 5.65204e-006 ]
7297 : [ 5.63997e-006 ]
7298 : [ 5.58382e-006 ]
7299 : [ 5.70482e-006 ]
7300 : [ 5.74476e-006 ]
7301 : [ 5.87166e-006 ]
7302 : [ 5.65269e-006 ]
7303 : [ 6.02836e-006 ]
7304 : [ 5.73237e-006 ]
7305 : [ 5.65762e-006 ]
7306 : [ 5.6177e-006  ]
7307 : [ 5.85697e-006 ]
7308 : [ 5.84954e-006 ]
7309 : [ 6.05026e-006 ]
7310 : [ 5.60051e-006 ]
7311 : [ 5.56072e-006 ]
7312 : [ 5.81151e-006 ]
7313 : [ 5.78212e-006 ]
7314 : [ 5.90578e-006 ]
7315 : [ 5.7925e-006  ]
7316 : [ 5.57182e-006 ]
7317 : [ 5.88609e-006 ]
7318 : [ 5.58595e-006 ]
7319 : [ 5.58689e-006 ]
7320 : [ 5.57833e-006 ]
7321 : [ 5.59989e-006 ]
7322 : [ 5.68124e-006 ]
7323 : [ 5.70459e-006 ]
7324 : [ 5.65515e-006 ]
7325 : [ 5.68333e-006 ]
7326 : [ 5.60485e-006 ]
7327 : [ 5.60797e-006 ]
7328 : [ 5.78941e-006 ]
7329 : [ 5.73671e-006 ]
7330 : [ 5.6802e-006  ]
7331 : [ 5.7978e-006  ]
7332 : [ 5.58017e-006 ]
7333 : [ 5.63483e-006 ]
7334 : [ 5.78877e-006 ]
7335 : [ 5.65713e-006 ]
7336 : [ 5.5653e-006  ]
7337 : [ 5.72266e-006 ]
7338 : [ 5.90307e-006 ]
7339 : [ 5.72781e-006 ]
7340 : [ 5.62092e-006 ]
7341 : [ 5.85757e-006 ]
7342 : [ 5.5793e-006  ]
7343 : [ 5.64732e-006 ]
7344 : [ 5.94883e-006 ]
7345 : [ 5.71118e-006 ]
7346 : [ 5.94172e-006 ]
7347 : [ 5.61129e-006 ]
7348 : [ 6.03481e-006 ]
7349 : [ 5.75538e-006 ]
7350 : [ 6.05961e-006 ]
7351 : [ 5.56602e-006 ]
7352 : [ 5.6282e-006  ]
7353 : [ 5.56678e-006 ]
7354 : [ 5.57907e-006 ]
7355 : [ 5.62068e-006 ]
7356 : [ 5.95509e-006 ]
7357 : [ 5.99627e-006 ]
7358 : [ 6.0106e-006  ]
7359 : [ 6.03577e-006 ]
7360 : [ 5.75492e-006 ]
7361 : [ 6.06123e-006 ]
7362 : [ 5.84184e-006 ]
7363 : [ 6.06832e-006 ]
7364 : [ 5.94656e-006 ]
7365 : [ 5.93365e-006 ]
7366 : [ 5.60417e-006 ]
7367 : [ 5.63698e-006 ]
7368 : [ 5.6422e-006  ]
7369 : [ 5.72069e-006 ]
7370 : [ 5.64613e-006 ]
7371 : [ 6.03546e-006 ]
7372 : [ 5.78549e-006 ]
7373 : [ 6.12086e-006 ]
7374 : [ 5.81572e-006 ]
7375 : [ 5.81443e-006 ]
7376 : [ 5.59055e-006 ]
7377 : [ 5.74574e-006 ]
7378 : [ 5.56244e-006 ]
7379 : [ 6.11882e-006 ]
7380 : [ 5.87574e-006 ]
7381 : [ 5.68178e-006 ]
7382 : [ 5.5855e-006  ]
7383 : [ 5.57883e-006 ]
7384 : [ 5.71509e-006 ]
7385 : [ 5.86987e-006 ]
7386 : [ 5.72122e-006 ]
7387 : [ 5.59848e-006 ]
7388 : [ 5.89855e-006 ]
7389 : [ 5.64757e-006 ]
7390 : [ 5.64469e-006 ]
7391 : [ 5.63833e-006 ]
7392 : [ 5.89271e-006 ]
7393 : [ 6.10628e-006 ]
7394 : [ 5.61173e-006 ]
7395 : [ 5.77592e-006 ]
7396 : [ 5.60486e-006 ]
7397 : [ 5.67072e-006 ]
7398 : [ 5.7084e-006  ]
7399 : [ 5.58391e-006 ]
7400 : [ 6.06406e-006 ]
7401 : [ 5.91613e-006 ]
7402 : [ 5.70951e-006 ]
7403 : [ 5.95031e-006 ]
7404 : [ 5.81554e-006 ]
7405 : [ 5.57478e-006 ]
7406 : [ 5.7343e-006  ]
7407 : [ 5.70023e-006 ]
7408 : [ 5.71917e-006 ]
7409 : [ 5.74771e-006 ]
7410 : [ 5.66074e-006 ]
7411 : [ 5.59133e-006 ]
7412 : [ 5.78579e-006 ]
7413 : [ 5.9676e-006  ]
7414 : [ 5.90152e-006 ]
7415 : [ 5.64465e-006 ]
7416 : [ 5.64437e-006 ]
7417 : [ 5.74588e-006 ]
7418 : [ 5.61471e-006 ]
7419 : [ 5.97283e-006 ]
7420 : [ 5.57471e-006 ]
7421 : [ 6.07635e-006 ]
7422 : [ 5.9409e-006  ]
7423 : [ 5.96322e-006 ]
7424 : [ 5.69732e-006 ]
7425 : [ 5.68229e-006 ]
7426 : [ 5.61703e-006 ]
7427 : [ 5.73694e-006 ]
7428 : [ 5.72242e-006 ]
7429 : [ 5.76033e-006 ]
7430 : [ 5.93972e-006 ]
7431 : [ 5.64756e-006 ]
7432 : [ 5.68567e-006 ]
7433 : [ 5.56824e-006 ]
7434 : [ 5.87824e-006 ]
7435 : [ 6.10194e-006 ]
7436 : [ 5.55369e-006 ]
7437 : [ 5.57465e-006 ]
7438 : [ 5.76558e-006 ]
7439 : [ 5.61535e-006 ]
7440 : [ 5.75404e-006 ]
7441 : [ 5.79835e-006 ]
7442 : [ 5.66234e-006 ]
7443 : [ 5.70508e-006 ]
7444 : [ 5.72469e-006 ]
7445 : [ 5.86195e-006 ]
7446 : [ 5.73333e-006 ]
7447 : [ 5.88453e-006 ]
7448 : [ 5.97085e-006 ]
7449 : [ 5.57323e-006 ]
7450 : [ 5.78434e-006 ]
7451 : [ 5.85676e-006 ]
7452 : [ 5.67973e-006 ]
7453 : [ 5.678e-006   ]
7454 : [ 5.86688e-006 ]
7455 : [ 5.76098e-006 ]
7456 : [ 5.70745e-006 ]
7457 : [ 5.60306e-006 ]
7458 : [ 6.12287e-006 ]
7459 : [ 5.60703e-006 ]
7460 : [ 5.8527e-006  ]
7461 : [ 5.93526e-006 ]
7462 : [ 5.9388e-006  ]
7463 : [ 5.65301e-006 ]
7464 : [ 5.61425e-006 ]
7465 : [ 5.69064e-006 ]
7466 : [ 5.79464e-006 ]
7467 : [ 5.68561e-006 ]
7468 : [ 5.92338e-006 ]
7469 : [ 5.71538e-006 ]
7470 : [ 5.85172e-006 ]
7471 : [ 6.11683e-006 ]
7472 : [ 5.64794e-006 ]
7473 : [ 5.86939e-006 ]
7474 : [ 5.72734e-006 ]
7475 : [ 5.62537e-006 ]
7476 : [ 5.8646e-006  ]
7477 : [ 5.66617e-006 ]
7478 : [ 5.96005e-006 ]
7479 : [ 5.58451e-006 ]
7480 : [ 5.72025e-006 ]
7481 : [ 5.89843e-006 ]
7482 : [ 5.64251e-006 ]
7483 : [ 5.8275e-006  ]
7484 : [ 5.671e-006   ]
7485 : [ 5.796e-006   ]
7486 : [ 5.58427e-006 ]
7487 : [ 5.66244e-006 ]
7488 : [ 5.5751e-006  ]
7489 : [ 5.67978e-006 ]
7490 : [ 5.59696e-006 ]
7491 : [ 6.01274e-006 ]
7492 : [ 5.6367e-006  ]
7493 : [ 5.76933e-006 ]
7494 : [ 5.65469e-006 ]
7495 : [ 5.88547e-006 ]
7496 : [ 5.71894e-006 ]
7497 : [ 5.98864e-006 ]
7498 : [ 5.65319e-006 ]
7499 : [ 5.87796e-006 ]
7500 : [ 5.65679e-006 ]
7501 : [ 5.82559e-006 ]
7502 : [ 5.83176e-006 ]
7503 : [ 5.77821e-006 ]
7504 : [ 5.61789e-006 ]
7505 : [ 5.68004e-006 ]
7506 : [ 5.71761e-006 ]
7507 : [ 5.66429e-006 ]
7508 : [ 5.83021e-006 ]
7509 : [ 5.79201e-006 ]
7510 : [ 5.92583e-006 ]
7511 : [ 5.56339e-006 ]
7512 : [ 6.08134e-006 ]
7513 : [ 5.80274e-006 ]
7514 : [ 5.76822e-006 ]
7515 : [ 5.69379e-006 ]
7516 : [ 5.94695e-006 ]
7517 : [ 5.79496e-006 ]
7518 : [ 5.56292e-006 ]
7519 : [ 5.69816e-006 ]
7520 : [ 6.00606e-006 ]
7521 : [ 5.86056e-006 ]
7522 : [ 5.59197e-006 ]
7523 : [ 5.69555e-006 ]
7524 : [ 5.68324e-006 ]
7525 : [ 6.09539e-006 ]
7526 : [ 5.69648e-006 ]
7527 : [ 5.5573e-006  ]
7528 : [ 5.73862e-006 ]
7529 : [ 5.92756e-006 ]
7530 : [ 5.62054e-006 ]
7531 : [ 5.74553e-006 ]
7532 : [ 5.72371e-006 ]
7533 : [ 5.85932e-006 ]
7534 : [ 5.6771e-006  ]
7535 : [ 5.86902e-006 ]
7536 : [ 5.70511e-006 ]
7537 : [ 5.9456e-006  ]
7538 : [ 5.62819e-006 ]
7539 : [ 6.05135e-006 ]
7540 : [ 5.83189e-006 ]
7541 : [ 5.71937e-006 ]
7542 : [ 5.56624e-006 ]
7543 : [ 5.74796e-006 ]
7544 : [ 5.75226e-006 ]
7545 : [ 5.80194e-006 ]
7546 : [ 5.6807e-006  ]
7547 : [ 6.07902e-006 ]
7548 : [ 5.79851e-006 ]
7549 : [ 5.59078e-006 ]
7550 : [ 5.65248e-006 ]
7551 : [ 5.65497e-006 ]
7552 : [ 5.6427e-006  ]
7553 : [ 5.63711e-006 ]
7554 : [ 5.74469e-006 ]
7555 : [ 5.74896e-006 ]
7556 : [ 5.94179e-006 ]
7557 : [ 5.61439e-006 ]
7558 : [ 5.72442e-006 ]
7559 : [ 5.71744e-006 ]
7560 : [ 5.60998e-006 ]
7561 : [ 5.73237e-006 ]
7562 : [ 6.09749e-006 ]
7563 : [ 5.59231e-006 ]
7564 : [ 5.79119e-006 ]
7565 : [ 5.71678e-006 ]
7566 : [ 5.77302e-006 ]
7567 : [ 5.75239e-006 ]
7568 : [ 6.09175e-006 ]
7569 : [ 5.64912e-006 ]
7570 : [ 5.60757e-006 ]
7571 : [ 5.9163e-006  ]
7572 : [ 5.58875e-006 ]
7573 : [ 5.59586e-006 ]
7574 : [ 6.01027e-006 ]
7575 : [ 5.65021e-006 ]
7576 : [ 5.78985e-006 ]
7577 : [ 5.86902e-006 ]
7578 : [ 5.71336e-006 ]
7579 : [ 5.79028e-006 ]
7580 : [ 5.63182e-006 ]
7581 : [ 5.56773e-006 ]
7582 : [ 5.70726e-006 ]
7583 : [ 5.6972e-006  ]
7584 : [ 6.09045e-006 ]
7585 : [ 5.96205e-006 ]
7586 : [ 5.68675e-006 ]
7587 : [ 5.64433e-006 ]
7588 : [ 5.95777e-006 ]
7589 : [ 5.58975e-006 ]
7590 : [ 5.95085e-006 ]
7591 : [ 5.76649e-006 ]
7592 : [ 5.76887e-006 ]
7593 : [ 5.69017e-006 ]
7594 : [ 6.07017e-006 ]
7595 : [ 5.99913e-006 ]
7596 : [ 5.75878e-006 ]
7597 : [ 5.73761e-006 ]
7598 : [ 5.64098e-006 ]
7599 : [ 5.85151e-006 ]
7600 : [ 5.56593e-006 ]
7601 : [ 6.10071e-006 ]
7602 : [ 5.98797e-006 ]
7603 : [ 5.81028e-006 ]
7604 : [ 5.90638e-006 ]
7605 : [ 6.12559e-006 ]
7606 : [ 6.05814e-006 ]
7607 : [ 6.08031e-006 ]
7608 : [ 5.94015e-006 ]
7609 : [ 5.91902e-006 ]
7610 : [ 5.78861e-006 ]
7611 : [ 5.81908e-006 ]
7612 : [ 5.59637e-006 ]
7613 : [ 5.59004e-006 ]
7614 : [ 5.9439e-006  ]
7615 : [ 5.58762e-006 ]
7616 : [ 5.60839e-006 ]
7617 : [ 5.72179e-006 ]
7618 : [ 6.12238e-006 ]
7619 : [ 5.63959e-006 ]
7620 : [ 5.63392e-006 ]
7621 : [ 5.66009e-006 ]
7622 : [ 5.84102e-006 ]
7623 : [ 5.94372e-006 ]
7624 : [ 5.73861e-006 ]
7625 : [ 5.5612e-006  ]
7626 : [ 5.75626e-006 ]
7627 : [ 5.93521e-006 ]
7628 : [ 5.68884e-006 ]
7629 : [ 5.59003e-006 ]
7630 : [ 5.82408e-006 ]
7631 : [ 5.66647e-006 ]
7632 : [ 5.78645e-006 ]
7633 : [ 5.60881e-006 ]
7634 : [ 5.96637e-006 ]
7635 : [ 5.94802e-006 ]
7636 : [ 5.77712e-006 ]
7637 : [ 5.7062e-006  ]
7638 : [ 5.63348e-006 ]
7639 : [ 5.73324e-006 ]
7640 : [ 5.70331e-006 ]
7641 : [ 5.79357e-006 ]
7642 : [ 5.64928e-006 ]
7643 : [ 5.84632e-006 ]
7644 : [ 5.56244e-006 ]
7645 : [ 5.80135e-006 ]
7646 : [ 5.69907e-006 ]
7647 : [ 6.06906e-006 ]
7648 : [ 5.61871e-006 ]
7649 : [ 5.56278e-006 ]
7650 : [ 5.91378e-006 ]
7651 : [ 5.60115e-006 ]
7652 : [ 5.91972e-006 ]
7653 : [ 5.73424e-006 ]
7654 : [ 5.71749e-006 ]
7655 : [ 5.65542e-006 ]
7656 : [ 5.72621e-006 ]
7657 : [ 5.64543e-006 ]
7658 : [ 5.70705e-006 ]
7659 : [ 5.73509e-006 ]
7660 : [ 5.96349e-006 ]
7661 : [ 5.60508e-006 ]
7662 : [ 5.81922e-006 ]
7663 : [ 5.69218e-006 ]
7664 : [ 5.94345e-006 ]
7665 : [ 5.69812e-006 ]
7666 : [ 5.67412e-006 ]
7667 : [ 5.60105e-006 ]
7668 : [ 5.56868e-006 ]
7669 : [ 5.62649e-006 ]
7670 : [ 5.81058e-006 ]
7671 : [ 5.72529e-006 ]
7672 : [ 5.80998e-006 ]
7673 : [ 5.92971e-006 ]
7674 : [ 5.8499e-006  ]
7675 : [ 5.7093e-006  ]
7676 : [ 5.60518e-006 ]
7677 : [ 5.82057e-006 ]
7678 : [ 5.60617e-006 ]
7679 : [ 5.56782e-006 ]
7680 : [ 5.99811e-006 ]
7681 : [ 5.86422e-006 ]
7682 : [ 6.08449e-006 ]
7683 : [ 5.69758e-006 ]
7684 : [ 5.76324e-006 ]
7685 : [ 5.6903e-006  ]
7686 : [ 5.70023e-006 ]
7687 : [ 5.65778e-006 ]
7688 : [ 5.82499e-006 ]
7689 : [ 5.60905e-006 ]
7690 : [ 5.75435e-006 ]
7691 : [ 5.60771e-006 ]
7692 : [ 5.96499e-006 ]
7693 : [ 5.6804e-006  ]
7694 : [ 5.82078e-006 ]
7695 : [ 5.88316e-006 ]
7696 : [ 5.84293e-006 ]
7697 : [ 5.93329e-006 ]
7698 : [ 5.5682e-006  ]
7699 : [ 5.78004e-006 ]
7700 : [ 5.62076e-006 ]
7701 : [ 5.59167e-006 ]
7702 : [ 5.80275e-006 ]
7703 : [ 5.82911e-006 ]
7704 : [ 5.64016e-006 ]
7705 : [ 5.72654e-006 ]
7706 : [ 5.62317e-006 ]
7707 : [ 5.63541e-006 ]
7708 : [ 5.67631e-006 ]
7709 : [ 5.60831e-006 ]
7710 : [ 5.63623e-006 ]
7711 : [ 5.59811e-006 ]
7712 : [ 5.75729e-006 ]
7713 : [ 5.73083e-006 ]
7714 : [ 6.00467e-006 ]
7715 : [ 6.04587e-006 ]
7716 : [ 5.69474e-006 ]
7717 : [ 5.74679e-006 ]
7718 : [ 5.81313e-006 ]
7719 : [ 5.7316e-006  ]
7720 : [ 5.68022e-006 ]
7721 : [ 5.61501e-006 ]
7722 : [ 5.77104e-006 ]
7723 : [ 5.56313e-006 ]
7724 : [ 5.85452e-006 ]
7725 : [ 5.80126e-006 ]
7726 : [ 5.88386e-006 ]
7727 : [ 5.58234e-006 ]
7728 : [ 5.67678e-006 ]
7729 : [ 5.76614e-006 ]
7730 : [ 5.79261e-006 ]
7731 : [ 5.94439e-006 ]
7732 : [ 5.6131e-006  ]
7733 : [ 5.59564e-006 ]
7734 : [ 5.64499e-006 ]
7735 : [ 5.6741e-006  ]
7736 : [ 5.5954e-006  ]
7737 : [ 5.89782e-006 ]
7738 : [ 5.66668e-006 ]
7739 : [ 5.71296e-006 ]
7740 : [ 5.62752e-006 ]
7741 : [ 5.68555e-006 ]
7742 : [ 5.62732e-006 ]
7743 : [ 5.99815e-006 ]
7744 : [ 5.96344e-006 ]
7745 : [ 5.90259e-006 ]
7746 : [ 5.63463e-006 ]
7747 : [ 5.78575e-006 ]
7748 : [ 5.90767e-006 ]
7749 : [ 5.85307e-006 ]
7750 : [ 5.99931e-006 ]
7751 : [ 5.86268e-006 ]
7752 : [ 5.97762e-006 ]
7753 : [ 5.64198e-006 ]
7754 : [ 5.5965e-006  ]
7755 : [ 5.82905e-006 ]
7756 : [ 6.07131e-006 ]
7757 : [ 5.69673e-006 ]
7758 : [ 5.73831e-006 ]
7759 : [ 6.10558e-006 ]
7760 : [ 5.7462e-006  ]
7761 : [ 5.69706e-006 ]
7762 : [ 5.68172e-006 ]
7763 : [ 6.06565e-006 ]
7764 : [ 5.56938e-006 ]
7765 : [ 5.68627e-006 ]
7766 : [ 5.73075e-006 ]
7767 : [ 5.99127e-006 ]
7768 : [ 5.85408e-006 ]
7769 : [ 5.71389e-006 ]
7770 : [ 5.67561e-006 ]
7771 : [ 5.7166e-006  ]
7772 : [ 5.56533e-006 ]
7773 : [ 5.63096e-006 ]
7774 : [ 5.66588e-006 ]
7775 : [ 5.57903e-006 ]
7776 : [ 5.81644e-006 ]
7777 : [ 5.94269e-006 ]
7778 : [ 5.96794e-006 ]
7779 : [ 5.63955e-006 ]
7780 : [ 5.56525e-006 ]
7781 : [ 5.71234e-006 ]
7782 : [ 6.11233e-006 ]
7783 : [ 5.59653e-006 ]
7784 : [ 5.76197e-006 ]
7785 : [ 5.57938e-006 ]
7786 : [ 5.61964e-006 ]
7787 : [ 5.62982e-006 ]
7788 : [ 5.94414e-006 ]
7789 : [ 5.66895e-006 ]
7790 : [ 5.78505e-006 ]
7791 : [ 6.05952e-006 ]
7792 : [ 5.8653e-006  ]
7793 : [ 6.02558e-006 ]
7794 : [ 5.73835e-006 ]
7795 : [ 5.91316e-006 ]
7796 : [ 5.90151e-006 ]
7797 : [ 5.71762e-006 ]
7798 : [ 5.8804e-006  ]
7799 : [ 5.8741e-006  ]
7800 : [ 6.08342e-006 ]
7801 : [ 5.79786e-006 ]
7802 : [ 5.73345e-006 ]
7803 : [ 5.70511e-006 ]
7804 : [ 5.56387e-006 ]
7805 : [ 6.0756e-006  ]
7806 : [ 5.67823e-006 ]
7807 : [ 5.62482e-006 ]
7808 : [ 5.72335e-006 ]
7809 : [ 5.70267e-006 ]
7810 : [ 5.77455e-006 ]
7811 : [ 6.05819e-006 ]
7812 : [ 5.71534e-006 ]
7813 : [ 5.62364e-006 ]
7814 : [ 5.99488e-006 ]
7815 : [ 5.86278e-006 ]
7816 : [ 5.65043e-006 ]
7817 : [ 5.72818e-006 ]
7818 : [ 5.76398e-006 ]
7819 : [ 5.65787e-006 ]
7820 : [ 5.80283e-006 ]
7821 : [ 6.02725e-006 ]
7822 : [ 5.71298e-006 ]
7823 : [ 6.11633e-006 ]
7824 : [ 5.68035e-006 ]
7825 : [ 5.60841e-006 ]
7826 : [ 5.92326e-006 ]
7827 : [ 5.62911e-006 ]
7828 : [ 5.6325e-006  ]
7829 : [ 5.88102e-006 ]
7830 : [ 5.66344e-006 ]
7831 : [ 5.85017e-006 ]
7832 : [ 5.69539e-006 ]
7833 : [ 5.93647e-006 ]
7834 : [ 5.63588e-006 ]
7835 : [ 5.6656e-006  ]
7836 : [ 5.73741e-006 ]
7837 : [ 5.7262e-006  ]
7838 : [ 5.66676e-006 ]
7839 : [ 5.62322e-006 ]
7840 : [ 5.63236e-006 ]
7841 : [ 5.82846e-006 ]
7842 : [ 6.05054e-006 ]
7843 : [ 5.85937e-006 ]
7844 : [ 5.58665e-006 ]
7845 : [ 5.65163e-006 ]
7846 : [ 6.12004e-006 ]
7847 : [ 5.74475e-006 ]
7848 : [ 5.74293e-006 ]
7849 : [ 5.85888e-006 ]
7850 : [ 6.03907e-006 ]
7851 : [ 5.71519e-006 ]
7852 : [ 5.59673e-006 ]
7853 : [ 5.63723e-006 ]
7854 : [ 5.7439e-006  ]
7855 : [ 5.99449e-006 ]
7856 : [ 5.69428e-006 ]
7857 : [ 5.81881e-006 ]
7858 : [ 5.63098e-006 ]
7859 : [ 5.87817e-006 ]
7860 : [ 5.63339e-006 ]
7861 : [ 5.62615e-006 ]
7862 : [ 5.64414e-006 ]
7863 : [ 5.76602e-006 ]
7864 : [ 5.66971e-006 ]
7865 : [ 5.8258e-006  ]
7866 : [ 5.89171e-006 ]
7867 : [ 5.76525e-006 ]
7868 : [ 5.64161e-006 ]
7869 : [ 6.04279e-006 ]
7870 : [ 5.63754e-006 ]
7871 : [ 5.92757e-006 ]
7872 : [ 5.76269e-006 ]
7873 : [ 5.80468e-006 ]
7874 : [ 6.02703e-006 ]
7875 : [ 5.63817e-006 ]
7876 : [ 5.96712e-006 ]
7877 : [ 5.7919e-006  ]
7878 : [ 5.74188e-006 ]
7879 : [ 5.69195e-006 ]
7880 : [ 5.58535e-006 ]
7881 : [ 5.96334e-006 ]
7882 : [ 5.62574e-006 ]
7883 : [ 5.68537e-006 ]
7884 : [ 5.817e-006   ]
7885 : [ 5.67429e-006 ]
7886 : [ 5.59571e-006 ]
7887 : [ 6.10094e-006 ]
7888 : [ 5.77307e-006 ]
7889 : [ 5.63912e-006 ]
7890 : [ 5.83348e-006 ]
7891 : [ 6.02266e-006 ]
7892 : [ 5.71519e-006 ]
7893 : [ 5.84992e-006 ]
7894 : [ 5.58743e-006 ]
7895 : [ 5.81369e-006 ]
7896 : [ 5.56437e-006 ]
7897 : [ 5.72446e-006 ]
7898 : [ 5.90056e-006 ]
7899 : [ 6.04846e-006 ]
7900 : [ 5.84085e-006 ]
7901 : [ 5.63682e-006 ]
7902 : [ 5.81496e-006 ]
7903 : [ 6.00277e-006 ]
7904 : [ 5.88539e-006 ]
7905 : [ 5.75072e-006 ]
7906 : [ 5.98183e-006 ]
7907 : [ 5.63598e-006 ]
7908 : [ 5.58814e-006 ]
7909 : [ 5.87187e-006 ]
7910 : [ 5.98224e-006 ]
7911 : [ 5.96509e-006 ]
7912 : [ 5.75349e-006 ]
7913 : [ 6.0386e-006  ]
7914 : [ 5.65637e-006 ]
7915 : [ 5.64074e-006 ]
7916 : [ 5.61714e-006 ]
7917 : [ 5.93288e-006 ]
7918 : [ 5.57986e-006 ]
7919 : [ 5.88219e-006 ]
7920 : [ 5.59689e-006 ]
7921 : [ 5.76836e-006 ]
7922 : [ 5.85365e-006 ]
7923 : [ 5.75894e-006 ]
7924 : [ 5.56195e-006 ]
7925 : [ 6.0199e-006  ]
7926 : [ 5.71256e-006 ]
7927 : [ 5.94507e-006 ]
7928 : [ 5.68338e-006 ]
7929 : [ 5.69319e-006 ]
7930 : [ 5.643e-006   ]
7931 : [ 5.58934e-006 ]
7932 : [ 5.71347e-006 ]
7933 : [ 5.88782e-006 ]
7934 : [ 5.90083e-006 ]
7935 : [ 5.68181e-006 ]
7936 : [ 5.72095e-006 ]
7937 : [ 5.76341e-006 ]
7938 : [ 5.68134e-006 ]
7939 : [ 5.6944e-006  ]
7940 : [ 5.57866e-006 ]
7941 : [ 5.58113e-006 ]
7942 : [ 5.57856e-006 ]
7943 : [ 5.85827e-006 ]
7944 : [ 5.56338e-006 ]
7945 : [ 5.6485e-006  ]
7946 : [ 5.89701e-006 ]
7947 : [ 5.80655e-006 ]
7948 : [ 5.81084e-006 ]
7949 : [ 5.61307e-006 ]
7950 : [ 5.8296e-006  ]
7951 : [ 5.59402e-006 ]
7952 : [ 5.68755e-006 ]
7953 : [ 5.67398e-006 ]
7954 : [ 5.60651e-006 ]
7955 : [ 5.56878e-006 ]
7956 : [ 5.93651e-006 ]
7957 : [ 6.05601e-006 ]
7958 : [ 6.01028e-006 ]
7959 : [ 5.58731e-006 ]
7960 : [ 5.71775e-006 ]
7961 : [ 5.74931e-006 ]
7962 : [ 5.86909e-006 ]
7963 : [ 5.86128e-006 ]
7964 : [ 5.78929e-006 ]
7965 : [ 5.70312e-006 ]
7966 : [ 5.63887e-006 ]
7967 : [ 5.78135e-006 ]
7968 : [ 6.11389e-006 ]
7969 : [ 5.84426e-006 ]
7970 : [ 5.70777e-006 ]
7971 : [ 5.71703e-006 ]
7972 : [ 5.78882e-006 ]
7973 : [ 6.0072e-006  ]
7974 : [ 5.56145e-006 ]
7975 : [ 5.63064e-006 ]
7976 : [ 5.95932e-006 ]
7977 : [ 5.61896e-006 ]
7978 : [ 5.96976e-006 ]
7979 : [ 5.91339e-006 ]
7980 : [ 5.81182e-006 ]
7981 : [ 5.95683e-006 ]
7982 : [ 5.68303e-006 ]
7983 : [ 5.85959e-006 ]
7984 : [ 5.82785e-006 ]
7985 : [ 5.72694e-006 ]
7986 : [ 6.02693e-006 ]
7987 : [ 5.57375e-006 ]
7988 : [ 5.62877e-006 ]
7989 : [ 5.68558e-006 ]
7990 : [ 5.72384e-006 ]
7991 : [ 5.62162e-006 ]
7992 : [ 6.04711e-006 ]
7993 : [ 5.90223e-006 ]
7994 : [ 5.66195e-006 ]
7995 : [ 5.72068e-006 ]
7996 : [ 5.69929e-006 ]
7997 : [ 5.72003e-006 ]
7998 : [ 5.9697e-006  ]
7999 : [ 5.63425e-006 ]
8000 : [ 5.73454e-006 ]
8001 : [ 5.7734e-006  ]
8002 : [ 5.91219e-006 ]
8003 : [ 5.67666e-006 ]
8004 : [ 5.68458e-006 ]
8005 : [ 6.00873e-006 ]
8006 : [ 5.7448e-006  ]
8007 : [ 5.66406e-006 ]
8008 : [ 5.96697e-006 ]
8009 : [ 5.77913e-006 ]
8010 : [ 5.98007e-006 ]
8011 : [ 6.00934e-006 ]
8012 : [ 5.83843e-006 ]
8013 : [ 5.64299e-006 ]
8014 : [ 6.1057e-006  ]
8015 : [ 5.86585e-006 ]
8016 : [ 5.75993e-006 ]
8017 : [ 5.6933e-006  ]
8018 : [ 5.82928e-006 ]
8019 : [ 5.68132e-006 ]
8020 : [ 5.67644e-006 ]
8021 : [ 5.84348e-006 ]
8022 : [ 5.61484e-006 ]
8023 : [ 5.91551e-006 ]
8024 : [ 5.8058e-006  ]
8025 : [ 5.70211e-006 ]
8026 : [ 5.88822e-006 ]
8027 : [ 5.78049e-006 ]
8028 : [ 5.81265e-006 ]
8029 : [ 5.63524e-006 ]
8030 : [ 5.68225e-006 ]
8031 : [ 5.7971e-006  ]
8032 : [ 6.09912e-006 ]
8033 : [ 6.03528e-006 ]
8034 : [ 5.64785e-006 ]
8035 : [ 5.96447e-006 ]
8036 : [ 5.67997e-006 ]
8037 : [ 6.11689e-006 ]
8038 : [ 5.56621e-006 ]
8039 : [ 5.69324e-006 ]
8040 : [ 6.02515e-006 ]
8041 : [ 5.83945e-006 ]
8042 : [ 5.71696e-006 ]
8043 : [ 5.67643e-006 ]
8044 : [ 5.65719e-006 ]
8045 : [ 5.7732e-006  ]
8046 : [ 5.81645e-006 ]
8047 : [ 5.74787e-006 ]
8048 : [ 5.7351e-006  ]
8049 : [ 5.63791e-006 ]
8050 : [ 5.58845e-006 ]
8051 : [ 5.78259e-006 ]
8052 : [ 6.01356e-006 ]
8053 : [ 5.70363e-006 ]
8054 : [ 5.69242e-006 ]
8055 : [ 5.74598e-006 ]
8056 : [ 5.69331e-006 ]
8057 : [ 5.8806e-006  ]
8058 : [ 5.93145e-006 ]
8059 : [ 5.70336e-006 ]
8060 : [ 5.82403e-006 ]
8061 : [ 5.70862e-006 ]
8062 : [ 5.59106e-006 ]
8063 : [ 5.9023e-006  ]
8064 : [ 5.7127e-006  ]
8065 : [ 5.67464e-006 ]
8066 : [ 5.57053e-006 ]
8067 : [ 6.10456e-006 ]
8068 : [ 5.70653e-006 ]
8069 : [ 5.98331e-006 ]
8070 : [ 5.60928e-006 ]
8071 : [ 5.76987e-006 ]
8072 : [ 5.64868e-006 ]
8073 : [ 5.70089e-006 ]
8074 : [ 5.67469e-006 ]
8075 : [ 5.84124e-006 ]
8076 : [ 5.99756e-006 ]
8077 : [ 5.76987e-006 ]
8078 : [ 5.77114e-006 ]
8079 : [ 5.83165e-006 ]
8080 : [ 5.82247e-006 ]
8081 : [ 5.93343e-006 ]
8082 : [ 5.69893e-006 ]
8083 : [ 5.65094e-006 ]
8084 : [ 5.70406e-006 ]
8085 : [ 5.70451e-006 ]
8086 : [ 5.61956e-006 ]
8087 : [ 5.6995e-006  ]
8088 : [ 6.07141e-006 ]
8089 : [ 5.75985e-006 ]
8090 : [ 6.02423e-006 ]
8091 : [ 5.65677e-006 ]
8092 : [ 5.7945e-006  ]
8093 : [ 5.57512e-006 ]
8094 : [ 5.63982e-006 ]
8095 : [ 5.65847e-006 ]
8096 : [ 5.69193e-006 ]
8097 : [ 5.62577e-006 ]
8098 : [ 5.64531e-006 ]
8099 : [ 5.71781e-006 ]
8100 : [ 5.56685e-006 ]
8101 : [ 5.61036e-006 ]
8102 : [ 5.62384e-006 ]
8103 : [ 5.81091e-006 ]
8104 : [ 6.08734e-006 ]
8105 : [ 5.81969e-006 ]
8106 : [ 5.57215e-006 ]
8107 : [ 5.72341e-006 ]
8108 : [ 5.55988e-006 ]
8109 : [ 5.78159e-006 ]
8110 : [ 5.71527e-006 ]
8111 : [ 5.71452e-006 ]
8112 : [ 5.6975e-006  ]
8113 : [ 5.89077e-006 ]
8114 : [ 5.64897e-006 ]
8115 : [ 5.74343e-006 ]
8116 : [ 5.85683e-006 ]
8117 : [ 5.71925e-006 ]
8118 : [ 5.76939e-006 ]
8119 : [ 5.94125e-006 ]
8120 : [ 5.59274e-006 ]
8121 : [ 6.0469e-006  ]
8122 : [ 6.0892e-006  ]
8123 : [ 5.63705e-006 ]
8124 : [ 5.79998e-006 ]
8125 : [ 5.88914e-006 ]
8126 : [ 5.66349e-006 ]
8127 : [ 5.62967e-006 ]
8128 : [ 6.03421e-006 ]
8129 : [ 5.84659e-006 ]
8130 : [ 5.69814e-006 ]
8131 : [ 5.84135e-006 ]
8132 : [ 5.6545e-006  ]
8133 : [ 5.62362e-006 ]
8134 : [ 5.89949e-006 ]
8135 : [ 6.05365e-006 ]
8136 : [ 5.67945e-006 ]
8137 : [ 5.80987e-006 ]
8138 : [ 5.70823e-006 ]
8139 : [ 5.69914e-006 ]
8140 : [ 5.7938e-006  ]
8141 : [ 5.71912e-006 ]
8142 : [ 5.66979e-006 ]
8143 : [ 5.63751e-006 ]
8144 : [ 6.07056e-006 ]
8145 : [ 5.98169e-006 ]
8146 : [ 5.96548e-006 ]
8147 : [ 5.67296e-006 ]
8148 : [ 5.67565e-006 ]
8149 : [ 6.03681e-006 ]
8150 : [ 5.73067e-006 ]
8151 : [ 5.69029e-006 ]
8152 : [ 5.59462e-006 ]
8153 : [ 5.77909e-006 ]
8154 : [ 6.06016e-006 ]
8155 : [ 5.56739e-006 ]
8156 : [ 5.86904e-006 ]
8157 : [ 5.77228e-006 ]
8158 : [ 5.62445e-006 ]
8159 : [ 5.73686e-006 ]
8160 : [ 5.94958e-006 ]
8161 : [ 5.62327e-006 ]
8162 : [ 5.63896e-006 ]
8163 : [ 5.61776e-006 ]
8164 : [ 5.55285e-006 ]
8165 : [ 6.10393e-006 ]
8166 : [ 5.65995e-006 ]
8167 : [ 5.79509e-006 ]
8168 : [ 5.75345e-006 ]
8169 : [ 5.86159e-006 ]
8170 : [ 5.58104e-006 ]
8171 : [ 5.72199e-006 ]
8172 : [ 5.66162e-006 ]
8173 : [ 5.60339e-006 ]
8174 : [ 5.73182e-006 ]
8175 : [ 6.08268e-006 ]
8176 : [ 5.6381e-006  ]
8177 : [ 5.99088e-006 ]
8178 : [ 5.76717e-006 ]
8179 : [ 5.96194e-006 ]
8180 : [ 5.66003e-006 ]
8181 : [ 5.88925e-006 ]
8182 : [ 5.60504e-006 ]
8183 : [ 5.72677e-006 ]
8184 : [ 5.78211e-006 ]
8185 : [ 5.64523e-006 ]
8186 : [ 6.03384e-006 ]
8187 : [ 5.7255e-006  ]
8188 : [ 5.6377e-006  ]
8189 : [ 5.62734e-006 ]
8190 : [ 6.01872e-006 ]
8191 : [ 5.74552e-006 ]
8192 : [ 5.70295e-006 ]
8193 : [ 5.7174e-006  ]
8194 : [ 5.61505e-006 ]
8195 : [ 5.68735e-006 ]
8196 : [ 5.74545e-006 ]
8197 : [ 5.68755e-006 ]
8198 : [ 5.7812e-006  ]
8199 : [ 5.6837e-006  ]
8200 : [ 5.90639e-006 ]
8201 : [ 5.64229e-006 ]
8202 : [ 5.60041e-006 ]
8203 : [ 5.56316e-006 ]
8204 : [ 5.56533e-006 ]
8205 : [ 5.73609e-006 ]
8206 : [ 5.7707e-006  ]
8207 : [ 5.96171e-006 ]
8208 : [ 5.66634e-006 ]
8209 : [ 5.62785e-006 ]
8210 : [ 5.7804e-006  ]
8211 : [ 5.82576e-006 ]
8212 : [ 5.83223e-006 ]
8213 : [ 5.77151e-006 ]
8214 : [ 5.7712e-006  ]
8215 : [ 5.58168e-006 ]
8216 : [ 5.78805e-006 ]
8217 : [ 6.05505e-006 ]
8218 : [ 5.8288e-006  ]
8219 : [ 5.65383e-006 ]
8220 : [ 5.66785e-006 ]
8221 : [ 5.99696e-006 ]
8222 : [ 5.68382e-006 ]
8223 : [ 5.75777e-006 ]
8224 : [ 5.64097e-006 ]
8225 : [ 6.08843e-006 ]
8226 : [ 5.77746e-006 ]
8227 : [ 5.78852e-006 ]
8228 : [ 5.76534e-006 ]
8229 : [ 6.04181e-006 ]
8230 : [ 5.62517e-006 ]
8231 : [ 5.83261e-006 ]
8232 : [ 5.81048e-006 ]
8233 : [ 5.58684e-006 ]
8234 : [ 5.88586e-006 ]
8235 : [ 5.95515e-006 ]
8236 : [ 5.76959e-006 ]
8237 : [ 5.81544e-006 ]
8238 : [ 5.7435e-006  ]
8239 : [ 5.62663e-006 ]
8240 : [ 5.7908e-006  ]
8241 : [ 5.60379e-006 ]
8242 : [ 5.74649e-006 ]
8243 : [ 6.00553e-006 ]
8244 : [ 5.68697e-006 ]
8245 : [ 5.80441e-006 ]
8246 : [ 5.84943e-006 ]
8247 : [ 6.04518e-006 ]
8248 : [ 5.76917e-006 ]
8249 : [ 5.7103e-006  ]
8250 : [ 5.6609e-006  ]
8251 : [ 5.93624e-006 ]
8252 : [ 5.72384e-006 ]
8253 : [ 5.96994e-006 ]
8254 : [ 5.96128e-006 ]
8255 : [ 6.01334e-006 ]
8256 : [ 5.7648e-006  ]
8257 : [ 5.74936e-006 ]
8258 : [ 5.86169e-006 ]
8259 : [ 5.75564e-006 ]
8260 : [ 5.81676e-006 ]
8261 : [ 5.58925e-006 ]
8262 : [ 5.78087e-006 ]
8263 : [ 5.68702e-006 ]
8264 : [ 5.73469e-006 ]
8265 : [ 5.70546e-006 ]
8266 : [ 5.78009e-006 ]
8267 : [ 5.61908e-006 ]
8268 : [ 5.71868e-006 ]
8269 : [ 5.5825e-006  ]
8270 : [ 5.87553e-006 ]
8271 : [ 5.75148e-006 ]
8272 : [ 5.70794e-006 ]
8273 : [ 5.62824e-006 ]
8274 : [ 5.76534e-006 ]
8275 : [ 5.68512e-006 ]
8276 : [ 5.8687e-006  ]
8277 : [ 5.83322e-006 ]
8278 : [ 6.06162e-006 ]
8279 : [ 5.96844e-006 ]
8280 : [ 5.75386e-006 ]
8281 : [ 5.62325e-006 ]
8282 : [ 5.81987e-006 ]
8283 : [ 5.98961e-006 ]
8284 : [ 5.6253e-006  ]
8285 : [ 5.56551e-006 ]
8286 : [ 5.73313e-006 ]
8287 : [ 5.81963e-006 ]
8288 : [ 5.68545e-006 ]
8289 : [ 5.76764e-006 ]
8290 : [ 5.60933e-006 ]
8291 : [ 5.59504e-006 ]
8292 : [ 5.76467e-006 ]
8293 : [ 5.65971e-006 ]
8294 : [ 5.5908e-006  ]
8295 : [ 5.79534e-006 ]
8296 : [ 5.7985e-006  ]
8297 : [ 5.83935e-006 ]
8298 : [ 5.72116e-006 ]
8299 : [ 5.74486e-006 ]
8300 : [ 5.61594e-006 ]
8301 : [ 5.73348e-006 ]
8302 : [ 5.65662e-006 ]
8303 : [ 6.04676e-006 ]
8304 : [ 5.73364e-006 ]
8305 : [ 5.90661e-006 ]
8306 : [ 5.86526e-006 ]
8307 : [ 5.89009e-006 ]
8308 : [ 6.01593e-006 ]
8309 : [ 5.92774e-006 ]
8310 : [ 5.6012e-006  ]
8311 : [ 5.93457e-006 ]
8312 : [ 5.60661e-006 ]
8313 : [ 5.60028e-006 ]
8314 : [ 5.70444e-006 ]
8315 : [ 5.57128e-006 ]
8316 : [ 5.61808e-006 ]
8317 : [ 5.9006e-006  ]
8318 : [ 5.76376e-006 ]
8319 : [ 5.86722e-006 ]
8320 : [ 6.00453e-006 ]
8321 : [ 5.69439e-006 ]
8322 : [ 5.78787e-006 ]
8323 : [ 5.91685e-006 ]
8324 : [ 5.6388e-006  ]
8325 : [ 5.57592e-006 ]
8326 : [ 5.9597e-006  ]
8327 : [ 5.69821e-006 ]
8328 : [ 5.60029e-006 ]
8329 : [ 5.60943e-006 ]
8330 : [ 6.1116e-006  ]
8331 : [ 5.95632e-006 ]
8332 : [ 5.71249e-006 ]
8333 : [ 5.79644e-006 ]
8334 : [ 5.81873e-006 ]
8335 : [ 5.78811e-006 ]
8336 : [ 5.7932e-006  ]
8337 : [ 5.79005e-006 ]
8338 : [ 6.00172e-006 ]
8339 : [ 5.66159e-006 ]
8340 : [ 5.77751e-006 ]
8341 : [ 6.09411e-006 ]
8342 : [ 5.7246e-006  ]
8343 : [ 5.59172e-006 ]
8344 : [ 5.96628e-006 ]
8345 : [ 5.5718e-006  ]
8346 : [ 5.70068e-006 ]
8347 : [ 5.75554e-006 ]
8348 : [ 5.88251e-006 ]
8349 : [ 5.70344e-006 ]
8350 : [ 5.55944e-006 ]
8351 : [ 5.95274e-006 ]
8352 : [ 5.66276e-006 ]
8353 : [ 5.71369e-006 ]
8354 : [ 5.73827e-006 ]
8355 : [ 5.57558e-006 ]
8356 : [ 5.55983e-006 ]
8357 : [ 5.56149e-006 ]
8358 : [ 5.75621e-006 ]
8359 : [ 5.87689e-006 ]
8360 : [ 5.6105e-006  ]
8361 : [ 5.79444e-006 ]
8362 : [ 5.64692e-006 ]
8363 : [ 5.62372e-006 ]
8364 : [ 5.75697e-006 ]
8365 : [ 5.8551e-006  ]
8366 : [ 5.58159e-006 ]
8367 : [ 6.016e-006   ]
8368 : [ 5.76413e-006 ]
8369 : [ 5.62472e-006 ]
8370 : [ 5.7623e-006  ]
8371 : [ 5.78938e-006 ]
8372 : [ 5.92213e-006 ]
8373 : [ 5.76986e-006 ]
8374 : [ 6.06924e-006 ]
8375 : [ 5.7728e-006  ]
8376 : [ 5.90697e-006 ]
8377 : [ 6.04993e-006 ]
8378 : [ 5.73517e-006 ]
8379 : [ 5.94913e-006 ]
8380 : [ 5.8297e-006  ]
8381 : [ 5.88252e-006 ]
8382 : [ 5.59084e-006 ]
8383 : [ 5.73981e-006 ]
8384 : [ 5.82372e-006 ]
8385 : [ 5.65016e-006 ]
8386 : [ 5.81e-006    ]
8387 : [ 5.97799e-006 ]
8388 : [ 5.62446e-006 ]
8389 : [ 5.71325e-006 ]
8390 : [ 5.65446e-006 ]
8391 : [ 5.67303e-006 ]
8392 : [ 5.58604e-006 ]
8393 : [ 6.05844e-006 ]
8394 : [ 5.75486e-006 ]
8395 : [ 5.63814e-006 ]
8396 : [ 5.66911e-006 ]
8397 : [ 5.88874e-006 ]
8398 : [ 5.62466e-006 ]
8399 : [ 5.82994e-006 ]
8400 : [ 5.95952e-006 ]
8401 : [ 5.87651e-006 ]
8402 : [ 5.69439e-006 ]
8403 : [ 6.08894e-006 ]
8404 : [ 5.68557e-006 ]
8405 : [ 5.81269e-006 ]
8406 : [ 5.67266e-006 ]
8407 : [ 5.73935e-006 ]
8408 : [ 6.01977e-006 ]
8409 : [ 5.88932e-006 ]
8410 : [ 5.61064e-006 ]
8411 : [ 5.8477e-006  ]
8412 : [ 5.63061e-006 ]
8413 : [ 5.75014e-006 ]
8414 : [ 5.71387e-006 ]
8415 : [ 5.61331e-006 ]
8416 : [ 5.68714e-006 ]
8417 : [ 5.63247e-006 ]
8418 : [ 5.7124e-006  ]
8419 : [ 5.67978e-006 ]
8420 : [ 6.11846e-006 ]
8421 : [ 5.65404e-006 ]
8422 : [ 5.7188e-006  ]
8423 : [ 6.05109e-006 ]
8424 : [ 5.63483e-006 ]
8425 : [ 5.67596e-006 ]
8426 : [ 6.0671e-006  ]
8427 : [ 5.87713e-006 ]
8428 : [ 5.72061e-006 ]
8429 : [ 5.72351e-006 ]
8430 : [ 5.96841e-006 ]
8431 : [ 6.06418e-006 ]
8432 : [ 5.80599e-006 ]
8433 : [ 5.78027e-006 ]
8434 : [ 5.59731e-006 ]
8435 : [ 5.98747e-006 ]
8436 : [ 5.82852e-006 ]
8437 : [ 5.86149e-006 ]
8438 : [ 5.56762e-006 ]
8439 : [ 5.62418e-006 ]
8440 : [ 5.71469e-006 ]
8441 : [ 5.62271e-006 ]
8442 : [ 5.95621e-006 ]
8443 : [ 5.85973e-006 ]
8444 : [ 5.57009e-006 ]
8445 : [ 5.67862e-006 ]
8446 : [ 5.69992e-006 ]
8447 : [ 5.76183e-006 ]
8448 : [ 5.80679e-006 ]
8449 : [ 6.01055e-006 ]
8450 : [ 5.61321e-006 ]
8451 : [ 5.90744e-006 ]
8452 : [ 6.00512e-006 ]
8453 : [ 5.74748e-006 ]
8454 : [ 5.68802e-006 ]
8455 : [ 5.75601e-006 ]
8456 : [ 5.58069e-006 ]
8457 : [ 5.63004e-006 ]
8458 : [ 5.61933e-006 ]
8459 : [ 6.0087e-006  ]
8460 : [ 5.99865e-006 ]
8461 : [ 5.7052e-006  ]
8462 : [ 5.6757e-006  ]
8463 : [ 6.02588e-006 ]
8464 : [ 5.74008e-006 ]
8465 : [ 5.81703e-006 ]
8466 : [ 5.72012e-006 ]
8467 : [ 5.72134e-006 ]
8468 : [ 6.04063e-006 ]
8469 : [ 5.83778e-006 ]
8470 : [ 5.61874e-006 ]
8471 : [ 6.04306e-006 ]
8472 : [ 5.702e-006   ]
8473 : [ 5.61436e-006 ]
8474 : [ 5.59684e-006 ]
8475 : [ 5.86102e-006 ]
8476 : [ 6.05928e-006 ]
8477 : [ 5.81125e-006 ]
8478 : [ 5.97887e-006 ]
8479 : [ 5.59296e-006 ]
8480 : [ 5.76612e-006 ]
8481 : [ 5.64659e-006 ]
8482 : [ 5.62956e-006 ]
8483 : [ 5.72839e-006 ]
8484 : [ 5.66397e-006 ]
8485 : [ 5.95241e-006 ]
8486 : [ 5.65519e-006 ]
8487 : [ 5.9418e-006  ]
8488 : [ 5.57836e-006 ]
8489 : [ 5.58671e-006 ]
8490 : [ 5.96403e-006 ]
8491 : [ 5.59133e-006 ]
8492 : [ 5.90063e-006 ]
8493 : [ 5.70007e-006 ]
8494 : [ 5.58863e-006 ]
8495 : [ 5.67836e-006 ]
8496 : [ 5.82081e-006 ]
8497 : [ 5.77861e-006 ]
8498 : [ 5.75637e-006 ]
8499 : [ 5.72952e-006 ]
8500 : [ 5.59693e-006 ]
8501 : [ 6.05589e-006 ]
8502 : [ 5.98392e-006 ]
8503 : [ 5.74154e-006 ]
8504 : [ 5.6411e-006  ]
8505 : [ 5.61918e-006 ]
8506 : [ 6.04168e-006 ]
8507 : [ 5.80422e-006 ]
8508 : [ 5.5809e-006  ]
8509 : [ 5.68672e-006 ]
8510 : [ 5.71782e-006 ]
8511 : [ 5.87818e-006 ]
8512 : [ 5.67202e-006 ]
8513 : [ 5.66946e-006 ]
8514 : [ 5.91989e-006 ]
8515 : [ 5.87722e-006 ]
8516 : [ 5.66321e-006 ]
8517 : [ 5.77113e-006 ]
8518 : [ 5.67311e-006 ]
8519 : [ 5.87674e-006 ]
8520 : [ 5.65048e-006 ]
8521 : [ 6.00944e-006 ]
8522 : [ 5.86076e-006 ]
8523 : [ 6.08105e-006 ]
8524 : [ 5.81946e-006 ]
8525 : [ 5.68867e-006 ]
8526 : [ 5.83872e-006 ]
8527 : [ 5.73015e-006 ]
8528 : [ 5.70548e-006 ]
8529 : [ 5.60162e-006 ]
8530 : [ 6.12284e-006 ]
8531 : [ 5.58483e-006 ]
8532 : [ 5.76769e-006 ]
8533 : [ 5.89138e-006 ]
8534 : [ 5.7358e-006  ]
8535 : [ 5.67428e-006 ]
8536 : [ 5.71954e-006 ]
8537 : [ 5.94837e-006 ]
8538 : [ 5.69747e-006 ]
8539 : [ 5.60718e-006 ]
8540 : [ 5.63085e-006 ]
8541 : [ 5.75752e-006 ]
8542 : [ 5.72404e-006 ]
8543 : [ 5.89239e-006 ]
8544 : [ 5.59723e-006 ]
8545 : [ 5.57414e-006 ]
8546 : [ 5.69455e-006 ]
8547 : [ 5.95985e-006 ]
8548 : [ 5.60816e-006 ]
8549 : [ 5.73859e-006 ]
8550 : [ 5.65187e-006 ]
8551 : [ 5.82089e-006 ]
8552 : [ 5.80537e-006 ]
8553 : [ 5.79125e-006 ]
8554 : [ 5.65459e-006 ]
8555 : [ 5.7965e-006  ]
8556 : [ 5.90182e-006 ]
8557 : [ 5.70638e-006 ]
8558 : [ 5.84775e-006 ]
8559 : [ 5.65471e-006 ]
8560 : [ 5.62678e-006 ]
8561 : [ 5.80762e-006 ]
8562 : [ 5.60669e-006 ]
8563 : [ 5.98519e-006 ]
8564 : [ 5.63897e-006 ]
8565 : [ 5.62897e-006 ]
8566 : [ 5.74525e-006 ]
8567 : [ 5.72784e-006 ]
8568 : [ 5.92047e-006 ]
8569 : [ 5.60548e-006 ]
8570 : [ 6.0837e-006  ]
8571 : [ 5.60826e-006 ]
8572 : [ 5.78284e-006 ]
8573 : [ 5.96474e-006 ]
8574 : [ 6.0066e-006  ]
8575 : [ 5.78161e-006 ]
8576 : [ 5.74559e-006 ]
8577 : [ 5.65822e-006 ]
8578 : [ 5.60133e-006 ]
8579 : [ 5.6077e-006  ]
8580 : [ 5.59857e-006 ]
8581 : [ 5.69758e-006 ]
8582 : [ 5.59026e-006 ]
8583 : [ 5.60664e-006 ]
8584 : [ 5.69932e-006 ]
8585 : [ 5.60198e-006 ]
8586 : [ 5.70262e-006 ]
8587 : [ 5.69945e-006 ]
8588 : [ 5.59539e-006 ]
8589 : [ 5.83446e-006 ]
8590 : [ 5.58599e-006 ]
8591 : [ 5.72618e-006 ]
8592 : [ 6.07297e-006 ]
8593 : [ 5.8518e-006  ]
8594 : [ 5.57835e-006 ]
8595 : [ 5.98976e-006 ]
8596 : [ 5.57235e-006 ]
8597 : [ 5.61284e-006 ]
8598 : [ 5.66611e-006 ]
8599 : [ 5.74109e-006 ]
8600 : [ 5.97981e-006 ]
8601 : [ 6.01026e-006 ]
8602 : [ 5.95176e-006 ]
8603 : [ 5.68807e-006 ]
8604 : [ 5.66891e-006 ]
8605 : [ 5.61454e-006 ]
8606 : [ 5.58609e-006 ]
8607 : [ 5.56931e-006 ]
8608 : [ 5.55158e-006 ]
8609 : [ 5.80844e-006 ]
8610 : [ 5.95811e-006 ]
8611 : [ 5.74317e-006 ]
8612 : [ 5.6468e-006  ]
8613 : [ 5.55764e-006 ]
8614 : [ 5.66947e-006 ]
8615 : [ 5.57863e-006 ]
8616 : [ 5.91248e-006 ]
8617 : [ 5.74503e-006 ]
8618 : [ 5.79375e-006 ]
8619 : [ 5.71376e-006 ]
8620 : [ 5.69877e-006 ]
8621 : [ 5.65857e-006 ]
8622 : [ 6.04475e-006 ]
8623 : [ 5.69299e-006 ]
8624 : [ 5.69366e-006 ]
8625 : [ 5.85534e-006 ]
8626 : [ 5.90181e-006 ]
8627 : [ 5.65161e-006 ]
8628 : [ 5.70117e-006 ]
8629 : [ 5.7109e-006  ]
8630 : [ 5.58137e-006 ]
8631 : [ 6.03452e-006 ]
8632 : [ 6.05132e-006 ]
8633 : [ 5.89321e-006 ]
8634 : [ 5.77964e-006 ]
8635 : [ 6.11e-006    ]
8636 : [ 5.63609e-006 ]
8637 : [ 5.67373e-006 ]
8638 : [ 5.73716e-006 ]
8639 : [ 5.75378e-006 ]
8640 : [ 5.80779e-006 ]
8641 : [ 6.01576e-006 ]
8642 : [ 5.63239e-006 ]
8643 : [ 5.87074e-006 ]
8644 : [ 6.09959e-006 ]
8645 : [ 5.59285e-006 ]
8646 : [ 5.6804e-006  ]
8647 : [ 5.66864e-006 ]
8648 : [ 5.56254e-006 ]
8649 : [ 5.591e-006   ]
8650 : [ 5.62558e-006 ]
8651 : [ 6.10069e-006 ]
8652 : [ 5.69556e-006 ]
8653 : [ 5.82518e-006 ]
8654 : [ 6.10669e-006 ]
8655 : [ 5.68666e-006 ]
8656 : [ 5.8944e-006  ]
8657 : [ 5.72433e-006 ]
8658 : [ 5.71757e-006 ]
8659 : [ 5.71325e-006 ]
8660 : [ 5.74339e-006 ]
8661 : [ 5.714e-006   ]
8662 : [ 5.75434e-006 ]
8663 : [ 5.62607e-006 ]
8664 : [ 5.78697e-006 ]
8665 : [ 5.68743e-006 ]
8666 : [ 5.64188e-006 ]
8667 : [ 5.72141e-006 ]
8668 : [ 5.94809e-006 ]
8669 : [ 5.68653e-006 ]
8670 : [ 5.74026e-006 ]
8671 : [ 5.89576e-006 ]
8672 : [ 5.72858e-006 ]
8673 : [ 5.67299e-006 ]
8674 : [ 5.66271e-006 ]
8675 : [ 5.5772e-006  ]
8676 : [ 5.95685e-006 ]
8677 : [ 6.04995e-006 ]
8678 : [ 5.94795e-006 ]
8679 : [ 5.65054e-006 ]
8680 : [ 5.66976e-006 ]
8681 : [ 5.81831e-006 ]
8682 : [ 5.90387e-006 ]
8683 : [ 5.58766e-006 ]
8684 : [ 5.99083e-006 ]
8685 : [ 5.62222e-006 ]
8686 : [ 6.03699e-006 ]
8687 : [ 5.73172e-006 ]
8688 : [ 5.63298e-006 ]
8689 : [ 5.7513e-006  ]
8690 : [ 6.10338e-006 ]
8691 : [ 6.06046e-006 ]
8692 : [ 5.64985e-006 ]
8693 : [ 5.63097e-006 ]
8694 : [ 5.93568e-006 ]
8695 : [ 6.02646e-006 ]
8696 : [ 5.81807e-006 ]
8697 : [ 5.67063e-006 ]
8698 : [ 5.65306e-006 ]
8699 : [ 5.79877e-006 ]
8700 : [ 5.69847e-006 ]
8701 : [ 5.6401e-006  ]
8702 : [ 5.56635e-006 ]
8703 : [ 5.83454e-006 ]
8704 : [ 5.63869e-006 ]
8705 : [ 5.70801e-006 ]
8706 : [ 5.61964e-006 ]
8707 : [ 5.68888e-006 ]
8708 : [ 6.12367e-006 ]
8709 : [ 5.92753e-006 ]
8710 : [ 5.71106e-006 ]
8711 : [ 5.81061e-006 ]
8712 : [ 5.9928e-006  ]
8713 : [ 5.84834e-006 ]
8714 : [ 5.74301e-006 ]
8715 : [ 5.67584e-006 ]
8716 : [ 5.60144e-006 ]
8717 : [ 5.81765e-006 ]
8718 : [ 5.58134e-006 ]
8719 : [ 5.6403e-006  ]
8720 : [ 5.7549e-006  ]
8721 : [ 6.09645e-006 ]
8722 : [ 5.87912e-006 ]
8723 : [ 5.60995e-006 ]
8724 : [ 6.11818e-006 ]
8725 : [ 5.59016e-006 ]
8726 : [ 6.01921e-006 ]
8727 : [ 5.64673e-006 ]
8728 : [ 5.56699e-006 ]
8729 : [ 5.6852e-006  ]
8730 : [ 5.65803e-006 ]
8731 : [ 5.58811e-006 ]
8732 : [ 5.9313e-006  ]
8733 : [ 5.66498e-006 ]
8734 : [ 5.70822e-006 ]
8735 : [ 5.713e-006   ]
8736 : [ 5.57832e-006 ]
8737 : [ 5.73737e-006 ]
8738 : [ 5.78418e-006 ]
8739 : [ 5.69258e-006 ]
8740 : [ 5.58842e-006 ]
8741 : [ 5.61066e-006 ]
8742 : [ 5.87228e-006 ]
8743 : [ 5.68479e-006 ]
8744 : [ 5.75432e-006 ]
8745 : [ 5.74521e-006 ]
8746 : [ 5.61311e-006 ]
8747 : [ 5.67628e-006 ]
8748 : [ 5.77432e-006 ]
8749 : [ 5.55816e-006 ]
8750 : [ 5.72433e-006 ]
8751 : [ 5.78158e-006 ]
8752 : [ 5.61554e-006 ]
8753 : [ 5.83409e-006 ]
8754 : [ 5.88362e-006 ]
8755 : [ 5.63553e-006 ]
8756 : [ 5.69151e-006 ]
8757 : [ 5.76509e-006 ]
8758 : [ 5.59027e-006 ]
8759 : [ 5.73112e-006 ]
8760 : [ 5.82959e-006 ]
8761 : [ 5.81554e-006 ]
8762 : [ 5.82201e-006 ]
8763 : [ 5.66537e-006 ]
8764 : [ 5.56363e-006 ]
8765 : [ 6.09088e-006 ]
8766 : [ 5.68104e-006 ]
8767 : [ 5.61893e-006 ]
8768 : [ 5.67326e-006 ]
8769 : [ 5.80815e-006 ]
8770 : [ 6.10733e-006 ]
8771 : [ 5.60562e-006 ]
8772 : [ 5.57877e-006 ]
8773 : [ 5.65964e-006 ]
8774 : [ 5.63982e-006 ]
8775 : [ 5.78304e-006 ]
8776 : [ 5.71116e-006 ]
8777 : [ 5.68602e-006 ]
8778 : [ 5.78421e-006 ]
8779 : [ 5.74178e-006 ]
8780 : [ 5.64384e-006 ]
8781 : [ 5.85949e-006 ]
8782 : [ 5.61396e-006 ]
8783 : [ 6.07008e-006 ]
8784 : [ 5.86008e-006 ]
8785 : [ 5.60686e-006 ]
8786 : [ 5.64909e-006 ]
8787 : [ 5.72663e-006 ]
8788 : [ 5.78894e-006 ]
8789 : [ 5.60059e-006 ]
8790 : [ 5.769e-006   ]
8791 : [ 5.67453e-006 ]
8792 : [ 5.64124e-006 ]
8793 : [ 5.88477e-006 ]
8794 : [ 5.77692e-006 ]
8795 : [ 5.66204e-006 ]
8796 : [ 5.94368e-006 ]
8797 : [ 5.59839e-006 ]
8798 : [ 5.61893e-006 ]
8799 : [ 5.61579e-006 ]
8800 : [ 5.9485e-006  ]
8801 : [ 5.78076e-006 ]
8802 : [ 5.61331e-006 ]
8803 : [ 5.56437e-006 ]
8804 : [ 5.69871e-006 ]
8805 : [ 5.7485e-006  ]
8806 : [ 5.81726e-006 ]
8807 : [ 5.91176e-006 ]
8808 : [ 5.5928e-006  ]
8809 : [ 5.79832e-006 ]
8810 : [ 5.87692e-006 ]
8811 : [ 5.9971e-006  ]
8812 : [ 5.67063e-006 ]
8813 : [ 5.66387e-006 ]
8814 : [ 5.69032e-006 ]
8815 : [ 5.72774e-006 ]
8816 : [ 5.58691e-006 ]
8817 : [ 5.65918e-006 ]
8818 : [ 5.57631e-006 ]
8819 : [ 5.79598e-006 ]
8820 : [ 6.01932e-006 ]
8821 : [ 5.8554e-006  ]
8822 : [ 5.74964e-006 ]
8823 : [ 6.09861e-006 ]
8824 : [ 5.6569e-006  ]
8825 : [ 5.58554e-006 ]
8826 : [ 5.88925e-006 ]
8827 : [ 5.65461e-006 ]
8828 : [ 5.75128e-006 ]
8829 : [ 5.88308e-006 ]
8830 : [ 5.7004e-006  ]
8831 : [ 5.76905e-006 ]
8832 : [ 6.06071e-006 ]
8833 : [ 5.59476e-006 ]
8834 : [ 5.72656e-006 ]
8835 : [ 5.87311e-006 ]
8836 : [ 6.00257e-006 ]
8837 : [ 5.87195e-006 ]
8838 : [ 5.71924e-006 ]
8839 : [ 5.67717e-006 ]
8840 : [ 5.69488e-006 ]
8841 : [ 6.10201e-006 ]
8842 : [ 5.96945e-006 ]
8843 : [ 5.62569e-006 ]
8844 : [ 6.0264e-006  ]
8845 : [ 5.84715e-006 ]
8846 : [ 6.0344e-006  ]
8847 : [ 6.02475e-006 ]
8848 : [ 5.71047e-006 ]
8849 : [ 5.63092e-006 ]
8850 : [ 5.75587e-006 ]
8851 : [ 5.9303e-006  ]
8852 : [ 5.96549e-006 ]
8853 : [ 5.5613e-006  ]
8854 : [ 5.77283e-006 ]
8855 : [ 5.88483e-006 ]
8856 : [ 5.84923e-006 ]
8857 : [ 5.8507e-006  ]
8858 : [ 5.69128e-006 ]
8859 : [ 6.09233e-006 ]
8860 : [ 5.66426e-006 ]
8861 : [ 5.79285e-006 ]
8862 : [ 5.64219e-006 ]
8863 : [ 5.74985e-006 ]
8864 : [ 5.99252e-006 ]
8865 : [ 5.70958e-006 ]
8866 : [ 5.79348e-006 ]
8867 : [ 5.61808e-006 ]
8868 : [ 5.84937e-006 ]
8869 : [ 5.75658e-006 ]
8870 : [ 5.8194e-006  ]
8871 : [ 5.67247e-006 ]
8872 : [ 5.70668e-006 ]
8873 : [ 5.60123e-006 ]
8874 : [ 5.63226e-006 ]
8875 : [ 5.56065e-006 ]
8876 : [ 5.76294e-006 ]
8877 : [ 5.71086e-006 ]
8878 : [ 5.63252e-006 ]
8879 : [ 5.70771e-006 ]
8880 : [ 5.65544e-006 ]
8881 : [ 6.08934e-006 ]
8882 : [ 5.66485e-006 ]
8883 : [ 5.64209e-006 ]
8884 : [ 5.71462e-006 ]
8885 : [ 5.7135e-006  ]
8886 : [ 5.72174e-006 ]
8887 : [ 5.76302e-006 ]
8888 : [ 5.68292e-006 ]
8889 : [ 5.80553e-006 ]
8890 : [ 5.61733e-006 ]
8891 : [ 6.07163e-006 ]
8892 : [ 5.71e-006    ]
8893 : [ 5.5845e-006  ]
8894 : [ 5.66909e-006 ]
8895 : [ 5.67178e-006 ]
8896 : [ 5.62099e-006 ]
8897 : [ 5.78202e-006 ]
8898 : [ 5.65266e-006 ]
8899 : [ 5.83657e-006 ]
8900 : [ 5.60873e-006 ]
8901 : [ 5.68903e-006 ]
8902 : [ 6.02312e-006 ]
8903 : [ 6.10162e-006 ]
8904 : [ 5.60664e-006 ]
8905 : [ 5.86041e-006 ]
8906 : [ 5.83235e-006 ]
8907 : [ 5.81079e-006 ]
8908 : [ 5.74454e-006 ]
8909 : [ 5.67176e-006 ]
8910 : [ 5.76047e-006 ]
8911 : [ 5.72541e-006 ]
8912 : [ 5.75753e-006 ]
8913 : [ 5.61726e-006 ]
8914 : [ 5.69176e-006 ]
8915 : [ 5.61081e-006 ]
8916 : [ 5.56829e-006 ]
8917 : [ 6.0371e-006  ]
8918 : [ 5.75111e-006 ]
8919 : [ 5.5745e-006  ]
8920 : [ 6.03216e-006 ]
8921 : [ 5.69736e-006 ]
8922 : [ 5.98855e-006 ]
8923 : [ 5.82457e-006 ]
8924 : [ 5.65532e-006 ]
8925 : [ 5.56649e-006 ]
8926 : [ 5.74696e-006 ]
8927 : [ 5.77149e-006 ]
8928 : [ 5.71795e-006 ]
8929 : [ 6.02374e-006 ]
8930 : [ 5.61817e-006 ]
8931 : [ 6.07416e-006 ]
8932 : [ 5.8547e-006  ]
8933 : [ 5.55445e-006 ]
8934 : [ 5.70749e-006 ]
8935 : [ 5.69069e-006 ]
8936 : [ 5.64418e-006 ]
8937 : [ 5.66642e-006 ]
8938 : [ 5.73754e-006 ]
8939 : [ 5.67681e-006 ]
8940 : [ 6.07039e-006 ]
8941 : [ 6.08267e-006 ]
8942 : [ 5.57184e-006 ]
8943 : [ 5.59744e-006 ]
8944 : [ 6.0747e-006  ]
8945 : [ 5.61544e-006 ]
8946 : [ 5.61491e-006 ]
8947 : [ 5.79167e-006 ]
8948 : [ 5.93944e-006 ]
8949 : [ 6.08325e-006 ]
8950 : [ 5.69334e-006 ]
8951 : [ 5.76641e-006 ]
8952 : [ 5.70505e-006 ]
8953 : [ 5.7181e-006  ]
8954 : [ 5.94629e-006 ]
8955 : [ 5.68545e-006 ]
8956 : [ 5.59403e-006 ]
8957 : [ 5.61975e-006 ]
8958 : [ 5.67812e-006 ]
8959 : [ 5.86238e-006 ]
8960 : [ 5.68549e-006 ]
8961 : [ 5.72972e-006 ]
8962 : [ 5.75783e-006 ]
8963 : [ 5.65537e-006 ]
8964 : [ 5.78852e-006 ]
8965 : [ 5.78771e-006 ]
8966 : [ 5.94522e-006 ]
8967 : [ 5.62106e-006 ]
8968 : [ 5.80783e-006 ]
8969 : [ 5.65605e-006 ]
8970 : [ 6.06414e-006 ]
8971 : [ 5.60531e-006 ]
8972 : [ 6.07807e-006 ]
8973 : [ 5.80571e-006 ]
8974 : [ 6.0494e-006  ]
8975 : [ 5.97479e-006 ]
8976 : [ 5.64814e-006 ]
8977 : [ 5.75748e-006 ]
8978 : [ 5.61736e-006 ]
8979 : [ 5.80568e-006 ]
8980 : [ 5.75119e-006 ]
8981 : [ 5.61048e-006 ]
8982 : [ 5.93363e-006 ]
8983 : [ 5.87438e-006 ]
8984 : [ 5.59406e-006 ]
8985 : [ 5.75494e-006 ]
8986 : [ 5.75613e-006 ]
8987 : [ 5.849e-006   ]
8988 : [ 5.77008e-006 ]
8989 : [ 5.56961e-006 ]
8990 : [ 5.76968e-006 ]
8991 : [ 5.77213e-006 ]
8992 : [ 5.87418e-006 ]
8993 : [ 5.95145e-006 ]
8994 : [ 6.05332e-006 ]
8995 : [ 5.58707e-006 ]
8996 : [ 5.70192e-006 ]
8997 : [ 5.60578e-006 ]
8998 : [ 6.05127e-006 ]
8999 : [ 5.59728e-006 ]
9000 : [ 5.63643e-006 ]
9001 : [ 5.61552e-006 ]
9002 : [ 6.09533e-006 ]
9003 : [ 5.69527e-006 ]
9004 : [ 5.81106e-006 ]
9005 : [ 5.78928e-006 ]
9006 : [ 6.11163e-006 ]
9007 : [ 5.75379e-006 ]
9008 : [ 5.93947e-006 ]
9009 : [ 5.81792e-006 ]
9010 : [ 5.71725e-006 ]
9011 : [ 5.72203e-006 ]
9012 : [ 5.76273e-006 ]
9013 : [ 5.78261e-006 ]
9014 : [ 5.58752e-006 ]
9015 : [ 5.69369e-006 ]
9016 : [ 5.70457e-006 ]
9017 : [ 5.57366e-006 ]
9018 : [ 5.98254e-006 ]
9019 : [ 5.71287e-006 ]
9020 : [ 5.69538e-006 ]
9021 : [ 6.0516e-006  ]
9022 : [ 6.09067e-006 ]
9023 : [ 5.99943e-006 ]
9024 : [ 5.73937e-006 ]
9025 : [ 5.68868e-006 ]
9026 : [ 5.61743e-006 ]
9027 : [ 5.9505e-006  ]
9028 : [ 5.78342e-006 ]
9029 : [ 5.60451e-006 ]
9030 : [ 5.64615e-006 ]
9031 : [ 5.67923e-006 ]
9032 : [ 5.8819e-006  ]
9033 : [ 5.6736e-006  ]
9034 : [ 5.89254e-006 ]
9035 : [ 5.97583e-006 ]
9036 : [ 5.65544e-006 ]
9037 : [ 5.58572e-006 ]
9038 : [ 5.71155e-006 ]
9039 : [ 5.64099e-006 ]
9040 : [ 5.70335e-006 ]
9041 : [ 5.6994e-006  ]
9042 : [ 5.93143e-006 ]
9043 : [ 5.66143e-006 ]
9044 : [ 5.73754e-006 ]
9045 : [ 5.88349e-006 ]
9046 : [ 5.92032e-006 ]
9047 : [ 5.85425e-006 ]
9048 : [ 6.02243e-006 ]
9049 : [ 6.12402e-006 ]
9050 : [ 5.91525e-006 ]
9051 : [ 5.96929e-006 ]
9052 : [ 5.87159e-006 ]
9053 : [ 5.85192e-006 ]
9054 : [ 5.65114e-006 ]
9055 : [ 5.89804e-006 ]
9056 : [ 5.72084e-006 ]
9057 : [ 5.8392e-006  ]
9058 : [ 5.87685e-006 ]
9059 : [ 5.93182e-006 ]
9060 : [ 5.63652e-006 ]
9061 : [ 5.90593e-006 ]
9062 : [ 5.63188e-006 ]
9063 : [ 5.57164e-006 ]
9064 : [ 5.87619e-006 ]
9065 : [ 5.59956e-006 ]
9066 : [ 6.02117e-006 ]
9067 : [ 5.73426e-006 ]
9068 : [ 5.97334e-006 ]
9069 : [ 5.77202e-006 ]
9070 : [ 5.89824e-006 ]
9071 : [ 5.77182e-006 ]
9072 : [ 5.87155e-006 ]
9073 : [ 5.62284e-006 ]
9074 : [ 5.80904e-006 ]
9075 : [ 5.84042e-006 ]
9076 : [ 5.83776e-006 ]
9077 : [ 5.84897e-006 ]
9078 : [ 5.69336e-006 ]
9079 : [ 5.79482e-006 ]
9080 : [ 5.6909e-006  ]
9081 : [ 5.73029e-006 ]
9082 : [ 5.72176e-006 ]
9083 : [ 5.86652e-006 ]
9084 : [ 5.88219e-006 ]
9085 : [ 5.81038e-006 ]
9086 : [ 5.97166e-006 ]
9087 : [ 5.69826e-006 ]
9088 : [ 5.97935e-006 ]
9089 : [ 5.61711e-006 ]
9090 : [ 5.59624e-006 ]
9091 : [ 5.62488e-006 ]
9092 : [ 5.60955e-006 ]
9093 : [ 5.68868e-006 ]
9094 : [ 5.60307e-006 ]
9095 : [ 5.56936e-006 ]
9096 : [ 5.67421e-006 ]
9097 : [ 5.70527e-006 ]
9098 : [ 5.87962e-006 ]
9099 : [ 5.93844e-006 ]
9100 : [ 5.85689e-006 ]
9101 : [ 5.67537e-006 ]
9102 : [ 5.55481e-006 ]
9103 : [ 5.71982e-006 ]
9104 : [ 5.83468e-006 ]
9105 : [ 5.62982e-006 ]
9106 : [ 5.59481e-006 ]
9107 : [ 5.62282e-006 ]
9108 : [ 5.86302e-006 ]
9109 : [ 5.68655e-006 ]
9110 : [ 5.75881e-006 ]
9111 : [ 5.95865e-006 ]
9112 : [ 5.92256e-006 ]
9113 : [ 5.91635e-006 ]
9114 : [ 5.65295e-006 ]
9115 : [ 5.67303e-006 ]
9116 : [ 5.73791e-006 ]
9117 : [ 5.61855e-006 ]
9118 : [ 6.02666e-006 ]
9119 : [ 5.67146e-006 ]
9120 : [ 5.76699e-006 ]
9121 : [ 5.67981e-006 ]
9122 : [ 6.06763e-006 ]
9123 : [ 5.93362e-006 ]
9124 : [ 5.71886e-006 ]
9125 : [ 5.61796e-006 ]
9126 : [ 5.64869e-006 ]
9127 : [ 5.78481e-006 ]
9128 : [ 5.56087e-006 ]
9129 : [ 5.67501e-006 ]
9130 : [ 5.75575e-006 ]
9131 : [ 5.72549e-006 ]
9132 : [ 6.034e-006   ]
9133 : [ 5.62059e-006 ]
9134 : [ 5.96409e-006 ]
9135 : [ 5.58705e-006 ]
9136 : [ 5.69499e-006 ]
9137 : [ 5.62126e-006 ]
9138 : [ 5.80263e-006 ]
9139 : [ 5.65697e-006 ]
9140 : [ 6.00623e-006 ]
9141 : [ 5.57257e-006 ]
9142 : [ 5.75625e-006 ]
9143 : [ 5.7256e-006  ]
9144 : [ 5.90024e-006 ]
9145 : [ 5.58063e-006 ]
9146 : [ 5.73785e-006 ]
9147 : [ 5.54956e-006 ]
9148 : [ 5.69272e-006 ]
9149 : [ 5.64154e-006 ]
9150 : [ 5.68942e-006 ]
9151 : [ 5.94664e-006 ]
9152 : [ 5.66439e-006 ]
9153 : [ 5.82921e-006 ]
9154 : [ 5.71178e-006 ]
9155 : [ 5.9138e-006  ]
9156 : [ 5.68026e-006 ]
9157 : [ 5.76496e-006 ]
9158 : [ 5.64406e-006 ]
9159 : [ 5.79458e-006 ]
9160 : [ 5.79444e-006 ]
9161 : [ 5.57799e-006 ]
9162 : [ 5.74264e-006 ]
9163 : [ 5.61429e-006 ]
9164 : [ 5.70096e-006 ]
9165 : [ 6.01541e-006 ]
9166 : [ 5.74941e-006 ]
9167 : [ 5.59908e-006 ]
9168 : [ 5.82737e-006 ]
9169 : [ 6.04563e-006 ]
9170 : [ 5.62632e-006 ]
9171 : [ 5.92839e-006 ]
9172 : [ 5.63187e-006 ]
9173 : [ 5.68005e-006 ]
9174 : [ 5.64563e-006 ]
9175 : [ 5.65893e-006 ]
9176 : [ 5.75095e-006 ]
9177 : [ 5.66255e-006 ]
9178 : [ 5.80484e-006 ]
9179 : [ 5.71098e-006 ]
9180 : [ 5.55985e-006 ]
9181 : [ 5.76095e-006 ]
9182 : [ 5.6704e-006  ]
9183 : [ 5.64722e-006 ]
9184 : [ 5.58843e-006 ]
9185 : [ 5.84599e-006 ]
9186 : [ 5.56066e-006 ]
9187 : [ 5.82539e-006 ]
9188 : [ 5.67868e-006 ]
9189 : [ 5.8303e-006  ]
9190 : [ 6.02136e-006 ]
9191 : [ 6.00735e-006 ]
9192 : [ 5.57064e-006 ]
9193 : [ 5.95163e-006 ]
9194 : [ 6.00802e-006 ]
9195 : [ 5.6612e-006  ]
9196 : [ 5.6011e-006  ]
9197 : [ 5.60416e-006 ]
9198 : [ 5.81315e-006 ]
9199 : [ 5.713e-006   ]
9200 : [ 5.61897e-006 ]
9201 : [ 6.06816e-006 ]
9202 : [ 5.79175e-006 ]
9203 : [ 5.79985e-006 ]
9204 : [ 5.78525e-006 ]
9205 : [ 5.59067e-006 ]
9206 : [ 5.84834e-006 ]
9207 : [ 5.72441e-006 ]
9208 : [ 5.94978e-006 ]
9209 : [ 5.70152e-006 ]
9210 : [ 6.03499e-006 ]
9211 : [ 5.94856e-006 ]
9212 : [ 5.59134e-006 ]
9213 : [ 5.7976e-006  ]
9214 : [ 5.62029e-006 ]
9215 : [ 5.88714e-006 ]
9216 : [ 5.68942e-006 ]
9217 : [ 5.65395e-006 ]
9218 : [ 5.97621e-006 ]
9219 : [ 5.89704e-006 ]
9220 : [ 5.6655e-006  ]
9221 : [ 5.61291e-006 ]
9222 : [ 5.60225e-006 ]
9223 : [ 5.67428e-006 ]
9224 : [ 5.57288e-006 ]
9225 : [ 5.85179e-006 ]
9226 : [ 5.76008e-006 ]
9227 : [ 5.62402e-006 ]
9228 : [ 5.66654e-006 ]
9229 : [ 6.01555e-006 ]
9230 : [ 5.76098e-006 ]
9231 : [ 5.98476e-006 ]
9232 : [ 5.58205e-006 ]
9233 : [ 5.82923e-006 ]
9234 : [ 5.5921e-006  ]
9235 : [ 5.86026e-006 ]
9236 : [ 5.65126e-006 ]
9237 : [ 5.588e-006   ]
9238 : [ 5.78766e-006 ]
9239 : [ 5.71643e-006 ]
9240 : [ 5.66307e-006 ]
9241 : [ 5.56406e-006 ]
9242 : [ 5.6656e-006  ]
9243 : [ 5.59966e-006 ]
9244 : [ 5.66698e-006 ]
9245 : [ 5.90198e-006 ]
9246 : [ 5.57929e-006 ]
9247 : [ 6.03438e-006 ]
9248 : [ 6.03499e-006 ]
9249 : [ 5.74824e-006 ]
9250 : [ 5.73407e-006 ]
9251 : [ 5.75195e-006 ]
9252 : [ 5.86132e-006 ]
9253 : [ 5.64629e-006 ]
9254 : [ 5.5881e-006  ]
9255 : [ 5.68692e-006 ]
9256 : [ 5.7155e-006  ]
9257 : [ 5.62877e-006 ]
9258 : [ 5.6552e-006  ]
9259 : [ 6.04288e-006 ]
9260 : [ 5.74693e-006 ]
9261 : [ 5.77214e-006 ]
9262 : [ 5.88209e-006 ]
9263 : [ 5.78992e-006 ]
9264 : [ 5.69309e-006 ]
9265 : [ 5.82957e-006 ]
9266 : [ 5.57021e-006 ]
9267 : [ 5.99537e-006 ]
9268 : [ 5.67111e-006 ]
9269 : [ 5.59988e-006 ]
9270 : [ 5.92491e-006 ]
9271 : [ 5.73592e-006 ]
9272 : [ 5.92103e-006 ]
9273 : [ 5.66095e-006 ]
9274 : [ 5.63368e-006 ]
9275 : [ 5.71658e-006 ]
9276 : [ 5.57556e-006 ]
9277 : [ 5.71885e-006 ]
9278 : [ 5.94924e-006 ]
9279 : [ 5.74853e-006 ]
9280 : [ 5.76038e-006 ]
9281 : [ 5.70658e-006 ]
9282 : [ 5.72082e-006 ]
9283 : [ 5.80912e-006 ]
9284 : [ 5.74831e-006 ]
9285 : [ 5.64091e-006 ]
9286 : [ 5.71385e-006 ]
9287 : [ 5.9533e-006  ]
9288 : [ 5.69035e-006 ]
9289 : [ 6.00974e-006 ]
9290 : [ 5.77823e-006 ]
9291 : [ 5.71408e-006 ]
9292 : [ 5.76188e-006 ]
9293 : [ 5.64722e-006 ]
9294 : [ 5.78668e-006 ]
9295 : [ 6.08636e-006 ]
9296 : [ 6.02276e-006 ]
9297 : [ 5.65819e-006 ]
9298 : [ 5.90967e-006 ]
9299 : [ 5.72777e-006 ]
9300 : [ 5.79334e-006 ]
9301 : [ 5.68874e-006 ]
9302 : [ 5.81301e-006 ]
9303 : [ 6.02154e-006 ]
9304 : [ 5.55964e-006 ]
9305 : [ 5.91541e-006 ]
9306 : [ 5.64264e-006 ]
9307 : [ 5.77554e-006 ]
9308 : [ 5.70649e-006 ]
9309 : [ 5.77375e-006 ]
9310 : [ 5.8636e-006  ]
9311 : [ 5.58938e-006 ]
9312 : [ 5.95909e-006 ]
9313 : [ 6.09643e-006 ]
9314 : [ 5.64624e-006 ]
9315 : [ 5.97893e-006 ]
9316 : [ 5.63413e-006 ]
9317 : [ 5.74446e-006 ]
9318 : [ 5.92584e-006 ]
9319 : [ 5.65602e-006 ]
9320 : [ 5.80272e-006 ]
9321 : [ 5.6347e-006  ]
9322 : [ 5.96352e-006 ]
9323 : [ 5.78759e-006 ]
9324 : [ 5.60898e-006 ]
9325 : [ 5.64163e-006 ]
9326 : [ 5.74567e-006 ]
9327 : [ 5.79786e-006 ]
9328 : [ 5.73533e-006 ]
9329 : [ 5.62481e-006 ]
9330 : [ 5.63883e-006 ]
9331 : [ 5.75464e-006 ]
9332 : [ 5.89955e-006 ]
9333 : [ 5.68382e-006 ]
9334 : [ 5.6781e-006  ]
9335 : [ 5.9512e-006  ]
9336 : [ 5.66147e-006 ]
9337 : [ 6.06822e-006 ]
9338 : [ 5.75994e-006 ]
9339 : [ 5.90677e-006 ]
9340 : [ 6.07891e-006 ]
9341 : [ 6.02514e-006 ]
9342 : [ 5.6822e-006  ]
9343 : [ 5.74109e-006 ]
9344 : [ 5.74782e-006 ]
9345 : [ 5.85173e-006 ]
9346 : [ 5.62295e-006 ]
9347 : [ 6.10313e-006 ]
9348 : [ 5.66371e-006 ]
9349 : [ 5.88801e-006 ]
9350 : [ 5.85388e-006 ]
9351 : [ 5.81358e-006 ]
9352 : [ 5.68204e-006 ]
9353 : [ 5.63198e-006 ]
9354 : [ 5.82561e-006 ]
9355 : [ 5.73154e-006 ]
9356 : [ 5.8145e-006  ]
9357 : [ 5.69258e-006 ]
9358 : [ 5.66746e-006 ]
9359 : [ 5.77658e-006 ]
9360 : [ 5.57523e-006 ]
9361 : [ 5.62026e-006 ]
9362 : [ 5.93787e-006 ]
9363 : [ 5.56608e-006 ]
9364 : [ 5.65071e-006 ]
9365 : [ 5.78503e-006 ]
9366 : [ 5.92863e-006 ]
9367 : [ 6.04752e-006 ]
9368 : [ 5.74837e-006 ]
9369 : [ 5.86431e-006 ]
9370 : [ 5.57347e-006 ]
9371 : [ 5.72545e-006 ]
9372 : [ 5.72181e-006 ]
9373 : [ 5.96697e-006 ]
9374 : [ 5.61146e-006 ]
9375 : [ 5.79516e-006 ]
9376 : [ 5.77649e-006 ]
9377 : [ 5.6199e-006  ]
9378 : [ 5.90399e-006 ]
9379 : [ 5.66402e-006 ]
9380 : [ 5.89649e-006 ]
9381 : [ 5.72898e-006 ]
9382 : [ 5.73689e-006 ]
9383 : [ 5.63651e-006 ]
9384 : [ 5.72335e-006 ]
9385 : [ 5.81276e-006 ]
9386 : [ 5.77199e-006 ]
9387 : [ 5.81182e-006 ]
9388 : [ 5.75753e-006 ]
9389 : [ 5.73505e-006 ]
9390 : [ 5.62545e-006 ]
9391 : [ 5.73243e-006 ]
9392 : [ 6.08431e-006 ]
9393 : [ 5.75223e-006 ]
9394 : [ 5.79634e-006 ]
9395 : [ 5.62664e-006 ]
9396 : [ 5.99049e-006 ]
9397 : [ 5.68816e-006 ]
9398 : [ 5.70684e-006 ]
9399 : [ 5.82849e-006 ]
9400 : [ 5.67681e-006 ]
9401 : [ 5.68845e-006 ]
9402 : [ 6.01943e-006 ]
9403 : [ 5.58633e-006 ]
9404 : [ 5.94989e-006 ]
9405 : [ 5.60193e-006 ]
9406 : [ 5.669e-006   ]
9407 : [ 5.65513e-006 ]
9408 : [ 5.67546e-006 ]
9409 : [ 5.79028e-006 ]
9410 : [ 5.57578e-006 ]
9411 : [ 5.76529e-006 ]
9412 : [ 5.68242e-006 ]
9413 : [ 5.7925e-006  ]
9414 : [ 5.6875e-006  ]
9415 : [ 5.85595e-006 ]
9416 : [ 5.75532e-006 ]
9417 : [ 5.67764e-006 ]
9418 : [ 5.59282e-006 ]
9419 : [ 5.70269e-006 ]
9420 : [ 5.63174e-006 ]
9421 : [ 5.70984e-006 ]
9422 : [ 5.66887e-006 ]
9423 : [ 5.97371e-006 ]
9424 : [ 5.77982e-006 ]
9425 : [ 5.71542e-006 ]
9426 : [ 5.75035e-006 ]
9427 : [ 5.56103e-006 ]
9428 : [ 5.94517e-006 ]
9429 : [ 5.73968e-006 ]
9430 : [ 5.59773e-006 ]
9431 : [ 5.58857e-006 ]
9432 : [ 6.12001e-006 ]
9433 : [ 5.77e-006    ]
9434 : [ 5.58164e-006 ]
9435 : [ 5.6561e-006  ]
9436 : [ 5.99685e-006 ]
9437 : [ 5.69142e-006 ]
9438 : [ 5.79726e-006 ]
9439 : [ 5.61881e-006 ]
9440 : [ 5.8169e-006  ]
9441 : [ 5.73416e-006 ]
9442 : [ 5.87902e-006 ]
9443 : [ 5.57123e-006 ]
9444 : [ 5.7431e-006  ]
9445 : [ 5.77286e-006 ]
9446 : [ 5.8155e-006  ]
9447 : [ 5.7582e-006  ]
9448 : [ 6.00753e-006 ]
9449 : [ 5.83612e-006 ]
9450 : [ 5.86506e-006 ]
9451 : [ 6.05644e-006 ]
9452 : [ 5.61773e-006 ]
9453 : [ 5.70141e-006 ]
9454 : [ 5.84852e-006 ]
9455 : [ 5.83518e-006 ]
9456 : [ 5.74926e-006 ]
9457 : [ 5.573e-006   ]
9458 : [ 5.63044e-006 ]
9459 : [ 5.9101e-006  ]
9460 : [ 5.78661e-006 ]
9461 : [ 6.04645e-006 ]
9462 : [ 5.78123e-006 ]
9463 : [ 5.98544e-006 ]
9464 : [ 5.70264e-006 ]
9465 : [ 5.80743e-006 ]
9466 : [ 5.82397e-006 ]
9467 : [ 5.86794e-006 ]
9468 : [ 5.92604e-006 ]
9469 : [ 5.70321e-006 ]
9470 : [ 5.58448e-006 ]
9471 : [ 5.9073e-006  ]
9472 : [ 5.77937e-006 ]
9473 : [ 5.60411e-006 ]
9474 : [ 5.60524e-006 ]
9475 : [ 5.65944e-006 ]
9476 : [ 5.72242e-006 ]
9477 : [ 5.74074e-006 ]
9478 : [ 5.73466e-006 ]
9479 : [ 5.72282e-006 ]
9480 : [ 5.74154e-006 ]
9481 : [ 5.59976e-006 ]
9482 : [ 5.74373e-006 ]
9483 : [ 5.8367e-006  ]
9484 : [ 5.67426e-006 ]
9485 : [ 5.64938e-006 ]
9486 : [ 5.76453e-006 ]
9487 : [ 5.73275e-006 ]
9488 : [ 5.7091e-006  ]
9489 : [ 5.80004e-006 ]
9490 : [ 5.89207e-006 ]
9491 : [ 5.68513e-006 ]
9492 : [ 5.69768e-006 ]
9493 : [ 5.8237e-006  ]
9494 : [ 5.96378e-006 ]
9495 : [ 5.62548e-006 ]
9496 : [ 5.7076e-006  ]
9497 : [ 5.70785e-006 ]
9498 : [ 5.59093e-006 ]
9499 : [ 5.72174e-006 ]
9500 : [ 5.70718e-006 ]
9501 : [ 5.66982e-006 ]
9502 : [ 5.69675e-006 ]
9503 : [ 5.67208e-006 ]
9504 : [ 5.57522e-006 ]
9505 : [ 5.59911e-006 ]
9506 : [ 5.56624e-006 ]
9507 : [ 5.90572e-006 ]
9508 : [ 6.11866e-006 ]
9509 : [ 5.70947e-006 ]
9510 : [ 5.63552e-006 ]
9511 : [ 5.68579e-006 ]
9512 : [ 5.63602e-006 ]
9513 : [ 5.66235e-006 ]
9514 : [ 5.70824e-006 ]
9515 : [ 5.82236e-006 ]
9516 : [ 5.64763e-006 ]
9517 : [ 5.59614e-006 ]
9518 : [ 5.84394e-006 ]
9519 : [ 5.79244e-006 ]
9520 : [ 5.68388e-006 ]
9521 : [ 6.12172e-006 ]
9522 : [ 5.67365e-006 ]
9523 : [ 5.81782e-006 ]
9524 : [ 5.71096e-006 ]
9525 : [ 6.02098e-006 ]
9526 : [ 5.97528e-006 ]
9527 : [ 5.83539e-006 ]
9528 : [ 5.69973e-006 ]
9529 : [ 5.71291e-006 ]
9530 : [ 5.9718e-006  ]
9531 : [ 5.55698e-006 ]
9532 : [ 5.58136e-006 ]
9533 : [ 5.57314e-006 ]
9534 : [ 5.56191e-006 ]
9535 : [ 5.7751e-006  ]
9536 : [ 5.69386e-006 ]
9537 : [ 5.63772e-006 ]
9538 : [ 5.7827e-006  ]
9539 : [ 5.9103e-006  ]
9540 : [ 5.73826e-006 ]
9541 : [ 5.70655e-006 ]
9542 : [ 6.10332e-006 ]
9543 : [ 5.56909e-006 ]
9544 : [ 5.74998e-006 ]
9545 : [ 5.68071e-006 ]
9546 : [ 5.58109e-006 ]
9547 : [ 5.83928e-006 ]
9548 : [ 6.05814e-006 ]
9549 : [ 5.80121e-006 ]
9550 : [ 5.92257e-006 ]
9551 : [ 5.60262e-006 ]
9552 : [ 5.80886e-006 ]
9553 : [ 5.7765e-006  ]
9554 : [ 5.92247e-006 ]
9555 : [ 5.97706e-006 ]
9556 : [ 5.63407e-006 ]
9557 : [ 5.70257e-006 ]
9558 : [ 5.98767e-006 ]
9559 : [ 5.69579e-006 ]
9560 : [ 5.61471e-006 ]
9561 : [ 5.6982e-006  ]
9562 : [ 5.79827e-006 ]
9563 : [ 5.94914e-006 ]
9564 : [ 5.60217e-006 ]
9565 : [ 6.09064e-006 ]
9566 : [ 6.03625e-006 ]
9567 : [ 5.9341e-006  ]
9568 : [ 5.83671e-006 ]
9569 : [ 5.9804e-006  ]
9570 : [ 5.65068e-006 ]
9571 : [ 5.71978e-006 ]
9572 : [ 5.68123e-006 ]
9573 : [ 5.58183e-006 ]
9574 : [ 5.75139e-006 ]
9575 : [ 5.75903e-006 ]
9576 : [ 5.99014e-006 ]
9577 : [ 5.6418e-006  ]
9578 : [ 6.00068e-006 ]
9579 : [ 5.67235e-006 ]
9580 : [ 5.94448e-006 ]
9581 : [ 5.71545e-006 ]
9582 : [ 5.94912e-006 ]
9583 : [ 5.65836e-006 ]
9584 : [ 5.82756e-006 ]
9585 : [ 5.58996e-006 ]
9586 : [ 5.77617e-006 ]
9587 : [ 6.04499e-006 ]
9588 : [ 5.66921e-006 ]
9589 : [ 5.73687e-006 ]
9590 : [ 6.07081e-006 ]
9591 : [ 5.7662e-006  ]
9592 : [ 5.56754e-006 ]
9593 : [ 5.9551e-006  ]
9594 : [ 5.75502e-006 ]
9595 : [ 5.7546e-006  ]
9596 : [ 5.57298e-006 ]
9597 : [ 5.5951e-006  ]
9598 : [ 5.67897e-006 ]
9599 : [ 6.10461e-006 ]
9600 : [ 5.829e-006   ]
9601 : [ 5.65576e-006 ]
9602 : [ 5.59066e-006 ]
9603 : [ 5.71848e-006 ]
9604 : [ 6.04472e-006 ]
9605 : [ 5.71762e-006 ]
9606 : [ 5.85117e-006 ]
9607 : [ 5.63244e-006 ]
9608 : [ 5.87142e-006 ]
9609 : [ 5.66147e-006 ]
9610 : [ 5.98329e-006 ]
9611 : [ 5.95102e-006 ]
9612 : [ 5.71932e-006 ]
9613 : [ 5.93262e-006 ]
9614 : [ 5.67103e-006 ]
9615 : [ 5.6199e-006  ]
9616 : [ 5.58756e-006 ]
9617 : [ 5.84168e-006 ]
9618 : [ 5.56638e-006 ]
9619 : [ 5.58825e-006 ]
9620 : [ 6.0321e-006  ]
9621 : [ 5.62656e-006 ]
9622 : [ 5.71466e-006 ]
9623 : [ 6.08779e-006 ]
9624 : [ 5.63425e-006 ]
9625 : [ 5.70101e-006 ]
9626 : [ 5.75131e-006 ]
9627 : [ 5.73934e-006 ]
9628 : [ 6.09428e-006 ]
9629 : [ 5.71786e-006 ]
9630 : [ 5.84661e-006 ]
9631 : [ 5.92219e-006 ]
9632 : [ 5.94108e-006 ]
9633 : [ 5.6481e-006  ]
9634 : [ 5.7457e-006  ]
9635 : [ 5.94483e-006 ]
9636 : [ 6.06257e-006 ]
9637 : [ 5.68157e-006 ]
9638 : [ 5.67296e-006 ]
9639 : [ 5.84078e-006 ]
9640 : [ 5.70478e-006 ]
9641 : [ 5.73156e-006 ]
9642 : [ 5.59324e-006 ]
9643 : [ 5.87469e-006 ]
9644 : [ 5.82929e-006 ]
9645 : [ 5.61938e-006 ]
9646 : [ 5.58196e-006 ]
9647 : [ 5.763e-006   ]
9648 : [ 5.87234e-006 ]
9649 : [ 6.00413e-006 ]
9650 : [ 5.85827e-006 ]
9651 : [ 5.92623e-006 ]
9652 : [ 5.76989e-006 ]
9653 : [ 5.74936e-006 ]
9654 : [ 5.90699e-006 ]
9655 : [ 5.72849e-006 ]
9656 : [ 5.8587e-006  ]
9657 : [ 5.72233e-006 ]
9658 : [ 5.95448e-006 ]
9659 : [ 5.61621e-006 ]
9660 : [ 5.80302e-006 ]
9661 : [ 5.95291e-006 ]
9662 : [ 5.61534e-006 ]
9663 : [ 5.74579e-006 ]
9664 : [ 5.80247e-006 ]
9665 : [ 5.79363e-006 ]
9666 : [ 5.6956e-006  ]
9667 : [ 5.65242e-006 ]
9668 : [ 5.70008e-006 ]
9669 : [ 6.1162e-006  ]
9670 : [ 5.76688e-006 ]
9671 : [ 5.98358e-006 ]
9672 : [ 5.86853e-006 ]
9673 : [ 5.62995e-006 ]
9674 : [ 5.70553e-006 ]
9675 : [ 5.79105e-006 ]
9676 : [ 5.58772e-006 ]
9677 : [ 5.61652e-006 ]
9678 : [ 5.71113e-006 ]
9679 : [ 5.71366e-006 ]
9680 : [ 5.84799e-006 ]
9681 : [ 5.79364e-006 ]
9682 : [ 5.69775e-006 ]
9683 : [ 6.02116e-006 ]
9684 : [ 5.79536e-006 ]
9685 : [ 5.60051e-006 ]
9686 : [ 5.60552e-006 ]
9687 : [ 5.59878e-006 ]
9688 : [ 6.01637e-006 ]
9689 : [ 5.57393e-006 ]
9690 : [ 5.68145e-006 ]
9691 : [ 6.1012e-006  ]
9692 : [ 5.80099e-006 ]
9693 : [ 5.56053e-006 ]
9694 : [ 5.77937e-006 ]
9695 : [ 5.56243e-006 ]
9696 : [ 5.73995e-006 ]
9697 : [ 5.714e-006   ]
9698 : [ 5.68193e-006 ]
9699 : [ 5.57712e-006 ]
9700 : [ 5.62399e-006 ]
9701 : [ 5.62795e-006 ]
9702 : [ 5.7022e-006  ]
9703 : [ 5.65489e-006 ]
9704 : [ 5.78144e-006 ]
9705 : [ 5.73672e-006 ]
9706 : [ 5.98904e-006 ]
9707 : [ 5.62782e-006 ]
9708 : [ 5.73958e-006 ]
9709 : [ 5.61354e-006 ]
9710 : [ 5.66293e-006 ]
9711 : [ 5.55495e-006 ]
9712 : [ 5.66497e-006 ]
9713 : [ 5.71765e-006 ]
9714 : [ 5.68775e-006 ]
9715 : [ 5.67285e-006 ]
9716 : [ 5.7238e-006  ]
9717 : [ 5.63985e-006 ]
9718 : [ 5.84959e-006 ]
9719 : [ 5.60974e-006 ]
9720 : [ 5.58147e-006 ]
9721 : [ 5.86243e-006 ]
9722 : [ 6.01646e-006 ]
9723 : [ 5.8373e-006  ]
9724 : [ 5.8925e-006  ]
9725 : [ 5.56235e-006 ]
9726 : [ 5.72165e-006 ]
9727 : [ 5.59252e-006 ]
9728 : [ 5.68528e-006 ]
9729 : [ 5.73688e-006 ]
9730 : [ 5.61199e-006 ]
9731 : [ 5.669e-006   ]
9732 : [ 5.80523e-006 ]
9733 : [ 5.94947e-006 ]
9734 : [ 5.70029e-006 ]
9735 : [ 5.70542e-006 ]
9736 : [ 5.95228e-006 ]
9737 : [ 5.58094e-006 ]
9738 : [ 5.75119e-006 ]
9739 : [ 5.92848e-006 ]
9740 : [ 5.78867e-006 ]
9741 : [ 5.62709e-006 ]
9742 : [ 5.67262e-006 ]
9743 : [ 5.79161e-006 ]
9744 : [ 5.66893e-006 ]
9745 : [ 5.64368e-006 ]
9746 : [ 5.60115e-006 ]
9747 : [ 5.91532e-006 ]
9748 : [ 5.66317e-006 ]
9749 : [ 5.90126e-006 ]
9750 : [ 5.97877e-006 ]
9751 : [ 5.59244e-006 ]
9752 : [ 5.68757e-006 ]
9753 : [ 5.64466e-006 ]
9754 : [ 5.63424e-006 ]
9755 : [ 5.65506e-006 ]
9756 : [ 5.64098e-006 ]
9757 : [ 5.90314e-006 ]
9758 : [ 6.00988e-006 ]
9759 : [ 5.86776e-006 ]
9760 : [ 5.63715e-006 ]
9761 : [ 5.69849e-006 ]
9762 : [ 5.65161e-006 ]
9763 : [ 5.86759e-006 ]
9764 : [ 5.74808e-006 ]
9765 : [ 5.96295e-006 ]
9766 : [ 5.60487e-006 ]
9767 : [ 5.58207e-006 ]
9768 : [ 5.59126e-006 ]
9769 : [ 6.10696e-006 ]
9770 : [ 6.09148e-006 ]
9771 : [ 5.99446e-006 ]
9772 : [ 5.58061e-006 ]
9773 : [ 5.61405e-006 ]
9774 : [ 5.95164e-006 ]
9775 : [ 5.69141e-006 ]
9776 : [ 5.65756e-006 ]
9777 : [ 5.7665e-006  ]
9778 : [ 5.71805e-006 ]
9779 : [ 5.58622e-006 ]
9780 : [ 5.61229e-006 ]
9781 : [ 5.61176e-006 ]
9782 : [ 5.74463e-006 ]
9783 : [ 5.63532e-006 ]
9784 : [ 5.67322e-006 ]
9785 : [ 5.61282e-006 ]
9786 : [ 5.73033e-006 ]
9787 : [ 5.61718e-006 ]
9788 : [ 5.98468e-006 ]
9789 : [ 5.72295e-006 ]
9790 : [ 5.61443e-006 ]
9791 : [ 5.88734e-006 ]
9792 : [ 5.68149e-006 ]
9793 : [ 5.66504e-006 ]
9794 : [ 5.76587e-006 ]
9795 : [ 5.74987e-006 ]
9796 : [ 5.78125e-006 ]
9797 : [ 5.83715e-006 ]
9798 : [ 5.64235e-006 ]
9799 : [ 6.09048e-006 ]
9800 : [ 5.78198e-006 ]
9801 : [ 5.78617e-006 ]
9802 : [ 5.90144e-006 ]
9803 : [ 6.01141e-006 ]
9804 : [ 5.64782e-006 ]
9805 : [ 5.64139e-006 ]
9806 : [ 5.71875e-006 ]
9807 : [ 5.81808e-006 ]
9808 : [ 5.76986e-006 ]
9809 : [ 5.68042e-006 ]
9810 : [ 6.13459e-006 ]
9811 : [ 5.82369e-006 ]
9812 : [ 5.62864e-006 ]
9813 : [ 5.81485e-006 ]
9814 : [ 5.55822e-006 ]
9815 : [ 6.06609e-006 ]
9816 : [ 5.80116e-006 ]
9817 : [ 5.6855e-006  ]
9818 : [ 5.77528e-006 ]
9819 : [ 5.59155e-006 ]
9820 : [ 5.65734e-006 ]
9821 : [ 5.72583e-006 ]
9822 : [ 5.89328e-006 ]
9823 : [ 5.82936e-006 ]
9824 : [ 5.63549e-006 ]
9825 : [ 5.59633e-006 ]
9826 : [ 5.72647e-006 ]
9827 : [ 5.89427e-006 ]
9828 : [ 5.74925e-006 ]
9829 : [ 5.92613e-006 ]
9830 : [ 5.68983e-006 ]
9831 : [ 5.74239e-006 ]
9832 : [ 5.61628e-006 ]
9833 : [ 5.80863e-006 ]
9834 : [ 5.57611e-006 ]
9835 : [ 6.04185e-006 ]
9836 : [ 5.70461e-006 ]
9837 : [ 5.58288e-006 ]
9838 : [ 5.61448e-006 ]
9839 : [ 5.74355e-006 ]
9840 : [ 5.61747e-006 ]
9841 : [ 5.90386e-006 ]
9842 : [ 5.75095e-006 ]
9843 : [ 5.66445e-006 ]
9844 : [ 5.65326e-006 ]
9845 : [ 5.70079e-006 ]
9846 : [ 5.59757e-006 ]
9847 : [ 5.60303e-006 ]
9848 : [ 5.72973e-006 ]
9849 : [ 5.56254e-006 ]
9850 : [ 5.97099e-006 ]
9851 : [ 5.72258e-006 ]
9852 : [ 5.65399e-006 ]
9853 : [ 6.01045e-006 ]
9854 : [ 5.88447e-006 ]
9855 : [ 5.74833e-006 ]
9856 : [ 5.56409e-006 ]
9857 : [ 5.83672e-006 ]
9858 : [ 5.63985e-006 ]
9859 : [ 5.81103e-006 ]
9860 : [ 5.56474e-006 ]
9861 : [ 5.86781e-006 ]
9862 : [ 6.10453e-006 ]
9863 : [ 5.73667e-006 ]
9864 : [ 5.64084e-006 ]
9865 : [ 5.83414e-006 ]
9866 : [ 5.72053e-006 ]
9867 : [ 6.05667e-006 ]
9868 : [ 5.63501e-006 ]
9869 : [ 5.70111e-006 ]
9870 : [ 5.85371e-006 ]
9871 : [ 5.71505e-006 ]
9872 : [ 5.82638e-006 ]
9873 : [ 5.64478e-006 ]
9874 : [ 5.96531e-006 ]
9875 : [ 5.80351e-006 ]
9876 : [ 5.98061e-006 ]
9877 : [ 6.04069e-006 ]
9878 : [ 5.81132e-006 ]
9879 : [ 5.72821e-006 ]
9880 : [ 5.59024e-006 ]
9881 : [ 5.57459e-006 ]
9882 : [ 5.5898e-006  ]
9883 : [ 5.87373e-006 ]
9884 : [ 5.85237e-006 ]
9885 : [ 5.724e-006   ]
9886 : [ 5.65918e-006 ]
9887 : [ 6.02917e-006 ]
9888 : [ 5.65977e-006 ]
9889 : [ 5.69132e-006 ]
9890 : [ 5.74671e-006 ]
9891 : [ 5.62367e-006 ]
9892 : [ 5.64653e-006 ]
9893 : [ 5.81049e-006 ]
9894 : [ 5.87766e-006 ]
9895 : [ 5.95228e-006 ]
9896 : [ 5.81203e-006 ]
9897 : [ 5.91569e-006 ]
9898 : [ 5.62578e-006 ]
9899 : [ 5.8747e-006  ]
9900 : [ 5.89283e-006 ]
9901 : [ 5.7939e-006  ]
9902 : [ 6.12149e-006 ]
9903 : [ 5.59523e-006 ]
9904 : [ 5.62805e-006 ]
9905 : [ 6.06024e-006 ]
9906 : [ 5.74237e-006 ]
9907 : [ 5.58326e-006 ]
9908 : [ 5.69403e-006 ]
9909 : [ 5.87346e-006 ]
9910 : [ 5.56671e-006 ]
9911 : [ 6.11058e-006 ]
9912 : [ 5.89124e-006 ]
9913 : [ 5.99232e-006 ]
9914 : [ 5.8354e-006  ]
9915 : [ 5.72883e-006 ]
9916 : [ 5.74094e-006 ]
9917 : [ 5.75725e-006 ]
9918 : [ 6.06161e-006 ]
9919 : [ 5.56468e-006 ]
9920 : [ 5.76388e-006 ]
9921 : [ 5.59915e-006 ]
9922 : [ 5.6638e-006  ]
9923 : [ 5.57674e-006 ]
9924 : [ 5.6969e-006  ]
9925 : [ 5.69743e-006 ]
9926 : [ 5.91178e-006 ]
9927 : [ 5.79157e-006 ]
9928 : [ 5.56571e-006 ]
9929 : [ 6.02996e-006 ]
9930 : [ 5.60265e-006 ]
9931 : [ 5.62102e-006 ]
9932 : [ 5.7631e-006  ]
9933 : [ 5.73266e-006 ]
9934 : [ 5.77453e-006 ]
9935 : [ 5.76898e-006 ]
9936 : [ 5.71498e-006 ]
9937 : [ 5.74132e-006 ]
9938 : [ 6.01488e-006 ]
9939 : [ 5.57544e-006 ]
9940 : [ 5.72261e-006 ]
9941 : [ 5.94358e-006 ]
9942 : [ 5.96392e-006 ]
9943 : [ 5.6939e-006  ]
9944 : [ 5.79178e-006 ]
9945 : [ 5.88347e-006 ]
9946 : [ 5.57501e-006 ]
9947 : [ 5.58194e-006 ]
9948 : [ 6.09418e-006 ]
9949 : [ 5.61017e-006 ]
9950 : [ 5.75757e-006 ]
9951 : [ 5.77579e-006 ]
9952 : [ 6.03517e-006 ]
9953 : [ 5.95694e-006 ]
9954 : [ 5.58279e-006 ]
9955 : [ 5.7163e-006  ]
9956 : [ 5.73421e-006 ]
9957 : [ 6.01943e-006 ]
9958 : [ 5.81688e-006 ]
9959 : [ 5.81694e-006 ]
9960 : [ 5.71167e-006 ]
9961 : [ 6.02856e-006 ]
9962 : [ 5.93362e-006 ]
9963 : [ 5.73611e-006 ]
9964 : [ 6.04307e-006 ]
9965 : [ 5.84603e-006 ]
9966 : [ 5.60463e-006 ]
9967 : [ 5.85765e-006 ]
9968 : [ 6.09829e-006 ]
9969 : [ 5.89034e-006 ]
9970 : [ 5.80358e-006 ]
9971 : [ 5.81302e-006 ]
9972 : [ 6.05448e-006 ]
9973 : [ 5.79522e-006 ]
9974 : [ 5.68357e-006 ]
9975 : [ 5.72381e-006 ]
9976 : [ 5.59803e-006 ]
9977 : [ 5.74523e-006 ]
9978 : [ 6.0114e-006  ]
9979 : [ 5.61724e-006 ]
9980 : [ 5.59698e-006 ]
9981 : [ 6.02294e-006 ]
9982 : [ 6.00569e-006 ]
9983 : [ 5.96103e-006 ]
9984 : [ 5.79313e-006 ]
9985 : [ 5.82315e-006 ]
9986 : [ 5.60971e-006 ]
9987 : [ 5.6874e-006  ]
9988 : [ 5.97503e-006 ]
9989 : [ 5.69238e-006 ]
9990 : [ 5.9181e-006  ]
9991 : [ 6.08421e-006 ]
9992 : [ 5.72541e-006 ]
9993 : [ 5.87601e-006 ]
9994 : [ 5.67257e-006 ]
9995 : [ 5.97611e-006 ]
9996 : [ 5.62224e-006 ]
9997 : [ 5.65634e-006 ]
9998 : [ 5.6334e-006  ]
9999 : [ 5.83628e-006 ]
