# Supplementary material for: Influence of tissue conductivity on foetal exposure to extremely low frequency magnetic fields at 50 Hz using stochastic dosimetry
Source: PLoS One. 2018 Feb 7;13(2):e0192131. doi: 10.1371/journal.pone.0192131 (PMC5802904; doi:10.1371/journal.pone.0192131)
Supplement: S1 File — (ZIP) [file pone.0192131.s001.zip › Data/Ydistributions(10000)/3m/Muscle.txt]

       [ y0           ]
   0 : [ 9.04146e-006 ]
   1 : [ 9.27976e-006 ]
   2 : [ 9.03565e-006 ]
   3 : [ 9.23438e-006 ]
   4 : [ 9.30978e-006 ]
   5 : [ 8.97435e-006 ]
   6 : [ 9.15913e-006 ]
   7 : [ 9.11257e-006 ]
   8 : [ 9.05052e-006 ]
   9 : [ 9.04023e-006 ]
  10 : [ 9.17967e-006 ]
  11 : [ 9.21214e-006 ]
  12 : [ 9.10267e-006 ]
  13 : [ 9.03108e-006 ]
  14 : [ 8.97325e-006 ]
  15 : [ 9.30047e-006 ]
  16 : [ 9.10453e-006 ]
  17 : [ 8.85292e-006 ]
  18 : [ 9.02853e-006 ]
  19 : [ 8.8954e-006  ]
  20 : [ 9.02573e-006 ]
  21 : [ 9.00183e-006 ]
  22 : [ 8.93726e-006 ]
  23 : [ 9.00006e-006 ]
  24 : [ 9.18432e-006 ]
  25 : [ 8.91102e-006 ]
  26 : [ 9.03808e-006 ]
  27 : [ 9.07068e-006 ]
  28 : [ 9.07198e-006 ]
  29 : [ 9.27377e-006 ]
  30 : [ 9.23408e-006 ]
  31 : [ 9.02731e-006 ]
  32 : [ 8.96874e-006 ]
  33 : [ 9.18849e-006 ]
  34 : [ 8.6793e-006  ]
  35 : [ 9.25593e-006 ]
  36 : [ 8.85692e-006 ]
  37 : [ 9.07161e-006 ]
  38 : [ 8.91614e-006 ]
  39 : [ 8.96428e-006 ]
  40 : [ 9.33956e-006 ]
  41 : [ 9.00734e-006 ]
  42 : [ 9.16261e-006 ]
  43 : [ 8.77099e-006 ]
  44 : [ 9.02361e-006 ]
  45 : [ 9.03233e-006 ]
  46 : [ 8.88877e-006 ]
  47 : [ 9.09639e-006 ]
  48 : [ 9.16952e-006 ]
  49 : [ 8.92031e-006 ]
  50 : [ 9.29903e-006 ]
  51 : [ 9.27346e-006 ]
  52 : [ 9.31743e-006 ]
  53 : [ 9.1832e-006  ]
  54 : [ 8.90635e-006 ]
  55 : [ 8.90701e-006 ]
  56 : [ 8.97615e-006 ]
  57 : [ 8.73713e-006 ]
  58 : [ 9.25162e-006 ]
  59 : [ 8.96204e-006 ]
  60 : [ 8.98402e-006 ]
  61 : [ 9.21817e-006 ]
  62 : [ 8.8332e-006  ]
  63 : [ 8.9836e-006  ]
  64 : [ 8.99707e-006 ]
  65 : [ 9.06614e-006 ]
  66 : [ 8.88892e-006 ]
  67 : [ 9.2043e-006  ]
  68 : [ 9.12076e-006 ]
  69 : [ 8.89298e-006 ]
  70 : [ 9.01474e-006 ]
  71 : [ 8.68075e-006 ]
  72 : [ 9.15136e-006 ]
  73 : [ 9.08624e-006 ]
  74 : [ 8.78184e-006 ]
  75 : [ 9.03258e-006 ]
  76 : [ 9.21073e-006 ]
  77 : [ 9.1668e-006  ]
  78 : [ 8.93213e-006 ]
  79 : [ 8.97479e-006 ]
  80 : [ 8.9899e-006  ]
  81 : [ 8.98113e-006 ]
  82 : [ 9.20428e-006 ]
  83 : [ 8.96625e-006 ]
  84 : [ 9.12628e-006 ]
  85 : [ 8.91053e-006 ]
  86 : [ 8.80359e-006 ]
  87 : [ 8.92864e-006 ]
  88 : [ 9.12476e-006 ]
  89 : [ 8.94522e-006 ]
  90 : [ 9.22613e-006 ]
  91 : [ 9.1071e-006  ]
  92 : [ 8.92348e-006 ]
  93 : [ 9.03371e-006 ]
  94 : [ 8.78535e-006 ]
  95 : [ 8.97712e-006 ]
  96 : [ 8.92614e-006 ]
  97 : [ 9.22082e-006 ]
  98 : [ 9.13335e-006 ]
  99 : [ 8.60309e-006 ]
 100 : [ 8.74687e-006 ]
 101 : [ 9.22342e-006 ]
 102 : [ 9.04655e-006 ]
 103 : [ 8.96171e-006 ]
 104 : [ 9.1059e-006  ]
 105 : [ 8.89804e-006 ]
 106 : [ 8.80509e-006 ]
 107 : [ 9.34077e-006 ]
 108 : [ 8.97182e-006 ]
 109 : [ 9.13209e-006 ]
 110 : [ 9.12031e-006 ]
 111 : [ 9.09516e-006 ]
 112 : [ 8.99954e-006 ]
 113 : [ 8.94323e-006 ]
 114 : [ 9.25614e-006 ]
 115 : [ 9.23649e-006 ]
 116 : [ 9.13244e-006 ]
 117 : [ 9.24481e-006 ]
 118 : [ 8.81593e-006 ]
 119 : [ 9.2518e-006  ]
 120 : [ 9.11895e-006 ]
 121 : [ 8.94318e-006 ]
 122 : [ 8.87317e-006 ]
 123 : [ 9.01362e-006 ]
 124 : [ 9.23583e-006 ]
 125 : [ 9.22931e-006 ]
 126 : [ 9.05992e-006 ]
 127 : [ 9.17319e-006 ]
 128 : [ 8.94199e-006 ]
 129 : [ 8.98862e-006 ]
 130 : [ 8.76117e-006 ]
 131 : [ 9.06563e-006 ]
 132 : [ 8.78108e-006 ]
 133 : [ 8.64529e-006 ]
 134 : [ 9.13601e-006 ]
 135 : [ 8.89556e-006 ]
 136 : [ 8.99846e-006 ]
 137 : [ 8.97115e-006 ]
 138 : [ 9.1651e-006  ]
 139 : [ 8.904e-006   ]
 140 : [ 9.17895e-006 ]
 141 : [ 9.18953e-006 ]
 142 : [ 9.09402e-006 ]
 143 : [ 8.91165e-006 ]
 144 : [ 9.0523e-006  ]
 145 : [ 9.12327e-006 ]
 146 : [ 8.98921e-006 ]
 147 : [ 8.99217e-006 ]
 148 : [ 9.16313e-006 ]
 149 : [ 8.94716e-006 ]
 150 : [ 9.23282e-006 ]
 151 : [ 9.16063e-006 ]
 152 : [ 9.00851e-006 ]
 153 : [ 9.14871e-006 ]
 154 : [ 9.19154e-006 ]
 155 : [ 9.01232e-006 ]
 156 : [ 8.83022e-006 ]
 157 : [ 9.07946e-006 ]
 158 : [ 8.96864e-006 ]
 159 : [ 9.13138e-006 ]
 160 : [ 9.16617e-006 ]
 161 : [ 9.20618e-006 ]
 162 : [ 8.96942e-006 ]
 163 : [ 9.04996e-006 ]
 164 : [ 9.13704e-006 ]
 165 : [ 8.87188e-006 ]
 166 : [ 9.21387e-006 ]
 167 : [ 9.16234e-006 ]
 168 : [ 8.96437e-006 ]
 169 : [ 9.17502e-006 ]
 170 : [ 9.06315e-006 ]
 171 : [ 9.04833e-006 ]
 172 : [ 8.9775e-006  ]
 173 : [ 9.02623e-006 ]
 174 : [ 9.2085e-006  ]
 175 : [ 9.00116e-006 ]
 176 : [ 9.19251e-006 ]
 177 : [ 8.96994e-006 ]
 178 : [ 9.2894e-006  ]
 179 : [ 8.91478e-006 ]
 180 : [ 9.33477e-006 ]
 181 : [ 9.0085e-006  ]
 182 : [ 8.93475e-006 ]
 183 : [ 8.8279e-006  ]
 184 : [ 9.14799e-006 ]
 185 : [ 8.81442e-006 ]
 186 : [ 9.24832e-006 ]
 187 : [ 8.88013e-006 ]
 188 : [ 9.07449e-006 ]
 189 : [ 9.04002e-006 ]
 190 : [ 8.78602e-006 ]
 191 : [ 9.04477e-006 ]
 192 : [ 8.96256e-006 ]
 193 : [ 8.84316e-006 ]
 194 : [ 8.99679e-006 ]
 195 : [ 9.00962e-006 ]
 196 : [ 9.0703e-006  ]
 197 : [ 8.88608e-006 ]
 198 : [ 8.82566e-006 ]
 199 : [ 9.21581e-006 ]
 200 : [ 8.992e-006   ]
 201 : [ 8.93538e-006 ]
 202 : [ 8.73596e-006 ]
 203 : [ 9.30232e-006 ]
 204 : [ 9.07189e-006 ]
 205 : [ 9.10058e-006 ]
 206 : [ 9.16014e-006 ]
 207 : [ 9.19003e-006 ]
 208 : [ 9.04053e-006 ]
 209 : [ 9.02229e-006 ]
 210 : [ 8.95721e-006 ]
 211 : [ 9.2927e-006  ]
 212 : [ 9.12518e-006 ]
 213 : [ 9.20737e-006 ]
 214 : [ 9.13985e-006 ]
 215 : [ 9.19441e-006 ]
 216 : [ 9.00889e-006 ]
 217 : [ 9.31678e-006 ]
 218 : [ 9.25692e-006 ]
 219 : [ 8.99837e-006 ]
 220 : [ 9.11569e-006 ]
 221 : [ 8.94271e-006 ]
 222 : [ 8.93209e-006 ]
 223 : [ 9.14038e-006 ]
 224 : [ 9.19593e-006 ]
 225 : [ 8.82034e-006 ]
 226 : [ 8.95218e-006 ]
 227 : [ 9.09151e-006 ]
 228 : [ 8.91454e-006 ]
 229 : [ 9.03123e-006 ]
 230 : [ 9.06587e-006 ]
 231 : [ 9.07242e-006 ]
 232 : [ 8.91356e-006 ]
 233 : [ 8.92528e-006 ]
 234 : [ 9.18897e-006 ]
 235 : [ 9.11625e-006 ]
 236 : [ 9.27075e-006 ]
 237 : [ 9.00963e-006 ]
 238 : [ 8.86008e-006 ]
 239 : [ 9.23169e-006 ]
 240 : [ 8.84993e-006 ]
 241 : [ 9.25189e-006 ]
 242 : [ 9.04932e-006 ]
 243 : [ 9.05992e-006 ]
 244 : [ 8.97932e-006 ]
 245 : [ 9.06801e-006 ]
 246 : [ 8.89867e-006 ]
 247 : [ 9.2324e-006  ]
 248 : [ 9.1365e-006  ]
 249 : [ 9.2086e-006  ]
 250 : [ 9.09122e-006 ]
 251 : [ 8.92137e-006 ]
 252 : [ 9.06655e-006 ]
 253 : [ 9.11904e-006 ]
 254 : [ 8.97836e-006 ]
 255 : [ 9.05293e-006 ]
 256 : [ 8.91997e-006 ]
 257 : [ 8.86854e-006 ]
 258 : [ 9.16688e-006 ]
 259 : [ 9.22741e-006 ]
 260 : [ 8.94854e-006 ]
 261 : [ 8.81353e-006 ]
 262 : [ 9.06977e-006 ]
 263 : [ 8.89276e-006 ]
 264 : [ 9.15271e-006 ]
 265 : [ 8.99574e-006 ]
 266 : [ 8.99444e-006 ]
 267 : [ 8.9449e-006  ]
 268 : [ 8.69827e-006 ]
 269 : [ 8.93223e-006 ]
 270 : [ 9.05681e-006 ]
 271 : [ 9.14667e-006 ]
 272 : [ 8.72298e-006 ]
 273 : [ 9.15822e-006 ]
 274 : [ 9.13597e-006 ]
 275 : [ 8.95622e-006 ]
 276 : [ 8.90016e-006 ]
 277 : [ 9.09582e-006 ]
 278 : [ 9.04109e-006 ]
 279 : [ 9.18246e-006 ]
 280 : [ 9.02599e-006 ]
 281 : [ 8.9636e-006  ]
 282 : [ 9.28319e-006 ]
 283 : [ 8.8202e-006  ]
 284 : [ 9.07578e-006 ]
 285 : [ 9.26792e-006 ]
 286 : [ 9.0504e-006  ]
 287 : [ 9.1373e-006  ]
 288 : [ 9.06844e-006 ]
 289 : [ 9.10134e-006 ]
 290 : [ 9.16983e-006 ]
 291 : [ 9.23307e-006 ]
 292 : [ 9.01458e-006 ]
 293 : [ 9.25447e-006 ]
 294 : [ 8.87778e-006 ]
 295 : [ 8.8086e-006  ]
 296 : [ 9.32455e-006 ]
 297 : [ 9.29387e-006 ]
 298 : [ 8.66009e-006 ]
 299 : [ 9.16381e-006 ]
 300 : [ 8.90585e-006 ]
 301 : [ 9.06116e-006 ]
 302 : [ 8.82232e-006 ]
 303 : [ 8.8311e-006  ]
 304 : [ 8.95787e-006 ]
 305 : [ 8.9587e-006  ]
 306 : [ 9.1899e-006  ]
 307 : [ 8.78753e-006 ]
 308 : [ 8.94881e-006 ]
 309 : [ 8.88602e-006 ]
 310 : [ 9.3022e-006  ]
 311 : [ 9.0892e-006  ]
 312 : [ 9.07978e-006 ]
 313 : [ 9.32858e-006 ]
 314 : [ 9.00406e-006 ]
 315 : [ 8.80728e-006 ]
 316 : [ 8.89709e-006 ]
 317 : [ 9.06479e-006 ]
 318 : [ 8.92959e-006 ]
 319 : [ 9.0899e-006  ]
 320 : [ 8.91781e-006 ]
 321 : [ 9.17236e-006 ]
 322 : [ 9.10826e-006 ]
 323 : [ 8.86077e-006 ]
 324 : [ 9.21886e-006 ]
 325 : [ 9.12549e-006 ]
 326 : [ 8.99345e-006 ]
 327 : [ 9.24888e-006 ]
 328 : [ 9.09257e-006 ]
 329 : [ 8.9234e-006  ]
 330 : [ 8.94674e-006 ]
 331 : [ 8.98766e-006 ]
 332 : [ 9.13225e-006 ]
 333 : [ 8.8928e-006  ]
 334 : [ 9.20332e-006 ]
 335 : [ 9.08259e-006 ]
 336 : [ 8.7194e-006  ]
 337 : [ 9.00261e-006 ]
 338 : [ 8.9808e-006  ]
 339 : [ 9.12429e-006 ]
 340 : [ 9.0821e-006  ]
 341 : [ 8.92875e-006 ]
 342 : [ 9.06752e-006 ]
 343 : [ 9.1072e-006  ]
 344 : [ 8.93332e-006 ]
 345 : [ 8.62355e-006 ]
 346 : [ 9.23033e-006 ]
 347 : [ 8.9597e-006  ]
 348 : [ 8.9396e-006  ]
 349 : [ 8.96058e-006 ]
 350 : [ 8.693e-006   ]
 351 : [ 9.15206e-006 ]
 352 : [ 9.06451e-006 ]
 353 : [ 9.21946e-006 ]
 354 : [ 9.19503e-006 ]
 355 : [ 8.9237e-006  ]
 356 : [ 8.89492e-006 ]
 357 : [ 9.20844e-006 ]
 358 : [ 9.03249e-006 ]
 359 : [ 8.97148e-006 ]
 360 : [ 9.14522e-006 ]
 361 : [ 9.22482e-006 ]
 362 : [ 9.15383e-006 ]
 363 : [ 8.99184e-006 ]
 364 : [ 8.92897e-006 ]
 365 : [ 9.1269e-006  ]
 366 : [ 9.17935e-006 ]
 367 : [ 9.08613e-006 ]
 368 : [ 8.91968e-006 ]
 369 : [ 9.10216e-006 ]
 370 : [ 8.96931e-006 ]
 371 : [ 9.0958e-006  ]
 372 : [ 8.97608e-006 ]
 373 : [ 9.08125e-006 ]
 374 : [ 9.26324e-006 ]
 375 : [ 9.03506e-006 ]
 376 : [ 8.95251e-006 ]
 377 : [ 9.07942e-006 ]
 378 : [ 9.248e-006   ]
 379 : [ 9.18517e-006 ]
 380 : [ 9.01749e-006 ]
 381 : [ 9.08387e-006 ]
 382 : [ 9.10062e-006 ]
 383 : [ 8.98474e-006 ]
 384 : [ 8.94141e-006 ]
 385 : [ 8.95539e-006 ]
 386 : [ 9.09221e-006 ]
 387 : [ 8.86743e-006 ]
 388 : [ 8.87451e-006 ]
 389 : [ 9.30349e-006 ]
 390 : [ 8.99878e-006 ]
 391 : [ 8.71345e-006 ]
 392 : [ 9.27429e-006 ]
 393 : [ 9.05062e-006 ]
 394 : [ 9.27993e-006 ]
 395 : [ 9.17921e-006 ]
 396 : [ 9.19746e-006 ]
 397 : [ 8.97495e-006 ]
 398 : [ 9.01651e-006 ]
 399 : [ 8.96983e-006 ]
 400 : [ 8.97303e-006 ]
 401 : [ 9.21963e-006 ]
 402 : [ 8.98521e-006 ]
 403 : [ 9.12704e-006 ]
 404 : [ 9.17929e-006 ]
 405 : [ 9.08276e-006 ]
 406 : [ 8.90892e-006 ]
 407 : [ 9.18079e-006 ]
 408 : [ 8.94217e-006 ]
 409 : [ 8.97929e-006 ]
 410 : [ 8.76051e-006 ]
 411 : [ 8.84806e-006 ]
 412 : [ 8.99204e-006 ]
 413 : [ 8.96995e-006 ]
 414 : [ 9.24731e-006 ]
 415 : [ 9.1552e-006  ]
 416 : [ 8.84826e-006 ]
 417 : [ 9.00838e-006 ]
 418 : [ 8.94657e-006 ]
 419 : [ 9.10785e-006 ]
 420 : [ 9.09866e-006 ]
 421 : [ 9.16357e-006 ]
 422 : [ 8.75435e-006 ]
 423 : [ 8.97271e-006 ]
 424 : [ 9.03376e-006 ]
 425 : [ 9.07215e-006 ]
 426 : [ 8.86952e-006 ]
 427 : [ 8.95327e-006 ]
 428 : [ 8.88146e-006 ]
 429 : [ 8.93776e-006 ]
 430 : [ 9.07541e-006 ]
 431 : [ 8.91133e-006 ]
 432 : [ 8.97778e-006 ]
 433 : [ 9.1076e-006  ]
 434 : [ 9.13594e-006 ]
 435 : [ 9.14267e-006 ]
 436 : [ 8.86124e-006 ]
 437 : [ 8.7597e-006  ]
 438 : [ 8.92448e-006 ]
 439 : [ 9.15192e-006 ]
 440 : [ 9.07032e-006 ]
 441 : [ 8.93897e-006 ]
 442 : [ 8.84234e-006 ]
 443 : [ 9.01787e-006 ]
 444 : [ 8.80847e-006 ]
 445 : [ 9.12621e-006 ]
 446 : [ 9.13784e-006 ]
 447 : [ 9.16242e-006 ]
 448 : [ 9.04544e-006 ]
 449 : [ 8.73932e-006 ]
 450 : [ 9.27059e-006 ]
 451 : [ 9.05114e-006 ]
 452 : [ 9.19519e-006 ]
 453 : [ 9.16406e-006 ]
 454 : [ 9.08357e-006 ]
 455 : [ 8.97878e-006 ]
 456 : [ 8.95711e-006 ]
 457 : [ 9.08964e-006 ]
 458 : [ 9.06865e-006 ]
 459 : [ 9.23065e-006 ]
 460 : [ 9.0125e-006  ]
 461 : [ 9.13008e-006 ]
 462 : [ 9.16314e-006 ]
 463 : [ 9.26711e-006 ]
 464 : [ 9.13646e-006 ]
 465 : [ 8.88336e-006 ]
 466 : [ 8.79373e-006 ]
 467 : [ 8.97069e-006 ]
 468 : [ 9.01404e-006 ]
 469 : [ 9.01671e-006 ]
 470 : [ 9.01702e-006 ]
 471 : [ 8.61477e-006 ]
 472 : [ 8.87887e-006 ]
 473 : [ 9.09568e-006 ]
 474 : [ 9.15971e-006 ]
 475 : [ 9.30899e-006 ]
 476 : [ 8.96471e-006 ]
 477 : [ 9.02903e-006 ]
 478 : [ 9.10406e-006 ]
 479 : [ 9.07289e-006 ]
 480 : [ 8.86497e-006 ]
 481 : [ 9.06168e-006 ]
 482 : [ 8.82261e-006 ]
 483 : [ 8.84552e-006 ]
 484 : [ 9.19505e-006 ]
 485 : [ 9.20945e-006 ]
 486 : [ 8.89814e-006 ]
 487 : [ 9.06798e-006 ]
 488 : [ 9.04416e-006 ]
 489 : [ 8.73292e-006 ]
 490 : [ 9.21078e-006 ]
 491 : [ 8.89119e-006 ]
 492 : [ 9.12719e-006 ]
 493 : [ 9.01423e-006 ]
 494 : [ 8.97753e-006 ]
 495 : [ 9.18238e-006 ]
 496 : [ 9.01954e-006 ]
 497 : [ 8.88576e-006 ]
 498 : [ 9.12537e-006 ]
 499 : [ 9.18869e-006 ]
 500 : [ 9.20192e-006 ]
 501 : [ 8.94136e-006 ]
 502 : [ 9.03712e-006 ]
 503 : [ 9.07137e-006 ]
 504 : [ 9.23601e-006 ]
 505 : [ 9.28931e-006 ]
 506 : [ 9.16558e-006 ]
 507 : [ 8.92991e-006 ]
 508 : [ 9.10517e-006 ]
 509 : [ 9.31084e-006 ]
 510 : [ 8.9703e-006  ]
 511 : [ 9.20403e-006 ]
 512 : [ 9.00705e-006 ]
 513 : [ 9.22921e-006 ]
 514 : [ 8.98569e-006 ]
 515 : [ 9.25332e-006 ]
 516 : [ 9.2952e-006  ]
 517 : [ 9.04938e-006 ]
 518 : [ 8.77015e-006 ]
 519 : [ 9.20532e-006 ]
 520 : [ 9.09171e-006 ]
 521 : [ 9.04235e-006 ]
 522 : [ 9.04565e-006 ]
 523 : [ 8.83261e-006 ]
 524 : [ 9.0138e-006  ]
 525 : [ 8.98656e-006 ]
 526 : [ 9.08648e-006 ]
 527 : [ 9.00033e-006 ]
 528 : [ 8.853e-006   ]
 529 : [ 8.89956e-006 ]
 530 : [ 8.7149e-006  ]
 531 : [ 9.21332e-006 ]
 532 : [ 9.00173e-006 ]
 533 : [ 9.06754e-006 ]
 534 : [ 8.94978e-006 ]
 535 : [ 9.01075e-006 ]
 536 : [ 8.76311e-006 ]
 537 : [ 9.16667e-006 ]
 538 : [ 8.99762e-006 ]
 539 : [ 9.18317e-006 ]
 540 : [ 9.07769e-006 ]
 541 : [ 8.96278e-006 ]
 542 : [ 8.76771e-006 ]
 543 : [ 9.23704e-006 ]
 544 : [ 9.11071e-006 ]
 545 : [ 9.06454e-006 ]
 546 : [ 9.01925e-006 ]
 547 : [ 9.04757e-006 ]
 548 : [ 8.96284e-006 ]
 549 : [ 8.65654e-006 ]
 550 : [ 9.24454e-006 ]
 551 : [ 8.91368e-006 ]
 552 : [ 8.94685e-006 ]
 553 : [ 9.00154e-006 ]
 554 : [ 9.18731e-006 ]
 555 : [ 9.02823e-006 ]
 556 : [ 9.2316e-006  ]
 557 : [ 9.27787e-006 ]
 558 : [ 9.02607e-006 ]
 559 : [ 9.08614e-006 ]
 560 : [ 9.11589e-006 ]
 561 : [ 9.0099e-006  ]
 562 : [ 9.11932e-006 ]
 563 : [ 9.19039e-006 ]
 564 : [ 8.72473e-006 ]
 565 : [ 8.71891e-006 ]
 566 : [ 8.79809e-006 ]
 567 : [ 8.92707e-006 ]
 568 : [ 9.19328e-006 ]
 569 : [ 8.93877e-006 ]
 570 : [ 8.71179e-006 ]
 571 : [ 8.97576e-006 ]
 572 : [ 9.0694e-006  ]
 573 : [ 8.97104e-006 ]
 574 : [ 8.72032e-006 ]
 575 : [ 9.14668e-006 ]
 576 : [ 8.93099e-006 ]
 577 : [ 9.17998e-006 ]
 578 : [ 9.07764e-006 ]
 579 : [ 9.06332e-006 ]
 580 : [ 9.09683e-006 ]
 581 : [ 9.07938e-006 ]
 582 : [ 8.87998e-006 ]
 583 : [ 8.92728e-006 ]
 584 : [ 9.06781e-006 ]
 585 : [ 8.56154e-006 ]
 586 : [ 9.09387e-006 ]
 587 : [ 9.32564e-006 ]
 588 : [ 8.76132e-006 ]
 589 : [ 9.25082e-006 ]
 590 : [ 9.04976e-006 ]
 591 : [ 8.88107e-006 ]
 592 : [ 8.98371e-006 ]
 593 : [ 8.64597e-006 ]
 594 : [ 9.09577e-006 ]
 595 : [ 9.14505e-006 ]
 596 : [ 9.06972e-006 ]
 597 : [ 9.057e-006   ]
 598 : [ 8.79756e-006 ]
 599 : [ 9.0393e-006  ]
 600 : [ 8.96452e-006 ]
 601 : [ 9.29359e-006 ]
 602 : [ 9.14444e-006 ]
 603 : [ 8.98737e-006 ]
 604 : [ 8.92969e-006 ]
 605 : [ 9.05473e-006 ]
 606 : [ 9.07507e-006 ]
 607 : [ 9.14182e-006 ]
 608 : [ 9.1121e-006  ]
 609 : [ 8.94659e-006 ]
 610 : [ 9.10162e-006 ]
 611 : [ 8.68827e-006 ]
 612 : [ 8.9137e-006  ]
 613 : [ 9.18593e-006 ]
 614 : [ 9.22344e-006 ]
 615 : [ 9.04077e-006 ]
 616 : [ 9.01468e-006 ]
 617 : [ 9.3067e-006  ]
 618 : [ 8.9571e-006  ]
 619 : [ 9.11394e-006 ]
 620 : [ 9.05916e-006 ]
 621 : [ 8.70897e-006 ]
 622 : [ 9.31581e-006 ]
 623 : [ 9.18964e-006 ]
 624 : [ 9.11435e-006 ]
 625 : [ 9.10306e-006 ]
 626 : [ 9.07947e-006 ]
 627 : [ 9.08403e-006 ]
 628 : [ 9.18903e-006 ]
 629 : [ 9.09303e-006 ]
 630 : [ 9.06953e-006 ]
 631 : [ 9.25582e-006 ]
 632 : [ 9.21871e-006 ]
 633 : [ 8.91114e-006 ]
 634 : [ 8.99938e-006 ]
 635 : [ 8.87855e-006 ]
 636 : [ 8.96195e-006 ]
 637 : [ 9.12273e-006 ]
 638 : [ 9.21063e-006 ]
 639 : [ 9.09963e-006 ]
 640 : [ 9.03042e-006 ]
 641 : [ 9.09331e-006 ]
 642 : [ 9.00256e-006 ]
 643 : [ 9.29093e-006 ]
 644 : [ 9.23987e-006 ]
 645 : [ 9.06817e-006 ]
 646 : [ 8.96794e-006 ]
 647 : [ 9.25987e-006 ]
 648 : [ 9.11362e-006 ]
 649 : [ 9.25701e-006 ]
 650 : [ 9.16779e-006 ]
 651 : [ 8.93736e-006 ]
 652 : [ 9.10484e-006 ]
 653 : [ 9.19917e-006 ]
 654 : [ 8.75032e-006 ]
 655 : [ 9.01627e-006 ]
 656 : [ 8.55748e-006 ]
 657 : [ 9.12447e-006 ]
 658 : [ 9.27163e-006 ]
 659 : [ 9.1882e-006  ]
 660 : [ 8.89937e-006 ]
 661 : [ 9.3076e-006  ]
 662 : [ 8.9326e-006  ]
 663 : [ 9.04768e-006 ]
 664 : [ 8.98206e-006 ]
 665 : [ 9.28943e-006 ]
 666 : [ 8.91114e-006 ]
 667 : [ 8.97847e-006 ]
 668 : [ 9.18494e-006 ]
 669 : [ 9.32601e-006 ]
 670 : [ 8.79169e-006 ]
 671 : [ 8.90968e-006 ]
 672 : [ 9.17081e-006 ]
 673 : [ 9.2734e-006  ]
 674 : [ 9.20005e-006 ]
 675 : [ 9.19063e-006 ]
 676 : [ 9.16533e-006 ]
 677 : [ 8.83574e-006 ]
 678 : [ 8.79887e-006 ]
 679 : [ 8.97519e-006 ]
 680 : [ 9.15243e-006 ]
 681 : [ 9.18749e-006 ]
 682 : [ 8.85519e-006 ]
 683 : [ 9.12639e-006 ]
 684 : [ 9.08712e-006 ]
 685 : [ 9.08577e-006 ]
 686 : [ 8.99578e-006 ]
 687 : [ 8.83484e-006 ]
 688 : [ 9.00723e-006 ]
 689 : [ 8.90128e-006 ]
 690 : [ 9.1362e-006  ]
 691 : [ 9.33087e-006 ]
 692 : [ 8.97994e-006 ]
 693 : [ 8.86825e-006 ]
 694 : [ 9.14265e-006 ]
 695 : [ 8.97233e-006 ]
 696 : [ 9.24335e-006 ]
 697 : [ 9.14048e-006 ]
 698 : [ 8.97577e-006 ]
 699 : [ 9.07982e-006 ]
 700 : [ 8.90978e-006 ]
 701 : [ 9.12477e-006 ]
 702 : [ 9.10762e-006 ]
 703 : [ 9.19022e-006 ]
 704 : [ 9.17061e-006 ]
 705 : [ 9.0786e-006  ]
 706 : [ 9.14612e-006 ]
 707 : [ 9.17369e-006 ]
 708 : [ 8.99199e-006 ]
 709 : [ 8.86591e-006 ]
 710 : [ 9.02487e-006 ]
 711 : [ 9.32426e-006 ]
 712 : [ 8.63238e-006 ]
 713 : [ 9.1021e-006  ]
 714 : [ 9.14805e-006 ]
 715 : [ 8.8572e-006  ]
 716 : [ 9.01187e-006 ]
 717 : [ 9.27907e-006 ]
 718 : [ 9.01174e-006 ]
 719 : [ 8.97392e-006 ]
 720 : [ 8.96655e-006 ]
 721 : [ 9.0462e-006  ]
 722 : [ 9.03974e-006 ]
 723 : [ 8.84711e-006 ]
 724 : [ 9.09948e-006 ]
 725 : [ 8.87401e-006 ]
 726 : [ 9.14182e-006 ]
 727 : [ 9.08219e-006 ]
 728 : [ 9.0237e-006  ]
 729 : [ 9.27577e-006 ]
 730 : [ 8.7406e-006  ]
 731 : [ 9.17672e-006 ]
 732 : [ 8.90094e-006 ]
 733 : [ 8.94619e-006 ]
 734 : [ 9.18533e-006 ]
 735 : [ 9.29216e-006 ]
 736 : [ 9.06391e-006 ]
 737 : [ 9.04372e-006 ]
 738 : [ 8.91329e-006 ]
 739 : [ 9.10494e-006 ]
 740 : [ 8.83133e-006 ]
 741 : [ 9.09968e-006 ]
 742 : [ 9.09578e-006 ]
 743 : [ 9.03304e-006 ]
 744 : [ 8.92222e-006 ]
 745 : [ 8.8353e-006  ]
 746 : [ 9.12167e-006 ]
 747 : [ 9.01138e-006 ]
 748 : [ 9.0526e-006  ]
 749 : [ 8.98097e-006 ]
 750 : [ 9.21973e-006 ]
 751 : [ 8.98508e-006 ]
 752 : [ 8.8538e-006  ]
 753 : [ 9.16999e-006 ]
 754 : [ 9.22004e-006 ]
 755 : [ 9.14722e-006 ]
 756 : [ 8.94268e-006 ]
 757 : [ 9.27455e-006 ]
 758 : [ 9.11212e-006 ]
 759 : [ 9.05368e-006 ]
 760 : [ 9.03326e-006 ]
 761 : [ 8.92885e-006 ]
 762 : [ 9.11771e-006 ]
 763 : [ 9.29914e-006 ]
 764 : [ 9.04742e-006 ]
 765 : [ 9.32857e-006 ]
 766 : [ 8.8505e-006  ]
 767 : [ 9.22357e-006 ]
 768 : [ 8.97539e-006 ]
 769 : [ 8.93236e-006 ]
 770 : [ 8.75703e-006 ]
 771 : [ 8.96002e-006 ]
 772 : [ 8.93801e-006 ]
 773 : [ 9.02139e-006 ]
 774 : [ 9.28859e-006 ]
 775 : [ 9.07776e-006 ]
 776 : [ 9.0577e-006  ]
 777 : [ 9.24684e-006 ]
 778 : [ 9.21469e-006 ]
 779 : [ 9.04218e-006 ]
 780 : [ 9.25187e-006 ]
 781 : [ 8.84924e-006 ]
 782 : [ 8.9582e-006  ]
 783 : [ 9.17682e-006 ]
 784 : [ 8.75847e-006 ]
 785 : [ 9.05903e-006 ]
 786 : [ 8.77594e-006 ]
 787 : [ 8.89762e-006 ]
 788 : [ 9.12317e-006 ]
 789 : [ 9.08219e-006 ]
 790 : [ 8.90457e-006 ]
 791 : [ 9.13281e-006 ]
 792 : [ 9.01772e-006 ]
 793 : [ 8.90533e-006 ]
 794 : [ 9.09607e-006 ]
 795 : [ 9.3153e-006  ]
 796 : [ 9.08549e-006 ]
 797 : [ 8.75761e-006 ]
 798 : [ 9.11745e-006 ]
 799 : [ 9.12217e-006 ]
 800 : [ 9.00613e-006 ]
 801 : [ 8.94287e-006 ]
 802 : [ 8.88353e-006 ]
 803 : [ 9.07446e-006 ]
 804 : [ 8.95935e-006 ]
 805 : [ 9.17258e-006 ]
 806 : [ 9.02302e-006 ]
 807 : [ 9.17414e-006 ]
 808 : [ 9.04904e-006 ]
 809 : [ 9.09605e-006 ]
 810 : [ 8.94699e-006 ]
 811 : [ 9.0171e-006  ]
 812 : [ 8.87655e-006 ]
 813 : [ 9.00927e-006 ]
 814 : [ 8.68113e-006 ]
 815 : [ 9.02143e-006 ]
 816 : [ 9.05197e-006 ]
 817 : [ 8.8043e-006  ]
 818 : [ 8.8827e-006  ]
 819 : [ 8.88285e-006 ]
 820 : [ 8.98275e-006 ]
 821 : [ 9.19015e-006 ]
 822 : [ 9.05267e-006 ]
 823 : [ 8.74022e-006 ]
 824 : [ 8.96646e-006 ]
 825 : [ 8.95901e-006 ]
 826 : [ 8.88606e-006 ]
 827 : [ 9.12994e-006 ]
 828 : [ 8.83338e-006 ]
 829 : [ 8.99503e-006 ]
 830 : [ 9.00055e-006 ]
 831 : [ 9.06208e-006 ]
 832 : [ 8.96461e-006 ]
 833 : [ 9.05628e-006 ]
 834 : [ 9.13871e-006 ]
 835 : [ 9.11623e-006 ]
 836 : [ 9.02154e-006 ]
 837 : [ 9.01498e-006 ]
 838 : [ 8.92326e-006 ]
 839 : [ 9.01972e-006 ]
 840 : [ 8.97192e-006 ]
 841 : [ 9.30311e-006 ]
 842 : [ 8.92502e-006 ]
 843 : [ 8.66307e-006 ]
 844 : [ 9.25223e-006 ]
 845 : [ 8.92884e-006 ]
 846 : [ 9.16659e-006 ]
 847 : [ 9.17067e-006 ]
 848 : [ 8.88743e-006 ]
 849 : [ 8.71335e-006 ]
 850 : [ 9.1501e-006  ]
 851 : [ 8.92977e-006 ]
 852 : [ 8.88733e-006 ]
 853 : [ 9.27874e-006 ]
 854 : [ 9.19223e-006 ]
 855 : [ 8.9809e-006  ]
 856 : [ 9.05031e-006 ]
 857 : [ 9.01016e-006 ]
 858 : [ 9.13e-006    ]
 859 : [ 9.05784e-006 ]
 860 : [ 9.08268e-006 ]
 861 : [ 9.18425e-006 ]
 862 : [ 9.21232e-006 ]
 863 : [ 9.24275e-006 ]
 864 : [ 9.20066e-006 ]
 865 : [ 9.03907e-006 ]
 866 : [ 9.1442e-006  ]
 867 : [ 9.01019e-006 ]
 868 : [ 8.95089e-006 ]
 869 : [ 9.0569e-006  ]
 870 : [ 8.7069e-006  ]
 871 : [ 9.08877e-006 ]
 872 : [ 9.11048e-006 ]
 873 : [ 9.05784e-006 ]
 874 : [ 9.03466e-006 ]
 875 : [ 8.96639e-006 ]
 876 : [ 9.01167e-006 ]
 877 : [ 8.92373e-006 ]
 878 : [ 8.91032e-006 ]
 879 : [ 9.17104e-006 ]
 880 : [ 9.08846e-006 ]
 881 : [ 8.941e-006   ]
 882 : [ 8.88059e-006 ]
 883 : [ 9.06075e-006 ]
 884 : [ 8.9144e-006  ]
 885 : [ 8.92339e-006 ]
 886 : [ 8.9515e-006  ]
 887 : [ 8.99715e-006 ]
 888 : [ 8.85623e-006 ]
 889 : [ 9.19384e-006 ]
 890 : [ 9.23264e-006 ]
 891 : [ 9.12256e-006 ]
 892 : [ 8.88454e-006 ]
 893 : [ 8.98144e-006 ]
 894 : [ 8.88843e-006 ]
 895 : [ 8.96302e-006 ]
 896 : [ 9.06652e-006 ]
 897 : [ 8.96953e-006 ]
 898 : [ 9.05447e-006 ]
 899 : [ 8.83296e-006 ]
 900 : [ 9.13754e-006 ]
 901 : [ 9.20849e-006 ]
 902 : [ 9.05854e-006 ]
 903 : [ 9.07926e-006 ]
 904 : [ 9.07379e-006 ]
 905 : [ 9.11549e-006 ]
 906 : [ 8.95622e-006 ]
 907 : [ 9.32841e-006 ]
 908 : [ 8.82452e-006 ]
 909 : [ 9.1738e-006  ]
 910 : [ 8.89029e-006 ]
 911 : [ 9.11245e-006 ]
 912 : [ 8.95988e-006 ]
 913 : [ 9.13641e-006 ]
 914 : [ 9.19727e-006 ]
 915 : [ 9.10514e-006 ]
 916 : [ 8.84223e-006 ]
 917 : [ 9.14545e-006 ]
 918 : [ 8.91078e-006 ]
 919 : [ 8.95953e-006 ]
 920 : [ 8.98017e-006 ]
 921 : [ 8.99118e-006 ]
 922 : [ 9.20959e-006 ]
 923 : [ 9.02602e-006 ]
 924 : [ 9.0538e-006  ]
 925 : [ 8.98847e-006 ]
 926 : [ 8.97284e-006 ]
 927 : [ 8.96264e-006 ]
 928 : [ 9.08255e-006 ]
 929 : [ 9.2412e-006  ]
 930 : [ 9.15171e-006 ]
 931 : [ 8.96746e-006 ]
 932 : [ 9.02586e-006 ]
 933 : [ 9.05739e-006 ]
 934 : [ 9.11003e-006 ]
 935 : [ 8.87691e-006 ]
 936 : [ 9.16804e-006 ]
 937 : [ 9.06934e-006 ]
 938 : [ 8.76307e-006 ]
 939 : [ 9.14738e-006 ]
 940 : [ 9.2603e-006  ]
 941 : [ 9.15477e-006 ]
 942 : [ 8.94986e-006 ]
 943 : [ 8.92134e-006 ]
 944 : [ 9.08639e-006 ]
 945 : [ 9.23582e-006 ]
 946 : [ 9.07094e-006 ]
 947 : [ 8.91964e-006 ]
 948 : [ 9.27953e-006 ]
 949 : [ 9.23975e-006 ]
 950 : [ 9.03495e-006 ]
 951 : [ 9.12665e-006 ]
 952 : [ 8.99917e-006 ]
 953 : [ 8.85494e-006 ]
 954 : [ 9.05571e-006 ]
 955 : [ 9.28864e-006 ]
 956 : [ 9.08188e-006 ]
 957 : [ 8.95608e-006 ]
 958 : [ 9.24062e-006 ]
 959 : [ 9.00178e-006 ]
 960 : [ 9.14574e-006 ]
 961 : [ 9.01789e-006 ]
 962 : [ 9.30026e-006 ]
 963 : [ 9.02622e-006 ]
 964 : [ 9.04213e-006 ]
 965 : [ 9.18631e-006 ]
 966 : [ 9.07185e-006 ]
 967 : [ 9.23666e-006 ]
 968 : [ 8.9936e-006  ]
 969 : [ 9.14909e-006 ]
 970 : [ 8.86679e-006 ]
 971 : [ 8.97127e-006 ]
 972 : [ 8.8794e-006  ]
 973 : [ 8.69986e-006 ]
 974 : [ 9.19631e-006 ]
 975 : [ 8.96342e-006 ]
 976 : [ 9.1185e-006  ]
 977 : [ 9.05471e-006 ]
 978 : [ 8.99909e-006 ]
 979 : [ 9.22441e-006 ]
 980 : [ 9.01474e-006 ]
 981 : [ 8.94496e-006 ]
 982 : [ 9.29132e-006 ]
 983 : [ 8.99847e-006 ]
 984 : [ 9.25475e-006 ]
 985 : [ 8.89394e-006 ]
 986 : [ 9.14242e-006 ]
 987 : [ 9.17544e-006 ]
 988 : [ 8.95867e-006 ]
 989 : [ 9.14719e-006 ]
 990 : [ 9.09363e-006 ]
 991 : [ 9.10812e-006 ]
 992 : [ 8.98803e-006 ]
 993 : [ 9.08187e-006 ]
 994 : [ 9.17907e-006 ]
 995 : [ 9.06103e-006 ]
 996 : [ 8.96472e-006 ]
 997 : [ 9.23568e-006 ]
 998 : [ 8.81107e-006 ]
 999 : [ 9.01945e-006 ]
1000 : [ 8.83128e-006 ]
1001 : [ 9.05581e-006 ]
1002 : [ 8.98512e-006 ]
1003 : [ 8.82481e-006 ]
1004 : [ 8.7633e-006  ]
1005 : [ 8.90435e-006 ]
1006 : [ 9.01229e-006 ]
1007 : [ 9.26801e-006 ]
1008 : [ 8.94556e-006 ]
1009 : [ 8.96539e-006 ]
1010 : [ 9.1005e-006  ]
1011 : [ 8.96346e-006 ]
1012 : [ 8.96584e-006 ]
1013 : [ 8.99829e-006 ]
1014 : [ 8.79546e-006 ]
1015 : [ 9.20792e-006 ]
1016 : [ 8.94073e-006 ]
1017 : [ 9.08756e-006 ]
1018 : [ 8.98105e-006 ]
1019 : [ 8.77371e-006 ]
1020 : [ 8.75547e-006 ]
1021 : [ 9.27122e-006 ]
1022 : [ 9.16217e-006 ]
1023 : [ 9.2428e-006  ]
1024 : [ 9.02579e-006 ]
1025 : [ 9.0303e-006  ]
1026 : [ 8.85509e-006 ]
1027 : [ 9.14769e-006 ]
1028 : [ 8.83276e-006 ]
1029 : [ 9.1593e-006  ]
1030 : [ 8.95577e-006 ]
1031 : [ 9.04218e-006 ]
1032 : [ 9.18122e-006 ]
1033 : [ 9.11916e-006 ]
1034 : [ 9.19269e-006 ]
1035 : [ 8.84015e-006 ]
1036 : [ 8.81469e-006 ]
1037 : [ 9.20996e-006 ]
1038 : [ 8.74834e-006 ]
1039 : [ 8.93925e-006 ]
1040 : [ 9.22999e-006 ]
1041 : [ 9.17419e-006 ]
1042 : [ 9.15459e-006 ]
1043 : [ 8.80273e-006 ]
1044 : [ 8.95173e-006 ]
1045 : [ 8.95198e-006 ]
1046 : [ 9.16313e-006 ]
1047 : [ 8.92431e-006 ]
1048 : [ 9.10997e-006 ]
1049 : [ 9.23339e-006 ]
1050 : [ 8.87585e-006 ]
1051 : [ 9.02711e-006 ]
1052 : [ 9.02727e-006 ]
1053 : [ 8.66785e-006 ]
1054 : [ 9.08536e-006 ]
1055 : [ 9.11997e-006 ]
1056 : [ 9.22547e-006 ]
1057 : [ 8.98937e-006 ]
1058 : [ 9.12288e-006 ]
1059 : [ 9.28204e-006 ]
1060 : [ 9.08263e-006 ]
1061 : [ 9.00491e-006 ]
1062 : [ 9.21373e-006 ]
1063 : [ 8.9379e-006  ]
1064 : [ 9.02942e-006 ]
1065 : [ 9.02894e-006 ]
1066 : [ 9.10432e-006 ]
1067 : [ 8.60382e-006 ]
1068 : [ 9.17512e-006 ]
1069 : [ 9.0873e-006  ]
1070 : [ 9.32261e-006 ]
1071 : [ 9.1462e-006  ]
1072 : [ 8.80328e-006 ]
1073 : [ 9.06603e-006 ]
1074 : [ 9.13994e-006 ]
1075 : [ 9.10949e-006 ]
1076 : [ 9.20648e-006 ]
1077 : [ 8.89819e-006 ]
1078 : [ 9.22402e-006 ]
1079 : [ 8.89665e-006 ]
1080 : [ 9.13742e-006 ]
1081 : [ 9.10629e-006 ]
1082 : [ 8.85152e-006 ]
1083 : [ 8.86698e-006 ]
1084 : [ 8.85588e-006 ]
1085 : [ 9.17601e-006 ]
1086 : [ 9.10952e-006 ]
1087 : [ 8.99102e-006 ]
1088 : [ 9.31966e-006 ]
1089 : [ 9.17916e-006 ]
1090 : [ 9.23926e-006 ]
1091 : [ 8.96087e-006 ]
1092 : [ 9.09904e-006 ]
1093 : [ 9.13204e-006 ]
1094 : [ 8.59001e-006 ]
1095 : [ 9.23302e-006 ]
1096 : [ 8.91474e-006 ]
1097 : [ 8.64032e-006 ]
1098 : [ 9.0871e-006  ]
1099 : [ 9.11215e-006 ]
1100 : [ 9.06613e-006 ]
1101 : [ 9.11648e-006 ]
1102 : [ 9.22962e-006 ]
1103 : [ 8.89912e-006 ]
1104 : [ 8.92276e-006 ]
1105 : [ 9.18735e-006 ]
1106 : [ 8.85334e-006 ]
1107 : [ 9.09438e-006 ]
1108 : [ 9.06073e-006 ]
1109 : [ 9.14591e-006 ]
1110 : [ 8.97224e-006 ]
1111 : [ 8.89261e-006 ]
1112 : [ 8.9695e-006  ]
1113 : [ 9.05779e-006 ]
1114 : [ 9.17481e-006 ]
1115 : [ 8.94082e-006 ]
1116 : [ 8.92905e-006 ]
1117 : [ 9.04478e-006 ]
1118 : [ 9.1836e-006  ]
1119 : [ 8.95188e-006 ]
1120 : [ 9.22402e-006 ]
1121 : [ 8.88135e-006 ]
1122 : [ 8.81069e-006 ]
1123 : [ 9.17789e-006 ]
1124 : [ 8.79167e-006 ]
1125 : [ 8.88959e-006 ]
1126 : [ 8.93215e-006 ]
1127 : [ 8.62337e-006 ]
1128 : [ 9.13544e-006 ]
1129 : [ 8.75807e-006 ]
1130 : [ 9.12622e-006 ]
1131 : [ 9.08569e-006 ]
1132 : [ 9.09354e-006 ]
1133 : [ 9.23129e-006 ]
1134 : [ 8.97345e-006 ]
1135 : [ 9.02071e-006 ]
1136 : [ 8.97888e-006 ]
1137 : [ 9.00537e-006 ]
1138 : [ 9.01267e-006 ]
1139 : [ 8.95249e-006 ]
1140 : [ 8.92365e-006 ]
1141 : [ 9.14359e-006 ]
1142 : [ 9.21817e-006 ]
1143 : [ 9.27134e-006 ]
1144 : [ 9.13284e-006 ]
1145 : [ 9.08569e-006 ]
1146 : [ 8.97436e-006 ]
1147 : [ 8.95247e-006 ]
1148 : [ 9.06012e-006 ]
1149 : [ 9.16936e-006 ]
1150 : [ 9.06634e-006 ]
1151 : [ 9.07566e-006 ]
1152 : [ 9.20048e-006 ]
1153 : [ 9.18352e-006 ]
1154 : [ 9.0551e-006  ]
1155 : [ 9.17596e-006 ]
1156 : [ 9.20575e-006 ]
1157 : [ 9.30121e-006 ]
1158 : [ 9.15381e-006 ]
1159 : [ 9.0739e-006  ]
1160 : [ 9.14543e-006 ]
1161 : [ 9.23999e-006 ]
1162 : [ 9.11262e-006 ]
1163 : [ 8.98296e-006 ]
1164 : [ 9.16688e-006 ]
1165 : [ 9.04741e-006 ]
1166 : [ 9.18396e-006 ]
1167 : [ 9.17984e-006 ]
1168 : [ 8.6555e-006  ]
1169 : [ 9.05257e-006 ]
1170 : [ 8.95615e-006 ]
1171 : [ 8.85359e-006 ]
1172 : [ 9.05835e-006 ]
1173 : [ 9.00671e-006 ]
1174 : [ 9.09429e-006 ]
1175 : [ 8.88225e-006 ]
1176 : [ 8.97648e-006 ]
1177 : [ 9.06897e-006 ]
1178 : [ 9.17198e-006 ]
1179 : [ 9.11892e-006 ]
1180 : [ 9.20048e-006 ]
1181 : [ 8.76596e-006 ]
1182 : [ 9.11561e-006 ]
1183 : [ 9.29485e-006 ]
1184 : [ 9.29315e-006 ]
1185 : [ 8.92778e-006 ]
1186 : [ 9.02491e-006 ]
1187 : [ 9.18837e-006 ]
1188 : [ 9.06892e-006 ]
1189 : [ 9.11664e-006 ]
1190 : [ 9.11507e-006 ]
1191 : [ 9.22162e-006 ]
1192 : [ 8.99569e-006 ]
1193 : [ 9.04746e-006 ]
1194 : [ 8.99607e-006 ]
1195 : [ 9.22715e-006 ]
1196 : [ 8.91948e-006 ]
1197 : [ 9.00998e-006 ]
1198 : [ 8.90659e-006 ]
1199 : [ 9.10306e-006 ]
1200 : [ 9.18576e-006 ]
1201 : [ 8.97512e-006 ]
1202 : [ 9.31317e-006 ]
1203 : [ 9.17691e-006 ]
1204 : [ 8.87268e-006 ]
1205 : [ 8.94184e-006 ]
1206 : [ 8.99462e-006 ]
1207 : [ 8.73411e-006 ]
1208 : [ 9.13959e-006 ]
1209 : [ 8.90428e-006 ]
1210 : [ 8.95586e-006 ]
1211 : [ 9.30594e-006 ]
1212 : [ 8.83726e-006 ]
1213 : [ 8.81779e-006 ]
1214 : [ 9.16118e-006 ]
1215 : [ 9.26769e-006 ]
1216 : [ 8.97048e-006 ]
1217 : [ 9.12016e-006 ]
1218 : [ 8.97345e-006 ]
1219 : [ 9.30034e-006 ]
1220 : [ 9.00109e-006 ]
1221 : [ 9.0592e-006  ]
1222 : [ 8.91303e-006 ]
1223 : [ 8.96073e-006 ]
1224 : [ 9.0172e-006  ]
1225 : [ 9.22573e-006 ]
1226 : [ 8.93997e-006 ]
1227 : [ 9.10334e-006 ]
1228 : [ 9.27245e-006 ]
1229 : [ 9.14714e-006 ]
1230 : [ 9.12865e-006 ]
1231 : [ 9.19813e-006 ]
1232 : [ 8.8529e-006  ]
1233 : [ 8.97779e-006 ]
1234 : [ 9.13666e-006 ]
1235 : [ 8.62703e-006 ]
1236 : [ 9.10989e-006 ]
1237 : [ 8.9594e-006  ]
1238 : [ 9.11946e-006 ]
1239 : [ 8.9995e-006  ]
1240 : [ 9.19496e-006 ]
1241 : [ 8.87706e-006 ]
1242 : [ 8.93321e-006 ]
1243 : [ 9.00887e-006 ]
1244 : [ 9.05207e-006 ]
1245 : [ 8.93178e-006 ]
1246 : [ 8.93038e-006 ]
1247 : [ 8.6551e-006  ]
1248 : [ 9.16679e-006 ]
1249 : [ 9.28029e-006 ]
1250 : [ 9.07168e-006 ]
1251 : [ 9.28995e-006 ]
1252 : [ 8.8676e-006  ]
1253 : [ 9.11478e-006 ]
1254 : [ 8.98348e-006 ]
1255 : [ 9.0835e-006  ]
1256 : [ 8.77664e-006 ]
1257 : [ 8.68913e-006 ]
1258 : [ 8.79277e-006 ]
1259 : [ 9.09381e-006 ]
1260 : [ 9.15335e-006 ]
1261 : [ 9.10919e-006 ]
1262 : [ 9.06692e-006 ]
1263 : [ 8.72477e-006 ]
1264 : [ 8.855e-006   ]
1265 : [ 8.88744e-006 ]
1266 : [ 9.11609e-006 ]
1267 : [ 9.05603e-006 ]
1268 : [ 8.84264e-006 ]
1269 : [ 9.02413e-006 ]
1270 : [ 8.8402e-006  ]
1271 : [ 9.15258e-006 ]
1272 : [ 9.33243e-006 ]
1273 : [ 8.85727e-006 ]
1274 : [ 8.82475e-006 ]
1275 : [ 9.08021e-006 ]
1276 : [ 9.04151e-006 ]
1277 : [ 8.96441e-006 ]
1278 : [ 9.22938e-006 ]
1279 : [ 9.0224e-006  ]
1280 : [ 8.92012e-006 ]
1281 : [ 9.03502e-006 ]
1282 : [ 8.99513e-006 ]
1283 : [ 8.69679e-006 ]
1284 : [ 8.68088e-006 ]
1285 : [ 8.89961e-006 ]
1286 : [ 9.16369e-006 ]
1287 : [ 9.14292e-006 ]
1288 : [ 8.97934e-006 ]
1289 : [ 9.07515e-006 ]
1290 : [ 8.75111e-006 ]
1291 : [ 8.90309e-006 ]
1292 : [ 9.29439e-006 ]
1293 : [ 9.08729e-006 ]
1294 : [ 8.74062e-006 ]
1295 : [ 9.13586e-006 ]
1296 : [ 8.95863e-006 ]
1297 : [ 8.82494e-006 ]
1298 : [ 9.15695e-006 ]
1299 : [ 8.97646e-006 ]
1300 : [ 9.25386e-006 ]
1301 : [ 9.09042e-006 ]
1302 : [ 8.96226e-006 ]
1303 : [ 9.12354e-006 ]
1304 : [ 8.99479e-006 ]
1305 : [ 8.82338e-006 ]
1306 : [ 9.13354e-006 ]
1307 : [ 9.10579e-006 ]
1308 : [ 9.12459e-006 ]
1309 : [ 8.87532e-006 ]
1310 : [ 9.03847e-006 ]
1311 : [ 9.08438e-006 ]
1312 : [ 8.99493e-006 ]
1313 : [ 8.89373e-006 ]
1314 : [ 9.17176e-006 ]
1315 : [ 8.82617e-006 ]
1316 : [ 8.99461e-006 ]
1317 : [ 9.09432e-006 ]
1318 : [ 9.19203e-006 ]
1319 : [ 8.92597e-006 ]
1320 : [ 9.09958e-006 ]
1321 : [ 9.05109e-006 ]
1322 : [ 9.03829e-006 ]
1323 : [ 8.89437e-006 ]
1324 : [ 8.88777e-006 ]
1325 : [ 8.75981e-006 ]
1326 : [ 9.136e-006   ]
1327 : [ 8.96358e-006 ]
1328 : [ 9.04808e-006 ]
1329 : [ 9.1665e-006  ]
1330 : [ 8.80202e-006 ]
1331 : [ 9.25674e-006 ]
1332 : [ 9.16588e-006 ]
1333 : [ 9.27783e-006 ]
1334 : [ 9.00819e-006 ]
1335 : [ 8.97348e-006 ]
1336 : [ 8.79745e-006 ]
1337 : [ 9.02995e-006 ]
1338 : [ 8.80727e-006 ]
1339 : [ 9.18594e-006 ]
1340 : [ 8.96936e-006 ]
1341 : [ 9.06245e-006 ]
1342 : [ 9.00437e-006 ]
1343 : [ 9.26481e-006 ]
1344 : [ 9.06862e-006 ]
1345 : [ 9.09621e-006 ]
1346 : [ 8.96041e-006 ]
1347 : [ 9.05894e-006 ]
1348 : [ 9.06499e-006 ]
1349 : [ 9.23094e-006 ]
1350 : [ 8.69433e-006 ]
1351 : [ 8.99378e-006 ]
1352 : [ 8.88019e-006 ]
1353 : [ 9.0253e-006  ]
1354 : [ 9.22102e-006 ]
1355 : [ 9.03697e-006 ]
1356 : [ 9.12718e-006 ]
1357 : [ 9.03859e-006 ]
1358 : [ 8.99089e-006 ]
1359 : [ 8.95157e-006 ]
1360 : [ 8.79164e-006 ]
1361 : [ 9.13582e-006 ]
1362 : [ 8.99179e-006 ]
1363 : [ 9.13005e-006 ]
1364 : [ 9.18125e-006 ]
1365 : [ 9.12894e-006 ]
1366 : [ 9.1968e-006  ]
1367 : [ 9.20675e-006 ]
1368 : [ 8.97481e-006 ]
1369 : [ 9.20048e-006 ]
1370 : [ 9.16435e-006 ]
1371 : [ 9.21802e-006 ]
1372 : [ 8.81514e-006 ]
1373 : [ 9.03711e-006 ]
1374 : [ 9.02692e-006 ]
1375 : [ 9.06353e-006 ]
1376 : [ 9.31235e-006 ]
1377 : [ 9.22169e-006 ]
1378 : [ 9.28781e-006 ]
1379 : [ 9.06617e-006 ]
1380 : [ 8.9707e-006  ]
1381 : [ 9.18205e-006 ]
1382 : [ 9.0025e-006  ]
1383 : [ 9.21791e-006 ]
1384 : [ 9.14539e-006 ]
1385 : [ 8.98392e-006 ]
1386 : [ 8.85316e-006 ]
1387 : [ 8.99194e-006 ]
1388 : [ 9.20707e-006 ]
1389 : [ 9.25094e-006 ]
1390 : [ 9.17066e-006 ]
1391 : [ 9.27412e-006 ]
1392 : [ 8.80853e-006 ]
1393 : [ 8.92964e-006 ]
1394 : [ 9.05178e-006 ]
1395 : [ 9.06683e-006 ]
1396 : [ 9.24642e-006 ]
1397 : [ 9.25742e-006 ]
1398 : [ 9.0053e-006  ]
1399 : [ 8.7839e-006  ]
1400 : [ 8.93667e-006 ]
1401 : [ 9.1604e-006  ]
1402 : [ 9.21751e-006 ]
1403 : [ 8.72416e-006 ]
1404 : [ 8.67546e-006 ]
1405 : [ 9.04592e-006 ]
1406 : [ 9.18337e-006 ]
1407 : [ 9.06123e-006 ]
1408 : [ 9.07074e-006 ]
1409 : [ 9.18344e-006 ]
1410 : [ 8.95412e-006 ]
1411 : [ 9.00226e-006 ]
1412 : [ 9.16165e-006 ]
1413 : [ 8.94473e-006 ]
1414 : [ 8.92696e-006 ]
1415 : [ 8.92348e-006 ]
1416 : [ 9.07096e-006 ]
1417 : [ 8.79448e-006 ]
1418 : [ 8.9489e-006  ]
1419 : [ 9.04465e-006 ]
1420 : [ 9.22283e-006 ]
1421 : [ 8.81588e-006 ]
1422 : [ 9.15118e-006 ]
1423 : [ 9.32977e-006 ]
1424 : [ 9.27357e-006 ]
1425 : [ 8.88323e-006 ]
1426 : [ 8.71749e-006 ]
1427 : [ 8.7781e-006  ]
1428 : [ 8.90291e-006 ]
1429 : [ 9.15984e-006 ]
1430 : [ 8.62744e-006 ]
1431 : [ 9.03723e-006 ]
1432 : [ 8.80736e-006 ]
1433 : [ 9.17221e-006 ]
1434 : [ 9.02675e-006 ]
1435 : [ 9.07846e-006 ]
1436 : [ 9.13797e-006 ]
1437 : [ 9.1559e-006  ]
1438 : [ 8.98305e-006 ]
1439 : [ 8.9717e-006  ]
1440 : [ 9.23341e-006 ]
1441 : [ 9.12938e-006 ]
1442 : [ 9.10993e-006 ]
1443 : [ 9.13933e-006 ]
1444 : [ 8.78667e-006 ]
1445 : [ 9.12442e-006 ]
1446 : [ 8.68011e-006 ]
1447 : [ 9.13093e-006 ]
1448 : [ 9.27764e-006 ]
1449 : [ 9.23112e-006 ]
1450 : [ 8.92099e-006 ]
1451 : [ 8.91909e-006 ]
1452 : [ 9.18533e-006 ]
1453 : [ 9.1279e-006  ]
1454 : [ 8.94477e-006 ]
1455 : [ 8.85182e-006 ]
1456 : [ 8.99175e-006 ]
1457 : [ 9.08927e-006 ]
1458 : [ 8.9637e-006  ]
1459 : [ 9.24202e-006 ]
1460 : [ 9.0191e-006  ]
1461 : [ 8.73303e-006 ]
1462 : [ 9.14456e-006 ]
1463 : [ 9.22947e-006 ]
1464 : [ 8.64499e-006 ]
1465 : [ 9.29515e-006 ]
1466 : [ 9.31115e-006 ]
1467 : [ 9.08908e-006 ]
1468 : [ 8.77895e-006 ]
1469 : [ 9.08824e-006 ]
1470 : [ 8.87329e-006 ]
1471 : [ 9.03739e-006 ]
1472 : [ 8.75619e-006 ]
1473 : [ 9.1907e-006  ]
1474 : [ 9.29727e-006 ]
1475 : [ 9.27207e-006 ]
1476 : [ 8.84162e-006 ]
1477 : [ 8.86487e-006 ]
1478 : [ 8.94796e-006 ]
1479 : [ 8.94972e-006 ]
1480 : [ 9.15744e-006 ]
1481 : [ 8.97217e-006 ]
1482 : [ 8.91729e-006 ]
1483 : [ 8.7011e-006  ]
1484 : [ 8.6933e-006  ]
1485 : [ 9.08178e-006 ]
1486 : [ 9.00681e-006 ]
1487 : [ 9.11413e-006 ]
1488 : [ 9.23188e-006 ]
1489 : [ 8.90442e-006 ]
1490 : [ 8.92361e-006 ]
1491 : [ 9.28324e-006 ]
1492 : [ 9.24112e-006 ]
1493 : [ 9.26737e-006 ]
1494 : [ 8.89837e-006 ]
1495 : [ 9.01354e-006 ]
1496 : [ 8.83914e-006 ]
1497 : [ 9.00301e-006 ]
1498 : [ 9.16693e-006 ]
1499 : [ 9.19431e-006 ]
1500 : [ 9.15647e-006 ]
1501 : [ 9.32067e-006 ]
1502 : [ 9.14401e-006 ]
1503 : [ 9.0076e-006  ]
1504 : [ 9.21363e-006 ]
1505 : [ 8.96425e-006 ]
1506 : [ 9.17444e-006 ]
1507 : [ 8.9845e-006  ]
1508 : [ 8.99212e-006 ]
1509 : [ 8.9254e-006  ]
1510 : [ 9.1428e-006  ]
1511 : [ 9.06248e-006 ]
1512 : [ 9.13087e-006 ]
1513 : [ 8.9524e-006  ]
1514 : [ 9.02191e-006 ]
1515 : [ 9.23769e-006 ]
1516 : [ 8.89318e-006 ]
1517 : [ 8.88482e-006 ]
1518 : [ 9.16138e-006 ]
1519 : [ 8.88033e-006 ]
1520 : [ 9.10767e-006 ]
1521 : [ 9.16505e-006 ]
1522 : [ 8.89745e-006 ]
1523 : [ 9.19274e-006 ]
1524 : [ 8.84122e-006 ]
1525 : [ 9.03439e-006 ]
1526 : [ 8.91998e-006 ]
1527 : [ 9.04293e-006 ]
1528 : [ 8.96692e-006 ]
1529 : [ 9.04004e-006 ]
1530 : [ 8.71111e-006 ]
1531 : [ 9.16299e-006 ]
1532 : [ 9.31528e-006 ]
1533 : [ 9.05321e-006 ]
1534 : [ 8.95519e-006 ]
1535 : [ 8.98417e-006 ]
1536 : [ 9.10176e-006 ]
1537 : [ 9.2147e-006  ]
1538 : [ 8.93679e-006 ]
1539 : [ 8.85546e-006 ]
1540 : [ 9.02319e-006 ]
1541 : [ 8.93855e-006 ]
1542 : [ 8.71876e-006 ]
1543 : [ 9.2892e-006  ]
1544 : [ 8.96972e-006 ]
1545 : [ 9.06656e-006 ]
1546 : [ 8.70525e-006 ]
1547 : [ 9.28941e-006 ]
1548 : [ 9.14882e-006 ]
1549 : [ 9.32405e-006 ]
1550 : [ 9.29358e-006 ]
1551 : [ 9.06083e-006 ]
1552 : [ 8.9394e-006  ]
1553 : [ 9.17465e-006 ]
1554 : [ 8.93828e-006 ]
1555 : [ 9.12839e-006 ]
1556 : [ 8.96361e-006 ]
1557 : [ 8.95142e-006 ]
1558 : [ 8.95917e-006 ]
1559 : [ 8.75848e-006 ]
1560 : [ 8.77923e-006 ]
1561 : [ 8.94756e-006 ]
1562 : [ 9.27722e-006 ]
1563 : [ 9.27973e-006 ]
1564 : [ 8.99475e-006 ]
1565 : [ 8.79714e-006 ]
1566 : [ 9.06253e-006 ]
1567 : [ 9.31005e-006 ]
1568 : [ 9.00342e-006 ]
1569 : [ 8.95332e-006 ]
1570 : [ 8.93807e-006 ]
1571 : [ 9.02914e-006 ]
1572 : [ 9.04011e-006 ]
1573 : [ 8.95355e-006 ]
1574 : [ 9.13708e-006 ]
1575 : [ 9.31107e-006 ]
1576 : [ 9.05438e-006 ]
1577 : [ 8.76104e-006 ]
1578 : [ 8.95662e-006 ]
1579 : [ 9.10903e-006 ]
1580 : [ 9.23819e-006 ]
1581 : [ 8.88156e-006 ]
1582 : [ 8.7873e-006  ]
1583 : [ 9.03039e-006 ]
1584 : [ 9.0824e-006  ]
1585 : [ 9.23223e-006 ]
1586 : [ 8.99631e-006 ]
1587 : [ 8.96121e-006 ]
1588 : [ 8.88315e-006 ]
1589 : [ 8.76934e-006 ]
1590 : [ 9.08058e-006 ]
1591 : [ 9.14859e-006 ]
1592 : [ 8.99825e-006 ]
1593 : [ 9.06613e-006 ]
1594 : [ 8.9234e-006  ]
1595 : [ 8.81662e-006 ]
1596 : [ 9.02704e-006 ]
1597 : [ 9.03073e-006 ]
1598 : [ 9.1468e-006  ]
1599 : [ 8.8995e-006  ]
1600 : [ 9.25815e-006 ]
1601 : [ 9.27763e-006 ]
1602 : [ 9.11359e-006 ]
1603 : [ 8.95425e-006 ]
1604 : [ 8.80316e-006 ]
1605 : [ 8.87253e-006 ]
1606 : [ 9.13701e-006 ]
1607 : [ 8.99181e-006 ]
1608 : [ 9.27044e-006 ]
1609 : [ 8.97304e-006 ]
1610 : [ 8.88631e-006 ]
1611 : [ 9.03755e-006 ]
1612 : [ 9.10992e-006 ]
1613 : [ 9.06434e-006 ]
1614 : [ 9.21708e-006 ]
1615 : [ 9.12267e-006 ]
1616 : [ 9.04289e-006 ]
1617 : [ 8.88117e-006 ]
1618 : [ 8.95203e-006 ]
1619 : [ 9.03276e-006 ]
1620 : [ 8.92618e-006 ]
1621 : [ 9.13014e-006 ]
1622 : [ 9.13728e-006 ]
1623 : [ 8.86847e-006 ]
1624 : [ 9.15504e-006 ]
1625 : [ 8.70874e-006 ]
1626 : [ 9.17611e-006 ]
1627 : [ 9.15238e-006 ]
1628 : [ 8.59019e-006 ]
1629 : [ 8.99475e-006 ]
1630 : [ 8.97121e-006 ]
1631 : [ 9.10251e-006 ]
1632 : [ 9.05476e-006 ]
1633 : [ 9.1407e-006  ]
1634 : [ 8.88096e-006 ]
1635 : [ 9.17626e-006 ]
1636 : [ 9.18599e-006 ]
1637 : [ 9.08672e-006 ]
1638 : [ 9.10697e-006 ]
1639 : [ 9.10873e-006 ]
1640 : [ 8.95868e-006 ]
1641 : [ 9.04542e-006 ]
1642 : [ 8.97512e-006 ]
1643 : [ 8.9682e-006  ]
1644 : [ 8.90068e-006 ]
1645 : [ 9.25649e-006 ]
1646 : [ 9.05648e-006 ]
1647 : [ 8.80102e-006 ]
1648 : [ 9.11322e-006 ]
1649 : [ 8.91088e-006 ]
1650 : [ 9.08165e-006 ]
1651 : [ 9.15375e-006 ]
1652 : [ 9.18267e-006 ]
1653 : [ 8.88924e-006 ]
1654 : [ 9.13129e-006 ]
1655 : [ 9.1298e-006  ]
1656 : [ 9.16253e-006 ]
1657 : [ 9.05853e-006 ]
1658 : [ 9.03738e-006 ]
1659 : [ 9.16583e-006 ]
1660 : [ 9.07199e-006 ]
1661 : [ 8.86045e-006 ]
1662 : [ 9.23888e-006 ]
1663 : [ 9.01535e-006 ]
1664 : [ 9.03639e-006 ]
1665 : [ 9.02475e-006 ]
1666 : [ 9.23172e-006 ]
1667 : [ 8.80967e-006 ]
1668 : [ 9.03435e-006 ]
1669 : [ 8.93035e-006 ]
1670 : [ 8.88206e-006 ]
1671 : [ 8.85464e-006 ]
1672 : [ 9.08909e-006 ]
1673 : [ 9.26038e-006 ]
1674 : [ 8.90538e-006 ]
1675 : [ 8.92311e-006 ]
1676 : [ 9.24392e-006 ]
1677 : [ 9.07139e-006 ]
1678 : [ 9.28305e-006 ]
1679 : [ 9.04629e-006 ]
1680 : [ 9.02065e-006 ]
1681 : [ 9.23162e-006 ]
1682 : [ 8.89979e-006 ]
1683 : [ 9.11129e-006 ]
1684 : [ 8.93824e-006 ]
1685 : [ 8.94981e-006 ]
1686 : [ 8.98203e-006 ]
1687 : [ 8.98282e-006 ]
1688 : [ 9.12878e-006 ]
1689 : [ 8.99615e-006 ]
1690 : [ 9.1445e-006  ]
1691 : [ 9.15292e-006 ]
1692 : [ 8.99451e-006 ]
1693 : [ 9.05695e-006 ]
1694 : [ 8.82428e-006 ]
1695 : [ 9.22681e-006 ]
1696 : [ 8.8069e-006  ]
1697 : [ 9.08907e-006 ]
1698 : [ 9.03759e-006 ]
1699 : [ 8.81064e-006 ]
1700 : [ 9.02128e-006 ]
1701 : [ 8.76163e-006 ]
1702 : [ 8.69036e-006 ]
1703 : [ 8.88691e-006 ]
1704 : [ 8.97335e-006 ]
1705 : [ 9.31519e-006 ]
1706 : [ 9.04001e-006 ]
1707 : [ 8.74196e-006 ]
1708 : [ 8.97853e-006 ]
1709 : [ 8.98298e-006 ]
1710 : [ 9.12389e-006 ]
1711 : [ 8.95498e-006 ]
1712 : [ 9.25361e-006 ]
1713 : [ 9.13502e-006 ]
1714 : [ 8.93812e-006 ]
1715 : [ 9.0924e-006  ]
1716 : [ 9.05859e-006 ]
1717 : [ 8.95391e-006 ]
1718 : [ 9.06836e-006 ]
1719 : [ 9.02449e-006 ]
1720 : [ 8.95329e-006 ]
1721 : [ 8.86022e-006 ]
1722 : [ 9.32103e-006 ]
1723 : [ 9.177e-006   ]
1724 : [ 9.06406e-006 ]
1725 : [ 8.87478e-006 ]
1726 : [ 8.93278e-006 ]
1727 : [ 8.70399e-006 ]
1728 : [ 9.05885e-006 ]
1729 : [ 9.15374e-006 ]
1730 : [ 9.22346e-006 ]
1731 : [ 9.11634e-006 ]
1732 : [ 9.04345e-006 ]
1733 : [ 8.91594e-006 ]
1734 : [ 9.29399e-006 ]
1735 : [ 8.9827e-006  ]
1736 : [ 8.88275e-006 ]
1737 : [ 9.1128e-006  ]
1738 : [ 8.98084e-006 ]
1739 : [ 9.09362e-006 ]
1740 : [ 8.8847e-006  ]
1741 : [ 8.90528e-006 ]
1742 : [ 8.95471e-006 ]
1743 : [ 8.93995e-006 ]
1744 : [ 9.09158e-006 ]
1745 : [ 8.71438e-006 ]
1746 : [ 8.95593e-006 ]
1747 : [ 8.8629e-006  ]
1748 : [ 9.04759e-006 ]
1749 : [ 9.26276e-006 ]
1750 : [ 9.03799e-006 ]
1751 : [ 9.30339e-006 ]
1752 : [ 8.91198e-006 ]
1753 : [ 9.03582e-006 ]
1754 : [ 8.96027e-006 ]
1755 : [ 9.10956e-006 ]
1756 : [ 8.9603e-006  ]
1757 : [ 8.82738e-006 ]
1758 : [ 9.09919e-006 ]
1759 : [ 8.99247e-006 ]
1760 : [ 8.93083e-006 ]
1761 : [ 9.21313e-006 ]
1762 : [ 9.15178e-006 ]
1763 : [ 8.8715e-006  ]
1764 : [ 9.01562e-006 ]
1765 : [ 9.22835e-006 ]
1766 : [ 8.96174e-006 ]
1767 : [ 9.2257e-006  ]
1768 : [ 9.13639e-006 ]
1769 : [ 8.83729e-006 ]
1770 : [ 9.15036e-006 ]
1771 : [ 9.13741e-006 ]
1772 : [ 9.07504e-006 ]
1773 : [ 9.22206e-006 ]
1774 : [ 8.93858e-006 ]
1775 : [ 8.88016e-006 ]
1776 : [ 9.19873e-006 ]
1777 : [ 9.01128e-006 ]
1778 : [ 8.95858e-006 ]
1779 : [ 9.12726e-006 ]
1780 : [ 8.98199e-006 ]
1781 : [ 9.21088e-006 ]
1782 : [ 9.08148e-006 ]
1783 : [ 8.63558e-006 ]
1784 : [ 9.29557e-006 ]
1785 : [ 8.69575e-006 ]
1786 : [ 9.22043e-006 ]
1787 : [ 9.22957e-006 ]
1788 : [ 8.98226e-006 ]
1789 : [ 8.93951e-006 ]
1790 : [ 9.10225e-006 ]
1791 : [ 8.87081e-006 ]
1792 : [ 8.93737e-006 ]
1793 : [ 9.16355e-006 ]
1794 : [ 9.07457e-006 ]
1795 : [ 8.92171e-006 ]
1796 : [ 8.69506e-006 ]
1797 : [ 8.86261e-006 ]
1798 : [ 9.03083e-006 ]
1799 : [ 8.9015e-006  ]
1800 : [ 8.97192e-006 ]
1801 : [ 9.28325e-006 ]
1802 : [ 9.31777e-006 ]
1803 : [ 9.12318e-006 ]
1804 : [ 8.71555e-006 ]
1805 : [ 9.16659e-006 ]
1806 : [ 9.08981e-006 ]
1807 : [ 9.25396e-006 ]
1808 : [ 9.14692e-006 ]
1809 : [ 9.22378e-006 ]
1810 : [ 8.87551e-006 ]
1811 : [ 8.9535e-006  ]
1812 : [ 9.28342e-006 ]
1813 : [ 9.11815e-006 ]
1814 : [ 8.94835e-006 ]
1815 : [ 8.70103e-006 ]
1816 : [ 8.95996e-006 ]
1817 : [ 8.88799e-006 ]
1818 : [ 9.26118e-006 ]
1819 : [ 9.05164e-006 ]
1820 : [ 9.30336e-006 ]
1821 : [ 9.31393e-006 ]
1822 : [ 8.9208e-006  ]
1823 : [ 9.12233e-006 ]
1824 : [ 9.20886e-006 ]
1825 : [ 9.14575e-006 ]
1826 : [ 9.12046e-006 ]
1827 : [ 9.07631e-006 ]
1828 : [ 9.07479e-006 ]
1829 : [ 8.92759e-006 ]
1830 : [ 9.01068e-006 ]
1831 : [ 9.09927e-006 ]
1832 : [ 8.94691e-006 ]
1833 : [ 9.01821e-006 ]
1834 : [ 9.18938e-006 ]
1835 : [ 9.07174e-006 ]
1836 : [ 8.97686e-006 ]
1837 : [ 8.93291e-006 ]
1838 : [ 9.04151e-006 ]
1839 : [ 8.91915e-006 ]
1840 : [ 9.17112e-006 ]
1841 : [ 9.11417e-006 ]
1842 : [ 9.27414e-006 ]
1843 : [ 9.08631e-006 ]
1844 : [ 9.08926e-006 ]
1845 : [ 9.31773e-006 ]
1846 : [ 8.97101e-006 ]
1847 : [ 9.11103e-006 ]
1848 : [ 9.11448e-006 ]
1849 : [ 9.14603e-006 ]
1850 : [ 9.06327e-006 ]
1851 : [ 9.12742e-006 ]
1852 : [ 8.97738e-006 ]
1853 : [ 8.95331e-006 ]
1854 : [ 8.97746e-006 ]
1855 : [ 9.07006e-006 ]
1856 : [ 8.71895e-006 ]
1857 : [ 9.02894e-006 ]
1858 : [ 8.95058e-006 ]
1859 : [ 9.09332e-006 ]
1860 : [ 8.96753e-006 ]
1861 : [ 9.10567e-006 ]
1862 : [ 8.88327e-006 ]
1863 : [ 9.24357e-006 ]
1864 : [ 8.97165e-006 ]
1865 : [ 9.3041e-006  ]
1866 : [ 8.96722e-006 ]
1867 : [ 8.91095e-006 ]
1868 : [ 9.08063e-006 ]
1869 : [ 9.28282e-006 ]
1870 : [ 9.21398e-006 ]
1871 : [ 8.69268e-006 ]
1872 : [ 9.09354e-006 ]
1873 : [ 9.2366e-006  ]
1874 : [ 9.0208e-006  ]
1875 : [ 9.11997e-006 ]
1876 : [ 8.97759e-006 ]
1877 : [ 9.00412e-006 ]
1878 : [ 8.88424e-006 ]
1879 : [ 8.65972e-006 ]
1880 : [ 9.15272e-006 ]
1881 : [ 9.18973e-006 ]
1882 : [ 8.96387e-006 ]
1883 : [ 8.7201e-006  ]
1884 : [ 9.17832e-006 ]
1885 : [ 8.87828e-006 ]
1886 : [ 8.87457e-006 ]
1887 : [ 9.08924e-006 ]
1888 : [ 9.13719e-006 ]
1889 : [ 9.17141e-006 ]
1890 : [ 9.16271e-006 ]
1891 : [ 9.03752e-006 ]
1892 : [ 8.89616e-006 ]
1893 : [ 9.08546e-006 ]
1894 : [ 8.93191e-006 ]
1895 : [ 8.83143e-006 ]
1896 : [ 8.86582e-006 ]
1897 : [ 9.30536e-006 ]
1898 : [ 9.1054e-006  ]
1899 : [ 9.0174e-006  ]
1900 : [ 9.28507e-006 ]
1901 : [ 8.86113e-006 ]
1902 : [ 9.22723e-006 ]
1903 : [ 9.24907e-006 ]
1904 : [ 8.79791e-006 ]
1905 : [ 8.96328e-006 ]
1906 : [ 9.06091e-006 ]
1907 : [ 9.14312e-006 ]
1908 : [ 9.00301e-006 ]
1909 : [ 8.9432e-006  ]
1910 : [ 9.29523e-006 ]
1911 : [ 8.81233e-006 ]
1912 : [ 8.83297e-006 ]
1913 : [ 8.84296e-006 ]
1914 : [ 9.10749e-006 ]
1915 : [ 9.09552e-006 ]
1916 : [ 9.01068e-006 ]
1917 : [ 8.88102e-006 ]
1918 : [ 8.62573e-006 ]
1919 : [ 9.29835e-006 ]
1920 : [ 9.10969e-006 ]
1921 : [ 8.95694e-006 ]
1922 : [ 8.90946e-006 ]
1923 : [ 9.3258e-006  ]
1924 : [ 8.78346e-006 ]
1925 : [ 9.20601e-006 ]
1926 : [ 9.04887e-006 ]
1927 : [ 8.91707e-006 ]
1928 : [ 9.00291e-006 ]
1929 : [ 8.89906e-006 ]
1930 : [ 9.13522e-006 ]
1931 : [ 9.20381e-006 ]
1932 : [ 8.897e-006   ]
1933 : [ 8.93252e-006 ]
1934 : [ 8.99662e-006 ]
1935 : [ 8.97255e-006 ]
1936 : [ 8.87714e-006 ]
1937 : [ 9.06438e-006 ]
1938 : [ 9.18778e-006 ]
1939 : [ 9.13044e-006 ]
1940 : [ 9.32545e-006 ]
1941 : [ 9.25888e-006 ]
1942 : [ 9.05029e-006 ]
1943 : [ 9.03933e-006 ]
1944 : [ 8.87558e-006 ]
1945 : [ 9.18808e-006 ]
1946 : [ 9.16235e-006 ]
1947 : [ 8.8726e-006  ]
1948 : [ 9.22942e-006 ]
1949 : [ 9.16454e-006 ]
1950 : [ 8.8773e-006  ]
1951 : [ 8.96626e-006 ]
1952 : [ 9.20194e-006 ]
1953 : [ 9.20815e-006 ]
1954 : [ 9.01605e-006 ]
1955 : [ 9.28363e-006 ]
1956 : [ 8.94158e-006 ]
1957 : [ 9.19944e-006 ]
1958 : [ 9.12035e-006 ]
1959 : [ 9.05104e-006 ]
1960 : [ 9.12856e-006 ]
1961 : [ 9.23035e-006 ]
1962 : [ 9.25971e-006 ]
1963 : [ 9.20498e-006 ]
1964 : [ 9.0867e-006  ]
1965 : [ 9.17679e-006 ]
1966 : [ 8.67364e-006 ]
1967 : [ 9.01119e-006 ]
1968 : [ 9.04258e-006 ]
1969 : [ 9.25728e-006 ]
1970 : [ 9.09131e-006 ]
1971 : [ 9.03145e-006 ]
1972 : [ 9.06685e-006 ]
1973 : [ 9.23772e-006 ]
1974 : [ 8.84476e-006 ]
1975 : [ 8.99827e-006 ]
1976 : [ 8.93488e-006 ]
1977 : [ 9.05107e-006 ]
1978 : [ 9.12996e-006 ]
1979 : [ 8.94626e-006 ]
1980 : [ 9.06836e-006 ]
1981 : [ 9.05804e-006 ]
1982 : [ 8.74345e-006 ]
1983 : [ 8.89729e-006 ]
1984 : [ 8.8468e-006  ]
1985 : [ 9.18339e-006 ]
1986 : [ 9.10922e-006 ]
1987 : [ 8.90518e-006 ]
1988 : [ 9.01887e-006 ]
1989 : [ 9.26377e-006 ]
1990 : [ 8.91144e-006 ]
1991 : [ 9.28545e-006 ]
1992 : [ 9.29922e-006 ]
1993 : [ 8.92146e-006 ]
1994 : [ 9.21418e-006 ]
1995 : [ 9.22119e-006 ]
1996 : [ 9.05341e-006 ]
1997 : [ 9.28366e-006 ]
1998 : [ 8.88327e-006 ]
1999 : [ 8.9693e-006  ]
2000 : [ 8.98498e-006 ]
2001 : [ 9.01756e-006 ]
2002 : [ 9.24869e-006 ]
2003 : [ 9.03002e-006 ]
2004 : [ 8.86416e-006 ]
2005 : [ 8.9521e-006  ]
2006 : [ 9.20114e-006 ]
2007 : [ 9.0499e-006  ]
2008 : [ 9.09679e-006 ]
2009 : [ 9.13797e-006 ]
2010 : [ 9.16281e-006 ]
2011 : [ 9.07455e-006 ]
2012 : [ 9.08439e-006 ]
2013 : [ 9.17103e-006 ]
2014 : [ 9.0969e-006  ]
2015 : [ 9.27261e-006 ]
2016 : [ 8.93267e-006 ]
2017 : [ 9.28473e-006 ]
2018 : [ 9.09242e-006 ]
2019 : [ 9.31248e-006 ]
2020 : [ 8.96582e-006 ]
2021 : [ 8.86777e-006 ]
2022 : [ 8.9114e-006  ]
2023 : [ 8.88899e-006 ]
2024 : [ 9.06883e-006 ]
2025 : [ 8.92125e-006 ]
2026 : [ 8.64255e-006 ]
2027 : [ 8.85193e-006 ]
2028 : [ 8.94753e-006 ]
2029 : [ 9.12994e-006 ]
2030 : [ 8.87214e-006 ]
2031 : [ 8.9328e-006  ]
2032 : [ 9.11039e-006 ]
2033 : [ 9.22996e-006 ]
2034 : [ 9.02685e-006 ]
2035 : [ 9.14033e-006 ]
2036 : [ 9.07521e-006 ]
2037 : [ 8.79223e-006 ]
2038 : [ 8.86493e-006 ]
2039 : [ 9.05404e-006 ]
2040 : [ 9.00898e-006 ]
2041 : [ 8.95685e-006 ]
2042 : [ 9.04891e-006 ]
2043 : [ 9.10065e-006 ]
2044 : [ 8.88097e-006 ]
2045 : [ 9.17808e-006 ]
2046 : [ 8.85864e-006 ]
2047 : [ 9.1674e-006  ]
2048 : [ 9.06507e-006 ]
2049 : [ 8.85058e-006 ]
2050 : [ 9.20204e-006 ]
2051 : [ 9.20285e-006 ]
2052 : [ 9.25391e-006 ]
2053 : [ 9.12953e-006 ]
2054 : [ 9.26989e-006 ]
2055 : [ 9.20691e-006 ]
2056 : [ 9.15845e-006 ]
2057 : [ 8.77032e-006 ]
2058 : [ 8.95418e-006 ]
2059 : [ 8.8483e-006  ]
2060 : [ 9.11659e-006 ]
2061 : [ 9.08431e-006 ]
2062 : [ 9.13658e-006 ]
2063 : [ 8.98646e-006 ]
2064 : [ 8.69744e-006 ]
2065 : [ 9.03373e-006 ]
2066 : [ 8.99657e-006 ]
2067 : [ 8.84084e-006 ]
2068 : [ 9.23799e-006 ]
2069 : [ 9.13924e-006 ]
2070 : [ 8.94565e-006 ]
2071 : [ 8.89878e-006 ]
2072 : [ 9.02262e-006 ]
2073 : [ 9.11977e-006 ]
2074 : [ 8.67825e-006 ]
2075 : [ 9.10672e-006 ]
2076 : [ 8.84144e-006 ]
2077 : [ 8.77631e-006 ]
2078 : [ 8.96049e-006 ]
2079 : [ 8.9716e-006  ]
2080 : [ 9.05449e-006 ]
2081 : [ 9.04284e-006 ]
2082 : [ 8.7869e-006  ]
2083 : [ 9.0672e-006  ]
2084 : [ 9.01527e-006 ]
2085 : [ 8.98083e-006 ]
2086 : [ 8.91446e-006 ]
2087 : [ 9.03926e-006 ]
2088 : [ 9.15746e-006 ]
2089 : [ 9.05856e-006 ]
2090 : [ 8.99297e-006 ]
2091 : [ 8.97195e-006 ]
2092 : [ 9.01263e-006 ]
2093 : [ 9.26982e-006 ]
2094 : [ 8.93197e-006 ]
2095 : [ 8.83688e-006 ]
2096 : [ 9.04221e-006 ]
2097 : [ 9.09103e-006 ]
2098 : [ 8.60548e-006 ]
2099 : [ 9.08712e-006 ]
2100 : [ 9.28287e-006 ]
2101 : [ 8.9956e-006  ]
2102 : [ 8.96624e-006 ]
2103 : [ 9.03524e-006 ]
2104 : [ 8.99739e-006 ]
2105 : [ 8.74962e-006 ]
2106 : [ 9.09816e-006 ]
2107 : [ 9.07526e-006 ]
2108 : [ 9.29049e-006 ]
2109 : [ 9.10304e-006 ]
2110 : [ 8.95815e-006 ]
2111 : [ 9.06735e-006 ]
2112 : [ 9.04839e-006 ]
2113 : [ 9.22278e-006 ]
2114 : [ 8.86513e-006 ]
2115 : [ 8.98101e-006 ]
2116 : [ 9.0655e-006  ]
2117 : [ 9.13881e-006 ]
2118 : [ 9.05542e-006 ]
2119 : [ 9.04021e-006 ]
2120 : [ 8.92499e-006 ]
2121 : [ 9.17879e-006 ]
2122 : [ 8.98999e-006 ]
2123 : [ 9.22334e-006 ]
2124 : [ 9.21036e-006 ]
2125 : [ 8.96641e-006 ]
2126 : [ 8.75169e-006 ]
2127 : [ 9.15097e-006 ]
2128 : [ 9.16492e-006 ]
2129 : [ 8.99608e-006 ]
2130 : [ 9.2722e-006  ]
2131 : [ 8.88616e-006 ]
2132 : [ 9.05795e-006 ]
2133 : [ 9.07068e-006 ]
2134 : [ 8.78574e-006 ]
2135 : [ 9.30773e-006 ]
2136 : [ 8.98658e-006 ]
2137 : [ 9.21184e-006 ]
2138 : [ 9.25142e-006 ]
2139 : [ 9.16789e-006 ]
2140 : [ 9.14873e-006 ]
2141 : [ 9.02162e-006 ]
2142 : [ 8.94494e-006 ]
2143 : [ 8.97899e-006 ]
2144 : [ 9.18604e-006 ]
2145 : [ 8.98895e-006 ]
2146 : [ 8.9489e-006  ]
2147 : [ 9.05527e-006 ]
2148 : [ 8.76133e-006 ]
2149 : [ 8.99042e-006 ]
2150 : [ 9.01155e-006 ]
2151 : [ 9.11002e-006 ]
2152 : [ 8.98682e-006 ]
2153 : [ 8.996e-006   ]
2154 : [ 8.9296e-006  ]
2155 : [ 9.12549e-006 ]
2156 : [ 8.83209e-006 ]
2157 : [ 9.1351e-006  ]
2158 : [ 9.04212e-006 ]
2159 : [ 8.83282e-006 ]
2160 : [ 9.28207e-006 ]
2161 : [ 8.92707e-006 ]
2162 : [ 8.87824e-006 ]
2163 : [ 9.05389e-006 ]
2164 : [ 9.14506e-006 ]
2165 : [ 9.0799e-006  ]
2166 : [ 9.1038e-006  ]
2167 : [ 9.06676e-006 ]
2168 : [ 9.22801e-006 ]
2169 : [ 8.89306e-006 ]
2170 : [ 9.31938e-006 ]
2171 : [ 9.0699e-006  ]
2172 : [ 9.20803e-006 ]
2173 : [ 9.00013e-006 ]
2174 : [ 9.07275e-006 ]
2175 : [ 8.8471e-006  ]
2176 : [ 9.05237e-006 ]
2177 : [ 9.03782e-006 ]
2178 : [ 8.92237e-006 ]
2179 : [ 9.04127e-006 ]
2180 : [ 8.98909e-006 ]
2181 : [ 8.89769e-006 ]
2182 : [ 9.24105e-006 ]
2183 : [ 8.89091e-006 ]
2184 : [ 9.22337e-006 ]
2185 : [ 8.7119e-006  ]
2186 : [ 9.15073e-006 ]
2187 : [ 9.15943e-006 ]
2188 : [ 9.30355e-006 ]
2189 : [ 9.28602e-006 ]
2190 : [ 9.13462e-006 ]
2191 : [ 8.93557e-006 ]
2192 : [ 9.09695e-006 ]
2193 : [ 9.21603e-006 ]
2194 : [ 8.82914e-006 ]
2195 : [ 9.12602e-006 ]
2196 : [ 8.99631e-006 ]
2197 : [ 8.90708e-006 ]
2198 : [ 8.94771e-006 ]
2199 : [ 9.0634e-006  ]
2200 : [ 9.06257e-006 ]
2201 : [ 9.24903e-006 ]
2202 : [ 9.05849e-006 ]
2203 : [ 9.02006e-006 ]
2204 : [ 8.76778e-006 ]
2205 : [ 8.78191e-006 ]
2206 : [ 8.95866e-006 ]
2207 : [ 9.16179e-006 ]
2208 : [ 9.30121e-006 ]
2209 : [ 9.05434e-006 ]
2210 : [ 8.91617e-006 ]
2211 : [ 9.06294e-006 ]
2212 : [ 9.18575e-006 ]
2213 : [ 9.03375e-006 ]
2214 : [ 9.30006e-006 ]
2215 : [ 9.2526e-006  ]
2216 : [ 9.11091e-006 ]
2217 : [ 9.10232e-006 ]
2218 : [ 9.12457e-006 ]
2219 : [ 8.94605e-006 ]
2220 : [ 9.03197e-006 ]
2221 : [ 9.05744e-006 ]
2222 : [ 9.13925e-006 ]
2223 : [ 8.92765e-006 ]
2224 : [ 9.05355e-006 ]
2225 : [ 9.27124e-006 ]
2226 : [ 9.05405e-006 ]
2227 : [ 8.88039e-006 ]
2228 : [ 9.07499e-006 ]
2229 : [ 9.08093e-006 ]
2230 : [ 9.07762e-006 ]
2231 : [ 9.04136e-006 ]
2232 : [ 9.11696e-006 ]
2233 : [ 8.87185e-006 ]
2234 : [ 9.00545e-006 ]
2235 : [ 8.87903e-006 ]
2236 : [ 9.02096e-006 ]
2237 : [ 9.05303e-006 ]
2238 : [ 9.14347e-006 ]
2239 : [ 9.20823e-006 ]
2240 : [ 8.82936e-006 ]
2241 : [ 8.96822e-006 ]
2242 : [ 9.08495e-006 ]
2243 : [ 9.27676e-006 ]
2244 : [ 8.9537e-006  ]
2245 : [ 8.84703e-006 ]
2246 : [ 9.0122e-006  ]
2247 : [ 8.93313e-006 ]
2248 : [ 9.30424e-006 ]
2249 : [ 9.09595e-006 ]
2250 : [ 8.89047e-006 ]
2251 : [ 8.89636e-006 ]
2252 : [ 8.82827e-006 ]
2253 : [ 9.24368e-006 ]
2254 : [ 9.10874e-006 ]
2255 : [ 9.06291e-006 ]
2256 : [ 8.66854e-006 ]
2257 : [ 8.78232e-006 ]
2258 : [ 8.96916e-006 ]
2259 : [ 9.10044e-006 ]
2260 : [ 8.8972e-006  ]
2261 : [ 9.03897e-006 ]
2262 : [ 8.94561e-006 ]
2263 : [ 8.91938e-006 ]
2264 : [ 8.95994e-006 ]
2265 : [ 9.02448e-006 ]
2266 : [ 9.05626e-006 ]
2267 : [ 9.22241e-006 ]
2268 : [ 8.94341e-006 ]
2269 : [ 9.06948e-006 ]
2270 : [ 8.99057e-006 ]
2271 : [ 8.89216e-006 ]
2272 : [ 8.91102e-006 ]
2273 : [ 8.62058e-006 ]
2274 : [ 8.66097e-006 ]
2275 : [ 8.90522e-006 ]
2276 : [ 8.90404e-006 ]
2277 : [ 9.03086e-006 ]
2278 : [ 9.10563e-006 ]
2279 : [ 8.88219e-006 ]
2280 : [ 9.32633e-006 ]
2281 : [ 8.89826e-006 ]
2282 : [ 8.97748e-006 ]
2283 : [ 9.091e-006   ]
2284 : [ 9.32409e-006 ]
2285 : [ 8.91156e-006 ]
2286 : [ 9.18337e-006 ]
2287 : [ 9.02742e-006 ]
2288 : [ 9.14421e-006 ]
2289 : [ 9.1134e-006  ]
2290 : [ 8.84852e-006 ]
2291 : [ 9.21119e-006 ]
2292 : [ 8.84921e-006 ]
2293 : [ 8.93189e-006 ]
2294 : [ 9.16045e-006 ]
2295 : [ 9.16696e-006 ]
2296 : [ 8.95059e-006 ]
2297 : [ 8.98594e-006 ]
2298 : [ 8.93932e-006 ]
2299 : [ 8.83053e-006 ]
2300 : [ 9.18046e-006 ]
2301 : [ 9.15933e-006 ]
2302 : [ 8.89755e-006 ]
2303 : [ 9.16656e-006 ]
2304 : [ 9.19328e-006 ]
2305 : [ 9.21896e-006 ]
2306 : [ 9.11007e-006 ]
2307 : [ 8.84408e-006 ]
2308 : [ 9.06376e-006 ]
2309 : [ 9.03972e-006 ]
2310 : [ 9.16239e-006 ]
2311 : [ 8.92297e-006 ]
2312 : [ 9.08665e-006 ]
2313 : [ 8.93804e-006 ]
2314 : [ 8.7724e-006  ]
2315 : [ 8.9262e-006  ]
2316 : [ 9.00491e-006 ]
2317 : [ 9.09566e-006 ]
2318 : [ 8.88864e-006 ]
2319 : [ 8.96306e-006 ]
2320 : [ 9.11235e-006 ]
2321 : [ 8.94959e-006 ]
2322 : [ 8.97218e-006 ]
2323 : [ 9.27042e-006 ]
2324 : [ 9.23952e-006 ]
2325 : [ 9.09863e-006 ]
2326 : [ 9.03902e-006 ]
2327 : [ 9.03058e-006 ]
2328 : [ 8.74403e-006 ]
2329 : [ 8.89798e-006 ]
2330 : [ 8.96663e-006 ]
2331 : [ 8.98525e-006 ]
2332 : [ 9.29873e-006 ]
2333 : [ 9.22723e-006 ]
2334 : [ 9.11229e-006 ]
2335 : [ 8.96923e-006 ]
2336 : [ 8.9785e-006  ]
2337 : [ 8.98735e-006 ]
2338 : [ 8.76579e-006 ]
2339 : [ 8.73427e-006 ]
2340 : [ 8.90551e-006 ]
2341 : [ 9.02199e-006 ]
2342 : [ 8.92863e-006 ]
2343 : [ 8.62845e-006 ]
2344 : [ 8.98188e-006 ]
2345 : [ 9.11599e-006 ]
2346 : [ 8.91921e-006 ]
2347 : [ 9.05655e-006 ]
2348 : [ 8.96012e-006 ]
2349 : [ 9.24575e-006 ]
2350 : [ 9.1274e-006  ]
2351 : [ 8.90135e-006 ]
2352 : [ 9.03685e-006 ]
2353 : [ 8.93616e-006 ]
2354 : [ 8.87248e-006 ]
2355 : [ 9.12015e-006 ]
2356 : [ 9.11875e-006 ]
2357 : [ 9.03574e-006 ]
2358 : [ 8.95606e-006 ]
2359 : [ 9.01984e-006 ]
2360 : [ 9.14187e-006 ]
2361 : [ 8.9024e-006  ]
2362 : [ 9.2982e-006  ]
2363 : [ 8.87087e-006 ]
2364 : [ 8.77991e-006 ]
2365 : [ 9.16409e-006 ]
2366 : [ 9.27512e-006 ]
2367 : [ 9.05545e-006 ]
2368 : [ 8.88895e-006 ]
2369 : [ 8.88205e-006 ]
2370 : [ 9.00199e-006 ]
2371 : [ 8.98564e-006 ]
2372 : [ 9.01226e-006 ]
2373 : [ 9.02524e-006 ]
2374 : [ 9.00336e-006 ]
2375 : [ 9.18559e-006 ]
2376 : [ 9.1303e-006  ]
2377 : [ 9.18577e-006 ]
2378 : [ 9.16088e-006 ]
2379 : [ 9.26275e-006 ]
2380 : [ 8.79762e-006 ]
2381 : [ 8.90091e-006 ]
2382 : [ 8.98889e-006 ]
2383 : [ 9.13401e-006 ]
2384 : [ 8.9981e-006  ]
2385 : [ 9.29607e-006 ]
2386 : [ 8.85325e-006 ]
2387 : [ 9.19249e-006 ]
2388 : [ 8.98626e-006 ]
2389 : [ 9.12867e-006 ]
2390 : [ 8.96543e-006 ]
2391 : [ 9.19689e-006 ]
2392 : [ 9.17029e-006 ]
2393 : [ 9.29745e-006 ]
2394 : [ 9.05036e-006 ]
2395 : [ 8.83358e-006 ]
2396 : [ 8.92554e-006 ]
2397 : [ 9.09229e-006 ]
2398 : [ 8.68156e-006 ]
2399 : [ 8.91579e-006 ]
2400 : [ 9.07178e-006 ]
2401 : [ 8.94457e-006 ]
2402 : [ 9.24197e-006 ]
2403 : [ 8.85092e-006 ]
2404 : [ 8.85198e-006 ]
2405 : [ 8.92876e-006 ]
2406 : [ 9.12044e-006 ]
2407 : [ 8.90551e-006 ]
2408 : [ 8.95845e-006 ]
2409 : [ 9.22879e-006 ]
2410 : [ 8.90998e-006 ]
2411 : [ 9.07287e-006 ]
2412 : [ 9.20982e-006 ]
2413 : [ 9.30951e-006 ]
2414 : [ 9.13166e-006 ]
2415 : [ 9.31319e-006 ]
2416 : [ 8.89993e-006 ]
2417 : [ 8.99652e-006 ]
2418 : [ 8.72551e-006 ]
2419 : [ 8.92286e-006 ]
2420 : [ 8.93086e-006 ]
2421 : [ 8.91228e-006 ]
2422 : [ 9.28124e-006 ]
2423 : [ 9.17103e-006 ]
2424 : [ 9.03036e-006 ]
2425 : [ 9.00289e-006 ]
2426 : [ 9.01338e-006 ]
2427 : [ 8.93383e-006 ]
2428 : [ 9.19953e-006 ]
2429 : [ 9.13099e-006 ]
2430 : [ 9.12787e-006 ]
2431 : [ 9.09071e-006 ]
2432 : [ 9.12036e-006 ]
2433 : [ 9.24714e-006 ]
2434 : [ 9.05859e-006 ]
2435 : [ 9.1545e-006  ]
2436 : [ 8.85319e-006 ]
2437 : [ 9.21381e-006 ]
2438 : [ 8.88238e-006 ]
2439 : [ 9.25438e-006 ]
2440 : [ 9.05324e-006 ]
2441 : [ 8.90888e-006 ]
2442 : [ 9.10953e-006 ]
2443 : [ 8.89024e-006 ]
2444 : [ 9.20285e-006 ]
2445 : [ 9.0435e-006  ]
2446 : [ 8.99913e-006 ]
2447 : [ 9.07677e-006 ]
2448 : [ 8.66586e-006 ]
2449 : [ 8.98607e-006 ]
2450 : [ 9.26779e-006 ]
2451 : [ 8.98801e-006 ]
2452 : [ 9.11571e-006 ]
2453 : [ 8.96358e-006 ]
2454 : [ 9.28041e-006 ]
2455 : [ 8.97471e-006 ]
2456 : [ 9.00704e-006 ]
2457 : [ 9.27611e-006 ]
2458 : [ 8.8358e-006  ]
2459 : [ 9.09995e-006 ]
2460 : [ 9.13492e-006 ]
2461 : [ 9.08486e-006 ]
2462 : [ 8.95101e-006 ]
2463 : [ 8.89187e-006 ]
2464 : [ 9.21247e-006 ]
2465 : [ 9.03132e-006 ]
2466 : [ 8.69834e-006 ]
2467 : [ 9.15849e-006 ]
2468 : [ 9.09657e-006 ]
2469 : [ 9.27987e-006 ]
2470 : [ 9.27179e-006 ]
2471 : [ 8.82438e-006 ]
2472 : [ 8.68959e-006 ]
2473 : [ 8.96021e-006 ]
2474 : [ 8.7973e-006  ]
2475 : [ 8.95537e-006 ]
2476 : [ 9.28541e-006 ]
2477 : [ 9.04472e-006 ]
2478 : [ 8.81387e-006 ]
2479 : [ 8.84402e-006 ]
2480 : [ 8.93345e-006 ]
2481 : [ 9.30942e-006 ]
2482 : [ 9.22797e-006 ]
2483 : [ 9.15932e-006 ]
2484 : [ 8.94479e-006 ]
2485 : [ 9.09349e-006 ]
2486 : [ 9.21837e-006 ]
2487 : [ 9.05182e-006 ]
2488 : [ 9.23892e-006 ]
2489 : [ 9.08773e-006 ]
2490 : [ 8.8691e-006  ]
2491 : [ 9.01846e-006 ]
2492 : [ 9.19944e-006 ]
2493 : [ 8.99184e-006 ]
2494 : [ 8.66113e-006 ]
2495 : [ 8.88663e-006 ]
2496 : [ 8.81298e-006 ]
2497 : [ 8.89174e-006 ]
2498 : [ 9.07957e-006 ]
2499 : [ 9.03948e-006 ]
2500 : [ 8.92789e-006 ]
2501 : [ 9.00347e-006 ]
2502 : [ 9.16628e-006 ]
2503 : [ 9.25233e-006 ]
2504 : [ 8.89564e-006 ]
2505 : [ 9.04292e-006 ]
2506 : [ 8.92866e-006 ]
2507 : [ 8.9347e-006  ]
2508 : [ 8.96548e-006 ]
2509 : [ 9.1172e-006  ]
2510 : [ 9.19268e-006 ]
2511 : [ 9.303e-006   ]
2512 : [ 8.93611e-006 ]
2513 : [ 9.26133e-006 ]
2514 : [ 9.23945e-006 ]
2515 : [ 8.94179e-006 ]
2516 : [ 9.29429e-006 ]
2517 : [ 9.04777e-006 ]
2518 : [ 9.10593e-006 ]
2519 : [ 9.15041e-006 ]
2520 : [ 9.00205e-006 ]
2521 : [ 9.14235e-006 ]
2522 : [ 9.08312e-006 ]
2523 : [ 9.00233e-006 ]
2524 : [ 8.74583e-006 ]
2525 : [ 9.16349e-006 ]
2526 : [ 8.85519e-006 ]
2527 : [ 8.8016e-006  ]
2528 : [ 9.01446e-006 ]
2529 : [ 8.90219e-006 ]
2530 : [ 9.16316e-006 ]
2531 : [ 8.94476e-006 ]
2532 : [ 8.82116e-006 ]
2533 : [ 8.91449e-006 ]
2534 : [ 9.27033e-006 ]
2535 : [ 9.04397e-006 ]
2536 : [ 9.29711e-006 ]
2537 : [ 9.07424e-006 ]
2538 : [ 9.09076e-006 ]
2539 : [ 9.01704e-006 ]
2540 : [ 9.08949e-006 ]
2541 : [ 9.00516e-006 ]
2542 : [ 8.90686e-006 ]
2543 : [ 9.16728e-006 ]
2544 : [ 9.03477e-006 ]
2545 : [ 9.09478e-006 ]
2546 : [ 9.1345e-006  ]
2547 : [ 9.12572e-006 ]
2548 : [ 9.08109e-006 ]
2549 : [ 8.65749e-006 ]
2550 : [ 9.15893e-006 ]
2551 : [ 9.07287e-006 ]
2552 : [ 8.67845e-006 ]
2553 : [ 9.19842e-006 ]
2554 : [ 9.13877e-006 ]
2555 : [ 9.28955e-006 ]
2556 : [ 9.24152e-006 ]
2557 : [ 8.90779e-006 ]
2558 : [ 9.31322e-006 ]
2559 : [ 8.92128e-006 ]
2560 : [ 8.81677e-006 ]
2561 : [ 8.91739e-006 ]
2562 : [ 8.9906e-006  ]
2563 : [ 8.8912e-006  ]
2564 : [ 8.81774e-006 ]
2565 : [ 8.99487e-006 ]
2566 : [ 9.13169e-006 ]
2567 : [ 9.02664e-006 ]
2568 : [ 9.12633e-006 ]
2569 : [ 9.14637e-006 ]
2570 : [ 8.90074e-006 ]
2571 : [ 9.02328e-006 ]
2572 : [ 9.20629e-006 ]
2573 : [ 8.93323e-006 ]
2574 : [ 9.22757e-006 ]
2575 : [ 8.8271e-006  ]
2576 : [ 9.33178e-006 ]
2577 : [ 9.01022e-006 ]
2578 : [ 9.21515e-006 ]
2579 : [ 9.07244e-006 ]
2580 : [ 8.94937e-006 ]
2581 : [ 8.93247e-006 ]
2582 : [ 9.13091e-006 ]
2583 : [ 9.29821e-006 ]
2584 : [ 8.94353e-006 ]
2585 : [ 9.28933e-006 ]
2586 : [ 9.04228e-006 ]
2587 : [ 9.08579e-006 ]
2588 : [ 9.12975e-006 ]
2589 : [ 8.93891e-006 ]
2590 : [ 8.93242e-006 ]
2591 : [ 9.16314e-006 ]
2592 : [ 9.0124e-006  ]
2593 : [ 8.86421e-006 ]
2594 : [ 8.94525e-006 ]
2595 : [ 9.0913e-006  ]
2596 : [ 9.05172e-006 ]
2597 : [ 9.07801e-006 ]
2598 : [ 9.16606e-006 ]
2599 : [ 8.98103e-006 ]
2600 : [ 9.16054e-006 ]
2601 : [ 9.01891e-006 ]
2602 : [ 9.17108e-006 ]
2603 : [ 9.14052e-006 ]
2604 : [ 9.05246e-006 ]
2605 : [ 9.098e-006   ]
2606 : [ 9.17728e-006 ]
2607 : [ 9.06394e-006 ]
2608 : [ 9.10951e-006 ]
2609 : [ 9.18593e-006 ]
2610 : [ 9.28451e-006 ]
2611 : [ 9.28638e-006 ]
2612 : [ 9.10804e-006 ]
2613 : [ 9.22658e-006 ]
2614 : [ 8.97522e-006 ]
2615 : [ 8.70294e-006 ]
2616 : [ 8.87633e-006 ]
2617 : [ 9.15059e-006 ]
2618 : [ 9.02603e-006 ]
2619 : [ 9.02007e-006 ]
2620 : [ 9.02778e-006 ]
2621 : [ 9.22497e-006 ]
2622 : [ 8.82684e-006 ]
2623 : [ 9.25229e-006 ]
2624 : [ 9.2e-006     ]
2625 : [ 9.1484e-006  ]
2626 : [ 8.88857e-006 ]
2627 : [ 9.06465e-006 ]
2628 : [ 8.94644e-006 ]
2629 : [ 9.10919e-006 ]
2630 : [ 8.96098e-006 ]
2631 : [ 8.88238e-006 ]
2632 : [ 9.12841e-006 ]
2633 : [ 8.92906e-006 ]
2634 : [ 8.859e-006   ]
2635 : [ 8.94809e-006 ]
2636 : [ 9.07171e-006 ]
2637 : [ 9.02057e-006 ]
2638 : [ 9.06801e-006 ]
2639 : [ 9.17967e-006 ]
2640 : [ 8.95155e-006 ]
2641 : [ 9.10821e-006 ]
2642 : [ 8.74933e-006 ]
2643 : [ 9.22301e-006 ]
2644 : [ 9.11538e-006 ]
2645 : [ 9.00755e-006 ]
2646 : [ 8.97099e-006 ]
2647 : [ 8.95556e-006 ]
2648 : [ 9.07624e-006 ]
2649 : [ 8.78273e-006 ]
2650 : [ 9.27691e-006 ]
2651 : [ 9.14209e-006 ]
2652 : [ 8.94536e-006 ]
2653 : [ 8.63183e-006 ]
2654 : [ 9.07313e-006 ]
2655 : [ 8.83887e-006 ]
2656 : [ 9.15961e-006 ]
2657 : [ 9.10379e-006 ]
2658 : [ 9.13615e-006 ]
2659 : [ 9.13935e-006 ]
2660 : [ 9.29289e-006 ]
2661 : [ 9.02195e-006 ]
2662 : [ 9.2821e-006  ]
2663 : [ 8.92248e-006 ]
2664 : [ 8.90592e-006 ]
2665 : [ 8.84551e-006 ]
2666 : [ 8.88753e-006 ]
2667 : [ 9.07869e-006 ]
2668 : [ 8.60954e-006 ]
2669 : [ 9.26241e-006 ]
2670 : [ 9.32191e-006 ]
2671 : [ 8.99951e-006 ]
2672 : [ 9.05181e-006 ]
2673 : [ 9.13834e-006 ]
2674 : [ 8.90637e-006 ]
2675 : [ 9.16664e-006 ]
2676 : [ 9.04957e-006 ]
2677 : [ 9.08677e-006 ]
2678 : [ 9.22974e-006 ]
2679 : [ 9.09185e-006 ]
2680 : [ 9.25405e-006 ]
2681 : [ 9.12095e-006 ]
2682 : [ 9.0853e-006  ]
2683 : [ 9.166e-006   ]
2684 : [ 8.96711e-006 ]
2685 : [ 8.89624e-006 ]
2686 : [ 9.13256e-006 ]
2687 : [ 9.11215e-006 ]
2688 : [ 8.89074e-006 ]
2689 : [ 9.00936e-006 ]
2690 : [ 9.30666e-006 ]
2691 : [ 9.00808e-006 ]
2692 : [ 8.68715e-006 ]
2693 : [ 8.96448e-006 ]
2694 : [ 8.96741e-006 ]
2695 : [ 9.14843e-006 ]
2696 : [ 8.84801e-006 ]
2697 : [ 9.33883e-006 ]
2698 : [ 8.9639e-006  ]
2699 : [ 9.07666e-006 ]
2700 : [ 9.13628e-006 ]
2701 : [ 9.1585e-006  ]
2702 : [ 8.99595e-006 ]
2703 : [ 9.25617e-006 ]
2704 : [ 9.11211e-006 ]
2705 : [ 8.90839e-006 ]
2706 : [ 8.88711e-006 ]
2707 : [ 9.29025e-006 ]
2708 : [ 9.01852e-006 ]
2709 : [ 8.92282e-006 ]
2710 : [ 9.19593e-006 ]
2711 : [ 9.19984e-006 ]
2712 : [ 9.0585e-006  ]
2713 : [ 9.00549e-006 ]
2714 : [ 8.96382e-006 ]
2715 : [ 8.96494e-006 ]
2716 : [ 8.63846e-006 ]
2717 : [ 9.01017e-006 ]
2718 : [ 8.94262e-006 ]
2719 : [ 9.26477e-006 ]
2720 : [ 9.2842e-006  ]
2721 : [ 8.82564e-006 ]
2722 : [ 9.05526e-006 ]
2723 : [ 9.06177e-006 ]
2724 : [ 8.98575e-006 ]
2725 : [ 9.20642e-006 ]
2726 : [ 8.98624e-006 ]
2727 : [ 9.06627e-006 ]
2728 : [ 9.13494e-006 ]
2729 : [ 8.94086e-006 ]
2730 : [ 9.09191e-006 ]
2731 : [ 9.26848e-006 ]
2732 : [ 9.11225e-006 ]
2733 : [ 8.76068e-006 ]
2734 : [ 9.27518e-006 ]
2735 : [ 9.25293e-006 ]
2736 : [ 8.98698e-006 ]
2737 : [ 9.15616e-006 ]
2738 : [ 9.12948e-006 ]
2739 : [ 9.2921e-006  ]
2740 : [ 8.96804e-006 ]
2741 : [ 8.91482e-006 ]
2742 : [ 8.99359e-006 ]
2743 : [ 9.1589e-006  ]
2744 : [ 8.95538e-006 ]
2745 : [ 9.32169e-006 ]
2746 : [ 9.22843e-006 ]
2747 : [ 8.97313e-006 ]
2748 : [ 9.04366e-006 ]
2749 : [ 9.03298e-006 ]
2750 : [ 9.17124e-006 ]
2751 : [ 8.92881e-006 ]
2752 : [ 8.93647e-006 ]
2753 : [ 9.16912e-006 ]
2754 : [ 8.82657e-006 ]
2755 : [ 9.13212e-006 ]
2756 : [ 8.99878e-006 ]
2757 : [ 9.11979e-006 ]
2758 : [ 9.20987e-006 ]
2759 : [ 9.10282e-006 ]
2760 : [ 8.86308e-006 ]
2761 : [ 9.0522e-006  ]
2762 : [ 9.00882e-006 ]
2763 : [ 8.97127e-006 ]
2764 : [ 9.01921e-006 ]
2765 : [ 9.03984e-006 ]
2766 : [ 8.70871e-006 ]
2767 : [ 9.11219e-006 ]
2768 : [ 9.14233e-006 ]
2769 : [ 8.83e-006    ]
2770 : [ 9.06079e-006 ]
2771 : [ 9.11428e-006 ]
2772 : [ 8.9298e-006  ]
2773 : [ 9.11744e-006 ]
2774 : [ 9.29471e-006 ]
2775 : [ 9.28624e-006 ]
2776 : [ 9.00709e-006 ]
2777 : [ 9.23858e-006 ]
2778 : [ 9.0222e-006  ]
2779 : [ 9.32867e-006 ]
2780 : [ 8.91623e-006 ]
2781 : [ 9.26044e-006 ]
2782 : [ 8.99911e-006 ]
2783 : [ 8.89758e-006 ]
2784 : [ 9.11417e-006 ]
2785 : [ 8.99116e-006 ]
2786 : [ 9.03986e-006 ]
2787 : [ 8.89131e-006 ]
2788 : [ 9.1135e-006  ]
2789 : [ 9.01974e-006 ]
2790 : [ 9.18081e-006 ]
2791 : [ 9.06261e-006 ]
2792 : [ 9.17644e-006 ]
2793 : [ 8.96342e-006 ]
2794 : [ 8.94026e-006 ]
2795 : [ 8.83297e-006 ]
2796 : [ 9.06628e-006 ]
2797 : [ 9.26102e-006 ]
2798 : [ 8.98837e-006 ]
2799 : [ 9.07522e-006 ]
2800 : [ 8.95584e-006 ]
2801 : [ 8.7373e-006  ]
2802 : [ 9.25229e-006 ]
2803 : [ 9.09948e-006 ]
2804 : [ 8.87357e-006 ]
2805 : [ 9.23439e-006 ]
2806 : [ 9.18248e-006 ]
2807 : [ 8.91733e-006 ]
2808 : [ 9.20206e-006 ]
2809 : [ 9.20355e-006 ]
2810 : [ 8.88344e-006 ]
2811 : [ 8.88587e-006 ]
2812 : [ 8.63643e-006 ]
2813 : [ 8.95648e-006 ]
2814 : [ 8.88037e-006 ]
2815 : [ 8.86754e-006 ]
2816 : [ 8.9199e-006  ]
2817 : [ 9.08952e-006 ]
2818 : [ 9.24267e-006 ]
2819 : [ 9.00553e-006 ]
2820 : [ 8.79845e-006 ]
2821 : [ 8.95831e-006 ]
2822 : [ 8.8392e-006  ]
2823 : [ 8.96219e-006 ]
2824 : [ 9.13152e-006 ]
2825 : [ 9.12167e-006 ]
2826 : [ 8.87769e-006 ]
2827 : [ 9.25815e-006 ]
2828 : [ 8.78145e-006 ]
2829 : [ 9.04941e-006 ]
2830 : [ 9.11206e-006 ]
2831 : [ 9.19313e-006 ]
2832 : [ 9.2754e-006  ]
2833 : [ 9.28841e-006 ]
2834 : [ 9.13065e-006 ]
2835 : [ 8.73301e-006 ]
2836 : [ 8.88765e-006 ]
2837 : [ 9.21685e-006 ]
2838 : [ 9.09032e-006 ]
2839 : [ 8.89355e-006 ]
2840 : [ 8.93702e-006 ]
2841 : [ 8.93832e-006 ]
2842 : [ 8.9457e-006  ]
2843 : [ 9.11224e-006 ]
2844 : [ 8.83848e-006 ]
2845 : [ 9.07281e-006 ]
2846 : [ 8.9737e-006  ]
2847 : [ 8.80586e-006 ]
2848 : [ 8.91073e-006 ]
2849 : [ 8.92509e-006 ]
2850 : [ 9.00933e-006 ]
2851 : [ 9.05691e-006 ]
2852 : [ 8.9266e-006  ]
2853 : [ 8.90057e-006 ]
2854 : [ 8.76989e-006 ]
2855 : [ 9.20436e-006 ]
2856 : [ 9.14877e-006 ]
2857 : [ 9.09314e-006 ]
2858 : [ 8.78086e-006 ]
2859 : [ 8.62272e-006 ]
2860 : [ 9.29982e-006 ]
2861 : [ 9.14626e-006 ]
2862 : [ 8.96482e-006 ]
2863 : [ 8.89874e-006 ]
2864 : [ 9.22919e-006 ]
2865 : [ 9.2801e-006  ]
2866 : [ 8.96145e-006 ]
2867 : [ 8.99875e-006 ]
2868 : [ 9.18528e-006 ]
2869 : [ 9.09626e-006 ]
2870 : [ 8.9637e-006  ]
2871 : [ 8.79298e-006 ]
2872 : [ 8.73664e-006 ]
2873 : [ 9.06594e-006 ]
2874 : [ 8.88598e-006 ]
2875 : [ 8.99929e-006 ]
2876 : [ 8.90492e-006 ]
2877 : [ 8.90311e-006 ]
2878 : [ 8.97309e-006 ]
2879 : [ 9.18046e-006 ]
2880 : [ 8.89543e-006 ]
2881 : [ 8.86853e-006 ]
2882 : [ 9.2711e-006  ]
2883 : [ 9.04905e-006 ]
2884 : [ 9.08851e-006 ]
2885 : [ 9.14891e-006 ]
2886 : [ 8.95623e-006 ]
2887 : [ 8.91708e-006 ]
2888 : [ 9.28079e-006 ]
2889 : [ 8.87335e-006 ]
2890 : [ 9.1901e-006  ]
2891 : [ 9.15991e-006 ]
2892 : [ 8.92917e-006 ]
2893 : [ 8.71847e-006 ]
2894 : [ 8.99746e-006 ]
2895 : [ 8.90634e-006 ]
2896 : [ 9.30451e-006 ]
2897 : [ 9.30844e-006 ]
2898 : [ 9.06686e-006 ]
2899 : [ 9.11556e-006 ]
2900 : [ 9.33447e-006 ]
2901 : [ 9.12115e-006 ]
2902 : [ 8.93448e-006 ]
2903 : [ 9.1375e-006  ]
2904 : [ 9.30916e-006 ]
2905 : [ 9.10608e-006 ]
2906 : [ 9.12539e-006 ]
2907 : [ 9.01487e-006 ]
2908 : [ 9.01117e-006 ]
2909 : [ 9.0183e-006  ]
2910 : [ 9.01286e-006 ]
2911 : [ 9.17369e-006 ]
2912 : [ 9.03397e-006 ]
2913 : [ 9.10068e-006 ]
2914 : [ 8.96374e-006 ]
2915 : [ 9.03878e-006 ]
2916 : [ 8.84087e-006 ]
2917 : [ 9.10386e-006 ]
2918 : [ 9.01953e-006 ]
2919 : [ 9.17046e-006 ]
2920 : [ 9.00338e-006 ]
2921 : [ 9.19199e-006 ]
2922 : [ 9.13177e-006 ]
2923 : [ 8.8972e-006  ]
2924 : [ 8.86691e-006 ]
2925 : [ 8.94932e-006 ]
2926 : [ 9.19112e-006 ]
2927 : [ 8.80539e-006 ]
2928 : [ 8.96381e-006 ]
2929 : [ 8.90917e-006 ]
2930 : [ 9.04016e-006 ]
2931 : [ 8.90733e-006 ]
2932 : [ 8.99727e-006 ]
2933 : [ 8.91217e-006 ]
2934 : [ 9.10928e-006 ]
2935 : [ 9.29304e-006 ]
2936 : [ 8.90344e-006 ]
2937 : [ 9.0615e-006  ]
2938 : [ 9.02647e-006 ]
2939 : [ 8.92457e-006 ]
2940 : [ 9.05744e-006 ]
2941 : [ 8.77581e-006 ]
2942 : [ 9.09648e-006 ]
2943 : [ 9.1618e-006  ]
2944 : [ 8.88911e-006 ]
2945 : [ 8.85995e-006 ]
2946 : [ 9.18566e-006 ]
2947 : [ 9.17899e-006 ]
2948 : [ 8.65838e-006 ]
2949 : [ 9.15885e-006 ]
2950 : [ 9.06813e-006 ]
2951 : [ 9.16592e-006 ]
2952 : [ 9.13029e-006 ]
2953 : [ 9.09457e-006 ]
2954 : [ 9.00861e-006 ]
2955 : [ 9.17352e-006 ]
2956 : [ 9.2772e-006  ]
2957 : [ 8.95774e-006 ]
2958 : [ 9.11573e-006 ]
2959 : [ 8.95388e-006 ]
2960 : [ 9.08404e-006 ]
2961 : [ 9.05203e-006 ]
2962 : [ 8.68104e-006 ]
2963 : [ 8.8507e-006  ]
2964 : [ 8.96391e-006 ]
2965 : [ 8.99844e-006 ]
2966 : [ 8.99918e-006 ]
2967 : [ 9.07908e-006 ]
2968 : [ 8.8738e-006  ]
2969 : [ 9.25315e-006 ]
2970 : [ 9.05311e-006 ]
2971 : [ 9.25227e-006 ]
2972 : [ 8.94842e-006 ]
2973 : [ 8.89534e-006 ]
2974 : [ 8.86766e-006 ]
2975 : [ 9.32069e-006 ]
2976 : [ 8.93909e-006 ]
2977 : [ 9.23297e-006 ]
2978 : [ 8.99055e-006 ]
2979 : [ 9.07206e-006 ]
2980 : [ 9.07591e-006 ]
2981 : [ 9.23326e-006 ]
2982 : [ 9.00106e-006 ]
2983 : [ 8.95423e-006 ]
2984 : [ 9.02024e-006 ]
2985 : [ 9.18273e-006 ]
2986 : [ 9.16566e-006 ]
2987 : [ 9.07926e-006 ]
2988 : [ 9.13447e-006 ]
2989 : [ 9.25456e-006 ]
2990 : [ 8.94803e-006 ]
2991 : [ 9.10513e-006 ]
2992 : [ 9.15465e-006 ]
2993 : [ 9.21544e-006 ]
2994 : [ 9.19323e-006 ]
2995 : [ 8.89549e-006 ]
2996 : [ 8.88511e-006 ]
2997 : [ 9.09151e-006 ]
2998 : [ 8.96304e-006 ]
2999 : [ 9.06398e-006 ]
3000 : [ 9.00033e-006 ]
3001 : [ 9.17824e-006 ]
3002 : [ 9.03633e-006 ]
3003 : [ 9.20081e-006 ]
3004 : [ 8.79317e-006 ]
3005 : [ 9.10576e-006 ]
3006 : [ 8.84331e-006 ]
3007 : [ 8.91183e-006 ]
3008 : [ 8.90142e-006 ]
3009 : [ 9.04482e-006 ]
3010 : [ 9.23977e-006 ]
3011 : [ 8.87861e-006 ]
3012 : [ 9.21404e-006 ]
3013 : [ 8.93615e-006 ]
3014 : [ 9.13438e-006 ]
3015 : [ 9.05836e-006 ]
3016 : [ 9.05148e-006 ]
3017 : [ 9.22756e-006 ]
3018 : [ 9.26432e-006 ]
3019 : [ 9.21495e-006 ]
3020 : [ 9.1075e-006  ]
3021 : [ 9.24263e-006 ]
3022 : [ 8.97738e-006 ]
3023 : [ 9.31658e-006 ]
3024 : [ 9.24849e-006 ]
3025 : [ 9.26049e-006 ]
3026 : [ 9.05249e-006 ]
3027 : [ 9.13571e-006 ]
3028 : [ 9.16368e-006 ]
3029 : [ 9.22552e-006 ]
3030 : [ 9.03662e-006 ]
3031 : [ 9.16066e-006 ]
3032 : [ 8.84157e-006 ]
3033 : [ 9.14871e-006 ]
3034 : [ 9.09351e-006 ]
3035 : [ 8.98746e-006 ]
3036 : [ 8.90243e-006 ]
3037 : [ 9.04458e-006 ]
3038 : [ 9.14723e-006 ]
3039 : [ 9.05656e-006 ]
3040 : [ 8.99583e-006 ]
3041 : [ 8.95218e-006 ]
3042 : [ 9.15334e-006 ]
3043 : [ 9.01709e-006 ]
3044 : [ 9.05531e-006 ]
3045 : [ 9.01932e-006 ]
3046 : [ 9.01137e-006 ]
3047 : [ 8.83577e-006 ]
3048 : [ 9.06903e-006 ]
3049 : [ 9.32199e-006 ]
3050 : [ 9.06684e-006 ]
3051 : [ 9.01898e-006 ]
3052 : [ 8.85778e-006 ]
3053 : [ 9.22121e-006 ]
3054 : [ 9.09738e-006 ]
3055 : [ 9.25628e-006 ]
3056 : [ 8.99836e-006 ]
3057 : [ 9.3369e-006  ]
3058 : [ 8.84107e-006 ]
3059 : [ 9.11871e-006 ]
3060 : [ 8.99726e-006 ]
3061 : [ 8.87182e-006 ]
3062 : [ 8.88032e-006 ]
3063 : [ 8.88313e-006 ]
3064 : [ 9.08492e-006 ]
3065 : [ 9.24986e-006 ]
3066 : [ 8.94428e-006 ]
3067 : [ 8.79e-006    ]
3068 : [ 8.98741e-006 ]
3069 : [ 9.11029e-006 ]
3070 : [ 8.77837e-006 ]
3071 : [ 9.05551e-006 ]
3072 : [ 8.89084e-006 ]
3073 : [ 9.07891e-006 ]
3074 : [ 9.11877e-006 ]
3075 : [ 9.08139e-006 ]
3076 : [ 8.80821e-006 ]
3077 : [ 8.7343e-006  ]
3078 : [ 8.86274e-006 ]
3079 : [ 9.01912e-006 ]
3080 : [ 8.91088e-006 ]
3081 : [ 8.96465e-006 ]
3082 : [ 9.14664e-006 ]
3083 : [ 8.62578e-006 ]
3084 : [ 9.26547e-006 ]
3085 : [ 9.22801e-006 ]
3086 : [ 9.11976e-006 ]
3087 : [ 8.96475e-006 ]
3088 : [ 9.18375e-006 ]
3089 : [ 9.15113e-006 ]
3090 : [ 9.30362e-006 ]
3091 : [ 8.96351e-006 ]
3092 : [ 9.00017e-006 ]
3093 : [ 8.95552e-006 ]
3094 : [ 8.90612e-006 ]
3095 : [ 8.76673e-006 ]
3096 : [ 9.17786e-006 ]
3097 : [ 9.33703e-006 ]
3098 : [ 9.23919e-006 ]
3099 : [ 9.01897e-006 ]
3100 : [ 8.8608e-006  ]
3101 : [ 9.04905e-006 ]
3102 : [ 9.08296e-006 ]
3103 : [ 9.06632e-006 ]
3104 : [ 9.09235e-006 ]
3105 : [ 8.91634e-006 ]
3106 : [ 9.06072e-006 ]
3107 : [ 9.06935e-006 ]
3108 : [ 9.14754e-006 ]
3109 : [ 9.2413e-006  ]
3110 : [ 9.00739e-006 ]
3111 : [ 8.93067e-006 ]
3112 : [ 9.02697e-006 ]
3113 : [ 8.94574e-006 ]
3114 : [ 8.60582e-006 ]
3115 : [ 9.07855e-006 ]
3116 : [ 8.74815e-006 ]
3117 : [ 9.25051e-006 ]
3118 : [ 9.28189e-006 ]
3119 : [ 9.02962e-006 ]
3120 : [ 9.25464e-006 ]
3121 : [ 8.68064e-006 ]
3122 : [ 8.90987e-006 ]
3123 : [ 9.07469e-006 ]
3124 : [ 9.25283e-006 ]
3125 : [ 9.19605e-006 ]
3126 : [ 9.03375e-006 ]
3127 : [ 8.91752e-006 ]
3128 : [ 9.22626e-006 ]
3129 : [ 8.8788e-006  ]
3130 : [ 9.11496e-006 ]
3131 : [ 9.11472e-006 ]
3132 : [ 9.22621e-006 ]
3133 : [ 9.1041e-006  ]
3134 : [ 8.90704e-006 ]
3135 : [ 9.0902e-006  ]
3136 : [ 9.11357e-006 ]
3137 : [ 8.92435e-006 ]
3138 : [ 9.04029e-006 ]
3139 : [ 9.03047e-006 ]
3140 : [ 9.01929e-006 ]
3141 : [ 9.0712e-006  ]
3142 : [ 9.15412e-006 ]
3143 : [ 9.10895e-006 ]
3144 : [ 9.30313e-006 ]
3145 : [ 9.12343e-006 ]
3146 : [ 9.08454e-006 ]
3147 : [ 9.04256e-006 ]
3148 : [ 8.95697e-006 ]
3149 : [ 8.95703e-006 ]
3150 : [ 9.22066e-006 ]
3151 : [ 9.10226e-006 ]
3152 : [ 9.1747e-006  ]
3153 : [ 8.91271e-006 ]
3154 : [ 8.75846e-006 ]
3155 : [ 8.97457e-006 ]
3156 : [ 8.97077e-006 ]
3157 : [ 9.14734e-006 ]
3158 : [ 8.71826e-006 ]
3159 : [ 8.96637e-006 ]
3160 : [ 9.08505e-006 ]
3161 : [ 8.94467e-006 ]
3162 : [ 9.12377e-006 ]
3163 : [ 8.99524e-006 ]
3164 : [ 9.11061e-006 ]
3165 : [ 8.93909e-006 ]
3166 : [ 8.89176e-006 ]
3167 : [ 9.14337e-006 ]
3168 : [ 8.88897e-006 ]
3169 : [ 8.99544e-006 ]
3170 : [ 9.02717e-006 ]
3171 : [ 9.21844e-006 ]
3172 : [ 9.05448e-006 ]
3173 : [ 9.03127e-006 ]
3174 : [ 9.2704e-006  ]
3175 : [ 9.24693e-006 ]
3176 : [ 9.23768e-006 ]
3177 : [ 9.01432e-006 ]
3178 : [ 9.04578e-006 ]
3179 : [ 9.03489e-006 ]
3180 : [ 9.1863e-006  ]
3181 : [ 8.77576e-006 ]
3182 : [ 9.14429e-006 ]
3183 : [ 8.8694e-006  ]
3184 : [ 9.06239e-006 ]
3185 : [ 8.83437e-006 ]
3186 : [ 9.19503e-006 ]
3187 : [ 8.85414e-006 ]
3188 : [ 9.04882e-006 ]
3189 : [ 8.89412e-006 ]
3190 : [ 9.32029e-006 ]
3191 : [ 9.19717e-006 ]
3192 : [ 8.99755e-006 ]
3193 : [ 9.2746e-006  ]
3194 : [ 9.02041e-006 ]
3195 : [ 9.11316e-006 ]
3196 : [ 8.74161e-006 ]
3197 : [ 9.26229e-006 ]
3198 : [ 8.97647e-006 ]
3199 : [ 9.18837e-006 ]
3200 : [ 8.88294e-006 ]
3201 : [ 9.15819e-006 ]
3202 : [ 9.09355e-006 ]
3203 : [ 9.03438e-006 ]
3204 : [ 8.87773e-006 ]
3205 : [ 9.1173e-006  ]
3206 : [ 9.19251e-006 ]
3207 : [ 9.29083e-006 ]
3208 : [ 9.05999e-006 ]
3209 : [ 9.1407e-006  ]
3210 : [ 9.30995e-006 ]
3211 : [ 9.15082e-006 ]
3212 : [ 8.94646e-006 ]
3213 : [ 9.05581e-006 ]
3214 : [ 8.8449e-006  ]
3215 : [ 9.03867e-006 ]
3216 : [ 9.2192e-006  ]
3217 : [ 9.03014e-006 ]
3218 : [ 9.05545e-006 ]
3219 : [ 9.05255e-006 ]
3220 : [ 8.62e-006    ]
3221 : [ 9.25456e-006 ]
3222 : [ 8.6687e-006  ]
3223 : [ 9.11742e-006 ]
3224 : [ 9.1384e-006  ]
3225 : [ 8.96747e-006 ]
3226 : [ 8.88584e-006 ]
3227 : [ 8.87166e-006 ]
3228 : [ 9.28448e-006 ]
3229 : [ 9.25454e-006 ]
3230 : [ 9.21367e-006 ]
3231 : [ 9.19541e-006 ]
3232 : [ 9.00592e-006 ]
3233 : [ 9.19834e-006 ]
3234 : [ 9.01843e-006 ]
3235 : [ 9.18236e-006 ]
3236 : [ 9.31102e-006 ]
3237 : [ 9.26474e-006 ]
3238 : [ 9.14637e-006 ]
3239 : [ 8.75422e-006 ]
3240 : [ 8.97839e-006 ]
3241 : [ 9.2079e-006  ]
3242 : [ 8.7463e-006  ]
3243 : [ 9.03543e-006 ]
3244 : [ 8.96622e-006 ]
3245 : [ 9.06738e-006 ]
3246 : [ 9.06672e-006 ]
3247 : [ 9.29484e-006 ]
3248 : [ 9.19678e-006 ]
3249 : [ 9.04791e-006 ]
3250 : [ 9.20904e-006 ]
3251 : [ 8.57793e-006 ]
3252 : [ 8.71339e-006 ]
3253 : [ 8.94086e-006 ]
3254 : [ 8.88707e-006 ]
3255 : [ 8.98901e-006 ]
3256 : [ 9.13942e-006 ]
3257 : [ 9.10945e-006 ]
3258 : [ 9.01595e-006 ]
3259 : [ 9.08656e-006 ]
3260 : [ 8.98029e-006 ]
3261 : [ 9.14533e-006 ]
3262 : [ 9.08136e-006 ]
3263 : [ 8.9611e-006  ]
3264 : [ 9.04375e-006 ]
3265 : [ 8.79716e-006 ]
3266 : [ 9.11619e-006 ]
3267 : [ 8.98204e-006 ]
3268 : [ 9.25422e-006 ]
3269 : [ 8.79332e-006 ]
3270 : [ 9.20826e-006 ]
3271 : [ 9.04052e-006 ]
3272 : [ 8.67121e-006 ]
3273 : [ 8.96401e-006 ]
3274 : [ 9.23983e-006 ]
3275 : [ 8.90998e-006 ]
3276 : [ 8.64868e-006 ]
3277 : [ 9.29702e-006 ]
3278 : [ 9.14884e-006 ]
3279 : [ 8.96068e-006 ]
3280 : [ 8.97563e-006 ]
3281 : [ 9.18021e-006 ]
3282 : [ 9.0162e-006  ]
3283 : [ 9.13959e-006 ]
3284 : [ 9.04164e-006 ]
3285 : [ 8.94327e-006 ]
3286 : [ 8.67732e-006 ]
3287 : [ 9.00943e-006 ]
3288 : [ 8.99722e-006 ]
3289 : [ 9.22084e-006 ]
3290 : [ 9.22301e-006 ]
3291 : [ 9.14753e-006 ]
3292 : [ 8.85549e-006 ]
3293 : [ 8.95599e-006 ]
3294 : [ 8.95972e-006 ]
3295 : [ 9.20767e-006 ]
3296 : [ 8.94889e-006 ]
3297 : [ 9.03613e-006 ]
3298 : [ 9.08894e-006 ]
3299 : [ 9.0482e-006  ]
3300 : [ 8.86715e-006 ]
3301 : [ 8.91544e-006 ]
3302 : [ 8.97142e-006 ]
3303 : [ 9.12907e-006 ]
3304 : [ 8.76437e-006 ]
3305 : [ 9.03182e-006 ]
3306 : [ 9.09936e-006 ]
3307 : [ 8.96751e-006 ]
3308 : [ 9.08821e-006 ]
3309 : [ 8.65644e-006 ]
3310 : [ 8.77712e-006 ]
3311 : [ 8.95878e-006 ]
3312 : [ 8.90408e-006 ]
3313 : [ 9.13365e-006 ]
3314 : [ 9.11542e-006 ]
3315 : [ 9.25325e-006 ]
3316 : [ 9.14499e-006 ]
3317 : [ 9.16788e-006 ]
3318 : [ 9.06653e-006 ]
3319 : [ 9.28548e-006 ]
3320 : [ 8.84894e-006 ]
3321 : [ 8.9756e-006  ]
3322 : [ 9.21991e-006 ]
3323 : [ 9.07386e-006 ]
3324 : [ 9.12609e-006 ]
3325 : [ 9.10583e-006 ]
3326 : [ 8.87062e-006 ]
3327 : [ 9.11404e-006 ]
3328 : [ 9.06066e-006 ]
3329 : [ 9.15185e-006 ]
3330 : [ 9.0562e-006  ]
3331 : [ 9.01192e-006 ]
3332 : [ 8.9556e-006  ]
3333 : [ 8.85481e-006 ]
3334 : [ 8.7332e-006  ]
3335 : [ 8.9274e-006  ]
3336 : [ 9.17207e-006 ]
3337 : [ 9.07105e-006 ]
3338 : [ 9.02018e-006 ]
3339 : [ 8.93604e-006 ]
3340 : [ 9.1572e-006  ]
3341 : [ 8.95123e-006 ]
3342 : [ 9.2251e-006  ]
3343 : [ 8.78289e-006 ]
3344 : [ 8.85093e-006 ]
3345 : [ 8.88393e-006 ]
3346 : [ 9.23502e-006 ]
3347 : [ 9.16522e-006 ]
3348 : [ 9.06194e-006 ]
3349 : [ 9.07099e-006 ]
3350 : [ 8.85677e-006 ]
3351 : [ 8.99674e-006 ]
3352 : [ 9.25461e-006 ]
3353 : [ 8.80322e-006 ]
3354 : [ 8.97708e-006 ]
3355 : [ 9.12206e-006 ]
3356 : [ 9.12018e-006 ]
3357 : [ 9.1385e-006  ]
3358 : [ 8.93111e-006 ]
3359 : [ 9.07403e-006 ]
3360 : [ 9.15271e-006 ]
3361 : [ 9.16352e-006 ]
3362 : [ 8.95627e-006 ]
3363 : [ 9.09648e-006 ]
3364 : [ 8.86107e-006 ]
3365 : [ 8.93163e-006 ]
3366 : [ 8.87895e-006 ]
3367 : [ 8.88194e-006 ]
3368 : [ 8.89791e-006 ]
3369 : [ 9.125e-006   ]
3370 : [ 9.04308e-006 ]
3371 : [ 8.88918e-006 ]
3372 : [ 9.1631e-006  ]
3373 : [ 9.07487e-006 ]
3374 : [ 8.93957e-006 ]
3375 : [ 9.02416e-006 ]
3376 : [ 8.80315e-006 ]
3377 : [ 9.12632e-006 ]
3378 : [ 9.12185e-006 ]
3379 : [ 9.1012e-006  ]
3380 : [ 9.07638e-006 ]
3381 : [ 9.08369e-006 ]
3382 : [ 8.98241e-006 ]
3383 : [ 8.70163e-006 ]
3384 : [ 9.05388e-006 ]
3385 : [ 9.07906e-006 ]
3386 : [ 9.14413e-006 ]
3387 : [ 9.08477e-006 ]
3388 : [ 9.10136e-006 ]
3389 : [ 9.0825e-006  ]
3390 : [ 9.10168e-006 ]
3391 : [ 9.01805e-006 ]
3392 : [ 9.07999e-006 ]
3393 : [ 9.31201e-006 ]
3394 : [ 8.95679e-006 ]
3395 : [ 8.90065e-006 ]
3396 : [ 8.82231e-006 ]
3397 : [ 9.18094e-006 ]
3398 : [ 8.85194e-006 ]
3399 : [ 9.0837e-006  ]
3400 : [ 9.00061e-006 ]
3401 : [ 9.25663e-006 ]
3402 : [ 9.00428e-006 ]
3403 : [ 9.0519e-006  ]
3404 : [ 8.84349e-006 ]
3405 : [ 9.02817e-006 ]
3406 : [ 9.20324e-006 ]
3407 : [ 9.10555e-006 ]
3408 : [ 8.81742e-006 ]
3409 : [ 8.94689e-006 ]
3410 : [ 9.21205e-006 ]
3411 : [ 9.16496e-006 ]
3412 : [ 8.99881e-006 ]
3413 : [ 9.10025e-006 ]
3414 : [ 9.04257e-006 ]
3415 : [ 9.14492e-006 ]
3416 : [ 9.11531e-006 ]
3417 : [ 9.13832e-006 ]
3418 : [ 9.25864e-006 ]
3419 : [ 8.85659e-006 ]
3420 : [ 8.94621e-006 ]
3421 : [ 8.84382e-006 ]
3422 : [ 8.79299e-006 ]
3423 : [ 8.95784e-006 ]
3424 : [ 8.94036e-006 ]
3425 : [ 8.8947e-006  ]
3426 : [ 8.90977e-006 ]
3427 : [ 9.00914e-006 ]
3428 : [ 9.11903e-006 ]
3429 : [ 8.60412e-006 ]
3430 : [ 9.08424e-006 ]
3431 : [ 8.77913e-006 ]
3432 : [ 9.10468e-006 ]
3433 : [ 9.0873e-006  ]
3434 : [ 8.89634e-006 ]
3435 : [ 9.09749e-006 ]
3436 : [ 9.152e-006   ]
3437 : [ 8.8827e-006  ]
3438 : [ 8.9639e-006  ]
3439 : [ 9.12686e-006 ]
3440 : [ 8.73263e-006 ]
3441 : [ 9.3067e-006  ]
3442 : [ 9.04444e-006 ]
3443 : [ 9.10055e-006 ]
3444 : [ 9.05581e-006 ]
3445 : [ 9.03341e-006 ]
3446 : [ 9.04866e-006 ]
3447 : [ 9.24568e-006 ]
3448 : [ 9.16623e-006 ]
3449 : [ 9.07576e-006 ]
3450 : [ 9.13153e-006 ]
3451 : [ 9.26941e-006 ]
3452 : [ 8.97637e-006 ]
3453 : [ 9.04979e-006 ]
3454 : [ 9.239e-006   ]
3455 : [ 9.02061e-006 ]
3456 : [ 9.13967e-006 ]
3457 : [ 8.79784e-006 ]
3458 : [ 8.91782e-006 ]
3459 : [ 8.95743e-006 ]
3460 : [ 8.85324e-006 ]
3461 : [ 9.15602e-006 ]
3462 : [ 9.05655e-006 ]
3463 : [ 9.18949e-006 ]
3464 : [ 9.00279e-006 ]
3465 : [ 9.19987e-006 ]
3466 : [ 9.01745e-006 ]
3467 : [ 9.11838e-006 ]
3468 : [ 8.72821e-006 ]
3469 : [ 9.03393e-006 ]
3470 : [ 9.06122e-006 ]
3471 : [ 9.30996e-006 ]
3472 : [ 9.04027e-006 ]
3473 : [ 9.19996e-006 ]
3474 : [ 9.2109e-006  ]
3475 : [ 9.11105e-006 ]
3476 : [ 9.08462e-006 ]
3477 : [ 9.06829e-006 ]
3478 : [ 8.86168e-006 ]
3479 : [ 9.06432e-006 ]
3480 : [ 9.0123e-006  ]
3481 : [ 8.88824e-006 ]
3482 : [ 9.1774e-006  ]
3483 : [ 8.78953e-006 ]
3484 : [ 8.99735e-006 ]
3485 : [ 9.06081e-006 ]
3486 : [ 9.11037e-006 ]
3487 : [ 9.27895e-006 ]
3488 : [ 9.30021e-006 ]
3489 : [ 8.88946e-006 ]
3490 : [ 9.04564e-006 ]
3491 : [ 9.09003e-006 ]
3492 : [ 9.0734e-006  ]
3493 : [ 8.81681e-006 ]
3494 : [ 9.24706e-006 ]
3495 : [ 8.91453e-006 ]
3496 : [ 9.06345e-006 ]
3497 : [ 9.06671e-006 ]
3498 : [ 9.26035e-006 ]
3499 : [ 8.99394e-006 ]
3500 : [ 9.18302e-006 ]
3501 : [ 9.13856e-006 ]
3502 : [ 9.06012e-006 ]
3503 : [ 8.8325e-006  ]
3504 : [ 9.26538e-006 ]
3505 : [ 8.97312e-006 ]
3506 : [ 9.14747e-006 ]
3507 : [ 9.02607e-006 ]
3508 : [ 9.1473e-006  ]
3509 : [ 9.00839e-006 ]
3510 : [ 9.03816e-006 ]
3511 : [ 8.89753e-006 ]
3512 : [ 8.86957e-006 ]
3513 : [ 9.06154e-006 ]
3514 : [ 8.67751e-006 ]
3515 : [ 9.07359e-006 ]
3516 : [ 8.83953e-006 ]
3517 : [ 9.02662e-006 ]
3518 : [ 9.21882e-006 ]
3519 : [ 8.70589e-006 ]
3520 : [ 8.76158e-006 ]
3521 : [ 9.25164e-006 ]
3522 : [ 9.28199e-006 ]
3523 : [ 8.75012e-006 ]
3524 : [ 9.23027e-006 ]
3525 : [ 8.91431e-006 ]
3526 : [ 9.09949e-006 ]
3527 : [ 8.89873e-006 ]
3528 : [ 8.95248e-006 ]
3529 : [ 9.22485e-006 ]
3530 : [ 9.2602e-006  ]
3531 : [ 9.0129e-006  ]
3532 : [ 8.97578e-006 ]
3533 : [ 9.26246e-006 ]
3534 : [ 9.18021e-006 ]
3535 : [ 9.12884e-006 ]
3536 : [ 8.8687e-006  ]
3537 : [ 8.8653e-006  ]
3538 : [ 8.93292e-006 ]
3539 : [ 8.83764e-006 ]
3540 : [ 9.01964e-006 ]
3541 : [ 8.85768e-006 ]
3542 : [ 9.06848e-006 ]
3543 : [ 9.09964e-006 ]
3544 : [ 9.0947e-006  ]
3545 : [ 9.2885e-006  ]
3546 : [ 9.18163e-006 ]
3547 : [ 8.99483e-006 ]
3548 : [ 9.03851e-006 ]
3549 : [ 9.07924e-006 ]
3550 : [ 9.01107e-006 ]
3551 : [ 8.72815e-006 ]
3552 : [ 9.17662e-006 ]
3553 : [ 8.83258e-006 ]
3554 : [ 9.00313e-006 ]
3555 : [ 9.14343e-006 ]
3556 : [ 9.16581e-006 ]
3557 : [ 9.23752e-006 ]
3558 : [ 9.00776e-006 ]
3559 : [ 8.83785e-006 ]
3560 : [ 8.95319e-006 ]
3561 : [ 9.21141e-006 ]
3562 : [ 9.01994e-006 ]
3563 : [ 9.22657e-006 ]
3564 : [ 9.19486e-006 ]
3565 : [ 9.07726e-006 ]
3566 : [ 9.21859e-006 ]
3567 : [ 9.02454e-006 ]
3568 : [ 9.25242e-006 ]
3569 : [ 9.2857e-006  ]
3570 : [ 8.94886e-006 ]
3571 : [ 8.90277e-006 ]
3572 : [ 9.14598e-006 ]
3573 : [ 9.13811e-006 ]
3574 : [ 9.09887e-006 ]
3575 : [ 9.17611e-006 ]
3576 : [ 9.03569e-006 ]
3577 : [ 9.27968e-006 ]
3578 : [ 9.25499e-006 ]
3579 : [ 8.96095e-006 ]
3580 : [ 9.0271e-006  ]
3581 : [ 9.08543e-006 ]
3582 : [ 9.26953e-006 ]
3583 : [ 9.31035e-006 ]
3584 : [ 8.97582e-006 ]
3585 : [ 9.04148e-006 ]
3586 : [ 8.75733e-006 ]
3587 : [ 8.65421e-006 ]
3588 : [ 8.89306e-006 ]
3589 : [ 9.23248e-006 ]
3590 : [ 9.05472e-006 ]
3591 : [ 8.67956e-006 ]
3592 : [ 9.00548e-006 ]
3593 : [ 8.82063e-006 ]
3594 : [ 9.0037e-006  ]
3595 : [ 9.19316e-006 ]
3596 : [ 8.65369e-006 ]
3597 : [ 9.11354e-006 ]
3598 : [ 8.98247e-006 ]
3599 : [ 8.97524e-006 ]
3600 : [ 9.14364e-006 ]
3601 : [ 8.77653e-006 ]
3602 : [ 9.2554e-006  ]
3603 : [ 8.83177e-006 ]
3604 : [ 9.28775e-006 ]
3605 : [ 9.29359e-006 ]
3606 : [ 9.11959e-006 ]
3607 : [ 8.84645e-006 ]
3608 : [ 9.10192e-006 ]
3609 : [ 8.83582e-006 ]
3610 : [ 9.22798e-006 ]
3611 : [ 9.17499e-006 ]
3612 : [ 9.00895e-006 ]
3613 : [ 9.18456e-006 ]
3614 : [ 8.94856e-006 ]
3615 : [ 8.89847e-006 ]
3616 : [ 9.09317e-006 ]
3617 : [ 9.14136e-006 ]
3618 : [ 8.99619e-006 ]
3619 : [ 8.93044e-006 ]
3620 : [ 8.89873e-006 ]
3621 : [ 9.07271e-006 ]
3622 : [ 8.75144e-006 ]
3623 : [ 9.00612e-006 ]
3624 : [ 8.69783e-006 ]
3625 : [ 9.04346e-006 ]
3626 : [ 8.82003e-006 ]
3627 : [ 8.93094e-006 ]
3628 : [ 9.08325e-006 ]
3629 : [ 8.81426e-006 ]
3630 : [ 9.19014e-006 ]
3631 : [ 8.99853e-006 ]
3632 : [ 8.8216e-006  ]
3633 : [ 8.97587e-006 ]
3634 : [ 9.1651e-006  ]
3635 : [ 8.69599e-006 ]
3636 : [ 8.92916e-006 ]
3637 : [ 8.80645e-006 ]
3638 : [ 9.05788e-006 ]
3639 : [ 9.02827e-006 ]
3640 : [ 9.01236e-006 ]
3641 : [ 8.85146e-006 ]
3642 : [ 8.97927e-006 ]
3643 : [ 9.29208e-006 ]
3644 : [ 9.06293e-006 ]
3645 : [ 9.13654e-006 ]
3646 : [ 9.07033e-006 ]
3647 : [ 9.30026e-006 ]
3648 : [ 8.82637e-006 ]
3649 : [ 9.22627e-006 ]
3650 : [ 8.96151e-006 ]
3651 : [ 8.75952e-006 ]
3652 : [ 8.89826e-006 ]
3653 : [ 9.00729e-006 ]
3654 : [ 9.03519e-006 ]
3655 : [ 9.24258e-006 ]
3656 : [ 8.95237e-006 ]
3657 : [ 9.12601e-006 ]
3658 : [ 9.15105e-006 ]
3659 : [ 8.9791e-006  ]
3660 : [ 9.16254e-006 ]
3661 : [ 9.06179e-006 ]
3662 : [ 9.073e-006   ]
3663 : [ 9.06293e-006 ]
3664 : [ 9.18881e-006 ]
3665 : [ 8.90977e-006 ]
3666 : [ 9.00537e-006 ]
3667 : [ 9.04967e-006 ]
3668 : [ 8.91486e-006 ]
3669 : [ 8.88757e-006 ]
3670 : [ 9.00176e-006 ]
3671 : [ 9.08826e-006 ]
3672 : [ 9.02131e-006 ]
3673 : [ 8.99474e-006 ]
3674 : [ 9.07784e-006 ]
3675 : [ 9.20356e-006 ]
3676 : [ 8.92871e-006 ]
3677 : [ 9.25149e-006 ]
3678 : [ 9.0299e-006  ]
3679 : [ 9.19016e-006 ]
3680 : [ 9.04398e-006 ]
3681 : [ 9.33171e-006 ]
3682 : [ 9.07134e-006 ]
3683 : [ 9.1754e-006  ]
3684 : [ 9.28849e-006 ]
3685 : [ 9.22158e-006 ]
3686 : [ 9.0964e-006  ]
3687 : [ 9.27436e-006 ]
3688 : [ 9.24055e-006 ]
3689 : [ 9.03164e-006 ]
3690 : [ 8.71288e-006 ]
3691 : [ 9.02948e-006 ]
3692 : [ 9.01001e-006 ]
3693 : [ 9.02103e-006 ]
3694 : [ 8.68553e-006 ]
3695 : [ 8.97164e-006 ]
3696 : [ 8.96931e-006 ]
3697 : [ 9.01915e-006 ]
3698 : [ 9.33364e-006 ]
3699 : [ 9.16033e-006 ]
3700 : [ 8.84313e-006 ]
3701 : [ 8.89102e-006 ]
3702 : [ 8.86005e-006 ]
3703 : [ 9.22728e-006 ]
3704 : [ 9.07921e-006 ]
3705 : [ 8.94713e-006 ]
3706 : [ 9.16269e-006 ]
3707 : [ 9.10091e-006 ]
3708 : [ 9.10662e-006 ]
3709 : [ 9.09765e-006 ]
3710 : [ 9.0671e-006  ]
3711 : [ 9.11855e-006 ]
3712 : [ 8.91363e-006 ]
3713 : [ 9.16262e-006 ]
3714 : [ 8.99585e-006 ]
3715 : [ 9.026e-006   ]
3716 : [ 8.94973e-006 ]
3717 : [ 9.21494e-006 ]
3718 : [ 8.94666e-006 ]
3719 : [ 9.03166e-006 ]
3720 : [ 8.84809e-006 ]
3721 : [ 9.12673e-006 ]
3722 : [ 9.00457e-006 ]
3723 : [ 9.1319e-006  ]
3724 : [ 8.9941e-006  ]
3725 : [ 8.74138e-006 ]
3726 : [ 8.95935e-006 ]
3727 : [ 9.00654e-006 ]
3728 : [ 8.9091e-006  ]
3729 : [ 9.31846e-006 ]
3730 : [ 8.94476e-006 ]
3731 : [ 9.02871e-006 ]
3732 : [ 9.06657e-006 ]
3733 : [ 8.95894e-006 ]
3734 : [ 9.10921e-006 ]
3735 : [ 8.75687e-006 ]
3736 : [ 9.2805e-006  ]
3737 : [ 8.84879e-006 ]
3738 : [ 9.078e-006   ]
3739 : [ 9.02694e-006 ]
3740 : [ 9.06736e-006 ]
3741 : [ 9.20301e-006 ]
3742 : [ 9.18202e-006 ]
3743 : [ 9.07246e-006 ]
3744 : [ 9.15929e-006 ]
3745 : [ 9.05165e-006 ]
3746 : [ 9.13926e-006 ]
3747 : [ 9.25818e-006 ]
3748 : [ 9.32438e-006 ]
3749 : [ 9.05987e-006 ]
3750 : [ 8.902e-006   ]
3751 : [ 9.31072e-006 ]
3752 : [ 9.00661e-006 ]
3753 : [ 8.87182e-006 ]
3754 : [ 8.96499e-006 ]
3755 : [ 9.10901e-006 ]
3756 : [ 8.88775e-006 ]
3757 : [ 9.30432e-006 ]
3758 : [ 9.15363e-006 ]
3759 : [ 8.94998e-006 ]
3760 : [ 9.33578e-006 ]
3761 : [ 9.04965e-006 ]
3762 : [ 9.22878e-006 ]
3763 : [ 9.0071e-006  ]
3764 : [ 8.89186e-006 ]
3765 : [ 9.09722e-006 ]
3766 : [ 8.91187e-006 ]
3767 : [ 9.0051e-006  ]
3768 : [ 8.8541e-006  ]
3769 : [ 9.15609e-006 ]
3770 : [ 9.05895e-006 ]
3771 : [ 9.18848e-006 ]
3772 : [ 9.02777e-006 ]
3773 : [ 9.09292e-006 ]
3774 : [ 8.88321e-006 ]
3775 : [ 8.92081e-006 ]
3776 : [ 9.12467e-006 ]
3777 : [ 9.0147e-006  ]
3778 : [ 9.10452e-006 ]
3779 : [ 8.97667e-006 ]
3780 : [ 9.2579e-006  ]
3781 : [ 9.01848e-006 ]
3782 : [ 9.0908e-006  ]
3783 : [ 8.87905e-006 ]
3784 : [ 8.96809e-006 ]
3785 : [ 8.91268e-006 ]
3786 : [ 9.05266e-006 ]
3787 : [ 9.11811e-006 ]
3788 : [ 9.09461e-006 ]
3789 : [ 8.86334e-006 ]
3790 : [ 8.92817e-006 ]
3791 : [ 9.13871e-006 ]
3792 : [ 9.13143e-006 ]
3793 : [ 9.06684e-006 ]
3794 : [ 8.70653e-006 ]
3795 : [ 9.23632e-006 ]
3796 : [ 8.86474e-006 ]
3797 : [ 8.933e-006   ]
3798 : [ 8.96544e-006 ]
3799 : [ 8.94703e-006 ]
3800 : [ 9.10879e-006 ]
3801 : [ 8.73565e-006 ]
3802 : [ 8.99094e-006 ]
3803 : [ 8.89567e-006 ]
3804 : [ 9.29378e-006 ]
3805 : [ 8.94168e-006 ]
3806 : [ 8.86527e-006 ]
3807 : [ 9.08589e-006 ]
3808 : [ 8.97072e-006 ]
3809 : [ 8.84285e-006 ]
3810 : [ 9.06327e-006 ]
3811 : [ 9.20667e-006 ]
3812 : [ 9.2236e-006  ]
3813 : [ 8.78983e-006 ]
3814 : [ 9.14227e-006 ]
3815 : [ 8.98897e-006 ]
3816 : [ 8.77522e-006 ]
3817 : [ 9.05905e-006 ]
3818 : [ 9.26033e-006 ]
3819 : [ 9.01007e-006 ]
3820 : [ 8.92607e-006 ]
3821 : [ 8.8959e-006  ]
3822 : [ 9.10048e-006 ]
3823 : [ 9.28624e-006 ]
3824 : [ 8.94643e-006 ]
3825 : [ 9.26409e-006 ]
3826 : [ 8.98907e-006 ]
3827 : [ 9.03321e-006 ]
3828 : [ 9.21406e-006 ]
3829 : [ 8.89389e-006 ]
3830 : [ 9.04713e-006 ]
3831 : [ 9.01426e-006 ]
3832 : [ 9.08245e-006 ]
3833 : [ 8.98597e-006 ]
3834 : [ 9.12313e-006 ]
3835 : [ 8.8908e-006  ]
3836 : [ 8.8074e-006  ]
3837 : [ 9.24042e-006 ]
3838 : [ 9.06462e-006 ]
3839 : [ 9.15457e-006 ]
3840 : [ 9.06058e-006 ]
3841 : [ 9.11191e-006 ]
3842 : [ 9.05866e-006 ]
3843 : [ 9.14379e-006 ]
3844 : [ 9.01019e-006 ]
3845 : [ 9.02668e-006 ]
3846 : [ 9.15635e-006 ]
3847 : [ 9.07941e-006 ]
3848 : [ 9.01638e-006 ]
3849 : [ 9.1275e-006  ]
3850 : [ 9.14215e-006 ]
3851 : [ 8.74254e-006 ]
3852 : [ 9.02403e-006 ]
3853 : [ 9.05105e-006 ]
3854 : [ 9.03082e-006 ]
3855 : [ 9.1648e-006  ]
3856 : [ 9.06419e-006 ]
3857 : [ 8.92685e-006 ]
3858 : [ 9.03009e-006 ]
3859 : [ 9.10557e-006 ]
3860 : [ 9.00109e-006 ]
3861 : [ 8.9749e-006  ]
3862 : [ 9.07808e-006 ]
3863 : [ 8.77053e-006 ]
3864 : [ 9.10247e-006 ]
3865 : [ 9.01922e-006 ]
3866 : [ 8.99581e-006 ]
3867 : [ 8.94214e-006 ]
3868 : [ 9.06466e-006 ]
3869 : [ 9.01143e-006 ]
3870 : [ 9.04114e-006 ]
3871 : [ 8.78902e-006 ]
3872 : [ 8.72747e-006 ]
3873 : [ 9.29997e-006 ]
3874 : [ 9.25501e-006 ]
3875 : [ 9.08307e-006 ]
3876 : [ 9.00836e-006 ]
3877 : [ 8.91148e-006 ]
3878 : [ 9.01938e-006 ]
3879 : [ 8.78893e-006 ]
3880 : [ 9.17532e-006 ]
3881 : [ 9.10685e-006 ]
3882 : [ 8.99047e-006 ]
3883 : [ 9.15925e-006 ]
3884 : [ 9.02016e-006 ]
3885 : [ 8.88613e-006 ]
3886 : [ 9.22804e-006 ]
3887 : [ 9.01821e-006 ]
3888 : [ 8.70836e-006 ]
3889 : [ 9.03687e-006 ]
3890 : [ 8.8256e-006  ]
3891 : [ 8.75683e-006 ]
3892 : [ 9.09362e-006 ]
3893 : [ 9.09827e-006 ]
3894 : [ 9.00421e-006 ]
3895 : [ 8.89845e-006 ]
3896 : [ 9.15176e-006 ]
3897 : [ 8.69278e-006 ]
3898 : [ 9.07289e-006 ]
3899 : [ 8.81393e-006 ]
3900 : [ 9.11734e-006 ]
3901 : [ 8.93621e-006 ]
3902 : [ 8.97657e-006 ]
3903 : [ 8.9339e-006  ]
3904 : [ 9.1803e-006  ]
3905 : [ 8.88011e-006 ]
3906 : [ 9.16087e-006 ]
3907 : [ 8.79845e-006 ]
3908 : [ 9.22149e-006 ]
3909 : [ 9.01699e-006 ]
3910 : [ 8.94545e-006 ]
3911 : [ 8.64494e-006 ]
3912 : [ 9.10902e-006 ]
3913 : [ 9.04029e-006 ]
3914 : [ 9.01393e-006 ]
3915 : [ 9.01513e-006 ]
3916 : [ 9.04153e-006 ]
3917 : [ 9.29789e-006 ]
3918 : [ 9.14724e-006 ]
3919 : [ 8.90891e-006 ]
3920 : [ 9.17673e-006 ]
3921 : [ 8.98776e-006 ]
3922 : [ 9.14192e-006 ]
3923 : [ 8.58341e-006 ]
3924 : [ 9.19209e-006 ]
3925 : [ 9.11898e-006 ]
3926 : [ 9.18188e-006 ]
3927 : [ 9.01423e-006 ]
3928 : [ 8.99371e-006 ]
3929 : [ 9.0536e-006  ]
3930 : [ 9.14847e-006 ]
3931 : [ 9.24022e-006 ]
3932 : [ 9.16335e-006 ]
3933 : [ 9.19711e-006 ]
3934 : [ 9.20981e-006 ]
3935 : [ 8.99055e-006 ]
3936 : [ 8.5937e-006  ]
3937 : [ 9.25405e-006 ]
3938 : [ 8.9984e-006  ]
3939 : [ 9.00208e-006 ]
3940 : [ 9.31232e-006 ]
3941 : [ 9.05835e-006 ]
3942 : [ 9.12782e-006 ]
3943 : [ 8.78399e-006 ]
3944 : [ 8.77952e-006 ]
3945 : [ 9.01392e-006 ]
3946 : [ 8.68169e-006 ]
3947 : [ 9.0446e-006  ]
3948 : [ 9.08533e-006 ]
3949 : [ 8.90059e-006 ]
3950 : [ 9.04213e-006 ]
3951 : [ 8.99352e-006 ]
3952 : [ 8.97968e-006 ]
3953 : [ 8.97938e-006 ]
3954 : [ 9.13475e-006 ]
3955 : [ 9.07997e-006 ]
3956 : [ 8.99274e-006 ]
3957 : [ 9.0487e-006  ]
3958 : [ 9.04932e-006 ]
3959 : [ 9.15402e-006 ]
3960 : [ 8.73987e-006 ]
3961 : [ 9.11242e-006 ]
3962 : [ 9.08757e-006 ]
3963 : [ 9.11468e-006 ]
3964 : [ 9.21213e-006 ]
3965 : [ 8.96336e-006 ]
3966 : [ 8.99369e-006 ]
3967 : [ 9.14918e-006 ]
3968 : [ 8.81245e-006 ]
3969 : [ 8.94581e-006 ]
3970 : [ 9.26312e-006 ]
3971 : [ 9.17628e-006 ]
3972 : [ 9.24882e-006 ]
3973 : [ 8.87115e-006 ]
3974 : [ 8.99467e-006 ]
3975 : [ 9.09564e-006 ]
3976 : [ 9.23566e-006 ]
3977 : [ 8.99351e-006 ]
3978 : [ 8.91975e-006 ]
3979 : [ 9.32761e-006 ]
3980 : [ 8.98258e-006 ]
3981 : [ 9.06001e-006 ]
3982 : [ 8.99662e-006 ]
3983 : [ 9.08072e-006 ]
3984 : [ 8.79498e-006 ]
3985 : [ 9.07411e-006 ]
3986 : [ 8.80202e-006 ]
3987 : [ 9.05618e-006 ]
3988 : [ 9.07279e-006 ]
3989 : [ 8.93703e-006 ]
3990 : [ 9.09496e-006 ]
3991 : [ 9.1033e-006  ]
3992 : [ 8.7649e-006  ]
3993 : [ 9.03702e-006 ]
3994 : [ 8.84755e-006 ]
3995 : [ 9.21154e-006 ]
3996 : [ 9.15867e-006 ]
3997 : [ 8.83448e-006 ]
3998 : [ 9.01144e-006 ]
3999 : [ 9.20481e-006 ]
4000 : [ 8.85647e-006 ]
4001 : [ 8.97267e-006 ]
4002 : [ 8.96881e-006 ]
4003 : [ 8.95009e-006 ]
4004 : [ 9.00715e-006 ]
4005 : [ 9.16695e-006 ]
4006 : [ 8.88903e-006 ]
4007 : [ 8.98123e-006 ]
4008 : [ 9.32673e-006 ]
4009 : [ 8.97286e-006 ]
4010 : [ 8.89888e-006 ]
4011 : [ 9.00914e-006 ]
4012 : [ 8.85137e-006 ]
4013 : [ 9.2876e-006  ]
4014 : [ 9.06647e-006 ]
4015 : [ 9.27488e-006 ]
4016 : [ 8.97238e-006 ]
4017 : [ 8.81398e-006 ]
4018 : [ 8.96683e-006 ]
4019 : [ 8.96276e-006 ]
4020 : [ 8.8669e-006  ]
4021 : [ 9.19399e-006 ]
4022 : [ 8.75135e-006 ]
4023 : [ 9.32089e-006 ]
4024 : [ 9.0571e-006  ]
4025 : [ 9.06071e-006 ]
4026 : [ 9.06814e-006 ]
4027 : [ 9.14802e-006 ]
4028 : [ 8.81301e-006 ]
4029 : [ 9.19918e-006 ]
4030 : [ 9.16169e-006 ]
4031 : [ 9.15316e-006 ]
4032 : [ 9.01424e-006 ]
4033 : [ 8.94483e-006 ]
4034 : [ 9.17191e-006 ]
4035 : [ 9.22029e-006 ]
4036 : [ 8.87407e-006 ]
4037 : [ 9.00146e-006 ]
4038 : [ 8.95599e-006 ]
4039 : [ 9.08393e-006 ]
4040 : [ 9.18788e-006 ]
4041 : [ 9.1238e-006  ]
4042 : [ 8.641e-006   ]
4043 : [ 9.00498e-006 ]
4044 : [ 8.91464e-006 ]
4045 : [ 9.25749e-006 ]
4046 : [ 9.04712e-006 ]
4047 : [ 9.14754e-006 ]
4048 : [ 9.31205e-006 ]
4049 : [ 8.92491e-006 ]
4050 : [ 9.10609e-006 ]
4051 : [ 9.22114e-006 ]
4052 : [ 8.64732e-006 ]
4053 : [ 9.03921e-006 ]
4054 : [ 9.13227e-006 ]
4055 : [ 8.97641e-006 ]
4056 : [ 9.24599e-006 ]
4057 : [ 9.25158e-006 ]
4058 : [ 8.98274e-006 ]
4059 : [ 9.01116e-006 ]
4060 : [ 9.118e-006   ]
4061 : [ 9.2698e-006  ]
4062 : [ 9.03047e-006 ]
4063 : [ 9.11344e-006 ]
4064 : [ 8.72923e-006 ]
4065 : [ 9.10836e-006 ]
4066 : [ 9.09498e-006 ]
4067 : [ 9.12269e-006 ]
4068 : [ 8.89871e-006 ]
4069 : [ 8.95026e-006 ]
4070 : [ 9.19495e-006 ]
4071 : [ 8.94073e-006 ]
4072 : [ 8.8388e-006  ]
4073 : [ 8.96002e-006 ]
4074 : [ 9.03897e-006 ]
4075 : [ 9.09014e-006 ]
4076 : [ 9.27963e-006 ]
4077 : [ 9.05677e-006 ]
4078 : [ 9.12251e-006 ]
4079 : [ 9.09412e-006 ]
4080 : [ 8.92759e-006 ]
4081 : [ 9.04134e-006 ]
4082 : [ 9.20851e-006 ]
4083 : [ 9.19511e-006 ]
4084 : [ 9.01538e-006 ]
4085 : [ 9.07528e-006 ]
4086 : [ 9.03062e-006 ]
4087 : [ 9.03521e-006 ]
4088 : [ 9.02915e-006 ]
4089 : [ 8.91521e-006 ]
4090 : [ 8.9523e-006  ]
4091 : [ 8.96268e-006 ]
4092 : [ 9.10105e-006 ]
4093 : [ 8.87238e-006 ]
4094 : [ 9.046e-006   ]
4095 : [ 9.18631e-006 ]
4096 : [ 9.06568e-006 ]
4097 : [ 8.95734e-006 ]
4098 : [ 9.07052e-006 ]
4099 : [ 8.9374e-006  ]
4100 : [ 9.03454e-006 ]
4101 : [ 8.87204e-006 ]
4102 : [ 9.14659e-006 ]
4103 : [ 8.78705e-006 ]
4104 : [ 8.90822e-006 ]
4105 : [ 9.20981e-006 ]
4106 : [ 9.10525e-006 ]
4107 : [ 9.07878e-006 ]
4108 : [ 8.97461e-006 ]
4109 : [ 8.92e-006    ]
4110 : [ 9.11004e-006 ]
4111 : [ 8.71301e-006 ]
4112 : [ 9.05524e-006 ]
4113 : [ 8.72862e-006 ]
4114 : [ 9.15041e-006 ]
4115 : [ 9.08189e-006 ]
4116 : [ 9.22151e-006 ]
4117 : [ 9.16616e-006 ]
4118 : [ 9.11437e-006 ]
4119 : [ 8.96594e-006 ]
4120 : [ 8.97213e-006 ]
4121 : [ 9.07876e-006 ]
4122 : [ 9.23062e-006 ]
4123 : [ 9.1023e-006  ]
4124 : [ 8.9131e-006  ]
4125 : [ 8.58396e-006 ]
4126 : [ 8.83241e-006 ]
4127 : [ 9.1246e-006  ]
4128 : [ 9.22144e-006 ]
4129 : [ 9.17366e-006 ]
4130 : [ 9.28772e-006 ]
4131 : [ 8.94376e-006 ]
4132 : [ 9.12184e-006 ]
4133 : [ 8.99348e-006 ]
4134 : [ 8.7153e-006  ]
4135 : [ 8.95923e-006 ]
4136 : [ 8.72935e-006 ]
4137 : [ 8.86046e-006 ]
4138 : [ 8.86634e-006 ]
4139 : [ 8.84322e-006 ]
4140 : [ 8.98011e-006 ]
4141 : [ 9.30889e-006 ]
4142 : [ 8.9832e-006  ]
4143 : [ 8.97895e-006 ]
4144 : [ 9.07321e-006 ]
4145 : [ 9.31064e-006 ]
4146 : [ 8.98213e-006 ]
4147 : [ 9.238e-006   ]
4148 : [ 9.19343e-006 ]
4149 : [ 9.03646e-006 ]
4150 : [ 9.18757e-006 ]
4151 : [ 9.00555e-006 ]
4152 : [ 8.94932e-006 ]
4153 : [ 8.60758e-006 ]
4154 : [ 9.05183e-006 ]
4155 : [ 8.96245e-006 ]
4156 : [ 8.84324e-006 ]
4157 : [ 8.72776e-006 ]
4158 : [ 9.19235e-006 ]
4159 : [ 9.13125e-006 ]
4160 : [ 9.2261e-006  ]
4161 : [ 8.98554e-006 ]
4162 : [ 8.71203e-006 ]
4163 : [ 8.95384e-006 ]
4164 : [ 9.1581e-006  ]
4165 : [ 9.21469e-006 ]
4166 : [ 8.97656e-006 ]
4167 : [ 8.78072e-006 ]
4168 : [ 9.15079e-006 ]
4169 : [ 8.89887e-006 ]
4170 : [ 9.1426e-006  ]
4171 : [ 8.73291e-006 ]
4172 : [ 9.15016e-006 ]
4173 : [ 8.81716e-006 ]
4174 : [ 9.26881e-006 ]
4175 : [ 8.96647e-006 ]
4176 : [ 8.81721e-006 ]
4177 : [ 9.28373e-006 ]
4178 : [ 8.85462e-006 ]
4179 : [ 8.97755e-006 ]
4180 : [ 9.28383e-006 ]
4181 : [ 9.08022e-006 ]
4182 : [ 8.99679e-006 ]
4183 : [ 9.18614e-006 ]
4184 : [ 9.09784e-006 ]
4185 : [ 9.03676e-006 ]
4186 : [ 8.95594e-006 ]
4187 : [ 8.90492e-006 ]
4188 : [ 8.94386e-006 ]
4189 : [ 9.26027e-006 ]
4190 : [ 9.21498e-006 ]
4191 : [ 8.98559e-006 ]
4192 : [ 9.18423e-006 ]
4193 : [ 8.71863e-006 ]
4194 : [ 8.84808e-006 ]
4195 : [ 9.0477e-006  ]
4196 : [ 9.20573e-006 ]
4197 : [ 8.91566e-006 ]
4198 : [ 8.9735e-006  ]
4199 : [ 9.24423e-006 ]
4200 : [ 8.88568e-006 ]
4201 : [ 8.80136e-006 ]
4202 : [ 8.78023e-006 ]
4203 : [ 9.02754e-006 ]
4204 : [ 9.09979e-006 ]
4205 : [ 9.20083e-006 ]
4206 : [ 8.86951e-006 ]
4207 : [ 9.06068e-006 ]
4208 : [ 9.23454e-006 ]
4209 : [ 8.58703e-006 ]
4210 : [ 9.05138e-006 ]
4211 : [ 9.25758e-006 ]
4212 : [ 9.29837e-006 ]
4213 : [ 9.30537e-006 ]
4214 : [ 8.95855e-006 ]
4215 : [ 9.11864e-006 ]
4216 : [ 8.97162e-006 ]
4217 : [ 9.06504e-006 ]
4218 : [ 9.05288e-006 ]
4219 : [ 9.01522e-006 ]
4220 : [ 8.82711e-006 ]
4221 : [ 9.1716e-006  ]
4222 : [ 8.59648e-006 ]
4223 : [ 9.03181e-006 ]
4224 : [ 8.85659e-006 ]
4225 : [ 9.05352e-006 ]
4226 : [ 8.9721e-006  ]
4227 : [ 9.13806e-006 ]
4228 : [ 9.27849e-006 ]
4229 : [ 9.26076e-006 ]
4230 : [ 9.03888e-006 ]
4231 : [ 8.95807e-006 ]
4232 : [ 8.9997e-006  ]
4233 : [ 9.13189e-006 ]
4234 : [ 8.88192e-006 ]
4235 : [ 9.23186e-006 ]
4236 : [ 9.09703e-006 ]
4237 : [ 8.95446e-006 ]
4238 : [ 9.01337e-006 ]
4239 : [ 9.07814e-006 ]
4240 : [ 9.14391e-006 ]
4241 : [ 9.19008e-006 ]
4242 : [ 9.32018e-006 ]
4243 : [ 8.92265e-006 ]
4244 : [ 8.91333e-006 ]
4245 : [ 9.12898e-006 ]
4246 : [ 8.87424e-006 ]
4247 : [ 8.94252e-006 ]
4248 : [ 8.76741e-006 ]
4249 : [ 8.97914e-006 ]
4250 : [ 9.1965e-006  ]
4251 : [ 9.16874e-006 ]
4252 : [ 8.93645e-006 ]
4253 : [ 9.17215e-006 ]
4254 : [ 8.84403e-006 ]
4255 : [ 8.94283e-006 ]
4256 : [ 9.26804e-006 ]
4257 : [ 9.09294e-006 ]
4258 : [ 8.6684e-006  ]
4259 : [ 9.09792e-006 ]
4260 : [ 8.97027e-006 ]
4261 : [ 9.17569e-006 ]
4262 : [ 8.98254e-006 ]
4263 : [ 8.97804e-006 ]
4264 : [ 8.93038e-006 ]
4265 : [ 9.24092e-006 ]
4266 : [ 8.80939e-006 ]
4267 : [ 9.27e-006    ]
4268 : [ 9.07076e-006 ]
4269 : [ 8.80555e-006 ]
4270 : [ 9.02072e-006 ]
4271 : [ 8.65111e-006 ]
4272 : [ 9.18994e-006 ]
4273 : [ 9.15247e-006 ]
4274 : [ 8.81606e-006 ]
4275 : [ 8.98356e-006 ]
4276 : [ 9.11965e-006 ]
4277 : [ 8.91149e-006 ]
4278 : [ 8.74084e-006 ]
4279 : [ 8.86687e-006 ]
4280 : [ 9.16591e-006 ]
4281 : [ 9.07842e-006 ]
4282 : [ 9.27061e-006 ]
4283 : [ 9.23071e-006 ]
4284 : [ 8.82123e-006 ]
4285 : [ 9.12002e-006 ]
4286 : [ 8.95154e-006 ]
4287 : [ 9.20312e-006 ]
4288 : [ 9.09286e-006 ]
4289 : [ 8.99695e-006 ]
4290 : [ 9.02494e-006 ]
4291 : [ 9.20269e-006 ]
4292 : [ 9.05147e-006 ]
4293 : [ 9.28707e-006 ]
4294 : [ 8.81041e-006 ]
4295 : [ 8.99129e-006 ]
4296 : [ 8.86758e-006 ]
4297 : [ 8.94974e-006 ]
4298 : [ 9.19437e-006 ]
4299 : [ 9.09095e-006 ]
4300 : [ 8.94665e-006 ]
4301 : [ 9.11221e-006 ]
4302 : [ 9.05387e-006 ]
4303 : [ 9.04097e-006 ]
4304 : [ 8.88135e-006 ]
4305 : [ 8.65271e-006 ]
4306 : [ 8.9712e-006  ]
4307 : [ 9.01693e-006 ]
4308 : [ 8.96679e-006 ]
4309 : [ 9.12256e-006 ]
4310 : [ 9.05307e-006 ]
4311 : [ 9.0764e-006  ]
4312 : [ 9.31124e-006 ]
4313 : [ 9.10168e-006 ]
4314 : [ 9.2859e-006  ]
4315 : [ 8.72979e-006 ]
4316 : [ 8.90948e-006 ]
4317 : [ 9.33881e-006 ]
4318 : [ 9.23656e-006 ]
4319 : [ 9.28609e-006 ]
4320 : [ 9.01891e-006 ]
4321 : [ 9.11013e-006 ]
4322 : [ 9.00464e-006 ]
4323 : [ 8.63048e-006 ]
4324 : [ 8.96156e-006 ]
4325 : [ 9.05485e-006 ]
4326 : [ 8.69769e-006 ]
4327 : [ 9.2219e-006  ]
4328 : [ 9.11057e-006 ]
4329 : [ 8.8201e-006  ]
4330 : [ 8.97394e-006 ]
4331 : [ 9.09678e-006 ]
4332 : [ 9.04423e-006 ]
4333 : [ 9.06655e-006 ]
4334 : [ 8.91197e-006 ]
4335 : [ 8.93205e-006 ]
4336 : [ 8.85454e-006 ]
4337 : [ 8.90803e-006 ]
4338 : [ 8.98047e-006 ]
4339 : [ 9.09988e-006 ]
4340 : [ 8.89784e-006 ]
4341 : [ 9.02362e-006 ]
4342 : [ 9.20903e-006 ]
4343 : [ 8.91258e-006 ]
4344 : [ 9.0688e-006  ]
4345 : [ 9.03639e-006 ]
4346 : [ 9.1516e-006  ]
4347 : [ 8.95125e-006 ]
4348 : [ 8.92204e-006 ]
4349 : [ 9.14702e-006 ]
4350 : [ 8.96659e-006 ]
4351 : [ 8.9488e-006  ]
4352 : [ 9.08052e-006 ]
4353 : [ 8.92931e-006 ]
4354 : [ 8.99508e-006 ]
4355 : [ 9.26532e-006 ]
4356 : [ 9.28624e-006 ]
4357 : [ 8.96217e-006 ]
4358 : [ 8.98939e-006 ]
4359 : [ 8.8308e-006  ]
4360 : [ 9.25682e-006 ]
4361 : [ 9.02089e-006 ]
4362 : [ 8.89773e-006 ]
4363 : [ 8.93154e-006 ]
4364 : [ 9.09187e-006 ]
4365 : [ 9.07868e-006 ]
4366 : [ 9.08097e-006 ]
4367 : [ 8.7727e-006  ]
4368 : [ 9.19488e-006 ]
4369 : [ 9.03859e-006 ]
4370 : [ 8.96339e-006 ]
4371 : [ 8.9507e-006  ]
4372 : [ 9.09442e-006 ]
4373 : [ 9.07594e-006 ]
4374 : [ 8.90928e-006 ]
4375 : [ 9.12999e-006 ]
4376 : [ 8.92711e-006 ]
4377 : [ 9.14504e-006 ]
4378 : [ 9.04913e-006 ]
4379 : [ 9.13025e-006 ]
4380 : [ 9.00063e-006 ]
4381 : [ 9.14624e-006 ]
4382 : [ 9.18665e-006 ]
4383 : [ 8.93451e-006 ]
4384 : [ 8.89126e-006 ]
4385 : [ 9.30604e-006 ]
4386 : [ 9.18092e-006 ]
4387 : [ 8.86545e-006 ]
4388 : [ 9.09449e-006 ]
4389 : [ 9.1844e-006  ]
4390 : [ 8.82369e-006 ]
4391 : [ 9.10449e-006 ]
4392 : [ 8.89021e-006 ]
4393 : [ 9.24296e-006 ]
4394 : [ 9.1596e-006  ]
4395 : [ 9.16093e-006 ]
4396 : [ 8.97477e-006 ]
4397 : [ 9.30394e-006 ]
4398 : [ 9.02783e-006 ]
4399 : [ 8.94364e-006 ]
4400 : [ 8.88529e-006 ]
4401 : [ 8.91036e-006 ]
4402 : [ 9.13124e-006 ]
4403 : [ 9.03264e-006 ]
4404 : [ 8.83226e-006 ]
4405 : [ 9.31192e-006 ]
4406 : [ 8.96323e-006 ]
4407 : [ 8.88839e-006 ]
4408 : [ 9.13031e-006 ]
4409 : [ 8.95041e-006 ]
4410 : [ 9.02673e-006 ]
4411 : [ 9.21905e-006 ]
4412 : [ 9.18701e-006 ]
4413 : [ 9.13372e-006 ]
4414 : [ 8.92973e-006 ]
4415 : [ 9.1772e-006  ]
4416 : [ 9.06325e-006 ]
4417 : [ 9.04951e-006 ]
4418 : [ 8.93002e-006 ]
4419 : [ 9.15988e-006 ]
4420 : [ 8.84578e-006 ]
4421 : [ 8.84145e-006 ]
4422 : [ 9.20452e-006 ]
4423 : [ 8.96916e-006 ]
4424 : [ 9.31364e-006 ]
4425 : [ 9.0681e-006  ]
4426 : [ 8.90475e-006 ]
4427 : [ 9.07726e-006 ]
4428 : [ 9.28721e-006 ]
4429 : [ 9.02456e-006 ]
4430 : [ 8.6374e-006  ]
4431 : [ 8.96827e-006 ]
4432 : [ 9.1277e-006  ]
4433 : [ 9.30496e-006 ]
4434 : [ 9.23768e-006 ]
4435 : [ 9.21902e-006 ]
4436 : [ 9.03576e-006 ]
4437 : [ 9.24293e-006 ]
4438 : [ 8.87663e-006 ]
4439 : [ 9.04314e-006 ]
4440 : [ 8.95333e-006 ]
4441 : [ 9.25556e-006 ]
4442 : [ 9.00455e-006 ]
4443 : [ 9.03653e-006 ]
4444 : [ 9.11229e-006 ]
4445 : [ 8.8672e-006  ]
4446 : [ 8.81858e-006 ]
4447 : [ 9.0285e-006  ]
4448 : [ 9.25088e-006 ]
4449 : [ 9.05525e-006 ]
4450 : [ 9.31588e-006 ]
4451 : [ 9.03757e-006 ]
4452 : [ 9.23574e-006 ]
4453 : [ 9.03506e-006 ]
4454 : [ 9.03911e-006 ]
4455 : [ 9.03992e-006 ]
4456 : [ 9.2107e-006  ]
4457 : [ 8.83759e-006 ]
4458 : [ 8.90857e-006 ]
4459 : [ 9.18099e-006 ]
4460 : [ 9.01498e-006 ]
4461 : [ 9.06654e-006 ]
4462 : [ 9.2896e-006  ]
4463 : [ 9.01331e-006 ]
4464 : [ 8.9365e-006  ]
4465 : [ 8.98592e-006 ]
4466 : [ 9.19901e-006 ]
4467 : [ 8.69753e-006 ]
4468 : [ 9.0412e-006  ]
4469 : [ 9.04577e-006 ]
4470 : [ 8.93542e-006 ]
4471 : [ 9.08199e-006 ]
4472 : [ 8.71231e-006 ]
4473 : [ 8.81575e-006 ]
4474 : [ 8.79494e-006 ]
4475 : [ 8.94562e-006 ]
4476 : [ 8.87733e-006 ]
4477 : [ 8.94692e-006 ]
4478 : [ 9.01272e-006 ]
4479 : [ 8.80274e-006 ]
4480 : [ 8.86393e-006 ]
4481 : [ 9.09617e-006 ]
4482 : [ 8.92424e-006 ]
4483 : [ 9.29615e-006 ]
4484 : [ 9.16022e-006 ]
4485 : [ 8.79657e-006 ]
4486 : [ 9.11503e-006 ]
4487 : [ 9.04575e-006 ]
4488 : [ 9.11726e-006 ]
4489 : [ 9.02672e-006 ]
4490 : [ 8.80783e-006 ]
4491 : [ 9.15053e-006 ]
4492 : [ 8.90155e-006 ]
4493 : [ 8.91401e-006 ]
4494 : [ 9.20202e-006 ]
4495 : [ 8.98755e-006 ]
4496 : [ 8.99576e-006 ]
4497 : [ 9.18211e-006 ]
4498 : [ 8.87069e-006 ]
4499 : [ 9.24837e-006 ]
4500 : [ 9.01089e-006 ]
4501 : [ 9.21346e-006 ]
4502 : [ 8.94096e-006 ]
4503 : [ 9.24279e-006 ]
4504 : [ 9.29971e-006 ]
4505 : [ 9.06339e-006 ]
4506 : [ 8.92958e-006 ]
4507 : [ 9.20801e-006 ]
4508 : [ 8.98255e-006 ]
4509 : [ 9.12883e-006 ]
4510 : [ 8.95085e-006 ]
4511 : [ 8.9798e-006  ]
4512 : [ 9.16066e-006 ]
4513 : [ 8.86419e-006 ]
4514 : [ 9.04718e-006 ]
4515 : [ 9.06677e-006 ]
4516 : [ 9.13526e-006 ]
4517 : [ 9.10585e-006 ]
4518 : [ 9.27369e-006 ]
4519 : [ 9.01102e-006 ]
4520 : [ 8.96254e-006 ]
4521 : [ 8.93066e-006 ]
4522 : [ 9.17814e-006 ]
4523 : [ 8.9171e-006  ]
4524 : [ 9.11124e-006 ]
4525 : [ 8.9444e-006  ]
4526 : [ 9.11974e-006 ]
4527 : [ 9.32512e-006 ]
4528 : [ 8.73394e-006 ]
4529 : [ 9.12193e-006 ]
4530 : [ 9.04673e-006 ]
4531 : [ 9.14306e-006 ]
4532 : [ 9.29044e-006 ]
4533 : [ 9.08456e-006 ]
4534 : [ 9.09541e-006 ]
4535 : [ 9.12115e-006 ]
4536 : [ 9.08921e-006 ]
4537 : [ 8.96245e-006 ]
4538 : [ 9.29433e-006 ]
4539 : [ 8.96296e-006 ]
4540 : [ 9.24151e-006 ]
4541 : [ 9.08911e-006 ]
4542 : [ 9.20568e-006 ]
4543 : [ 9.1206e-006  ]
4544 : [ 8.90729e-006 ]
4545 : [ 9.24746e-006 ]
4546 : [ 8.81624e-006 ]
4547 : [ 8.93269e-006 ]
4548 : [ 9.20907e-006 ]
4549 : [ 8.92548e-006 ]
4550 : [ 9.07194e-006 ]
4551 : [ 8.98695e-006 ]
4552 : [ 8.94543e-006 ]
4553 : [ 9.0339e-006  ]
4554 : [ 9.00099e-006 ]
4555 : [ 9.05596e-006 ]
4556 : [ 9.29719e-006 ]
4557 : [ 8.82157e-006 ]
4558 : [ 9.11388e-006 ]
4559 : [ 9.03259e-006 ]
4560 : [ 9.01277e-006 ]
4561 : [ 9.11648e-006 ]
4562 : [ 9.29239e-006 ]
4563 : [ 9.19661e-006 ]
4564 : [ 9.16113e-006 ]
4565 : [ 8.98288e-006 ]
4566 : [ 8.69913e-006 ]
4567 : [ 8.81314e-006 ]
4568 : [ 9.02979e-006 ]
4569 : [ 9.04064e-006 ]
4570 : [ 9.18479e-006 ]
4571 : [ 9.00245e-006 ]
4572 : [ 9.11572e-006 ]
4573 : [ 8.88248e-006 ]
4574 : [ 9.23692e-006 ]
4575 : [ 8.93562e-006 ]
4576 : [ 9.20251e-006 ]
4577 : [ 9.12869e-006 ]
4578 : [ 9.10985e-006 ]
4579 : [ 9.04439e-006 ]
4580 : [ 8.76479e-006 ]
4581 : [ 8.83303e-006 ]
4582 : [ 9.19271e-006 ]
4583 : [ 8.97048e-006 ]
4584 : [ 9.1587e-006  ]
4585 : [ 9.05419e-006 ]
4586 : [ 9.19877e-006 ]
4587 : [ 8.8748e-006  ]
4588 : [ 9.05732e-006 ]
4589 : [ 9.06655e-006 ]
4590 : [ 9.15906e-006 ]
4591 : [ 9.2198e-006  ]
4592 : [ 9.03873e-006 ]
4593 : [ 8.96373e-006 ]
4594 : [ 9.00134e-006 ]
4595 : [ 9.09645e-006 ]
4596 : [ 8.84561e-006 ]
4597 : [ 9.29476e-006 ]
4598 : [ 9.02685e-006 ]
4599 : [ 8.9461e-006  ]
4600 : [ 9.14797e-006 ]
4601 : [ 9.02527e-006 ]
4602 : [ 9.26534e-006 ]
4603 : [ 9.06296e-006 ]
4604 : [ 9.23758e-006 ]
4605 : [ 9.09501e-006 ]
4606 : [ 9.2796e-006  ]
4607 : [ 8.72909e-006 ]
4608 : [ 8.90726e-006 ]
4609 : [ 9.26699e-006 ]
4610 : [ 9.24918e-006 ]
4611 : [ 8.65615e-006 ]
4612 : [ 9.2757e-006  ]
4613 : [ 9.215e-006   ]
4614 : [ 8.81558e-006 ]
4615 : [ 8.91409e-006 ]
4616 : [ 8.99857e-006 ]
4617 : [ 8.96547e-006 ]
4618 : [ 8.92634e-006 ]
4619 : [ 8.91476e-006 ]
4620 : [ 8.96863e-006 ]
4621 : [ 8.81643e-006 ]
4622 : [ 9.25069e-006 ]
4623 : [ 9.11621e-006 ]
4624 : [ 9.17212e-006 ]
4625 : [ 8.91905e-006 ]
4626 : [ 9.04349e-006 ]
4627 : [ 8.78811e-006 ]
4628 : [ 8.9599e-006  ]
4629 : [ 9.12918e-006 ]
4630 : [ 9.2046e-006  ]
4631 : [ 9.09437e-006 ]
4632 : [ 8.81019e-006 ]
4633 : [ 9.01085e-006 ]
4634 : [ 9.06944e-006 ]
4635 : [ 8.90041e-006 ]
4636 : [ 8.84757e-006 ]
4637 : [ 8.7805e-006  ]
4638 : [ 8.82975e-006 ]
4639 : [ 9.11438e-006 ]
4640 : [ 9.13881e-006 ]
4641 : [ 8.95274e-006 ]
4642 : [ 9.2341e-006  ]
4643 : [ 9.03706e-006 ]
4644 : [ 9.08752e-006 ]
4645 : [ 9.21497e-006 ]
4646 : [ 8.96935e-006 ]
4647 : [ 8.58218e-006 ]
4648 : [ 9.21305e-006 ]
4649 : [ 8.90649e-006 ]
4650 : [ 8.96154e-006 ]
4651 : [ 8.98752e-006 ]
4652 : [ 8.89501e-006 ]
4653 : [ 8.79929e-006 ]
4654 : [ 9.08462e-006 ]
4655 : [ 8.97733e-006 ]
4656 : [ 9.05293e-006 ]
4657 : [ 8.86222e-006 ]
4658 : [ 8.97333e-006 ]
4659 : [ 8.8871e-006  ]
4660 : [ 8.97171e-006 ]
4661 : [ 9.25641e-006 ]
4662 : [ 8.73426e-006 ]
4663 : [ 8.93479e-006 ]
4664 : [ 9.09181e-006 ]
4665 : [ 9.07248e-006 ]
4666 : [ 9.22373e-006 ]
4667 : [ 8.94951e-006 ]
4668 : [ 9.19244e-006 ]
4669 : [ 9.05678e-006 ]
4670 : [ 8.91315e-006 ]
4671 : [ 9.0012e-006  ]
4672 : [ 8.98771e-006 ]
4673 : [ 9.04645e-006 ]
4674 : [ 9.0122e-006  ]
4675 : [ 8.85011e-006 ]
4676 : [ 9.14786e-006 ]
4677 : [ 8.70331e-006 ]
4678 : [ 9.26741e-006 ]
4679 : [ 9.02041e-006 ]
4680 : [ 9.24356e-006 ]
4681 : [ 9.04024e-006 ]
4682 : [ 9.10991e-006 ]
4683 : [ 9.13449e-006 ]
4684 : [ 9.0102e-006  ]
4685 : [ 9.07074e-006 ]
4686 : [ 8.89407e-006 ]
4687 : [ 9.07228e-006 ]
4688 : [ 9.26258e-006 ]
4689 : [ 8.97792e-006 ]
4690 : [ 8.96563e-006 ]
4691 : [ 9.09911e-006 ]
4692 : [ 9.12936e-006 ]
4693 : [ 9.2176e-006  ]
4694 : [ 9.1327e-006  ]
4695 : [ 9.12833e-006 ]
4696 : [ 8.89788e-006 ]
4697 : [ 8.88694e-006 ]
4698 : [ 8.97506e-006 ]
4699 : [ 9.09582e-006 ]
4700 : [ 8.94571e-006 ]
4701 : [ 9.13395e-006 ]
4702 : [ 9.1305e-006  ]
4703 : [ 9.12568e-006 ]
4704 : [ 8.98473e-006 ]
4705 : [ 9.21174e-006 ]
4706 : [ 9.2099e-006  ]
4707 : [ 8.96025e-006 ]
4708 : [ 8.91594e-006 ]
4709 : [ 9.02436e-006 ]
4710 : [ 9.2177e-006  ]
4711 : [ 8.97528e-006 ]
4712 : [ 9.17349e-006 ]
4713 : [ 8.94393e-006 ]
4714 : [ 8.9975e-006  ]
4715 : [ 9.04054e-006 ]
4716 : [ 8.98965e-006 ]
4717 : [ 9.18896e-006 ]
4718 : [ 8.96743e-006 ]
4719 : [ 9.00373e-006 ]
4720 : [ 8.87567e-006 ]
4721 : [ 9.02323e-006 ]
4722 : [ 8.9592e-006  ]
4723 : [ 9.02258e-006 ]
4724 : [ 9.19242e-006 ]
4725 : [ 9.25775e-006 ]
4726 : [ 9.05148e-006 ]
4727 : [ 8.95436e-006 ]
4728 : [ 9.07585e-006 ]
4729 : [ 9.10411e-006 ]
4730 : [ 9.10242e-006 ]
4731 : [ 9.19464e-006 ]
4732 : [ 8.8691e-006  ]
4733 : [ 9.1464e-006  ]
4734 : [ 9.27766e-006 ]
4735 : [ 8.69238e-006 ]
4736 : [ 8.99776e-006 ]
4737 : [ 9.04806e-006 ]
4738 : [ 9.28734e-006 ]
4739 : [ 9.20036e-006 ]
4740 : [ 8.98669e-006 ]
4741 : [ 9.09238e-006 ]
4742 : [ 9.00691e-006 ]
4743 : [ 9.07416e-006 ]
4744 : [ 9.238e-006   ]
4745 : [ 8.91717e-006 ]
4746 : [ 9.15776e-006 ]
4747 : [ 9.07094e-006 ]
4748 : [ 8.88718e-006 ]
4749 : [ 9.14449e-006 ]
4750 : [ 9.30657e-006 ]
4751 : [ 9.00703e-006 ]
4752 : [ 9.22486e-006 ]
4753 : [ 9.22651e-006 ]
4754 : [ 9.17377e-006 ]
4755 : [ 9.13271e-006 ]
4756 : [ 9.04149e-006 ]
4757 : [ 9.11488e-006 ]
4758 : [ 8.93062e-006 ]
4759 : [ 9.10378e-006 ]
4760 : [ 9.28959e-006 ]
4761 : [ 8.83024e-006 ]
4762 : [ 8.8698e-006  ]
4763 : [ 8.78669e-006 ]
4764 : [ 8.88468e-006 ]
4765 : [ 8.91398e-006 ]
4766 : [ 8.96776e-006 ]
4767 : [ 9.19363e-006 ]
4768 : [ 9.25327e-006 ]
4769 : [ 8.82535e-006 ]
4770 : [ 9.17804e-006 ]
4771 : [ 9.16227e-006 ]
4772 : [ 8.998e-006   ]
4773 : [ 8.91736e-006 ]
4774 : [ 9.00992e-006 ]
4775 : [ 9.1364e-006  ]
4776 : [ 9.10575e-006 ]
4777 : [ 9.05172e-006 ]
4778 : [ 9.03737e-006 ]
4779 : [ 8.84148e-006 ]
4780 : [ 8.99932e-006 ]
4781 : [ 8.90328e-006 ]
4782 : [ 8.95027e-006 ]
4783 : [ 9.0877e-006  ]
4784 : [ 8.94805e-006 ]
4785 : [ 8.96524e-006 ]
4786 : [ 8.90791e-006 ]
4787 : [ 9.05864e-006 ]
4788 : [ 8.89582e-006 ]
4789 : [ 9.10172e-006 ]
4790 : [ 8.8779e-006  ]
4791 : [ 9.25161e-006 ]
4792 : [ 9.12109e-006 ]
4793 : [ 9.06426e-006 ]
4794 : [ 9.22017e-006 ]
4795 : [ 8.87936e-006 ]
4796 : [ 9.11631e-006 ]
4797 : [ 9.24444e-006 ]
4798 : [ 9.26022e-006 ]
4799 : [ 9.05871e-006 ]
4800 : [ 8.91356e-006 ]
4801 : [ 9.07211e-006 ]
4802 : [ 9.18819e-006 ]
4803 : [ 9.0038e-006  ]
4804 : [ 8.97334e-006 ]
4805 : [ 8.84914e-006 ]
4806 : [ 9.05909e-006 ]
4807 : [ 9.10988e-006 ]
4808 : [ 9.16204e-006 ]
4809 : [ 9.2005e-006  ]
4810 : [ 8.9404e-006  ]
4811 : [ 9.10764e-006 ]
4812 : [ 8.97573e-006 ]
4813 : [ 9.22252e-006 ]
4814 : [ 8.773e-006   ]
4815 : [ 9.28131e-006 ]
4816 : [ 9.13115e-006 ]
4817 : [ 9.05457e-006 ]
4818 : [ 9.14789e-006 ]
4819 : [ 9.10662e-006 ]
4820 : [ 9.30291e-006 ]
4821 : [ 9.09378e-006 ]
4822 : [ 9.01523e-006 ]
4823 : [ 9.28354e-006 ]
4824 : [ 8.94685e-006 ]
4825 : [ 8.87225e-006 ]
4826 : [ 9.01004e-006 ]
4827 : [ 9.23358e-006 ]
4828 : [ 8.83228e-006 ]
4829 : [ 9.21913e-006 ]
4830 : [ 9.03505e-006 ]
4831 : [ 8.95681e-006 ]
4832 : [ 9.2441e-006  ]
4833 : [ 9.03169e-006 ]
4834 : [ 9.10449e-006 ]
4835 : [ 9.21295e-006 ]
4836 : [ 9.2986e-006  ]
4837 : [ 8.74837e-006 ]
4838 : [ 9.0152e-006  ]
4839 : [ 9.02681e-006 ]
4840 : [ 9.23533e-006 ]
4841 : [ 9.18357e-006 ]
4842 : [ 9.20261e-006 ]
4843 : [ 9.06926e-006 ]
4844 : [ 9.21028e-006 ]
4845 : [ 8.99743e-006 ]
4846 : [ 9.09844e-006 ]
4847 : [ 9.14632e-006 ]
4848 : [ 9.20431e-006 ]
4849 : [ 8.99575e-006 ]
4850 : [ 8.90729e-006 ]
4851 : [ 8.86434e-006 ]
4852 : [ 9.03099e-006 ]
4853 : [ 8.74325e-006 ]
4854 : [ 8.91167e-006 ]
4855 : [ 8.94423e-006 ]
4856 : [ 9.01824e-006 ]
4857 : [ 8.76144e-006 ]
4858 : [ 9.24825e-006 ]
4859 : [ 9.05951e-006 ]
4860 : [ 8.97537e-006 ]
4861 : [ 8.92529e-006 ]
4862 : [ 8.93805e-006 ]
4863 : [ 9.18296e-006 ]
4864 : [ 9.1914e-006  ]
4865 : [ 9.10306e-006 ]
4866 : [ 9.09308e-006 ]
4867 : [ 9.00612e-006 ]
4868 : [ 8.88348e-006 ]
4869 : [ 9.19935e-006 ]
4870 : [ 8.81233e-006 ]
4871 : [ 9.06008e-006 ]
4872 : [ 9.02735e-006 ]
4873 : [ 9.1e-006     ]
4874 : [ 9.20593e-006 ]
4875 : [ 8.95612e-006 ]
4876 : [ 9.07657e-006 ]
4877 : [ 9.00617e-006 ]
4878 : [ 8.98598e-006 ]
4879 : [ 8.9985e-006  ]
4880 : [ 9.26247e-006 ]
4881 : [ 9.01934e-006 ]
4882 : [ 8.831e-006   ]
4883 : [ 8.8563e-006  ]
4884 : [ 8.96093e-006 ]
4885 : [ 8.6651e-006  ]
4886 : [ 9.11829e-006 ]
4887 : [ 8.99907e-006 ]
4888 : [ 9.02288e-006 ]
4889 : [ 9.21161e-006 ]
4890 : [ 9.0525e-006  ]
4891 : [ 9.1845e-006  ]
4892 : [ 9.25342e-006 ]
4893 : [ 9.09288e-006 ]
4894 : [ 9.02363e-006 ]
4895 : [ 8.97859e-006 ]
4896 : [ 8.97444e-006 ]
4897 : [ 9.0974e-006  ]
4898 : [ 8.83008e-006 ]
4899 : [ 8.93332e-006 ]
4900 : [ 9.13996e-006 ]
4901 : [ 9.25268e-006 ]
4902 : [ 9.06744e-006 ]
4903 : [ 9.07751e-006 ]
4904 : [ 9.24675e-006 ]
4905 : [ 8.93007e-006 ]
4906 : [ 8.8479e-006  ]
4907 : [ 9.09033e-006 ]
4908 : [ 9.0894e-006  ]
4909 : [ 9.1742e-006  ]
4910 : [ 9.10171e-006 ]
4911 : [ 9.12054e-006 ]
4912 : [ 9.25161e-006 ]
4913 : [ 8.78622e-006 ]
4914 : [ 9.12713e-006 ]
4915 : [ 9.29567e-006 ]
4916 : [ 8.61814e-006 ]
4917 : [ 9.16505e-006 ]
4918 : [ 9.1418e-006  ]
4919 : [ 8.9792e-006  ]
4920 : [ 8.85922e-006 ]
4921 : [ 8.91429e-006 ]
4922 : [ 9.0522e-006  ]
4923 : [ 8.95515e-006 ]
4924 : [ 8.66827e-006 ]
4925 : [ 8.98333e-006 ]
4926 : [ 9.07631e-006 ]
4927 : [ 8.81075e-006 ]
4928 : [ 9.0177e-006  ]
4929 : [ 9.10163e-006 ]
4930 : [ 9.28306e-006 ]
4931 : [ 9.09631e-006 ]
4932 : [ 9.14145e-006 ]
4933 : [ 8.95909e-006 ]
4934 : [ 8.74714e-006 ]
4935 : [ 9.12052e-006 ]
4936 : [ 9.30063e-006 ]
4937 : [ 9.09324e-006 ]
4938 : [ 8.92883e-006 ]
4939 : [ 9.21194e-006 ]
4940 : [ 9.27602e-006 ]
4941 : [ 9.06617e-006 ]
4942 : [ 9.22771e-006 ]
4943 : [ 9.1465e-006  ]
4944 : [ 9.10959e-006 ]
4945 : [ 8.97921e-006 ]
4946 : [ 9.00124e-006 ]
4947 : [ 8.62014e-006 ]
4948 : [ 8.93138e-006 ]
4949 : [ 8.89571e-006 ]
4950 : [ 8.9817e-006  ]
4951 : [ 8.9966e-006  ]
4952 : [ 8.89132e-006 ]
4953 : [ 9.26677e-006 ]
4954 : [ 9.00564e-006 ]
4955 : [ 9.03805e-006 ]
4956 : [ 8.9713e-006  ]
4957 : [ 9.13983e-006 ]
4958 : [ 8.81919e-006 ]
4959 : [ 8.89998e-006 ]
4960 : [ 8.98149e-006 ]
4961 : [ 9.04376e-006 ]
4962 : [ 8.89668e-006 ]
4963 : [ 9.18911e-006 ]
4964 : [ 9.07241e-006 ]
4965 : [ 8.57367e-006 ]
4966 : [ 9.27641e-006 ]
4967 : [ 8.77368e-006 ]
4968 : [ 9.1388e-006  ]
4969 : [ 9.24006e-006 ]
4970 : [ 9.06399e-006 ]
4971 : [ 9.01649e-006 ]
4972 : [ 8.74351e-006 ]
4973 : [ 8.98722e-006 ]
4974 : [ 9.00613e-006 ]
4975 : [ 9.06435e-006 ]
4976 : [ 9.03837e-006 ]
4977 : [ 8.61018e-006 ]
4978 : [ 9.12947e-006 ]
4979 : [ 9.05131e-006 ]
4980 : [ 8.92119e-006 ]
4981 : [ 8.82111e-006 ]
4982 : [ 9.33503e-006 ]
4983 : [ 8.71498e-006 ]
4984 : [ 9.17692e-006 ]
4985 : [ 8.85298e-006 ]
4986 : [ 9.1338e-006  ]
4987 : [ 8.86579e-006 ]
4988 : [ 8.98995e-006 ]
4989 : [ 9.08415e-006 ]
4990 : [ 9.09809e-006 ]
4991 : [ 8.94244e-006 ]
4992 : [ 9.11317e-006 ]
4993 : [ 9.24504e-006 ]
4994 : [ 9.15793e-006 ]
4995 : [ 9.12135e-006 ]
4996 : [ 9.07975e-006 ]
4997 : [ 9.21592e-006 ]
4998 : [ 8.82907e-006 ]
4999 : [ 8.99127e-006 ]
5000 : [ 8.93524e-006 ]
5001 : [ 9.14809e-006 ]
5002 : [ 9.02172e-006 ]
5003 : [ 8.95911e-006 ]
5004 : [ 9.21216e-006 ]
5005 : [ 9.23169e-006 ]
5006 : [ 9.25247e-006 ]
5007 : [ 8.95972e-006 ]
5008 : [ 9.15251e-006 ]
5009 : [ 8.62703e-006 ]
5010 : [ 8.98963e-006 ]
5011 : [ 8.9442e-006  ]
5012 : [ 8.97233e-006 ]
5013 : [ 8.8245e-006  ]
5014 : [ 8.64853e-006 ]
5015 : [ 8.84806e-006 ]
5016 : [ 8.98024e-006 ]
5017 : [ 8.84769e-006 ]
5018 : [ 8.70957e-006 ]
5019 : [ 9.21374e-006 ]
5020 : [ 9.02368e-006 ]
5021 : [ 8.60238e-006 ]
5022 : [ 9.06838e-006 ]
5023 : [ 8.94955e-006 ]
5024 : [ 8.99174e-006 ]
5025 : [ 9.0757e-006  ]
5026 : [ 8.83844e-006 ]
5027 : [ 9.25726e-006 ]
5028 : [ 8.87101e-006 ]
5029 : [ 8.971e-006   ]
5030 : [ 8.99834e-006 ]
5031 : [ 9.08085e-006 ]
5032 : [ 9.0257e-006  ]
5033 : [ 9.16742e-006 ]
5034 : [ 9.24028e-006 ]
5035 : [ 8.76858e-006 ]
5036 : [ 8.96352e-006 ]
5037 : [ 9.16168e-006 ]
5038 : [ 8.95555e-006 ]
5039 : [ 9.08847e-006 ]
5040 : [ 8.93042e-006 ]
5041 : [ 9.19989e-006 ]
5042 : [ 9.00567e-006 ]
5043 : [ 8.79168e-006 ]
5044 : [ 9.12472e-006 ]
5045 : [ 8.97228e-006 ]
5046 : [ 9.02873e-006 ]
5047 : [ 9.18284e-006 ]
5048 : [ 8.9956e-006  ]
5049 : [ 9.28976e-006 ]
5050 : [ 9.05915e-006 ]
5051 : [ 9.2934e-006  ]
5052 : [ 8.69041e-006 ]
5053 : [ 8.91407e-006 ]
5054 : [ 9.05135e-006 ]
5055 : [ 9.08032e-006 ]
5056 : [ 9.01958e-006 ]
5057 : [ 9.21758e-006 ]
5058 : [ 9.11846e-006 ]
5059 : [ 9.12939e-006 ]
5060 : [ 9.28558e-006 ]
5061 : [ 9.08768e-006 ]
5062 : [ 8.92204e-006 ]
5063 : [ 9.02005e-006 ]
5064 : [ 8.91712e-006 ]
5065 : [ 8.93842e-006 ]
5066 : [ 9.20271e-006 ]
5067 : [ 9.01129e-006 ]
5068 : [ 9.04433e-006 ]
5069 : [ 8.95215e-006 ]
5070 : [ 8.97686e-006 ]
5071 : [ 9.10608e-006 ]
5072 : [ 9.01077e-006 ]
5073 : [ 8.99558e-006 ]
5074 : [ 8.82966e-006 ]
5075 : [ 9.1942e-006  ]
5076 : [ 8.84122e-006 ]
5077 : [ 8.94427e-006 ]
5078 : [ 9.13532e-006 ]
5079 : [ 9.27762e-006 ]
5080 : [ 9.05207e-006 ]
5081 : [ 8.93696e-006 ]
5082 : [ 8.75883e-006 ]
5083 : [ 9.17727e-006 ]
5084 : [ 9.09361e-006 ]
5085 : [ 9.06897e-006 ]
5086 : [ 9.041e-006   ]
5087 : [ 9.17058e-006 ]
5088 : [ 9.04748e-006 ]
5089 : [ 9.20106e-006 ]
5090 : [ 9.06248e-006 ]
5091 : [ 9.01171e-006 ]
5092 : [ 9.21558e-006 ]
5093 : [ 9.32632e-006 ]
5094 : [ 9.10871e-006 ]
5095 : [ 8.91932e-006 ]
5096 : [ 8.86643e-006 ]
5097 : [ 8.82997e-006 ]
5098 : [ 9.27569e-006 ]
5099 : [ 8.92276e-006 ]
5100 : [ 9.07872e-006 ]
5101 : [ 9.10893e-006 ]
5102 : [ 9.02725e-006 ]
5103 : [ 9.2918e-006  ]
5104 : [ 9.26425e-006 ]
5105 : [ 9.14697e-006 ]
5106 : [ 8.97225e-006 ]
5107 : [ 8.74261e-006 ]
5108 : [ 8.8778e-006  ]
5109 : [ 9.25679e-006 ]
5110 : [ 9.19074e-006 ]
5111 : [ 9.11276e-006 ]
5112 : [ 9.21343e-006 ]
5113 : [ 8.98475e-006 ]
5114 : [ 8.97106e-006 ]
5115 : [ 8.83729e-006 ]
5116 : [ 8.96953e-006 ]
5117 : [ 9.13178e-006 ]
5118 : [ 9.17054e-006 ]
5119 : [ 8.96953e-006 ]
5120 : [ 8.72327e-006 ]
5121 : [ 9.31253e-006 ]
5122 : [ 9.06709e-006 ]
5123 : [ 9.15346e-006 ]
5124 : [ 8.79368e-006 ]
5125 : [ 8.92627e-006 ]
5126 : [ 9.10685e-006 ]
5127 : [ 9.11481e-006 ]
5128 : [ 9.11085e-006 ]
5129 : [ 8.93936e-006 ]
5130 : [ 8.84348e-006 ]
5131 : [ 8.99649e-006 ]
5132 : [ 9.0283e-006  ]
5133 : [ 8.90134e-006 ]
5134 : [ 8.91062e-006 ]
5135 : [ 9.19303e-006 ]
5136 : [ 8.9756e-006  ]
5137 : [ 8.89793e-006 ]
5138 : [ 8.81964e-006 ]
5139 : [ 9.07245e-006 ]
5140 : [ 9.26795e-006 ]
5141 : [ 9.00995e-006 ]
5142 : [ 9.01854e-006 ]
5143 : [ 8.92384e-006 ]
5144 : [ 8.80429e-006 ]
5145 : [ 8.9446e-006  ]
5146 : [ 9.06149e-006 ]
5147 : [ 9.02308e-006 ]
5148 : [ 9.07503e-006 ]
5149 : [ 8.77463e-006 ]
5150 : [ 9.3077e-006  ]
5151 : [ 9.19558e-006 ]
5152 : [ 9.11028e-006 ]
5153 : [ 8.87146e-006 ]
5154 : [ 8.79209e-006 ]
5155 : [ 8.94901e-006 ]
5156 : [ 9.08657e-006 ]
5157 : [ 9.10257e-006 ]
5158 : [ 8.98082e-006 ]
5159 : [ 9.02005e-006 ]
5160 : [ 9.13595e-006 ]
5161 : [ 9.20656e-006 ]
5162 : [ 9.12055e-006 ]
5163 : [ 8.98271e-006 ]
5164 : [ 9.02206e-006 ]
5165 : [ 8.98313e-006 ]
5166 : [ 8.97195e-006 ]
5167 : [ 9.11447e-006 ]
5168 : [ 8.99204e-006 ]
5169 : [ 9.07171e-006 ]
5170 : [ 9.13666e-006 ]
5171 : [ 8.99965e-006 ]
5172 : [ 8.8911e-006  ]
5173 : [ 8.77714e-006 ]
5174 : [ 9.25081e-006 ]
5175 : [ 9.21101e-006 ]
5176 : [ 9.19481e-006 ]
5177 : [ 8.99201e-006 ]
5178 : [ 9.10527e-006 ]
5179 : [ 8.96028e-006 ]
5180 : [ 9.0589e-006  ]
5181 : [ 8.97434e-006 ]
5182 : [ 9.08504e-006 ]
5183 : [ 8.95594e-006 ]
5184 : [ 9.30281e-006 ]
5185 : [ 8.80989e-006 ]
5186 : [ 9.1212e-006  ]
5187 : [ 9.16974e-006 ]
5188 : [ 9.07874e-006 ]
5189 : [ 9.03691e-006 ]
5190 : [ 8.95707e-006 ]
5191 : [ 9.18527e-006 ]
5192 : [ 9.03674e-006 ]
5193 : [ 9.07412e-006 ]
5194 : [ 8.83729e-006 ]
5195 : [ 8.69079e-006 ]
5196 : [ 8.95571e-006 ]
5197 : [ 9.00921e-006 ]
5198 : [ 8.87413e-006 ]
5199 : [ 9.08463e-006 ]
5200 : [ 9.09959e-006 ]
5201 : [ 8.93666e-006 ]
5202 : [ 9.20361e-006 ]
5203 : [ 8.95997e-006 ]
5204 : [ 9.32162e-006 ]
5205 : [ 8.97873e-006 ]
5206 : [ 9.07417e-006 ]
5207 : [ 8.94562e-006 ]
5208 : [ 8.99068e-006 ]
5209 : [ 8.93557e-006 ]
5210 : [ 8.66602e-006 ]
5211 : [ 8.99102e-006 ]
5212 : [ 8.87603e-006 ]
5213 : [ 9.14332e-006 ]
5214 : [ 9.25712e-006 ]
5215 : [ 9.2152e-006  ]
5216 : [ 9.22174e-006 ]
5217 : [ 8.87385e-006 ]
5218 : [ 9.18699e-006 ]
5219 : [ 9.11085e-006 ]
5220 : [ 9.07826e-006 ]
5221 : [ 9.11142e-006 ]
5222 : [ 8.83095e-006 ]
5223 : [ 9.17064e-006 ]
5224 : [ 9.18542e-006 ]
5225 : [ 9.22593e-006 ]
5226 : [ 9.10235e-006 ]
5227 : [ 9.08045e-006 ]
5228 : [ 8.57533e-006 ]
5229 : [ 8.92323e-006 ]
5230 : [ 8.8611e-006  ]
5231 : [ 9.12065e-006 ]
5232 : [ 9.01143e-006 ]
5233 : [ 9.11787e-006 ]
5234 : [ 8.95984e-006 ]
5235 : [ 9.06209e-006 ]
5236 : [ 9.02259e-006 ]
5237 : [ 9.18566e-006 ]
5238 : [ 9.02517e-006 ]
5239 : [ 8.97203e-006 ]
5240 : [ 9.06941e-006 ]
5241 : [ 9.09476e-006 ]
5242 : [ 8.98611e-006 ]
5243 : [ 9.07201e-006 ]
5244 : [ 9.15897e-006 ]
5245 : [ 9.30432e-006 ]
5246 : [ 9.17424e-006 ]
5247 : [ 9.29225e-006 ]
5248 : [ 8.96304e-006 ]
5249 : [ 8.68873e-006 ]
5250 : [ 9.05894e-006 ]
5251 : [ 8.85653e-006 ]
5252 : [ 8.88087e-006 ]
5253 : [ 8.7269e-006  ]
5254 : [ 8.94781e-006 ]
5255 : [ 9.09864e-006 ]
5256 : [ 9.14565e-006 ]
5257 : [ 9.00031e-006 ]
5258 : [ 9.25092e-006 ]
5259 : [ 8.82307e-006 ]
5260 : [ 9.02443e-006 ]
5261 : [ 9.16619e-006 ]
5262 : [ 8.85733e-006 ]
5263 : [ 9.15397e-006 ]
5264 : [ 8.93607e-006 ]
5265 : [ 9.14065e-006 ]
5266 : [ 9.18366e-006 ]
5267 : [ 9.05117e-006 ]
5268 : [ 9.07258e-006 ]
5269 : [ 9.0526e-006  ]
5270 : [ 9.04812e-006 ]
5271 : [ 8.9111e-006  ]
5272 : [ 8.92938e-006 ]
5273 : [ 9.04518e-006 ]
5274 : [ 9.10364e-006 ]
5275 : [ 9.13493e-006 ]
5276 : [ 8.85407e-006 ]
5277 : [ 8.82223e-006 ]
5278 : [ 9.11917e-006 ]
5279 : [ 8.91592e-006 ]
5280 : [ 9.10761e-006 ]
5281 : [ 8.6976e-006  ]
5282 : [ 8.68693e-006 ]
5283 : [ 9.1387e-006  ]
5284 : [ 9.24991e-006 ]
5285 : [ 9.25233e-006 ]
5286 : [ 9.24176e-006 ]
5287 : [ 9.13136e-006 ]
5288 : [ 9.12786e-006 ]
5289 : [ 9.153e-006   ]
5290 : [ 8.81691e-006 ]
5291 : [ 8.88952e-006 ]
5292 : [ 9.09916e-006 ]
5293 : [ 9.03154e-006 ]
5294 : [ 9.18095e-006 ]
5295 : [ 9.14921e-006 ]
5296 : [ 8.89983e-006 ]
5297 : [ 8.84186e-006 ]
5298 : [ 8.91697e-006 ]
5299 : [ 8.75995e-006 ]
5300 : [ 9.12506e-006 ]
5301 : [ 9.0463e-006  ]
5302 : [ 9.11454e-006 ]
5303 : [ 9.27515e-006 ]
5304 : [ 9.25524e-006 ]
5305 : [ 9.24395e-006 ]
5306 : [ 9.05569e-006 ]
5307 : [ 8.86354e-006 ]
5308 : [ 9.20211e-006 ]
5309 : [ 9.2218e-006  ]
5310 : [ 8.87157e-006 ]
5311 : [ 9.11977e-006 ]
5312 : [ 9.19412e-006 ]
5313 : [ 8.84517e-006 ]
5314 : [ 9.16936e-006 ]
5315 : [ 9.25078e-006 ]
5316 : [ 8.79659e-006 ]
5317 : [ 9.10585e-006 ]
5318 : [ 9.3015e-006  ]
5319 : [ 9.12332e-006 ]
5320 : [ 8.77445e-006 ]
5321 : [ 9.08513e-006 ]
5322 : [ 9.12201e-006 ]
5323 : [ 9.24468e-006 ]
5324 : [ 8.76679e-006 ]
5325 : [ 9.25493e-006 ]
5326 : [ 9.21773e-006 ]
5327 : [ 8.90271e-006 ]
5328 : [ 9.13121e-006 ]
5329 : [ 8.60799e-006 ]
5330 : [ 8.98672e-006 ]
5331 : [ 9.05485e-006 ]
5332 : [ 9.19595e-006 ]
5333 : [ 8.94032e-006 ]
5334 : [ 8.99182e-006 ]
5335 : [ 8.79486e-006 ]
5336 : [ 8.95704e-006 ]
5337 : [ 9.05764e-006 ]
5338 : [ 9.0687e-006  ]
5339 : [ 9.04865e-006 ]
5340 : [ 9.09227e-006 ]
5341 : [ 9.14221e-006 ]
5342 : [ 9.04527e-006 ]
5343 : [ 9.01025e-006 ]
5344 : [ 8.95044e-006 ]
5345 : [ 9.26085e-006 ]
5346 : [ 8.88777e-006 ]
5347 : [ 8.9153e-006  ]
5348 : [ 8.98051e-006 ]
5349 : [ 9.06296e-006 ]
5350 : [ 9.01325e-006 ]
5351 : [ 9.13485e-006 ]
5352 : [ 9.10392e-006 ]
5353 : [ 9.27123e-006 ]
5354 : [ 9.30237e-006 ]
5355 : [ 8.87731e-006 ]
5356 : [ 8.86842e-006 ]
5357 : [ 9.32614e-006 ]
5358 : [ 9.08347e-006 ]
5359 : [ 8.89652e-006 ]
5360 : [ 8.96917e-006 ]
5361 : [ 8.67302e-006 ]
5362 : [ 8.87457e-006 ]
5363 : [ 9.1777e-006  ]
5364 : [ 9.02575e-006 ]
5365 : [ 9.17319e-006 ]
5366 : [ 8.9283e-006  ]
5367 : [ 9.05116e-006 ]
5368 : [ 8.86914e-006 ]
5369 : [ 8.96596e-006 ]
5370 : [ 9.02105e-006 ]
5371 : [ 8.9787e-006  ]
5372 : [ 9.05357e-006 ]
5373 : [ 9.20765e-006 ]
5374 : [ 8.85244e-006 ]
5375 : [ 8.95729e-006 ]
5376 : [ 8.71283e-006 ]
5377 : [ 9.1198e-006  ]
5378 : [ 9.06138e-006 ]
5379 : [ 9.26796e-006 ]
5380 : [ 8.8722e-006  ]
5381 : [ 9.16261e-006 ]
5382 : [ 9.15217e-006 ]
5383 : [ 8.86919e-006 ]
5384 : [ 9.20372e-006 ]
5385 : [ 8.82991e-006 ]
5386 : [ 8.77742e-006 ]
5387 : [ 9.0082e-006  ]
5388 : [ 8.87473e-006 ]
5389 : [ 8.95177e-006 ]
5390 : [ 8.90638e-006 ]
5391 : [ 8.91985e-006 ]
5392 : [ 8.91795e-006 ]
5393 : [ 9.08749e-006 ]
5394 : [ 8.92326e-006 ]
5395 : [ 8.93698e-006 ]
5396 : [ 9.27223e-006 ]
5397 : [ 9.28128e-006 ]
5398 : [ 9.26814e-006 ]
5399 : [ 9.07596e-006 ]
5400 : [ 9.0532e-006  ]
5401 : [ 9.10859e-006 ]
5402 : [ 9.27027e-006 ]
5403 : [ 9.23072e-006 ]
5404 : [ 9.20513e-006 ]
5405 : [ 8.97835e-006 ]
5406 : [ 9.28699e-006 ]
5407 : [ 9.09087e-006 ]
5408 : [ 9.14222e-006 ]
5409 : [ 8.98325e-006 ]
5410 : [ 9.22864e-006 ]
5411 : [ 9.19406e-006 ]
5412 : [ 9.02396e-006 ]
5413 : [ 8.75969e-006 ]
5414 : [ 8.99094e-006 ]
5415 : [ 9.20595e-006 ]
5416 : [ 9.30045e-006 ]
5417 : [ 9.03546e-006 ]
5418 : [ 8.90878e-006 ]
5419 : [ 9.1923e-006  ]
5420 : [ 9.07515e-006 ]
5421 : [ 9.24554e-006 ]
5422 : [ 9.06704e-006 ]
5423 : [ 8.85325e-006 ]
5424 : [ 9.18756e-006 ]
5425 : [ 9.18514e-006 ]
5426 : [ 9.08143e-006 ]
5427 : [ 9.07443e-006 ]
5428 : [ 9.1684e-006  ]
5429 : [ 9.1663e-006  ]
5430 : [ 8.7671e-006  ]
5431 : [ 8.90816e-006 ]
5432 : [ 9.07017e-006 ]
5433 : [ 9.04928e-006 ]
5434 : [ 9.06656e-006 ]
5435 : [ 8.83522e-006 ]
5436 : [ 9.01355e-006 ]
5437 : [ 9.13445e-006 ]
5438 : [ 8.89583e-006 ]
5439 : [ 9.08467e-006 ]
5440 : [ 9.19346e-006 ]
5441 : [ 8.81375e-006 ]
5442 : [ 9.25687e-006 ]
5443 : [ 9.08313e-006 ]
5444 : [ 9.05133e-006 ]
5445 : [ 9.22776e-006 ]
5446 : [ 8.91657e-006 ]
5447 : [ 8.95452e-006 ]
5448 : [ 8.84426e-006 ]
5449 : [ 9.06359e-006 ]
5450 : [ 8.77587e-006 ]
5451 : [ 8.98409e-006 ]
5452 : [ 8.78232e-006 ]
5453 : [ 9.0872e-006  ]
5454 : [ 9.22996e-006 ]
5455 : [ 9.29998e-006 ]
5456 : [ 8.88689e-006 ]
5457 : [ 9.0765e-006  ]
5458 : [ 9.07736e-006 ]
5459 : [ 8.84092e-006 ]
5460 : [ 9.20142e-006 ]
5461 : [ 8.83883e-006 ]
5462 : [ 8.88144e-006 ]
5463 : [ 9.26526e-006 ]
5464 : [ 9.08318e-006 ]
5465 : [ 8.94339e-006 ]
5466 : [ 9.16304e-006 ]
5467 : [ 9.09294e-006 ]
5468 : [ 9.18243e-006 ]
5469 : [ 8.79687e-006 ]
5470 : [ 9.04231e-006 ]
5471 : [ 8.98285e-006 ]
5472 : [ 9.11429e-006 ]
5473 : [ 8.97354e-006 ]
5474 : [ 8.94439e-006 ]
5475 : [ 8.96693e-006 ]
5476 : [ 9.0542e-006  ]
5477 : [ 8.62937e-006 ]
5478 : [ 9.08637e-006 ]
5479 : [ 9.18985e-006 ]
5480 : [ 9.21609e-006 ]
5481 : [ 9.0709e-006  ]
5482 : [ 9.17139e-006 ]
5483 : [ 9.24245e-006 ]
5484 : [ 9.21912e-006 ]
5485 : [ 8.79303e-006 ]
5486 : [ 9.23003e-006 ]
5487 : [ 9.06243e-006 ]
5488 : [ 8.84521e-006 ]
5489 : [ 9.0987e-006  ]
5490 : [ 8.80821e-006 ]
5491 : [ 8.98581e-006 ]
5492 : [ 9.24563e-006 ]
5493 : [ 9.29265e-006 ]
5494 : [ 8.83308e-006 ]
5495 : [ 9.25029e-006 ]
5496 : [ 9.15549e-006 ]
5497 : [ 8.91557e-006 ]
5498 : [ 8.71351e-006 ]
5499 : [ 9.31423e-006 ]
5500 : [ 8.87868e-006 ]
5501 : [ 8.8719e-006  ]
5502 : [ 8.97663e-006 ]
5503 : [ 9.19198e-006 ]
5504 : [ 9.0512e-006  ]
5505 : [ 9.2269e-006  ]
5506 : [ 8.85248e-006 ]
5507 : [ 9.14606e-006 ]
5508 : [ 9.0021e-006  ]
5509 : [ 8.87657e-006 ]
5510 : [ 9.13799e-006 ]
5511 : [ 8.96015e-006 ]
5512 : [ 9.11118e-006 ]
5513 : [ 9.19992e-006 ]
5514 : [ 9.15682e-006 ]
5515 : [ 9.17288e-006 ]
5516 : [ 9.02995e-006 ]
5517 : [ 9.13986e-006 ]
5518 : [ 8.90009e-006 ]
5519 : [ 8.92982e-006 ]
5520 : [ 9.1796e-006  ]
5521 : [ 8.97467e-006 ]
5522 : [ 9.12916e-006 ]
5523 : [ 8.80625e-006 ]
5524 : [ 8.89182e-006 ]
5525 : [ 8.73023e-006 ]
5526 : [ 8.8145e-006  ]
5527 : [ 8.98224e-006 ]
5528 : [ 9.14371e-006 ]
5529 : [ 8.95048e-006 ]
5530 : [ 9.13933e-006 ]
5531 : [ 8.96912e-006 ]
5532 : [ 9.00288e-006 ]
5533 : [ 8.88576e-006 ]
5534 : [ 8.7337e-006  ]
5535 : [ 9.03148e-006 ]
5536 : [ 8.9718e-006  ]
5537 : [ 8.89439e-006 ]
5538 : [ 9.19159e-006 ]
5539 : [ 8.94305e-006 ]
5540 : [ 8.94045e-006 ]
5541 : [ 8.93931e-006 ]
5542 : [ 8.6099e-006  ]
5543 : [ 9.00475e-006 ]
5544 : [ 8.9776e-006  ]
5545 : [ 9.22553e-006 ]
5546 : [ 9.10144e-006 ]
5547 : [ 9.0984e-006  ]
5548 : [ 8.9182e-006  ]
5549 : [ 9.09328e-006 ]
5550 : [ 8.79217e-006 ]
5551 : [ 9.11466e-006 ]
5552 : [ 8.92806e-006 ]
5553 : [ 9.05053e-006 ]
5554 : [ 9.04214e-006 ]
5555 : [ 9.09594e-006 ]
5556 : [ 9.29231e-006 ]
5557 : [ 9.10347e-006 ]
5558 : [ 9.06467e-006 ]
5559 : [ 9.21206e-006 ]
5560 : [ 8.95781e-006 ]
5561 : [ 8.84667e-006 ]
5562 : [ 9.09849e-006 ]
5563 : [ 8.79965e-006 ]
5564 : [ 9.09819e-006 ]
5565 : [ 8.88575e-006 ]
5566 : [ 8.77884e-006 ]
5567 : [ 9.02298e-006 ]
5568 : [ 8.96055e-006 ]
5569 : [ 8.9749e-006  ]
5570 : [ 9.07415e-006 ]
5571 : [ 8.85469e-006 ]
5572 : [ 8.79502e-006 ]
5573 : [ 8.85531e-006 ]
5574 : [ 9.01978e-006 ]
5575 : [ 9.02302e-006 ]
5576 : [ 9.15324e-006 ]
5577 : [ 9.12209e-006 ]
5578 : [ 8.95904e-006 ]
5579 : [ 8.81942e-006 ]
5580 : [ 8.88069e-006 ]
5581 : [ 9.24398e-006 ]
5582 : [ 8.9656e-006  ]
5583 : [ 9.08267e-006 ]
5584 : [ 9.02921e-006 ]
5585 : [ 9.16291e-006 ]
5586 : [ 9.01235e-006 ]
5587 : [ 9.1513e-006  ]
5588 : [ 9.23147e-006 ]
5589 : [ 9.09797e-006 ]
5590 : [ 8.90309e-006 ]
5591 : [ 9.12702e-006 ]
5592 : [ 8.9979e-006  ]
5593 : [ 8.91528e-006 ]
5594 : [ 9.26608e-006 ]
5595 : [ 9.20124e-006 ]
5596 : [ 9.06439e-006 ]
5597 : [ 9.14618e-006 ]
5598 : [ 9.06233e-006 ]
5599 : [ 9.12455e-006 ]
5600 : [ 8.97995e-006 ]
5601 : [ 8.69778e-006 ]
5602 : [ 9.05074e-006 ]
5603 : [ 9.27616e-006 ]
5604 : [ 8.66057e-006 ]
5605 : [ 8.65501e-006 ]
5606 : [ 9.28243e-006 ]
5607 : [ 9.15448e-006 ]
5608 : [ 8.89123e-006 ]
5609 : [ 9.15063e-006 ]
5610 : [ 9.20006e-006 ]
5611 : [ 9.23987e-006 ]
5612 : [ 9.03253e-006 ]
5613 : [ 9.19124e-006 ]
5614 : [ 8.71305e-006 ]
5615 : [ 9.25687e-006 ]
5616 : [ 9.09231e-006 ]
5617 : [ 9.07124e-006 ]
5618 : [ 9.01823e-006 ]
5619 : [ 8.74847e-006 ]
5620 : [ 8.98457e-006 ]
5621 : [ 9.13482e-006 ]
5622 : [ 9.09938e-006 ]
5623 : [ 9.13323e-006 ]
5624 : [ 9.22897e-006 ]
5625 : [ 9.18616e-006 ]
5626 : [ 8.90702e-006 ]
5627 : [ 8.96242e-006 ]
5628 : [ 9.24203e-006 ]
5629 : [ 8.81731e-006 ]
5630 : [ 9.18125e-006 ]
5631 : [ 9.21968e-006 ]
5632 : [ 8.94108e-006 ]
5633 : [ 9.22281e-006 ]
5634 : [ 8.90415e-006 ]
5635 : [ 8.9949e-006  ]
5636 : [ 8.86258e-006 ]
5637 : [ 8.85044e-006 ]
5638 : [ 9.09549e-006 ]
5639 : [ 9.00973e-006 ]
5640 : [ 9.25597e-006 ]
5641 : [ 8.89495e-006 ]
5642 : [ 8.98623e-006 ]
5643 : [ 8.88615e-006 ]
5644 : [ 9.1834e-006  ]
5645 : [ 8.99193e-006 ]
5646 : [ 9.17923e-006 ]
5647 : [ 8.93174e-006 ]
5648 : [ 9.18268e-006 ]
5649 : [ 9.08095e-006 ]
5650 : [ 8.99237e-006 ]
5651 : [ 8.8183e-006  ]
5652 : [ 8.96903e-006 ]
5653 : [ 8.93437e-006 ]
5654 : [ 9.0898e-006  ]
5655 : [ 9.14946e-006 ]
5656 : [ 9.31229e-006 ]
5657 : [ 9.27396e-006 ]
5658 : [ 9.15943e-006 ]
5659 : [ 8.82266e-006 ]
5660 : [ 9.05373e-006 ]
5661 : [ 9.05425e-006 ]
5662 : [ 8.94109e-006 ]
5663 : [ 9.31506e-006 ]
5664 : [ 9.06443e-006 ]
5665 : [ 8.93211e-006 ]
5666 : [ 8.8748e-006  ]
5667 : [ 9.02578e-006 ]
5668 : [ 8.84395e-006 ]
5669 : [ 9.22611e-006 ]
5670 : [ 8.95149e-006 ]
5671 : [ 9.13794e-006 ]
5672 : [ 8.87394e-006 ]
5673 : [ 9.00739e-006 ]
5674 : [ 9.2284e-006  ]
5675 : [ 9.13807e-006 ]
5676 : [ 8.94711e-006 ]
5677 : [ 9.12515e-006 ]
5678 : [ 9.0467e-006  ]
5679 : [ 8.88742e-006 ]
5680 : [ 9.1392e-006  ]
5681 : [ 9.16604e-006 ]
5682 : [ 8.92849e-006 ]
5683 : [ 9.11825e-006 ]
5684 : [ 9.16325e-006 ]
5685 : [ 9.07227e-006 ]
5686 : [ 9.08868e-006 ]
5687 : [ 9.29568e-006 ]
5688 : [ 9.05224e-006 ]
5689 : [ 9.09618e-006 ]
5690 : [ 8.78789e-006 ]
5691 : [ 8.75299e-006 ]
5692 : [ 8.68557e-006 ]
5693 : [ 9.03276e-006 ]
5694 : [ 9.01874e-006 ]
5695 : [ 8.83555e-006 ]
5696 : [ 8.76953e-006 ]
5697 : [ 9.25333e-006 ]
5698 : [ 9.25203e-006 ]
5699 : [ 8.95215e-006 ]
5700 : [ 9.05746e-006 ]
5701 : [ 9.28319e-006 ]
5702 : [ 9.1573e-006  ]
5703 : [ 9.20391e-006 ]
5704 : [ 8.80254e-006 ]
5705 : [ 9.19093e-006 ]
5706 : [ 9.09452e-006 ]
5707 : [ 9.00962e-006 ]
5708 : [ 9.1506e-006  ]
5709 : [ 8.922e-006   ]
5710 : [ 9.14093e-006 ]
5711 : [ 9.27158e-006 ]
5712 : [ 9.08296e-006 ]
5713 : [ 9.21743e-006 ]
5714 : [ 9.07732e-006 ]
5715 : [ 8.96396e-006 ]
5716 : [ 9.2954e-006  ]
5717 : [ 9.24767e-006 ]
5718 : [ 8.98933e-006 ]
5719 : [ 9.26027e-006 ]
5720 : [ 9.19338e-006 ]
5721 : [ 9.12051e-006 ]
5722 : [ 9.25705e-006 ]
5723 : [ 9.10835e-006 ]
5724 : [ 8.89792e-006 ]
5725 : [ 8.77098e-006 ]
5726 : [ 9.20015e-006 ]
5727 : [ 9.19924e-006 ]
5728 : [ 9.06062e-006 ]
5729 : [ 8.99933e-006 ]
5730 : [ 9.08527e-006 ]
5731 : [ 8.90923e-006 ]
5732 : [ 9.18874e-006 ]
5733 : [ 8.95134e-006 ]
5734 : [ 9.10583e-006 ]
5735 : [ 8.78115e-006 ]
5736 : [ 9.17955e-006 ]
5737 : [ 9.12441e-006 ]
5738 : [ 9.03276e-006 ]
5739 : [ 9.03358e-006 ]
5740 : [ 9.2502e-006  ]
5741 : [ 9.06641e-006 ]
5742 : [ 9.10621e-006 ]
5743 : [ 9.08391e-006 ]
5744 : [ 9.08764e-006 ]
5745 : [ 9.10801e-006 ]
5746 : [ 9.1351e-006  ]
5747 : [ 9.04773e-006 ]
5748 : [ 9.20667e-006 ]
5749 : [ 9.16075e-006 ]
5750 : [ 8.96306e-006 ]
5751 : [ 9.14657e-006 ]
5752 : [ 9.03394e-006 ]
5753 : [ 9.27356e-006 ]
5754 : [ 9.20329e-006 ]
5755 : [ 9.19394e-006 ]
5756 : [ 9.19399e-006 ]
5757 : [ 9.27847e-006 ]
5758 : [ 8.87518e-006 ]
5759 : [ 8.89838e-006 ]
5760 : [ 9.15928e-006 ]
5761 : [ 8.83158e-006 ]
5762 : [ 8.91568e-006 ]
5763 : [ 8.80831e-006 ]
5764 : [ 9.17716e-006 ]
5765 : [ 9.02576e-006 ]
5766 : [ 9.08441e-006 ]
5767 : [ 8.99306e-006 ]
5768 : [ 8.90071e-006 ]
5769 : [ 9.03161e-006 ]
5770 : [ 8.99198e-006 ]
5771 : [ 9.09563e-006 ]
5772 : [ 9.06332e-006 ]
5773 : [ 9.17441e-006 ]
5774 : [ 8.9809e-006  ]
5775 : [ 9.3443e-006  ]
5776 : [ 9.14915e-006 ]
5777 : [ 9.10244e-006 ]
5778 : [ 9.06828e-006 ]
5779 : [ 9.12049e-006 ]
5780 : [ 9.0664e-006  ]
5781 : [ 8.63572e-006 ]
5782 : [ 9.17605e-006 ]
5783 : [ 9.04194e-006 ]
5784 : [ 9.1979e-006  ]
5785 : [ 9.15427e-006 ]
5786 : [ 8.95896e-006 ]
5787 : [ 8.93276e-006 ]
5788 : [ 9.24011e-006 ]
5789 : [ 8.96895e-006 ]
5790 : [ 8.91714e-006 ]
5791 : [ 8.89507e-006 ]
5792 : [ 9.22706e-006 ]
5793 : [ 9.14517e-006 ]
5794 : [ 9.03009e-006 ]
5795 : [ 8.99194e-006 ]
5796 : [ 9.06865e-006 ]
5797 : [ 8.93886e-006 ]
5798 : [ 8.94337e-006 ]
5799 : [ 8.91173e-006 ]
5800 : [ 9.06538e-006 ]
5801 : [ 9.00769e-006 ]
5802 : [ 9.17786e-006 ]
5803 : [ 8.84284e-006 ]
5804 : [ 9.20257e-006 ]
5805 : [ 8.92967e-006 ]
5806 : [ 8.87069e-006 ]
5807 : [ 9.15957e-006 ]
5808 : [ 8.91509e-006 ]
5809 : [ 8.80696e-006 ]
5810 : [ 8.89501e-006 ]
5811 : [ 8.94921e-006 ]
5812 : [ 9.27666e-006 ]
5813 : [ 8.70282e-006 ]
5814 : [ 9.12125e-006 ]
5815 : [ 8.76554e-006 ]
5816 : [ 9.06572e-006 ]
5817 : [ 8.9372e-006  ]
5818 : [ 8.95279e-006 ]
5819 : [ 9.1796e-006  ]
5820 : [ 8.65051e-006 ]
5821 : [ 9.15881e-006 ]
5822 : [ 9.11078e-006 ]
5823 : [ 9.00138e-006 ]
5824 : [ 9.16366e-006 ]
5825 : [ 9.20344e-006 ]
5826 : [ 8.95002e-006 ]
5827 : [ 9.13389e-006 ]
5828 : [ 8.87259e-006 ]
5829 : [ 8.90612e-006 ]
5830 : [ 8.98023e-006 ]
5831 : [ 8.98373e-006 ]
5832 : [ 9.04387e-006 ]
5833 : [ 9.01774e-006 ]
5834 : [ 9.16428e-006 ]
5835 : [ 8.7801e-006  ]
5836 : [ 9.05642e-006 ]
5837 : [ 8.69084e-006 ]
5838 : [ 8.9081e-006  ]
5839 : [ 9.12178e-006 ]
5840 : [ 9.18441e-006 ]
5841 : [ 8.9763e-006  ]
5842 : [ 9.24611e-006 ]
5843 : [ 9.00932e-006 ]
5844 : [ 8.81535e-006 ]
5845 : [ 9.2966e-006  ]
5846 : [ 8.84113e-006 ]
5847 : [ 8.99248e-006 ]
5848 : [ 9.12287e-006 ]
5849 : [ 8.98949e-006 ]
5850 : [ 8.64328e-006 ]
5851 : [ 9.09078e-006 ]
5852 : [ 8.93887e-006 ]
5853 : [ 8.96554e-006 ]
5854 : [ 8.76306e-006 ]
5855 : [ 9.13877e-006 ]
5856 : [ 9.2097e-006  ]
5857 : [ 8.92489e-006 ]
5858 : [ 9.26977e-006 ]
5859 : [ 9.32919e-006 ]
5860 : [ 9.01999e-006 ]
5861 : [ 8.99207e-006 ]
5862 : [ 8.9706e-006  ]
5863 : [ 8.94634e-006 ]
5864 : [ 8.97811e-006 ]
5865 : [ 9.09494e-006 ]
5866 : [ 9.11439e-006 ]
5867 : [ 8.90789e-006 ]
5868 : [ 8.97172e-006 ]
5869 : [ 8.94238e-006 ]
5870 : [ 9.11523e-006 ]
5871 : [ 9.03613e-006 ]
5872 : [ 9.05157e-006 ]
5873 : [ 9.08694e-006 ]
5874 : [ 8.6692e-006  ]
5875 : [ 9.12895e-006 ]
5876 : [ 9.02782e-006 ]
5877 : [ 9.06963e-006 ]
5878 : [ 8.90115e-006 ]
5879 : [ 9.18825e-006 ]
5880 : [ 9.21934e-006 ]
5881 : [ 8.82768e-006 ]
5882 : [ 9.17865e-006 ]
5883 : [ 9.25398e-006 ]
5884 : [ 8.86548e-006 ]
5885 : [ 8.83879e-006 ]
5886 : [ 9.30698e-006 ]
5887 : [ 8.90093e-006 ]
5888 : [ 9.16124e-006 ]
5889 : [ 9.17012e-006 ]
5890 : [ 9.17473e-006 ]
5891 : [ 9.0168e-006  ]
5892 : [ 9.23679e-006 ]
5893 : [ 8.97867e-006 ]
5894 : [ 8.94642e-006 ]
5895 : [ 8.98484e-006 ]
5896 : [ 9.07097e-006 ]
5897 : [ 9.17583e-006 ]
5898 : [ 9.22812e-006 ]
5899 : [ 9.02036e-006 ]
5900 : [ 8.96675e-006 ]
5901 : [ 8.87197e-006 ]
5902 : [ 8.73012e-006 ]
5903 : [ 9.11262e-006 ]
5904 : [ 9.04561e-006 ]
5905 : [ 8.69461e-006 ]
5906 : [ 8.98156e-006 ]
5907 : [ 9.18867e-006 ]
5908 : [ 8.93435e-006 ]
5909 : [ 9.13226e-006 ]
5910 : [ 8.99398e-006 ]
5911 : [ 9.11906e-006 ]
5912 : [ 8.98609e-006 ]
5913 : [ 9.02369e-006 ]
5914 : [ 8.98147e-006 ]
5915 : [ 8.81074e-006 ]
5916 : [ 9.11008e-006 ]
5917 : [ 9.01738e-006 ]
5918 : [ 9.063e-006   ]
5919 : [ 9.01461e-006 ]
5920 : [ 9.1515e-006  ]
5921 : [ 8.9472e-006  ]
5922 : [ 8.82512e-006 ]
5923 : [ 9.01148e-006 ]
5924 : [ 9.30071e-006 ]
5925 : [ 9.2853e-006  ]
5926 : [ 8.93474e-006 ]
5927 : [ 9.03128e-006 ]
5928 : [ 9.09582e-006 ]
5929 : [ 8.76834e-006 ]
5930 : [ 8.69918e-006 ]
5931 : [ 8.96381e-006 ]
5932 : [ 9.11235e-006 ]
5933 : [ 8.99028e-006 ]
5934 : [ 9.01738e-006 ]
5935 : [ 8.98299e-006 ]
5936 : [ 9.12371e-006 ]
5937 : [ 9.05173e-006 ]
5938 : [ 8.95358e-006 ]
5939 : [ 9.10029e-006 ]
5940 : [ 8.99984e-006 ]
5941 : [ 8.99876e-006 ]
5942 : [ 9.03028e-006 ]
5943 : [ 9.22559e-006 ]
5944 : [ 9.1646e-006  ]
5945 : [ 9.17451e-006 ]
5946 : [ 9.20847e-006 ]
5947 : [ 8.83135e-006 ]
5948 : [ 8.94892e-006 ]
5949 : [ 8.9769e-006  ]
5950 : [ 9.00636e-006 ]
5951 : [ 9.3005e-006  ]
5952 : [ 8.94615e-006 ]
5953 : [ 9.01647e-006 ]
5954 : [ 8.97367e-006 ]
5955 : [ 9.15656e-006 ]
5956 : [ 9.01228e-006 ]
5957 : [ 8.74354e-006 ]
5958 : [ 9.01473e-006 ]
5959 : [ 8.79469e-006 ]
5960 : [ 8.86984e-006 ]
5961 : [ 9.19347e-006 ]
5962 : [ 9.32762e-006 ]
5963 : [ 9.01087e-006 ]
5964 : [ 9.27178e-006 ]
5965 : [ 9.12081e-006 ]
5966 : [ 9.10624e-006 ]
5967 : [ 8.95413e-006 ]
5968 : [ 9.01644e-006 ]
5969 : [ 8.89226e-006 ]
5970 : [ 9.33559e-006 ]
5971 : [ 8.96133e-006 ]
5972 : [ 8.75301e-006 ]
5973 : [ 9.12219e-006 ]
5974 : [ 9.09896e-006 ]
5975 : [ 9.10681e-006 ]
5976 : [ 8.9247e-006  ]
5977 : [ 9.10569e-006 ]
5978 : [ 9.05328e-006 ]
5979 : [ 9.10835e-006 ]
5980 : [ 8.78439e-006 ]
5981 : [ 9.24638e-006 ]
5982 : [ 8.90278e-006 ]
5983 : [ 9.11742e-006 ]
5984 : [ 9.26967e-006 ]
5985 : [ 8.98316e-006 ]
5986 : [ 9.23263e-006 ]
5987 : [ 8.98537e-006 ]
5988 : [ 8.91326e-006 ]
5989 : [ 9.17112e-006 ]
5990 : [ 9.15591e-006 ]
5991 : [ 9.01707e-006 ]
5992 : [ 9.24268e-006 ]
5993 : [ 9.24294e-006 ]
5994 : [ 8.84025e-006 ]
5995 : [ 8.94977e-006 ]
5996 : [ 8.75451e-006 ]
5997 : [ 9.0448e-006  ]
5998 : [ 8.77391e-006 ]
5999 : [ 8.95781e-006 ]
6000 : [ 8.96368e-006 ]
6001 : [ 9.12627e-006 ]
6002 : [ 8.92814e-006 ]
6003 : [ 8.97442e-006 ]
6004 : [ 9.18187e-006 ]
6005 : [ 9.16556e-006 ]
6006 : [ 8.90887e-006 ]
6007 : [ 9.06064e-006 ]
6008 : [ 9.08183e-006 ]
6009 : [ 8.869e-006   ]
6010 : [ 9.03957e-006 ]
6011 : [ 8.93032e-006 ]
6012 : [ 9.23127e-006 ]
6013 : [ 8.96107e-006 ]
6014 : [ 8.94811e-006 ]
6015 : [ 8.99376e-006 ]
6016 : [ 9.10952e-006 ]
6017 : [ 9.09063e-006 ]
6018 : [ 9.15043e-006 ]
6019 : [ 9.21204e-006 ]
6020 : [ 9.20001e-006 ]
6021 : [ 9.1697e-006  ]
6022 : [ 8.86268e-006 ]
6023 : [ 9.02541e-006 ]
6024 : [ 9.17448e-006 ]
6025 : [ 9.0197e-006  ]
6026 : [ 9.08639e-006 ]
6027 : [ 8.98404e-006 ]
6028 : [ 8.9893e-006  ]
6029 : [ 9.02087e-006 ]
6030 : [ 9.08131e-006 ]
6031 : [ 9.17695e-006 ]
6032 : [ 9.32345e-006 ]
6033 : [ 9.21908e-006 ]
6034 : [ 9.20724e-006 ]
6035 : [ 8.79642e-006 ]
6036 : [ 8.9918e-006  ]
6037 : [ 8.91867e-006 ]
6038 : [ 8.95736e-006 ]
6039 : [ 8.9581e-006  ]
6040 : [ 9.10898e-006 ]
6041 : [ 8.58412e-006 ]
6042 : [ 8.74195e-006 ]
6043 : [ 9.13667e-006 ]
6044 : [ 8.87923e-006 ]
6045 : [ 9.08312e-006 ]
6046 : [ 9.13995e-006 ]
6047 : [ 8.81597e-006 ]
6048 : [ 9.03591e-006 ]
6049 : [ 9.18606e-006 ]
6050 : [ 9.03026e-006 ]
6051 : [ 9.05673e-006 ]
6052 : [ 9.02499e-006 ]
6053 : [ 8.88726e-006 ]
6054 : [ 9.25406e-006 ]
6055 : [ 9.15837e-006 ]
6056 : [ 8.74931e-006 ]
6057 : [ 9.05016e-006 ]
6058 : [ 9.02193e-006 ]
6059 : [ 8.97853e-006 ]
6060 : [ 8.76231e-006 ]
6061 : [ 9.21127e-006 ]
6062 : [ 9.00406e-006 ]
6063 : [ 9.02184e-006 ]
6064 : [ 9.20176e-006 ]
6065 : [ 9.03439e-006 ]
6066 : [ 9.03637e-006 ]
6067 : [ 8.91956e-006 ]
6068 : [ 8.84203e-006 ]
6069 : [ 8.86617e-006 ]
6070 : [ 8.97421e-006 ]
6071 : [ 9.05325e-006 ]
6072 : [ 9.21785e-006 ]
6073 : [ 8.81439e-006 ]
6074 : [ 8.95057e-006 ]
6075 : [ 8.96534e-006 ]
6076 : [ 9.03412e-006 ]
6077 : [ 8.8696e-006  ]
6078 : [ 9.15091e-006 ]
6079 : [ 9.06866e-006 ]
6080 : [ 9.06242e-006 ]
6081 : [ 8.79492e-006 ]
6082 : [ 9.21321e-006 ]
6083 : [ 9.19464e-006 ]
6084 : [ 9.13591e-006 ]
6085 : [ 9.06283e-006 ]
6086 : [ 8.78192e-006 ]
6087 : [ 9.25051e-006 ]
6088 : [ 9.0107e-006  ]
6089 : [ 9.1021e-006  ]
6090 : [ 8.92541e-006 ]
6091 : [ 8.79405e-006 ]
6092 : [ 9.12918e-006 ]
6093 : [ 8.91666e-006 ]
6094 : [ 9.05102e-006 ]
6095 : [ 9.18765e-006 ]
6096 : [ 9.04637e-006 ]
6097 : [ 8.9626e-006  ]
6098 : [ 8.99311e-006 ]
6099 : [ 8.88559e-006 ]
6100 : [ 9.24321e-006 ]
6101 : [ 8.90979e-006 ]
6102 : [ 9.24015e-006 ]
6103 : [ 9.24501e-006 ]
6104 : [ 9.09028e-006 ]
6105 : [ 9.23518e-006 ]
6106 : [ 8.96585e-006 ]
6107 : [ 9.21117e-006 ]
6108 : [ 9.26563e-006 ]
6109 : [ 9.12168e-006 ]
6110 : [ 8.95059e-006 ]
6111 : [ 9.27146e-006 ]
6112 : [ 8.97992e-006 ]
6113 : [ 9.12897e-006 ]
6114 : [ 8.93122e-006 ]
6115 : [ 9.0161e-006  ]
6116 : [ 8.9876e-006  ]
6117 : [ 8.8947e-006  ]
6118 : [ 9.08662e-006 ]
6119 : [ 9.32097e-006 ]
6120 : [ 8.77228e-006 ]
6121 : [ 9.17274e-006 ]
6122 : [ 9.19489e-006 ]
6123 : [ 9.26828e-006 ]
6124 : [ 9.20349e-006 ]
6125 : [ 9.06897e-006 ]
6126 : [ 8.98909e-006 ]
6127 : [ 9.01269e-006 ]
6128 : [ 9.10141e-006 ]
6129 : [ 9.13178e-006 ]
6130 : [ 9.07323e-006 ]
6131 : [ 9.09236e-006 ]
6132 : [ 9.18882e-006 ]
6133 : [ 9.02651e-006 ]
6134 : [ 9.15165e-006 ]
6135 : [ 9.22589e-006 ]
6136 : [ 9.01734e-006 ]
6137 : [ 9.23991e-006 ]
6138 : [ 9.0492e-006  ]
6139 : [ 9.17292e-006 ]
6140 : [ 9.08204e-006 ]
6141 : [ 9.19474e-006 ]
6142 : [ 9.02286e-006 ]
6143 : [ 9.07216e-006 ]
6144 : [ 9.20168e-006 ]
6145 : [ 8.93143e-006 ]
6146 : [ 9.07706e-006 ]
6147 : [ 8.68425e-006 ]
6148 : [ 9.08261e-006 ]
6149 : [ 9.2683e-006  ]
6150 : [ 9.03158e-006 ]
6151 : [ 9.1762e-006  ]
6152 : [ 9.12607e-006 ]
6153 : [ 9.18241e-006 ]
6154 : [ 9.2386e-006  ]
6155 : [ 8.9604e-006  ]
6156 : [ 9.21465e-006 ]
6157 : [ 9.14029e-006 ]
6158 : [ 9.2569e-006  ]
6159 : [ 9.20852e-006 ]
6160 : [ 9.23511e-006 ]
6161 : [ 8.90761e-006 ]
6162 : [ 9.03487e-006 ]
6163 : [ 9.25385e-006 ]
6164 : [ 9.10397e-006 ]
6165 : [ 8.84265e-006 ]
6166 : [ 8.84116e-006 ]
6167 : [ 8.9395e-006  ]
6168 : [ 9.05523e-006 ]
6169 : [ 9.02938e-006 ]
6170 : [ 9.09185e-006 ]
6171 : [ 9.25693e-006 ]
6172 : [ 9.01098e-006 ]
6173 : [ 8.85976e-006 ]
6174 : [ 8.8668e-006  ]
6175 : [ 9.05924e-006 ]
6176 : [ 9.21045e-006 ]
6177 : [ 9.11974e-006 ]
6178 : [ 8.96434e-006 ]
6179 : [ 8.97195e-006 ]
6180 : [ 8.67653e-006 ]
6181 : [ 9.09588e-006 ]
6182 : [ 9.08993e-006 ]
6183 : [ 9.1034e-006  ]
6184 : [ 9.0509e-006  ]
6185 : [ 9.19088e-006 ]
6186 : [ 9.04902e-006 ]
6187 : [ 9.2242e-006  ]
6188 : [ 8.93145e-006 ]
6189 : [ 8.82082e-006 ]
6190 : [ 9.26664e-006 ]
6191 : [ 9.15123e-006 ]
6192 : [ 8.91811e-006 ]
6193 : [ 8.99025e-006 ]
6194 : [ 9.21064e-006 ]
6195 : [ 9.16157e-006 ]
6196 : [ 9.05692e-006 ]
6197 : [ 9.10675e-006 ]
6198 : [ 9.12771e-006 ]
6199 : [ 9.01199e-006 ]
6200 : [ 8.96675e-006 ]
6201 : [ 8.94309e-006 ]
6202 : [ 9.31296e-006 ]
6203 : [ 9.18101e-006 ]
6204 : [ 9.21174e-006 ]
6205 : [ 9.04318e-006 ]
6206 : [ 9.14996e-006 ]
6207 : [ 9.10457e-006 ]
6208 : [ 9.21033e-006 ]
6209 : [ 8.99436e-006 ]
6210 : [ 9.2044e-006  ]
6211 : [ 8.70181e-006 ]
6212 : [ 8.95888e-006 ]
6213 : [ 9.25216e-006 ]
6214 : [ 8.63212e-006 ]
6215 : [ 8.91296e-006 ]
6216 : [ 9.03939e-006 ]
6217 : [ 9.0663e-006  ]
6218 : [ 8.92889e-006 ]
6219 : [ 9.06358e-006 ]
6220 : [ 8.96066e-006 ]
6221 : [ 9.05425e-006 ]
6222 : [ 9.13208e-006 ]
6223 : [ 9.22801e-006 ]
6224 : [ 8.75305e-006 ]
6225 : [ 9.2098e-006  ]
6226 : [ 9.12258e-006 ]
6227 : [ 9.16977e-006 ]
6228 : [ 9.09751e-006 ]
6229 : [ 9.16634e-006 ]
6230 : [ 9.07461e-006 ]
6231 : [ 8.84714e-006 ]
6232 : [ 8.92092e-006 ]
6233 : [ 8.9757e-006  ]
6234 : [ 9.06361e-006 ]
6235 : [ 9.00559e-006 ]
6236 : [ 8.98943e-006 ]
6237 : [ 9.19699e-006 ]
6238 : [ 9.04116e-006 ]
6239 : [ 9.07307e-006 ]
6240 : [ 9.04671e-006 ]
6241 : [ 9.11877e-006 ]
6242 : [ 9.10318e-006 ]
6243 : [ 9.11805e-006 ]
6244 : [ 9.14515e-006 ]
6245 : [ 8.95456e-006 ]
6246 : [ 9.13119e-006 ]
6247 : [ 8.7852e-006  ]
6248 : [ 9.2988e-006  ]
6249 : [ 9.18346e-006 ]
6250 : [ 8.97877e-006 ]
6251 : [ 8.9932e-006  ]
6252 : [ 9.12215e-006 ]
6253 : [ 9.09896e-006 ]
6254 : [ 8.94359e-006 ]
6255 : [ 9.00263e-006 ]
6256 : [ 9.02043e-006 ]
6257 : [ 8.88499e-006 ]
6258 : [ 9.29531e-006 ]
6259 : [ 9.11021e-006 ]
6260 : [ 8.94351e-006 ]
6261 : [ 9.08123e-006 ]
6262 : [ 8.93777e-006 ]
6263 : [ 9.02137e-006 ]
6264 : [ 8.80599e-006 ]
6265 : [ 9.20406e-006 ]
6266 : [ 8.98047e-006 ]
6267 : [ 8.95538e-006 ]
6268 : [ 9.04284e-006 ]
6269 : [ 8.91184e-006 ]
6270 : [ 8.91204e-006 ]
6271 : [ 9.21408e-006 ]
6272 : [ 9.14773e-006 ]
6273 : [ 8.77587e-006 ]
6274 : [ 9.16535e-006 ]
6275 : [ 9.10834e-006 ]
6276 : [ 9.11474e-006 ]
6277 : [ 8.96376e-006 ]
6278 : [ 9.08101e-006 ]
6279 : [ 9.21225e-006 ]
6280 : [ 9.15003e-006 ]
6281 : [ 9.16477e-006 ]
6282 : [ 9.00547e-006 ]
6283 : [ 9.22527e-006 ]
6284 : [ 8.93081e-006 ]
6285 : [ 9.01356e-006 ]
6286 : [ 9.05014e-006 ]
6287 : [ 8.9474e-006  ]
6288 : [ 8.93103e-006 ]
6289 : [ 8.98478e-006 ]
6290 : [ 8.94915e-006 ]
6291 : [ 9.14702e-006 ]
6292 : [ 8.77343e-006 ]
6293 : [ 8.64399e-006 ]
6294 : [ 9.12525e-006 ]
6295 : [ 8.57651e-006 ]
6296 : [ 9.24544e-006 ]
6297 : [ 9.11147e-006 ]
6298 : [ 8.98713e-006 ]
6299 : [ 9.18348e-006 ]
6300 : [ 9.24848e-006 ]
6301 : [ 9.09049e-006 ]
6302 : [ 8.82747e-006 ]
6303 : [ 8.94215e-006 ]
6304 : [ 8.98793e-006 ]
6305 : [ 8.92872e-006 ]
6306 : [ 9.00139e-006 ]
6307 : [ 8.95867e-006 ]
6308 : [ 8.99054e-006 ]
6309 : [ 8.97273e-006 ]
6310 : [ 9.05118e-006 ]
6311 : [ 9.06524e-006 ]
6312 : [ 8.94974e-006 ]
6313 : [ 9.0739e-006  ]
6314 : [ 9.10274e-006 ]
6315 : [ 8.92831e-006 ]
6316 : [ 8.74155e-006 ]
6317 : [ 8.74117e-006 ]
6318 : [ 9.16418e-006 ]
6319 : [ 9.29454e-006 ]
6320 : [ 9.06396e-006 ]
6321 : [ 8.95822e-006 ]
6322 : [ 8.69839e-006 ]
6323 : [ 8.98956e-006 ]
6324 : [ 9.3065e-006  ]
6325 : [ 9.19021e-006 ]
6326 : [ 9.11508e-006 ]
6327 : [ 9.04941e-006 ]
6328 : [ 9.24802e-006 ]
6329 : [ 9.15207e-006 ]
6330 : [ 8.93151e-006 ]
6331 : [ 9.21352e-006 ]
6332 : [ 9.10508e-006 ]
6333 : [ 9.03111e-006 ]
6334 : [ 9.21261e-006 ]
6335 : [ 8.75885e-006 ]
6336 : [ 8.87042e-006 ]
6337 : [ 8.86144e-006 ]
6338 : [ 9.1364e-006  ]
6339 : [ 9.17244e-006 ]
6340 : [ 8.87209e-006 ]
6341 : [ 8.98e-006    ]
6342 : [ 8.70085e-006 ]
6343 : [ 9.20894e-006 ]
6344 : [ 9.07438e-006 ]
6345 : [ 9.03692e-006 ]
6346 : [ 9.3235e-006  ]
6347 : [ 8.83367e-006 ]
6348 : [ 9.30411e-006 ]
6349 : [ 9.06081e-006 ]
6350 : [ 9.12661e-006 ]
6351 : [ 9.10736e-006 ]
6352 : [ 8.98281e-006 ]
6353 : [ 9.0149e-006  ]
6354 : [ 8.81498e-006 ]
6355 : [ 9.23386e-006 ]
6356 : [ 9.22531e-006 ]
6357 : [ 9.30496e-006 ]
6358 : [ 9.10074e-006 ]
6359 : [ 9.06987e-006 ]
6360 : [ 8.94884e-006 ]
6361 : [ 8.86758e-006 ]
6362 : [ 8.96122e-006 ]
6363 : [ 9.09364e-006 ]
6364 : [ 8.7944e-006  ]
6365 : [ 9.07579e-006 ]
6366 : [ 9.2501e-006  ]
6367 : [ 8.84611e-006 ]
6368 : [ 8.81543e-006 ]
6369 : [ 8.98301e-006 ]
6370 : [ 9.24119e-006 ]
6371 : [ 8.96049e-006 ]
6372 : [ 9.15453e-006 ]
6373 : [ 9.13667e-006 ]
6374 : [ 8.77745e-006 ]
6375 : [ 9.02481e-006 ]
6376 : [ 9.04001e-006 ]
6377 : [ 9.08902e-006 ]
6378 : [ 8.71415e-006 ]
6379 : [ 8.90634e-006 ]
6380 : [ 8.979e-006   ]
6381 : [ 8.98845e-006 ]
6382 : [ 8.60497e-006 ]
6383 : [ 8.88512e-006 ]
6384 : [ 9.13927e-006 ]
6385 : [ 9.24589e-006 ]
6386 : [ 9.00381e-006 ]
6387 : [ 9.05533e-006 ]
6388 : [ 8.81878e-006 ]
6389 : [ 8.92313e-006 ]
6390 : [ 8.94578e-006 ]
6391 : [ 9.1226e-006  ]
6392 : [ 9.24167e-006 ]
6393 : [ 8.94977e-006 ]
6394 : [ 8.96957e-006 ]
6395 : [ 9.215e-006   ]
6396 : [ 8.93669e-006 ]
6397 : [ 9.15622e-006 ]
6398 : [ 9.11132e-006 ]
6399 : [ 9.19586e-006 ]
6400 : [ 9.04115e-006 ]
6401 : [ 9.05015e-006 ]
6402 : [ 9.17051e-006 ]
6403 : [ 9.02393e-006 ]
6404 : [ 9.14296e-006 ]
6405 : [ 9.14605e-006 ]
6406 : [ 9.16761e-006 ]
6407 : [ 8.67071e-006 ]
6408 : [ 9.01635e-006 ]
6409 : [ 8.8621e-006  ]
6410 : [ 8.85216e-006 ]
6411 : [ 9.2241e-006  ]
6412 : [ 9.24776e-006 ]
6413 : [ 9.26702e-006 ]
6414 : [ 8.92221e-006 ]
6415 : [ 9.1213e-006  ]
6416 : [ 8.88511e-006 ]
6417 : [ 9.13378e-006 ]
6418 : [ 8.94632e-006 ]
6419 : [ 8.94064e-006 ]
6420 : [ 9.10305e-006 ]
6421 : [ 9.1333e-006  ]
6422 : [ 9.08299e-006 ]
6423 : [ 8.85382e-006 ]
6424 : [ 9.26868e-006 ]
6425 : [ 8.88441e-006 ]
6426 : [ 9.19953e-006 ]
6427 : [ 9.21945e-006 ]
6428 : [ 8.94249e-006 ]
6429 : [ 9.00505e-006 ]
6430 : [ 9.12309e-006 ]
6431 : [ 9.22509e-006 ]
6432 : [ 9.15941e-006 ]
6433 : [ 9.04167e-006 ]
6434 : [ 8.80787e-006 ]
6435 : [ 8.93923e-006 ]
6436 : [ 8.89769e-006 ]
6437 : [ 9.13571e-006 ]
6438 : [ 9.08075e-006 ]
6439 : [ 8.98625e-006 ]
6440 : [ 9.11365e-006 ]
6441 : [ 8.99807e-006 ]
6442 : [ 8.9051e-006  ]
6443 : [ 9.20776e-006 ]
6444 : [ 9.1726e-006  ]
6445 : [ 9.07355e-006 ]
6446 : [ 9.01143e-006 ]
6447 : [ 9.07824e-006 ]
6448 : [ 9.06098e-006 ]
6449 : [ 9.05126e-006 ]
6450 : [ 8.94166e-006 ]
6451 : [ 9.053e-006   ]
6452 : [ 8.96337e-006 ]
6453 : [ 8.89332e-006 ]
6454 : [ 9.33158e-006 ]
6455 : [ 9.11331e-006 ]
6456 : [ 8.90595e-006 ]
6457 : [ 8.98014e-006 ]
6458 : [ 8.97642e-006 ]
6459 : [ 8.95643e-006 ]
6460 : [ 8.87093e-006 ]
6461 : [ 9.16405e-006 ]
6462 : [ 9.05707e-006 ]
6463 : [ 8.93008e-006 ]
6464 : [ 9.07772e-006 ]
6465 : [ 8.84675e-006 ]
6466 : [ 9.319e-006   ]
6467 : [ 8.91428e-006 ]
6468 : [ 8.80605e-006 ]
6469 : [ 9.02674e-006 ]
6470 : [ 8.95314e-006 ]
6471 : [ 8.98625e-006 ]
6472 : [ 9.28062e-006 ]
6473 : [ 8.95265e-006 ]
6474 : [ 8.90447e-006 ]
6475 : [ 9.25968e-006 ]
6476 : [ 9.02479e-006 ]
6477 : [ 9.18057e-006 ]
6478 : [ 9.06936e-006 ]
6479 : [ 9.19066e-006 ]
6480 : [ 9.04261e-006 ]
6481 : [ 9.05085e-006 ]
6482 : [ 9.01265e-006 ]
6483 : [ 9.20632e-006 ]
6484 : [ 8.99434e-006 ]
6485 : [ 9.086e-006   ]
6486 : [ 8.94994e-006 ]
6487 : [ 8.77978e-006 ]
6488 : [ 9.0399e-006  ]
6489 : [ 9.10954e-006 ]
6490 : [ 9.32196e-006 ]
6491 : [ 8.78055e-006 ]
6492 : [ 8.91743e-006 ]
6493 : [ 9.01962e-006 ]
6494 : [ 9.29272e-006 ]
6495 : [ 9.1195e-006  ]
6496 : [ 8.82113e-006 ]
6497 : [ 8.94433e-006 ]
6498 : [ 9.1567e-006  ]
6499 : [ 9.26101e-006 ]
6500 : [ 8.93805e-006 ]
6501 : [ 9.14944e-006 ]
6502 : [ 9.18768e-006 ]
6503 : [ 9.14983e-006 ]
6504 : [ 9.25849e-006 ]
6505 : [ 9.12009e-006 ]
6506 : [ 8.7668e-006  ]
6507 : [ 9.01975e-006 ]
6508 : [ 9.12226e-006 ]
6509 : [ 8.87408e-006 ]
6510 : [ 9.194e-006   ]
6511 : [ 8.72078e-006 ]
6512 : [ 9.04173e-006 ]
6513 : [ 8.94805e-006 ]
6514 : [ 9.20417e-006 ]
6515 : [ 8.88569e-006 ]
6516 : [ 8.89452e-006 ]
6517 : [ 9.03805e-006 ]
6518 : [ 9.11945e-006 ]
6519 : [ 9.0364e-006  ]
6520 : [ 9.113e-006   ]
6521 : [ 9.02949e-006 ]
6522 : [ 8.97098e-006 ]
6523 : [ 8.68896e-006 ]
6524 : [ 9.1989e-006  ]
6525 : [ 9.15146e-006 ]
6526 : [ 8.92626e-006 ]
6527 : [ 8.95384e-006 ]
6528 : [ 8.96941e-006 ]
6529 : [ 9.11522e-006 ]
6530 : [ 8.92673e-006 ]
6531 : [ 8.98416e-006 ]
6532 : [ 9.15718e-006 ]
6533 : [ 8.59498e-006 ]
6534 : [ 8.88442e-006 ]
6535 : [ 8.79363e-006 ]
6536 : [ 8.95892e-006 ]
6537 : [ 8.95167e-006 ]
6538 : [ 9.14127e-006 ]
6539 : [ 9.06431e-006 ]
6540 : [ 9.13309e-006 ]
6541 : [ 8.69546e-006 ]
6542 : [ 8.96349e-006 ]
6543 : [ 8.83663e-006 ]
6544 : [ 9.00941e-006 ]
6545 : [ 8.97907e-006 ]
6546 : [ 9.01233e-006 ]
6547 : [ 9.17179e-006 ]
6548 : [ 9.0362e-006  ]
6549 : [ 8.98069e-006 ]
6550 : [ 9.01825e-006 ]
6551 : [ 9.29089e-006 ]
6552 : [ 9.28252e-006 ]
6553 : [ 8.99059e-006 ]
6554 : [ 9.2749e-006  ]
6555 : [ 9.23816e-006 ]
6556 : [ 9.00295e-006 ]
6557 : [ 9.00078e-006 ]
6558 : [ 8.8925e-006  ]
6559 : [ 8.93276e-006 ]
6560 : [ 8.96862e-006 ]
6561 : [ 8.94004e-006 ]
6562 : [ 8.88014e-006 ]
6563 : [ 8.84119e-006 ]
6564 : [ 9.09132e-006 ]
6565 : [ 8.99483e-006 ]
6566 : [ 8.96322e-006 ]
6567 : [ 8.66182e-006 ]
6568 : [ 8.96771e-006 ]
6569 : [ 8.72239e-006 ]
6570 : [ 9.10277e-006 ]
6571 : [ 8.98648e-006 ]
6572 : [ 9.11677e-006 ]
6573 : [ 9.28268e-006 ]
6574 : [ 8.85311e-006 ]
6575 : [ 8.94504e-006 ]
6576 : [ 9.16634e-006 ]
6577 : [ 9.11069e-006 ]
6578 : [ 9.01382e-006 ]
6579 : [ 8.97733e-006 ]
6580 : [ 8.65477e-006 ]
6581 : [ 8.89389e-006 ]
6582 : [ 9.1322e-006  ]
6583 : [ 9.22878e-006 ]
6584 : [ 9.06176e-006 ]
6585 : [ 9.06306e-006 ]
6586 : [ 9.11847e-006 ]
6587 : [ 9.07737e-006 ]
6588 : [ 9.14655e-006 ]
6589 : [ 9.05439e-006 ]
6590 : [ 8.96997e-006 ]
6591 : [ 9.08779e-006 ]
6592 : [ 9.26956e-006 ]
6593 : [ 8.98567e-006 ]
6594 : [ 8.96584e-006 ]
6595 : [ 8.99444e-006 ]
6596 : [ 9.02563e-006 ]
6597 : [ 9.14861e-006 ]
6598 : [ 9.25575e-006 ]
6599 : [ 9.21086e-006 ]
6600 : [ 8.82616e-006 ]
6601 : [ 9.06197e-006 ]
6602 : [ 9.12095e-006 ]
6603 : [ 9.18347e-006 ]
6604 : [ 9.3275e-006  ]
6605 : [ 9.03008e-006 ]
6606 : [ 9.0625e-006  ]
6607 : [ 9.17166e-006 ]
6608 : [ 9.22688e-006 ]
6609 : [ 9.27672e-006 ]
6610 : [ 8.99386e-006 ]
6611 : [ 8.97886e-006 ]
6612 : [ 8.93336e-006 ]
6613 : [ 9.00752e-006 ]
6614 : [ 9.09086e-006 ]
6615 : [ 8.94554e-006 ]
6616 : [ 8.78914e-006 ]
6617 : [ 8.86687e-006 ]
6618 : [ 9.25354e-006 ]
6619 : [ 8.85778e-006 ]
6620 : [ 8.76674e-006 ]
6621 : [ 9.02284e-006 ]
6622 : [ 8.96679e-006 ]
6623 : [ 9.2086e-006  ]
6624 : [ 9.05356e-006 ]
6625 : [ 9.11862e-006 ]
6626 : [ 8.93353e-006 ]
6627 : [ 9.19967e-006 ]
6628 : [ 8.92799e-006 ]
6629 : [ 8.82063e-006 ]
6630 : [ 9.18581e-006 ]
6631 : [ 8.98128e-006 ]
6632 : [ 9.23068e-006 ]
6633 : [ 8.8638e-006  ]
6634 : [ 9.18296e-006 ]
6635 : [ 8.93921e-006 ]
6636 : [ 9.30815e-006 ]
6637 : [ 8.90078e-006 ]
6638 : [ 8.77858e-006 ]
6639 : [ 9.08798e-006 ]
6640 : [ 9.14093e-006 ]
6641 : [ 9.1328e-006  ]
6642 : [ 9.18037e-006 ]
6643 : [ 9.00919e-006 ]
6644 : [ 8.83232e-006 ]
6645 : [ 9.07897e-006 ]
6646 : [ 8.91471e-006 ]
6647 : [ 8.7793e-006  ]
6648 : [ 8.95506e-006 ]
6649 : [ 8.71698e-006 ]
6650 : [ 9.08491e-006 ]
6651 : [ 9.23873e-006 ]
6652 : [ 9.29125e-006 ]
6653 : [ 9.04198e-006 ]
6654 : [ 8.91198e-006 ]
6655 : [ 9.22111e-006 ]
6656 : [ 9.14799e-006 ]
6657 : [ 8.91618e-006 ]
6658 : [ 9.06452e-006 ]
6659 : [ 9.14576e-006 ]
6660 : [ 8.86068e-006 ]
6661 : [ 9.15751e-006 ]
6662 : [ 9.11987e-006 ]
6663 : [ 9.19668e-006 ]
6664 : [ 8.98124e-006 ]
6665 : [ 9.14728e-006 ]
6666 : [ 9.07894e-006 ]
6667 : [ 8.80276e-006 ]
6668 : [ 9.22976e-006 ]
6669 : [ 8.98681e-006 ]
6670 : [ 8.94018e-006 ]
6671 : [ 9.02983e-006 ]
6672 : [ 9.04962e-006 ]
6673 : [ 9.05136e-006 ]
6674 : [ 9.32541e-006 ]
6675 : [ 9.03455e-006 ]
6676 : [ 9.03924e-006 ]
6677 : [ 9.07133e-006 ]
6678 : [ 9.03237e-006 ]
6679 : [ 9.06748e-006 ]
6680 : [ 8.98184e-006 ]
6681 : [ 9.25109e-006 ]
6682 : [ 9.04951e-006 ]
6683 : [ 8.97253e-006 ]
6684 : [ 9.10097e-006 ]
6685 : [ 9.01062e-006 ]
6686 : [ 9.15777e-006 ]
6687 : [ 8.89169e-006 ]
6688 : [ 9.18773e-006 ]
6689 : [ 8.84709e-006 ]
6690 : [ 8.8786e-006  ]
6691 : [ 8.92652e-006 ]
6692 : [ 9.10212e-006 ]
6693 : [ 9.0216e-006  ]
6694 : [ 9.22573e-006 ]
6695 : [ 8.80223e-006 ]
6696 : [ 9.00127e-006 ]
6697 : [ 9.04871e-006 ]
6698 : [ 9.30054e-006 ]
6699 : [ 9.15887e-006 ]
6700 : [ 9.01439e-006 ]
6701 : [ 9.13927e-006 ]
6702 : [ 9.23862e-006 ]
6703 : [ 9.24563e-006 ]
6704 : [ 9.01654e-006 ]
6705 : [ 8.90417e-006 ]
6706 : [ 8.88241e-006 ]
6707 : [ 9.20271e-006 ]
6708 : [ 9.11559e-006 ]
6709 : [ 9.09097e-006 ]
6710 : [ 9.09296e-006 ]
6711 : [ 8.90809e-006 ]
6712 : [ 9.00546e-006 ]
6713 : [ 8.93662e-006 ]
6714 : [ 9.07318e-006 ]
6715 : [ 8.98288e-006 ]
6716 : [ 8.91677e-006 ]
6717 : [ 9.23781e-006 ]
6718 : [ 9.15408e-006 ]
6719 : [ 9.07832e-006 ]
6720 : [ 9.30917e-006 ]
6721 : [ 8.94384e-006 ]
6722 : [ 9.09908e-006 ]
6723 : [ 8.96655e-006 ]
6724 : [ 9.32433e-006 ]
6725 : [ 9.10354e-006 ]
6726 : [ 8.96219e-006 ]
6727 : [ 9.00883e-006 ]
6728 : [ 9.12232e-006 ]
6729 : [ 8.88631e-006 ]
6730 : [ 8.68071e-006 ]
6731 : [ 9.08652e-006 ]
6732 : [ 9.17986e-006 ]
6733 : [ 8.7558e-006  ]
6734 : [ 9.09854e-006 ]
6735 : [ 9.1912e-006  ]
6736 : [ 8.89698e-006 ]
6737 : [ 9.07008e-006 ]
6738 : [ 9.17887e-006 ]
6739 : [ 8.90324e-006 ]
6740 : [ 8.9555e-006  ]
6741 : [ 8.84758e-006 ]
6742 : [ 8.90184e-006 ]
6743 : [ 9.0574e-006  ]
6744 : [ 9.07569e-006 ]
6745 : [ 8.79895e-006 ]
6746 : [ 8.9449e-006  ]
6747 : [ 8.92579e-006 ]
6748 : [ 9.03372e-006 ]
6749 : [ 9.26241e-006 ]
6750 : [ 9.24312e-006 ]
6751 : [ 8.75246e-006 ]
6752 : [ 9.07091e-006 ]
6753 : [ 8.87743e-006 ]
6754 : [ 9.02732e-006 ]
6755 : [ 8.94778e-006 ]
6756 : [ 9.16624e-006 ]
6757 : [ 8.96654e-006 ]
6758 : [ 8.99439e-006 ]
6759 : [ 9.17388e-006 ]
6760 : [ 9.25059e-006 ]
6761 : [ 8.98135e-006 ]
6762 : [ 9.05987e-006 ]
6763 : [ 8.87778e-006 ]
6764 : [ 9.17005e-006 ]
6765 : [ 8.91216e-006 ]
6766 : [ 8.94862e-006 ]
6767 : [ 9.02809e-006 ]
6768 : [ 8.85134e-006 ]
6769 : [ 9.11029e-006 ]
6770 : [ 8.97351e-006 ]
6771 : [ 8.93858e-006 ]
6772 : [ 8.97685e-006 ]
6773 : [ 8.91841e-006 ]
6774 : [ 9.20229e-006 ]
6775 : [ 9.30965e-006 ]
6776 : [ 9.03098e-006 ]
6777 : [ 8.76576e-006 ]
6778 : [ 8.92646e-006 ]
6779 : [ 9.15706e-006 ]
6780 : [ 9.23849e-006 ]
6781 : [ 8.78911e-006 ]
6782 : [ 8.95659e-006 ]
6783 : [ 8.86906e-006 ]
6784 : [ 8.99792e-006 ]
6785 : [ 8.9553e-006  ]
6786 : [ 8.84642e-006 ]
6787 : [ 9.29641e-006 ]
6788 : [ 8.89748e-006 ]
6789 : [ 9.23615e-006 ]
6790 : [ 8.94072e-006 ]
6791 : [ 9.28093e-006 ]
6792 : [ 9.09825e-006 ]
6793 : [ 8.97703e-006 ]
6794 : [ 9.21074e-006 ]
6795 : [ 8.87887e-006 ]
6796 : [ 8.96753e-006 ]
6797 : [ 9.19074e-006 ]
6798 : [ 9.16431e-006 ]
6799 : [ 9.03191e-006 ]
6800 : [ 8.87694e-006 ]
6801 : [ 8.851e-006   ]
6802 : [ 9.17961e-006 ]
6803 : [ 8.94519e-006 ]
6804 : [ 8.98675e-006 ]
6805 : [ 8.99816e-006 ]
6806 : [ 8.82101e-006 ]
6807 : [ 8.84627e-006 ]
6808 : [ 9.14007e-006 ]
6809 : [ 8.77748e-006 ]
6810 : [ 9.00303e-006 ]
6811 : [ 9.03545e-006 ]
6812 : [ 8.97224e-006 ]
6813 : [ 8.93801e-006 ]
6814 : [ 9.03335e-006 ]
6815 : [ 9.04621e-006 ]
6816 : [ 9.00751e-006 ]
6817 : [ 9.1434e-006  ]
6818 : [ 8.88358e-006 ]
6819 : [ 9.28951e-006 ]
6820 : [ 8.85322e-006 ]
6821 : [ 8.92918e-006 ]
6822 : [ 8.99091e-006 ]
6823 : [ 9.17405e-006 ]
6824 : [ 9.00238e-006 ]
6825 : [ 9.15642e-006 ]
6826 : [ 8.74041e-006 ]
6827 : [ 8.72389e-006 ]
6828 : [ 9.04594e-006 ]
6829 : [ 8.80382e-006 ]
6830 : [ 8.88789e-006 ]
6831 : [ 9.08065e-006 ]
6832 : [ 8.86842e-006 ]
6833 : [ 8.97358e-006 ]
6834 : [ 9.23485e-006 ]
6835 : [ 9.25356e-006 ]
6836 : [ 9.05438e-006 ]
6837 : [ 9.22742e-006 ]
6838 : [ 8.9449e-006  ]
6839 : [ 9.20673e-006 ]
6840 : [ 8.85624e-006 ]
6841 : [ 8.79213e-006 ]
6842 : [ 9.08083e-006 ]
6843 : [ 9.12859e-006 ]
6844 : [ 9.25415e-006 ]
6845 : [ 8.94542e-006 ]
6846 : [ 9.09655e-006 ]
6847 : [ 9.05272e-006 ]
6848 : [ 9.23377e-006 ]
6849 : [ 9.09975e-006 ]
6850 : [ 8.78337e-006 ]
6851 : [ 9.22658e-006 ]
6852 : [ 9.12518e-006 ]
6853 : [ 9.25749e-006 ]
6854 : [ 8.91709e-006 ]
6855 : [ 9.00049e-006 ]
6856 : [ 9.07307e-006 ]
6857 : [ 9.12469e-006 ]
6858 : [ 9.00098e-006 ]
6859 : [ 9.06399e-006 ]
6860 : [ 8.69444e-006 ]
6861 : [ 8.97171e-006 ]
6862 : [ 9.1269e-006  ]
6863 : [ 9.19488e-006 ]
6864 : [ 9.00906e-006 ]
6865 : [ 9.05835e-006 ]
6866 : [ 9.14659e-006 ]
6867 : [ 9.16012e-006 ]
6868 : [ 8.96715e-006 ]
6869 : [ 8.91283e-006 ]
6870 : [ 9.26049e-006 ]
6871 : [ 9.01528e-006 ]
6872 : [ 9.16509e-006 ]
6873 : [ 8.64649e-006 ]
6874 : [ 8.93663e-006 ]
6875 : [ 8.90988e-006 ]
6876 : [ 9.03402e-006 ]
6877 : [ 8.97586e-006 ]
6878 : [ 9.31006e-006 ]
6879 : [ 8.95722e-006 ]
6880 : [ 9.24329e-006 ]
6881 : [ 9.12483e-006 ]
6882 : [ 8.97574e-006 ]
6883 : [ 8.88278e-006 ]
6884 : [ 9.22556e-006 ]
6885 : [ 8.68596e-006 ]
6886 : [ 9.17288e-006 ]
6887 : [ 8.95851e-006 ]
6888 : [ 9.14464e-006 ]
6889 : [ 8.93369e-006 ]
6890 : [ 8.91486e-006 ]
6891 : [ 9.02625e-006 ]
6892 : [ 8.94443e-006 ]
6893 : [ 9.03732e-006 ]
6894 : [ 9.00565e-006 ]
6895 : [ 9.10838e-006 ]
6896 : [ 9.28722e-006 ]
6897 : [ 9.00985e-006 ]
6898 : [ 9.20659e-006 ]
6899 : [ 8.83604e-006 ]
6900 : [ 9.1874e-006  ]
6901 : [ 9.07793e-006 ]
6902 : [ 9.0937e-006  ]
6903 : [ 8.9326e-006  ]
6904 : [ 8.91383e-006 ]
6905 : [ 8.77392e-006 ]
6906 : [ 9.14507e-006 ]
6907 : [ 9.20548e-006 ]
6908 : [ 9.05861e-006 ]
6909 : [ 8.98628e-006 ]
6910 : [ 8.82674e-006 ]
6911 : [ 8.80357e-006 ]
6912 : [ 8.96009e-006 ]
6913 : [ 9.22089e-006 ]
6914 : [ 8.94358e-006 ]
6915 : [ 9.03371e-006 ]
6916 : [ 9.05978e-006 ]
6917 : [ 9.1695e-006  ]
6918 : [ 9.28377e-006 ]
6919 : [ 8.88375e-006 ]
6920 : [ 9.14168e-006 ]
6921 : [ 8.99734e-006 ]
6922 : [ 8.88013e-006 ]
6923 : [ 8.92618e-006 ]
6924 : [ 8.94435e-006 ]
6925 : [ 8.95546e-006 ]
6926 : [ 8.95705e-006 ]
6927 : [ 8.84248e-006 ]
6928 : [ 9.10129e-006 ]
6929 : [ 9.00162e-006 ]
6930 : [ 8.86035e-006 ]
6931 : [ 9.14219e-006 ]
6932 : [ 9.2588e-006  ]
6933 : [ 9.02341e-006 ]
6934 : [ 9.16848e-006 ]
6935 : [ 9.04158e-006 ]
6936 : [ 9.09215e-006 ]
6937 : [ 9.10833e-006 ]
6938 : [ 9.26653e-006 ]
6939 : [ 9.19174e-006 ]
6940 : [ 9.1771e-006  ]
6941 : [ 9.16471e-006 ]
6942 : [ 8.94296e-006 ]
6943 : [ 9.1829e-006  ]
6944 : [ 8.65274e-006 ]
6945 : [ 8.92178e-006 ]
6946 : [ 9.17985e-006 ]
6947 : [ 8.96908e-006 ]
6948 : [ 9.03066e-006 ]
6949 : [ 9.01789e-006 ]
6950 : [ 9.05828e-006 ]
6951 : [ 8.9122e-006  ]
6952 : [ 9.18104e-006 ]
6953 : [ 8.97691e-006 ]
6954 : [ 9.14258e-006 ]
6955 : [ 9.28787e-006 ]
6956 : [ 8.99219e-006 ]
6957 : [ 9.29802e-006 ]
6958 : [ 9.01712e-006 ]
6959 : [ 9.17844e-006 ]
6960 : [ 8.81233e-006 ]
6961 : [ 8.98097e-006 ]
6962 : [ 8.88849e-006 ]
6963 : [ 9.21694e-006 ]
6964 : [ 9.11742e-006 ]
6965 : [ 9.22165e-006 ]
6966 : [ 9.34322e-006 ]
6967 : [ 9.23194e-006 ]
6968 : [ 8.6296e-006  ]
6969 : [ 8.84873e-006 ]
6970 : [ 9.28337e-006 ]
6971 : [ 9.1482e-006  ]
6972 : [ 8.85889e-006 ]
6973 : [ 9.08188e-006 ]
6974 : [ 8.66675e-006 ]
6975 : [ 9.03023e-006 ]
6976 : [ 9.06794e-006 ]
6977 : [ 8.97238e-006 ]
6978 : [ 9.28064e-006 ]
6979 : [ 9.00963e-006 ]
6980 : [ 8.8842e-006  ]
6981 : [ 9.07736e-006 ]
6982 : [ 9.21451e-006 ]
6983 : [ 9.10187e-006 ]
6984 : [ 9.22158e-006 ]
6985 : [ 9.30608e-006 ]
6986 : [ 8.83606e-006 ]
6987 : [ 8.97693e-006 ]
6988 : [ 8.56742e-006 ]
6989 : [ 9.1471e-006  ]
6990 : [ 8.72718e-006 ]
6991 : [ 9.11198e-006 ]
6992 : [ 9.20683e-006 ]
6993 : [ 9.11059e-006 ]
6994 : [ 8.76678e-006 ]
6995 : [ 8.89009e-006 ]
6996 : [ 9.07458e-006 ]
6997 : [ 8.8752e-006  ]
6998 : [ 8.97953e-006 ]
6999 : [ 8.92306e-006 ]
7000 : [ 8.91748e-006 ]
7001 : [ 8.97914e-006 ]
7002 : [ 9.15456e-006 ]
7003 : [ 8.59356e-006 ]
7004 : [ 9.16194e-006 ]
7005 : [ 8.75239e-006 ]
7006 : [ 9.16704e-006 ]
7007 : [ 8.93006e-006 ]
7008 : [ 8.945e-006   ]
7009 : [ 8.9327e-006  ]
7010 : [ 8.78049e-006 ]
7011 : [ 8.87571e-006 ]
7012 : [ 8.91296e-006 ]
7013 : [ 9.13202e-006 ]
7014 : [ 9.16681e-006 ]
7015 : [ 9.24146e-006 ]
7016 : [ 8.91748e-006 ]
7017 : [ 8.9309e-006  ]
7018 : [ 8.97099e-006 ]
7019 : [ 8.95695e-006 ]
7020 : [ 8.99228e-006 ]
7021 : [ 9.03122e-006 ]
7022 : [ 9.03065e-006 ]
7023 : [ 8.93882e-006 ]
7024 : [ 9.12593e-006 ]
7025 : [ 9.03254e-006 ]
7026 : [ 8.92584e-006 ]
7027 : [ 9.10293e-006 ]
7028 : [ 8.77237e-006 ]
7029 : [ 9.13169e-006 ]
7030 : [ 9.19456e-006 ]
7031 : [ 9.23078e-006 ]
7032 : [ 9.2735e-006  ]
7033 : [ 9.06532e-006 ]
7034 : [ 8.96369e-006 ]
7035 : [ 9.17403e-006 ]
7036 : [ 9.00639e-006 ]
7037 : [ 9.21985e-006 ]
7038 : [ 8.90959e-006 ]
7039 : [ 9.10275e-006 ]
7040 : [ 8.68502e-006 ]
7041 : [ 9.0438e-006  ]
7042 : [ 9.16241e-006 ]
7043 : [ 8.88939e-006 ]
7044 : [ 8.92547e-006 ]
7045 : [ 8.71375e-006 ]
7046 : [ 9.12279e-006 ]
7047 : [ 9.1371e-006  ]
7048 : [ 8.88742e-006 ]
7049 : [ 8.60312e-006 ]
7050 : [ 8.94199e-006 ]
7051 : [ 8.84826e-006 ]
7052 : [ 9.26916e-006 ]
7053 : [ 8.80159e-006 ]
7054 : [ 8.9895e-006  ]
7055 : [ 9.25725e-006 ]
7056 : [ 9.19239e-006 ]
7057 : [ 8.92353e-006 ]
7058 : [ 9.04606e-006 ]
7059 : [ 9.05126e-006 ]
7060 : [ 9.1813e-006  ]
7061 : [ 8.95695e-006 ]
7062 : [ 8.73897e-006 ]
7063 : [ 8.8905e-006  ]
7064 : [ 9.22344e-006 ]
7065 : [ 8.98328e-006 ]
7066 : [ 9.14505e-006 ]
7067 : [ 9.15479e-006 ]
7068 : [ 8.70529e-006 ]
7069 : [ 9.14653e-006 ]
7070 : [ 8.89875e-006 ]
7071 : [ 8.803e-006   ]
7072 : [ 8.9567e-006  ]
7073 : [ 9.02603e-006 ]
7074 : [ 9.21315e-006 ]
7075 : [ 8.69011e-006 ]
7076 : [ 9.12753e-006 ]
7077 : [ 8.90553e-006 ]
7078 : [ 8.9101e-006  ]
7079 : [ 9.02014e-006 ]
7080 : [ 9.00368e-006 ]
7081 : [ 9.08912e-006 ]
7082 : [ 8.96108e-006 ]
7083 : [ 9.04641e-006 ]
7084 : [ 9.24615e-006 ]
7085 : [ 9.14829e-006 ]
7086 : [ 8.88488e-006 ]
7087 : [ 8.97798e-006 ]
7088 : [ 8.91131e-006 ]
7089 : [ 9.10829e-006 ]
7090 : [ 8.82029e-006 ]
7091 : [ 9.04669e-006 ]
7092 : [ 9.15998e-006 ]
7093 : [ 9.21075e-006 ]
7094 : [ 9.2875e-006  ]
7095 : [ 9.05337e-006 ]
7096 : [ 9.2661e-006  ]
7097 : [ 9.08229e-006 ]
7098 : [ 8.84069e-006 ]
7099 : [ 9.24526e-006 ]
7100 : [ 9.27008e-006 ]
7101 : [ 8.91807e-006 ]
7102 : [ 9.16254e-006 ]
7103 : [ 8.91992e-006 ]
7104 : [ 8.90768e-006 ]
7105 : [ 8.92994e-006 ]
7106 : [ 8.98694e-006 ]
7107 : [ 9.24381e-006 ]
7108 : [ 8.84533e-006 ]
7109 : [ 9.20965e-006 ]
7110 : [ 9.25976e-006 ]
7111 : [ 9.25103e-006 ]
7112 : [ 8.89509e-006 ]
7113 : [ 8.98418e-006 ]
7114 : [ 8.71571e-006 ]
7115 : [ 8.78635e-006 ]
7116 : [ 9.26008e-006 ]
7117 : [ 9.06752e-006 ]
7118 : [ 8.77487e-006 ]
7119 : [ 9.04411e-006 ]
7120 : [ 8.78307e-006 ]
7121 : [ 8.96857e-006 ]
7122 : [ 8.93887e-006 ]
7123 : [ 8.93172e-006 ]
7124 : [ 8.86549e-006 ]
7125 : [ 8.94175e-006 ]
7126 : [ 9.00088e-006 ]
7127 : [ 8.75145e-006 ]
7128 : [ 8.61897e-006 ]
7129 : [ 8.92877e-006 ]
7130 : [ 9.13768e-006 ]
7131 : [ 9.14777e-006 ]
7132 : [ 9.04677e-006 ]
7133 : [ 9.27262e-006 ]
7134 : [ 9.10421e-006 ]
7135 : [ 9.07758e-006 ]
7136 : [ 9.05036e-006 ]
7137 : [ 8.97556e-006 ]
7138 : [ 9.06702e-006 ]
7139 : [ 9.03894e-006 ]
7140 : [ 9.26707e-006 ]
7141 : [ 9.19185e-006 ]
7142 : [ 9.26e-006    ]
7143 : [ 9.22814e-006 ]
7144 : [ 9.02419e-006 ]
7145 : [ 9.05408e-006 ]
7146 : [ 8.93861e-006 ]
7147 : [ 9.12378e-006 ]
7148 : [ 9.06473e-006 ]
7149 : [ 9.00385e-006 ]
7150 : [ 8.88489e-006 ]
7151 : [ 9.29478e-006 ]
7152 : [ 8.76286e-006 ]
7153 : [ 9.01829e-006 ]
7154 : [ 9.00242e-006 ]
7155 : [ 9.13232e-006 ]
7156 : [ 9.05736e-006 ]
7157 : [ 8.98649e-006 ]
7158 : [ 9.07631e-006 ]
7159 : [ 8.95818e-006 ]
7160 : [ 8.83589e-006 ]
7161 : [ 8.93888e-006 ]
7162 : [ 8.91633e-006 ]
7163 : [ 8.87449e-006 ]
7164 : [ 8.93259e-006 ]
7165 : [ 9.04802e-006 ]
7166 : [ 8.98751e-006 ]
7167 : [ 9.08167e-006 ]
7168 : [ 8.9448e-006  ]
7169 : [ 8.95371e-006 ]
7170 : [ 8.76561e-006 ]
7171 : [ 9.06793e-006 ]
7172 : [ 9.0144e-006  ]
7173 : [ 8.89119e-006 ]
7174 : [ 9.08806e-006 ]
7175 : [ 8.92597e-006 ]
7176 : [ 8.92288e-006 ]
7177 : [ 8.7733e-006  ]
7178 : [ 9.03278e-006 ]
7179 : [ 8.99467e-006 ]
7180 : [ 9.1839e-006  ]
7181 : [ 9.23598e-006 ]
7182 : [ 9.30992e-006 ]
7183 : [ 9.14534e-006 ]
7184 : [ 8.81655e-006 ]
7185 : [ 9.17403e-006 ]
7186 : [ 8.72914e-006 ]
7187 : [ 9.20252e-006 ]
7188 : [ 9.09272e-006 ]
7189 : [ 9.08563e-006 ]
7190 : [ 8.98886e-006 ]
7191 : [ 8.91182e-006 ]
7192 : [ 9.00457e-006 ]
7193 : [ 9.17335e-006 ]
7194 : [ 9.2355e-006  ]
7195 : [ 9.11724e-006 ]
7196 : [ 8.79373e-006 ]
7197 : [ 9.01785e-006 ]
7198 : [ 8.97116e-006 ]
7199 : [ 9.2083e-006  ]
7200 : [ 9.16227e-006 ]
7201 : [ 8.94121e-006 ]
7202 : [ 9.32777e-006 ]
7203 : [ 9.15345e-006 ]
7204 : [ 8.89762e-006 ]
7205 : [ 9.04293e-006 ]
7206 : [ 9.03731e-006 ]
7207 : [ 9.11991e-006 ]
7208 : [ 9.1937e-006  ]
7209 : [ 9.19537e-006 ]
7210 : [ 9.07685e-006 ]
7211 : [ 9.22253e-006 ]
7212 : [ 8.91269e-006 ]
7213 : [ 9.07951e-006 ]
7214 : [ 9.12634e-006 ]
7215 : [ 8.92588e-006 ]
7216 : [ 8.91103e-006 ]
7217 : [ 8.9233e-006  ]
7218 : [ 9.05975e-006 ]
7219 : [ 8.84711e-006 ]
7220 : [ 8.953e-006   ]
7221 : [ 8.86187e-006 ]
7222 : [ 8.90005e-006 ]
7223 : [ 8.90806e-006 ]
7224 : [ 8.86119e-006 ]
7225 : [ 8.94419e-006 ]
7226 : [ 9.0589e-006  ]
7227 : [ 9.15379e-006 ]
7228 : [ 9.00893e-006 ]
7229 : [ 9.02773e-006 ]
7230 : [ 8.97013e-006 ]
7231 : [ 8.97728e-006 ]
7232 : [ 9.06831e-006 ]
7233 : [ 8.79605e-006 ]
7234 : [ 8.85748e-006 ]
7235 : [ 9.11312e-006 ]
7236 : [ 9.15629e-006 ]
7237 : [ 8.57473e-006 ]
7238 : [ 9.06217e-006 ]
7239 : [ 9.33279e-006 ]
7240 : [ 9.03768e-006 ]
7241 : [ 9.19198e-006 ]
7242 : [ 9.1797e-006  ]
7243 : [ 8.99355e-006 ]
7244 : [ 9.06635e-006 ]
7245 : [ 9.29338e-006 ]
7246 : [ 9.16013e-006 ]
7247 : [ 8.76353e-006 ]
7248 : [ 9.15992e-006 ]
7249 : [ 8.76167e-006 ]
7250 : [ 9.12718e-006 ]
7251 : [ 9.23214e-006 ]
7252 : [ 9.08068e-006 ]
7253 : [ 9.19163e-006 ]
7254 : [ 9.1401e-006  ]
7255 : [ 9.15536e-006 ]
7256 : [ 9.30201e-006 ]
7257 : [ 9.1735e-006  ]
7258 : [ 9.24126e-006 ]
7259 : [ 9.32536e-006 ]
7260 : [ 8.96672e-006 ]
7261 : [ 9.27959e-006 ]
7262 : [ 8.9684e-006  ]
7263 : [ 8.59716e-006 ]
7264 : [ 9.29407e-006 ]
7265 : [ 8.97805e-006 ]
7266 : [ 9.22325e-006 ]
7267 : [ 8.79488e-006 ]
7268 : [ 9.13591e-006 ]
7269 : [ 8.81281e-006 ]
7270 : [ 8.98653e-006 ]
7271 : [ 9.1932e-006  ]
7272 : [ 9.00467e-006 ]
7273 : [ 8.96216e-006 ]
7274 : [ 9.00131e-006 ]
7275 : [ 8.84198e-006 ]
7276 : [ 9.14178e-006 ]
7277 : [ 8.96887e-006 ]
7278 : [ 8.77681e-006 ]
7279 : [ 8.74675e-006 ]
7280 : [ 9.16224e-006 ]
7281 : [ 8.96048e-006 ]
7282 : [ 9.1597e-006  ]
7283 : [ 8.97971e-006 ]
7284 : [ 9.2042e-006  ]
7285 : [ 9.15903e-006 ]
7286 : [ 8.99269e-006 ]
7287 : [ 9.17456e-006 ]
7288 : [ 8.95004e-006 ]
7289 : [ 9.17087e-006 ]
7290 : [ 8.92951e-006 ]
7291 : [ 9.03824e-006 ]
7292 : [ 9.18597e-006 ]
7293 : [ 9.02661e-006 ]
7294 : [ 9.23064e-006 ]
7295 : [ 9.15689e-006 ]
7296 : [ 9.03378e-006 ]
7297 : [ 9.14335e-006 ]
7298 : [ 9.19232e-006 ]
7299 : [ 8.96599e-006 ]
7300 : [ 8.92733e-006 ]
7301 : [ 8.83979e-006 ]
7302 : [ 9.198e-006   ]
7303 : [ 8.76301e-006 ]
7304 : [ 9.0504e-006  ]
7305 : [ 9.1627e-006  ]
7306 : [ 9.30075e-006 ]
7307 : [ 9.02131e-006 ]
7308 : [ 9.04383e-006 ]
7309 : [ 8.87324e-006 ]
7310 : [ 9.2294e-006  ]
7311 : [ 9.17331e-006 ]
7312 : [ 9.01895e-006 ]
7313 : [ 8.7596e-006  ]
7314 : [ 8.95901e-006 ]
7315 : [ 8.81407e-006 ]
7316 : [ 9.22966e-006 ]
7317 : [ 8.70555e-006 ]
7318 : [ 9.13389e-006 ]
7319 : [ 9.16132e-006 ]
7320 : [ 9.06746e-006 ]
7321 : [ 9.11228e-006 ]
7322 : [ 9.05578e-006 ]
7323 : [ 9.12219e-006 ]
7324 : [ 9.21162e-006 ]
7325 : [ 9.15365e-006 ]
7326 : [ 9.28e-006    ]
7327 : [ 9.28584e-006 ]
7328 : [ 8.9249e-006  ]
7329 : [ 8.95366e-006 ]
7330 : [ 9.1478e-006  ]
7331 : [ 9.06591e-006 ]
7332 : [ 9.03965e-006 ]
7333 : [ 9.02958e-006 ]
7334 : [ 9.02842e-006 ]
7335 : [ 9.22584e-006 ]
7336 : [ 9.20194e-006 ]
7337 : [ 9.09147e-006 ]
7338 : [ 9.0103e-006  ]
7339 : [ 8.95548e-006 ]
7340 : [ 9.27312e-006 ]
7341 : [ 8.67888e-006 ]
7342 : [ 9.18382e-006 ]
7343 : [ 9.20132e-006 ]
7344 : [ 8.96304e-006 ]
7345 : [ 9.11521e-006 ]
7346 : [ 8.84889e-006 ]
7347 : [ 9.16851e-006 ]
7348 : [ 8.942e-006   ]
7349 : [ 8.82533e-006 ]
7350 : [ 8.93919e-006 ]
7351 : [ 9.08363e-006 ]
7352 : [ 9.30882e-006 ]
7353 : [ 9.03773e-006 ]
7354 : [ 9.26589e-006 ]
7355 : [ 9.14855e-006 ]
7356 : [ 8.90593e-006 ]
7357 : [ 8.97482e-006 ]
7358 : [ 8.97123e-006 ]
7359 : [ 8.86351e-006 ]
7360 : [ 8.82419e-006 ]
7361 : [ 8.87247e-006 ]
7362 : [ 8.9914e-006  ]
7363 : [ 8.96581e-006 ]
7364 : [ 8.84267e-006 ]
7365 : [ 8.89571e-006 ]
7366 : [ 9.29007e-006 ]
7367 : [ 9.01733e-006 ]
7368 : [ 9.26292e-006 ]
7369 : [ 8.9274e-006  ]
7370 : [ 9.25405e-006 ]
7371 : [ 8.8151e-006  ]
7372 : [ 8.96267e-006 ]
7373 : [ 8.81849e-006 ]
7374 : [ 9.03721e-006 ]
7375 : [ 9.00437e-006 ]
7376 : [ 9.0858e-006  ]
7377 : [ 8.89978e-006 ]
7378 : [ 9.19807e-006 ]
7379 : [ 8.81628e-006 ]
7380 : [ 8.93478e-006 ]
7381 : [ 9.14696e-006 ]
7382 : [ 9.26135e-006 ]
7383 : [ 9.226e-006   ]
7384 : [ 8.99959e-006 ]
7385 : [ 9.03697e-006 ]
7386 : [ 9.02094e-006 ]
7387 : [ 9.27042e-006 ]
7388 : [ 9.02317e-006 ]
7389 : [ 8.98224e-006 ]
7390 : [ 9.24434e-006 ]
7391 : [ 9.08284e-006 ]
7392 : [ 8.66129e-006 ]
7393 : [ 8.84197e-006 ]
7394 : [ 9.32549e-006 ]
7395 : [ 9.06625e-006 ]
7396 : [ 9.22131e-006 ]
7397 : [ 9.16474e-006 ]
7398 : [ 9.13127e-006 ]
7399 : [ 9.15205e-006 ]
7400 : [ 8.80794e-006 ]
7401 : [ 8.94567e-006 ]
7402 : [ 9.0376e-006  ]
7403 : [ 8.94003e-006 ]
7404 : [ 9.06249e-006 ]
7405 : [ 9.04468e-006 ]
7406 : [ 9.09325e-006 ]
7407 : [ 9.12813e-006 ]
7408 : [ 9.11015e-006 ]
7409 : [ 8.88096e-006 ]
7410 : [ 9.16843e-006 ]
7411 : [ 9.23199e-006 ]
7412 : [ 9.05423e-006 ]
7413 : [ 8.81517e-006 ]
7414 : [ 8.94136e-006 ]
7415 : [ 9.26153e-006 ]
7416 : [ 9.15935e-006 ]
7417 : [ 9.07148e-006 ]
7418 : [ 9.11788e-006 ]
7419 : [ 8.89975e-006 ]
7420 : [ 9.14227e-006 ]
7421 : [ 8.65565e-006 ]
7422 : [ 8.93625e-006 ]
7423 : [ 8.99835e-006 ]
7424 : [ 9.17797e-006 ]
7425 : [ 9.13521e-006 ]
7426 : [ 9.12374e-006 ]
7427 : [ 9.09455e-006 ]
7428 : [ 9.02188e-006 ]
7429 : [ 8.94669e-006 ]
7430 : [ 8.62974e-006 ]
7431 : [ 9.17404e-006 ]
7432 : [ 9.14666e-006 ]
7433 : [ 9.11148e-006 ]
7434 : [ 8.84349e-006 ]
7435 : [ 8.96162e-006 ]
7436 : [ 9.10399e-006 ]
7437 : [ 9.28178e-006 ]
7438 : [ 8.94631e-006 ]
7439 : [ 9.02504e-006 ]
7440 : [ 8.87721e-006 ]
7441 : [ 8.98809e-006 ]
7442 : [ 9.20541e-006 ]
7443 : [ 8.88074e-006 ]
7444 : [ 9.11635e-006 ]
7445 : [ 9.00605e-006 ]
7446 : [ 8.90761e-006 ]
7447 : [ 8.87831e-006 ]
7448 : [ 8.85958e-006 ]
7449 : [ 9.17459e-006 ]
7450 : [ 9.05993e-006 ]
7451 : [ 8.9298e-006  ]
7452 : [ 9.12397e-006 ]
7453 : [ 9.16801e-006 ]
7454 : [ 8.83345e-006 ]
7455 : [ 9.09049e-006 ]
7456 : [ 8.98844e-006 ]
7457 : [ 9.03734e-006 ]
7458 : [ 8.94083e-006 ]
7459 : [ 9.04595e-006 ]
7460 : [ 8.83094e-006 ]
7461 : [ 8.83458e-006 ]
7462 : [ 8.99786e-006 ]
7463 : [ 9.25549e-006 ]
7464 : [ 9.25569e-006 ]
7465 : [ 9.11426e-006 ]
7466 : [ 8.91833e-006 ]
7467 : [ 9.1453e-006  ]
7468 : [ 8.97019e-006 ]
7469 : [ 9.02759e-006 ]
7470 : [ 8.69259e-006 ]
7471 : [ 8.88e-006    ]
7472 : [ 9.20961e-006 ]
7473 : [ 8.71923e-006 ]
7474 : [ 9.06644e-006 ]
7475 : [ 9.26372e-006 ]
7476 : [ 8.9515e-006  ]
7477 : [ 9.19166e-006 ]
7478 : [ 8.71846e-006 ]
7479 : [ 9.23096e-006 ]
7480 : [ 8.94956e-006 ]
7481 : [ 8.72679e-006 ]
7482 : [ 9.29321e-006 ]
7483 : [ 8.71663e-006 ]
7484 : [ 9.18015e-006 ]
7485 : [ 9.04957e-006 ]
7486 : [ 9.21786e-006 ]
7487 : [ 9.19405e-006 ]
7488 : [ 9.16972e-006 ]
7489 : [ 9.17316e-006 ]
7490 : [ 9.1893e-006  ]
7491 : [ 8.9051e-006  ]
7492 : [ 9.12446e-006 ]
7493 : [ 8.90898e-006 ]
7494 : [ 9.24658e-006 ]
7495 : [ 8.96135e-006 ]
7496 : [ 8.9374e-006  ]
7497 : [ 8.90999e-006 ]
7498 : [ 9.17761e-006 ]
7499 : [ 8.93888e-006 ]
7500 : [ 9.11418e-006 ]
7501 : [ 8.95494e-006 ]
7502 : [ 9.01548e-006 ]
7503 : [ 9.0032e-006  ]
7504 : [ 9.30868e-006 ]
7505 : [ 9.10021e-006 ]
7506 : [ 8.9239e-006  ]
7507 : [ 9.20031e-006 ]
7508 : [ 9.07456e-006 ]
7509 : [ 8.85006e-006 ]
7510 : [ 8.83166e-006 ]
7511 : [ 9.18284e-006 ]
7512 : [ 8.801e-006   ]
7513 : [ 8.94013e-006 ]
7514 : [ 9.08643e-006 ]
7515 : [ 9.09048e-006 ]
7516 : [ 8.64254e-006 ]
7517 : [ 9.06859e-006 ]
7518 : [ 9.14346e-006 ]
7519 : [ 9.03723e-006 ]
7520 : [ 8.7489e-006  ]
7521 : [ 9.03828e-006 ]
7522 : [ 9.28952e-006 ]
7523 : [ 9.09456e-006 ]
7524 : [ 9.13298e-006 ]
7525 : [ 8.91194e-006 ]
7526 : [ 9.13264e-006 ]
7527 : [ 9.13622e-006 ]
7528 : [ 9.01897e-006 ]
7529 : [ 8.79941e-006 ]
7530 : [ 9.25191e-006 ]
7531 : [ 8.88637e-006 ]
7532 : [ 8.94607e-006 ]
7533 : [ 8.9254e-006  ]
7534 : [ 9.16836e-006 ]
7535 : [ 8.96514e-006 ]
7536 : [ 9.05384e-006 ]
7537 : [ 8.89622e-006 ]
7538 : [ 9.26234e-006 ]
7539 : [ 8.93009e-006 ]
7540 : [ 8.90533e-006 ]
7541 : [ 8.99442e-006 ]
7542 : [ 9.10155e-006 ]
7543 : [ 9.09341e-006 ]
7544 : [ 8.96397e-006 ]
7545 : [ 8.92911e-006 ]
7546 : [ 9.13765e-006 ]
7547 : [ 8.9554e-006  ]
7548 : [ 8.97023e-006 ]
7549 : [ 9.24701e-006 ]
7550 : [ 8.98599e-006 ]
7551 : [ 9.16059e-006 ]
7552 : [ 9.26458e-006 ]
7553 : [ 9.18937e-006 ]
7554 : [ 9.08095e-006 ]
7555 : [ 9.0264e-006  ]
7556 : [ 9.00443e-006 ]
7557 : [ 9.28873e-006 ]
7558 : [ 9.00948e-006 ]
7559 : [ 8.98368e-006 ]
7560 : [ 9.25087e-006 ]
7561 : [ 9.07326e-006 ]
7562 : [ 8.8296e-006  ]
7563 : [ 9.24364e-006 ]
7564 : [ 8.92231e-006 ]
7565 : [ 9.10793e-006 ]
7566 : [ 8.80022e-006 ]
7567 : [ 9.07863e-006 ]
7568 : [ 8.90325e-006 ]
7569 : [ 9.25315e-006 ]
7570 : [ 9.23765e-006 ]
7571 : [ 9.01686e-006 ]
7572 : [ 9.30618e-006 ]
7573 : [ 9.15651e-006 ]
7574 : [ 8.98488e-006 ]
7575 : [ 9.24831e-006 ]
7576 : [ 9.04705e-006 ]
7577 : [ 9.00066e-006 ]
7578 : [ 9.08545e-006 ]
7579 : [ 8.9181e-006  ]
7580 : [ 9.26387e-006 ]
7581 : [ 9.21167e-006 ]
7582 : [ 9.01012e-006 ]
7583 : [ 9.08629e-006 ]
7584 : [ 8.75743e-006 ]
7585 : [ 8.95974e-006 ]
7586 : [ 9.02625e-006 ]
7587 : [ 9.20373e-006 ]
7588 : [ 8.97758e-006 ]
7589 : [ 9.27249e-006 ]
7590 : [ 8.98827e-006 ]
7591 : [ 9.10302e-006 ]
7592 : [ 8.96746e-006 ]
7593 : [ 9.12492e-006 ]
7594 : [ 8.79727e-006 ]
7595 : [ 8.93771e-006 ]
7596 : [ 8.93589e-006 ]
7597 : [ 9.09034e-006 ]
7598 : [ 9.22518e-006 ]
7599 : [ 9.02904e-006 ]
7600 : [ 9.2259e-006  ]
7601 : [ 8.91066e-006 ]
7602 : [ 8.96294e-006 ]
7603 : [ 9.01843e-006 ]
7604 : [ 8.68951e-006 ]
7605 : [ 8.92706e-006 ]
7606 : [ 8.73815e-006 ]
7607 : [ 8.96782e-006 ]
7608 : [ 8.96546e-006 ]
7609 : [ 8.98442e-006 ]
7610 : [ 9.03933e-006 ]
7611 : [ 9.01166e-006 ]
7612 : [ 8.99138e-006 ]
7613 : [ 9.00699e-006 ]
7614 : [ 9.0029e-006  ]
7615 : [ 9.15259e-006 ]
7616 : [ 9.14144e-006 ]
7617 : [ 9.06017e-006 ]
7618 : [ 8.93024e-006 ]
7619 : [ 9.1565e-006  ]
7620 : [ 9.29207e-006 ]
7621 : [ 9.16553e-006 ]
7622 : [ 9.03691e-006 ]
7623 : [ 8.9986e-006  ]
7624 : [ 8.86501e-006 ]
7625 : [ 9.11878e-006 ]
7626 : [ 8.81518e-006 ]
7627 : [ 9.00757e-006 ]
7628 : [ 9.01863e-006 ]
7629 : [ 9.14762e-006 ]
7630 : [ 8.87002e-006 ]
7631 : [ 9.01208e-006 ]
7632 : [ 8.77933e-006 ]
7633 : [ 9.26671e-006 ]
7634 : [ 8.97711e-006 ]
7635 : [ 9.01711e-006 ]
7636 : [ 8.89923e-006 ]
7637 : [ 9.018e-006   ]
7638 : [ 9.28983e-006 ]
7639 : [ 9.10196e-006 ]
7640 : [ 9.04522e-006 ]
7641 : [ 8.94839e-006 ]
7642 : [ 9.22572e-006 ]
7643 : [ 9.0241e-006  ]
7644 : [ 9.10197e-006 ]
7645 : [ 8.9709e-006  ]
7646 : [ 9.11406e-006 ]
7647 : [ 8.77992e-006 ]
7648 : [ 9.14417e-006 ]
7649 : [ 9.10796e-006 ]
7650 : [ 8.85686e-006 ]
7651 : [ 9.23577e-006 ]
7652 : [ 8.84326e-006 ]
7653 : [ 9.0281e-006  ]
7654 : [ 8.99984e-006 ]
7655 : [ 8.95663e-006 ]
7656 : [ 8.94292e-006 ]
7657 : [ 9.25645e-006 ]
7658 : [ 9.00386e-006 ]
7659 : [ 8.89916e-006 ]
7660 : [ 8.92553e-006 ]
7661 : [ 9.21124e-006 ]
7662 : [ 8.71497e-006 ]
7663 : [ 9.11426e-006 ]
7664 : [ 8.76658e-006 ]
7665 : [ 8.95346e-006 ]
7666 : [ 9.05522e-006 ]
7667 : [ 9.13842e-006 ]
7668 : [ 9.166e-006   ]
7669 : [ 9.31066e-006 ]
7670 : [ 9.05622e-006 ]
7671 : [ 9.04541e-006 ]
7672 : [ 8.93843e-006 ]
7673 : [ 8.99698e-006 ]
7674 : [ 9.0237e-006  ]
7675 : [ 9.02416e-006 ]
7676 : [ 9.14307e-006 ]
7677 : [ 8.83243e-006 ]
7678 : [ 9.22945e-006 ]
7679 : [ 9.20652e-006 ]
7680 : [ 8.74759e-006 ]
7681 : [ 8.67885e-006 ]
7682 : [ 8.88851e-006 ]
7683 : [ 9.03621e-006 ]
7684 : [ 8.9168e-006  ]
7685 : [ 9.10315e-006 ]
7686 : [ 9.14033e-006 ]
7687 : [ 9.12521e-006 ]
7688 : [ 9.05521e-006 ]
7689 : [ 9.07635e-006 ]
7690 : [ 8.83275e-006 ]
7691 : [ 9.27834e-006 ]
7692 : [ 8.75213e-006 ]
7693 : [ 9.12804e-006 ]
7694 : [ 9.04603e-006 ]
7695 : [ 8.95396e-006 ]
7696 : [ 8.85724e-006 ]
7697 : [ 8.70701e-006 ]
7698 : [ 9.02816e-006 ]
7699 : [ 9.00133e-006 ]
7700 : [ 8.94425e-006 ]
7701 : [ 9.29541e-006 ]
7702 : [ 8.88107e-006 ]
7703 : [ 8.97701e-006 ]
7704 : [ 9.12457e-006 ]
7705 : [ 9.06054e-006 ]
7706 : [ 9.20225e-006 ]
7707 : [ 9.28742e-006 ]
7708 : [ 9.12141e-006 ]
7709 : [ 9.2387e-006  ]
7710 : [ 9.3e-006     ]
7711 : [ 9.13713e-006 ]
7712 : [ 8.92366e-006 ]
7713 : [ 8.91734e-006 ]
7714 : [ 8.68675e-006 ]
7715 : [ 8.86203e-006 ]
7716 : [ 9.14122e-006 ]
7717 : [ 9.08777e-006 ]
7718 : [ 8.74833e-006 ]
7719 : [ 8.92601e-006 ]
7720 : [ 8.99115e-006 ]
7721 : [ 9.30982e-006 ]
7722 : [ 8.98516e-006 ]
7723 : [ 9.16633e-006 ]
7724 : [ 8.85442e-006 ]
7725 : [ 8.96807e-006 ]
7726 : [ 8.8527e-006  ]
7727 : [ 9.20828e-006 ]
7728 : [ 9.16609e-006 ]
7729 : [ 9.08003e-006 ]
7730 : [ 8.90688e-006 ]
7731 : [ 9.00217e-006 ]
7732 : [ 9.32477e-006 ]
7733 : [ 9.2529e-006  ]
7734 : [ 9.21738e-006 ]
7735 : [ 9.14998e-006 ]
7736 : [ 9.09408e-006 ]
7737 : [ 8.82991e-006 ]
7738 : [ 9.19198e-006 ]
7739 : [ 9.07683e-006 ]
7740 : [ 9.17205e-006 ]
7741 : [ 9.06334e-006 ]
7742 : [ 9.23848e-006 ]
7743 : [ 8.84712e-006 ]
7744 : [ 8.98141e-006 ]
7745 : [ 8.72843e-006 ]
7746 : [ 9.19004e-006 ]
7747 : [ 9.00547e-006 ]
7748 : [ 8.99369e-006 ]
7749 : [ 9.03581e-006 ]
7750 : [ 8.98175e-006 ]
7751 : [ 8.9737e-006  ]
7752 : [ 8.81219e-006 ]
7753 : [ 9.23096e-006 ]
7754 : [ 9.33047e-006 ]
7755 : [ 9.00315e-006 ]
7756 : [ 8.86598e-006 ]
7757 : [ 9.03536e-006 ]
7758 : [ 9.0327e-006  ]
7759 : [ 8.65201e-006 ]
7760 : [ 8.86016e-006 ]
7761 : [ 9.13868e-006 ]
7762 : [ 9.15665e-006 ]
7763 : [ 8.95178e-006 ]
7764 : [ 9.23066e-006 ]
7765 : [ 9.1519e-006  ]
7766 : [ 8.8806e-006  ]
7767 : [ 8.59825e-006 ]
7768 : [ 8.95263e-006 ]
7769 : [ 9.10721e-006 ]
7770 : [ 9.10251e-006 ]
7771 : [ 8.98249e-006 ]
7772 : [ 9.20477e-006 ]
7773 : [ 9.2614e-006  ]
7774 : [ 9.12301e-006 ]
7775 : [ 9.27046e-006 ]
7776 : [ 8.96544e-006 ]
7777 : [ 8.97816e-006 ]
7778 : [ 8.94422e-006 ]
7779 : [ 9.27406e-006 ]
7780 : [ 9.11872e-006 ]
7781 : [ 9.04293e-006 ]
7782 : [ 8.72842e-006 ]
7783 : [ 9.25201e-006 ]
7784 : [ 9.04929e-006 ]
7785 : [ 9.24329e-006 ]
7786 : [ 9.30817e-006 ]
7787 : [ 9.30896e-006 ]
7788 : [ 8.88111e-006 ]
7789 : [ 9.13308e-006 ]
7790 : [ 9.0489e-006  ]
7791 : [ 8.95815e-006 ]
7792 : [ 8.99432e-006 ]
7793 : [ 8.95204e-006 ]
7794 : [ 9.10053e-006 ]
7795 : [ 8.91875e-006 ]
7796 : [ 9.01441e-006 ]
7797 : [ 8.99931e-006 ]
7798 : [ 8.87477e-006 ]
7799 : [ 8.98916e-006 ]
7800 : [ 8.92597e-006 ]
7801 : [ 9.03774e-006 ]
7802 : [ 9.0727e-006  ]
7803 : [ 9.11028e-006 ]
7804 : [ 9.14746e-006 ]
7805 : [ 8.9717e-006  ]
7806 : [ 9.16423e-006 ]
7807 : [ 9.09571e-006 ]
7808 : [ 9.06419e-006 ]
7809 : [ 9.12103e-006 ]
7810 : [ 8.82222e-006 ]
7811 : [ 8.70982e-006 ]
7812 : [ 9.08728e-006 ]
7813 : [ 9.06201e-006 ]
7814 : [ 8.93003e-006 ]
7815 : [ 9.03551e-006 ]
7816 : [ 9.20063e-006 ]
7817 : [ 8.96731e-006 ]
7818 : [ 9.08409e-006 ]
7819 : [ 9.20747e-006 ]
7820 : [ 9.03465e-006 ]
7821 : [ 8.87448e-006 ]
7822 : [ 9.02318e-006 ]
7823 : [ 8.74362e-006 ]
7824 : [ 9.14982e-006 ]
7825 : [ 9.24157e-006 ]
7826 : [ 8.95549e-006 ]
7827 : [ 9.2617e-006  ]
7828 : [ 9.24085e-006 ]
7829 : [ 8.91948e-006 ]
7830 : [ 9.16538e-006 ]
7831 : [ 8.91118e-006 ]
7832 : [ 9.12441e-006 ]
7833 : [ 9.01318e-006 ]
7834 : [ 9.24655e-006 ]
7835 : [ 9.13333e-006 ]
7836 : [ 9.08118e-006 ]
7837 : [ 8.934e-006   ]
7838 : [ 9.1711e-006  ]
7839 : [ 9.25543e-006 ]
7840 : [ 9.29223e-006 ]
7841 : [ 8.93806e-006 ]
7842 : [ 8.82332e-006 ]
7843 : [ 8.91387e-006 ]
7844 : [ 9.17631e-006 ]
7845 : [ 9.24592e-006 ]
7846 : [ 8.94779e-006 ]
7847 : [ 9.02219e-006 ]
7848 : [ 9.06725e-006 ]
7849 : [ 8.93995e-006 ]
7850 : [ 8.89751e-006 ]
7851 : [ 8.93055e-006 ]
7852 : [ 9.19646e-006 ]
7853 : [ 9.22938e-006 ]
7854 : [ 8.85875e-006 ]
7855 : [ 8.85638e-006 ]
7856 : [ 9.12112e-006 ]
7857 : [ 8.91096e-006 ]
7858 : [ 9.21084e-006 ]
7859 : [ 8.99663e-006 ]
7860 : [ 9.25751e-006 ]
7861 : [ 9.07395e-006 ]
7862 : [ 9.22178e-006 ]
7863 : [ 8.98677e-006 ]
7864 : [ 9.16231e-006 ]
7865 : [ 8.94335e-006 ]
7866 : [ 8.95456e-006 ]
7867 : [ 9.09503e-006 ]
7868 : [ 9.19514e-006 ]
7869 : [ 8.87776e-006 ]
7870 : [ 9.21583e-006 ]
7871 : [ 8.67868e-006 ]
7872 : [ 8.83716e-006 ]
7873 : [ 8.77405e-006 ]
7874 : [ 8.90088e-006 ]
7875 : [ 9.27428e-006 ]
7876 : [ 8.80275e-006 ]
7877 : [ 8.94381e-006 ]
7878 : [ 8.99147e-006 ]
7879 : [ 9.11362e-006 ]
7880 : [ 9.06911e-006 ]
7881 : [ 8.82942e-006 ]
7882 : [ 9.2782e-006  ]
7883 : [ 9.12285e-006 ]
7884 : [ 9.03875e-006 ]
7885 : [ 9.16225e-006 ]
7886 : [ 9.25817e-006 ]
7887 : [ 8.78146e-006 ]
7888 : [ 9.01245e-006 ]
7889 : [ 9.19123e-006 ]
7890 : [ 9.02839e-006 ]
7891 : [ 8.95688e-006 ]
7892 : [ 9.10573e-006 ]
7893 : [ 8.8823e-006  ]
7894 : [ 9.27191e-006 ]
7895 : [ 8.88404e-006 ]
7896 : [ 9.21293e-006 ]
7897 : [ 8.9966e-006  ]
7898 : [ 9.01053e-006 ]
7899 : [ 8.79576e-006 ]
7900 : [ 9.02918e-006 ]
7901 : [ 9.28682e-006 ]
7902 : [ 8.93827e-006 ]
7903 : [ 8.85538e-006 ]
7904 : [ 9.01973e-006 ]
7905 : [ 8.82304e-006 ]
7906 : [ 8.88145e-006 ]
7907 : [ 9.23745e-006 ]
7908 : [ 9.27198e-006 ]
7909 : [ 9.0267e-006  ]
7910 : [ 8.78471e-006 ]
7911 : [ 8.99218e-006 ]
7912 : [ 8.90636e-006 ]
7913 : [ 8.92896e-006 ]
7914 : [ 9.20925e-006 ]
7915 : [ 9.1923e-006  ]
7916 : [ 9.2419e-006  ]
7917 : [ 8.77804e-006 ]
7918 : [ 9.27424e-006 ]
7919 : [ 9.00713e-006 ]
7920 : [ 9.33429e-006 ]
7921 : [ 8.96403e-006 ]
7922 : [ 9.027e-006   ]
7923 : [ 9.05332e-006 ]
7924 : [ 9.13237e-006 ]
7925 : [ 8.67243e-006 ]
7926 : [ 8.99175e-006 ]
7927 : [ 8.79483e-006 ]
7928 : [ 9.10658e-006 ]
7929 : [ 9.04068e-006 ]
7930 : [ 9.28149e-006 ]
7931 : [ 9.27766e-006 ]
7932 : [ 9.0723e-006  ]
7933 : [ 9.01963e-006 ]
7934 : [ 8.88591e-006 ]
7935 : [ 9.00641e-006 ]
7936 : [ 8.94013e-006 ]
7937 : [ 9.0326e-006  ]
7938 : [ 9.14904e-006 ]
7939 : [ 9.13373e-006 ]
7940 : [ 9.03565e-006 ]
7941 : [ 9.23844e-006 ]
7942 : [ 9.30833e-006 ]
7943 : [ 8.88891e-006 ]
7944 : [ 9.18757e-006 ]
7945 : [ 8.98306e-006 ]
7946 : [ 8.96577e-006 ]
7947 : [ 9.00341e-006 ]
7948 : [ 9.04711e-006 ]
7949 : [ 9.29373e-006 ]
7950 : [ 9.06016e-006 ]
7951 : [ 9.03453e-006 ]
7952 : [ 9.09977e-006 ]
7953 : [ 9.15762e-006 ]
7954 : [ 9.22698e-006 ]
7955 : [ 9.08262e-006 ]
7956 : [ 8.92128e-006 ]
7957 : [ 8.79499e-006 ]
7958 : [ 8.97252e-006 ]
7959 : [ 9.25546e-006 ]
7960 : [ 8.96418e-006 ]
7961 : [ 8.91853e-006 ]
7962 : [ 9.00282e-006 ]
7963 : [ 9.02294e-006 ]
7964 : [ 8.8861e-006  ]
7965 : [ 9.08101e-006 ]
7966 : [ 9.26773e-006 ]
7967 : [ 9.07335e-006 ]
7968 : [ 8.88446e-006 ]
7969 : [ 8.70997e-006 ]
7970 : [ 9.04398e-006 ]
7971 : [ 9.06011e-006 ]
7972 : [ 8.98075e-006 ]
7973 : [ 8.76885e-006 ]
7974 : [ 9.14964e-006 ]
7975 : [ 9.22526e-006 ]
7976 : [ 8.68425e-006 ]
7977 : [ 9.25708e-006 ]
7978 : [ 8.81826e-006 ]
7979 : [ 8.72566e-006 ]
7980 : [ 8.88376e-006 ]
7981 : [ 9.0051e-006  ]
7982 : [ 9.12872e-006 ]
7983 : [ 8.98159e-006 ]
7984 : [ 8.92265e-006 ]
7985 : [ 8.95895e-006 ]
7986 : [ 8.9419e-006  ]
7987 : [ 9.21064e-006 ]
7988 : [ 9.0706e-006  ]
7989 : [ 9.15503e-006 ]
7990 : [ 8.9806e-006  ]
7991 : [ 9.30628e-006 ]
7992 : [ 8.90525e-006 ]
7993 : [ 8.69584e-006 ]
7994 : [ 9.17198e-006 ]
7995 : [ 8.93659e-006 ]
7996 : [ 9.1364e-006  ]
7997 : [ 8.98488e-006 ]
7998 : [ 8.9861e-006  ]
7999 : [ 9.28068e-006 ]
8000 : [ 8.96209e-006 ]
8001 : [ 9.01103e-006 ]
8002 : [ 9.0092e-006  ]
8003 : [ 9.13858e-006 ]
8004 : [ 9.15903e-006 ]
8005 : [ 8.78708e-006 ]
8006 : [ 9.00916e-006 ]
8007 : [ 9.09334e-006 ]
8008 : [ 8.87793e-006 ]
8009 : [ 9.01161e-006 ]
8010 : [ 8.95376e-006 ]
8011 : [ 8.92552e-006 ]
8012 : [ 8.95932e-006 ]
8013 : [ 9.25826e-006 ]
8014 : [ 8.96307e-006 ]
8015 : [ 9.00429e-006 ]
8016 : [ 8.96e-006    ]
8017 : [ 9.04645e-006 ]
8018 : [ 8.76658e-006 ]
8019 : [ 9.14903e-006 ]
8020 : [ 9.14638e-006 ]
8021 : [ 9.05994e-006 ]
8022 : [ 9.30769e-006 ]
8023 : [ 8.68931e-006 ]
8024 : [ 8.86734e-006 ]
8025 : [ 9.11092e-006 ]
8026 : [ 8.9361e-006  ]
8027 : [ 8.78324e-006 ]
8028 : [ 9.00901e-006 ]
8029 : [ 9.28264e-006 ]
8030 : [ 9.18053e-006 ]
8031 : [ 8.76302e-006 ]
8032 : [ 8.93433e-006 ]
8033 : [ 8.8343e-006  ]
8034 : [ 9.2847e-006  ]
8035 : [ 8.75353e-006 ]
8036 : [ 9.14433e-006 ]
8037 : [ 8.94525e-006 ]
8038 : [ 9.07215e-006 ]
8039 : [ 9.12786e-006 ]
8040 : [ 8.58344e-006 ]
8041 : [ 8.82986e-006 ]
8042 : [ 8.91364e-006 ]
8043 : [ 9.16794e-006 ]
8044 : [ 9.19061e-006 ]
8045 : [ 8.94203e-006 ]
8046 : [ 8.99546e-006 ]
8047 : [ 8.90127e-006 ]
8048 : [ 9.11361e-006 ]
8049 : [ 9.26457e-006 ]
8050 : [ 9.28216e-006 ]
8051 : [ 8.86107e-006 ]
8052 : [ 8.9473e-006  ]
8053 : [ 9.02105e-006 ]
8054 : [ 9.12386e-006 ]
8055 : [ 9.10085e-006 ]
8056 : [ 9.07327e-006 ]
8057 : [ 8.81018e-006 ]
8058 : [ 8.74197e-006 ]
8059 : [ 9.0692e-006  ]
8060 : [ 9.00014e-006 ]
8061 : [ 8.99801e-006 ]
8062 : [ 9.26654e-006 ]
8063 : [ 8.84328e-006 ]
8064 : [ 9.09369e-006 ]
8065 : [ 9.17045e-006 ]
8066 : [ 9.20435e-006 ]
8067 : [ 8.84056e-006 ]
8068 : [ 9.05835e-006 ]
8069 : [ 8.98806e-006 ]
8070 : [ 9.29161e-006 ]
8071 : [ 8.80665e-006 ]
8072 : [ 9.0699e-006  ]
8073 : [ 9.06424e-006 ]
8074 : [ 9.17861e-006 ]
8075 : [ 9.04349e-006 ]
8076 : [ 8.90303e-006 ]
8077 : [ 8.93616e-006 ]
8078 : [ 8.91897e-006 ]
8079 : [ 8.72953e-006 ]
8080 : [ 9.025e-006   ]
8081 : [ 8.83327e-006 ]
8082 : [ 9.10021e-006 ]
8083 : [ 9.24217e-006 ]
8084 : [ 8.91367e-006 ]
8085 : [ 9.12045e-006 ]
8086 : [ 9.33319e-006 ]
8087 : [ 9.09437e-006 ]
8088 : [ 8.75752e-006 ]
8089 : [ 9.09107e-006 ]
8090 : [ 8.92742e-006 ]
8091 : [ 9.22078e-006 ]
8092 : [ 9.06504e-006 ]
8093 : [ 9.12263e-006 ]
8094 : [ 9.0567e-006  ]
8095 : [ 9.13104e-006 ]
8096 : [ 9.10298e-006 ]
8097 : [ 9.28981e-006 ]
8098 : [ 9.24563e-006 ]
8099 : [ 8.96247e-006 ]
8100 : [ 9.16933e-006 ]
8101 : [ 9.24164e-006 ]
8102 : [ 9.24016e-006 ]
8103 : [ 9.00629e-006 ]
8104 : [ 8.76159e-006 ]
8105 : [ 8.76386e-006 ]
8106 : [ 9.16353e-006 ]
8107 : [ 9.08429e-006 ]
8108 : [ 9.08235e-006 ]
8109 : [ 8.9647e-006  ]
8110 : [ 9.04729e-006 ]
8111 : [ 9.01385e-006 ]
8112 : [ 9.05378e-006 ]
8113 : [ 8.91163e-006 ]
8114 : [ 9.19184e-006 ]
8115 : [ 9.04233e-006 ]
8116 : [ 8.87161e-006 ]
8117 : [ 8.9698e-006  ]
8118 : [ 8.78938e-006 ]
8119 : [ 8.9105e-006  ]
8120 : [ 9.23162e-006 ]
8121 : [ 8.94364e-006 ]
8122 : [ 8.80735e-006 ]
8123 : [ 9.28533e-006 ]
8124 : [ 8.99839e-006 ]
8125 : [ 8.82762e-006 ]
8126 : [ 9.20181e-006 ]
8127 : [ 9.12575e-006 ]
8128 : [ 8.9717e-006  ]
8129 : [ 8.81698e-006 ]
8130 : [ 9.06123e-006 ]
8131 : [ 8.86854e-006 ]
8132 : [ 9.23287e-006 ]
8133 : [ 9.17474e-006 ]
8134 : [ 8.89703e-006 ]
8135 : [ 8.86236e-006 ]
8136 : [ 9.14899e-006 ]
8137 : [ 9.03309e-006 ]
8138 : [ 9.04442e-006 ]
8139 : [ 9.12241e-006 ]
8140 : [ 9.02525e-006 ]
8141 : [ 8.98281e-006 ]
8142 : [ 8.9772e-006  ]
8143 : [ 8.93068e-006 ]
8144 : [ 8.9497e-006  ]
8145 : [ 8.88696e-006 ]
8146 : [ 8.6623e-006  ]
8147 : [ 9.13126e-006 ]
8148 : [ 9.1508e-006  ]
8149 : [ 8.99266e-006 ]
8150 : [ 8.89962e-006 ]
8151 : [ 9.08168e-006 ]
8152 : [ 9.30772e-006 ]
8153 : [ 8.90444e-006 ]
8154 : [ 8.95652e-006 ]
8155 : [ 9.13678e-006 ]
8156 : [ 8.96386e-006 ]
8157 : [ 9.08065e-006 ]
8158 : [ 9.27552e-006 ]
8159 : [ 9.07707e-006 ]
8160 : [ 8.96116e-006 ]
8161 : [ 9.26725e-006 ]
8162 : [ 9.31281e-006 ]
8163 : [ 9.28265e-006 ]
8164 : [ 9.10418e-006 ]
8165 : [ 8.79979e-006 ]
8166 : [ 9.20008e-006 ]
8167 : [ 9.05722e-006 ]
8168 : [ 9.03661e-006 ]
8169 : [ 8.87148e-006 ]
8170 : [ 9.23089e-006 ]
8171 : [ 9.10048e-006 ]
8172 : [ 9.19256e-006 ]
8173 : [ 9.17498e-006 ]
8174 : [ 8.91526e-006 ]
8175 : [ 8.84814e-006 ]
8176 : [ 9.16528e-006 ]
8177 : [ 8.60931e-006 ]
8178 : [ 8.91781e-006 ]
8179 : [ 8.95453e-006 ]
8180 : [ 9.19786e-006 ]
8181 : [ 8.88804e-006 ]
8182 : [ 9.29778e-006 ]
8183 : [ 8.9489e-006  ]
8184 : [ 8.88143e-006 ]
8185 : [ 9.12548e-006 ]
8186 : [ 8.77737e-006 ]
8187 : [ 9.11593e-006 ]
8188 : [ 9.26122e-006 ]
8189 : [ 9.30321e-006 ]
8190 : [ 8.81873e-006 ]
8191 : [ 8.95063e-006 ]
8192 : [ 9.13544e-006 ]
8193 : [ 9.01942e-006 ]
8194 : [ 8.95182e-006 ]
8195 : [ 9.15149e-006 ]
8196 : [ 8.89364e-006 ]
8197 : [ 9.1072e-006  ]
8198 : [ 8.78023e-006 ]
8199 : [ 9.14311e-006 ]
8200 : [ 8.89586e-006 ]
8201 : [ 9.10161e-006 ]
8202 : [ 9.29458e-006 ]
8203 : [ 9.09932e-006 ]
8204 : [ 9.04634e-006 ]
8205 : [ 9.06734e-006 ]
8206 : [ 9.05304e-006 ]
8207 : [ 8.91928e-006 ]
8208 : [ 8.924e-006   ]
8209 : [ 9.23243e-006 ]
8210 : [ 9.05471e-006 ]
8211 : [ 8.86423e-006 ]
8212 : [ 8.78504e-006 ]
8213 : [ 9.0027e-006  ]
8214 : [ 9.04193e-006 ]
8215 : [ 9.205e-006   ]
8216 : [ 8.8597e-006  ]
8217 : [ 8.85784e-006 ]
8218 : [ 8.87223e-006 ]
8219 : [ 8.98317e-006 ]
8220 : [ 9.20741e-006 ]
8221 : [ 8.88004e-006 ]
8222 : [ 9.15273e-006 ]
8223 : [ 9.04465e-006 ]
8224 : [ 9.25041e-006 ]
8225 : [ 8.88336e-006 ]
8226 : [ 8.88248e-006 ]
8227 : [ 9.04775e-006 ]
8228 : [ 9.06577e-006 ]
8229 : [ 8.97018e-006 ]
8230 : [ 9.27749e-006 ]
8231 : [ 8.97555e-006 ]
8232 : [ 8.78389e-006 ]
8233 : [ 9.11233e-006 ]
8234 : [ 8.95802e-006 ]
8235 : [ 9.00094e-006 ]
8236 : [ 8.83044e-006 ]
8237 : [ 8.8363e-006  ]
8238 : [ 8.92755e-006 ]
8239 : [ 9.15695e-006 ]
8240 : [ 8.98116e-006 ]
8241 : [ 9.22253e-006 ]
8242 : [ 9.03921e-006 ]
8243 : [ 8.90597e-006 ]
8244 : [ 9.16893e-006 ]
8245 : [ 8.81541e-006 ]
8246 : [ 8.79124e-006 ]
8247 : [ 8.85532e-006 ]
8248 : [ 8.86176e-006 ]
8249 : [ 9.11387e-006 ]
8250 : [ 9.22357e-006 ]
8251 : [ 8.81236e-006 ]
8252 : [ 9.02109e-006 ]
8253 : [ 8.96742e-006 ]
8254 : [ 8.89058e-006 ]
8255 : [ 8.96438e-006 ]
8256 : [ 8.81818e-006 ]
8257 : [ 9.01123e-006 ]
8258 : [ 8.90887e-006 ]
8259 : [ 8.82063e-006 ]
8260 : [ 8.91761e-006 ]
8261 : [ 9.28961e-006 ]
8262 : [ 8.78492e-006 ]
8263 : [ 9.08183e-006 ]
8264 : [ 8.87265e-006 ]
8265 : [ 8.94965e-006 ]
8266 : [ 9.06452e-006 ]
8267 : [ 9.20122e-006 ]
8268 : [ 9.10071e-006 ]
8269 : [ 9.07326e-006 ]
8270 : [ 8.84933e-006 ]
8271 : [ 9.04619e-006 ]
8272 : [ 9.06372e-006 ]
8273 : [ 9.2758e-006  ]
8274 : [ 8.78086e-006 ]
8275 : [ 9.08139e-006 ]
8276 : [ 8.85868e-006 ]
8277 : [ 8.8053e-006  ]
8278 : [ 8.69755e-006 ]
8279 : [ 8.98797e-006 ]
8280 : [ 8.87912e-006 ]
8281 : [ 8.97813e-006 ]
8282 : [ 8.971e-006   ]
8283 : [ 8.99902e-006 ]
8284 : [ 9.29489e-006 ]
8285 : [ 9.14533e-006 ]
8286 : [ 9.10375e-006 ]
8287 : [ 8.95953e-006 ]
8288 : [ 9.13772e-006 ]
8289 : [ 9.07521e-006 ]
8290 : [ 9.15767e-006 ]
8291 : [ 9.20473e-006 ]
8292 : [ 8.87591e-006 ]
8293 : [ 9.21593e-006 ]
8294 : [ 9.18298e-006 ]
8295 : [ 8.81487e-006 ]
8296 : [ 8.97115e-006 ]
8297 : [ 9.01905e-006 ]
8298 : [ 8.90804e-006 ]
8299 : [ 8.86088e-006 ]
8300 : [ 9.22342e-006 ]
8301 : [ 9.07252e-006 ]
8302 : [ 9.2368e-006  ]
8303 : [ 8.68683e-006 ]
8304 : [ 9.06966e-006 ]
8305 : [ 8.68626e-006 ]
8306 : [ 8.74752e-006 ]
8307 : [ 8.81993e-006 ]
8308 : [ 8.77654e-006 ]
8309 : [ 9.00614e-006 ]
8310 : [ 9.28759e-006 ]
8311 : [ 8.89312e-006 ]
8312 : [ 9.23352e-006 ]
8313 : [ 9.18822e-006 ]
8314 : [ 9.13184e-006 ]
8315 : [ 9.03464e-006 ]
8316 : [ 9.19315e-006 ]
8317 : [ 9.00938e-006 ]
8318 : [ 8.8282e-006  ]
8319 : [ 8.7484e-006  ]
8320 : [ 8.97315e-006 ]
8321 : [ 9.12178e-006 ]
8322 : [ 9.06829e-006 ]
8323 : [ 8.90222e-006 ]
8324 : [ 9.06471e-006 ]
8325 : [ 9.19538e-006 ]
8326 : [ 8.8179e-006  ]
8327 : [ 9.1209e-006  ]
8328 : [ 9.23319e-006 ]
8329 : [ 9.31474e-006 ]
8330 : [ 8.94442e-006 ]
8331 : [ 8.95715e-006 ]
8332 : [ 9.11096e-006 ]
8333 : [ 9.10567e-006 ]
8334 : [ 9.01335e-006 ]
8335 : [ 8.93489e-006 ]
8336 : [ 8.95217e-006 ]
8337 : [ 8.79356e-006 ]
8338 : [ 8.83054e-006 ]
8339 : [ 9.20995e-006 ]
8340 : [ 8.84721e-006 ]
8341 : [ 8.95452e-006 ]
8342 : [ 9.02391e-006 ]
8343 : [ 9.27003e-006 ]
8344 : [ 8.83188e-006 ]
8345 : [ 9.10292e-006 ]
8346 : [ 9.11462e-006 ]
8347 : [ 9.09274e-006 ]
8348 : [ 8.9845e-006  ]
8349 : [ 9.06998e-006 ]
8350 : [ 9.16269e-006 ]
8351 : [ 8.98495e-006 ]
8352 : [ 9.20808e-006 ]
8353 : [ 9.03044e-006 ]
8354 : [ 8.86547e-006 ]
8355 : [ 9.15219e-006 ]
8356 : [ 9.13773e-006 ]
8357 : [ 9.09033e-006 ]
8358 : [ 8.8186e-006  ]
8359 : [ 9.00453e-006 ]
8360 : [ 9.15066e-006 ]
8361 : [ 9.04479e-006 ]
8362 : [ 9.24751e-006 ]
8363 : [ 9.14946e-006 ]
8364 : [ 8.93522e-006 ]
8365 : [ 9.02653e-006 ]
8366 : [ 9.12263e-006 ]
8367 : [ 8.97315e-006 ]
8368 : [ 8.92106e-006 ]
8369 : [ 9.11544e-006 ]
8370 : [ 8.93716e-006 ]
8371 : [ 9.03256e-006 ]
8372 : [ 9.01555e-006 ]
8373 : [ 9.03118e-006 ]
8374 : [ 8.77746e-006 ]
8375 : [ 8.82739e-006 ]
8376 : [ 8.98264e-006 ]
8377 : [ 8.93599e-006 ]
8378 : [ 8.94091e-006 ]
8379 : [ 8.92762e-006 ]
8380 : [ 8.78743e-006 ]
8381 : [ 8.75471e-006 ]
8382 : [ 9.14374e-006 ]
8383 : [ 8.86269e-006 ]
8384 : [ 8.84989e-006 ]
8385 : [ 9.15142e-006 ]
8386 : [ 8.851e-006   ]
8387 : [ 8.90322e-006 ]
8388 : [ 9.17156e-006 ]
8389 : [ 9.1243e-006  ]
8390 : [ 9.27164e-006 ]
8391 : [ 9.16936e-006 ]
8392 : [ 9.20035e-006 ]
8393 : [ 8.96394e-006 ]
8394 : [ 8.99953e-006 ]
8395 : [ 9.28464e-006 ]
8396 : [ 9.19174e-006 ]
8397 : [ 8.88311e-006 ]
8398 : [ 8.96565e-006 ]
8399 : [ 8.74912e-006 ]
8400 : [ 8.96395e-006 ]
8401 : [ 8.94272e-006 ]
8402 : [ 9.09968e-006 ]
8403 : [ 8.71778e-006 ]
8404 : [ 9.1288e-006  ]
8405 : [ 8.77649e-006 ]
8406 : [ 9.17044e-006 ]
8407 : [ 8.93028e-006 ]
8408 : [ 8.95832e-006 ]
8409 : [ 9.00409e-006 ]
8410 : [ 9.23056e-006 ]
8411 : [ 8.98274e-006 ]
8412 : [ 9.00589e-006 ]
8413 : [ 9.06379e-006 ]
8414 : [ 9.0759e-006  ]
8415 : [ 9.30656e-006 ]
8416 : [ 9.14227e-006 ]
8417 : [ 9.20833e-006 ]
8418 : [ 9.01798e-006 ]
8419 : [ 9.15526e-006 ]
8420 : [ 8.92024e-006 ]
8421 : [ 9.23606e-006 ]
8422 : [ 8.91811e-006 ]
8423 : [ 8.92073e-006 ]
8424 : [ 9.22055e-006 ]
8425 : [ 9.17027e-006 ]
8426 : [ 8.83887e-006 ]
8427 : [ 8.96657e-006 ]
8428 : [ 9.09946e-006 ]
8429 : [ 8.94323e-006 ]
8430 : [ 8.85907e-006 ]
8431 : [ 8.94465e-006 ]
8432 : [ 9.06012e-006 ]
8433 : [ 8.95517e-006 ]
8434 : [ 9.29368e-006 ]
8435 : [ 8.93465e-006 ]
8436 : [ 8.87602e-006 ]
8437 : [ 9.00918e-006 ]
8438 : [ 9.20344e-006 ]
8439 : [ 9.31351e-006 ]
8440 : [ 9.07266e-006 ]
8441 : [ 9.28786e-006 ]
8442 : [ 8.81594e-006 ]
8443 : [ 9.03241e-006 ]
8444 : [ 9.14119e-006 ]
8445 : [ 9.1603e-006  ]
8446 : [ 9.05532e-006 ]
8447 : [ 8.98015e-006 ]
8448 : [ 9.01689e-006 ]
8449 : [ 8.8102e-006  ]
8450 : [ 9.18927e-006 ]
8451 : [ 8.99929e-006 ]
8452 : [ 8.62866e-006 ]
8453 : [ 8.97896e-006 ]
8454 : [ 9.12238e-006 ]
8455 : [ 9.08234e-006 ]
8456 : [ 9.11199e-006 ]
8457 : [ 9.28135e-006 ]
8458 : [ 9.30643e-006 ]
8459 : [ 8.60354e-006 ]
8460 : [ 8.85509e-006 ]
8461 : [ 9.12319e-006 ]
8462 : [ 8.96292e-006 ]
8463 : [ 8.83457e-006 ]
8464 : [ 8.97258e-006 ]
8465 : [ 8.95342e-006 ]
8466 : [ 9.03311e-006 ]
8467 : [ 8.98611e-006 ]
8468 : [ 8.94736e-006 ]
8469 : [ 8.82257e-006 ]
8470 : [ 9.31645e-006 ]
8471 : [ 8.60004e-006 ]
8472 : [ 9.03327e-006 ]
8473 : [ 9.31356e-006 ]
8474 : [ 9.28229e-006 ]
8475 : [ 9.02788e-006 ]
8476 : [ 8.86201e-006 ]
8477 : [ 8.96812e-006 ]
8478 : [ 8.89559e-006 ]
8479 : [ 9.20533e-006 ]
8480 : [ 9.05789e-006 ]
8481 : [ 9.05602e-006 ]
8482 : [ 9.15998e-006 ]
8483 : [ 9.01646e-006 ]
8484 : [ 9.16577e-006 ]
8485 : [ 8.95899e-006 ]
8486 : [ 9.19767e-006 ]
8487 : [ 8.96415e-006 ]
8488 : [ 9.28034e-006 ]
8489 : [ 9.27854e-006 ]
8490 : [ 8.97058e-006 ]
8491 : [ 9.28272e-006 ]
8492 : [ 8.75855e-006 ]
8493 : [ 9.08629e-006 ]
8494 : [ 9.25292e-006 ]
8495 : [ 9.11845e-006 ]
8496 : [ 9.00358e-006 ]
8497 : [ 8.84921e-006 ]
8498 : [ 8.96356e-006 ]
8499 : [ 8.93984e-006 ]
8500 : [ 9.18078e-006 ]
8501 : [ 8.93997e-006 ]
8502 : [ 8.95793e-006 ]
8503 : [ 8.84337e-006 ]
8504 : [ 9.21735e-006 ]
8505 : [ 9.20659e-006 ]
8506 : [ 8.81456e-006 ]
8507 : [ 9.05023e-006 ]
8508 : [ 9.1788e-006  ]
8509 : [ 9.10312e-006 ]
8510 : [ 8.99289e-006 ]
8511 : [ 8.93926e-006 ]
8512 : [ 9.16648e-006 ]
8513 : [ 9.20998e-006 ]
8514 : [ 9.00738e-006 ]
8515 : [ 8.9334e-006  ]
8516 : [ 9.06886e-006 ]
8517 : [ 9.04054e-006 ]
8518 : [ 9.16494e-006 ]
8519 : [ 8.69104e-006 ]
8520 : [ 9.23246e-006 ]
8521 : [ 8.8798e-006  ]
8522 : [ 9.01445e-006 ]
8523 : [ 8.84325e-006 ]
8524 : [ 8.96105e-006 ]
8525 : [ 9.13598e-006 ]
8526 : [ 8.8326e-006  ]
8527 : [ 8.90614e-006 ]
8528 : [ 9.13481e-006 ]
8529 : [ 9.28738e-006 ]
8530 : [ 8.88825e-006 ]
8531 : [ 9.2618e-006  ]
8532 : [ 8.80551e-006 ]
8533 : [ 8.92798e-006 ]
8534 : [ 8.89692e-006 ]
8535 : [ 9.01354e-006 ]
8536 : [ 9.10073e-006 ]
8537 : [ 8.93094e-006 ]
8538 : [ 9.03538e-006 ]
8539 : [ 9.15758e-006 ]
8540 : [ 9.27511e-006 ]
8541 : [ 8.85209e-006 ]
8542 : [ 8.97615e-006 ]
8543 : [ 8.95534e-006 ]
8544 : [ 9.28833e-006 ]
8545 : [ 9.0547e-006  ]
8546 : [ 9.0468e-006  ]
8547 : [ 8.84907e-006 ]
8548 : [ 9.15454e-006 ]
8549 : [ 8.87945e-006 ]
8550 : [ 9.22194e-006 ]
8551 : [ 9.05015e-006 ]
8552 : [ 8.741e-006   ]
8553 : [ 9.0502e-006  ]
8554 : [ 9.16449e-006 ]
8555 : [ 8.76118e-006 ]
8556 : [ 8.97038e-006 ]
8557 : [ 9.08574e-006 ]
8558 : [ 8.91749e-006 ]
8559 : [ 9.23359e-006 ]
8560 : [ 9.23049e-006 ]
8561 : [ 9.05487e-006 ]
8562 : [ 9.30921e-006 ]
8563 : [ 8.78287e-006 ]
8564 : [ 9.18784e-006 ]
8565 : [ 9.25767e-006 ]
8566 : [ 8.94448e-006 ]
8567 : [ 9.05854e-006 ]
8568 : [ 8.95534e-006 ]
8569 : [ 9.28653e-006 ]
8570 : [ 8.95157e-006 ]
8571 : [ 9.32186e-006 ]
8572 : [ 8.94659e-006 ]
8573 : [ 8.98295e-006 ]
8574 : [ 8.69088e-006 ]
8575 : [ 9.0746e-006  ]
8576 : [ 8.90927e-006 ]
8577 : [ 9.21422e-006 ]
8578 : [ 9.27444e-006 ]
8579 : [ 9.13064e-006 ]
8580 : [ 9.24143e-006 ]
8581 : [ 9.03446e-006 ]
8582 : [ 9.1994e-006  ]
8583 : [ 9.29982e-006 ]
8584 : [ 9.08704e-006 ]
8585 : [ 9.16746e-006 ]
8586 : [ 9.01119e-006 ]
8587 : [ 9.04666e-006 ]
8588 : [ 9.33723e-006 ]
8589 : [ 8.98372e-006 ]
8590 : [ 9.25061e-006 ]
8591 : [ 8.96601e-006 ]
8592 : [ 8.89071e-006 ]
8593 : [ 9.01924e-006 ]
8594 : [ 9.26824e-006 ]
8595 : [ 8.92776e-006 ]
8596 : [ 9.30152e-006 ]
8597 : [ 9.27305e-006 ]
8598 : [ 8.97353e-006 ]
8599 : [ 9.07249e-006 ]
8600 : [ 8.87567e-006 ]
8601 : [ 8.77949e-006 ]
8602 : [ 8.98592e-006 ]
8603 : [ 9.12031e-006 ]
8604 : [ 9.17773e-006 ]
8605 : [ 9.24881e-006 ]
8606 : [ 9.27438e-006 ]
8607 : [ 9.13164e-006 ]
8608 : [ 9.08646e-006 ]
8609 : [ 8.87213e-006 ]
8610 : [ 8.73346e-006 ]
8611 : [ 8.92218e-006 ]
8612 : [ 9.05158e-006 ]
8613 : [ 9.1529e-006  ]
8614 : [ 9.19407e-006 ]
8615 : [ 9.2508e-006  ]
8616 : [ 8.82325e-006 ]
8617 : [ 8.88745e-006 ]
8618 : [ 9.05784e-006 ]
8619 : [ 9.02167e-006 ]
8620 : [ 9.13045e-006 ]
8621 : [ 9.1166e-006  ]
8622 : [ 8.9649e-006  ]
8623 : [ 9.01028e-006 ]
8624 : [ 9.13618e-006 ]
8625 : [ 8.73056e-006 ]
8626 : [ 8.73597e-006 ]
8627 : [ 9.17979e-006 ]
8628 : [ 9.06863e-006 ]
8629 : [ 9.0521e-006  ]
8630 : [ 9.27238e-006 ]
8631 : [ 8.87729e-006 ]
8632 : [ 8.84428e-006 ]
8633 : [ 8.9593e-006  ]
8634 : [ 8.92227e-006 ]
8635 : [ 8.92689e-006 ]
8636 : [ 9.25029e-006 ]
8637 : [ 9.06632e-006 ]
8638 : [ 9.07254e-006 ]
8639 : [ 9.08258e-006 ]
8640 : [ 9.00395e-006 ]
8641 : [ 8.94631e-006 ]
8642 : [ 9.21661e-006 ]
8643 : [ 8.79586e-006 ]
8644 : [ 8.72652e-006 ]
8645 : [ 9.23782e-006 ]
8646 : [ 9.148e-006   ]
8647 : [ 9.08237e-006 ]
8648 : [ 9.18259e-006 ]
8649 : [ 9.27238e-006 ]
8650 : [ 9.31333e-006 ]
8651 : [ 8.91649e-006 ]
8652 : [ 9.11089e-006 ]
8653 : [ 9.05235e-006 ]
8654 : [ 8.79024e-006 ]
8655 : [ 9.11512e-006 ]
8656 : [ 8.82397e-006 ]
8657 : [ 9.08532e-006 ]
8658 : [ 8.98488e-006 ]
8659 : [ 9.0571e-006  ]
8660 : [ 8.89405e-006 ]
8661 : [ 9.13724e-006 ]
8662 : [ 8.90646e-006 ]
8663 : [ 9.25582e-006 ]
8664 : [ 8.95377e-006 ]
8665 : [ 9.14033e-006 ]
8666 : [ 9.30036e-006 ]
8667 : [ 8.98354e-006 ]
8668 : [ 8.80101e-006 ]
8669 : [ 9.11241e-006 ]
8670 : [ 8.99558e-006 ]
8671 : [ 8.75933e-006 ]
8672 : [ 8.97554e-006 ]
8673 : [ 8.9785e-006  ]
8674 : [ 9.22423e-006 ]
8675 : [ 9.15566e-006 ]
8676 : [ 8.85954e-006 ]
8677 : [ 8.82447e-006 ]
8678 : [ 9.01146e-006 ]
8679 : [ 9.24238e-006 ]
8680 : [ 9.13365e-006 ]
8681 : [ 8.99641e-006 ]
8682 : [ 8.92038e-006 ]
8683 : [ 9.04442e-006 ]
8684 : [ 8.85589e-006 ]
8685 : [ 9.30551e-006 ]
8686 : [ 8.8568e-006  ]
8687 : [ 8.95928e-006 ]
8688 : [ 9.25526e-006 ]
8689 : [ 8.85648e-006 ]
8690 : [ 8.92871e-006 ]
8691 : [ 8.8321e-006  ]
8692 : [ 9.21991e-006 ]
8693 : [ 9.31601e-006 ]
8694 : [ 8.64409e-006 ]
8695 : [ 8.91544e-006 ]
8696 : [ 9.04142e-006 ]
8697 : [ 9.187e-006   ]
8698 : [ 9.24191e-006 ]
8699 : [ 9.01079e-006 ]
8700 : [ 9.12368e-006 ]
8701 : [ 9.11779e-006 ]
8702 : [ 9.18004e-006 ]
8703 : [ 9.00926e-006 ]
8704 : [ 9.27972e-006 ]
8705 : [ 9.13076e-006 ]
8706 : [ 8.9759e-006  ]
8707 : [ 9.12054e-006 ]
8708 : [ 8.9321e-006  ]
8709 : [ 8.91873e-006 ]
8710 : [ 8.98512e-006 ]
8711 : [ 9.04488e-006 ]
8712 : [ 8.75983e-006 ]
8713 : [ 9.05163e-006 ]
8714 : [ 9.06003e-006 ]
8715 : [ 9.03934e-006 ]
8716 : [ 9.1627e-006  ]
8717 : [ 9.05848e-006 ]
8718 : [ 9.20411e-006 ]
8719 : [ 9.23322e-006 ]
8720 : [ 8.88617e-006 ]
8721 : [ 8.70844e-006 ]
8722 : [ 8.98285e-006 ]
8723 : [ 9.32096e-006 ]
8724 : [ 8.90202e-006 ]
8725 : [ 9.2413e-006  ]
8726 : [ 8.95866e-006 ]
8727 : [ 9.01468e-006 ]
8728 : [ 9.05132e-006 ]
8729 : [ 9.09581e-006 ]
8730 : [ 9.22272e-006 ]
8731 : [ 9.10363e-006 ]
8732 : [ 8.93668e-006 ]
8733 : [ 9.22371e-006 ]
8734 : [ 9.05735e-006 ]
8735 : [ 9.04699e-006 ]
8736 : [ 8.98092e-006 ]
8737 : [ 9.08163e-006 ]
8738 : [ 9.0728e-006  ]
8739 : [ 9.05077e-006 ]
8740 : [ 9.19254e-006 ]
8741 : [ 9.17088e-006 ]
8742 : [ 9.01253e-006 ]
8743 : [ 8.92497e-006 ]
8744 : [ 9.04359e-006 ]
8745 : [ 9.03411e-006 ]
8746 : [ 9.0512e-006  ]
8747 : [ 9.13365e-006 ]
8748 : [ 9.04334e-006 ]
8749 : [ 9.11424e-006 ]
8750 : [ 9.11679e-006 ]
8751 : [ 8.78188e-006 ]
8752 : [ 9.33307e-006 ]
8753 : [ 9.06227e-006 ]
8754 : [ 9.01764e-006 ]
8755 : [ 9.16661e-006 ]
8756 : [ 9.15532e-006 ]
8757 : [ 9.01581e-006 ]
8758 : [ 9.03831e-006 ]
8759 : [ 8.93161e-006 ]
8760 : [ 9.01151e-006 ]
8761 : [ 9.05121e-006 ]
8762 : [ 8.72203e-006 ]
8763 : [ 9.2504e-006  ]
8764 : [ 9.09773e-006 ]
8765 : [ 8.8909e-006  ]
8766 : [ 9.14157e-006 ]
8767 : [ 9.21681e-006 ]
8768 : [ 9.15669e-006 ]
8769 : [ 9.03086e-006 ]
8770 : [ 8.92382e-006 ]
8771 : [ 8.9882e-006  ]
8772 : [ 9.28287e-006 ]
8773 : [ 9.19572e-006 ]
8774 : [ 9.03386e-006 ]
8775 : [ 8.93369e-006 ]
8776 : [ 8.88069e-006 ]
8777 : [ 9.15622e-006 ]
8778 : [ 8.99398e-006 ]
8779 : [ 9.07081e-006 ]
8780 : [ 9.22825e-006 ]
8781 : [ 9.00125e-006 ]
8782 : [ 9.20872e-006 ]
8783 : [ 8.79219e-006 ]
8784 : [ 8.836e-006   ]
8785 : [ 9.32575e-006 ]
8786 : [ 8.94478e-006 ]
8787 : [ 9.03766e-006 ]
8788 : [ 8.8695e-006  ]
8789 : [ 9.2933e-006  ]
8790 : [ 8.83757e-006 ]
8791 : [ 9.19373e-006 ]
8792 : [ 9.14285e-006 ]
8793 : [ 8.93216e-006 ]
8794 : [ 8.95135e-006 ]
8795 : [ 9.19119e-006 ]
8796 : [ 8.75103e-006 ]
8797 : [ 9.02453e-006 ]
8798 : [ 9.15865e-006 ]
8799 : [ 9.25915e-006 ]
8800 : [ 8.97677e-006 ]
8801 : [ 8.89158e-006 ]
8802 : [ 9.04505e-006 ]
8803 : [ 9.09072e-006 ]
8804 : [ 9.01604e-006 ]
8805 : [ 9.08806e-006 ]
8806 : [ 9.03731e-006 ]
8807 : [ 8.79473e-006 ]
8808 : [ 9.17506e-006 ]
8809 : [ 8.82986e-006 ]
8810 : [ 9.02406e-006 ]
8811 : [ 8.98719e-006 ]
8812 : [ 9.17641e-006 ]
8813 : [ 9.2527e-006  ]
8814 : [ 9.05433e-006 ]
8815 : [ 8.98137e-006 ]
8816 : [ 9.20447e-006 ]
8817 : [ 9.11378e-006 ]
8818 : [ 9.27603e-006 ]
8819 : [ 8.84823e-006 ]
8820 : [ 8.92077e-006 ]
8821 : [ 8.98309e-006 ]
8822 : [ 9.05609e-006 ]
8823 : [ 8.59963e-006 ]
8824 : [ 9.2114e-006  ]
8825 : [ 9.19271e-006 ]
8826 : [ 9.01482e-006 ]
8827 : [ 8.9544e-006  ]
8828 : [ 9.08938e-006 ]
8829 : [ 9.0227e-006  ]
8830 : [ 9.07639e-006 ]
8831 : [ 9.04666e-006 ]
8832 : [ 8.89085e-006 ]
8833 : [ 8.98274e-006 ]
8834 : [ 8.94653e-006 ]
8835 : [ 8.76728e-006 ]
8836 : [ 8.97063e-006 ]
8837 : [ 8.94962e-006 ]
8838 : [ 8.98227e-006 ]
8839 : [ 9.19747e-006 ]
8840 : [ 8.95212e-006 ]
8841 : [ 8.95356e-006 ]
8842 : [ 8.95744e-006 ]
8843 : [ 9.31514e-006 ]
8844 : [ 8.60107e-006 ]
8845 : [ 8.83825e-006 ]
8846 : [ 8.84876e-006 ]
8847 : [ 8.95118e-006 ]
8848 : [ 9.06852e-006 ]
8849 : [ 9.24757e-006 ]
8850 : [ 8.99696e-006 ]
8851 : [ 8.92047e-006 ]
8852 : [ 8.89627e-006 ]
8853 : [ 9.12022e-006 ]
8854 : [ 8.75797e-006 ]
8855 : [ 8.85776e-006 ]
8856 : [ 8.76026e-006 ]
8857 : [ 8.82543e-006 ]
8858 : [ 9.12172e-006 ]
8859 : [ 8.66974e-006 ]
8860 : [ 9.13069e-006 ]
8861 : [ 8.8749e-006  ]
8862 : [ 9.20864e-006 ]
8863 : [ 8.9002e-006  ]
8864 : [ 8.78984e-006 ]
8865 : [ 9.12363e-006 ]
8866 : [ 9.05826e-006 ]
8867 : [ 9.2758e-006  ]
8868 : [ 8.79624e-006 ]
8869 : [ 9.07796e-006 ]
8870 : [ 8.8457e-006  ]
8871 : [ 9.13056e-006 ]
8872 : [ 9.10632e-006 ]
8873 : [ 9.24971e-006 ]
8874 : [ 9.30474e-006 ]
8875 : [ 9.13943e-006 ]
8876 : [ 9.02828e-006 ]
8877 : [ 9.06188e-006 ]
8878 : [ 9.04716e-006 ]
8879 : [ 9.03421e-006 ]
8880 : [ 9.22455e-006 ]
8881 : [ 8.57371e-006 ]
8882 : [ 9.18517e-006 ]
8883 : [ 9.22338e-006 ]
8884 : [ 9.05146e-006 ]
8885 : [ 9.09294e-006 ]
8886 : [ 9.01831e-006 ]
8887 : [ 9.08153e-006 ]
8888 : [ 9.01433e-006 ]
8889 : [ 9.04174e-006 ]
8890 : [ 9.05558e-006 ]
8891 : [ 8.96165e-006 ]
8892 : [ 9.06396e-006 ]
8893 : [ 9.2612e-006  ]
8894 : [ 9.17683e-006 ]
8895 : [ 9.14205e-006 ]
8896 : [ 9.30792e-006 ]
8897 : [ 9.07796e-006 ]
8898 : [ 9.01544e-006 ]
8899 : [ 8.77332e-006 ]
8900 : [ 9.16212e-006 ]
8901 : [ 9.05766e-006 ]
8902 : [ 8.91491e-006 ]
8903 : [ 8.91044e-006 ]
8904 : [ 9.19146e-006 ]
8905 : [ 8.97859e-006 ]
8906 : [ 8.98523e-006 ]
8907 : [ 9.01726e-006 ]
8908 : [ 9.00755e-006 ]
8909 : [ 9.0308e-006  ]
8910 : [ 9.03517e-006 ]
8911 : [ 9.10999e-006 ]
8912 : [ 9.08819e-006 ]
8913 : [ 9.04523e-006 ]
8914 : [ 9.18174e-006 ]
8915 : [ 9.21721e-006 ]
8916 : [ 9.13551e-006 ]
8917 : [ 8.942e-006   ]
8918 : [ 8.83326e-006 ]
8919 : [ 9.13091e-006 ]
8920 : [ 9.00642e-006 ]
8921 : [ 8.90856e-006 ]
8922 : [ 8.75e-006    ]
8923 : [ 8.90368e-006 ]
8924 : [ 9.22005e-006 ]
8925 : [ 9.11322e-006 ]
8926 : [ 9.06751e-006 ]
8927 : [ 9.06819e-006 ]
8928 : [ 8.9985e-006  ]
8929 : [ 8.86146e-006 ]
8930 : [ 9.28292e-006 ]
8931 : [ 8.96821e-006 ]
8932 : [ 8.91623e-006 ]
8933 : [ 9.14681e-006 ]
8934 : [ 9.07125e-006 ]
8935 : [ 9.11995e-006 ]
8936 : [ 9.0748e-006  ]
8937 : [ 9.09874e-006 ]
8938 : [ 8.92763e-006 ]
8939 : [ 9.19583e-006 ]
8940 : [ 8.84301e-006 ]
8941 : [ 8.76425e-006 ]
8942 : [ 9.09967e-006 ]
8943 : [ 9.17379e-006 ]
8944 : [ 8.97634e-006 ]
8945 : [ 8.9585e-006  ]
8946 : [ 9.25349e-006 ]
8947 : [ 8.88331e-006 ]
8948 : [ 9.00236e-006 ]
8949 : [ 8.78158e-006 ]
8950 : [ 9.00167e-006 ]
8951 : [ 8.95384e-006 ]
8952 : [ 9.01127e-006 ]
8953 : [ 8.94187e-006 ]
8954 : [ 8.9899e-006  ]
8955 : [ 9.13877e-006 ]
8956 : [ 9.05661e-006 ]
8957 : [ 9.29979e-006 ]
8958 : [ 9.17556e-006 ]
8959 : [ 8.78944e-006 ]
8960 : [ 9.15727e-006 ]
8961 : [ 8.94498e-006 ]
8962 : [ 9.02615e-006 ]
8963 : [ 9.19434e-006 ]
8964 : [ 8.89184e-006 ]
8965 : [ 9.05519e-006 ]
8966 : [ 8.84309e-006 ]
8967 : [ 9.23828e-006 ]
8968 : [ 9.03731e-006 ]
8969 : [ 9.19644e-006 ]
8970 : [ 8.9587e-006  ]
8971 : [ 9.2913e-006  ]
8972 : [ 8.91777e-006 ]
8973 : [ 8.72734e-006 ]
8974 : [ 8.88119e-006 ]
8975 : [ 8.83636e-006 ]
8976 : [ 9.17636e-006 ]
8977 : [ 9.04854e-006 ]
8978 : [ 9.28338e-006 ]
8979 : [ 8.903e-006   ]
8980 : [ 8.8316e-006  ]
8981 : [ 9.1648e-006  ]
8982 : [ 9.00221e-006 ]
8983 : [ 8.69304e-006 ]
8984 : [ 8.95456e-006 ]
8985 : [ 8.84964e-006 ]
8986 : [ 8.9517e-006  ]
8987 : [ 9.01329e-006 ]
8988 : [ 9.09076e-006 ]
8989 : [ 9.26544e-006 ]
8990 : [ 8.91048e-006 ]
8991 : [ 8.89658e-006 ]
8992 : [ 8.97998e-006 ]
8993 : [ 8.67409e-006 ]
8994 : [ 8.9107e-006  ]
8995 : [ 9.31062e-006 ]
8996 : [ 9.11807e-006 ]
8997 : [ 9.09286e-006 ]
8998 : [ 8.95869e-006 ]
8999 : [ 9.25751e-006 ]
9000 : [ 9.1732e-006  ]
9001 : [ 9.01135e-006 ]
9002 : [ 8.79849e-006 ]
9003 : [ 9.04373e-006 ]
9004 : [ 8.81644e-006 ]
9005 : [ 8.93914e-006 ]
9006 : [ 8.90926e-006 ]
9007 : [ 8.96616e-006 ]
9008 : [ 8.82424e-006 ]
9009 : [ 9.03274e-006 ]
9010 : [ 9.10512e-006 ]
9011 : [ 8.95179e-006 ]
9012 : [ 8.9438e-006  ]
9013 : [ 9.06801e-006 ]
9014 : [ 9.21557e-006 ]
9015 : [ 9.06264e-006 ]
9016 : [ 9.0668e-006  ]
9017 : [ 9.22008e-006 ]
9018 : [ 9.00487e-006 ]
9019 : [ 9.00667e-006 ]
9020 : [ 9.11345e-006 ]
9021 : [ 8.98496e-006 ]
9022 : [ 8.87803e-006 ]
9023 : [ 8.96111e-006 ]
9024 : [ 8.90455e-006 ]
9025 : [ 9.04051e-006 ]
9026 : [ 9.20021e-006 ]
9027 : [ 9.01179e-006 ]
9028 : [ 8.93987e-006 ]
9029 : [ 9.06201e-006 ]
9030 : [ 9.12251e-006 ]
9031 : [ 9.14591e-006 ]
9032 : [ 8.98962e-006 ]
9033 : [ 9.20718e-006 ]
9034 : [ 8.8402e-006  ]
9035 : [ 8.98064e-006 ]
9036 : [ 9.21112e-006 ]
9037 : [ 9.25247e-006 ]
9038 : [ 9.08955e-006 ]
9039 : [ 9.30623e-006 ]
9040 : [ 9.06724e-006 ]
9041 : [ 9.05268e-006 ]
9042 : [ 8.89469e-006 ]
9043 : [ 9.10451e-006 ]
9044 : [ 8.90776e-006 ]
9045 : [ 8.9948e-006  ]
9046 : [ 9.01045e-006 ]
9047 : [ 9.02068e-006 ]
9048 : [ 8.65053e-006 ]
9049 : [ 8.91423e-006 ]
9050 : [ 8.87005e-006 ]
9051 : [ 8.7133e-006  ]
9052 : [ 8.77616e-006 ]
9053 : [ 9.04389e-006 ]
9054 : [ 9.16612e-006 ]
9055 : [ 8.63491e-006 ]
9056 : [ 8.99288e-006 ]
9057 : [ 8.98057e-006 ]
9058 : [ 8.64205e-006 ]
9059 : [ 8.91034e-006 ]
9060 : [ 8.98692e-006 ]
9061 : [ 8.82726e-006 ]
9062 : [ 9.1922e-006  ]
9063 : [ 9.17869e-006 ]
9064 : [ 8.80069e-006 ]
9065 : [ 9.22131e-006 ]
9066 : [ 8.97384e-006 ]
9067 : [ 8.93233e-006 ]
9068 : [ 8.94752e-006 ]
9069 : [ 8.912e-006   ]
9070 : [ 8.94204e-006 ]
9071 : [ 8.97621e-006 ]
9072 : [ 9.0228e-006  ]
9073 : [ 9.30388e-006 ]
9074 : [ 9.02948e-006 ]
9075 : [ 8.91376e-006 ]
9076 : [ 8.99067e-006 ]
9077 : [ 8.83158e-006 ]
9078 : [ 9.14502e-006 ]
9079 : [ 8.96346e-006 ]
9080 : [ 9.13779e-006 ]
9081 : [ 8.95128e-006 ]
9082 : [ 9.04524e-006 ]
9083 : [ 9.01804e-006 ]
9084 : [ 8.97357e-006 ]
9085 : [ 9.03352e-006 ]
9086 : [ 8.88804e-006 ]
9087 : [ 9.0739e-006  ]
9088 : [ 8.95652e-006 ]
9089 : [ 9.20082e-006 ]
9090 : [ 9.18951e-006 ]
9091 : [ 9.30602e-006 ]
9092 : [ 9.27518e-006 ]
9093 : [ 9.10181e-006 ]
9094 : [ 9.17373e-006 ]
9095 : [ 9.255e-006   ]
9096 : [ 8.99784e-006 ]
9097 : [ 9.10834e-006 ]
9098 : [ 8.79073e-006 ]
9099 : [ 8.92915e-006 ]
9100 : [ 8.71157e-006 ]
9101 : [ 9.16368e-006 ]
9102 : [ 9.14404e-006 ]
9103 : [ 9.00909e-006 ]
9104 : [ 9.00654e-006 ]
9105 : [ 9.28562e-006 ]
9106 : [ 9.26013e-006 ]
9107 : [ 9.01746e-006 ]
9108 : [ 8.6819e-006  ]
9109 : [ 9.09443e-006 ]
9110 : [ 8.8405e-006  ]
9111 : [ 8.89523e-006 ]
9112 : [ 8.93563e-006 ]
9113 : [ 8.71673e-006 ]
9114 : [ 9.19148e-006 ]
9115 : [ 9.18296e-006 ]
9116 : [ 9.07586e-006 ]
9117 : [ 9.32347e-006 ]
9118 : [ 8.96677e-006 ]
9119 : [ 9.15304e-006 ]
9120 : [ 9.08376e-006 ]
9121 : [ 9.13822e-006 ]
9122 : [ 8.78458e-006 ]
9123 : [ 8.68596e-006 ]
9124 : [ 9.04425e-006 ]
9125 : [ 9.26442e-006 ]
9126 : [ 9.24254e-006 ]
9127 : [ 8.95536e-006 ]
9128 : [ 9.11085e-006 ]
9129 : [ 9.08086e-006 ]
9130 : [ 8.94773e-006 ]
9131 : [ 8.96051e-006 ]
9132 : [ 8.96126e-006 ]
9133 : [ 9.32594e-006 ]
9134 : [ 8.90474e-006 ]
9135 : [ 9.13505e-006 ]
9136 : [ 9.07986e-006 ]
9137 : [ 8.94842e-006 ]
9138 : [ 8.93694e-006 ]
9139 : [ 9.21208e-006 ]
9140 : [ 8.96684e-006 ]
9141 : [ 9.16031e-006 ]
9142 : [ 8.89732e-006 ]
9143 : [ 8.95581e-006 ]
9144 : [ 8.85286e-006 ]
9145 : [ 9.19874e-006 ]
9146 : [ 8.93082e-006 ]
9147 : [ 9.0998e-006  ]
9148 : [ 9.15928e-006 ]
9149 : [ 9.26379e-006 ]
9150 : [ 9.11785e-006 ]
9151 : [ 9.01283e-006 ]
9152 : [ 9.21006e-006 ]
9153 : [ 8.94358e-006 ]
9154 : [ 8.9437e-006  ]
9155 : [ 8.91199e-006 ]
9156 : [ 9.10254e-006 ]
9157 : [ 8.8987e-006  ]
9158 : [ 9.25113e-006 ]
9159 : [ 9.09736e-006 ]
9160 : [ 8.93332e-006 ]
9161 : [ 9.24837e-006 ]
9162 : [ 9.08702e-006 ]
9163 : [ 9.21934e-006 ]
9164 : [ 9.09687e-006 ]
9165 : [ 8.79289e-006 ]
9166 : [ 8.86943e-006 ]
9167 : [ 9.0463e-006  ]
9168 : [ 8.76827e-006 ]
9169 : [ 8.76262e-006 ]
9170 : [ 9.25936e-006 ]
9171 : [ 9.00527e-006 ]
9172 : [ 9.23809e-006 ]
9173 : [ 9.15761e-006 ]
9174 : [ 9.22979e-006 ]
9175 : [ 9.19476e-006 ]
9176 : [ 9.09401e-006 ]
9177 : [ 9.21079e-006 ]
9178 : [ 8.77923e-006 ]
9179 : [ 9.15331e-006 ]
9180 : [ 9.1432e-006  ]
9181 : [ 8.93774e-006 ]
9182 : [ 8.96176e-006 ]
9183 : [ 9.09589e-006 ]
9184 : [ 9.15746e-006 ]
9185 : [ 9.00679e-006 ]
9186 : [ 9.17049e-006 ]
9187 : [ 8.82185e-006 ]
9188 : [ 9.10647e-006 ]
9189 : [ 8.89339e-006 ]
9190 : [ 8.86341e-006 ]
9191 : [ 8.85568e-006 ]
9192 : [ 9.21291e-006 ]
9193 : [ 8.8453e-006  ]
9194 : [ 8.93271e-006 ]
9195 : [ 9.21211e-006 ]
9196 : [ 9.30309e-006 ]
9197 : [ 9.07207e-006 ]
9198 : [ 8.82298e-006 ]
9199 : [ 9.1242e-006  ]
9200 : [ 9.26836e-006 ]
9201 : [ 8.79505e-006 ]
9202 : [ 9.01086e-006 ]
9203 : [ 8.97431e-006 ]
9204 : [ 8.8793e-006  ]
9205 : [ 9.17335e-006 ]
9206 : [ 9.00306e-006 ]
9207 : [ 8.93604e-006 ]
9208 : [ 8.87508e-006 ]
9209 : [ 9.10794e-006 ]
9210 : [ 8.93565e-006 ]
9211 : [ 9.00597e-006 ]
9212 : [ 9.10066e-006 ]
9213 : [ 9.04115e-006 ]
9214 : [ 9.06254e-006 ]
9215 : [ 8.94382e-006 ]
9216 : [ 9.10827e-006 ]
9217 : [ 9.06153e-006 ]
9218 : [ 8.85101e-006 ]
9219 : [ 9.00568e-006 ]
9220 : [ 9.16554e-006 ]
9221 : [ 9.27384e-006 ]
9222 : [ 9.21559e-006 ]
9223 : [ 9.16663e-006 ]
9224 : [ 9.16806e-006 ]
9225 : [ 8.88951e-006 ]
9226 : [ 8.9467e-006  ]
9227 : [ 9.03278e-006 ]
9228 : [ 9.16258e-006 ]
9229 : [ 8.71193e-006 ]
9230 : [ 8.93551e-006 ]
9231 : [ 8.76705e-006 ]
9232 : [ 9.10251e-006 ]
9233 : [ 8.92703e-006 ]
9234 : [ 9.28533e-006 ]
9235 : [ 9.01782e-006 ]
9236 : [ 9.2149e-006  ]
9237 : [ 9.28225e-006 ]
9238 : [ 8.78066e-006 ]
9239 : [ 9.06736e-006 ]
9240 : [ 8.96275e-006 ]
9241 : [ 9.18265e-006 ]
9242 : [ 9.15576e-006 ]
9243 : [ 9.25757e-006 ]
9244 : [ 9.17032e-006 ]
9245 : [ 8.89647e-006 ]
9246 : [ 9.26892e-006 ]
9247 : [ 8.68512e-006 ]
9248 : [ 8.86e-006    ]
9249 : [ 8.86838e-006 ]
9250 : [ 8.8975e-006  ]
9251 : [ 9.07457e-006 ]
9252 : [ 8.98292e-006 ]
9253 : [ 9.24551e-006 ]
9254 : [ 9.23978e-006 ]
9255 : [ 9.06667e-006 ]
9256 : [ 8.99575e-006 ]
9257 : [ 9.29862e-006 ]
9258 : [ 9.06116e-006 ]
9259 : [ 8.62259e-006 ]
9260 : [ 8.9838e-006  ]
9261 : [ 8.96946e-006 ]
9262 : [ 9.03538e-006 ]
9263 : [ 8.8999e-006  ]
9264 : [ 9.13328e-006 ]
9265 : [ 8.78809e-006 ]
9266 : [ 9.10029e-006 ]
9267 : [ 8.99329e-006 ]
9268 : [ 9.16465e-006 ]
9269 : [ 9.20479e-006 ]
9270 : [ 9.02925e-006 ]
9271 : [ 9.09516e-006 ]
9272 : [ 8.98716e-006 ]
9273 : [ 9.11611e-006 ]
9274 : [ 9.10763e-006 ]
9275 : [ 9.01205e-006 ]
9276 : [ 9.01108e-006 ]
9277 : [ 8.9293e-006  ]
9278 : [ 8.99877e-006 ]
9279 : [ 8.926e-006   ]
9280 : [ 8.85829e-006 ]
9281 : [ 9.04206e-006 ]
9282 : [ 9.03194e-006 ]
9283 : [ 9.03682e-006 ]
9284 : [ 8.98911e-006 ]
9285 : [ 8.94821e-006 ]
9286 : [ 9.07071e-006 ]
9287 : [ 8.76612e-006 ]
9288 : [ 9.105e-006   ]
9289 : [ 8.84897e-006 ]
9290 : [ 9.06305e-006 ]
9291 : [ 9.00936e-006 ]
9292 : [ 8.95023e-006 ]
9293 : [ 9.16993e-006 ]
9294 : [ 8.99401e-006 ]
9295 : [ 8.65483e-006 ]
9296 : [ 8.76006e-006 ]
9297 : [ 9.18035e-006 ]
9298 : [ 9.00272e-006 ]
9299 : [ 8.93882e-006 ]
9300 : [ 8.90113e-006 ]
9301 : [ 9.06435e-006 ]
9302 : [ 8.97892e-006 ]
9303 : [ 8.77715e-006 ]
9304 : [ 9.1818e-006  ]
9305 : [ 8.83823e-006 ]
9306 : [ 9.19717e-006 ]
9307 : [ 9.038e-006   ]
9308 : [ 8.98441e-006 ]
9309 : [ 9.06673e-006 ]
9310 : [ 9.02811e-006 ]
9311 : [ 9.16819e-006 ]
9312 : [ 8.91975e-006 ]
9313 : [ 8.92038e-006 ]
9314 : [ 9.19672e-006 ]
9315 : [ 8.81207e-006 ]
9316 : [ 9.28432e-006 ]
9317 : [ 8.94084e-006 ]
9318 : [ 8.97482e-006 ]
9319 : [ 9.22132e-006 ]
9320 : [ 8.96579e-006 ]
9321 : [ 9.25727e-006 ]
9322 : [ 8.62465e-006 ]
9323 : [ 8.96745e-006 ]
9324 : [ 9.27442e-006 ]
9325 : [ 9.26708e-006 ]
9326 : [ 8.89123e-006 ]
9327 : [ 9.04237e-006 ]
9328 : [ 8.91507e-006 ]
9329 : [ 9.30139e-006 ]
9330 : [ 9.2563e-006  ]
9331 : [ 8.97006e-006 ]
9332 : [ 9.01706e-006 ]
9333 : [ 9.11688e-006 ]
9334 : [ 9.16813e-006 ]
9335 : [ 8.98351e-006 ]
9336 : [ 9.24032e-006 ]
9337 : [ 8.91524e-006 ]
9338 : [ 8.81961e-006 ]
9339 : [ 8.66128e-006 ]
9340 : [ 8.9524e-006  ]
9341 : [ 9.00673e-006 ]
9342 : [ 9.11411e-006 ]
9343 : [ 9.09165e-006 ]
9344 : [ 8.8646e-006  ]
9345 : [ 9.00964e-006 ]
9346 : [ 9.30182e-006 ]
9347 : [ 8.89763e-006 ]
9348 : [ 9.13941e-006 ]
9349 : [ 9.02637e-006 ]
9350 : [ 8.99842e-006 ]
9351 : [ 8.952e-006   ]
9352 : [ 9.15136e-006 ]
9353 : [ 8.97179e-006 ]
9354 : [ 8.69705e-006 ]
9355 : [ 9.09978e-006 ]
9356 : [ 8.9896e-006  ]
9357 : [ 9.09054e-006 ]
9358 : [ 9.00914e-006 ]
9359 : [ 9.05869e-006 ]
9360 : [ 9.23392e-006 ]
9361 : [ 8.95762e-006 ]
9362 : [ 8.86776e-006 ]
9363 : [ 9.19697e-006 ]
9364 : [ 9.18455e-006 ]
9365 : [ 8.79238e-006 ]
9366 : [ 9.01646e-006 ]
9367 : [ 8.87909e-006 ]
9368 : [ 9.00841e-006 ]
9369 : [ 9.03262e-006 ]
9370 : [ 9.13228e-006 ]
9371 : [ 8.99281e-006 ]
9372 : [ 9.05347e-006 ]
9373 : [ 8.93036e-006 ]
9374 : [ 9.30481e-006 ]
9375 : [ 9.0452e-006  ]
9376 : [ 8.84113e-006 ]
9377 : [ 9.22687e-006 ]
9378 : [ 8.75439e-006 ]
9379 : [ 9.1979e-006  ]
9380 : [ 9.00508e-006 ]
9381 : [ 8.90315e-006 ]
9382 : [ 9.10458e-006 ]
9383 : [ 9.24953e-006 ]
9384 : [ 8.9918e-006  ]
9385 : [ 8.7765e-006  ]
9386 : [ 8.77897e-006 ]
9387 : [ 9.01648e-006 ]
9388 : [ 8.81137e-006 ]
9389 : [ 9.06371e-006 ]
9390 : [ 9.06791e-006 ]
9391 : [ 9.06319e-006 ]
9392 : [ 8.59152e-006 ]
9393 : [ 9.09208e-006 ]
9394 : [ 9.0339e-006  ]
9395 : [ 9.30566e-006 ]
9396 : [ 8.96238e-006 ]
9397 : [ 9.1223e-006  ]
9398 : [ 9.0951e-006  ]
9399 : [ 8.83089e-006 ]
9400 : [ 9.17516e-006 ]
9401 : [ 9.13658e-006 ]
9402 : [ 8.66459e-006 ]
9403 : [ 9.01869e-006 ]
9404 : [ 8.82974e-006 ]
9405 : [ 9.05288e-006 ]
9406 : [ 9.11988e-006 ]
9407 : [ 8.91469e-006 ]
9408 : [ 9.15782e-006 ]
9409 : [ 8.74332e-006 ]
9410 : [ 9.23009e-006 ]
9411 : [ 8.90298e-006 ]
9412 : [ 9.15791e-006 ]
9413 : [ 9.00632e-006 ]
9414 : [ 9.11906e-006 ]
9415 : [ 8.84256e-006 ]
9416 : [ 8.89415e-006 ]
9417 : [ 9.16596e-006 ]
9418 : [ 9.2117e-006  ]
9419 : [ 9.04881e-006 ]
9420 : [ 9.27682e-006 ]
9421 : [ 8.96377e-006 ]
9422 : [ 9.18204e-006 ]
9423 : [ 8.7982e-006  ]
9424 : [ 8.78733e-006 ]
9425 : [ 9.10027e-006 ]
9426 : [ 8.89546e-006 ]
9427 : [ 9.14855e-006 ]
9428 : [ 8.92831e-006 ]
9429 : [ 8.98929e-006 ]
9430 : [ 9.11676e-006 ]
9431 : [ 9.28809e-006 ]
9432 : [ 8.79848e-006 ]
9433 : [ 9.0746e-006  ]
9434 : [ 9.1926e-006  ]
9435 : [ 9.16684e-006 ]
9436 : [ 8.96257e-006 ]
9437 : [ 9.12059e-006 ]
9438 : [ 8.80714e-006 ]
9439 : [ 9.31881e-006 ]
9440 : [ 9.02249e-006 ]
9441 : [ 8.87511e-006 ]
9442 : [ 8.8918e-006  ]
9443 : [ 9.14111e-006 ]
9444 : [ 9.02305e-006 ]
9445 : [ 8.80469e-006 ]
9446 : [ 9.02128e-006 ]
9447 : [ 9.00782e-006 ]
9448 : [ 8.83505e-006 ]
9449 : [ 8.95189e-006 ]
9450 : [ 9.02908e-006 ]
9451 : [ 8.86013e-006 ]
9452 : [ 9.28991e-006 ]
9453 : [ 9.01621e-006 ]
9454 : [ 8.95604e-006 ]
9455 : [ 8.92227e-006 ]
9456 : [ 9.07306e-006 ]
9457 : [ 9.18055e-006 ]
9458 : [ 9.26943e-006 ]
9459 : [ 9.02519e-006 ]
9460 : [ 8.98777e-006 ]
9461 : [ 8.83816e-006 ]
9462 : [ 8.81391e-006 ]
9463 : [ 8.72894e-006 ]
9464 : [ 9.12822e-006 ]
9465 : [ 9.04171e-006 ]
9466 : [ 9.04821e-006 ]
9467 : [ 9.00526e-006 ]
9468 : [ 9.01221e-006 ]
9469 : [ 9.10253e-006 ]
9470 : [ 9.02991e-006 ]
9471 : [ 8.84189e-006 ]
9472 : [ 8.93453e-006 ]
9473 : [ 9.29096e-006 ]
9474 : [ 8.9737e-006  ]
9475 : [ 9.21143e-006 ]
9476 : [ 9.08514e-006 ]
9477 : [ 8.90082e-006 ]
9478 : [ 9.05727e-006 ]
9479 : [ 9.08092e-006 ]
9480 : [ 8.97856e-006 ]
9481 : [ 9.14579e-006 ]
9482 : [ 8.99922e-006 ]
9483 : [ 9.04368e-006 ]
9484 : [ 9.15577e-006 ]
9485 : [ 9.24755e-006 ]
9486 : [ 8.82715e-006 ]
9487 : [ 8.91736e-006 ]
9488 : [ 9.01279e-006 ]
9489 : [ 8.91382e-006 ]
9490 : [ 8.89753e-006 ]
9491 : [ 9.15589e-006 ]
9492 : [ 8.9944e-006  ]
9493 : [ 8.73481e-006 ]
9494 : [ 8.66053e-006 ]
9495 : [ 9.25693e-006 ]
9496 : [ 9.11234e-006 ]
9497 : [ 9.1037e-006  ]
9498 : [ 9.33358e-006 ]
9499 : [ 9.0051e-006  ]
9500 : [ 9.08973e-006 ]
9501 : [ 9.18137e-006 ]
9502 : [ 9.09881e-006 ]
9503 : [ 9.14678e-006 ]
9504 : [ 9.07434e-006 ]
9505 : [ 9.15531e-006 ]
9506 : [ 9.18072e-006 ]
9507 : [ 8.92132e-006 ]
9508 : [ 8.73507e-006 ]
9509 : [ 8.94728e-006 ]
9510 : [ 9.17212e-006 ]
9511 : [ 9.13005e-006 ]
9512 : [ 9.14101e-006 ]
9513 : [ 9.10968e-006 ]
9514 : [ 9.00104e-006 ]
9515 : [ 8.95426e-006 ]
9516 : [ 9.2441e-006  ]
9517 : [ 9.18295e-006 ]
9518 : [ 9.05481e-006 ]
9519 : [ 8.90735e-006 ]
9520 : [ 9.1492e-006  ]
9521 : [ 8.91871e-006 ]
9522 : [ 9.17898e-006 ]
9523 : [ 9.05399e-006 ]
9524 : [ 8.9834e-006  ]
9525 : [ 8.95293e-006 ]
9526 : [ 8.94957e-006 ]
9527 : [ 8.70239e-006 ]
9528 : [ 8.99992e-006 ]
9529 : [ 9.07739e-006 ]
9530 : [ 8.83068e-006 ]
9531 : [ 9.07125e-006 ]
9532 : [ 9.23474e-006 ]
9533 : [ 9.27451e-006 ]
9534 : [ 9.1057e-006  ]
9535 : [ 8.95253e-006 ]
9536 : [ 9.12807e-006 ]
9537 : [ 9.01471e-006 ]
9538 : [ 9.05039e-006 ]
9539 : [ 8.9971e-006  ]
9540 : [ 9.09569e-006 ]
9541 : [ 8.89455e-006 ]
9542 : [ 8.94941e-006 ]
9543 : [ 9.22361e-006 ]
9544 : [ 9.02231e-006 ]
9545 : [ 9.14446e-006 ]
9546 : [ 9.1851e-006  ]
9547 : [ 8.76117e-006 ]
9548 : [ 8.70164e-006 ]
9549 : [ 9.00137e-006 ]
9550 : [ 8.67674e-006 ]
9551 : [ 9.2337e-006  ]
9552 : [ 8.91516e-006 ]
9553 : [ 8.99683e-006 ]
9554 : [ 8.82067e-006 ]
9555 : [ 8.93551e-006 ]
9556 : [ 9.2591e-006  ]
9557 : [ 9.12254e-006 ]
9558 : [ 8.96723e-006 ]
9559 : [ 9.1013e-006  ]
9560 : [ 9.21705e-006 ]
9561 : [ 9.05953e-006 ]
9562 : [ 9.02495e-006 ]
9563 : [ 8.95274e-006 ]
9564 : [ 9.06814e-006 ]
9565 : [ 8.78794e-006 ]
9566 : [ 8.721e-006   ]
9567 : [ 8.93493e-006 ]
9568 : [ 8.8736e-006  ]
9569 : [ 8.64444e-006 ]
9570 : [ 8.92715e-006 ]
9571 : [ 9.04878e-006 ]
9572 : [ 9.05207e-006 ]
9573 : [ 9.29048e-006 ]
9574 : [ 8.95243e-006 ]
9575 : [ 9.00342e-006 ]
9576 : [ 8.79062e-006 ]
9577 : [ 9.21647e-006 ]
9578 : [ 8.68652e-006 ]
9579 : [ 9.151e-006   ]
9580 : [ 8.88339e-006 ]
9581 : [ 9.0319e-006  ]
9582 : [ 8.81809e-006 ]
9583 : [ 9.12813e-006 ]
9584 : [ 8.95559e-006 ]
9585 : [ 9.33012e-006 ]
9586 : [ 9.02343e-006 ]
9587 : [ 8.9225e-006  ]
9588 : [ 9.1526e-006  ]
9589 : [ 8.93727e-006 ]
9590 : [ 8.82476e-006 ]
9591 : [ 9.06979e-006 ]
9592 : [ 9.1337e-006  ]
9593 : [ 8.88678e-006 ]
9594 : [ 8.84756e-006 ]
9595 : [ 8.96312e-006 ]
9596 : [ 9.18771e-006 ]
9597 : [ 9.24646e-006 ]
9598 : [ 9.11378e-006 ]
9599 : [ 8.89471e-006 ]
9600 : [ 9.03378e-006 ]
9601 : [ 9.12548e-006 ]
9602 : [ 9.17046e-006 ]
9603 : [ 9.09708e-006 ]
9604 : [ 8.96979e-006 ]
9605 : [ 9.00462e-006 ]
9606 : [ 9.02336e-006 ]
9607 : [ 8.98728e-006 ]
9608 : [ 8.99743e-006 ]
9609 : [ 9.19601e-006 ]
9610 : [ 8.99033e-006 ]
9611 : [ 8.95937e-006 ]
9612 : [ 9.08301e-006 ]
9613 : [ 9.0068e-006  ]
9614 : [ 9.15792e-006 ]
9615 : [ 9.27949e-006 ]
9616 : [ 9.31712e-006 ]
9617 : [ 8.87855e-006 ]
9618 : [ 9.11791e-006 ]
9619 : [ 9.21608e-006 ]
9620 : [ 8.55954e-006 ]
9621 : [ 9.15775e-006 ]
9622 : [ 9.04977e-006 ]
9623 : [ 8.96918e-006 ]
9624 : [ 9.24942e-006 ]
9625 : [ 8.94076e-006 ]
9626 : [ 9.10408e-006 ]
9627 : [ 9.06999e-006 ]
9628 : [ 8.80288e-006 ]
9629 : [ 9.10904e-006 ]
9630 : [ 9.02703e-006 ]
9631 : [ 8.96492e-006 ]
9632 : [ 8.65535e-006 ]
9633 : [ 9.21688e-006 ]
9634 : [ 8.98703e-006 ]
9635 : [ 8.8148e-006  ]
9636 : [ 8.95076e-006 ]
9637 : [ 9.16167e-006 ]
9638 : [ 9.17025e-006 ]
9639 : [ 8.77541e-006 ]
9640 : [ 9.12321e-006 ]
9641 : [ 8.97026e-006 ]
9642 : [ 9.22245e-006 ]
9643 : [ 8.96539e-006 ]
9644 : [ 8.8988e-006  ]
9645 : [ 9.26153e-006 ]
9646 : [ 9.0493e-006  ]
9647 : [ 8.99817e-006 ]
9648 : [ 9.01533e-006 ]
9649 : [ 8.93037e-006 ]
9650 : [ 8.92339e-006 ]
9651 : [ 8.8963e-006  ]
9652 : [ 9.06259e-006 ]
9653 : [ 9.04538e-006 ]
9654 : [ 8.96322e-006 ]
9655 : [ 8.92142e-006 ]
9656 : [ 8.95514e-006 ]
9657 : [ 8.99165e-006 ]
9658 : [ 8.93507e-006 ]
9659 : [ 9.06426e-006 ]
9660 : [ 8.9496e-006  ]
9661 : [ 8.85251e-006 ]
9662 : [ 9.02096e-006 ]
9663 : [ 9.08611e-006 ]
9664 : [ 8.91532e-006 ]
9665 : [ 8.94598e-006 ]
9666 : [ 9.11882e-006 ]
9667 : [ 9.12531e-006 ]
9668 : [ 9.12974e-006 ]
9669 : [ 8.95204e-006 ]
9670 : [ 8.96744e-006 ]
9671 : [ 8.82559e-006 ]
9672 : [ 9.00981e-006 ]
9673 : [ 9.30914e-006 ]
9674 : [ 9.08021e-006 ]
9675 : [ 8.94445e-006 ]
9676 : [ 9.15527e-006 ]
9677 : [ 9.2213e-006  ]
9678 : [ 9.12113e-006 ]
9679 : [ 9.0382e-006  ]
9680 : [ 9.03995e-006 ]
9681 : [ 9.05183e-006 ]
9682 : [ 8.98761e-006 ]
9683 : [ 8.72945e-006 ]
9684 : [ 8.92644e-006 ]
9685 : [ 9.18712e-006 ]
9686 : [ 9.16483e-006 ]
9687 : [ 9.24169e-006 ]
9688 : [ 8.92461e-006 ]
9689 : [ 9.18533e-006 ]
9690 : [ 9.12691e-006 ]
9691 : [ 8.69332e-006 ]
9692 : [ 9.00737e-006 ]
9693 : [ 9.19037e-006 ]
9694 : [ 8.89312e-006 ]
9695 : [ 9.14527e-006 ]
9696 : [ 9.00746e-006 ]
9697 : [ 9.12511e-006 ]
9698 : [ 9.00291e-006 ]
9699 : [ 9.2348e-006  ]
9700 : [ 9.29079e-006 ]
9701 : [ 9.05097e-006 ]
9702 : [ 9.08493e-006 ]
9703 : [ 9.12972e-006 ]
9704 : [ 8.87593e-006 ]
9705 : [ 8.90125e-006 ]
9706 : [ 8.82491e-006 ]
9707 : [ 9.19829e-006 ]
9708 : [ 8.91626e-006 ]
9709 : [ 8.97212e-006 ]
9710 : [ 9.19615e-006 ]
9711 : [ 9.12828e-006 ]
9712 : [ 9.00743e-006 ]
9713 : [ 9.10474e-006 ]
9714 : [ 9.13164e-006 ]
9715 : [ 9.17012e-006 ]
9716 : [ 8.89321e-006 ]
9717 : [ 9.22591e-006 ]
9718 : [ 8.99141e-006 ]
9719 : [ 9.28382e-006 ]
9720 : [ 9.10761e-006 ]
9721 : [ 8.96267e-006 ]
9722 : [ 8.87306e-006 ]
9723 : [ 9.00054e-006 ]
9724 : [ 8.9254e-006  ]
9725 : [ 9.08209e-006 ]
9726 : [ 8.92084e-006 ]
9727 : [ 9.14537e-006 ]
9728 : [ 9.12096e-006 ]
9729 : [ 9.07104e-006 ]
9730 : [ 9.19899e-006 ]
9731 : [ 9.175e-006   ]
9732 : [ 8.96476e-006 ]
9733 : [ 8.99086e-006 ]
9734 : [ 9.07088e-006 ]
9735 : [ 9.02546e-006 ]
9736 : [ 8.93669e-006 ]
9737 : [ 9.20865e-006 ]
9738 : [ 9.08853e-006 ]
9739 : [ 8.63404e-006 ]
9740 : [ 8.96617e-006 ]
9741 : [ 9.23607e-006 ]
9742 : [ 9.19341e-006 ]
9743 : [ 9.06517e-006 ]
9744 : [ 9.07536e-006 ]
9745 : [ 9.25693e-006 ]
9746 : [ 9.10684e-006 ]
9747 : [ 8.73419e-006 ]
9748 : [ 9.19347e-006 ]
9749 : [ 8.76436e-006 ]
9750 : [ 8.88088e-006 ]
9751 : [ 9.2729e-006  ]
9752 : [ 9.11378e-006 ]
9753 : [ 9.26813e-006 ]
9754 : [ 9.17294e-006 ]
9755 : [ 9.22955e-006 ]
9756 : [ 9.21131e-006 ]
9757 : [ 8.91499e-006 ]
9758 : [ 8.81854e-006 ]
9759 : [ 8.91762e-006 ]
9760 : [ 9.2963e-006  ]
9761 : [ 8.86523e-006 ]
9762 : [ 9.18965e-006 ]
9763 : [ 8.7998e-006  ]
9764 : [ 8.96908e-006 ]
9765 : [ 8.77627e-006 ]
9766 : [ 9.21974e-006 ]
9767 : [ 9.14029e-006 ]
9768 : [ 9.10833e-006 ]
9769 : [ 8.92581e-006 ]
9770 : [ 8.80317e-006 ]
9771 : [ 8.68366e-006 ]
9772 : [ 9.17316e-006 ]
9773 : [ 9.1698e-006  ]
9774 : [ 8.67298e-006 ]
9775 : [ 9.13623e-006 ]
9776 : [ 9.19133e-006 ]
9777 : [ 9.03584e-006 ]
9778 : [ 9.0311e-006  ]
9779 : [ 9.21121e-006 ]
9780 : [ 9.20613e-006 ]
9781 : [ 9.10736e-006 ]
9782 : [ 8.96777e-006 ]
9783 : [ 8.96386e-006 ]
9784 : [ 9.16761e-006 ]
9785 : [ 9.13433e-006 ]
9786 : [ 9.05348e-006 ]
9787 : [ 8.96722e-006 ]
9788 : [ 8.98861e-006 ]
9789 : [ 9.08861e-006 ]
9790 : [ 9.29057e-006 ]
9791 : [ 8.85961e-006 ]
9792 : [ 9.04879e-006 ]
9793 : [ 9.17751e-006 ]
9794 : [ 9.05815e-006 ]
9795 : [ 8.91752e-006 ]
9796 : [ 8.93096e-006 ]
9797 : [ 8.90349e-006 ]
9798 : [ 9.26843e-006 ]
9799 : [ 8.77203e-006 ]
9800 : [ 8.97703e-006 ]
9801 : [ 9.07286e-006 ]
9802 : [ 9.01511e-006 ]
9803 : [ 8.94534e-006 ]
9804 : [ 9.12417e-006 ]
9805 : [ 9.24119e-006 ]
9806 : [ 8.9541e-006  ]
9807 : [ 8.89986e-006 ]
9808 : [ 9.01499e-006 ]
9809 : [ 9.16938e-006 ]
9810 : [ 8.95588e-006 ]
9811 : [ 8.93792e-006 ]
9812 : [ 9.17993e-006 ]
9813 : [ 9.03776e-006 ]
9814 : [ 9.14808e-006 ]
9815 : [ 8.94249e-006 ]
9816 : [ 8.96818e-006 ]
9817 : [ 9.18137e-006 ]
9818 : [ 8.91867e-006 ]
9819 : [ 9.3006e-006  ]
9820 : [ 9.21222e-006 ]
9821 : [ 9.04766e-006 ]
9822 : [ 9.01748e-006 ]
9823 : [ 9.0566e-006  ]
9824 : [ 8.96177e-006 ]
9825 : [ 9.33092e-006 ]
9826 : [ 8.90502e-006 ]
9827 : [ 8.92043e-006 ]
9828 : [ 8.85944e-006 ]
9829 : [ 8.80762e-006 ]
9830 : [ 8.97946e-006 ]
9831 : [ 8.96476e-006 ]
9832 : [ 9.1234e-006  ]
9833 : [ 9.00642e-006 ]
9834 : [ 9.07659e-006 ]
9835 : [ 8.74876e-006 ]
9836 : [ 9.12703e-006 ]
9837 : [ 9.19784e-006 ]
9838 : [ 9.16278e-006 ]
9839 : [ 9.07491e-006 ]
9840 : [ 9.14606e-006 ]
9841 : [ 8.89727e-006 ]
9842 : [ 9.1001e-006  ]
9843 : [ 9.17426e-006 ]
9844 : [ 9.238e-006   ]
9845 : [ 9.12014e-006 ]
9846 : [ 9.21003e-006 ]
9847 : [ 9.25197e-006 ]
9848 : [ 8.92103e-006 ]
9849 : [ 9.0778e-006  ]
9850 : [ 9.00109e-006 ]
9851 : [ 8.98852e-006 ]
9852 : [ 9.22102e-006 ]
9853 : [ 8.96036e-006 ]
9854 : [ 9.00947e-006 ]
9855 : [ 9.08999e-006 ]
9856 : [ 9.10673e-006 ]
9857 : [ 8.83152e-006 ]
9858 : [ 9.2574e-006  ]
9859 : [ 8.90975e-006 ]
9860 : [ 9.15909e-006 ]
9861 : [ 9.00459e-006 ]
9862 : [ 8.88851e-006 ]
9863 : [ 9.05433e-006 ]
9864 : [ 9.25765e-006 ]
9865 : [ 8.74598e-006 ]
9866 : [ 8.94103e-006 ]
9867 : [ 8.83686e-006 ]
9868 : [ 9.25266e-006 ]
9869 : [ 9.06878e-006 ]
9870 : [ 9.0216e-006  ]
9871 : [ 8.99976e-006 ]
9872 : [ 9.01487e-006 ]
9873 : [ 9.27454e-006 ]
9874 : [ 9.00201e-006 ]
9875 : [ 8.91048e-006 ]
9876 : [ 8.97889e-006 ]
9877 : [ 8.89203e-006 ]
9878 : [ 8.88273e-006 ]
9879 : [ 9.10057e-006 ]
9880 : [ 9.17863e-006 ]
9881 : [ 9.19355e-006 ]
9882 : [ 9.1874e-006  ]
9883 : [ 8.92474e-006 ]
9884 : [ 9.02389e-006 ]
9885 : [ 8.93936e-006 ]
9886 : [ 9.22321e-006 ]
9887 : [ 8.96299e-006 ]
9888 : [ 9.18337e-006 ]
9889 : [ 9.10254e-006 ]
9890 : [ 9.07868e-006 ]
9891 : [ 9.2358e-006  ]
9892 : [ 9.12967e-006 ]
9893 : [ 9.05861e-006 ]
9894 : [ 8.97587e-006 ]
9895 : [ 8.96741e-006 ]
9896 : [ 8.96702e-006 ]
9897 : [ 9.01367e-006 ]
9898 : [ 9.17917e-006 ]
9899 : [ 8.89717e-006 ]
9900 : [ 9.03213e-006 ]
9901 : [ 8.84966e-006 ]
9902 : [ 8.924e-006   ]
9903 : [ 8.99825e-006 ]
9904 : [ 9.0802e-006  ]
9905 : [ 8.91305e-006 ]
9906 : [ 9.08213e-006 ]
9907 : [ 9.2748e-006  ]
9908 : [ 9.17099e-006 ]
9909 : [ 8.86697e-006 ]
9910 : [ 9.05555e-006 ]
9911 : [ 8.97541e-006 ]
9912 : [ 9.0273e-006  ]
9913 : [ 8.92131e-006 ]
9914 : [ 9.04707e-006 ]
9915 : [ 9.04647e-006 ]
9916 : [ 9.08171e-006 ]
9917 : [ 8.90679e-006 ]
9918 : [ 8.96613e-006 ]
9919 : [ 9.05778e-006 ]
9920 : [ 8.84918e-006 ]
9921 : [ 9.22311e-006 ]
9922 : [ 9.19006e-006 ]
9923 : [ 9.01862e-006 ]
9924 : [ 9.09017e-006 ]
9925 : [ 9.09958e-006 ]
9926 : [ 8.81253e-006 ]
9927 : [ 8.87749e-006 ]
9928 : [ 9.16204e-006 ]
9929 : [ 8.97135e-006 ]
9930 : [ 9.13549e-006 ]
9931 : [ 9.29778e-006 ]
9932 : [ 9.07129e-006 ]
9933 : [ 9.05329e-006 ]
9934 : [ 8.75246e-006 ]
9935 : [ 9.01734e-006 ]
9936 : [ 9.01677e-006 ]
9937 : [ 8.86793e-006 ]
9938 : [ 8.88065e-006 ]
9939 : [ 9.22261e-006 ]
9940 : [ 9.09361e-006 ]
9941 : [ 8.79724e-006 ]
9942 : [ 8.8783e-006  ]
9943 : [ 9.11168e-006 ]
9944 : [ 8.85262e-006 ]
9945 : [ 8.94459e-006 ]
9946 : [ 9.20386e-006 ]
9947 : [ 9.20395e-006 ]
9948 : [ 8.87408e-006 ]
9949 : [ 9.30478e-006 ]
9950 : [ 8.87691e-006 ]
9951 : [ 9.06313e-006 ]
9952 : [ 8.72873e-006 ]
9953 : [ 8.97897e-006 ]
9954 : [ 9.2101e-006  ]
9955 : [ 9.11805e-006 ]
9956 : [ 9.07562e-006 ]
9957 : [ 8.9358e-006  ]
9958 : [ 8.92252e-006 ]
9959 : [ 9.04319e-006 ]
9960 : [ 9.09183e-006 ]
9961 : [ 8.96567e-006 ]
9962 : [ 8.70907e-006 ]
9963 : [ 9.06923e-006 ]
9964 : [ 8.75797e-006 ]
9965 : [ 9.01995e-006 ]
9966 : [ 9.31127e-006 ]
9967 : [ 9.02651e-006 ]
9968 : [ 8.6385e-006  ]
9969 : [ 9.00817e-006 ]
9970 : [ 8.89734e-006 ]
9971 : [ 8.84986e-006 ]
9972 : [ 8.95751e-006 ]
9973 : [ 8.85025e-006 ]
9974 : [ 9.15484e-006 ]
9975 : [ 9.08193e-006 ]
9976 : [ 9.27773e-006 ]
9977 : [ 9.09825e-006 ]
9978 : [ 8.98057e-006 ]
9979 : [ 9.24422e-006 ]
9980 : [ 9.29017e-006 ]
9981 : [ 8.60699e-006 ]
9982 : [ 8.95647e-006 ]
9983 : [ 8.95997e-006 ]
9984 : [ 8.8607e-006  ]
9985 : [ 8.99608e-006 ]
9986 : [ 9.21915e-006 ]
9987 : [ 9.01827e-006 ]
9988 : [ 8.98586e-006 ]
9989 : [ 9.00155e-006 ]
9990 : [ 8.91347e-006 ]
9991 : [ 8.84277e-006 ]
9992 : [ 9.10516e-006 ]
9993 : [ 8.99628e-006 ]
9994 : [ 9.03113e-006 ]
9995 : [ 8.9663e-006  ]
9996 : [ 9.30265e-006 ]
9997 : [ 9.16728e-006 ]
9998 : [ 9.05037e-006 ]
9999 : [ 8.85507e-006 ]
