# Supplementary material for: Influence of tissue conductivity on foetal exposure to extremely low frequency magnetic fields at 50 Hz using stochastic dosimetry
Source: PLoS One. 2018 Feb 7;13(2):e0192131. doi: 10.1371/journal.pone.0192131 (PMC5802904; doi:10.1371/journal.pone.0192131)
Supplement: S1 File — (ZIP) [file pone.0192131.s001.zip › Data/Ydistributions(10000)/3m/Skin.txt]

       [ y0           ]
   0 : [ 9.55122e-006 ]
   1 : [ 8.85713e-006 ]
   2 : [ 8.84303e-006 ]
   3 : [ 8.48937e-006 ]
   4 : [ 8.75574e-006 ]
   5 : [ 9.0907e-006  ]
   6 : [ 8.53115e-006 ]
   7 : [ 8.91842e-006 ]
   8 : [ 8.4539e-006  ]
   9 : [ 9.69792e-006 ]
  10 : [ 8.70108e-006 ]
  11 : [ 8.59533e-006 ]
  12 : [ 9.30583e-006 ]
  13 : [ 9.08581e-006 ]
  14 : [ 9.14006e-006 ]
  15 : [ 8.50942e-006 ]
  16 : [ 8.4866e-006  ]
  17 : [ 9.14153e-006 ]
  18 : [ 8.67833e-006 ]
  19 : [ 9.4604e-006  ]
  20 : [ 8.53747e-006 ]
  21 : [ 9.27303e-006 ]
  22 : [ 8.73482e-006 ]
  23 : [ 8.66057e-006 ]
  24 : [ 8.77822e-006 ]
  25 : [ 9.09113e-006 ]
  26 : [ 9.55643e-006 ]
  27 : [ 8.87483e-006 ]
  28 : [ 9.05186e-006 ]
  29 : [ 8.76998e-006 ]
  30 : [ 8.7593e-006  ]
  31 : [ 8.62665e-006 ]
  32 : [ 9.08481e-006 ]
  33 : [ 8.68421e-006 ]
  34 : [ 9.99305e-006 ]
  35 : [ 8.82006e-006 ]
  36 : [ 8.7819e-006  ]
  37 : [ 8.65123e-006 ]
  38 : [ 9.49182e-006 ]
  39 : [ 9.24401e-006 ]
  40 : [ 8.45071e-006 ]
  41 : [ 8.94904e-006 ]
  42 : [ 8.53721e-006 ]
  43 : [ 1.0083e-005  ]
  44 : [ 9.02667e-006 ]
  45 : [ 9.23484e-006 ]
  46 : [ 9.62742e-006 ]
  47 : [ 8.55362e-006 ]
  48 : [ 8.77216e-006 ]
  49 : [ 9.69466e-006 ]
  50 : [ 8.67277e-006 ]
  51 : [ 8.462e-006   ]
  52 : [ 8.57805e-006 ]
  53 : [ 8.73841e-006 ]
  54 : [ 8.7343e-006  ]
  55 : [ 8.81857e-006 ]
  56 : [ 8.77959e-006 ]
  57 : [ 1.00611e-005 ]
  58 : [ 8.76806e-006 ]
  59 : [ 9.06204e-006 ]
  60 : [ 8.40974e-006 ]
  61 : [ 8.53492e-006 ]
  62 : [ 9.63511e-006 ]
  63 : [ 8.96415e-006 ]
  64 : [ 8.90083e-006 ]
  65 : [ 8.69866e-006 ]
  66 : [ 9.34303e-006 ]
  67 : [ 8.51929e-006 ]
  68 : [ 8.91056e-006 ]
  69 : [ 8.72991e-006 ]
  70 : [ 9.35827e-006 ]
  71 : [ 1.01466e-005 ]
  72 : [ 8.64984e-006 ]
  73 : [ 8.77869e-006 ]
  74 : [ 9.35791e-006 ]
  75 : [ 8.7985e-006  ]
  76 : [ 8.86801e-006 ]
  77 : [ 8.81279e-006 ]
  78 : [ 9.4669e-006  ]
  79 : [ 8.58484e-006 ]
  80 : [ 8.86007e-006 ]
  81 : [ 8.90115e-006 ]
  82 : [ 8.83881e-006 ]
  83 : [ 8.42764e-006 ]
  84 : [ 8.83109e-006 ]
  85 : [ 9.60896e-006 ]
  86 : [ 9.6344e-006  ]
  87 : [ 8.96146e-006 ]
  88 : [ 8.80911e-006 ]
  89 : [ 9.92764e-006 ]
  90 : [ 8.92169e-006 ]
  91 : [ 8.90128e-006 ]
  92 : [ 9.20583e-006 ]
  93 : [ 8.67507e-006 ]
  94 : [ 1.01341e-005 ]
  95 : [ 8.88259e-006 ]
  96 : [ 8.86021e-006 ]
  97 : [ 8.70426e-006 ]
  98 : [ 8.65499e-006 ]
  99 : [ 1.01076e-005 ]
 100 : [ 9.98329e-006 ]
 101 : [ 8.62635e-006 ]
 102 : [ 8.55811e-006 ]
 103 : [ 9.67309e-006 ]
 104 : [ 8.77784e-006 ]
 105 : [ 9.31593e-006 ]
 106 : [ 1.00074e-005 ]
 107 : [ 8.63541e-006 ]
 108 : [ 8.73409e-006 ]
 109 : [ 8.63629e-006 ]
 110 : [ 8.6838e-006  ]
 111 : [ 8.8295e-006  ]
 112 : [ 9.44061e-006 ]
 113 : [ 8.83468e-006 ]
 114 : [ 8.87299e-006 ]
 115 : [ 8.72421e-006 ]
 116 : [ 8.52481e-006 ]
 117 : [ 8.60952e-006 ]
 118 : [ 8.7817e-006  ]
 119 : [ 8.62478e-006 ]
 120 : [ 8.61648e-006 ]
 121 : [ 9.08283e-006 ]
 122 : [ 9.43203e-006 ]
 123 : [ 9.02229e-006 ]
 124 : [ 8.54917e-006 ]
 125 : [ 8.86185e-006 ]
 126 : [ 8.59054e-006 ]
 127 : [ 8.65537e-006 ]
 128 : [ 8.99523e-006 ]
 129 : [ 9.43658e-006 ]
 130 : [ 1.01316e-005 ]
 131 : [ 8.649e-006   ]
 132 : [ 9.96175e-006 ]
 133 : [ 1.01198e-005 ]
 134 : [ 8.74021e-006 ]
 135 : [ 8.55866e-006 ]
 136 : [ 8.92533e-006 ]
 137 : [ 8.73986e-006 ]
 138 : [ 9.01172e-006 ]
 139 : [ 9.74369e-006 ]
 140 : [ 8.72141e-006 ]
 141 : [ 8.63093e-006 ]
 142 : [ 8.57632e-006 ]
 143 : [ 9.59605e-006 ]
 144 : [ 8.82863e-006 ]
 145 : [ 8.80741e-006 ]
 146 : [ 8.68462e-006 ]
 147 : [ 9.04986e-006 ]
 148 : [ 8.5132e-006  ]
 149 : [ 9.07041e-006 ]
 150 : [ 8.68373e-006 ]
 151 : [ 8.41607e-006 ]
 152 : [ 8.56605e-006 ]
 153 : [ 8.61064e-006 ]
 154 : [ 8.59777e-006 ]
 155 : [ 9.05593e-006 ]
 156 : [ 9.31387e-006 ]
 157 : [ 9.27151e-006 ]
 158 : [ 8.78459e-006 ]
 159 : [ 8.47853e-006 ]
 160 : [ 8.8376e-006  ]
 161 : [ 8.60521e-006 ]
 162 : [ 9.02799e-006 ]
 163 : [ 9.48629e-006 ]
 164 : [ 9.01787e-006 ]
 165 : [ 8.6597e-006  ]
 166 : [ 8.6498e-006  ]
 167 : [ 8.37737e-006 ]
 168 : [ 9.08996e-006 ]
 169 : [ 8.73241e-006 ]
 170 : [ 8.79667e-006 ]
 171 : [ 8.62369e-006 ]
 172 : [ 8.67943e-006 ]
 173 : [ 8.95759e-006 ]
 174 : [ 8.72959e-006 ]
 175 : [ 8.81946e-006 ]
 176 : [ 8.75989e-006 ]
 177 : [ 8.72433e-006 ]
 178 : [ 8.81061e-006 ]
 179 : [ 9.14919e-006 ]
 180 : [ 8.71993e-006 ]
 181 : [ 8.85156e-006 ]
 182 : [ 8.92672e-006 ]
 183 : [ 9.45217e-006 ]
 184 : [ 8.7493e-006  ]
 185 : [ 9.60379e-006 ]
 186 : [ 8.73911e-006 ]
 187 : [ 8.70275e-006 ]
 188 : [ 8.82035e-006 ]
 189 : [ 8.88586e-006 ]
 190 : [ 9.81072e-006 ]
 191 : [ 8.41059e-006 ]
 192 : [ 9.05753e-006 ]
 193 : [ 8.81359e-006 ]
 194 : [ 8.80314e-006 ]
 195 : [ 9.15037e-006 ]
 196 : [ 9.17315e-006 ]
 197 : [ 9.93483e-006 ]
 198 : [ 9.39775e-006 ]
 199 : [ 8.69036e-006 ]
 200 : [ 8.83606e-006 ]
 201 : [ 9.13457e-006 ]
 202 : [ 1.00744e-005 ]
 203 : [ 8.56626e-006 ]
 204 : [ 8.92547e-006 ]
 205 : [ 8.88449e-006 ]
 206 : [ 8.7784e-006  ]
 207 : [ 8.59228e-006 ]
 208 : [ 8.724e-006   ]
 209 : [ 8.93695e-006 ]
 210 : [ 9.33025e-006 ]
 211 : [ 8.55439e-006 ]
 212 : [ 8.8979e-006  ]
 213 : [ 8.44844e-006 ]
 214 : [ 9.08668e-006 ]
 215 : [ 8.5916e-006  ]
 216 : [ 9.08921e-006 ]
 217 : [ 8.58732e-006 ]
 218 : [ 8.5763e-006  ]
 219 : [ 9.41616e-006 ]
 220 : [ 9.30516e-006 ]
 221 : [ 8.76639e-006 ]
 222 : [ 8.705e-006   ]
 223 : [ 8.55268e-006 ]
 224 : [ 8.87926e-006 ]
 225 : [ 9.32949e-006 ]
 226 : [ 9.68421e-006 ]
 227 : [ 8.59425e-006 ]
 228 : [ 8.85839e-006 ]
 229 : [ 8.61952e-006 ]
 230 : [ 8.77321e-006 ]
 231 : [ 8.85505e-006 ]
 232 : [ 9.04302e-006 ]
 233 : [ 8.69672e-006 ]
 234 : [ 8.31436e-006 ]
 235 : [ 8.58197e-006 ]
 236 : [ 8.49898e-006 ]
 237 : [ 8.75171e-006 ]
 238 : [ 9.9084e-006  ]
 239 : [ 8.73134e-006 ]
 240 : [ 8.66345e-006 ]
 241 : [ 8.79024e-006 ]
 242 : [ 8.45071e-006 ]
 243 : [ 8.43608e-006 ]
 244 : [ 8.58547e-006 ]
 245 : [ 8.63423e-006 ]
 246 : [ 9.78462e-006 ]
 247 : [ 8.51481e-006 ]
 248 : [ 8.681e-006   ]
 249 : [ 8.57138e-006 ]
 250 : [ 8.77049e-006 ]
 251 : [ 9.80757e-006 ]
 252 : [ 8.79401e-006 ]
 253 : [ 8.42229e-006 ]
 254 : [ 8.88422e-006 ]
 255 : [ 8.81282e-006 ]
 256 : [ 9.26953e-006 ]
 257 : [ 9.4385e-006  ]
 258 : [ 8.78413e-006 ]
 259 : [ 8.7461e-006  ]
 260 : [ 9.06033e-006 ]
 261 : [ 9.45735e-006 ]
 262 : [ 8.97477e-006 ]
 263 : [ 8.56852e-006 ]
 264 : [ 8.67253e-006 ]
 265 : [ 8.46818e-006 ]
 266 : [ 8.71963e-006 ]
 267 : [ 8.46933e-006 ]
 268 : [ 9.7307e-006  ]
 269 : [ 9.68328e-006 ]
 270 : [ 8.9312e-006  ]
 271 : [ 8.85938e-006 ]
 272 : [ 9.67681e-006 ]
 273 : [ 8.97e-006    ]
 274 : [ 8.63584e-006 ]
 275 : [ 9.48217e-006 ]
 276 : [ 9.04141e-006 ]
 277 : [ 8.95811e-006 ]
 278 : [ 8.51278e-006 ]
 279 : [ 8.63343e-006 ]
 280 : [ 8.54556e-006 ]
 281 : [ 9.75299e-006 ]
 282 : [ 8.72616e-006 ]
 283 : [ 8.71574e-006 ]
 284 : [ 8.66051e-006 ]
 285 : [ 8.56558e-006 ]
 286 : [ 8.87556e-006 ]
 287 : [ 9.20283e-006 ]
 288 : [ 8.93165e-006 ]
 289 : [ 8.9044e-006  ]
 290 : [ 8.63032e-006 ]
 291 : [ 8.66884e-006 ]
 292 : [ 9.05889e-006 ]
 293 : [ 8.86802e-006 ]
 294 : [ 8.89453e-006 ]
 295 : [ 9.87761e-006 ]
 296 : [ 8.51293e-006 ]
 297 : [ 8.45858e-006 ]
 298 : [ 1.01772e-005 ]
 299 : [ 8.64371e-006 ]
 300 : [ 9.36264e-006 ]
 301 : [ 8.90657e-006 ]
 302 : [ 9.27008e-006 ]
 303 : [ 9.49383e-006 ]
 304 : [ 8.98706e-006 ]
 305 : [ 9.0823e-006  ]
 306 : [ 8.86416e-006 ]
 307 : [ 9.40227e-006 ]
 308 : [ 9.00743e-006 ]
 309 : [ 8.94761e-006 ]
 310 : [ 8.63666e-006 ]
 311 : [ 8.79403e-006 ]
 312 : [ 8.40879e-006 ]
 313 : [ 8.71235e-006 ]
 314 : [ 8.84107e-006 ]
 315 : [ 8.74888e-006 ]
 316 : [ 8.74875e-006 ]
 317 : [ 8.73365e-006 ]
 318 : [ 9.79012e-006 ]
 319 : [ 9.12875e-006 ]
 320 : [ 8.852e-006   ]
 321 : [ 8.65321e-006 ]
 322 : [ 8.72704e-006 ]
 323 : [ 9.69096e-006 ]
 324 : [ 8.60813e-006 ]
 325 : [ 9.04169e-006 ]
 326 : [ 9.32375e-006 ]
 327 : [ 8.64831e-006 ]
 328 : [ 8.68151e-006 ]
 329 : [ 8.5871e-006  ]
 330 : [ 8.7852e-006  ]
 331 : [ 8.87558e-006 ]
 332 : [ 9.2869e-006  ]
 333 : [ 8.60306e-006 ]
 334 : [ 8.79463e-006 ]
 335 : [ 8.55672e-006 ]
 336 : [ 9.95005e-006 ]
 337 : [ 8.76089e-006 ]
 338 : [ 8.50389e-006 ]
 339 : [ 8.67975e-006 ]
 340 : [ 8.87424e-006 ]
 341 : [ 8.87449e-006 ]
 342 : [ 8.78836e-006 ]
 343 : [ 8.87008e-006 ]
 344 : [ 9.55228e-006 ]
 345 : [ 9.89045e-006 ]
 346 : [ 8.80345e-006 ]
 347 : [ 8.8867e-006  ]
 348 : [ 8.99536e-006 ]
 349 : [ 8.44748e-006 ]
 350 : [ 9.95391e-006 ]
 351 : [ 8.6349e-006  ]
 352 : [ 8.82538e-006 ]
 353 : [ 8.69301e-006 ]
 354 : [ 8.72034e-006 ]
 355 : [ 8.66311e-006 ]
 356 : [ 8.7818e-006  ]
 357 : [ 8.49959e-006 ]
 358 : [ 8.90617e-006 ]
 359 : [ 8.86594e-006 ]
 360 : [ 8.71753e-006 ]
 361 : [ 8.71667e-006 ]
 362 : [ 9.02916e-006 ]
 363 : [ 9.77192e-006 ]
 364 : [ 8.90851e-006 ]
 365 : [ 8.5883e-006  ]
 366 : [ 8.59313e-006 ]
 367 : [ 8.92813e-006 ]
 368 : [ 8.85376e-006 ]
 369 : [ 8.74937e-006 ]
 370 : [ 8.80997e-006 ]
 371 : [ 8.73857e-006 ]
 372 : [ 8.97898e-006 ]
 373 : [ 8.87057e-006 ]
 374 : [ 8.48257e-006 ]
 375 : [ 8.9373e-006  ]
 376 : [ 9.55775e-006 ]
 377 : [ 8.77985e-006 ]
 378 : [ 8.82403e-006 ]
 379 : [ 8.34468e-006 ]
 380 : [ 8.74912e-006 ]
 381 : [ 8.84799e-006 ]
 382 : [ 8.62562e-006 ]
 383 : [ 9.78217e-006 ]
 384 : [ 9.48355e-006 ]
 385 : [ 8.65011e-006 ]
 386 : [ 8.86661e-006 ]
 387 : [ 8.81471e-006 ]
 388 : [ 8.93534e-006 ]
 389 : [ 8.72911e-006 ]
 390 : [ 9.4134e-006  ]
 391 : [ 1.01896e-005 ]
 392 : [ 8.75002e-006 ]
 393 : [ 8.52937e-006 ]
 394 : [ 8.6988e-006  ]
 395 : [ 8.90241e-006 ]
 396 : [ 8.74996e-006 ]
 397 : [ 9.33442e-006 ]
 398 : [ 8.65929e-006 ]
 399 : [ 8.72561e-006 ]
 400 : [ 8.93481e-006 ]
 401 : [ 8.46686e-006 ]
 402 : [ 8.68213e-006 ]
 403 : [ 8.70286e-006 ]
 404 : [ 8.73085e-006 ]
 405 : [ 8.69791e-006 ]
 406 : [ 8.60114e-006 ]
 407 : [ 8.60064e-006 ]
 408 : [ 9.13505e-006 ]
 409 : [ 9.48869e-006 ]
 410 : [ 9.64816e-006 ]
 411 : [ 9.4498e-006  ]
 412 : [ 9.54346e-006 ]
 413 : [ 9.64456e-006 ]
 414 : [ 8.55095e-006 ]
 415 : [ 8.65761e-006 ]
 416 : [ 9.09868e-006 ]
 417 : [ 8.60171e-006 ]
 418 : [ 8.74877e-006 ]
 419 : [ 8.81683e-006 ]
 420 : [ 8.88677e-006 ]
 421 : [ 9.07131e-006 ]
 422 : [ 9.36568e-006 ]
 423 : [ 8.6452e-006  ]
 424 : [ 8.80404e-006 ]
 425 : [ 8.6832e-006  ]
 426 : [ 9.33266e-006 ]
 427 : [ 8.54043e-006 ]
 428 : [ 8.73079e-006 ]
 429 : [ 8.72622e-006 ]
 430 : [ 8.93998e-006 ]
 431 : [ 9.41774e-006 ]
 432 : [ 8.81916e-006 ]
 433 : [ 8.401e-006   ]
 434 : [ 8.75185e-006 ]
 435 : [ 8.96493e-006 ]
 436 : [ 8.67716e-006 ]
 437 : [ 9.35908e-006 ]
 438 : [ 8.55547e-006 ]
 439 : [ 8.33621e-006 ]
 440 : [ 8.6048e-006  ]
 441 : [ 8.86086e-006 ]
 442 : [ 8.71662e-006 ]
 443 : [ 8.92724e-006 ]
 444 : [ 9.20156e-006 ]
 445 : [ 8.79822e-006 ]
 446 : [ 8.65418e-006 ]
 447 : [ 8.74971e-006 ]
 448 : [ 8.72943e-006 ]
 449 : [ 9.55281e-006 ]
 450 : [ 8.55303e-006 ]
 451 : [ 8.75861e-006 ]
 452 : [ 8.44208e-006 ]
 453 : [ 8.7445e-006  ]
 454 : [ 8.53147e-006 ]
 455 : [ 8.6511e-006  ]
 456 : [ 8.66415e-006 ]
 457 : [ 9.27449e-006 ]
 458 : [ 8.89134e-006 ]
 459 : [ 8.63375e-006 ]
 460 : [ 9.0567e-006  ]
 461 : [ 8.40498e-006 ]
 462 : [ 8.79913e-006 ]
 463 : [ 8.61279e-006 ]
 464 : [ 9.10825e-006 ]
 465 : [ 9.0871e-006  ]
 466 : [ 9.17568e-006 ]
 467 : [ 9.05038e-006 ]
 468 : [ 9.53241e-006 ]
 469 : [ 8.7055e-006  ]
 470 : [ 8.74987e-006 ]
 471 : [ 1.02371e-005 ]
 472 : [ 9.17983e-006 ]
 473 : [ 8.63417e-006 ]
 474 : [ 8.58813e-006 ]
 475 : [ 8.49695e-006 ]
 476 : [ 8.80339e-006 ]
 477 : [ 8.96551e-006 ]
 478 : [ 8.52472e-006 ]
 479 : [ 8.62561e-006 ]
 480 : [ 9.58431e-006 ]
 481 : [ 8.53101e-006 ]
 482 : [ 9.81028e-006 ]
 483 : [ 9.54473e-006 ]
 484 : [ 8.78315e-006 ]
 485 : [ 8.68226e-006 ]
 486 : [ 9.17125e-006 ]
 487 : [ 8.77834e-006 ]
 488 : [ 8.58197e-006 ]
 489 : [ 9.43248e-006 ]
 490 : [ 8.6524e-006  ]
 491 : [ 9.09641e-006 ]
 492 : [ 8.59675e-006 ]
 493 : [ 9.25352e-006 ]
 494 : [ 8.72127e-006 ]
 495 : [ 8.59288e-006 ]
 496 : [ 8.64492e-006 ]
 497 : [ 8.89393e-006 ]
 498 : [ 8.61695e-006 ]
 499 : [ 8.64011e-006 ]
 500 : [ 8.61331e-006 ]
 501 : [ 9.26905e-006 ]
 502 : [ 8.32004e-006 ]
 503 : [ 9.00205e-006 ]
 504 : [ 8.45767e-006 ]
 505 : [ 8.50594e-006 ]
 506 : [ 8.53392e-006 ]
 507 : [ 9.14132e-006 ]
 508 : [ 9.0968e-006  ]
 509 : [ 8.4867e-006  ]
 510 : [ 8.9381e-006  ]
 511 : [ 8.57188e-006 ]
 512 : [ 8.82342e-006 ]
 513 : [ 8.6999e-006  ]
 514 : [ 8.51186e-006 ]
 515 : [ 8.66457e-006 ]
 516 : [ 8.73381e-006 ]
 517 : [ 9.06075e-006 ]
 518 : [ 9.71122e-006 ]
 519 : [ 9.07123e-006 ]
 520 : [ 8.9513e-006  ]
 521 : [ 8.77121e-006 ]
 522 : [ 8.77332e-006 ]
 523 : [ 9.2745e-006  ]
 524 : [ 8.51509e-006 ]
 525 : [ 9.85761e-006 ]
 526 : [ 8.64038e-006 ]
 527 : [ 8.73191e-006 ]
 528 : [ 8.7713e-006  ]
 529 : [ 8.71268e-006 ]
 530 : [ 1.0092e-005  ]
 531 : [ 8.68937e-006 ]
 532 : [ 9.12306e-006 ]
 533 : [ 8.83299e-006 ]
 534 : [ 8.90884e-006 ]
 535 : [ 8.87522e-006 ]
 536 : [ 9.51115e-006 ]
 537 : [ 8.52514e-006 ]
 538 : [ 8.93669e-006 ]
 539 : [ 8.61625e-006 ]
 540 : [ 8.95422e-006 ]
 541 : [ 8.96629e-006 ]
 542 : [ 9.4898e-006  ]
 543 : [ 8.56812e-006 ]
 544 : [ 8.64338e-006 ]
 545 : [ 8.66619e-006 ]
 546 : [ 9.05621e-006 ]
 547 : [ 8.61918e-006 ]
 548 : [ 8.46499e-006 ]
 549 : [ 9.78944e-006 ]
 550 : [ 8.52362e-006 ]
 551 : [ 8.85961e-006 ]
 552 : [ 8.88008e-006 ]
 553 : [ 8.8792e-006  ]
 554 : [ 8.64496e-006 ]
 555 : [ 8.77445e-006 ]
 556 : [ 8.51552e-006 ]
 557 : [ 8.61263e-006 ]
 558 : [ 9.03122e-006 ]
 559 : [ 9.13305e-006 ]
 560 : [ 8.62901e-006 ]
 561 : [ 8.679e-006   ]
 562 : [ 8.36842e-006 ]
 563 : [ 8.48912e-006 ]
 564 : [ 9.73376e-006 ]
 565 : [ 9.4277e-006  ]
 566 : [ 9.63013e-006 ]
 567 : [ 8.80127e-006 ]
 568 : [ 8.96567e-006 ]
 569 : [ 8.89401e-006 ]
 570 : [ 9.92188e-006 ]
 571 : [ 9.24638e-006 ]
 572 : [ 8.54339e-006 ]
 573 : [ 9.05203e-006 ]
 574 : [ 9.73469e-006 ]
 575 : [ 9.07282e-006 ]
 576 : [ 8.8347e-006  ]
 577 : [ 8.73906e-006 ]
 578 : [ 8.45081e-006 ]
 579 : [ 8.61828e-006 ]
 580 : [ 8.60931e-006 ]
 581 : [ 8.86289e-006 ]
 582 : [ 9.0554e-006  ]
 583 : [ 8.85757e-006 ]
 584 : [ 8.8568e-006  ]
 585 : [ 1.00569e-005 ]
 586 : [ 8.69185e-006 ]
 587 : [ 8.72583e-006 ]
 588 : [ 9.5786e-006  ]
 589 : [ 8.85211e-006 ]
 590 : [ 8.71828e-006 ]
 591 : [ 8.58389e-006 ]
 592 : [ 9.37979e-006 ]
 593 : [ 9.98121e-006 ]
 594 : [ 8.63102e-006 ]
 595 : [ 8.91097e-006 ]
 596 : [ 8.84599e-006 ]
 597 : [ 8.68326e-006 ]
 598 : [ 9.30665e-006 ]
 599 : [ 8.55902e-006 ]
 600 : [ 9.33339e-006 ]
 601 : [ 8.59589e-006 ]
 602 : [ 8.7631e-006  ]
 603 : [ 9.19039e-006 ]
 604 : [ 8.92039e-006 ]
 605 : [ 8.56774e-006 ]
 606 : [ 8.73729e-006 ]
 607 : [ 8.53511e-006 ]
 608 : [ 8.79437e-006 ]
 609 : [ 8.70151e-006 ]
 610 : [ 8.5921e-006  ]
 611 : [ 9.87269e-006 ]
 612 : [ 8.91617e-006 ]
 613 : [ 8.79601e-006 ]
 614 : [ 8.74709e-006 ]
 615 : [ 8.69972e-006 ]
 616 : [ 8.9456e-006  ]
 617 : [ 8.58044e-006 ]
 618 : [ 8.35342e-006 ]
 619 : [ 8.57036e-006 ]
 620 : [ 8.51517e-006 ]
 621 : [ 9.7635e-006  ]
 622 : [ 8.66058e-006 ]
 623 : [ 9.20805e-006 ]
 624 : [ 8.62378e-006 ]
 625 : [ 9.33865e-006 ]
 626 : [ 8.61759e-006 ]
 627 : [ 8.70542e-006 ]
 628 : [ 8.83958e-006 ]
 629 : [ 8.63694e-006 ]
 630 : [ 8.53577e-006 ]
 631 : [ 8.62847e-006 ]
 632 : [ 8.75215e-006 ]
 633 : [ 8.97499e-006 ]
 634 : [ 9.24271e-006 ]
 635 : [ 9.66061e-006 ]
 636 : [ 8.78291e-006 ]
 637 : [ 8.86074e-006 ]
 638 : [ 8.53658e-006 ]
 639 : [ 8.6083e-006  ]
 640 : [ 8.90355e-006 ]
 641 : [ 8.92294e-006 ]
 642 : [ 9.62107e-006 ]
 643 : [ 8.50237e-006 ]
 644 : [ 8.78038e-006 ]
 645 : [ 8.91284e-006 ]
 646 : [ 8.65926e-006 ]
 647 : [ 8.43836e-006 ]
 648 : [ 8.77994e-006 ]
 649 : [ 8.64911e-006 ]
 650 : [ 8.62095e-006 ]
 651 : [ 9.40852e-006 ]
 652 : [ 8.69792e-006 ]
 653 : [ 8.44016e-006 ]
 654 : [ 9.67013e-006 ]
 655 : [ 8.79563e-006 ]
 656 : [ 1.02181e-005 ]
 657 : [ 9.24589e-006 ]
 658 : [ 8.80666e-006 ]
 659 : [ 8.78776e-006 ]
 660 : [ 9.38508e-006 ]
 661 : [ 8.44791e-006 ]
 662 : [ 8.94255e-006 ]
 663 : [ 8.85229e-006 ]
 664 : [ 8.77983e-006 ]
 665 : [ 8.63283e-006 ]
 666 : [ 9.13405e-006 ]
 667 : [ 8.72613e-006 ]
 668 : [ 8.73062e-006 ]
 669 : [ 8.81931e-006 ]
 670 : [ 8.70181e-006 ]
 671 : [ 8.87284e-006 ]
 672 : [ 9.04255e-006 ]
 673 : [ 8.77585e-006 ]
 674 : [ 9.00449e-006 ]
 675 : [ 8.80595e-006 ]
 676 : [ 8.853e-006   ]
 677 : [ 8.80203e-006 ]
 678 : [ 9.46834e-006 ]
 679 : [ 8.86052e-006 ]
 680 : [ 8.83105e-006 ]
 681 : [ 8.44056e-006 ]
 682 : [ 1.00079e-005 ]
 683 : [ 8.77562e-006 ]
 684 : [ 9.08004e-006 ]
 685 : [ 8.42396e-006 ]
 686 : [ 9.22978e-006 ]
 687 : [ 8.48349e-006 ]
 688 : [ 9.34247e-006 ]
 689 : [ 9.4298e-006  ]
 690 : [ 8.91436e-006 ]
 691 : [ 8.48346e-006 ]
 692 : [ 9.12965e-006 ]
 693 : [ 9.149e-006   ]
 694 : [ 8.7377e-006  ]
 695 : [ 9.55447e-006 ]
 696 : [ 8.69594e-006 ]
 697 : [ 8.74977e-006 ]
 698 : [ 9.6273e-006  ]
 699 : [ 8.74214e-006 ]
 700 : [ 9.14938e-006 ]
 701 : [ 8.86404e-006 ]
 702 : [ 9.12562e-006 ]
 703 : [ 8.70876e-006 ]
 704 : [ 8.55896e-006 ]
 705 : [ 8.37816e-006 ]
 706 : [ 8.67483e-006 ]
 707 : [ 8.77466e-006 ]
 708 : [ 9.59643e-006 ]
 709 : [ 1.00481e-005 ]
 710 : [ 8.97626e-006 ]
 711 : [ 8.69992e-006 ]
 712 : [ 1.00954e-005 ]
 713 : [ 8.987e-006   ]
 714 : [ 8.87557e-006 ]
 715 : [ 9.34471e-006 ]
 716 : [ 8.9922e-006  ]
 717 : [ 8.53111e-006 ]
 718 : [ 9.44659e-006 ]
 719 : [ 9.2937e-006  ]
 720 : [ 8.58585e-006 ]
 721 : [ 9.23903e-006 ]
 722 : [ 8.62627e-006 ]
 723 : [ 9.0876e-006  ]
 724 : [ 9.13752e-006 ]
 725 : [ 9.67808e-006 ]
 726 : [ 8.42063e-006 ]
 727 : [ 9.3026e-006  ]
 728 : [ 8.89941e-006 ]
 729 : [ 8.41219e-006 ]
 730 : [ 9.78537e-006 ]
 731 : [ 8.79491e-006 ]
 732 : [ 9.83078e-006 ]
 733 : [ 8.95983e-006 ]
 734 : [ 8.77238e-006 ]
 735 : [ 8.65807e-006 ]
 736 : [ 8.59987e-006 ]
 737 : [ 8.85269e-006 ]
 738 : [ 8.55007e-006 ]
 739 : [ 8.95369e-006 ]
 740 : [ 9.21813e-006 ]
 741 : [ 9.04198e-006 ]
 742 : [ 8.90574e-006 ]
 743 : [ 9.51037e-006 ]
 744 : [ 8.39598e-006 ]
 745 : [ 9.81271e-006 ]
 746 : [ 8.82645e-006 ]
 747 : [ 8.63738e-006 ]
 748 : [ 8.6673e-006  ]
 749 : [ 8.86853e-006 ]
 750 : [ 8.8336e-006  ]
 751 : [ 8.95613e-006 ]
 752 : [ 8.65334e-006 ]
 753 : [ 8.91313e-006 ]
 754 : [ 8.5402e-006  ]
 755 : [ 8.58281e-006 ]
 756 : [ 9.96741e-006 ]
 757 : [ 8.66948e-006 ]
 758 : [ 8.79006e-006 ]
 759 : [ 8.80317e-006 ]
 760 : [ 8.72639e-006 ]
 761 : [ 8.57874e-006 ]
 762 : [ 9.1315e-006  ]
 763 : [ 8.69815e-006 ]
 764 : [ 8.92082e-006 ]
 765 : [ 8.44607e-006 ]
 766 : [ 8.60484e-006 ]
 767 : [ 8.7931e-006  ]
 768 : [ 8.71069e-006 ]
 769 : [ 8.54966e-006 ]
 770 : [ 9.77946e-006 ]
 771 : [ 9.72921e-006 ]
 772 : [ 8.49682e-006 ]
 773 : [ 8.80722e-006 ]
 774 : [ 8.48223e-006 ]
 775 : [ 8.84507e-006 ]
 776 : [ 8.62162e-006 ]
 777 : [ 8.87091e-006 ]
 778 : [ 8.61116e-006 ]
 779 : [ 8.79124e-006 ]
 780 : [ 8.57251e-006 ]
 781 : [ 9.09587e-006 ]
 782 : [ 8.92095e-006 ]
 783 : [ 8.70086e-006 ]
 784 : [ 1.00419e-005 ]
 785 : [ 8.90487e-006 ]
 786 : [ 9.3279e-006  ]
 787 : [ 9.75534e-006 ]
 788 : [ 9.21352e-006 ]
 789 : [ 8.58419e-006 ]
 790 : [ 9.40802e-006 ]
 791 : [ 8.87604e-006 ]
 792 : [ 9.10488e-006 ]
 793 : [ 9.49063e-006 ]
 794 : [ 8.32194e-006 ]
 795 : [ 8.77728e-006 ]
 796 : [ 8.88421e-006 ]
 797 : [ 9.5686e-006  ]
 798 : [ 8.65384e-006 ]
 799 : [ 8.5973e-006  ]
 800 : [ 9.29539e-006 ]
 801 : [ 9.01482e-006 ]
 802 : [ 9.17701e-006 ]
 803 : [ 8.58111e-006 ]
 804 : [ 9.22138e-006 ]
 805 : [ 8.72743e-006 ]
 806 : [ 9.29885e-006 ]
 807 : [ 8.65535e-006 ]
 808 : [ 8.84434e-006 ]
 809 : [ 8.5568e-006  ]
 810 : [ 8.82472e-006 ]
 811 : [ 8.85225e-006 ]
 812 : [ 9.34702e-006 ]
 813 : [ 8.69138e-006 ]
 814 : [ 1.00995e-005 ]
 815 : [ 8.98323e-006 ]
 816 : [ 8.95891e-006 ]
 817 : [ 9.48502e-006 ]
 818 : [ 9.63033e-006 ]
 819 : [ 9.89958e-006 ]
 820 : [ 9.40991e-006 ]
 821 : [ 8.77799e-006 ]
 822 : [ 8.91382e-006 ]
 823 : [ 9.53015e-006 ]
 824 : [ 8.62749e-006 ]
 825 : [ 8.83658e-006 ]
 826 : [ 9.27239e-006 ]
 827 : [ 8.96244e-006 ]
 828 : [ 9.14108e-006 ]
 829 : [ 9.25527e-006 ]
 830 : [ 8.70731e-006 ]
 831 : [ 9.07675e-006 ]
 832 : [ 8.80312e-006 ]
 833 : [ 9.21704e-006 ]
 834 : [ 8.65911e-006 ]
 835 : [ 8.77499e-006 ]
 836 : [ 9.31748e-006 ]
 837 : [ 8.62233e-006 ]
 838 : [ 8.83092e-006 ]
 839 : [ 8.8033e-006  ]
 840 : [ 8.84255e-006 ]
 841 : [ 8.59631e-006 ]
 842 : [ 8.69396e-006 ]
 843 : [ 9.88162e-006 ]
 844 : [ 8.56912e-006 ]
 845 : [ 8.84566e-006 ]
 846 : [ 8.57195e-006 ]
 847 : [ 8.65155e-006 ]
 848 : [ 9.59921e-006 ]
 849 : [ 9.71451e-006 ]
 850 : [ 8.73758e-006 ]
 851 : [ 9.27215e-006 ]
 852 : [ 8.57869e-006 ]
 853 : [ 8.56622e-006 ]
 854 : [ 8.87021e-006 ]
 855 : [ 8.84241e-006 ]
 856 : [ 8.72229e-006 ]
 857 : [ 8.36286e-006 ]
 858 : [ 8.56721e-006 ]
 859 : [ 8.54392e-006 ]
 860 : [ 8.67009e-006 ]
 861 : [ 8.79129e-006 ]
 862 : [ 8.81931e-006 ]
 863 : [ 8.75444e-006 ]
 864 : [ 8.98506e-006 ]
 865 : [ 8.81778e-006 ]
 866 : [ 8.73642e-006 ]
 867 : [ 8.53895e-006 ]
 868 : [ 9.10906e-006 ]
 869 : [ 8.89423e-006 ]
 870 : [ 9.77424e-006 ]
 871 : [ 8.93305e-006 ]
 872 : [ 8.67981e-006 ]
 873 : [ 8.80799e-006 ]
 874 : [ 9.27712e-006 ]
 875 : [ 8.87292e-006 ]
 876 : [ 8.33513e-006 ]
 877 : [ 9.00197e-006 ]
 878 : [ 9.67742e-006 ]
 879 : [ 8.58613e-006 ]
 880 : [ 8.78088e-006 ]
 881 : [ 9.57398e-006 ]
 882 : [ 1.01043e-005 ]
 883 : [ 8.76141e-006 ]
 884 : [ 9.11766e-006 ]
 885 : [ 8.92051e-006 ]
 886 : [ 9.17999e-006 ]
 887 : [ 9.25537e-006 ]
 888 : [ 1.00469e-005 ]
 889 : [ 8.78869e-006 ]
 890 : [ 8.61169e-006 ]
 891 : [ 8.67301e-006 ]
 892 : [ 8.5775e-006  ]
 893 : [ 8.81409e-006 ]
 894 : [ 8.85394e-006 ]
 895 : [ 8.7492e-006  ]
 896 : [ 8.69886e-006 ]
 897 : [ 8.58372e-006 ]
 898 : [ 8.58999e-006 ]
 899 : [ 9.17801e-006 ]
 900 : [ 8.73407e-006 ]
 901 : [ 8.74842e-006 ]
 902 : [ 8.72979e-006 ]
 903 : [ 9.31666e-006 ]
 904 : [ 8.58378e-006 ]
 905 : [ 8.50181e-006 ]
 906 : [ 8.81888e-006 ]
 907 : [ 8.75052e-006 ]
 908 : [ 9.76614e-006 ]
 909 : [ 8.81864e-006 ]
 910 : [ 8.91914e-006 ]
 911 : [ 8.67129e-006 ]
 912 : [ 9.16973e-006 ]
 913 : [ 8.8475e-006  ]
 914 : [ 8.70412e-006 ]
 915 : [ 8.61442e-006 ]
 916 : [ 9.80254e-006 ]
 917 : [ 8.9051e-006  ]
 918 : [ 9.47096e-006 ]
 919 : [ 9.41577e-006 ]
 920 : [ 8.59108e-006 ]
 921 : [ 9.06183e-006 ]
 922 : [ 8.83529e-006 ]
 923 : [ 8.54381e-006 ]
 924 : [ 8.50775e-006 ]
 925 : [ 9.83465e-006 ]
 926 : [ 8.79471e-006 ]
 927 : [ 9.88802e-006 ]
 928 : [ 8.56698e-006 ]
 929 : [ 8.80198e-006 ]
 930 : [ 8.68426e-006 ]
 931 : [ 8.59689e-006 ]
 932 : [ 8.37711e-006 ]
 933 : [ 8.52851e-006 ]
 934 : [ 8.779e-006   ]
 935 : [ 9.17774e-006 ]
 936 : [ 8.77015e-006 ]
 937 : [ 8.79302e-006 ]
 938 : [ 9.70278e-006 ]
 939 : [ 8.38562e-006 ]
 940 : [ 8.47185e-006 ]
 941 : [ 8.65327e-006 ]
 942 : [ 9.75663e-006 ]
 943 : [ 9.73179e-006 ]
 944 : [ 8.62257e-006 ]
 945 : [ 8.57437e-006 ]
 946 : [ 8.71305e-006 ]
 947 : [ 8.59043e-006 ]
 948 : [ 8.76721e-006 ]
 949 : [ 8.77157e-006 ]
 950 : [ 8.65143e-006 ]
 951 : [ 8.88426e-006 ]
 952 : [ 8.84375e-006 ]
 953 : [ 9.21507e-006 ]
 954 : [ 8.75181e-006 ]
 955 : [ 8.69593e-006 ]
 956 : [ 8.72132e-006 ]
 957 : [ 8.75013e-006 ]
 958 : [ 8.54965e-006 ]
 959 : [ 8.76859e-006 ]
 960 : [ 8.81528e-006 ]
 961 : [ 8.80319e-006 ]
 962 : [ 8.59765e-006 ]
 963 : [ 8.69623e-006 ]
 964 : [ 8.68411e-006 ]
 965 : [ 8.4953e-006  ]
 966 : [ 9.00415e-006 ]
 967 : [ 8.60798e-006 ]
 968 : [ 8.65452e-006 ]
 969 : [ 8.66279e-006 ]
 970 : [ 9.61511e-006 ]
 971 : [ 9.59098e-006 ]
 972 : [ 9.32757e-006 ]
 973 : [ 9.99712e-006 ]
 974 : [ 8.71902e-006 ]
 975 : [ 8.87839e-006 ]
 976 : [ 8.64028e-006 ]
 977 : [ 8.94507e-006 ]
 978 : [ 8.49258e-006 ]
 979 : [ 8.63841e-006 ]
 980 : [ 8.87047e-006 ]
 981 : [ 9.57566e-006 ]
 982 : [ 8.64274e-006 ]
 983 : [ 9.02894e-006 ]
 984 : [ 8.59937e-006 ]
 985 : [ 9.10068e-006 ]
 986 : [ 9.22813e-006 ]
 987 : [ 8.61965e-006 ]
 988 : [ 8.55606e-006 ]
 989 : [ 8.93777e-006 ]
 990 : [ 8.654e-006   ]
 991 : [ 9.06997e-006 ]
 992 : [ 8.7325e-006  ]
 993 : [ 8.86714e-006 ]
 994 : [ 8.93936e-006 ]
 995 : [ 9.26767e-006 ]
 996 : [ 8.82637e-006 ]
 997 : [ 8.49796e-006 ]
 998 : [ 8.7175e-006  ]
 999 : [ 8.83473e-006 ]
1000 : [ 8.60007e-006 ]
1001 : [ 8.5883e-006  ]
1002 : [ 9.09277e-006 ]
1003 : [ 9.53281e-006 ]
1004 : [ 9.93336e-006 ]
1005 : [ 9.32875e-006 ]
1006 : [ 8.61925e-006 ]
1007 : [ 8.39442e-006 ]
1008 : [ 8.7159e-006  ]
1009 : [ 8.80965e-006 ]
1010 : [ 8.61738e-006 ]
1011 : [ 9.43783e-006 ]
1012 : [ 8.7491e-006  ]
1013 : [ 8.99027e-006 ]
1014 : [ 1.0067e-005  ]
1015 : [ 8.62121e-006 ]
1016 : [ 8.85121e-006 ]
1017 : [ 8.48644e-006 ]
1018 : [ 8.83667e-006 ]
1019 : [ 9.51076e-006 ]
1020 : [ 9.46939e-006 ]
1021 : [ 8.53702e-006 ]
1022 : [ 8.61638e-006 ]
1023 : [ 8.7751e-006  ]
1024 : [ 8.62846e-006 ]
1025 : [ 9.67734e-006 ]
1026 : [ 9.44849e-006 ]
1027 : [ 8.52187e-006 ]
1028 : [ 9.13726e-006 ]
1029 : [ 8.58021e-006 ]
1030 : [ 8.66824e-006 ]
1031 : [ 8.7293e-006  ]
1032 : [ 8.48083e-006 ]
1033 : [ 8.60426e-006 ]
1034 : [ 8.76679e-006 ]
1035 : [ 9.31659e-006 ]
1036 : [ 9.43553e-006 ]
1037 : [ 8.80219e-006 ]
1038 : [ 1.00782e-005 ]
1039 : [ 8.80174e-006 ]
1040 : [ 8.92414e-006 ]
1041 : [ 9.02531e-006 ]
1042 : [ 8.89601e-006 ]
1043 : [ 9.38356e-006 ]
1044 : [ 8.50108e-006 ]
1045 : [ 8.81469e-006 ]
1046 : [ 8.6491e-006  ]
1047 : [ 8.60533e-006 ]
1048 : [ 8.70734e-006 ]
1049 : [ 8.69546e-006 ]
1050 : [ 9.50452e-006 ]
1051 : [ 8.72846e-006 ]
1052 : [ 8.91426e-006 ]
1053 : [ 9.90205e-006 ]
1054 : [ 8.89142e-006 ]
1055 : [ 8.70101e-006 ]
1056 : [ 8.60048e-006 ]
1057 : [ 9.64315e-006 ]
1058 : [ 8.47941e-006 ]
1059 : [ 8.51689e-006 ]
1060 : [ 8.59655e-006 ]
1061 : [ 8.3683e-006  ]
1062 : [ 8.87619e-006 ]
1063 : [ 9.4475e-006  ]
1064 : [ 9.5475e-006  ]
1065 : [ 8.7216e-006  ]
1066 : [ 8.84159e-006 ]
1067 : [ 9.89973e-006 ]
1068 : [ 8.75578e-006 ]
1069 : [ 8.4725e-006  ]
1070 : [ 8.46872e-006 ]
1071 : [ 8.67256e-006 ]
1072 : [ 9.57115e-006 ]
1073 : [ 8.78087e-006 ]
1074 : [ 8.84228e-006 ]
1075 : [ 9.15847e-006 ]
1076 : [ 8.50578e-006 ]
1077 : [ 9.96302e-006 ]
1078 : [ 8.752e-006   ]
1079 : [ 9.07735e-006 ]
1080 : [ 8.60005e-006 ]
1081 : [ 8.77424e-006 ]
1082 : [ 9.46787e-006 ]
1083 : [ 9.30898e-006 ]
1084 : [ 9.24848e-006 ]
1085 : [ 8.67126e-006 ]
1086 : [ 9.26195e-006 ]
1087 : [ 8.52807e-006 ]
1088 : [ 8.45158e-006 ]
1089 : [ 8.50033e-006 ]
1090 : [ 8.54213e-006 ]
1091 : [ 9.09804e-006 ]
1092 : [ 8.46424e-006 ]
1093 : [ 8.68005e-006 ]
1094 : [ 1.0092e-005  ]
1095 : [ 8.76966e-006 ]
1096 : [ 8.54874e-006 ]
1097 : [ 9.84844e-006 ]
1098 : [ 8.73955e-006 ]
1099 : [ 8.70906e-006 ]
1100 : [ 8.67326e-006 ]
1101 : [ 8.61048e-006 ]
1102 : [ 8.5306e-006  ]
1103 : [ 9.93488e-006 ]
1104 : [ 8.75619e-006 ]
1105 : [ 8.48084e-006 ]
1106 : [ 9.71292e-006 ]
1107 : [ 9.16373e-006 ]
1108 : [ 8.64851e-006 ]
1109 : [ 8.56752e-006 ]
1110 : [ 9.56678e-006 ]
1111 : [ 9.87245e-006 ]
1112 : [ 8.9026e-006  ]
1113 : [ 9.40394e-006 ]
1114 : [ 8.78142e-006 ]
1115 : [ 8.82564e-006 ]
1116 : [ 8.48282e-006 ]
1117 : [ 8.79984e-006 ]
1118 : [ 8.4689e-006  ]
1119 : [ 9.78307e-006 ]
1120 : [ 8.44137e-006 ]
1121 : [ 9.54579e-006 ]
1122 : [ 9.88993e-006 ]
1123 : [ 8.65778e-006 ]
1124 : [ 9.54255e-006 ]
1125 : [ 9.63315e-006 ]
1126 : [ 9.48894e-006 ]
1127 : [ 1.0089e-005  ]
1128 : [ 8.6356e-006  ]
1129 : [ 9.66808e-006 ]
1130 : [ 8.704e-006   ]
1131 : [ 8.68437e-006 ]
1132 : [ 9.00164e-006 ]
1133 : [ 8.58185e-006 ]
1134 : [ 9.10868e-006 ]
1135 : [ 8.81629e-006 ]
1136 : [ 8.84297e-006 ]
1137 : [ 8.37404e-006 ]
1138 : [ 8.89075e-006 ]
1139 : [ 8.61833e-006 ]
1140 : [ 9.49904e-006 ]
1141 : [ 9.03082e-006 ]
1142 : [ 8.51488e-006 ]
1143 : [ 8.54595e-006 ]
1144 : [ 8.57735e-006 ]
1145 : [ 8.78143e-006 ]
1146 : [ 8.93657e-006 ]
1147 : [ 8.8035e-006  ]
1148 : [ 8.91939e-006 ]
1149 : [ 8.61944e-006 ]
1150 : [ 9.33021e-006 ]
1151 : [ 8.61723e-006 ]
1152 : [ 8.69951e-006 ]
1153 : [ 8.77138e-006 ]
1154 : [ 8.63482e-006 ]
1155 : [ 8.49367e-006 ]
1156 : [ 8.69735e-006 ]
1157 : [ 8.54141e-006 ]
1158 : [ 8.61802e-006 ]
1159 : [ 8.79495e-006 ]
1160 : [ 8.51142e-006 ]
1161 : [ 8.73359e-006 ]
1162 : [ 9.03647e-006 ]
1163 : [ 9.37496e-006 ]
1164 : [ 8.7292e-006  ]
1165 : [ 8.73483e-006 ]
1166 : [ 8.58985e-006 ]
1167 : [ 8.69967e-006 ]
1168 : [ 9.98065e-006 ]
1169 : [ 8.47201e-006 ]
1170 : [ 8.9175e-006  ]
1171 : [ 9.46623e-006 ]
1172 : [ 8.75829e-006 ]
1173 : [ 8.86203e-006 ]
1174 : [ 8.6605e-006  ]
1175 : [ 8.61634e-006 ]
1176 : [ 8.52614e-006 ]
1177 : [ 8.98081e-006 ]
1178 : [ 8.54958e-006 ]
1179 : [ 8.59886e-006 ]
1180 : [ 8.61596e-006 ]
1181 : [ 1.0029e-005  ]
1182 : [ 8.54052e-006 ]
1183 : [ 8.49896e-006 ]
1184 : [ 8.80271e-006 ]
1185 : [ 8.78392e-006 ]
1186 : [ 8.82345e-006 ]
1187 : [ 8.67072e-006 ]
1188 : [ 8.68741e-006 ]
1189 : [ 8.64874e-006 ]
1190 : [ 9.04843e-006 ]
1191 : [ 8.92191e-006 ]
1192 : [ 9.09929e-006 ]
1193 : [ 8.63509e-006 ]
1194 : [ 8.70457e-006 ]
1195 : [ 8.7326e-006  ]
1196 : [ 9.76214e-006 ]
1197 : [ 8.83946e-006 ]
1198 : [ 9.65849e-006 ]
1199 : [ 8.61383e-006 ]
1200 : [ 8.72346e-006 ]
1201 : [ 8.75563e-006 ]
1202 : [ 8.71147e-006 ]
1203 : [ 8.91816e-006 ]
1204 : [ 8.63201e-006 ]
1205 : [ 9.64129e-006 ]
1206 : [ 9.47618e-006 ]
1207 : [ 9.78538e-006 ]
1208 : [ 8.83479e-006 ]
1209 : [ 8.96791e-006 ]
1210 : [ 9.80365e-006 ]
1211 : [ 8.52965e-006 ]
1212 : [ 9.18802e-006 ]
1213 : [ 9.8064e-006  ]
1214 : [ 8.62926e-006 ]
1215 : [ 8.6654e-006  ]
1216 : [ 8.73634e-006 ]
1217 : [ 8.99092e-006 ]
1218 : [ 8.90097e-006 ]
1219 : [ 8.68008e-006 ]
1220 : [ 8.70875e-006 ]
1221 : [ 8.66564e-006 ]
1222 : [ 8.75882e-006 ]
1223 : [ 8.70741e-006 ]
1224 : [ 9.35856e-006 ]
1225 : [ 8.56141e-006 ]
1226 : [ 8.52006e-006 ]
1227 : [ 8.82937e-006 ]
1228 : [ 8.73982e-006 ]
1229 : [ 8.84703e-006 ]
1230 : [ 8.88489e-006 ]
1231 : [ 8.65991e-006 ]
1232 : [ 1.00527e-005 ]
1233 : [ 8.54725e-006 ]
1234 : [ 8.34085e-006 ]
1235 : [ 9.80805e-006 ]
1236 : [ 8.82805e-006 ]
1237 : [ 8.61446e-006 ]
1238 : [ 8.60108e-006 ]
1239 : [ 9.00899e-006 ]
1240 : [ 8.5692e-006  ]
1241 : [ 8.6517e-006  ]
1242 : [ 8.43483e-006 ]
1243 : [ 8.71644e-006 ]
1244 : [ 8.76602e-006 ]
1245 : [ 9.44918e-006 ]
1246 : [ 8.51908e-006 ]
1247 : [ 9.68273e-006 ]
1248 : [ 8.87615e-006 ]
1249 : [ 8.63045e-006 ]
1250 : [ 8.90046e-006 ]
1251 : [ 8.68112e-006 ]
1252 : [ 8.49334e-006 ]
1253 : [ 8.65707e-006 ]
1254 : [ 8.71214e-006 ]
1255 : [ 9.34662e-006 ]
1256 : [ 9.36446e-006 ]
1257 : [ 1.00375e-005 ]
1258 : [ 9.60192e-006 ]
1259 : [ 9.161e-006   ]
1260 : [ 8.65424e-006 ]
1261 : [ 8.62613e-006 ]
1262 : [ 9.42209e-006 ]
1263 : [ 9.75503e-006 ]
1264 : [ 8.83585e-006 ]
1265 : [ 8.77496e-006 ]
1266 : [ 8.4434e-006  ]
1267 : [ 8.70407e-006 ]
1268 : [ 8.73323e-006 ]
1269 : [ 8.51389e-006 ]
1270 : [ 9.67967e-006 ]
1271 : [ 8.64704e-006 ]
1272 : [ 8.49291e-006 ]
1273 : [ 9.13603e-006 ]
1274 : [ 9.68512e-006 ]
1275 : [ 8.67591e-006 ]
1276 : [ 8.76125e-006 ]
1277 : [ 8.59752e-006 ]
1278 : [ 8.75596e-006 ]
1279 : [ 8.91638e-006 ]
1280 : [ 8.95383e-006 ]
1281 : [ 9.02359e-006 ]
1282 : [ 8.7622e-006  ]
1283 : [ 9.57509e-006 ]
1284 : [ 1.0064e-005  ]
1285 : [ 9.60457e-006 ]
1286 : [ 8.63778e-006 ]
1287 : [ 8.69613e-006 ]
1288 : [ 8.8253e-006  ]
1289 : [ 8.69596e-006 ]
1290 : [ 1.00465e-005 ]
1291 : [ 9.10671e-006 ]
1292 : [ 8.69155e-006 ]
1293 : [ 8.90114e-006 ]
1294 : [ 9.80277e-006 ]
1295 : [ 8.80772e-006 ]
1296 : [ 9.08519e-006 ]
1297 : [ 9.59733e-006 ]
1298 : [ 8.54513e-006 ]
1299 : [ 9.51763e-006 ]
1300 : [ 8.42453e-006 ]
1301 : [ 8.56342e-006 ]
1302 : [ 9.16375e-006 ]
1303 : [ 9.02569e-006 ]
1304 : [ 8.68054e-006 ]
1305 : [ 9.80342e-006 ]
1306 : [ 8.78903e-006 ]
1307 : [ 9.04224e-006 ]
1308 : [ 8.53652e-006 ]
1309 : [ 9.72775e-006 ]
1310 : [ 8.91012e-006 ]
1311 : [ 8.7726e-006  ]
1312 : [ 8.68455e-006 ]
1313 : [ 9.32036e-006 ]
1314 : [ 8.85807e-006 ]
1315 : [ 1.00269e-005 ]
1316 : [ 8.84206e-006 ]
1317 : [ 9.17474e-006 ]
1318 : [ 8.78371e-006 ]
1319 : [ 8.78062e-006 ]
1320 : [ 8.57341e-006 ]
1321 : [ 8.72392e-006 ]
1322 : [ 8.83814e-006 ]
1323 : [ 8.90352e-006 ]
1324 : [ 8.88645e-006 ]
1325 : [ 9.978e-006   ]
1326 : [ 8.31225e-006 ]
1327 : [ 8.75661e-006 ]
1328 : [ 9.06905e-006 ]
1329 : [ 8.99174e-006 ]
1330 : [ 9.56026e-006 ]
1331 : [ 8.73336e-006 ]
1332 : [ 8.60598e-006 ]
1333 : [ 8.75967e-006 ]
1334 : [ 8.58135e-006 ]
1335 : [ 8.742e-006   ]
1336 : [ 9.81355e-006 ]
1337 : [ 8.88666e-006 ]
1338 : [ 9.85503e-006 ]
1339 : [ 8.91705e-006 ]
1340 : [ 8.81901e-006 ]
1341 : [ 8.9846e-006  ]
1342 : [ 8.73671e-006 ]
1343 : [ 8.74033e-006 ]
1344 : [ 8.97233e-006 ]
1345 : [ 8.76506e-006 ]
1346 : [ 8.97424e-006 ]
1347 : [ 8.55326e-006 ]
1348 : [ 8.85223e-006 ]
1349 : [ 8.89704e-006 ]
1350 : [ 9.86732e-006 ]
1351 : [ 8.95214e-006 ]
1352 : [ 9.07387e-006 ]
1353 : [ 9.43816e-006 ]
1354 : [ 8.60263e-006 ]
1355 : [ 8.91859e-006 ]
1356 : [ 8.68088e-006 ]
1357 : [ 8.87215e-006 ]
1358 : [ 8.9078e-006  ]
1359 : [ 9.03466e-006 ]
1360 : [ 9.50285e-006 ]
1361 : [ 8.28188e-006 ]
1362 : [ 8.80207e-006 ]
1363 : [ 8.84515e-006 ]
1364 : [ 8.71219e-006 ]
1365 : [ 8.70611e-006 ]
1366 : [ 8.50064e-006 ]
1367 : [ 8.48247e-006 ]
1368 : [ 8.70879e-006 ]
1369 : [ 8.71157e-006 ]
1370 : [ 8.73806e-006 ]
1371 : [ 8.70438e-006 ]
1372 : [ 9.57409e-006 ]
1373 : [ 8.77471e-006 ]
1374 : [ 8.98531e-006 ]
1375 : [ 8.8655e-006  ]
1376 : [ 8.45284e-006 ]
1377 : [ 8.58288e-006 ]
1378 : [ 8.53622e-006 ]
1379 : [ 8.67029e-006 ]
1380 : [ 8.80609e-006 ]
1381 : [ 8.62121e-006 ]
1382 : [ 8.88909e-006 ]
1383 : [ 8.67644e-006 ]
1384 : [ 8.55759e-006 ]
1385 : [ 8.87081e-006 ]
1386 : [ 8.81375e-006 ]
1387 : [ 8.79272e-006 ]
1388 : [ 8.55519e-006 ]
1389 : [ 8.57779e-006 ]
1390 : [ 8.47978e-006 ]
1391 : [ 8.66044e-006 ]
1392 : [ 9.70648e-006 ]
1393 : [ 9.24015e-006 ]
1394 : [ 8.59071e-006 ]
1395 : [ 8.77526e-006 ]
1396 : [ 8.52603e-006 ]
1397 : [ 8.72378e-006 ]
1398 : [ 8.78498e-006 ]
1399 : [ 9.26669e-006 ]
1400 : [ 9.23952e-006 ]
1401 : [ 8.66866e-006 ]
1402 : [ 8.68072e-006 ]
1403 : [ 9.84766e-006 ]
1404 : [ 9.78553e-006 ]
1405 : [ 9.64876e-006 ]
1406 : [ 8.67211e-006 ]
1407 : [ 8.56829e-006 ]
1408 : [ 8.38488e-006 ]
1409 : [ 8.58171e-006 ]
1410 : [ 8.72373e-006 ]
1411 : [ 8.36192e-006 ]
1412 : [ 8.681e-006   ]
1413 : [ 8.97075e-006 ]
1414 : [ 8.44362e-006 ]
1415 : [ 8.78993e-006 ]
1416 : [ 8.79097e-006 ]
1417 : [ 9.34595e-006 ]
1418 : [ 8.81461e-006 ]
1419 : [ 8.94734e-006 ]
1420 : [ 8.60738e-006 ]
1421 : [ 9.09743e-006 ]
1422 : [ 8.6727e-006  ]
1423 : [ 8.64074e-006 ]
1424 : [ 8.80585e-006 ]
1425 : [ 9.81177e-006 ]
1426 : [ 9.90157e-006 ]
1427 : [ 9.71198e-006 ]
1428 : [ 8.62349e-006 ]
1429 : [ 8.71551e-006 ]
1430 : [ 9.91684e-006 ]
1431 : [ 8.75579e-006 ]
1432 : [ 9.41764e-006 ]
1433 : [ 8.35774e-006 ]
1434 : [ 8.68043e-006 ]
1435 : [ 8.62034e-006 ]
1436 : [ 8.96172e-006 ]
1437 : [ 8.92518e-006 ]
1438 : [ 8.62899e-006 ]
1439 : [ 8.86028e-006 ]
1440 : [ 8.60576e-006 ]
1441 : [ 8.6867e-006  ]
1442 : [ 8.66655e-006 ]
1443 : [ 8.71674e-006 ]
1444 : [ 9.46535e-006 ]
1445 : [ 9.06499e-006 ]
1446 : [ 9.91124e-006 ]
1447 : [ 8.75551e-006 ]
1448 : [ 8.56442e-006 ]
1449 : [ 8.54017e-006 ]
1450 : [ 9.37546e-006 ]
1451 : [ 9.19879e-006 ]
1452 : [ 8.55853e-006 ]
1453 : [ 8.87755e-006 ]
1454 : [ 9.55436e-006 ]
1455 : [ 9.68899e-006 ]
1456 : [ 8.62536e-006 ]
1457 : [ 8.88657e-006 ]
1458 : [ 8.69787e-006 ]
1459 : [ 8.8051e-006  ]
1460 : [ 9.0268e-006  ]
1461 : [ 1.00497e-005 ]
1462 : [ 8.7663e-006  ]
1463 : [ 8.7924e-006  ]
1464 : [ 9.78562e-006 ]
1465 : [ 8.72145e-006 ]
1466 : [ 8.67139e-006 ]
1467 : [ 8.69755e-006 ]
1468 : [ 9.32891e-006 ]
1469 : [ 8.93929e-006 ]
1470 : [ 8.88123e-006 ]
1471 : [ 8.75497e-006 ]
1472 : [ 9.79149e-006 ]
1473 : [ 8.71099e-006 ]
1474 : [ 8.63633e-006 ]
1475 : [ 8.46105e-006 ]
1476 : [ 9.29362e-006 ]
1477 : [ 9.59521e-006 ]
1478 : [ 9.02409e-006 ]
1479 : [ 8.88437e-006 ]
1480 : [ 8.83757e-006 ]
1481 : [ 8.91512e-006 ]
1482 : [ 9.34432e-006 ]
1483 : [ 9.77626e-006 ]
1484 : [ 9.82883e-006 ]
1485 : [ 8.85603e-006 ]
1486 : [ 9.34333e-006 ]
1487 : [ 8.56305e-006 ]
1488 : [ 8.76138e-006 ]
1489 : [ 1.00444e-005 ]
1490 : [ 9.03907e-006 ]
1491 : [ 8.77743e-006 ]
1492 : [ 8.70818e-006 ]
1493 : [ 8.73345e-006 ]
1494 : [ 8.66242e-006 ]
1495 : [ 9.01887e-006 ]
1496 : [ 8.46426e-006 ]
1497 : [ 9.24005e-006 ]
1498 : [ 8.62476e-006 ]
1499 : [ 8.52203e-006 ]
1500 : [ 8.57779e-006 ]
1501 : [ 8.65852e-006 ]
1502 : [ 8.7033e-006  ]
1503 : [ 8.63613e-006 ]
1504 : [ 8.74701e-006 ]
1505 : [ 8.67131e-006 ]
1506 : [ 8.70537e-006 ]
1507 : [ 8.69386e-006 ]
1508 : [ 8.74361e-006 ]
1509 : [ 8.52551e-006 ]
1510 : [ 8.7967e-006  ]
1511 : [ 8.67374e-006 ]
1512 : [ 8.79608e-006 ]
1513 : [ 8.78992e-006 ]
1514 : [ 8.95546e-006 ]
1515 : [ 8.76943e-006 ]
1516 : [ 9.63525e-006 ]
1517 : [ 8.68197e-006 ]
1518 : [ 8.74902e-006 ]
1519 : [ 8.86065e-006 ]
1520 : [ 8.79158e-006 ]
1521 : [ 8.56642e-006 ]
1522 : [ 9.42414e-006 ]
1523 : [ 8.78543e-006 ]
1524 : [ 9.38525e-006 ]
1525 : [ 8.71501e-006 ]
1526 : [ 8.65673e-006 ]
1527 : [ 8.84873e-006 ]
1528 : [ 9.56833e-006 ]
1529 : [ 8.93574e-006 ]
1530 : [ 9.38629e-006 ]
1531 : [ 8.92611e-006 ]
1532 : [ 8.78905e-006 ]
1533 : [ 9.47845e-006 ]
1534 : [ 9.07992e-006 ]
1535 : [ 9.68691e-006 ]
1536 : [ 8.59773e-006 ]
1537 : [ 8.5568e-006  ]
1538 : [ 8.50986e-006 ]
1539 : [ 8.74303e-006 ]
1540 : [ 8.88548e-006 ]
1541 : [ 8.8292e-006  ]
1542 : [ 9.77128e-006 ]
1543 : [ 8.75956e-006 ]
1544 : [ 8.94681e-006 ]
1545 : [ 8.82953e-006 ]
1546 : [ 9.88211e-006 ]
1547 : [ 8.55062e-006 ]
1548 : [ 8.6971e-006  ]
1549 : [ 8.70085e-006 ]
1550 : [ 8.85386e-006 ]
1551 : [ 8.84243e-006 ]
1552 : [ 9.51095e-006 ]
1553 : [ 8.72643e-006 ]
1554 : [ 8.99211e-006 ]
1555 : [ 8.73654e-006 ]
1556 : [ 8.86198e-006 ]
1557 : [ 8.76058e-006 ]
1558 : [ 8.92012e-006 ]
1559 : [ 9.34037e-006 ]
1560 : [ 9.5835e-006  ]
1561 : [ 8.84722e-006 ]
1562 : [ 8.45661e-006 ]
1563 : [ 8.7042e-006  ]
1564 : [ 9.82476e-006 ]
1565 : [ 1.00394e-005 ]
1566 : [ 9.08482e-006 ]
1567 : [ 8.56292e-006 ]
1568 : [ 8.87618e-006 ]
1569 : [ 8.82259e-006 ]
1570 : [ 8.70869e-006 ]
1571 : [ 8.54942e-006 ]
1572 : [ 9.03107e-006 ]
1573 : [ 9.45273e-006 ]
1574 : [ 8.84036e-006 ]
1575 : [ 8.73589e-006 ]
1576 : [ 8.91567e-006 ]
1577 : [ 9.73893e-006 ]
1578 : [ 9.6415e-006  ]
1579 : [ 8.86033e-006 ]
1580 : [ 8.81661e-006 ]
1581 : [ 9.66208e-006 ]
1582 : [ 1.01684e-005 ]
1583 : [ 8.60629e-006 ]
1584 : [ 8.48208e-006 ]
1585 : [ 8.71472e-006 ]
1586 : [ 8.74348e-006 ]
1587 : [ 8.94257e-006 ]
1588 : [ 1.01476e-005 ]
1589 : [ 8.81716e-006 ]
1590 : [ 8.97856e-006 ]
1591 : [ 8.9056e-006  ]
1592 : [ 9.10045e-006 ]
1593 : [ 8.90032e-006 ]
1594 : [ 9.80414e-006 ]
1595 : [ 8.6193e-006  ]
1596 : [ 8.66178e-006 ]
1597 : [ 8.83648e-006 ]
1598 : [ 8.42595e-006 ]
1599 : [ 9.20324e-006 ]
1600 : [ 8.59508e-006 ]
1601 : [ 8.59527e-006 ]
1602 : [ 8.56865e-006 ]
1603 : [ 8.98379e-006 ]
1604 : [ 9.64696e-006 ]
1605 : [ 9.41785e-006 ]
1606 : [ 8.52723e-006 ]
1607 : [ 9.90714e-006 ]
1608 : [ 8.49364e-006 ]
1609 : [ 9.06033e-006 ]
1610 : [ 8.62334e-006 ]
1611 : [ 8.74035e-006 ]
1612 : [ 8.95331e-006 ]
1613 : [ 8.53128e-006 ]
1614 : [ 8.91132e-006 ]
1615 : [ 8.57179e-006 ]
1616 : [ 8.72043e-006 ]
1617 : [ 8.73143e-006 ]
1618 : [ 9.22107e-006 ]
1619 : [ 9.45923e-006 ]
1620 : [ 8.66695e-006 ]
1621 : [ 8.51737e-006 ]
1622 : [ 9.11725e-006 ]
1623 : [ 9.20869e-006 ]
1624 : [ 8.71879e-006 ]
1625 : [ 9.47245e-006 ]
1626 : [ 8.66797e-006 ]
1627 : [ 8.92607e-006 ]
1628 : [ 1.00628e-005 ]
1629 : [ 8.78443e-006 ]
1630 : [ 8.4715e-006  ]
1631 : [ 8.86345e-006 ]
1632 : [ 8.86362e-006 ]
1633 : [ 8.64118e-006 ]
1634 : [ 8.84386e-006 ]
1635 : [ 8.77215e-006 ]
1636 : [ 8.73352e-006 ]
1637 : [ 8.60491e-006 ]
1638 : [ 8.85575e-006 ]
1639 : [ 8.37053e-006 ]
1640 : [ 8.76586e-006 ]
1641 : [ 8.67185e-006 ]
1642 : [ 8.79461e-006 ]
1643 : [ 8.98016e-006 ]
1644 : [ 9.60349e-006 ]
1645 : [ 8.8782e-006  ]
1646 : [ 8.65711e-006 ]
1647 : [ 8.54433e-006 ]
1648 : [ 9.25235e-006 ]
1649 : [ 8.46032e-006 ]
1650 : [ 8.61646e-006 ]
1651 : [ 8.70129e-006 ]
1652 : [ 8.66604e-006 ]
1653 : [ 9.01792e-006 ]
1654 : [ 8.55704e-006 ]
1655 : [ 8.65384e-006 ]
1656 : [ 8.57821e-006 ]
1657 : [ 8.91968e-006 ]
1658 : [ 9.4144e-006  ]
1659 : [ 8.45989e-006 ]
1660 : [ 8.71218e-006 ]
1661 : [ 9.7272e-006  ]
1662 : [ 8.91574e-006 ]
1663 : [ 8.45847e-006 ]
1664 : [ 8.68648e-006 ]
1665 : [ 8.86164e-006 ]
1666 : [ 8.61097e-006 ]
1667 : [ 8.56145e-006 ]
1668 : [ 8.89661e-006 ]
1669 : [ 9.51604e-006 ]
1670 : [ 9.67194e-006 ]
1671 : [ 9.18979e-006 ]
1672 : [ 8.7978e-006  ]
1673 : [ 8.67189e-006 ]
1674 : [ 9.23128e-006 ]
1675 : [ 8.78167e-006 ]
1676 : [ 8.64975e-006 ]
1677 : [ 8.91247e-006 ]
1678 : [ 8.60963e-006 ]
1679 : [ 8.48808e-006 ]
1680 : [ 8.30894e-006 ]
1681 : [ 8.78266e-006 ]
1682 : [ 8.5424e-006  ]
1683 : [ 9.22922e-006 ]
1684 : [ 8.66318e-006 ]
1685 : [ 9.69061e-006 ]
1686 : [ 8.85742e-006 ]
1687 : [ 9.47639e-006 ]
1688 : [ 9.13111e-006 ]
1689 : [ 8.8796e-006  ]
1690 : [ 8.82779e-006 ]
1691 : [ 8.91554e-006 ]
1692 : [ 8.48678e-006 ]
1693 : [ 8.45527e-006 ]
1694 : [ 9.34456e-006 ]
1695 : [ 8.77547e-006 ]
1696 : [ 8.67186e-006 ]
1697 : [ 8.76517e-006 ]
1698 : [ 8.73956e-006 ]
1699 : [ 9.41522e-006 ]
1700 : [ 9.30169e-006 ]
1701 : [ 1.00927e-005 ]
1702 : [ 9.92003e-006 ]
1703 : [ 9.2875e-006  ]
1704 : [ 8.80558e-006 ]
1705 : [ 8.70943e-006 ]
1706 : [ 8.64192e-006 ]
1707 : [ 9.82636e-006 ]
1708 : [ 8.77532e-006 ]
1709 : [ 8.86214e-006 ]
1710 : [ 8.83631e-006 ]
1711 : [ 8.79402e-006 ]
1712 : [ 8.59237e-006 ]
1713 : [ 8.63e-006    ]
1714 : [ 9.05938e-006 ]
1715 : [ 8.59975e-006 ]
1716 : [ 8.67065e-006 ]
1717 : [ 8.50574e-006 ]
1718 : [ 8.78494e-006 ]
1719 : [ 8.61636e-006 ]
1720 : [ 9.03215e-006 ]
1721 : [ 9.77456e-006 ]
1722 : [ 8.4879e-006  ]
1723 : [ 8.96542e-006 ]
1724 : [ 8.90314e-006 ]
1725 : [ 9.04687e-006 ]
1726 : [ 8.73952e-006 ]
1727 : [ 9.61422e-006 ]
1728 : [ 9.42653e-006 ]
1729 : [ 8.91621e-006 ]
1730 : [ 8.5323e-006  ]
1731 : [ 8.63108e-006 ]
1732 : [ 9.10585e-006 ]
1733 : [ 8.74306e-006 ]
1734 : [ 8.62035e-006 ]
1735 : [ 9.356e-006   ]
1736 : [ 8.45899e-006 ]
1737 : [ 8.81473e-006 ]
1738 : [ 8.93079e-006 ]
1739 : [ 9.28604e-006 ]
1740 : [ 8.93052e-006 ]
1741 : [ 9.32049e-006 ]
1742 : [ 8.969e-006   ]
1743 : [ 8.80141e-006 ]
1744 : [ 8.70358e-006 ]
1745 : [ 9.84792e-006 ]
1746 : [ 8.89227e-006 ]
1747 : [ 9.36082e-006 ]
1748 : [ 8.81197e-006 ]
1749 : [ 8.7074e-006  ]
1750 : [ 8.65116e-006 ]
1751 : [ 8.80836e-006 ]
1752 : [ 8.67436e-006 ]
1753 : [ 8.53849e-006 ]
1754 : [ 9.29052e-006 ]
1755 : [ 8.95133e-006 ]
1756 : [ 8.65115e-006 ]
1757 : [ 9.43269e-006 ]
1758 : [ 8.88553e-006 ]
1759 : [ 8.97742e-006 ]
1760 : [ 9.16377e-006 ]
1761 : [ 8.54319e-006 ]
1762 : [ 8.79029e-006 ]
1763 : [ 9.53348e-006 ]
1764 : [ 8.76417e-006 ]
1765 : [ 8.50409e-006 ]
1766 : [ 9.05989e-006 ]
1767 : [ 8.51544e-006 ]
1768 : [ 8.63439e-006 ]
1769 : [ 9.57694e-006 ]
1770 : [ 8.58043e-006 ]
1771 : [ 9.00262e-006 ]
1772 : [ 9.49509e-006 ]
1773 : [ 8.58774e-006 ]
1774 : [ 9.35801e-006 ]
1775 : [ 9.34828e-006 ]
1776 : [ 9.00391e-006 ]
1777 : [ 9.34215e-006 ]
1778 : [ 8.88833e-006 ]
1779 : [ 8.60703e-006 ]
1780 : [ 8.77995e-006 ]
1781 : [ 8.60919e-006 ]
1782 : [ 8.78667e-006 ]
1783 : [ 1.02388e-005 ]
1784 : [ 8.62971e-006 ]
1785 : [ 9.73176e-006 ]
1786 : [ 8.94294e-006 ]
1787 : [ 8.8242e-006  ]
1788 : [ 9.51183e-006 ]
1789 : [ 9.67961e-006 ]
1790 : [ 8.5284e-006  ]
1791 : [ 9.65583e-006 ]
1792 : [ 9.11702e-006 ]
1793 : [ 9.01885e-006 ]
1794 : [ 8.68272e-006 ]
1795 : [ 9.67145e-006 ]
1796 : [ 9.67055e-006 ]
1797 : [ 9.80886e-006 ]
1798 : [ 8.85164e-006 ]
1799 : [ 1.01044e-005 ]
1800 : [ 8.91399e-006 ]
1801 : [ 8.78468e-006 ]
1802 : [ 8.72352e-006 ]
1803 : [ 8.66353e-006 ]
1804 : [ 9.44018e-006 ]
1805 : [ 8.67168e-006 ]
1806 : [ 8.78223e-006 ]
1807 : [ 8.6195e-006  ]
1808 : [ 8.62946e-006 ]
1809 : [ 8.69256e-006 ]
1810 : [ 9.83242e-006 ]
1811 : [ 9.1263e-006  ]
1812 : [ 8.72525e-006 ]
1813 : [ 8.92171e-006 ]
1814 : [ 9.07968e-006 ]
1815 : [ 9.89477e-006 ]
1816 : [ 8.68385e-006 ]
1817 : [ 8.63303e-006 ]
1818 : [ 8.67953e-006 ]
1819 : [ 9.06718e-006 ]
1820 : [ 8.75362e-006 ]
1821 : [ 8.67448e-006 ]
1822 : [ 8.63835e-006 ]
1823 : [ 8.34667e-006 ]
1824 : [ 8.82528e-006 ]
1825 : [ 8.6072e-006  ]
1826 : [ 8.49311e-006 ]
1827 : [ 8.71913e-006 ]
1828 : [ 8.45106e-006 ]
1829 : [ 9.20466e-006 ]
1830 : [ 8.46236e-006 ]
1831 : [ 9.24522e-006 ]
1832 : [ 8.68279e-006 ]
1833 : [ 8.58016e-006 ]
1834 : [ 9.00644e-006 ]
1835 : [ 8.49434e-006 ]
1836 : [ 8.65428e-006 ]
1837 : [ 9.16789e-006 ]
1838 : [ 9.05521e-006 ]
1839 : [ 9.53538e-006 ]
1840 : [ 8.69141e-006 ]
1841 : [ 8.77145e-006 ]
1842 : [ 8.5798e-006  ]
1843 : [ 8.38327e-006 ]
1844 : [ 9.01151e-006 ]
1845 : [ 8.57122e-006 ]
1846 : [ 9.94156e-006 ]
1847 : [ 9.09298e-006 ]
1848 : [ 8.80715e-006 ]
1849 : [ 8.95371e-006 ]
1850 : [ 8.91742e-006 ]
1851 : [ 8.89349e-006 ]
1852 : [ 9.85281e-006 ]
1853 : [ 8.65708e-006 ]
1854 : [ 8.9114e-006  ]
1855 : [ 8.55888e-006 ]
1856 : [ 9.95151e-006 ]
1857 : [ 9.45739e-006 ]
1858 : [ 8.63722e-006 ]
1859 : [ 8.80945e-006 ]
1860 : [ 8.89738e-006 ]
1861 : [ 8.86288e-006 ]
1862 : [ 8.97195e-006 ]
1863 : [ 8.71753e-006 ]
1864 : [ 9.16853e-006 ]
1865 : [ 8.62092e-006 ]
1866 : [ 9.18069e-006 ]
1867 : [ 8.69136e-006 ]
1868 : [ 8.72259e-006 ]
1869 : [ 8.50686e-006 ]
1870 : [ 8.54123e-006 ]
1871 : [ 9.3951e-006  ]
1872 : [ 9.28755e-006 ]
1873 : [ 8.58891e-006 ]
1874 : [ 8.64478e-006 ]
1875 : [ 8.65093e-006 ]
1876 : [ 9.08888e-006 ]
1877 : [ 8.72776e-006 ]
1878 : [ 9.07019e-006 ]
1879 : [ 9.9718e-006  ]
1880 : [ 8.81166e-006 ]
1881 : [ 8.54377e-006 ]
1882 : [ 8.91225e-006 ]
1883 : [ 9.67567e-006 ]
1884 : [ 8.71323e-006 ]
1885 : [ 8.72234e-006 ]
1886 : [ 9.9478e-006  ]
1887 : [ 8.77692e-006 ]
1888 : [ 8.74683e-006 ]
1889 : [ 8.42971e-006 ]
1890 : [ 8.55499e-006 ]
1891 : [ 8.73319e-006 ]
1892 : [ 8.77305e-006 ]
1893 : [ 8.82026e-006 ]
1894 : [ 8.50066e-006 ]
1895 : [ 9.77842e-006 ]
1896 : [ 9.09726e-006 ]
1897 : [ 8.78706e-006 ]
1898 : [ 8.53691e-006 ]
1899 : [ 8.73457e-006 ]
1900 : [ 8.54393e-006 ]
1901 : [ 9.90073e-006 ]
1902 : [ 8.87151e-006 ]
1903 : [ 8.66371e-006 ]
1904 : [ 9.80578e-006 ]
1905 : [ 8.77557e-006 ]
1906 : [ 8.56273e-006 ]
1907 : [ 8.73135e-006 ]
1908 : [ 9.81901e-006 ]
1909 : [ 8.67808e-006 ]
1910 : [ 8.60811e-006 ]
1911 : [ 8.74675e-006 ]
1912 : [ 1.0057e-005  ]
1913 : [ 9.53377e-006 ]
1914 : [ 8.7458e-006  ]
1915 : [ 8.59407e-006 ]
1916 : [ 8.76176e-006 ]
1917 : [ 8.57046e-006 ]
1918 : [ 1.00709e-005 ]
1919 : [ 8.45951e-006 ]
1920 : [ 9.03757e-006 ]
1921 : [ 8.70216e-006 ]
1922 : [ 9.02278e-006 ]
1923 : [ 8.68084e-006 ]
1924 : [ 9.39196e-006 ]
1925 : [ 8.99054e-006 ]
1926 : [ 8.69761e-006 ]
1927 : [ 8.923e-006   ]
1928 : [ 9.0084e-006  ]
1929 : [ 9.25379e-006 ]
1930 : [ 8.6234e-006  ]
1931 : [ 8.62362e-006 ]
1932 : [ 8.63837e-006 ]
1933 : [ 8.54483e-006 ]
1934 : [ 9.80028e-006 ]
1935 : [ 8.97372e-006 ]
1936 : [ 9.62535e-006 ]
1937 : [ 9.11076e-006 ]
1938 : [ 8.39254e-006 ]
1939 : [ 8.66738e-006 ]
1940 : [ 8.37914e-006 ]
1941 : [ 8.61508e-006 ]
1942 : [ 8.50478e-006 ]
1943 : [ 8.6606e-006  ]
1944 : [ 8.72493e-006 ]
1945 : [ 8.51261e-006 ]
1946 : [ 8.42719e-006 ]
1947 : [ 8.51152e-006 ]
1948 : [ 8.75302e-006 ]
1949 : [ 8.92918e-006 ]
1950 : [ 8.71508e-006 ]
1951 : [ 8.56334e-006 ]
1952 : [ 8.50463e-006 ]
1953 : [ 8.61333e-006 ]
1954 : [ 8.54721e-006 ]
1955 : [ 8.79637e-006 ]
1956 : [ 8.86761e-006 ]
1957 : [ 8.53463e-006 ]
1958 : [ 8.86586e-006 ]
1959 : [ 9.0172e-006  ]
1960 : [ 8.45862e-006 ]
1961 : [ 8.54994e-006 ]
1962 : [ 8.74793e-006 ]
1963 : [ 8.7601e-006  ]
1964 : [ 8.56048e-006 ]
1965 : [ 8.75597e-006 ]
1966 : [ 9.72895e-006 ]
1967 : [ 8.94453e-006 ]
1968 : [ 8.82015e-006 ]
1969 : [ 8.74029e-006 ]
1970 : [ 8.63417e-006 ]
1971 : [ 8.46824e-006 ]
1972 : [ 8.63478e-006 ]
1973 : [ 8.68043e-006 ]
1974 : [ 9.88373e-006 ]
1975 : [ 8.74634e-006 ]
1976 : [ 9.25013e-006 ]
1977 : [ 9.54494e-006 ]
1978 : [ 8.87269e-006 ]
1979 : [ 8.62706e-006 ]
1980 : [ 9.01609e-006 ]
1981 : [ 8.70486e-006 ]
1982 : [ 1.002e-005   ]
1983 : [ 9.16099e-006 ]
1984 : [ 8.51334e-006 ]
1985 : [ 8.83431e-006 ]
1986 : [ 8.42597e-006 ]
1987 : [ 8.65875e-006 ]
1988 : [ 8.9173e-006  ]
1989 : [ 8.50578e-006 ]
1990 : [ 1.00798e-005 ]
1991 : [ 8.7394e-006  ]
1992 : [ 8.58603e-006 ]
1993 : [ 9.3741e-006  ]
1994 : [ 8.75015e-006 ]
1995 : [ 8.62841e-006 ]
1996 : [ 8.42837e-006 ]
1997 : [ 8.79286e-006 ]
1998 : [ 9.66219e-006 ]
1999 : [ 8.96256e-006 ]
2000 : [ 8.92183e-006 ]
2001 : [ 8.44615e-006 ]
2002 : [ 8.72585e-006 ]
2003 : [ 8.86985e-006 ]
2004 : [ 8.80258e-006 ]
2005 : [ 8.82465e-006 ]
2006 : [ 8.70338e-006 ]
2007 : [ 8.75346e-006 ]
2008 : [ 8.48805e-006 ]
2009 : [ 8.7124e-006  ]
2010 : [ 8.71697e-006 ]
2011 : [ 9.46199e-006 ]
2012 : [ 8.62858e-006 ]
2013 : [ 8.7533e-006  ]
2014 : [ 8.73447e-006 ]
2015 : [ 8.51854e-006 ]
2016 : [ 8.61953e-006 ]
2017 : [ 8.85469e-006 ]
2018 : [ 8.91054e-006 ]
2019 : [ 8.52656e-006 ]
2020 : [ 8.97543e-006 ]
2021 : [ 9.47926e-006 ]
2022 : [ 9.35366e-006 ]
2023 : [ 9.02772e-006 ]
2024 : [ 9.19626e-006 ]
2025 : [ 8.69155e-006 ]
2026 : [ 1.00458e-005 ]
2027 : [ 9.94607e-006 ]
2028 : [ 1.00284e-005 ]
2029 : [ 8.80281e-006 ]
2030 : [ 9.19175e-006 ]
2031 : [ 9.6994e-006  ]
2032 : [ 8.59089e-006 ]
2033 : [ 8.81188e-006 ]
2034 : [ 8.90692e-006 ]
2035 : [ 8.64788e-006 ]
2036 : [ 8.79379e-006 ]
2037 : [ 9.89923e-006 ]
2038 : [ 9.91552e-006 ]
2039 : [ 8.58056e-006 ]
2040 : [ 8.50693e-006 ]
2041 : [ 9.51778e-006 ]
2042 : [ 8.47579e-006 ]
2043 : [ 8.66189e-006 ]
2044 : [ 9.04913e-006 ]
2045 : [ 8.55221e-006 ]
2046 : [ 8.70112e-006 ]
2047 : [ 8.93447e-006 ]
2048 : [ 9.10541e-006 ]
2049 : [ 9.72148e-006 ]
2050 : [ 8.82494e-006 ]
2051 : [ 8.6667e-006  ]
2052 : [ 8.39705e-006 ]
2053 : [ 8.48406e-006 ]
2054 : [ 8.53039e-006 ]
2055 : [ 8.8341e-006  ]
2056 : [ 8.50705e-006 ]
2057 : [ 9.4756e-006  ]
2058 : [ 8.96242e-006 ]
2059 : [ 9.27951e-006 ]
2060 : [ 8.90052e-006 ]
2061 : [ 8.74878e-006 ]
2062 : [ 8.60453e-006 ]
2063 : [ 8.73996e-006 ]
2064 : [ 9.53231e-006 ]
2065 : [ 8.8104e-006  ]
2066 : [ 9.59431e-006 ]
2067 : [ 9.92546e-006 ]
2068 : [ 8.57686e-006 ]
2069 : [ 8.93239e-006 ]
2070 : [ 8.83065e-006 ]
2071 : [ 9.97527e-006 ]
2072 : [ 8.82654e-006 ]
2073 : [ 8.93725e-006 ]
2074 : [ 9.97484e-006 ]
2075 : [ 8.65766e-006 ]
2076 : [ 8.79496e-006 ]
2077 : [ 9.47542e-006 ]
2078 : [ 8.82604e-006 ]
2079 : [ 8.94212e-006 ]
2080 : [ 8.59503e-006 ]
2081 : [ 8.67522e-006 ]
2082 : [ 9.43123e-006 ]
2083 : [ 8.61856e-006 ]
2084 : [ 8.90487e-006 ]
2085 : [ 8.78396e-006 ]
2086 : [ 8.86776e-006 ]
2087 : [ 8.69252e-006 ]
2088 : [ 8.65647e-006 ]
2089 : [ 8.90326e-006 ]
2090 : [ 9.06307e-006 ]
2091 : [ 9.12659e-006 ]
2092 : [ 9.50785e-006 ]
2093 : [ 8.80842e-006 ]
2094 : [ 8.76815e-006 ]
2095 : [ 8.63949e-006 ]
2096 : [ 8.74893e-006 ]
2097 : [ 9.143e-006   ]
2098 : [ 9.93005e-006 ]
2099 : [ 8.89443e-006 ]
2100 : [ 8.48424e-006 ]
2101 : [ 8.7292e-006  ]
2102 : [ 8.93601e-006 ]
2103 : [ 9.10207e-006 ]
2104 : [ 9.09397e-006 ]
2105 : [ 9.5842e-006  ]
2106 : [ 9.06474e-006 ]
2107 : [ 9.00895e-006 ]
2108 : [ 8.78554e-006 ]
2109 : [ 8.85329e-006 ]
2110 : [ 9.28768e-006 ]
2111 : [ 8.82968e-006 ]
2112 : [ 8.70475e-006 ]
2113 : [ 8.60821e-006 ]
2114 : [ 9.31936e-006 ]
2115 : [ 8.56994e-006 ]
2116 : [ 9.0156e-006  ]
2117 : [ 8.817e-006   ]
2118 : [ 8.3977e-006  ]
2119 : [ 8.47282e-006 ]
2120 : [ 8.57984e-006 ]
2121 : [ 8.63575e-006 ]
2122 : [ 9.27594e-006 ]
2123 : [ 8.68362e-006 ]
2124 : [ 8.7189e-006  ]
2125 : [ 8.64424e-006 ]
2126 : [ 9.63601e-006 ]
2127 : [ 8.68023e-006 ]
2128 : [ 8.73321e-006 ]
2129 : [ 8.8204e-006  ]
2130 : [ 8.58144e-006 ]
2131 : [ 9.20045e-006 ]
2132 : [ 9.33944e-006 ]
2133 : [ 8.638e-006   ]
2134 : [ 9.48728e-006 ]
2135 : [ 8.68954e-006 ]
2136 : [ 9.5449e-006  ]
2137 : [ 8.66613e-006 ]
2138 : [ 8.57592e-006 ]
2139 : [ 8.68784e-006 ]
2140 : [ 8.64159e-006 ]
2141 : [ 8.70672e-006 ]
2142 : [ 9.44052e-006 ]
2143 : [ 8.95733e-006 ]
2144 : [ 8.61713e-006 ]
2145 : [ 8.72044e-006 ]
2146 : [ 8.8992e-006  ]
2147 : [ 8.75214e-006 ]
2148 : [ 9.92075e-006 ]
2149 : [ 9.30398e-006 ]
2150 : [ 9.09401e-006 ]
2151 : [ 8.32478e-006 ]
2152 : [ 8.6794e-006  ]
2153 : [ 8.60149e-006 ]
2154 : [ 8.79689e-006 ]
2155 : [ 8.8392e-006  ]
2156 : [ 1.00524e-005 ]
2157 : [ 8.71173e-006 ]
2158 : [ 9.32372e-006 ]
2159 : [ 9.44438e-006 ]
2160 : [ 8.70709e-006 ]
2161 : [ 8.91063e-006 ]
2162 : [ 9.46676e-006 ]
2163 : [ 8.84367e-006 ]
2164 : [ 8.74754e-006 ]
2165 : [ 8.93082e-006 ]
2166 : [ 8.29087e-006 ]
2167 : [ 8.7167e-006  ]
2168 : [ 8.57967e-006 ]
2169 : [ 9.81573e-006 ]
2170 : [ 8.64823e-006 ]
2171 : [ 8.89215e-006 ]
2172 : [ 8.5629e-006  ]
2173 : [ 8.78481e-006 ]
2174 : [ 8.83094e-006 ]
2175 : [ 9.26798e-006 ]
2176 : [ 9.10996e-006 ]
2177 : [ 8.81468e-006 ]
2178 : [ 8.60433e-006 ]
2179 : [ 8.88854e-006 ]
2180 : [ 9.5027e-006  ]
2181 : [ 9.30642e-006 ]
2182 : [ 8.47285e-006 ]
2183 : [ 9.48049e-006 ]
2184 : [ 8.60405e-006 ]
2185 : [ 1.00502e-005 ]
2186 : [ 8.59256e-006 ]
2187 : [ 8.6081e-006  ]
2188 : [ 8.49586e-006 ]
2189 : [ 8.79659e-006 ]
2190 : [ 8.60869e-006 ]
2191 : [ 9.07975e-006 ]
2192 : [ 8.79195e-006 ]
2193 : [ 8.68319e-006 ]
2194 : [ 9.33552e-006 ]
2195 : [ 8.88153e-006 ]
2196 : [ 8.78988e-006 ]
2197 : [ 9.69878e-006 ]
2198 : [ 9.16448e-006 ]
2199 : [ 9.39343e-006 ]
2200 : [ 8.73995e-006 ]
2201 : [ 8.95024e-006 ]
2202 : [ 8.74755e-006 ]
2203 : [ 8.83979e-006 ]
2204 : [ 9.7786e-006  ]
2205 : [ 9.61788e-006 ]
2206 : [ 9.35262e-006 ]
2207 : [ 8.76285e-006 ]
2208 : [ 8.81587e-006 ]
2209 : [ 8.87673e-006 ]
2210 : [ 8.85186e-006 ]
2211 : [ 8.90266e-006 ]
2212 : [ 8.78309e-006 ]
2213 : [ 9.03043e-006 ]
2214 : [ 8.58762e-006 ]
2215 : [ 8.71744e-006 ]
2216 : [ 8.45292e-006 ]
2217 : [ 9.01066e-006 ]
2218 : [ 8.83276e-006 ]
2219 : [ 9.12973e-006 ]
2220 : [ 8.89516e-006 ]
2221 : [ 8.64048e-006 ]
2222 : [ 8.68243e-006 ]
2223 : [ 8.75784e-006 ]
2224 : [ 8.84894e-006 ]
2225 : [ 8.85366e-006 ]
2226 : [ 8.68221e-006 ]
2227 : [ 8.72233e-006 ]
2228 : [ 8.61587e-006 ]
2229 : [ 9.33126e-006 ]
2230 : [ 8.71503e-006 ]
2231 : [ 8.82418e-006 ]
2232 : [ 8.857e-006   ]
2233 : [ 9.82666e-006 ]
2234 : [ 8.9372e-006  ]
2235 : [ 8.65853e-006 ]
2236 : [ 8.8895e-006  ]
2237 : [ 8.83196e-006 ]
2238 : [ 8.47059e-006 ]
2239 : [ 8.76119e-006 ]
2240 : [ 9.37856e-006 ]
2241 : [ 9.64019e-006 ]
2242 : [ 8.58532e-006 ]
2243 : [ 8.65617e-006 ]
2244 : [ 8.90968e-006 ]
2245 : [ 9.32909e-006 ]
2246 : [ 8.61209e-006 ]
2247 : [ 9.39641e-006 ]
2248 : [ 8.69746e-006 ]
2249 : [ 8.90062e-006 ]
2250 : [ 9.2765e-006  ]
2251 : [ 8.73099e-006 ]
2252 : [ 9.75944e-006 ]
2253 : [ 8.61493e-006 ]
2254 : [ 8.78616e-006 ]
2255 : [ 8.7712e-006  ]
2256 : [ 1.01616e-005 ]
2257 : [ 9.65605e-006 ]
2258 : [ 9.32762e-006 ]
2259 : [ 8.5219e-006  ]
2260 : [ 9.86535e-006 ]
2261 : [ 8.40519e-006 ]
2262 : [ 9.80185e-006 ]
2263 : [ 8.5786e-006  ]
2264 : [ 9.39976e-006 ]
2265 : [ 8.74249e-006 ]
2266 : [ 8.64005e-006 ]
2267 : [ 8.69388e-006 ]
2268 : [ 8.78707e-006 ]
2269 : [ 9.26863e-006 ]
2270 : [ 9.70717e-006 ]
2271 : [ 8.48539e-006 ]
2272 : [ 9.7556e-006  ]
2273 : [ 1.00871e-005 ]
2274 : [ 9.96118e-006 ]
2275 : [ 9.81801e-006 ]
2276 : [ 9.32643e-006 ]
2277 : [ 8.62308e-006 ]
2278 : [ 8.79111e-006 ]
2279 : [ 9.97697e-006 ]
2280 : [ 8.69582e-006 ]
2281 : [ 9.86234e-006 ]
2282 : [ 8.77705e-006 ]
2283 : [ 8.85225e-006 ]
2284 : [ 8.79887e-006 ]
2285 : [ 8.99667e-006 ]
2286 : [ 8.46097e-006 ]
2287 : [ 8.93058e-006 ]
2288 : [ 8.56803e-006 ]
2289 : [ 8.4402e-006  ]
2290 : [ 9.75822e-006 ]
2291 : [ 8.88365e-006 ]
2292 : [ 9.4795e-006  ]
2293 : [ 8.93303e-006 ]
2294 : [ 8.80926e-006 ]
2295 : [ 8.80997e-006 ]
2296 : [ 8.67218e-006 ]
2297 : [ 8.74456e-006 ]
2298 : [ 8.68847e-006 ]
2299 : [ 9.66177e-006 ]
2300 : [ 8.49654e-006 ]
2301 : [ 8.7343e-006  ]
2302 : [ 8.69855e-006 ]
2303 : [ 8.62333e-006 ]
2304 : [ 8.37285e-006 ]
2305 : [ 8.61813e-006 ]
2306 : [ 8.94053e-006 ]
2307 : [ 9.94915e-006 ]
2308 : [ 8.47077e-006 ]
2309 : [ 8.68007e-006 ]
2310 : [ 8.47885e-006 ]
2311 : [ 9.61511e-006 ]
2312 : [ 8.74406e-006 ]
2313 : [ 8.64539e-006 ]
2314 : [ 1.0076e-005  ]
2315 : [ 8.77881e-006 ]
2316 : [ 8.7661e-006  ]
2317 : [ 8.57013e-006 ]
2318 : [ 8.53496e-006 ]
2319 : [ 8.66004e-006 ]
2320 : [ 8.73927e-006 ]
2321 : [ 8.78726e-006 ]
2322 : [ 9.63936e-006 ]
2323 : [ 8.61576e-006 ]
2324 : [ 8.60963e-006 ]
2325 : [ 8.8935e-006  ]
2326 : [ 8.96109e-006 ]
2327 : [ 8.77997e-006 ]
2328 : [ 9.63412e-006 ]
2329 : [ 8.81789e-006 ]
2330 : [ 8.83154e-006 ]
2331 : [ 8.72364e-006 ]
2332 : [ 8.71281e-006 ]
2333 : [ 8.63335e-006 ]
2334 : [ 8.40611e-006 ]
2335 : [ 9.49111e-006 ]
2336 : [ 9.19639e-006 ]
2337 : [ 8.48578e-006 ]
2338 : [ 9.52733e-006 ]
2339 : [ 9.65864e-006 ]
2340 : [ 8.5604e-006  ]
2341 : [ 8.79292e-006 ]
2342 : [ 9.47648e-006 ]
2343 : [ 1.00155e-005 ]
2344 : [ 9.08788e-006 ]
2345 : [ 8.60008e-006 ]
2346 : [ 8.66186e-006 ]
2347 : [ 8.70051e-006 ]
2348 : [ 8.89561e-006 ]
2349 : [ 8.66175e-006 ]
2350 : [ 8.72364e-006 ]
2351 : [ 9.78012e-006 ]
2352 : [ 8.6933e-006  ]
2353 : [ 8.38563e-006 ]
2354 : [ 8.99359e-006 ]
2355 : [ 8.92675e-006 ]
2356 : [ 8.3775e-006  ]
2357 : [ 8.79924e-006 ]
2358 : [ 9.91615e-006 ]
2359 : [ 9.07059e-006 ]
2360 : [ 8.62886e-006 ]
2361 : [ 9.48454e-006 ]
2362 : [ 8.55801e-006 ]
2363 : [ 8.66865e-006 ]
2364 : [ 9.42116e-006 ]
2365 : [ 8.71742e-006 ]
2366 : [ 8.75185e-006 ]
2367 : [ 9.02223e-006 ]
2368 : [ 8.70657e-006 ]
2369 : [ 9.71698e-006 ]
2370 : [ 8.93519e-006 ]
2371 : [ 9.04376e-006 ]
2372 : [ 9.05595e-006 ]
2373 : [ 8.51885e-006 ]
2374 : [ 9.29221e-006 ]
2375 : [ 8.47886e-006 ]
2376 : [ 9.04412e-006 ]
2377 : [ 8.77972e-006 ]
2378 : [ 8.50489e-006 ]
2379 : [ 8.76231e-006 ]
2380 : [ 1.00616e-005 ]
2381 : [ 8.61349e-006 ]
2382 : [ 8.79545e-006 ]
2383 : [ 8.62304e-006 ]
2384 : [ 8.71245e-006 ]
2385 : [ 8.6548e-006  ]
2386 : [ 1.00031e-005 ]
2387 : [ 8.79793e-006 ]
2388 : [ 8.39726e-006 ]
2389 : [ 8.51517e-006 ]
2390 : [ 8.72438e-006 ]
2391 : [ 8.62733e-006 ]
2392 : [ 8.67713e-006 ]
2393 : [ 8.7992e-006  ]
2394 : [ 9.34551e-006 ]
2395 : [ 9.79838e-006 ]
2396 : [ 8.74554e-006 ]
2397 : [ 9.20258e-006 ]
2398 : [ 1.00167e-005 ]
2399 : [ 9.69278e-006 ]
2400 : [ 9.04609e-006 ]
2401 : [ 9.00442e-006 ]
2402 : [ 8.65415e-006 ]
2403 : [ 8.83386e-006 ]
2404 : [ 9.5642e-006  ]
2405 : [ 8.90223e-006 ]
2406 : [ 9.19672e-006 ]
2407 : [ 9.20411e-006 ]
2408 : [ 8.56537e-006 ]
2409 : [ 8.78589e-006 ]
2410 : [ 8.95515e-006 ]
2411 : [ 8.65671e-006 ]
2412 : [ 9.04193e-006 ]
2413 : [ 8.79573e-006 ]
2414 : [ 8.8854e-006  ]
2415 : [ 8.68737e-006 ]
2416 : [ 8.81091e-006 ]
2417 : [ 8.51113e-006 ]
2418 : [ 9.92144e-006 ]
2419 : [ 9.8206e-006  ]
2420 : [ 9.37118e-006 ]
2421 : [ 9.78995e-006 ]
2422 : [ 8.57007e-006 ]
2423 : [ 8.71626e-006 ]
2424 : [ 8.73985e-006 ]
2425 : [ 9.16585e-006 ]
2426 : [ 8.62587e-006 ]
2427 : [ 8.98296e-006 ]
2428 : [ 8.80019e-006 ]
2429 : [ 8.85308e-006 ]
2430 : [ 9.26765e-006 ]
2431 : [ 8.84251e-006 ]
2432 : [ 8.82403e-006 ]
2433 : [ 8.90529e-006 ]
2434 : [ 8.67032e-006 ]
2435 : [ 8.45086e-006 ]
2436 : [ 9.63488e-006 ]
2437 : [ 8.49e-006    ]
2438 : [ 9.67723e-006 ]
2439 : [ 8.57154e-006 ]
2440 : [ 8.67197e-006 ]
2441 : [ 8.89017e-006 ]
2442 : [ 8.4645e-006  ]
2443 : [ 8.64288e-006 ]
2444 : [ 8.83717e-006 ]
2445 : [ 8.8754e-006  ]
2446 : [ 9.0383e-006  ]
2447 : [ 9.30767e-006 ]
2448 : [ 9.73212e-006 ]
2449 : [ 8.6564e-006  ]
2450 : [ 8.44034e-006 ]
2451 : [ 8.79461e-006 ]
2452 : [ 8.83667e-006 ]
2453 : [ 9.60908e-006 ]
2454 : [ 8.83274e-006 ]
2455 : [ 8.73928e-006 ]
2456 : [ 8.51831e-006 ]
2457 : [ 8.63319e-006 ]
2458 : [ 1.00162e-005 ]
2459 : [ 8.54976e-006 ]
2460 : [ 8.66786e-006 ]
2461 : [ 9.36417e-006 ]
2462 : [ 9.81042e-006 ]
2463 : [ 9.18713e-006 ]
2464 : [ 8.71853e-006 ]
2465 : [ 8.89427e-006 ]
2466 : [ 9.86384e-006 ]
2467 : [ 8.8658e-006  ]
2468 : [ 8.95365e-006 ]
2469 : [ 8.49902e-006 ]
2470 : [ 8.65712e-006 ]
2471 : [ 8.60956e-006 ]
2472 : [ 9.93831e-006 ]
2473 : [ 8.50394e-006 ]
2474 : [ 8.75807e-006 ]
2475 : [ 9.68743e-006 ]
2476 : [ 8.46981e-006 ]
2477 : [ 8.92744e-006 ]
2478 : [ 8.79429e-006 ]
2479 : [ 8.62505e-006 ]
2480 : [ 8.84434e-006 ]
2481 : [ 8.6903e-006  ]
2482 : [ 8.84848e-006 ]
2483 : [ 8.75023e-006 ]
2484 : [ 9.78001e-006 ]
2485 : [ 8.79296e-006 ]
2486 : [ 8.51833e-006 ]
2487 : [ 8.52808e-006 ]
2488 : [ 8.73419e-006 ]
2489 : [ 9.07545e-006 ]
2490 : [ 8.92966e-006 ]
2491 : [ 9.49268e-006 ]
2492 : [ 8.80399e-006 ]
2493 : [ 9.49854e-006 ]
2494 : [ 9.95586e-006 ]
2495 : [ 8.95201e-006 ]
2496 : [ 9.71108e-006 ]
2497 : [ 9.56661e-006 ]
2498 : [ 9.21299e-006 ]
2499 : [ 9.31366e-006 ]
2500 : [ 9.12388e-006 ]
2501 : [ 9.0405e-006  ]
2502 : [ 8.45186e-006 ]
2503 : [ 8.76275e-006 ]
2504 : [ 9.25252e-006 ]
2505 : [ 8.84116e-006 ]
2506 : [ 8.78979e-006 ]
2507 : [ 8.722e-006   ]
2508 : [ 8.76385e-006 ]
2509 : [ 8.473e-006   ]
2510 : [ 8.6102e-006  ]
2511 : [ 8.45221e-006 ]
2512 : [ 8.8585e-006  ]
2513 : [ 8.71128e-006 ]
2514 : [ 8.74609e-006 ]
2515 : [ 9.6506e-006  ]
2516 : [ 8.59563e-006 ]
2517 : [ 8.63746e-006 ]
2518 : [ 9.10446e-006 ]
2519 : [ 8.6479e-006  ]
2520 : [ 8.84184e-006 ]
2521 : [ 9.02164e-006 ]
2522 : [ 8.94437e-006 ]
2523 : [ 8.79792e-006 ]
2524 : [ 9.80561e-006 ]
2525 : [ 8.6191e-006  ]
2526 : [ 9.28116e-006 ]
2527 : [ 8.6591e-006  ]
2528 : [ 9.65325e-006 ]
2529 : [ 9.63494e-006 ]
2530 : [ 8.47601e-006 ]
2531 : [ 9.24787e-006 ]
2532 : [ 9.65578e-006 ]
2533 : [ 8.93233e-006 ]
2534 : [ 8.69965e-006 ]
2535 : [ 9.34196e-006 ]
2536 : [ 8.60638e-006 ]
2537 : [ 8.83383e-006 ]
2538 : [ 8.64766e-006 ]
2539 : [ 8.4908e-006  ]
2540 : [ 8.69548e-006 ]
2541 : [ 8.85945e-006 ]
2542 : [ 8.86068e-006 ]
2543 : [ 8.42168e-006 ]
2544 : [ 8.57442e-006 ]
2545 : [ 8.6482e-006  ]
2546 : [ 8.51188e-006 ]
2547 : [ 8.97754e-006 ]
2548 : [ 8.71588e-006 ]
2549 : [ 1.01453e-005 ]
2550 : [ 8.55274e-006 ]
2551 : [ 8.70218e-006 ]
2552 : [ 1.00706e-005 ]
2553 : [ 8.57947e-006 ]
2554 : [ 8.49678e-006 ]
2555 : [ 8.5961e-006  ]
2556 : [ 8.65917e-006 ]
2557 : [ 8.97683e-006 ]
2558 : [ 8.75565e-006 ]
2559 : [ 8.78894e-006 ]
2560 : [ 1.01638e-005 ]
2561 : [ 8.52836e-006 ]
2562 : [ 8.91482e-006 ]
2563 : [ 8.52317e-006 ]
2564 : [ 9.3777e-006  ]
2565 : [ 8.6735e-006  ]
2566 : [ 8.85435e-006 ]
2567 : [ 9.35284e-006 ]
2568 : [ 8.54439e-006 ]
2569 : [ 8.82869e-006 ]
2570 : [ 9.29379e-006 ]
2571 : [ 9.12169e-006 ]
2572 : [ 8.67082e-006 ]
2573 : [ 9.30207e-006 ]
2574 : [ 8.77203e-006 ]
2575 : [ 9.56866e-006 ]
2576 : [ 8.46592e-006 ]
2577 : [ 9.31607e-006 ]
2578 : [ 8.99317e-006 ]
2579 : [ 9.00847e-006 ]
2580 : [ 8.83233e-006 ]
2581 : [ 1.00683e-005 ]
2582 : [ 9.08994e-006 ]
2583 : [ 8.62087e-006 ]
2584 : [ 8.57534e-006 ]
2585 : [ 8.57554e-006 ]
2586 : [ 8.85507e-006 ]
2587 : [ 8.74333e-006 ]
2588 : [ 8.89662e-006 ]
2589 : [ 8.54918e-006 ]
2590 : [ 9.15876e-006 ]
2591 : [ 8.71072e-006 ]
2592 : [ 8.87175e-006 ]
2593 : [ 9.14748e-006 ]
2594 : [ 9.51815e-006 ]
2595 : [ 9.04411e-006 ]
2596 : [ 8.99684e-006 ]
2597 : [ 8.89377e-006 ]
2598 : [ 8.6933e-006  ]
2599 : [ 9.52496e-006 ]
2600 : [ 8.68787e-006 ]
2601 : [ 8.58737e-006 ]
2602 : [ 8.62043e-006 ]
2603 : [ 8.7916e-006  ]
2604 : [ 8.8878e-006  ]
2605 : [ 8.53792e-006 ]
2606 : [ 8.48207e-006 ]
2607 : [ 9.12278e-006 ]
2608 : [ 8.85096e-006 ]
2609 : [ 8.49433e-006 ]
2610 : [ 8.744e-006   ]
2611 : [ 8.53321e-006 ]
2612 : [ 8.63948e-006 ]
2613 : [ 8.81381e-006 ]
2614 : [ 9.0113e-006  ]
2615 : [ 1.01679e-005 ]
2616 : [ 9.21725e-006 ]
2617 : [ 8.64627e-006 ]
2618 : [ 9.71105e-006 ]
2619 : [ 9.01679e-006 ]
2620 : [ 8.85854e-006 ]
2621 : [ 8.7232e-006  ]
2622 : [ 9.94435e-006 ]
2623 : [ 8.82171e-006 ]
2624 : [ 8.58576e-006 ]
2625 : [ 8.69268e-006 ]
2626 : [ 8.62668e-006 ]
2627 : [ 8.92136e-006 ]
2628 : [ 8.69772e-006 ]
2629 : [ 9.26761e-006 ]
2630 : [ 9.80625e-006 ]
2631 : [ 9.795e-006   ]
2632 : [ 8.51765e-006 ]
2633 : [ 8.87052e-006 ]
2634 : [ 9.6322e-006  ]
2635 : [ 9.03843e-006 ]
2636 : [ 8.91792e-006 ]
2637 : [ 8.70361e-006 ]
2638 : [ 8.76471e-006 ]
2639 : [ 8.46375e-006 ]
2640 : [ 8.64299e-006 ]
2641 : [ 8.59291e-006 ]
2642 : [ 9.64176e-006 ]
2643 : [ 8.62372e-006 ]
2644 : [ 8.62583e-006 ]
2645 : [ 8.92827e-006 ]
2646 : [ 8.82456e-006 ]
2647 : [ 8.85838e-006 ]
2648 : [ 9.03654e-006 ]
2649 : [ 9.5792e-006  ]
2650 : [ 8.64971e-006 ]
2651 : [ 8.69592e-006 ]
2652 : [ 8.72267e-006 ]
2653 : [ 1.00325e-005 ]
2654 : [ 9.12633e-006 ]
2655 : [ 9.30642e-006 ]
2656 : [ 8.69432e-006 ]
2657 : [ 8.76937e-006 ]
2658 : [ 9.13261e-006 ]
2659 : [ 8.5958e-006  ]
2660 : [ 8.77939e-006 ]
2661 : [ 8.54413e-006 ]
2662 : [ 8.78271e-006 ]
2663 : [ 9.4848e-006  ]
2664 : [ 8.93538e-006 ]
2665 : [ 8.71397e-006 ]
2666 : [ 9.62284e-006 ]
2667 : [ 9.09775e-006 ]
2668 : [ 9.89644e-006 ]
2669 : [ 8.79873e-006 ]
2670 : [ 8.62662e-006 ]
2671 : [ 8.89766e-006 ]
2672 : [ 9.49994e-006 ]
2673 : [ 8.43161e-006 ]
2674 : [ 8.636e-006   ]
2675 : [ 8.49356e-006 ]
2676 : [ 8.64441e-006 ]
2677 : [ 8.80862e-006 ]
2678 : [ 8.50224e-006 ]
2679 : [ 8.79905e-006 ]
2680 : [ 8.55343e-006 ]
2681 : [ 9.38911e-006 ]
2682 : [ 9.24904e-006 ]
2683 : [ 8.80913e-006 ]
2684 : [ 9.3526e-006  ]
2685 : [ 8.8327e-006  ]
2686 : [ 8.62059e-006 ]
2687 : [ 9.18454e-006 ]
2688 : [ 9.26945e-006 ]
2689 : [ 8.76603e-006 ]
2690 : [ 8.70316e-006 ]
2691 : [ 8.775e-006   ]
2692 : [ 9.96055e-006 ]
2693 : [ 8.80601e-006 ]
2694 : [ 9.86711e-006 ]
2695 : [ 8.91621e-006 ]
2696 : [ 9.14924e-006 ]
2697 : [ 8.71971e-006 ]
2698 : [ 8.77766e-006 ]
2699 : [ 8.64146e-006 ]
2700 : [ 8.5121e-006  ]
2701 : [ 9.17674e-006 ]
2702 : [ 8.84445e-006 ]
2703 : [ 8.87216e-006 ]
2704 : [ 8.46765e-006 ]
2705 : [ 9.11412e-006 ]
2706 : [ 8.75654e-006 ]
2707 : [ 8.6851e-006  ]
2708 : [ 9.26331e-006 ]
2709 : [ 9.34101e-006 ]
2710 : [ 8.64495e-006 ]
2711 : [ 8.64575e-006 ]
2712 : [ 8.80922e-006 ]
2713 : [ 8.74954e-006 ]
2714 : [ 9.02776e-006 ]
2715 : [ 8.81367e-006 ]
2716 : [ 9.89652e-006 ]
2717 : [ 8.90831e-006 ]
2718 : [ 8.65711e-006 ]
2719 : [ 8.50892e-006 ]
2720 : [ 8.78627e-006 ]
2721 : [ 9.88617e-006 ]
2722 : [ 9.38401e-006 ]
2723 : [ 8.53053e-006 ]
2724 : [ 8.68839e-006 ]
2725 : [ 8.92589e-006 ]
2726 : [ 9.24551e-006 ]
2727 : [ 8.78807e-006 ]
2728 : [ 8.92751e-006 ]
2729 : [ 8.80094e-006 ]
2730 : [ 8.66152e-006 ]
2731 : [ 8.73398e-006 ]
2732 : [ 9.24102e-006 ]
2733 : [ 9.51198e-006 ]
2734 : [ 8.64044e-006 ]
2735 : [ 8.55363e-006 ]
2736 : [ 8.73173e-006 ]
2737 : [ 8.37728e-006 ]
2738 : [ 8.48404e-006 ]
2739 : [ 8.76224e-006 ]
2740 : [ 8.77265e-006 ]
2741 : [ 8.96856e-006 ]
2742 : [ 8.47553e-006 ]
2743 : [ 8.55287e-006 ]
2744 : [ 8.84485e-006 ]
2745 : [ 8.58369e-006 ]
2746 : [ 8.82779e-006 ]
2747 : [ 8.65346e-006 ]
2748 : [ 8.77407e-006 ]
2749 : [ 8.96822e-006 ]
2750 : [ 8.64531e-006 ]
2751 : [ 9.91602e-006 ]
2752 : [ 9.92773e-006 ]
2753 : [ 8.59417e-006 ]
2754 : [ 8.76163e-006 ]
2755 : [ 8.87534e-006 ]
2756 : [ 8.80687e-006 ]
2757 : [ 8.85985e-006 ]
2758 : [ 8.78789e-006 ]
2759 : [ 8.8165e-006  ]
2760 : [ 9.49721e-006 ]
2761 : [ 8.84001e-006 ]
2762 : [ 8.8583e-006  ]
2763 : [ 8.64369e-006 ]
2764 : [ 8.51918e-006 ]
2765 : [ 8.53549e-006 ]
2766 : [ 9.85177e-006 ]
2767 : [ 9.18367e-006 ]
2768 : [ 8.60322e-006 ]
2769 : [ 9.47089e-006 ]
2770 : [ 8.75771e-006 ]
2771 : [ 8.61896e-006 ]
2772 : [ 8.84588e-006 ]
2773 : [ 9.03015e-006 ]
2774 : [ 8.72685e-006 ]
2775 : [ 8.50597e-006 ]
2776 : [ 9.39554e-006 ]
2777 : [ 8.6182e-006  ]
2778 : [ 9.34416e-006 ]
2779 : [ 8.58288e-006 ]
2780 : [ 8.6352e-006  ]
2781 : [ 8.7022e-006  ]
2782 : [ 9.03539e-006 ]
2783 : [ 8.81008e-006 ]
2784 : [ 9.03033e-006 ]
2785 : [ 9.21448e-006 ]
2786 : [ 9.12382e-006 ]
2787 : [ 9.13207e-006 ]
2788 : [ 8.94595e-006 ]
2789 : [ 8.64453e-006 ]
2790 : [ 8.67262e-006 ]
2791 : [ 8.72008e-006 ]
2792 : [ 8.74245e-006 ]
2793 : [ 8.88288e-006 ]
2794 : [ 9.35362e-006 ]
2795 : [ 9.96096e-006 ]
2796 : [ 8.82962e-006 ]
2797 : [ 8.61451e-006 ]
2798 : [ 8.95998e-006 ]
2799 : [ 8.81038e-006 ]
2800 : [ 9.06863e-006 ]
2801 : [ 9.68215e-006 ]
2802 : [ 8.7818e-006  ]
2803 : [ 8.6432e-006  ]
2804 : [ 9.83656e-006 ]
2805 : [ 8.79213e-006 ]
2806 : [ 8.75463e-006 ]
2807 : [ 8.93762e-006 ]
2808 : [ 8.70557e-006 ]
2809 : [ 8.56112e-006 ]
2810 : [ 8.63372e-006 ]
2811 : [ 9.04079e-006 ]
2812 : [ 9.84804e-006 ]
2813 : [ 9.689e-006   ]
2814 : [ 9.62848e-006 ]
2815 : [ 9.79057e-006 ]
2816 : [ 9.47967e-006 ]
2817 : [ 9.39513e-006 ]
2818 : [ 8.69005e-006 ]
2819 : [ 8.88273e-006 ]
2820 : [ 9.26184e-006 ]
2821 : [ 8.93562e-006 ]
2822 : [ 9.54981e-006 ]
2823 : [ 8.73258e-006 ]
2824 : [ 8.92579e-006 ]
2825 : [ 8.58833e-006 ]
2826 : [ 8.67555e-006 ]
2827 : [ 8.54813e-006 ]
2828 : [ 1.00124e-005 ]
2829 : [ 9.20597e-006 ]
2830 : [ 8.43543e-006 ]
2831 : [ 8.62374e-006 ]
2832 : [ 8.73012e-006 ]
2833 : [ 8.58321e-006 ]
2834 : [ 8.54411e-006 ]
2835 : [ 1.00425e-005 ]
2836 : [ 1.00994e-005 ]
2837 : [ 8.94646e-006 ]
2838 : [ 8.87581e-006 ]
2839 : [ 9.68522e-006 ]
2840 : [ 9.02849e-006 ]
2841 : [ 9.62773e-006 ]
2842 : [ 9.97792e-006 ]
2843 : [ 8.83442e-006 ]
2844 : [ 9.13229e-006 ]
2845 : [ 8.87286e-006 ]
2846 : [ 8.42992e-006 ]
2847 : [ 9.31224e-006 ]
2848 : [ 9.43467e-006 ]
2849 : [ 8.5354e-006  ]
2850 : [ 8.81895e-006 ]
2851 : [ 8.80703e-006 ]
2852 : [ 8.72423e-006 ]
2853 : [ 9.33408e-006 ]
2854 : [ 9.92598e-006 ]
2855 : [ 8.72387e-006 ]
2856 : [ 8.54265e-006 ]
2857 : [ 8.69014e-006 ]
2858 : [ 8.74488e-006 ]
2859 : [ 1.0197e-005  ]
2860 : [ 8.75402e-006 ]
2861 : [ 8.90852e-006 ]
2862 : [ 8.84652e-006 ]
2863 : [ 8.7836e-006  ]
2864 : [ 8.6794e-006  ]
2865 : [ 8.52261e-006 ]
2866 : [ 8.78676e-006 ]
2867 : [ 8.7387e-006  ]
2868 : [ 8.63021e-006 ]
2869 : [ 8.72003e-006 ]
2870 : [ 8.85907e-006 ]
2871 : [ 1.01035e-005 ]
2872 : [ 9.64939e-006 ]
2873 : [ 8.97437e-006 ]
2874 : [ 9.15752e-006 ]
2875 : [ 8.86814e-006 ]
2876 : [ 8.60514e-006 ]
2877 : [ 9.14758e-006 ]
2878 : [ 9.0594e-006  ]
2879 : [ 8.75217e-006 ]
2880 : [ 8.98158e-006 ]
2881 : [ 9.29425e-006 ]
2882 : [ 8.67891e-006 ]
2883 : [ 8.67055e-006 ]
2884 : [ 8.74782e-006 ]
2885 : [ 8.83582e-006 ]
2886 : [ 8.764e-006   ]
2887 : [ 8.73347e-006 ]
2888 : [ 8.56085e-006 ]
2889 : [ 9.03759e-006 ]
2890 : [ 8.57268e-006 ]
2891 : [ 8.76384e-006 ]
2892 : [ 8.93167e-006 ]
2893 : [ 9.65437e-006 ]
2894 : [ 8.80762e-006 ]
2895 : [ 8.73378e-006 ]
2896 : [ 8.66347e-006 ]
2897 : [ 8.44387e-006 ]
2898 : [ 8.71299e-006 ]
2899 : [ 8.63123e-006 ]
2900 : [ 8.7728e-006  ]
2901 : [ 8.87561e-006 ]
2902 : [ 8.77769e-006 ]
2903 : [ 8.96376e-006 ]
2904 : [ 8.59096e-006 ]
2905 : [ 8.86127e-006 ]
2906 : [ 8.75574e-006 ]
2907 : [ 9.01097e-006 ]
2908 : [ 8.73808e-006 ]
2909 : [ 8.84258e-006 ]
2910 : [ 8.52506e-006 ]
2911 : [ 8.53534e-006 ]
2912 : [ 9.07394e-006 ]
2913 : [ 8.79591e-006 ]
2914 : [ 8.93963e-006 ]
2915 : [ 8.70351e-006 ]
2916 : [ 9.44288e-006 ]
2917 : [ 8.81558e-006 ]
2918 : [ 9.25366e-006 ]
2919 : [ 8.52905e-006 ]
2920 : [ 9.27274e-006 ]
2921 : [ 8.73518e-006 ]
2922 : [ 8.49771e-006 ]
2923 : [ 8.85642e-006 ]
2924 : [ 8.57727e-006 ]
2925 : [ 8.71537e-006 ]
2926 : [ 8.63945e-006 ]
2927 : [ 9.88405e-006 ]
2928 : [ 8.68188e-006 ]
2929 : [ 8.944e-006   ]
2930 : [ 8.91889e-006 ]
2931 : [ 9.56484e-006 ]
2932 : [ 8.94972e-006 ]
2933 : [ 8.55036e-006 ]
2934 : [ 8.79798e-006 ]
2935 : [ 8.59683e-006 ]
2936 : [ 9.34236e-006 ]
2937 : [ 8.73059e-006 ]
2938 : [ 8.88049e-006 ]
2939 : [ 8.793e-006   ]
2940 : [ 8.76865e-006 ]
2941 : [ 9.70476e-006 ]
2942 : [ 8.72289e-006 ]
2943 : [ 8.96483e-006 ]
2944 : [ 8.57513e-006 ]
2945 : [ 9.42797e-006 ]
2946 : [ 8.66054e-006 ]
2947 : [ 8.49621e-006 ]
2948 : [ 9.59281e-006 ]
2949 : [ 8.72715e-006 ]
2950 : [ 9.05884e-006 ]
2951 : [ 8.62709e-006 ]
2952 : [ 8.73433e-006 ]
2953 : [ 8.93424e-006 ]
2954 : [ 8.80666e-006 ]
2955 : [ 8.62128e-006 ]
2956 : [ 8.63976e-006 ]
2957 : [ 8.65981e-006 ]
2958 : [ 8.68689e-006 ]
2959 : [ 9.71228e-006 ]
2960 : [ 8.80297e-006 ]
2961 : [ 8.82342e-006 ]
2962 : [ 1.00521e-005 ]
2963 : [ 9.82625e-006 ]
2964 : [ 8.81671e-006 ]
2965 : [ 9.2397e-006  ]
2966 : [ 8.67517e-006 ]
2967 : [ 8.66021e-006 ]
2968 : [ 9.30688e-006 ]
2969 : [ 8.96798e-006 ]
2970 : [ 8.71173e-006 ]
2971 : [ 8.52636e-006 ]
2972 : [ 8.92495e-006 ]
2973 : [ 9.28259e-006 ]
2974 : [ 9.45365e-006 ]
2975 : [ 8.7675e-006  ]
2976 : [ 8.74636e-006 ]
2977 : [ 8.61793e-006 ]
2978 : [ 8.8061e-006  ]
2979 : [ 9.29421e-006 ]
2980 : [ 8.51954e-006 ]
2981 : [ 8.85761e-006 ]
2982 : [ 8.99146e-006 ]
2983 : [ 9.26409e-006 ]
2984 : [ 8.89429e-006 ]
2985 : [ 8.81035e-006 ]
2986 : [ 8.56025e-006 ]
2987 : [ 8.46942e-006 ]
2988 : [ 8.79167e-006 ]
2989 : [ 8.57114e-006 ]
2990 : [ 8.73406e-006 ]
2991 : [ 8.61139e-006 ]
2992 : [ 8.65274e-006 ]
2993 : [ 8.889e-006   ]
2994 : [ 8.73574e-006 ]
2995 : [ 8.68782e-006 ]
2996 : [ 9.38954e-006 ]
2997 : [ 9.15736e-006 ]
2998 : [ 8.84146e-006 ]
2999 : [ 8.59495e-006 ]
3000 : [ 8.64571e-006 ]
3001 : [ 8.77897e-006 ]
3002 : [ 8.74527e-006 ]
3003 : [ 8.92763e-006 ]
3004 : [ 9.53692e-006 ]
3005 : [ 9.2875e-006  ]
3006 : [ 8.6185e-006  ]
3007 : [ 9.14641e-006 ]
3008 : [ 9.91294e-006 ]
3009 : [ 8.77393e-006 ]
3010 : [ 8.68494e-006 ]
3011 : [ 9.4853e-006  ]
3012 : [ 8.78341e-006 ]
3013 : [ 8.57556e-006 ]
3014 : [ 8.89034e-006 ]
3015 : [ 8.66286e-006 ]
3016 : [ 8.51669e-006 ]
3017 : [ 8.73907e-006 ]
3018 : [ 8.78411e-006 ]
3019 : [ 8.5383e-006  ]
3020 : [ 8.87008e-006 ]
3021 : [ 8.69241e-006 ]
3022 : [ 8.6577e-006  ]
3023 : [ 8.44734e-006 ]
3024 : [ 8.63027e-006 ]
3025 : [ 8.79483e-006 ]
3026 : [ 9.2224e-006  ]
3027 : [ 9.1661e-006  ]
3028 : [ 9.19984e-006 ]
3029 : [ 8.98682e-006 ]
3030 : [ 8.7596e-006  ]
3031 : [ 8.78161e-006 ]
3032 : [ 9.22491e-006 ]
3033 : [ 8.80806e-006 ]
3034 : [ 8.80543e-006 ]
3035 : [ 8.87457e-006 ]
3036 : [ 9.64097e-006 ]
3037 : [ 9.01151e-006 ]
3038 : [ 8.58485e-006 ]
3039 : [ 8.82545e-006 ]
3040 : [ 9.0284e-006  ]
3041 : [ 9.59107e-006 ]
3042 : [ 8.38777e-006 ]
3043 : [ 9.26784e-006 ]
3044 : [ 8.99796e-006 ]
3045 : [ 8.40608e-006 ]
3046 : [ 9.39026e-006 ]
3047 : [ 9.22923e-006 ]
3048 : [ 9.4321e-006  ]
3049 : [ 8.70527e-006 ]
3050 : [ 8.4283e-006  ]
3051 : [ 8.87456e-006 ]
3052 : [ 9.14094e-006 ]
3053 : [ 8.79239e-006 ]
3054 : [ 8.68104e-006 ]
3055 : [ 8.53593e-006 ]
3056 : [ 8.6216e-006  ]
3057 : [ 8.49547e-006 ]
3058 : [ 9.33322e-006 ]
3059 : [ 8.8933e-006  ]
3060 : [ 9.09675e-006 ]
3061 : [ 9.03818e-006 ]
3062 : [ 9.95959e-006 ]
3063 : [ 9.28882e-006 ]
3064 : [ 9.27858e-006 ]
3065 : [ 8.6553e-006  ]
3066 : [ 8.45828e-006 ]
3067 : [ 8.77877e-006 ]
3068 : [ 8.89855e-006 ]
3069 : [ 9.00197e-006 ]
3070 : [ 1.01044e-005 ]
3071 : [ 8.64749e-006 ]
3072 : [ 9.15779e-006 ]
3073 : [ 8.79413e-006 ]
3074 : [ 8.60511e-006 ]
3075 : [ 9.43168e-006 ]
3076 : [ 9.29896e-006 ]
3077 : [ 9.83931e-006 ]
3078 : [ 9.51919e-006 ]
3079 : [ 8.75862e-006 ]
3080 : [ 9.34819e-006 ]
3081 : [ 8.59121e-006 ]
3082 : [ 8.58402e-006 ]
3083 : [ 1.00045e-005 ]
3084 : [ 8.6695e-006  ]
3085 : [ 8.54539e-006 ]
3086 : [ 8.50999e-006 ]
3087 : [ 8.71301e-006 ]
3088 : [ 8.47246e-006 ]
3089 : [ 8.56573e-006 ]
3090 : [ 8.73527e-006 ]
3091 : [ 9.43737e-006 ]
3092 : [ 8.8455e-006  ]
3093 : [ 8.93771e-006 ]
3094 : [ 8.83667e-006 ]
3095 : [ 9.28793e-006 ]
3096 : [ 8.81138e-006 ]
3097 : [ 8.69213e-006 ]
3098 : [ 8.67778e-006 ]
3099 : [ 9.67128e-006 ]
3100 : [ 9.97848e-006 ]
3101 : [ 8.93924e-006 ]
3102 : [ 8.35803e-006 ]
3103 : [ 8.68826e-006 ]
3104 : [ 8.61066e-006 ]
3105 : [ 9.34596e-006 ]
3106 : [ 8.73028e-006 ]
3107 : [ 8.36446e-006 ]
3108 : [ 8.97809e-006 ]
3109 : [ 8.817e-006   ]
3110 : [ 8.78604e-006 ]
3111 : [ 9.57103e-006 ]
3112 : [ 8.71429e-006 ]
3113 : [ 9.81447e-006 ]
3114 : [ 1.01506e-005 ]
3115 : [ 9.28118e-006 ]
3116 : [ 9.99578e-006 ]
3117 : [ 8.82901e-006 ]
3118 : [ 8.61135e-006 ]
3119 : [ 8.7114e-006  ]
3120 : [ 8.52453e-006 ]
3121 : [ 9.78779e-006 ]
3122 : [ 8.65338e-006 ]
3123 : [ 8.9466e-006  ]
3124 : [ 8.75758e-006 ]
3125 : [ 8.63028e-006 ]
3126 : [ 8.66445e-006 ]
3127 : [ 9.00239e-006 ]
3128 : [ 8.58183e-006 ]
3129 : [ 8.6603e-006  ]
3130 : [ 8.38594e-006 ]
3131 : [ 8.49202e-006 ]
3132 : [ 8.61193e-006 ]
3133 : [ 8.71184e-006 ]
3134 : [ 8.7615e-006  ]
3135 : [ 8.70485e-006 ]
3136 : [ 8.85645e-006 ]
3137 : [ 8.5009e-006  ]
3138 : [ 9.19142e-006 ]
3139 : [ 8.99097e-006 ]
3140 : [ 8.44973e-006 ]
3141 : [ 8.49567e-006 ]
3142 : [ 8.58963e-006 ]
3143 : [ 8.57202e-006 ]
3144 : [ 8.69959e-006 ]
3145 : [ 8.55779e-006 ]
3146 : [ 8.90384e-006 ]
3147 : [ 9.19897e-006 ]
3148 : [ 9.60105e-006 ]
3149 : [ 8.74712e-006 ]
3150 : [ 8.76174e-006 ]
3151 : [ 8.64446e-006 ]
3152 : [ 8.63288e-006 ]
3153 : [ 9.06843e-006 ]
3154 : [ 9.9673e-006  ]
3155 : [ 8.78516e-006 ]
3156 : [ 9.20186e-006 ]
3157 : [ 8.77447e-006 ]
3158 : [ 9.94077e-006 ]
3159 : [ 8.86811e-006 ]
3160 : [ 8.56023e-006 ]
3161 : [ 8.90671e-006 ]
3162 : [ 8.57251e-006 ]
3163 : [ 8.83331e-006 ]
3164 : [ 8.70872e-006 ]
3165 : [ 8.86103e-006 ]
3166 : [ 9.24426e-006 ]
3167 : [ 8.71834e-006 ]
3168 : [ 9.23376e-006 ]
3169 : [ 8.80575e-006 ]
3170 : [ 8.83828e-006 ]
3171 : [ 8.60738e-006 ]
3172 : [ 8.7897e-006  ]
3173 : [ 8.83516e-006 ]
3174 : [ 8.9141e-006  ]
3175 : [ 8.51996e-006 ]
3176 : [ 8.7655e-006  ]
3177 : [ 8.87988e-006 ]
3178 : [ 8.90403e-006 ]
3179 : [ 8.70082e-006 ]
3180 : [ 8.86908e-006 ]
3181 : [ 1.00903e-005 ]
3182 : [ 9.12561e-006 ]
3183 : [ 9.04699e-006 ]
3184 : [ 8.92556e-006 ]
3185 : [ 9.06903e-006 ]
3186 : [ 8.58536e-006 ]
3187 : [ 9.88207e-006 ]
3188 : [ 8.71225e-006 ]
3189 : [ 9.85539e-006 ]
3190 : [ 8.62716e-006 ]
3191 : [ 8.65019e-006 ]
3192 : [ 8.93527e-006 ]
3193 : [ 8.6815e-006  ]
3194 : [ 9.18054e-006 ]
3195 : [ 9.00793e-006 ]
3196 : [ 9.76407e-006 ]
3197 : [ 8.64965e-006 ]
3198 : [ 8.71709e-006 ]
3199 : [ 8.74854e-006 ]
3200 : [ 9.27795e-006 ]
3201 : [ 8.7476e-006  ]
3202 : [ 8.76678e-006 ]
3203 : [ 9.42548e-006 ]
3204 : [ 9.97072e-006 ]
3205 : [ 8.39549e-006 ]
3206 : [ 8.50853e-006 ]
3207 : [ 8.6161e-006  ]
3208 : [ 8.83218e-006 ]
3209 : [ 8.59529e-006 ]
3210 : [ 8.68961e-006 ]
3211 : [ 9.09056e-006 ]
3212 : [ 9.73709e-006 ]
3213 : [ 8.84387e-006 ]
3214 : [ 8.95481e-006 ]
3215 : [ 8.78718e-006 ]
3216 : [ 8.71175e-006 ]
3217 : [ 8.95696e-006 ]
3218 : [ 8.66994e-006 ]
3219 : [ 9.25458e-006 ]
3220 : [ 9.79099e-006 ]
3221 : [ 8.89178e-006 ]
3222 : [ 1.01478e-005 ]
3223 : [ 8.33253e-006 ]
3224 : [ 8.84808e-006 ]
3225 : [ 8.87218e-006 ]
3226 : [ 9.61556e-006 ]
3227 : [ 9.35537e-006 ]
3228 : [ 8.86121e-006 ]
3229 : [ 8.65497e-006 ]
3230 : [ 8.80784e-006 ]
3231 : [ 8.47427e-006 ]
3232 : [ 9.01226e-006 ]
3233 : [ 8.78369e-006 ]
3234 : [ 8.72302e-006 ]
3235 : [ 8.60455e-006 ]
3236 : [ 8.62142e-006 ]
3237 : [ 8.58309e-006 ]
3238 : [ 8.50322e-006 ]
3239 : [ 9.57098e-006 ]
3240 : [ 9.2253e-006  ]
3241 : [ 8.59626e-006 ]
3242 : [ 9.62404e-006 ]
3243 : [ 8.6779e-006  ]
3244 : [ 9.99953e-006 ]
3245 : [ 9.49564e-006 ]
3246 : [ 8.84258e-006 ]
3247 : [ 8.59052e-006 ]
3248 : [ 8.81009e-006 ]
3249 : [ 9.03264e-006 ]
3250 : [ 8.78669e-006 ]
3251 : [ 1.02648e-005 ]
3252 : [ 1.0041e-005  ]
3253 : [ 8.91168e-006 ]
3254 : [ 9.90203e-006 ]
3255 : [ 9.12757e-006 ]
3256 : [ 8.84986e-006 ]
3257 : [ 8.91318e-006 ]
3258 : [ 8.92358e-006 ]
3259 : [ 8.74348e-006 ]
3260 : [ 8.54334e-006 ]
3261 : [ 8.69489e-006 ]
3262 : [ 8.92403e-006 ]
3263 : [ 8.85494e-006 ]
3264 : [ 8.62137e-006 ]
3265 : [ 9.60818e-006 ]
3266 : [ 8.6089e-006  ]
3267 : [ 9.29323e-006 ]
3268 : [ 8.76537e-006 ]
3269 : [ 9.26654e-006 ]
3270 : [ 8.88141e-006 ]
3271 : [ 8.90887e-006 ]
3272 : [ 1.00141e-005 ]
3273 : [ 8.96259e-006 ]
3274 : [ 8.74024e-006 ]
3275 : [ 9.12585e-006 ]
3276 : [ 9.96064e-006 ]
3277 : [ 8.57515e-006 ]
3278 : [ 8.67076e-006 ]
3279 : [ 9.80557e-006 ]
3280 : [ 8.92075e-006 ]
3281 : [ 8.80187e-006 ]
3282 : [ 8.44523e-006 ]
3283 : [ 8.57534e-006 ]
3284 : [ 8.58274e-006 ]
3285 : [ 8.74256e-006 ]
3286 : [ 9.98885e-006 ]
3287 : [ 9.05456e-006 ]
3288 : [ 8.85854e-006 ]
3289 : [ 8.65009e-006 ]
3290 : [ 8.96203e-006 ]
3291 : [ 9.11333e-006 ]
3292 : [ 9.82911e-006 ]
3293 : [ 8.93734e-006 ]
3294 : [ 8.85344e-006 ]
3295 : [ 8.48145e-006 ]
3296 : [ 9.21246e-006 ]
3297 : [ 8.43769e-006 ]
3298 : [ 8.91771e-006 ]
3299 : [ 8.86056e-006 ]
3300 : [ 8.655e-006   ]
3301 : [ 8.76759e-006 ]
3302 : [ 8.74838e-006 ]
3303 : [ 8.82656e-006 ]
3304 : [ 1.00097e-005 ]
3305 : [ 8.5425e-006  ]
3306 : [ 9.0731e-006  ]
3307 : [ 8.69427e-006 ]
3308 : [ 9.09935e-006 ]
3309 : [ 1.00955e-005 ]
3310 : [ 9.58973e-006 ]
3311 : [ 8.98245e-006 ]
3312 : [ 9.73344e-006 ]
3313 : [ 8.93786e-006 ]
3314 : [ 8.69667e-006 ]
3315 : [ 8.47909e-006 ]
3316 : [ 8.96134e-006 ]
3317 : [ 8.60341e-006 ]
3318 : [ 9.00264e-006 ]
3319 : [ 8.58758e-006 ]
3320 : [ 9.10964e-006 ]
3321 : [ 8.57905e-006 ]
3322 : [ 8.79311e-006 ]
3323 : [ 8.75161e-006 ]
3324 : [ 8.6611e-006  ]
3325 : [ 9.16086e-006 ]
3326 : [ 8.4574e-006  ]
3327 : [ 8.6775e-006  ]
3328 : [ 8.60688e-006 ]
3329 : [ 8.8607e-006  ]
3330 : [ 8.77729e-006 ]
3331 : [ 8.82946e-006 ]
3332 : [ 9.05162e-006 ]
3333 : [ 9.97129e-006 ]
3334 : [ 9.50796e-006 ]
3335 : [ 8.84023e-006 ]
3336 : [ 8.70397e-006 ]
3337 : [ 8.33011e-006 ]
3338 : [ 9.23031e-006 ]
3339 : [ 8.74427e-006 ]
3340 : [ 8.74729e-006 ]
3341 : [ 9.01794e-006 ]
3342 : [ 8.58539e-006 ]
3343 : [ 1.00014e-005 ]
3344 : [ 8.73365e-006 ]
3345 : [ 8.96013e-006 ]
3346 : [ 8.57934e-006 ]
3347 : [ 8.67173e-006 ]
3348 : [ 8.7719e-006  ]
3349 : [ 8.56078e-006 ]
3350 : [ 9.44942e-006 ]
3351 : [ 9.08398e-006 ]
3352 : [ 8.76323e-006 ]
3353 : [ 9.53236e-006 ]
3354 : [ 9.00432e-006 ]
3355 : [ 8.57119e-006 ]
3356 : [ 8.87753e-006 ]
3357 : [ 8.68511e-006 ]
3358 : [ 8.60437e-006 ]
3359 : [ 8.76367e-006 ]
3360 : [ 8.56088e-006 ]
3361 : [ 8.56691e-006 ]
3362 : [ 9.22106e-006 ]
3363 : [ 8.7806e-006  ]
3364 : [ 9.18791e-006 ]
3365 : [ 9.18085e-006 ]
3366 : [ 8.65299e-006 ]
3367 : [ 9.40791e-006 ]
3368 : [ 8.61516e-006 ]
3369 : [ 8.85269e-006 ]
3370 : [ 8.84853e-006 ]
3371 : [ 9.43686e-006 ]
3372 : [ 8.47254e-006 ]
3373 : [ 8.6028e-006  ]
3374 : [ 8.8686e-006  ]
3375 : [ 8.69224e-006 ]
3376 : [ 8.82921e-006 ]
3377 : [ 8.60021e-006 ]
3378 : [ 8.67164e-006 ]
3379 : [ 8.80824e-006 ]
3380 : [ 8.76762e-006 ]
3381 : [ 8.90803e-006 ]
3382 : [ 9.79414e-006 ]
3383 : [ 9.93238e-006 ]
3384 : [ 9.45112e-006 ]
3385 : [ 8.62394e-006 ]
3386 : [ 8.46562e-006 ]
3387 : [ 8.79399e-006 ]
3388 : [ 9.00465e-006 ]
3389 : [ 8.63773e-006 ]
3390 : [ 8.72759e-006 ]
3391 : [ 8.92371e-006 ]
3392 : [ 8.99015e-006 ]
3393 : [ 8.60996e-006 ]
3394 : [ 8.91327e-006 ]
3395 : [ 8.72307e-006 ]
3396 : [ 8.75206e-006 ]
3397 : [ 8.50255e-006 ]
3398 : [ 9.32923e-006 ]
3399 : [ 8.43389e-006 ]
3400 : [ 8.91774e-006 ]
3401 : [ 8.73049e-006 ]
3402 : [ 8.7386e-006  ]
3403 : [ 8.95544e-006 ]
3404 : [ 9.31049e-006 ]
3405 : [ 9.16993e-006 ]
3406 : [ 8.72999e-006 ]
3407 : [ 9.25692e-006 ]
3408 : [ 8.72528e-006 ]
3409 : [ 9.55687e-006 ]
3410 : [ 8.72997e-006 ]
3411 : [ 8.51859e-006 ]
3412 : [ 8.88016e-006 ]
3413 : [ 9.18513e-006 ]
3414 : [ 9.11888e-006 ]
3415 : [ 8.78558e-006 ]
3416 : [ 8.69127e-006 ]
3417 : [ 8.7477e-006  ]
3418 : [ 8.82403e-006 ]
3419 : [ 9.58182e-006 ]
3420 : [ 8.87378e-006 ]
3421 : [ 8.60476e-006 ]
3422 : [ 9.51322e-006 ]
3423 : [ 9.52457e-006 ]
3424 : [ 9.26242e-006 ]
3425 : [ 9.93105e-006 ]
3426 : [ 9.53578e-006 ]
3427 : [ 8.92328e-006 ]
3428 : [ 8.8779e-006  ]
3429 : [ 1.00642e-005 ]
3430 : [ 8.89556e-006 ]
3431 : [ 9.53668e-006 ]
3432 : [ 9.05743e-006 ]
3433 : [ 8.62042e-006 ]
3434 : [ 8.71699e-006 ]
3435 : [ 9.40452e-006 ]
3436 : [ 8.74299e-006 ]
3437 : [ 9.17804e-006 ]
3438 : [ 9.55144e-006 ]
3439 : [ 8.41094e-006 ]
3440 : [ 9.80599e-006 ]
3441 : [ 8.60747e-006 ]
3442 : [ 9.08502e-006 ]
3443 : [ 8.99419e-006 ]
3444 : [ 9.0778e-006  ]
3445 : [ 9.01186e-006 ]
3446 : [ 8.90216e-006 ]
3447 : [ 8.75011e-006 ]
3448 : [ 9.01706e-006 ]
3449 : [ 8.92739e-006 ]
3450 : [ 8.56411e-006 ]
3451 : [ 8.5465e-006  ]
3452 : [ 9.10614e-006 ]
3453 : [ 9.15211e-006 ]
3454 : [ 8.65812e-006 ]
3455 : [ 8.93047e-006 ]
3456 : [ 8.8892e-006  ]
3457 : [ 8.55518e-006 ]
3458 : [ 8.74541e-006 ]
3459 : [ 8.85943e-006 ]
3460 : [ 9.49836e-006 ]
3461 : [ 8.85492e-006 ]
3462 : [ 8.70374e-006 ]
3463 : [ 8.55334e-006 ]
3464 : [ 9.20194e-006 ]
3465 : [ 8.67244e-006 ]
3466 : [ 8.99484e-006 ]
3467 : [ 8.72584e-006 ]
3468 : [ 1.02219e-005 ]
3469 : [ 9.03848e-006 ]
3470 : [ 8.69107e-006 ]
3471 : [ 8.58223e-006 ]
3472 : [ 8.64626e-006 ]
3473 : [ 8.57473e-006 ]
3474 : [ 8.61904e-006 ]
3475 : [ 8.63686e-006 ]
3476 : [ 8.80582e-006 ]
3477 : [ 8.8618e-006  ]
3478 : [ 9.42488e-006 ]
3479 : [ 9.02344e-006 ]
3480 : [ 9.60803e-006 ]
3481 : [ 9.66432e-006 ]
3482 : [ 8.90288e-006 ]
3483 : [ 9.72724e-006 ]
3484 : [ 8.91707e-006 ]
3485 : [ 8.83827e-006 ]
3486 : [ 9.18869e-006 ]
3487 : [ 8.49839e-006 ]
3488 : [ 8.60147e-006 ]
3489 : [ 9.69323e-006 ]
3490 : [ 8.90592e-006 ]
3491 : [ 9.14484e-006 ]
3492 : [ 8.77001e-006 ]
3493 : [ 9.87025e-006 ]
3494 : [ 8.72575e-006 ]
3495 : [ 9.87374e-006 ]
3496 : [ 8.96369e-006 ]
3497 : [ 9.53412e-006 ]
3498 : [ 8.69591e-006 ]
3499 : [ 8.80666e-006 ]
3500 : [ 8.77014e-006 ]
3501 : [ 8.87723e-006 ]
3502 : [ 8.74251e-006 ]
3503 : [ 8.74672e-006 ]
3504 : [ 8.60934e-006 ]
3505 : [ 8.91289e-006 ]
3506 : [ 9.21287e-006 ]
3507 : [ 8.82319e-006 ]
3508 : [ 8.79353e-006 ]
3509 : [ 8.8717e-006  ]
3510 : [ 8.85341e-006 ]
3511 : [ 9.69122e-006 ]
3512 : [ 8.79586e-006 ]
3513 : [ 8.55684e-006 ]
3514 : [ 9.81585e-006 ]
3515 : [ 8.80326e-006 ]
3516 : [ 9.37183e-006 ]
3517 : [ 8.7205e-006  ]
3518 : [ 8.49741e-006 ]
3519 : [ 9.86926e-006 ]
3520 : [ 9.6357e-006  ]
3521 : [ 8.51889e-006 ]
3522 : [ 8.71456e-006 ]
3523 : [ 9.3785e-006  ]
3524 : [ 8.68455e-006 ]
3525 : [ 9.22817e-006 ]
3526 : [ 9.05518e-006 ]
3527 : [ 9.42875e-006 ]
3528 : [ 8.75437e-006 ]
3529 : [ 8.83534e-006 ]
3530 : [ 8.69784e-006 ]
3531 : [ 8.85964e-006 ]
3532 : [ 8.72149e-006 ]
3533 : [ 8.81273e-006 ]
3534 : [ 8.46824e-006 ]
3535 : [ 8.84083e-006 ]
3536 : [ 9.61671e-006 ]
3537 : [ 9.54894e-006 ]
3538 : [ 8.46729e-006 ]
3539 : [ 9.93712e-006 ]
3540 : [ 9.46124e-006 ]
3541 : [ 9.96211e-006 ]
3542 : [ 9.2321e-006  ]
3543 : [ 8.46986e-006 ]
3544 : [ 8.60954e-006 ]
3545 : [ 8.47242e-006 ]
3546 : [ 8.65717e-006 ]
3547 : [ 9.0757e-006  ]
3548 : [ 8.99928e-006 ]
3549 : [ 8.96326e-006 ]
3550 : [ 8.56332e-006 ]
3551 : [ 9.65997e-006 ]
3552 : [ 8.87521e-006 ]
3553 : [ 9.77065e-006 ]
3554 : [ 8.7135e-006  ]
3555 : [ 8.76403e-006 ]
3556 : [ 8.63906e-006 ]
3557 : [ 8.69286e-006 ]
3558 : [ 8.89446e-006 ]
3559 : [ 8.54918e-006 ]
3560 : [ 8.99796e-006 ]
3561 : [ 8.5702e-006  ]
3562 : [ 8.58374e-006 ]
3563 : [ 8.60377e-006 ]
3564 : [ 8.66432e-006 ]
3565 : [ 8.96565e-006 ]
3566 : [ 8.73549e-006 ]
3567 : [ 8.54716e-006 ]
3568 : [ 8.82414e-006 ]
3569 : [ 8.55125e-006 ]
3570 : [ 9.43127e-006 ]
3571 : [ 8.98875e-006 ]
3572 : [ 9.06065e-006 ]
3573 : [ 8.64565e-006 ]
3574 : [ 8.86383e-006 ]
3575 : [ 8.66643e-006 ]
3576 : [ 8.88108e-006 ]
3577 : [ 8.69506e-006 ]
3578 : [ 8.89915e-006 ]
3579 : [ 8.56966e-006 ]
3580 : [ 8.92535e-006 ]
3581 : [ 8.69172e-006 ]
3582 : [ 8.72175e-006 ]
3583 : [ 8.47181e-006 ]
3584 : [ 9.13629e-006 ]
3585 : [ 8.69483e-006 ]
3586 : [ 9.50119e-006 ]
3587 : [ 9.8544e-006  ]
3588 : [ 9.53627e-006 ]
3589 : [ 8.47514e-006 ]
3590 : [ 8.63735e-006 ]
3591 : [ 9.99214e-006 ]
3592 : [ 9.22029e-006 ]
3593 : [ 9.32188e-006 ]
3594 : [ 8.58031e-006 ]
3595 : [ 8.76092e-006 ]
3596 : [ 9.86738e-006 ]
3597 : [ 8.74955e-006 ]
3598 : [ 8.77824e-006 ]
3599 : [ 8.78152e-006 ]
3600 : [ 8.61795e-006 ]
3601 : [ 9.49209e-006 ]
3602 : [ 8.60983e-006 ]
3603 : [ 9.32359e-006 ]
3604 : [ 8.59242e-006 ]
3605 : [ 8.50112e-006 ]
3606 : [ 8.68723e-006 ]
3607 : [ 8.74088e-006 ]
3608 : [ 8.62853e-006 ]
3609 : [ 9.487e-006   ]
3610 : [ 8.81809e-006 ]
3611 : [ 8.6942e-006  ]
3612 : [ 8.8254e-006  ]
3613 : [ 8.58965e-006 ]
3614 : [ 9.12888e-006 ]
3615 : [ 8.68289e-006 ]
3616 : [ 8.73395e-006 ]
3617 : [ 8.4541e-006  ]
3618 : [ 9.49566e-006 ]
3619 : [ 9.19766e-006 ]
3620 : [ 9.42342e-006 ]
3621 : [ 8.70131e-006 ]
3622 : [ 9.76666e-006 ]
3623 : [ 9.0667e-006  ]
3624 : [ 9.56615e-006 ]
3625 : [ 8.67279e-006 ]
3626 : [ 9.45102e-006 ]
3627 : [ 8.62567e-006 ]
3628 : [ 8.7324e-006  ]
3629 : [ 9.84444e-006 ]
3630 : [ 8.9151e-006  ]
3631 : [ 8.61157e-006 ]
3632 : [ 9.88811e-006 ]
3633 : [ 9.00445e-006 ]
3634 : [ 8.99128e-006 ]
3635 : [ 1.00105e-005 ]
3636 : [ 9.36416e-006 ]
3637 : [ 1.0016e-005  ]
3638 : [ 8.70741e-006 ]
3639 : [ 8.62396e-006 ]
3640 : [ 8.48485e-006 ]
3641 : [ 8.64892e-006 ]
3642 : [ 8.96396e-006 ]
3643 : [ 8.56488e-006 ]
3644 : [ 9.34694e-006 ]
3645 : [ 8.6416e-006  ]
3646 : [ 9.15887e-006 ]
3647 : [ 8.79823e-006 ]
3648 : [ 8.61124e-006 ]
3649 : [ 8.63457e-006 ]
3650 : [ 9.0926e-006  ]
3651 : [ 9.51259e-006 ]
3652 : [ 8.69729e-006 ]
3653 : [ 8.81813e-006 ]
3654 : [ 9.64023e-006 ]
3655 : [ 8.49595e-006 ]
3656 : [ 8.88178e-006 ]
3657 : [ 8.82398e-006 ]
3658 : [ 8.91575e-006 ]
3659 : [ 9.52148e-006 ]
3660 : [ 8.72965e-006 ]
3661 : [ 9.38804e-006 ]
3662 : [ 8.83087e-006 ]
3663 : [ 8.90647e-006 ]
3664 : [ 8.81935e-006 ]
3665 : [ 8.63937e-006 ]
3666 : [ 8.753e-006   ]
3667 : [ 8.63602e-006 ]
3668 : [ 9.08655e-006 ]
3669 : [ 8.68502e-006 ]
3670 : [ 8.8486e-006  ]
3671 : [ 8.73728e-006 ]
3672 : [ 9.66085e-006 ]
3673 : [ 8.88712e-006 ]
3674 : [ 8.60488e-006 ]
3675 : [ 8.58578e-006 ]
3676 : [ 8.98644e-006 ]
3677 : [ 8.66189e-006 ]
3678 : [ 8.56225e-006 ]
3679 : [ 8.68367e-006 ]
3680 : [ 8.63466e-006 ]
3681 : [ 8.78492e-006 ]
3682 : [ 8.72487e-006 ]
3683 : [ 8.70984e-006 ]
3684 : [ 8.66329e-006 ]
3685 : [ 8.73314e-006 ]
3686 : [ 8.95009e-006 ]
3687 : [ 8.60244e-006 ]
3688 : [ 8.65184e-006 ]
3689 : [ 8.48263e-006 ]
3690 : [ 9.43256e-006 ]
3691 : [ 8.65625e-006 ]
3692 : [ 9.0277e-006  ]
3693 : [ 8.57641e-006 ]
3694 : [ 9.71383e-006 ]
3695 : [ 9.00731e-006 ]
3696 : [ 9.8599e-006  ]
3697 : [ 8.96413e-006 ]
3698 : [ 8.61691e-006 ]
3699 : [ 8.61794e-006 ]
3700 : [ 8.62022e-006 ]
3701 : [ 8.92701e-006 ]
3702 : [ 8.50414e-006 ]
3703 : [ 8.643e-006   ]
3704 : [ 8.65896e-006 ]
3705 : [ 8.86986e-006 ]
3706 : [ 8.67339e-006 ]
3707 : [ 8.90773e-006 ]
3708 : [ 8.53243e-006 ]
3709 : [ 8.8335e-006  ]
3710 : [ 8.56401e-006 ]
3711 : [ 8.68206e-006 ]
3712 : [ 9.69053e-006 ]
3713 : [ 8.47965e-006 ]
3714 : [ 9.06187e-006 ]
3715 : [ 8.87284e-006 ]
3716 : [ 9.23013e-006 ]
3717 : [ 8.68175e-006 ]
3718 : [ 8.90692e-006 ]
3719 : [ 8.84648e-006 ]
3720 : [ 9.47991e-006 ]
3721 : [ 8.69491e-006 ]
3722 : [ 8.58022e-006 ]
3723 : [ 8.92218e-006 ]
3724 : [ 9.00556e-006 ]
3725 : [ 9.32829e-006 ]
3726 : [ 8.99397e-006 ]
3727 : [ 8.98644e-006 ]
3728 : [ 8.77469e-006 ]
3729 : [ 8.68826e-006 ]
3730 : [ 8.71516e-006 ]
3731 : [ 8.92222e-006 ]
3732 : [ 8.66092e-006 ]
3733 : [ 9.75642e-006 ]
3734 : [ 8.58574e-006 ]
3735 : [ 9.95305e-006 ]
3736 : [ 8.76772e-006 ]
3737 : [ 9.597e-006   ]
3738 : [ 8.75145e-006 ]
3739 : [ 8.68297e-006 ]
3740 : [ 9.03087e-006 ]
3741 : [ 8.92335e-006 ]
3742 : [ 8.9209e-006  ]
3743 : [ 8.63858e-006 ]
3744 : [ 8.52881e-006 ]
3745 : [ 8.7191e-006  ]
3746 : [ 9.16707e-006 ]
3747 : [ 8.67667e-006 ]
3748 : [ 8.68007e-006 ]
3749 : [ 8.91618e-006 ]
3750 : [ 9.10538e-006 ]
3751 : [ 8.6983e-006  ]
3752 : [ 8.94808e-006 ]
3753 : [ 9.54096e-006 ]
3754 : [ 9.73365e-006 ]
3755 : [ 8.6791e-006  ]
3756 : [ 8.78996e-006 ]
3757 : [ 8.78021e-006 ]
3758 : [ 8.8415e-006  ]
3759 : [ 9.24473e-006 ]
3760 : [ 8.68174e-006 ]
3761 : [ 8.57944e-006 ]
3762 : [ 8.78779e-006 ]
3763 : [ 8.91071e-006 ]
3764 : [ 8.90462e-006 ]
3765 : [ 8.82803e-006 ]
3766 : [ 9.10595e-006 ]
3767 : [ 8.83526e-006 ]
3768 : [ 8.62816e-006 ]
3769 : [ 8.6972e-006  ]
3770 : [ 9.46045e-006 ]
3771 : [ 8.52497e-006 ]
3772 : [ 9.22e-006    ]
3773 : [ 8.79653e-006 ]
3774 : [ 9.10252e-006 ]
3775 : [ 8.70963e-006 ]
3776 : [ 8.87522e-006 ]
3777 : [ 9.44362e-006 ]
3778 : [ 8.73477e-006 ]
3779 : [ 8.68497e-006 ]
3780 : [ 8.71681e-006 ]
3781 : [ 8.88067e-006 ]
3782 : [ 8.9613e-006  ]
3783 : [ 8.86849e-006 ]
3784 : [ 9.34167e-006 ]
3785 : [ 9.1543e-006  ]
3786 : [ 8.87424e-006 ]
3787 : [ 8.79957e-006 ]
3788 : [ 8.79284e-006 ]
3789 : [ 9.96058e-006 ]
3790 : [ 8.83793e-006 ]
3791 : [ 8.91324e-006 ]
3792 : [ 8.65309e-006 ]
3793 : [ 8.83148e-006 ]
3794 : [ 9.81349e-006 ]
3795 : [ 8.51508e-006 ]
3796 : [ 9.56065e-006 ]
3797 : [ 9.04891e-006 ]
3798 : [ 8.54189e-006 ]
3799 : [ 8.63808e-006 ]
3800 : [ 8.79501e-006 ]
3801 : [ 1.02643e-005 ]
3802 : [ 8.88564e-006 ]
3803 : [ 9.03542e-006 ]
3804 : [ 8.60528e-006 ]
3805 : [ 8.65462e-006 ]
3806 : [ 9.23108e-006 ]
3807 : [ 9.10541e-006 ]
3808 : [ 8.86883e-006 ]
3809 : [ 9.19892e-006 ]
3810 : [ 9.34878e-006 ]
3811 : [ 8.61462e-006 ]
3812 : [ 8.65854e-006 ]
3813 : [ 9.48028e-006 ]
3814 : [ 8.71873e-006 ]
3815 : [ 8.79998e-006 ]
3816 : [ 9.86317e-006 ]
3817 : [ 8.76325e-006 ]
3818 : [ 8.51318e-006 ]
3819 : [ 8.62214e-006 ]
3820 : [ 8.93738e-006 ]
3821 : [ 8.75531e-006 ]
3822 : [ 8.31673e-006 ]
3823 : [ 8.63558e-006 ]
3824 : [ 8.9168e-006  ]
3825 : [ 8.68e-006    ]
3826 : [ 9.73995e-006 ]
3827 : [ 9.08423e-006 ]
3828 : [ 8.91168e-006 ]
3829 : [ 9.33159e-006 ]
3830 : [ 9.26057e-006 ]
3831 : [ 8.90269e-006 ]
3832 : [ 8.98445e-006 ]
3833 : [ 8.73129e-006 ]
3834 : [ 8.7985e-006  ]
3835 : [ 9.53721e-006 ]
3836 : [ 8.55782e-006 ]
3837 : [ 8.72691e-006 ]
3838 : [ 8.66015e-006 ]
3839 : [ 8.6152e-006  ]
3840 : [ 8.6672e-006  ]
3841 : [ 8.69717e-006 ]
3842 : [ 9.23987e-006 ]
3843 : [ 8.71067e-006 ]
3844 : [ 8.91535e-006 ]
3845 : [ 8.77589e-006 ]
3846 : [ 8.6553e-006  ]
3847 : [ 9.29756e-006 ]
3848 : [ 8.92909e-006 ]
3849 : [ 8.77659e-006 ]
3850 : [ 9.0759e-006  ]
3851 : [ 9.39714e-006 ]
3852 : [ 8.62866e-006 ]
3853 : [ 8.50063e-006 ]
3854 : [ 8.7622e-006  ]
3855 : [ 8.67691e-006 ]
3856 : [ 8.55607e-006 ]
3857 : [ 8.95624e-006 ]
3858 : [ 8.61862e-006 ]
3859 : [ 8.79935e-006 ]
3860 : [ 8.60167e-006 ]
3861 : [ 9.64265e-006 ]
3862 : [ 8.73132e-006 ]
3863 : [ 9.70684e-006 ]
3864 : [ 9.20022e-006 ]
3865 : [ 8.79671e-006 ]
3866 : [ 8.88624e-006 ]
3867 : [ 8.45415e-006 ]
3868 : [ 8.7015e-006  ]
3869 : [ 8.84025e-006 ]
3870 : [ 8.64459e-006 ]
3871 : [ 9.48974e-006 ]
3872 : [ 9.90297e-006 ]
3873 : [ 8.80692e-006 ]
3874 : [ 8.58607e-006 ]
3875 : [ 9.5443e-006  ]
3876 : [ 8.86361e-006 ]
3877 : [ 9.50232e-006 ]
3878 : [ 8.68563e-006 ]
3879 : [ 9.18929e-006 ]
3880 : [ 8.55248e-006 ]
3881 : [ 8.71425e-006 ]
3882 : [ 8.8481e-006  ]
3883 : [ 9.10462e-006 ]
3884 : [ 9.3926e-006  ]
3885 : [ 8.86707e-006 ]
3886 : [ 8.44005e-006 ]
3887 : [ 9.67973e-006 ]
3888 : [ 9.77214e-006 ]
3889 : [ 9.60626e-006 ]
3890 : [ 9.46853e-006 ]
3891 : [ 9.47789e-006 ]
3892 : [ 8.76772e-006 ]
3893 : [ 8.92546e-006 ]
3894 : [ 8.45942e-006 ]
3895 : [ 9.47836e-006 ]
3896 : [ 8.63011e-006 ]
3897 : [ 9.6703e-006  ]
3898 : [ 8.71886e-006 ]
3899 : [ 9.55796e-006 ]
3900 : [ 8.74192e-006 ]
3901 : [ 8.9067e-006  ]
3902 : [ 8.76453e-006 ]
3903 : [ 8.89712e-006 ]
3904 : [ 8.74373e-006 ]
3905 : [ 9.70168e-006 ]
3906 : [ 8.7546e-006  ]
3907 : [ 9.97073e-006 ]
3908 : [ 8.82619e-006 ]
3909 : [ 8.8082e-006  ]
3910 : [ 8.64902e-006 ]
3911 : [ 9.93648e-006 ]
3912 : [ 8.72525e-006 ]
3913 : [ 8.53049e-006 ]
3914 : [ 8.67888e-006 ]
3915 : [ 9.00494e-006 ]
3916 : [ 9.00966e-006 ]
3917 : [ 8.76243e-006 ]
3918 : [ 8.92554e-006 ]
3919 : [ 9.12192e-006 ]
3920 : [ 8.70122e-006 ]
3921 : [ 8.73682e-006 ]
3922 : [ 8.6279e-006  ]
3923 : [ 9.97917e-006 ]
3924 : [ 8.82201e-006 ]
3925 : [ 9.00211e-006 ]
3926 : [ 8.91828e-006 ]
3927 : [ 9.548e-006   ]
3928 : [ 8.50785e-006 ]
3929 : [ 8.98493e-006 ]
3930 : [ 8.89401e-006 ]
3931 : [ 8.43109e-006 ]
3932 : [ 8.64219e-006 ]
3933 : [ 8.50948e-006 ]
3934 : [ 8.75138e-006 ]
3935 : [ 8.79284e-006 ]
3936 : [ 1.02136e-005 ]
3937 : [ 8.46012e-006 ]
3938 : [ 8.74844e-006 ]
3939 : [ 9.57781e-006 ]
3940 : [ 8.73568e-006 ]
3941 : [ 8.72927e-006 ]
3942 : [ 9.10839e-006 ]
3943 : [ 8.59699e-006 ]
3944 : [ 9.447e-006   ]
3945 : [ 8.78206e-006 ]
3946 : [ 9.91753e-006 ]
3947 : [ 8.715e-006   ]
3948 : [ 8.77378e-006 ]
3949 : [ 9.34815e-006 ]
3950 : [ 8.30596e-006 ]
3951 : [ 8.64782e-006 ]
3952 : [ 9.28639e-006 ]
3953 : [ 9.02516e-006 ]
3954 : [ 8.72945e-006 ]
3955 : [ 8.70326e-006 ]
3956 : [ 8.48292e-006 ]
3957 : [ 8.68629e-006 ]
3958 : [ 8.63948e-006 ]
3959 : [ 8.86897e-006 ]
3960 : [ 9.6241e-006  ]
3961 : [ 8.79621e-006 ]
3962 : [ 8.67749e-006 ]
3963 : [ 8.81195e-006 ]
3964 : [ 8.65281e-006 ]
3965 : [ 9.4762e-006  ]
3966 : [ 8.71159e-006 ]
3967 : [ 8.62175e-006 ]
3968 : [ 9.80745e-006 ]
3969 : [ 8.75175e-006 ]
3970 : [ 8.66311e-006 ]
3971 : [ 8.83914e-006 ]
3972 : [ 8.76005e-006 ]
3973 : [ 8.66137e-006 ]
3974 : [ 8.60081e-006 ]
3975 : [ 8.61686e-006 ]
3976 : [ 8.49997e-006 ]
3977 : [ 9.27105e-006 ]
3978 : [ 9.08339e-006 ]
3979 : [ 8.67189e-006 ]
3980 : [ 8.4248e-006  ]
3981 : [ 8.71684e-006 ]
3982 : [ 8.73005e-006 ]
3983 : [ 9.05991e-006 ]
3984 : [ 9.98852e-006 ]
3985 : [ 8.61369e-006 ]
3986 : [ 8.5882e-006  ]
3987 : [ 8.70931e-006 ]
3988 : [ 8.71227e-006 ]
3989 : [ 8.71726e-006 ]
3990 : [ 8.63808e-006 ]
3991 : [ 8.99131e-006 ]
3992 : [ 9.41927e-006 ]
3993 : [ 9.17135e-006 ]
3994 : [ 9.27363e-006 ]
3995 : [ 8.61765e-006 ]
3996 : [ 9.12893e-006 ]
3997 : [ 9.63642e-006 ]
3998 : [ 9.75499e-006 ]
3999 : [ 8.67737e-006 ]
4000 : [ 8.60877e-006 ]
4001 : [ 9.31707e-006 ]
4002 : [ 9.2302e-006  ]
4003 : [ 8.85385e-006 ]
4004 : [ 8.92826e-006 ]
4005 : [ 8.65264e-006 ]
4006 : [ 8.43186e-006 ]
4007 : [ 8.69752e-006 ]
4008 : [ 8.71125e-006 ]
4009 : [ 8.80854e-006 ]
4010 : [ 9.08562e-006 ]
4011 : [ 8.87537e-006 ]
4012 : [ 8.66652e-006 ]
4013 : [ 8.48978e-006 ]
4014 : [ 8.76891e-006 ]
4015 : [ 8.49755e-006 ]
4016 : [ 9.74341e-006 ]
4017 : [ 8.67505e-006 ]
4018 : [ 8.76744e-006 ]
4019 : [ 9.07426e-006 ]
4020 : [ 9.56481e-006 ]
4021 : [ 8.5988e-006  ]
4022 : [ 9.58327e-006 ]
4023 : [ 8.46092e-006 ]
4024 : [ 8.75929e-006 ]
4025 : [ 8.76636e-006 ]
4026 : [ 8.56612e-006 ]
4027 : [ 8.91162e-006 ]
4028 : [ 9.58198e-006 ]
4029 : [ 8.64755e-006 ]
4030 : [ 8.51245e-006 ]
4031 : [ 8.59044e-006 ]
4032 : [ 8.78295e-006 ]
4033 : [ 9.02031e-006 ]
4034 : [ 8.50922e-006 ]
4035 : [ 8.74563e-006 ]
4036 : [ 8.5511e-006  ]
4037 : [ 9.03737e-006 ]
4038 : [ 8.57702e-006 ]
4039 : [ 8.66838e-006 ]
4040 : [ 8.49767e-006 ]
4041 : [ 8.9015e-006  ]
4042 : [ 1.01043e-005 ]
4043 : [ 8.71269e-006 ]
4044 : [ 9.55582e-006 ]
4045 : [ 8.83415e-006 ]
4046 : [ 8.76999e-006 ]
4047 : [ 8.7023e-006  ]
4048 : [ 8.66405e-006 ]
4049 : [ 8.79101e-006 ]
4050 : [ 8.63136e-006 ]
4051 : [ 8.85471e-006 ]
4052 : [ 1.00658e-005 ]
4053 : [ 8.77234e-006 ]
4054 : [ 8.96146e-006 ]
4055 : [ 9.06862e-006 ]
4056 : [ 8.51684e-006 ]
4057 : [ 8.68236e-006 ]
4058 : [ 8.43317e-006 ]
4059 : [ 8.85198e-006 ]
4060 : [ 8.83745e-006 ]
4061 : [ 8.53581e-006 ]
4062 : [ 8.69184e-006 ]
4063 : [ 8.51841e-006 ]
4064 : [ 1.00209e-005 ]
4065 : [ 8.77123e-006 ]
4066 : [ 8.66431e-006 ]
4067 : [ 8.74156e-006 ]
4068 : [ 8.9589e-006  ]
4069 : [ 9.07299e-006 ]
4070 : [ 8.78552e-006 ]
4071 : [ 8.92793e-006 ]
4072 : [ 9.37417e-006 ]
4073 : [ 8.73543e-006 ]
4074 : [ 8.67124e-006 ]
4075 : [ 9.04187e-006 ]
4076 : [ 8.62027e-006 ]
4077 : [ 8.65413e-006 ]
4078 : [ 8.87243e-006 ]
4079 : [ 8.80669e-006 ]
4080 : [ 8.4912e-006  ]
4081 : [ 8.42633e-006 ]
4082 : [ 8.73347e-006 ]
4083 : [ 8.65815e-006 ]
4084 : [ 8.76037e-006 ]
4085 : [ 8.79479e-006 ]
4086 : [ 8.5899e-006  ]
4087 : [ 8.85951e-006 ]
4088 : [ 8.93355e-006 ]
4089 : [ 9.20125e-006 ]
4090 : [ 8.75089e-006 ]
4091 : [ 9.77434e-006 ]
4092 : [ 9.09602e-006 ]
4093 : [ 8.63117e-006 ]
4094 : [ 8.98789e-006 ]
4095 : [ 8.51553e-006 ]
4096 : [ 8.7038e-006  ]
4097 : [ 8.64114e-006 ]
4098 : [ 8.57133e-006 ]
4099 : [ 9.95973e-006 ]
4100 : [ 8.92149e-006 ]
4101 : [ 9.11752e-006 ]
4102 : [ 8.89323e-006 ]
4103 : [ 8.51122e-006 ]
4104 : [ 9.9607e-006  ]
4105 : [ 8.72002e-006 ]
4106 : [ 8.70804e-006 ]
4107 : [ 9.14347e-006 ]
4108 : [ 9.25084e-006 ]
4109 : [ 9.59946e-006 ]
4110 : [ 8.61683e-006 ]
4111 : [ 9.97681e-006 ]
4112 : [ 8.76087e-006 ]
4113 : [ 9.6091e-006  ]
4114 : [ 8.90865e-006 ]
4115 : [ 8.47148e-006 ]
4116 : [ 8.51862e-006 ]
4117 : [ 8.48931e-006 ]
4118 : [ 8.71129e-006 ]
4119 : [ 8.88327e-006 ]
4120 : [ 9.01482e-006 ]
4121 : [ 8.72336e-006 ]
4122 : [ 8.58826e-006 ]
4123 : [ 8.74816e-006 ]
4124 : [ 8.61101e-006 ]
4125 : [ 9.98181e-006 ]
4126 : [ 8.50836e-006 ]
4127 : [ 9.19158e-006 ]
4128 : [ 8.33905e-006 ]
4129 : [ 8.59429e-006 ]
4130 : [ 8.68213e-006 ]
4131 : [ 8.75486e-006 ]
4132 : [ 8.969e-006   ]
4133 : [ 9.51926e-006 ]
4134 : [ 9.88299e-006 ]
4135 : [ 9.42031e-006 ]
4136 : [ 1.00152e-005 ]
4137 : [ 9.18151e-006 ]
4138 : [ 9.0019e-006  ]
4139 : [ 9.68287e-006 ]
4140 : [ 9.42784e-006 ]
4141 : [ 8.42529e-006 ]
4142 : [ 8.68152e-006 ]
4143 : [ 9.85454e-006 ]
4144 : [ 8.92649e-006 ]
4145 : [ 8.64421e-006 ]
4146 : [ 9.75668e-006 ]
4147 : [ 8.63528e-006 ]
4148 : [ 9.15599e-006 ]
4149 : [ 8.81145e-006 ]
4150 : [ 9.13111e-006 ]
4151 : [ 8.98267e-006 ]
4152 : [ 9.5505e-006  ]
4153 : [ 9.97291e-006 ]
4154 : [ 8.75515e-006 ]
4155 : [ 8.61962e-006 ]
4156 : [ 9.71991e-006 ]
4157 : [ 1.01755e-005 ]
4158 : [ 8.7057e-006  ]
4159 : [ 8.64588e-006 ]
4160 : [ 8.47378e-006 ]
4161 : [ 8.91978e-006 ]
4162 : [ 9.62593e-006 ]
4163 : [ 8.79736e-006 ]
4164 : [ 8.5384e-006  ]
4165 : [ 8.47623e-006 ]
4166 : [ 8.70956e-006 ]
4167 : [ 9.85796e-006 ]
4168 : [ 8.77586e-006 ]
4169 : [ 9.77578e-006 ]
4170 : [ 8.85399e-006 ]
4171 : [ 9.73661e-006 ]
4172 : [ 9.0076e-006  ]
4173 : [ 9.1662e-006  ]
4174 : [ 8.67339e-006 ]
4175 : [ 8.77548e-006 ]
4176 : [ 8.8545e-006  ]
4177 : [ 8.73112e-006 ]
4178 : [ 9.3515e-006  ]
4179 : [ 8.95198e-006 ]
4180 : [ 8.7692e-006  ]
4181 : [ 8.82542e-006 ]
4182 : [ 8.71948e-006 ]
4183 : [ 8.44426e-006 ]
4184 : [ 8.3665e-006  ]
4185 : [ 9.2448e-006  ]
4186 : [ 8.71182e-006 ]
4187 : [ 8.79469e-006 ]
4188 : [ 8.89459e-006 ]
4189 : [ 8.62683e-006 ]
4190 : [ 8.64691e-006 ]
4191 : [ 9.39881e-006 ]
4192 : [ 8.80699e-006 ]
4193 : [ 1.013e-005   ]
4194 : [ 9.40123e-006 ]
4195 : [ 8.78738e-006 ]
4196 : [ 8.67681e-006 ]
4197 : [ 9.06273e-006 ]
4198 : [ 8.63043e-006 ]
4199 : [ 8.7899e-006  ]
4200 : [ 8.50248e-006 ]
4201 : [ 8.55645e-006 ]
4202 : [ 8.5035e-006  ]
4203 : [ 9.46797e-006 ]
4204 : [ 9.00408e-006 ]
4205 : [ 8.62036e-006 ]
4206 : [ 9.52253e-006 ]
4207 : [ 8.75697e-006 ]
4208 : [ 8.61938e-006 ]
4209 : [ 1.00912e-005 ]
4210 : [ 8.99577e-006 ]
4211 : [ 8.51648e-006 ]
4212 : [ 8.57984e-006 ]
4213 : [ 8.72146e-006 ]
4214 : [ 8.73123e-006 ]
4215 : [ 8.86825e-006 ]
4216 : [ 8.96545e-006 ]
4217 : [ 8.68608e-006 ]
4218 : [ 8.74225e-006 ]
4219 : [ 8.98889e-006 ]
4220 : [ 9.59408e-006 ]
4221 : [ 8.68542e-006 ]
4222 : [ 1.01497e-005 ]
4223 : [ 9.35532e-006 ]
4224 : [ 9.19517e-006 ]
4225 : [ 8.86735e-006 ]
4226 : [ 9.4406e-006  ]
4227 : [ 8.76142e-006 ]
4228 : [ 8.57345e-006 ]
4229 : [ 8.56382e-006 ]
4230 : [ 8.96153e-006 ]
4231 : [ 8.81331e-006 ]
4232 : [ 8.5606e-006  ]
4233 : [ 8.75288e-006 ]
4234 : [ 9.3116e-006  ]
4235 : [ 9.00792e-006 ]
4236 : [ 8.54716e-006 ]
4237 : [ 8.78901e-006 ]
4238 : [ 8.90398e-006 ]
4239 : [ 8.77303e-006 ]
4240 : [ 8.72945e-006 ]
4241 : [ 8.72476e-006 ]
4242 : [ 8.74412e-006 ]
4243 : [ 8.61879e-006 ]
4244 : [ 9.06913e-006 ]
4245 : [ 8.92733e-006 ]
4246 : [ 9.73682e-006 ]
4247 : [ 8.59751e-006 ]
4248 : [ 8.53635e-006 ]
4249 : [ 8.65028e-006 ]
4250 : [ 8.89945e-006 ]
4251 : [ 8.79818e-006 ]
4252 : [ 8.53526e-006 ]
4253 : [ 8.89624e-006 ]
4254 : [ 8.88868e-006 ]
4255 : [ 9.05844e-006 ]
4256 : [ 8.69903e-006 ]
4257 : [ 8.86511e-006 ]
4258 : [ 9.76268e-006 ]
4259 : [ 8.63643e-006 ]
4260 : [ 8.83025e-006 ]
4261 : [ 8.89036e-006 ]
4262 : [ 9.2909e-006  ]
4263 : [ 9.08688e-006 ]
4264 : [ 9.64038e-006 ]
4265 : [ 8.51031e-006 ]
4266 : [ 8.85806e-006 ]
4267 : [ 8.61047e-006 ]
4268 : [ 8.76289e-006 ]
4269 : [ 8.48074e-006 ]
4270 : [ 8.94905e-006 ]
4271 : [ 9.79035e-006 ]
4272 : [ 8.85194e-006 ]
4273 : [ 8.81592e-006 ]
4274 : [ 9.56264e-006 ]
4275 : [ 9.24167e-006 ]
4276 : [ 9.06128e-006 ]
4277 : [ 8.84056e-006 ]
4278 : [ 1.02189e-005 ]
4279 : [ 8.62819e-006 ]
4280 : [ 8.52676e-006 ]
4281 : [ 8.83238e-006 ]
4282 : [ 8.52476e-006 ]
4283 : [ 8.78034e-006 ]
4284 : [ 9.53379e-006 ]
4285 : [ 9.26946e-006 ]
4286 : [ 9.62003e-006 ]
4287 : [ 8.84934e-006 ]
4288 : [ 9.34276e-006 ]
4289 : [ 8.92712e-006 ]
4290 : [ 8.72003e-006 ]
4291 : [ 8.98585e-006 ]
4292 : [ 8.71939e-006 ]
4293 : [ 8.69627e-006 ]
4294 : [ 9.34474e-006 ]
4295 : [ 8.81536e-006 ]
4296 : [ 9.59756e-006 ]
4297 : [ 9.15238e-006 ]
4298 : [ 8.65236e-006 ]
4299 : [ 9.19805e-006 ]
4300 : [ 9.25987e-006 ]
4301 : [ 8.92478e-006 ]
4302 : [ 9.20082e-006 ]
4303 : [ 8.93747e-006 ]
4304 : [ 8.92926e-006 ]
4305 : [ 1.00482e-005 ]
4306 : [ 8.77994e-006 ]
4307 : [ 8.76312e-006 ]
4308 : [ 8.88868e-006 ]
4309 : [ 8.7953e-006  ]
4310 : [ 8.76231e-006 ]
4311 : [ 8.61642e-006 ]
4312 : [ 8.53451e-006 ]
4313 : [ 8.91592e-006 ]
4314 : [ 8.84396e-006 ]
4315 : [ 9.68963e-006 ]
4316 : [ 9.21864e-006 ]
4317 : [ 8.77602e-006 ]
4318 : [ 8.77876e-006 ]
4319 : [ 8.72394e-006 ]
4320 : [ 9.2036e-006  ]
4321 : [ 8.54419e-006 ]
4322 : [ 8.72672e-006 ]
4323 : [ 1.01002e-005 ]
4324 : [ 8.80933e-006 ]
4325 : [ 8.64645e-006 ]
4326 : [ 9.95067e-006 ]
4327 : [ 8.59013e-006 ]
4328 : [ 8.80659e-006 ]
4329 : [ 9.50725e-006 ]
4330 : [ 8.53116e-006 ]
4331 : [ 9.07671e-006 ]
4332 : [ 8.5773e-006  ]
4333 : [ 8.73287e-006 ]
4334 : [ 8.65698e-006 ]
4335 : [ 8.89306e-006 ]
4336 : [ 8.63102e-006 ]
4337 : [ 9.48631e-006 ]
4338 : [ 8.87986e-006 ]
4339 : [ 8.88939e-006 ]
4340 : [ 9.89376e-006 ]
4341 : [ 9.12907e-006 ]
4342 : [ 8.83629e-006 ]
4343 : [ 8.99332e-006 ]
4344 : [ 8.9387e-006  ]
4345 : [ 8.71878e-006 ]
4346 : [ 8.92571e-006 ]
4347 : [ 9.29875e-006 ]
4348 : [ 9.48201e-006 ]
4349 : [ 8.76685e-006 ]
4350 : [ 9.69664e-006 ]
4351 : [ 9.14566e-006 ]
4352 : [ 8.87041e-006 ]
4353 : [ 9.73081e-006 ]
4354 : [ 8.95756e-006 ]
4355 : [ 9.04e-006    ]
4356 : [ 8.64336e-006 ]
4357 : [ 9.69742e-006 ]
4358 : [ 8.44693e-006 ]
4359 : [ 9.40995e-006 ]
4360 : [ 8.83861e-006 ]
4361 : [ 8.8066e-006  ]
4362 : [ 8.97377e-006 ]
4363 : [ 8.93688e-006 ]
4364 : [ 8.99503e-006 ]
4365 : [ 8.83038e-006 ]
4366 : [ 8.85292e-006 ]
4367 : [ 1.00315e-005 ]
4368 : [ 8.71536e-006 ]
4369 : [ 8.69231e-006 ]
4370 : [ 8.77923e-006 ]
4371 : [ 8.98197e-006 ]
4372 : [ 8.72964e-006 ]
4373 : [ 8.59963e-006 ]
4374 : [ 8.63173e-006 ]
4375 : [ 8.90335e-006 ]
4376 : [ 8.79777e-006 ]
4377 : [ 8.93252e-006 ]
4378 : [ 8.74042e-006 ]
4379 : [ 8.69784e-006 ]
4380 : [ 8.76539e-006 ]
4381 : [ 8.70341e-006 ]
4382 : [ 8.62994e-006 ]
4383 : [ 9.70179e-006 ]
4384 : [ 8.51464e-006 ]
4385 : [ 8.72921e-006 ]
4386 : [ 8.74579e-006 ]
4387 : [ 9.83531e-006 ]
4388 : [ 8.62004e-006 ]
4389 : [ 8.82613e-006 ]
4390 : [ 9.38557e-006 ]
4391 : [ 8.7653e-006  ]
4392 : [ 9.15574e-006 ]
4393 : [ 8.93393e-006 ]
4394 : [ 8.7147e-006  ]
4395 : [ 8.56427e-006 ]
4396 : [ 8.77163e-006 ]
4397 : [ 8.42208e-006 ]
4398 : [ 9.20047e-006 ]
4399 : [ 8.8045e-006  ]
4400 : [ 8.64187e-006 ]
4401 : [ 9.3108e-006  ]
4402 : [ 9.08436e-006 ]
4403 : [ 8.65651e-006 ]
4404 : [ 9.68631e-006 ]
4405 : [ 8.73676e-006 ]
4406 : [ 9.11881e-006 ]
4407 : [ 9.36383e-006 ]
4408 : [ 9.31701e-006 ]
4409 : [ 8.66666e-006 ]
4410 : [ 8.72707e-006 ]
4411 : [ 8.76613e-006 ]
4412 : [ 8.69288e-006 ]
4413 : [ 8.72408e-006 ]
4414 : [ 8.81374e-006 ]
4415 : [ 8.78057e-006 ]
4416 : [ 8.92816e-006 ]
4417 : [ 8.8723e-006  ]
4418 : [ 9.84417e-006 ]
4419 : [ 9.0429e-006  ]
4420 : [ 1.01813e-005 ]
4421 : [ 9.4672e-006  ]
4422 : [ 8.59026e-006 ]
4423 : [ 9.62814e-006 ]
4424 : [ 8.47854e-006 ]
4425 : [ 8.87037e-006 ]
4426 : [ 8.8759e-006  ]
4427 : [ 8.77307e-006 ]
4428 : [ 8.83269e-006 ]
4429 : [ 8.88679e-006 ]
4430 : [ 9.79738e-006 ]
4431 : [ 8.54372e-006 ]
4432 : [ 8.70476e-006 ]
4433 : [ 8.74437e-006 ]
4434 : [ 8.60638e-006 ]
4435 : [ 8.55717e-006 ]
4436 : [ 8.89694e-006 ]
4437 : [ 8.78158e-006 ]
4438 : [ 9.21461e-006 ]
4439 : [ 8.54922e-006 ]
4440 : [ 9.05311e-006 ]
4441 : [ 8.71392e-006 ]
4442 : [ 8.90354e-006 ]
4443 : [ 8.72313e-006 ]
4444 : [ 9.3341e-006  ]
4445 : [ 8.89317e-006 ]
4446 : [ 9.40472e-006 ]
4447 : [ 8.69853e-006 ]
4448 : [ 8.51809e-006 ]
4449 : [ 8.69695e-006 ]
4450 : [ 8.549e-006   ]
4451 : [ 8.5441e-006  ]
4452 : [ 8.58323e-006 ]
4453 : [ 8.75643e-006 ]
4454 : [ 8.65513e-006 ]
4455 : [ 9.0716e-006  ]
4456 : [ 8.98279e-006 ]
4457 : [ 9.70054e-006 ]
4458 : [ 9.14173e-006 ]
4459 : [ 8.74784e-006 ]
4460 : [ 8.38606e-006 ]
4461 : [ 9.09558e-006 ]
4462 : [ 8.75577e-006 ]
4463 : [ 9.07818e-006 ]
4464 : [ 8.71827e-006 ]
4465 : [ 8.65511e-006 ]
4466 : [ 8.53276e-006 ]
4467 : [ 1.00925e-005 ]
4468 : [ 8.72558e-006 ]
4469 : [ 8.72733e-006 ]
4470 : [ 9.37042e-006 ]
4471 : [ 8.35747e-006 ]
4472 : [ 9.70969e-006 ]
4473 : [ 9.57439e-006 ]
4474 : [ 9.18985e-006 ]
4475 : [ 8.95788e-006 ]
4476 : [ 9.69688e-006 ]
4477 : [ 9.19638e-006 ]
4478 : [ 8.71847e-006 ]
4479 : [ 8.72643e-006 ]
4480 : [ 9.1903e-006  ]
4481 : [ 8.86706e-006 ]
4482 : [ 8.87909e-006 ]
4483 : [ 8.8389e-006  ]
4484 : [ 8.95089e-006 ]
4485 : [ 9.75523e-006 ]
4486 : [ 9.23432e-006 ]
4487 : [ 9.27962e-006 ]
4488 : [ 8.86017e-006 ]
4489 : [ 8.84706e-006 ]
4490 : [ 9.97009e-006 ]
4491 : [ 8.73778e-006 ]
4492 : [ 8.88057e-006 ]
4493 : [ 8.87489e-006 ]
4494 : [ 8.61852e-006 ]
4495 : [ 8.92764e-006 ]
4496 : [ 9.47454e-006 ]
4497 : [ 8.6791e-006  ]
4498 : [ 9.67439e-006 ]
4499 : [ 8.74303e-006 ]
4500 : [ 8.96695e-006 ]
4501 : [ 8.77803e-006 ]
4502 : [ 9.75781e-006 ]
4503 : [ 8.76246e-006 ]
4504 : [ 8.54344e-006 ]
4505 : [ 8.84407e-006 ]
4506 : [ 8.88697e-006 ]
4507 : [ 8.74142e-006 ]
4508 : [ 9.35004e-006 ]
4509 : [ 8.77243e-006 ]
4510 : [ 8.97563e-006 ]
4511 : [ 9.65944e-006 ]
4512 : [ 8.61506e-006 ]
4513 : [ 9.13602e-006 ]
4514 : [ 8.65847e-006 ]
4515 : [ 8.54717e-006 ]
4516 : [ 8.89819e-006 ]
4517 : [ 8.52817e-006 ]
4518 : [ 8.75423e-006 ]
4519 : [ 8.85577e-006 ]
4520 : [ 8.7893e-006  ]
4521 : [ 9.02837e-006 ]
4522 : [ 8.52572e-006 ]
4523 : [ 8.72779e-006 ]
4524 : [ 8.51887e-006 ]
4525 : [ 9.99438e-006 ]
4526 : [ 8.77438e-006 ]
4527 : [ 8.57519e-006 ]
4528 : [ 1.01279e-005 ]
4529 : [ 8.81501e-006 ]
4530 : [ 8.79287e-006 ]
4531 : [ 8.52516e-006 ]
4532 : [ 8.7604e-006  ]
4533 : [ 8.90811e-006 ]
4534 : [ 8.79412e-006 ]
4535 : [ 9.28852e-006 ]
4536 : [ 8.80287e-006 ]
4537 : [ 8.69718e-006 ]
4538 : [ 8.65498e-006 ]
4539 : [ 8.73876e-006 ]
4540 : [ 8.54289e-006 ]
4541 : [ 8.62058e-006 ]
4542 : [ 8.77348e-006 ]
4543 : [ 9.10607e-006 ]
4544 : [ 8.95305e-006 ]
4545 : [ 8.58403e-006 ]
4546 : [ 8.61341e-006 ]
4547 : [ 8.55228e-006 ]
4548 : [ 8.92827e-006 ]
4549 : [ 8.94113e-006 ]
4550 : [ 8.89612e-006 ]
4551 : [ 9.51326e-006 ]
4552 : [ 8.9097e-006  ]
4553 : [ 9.44238e-006 ]
4554 : [ 8.84474e-006 ]
4555 : [ 8.75881e-006 ]
4556 : [ 8.79779e-006 ]
4557 : [ 9.31823e-006 ]
4558 : [ 8.87844e-006 ]
4559 : [ 8.5299e-006  ]
4560 : [ 8.6151e-006  ]
4561 : [ 8.5563e-006  ]
4562 : [ 8.85955e-006 ]
4563 : [ 8.63993e-006 ]
4564 : [ 8.90352e-006 ]
4565 : [ 9.65983e-006 ]
4566 : [ 1.00403e-005 ]
4567 : [ 8.51561e-006 ]
4568 : [ 9.66415e-006 ]
4569 : [ 8.58222e-006 ]
4570 : [ 9.2406e-006  ]
4571 : [ 9.02082e-006 ]
4572 : [ 9.14902e-006 ]
4573 : [ 9.30585e-006 ]
4574 : [ 8.67613e-006 ]
4575 : [ 9.67601e-006 ]
4576 : [ 8.76705e-006 ]
4577 : [ 8.7415e-006  ]
4578 : [ 8.54996e-006 ]
4579 : [ 8.78707e-006 ]
4580 : [ 9.63823e-006 ]
4581 : [ 9.75332e-006 ]
4582 : [ 8.58359e-006 ]
4583 : [ 9.35747e-006 ]
4584 : [ 8.82314e-006 ]
4585 : [ 8.85035e-006 ]
4586 : [ 8.7442e-006  ]
4587 : [ 9.04894e-006 ]
4588 : [ 9.18549e-006 ]
4589 : [ 9.33678e-006 ]
4590 : [ 8.87566e-006 ]
4591 : [ 8.77783e-006 ]
4592 : [ 9.38705e-006 ]
4593 : [ 8.95802e-006 ]
4594 : [ 8.72343e-006 ]
4595 : [ 8.84844e-006 ]
4596 : [ 9.68238e-006 ]
4597 : [ 8.55483e-006 ]
4598 : [ 8.6547e-006  ]
4599 : [ 9.98244e-006 ]
4600 : [ 8.81961e-006 ]
4601 : [ 8.72901e-006 ]
4602 : [ 8.7904e-006  ]
4603 : [ 8.94767e-006 ]
4604 : [ 8.78191e-006 ]
4605 : [ 8.9445e-006  ]
4606 : [ 8.41654e-006 ]
4607 : [ 9.81191e-006 ]
4608 : [ 9.33865e-006 ]
4609 : [ 8.56132e-006 ]
4610 : [ 8.52959e-006 ]
4611 : [ 1.01687e-005 ]
4612 : [ 8.68803e-006 ]
4613 : [ 8.71047e-006 ]
4614 : [ 9.38902e-006 ]
4615 : [ 9.92104e-006 ]
4616 : [ 9.02077e-006 ]
4617 : [ 9.13885e-006 ]
4618 : [ 8.88728e-006 ]
4619 : [ 9.75286e-006 ]
4620 : [ 8.788e-006   ]
4621 : [ 9.17833e-006 ]
4622 : [ 8.56237e-006 ]
4623 : [ 8.84223e-006 ]
4624 : [ 8.91037e-006 ]
4625 : [ 8.64975e-006 ]
4626 : [ 8.63956e-006 ]
4627 : [ 9.78293e-006 ]
4628 : [ 9.34141e-006 ]
4629 : [ 8.75958e-006 ]
4630 : [ 8.83071e-006 ]
4631 : [ 8.72589e-006 ]
4632 : [ 9.99523e-006 ]
4633 : [ 8.76615e-006 ]
4634 : [ 9.02525e-006 ]
4635 : [ 8.60693e-006 ]
4636 : [ 9.37647e-006 ]
4637 : [ 8.64474e-006 ]
4638 : [ 9.63421e-006 ]
4639 : [ 8.67314e-006 ]
4640 : [ 9.11028e-006 ]
4641 : [ 8.82988e-006 ]
4642 : [ 8.60866e-006 ]
4643 : [ 8.5897e-006  ]
4644 : [ 9.08513e-006 ]
4645 : [ 8.89939e-006 ]
4646 : [ 8.98422e-006 ]
4647 : [ 1.00486e-005 ]
4648 : [ 8.92831e-006 ]
4649 : [ 8.75768e-006 ]
4650 : [ 8.87749e-006 ]
4651 : [ 9.8306e-006  ]
4652 : [ 9.45126e-006 ]
4653 : [ 8.64032e-006 ]
4654 : [ 9.13061e-006 ]
4655 : [ 9.61112e-006 ]
4656 : [ 8.82787e-006 ]
4657 : [ 9.67978e-006 ]
4658 : [ 8.56001e-006 ]
4659 : [ 9.94093e-006 ]
4660 : [ 1.00078e-005 ]
4661 : [ 8.85438e-006 ]
4662 : [ 9.83119e-006 ]
4663 : [ 9.07794e-006 ]
4664 : [ 8.98267e-006 ]
4665 : [ 8.84871e-006 ]
4666 : [ 8.8453e-006  ]
4667 : [ 9.09149e-006 ]
4668 : [ 8.78846e-006 ]
4669 : [ 8.95102e-006 ]
4670 : [ 9.74312e-006 ]
4671 : [ 9.02317e-006 ]
4672 : [ 8.44548e-006 ]
4673 : [ 8.9224e-006  ]
4674 : [ 8.384e-006   ]
4675 : [ 9.02594e-006 ]
4676 : [ 8.72163e-006 ]
4677 : [ 9.60223e-006 ]
4678 : [ 8.55705e-006 ]
4679 : [ 8.89953e-006 ]
4680 : [ 8.54913e-006 ]
4681 : [ 8.64212e-006 ]
4682 : [ 8.70461e-006 ]
4683 : [ 8.29945e-006 ]
4684 : [ 8.73554e-006 ]
4685 : [ 8.68196e-006 ]
4686 : [ 8.73164e-006 ]
4687 : [ 8.71408e-006 ]
4688 : [ 8.66487e-006 ]
4689 : [ 8.7878e-006  ]
4690 : [ 9.74206e-006 ]
4691 : [ 8.62439e-006 ]
4692 : [ 8.72452e-006 ]
4693 : [ 8.6873e-006  ]
4694 : [ 8.89339e-006 ]
4695 : [ 8.54238e-006 ]
4696 : [ 9.04903e-006 ]
4697 : [ 8.54022e-006 ]
4698 : [ 8.94105e-006 ]
4699 : [ 9.26648e-006 ]
4700 : [ 8.89173e-006 ]
4701 : [ 8.69758e-006 ]
4702 : [ 8.80231e-006 ]
4703 : [ 8.82599e-006 ]
4704 : [ 8.62455e-006 ]
4705 : [ 8.55393e-006 ]
4706 : [ 8.98595e-006 ]
4707 : [ 8.94563e-006 ]
4708 : [ 8.86519e-006 ]
4709 : [ 9.08905e-006 ]
4710 : [ 8.67884e-006 ]
4711 : [ 8.98703e-006 ]
4712 : [ 8.73129e-006 ]
4713 : [ 8.94537e-006 ]
4714 : [ 8.48811e-006 ]
4715 : [ 8.57885e-006 ]
4716 : [ 8.99999e-006 ]
4717 : [ 8.85105e-006 ]
4718 : [ 8.97197e-006 ]
4719 : [ 8.63907e-006 ]
4720 : [ 9.21624e-006 ]
4721 : [ 9.00919e-006 ]
4722 : [ 8.75098e-006 ]
4723 : [ 8.84573e-006 ]
4724 : [ 8.94004e-006 ]
4725 : [ 8.77792e-006 ]
4726 : [ 8.97809e-006 ]
4727 : [ 8.94761e-006 ]
4728 : [ 8.71311e-006 ]
4729 : [ 8.89799e-006 ]
4730 : [ 9.25897e-006 ]
4731 : [ 8.41286e-006 ]
4732 : [ 8.66886e-006 ]
4733 : [ 8.57095e-006 ]
4734 : [ 8.72931e-006 ]
4735 : [ 9.64831e-006 ]
4736 : [ 8.58423e-006 ]
4737 : [ 9.01849e-006 ]
4738 : [ 8.79606e-006 ]
4739 : [ 8.86601e-006 ]
4740 : [ 8.98904e-006 ]
4741 : [ 8.80446e-006 ]
4742 : [ 9.13505e-006 ]
4743 : [ 9.54821e-006 ]
4744 : [ 8.52275e-006 ]
4745 : [ 9.75086e-006 ]
4746 : [ 8.86696e-006 ]
4747 : [ 8.76198e-006 ]
4748 : [ 9.73088e-006 ]
4749 : [ 8.51364e-006 ]
4750 : [ 8.72306e-006 ]
4751 : [ 8.49305e-006 ]
4752 : [ 8.60236e-006 ]
4753 : [ 8.80685e-006 ]
4754 : [ 8.5732e-006  ]
4755 : [ 8.61102e-006 ]
4756 : [ 8.72025e-006 ]
4757 : [ 9.16274e-006 ]
4758 : [ 8.83734e-006 ]
4759 : [ 8.56982e-006 ]
4760 : [ 8.64927e-006 ]
4761 : [ 9.74487e-006 ]
4762 : [ 8.6492e-006  ]
4763 : [ 9.71955e-006 ]
4764 : [ 8.89878e-006 ]
4765 : [ 8.62576e-006 ]
4766 : [ 9.4621e-006  ]
4767 : [ 8.76483e-006 ]
4768 : [ 8.79728e-006 ]
4769 : [ 9.86909e-006 ]
4770 : [ 8.74077e-006 ]
4771 : [ 8.54339e-006 ]
4772 : [ 9.45213e-006 ]
4773 : [ 9.7607e-006  ]
4774 : [ 8.88239e-006 ]
4775 : [ 8.67054e-006 ]
4776 : [ 8.94381e-006 ]
4777 : [ 8.97397e-006 ]
4778 : [ 8.85113e-006 ]
4779 : [ 9.36834e-006 ]
4780 : [ 9.47614e-006 ]
4781 : [ 9.88659e-006 ]
4782 : [ 8.75666e-006 ]
4783 : [ 8.85398e-006 ]
4784 : [ 9.41298e-006 ]
4785 : [ 9.04324e-006 ]
4786 : [ 8.64479e-006 ]
4787 : [ 8.54056e-006 ]
4788 : [ 8.4282e-006  ]
4789 : [ 8.76917e-006 ]
4790 : [ 8.86514e-006 ]
4791 : [ 8.66026e-006 ]
4792 : [ 9.12977e-006 ]
4793 : [ 8.68124e-006 ]
4794 : [ 8.45929e-006 ]
4795 : [ 8.79562e-006 ]
4796 : [ 8.65498e-006 ]
4797 : [ 8.8281e-006  ]
4798 : [ 8.77433e-006 ]
4799 : [ 9.23437e-006 ]
4800 : [ 8.66732e-006 ]
4801 : [ 9.01029e-006 ]
4802 : [ 9.09548e-006 ]
4803 : [ 9.39241e-006 ]
4804 : [ 9.07026e-006 ]
4805 : [ 8.67409e-006 ]
4806 : [ 8.8717e-006  ]
4807 : [ 8.50415e-006 ]
4808 : [ 8.68775e-006 ]
4809 : [ 8.54125e-006 ]
4810 : [ 9.45592e-006 ]
4811 : [ 8.71836e-006 ]
4812 : [ 8.9853e-006  ]
4813 : [ 8.53201e-006 ]
4814 : [ 9.8178e-006  ]
4815 : [ 8.63653e-006 ]
4816 : [ 8.56415e-006 ]
4817 : [ 8.7872e-006  ]
4818 : [ 8.86269e-006 ]
4819 : [ 9.41448e-006 ]
4820 : [ 8.88221e-006 ]
4821 : [ 8.59924e-006 ]
4822 : [ 9.01934e-006 ]
4823 : [ 8.76901e-006 ]
4824 : [ 9.13783e-006 ]
4825 : [ 8.73792e-006 ]
4826 : [ 8.74088e-006 ]
4827 : [ 8.7879e-006  ]
4828 : [ 8.58382e-006 ]
4829 : [ 8.71163e-006 ]
4830 : [ 8.70386e-006 ]
4831 : [ 8.78091e-006 ]
4832 : [ 8.58792e-006 ]
4833 : [ 8.87607e-006 ]
4834 : [ 9.29223e-006 ]
4835 : [ 8.83742e-006 ]
4836 : [ 8.7989e-006  ]
4837 : [ 9.4751e-006  ]
4838 : [ 8.75412e-006 ]
4839 : [ 8.59557e-006 ]
4840 : [ 8.50701e-006 ]
4841 : [ 8.82601e-006 ]
4842 : [ 8.63299e-006 ]
4843 : [ 8.8638e-006  ]
4844 : [ 8.83242e-006 ]
4845 : [ 8.77456e-006 ]
4846 : [ 8.5908e-006  ]
4847 : [ 8.68983e-006 ]
4848 : [ 8.65896e-006 ]
4849 : [ 9.13263e-006 ]
4850 : [ 8.60667e-006 ]
4851 : [ 9.07968e-006 ]
4852 : [ 9.07419e-006 ]
4853 : [ 1.01501e-005 ]
4854 : [ 9.23199e-006 ]
4855 : [ 8.69276e-006 ]
4856 : [ 8.66972e-006 ]
4857 : [ 1.0183e-005  ]
4858 : [ 8.77589e-006 ]
4859 : [ 8.68405e-006 ]
4860 : [ 9.05615e-006 ]
4861 : [ 9.01366e-006 ]
4862 : [ 9.47303e-006 ]
4863 : [ 8.99656e-006 ]
4864 : [ 9.07374e-006 ]
4865 : [ 8.66261e-006 ]
4866 : [ 8.91789e-006 ]
4867 : [ 8.59831e-006 ]
4868 : [ 9.11771e-006 ]
4869 : [ 8.67213e-006 ]
4870 : [ 9.4051e-006  ]
4871 : [ 8.43191e-006 ]
4872 : [ 8.77355e-006 ]
4873 : [ 8.80088e-006 ]
4874 : [ 8.84975e-006 ]
4875 : [ 8.76891e-006 ]
4876 : [ 8.5383e-006  ]
4877 : [ 8.75626e-006 ]
4878 : [ 8.94158e-006 ]
4879 : [ 9.0001e-006  ]
4880 : [ 8.71985e-006 ]
4881 : [ 8.84595e-006 ]
4882 : [ 9.29604e-006 ]
4883 : [ 8.61223e-006 ]
4884 : [ 9.6065e-006  ]
4885 : [ 9.8888e-006  ]
4886 : [ 8.86679e-006 ]
4887 : [ 9.25152e-006 ]
4888 : [ 8.47868e-006 ]
4889 : [ 8.72133e-006 ]
4890 : [ 8.72775e-006 ]
4891 : [ 8.6261e-006  ]
4892 : [ 8.63008e-006 ]
4893 : [ 9.06568e-006 ]
4894 : [ 9.22561e-006 ]
4895 : [ 8.5525e-006  ]
4896 : [ 8.8457e-006  ]
4897 : [ 8.43503e-006 ]
4898 : [ 9.44345e-006 ]
4899 : [ 8.85793e-006 ]
4900 : [ 8.75436e-006 ]
4901 : [ 8.53094e-006 ]
4902 : [ 8.49285e-006 ]
4903 : [ 9.34636e-006 ]
4904 : [ 8.58231e-006 ]
4905 : [ 1.00635e-005 ]
4906 : [ 8.54547e-006 ]
4907 : [ 8.74203e-006 ]
4908 : [ 8.77709e-006 ]
4909 : [ 8.59784e-006 ]
4910 : [ 8.9117e-006  ]
4911 : [ 8.59708e-006 ]
4912 : [ 8.78623e-006 ]
4913 : [ 9.57313e-006 ]
4914 : [ 8.49631e-006 ]
4915 : [ 8.78485e-006 ]
4916 : [ 9.94736e-006 ]
4917 : [ 8.45552e-006 ]
4918 : [ 8.65769e-006 ]
4919 : [ 8.97635e-006 ]
4920 : [ 9.67943e-006 ]
4921 : [ 9.04033e-006 ]
4922 : [ 8.81596e-006 ]
4923 : [ 9.40202e-006 ]
4924 : [ 9.81425e-006 ]
4925 : [ 9.45377e-006 ]
4926 : [ 8.87951e-006 ]
4927 : [ 9.60629e-006 ]
4928 : [ 8.74549e-006 ]
4929 : [ 9.09236e-006 ]
4930 : [ 8.87032e-006 ]
4931 : [ 8.48911e-006 ]
4932 : [ 8.80264e-006 ]
4933 : [ 8.8066e-006  ]
4934 : [ 9.47039e-006 ]
4935 : [ 8.89323e-006 ]
4936 : [ 8.82338e-006 ]
4937 : [ 8.63745e-006 ]
4938 : [ 8.62379e-006 ]
4939 : [ 8.72716e-006 ]
4940 : [ 8.69169e-006 ]
4941 : [ 8.457e-006   ]
4942 : [ 8.97736e-006 ]
4943 : [ 8.45228e-006 ]
4944 : [ 8.73033e-006 ]
4945 : [ 8.58208e-006 ]
4946 : [ 9.48319e-006 ]
4947 : [ 1.02114e-005 ]
4948 : [ 8.65506e-006 ]
4949 : [ 9.8179e-006  ]
4950 : [ 8.89265e-006 ]
4951 : [ 8.7382e-006  ]
4952 : [ 1.00615e-005 ]
4953 : [ 8.80279e-006 ]
4954 : [ 8.55407e-006 ]
4955 : [ 8.36889e-006 ]
4956 : [ 8.9361e-006  ]
4957 : [ 8.78396e-006 ]
4958 : [ 9.66971e-006 ]
4959 : [ 9.03754e-006 ]
4960 : [ 9.58644e-006 ]
4961 : [ 8.5974e-006  ]
4962 : [ 8.7106e-006  ]
4963 : [ 8.85464e-006 ]
4964 : [ 8.9367e-006  ]
4965 : [ 1.00977e-005 ]
4966 : [ 8.51937e-006 ]
4967 : [ 9.32578e-006 ]
4968 : [ 8.39182e-006 ]
4969 : [ 8.49916e-006 ]
4970 : [ 8.39808e-006 ]
4971 : [ 9.5262e-006  ]
4972 : [ 9.25989e-006 ]
4973 : [ 9.08703e-006 ]
4974 : [ 9.27745e-006 ]
4975 : [ 8.91605e-006 ]
4976 : [ 8.72492e-006 ]
4977 : [ 1.01652e-005 ]
4978 : [ 8.61053e-006 ]
4979 : [ 9.01849e-006 ]
4980 : [ 8.69613e-006 ]
4981 : [ 8.55398e-006 ]
4982 : [ 8.47366e-006 ]
4983 : [ 9.72728e-006 ]
4984 : [ 8.77618e-006 ]
4985 : [ 9.84701e-006 ]
4986 : [ 8.57409e-006 ]
4987 : [ 8.65582e-006 ]
4988 : [ 8.78682e-006 ]
4989 : [ 8.62903e-006 ]
4990 : [ 8.76987e-006 ]
4991 : [ 9.04242e-006 ]
4992 : [ 8.86648e-006 ]
4993 : [ 8.50756e-006 ]
4994 : [ 8.72662e-006 ]
4995 : [ 8.82508e-006 ]
4996 : [ 9.19423e-006 ]
4997 : [ 8.68379e-006 ]
4998 : [ 9.74305e-006 ]
4999 : [ 8.72102e-006 ]
5000 : [ 8.82544e-006 ]
5001 : [ 8.5728e-006  ]
5002 : [ 9.69711e-006 ]
5003 : [ 8.84852e-006 ]
5004 : [ 8.91147e-006 ]
5005 : [ 8.84387e-006 ]
5006 : [ 8.5825e-006  ]
5007 : [ 8.58844e-006 ]
5008 : [ 8.68694e-006 ]
5009 : [ 1.00789e-005 ]
5010 : [ 8.89034e-006 ]
5011 : [ 9.51383e-006 ]
5012 : [ 9.39359e-006 ]
5013 : [ 9.6226e-006  ]
5014 : [ 1.00016e-005 ]
5015 : [ 8.51573e-006 ]
5016 : [ 8.87054e-006 ]
5017 : [ 9.93437e-006 ]
5018 : [ 9.64825e-006 ]
5019 : [ 8.4426e-006  ]
5020 : [ 8.90838e-006 ]
5021 : [ 1.0045e-005  ]
5022 : [ 9.13742e-006 ]
5023 : [ 9.37103e-006 ]
5024 : [ 8.64622e-006 ]
5025 : [ 8.89471e-006 ]
5026 : [ 9.50415e-006 ]
5027 : [ 8.46215e-006 ]
5028 : [ 9.63585e-006 ]
5029 : [ 8.90728e-006 ]
5030 : [ 9.29663e-006 ]
5031 : [ 9.05767e-006 ]
5032 : [ 8.90189e-006 ]
5033 : [ 8.43316e-006 ]
5034 : [ 8.54294e-006 ]
5035 : [ 9.58002e-006 ]
5036 : [ 8.37538e-006 ]
5037 : [ 8.92517e-006 ]
5038 : [ 9.20741e-006 ]
5039 : [ 8.67554e-006 ]
5040 : [ 8.94172e-006 ]
5041 : [ 8.87885e-006 ]
5042 : [ 8.74212e-006 ]
5043 : [ 9.30492e-006 ]
5044 : [ 8.64984e-006 ]
5045 : [ 8.66092e-006 ]
5046 : [ 9.0466e-006  ]
5047 : [ 8.67224e-006 ]
5048 : [ 8.87708e-006 ]
5049 : [ 8.471e-006   ]
5050 : [ 8.60609e-006 ]
5051 : [ 8.82787e-006 ]
5052 : [ 9.70136e-006 ]
5053 : [ 1.01087e-005 ]
5054 : [ 8.77168e-006 ]
5055 : [ 8.57361e-006 ]
5056 : [ 8.77121e-006 ]
5057 : [ 8.67739e-006 ]
5058 : [ 8.74305e-006 ]
5059 : [ 8.62431e-006 ]
5060 : [ 8.57441e-006 ]
5061 : [ 9.0577e-006  ]
5062 : [ 9.02346e-006 ]
5063 : [ 8.7523e-006  ]
5064 : [ 8.97863e-006 ]
5065 : [ 8.94977e-006 ]
5066 : [ 8.59228e-006 ]
5067 : [ 8.91819e-006 ]
5068 : [ 8.87926e-006 ]
5069 : [ 9.30206e-006 ]
5070 : [ 8.52791e-006 ]
5071 : [ 9.01031e-006 ]
5072 : [ 8.96156e-006 ]
5073 : [ 8.82845e-006 ]
5074 : [ 9.47712e-006 ]
5075 : [ 8.9113e-006  ]
5076 : [ 9.04008e-006 ]
5077 : [ 9.19426e-006 ]
5078 : [ 8.74126e-006 ]
5079 : [ 8.4942e-006  ]
5080 : [ 8.675e-006   ]
5081 : [ 9.50486e-006 ]
5082 : [ 1.00735e-005 ]
5083 : [ 8.59152e-006 ]
5084 : [ 8.6735e-006  ]
5085 : [ 9.0028e-006  ]
5086 : [ 8.83109e-006 ]
5087 : [ 8.84726e-006 ]
5088 : [ 8.82605e-006 ]
5089 : [ 8.86654e-006 ]
5090 : [ 8.86069e-006 ]
5091 : [ 8.88629e-006 ]
5092 : [ 8.69697e-006 ]
5093 : [ 8.71877e-006 ]
5094 : [ 8.8852e-006  ]
5095 : [ 8.76074e-006 ]
5096 : [ 9.73718e-006 ]
5097 : [ 9.43384e-006 ]
5098 : [ 8.66437e-006 ]
5099 : [ 9.06064e-006 ]
5100 : [ 8.66651e-006 ]
5101 : [ 8.63981e-006 ]
5102 : [ 9.20957e-006 ]
5103 : [ 8.76814e-006 ]
5104 : [ 8.51596e-006 ]
5105 : [ 8.58637e-006 ]
5106 : [ 8.56824e-006 ]
5107 : [ 9.92148e-006 ]
5108 : [ 9.86899e-006 ]
5109 : [ 8.64589e-006 ]
5110 : [ 8.68355e-006 ]
5111 : [ 8.64512e-006 ]
5112 : [ 8.54632e-006 ]
5113 : [ 9.48683e-006 ]
5114 : [ 8.74999e-006 ]
5115 : [ 9.17552e-006 ]
5116 : [ 8.60487e-006 ]
5117 : [ 8.71666e-006 ]
5118 : [ 8.69193e-006 ]
5119 : [ 8.69461e-006 ]
5120 : [ 9.82838e-006 ]
5121 : [ 8.64836e-006 ]
5122 : [ 9.19199e-006 ]
5123 : [ 8.69544e-006 ]
5124 : [ 9.94914e-006 ]
5125 : [ 9.23561e-006 ]
5126 : [ 8.83455e-006 ]
5127 : [ 9.20048e-006 ]
5128 : [ 8.49764e-006 ]
5129 : [ 8.97599e-006 ]
5130 : [ 9.44172e-006 ]
5131 : [ 8.77811e-006 ]
5132 : [ 8.46331e-006 ]
5133 : [ 9.87719e-006 ]
5134 : [ 9.55819e-006 ]
5135 : [ 8.56751e-006 ]
5136 : [ 9.49885e-006 ]
5137 : [ 8.65765e-006 ]
5138 : [ 9.79964e-006 ]
5139 : [ 8.82733e-006 ]
5140 : [ 8.53683e-006 ]
5141 : [ 9.7416e-006  ]
5142 : [ 8.74988e-006 ]
5143 : [ 8.90599e-006 ]
5144 : [ 9.58338e-006 ]
5145 : [ 8.71646e-006 ]
5146 : [ 8.80004e-006 ]
5147 : [ 8.76871e-006 ]
5148 : [ 8.5151e-006  ]
5149 : [ 1.00157e-005 ]
5150 : [ 8.72465e-006 ]
5151 : [ 8.61428e-006 ]
5152 : [ 8.81855e-006 ]
5153 : [ 9.11059e-006 ]
5154 : [ 9.61991e-006 ]
5155 : [ 9.60829e-006 ]
5156 : [ 8.63197e-006 ]
5157 : [ 8.83051e-006 ]
5158 : [ 8.65384e-006 ]
5159 : [ 8.81931e-006 ]
5160 : [ 8.93761e-006 ]
5161 : [ 8.55098e-006 ]
5162 : [ 8.37353e-006 ]
5163 : [ 8.78374e-006 ]
5164 : [ 8.65383e-006 ]
5165 : [ 8.6803e-006  ]
5166 : [ 8.68435e-006 ]
5167 : [ 8.62241e-006 ]
5168 : [ 8.97489e-006 ]
5169 : [ 9.01275e-006 ]
5170 : [ 8.95353e-006 ]
5171 : [ 9.37739e-006 ]
5172 : [ 8.80993e-006 ]
5173 : [ 9.77932e-006 ]
5174 : [ 8.50593e-006 ]
5175 : [ 8.85239e-006 ]
5176 : [ 8.54198e-006 ]
5177 : [ 8.90925e-006 ]
5178 : [ 8.67773e-006 ]
5179 : [ 8.73032e-006 ]
5180 : [ 8.62555e-006 ]
5181 : [ 9.40475e-006 ]
5182 : [ 8.76337e-006 ]
5183 : [ 8.69183e-006 ]
5184 : [ 8.73425e-006 ]
5185 : [ 9.63114e-006 ]
5186 : [ 8.80721e-006 ]
5187 : [ 8.57023e-006 ]
5188 : [ 8.74512e-006 ]
5189 : [ 9.53457e-006 ]
5190 : [ 8.7209e-006  ]
5191 : [ 8.64232e-006 ]
5192 : [ 9.31178e-006 ]
5193 : [ 8.59479e-006 ]
5194 : [ 9.81922e-006 ]
5195 : [ 9.83387e-006 ]
5196 : [ 8.50008e-006 ]
5197 : [ 9.77354e-006 ]
5198 : [ 9.16386e-006 ]
5199 : [ 8.76329e-006 ]
5200 : [ 8.93496e-006 ]
5201 : [ 8.58351e-006 ]
5202 : [ 8.62776e-006 ]
5203 : [ 8.97549e-006 ]
5204 : [ 8.62976e-006 ]
5205 : [ 9.3106e-006  ]
5206 : [ 8.79257e-006 ]
5207 : [ 8.88789e-006 ]
5208 : [ 8.9598e-006  ]
5209 : [ 9.26045e-006 ]
5210 : [ 9.93644e-006 ]
5211 : [ 8.98685e-006 ]
5212 : [ 9.82943e-006 ]
5213 : [ 8.61513e-006 ]
5214 : [ 8.59738e-006 ]
5215 : [ 8.54472e-006 ]
5216 : [ 8.42863e-006 ]
5217 : [ 8.63566e-006 ]
5218 : [ 9.13668e-006 ]
5219 : [ 8.93417e-006 ]
5220 : [ 8.76065e-006 ]
5221 : [ 9.21744e-006 ]
5222 : [ 9.18067e-006 ]
5223 : [ 8.34207e-006 ]
5224 : [ 8.58225e-006 ]
5225 : [ 8.66266e-006 ]
5226 : [ 8.63208e-006 ]
5227 : [ 8.85739e-006 ]
5228 : [ 1.01664e-005 ]
5229 : [ 8.38513e-006 ]
5230 : [ 8.64326e-006 ]
5231 : [ 8.59022e-006 ]
5232 : [ 8.51226e-006 ]
5233 : [ 8.81106e-006 ]
5234 : [ 9.84676e-006 ]
5235 : [ 9.28607e-006 ]
5236 : [ 8.44375e-006 ]
5237 : [ 8.55455e-006 ]
5238 : [ 9.4291e-006  ]
5239 : [ 8.95001e-006 ]
5240 : [ 8.74211e-006 ]
5241 : [ 8.73366e-006 ]
5242 : [ 8.67677e-006 ]
5243 : [ 8.4671e-006  ]
5244 : [ 8.8773e-006  ]
5245 : [ 8.70444e-006 ]
5246 : [ 8.87098e-006 ]
5247 : [ 8.68707e-006 ]
5248 : [ 8.8989e-006  ]
5249 : [ 9.9692e-006  ]
5250 : [ 9.20304e-006 ]
5251 : [ 8.81741e-006 ]
5252 : [ 9.79238e-006 ]
5253 : [ 9.81065e-006 ]
5254 : [ 8.5884e-006  ]
5255 : [ 8.62373e-006 ]
5256 : [ 8.89025e-006 ]
5257 : [ 8.92875e-006 ]
5258 : [ 8.74543e-006 ]
5259 : [ 8.65664e-006 ]
5260 : [ 8.86701e-006 ]
5261 : [ 8.74495e-006 ]
5262 : [ 9.90458e-006 ]
5263 : [ 8.78675e-006 ]
5264 : [ 8.60564e-006 ]
5265 : [ 8.59097e-006 ]
5266 : [ 8.5744e-006  ]
5267 : [ 9.11892e-006 ]
5268 : [ 9.15657e-006 ]
5269 : [ 9.41218e-006 ]
5270 : [ 8.73173e-006 ]
5271 : [ 8.71995e-006 ]
5272 : [ 8.52949e-006 ]
5273 : [ 8.83705e-006 ]
5274 : [ 8.97043e-006 ]
5275 : [ 8.58294e-006 ]
5276 : [ 9.6169e-006  ]
5277 : [ 9.20842e-006 ]
5278 : [ 8.9832e-006  ]
5279 : [ 9.72432e-006 ]
5280 : [ 8.66255e-006 ]
5281 : [ 1.00283e-005 ]
5282 : [ 1.00903e-005 ]
5283 : [ 8.71162e-006 ]
5284 : [ 8.54075e-006 ]
5285 : [ 8.58221e-006 ]
5286 : [ 8.80191e-006 ]
5287 : [ 8.98273e-006 ]
5288 : [ 8.66833e-006 ]
5289 : [ 8.7389e-006  ]
5290 : [ 9.39097e-006 ]
5291 : [ 9.83632e-006 ]
5292 : [ 8.64372e-006 ]
5293 : [ 8.61166e-006 ]
5294 : [ 8.95549e-006 ]
5295 : [ 8.74935e-006 ]
5296 : [ 8.72108e-006 ]
5297 : [ 9.98257e-006 ]
5298 : [ 1.00509e-005 ]
5299 : [ 9.43048e-006 ]
5300 : [ 8.85252e-006 ]
5301 : [ 8.84756e-006 ]
5302 : [ 8.7975e-006  ]
5303 : [ 8.73661e-006 ]
5304 : [ 8.53901e-006 ]
5305 : [ 8.76525e-006 ]
5306 : [ 8.70277e-006 ]
5307 : [ 9.06495e-006 ]
5308 : [ 8.76909e-006 ]
5309 : [ 8.97383e-006 ]
5310 : [ 9.18585e-006 ]
5311 : [ 8.62292e-006 ]
5312 : [ 8.77024e-006 ]
5313 : [ 9.2495e-006  ]
5314 : [ 8.74667e-006 ]
5315 : [ 8.66697e-006 ]
5316 : [ 9.34007e-006 ]
5317 : [ 8.63002e-006 ]
5318 : [ 8.47763e-006 ]
5319 : [ 8.54175e-006 ]
5320 : [ 9.55147e-006 ]
5321 : [ 8.77455e-006 ]
5322 : [ 8.72685e-006 ]
5323 : [ 8.46868e-006 ]
5324 : [ 9.87181e-006 ]
5325 : [ 8.55078e-006 ]
5326 : [ 8.70991e-006 ]
5327 : [ 9.4385e-006  ]
5328 : [ 8.64482e-006 ]
5329 : [ 1.00755e-005 ]
5330 : [ 9.4443e-006  ]
5331 : [ 8.86295e-006 ]
5332 : [ 8.5563e-006  ]
5333 : [ 8.94495e-006 ]
5334 : [ 8.81313e-006 ]
5335 : [ 1.00184e-005 ]
5336 : [ 9.79355e-006 ]
5337 : [ 9.63444e-006 ]
5338 : [ 9.08156e-006 ]
5339 : [ 8.81851e-006 ]
5340 : [ 8.72654e-006 ]
5341 : [ 8.6908e-006  ]
5342 : [ 9.08716e-006 ]
5343 : [ 8.82068e-006 ]
5344 : [ 8.47288e-006 ]
5345 : [ 8.59469e-006 ]
5346 : [ 8.74007e-006 ]
5347 : [ 8.83946e-006 ]
5348 : [ 8.60033e-006 ]
5349 : [ 8.67128e-006 ]
5350 : [ 8.5579e-006  ]
5351 : [ 8.7889e-006  ]
5352 : [ 8.85952e-006 ]
5353 : [ 8.49141e-006 ]
5354 : [ 8.62021e-006 ]
5355 : [ 9.46825e-006 ]
5356 : [ 9.35743e-006 ]
5357 : [ 8.71781e-006 ]
5358 : [ 8.81217e-006 ]
5359 : [ 9.00785e-006 ]
5360 : [ 8.75672e-006 ]
5361 : [ 1.02844e-005 ]
5362 : [ 9.8556e-006  ]
5363 : [ 8.68296e-006 ]
5364 : [ 8.68488e-006 ]
5365 : [ 8.79424e-006 ]
5366 : [ 9.16251e-006 ]
5367 : [ 8.5878e-006  ]
5368 : [ 8.69407e-006 ]
5369 : [ 9.01125e-006 ]
5370 : [ 8.79871e-006 ]
5371 : [ 9.09648e-006 ]
5372 : [ 8.7434e-006  ]
5373 : [ 8.8626e-006  ]
5374 : [ 9.77778e-006 ]
5375 : [ 8.83921e-006 ]
5376 : [ 9.88145e-006 ]
5377 : [ 9.14614e-006 ]
5378 : [ 9.31709e-006 ]
5379 : [ 8.7247e-006  ]
5380 : [ 8.59028e-006 ]
5381 : [ 8.97126e-006 ]
5382 : [ 8.65682e-006 ]
5383 : [ 9.27914e-006 ]
5384 : [ 8.64557e-006 ]
5385 : [ 9.92112e-006 ]
5386 : [ 9.61568e-006 ]
5387 : [ 9.6035e-006  ]
5388 : [ 9.84241e-006 ]
5389 : [ 8.93378e-006 ]
5390 : [ 8.63691e-006 ]
5391 : [ 8.75924e-006 ]
5392 : [ 9.44966e-006 ]
5393 : [ 8.72128e-006 ]
5394 : [ 8.76223e-006 ]
5395 : [ 8.98323e-006 ]
5396 : [ 8.75894e-006 ]
5397 : [ 8.51004e-006 ]
5398 : [ 8.77754e-006 ]
5399 : [ 8.93971e-006 ]
5400 : [ 8.52283e-006 ]
5401 : [ 8.89079e-006 ]
5402 : [ 8.54732e-006 ]
5403 : [ 8.87347e-006 ]
5404 : [ 8.63686e-006 ]
5405 : [ 8.98323e-006 ]
5406 : [ 8.81163e-006 ]
5407 : [ 8.6231e-006  ]
5408 : [ 8.54028e-006 ]
5409 : [ 8.95479e-006 ]
5410 : [ 8.8958e-006  ]
5411 : [ 8.57855e-006 ]
5412 : [ 8.81217e-006 ]
5413 : [ 9.82997e-006 ]
5414 : [ 8.69619e-006 ]
5415 : [ 8.75028e-006 ]
5416 : [ 8.57644e-006 ]
5417 : [ 8.85673e-006 ]
5418 : [ 8.69021e-006 ]
5419 : [ 8.59435e-006 ]
5420 : [ 8.60579e-006 ]
5421 : [ 8.73976e-006 ]
5422 : [ 8.74326e-006 ]
5423 : [ 9.53469e-006 ]
5424 : [ 8.71619e-006 ]
5425 : [ 8.97237e-006 ]
5426 : [ 9.40429e-006 ]
5427 : [ 9.16086e-006 ]
5428 : [ 8.70541e-006 ]
5429 : [ 8.34127e-006 ]
5430 : [ 9.69776e-006 ]
5431 : [ 9.48986e-006 ]
5432 : [ 9.02376e-006 ]
5433 : [ 8.71044e-006 ]
5434 : [ 9.11792e-006 ]
5435 : [ 9.02719e-006 ]
5436 : [ 9.13475e-006 ]
5437 : [ 8.69748e-006 ]
5438 : [ 9.51488e-006 ]
5439 : [ 8.55733e-006 ]
5440 : [ 8.72892e-006 ]
5441 : [ 8.52953e-006 ]
5442 : [ 8.71237e-006 ]
5443 : [ 9.5309e-006  ]
5444 : [ 8.78442e-006 ]
5445 : [ 8.78414e-006 ]
5446 : [ 8.61699e-006 ]
5447 : [ 8.58288e-006 ]
5448 : [ 9.38172e-006 ]
5449 : [ 8.83657e-006 ]
5450 : [ 9.9425e-006  ]
5451 : [ 8.64335e-006 ]
5452 : [ 9.40296e-006 ]
5453 : [ 9.17061e-006 ]
5454 : [ 8.82169e-006 ]
5455 : [ 8.69699e-006 ]
5456 : [ 9.54807e-006 ]
5457 : [ 8.44975e-006 ]
5458 : [ 8.75588e-006 ]
5459 : [ 8.53067e-006 ]
5460 : [ 8.56315e-006 ]
5461 : [ 9.83646e-006 ]
5462 : [ 9.89044e-006 ]
5463 : [ 8.66152e-006 ]
5464 : [ 8.71184e-006 ]
5465 : [ 8.96692e-006 ]
5466 : [ 8.6718e-006  ]
5467 : [ 9.03185e-006 ]
5468 : [ 8.92025e-006 ]
5469 : [ 8.70284e-006 ]
5470 : [ 8.50527e-006 ]
5471 : [ 8.92465e-006 ]
5472 : [ 8.80919e-006 ]
5473 : [ 9.06583e-006 ]
5474 : [ 8.86428e-006 ]
5475 : [ 8.89682e-006 ]
5476 : [ 9.1956e-006  ]
5477 : [ 9.90591e-006 ]
5478 : [ 8.85373e-006 ]
5479 : [ 8.82038e-006 ]
5480 : [ 8.56289e-006 ]
5481 : [ 8.58559e-006 ]
5482 : [ 8.69237e-006 ]
5483 : [ 8.57386e-006 ]
5484 : [ 8.87051e-006 ]
5485 : [ 9.42681e-006 ]
5486 : [ 8.61287e-006 ]
5487 : [ 8.93738e-006 ]
5488 : [ 8.73348e-006 ]
5489 : [ 8.53325e-006 ]
5490 : [ 8.64032e-006 ]
5491 : [ 9.60685e-006 ]
5492 : [ 8.58454e-006 ]
5493 : [ 8.60673e-006 ]
5494 : [ 8.66741e-006 ]
5495 : [ 8.72563e-006 ]
5496 : [ 8.64455e-006 ]
5497 : [ 9.66496e-006 ]
5498 : [ 9.56473e-006 ]
5499 : [ 8.78021e-006 ]
5500 : [ 8.92348e-006 ]
5501 : [ 9.11726e-006 ]
5502 : [ 8.73216e-006 ]
5503 : [ 9.13227e-006 ]
5504 : [ 9.18527e-006 ]
5505 : [ 8.7385e-006  ]
5506 : [ 8.68665e-006 ]
5507 : [ 8.96794e-006 ]
5508 : [ 8.79643e-006 ]
5509 : [ 8.72637e-006 ]
5510 : [ 8.46988e-006 ]
5511 : [ 9.00147e-006 ]
5512 : [ 8.6295e-006  ]
5513 : [ 8.40666e-006 ]
5514 : [ 8.63235e-006 ]
5515 : [ 9.11277e-006 ]
5516 : [ 8.73695e-006 ]
5517 : [ 8.79175e-006 ]
5518 : [ 8.94439e-006 ]
5519 : [ 8.97406e-006 ]
5520 : [ 8.87393e-006 ]
5521 : [ 9.49382e-006 ]
5522 : [ 9.02682e-006 ]
5523 : [ 8.66961e-006 ]
5524 : [ 9.30109e-006 ]
5525 : [ 9.92915e-006 ]
5526 : [ 9.75469e-006 ]
5527 : [ 8.63912e-006 ]
5528 : [ 8.63014e-006 ]
5529 : [ 9.60176e-006 ]
5530 : [ 9.02418e-006 ]
5531 : [ 9.44034e-006 ]
5532 : [ 8.97227e-006 ]
5533 : [ 9.93508e-006 ]
5534 : [ 9.97923e-006 ]
5535 : [ 8.93481e-006 ]
5536 : [ 8.87248e-006 ]
5537 : [ 9.73764e-006 ]
5538 : [ 8.63042e-006 ]
5539 : [ 8.87667e-006 ]
5540 : [ 9.26055e-006 ]
5541 : [ 9.16197e-006 ]
5542 : [ 1.00976e-005 ]
5543 : [ 9.1356e-006  ]
5544 : [ 9.1652e-006  ]
5545 : [ 9.02717e-006 ]
5546 : [ 8.68944e-006 ]
5547 : [ 8.62878e-006 ]
5548 : [ 9.31132e-006 ]
5549 : [ 8.89401e-006 ]
5550 : [ 9.63919e-006 ]
5551 : [ 9.14475e-006 ]
5552 : [ 8.44862e-006 ]
5553 : [ 8.70422e-006 ]
5554 : [ 8.94862e-006 ]
5555 : [ 8.90018e-006 ]
5556 : [ 8.81298e-006 ]
5557 : [ 8.94667e-006 ]
5558 : [ 8.81792e-006 ]
5559 : [ 8.77905e-006 ]
5560 : [ 9.17309e-006 ]
5561 : [ 8.70607e-006 ]
5562 : [ 8.48922e-006 ]
5563 : [ 8.47796e-006 ]
5564 : [ 8.51448e-006 ]
5565 : [ 8.47943e-006 ]
5566 : [ 9.97884e-006 ]
5567 : [ 8.69562e-006 ]
5568 : [ 9.30356e-006 ]
5569 : [ 8.72954e-006 ]
5570 : [ 8.80526e-006 ]
5571 : [ 9.22778e-006 ]
5572 : [ 9.89779e-006 ]
5573 : [ 8.79608e-006 ]
5574 : [ 8.73719e-006 ]
5575 : [ 9.11844e-006 ]
5576 : [ 8.93799e-006 ]
5577 : [ 8.91408e-006 ]
5578 : [ 8.56129e-006 ]
5579 : [ 8.68905e-006 ]
5580 : [ 9.27816e-006 ]
5581 : [ 8.79574e-006 ]
5582 : [ 9.73096e-006 ]
5583 : [ 8.79182e-006 ]
5584 : [ 9.68411e-006 ]
5585 : [ 8.64318e-006 ]
5586 : [ 8.38529e-006 ]
5587 : [ 8.76688e-006 ]
5588 : [ 8.53293e-006 ]
5589 : [ 8.58417e-006 ]
5590 : [ 8.61972e-006 ]
5591 : [ 8.59042e-006 ]
5592 : [ 8.77076e-006 ]
5593 : [ 9.78214e-006 ]
5594 : [ 8.8235e-006  ]
5595 : [ 8.49596e-006 ]
5596 : [ 9.05126e-006 ]
5597 : [ 8.50206e-006 ]
5598 : [ 8.62983e-006 ]
5599 : [ 9.01395e-006 ]
5600 : [ 8.63237e-006 ]
5601 : [ 1.00547e-005 ]
5602 : [ 8.48337e-006 ]
5603 : [ 8.51566e-006 ]
5604 : [ 1.01768e-005 ]
5605 : [ 9.73702e-006 ]
5606 : [ 8.72108e-006 ]
5607 : [ 8.79118e-006 ]
5608 : [ 9.51427e-006 ]
5609 : [ 8.61227e-006 ]
5610 : [ 8.49397e-006 ]
5611 : [ 8.67474e-006 ]
5612 : [ 8.63419e-006 ]
5613 : [ 9.0229e-006  ]
5614 : [ 9.59354e-006 ]
5615 : [ 8.48892e-006 ]
5616 : [ 8.94001e-006 ]
5617 : [ 9.16276e-006 ]
5618 : [ 8.7843e-006  ]
5619 : [ 9.83498e-006 ]
5620 : [ 8.71575e-006 ]
5621 : [ 8.76408e-006 ]
5622 : [ 8.77551e-006 ]
5623 : [ 9.22224e-006 ]
5624 : [ 8.77274e-006 ]
5625 : [ 8.80389e-006 ]
5626 : [ 8.68061e-006 ]
5627 : [ 8.70735e-006 ]
5628 : [ 8.42079e-006 ]
5629 : [ 8.78664e-006 ]
5630 : [ 8.94991e-006 ]
5631 : [ 8.56548e-006 ]
5632 : [ 8.67764e-006 ]
5633 : [ 8.64292e-006 ]
5634 : [ 8.69016e-006 ]
5635 : [ 9.4404e-006  ]
5636 : [ 9.17984e-006 ]
5637 : [ 8.54032e-006 ]
5638 : [ 8.84454e-006 ]
5639 : [ 8.96946e-006 ]
5640 : [ 8.56419e-006 ]
5641 : [ 9.50565e-006 ]
5642 : [ 8.7607e-006  ]
5643 : [ 9.47479e-006 ]
5644 : [ 8.75194e-006 ]
5645 : [ 9.6112e-006  ]
5646 : [ 8.49062e-006 ]
5647 : [ 9.31826e-006 ]
5648 : [ 8.70556e-006 ]
5649 : [ 9.34933e-006 ]
5650 : [ 8.58561e-006 ]
5651 : [ 9.30472e-006 ]
5652 : [ 8.74645e-006 ]
5653 : [ 8.69944e-006 ]
5654 : [ 8.42143e-006 ]
5655 : [ 8.93533e-006 ]
5656 : [ 8.48779e-006 ]
5657 : [ 8.65009e-006 ]
5658 : [ 8.69356e-006 ]
5659 : [ 9.57557e-006 ]
5660 : [ 8.59462e-006 ]
5661 : [ 8.70201e-006 ]
5662 : [ 8.85949e-006 ]
5663 : [ 8.71709e-006 ]
5664 : [ 8.7865e-006  ]
5665 : [ 8.86324e-006 ]
5666 : [ 9.18187e-006 ]
5667 : [ 8.7669e-006  ]
5668 : [ 9.85852e-006 ]
5669 : [ 8.60854e-006 ]
5670 : [ 8.90341e-006 ]
5671 : [ 8.51323e-006 ]
5672 : [ 8.90173e-006 ]
5673 : [ 8.50496e-006 ]
5674 : [ 8.52596e-006 ]
5675 : [ 9.18199e-006 ]
5676 : [ 8.73889e-006 ]
5677 : [ 8.80316e-006 ]
5678 : [ 8.96239e-006 ]
5679 : [ 8.73579e-006 ]
5680 : [ 8.82295e-006 ]
5681 : [ 8.66078e-006 ]
5682 : [ 8.60288e-006 ]
5683 : [ 9.34096e-006 ]
5684 : [ 8.79848e-006 ]
5685 : [ 8.80316e-006 ]
5686 : [ 8.85509e-006 ]
5687 : [ 8.60068e-006 ]
5688 : [ 8.73883e-006 ]
5689 : [ 8.65572e-006 ]
5690 : [ 9.69745e-006 ]
5691 : [ 9.5665e-006  ]
5692 : [ 1.00951e-005 ]
5693 : [ 8.53548e-006 ]
5694 : [ 9.25568e-006 ]
5695 : [ 9.58444e-006 ]
5696 : [ 9.86426e-006 ]
5697 : [ 8.89716e-006 ]
5698 : [ 8.60975e-006 ]
5699 : [ 8.57953e-006 ]
5700 : [ 8.69606e-006 ]
5701 : [ 8.51953e-006 ]
5702 : [ 8.61764e-006 ]
5703 : [ 8.60012e-006 ]
5704 : [ 9.4641e-006  ]
5705 : [ 8.94094e-006 ]
5706 : [ 8.69102e-006 ]
5707 : [ 9.28792e-006 ]
5708 : [ 8.79523e-006 ]
5709 : [ 9.29252e-006 ]
5710 : [ 8.59455e-006 ]
5711 : [ 8.67528e-006 ]
5712 : [ 8.87902e-006 ]
5713 : [ 8.59111e-006 ]
5714 : [ 8.83999e-006 ]
5715 : [ 8.91092e-006 ]
5716 : [ 8.48511e-006 ]
5717 : [ 8.56e-006    ]
5718 : [ 8.69172e-006 ]
5719 : [ 8.71342e-006 ]
5720 : [ 8.61153e-006 ]
5721 : [ 8.67987e-006 ]
5722 : [ 8.42957e-006 ]
5723 : [ 8.55293e-006 ]
5724 : [ 9.38159e-006 ]
5725 : [ 9.66463e-006 ]
5726 : [ 8.84493e-006 ]
5727 : [ 8.51584e-006 ]
5728 : [ 8.79235e-006 ]
5729 : [ 8.81262e-006 ]
5730 : [ 8.91e-006    ]
5731 : [ 9.04375e-006 ]
5732 : [ 8.5118e-006  ]
5733 : [ 8.41649e-006 ]
5734 : [ 8.81138e-006 ]
5735 : [ 9.29303e-006 ]
5736 : [ 9.01659e-006 ]
5737 : [ 8.86907e-006 ]
5738 : [ 8.85385e-006 ]
5739 : [ 8.65189e-006 ]
5740 : [ 8.70798e-006 ]
5741 : [ 8.45289e-006 ]
5742 : [ 8.61143e-006 ]
5743 : [ 9.01297e-006 ]
5744 : [ 8.53574e-006 ]
5745 : [ 8.34656e-006 ]
5746 : [ 8.66458e-006 ]
5747 : [ 8.79972e-006 ]
5748 : [ 8.72779e-006 ]
5749 : [ 8.60539e-006 ]
5750 : [ 9.12245e-006 ]
5751 : [ 8.61971e-006 ]
5752 : [ 9.07539e-006 ]
5753 : [ 8.7103e-006  ]
5754 : [ 8.73492e-006 ]
5755 : [ 8.55128e-006 ]
5756 : [ 9.01065e-006 ]
5757 : [ 8.60714e-006 ]
5758 : [ 9.88042e-006 ]
5759 : [ 8.94676e-006 ]
5760 : [ 8.60653e-006 ]
5761 : [ 9.61068e-006 ]
5762 : [ 8.5832e-006  ]
5763 : [ 9.64688e-006 ]
5764 : [ 8.68515e-006 ]
5765 : [ 8.76005e-006 ]
5766 : [ 8.71637e-006 ]
5767 : [ 8.77051e-006 ]
5768 : [ 8.88158e-006 ]
5769 : [ 9.08806e-006 ]
5770 : [ 9.49368e-006 ]
5771 : [ 8.533e-006   ]
5772 : [ 8.64072e-006 ]
5773 : [ 8.63782e-006 ]
5774 : [ 9.2033e-006  ]
5775 : [ 8.65669e-006 ]
5776 : [ 8.73055e-006 ]
5777 : [ 8.88235e-006 ]
5778 : [ 9.2149e-006  ]
5779 : [ 8.93419e-006 ]
5780 : [ 8.43064e-006 ]
5781 : [ 1.01919e-005 ]
5782 : [ 8.43986e-006 ]
5783 : [ 8.58494e-006 ]
5784 : [ 8.90653e-006 ]
5785 : [ 8.38027e-006 ]
5786 : [ 8.90408e-006 ]
5787 : [ 8.73364e-006 ]
5788 : [ 8.61707e-006 ]
5789 : [ 8.89332e-006 ]
5790 : [ 8.87285e-006 ]
5791 : [ 9.13786e-006 ]
5792 : [ 8.7265e-006  ]
5793 : [ 8.66151e-006 ]
5794 : [ 9.56882e-006 ]
5795 : [ 8.62338e-006 ]
5796 : [ 8.90582e-006 ]
5797 : [ 8.54377e-006 ]
5798 : [ 8.60413e-006 ]
5799 : [ 8.66537e-006 ]
5800 : [ 8.69917e-006 ]
5801 : [ 9.09875e-006 ]
5802 : [ 8.95202e-006 ]
5803 : [ 9.3438e-006  ]
5804 : [ 8.7592e-006  ]
5805 : [ 9.46015e-006 ]
5806 : [ 8.67339e-006 ]
5807 : [ 8.63745e-006 ]
5808 : [ 9.85457e-006 ]
5809 : [ 9.27198e-006 ]
5810 : [ 9.64919e-006 ]
5811 : [ 9.26175e-006 ]
5812 : [ 8.72957e-006 ]
5813 : [ 1.00811e-005 ]
5814 : [ 8.65349e-006 ]
5815 : [ 9.51438e-006 ]
5816 : [ 9.00224e-006 ]
5817 : [ 8.48223e-006 ]
5818 : [ 8.49768e-006 ]
5819 : [ 8.89708e-006 ]
5820 : [ 9.65306e-006 ]
5821 : [ 8.86456e-006 ]
5822 : [ 8.76134e-006 ]
5823 : [ 8.38182e-006 ]
5824 : [ 9.07842e-006 ]
5825 : [ 8.64868e-006 ]
5826 : [ 9.2931e-006  ]
5827 : [ 9.03686e-006 ]
5828 : [ 8.63425e-006 ]
5829 : [ 8.92125e-006 ]
5830 : [ 8.83294e-006 ]
5831 : [ 8.62089e-006 ]
5832 : [ 8.69437e-006 ]
5833 : [ 8.85656e-006 ]
5834 : [ 8.80607e-006 ]
5835 : [ 9.56022e-006 ]
5836 : [ 8.41388e-006 ]
5837 : [ 1.00435e-005 ]
5838 : [ 9.43899e-006 ]
5839 : [ 8.61674e-006 ]
5840 : [ 8.79811e-006 ]
5841 : [ 9.47636e-006 ]
5842 : [ 8.86119e-006 ]
5843 : [ 8.77927e-006 ]
5844 : [ 8.74376e-006 ]
5845 : [ 8.51016e-006 ]
5846 : [ 9.51249e-006 ]
5847 : [ 9.20087e-006 ]
5848 : [ 8.54476e-006 ]
5849 : [ 8.68122e-006 ]
5850 : [ 1.02239e-005 ]
5851 : [ 8.62359e-006 ]
5852 : [ 8.6505e-006  ]
5853 : [ 8.84306e-006 ]
5854 : [ 9.96106e-006 ]
5855 : [ 8.92001e-006 ]
5856 : [ 8.77204e-006 ]
5857 : [ 9.46283e-006 ]
5858 : [ 8.4696e-006  ]
5859 : [ 8.71059e-006 ]
5860 : [ 8.86168e-006 ]
5861 : [ 8.94085e-006 ]
5862 : [ 8.6233e-006  ]
5863 : [ 1.00145e-005 ]
5864 : [ 8.63299e-006 ]
5865 : [ 8.29398e-006 ]
5866 : [ 9.00779e-006 ]
5867 : [ 8.46177e-006 ]
5868 : [ 8.59037e-006 ]
5869 : [ 8.7968e-006  ]
5870 : [ 8.88786e-006 ]
5871 : [ 9.52455e-006 ]
5872 : [ 8.5629e-006  ]
5873 : [ 8.85496e-006 ]
5874 : [ 1.00697e-005 ]
5875 : [ 8.47586e-006 ]
5876 : [ 8.82806e-006 ]
5877 : [ 8.69603e-006 ]
5878 : [ 8.72997e-006 ]
5879 : [ 8.76757e-006 ]
5880 : [ 8.65449e-006 ]
5881 : [ 9.30533e-006 ]
5882 : [ 8.64611e-006 ]
5883 : [ 8.61969e-006 ]
5884 : [ 9.29117e-006 ]
5885 : [ 9.37349e-006 ]
5886 : [ 8.76519e-006 ]
5887 : [ 8.97235e-006 ]
5888 : [ 8.66153e-006 ]
5889 : [ 8.78567e-006 ]
5890 : [ 8.6248e-006  ]
5891 : [ 8.72726e-006 ]
5892 : [ 8.85437e-006 ]
5893 : [ 8.99579e-006 ]
5894 : [ 9.44748e-006 ]
5895 : [ 8.68589e-006 ]
5896 : [ 8.57074e-006 ]
5897 : [ 8.48502e-006 ]
5898 : [ 8.73727e-006 ]
5899 : [ 9.56112e-006 ]
5900 : [ 8.72138e-006 ]
5901 : [ 9.2904e-006  ]
5902 : [ 1.00685e-005 ]
5903 : [ 9.0153e-006  ]
5904 : [ 8.78036e-006 ]
5905 : [ 9.98116e-006 ]
5906 : [ 9.60487e-006 ]
5907 : [ 8.95409e-006 ]
5908 : [ 8.89021e-006 ]
5909 : [ 9.06221e-006 ]
5910 : [ 8.9828e-006  ]
5911 : [ 8.88582e-006 ]
5912 : [ 8.701e-006   ]
5913 : [ 8.55582e-006 ]
5914 : [ 8.84241e-006 ]
5915 : [ 9.28364e-006 ]
5916 : [ 8.76679e-006 ]
5917 : [ 9.27734e-006 ]
5918 : [ 8.61308e-006 ]
5919 : [ 8.75666e-006 ]
5920 : [ 8.67614e-006 ]
5921 : [ 8.70111e-006 ]
5922 : [ 9.51837e-006 ]
5923 : [ 9.07529e-006 ]
5924 : [ 8.64423e-006 ]
5925 : [ 8.72743e-006 ]
5926 : [ 8.9242e-006  ]
5927 : [ 8.82668e-006 ]
5928 : [ 8.85153e-006 ]
5929 : [ 9.74118e-006 ]
5930 : [ 9.88201e-006 ]
5931 : [ 8.88229e-006 ]
5932 : [ 8.76416e-006 ]
5933 : [ 8.82251e-006 ]
5934 : [ 8.61633e-006 ]
5935 : [ 8.91048e-006 ]
5936 : [ 8.60701e-006 ]
5937 : [ 8.76769e-006 ]
5938 : [ 8.83104e-006 ]
5939 : [ 9.10355e-006 ]
5940 : [ 8.80002e-006 ]
5941 : [ 9.8669e-006  ]
5942 : [ 8.73128e-006 ]
5943 : [ 8.50769e-006 ]
5944 : [ 8.67428e-006 ]
5945 : [ 8.55536e-006 ]
5946 : [ 8.54982e-006 ]
5947 : [ 9.92103e-006 ]
5948 : [ 9.84869e-006 ]
5949 : [ 8.94673e-006 ]
5950 : [ 8.86118e-006 ]
5951 : [ 8.62895e-006 ]
5952 : [ 8.72868e-006 ]
5953 : [ 8.87429e-006 ]
5954 : [ 8.58646e-006 ]
5955 : [ 8.78723e-006 ]
5956 : [ 8.93905e-006 ]
5957 : [ 9.71984e-006 ]
5958 : [ 9.52267e-006 ]
5959 : [ 9.37286e-006 ]
5960 : [ 9.9714e-006  ]
5961 : [ 8.77144e-006 ]
5962 : [ 8.60709e-006 ]
5963 : [ 8.68583e-006 ]
5964 : [ 8.61808e-006 ]
5965 : [ 9.30586e-006 ]
5966 : [ 8.76605e-006 ]
5967 : [ 8.87646e-006 ]
5968 : [ 8.68537e-006 ]
5969 : [ 9.34429e-006 ]
5970 : [ 8.83272e-006 ]
5971 : [ 9.66469e-006 ]
5972 : [ 1.00404e-005 ]
5973 : [ 8.99286e-006 ]
5974 : [ 8.62287e-006 ]
5975 : [ 8.99877e-006 ]
5976 : [ 8.95288e-006 ]
5977 : [ 9.00138e-006 ]
5978 : [ 8.62176e-006 ]
5979 : [ 8.57223e-006 ]
5980 : [ 1.01978e-005 ]
5981 : [ 8.67393e-006 ]
5982 : [ 8.826e-006   ]
5983 : [ 8.62582e-006 ]
5984 : [ 8.60295e-006 ]
5985 : [ 9.01033e-006 ]
5986 : [ 8.49473e-006 ]
5987 : [ 8.5657e-006  ]
5988 : [ 9.10189e-006 ]
5989 : [ 8.32601e-006 ]
5990 : [ 8.59606e-006 ]
5991 : [ 9.3689e-006  ]
5992 : [ 8.65988e-006 ]
5993 : [ 8.96874e-006 ]
5994 : [ 8.83763e-006 ]
5995 : [ 9.3908e-006  ]
5996 : [ 9.52825e-006 ]
5997 : [ 8.88044e-006 ]
5998 : [ 9.39516e-006 ]
5999 : [ 8.8222e-006  ]
6000 : [ 8.61986e-006 ]
6001 : [ 9.14246e-006 ]
6002 : [ 9.21315e-006 ]
6003 : [ 8.84488e-006 ]
6004 : [ 8.62655e-006 ]
6005 : [ 8.77167e-006 ]
6006 : [ 9.40357e-006 ]
6007 : [ 8.63323e-006 ]
6008 : [ 8.79821e-006 ]
6009 : [ 9.14393e-006 ]
6010 : [ 9.05268e-006 ]
6011 : [ 8.7671e-006  ]
6012 : [ 8.64954e-006 ]
6013 : [ 8.96979e-006 ]
6014 : [ 8.77297e-006 ]
6015 : [ 8.8507e-006  ]
6016 : [ 8.76183e-006 ]
6017 : [ 8.64992e-006 ]
6018 : [ 8.53918e-006 ]
6019 : [ 8.48592e-006 ]
6020 : [ 8.90141e-006 ]
6021 : [ 8.63791e-006 ]
6022 : [ 9.0864e-006  ]
6023 : [ 8.84583e-006 ]
6024 : [ 8.88364e-006 ]
6025 : [ 8.51478e-006 ]
6026 : [ 8.90652e-006 ]
6027 : [ 9.01869e-006 ]
6028 : [ 8.82886e-006 ]
6029 : [ 8.84489e-006 ]
6030 : [ 8.65595e-006 ]
6031 : [ 8.60061e-006 ]
6032 : [ 8.42899e-006 ]
6033 : [ 8.76356e-006 ]
6034 : [ 8.92154e-006 ]
6035 : [ 9.75555e-006 ]
6036 : [ 9.38597e-006 ]
6037 : [ 8.67274e-006 ]
6038 : [ 8.53629e-006 ]
6039 : [ 8.73985e-006 ]
6040 : [ 8.89265e-006 ]
6041 : [ 1.01638e-005 ]
6042 : [ 9.65535e-006 ]
6043 : [ 8.76035e-006 ]
6044 : [ 8.58813e-006 ]
6045 : [ 8.68566e-006 ]
6046 : [ 8.91159e-006 ]
6047 : [ 9.26171e-006 ]
6048 : [ 8.80975e-006 ]
6049 : [ 8.6076e-006  ]
6050 : [ 8.88204e-006 ]
6051 : [ 8.71044e-006 ]
6052 : [ 9.23067e-006 ]
6053 : [ 8.70921e-006 ]
6054 : [ 8.70551e-006 ]
6055 : [ 8.78737e-006 ]
6056 : [ 9.94818e-006 ]
6057 : [ 8.77308e-006 ]
6058 : [ 8.81211e-006 ]
6059 : [ 8.63098e-006 ]
6060 : [ 9.64904e-006 ]
6061 : [ 8.66219e-006 ]
6062 : [ 8.89143e-006 ]
6063 : [ 8.76649e-006 ]
6064 : [ 8.95911e-006 ]
6065 : [ 8.94084e-006 ]
6066 : [ 9.06908e-006 ]
6067 : [ 9.39306e-006 ]
6068 : [ 8.67065e-006 ]
6069 : [ 9.70791e-006 ]
6070 : [ 9.47105e-006 ]
6071 : [ 8.68194e-006 ]
6072 : [ 8.65232e-006 ]
6073 : [ 9.23527e-006 ]
6074 : [ 8.81528e-006 ]
6075 : [ 9.36744e-006 ]
6076 : [ 9.00209e-006 ]
6077 : [ 9.12173e-006 ]
6078 : [ 8.44799e-006 ]
6079 : [ 9.14426e-006 ]
6080 : [ 8.6797e-006  ]
6081 : [ 9.55943e-006 ]
6082 : [ 8.87418e-006 ]
6083 : [ 8.91081e-006 ]
6084 : [ 8.60077e-006 ]
6085 : [ 8.68107e-006 ]
6086 : [ 9.78478e-006 ]
6087 : [ 8.72068e-006 ]
6088 : [ 8.97948e-006 ]
6089 : [ 8.9101e-006  ]
6090 : [ 8.52514e-006 ]
6091 : [ 9.6151e-006  ]
6092 : [ 8.84361e-006 ]
6093 : [ 8.78359e-006 ]
6094 : [ 9.07341e-006 ]
6095 : [ 8.80014e-006 ]
6096 : [ 8.86801e-006 ]
6097 : [ 8.82179e-006 ]
6098 : [ 9.33653e-006 ]
6099 : [ 9.29938e-006 ]
6100 : [ 8.56232e-006 ]
6101 : [ 8.54304e-006 ]
6102 : [ 8.7403e-006  ]
6103 : [ 8.73689e-006 ]
6104 : [ 9.01319e-006 ]
6105 : [ 8.52635e-006 ]
6106 : [ 8.75292e-006 ]
6107 : [ 8.55455e-006 ]
6108 : [ 8.82906e-006 ]
6109 : [ 8.83067e-006 ]
6110 : [ 8.79802e-006 ]
6111 : [ 8.71173e-006 ]
6112 : [ 8.89863e-006 ]
6113 : [ 8.95783e-006 ]
6114 : [ 8.97686e-006 ]
6115 : [ 9.10135e-006 ]
6116 : [ 9.50143e-006 ]
6117 : [ 8.71633e-006 ]
6118 : [ 8.72657e-006 ]
6119 : [ 8.84021e-006 ]
6120 : [ 9.74722e-006 ]
6121 : [ 8.89927e-006 ]
6122 : [ 8.5573e-006  ]
6123 : [ 8.70262e-006 ]
6124 : [ 8.38046e-006 ]
6125 : [ 8.78931e-006 ]
6126 : [ 8.96119e-006 ]
6127 : [ 8.65046e-006 ]
6128 : [ 8.45805e-006 ]
6129 : [ 8.41184e-006 ]
6130 : [ 8.60475e-006 ]
6131 : [ 8.85802e-006 ]
6132 : [ 8.96171e-006 ]
6133 : [ 8.66502e-006 ]
6134 : [ 9.01674e-006 ]
6135 : [ 8.7516e-006  ]
6136 : [ 8.46854e-006 ]
6137 : [ 8.77428e-006 ]
6138 : [ 8.53194e-006 ]
6139 : [ 8.80599e-006 ]
6140 : [ 8.67523e-006 ]
6141 : [ 8.55929e-006 ]
6142 : [ 9.21867e-006 ]
6143 : [ 9.49184e-006 ]
6144 : [ 8.55361e-006 ]
6145 : [ 8.85876e-006 ]
6146 : [ 8.53595e-006 ]
6147 : [ 9.79201e-006 ]
6148 : [ 8.61825e-006 ]
6149 : [ 8.66723e-006 ]
6150 : [ 9.00705e-006 ]
6151 : [ 8.39028e-006 ]
6152 : [ 8.70785e-006 ]
6153 : [ 9.11068e-006 ]
6154 : [ 8.79775e-006 ]
6155 : [ 8.88087e-006 ]
6156 : [ 8.74279e-006 ]
6157 : [ 8.99281e-006 ]
6158 : [ 8.54649e-006 ]
6159 : [ 8.80368e-006 ]
6160 : [ 8.77323e-006 ]
6161 : [ 9.89899e-006 ]
6162 : [ 8.62784e-006 ]
6163 : [ 8.61831e-006 ]
6164 : [ 8.71026e-006 ]
6165 : [ 8.62239e-006 ]
6166 : [ 9.76755e-006 ]
6167 : [ 8.81632e-006 ]
6168 : [ 8.79732e-006 ]
6169 : [ 9.11123e-006 ]
6170 : [ 8.8404e-006  ]
6171 : [ 8.64597e-006 ]
6172 : [ 8.99414e-006 ]
6173 : [ 8.98642e-006 ]
6174 : [ 8.4314e-006  ]
6175 : [ 8.87044e-006 ]
6176 : [ 9.00668e-006 ]
6177 : [ 9.04423e-006 ]
6178 : [ 9.48967e-006 ]
6179 : [ 8.90224e-006 ]
6180 : [ 9.80073e-006 ]
6181 : [ 8.59673e-006 ]
6182 : [ 8.84863e-006 ]
6183 : [ 8.97322e-006 ]
6184 : [ 8.80506e-006 ]
6185 : [ 8.64615e-006 ]
6186 : [ 8.71097e-006 ]
6187 : [ 8.9356e-006  ]
6188 : [ 8.85132e-006 ]
6189 : [ 8.4633e-006  ]
6190 : [ 8.54738e-006 ]
6191 : [ 8.56401e-006 ]
6192 : [ 8.94986e-006 ]
6193 : [ 8.7282e-006  ]
6194 : [ 8.98329e-006 ]
6195 : [ 8.7921e-006  ]
6196 : [ 9.28527e-006 ]
6197 : [ 8.79243e-006 ]
6198 : [ 8.7004e-006  ]
6199 : [ 9.61418e-006 ]
6200 : [ 9.43e-006    ]
6201 : [ 8.71257e-006 ]
6202 : [ 8.48983e-006 ]
6203 : [ 8.79775e-006 ]
6204 : [ 8.75083e-006 ]
6205 : [ 8.70795e-006 ]
6206 : [ 8.92741e-006 ]
6207 : [ 8.88922e-006 ]
6208 : [ 8.68992e-006 ]
6209 : [ 8.63999e-006 ]
6210 : [ 8.68084e-006 ]
6211 : [ 9.97955e-006 ]
6212 : [ 9.24179e-006 ]
6213 : [ 8.67171e-006 ]
6214 : [ 1.00848e-005 ]
6215 : [ 9.774e-006   ]
6216 : [ 8.97696e-006 ]
6217 : [ 8.93443e-006 ]
6218 : [ 8.84409e-006 ]
6219 : [ 8.92572e-006 ]
6220 : [ 8.58787e-006 ]
6221 : [ 8.77882e-006 ]
6222 : [ 9.05745e-006 ]
6223 : [ 8.72647e-006 ]
6224 : [ 1.00278e-005 ]
6225 : [ 8.85356e-006 ]
6226 : [ 8.76669e-006 ]
6227 : [ 8.49451e-006 ]
6228 : [ 8.8883e-006  ]
6229 : [ 8.5006e-006  ]
6230 : [ 8.70662e-006 ]
6231 : [ 8.49144e-006 ]
6232 : [ 9.36695e-006 ]
6233 : [ 9.57014e-006 ]
6234 : [ 8.84816e-006 ]
6235 : [ 8.88213e-006 ]
6236 : [ 9.27101e-006 ]
6237 : [ 8.73094e-006 ]
6238 : [ 8.8393e-006  ]
6239 : [ 9.23185e-006 ]
6240 : [ 8.94669e-006 ]
6241 : [ 8.76718e-006 ]
6242 : [ 9.30538e-006 ]
6243 : [ 8.82584e-006 ]
6244 : [ 8.72706e-006 ]
6245 : [ 8.74218e-006 ]
6246 : [ 8.65178e-006 ]
6247 : [ 9.85193e-006 ]
6248 : [ 8.70496e-006 ]
6249 : [ 9.1083e-006  ]
6250 : [ 9.33138e-006 ]
6251 : [ 8.60491e-006 ]
6252 : [ 8.70687e-006 ]
6253 : [ 9.33159e-006 ]
6254 : [ 8.71475e-006 ]
6255 : [ 8.68822e-006 ]
6256 : [ 8.86932e-006 ]
6257 : [ 8.48926e-006 ]
6258 : [ 8.65468e-006 ]
6259 : [ 8.79876e-006 ]
6260 : [ 8.96049e-006 ]
6261 : [ 9.06291e-006 ]
6262 : [ 8.63795e-006 ]
6263 : [ 9.5468e-006  ]
6264 : [ 9.21792e-006 ]
6265 : [ 8.82248e-006 ]
6266 : [ 8.97552e-006 ]
6267 : [ 8.68642e-006 ]
6268 : [ 8.94352e-006 ]
6269 : [ 8.6606e-006  ]
6270 : [ 8.69935e-006 ]
6271 : [ 8.89015e-006 ]
6272 : [ 8.51836e-006 ]
6273 : [ 1.00453e-005 ]
6274 : [ 8.86534e-006 ]
6275 : [ 8.63331e-006 ]
6276 : [ 9.02732e-006 ]
6277 : [ 8.64053e-006 ]
6278 : [ 9.40044e-006 ]
6279 : [ 8.61978e-006 ]
6280 : [ 8.70555e-006 ]
6281 : [ 8.61141e-006 ]
6282 : [ 8.88371e-006 ]
6283 : [ 8.6233e-006  ]
6284 : [ 8.81019e-006 ]
6285 : [ 9.49015e-006 ]
6286 : [ 9.32935e-006 ]
6287 : [ 9.40777e-006 ]
6288 : [ 8.659e-006   ]
6289 : [ 8.65751e-006 ]
6290 : [ 8.63853e-006 ]
6291 : [ 8.64412e-006 ]
6292 : [ 9.78226e-006 ]
6293 : [ 9.84029e-006 ]
6294 : [ 8.63615e-006 ]
6295 : [ 1.00276e-005 ]
6296 : [ 8.82395e-006 ]
6297 : [ 8.57522e-006 ]
6298 : [ 8.87607e-006 ]
6299 : [ 8.81798e-006 ]
6300 : [ 8.63468e-006 ]
6301 : [ 8.39318e-006 ]
6302 : [ 8.56274e-006 ]
6303 : [ 8.68684e-006 ]
6304 : [ 8.61748e-006 ]
6305 : [ 9.43836e-006 ]
6306 : [ 8.97815e-006 ]
6307 : [ 8.85336e-006 ]
6308 : [ 9.42844e-006 ]
6309 : [ 8.82952e-006 ]
6310 : [ 8.7904e-006  ]
6311 : [ 8.71707e-006 ]
6312 : [ 8.71471e-006 ]
6313 : [ 9.26944e-006 ]
6314 : [ 8.62808e-006 ]
6315 : [ 9.43708e-006 ]
6316 : [ 9.551e-006   ]
6317 : [ 1.01921e-005 ]
6318 : [ 8.84508e-006 ]
6319 : [ 8.76908e-006 ]
6320 : [ 8.56721e-006 ]
6321 : [ 8.83017e-006 ]
6322 : [ 9.87065e-006 ]
6323 : [ 9.12522e-006 ]
6324 : [ 8.76257e-006 ]
6325 : [ 8.54855e-006 ]
6326 : [ 8.69729e-006 ]
6327 : [ 9.21324e-006 ]
6328 : [ 8.6325e-006  ]
6329 : [ 8.59983e-006 ]
6330 : [ 8.72371e-006 ]
6331 : [ 8.56207e-006 ]
6332 : [ 8.5318e-006  ]
6333 : [ 8.89389e-006 ]
6334 : [ 8.47689e-006 ]
6335 : [ 9.45445e-006 ]
6336 : [ 9.45179e-006 ]
6337 : [ 9.39698e-006 ]
6338 : [ 8.62621e-006 ]
6339 : [ 8.77177e-006 ]
6340 : [ 8.67103e-006 ]
6341 : [ 9.14387e-006 ]
6342 : [ 1.00389e-005 ]
6343 : [ 8.69938e-006 ]
6344 : [ 8.68644e-006 ]
6345 : [ 8.90753e-006 ]
6346 : [ 8.42544e-006 ]
6347 : [ 8.49867e-006 ]
6348 : [ 8.55372e-006 ]
6349 : [ 8.847e-006   ]
6350 : [ 8.77798e-006 ]
6351 : [ 8.66857e-006 ]
6352 : [ 9.48983e-006 ]
6353 : [ 9.26152e-006 ]
6354 : [ 9.55589e-006 ]
6355 : [ 8.64698e-006 ]
6356 : [ 8.51768e-006 ]
6357 : [ 8.74404e-006 ]
6358 : [ 8.60659e-006 ]
6359 : [ 8.7214e-006  ]
6360 : [ 8.9301e-006  ]
6361 : [ 9.7662e-006  ]
6362 : [ 8.91021e-006 ]
6363 : [ 8.78409e-006 ]
6364 : [ 9.49379e-006 ]
6365 : [ 8.66327e-006 ]
6366 : [ 8.58315e-006 ]
6367 : [ 9.40313e-006 ]
6368 : [ 9.65908e-006 ]
6369 : [ 8.92716e-006 ]
6370 : [ 8.54212e-006 ]
6371 : [ 8.80039e-006 ]
6372 : [ 8.70937e-006 ]
6373 : [ 8.74076e-006 ]
6374 : [ 9.34139e-006 ]
6375 : [ 9.58717e-006 ]
6376 : [ 8.93548e-006 ]
6377 : [ 8.74767e-006 ]
6378 : [ 9.7667e-006  ]
6379 : [ 8.8258e-006  ]
6380 : [ 8.66797e-006 ]
6381 : [ 8.7437e-006  ]
6382 : [ 1.01902e-005 ]
6383 : [ 9.32618e-006 ]
6384 : [ 8.68584e-006 ]
6385 : [ 8.58381e-006 ]
6386 : [ 8.44229e-006 ]
6387 : [ 8.95383e-006 ]
6388 : [ 9.84443e-006 ]
6389 : [ 8.97288e-006 ]
6390 : [ 8.67453e-006 ]
6391 : [ 8.62738e-006 ]
6392 : [ 8.45952e-006 ]
6393 : [ 9.45139e-006 ]
6394 : [ 9.03524e-006 ]
6395 : [ 8.85629e-006 ]
6396 : [ 9.06727e-006 ]
6397 : [ 8.72804e-006 ]
6398 : [ 9.05505e-006 ]
6399 : [ 8.64445e-006 ]
6400 : [ 8.95731e-006 ]
6401 : [ 8.80726e-006 ]
6402 : [ 8.63583e-006 ]
6403 : [ 9.40601e-006 ]
6404 : [ 8.69062e-006 ]
6405 : [ 8.61505e-006 ]
6406 : [ 8.82725e-006 ]
6407 : [ 1.01293e-005 ]
6408 : [ 9.58606e-006 ]
6409 : [ 9.49022e-006 ]
6410 : [ 8.63173e-006 ]
6411 : [ 8.65876e-006 ]
6412 : [ 8.69833e-006 ]
6413 : [ 8.73483e-006 ]
6414 : [ 8.76132e-006 ]
6415 : [ 8.80717e-006 ]
6416 : [ 9.61595e-006 ]
6417 : [ 8.65269e-006 ]
6418 : [ 9.30824e-006 ]
6419 : [ 8.7136e-006  ]
6420 : [ 8.44083e-006 ]
6421 : [ 8.76668e-006 ]
6422 : [ 8.39927e-006 ]
6423 : [ 9.60162e-006 ]
6424 : [ 8.59398e-006 ]
6425 : [ 9.56422e-006 ]
6426 : [ 8.42939e-006 ]
6427 : [ 8.97152e-006 ]
6428 : [ 9.12185e-006 ]
6429 : [ 8.66768e-006 ]
6430 : [ 8.85642e-006 ]
6431 : [ 8.58722e-006 ]
6432 : [ 8.68424e-006 ]
6433 : [ 8.69758e-006 ]
6434 : [ 9.7648e-006  ]
6435 : [ 8.5673e-006  ]
6436 : [ 8.63103e-006 ]
6437 : [ 8.85247e-006 ]
6438 : [ 9.44285e-006 ]
6439 : [ 8.61047e-006 ]
6440 : [ 8.53605e-006 ]
6441 : [ 8.83915e-006 ]
6442 : [ 9.14659e-006 ]
6443 : [ 8.75521e-006 ]
6444 : [ 8.74828e-006 ]
6445 : [ 8.88568e-006 ]
6446 : [ 9.4479e-006  ]
6447 : [ 8.43656e-006 ]
6448 : [ 8.63571e-006 ]
6449 : [ 8.8147e-006  ]
6450 : [ 9.24135e-006 ]
6451 : [ 8.82084e-006 ]
6452 : [ 8.64318e-006 ]
6453 : [ 8.90308e-006 ]
6454 : [ 8.67473e-006 ]
6455 : [ 8.4607e-006  ]
6456 : [ 8.88731e-006 ]
6457 : [ 9.19125e-006 ]
6458 : [ 8.58412e-006 ]
6459 : [ 8.61405e-006 ]
6460 : [ 8.58833e-006 ]
6461 : [ 8.72822e-006 ]
6462 : [ 9.53509e-006 ]
6463 : [ 9.58499e-006 ]
6464 : [ 8.58406e-006 ]
6465 : [ 9.57946e-006 ]
6466 : [ 8.7412e-006  ]
6467 : [ 9.20815e-006 ]
6468 : [ 9.35933e-006 ]
6469 : [ 9.41557e-006 ]
6470 : [ 9.10382e-006 ]
6471 : [ 8.64714e-006 ]
6472 : [ 8.64265e-006 ]
6473 : [ 9.00851e-006 ]
6474 : [ 8.84111e-006 ]
6475 : [ 8.75994e-006 ]
6476 : [ 8.84338e-006 ]
6477 : [ 8.6298e-006  ]
6478 : [ 8.80578e-006 ]
6479 : [ 8.7206e-006  ]
6480 : [ 8.78922e-006 ]
6481 : [ 8.86655e-006 ]
6482 : [ 9.43692e-006 ]
6483 : [ 8.56366e-006 ]
6484 : [ 8.81829e-006 ]
6485 : [ 8.68852e-006 ]
6486 : [ 8.70697e-006 ]
6487 : [ 9.81219e-006 ]
6488 : [ 8.48126e-006 ]
6489 : [ 9.14397e-006 ]
6490 : [ 8.55199e-006 ]
6491 : [ 9.45085e-006 ]
6492 : [ 9.08569e-006 ]
6493 : [ 9.4524e-006  ]
6494 : [ 8.85511e-006 ]
6495 : [ 8.79044e-006 ]
6496 : [ 9.73932e-006 ]
6497 : [ 9.04777e-006 ]
6498 : [ 8.67992e-006 ]
6499 : [ 8.55702e-006 ]
6500 : [ 9.45426e-006 ]
6501 : [ 8.33908e-006 ]
6502 : [ 9.00044e-006 ]
6503 : [ 8.83678e-006 ]
6504 : [ 8.61143e-006 ]
6505 : [ 9.19613e-006 ]
6506 : [ 9.82246e-006 ]
6507 : [ 9.36574e-006 ]
6508 : [ 8.88396e-006 ]
6509 : [ 8.59537e-006 ]
6510 : [ 8.75917e-006 ]
6511 : [ 9.91822e-006 ]
6512 : [ 8.65409e-006 ]
6513 : [ 9.94318e-006 ]
6514 : [ 8.43834e-006 ]
6515 : [ 8.7659e-006  ]
6516 : [ 8.94335e-006 ]
6517 : [ 8.73087e-006 ]
6518 : [ 8.42079e-006 ]
6519 : [ 8.56e-006    ]
6520 : [ 8.91589e-006 ]
6521 : [ 8.80822e-006 ]
6522 : [ 9.38694e-006 ]
6523 : [ 1.0135e-005  ]
6524 : [ 8.99727e-006 ]
6525 : [ 8.42127e-006 ]
6526 : [ 8.94398e-006 ]
6527 : [ 8.80987e-006 ]
6528 : [ 9.177e-006   ]
6529 : [ 8.64899e-006 ]
6530 : [ 8.9973e-006  ]
6531 : [ 8.9612e-006  ]
6532 : [ 9.22653e-006 ]
6533 : [ 1.00505e-005 ]
6534 : [ 8.80612e-006 ]
6535 : [ 8.61417e-006 ]
6536 : [ 8.85922e-006 ]
6537 : [ 8.86263e-006 ]
6538 : [ 8.73413e-006 ]
6539 : [ 9.21922e-006 ]
6540 : [ 8.87419e-006 ]
6541 : [ 9.74991e-006 ]
6542 : [ 9.32341e-006 ]
6543 : [ 9.9594e-006  ]
6544 : [ 8.51097e-006 ]
6545 : [ 9.30831e-006 ]
6546 : [ 8.86866e-006 ]
6547 : [ 8.53369e-006 ]
6548 : [ 9.4127e-006  ]
6549 : [ 9.14437e-006 ]
6550 : [ 8.7346e-006  ]
6551 : [ 8.80564e-006 ]
6552 : [ 8.81125e-006 ]
6553 : [ 8.7789e-006  ]
6554 : [ 8.67099e-006 ]
6555 : [ 8.49247e-006 ]
6556 : [ 8.95767e-006 ]
6557 : [ 8.68345e-006 ]
6558 : [ 9.73354e-006 ]
6559 : [ 8.86945e-006 ]
6560 : [ 8.82121e-006 ]
6561 : [ 8.61405e-006 ]
6562 : [ 8.64463e-006 ]
6563 : [ 8.60045e-006 ]
6564 : [ 8.44771e-006 ]
6565 : [ 8.52411e-006 ]
6566 : [ 9.57701e-006 ]
6567 : [ 1.01592e-005 ]
6568 : [ 9.74345e-006 ]
6569 : [ 9.94489e-006 ]
6570 : [ 8.91165e-006 ]
6571 : [ 8.79464e-006 ]
6572 : [ 8.87039e-006 ]
6573 : [ 8.57757e-006 ]
6574 : [ 9.35731e-006 ]
6575 : [ 9.52141e-006 ]
6576 : [ 8.87504e-006 ]
6577 : [ 9.25229e-006 ]
6578 : [ 9.51751e-006 ]
6579 : [ 9.1005e-006  ]
6580 : [ 9.87966e-006 ]
6581 : [ 9.23713e-006 ]
6582 : [ 8.57036e-006 ]
6583 : [ 8.55861e-006 ]
6584 : [ 8.88582e-006 ]
6585 : [ 9.11303e-006 ]
6586 : [ 8.85816e-006 ]
6587 : [ 8.86054e-006 ]
6588 : [ 8.71581e-006 ]
6589 : [ 8.55943e-006 ]
6590 : [ 8.7282e-006  ]
6591 : [ 8.89291e-006 ]
6592 : [ 8.47868e-006 ]
6593 : [ 8.85567e-006 ]
6594 : [ 8.78442e-006 ]
6595 : [ 8.85962e-006 ]
6596 : [ 9.19657e-006 ]
6597 : [ 9.04831e-006 ]
6598 : [ 8.56594e-006 ]
6599 : [ 8.70716e-006 ]
6600 : [ 8.7136e-006  ]
6601 : [ 8.63035e-006 ]
6602 : [ 8.85285e-006 ]
6603 : [ 8.6046e-006  ]
6604 : [ 8.44684e-006 ]
6605 : [ 8.80733e-006 ]
6606 : [ 8.81859e-006 ]
6607 : [ 8.55931e-006 ]
6608 : [ 8.72895e-006 ]
6609 : [ 8.52081e-006 ]
6610 : [ 8.96557e-006 ]
6611 : [ 8.82581e-006 ]
6612 : [ 9.11258e-006 ]
6613 : [ 9.51814e-006 ]
6614 : [ 8.70127e-006 ]
6615 : [ 9.40221e-006 ]
6616 : [ 8.5237e-006  ]
6617 : [ 8.6004e-006  ]
6618 : [ 8.7514e-006  ]
6619 : [ 8.55892e-006 ]
6620 : [ 9.54302e-006 ]
6621 : [ 8.74014e-006 ]
6622 : [ 8.76966e-006 ]
6623 : [ 8.54671e-006 ]
6624 : [ 8.74639e-006 ]
6625 : [ 8.34236e-006 ]
6626 : [ 9.55039e-006 ]
6627 : [ 8.66916e-006 ]
6628 : [ 8.91819e-006 ]
6629 : [ 9.77139e-006 ]
6630 : [ 8.9253e-006  ]
6631 : [ 8.51415e-006 ]
6632 : [ 8.85477e-006 ]
6633 : [ 8.62035e-006 ]
6634 : [ 8.58742e-006 ]
6635 : [ 9.88919e-006 ]
6636 : [ 8.64255e-006 ]
6637 : [ 8.71225e-006 ]
6638 : [ 9.58504e-006 ]
6639 : [ 8.7153e-006  ]
6640 : [ 8.74848e-006 ]
6641 : [ 8.55818e-006 ]
6642 : [ 8.52368e-006 ]
6643 : [ 8.73897e-006 ]
6644 : [ 8.6351e-006  ]
6645 : [ 9.00182e-006 ]
6646 : [ 9.36329e-006 ]
6647 : [ 9.52607e-006 ]
6648 : [ 9.02029e-006 ]
6649 : [ 9.85592e-006 ]
6650 : [ 8.52478e-006 ]
6651 : [ 8.64523e-006 ]
6652 : [ 8.59702e-006 ]
6653 : [ 8.87627e-006 ]
6654 : [ 9.56635e-006 ]
6655 : [ 8.98283e-006 ]
6656 : [ 8.80715e-006 ]
6657 : [ 8.805e-006   ]
6658 : [ 8.73524e-006 ]
6659 : [ 8.4701e-006  ]
6660 : [ 8.69003e-006 ]
6661 : [ 8.97744e-006 ]
6662 : [ 8.61274e-006 ]
6663 : [ 8.66431e-006 ]
6664 : [ 9.91143e-006 ]
6665 : [ 8.77559e-006 ]
6666 : [ 8.70746e-006 ]
6667 : [ 9.87662e-006 ]
6668 : [ 8.82645e-006 ]
6669 : [ 8.608e-006   ]
6670 : [ 8.87404e-006 ]
6671 : [ 8.53682e-006 ]
6672 : [ 8.54195e-006 ]
6673 : [ 8.5708e-006  ]
6674 : [ 8.55591e-006 ]
6675 : [ 8.68082e-006 ]
6676 : [ 9.35617e-006 ]
6677 : [ 9.02647e-006 ]
6678 : [ 9.12815e-006 ]
6679 : [ 9.11565e-006 ]
6680 : [ 9.75353e-006 ]
6681 : [ 8.70387e-006 ]
6682 : [ 8.97508e-006 ]
6683 : [ 8.95578e-006 ]
6684 : [ 8.88217e-006 ]
6685 : [ 8.54636e-006 ]
6686 : [ 8.66587e-006 ]
6687 : [ 9.0831e-006  ]
6688 : [ 8.76119e-006 ]
6689 : [ 8.69374e-006 ]
6690 : [ 9.20992e-006 ]
6691 : [ 9.83243e-006 ]
6692 : [ 9.0814e-006  ]
6693 : [ 8.98822e-006 ]
6694 : [ 8.53642e-006 ]
6695 : [ 9.38975e-006 ]
6696 : [ 8.86278e-006 ]
6697 : [ 9.14717e-006 ]
6698 : [ 8.49535e-006 ]
6699 : [ 8.79614e-006 ]
6700 : [ 8.74573e-006 ]
6701 : [ 9.15888e-006 ]
6702 : [ 8.85139e-006 ]
6703 : [ 8.68905e-006 ]
6704 : [ 9.26009e-006 ]
6705 : [ 9.52287e-006 ]
6706 : [ 9.86617e-006 ]
6707 : [ 8.5314e-006  ]
6708 : [ 8.83043e-006 ]
6709 : [ 9.25097e-006 ]
6710 : [ 8.90483e-006 ]
6711 : [ 9.0207e-006  ]
6712 : [ 8.55152e-006 ]
6713 : [ 9.19886e-006 ]
6714 : [ 8.53224e-006 ]
6715 : [ 9.39947e-006 ]
6716 : [ 8.95766e-006 ]
6717 : [ 8.93884e-006 ]
6718 : [ 8.333e-006   ]
6719 : [ 8.87489e-006 ]
6720 : [ 8.60978e-006 ]
6721 : [ 8.84382e-006 ]
6722 : [ 8.91175e-006 ]
6723 : [ 9.81559e-006 ]
6724 : [ 8.57599e-006 ]
6725 : [ 8.96772e-006 ]
6726 : [ 8.90646e-006 ]
6727 : [ 8.46417e-006 ]
6728 : [ 8.75343e-006 ]
6729 : [ 9.42759e-006 ]
6730 : [ 9.79089e-006 ]
6731 : [ 8.72476e-006 ]
6732 : [ 8.87619e-006 ]
6733 : [ 9.62918e-006 ]
6734 : [ 9.00016e-006 ]
6735 : [ 8.92229e-006 ]
6736 : [ 8.62012e-006 ]
6737 : [ 8.90667e-006 ]
6738 : [ 8.70745e-006 ]
6739 : [ 8.62302e-006 ]
6740 : [ 8.63935e-006 ]
6741 : [ 9.39222e-006 ]
6742 : [ 9.3236e-006  ]
6743 : [ 8.60513e-006 ]
6744 : [ 8.88537e-006 ]
6745 : [ 9.92438e-006 ]
6746 : [ 8.81264e-006 ]
6747 : [ 9.13849e-006 ]
6748 : [ 8.81586e-006 ]
6749 : [ 8.52075e-006 ]
6750 : [ 8.68007e-006 ]
6751 : [ 1.01607e-005 ]
6752 : [ 8.7459e-006  ]
6753 : [ 9.58591e-006 ]
6754 : [ 8.4741e-006  ]
6755 : [ 9.12327e-006 ]
6756 : [ 8.70373e-006 ]
6757 : [ 9.11438e-006 ]
6758 : [ 8.56031e-006 ]
6759 : [ 8.82879e-006 ]
6760 : [ 8.5924e-006  ]
6761 : [ 8.86196e-006 ]
6762 : [ 9.11302e-006 ]
6763 : [ 9.78138e-006 ]
6764 : [ 8.85246e-006 ]
6765 : [ 9.6308e-006  ]
6766 : [ 8.78131e-006 ]
6767 : [ 8.62726e-006 ]
6768 : [ 9.48219e-006 ]
6769 : [ 8.39081e-006 ]
6770 : [ 9.49165e-006 ]
6771 : [ 9.04603e-006 ]
6772 : [ 8.89904e-006 ]
6773 : [ 8.78897e-006 ]
6774 : [ 8.71499e-006 ]
6775 : [ 8.61931e-006 ]
6776 : [ 8.62082e-006 ]
6777 : [ 9.83711e-006 ]
6778 : [ 8.69811e-006 ]
6779 : [ 8.59897e-006 ]
6780 : [ 8.69915e-006 ]
6781 : [ 9.29276e-006 ]
6782 : [ 8.95156e-006 ]
6783 : [ 9.52507e-006 ]
6784 : [ 8.58727e-006 ]
6785 : [ 9.57926e-006 ]
6786 : [ 9.62786e-006 ]
6787 : [ 8.47566e-006 ]
6788 : [ 8.62832e-006 ]
6789 : [ 8.63239e-006 ]
6790 : [ 9.52569e-006 ]
6791 : [ 8.64354e-006 ]
6792 : [ 8.66375e-006 ]
6793 : [ 8.81559e-006 ]
6794 : [ 8.67745e-006 ]
6795 : [ 9.21099e-006 ]
6796 : [ 8.94411e-006 ]
6797 : [ 9.05445e-006 ]
6798 : [ 8.65628e-006 ]
6799 : [ 8.45771e-006 ]
6800 : [ 8.55286e-006 ]
6801 : [ 9.27367e-006 ]
6802 : [ 8.45463e-006 ]
6803 : [ 8.88969e-006 ]
6804 : [ 8.58736e-006 ]
6805 : [ 9.00121e-006 ]
6806 : [ 9.31276e-006 ]
6807 : [ 8.66374e-006 ]
6808 : [ 8.77516e-006 ]
6809 : [ 9.74023e-006 ]
6810 : [ 9.03502e-006 ]
6811 : [ 8.88365e-006 ]
6812 : [ 8.82385e-006 ]
6813 : [ 8.53322e-006 ]
6814 : [ 8.70588e-006 ]
6815 : [ 9.28038e-006 ]
6816 : [ 8.90084e-006 ]
6817 : [ 8.63903e-006 ]
6818 : [ 8.63217e-006 ]
6819 : [ 8.5757e-006  ]
6820 : [ 8.54026e-006 ]
6821 : [ 9.5663e-006  ]
6822 : [ 8.98664e-006 ]
6823 : [ 8.63377e-006 ]
6824 : [ 8.84674e-006 ]
6825 : [ 8.51725e-006 ]
6826 : [ 9.90118e-006 ]
6827 : [ 9.77633e-006 ]
6828 : [ 8.61475e-006 ]
6829 : [ 9.73889e-006 ]
6830 : [ 8.69586e-006 ]
6831 : [ 8.79355e-006 ]
6832 : [ 9.55169e-006 ]
6833 : [ 8.94006e-006 ]
6834 : [ 8.93407e-006 ]
6835 : [ 8.76191e-006 ]
6836 : [ 8.77174e-006 ]
6837 : [ 8.81057e-006 ]
6838 : [ 8.93583e-006 ]
6839 : [ 9.04099e-006 ]
6840 : [ 9.5292e-006  ]
6841 : [ 9.79276e-006 ]
6842 : [ 9.12506e-006 ]
6843 : [ 9.06291e-006 ]
6844 : [ 8.5113e-006  ]
6845 : [ 8.69442e-006 ]
6846 : [ 8.69405e-006 ]
6847 : [ 8.85413e-006 ]
6848 : [ 9.04937e-006 ]
6849 : [ 9.29132e-006 ]
6850 : [ 9.77222e-006 ]
6851 : [ 8.5886e-006  ]
6852 : [ 8.76303e-006 ]
6853 : [ 8.53285e-006 ]
6854 : [ 9.24935e-006 ]
6855 : [ 9.07181e-006 ]
6856 : [ 8.56038e-006 ]
6857 : [ 8.54481e-006 ]
6858 : [ 9.49704e-006 ]
6859 : [ 8.50751e-006 ]
6860 : [ 1.03009e-005 ]
6861 : [ 8.70464e-006 ]
6862 : [ 8.98344e-006 ]
6863 : [ 8.84599e-006 ]
6864 : [ 8.94472e-006 ]
6865 : [ 8.63048e-006 ]
6866 : [ 8.68437e-006 ]
6867 : [ 8.70408e-006 ]
6868 : [ 9.26711e-006 ]
6869 : [ 8.82758e-006 ]
6870 : [ 8.60797e-006 ]
6871 : [ 8.47416e-006 ]
6872 : [ 8.4478e-006  ]
6873 : [ 9.88901e-006 ]
6874 : [ 8.82484e-006 ]
6875 : [ 8.59705e-006 ]
6876 : [ 8.95443e-006 ]
6877 : [ 8.73685e-006 ]
6878 : [ 8.77106e-006 ]
6879 : [ 8.93763e-006 ]
6880 : [ 8.85458e-006 ]
6881 : [ 8.67712e-006 ]
6882 : [ 8.72435e-006 ]
6883 : [ 8.48833e-006 ]
6884 : [ 8.71629e-006 ]
6885 : [ 9.76026e-006 ]
6886 : [ 9.05587e-006 ]
6887 : [ 8.58925e-006 ]
6888 : [ 8.55616e-006 ]
6889 : [ 8.50149e-006 ]
6890 : [ 8.94312e-006 ]
6891 : [ 8.7144e-006  ]
6892 : [ 8.5059e-006  ]
6893 : [ 9.11603e-006 ]
6894 : [ 8.75783e-006 ]
6895 : [ 8.88914e-006 ]
6896 : [ 8.58392e-006 ]
6897 : [ 8.63994e-006 ]
6898 : [ 8.66024e-006 ]
6899 : [ 9.68659e-006 ]
6900 : [ 8.59524e-006 ]
6901 : [ 9.12518e-006 ]
6902 : [ 8.77602e-006 ]
6903 : [ 9.50568e-006 ]
6904 : [ 9.49592e-006 ]
6905 : [ 8.77756e-006 ]
6906 : [ 8.70711e-006 ]
6907 : [ 8.608e-006   ]
6908 : [ 8.63151e-006 ]
6909 : [ 8.86133e-006 ]
6910 : [ 9.42073e-006 ]
6911 : [ 8.75654e-006 ]
6912 : [ 9.15929e-006 ]
6913 : [ 8.83295e-006 ]
6914 : [ 8.54596e-006 ]
6915 : [ 9.52131e-006 ]
6916 : [ 9.08147e-006 ]
6917 : [ 8.69065e-006 ]
6918 : [ 8.59528e-006 ]
6919 : [ 8.71084e-006 ]
6920 : [ 8.71182e-006 ]
6921 : [ 8.9083e-006  ]
6922 : [ 9.70136e-006 ]
6923 : [ 8.718e-006   ]
6924 : [ 8.78611e-006 ]
6925 : [ 9.07531e-006 ]
6926 : [ 8.75707e-006 ]
6927 : [ 8.9662e-006  ]
6928 : [ 8.81286e-006 ]
6929 : [ 8.71196e-006 ]
6930 : [ 9.21555e-006 ]
6931 : [ 8.55218e-006 ]
6932 : [ 8.64881e-006 ]
6933 : [ 8.44741e-006 ]
6934 : [ 8.63909e-006 ]
6935 : [ 8.93571e-006 ]
6936 : [ 8.44426e-006 ]
6937 : [ 8.66188e-006 ]
6938 : [ 8.72611e-006 ]
6939 : [ 8.91224e-006 ]
6940 : [ 8.49876e-006 ]
6941 : [ 8.66487e-006 ]
6942 : [ 9.86193e-006 ]
6943 : [ 8.86891e-006 ]
6944 : [ 1.01928e-005 ]
6945 : [ 9.62343e-006 ]
6946 : [ 8.71659e-006 ]
6947 : [ 8.81676e-006 ]
6948 : [ 8.55354e-006 ]
6949 : [ 8.84548e-006 ]
6950 : [ 8.58853e-006 ]
6951 : [ 9.16833e-006 ]
6952 : [ 8.704e-006   ]
6953 : [ 9.85139e-006 ]
6954 : [ 8.89397e-006 ]
6955 : [ 8.5228e-006  ]
6956 : [ 8.52566e-006 ]
6957 : [ 8.71975e-006 ]
6958 : [ 8.69382e-006 ]
6959 : [ 8.75291e-006 ]
6960 : [ 8.55256e-006 ]
6961 : [ 8.90896e-006 ]
6962 : [ 8.75302e-006 ]
6963 : [ 8.76389e-006 ]
6964 : [ 9.02641e-006 ]
6965 : [ 8.62978e-006 ]
6966 : [ 8.44258e-006 ]
6967 : [ 8.66724e-006 ]
6968 : [ 1.00696e-005 ]
6969 : [ 8.46807e-006 ]
6970 : [ 8.60335e-006 ]
6971 : [ 8.82392e-006 ]
6972 : [ 8.51678e-006 ]
6973 : [ 8.59673e-006 ]
6974 : [ 9.89531e-006 ]
6975 : [ 8.78267e-006 ]
6976 : [ 8.77957e-006 ]
6977 : [ 8.83913e-006 ]
6978 : [ 8.77166e-006 ]
6979 : [ 8.84168e-006 ]
6980 : [ 8.54033e-006 ]
6981 : [ 8.67788e-006 ]
6982 : [ 8.79503e-006 ]
6983 : [ 8.63527e-006 ]
6984 : [ 8.47635e-006 ]
6985 : [ 8.48714e-006 ]
6986 : [ 9.30755e-006 ]
6987 : [ 8.65877e-006 ]
6988 : [ 1.01413e-005 ]
6989 : [ 8.5509e-006  ]
6990 : [ 9.91775e-006 ]
6991 : [ 9.31823e-006 ]
6992 : [ 8.9143e-006  ]
6993 : [ 8.76781e-006 ]
6994 : [ 9.61781e-006 ]
6995 : [ 9.00431e-006 ]
6996 : [ 8.87097e-006 ]
6997 : [ 9.74577e-006 ]
6998 : [ 9.64003e-006 ]
6999 : [ 8.88672e-006 ]
7000 : [ 9.16687e-006 ]
7001 : [ 9.46736e-006 ]
7002 : [ 8.88578e-006 ]
7003 : [ 9.919e-006   ]
7004 : [ 8.67359e-006 ]
7005 : [ 9.64189e-006 ]
7006 : [ 8.7695e-006  ]
7007 : [ 8.71633e-006 ]
7008 : [ 1.0069e-005  ]
7009 : [ 8.87007e-006 ]
7010 : [ 9.96126e-006 ]
7011 : [ 8.52624e-006 ]
7012 : [ 9.03731e-006 ]
7013 : [ 8.73644e-006 ]
7014 : [ 8.87811e-006 ]
7015 : [ 8.57466e-006 ]
7016 : [ 8.89884e-006 ]
7017 : [ 8.8747e-006  ]
7018 : [ 9.24254e-006 ]
7019 : [ 9.12962e-006 ]
7020 : [ 9.19417e-006 ]
7021 : [ 8.80639e-006 ]
7022 : [ 8.58823e-006 ]
7023 : [ 9.21091e-006 ]
7024 : [ 9.08579e-006 ]
7025 : [ 8.64421e-006 ]
7026 : [ 9.98032e-006 ]
7027 : [ 9.14766e-006 ]
7028 : [ 9.48518e-006 ]
7029 : [ 9.14937e-006 ]
7030 : [ 8.66478e-006 ]
7031 : [ 8.61369e-006 ]
7032 : [ 8.41664e-006 ]
7033 : [ 8.71827e-006 ]
7034 : [ 8.74028e-006 ]
7035 : [ 8.73604e-006 ]
7036 : [ 9.10205e-006 ]
7037 : [ 8.59294e-006 ]
7038 : [ 8.58984e-006 ]
7039 : [ 8.99605e-006 ]
7040 : [ 9.80499e-006 ]
7041 : [ 9.05751e-006 ]
7042 : [ 8.66208e-006 ]
7043 : [ 9.64785e-006 ]
7044 : [ 9.55629e-006 ]
7045 : [ 9.67525e-006 ]
7046 : [ 8.75936e-006 ]
7047 : [ 8.86559e-006 ]
7048 : [ 8.71208e-006 ]
7049 : [ 9.92352e-006 ]
7050 : [ 8.65356e-006 ]
7051 : [ 9.75498e-006 ]
7052 : [ 8.49083e-006 ]
7053 : [ 8.79536e-006 ]
7054 : [ 9.07083e-006 ]
7055 : [ 8.55187e-006 ]
7056 : [ 8.70938e-006 ]
7057 : [ 8.94657e-006 ]
7058 : [ 8.67183e-006 ]
7059 : [ 8.62373e-006 ]
7060 : [ 8.7715e-006  ]
7061 : [ 9.09166e-006 ]
7062 : [ 9.68764e-006 ]
7063 : [ 9.89327e-006 ]
7064 : [ 8.57364e-006 ]
7065 : [ 8.71925e-006 ]
7066 : [ 8.95537e-006 ]
7067 : [ 8.70632e-006 ]
7068 : [ 1.00223e-005 ]
7069 : [ 8.44986e-006 ]
7070 : [ 9.38354e-006 ]
7071 : [ 9.21531e-006 ]
7072 : [ 9.12641e-006 ]
7073 : [ 9.22758e-006 ]
7074 : [ 8.90857e-006 ]
7075 : [ 9.80205e-006 ]
7076 : [ 8.41346e-006 ]
7077 : [ 9.6376e-006  ]
7078 : [ 9.51348e-006 ]
7079 : [ 8.46935e-006 ]
7080 : [ 8.63714e-006 ]
7081 : [ 8.89002e-006 ]
7082 : [ 9.02057e-006 ]
7083 : [ 8.52415e-006 ]
7084 : [ 8.6223e-006  ]
7085 : [ 8.63706e-006 ]
7086 : [ 1.01304e-005 ]
7087 : [ 9.10139e-006 ]
7088 : [ 9.13311e-006 ]
7089 : [ 8.91388e-006 ]
7090 : [ 8.60745e-006 ]
7091 : [ 8.86085e-006 ]
7092 : [ 8.7516e-006  ]
7093 : [ 8.64185e-006 ]
7094 : [ 8.70949e-006 ]
7095 : [ 8.69653e-006 ]
7096 : [ 8.73114e-006 ]
7097 : [ 8.63156e-006 ]
7098 : [ 9.84263e-006 ]
7099 : [ 8.60051e-006 ]
7100 : [ 8.69907e-006 ]
7101 : [ 8.7955e-006  ]
7102 : [ 8.78909e-006 ]
7103 : [ 8.51365e-006 ]
7104 : [ 9.19939e-006 ]
7105 : [ 9.1479e-006  ]
7106 : [ 8.87846e-006 ]
7107 : [ 8.59984e-006 ]
7108 : [ 9.28712e-006 ]
7109 : [ 8.54467e-006 ]
7110 : [ 8.55033e-006 ]
7111 : [ 8.74026e-006 ]
7112 : [ 9.54407e-006 ]
7113 : [ 8.75242e-006 ]
7114 : [ 1.01756e-005 ]
7115 : [ 9.90374e-006 ]
7116 : [ 8.61712e-006 ]
7117 : [ 9.45862e-006 ]
7118 : [ 8.71379e-006 ]
7119 : [ 8.75883e-006 ]
7120 : [ 9.59064e-006 ]
7121 : [ 9.42455e-006 ]
7122 : [ 8.96504e-006 ]
7123 : [ 9.05921e-006 ]
7124 : [ 9.21197e-006 ]
7125 : [ 9.90536e-006 ]
7126 : [ 8.71802e-006 ]
7127 : [ 9.45459e-006 ]
7128 : [ 9.91743e-006 ]
7129 : [ 8.70483e-006 ]
7130 : [ 8.82098e-006 ]
7131 : [ 8.73867e-006 ]
7132 : [ 8.79016e-006 ]
7133 : [ 8.83803e-006 ]
7134 : [ 8.82745e-006 ]
7135 : [ 9.51921e-006 ]
7136 : [ 8.92081e-006 ]
7137 : [ 9.45678e-006 ]
7138 : [ 8.79306e-006 ]
7139 : [ 8.74613e-006 ]
7140 : [ 8.70107e-006 ]
7141 : [ 8.80049e-006 ]
7142 : [ 8.4791e-006  ]
7143 : [ 9.01954e-006 ]
7144 : [ 8.84408e-006 ]
7145 : [ 8.70954e-006 ]
7146 : [ 8.84905e-006 ]
7147 : [ 8.73437e-006 ]
7148 : [ 8.77271e-006 ]
7149 : [ 9.24622e-006 ]
7150 : [ 8.60506e-006 ]
7151 : [ 8.70009e-006 ]
7152 : [ 9.89655e-006 ]
7153 : [ 8.59474e-006 ]
7154 : [ 8.79849e-006 ]
7155 : [ 8.48646e-006 ]
7156 : [ 8.8425e-006  ]
7157 : [ 8.80987e-006 ]
7158 : [ 9.04935e-006 ]
7159 : [ 8.42409e-006 ]
7160 : [ 8.4881e-006  ]
7161 : [ 8.89222e-006 ]
7162 : [ 8.93072e-006 ]
7163 : [ 9.67123e-006 ]
7164 : [ 8.88858e-006 ]
7165 : [ 8.57228e-006 ]
7166 : [ 8.79658e-006 ]
7167 : [ 9.1503e-006  ]
7168 : [ 8.81481e-006 ]
7169 : [ 8.72318e-006 ]
7170 : [ 9.70985e-006 ]
7171 : [ 8.99422e-006 ]
7172 : [ 8.89069e-006 ]
7173 : [ 9.97133e-006 ]
7174 : [ 8.70908e-006 ]
7175 : [ 8.83703e-006 ]
7176 : [ 9.89367e-006 ]
7177 : [ 9.51206e-006 ]
7178 : [ 8.7139e-006  ]
7179 : [ 9.02038e-006 ]
7180 : [ 8.66887e-006 ]
7181 : [ 8.59318e-006 ]
7182 : [ 8.60233e-006 ]
7183 : [ 8.66154e-006 ]
7184 : [ 9.6182e-006  ]
7185 : [ 8.56756e-006 ]
7186 : [ 9.67622e-006 ]
7187 : [ 8.55428e-006 ]
7188 : [ 8.67482e-006 ]
7189 : [ 8.62682e-006 ]
7190 : [ 8.48379e-006 ]
7191 : [ 8.62257e-006 ]
7192 : [ 9.37578e-006 ]
7193 : [ 8.91234e-006 ]
7194 : [ 8.56769e-006 ]
7195 : [ 8.83378e-006 ]
7196 : [ 8.80685e-006 ]
7197 : [ 9.31802e-006 ]
7198 : [ 9.64366e-006 ]
7199 : [ 8.73488e-006 ]
7200 : [ 8.93243e-006 ]
7201 : [ 9.50628e-006 ]
7202 : [ 8.74327e-006 ]
7203 : [ 8.69961e-006 ]
7204 : [ 8.60417e-006 ]
7205 : [ 8.5892e-006  ]
7206 : [ 8.79759e-006 ]
7207 : [ 8.3851e-006  ]
7208 : [ 8.61314e-006 ]
7209 : [ 9.06904e-006 ]
7210 : [ 8.86329e-006 ]
7211 : [ 8.78304e-006 ]
7212 : [ 9.26515e-006 ]
7213 : [ 8.68014e-006 ]
7214 : [ 9.1941e-006  ]
7215 : [ 9.89406e-006 ]
7216 : [ 8.98176e-006 ]
7217 : [ 9.14622e-006 ]
7218 : [ 8.74939e-006 ]
7219 : [ 9.81261e-006 ]
7220 : [ 8.54628e-006 ]
7221 : [ 9.69575e-006 ]
7222 : [ 9.25536e-006 ]
7223 : [ 8.88979e-006 ]
7224 : [ 8.60232e-006 ]
7225 : [ 8.6407e-006  ]
7226 : [ 9.20256e-006 ]
7227 : [ 8.68736e-006 ]
7228 : [ 9.26092e-006 ]
7229 : [ 9.34636e-006 ]
7230 : [ 8.80589e-006 ]
7231 : [ 9.80597e-006 ]
7232 : [ 8.74452e-006 ]
7233 : [ 8.52567e-006 ]
7234 : [ 8.73011e-006 ]
7235 : [ 8.81365e-006 ]
7236 : [ 8.7864e-006  ]
7237 : [ 1.00675e-005 ]
7238 : [ 8.79235e-006 ]
7239 : [ 8.68317e-006 ]
7240 : [ 8.77654e-006 ]
7241 : [ 8.59541e-006 ]
7242 : [ 8.87713e-006 ]
7243 : [ 9.05322e-006 ]
7244 : [ 8.72069e-006 ]
7245 : [ 8.53355e-006 ]
7246 : [ 8.64323e-006 ]
7247 : [ 9.63877e-006 ]
7248 : [ 8.64926e-006 ]
7249 : [ 9.26235e-006 ]
7250 : [ 8.78851e-006 ]
7251 : [ 8.70975e-006 ]
7252 : [ 8.80877e-006 ]
7253 : [ 8.54234e-006 ]
7254 : [ 8.73301e-006 ]
7255 : [ 8.65429e-006 ]
7256 : [ 8.68842e-006 ]
7257 : [ 8.72712e-006 ]
7258 : [ 8.76551e-006 ]
7259 : [ 8.67579e-006 ]
7260 : [ 9.76371e-006 ]
7261 : [ 8.56032e-006 ]
7262 : [ 8.78952e-006 ]
7263 : [ 1.00274e-005 ]
7264 : [ 8.57011e-006 ]
7265 : [ 9.09121e-006 ]
7266 : [ 8.73106e-006 ]
7267 : [ 9.35331e-006 ]
7268 : [ 8.57173e-006 ]
7269 : [ 9.24412e-006 ]
7270 : [ 9.46417e-006 ]
7271 : [ 8.9364e-006  ]
7272 : [ 8.95687e-006 ]
7273 : [ 8.77995e-006 ]
7274 : [ 9.78255e-006 ]
7275 : [ 9.38195e-006 ]
7276 : [ 8.43495e-006 ]
7277 : [ 8.61391e-006 ]
7278 : [ 9.80119e-006 ]
7279 : [ 1.00153e-005 ]
7280 : [ 8.55067e-006 ]
7281 : [ 8.77965e-006 ]
7282 : [ 9.19153e-006 ]
7283 : [ 9.26681e-006 ]
7284 : [ 8.6999e-006  ]
7285 : [ 8.6087e-006  ]
7286 : [ 9.4031e-006  ]
7287 : [ 8.79101e-006 ]
7288 : [ 8.8254e-006  ]
7289 : [ 8.93363e-006 ]
7290 : [ 9.27624e-006 ]
7291 : [ 8.6311e-006  ]
7292 : [ 8.49612e-006 ]
7293 : [ 8.90381e-006 ]
7294 : [ 8.59961e-006 ]
7295 : [ 8.72882e-006 ]
7296 : [ 8.74954e-006 ]
7297 : [ 8.59209e-006 ]
7298 : [ 8.54096e-006 ]
7299 : [ 9.78638e-006 ]
7300 : [ 9.79369e-006 ]
7301 : [ 9.11608e-006 ]
7302 : [ 8.81539e-006 ]
7303 : [ 9.66525e-006 ]
7304 : [ 8.93433e-006 ]
7305 : [ 8.73668e-006 ]
7306 : [ 8.5943e-006  ]
7307 : [ 8.76528e-006 ]
7308 : [ 8.8264e-006  ]
7309 : [ 9.07014e-006 ]
7310 : [ 8.73541e-006 ]
7311 : [ 8.4818e-006  ]
7312 : [ 8.82624e-006 ]
7313 : [ 9.87591e-006 ]
7314 : [ 8.76107e-006 ]
7315 : [ 9.75349e-006 ]
7316 : [ 8.66482e-006 ]
7317 : [ 9.9824e-006  ]
7318 : [ 8.57944e-006 ]
7319 : [ 8.60867e-006 ]
7320 : [ 8.64615e-006 ]
7321 : [ 8.65142e-006 ]
7322 : [ 8.61157e-006 ]
7323 : [ 9.05644e-006 ]
7324 : [ 9.0374e-006  ]
7325 : [ 8.84147e-006 ]
7326 : [ 8.66207e-006 ]
7327 : [ 8.49744e-006 ]
7328 : [ 9.00805e-006 ]
7329 : [ 9.55267e-006 ]
7330 : [ 9.08174e-006 ]
7331 : [ 8.64465e-006 ]
7332 : [ 8.69213e-006 ]
7333 : [ 8.76924e-006 ]
7334 : [ 9.01213e-006 ]
7335 : [ 8.60599e-006 ]
7336 : [ 8.64972e-006 ]
7337 : [ 8.88933e-006 ]
7338 : [ 8.66944e-006 ]
7339 : [ 9.60604e-006 ]
7340 : [ 8.4704e-006  ]
7341 : [ 1.00594e-005 ]
7342 : [ 8.65802e-006 ]
7343 : [ 8.6528e-006  ]
7344 : [ 8.65216e-006 ]
7345 : [ 8.63765e-006 ]
7346 : [ 9.19466e-006 ]
7347 : [ 8.77589e-006 ]
7348 : [ 8.79087e-006 ]
7349 : [ 9.87174e-006 ]
7350 : [ 8.89882e-006 ]
7351 : [ 8.27805e-006 ]
7352 : [ 8.75798e-006 ]
7353 : [ 8.63453e-006 ]
7354 : [ 8.61246e-006 ]
7355 : [ 8.70728e-006 ]
7356 : [ 9.1001e-006  ]
7357 : [ 8.99491e-006 ]
7358 : [ 8.682e-006   ]
7359 : [ 9.21468e-006 ]
7360 : [ 9.89403e-006 ]
7361 : [ 9.1691e-006  ]
7362 : [ 8.79478e-006 ]
7363 : [ 8.95599e-006 ]
7364 : [ 8.57283e-006 ]
7365 : [ 8.76444e-006 ]
7366 : [ 8.70262e-006 ]
7367 : [ 8.55468e-006 ]
7368 : [ 8.82346e-006 ]
7369 : [ 9.82214e-006 ]
7370 : [ 8.59217e-006 ]
7371 : [ 8.67798e-006 ]
7372 : [ 9.2383e-006  ]
7373 : [ 8.68616e-006 ]
7374 : [ 8.78811e-006 ]
7375 : [ 8.957e-006   ]
7376 : [ 8.50345e-006 ]
7377 : [ 9.62821e-006 ]
7378 : [ 8.49434e-006 ]
7379 : [ 8.48788e-006 ]
7380 : [ 8.75307e-006 ]
7381 : [ 9.1111e-006  ]
7382 : [ 8.66052e-006 ]
7383 : [ 8.47962e-006 ]
7384 : [ 9.62079e-006 ]
7385 : [ 8.66673e-006 ]
7386 : [ 9.15715e-006 ]
7387 : [ 8.427e-006   ]
7388 : [ 8.66611e-006 ]
7389 : [ 8.51753e-006 ]
7390 : [ 8.81755e-006 ]
7391 : [ 8.54022e-006 ]
7392 : [ 1.01989e-005 ]
7393 : [ 8.80624e-006 ]
7394 : [ 8.5285e-006  ]
7395 : [ 8.87199e-006 ]
7396 : [ 8.66688e-006 ]
7397 : [ 8.67322e-006 ]
7398 : [ 8.68344e-006 ]
7399 : [ 8.55706e-006 ]
7400 : [ 8.601e-006   ]
7401 : [ 8.99566e-006 ]
7402 : [ 8.64772e-006 ]
7403 : [ 8.60154e-006 ]
7404 : [ 8.71719e-006 ]
7405 : [ 8.4066e-006  ]
7406 : [ 8.80662e-006 ]
7407 : [ 8.79096e-006 ]
7408 : [ 8.88875e-006 ]
7409 : [ 9.94668e-006 ]
7410 : [ 8.68088e-006 ]
7411 : [ 8.6086e-006  ]
7412 : [ 8.82619e-006 ]
7413 : [ 9.32646e-006 ]
7414 : [ 9.28322e-006 ]
7415 : [ 8.6076e-006  ]
7416 : [ 8.73545e-006 ]
7417 : [ 8.93037e-006 ]
7418 : [ 8.75563e-006 ]
7419 : [ 9.18586e-006 ]
7420 : [ 8.44217e-006 ]
7421 : [ 9.9191e-006  ]
7422 : [ 9.10429e-006 ]
7423 : [ 8.75108e-006 ]
7424 : [ 8.92204e-006 ]
7425 : [ 9.20554e-006 ]
7426 : [ 8.68176e-006 ]
7427 : [ 8.74033e-006 ]
7428 : [ 9.24864e-006 ]
7429 : [ 9.54346e-006 ]
7430 : [ 9.97742e-006 ]
7431 : [ 8.83886e-006 ]
7432 : [ 8.88641e-006 ]
7433 : [ 8.53765e-006 ]
7434 : [ 9.28134e-006 ]
7435 : [ 8.82314e-006 ]
7436 : [ 8.40304e-006 ]
7437 : [ 8.63519e-006 ]
7438 : [ 8.62558e-006 ]
7439 : [ 8.55015e-006 ]
7440 : [ 9.78984e-006 ]
7441 : [ 8.73841e-006 ]
7442 : [ 8.98582e-006 ]
7443 : [ 8.5924e-006  ]
7444 : [ 8.64269e-006 ]
7445 : [ 8.80532e-006 ]
7446 : [ 9.96594e-006 ]
7447 : [ 9.1755e-006  ]
7448 : [ 8.58195e-006 ]
7449 : [ 8.70242e-006 ]
7450 : [ 8.6133e-006  ]
7451 : [ 8.5939e-006  ]
7452 : [ 9.06057e-006 ]
7453 : [ 8.59273e-006 ]
7454 : [ 9.47306e-006 ]
7455 : [ 8.94413e-006 ]
7456 : [ 8.57258e-006 ]
7457 : [ 8.66391e-006 ]
7458 : [ 8.86128e-006 ]
7459 : [ 8.58529e-006 ]
7460 : [ 9.17384e-006 ]
7461 : [ 8.77512e-006 ]
7462 : [ 8.65897e-006 ]
7463 : [ 8.90023e-006 ]
7464 : [ 8.8165e-006  ]
7465 : [ 9.42825e-006 ]
7466 : [ 8.58653e-006 ]
7467 : [ 8.60783e-006 ]
7468 : [ 8.86625e-006 ]
7469 : [ 9.28731e-006 ]
7470 : [ 9.96242e-006 ]
7471 : [ 9.07456e-006 ]
7472 : [ 8.65873e-006 ]
7473 : [ 9.85146e-006 ]
7474 : [ 9.03106e-006 ]
7475 : [ 8.7181e-006  ]
7476 : [ 8.76692e-006 ]
7477 : [ 8.87745e-006 ]
7478 : [ 9.58396e-006 ]
7479 : [ 8.53782e-006 ]
7480 : [ 9.81439e-006 ]
7481 : [ 9.82419e-006 ]
7482 : [ 8.5965e-006  ]
7483 : [ 9.94614e-006 ]
7484 : [ 9.00622e-006 ]
7485 : [ 8.89903e-006 ]
7486 : [ 8.61208e-006 ]
7487 : [ 9.09832e-006 ]
7488 : [ 8.48285e-006 ]
7489 : [ 8.84765e-006 ]
7490 : [ 8.65728e-006 ]
7491 : [ 9.15901e-006 ]
7492 : [ 8.62598e-006 ]
7493 : [ 9.21885e-006 ]
7494 : [ 8.97338e-006 ]
7495 : [ 8.74727e-006 ]
7496 : [ 9.83629e-006 ]
7497 : [ 9.16444e-006 ]
7498 : [ 8.55879e-006 ]
7499 : [ 8.96258e-006 ]
7500 : [ 8.85268e-006 ]
7501 : [ 8.6495e-006  ]
7502 : [ 8.59112e-006 ]
7503 : [ 8.86613e-006 ]
7504 : [ 8.64963e-006 ]
7505 : [ 9.18044e-006 ]
7506 : [ 1.00366e-005 ]
7507 : [ 8.81092e-006 ]
7508 : [ 8.60518e-006 ]
7509 : [ 9.45681e-006 ]
7510 : [ 9.40685e-006 ]
7511 : [ 8.42175e-006 ]
7512 : [ 9.16008e-006 ]
7513 : [ 8.57963e-006 ]
7514 : [ 8.74442e-006 ]
7515 : [ 9.42969e-006 ]
7516 : [ 1.01791e-005 ]
7517 : [ 8.85406e-006 ]
7518 : [ 8.36017e-006 ]
7519 : [ 9.57302e-006 ]
7520 : [ 9.67088e-006 ]
7521 : [ 8.7447e-006  ]
7522 : [ 8.48538e-006 ]
7523 : [ 9.02844e-006 ]
7524 : [ 9.09446e-006 ]
7525 : [ 9.03675e-006 ]
7526 : [ 8.93979e-006 ]
7527 : [ 8.37763e-006 ]
7528 : [ 9.16909e-006 ]
7529 : [ 9.78068e-006 ]
7530 : [ 8.5211e-006  ]
7531 : [ 9.79365e-006 ]
7532 : [ 9.65313e-006 ]
7533 : [ 8.96969e-006 ]
7534 : [ 8.61048e-006 ]
7535 : [ 8.89357e-006 ]
7536 : [ 9.35027e-006 ]
7537 : [ 8.75598e-006 ]
7538 : [ 8.54782e-006 ]
7539 : [ 8.69985e-006 ]
7540 : [ 9.19139e-006 ]
7541 : [ 9.50578e-006 ]
7542 : [ 8.53036e-006 ]
7543 : [ 8.67752e-006 ]
7544 : [ 9.50075e-006 ]
7545 : [ 9.32339e-006 ]
7546 : [ 8.58593e-006 ]
7547 : [ 8.98781e-006 ]
7548 : [ 8.68185e-006 ]
7549 : [ 8.53034e-006 ]
7550 : [ 8.70957e-006 ]
7551 : [ 8.83909e-006 ]
7552 : [ 8.81626e-006 ]
7553 : [ 8.57806e-006 ]
7554 : [ 8.72291e-006 ]
7555 : [ 9.19115e-006 ]
7556 : [ 8.89325e-006 ]
7557 : [ 8.50103e-006 ]
7558 : [ 9.36229e-006 ]
7559 : [ 9.42735e-006 ]
7560 : [ 8.68744e-006 ]
7561 : [ 8.60608e-006 ]
7562 : [ 8.8829e-006  ]
7563 : [ 8.47486e-006 ]
7564 : [ 9.51414e-006 ]
7565 : [ 8.88385e-006 ]
7566 : [ 1.00368e-005 ]
7567 : [ 8.91818e-006 ]
7568 : [ 8.6491e-006  ]
7569 : [ 8.63401e-006 ]
7570 : [ 8.51078e-006 ]
7571 : [ 8.9048e-006  ]
7572 : [ 8.74945e-006 ]
7573 : [ 8.73092e-006 ]
7574 : [ 8.91715e-006 ]
7575 : [ 8.60153e-006 ]
7576 : [ 8.96103e-006 ]
7577 : [ 8.68589e-006 ]
7578 : [ 8.84641e-006 ]
7579 : [ 9.26815e-006 ]
7580 : [ 8.64434e-006 ]
7581 : [ 8.51959e-006 ]
7582 : [ 9.5923e-006  ]
7583 : [ 9.1417e-006  ]
7584 : [ 9.29075e-006 ]
7585 : [ 8.88504e-006 ]
7586 : [ 8.61094e-006 ]
7587 : [ 8.75312e-006 ]
7588 : [ 8.71316e-006 ]
7589 : [ 8.72238e-006 ]
7590 : [ 8.81053e-006 ]
7591 : [ 8.6702e-006  ]
7592 : [ 8.7953e-006  ]
7593 : [ 8.86516e-006 ]
7594 : [ 8.65592e-006 ]
7595 : [ 8.81248e-006 ]
7596 : [ 9.28029e-006 ]
7597 : [ 8.83105e-006 ]
7598 : [ 8.64004e-006 ]
7599 : [ 8.72278e-006 ]
7600 : [ 8.54188e-006 ]
7601 : [ 8.6838e-006  ]
7602 : [ 9.00046e-006 ]
7603 : [ 8.67233e-006 ]
7604 : [ 9.91622e-006 ]
7605 : [ 8.77095e-006 ]
7606 : [ 9.63124e-006 ]
7607 : [ 8.91077e-006 ]
7608 : [ 8.66905e-006 ]
7609 : [ 8.79775e-006 ]
7610 : [ 8.81069e-006 ]
7611 : [ 8.92141e-006 ]
7612 : [ 8.68609e-006 ]
7613 : [ 8.43541e-006 ]
7614 : [ 8.84009e-006 ]
7615 : [ 8.65949e-006 ]
7616 : [ 8.69415e-006 ]
7617 : [ 8.96375e-006 ]
7618 : [ 8.72672e-006 ]
7619 : [ 8.57569e-006 ]
7620 : [ 8.6506e-006  ]
7621 : [ 8.82433e-006 ]
7622 : [ 8.89921e-006 ]
7623 : [ 8.9016e-006  ]
7624 : [ 9.61712e-006 ]
7625 : [ 8.56942e-006 ]
7626 : [ 1.00786e-005 ]
7627 : [ 8.72598e-006 ]
7628 : [ 8.59928e-006 ]
7629 : [ 8.53773e-006 ]
7630 : [ 9.46899e-006 ]
7631 : [ 8.56681e-006 ]
7632 : [ 9.91968e-006 ]
7633 : [ 8.65336e-006 ]
7634 : [ 8.78657e-006 ]
7635 : [ 8.62487e-006 ]
7636 : [ 9.36998e-006 ]
7637 : [ 9.59553e-006 ]
7638 : [ 8.84608e-006 ]
7639 : [ 8.71218e-006 ]
7640 : [ 9.24113e-006 ]
7641 : [ 9.3915e-006  ]
7642 : [ 8.73556e-006 ]
7643 : [ 8.82975e-006 ]
7644 : [ 8.58423e-006 ]
7645 : [ 9.3052e-006  ]
7646 : [ 8.94393e-006 ]
7647 : [ 8.54332e-006 ]
7648 : [ 8.71149e-006 ]
7649 : [ 8.62005e-006 ]
7650 : [ 8.5543e-006  ]
7651 : [ 8.75406e-006 ]
7652 : [ 8.73691e-006 ]
7653 : [ 8.99908e-006 ]
7654 : [ 9.26426e-006 ]
7655 : [ 8.44928e-006 ]
7656 : [ 8.62218e-006 ]
7657 : [ 8.80984e-006 ]
7658 : [ 9.42282e-006 ]
7659 : [ 9.8897e-006  ]
7660 : [ 8.87185e-006 ]
7661 : [ 8.61979e-006 ]
7662 : [ 1.00575e-005 ]
7663 : [ 8.85953e-006 ]
7664 : [ 9.71962e-006 ]
7665 : [ 8.58907e-006 ]
7666 : [ 8.82881e-006 ]
7667 : [ 8.42686e-006 ]
7668 : [ 8.66391e-006 ]
7669 : [ 8.73378e-006 ]
7670 : [ 8.75683e-006 ]
7671 : [ 9.04095e-006 ]
7672 : [ 9.10961e-006 ]
7673 : [ 8.59323e-006 ]
7674 : [ 8.66429e-006 ]
7675 : [ 9.45364e-006 ]
7676 : [ 8.77442e-006 ]
7677 : [ 9.5486e-006  ]
7678 : [ 8.80142e-006 ]
7679 : [ 8.52115e-006 ]
7680 : [ 9.5492e-006  ]
7681 : [ 1.00796e-005 ]
7682 : [ 8.82885e-006 ]
7683 : [ 9.43971e-006 ]
7684 : [ 9.43442e-006 ]
7685 : [ 9.0376e-006  ]
7686 : [ 8.65368e-006 ]
7687 : [ 8.52259e-006 ]
7688 : [ 8.61702e-006 ]
7689 : [ 8.41426e-006 ]
7690 : [ 1.00165e-005 ]
7691 : [ 8.47808e-006 ]
7692 : [ 9.53235e-006 ]
7693 : [ 8.94239e-006 ]
7694 : [ 8.87554e-006 ]
7695 : [ 8.95274e-006 ]
7696 : [ 9.43393e-006 ]
7697 : [ 9.92331e-006 ]
7698 : [ 8.38858e-006 ]
7699 : [ 8.9999e-006  ]
7700 : [ 8.52794e-006 ]
7701 : [ 8.54619e-006 ]
7702 : [ 9.51258e-006 ]
7703 : [ 8.75199e-006 ]
7704 : [ 8.64705e-006 ]
7705 : [ 8.5705e-006  ]
7706 : [ 8.60615e-006 ]
7707 : [ 8.52195e-006 ]
7708 : [ 8.75738e-006 ]
7709 : [ 8.65257e-006 ]
7710 : [ 8.76464e-006 ]
7711 : [ 8.49585e-006 ]
7712 : [ 9.38965e-006 ]
7713 : [ 9.67381e-006 ]
7714 : [ 9.70125e-006 ]
7715 : [ 8.71289e-006 ]
7716 : [ 8.81432e-006 ]
7717 : [ 8.69676e-006 ]
7718 : [ 9.85371e-006 ]
7719 : [ 9.56507e-006 ]
7720 : [ 8.63783e-006 ]
7721 : [ 8.58282e-006 ]
7722 : [ 9.1466e-006  ]
7723 : [ 8.51953e-006 ]
7724 : [ 9.40795e-006 ]
7725 : [ 8.97838e-006 ]
7726 : [ 9.24661e-006 ]
7727 : [ 8.5805e-006  ]
7728 : [ 8.61523e-006 ]
7729 : [ 8.86905e-006 ]
7730 : [ 8.58683e-006 ]
7731 : [ 8.66042e-006 ]
7732 : [ 8.4878e-006  ]
7733 : [ 8.56208e-006 ]
7734 : [ 8.63006e-006 ]
7735 : [ 8.80387e-006 ]
7736 : [ 8.62129e-006 ]
7737 : [ 9.29114e-006 ]
7738 : [ 8.61986e-006 ]
7739 : [ 8.93954e-006 ]
7740 : [ 8.74628e-006 ]
7741 : [ 8.84352e-006 ]
7742 : [ 8.79962e-006 ]
7743 : [ 9.32921e-006 ]
7744 : [ 8.65779e-006 ]
7745 : [ 9.77034e-006 ]
7746 : [ 8.64471e-006 ]
7747 : [ 8.94258e-006 ]
7748 : [ 8.91926e-006 ]
7749 : [ 8.92091e-006 ]
7750 : [ 8.79962e-006 ]
7751 : [ 8.95643e-006 ]
7752 : [ 9.42848e-006 ]
7753 : [ 8.58926e-006 ]
7754 : [ 8.48178e-006 ]
7755 : [ 8.98888e-006 ]
7756 : [ 9.08849e-006 ]
7757 : [ 9.45691e-006 ]
7758 : [ 9.07829e-006 ]
7759 : [ 9.89912e-006 ]
7760 : [ 9.92244e-006 ]
7761 : [ 8.77925e-006 ]
7762 : [ 8.65758e-006 ]
7763 : [ 8.81685e-006 ]
7764 : [ 8.4632e-006  ]
7765 : [ 8.92436e-006 ]
7766 : [ 9.8715e-006  ]
7767 : [ 1.00187e-005 ]
7768 : [ 8.97742e-006 ]
7769 : [ 8.85616e-006 ]
7770 : [ 9.22093e-006 ]
7771 : [ 9.47741e-006 ]
7772 : [ 8.57294e-006 ]
7773 : [ 8.74998e-006 ]
7774 : [ 8.99004e-006 ]
7775 : [ 8.58318e-006 ]
7776 : [ 9.1424e-006  ]
7777 : [ 8.82351e-006 ]
7778 : [ 8.95151e-006 ]
7779 : [ 8.76257e-006 ]
7780 : [ 8.60556e-006 ]
7781 : [ 9.12477e-006 ]
7782 : [ 9.64708e-006 ]
7783 : [ 8.42051e-006 ]
7784 : [ 8.57008e-006 ]
7785 : [ 8.56686e-006 ]
7786 : [ 8.79906e-006 ]
7787 : [ 8.52855e-006 ]
7788 : [ 9.15228e-006 ]
7789 : [ 8.87785e-006 ]
7790 : [ 8.78576e-006 ]
7791 : [ 8.77665e-006 ]
7792 : [ 8.78856e-006 ]
7793 : [ 8.96742e-006 ]
7794 : [ 8.74922e-006 ]
7795 : [ 8.98491e-006 ]
7796 : [ 8.6921e-006  ]
7797 : [ 9.57743e-006 ]
7798 : [ 8.61288e-006 ]
7799 : [ 8.68295e-006 ]
7800 : [ 8.77652e-006 ]
7801 : [ 8.91039e-006 ]
7802 : [ 8.87593e-006 ]
7803 : [ 9.13784e-006 ]
7804 : [ 8.56773e-006 ]
7805 : [ 8.84906e-006 ]
7806 : [ 9.13987e-006 ]
7807 : [ 8.78668e-006 ]
7808 : [ 8.86103e-006 ]
7809 : [ 9.26302e-006 ]
7810 : [ 9.70853e-006 ]
7811 : [ 9.53976e-006 ]
7812 : [ 8.97725e-006 ]
7813 : [ 8.50681e-006 ]
7814 : [ 9.0321e-006  ]
7815 : [ 8.79501e-006 ]
7816 : [ 8.70061e-006 ]
7817 : [ 9.58172e-006 ]
7818 : [ 8.64328e-006 ]
7819 : [ 8.75133e-006 ]
7820 : [ 8.91313e-006 ]
7821 : [ 9.03147e-006 ]
7822 : [ 9.42128e-006 ]
7823 : [ 9.56285e-006 ]
7824 : [ 8.69501e-006 ]
7825 : [ 8.61788e-006 ]
7826 : [ 8.74673e-006 ]
7827 : [ 8.69739e-006 ]
7828 : [ 8.55334e-006 ]
7829 : [ 8.49212e-006 ]
7830 : [ 8.79207e-006 ]
7831 : [ 9.22778e-006 ]
7832 : [ 8.99129e-006 ]
7833 : [ 8.72918e-006 ]
7834 : [ 8.57804e-006 ]
7835 : [ 8.59617e-006 ]
7836 : [ 8.87142e-006 ]
7837 : [ 8.4857e-006  ]
7838 : [ 8.69303e-006 ]
7839 : [ 8.5267e-006  ]
7840 : [ 8.81198e-006 ]
7841 : [ 9.06371e-006 ]
7842 : [ 9.32353e-006 ]
7843 : [ 9.10146e-006 ]
7844 : [ 8.6903e-006  ]
7845 : [ 8.83714e-006 ]
7846 : [ 8.73232e-006 ]
7847 : [ 9.03533e-006 ]
7848 : [ 8.72139e-006 ]
7849 : [ 9.04131e-006 ]
7850 : [ 8.65464e-006 ]
7851 : [ 9.38259e-006 ]
7852 : [ 8.64606e-006 ]
7853 : [ 8.72768e-006 ]
7854 : [ 1.00559e-005 ]
7855 : [ 9.29899e-006 ]
7856 : [ 8.87562e-006 ]
7857 : [ 9.32813e-006 ]
7858 : [ 8.74949e-006 ]
7859 : [ 8.79086e-006 ]
7860 : [ 8.75037e-006 ]
7861 : [ 8.67321e-006 ]
7862 : [ 8.7326e-006  ]
7863 : [ 8.89498e-006 ]
7864 : [ 8.67945e-006 ]
7865 : [ 8.79413e-006 ]
7866 : [ 8.56143e-006 ]
7867 : [ 8.777e-006   ]
7868 : [ 8.52824e-006 ]
7869 : [ 9.15521e-006 ]
7870 : [ 8.81608e-006 ]
7871 : [ 1.00545e-005 ]
7872 : [ 9.86461e-006 ]
7873 : [ 9.90958e-006 ]
7874 : [ 9.1426e-006  ]
7875 : [ 8.6469e-006  ]
7876 : [ 9.61563e-006 ]
7877 : [ 9.19725e-006 ]
7878 : [ 8.91226e-006 ]
7879 : [ 8.82667e-006 ]
7880 : [ 8.67075e-006 ]
7881 : [ 9.28171e-006 ]
7882 : [ 8.61776e-006 ]
7883 : [ 9.15285e-006 ]
7884 : [ 8.73303e-006 ]
7885 : [ 9.05809e-006 ]
7886 : [ 8.63519e-006 ]
7887 : [ 8.49546e-006 ]
7888 : [ 8.53946e-006 ]
7889 : [ 8.79877e-006 ]
7890 : [ 8.87023e-006 ]
7891 : [ 8.69797e-006 ]
7892 : [ 8.67191e-006 ]
7893 : [ 9.16832e-006 ]
7894 : [ 8.46854e-006 ]
7895 : [ 9.33765e-006 ]
7896 : [ 8.43394e-006 ]
7897 : [ 9.26893e-006 ]
7898 : [ 8.80719e-006 ]
7899 : [ 9.22667e-006 ]
7900 : [ 8.85527e-006 ]
7901 : [ 8.59087e-006 ]
7902 : [ 8.77846e-006 ]
7903 : [ 9.16465e-006 ]
7904 : [ 8.78191e-006 ]
7905 : [ 1.01525e-005 ]
7906 : [ 9.00261e-006 ]
7907 : [ 8.7772e-006  ]
7908 : [ 8.59574e-006 ]
7909 : [ 8.86905e-006 ]
7910 : [ 9.66678e-006 ]
7911 : [ 8.73237e-006 ]
7912 : [ 9.46896e-006 ]
7913 : [ 8.93801e-006 ]
7914 : [ 8.55483e-006 ]
7915 : [ 8.80403e-006 ]
7916 : [ 8.78024e-006 ]
7917 : [ 9.58415e-006 ]
7918 : [ 8.68888e-006 ]
7919 : [ 8.75887e-006 ]
7920 : [ 8.76086e-006 ]
7921 : [ 9.27627e-006 ]
7922 : [ 8.69612e-006 ]
7923 : [ 8.79897e-006 ]
7924 : [ 8.576e-006   ]
7925 : [ 9.85801e-006 ]
7926 : [ 9.61779e-006 ]
7927 : [ 8.65325e-006 ]
7928 : [ 9.26933e-006 ]
7929 : [ 9.61671e-006 ]
7930 : [ 8.69994e-006 ]
7931 : [ 8.60591e-006 ]
7932 : [ 8.89264e-006 ]
7933 : [ 8.8829e-006  ]
7934 : [ 9.15995e-006 ]
7935 : [ 8.77022e-006 ]
7936 : [ 8.69574e-006 ]
7937 : [ 8.83043e-006 ]
7938 : [ 9.04773e-006 ]
7939 : [ 8.59235e-006 ]
7940 : [ 8.64423e-006 ]
7941 : [ 8.38555e-006 ]
7942 : [ 8.67098e-006 ]
7943 : [ 9.18231e-006 ]
7944 : [ 8.45369e-006 ]
7945 : [ 8.70058e-006 ]
7946 : [ 9.02513e-006 ]
7947 : [ 8.72845e-006 ]
7948 : [ 8.71665e-006 ]
7949 : [ 8.54819e-006 ]
7950 : [ 8.81074e-006 ]
7951 : [ 8.68275e-006 ]
7952 : [ 8.52722e-006 ]
7953 : [ 9.08525e-006 ]
7954 : [ 8.54693e-006 ]
7955 : [ 8.68399e-006 ]
7956 : [ 9.0662e-006  ]
7957 : [ 8.77316e-006 ]
7958 : [ 8.95545e-006 ]
7959 : [ 8.38882e-006 ]
7960 : [ 9.61096e-006 ]
7961 : [ 9.42713e-006 ]
7962 : [ 8.81253e-006 ]
7963 : [ 8.86874e-006 ]
7964 : [ 8.69113e-006 ]
7965 : [ 8.99318e-006 ]
7966 : [ 8.75073e-006 ]
7967 : [ 8.87927e-006 ]
7968 : [ 9.17203e-006 ]
7969 : [ 1.01841e-005 ]
7970 : [ 9.271e-006   ]
7971 : [ 9.12123e-006 ]
7972 : [ 9.15765e-006 ]
7973 : [ 9.58792e-006 ]
7974 : [ 8.57006e-006 ]
7975 : [ 8.50742e-006 ]
7976 : [ 9.96575e-006 ]
7977 : [ 8.7085e-006  ]
7978 : [ 9.2292e-006  ]
7979 : [ 9.85835e-006 ]
7980 : [ 9.55018e-006 ]
7981 : [ 8.83504e-006 ]
7982 : [ 8.91901e-006 ]
7983 : [ 8.91811e-006 ]
7984 : [ 9.38807e-006 ]
7985 : [ 9.68749e-006 ]
7986 : [ 8.79123e-006 ]
7987 : [ 8.58102e-006 ]
7988 : [ 8.63605e-006 ]
7989 : [ 8.92354e-006 ]
7990 : [ 8.53336e-006 ]
7991 : [ 8.5031e-006  ]
7992 : [ 9.10818e-006 ]
7993 : [ 9.84559e-006 ]
7994 : [ 8.83769e-006 ]
7995 : [ 9.89255e-006 ]
7996 : [ 8.66874e-006 ]
7997 : [ 9.44876e-006 ]
7998 : [ 8.75494e-006 ]
7999 : [ 8.61265e-006 ]
8000 : [ 9.3324e-006  ]
8001 : [ 8.93478e-006 ]
8002 : [ 8.716e-006   ]
8003 : [ 9.02916e-006 ]
8004 : [ 8.70869e-006 ]
8005 : [ 9.52769e-006 ]
8006 : [ 8.65817e-006 ]
8007 : [ 8.71145e-006 ]
8008 : [ 8.77531e-006 ]
8009 : [ 8.84563e-006 ]
8010 : [ 8.90474e-006 ]
8011 : [ 8.79745e-006 ]
8012 : [ 8.61113e-006 ]
8013 : [ 8.63334e-006 ]
8014 : [ 8.9387e-006  ]
8015 : [ 8.78851e-006 ]
8016 : [ 8.62439e-006 ]
8017 : [ 8.66235e-006 ]
8018 : [ 9.84576e-006 ]
8019 : [ 8.78775e-006 ]
8020 : [ 8.95246e-006 ]
8021 : [ 8.81255e-006 ]
8022 : [ 8.69788e-006 ]
8023 : [ 9.85773e-006 ]
8024 : [ 9.54199e-006 ]
8025 : [ 8.69813e-006 ]
8026 : [ 8.65008e-006 ]
8027 : [ 9.88362e-006 ]
8028 : [ 8.83252e-006 ]
8029 : [ 8.75928e-006 ]
8030 : [ 9.23278e-006 ]
8031 : [ 9.77971e-006 ]
8032 : [ 8.99244e-006 ]
8033 : [ 9.19598e-006 ]
8034 : [ 8.90702e-006 ]
8035 : [ 9.53579e-006 ]
8036 : [ 9.15558e-006 ]
8037 : [ 8.75254e-006 ]
8038 : [ 8.44696e-006 ]
8039 : [ 8.87398e-006 ]
8040 : [ 1.02344e-005 ]
8041 : [ 9.7463e-006  ]
8042 : [ 1.01284e-005 ]
8043 : [ 8.57631e-006 ]
8044 : [ 8.90414e-006 ]
8045 : [ 9.31128e-006 ]
8046 : [ 8.6094e-006  ]
8047 : [ 9.43976e-006 ]
8048 : [ 8.77786e-006 ]
8049 : [ 8.66077e-006 ]
8050 : [ 8.74098e-006 ]
8051 : [ 9.72088e-006 ]
8052 : [ 8.87917e-006 ]
8053 : [ 9.47644e-006 ]
8054 : [ 8.99051e-006 ]
8055 : [ 8.55703e-006 ]
8056 : [ 9.16202e-006 ]
8057 : [ 9.47223e-006 ]
8058 : [ 9.63234e-006 ]
8059 : [ 9.15934e-006 ]
8060 : [ 8.68222e-006 ]
8061 : [ 9.49903e-006 ]
8062 : [ 8.60604e-006 ]
8063 : [ 8.51736e-006 ]
8064 : [ 9.08872e-006 ]
8065 : [ 8.97399e-006 ]
8066 : [ 8.65604e-006 ]
8067 : [ 8.82827e-006 ]
8068 : [ 8.79879e-006 ]
8069 : [ 8.71082e-006 ]
8070 : [ 8.59294e-006 ]
8071 : [ 1.00593e-005 ]
8072 : [ 8.80553e-006 ]
8073 : [ 9.16001e-006 ]
8074 : [ 8.96479e-006 ]
8075 : [ 8.7493e-006  ]
8076 : [ 9.05655e-006 ]
8077 : [ 9.30815e-006 ]
8078 : [ 9.27642e-006 ]
8079 : [ 9.85251e-006 ]
8080 : [ 8.95757e-006 ]
8081 : [ 9.2571e-006  ]
8082 : [ 8.97978e-006 ]
8083 : [ 8.70698e-006 ]
8084 : [ 8.57892e-006 ]
8085 : [ 8.81045e-006 ]
8086 : [ 8.75099e-006 ]
8087 : [ 8.66619e-006 ]
8088 : [ 9.58294e-006 ]
8089 : [ 8.71642e-006 ]
8090 : [ 9.0713e-006  ]
8091 : [ 9.02636e-006 ]
8092 : [ 8.91662e-006 ]
8093 : [ 8.56438e-006 ]
8094 : [ 8.65567e-006 ]
8095 : [ 8.77774e-006 ]
8096 : [ 9.20466e-006 ]
8097 : [ 8.78254e-006 ]
8098 : [ 8.85554e-006 ]
8099 : [ 9.72278e-006 ]
8100 : [ 8.45091e-006 ]
8101 : [ 8.48358e-006 ]
8102 : [ 8.59551e-006 ]
8103 : [ 8.67172e-006 ]
8104 : [ 9.35496e-006 ]
8105 : [ 9.69266e-006 ]
8106 : [ 8.73631e-006 ]
8107 : [ 9.03658e-006 ]
8108 : [ 8.58217e-006 ]
8109 : [ 8.56121e-006 ]
8110 : [ 8.81026e-006 ]
8111 : [ 9.47929e-006 ]
8112 : [ 8.80204e-006 ]
8113 : [ 8.66121e-006 ]
8114 : [ 8.85077e-006 ]
8115 : [ 8.61211e-006 ]
8116 : [ 9.41028e-006 ]
8117 : [ 9.34816e-006 ]
8118 : [ 1.00229e-005 ]
8119 : [ 9.06404e-006 ]
8120 : [ 8.72578e-006 ]
8121 : [ 8.64767e-006 ]
8122 : [ 8.83212e-006 ]
8123 : [ 8.70878e-006 ]
8124 : [ 8.88361e-006 ]
8125 : [ 9.35002e-006 ]
8126 : [ 8.69481e-006 ]
8127 : [ 8.77933e-006 ]
8128 : [ 8.8472e-006  ]
8129 : [ 9.68881e-006 ]
8130 : [ 9.20435e-006 ]
8131 : [ 9.30758e-006 ]
8132 : [ 8.81705e-006 ]
8133 : [ 8.61384e-006 ]
8134 : [ 8.7975e-006  ]
8135 : [ 8.79454e-006 ]
8136 : [ 9.01533e-006 ]
8137 : [ 8.86705e-006 ]
8138 : [ 9.38606e-006 ]
8139 : [ 8.60513e-006 ]
8140 : [ 8.79643e-006 ]
8141 : [ 9.53349e-006 ]
8142 : [ 8.74507e-006 ]
8143 : [ 8.53389e-006 ]
8144 : [ 8.95498e-006 ]
8145 : [ 8.9706e-006  ]
8146 : [ 1.01166e-005 ]
8147 : [ 9.06321e-006 ]
8148 : [ 9.25674e-006 ]
8149 : [ 8.96323e-006 ]
8150 : [ 9.8191e-006  ]
8151 : [ 9.22857e-006 ]
8152 : [ 8.66854e-006 ]
8153 : [ 9.30148e-006 ]
8154 : [ 8.75432e-006 ]
8155 : [ 8.70531e-006 ]
8156 : [ 8.92258e-006 ]
8157 : [ 8.71739e-006 ]
8158 : [ 8.66079e-006 ]
8159 : [ 8.85849e-006 ]
8160 : [ 9.12808e-006 ]
8161 : [ 8.75854e-006 ]
8162 : [ 8.8728e-006  ]
8163 : [ 8.57023e-006 ]
8164 : [ 8.58303e-006 ]
8165 : [ 8.73693e-006 ]
8166 : [ 8.54501e-006 ]
8167 : [ 8.66881e-006 ]
8168 : [ 9.04806e-006 ]
8169 : [ 8.56927e-006 ]
8170 : [ 8.61574e-006 ]
8171 : [ 8.75021e-006 ]
8172 : [ 8.97034e-006 ]
8173 : [ 8.73952e-006 ]
8174 : [ 9.79003e-006 ]
8175 : [ 8.82835e-006 ]
8176 : [ 8.57409e-006 ]
8177 : [ 1.01698e-005 ]
8178 : [ 9.4673e-006  ]
8179 : [ 8.88545e-006 ]
8180 : [ 8.8912e-006  ]
8181 : [ 8.81351e-006 ]
8182 : [ 8.72113e-006 ]
8183 : [ 9.72017e-006 ]
8184 : [ 9.62324e-006 ]
8185 : [ 8.68652e-006 ]
8186 : [ 9.29481e-006 ]
8187 : [ 8.6285e-006  ]
8188 : [ 8.84399e-006 ]
8189 : [ 8.65272e-006 ]
8190 : [ 8.65359e-006 ]
8191 : [ 9.28656e-006 ]
8192 : [ 8.8524e-006  ]
8193 : [ 9.42689e-006 ]
8194 : [ 8.5051e-006  ]
8195 : [ 8.68274e-006 ]
8196 : [ 8.68623e-006 ]
8197 : [ 8.81949e-006 ]
8198 : [ 9.8673e-006  ]
8199 : [ 8.93003e-006 ]
8200 : [ 8.55902e-006 ]
8201 : [ 8.62692e-006 ]
8202 : [ 8.58211e-006 ]
8203 : [ 8.49546e-006 ]
8204 : [ 8.62249e-006 ]
8205 : [ 8.93448e-006 ]
8206 : [ 9.05997e-006 ]
8207 : [ 8.60368e-006 ]
8208 : [ 8.43386e-006 ]
8209 : [ 8.54579e-006 ]
8210 : [ 8.73179e-006 ]
8211 : [ 9.18455e-006 ]
8212 : [ 9.71601e-006 ]
8213 : [ 8.94164e-006 ]
8214 : [ 8.75261e-006 ]
8215 : [ 8.519e-006   ]
8216 : [ 9.4539e-006  ]
8217 : [ 8.63544e-006 ]
8218 : [ 9.47045e-006 ]
8219 : [ 8.76353e-006 ]
8220 : [ 8.82486e-006 ]
8221 : [ 8.58157e-006 ]
8222 : [ 8.65065e-006 ]
8223 : [ 8.69952e-006 ]
8224 : [ 8.7831e-006  ]
8225 : [ 9.06472e-006 ]
8226 : [ 9.64614e-006 ]
8227 : [ 8.73791e-006 ]
8228 : [ 8.67603e-006 ]
8229 : [ 8.67739e-006 ]
8230 : [ 8.61253e-006 ]
8231 : [ 8.88561e-006 ]
8232 : [ 9.7626e-006  ]
8233 : [ 8.58363e-006 ]
8234 : [ 8.87381e-006 ]
8235 : [ 8.74904e-006 ]
8236 : [ 9.8939e-006  ]
8237 : [ 9.46591e-006 ]
8238 : [ 9.42546e-006 ]
8239 : [ 8.56323e-006 ]
8240 : [ 8.84378e-006 ]
8241 : [ 8.55224e-006 ]
8242 : [ 8.90314e-006 ]
8243 : [ 8.67269e-006 ]
8244 : [ 9.20044e-006 ]
8245 : [ 9.68276e-006 ]
8246 : [ 9.59156e-006 ]
8247 : [ 9.27955e-006 ]
8248 : [ 9.54926e-006 ]
8249 : [ 8.73904e-006 ]
8250 : [ 8.83443e-006 ]
8251 : [ 9.30901e-006 ]
8252 : [ 9.17808e-006 ]
8253 : [ 8.84466e-006 ]
8254 : [ 9.26809e-006 ]
8255 : [ 8.76987e-006 ]
8256 : [ 9.75157e-006 ]
8257 : [ 9.08519e-006 ]
8258 : [ 9.08735e-006 ]
8259 : [ 1.01859e-005 ]
8260 : [ 9.204e-006   ]
8261 : [ 8.48323e-006 ]
8262 : [ 1.00592e-005 ]
8263 : [ 8.6892e-006  ]
8264 : [ 8.73941e-006 ]
8265 : [ 9.81734e-006 ]
8266 : [ 8.66235e-006 ]
8267 : [ 8.58703e-006 ]
8268 : [ 8.93279e-006 ]
8269 : [ 8.68863e-006 ]
8270 : [ 9.28572e-006 ]
8271 : [ 8.744e-006   ]
8272 : [ 9.26497e-006 ]
8273 : [ 8.74173e-006 ]
8274 : [ 9.90764e-006 ]
8275 : [ 8.79273e-006 ]
8276 : [ 9.3631e-006  ]
8277 : [ 9.55349e-006 ]
8278 : [ 9.60052e-006 ]
8279 : [ 8.76838e-006 ]
8280 : [ 9.62901e-006 ]
8281 : [ 8.52257e-006 ]
8282 : [ 8.77169e-006 ]
8283 : [ 8.65807e-006 ]
8284 : [ 8.58497e-006 ]
8285 : [ 8.49671e-006 ]
8286 : [ 8.68735e-006 ]
8287 : [ 8.69901e-006 ]
8288 : [ 9.26057e-006 ]
8289 : [ 8.63453e-006 ]
8290 : [ 8.75922e-006 ]
8291 : [ 8.64484e-006 ]
8292 : [ 9.56781e-006 ]
8293 : [ 8.68553e-006 ]
8294 : [ 8.75493e-006 ]
8295 : [ 9.78529e-006 ]
8296 : [ 9.18221e-006 ]
8297 : [ 8.81392e-006 ]
8298 : [ 8.6068e-006  ]
8299 : [ 9.51709e-006 ]
8300 : [ 8.70532e-006 ]
8301 : [ 8.78283e-006 ]
8302 : [ 8.73019e-006 ]
8303 : [ 9.94855e-006 ]
8304 : [ 8.66079e-006 ]
8305 : [ 1.00362e-005 ]
8306 : [ 9.79777e-006 ]
8307 : [ 9.58636e-006 ]
8308 : [ 9.43749e-006 ]
8309 : [ 8.91409e-006 ]
8310 : [ 8.77358e-006 ]
8311 : [ 9.18465e-006 ]
8312 : [ 8.67693e-006 ]
8313 : [ 8.6869e-006  ]
8314 : [ 8.77957e-006 ]
8315 : [ 8.52296e-006 ]
8316 : [ 8.76395e-006 ]
8317 : [ 8.85732e-006 ]
8318 : [ 9.99063e-006 ]
8319 : [ 9.6328e-006  ]
8320 : [ 8.77374e-006 ]
8321 : [ 9.0015e-006  ]
8322 : [ 8.77692e-006 ]
8323 : [ 9.173e-006   ]
8324 : [ 8.63769e-006 ]
8325 : [ 8.50596e-006 ]
8326 : [ 9.32505e-006 ]
8327 : [ 8.95019e-006 ]
8328 : [ 8.70222e-006 ]
8329 : [ 8.50046e-006 ]
8330 : [ 8.98061e-006 ]
8331 : [ 8.94777e-006 ]
8332 : [ 8.8624e-006  ]
8333 : [ 8.93438e-006 ]
8334 : [ 8.81991e-006 ]
8335 : [ 8.65961e-006 ]
8336 : [ 9.09155e-006 ]
8337 : [ 1.00627e-005 ]
8338 : [ 8.56164e-006 ]
8339 : [ 8.72795e-006 ]
8340 : [ 9.59706e-006 ]
8341 : [ 8.74247e-006 ]
8342 : [ 9.23409e-006 ]
8343 : [ 8.50077e-006 ]
8344 : [ 8.73676e-006 ]
8345 : [ 8.51716e-006 ]
8346 : [ 8.81403e-006 ]
8347 : [ 8.83364e-006 ]
8348 : [ 9.00243e-006 ]
8349 : [ 9.27946e-006 ]
8350 : [ 8.36329e-006 ]
8351 : [ 8.90336e-006 ]
8352 : [ 8.93525e-006 ]
8353 : [ 9.57887e-006 ]
8354 : [ 9.80639e-006 ]
8355 : [ 8.50367e-006 ]
8356 : [ 8.46288e-006 ]
8357 : [ 8.63358e-006 ]
8358 : [ 9.94755e-006 ]
8359 : [ 8.8243e-006  ]
8360 : [ 8.7303e-006  ]
8361 : [ 8.63622e-006 ]
8362 : [ 8.83286e-006 ]
8363 : [ 8.57608e-006 ]
8364 : [ 9.32362e-006 ]
8365 : [ 8.78834e-006 ]
8366 : [ 8.60805e-006 ]
8367 : [ 8.87931e-006 ]
8368 : [ 8.80075e-006 ]
8369 : [ 8.64384e-006 ]
8370 : [ 9.15778e-006 ]
8371 : [ 8.7561e-006  ]
8372 : [ 8.85857e-006 ]
8373 : [ 8.61765e-006 ]
8374 : [ 9.48568e-006 ]
8375 : [ 9.90135e-006 ]
8376 : [ 8.67805e-006 ]
8377 : [ 8.91759e-006 ]
8378 : [ 9.45924e-006 ]
8379 : [ 9.04775e-006 ]
8380 : [ 9.74275e-006 ]
8381 : [ 9.38832e-006 ]
8382 : [ 8.63523e-006 ]
8383 : [ 9.8509e-006  ]
8384 : [ 9.58002e-006 ]
8385 : [ 8.83609e-006 ]
8386 : [ 8.67937e-006 ]
8387 : [ 9.04254e-006 ]
8388 : [ 8.70484e-006 ]
8389 : [ 8.96293e-006 ]
8390 : [ 8.96266e-006 ]
8391 : [ 8.95854e-006 ]
8392 : [ 8.46958e-006 ]
8393 : [ 8.86226e-006 ]
8394 : [ 9.02315e-006 ]
8395 : [ 8.68201e-006 ]
8396 : [ 8.74951e-006 ]
8397 : [ 9.19377e-006 ]
8398 : [ 8.38859e-006 ]
8399 : [ 9.80595e-006 ]
8400 : [ 8.78093e-006 ]
8401 : [ 8.94101e-006 ]
8402 : [ 9.08161e-006 ]
8403 : [ 9.51447e-006 ]
8404 : [ 8.80042e-006 ]
8405 : [ 9.53347e-006 ]
8406 : [ 8.82534e-006 ]
8407 : [ 9.57696e-006 ]
8408 : [ 8.82477e-006 ]
8409 : [ 8.79636e-006 ]
8410 : [ 8.59299e-006 ]
8411 : [ 8.59745e-006 ]
8412 : [ 8.66013e-006 ]
8413 : [ 9.11242e-006 ]
8414 : [ 8.54121e-006 ]
8415 : [ 8.56246e-006 ]
8416 : [ 9.11706e-006 ]
8417 : [ 8.53174e-006 ]
8418 : [ 8.67433e-006 ]
8419 : [ 8.91216e-006 ]
8420 : [ 8.813e-006   ]
8421 : [ 8.82181e-006 ]
8422 : [ 8.72e-006    ]
8423 : [ 8.74106e-006 ]
8424 : [ 8.84117e-006 ]
8425 : [ 8.75061e-006 ]
8426 : [ 8.47735e-006 ]
8427 : [ 8.80058e-006 ]
8428 : [ 8.85143e-006 ]
8429 : [ 9.56792e-006 ]
8430 : [ 9.10229e-006 ]
8431 : [ 8.69803e-006 ]
8432 : [ 8.74129e-006 ]
8433 : [ 9.10949e-006 ]
8434 : [ 8.48286e-006 ]
8435 : [ 8.84061e-006 ]
8436 : [ 8.63141e-006 ]
8437 : [ 8.81423e-006 ]
8438 : [ 8.51695e-006 ]
8439 : [ 8.70271e-006 ]
8440 : [ 9.06968e-006 ]
8441 : [ 8.58367e-006 ]
8442 : [ 8.7407e-006  ]
8443 : [ 8.87288e-006 ]
8444 : [ 8.38557e-006 ]
8445 : [ 8.92297e-006 ]
8446 : [ 9.11315e-006 ]
8447 : [ 8.66253e-006 ]
8448 : [ 9.01983e-006 ]
8449 : [ 9.22737e-006 ]
8450 : [ 8.78306e-006 ]
8451 : [ 9.06369e-006 ]
8452 : [ 1.00274e-005 ]
8453 : [ 9.10957e-006 ]
8454 : [ 8.93125e-006 ]
8455 : [ 8.78681e-006 ]
8456 : [ 8.48596e-006 ]
8457 : [ 8.77735e-006 ]
8458 : [ 8.49321e-006 ]
8459 : [ 1.00575e-005 ]
8460 : [ 8.63012e-006 ]
8461 : [ 8.88297e-006 ]
8462 : [ 8.72245e-006 ]
8463 : [ 8.63983e-006 ]
8464 : [ 9.33974e-006 ]
8465 : [ 9.19498e-006 ]
8466 : [ 8.53682e-006 ]
8467 : [ 9.22431e-006 ]
8468 : [ 8.99833e-006 ]
8469 : [ 9.437e-006   ]
8470 : [ 8.58131e-006 ]
8471 : [ 1.01487e-005 ]
8472 : [ 9.5526e-006  ]
8473 : [ 8.60862e-006 ]
8474 : [ 8.75816e-006 ]
8475 : [ 8.7934e-006  ]
8476 : [ 8.96761e-006 ]
8477 : [ 8.97817e-006 ]
8478 : [ 9.10592e-006 ]
8479 : [ 8.67073e-006 ]
8480 : [ 9.07713e-006 ]
8481 : [ 8.77102e-006 ]
8482 : [ 8.7338e-006  ]
8483 : [ 9.18281e-006 ]
8484 : [ 8.66576e-006 ]
8485 : [ 8.95934e-006 ]
8486 : [ 8.70227e-006 ]
8487 : [ 8.9998e-006  ]
8488 : [ 8.7167e-006  ]
8489 : [ 8.60458e-006 ]
8490 : [ 8.5985e-006  ]
8491 : [ 8.43508e-006 ]
8492 : [ 9.7161e-006  ]
8493 : [ 8.81164e-006 ]
8494 : [ 8.60843e-006 ]
8495 : [ 9.28373e-006 ]
8496 : [ 8.98143e-006 ]
8497 : [ 9.5562e-006  ]
8498 : [ 9.15703e-006 ]
8499 : [ 9.6717e-006  ]
8500 : [ 8.53328e-006 ]
8501 : [ 8.75756e-006 ]
8502 : [ 8.89624e-006 ]
8503 : [ 9.93407e-006 ]
8504 : [ 8.83724e-006 ]
8505 : [ 8.54396e-006 ]
8506 : [ 9.20645e-006 ]
8507 : [ 8.79548e-006 ]
8508 : [ 8.50989e-006 ]
8509 : [ 8.77101e-006 ]
8510 : [ 9.35843e-006 ]
8511 : [ 9.0396e-006  ]
8512 : [ 8.99983e-006 ]
8513 : [ 9.0397e-006  ]
8514 : [ 8.77975e-006 ]
8515 : [ 8.95453e-006 ]
8516 : [ 8.84302e-006 ]
8517 : [ 8.84797e-006 ]
8518 : [ 8.65096e-006 ]
8519 : [ 1.00216e-005 ]
8520 : [ 8.82694e-006 ]
8521 : [ 8.6754e-006  ]
8522 : [ 8.64816e-006 ]
8523 : [ 8.61723e-006 ]
8524 : [ 8.80027e-006 ]
8525 : [ 8.97609e-006 ]
8526 : [ 9.42431e-006 ]
8527 : [ 9.84083e-006 ]
8528 : [ 8.77981e-006 ]
8529 : [ 8.48205e-006 ]
8530 : [ 8.71043e-006 ]
8531 : [ 8.63573e-006 ]
8532 : [ 9.83817e-006 ]
8533 : [ 8.69881e-006 ]
8534 : [ 9.77175e-006 ]
8535 : [ 8.66295e-006 ]
8536 : [ 8.61417e-006 ]
8537 : [ 9.02308e-006 ]
8538 : [ 9.59724e-006 ]
8539 : [ 8.69233e-006 ]
8540 : [ 8.86347e-006 ]
8541 : [ 9.71363e-006 ]
8542 : [ 9.5434e-006  ]
8543 : [ 9.06924e-006 ]
8544 : [ 8.4949e-006  ]
8545 : [ 8.54779e-006 ]
8546 : [ 9.51212e-006 ]
8547 : [ 8.55592e-006 ]
8548 : [ 8.57198e-006 ]
8549 : [ 1.00946e-005 ]
8550 : [ 8.83832e-006 ]
8551 : [ 8.66747e-006 ]
8552 : [ 9.9014e-006  ]
8553 : [ 8.91802e-006 ]
8554 : [ 8.68197e-006 ]
8555 : [ 9.90225e-006 ]
8556 : [ 8.68075e-006 ]
8557 : [ 8.5809e-006  ]
8558 : [ 9.33356e-006 ]
8559 : [ 8.72657e-006 ]
8560 : [ 8.62202e-006 ]
8561 : [ 8.88362e-006 ]
8562 : [ 8.67781e-006 ]
8563 : [ 9.48692e-006 ]
8564 : [ 8.74174e-006 ]
8565 : [ 8.62997e-006 ]
8566 : [ 8.83423e-006 ]
8567 : [ 8.87698e-006 ]
8568 : [ 8.96715e-006 ]
8569 : [ 8.63533e-006 ]
8570 : [ 8.71448e-006 ]
8571 : [ 8.72156e-006 ]
8572 : [ 8.6325e-006  ]
8573 : [ 8.88749e-006 ]
8574 : [ 9.87815e-006 ]
8575 : [ 8.93019e-006 ]
8576 : [ 9.68078e-006 ]
8577 : [ 8.88809e-006 ]
8578 : [ 8.67808e-006 ]
8579 : [ 8.75564e-006 ]
8580 : [ 8.78982e-006 ]
8581 : [ 9.45776e-006 ]
8582 : [ 8.73745e-006 ]
8583 : [ 8.81051e-006 ]
8584 : [ 9.17107e-006 ]
8585 : [ 8.76225e-006 ]
8586 : [ 9.63527e-006 ]
8587 : [ 9.20291e-006 ]
8588 : [ 8.64838e-006 ]
8589 : [ 8.72535e-006 ]
8590 : [ 8.53662e-006 ]
8591 : [ 9.56429e-006 ]
8592 : [ 9.15245e-006 ]
8593 : [ 8.82474e-006 ]
8594 : [ 8.71046e-006 ]
8595 : [ 8.68877e-006 ]
8596 : [ 8.36469e-006 ]
8597 : [ 8.47488e-006 ]
8598 : [ 8.68283e-006 ]
8599 : [ 8.74677e-006 ]
8600 : [ 8.69533e-006 ]
8601 : [ 9.43062e-006 ]
8602 : [ 8.65092e-006 ]
8603 : [ 9.03653e-006 ]
8604 : [ 8.95947e-006 ]
8605 : [ 8.55167e-006 ]
8606 : [ 8.49044e-006 ]
8607 : [ 8.43492e-006 ]
8608 : [ 8.3263e-006  ]
8609 : [ 8.45395e-006 ]
8610 : [ 9.73313e-006 ]
8611 : [ 9.68271e-006 ]
8612 : [ 8.51321e-006 ]
8613 : [ 8.34186e-006 ]
8614 : [ 8.90539e-006 ]
8615 : [ 8.65752e-006 ]
8616 : [ 8.55535e-006 ]
8617 : [ 9.6311e-006  ]
8618 : [ 8.85372e-006 ]
8619 : [ 9.47943e-006 ]
8620 : [ 8.82737e-006 ]
8621 : [ 8.74128e-006 ]
8622 : [ 8.68572e-006 ]
8623 : [ 8.60177e-006 ]
8624 : [ 8.85223e-006 ]
8625 : [ 9.86693e-006 ]
8626 : [ 9.6461e-006  ]
8627 : [ 8.82281e-006 ]
8628 : [ 9.40208e-006 ]
8629 : [ 9.2375e-006  ]
8630 : [ 8.45983e-006 ]
8631 : [ 9.19681e-006 ]
8632 : [ 9.01879e-006 ]
8633 : [ 8.57372e-006 ]
8634 : [ 8.79488e-006 ]
8635 : [ 8.91515e-006 ]
8636 : [ 8.85927e-006 ]
8637 : [ 8.78601e-006 ]
8638 : [ 8.98164e-006 ]
8639 : [ 8.83209e-006 ]
8640 : [ 8.87531e-006 ]
8641 : [ 8.98713e-006 ]
8642 : [ 8.58008e-006 ]
8643 : [ 9.51411e-006 ]
8644 : [ 9.52466e-006 ]
8645 : [ 8.67298e-006 ]
8646 : [ 8.69429e-006 ]
8647 : [ 8.6614e-006  ]
8648 : [ 8.5745e-006  ]
8649 : [ 8.76446e-006 ]
8650 : [ 8.5732e-006  ]
8651 : [ 9.03559e-006 ]
8652 : [ 8.81422e-006 ]
8653 : [ 8.69252e-006 ]
8654 : [ 8.65653e-006 ]
8655 : [ 8.91934e-006 ]
8656 : [ 9.34808e-006 ]
8657 : [ 8.81353e-006 ]
8658 : [ 9.50522e-006 ]
8659 : [ 8.72248e-006 ]
8660 : [ 9.38222e-006 ]
8661 : [ 8.6835e-006  ]
8662 : [ 9.41263e-006 ]
8663 : [ 8.62257e-006 ]
8664 : [ 9.26862e-006 ]
8665 : [ 8.82833e-006 ]
8666 : [ 8.51987e-006 ]
8667 : [ 8.53713e-006 ]
8668 : [ 9.49022e-006 ]
8669 : [ 8.98647e-006 ]
8670 : [ 8.81447e-006 ]
8671 : [ 9.76091e-006 ]
8672 : [ 9.39707e-006 ]
8673 : [ 8.61884e-006 ]
8674 : [ 8.81337e-006 ]
8675 : [ 8.43416e-006 ]
8676 : [ 8.6538e-006  ]
8677 : [ 8.51338e-006 ]
8678 : [ 8.867e-006   ]
8679 : [ 8.63233e-006 ]
8680 : [ 8.84407e-006 ]
8681 : [ 8.78274e-006 ]
8682 : [ 9.00136e-006 ]
8683 : [ 8.48266e-006 ]
8684 : [ 8.61412e-006 ]
8685 : [ 8.66914e-006 ]
8686 : [ 8.71574e-006 ]
8687 : [ 9.46915e-006 ]
8688 : [ 8.66058e-006 ]
8689 : [ 9.73427e-006 ]
8690 : [ 8.78081e-006 ]
8691 : [ 8.62187e-006 ]
8692 : [ 8.90376e-006 ]
8693 : [ 8.71877e-006 ]
8694 : [ 1.02162e-005 ]
8695 : [ 8.9529e-006  ]
8696 : [ 8.88157e-006 ]
8697 : [ 8.74621e-006 ]
8698 : [ 8.8899e-006  ]
8699 : [ 8.86421e-006 ]
8700 : [ 8.69481e-006 ]
8701 : [ 8.64704e-006 ]
8702 : [ 8.63528e-006 ]
8703 : [ 8.71373e-006 ]
8704 : [ 8.77234e-006 ]
8705 : [ 8.97252e-006 ]
8706 : [ 8.516e-006   ]
8707 : [ 8.98305e-006 ]
8708 : [ 8.80318e-006 ]
8709 : [ 9.1573e-006  ]
8710 : [ 9.62865e-006 ]
8711 : [ 8.65061e-006 ]
8712 : [ 9.62019e-006 ]
8713 : [ 8.83213e-006 ]
8714 : [ 8.88751e-006 ]
8715 : [ 8.52068e-006 ]
8716 : [ 8.71948e-006 ]
8717 : [ 8.60061e-006 ]
8718 : [ 8.75171e-006 ]
8719 : [ 8.51953e-006 ]
8720 : [ 9.9281e-006  ]
8721 : [ 9.70642e-006 ]
8722 : [ 8.92354e-006 ]
8723 : [ 8.64889e-006 ]
8724 : [ 9.02385e-006 ]
8725 : [ 8.71872e-006 ]
8726 : [ 8.87281e-006 ]
8727 : [ 8.59894e-006 ]
8728 : [ 8.48141e-006 ]
8729 : [ 8.76727e-006 ]
8730 : [ 8.94793e-006 ]
8731 : [ 8.61755e-006 ]
8732 : [ 8.7872e-006  ]
8733 : [ 8.72443e-006 ]
8734 : [ 9.2528e-006  ]
8735 : [ 9.24984e-006 ]
8736 : [ 8.51017e-006 ]
8737 : [ 8.6732e-006  ]
8738 : [ 8.83548e-006 ]
8739 : [ 9.52342e-006 ]
8740 : [ 8.69514e-006 ]
8741 : [ 8.64415e-006 ]
8742 : [ 8.97945e-006 ]
8743 : [ 8.46468e-006 ]
8744 : [ 8.8395e-006  ]
8745 : [ 8.83597e-006 ]
8746 : [ 8.62952e-006 ]
8747 : [ 9.0923e-006  ]
8748 : [ 8.61745e-006 ]
8749 : [ 8.47702e-006 ]
8750 : [ 8.66255e-006 ]
8751 : [ 1.00493e-005 ]
8752 : [ 8.47665e-006 ]
8753 : [ 8.96789e-006 ]
8754 : [ 8.85498e-006 ]
8755 : [ 8.64123e-006 ]
8756 : [ 8.8367e-006  ]
8757 : [ 8.6562e-006  ]
8758 : [ 8.64666e-006 ]
8759 : [ 9.53026e-006 ]
8760 : [ 8.88561e-006 ]
8761 : [ 8.83257e-006 ]
8762 : [ 1.00247e-005 ]
8763 : [ 8.65468e-006 ]
8764 : [ 8.50227e-006 ]
8765 : [ 8.91017e-006 ]
8766 : [ 8.79429e-006 ]
8767 : [ 8.73461e-006 ]
8768 : [ 8.94751e-006 ]
8769 : [ 8.78e-006    ]
8770 : [ 8.7864e-006  ]
8771 : [ 8.49632e-006 ]
8772 : [ 8.46254e-006 ]
8773 : [ 8.61966e-006 ]
8774 : [ 8.72213e-006 ]
8775 : [ 9.4012e-006  ]
8776 : [ 8.55379e-006 ]
8777 : [ 8.68823e-006 ]
8778 : [ 8.83577e-006 ]
8779 : [ 8.90871e-006 ]
8780 : [ 8.56904e-006 ]
8781 : [ 8.93722e-006 ]
8782 : [ 8.64893e-006 ]
8783 : [ 9.42913e-006 ]
8784 : [ 9.1274e-006  ]
8785 : [ 8.58393e-006 ]
8786 : [ 8.51169e-006 ]
8787 : [ 8.75722e-006 ]
8788 : [ 9.71156e-006 ]
8789 : [ 8.7165e-006  ]
8790 : [ 9.82769e-006 ]
8791 : [ 8.71778e-006 ]
8792 : [ 8.76649e-006 ]
8793 : [ 8.96538e-006 ]
8794 : [ 8.70409e-006 ]
8795 : [ 8.76858e-006 ]
8796 : [ 9.52369e-006 ]
8797 : [ 8.43761e-006 ]
8798 : [ 8.59924e-006 ]
8799 : [ 8.76847e-006 ]
8800 : [ 8.85357e-006 ]
8801 : [ 9.46697e-006 ]
8802 : [ 8.69189e-006 ]
8803 : [ 8.55087e-006 ]
8804 : [ 8.7004e-006  ]
8805 : [ 8.63529e-006 ]
8806 : [ 8.87829e-006 ]
8807 : [ 9.45862e-006 ]
8808 : [ 8.51576e-006 ]
8809 : [ 9.90654e-006 ]
8810 : [ 8.84591e-006 ]
8811 : [ 8.98494e-006 ]
8812 : [ 8.89097e-006 ]
8813 : [ 9.09553e-006 ]
8814 : [ 8.83096e-006 ]
8815 : [ 9.25958e-006 ]
8816 : [ 8.46611e-006 ]
8817 : [ 8.62671e-006 ]
8818 : [ 8.51441e-006 ]
8819 : [ 9.50012e-006 ]
8820 : [ 8.69722e-006 ]
8821 : [ 8.8317e-006  ]
8822 : [ 8.79602e-006 ]
8823 : [ 1.00165e-005 ]
8824 : [ 8.63935e-006 ]
8825 : [ 8.69923e-006 ]
8826 : [ 8.91871e-006 ]
8827 : [ 8.46504e-006 ]
8828 : [ 8.79041e-006 ]
8829 : [ 8.75656e-006 ]
8830 : [ 8.53651e-006 ]
8831 : [ 8.57125e-006 ]
8832 : [ 8.80641e-006 ]
8833 : [ 8.63496e-006 ]
8834 : [ 9.57808e-006 ]
8835 : [ 9.78225e-006 ]
8836 : [ 8.72781e-006 ]
8837 : [ 9.20044e-006 ]
8838 : [ 9.37923e-006 ]
8839 : [ 9.17249e-006 ]
8840 : [ 8.49745e-006 ]
8841 : [ 8.86992e-006 ]
8842 : [ 8.88506e-006 ]
8843 : [ 8.63892e-006 ]
8844 : [ 1.00602e-005 ]
8845 : [ 9.59075e-006 ]
8846 : [ 8.64367e-006 ]
8847 : [ 8.85578e-006 ]
8848 : [ 8.82659e-006 ]
8849 : [ 8.82882e-006 ]
8850 : [ 8.958e-006   ]
8851 : [ 8.72125e-006 ]
8852 : [ 9.00034e-006 ]
8853 : [ 8.39732e-006 ]
8854 : [ 1.00795e-005 ]
8855 : [ 9.0672e-006  ]
8856 : [ 9.87527e-006 ]
8857 : [ 9.59459e-006 ]
8858 : [ 8.55034e-006 ]
8859 : [ 9.77082e-006 ]
8860 : [ 8.85389e-006 ]
8861 : [ 9.54418e-006 ]
8862 : [ 8.64683e-006 ]
8863 : [ 9.6481e-006  ]
8864 : [ 9.49841e-006 ]
8865 : [ 8.65233e-006 ]
8866 : [ 8.62712e-006 ]
8867 : [ 8.69511e-006 ]
8868 : [ 9.61477e-006 ]
8869 : [ 8.90885e-006 ]
8870 : [ 9.43213e-006 ]
8871 : [ 9.32575e-006 ]
8872 : [ 8.58782e-006 ]
8873 : [ 8.59125e-006 ]
8874 : [ 8.65676e-006 ]
8875 : [ 8.5384e-006  ]
8876 : [ 8.83455e-006 ]
8877 : [ 9.0261e-006  ]
8878 : [ 8.62012e-006 ]
8879 : [ 9.48687e-006 ]
8880 : [ 8.85475e-006 ]
8881 : [ 1.01688e-005 ]
8882 : [ 9.02402e-006 ]
8883 : [ 8.94697e-006 ]
8884 : [ 8.56202e-006 ]
8885 : [ 9.13883e-006 ]
8886 : [ 9.29763e-006 ]
8887 : [ 8.88362e-006 ]
8888 : [ 8.58882e-006 ]
8889 : [ 8.83785e-006 ]
8890 : [ 8.76959e-006 ]
8891 : [ 8.75798e-006 ]
8892 : [ 8.78412e-006 ]
8893 : [ 8.47567e-006 ]
8894 : [ 8.7755e-006  ]
8895 : [ 8.54373e-006 ]
8896 : [ 8.82269e-006 ]
8897 : [ 8.78985e-006 ]
8898 : [ 8.57594e-006 ]
8899 : [ 9.65422e-006 ]
8900 : [ 8.79868e-006 ]
8901 : [ 8.59257e-006 ]
8902 : [ 9.00435e-006 ]
8903 : [ 8.74798e-006 ]
8904 : [ 8.70644e-006 ]
8905 : [ 9.02836e-006 ]
8906 : [ 8.58806e-006 ]
8907 : [ 8.79206e-006 ]
8908 : [ 9.18617e-006 ]
8909 : [ 8.49343e-006 ]
8910 : [ 8.64099e-006 ]
8911 : [ 8.80594e-006 ]
8912 : [ 8.801e-006   ]
8913 : [ 8.5876e-006  ]
8914 : [ 8.92761e-006 ]
8915 : [ 8.78497e-006 ]
8916 : [ 8.52766e-006 ]
8917 : [ 8.65927e-006 ]
8918 : [ 9.71231e-006 ]
8919 : [ 8.37668e-006 ]
8920 : [ 8.9708e-006  ]
8921 : [ 8.64311e-006 ]
8922 : [ 9.64743e-006 ]
8923 : [ 9.28976e-006 ]
8924 : [ 8.87493e-006 ]
8925 : [ 8.55815e-006 ]
8926 : [ 8.98247e-006 ]
8927 : [ 8.59819e-006 ]
8928 : [ 9.29772e-006 ]
8929 : [ 8.76988e-006 ]
8930 : [ 8.61679e-006 ]
8931 : [ 8.77079e-006 ]
8932 : [ 8.5541e-006  ]
8933 : [ 8.43081e-006 ]
8934 : [ 8.74355e-006 ]
8935 : [ 8.79885e-006 ]
8936 : [ 8.72769e-006 ]
8937 : [ 8.65485e-006 ]
8938 : [ 9.30578e-006 ]
8939 : [ 8.73092e-006 ]
8940 : [ 9.08879e-006 ]
8941 : [ 9.58725e-006 ]
8942 : [ 8.33505e-006 ]
8943 : [ 8.57716e-006 ]
8944 : [ 8.96677e-006 ]
8945 : [ 8.60627e-006 ]
8946 : [ 8.71547e-006 ]
8947 : [ 8.41752e-006 ]
8948 : [ 8.90668e-006 ]
8949 : [ 9.23106e-006 ]
8950 : [ 8.83077e-006 ]
8951 : [ 9.21006e-006 ]
8952 : [ 9.49349e-006 ]
8953 : [ 9.73912e-006 ]
8954 : [ 8.68733e-006 ]
8955 : [ 8.76347e-006 ]
8956 : [ 8.48741e-006 ]
8957 : [ 8.78827e-006 ]
8958 : [ 8.81197e-006 ]
8959 : [ 9.66149e-006 ]
8960 : [ 8.70704e-006 ]
8961 : [ 9.49897e-006 ]
8962 : [ 8.83068e-006 ]
8963 : [ 8.83039e-006 ]
8964 : [ 8.56413e-006 ]
8965 : [ 8.89165e-006 ]
8966 : [ 9.26862e-006 ]
8967 : [ 8.66226e-006 ]
8968 : [ 8.98932e-006 ]
8969 : [ 9.1066e-006  ]
8970 : [ 8.69808e-006 ]
8971 : [ 8.66612e-006 ]
8972 : [ 8.85063e-006 ]
8973 : [ 9.99675e-006 ]
8974 : [ 8.77141e-006 ]
8975 : [ 8.54215e-006 ]
8976 : [ 8.59668e-006 ]
8977 : [ 8.87577e-006 ]
8978 : [ 8.47956e-006 ]
8979 : [ 9.27288e-006 ]
8980 : [ 9.72768e-006 ]
8981 : [ 8.7516e-006  ]
8982 : [ 8.71149e-006 ]
8983 : [ 9.99013e-006 ]
8984 : [ 8.63035e-006 ]
8985 : [ 9.73736e-006 ]
8986 : [ 8.57965e-006 ]
8987 : [ 8.98584e-006 ]
8988 : [ 8.82404e-006 ]
8989 : [ 8.4703e-006  ]
8990 : [ 9.40566e-006 ]
8991 : [ 9.66435e-006 ]
8992 : [ 8.8421e-006  ]
8993 : [ 9.93024e-006 ]
8994 : [ 8.71828e-006 ]
8995 : [ 8.65663e-006 ]
8996 : [ 8.89379e-006 ]
8997 : [ 8.53555e-006 ]
8998 : [ 8.78546e-006 ]
8999 : [ 8.50491e-006 ]
9000 : [ 8.72578e-006 ]
9001 : [ 8.41568e-006 ]
9002 : [ 8.56219e-006 ]
9003 : [ 9.62987e-006 ]
9004 : [ 9.48587e-006 ]
9005 : [ 9.47661e-006 ]
9006 : [ 9.13372e-006 ]
9007 : [ 9.22858e-006 ]
9008 : [ 9.27307e-006 ]
9009 : [ 8.7784e-006  ]
9010 : [ 8.7533e-006  ]
9011 : [ 9.77966e-006 ]
9012 : [ 9.19424e-006 ]
9013 : [ 8.61596e-006 ]
9014 : [ 8.79029e-006 ]
9015 : [ 9.27417e-006 ]
9016 : [ 9.26625e-006 ]
9017 : [ 8.44251e-006 ]
9018 : [ 8.64588e-006 ]
9019 : [ 9.46798e-006 ]
9020 : [ 9.15356e-006 ]
9021 : [ 8.67041e-006 ]
9022 : [ 9.19106e-006 ]
9023 : [ 9.01911e-006 ]
9024 : [ 8.49967e-006 ]
9025 : [ 9.64004e-006 ]
9026 : [ 8.78758e-006 ]
9027 : [ 8.63238e-006 ]
9028 : [ 9.28182e-006 ]
9029 : [ 8.72674e-006 ]
9030 : [ 8.52927e-006 ]
9031 : [ 8.88311e-006 ]
9032 : [ 8.61756e-006 ]
9033 : [ 8.95003e-006 ]
9034 : [ 9.42498e-006 ]
9035 : [ 8.78808e-006 ]
9036 : [ 8.73265e-006 ]
9037 : [ 8.50777e-006 ]
9038 : [ 8.59284e-006 ]
9039 : [ 8.51527e-006 ]
9040 : [ 8.60211e-006 ]
9041 : [ 9.52634e-006 ]
9042 : [ 9.26248e-006 ]
9043 : [ 8.5677e-006  ]
9044 : [ 9.58633e-006 ]
9045 : [ 8.94742e-006 ]
9046 : [ 8.59338e-006 ]
9047 : [ 8.82024e-006 ]
9048 : [ 9.85044e-006 ]
9049 : [ 8.85916e-006 ]
9050 : [ 8.74089e-006 ]
9051 : [ 9.8469e-006  ]
9052 : [ 9.57491e-006 ]
9053 : [ 8.89835e-006 ]
9054 : [ 8.52389e-006 ]
9055 : [ 1.02447e-005 ]
9056 : [ 9.38258e-006 ]
9057 : [ 9.017e-006   ]
9058 : [ 1.01298e-005 ]
9059 : [ 8.98329e-006 ]
9060 : [ 8.62573e-006 ]
9061 : [ 9.50426e-006 ]
9062 : [ 8.80443e-006 ]
9063 : [ 8.6747e-006  ]
9064 : [ 9.5557e-006  ]
9065 : [ 8.72354e-006 ]
9066 : [ 8.9402e-006  ]
9067 : [ 9.50767e-006 ]
9068 : [ 8.77077e-006 ]
9069 : [ 9.57696e-006 ]
9070 : [ 8.70768e-006 ]
9071 : [ 8.82094e-006 ]
9072 : [ 8.70755e-006 ]
9073 : [ 8.57883e-006 ]
9074 : [ 8.75643e-006 ]
9075 : [ 9.36409e-006 ]
9076 : [ 8.73096e-006 ]
9077 : [ 8.48314e-006 ]
9078 : [ 8.77058e-006 ]
9079 : [ 9.05599e-006 ]
9080 : [ 8.67255e-006 ]
9081 : [ 9.56501e-006 ]
9082 : [ 8.81422e-006 ]
9083 : [ 8.80669e-006 ]
9084 : [ 8.77244e-006 ]
9085 : [ 8.79541e-006 ]
9086 : [ 9.09955e-006 ]
9087 : [ 9.24038e-006 ]
9088 : [ 8.9509e-006  ]
9089 : [ 8.60866e-006 ]
9090 : [ 8.68446e-006 ]
9091 : [ 8.72765e-006 ]
9092 : [ 8.70984e-006 ]
9093 : [ 9.13526e-006 ]
9094 : [ 8.70855e-006 ]
9095 : [ 8.70631e-006 ]
9096 : [ 8.55243e-006 ]
9097 : [ 8.96548e-006 ]
9098 : [ 9.58229e-006 ]
9099 : [ 9.00089e-006 ]
9100 : [ 9.94751e-006 ]
9101 : [ 9.09445e-006 ]
9102 : [ 8.54236e-006 ]
9103 : [ 9.16045e-006 ]
9104 : [ 8.77228e-006 ]
9105 : [ 8.79354e-006 ]
9106 : [ 8.51092e-006 ]
9107 : [ 8.42678e-006 ]
9108 : [ 1.01872e-005 ]
9109 : [ 9.17192e-006 ]
9110 : [ 9.91624e-006 ]
9111 : [ 9.04369e-006 ]
9112 : [ 8.63503e-006 ]
9113 : [ 9.90855e-006 ]
9114 : [ 8.7389e-006  ]
9115 : [ 9.10961e-006 ]
9116 : [ 8.92953e-006 ]
9117 : [ 8.69229e-006 ]
9118 : [ 8.96823e-006 ]
9119 : [ 9.11281e-006 ]
9120 : [ 8.67188e-006 ]
9121 : [ 8.87274e-006 ]
9122 : [ 8.53974e-006 ]
9123 : [ 9.79273e-006 ]
9124 : [ 8.67849e-006 ]
9125 : [ 8.67517e-006 ]
9126 : [ 8.69695e-006 ]
9127 : [ 9.05252e-006 ]
9128 : [ 8.39309e-006 ]
9129 : [ 8.53753e-006 ]
9130 : [ 9.37817e-006 ]
9131 : [ 9.57032e-006 ]
9132 : [ 8.81616e-006 ]
9133 : [ 8.49781e-006 ]
9134 : [ 9.08489e-006 ]
9135 : [ 8.47137e-006 ]
9136 : [ 9.11449e-006 ]
9137 : [ 8.62623e-006 ]
9138 : [ 9.28776e-006 ]
9139 : [ 8.85148e-006 ]
9140 : [ 8.83241e-006 ]
9141 : [ 8.37904e-006 ]
9142 : [ 9.48817e-006 ]
9143 : [ 9.6459e-006  ]
9144 : [ 8.68985e-006 ]
9145 : [ 8.54574e-006 ]
9146 : [ 9.56642e-006 ]
9147 : [ 8.36161e-006 ]
9148 : [ 8.72271e-006 ]
9149 : [ 8.53085e-006 ]
9150 : [ 9.07105e-006 ]
9151 : [ 8.74475e-006 ]
9152 : [ 8.90683e-006 ]
9153 : [ 9.1316e-006  ]
9154 : [ 9.99243e-006 ]
9155 : [ 9.18539e-006 ]
9156 : [ 9.01584e-006 ]
9157 : [ 9.41582e-006 ]
9158 : [ 8.77503e-006 ]
9159 : [ 8.68554e-006 ]
9160 : [ 9.1587e-006  ]
9161 : [ 8.71181e-006 ]
9162 : [ 8.896e-006   ]
9163 : [ 8.58611e-006 ]
9164 : [ 9.05383e-006 ]
9165 : [ 9.40741e-006 ]
9166 : [ 9.66311e-006 ]
9167 : [ 8.55411e-006 ]
9168 : [ 9.85159e-006 ]
9169 : [ 9.51987e-006 ]
9170 : [ 8.63071e-006 ]
9171 : [ 8.90772e-006 ]
9172 : [ 8.65468e-006 ]
9173 : [ 8.84253e-006 ]
9174 : [ 8.72808e-006 ]
9175 : [ 8.67181e-006 ]
9176 : [ 8.69929e-006 ]
9177 : [ 8.86718e-006 ]
9178 : [ 9.89761e-006 ]
9179 : [ 8.96266e-006 ]
9180 : [ 8.62694e-006 ]
9181 : [ 8.49104e-006 ]
9182 : [ 8.49663e-006 ]
9183 : [ 8.47612e-006 ]
9184 : [ 8.70988e-006 ]
9185 : [ 8.83983e-006 ]
9186 : [ 8.50064e-006 ]
9187 : [ 9.45573e-006 ]
9188 : [ 8.86982e-006 ]
9189 : [ 8.57802e-006 ]
9190 : [ 9.08338e-006 ]
9191 : [ 9.30049e-006 ]
9192 : [ 8.45697e-006 ]
9193 : [ 9.47522e-006 ]
9194 : [ 8.70686e-006 ]
9195 : [ 8.89151e-006 ]
9196 : [ 8.57269e-006 ]
9197 : [ 8.49008e-006 ]
9198 : [ 9.68359e-006 ]
9199 : [ 8.80221e-006 ]
9200 : [ 8.50839e-006 ]
9201 : [ 8.62995e-006 ]
9202 : [ 8.62961e-006 ]
9203 : [ 8.99445e-006 ]
9204 : [ 9.44952e-006 ]
9205 : [ 8.76345e-006 ]
9206 : [ 8.91823e-006 ]
9207 : [ 9.86164e-006 ]
9208 : [ 9.13357e-006 ]
9209 : [ 8.79248e-006 ]
9210 : [ 8.66958e-006 ]
9211 : [ 8.72677e-006 ]
9212 : [ 8.62505e-006 ]
9213 : [ 8.98675e-006 ]
9214 : [ 8.43852e-006 ]
9215 : [ 9.10094e-006 ]
9216 : [ 9.04269e-006 ]
9217 : [ 8.52533e-006 ]
9218 : [ 9.07344e-006 ]
9219 : [ 8.76215e-006 ]
9220 : [ 8.81734e-006 ]
9221 : [ 8.64194e-006 ]
9222 : [ 8.64029e-006 ]
9223 : [ 9.05774e-006 ]
9224 : [ 8.72586e-006 ]
9225 : [ 9.40752e-006 ]
9226 : [ 8.50174e-006 ]
9227 : [ 8.76927e-006 ]
9228 : [ 8.7639e-006  ]
9229 : [ 9.64536e-006 ]
9230 : [ 9.38116e-006 ]
9231 : [ 9.64578e-006 ]
9232 : [ 8.75315e-006 ]
9233 : [ 8.59842e-006 ]
9234 : [ 8.64929e-006 ]
9235 : [ 8.64562e-006 ]
9236 : [ 8.79086e-006 ]
9237 : [ 8.73192e-006 ]
9238 : [ 9.97013e-006 ]
9239 : [ 9.07822e-006 ]
9240 : [ 8.45869e-006 ]
9241 : [ 8.47095e-006 ]
9242 : [ 8.88095e-006 ]
9243 : [ 8.6697e-006  ]
9244 : [ 9.10348e-006 ]
9245 : [ 9.15919e-006 ]
9246 : [ 8.46642e-006 ]
9247 : [ 9.79719e-006 ]
9248 : [ 8.49941e-006 ]
9249 : [ 9.80248e-006 ]
9250 : [ 9.54718e-006 ]
9251 : [ 8.62978e-006 ]
9252 : [ 8.88391e-006 ]
9253 : [ 8.85302e-006 ]
9254 : [ 8.44746e-006 ]
9255 : [ 8.56255e-006 ]
9256 : [ 9.48338e-006 ]
9257 : [ 8.73816e-006 ]
9258 : [ 8.58774e-006 ]
9259 : [ 9.94038e-006 ]
9260 : [ 9.27513e-006 ]
9261 : [ 9.0877e-006  ]
9262 : [ 8.79944e-006 ]
9263 : [ 9.49159e-006 ]
9264 : [ 9.06981e-006 ]
9265 : [ 9.51176e-006 ]
9266 : [ 8.43467e-006 ]
9267 : [ 8.64024e-006 ]
9268 : [ 8.84021e-006 ]
9269 : [ 8.61078e-006 ]
9270 : [ 8.96385e-006 ]
9271 : [ 8.63195e-006 ]
9272 : [ 8.83144e-006 ]
9273 : [ 8.54301e-006 ]
9274 : [ 8.79447e-006 ]
9275 : [ 9.64916e-006 ]
9276 : [ 8.58021e-006 ]
9277 : [ 9.91945e-006 ]
9278 : [ 8.92205e-006 ]
9279 : [ 9.1618e-006  ]
9280 : [ 1.00425e-005 ]
9281 : [ 9.32924e-006 ]
9282 : [ 9.04662e-006 ]
9283 : [ 8.86364e-006 ]
9284 : [ 9.39108e-006 ]
9285 : [ 8.43048e-006 ]
9286 : [ 9.01287e-006 ]
9287 : [ 9.42096e-006 ]
9288 : [ 9.20958e-006 ]
9289 : [ 9.29239e-006 ]
9290 : [ 8.73469e-006 ]
9291 : [ 9.4074e-006  ]
9292 : [ 9.24993e-006 ]
9293 : [ 8.65307e-006 ]
9294 : [ 8.56828e-006 ]
9295 : [ 9.70061e-006 ]
9296 : [ 9.42928e-006 ]
9297 : [ 8.91921e-006 ]
9298 : [ 8.66187e-006 ]
9299 : [ 9.58804e-006 ]
9300 : [ 9.32146e-006 ]
9301 : [ 9.28507e-006 ]
9302 : [ 8.73401e-006 ]
9303 : [ 8.80254e-006 ]
9304 : [ 8.43835e-006 ]
9305 : [ 9.18359e-006 ]
9306 : [ 8.542e-006   ]
9307 : [ 8.86772e-006 ]
9308 : [ 9.79566e-006 ]
9309 : [ 8.87824e-006 ]
9310 : [ 8.84453e-006 ]
9311 : [ 8.74609e-006 ]
9312 : [ 8.94161e-006 ]
9313 : [ 8.89546e-006 ]
9314 : [ 8.77254e-006 ]
9315 : [ 9.45846e-006 ]
9316 : [ 8.64891e-006 ]
9317 : [ 9.35509e-006 ]
9318 : [ 8.78498e-006 ]
9319 : [ 8.84706e-006 ]
9320 : [ 8.83816e-006 ]
9321 : [ 8.52201e-006 ]
9322 : [ 1.01632e-005 ]
9323 : [ 9.18384e-006 ]
9324 : [ 8.61367e-006 ]
9325 : [ 8.68309e-006 ]
9326 : [ 8.63453e-006 ]
9327 : [ 8.77973e-006 ]
9328 : [ 9.54676e-006 ]
9329 : [ 8.56061e-006 ]
9330 : [ 8.82238e-006 ]
9331 : [ 9.23736e-006 ]
9332 : [ 8.67353e-006 ]
9333 : [ 9.07979e-006 ]
9334 : [ 8.8249e-006  ]
9335 : [ 8.90477e-006 ]
9336 : [ 9.07943e-006 ]
9337 : [ 8.80403e-006 ]
9338 : [ 9.85749e-006 ]
9339 : [ 1.00857e-005 ]
9340 : [ 8.89694e-006 ]
9341 : [ 8.92044e-006 ]
9342 : [ 9.06275e-006 ]
9343 : [ 8.62503e-006 ]
9344 : [ 9.78737e-006 ]
9345 : [ 8.79009e-006 ]
9346 : [ 8.63052e-006 ]
9347 : [ 9.05077e-006 ]
9348 : [ 8.74131e-006 ]
9349 : [ 8.86003e-006 ]
9350 : [ 8.69932e-006 ]
9351 : [ 9.08228e-006 ]
9352 : [ 9.03874e-006 ]
9353 : [ 8.64106e-006 ]
9354 : [ 9.96775e-006 ]
9355 : [ 9.07972e-006 ]
9356 : [ 8.64601e-006 ]
9357 : [ 9.24164e-006 ]
9358 : [ 8.56322e-006 ]
9359 : [ 8.94773e-006 ]
9360 : [ 8.58687e-006 ]
9361 : [ 8.4727e-006  ]
9362 : [ 8.61159e-006 ]
9363 : [ 8.41721e-006 ]
9364 : [ 8.61991e-006 ]
9365 : [ 9.91508e-006 ]
9366 : [ 8.93983e-006 ]
9367 : [ 9.24196e-006 ]
9368 : [ 9.03292e-006 ]
9369 : [ 8.64045e-006 ]
9370 : [ 8.43838e-006 ]
9371 : [ 9.52709e-006 ]
9372 : [ 9.36e-006    ]
9373 : [ 9.18704e-006 ]
9374 : [ 8.49128e-006 ]
9375 : [ 8.87673e-006 ]
9376 : [ 9.63656e-006 ]
9377 : [ 8.67818e-006 ]
9378 : [ 9.74951e-006 ]
9379 : [ 8.95505e-006 ]
9380 : [ 8.90155e-006 ]
9381 : [ 9.92366e-006 ]
9382 : [ 8.68979e-006 ]
9383 : [ 8.66312e-006 ]
9384 : [ 9.48597e-006 ]
9385 : [ 9.82438e-006 ]
9386 : [ 1.01262e-005 ]
9387 : [ 8.63778e-006 ]
9388 : [ 1.00524e-005 ]
9389 : [ 8.96361e-006 ]
9390 : [ 8.73254e-006 ]
9391 : [ 9.05346e-006 ]
9392 : [ 1.01886e-005 ]
9393 : [ 8.84654e-006 ]
9394 : [ 8.58587e-006 ]
9395 : [ 8.63412e-006 ]
9396 : [ 8.78747e-006 ]
9397 : [ 9.11095e-006 ]
9398 : [ 8.80705e-006 ]
9399 : [ 9.61178e-006 ]
9400 : [ 8.92455e-006 ]
9401 : [ 8.7976e-006  ]
9402 : [ 9.80144e-006 ]
9403 : [ 8.34724e-006 ]
9404 : [ 8.7951e-006  ]
9405 : [ 8.74973e-006 ]
9406 : [ 8.62507e-006 ]
9407 : [ 8.48125e-006 ]
9408 : [ 9.01934e-006 ]
9409 : [ 9.83667e-006 ]
9410 : [ 8.60715e-006 ]
9411 : [ 9.49854e-006 ]
9412 : [ 8.62194e-006 ]
9413 : [ 8.64539e-006 ]
9414 : [ 9.1746e-006  ]
9415 : [ 9.35047e-006 ]
9416 : [ 9.50391e-006 ]
9417 : [ 8.99617e-006 ]
9418 : [ 8.54076e-006 ]
9419 : [ 9.22605e-006 ]
9420 : [ 8.65678e-006 ]
9421 : [ 9.94586e-006 ]
9422 : [ 8.9122e-006  ]
9423 : [ 9.45706e-006 ]
9424 : [ 9.91682e-006 ]
9425 : [ 8.91098e-006 ]
9426 : [ 9.55524e-006 ]
9427 : [ 8.56382e-006 ]
9428 : [ 8.79319e-006 ]
9429 : [ 9.31218e-006 ]
9430 : [ 8.72447e-006 ]
9431 : [ 8.50926e-006 ]
9432 : [ 8.68167e-006 ]
9433 : [ 8.74498e-006 ]
9434 : [ 8.61179e-006 ]
9435 : [ 8.6537e-006  ]
9436 : [ 8.86496e-006 ]
9437 : [ 9.11002e-006 ]
9438 : [ 9.71369e-006 ]
9439 : [ 8.75864e-006 ]
9440 : [ 8.81221e-006 ]
9441 : [ 9.98558e-006 ]
9442 : [ 8.66901e-006 ]
9443 : [ 8.6926e-006  ]
9444 : [ 8.52346e-006 ]
9445 : [ 9.8816e-006  ]
9446 : [ 8.78857e-006 ]
9447 : [ 8.78538e-006 ]
9448 : [ 8.63559e-006 ]
9449 : [ 8.87353e-006 ]
9450 : [ 8.71136e-006 ]
9451 : [ 8.80376e-006 ]
9452 : [ 8.64554e-006 ]
9453 : [ 8.8266e-006  ]
9454 : [ 8.90573e-006 ]
9455 : [ 9.2053e-006  ]
9456 : [ 8.83577e-006 ]
9457 : [ 8.61032e-006 ]
9458 : [ 8.7171e-006  ]
9459 : [ 8.64197e-006 ]
9460 : [ 9.14469e-006 ]
9461 : [ 9.30097e-006 ]
9462 : [ 9.91143e-006 ]
9463 : [ 9.41323e-006 ]
9464 : [ 8.67875e-006 ]
9465 : [ 8.73901e-006 ]
9466 : [ 8.85684e-006 ]
9467 : [ 8.79777e-006 ]
9468 : [ 8.9408e-006  ]
9469 : [ 9.0572e-006  ]
9470 : [ 8.65709e-006 ]
9471 : [ 9.38048e-006 ]
9472 : [ 9.2235e-006  ]
9473 : [ 8.56346e-006 ]
9474 : [ 8.50018e-006 ]
9475 : [ 8.6131e-006  ]
9476 : [ 8.69778e-006 ]
9477 : [ 9.83436e-006 ]
9478 : [ 8.77661e-006 ]
9479 : [ 9.14369e-006 ]
9480 : [ 8.78418e-006 ]
9481 : [ 8.69356e-006 ]
9482 : [ 9.06899e-006 ]
9483 : [ 8.66798e-006 ]
9484 : [ 9.26104e-006 ]
9485 : [ 8.87581e-006 ]
9486 : [ 9.97251e-006 ]
9487 : [ 9.74365e-006 ]
9488 : [ 9.71531e-006 ]
9489 : [ 9.21464e-006 ]
9490 : [ 9.2228e-006  ]
9491 : [ 8.73007e-006 ]
9492 : [ 9.61928e-006 ]
9493 : [ 9.89111e-006 ]
9494 : [ 9.9203e-006  ]
9495 : [ 8.75964e-006 ]
9496 : [ 8.91373e-006 ]
9497 : [ 8.97882e-006 ]
9498 : [ 8.48881e-006 ]
9499 : [ 9.32906e-006 ]
9500 : [ 8.92062e-006 ]
9501 : [ 8.95406e-006 ]
9502 : [ 8.97759e-006 ]
9503 : [ 8.80479e-006 ]
9504 : [ 8.58507e-006 ]
9505 : [ 8.7954e-006  ]
9506 : [ 8.58467e-006 ]
9507 : [ 9.24048e-006 ]
9508 : [ 9.39865e-006 ]
9509 : [ 9.7864e-006  ]
9510 : [ 8.72402e-006 ]
9511 : [ 8.8959e-006  ]
9512 : [ 8.724e-006   ]
9513 : [ 8.57694e-006 ]
9514 : [ 9.65637e-006 ]
9515 : [ 8.84961e-006 ]
9516 : [ 8.58233e-006 ]
9517 : [ 8.48779e-006 ]
9518 : [ 8.81758e-006 ]
9519 : [ 8.65393e-006 ]
9520 : [ 8.79605e-006 ]
9521 : [ 8.90268e-006 ]
9522 : [ 8.77895e-006 ]
9523 : [ 8.82917e-006 ]
9524 : [ 9.74996e-006 ]
9525 : [ 8.99583e-006 ]
9526 : [ 8.71393e-006 ]
9527 : [ 1.00126e-005 ]
9528 : [ 8.53201e-006 ]
9529 : [ 9.19773e-006 ]
9530 : [ 8.68519e-006 ]
9531 : [ 8.40378e-006 ]
9532 : [ 8.66124e-006 ]
9533 : [ 8.54251e-006 ]
9534 : [ 8.37966e-006 ]
9535 : [ 8.7268e-006  ]
9536 : [ 8.73779e-006 ]
9537 : [ 8.55547e-006 ]
9538 : [ 8.65475e-006 ]
9539 : [ 8.84144e-006 ]
9540 : [ 8.8173e-006  ]
9541 : [ 8.52774e-006 ]
9542 : [ 8.83826e-006 ]
9543 : [ 8.57432e-006 ]
9544 : [ 8.73997e-006 ]
9545 : [ 8.81503e-006 ]
9546 : [ 8.70981e-006 ]
9547 : [ 9.83384e-006 ]
9548 : [ 9.7356e-006  ]
9549 : [ 8.94167e-006 ]
9550 : [ 9.91295e-006 ]
9551 : [ 8.61051e-006 ]
9552 : [ 9.05585e-006 ]
9553 : [ 8.56209e-006 ]
9554 : [ 9.42228e-006 ]
9555 : [ 8.84905e-006 ]
9556 : [ 8.58159e-006 ]
9557 : [ 8.90845e-006 ]
9558 : [ 8.98257e-006 ]
9559 : [ 8.97656e-006 ]
9560 : [ 8.53439e-006 ]
9561 : [ 9.3428e-006  ]
9562 : [ 8.5653e-006  ]
9563 : [ 9.06152e-006 ]
9564 : [ 8.71439e-006 ]
9565 : [ 9.14319e-006 ]
9566 : [ 9.73161e-006 ]
9567 : [ 9.16141e-006 ]
9568 : [ 8.52872e-006 ]
9569 : [ 1.00779e-005 ]
9570 : [ 8.7092e-006  ]
9571 : [ 9.41242e-006 ]
9572 : [ 8.587e-006   ]
9573 : [ 8.7459e-006  ]
9574 : [ 9.36221e-006 ]
9575 : [ 8.98281e-006 ]
9576 : [ 9.31504e-006 ]
9577 : [ 8.6174e-006  ]
9578 : [ 9.87882e-006 ]
9579 : [ 9.01789e-006 ]
9580 : [ 9.32558e-006 ]
9581 : [ 9.17405e-006 ]
9582 : [ 9.3017e-006  ]
9583 : [ 8.84378e-006 ]
9584 : [ 9.04601e-006 ]
9585 : [ 8.48674e-006 ]
9586 : [ 8.68086e-006 ]
9587 : [ 8.92229e-006 ]
9588 : [ 8.63689e-006 ]
9589 : [ 9.67689e-006 ]
9590 : [ 9.30898e-006 ]
9591 : [ 8.82845e-006 ]
9592 : [ 8.62564e-006 ]
9593 : [ 8.62288e-006 ]
9594 : [ 9.95284e-006 ]
9595 : [ 9.1936e-006  ]
9596 : [ 8.57627e-006 ]
9597 : [ 8.51281e-006 ]
9598 : [ 9.0752e-006  ]
9599 : [ 8.92593e-006 ]
9600 : [ 8.78381e-006 ]
9601 : [ 8.55378e-006 ]
9602 : [ 8.43356e-006 ]
9603 : [ 8.75833e-006 ]
9604 : [ 8.72524e-006 ]
9605 : [ 8.67885e-006 ]
9606 : [ 8.77819e-006 ]
9607 : [ 8.73974e-006 ]
9608 : [ 8.75636e-006 ]
9609 : [ 8.90855e-006 ]
9610 : [ 8.81773e-006 ]
9611 : [ 9.02504e-006 ]
9612 : [ 9.00348e-006 ]
9613 : [ 8.68994e-006 ]
9614 : [ 8.81296e-006 ]
9615 : [ 8.69925e-006 ]
9616 : [ 8.61023e-006 ]
9617 : [ 8.62433e-006 ]
9618 : [ 8.47539e-006 ]
9619 : [ 8.54927e-006 ]
9620 : [ 1.03697e-005 ]
9621 : [ 8.6598e-006  ]
9622 : [ 8.97682e-006 ]
9623 : [ 8.89759e-006 ]
9624 : [ 8.73139e-006 ]
9625 : [ 8.62409e-006 ]
9626 : [ 8.63032e-006 ]
9627 : [ 8.8468e-006  ]
9628 : [ 8.5196e-006  ]
9629 : [ 8.61297e-006 ]
9630 : [ 8.93753e-006 ]
9631 : [ 9.05695e-006 ]
9632 : [ 9.99508e-006 ]
9633 : [ 8.68453e-006 ]
9634 : [ 8.68734e-006 ]
9635 : [ 8.52172e-006 ]
9636 : [ 8.78681e-006 ]
9637 : [ 8.77333e-006 ]
9638 : [ 8.93508e-006 ]
9639 : [ 9.7561e-006  ]
9640 : [ 8.64039e-006 ]
9641 : [ 9.44739e-006 ]
9642 : [ 8.73393e-006 ]
9643 : [ 9.0938e-006  ]
9644 : [ 9.29864e-006 ]
9645 : [ 8.57793e-006 ]
9646 : [ 8.37584e-006 ]
9647 : [ 8.8443e-006  ]
9648 : [ 8.61927e-006 ]
9649 : [ 8.86049e-006 ]
9650 : [ 8.5796e-006  ]
9651 : [ 8.70398e-006 ]
9652 : [ 8.66613e-006 ]
9653 : [ 8.59446e-006 ]
9654 : [ 8.74828e-006 ]
9655 : [ 1.01028e-005 ]
9656 : [ 9.04533e-006 ]
9657 : [ 9.47081e-006 ]
9658 : [ 8.90181e-006 ]
9659 : [ 8.77531e-006 ]
9660 : [ 8.837e-006   ]
9661 : [ 9.43325e-006 ]
9662 : [ 8.66956e-006 ]
9663 : [ 8.71153e-006 ]
9664 : [ 9.16942e-006 ]
9665 : [ 9.2655e-006  ]
9666 : [ 8.9519e-006  ]
9667 : [ 8.64118e-006 ]
9668 : [ 8.65476e-006 ]
9669 : [ 8.76038e-006 ]
9670 : [ 8.72365e-006 ]
9671 : [ 8.69238e-006 ]
9672 : [ 9.04005e-006 ]
9673 : [ 8.70718e-006 ]
9674 : [ 8.91205e-006 ]
9675 : [ 8.64369e-006 ]
9676 : [ 8.58353e-006 ]
9677 : [ 8.52393e-006 ]
9678 : [ 8.94004e-006 ]
9679 : [ 9.32249e-006 ]
9680 : [ 8.83772e-006 ]
9681 : [ 8.65764e-006 ]
9682 : [ 8.79025e-006 ]
9683 : [ 9.68234e-006 ]
9684 : [ 9.21416e-006 ]
9685 : [ 8.58075e-006 ]
9686 : [ 8.56621e-006 ]
9687 : [ 8.72054e-006 ]
9688 : [ 8.58274e-006 ]
9689 : [ 8.57314e-006 ]
9690 : [ 8.96023e-006 ]
9691 : [ 9.65946e-006 ]
9692 : [ 8.88018e-006 ]
9693 : [ 8.43551e-006 ]
9694 : [ 8.71576e-006 ]
9695 : [ 8.48271e-006 ]
9696 : [ 9.16212e-006 ]
9697 : [ 8.71174e-006 ]
9698 : [ 8.75801e-006 ]
9699 : [ 8.46395e-006 ]
9700 : [ 8.748e-006   ]
9701 : [ 8.60461e-006 ]
9702 : [ 8.94543e-006 ]
9703 : [ 8.64092e-006 ]
9704 : [ 9.82388e-006 ]
9705 : [ 9.70215e-006 ]
9706 : [ 9.26339e-006 ]
9707 : [ 8.75076e-006 ]
9708 : [ 9.72433e-006 ]
9709 : [ 8.40247e-006 ]
9710 : [ 8.89422e-006 ]
9711 : [ 8.46576e-006 ]
9712 : [ 8.60336e-006 ]
9713 : [ 8.76333e-006 ]
9714 : [ 9.03577e-006 ]
9715 : [ 8.62486e-006 ]
9716 : [ 9.92253e-006 ]
9717 : [ 8.69139e-006 ]
9718 : [ 9.07854e-006 ]
9719 : [ 8.5311e-006  ]
9720 : [ 8.43836e-006 ]
9721 : [ 8.62241e-006 ]
9722 : [ 9.08891e-006 ]
9723 : [ 8.7189e-006  ]
9724 : [ 9.36764e-006 ]
9725 : [ 8.48014e-006 ]
9726 : [ 1.00128e-005 ]
9727 : [ 8.52885e-006 ]
9728 : [ 9.00189e-006 ]
9729 : [ 8.96725e-006 ]
9730 : [ 8.64683e-006 ]
9731 : [ 8.78383e-006 ]
9732 : [ 9.23577e-006 ]
9733 : [ 8.70128e-006 ]
9734 : [ 9.05422e-006 ]
9735 : [ 9.68301e-006 ]
9736 : [ 8.85064e-006 ]
9737 : [ 8.51081e-006 ]
9738 : [ 8.8001e-006  ]
9739 : [ 1.00115e-005 ]
9740 : [ 8.86981e-006 ]
9741 : [ 8.76459e-006 ]
9742 : [ 8.81168e-006 ]
9743 : [ 8.72106e-006 ]
9744 : [ 8.59912e-006 ]
9745 : [ 8.53084e-006 ]
9746 : [ 8.70378e-006 ]
9747 : [ 9.6413e-006  ]
9748 : [ 8.8724e-006  ]
9749 : [ 9.58478e-006 ]
9750 : [ 9.2899e-006  ]
9751 : [ 8.42377e-006 ]
9752 : [ 9.16423e-006 ]
9753 : [ 8.8987e-006  ]
9754 : [ 8.65943e-006 ]
9755 : [ 8.92259e-006 ]
9756 : [ 8.62888e-006 ]
9757 : [ 9.06649e-006 ]
9758 : [ 9.24849e-006 ]
9759 : [ 9.22957e-006 ]
9760 : [ 8.59133e-006 ]
9761 : [ 8.3821e-006  ]
9762 : [ 8.73671e-006 ]
9763 : [ 9.70247e-006 ]
9764 : [ 9.06366e-006 ]
9765 : [ 9.58219e-006 ]
9766 : [ 8.82787e-006 ]
9767 : [ 8.64807e-006 ]
9768 : [ 8.64988e-006 ]
9769 : [ 8.67605e-006 ]
9770 : [ 9.12979e-006 ]
9771 : [ 9.91788e-006 ]
9772 : [ 8.5188e-006  ]
9773 : [ 8.49908e-006 ]
9774 : [ 9.85762e-006 ]
9775 : [ 8.83277e-006 ]
9776 : [ 8.83847e-006 ]
9777 : [ 8.59613e-006 ]
9778 : [ 8.84232e-006 ]
9779 : [ 8.62106e-006 ]
9780 : [ 8.68014e-006 ]
9781 : [ 8.53864e-006 ]
9782 : [ 9.38688e-006 ]
9783 : [ 8.47888e-006 ]
9784 : [ 8.89577e-006 ]
9785 : [ 8.7385e-006  ]
9786 : [ 9.04932e-006 ]
9787 : [ 8.41979e-006 ]
9788 : [ 8.89115e-006 ]
9789 : [ 8.81384e-006 ]
9790 : [ 8.78766e-006 ]
9791 : [ 9.24301e-006 ]
9792 : [ 8.49575e-006 ]
9793 : [ 8.65172e-006 ]
9794 : [ 8.94392e-006 ]
9795 : [ 9.82533e-006 ]
9796 : [ 9.2149e-006  ]
9797 : [ 9.16702e-006 ]
9798 : [ 8.59592e-006 ]
9799 : [ 9.38665e-006 ]
9800 : [ 8.52656e-006 ]
9801 : [ 8.7188e-006  ]
9802 : [ 8.85714e-006 ]
9803 : [ 8.81415e-006 ]
9804 : [ 8.56124e-006 ]
9805 : [ 8.73651e-006 ]
9806 : [ 9.86807e-006 ]
9807 : [ 9.30372e-006 ]
9808 : [ 8.93403e-006 ]
9809 : [ 8.90577e-006 ]
9810 : [ 8.94899e-006 ]
9811 : [ 8.67656e-006 ]
9812 : [ 8.79597e-006 ]
9813 : [ 8.83332e-006 ]
9814 : [ 8.51904e-006 ]
9815 : [ 8.9313e-006  ]
9816 : [ 8.56424e-006 ]
9817 : [ 8.59828e-006 ]
9818 : [ 8.62309e-006 ]
9819 : [ 8.61898e-006 ]
9820 : [ 8.88146e-006 ]
9821 : [ 8.65525e-006 ]
9822 : [ 8.94231e-006 ]
9823 : [ 8.75391e-006 ]
9824 : [ 8.64914e-006 ]
9825 : [ 8.7393e-006  ]
9826 : [ 9.85008e-006 ]
9827 : [ 9.09188e-006 ]
9828 : [ 9.66525e-006 ]
9829 : [ 9.47094e-006 ]
9830 : [ 8.55035e-006 ]
9831 : [ 9.24424e-006 ]
9832 : [ 8.70313e-006 ]
9833 : [ 8.89618e-006 ]
9834 : [ 8.67811e-006 ]
9835 : [ 9.64921e-006 ]
9836 : [ 8.88584e-006 ]
9837 : [ 8.51576e-006 ]
9838 : [ 8.48574e-006 ]
9839 : [ 9.00655e-006 ]
9840 : [ 8.55862e-006 ]
9841 : [ 8.79638e-006 ]
9842 : [ 8.88332e-006 ]
9843 : [ 8.63767e-006 ]
9844 : [ 8.8337e-006  ]
9845 : [ 8.79574e-006 ]
9846 : [ 8.53016e-006 ]
9847 : [ 8.5453e-006  ]
9848 : [ 9.64067e-006 ]
9849 : [ 8.62774e-006 ]
9850 : [ 8.73945e-006 ]
9851 : [ 9.30268e-006 ]
9852 : [ 8.79685e-006 ]
9853 : [ 8.57657e-006 ]
9854 : [ 8.79404e-006 ]
9855 : [ 8.6833e-006  ]
9856 : [ 8.51171e-006 ]
9857 : [ 9.44456e-006 ]
9858 : [ 8.777e-006   ]
9859 : [ 9.35486e-006 ]
9860 : [ 8.60333e-006 ]
9861 : [ 8.72504e-006 ]
9862 : [ 8.90856e-006 ]
9863 : [ 8.74805e-006 ]
9864 : [ 8.75214e-006 ]
9865 : [ 9.84238e-006 ]
9866 : [ 9.89554e-006 ]
9867 : [ 8.67317e-006 ]
9868 : [ 8.66558e-006 ]
9869 : [ 9.12106e-006 ]
9870 : [ 8.77345e-006 ]
9871 : [ 9.29105e-006 ]
9872 : [ 8.69923e-006 ]
9873 : [ 8.78138e-006 ]
9874 : [ 8.71127e-006 ]
9875 : [ 8.59171e-006 ]
9876 : [ 8.90891e-006 ]
9877 : [ 8.59588e-006 ]
9878 : [ 8.6424e-006  ]
9879 : [ 8.79821e-006 ]
9880 : [ 8.49793e-006 ]
9881 : [ 8.43845e-006 ]
9882 : [ 8.52497e-006 ]
9883 : [ 9.19895e-006 ]
9884 : [ 8.92071e-006 ]
9885 : [ 9.72812e-006 ]
9886 : [ 8.63152e-006 ]
9887 : [ 8.84608e-006 ]
9888 : [ 8.57541e-006 ]
9889 : [ 9.07409e-006 ]
9890 : [ 8.72281e-006 ]
9891 : [ 8.60885e-006 ]
9892 : [ 8.60012e-006 ]
9893 : [ 8.83232e-006 ]
9894 : [ 8.88921e-006 ]
9895 : [ 8.66335e-006 ]
9896 : [ 8.67448e-006 ]
9897 : [ 8.72034e-006 ]
9898 : [ 8.6277e-006  ]
9899 : [ 8.81458e-006 ]
9900 : [ 8.89376e-006 ]
9901 : [ 9.63832e-006 ]
9902 : [ 8.7789e-006  ]
9903 : [ 8.58143e-006 ]
9904 : [ 8.67827e-006 ]
9905 : [ 8.54101e-006 ]
9906 : [ 8.81073e-006 ]
9907 : [ 8.7264e-006  ]
9908 : [ 8.5722e-006  ]
9909 : [ 8.77168e-006 ]
9910 : [ 8.54154e-006 ]
9911 : [ 8.60056e-006 ]
9912 : [ 8.68569e-006 ]
9913 : [ 9.03632e-006 ]
9914 : [ 8.86642e-006 ]
9915 : [ 9.33807e-006 ]
9916 : [ 8.80672e-006 ]
9917 : [ 9.60968e-006 ]
9918 : [ 8.93515e-006 ]
9919 : [ 8.55127e-006 ]
9920 : [ 9.80875e-006 ]
9921 : [ 8.54709e-006 ]
9922 : [ 8.98194e-006 ]
9923 : [ 8.38784e-006 ]
9924 : [ 9.17254e-006 ]
9925 : [ 9.01888e-006 ]
9926 : [ 9.30664e-006 ]
9927 : [ 9.55562e-006 ]
9928 : [ 8.37248e-006 ]
9929 : [ 8.89633e-006 ]
9930 : [ 8.75996e-006 ]
9931 : [ 8.78957e-006 ]
9932 : [ 8.70974e-006 ]
9933 : [ 8.54728e-006 ]
9934 : [ 1.0204e-005  ]
9935 : [ 8.65155e-006 ]
9936 : [ 9.29804e-006 ]
9937 : [ 9.99815e-006 ]
9938 : [ 8.72217e-006 ]
9939 : [ 8.52543e-006 ]
9940 : [ 9.01088e-006 ]
9941 : [ 9.57642e-006 ]
9942 : [ 8.6524e-006  ]
9943 : [ 8.93329e-006 ]
9944 : [ 9.64833e-006 ]
9945 : [ 9.01343e-006 ]
9946 : [ 8.74147e-006 ]
9947 : [ 8.6845e-006  ]
9948 : [ 9.18272e-006 ]
9949 : [ 8.6666e-006  ]
9950 : [ 9.66175e-006 ]
9951 : [ 8.92791e-006 ]
9952 : [ 9.45452e-006 ]
9953 : [ 8.64501e-006 ]
9954 : [ 8.68941e-006 ]
9955 : [ 8.8295e-006  ]
9956 : [ 9.02297e-006 ]
9957 : [ 8.64777e-006 ]
9958 : [ 9.0572e-006  ]
9959 : [ 8.82026e-006 ]
9960 : [ 8.85727e-006 ]
9961 : [ 8.83424e-006 ]
9962 : [ 9.79369e-006 ]
9963 : [ 8.63294e-006 ]
9964 : [ 9.67963e-006 ]
9965 : [ 8.61926e-006 ]
9966 : [ 8.53498e-006 ]
9967 : [ 8.64345e-006 ]
9968 : [ 9.93961e-006 ]
9969 : [ 8.88628e-006 ]
9970 : [ 9.43864e-006 ]
9971 : [ 8.57743e-006 ]
9972 : [ 8.75434e-006 ]
9973 : [ 9.66363e-006 ]
9974 : [ 8.86054e-006 ]
9975 : [ 8.97076e-006 ]
9976 : [ 8.62042e-006 ]
9977 : [ 8.8573e-006  ]
9978 : [ 8.95565e-006 ]
9979 : [ 8.70556e-006 ]
9980 : [ 8.55787e-006 ]
9981 : [ 9.98903e-006 ]
9982 : [ 8.86409e-006 ]
9983 : [ 8.90083e-006 ]
9984 : [ 9.61015e-006 ]
9985 : [ 8.81717e-006 ]
9986 : [ 8.67625e-006 ]
9987 : [ 8.70084e-006 ]
9988 : [ 8.80254e-006 ]
9989 : [ 8.64559e-006 ]
9990 : [ 8.5259e-006  ]
9991 : [ 8.7871e-006  ]
9992 : [ 8.91178e-006 ]
9993 : [ 8.80773e-006 ]
9994 : [ 8.53198e-006 ]
9995 : [ 8.93881e-006 ]
9996 : [ 8.79015e-006 ]
9997 : [ 8.84693e-006 ]
9998 : [ 8.59162e-006 ]
9999 : [ 8.64951e-006 ]
