# Supplementary material for: Influence of tissue conductivity on foetal exposure to extremely low frequency magnetic fields at 50 Hz using stochastic dosimetry
Source: PLoS One. 2018 Feb 7;13(2):e0192131. doi: 10.1371/journal.pone.0192131 (PMC5802904; doi:10.1371/journal.pone.0192131)
Supplement: S1 File — (ZIP) [file pone.0192131.s001.zip › Data/Ydistributions(10000)/3m/Spleen.txt]

       [ y0           ]
   0 : [ 8.3088e-006  ]
   1 : [ 8.47724e-006 ]
   2 : [ 8.5262e-006  ]
   3 : [ 8.35723e-006 ]
   4 : [ 8.37626e-006 ]
   5 : [ 8.60037e-006 ]
   6 : [ 8.37802e-006 ]
   7 : [ 8.49353e-006 ]
   8 : [ 8.38659e-006 ]
   9 : [ 8.27393e-006 ]
  10 : [ 8.4383e-006  ]
  11 : [ 8.35334e-006 ]
  12 : [ 8.32793e-006 ]
  13 : [ 8.49957e-006 ]
  14 : [ 8.38433e-006 ]
  15 : [ 8.35007e-006 ]
  16 : [ 8.37546e-006 ]
  17 : [ 8.66233e-006 ]
  18 : [ 8.51973e-006 ]
  19 : [ 8.34944e-006 ]
  20 : [ 8.42783e-006 ]
  21 : [ 8.32333e-006 ]
  22 : [ 8.71121e-006 ]
  23 : [ 8.43123e-006 ]
  24 : [ 8.46749e-006 ]
  25 : [ 8.63404e-006 ]
  26 : [ 8.27355e-006 ]
  27 : [ 8.55482e-006 ]
  28 : [ 8.3794e-006  ]
  29 : [ 8.36097e-006 ]
  30 : [ 8.40434e-006 ]
  31 : [ 8.41286e-006 ]
  32 : [ 8.61986e-006 ]
  33 : [ 8.41446e-006 ]
  34 : [ 8.38533e-006 ]
  35 : [ 8.44366e-006 ]
  36 : [ 8.68589e-006 ]
  37 : [ 8.44776e-006 ]
  38 : [ 8.39839e-006 ]
  39 : [ 8.47971e-006 ]
  40 : [ 8.44917e-006 ]
  41 : [ 8.62025e-006 ]
  42 : [ 8.45053e-006 ]
  43 : [ 8.27212e-006 ]
  44 : [ 8.45616e-006 ]
  45 : [ 8.35163e-006 ]
  46 : [ 8.38623e-006 ]
  47 : [ 8.49477e-006 ]
  48 : [ 8.41641e-006 ]
  49 : [ 8.32067e-006 ]
  50 : [ 8.36976e-006 ]
  51 : [ 8.4179e-006  ]
  52 : [ 8.3794e-006  ]
  53 : [ 8.36092e-006 ]
  54 : [ 8.50764e-006 ]
  55 : [ 8.6454e-006  ]
  56 : [ 8.59181e-006 ]
  57 : [ 8.295e-006   ]
  58 : [ 8.37994e-006 ]
  59 : [ 8.46638e-006 ]
  60 : [ 8.43685e-006 ]
  61 : [ 8.41621e-006 ]
  62 : [ 8.33877e-006 ]
  63 : [ 8.65465e-006 ]
  64 : [ 8.56898e-006 ]
  65 : [ 8.40202e-006 ]
  66 : [ 8.40349e-006 ]
  67 : [ 8.39477e-006 ]
  68 : [ 8.49761e-006 ]
  69 : [ 8.60902e-006 ]
  70 : [ 8.38998e-006 ]
  71 : [ 8.36084e-006 ]
  72 : [ 8.44874e-006 ]
  73 : [ 8.49127e-006 ]
  74 : [ 8.55719e-006 ]
  75 : [ 8.59186e-006 ]
  76 : [ 8.42231e-006 ]
  77 : [ 8.40608e-006 ]
  78 : [ 8.40325e-006 ]
  79 : [ 8.44552e-006 ]
  80 : [ 8.65455e-006 ]
  81 : [ 8.6883e-006  ]
  82 : [ 8.39828e-006 ]
  83 : [ 8.42766e-006 ]
  84 : [ 8.40004e-006 ]
  85 : [ 8.2485e-006  ]
  86 : [ 8.53438e-006 ]
  87 : [ 8.55704e-006 ]
  88 : [ 8.41563e-006 ]
  89 : [ 8.26631e-006 ]
  90 : [ 8.42328e-006 ]
  91 : [ 8.46242e-006 ]
  92 : [ 8.57255e-006 ]
  93 : [ 8.59798e-006 ]
  94 : [ 8.22407e-006 ]
  95 : [ 8.7123e-006  ]
  96 : [ 8.62966e-006 ]
  97 : [ 8.38763e-006 ]
  98 : [ 8.48804e-006 ]
  99 : [ 8.5536e-006  ]
 100 : [ 8.29569e-006 ]
 101 : [ 8.41717e-006 ]
 102 : [ 8.37332e-006 ]
 103 : [ 8.20533e-006 ]
 104 : [ 8.43771e-006 ]
 105 : [ 8.52473e-006 ]
 106 : [ 8.28506e-006 ]
 107 : [ 8.39587e-006 ]
 108 : [ 8.59435e-006 ]
 109 : [ 8.42503e-006 ]
 110 : [ 8.48686e-006 ]
 111 : [ 8.48995e-006 ]
 112 : [ 8.34157e-006 ]
 113 : [ 8.73807e-006 ]
 114 : [ 8.39738e-006 ]
 115 : [ 8.37529e-006 ]
 116 : [ 8.40005e-006 ]
 117 : [ 8.39228e-006 ]
 118 : [ 8.66406e-006 ]
 119 : [ 8.33691e-006 ]
 120 : [ 8.43836e-006 ]
 121 : [ 8.69321e-006 ]
 122 : [ 8.46307e-006 ]
 123 : [ 8.43431e-006 ]
 124 : [ 8.42966e-006 ]
 125 : [ 8.41451e-006 ]
 126 : [ 8.39241e-006 ]
 127 : [ 8.44987e-006 ]
 128 : [ 8.57145e-006 ]
 129 : [ 8.36669e-006 ]
 130 : [ 8.32092e-006 ]
 131 : [ 8.49461e-006 ]
 132 : [ 8.33148e-006 ]
 133 : [ 8.34746e-006 ]
 134 : [ 8.42669e-006 ]
 135 : [ 8.51791e-006 ]
 136 : [ 8.59241e-006 ]
 137 : [ 8.64746e-006 ]
 138 : [ 8.45734e-006 ]
 139 : [ 8.24431e-006 ]
 140 : [ 8.43494e-006 ]
 141 : [ 8.42699e-006 ]
 142 : [ 8.48269e-006 ]
 143 : [ 8.27072e-006 ]
 144 : [ 8.55943e-006 ]
 145 : [ 8.46012e-006 ]
 146 : [ 8.52471e-006 ]
 147 : [ 8.50694e-006 ]
 148 : [ 8.42234e-006 ]
 149 : [ 8.53577e-006 ]
 150 : [ 8.39096e-006 ]
 151 : [ 8.35286e-006 ]
 152 : [ 8.51199e-006 ]
 153 : [ 8.43833e-006 ]
 154 : [ 8.44978e-006 ]
 155 : [ 8.5524e-006  ]
 156 : [ 8.5879e-006  ]
 157 : [ 8.3715e-006  ]
 158 : [ 8.60385e-006 ]
 159 : [ 8.36573e-006 ]
 160 : [ 8.41397e-006 ]
 161 : [ 8.38757e-006 ]
 162 : [ 8.60621e-006 ]
 163 : [ 8.24888e-006 ]
 164 : [ 8.38199e-006 ]
 165 : [ 8.63863e-006 ]
 166 : [ 8.40981e-006 ]
 167 : [ 8.34315e-006 ]
 168 : [ 8.46758e-006 ]
 169 : [ 8.46118e-006 ]
 170 : [ 8.47366e-006 ]
 171 : [ 8.52955e-006 ]
 172 : [ 8.661e-006   ]
 173 : [ 8.43494e-006 ]
 174 : [ 8.40833e-006 ]
 175 : [ 8.46462e-006 ]
 176 : [ 8.41365e-006 ]
 177 : [ 8.44841e-006 ]
 178 : [ 8.42233e-006 ]
 179 : [ 8.60105e-006 ]
 180 : [ 8.39829e-006 ]
 181 : [ 8.55076e-006 ]
 182 : [ 8.58466e-006 ]
 183 : [ 8.57067e-006 ]
 184 : [ 8.40835e-006 ]
 185 : [ 8.47761e-006 ]
 186 : [ 8.41721e-006 ]
 187 : [ 8.68493e-006 ]
 188 : [ 8.48154e-006 ]
 189 : [ 8.60204e-006 ]
 190 : [ 8.41822e-006 ]
 191 : [ 8.39958e-006 ]
 192 : [ 8.56497e-006 ]
 193 : [ 8.66784e-006 ]
 194 : [ 8.59686e-006 ]
 195 : [ 8.41739e-006 ]
 196 : [ 8.34812e-006 ]
 197 : [ 8.14662e-006 ]
 198 : [ 8.51862e-006 ]
 199 : [ 8.40712e-006 ]
 200 : [ 8.59197e-006 ]
 201 : [ 8.50981e-006 ]
 202 : [ 8.34866e-006 ]
 203 : [ 8.37782e-006 ]
 204 : [ 8.49455e-006 ]
 205 : [ 8.49257e-006 ]
 206 : [ 8.46646e-006 ]
 207 : [ 8.35404e-006 ]
 208 : [ 8.41348e-006 ]
 209 : [ 8.65697e-006 ]
 210 : [ 8.41236e-006 ]
 211 : [ 8.37571e-006 ]
 212 : [ 8.38028e-006 ]
 213 : [ 8.37083e-006 ]
 214 : [ 8.27471e-006 ]
 215 : [ 8.43383e-006 ]
 216 : [ 8.52159e-006 ]
 217 : [ 8.37864e-006 ]
 218 : [ 8.39294e-006 ]
 219 : [ 8.32856e-006 ]
 220 : [ 8.35063e-006 ]
 221 : [ 8.74308e-006 ]
 222 : [ 8.4916e-006  ]
 223 : [ 8.35957e-006 ]
 224 : [ 8.38156e-006 ]
 225 : [ 8.57407e-006 ]
 226 : [ 8.24158e-006 ]
 227 : [ 8.36478e-006 ]
 228 : [ 8.6042e-006  ]
 229 : [ 8.40586e-006 ]
 230 : [ 8.51184e-006 ]
 231 : [ 8.53534e-006 ]
 232 : [ 8.72666e-006 ]
 233 : [ 8.73221e-006 ]
 234 : [ 8.41245e-006 ]
 235 : [ 8.46625e-006 ]
 236 : [ 8.39873e-006 ]
 237 : [ 8.42421e-006 ]
 238 : [ 8.16678e-006 ]
 239 : [ 8.41204e-006 ]
 240 : [ 8.67376e-006 ]
 241 : [ 8.4297e-006  ]
 242 : [ 8.38308e-006 ]
 243 : [ 8.38739e-006 ]
 244 : [ 8.53474e-006 ]
 245 : [ 8.47678e-006 ]
 246 : [ 8.17433e-006 ]
 247 : [ 8.35223e-006 ]
 248 : [ 8.45803e-006 ]
 249 : [ 8.38112e-006 ]
 250 : [ 8.50303e-006 ]
 251 : [ 8.16537e-006 ]
 252 : [ 8.46322e-006 ]
 253 : [ 8.35298e-006 ]
 254 : [ 8.62349e-006 ]
 255 : [ 8.60175e-006 ]
 256 : [ 8.45614e-006 ]
 257 : [ 8.43376e-006 ]
 258 : [ 8.44046e-006 ]
 259 : [ 8.41493e-006 ]
 260 : [ 8.63103e-006 ]
 261 : [ 8.49103e-006 ]
 262 : [ 8.50515e-006 ]
 263 : [ 8.60165e-006 ]
 264 : [ 8.45866e-006 ]
 265 : [ 8.41767e-006 ]
 266 : [ 8.61733e-006 ]
 267 : [ 8.4663e-006  ]
 268 : [ 8.50015e-006 ]
 269 : [ 8.27036e-006 ]
 270 : [ 8.54651e-006 ]
 271 : [ 8.44582e-006 ]
 272 : [ 8.55272e-006 ]
 273 : [ 8.30042e-006 ]
 274 : [ 8.48655e-006 ]
 275 : [ 8.39646e-006 ]
 276 : [ 8.56597e-006 ]
 277 : [ 8.3522e-006  ]
 278 : [ 8.41943e-006 ]
 279 : [ 8.44958e-006 ]
 280 : [ 8.41414e-006 ]
 281 : [ 8.19826e-006 ]
 282 : [ 8.40286e-006 ]
 283 : [ 8.61413e-006 ]
 284 : [ 8.54821e-006 ]
 285 : [ 8.39037e-006 ]
 286 : [ 8.59184e-006 ]
 287 : [ 8.39806e-006 ]
 288 : [ 8.51062e-006 ]
 289 : [ 8.40505e-006 ]
 290 : [ 8.40466e-006 ]
 291 : [ 8.34918e-006 ]
 292 : [ 8.45317e-006 ]
 293 : [ 8.40302e-006 ]
 294 : [ 8.62369e-006 ]
 295 : [ 8.37524e-006 ]
 296 : [ 8.37402e-006 ]
 297 : [ 8.34338e-006 ]
 298 : [ 8.37316e-006 ]
 299 : [ 8.4559e-006  ]
 300 : [ 8.52832e-006 ]
 301 : [ 8.54825e-006 ]
 302 : [ 8.49736e-006 ]
 303 : [ 8.39551e-006 ]
 304 : [ 8.70105e-006 ]
 305 : [ 8.49589e-006 ]
 306 : [ 8.43628e-006 ]
 307 : [ 8.67601e-006 ]
 308 : [ 8.57066e-006 ]
 309 : [ 8.5702e-006  ]
 310 : [ 8.41275e-006 ]
 311 : [ 8.45721e-006 ]
 312 : [ 8.36099e-006 ]
 313 : [ 8.39198e-006 ]
 314 : [ 8.64675e-006 ]
 315 : [ 8.70066e-006 ]
 316 : [ 8.59954e-006 ]
 317 : [ 8.40295e-006 ]
 318 : [ 8.26954e-006 ]
 319 : [ 8.33565e-006 ]
 320 : [ 8.67018e-006 ]
 321 : [ 8.45303e-006 ]
 322 : [ 8.4037e-006  ]
 323 : [ 8.31501e-006 ]
 324 : [ 8.40755e-006 ]
 325 : [ 8.41169e-006 ]
 326 : [ 8.33954e-006 ]
 327 : [ 8.38768e-006 ]
 328 : [ 8.53138e-006 ]
 329 : [ 8.50228e-006 ]
 330 : [ 8.56371e-006 ]
 331 : [ 8.60824e-006 ]
 332 : [ 8.30783e-006 ]
 333 : [ 8.62363e-006 ]
 334 : [ 8.40082e-006 ]
 335 : [ 8.50489e-006 ]
 336 : [ 8.28098e-006 ]
 337 : [ 8.63515e-006 ]
 338 : [ 8.41374e-006 ]
 339 : [ 8.35517e-006 ]
 340 : [ 8.48162e-006 ]
 341 : [ 8.5714e-006  ]
 342 : [ 8.47224e-006 ]
 343 : [ 8.51188e-006 ]
 344 : [ 8.42623e-006 ]
 345 : [ 8.49657e-006 ]
 346 : [ 8.41094e-006 ]
 347 : [ 8.64829e-006 ]
 348 : [ 8.67404e-006 ]
 349 : [ 8.45076e-006 ]
 350 : [ 8.53412e-006 ]
 351 : [ 8.40653e-006 ]
 352 : [ 8.53362e-006 ]
 353 : [ 8.42438e-006 ]
 354 : [ 8.43611e-006 ]
 355 : [ 8.56476e-006 ]
 356 : [ 8.50092e-006 ]
 357 : [ 8.44661e-006 ]
 358 : [ 8.58598e-006 ]
 359 : [ 8.62819e-006 ]
 360 : [ 8.43742e-006 ]
 361 : [ 8.37362e-006 ]
 362 : [ 8.3437e-006  ]
 363 : [ 8.19556e-006 ]
 364 : [ 8.71435e-006 ]
 365 : [ 8.49745e-006 ]
 366 : [ 8.43738e-006 ]
 367 : [ 8.40608e-006 ]
 368 : [ 8.70515e-006 ]
 369 : [ 8.48267e-006 ]
 370 : [ 8.57871e-006 ]
 371 : [ 8.53667e-006 ]
 372 : [ 8.60544e-006 ]
 373 : [ 8.54339e-006 ]
 374 : [ 8.42087e-006 ]
 375 : [ 8.58563e-006 ]
 376 : [ 8.32251e-006 ]
 377 : [ 8.4843e-006  ]
 378 : [ 8.44121e-006 ]
 379 : [ 8.36108e-006 ]
 380 : [ 8.43716e-006 ]
 381 : [ 8.54288e-006 ]
 382 : [ 8.50081e-006 ]
 383 : [ 8.21596e-006 ]
 384 : [ 8.40132e-006 ]
 385 : [ 8.44972e-006 ]
 386 : [ 8.46664e-006 ]
 387 : [ 8.54428e-006 ]
 388 : [ 8.63944e-006 ]
 389 : [ 8.41387e-006 ]
 390 : [ 8.33699e-006 ]
 391 : [ 8.28707e-006 ]
 392 : [ 8.42638e-006 ]
 393 : [ 8.46833e-006 ]
 394 : [ 8.38743e-006 ]
 395 : [ 8.34918e-006 ]
 396 : [ 8.41613e-006 ]
 397 : [ 8.40397e-006 ]
 398 : [ 8.41326e-006 ]
 399 : [ 8.46357e-006 ]
 400 : [ 8.51001e-006 ]
 401 : [ 8.39673e-006 ]
 402 : [ 8.68453e-006 ]
 403 : [ 8.48311e-006 ]
 404 : [ 8.34533e-006 ]
 405 : [ 8.47716e-006 ]
 406 : [ 8.59811e-006 ]
 407 : [ 8.44323e-006 ]
 408 : [ 8.44937e-006 ]
 409 : [ 8.30172e-006 ]
 410 : [ 8.43435e-006 ]
 411 : [ 8.40202e-006 ]
 412 : [ 8.36202e-006 ]
 413 : [ 8.2581e-006  ]
 414 : [ 8.37301e-006 ]
 415 : [ 8.37527e-006 ]
 416 : [ 8.65821e-006 ]
 417 : [ 8.51547e-006 ]
 418 : [ 8.57298e-006 ]
 419 : [ 8.4944e-006  ]
 420 : [ 8.49231e-006 ]
 421 : [ 8.41005e-006 ]
 422 : [ 8.65658e-006 ]
 423 : [ 8.50998e-006 ]
 424 : [ 8.54804e-006 ]
 425 : [ 8.5199e-006  ]
 426 : [ 8.40402e-006 ]
 427 : [ 8.56873e-006 ]
 428 : [ 8.57882e-006 ]
 429 : [ 8.50762e-006 ]
 430 : [ 8.35937e-006 ]
 431 : [ 8.38652e-006 ]
 432 : [ 8.69179e-006 ]
 433 : [ 8.42854e-006 ]
 434 : [ 8.46582e-006 ]
 435 : [ 8.41375e-006 ]
 436 : [ 8.61185e-006 ]
 437 : [ 8.58724e-006 ]
 438 : [ 8.43797e-006 ]
 439 : [ 8.32341e-006 ]
 440 : [ 8.54318e-006 ]
 441 : [ 8.71451e-006 ]
 442 : [ 8.58097e-006 ]
 443 : [ 8.4883e-006  ]
 444 : [ 8.51849e-006 ]
 445 : [ 8.47486e-006 ]
 446 : [ 8.46479e-006 ]
 447 : [ 8.45656e-006 ]
 448 : [ 8.53933e-006 ]
 449 : [ 8.5929e-006  ]
 450 : [ 8.3817e-006  ]
 451 : [ 8.43328e-006 ]
 452 : [ 8.43351e-006 ]
 453 : [ 8.38895e-006 ]
 454 : [ 8.44292e-006 ]
 455 : [ 8.52854e-006 ]
 456 : [ 8.43136e-006 ]
 457 : [ 8.33501e-006 ]
 458 : [ 8.51637e-006 ]
 459 : [ 8.42031e-006 ]
 460 : [ 8.5352e-006  ]
 461 : [ 8.33468e-006 ]
 462 : [ 8.40671e-006 ]
 463 : [ 8.38477e-006 ]
 464 : [ 8.34322e-006 ]
 465 : [ 8.55924e-006 ]
 466 : [ 8.6569e-006  ]
 467 : [ 8.52357e-006 ]
 468 : [ 8.2441e-006  ]
 469 : [ 8.62702e-006 ]
 470 : [ 8.60946e-006 ]
 471 : [ 8.40251e-006 ]
 472 : [ 8.68007e-006 ]
 473 : [ 8.35094e-006 ]
 474 : [ 8.34666e-006 ]
 475 : [ 8.40688e-006 ]
 476 : [ 8.57996e-006 ]
 477 : [ 8.55682e-006 ]
 478 : [ 8.40273e-006 ]
 479 : [ 8.41736e-006 ]
 480 : [ 8.33517e-006 ]
 481 : [ 8.38442e-006 ]
 482 : [ 8.34548e-006 ]
 483 : [ 8.46624e-006 ]
 484 : [ 8.40797e-006 ]
 485 : [ 8.43332e-006 ]
 486 : [ 8.64731e-006 ]
 487 : [ 8.49089e-006 ]
 488 : [ 8.40134e-006 ]
 489 : [ 8.58783e-006 ]
 490 : [ 8.40683e-006 ]
 491 : [ 8.68001e-006 ]
 492 : [ 8.48224e-006 ]
 493 : [ 8.40537e-006 ]
 494 : [ 8.57216e-006 ]
 495 : [ 8.44605e-006 ]
 496 : [ 8.62279e-006 ]
 497 : [ 8.67421e-006 ]
 498 : [ 8.40414e-006 ]
 499 : [ 8.4613e-006  ]
 500 : [ 8.3494e-006  ]
 501 : [ 8.51425e-006 ]
 502 : [ 8.42035e-006 ]
 503 : [ 8.49816e-006 ]
 504 : [ 8.39138e-006 ]
 505 : [ 8.37137e-006 ]
 506 : [ 8.37503e-006 ]
 507 : [ 8.62004e-006 ]
 508 : [ 8.38214e-006 ]
 509 : [ 8.35162e-006 ]
 510 : [ 8.68334e-006 ]
 511 : [ 8.46672e-006 ]
 512 : [ 8.63276e-006 ]
 513 : [ 8.41268e-006 ]
 514 : [ 8.42699e-006 ]
 515 : [ 8.39091e-006 ]
 516 : [ 8.43817e-006 ]
 517 : [ 8.35282e-006 ]
 518 : [ 8.37765e-006 ]
 519 : [ 8.41727e-006 ]
 520 : [ 8.48739e-006 ]
 521 : [ 8.56821e-006 ]
 522 : [ 8.51846e-006 ]
 523 : [ 8.43905e-006 ]
 524 : [ 8.40007e-006 ]
 525 : [ 8.19836e-006 ]
 526 : [ 8.49008e-006 ]
 527 : [ 8.49502e-006 ]
 528 : [ 8.6046e-006  ]
 529 : [ 8.73966e-006 ]
 530 : [ 8.29801e-006 ]
 531 : [ 8.33299e-006 ]
 532 : [ 8.48557e-006 ]
 533 : [ 8.51248e-006 ]
 534 : [ 8.6393e-006  ]
 535 : [ 8.60366e-006 ]
 536 : [ 8.62547e-006 ]
 537 : [ 8.37094e-006 ]
 538 : [ 8.4599e-006  ]
 539 : [ 8.46795e-006 ]
 540 : [ 8.49819e-006 ]
 541 : [ 8.67388e-006 ]
 542 : [ 8.60341e-006 ]
 543 : [ 8.38085e-006 ]
 544 : [ 8.51037e-006 ]
 545 : [ 8.58333e-006 ]
 546 : [ 8.52302e-006 ]
 547 : [ 8.4477e-006  ]
 548 : [ 8.47342e-006 ]
 549 : [ 8.52596e-006 ]
 550 : [ 8.35453e-006 ]
 551 : [ 8.68824e-006 ]
 552 : [ 8.74021e-006 ]
 553 : [ 8.52486e-006 ]
 554 : [ 8.44408e-006 ]
 555 : [ 8.61126e-006 ]
 556 : [ 8.33475e-006 ]
 557 : [ 8.39931e-006 ]
 558 : [ 8.52298e-006 ]
 559 : [ 8.40153e-006 ]
 560 : [ 8.34118e-006 ]
 561 : [ 8.59749e-006 ]
 562 : [ 8.36643e-006 ]
 563 : [ 8.33708e-006 ]
 564 : [ 8.52023e-006 ]
 565 : [ 8.63835e-006 ]
 566 : [ 8.48798e-006 ]
 567 : [ 8.63692e-006 ]
 568 : [ 8.39208e-006 ]
 569 : [ 8.55507e-006 ]
 570 : [ 8.43609e-006 ]
 571 : [ 8.35284e-006 ]
 572 : [ 8.45411e-006 ]
 573 : [ 8.48027e-006 ]
 574 : [ 8.56263e-006 ]
 575 : [ 8.33002e-006 ]
 576 : [ 8.709e-006   ]
 577 : [ 8.42028e-006 ]
 578 : [ 8.41543e-006 ]
 579 : [ 8.48129e-006 ]
 580 : [ 8.47742e-006 ]
 581 : [ 8.48789e-006 ]
 582 : [ 8.6604e-006  ]
 583 : [ 8.66196e-006 ]
 584 : [ 8.46626e-006 ]
 585 : [ 8.48729e-006 ]
 586 : [ 8.44459e-006 ]
 587 : [ 8.44012e-006 ]
 588 : [ 8.47363e-006 ]
 589 : [ 8.39873e-006 ]
 590 : [ 8.53163e-006 ]
 591 : [ 8.63974e-006 ]
 592 : [ 8.3106e-006  ]
 593 : [ 8.46583e-006 ]
 594 : [ 8.5085e-006  ]
 595 : [ 8.45844e-006 ]
 596 : [ 8.55115e-006 ]
 597 : [ 8.60393e-006 ]
 598 : [ 8.62384e-006 ]
 599 : [ 8.41252e-006 ]
 600 : [ 8.44684e-006 ]
 601 : [ 8.36798e-006 ]
 602 : [ 8.48649e-006 ]
 603 : [ 8.4977e-006  ]
 604 : [ 8.72136e-006 ]
 605 : [ 8.51683e-006 ]
 606 : [ 8.5088e-006  ]
 607 : [ 8.36932e-006 ]
 608 : [ 8.43005e-006 ]
 609 : [ 8.71255e-006 ]
 610 : [ 8.51285e-006 ]
 611 : [ 8.33332e-006 ]
 612 : [ 8.68964e-006 ]
 613 : [ 8.42672e-006 ]
 614 : [ 8.42367e-006 ]
 615 : [ 8.46597e-006 ]
 616 : [ 8.59875e-006 ]
 617 : [ 8.3814e-006  ]
 618 : [ 8.43576e-006 ]
 619 : [ 8.43492e-006 ]
 620 : [ 8.43366e-006 ]
 621 : [ 8.47122e-006 ]
 622 : [ 8.38186e-006 ]
 623 : [ 8.35725e-006 ]
 624 : [ 8.41257e-006 ]
 625 : [ 8.32196e-006 ]
 626 : [ 8.49701e-006 ]
 627 : [ 8.43454e-006 ]
 628 : [ 8.43274e-006 ]
 629 : [ 8.53505e-006 ]
 630 : [ 8.49283e-006 ]
 631 : [ 8.40664e-006 ]
 632 : [ 8.39497e-006 ]
 633 : [ 8.64035e-006 ]
 634 : [ 8.41135e-006 ]
 635 : [ 8.29436e-006 ]
 636 : [ 8.72052e-006 ]
 637 : [ 8.46219e-006 ]
 638 : [ 8.39201e-006 ]
 639 : [ 8.46323e-006 ]
 640 : [ 8.59813e-006 ]
 641 : [ 8.39735e-006 ]
 642 : [ 8.29393e-006 ]
 643 : [ 8.3571e-006  ]
 644 : [ 8.36759e-006 ]
 645 : [ 8.53751e-006 ]
 646 : [ 8.54913e-006 ]
 647 : [ 8.37995e-006 ]
 648 : [ 8.5011e-006  ]
 649 : [ 8.39906e-006 ]
 650 : [ 8.38928e-006 ]
 651 : [ 8.43682e-006 ]
 652 : [ 8.41181e-006 ]
 653 : [ 8.32499e-006 ]
 654 : [ 8.55745e-006 ]
 655 : [ 8.5824e-006  ]
 656 : [ 8.50668e-006 ]
 657 : [ 8.30481e-006 ]
 658 : [ 8.39681e-006 ]
 659 : [ 8.43002e-006 ]
 660 : [ 8.4161e-006  ]
 661 : [ 8.48695e-006 ]
 662 : [ 8.73627e-006 ]
 663 : [ 8.54713e-006 ]
 664 : [ 8.63819e-006 ]
 665 : [ 8.37876e-006 ]
 666 : [ 8.52692e-006 ]
 667 : [ 8.43737e-006 ]
 668 : [ 8.42838e-006 ]
 669 : [ 8.3924e-006  ]
 670 : [ 8.65752e-006 ]
 671 : [ 8.69348e-006 ]
 672 : [ 8.33436e-006 ]
 673 : [ 8.38395e-006 ]
 674 : [ 8.43707e-006 ]
 675 : [ 8.40128e-006 ]
 676 : [ 8.36593e-006 ]
 677 : [ 8.55408e-006 ]
 678 : [ 8.5991e-006  ]
 679 : [ 8.67414e-006 ]
 680 : [ 8.4115e-006  ]
 681 : [ 8.36017e-006 ]
 682 : [ 8.19807e-006 ]
 683 : [ 8.49284e-006 ]
 684 : [ 8.36885e-006 ]
 685 : [ 8.35141e-006 ]
 686 : [ 8.33198e-006 ]
 687 : [ 8.58956e-006 ]
 688 : [ 8.2905e-006  ]
 689 : [ 8.46123e-006 ]
 690 : [ 8.3585e-006  ]
 691 : [ 8.35643e-006 ]
 692 : [ 8.54725e-006 ]
 693 : [ 8.69677e-006 ]
 694 : [ 8.4843e-006  ]
 695 : [ 8.27118e-006 ]
 696 : [ 8.39932e-006 ]
 697 : [ 8.44498e-006 ]
 698 : [ 8.34956e-006 ]
 699 : [ 8.52173e-006 ]
 700 : [ 8.65772e-006 ]
 701 : [ 8.48614e-006 ]
 702 : [ 8.36757e-006 ]
 703 : [ 8.43466e-006 ]
 704 : [ 8.40705e-006 ]
 705 : [ 8.34991e-006 ]
 706 : [ 8.47518e-006 ]
 707 : [ 8.43874e-006 ]
 708 : [ 8.2751e-006  ]
 709 : [ 8.21173e-006 ]
 710 : [ 8.56854e-006 ]
 711 : [ 8.35008e-006 ]
 712 : [ 8.45954e-006 ]
 713 : [ 8.49973e-006 ]
 714 : [ 8.38541e-006 ]
 715 : [ 8.53799e-006 ]
 716 : [ 8.59352e-006 ]
 717 : [ 8.42435e-006 ]
 718 : [ 8.276e-006   ]
 719 : [ 8.42568e-006 ]
 720 : [ 8.52974e-006 ]
 721 : [ 8.3092e-006  ]
 722 : [ 8.53838e-006 ]
 723 : [ 8.66151e-006 ]
 724 : [ 8.39174e-006 ]
 725 : [ 8.31886e-006 ]
 726 : [ 8.35474e-006 ]
 727 : [ 8.32941e-006 ]
 728 : [ 8.60889e-006 ]
 729 : [ 8.39575e-006 ]
 730 : [ 8.38209e-006 ]
 731 : [ 8.4233e-006  ]
 732 : [ 8.27425e-006 ]
 733 : [ 8.73038e-006 ]
 734 : [ 8.45404e-006 ]
 735 : [ 8.40448e-006 ]
 736 : [ 8.52308e-006 ]
 737 : [ 8.47333e-006 ]
 738 : [ 8.47002e-006 ]
 739 : [ 8.49493e-006 ]
 740 : [ 8.63682e-006 ]
 741 : [ 8.36247e-006 ]
 742 : [ 8.46867e-006 ]
 743 : [ 8.25981e-006 ]
 744 : [ 8.46711e-006 ]
 745 : [ 8.26342e-006 ]
 746 : [ 8.49207e-006 ]
 747 : [ 8.61098e-006 ]
 748 : [ 8.41476e-006 ]
 749 : [ 8.6258e-006  ]
 750 : [ 8.42202e-006 ]
 751 : [ 8.58024e-006 ]
 752 : [ 8.60596e-006 ]
 753 : [ 8.37216e-006 ]
 754 : [ 8.4283e-006  ]
 755 : [ 8.36927e-006 ]
 756 : [ 8.17703e-006 ]
 757 : [ 8.40143e-006 ]
 758 : [ 8.51089e-006 ]
 759 : [ 8.54297e-006 ]
 760 : [ 8.60005e-006 ]
 761 : [ 8.56561e-006 ]
 762 : [ 8.35288e-006 ]
 763 : [ 8.38093e-006 ]
 764 : [ 8.57768e-006 ]
 765 : [ 8.38589e-006 ]
 766 : [ 8.5959e-006  ]
 767 : [ 8.36564e-006 ]
 768 : [ 8.42967e-006 ]
 769 : [ 8.60249e-006 ]
 770 : [ 8.40541e-006 ]
 771 : [ 8.24296e-006 ]
 772 : [ 8.49569e-006 ]
 773 : [ 8.5173e-006  ]
 774 : [ 8.38003e-006 ]
 775 : [ 8.4813e-006  ]
 776 : [ 8.46897e-006 ]
 777 : [ 8.39992e-006 ]
 778 : [ 8.32369e-006 ]
 779 : [ 8.61971e-006 ]
 780 : [ 8.40965e-006 ]
 781 : [ 8.68876e-006 ]
 782 : [ 8.73944e-006 ]
 783 : [ 8.43114e-006 ]
 784 : [ 8.31812e-006 ]
 785 : [ 8.53297e-006 ]
 786 : [ 8.54591e-006 ]
 787 : [ 8.19911e-006 ]
 788 : [ 8.32371e-006 ]
 789 : [ 8.51879e-006 ]
 790 : [ 8.47791e-006 ]
 791 : [ 8.4721e-006  ]
 792 : [ 8.53174e-006 ]
 793 : [ 8.30115e-006 ]
 794 : [ 8.34846e-006 ]
 795 : [ 8.36544e-006 ]
 796 : [ 8.5252e-006  ]
 797 : [ 8.44387e-006 ]
 798 : [ 8.49529e-006 ]
 799 : [ 8.4113e-006  ]
 800 : [ 8.30508e-006 ]
 801 : [ 8.68801e-006 ]
 802 : [ 8.59772e-006 ]
 803 : [ 8.38592e-006 ]
 804 : [ 8.50032e-006 ]
 805 : [ 8.43988e-006 ]
 806 : [ 8.44674e-006 ]
 807 : [ 8.37314e-006 ]
 808 : [ 8.48998e-006 ]
 809 : [ 8.45156e-006 ]
 810 : [ 8.70893e-006 ]
 811 : [ 8.44975e-006 ]
 812 : [ 8.55834e-006 ]
 813 : [ 8.58741e-006 ]
 814 : [ 8.39257e-006 ]
 815 : [ 8.46707e-006 ]
 816 : [ 8.53453e-006 ]
 817 : [ 8.55069e-006 ]
 818 : [ 8.32347e-006 ]
 819 : [ 8.24885e-006 ]
 820 : [ 8.37468e-006 ]
 821 : [ 8.41474e-006 ]
 822 : [ 8.59411e-006 ]
 823 : [ 8.61836e-006 ]
 824 : [ 8.50975e-006 ]
 825 : [ 8.66109e-006 ]
 826 : [ 8.62299e-006 ]
 827 : [ 8.36823e-006 ]
 828 : [ 8.57276e-006 ]
 829 : [ 8.35988e-006 ]
 830 : [ 8.41249e-006 ]
 831 : [ 8.44611e-006 ]
 832 : [ 8.58065e-006 ]
 833 : [ 8.33059e-006 ]
 834 : [ 8.47809e-006 ]
 835 : [ 8.47486e-006 ]
 836 : [ 8.36384e-006 ]
 837 : [ 8.55554e-006 ]
 838 : [ 8.75523e-006 ]
 839 : [ 8.59932e-006 ]
 840 : [ 8.57621e-006 ]
 841 : [ 8.38331e-006 ]
 842 : [ 8.59888e-006 ]
 843 : [ 8.52075e-006 ]
 844 : [ 8.44048e-006 ]
 845 : [ 8.62916e-006 ]
 846 : [ 8.35917e-006 ]
 847 : [ 8.43527e-006 ]
 848 : [ 8.32097e-006 ]
 849 : [ 8.57528e-006 ]
 850 : [ 8.48743e-006 ]
 851 : [ 8.56287e-006 ]
 852 : [ 8.66062e-006 ]
 853 : [ 8.40833e-006 ]
 854 : [ 8.39672e-006 ]
 855 : [ 8.60041e-006 ]
 856 : [ 8.5435e-006  ]
 857 : [ 8.41414e-006 ]
 858 : [ 8.46137e-006 ]
 859 : [ 8.40544e-006 ]
 860 : [ 8.3984e-006  ]
 861 : [ 8.39604e-006 ]
 862 : [ 8.41545e-006 ]
 863 : [ 8.35407e-006 ]
 864 : [ 8.4228e-006  ]
 865 : [ 8.54613e-006 ]
 866 : [ 8.45304e-006 ]
 867 : [ 8.44616e-006 ]
 868 : [ 8.48067e-006 ]
 869 : [ 8.51371e-006 ]
 870 : [ 8.58569e-006 ]
 871 : [ 8.50677e-006 ]
 872 : [ 8.45611e-006 ]
 873 : [ 8.55225e-006 ]
 874 : [ 8.39115e-006 ]
 875 : [ 8.69405e-006 ]
 876 : [ 8.37644e-006 ]
 877 : [ 8.69772e-006 ]
 878 : [ 8.23187e-006 ]
 879 : [ 8.45859e-006 ]
 880 : [ 8.54349e-006 ]
 881 : [ 8.30213e-006 ]
 882 : [ 8.19709e-006 ]
 883 : [ 8.48583e-006 ]
 884 : [ 8.67799e-006 ]
 885 : [ 8.68272e-006 ]
 886 : [ 8.45361e-006 ]
 887 : [ 8.34436e-006 ]
 888 : [ 8.20849e-006 ]
 889 : [ 8.43026e-006 ]
 890 : [ 8.39724e-006 ]
 891 : [ 8.50583e-006 ]
 892 : [ 8.55376e-006 ]
 893 : [ 8.59976e-006 ]
 894 : [ 8.50751e-006 ]
 895 : [ 8.53473e-006 ]
 896 : [ 8.56279e-006 ]
 897 : [ 8.48502e-006 ]
 898 : [ 8.42465e-006 ]
 899 : [ 8.57633e-006 ]
 900 : [ 8.42723e-006 ]
 901 : [ 8.39171e-006 ]
 902 : [ 8.52225e-006 ]
 903 : [ 8.29265e-006 ]
 904 : [ 8.39439e-006 ]
 905 : [ 8.37499e-006 ]
 906 : [ 8.61687e-006 ]
 907 : [ 8.35485e-006 ]
 908 : [ 8.35187e-006 ]
 909 : [ 8.42081e-006 ]
 910 : [ 8.62889e-006 ]
 911 : [ 8.49415e-006 ]
 912 : [ 8.41933e-006 ]
 913 : [ 8.46983e-006 ]
 914 : [ 8.41597e-006 ]
 915 : [ 8.52669e-006 ]
 916 : [ 8.24084e-006 ]
 917 : [ 8.36176e-006 ]
 918 : [ 8.43654e-006 ]
 919 : [ 8.4064e-006  ]
 920 : [ 8.51123e-006 ]
 921 : [ 8.54871e-006 ]
 922 : [ 8.4186e-006  ]
 923 : [ 8.42486e-006 ]
 924 : [ 8.43729e-006 ]
 925 : [ 8.25431e-006 ]
 926 : [ 8.65409e-006 ]
 927 : [ 8.18859e-006 ]
 928 : [ 8.38344e-006 ]
 929 : [ 8.387e-006   ]
 930 : [ 8.48637e-006 ]
 931 : [ 8.58039e-006 ]
 932 : [ 8.41228e-006 ]
 933 : [ 8.38494e-006 ]
 934 : [ 8.38949e-006 ]
 935 : [ 8.54509e-006 ]
 936 : [ 8.44513e-006 ]
 937 : [ 8.46708e-006 ]
 938 : [ 8.32231e-006 ]
 939 : [ 8.32603e-006 ]
 940 : [ 8.43447e-006 ]
 941 : [ 8.40927e-006 ]
 942 : [ 8.18464e-006 ]
 943 : [ 8.22025e-006 ]
 944 : [ 8.47132e-006 ]
 945 : [ 8.41998e-006 ]
 946 : [ 8.45778e-006 ]
 947 : [ 8.59621e-006 ]
 948 : [ 8.43679e-006 ]
 949 : [ 8.36795e-006 ]
 950 : [ 8.39212e-006 ]
 951 : [ 8.4693e-006  ]
 952 : [ 8.50858e-006 ]
 953 : [ 8.49545e-006 ]
 954 : [ 8.57796e-006 ]
 955 : [ 8.33048e-006 ]
 956 : [ 8.4803e-006  ]
 957 : [ 8.69539e-006 ]
 958 : [ 8.43153e-006 ]
 959 : [ 8.56106e-006 ]
 960 : [ 8.45754e-006 ]
 961 : [ 8.49722e-006 ]
 962 : [ 8.38966e-006 ]
 963 : [ 8.60984e-006 ]
 964 : [ 8.46531e-006 ]
 965 : [ 8.38973e-006 ]
 966 : [ 8.53413e-006 ]
 967 : [ 8.37334e-006 ]
 968 : [ 8.53765e-006 ]
 969 : [ 8.43647e-006 ]
 970 : [ 8.30539e-006 ]
 971 : [ 8.2864e-006  ]
 972 : [ 8.47949e-006 ]
 973 : [ 8.42688e-006 ]
 974 : [ 8.43742e-006 ]
 975 : [ 8.66477e-006 ]
 976 : [ 8.48245e-006 ]
 977 : [ 8.47959e-006 ]
 978 : [ 8.41453e-006 ]
 979 : [ 8.41322e-006 ]
 980 : [ 8.56705e-006 ]
 981 : [ 8.2813e-006  ]
 982 : [ 8.38981e-006 ]
 983 : [ 8.57699e-006 ]
 984 : [ 8.38762e-006 ]
 985 : [ 8.70595e-006 ]
 986 : [ 8.37701e-006 ]
 987 : [ 8.34815e-006 ]
 988 : [ 8.57289e-006 ]
 989 : [ 8.37972e-006 ]
 990 : [ 8.50046e-006 ]
 991 : [ 8.35818e-006 ]
 992 : [ 8.60087e-006 ]
 993 : [ 8.4935e-006  ]
 994 : [ 8.38254e-006 ]
 995 : [ 8.34434e-006 ]
 996 : [ 8.62269e-006 ]
 997 : [ 8.33331e-006 ]
 998 : [ 8.67267e-006 ]
 999 : [ 8.56595e-006 ]
1000 : [ 8.60104e-006 ]
1001 : [ 8.4095e-006  ]
1002 : [ 8.49193e-006 ]
1003 : [ 8.35022e-006 ]
1004 : [ 8.35693e-006 ]
1005 : [ 8.51303e-006 ]
1006 : [ 8.53959e-006 ]
1007 : [ 8.32728e-006 ]
1008 : [ 8.65223e-006 ]
1009 : [ 8.56727e-006 ]
1010 : [ 8.36788e-006 ]
1011 : [ 8.30422e-006 ]
1012 : [ 8.50999e-006 ]
1013 : [ 8.62957e-006 ]
1014 : [ 8.20344e-006 ]
1015 : [ 8.40135e-006 ]
1016 : [ 8.64165e-006 ]
1017 : [ 8.36753e-006 ]
1018 : [ 8.53524e-006 ]
1019 : [ 8.5082e-006  ]
1020 : [ 8.66028e-006 ]
1021 : [ 8.40151e-006 ]
1022 : [ 8.45367e-006 ]
1023 : [ 8.42796e-006 ]
1024 : [ 8.59903e-006 ]
1025 : [ 8.29901e-006 ]
1026 : [ 8.53594e-006 ]
1027 : [ 8.34782e-006 ]
1028 : [ 8.68038e-006 ]
1029 : [ 8.46654e-006 ]
1030 : [ 8.62746e-006 ]
1031 : [ 8.57456e-006 ]
1032 : [ 8.34293e-006 ]
1033 : [ 8.38999e-006 ]
1034 : [ 8.44096e-006 ]
1035 : [ 8.56839e-006 ]
1036 : [ 8.56593e-006 ]
1037 : [ 8.40039e-006 ]
1038 : [ 8.29141e-006 ]
1039 : [ 8.58964e-006 ]
1040 : [ 8.40275e-006 ]
1041 : [ 8.33578e-006 ]
1042 : [ 8.42999e-006 ]
1043 : [ 8.59997e-006 ]
1044 : [ 8.46129e-006 ]
1045 : [ 8.68833e-006 ]
1046 : [ 8.44758e-006 ]
1047 : [ 8.45481e-006 ]
1048 : [ 8.4022e-006  ]
1049 : [ 8.37857e-006 ]
1050 : [ 8.42219e-006 ]
1051 : [ 8.53134e-006 ]
1052 : [ 8.63075e-006 ]
1053 : [ 8.37786e-006 ]
1054 : [ 8.40272e-006 ]
1055 : [ 8.4966e-006  ]
1056 : [ 8.34016e-006 ]
1057 : [ 8.31149e-006 ]
1058 : [ 8.38899e-006 ]
1059 : [ 8.41131e-006 ]
1060 : [ 8.53976e-006 ]
1061 : [ 8.39201e-006 ]
1062 : [ 8.43896e-006 ]
1063 : [ 8.39816e-006 ]
1064 : [ 8.26834e-006 ]
1065 : [ 8.59816e-006 ]
1066 : [ 8.45222e-006 ]
1067 : [ 8.42816e-006 ]
1068 : [ 8.3469e-006  ]
1069 : [ 8.39513e-006 ]
1070 : [ 8.45713e-006 ]
1071 : [ 8.48756e-006 ]
1072 : [ 8.5112e-006  ]
1073 : [ 8.50964e-006 ]
1074 : [ 8.44773e-006 ]
1075 : [ 8.36056e-006 ]
1076 : [ 8.44838e-006 ]
1077 : [ 8.27892e-006 ]
1078 : [ 8.39338e-006 ]
1079 : [ 8.72196e-006 ]
1080 : [ 8.46937e-006 ]
1081 : [ 8.49111e-006 ]
1082 : [ 8.51898e-006 ]
1083 : [ 8.45221e-006 ]
1084 : [ 8.65992e-006 ]
1085 : [ 8.38049e-006 ]
1086 : [ 8.30265e-006 ]
1087 : [ 8.46926e-006 ]
1088 : [ 8.48944e-006 ]
1089 : [ 8.37681e-006 ]
1090 : [ 8.35382e-006 ]
1091 : [ 8.60378e-006 ]
1092 : [ 8.34923e-006 ]
1093 : [ 8.48749e-006 ]
1094 : [ 8.46112e-006 ]
1095 : [ 8.33828e-006 ]
1096 : [ 8.56671e-006 ]
1097 : [ 8.49897e-006 ]
1098 : [ 8.53135e-006 ]
1099 : [ 8.43423e-006 ]
1100 : [ 8.54718e-006 ]
1101 : [ 8.44182e-006 ]
1102 : [ 8.45386e-006 ]
1103 : [ 8.22918e-006 ]
1104 : [ 8.55582e-006 ]
1105 : [ 8.35286e-006 ]
1106 : [ 8.35345e-006 ]
1107 : [ 8.43188e-006 ]
1108 : [ 8.49383e-006 ]
1109 : [ 8.40743e-006 ]
1110 : [ 8.21024e-006 ]
1111 : [ 8.20783e-006 ]
1112 : [ 8.67146e-006 ]
1113 : [ 8.34156e-006 ]
1114 : [ 8.43639e-006 ]
1115 : [ 8.7068e-006  ]
1116 : [ 8.46686e-006 ]
1117 : [ 8.51145e-006 ]
1118 : [ 8.36201e-006 ]
1119 : [ 8.18191e-006 ]
1120 : [ 8.42527e-006 ]
1121 : [ 8.34432e-006 ]
1122 : [ 8.35506e-006 ]
1123 : [ 8.45708e-006 ]
1124 : [ 8.49927e-006 ]
1125 : [ 8.34349e-006 ]
1126 : [ 8.35854e-006 ]
1127 : [ 8.44472e-006 ]
1128 : [ 8.41556e-006 ]
1129 : [ 8.50399e-006 ]
1130 : [ 8.43348e-006 ]
1131 : [ 8.44433e-006 ]
1132 : [ 8.44557e-006 ]
1133 : [ 8.34453e-006 ]
1134 : [ 8.44561e-006 ]
1135 : [ 8.56341e-006 ]
1136 : [ 8.6135e-006  ]
1137 : [ 8.41942e-006 ]
1138 : [ 8.57775e-006 ]
1139 : [ 8.49601e-006 ]
1140 : [ 8.28918e-006 ]
1141 : [ 8.37879e-006 ]
1142 : [ 8.44157e-006 ]
1143 : [ 8.40664e-006 ]
1144 : [ 8.47755e-006 ]
1145 : [ 8.46838e-006 ]
1146 : [ 8.59299e-006 ]
1147 : [ 8.67151e-006 ]
1148 : [ 8.45289e-006 ]
1149 : [ 8.46011e-006 ]
1150 : [ 8.32044e-006 ]
1151 : [ 8.47577e-006 ]
1152 : [ 8.39886e-006 ]
1153 : [ 8.43573e-006 ]
1154 : [ 8.44677e-006 ]
1155 : [ 8.36447e-006 ]
1156 : [ 8.33544e-006 ]
1157 : [ 8.36361e-006 ]
1158 : [ 8.38621e-006 ]
1159 : [ 8.51067e-006 ]
1160 : [ 8.36838e-006 ]
1161 : [ 8.343e-006   ]
1162 : [ 8.40891e-006 ]
1163 : [ 8.306e-006   ]
1164 : [ 8.40135e-006 ]
1165 : [ 8.53866e-006 ]
1166 : [ 8.46547e-006 ]
1167 : [ 8.44257e-006 ]
1168 : [ 8.48836e-006 ]
1169 : [ 8.42213e-006 ]
1170 : [ 8.65353e-006 ]
1171 : [ 8.48896e-006 ]
1172 : [ 8.44751e-006 ]
1173 : [ 8.60799e-006 ]
1174 : [ 8.55706e-006 ]
1175 : [ 8.5318e-006  ]
1176 : [ 8.44652e-006 ]
1177 : [ 8.5057e-006  ]
1178 : [ 8.41053e-006 ]
1179 : [ 8.49009e-006 ]
1180 : [ 8.34972e-006 ]
1181 : [ 8.31261e-006 ]
1182 : [ 8.36021e-006 ]
1183 : [ 8.3713e-006  ]
1184 : [ 8.38835e-006 ]
1185 : [ 8.58436e-006 ]
1186 : [ 8.59009e-006 ]
1187 : [ 8.35914e-006 ]
1188 : [ 8.56572e-006 ]
1189 : [ 8.50165e-006 ]
1190 : [ 8.36999e-006 ]
1191 : [ 8.38438e-006 ]
1192 : [ 8.50914e-006 ]
1193 : [ 8.56011e-006 ]
1194 : [ 8.65006e-006 ]
1195 : [ 8.40552e-006 ]
1196 : [ 8.26945e-006 ]
1197 : [ 8.5136e-006  ]
1198 : [ 8.31346e-006 ]
1199 : [ 8.42374e-006 ]
1200 : [ 8.45108e-006 ]
1201 : [ 8.5868e-006  ]
1202 : [ 8.32964e-006 ]
1203 : [ 8.4455e-006  ]
1204 : [ 8.61196e-006 ]
1205 : [ 8.24449e-006 ]
1206 : [ 8.29046e-006 ]
1207 : [ 8.3932e-006  ]
1208 : [ 8.47669e-006 ]
1209 : [ 8.73269e-006 ]
1210 : [ 8.21793e-006 ]
1211 : [ 8.36304e-006 ]
1212 : [ 8.65222e-006 ]
1213 : [ 8.32451e-006 ]
1214 : [ 8.35219e-006 ]
1215 : [ 8.39311e-006 ]
1216 : [ 8.47085e-006 ]
1217 : [ 8.39626e-006 ]
1218 : [ 8.69274e-006 ]
1219 : [ 8.38779e-006 ]
1220 : [ 8.45242e-006 ]
1221 : [ 8.46307e-006 ]
1222 : [ 8.69183e-006 ]
1223 : [ 8.73425e-006 ]
1224 : [ 8.34636e-006 ]
1225 : [ 8.36867e-006 ]
1226 : [ 8.51311e-006 ]
1227 : [ 8.51261e-006 ]
1228 : [ 8.42459e-006 ]
1229 : [ 8.47252e-006 ]
1230 : [ 8.4815e-006  ]
1231 : [ 8.42257e-006 ]
1232 : [ 8.19855e-006 ]
1233 : [ 8.46778e-006 ]
1234 : [ 8.33506e-006 ]
1235 : [ 8.43432e-006 ]
1236 : [ 8.51183e-006 ]
1237 : [ 8.53149e-006 ]
1238 : [ 8.40328e-006 ]
1239 : [ 8.59841e-006 ]
1240 : [ 8.361e-006   ]
1241 : [ 8.62624e-006 ]
1242 : [ 8.4735e-006  ]
1243 : [ 8.5577e-006  ]
1244 : [ 8.44592e-006 ]
1245 : [ 8.43443e-006 ]
1246 : [ 8.48213e-006 ]
1247 : [ 8.56544e-006 ]
1248 : [ 8.43733e-006 ]
1249 : [ 8.4336e-006  ]
1250 : [ 8.51585e-006 ]
1251 : [ 8.35507e-006 ]
1252 : [ 8.55174e-006 ]
1253 : [ 8.42731e-006 ]
1254 : [ 8.5805e-006  ]
1255 : [ 8.31015e-006 ]
1256 : [ 8.60321e-006 ]
1257 : [ 8.39474e-006 ]
1258 : [ 8.4243e-006  ]
1259 : [ 8.37575e-006 ]
1260 : [ 8.34994e-006 ]
1261 : [ 8.4924e-006  ]
1262 : [ 8.32471e-006 ]
1263 : [ 8.5338e-006  ]
1264 : [ 8.65136e-006 ]
1265 : [ 8.58116e-006 ]
1266 : [ 8.35091e-006 ]
1267 : [ 8.57677e-006 ]
1268 : [ 8.62434e-006 ]
1269 : [ 8.48857e-006 ]
1270 : [ 8.24737e-006 ]
1271 : [ 8.48714e-006 ]
1272 : [ 8.35448e-006 ]
1273 : [ 8.66189e-006 ]
1274 : [ 8.4083e-006  ]
1275 : [ 8.41291e-006 ]
1276 : [ 8.55783e-006 ]
1277 : [ 8.44168e-006 ]
1278 : [ 8.38616e-006 ]
1279 : [ 8.62946e-006 ]
1280 : [ 8.6235e-006  ]
1281 : [ 8.46516e-006 ]
1282 : [ 8.63959e-006 ]
1283 : [ 8.52117e-006 ]
1284 : [ 8.36438e-006 ]
1285 : [ 8.31983e-006 ]
1286 : [ 8.44815e-006 ]
1287 : [ 8.4023e-006  ]
1288 : [ 8.64996e-006 ]
1289 : [ 8.39279e-006 ]
1290 : [ 8.28631e-006 ]
1291 : [ 8.71788e-006 ]
1292 : [ 8.40077e-006 ]
1293 : [ 8.51738e-006 ]
1294 : [ 8.45982e-006 ]
1295 : [ 8.39857e-006 ]
1296 : [ 8.45841e-006 ]
1297 : [ 8.42432e-006 ]
1298 : [ 8.47289e-006 ]
1299 : [ 8.33084e-006 ]
1300 : [ 8.38782e-006 ]
1301 : [ 8.40356e-006 ]
1302 : [ 8.49337e-006 ]
1303 : [ 8.38676e-006 ]
1304 : [ 8.67007e-006 ]
1305 : [ 8.34798e-006 ]
1306 : [ 8.45431e-006 ]
1307 : [ 8.35896e-006 ]
1308 : [ 8.40563e-006 ]
1309 : [ 8.24973e-006 ]
1310 : [ 8.55545e-006 ]
1311 : [ 8.50896e-006 ]
1312 : [ 8.66098e-006 ]
1313 : [ 8.44064e-006 ]
1314 : [ 8.45555e-006 ]
1315 : [ 8.25341e-006 ]
1316 : [ 8.56277e-006 ]
1317 : [ 8.30757e-006 ]
1318 : [ 8.42376e-006 ]
1319 : [ 8.67874e-006 ]
1320 : [ 8.46567e-006 ]
1321 : [ 8.57055e-006 ]
1322 : [ 8.61582e-006 ]
1323 : [ 8.72348e-006 ]
1324 : [ 8.58653e-006 ]
1325 : [ 8.3393e-006  ]
1326 : [ 8.41824e-006 ]
1327 : [ 8.66025e-006 ]
1328 : [ 8.46648e-006 ]
1329 : [ 8.42064e-006 ]
1330 : [ 8.52086e-006 ]
1331 : [ 8.37858e-006 ]
1332 : [ 8.39859e-006 ]
1333 : [ 8.37129e-006 ]
1334 : [ 8.41113e-006 ]
1335 : [ 8.44788e-006 ]
1336 : [ 8.3748e-006  ]
1337 : [ 8.59863e-006 ]
1338 : [ 8.30522e-006 ]
1339 : [ 8.41995e-006 ]
1340 : [ 8.65434e-006 ]
1341 : [ 8.57818e-006 ]
1342 : [ 8.5988e-006  ]
1343 : [ 8.3821e-006  ]
1344 : [ 8.48797e-006 ]
1345 : [ 8.49864e-006 ]
1346 : [ 8.65114e-006 ]
1347 : [ 8.48538e-006 ]
1348 : [ 8.48782e-006 ]
1349 : [ 8.40532e-006 ]
1350 : [ 8.45044e-006 ]
1351 : [ 8.63133e-006 ]
1352 : [ 8.47768e-006 ]
1353 : [ 8.31528e-006 ]
1354 : [ 8.36868e-006 ]
1355 : [ 8.58167e-006 ]
1356 : [ 8.45487e-006 ]
1357 : [ 8.57375e-006 ]
1358 : [ 8.49619e-006 ]
1359 : [ 8.7107e-006  ]
1360 : [ 8.51999e-006 ]
1361 : [ 8.34447e-006 ]
1362 : [ 8.47712e-006 ]
1363 : [ 8.485e-006   ]
1364 : [ 8.43915e-006 ]
1365 : [ 8.36464e-006 ]
1366 : [ 8.39766e-006 ]
1367 : [ 8.34425e-006 ]
1368 : [ 8.64901e-006 ]
1369 : [ 8.39616e-006 ]
1370 : [ 8.40851e-006 ]
1371 : [ 8.41824e-006 ]
1372 : [ 8.49981e-006 ]
1373 : [ 8.56059e-006 ]
1374 : [ 8.57819e-006 ]
1375 : [ 8.5595e-006  ]
1376 : [ 8.40348e-006 ]
1377 : [ 8.36601e-006 ]
1378 : [ 8.37761e-006 ]
1379 : [ 8.36533e-006 ]
1380 : [ 8.60076e-006 ]
1381 : [ 8.34966e-006 ]
1382 : [ 8.61219e-006 ]
1383 : [ 8.40855e-006 ]
1384 : [ 8.35967e-006 ]
1385 : [ 8.49587e-006 ]
1386 : [ 8.64268e-006 ]
1387 : [ 8.63987e-006 ]
1388 : [ 8.382e-006   ]
1389 : [ 8.38574e-006 ]
1390 : [ 8.37319e-006 ]
1391 : [ 8.39931e-006 ]
1392 : [ 8.50003e-006 ]
1393 : [ 8.52552e-006 ]
1394 : [ 8.44648e-006 ]
1395 : [ 8.47768e-006 ]
1396 : [ 8.40721e-006 ]
1397 : [ 8.38999e-006 ]
1398 : [ 8.61696e-006 ]
1399 : [ 8.57256e-006 ]
1400 : [ 8.46721e-006 ]
1401 : [ 8.43589e-006 ]
1402 : [ 8.39631e-006 ]
1403 : [ 8.43454e-006 ]
1404 : [ 8.5797e-006  ]
1405 : [ 8.27176e-006 ]
1406 : [ 8.3804e-006  ]
1407 : [ 8.44419e-006 ]
1408 : [ 8.38903e-006 ]
1409 : [ 8.43914e-006 ]
1410 : [ 8.72987e-006 ]
1411 : [ 8.42606e-006 ]
1412 : [ 8.40024e-006 ]
1413 : [ 8.71908e-006 ]
1414 : [ 8.48956e-006 ]
1415 : [ 8.50098e-006 ]
1416 : [ 8.454e-006   ]
1417 : [ 8.63775e-006 ]
1418 : [ 8.60489e-006 ]
1419 : [ 8.42194e-006 ]
1420 : [ 8.41044e-006 ]
1421 : [ 8.66822e-006 ]
1422 : [ 8.37641e-006 ]
1423 : [ 8.40681e-006 ]
1424 : [ 8.40842e-006 ]
1425 : [ 8.26349e-006 ]
1426 : [ 8.34369e-006 ]
1427 : [ 8.42824e-006 ]
1428 : [ 8.63737e-006 ]
1429 : [ 8.45883e-006 ]
1430 : [ 8.49004e-006 ]
1431 : [ 8.48433e-006 ]
1432 : [ 8.66192e-006 ]
1433 : [ 8.39707e-006 ]
1434 : [ 8.60685e-006 ]
1435 : [ 8.5144e-006  ]
1436 : [ 8.37937e-006 ]
1437 : [ 8.4522e-006  ]
1438 : [ 8.49336e-006 ]
1439 : [ 8.59785e-006 ]
1440 : [ 8.42571e-006 ]
1441 : [ 8.47555e-006 ]
1442 : [ 8.3722e-006  ]
1443 : [ 8.47255e-006 ]
1444 : [ 8.62931e-006 ]
1445 : [ 8.37984e-006 ]
1446 : [ 8.48327e-006 ]
1447 : [ 8.45213e-006 ]
1448 : [ 8.41794e-006 ]
1449 : [ 8.3445e-006  ]
1450 : [ 8.41242e-006 ]
1451 : [ 8.43431e-006 ]
1452 : [ 8.46959e-006 ]
1453 : [ 8.50122e-006 ]
1454 : [ 8.31618e-006 ]
1455 : [ 8.40479e-006 ]
1456 : [ 8.59134e-006 ]
1457 : [ 8.52392e-006 ]
1458 : [ 8.53195e-006 ]
1459 : [ 8.40798e-006 ]
1460 : [ 8.50057e-006 ]
1461 : [ 8.27376e-006 ]
1462 : [ 8.37681e-006 ]
1463 : [ 8.41796e-006 ]
1464 : [ 8.49733e-006 ]
1465 : [ 8.40948e-006 ]
1466 : [ 8.39482e-006 ]
1467 : [ 8.51643e-006 ]
1468 : [ 8.64655e-006 ]
1469 : [ 8.47741e-006 ]
1470 : [ 8.70044e-006 ]
1471 : [ 8.57362e-006 ]
1472 : [ 8.33435e-006 ]
1473 : [ 8.42937e-006 ]
1474 : [ 8.36947e-006 ]
1475 : [ 8.33913e-006 ]
1476 : [ 8.56881e-006 ]
1477 : [ 8.33183e-006 ]
1478 : [ 8.7292e-006  ]
1479 : [ 8.63903e-006 ]
1480 : [ 8.46321e-006 ]
1481 : [ 8.57301e-006 ]
1482 : [ 8.36623e-006 ]
1483 : [ 8.41667e-006 ]
1484 : [ 8.55627e-006 ]
1485 : [ 8.53705e-006 ]
1486 : [ 8.44269e-006 ]
1487 : [ 8.49146e-006 ]
1488 : [ 8.4074e-006  ]
1489 : [ 8.17243e-006 ]
1490 : [ 8.72223e-006 ]
1491 : [ 8.40075e-006 ]
1492 : [ 8.3966e-006  ]
1493 : [ 8.40045e-006 ]
1494 : [ 8.50165e-006 ]
1495 : [ 8.54425e-006 ]
1496 : [ 8.568e-006   ]
1497 : [ 8.3814e-006  ]
1498 : [ 8.46175e-006 ]
1499 : [ 8.37454e-006 ]
1500 : [ 8.39917e-006 ]
1501 : [ 8.36196e-006 ]
1502 : [ 8.42151e-006 ]
1503 : [ 8.54037e-006 ]
1504 : [ 8.4152e-006  ]
1505 : [ 8.63523e-006 ]
1506 : [ 8.33308e-006 ]
1507 : [ 8.5646e-006  ]
1508 : [ 8.60414e-006 ]
1509 : [ 8.46537e-006 ]
1510 : [ 8.4644e-006  ]
1511 : [ 8.56542e-006 ]
1512 : [ 8.50365e-006 ]
1513 : [ 8.52062e-006 ]
1514 : [ 8.56748e-006 ]
1515 : [ 8.43131e-006 ]
1516 : [ 8.35467e-006 ]
1517 : [ 8.55685e-006 ]
1518 : [ 8.42936e-006 ]
1519 : [ 8.64039e-006 ]
1520 : [ 8.41942e-006 ]
1521 : [ 8.4394e-006  ]
1522 : [ 8.348e-006   ]
1523 : [ 8.37119e-006 ]
1524 : [ 8.59414e-006 ]
1525 : [ 8.43938e-006 ]
1526 : [ 8.69654e-006 ]
1527 : [ 8.58327e-006 ]
1528 : [ 8.30529e-006 ]
1529 : [ 8.50288e-006 ]
1530 : [ 8.52873e-006 ]
1531 : [ 8.45085e-006 ]
1532 : [ 8.41298e-006 ]
1533 : [ 8.26055e-006 ]
1534 : [ 8.61236e-006 ]
1535 : [ 8.24494e-006 ]
1536 : [ 8.39529e-006 ]
1537 : [ 8.3521e-006  ]
1538 : [ 8.48712e-006 ]
1539 : [ 8.66434e-006 ]
1540 : [ 8.63331e-006 ]
1541 : [ 8.70387e-006 ]
1542 : [ 8.45564e-006 ]
1543 : [ 8.42924e-006 ]
1544 : [ 8.62179e-006 ]
1545 : [ 8.47437e-006 ]
1546 : [ 8.45764e-006 ]
1547 : [ 8.37054e-006 ]
1548 : [ 8.46872e-006 ]
1549 : [ 8.40279e-006 ]
1550 : [ 8.38267e-006 ]
1551 : [ 8.5451e-006  ]
1552 : [ 8.34001e-006 ]
1553 : [ 8.38518e-006 ]
1554 : [ 8.72432e-006 ]
1555 : [ 8.44857e-006 ]
1556 : [ 8.62052e-006 ]
1557 : [ 8.56578e-006 ]
1558 : [ 8.61009e-006 ]
1559 : [ 8.64841e-006 ]
1560 : [ 8.51889e-006 ]
1561 : [ 8.6815e-006  ]
1562 : [ 8.43049e-006 ]
1563 : [ 8.41467e-006 ]
1564 : [ 8.21315e-006 ]
1565 : [ 8.25147e-006 ]
1566 : [ 8.48544e-006 ]
1567 : [ 8.37042e-006 ]
1568 : [ 8.56336e-006 ]
1569 : [ 8.56975e-006 ]
1570 : [ 8.61181e-006 ]
1571 : [ 8.42342e-006 ]
1572 : [ 8.51349e-006 ]
1573 : [ 8.27422e-006 ]
1574 : [ 8.39798e-006 ]
1575 : [ 8.37167e-006 ]
1576 : [ 8.47838e-006 ]
1577 : [ 8.5877e-006  ]
1578 : [ 8.28755e-006 ]
1579 : [ 8.49255e-006 ]
1580 : [ 8.3892e-006  ]
1581 : [ 8.28346e-006 ]
1582 : [ 8.21887e-006 ]
1583 : [ 8.40933e-006 ]
1584 : [ 8.45145e-006 ]
1585 : [ 8.39785e-006 ]
1586 : [ 8.53664e-006 ]
1587 : [ 8.70453e-006 ]
1588 : [ 8.14877e-006 ]
1589 : [ 8.64103e-006 ]
1590 : [ 8.52767e-006 ]
1591 : [ 8.3412e-006  ]
1592 : [ 8.53254e-006 ]
1593 : [ 8.56707e-006 ]
1594 : [ 8.23075e-006 ]
1595 : [ 8.64767e-006 ]
1596 : [ 8.61739e-006 ]
1597 : [ 8.45659e-006 ]
1598 : [ 8.33833e-006 ]
1599 : [ 8.48852e-006 ]
1600 : [ 8.37678e-006 ]
1601 : [ 8.3825e-006  ]
1602 : [ 8.42317e-006 ]
1603 : [ 8.58539e-006 ]
1604 : [ 8.50312e-006 ]
1605 : [ 8.37046e-006 ]
1606 : [ 8.42568e-006 ]
1607 : [ 8.18712e-006 ]
1608 : [ 8.34015e-006 ]
1609 : [ 8.58057e-006 ]
1610 : [ 8.56244e-006 ]
1611 : [ 8.54569e-006 ]
1612 : [ 8.54668e-006 ]
1613 : [ 8.49793e-006 ]
1614 : [ 8.3923e-006  ]
1615 : [ 8.50252e-006 ]
1616 : [ 8.42304e-006 ]
1617 : [ 8.64793e-006 ]
1618 : [ 8.44408e-006 ]
1619 : [ 8.40335e-006 ]
1620 : [ 8.71645e-006 ]
1621 : [ 8.38431e-006 ]
1622 : [ 8.36916e-006 ]
1623 : [ 8.69447e-006 ]
1624 : [ 8.46622e-006 ]
1625 : [ 8.51255e-006 ]
1626 : [ 8.43548e-006 ]
1627 : [ 8.46948e-006 ]
1628 : [ 8.46872e-006 ]
1629 : [ 8.49397e-006 ]
1630 : [ 8.42658e-006 ]
1631 : [ 8.43411e-006 ]
1632 : [ 8.53309e-006 ]
1633 : [ 8.37802e-006 ]
1634 : [ 8.6721e-006  ]
1635 : [ 8.42026e-006 ]
1636 : [ 8.4338e-006  ]
1637 : [ 8.44483e-006 ]
1638 : [ 8.51182e-006 ]
1639 : [ 8.33818e-006 ]
1640 : [ 8.65792e-006 ]
1641 : [ 8.54716e-006 ]
1642 : [ 8.5413e-006  ]
1643 : [ 8.58773e-006 ]
1644 : [ 8.25631e-006 ]
1645 : [ 8.3807e-006  ]
1646 : [ 8.61984e-006 ]
1647 : [ 8.62897e-006 ]
1648 : [ 8.30325e-006 ]
1649 : [ 8.5221e-006  ]
1650 : [ 8.44502e-006 ]
1651 : [ 8.45406e-006 ]
1652 : [ 8.44005e-006 ]
1653 : [ 8.58694e-006 ]
1654 : [ 8.46551e-006 ]
1655 : [ 8.37165e-006 ]
1656 : [ 8.45002e-006 ]
1657 : [ 8.45717e-006 ]
1658 : [ 8.37323e-006 ]
1659 : [ 8.33535e-006 ]
1660 : [ 8.54383e-006 ]
1661 : [ 8.26081e-006 ]
1662 : [ 8.41512e-006 ]
1663 : [ 8.42682e-006 ]
1664 : [ 8.61921e-006 ]
1665 : [ 8.48261e-006 ]
1666 : [ 8.41164e-006 ]
1667 : [ 8.68024e-006 ]
1668 : [ 8.57616e-006 ]
1669 : [ 8.2708e-006  ]
1670 : [ 8.26564e-006 ]
1671 : [ 8.63038e-006 ]
1672 : [ 8.50116e-006 ]
1673 : [ 8.40127e-006 ]
1674 : [ 8.53565e-006 ]
1675 : [ 8.69216e-006 ]
1676 : [ 8.36883e-006 ]
1677 : [ 8.52586e-006 ]
1678 : [ 8.35487e-006 ]
1679 : [ 8.41487e-006 ]
1680 : [ 8.40683e-006 ]
1681 : [ 8.41321e-006 ]
1682 : [ 8.59716e-006 ]
1683 : [ 8.36588e-006 ]
1684 : [ 8.66089e-006 ]
1685 : [ 8.24026e-006 ]
1686 : [ 8.60386e-006 ]
1687 : [ 8.34434e-006 ]
1688 : [ 8.34567e-006 ]
1689 : [ 8.62769e-006 ]
1690 : [ 8.4597e-006  ]
1691 : [ 8.41834e-006 ]
1692 : [ 8.40207e-006 ]
1693 : [ 8.44026e-006 ]
1694 : [ 8.52804e-006 ]
1695 : [ 8.39109e-006 ]
1696 : [ 8.67074e-006 ]
1697 : [ 8.49481e-006 ]
1698 : [ 8.56213e-006 ]
1699 : [ 8.54946e-006 ]
1700 : [ 8.30889e-006 ]
1701 : [ 8.25963e-006 ]
1702 : [ 8.49546e-006 ]
1703 : [ 8.49611e-006 ]
1704 : [ 8.53638e-006 ]
1705 : [ 8.3873e-006  ]
1706 : [ 8.46298e-006 ]
1707 : [ 8.39944e-006 ]
1708 : [ 8.69649e-006 ]
1709 : [ 8.6021e-006  ]
1710 : [ 8.47651e-006 ]
1711 : [ 8.65525e-006 ]
1712 : [ 8.37313e-006 ]
1713 : [ 8.40097e-006 ]
1714 : [ 8.54181e-006 ]
1715 : [ 8.45408e-006 ]
1716 : [ 8.54625e-006 ]
1717 : [ 8.43558e-006 ]
1718 : [ 8.4184e-006  ]
1719 : [ 8.55628e-006 ]
1720 : [ 8.57424e-006 ]
1721 : [ 8.30905e-006 ]
1722 : [ 8.43109e-006 ]
1723 : [ 8.39141e-006 ]
1724 : [ 8.53951e-006 ]
1725 : [ 8.60685e-006 ]
1726 : [ 8.62636e-006 ]
1727 : [ 8.56846e-006 ]
1728 : [ 8.29885e-006 ]
1729 : [ 8.45159e-006 ]
1730 : [ 8.35844e-006 ]
1731 : [ 8.32812e-006 ]
1732 : [ 8.44186e-006 ]
1733 : [ 8.67343e-006 ]
1734 : [ 8.38262e-006 ]
1735 : [ 8.30197e-006 ]
1736 : [ 8.53109e-006 ]
1737 : [ 8.49513e-006 ]
1738 : [ 8.51185e-006 ]
1739 : [ 8.3194e-006  ]
1740 : [ 8.68773e-006 ]
1741 : [ 8.41396e-006 ]
1742 : [ 8.56422e-006 ]
1743 : [ 8.67276e-006 ]
1744 : [ 8.38321e-006 ]
1745 : [ 8.48356e-006 ]
1746 : [ 8.56679e-006 ]
1747 : [ 8.60539e-006 ]
1748 : [ 8.56257e-006 ]
1749 : [ 8.38072e-006 ]
1750 : [ 8.55333e-006 ]
1751 : [ 8.42502e-006 ]
1752 : [ 8.59404e-006 ]
1753 : [ 8.43549e-006 ]
1754 : [ 8.4175e-006  ]
1755 : [ 8.45926e-006 ]
1756 : [ 8.63641e-006 ]
1757 : [ 8.5771e-006  ]
1758 : [ 8.42554e-006 ]
1759 : [ 8.53007e-006 ]
1760 : [ 8.57849e-006 ]
1761 : [ 8.44804e-006 ]
1762 : [ 8.4541e-006  ]
1763 : [ 8.30436e-006 ]
1764 : [ 8.53482e-006 ]
1765 : [ 8.44551e-006 ]
1766 : [ 8.71847e-006 ]
1767 : [ 8.44298e-006 ]
1768 : [ 8.4856e-006  ]
1769 : [ 8.34145e-006 ]
1770 : [ 8.39324e-006 ]
1771 : [ 8.37108e-006 ]
1772 : [ 8.26041e-006 ]
1773 : [ 8.37788e-006 ]
1774 : [ 8.4446e-006  ]
1775 : [ 8.47272e-006 ]
1776 : [ 8.37248e-006 ]
1777 : [ 8.34479e-006 ]
1778 : [ 8.61647e-006 ]
1779 : [ 8.41954e-006 ]
1780 : [ 8.56445e-006 ]
1781 : [ 8.41247e-006 ]
1782 : [ 8.53818e-006 ]
1783 : [ 8.37003e-006 ]
1784 : [ 8.3436e-006  ]
1785 : [ 8.52482e-006 ]
1786 : [ 8.42875e-006 ]
1787 : [ 8.41273e-006 ]
1788 : [ 8.27712e-006 ]
1789 : [ 8.30387e-006 ]
1790 : [ 8.48554e-006 ]
1791 : [ 8.29035e-006 ]
1792 : [ 8.57165e-006 ]
1793 : [ 8.32007e-006 ]
1794 : [ 8.52907e-006 ]
1795 : [ 8.23482e-006 ]
1796 : [ 8.56835e-006 ]
1797 : [ 8.28728e-006 ]
1798 : [ 8.57554e-006 ]
1799 : [ 8.17169e-006 ]
1800 : [ 8.60773e-006 ]
1801 : [ 8.38734e-006 ]
1802 : [ 8.37791e-006 ]
1803 : [ 8.4996e-006  ]
1804 : [ 8.5292e-006  ]
1805 : [ 8.45287e-006 ]
1806 : [ 8.46642e-006 ]
1807 : [ 8.42216e-006 ]
1808 : [ 8.43849e-006 ]
1809 : [ 8.34649e-006 ]
1810 : [ 8.2603e-006  ]
1811 : [ 8.5955e-006  ]
1812 : [ 8.38559e-006 ]
1813 : [ 8.47181e-006 ]
1814 : [ 8.57876e-006 ]
1815 : [ 8.3882e-006  ]
1816 : [ 8.67319e-006 ]
1817 : [ 8.71421e-006 ]
1818 : [ 8.3863e-006  ]
1819 : [ 8.51761e-006 ]
1820 : [ 8.37467e-006 ]
1821 : [ 8.37542e-006 ]
1822 : [ 8.57408e-006 ]
1823 : [ 8.32687e-006 ]
1824 : [ 8.41116e-006 ]
1825 : [ 8.40024e-006 ]
1826 : [ 8.44714e-006 ]
1827 : [ 8.45467e-006 ]
1828 : [ 8.39065e-006 ]
1829 : [ 8.55644e-006 ]
1830 : [ 8.43087e-006 ]
1831 : [ 8.30237e-006 ]
1832 : [ 8.4669e-006  ]
1833 : [ 8.54276e-006 ]
1834 : [ 8.41e-006    ]
1835 : [ 8.36534e-006 ]
1836 : [ 8.61269e-006 ]
1837 : [ 8.45393e-006 ]
1838 : [ 8.4439e-006  ]
1839 : [ 8.34428e-006 ]
1840 : [ 8.35392e-006 ]
1841 : [ 8.44456e-006 ]
1842 : [ 8.39038e-006 ]
1843 : [ 8.34926e-006 ]
1844 : [ 8.54028e-006 ]
1845 : [ 8.37628e-006 ]
1846 : [ 8.24061e-006 ]
1847 : [ 8.45943e-006 ]
1848 : [ 8.46344e-006 ]
1849 : [ 8.40477e-006 ]
1850 : [ 8.49218e-006 ]
1851 : [ 8.46909e-006 ]
1852 : [ 8.1856e-006  ]
1853 : [ 8.6973e-006  ]
1854 : [ 8.5505e-006  ]
1855 : [ 8.43031e-006 ]
1856 : [ 8.39814e-006 ]
1857 : [ 8.26998e-006 ]
1858 : [ 8.60347e-006 ]
1859 : [ 8.46235e-006 ]
1860 : [ 8.70646e-006 ]
1861 : [ 8.50821e-006 ]
1862 : [ 8.70628e-006 ]
1863 : [ 8.39687e-006 ]
1864 : [ 8.39662e-006 ]
1865 : [ 8.39673e-006 ]
1866 : [ 8.40293e-006 ]
1867 : [ 8.52291e-006 ]
1868 : [ 8.39652e-006 ]
1869 : [ 8.36677e-006 ]
1870 : [ 8.40233e-006 ]
1871 : [ 8.64154e-006 ]
1872 : [ 8.34603e-006 ]
1873 : [ 8.41042e-006 ]
1874 : [ 8.43438e-006 ]
1875 : [ 8.33705e-006 ]
1876 : [ 8.41236e-006 ]
1877 : [ 8.55594e-006 ]
1878 : [ 8.70953e-006 ]
1879 : [ 8.41485e-006 ]
1880 : [ 8.45949e-006 ]
1881 : [ 8.41412e-006 ]
1882 : [ 8.64405e-006 ]
1883 : [ 8.50151e-006 ]
1884 : [ 8.44051e-006 ]
1885 : [ 8.67529e-006 ]
1886 : [ 8.25552e-006 ]
1887 : [ 8.45209e-006 ]
1888 : [ 8.50095e-006 ]
1889 : [ 8.34109e-006 ]
1890 : [ 8.34553e-006 ]
1891 : [ 8.52981e-006 ]
1892 : [ 8.63572e-006 ]
1893 : [ 8.46994e-006 ]
1894 : [ 8.46359e-006 ]
1895 : [ 8.27113e-006 ]
1896 : [ 8.6415e-006  ]
1897 : [ 8.36693e-006 ]
1898 : [ 8.452e-006   ]
1899 : [ 8.41905e-006 ]
1900 : [ 8.39784e-006 ]
1901 : [ 8.31625e-006 ]
1902 : [ 8.41196e-006 ]
1903 : [ 8.41207e-006 ]
1904 : [ 8.31459e-006 ]
1905 : [ 8.53181e-006 ]
1906 : [ 8.51786e-006 ]
1907 : [ 8.40881e-006 ]
1908 : [ 8.19582e-006 ]
1909 : [ 8.48849e-006 ]
1910 : [ 8.39643e-006 ]
1911 : [ 8.66678e-006 ]
1912 : [ 8.22702e-006 ]
1913 : [ 8.48024e-006 ]
1914 : [ 8.51491e-006 ]
1915 : [ 8.43253e-006 ]
1916 : [ 8.53103e-006 ]
1917 : [ 8.58043e-006 ]
1918 : [ 8.38329e-006 ]
1919 : [ 8.39057e-006 ]
1920 : [ 8.32314e-006 ]
1921 : [ 8.48258e-006 ]
1922 : [ 8.59925e-006 ]
1923 : [ 8.3892e-006  ]
1924 : [ 8.55932e-006 ]
1925 : [ 8.36643e-006 ]
1926 : [ 8.58816e-006 ]
1927 : [ 8.66306e-006 ]
1928 : [ 8.58633e-006 ]
1929 : [ 8.50494e-006 ]
1930 : [ 8.46603e-006 ]
1931 : [ 8.34002e-006 ]
1932 : [ 8.5845e-006  ]
1933 : [ 8.51479e-006 ]
1934 : [ 8.20147e-006 ]
1935 : [ 8.65895e-006 ]
1936 : [ 8.3128e-006  ]
1937 : [ 8.34398e-006 ]
1938 : [ 8.32133e-006 ]
1939 : [ 8.40699e-006 ]
1940 : [ 8.44924e-006 ]
1941 : [ 8.36188e-006 ]
1942 : [ 8.38252e-006 ]
1943 : [ 8.51775e-006 ]
1944 : [ 8.63697e-006 ]
1945 : [ 8.34179e-006 ]
1946 : [ 8.32696e-006 ]
1947 : [ 8.52875e-006 ]
1948 : [ 8.42244e-006 ]
1949 : [ 8.46139e-006 ]
1950 : [ 8.68349e-006 ]
1951 : [ 8.49301e-006 ]
1952 : [ 8.37811e-006 ]
1953 : [ 8.44218e-006 ]
1954 : [ 8.40742e-006 ]
1955 : [ 8.44665e-006 ]
1956 : [ 8.73628e-006 ]
1957 : [ 8.34232e-006 ]
1958 : [ 8.42159e-006 ]
1959 : [ 8.44966e-006 ]
1960 : [ 8.35189e-006 ]
1961 : [ 8.37138e-006 ]
1962 : [ 8.3659e-006  ]
1963 : [ 8.44094e-006 ]
1964 : [ 8.41325e-006 ]
1965 : [ 8.45805e-006 ]
1966 : [ 8.40314e-006 ]
1967 : [ 8.54198e-006 ]
1968 : [ 8.53786e-006 ]
1969 : [ 8.39439e-006 ]
1970 : [ 8.50103e-006 ]
1971 : [ 8.41461e-006 ]
1972 : [ 8.36889e-006 ]
1973 : [ 8.38893e-006 ]
1974 : [ 8.17696e-006 ]
1975 : [ 8.48135e-006 ]
1976 : [ 8.54125e-006 ]
1977 : [ 8.32575e-006 ]
1978 : [ 8.48435e-006 ]
1979 : [ 8.63385e-006 ]
1980 : [ 8.46203e-006 ]
1981 : [ 8.52927e-006 ]
1982 : [ 8.24473e-006 ]
1983 : [ 8.69099e-006 ]
1984 : [ 8.56799e-006 ]
1985 : [ 8.44068e-006 ]
1986 : [ 8.34211e-006 ]
1987 : [ 8.56629e-006 ]
1988 : [ 8.59929e-006 ]
1989 : [ 8.41732e-006 ]
1990 : [ 8.2307e-006  ]
1991 : [ 8.38965e-006 ]
1992 : [ 8.37626e-006 ]
1993 : [ 8.45103e-006 ]
1994 : [ 8.40778e-006 ]
1995 : [ 8.39828e-006 ]
1996 : [ 8.37618e-006 ]
1997 : [ 8.37676e-006 ]
1998 : [ 8.26268e-006 ]
1999 : [ 8.67475e-006 ]
2000 : [ 8.65745e-006 ]
2001 : [ 8.4062e-006  ]
2002 : [ 8.39864e-006 ]
2003 : [ 8.57397e-006 ]
2004 : [ 8.55054e-006 ]
2005 : [ 8.65506e-006 ]
2006 : [ 8.41637e-006 ]
2007 : [ 8.42081e-006 ]
2008 : [ 8.3662e-006  ]
2009 : [ 8.45797e-006 ]
2010 : [ 8.43428e-006 ]
2011 : [ 8.28455e-006 ]
2012 : [ 8.3886e-006  ]
2013 : [ 8.41165e-006 ]
2014 : [ 8.5224e-006  ]
2015 : [ 8.35624e-006 ]
2016 : [ 8.63462e-006 ]
2017 : [ 8.37039e-006 ]
2018 : [ 8.49574e-006 ]
2019 : [ 8.39794e-006 ]
2020 : [ 8.43128e-006 ]
2021 : [ 8.4695e-006  ]
2022 : [ 8.39702e-006 ]
2023 : [ 8.56965e-006 ]
2024 : [ 8.35978e-006 ]
2025 : [ 8.6437e-006  ]
2026 : [ 8.46089e-006 ]
2027 : [ 8.27486e-006 ]
2028 : [ 8.19075e-006 ]
2029 : [ 8.47357e-006 ]
2030 : [ 8.70776e-006 ]
2031 : [ 8.27634e-006 ]
2032 : [ 8.50166e-006 ]
2033 : [ 8.41146e-006 ]
2034 : [ 8.62956e-006 ]
2035 : [ 8.39311e-006 ]
2036 : [ 8.51387e-006 ]
2037 : [ 8.29946e-006 ]
2038 : [ 8.2863e-006  ]
2039 : [ 8.3836e-006  ]
2040 : [ 8.3984e-006  ]
2041 : [ 8.39158e-006 ]
2042 : [ 8.42216e-006 ]
2043 : [ 8.43806e-006 ]
2044 : [ 8.66352e-006 ]
2045 : [ 8.34083e-006 ]
2046 : [ 8.61849e-006 ]
2047 : [ 8.47836e-006 ]
2048 : [ 8.37967e-006 ]
2049 : [ 8.33487e-006 ]
2050 : [ 8.41026e-006 ]
2051 : [ 8.41716e-006 ]
2052 : [ 8.39035e-006 ]
2053 : [ 8.38908e-006 ]
2054 : [ 8.35497e-006 ]
2055 : [ 8.40798e-006 ]
2056 : [ 8.45653e-006 ]
2057 : [ 8.53025e-006 ]
2058 : [ 8.72501e-006 ]
2059 : [ 8.56123e-006 ]
2060 : [ 8.42835e-006 ]
2061 : [ 8.52826e-006 ]
2062 : [ 8.46665e-006 ]
2063 : [ 8.62871e-006 ]
2064 : [ 8.62804e-006 ]
2065 : [ 8.47837e-006 ]
2066 : [ 8.27725e-006 ]
2067 : [ 8.2797e-006  ]
2068 : [ 8.34632e-006 ]
2069 : [ 8.37855e-006 ]
2070 : [ 8.71217e-006 ]
2071 : [ 8.16669e-006 ]
2072 : [ 8.56092e-006 ]
2073 : [ 8.42047e-006 ]
2074 : [ 8.4112e-006  ]
2075 : [ 8.50823e-006 ]
2076 : [ 8.69279e-006 ]
2077 : [ 8.59379e-006 ]
2078 : [ 8.68635e-006 ]
2079 : [ 8.67064e-006 ]
2080 : [ 8.35555e-006 ]
2081 : [ 8.40555e-006 ]
2082 : [ 8.563e-006   ]
2083 : [ 8.51964e-006 ]
2084 : [ 8.59618e-006 ]
2085 : [ 8.66106e-006 ]
2086 : [ 8.60506e-006 ]
2087 : [ 8.39697e-006 ]
2088 : [ 8.34859e-006 ]
2089 : [ 8.56368e-006 ]
2090 : [ 8.41352e-006 ]
2091 : [ 8.54905e-006 ]
2092 : [ 8.35441e-006 ]
2093 : [ 8.37269e-006 ]
2094 : [ 8.61915e-006 ]
2095 : [ 8.59816e-006 ]
2096 : [ 8.48451e-006 ]
2097 : [ 8.36154e-006 ]
2098 : [ 8.45742e-006 ]
2099 : [ 8.50619e-006 ]
2100 : [ 8.36227e-006 ]
2101 : [ 8.42666e-006 ]
2102 : [ 8.68638e-006 ]
2103 : [ 8.39393e-006 ]
2104 : [ 8.39955e-006 ]
2105 : [ 8.55403e-006 ]
2106 : [ 8.33048e-006 ]
2107 : [ 8.40468e-006 ]
2108 : [ 8.36438e-006 ]
2109 : [ 8.48906e-006 ]
2110 : [ 8.50427e-006 ]
2111 : [ 8.52151e-006 ]
2112 : [ 8.50304e-006 ]
2113 : [ 8.44439e-006 ]
2114 : [ 8.62174e-006 ]
2115 : [ 8.55103e-006 ]
2116 : [ 8.40356e-006 ]
2117 : [ 8.47331e-006 ]
2118 : [ 8.3879e-006  ]
2119 : [ 8.35838e-006 ]
2120 : [ 8.5718e-006  ]
2121 : [ 8.44374e-006 ]
2122 : [ 8.36827e-006 ]
2123 : [ 8.41225e-006 ]
2124 : [ 8.35366e-006 ]
2125 : [ 8.51574e-006 ]
2126 : [ 8.57365e-006 ]
2127 : [ 8.46418e-006 ]
2128 : [ 8.44306e-006 ]
2129 : [ 8.65955e-006 ]
2130 : [ 8.38775e-006 ]
2131 : [ 8.62989e-006 ]
2132 : [ 8.31678e-006 ]
2133 : [ 8.52554e-006 ]
2134 : [ 8.54451e-006 ]
2135 : [ 8.38107e-006 ]
2136 : [ 8.36811e-006 ]
2137 : [ 8.34831e-006 ]
2138 : [ 8.36484e-006 ]
2139 : [ 8.41703e-006 ]
2140 : [ 8.3942e-006  ]
2141 : [ 8.60386e-006 ]
2142 : [ 8.31393e-006 ]
2143 : [ 8.64235e-006 ]
2144 : [ 8.40508e-006 ]
2145 : [ 8.53382e-006 ]
2146 : [ 8.58052e-006 ]
2147 : [ 8.59265e-006 ]
2148 : [ 8.25694e-006 ]
2149 : [ 8.43044e-006 ]
2150 : [ 8.50071e-006 ]
2151 : [ 8.38548e-006 ]
2152 : [ 8.61414e-006 ]
2153 : [ 8.58643e-006 ]
2154 : [ 8.67966e-006 ]
2155 : [ 8.45725e-006 ]
2156 : [ 8.19262e-006 ]
2157 : [ 8.43786e-006 ]
2158 : [ 8.41315e-006 ]
2159 : [ 8.54927e-006 ]
2160 : [ 8.40246e-006 ]
2161 : [ 8.5528e-006  ]
2162 : [ 8.41875e-006 ]
2163 : [ 8.56375e-006 ]
2164 : [ 8.42135e-006 ]
2165 : [ 8.57563e-006 ]
2166 : [ 8.3978e-006  ]
2167 : [ 8.53512e-006 ]
2168 : [ 8.39375e-006 ]
2169 : [ 8.31931e-006 ]
2170 : [ 8.36106e-006 ]
2171 : [ 8.51046e-006 ]
2172 : [ 8.41182e-006 ]
2173 : [ 8.6164e-006  ]
2174 : [ 8.50913e-006 ]
2175 : [ 8.51134e-006 ]
2176 : [ 8.35526e-006 ]
2177 : [ 8.60192e-006 ]
2178 : [ 8.52021e-006 ]
2179 : [ 8.58062e-006 ]
2180 : [ 8.31826e-006 ]
2181 : [ 8.46279e-006 ]
2182 : [ 8.32421e-006 ]
2183 : [ 8.4865e-006  ]
2184 : [ 8.42119e-006 ]
2185 : [ 8.363e-006   ]
2186 : [ 8.47797e-006 ]
2187 : [ 8.42877e-006 ]
2188 : [ 8.35273e-006 ]
2189 : [ 8.41216e-006 ]
2190 : [ 8.34029e-006 ]
2191 : [ 8.64958e-006 ]
2192 : [ 8.43058e-006 ]
2193 : [ 8.36415e-006 ]
2194 : [ 8.41549e-006 ]
2195 : [ 8.48157e-006 ]
2196 : [ 8.60769e-006 ]
2197 : [ 8.30329e-006 ]
2198 : [ 8.52683e-006 ]
2199 : [ 8.30983e-006 ]
2200 : [ 8.56934e-006 ]
2201 : [ 8.38311e-006 ]
2202 : [ 8.53979e-006 ]
2203 : [ 8.46962e-006 ]
2204 : [ 8.33554e-006 ]
2205 : [ 8.57314e-006 ]
2206 : [ 8.43307e-006 ]
2207 : [ 8.36017e-006 ]
2208 : [ 8.3662e-006  ]
2209 : [ 8.50792e-006 ]
2210 : [ 8.69864e-006 ]
2211 : [ 8.54821e-006 ]
2212 : [ 8.44601e-006 ]
2213 : [ 8.49524e-006 ]
2214 : [ 8.38514e-006 ]
2215 : [ 8.39737e-006 ]
2216 : [ 8.3783e-006  ]
2217 : [ 8.46116e-006 ]
2218 : [ 8.44075e-006 ]
2219 : [ 8.57269e-006 ]
2220 : [ 8.60872e-006 ]
2221 : [ 8.36475e-006 ]
2222 : [ 8.48061e-006 ]
2223 : [ 8.67573e-006 ]
2224 : [ 8.56933e-006 ]
2225 : [ 8.4038e-006  ]
2226 : [ 8.55144e-006 ]
2227 : [ 8.55468e-006 ]
2228 : [ 8.35006e-006 ]
2229 : [ 8.30403e-006 ]
2230 : [ 8.48137e-006 ]
2231 : [ 8.50991e-006 ]
2232 : [ 8.43175e-006 ]
2233 : [ 8.20169e-006 ]
2234 : [ 8.60981e-006 ]
2235 : [ 8.56513e-006 ]
2236 : [ 8.61788e-006 ]
2237 : [ 8.47235e-006 ]
2238 : [ 8.41175e-006 ]
2239 : [ 8.42415e-006 ]
2240 : [ 8.55202e-006 ]
2241 : [ 8.23844e-006 ]
2242 : [ 8.47747e-006 ]
2243 : [ 8.35169e-006 ]
2244 : [ 8.71151e-006 ]
2245 : [ 8.43247e-006 ]
2246 : [ 8.39828e-006 ]
2247 : [ 8.33834e-006 ]
2248 : [ 8.39375e-006 ]
2249 : [ 8.50077e-006 ]
2250 : [ 8.58258e-006 ]
2251 : [ 8.62345e-006 ]
2252 : [ 8.27263e-006 ]
2253 : [ 8.35394e-006 ]
2254 : [ 8.5073e-006  ]
2255 : [ 8.5058e-006  ]
2256 : [ 8.33496e-006 ]
2257 : [ 8.53847e-006 ]
2258 : [ 8.41599e-006 ]
2259 : [ 8.37792e-006 ]
2260 : [ 8.23055e-006 ]
2261 : [ 8.38935e-006 ]
2262 : [ 8.24593e-006 ]
2263 : [ 8.4903e-006  ]
2264 : [ 8.41304e-006 ]
2265 : [ 8.59942e-006 ]
2266 : [ 8.59548e-006 ]
2267 : [ 8.40422e-006 ]
2268 : [ 8.74324e-006 ]
2269 : [ 8.35461e-006 ]
2270 : [ 8.23141e-006 ]
2271 : [ 8.49381e-006 ]
2272 : [ 8.223e-006   ]
2273 : [ 8.45881e-006 ]
2274 : [ 8.41642e-006 ]
2275 : [ 8.24317e-006 ]
2276 : [ 8.50481e-006 ]
2277 : [ 8.60031e-006 ]
2278 : [ 8.49634e-006 ]
2279 : [ 8.22335e-006 ]
2280 : [ 8.34357e-006 ]
2281 : [ 8.20686e-006 ]
2282 : [ 8.59598e-006 ]
2283 : [ 8.49529e-006 ]
2284 : [ 8.44347e-006 ]
2285 : [ 8.6592e-006  ]
2286 : [ 8.33848e-006 ]
2287 : [ 8.57356e-006 ]
2288 : [ 8.34607e-006 ]
2289 : [ 8.35466e-006 ]
2290 : [ 8.34286e-006 ]
2291 : [ 8.37088e-006 ]
2292 : [ 8.46342e-006 ]
2293 : [ 8.59217e-006 ]
2294 : [ 8.43338e-006 ]
2295 : [ 8.45977e-006 ]
2296 : [ 8.64458e-006 ]
2297 : [ 8.44283e-006 ]
2298 : [ 8.63601e-006 ]
2299 : [ 8.38886e-006 ]
2300 : [ 8.35648e-006 ]
2301 : [ 8.43881e-006 ]
2302 : [ 8.54172e-006 ]
2303 : [ 8.46387e-006 ]
2304 : [ 8.32402e-006 ]
2305 : [ 8.42641e-006 ]
2306 : [ 8.44475e-006 ]
2307 : [ 8.25712e-006 ]
2308 : [ 8.41612e-006 ]
2309 : [ 8.43791e-006 ]
2310 : [ 8.34897e-006 ]
2311 : [ 8.19992e-006 ]
2312 : [ 8.53886e-006 ]
2313 : [ 8.58601e-006 ]
2314 : [ 8.20587e-006 ]
2315 : [ 8.57238e-006 ]
2316 : [ 8.54962e-006 ]
2317 : [ 8.42286e-006 ]
2318 : [ 8.5342e-006  ]
2319 : [ 8.59694e-006 ]
2320 : [ 8.48343e-006 ]
2321 : [ 8.54562e-006 ]
2322 : [ 8.30539e-006 ]
2323 : [ 8.40734e-006 ]
2324 : [ 8.35699e-006 ]
2325 : [ 8.5243e-006  ]
2326 : [ 8.54949e-006 ]
2327 : [ 8.51662e-006 ]
2328 : [ 8.46087e-006 ]
2329 : [ 8.69247e-006 ]
2330 : [ 8.59024e-006 ]
2331 : [ 8.4604e-006  ]
2332 : [ 8.40578e-006 ]
2333 : [ 8.34866e-006 ]
2334 : [ 8.38118e-006 ]
2335 : [ 8.41234e-006 ]
2336 : [ 8.48575e-006 ]
2337 : [ 8.4792e-006  ]
2338 : [ 8.56707e-006 ]
2339 : [ 8.60167e-006 ]
2340 : [ 8.6023e-006  ]
2341 : [ 8.50684e-006 ]
2342 : [ 8.35428e-006 ]
2343 : [ 8.54269e-006 ]
2344 : [ 8.44453e-006 ]
2345 : [ 8.35921e-006 ]
2346 : [ 8.55256e-006 ]
2347 : [ 8.49742e-006 ]
2348 : [ 8.52316e-006 ]
2349 : [ 8.41141e-006 ]
2350 : [ 8.47661e-006 ]
2351 : [ 8.27905e-006 ]
2352 : [ 8.53189e-006 ]
2353 : [ 8.45083e-006 ]
2354 : [ 8.69028e-006 ]
2355 : [ 8.49754e-006 ]
2356 : [ 8.33447e-006 ]
2357 : [ 8.60121e-006 ]
2358 : [ 8.18635e-006 ]
2359 : [ 8.51967e-006 ]
2360 : [ 8.40464e-006 ]
2361 : [ 8.4031e-006  ]
2362 : [ 8.37424e-006 ]
2363 : [ 8.56347e-006 ]
2364 : [ 8.54374e-006 ]
2365 : [ 8.45201e-006 ]
2366 : [ 8.38601e-006 ]
2367 : [ 8.42588e-006 ]
2368 : [ 8.66002e-006 ]
2369 : [ 8.28906e-006 ]
2370 : [ 8.52013e-006 ]
2371 : [ 8.42141e-006 ]
2372 : [ 8.4736e-006  ]
2373 : [ 8.40788e-006 ]
2374 : [ 8.39696e-006 ]
2375 : [ 8.42861e-006 ]
2376 : [ 8.4777e-006  ]
2377 : [ 8.42336e-006 ]
2378 : [ 8.35827e-006 ]
2379 : [ 8.39054e-006 ]
2380 : [ 8.27309e-006 ]
2381 : [ 8.59781e-006 ]
2382 : [ 8.64933e-006 ]
2383 : [ 8.41522e-006 ]
2384 : [ 8.65964e-006 ]
2385 : [ 8.42203e-006 ]
2386 : [ 8.20562e-006 ]
2387 : [ 8.39681e-006 ]
2388 : [ 8.41496e-006 ]
2389 : [ 8.36508e-006 ]
2390 : [ 8.54612e-006 ]
2391 : [ 8.3187e-006  ]
2392 : [ 8.4108e-006  ]
2393 : [ 8.3737e-006  ]
2394 : [ 8.40461e-006 ]
2395 : [ 8.25498e-006 ]
2396 : [ 8.53574e-006 ]
2397 : [ 8.35283e-006 ]
2398 : [ 8.41722e-006 ]
2399 : [ 8.24033e-006 ]
2400 : [ 8.39936e-006 ]
2401 : [ 8.65574e-006 ]
2402 : [ 8.40822e-006 ]
2403 : [ 8.66159e-006 ]
2404 : [ 8.35342e-006 ]
2405 : [ 8.63713e-006 ]
2406 : [ 8.42472e-006 ]
2407 : [ 8.5923e-006  ]
2408 : [ 8.47422e-006 ]
2409 : [ 8.41267e-006 ]
2410 : [ 8.6827e-006  ]
2411 : [ 8.54485e-006 ]
2412 : [ 8.44382e-006 ]
2413 : [ 8.41101e-006 ]
2414 : [ 8.44305e-006 ]
2415 : [ 8.37958e-006 ]
2416 : [ 8.54135e-006 ]
2417 : [ 8.44474e-006 ]
2418 : [ 8.39017e-006 ]
2419 : [ 8.30145e-006 ]
2420 : [ 8.34964e-006 ]
2421 : [ 8.3088e-006  ]
2422 : [ 8.45786e-006 ]
2423 : [ 8.45775e-006 ]
2424 : [ 8.41711e-006 ]
2425 : [ 8.51482e-006 ]
2426 : [ 8.6091e-006  ]
2427 : [ 8.56918e-006 ]
2428 : [ 8.39797e-006 ]
2429 : [ 8.48655e-006 ]
2430 : [ 8.31478e-006 ]
2431 : [ 8.50559e-006 ]
2432 : [ 8.50155e-006 ]
2433 : [ 8.36201e-006 ]
2434 : [ 8.37884e-006 ]
2435 : [ 8.33831e-006 ]
2436 : [ 8.3793e-006  ]
2437 : [ 8.43231e-006 ]
2438 : [ 8.27846e-006 ]
2439 : [ 8.38579e-006 ]
2440 : [ 8.41628e-006 ]
2441 : [ 8.63926e-006 ]
2442 : [ 8.37919e-006 ]
2443 : [ 8.58375e-006 ]
2444 : [ 8.37318e-006 ]
2445 : [ 8.58378e-006 ]
2446 : [ 8.58994e-006 ]
2447 : [ 8.32238e-006 ]
2448 : [ 8.49289e-006 ]
2449 : [ 8.68716e-006 ]
2450 : [ 8.37554e-006 ]
2451 : [ 8.56361e-006 ]
2452 : [ 8.4358e-006  ]
2453 : [ 8.26044e-006 ]
2454 : [ 8.38982e-006 ]
2455 : [ 8.52603e-006 ]
2456 : [ 8.39942e-006 ]
2457 : [ 8.39067e-006 ]
2458 : [ 8.20401e-006 ]
2459 : [ 8.36853e-006 ]
2460 : [ 8.47373e-006 ]
2461 : [ 8.32044e-006 ]
2462 : [ 8.15427e-006 ]
2463 : [ 8.56462e-006 ]
2464 : [ 8.37544e-006 ]
2465 : [ 8.60886e-006 ]
2466 : [ 8.49131e-006 ]
2467 : [ 8.46951e-006 ]
2468 : [ 8.46703e-006 ]
2469 : [ 8.35217e-006 ]
2470 : [ 8.37537e-006 ]
2471 : [ 8.59583e-006 ]
2472 : [ 8.50011e-006 ]
2473 : [ 8.51287e-006 ]
2474 : [ 8.64101e-006 ]
2475 : [ 8.30695e-006 ]
2476 : [ 8.33733e-006 ]
2477 : [ 8.55708e-006 ]
2478 : [ 8.62787e-006 ]
2479 : [ 8.65145e-006 ]
2480 : [ 8.67186e-006 ]
2481 : [ 8.40129e-006 ]
2482 : [ 8.42868e-006 ]
2483 : [ 8.42058e-006 ]
2484 : [ 8.25192e-006 ]
2485 : [ 8.51574e-006 ]
2486 : [ 8.34536e-006 ]
2487 : [ 8.35903e-006 ]
2488 : [ 8.3962e-006  ]
2489 : [ 8.42984e-006 ]
2490 : [ 8.69407e-006 ]
2491 : [ 8.26932e-006 ]
2492 : [ 8.3717e-006  ]
2493 : [ 8.27301e-006 ]
2494 : [ 8.4518e-006  ]
2495 : [ 8.69328e-006 ]
2496 : [ 8.40926e-006 ]
2497 : [ 8.35639e-006 ]
2498 : [ 8.33812e-006 ]
2499 : [ 8.29522e-006 ]
2500 : [ 8.47587e-006 ]
2501 : [ 8.44726e-006 ]
2502 : [ 8.36169e-006 ]
2503 : [ 8.40449e-006 ]
2504 : [ 8.59808e-006 ]
2505 : [ 8.58843e-006 ]
2506 : [ 8.47445e-006 ]
2507 : [ 8.65528e-006 ]
2508 : [ 8.50535e-006 ]
2509 : [ 8.36784e-006 ]
2510 : [ 8.47027e-006 ]
2511 : [ 8.33001e-006 ]
2512 : [ 8.60582e-006 ]
2513 : [ 8.40367e-006 ]
2514 : [ 8.42322e-006 ]
2515 : [ 8.28957e-006 ]
2516 : [ 8.36963e-006 ]
2517 : [ 8.5657e-006  ]
2518 : [ 8.30932e-006 ]
2519 : [ 8.42431e-006 ]
2520 : [ 8.60235e-006 ]
2521 : [ 8.38065e-006 ]
2522 : [ 8.50681e-006 ]
2523 : [ 8.66823e-006 ]
2524 : [ 8.36662e-006 ]
2525 : [ 8.47645e-006 ]
2526 : [ 8.65254e-006 ]
2527 : [ 8.62868e-006 ]
2528 : [ 8.32228e-006 ]
2529 : [ 8.38575e-006 ]
2530 : [ 8.33687e-006 ]
2531 : [ 8.46969e-006 ]
2532 : [ 8.43469e-006 ]
2533 : [ 8.70275e-006 ]
2534 : [ 8.4215e-006  ]
2535 : [ 8.27484e-006 ]
2536 : [ 8.36888e-006 ]
2537 : [ 8.52819e-006 ]
2538 : [ 8.37543e-006 ]
2539 : [ 8.41814e-006 ]
2540 : [ 8.53711e-006 ]
2541 : [ 8.55503e-006 ]
2542 : [ 8.68985e-006 ]
2543 : [ 8.33075e-006 ]
2544 : [ 8.46363e-006 ]
2545 : [ 8.46529e-006 ]
2546 : [ 8.39265e-006 ]
2547 : [ 8.39629e-006 ]
2548 : [ 8.47386e-006 ]
2549 : [ 8.40697e-006 ]
2550 : [ 8.43703e-006 ]
2551 : [ 8.50503e-006 ]
2552 : [ 8.38801e-006 ]
2553 : [ 8.42203e-006 ]
2554 : [ 8.38798e-006 ]
2555 : [ 8.40032e-006 ]
2556 : [ 8.40357e-006 ]
2557 : [ 8.65886e-006 ]
2558 : [ 8.39331e-006 ]
2559 : [ 8.66629e-006 ]
2560 : [ 8.17239e-006 ]
2561 : [ 8.50467e-006 ]
2562 : [ 8.6439e-006  ]
2563 : [ 8.54511e-006 ]
2564 : [ 8.56555e-006 ]
2565 : [ 8.42546e-006 ]
2566 : [ 8.47761e-006 ]
2567 : [ 8.28116e-006 ]
2568 : [ 8.38025e-006 ]
2569 : [ 8.4754e-006  ]
2570 : [ 8.48407e-006 ]
2571 : [ 8.48281e-006 ]
2572 : [ 8.44816e-006 ]
2573 : [ 8.46576e-006 ]
2574 : [ 8.42355e-006 ]
2575 : [ 8.3673e-006  ]
2576 : [ 8.40717e-006 ]
2577 : [ 8.38045e-006 ]
2578 : [ 8.36414e-006 ]
2579 : [ 8.50546e-006 ]
2580 : [ 8.5592e-006  ]
2581 : [ 8.21187e-006 ]
2582 : [ 8.41578e-006 ]
2583 : [ 8.39156e-006 ]
2584 : [ 8.56902e-006 ]
2585 : [ 8.35164e-006 ]
2586 : [ 8.47676e-006 ]
2587 : [ 8.54025e-006 ]
2588 : [ 8.46755e-006 ]
2589 : [ 8.55871e-006 ]
2590 : [ 8.62236e-006 ]
2591 : [ 8.44196e-006 ]
2592 : [ 8.51196e-006 ]
2593 : [ 8.52776e-006 ]
2594 : [ 8.36093e-006 ]
2595 : [ 8.4036e-006  ]
2596 : [ 8.5179e-006  ]
2597 : [ 8.52439e-006 ]
2598 : [ 8.3311e-006  ]
2599 : [ 8.32436e-006 ]
2600 : [ 8.44651e-006 ]
2601 : [ 8.59129e-006 ]
2602 : [ 8.42079e-006 ]
2603 : [ 8.44401e-006 ]
2604 : [ 8.56244e-006 ]
2605 : [ 8.47102e-006 ]
2606 : [ 8.47048e-006 ]
2607 : [ 8.4167e-006  ]
2608 : [ 8.48277e-006 ]
2609 : [ 8.36078e-006 ]
2610 : [ 8.36857e-006 ]
2611 : [ 8.34788e-006 ]
2612 : [ 8.45748e-006 ]
2613 : [ 8.38918e-006 ]
2614 : [ 8.61903e-006 ]
2615 : [ 8.31907e-006 ]
2616 : [ 8.53328e-006 ]
2617 : [ 8.46682e-006 ]
2618 : [ 8.20831e-006 ]
2619 : [ 8.54589e-006 ]
2620 : [ 8.50831e-006 ]
2621 : [ 8.41097e-006 ]
2622 : [ 8.31903e-006 ]
2623 : [ 8.40525e-006 ]
2624 : [ 8.43257e-006 ]
2625 : [ 8.46975e-006 ]
2626 : [ 8.50247e-006 ]
2627 : [ 8.56111e-006 ]
2628 : [ 8.57785e-006 ]
2629 : [ 8.31597e-006 ]
2630 : [ 8.23423e-006 ]
2631 : [ 8.32784e-006 ]
2632 : [ 8.34609e-006 ]
2633 : [ 8.63737e-006 ]
2634 : [ 8.27474e-006 ]
2635 : [ 8.46246e-006 ]
2636 : [ 8.43473e-006 ]
2637 : [ 8.60959e-006 ]
2638 : [ 8.46652e-006 ]
2639 : [ 8.34197e-006 ]
2640 : [ 8.66367e-006 ]
2641 : [ 8.47741e-006 ]
2642 : [ 8.37656e-006 ]
2643 : [ 8.43658e-006 ]
2644 : [ 8.47005e-006 ]
2645 : [ 8.61453e-006 ]
2646 : [ 8.6451e-006  ]
2647 : [ 8.58639e-006 ]
2648 : [ 8.44295e-006 ]
2649 : [ 8.55154e-006 ]
2650 : [ 8.37464e-006 ]
2651 : [ 8.47508e-006 ]
2652 : [ 8.69782e-006 ]
2653 : [ 8.39307e-006 ]
2654 : [ 8.34954e-006 ]
2655 : [ 8.61347e-006 ]
2656 : [ 8.45538e-006 ]
2657 : [ 8.46706e-006 ]
2658 : [ 8.39787e-006 ]
2659 : [ 8.39484e-006 ]
2660 : [ 8.42202e-006 ]
2661 : [ 8.40816e-006 ]
2662 : [ 8.42098e-006 ]
2663 : [ 8.39535e-006 ]
2664 : [ 8.65185e-006 ]
2665 : [ 8.5856e-006  ]
2666 : [ 8.28997e-006 ]
2667 : [ 8.42653e-006 ]
2668 : [ 8.45476e-006 ]
2669 : [ 8.44633e-006 ]
2670 : [ 8.407e-006   ]
2671 : [ 8.45032e-006 ]
2672 : [ 8.27193e-006 ]
2673 : [ 8.35691e-006 ]
2674 : [ 8.54505e-006 ]
2675 : [ 8.41939e-006 ]
2676 : [ 8.57689e-006 ]
2677 : [ 8.47581e-006 ]
2678 : [ 8.37354e-006 ]
2679 : [ 8.50777e-006 ]
2680 : [ 8.38032e-006 ]
2681 : [ 8.27752e-006 ]
2682 : [ 8.28257e-006 ]
2683 : [ 8.39571e-006 ]
2684 : [ 8.40949e-006 ]
2685 : [ 8.59901e-006 ]
2686 : [ 8.3819e-006  ]
2687 : [ 8.35519e-006 ]
2688 : [ 8.43274e-006 ]
2689 : [ 8.5745e-006  ]
2690 : [ 8.37926e-006 ]
2691 : [ 8.5396e-006  ]
2692 : [ 8.5286e-006  ]
2693 : [ 8.65872e-006 ]
2694 : [ 8.19853e-006 ]
2695 : [ 8.36103e-006 ]
2696 : [ 8.70099e-006 ]
2697 : [ 8.35082e-006 ]
2698 : [ 8.59413e-006 ]
2699 : [ 8.54097e-006 ]
2700 : [ 8.46128e-006 ]
2701 : [ 8.32064e-006 ]
2702 : [ 8.67336e-006 ]
2703 : [ 8.38789e-006 ]
2704 : [ 8.36214e-006 ]
2705 : [ 8.65559e-006 ]
2706 : [ 8.68151e-006 ]
2707 : [ 8.39548e-006 ]
2708 : [ 8.44247e-006 ]
2709 : [ 8.35726e-006 ]
2710 : [ 8.42559e-006 ]
2711 : [ 8.35228e-006 ]
2712 : [ 8.55707e-006 ]
2713 : [ 8.64074e-006 ]
2714 : [ 8.62338e-006 ]
2715 : [ 8.69713e-006 ]
2716 : [ 8.47854e-006 ]
2717 : [ 8.53479e-006 ]
2718 : [ 8.55684e-006 ]
2719 : [ 8.42926e-006 ]
2720 : [ 8.41457e-006 ]
2721 : [ 8.2486e-006  ]
2722 : [ 8.29389e-006 ]
2723 : [ 8.5005e-006  ]
2724 : [ 8.42801e-006 ]
2725 : [ 8.37335e-006 ]
2726 : [ 8.41758e-006 ]
2727 : [ 8.42948e-006 ]
2728 : [ 8.48653e-006 ]
2729 : [ 8.70384e-006 ]
2730 : [ 8.5269e-006  ]
2731 : [ 8.40286e-006 ]
2732 : [ 8.30462e-006 ]
2733 : [ 8.66348e-006 ]
2734 : [ 8.34587e-006 ]
2735 : [ 8.38743e-006 ]
2736 : [ 8.61336e-006 ]
2737 : [ 8.33144e-006 ]
2738 : [ 8.43979e-006 ]
2739 : [ 8.38133e-006 ]
2740 : [ 8.67692e-006 ]
2741 : [ 8.58801e-006 ]
2742 : [ 8.44124e-006 ]
2743 : [ 8.45758e-006 ]
2744 : [ 8.65627e-006 ]
2745 : [ 8.38329e-006 ]
2746 : [ 8.40796e-006 ]
2747 : [ 8.61403e-006 ]
2748 : [ 8.49586e-006 ]
2749 : [ 8.52781e-006 ]
2750 : [ 8.38527e-006 ]
2751 : [ 8.20132e-006 ]
2752 : [ 8.17936e-006 ]
2753 : [ 8.44913e-006 ]
2754 : [ 8.66277e-006 ]
2755 : [ 8.4896e-006  ]
2756 : [ 8.57196e-006 ]
2757 : [ 8.4986e-006  ]
2758 : [ 8.42678e-006 ]
2759 : [ 8.49778e-006 ]
2760 : [ 8.43402e-006 ]
2761 : [ 8.53906e-006 ]
2762 : [ 8.62239e-006 ]
2763 : [ 8.67591e-006 ]
2764 : [ 8.42656e-006 ]
2765 : [ 8.49038e-006 ]
2766 : [ 8.44699e-006 ]
2767 : [ 8.41759e-006 ]
2768 : [ 8.4799e-006  ]
2769 : [ 8.52884e-006 ]
2770 : [ 8.52466e-006 ]
2771 : [ 8.49692e-006 ]
2772 : [ 8.70072e-006 ]
2773 : [ 8.43825e-006 ]
2774 : [ 8.39697e-006 ]
2775 : [ 8.34725e-006 ]
2776 : [ 8.36161e-006 ]
2777 : [ 8.42431e-006 ]
2778 : [ 8.33339e-006 ]
2779 : [ 8.37127e-006 ]
2780 : [ 8.47567e-006 ]
2781 : [ 8.41338e-006 ]
2782 : [ 8.55751e-006 ]
2783 : [ 8.51194e-006 ]
2784 : [ 8.45953e-006 ]
2785 : [ 8.57325e-006 ]
2786 : [ 8.41078e-006 ]
2787 : [ 8.56423e-006 ]
2788 : [ 8.50883e-006 ]
2789 : [ 8.38434e-006 ]
2790 : [ 8.38356e-006 ]
2791 : [ 8.55687e-006 ]
2792 : [ 8.42871e-006 ]
2793 : [ 8.54172e-006 ]
2794 : [ 8.44684e-006 ]
2795 : [ 8.24702e-006 ]
2796 : [ 8.56839e-006 ]
2797 : [ 8.36202e-006 ]
2798 : [ 8.56048e-006 ]
2799 : [ 8.55706e-006 ]
2800 : [ 8.55602e-006 ]
2801 : [ 8.37968e-006 ]
2802 : [ 8.38513e-006 ]
2803 : [ 8.41976e-006 ]
2804 : [ 8.20351e-006 ]
2805 : [ 8.39829e-006 ]
2806 : [ 8.43109e-006 ]
2807 : [ 8.55623e-006 ]
2808 : [ 8.34577e-006 ]
2809 : [ 8.36054e-006 ]
2810 : [ 8.69447e-006 ]
2811 : [ 8.7197e-006  ]
2812 : [ 8.48447e-006 ]
2813 : [ 8.21967e-006 ]
2814 : [ 8.26275e-006 ]
2815 : [ 8.34548e-006 ]
2816 : [ 8.44356e-006 ]
2817 : [ 8.32362e-006 ]
2818 : [ 8.41312e-006 ]
2819 : [ 8.61957e-006 ]
2820 : [ 8.61886e-006 ]
2821 : [ 8.72384e-006 ]
2822 : [ 8.48601e-006 ]
2823 : [ 8.58351e-006 ]
2824 : [ 8.43193e-006 ]
2825 : [ 8.47199e-006 ]
2826 : [ 8.61126e-006 ]
2827 : [ 8.36677e-006 ]
2828 : [ 8.28143e-006 ]
2829 : [ 8.29683e-006 ]
2830 : [ 8.35697e-006 ]
2831 : [ 8.42677e-006 ]
2832 : [ 8.43248e-006 ]
2833 : [ 8.39543e-006 ]
2834 : [ 8.36155e-006 ]
2835 : [ 8.34241e-006 ]
2836 : [ 8.19338e-006 ]
2837 : [ 8.4239e-006  ]
2838 : [ 8.496e-006   ]
2839 : [ 8.34471e-006 ]
2840 : [ 8.73542e-006 ]
2841 : [ 8.20941e-006 ]
2842 : [ 8.23592e-006 ]
2843 : [ 8.48937e-006 ]
2844 : [ 8.65373e-006 ]
2845 : [ 8.53026e-006 ]
2846 : [ 8.43448e-006 ]
2847 : [ 8.55475e-006 ]
2848 : [ 8.42974e-006 ]
2849 : [ 8.44806e-006 ]
2850 : [ 8.62889e-006 ]
2851 : [ 8.52087e-006 ]
2852 : [ 8.62524e-006 ]
2853 : [ 8.46165e-006 ]
2854 : [ 8.27934e-006 ]
2855 : [ 8.41649e-006 ]
2856 : [ 8.36723e-006 ]
2857 : [ 8.52439e-006 ]
2858 : [ 8.67419e-006 ]
2859 : [ 8.50715e-006 ]
2860 : [ 8.41426e-006 ]
2861 : [ 8.48083e-006 ]
2862 : [ 8.65429e-006 ]
2863 : [ 8.56223e-006 ]
2864 : [ 8.4275e-006  ]
2865 : [ 8.40395e-006 ]
2866 : [ 8.69787e-006 ]
2867 : [ 8.52988e-006 ]
2868 : [ 8.45102e-006 ]
2869 : [ 8.49815e-006 ]
2870 : [ 8.56843e-006 ]
2871 : [ 8.1993e-006  ]
2872 : [ 8.51431e-006 ]
2873 : [ 8.5477e-006  ]
2874 : [ 8.53692e-006 ]
2875 : [ 8.59289e-006 ]
2876 : [ 8.55059e-006 ]
2877 : [ 8.51362e-006 ]
2878 : [ 8.50142e-006 ]
2879 : [ 8.41999e-006 ]
2880 : [ 8.646e-006   ]
2881 : [ 8.49796e-006 ]
2882 : [ 8.40705e-006 ]
2883 : [ 8.51817e-006 ]
2884 : [ 8.46182e-006 ]
2885 : [ 8.46592e-006 ]
2886 : [ 8.67333e-006 ]
2887 : [ 8.59295e-006 ]
2888 : [ 8.35114e-006 ]
2889 : [ 8.66079e-006 ]
2890 : [ 8.3731e-006  ]
2891 : [ 8.45331e-006 ]
2892 : [ 8.66812e-006 ]
2893 : [ 8.61444e-006 ]
2894 : [ 8.64476e-006 ]
2895 : [ 8.59659e-006 ]
2896 : [ 8.3898e-006  ]
2897 : [ 8.4502e-006  ]
2898 : [ 8.55316e-006 ]
2899 : [ 8.38657e-006 ]
2900 : [ 8.41677e-006 ]
2901 : [ 8.39955e-006 ]
2902 : [ 8.65504e-006 ]
2903 : [ 8.48135e-006 ]
2904 : [ 8.37349e-006 ]
2905 : [ 8.44867e-006 ]
2906 : [ 8.49817e-006 ]
2907 : [ 8.45127e-006 ]
2908 : [ 8.54948e-006 ]
2909 : [ 8.56434e-006 ]
2910 : [ 8.46812e-006 ]
2911 : [ 8.4133e-006  ]
2912 : [ 8.52821e-006 ]
2913 : [ 8.46126e-006 ]
2914 : [ 8.64232e-006 ]
2915 : [ 8.56608e-006 ]
2916 : [ 8.44791e-006 ]
2917 : [ 8.51005e-006 ]
2918 : [ 8.43141e-006 ]
2919 : [ 8.35074e-006 ]
2920 : [ 8.35132e-006 ]
2921 : [ 8.38338e-006 ]
2922 : [ 8.35145e-006 ]
2923 : [ 8.55192e-006 ]
2924 : [ 8.52559e-006 ]
2925 : [ 8.68683e-006 ]
2926 : [ 8.45273e-006 ]
2927 : [ 8.23245e-006 ]
2928 : [ 8.69483e-006 ]
2929 : [ 8.66514e-006 ]
2930 : [ 8.52942e-006 ]
2931 : [ 8.33344e-006 ]
2932 : [ 8.6686e-006  ]
2933 : [ 8.54948e-006 ]
2934 : [ 8.49744e-006 ]
2935 : [ 8.38116e-006 ]
2936 : [ 8.41796e-006 ]
2937 : [ 8.39253e-006 ]
2938 : [ 8.5075e-006  ]
2939 : [ 8.65511e-006 ]
2940 : [ 8.48102e-006 ]
2941 : [ 8.44832e-006 ]
2942 : [ 8.54692e-006 ]
2943 : [ 8.34659e-006 ]
2944 : [ 8.50001e-006 ]
2945 : [ 8.53962e-006 ]
2946 : [ 8.42956e-006 ]
2947 : [ 8.34233e-006 ]
2948 : [ 8.53881e-006 ]
2949 : [ 8.44332e-006 ]
2950 : [ 8.47203e-006 ]
2951 : [ 8.34567e-006 ]
2952 : [ 8.50266e-006 ]
2953 : [ 8.50928e-006 ]
2954 : [ 8.50577e-006 ]
2955 : [ 8.43249e-006 ]
2956 : [ 8.37943e-006 ]
2957 : [ 8.64772e-006 ]
2958 : [ 8.48401e-006 ]
2959 : [ 8.21499e-006 ]
2960 : [ 8.42042e-006 ]
2961 : [ 8.57859e-006 ]
2962 : [ 8.38716e-006 ]
2963 : [ 8.22424e-006 ]
2964 : [ 8.60424e-006 ]
2965 : [ 8.4304e-006  ]
2966 : [ 8.40894e-006 ]
2967 : [ 8.40917e-006 ]
2968 : [ 8.58511e-006 ]
2969 : [ 8.44825e-006 ]
2970 : [ 8.56738e-006 ]
2971 : [ 8.37755e-006 ]
2972 : [ 8.73982e-006 ]
2973 : [ 8.48129e-006 ]
2974 : [ 8.33807e-006 ]
2975 : [ 8.4489e-006  ]
2976 : [ 8.7462e-006  ]
2977 : [ 8.37416e-006 ]
2978 : [ 8.5085e-006  ]
2979 : [ 8.33042e-006 ]
2980 : [ 8.42393e-006 ]
2981 : [ 8.37776e-006 ]
2982 : [ 8.58102e-006 ]
2983 : [ 8.44806e-006 ]
2984 : [ 8.54496e-006 ]
2985 : [ 8.4432e-006  ]
2986 : [ 8.36876e-006 ]
2987 : [ 8.36877e-006 ]
2988 : [ 8.40742e-006 ]
2989 : [ 8.38221e-006 ]
2990 : [ 8.7063e-006  ]
2991 : [ 8.48642e-006 ]
2992 : [ 8.39116e-006 ]
2993 : [ 8.40331e-006 ]
2994 : [ 8.36293e-006 ]
2995 : [ 8.69698e-006 ]
2996 : [ 8.43532e-006 ]
2997 : [ 8.37004e-006 ]
2998 : [ 8.68677e-006 ]
2999 : [ 8.39364e-006 ]
3000 : [ 8.47694e-006 ]
3001 : [ 8.4344e-006  ]
3002 : [ 8.56577e-006 ]
3003 : [ 8.3768e-006  ]
3004 : [ 8.60538e-006 ]
3005 : [ 8.33758e-006 ]
3006 : [ 8.56059e-006 ]
3007 : [ 8.63381e-006 ]
3008 : [ 8.21435e-006 ]
3009 : [ 8.57341e-006 ]
3010 : [ 8.39126e-006 ]
3011 : [ 8.45325e-006 ]
3012 : [ 8.38062e-006 ]
3013 : [ 8.61264e-006 ]
3014 : [ 8.50273e-006 ]
3015 : [ 8.50945e-006 ]
3016 : [ 8.43093e-006 ]
3017 : [ 8.42221e-006 ]
3018 : [ 8.4205e-006  ]
3019 : [ 8.39389e-006 ]
3020 : [ 8.50754e-006 ]
3021 : [ 8.33694e-006 ]
3022 : [ 8.50416e-006 ]
3023 : [ 8.33101e-006 ]
3024 : [ 8.38509e-006 ]
3025 : [ 8.40534e-006 ]
3026 : [ 8.37989e-006 ]
3027 : [ 8.36225e-006 ]
3028 : [ 8.42788e-006 ]
3029 : [ 8.41752e-006 ]
3030 : [ 8.61142e-006 ]
3031 : [ 8.45138e-006 ]
3032 : [ 8.64538e-006 ]
3033 : [ 8.44171e-006 ]
3034 : [ 8.48033e-006 ]
3035 : [ 8.52199e-006 ]
3036 : [ 8.29345e-006 ]
3037 : [ 8.55522e-006 ]
3038 : [ 8.37779e-006 ]
3039 : [ 8.56945e-006 ]
3040 : [ 8.58955e-006 ]
3041 : [ 8.25643e-006 ]
3042 : [ 8.3275e-006  ]
3043 : [ 8.35704e-006 ]
3044 : [ 8.55705e-006 ]
3045 : [ 8.41155e-006 ]
3046 : [ 8.39641e-006 ]
3047 : [ 8.60619e-006 ]
3048 : [ 8.35707e-006 ]
3049 : [ 8.40296e-006 ]
3050 : [ 8.41237e-006 ]
3051 : [ 8.61732e-006 ]
3052 : [ 8.61872e-006 ]
3053 : [ 8.40213e-006 ]
3054 : [ 8.51304e-006 ]
3055 : [ 8.40018e-006 ]
3056 : [ 8.46704e-006 ]
3057 : [ 8.36072e-006 ]
3058 : [ 8.48132e-006 ]
3059 : [ 8.48917e-006 ]
3060 : [ 8.36035e-006 ]
3061 : [ 8.58817e-006 ]
3062 : [ 8.22021e-006 ]
3063 : [ 8.42505e-006 ]
3064 : [ 8.34404e-006 ]
3065 : [ 8.39773e-006 ]
3066 : [ 8.44325e-006 ]
3067 : [ 8.69956e-006 ]
3068 : [ 8.67469e-006 ]
3069 : [ 8.33746e-006 ]
3070 : [ 8.22899e-006 ]
3071 : [ 8.45005e-006 ]
3072 : [ 8.51808e-006 ]
3073 : [ 8.46345e-006 ]
3074 : [ 8.40279e-006 ]
3075 : [ 8.28066e-006 ]
3076 : [ 8.55771e-006 ]
3077 : [ 8.4703e-006  ]
3078 : [ 8.31817e-006 ]
3079 : [ 8.5301e-006  ]
3080 : [ 8.38099e-006 ]
3081 : [ 8.42791e-006 ]
3082 : [ 8.45498e-006 ]
3083 : [ 8.37591e-006 ]
3084 : [ 8.42179e-006 ]
3085 : [ 8.41729e-006 ]
3086 : [ 8.38558e-006 ]
3087 : [ 8.64752e-006 ]
3088 : [ 8.34864e-006 ]
3089 : [ 8.40842e-006 ]
3090 : [ 8.37263e-006 ]
3091 : [ 8.32167e-006 ]
3092 : [ 8.61414e-006 ]
3093 : [ 8.74246e-006 ]
3094 : [ 8.71932e-006 ]
3095 : [ 8.69652e-006 ]
3096 : [ 8.43272e-006 ]
3097 : [ 8.34486e-006 ]
3098 : [ 8.43759e-006 ]
3099 : [ 8.23449e-006 ]
3100 : [ 8.18184e-006 ]
3101 : [ 8.57938e-006 ]
3102 : [ 8.35059e-006 ]
3103 : [ 8.37216e-006 ]
3104 : [ 8.42681e-006 ]
3105 : [ 8.45246e-006 ]
3106 : [ 8.40855e-006 ]
3107 : [ 8.36148e-006 ]
3108 : [ 8.42716e-006 ]
3109 : [ 8.38631e-006 ]
3110 : [ 8.57805e-006 ]
3111 : [ 8.36897e-006 ]
3112 : [ 8.61105e-006 ]
3113 : [ 8.19107e-006 ]
3114 : [ 8.37307e-006 ]
3115 : [ 8.35788e-006 ]
3116 : [ 8.26036e-006 ]
3117 : [ 8.39064e-006 ]
3118 : [ 8.38828e-006 ]
3119 : [ 8.59394e-006 ]
3120 : [ 8.40145e-006 ]
3121 : [ 8.47292e-006 ]
3122 : [ 8.46865e-006 ]
3123 : [ 8.45059e-006 ]
3124 : [ 8.39421e-006 ]
3125 : [ 8.42134e-006 ]
3126 : [ 8.40383e-006 ]
3127 : [ 8.62339e-006 ]
3128 : [ 8.37403e-006 ]
3129 : [ 8.64304e-006 ]
3130 : [ 8.37576e-006 ]
3131 : [ 8.3935e-006  ]
3132 : [ 8.41999e-006 ]
3133 : [ 8.51051e-006 ]
3134 : [ 8.55696e-006 ]
3135 : [ 8.52933e-006 ]
3136 : [ 8.49152e-006 ]
3137 : [ 8.48885e-006 ]
3138 : [ 8.35007e-006 ]
3139 : [ 8.57865e-006 ]
3140 : [ 8.39382e-006 ]
3141 : [ 8.40254e-006 ]
3142 : [ 8.42335e-006 ]
3143 : [ 8.39018e-006 ]
3144 : [ 8.3936e-006  ]
3145 : [ 8.41037e-006 ]
3146 : [ 8.50201e-006 ]
3147 : [ 8.36108e-006 ]
3148 : [ 8.24414e-006 ]
3149 : [ 8.70424e-006 ]
3150 : [ 8.42287e-006 ]
3151 : [ 8.50902e-006 ]
3152 : [ 8.36718e-006 ]
3153 : [ 8.70026e-006 ]
3154 : [ 8.35448e-006 ]
3155 : [ 8.64618e-006 ]
3156 : [ 8.35622e-006 ]
3157 : [ 8.45216e-006 ]
3158 : [ 8.39239e-006 ]
3159 : [ 8.66046e-006 ]
3160 : [ 8.49844e-006 ]
3161 : [ 8.59206e-006 ]
3162 : [ 8.44196e-006 ]
3163 : [ 8.67481e-006 ]
3164 : [ 8.50613e-006 ]
3165 : [ 8.65547e-006 ]
3166 : [ 8.51125e-006 ]
3167 : [ 8.4383e-006  ]
3168 : [ 8.54745e-006 ]
3169 : [ 8.58081e-006 ]
3170 : [ 8.60896e-006 ]
3171 : [ 8.39699e-006 ]
3172 : [ 8.51134e-006 ]
3173 : [ 8.55058e-006 ]
3174 : [ 8.37916e-006 ]
3175 : [ 8.35733e-006 ]
3176 : [ 8.37306e-006 ]
3177 : [ 8.52527e-006 ]
3178 : [ 8.55511e-006 ]
3179 : [ 8.60999e-006 ]
3180 : [ 8.45412e-006 ]
3181 : [ 8.31016e-006 ]
3182 : [ 8.33395e-006 ]
3183 : [ 8.72695e-006 ]
3184 : [ 8.43112e-006 ]
3185 : [ 8.66587e-006 ]
3186 : [ 8.43998e-006 ]
3187 : [ 8.31286e-006 ]
3188 : [ 8.46669e-006 ]
3189 : [ 8.18836e-006 ]
3190 : [ 8.38428e-006 ]
3191 : [ 8.36204e-006 ]
3192 : [ 8.61406e-006 ]
3193 : [ 8.39578e-006 ]
3194 : [ 8.51155e-006 ]
3195 : [ 8.43038e-006 ]
3196 : [ 8.3852e-006  ]
3197 : [ 8.4002e-006  ]
3198 : [ 8.6536e-006  ]
3199 : [ 8.44645e-006 ]
3200 : [ 8.56665e-006 ]
3201 : [ 8.46329e-006 ]
3202 : [ 8.4968e-006  ]
3203 : [ 8.30146e-006 ]
3204 : [ 8.22306e-006 ]
3205 : [ 8.36148e-006 ]
3206 : [ 8.44339e-006 ]
3207 : [ 8.40348e-006 ]
3208 : [ 8.53386e-006 ]
3209 : [ 8.47859e-006 ]
3210 : [ 8.4027e-006  ]
3211 : [ 8.36022e-006 ]
3212 : [ 8.24387e-006 ]
3213 : [ 8.57744e-006 ]
3214 : [ 8.62229e-006 ]
3215 : [ 8.58863e-006 ]
3216 : [ 8.397e-006   ]
3217 : [ 8.48085e-006 ]
3218 : [ 8.57869e-006 ]
3219 : [ 8.38031e-006 ]
3220 : [ 8.57147e-006 ]
3221 : [ 8.39167e-006 ]
3222 : [ 8.42856e-006 ]
3223 : [ 8.32844e-006 ]
3224 : [ 8.43445e-006 ]
3225 : [ 8.57157e-006 ]
3226 : [ 8.38582e-006 ]
3227 : [ 8.56965e-006 ]
3228 : [ 8.42153e-006 ]
3229 : [ 8.37012e-006 ]
3230 : [ 8.43885e-006 ]
3231 : [ 8.33633e-006 ]
3232 : [ 8.55471e-006 ]
3233 : [ 8.44788e-006 ]
3234 : [ 8.50768e-006 ]
3235 : [ 8.4516e-006  ]
3236 : [ 8.37647e-006 ]
3237 : [ 8.35831e-006 ]
3238 : [ 8.35767e-006 ]
3239 : [ 8.52391e-006 ]
3240 : [ 8.36565e-006 ]
3241 : [ 8.39383e-006 ]
3242 : [ 8.4287e-006  ]
3243 : [ 8.56465e-006 ]
3244 : [ 8.16759e-006 ]
3245 : [ 8.31169e-006 ]
3246 : [ 8.52507e-006 ]
3247 : [ 8.37469e-006 ]
3248 : [ 8.36419e-006 ]
3249 : [ 8.42151e-006 ]
3250 : [ 8.4464e-006  ]
3251 : [ 8.45906e-006 ]
3252 : [ 8.41291e-006 ]
3253 : [ 8.63459e-006 ]
3254 : [ 8.18171e-006 ]
3255 : [ 8.5371e-006  ]
3256 : [ 8.47432e-006 ]
3257 : [ 8.42042e-006 ]
3258 : [ 8.59206e-006 ]
3259 : [ 8.52179e-006 ]
3260 : [ 8.51756e-006 ]
3261 : [ 8.46705e-006 ]
3262 : [ 8.51392e-006 ]
3263 : [ 8.50054e-006 ]
3264 : [ 8.49104e-006 ]
3265 : [ 8.44482e-006 ]
3266 : [ 8.48968e-006 ]
3267 : [ 8.36011e-006 ]
3268 : [ 8.42052e-006 ]
3269 : [ 8.64214e-006 ]
3270 : [ 8.39658e-006 ]
3271 : [ 8.54863e-006 ]
3272 : [ 8.35281e-006 ]
3273 : [ 8.69397e-006 ]
3274 : [ 8.37815e-006 ]
3275 : [ 8.50465e-006 ]
3276 : [ 8.4344e-006  ]
3277 : [ 8.44402e-006 ]
3278 : [ 8.43922e-006 ]
3279 : [ 8.29248e-006 ]
3280 : [ 8.68732e-006 ]
3281 : [ 8.40375e-006 ]
3282 : [ 8.39412e-006 ]
3283 : [ 8.44493e-006 ]
3284 : [ 8.48215e-006 ]
3285 : [ 8.63126e-006 ]
3286 : [ 8.4857e-006  ]
3287 : [ 8.5132e-006  ]
3288 : [ 8.55665e-006 ]
3289 : [ 8.38879e-006 ]
3290 : [ 8.41061e-006 ]
3291 : [ 8.38849e-006 ]
3292 : [ 8.27001e-006 ]
3293 : [ 8.71646e-006 ]
3294 : [ 8.60458e-006 ]
3295 : [ 8.33028e-006 ]
3296 : [ 8.47688e-006 ]
3297 : [ 8.3983e-006  ]
3298 : [ 8.52238e-006 ]
3299 : [ 8.53297e-006 ]
3300 : [ 8.57188e-006 ]
3301 : [ 8.6884e-006  ]
3302 : [ 8.48308e-006 ]
3303 : [ 8.41447e-006 ]
3304 : [ 8.32255e-006 ]
3305 : [ 8.51306e-006 ]
3306 : [ 8.3967e-006  ]
3307 : [ 8.54229e-006 ]
3308 : [ 8.34476e-006 ]
3309 : [ 8.43918e-006 ]
3310 : [ 8.41192e-006 ]
3311 : [ 8.56913e-006 ]
3312 : [ 8.31304e-006 ]
3313 : [ 8.36294e-006 ]
3314 : [ 8.47615e-006 ]
3315 : [ 8.3532e-006  ]
3316 : [ 8.41842e-006 ]
3317 : [ 8.41164e-006 ]
3318 : [ 8.51794e-006 ]
3319 : [ 8.37833e-006 ]
3320 : [ 8.71324e-006 ]
3321 : [ 8.42218e-006 ]
3322 : [ 8.42797e-006 ]
3323 : [ 8.40148e-006 ]
3324 : [ 8.43265e-006 ]
3325 : [ 8.36406e-006 ]
3326 : [ 8.50715e-006 ]
3327 : [ 8.3845e-006  ]
3328 : [ 8.39675e-006 ]
3329 : [ 8.46379e-006 ]
3330 : [ 8.59497e-006 ]
3331 : [ 8.59005e-006 ]
3332 : [ 8.65126e-006 ]
3333 : [ 8.21974e-006 ]
3334 : [ 8.58973e-006 ]
3335 : [ 8.73541e-006 ]
3336 : [ 8.35487e-006 ]
3337 : [ 8.3482e-006  ]
3338 : [ 8.44005e-006 ]
3339 : [ 8.69381e-006 ]
3340 : [ 8.38607e-006 ]
3341 : [ 8.6698e-006  ]
3342 : [ 8.37308e-006 ]
3343 : [ 8.30691e-006 ]
3344 : [ 8.59619e-006 ]
3345 : [ 8.61931e-006 ]
3346 : [ 8.34592e-006 ]
3347 : [ 8.44525e-006 ]
3348 : [ 8.56414e-006 ]
3349 : [ 8.39717e-006 ]
3350 : [ 8.38646e-006 ]
3351 : [ 8.48776e-006 ]
3352 : [ 8.4426e-006  ]
3353 : [ 8.5501e-006  ]
3354 : [ 8.68253e-006 ]
3355 : [ 8.44611e-006 ]
3356 : [ 8.50735e-006 ]
3357 : [ 8.45774e-006 ]
3358 : [ 8.4919e-006  ]
3359 : [ 8.45407e-006 ]
3360 : [ 8.46713e-006 ]
3361 : [ 8.39392e-006 ]
3362 : [ 8.50142e-006 ]
3363 : [ 8.48707e-006 ]
3364 : [ 8.70901e-006 ]
3365 : [ 8.54661e-006 ]
3366 : [ 8.66446e-006 ]
3367 : [ 8.44313e-006 ]
3368 : [ 8.60515e-006 ]
3369 : [ 8.49223e-006 ]
3370 : [ 8.46518e-006 ]
3371 : [ 8.4007e-006  ]
3372 : [ 8.42523e-006 ]
3373 : [ 8.51101e-006 ]
3374 : [ 8.72047e-006 ]
3375 : [ 8.63234e-006 ]
3376 : [ 8.71141e-006 ]
3377 : [ 8.41962e-006 ]
3378 : [ 8.48569e-006 ]
3379 : [ 8.48718e-006 ]
3380 : [ 8.45935e-006 ]
3381 : [ 8.41852e-006 ]
3382 : [ 8.29025e-006 ]
3383 : [ 8.37134e-006 ]
3384 : [ 8.29479e-006 ]
3385 : [ 8.52259e-006 ]
3386 : [ 8.38933e-006 ]
3387 : [ 8.47886e-006 ]
3388 : [ 8.37599e-006 ]
3389 : [ 8.51274e-006 ]
3390 : [ 8.44486e-006 ]
3391 : [ 8.62476e-006 ]
3392 : [ 8.41077e-006 ]
3393 : [ 8.40873e-006 ]
3394 : [ 8.6129e-006  ]
3395 : [ 8.62605e-006 ]
3396 : [ 8.61283e-006 ]
3397 : [ 8.37774e-006 ]
3398 : [ 8.39235e-006 ]
3399 : [ 8.37117e-006 ]
3400 : [ 8.60562e-006 ]
3401 : [ 8.40764e-006 ]
3402 : [ 8.56045e-006 ]
3403 : [ 8.50238e-006 ]
3404 : [ 8.52289e-006 ]
3405 : [ 8.40084e-006 ]
3406 : [ 8.41398e-006 ]
3407 : [ 8.31149e-006 ]
3408 : [ 8.60988e-006 ]
3409 : [ 8.29008e-006 ]
3410 : [ 8.34551e-006 ]
3411 : [ 8.42801e-006 ]
3412 : [ 8.58333e-006 ]
3413 : [ 8.36916e-006 ]
3414 : [ 8.35441e-006 ]
3415 : [ 8.40115e-006 ]
3416 : [ 8.51988e-006 ]
3417 : [ 8.46031e-006 ]
3418 : [ 8.38614e-006 ]
3419 : [ 8.38508e-006 ]
3420 : [ 8.70302e-006 ]
3421 : [ 8.66233e-006 ]
3422 : [ 8.55038e-006 ]
3423 : [ 8.32887e-006 ]
3424 : [ 8.40953e-006 ]
3425 : [ 8.24447e-006 ]
3426 : [ 8.33304e-006 ]
3427 : [ 8.58814e-006 ]
3428 : [ 8.47702e-006 ]
3429 : [ 8.42082e-006 ]
3430 : [ 8.52087e-006 ]
3431 : [ 8.49725e-006 ]
3432 : [ 8.39371e-006 ]
3433 : [ 8.38033e-006 ]
3434 : [ 8.51623e-006 ]
3435 : [ 8.35433e-006 ]
3436 : [ 8.44744e-006 ]
3437 : [ 8.62294e-006 ]
3438 : [ 8.2801e-006  ]
3439 : [ 8.3841e-006  ]
3440 : [ 8.43662e-006 ]
3441 : [ 8.38365e-006 ]
3442 : [ 8.41399e-006 ]
3443 : [ 8.43307e-006 ]
3444 : [ 8.46302e-006 ]
3445 : [ 8.42019e-006 ]
3446 : [ 8.56489e-006 ]
3447 : [ 8.40265e-006 ]
3448 : [ 8.35704e-006 ]
3449 : [ 8.55146e-006 ]
3450 : [ 8.42575e-006 ]
3451 : [ 8.36076e-006 ]
3452 : [ 8.52958e-006 ]
3453 : [ 8.44084e-006 ]
3454 : [ 8.38756e-006 ]
3455 : [ 8.49675e-006 ]
3456 : [ 8.44962e-006 ]
3457 : [ 8.69302e-006 ]
3458 : [ 8.64704e-006 ]
3459 : [ 8.70008e-006 ]
3460 : [ 8.4375e-006  ]
3461 : [ 8.45696e-006 ]
3462 : [ 8.56579e-006 ]
3463 : [ 8.37154e-006 ]
3464 : [ 8.3617e-006  ]
3465 : [ 8.44711e-006 ]
3466 : [ 8.43668e-006 ]
3467 : [ 8.4575e-006  ]
3468 : [ 8.27351e-006 ]
3469 : [ 8.44085e-006 ]
3470 : [ 8.56869e-006 ]
3471 : [ 8.37727e-006 ]
3472 : [ 8.47498e-006 ]
3473 : [ 8.36645e-006 ]
3474 : [ 8.41793e-006 ]
3475 : [ 8.47684e-006 ]
3476 : [ 8.47085e-006 ]
3477 : [ 8.5232e-006  ]
3478 : [ 8.40238e-006 ]
3479 : [ 8.50245e-006 ]
3480 : [ 8.25901e-006 ]
3481 : [ 8.32186e-006 ]
3482 : [ 8.37218e-006 ]
3483 : [ 8.40824e-006 ]
3484 : [ 8.60457e-006 ]
3485 : [ 8.51993e-006 ]
3486 : [ 8.27612e-006 ]
3487 : [ 8.36457e-006 ]
3488 : [ 8.40034e-006 ]
3489 : [ 8.36493e-006 ]
3490 : [ 8.49098e-006 ]
3491 : [ 8.31788e-006 ]
3492 : [ 8.52507e-006 ]
3493 : [ 8.30373e-006 ]
3494 : [ 8.41177e-006 ]
3495 : [ 8.21104e-006 ]
3496 : [ 8.56967e-006 ]
3497 : [ 8.25722e-006 ]
3498 : [ 8.36359e-006 ]
3499 : [ 8.46406e-006 ]
3500 : [ 8.46233e-006 ]
3501 : [ 8.47515e-006 ]
3502 : [ 8.58381e-006 ]
3503 : [ 8.62874e-006 ]
3504 : [ 8.36649e-006 ]
3505 : [ 8.60175e-006 ]
3506 : [ 8.32687e-006 ]
3507 : [ 8.50028e-006 ]
3508 : [ 8.43288e-006 ]
3509 : [ 8.61104e-006 ]
3510 : [ 8.46728e-006 ]
3511 : [ 8.27045e-006 ]
3512 : [ 8.69453e-006 ]
3513 : [ 8.46946e-006 ]
3514 : [ 8.60846e-006 ]
3515 : [ 8.42473e-006 ]
3516 : [ 8.48772e-006 ]
3517 : [ 8.61202e-006 ]
3518 : [ 8.34003e-006 ]
3519 : [ 8.45441e-006 ]
3520 : [ 8.52365e-006 ]
3521 : [ 8.39232e-006 ]
3522 : [ 8.36824e-006 ]
3523 : [ 8.53092e-006 ]
3524 : [ 8.42208e-006 ]
3525 : [ 8.51264e-006 ]
3526 : [ 8.36709e-006 ]
3527 : [ 8.37579e-006 ]
3528 : [ 8.72223e-006 ]
3529 : [ 8.40284e-006 ]
3530 : [ 8.359e-006   ]
3531 : [ 8.56078e-006 ]
3532 : [ 8.6191e-006  ]
3533 : [ 8.42296e-006 ]
3534 : [ 8.39241e-006 ]
3535 : [ 8.45353e-006 ]
3536 : [ 8.37615e-006 ]
3537 : [ 8.37141e-006 ]
3538 : [ 8.52845e-006 ]
3539 : [ 8.25085e-006 ]
3540 : [ 8.30372e-006 ]
3541 : [ 8.22679e-006 ]
3542 : [ 8.43096e-006 ]
3543 : [ 8.41007e-006 ]
3544 : [ 8.486e-006   ]
3545 : [ 8.41672e-006 ]
3546 : [ 8.35181e-006 ]
3547 : [ 8.43892e-006 ]
3548 : [ 8.56003e-006 ]
3549 : [ 8.38995e-006 ]
3550 : [ 8.4828e-006  ]
3551 : [ 8.47652e-006 ]
3552 : [ 8.42262e-006 ]
3553 : [ 8.25988e-006 ]
3554 : [ 8.63493e-006 ]
3555 : [ 8.4431e-006  ]
3556 : [ 8.44954e-006 ]
3557 : [ 8.37483e-006 ]
3558 : [ 8.55088e-006 ]
3559 : [ 8.67468e-006 ]
3560 : [ 8.43829e-006 ]
3561 : [ 8.41227e-006 ]
3562 : [ 8.49789e-006 ]
3563 : [ 8.43622e-006 ]
3564 : [ 8.40347e-006 ]
3565 : [ 8.47739e-006 ]
3566 : [ 8.40889e-006 ]
3567 : [ 8.43044e-006 ]
3568 : [ 8.37494e-006 ]
3569 : [ 8.44717e-006 ]
3570 : [ 8.43824e-006 ]
3571 : [ 8.63555e-006 ]
3572 : [ 8.29742e-006 ]
3573 : [ 8.45204e-006 ]
3574 : [ 8.47213e-006 ]
3575 : [ 8.41267e-006 ]
3576 : [ 8.49045e-006 ]
3577 : [ 8.40016e-006 ]
3578 : [ 8.38841e-006 ]
3579 : [ 8.54347e-006 ]
3580 : [ 8.60366e-006 ]
3581 : [ 8.44462e-006 ]
3582 : [ 8.39944e-006 ]
3583 : [ 8.37729e-006 ]
3584 : [ 8.47437e-006 ]
3585 : [ 8.39253e-006 ]
3586 : [ 8.64572e-006 ]
3587 : [ 8.4866e-006  ]
3588 : [ 8.31962e-006 ]
3589 : [ 8.36346e-006 ]
3590 : [ 8.53213e-006 ]
3591 : [ 8.3617e-006  ]
3592 : [ 8.35827e-006 ]
3593 : [ 8.58417e-006 ]
3594 : [ 8.53343e-006 ]
3595 : [ 8.41894e-006 ]
3596 : [ 8.47943e-006 ]
3597 : [ 8.47655e-006 ]
3598 : [ 8.6039e-006  ]
3599 : [ 8.69146e-006 ]
3600 : [ 8.36464e-006 ]
3601 : [ 8.5688e-006  ]
3602 : [ 8.428e-006   ]
3603 : [ 8.54869e-006 ]
3604 : [ 8.39059e-006 ]
3605 : [ 8.44743e-006 ]
3606 : [ 8.44323e-006 ]
3607 : [ 8.57793e-006 ]
3608 : [ 8.51189e-006 ]
3609 : [ 8.39615e-006 ]
3610 : [ 8.41072e-006 ]
3611 : [ 8.43397e-006 ]
3612 : [ 8.62332e-006 ]
3613 : [ 8.42027e-006 ]
3614 : [ 8.54629e-006 ]
3615 : [ 8.58258e-006 ]
3616 : [ 8.50702e-006 ]
3617 : [ 8.34108e-006 ]
3618 : [ 8.30913e-006 ]
3619 : [ 8.49583e-006 ]
3620 : [ 8.32789e-006 ]
3621 : [ 8.52975e-006 ]
3622 : [ 8.40931e-006 ]
3623 : [ 8.50533e-006 ]
3624 : [ 8.60902e-006 ]
3625 : [ 8.56098e-006 ]
3626 : [ 8.55364e-006 ]
3627 : [ 8.53773e-006 ]
3628 : [ 8.50463e-006 ]
3629 : [ 8.27873e-006 ]
3630 : [ 8.47159e-006 ]
3631 : [ 8.58152e-006 ]
3632 : [ 8.22946e-006 ]
3633 : [ 8.62713e-006 ]
3634 : [ 8.37711e-006 ]
3635 : [ 8.39075e-006 ]
3636 : [ 8.43004e-006 ]
3637 : [ 8.28577e-006 ]
3638 : [ 8.49521e-006 ]
3639 : [ 8.49694e-006 ]
3640 : [ 8.44277e-006 ]
3641 : [ 8.57104e-006 ]
3642 : [ 8.66454e-006 ]
3643 : [ 8.42152e-006 ]
3644 : [ 8.33266e-006 ]
3645 : [ 8.36936e-006 ]
3646 : [ 8.37395e-006 ]
3647 : [ 8.39198e-006 ]
3648 : [ 8.65921e-006 ]
3649 : [ 8.34459e-006 ]
3650 : [ 8.50532e-006 ]
3651 : [ 8.50115e-006 ]
3652 : [ 8.51317e-006 ]
3653 : [ 8.60433e-006 ]
3654 : [ 8.22915e-006 ]
3655 : [ 8.34506e-006 ]
3656 : [ 8.71393e-006 ]
3657 : [ 8.49052e-006 ]
3658 : [ 8.47232e-006 ]
3659 : [ 8.35078e-006 ]
3660 : [ 8.38733e-006 ]
3661 : [ 8.32538e-006 ]
3662 : [ 8.53829e-006 ]
3663 : [ 8.49518e-006 ]
3664 : [ 8.42597e-006 ]
3665 : [ 8.57902e-006 ]
3666 : [ 8.56731e-006 ]
3667 : [ 8.57868e-006 ]
3668 : [ 8.71558e-006 ]
3669 : [ 8.65699e-006 ]
3670 : [ 8.6527e-006  ]
3671 : [ 8.52397e-006 ]
3672 : [ 8.28488e-006 ]
3673 : [ 8.60168e-006 ]
3674 : [ 8.43645e-006 ]
3675 : [ 8.43984e-006 ]
3676 : [ 8.73111e-006 ]
3677 : [ 8.40492e-006 ]
3678 : [ 8.40662e-006 ]
3679 : [ 8.35656e-006 ]
3680 : [ 8.59664e-006 ]
3681 : [ 8.40314e-006 ]
3682 : [ 8.55233e-006 ]
3683 : [ 8.43521e-006 ]
3684 : [ 8.38817e-006 ]
3685 : [ 8.41857e-006 ]
3686 : [ 8.53616e-006 ]
3687 : [ 8.38268e-006 ]
3688 : [ 8.41028e-006 ]
3689 : [ 8.40127e-006 ]
3690 : [ 8.59794e-006 ]
3691 : [ 8.4745e-006  ]
3692 : [ 8.42759e-006 ]
3693 : [ 8.47425e-006 ]
3694 : [ 8.58693e-006 ]
3695 : [ 8.64264e-006 ]
3696 : [ 8.19769e-006 ]
3697 : [ 8.58886e-006 ]
3698 : [ 8.38471e-006 ]
3699 : [ 8.38068e-006 ]
3700 : [ 8.59849e-006 ]
3701 : [ 8.62429e-006 ]
3702 : [ 8.60353e-006 ]
3703 : [ 8.43562e-006 ]
3704 : [ 8.40042e-006 ]
3705 : [ 8.73647e-006 ]
3706 : [ 8.44088e-006 ]
3707 : [ 8.51054e-006 ]
3708 : [ 8.40944e-006 ]
3709 : [ 8.444e-006   ]
3710 : [ 8.5112e-006  ]
3711 : [ 8.47744e-006 ]
3712 : [ 8.29517e-006 ]
3713 : [ 8.41247e-006 ]
3714 : [ 8.55582e-006 ]
3715 : [ 8.58704e-006 ]
3716 : [ 8.43504e-006 ]
3717 : [ 8.43733e-006 ]
3718 : [ 8.61339e-006 ]
3719 : [ 8.52536e-006 ]
3720 : [ 8.49529e-006 ]
3721 : [ 8.45452e-006 ]
3722 : [ 8.52098e-006 ]
3723 : [ 8.37449e-006 ]
3724 : [ 8.45485e-006 ]
3725 : [ 8.67557e-006 ]
3726 : [ 8.52496e-006 ]
3727 : [ 8.57755e-006 ]
3728 : [ 8.62811e-006 ]
3729 : [ 8.43337e-006 ]
3730 : [ 8.61014e-006 ]
3731 : [ 8.4792e-006  ]
3732 : [ 8.44442e-006 ]
3733 : [ 8.26238e-006 ]
3734 : [ 8.49272e-006 ]
3735 : [ 8.25837e-006 ]
3736 : [ 8.39242e-006 ]
3737 : [ 8.43635e-006 ]
3738 : [ 8.46795e-006 ]
3739 : [ 8.53967e-006 ]
3740 : [ 8.39131e-006 ]
3741 : [ 8.46035e-006 ]
3742 : [ 8.44426e-006 ]
3743 : [ 8.5077e-006  ]
3744 : [ 8.38749e-006 ]
3745 : [ 8.59124e-006 ]
3746 : [ 8.38852e-006 ]
3747 : [ 8.38966e-006 ]
3748 : [ 8.374e-006   ]
3749 : [ 8.52624e-006 ]
3750 : [ 8.65521e-006 ]
3751 : [ 8.39509e-006 ]
3752 : [ 8.63947e-006 ]
3753 : [ 8.39744e-006 ]
3754 : [ 8.21187e-006 ]
3755 : [ 8.42161e-006 ]
3756 : [ 8.62872e-006 ]
3757 : [ 8.44917e-006 ]
3758 : [ 8.42219e-006 ]
3759 : [ 8.41756e-006 ]
3760 : [ 8.38071e-006 ]
3761 : [ 8.52657e-006 ]
3762 : [ 8.40362e-006 ]
3763 : [ 8.59901e-006 ]
3764 : [ 8.74685e-006 ]
3765 : [ 8.50883e-006 ]
3766 : [ 8.54295e-006 ]
3767 : [ 8.64483e-006 ]
3768 : [ 8.56497e-006 ]
3769 : [ 8.47608e-006 ]
3770 : [ 8.27348e-006 ]
3771 : [ 8.40412e-006 ]
3772 : [ 8.43542e-006 ]
3773 : [ 8.52398e-006 ]
3774 : [ 8.70783e-006 ]
3775 : [ 8.47698e-006 ]
3776 : [ 8.44924e-006 ]
3777 : [ 8.35919e-006 ]
3778 : [ 8.4818e-006  ]
3779 : [ 8.44195e-006 ]
3780 : [ 8.38213e-006 ]
3781 : [ 8.55827e-006 ]
3782 : [ 8.41081e-006 ]
3783 : [ 8.62092e-006 ]
3784 : [ 8.43859e-006 ]
3785 : [ 8.66331e-006 ]
3786 : [ 8.51471e-006 ]
3787 : [ 8.46652e-006 ]
3788 : [ 8.54376e-006 ]
3789 : [ 8.25086e-006 ]
3790 : [ 8.71656e-006 ]
3791 : [ 8.47736e-006 ]
3792 : [ 8.48769e-006 ]
3793 : [ 8.46608e-006 ]
3794 : [ 8.37892e-006 ]
3795 : [ 8.45816e-006 ]
3796 : [ 8.38696e-006 ]
3797 : [ 8.70159e-006 ]
3798 : [ 8.51887e-006 ]
3799 : [ 8.45394e-006 ]
3800 : [ 8.44102e-006 ]
3801 : [ 8.30672e-006 ]
3802 : [ 8.58605e-006 ]
3803 : [ 8.56929e-006 ]
3804 : [ 8.35505e-006 ]
3805 : [ 8.65095e-006 ]
3806 : [ 8.67371e-006 ]
3807 : [ 8.39199e-006 ]
3808 : [ 8.70536e-006 ]
3809 : [ 8.60779e-006 ]
3810 : [ 8.32545e-006 ]
3811 : [ 8.38952e-006 ]
3812 : [ 8.42563e-006 ]
3813 : [ 8.571e-006   ]
3814 : [ 8.45307e-006 ]
3815 : [ 8.56006e-006 ]
3816 : [ 8.40825e-006 ]
3817 : [ 8.48606e-006 ]
3818 : [ 8.34672e-006 ]
3819 : [ 8.5472e-006  ]
3820 : [ 8.50561e-006 ]
3821 : [ 8.63968e-006 ]
3822 : [ 8.4072e-006  ]
3823 : [ 8.38496e-006 ]
3824 : [ 8.68287e-006 ]
3825 : [ 8.41658e-006 ]
3826 : [ 8.20847e-006 ]
3827 : [ 8.4564e-006  ]
3828 : [ 8.37843e-006 ]
3829 : [ 8.49897e-006 ]
3830 : [ 8.40977e-006 ]
3831 : [ 8.54093e-006 ]
3832 : [ 8.49861e-006 ]
3833 : [ 8.46759e-006 ]
3834 : [ 8.42258e-006 ]
3835 : [ 8.42292e-006 ]
3836 : [ 8.59721e-006 ]
3837 : [ 8.41194e-006 ]
3838 : [ 8.56466e-006 ]
3839 : [ 8.4032e-006  ]
3840 : [ 8.47989e-006 ]
3841 : [ 8.37347e-006 ]
3842 : [ 8.32033e-006 ]
3843 : [ 8.4696e-006  ]
3844 : [ 8.61026e-006 ]
3845 : [ 8.59818e-006 ]
3846 : [ 8.48285e-006 ]
3847 : [ 8.28576e-006 ]
3848 : [ 8.62884e-006 ]
3849 : [ 8.41436e-006 ]
3850 : [ 8.37711e-006 ]
3851 : [ 8.62193e-006 ]
3852 : [ 8.40695e-006 ]
3853 : [ 8.3867e-006  ]
3854 : [ 8.61824e-006 ]
3855 : [ 8.4736e-006  ]
3856 : [ 8.50643e-006 ]
3857 : [ 8.69744e-006 ]
3858 : [ 8.54346e-006 ]
3859 : [ 8.5297e-006  ]
3860 : [ 8.48737e-006 ]
3861 : [ 8.17931e-006 ]
3862 : [ 8.49929e-006 ]
3863 : [ 8.34681e-006 ]
3864 : [ 8.37698e-006 ]
3865 : [ 8.62126e-006 ]
3866 : [ 8.63485e-006 ]
3867 : [ 8.50711e-006 ]
3868 : [ 8.50251e-006 ]
3869 : [ 8.57339e-006 ]
3870 : [ 8.52033e-006 ]
3871 : [ 8.59583e-006 ]
3872 : [ 8.43808e-006 ]
3873 : [ 8.39186e-006 ]
3874 : [ 8.41923e-006 ]
3875 : [ 8.30117e-006 ]
3876 : [ 8.54123e-006 ]
3877 : [ 8.31454e-006 ]
3878 : [ 8.47282e-006 ]
3879 : [ 8.6095e-006  ]
3880 : [ 8.34838e-006 ]
3881 : [ 8.44639e-006 ]
3882 : [ 8.67892e-006 ]
3883 : [ 8.37829e-006 ]
3884 : [ 8.35474e-006 ]
3885 : [ 8.64688e-006 ]
3886 : [ 8.34701e-006 ]
3887 : [ 8.23858e-006 ]
3888 : [ 8.48089e-006 ]
3889 : [ 8.25603e-006 ]
3890 : [ 8.54045e-006 ]
3891 : [ 8.61843e-006 ]
3892 : [ 8.51167e-006 ]
3893 : [ 8.52012e-006 ]
3894 : [ 8.4547e-006  ]
3895 : [ 8.34435e-006 ]
3896 : [ 8.44143e-006 ]
3897 : [ 8.42762e-006 ]
3898 : [ 8.52587e-006 ]
3899 : [ 8.40961e-006 ]
3900 : [ 8.50243e-006 ]
3901 : [ 8.65819e-006 ]
3902 : [ 8.5941e-006  ]
3903 : [ 8.59483e-006 ]
3904 : [ 8.40884e-006 ]
3905 : [ 8.29956e-006 ]
3906 : [ 8.40257e-006 ]
3907 : [ 8.24832e-006 ]
3908 : [ 8.38989e-006 ]
3909 : [ 8.6114e-006  ]
3910 : [ 8.52055e-006 ]
3911 : [ 8.59424e-006 ]
3912 : [ 8.44913e-006 ]
3913 : [ 8.47393e-006 ]
3914 : [ 8.57571e-006 ]
3915 : [ 8.57527e-006 ]
3916 : [ 8.49545e-006 ]
3917 : [ 8.39174e-006 ]
3918 : [ 8.47421e-006 ]
3919 : [ 8.64384e-006 ]
3920 : [ 8.3383e-006  ]
3921 : [ 8.57001e-006 ]
3922 : [ 8.47256e-006 ]
3923 : [ 8.49946e-006 ]
3924 : [ 8.42451e-006 ]
3925 : [ 8.36591e-006 ]
3926 : [ 8.39634e-006 ]
3927 : [ 8.26574e-006 ]
3928 : [ 8.41311e-006 ]
3929 : [ 8.42617e-006 ]
3930 : [ 8.47023e-006 ]
3931 : [ 8.34063e-006 ]
3932 : [ 8.46144e-006 ]
3933 : [ 8.33582e-006 ]
3934 : [ 8.41293e-006 ]
3935 : [ 8.68262e-006 ]
3936 : [ 8.49109e-006 ]
3937 : [ 8.40179e-006 ]
3938 : [ 8.59989e-006 ]
3939 : [ 8.26691e-006 ]
3940 : [ 8.40073e-006 ]
3941 : [ 8.49528e-006 ]
3942 : [ 8.45747e-006 ]
3943 : [ 8.65103e-006 ]
3944 : [ 8.43011e-006 ]
3945 : [ 8.59138e-006 ]
3946 : [ 8.31845e-006 ]
3947 : [ 8.43283e-006 ]
3948 : [ 8.55599e-006 ]
3949 : [ 8.49126e-006 ]
3950 : [ 8.37822e-006 ]
3951 : [ 8.6388e-006  ]
3952 : [ 8.42496e-006 ]
3953 : [ 8.60023e-006 ]
3954 : [ 8.46625e-006 ]
3955 : [ 8.5038e-006  ]
3956 : [ 8.42239e-006 ]
3957 : [ 8.55107e-006 ]
3958 : [ 8.46068e-006 ]
3959 : [ 8.44388e-006 ]
3960 : [ 8.60504e-006 ]
3961 : [ 8.48446e-006 ]
3962 : [ 8.54119e-006 ]
3963 : [ 8.48053e-006 ]
3964 : [ 8.41563e-006 ]
3965 : [ 8.34671e-006 ]
3966 : [ 8.5354e-006  ]
3967 : [ 8.47447e-006 ]
3968 : [ 8.36131e-006 ]
3969 : [ 8.69241e-006 ]
3970 : [ 8.38426e-006 ]
3971 : [ 8.41384e-006 ]
3972 : [ 8.40271e-006 ]
3973 : [ 8.5689e-006  ]
3974 : [ 8.55925e-006 ]
3975 : [ 8.50203e-006 ]
3976 : [ 8.36372e-006 ]
3977 : [ 8.4273e-006  ]
3978 : [ 8.63238e-006 ]
3979 : [ 8.40924e-006 ]
3980 : [ 8.43327e-006 ]
3981 : [ 8.5395e-006  ]
3982 : [ 8.59528e-006 ]
3983 : [ 8.42297e-006 ]
3984 : [ 8.33261e-006 ]
3985 : [ 8.55669e-006 ]
3986 : [ 8.64741e-006 ]
3987 : [ 8.58535e-006 ]
3988 : [ 8.49629e-006 ]
3989 : [ 8.52961e-006 ]
3990 : [ 8.35875e-006 ]
3991 : [ 8.526e-006   ]
3992 : [ 8.59053e-006 ]
3993 : [ 8.3376e-006  ]
3994 : [ 8.55861e-006 ]
3995 : [ 8.44274e-006 ]
3996 : [ 8.34833e-006 ]
3997 : [ 8.36408e-006 ]
3998 : [ 8.21105e-006 ]
3999 : [ 8.40343e-006 ]
4000 : [ 8.59907e-006 ]
4001 : [ 8.4276e-006  ]
4002 : [ 8.4494e-006  ]
4003 : [ 8.71916e-006 ]
4004 : [ 8.63345e-006 ]
4005 : [ 8.38306e-006 ]
4006 : [ 8.49759e-006 ]
4007 : [ 8.56111e-006 ]
4008 : [ 8.39184e-006 ]
4009 : [ 8.68811e-006 ]
4010 : [ 8.7333e-006  ]
4011 : [ 8.63166e-006 ]
4012 : [ 8.67102e-006 ]
4013 : [ 8.36056e-006 ]
4014 : [ 8.51598e-006 ]
4015 : [ 8.34162e-006 ]
4016 : [ 8.2122e-006  ]
4017 : [ 8.66952e-006 ]
4018 : [ 8.64657e-006 ]
4019 : [ 8.57932e-006 ]
4020 : [ 8.39699e-006 ]
4021 : [ 8.33321e-006 ]
4022 : [ 8.46255e-006 ]
4023 : [ 8.36921e-006 ]
4024 : [ 8.4733e-006  ]
4025 : [ 8.5467e-006  ]
4026 : [ 8.49389e-006 ]
4027 : [ 8.39798e-006 ]
4028 : [ 8.34682e-006 ]
4029 : [ 8.40927e-006 ]
4030 : [ 8.3529e-006  ]
4031 : [ 8.44992e-006 ]
4032 : [ 8.59021e-006 ]
4033 : [ 8.69509e-006 ]
4034 : [ 8.35301e-006 ]
4035 : [ 8.39674e-006 ]
4036 : [ 8.60461e-006 ]
4037 : [ 8.56692e-006 ]
4038 : [ 8.53722e-006 ]
4039 : [ 8.37137e-006 ]
4040 : [ 8.33991e-006 ]
4041 : [ 8.45443e-006 ]
4042 : [ 8.45706e-006 ]
4043 : [ 8.50122e-006 ]
4044 : [ 8.36484e-006 ]
4045 : [ 8.38603e-006 ]
4046 : [ 8.60447e-006 ]
4047 : [ 8.41718e-006 ]
4048 : [ 8.38633e-006 ]
4049 : [ 8.71527e-006 ]
4050 : [ 8.37701e-006 ]
4051 : [ 8.40171e-006 ]
4052 : [ 8.45174e-006 ]
4053 : [ 8.54038e-006 ]
4054 : [ 8.46786e-006 ]
4055 : [ 8.56197e-006 ]
4056 : [ 8.37472e-006 ]
4057 : [ 8.38872e-006 ]
4058 : [ 8.41685e-006 ]
4059 : [ 8.55902e-006 ]
4060 : [ 8.47913e-006 ]
4061 : [ 8.37806e-006 ]
4062 : [ 8.60676e-006 ]
4063 : [ 8.41788e-006 ]
4064 : [ 8.36135e-006 ]
4065 : [ 8.41444e-006 ]
4066 : [ 8.50326e-006 ]
4067 : [ 8.43335e-006 ]
4068 : [ 8.66981e-006 ]
4069 : [ 8.50232e-006 ]
4070 : [ 8.42989e-006 ]
4071 : [ 8.72264e-006 ]
4072 : [ 8.53521e-006 ]
4073 : [ 8.70666e-006 ]
4074 : [ 8.5277e-006  ]
4075 : [ 8.38801e-006 ]
4076 : [ 8.37104e-006 ]
4077 : [ 8.56401e-006 ]
4078 : [ 8.48431e-006 ]
4079 : [ 8.51271e-006 ]
4080 : [ 8.52915e-006 ]
4081 : [ 8.38799e-006 ]
4082 : [ 8.35174e-006 ]
4083 : [ 8.43478e-006 ]
4084 : [ 8.59339e-006 ]
4085 : [ 8.53278e-006 ]
4086 : [ 8.49783e-006 ]
4087 : [ 8.51049e-006 ]
4088 : [ 8.54402e-006 ]
4089 : [ 8.56822e-006 ]
4090 : [ 8.68753e-006 ]
4091 : [ 8.16044e-006 ]
4092 : [ 8.35464e-006 ]
4093 : [ 8.64622e-006 ]
4094 : [ 8.41793e-006 ]
4095 : [ 8.35586e-006 ]
4096 : [ 8.53725e-006 ]
4097 : [ 8.66379e-006 ]
4098 : [ 8.4842e-006  ]
4099 : [ 8.18671e-006 ]
4100 : [ 8.55882e-006 ]
4101 : [ 8.60575e-006 ]
4102 : [ 8.36351e-006 ]
4103 : [ 8.63496e-006 ]
4104 : [ 8.18187e-006 ]
4105 : [ 8.42864e-006 ]
4106 : [ 8.4985e-006  ]
4107 : [ 8.32522e-006 ]
4108 : [ 8.48104e-006 ]
4109 : [ 8.27159e-006 ]
4110 : [ 8.48993e-006 ]
4111 : [ 8.43289e-006 ]
4112 : [ 8.55342e-006 ]
4113 : [ 8.62808e-006 ]
4114 : [ 8.40685e-006 ]
4115 : [ 8.37507e-006 ]
4116 : [ 8.40756e-006 ]
4117 : [ 8.37775e-006 ]
4118 : [ 8.50855e-006 ]
4119 : [ 8.7132e-006  ]
4120 : [ 8.46165e-006 ]
4121 : [ 8.52823e-006 ]
4122 : [ 8.40677e-006 ]
4123 : [ 8.51093e-006 ]
4124 : [ 8.53814e-006 ]
4125 : [ 8.47785e-006 ]
4126 : [ 8.59703e-006 ]
4127 : [ 8.40514e-006 ]
4128 : [ 8.30811e-006 ]
4129 : [ 8.39929e-006 ]
4130 : [ 8.34811e-006 ]
4131 : [ 8.63862e-006 ]
4132 : [ 8.46411e-006 ]
4133 : [ 8.22762e-006 ]
4134 : [ 8.33251e-006 ]
4135 : [ 8.29344e-006 ]
4136 : [ 8.29944e-006 ]
4137 : [ 8.51336e-006 ]
4138 : [ 8.67145e-006 ]
4139 : [ 8.4261e-006  ]
4140 : [ 8.35562e-006 ]
4141 : [ 8.38915e-006 ]
4142 : [ 8.43674e-006 ]
4143 : [ 8.21393e-006 ]
4144 : [ 8.41539e-006 ]
4145 : [ 8.37996e-006 ]
4146 : [ 8.24437e-006 ]
4147 : [ 8.3387e-006  ]
4148 : [ 8.34811e-006 ]
4149 : [ 8.47769e-006 ]
4150 : [ 8.3574e-006  ]
4151 : [ 8.55469e-006 ]
4152 : [ 8.32907e-006 ]
4153 : [ 8.55369e-006 ]
4154 : [ 8.54663e-006 ]
4155 : [ 8.45733e-006 ]
4156 : [ 8.37242e-006 ]
4157 : [ 8.27748e-006 ]
4158 : [ 8.44231e-006 ]
4159 : [ 8.46637e-006 ]
4160 : [ 8.37501e-006 ]
4161 : [ 8.67353e-006 ]
4162 : [ 8.52018e-006 ]
4163 : [ 8.51949e-006 ]
4164 : [ 8.33295e-006 ]
4165 : [ 8.36727e-006 ]
4166 : [ 8.58825e-006 ]
4167 : [ 8.35986e-006 ]
4168 : [ 8.44799e-006 ]
4169 : [ 8.26687e-006 ]
4170 : [ 8.47969e-006 ]
4171 : [ 8.52712e-006 ]
4172 : [ 8.39769e-006 ]
4173 : [ 8.69748e-006 ]
4174 : [ 8.39613e-006 ]
4175 : [ 8.67112e-006 ]
4176 : [ 8.61957e-006 ]
4177 : [ 8.38429e-006 ]
4178 : [ 8.60255e-006 ]
4179 : [ 8.52569e-006 ]
4180 : [ 8.41682e-006 ]
4181 : [ 8.54021e-006 ]
4182 : [ 8.57427e-006 ]
4183 : [ 8.32987e-006 ]
4184 : [ 8.339e-006   ]
4185 : [ 8.31459e-006 ]
4186 : [ 8.5275e-006  ]
4187 : [ 8.51056e-006 ]
4188 : [ 8.64238e-006 ]
4189 : [ 8.37709e-006 ]
4190 : [ 8.41765e-006 ]
4191 : [ 8.33154e-006 ]
4192 : [ 8.42934e-006 ]
4193 : [ 8.31592e-006 ]
4194 : [ 8.43628e-006 ]
4195 : [ 8.55182e-006 ]
4196 : [ 8.44133e-006 ]
4197 : [ 8.61883e-006 ]
4198 : [ 8.58773e-006 ]
4199 : [ 8.37963e-006 ]
4200 : [ 8.58037e-006 ]
4201 : [ 8.67225e-006 ]
4202 : [ 8.67385e-006 ]
4203 : [ 8.20028e-006 ]
4204 : [ 8.48942e-006 ]
4205 : [ 8.404e-006   ]
4206 : [ 8.44343e-006 ]
4207 : [ 8.52693e-006 ]
4208 : [ 8.40654e-006 ]
4209 : [ 8.4496e-006  ]
4210 : [ 8.45006e-006 ]
4211 : [ 8.40019e-006 ]
4212 : [ 8.37818e-006 ]
4213 : [ 8.418e-006   ]
4214 : [ 8.59264e-006 ]
4215 : [ 8.498e-006   ]
4216 : [ 8.64508e-006 ]
4217 : [ 8.52108e-006 ]
4218 : [ 8.56194e-006 ]
4219 : [ 8.47758e-006 ]
4220 : [ 8.45899e-006 ]
4221 : [ 8.42882e-006 ]
4222 : [ 8.49104e-006 ]
4223 : [ 8.34973e-006 ]
4224 : [ 8.60806e-006 ]
4225 : [ 8.5776e-006  ]
4226 : [ 8.30475e-006 ]
4227 : [ 8.46838e-006 ]
4228 : [ 8.42038e-006 ]
4229 : [ 8.41355e-006 ]
4230 : [ 8.54589e-006 ]
4231 : [ 8.65029e-006 ]
4232 : [ 8.45103e-006 ]
4233 : [ 8.43116e-006 ]
4234 : [ 8.56501e-006 ]
4235 : [ 8.38383e-006 ]
4236 : [ 8.38494e-006 ]
4237 : [ 8.69181e-006 ]
4238 : [ 8.51811e-006 ]
4239 : [ 8.46508e-006 ]
4240 : [ 8.45821e-006 ]
4241 : [ 8.43029e-006 ]
4242 : [ 8.38039e-006 ]
4243 : [ 8.61218e-006 ]
4244 : [ 8.66675e-006 ]
4245 : [ 8.48631e-006 ]
4246 : [ 8.25975e-006 ]
4247 : [ 8.54385e-006 ]
4248 : [ 8.69642e-006 ]
4249 : [ 8.60318e-006 ]
4250 : [ 8.37455e-006 ]
4251 : [ 8.41974e-006 ]
4252 : [ 8.48072e-006 ]
4253 : [ 8.36287e-006 ]
4254 : [ 8.61375e-006 ]
4255 : [ 8.61456e-006 ]
4256 : [ 8.39053e-006 ]
4257 : [ 8.50231e-006 ]
4258 : [ 8.53297e-006 ]
4259 : [ 8.34125e-006 ]
4260 : [ 8.67736e-006 ]
4261 : [ 8.44559e-006 ]
4262 : [ 8.49657e-006 ]
4263 : [ 8.44223e-006 ]
4264 : [ 8.25775e-006 ]
4265 : [ 8.42819e-006 ]
4266 : [ 8.70758e-006 ]
4267 : [ 8.34644e-006 ]
4268 : [ 8.51746e-006 ]
4269 : [ 8.5938e-006  ]
4270 : [ 8.40746e-006 ]
4271 : [ 8.58394e-006 ]
4272 : [ 8.40692e-006 ]
4273 : [ 8.46006e-006 ]
4274 : [ 8.37161e-006 ]
4275 : [ 8.47814e-006 ]
4276 : [ 8.37958e-006 ]
4277 : [ 8.6887e-006  ]
4278 : [ 8.26544e-006 ]
4279 : [ 8.61157e-006 ]
4280 : [ 8.35671e-006 ]
4281 : [ 8.44521e-006 ]
4282 : [ 8.42595e-006 ]
4283 : [ 8.40483e-006 ]
4284 : [ 8.46062e-006 ]
4285 : [ 8.38565e-006 ]
4286 : [ 8.20875e-006 ]
4287 : [ 8.44312e-006 ]
4288 : [ 8.31583e-006 ]
4289 : [ 8.49527e-006 ]
4290 : [ 8.59252e-006 ]
4291 : [ 8.36942e-006 ]
4292 : [ 8.52235e-006 ]
4293 : [ 8.38663e-006 ]
4294 : [ 8.54526e-006 ]
4295 : [ 8.56654e-006 ]
4296 : [ 8.41479e-006 ]
4297 : [ 8.578e-006   ]
4298 : [ 8.38771e-006 ]
4299 : [ 8.3646e-006  ]
4300 : [ 8.3717e-006  ]
4301 : [ 8.35407e-006 ]
4302 : [ 8.31286e-006 ]
4303 : [ 8.47924e-006 ]
4304 : [ 8.6531e-006  ]
4305 : [ 8.42907e-006 ]
4306 : [ 8.67773e-006 ]
4307 : [ 8.5162e-006  ]
4308 : [ 8.59526e-006 ]
4309 : [ 8.3988e-006  ]
4310 : [ 8.54204e-006 ]
4311 : [ 8.4208e-006  ]
4312 : [ 8.37746e-006 ]
4313 : [ 8.37934e-006 ]
4314 : [ 8.42785e-006 ]
4315 : [ 8.46207e-006 ]
4316 : [ 8.57631e-006 ]
4317 : [ 8.3534e-006  ]
4318 : [ 8.41285e-006 ]
4319 : [ 8.41003e-006 ]
4320 : [ 8.4294e-006  ]
4321 : [ 8.48434e-006 ]
4322 : [ 8.42182e-006 ]
4323 : [ 8.43215e-006 ]
4324 : [ 8.53928e-006 ]
4325 : [ 8.52707e-006 ]
4326 : [ 8.29935e-006 ]
4327 : [ 8.40412e-006 ]
4328 : [ 8.43906e-006 ]
4329 : [ 8.42037e-006 ]
4330 : [ 8.45533e-006 ]
4331 : [ 8.42341e-006 ]
4332 : [ 8.41352e-006 ]
4333 : [ 8.55421e-006 ]
4334 : [ 8.64129e-006 ]
4335 : [ 8.68307e-006 ]
4336 : [ 8.66412e-006 ]
4337 : [ 8.41592e-006 ]
4338 : [ 8.66197e-006 ]
4339 : [ 8.49689e-006 ]
4340 : [ 8.29221e-006 ]
4341 : [ 8.50308e-006 ]
4342 : [ 8.41981e-006 ]
4343 : [ 8.62253e-006 ]
4344 : [ 8.49152e-006 ]
4345 : [ 8.55276e-006 ]
4346 : [ 8.47793e-006 ]
4347 : [ 8.36238e-006 ]
4348 : [ 8.31003e-006 ]
4349 : [ 8.45606e-006 ]
4350 : [ 8.23992e-006 ]
4351 : [ 8.62606e-006 ]
4352 : [ 8.45003e-006 ]
4353 : [ 8.19098e-006 ]
4354 : [ 8.49115e-006 ]
4355 : [ 8.44873e-006 ]
4356 : [ 8.39345e-006 ]
4357 : [ 8.22832e-006 ]
4358 : [ 8.42329e-006 ]
4359 : [ 8.38696e-006 ]
4360 : [ 8.38257e-006 ]
4361 : [ 8.62881e-006 ]
4362 : [ 8.7225e-006  ]
4363 : [ 8.64267e-006 ]
4364 : [ 8.47193e-006 ]
4365 : [ 8.44015e-006 ]
4366 : [ 8.45661e-006 ]
4367 : [ 8.30832e-006 ]
4368 : [ 8.42539e-006 ]
4369 : [ 8.58447e-006 ]
4370 : [ 8.6745e-006  ]
4371 : [ 8.64082e-006 ]
4372 : [ 8.41216e-006 ]
4373 : [ 8.36676e-006 ]
4374 : [ 8.56819e-006 ]
4375 : [ 8.37908e-006 ]
4376 : [ 8.69761e-006 ]
4377 : [ 8.44743e-006 ]
4378 : [ 8.47147e-006 ]
4379 : [ 8.40721e-006 ]
4380 : [ 8.47258e-006 ]
4381 : [ 8.43188e-006 ]
4382 : [ 8.39973e-006 ]
4383 : [ 8.22444e-006 ]
4384 : [ 8.50494e-006 ]
4385 : [ 8.39736e-006 ]
4386 : [ 8.39844e-006 ]
4387 : [ 8.35454e-006 ]
4388 : [ 8.47981e-006 ]
4389 : [ 8.43964e-006 ]
4390 : [ 8.60047e-006 ]
4391 : [ 8.50524e-006 ]
4392 : [ 8.47958e-006 ]
4393 : [ 8.40908e-006 ]
4394 : [ 8.45109e-006 ]
4395 : [ 8.44911e-006 ]
4396 : [ 8.66194e-006 ]
4397 : [ 8.33117e-006 ]
4398 : [ 8.37606e-006 ]
4399 : [ 8.52019e-006 ]
4400 : [ 8.68703e-006 ]
4401 : [ 8.45607e-006 ]
4402 : [ 8.40502e-006 ]
4403 : [ 8.43264e-006 ]
4404 : [ 8.38449e-006 ]
4405 : [ 8.4321e-006  ]
4406 : [ 8.57275e-006 ]
4407 : [ 8.48328e-006 ]
4408 : [ 8.30492e-006 ]
4409 : [ 8.65642e-006 ]
4410 : [ 8.54485e-006 ]
4411 : [ 8.42951e-006 ]
4412 : [ 8.398e-006   ]
4413 : [ 8.4062e-006  ]
4414 : [ 8.66997e-006 ]
4415 : [ 8.45481e-006 ]
4416 : [ 8.5253e-006  ]
4417 : [ 8.58662e-006 ]
4418 : [ 8.22016e-006 ]
4419 : [ 8.37029e-006 ]
4420 : [ 8.21245e-006 ]
4421 : [ 8.49644e-006 ]
4422 : [ 8.45401e-006 ]
4423 : [ 8.23166e-006 ]
4424 : [ 8.43236e-006 ]
4425 : [ 8.54166e-006 ]
4426 : [ 8.61741e-006 ]
4427 : [ 8.46416e-006 ]
4428 : [ 8.452e-006   ]
4429 : [ 8.60172e-006 ]
4430 : [ 8.5071e-006  ]
4431 : [ 8.52671e-006 ]
4432 : [ 8.37693e-006 ]
4433 : [ 8.38132e-006 ]
4434 : [ 8.40092e-006 ]
4435 : [ 8.43558e-006 ]
4436 : [ 8.61856e-006 ]
4437 : [ 8.38977e-006 ]
4438 : [ 8.61693e-006 ]
4439 : [ 8.44168e-006 ]
4440 : [ 8.69425e-006 ]
4441 : [ 8.33092e-006 ]
4442 : [ 8.6082e-006  ]
4443 : [ 8.52675e-006 ]
4444 : [ 8.31808e-006 ]
4445 : [ 8.6836e-006  ]
4446 : [ 8.59298e-006 ]
4447 : [ 8.60248e-006 ]
4448 : [ 8.38104e-006 ]
4449 : [ 8.554e-006   ]
4450 : [ 8.39883e-006 ]
4451 : [ 8.41577e-006 ]
4452 : [ 8.37541e-006 ]
4453 : [ 8.59564e-006 ]
4454 : [ 8.50182e-006 ]
4455 : [ 8.4804e-006  ]
4456 : [ 8.35399e-006 ]
4457 : [ 8.33348e-006 ]
4458 : [ 8.66867e-006 ]
4459 : [ 8.4082e-006  ]
4460 : [ 8.39289e-006 ]
4461 : [ 8.41676e-006 ]
4462 : [ 8.36975e-006 ]
4463 : [ 8.52822e-006 ]
4464 : [ 8.52088e-006 ]
4465 : [ 8.63441e-006 ]
4466 : [ 8.43625e-006 ]
4467 : [ 8.36483e-006 ]
4468 : [ 8.48462e-006 ]
4469 : [ 8.5772e-006  ]
4470 : [ 8.44027e-006 ]
4471 : [ 8.39738e-006 ]
4472 : [ 8.46715e-006 ]
4473 : [ 8.49817e-006 ]
4474 : [ 8.68794e-006 ]
4475 : [ 8.54891e-006 ]
4476 : [ 8.30232e-006 ]
4477 : [ 8.50721e-006 ]
4478 : [ 8.55283e-006 ]
4479 : [ 8.66203e-006 ]
4480 : [ 8.65038e-006 ]
4481 : [ 8.47347e-006 ]
4482 : [ 8.69158e-006 ]
4483 : [ 8.37607e-006 ]
4484 : [ 8.42012e-006 ]
4485 : [ 8.41275e-006 ]
4486 : [ 8.33558e-006 ]
4487 : [ 8.29209e-006 ]
4488 : [ 8.49657e-006 ]
4489 : [ 8.49861e-006 ]
4490 : [ 8.19338e-006 ]
4491 : [ 8.46052e-006 ]
4492 : [ 8.70526e-006 ]
4493 : [ 8.69845e-006 ]
4494 : [ 8.40935e-006 ]
4495 : [ 8.65686e-006 ]
4496 : [ 8.27266e-006 ]
4497 : [ 8.37489e-006 ]
4498 : [ 8.32882e-006 ]
4499 : [ 8.3885e-006  ]
4500 : [ 8.61459e-006 ]
4501 : [ 8.39222e-006 ]
4502 : [ 8.23192e-006 ]
4503 : [ 8.37525e-006 ]
4504 : [ 8.44738e-006 ]
4505 : [ 8.5217e-006  ]
4506 : [ 8.67644e-006 ]
4507 : [ 8.39634e-006 ]
4508 : [ 8.42738e-006 ]
4509 : [ 8.47849e-006 ]
4510 : [ 8.69579e-006 ]
4511 : [ 8.23031e-006 ]
4512 : [ 8.4663e-006  ]
4513 : [ 8.63422e-006 ]
4514 : [ 8.52885e-006 ]
4515 : [ 8.41992e-006 ]
4516 : [ 8.46219e-006 ]
4517 : [ 8.336e-006   ]
4518 : [ 8.38795e-006 ]
4519 : [ 8.59926e-006 ]
4520 : [ 8.70339e-006 ]
4521 : [ 8.51691e-006 ]
4522 : [ 8.40746e-006 ]
4523 : [ 8.63807e-006 ]
4524 : [ 8.38233e-006 ]
4525 : [ 8.17837e-006 ]
4526 : [ 8.47062e-006 ]
4527 : [ 8.37134e-006 ]
4528 : [ 8.30883e-006 ]
4529 : [ 8.47251e-006 ]
4530 : [ 8.55072e-006 ]
4531 : [ 8.38472e-006 ]
4532 : [ 8.3681e-006  ]
4533 : [ 8.47612e-006 ]
4534 : [ 8.42656e-006 ]
4535 : [ 8.34111e-006 ]
4536 : [ 8.51691e-006 ]
4537 : [ 8.64136e-006 ]
4538 : [ 8.3805e-006  ]
4539 : [ 8.66497e-006 ]
4540 : [ 8.38584e-006 ]
4541 : [ 8.51913e-006 ]
4542 : [ 8.43398e-006 ]
4543 : [ 8.33213e-006 ]
4544 : [ 8.61891e-006 ]
4545 : [ 8.38314e-006 ]
4546 : [ 8.58599e-006 ]
4547 : [ 8.54586e-006 ]
4548 : [ 8.39986e-006 ]
4549 : [ 8.55504e-006 ]
4550 : [ 8.43664e-006 ]
4551 : [ 8.32848e-006 ]
4552 : [ 8.67878e-006 ]
4553 : [ 8.33356e-006 ]
4554 : [ 8.56922e-006 ]
4555 : [ 8.46001e-006 ]
4556 : [ 8.36336e-006 ]
4557 : [ 8.56634e-006 ]
4558 : [ 8.4211e-006  ]
4559 : [ 8.48921e-006 ]
4560 : [ 8.41594e-006 ]
4561 : [ 8.4405e-006  ]
4562 : [ 8.42847e-006 ]
4563 : [ 8.43331e-006 ]
4564 : [ 8.38304e-006 ]
4565 : [ 8.25088e-006 ]
4566 : [ 8.40196e-006 ]
4567 : [ 8.66445e-006 ]
4568 : [ 8.23266e-006 ]
4569 : [ 8.54534e-006 ]
4570 : [ 8.33749e-006 ]
4571 : [ 8.55532e-006 ]
4572 : [ 8.37315e-006 ]
4573 : [ 8.53755e-006 ]
4574 : [ 8.38991e-006 ]
4575 : [ 8.27481e-006 ]
4576 : [ 8.41096e-006 ]
4577 : [ 8.40535e-006 ]
4578 : [ 8.34825e-006 ]
4579 : [ 8.60263e-006 ]
4580 : [ 8.42279e-006 ]
4581 : [ 8.40442e-006 ]
4582 : [ 8.42751e-006 ]
4583 : [ 8.45437e-006 ]
4584 : [ 8.40091e-006 ]
4585 : [ 8.46659e-006 ]
4586 : [ 8.43061e-006 ]
4587 : [ 8.51731e-006 ]
4588 : [ 8.39067e-006 ]
4589 : [ 8.32668e-006 ]
4590 : [ 8.44017e-006 ]
4591 : [ 8.39448e-006 ]
4592 : [ 8.3299e-006  ]
4593 : [ 8.60929e-006 ]
4594 : [ 8.44272e-006 ]
4595 : [ 8.45863e-006 ]
4596 : [ 8.41598e-006 ]
4597 : [ 8.35011e-006 ]
4598 : [ 8.50473e-006 ]
4599 : [ 8.1686e-006  ]
4600 : [ 8.44922e-006 ]
4601 : [ 8.55641e-006 ]
4602 : [ 8.38878e-006 ]
4603 : [ 8.48492e-006 ]
4604 : [ 8.38945e-006 ]
4605 : [ 8.39256e-006 ]
4606 : [ 8.41451e-006 ]
4607 : [ 8.46084e-006 ]
4608 : [ 8.52181e-006 ]
4609 : [ 8.4218e-006  ]
4610 : [ 8.4559e-006  ]
4611 : [ 8.38023e-006 ]
4612 : [ 8.38933e-006 ]
4613 : [ 8.42082e-006 ]
4614 : [ 8.59267e-006 ]
4615 : [ 8.20818e-006 ]
4616 : [ 8.49704e-006 ]
4617 : [ 8.6152e-006  ]
4618 : [ 8.69003e-006 ]
4619 : [ 8.21736e-006 ]
4620 : [ 8.64363e-006 ]
4621 : [ 8.66243e-006 ]
4622 : [ 8.36456e-006 ]
4623 : [ 8.43024e-006 ]
4624 : [ 8.38995e-006 ]
4625 : [ 8.59622e-006 ]
4626 : [ 8.40993e-006 ]
4627 : [ 8.31546e-006 ]
4628 : [ 8.49484e-006 ]
4629 : [ 8.45478e-006 ]
4630 : [ 8.41531e-006 ]
4631 : [ 8.51093e-006 ]
4632 : [ 8.22391e-006 ]
4633 : [ 8.62089e-006 ]
4634 : [ 8.42566e-006 ]
4635 : [ 8.60002e-006 ]
4636 : [ 8.46083e-006 ]
4637 : [ 8.63404e-006 ]
4638 : [ 8.43138e-006 ]
4639 : [ 8.51497e-006 ]
4640 : [ 8.40407e-006 ]
4641 : [ 8.6813e-006  ]
4642 : [ 8.36947e-006 ]
4643 : [ 8.52343e-006 ]
4644 : [ 8.34658e-006 ]
4645 : [ 8.4402e-006  ]
4646 : [ 8.51078e-006 ]
4647 : [ 8.48243e-006 ]
4648 : [ 8.3939e-006  ]
4649 : [ 8.51627e-006 ]
4650 : [ 8.63601e-006 ]
4651 : [ 8.20436e-006 ]
4652 : [ 8.37727e-006 ]
4653 : [ 8.67661e-006 ]
4654 : [ 8.34264e-006 ]
4655 : [ 8.32215e-006 ]
4656 : [ 8.52392e-006 ]
4657 : [ 8.28309e-006 ]
4658 : [ 8.52289e-006 ]
4659 : [ 8.1674e-006  ]
4660 : [ 8.16998e-006 ]
4661 : [ 8.39531e-006 ]
4662 : [ 8.42896e-006 ]
4663 : [ 8.70413e-006 ]
4664 : [ 8.42455e-006 ]
4665 : [ 8.54533e-006 ]
4666 : [ 8.3844e-006  ]
4667 : [ 8.53605e-006 ]
4668 : [ 8.43197e-006 ]
4669 : [ 8.52076e-006 ]
4670 : [ 8.28306e-006 ]
4671 : [ 8.55428e-006 ]
4672 : [ 8.4288e-006  ]
4673 : [ 8.56374e-006 ]
4674 : [ 8.40231e-006 ]
4675 : [ 8.69446e-006 ]
4676 : [ 8.36757e-006 ]
4677 : [ 8.56198e-006 ]
4678 : [ 8.37791e-006 ]
4679 : [ 8.58663e-006 ]
4680 : [ 8.39906e-006 ]
4681 : [ 8.46011e-006 ]
4682 : [ 8.48434e-006 ]
4683 : [ 8.32103e-006 ]
4684 : [ 8.58386e-006 ]
4685 : [ 8.43123e-006 ]
4686 : [ 8.63731e-006 ]
4687 : [ 8.52783e-006 ]
4688 : [ 8.39158e-006 ]
4689 : [ 8.65509e-006 ]
4690 : [ 8.23545e-006 ]
4691 : [ 8.3821e-006  ]
4692 : [ 8.40338e-006 ]
4693 : [ 8.38363e-006 ]
4694 : [ 8.47544e-006 ]
4695 : [ 8.4648e-006  ]
4696 : [ 8.49352e-006 ]
4697 : [ 8.49669e-006 ]
4698 : [ 8.64915e-006 ]
4699 : [ 8.24452e-006 ]
4700 : [ 8.72081e-006 ]
4701 : [ 8.40856e-006 ]
4702 : [ 8.4682e-006  ]
4703 : [ 8.46526e-006 ]
4704 : [ 8.42084e-006 ]
4705 : [ 8.46186e-006 ]
4706 : [ 8.35903e-006 ]
4707 : [ 8.72344e-006 ]
4708 : [ 8.6816e-006  ]
4709 : [ 8.5202e-006  ]
4710 : [ 8.43285e-006 ]
4711 : [ 8.54107e-006 ]
4712 : [ 8.39829e-006 ]
4713 : [ 8.70463e-006 ]
4714 : [ 8.46236e-006 ]
4715 : [ 8.52621e-006 ]
4716 : [ 8.59668e-006 ]
4717 : [ 8.4386e-006  ]
4718 : [ 8.54713e-006 ]
4719 : [ 8.61023e-006 ]
4720 : [ 8.63793e-006 ]
4721 : [ 8.43717e-006 ]
4722 : [ 8.69424e-006 ]
4723 : [ 8.47048e-006 ]
4724 : [ 8.38466e-006 ]
4725 : [ 8.41523e-006 ]
4726 : [ 8.5142e-006  ]
4727 : [ 8.71494e-006 ]
4728 : [ 8.49131e-006 ]
4729 : [ 8.49837e-006 ]
4730 : [ 8.34528e-006 ]
4731 : [ 8.41099e-006 ]
4732 : [ 8.65806e-006 ]
4733 : [ 8.32975e-006 ]
4734 : [ 8.40443e-006 ]
4735 : [ 8.61343e-006 ]
4736 : [ 8.57467e-006 ]
4737 : [ 8.48906e-006 ]
4738 : [ 8.44152e-006 ]
4739 : [ 8.37501e-006 ]
4740 : [ 8.46006e-006 ]
4741 : [ 8.4125e-006  ]
4742 : [ 8.49858e-006 ]
4743 : [ 8.25203e-006 ]
4744 : [ 8.35929e-006 ]
4745 : [ 8.34487e-006 ]
4746 : [ 8.41211e-006 ]
4747 : [ 8.51536e-006 ]
4748 : [ 8.3333e-006  ]
4749 : [ 8.35031e-006 ]
4750 : [ 8.38636e-006 ]
4751 : [ 8.42279e-006 ]
4752 : [ 8.37266e-006 ]
4753 : [ 8.41184e-006 ]
4754 : [ 8.46819e-006 ]
4755 : [ 8.41232e-006 ]
4756 : [ 8.39566e-006 ]
4757 : [ 8.3903e-006  ]
4758 : [ 8.61657e-006 ]
4759 : [ 8.36546e-006 ]
4760 : [ 8.40265e-006 ]
4761 : [ 8.37169e-006 ]
4762 : [ 8.55541e-006 ]
4763 : [ 8.38075e-006 ]
4764 : [ 8.69553e-006 ]
4765 : [ 8.49963e-006 ]
4766 : [ 8.2866e-006  ]
4767 : [ 8.40801e-006 ]
4768 : [ 8.43637e-006 ]
4769 : [ 8.33762e-006 ]
4770 : [ 8.35327e-006 ]
4771 : [ 8.37319e-006 ]
4772 : [ 8.37783e-006 ]
4773 : [ 8.33509e-006 ]
4774 : [ 8.55504e-006 ]
4775 : [ 8.47027e-006 ]
4776 : [ 8.45287e-006 ]
4777 : [ 8.40667e-006 ]
4778 : [ 8.54551e-006 ]
4779 : [ 8.57222e-006 ]
4780 : [ 8.24772e-006 ]
4781 : [ 8.20038e-006 ]
4782 : [ 8.68185e-006 ]
4783 : [ 8.48559e-006 ]
4784 : [ 8.40917e-006 ]
4785 : [ 8.55718e-006 ]
4786 : [ 8.62056e-006 ]
4787 : [ 8.42167e-006 ]
4788 : [ 8.53286e-006 ]
4789 : [ 8.4493e-006  ]
4790 : [ 8.67095e-006 ]
4791 : [ 8.37936e-006 ]
4792 : [ 8.40563e-006 ]
4793 : [ 8.55127e-006 ]
4794 : [ 8.3351e-006  ]
4795 : [ 8.63641e-006 ]
4796 : [ 8.4914e-006  ]
4797 : [ 8.45873e-006 ]
4798 : [ 8.42892e-006 ]
4799 : [ 8.36334e-006 ]
4800 : [ 8.47097e-006 ]
4801 : [ 8.4778e-006  ]
4802 : [ 8.38587e-006 ]
4803 : [ 8.35007e-006 ]
4804 : [ 8.42746e-006 ]
4805 : [ 8.66478e-006 ]
4806 : [ 8.49217e-006 ]
4807 : [ 8.36988e-006 ]
4808 : [ 8.46342e-006 ]
4809 : [ 8.34166e-006 ]
4810 : [ 8.3098e-006  ]
4811 : [ 8.37742e-006 ]
4812 : [ 8.53042e-006 ]
4813 : [ 8.34386e-006 ]
4814 : [ 8.36215e-006 ]
4815 : [ 8.39447e-006 ]
4816 : [ 8.41423e-006 ]
4817 : [ 8.54086e-006 ]
4818 : [ 8.46463e-006 ]
4819 : [ 8.31543e-006 ]
4820 : [ 8.48435e-006 ]
4821 : [ 8.51231e-006 ]
4822 : [ 8.47949e-006 ]
4823 : [ 8.39901e-006 ]
4824 : [ 8.53787e-006 ]
4825 : [ 8.68971e-006 ]
4826 : [ 8.57793e-006 ]
4827 : [ 8.4144e-006  ]
4828 : [ 8.62696e-006 ]
4829 : [ 8.41547e-006 ]
4830 : [ 8.47737e-006 ]
4831 : [ 8.69059e-006 ]
4832 : [ 8.37176e-006 ]
4833 : [ 8.51352e-006 ]
4834 : [ 8.3183e-006  ]
4835 : [ 8.41742e-006 ]
4836 : [ 8.42201e-006 ]
4837 : [ 8.64588e-006 ]
4838 : [ 8.63224e-006 ]
4839 : [ 8.39328e-006 ]
4840 : [ 8.34167e-006 ]
4841 : [ 8.42006e-006 ]
4842 : [ 8.43407e-006 ]
4843 : [ 8.53172e-006 ]
4844 : [ 8.42512e-006 ]
4845 : [ 8.46912e-006 ]
4846 : [ 8.45475e-006 ]
4847 : [ 8.45383e-006 ]
4848 : [ 8.36391e-006 ]
4849 : [ 8.57444e-006 ]
4850 : [ 8.55873e-006 ]
4851 : [ 8.72671e-006 ]
4852 : [ 8.46134e-006 ]
4853 : [ 8.25967e-006 ]
4854 : [ 8.41276e-006 ]
4855 : [ 8.67067e-006 ]
4856 : [ 8.55362e-006 ]
4857 : [ 8.30797e-006 ]
4858 : [ 8.40999e-006 ]
4859 : [ 8.52706e-006 ]
4860 : [ 8.54883e-006 ]
4861 : [ 8.73967e-006 ]
4862 : [ 8.3676e-006  ]
4863 : [ 8.41861e-006 ]
4864 : [ 8.42097e-006 ]
4865 : [ 8.51563e-006 ]
4866 : [ 8.51028e-006 ]
4867 : [ 8.54997e-006 ]
4868 : [ 8.68055e-006 ]
4869 : [ 8.39747e-006 ]
4870 : [ 8.60476e-006 ]
4871 : [ 8.37343e-006 ]
4872 : [ 8.58111e-006 ]
4873 : [ 8.53297e-006 ]
4874 : [ 8.41496e-006 ]
4875 : [ 8.66746e-006 ]
4876 : [ 8.39464e-006 ]
4877 : [ 8.60639e-006 ]
4878 : [ 8.62864e-006 ]
4879 : [ 8.63012e-006 ]
4880 : [ 8.42169e-006 ]
4881 : [ 8.6334e-006  ]
4882 : [ 8.49808e-006 ]
4883 : [ 8.54866e-006 ]
4884 : [ 8.26897e-006 ]
4885 : [ 8.45446e-006 ]
4886 : [ 8.47596e-006 ]
4887 : [ 8.33111e-006 ]
4888 : [ 8.42158e-006 ]
4889 : [ 8.42276e-006 ]
4890 : [ 8.50469e-006 ]
4891 : [ 8.41779e-006 ]
4892 : [ 8.40981e-006 ]
4893 : [ 8.36727e-006 ]
4894 : [ 8.31701e-006 ]
4895 : [ 8.5307e-006  ]
4896 : [ 8.545e-006   ]
4897 : [ 8.35865e-006 ]
4898 : [ 8.56975e-006 ]
4899 : [ 8.64194e-006 ]
4900 : [ 8.44033e-006 ]
4901 : [ 8.40376e-006 ]
4902 : [ 8.43142e-006 ]
4903 : [ 8.32988e-006 ]
4904 : [ 8.39022e-006 ]
4905 : [ 8.17528e-006 ]
4906 : [ 8.68009e-006 ]
4907 : [ 8.517e-006   ]
4908 : [ 8.46681e-006 ]
4909 : [ 8.44933e-006 ]
4910 : [ 8.50726e-006 ]
4911 : [ 8.48307e-006 ]
4912 : [ 8.41067e-006 ]
4913 : [ 8.47903e-006 ]
4914 : [ 8.38063e-006 ]
4915 : [ 8.38387e-006 ]
4916 : [ 8.39403e-006 ]
4917 : [ 8.41351e-006 ]
4918 : [ 8.44564e-006 ]
4919 : [ 8.47643e-006 ]
4920 : [ 8.37353e-006 ]
4921 : [ 8.59235e-006 ]
4922 : [ 8.54249e-006 ]
4923 : [ 8.34847e-006 ]
4924 : [ 8.45447e-006 ]
4925 : [ 8.31607e-006 ]
4926 : [ 8.49993e-006 ]
4927 : [ 8.37383e-006 ]
4928 : [ 8.57842e-006 ]
4929 : [ 8.36017e-006 ]
4930 : [ 8.45864e-006 ]
4931 : [ 8.40249e-006 ]
4932 : [ 8.43384e-006 ]
4933 : [ 8.70534e-006 ]
4934 : [ 8.65459e-006 ]
4935 : [ 8.48718e-006 ]
4936 : [ 8.42226e-006 ]
4937 : [ 8.35889e-006 ]
4938 : [ 8.59951e-006 ]
4939 : [ 8.42887e-006 ]
4940 : [ 8.33581e-006 ]
4941 : [ 8.38843e-006 ]
4942 : [ 8.39027e-006 ]
4943 : [ 8.35376e-006 ]
4944 : [ 8.49167e-006 ]
4945 : [ 8.56739e-006 ]
4946 : [ 8.25372e-006 ]
4947 : [ 8.46713e-006 ]
4948 : [ 8.5319e-006  ]
4949 : [ 8.2759e-006  ]
4950 : [ 8.62478e-006 ]
4951 : [ 8.58932e-006 ]
4952 : [ 8.18529e-006 ]
4953 : [ 8.39701e-006 ]
4954 : [ 8.54066e-006 ]
4955 : [ 8.4097e-006  ]
4956 : [ 8.67173e-006 ]
4957 : [ 8.42075e-006 ]
4958 : [ 8.43801e-006 ]
4959 : [ 8.75121e-006 ]
4960 : [ 8.27452e-006 ]
4961 : [ 8.52317e-006 ]
4962 : [ 8.55306e-006 ]
4963 : [ 8.44357e-006 ]
4964 : [ 8.5188e-006  ]
4965 : [ 8.48088e-006 ]
4966 : [ 8.38299e-006 ]
4967 : [ 8.66014e-006 ]
4968 : [ 8.34393e-006 ]
4969 : [ 8.35082e-006 ]
4970 : [ 8.35726e-006 ]
4971 : [ 8.29812e-006 ]
4972 : [ 8.66393e-006 ]
4973 : [ 8.52548e-006 ]
4974 : [ 8.38996e-006 ]
4975 : [ 8.53185e-006 ]
4976 : [ 8.41855e-006 ]
4977 : [ 8.48708e-006 ]
4978 : [ 8.4616e-006  ]
4979 : [ 8.54799e-006 ]
4980 : [ 8.60244e-006 ]
4981 : [ 8.63038e-006 ]
4982 : [ 8.40579e-006 ]
4983 : [ 8.57195e-006 ]
4984 : [ 8.45145e-006 ]
4985 : [ 8.18905e-006 ]
4986 : [ 8.38773e-006 ]
4987 : [ 8.68923e-006 ]
4988 : [ 8.55417e-006 ]
4989 : [ 8.53283e-006 ]
4990 : [ 8.45844e-006 ]
4991 : [ 8.69376e-006 ]
4992 : [ 8.48943e-006 ]
4993 : [ 8.34168e-006 ]
4994 : [ 8.36393e-006 ]
4995 : [ 8.45219e-006 ]
4996 : [ 8.381e-006   ]
4997 : [ 8.35539e-006 ]
4998 : [ 8.30107e-006 ]
4999 : [ 8.57573e-006 ]
5000 : [ 8.5471e-006  ]
5001 : [ 8.41931e-006 ]
5002 : [ 8.26098e-006 ]
5003 : [ 8.663e-006   ]
5004 : [ 8.39192e-006 ]
5005 : [ 8.39497e-006 ]
5006 : [ 8.38205e-006 ]
5007 : [ 8.51319e-006 ]
5008 : [ 8.48386e-006 ]
5009 : [ 8.5183e-006  ]
5010 : [ 8.60973e-006 ]
5011 : [ 8.31e-006    ]
5012 : [ 8.38388e-006 ]
5013 : [ 8.41211e-006 ]
5014 : [ 8.48552e-006 ]
5015 : [ 8.55331e-006 ]
5016 : [ 8.58755e-006 ]
5017 : [ 8.23723e-006 ]
5018 : [ 8.53572e-006 ]
5019 : [ 8.34133e-006 ]
5020 : [ 8.54533e-006 ]
5021 : [ 8.48304e-006 ]
5022 : [ 8.38144e-006 ]
5023 : [ 8.46483e-006 ]
5024 : [ 8.64728e-006 ]
5025 : [ 8.51658e-006 ]
5026 : [ 8.38404e-006 ]
5027 : [ 8.36415e-006 ]
5028 : [ 8.3744e-006  ]
5029 : [ 8.73303e-006 ]
5030 : [ 8.43449e-006 ]
5031 : [ 8.40612e-006 ]
5032 : [ 8.56694e-006 ]
5033 : [ 8.33968e-006 ]
5034 : [ 8.37756e-006 ]
5035 : [ 8.63154e-006 ]
5036 : [ 8.42118e-006 ]
5037 : [ 8.40977e-006 ]
5038 : [ 8.55554e-006 ]
5039 : [ 8.36713e-006 ]
5040 : [ 8.66155e-006 ]
5041 : [ 8.3896e-006  ]
5042 : [ 8.60526e-006 ]
5043 : [ 8.55596e-006 ]
5044 : [ 8.46736e-006 ]
5045 : [ 8.5191e-006  ]
5046 : [ 8.51028e-006 ]
5047 : [ 8.35027e-006 ]
5048 : [ 8.60254e-006 ]
5049 : [ 8.44837e-006 ]
5050 : [ 8.36666e-006 ]
5051 : [ 8.43616e-006 ]
5052 : [ 8.4237e-006  ]
5053 : [ 8.15053e-006 ]
5054 : [ 8.56322e-006 ]
5055 : [ 8.3891e-006  ]
5056 : [ 8.61673e-006 ]
5057 : [ 8.40087e-006 ]
5058 : [ 8.41231e-006 ]
5059 : [ 8.48797e-006 ]
5060 : [ 8.39323e-006 ]
5061 : [ 8.49603e-006 ]
5062 : [ 8.54727e-006 ]
5063 : [ 8.58775e-006 ]
5064 : [ 8.71324e-006 ]
5065 : [ 8.59588e-006 ]
5066 : [ 8.37418e-006 ]
5067 : [ 8.57245e-006 ]
5068 : [ 8.59427e-006 ]
5069 : [ 8.38905e-006 ]
5070 : [ 8.46036e-006 ]
5071 : [ 8.44678e-006 ]
5072 : [ 8.61354e-006 ]
5073 : [ 8.51214e-006 ]
5074 : [ 8.52389e-006 ]
5075 : [ 8.40366e-006 ]
5076 : [ 8.63195e-006 ]
5077 : [ 8.56046e-006 ]
5078 : [ 8.44041e-006 ]
5079 : [ 8.3678e-006  ]
5080 : [ 8.52273e-006 ]
5081 : [ 8.30771e-006 ]
5082 : [ 8.29033e-006 ]
5083 : [ 8.46214e-006 ]
5084 : [ 8.49126e-006 ]
5085 : [ 8.4051e-006  ]
5086 : [ 8.53441e-006 ]
5087 : [ 8.45009e-006 ]
5088 : [ 8.60353e-006 ]
5089 : [ 8.37386e-006 ]
5090 : [ 8.56498e-006 ]
5091 : [ 8.53578e-006 ]
5092 : [ 8.40097e-006 ]
5093 : [ 8.34575e-006 ]
5094 : [ 8.50416e-006 ]
5095 : [ 8.66779e-006 ]
5096 : [ 8.34733e-006 ]
5097 : [ 8.41579e-006 ]
5098 : [ 8.39115e-006 ]
5099 : [ 8.70501e-006 ]
5100 : [ 8.49417e-006 ]
5101 : [ 8.40992e-006 ]
5102 : [ 8.46992e-006 ]
5103 : [ 8.38593e-006 ]
5104 : [ 8.37565e-006 ]
5105 : [ 8.36948e-006 ]
5106 : [ 8.52533e-006 ]
5107 : [ 8.33196e-006 ]
5108 : [ 8.18914e-006 ]
5109 : [ 8.36118e-006 ]
5110 : [ 8.42009e-006 ]
5111 : [ 8.50411e-006 ]
5112 : [ 8.42641e-006 ]
5113 : [ 8.27227e-006 ]
5114 : [ 8.49923e-006 ]
5115 : [ 8.70323e-006 ]
5116 : [ 8.53996e-006 ]
5117 : [ 8.46635e-006 ]
5118 : [ 8.43101e-006 ]
5119 : [ 8.68283e-006 ]
5120 : [ 8.3017e-006  ]
5121 : [ 8.39394e-006 ]
5122 : [ 8.33865e-006 ]
5123 : [ 8.44806e-006 ]
5124 : [ 8.25139e-006 ]
5125 : [ 8.58421e-006 ]
5126 : [ 8.5198e-006  ]
5127 : [ 8.32719e-006 ]
5128 : [ 8.37986e-006 ]
5129 : [ 8.55324e-006 ]
5130 : [ 8.41981e-006 ]
5131 : [ 8.64072e-006 ]
5132 : [ 8.4516e-006  ]
5133 : [ 8.19036e-006 ]
5134 : [ 8.2993e-006  ]
5135 : [ 8.42997e-006 ]
5136 : [ 8.31363e-006 ]
5137 : [ 8.58021e-006 ]
5138 : [ 8.35856e-006 ]
5139 : [ 8.46778e-006 ]
5140 : [ 8.38384e-006 ]
5141 : [ 8.21656e-006 ]
5142 : [ 8.53086e-006 ]
5143 : [ 8.7168e-006  ]
5144 : [ 8.51405e-006 ]
5145 : [ 8.53295e-006 ]
5146 : [ 8.58123e-006 ]
5147 : [ 8.57464e-006 ]
5148 : [ 8.43833e-006 ]
5149 : [ 8.2133e-006  ]
5150 : [ 8.40841e-006 ]
5151 : [ 8.33086e-006 ]
5152 : [ 8.50047e-006 ]
5153 : [ 8.50731e-006 ]
5154 : [ 8.38396e-006 ]
5155 : [ 8.2877e-006  ]
5156 : [ 8.36085e-006 ]
5157 : [ 8.48611e-006 ]
5158 : [ 8.64341e-006 ]
5159 : [ 8.48714e-006 ]
5160 : [ 8.43673e-006 ]
5161 : [ 8.44513e-006 ]
5162 : [ 8.359e-006   ]
5163 : [ 8.64983e-006 ]
5164 : [ 8.43386e-006 ]
5165 : [ 8.64102e-006 ]
5166 : [ 8.42694e-006 ]
5167 : [ 8.39867e-006 ]
5168 : [ 8.56596e-006 ]
5169 : [ 8.36176e-006 ]
5170 : [ 8.44627e-006 ]
5171 : [ 8.29084e-006 ]
5172 : [ 8.67622e-006 ]
5173 : [ 8.36143e-006 ]
5174 : [ 8.38308e-006 ]
5175 : [ 8.42718e-006 ]
5176 : [ 8.44718e-006 ]
5177 : [ 8.44821e-006 ]
5178 : [ 8.49056e-006 ]
5179 : [ 8.63532e-006 ]
5180 : [ 8.55112e-006 ]
5181 : [ 8.36503e-006 ]
5182 : [ 8.51354e-006 ]
5183 : [ 8.50458e-006 ]
5184 : [ 8.37856e-006 ]
5185 : [ 8.33954e-006 ]
5186 : [ 8.45334e-006 ]
5187 : [ 8.33117e-006 ]
5188 : [ 8.52296e-006 ]
5189 : [ 8.33984e-006 ]
5190 : [ 8.61912e-006 ]
5191 : [ 8.39576e-006 ]
5192 : [ 8.32069e-006 ]
5193 : [ 8.4812e-006  ]
5194 : [ 8.24272e-006 ]
5195 : [ 8.57508e-006 ]
5196 : [ 8.51641e-006 ]
5197 : [ 8.22231e-006 ]
5198 : [ 8.71211e-006 ]
5199 : [ 8.49186e-006 ]
5200 : [ 8.43221e-006 ]
5201 : [ 8.56802e-006 ]
5202 : [ 8.34266e-006 ]
5203 : [ 8.69704e-006 ]
5204 : [ 8.37439e-006 ]
5205 : [ 8.3345e-006  ]
5206 : [ 8.55171e-006 ]
5207 : [ 8.70784e-006 ]
5208 : [ 8.50791e-006 ]
5209 : [ 8.60794e-006 ]
5210 : [ 8.49846e-006 ]
5211 : [ 8.62574e-006 ]
5212 : [ 8.29141e-006 ]
5213 : [ 8.33798e-006 ]
5214 : [ 8.36132e-006 ]
5215 : [ 8.37232e-006 ]
5216 : [ 8.42975e-006 ]
5217 : [ 8.56769e-006 ]
5218 : [ 8.41474e-006 ]
5219 : [ 8.50677e-006 ]
5220 : [ 8.53501e-006 ]
5221 : [ 8.33913e-006 ]
5222 : [ 8.66445e-006 ]
5223 : [ 8.37695e-006 ]
5224 : [ 8.41228e-006 ]
5225 : [ 8.36854e-006 ]
5226 : [ 8.48567e-006 ]
5227 : [ 8.44425e-006 ]
5228 : [ 8.48795e-006 ]
5229 : [ 8.45764e-006 ]
5230 : [ 8.67472e-006 ]
5231 : [ 8.45322e-006 ]
5232 : [ 8.40037e-006 ]
5233 : [ 8.4169e-006  ]
5234 : [ 8.17146e-006 ]
5235 : [ 8.38989e-006 ]
5236 : [ 8.40295e-006 ]
5237 : [ 8.42129e-006 ]
5238 : [ 8.31518e-006 ]
5239 : [ 8.67076e-006 ]
5240 : [ 8.39952e-006 ]
5241 : [ 8.40508e-006 ]
5242 : [ 8.69441e-006 ]
5243 : [ 8.42913e-006 ]
5244 : [ 8.43822e-006 ]
5245 : [ 8.37437e-006 ]
5246 : [ 8.42636e-006 ]
5247 : [ 8.41402e-006 ]
5248 : [ 8.68599e-006 ]
5249 : [ 8.44318e-006 ]
5250 : [ 8.41111e-006 ]
5251 : [ 8.68491e-006 ]
5252 : [ 8.28512e-006 ]
5253 : [ 8.39785e-006 ]
5254 : [ 8.57106e-006 ]
5255 : [ 8.37354e-006 ]
5256 : [ 8.47225e-006 ]
5257 : [ 8.54571e-006 ]
5258 : [ 8.41098e-006 ]
5259 : [ 8.68512e-006 ]
5260 : [ 8.56463e-006 ]
5261 : [ 8.43648e-006 ]
5262 : [ 8.21671e-006 ]
5263 : [ 8.44015e-006 ]
5264 : [ 8.54961e-006 ]
5265 : [ 8.43473e-006 ]
5266 : [ 8.43479e-006 ]
5267 : [ 8.31463e-006 ]
5268 : [ 8.32623e-006 ]
5269 : [ 8.3143e-006  ]
5270 : [ 8.54046e-006 ]
5271 : [ 8.63604e-006 ]
5272 : [ 8.45202e-006 ]
5273 : [ 8.59236e-006 ]
5274 : [ 8.5163e-006  ]
5275 : [ 8.43078e-006 ]
5276 : [ 8.26968e-006 ]
5277 : [ 8.63484e-006 ]
5278 : [ 8.39969e-006 ]
5279 : [ 8.244e-006   ]
5280 : [ 8.51235e-006 ]
5281 : [ 8.43524e-006 ]
5282 : [ 8.38407e-006 ]
5283 : [ 8.46288e-006 ]
5284 : [ 8.38738e-006 ]
5285 : [ 8.40123e-006 ]
5286 : [ 8.39811e-006 ]
5287 : [ 8.40644e-006 ]
5288 : [ 8.43887e-006 ]
5289 : [ 8.4321e-006  ]
5290 : [ 8.48699e-006 ]
5291 : [ 8.24253e-006 ]
5292 : [ 8.3671e-006  ]
5293 : [ 8.47231e-006 ]
5294 : [ 8.3929e-006  ]
5295 : [ 8.42477e-006 ]
5296 : [ 8.51674e-006 ]
5297 : [ 8.29234e-006 ]
5298 : [ 8.14788e-006 ]
5299 : [ 8.61846e-006 ]
5300 : [ 8.48851e-006 ]
5301 : [ 8.5471e-006  ]
5302 : [ 8.46446e-006 ]
5303 : [ 8.40639e-006 ]
5304 : [ 8.41453e-006 ]
5305 : [ 8.43542e-006 ]
5306 : [ 8.57536e-006 ]
5307 : [ 8.64688e-006 ]
5308 : [ 8.44216e-006 ]
5309 : [ 8.39561e-006 ]
5310 : [ 8.48981e-006 ]
5311 : [ 8.37347e-006 ]
5312 : [ 8.37198e-006 ]
5313 : [ 8.67184e-006 ]
5314 : [ 8.40745e-006 ]
5315 : [ 8.3743e-006  ]
5316 : [ 8.69183e-006 ]
5317 : [ 8.39527e-006 ]
5318 : [ 8.39861e-006 ]
5319 : [ 8.38881e-006 ]
5320 : [ 8.60693e-006 ]
5321 : [ 8.55762e-006 ]
5322 : [ 8.47675e-006 ]
5323 : [ 8.32972e-006 ]
5324 : [ 8.31149e-006 ]
5325 : [ 8.36693e-006 ]
5326 : [ 8.42425e-006 ]
5327 : [ 8.42846e-006 ]
5328 : [ 8.46605e-006 ]
5329 : [ 8.38989e-006 ]
5330 : [ 8.29974e-006 ]
5331 : [ 8.5759e-006  ]
5332 : [ 8.37523e-006 ]
5333 : [ 8.69191e-006 ]
5334 : [ 8.59572e-006 ]
5335 : [ 8.29453e-006 ]
5336 : [ 8.28185e-006 ]
5337 : [ 8.30128e-006 ]
5338 : [ 8.43247e-006 ]
5339 : [ 8.55159e-006 ]
5340 : [ 8.5146e-006  ]
5341 : [ 8.41889e-006 ]
5342 : [ 8.45914e-006 ]
5343 : [ 8.57827e-006 ]
5344 : [ 8.4782e-006  ]
5345 : [ 8.38843e-006 ]
5346 : [ 8.61165e-006 ]
5347 : [ 8.67323e-006 ]
5348 : [ 8.53393e-006 ]
5349 : [ 8.50383e-006 ]
5350 : [ 8.43996e-006 ]
5351 : [ 8.43922e-006 ]
5352 : [ 8.51308e-006 ]
5353 : [ 8.37579e-006 ]
5354 : [ 8.39302e-006 ]
5355 : [ 8.30497e-006 ]
5356 : [ 8.42996e-006 ]
5357 : [ 8.3305e-006  ]
5358 : [ 8.51803e-006 ]
5359 : [ 8.6297e-006  ]
5360 : [ 8.70296e-006 ]
5361 : [ 8.37619e-006 ]
5362 : [ 8.25746e-006 ]
5363 : [ 8.4601e-006  ]
5364 : [ 8.57956e-006 ]
5365 : [ 8.41304e-006 ]
5366 : [ 8.51457e-006 ]
5367 : [ 8.40721e-006 ]
5368 : [ 8.59602e-006 ]
5369 : [ 8.69124e-006 ]
5370 : [ 8.55364e-006 ]
5371 : [ 8.45691e-006 ]
5372 : [ 8.53777e-006 ]
5373 : [ 8.43474e-006 ]
5374 : [ 8.29053e-006 ]
5375 : [ 8.65215e-006 ]
5376 : [ 8.38885e-006 ]
5377 : [ 8.41819e-006 ]
5378 : [ 8.34161e-006 ]
5379 : [ 8.35181e-006 ]
5380 : [ 8.55665e-006 ]
5381 : [ 8.43751e-006 ]
5382 : [ 8.4677e-006  ]
5383 : [ 8.62236e-006 ]
5384 : [ 8.43207e-006 ]
5385 : [ 8.19616e-006 ]
5386 : [ 8.43975e-006 ]
5387 : [ 8.22613e-006 ]
5388 : [ 8.27071e-006 ]
5389 : [ 8.55689e-006 ]
5390 : [ 8.52693e-006 ]
5391 : [ 8.6301e-006  ]
5392 : [ 8.4174e-006  ]
5393 : [ 8.49074e-006 ]
5394 : [ 8.65508e-006 ]
5395 : [ 8.66981e-006 ]
5396 : [ 8.3377e-006  ]
5397 : [ 8.39992e-006 ]
5398 : [ 8.40272e-006 ]
5399 : [ 8.51879e-006 ]
5400 : [ 8.38652e-006 ]
5401 : [ 8.50136e-006 ]
5402 : [ 8.42068e-006 ]
5403 : [ 8.37845e-006 ]
5404 : [ 8.40773e-006 ]
5405 : [ 8.64753e-006 ]
5406 : [ 8.38919e-006 ]
5407 : [ 8.51879e-006 ]
5408 : [ 8.45469e-006 ]
5409 : [ 8.58637e-006 ]
5410 : [ 8.37937e-006 ]
5411 : [ 8.43218e-006 ]
5412 : [ 8.61155e-006 ]
5413 : [ 8.28074e-006 ]
5414 : [ 8.60054e-006 ]
5415 : [ 8.41787e-006 ]
5416 : [ 8.39923e-006 ]
5417 : [ 8.44925e-006 ]
5418 : [ 8.56444e-006 ]
5419 : [ 8.3763e-006  ]
5420 : [ 8.37003e-006 ]
5421 : [ 8.38984e-006 ]
5422 : [ 8.42974e-006 ]
5423 : [ 8.47052e-006 ]
5424 : [ 8.38711e-006 ]
5425 : [ 8.39426e-006 ]
5426 : [ 8.26568e-006 ]
5427 : [ 8.44918e-006 ]
5428 : [ 8.47545e-006 ]
5429 : [ 8.38717e-006 ]
5430 : [ 8.43537e-006 ]
5431 : [ 8.39636e-006 ]
5432 : [ 8.5256e-006  ]
5433 : [ 8.46725e-006 ]
5434 : [ 8.31588e-006 ]
5435 : [ 8.64612e-006 ]
5436 : [ 8.45995e-006 ]
5437 : [ 8.46813e-006 ]
5438 : [ 8.42724e-006 ]
5439 : [ 8.5058e-006  ]
5440 : [ 8.41597e-006 ]
5441 : [ 8.63377e-006 ]
5442 : [ 8.40753e-006 ]
5443 : [ 8.30842e-006 ]
5444 : [ 8.50793e-006 ]
5445 : [ 8.45435e-006 ]
5446 : [ 8.48553e-006 ]
5447 : [ 8.51664e-006 ]
5448 : [ 8.56425e-006 ]
5449 : [ 8.52771e-006 ]
5450 : [ 8.26421e-006 ]
5451 : [ 8.5149e-006  ]
5452 : [ 8.55233e-006 ]
5453 : [ 8.30452e-006 ]
5454 : [ 8.44471e-006 ]
5455 : [ 8.38404e-006 ]
5456 : [ 8.26979e-006 ]
5457 : [ 8.40984e-006 ]
5458 : [ 8.50671e-006 ]
5459 : [ 8.57776e-006 ]
5460 : [ 8.39498e-006 ]
5461 : [ 8.25957e-006 ]
5462 : [ 8.18902e-006 ]
5463 : [ 8.41331e-006 ]
5464 : [ 8.40294e-006 ]
5465 : [ 8.7272e-006  ]
5466 : [ 8.39856e-006 ]
5467 : [ 8.33906e-006 ]
5468 : [ 8.36547e-006 ]
5469 : [ 8.66984e-006 ]
5470 : [ 8.38445e-006 ]
5471 : [ 8.57e-006    ]
5472 : [ 8.5107e-006  ]
5473 : [ 8.45119e-006 ]
5474 : [ 8.71978e-006 ]
5475 : [ 8.69796e-006 ]
5476 : [ 8.37857e-006 ]
5477 : [ 8.38784e-006 ]
5478 : [ 8.44516e-006 ]
5479 : [ 8.46055e-006 ]
5480 : [ 8.37568e-006 ]
5481 : [ 8.39947e-006 ]
5482 : [ 8.46077e-006 ]
5483 : [ 8.35972e-006 ]
5484 : [ 8.38799e-006 ]
5485 : [ 8.60952e-006 ]
5486 : [ 8.42909e-006 ]
5487 : [ 8.3965e-006  ]
5488 : [ 8.60267e-006 ]
5489 : [ 8.38357e-006 ]
5490 : [ 8.65448e-006 ]
5491 : [ 8.2839e-006  ]
5492 : [ 8.42076e-006 ]
5493 : [ 8.41284e-006 ]
5494 : [ 8.57262e-006 ]
5495 : [ 8.37598e-006 ]
5496 : [ 8.38297e-006 ]
5497 : [ 8.311e-006   ]
5498 : [ 8.62471e-006 ]
5499 : [ 8.39834e-006 ]
5500 : [ 8.73282e-006 ]
5501 : [ 8.61296e-006 ]
5502 : [ 8.68948e-006 ]
5503 : [ 8.4395e-006  ]
5504 : [ 8.35604e-006 ]
5505 : [ 8.40391e-006 ]
5506 : [ 8.62596e-006 ]
5507 : [ 8.39435e-006 ]
5508 : [ 8.62879e-006 ]
5509 : [ 8.69026e-006 ]
5510 : [ 8.35984e-006 ]
5511 : [ 8.6803e-006  ]
5512 : [ 8.36418e-006 ]
5513 : [ 8.32096e-006 ]
5514 : [ 8.44999e-006 ]
5515 : [ 8.3397e-006  ]
5516 : [ 8.53457e-006 ]
5517 : [ 8.47624e-006 ]
5518 : [ 8.67491e-006 ]
5519 : [ 8.65139e-006 ]
5520 : [ 8.42256e-006 ]
5521 : [ 8.32466e-006 ]
5522 : [ 8.38303e-006 ]
5523 : [ 8.66325e-006 ]
5524 : [ 8.54616e-006 ]
5525 : [ 8.3582e-006  ]
5526 : [ 8.33508e-006 ]
5527 : [ 8.68822e-006 ]
5528 : [ 8.47143e-006 ]
5529 : [ 8.36514e-006 ]
5530 : [ 8.41793e-006 ]
5531 : [ 8.35612e-006 ]
5532 : [ 8.58618e-006 ]
5533 : [ 8.26685e-006 ]
5534 : [ 8.34991e-006 ]
5535 : [ 8.55924e-006 ]
5536 : [ 8.72778e-006 ]
5537 : [ 8.27655e-006 ]
5538 : [ 8.39624e-006 ]
5539 : [ 8.66051e-006 ]
5540 : [ 8.4853e-006  ]
5541 : [ 8.56203e-006 ]
5542 : [ 8.51902e-006 ]
5543 : [ 8.4033e-006  ]
5544 : [ 8.52706e-006 ]
5545 : [ 8.42371e-006 ]
5546 : [ 8.48768e-006 ]
5547 : [ 8.38326e-006 ]
5548 : [ 8.5458e-006  ]
5549 : [ 8.54012e-006 ]
5550 : [ 8.41188e-006 ]
5551 : [ 8.35738e-006 ]
5552 : [ 8.48514e-006 ]
5553 : [ 8.54582e-006 ]
5554 : [ 8.44303e-006 ]
5555 : [ 8.42071e-006 ]
5556 : [ 8.37781e-006 ]
5557 : [ 8.38265e-006 ]
5558 : [ 8.50719e-006 ]
5559 : [ 8.424e-006   ]
5560 : [ 8.42465e-006 ]
5561 : [ 8.65195e-006 ]
5562 : [ 8.41436e-006 ]
5563 : [ 8.559e-006   ]
5564 : [ 8.38433e-006 ]
5565 : [ 8.53224e-006 ]
5566 : [ 8.2759e-006  ]
5567 : [ 8.61428e-006 ]
5568 : [ 8.35874e-006 ]
5569 : [ 8.65035e-006 ]
5570 : [ 8.53573e-006 ]
5571 : [ 8.59404e-006 ]
5572 : [ 8.24457e-006 ]
5573 : [ 8.65853e-006 ]
5574 : [ 8.43085e-006 ]
5575 : [ 8.39097e-006 ]
5576 : [ 8.41425e-006 ]
5577 : [ 8.45578e-006 ]
5578 : [ 8.43917e-006 ]
5579 : [ 8.63989e-006 ]
5580 : [ 8.50095e-006 ]
5581 : [ 8.40333e-006 ]
5582 : [ 8.30514e-006 ]
5583 : [ 8.52916e-006 ]
5584 : [ 8.24526e-006 ]
5585 : [ 8.3492e-006  ]
5586 : [ 8.41774e-006 ]
5587 : [ 8.42597e-006 ]
5588 : [ 8.36192e-006 ]
5589 : [ 8.45842e-006 ]
5590 : [ 8.62448e-006 ]
5591 : [ 8.47765e-006 ]
5592 : [ 8.62683e-006 ]
5593 : [ 8.25378e-006 ]
5594 : [ 8.40499e-006 ]
5595 : [ 8.37434e-006 ]
5596 : [ 8.41234e-006 ]
5597 : [ 8.35744e-006 ]
5598 : [ 8.50065e-006 ]
5599 : [ 8.3791e-006  ]
5600 : [ 8.63194e-006 ]
5601 : [ 8.39008e-006 ]
5602 : [ 8.37122e-006 ]
5603 : [ 8.4031e-006  ]
5604 : [ 8.40086e-006 ]
5605 : [ 8.51781e-006 ]
5606 : [ 8.40762e-006 ]
5607 : [ 8.41168e-006 ]
5608 : [ 8.27401e-006 ]
5609 : [ 8.45674e-006 ]
5610 : [ 8.33306e-006 ]
5611 : [ 8.42726e-006 ]
5612 : [ 8.58209e-006 ]
5613 : [ 8.37391e-006 ]
5614 : [ 8.57243e-006 ]
5615 : [ 8.40581e-006 ]
5616 : [ 8.3437e-006  ]
5617 : [ 8.33712e-006 ]
5618 : [ 8.53092e-006 ]
5619 : [ 8.39956e-006 ]
5620 : [ 8.52084e-006 ]
5621 : [ 8.46079e-006 ]
5622 : [ 8.53278e-006 ]
5623 : [ 8.31292e-006 ]
5624 : [ 8.41113e-006 ]
5625 : [ 8.44046e-006 ]
5626 : [ 8.54578e-006 ]
5627 : [ 8.69411e-006 ]
5628 : [ 8.34964e-006 ]
5629 : [ 8.6808e-006  ]
5630 : [ 8.40351e-006 ]
5631 : [ 8.35442e-006 ]
5632 : [ 8.69811e-006 ]
5633 : [ 8.41639e-006 ]
5634 : [ 8.59761e-006 ]
5635 : [ 8.33941e-006 ]
5636 : [ 8.58937e-006 ]
5637 : [ 8.58315e-006 ]
5638 : [ 8.49449e-006 ]
5639 : [ 8.68518e-006 ]
5640 : [ 8.39669e-006 ]
5641 : [ 8.33188e-006 ]
5642 : [ 8.64772e-006 ]
5643 : [ 8.35204e-006 ]
5644 : [ 8.41595e-006 ]
5645 : [ 8.28352e-006 ]
5646 : [ 8.34321e-006 ]
5647 : [ 8.45118e-006 ]
5648 : [ 8.44693e-006 ]
5649 : [ 8.3145e-006  ]
5650 : [ 8.4229e-006  ]
5651 : [ 8.55505e-006 ]
5652 : [ 8.62194e-006 ]
5653 : [ 8.65809e-006 ]
5654 : [ 8.35878e-006 ]
5655 : [ 8.4736e-006  ]
5656 : [ 8.35341e-006 ]
5657 : [ 8.36393e-006 ]
5658 : [ 8.42821e-006 ]
5659 : [ 8.4741e-006  ]
5660 : [ 8.54313e-006 ]
5661 : [ 8.43963e-006 ]
5662 : [ 8.7038e-006  ]
5663 : [ 8.38414e-006 ]
5664 : [ 8.49602e-006 ]
5665 : [ 8.58541e-006 ]
5666 : [ 8.61778e-006 ]
5667 : [ 8.58937e-006 ]
5668 : [ 8.23582e-006 ]
5669 : [ 8.43709e-006 ]
5670 : [ 8.7286e-006  ]
5671 : [ 8.35393e-006 ]
5672 : [ 8.70758e-006 ]
5673 : [ 8.4772e-006  ]
5674 : [ 8.42063e-006 ]
5675 : [ 8.33757e-006 ]
5676 : [ 8.62304e-006 ]
5677 : [ 8.50644e-006 ]
5678 : [ 8.50522e-006 ]
5679 : [ 8.63773e-006 ]
5680 : [ 8.46123e-006 ]
5681 : [ 8.38622e-006 ]
5682 : [ 8.50421e-006 ]
5683 : [ 8.32827e-006 ]
5684 : [ 8.45864e-006 ]
5685 : [ 8.53715e-006 ]
5686 : [ 8.48768e-006 ]
5687 : [ 8.38373e-006 ]
5688 : [ 8.48177e-006 ]
5689 : [ 8.52272e-006 ]
5690 : [ 8.44828e-006 ]
5691 : [ 8.44688e-006 ]
5692 : [ 8.39227e-006 ]
5693 : [ 8.43959e-006 ]
5694 : [ 8.36034e-006 ]
5695 : [ 8.46519e-006 ]
5696 : [ 8.32851e-006 ]
5697 : [ 8.42196e-006 ]
5698 : [ 8.43353e-006 ]
5699 : [ 8.51282e-006 ]
5700 : [ 8.56282e-006 ]
5701 : [ 8.42975e-006 ]
5702 : [ 8.4696e-006  ]
5703 : [ 8.40816e-006 ]
5704 : [ 8.61803e-006 ]
5705 : [ 8.37416e-006 ]
5706 : [ 8.42152e-006 ]
5707 : [ 8.31673e-006 ]
5708 : [ 8.40368e-006 ]
5709 : [ 8.50827e-006 ]
5710 : [ 8.48666e-006 ]
5711 : [ 8.42269e-006 ]
5712 : [ 8.49398e-006 ]
5713 : [ 8.42326e-006 ]
5714 : [ 8.5168e-006  ]
5715 : [ 8.69588e-006 ]
5716 : [ 8.33398e-006 ]
5717 : [ 8.42223e-006 ]
5718 : [ 8.58919e-006 ]
5719 : [ 8.38023e-006 ]
5720 : [ 8.43034e-006 ]
5721 : [ 8.45642e-006 ]
5722 : [ 8.31857e-006 ]
5723 : [ 8.38974e-006 ]
5724 : [ 8.48486e-006 ]
5725 : [ 8.52675e-006 ]
5726 : [ 8.42494e-006 ]
5727 : [ 8.4299e-006  ]
5728 : [ 8.52438e-006 ]
5729 : [ 8.48597e-006 ]
5730 : [ 8.51976e-006 ]
5731 : [ 8.69979e-006 ]
5732 : [ 8.38528e-006 ]
5733 : [ 8.44738e-006 ]
5734 : [ 8.42726e-006 ]
5735 : [ 8.62868e-006 ]
5736 : [ 8.40403e-006 ]
5737 : [ 8.48904e-006 ]
5738 : [ 8.58017e-006 ]
5739 : [ 8.56251e-006 ]
5740 : [ 8.43668e-006 ]
5741 : [ 8.37967e-006 ]
5742 : [ 8.50979e-006 ]
5743 : [ 8.457e-006   ]
5744 : [ 8.36207e-006 ]
5745 : [ 8.34429e-006 ]
5746 : [ 8.4017e-006  ]
5747 : [ 8.44208e-006 ]
5748 : [ 8.35345e-006 ]
5749 : [ 8.38469e-006 ]
5750 : [ 8.37712e-006 ]
5751 : [ 8.43268e-006 ]
5752 : [ 8.39926e-006 ]
5753 : [ 8.40749e-006 ]
5754 : [ 8.37445e-006 ]
5755 : [ 8.38116e-006 ]
5756 : [ 8.37955e-006 ]
5757 : [ 8.38119e-006 ]
5758 : [ 8.18661e-006 ]
5759 : [ 8.57502e-006 ]
5760 : [ 8.45924e-006 ]
5761 : [ 8.34618e-006 ]
5762 : [ 8.57004e-006 ]
5763 : [ 8.33966e-006 ]
5764 : [ 8.43706e-006 ]
5765 : [ 8.64455e-006 ]
5766 : [ 8.44593e-006 ]
5767 : [ 8.65329e-006 ]
5768 : [ 8.71059e-006 ]
5769 : [ 8.34836e-006 ]
5770 : [ 8.33705e-006 ]
5771 : [ 8.41798e-006 ]
5772 : [ 8.52263e-006 ]
5773 : [ 8.44335e-006 ]
5774 : [ 8.41199e-006 ]
5775 : [ 8.40448e-006 ]
5776 : [ 8.45708e-006 ]
5777 : [ 8.44374e-006 ]
5778 : [ 8.29905e-006 ]
5779 : [ 8.36775e-006 ]
5780 : [ 8.35401e-006 ]
5781 : [ 8.38997e-006 ]
5782 : [ 8.34625e-006 ]
5783 : [ 8.49933e-006 ]
5784 : [ 8.39965e-006 ]
5785 : [ 8.3505e-006  ]
5786 : [ 8.59743e-006 ]
5787 : [ 8.61267e-006 ]
5788 : [ 8.40837e-006 ]
5789 : [ 8.71386e-006 ]
5790 : [ 8.70115e-006 ]
5791 : [ 8.56818e-006 ]
5792 : [ 8.43446e-006 ]
5793 : [ 8.46848e-006 ]
5794 : [ 8.31581e-006 ]
5795 : [ 8.58185e-006 ]
5796 : [ 8.54027e-006 ]
5797 : [ 8.50678e-006 ]
5798 : [ 8.54015e-006 ]
5799 : [ 8.58978e-006 ]
5800 : [ 8.5466e-006  ]
5801 : [ 8.52204e-006 ]
5802 : [ 8.42504e-006 ]
5803 : [ 8.63234e-006 ]
5804 : [ 8.43524e-006 ]
5805 : [ 8.38948e-006 ]
5806 : [ 8.65812e-006 ]
5807 : [ 8.46497e-006 ]
5808 : [ 8.24913e-006 ]
5809 : [ 8.61088e-006 ]
5810 : [ 8.34525e-006 ]
5811 : [ 8.46369e-006 ]
5812 : [ 8.38543e-006 ]
5813 : [ 8.34732e-006 ]
5814 : [ 8.49777e-006 ]
5815 : [ 8.54567e-006 ]
5816 : [ 8.52372e-006 ]
5817 : [ 8.44677e-006 ]
5818 : [ 8.48175e-006 ]
5819 : [ 8.38351e-006 ]
5820 : [ 8.60954e-006 ]
5821 : [ 8.42308e-006 ]
5822 : [ 8.47484e-006 ]
5823 : [ 8.40047e-006 ]
5824 : [ 8.35923e-006 ]
5825 : [ 8.381e-006   ]
5826 : [ 8.35564e-006 ]
5827 : [ 8.35093e-006 ]
5828 : [ 8.56068e-006 ]
5829 : [ 8.69774e-006 ]
5830 : [ 8.589e-006   ]
5831 : [ 8.5782e-006  ]
5832 : [ 8.52423e-006 ]
5833 : [ 8.59738e-006 ]
5834 : [ 8.41231e-006 ]
5835 : [ 8.57434e-006 ]
5836 : [ 8.39087e-006 ]
5837 : [ 8.36196e-006 ]
5838 : [ 8.3987e-006  ]
5839 : [ 8.3948e-006  ]
5840 : [ 8.46053e-006 ]
5841 : [ 8.28574e-006 ]
5842 : [ 8.38954e-006 ]
5843 : [ 8.47771e-006 ]
5844 : [ 8.66873e-006 ]
5845 : [ 8.38078e-006 ]
5846 : [ 8.50103e-006 ]
5847 : [ 8.37075e-006 ]
5848 : [ 8.36794e-006 ]
5849 : [ 8.59487e-006 ]
5850 : [ 8.38269e-006 ]
5851 : [ 8.4084e-006  ]
5852 : [ 8.66548e-006 ]
5853 : [ 8.61603e-006 ]
5854 : [ 8.24434e-006 ]
5855 : [ 8.46631e-006 ]
5856 : [ 8.4153e-006  ]
5857 : [ 8.34446e-006 ]
5858 : [ 8.35289e-006 ]
5859 : [ 8.38486e-006 ]
5860 : [ 8.6046e-006  ]
5861 : [ 8.64583e-006 ]
5862 : [ 8.45822e-006 ]
5863 : [ 8.1531e-006  ]
5864 : [ 8.62174e-006 ]
5865 : [ 8.34632e-006 ]
5866 : [ 8.43677e-006 ]
5867 : [ 8.50763e-006 ]
5868 : [ 8.41261e-006 ]
5869 : [ 8.71577e-006 ]
5870 : [ 8.42872e-006 ]
5871 : [ 8.34551e-006 ]
5872 : [ 8.4734e-006  ]
5873 : [ 8.44847e-006 ]
5874 : [ 8.34592e-006 ]
5875 : [ 8.40952e-006 ]
5876 : [ 8.58402e-006 ]
5877 : [ 8.54756e-006 ]
5878 : [ 8.63796e-006 ]
5879 : [ 8.43752e-006 ]
5880 : [ 8.39625e-006 ]
5881 : [ 8.46999e-006 ]
5882 : [ 8.43739e-006 ]
5883 : [ 8.39073e-006 ]
5884 : [ 8.60414e-006 ]
5885 : [ 8.60529e-006 ]
5886 : [ 8.42381e-006 ]
5887 : [ 8.69726e-006 ]
5888 : [ 8.44982e-006 ]
5889 : [ 8.38144e-006 ]
5890 : [ 8.37879e-006 ]
5891 : [ 8.48537e-006 ]
5892 : [ 8.41533e-006 ]
5893 : [ 8.6336e-006  ]
5894 : [ 8.30493e-006 ]
5895 : [ 8.69134e-006 ]
5896 : [ 8.39523e-006 ]
5897 : [ 8.39681e-006 ]
5898 : [ 8.39129e-006 ]
5899 : [ 8.25297e-006 ]
5900 : [ 8.5724e-006  ]
5901 : [ 8.60514e-006 ]
5902 : [ 8.3161e-006  ]
5903 : [ 8.40971e-006 ]
5904 : [ 8.55344e-006 ]
5905 : [ 8.48963e-006 ]
5906 : [ 8.2652e-006  ]
5907 : [ 8.36297e-006 ]
5908 : [ 8.68187e-006 ]
5909 : [ 8.38463e-006 ]
5910 : [ 8.53299e-006 ]
5911 : [ 8.4459e-006  ]
5912 : [ 8.64685e-006 ]
5913 : [ 8.44725e-006 ]
5914 : [ 8.67994e-006 ]
5915 : [ 8.58499e-006 ]
5916 : [ 8.48017e-006 ]
5917 : [ 8.3451e-006  ]
5918 : [ 8.51606e-006 ]
5919 : [ 8.60724e-006 ]
5920 : [ 8.40642e-006 ]
5921 : [ 8.51679e-006 ]
5922 : [ 8.47597e-006 ]
5923 : [ 8.43203e-006 ]
5924 : [ 8.37728e-006 ]
5925 : [ 8.3672e-006  ]
5926 : [ 8.53909e-006 ]
5927 : [ 8.57642e-006 ]
5928 : [ 8.44055e-006 ]
5929 : [ 8.48279e-006 ]
5930 : [ 8.36858e-006 ]
5931 : [ 8.59146e-006 ]
5932 : [ 8.53043e-006 ]
5933 : [ 8.51477e-006 ]
5934 : [ 8.44284e-006 ]
5935 : [ 8.64046e-006 ]
5936 : [ 8.44354e-006 ]
5937 : [ 8.42403e-006 ]
5938 : [ 8.65523e-006 ]
5939 : [ 8.36345e-006 ]
5940 : [ 8.44393e-006 ]
5941 : [ 8.21297e-006 ]
5942 : [ 8.59843e-006 ]
5943 : [ 8.35665e-006 ]
5944 : [ 8.37613e-006 ]
5945 : [ 8.37303e-006 ]
5946 : [ 8.45925e-006 ]
5947 : [ 8.27793e-006 ]
5948 : [ 8.25211e-006 ]
5949 : [ 8.56986e-006 ]
5950 : [ 8.57456e-006 ]
5951 : [ 8.3954e-006  ]
5952 : [ 8.60226e-006 ]
5953 : [ 8.60173e-006 ]
5954 : [ 8.58009e-006 ]
5955 : [ 8.41938e-006 ]
5956 : [ 8.62071e-006 ]
5957 : [ 8.48854e-006 ]
5958 : [ 8.20997e-006 ]
5959 : [ 8.54485e-006 ]
5960 : [ 8.20147e-006 ]
5961 : [ 8.42448e-006 ]
5962 : [ 8.38326e-006 ]
5963 : [ 8.60945e-006 ]
5964 : [ 8.38377e-006 ]
5965 : [ 8.3253e-006  ]
5966 : [ 8.46701e-006 ]
5967 : [ 8.66839e-006 ]
5968 : [ 8.48183e-006 ]
5969 : [ 8.55215e-006 ]
5970 : [ 8.43923e-006 ]
5971 : [ 8.23816e-006 ]
5972 : [ 8.24315e-006 ]
5973 : [ 8.45929e-006 ]
5974 : [ 8.43542e-006 ]
5975 : [ 8.46377e-006 ]
5976 : [ 8.7286e-006  ]
5977 : [ 8.40632e-006 ]
5978 : [ 8.54095e-006 ]
5979 : [ 8.39031e-006 ]
5980 : [ 8.25743e-006 ]
5981 : [ 8.37558e-006 ]
5982 : [ 8.75586e-006 ]
5983 : [ 8.45094e-006 ]
5984 : [ 8.43125e-006 ]
5985 : [ 8.61549e-006 ]
5986 : [ 8.42565e-006 ]
5987 : [ 8.47185e-006 ]
5988 : [ 8.67124e-006 ]
5989 : [ 8.38706e-006 ]
5990 : [ 8.46449e-006 ]
5991 : [ 8.31613e-006 ]
5992 : [ 8.37542e-006 ]
5993 : [ 8.3982e-006  ]
5994 : [ 8.63681e-006 ]
5995 : [ 8.31158e-006 ]
5996 : [ 8.42574e-006 ]
5997 : [ 8.58129e-006 ]
5998 : [ 8.60136e-006 ]
5999 : [ 8.6797e-006  ]
6000 : [ 8.51259e-006 ]
6001 : [ 8.33118e-006 ]
6002 : [ 8.45347e-006 ]
6003 : [ 8.69273e-006 ]
6004 : [ 8.40574e-006 ]
6005 : [ 8.42486e-006 ]
6006 : [ 8.46407e-006 ]
6007 : [ 8.56784e-006 ]
6008 : [ 8.52267e-006 ]
6009 : [ 8.56174e-006 ]
6010 : [ 8.41122e-006 ]
6011 : [ 8.70454e-006 ]
6012 : [ 8.40637e-006 ]
6013 : [ 8.6846e-006  ]
6014 : [ 8.73403e-006 ]
6015 : [ 8.53937e-006 ]
6016 : [ 8.51382e-006 ]
6017 : [ 8.44231e-006 ]
6018 : [ 8.42378e-006 ]
6019 : [ 8.3597e-006  ]
6020 : [ 8.38997e-006 ]
6021 : [ 8.45663e-006 ]
6022 : [ 8.67537e-006 ]
6023 : [ 8.53443e-006 ]
6024 : [ 8.4402e-006  ]
6025 : [ 8.45632e-006 ]
6026 : [ 8.50537e-006 ]
6027 : [ 8.54164e-006 ]
6028 : [ 8.57707e-006 ]
6029 : [ 8.57892e-006 ]
6030 : [ 8.54489e-006 ]
6031 : [ 8.44957e-006 ]
6032 : [ 8.45331e-006 ]
6033 : [ 8.42286e-006 ]
6034 : [ 8.34769e-006 ]
6035 : [ 8.43008e-006 ]
6036 : [ 8.35922e-006 ]
6037 : [ 8.52843e-006 ]
6038 : [ 8.47121e-006 ]
6039 : [ 8.5064e-006  ]
6040 : [ 8.51492e-006 ]
6041 : [ 8.53145e-006 ]
6042 : [ 8.49281e-006 ]
6043 : [ 8.4692e-006  ]
6044 : [ 8.57165e-006 ]
6045 : [ 8.48811e-006 ]
6046 : [ 8.33335e-006 ]
6047 : [ 8.5709e-006  ]
6048 : [ 8.57045e-006 ]
6049 : [ 8.45417e-006 ]
6050 : [ 8.59298e-006 ]
6051 : [ 8.52688e-006 ]
6052 : [ 8.33697e-006 ]
6053 : [ 8.66706e-006 ]
6054 : [ 8.41651e-006 ]
6055 : [ 8.46425e-006 ]
6056 : [ 8.29559e-006 ]
6057 : [ 8.43343e-006 ]
6058 : [ 8.64087e-006 ]
6059 : [ 8.52537e-006 ]
6060 : [ 8.51892e-006 ]
6061 : [ 8.4155e-006  ]
6062 : [ 8.64275e-006 ]
6063 : [ 8.45315e-006 ]
6064 : [ 8.36979e-006 ]
6065 : [ 8.52509e-006 ]
6066 : [ 8.56661e-006 ]
6067 : [ 8.44339e-006 ]
6068 : [ 8.6691e-006  ]
6069 : [ 8.35441e-006 ]
6070 : [ 8.3282e-006  ]
6071 : [ 8.56143e-006 ]
6072 : [ 8.40934e-006 ]
6073 : [ 8.5606e-006  ]
6074 : [ 8.65971e-006 ]
6075 : [ 8.44734e-006 ]
6076 : [ 8.54499e-006 ]
6077 : [ 8.49055e-006 ]
6078 : [ 8.34137e-006 ]
6079 : [ 8.43201e-006 ]
6080 : [ 8.45875e-006 ]
6081 : [ 8.54971e-006 ]
6082 : [ 8.4497e-006  ]
6083 : [ 8.45142e-006 ]
6084 : [ 8.45332e-006 ]
6085 : [ 8.54018e-006 ]
6086 : [ 8.34547e-006 ]
6087 : [ 8.39227e-006 ]
6088 : [ 8.60539e-006 ]
6089 : [ 8.50245e-006 ]
6090 : [ 8.55962e-006 ]
6091 : [ 8.50948e-006 ]
6092 : [ 8.45233e-006 ]
6093 : [ 8.68818e-006 ]
6094 : [ 8.45212e-006 ]
6095 : [ 8.44111e-006 ]
6096 : [ 8.58676e-006 ]
6097 : [ 8.68707e-006 ]
6098 : [ 8.38002e-006 ]
6099 : [ 8.55041e-006 ]
6100 : [ 8.39949e-006 ]
6101 : [ 8.62968e-006 ]
6102 : [ 8.40086e-006 ]
6103 : [ 8.39489e-006 ]
6104 : [ 8.4549e-006  ]
6105 : [ 8.35619e-006 ]
6106 : [ 8.56129e-006 ]
6107 : [ 8.35405e-006 ]
6108 : [ 8.40794e-006 ]
6109 : [ 8.46123e-006 ]
6110 : [ 8.71083e-006 ]
6111 : [ 8.39763e-006 ]
6112 : [ 8.56501e-006 ]
6113 : [ 8.40905e-006 ]
6114 : [ 8.72746e-006 ]
6115 : [ 8.41983e-006 ]
6116 : [ 8.23864e-006 ]
6117 : [ 8.60682e-006 ]
6118 : [ 8.4861e-006  ]
6119 : [ 8.41697e-006 ]
6120 : [ 8.40619e-006 ]
6121 : [ 8.43275e-006 ]
6122 : [ 8.436e-006   ]
6123 : [ 8.41069e-006 ]
6124 : [ 8.36249e-006 ]
6125 : [ 8.57134e-006 ]
6126 : [ 8.62668e-006 ]
6127 : [ 8.5979e-006  ]
6128 : [ 8.42858e-006 ]
6129 : [ 8.40369e-006 ]
6130 : [ 8.33929e-006 ]
6131 : [ 8.46293e-006 ]
6132 : [ 8.44997e-006 ]
6133 : [ 8.49511e-006 ]
6134 : [ 8.37124e-006 ]
6135 : [ 8.39844e-006 ]
6136 : [ 8.38165e-006 ]
6137 : [ 8.36561e-006 ]
6138 : [ 8.42165e-006 ]
6139 : [ 8.45982e-006 ]
6140 : [ 8.53888e-006 ]
6141 : [ 8.45145e-006 ]
6142 : [ 8.32688e-006 ]
6143 : [ 8.26584e-006 ]
6144 : [ 8.42728e-006 ]
6145 : [ 8.69129e-006 ]
6146 : [ 8.42105e-006 ]
6147 : [ 8.47342e-006 ]
6148 : [ 8.34762e-006 ]
6149 : [ 8.39416e-006 ]
6150 : [ 8.43738e-006 ]
6151 : [ 8.3221e-006  ]
6152 : [ 8.38359e-006 ]
6153 : [ 8.35233e-006 ]
6154 : [ 8.40159e-006 ]
6155 : [ 8.67198e-006 ]
6156 : [ 8.40009e-006 ]
6157 : [ 8.43503e-006 ]
6158 : [ 8.38907e-006 ]
6159 : [ 8.41789e-006 ]
6160 : [ 8.40503e-006 ]
6161 : [ 8.20103e-006 ]
6162 : [ 8.43492e-006 ]
6163 : [ 8.34304e-006 ]
6164 : [ 8.51905e-006 ]
6165 : [ 8.59903e-006 ]
6166 : [ 8.20802e-006 ]
6167 : [ 8.69878e-006 ]
6168 : [ 8.52993e-006 ]
6169 : [ 8.43693e-006 ]
6170 : [ 8.46807e-006 ]
6171 : [ 8.38431e-006 ]
6172 : [ 8.39376e-006 ]
6173 : [ 8.69097e-006 ]
6174 : [ 8.52136e-006 ]
6175 : [ 8.50607e-006 ]
6176 : [ 8.42446e-006 ]
6177 : [ 8.43365e-006 ]
6178 : [ 8.29367e-006 ]
6179 : [ 8.56286e-006 ]
6180 : [ 8.43426e-006 ]
6181 : [ 8.50198e-006 ]
6182 : [ 8.5375e-006  ]
6183 : [ 8.46988e-006 ]
6184 : [ 8.52053e-006 ]
6185 : [ 8.38344e-006 ]
6186 : [ 8.55869e-006 ]
6187 : [ 8.36652e-006 ]
6188 : [ 8.68446e-006 ]
6189 : [ 8.56768e-006 ]
6190 : [ 8.38679e-006 ]
6191 : [ 8.33884e-006 ]
6192 : [ 8.69748e-006 ]
6193 : [ 8.51257e-006 ]
6194 : [ 8.37029e-006 ]
6195 : [ 8.43856e-006 ]
6196 : [ 8.2694e-006  ]
6197 : [ 8.50984e-006 ]
6198 : [ 8.39847e-006 ]
6199 : [ 8.25717e-006 ]
6200 : [ 8.39398e-006 ]
6201 : [ 8.67344e-006 ]
6202 : [ 8.38068e-006 ]
6203 : [ 8.43339e-006 ]
6204 : [ 8.4149e-006  ]
6205 : [ 8.43821e-006 ]
6206 : [ 8.46011e-006 ]
6207 : [ 8.46756e-006 ]
6208 : [ 8.42027e-006 ]
6209 : [ 8.40078e-006 ]
6210 : [ 8.43358e-006 ]
6211 : [ 8.3712e-006  ]
6212 : [ 8.53622e-006 ]
6213 : [ 8.38623e-006 ]
6214 : [ 8.4454e-006  ]
6215 : [ 8.25614e-006 ]
6216 : [ 8.55498e-006 ]
6217 : [ 8.43687e-006 ]
6218 : [ 8.62556e-006 ]
6219 : [ 8.54175e-006 ]
6220 : [ 8.5288e-006  ]
6221 : [ 8.53223e-006 ]
6222 : [ 8.31105e-006 ]
6223 : [ 8.36157e-006 ]
6224 : [ 8.29764e-006 ]
6225 : [ 8.3926e-006  ]
6226 : [ 8.46762e-006 ]
6227 : [ 8.37312e-006 ]
6228 : [ 8.416e-006   ]
6229 : [ 8.34318e-006 ]
6230 : [ 8.52256e-006 ]
6231 : [ 8.57648e-006 ]
6232 : [ 8.36881e-006 ]
6233 : [ 8.37094e-006 ]
6234 : [ 8.54942e-006 ]
6235 : [ 8.61549e-006 ]
6236 : [ 8.29208e-006 ]
6237 : [ 8.42592e-006 ]
6238 : [ 8.60224e-006 ]
6239 : [ 8.29965e-006 ]
6240 : [ 8.57595e-006 ]
6241 : [ 8.48529e-006 ]
6242 : [ 8.31501e-006 ]
6243 : [ 8.46108e-006 ]
6244 : [ 8.47274e-006 ]
6245 : [ 8.72384e-006 ]
6246 : [ 8.37966e-006 ]
6247 : [ 8.35234e-006 ]
6248 : [ 8.38028e-006 ]
6249 : [ 8.38569e-006 ]
6250 : [ 8.30662e-006 ]
6251 : [ 8.49534e-006 ]
6252 : [ 8.39645e-006 ]
6253 : [ 8.29126e-006 ]
6254 : [ 8.53501e-006 ]
6255 : [ 8.5425e-006  ]
6256 : [ 8.56612e-006 ]
6257 : [ 8.51043e-006 ]
6258 : [ 8.41177e-006 ]
6259 : [ 8.50884e-006 ]
6260 : [ 8.7516e-006  ]
6261 : [ 8.46335e-006 ]
6262 : [ 8.66538e-006 ]
6263 : [ 8.36041e-006 ]
6264 : [ 8.61726e-006 ]
6265 : [ 8.41547e-006 ]
6266 : [ 8.64228e-006 ]
6267 : [ 8.68916e-006 ]
6268 : [ 8.54638e-006 ]
6269 : [ 8.58688e-006 ]
6270 : [ 8.50995e-006 ]
6271 : [ 8.43501e-006 ]
6272 : [ 8.43437e-006 ]
6273 : [ 8.22277e-006 ]
6274 : [ 8.4232e-006  ]
6275 : [ 8.45331e-006 ]
6276 : [ 8.40263e-006 ]
6277 : [ 8.58941e-006 ]
6278 : [ 8.28104e-006 ]
6279 : [ 8.45889e-006 ]
6280 : [ 8.44906e-006 ]
6281 : [ 8.42361e-006 ]
6282 : [ 8.59387e-006 ]
6283 : [ 8.35454e-006 ]
6284 : [ 8.66118e-006 ]
6285 : [ 8.2668e-006  ]
6286 : [ 8.25038e-006 ]
6287 : [ 8.32712e-006 ]
6288 : [ 8.62208e-006 ]
6289 : [ 8.50901e-006 ]
6290 : [ 8.49801e-006 ]
6291 : [ 8.39046e-006 ]
6292 : [ 8.4088e-006  ]
6293 : [ 8.56108e-006 ]
6294 : [ 8.39192e-006 ]
6295 : [ 8.51793e-006 ]
6296 : [ 8.40694e-006 ]
6297 : [ 8.32203e-006 ]
6298 : [ 8.64739e-006 ]
6299 : [ 8.44727e-006 ]
6300 : [ 8.41043e-006 ]
6301 : [ 8.41685e-006 ]
6302 : [ 8.59829e-006 ]
6303 : [ 8.74287e-006 ]
6304 : [ 8.43418e-006 ]
6305 : [ 8.39332e-006 ]
6306 : [ 8.54489e-006 ]
6307 : [ 8.63063e-006 ]
6308 : [ 8.32457e-006 ]
6309 : [ 8.62101e-006 ]
6310 : [ 8.5196e-006  ]
6311 : [ 8.41777e-006 ]
6312 : [ 8.72427e-006 ]
6313 : [ 8.30202e-006 ]
6314 : [ 8.4265e-006  ]
6315 : [ 8.38714e-006 ]
6316 : [ 8.50709e-006 ]
6317 : [ 8.26991e-006 ]
6318 : [ 8.43412e-006 ]
6319 : [ 8.41969e-006 ]
6320 : [ 8.43211e-006 ]
6321 : [ 8.47593e-006 ]
6322 : [ 8.41071e-006 ]
6323 : [ 8.45232e-006 ]
6324 : [ 8.38003e-006 ]
6325 : [ 8.41793e-006 ]
6326 : [ 8.49392e-006 ]
6327 : [ 8.33676e-006 ]
6328 : [ 8.39691e-006 ]
6329 : [ 8.32022e-006 ]
6330 : [ 8.72389e-006 ]
6331 : [ 8.42009e-006 ]
6332 : [ 8.33638e-006 ]
6333 : [ 8.4658e-006  ]
6334 : [ 8.35758e-006 ]
6335 : [ 8.6334e-006  ]
6336 : [ 8.43914e-006 ]
6337 : [ 8.52978e-006 ]
6338 : [ 8.4362e-006  ]
6339 : [ 8.43268e-006 ]
6340 : [ 8.61849e-006 ]
6341 : [ 8.46422e-006 ]
6342 : [ 8.31956e-006 ]
6343 : [ 8.44749e-006 ]
6344 : [ 8.41871e-006 ]
6345 : [ 8.53937e-006 ]
6346 : [ 8.39829e-006 ]
6347 : [ 8.58704e-006 ]
6348 : [ 8.39023e-006 ]
6349 : [ 8.49211e-006 ]
6350 : [ 8.45408e-006 ]
6351 : [ 8.50574e-006 ]
6352 : [ 8.2819e-006  ]
6353 : [ 8.41668e-006 ]
6354 : [ 8.49888e-006 ]
6355 : [ 8.40689e-006 ]
6356 : [ 8.34419e-006 ]
6357 : [ 8.39731e-006 ]
6358 : [ 8.48689e-006 ]
6359 : [ 8.54773e-006 ]
6360 : [ 8.69702e-006 ]
6361 : [ 8.28226e-006 ]
6362 : [ 8.73651e-006 ]
6363 : [ 8.5172e-006  ]
6364 : [ 8.5636e-006  ]
6365 : [ 8.58621e-006 ]
6366 : [ 8.39299e-006 ]
6367 : [ 8.60673e-006 ]
6368 : [ 8.48395e-006 ]
6369 : [ 8.63061e-006 ]
6370 : [ 8.34933e-006 ]
6371 : [ 8.56682e-006 ]
6372 : [ 8.3741e-006  ]
6373 : [ 8.45855e-006 ]
6374 : [ 8.63502e-006 ]
6375 : [ 8.31359e-006 ]
6376 : [ 8.58118e-006 ]
6377 : [ 8.39719e-006 ]
6378 : [ 8.55168e-006 ]
6379 : [ 8.68761e-006 ]
6380 : [ 8.63904e-006 ]
6381 : [ 8.47209e-006 ]
6382 : [ 8.45621e-006 ]
6383 : [ 8.47686e-006 ]
6384 : [ 8.42598e-006 ]
6385 : [ 8.42588e-006 ]
6386 : [ 8.41587e-006 ]
6387 : [ 8.50603e-006 ]
6388 : [ 8.28043e-006 ]
6389 : [ 8.61239e-006 ]
6390 : [ 8.6637e-006  ]
6391 : [ 8.37876e-006 ]
6392 : [ 8.40469e-006 ]
6393 : [ 8.30612e-006 ]
6394 : [ 8.51257e-006 ]
6395 : [ 8.38334e-006 ]
6396 : [ 8.66214e-006 ]
6397 : [ 8.44485e-006 ]
6398 : [ 8.41037e-006 ]
6399 : [ 8.45865e-006 ]
6400 : [ 8.41532e-006 ]
6401 : [ 8.47871e-006 ]
6402 : [ 8.39406e-006 ]
6403 : [ 8.37871e-006 ]
6404 : [ 8.4189e-006  ]
6405 : [ 8.42336e-006 ]
6406 : [ 8.44623e-006 ]
6407 : [ 8.39687e-006 ]
6408 : [ 8.24131e-006 ]
6409 : [ 8.43865e-006 ]
6410 : [ 8.62945e-006 ]
6411 : [ 8.42095e-006 ]
6412 : [ 8.42619e-006 ]
6413 : [ 8.39201e-006 ]
6414 : [ 8.70436e-006 ]
6415 : [ 8.49814e-006 ]
6416 : [ 8.33586e-006 ]
6417 : [ 8.47911e-006 ]
6418 : [ 8.33153e-006 ]
6419 : [ 8.66602e-006 ]
6420 : [ 8.34973e-006 ]
6421 : [ 8.40535e-006 ]
6422 : [ 8.37942e-006 ]
6423 : [ 8.35224e-006 ]
6424 : [ 8.35841e-006 ]
6425 : [ 8.42485e-006 ]
6426 : [ 8.35868e-006 ]
6427 : [ 8.42374e-006 ]
6428 : [ 8.54907e-006 ]
6429 : [ 8.43962e-006 ]
6430 : [ 8.45803e-006 ]
6431 : [ 8.36876e-006 ]
6432 : [ 8.47122e-006 ]
6433 : [ 8.43086e-006 ]
6434 : [ 8.27282e-006 ]
6435 : [ 8.54825e-006 ]
6436 : [ 8.4849e-006  ]
6437 : [ 8.44049e-006 ]
6438 : [ 8.29792e-006 ]
6439 : [ 8.56821e-006 ]
6440 : [ 8.38006e-006 ]
6441 : [ 8.51965e-006 ]
6442 : [ 8.58816e-006 ]
6443 : [ 8.39173e-006 ]
6444 : [ 8.4517e-006  ]
6445 : [ 8.53384e-006 ]
6446 : [ 8.29836e-006 ]
6447 : [ 8.37308e-006 ]
6448 : [ 8.5382e-006  ]
6449 : [ 8.45331e-006 ]
6450 : [ 8.42117e-006 ]
6451 : [ 8.50927e-006 ]
6452 : [ 8.61203e-006 ]
6453 : [ 8.6412e-006  ]
6454 : [ 8.39983e-006 ]
6455 : [ 8.35844e-006 ]
6456 : [ 8.73046e-006 ]
6457 : [ 8.41138e-006 ]
6458 : [ 8.53562e-006 ]
6459 : [ 8.57115e-006 ]
6460 : [ 8.50607e-006 ]
6461 : [ 8.42996e-006 ]
6462 : [ 8.26003e-006 ]
6463 : [ 8.24836e-006 ]
6464 : [ 8.50122e-006 ]
6465 : [ 8.50229e-006 ]
6466 : [ 8.38702e-006 ]
6467 : [ 8.54276e-006 ]
6468 : [ 8.66543e-006 ]
6469 : [ 8.32257e-006 ]
6470 : [ 8.61762e-006 ]
6471 : [ 8.55105e-006 ]
6472 : [ 8.39884e-006 ]
6473 : [ 8.66344e-006 ]
6474 : [ 8.54988e-006 ]
6475 : [ 8.44043e-006 ]
6476 : [ 8.52115e-006 ]
6477 : [ 8.37163e-006 ]
6478 : [ 8.526e-006   ]
6479 : [ 8.35865e-006 ]
6480 : [ 8.54762e-006 ]
6481 : [ 8.52983e-006 ]
6482 : [ 8.34292e-006 ]
6483 : [ 8.44753e-006 ]
6484 : [ 8.58184e-006 ]
6485 : [ 8.53322e-006 ]
6486 : [ 8.52912e-006 ]
6487 : [ 8.41023e-006 ]
6488 : [ 8.38095e-006 ]
6489 : [ 8.35277e-006 ]
6490 : [ 8.44118e-006 ]
6491 : [ 8.55065e-006 ]
6492 : [ 8.68372e-006 ]
6493 : [ 8.32646e-006 ]
6494 : [ 8.3627e-006  ]
6495 : [ 8.48026e-006 ]
6496 : [ 8.29567e-006 ]
6497 : [ 8.68556e-006 ]
6498 : [ 8.45916e-006 ]
6499 : [ 8.41809e-006 ]
6500 : [ 8.30005e-006 ]
6501 : [ 8.33209e-006 ]
6502 : [ 8.3831e-006  ]
6503 : [ 8.45599e-006 ]
6504 : [ 8.39706e-006 ]
6505 : [ 8.31754e-006 ]
6506 : [ 8.28303e-006 ]
6507 : [ 8.2911e-006  ]
6508 : [ 8.4943e-006  ]
6509 : [ 8.50071e-006 ]
6510 : [ 8.448e-006   ]
6511 : [ 8.38719e-006 ]
6512 : [ 8.47199e-006 ]
6513 : [ 8.17969e-006 ]
6514 : [ 8.38704e-006 ]
6515 : [ 8.67218e-006 ]
6516 : [ 8.67466e-006 ]
6517 : [ 8.54856e-006 ]
6518 : [ 8.37584e-006 ]
6519 : [ 8.52915e-006 ]
6520 : [ 8.50075e-006 ]
6521 : [ 8.62551e-006 ]
6522 : [ 8.30602e-006 ]
6523 : [ 8.32131e-006 ]
6524 : [ 8.37355e-006 ]
6525 : [ 8.33222e-006 ]
6526 : [ 8.60777e-006 ]
6527 : [ 8.62142e-006 ]
6528 : [ 8.39539e-006 ]
6529 : [ 8.36392e-006 ]
6530 : [ 8.56359e-006 ]
6531 : [ 8.63296e-006 ]
6532 : [ 8.41012e-006 ]
6533 : [ 8.48404e-006 ]
6534 : [ 8.614e-006   ]
6535 : [ 8.60388e-006 ]
6536 : [ 8.7294e-006  ]
6537 : [ 8.71422e-006 ]
6538 : [ 8.45837e-006 ]
6539 : [ 8.34626e-006 ]
6540 : [ 8.44306e-006 ]
6541 : [ 8.45637e-006 ]
6542 : [ 8.34016e-006 ]
6543 : [ 8.17407e-006 ]
6544 : [ 8.41974e-006 ]
6545 : [ 8.42035e-006 ]
6546 : [ 8.56097e-006 ]
6547 : [ 8.33935e-006 ]
6548 : [ 8.28549e-006 ]
6549 : [ 8.58496e-006 ]
6550 : [ 8.6178e-006  ]
6551 : [ 8.44113e-006 ]
6552 : [ 8.40244e-006 ]
6553 : [ 8.55916e-006 ]
6554 : [ 8.39531e-006 ]
6555 : [ 8.33532e-006 ]
6556 : [ 8.48724e-006 ]
6557 : [ 8.63858e-006 ]
6558 : [ 8.22186e-006 ]
6559 : [ 8.7273e-006  ]
6560 : [ 8.63055e-006 ]
6561 : [ 8.72717e-006 ]
6562 : [ 8.56894e-006 ]
6563 : [ 8.67726e-006 ]
6564 : [ 8.36755e-006 ]
6565 : [ 8.40729e-006 ]
6566 : [ 8.30251e-006 ]
6567 : [ 8.33107e-006 ]
6568 : [ 8.16064e-006 ]
6569 : [ 8.32263e-006 ]
6570 : [ 8.48738e-006 ]
6571 : [ 8.66169e-006 ]
6572 : [ 8.46991e-006 ]
6573 : [ 8.40772e-006 ]
6574 : [ 8.54635e-006 ]
6575 : [ 8.27177e-006 ]
6576 : [ 8.42871e-006 ]
6577 : [ 8.32909e-006 ]
6578 : [ 8.23925e-006 ]
6579 : [ 8.55415e-006 ]
6580 : [ 8.5349e-006  ]
6581 : [ 8.46725e-006 ]
6582 : [ 8.35793e-006 ]
6583 : [ 8.41919e-006 ]
6584 : [ 8.54791e-006 ]
6585 : [ 8.41054e-006 ]
6586 : [ 8.49987e-006 ]
6587 : [ 8.53406e-006 ]
6588 : [ 8.46852e-006 ]
6589 : [ 8.35602e-006 ]
6590 : [ 8.56577e-006 ]
6591 : [ 8.53745e-006 ]
6592 : [ 8.35666e-006 ]
6593 : [ 8.55544e-006 ]
6594 : [ 8.69553e-006 ]
6595 : [ 8.56796e-006 ]
6596 : [ 8.40271e-006 ]
6597 : [ 8.39358e-006 ]
6598 : [ 8.39226e-006 ]
6599 : [ 8.42951e-006 ]
6600 : [ 8.61801e-006 ]
6601 : [ 8.49436e-006 ]
6602 : [ 8.43615e-006 ]
6603 : [ 8.45121e-006 ]
6604 : [ 8.40704e-006 ]
6605 : [ 8.55616e-006 ]
6606 : [ 8.57897e-006 ]
6607 : [ 8.40471e-006 ]
6608 : [ 8.33628e-006 ]
6609 : [ 8.42644e-006 ]
6610 : [ 8.56553e-006 ]
6611 : [ 8.63905e-006 ]
6612 : [ 8.63528e-006 ]
6613 : [ 8.22754e-006 ]
6614 : [ 8.50204e-006 ]
6615 : [ 8.40313e-006 ]
6616 : [ 8.68114e-006 ]
6617 : [ 8.54316e-006 ]
6618 : [ 8.41035e-006 ]
6619 : [ 8.55526e-006 ]
6620 : [ 8.51471e-006 ]
6621 : [ 8.55159e-006 ]
6622 : [ 8.624e-006   ]
6623 : [ 8.43934e-006 ]
6624 : [ 8.57398e-006 ]
6625 : [ 8.32261e-006 ]
6626 : [ 8.35498e-006 ]
6627 : [ 8.3314e-006  ]
6628 : [ 8.51426e-006 ]
6629 : [ 8.26462e-006 ]
6630 : [ 8.43596e-006 ]
6631 : [ 8.43475e-006 ]
6632 : [ 8.42695e-006 ]
6633 : [ 8.56194e-006 ]
6634 : [ 8.41656e-006 ]
6635 : [ 8.19523e-006 ]
6636 : [ 8.42239e-006 ]
6637 : [ 8.68437e-006 ]
6638 : [ 8.49763e-006 ]
6639 : [ 8.38518e-006 ]
6640 : [ 8.41261e-006 ]
6641 : [ 8.47956e-006 ]
6642 : [ 8.46193e-006 ]
6643 : [ 8.58517e-006 ]
6644 : [ 8.57045e-006 ]
6645 : [ 8.50126e-006 ]
6646 : [ 8.40159e-006 ]
6647 : [ 8.6731e-006  ]
6648 : [ 8.67081e-006 ]
6649 : [ 8.37149e-006 ]
6650 : [ 8.42644e-006 ]
6651 : [ 8.40274e-006 ]
6652 : [ 8.43921e-006 ]
6653 : [ 8.53786e-006 ]
6654 : [ 8.24331e-006 ]
6655 : [ 8.39798e-006 ]
6656 : [ 8.42146e-006 ]
6657 : [ 8.70073e-006 ]
6658 : [ 8.37982e-006 ]
6659 : [ 8.38919e-006 ]
6660 : [ 8.63671e-006 ]
6661 : [ 8.40064e-006 ]
6662 : [ 8.49606e-006 ]
6663 : [ 8.43107e-006 ]
6664 : [ 8.23171e-006 ]
6665 : [ 8.43869e-006 ]
6666 : [ 8.51708e-006 ]
6667 : [ 8.33021e-006 ]
6668 : [ 8.41021e-006 ]
6669 : [ 8.6692e-006  ]
6670 : [ 8.68767e-006 ]
6671 : [ 8.51345e-006 ]
6672 : [ 8.37862e-006 ]
6673 : [ 8.4057e-006  ]
6674 : [ 8.456e-006   ]
6675 : [ 8.463e-006   ]
6676 : [ 8.34681e-006 ]
6677 : [ 8.48977e-006 ]
6678 : [ 8.42528e-006 ]
6679 : [ 8.36896e-006 ]
6680 : [ 8.30293e-006 ]
6681 : [ 8.36582e-006 ]
6682 : [ 8.41436e-006 ]
6683 : [ 8.54795e-006 ]
6684 : [ 8.46e-006    ]
6685 : [ 8.44244e-006 ]
6686 : [ 8.45996e-006 ]
6687 : [ 8.6832e-006  ]
6688 : [ 8.37715e-006 ]
6689 : [ 8.60305e-006 ]
6690 : [ 8.63753e-006 ]
6691 : [ 8.24166e-006 ]
6692 : [ 8.43041e-006 ]
6693 : [ 8.63448e-006 ]
6694 : [ 8.41489e-006 ]
6695 : [ 8.60414e-006 ]
6696 : [ 8.65138e-006 ]
6697 : [ 8.37957e-006 ]
6698 : [ 8.34801e-006 ]
6699 : [ 8.44566e-006 ]
6700 : [ 8.56391e-006 ]
6701 : [ 8.37274e-006 ]
6702 : [ 8.38814e-006 ]
6703 : [ 8.35484e-006 ]
6704 : [ 8.37054e-006 ]
6705 : [ 8.39896e-006 ]
6706 : [ 8.24737e-006 ]
6707 : [ 8.37002e-006 ]
6708 : [ 8.41761e-006 ]
6709 : [ 8.30464e-006 ]
6710 : [ 8.51101e-006 ]
6711 : [ 8.62259e-006 ]
6712 : [ 8.42977e-006 ]
6713 : [ 8.53409e-006 ]
6714 : [ 8.35257e-006 ]
6715 : [ 8.33166e-006 ]
6716 : [ 8.68933e-006 ]
6717 : [ 8.39347e-006 ]
6718 : [ 8.34754e-006 ]
6719 : [ 8.43904e-006 ]
6720 : [ 8.36751e-006 ]
6721 : [ 8.71634e-006 ]
6722 : [ 8.52561e-006 ]
6723 : [ 8.24679e-006 ]
6724 : [ 8.38104e-006 ]
6725 : [ 8.43809e-006 ]
6726 : [ 8.65623e-006 ]
6727 : [ 8.4234e-006  ]
6728 : [ 8.40644e-006 ]
6729 : [ 8.44082e-006 ]
6730 : [ 8.5458e-006  ]
6731 : [ 8.47174e-006 ]
6732 : [ 8.40548e-006 ]
6733 : [ 8.5793e-006  ]
6734 : [ 8.36902e-006 ]
6735 : [ 8.37088e-006 ]
6736 : [ 8.68833e-006 ]
6737 : [ 8.51262e-006 ]
6738 : [ 8.43087e-006 ]
6739 : [ 8.49216e-006 ]
6740 : [ 8.43048e-006 ]
6741 : [ 8.66985e-006 ]
6742 : [ 8.53949e-006 ]
6743 : [ 8.56061e-006 ]
6744 : [ 8.49884e-006 ]
6745 : [ 8.35753e-006 ]
6746 : [ 8.63684e-006 ]
6747 : [ 8.65521e-006 ]
6748 : [ 8.605e-006   ]
6749 : [ 8.39416e-006 ]
6750 : [ 8.4061e-006  ]
6751 : [ 8.26106e-006 ]
6752 : [ 8.53237e-006 ]
6753 : [ 8.31758e-006 ]
6754 : [ 8.39605e-006 ]
6755 : [ 8.59007e-006 ]
6756 : [ 8.37708e-006 ]
6757 : [ 8.42184e-006 ]
6758 : [ 8.44263e-006 ]
6759 : [ 8.45412e-006 ]
6760 : [ 8.41219e-006 ]
6761 : [ 8.58926e-006 ]
6762 : [ 8.39057e-006 ]
6763 : [ 8.28864e-006 ]
6764 : [ 8.45684e-006 ]
6765 : [ 8.25796e-006 ]
6766 : [ 8.49921e-006 ]
6767 : [ 8.38651e-006 ]
6768 : [ 8.36043e-006 ]
6769 : [ 8.35455e-006 ]
6770 : [ 8.24615e-006 ]
6771 : [ 8.51405e-006 ]
6772 : [ 8.66499e-006 ]
6773 : [ 8.64899e-006 ]
6774 : [ 8.41696e-006 ]
6775 : [ 8.39306e-006 ]
6776 : [ 8.43756e-006 ]
6777 : [ 8.33018e-006 ]
6778 : [ 8.45395e-006 ]
6779 : [ 8.42236e-006 ]
6780 : [ 8.38354e-006 ]
6781 : [ 8.62674e-006 ]
6782 : [ 8.70576e-006 ]
6783 : [ 8.37656e-006 ]
6784 : [ 8.43421e-006 ]
6785 : [ 8.22718e-006 ]
6786 : [ 8.31658e-006 ]
6787 : [ 8.4409e-006  ]
6788 : [ 8.61935e-006 ]
6789 : [ 8.41445e-006 ]
6790 : [ 8.26299e-006 ]
6791 : [ 8.40012e-006 ]
6792 : [ 8.33316e-006 ]
6793 : [ 8.67657e-006 ]
6794 : [ 8.32348e-006 ]
6795 : [ 8.55175e-006 ]
6796 : [ 8.74655e-006 ]
6797 : [ 8.35775e-006 ]
6798 : [ 8.39757e-006 ]
6799 : [ 8.43395e-006 ]
6800 : [ 8.54496e-006 ]
6801 : [ 8.65526e-006 ]
6802 : [ 8.34585e-006 ]
6803 : [ 8.69034e-006 ]
6804 : [ 8.47402e-006 ]
6805 : [ 8.46638e-006 ]
6806 : [ 8.67448e-006 ]
6807 : [ 8.63894e-006 ]
6808 : [ 8.46323e-006 ]
6809 : [ 8.43847e-006 ]
6810 : [ 8.5105e-006  ]
6811 : [ 8.59138e-006 ]
6812 : [ 8.67821e-006 ]
6813 : [ 8.47667e-006 ]
6814 : [ 8.62866e-006 ]
6815 : [ 8.37988e-006 ]
6816 : [ 8.60409e-006 ]
6817 : [ 8.47615e-006 ]
6818 : [ 8.52487e-006 ]
6819 : [ 8.37011e-006 ]
6820 : [ 8.55627e-006 ]
6821 : [ 8.32768e-006 ]
6822 : [ 8.64395e-006 ]
6823 : [ 8.4227e-006  ]
6824 : [ 8.62159e-006 ]
6825 : [ 8.42737e-006 ]
6826 : [ 8.3725e-006  ]
6827 : [ 8.46625e-006 ]
6828 : [ 8.37083e-006 ]
6829 : [ 8.37579e-006 ]
6830 : [ 8.5886e-006  ]
6831 : [ 8.46062e-006 ]
6832 : [ 8.51082e-006 ]
6833 : [ 8.60816e-006 ]
6834 : [ 8.42283e-006 ]
6835 : [ 8.39188e-006 ]
6836 : [ 8.48069e-006 ]
6837 : [ 8.41622e-006 ]
6838 : [ 8.61451e-006 ]
6839 : [ 8.34859e-006 ]
6840 : [ 8.50295e-006 ]
6841 : [ 8.34352e-006 ]
6842 : [ 8.39541e-006 ]
6843 : [ 8.38154e-006 ]
6844 : [ 8.42559e-006 ]
6845 : [ 8.58825e-006 ]
6846 : [ 8.46759e-006 ]
6847 : [ 8.47965e-006 ]
6848 : [ 8.44677e-006 ]
6849 : [ 8.31514e-006 ]
6850 : [ 8.45494e-006 ]
6851 : [ 8.40819e-006 ]
6852 : [ 8.41053e-006 ]
6853 : [ 8.39433e-006 ]
6854 : [ 8.62293e-006 ]
6855 : [ 8.52323e-006 ]
6856 : [ 8.49337e-006 ]
6857 : [ 8.47925e-006 ]
6858 : [ 8.33063e-006 ]
6859 : [ 8.3837e-006  ]
6860 : [ 8.30086e-006 ]
6861 : [ 8.64512e-006 ]
6862 : [ 8.44514e-006 ]
6863 : [ 8.38906e-006 ]
6864 : [ 8.68564e-006 ]
6865 : [ 8.47883e-006 ]
6866 : [ 8.38471e-006 ]
6867 : [ 8.44106e-006 ]
6868 : [ 8.37565e-006 ]
6869 : [ 8.72735e-006 ]
6870 : [ 8.39126e-006 ]
6871 : [ 8.39305e-006 ]
6872 : [ 8.35694e-006 ]
6873 : [ 8.45768e-006 ]
6874 : [ 8.6752e-006  ]
6875 : [ 8.63457e-006 ]
6876 : [ 8.49305e-006 ]
6877 : [ 8.60428e-006 ]
6878 : [ 8.3511e-006  ]
6879 : [ 8.6131e-006  ]
6880 : [ 8.38846e-006 ]
6881 : [ 8.45603e-006 ]
6882 : [ 8.56414e-006 ]
6883 : [ 8.53741e-006 ]
6884 : [ 8.41267e-006 ]
6885 : [ 8.58843e-006 ]
6886 : [ 8.37175e-006 ]
6887 : [ 8.5044e-006  ]
6888 : [ 8.44704e-006 ]
6889 : [ 8.48193e-006 ]
6890 : [ 8.7433e-006  ]
6891 : [ 8.62249e-006 ]
6892 : [ 8.51104e-006 ]
6893 : [ 8.49027e-006 ]
6894 : [ 8.44374e-006 ]
6895 : [ 8.49464e-006 ]
6896 : [ 8.39759e-006 ]
6897 : [ 8.64974e-006 ]
6898 : [ 8.37067e-006 ]
6899 : [ 8.38105e-006 ]
6900 : [ 8.46361e-006 ]
6901 : [ 8.4121e-006  ]
6902 : [ 8.43753e-006 ]
6903 : [ 8.34088e-006 ]
6904 : [ 8.44099e-006 ]
6905 : [ 8.58969e-006 ]
6906 : [ 8.38443e-006 ]
6907 : [ 8.41009e-006 ]
6908 : [ 8.38341e-006 ]
6909 : [ 8.65832e-006 ]
6910 : [ 8.48558e-006 ]
6911 : [ 8.5464e-006  ]
6912 : [ 8.46407e-006 ]
6913 : [ 8.40179e-006 ]
6914 : [ 8.49169e-006 ]
6915 : [ 8.29252e-006 ]
6916 : [ 8.3648e-006  ]
6917 : [ 8.43649e-006 ]
6918 : [ 8.38252e-006 ]
6919 : [ 8.56481e-006 ]
6920 : [ 8.45048e-006 ]
6921 : [ 8.48654e-006 ]
6922 : [ 8.35322e-006 ]
6923 : [ 8.67306e-006 ]
6924 : [ 8.69342e-006 ]
6925 : [ 8.58192e-006 ]
6926 : [ 8.54041e-006 ]
6927 : [ 8.63152e-006 ]
6928 : [ 8.45541e-006 ]
6929 : [ 8.62485e-006 ]
6930 : [ 8.63283e-006 ]
6931 : [ 8.43312e-006 ]
6932 : [ 8.39215e-006 ]
6933 : [ 8.43202e-006 ]
6934 : [ 8.39205e-006 ]
6935 : [ 8.51381e-006 ]
6936 : [ 8.36117e-006 ]
6937 : [ 8.50144e-006 ]
6938 : [ 8.39818e-006 ]
6939 : [ 8.41554e-006 ]
6940 : [ 8.3741e-006  ]
6941 : [ 8.4156e-006  ]
6942 : [ 8.2088e-006  ]
6943 : [ 8.45224e-006 ]
6944 : [ 8.38202e-006 ]
6945 : [ 8.23255e-006 ]
6946 : [ 8.45424e-006 ]
6947 : [ 8.66119e-006 ]
6948 : [ 8.41346e-006 ]
6949 : [ 8.61611e-006 ]
6950 : [ 8.36954e-006 ]
6951 : [ 8.63617e-006 ]
6952 : [ 8.44914e-006 ]
6953 : [ 8.19614e-006 ]
6954 : [ 8.44932e-006 ]
6955 : [ 8.3714e-006  ]
6956 : [ 8.4168e-006  ]
6957 : [ 8.41218e-006 ]
6958 : [ 8.59805e-006 ]
6959 : [ 8.39294e-006 ]
6960 : [ 8.65031e-006 ]
6961 : [ 8.64332e-006 ]
6962 : [ 8.56435e-006 ]
6963 : [ 8.37018e-006 ]
6964 : [ 8.40083e-006 ]
6965 : [ 8.35935e-006 ]
6966 : [ 8.40942e-006 ]
6967 : [ 8.43708e-006 ]
6968 : [ 8.40342e-006 ]
6969 : [ 8.55935e-006 ]
6970 : [ 8.39878e-006 ]
6971 : [ 8.48531e-006 ]
6972 : [ 8.57932e-006 ]
6973 : [ 8.4204e-006  ]
6974 : [ 8.39536e-006 ]
6975 : [ 8.55938e-006 ]
6976 : [ 8.58253e-006 ]
6977 : [ 8.56246e-006 ]
6978 : [ 8.36549e-006 ]
6979 : [ 8.65731e-006 ]
6980 : [ 8.55451e-006 ]
6981 : [ 8.53069e-006 ]
6982 : [ 8.41397e-006 ]
6983 : [ 8.51223e-006 ]
6984 : [ 8.35541e-006 ]
6985 : [ 8.45624e-006 ]
6986 : [ 8.67281e-006 ]
6987 : [ 8.50053e-006 ]
6988 : [ 8.47603e-006 ]
6989 : [ 8.45544e-006 ]
6990 : [ 8.36293e-006 ]
6991 : [ 8.31028e-006 ]
6992 : [ 8.39051e-006 ]
6993 : [ 8.46947e-006 ]
6994 : [ 8.41447e-006 ]
6995 : [ 8.67166e-006 ]
6996 : [ 8.50548e-006 ]
6997 : [ 8.25337e-006 ]
6998 : [ 8.20569e-006 ]
6999 : [ 8.63622e-006 ]
7000 : [ 8.6122e-006  ]
7001 : [ 8.3917e-006  ]
7002 : [ 8.44056e-006 ]
7003 : [ 8.44474e-006 ]
7004 : [ 8.4276e-006  ]
7005 : [ 8.52032e-006 ]
7006 : [ 8.41305e-006 ]
7007 : [ 8.56786e-006 ]
7008 : [ 8.20601e-006 ]
7009 : [ 8.62068e-006 ]
7010 : [ 8.23842e-006 ]
7011 : [ 8.5461e-006  ]
7012 : [ 8.55529e-006 ]
7013 : [ 8.47465e-006 ]
7014 : [ 8.46684e-006 ]
7015 : [ 8.37403e-006 ]
7016 : [ 8.67068e-006 ]
7017 : [ 8.73641e-006 ]
7018 : [ 8.45882e-006 ]
7019 : [ 8.45363e-006 ]
7020 : [ 8.452e-006   ]
7021 : [ 8.61583e-006 ]
7022 : [ 8.42897e-006 ]
7023 : [ 8.60533e-006 ]
7024 : [ 8.36749e-006 ]
7025 : [ 8.64568e-006 ]
7026 : [ 8.16924e-006 ]
7027 : [ 8.41218e-006 ]
7028 : [ 8.55634e-006 ]
7029 : [ 8.32999e-006 ]
7030 : [ 8.37861e-006 ]
7031 : [ 8.45777e-006 ]
7032 : [ 8.37124e-006 ]
7033 : [ 8.43081e-006 ]
7034 : [ 8.47276e-006 ]
7035 : [ 8.44498e-006 ]
7036 : [ 8.51857e-006 ]
7037 : [ 8.43089e-006 ]
7038 : [ 8.50536e-006 ]
7039 : [ 8.51868e-006 ]
7040 : [ 8.63842e-006 ]
7041 : [ 8.5337e-006  ]
7042 : [ 8.39875e-006 ]
7043 : [ 8.3543e-006  ]
7044 : [ 8.40373e-006 ]
7045 : [ 8.49828e-006 ]
7046 : [ 8.47973e-006 ]
7047 : [ 8.44402e-006 ]
7048 : [ 8.59253e-006 ]
7049 : [ 8.4899e-006  ]
7050 : [ 8.59978e-006 ]
7051 : [ 8.23613e-006 ]
7052 : [ 8.41988e-006 ]
7053 : [ 8.58509e-006 ]
7054 : [ 8.53103e-006 ]
7055 : [ 8.42345e-006 ]
7056 : [ 8.41511e-006 ]
7057 : [ 8.69099e-006 ]
7058 : [ 8.57095e-006 ]
7059 : [ 8.37673e-006 ]
7060 : [ 8.42059e-006 ]
7061 : [ 8.47912e-006 ]
7062 : [ 8.43673e-006 ]
7063 : [ 8.26495e-006 ]
7064 : [ 8.40869e-006 ]
7065 : [ 8.57837e-006 ]
7066 : [ 8.42513e-006 ]
7067 : [ 8.46631e-006 ]
7068 : [ 8.3009e-006  ]
7069 : [ 8.38395e-006 ]
7070 : [ 8.50142e-006 ]
7071 : [ 8.60949e-006 ]
7072 : [ 8.44649e-006 ]
7073 : [ 8.45633e-006 ]
7074 : [ 8.38578e-006 ]
7075 : [ 8.59095e-006 ]
7076 : [ 8.38257e-006 ]
7077 : [ 8.34694e-006 ]
7078 : [ 8.40491e-006 ]
7079 : [ 8.41111e-006 ]
7080 : [ 8.50256e-006 ]
7081 : [ 8.51055e-006 ]
7082 : [ 8.65218e-006 ]
7083 : [ 8.3965e-006  ]
7084 : [ 8.3989e-006  ]
7085 : [ 8.45303e-006 ]
7086 : [ 8.18855e-006 ]
7087 : [ 8.5434e-006  ]
7088 : [ 8.59795e-006 ]
7089 : [ 8.53709e-006 ]
7090 : [ 8.62978e-006 ]
7091 : [ 8.56121e-006 ]
7092 : [ 8.46584e-006 ]
7093 : [ 8.41106e-006 ]
7094 : [ 8.39468e-006 ]
7095 : [ 8.55997e-006 ]
7096 : [ 8.40928e-006 ]
7097 : [ 8.50049e-006 ]
7098 : [ 8.24759e-006 ]
7099 : [ 8.43322e-006 ]
7100 : [ 8.42194e-006 ]
7101 : [ 8.7073e-006  ]
7102 : [ 8.38802e-006 ]
7103 : [ 8.54081e-006 ]
7104 : [ 8.56976e-006 ]
7105 : [ 8.5715e-006  ]
7106 : [ 8.53388e-006 ]
7107 : [ 8.36832e-006 ]
7108 : [ 8.49491e-006 ]
7109 : [ 8.46555e-006 ]
7110 : [ 8.35657e-006 ]
7111 : [ 8.41212e-006 ]
7112 : [ 8.35088e-006 ]
7113 : [ 8.63692e-006 ]
7114 : [ 8.28976e-006 ]
7115 : [ 8.30143e-006 ]
7116 : [ 8.39617e-006 ]
7117 : [ 8.2879e-006  ]
7118 : [ 8.66422e-006 ]
7119 : [ 8.57423e-006 ]
7120 : [ 8.47873e-006 ]
7121 : [ 8.31777e-006 ]
7122 : [ 8.70104e-006 ]
7123 : [ 8.54201e-006 ]
7124 : [ 8.68755e-006 ]
7125 : [ 8.25009e-006 ]
7126 : [ 8.55766e-006 ]
7127 : [ 8.5632e-006  ]
7128 : [ 8.56245e-006 ]
7129 : [ 8.55822e-006 ]
7130 : [ 8.45637e-006 ]
7131 : [ 8.44349e-006 ]
7132 : [ 8.49788e-006 ]
7133 : [ 8.38797e-006 ]
7134 : [ 8.43727e-006 ]
7135 : [ 8.30836e-006 ]
7136 : [ 8.43761e-006 ]
7137 : [ 8.33564e-006 ]
7138 : [ 8.52184e-006 ]
7139 : [ 8.48802e-006 ]
7140 : [ 8.41708e-006 ]
7141 : [ 8.39505e-006 ]
7142 : [ 8.32536e-006 ]
7143 : [ 8.36351e-006 ]
7144 : [ 8.54714e-006 ]
7145 : [ 8.55467e-006 ]
7146 : [ 8.64487e-006 ]
7147 : [ 8.41918e-006 ]
7148 : [ 8.52028e-006 ]
7149 : [ 8.44037e-006 ]
7150 : [ 8.52907e-006 ]
7151 : [ 8.40953e-006 ]
7152 : [ 8.3895e-006  ]
7153 : [ 8.60279e-006 ]
7154 : [ 8.61534e-006 ]
7155 : [ 8.36544e-006 ]
7156 : [ 8.54601e-006 ]
7157 : [ 8.53558e-006 ]
7158 : [ 8.40072e-006 ]
7159 : [ 8.4542e-006  ]
7160 : [ 8.57486e-006 ]
7161 : [ 8.67703e-006 ]
7162 : [ 8.59282e-006 ]
7163 : [ 8.34459e-006 ]
7164 : [ 8.70729e-006 ]
7165 : [ 8.53609e-006 ]
7166 : [ 8.49672e-006 ]
7167 : [ 8.30542e-006 ]
7168 : [ 8.7231e-006  ]
7169 : [ 8.62231e-006 ]
7170 : [ 8.38011e-006 ]
7171 : [ 8.46812e-006 ]
7172 : [ 8.62377e-006 ]
7173 : [ 8.25018e-006 ]
7174 : [ 8.51283e-006 ]
7175 : [ 8.61723e-006 ]
7176 : [ 8.19902e-006 ]
7177 : [ 8.45095e-006 ]
7178 : [ 8.60675e-006 ]
7179 : [ 8.51887e-006 ]
7180 : [ 8.45601e-006 ]
7181 : [ 8.44408e-006 ]
7182 : [ 8.39226e-006 ]
7183 : [ 8.41136e-006 ]
7184 : [ 8.5046e-006  ]
7185 : [ 8.43688e-006 ]
7186 : [ 8.47385e-006 ]
7187 : [ 8.40392e-006 ]
7188 : [ 8.35424e-006 ]
7189 : [ 8.53278e-006 ]
7190 : [ 8.42386e-006 ]
7191 : [ 8.56867e-006 ]
7192 : [ 8.30226e-006 ]
7193 : [ 8.41753e-006 ]
7194 : [ 8.38462e-006 ]
7195 : [ 8.492e-006   ]
7196 : [ 8.70414e-006 ]
7197 : [ 8.30725e-006 ]
7198 : [ 8.30456e-006 ]
7199 : [ 8.43315e-006 ]
7200 : [ 8.41514e-006 ]
7201 : [ 8.28019e-006 ]
7202 : [ 8.37692e-006 ]
7203 : [ 8.45268e-006 ]
7204 : [ 8.62416e-006 ]
7205 : [ 8.54087e-006 ]
7206 : [ 8.45657e-006 ]
7207 : [ 8.33473e-006 ]
7208 : [ 8.38139e-006 ]
7209 : [ 8.35029e-006 ]
7210 : [ 8.44997e-006 ]
7211 : [ 8.44618e-006 ]
7212 : [ 8.41821e-006 ]
7213 : [ 8.43678e-006 ]
7214 : [ 8.40247e-006 ]
7215 : [ 8.17604e-006 ]
7216 : [ 8.70941e-006 ]
7217 : [ 8.63571e-006 ]
7218 : [ 8.40624e-006 ]
7219 : [ 8.23863e-006 ]
7220 : [ 8.44198e-006 ]
7221 : [ 8.38291e-006 ]
7222 : [ 8.53205e-006 ]
7223 : [ 8.68731e-006 ]
7224 : [ 8.59144e-006 ]
7225 : [ 8.69649e-006 ]
7226 : [ 8.32689e-006 ]
7227 : [ 8.46682e-006 ]
7228 : [ 8.42254e-006 ]
7229 : [ 8.35447e-006 ]
7230 : [ 8.66468e-006 ]
7231 : [ 8.30835e-006 ]
7232 : [ 8.49602e-006 ]
7233 : [ 8.63869e-006 ]
7234 : [ 8.67139e-006 ]
7235 : [ 8.42783e-006 ]
7236 : [ 8.45773e-006 ]
7237 : [ 8.44386e-006 ]
7238 : [ 8.46582e-006 ]
7239 : [ 8.37996e-006 ]
7240 : [ 8.5779e-006  ]
7241 : [ 8.37504e-006 ]
7242 : [ 8.44629e-006 ]
7243 : [ 8.43481e-006 ]
7244 : [ 8.4867e-006  ]
7245 : [ 8.36361e-006 ]
7246 : [ 8.47167e-006 ]
7247 : [ 8.43339e-006 ]
7248 : [ 8.47657e-006 ]
7249 : [ 8.63541e-006 ]
7250 : [ 8.41978e-006 ]
7251 : [ 8.40943e-006 ]
7252 : [ 8.50443e-006 ]
7253 : [ 8.45596e-006 ]
7254 : [ 8.43499e-006 ]
7255 : [ 8.4828e-006  ]
7256 : [ 8.37472e-006 ]
7257 : [ 8.40693e-006 ]
7258 : [ 8.40376e-006 ]
7259 : [ 8.41501e-006 ]
7260 : [ 8.20994e-006 ]
7261 : [ 8.39568e-006 ]
7262 : [ 8.68102e-006 ]
7263 : [ 8.36927e-006 ]
7264 : [ 8.38653e-006 ]
7265 : [ 8.63408e-006 ]
7266 : [ 8.43414e-006 ]
7267 : [ 8.5983e-006  ]
7268 : [ 8.42953e-006 ]
7269 : [ 8.61843e-006 ]
7270 : [ 8.32806e-006 ]
7271 : [ 8.35216e-006 ]
7272 : [ 8.72113e-006 ]
7273 : [ 8.71435e-006 ]
7274 : [ 8.2084e-006  ]
7275 : [ 8.48133e-006 ]
7276 : [ 8.34062e-006 ]
7277 : [ 8.43433e-006 ]
7278 : [ 8.35907e-006 ]
7279 : [ 8.33946e-006 ]
7280 : [ 8.39962e-006 ]
7281 : [ 8.48756e-006 ]
7282 : [ 8.35582e-006 ]
7283 : [ 8.38284e-006 ]
7284 : [ 8.35505e-006 ]
7285 : [ 8.35299e-006 ]
7286 : [ 8.42856e-006 ]
7287 : [ 8.44469e-006 ]
7288 : [ 8.57705e-006 ]
7289 : [ 8.47637e-006 ]
7290 : [ 8.41502e-006 ]
7291 : [ 8.58745e-006 ]
7292 : [ 8.33571e-006 ]
7293 : [ 8.58248e-006 ]
7294 : [ 8.38498e-006 ]
7295 : [ 8.45459e-006 ]
7296 : [ 8.44265e-006 ]
7297 : [ 8.43508e-006 ]
7298 : [ 8.37642e-006 ]
7299 : [ 8.19033e-006 ]
7300 : [ 8.29912e-006 ]
7301 : [ 8.54975e-006 ]
7302 : [ 8.42945e-006 ]
7303 : [ 8.60555e-006 ]
7304 : [ 8.43964e-006 ]
7305 : [ 8.43884e-006 ]
7306 : [ 8.40771e-006 ]
7307 : [ 8.58603e-006 ]
7308 : [ 8.59571e-006 ]
7309 : [ 8.66495e-006 ]
7310 : [ 8.39142e-006 ]
7311 : [ 8.34586e-006 ]
7312 : [ 8.5456e-006  ]
7313 : [ 8.25174e-006 ]
7314 : [ 8.5869e-006  ]
7315 : [ 8.34049e-006 ]
7316 : [ 8.34201e-006 ]
7317 : [ 8.39045e-006 ]
7318 : [ 8.39159e-006 ]
7319 : [ 8.38254e-006 ]
7320 : [ 8.38126e-006 ]
7321 : [ 8.40221e-006 ]
7322 : [ 8.45232e-006 ]
7323 : [ 8.44794e-006 ]
7324 : [ 8.36248e-006 ]
7325 : [ 8.42879e-006 ]
7326 : [ 8.39287e-006 ]
7327 : [ 8.40896e-006 ]
7328 : [ 8.48538e-006 ]
7329 : [ 8.36764e-006 ]
7330 : [ 8.36084e-006 ]
7331 : [ 8.56854e-006 ]
7332 : [ 8.37958e-006 ]
7333 : [ 8.43165e-006 ]
7334 : [ 8.54145e-006 ]
7335 : [ 8.45565e-006 ]
7336 : [ 8.34055e-006 ]
7337 : [ 8.48254e-006 ]
7338 : [ 8.60517e-006 ]
7339 : [ 8.26381e-006 ]
7340 : [ 8.43748e-006 ]
7341 : [ 8.3422e-006  ]
7342 : [ 8.34677e-006 ]
7343 : [ 8.43667e-006 ]
7344 : [ 8.64371e-006 ]
7345 : [ 8.48437e-006 ]
7346 : [ 8.55053e-006 ]
7347 : [ 8.39574e-006 ]
7348 : [ 8.65595e-006 ]
7349 : [ 8.24392e-006 ]
7350 : [ 8.62089e-006 ]
7351 : [ 8.40351e-006 ]
7352 : [ 8.40439e-006 ]
7353 : [ 8.3695e-006  ]
7354 : [ 8.3515e-006  ]
7355 : [ 8.40821e-006 ]
7356 : [ 8.60938e-006 ]
7357 : [ 8.68264e-006 ]
7358 : [ 8.61633e-006 ]
7359 : [ 8.70132e-006 ]
7360 : [ 8.22544e-006 ]
7361 : [ 8.72605e-006 ]
7362 : [ 8.55518e-006 ]
7363 : [ 8.65567e-006 ]
7364 : [ 8.61942e-006 ]
7365 : [ 8.6068e-006  ]
7366 : [ 8.36243e-006 ]
7367 : [ 8.43788e-006 ]
7368 : [ 8.42414e-006 ]
7369 : [ 8.22419e-006 ]
7370 : [ 8.39724e-006 ]
7371 : [ 8.64851e-006 ]
7372 : [ 8.48474e-006 ]
7373 : [ 8.6831e-006  ]
7374 : [ 8.56837e-006 ]
7375 : [ 8.55409e-006 ]
7376 : [ 8.39249e-006 ]
7377 : [ 8.27309e-006 ]
7378 : [ 8.33989e-006 ]
7379 : [ 8.67655e-006 ]
7380 : [ 8.57932e-006 ]
7381 : [ 8.36933e-006 ]
7382 : [ 8.36693e-006 ]
7383 : [ 8.34157e-006 ]
7384 : [ 8.29634e-006 ]
7385 : [ 8.61928e-006 ]
7386 : [ 8.35124e-006 ]
7387 : [ 8.43445e-006 ]
7388 : [ 8.64209e-006 ]
7389 : [ 8.44388e-006 ]
7390 : [ 8.41424e-006 ]
7391 : [ 8.42909e-006 ]
7392 : [ 8.35391e-006 ]
7393 : [ 8.63573e-006 ]
7394 : [ 8.37148e-006 ]
7395 : [ 8.53737e-006 ]
7396 : [ 8.37753e-006 ]
7397 : [ 8.46377e-006 ]
7398 : [ 8.49009e-006 ]
7399 : [ 8.36391e-006 ]
7400 : [ 8.64728e-006 ]
7401 : [ 8.62012e-006 ]
7402 : [ 8.48631e-006 ]
7403 : [ 8.63222e-006 ]
7404 : [ 8.57433e-006 ]
7405 : [ 8.37689e-006 ]
7406 : [ 8.50618e-006 ]
7407 : [ 8.4749e-006  ]
7408 : [ 8.49389e-006 ]
7409 : [ 8.28375e-006 ]
7410 : [ 8.45333e-006 ]
7411 : [ 8.36833e-006 ]
7412 : [ 8.54505e-006 ]
7413 : [ 8.57925e-006 ]
7414 : [ 8.56361e-006 ]
7415 : [ 8.42855e-006 ]
7416 : [ 8.44143e-006 ]
7417 : [ 8.50744e-006 ]
7418 : [ 8.41464e-006 ]
7419 : [ 8.64564e-006 ]
7420 : [ 8.3749e-006  ]
7421 : [ 8.59611e-006 ]
7422 : [ 8.65946e-006 ]
7423 : [ 8.66228e-006 ]
7424 : [ 8.47061e-006 ]
7425 : [ 8.38373e-006 ]
7426 : [ 8.41453e-006 ]
7427 : [ 8.50942e-006 ]
7428 : [ 8.40409e-006 ]
7429 : [ 8.3911e-006  ]
7430 : [ 8.40638e-006 ]
7431 : [ 8.43688e-006 ]
7432 : [ 8.47518e-006 ]
7433 : [ 8.34879e-006 ]
7434 : [ 8.48661e-006 ]
7435 : [ 8.71633e-006 ]
7436 : [ 8.34111e-006 ]
7437 : [ 8.35691e-006 ]
7438 : [ 8.52462e-006 ]
7439 : [ 8.41895e-006 ]
7440 : [ 8.26897e-006 ]
7441 : [ 8.53965e-006 ]
7442 : [ 8.37029e-006 ]
7443 : [ 8.48985e-006 ]
7444 : [ 8.49357e-006 ]
7445 : [ 8.59443e-006 ]
7446 : [ 8.19136e-006 ]
7447 : [ 8.54839e-006 ]
7448 : [ 8.63517e-006 ]
7449 : [ 8.34413e-006 ]
7450 : [ 8.52984e-006 ]
7451 : [ 8.57432e-006 ]
7452 : [ 8.33493e-006 ]
7453 : [ 8.45895e-006 ]
7454 : [ 8.49438e-006 ]
7455 : [ 8.51033e-006 ]
7456 : [ 8.47051e-006 ]
7457 : [ 8.39796e-006 ]
7458 : [ 8.74249e-006 ]
7459 : [ 8.40695e-006 ]
7460 : [ 8.46834e-006 ]
7461 : [ 8.61381e-006 ]
7462 : [ 8.61977e-006 ]
7463 : [ 8.41509e-006 ]
7464 : [ 8.41402e-006 ]
7465 : [ 8.33769e-006 ]
7466 : [ 8.54676e-006 ]
7467 : [ 8.47462e-006 ]
7468 : [ 8.61796e-006 ]
7469 : [ 8.37236e-006 ]
7470 : [ 8.30845e-006 ]
7471 : [ 8.6993e-006  ]
7472 : [ 8.41923e-006 ]
7473 : [ 8.35415e-006 ]
7474 : [ 8.45403e-006 ]
7475 : [ 8.4365e-006  ]
7476 : [ 8.5809e-006  ]
7477 : [ 8.44889e-006 ]
7478 : [ 8.43043e-006 ]
7479 : [ 8.35906e-006 ]
7480 : [ 8.22375e-006 ]
7481 : [ 8.41631e-006 ]
7482 : [ 8.40669e-006 ]
7483 : [ 8.29009e-006 ]
7484 : [ 8.37741e-006 ]
7485 : [ 8.57074e-006 ]
7486 : [ 8.37054e-006 ]
7487 : [ 8.35203e-006 ]
7488 : [ 8.35213e-006 ]
7489 : [ 8.42955e-006 ]
7490 : [ 8.39969e-006 ]
7491 : [ 8.62111e-006 ]
7492 : [ 8.42905e-006 ]
7493 : [ 8.40392e-006 ]
7494 : [ 8.48036e-006 ]
7495 : [ 8.62194e-006 ]
7496 : [ 8.21663e-006 ]
7497 : [ 8.66772e-006 ]
7498 : [ 8.44762e-006 ]
7499 : [ 8.57423e-006 ]
7500 : [ 8.45431e-006 ]
7501 : [ 8.55965e-006 ]
7502 : [ 8.54968e-006 ]
7503 : [ 8.50701e-006 ]
7504 : [ 8.4001e-006  ]
7505 : [ 8.30616e-006 ]
7506 : [ 8.19401e-006 ]
7507 : [ 8.3832e-006  ]
7508 : [ 8.56347e-006 ]
7509 : [ 8.37154e-006 ]
7510 : [ 8.5492e-006  ]
7511 : [ 8.37849e-006 ]
7512 : [ 8.64035e-006 ]
7513 : [ 8.50331e-006 ]
7514 : [ 8.54017e-006 ]
7515 : [ 8.37122e-006 ]
7516 : [ 8.40736e-006 ]
7517 : [ 8.56232e-006 ]
7518 : [ 8.36505e-006 ]
7519 : [ 8.25073e-006 ]
7520 : [ 8.5483e-006  ]
7521 : [ 8.59801e-006 ]
7522 : [ 8.38449e-006 ]
7523 : [ 8.4072e-006  ]
7524 : [ 8.45469e-006 ]
7525 : [ 8.73443e-006 ]
7526 : [ 8.43847e-006 ]
7527 : [ 8.33008e-006 ]
7528 : [ 8.4302e-006  ]
7529 : [ 8.44636e-006 ]
7530 : [ 8.40448e-006 ]
7531 : [ 8.25112e-006 ]
7532 : [ 8.271e-006   ]
7533 : [ 8.52883e-006 ]
7534 : [ 8.46169e-006 ]
7535 : [ 8.60285e-006 ]
7536 : [ 8.36967e-006 ]
7537 : [ 8.62115e-006 ]
7538 : [ 8.39209e-006 ]
7539 : [ 8.65857e-006 ]
7540 : [ 8.49367e-006 ]
7541 : [ 8.34007e-006 ]
7542 : [ 8.3705e-006  ]
7543 : [ 8.52295e-006 ]
7544 : [ 8.39941e-006 ]
7545 : [ 8.48313e-006 ]
7546 : [ 8.46784e-006 ]
7547 : [ 8.73763e-006 ]
7548 : [ 8.54499e-006 ]
7549 : [ 8.37003e-006 ]
7550 : [ 8.44941e-006 ]
7551 : [ 8.43956e-006 ]
7552 : [ 8.40459e-006 ]
7553 : [ 8.43305e-006 ]
7554 : [ 8.5112e-006  ]
7555 : [ 8.46196e-006 ]
7556 : [ 8.65841e-006 ]
7557 : [ 8.40624e-006 ]
7558 : [ 8.35983e-006 ]
7559 : [ 8.29665e-006 ]
7560 : [ 8.41507e-006 ]
7561 : [ 8.51364e-006 ]
7562 : [ 8.61751e-006 ]
7563 : [ 8.3739e-006  ]
7564 : [ 8.4374e-006  ]
7565 : [ 8.5037e-006  ]
7566 : [ 8.26546e-006 ]
7567 : [ 8.52235e-006 ]
7568 : [ 8.69669e-006 ]
7569 : [ 8.44522e-006 ]
7570 : [ 8.43312e-006 ]
7571 : [ 8.63947e-006 ]
7572 : [ 8.34771e-006 ]
7573 : [ 8.37853e-006 ]
7574 : [ 8.66314e-006 ]
7575 : [ 8.45413e-006 ]
7576 : [ 8.54621e-006 ]
7577 : [ 8.62064e-006 ]
7578 : [ 8.47919e-006 ]
7579 : [ 8.44874e-006 ]
7580 : [ 8.41092e-006 ]
7581 : [ 8.3479e-006  ]
7582 : [ 8.27397e-006 ]
7583 : [ 8.36298e-006 ]
7584 : [ 8.57813e-006 ]
7585 : [ 8.64276e-006 ]
7586 : [ 8.47372e-006 ]
7587 : [ 8.44056e-006 ]
7588 : [ 8.64282e-006 ]
7589 : [ 8.36115e-006 ]
7590 : [ 8.64506e-006 ]
7591 : [ 8.53951e-006 ]
7592 : [ 8.53198e-006 ]
7593 : [ 8.43087e-006 ]
7594 : [ 8.67052e-006 ]
7595 : [ 8.61714e-006 ]
7596 : [ 8.39401e-006 ]
7597 : [ 8.49785e-006 ]
7598 : [ 8.4133e-006  ]
7599 : [ 8.59315e-006 ]
7600 : [ 8.363e-006   ]
7601 : [ 8.7086e-006  ]
7602 : [ 8.68845e-006 ]
7603 : [ 8.54003e-006 ]
7604 : [ 8.41285e-006 ]
7605 : [ 8.76614e-006 ]
7606 : [ 8.6213e-006  ]
7607 : [ 8.70966e-006 ]
7608 : [ 8.62154e-006 ]
7609 : [ 8.6066e-006  ]
7610 : [ 8.54653e-006 ]
7611 : [ 8.52951e-006 ]
7612 : [ 8.42122e-006 ]
7613 : [ 8.40999e-006 ]
7614 : [ 8.62753e-006 ]
7615 : [ 8.36829e-006 ]
7616 : [ 8.39962e-006 ]
7617 : [ 8.43404e-006 ]
7618 : [ 8.71941e-006 ]
7619 : [ 8.43466e-006 ]
7620 : [ 8.39268e-006 ]
7621 : [ 8.44739e-006 ]
7622 : [ 8.5425e-006  ]
7623 : [ 8.61971e-006 ]
7624 : [ 8.24352e-006 ]
7625 : [ 8.35608e-006 ]
7626 : [ 8.21338e-006 ]
7627 : [ 8.63318e-006 ]
7628 : [ 8.47383e-006 ]
7629 : [ 8.37923e-006 ]
7630 : [ 8.45772e-006 ]
7631 : [ 8.46074e-006 ]
7632 : [ 8.28054e-006 ]
7633 : [ 8.39232e-006 ]
7634 : [ 8.63878e-006 ]
7635 : [ 8.64782e-006 ]
7636 : [ 8.39798e-006 ]
7637 : [ 8.29758e-006 ]
7638 : [ 8.36657e-006 ]
7639 : [ 8.51517e-006 ]
7640 : [ 8.29635e-006 ]
7641 : [ 8.46947e-006 ]
7642 : [ 8.39676e-006 ]
7643 : [ 8.58641e-006 ]
7644 : [ 8.34344e-006 ]
7645 : [ 8.48628e-006 ]
7646 : [ 8.4435e-006  ]
7647 : [ 8.6797e-006  ]
7648 : [ 8.41695e-006 ]
7649 : [ 8.35421e-006 ]
7650 : [ 8.6066e-006  ]
7651 : [ 8.40459e-006 ]
7652 : [ 8.60649e-006 ]
7653 : [ 8.44397e-006 ]
7654 : [ 8.33888e-006 ]
7655 : [ 8.46038e-006 ]
7656 : [ 8.49367e-006 ]
7657 : [ 8.40155e-006 ]
7658 : [ 8.31092e-006 ]
7659 : [ 8.2309e-006  ]
7660 : [ 8.64616e-006 ]
7661 : [ 8.39587e-006 ]
7662 : [ 8.30398e-006 ]
7663 : [ 8.41211e-006 ]
7664 : [ 8.53497e-006 ]
7665 : [ 8.46713e-006 ]
7666 : [ 8.44792e-006 ]
7667 : [ 8.41576e-006 ]
7668 : [ 8.4028e-006  ]
7669 : [ 8.43378e-006 ]
7670 : [ 8.55392e-006 ]
7671 : [ 8.45403e-006 ]
7672 : [ 8.50106e-006 ]
7673 : [ 8.60322e-006 ]
7674 : [ 8.57913e-006 ]
7675 : [ 8.27717e-006 ]
7676 : [ 8.40809e-006 ]
7677 : [ 8.42486e-006 ]
7678 : [ 8.4067e-006  ]
7679 : [ 8.34648e-006 ]
7680 : [ 8.55062e-006 ]
7681 : [ 8.33809e-006 ]
7682 : [ 8.68573e-006 ]
7683 : [ 8.24995e-006 ]
7684 : [ 8.39709e-006 ]
7685 : [ 8.4133e-006  ]
7686 : [ 8.49148e-006 ]
7687 : [ 8.44235e-006 ]
7688 : [ 8.58193e-006 ]
7689 : [ 8.42194e-006 ]
7690 : [ 8.26018e-006 ]
7691 : [ 8.39856e-006 ]
7692 : [ 8.53208e-006 ]
7693 : [ 8.37905e-006 ]
7694 : [ 8.5632e-006  ]
7695 : [ 8.58834e-006 ]
7696 : [ 8.46982e-006 ]
7697 : [ 8.42848e-006 ]
7698 : [ 8.3766e-006  ]
7699 : [ 8.50078e-006 ]
7700 : [ 8.43172e-006 ]
7701 : [ 8.36244e-006 ]
7702 : [ 8.42761e-006 ]
7703 : [ 8.55441e-006 ]
7704 : [ 8.43162e-006 ]
7705 : [ 8.50549e-006 ]
7706 : [ 8.41446e-006 ]
7707 : [ 8.42028e-006 ]
7708 : [ 8.46507e-006 ]
7709 : [ 8.38321e-006 ]
7710 : [ 8.397e-006   ]
7711 : [ 8.38371e-006 ]
7712 : [ 8.37853e-006 ]
7713 : [ 8.27581e-006 ]
7714 : [ 8.49627e-006 ]
7715 : [ 8.65565e-006 ]
7716 : [ 8.47927e-006 ]
7717 : [ 8.51828e-006 ]
7718 : [ 8.32742e-006 ]
7719 : [ 8.26179e-006 ]
7720 : [ 8.46109e-006 ]
7721 : [ 8.38001e-006 ]
7722 : [ 8.46356e-006 ]
7723 : [ 8.3443e-006  ]
7724 : [ 8.47885e-006 ]
7725 : [ 8.49363e-006 ]
7726 : [ 8.52457e-006 ]
7727 : [ 8.36344e-006 ]
7728 : [ 8.46408e-006 ]
7729 : [ 8.53872e-006 ]
7730 : [ 8.53692e-006 ]
7731 : [ 8.66655e-006 ]
7732 : [ 8.42578e-006 ]
7733 : [ 8.3816e-006  ]
7734 : [ 8.41869e-006 ]
7735 : [ 8.38079e-006 ]
7736 : [ 8.39444e-006 ]
7737 : [ 8.47584e-006 ]
7738 : [ 8.45763e-006 ]
7739 : [ 8.41636e-006 ]
7740 : [ 8.41087e-006 ]
7741 : [ 8.46593e-006 ]
7742 : [ 8.39722e-006 ]
7743 : [ 8.63072e-006 ]
7744 : [ 8.64518e-006 ]
7745 : [ 8.41637e-006 ]
7746 : [ 8.42597e-006 ]
7747 : [ 8.50853e-006 ]
7748 : [ 8.5661e-006  ]
7749 : [ 8.59998e-006 ]
7750 : [ 8.66561e-006 ]
7751 : [ 8.57937e-006 ]
7752 : [ 8.59652e-006 ]
7753 : [ 8.4162e-006  ]
7754 : [ 8.35228e-006 ]
7755 : [ 8.55748e-006 ]
7756 : [ 8.70073e-006 ]
7757 : [ 8.3386e-006  ]
7758 : [ 8.45761e-006 ]
7759 : [ 8.56187e-006 ]
7760 : [ 8.21642e-006 ]
7761 : [ 8.48806e-006 ]
7762 : [ 8.45863e-006 ]
7763 : [ 8.69809e-006 ]
7764 : [ 8.32968e-006 ]
7765 : [ 8.45406e-006 ]
7766 : [ 8.16992e-006 ]
7767 : [ 8.37337e-006 ]
7768 : [ 8.56647e-006 ]
7769 : [ 8.48835e-006 ]
7770 : [ 8.28284e-006 ]
7771 : [ 8.25601e-006 ]
7772 : [ 8.33559e-006 ]
7773 : [ 8.41443e-006 ]
7774 : [ 8.31542e-006 ]
7775 : [ 8.33814e-006 ]
7776 : [ 8.54228e-006 ]
7777 : [ 8.62295e-006 ]
7778 : [ 8.64152e-006 ]
7779 : [ 8.42869e-006 ]
7780 : [ 8.36023e-006 ]
7781 : [ 8.36717e-006 ]
7782 : [ 8.60748e-006 ]
7783 : [ 8.43498e-006 ]
7784 : [ 8.51888e-006 ]
7785 : [ 8.36677e-006 ]
7786 : [ 8.46225e-006 ]
7787 : [ 8.43185e-006 ]
7788 : [ 8.61124e-006 ]
7789 : [ 8.45652e-006 ]
7790 : [ 8.54183e-006 ]
7791 : [ 8.6983e-006  ]
7792 : [ 8.57897e-006 ]
7793 : [ 8.71507e-006 ]
7794 : [ 8.51827e-006 ]
7795 : [ 8.595e-006   ]
7796 : [ 8.64117e-006 ]
7797 : [ 8.32662e-006 ]
7798 : [ 8.58122e-006 ]
7799 : [ 8.57593e-006 ]
7800 : [ 8.66464e-006 ]
7801 : [ 8.54648e-006 ]
7802 : [ 8.51018e-006 ]
7803 : [ 8.36059e-006 ]
7804 : [ 8.33251e-006 ]
7805 : [ 8.69721e-006 ]
7806 : [ 8.39254e-006 ]
7807 : [ 8.4283e-006  ]
7808 : [ 8.51556e-006 ]
7809 : [ 8.39739e-006 ]
7810 : [ 8.29817e-006 ]
7811 : [ 8.57912e-006 ]
7812 : [ 8.43204e-006 ]
7813 : [ 8.42189e-006 ]
7814 : [ 8.67452e-006 ]
7815 : [ 8.60994e-006 ]
7816 : [ 8.44409e-006 ]
7817 : [ 8.32689e-006 ]
7818 : [ 8.52698e-006 ]
7819 : [ 8.41683e-006 ]
7820 : [ 8.53479e-006 ]
7821 : [ 8.66373e-006 ]
7822 : [ 8.31351e-006 ]
7823 : [ 8.68467e-006 ]
7824 : [ 8.4294e-006  ]
7825 : [ 8.38506e-006 ]
7826 : [ 8.61088e-006 ]
7827 : [ 8.40762e-006 ]
7828 : [ 8.42379e-006 ]
7829 : [ 8.54793e-006 ]
7830 : [ 8.45177e-006 ]
7831 : [ 8.51897e-006 ]
7832 : [ 8.45607e-006 ]
7833 : [ 8.64784e-006 ]
7834 : [ 8.40118e-006 ]
7835 : [ 8.4611e-006  ]
7836 : [ 8.52512e-006 ]
7837 : [ 8.4874e-006  ]
7838 : [ 8.40679e-006 ]
7839 : [ 8.39355e-006 ]
7840 : [ 8.3758e-006  ]
7841 : [ 8.52485e-006 ]
7842 : [ 8.66598e-006 ]
7843 : [ 8.54386e-006 ]
7844 : [ 8.3877e-006  ]
7845 : [ 8.40893e-006 ]
7846 : [ 8.73766e-006 ]
7847 : [ 8.44645e-006 ]
7848 : [ 8.51084e-006 ]
7849 : [ 8.56367e-006 ]
7850 : [ 8.66005e-006 ]
7851 : [ 8.27371e-006 ]
7852 : [ 8.38147e-006 ]
7853 : [ 8.41655e-006 ]
7854 : [ 8.19705e-006 ]
7855 : [ 8.61885e-006 ]
7856 : [ 8.43091e-006 ]
7857 : [ 8.49553e-006 ]
7858 : [ 8.40415e-006 ]
7859 : [ 8.59519e-006 ]
7860 : [ 8.42086e-006 ]
7861 : [ 8.41837e-006 ]
7862 : [ 8.41503e-006 ]
7863 : [ 8.48962e-006 ]
7864 : [ 8.46185e-006 ]
7865 : [ 8.55999e-006 ]
7866 : [ 8.58582e-006 ]
7867 : [ 8.53778e-006 ]
7868 : [ 8.42368e-006 ]
7869 : [ 8.63519e-006 ]
7870 : [ 8.41428e-006 ]
7871 : [ 8.41397e-006 ]
7872 : [ 8.25185e-006 ]
7873 : [ 8.32776e-006 ]
7874 : [ 8.68556e-006 ]
7875 : [ 8.39515e-006 ]
7876 : [ 8.57293e-006 ]
7877 : [ 8.47058e-006 ]
7878 : [ 8.44492e-006 ]
7879 : [ 8.40859e-006 ]
7880 : [ 8.38681e-006 ]
7881 : [ 8.58899e-006 ]
7882 : [ 8.39351e-006 ]
7883 : [ 8.35543e-006 ]
7884 : [ 8.56266e-006 ]
7885 : [ 8.39428e-006 ]
7886 : [ 8.38703e-006 ]
7887 : [ 8.70474e-006 ]
7888 : [ 8.49127e-006 ]
7889 : [ 8.42969e-006 ]
7890 : [ 8.57156e-006 ]
7891 : [ 8.67498e-006 ]
7892 : [ 8.4961e-006  ]
7893 : [ 8.4711e-006  ]
7894 : [ 8.40156e-006 ]
7895 : [ 8.46898e-006 ]
7896 : [ 8.32615e-006 ]
7897 : [ 8.40664e-006 ]
7898 : [ 8.60335e-006 ]
7899 : [ 8.58669e-006 ]
7900 : [ 8.58985e-006 ]
7901 : [ 8.4011e-006  ]
7902 : [ 8.5445e-006  ]
7903 : [ 8.63131e-006 ]
7904 : [ 8.62571e-006 ]
7905 : [ 8.19222e-006 ]
7906 : [ 8.66153e-006 ]
7907 : [ 8.40105e-006 ]
7908 : [ 8.3608e-006  ]
7909 : [ 8.60708e-006 ]
7910 : [ 8.56456e-006 ]
7911 : [ 8.66165e-006 ]
7912 : [ 8.35082e-006 ]
7913 : [ 8.69518e-006 ]
7914 : [ 8.46105e-006 ]
7915 : [ 8.42411e-006 ]
7916 : [ 8.40475e-006 ]
7917 : [ 8.51342e-006 ]
7918 : [ 8.34791e-006 ]
7919 : [ 8.61798e-006 ]
7920 : [ 8.42511e-006 ]
7921 : [ 8.4498e-006  ]
7922 : [ 8.55604e-006 ]
7923 : [ 8.50738e-006 ]
7924 : [ 8.36416e-006 ]
7925 : [ 8.49367e-006 ]
7926 : [ 8.28292e-006 ]
7927 : [ 8.57799e-006 ]
7928 : [ 8.33135e-006 ]
7929 : [ 8.22974e-006 ]
7930 : [ 8.40474e-006 ]
7931 : [ 8.35438e-006 ]
7932 : [ 8.44127e-006 ]
7933 : [ 8.61458e-006 ]
7934 : [ 8.56731e-006 ]
7935 : [ 8.46475e-006 ]
7936 : [ 8.49501e-006 ]
7937 : [ 8.53712e-006 ]
7938 : [ 8.38647e-006 ]
7939 : [ 8.4829e-006  ]
7940 : [ 8.38443e-006 ]
7941 : [ 8.41116e-006 ]
7942 : [ 8.32223e-006 ]
7943 : [ 8.52339e-006 ]
7944 : [ 8.37022e-006 ]
7945 : [ 8.45068e-006 ]
7946 : [ 8.60724e-006 ]
7947 : [ 8.54817e-006 ]
7948 : [ 8.56841e-006 ]
7949 : [ 8.41942e-006 ]
7950 : [ 8.58684e-006 ]
7951 : [ 8.39422e-006 ]
7952 : [ 8.47395e-006 ]
7953 : [ 8.35989e-006 ]
7954 : [ 8.37845e-006 ]
7955 : [ 8.35666e-006 ]
7956 : [ 8.61273e-006 ]
7957 : [ 8.68922e-006 ]
7958 : [ 8.63373e-006 ]
7959 : [ 8.4121e-006  ]
7960 : [ 8.20318e-006 ]
7961 : [ 8.36553e-006 ]
7962 : [ 8.60277e-006 ]
7963 : [ 8.60394e-006 ]
7964 : [ 8.54079e-006 ]
7965 : [ 8.41741e-006 ]
7966 : [ 8.38022e-006 ]
7967 : [ 8.5498e-006  ]
7968 : [ 8.67e-006    ]
7969 : [ 8.32334e-006 ]
7970 : [ 8.35368e-006 ]
7971 : [ 8.40562e-006 ]
7972 : [ 8.49137e-006 ]
7973 : [ 8.60368e-006 ]
7974 : [ 8.38795e-006 ]
7975 : [ 8.4387e-006  ]
7976 : [ 8.4681e-006  ]
7977 : [ 8.39679e-006 ]
7978 : [ 8.60816e-006 ]
7979 : [ 8.44573e-006 ]
7980 : [ 8.43831e-006 ]
7981 : [ 8.65619e-006 ]
7982 : [ 8.42288e-006 ]
7983 : [ 8.55135e-006 ]
7984 : [ 8.5049e-006  ]
7985 : [ 8.24826e-006 ]
7986 : [ 8.71424e-006 ]
7987 : [ 8.36659e-006 ]
7988 : [ 8.42572e-006 ]
7989 : [ 8.41354e-006 ]
7990 : [ 8.48543e-006 ]
7991 : [ 8.45716e-006 ]
7992 : [ 8.71171e-006 ]
7993 : [ 8.33891e-006 ]
7994 : [ 8.4459e-006  ]
7995 : [ 8.20848e-006 ]
7996 : [ 8.49249e-006 ]
7997 : [ 8.28628e-006 ]
7998 : [ 8.64521e-006 ]
7999 : [ 8.37552e-006 ]
8000 : [ 8.34598e-006 ]
8001 : [ 8.48896e-006 ]
8002 : [ 8.628e-006   ]
8003 : [ 8.40183e-006 ]
8004 : [ 8.47526e-006 ]
8005 : [ 8.55779e-006 ]
8006 : [ 8.51532e-006 ]
8007 : [ 8.45742e-006 ]
8008 : [ 8.60337e-006 ]
8009 : [ 8.53415e-006 ]
8010 : [ 8.6745e-006  ]
8011 : [ 8.62188e-006 ]
8012 : [ 8.54562e-006 ]
8013 : [ 8.39708e-006 ]
8014 : [ 8.68489e-006 ]
8015 : [ 8.5835e-006  ]
8016 : [ 8.51791e-006 ]
8017 : [ 8.47157e-006 ]
8018 : [ 8.36533e-006 ]
8019 : [ 8.40807e-006 ]
8020 : [ 8.36717e-006 ]
8021 : [ 8.5936e-006  ]
8022 : [ 8.37866e-006 ]
8023 : [ 8.42285e-006 ]
8024 : [ 8.44218e-006 ]
8025 : [ 8.48565e-006 ]
8026 : [ 8.59387e-006 ]
8027 : [ 8.25047e-006 ]
8028 : [ 8.55374e-006 ]
8029 : [ 8.42398e-006 ]
8030 : [ 8.41227e-006 ]
8031 : [ 8.29856e-006 ]
8032 : [ 8.74887e-006 ]
8033 : [ 8.63435e-006 ]
8034 : [ 8.40613e-006 ]
8035 : [ 8.54045e-006 ]
8036 : [ 8.3427e-006  ]
8037 : [ 8.74576e-006 ]
8038 : [ 8.37397e-006 ]
8039 : [ 8.43274e-006 ]
8040 : [ 8.45288e-006 ]
8041 : [ 8.4208e-006  ]
8042 : [ 8.13147e-006 ]
8043 : [ 8.46054e-006 ]
8044 : [ 8.42636e-006 ]
8045 : [ 8.43442e-006 ]
8046 : [ 8.54636e-006 ]
8047 : [ 8.31966e-006 ]
8048 : [ 8.51725e-006 ]
8049 : [ 8.37495e-006 ]
8050 : [ 8.35203e-006 ]
8051 : [ 8.36626e-006 ]
8052 : [ 8.65028e-006 ]
8053 : [ 8.28473e-006 ]
8054 : [ 8.41381e-006 ]
8055 : [ 8.49121e-006 ]
8056 : [ 8.31138e-006 ]
8057 : [ 8.49536e-006 ]
8058 : [ 8.49727e-006 ]
8059 : [ 8.38093e-006 ]
8060 : [ 8.5641e-006  ]
8061 : [ 8.26763e-006 ]
8062 : [ 8.36832e-006 ]
8063 : [ 8.61664e-006 ]
8064 : [ 8.44308e-006 ]
8065 : [ 8.3947e-006  ]
8066 : [ 8.3435e-006  ]
8067 : [ 8.61024e-006 ]
8068 : [ 8.44014e-006 ]
8069 : [ 8.67113e-006 ]
8070 : [ 8.38498e-006 ]
8071 : [ 8.25391e-006 ]
8072 : [ 8.43693e-006 ]
8073 : [ 8.44172e-006 ]
8074 : [ 8.41378e-006 ]
8075 : [ 8.57543e-006 ]
8076 : [ 8.66476e-006 ]
8077 : [ 8.41664e-006 ]
8078 : [ 8.40937e-006 ]
8079 : [ 8.29726e-006 ]
8080 : [ 8.56935e-006 ]
8081 : [ 8.56133e-006 ]
8082 : [ 8.44992e-006 ]
8083 : [ 8.4095e-006  ]
8084 : [ 8.49018e-006 ]
8085 : [ 8.46608e-006 ]
8086 : [ 8.38876e-006 ]
8087 : [ 8.46439e-006 ]
8088 : [ 8.65056e-006 ]
8089 : [ 8.54017e-006 ]
8090 : [ 8.68181e-006 ]
8091 : [ 8.39013e-006 ]
8092 : [ 8.5536e-006  ]
8093 : [ 8.37552e-006 ]
8094 : [ 8.43121e-006 ]
8095 : [ 8.45505e-006 ]
8096 : [ 8.38493e-006 ]
8097 : [ 8.37637e-006 ]
8098 : [ 8.40046e-006 ]
8099 : [ 8.25463e-006 ]
8100 : [ 8.33416e-006 ]
8101 : [ 8.38043e-006 ]
8102 : [ 8.39906e-006 ]
8103 : [ 8.54565e-006 ]
8104 : [ 8.65528e-006 ]
8105 : [ 8.3524e-006  ]
8106 : [ 8.3469e-006  ]
8107 : [ 8.48834e-006 ]
8108 : [ 8.39545e-006 ]
8109 : [ 8.54454e-006 ]
8110 : [ 8.44656e-006 ]
8111 : [ 8.35127e-006 ]
8112 : [ 8.47453e-006 ]
8113 : [ 8.5662e-006  ]
8114 : [ 8.43439e-006 ]
8115 : [ 8.4975e-006  ]
8116 : [ 8.5148e-006  ]
8117 : [ 8.29742e-006 ]
8118 : [ 8.23372e-006 ]
8119 : [ 8.62012e-006 ]
8120 : [ 8.36443e-006 ]
8121 : [ 8.68338e-006 ]
8122 : [ 8.67141e-006 ]
8123 : [ 8.39752e-006 ]
8124 : [ 8.55511e-006 ]
8125 : [ 8.51343e-006 ]
8126 : [ 8.41473e-006 ]
8127 : [ 8.43366e-006 ]
8128 : [ 8.68715e-006 ]
8129 : [ 8.43396e-006 ]
8130 : [ 8.30726e-006 ]
8131 : [ 8.47396e-006 ]
8132 : [ 8.43639e-006 ]
8133 : [ 8.41882e-006 ]
8134 : [ 8.59308e-006 ]
8135 : [ 8.67123e-006 ]
8136 : [ 8.38938e-006 ]
8137 : [ 8.57633e-006 ]
8138 : [ 8.31248e-006 ]
8139 : [ 8.48495e-006 ]
8140 : [ 8.54139e-006 ]
8141 : [ 8.28807e-006 ]
8142 : [ 8.45651e-006 ]
8143 : [ 8.44348e-006 ]
8144 : [ 8.6091e-006  ]
8145 : [ 8.60696e-006 ]
8146 : [ 8.40798e-006 ]
8147 : [ 8.31708e-006 ]
8148 : [ 8.37564e-006 ]
8149 : [ 8.70003e-006 ]
8150 : [ 8.22834e-006 ]
8151 : [ 8.29502e-006 ]
8152 : [ 8.36072e-006 ]
8153 : [ 8.40173e-006 ]
8154 : [ 8.69327e-006 ]
8155 : [ 8.38489e-006 ]
8156 : [ 8.59319e-006 ]
8157 : [ 8.54508e-006 ]
8158 : [ 8.40081e-006 ]
8159 : [ 8.49885e-006 ]
8160 : [ 8.64764e-006 ]
8161 : [ 8.38816e-006 ]
8162 : [ 8.43003e-006 ]
8163 : [ 8.41908e-006 ]
8164 : [ 8.33049e-006 ]
8165 : [ 8.69189e-006 ]
8166 : [ 8.45663e-006 ]
8167 : [ 8.55429e-006 ]
8168 : [ 8.49012e-006 ]
8169 : [ 8.57708e-006 ]
8170 : [ 8.35538e-006 ]
8171 : [ 8.49966e-006 ]
8172 : [ 8.43519e-006 ]
8173 : [ 8.40837e-006 ]
8174 : [ 8.23929e-006 ]
8175 : [ 8.6138e-006  ]
8176 : [ 8.42486e-006 ]
8177 : [ 8.42411e-006 ]
8178 : [ 8.39762e-006 ]
8179 : [ 8.66101e-006 ]
8180 : [ 8.37413e-006 ]
8181 : [ 8.56051e-006 ]
8182 : [ 8.42668e-006 ]
8183 : [ 8.25068e-006 ]
8184 : [ 8.38618e-006 ]
8185 : [ 8.43853e-006 ]
8186 : [ 8.62477e-006 ]
8187 : [ 8.4941e-006  ]
8188 : [ 8.40187e-006 ]
8189 : [ 8.39275e-006 ]
8190 : [ 8.63679e-006 ]
8191 : [ 8.36783e-006 ]
8192 : [ 8.48306e-006 ]
8193 : [ 8.34076e-006 ]
8194 : [ 8.42436e-006 ]
8195 : [ 8.48091e-006 ]
8196 : [ 8.51634e-006 ]
8197 : [ 8.47256e-006 ]
8198 : [ 8.2668e-006  ]
8199 : [ 8.37899e-006 ]
8200 : [ 8.61557e-006 ]
8201 : [ 8.43623e-006 ]
8202 : [ 8.36794e-006 ]
8203 : [ 8.34881e-006 ]
8204 : [ 8.3871e-006  ]
8205 : [ 8.49051e-006 ]
8206 : [ 8.51723e-006 ]
8207 : [ 8.62125e-006 ]
8208 : [ 8.47197e-006 ]
8209 : [ 8.38607e-006 ]
8210 : [ 8.53212e-006 ]
8211 : [ 8.48747e-006 ]
8212 : [ 8.36468e-006 ]
8213 : [ 8.4829e-006  ]
8214 : [ 8.52187e-006 ]
8215 : [ 8.361e-006   ]
8216 : [ 8.38928e-006 ]
8217 : [ 8.61807e-006 ]
8218 : [ 8.47067e-006 ]
8219 : [ 8.44887e-006 ]
8220 : [ 8.42015e-006 ]
8221 : [ 8.65079e-006 ]
8222 : [ 8.47052e-006 ]
8223 : [ 8.51679e-006 ]
8224 : [ 8.41543e-006 ]
8225 : [ 8.71498e-006 ]
8226 : [ 8.38139e-006 ]
8227 : [ 8.5443e-006  ]
8228 : [ 8.5157e-006  ]
8229 : [ 8.64862e-006 ]
8230 : [ 8.41003e-006 ]
8231 : [ 8.56597e-006 ]
8232 : [ 8.35369e-006 ]
8233 : [ 8.38488e-006 ]
8234 : [ 8.57644e-006 ]
8235 : [ 8.65028e-006 ]
8236 : [ 8.32169e-006 ]
8237 : [ 8.41742e-006 ]
8238 : [ 8.34319e-006 ]
8239 : [ 8.42056e-006 ]
8240 : [ 8.53141e-006 ]
8241 : [ 8.39859e-006 ]
8242 : [ 8.47444e-006 ]
8243 : [ 8.66132e-006 ]
8244 : [ 8.38854e-006 ]
8245 : [ 8.38053e-006 ]
8246 : [ 8.40823e-006 ]
8247 : [ 8.65112e-006 ]
8248 : [ 8.33936e-006 ]
8249 : [ 8.47802e-006 ]
8250 : [ 8.3897e-006  ]
8251 : [ 8.5286e-006  ]
8252 : [ 8.38028e-006 ]
8253 : [ 8.66175e-006 ]
8254 : [ 8.57702e-006 ]
8255 : [ 8.69741e-006 ]
8256 : [ 8.26191e-006 ]
8257 : [ 8.4572e-006  ]
8258 : [ 8.5359e-006  ]
8259 : [ 8.19452e-006 ]
8260 : [ 8.49611e-006 ]
8261 : [ 8.34525e-006 ]
8262 : [ 8.26884e-006 ]
8263 : [ 8.46735e-006 ]
8264 : [ 8.47751e-006 ]
8265 : [ 8.19009e-006 ]
8266 : [ 8.53458e-006 ]
8267 : [ 8.41333e-006 ]
8268 : [ 8.47905e-006 ]
8269 : [ 8.3904e-006  ]
8270 : [ 8.51992e-006 ]
8271 : [ 8.51049e-006 ]
8272 : [ 8.36264e-006 ]
8273 : [ 8.41568e-006 ]
8274 : [ 8.22137e-006 ]
8275 : [ 8.47442e-006 ]
8276 : [ 8.51787e-006 ]
8277 : [ 8.42342e-006 ]
8278 : [ 8.57922e-006 ]
8279 : [ 8.66054e-006 ]
8280 : [ 8.31983e-006 ]
8281 : [ 8.42779e-006 ]
8282 : [ 8.5475e-006  ]
8283 : [ 8.67379e-006 ]
8284 : [ 8.41398e-006 ]
8285 : [ 8.36074e-006 ]
8286 : [ 8.51677e-006 ]
8287 : [ 8.55245e-006 ]
8288 : [ 8.37965e-006 ]
8289 : [ 8.54956e-006 ]
8290 : [ 8.41311e-006 ]
8291 : [ 8.39129e-006 ]
8292 : [ 8.36184e-006 ]
8293 : [ 8.42636e-006 ]
8294 : [ 8.41818e-006 ]
8295 : [ 8.32185e-006 ]
8296 : [ 8.51227e-006 ]
8297 : [ 8.56834e-006 ]
8298 : [ 8.49961e-006 ]
8299 : [ 8.28679e-006 ]
8300 : [ 8.41571e-006 ]
8301 : [ 8.47683e-006 ]
8302 : [ 8.40444e-006 ]
8303 : [ 8.52617e-006 ]
8304 : [ 8.49922e-006 ]
8305 : [ 8.39246e-006 ]
8306 : [ 8.40369e-006 ]
8307 : [ 8.48461e-006 ]
8308 : [ 8.60647e-006 ]
8309 : [ 8.58803e-006 ]
8310 : [ 8.43105e-006 ]
8311 : [ 8.59358e-006 ]
8312 : [ 8.40146e-006 ]
8313 : [ 8.38395e-006 ]
8314 : [ 8.48422e-006 ]
8315 : [ 8.37016e-006 ]
8316 : [ 8.41413e-006 ]
8317 : [ 8.62214e-006 ]
8318 : [ 8.26987e-006 ]
8319 : [ 8.43277e-006 ]
8320 : [ 8.64593e-006 ]
8321 : [ 8.44798e-006 ]
8322 : [ 8.55234e-006 ]
8323 : [ 8.59686e-006 ]
8324 : [ 8.43132e-006 ]
8325 : [ 8.3577e-006  ]
8326 : [ 8.57717e-006 ]
8327 : [ 8.47866e-006 ]
8328 : [ 8.369e-006   ]
8329 : [ 8.40342e-006 ]
8330 : [ 8.73954e-006 ]
8331 : [ 8.63665e-006 ]
8332 : [ 8.50065e-006 ]
8333 : [ 8.56313e-006 ]
8334 : [ 8.55709e-006 ]
8335 : [ 8.5304e-006  ]
8336 : [ 8.48929e-006 ]
8337 : [ 8.28708e-006 ]
8338 : [ 8.60657e-006 ]
8339 : [ 8.41122e-006 ]
8340 : [ 8.35224e-006 ]
8341 : [ 8.71998e-006 ]
8342 : [ 8.39616e-006 ]
8343 : [ 8.38331e-006 ]
8344 : [ 8.61106e-006 ]
8345 : [ 8.36827e-006 ]
8346 : [ 8.45233e-006 ]
8347 : [ 8.53405e-006 ]
8348 : [ 8.61137e-006 ]
8349 : [ 8.3563e-006  ]
8350 : [ 8.33699e-006 ]
8351 : [ 8.65203e-006 ]
8352 : [ 8.37167e-006 ]
8353 : [ 8.3248e-006  ]
8354 : [ 8.20196e-006 ]
8355 : [ 8.38094e-006 ]
8356 : [ 8.34441e-006 ]
8357 : [ 8.41782e-006 ]
8358 : [ 8.24316e-006 ]
8359 : [ 8.59494e-006 ]
8360 : [ 8.38981e-006 ]
8361 : [ 8.54724e-006 ]
8362 : [ 8.38186e-006 ]
8363 : [ 8.42635e-006 ]
8364 : [ 8.39962e-006 ]
8365 : [ 8.59635e-006 ]
8366 : [ 8.36928e-006 ]
8367 : [ 8.68121e-006 ]
8368 : [ 8.48529e-006 ]
8369 : [ 8.41318e-006 ]
8370 : [ 8.41335e-006 ]
8371 : [ 8.53078e-006 ]
8372 : [ 8.64317e-006 ]
8373 : [ 8.52629e-006 ]
8374 : [ 8.61522e-006 ]
8375 : [ 8.30556e-006 ]
8376 : [ 8.60503e-006 ]
8377 : [ 8.6944e-006  ]
8378 : [ 8.35414e-006 ]
8379 : [ 8.61631e-006 ]
8380 : [ 8.3901e-006  ]
8381 : [ 8.4286e-006  ]
8382 : [ 8.38028e-006 ]
8383 : [ 8.20471e-006 ]
8384 : [ 8.44404e-006 ]
8385 : [ 8.44171e-006 ]
8386 : [ 8.5435e-006  ]
8387 : [ 8.64791e-006 ]
8388 : [ 8.4053e-006  ]
8389 : [ 8.48572e-006 ]
8390 : [ 8.43578e-006 ]
8391 : [ 8.36841e-006 ]
8392 : [ 8.37346e-006 ]
8393 : [ 8.71457e-006 ]
8394 : [ 8.45931e-006 ]
8395 : [ 8.39729e-006 ]
8396 : [ 8.43211e-006 ]
8397 : [ 8.55807e-006 ]
8398 : [ 8.43719e-006 ]
8399 : [ 8.36523e-006 ]
8400 : [ 8.67397e-006 ]
8401 : [ 8.56455e-006 ]
8402 : [ 8.39017e-006 ]
8403 : [ 8.62487e-006 ]
8404 : [ 8.41569e-006 ]
8405 : [ 8.38221e-006 ]
8406 : [ 8.44963e-006 ]
8407 : [ 8.32336e-006 ]
8408 : [ 8.6554e-006  ]
8409 : [ 8.61355e-006 ]
8410 : [ 8.40308e-006 ]
8411 : [ 8.53672e-006 ]
8412 : [ 8.43797e-006 ]
8413 : [ 8.49125e-006 ]
8414 : [ 8.4851e-006  ]
8415 : [ 8.37384e-006 ]
8416 : [ 8.4008e-006  ]
8417 : [ 8.41016e-006 ]
8418 : [ 8.48192e-006 ]
8419 : [ 8.43259e-006 ]
8420 : [ 8.68436e-006 ]
8421 : [ 8.38281e-006 ]
8422 : [ 8.50553e-006 ]
8423 : [ 8.65808e-006 ]
8424 : [ 8.43979e-006 ]
8425 : [ 8.45397e-006 ]
8426 : [ 8.63631e-006 ]
8427 : [ 8.58405e-006 ]
8428 : [ 8.50413e-006 ]
8429 : [ 8.24211e-006 ]
8430 : [ 8.61429e-006 ]
8431 : [ 8.67833e-006 ]
8432 : [ 8.57035e-006 ]
8433 : [ 8.44498e-006 ]
8434 : [ 8.38867e-006 ]
8435 : [ 8.66162e-006 ]
8436 : [ 8.55972e-006 ]
8437 : [ 8.60036e-006 ]
8438 : [ 8.34355e-006 ]
8439 : [ 8.39189e-006 ]
8440 : [ 8.44047e-006 ]
8441 : [ 8.38911e-006 ]
8442 : [ 8.60718e-006 ]
8443 : [ 8.59861e-006 ]
8444 : [ 8.37386e-006 ]
8445 : [ 8.44136e-006 ]
8446 : [ 8.34992e-006 ]
8447 : [ 8.50844e-006 ]
8448 : [ 8.55729e-006 ]
8449 : [ 8.61053e-006 ]
8450 : [ 8.42862e-006 ]
8451 : [ 8.61797e-006 ]
8452 : [ 8.46914e-006 ]
8453 : [ 8.42844e-006 ]
8454 : [ 8.40536e-006 ]
8455 : [ 8.52817e-006 ]
8456 : [ 8.37061e-006 ]
8457 : [ 8.42758e-006 ]
8458 : [ 8.39914e-006 ]
8459 : [ 8.4594e-006  ]
8460 : [ 8.63356e-006 ]
8461 : [ 8.45473e-006 ]
8462 : [ 8.47312e-006 ]
8463 : [ 8.63322e-006 ]
8464 : [ 8.38663e-006 ]
8465 : [ 8.51182e-006 ]
8466 : [ 8.50414e-006 ]
8467 : [ 8.34425e-006 ]
8468 : [ 8.71397e-006 ]
8469 : [ 8.42228e-006 ]
8470 : [ 8.38101e-006 ]
8471 : [ 8.47773e-006 ]
8472 : [ 8.24674e-006 ]
8473 : [ 8.38958e-006 ]
8474 : [ 8.41561e-006 ]
8475 : [ 8.59673e-006 ]
8476 : [ 8.64948e-006 ]
8477 : [ 8.49263e-006 ]
8478 : [ 8.61632e-006 ]
8479 : [ 8.38028e-006 ]
8480 : [ 8.50657e-006 ]
8481 : [ 8.44221e-006 ]
8482 : [ 8.41802e-006 ]
8483 : [ 8.39799e-006 ]
8484 : [ 8.45264e-006 ]
8485 : [ 8.65354e-006 ]
8486 : [ 8.42412e-006 ]
8487 : [ 8.63897e-006 ]
8488 : [ 8.33259e-006 ]
8489 : [ 8.36315e-006 ]
8490 : [ 8.63056e-006 ]
8491 : [ 8.38598e-006 ]
8492 : [ 8.46961e-006 ]
8493 : [ 8.48941e-006 ]
8494 : [ 8.35935e-006 ]
8495 : [ 8.30918e-006 ]
8496 : [ 8.55845e-006 ]
8497 : [ 8.34043e-006 ]
8498 : [ 8.42137e-006 ]
8499 : [ 8.24774e-006 ]
8500 : [ 8.40401e-006 ]
8501 : [ 8.67873e-006 ]
8502 : [ 8.66038e-006 ]
8503 : [ 8.1957e-006  ]
8504 : [ 8.41703e-006 ]
8505 : [ 8.40092e-006 ]
8506 : [ 8.61969e-006 ]
8507 : [ 8.55928e-006 ]
8508 : [ 8.3613e-006  ]
8509 : [ 8.47715e-006 ]
8510 : [ 8.30159e-006 ]
8511 : [ 8.58451e-006 ]
8512 : [ 8.3733e-006  ]
8513 : [ 8.36805e-006 ]
8514 : [ 8.6194e-006  ]
8515 : [ 8.56312e-006 ]
8516 : [ 8.45077e-006 ]
8517 : [ 8.52621e-006 ]
8518 : [ 8.43238e-006 ]
8519 : [ 8.37206e-006 ]
8520 : [ 8.40754e-006 ]
8521 : [ 8.64346e-006 ]
8522 : [ 8.61092e-006 ]
8523 : [ 8.6101e-006  ]
8524 : [ 8.55362e-006 ]
8525 : [ 8.382e-006   ]
8526 : [ 8.45813e-006 ]
8527 : [ 8.2029e-006  ]
8528 : [ 8.4904e-006  ]
8529 : [ 8.39828e-006 ]
8530 : [ 8.68882e-006 ]
8531 : [ 8.38436e-006 ]
8532 : [ 8.27505e-006 ]
8533 : [ 8.5927e-006  ]
8534 : [ 8.19102e-006 ]
8535 : [ 8.45406e-006 ]
8536 : [ 8.5043e-006  ]
8537 : [ 8.62394e-006 ]
8538 : [ 8.23524e-006 ]
8539 : [ 8.3879e-006  ]
8540 : [ 8.39171e-006 ]
8541 : [ 8.26599e-006 ]
8542 : [ 8.32272e-006 ]
8543 : [ 8.60402e-006 ]
8544 : [ 8.41284e-006 ]
8545 : [ 8.37933e-006 ]
8546 : [ 8.25658e-006 ]
8547 : [ 8.6385e-006  ]
8548 : [ 8.39532e-006 ]
8549 : [ 8.18078e-006 ]
8550 : [ 8.35598e-006 ]
8551 : [ 8.58255e-006 ]
8552 : [ 8.27771e-006 ]
8553 : [ 8.55186e-006 ]
8554 : [ 8.43885e-006 ]
8555 : [ 8.29596e-006 ]
8556 : [ 8.59673e-006 ]
8557 : [ 8.48626e-006 ]
8558 : [ 8.50459e-006 ]
8559 : [ 8.42992e-006 ]
8560 : [ 8.41825e-006 ]
8561 : [ 8.53838e-006 ]
8562 : [ 8.3752e-006  ]
8563 : [ 8.57178e-006 ]
8564 : [ 8.42152e-006 ]
8565 : [ 8.40391e-006 ]
8566 : [ 8.48384e-006 ]
8567 : [ 8.48648e-006 ]
8568 : [ 8.62686e-006 ]
8569 : [ 8.37545e-006 ]
8570 : [ 8.7112e-006  ]
8571 : [ 8.36243e-006 ]
8572 : [ 8.53327e-006 ]
8573 : [ 8.66325e-006 ]
8574 : [ 8.5191e-006  ]
8575 : [ 8.53826e-006 ]
8576 : [ 8.3263e-006  ]
8577 : [ 8.39383e-006 ]
8578 : [ 8.39446e-006 ]
8579 : [ 8.40024e-006 ]
8580 : [ 8.38905e-006 ]
8581 : [ 8.25289e-006 ]
8582 : [ 8.3774e-006  ]
8583 : [ 8.43803e-006 ]
8584 : [ 8.3617e-006  ]
8585 : [ 8.39022e-006 ]
8586 : [ 8.22495e-006 ]
8587 : [ 8.32819e-006 ]
8588 : [ 8.39238e-006 ]
8589 : [ 8.56172e-006 ]
8590 : [ 8.35828e-006 ]
8591 : [ 8.29824e-006 ]
8592 : [ 8.72395e-006 ]
8593 : [ 8.58253e-006 ]
8594 : [ 8.35073e-006 ]
8595 : [ 8.6318e-006  ]
8596 : [ 8.32533e-006 ]
8597 : [ 8.42016e-006 ]
8598 : [ 8.45743e-006 ]
8599 : [ 8.51415e-006 ]
8600 : [ 8.63435e-006 ]
8601 : [ 8.59969e-006 ]
8602 : [ 8.58596e-006 ]
8603 : [ 8.34404e-006 ]
8604 : [ 8.39276e-006 ]
8605 : [ 8.38684e-006 ]
8606 : [ 8.37887e-006 ]
8607 : [ 8.35016e-006 ]
8608 : [ 8.33839e-006 ]
8609 : [ 8.53822e-006 ]
8610 : [ 8.48923e-006 ]
8611 : [ 8.33634e-006 ]
8612 : [ 8.43997e-006 ]
8613 : [ 8.3269e-006  ]
8614 : [ 8.38623e-006 ]
8615 : [ 8.33311e-006 ]
8616 : [ 8.59037e-006 ]
8617 : [ 8.29631e-006 ]
8618 : [ 8.54966e-006 ]
8619 : [ 8.28815e-006 ]
8620 : [ 8.48083e-006 ]
8621 : [ 8.45139e-006 ]
8622 : [ 8.6917e-006  ]
8623 : [ 8.46377e-006 ]
8624 : [ 8.39865e-006 ]
8625 : [ 8.35201e-006 ]
8626 : [ 8.41364e-006 ]
8627 : [ 8.4575e-006  ]
8628 : [ 8.3476e-006  ]
8629 : [ 8.41213e-006 ]
8630 : [ 8.35867e-006 ]
8631 : [ 8.63398e-006 ]
8632 : [ 8.66341e-006 ]
8633 : [ 8.60551e-006 ]
8634 : [ 8.51607e-006 ]
8635 : [ 8.72189e-006 ]
8636 : [ 8.42949e-006 ]
8637 : [ 8.45975e-006 ]
8638 : [ 8.48656e-006 ]
8639 : [ 8.52339e-006 ]
8640 : [ 8.54043e-006 ]
8641 : [ 8.69456e-006 ]
8642 : [ 8.41538e-006 ]
8643 : [ 8.43977e-006 ]
8644 : [ 8.6145e-006  ]
8645 : [ 8.37014e-006 ]
8646 : [ 8.43094e-006 ]
8647 : [ 8.45645e-006 ]
8648 : [ 8.36053e-006 ]
8649 : [ 8.34738e-006 ]
8650 : [ 8.44422e-006 ]
8651 : [ 8.73659e-006 ]
8652 : [ 8.45106e-006 ]
8653 : [ 8.58138e-006 ]
8654 : [ 8.67418e-006 ]
8655 : [ 8.42059e-006 ]
8656 : [ 8.52221e-006 ]
8657 : [ 8.49101e-006 ]
8658 : [ 8.26507e-006 ]
8659 : [ 8.47938e-006 ]
8660 : [ 8.32872e-006 ]
8661 : [ 8.49861e-006 ]
8662 : [ 8.36762e-006 ]
8663 : [ 8.42898e-006 ]
8664 : [ 8.46557e-006 ]
8665 : [ 8.42232e-006 ]
8666 : [ 8.45793e-006 ]
8667 : [ 8.48458e-006 ]
8668 : [ 8.54756e-006 ]
8669 : [ 8.35848e-006 ]
8670 : [ 8.51479e-006 ]
8671 : [ 8.49172e-006 ]
8672 : [ 8.33904e-006 ]
8673 : [ 8.46193e-006 ]
8674 : [ 8.39746e-006 ]
8675 : [ 8.38526e-006 ]
8676 : [ 8.61588e-006 ]
8677 : [ 8.60294e-006 ]
8678 : [ 8.63212e-006 ]
8679 : [ 8.38731e-006 ]
8680 : [ 8.4596e-006  ]
8681 : [ 8.57255e-006 ]
8682 : [ 8.58075e-006 ]
8683 : [ 8.39835e-006 ]
8684 : [ 8.62656e-006 ]
8685 : [ 8.40493e-006 ]
8686 : [ 8.65278e-006 ]
8687 : [ 8.33092e-006 ]
8688 : [ 8.39593e-006 ]
8689 : [ 8.26056e-006 ]
8690 : [ 8.7379e-006  ]
8691 : [ 8.68028e-006 ]
8692 : [ 8.42378e-006 ]
8693 : [ 8.3949e-006  ]
8694 : [ 8.39638e-006 ]
8695 : [ 8.67024e-006 ]
8696 : [ 8.57198e-006 ]
8697 : [ 8.43173e-006 ]
8698 : [ 8.41443e-006 ]
8699 : [ 8.5359e-006  ]
8700 : [ 8.47967e-006 ]
8701 : [ 8.43262e-006 ]
8702 : [ 8.36247e-006 ]
8703 : [ 8.57961e-006 ]
8704 : [ 8.41719e-006 ]
8705 : [ 8.48074e-006 ]
8706 : [ 8.42277e-006 ]
8707 : [ 8.3724e-006  ]
8708 : [ 8.74474e-006 ]
8709 : [ 8.63369e-006 ]
8710 : [ 8.24697e-006 ]
8711 : [ 8.58312e-006 ]
8712 : [ 8.54176e-006 ]
8713 : [ 8.59866e-006 ]
8714 : [ 8.49005e-006 ]
8715 : [ 8.45705e-006 ]
8716 : [ 8.38376e-006 ]
8717 : [ 8.56013e-006 ]
8718 : [ 8.3544e-006  ]
8719 : [ 8.44657e-006 ]
8720 : [ 8.2785e-006  ]
8721 : [ 8.61548e-006 ]
8722 : [ 8.60525e-006 ]
8723 : [ 8.3894e-006  ]
8724 : [ 8.71189e-006 ]
8725 : [ 8.36245e-006 ]
8726 : [ 8.67322e-006 ]
8727 : [ 8.44968e-006 ]
8728 : [ 8.372e-006   ]
8729 : [ 8.47323e-006 ]
8730 : [ 8.37753e-006 ]
8731 : [ 8.37983e-006 ]
8732 : [ 8.61379e-006 ]
8733 : [ 8.45205e-006 ]
8734 : [ 8.38957e-006 ]
8735 : [ 8.39453e-006 ]
8736 : [ 8.39608e-006 ]
8737 : [ 8.51488e-006 ]
8738 : [ 8.55084e-006 ]
8739 : [ 8.24883e-006 ]
8740 : [ 8.38498e-006 ]
8741 : [ 8.40518e-006 ]
8742 : [ 8.58996e-006 ]
8743 : [ 8.45816e-006 ]
8744 : [ 8.48397e-006 ]
8745 : [ 8.51525e-006 ]
8746 : [ 8.40795e-006 ]
8747 : [ 8.2848e-006  ]
8748 : [ 8.51724e-006 ]
8749 : [ 8.35777e-006 ]
8750 : [ 8.50584e-006 ]
8751 : [ 8.26582e-006 ]
8752 : [ 8.37173e-006 ]
8753 : [ 8.54717e-006 ]
8754 : [ 8.58702e-006 ]
8755 : [ 8.43027e-006 ]
8756 : [ 8.46929e-006 ]
8757 : [ 8.52087e-006 ]
8758 : [ 8.39182e-006 ]
8759 : [ 8.32854e-006 ]
8760 : [ 8.56571e-006 ]
8761 : [ 8.57105e-006 ]
8762 : [ 8.31518e-006 ]
8763 : [ 8.43032e-006 ]
8764 : [ 8.36335e-006 ]
8765 : [ 8.71986e-006 ]
8766 : [ 8.42562e-006 ]
8767 : [ 8.39738e-006 ]
8768 : [ 8.35268e-006 ]
8769 : [ 8.56683e-006 ]
8770 : [ 8.686e-006   ]
8771 : [ 8.42526e-006 ]
8772 : [ 8.33325e-006 ]
8773 : [ 8.40743e-006 ]
8774 : [ 8.44046e-006 ]
8775 : [ 8.44432e-006 ]
8776 : [ 8.49e-006    ]
8777 : [ 8.46311e-006 ]
8778 : [ 8.53007e-006 ]
8779 : [ 8.50362e-006 ]
8780 : [ 8.42472e-006 ]
8781 : [ 8.59089e-006 ]
8782 : [ 8.40715e-006 ]
8783 : [ 8.66147e-006 ]
8784 : [ 8.50994e-006 ]
8785 : [ 8.38305e-006 ]
8786 : [ 8.45814e-006 ]
8787 : [ 8.4955e-006  ]
8788 : [ 8.37836e-006 ]
8789 : [ 8.4063e-006  ]
8790 : [ 8.29996e-006 ]
8791 : [ 8.44389e-006 ]
8792 : [ 8.42303e-006 ]
8793 : [ 8.59559e-006 ]
8794 : [ 8.51382e-006 ]
8795 : [ 8.3913e-006  ]
8796 : [ 8.48334e-006 ]
8797 : [ 8.40449e-006 ]
8798 : [ 8.40961e-006 ]
8799 : [ 8.3831e-006  ]
8800 : [ 8.60456e-006 ]
8801 : [ 8.39891e-006 ]
8802 : [ 8.41236e-006 ]
8803 : [ 8.35576e-006 ]
8804 : [ 8.47498e-006 ]
8805 : [ 8.5318e-006  ]
8806 : [ 8.56677e-006 ]
8807 : [ 8.51143e-006 ]
8808 : [ 8.38918e-006 ]
8809 : [ 8.34527e-006 ]
8810 : [ 8.61733e-006 ]
8811 : [ 8.6184e-006  ]
8812 : [ 8.36594e-006 ]
8813 : [ 8.39271e-006 ]
8814 : [ 8.47385e-006 ]
8815 : [ 8.35182e-006 ]
8816 : [ 8.36265e-006 ]
8817 : [ 8.44904e-006 ]
8818 : [ 8.33939e-006 ]
8819 : [ 8.39108e-006 ]
8820 : [ 8.65651e-006 ]
8821 : [ 8.55115e-006 ]
8822 : [ 8.51781e-006 ]
8823 : [ 8.51243e-006 ]
8824 : [ 8.40553e-006 ]
8825 : [ 8.36013e-006 ]
8826 : [ 8.63e-006    ]
8827 : [ 8.45992e-006 ]
8828 : [ 8.52616e-006 ]
8829 : [ 8.59505e-006 ]
8830 : [ 8.48506e-006 ]
8831 : [ 8.52642e-006 ]
8832 : [ 8.6437e-006  ]
8833 : [ 8.42507e-006 ]
8834 : [ 8.23853e-006 ]
8835 : [ 8.45274e-006 ]
8836 : [ 8.66742e-006 ]
8837 : [ 8.55267e-006 ]
8838 : [ 8.31443e-006 ]
8839 : [ 8.44014e-006 ]
8840 : [ 8.48559e-006 ]
8841 : [ 8.706e-006   ]
8842 : [ 8.62727e-006 ]
8843 : [ 8.41006e-006 ]
8844 : [ 8.47102e-006 ]
8845 : [ 8.47132e-006 ]
8846 : [ 8.65418e-006 ]
8847 : [ 8.66386e-006 ]
8848 : [ 8.48786e-006 ]
8849 : [ 8.39499e-006 ]
8850 : [ 8.4601e-006  ]
8851 : [ 8.59426e-006 ]
8852 : [ 8.62423e-006 ]
8853 : [ 8.34362e-006 ]
8854 : [ 8.22302e-006 ]
8855 : [ 8.56139e-006 ]
8856 : [ 8.39285e-006 ]
8857 : [ 8.45888e-006 ]
8858 : [ 8.46696e-006 ]
8859 : [ 8.58631e-006 ]
8860 : [ 8.46407e-006 ]
8861 : [ 8.43613e-006 ]
8862 : [ 8.44139e-006 ]
8863 : [ 8.33089e-006 ]
8864 : [ 8.59376e-006 ]
8865 : [ 8.48418e-006 ]
8866 : [ 8.53614e-006 ]
8867 : [ 8.40481e-006 ]
8868 : [ 8.43194e-006 ]
8869 : [ 8.53096e-006 ]
8870 : [ 8.44243e-006 ]
8871 : [ 8.29207e-006 ]
8872 : [ 8.49815e-006 ]
8873 : [ 8.37819e-006 ]
8874 : [ 8.41916e-006 ]
8875 : [ 8.34141e-006 ]
8876 : [ 8.51387e-006 ]
8877 : [ 8.46403e-006 ]
8878 : [ 8.4226e-006  ]
8879 : [ 8.30463e-006 ]
8880 : [ 8.41715e-006 ]
8881 : [ 8.4551e-006  ]
8882 : [ 8.35664e-006 ]
8883 : [ 8.36592e-006 ]
8884 : [ 8.47659e-006 ]
8885 : [ 8.45057e-006 ]
8886 : [ 8.41379e-006 ]
8887 : [ 8.53177e-006 ]
8888 : [ 8.4698e-006  ]
8889 : [ 8.56381e-006 ]
8890 : [ 8.41504e-006 ]
8891 : [ 8.70335e-006 ]
8892 : [ 8.48601e-006 ]
8893 : [ 8.36543e-006 ]
8894 : [ 8.45467e-006 ]
8895 : [ 8.45826e-006 ]
8896 : [ 8.42971e-006 ]
8897 : [ 8.54881e-006 ]
8898 : [ 8.44139e-006 ]
8899 : [ 8.39431e-006 ]
8900 : [ 8.40658e-006 ]
8901 : [ 8.47632e-006 ]
8902 : [ 8.64367e-006 ]
8903 : [ 8.66537e-006 ]
8904 : [ 8.38631e-006 ]
8905 : [ 8.57598e-006 ]
8906 : [ 8.57184e-006 ]
8907 : [ 8.53265e-006 ]
8908 : [ 8.44546e-006 ]
8909 : [ 8.45908e-006 ]
8910 : [ 8.52554e-006 ]
8911 : [ 8.50565e-006 ]
8912 : [ 8.5338e-006  ]
8913 : [ 8.41626e-006 ]
8914 : [ 8.47343e-006 ]
8915 : [ 8.41152e-006 ]
8916 : [ 8.35763e-006 ]
8917 : [ 8.6992e-006  ]
8918 : [ 8.25821e-006 ]
8919 : [ 8.38451e-006 ]
8920 : [ 8.68031e-006 ]
8921 : [ 8.48205e-006 ]
8922 : [ 8.51771e-006 ]
8923 : [ 8.48325e-006 ]
8924 : [ 8.38965e-006 ]
8925 : [ 8.35838e-006 ]
8926 : [ 8.50026e-006 ]
8927 : [ 8.51816e-006 ]
8928 : [ 8.35853e-006 ]
8929 : [ 8.64651e-006 ]
8930 : [ 8.38443e-006 ]
8931 : [ 8.67285e-006 ]
8932 : [ 8.56184e-006 ]
8933 : [ 8.34437e-006 ]
8934 : [ 8.45718e-006 ]
8935 : [ 8.44708e-006 ]
8936 : [ 8.42977e-006 ]
8937 : [ 8.46035e-006 ]
8938 : [ 8.34325e-006 ]
8939 : [ 8.41378e-006 ]
8940 : [ 8.69706e-006 ]
8941 : [ 8.56172e-006 ]
8942 : [ 8.39955e-006 ]
8943 : [ 8.38921e-006 ]
8944 : [ 8.73581e-006 ]
8945 : [ 8.43432e-006 ]
8946 : [ 8.3843e-006  ]
8947 : [ 8.51282e-006 ]
8948 : [ 8.6422e-006  ]
8949 : [ 8.6525e-006  ]
8950 : [ 8.47012e-006 ]
8951 : [ 8.44965e-006 ]
8952 : [ 8.25193e-006 ]
8953 : [ 8.20342e-006 ]
8954 : [ 8.63767e-006 ]
8955 : [ 8.47083e-006 ]
8956 : [ 8.39148e-006 ]
8957 : [ 8.37164e-006 ]
8958 : [ 8.44461e-006 ]
8959 : [ 8.42463e-006 ]
8960 : [ 8.46611e-006 ]
8961 : [ 8.3077e-006  ]
8962 : [ 8.5141e-006  ]
8963 : [ 8.44816e-006 ]
8964 : [ 8.53443e-006 ]
8965 : [ 8.51272e-006 ]
8966 : [ 8.5722e-006  ]
8967 : [ 8.40983e-006 ]
8968 : [ 8.5578e-006  ]
8969 : [ 8.33844e-006 ]
8970 : [ 8.65119e-006 ]
8971 : [ 8.38345e-006 ]
8972 : [ 8.72764e-006 ]
8973 : [ 8.27957e-006 ]
8974 : [ 8.65941e-006 ]
8975 : [ 8.60993e-006 ]
8976 : [ 8.44343e-006 ]
8977 : [ 8.51966e-006 ]
8978 : [ 8.45159e-006 ]
8979 : [ 8.46493e-006 ]
8980 : [ 8.24158e-006 ]
8981 : [ 8.41628e-006 ]
8982 : [ 8.61889e-006 ]
8983 : [ 8.34884e-006 ]
8984 : [ 8.41289e-006 ]
8985 : [ 8.26287e-006 ]
8986 : [ 8.50949e-006 ]
8987 : [ 8.57187e-006 ]
8988 : [ 8.53698e-006 ]
8989 : [ 8.33198e-006 ]
8990 : [ 8.40517e-006 ]
8991 : [ 8.36278e-006 ]
8992 : [ 8.59784e-006 ]
8993 : [ 8.44913e-006 ]
8994 : [ 8.67362e-006 ]
8995 : [ 8.35258e-006 ]
8996 : [ 8.46923e-006 ]
8997 : [ 8.41185e-006 ]
8998 : [ 8.70899e-006 ]
8999 : [ 8.36272e-006 ]
9000 : [ 8.41827e-006 ]
9001 : [ 8.42194e-006 ]
9002 : [ 8.64392e-006 ]
9003 : [ 8.22961e-006 ]
9004 : [ 8.3797e-006  ]
9005 : [ 8.44043e-006 ]
9006 : [ 8.70585e-006 ]
9007 : [ 8.4591e-006  ]
9008 : [ 8.57047e-006 ]
9009 : [ 8.5558e-006  ]
9010 : [ 8.49121e-006 ]
9011 : [ 8.23118e-006 ]
9012 : [ 8.40424e-006 ]
9013 : [ 8.54892e-006 ]
9014 : [ 8.39787e-006 ]
9015 : [ 8.28256e-006 ]
9016 : [ 8.34824e-006 ]
9017 : [ 8.33735e-006 ]
9018 : [ 8.65084e-006 ]
9019 : [ 8.27216e-006 ]
9020 : [ 8.41723e-006 ]
9021 : [ 8.70775e-006 ]
9022 : [ 8.68619e-006 ]
9023 : [ 8.61511e-006 ]
9024 : [ 8.52074e-006 ]
9025 : [ 8.27868e-006 ]
9026 : [ 8.43125e-006 ]
9027 : [ 8.64644e-006 ]
9028 : [ 8.44516e-006 ]
9029 : [ 8.40766e-006 ]
9030 : [ 8.44422e-006 ]
9031 : [ 8.45642e-006 ]
9032 : [ 8.61827e-006 ]
9033 : [ 8.42447e-006 ]
9034 : [ 8.5577e-006  ]
9035 : [ 8.6507e-006  ]
9036 : [ 8.39264e-006 ]
9037 : [ 8.38466e-006 ]
9038 : [ 8.5024e-006  ]
9039 : [ 8.48067e-006 ]
9040 : [ 8.48631e-006 ]
9041 : [ 8.26218e-006 ]
9042 : [ 8.58239e-006 ]
9043 : [ 8.45513e-006 ]
9044 : [ 8.27219e-006 ]
9045 : [ 8.56726e-006 ]
9046 : [ 8.57304e-006 ]
9047 : [ 8.58141e-006 ]
9048 : [ 8.50286e-006 ]
9049 : [ 8.7343e-006  ]
9050 : [ 8.59454e-006 ]
9051 : [ 8.51003e-006 ]
9052 : [ 8.44427e-006 ]
9053 : [ 8.59644e-006 ]
9054 : [ 8.4489e-006  ]
9055 : [ 8.3267e-006  ]
9056 : [ 8.31723e-006 ]
9057 : [ 8.56408e-006 ]
9058 : [ 8.33429e-006 ]
9059 : [ 8.61765e-006 ]
9060 : [ 8.43416e-006 ]
9061 : [ 8.54602e-006 ]
9062 : [ 8.43024e-006 ]
9063 : [ 8.34352e-006 ]
9064 : [ 8.45878e-006 ]
9065 : [ 8.39079e-006 ]
9066 : [ 8.58877e-006 ]
9067 : [ 8.29969e-006 ]
9068 : [ 8.63715e-006 ]
9069 : [ 8.3987e-006  ]
9070 : [ 8.59078e-006 ]
9071 : [ 8.52023e-006 ]
9072 : [ 8.61265e-006 ]
9073 : [ 8.37997e-006 ]
9074 : [ 8.57066e-006 ]
9075 : [ 8.50994e-006 ]
9076 : [ 8.54905e-006 ]
9077 : [ 8.56106e-006 ]
9078 : [ 8.47943e-006 ]
9079 : [ 8.49158e-006 ]
9080 : [ 8.4821e-006  ]
9081 : [ 8.27555e-006 ]
9082 : [ 8.45548e-006 ]
9083 : [ 8.58009e-006 ]
9084 : [ 8.62484e-006 ]
9085 : [ 8.54909e-006 ]
9086 : [ 8.62946e-006 ]
9087 : [ 8.34491e-006 ]
9088 : [ 8.65819e-006 ]
9089 : [ 8.39604e-006 ]
9090 : [ 8.37882e-006 ]
9091 : [ 8.39719e-006 ]
9092 : [ 8.384e-006   ]
9093 : [ 8.3225e-006  ]
9094 : [ 8.38029e-006 ]
9095 : [ 8.3173e-006  ]
9096 : [ 8.45718e-006 ]
9097 : [ 8.45147e-006 ]
9098 : [ 8.46018e-006 ]
9099 : [ 8.62353e-006 ]
9100 : [ 8.35779e-006 ]
9101 : [ 8.40412e-006 ]
9102 : [ 8.34533e-006 ]
9103 : [ 8.37731e-006 ]
9104 : [ 8.55262e-006 ]
9105 : [ 8.43813e-006 ]
9106 : [ 8.36681e-006 ]
9107 : [ 8.42562e-006 ]
9108 : [ 8.32443e-006 ]
9109 : [ 8.29965e-006 ]
9110 : [ 8.26583e-006 ]
9111 : [ 8.61184e-006 ]
9112 : [ 8.60693e-006 ]
9113 : [ 8.45637e-006 ]
9114 : [ 8.44586e-006 ]
9115 : [ 8.34676e-006 ]
9116 : [ 8.49736e-006 ]
9117 : [ 8.40156e-006 ]
9118 : [ 8.70967e-006 ]
9119 : [ 8.33701e-006 ]
9120 : [ 8.5234e-006  ]
9121 : [ 8.38773e-006 ]
9122 : [ 8.67323e-006 ]
9123 : [ 8.44811e-006 ]
9124 : [ 8.49241e-006 ]
9125 : [ 8.38846e-006 ]
9126 : [ 8.38769e-006 ]
9127 : [ 8.46469e-006 ]
9128 : [ 8.35312e-006 ]
9129 : [ 8.45453e-006 ]
9130 : [ 8.42621e-006 ]
9131 : [ 8.2938e-006  ]
9132 : [ 8.69116e-006 ]
9133 : [ 8.46669e-006 ]
9134 : [ 8.63667e-006 ]
9135 : [ 8.36903e-006 ]
9136 : [ 8.34303e-006 ]
9137 : [ 8.43719e-006 ]
9138 : [ 8.4902e-006  ]
9139 : [ 8.40135e-006 ]
9140 : [ 8.66721e-006 ]
9141 : [ 8.38914e-006 ]
9142 : [ 8.36979e-006 ]
9143 : [ 8.27446e-006 ]
9144 : [ 8.59504e-006 ]
9145 : [ 8.36373e-006 ]
9146 : [ 8.31006e-006 ]
9147 : [ 8.32477e-006 ]
9148 : [ 8.48113e-006 ]
9149 : [ 8.43358e-006 ]
9150 : [ 8.39407e-006 ]
9151 : [ 8.6509e-006  ]
9152 : [ 8.39281e-006 ]
9153 : [ 8.51465e-006 ]
9154 : [ 8.15847e-006 ]
9155 : [ 8.6009e-006  ]
9156 : [ 8.34408e-006 ]
9157 : [ 8.36162e-006 ]
9158 : [ 8.39596e-006 ]
9159 : [ 8.56277e-006 ]
9160 : [ 8.45842e-006 ]
9161 : [ 8.3679e-006  ]
9162 : [ 8.49905e-006 ]
9163 : [ 8.40669e-006 ]
9164 : [ 8.43066e-006 ]
9165 : [ 8.59518e-006 ]
9166 : [ 8.28512e-006 ]
9167 : [ 8.40524e-006 ]
9168 : [ 8.39036e-006 ]
9169 : [ 8.60864e-006 ]
9170 : [ 8.42288e-006 ]
9171 : [ 8.59546e-006 ]
9172 : [ 8.41024e-006 ]
9173 : [ 8.40581e-006 ]
9174 : [ 8.39202e-006 ]
9175 : [ 8.44065e-006 ]
9176 : [ 8.5246e-006  ]
9177 : [ 8.40344e-006 ]
9178 : [ 8.33089e-006 ]
9179 : [ 8.48692e-006 ]
9180 : [ 8.33097e-006 ]
9181 : [ 8.52932e-006 ]
9182 : [ 8.46678e-006 ]
9183 : [ 8.44473e-006 ]
9184 : [ 8.37182e-006 ]
9185 : [ 8.56424e-006 ]
9186 : [ 8.3447e-006  ]
9187 : [ 8.42715e-006 ]
9188 : [ 8.47479e-006 ]
9189 : [ 8.56416e-006 ]
9190 : [ 8.66231e-006 ]
9191 : [ 8.63016e-006 ]
9192 : [ 8.3305e-006  ]
9193 : [ 8.58059e-006 ]
9194 : [ 8.66341e-006 ]
9195 : [ 8.41323e-006 ]
9196 : [ 8.36669e-006 ]
9197 : [ 8.40548e-006 ]
9198 : [ 8.38414e-006 ]
9199 : [ 8.48964e-006 ]
9200 : [ 8.40911e-006 ]
9201 : [ 8.66299e-006 ]
9202 : [ 8.50376e-006 ]
9203 : [ 8.51402e-006 ]
9204 : [ 8.39645e-006 ]
9205 : [ 8.37656e-006 ]
9206 : [ 8.5683e-006  ]
9207 : [ 8.23802e-006 ]
9208 : [ 8.61229e-006 ]
9209 : [ 8.45318e-006 ]
9210 : [ 8.68258e-006 ]
9211 : [ 8.63561e-006 ]
9212 : [ 8.39644e-006 ]
9213 : [ 8.56049e-006 ]
9214 : [ 8.42872e-006 ]
9215 : [ 8.58658e-006 ]
9216 : [ 8.3544e-006  ]
9217 : [ 8.4483e-006  ]
9218 : [ 8.58982e-006 ]
9219 : [ 8.62937e-006 ]
9220 : [ 8.44869e-006 ]
9221 : [ 8.38301e-006 ]
9222 : [ 8.37688e-006 ]
9223 : [ 8.34205e-006 ]
9224 : [ 8.34932e-006 ]
9225 : [ 8.50679e-006 ]
9226 : [ 8.51642e-006 ]
9227 : [ 8.42739e-006 ]
9228 : [ 8.43505e-006 ]
9229 : [ 8.54271e-006 ]
9230 : [ 8.39275e-006 ]
9231 : [ 8.56146e-006 ]
9232 : [ 8.39116e-006 ]
9233 : [ 8.55312e-006 ]
9234 : [ 8.36511e-006 ]
9235 : [ 8.59465e-006 ]
9236 : [ 8.40109e-006 ]
9237 : [ 8.40723e-006 ]
9238 : [ 8.2773e-006  ]
9239 : [ 8.44382e-006 ]
9240 : [ 8.45923e-006 ]
9241 : [ 8.33805e-006 ]
9242 : [ 8.42956e-006 ]
9243 : [ 8.38425e-006 ]
9244 : [ 8.37305e-006 ]
9245 : [ 8.5638e-006  ]
9246 : [ 8.33234e-006 ]
9247 : [ 8.54813e-006 ]
9248 : [ 8.61734e-006 ]
9249 : [ 8.24282e-006 ]
9250 : [ 8.27614e-006 ]
9251 : [ 8.53824e-006 ]
9252 : [ 8.58437e-006 ]
9253 : [ 8.4456e-006  ]
9254 : [ 8.38905e-006 ]
9255 : [ 8.47781e-006 ]
9256 : [ 8.25078e-006 ]
9257 : [ 8.40532e-006 ]
9258 : [ 8.44522e-006 ]
9259 : [ 8.50814e-006 ]
9260 : [ 8.42012e-006 ]
9261 : [ 8.45838e-006 ]
9262 : [ 8.61369e-006 ]
9263 : [ 8.42894e-006 ]
9264 : [ 8.43576e-006 ]
9265 : [ 8.41757e-006 ]
9266 : [ 8.36583e-006 ]
9267 : [ 8.67229e-006 ]
9268 : [ 8.46991e-006 ]
9269 : [ 8.39069e-006 ]
9270 : [ 8.64898e-006 ]
9271 : [ 8.51131e-006 ]
9272 : [ 8.59657e-006 ]
9273 : [ 8.45189e-006 ]
9274 : [ 8.42606e-006 ]
9275 : [ 8.2887e-006  ]
9276 : [ 8.38821e-006 ]
9277 : [ 8.16364e-006 ]
9278 : [ 8.613e-006   ]
9279 : [ 8.39432e-006 ]
9280 : [ 8.2801e-006  ]
9281 : [ 8.31497e-006 ]
9282 : [ 8.40065e-006 ]
9283 : [ 8.56334e-006 ]
9284 : [ 8.41689e-006 ]
9285 : [ 8.45173e-006 ]
9286 : [ 8.44726e-006 ]
9287 : [ 8.48872e-006 ]
9288 : [ 8.34211e-006 ]
9289 : [ 8.67322e-006 ]
9290 : [ 8.53669e-006 ]
9291 : [ 8.3259e-006  ]
9292 : [ 8.41878e-006 ]
9293 : [ 8.43765e-006 ]
9294 : [ 8.53599e-006 ]
9295 : [ 8.51714e-006 ]
9296 : [ 8.58166e-006 ]
9297 : [ 8.40141e-006 ]
9298 : [ 8.57682e-006 ]
9299 : [ 8.23598e-006 ]
9300 : [ 8.43344e-006 ]
9301 : [ 8.25989e-006 ]
9302 : [ 8.54692e-006 ]
9303 : [ 8.66223e-006 ]
9304 : [ 8.33009e-006 ]
9305 : [ 8.55481e-006 ]
9306 : [ 8.43023e-006 ]
9307 : [ 8.53199e-006 ]
9308 : [ 8.20273e-006 ]
9309 : [ 8.5386e-006  ]
9310 : [ 8.60026e-006 ]
9311 : [ 8.39929e-006 ]
9312 : [ 8.64867e-006 ]
9313 : [ 8.59998e-006 ]
9314 : [ 8.44905e-006 ]
9315 : [ 8.60445e-006 ]
9316 : [ 8.38339e-006 ]
9317 : [ 8.36227e-006 ]
9318 : [ 8.64578e-006 ]
9319 : [ 8.39533e-006 ]
9320 : [ 8.55283e-006 ]
9321 : [ 8.40977e-006 ]
9322 : [ 8.3973e-006  ]
9323 : [ 8.48571e-006 ]
9324 : [ 8.37788e-006 ]
9325 : [ 8.39677e-006 ]
9326 : [ 8.51282e-006 ]
9327 : [ 8.55571e-006 ]
9328 : [ 8.27875e-006 ]
9329 : [ 8.39669e-006 ]
9330 : [ 8.42653e-006 ]
9331 : [ 8.47199e-006 ]
9332 : [ 8.58798e-006 ]
9333 : [ 8.3578e-006  ]
9334 : [ 8.45471e-006 ]
9335 : [ 8.62815e-006 ]
9336 : [ 8.33686e-006 ]
9337 : [ 8.64179e-006 ]
9338 : [ 8.23521e-006 ]
9339 : [ 8.38688e-006 ]
9340 : [ 8.67101e-006 ]
9341 : [ 8.69387e-006 ]
9342 : [ 8.33578e-006 ]
9343 : [ 8.52541e-006 ]
9344 : [ 8.24013e-006 ]
9345 : [ 8.58837e-006 ]
9346 : [ 8.39042e-006 ]
9347 : [ 8.72931e-006 ]
9348 : [ 8.45246e-006 ]
9349 : [ 8.62277e-006 ]
9350 : [ 8.55891e-006 ]
9351 : [ 8.51932e-006 ]
9352 : [ 8.44008e-006 ]
9353 : [ 8.44041e-006 ]
9354 : [ 8.29968e-006 ]
9355 : [ 8.48106e-006 ]
9356 : [ 8.55207e-006 ]
9357 : [ 8.31916e-006 ]
9358 : [ 8.46168e-006 ]
9359 : [ 8.53032e-006 ]
9360 : [ 8.34869e-006 ]
9361 : [ 8.43503e-006 ]
9362 : [ 8.57866e-006 ]
9363 : [ 8.32869e-006 ]
9364 : [ 8.43249e-006 ]
9365 : [ 8.30567e-006 ]
9366 : [ 8.63965e-006 ]
9367 : [ 8.62522e-006 ]
9368 : [ 8.45668e-006 ]
9369 : [ 8.5644e-006  ]
9370 : [ 8.37358e-006 ]
9371 : [ 8.34432e-006 ]
9372 : [ 8.37171e-006 ]
9373 : [ 8.57117e-006 ]
9374 : [ 8.38311e-006 ]
9375 : [ 8.54208e-006 ]
9376 : [ 8.32955e-006 ]
9377 : [ 8.39218e-006 ]
9378 : [ 8.46641e-006 ]
9379 : [ 8.3722e-006  ]
9380 : [ 8.57092e-006 ]
9381 : [ 8.21458e-006 ]
9382 : [ 8.5204e-006  ]
9383 : [ 8.41087e-006 ]
9384 : [ 8.33609e-006 ]
9385 : [ 8.35558e-006 ]
9386 : [ 8.22638e-006 ]
9387 : [ 8.5613e-006  ]
9388 : [ 8.21505e-006 ]
9389 : [ 8.51242e-006 ]
9390 : [ 8.41535e-006 ]
9391 : [ 8.47066e-006 ]
9392 : [ 8.52759e-006 ]
9393 : [ 8.52787e-006 ]
9394 : [ 8.53977e-006 ]
9395 : [ 8.38836e-006 ]
9396 : [ 8.67111e-006 ]
9397 : [ 8.37804e-006 ]
9398 : [ 8.49181e-006 ]
9399 : [ 8.4325e-006  ]
9400 : [ 8.39755e-006 ]
9401 : [ 8.42629e-006 ]
9402 : [ 8.52283e-006 ]
9403 : [ 8.40435e-006 ]
9404 : [ 8.57273e-006 ]
9405 : [ 8.41354e-006 ]
9406 : [ 8.46297e-006 ]
9407 : [ 8.45549e-006 ]
9408 : [ 8.37719e-006 ]
9409 : [ 8.28496e-006 ]
9410 : [ 8.38002e-006 ]
9411 : [ 8.37198e-006 ]
9412 : [ 8.46687e-006 ]
9413 : [ 8.54234e-006 ]
9414 : [ 8.36298e-006 ]
9415 : [ 8.48676e-006 ]
9416 : [ 8.34254e-006 ]
9417 : [ 8.39987e-006 ]
9418 : [ 8.37222e-006 ]
9419 : [ 8.34827e-006 ]
9420 : [ 8.39088e-006 ]
9421 : [ 8.19275e-006 ]
9422 : [ 8.3834e-006  ]
9423 : [ 8.58311e-006 ]
9424 : [ 8.24485e-006 ]
9425 : [ 8.49793e-006 ]
9426 : [ 8.29303e-006 ]
9427 : [ 8.33866e-006 ]
9428 : [ 8.58509e-006 ]
9429 : [ 8.40559e-006 ]
9430 : [ 8.40531e-006 ]
9431 : [ 8.34918e-006 ]
9432 : [ 8.66541e-006 ]
9433 : [ 8.53629e-006 ]
9434 : [ 8.36399e-006 ]
9435 : [ 8.43872e-006 ]
9436 : [ 8.65255e-006 ]
9437 : [ 8.40674e-006 ]
9438 : [ 8.35335e-006 ]
9439 : [ 8.38546e-006 ]
9440 : [ 8.56725e-006 ]
9441 : [ 8.18197e-006 ]
9442 : [ 8.58247e-006 ]
9443 : [ 8.35085e-006 ]
9444 : [ 8.49524e-006 ]
9445 : [ 8.26341e-006 ]
9446 : [ 8.56481e-006 ]
9447 : [ 8.50263e-006 ]
9448 : [ 8.65278e-006 ]
9449 : [ 8.52757e-006 ]
9450 : [ 8.59407e-006 ]
9451 : [ 8.67285e-006 ]
9452 : [ 8.38057e-006 ]
9453 : [ 8.47015e-006 ]
9454 : [ 8.53537e-006 ]
9455 : [ 8.51095e-006 ]
9456 : [ 8.51521e-006 ]
9457 : [ 8.35795e-006 ]
9458 : [ 8.41194e-006 ]
9459 : [ 8.63678e-006 ]
9460 : [ 8.50573e-006 ]
9461 : [ 8.68437e-006 ]
9462 : [ 8.31748e-006 ]
9463 : [ 8.48027e-006 ]
9464 : [ 8.48275e-006 ]
9465 : [ 8.54954e-006 ]
9466 : [ 8.56169e-006 ]
9467 : [ 8.60781e-006 ]
9468 : [ 8.65453e-006 ]
9469 : [ 8.40405e-006 ]
9470 : [ 8.38722e-006 ]
9471 : [ 8.53413e-006 ]
9472 : [ 8.44616e-006 ]
9473 : [ 8.37606e-006 ]
9474 : [ 8.41941e-006 ]
9475 : [ 8.4451e-006  ]
9476 : [ 8.48511e-006 ]
9477 : [ 8.25994e-006 ]
9478 : [ 8.50178e-006 ]
9479 : [ 8.44718e-006 ]
9480 : [ 8.48365e-006 ]
9481 : [ 8.38982e-006 ]
9482 : [ 8.42226e-006 ]
9483 : [ 8.59138e-006 ]
9484 : [ 8.36983e-006 ]
9485 : [ 8.46452e-006 ]
9486 : [ 8.28073e-006 ]
9487 : [ 8.24588e-006 ]
9488 : [ 8.28971e-006 ]
9489 : [ 8.46636e-006 ]
9490 : [ 8.57423e-006 ]
9491 : [ 8.46821e-006 ]
9492 : [ 8.18813e-006 ]
9493 : [ 8.34002e-006 ]
9494 : [ 8.44943e-006 ]
9495 : [ 8.44391e-006 ]
9496 : [ 8.4661e-006  ]
9497 : [ 8.46601e-006 ]
9498 : [ 8.3533e-006  ]
9499 : [ 8.33388e-006 ]
9500 : [ 8.4296e-006  ]
9501 : [ 8.38857e-006 ]
9502 : [ 8.39101e-006 ]
9503 : [ 8.46707e-006 ]
9504 : [ 8.37891e-006 ]
9505 : [ 8.3858e-006  ]
9506 : [ 8.34852e-006 ]
9507 : [ 8.60523e-006 ]
9508 : [ 8.6556e-006  ]
9509 : [ 8.17426e-006 ]
9510 : [ 8.42085e-006 ]
9511 : [ 8.47464e-006 ]
9512 : [ 8.43267e-006 ]
9513 : [ 8.4526e-006  ]
9514 : [ 8.25933e-006 ]
9515 : [ 8.56618e-006 ]
9516 : [ 8.42629e-006 ]
9517 : [ 8.39742e-006 ]
9518 : [ 8.59603e-006 ]
9519 : [ 8.53525e-006 ]
9520 : [ 8.4439e-006  ]
9521 : [ 8.74149e-006 ]
9522 : [ 8.4342e-006  ]
9523 : [ 8.57566e-006 ]
9524 : [ 8.23506e-006 ]
9525 : [ 8.70523e-006 ]
9526 : [ 8.62075e-006 ]
9527 : [ 8.30443e-006 ]
9528 : [ 8.47921e-006 ]
9529 : [ 8.41632e-006 ]
9530 : [ 8.6028e-006  ]
9531 : [ 8.35992e-006 ]
9532 : [ 8.3587e-006  ]
9533 : [ 8.34994e-006 ]
9534 : [ 8.34468e-006 ]
9535 : [ 8.52175e-006 ]
9536 : [ 8.45446e-006 ]
9537 : [ 8.43035e-006 ]
9538 : [ 8.56022e-006 ]
9539 : [ 8.61678e-006 ]
9540 : [ 8.51792e-006 ]
9541 : [ 8.48913e-006 ]
9542 : [ 8.7386e-006  ]
9543 : [ 8.33099e-006 ]
9544 : [ 8.51088e-006 ]
9545 : [ 8.46968e-006 ]
9546 : [ 8.35019e-006 ]
9547 : [ 8.38023e-006 ]
9548 : [ 8.58272e-006 ]
9549 : [ 8.535e-006   ]
9550 : [ 8.42764e-006 ]
9551 : [ 8.37955e-006 ]
9552 : [ 8.50149e-006 ]
9553 : [ 8.52149e-006 ]
9554 : [ 8.59232e-006 ]
9555 : [ 8.6446e-006  ]
9556 : [ 8.42747e-006 ]
9557 : [ 8.46746e-006 ]
9558 : [ 8.64497e-006 ]
9559 : [ 8.38616e-006 ]
9560 : [ 8.39053e-006 ]
9561 : [ 8.32579e-006 ]
9562 : [ 8.52872e-006 ]
9563 : [ 8.6379e-006  ]
9564 : [ 8.40798e-006 ]
9565 : [ 8.70986e-006 ]
9566 : [ 8.52108e-006 ]
9567 : [ 8.64442e-006 ]
9568 : [ 8.57696e-006 ]
9569 : [ 8.43761e-006 ]
9570 : [ 8.45878e-006 ]
9571 : [ 8.39644e-006 ]
9572 : [ 8.46403e-006 ]
9573 : [ 8.33078e-006 ]
9574 : [ 8.39651e-006 ]
9575 : [ 8.45707e-006 ]
9576 : [ 8.59762e-006 ]
9577 : [ 8.4181e-006  ]
9578 : [ 8.51753e-006 ]
9579 : [ 8.36576e-006 ]
9580 : [ 8.55943e-006 ]
9581 : [ 8.36845e-006 ]
9582 : [ 8.57468e-006 ]
9583 : [ 8.45002e-006 ]
9584 : [ 8.53355e-006 ]
9585 : [ 8.34774e-006 ]
9586 : [ 8.52933e-006 ]
9587 : [ 8.68229e-006 ]
9588 : [ 8.45558e-006 ]
9589 : [ 8.29847e-006 ]
9590 : [ 8.67036e-006 ]
9591 : [ 8.53428e-006 ]
9592 : [ 8.3628e-006  ]
9593 : [ 8.60486e-006 ]
9594 : [ 8.253e-006   ]
9595 : [ 8.43105e-006 ]
9596 : [ 8.37242e-006 ]
9597 : [ 8.3705e-006  ]
9598 : [ 8.38642e-006 ]
9599 : [ 8.66074e-006 ]
9600 : [ 8.57709e-006 ]
9601 : [ 8.44785e-006 ]
9602 : [ 8.39682e-006 ]
9603 : [ 8.47767e-006 ]
9604 : [ 8.70975e-006 ]
9605 : [ 8.49201e-006 ]
9606 : [ 8.5865e-006  ]
9607 : [ 8.43867e-006 ]
9608 : [ 8.57384e-006 ]
9609 : [ 8.42866e-006 ]
9610 : [ 8.65582e-006 ]
9611 : [ 8.65161e-006 ]
9612 : [ 8.45848e-006 ]
9613 : [ 8.57333e-006 ]
9614 : [ 8.46546e-006 ]
9615 : [ 8.39585e-006 ]
9616 : [ 8.36182e-006 ]
9617 : [ 8.5617e-006  ]
9618 : [ 8.37402e-006 ]
9619 : [ 8.37725e-006 ]
9620 : [ 8.42465e-006 ]
9621 : [ 8.42221e-006 ]
9622 : [ 8.42019e-006 ]
9623 : [ 8.70397e-006 ]
9624 : [ 8.41026e-006 ]
9625 : [ 8.47752e-006 ]
9626 : [ 8.52517e-006 ]
9627 : [ 8.49698e-006 ]
9628 : [ 8.68501e-006 ]
9629 : [ 8.49918e-006 ]
9630 : [ 8.56792e-006 ]
9631 : [ 8.61221e-006 ]
9632 : [ 8.4202e-006  ]
9633 : [ 8.40962e-006 ]
9634 : [ 8.50503e-006 ]
9635 : [ 8.58434e-006 ]
9636 : [ 8.68533e-006 ]
9637 : [ 8.39413e-006 ]
9638 : [ 8.35988e-006 ]
9639 : [ 8.39862e-006 ]
9640 : [ 8.48025e-006 ]
9641 : [ 8.33907e-006 ]
9642 : [ 8.37864e-006 ]
9643 : [ 8.60776e-006 ]
9644 : [ 8.47723e-006 ]
9645 : [ 8.41717e-006 ]
9646 : [ 8.39652e-006 ]
9647 : [ 8.53236e-006 ]
9648 : [ 8.58582e-006 ]
9649 : [ 8.66257e-006 ]
9650 : [ 8.56497e-006 ]
9651 : [ 8.59143e-006 ]
9652 : [ 8.53793e-006 ]
9653 : [ 8.50359e-006 ]
9654 : [ 8.58587e-006 ]
9655 : [ 8.16777e-006 ]
9656 : [ 8.55543e-006 ]
9657 : [ 8.33245e-006 ]
9658 : [ 8.63057e-006 ]
9659 : [ 8.41133e-006 ]
9660 : [ 8.54501e-006 ]
9661 : [ 8.56391e-006 ]
9662 : [ 8.41079e-006 ]
9663 : [ 8.52108e-006 ]
9664 : [ 8.44959e-006 ]
9665 : [ 8.47671e-006 ]
9666 : [ 8.45305e-006 ]
9667 : [ 8.44063e-006 ]
9668 : [ 8.4894e-006  ]
9669 : [ 8.72362e-006 ]
9670 : [ 8.51338e-006 ]
9671 : [ 8.63069e-006 ]
9672 : [ 8.60183e-006 ]
9673 : [ 8.41417e-006 ]
9674 : [ 8.40641e-006 ]
9675 : [ 8.54055e-006 ]
9676 : [ 8.37167e-006 ]
9677 : [ 8.40706e-006 ]
9678 : [ 8.48049e-006 ]
9679 : [ 8.37032e-006 ]
9680 : [ 8.56526e-006 ]
9681 : [ 8.57009e-006 ]
9682 : [ 8.48434e-006 ]
9683 : [ 8.56448e-006 ]
9684 : [ 8.47795e-006 ]
9685 : [ 8.39034e-006 ]
9686 : [ 8.39696e-006 ]
9687 : [ 8.36456e-006 ]
9688 : [ 8.66582e-006 ]
9689 : [ 8.34392e-006 ]
9690 : [ 8.3592e-006  ]
9691 : [ 8.60873e-006 ]
9692 : [ 8.53612e-006 ]
9693 : [ 8.32641e-006 ]
9694 : [ 8.53268e-006 ]
9695 : [ 8.3318e-006  ]
9696 : [ 8.42698e-006 ]
9697 : [ 8.50151e-006 ]
9698 : [ 8.47412e-006 ]
9699 : [ 8.3387e-006  ]
9700 : [ 8.38115e-006 ]
9701 : [ 8.42434e-006 ]
9702 : [ 8.40864e-006 ]
9703 : [ 8.44766e-006 ]
9704 : [ 8.34919e-006 ]
9705 : [ 8.22427e-006 ]
9706 : [ 8.58254e-006 ]
9707 : [ 8.4217e-006  ]
9708 : [ 8.30398e-006 ]
9709 : [ 8.4247e-006  ]
9710 : [ 8.38855e-006 ]
9711 : [ 8.32472e-006 ]
9712 : [ 8.45196e-006 ]
9713 : [ 8.49937e-006 ]
9714 : [ 8.37336e-006 ]
9715 : [ 8.45748e-006 ]
9716 : [ 8.15851e-006 ]
9717 : [ 8.412e-006   ]
9718 : [ 8.57584e-006 ]
9719 : [ 8.3675e-006  ]
9720 : [ 8.37785e-006 ]
9721 : [ 8.55454e-006 ]
9722 : [ 8.66446e-006 ]
9723 : [ 8.56331e-006 ]
9724 : [ 8.5645e-006  ]
9725 : [ 8.3671e-006  ]
9726 : [ 8.15927e-006 ]
9727 : [ 8.38293e-006 ]
9728 : [ 8.37556e-006 ]
9729 : [ 8.49962e-006 ]
9730 : [ 8.41455e-006 ]
9731 : [ 8.4684e-006  ]
9732 : [ 8.5064e-006  ]
9733 : [ 8.63224e-006 ]
9734 : [ 8.36184e-006 ]
9735 : [ 8.29962e-006 ]
9736 : [ 8.62247e-006 ]
9737 : [ 8.3501e-006  ]
9738 : [ 8.52793e-006 ]
9739 : [ 8.36891e-006 ]
9740 : [ 8.50954e-006 ]
9741 : [ 8.40648e-006 ]
9742 : [ 8.41813e-006 ]
9743 : [ 8.5623e-006  ]
9744 : [ 8.45604e-006 ]
9745 : [ 8.42805e-006 ]
9746 : [ 8.39756e-006 ]
9747 : [ 8.4676e-006  ]
9748 : [ 8.43157e-006 ]
9749 : [ 8.45411e-006 ]
9750 : [ 8.59596e-006 ]
9751 : [ 8.42151e-006 ]
9752 : [ 8.33091e-006 ]
9753 : [ 8.38989e-006 ]
9754 : [ 8.42035e-006 ]
9755 : [ 8.43255e-006 ]
9756 : [ 8.42137e-006 ]
9757 : [ 8.58016e-006 ]
9758 : [ 8.63162e-006 ]
9759 : [ 8.55293e-006 ]
9760 : [ 8.38137e-006 ]
9761 : [ 8.50082e-006 ]
9762 : [ 8.44971e-006 ]
9763 : [ 8.46074e-006 ]
9764 : [ 8.42483e-006 ]
9765 : [ 8.53252e-006 ]
9766 : [ 8.43415e-006 ]
9767 : [ 8.37388e-006 ]
9768 : [ 8.37847e-006 ]
9769 : [ 8.71165e-006 ]
9770 : [ 8.63142e-006 ]
9771 : [ 8.49992e-006 ]
9772 : [ 8.35678e-006 ]
9773 : [ 8.39658e-006 ]
9774 : [ 8.45329e-006 ]
9775 : [ 8.4701e-006  ]
9776 : [ 8.45735e-006 ]
9777 : [ 8.53007e-006 ]
9778 : [ 8.43746e-006 ]
9779 : [ 8.36557e-006 ]
9780 : [ 8.4015e-006  ]
9781 : [ 8.4012e-006  ]
9782 : [ 8.38687e-006 ]
9783 : [ 8.44451e-006 ]
9784 : [ 8.38828e-006 ]
9785 : [ 8.41694e-006 ]
9786 : [ 8.47805e-006 ]
9787 : [ 8.43155e-006 ]
9788 : [ 8.66806e-006 ]
9789 : [ 8.48409e-006 ]
9790 : [ 8.38084e-006 ]
9791 : [ 8.54638e-006 ]
9792 : [ 8.45389e-006 ]
9793 : [ 8.42471e-006 ]
9794 : [ 8.51492e-006 ]
9795 : [ 8.28451e-006 ]
9796 : [ 8.44011e-006 ]
9797 : [ 8.51193e-006 ]
9798 : [ 8.44806e-006 ]
9799 : [ 8.6585e-006  ]
9800 : [ 8.5172e-006  ]
9801 : [ 8.55722e-006 ]
9802 : [ 8.62534e-006 ]
9803 : [ 8.6991e-006  ]
9804 : [ 8.44532e-006 ]
9805 : [ 8.39981e-006 ]
9806 : [ 8.22262e-006 ]
9807 : [ 8.47735e-006 ]
9808 : [ 8.50388e-006 ]
9809 : [ 8.40933e-006 ]
9810 : [ 8.75969e-006 ]
9811 : [ 8.54616e-006 ]
9812 : [ 8.42672e-006 ]
9813 : [ 8.57082e-006 ]
9814 : [ 8.34574e-006 ]
9815 : [ 8.67918e-006 ]
9816 : [ 8.53987e-006 ]
9817 : [ 8.46582e-006 ]
9818 : [ 8.53073e-006 ]
9819 : [ 8.36223e-006 ]
9820 : [ 8.3769e-006  ]
9821 : [ 8.49939e-006 ]
9822 : [ 8.58486e-006 ]
9823 : [ 8.58733e-006 ]
9824 : [ 8.44165e-006 ]
9825 : [ 8.34588e-006 ]
9826 : [ 8.1613e-006  ]
9827 : [ 8.58657e-006 ]
9828 : [ 8.25166e-006 ]
9829 : [ 8.52323e-006 ]
9830 : [ 8.47824e-006 ]
9831 : [ 8.38115e-006 ]
9832 : [ 8.42262e-006 ]
9833 : [ 8.5661e-006  ]
9834 : [ 8.37901e-006 ]
9835 : [ 8.60632e-006 ]
9836 : [ 8.48301e-006 ]
9837 : [ 8.35998e-006 ]
9838 : [ 8.42175e-006 ]
9839 : [ 8.49483e-006 ]
9840 : [ 8.40487e-006 ]
9841 : [ 8.56568e-006 ]
9842 : [ 8.52469e-006 ]
9843 : [ 8.42594e-006 ]
9844 : [ 8.43521e-006 ]
9845 : [ 8.47261e-006 ]
9846 : [ 8.3773e-006  ]
9847 : [ 8.40429e-006 ]
9848 : [ 8.26652e-006 ]
9849 : [ 8.37562e-006 ]
9850 : [ 8.62895e-006 ]
9851 : [ 8.3372e-006  ]
9852 : [ 8.36155e-006 ]
9853 : [ 8.62271e-006 ]
9854 : [ 8.62021e-006 ]
9855 : [ 8.52248e-006 ]
9856 : [ 8.36046e-006 ]
9857 : [ 8.44392e-006 ]
9858 : [ 8.41466e-006 ]
9859 : [ 8.48657e-006 ]
9860 : [ 8.36101e-006 ]
9861 : [ 8.56417e-006 ]
9862 : [ 8.71031e-006 ]
9863 : [ 8.51221e-006 ]
9864 : [ 8.39324e-006 ]
9865 : [ 8.34689e-006 ]
9866 : [ 8.19524e-006 ]
9867 : [ 8.65731e-006 ]
9868 : [ 8.40169e-006 ]
9869 : [ 8.32258e-006 ]
9870 : [ 8.59788e-006 ]
9871 : [ 8.33497e-006 ]
9872 : [ 8.56756e-006 ]
9873 : [ 8.38752e-006 ]
9874 : [ 8.61584e-006 ]
9875 : [ 8.54638e-006 ]
9876 : [ 8.67408e-006 ]
9877 : [ 8.67641e-006 ]
9878 : [ 8.54541e-006 ]
9879 : [ 8.50414e-006 ]
9880 : [ 8.36677e-006 ]
9881 : [ 8.34865e-006 ]
9882 : [ 8.3713e-006  ]
9883 : [ 8.54454e-006 ]
9884 : [ 8.60703e-006 ]
9885 : [ 8.2379e-006  ]
9886 : [ 8.41415e-006 ]
9887 : [ 8.67447e-006 ]
9888 : [ 8.44591e-006 ]
9889 : [ 8.30899e-006 ]
9890 : [ 8.50929e-006 ]
9891 : [ 8.39942e-006 ]
9892 : [ 8.4381e-006  ]
9893 : [ 8.57081e-006 ]
9894 : [ 8.58141e-006 ]
9895 : [ 8.66564e-006 ]
9896 : [ 8.55236e-006 ]
9897 : [ 8.63272e-006 ]
9898 : [ 8.41026e-006 ]
9899 : [ 8.58328e-006 ]
9900 : [ 8.61979e-006 ]
9901 : [ 8.38308e-006 ]
9902 : [ 8.76153e-006 ]
9903 : [ 8.42082e-006 ]
9904 : [ 8.4177e-006  ]
9905 : [ 8.58362e-006 ]
9906 : [ 8.50937e-006 ]
9907 : [ 8.38709e-006 ]
9908 : [ 8.4772e-006  ]
9909 : [ 8.57417e-006 ]
9910 : [ 8.37548e-006 ]
9911 : [ 8.68492e-006 ]
9912 : [ 8.63641e-006 ]
9913 : [ 8.64835e-006 ]
9914 : [ 8.59356e-006 ]
9915 : [ 8.42843e-006 ]
9916 : [ 8.51443e-006 ]
9917 : [ 8.36721e-006 ]
9918 : [ 8.7189e-006  ]
9919 : [ 8.37274e-006 ]
9920 : [ 8.30494e-006 ]
9921 : [ 8.39565e-006 ]
9922 : [ 8.38622e-006 ]
9923 : [ 8.39194e-006 ]
9924 : [ 8.44285e-006 ]
9925 : [ 8.41746e-006 ]
9926 : [ 8.54219e-006 ]
9927 : [ 8.41565e-006 ]
9928 : [ 8.38318e-006 ]
9929 : [ 8.70097e-006 ]
9930 : [ 8.40276e-006 ]
9931 : [ 8.40317e-006 ]
9932 : [ 8.52244e-006 ]
9933 : [ 8.48334e-006 ]
9934 : [ 8.23839e-006 ]
9935 : [ 8.51834e-006 ]
9936 : [ 8.37502e-006 ]
9937 : [ 8.20771e-006 ]
9938 : [ 8.65168e-006 ]
9939 : [ 8.364e-006   ]
9940 : [ 8.47822e-006 ]
9941 : [ 8.55231e-006 ]
9942 : [ 8.619e-006   ]
9943 : [ 8.40514e-006 ]
9944 : [ 8.38174e-006 ]
9945 : [ 8.5906e-006  ]
9946 : [ 8.36314e-006 ]
9947 : [ 8.38635e-006 ]
9948 : [ 8.67769e-006 ]
9949 : [ 8.38512e-006 ]
9950 : [ 8.32264e-006 ]
9951 : [ 8.50317e-006 ]
9952 : [ 8.59976e-006 ]
9953 : [ 8.6091e-006  ]
9954 : [ 8.35969e-006 ]
9955 : [ 8.49257e-006 ]
9956 : [ 8.48805e-006 ]
9957 : [ 8.60874e-006 ]
9958 : [ 8.51121e-006 ]
9959 : [ 8.57399e-006 ]
9960 : [ 8.47034e-006 ]
9961 : [ 8.68513e-006 ]
9962 : [ 8.44533e-006 ]
9963 : [ 8.51626e-006 ]
9964 : [ 8.60199e-006 ]
9965 : [ 8.54695e-006 ]
9966 : [ 8.36677e-006 ]
9967 : [ 8.58703e-006 ]
9968 : [ 8.55922e-006 ]
9969 : [ 8.6223e-006  ]
9970 : [ 8.45435e-006 ]
9971 : [ 8.53244e-006 ]
9972 : [ 8.69207e-006 ]
9973 : [ 8.38202e-006 ]
9974 : [ 8.44961e-006 ]
9975 : [ 8.49557e-006 ]
9976 : [ 8.36902e-006 ]
9977 : [ 8.52434e-006 ]
9978 : [ 8.64052e-006 ]
9979 : [ 8.39935e-006 ]
9980 : [ 8.37156e-006 ]
9981 : [ 8.47466e-006 ]
9982 : [ 8.6646e-006  ]
9983 : [ 8.57749e-006 ]
9984 : [ 8.39023e-006 ]
9985 : [ 8.54911e-006 ]
9986 : [ 8.39362e-006 ]
9987 : [ 8.46515e-006 ]
9988 : [ 8.64337e-006 ]
9989 : [ 8.46869e-006 ]
9990 : [ 8.5518e-006  ]
9991 : [ 8.67733e-006 ]
9992 : [ 8.49917e-006 ]
9993 : [ 8.61758e-006 ]
9994 : [ 8.46485e-006 ]
9995 : [ 8.67672e-006 ]
9996 : [ 8.40568e-006 ]
9997 : [ 8.43357e-006 ]
9998 : [ 8.43638e-006 ]
9999 : [ 8.53975e-006 ]
