# Supplementary material for: Influence of tissue conductivity on foetal exposure to extremely low frequency magnetic fields at 50 Hz using stochastic dosimetry
Source: PLoS One. 2018 Feb 7;13(2):e0192131. doi: 10.1371/journal.pone.0192131 (PMC5802904; doi:10.1371/journal.pone.0192131)
Supplement: S1 File — (ZIP) [file pone.0192131.s001.zip › Data/Ydistributions(10000)/3m/Stomach.txt]

       [ y0                ]
   0 : [      4.97418e-006 ]
   1 : [      5.05846e-006 ]
   2 : [      4.70103e-006 ]
   3 : [      5.01746e-006 ]
   4 : [      5.07716e-006 ]
   5 : [      4.58963e-006 ]
   6 : [      4.96251e-006 ]
   7 : [      4.7771e-006  ]
   8 : [      4.79557e-006 ]
   9 : [      5.02852e-006 ]
  10 : [      4.86586e-006 ]
  11 : [      5.00717e-006 ]
  12 : [      5.00174e-006 ]
  13 : [      4.73331e-006 ]
  14 : [      4.79486e-006 ]
  15 : [      5.06429e-006 ]
  16 : [      4.86685e-006 ]
  17 : [      4.48253e-006 ]
  18 : [      4.62779e-006 ]
  19 : [      4.72679e-006 ]
  20 : [      4.71765e-006 ]
  21 : [      4.86723e-006 ]
  22 : [      4.44905e-006 ]
  23 : [      4.7072e-006  ]
  24 : [      4.85162e-006 ]
  25 : [      4.51081e-006 ]
  26 : [      4.97517e-006 ]
  27 : [      4.68511e-006 ]
  28 : [      4.89666e-006 ]
  29 : [      4.98357e-006 ]
  30 : [      4.97365e-006 ]
  31 : [      4.74184e-006 ]
  32 : [      4.56837e-006 ]
  33 : [      4.88462e-006 ]
  34 : [      4.51917e-006 ]
  35 : [      5.01017e-006 ]
  36 : [      4.40406e-006 ]
  37 : [      4.73098e-006 ]
  38 : [      4.71815e-006 ]
  39 : [      4.68453e-006 ]
  40 : [      5.06065e-006 ]
  41 : [      4.6077e-006  ]
  42 : [      4.83837e-006 ]
  43 : [      4.68456e-006 ]
  44 : [      4.76266e-006 ]
  45 : [      4.92437e-006 ]
  46 : [      4.69692e-006 ]
  47 : [      4.67185e-006 ]
  48 : [      4.94441e-006 ]
  49 : [      4.85184e-006 ]
  50 : [      5.06563e-006 ]
  51 : [      5.02743e-006 ]
  52 : [      5.08297e-006 ]
  53 : [      5.0128e-006  ]
  54 : [      4.59588e-006 ]
  55 : [      4.48431e-006 ]
  56 : [      4.52405e-006 ]
  57 : [      4.61812e-006 ]
  58 : [      5.00059e-006 ]
  59 : [      4.69845e-006 ]
  60 : [      4.70112e-006 ]
  61 : [      4.91515e-006 ]
  62 : [      4.70355e-006 ]
  63 : [      4.55754e-006 ]
  64 : [      4.63939e-006 ]
  65 : [      4.77658e-006 ]
  66 : [      4.67608e-006 ]
  67 : [      4.94589e-006 ]
  68 : [      4.74594e-006 ]
  69 : [      4.45597e-006 ]
  70 : [      4.82643e-006 ]
  71 : [      4.55922e-006 ]
  72 : [      4.81167e-006 ]
  73 : [      4.7527e-006  ]
  74 : [      4.4719e-006  ]
  75 : [      4.61315e-006 ]
  76 : [      4.94965e-006 ]
  77 : [      4.87848e-006 ]
  78 : [      4.72692e-006 ]
  79 : [      4.67104e-006 ]
  80 : [      4.52512e-006 ]
  81 : [      4.51093e-006 ]
  82 : [      4.98134e-006 ]
  83 : [      4.69078e-006 ]
  84 : [      4.9151e-006  ]
  85 : [      4.85827e-006 ]
  86 : [      4.49819e-006 ]
  87 : [      4.63118e-006 ]
  88 : [      4.87484e-006 ]
  89 : [      4.95332e-006 ]
  90 : [      5.07152e-006 ]
  91 : [      4.81404e-006 ]
  92 : [      4.60381e-006 ]
  93 : [      4.61476e-006 ]
  94 : [      4.75233e-006 ]
  95 : [      4.48208e-006 ]
  96 : [      4.45178e-006 ]
  97 : [      5.00462e-006 ]
  98 : [      4.77447e-006 ]
  99 : [      4.36686e-006 ]
 100 : [      4.63509e-006 ]
 101 : [      4.92982e-006 ]
 102 : [      4.82225e-006 ]
 103 : [      4.96077e-006 ]
 104 : [      4.77687e-006 ]
 105 : [      4.58459e-006 ]
 106 : [      4.7017e-006  ]
 107 : [      5.10611e-006 ]
 108 : [      4.56859e-006 ]
 109 : [      4.80218e-006 ]
 110 : [      4.77822e-006 ]
 111 : [      4.77159e-006 ]
 112 : [      4.86496e-006 ]
 113 : [      4.47833e-006 ]
 114 : [      5.0695e-006  ]
 115 : [      5.05446e-006 ]
 116 : [      4.83135e-006 ]
 117 : [      5.01808e-006 ]
 118 : [      4.38813e-006 ]
 119 : [      5.04346e-006 ]
 120 : [      4.77046e-006 ]
 121 : [      4.45672e-006 ]
 122 : [      4.63652e-006 ]
 123 : [      4.76403e-006 ]
 124 : [      4.91852e-006 ]
 125 : [      4.92151e-006 ]
 126 : [      4.78898e-006 ]
 127 : [      4.94379e-006 ]
 128 : [      4.59667e-006 ]
 129 : [      4.81262e-006 ]
 130 : [      4.61607e-006 ]
 131 : [      4.67071e-006 ]
 132 : [      4.66101e-006 ]
 133 : [      4.51729e-006 ]
 134 : [      4.8112e-006  ]
 135 : [      4.52469e-006 ]
 136 : [      4.55953e-006 ]
 137 : [      4.5058e-006  ]
 138 : [      4.93401e-006 ]
 139 : [      4.84439e-006 ]
 140 : [      4.86342e-006 ]
 141 : [      4.86587e-006 ]
 142 : [      4.72607e-006 ]
 143 : [      4.82435e-006 ]
 144 : [      4.66099e-006 ]
 145 : [      4.77386e-006 ]
 146 : [      4.59797e-006 ]
 147 : [      4.68513e-006 ]
 148 : [      4.83911e-006 ]
 149 : [      4.63581e-006 ]
 150 : [      4.9748e-006  ]
 151 : [      4.9738e-006  ]
 152 : [      4.61634e-006 ]
 153 : [      4.80624e-006 ]
 154 : [      4.87679e-006 ]
 155 : [      4.6542e-006  ]
 156 : [      4.51109e-006 ]
 157 : [      4.93774e-006 ]
 158 : [      4.52621e-006 ]
 159 : [      4.83789e-006 ]
 160 : [      4.92725e-006 ]
 161 : [      4.90684e-006 ]
 162 : [      4.58899e-006 ]
 163 : [      5.01897e-006 ]
 164 : [      4.93941e-006 ]
 165 : [      4.43986e-006 ]
 166 : [      4.95215e-006 ]
 167 : [      4.9882e-006  ]
 168 : [      4.6842e-006  ]
 169 : [      4.84668e-006 ]
 170 : [      4.69621e-006 ]
 171 : [      4.65004e-006 ]
 172 : [      4.50518e-006 ]
 173 : [      4.79225e-006 ]
 174 : [      4.95294e-006 ]
 175 : [      4.66688e-006 ]
 176 : [      4.94602e-006 ]
 177 : [      4.6499e-006  ]
 178 : [      5.0867e-006  ]
 179 : [      4.56596e-006 ]
 180 : [      5.0951e-006  ]
 181 : [      4.62125e-006 ]
 182 : [      4.55467e-006 ]
 183 : [      4.52079e-006 ]
 184 : [      4.91751e-006 ]
 185 : [      4.58265e-006 ]
 186 : [      5.03935e-006 ]
 187 : [      4.41784e-006 ]
 188 : [      4.7028e-006  ]
 189 : [      4.62454e-006 ]
 190 : [      4.57572e-006 ]
 191 : [      4.8007e-006  ]
 192 : [      4.61448e-006 ]
 193 : [      4.41707e-006 ]
 194 : [      4.55983e-006 ]
 195 : [      4.79932e-006 ]
 196 : [      4.96335e-006 ]
 197 : [      4.91618e-006 ]
 198 : [      4.55143e-006 ]
 199 : [      4.91817e-006 ]
 200 : [      4.53756e-006 ]
 201 : [      4.65118e-006 ]
 202 : [      4.55926e-006 ]
 203 : [      5.0638e-006  ]
 204 : [      4.75384e-006 ]
 205 : [      4.77135e-006 ]
 206 : [      4.80622e-006 ]
 207 : [      4.94716e-006 ]
 208 : [      4.72135e-006 ]
 209 : [      4.55396e-006 ]
 210 : [      4.74795e-006 ]
 211 : [      5.04895e-006 ]
 212 : [      4.90147e-006 ]
 213 : [      4.98094e-006 ]
 214 : [      5.03764e-006 ]
 215 : [      4.87184e-006 ]
 216 : [      4.67698e-006 ]
 217 : [      5.10496e-006 ]
 218 : [      4.98306e-006 ]
 219 : [      4.86355e-006 ]
 220 : [      5.00637e-006 ]
 221 : [      4.47715e-006 ]
 222 : [      4.59565e-006 ]
 223 : [      4.89925e-006 ]
 224 : [      5.00888e-006 ]
 225 : [      4.5152e-006  ]
 226 : [      4.90851e-006 ]
 227 : [      4.85194e-006 ]
 228 : [      4.47042e-006 ]
 229 : [      4.80131e-006 ]
 230 : [      4.73594e-006 ]
 231 : [      4.69825e-006 ]
 232 : [      4.46727e-006 ]
 233 : [      4.45293e-006 ]
 234 : [      5.00341e-006 ]
 235 : [      4.73065e-006 ]
 236 : [      5.05551e-006 ]
 237 : [      4.73625e-006 ]
 238 : [      4.84728e-006 ]
 239 : [      4.92352e-006 ]
 240 : [      4.41079e-006 ]
 241 : [      4.97689e-006 ]
 242 : [      4.8034e-006  ]
 243 : [      4.80474e-006 ]
 244 : [      4.59458e-006 ]
 245 : [      4.69961e-006 ]
 246 : [      4.89703e-006 ]
 247 : [      4.98942e-006 ]
 248 : [      4.77223e-006 ]
 249 : [      4.92101e-006 ]
 250 : [      4.74196e-006 ]
 251 : [      4.93019e-006 ]
 252 : [      4.79552e-006 ]
 253 : [      4.91302e-006 ]
 254 : [      4.5168e-006  ]
 255 : [      4.59724e-006 ]
 256 : [      4.68088e-006 ]
 257 : [      4.64821e-006 ]
 258 : [      4.83916e-006 ]
 259 : [      4.94373e-006 ]
 260 : [      4.5624e-006  ]
 261 : [      4.5694e-006  ]
 262 : [      4.73596e-006 ]
 263 : [      4.46559e-006 ]
 264 : [      4.84785e-006 ]
 265 : [      4.72874e-006 ]
 266 : [      4.53559e-006 ]
 267 : [      4.63667e-006 ]
 268 : [      4.45229e-006 ]
 269 : [      4.98657e-006 ]
 270 : [      4.69943e-006 ]
 271 : [      4.79109e-006 ]
 272 : [      4.45997e-006 ]
 273 : [      5.05728e-006 ]
 274 : [      4.77552e-006 ]
 275 : [      4.77846e-006 ]
 276 : [      4.56677e-006 ]
 277 : [      4.93055e-006 ]
 278 : [      4.73608e-006 ]
 279 : [      4.96764e-006 ]
 280 : [      4.73295e-006 ]
 281 : [      4.9722e-006  ]
 282 : [      5.07626e-006 ]
 283 : [      4.42559e-006 ]
 284 : [      4.67344e-006 ]
 285 : [      5.00182e-006 ]
 286 : [      4.63262e-006 ]
 287 : [      4.99356e-006 ]
 288 : [      4.62065e-006 ]
 289 : [      4.88128e-006 ]
 290 : [      4.84812e-006 ]
 291 : [      4.99232e-006 ]
 292 : [      4.75639e-006 ]
 293 : [      5.0065e-006  ]
 294 : [      4.52175e-006 ]
 295 : [      4.63875e-006 ]
 296 : [      5.09445e-006 ]
 297 : [      5.07519e-006 ]
 298 : [      4.49529e-006 ]
 299 : [      4.86038e-006 ]
 300 : [      4.61075e-006 ]
 301 : [      4.69751e-006 ]
 302 : [      4.57095e-006 ]
 303 : [      4.65243e-006 ]
 304 : [      4.52201e-006 ]
 305 : [      4.67042e-006 ]
 306 : [      4.83095e-006 ]
 307 : [      4.4262e-006  ]
 308 : [      4.59768e-006 ]
 309 : [      4.53164e-006 ]
 310 : [      5.07406e-006 ]
 311 : [      4.81377e-006 ]
 312 : [      4.85573e-006 ]
 313 : [      5.08485e-006 ]
 314 : [      4.54738e-006 ]
 315 : [      4.36967e-006 ]
 316 : [      4.48567e-006 ]
 317 : [      4.77052e-006 ]
 318 : [      4.81969e-006 ]
 319 : [      4.98598e-006 ]
 320 : [      4.44266e-006 ]
 321 : [      4.87434e-006 ]
 322 : [      4.81169e-006 ]
 323 : [      4.74437e-006 ]
 324 : [      4.93747e-006 ]
 325 : [      4.88338e-006 ]
 326 : [      4.86912e-006 ]
 327 : [      5.02391e-006 ]
 328 : [      4.6816e-006  ]
 329 : [      4.581e-006   ]
 330 : [      4.54807e-006 ]
 331 : [      4.54149e-006 ]
 332 : [      5.04799e-006 ]
 333 : [      4.48517e-006 ]
 334 : [      4.93175e-006 ]
 335 : [      4.73979e-006 ]
 336 : [      4.61634e-006 ]
 337 : [      4.58447e-006 ]
 338 : [      4.71745e-006 ]
 339 : [      4.87032e-006 ]
 340 : [      4.70121e-006 ]
 341 : [      4.58128e-006 ]
 342 : [      4.7882e-006  ]
 343 : [      4.7474e-006  ]
 344 : [      4.68232e-006 ]
 345 : [      4.41003e-006 ]
 346 : [      4.96651e-006 ]
 347 : [      4.53225e-006 ]
 348 : [      4.51428e-006 ]
 349 : [      4.66379e-006 ]
 350 : [      4.42525e-006 ]
 351 : [      4.83283e-006 ]
 352 : [      4.70622e-006 ]
 353 : [      4.90857e-006 ]
 354 : [      4.90553e-006 ]
 355 : [      4.51839e-006 ]
 356 : [      4.51195e-006 ]
 357 : [      4.93243e-006 ]
 358 : [      4.63173e-006 ]
 359 : [      4.52414e-006 ]
 360 : [      4.89384e-006 ]
 361 : [      5.05178e-006 ]
 362 : [      5.04384e-006 ]
 363 : [      5.00692e-006 ]
 364 : [      4.45136e-006 ]
 365 : [      4.72503e-006 ]
 366 : [      4.81483e-006 ]
 367 : [      4.85573e-006 ]
 368 : [      4.49061e-006 ]
 369 : [      4.78523e-006 ]
 370 : [      4.54342e-006 ]
 371 : [      4.71032e-006 ]
 372 : [      4.56351e-006 ]
 373 : [      4.66665e-006 ]
 374 : [      5.01845e-006 ]
 375 : [      4.64048e-006 ]
 376 : [      5.00909e-006 ]
 377 : [      4.7128e-006  ]
 378 : [      4.9651e-006  ]
 379 : [      4.96411e-006 ]
 380 : [      4.70964e-006 ]
 381 : [      4.67542e-006 ]
 382 : [      4.7698e-006  ]
 383 : [      4.98226e-006 ]
 384 : [      4.73066e-006 ]
 385 : [      4.65807e-006 ]
 386 : [      4.74747e-006 ]
 387 : [      4.46506e-006 ]
 388 : [      4.44004e-006 ]
 389 : [      5.0599e-006  ]
 390 : [      4.85835e-006 ]
 391 : [      4.60935e-006 ]
 392 : [      5.04278e-006 ]
 393 : [      4.66759e-006 ]
 394 : [      5.03521e-006 ]
 395 : [      5.0379e-006  ]
 396 : [      4.88072e-006 ]
 397 : [      4.7696e-006  ]
 398 : [      4.73387e-006 ]
 399 : [      4.64722e-006 ]
 400 : [      4.68838e-006 ]
 401 : [      4.9366e-006  ]
 402 : [      4.52989e-006 ]
 403 : [      4.7797e-006  ]
 404 : [      4.92848e-006 ]
 405 : [      4.71292e-006 ]
 406 : [      4.47369e-006 ]
 407 : [      4.90116e-006 ]
 408 : [      4.69565e-006 ]
 409 : [      4.87082e-006 ]
 410 : [      4.55432e-006 ]
 411 : [      4.65315e-006 ]
 412 : [      4.82586e-006 ]
 413 : [      4.91886e-006 ]
 414 : [      5.01261e-006 ]
 415 : [      4.87489e-006 ]
 416 : [      4.49924e-006 ]
 417 : [      4.60938e-006 ]
 418 : [      4.53579e-006 ]
 419 : [      4.76521e-006 ]
 420 : [      4.76955e-006 ]
 421 : [      4.97473e-006 ]
 422 : [      4.4214e-006  ]
 423 : [      4.58824e-006 ]
 424 : [      4.6798e-006  ]
 425 : [      4.6853e-006  ]
 426 : [      4.63654e-006 ]
 427 : [      4.54261e-006 ]
 428 : [      4.49943e-006 ]
 429 : [      4.58332e-006 ]
 430 : [      4.92941e-006 ]
 431 : [      4.73652e-006 ]
 432 : [      4.51321e-006 ]
 433 : [      4.87248e-006 ]
 434 : [      4.82383e-006 ]
 435 : [      4.93345e-006 ]
 436 : [      4.45408e-006 ]
 437 : [      4.43085e-006 ]
 438 : [      4.66155e-006 ]
 439 : [      5.00235e-006 ]
 440 : [      4.68839e-006 ]
 441 : [      4.48549e-006 ]
 442 : [      4.49359e-006 ]
 443 : [      4.72858e-006 ]
 444 : [      4.53674e-006 ]
 445 : [      4.80782e-006 ]
 446 : [      4.7849e-006  ]
 447 : [      4.83426e-006 ]
 448 : [      4.64683e-006 ]
 449 : [      4.4355e-006  ]
 450 : [      5.00753e-006 ]
 451 : [      4.72033e-006 ]
 452 : [      4.957e-006   ]
 453 : [      4.85973e-006 ]
 454 : [      4.7399e-006  ]
 455 : [      4.58975e-006 ]
 456 : [      4.67251e-006 ]
 457 : [      4.94806e-006 ]
 458 : [      4.6546e-006  ]
 459 : [      4.95157e-006 ]
 460 : [      4.64912e-006 ]
 461 : [      4.97554e-006 ]
 462 : [      4.96095e-006 ]
 463 : [      5.03567e-006 ]
 464 : [      5.02204e-006 ]
 465 : [      4.586e-006   ]
 466 : [      4.46646e-006 ]
 467 : [      4.65577e-006 ]
 468 : [      5.01931e-006 ]
 469 : [      4.57055e-006 ]
 470 : [      4.59348e-006 ]
 471 : [      4.44156e-006 ]
 472 : [      4.49101e-006 ]
 473 : [      4.89505e-006 ]
 474 : [      4.97057e-006 ]
 475 : [      5.07568e-006 ]
 476 : [      4.5673e-006  ]
 477 : [      4.59784e-006 ]
 478 : [      4.81826e-006 ]
 479 : [      4.76332e-006 ]
 480 : [      4.72353e-006 ]
 481 : [      4.80324e-006 ]
 482 : [      4.67109e-006 ]
 483 : [      4.60725e-006 ]
 484 : [      4.91565e-006 ]
 485 : [      4.94491e-006 ]
 486 : [      4.52212e-006 ]
 487 : [      4.75805e-006 ]
 488 : [      4.77471e-006 ]
 489 : [      4.4528e-006  ]
 490 : [      4.951e-006   ]
 491 : [      4.49146e-006 ]
 492 : [      4.8092e-006  ]
 493 : [      4.80158e-006 ]
 494 : [      4.55148e-006 ]
 495 : [      4.85038e-006 ]
 496 : [      4.59677e-006 ]
 497 : [      4.47317e-006 ]
 498 : [      4.80781e-006 ]
 499 : [      4.93169e-006 ]
 500 : [      5.01216e-006 ]
 501 : [      4.64214e-006 ]
 502 : [      4.81486e-006 ]
 503 : [      4.76209e-006 ]
 504 : [      5.01124e-006 ]
 505 : [      5.00455e-006 ]
 506 : [      4.88506e-006 ]
 507 : [      4.56928e-006 ]
 508 : [      4.92291e-006 ]
 509 : [      5.08974e-006 ]
 510 : [      4.48819e-006 ]
 511 : [      5.02032e-006 ]
 512 : [      4.57908e-006 ]
 513 : [      4.9107e-006  ]
 514 : [      4.70444e-006 ]
 515 : [      5.03191e-006 ]
 516 : [      5.04655e-006 ]
 517 : [      4.89577e-006 ]
 518 : [      4.60143e-006 ]
 519 : [      5.05061e-006 ]
 520 : [      4.7907e-006  ]
 521 : [      4.66027e-006 ]
 522 : [      4.64816e-006 ]
 523 : [      4.63644e-006 ]
 524 : [      4.75445e-006 ]
 525 : [      4.98551e-006 ]
 526 : [      4.70566e-006 ]
 527 : [      4.62896e-006 ]
 528 : [      4.46447e-006 ]
 529 : [      4.43658e-006 ]
 530 : [      4.60314e-006 ]
 531 : [      4.96453e-006 ]
 532 : [      4.70651e-006 ]
 533 : [      4.73216e-006 ]
 534 : [      4.55003e-006 ]
 535 : [      4.56512e-006 ]
 536 : [      4.4348e-006  ]
 537 : [      4.88328e-006 ]
 538 : [      4.71832e-006 ]
 539 : [      4.95924e-006 ]
 540 : [      4.74624e-006 ]
 541 : [      4.47484e-006 ]
 542 : [      4.45928e-006 ]
 543 : [      4.97277e-006 ]
 544 : [      4.71512e-006 ]
 545 : [      4.64637e-006 ]
 546 : [      4.69058e-006 ]
 547 : [      4.70857e-006 ]
 548 : [      4.6368e-006  ]
 549 : [      4.41552e-006 ]
 550 : [      4.9877e-006  ]
 551 : [      4.48144e-006 ]
 552 : [      4.45659e-006 ]
 553 : [      4.68941e-006 ]
 554 : [      4.8547e-006  ]
 555 : [      4.6091e-006  ]
 556 : [      5.03975e-006 ]
 557 : [      5.0415e-006  ]
 558 : [      4.71738e-006 ]
 559 : [      4.87389e-006 ]
 560 : [      4.89576e-006 ]
 561 : [      4.57036e-006 ]
 562 : [      4.92384e-006 ]
 563 : [      5.00932e-006 ]
 564 : [      4.44818e-006 ]
 565 : [      4.4066e-006  ]
 566 : [      4.54321e-006 ]
 567 : [      4.46232e-006 ]
 568 : [      4.98524e-006 ]
 569 : [      4.46358e-006 ]
 570 : [      4.51578e-006 ]
 571 : [      4.81109e-006 ]
 572 : [      4.71633e-006 ]
 573 : [      4.69045e-006 ]
 574 : [      4.47216e-006 ]
 575 : [      5.06688e-006 ]
 576 : [      4.50647e-006 ]
 577 : [      4.86511e-006 ]
 578 : [      4.78745e-006 ]
 579 : [      4.68599e-006 ]
 580 : [      4.72166e-006 ]
 581 : [      4.68613e-006 ]
 582 : [      4.48377e-006 ]
 583 : [      4.51641e-006 ]
 584 : [      4.78666e-006 ]
 585 : [      4.36631e-006 ]
 586 : [      4.75607e-006 ]
 587 : [      5.09705e-006 ]
 588 : [      4.53934e-006 ]
 589 : [      5.02882e-006 ]
 590 : [      4.65286e-006 ]
 591 : [      4.46952e-006 ]
 592 : [      4.89067e-006 ]
 593 : [      4.42776e-006 ]
 594 : [      4.69155e-006 ]
 595 : [      4.89098e-006 ]
 596 : [      4.65481e-006 ]
 597 : [      4.61522e-006 ]
 598 : [      4.46851e-006 ]
 599 : [      4.74805e-006 ]
 600 : [      4.73383e-006 ]
 601 : [      5.03333e-006 ]
 602 : [      4.76922e-006 ]
 603 : [      4.6717e-006  ]
 604 : [      4.44118e-006 ]
 605 : [      4.66812e-006 ]
 606 : [      4.72884e-006 ]
 607 : [      4.86234e-006 ]
 608 : [      4.8622e-006  ]
 609 : [      4.46423e-006 ]
 610 : [      4.70885e-006 ]
 611 : [      4.51673e-006 ]
 612 : [      4.50115e-006 ]
 613 : [      4.91499e-006 ]
 614 : [      4.95081e-006 ]
 615 : [      4.68528e-006 ]
 616 : [      4.62675e-006 ]
 617 : [      5.07948e-006 ]
 618 : [      4.67296e-006 ]
 619 : [      4.77983e-006 ]
 620 : [      4.73829e-006 ]
 621 : [      4.48851e-006 ]
 622 : [      5.09428e-006 ]
 623 : [      5.0697e-006  ]
 624 : [      4.80739e-006 ]
 625 : [      5.01215e-006 ]
 626 : [      4.69975e-006 ]
 627 : [      4.75205e-006 ]
 628 : [      4.921e-006   ]
 629 : [      4.68959e-006 ]
 630 : [      4.68486e-006 ]
 631 : [      4.97566e-006 ]
 632 : [      4.91665e-006 ]
 633 : [      4.5308e-006  ]
 634 : [      4.78546e-006 ]
 635 : [      4.7742e-006  ]
 636 : [      4.47945e-006 ]
 637 : [      4.82628e-006 ]
 638 : [      4.86597e-006 ]
 639 : [      4.72747e-006 ]
 640 : [      4.5746e-006  ]
 641 : [      4.85918e-006 ]
 642 : [      4.90596e-006 ]
 643 : [      5.05408e-006 ]
 644 : [      4.96212e-006 ]
 645 : [      4.68913e-006 ]
 646 : [      4.55859e-006 ]
 647 : [      5.01315e-006 ]
 648 : [      4.74725e-006 ]
 649 : [      4.96536e-006 ]
 650 : [      4.86733e-006 ]
 651 : [      4.69184e-006 ]
 652 : [      4.79045e-006 ]
 653 : [      5.0039e-006  ]
 654 : [      4.48759e-006 ]
 655 : [      4.6352e-006  ]
 656 : [      4.35043e-006 ]
 657 : [      5.05562e-006 ]
 658 : [      4.98628e-006 ]
 659 : [      4.87846e-006 ]
 660 : [      4.70011e-006 ]
 661 : [      5.09911e-006 ]
 662 : [      4.46648e-006 ]
 663 : [      4.68192e-006 ]
 664 : [      4.56653e-006 ]
 665 : [      5.09342e-006 ]
 666 : [      4.61075e-006 ]
 667 : [      4.69705e-006 ]
 668 : [      4.93263e-006 ]
 669 : [      5.04422e-006 ]
 670 : [      4.39628e-006 ]
 671 : [      4.41819e-006 ]
 672 : [      5.06162e-006 ]
 673 : [      5.00317e-006 ]
 674 : [      4.88472e-006 ]
 675 : [      4.97025e-006 ]
 676 : [      4.97056e-006 ]
 677 : [      4.42749e-006 ]
 678 : [      4.46044e-006 ]
 679 : [      4.50602e-006 ]
 680 : [      4.82236e-006 ]
 681 : [      4.96776e-006 ]
 682 : [      4.81797e-006 ]
 683 : [      4.76468e-006 ]
 684 : [      4.95362e-006 ]
 685 : [      4.90813e-006 ]
 686 : [      4.86822e-006 ]
 687 : [      4.46955e-006 ]
 688 : [      4.90211e-006 ]
 689 : [      4.63852e-006 ]
 690 : [      4.97046e-006 ]
 691 : [      5.04526e-006 ]
 692 : [      4.64294e-006 ]
 693 : [      4.47224e-006 ]
 694 : [      4.79834e-006 ]
 695 : [      4.90691e-006 ]
 696 : [      5.06043e-006 ]
 697 : [      4.81155e-006 ]
 698 : [      4.83433e-006 ]
 699 : [      4.71356e-006 ]
 700 : [      4.53873e-006 ]
 701 : [      4.7839e-006  ]
 702 : [      4.93591e-006 ]
 703 : [      4.92797e-006 ]
 704 : [      4.85693e-006 ]
 705 : [      4.90374e-006 ]
 706 : [      4.80567e-006 ]
 707 : [      4.85551e-006 ]
 708 : [      4.90498e-006 ]
 709 : [      4.8489e-006  ]
 710 : [      4.65798e-006 ]
 711 : [      5.09008e-006 ]
 712 : [      4.4248e-006  ]
 713 : [      4.73923e-006 ]
 714 : [      4.94722e-006 ]
 715 : [      4.57334e-006 ]
 716 : [      4.57556e-006 ]
 717 : [      5.02278e-006 ]
 718 : [      4.969e-006   ]
 719 : [      4.74732e-006 ]
 720 : [      4.55259e-006 ]
 721 : [      4.94491e-006 ]
 722 : [      4.62002e-006 ]
 723 : [      4.48745e-006 ]
 724 : [      4.90753e-006 ]
 725 : [      4.7384e-006  ]
 726 : [      4.9958e-006  ]
 727 : [      4.96174e-006 ]
 728 : [      4.58729e-006 ]
 729 : [      5.06456e-006 ]
 730 : [      4.56822e-006 ]
 731 : [      4.8872e-006  ]
 732 : [      4.82757e-006 ]
 733 : [      4.47352e-006 ]
 734 : [      4.8649e-006  ]
 735 : [      5.02123e-006 ]
 736 : [      4.67095e-006 ]
 737 : [      4.65262e-006 ]
 738 : [      4.61561e-006 ]
 739 : [      4.76171e-006 ]
 740 : [      4.4654e-006  ]
 741 : [      4.96206e-006 ]
 742 : [      4.80448e-006 ]
 743 : [      4.99239e-006 ]
 744 : [      4.60208e-006 ]
 745 : [      4.75217e-006 ]
 746 : [      4.7595e-006  ]
 747 : [      4.56956e-006 ]
 748 : [      4.77245e-006 ]
 749 : [      4.57022e-006 ]
 750 : [      4.87292e-006 ]
 751 : [      4.56052e-006 ]
 752 : [      4.4503e-006  ]
 753 : [      4.99893e-006 ]
 754 : [      4.90988e-006 ]
 755 : [      4.95449e-006 ]
 756 : [      4.95645e-006 ]
 757 : [      5.0806e-006  ]
 758 : [      4.72184e-006 ]
 759 : [      4.69137e-006 ]
 760 : [      4.57279e-006 ]
 761 : [      4.52972e-006 ]
 762 : [      4.97422e-006 ]
 763 : [      5.07983e-006 ]
 764 : [      4.64253e-006 ]
 765 : [      5.09693e-006 ]
 766 : [      4.4337e-006  ]
 767 : [      5.07462e-006 ]
 768 : [      4.70551e-006 ]
 769 : [      4.49649e-006 ]
 770 : [      4.5771e-006  ]
 771 : [      4.91645e-006 ]
 772 : [      4.56857e-006 ]
 773 : [      4.62703e-006 ]
 774 : [      5.03206e-006 ]
 775 : [      4.71905e-006 ]
 776 : [      4.69601e-006 ]
 777 : [      5.06198e-006 ]
 778 : [      5.01382e-006 ]
 779 : [      4.59859e-006 ]
 780 : [      4.98185e-006 ]
 781 : [      4.45151e-006 ]
 782 : [      4.46681e-006 ]
 783 : [      4.87391e-006 ]
 784 : [      4.63073e-006 ]
 785 : [      4.62002e-006 ]
 786 : [      4.48667e-006 ]
 787 : [      4.86259e-006 ]
 788 : [      5.01644e-006 ]
 789 : [      4.65141e-006 ]
 790 : [      4.64599e-006 ]
 791 : [      4.82051e-006 ]
 792 : [      4.6704e-006  ]
 793 : [      4.78322e-006 ]
 794 : [      4.9246e-006  ]
 795 : [      5.08449e-006 ]
 796 : [      4.7342e-006  ]
 797 : [      4.57253e-006 ]
 798 : [      4.77549e-006 ]
 799 : [      4.82042e-006 ]
 800 : [      4.88846e-006 ]
 801 : [      4.48695e-006 ]
 802 : [      4.53853e-006 ]
 803 : [      4.81428e-006 ]
 804 : [      4.6608e-006  ]
 805 : [      4.84501e-006 ]
 806 : [      4.74843e-006 ]
 807 : [      4.91016e-006 ]
 808 : [      4.64631e-006 ]
 809 : [      4.74624e-006 ]
 810 : [      4.48357e-006 ]
 811 : [      4.79623e-006 ]
 812 : [      4.58941e-006 ]
 813 : [      4.57553e-006 ]
 814 : [      4.51624e-006 ]
 815 : [      4.72695e-006 ]
 816 : [      4.6953e-006  ]
 817 : [      4.4972e-006  ]
 818 : [      4.75609e-006 ]
 819 : [      4.81847e-006 ]
 820 : [      4.80842e-006 ]
 821 : [      4.87042e-006 ]
 822 : [      4.62669e-006 ]
 823 : [      4.42639e-006 ]
 824 : [      4.5821e-006  ]
 825 : [      4.49569e-006 ]
 826 : [      4.47532e-006 ]
 827 : [      5.0467e-006  ]
 828 : [      4.545e-006   ]
 829 : [      4.84741e-006 ]
 830 : [      4.74143e-006 ]
 831 : [      4.80502e-006 ]
 832 : [      4.54292e-006 ]
 833 : [      4.92441e-006 ]
 834 : [      4.7806e-006  ]
 835 : [      4.80491e-006 ]
 836 : [      4.86547e-006 ]
 837 : [      4.5959e-006  ]
 838 : [      4.46475e-006 ]
 839 : [      4.61802e-006 ]
 840 : [      4.55514e-006 ]
 841 : [      5.04278e-006 ]
 842 : [      4.4857e-006  ]
 843 : [      4.41885e-006 ]
 844 : [      5.05243e-006 ]
 845 : [      4.46036e-006 ]
 846 : [      5.01018e-006 ]
 847 : [      4.88778e-006 ]
 848 : [      4.75222e-006 ]
 849 : [      4.4266e-006  ]
 850 : [      4.77379e-006 ]
 851 : [      4.59655e-006 ]
 852 : [      4.44676e-006 ]
 853 : [      5.03866e-006 ]
 854 : [      5.00301e-006 ]
 855 : [      4.51983e-006 ]
 856 : [      4.67588e-006 ]
 857 : [      4.74267e-006 ]
 858 : [      4.77429e-006 ]
 859 : [      4.76216e-006 ]
 860 : [      4.85382e-006 ]
 861 : [      4.85283e-006 ]
 862 : [      4.95486e-006 ]
 863 : [      4.96281e-006 ]
 864 : [      4.94339e-006 ]
 865 : [      4.67757e-006 ]
 866 : [      4.83865e-006 ]
 867 : [      4.67771e-006 ]
 868 : [      4.68483e-006 ]
 869 : [      4.68016e-006 ]
 870 : [      4.42665e-006 ]
 871 : [      4.74221e-006 ]
 872 : [      4.75818e-006 ]
 873 : [      4.67156e-006 ]
 874 : [      4.84779e-006 ]
 875 : [      4.48494e-006 ]
 876 : [      4.79824e-006 ]
 877 : [      4.49465e-006 ]
 878 : [      4.86245e-006 ]
 879 : [      4.79293e-006 ]
 880 : [      4.67105e-006 ]
 881 : [      4.84844e-006 ]
 882 : [      4.88658e-006 ]
 883 : [      4.69134e-006 ]
 884 : [      4.52195e-006 ]
 885 : [      4.49094e-006 ]
 886 : [      4.71212e-006 ]
 887 : [      4.86011e-006 ]
 888 : [      4.80163e-006 ]
 889 : [      4.8812e-006  ]
 890 : [      4.95067e-006 ]
 891 : [      4.72103e-006 ]
 892 : [      4.51492e-006 ]
 893 : [      4.54917e-006 ]
 894 : [      4.50101e-006 ]
 895 : [      4.56295e-006 ]
 896 : [      4.67011e-006 ]
 897 : [      4.62177e-006 ]
 898 : [      4.73942e-006 ]
 899 : [      4.49556e-006 ]
 900 : [      4.81094e-006 ]
 901 : [      4.90591e-006 ]
 902 : [      4.66212e-006 ]
 903 : [      5.02193e-006 ]
 904 : [      4.79271e-006 ]
 905 : [      4.84324e-006 ]
 906 : [      4.51146e-006 ]
 907 : [      5.06415e-006 ]
 908 : [      4.66832e-006 ]
 909 : [      4.88419e-006 ]
 910 : [      4.55881e-006 ]
 911 : [      4.72128e-006 ]
 912 : [      4.71415e-006 ]
 913 : [      4.82475e-006 ]
 914 : [      4.89897e-006 ]
 915 : [      4.68981e-006 ]
 916 : [      4.76456e-006 ]
 917 : [      4.97593e-006 ]
 918 : [      4.67039e-006 ]
 919 : [      4.7762e-006  ]
 920 : [      4.59015e-006 ]
 921 : [      4.63627e-006 ]
 922 : [      4.91763e-006 ]
 923 : [      4.71895e-006 ]
 924 : [      4.73838e-006 ]
 925 : [      4.95088e-006 ]
 926 : [      4.54377e-006 ]
 927 : [      4.97664e-006 ]
 928 : [      4.82521e-006 ]
 929 : [      5.08641e-006 ]
 930 : [      4.79049e-006 ]
 931 : [      4.52856e-006 ]
 932 : [      4.77933e-006 ]
 933 : [      4.80203e-006 ]
 934 : [      4.81731e-006 ]
 935 : [      4.56878e-006 ]
 936 : [      4.87671e-006 ]
 937 : [      4.77558e-006 ]
 938 : [      4.66301e-006 ]
 939 : [      4.93637e-006 ]
 940 : [      4.97173e-006 ]
 941 : [      4.82393e-006 ]
 942 : [      4.987e-006   ]
 943 : [      4.91412e-006 ]
 944 : [      4.70499e-006 ]
 945 : [      4.95838e-006 ]
 946 : [      4.71366e-006 ]
 947 : [      4.47585e-006 ]
 948 : [      5.04041e-006 ]
 949 : [      4.99937e-006 ]
 950 : [      4.7706e-006  ]
 951 : [      4.82651e-006 ]
 952 : [      4.59948e-006 ]
 953 : [      4.55663e-006 ]
 954 : [      4.62114e-006 ]
 955 : [      5.06037e-006 ]
 956 : [      4.72478e-006 ]
 957 : [      4.47512e-006 ]
 958 : [      4.96986e-006 ]
 959 : [      4.59543e-006 ]
 960 : [      4.84289e-006 ]
 961 : [      4.64563e-006 ]
 962 : [      5.07209e-006 ]
 963 : [      4.58931e-006 ]
 964 : [      4.69251e-006 ]
 965 : [      4.94225e-006 ]
 966 : [      4.67826e-006 ]
 967 : [      5.02089e-006 ]
 968 : [      4.59428e-006 ]
 969 : [      4.8e-006     ]
 970 : [      4.75143e-006 ]
 971 : [      4.87627e-006 ]
 972 : [      4.62261e-006 ]
 973 : [      4.53755e-006 ]
 974 : [      4.84899e-006 ]
 975 : [      4.54403e-006 ]
 976 : [      4.74758e-006 ]
 977 : [      4.76708e-006 ]
 978 : [      4.72769e-006 ]
 979 : [      4.92693e-006 ]
 980 : [      4.64857e-006 ]
 981 : [      4.98182e-006 ]
 982 : [      5.07588e-006 ]
 983 : [      4.63366e-006 ]
 984 : [      4.97891e-006 ]
 985 : [      4.47727e-006 ]
 986 : [      5.02083e-006 ]
 987 : [      4.94143e-006 ]
 988 : [      4.53735e-006 ]
 989 : [      4.99277e-006 ]
 990 : [      4.76754e-006 ]
 991 : [      5.00208e-006 ]
 992 : [      4.5535e-006  ]
 993 : [      4.76132e-006 ]
 994 : [      5.03182e-006 ]
 995 : [      4.94035e-006 ]
 996 : [      4.58133e-006 ]
 997 : [      5.03647e-006 ]
 998 : [      4.38096e-006 ]
 999 : [      4.58014e-006 ]
1000 : [      4.43401e-006 ]
1001 : [      4.75785e-006 ]
1002 : [      4.6892e-006  ]
1003 : [      4.66546e-006 ]
1004 : [      4.59792e-006 ]
1005 : [      4.60329e-006 ]
1006 : [      4.61103e-006 ]
1007 : [      5.03239e-006 ]
1008 : [      4.49357e-006 ]
1009 : [      4.55252e-006 ]
1010 : [      4.85405e-006 ]
1011 : [      4.85434e-006 ]
1012 : [      4.59674e-006 ]
1013 : [      4.49004e-006 ]
1014 : [      4.77023e-006 ]
1015 : [      4.90278e-006 ]
1016 : [      4.48657e-006 ]
1017 : [      4.84305e-006 ]
1018 : [      4.57203e-006 ]
1019 : [      4.53202e-006 ]
1020 : [      4.41372e-006 ]
1021 : [      5.00356e-006 ]
1022 : [      4.81044e-006 ]
1023 : [      4.95984e-006 ]
1024 : [      4.58349e-006 ]
1025 : [      4.99126e-006 ]
1026 : [      4.56859e-006 ]
1027 : [      4.92983e-006 ]
1028 : [      4.45232e-006 ]
1029 : [      4.81866e-006 ]
1030 : [      4.49111e-006 ]
1031 : [      4.64481e-006 ]
1032 : [      4.95561e-006 ]
1033 : [      4.83731e-006 ]
1034 : [      4.88871e-006 ]
1035 : [      4.53237e-006 ]
1036 : [      4.49685e-006 ]
1037 : [      4.90563e-006 ]
1038 : [      4.64514e-006 ]
1039 : [      4.5211e-006  ]
1040 : [      5.09027e-006 ]
1041 : [      5.05959e-006 ]
1042 : [      4.88879e-006 ]
1043 : [      4.46817e-006 ]
1044 : [      4.63876e-006 ]
1045 : [      4.47966e-006 ]
1046 : [      4.83067e-006 ]
1047 : [      4.63495e-006 ]
1048 : [      4.81952e-006 ]
1049 : [      4.97787e-006 ]
1050 : [      4.65131e-006 ]
1051 : [      4.62786e-006 ]
1052 : [      4.58675e-006 ]
1053 : [      4.47184e-006 ]
1054 : [      4.9139e-006  ]
1055 : [      4.74143e-006 ]
1056 : [      5.01085e-006 ]
1057 : [      4.91083e-006 ]
1058 : [      4.83837e-006 ]
1059 : [      5.02329e-006 ]
1060 : [      4.64928e-006 ]
1061 : [      4.7645e-006  ]
1062 : [      4.89838e-006 ]
1063 : [      4.73181e-006 ]
1064 : [      4.98539e-006 ]
1065 : [      4.60062e-006 ]
1066 : [      4.83508e-006 ]
1067 : [      4.46738e-006 ]
1068 : [      4.93811e-006 ]
1069 : [      4.78306e-006 ]
1070 : [      5.0829e-006  ]
1071 : [      4.79483e-006 ]
1072 : [      4.58138e-006 ]
1073 : [      4.73505e-006 ]
1074 : [      4.79566e-006 ]
1075 : [      4.95919e-006 ]
1076 : [      4.88551e-006 ]
1077 : [      4.82859e-006 ]
1078 : [      4.94371e-006 ]
1079 : [      4.4638e-006  ]
1080 : [      4.81876e-006 ]
1081 : [      4.73397e-006 ]
1082 : [      4.50956e-006 ]
1083 : [      4.63686e-006 ]
1084 : [      4.4786e-006  ]
1085 : [      4.8842e-006  ]
1086 : [      5.02121e-006 ]
1087 : [      4.64711e-006 ]
1088 : [      5.08967e-006 ]
1089 : [      4.93197e-006 ]
1090 : [      4.99255e-006 ]
1091 : [      4.58075e-006 ]
1092 : [      4.89662e-006 ]
1093 : [      4.77204e-006 ]
1094 : [      4.40454e-006 ]
1095 : [      5.02954e-006 ]
1096 : [      4.5304e-006  ]
1097 : [      4.42185e-006 ]
1098 : [      4.67147e-006 ]
1099 : [      4.78685e-006 ]
1100 : [      4.66103e-006 ]
1101 : [      4.76686e-006 ]
1102 : [      4.94622e-006 ]
1103 : [      4.83611e-006 ]
1104 : [      4.53541e-006 ]
1105 : [      4.93854e-006 ]
1106 : [      4.69779e-006 ]
1107 : [      4.88401e-006 ]
1108 : [      4.67955e-006 ]
1109 : [      4.83991e-006 ]
1110 : [      4.98699e-006 ]
1111 : [      4.85661e-006 ]
1112 : [      4.53411e-006 ]
1113 : [      4.88105e-006 ]
1114 : [      4.89222e-006 ]
1115 : [      4.48224e-006 ]
1116 : [      4.62305e-006 ]
1117 : [      4.65397e-006 ]
1118 : [      4.9893e-006  ]
1119 : [      4.96661e-006 ]
1120 : [      4.99334e-006 ]
1121 : [      4.7288e-006  ]
1122 : [      4.64143e-006 ]
1123 : [      4.85055e-006 ]
1124 : [      4.54012e-006 ]
1125 : [      4.76523e-006 ]
1126 : [      4.78961e-006 ]
1127 : [      4.41593e-006 ]
1128 : [      4.79969e-006 ]
1129 : [      4.49103e-006 ]
1130 : [      4.79031e-006 ]
1131 : [      4.74929e-006 ]
1132 : [      4.83123e-006 ]
1133 : [      5.03006e-006 ]
1134 : [      4.73197e-006 ]
1135 : [      4.60023e-006 ]
1136 : [      4.59095e-006 ]
1137 : [      4.761e-006   ]
1138 : [      4.63335e-006 ]
1139 : [      4.5935e-006  ]
1140 : [      4.81641e-006 ]
1141 : [      4.965e-006   ]
1142 : [      4.87876e-006 ]
1143 : [      4.99849e-006 ]
1144 : [      4.82679e-006 ]
1145 : [      4.72627e-006 ]
1146 : [      4.5915e-006  ]
1147 : [      4.50141e-006 ]
1148 : [      4.79053e-006 ]
1149 : [      4.84242e-006 ]
1150 : [      4.95361e-006 ]
1151 : [      4.70072e-006 ]
1152 : [      4.96134e-006 ]
1153 : [      4.86742e-006 ]
1154 : [      4.71275e-006 ]
1155 : [      4.91879e-006 ]
1156 : [      4.98804e-006 ]
1157 : [      5.07821e-006 ]
1158 : [      4.94517e-006 ]
1159 : [      4.69759e-006 ]
1160 : [      4.8976e-006  ]
1161 : [      5.05943e-006 ]
1162 : [      4.88418e-006 ]
1163 : [      4.85849e-006 ]
1164 : [      4.85994e-006 ]
1165 : [      4.66023e-006 ]
1166 : [      4.84924e-006 ]
1167 : [      4.86345e-006 ]
1168 : [      4.43355e-006 ]
1169 : [      4.75428e-006 ]
1170 : [      4.48118e-006 ]
1171 : [      4.59203e-006 ]
1172 : [      4.72197e-006 ]
1173 : [      4.56349e-006 ]
1174 : [      4.68236e-006 ]
1175 : [      4.53662e-006 ]
1176 : [      4.66883e-006 ]
1177 : [      4.73472e-006 ]
1178 : [      4.88352e-006 ]
1179 : [      4.75732e-006 ]
1180 : [      4.98384e-006 ]
1181 : [      4.66041e-006 ]
1182 : [      4.94623e-006 ]
1183 : [      5.07361e-006 ]
1184 : [      5.03265e-006 ]
1185 : [      4.51577e-006 ]
1186 : [      4.61532e-006 ]
1187 : [      4.93062e-006 ]
1188 : [      4.66429e-006 ]
1189 : [      4.76111e-006 ]
1190 : [      4.94727e-006 ]
1191 : [      5.04071e-006 ]
1192 : [      4.68318e-006 ]
1193 : [      4.65688e-006 ]
1194 : [      4.53394e-006 ]
1195 : [      4.98564e-006 ]
1196 : [      4.83637e-006 ]
1197 : [      4.67334e-006 ]
1198 : [      4.77777e-006 ]
1199 : [      4.77535e-006 ]
1200 : [      4.8686e-006  ]
1201 : [      4.57873e-006 ]
1202 : [      5.0389e-006  ]
1203 : [      4.87193e-006 ]
1204 : [      4.46422e-006 ]
1205 : [      4.8825e-006  ]
1206 : [      4.92132e-006 ]
1207 : [      4.5566e-006  ]
1208 : [      4.78497e-006 ]
1209 : [      4.46123e-006 ]
1210 : [      4.9322e-006  ]
1211 : [      5.06249e-006 ]
1212 : [      4.47711e-006 ]
1213 : [      4.67658e-006 ]
1214 : [      4.92314e-006 ]
1215 : [      5.04819e-006 ]
1216 : [      4.62402e-006 ]
1217 : [      5.05381e-006 ]
1218 : [      4.51159e-006 ]
1219 : [      5.07012e-006 ]
1220 : [      4.67538e-006 ]
1221 : [      4.70202e-006 ]
1222 : [      4.44884e-006 ]
1223 : [      4.487e-006   ]
1224 : [      4.87837e-006 ]
1225 : [      4.9578e-006  ]
1226 : [      4.53e-006    ]
1227 : [      4.71777e-006 ]
1228 : [      5.01922e-006 ]
1229 : [      4.80912e-006 ]
1230 : [      4.79518e-006 ]
1231 : [      4.90158e-006 ]
1232 : [      4.81507e-006 ]
1233 : [      4.64676e-006 ]
1234 : [      4.95241e-006 ]
1235 : [      4.41333e-006 ]
1236 : [      4.73575e-006 ]
1237 : [      4.55055e-006 ]
1238 : [      4.81228e-006 ]
1239 : [      4.54495e-006 ]
1240 : [      4.93481e-006 ]
1241 : [      4.45398e-006 ]
1242 : [      4.58336e-006 ]
1243 : [      4.63434e-006 ]
1244 : [      4.71393e-006 ]
1245 : [      4.70778e-006 ]
1246 : [      4.59213e-006 ]
1247 : [      4.39732e-006 ]
1248 : [      4.88516e-006 ]
1249 : [      5.01006e-006 ]
1250 : [      4.73005e-006 ]
1251 : [      5.06427e-006 ]
1252 : [      4.51476e-006 ]
1253 : [      4.78651e-006 ]
1254 : [      4.60179e-006 ]
1255 : [      5.03735e-006 ]
1256 : [      4.46077e-006 ]
1257 : [      4.49185e-006 ]
1258 : [      4.58113e-006 ]
1259 : [      4.90979e-006 ]
1260 : [      4.9057e-006  ]
1261 : [      4.72584e-006 ]
1262 : [      4.97612e-006 ]
1263 : [      4.4231e-006  ]
1264 : [      4.40904e-006 ]
1265 : [      4.49125e-006 ]
1266 : [      4.91829e-006 ]
1267 : [      4.64826e-006 ]
1268 : [      4.44123e-006 ]
1269 : [      4.62653e-006 ]
1270 : [      4.80925e-006 ]
1271 : [      4.77407e-006 ]
1272 : [      5.08804e-006 ]
1273 : [      4.45733e-006 ]
1274 : [      4.62492e-006 ]
1275 : [      4.77756e-006 ]
1276 : [      4.65004e-006 ]
1277 : [      4.67105e-006 ]
1278 : [      5.04208e-006 ]
1279 : [      4.53784e-006 ]
1280 : [      4.53197e-006 ]
1281 : [      4.7662e-006  ]
1282 : [      4.52715e-006 ]
1283 : [      4.42354e-006 ]
1284 : [      4.51453e-006 ]
1285 : [      4.75827e-006 ]
1286 : [      4.83311e-006 ]
1287 : [      4.8353e-006  ]
1288 : [      4.53615e-006 ]
1289 : [      4.79704e-006 ]
1290 : [      4.63221e-006 ]
1291 : [      4.47974e-006 ]
1292 : [      5.09259e-006 ]
1293 : [      4.73015e-006 ]
1294 : [      4.5067e-006  ]
1295 : [      4.91894e-006 ]
1296 : [      4.69987e-006 ]
1297 : [      4.61197e-006 ]
1298 : [      4.79074e-006 ]
1299 : [      4.84486e-006 ]
1300 : [      5.03526e-006 ]
1301 : [      4.78448e-006 ]
1302 : [      4.67568e-006 ]
1303 : [      5.04588e-006 ]
1304 : [      4.54318e-006 ]
1305 : [      4.67268e-006 ]
1306 : [      4.78152e-006 ]
1307 : [      4.94422e-006 ]
1308 : [      4.79929e-006 ]
1309 : [      4.81158e-006 ]
1310 : [      4.66484e-006 ]
1311 : [      4.73762e-006 ]
1312 : [      4.54833e-006 ]
1313 : [      4.65176e-006 ]
1314 : [      4.84081e-006 ]
1315 : [      4.75635e-006 ]
1316 : [      4.57064e-006 ]
1317 : [      5.02445e-006 ]
1318 : [      4.89081e-006 ]
1319 : [      4.4744e-006  ]
1320 : [      4.71359e-006 ]
1321 : [      4.65444e-006 ]
1322 : [      4.60371e-006 ]
1323 : [      4.46751e-006 ]
1324 : [      4.42036e-006 ]
1325 : [      4.60079e-006 ]
1326 : [      5.00452e-006 ]
1327 : [      4.53749e-006 ]
1328 : [      4.79375e-006 ]
1329 : [      4.94434e-006 ]
1330 : [      4.53285e-006 ]
1331 : [      4.97986e-006 ]
1332 : [      4.87713e-006 ]
1333 : [      5.01676e-006 ]
1334 : [      4.7339e-006  ]
1335 : [      4.66001e-006 ]
1336 : [      4.62223e-006 ]
1337 : [      4.61175e-006 ]
1338 : [      4.69839e-006 ]
1339 : [      4.94112e-006 ]
1340 : [      4.49464e-006 ]
1341 : [      4.65605e-006 ]
1342 : [      4.55614e-006 ]
1343 : [      4.99878e-006 ]
1344 : [      4.75935e-006 ]
1345 : [      4.71183e-006 ]
1346 : [      4.49052e-006 ]
1347 : [      4.67921e-006 ]
1348 : [      4.71702e-006 ]
1349 : [      4.99614e-006 ]
1350 : [      4.49419e-006 ]
1351 : [      4.57344e-006 ]
1352 : [      4.59033e-006 ]
1353 : [      4.8996e-006  ]
1354 : [      5.00154e-006 ]
1355 : [      4.64494e-006 ]
1356 : [      4.77135e-006 ]
1357 : [      4.61362e-006 ]
1358 : [      4.6754e-006  ]
1359 : [      4.49201e-006 ]
1360 : [      4.52203e-006 ]
1361 : [      4.91443e-006 ]
1362 : [      4.6577e-006  ]
1363 : [      4.73754e-006 ]
1364 : [      4.88868e-006 ]
1365 : [      4.86945e-006 ]
1366 : [      4.92376e-006 ]
1367 : [      4.95997e-006 ]
1368 : [      4.50866e-006 ]
1369 : [      5.00755e-006 ]
1370 : [      4.86154e-006 ]
1371 : [      4.89451e-006 ]
1372 : [      4.55129e-006 ]
1373 : [      4.631e-006   ]
1374 : [      4.63649e-006 ]
1375 : [      4.6745e-006  ]
1376 : [      5.0781e-006  ]
1377 : [      5.00458e-006 ]
1378 : [      5.00178e-006 ]
1379 : [      4.85747e-006 ]
1380 : [      4.53186e-006 ]
1381 : [      4.9533e-006  ]
1382 : [      4.53852e-006 ]
1383 : [      4.91792e-006 ]
1384 : [      4.90473e-006 ]
1385 : [      4.63456e-006 ]
1386 : [      4.43034e-006 ]
1387 : [      4.51262e-006 ]
1388 : [      4.91401e-006 ]
1389 : [      4.98336e-006 ]
1390 : [      4.87224e-006 ]
1391 : [      5.01346e-006 ]
1392 : [      4.54339e-006 ]
1393 : [      4.60395e-006 ]
1394 : [      4.70783e-006 ]
1395 : [      4.7034e-006  ]
1396 : [      4.90899e-006 ]
1397 : [      5.07548e-006 ]
1398 : [      4.56034e-006 ]
1399 : [      4.45788e-006 ]
1400 : [      4.66993e-006 ]
1401 : [      4.80611e-006 ]
1402 : [      5.01584e-006 ]
1403 : [      4.49981e-006 ]
1404 : [      4.40419e-006 ]
1405 : [      4.97185e-006 ]
1406 : [      4.962e-006   ]
1407 : [      4.726e-006   ]
1408 : [      4.83438e-006 ]
1409 : [      4.82756e-006 ]
1410 : [      4.46548e-006 ]
1411 : [      4.70779e-006 ]
1412 : [      4.85238e-006 ]
1413 : [      4.46813e-006 ]
1414 : [      4.58867e-006 ]
1415 : [      4.55693e-006 ]
1416 : [      4.83185e-006 ]
1417 : [      4.4537e-006  ]
1418 : [      4.58044e-006 ]
1419 : [      4.82163e-006 ]
1420 : [      4.92707e-006 ]
1421 : [      4.44049e-006 ]
1422 : [      4.8713e-006  ]
1423 : [      5.06722e-006 ]
1424 : [      5.08431e-006 ]
1425 : [      4.80035e-006 ]
1426 : [      4.58057e-006 ]
1427 : [      4.57779e-006 ]
1428 : [      4.47229e-006 ]
1429 : [      4.83752e-006 ]
1430 : [      4.41549e-006 ]
1431 : [      4.65707e-006 ]
1432 : [      4.45129e-006 ]
1433 : [      4.98854e-006 ]
1434 : [      4.58827e-006 ]
1435 : [      4.73086e-006 ]
1436 : [      4.99271e-006 ]
1437 : [      4.87309e-006 ]
1438 : [      4.61721e-006 ]
1439 : [      4.60834e-006 ]
1440 : [      4.94488e-006 ]
1441 : [      4.7649e-006  ]
1442 : [      4.84135e-006 ]
1443 : [      4.79136e-006 ]
1444 : [      4.45398e-006 ]
1445 : [      4.92371e-006 ]
1446 : [      4.44937e-006 ]
1447 : [      4.83421e-006 ]
1448 : [      5.09898e-006 ]
1449 : [      5.0178e-006  ]
1450 : [      4.72528e-006 ]
1451 : [      4.70054e-006 ]
1452 : [      4.88717e-006 ]
1453 : [      4.73864e-006 ]
1454 : [      4.82406e-006 ]
1455 : [      4.65233e-006 ]
1456 : [      4.58368e-006 ]
1457 : [      4.68991e-006 ]
1458 : [      4.58151e-006 ]
1459 : [      4.97868e-006 ]
1460 : [      4.70721e-006 ]
1461 : [      4.64105e-006 ]
1462 : [      4.88907e-006 ]
1463 : [      4.94154e-006 ]
1464 : [      4.45994e-006 ]
1465 : [      5.05423e-006 ]
1466 : [      5.0424e-006  ]
1467 : [      4.68795e-006 ]
1468 : [      4.43354e-006 ]
1469 : [      4.78064e-006 ]
1470 : [      4.47526e-006 ]
1471 : [      4.62667e-006 ]
1472 : [      4.60935e-006 ]
1473 : [      4.88747e-006 ]
1474 : [      5.06345e-006 ]
1475 : [      5.05188e-006 ]
1476 : [      4.51394e-006 ]
1477 : [      4.72302e-006 ]
1478 : [      4.48393e-006 ]
1479 : [      4.5559e-006  ]
1480 : [      4.81998e-006 ]
1481 : [      4.62082e-006 ]
1482 : [      4.75559e-006 ]
1483 : [      4.52675e-006 ]
1484 : [      4.45131e-006 ]
1485 : [      4.69716e-006 ]
1486 : [      4.73564e-006 ]
1487 : [      4.77608e-006 ]
1488 : [      4.96213e-006 ]
1489 : [      4.91563e-006 ]
1490 : [      4.49456e-006 ]
1491 : [      5.04468e-006 ]
1492 : [      5.01985e-006 ]
1493 : [      4.99244e-006 ]
1494 : [      4.55211e-006 ]
1495 : [      4.67871e-006 ]
1496 : [      4.50567e-006 ]
1497 : [      4.83349e-006 ]
1498 : [      4.81867e-006 ]
1499 : [      4.91973e-006 ]
1500 : [      4.84419e-006 ]
1501 : [      5.09621e-006 ]
1502 : [      4.83393e-006 ]
1503 : [      4.59659e-006 ]
1504 : [      4.90653e-006 ]
1505 : [      4.49135e-006 ]
1506 : [      4.95485e-006 ]
1507 : [      4.55168e-006 ]
1508 : [      4.55403e-006 ]
1509 : [      4.62555e-006 ]
1510 : [      4.83326e-006 ]
1511 : [      4.64839e-006 ]
1512 : [      4.7665e-006  ]
1513 : [      4.59386e-006 ]
1514 : [      4.64838e-006 ]
1515 : [      4.94638e-006 ]
1516 : [      4.73475e-006 ]
1517 : [      4.50472e-006 ]
1518 : [      4.8271e-006  ]
1519 : [      4.42905e-006 ]
1520 : [      4.8045e-006  ]
1521 : [      4.86999e-006 ]
1522 : [      4.73031e-006 ]
1523 : [      4.92359e-006 ]
1524 : [      4.52244e-006 ]
1525 : [      4.71937e-006 ]
1526 : [      4.47552e-006 ]
1527 : [      4.6347e-006  ]
1528 : [      4.84173e-006 ]
1529 : [      4.71866e-006 ]
1530 : [      4.44962e-006 ]
1531 : [      4.87815e-006 ]
1532 : [      5.10104e-006 ]
1533 : [      5.00814e-006 ]
1534 : [      4.58397e-006 ]
1535 : [      4.96549e-006 ]
1536 : [      4.81486e-006 ]
1537 : [      4.96814e-006 ]
1538 : [      4.60609e-006 ]
1539 : [      4.39789e-006 ]
1540 : [      4.57883e-006 ]
1541 : [      4.45788e-006 ]
1542 : [      4.48396e-006 ]
1543 : [      5.03041e-006 ]
1544 : [      4.49565e-006 ]
1545 : [      4.68976e-006 ]
1546 : [      4.4543e-006  ]
1547 : [      5.05448e-006 ]
1548 : [      4.77074e-006 ]
1549 : [      5.06363e-006 ]
1550 : [      5.07087e-006 ]
1551 : [      4.64858e-006 ]
1552 : [      4.79496e-006 ]
1553 : [      4.88738e-006 ]
1554 : [      4.48961e-006 ]
1555 : [      4.77898e-006 ]
1556 : [      4.49409e-006 ]
1557 : [      4.54349e-006 ]
1558 : [      4.4578e-006  ]
1559 : [      4.4289e-006  ]
1560 : [      4.51666e-006 ]
1561 : [      4.52602e-006 ]
1562 : [      5.07388e-006 ]
1563 : [      5.04848e-006 ]
1564 : [      4.98302e-006 ]
1565 : [      4.70776e-006 ]
1566 : [      4.76075e-006 ]
1567 : [      5.07698e-006 ]
1568 : [      4.64781e-006 ]
1569 : [      4.54227e-006 ]
1570 : [      4.49438e-006 ]
1571 : [      4.7301e-006  ]
1572 : [      4.73431e-006 ]
1573 : [      4.84631e-006 ]
1574 : [      4.91112e-006 ]
1575 : [      5.09984e-006 ]
1576 : [      4.765e-006   ]
1577 : [      4.44987e-006 ]
1578 : [      4.89618e-006 ]
1579 : [      4.76885e-006 ]
1580 : [      5.0549e-006  ]
1581 : [      4.79476e-006 ]
1582 : [      4.72972e-006 ]
1583 : [      4.75007e-006 ]
1584 : [      4.75743e-006 ]
1585 : [      4.9481e-006  ]
1586 : [      4.59306e-006 ]
1587 : [      4.48611e-006 ]
1588 : [      4.94786e-006 ]
1589 : [      4.39462e-006 ]
1590 : [      4.68877e-006 ]
1591 : [      4.9671e-006  ]
1592 : [      4.66719e-006 ]
1593 : [      4.66769e-006 ]
1594 : [      4.87589e-006 ]
1595 : [      4.4004e-006  ]
1596 : [      4.57152e-006 ]
1597 : [      4.69522e-006 ]
1598 : [      4.97228e-006 ]
1599 : [      4.63855e-006 ]
1600 : [      5.0208e-006  ]
1601 : [      5.03758e-006 ]
1602 : [      4.78927e-006 ]
1603 : [      4.60316e-006 ]
1604 : [      4.54131e-006 ]
1605 : [      4.68619e-006 ]
1606 : [      4.82173e-006 ]
1607 : [      5.00885e-006 ]
1608 : [      5.05542e-006 ]
1609 : [      4.59693e-006 ]
1610 : [      4.50213e-006 ]
1611 : [      4.68761e-006 ]
1612 : [      4.69076e-006 ]
1613 : [      4.70971e-006 ]
1614 : [      4.99258e-006 ]
1615 : [      4.69022e-006 ]
1616 : [      4.74499e-006 ]
1617 : [      4.42946e-006 ]
1618 : [      4.72142e-006 ]
1619 : [      4.79867e-006 ]
1620 : [      4.47432e-006 ]
1621 : [      4.85297e-006 ]
1622 : [      4.96935e-006 ]
1623 : [      4.49138e-006 ]
1624 : [      4.79663e-006 ]
1625 : [      4.41614e-006 ]
1626 : [      4.88831e-006 ]
1627 : [      4.80966e-006 ]
1628 : [      4.39299e-006 ]
1629 : [      4.71666e-006 ]
1630 : [      4.6933e-006  ]
1631 : [      4.85244e-006 ]
1632 : [      4.70162e-006 ]
1633 : [      4.87792e-006 ]
1634 : [      4.4355e-006  ]
1635 : [      4.96359e-006 ]
1636 : [      4.85365e-006 ]
1637 : [      4.73221e-006 ]
1638 : [      4.72495e-006 ]
1639 : [      4.89274e-006 ]
1640 : [      4.45361e-006 ]
1641 : [      4.62835e-006 ]
1642 : [      4.58938e-006 ]
1643 : [      4.4848e-006  ]
1644 : [      4.84156e-006 ]
1645 : [      5.06163e-006 ]
1646 : [      4.5996e-006  ]
1647 : [      4.40967e-006 ]
1648 : [      5.04294e-006 ]
1649 : [      4.55767e-006 ]
1650 : [      4.73355e-006 ]
1651 : [      4.80811e-006 ]
1652 : [      4.91436e-006 ]
1653 : [      4.52261e-006 ]
1654 : [      4.79712e-006 ]
1655 : [      4.91789e-006 ]
1656 : [      4.81904e-006 ]
1657 : [      4.7895e-006  ]
1658 : [      4.85902e-006 ]
1659 : [      4.98306e-006 ]
1660 : [      4.6964e-006  ]
1661 : [      4.79776e-006 ]
1662 : [      5.08532e-006 ]
1663 : [      4.72593e-006 ]
1664 : [      4.61256e-006 ]
1665 : [      4.72258e-006 ]
1666 : [      4.91841e-006 ]
1667 : [      4.3944e-006  ]
1668 : [      4.64042e-006 ]
1669 : [      4.85759e-006 ]
1670 : [      4.80796e-006 ]
1671 : [      4.50467e-006 ]
1672 : [      4.74756e-006 ]
1673 : [      4.97781e-006 ]
1674 : [      4.60236e-006 ]
1675 : [      4.4584e-006  ]
1676 : [      5.02905e-006 ]
1677 : [      4.72917e-006 ]
1678 : [      5.0649e-006  ]
1679 : [      4.74197e-006 ]
1680 : [      4.80931e-006 ]
1681 : [      4.95782e-006 ]
1682 : [      4.47066e-006 ]
1683 : [      4.98887e-006 ]
1684 : [      4.48072e-006 ]
1685 : [      4.95885e-006 ]
1686 : [      4.59946e-006 ]
1687 : [      4.81884e-006 ]
1688 : [      4.97916e-006 ]
1689 : [      4.51492e-006 ]
1690 : [      4.8176e-006  ]
1691 : [      4.90902e-006 ]
1692 : [      4.73606e-006 ]
1693 : [      4.76177e-006 ]
1694 : [      4.5597e-006  ]
1695 : [      5.05269e-006 ]
1696 : [      4.39132e-006 ]
1697 : [      4.76321e-006 ]
1698 : [      4.60323e-006 ]
1699 : [      4.53382e-006 ]
1700 : [      4.91663e-006 ]
1701 : [      4.67204e-006 ]
1702 : [      4.45761e-006 ]
1703 : [      4.62594e-006 ]
1704 : [      4.62281e-006 ]
1705 : [      5.07631e-006 ]
1706 : [      4.68477e-006 ]
1707 : [      4.55597e-006 ]
1708 : [      4.49398e-006 ]
1709 : [      4.5189e-006  ]
1710 : [      4.75686e-006 ]
1711 : [      4.51823e-006 ]
1712 : [      5.02591e-006 ]
1713 : [      4.83198e-006 ]
1714 : [      4.62091e-006 ]
1715 : [      4.73688e-006 ]
1716 : [      4.63348e-006 ]
1717 : [      4.67634e-006 ]
1718 : [      4.82651e-006 ]
1719 : [      4.59893e-006 ]
1720 : [      4.60466e-006 ]
1721 : [      4.73699e-006 ]
1722 : [      5.09314e-006 ]
1723 : [      4.96784e-006 ]
1724 : [      4.70123e-006 ]
1725 : [      4.52191e-006 ]
1726 : [      4.47009e-006 ]
1727 : [      4.43478e-006 ]
1728 : [      5.01941e-006 ]
1729 : [      4.83622e-006 ]
1730 : [      4.95798e-006 ]
1731 : [      4.92447e-006 ]
1732 : [      4.79212e-006 ]
1733 : [      4.4507e-006  ]
1734 : [      5.07698e-006 ]
1735 : [      4.85967e-006 ]
1736 : [      4.54682e-006 ]
1737 : [      4.75958e-006 ]
1738 : [      4.57728e-006 ]
1739 : [      4.98518e-006 ]
1740 : [      4.49905e-006 ]
1741 : [      4.69721e-006 ]
1742 : [      4.62308e-006 ]
1743 : [      4.45488e-006 ]
1744 : [      4.84059e-006 ]
1745 : [      4.4918e-006  ]
1746 : [      4.57768e-006 ]
1747 : [      4.53066e-006 ]
1748 : [      4.65525e-006 ]
1749 : [      4.99325e-006 ]
1750 : [      4.605e-006   ]
1751 : [      5.07729e-006 ]
1752 : [      4.48494e-006 ]
1753 : [      4.71113e-006 ]
1754 : [      4.74798e-006 ]
1755 : [      4.82679e-006 ]
1756 : [      4.50328e-006 ]
1757 : [      4.52367e-006 ]
1758 : [      4.83775e-006 ]
1759 : [      4.67328e-006 ]
1760 : [      4.55999e-006 ]
1761 : [      4.89951e-006 ]
1762 : [      4.85898e-006 ]
1763 : [      4.75557e-006 ]
1764 : [      4.62169e-006 ]
1765 : [      4.93642e-006 ]
1766 : [      4.49862e-006 ]
1767 : [      4.93902e-006 ]
1768 : [      4.77832e-006 ]
1769 : [      4.68755e-006 ]
1770 : [      4.87806e-006 ]
1771 : [      4.97545e-006 ]
1772 : [      5.02841e-006 ]
1773 : [      5.02799e-006 ]
1774 : [      4.72814e-006 ]
1775 : [      4.63608e-006 ]
1776 : [      4.98596e-006 ]
1777 : [      4.8847e-006  ]
1778 : [      4.49368e-006 ]
1779 : [      4.79928e-006 ]
1780 : [      4.63287e-006 ]
1781 : [      4.90159e-006 ]
1782 : [      4.6747e-006  ]
1783 : [      4.4687e-006  ]
1784 : [      5.07801e-006 ]
1785 : [      4.42867e-006 ]
1786 : [      4.93919e-006 ]
1787 : [      4.96039e-006 ]
1788 : [      4.9577e-006  ]
1789 : [      4.83595e-006 ]
1790 : [      4.75919e-006 ]
1791 : [      4.7721e-006  ]
1792 : [      4.59949e-006 ]
1793 : [      5.06216e-006 ]
1794 : [      4.68838e-006 ]
1795 : [      4.872e-006   ]
1796 : [      4.42096e-006 ]
1797 : [      4.76583e-006 ]
1798 : [      4.60017e-006 ]
1799 : [      4.9286e-006  ]
1800 : [      4.59338e-006 ]
1801 : [      4.99678e-006 ]
1802 : [      5.07612e-006 ]
1803 : [      4.7486e-006  ]
1804 : [      4.42123e-006 ]
1805 : [      4.8614e-006  ]
1806 : [      4.79007e-006 ]
1807 : [      5.00412e-006 ]
1808 : [      4.79135e-006 ]
1809 : [      5.00188e-006 ]
1810 : [      4.79616e-006 ]
1811 : [      4.5988e-006  ]
1812 : [      5.01314e-006 ]
1813 : [      4.81727e-006 ]
1814 : [      4.58803e-006 ]
1815 : [      4.53697e-006 ]
1816 : [      4.476e-006   ]
1817 : [      4.40969e-006 ]
1818 : [      5.08386e-006 ]
1819 : [      4.6977e-006  ]
1820 : [      5.06578e-006 ]
1821 : [      5.07971e-006 ]
1822 : [      4.5018e-006  ]
1823 : [      4.96655e-006 ]
1824 : [      4.98224e-006 ]
1825 : [      4.86315e-006 ]
1826 : [      4.82075e-006 ]
1827 : [      4.72295e-006 ]
1828 : [      4.80779e-006 ]
1829 : [      4.60377e-006 ]
1830 : [      4.71843e-006 ]
1831 : [      5.03808e-006 ]
1832 : [      4.61758e-006 ]
1833 : [      4.61827e-006 ]
1834 : [      4.98605e-006 ]
1835 : [      4.84613e-006 ]
1836 : [      4.51309e-006 ]
1837 : [      4.69421e-006 ]
1838 : [      4.78696e-006 ]
1839 : [      4.77917e-006 ]
1840 : [      4.92598e-006 ]
1841 : [      4.77996e-006 ]
1842 : [      5.03566e-006 ]
1843 : [      4.89925e-006 ]
1844 : [      4.69619e-006 ]
1845 : [      5.09721e-006 ]
1846 : [      5.00935e-006 ]
1847 : [      4.8003e-006  ]
1848 : [      4.75196e-006 ]
1849 : [      4.91562e-006 ]
1850 : [      4.75414e-006 ]
1851 : [      4.82302e-006 ]
1852 : [      4.99424e-006 ]
1853 : [      4.46106e-006 ]
1854 : [      4.62356e-006 ]
1855 : [      4.7412e-006  ]
1856 : [      4.5339e-006  ]
1857 : [      4.99514e-006 ]
1858 : [      4.51146e-006 ]
1859 : [      4.73192e-006 ]
1860 : [      4.48338e-006 ]
1861 : [      4.7604e-006  ]
1862 : [      4.46169e-006 ]
1863 : [      5.01681e-006 ]
1864 : [      4.77399e-006 ]
1865 : [      5.07886e-006 ]
1866 : [      4.76481e-006 ]
1867 : [      4.55218e-006 ]
1868 : [      4.78951e-006 ]
1869 : [      5.04735e-006 ]
1870 : [      4.94159e-006 ]
1871 : [      4.42881e-006 ]
1872 : [      4.97615e-006 ]
1873 : [      4.96549e-006 ]
1874 : [      4.70836e-006 ]
1875 : [      4.88115e-006 ]
1876 : [      4.79293e-006 ]
1877 : [      4.58491e-006 ]
1878 : [      4.46166e-006 ]
1879 : [      4.47007e-006 ]
1880 : [      4.80888e-006 ]
1881 : [      4.88018e-006 ]
1882 : [      4.49052e-006 ]
1883 : [      4.49354e-006 ]
1884 : [      4.83898e-006 ]
1885 : [      4.41476e-006 ]
1886 : [      4.82535e-006 ]
1887 : [      4.80925e-006 ]
1888 : [      4.75541e-006 ]
1889 : [      4.95902e-006 ]
1890 : [      4.95132e-006 ]
1891 : [      4.72085e-006 ]
1892 : [      4.45057e-006 ]
1893 : [      4.72029e-006 ]
1894 : [      4.63052e-006 ]
1895 : [      4.74144e-006 ]
1896 : [      4.47924e-006 ]
1897 : [      5.09921e-006 ]
1898 : [      4.77054e-006 ]
1899 : [      4.72636e-006 ]
1900 : [      5.08294e-006 ]
1901 : [      4.72635e-006 ]
1902 : [      5.00392e-006 ]
1903 : [      4.97753e-006 ]
1904 : [      4.65789e-006 ]
1905 : [      4.56491e-006 ]
1906 : [      4.71223e-006 ]
1907 : [      4.83356e-006 ]
1908 : [      5.0153e-006  ]
1909 : [      4.60766e-006 ]
1910 : [      5.03747e-006 ]
1911 : [      4.39421e-006 ]
1912 : [      4.77397e-006 ]
1913 : [      4.59374e-006 ]
1914 : [      4.7245e-006  ]
1915 : [      4.7568e-006  ]
1916 : [      4.60787e-006 ]
1917 : [      4.49324e-006 ]
1918 : [      4.47243e-006 ]
1919 : [      5.03331e-006 ]
1920 : [      4.97054e-006 ]
1921 : [      4.62278e-006 ]
1922 : [      4.5551e-006  ]
1923 : [      5.10349e-006 ]
1924 : [      4.50984e-006 ]
1925 : [      5.03075e-006 ]
1926 : [      4.6301e-006  ]
1927 : [      4.51522e-006 ]
1928 : [      4.64116e-006 ]
1929 : [      4.60923e-006 ]
1930 : [      4.76126e-006 ]
1931 : [      5.01171e-006 ]
1932 : [      4.49023e-006 ]
1933 : [      4.56704e-006 ]
1934 : [      4.99165e-006 ]
1935 : [      4.53284e-006 ]
1936 : [      4.75399e-006 ]
1937 : [      4.9231e-006  ]
1938 : [      5.0218e-006  ]
1939 : [      4.82994e-006 ]
1940 : [      5.07865e-006 ]
1941 : [      5.01712e-006 ]
1942 : [      4.80387e-006 ]
1943 : [      4.63141e-006 ]
1944 : [      4.42551e-006 ]
1945 : [      4.97227e-006 ]
1946 : [      4.98902e-006 ]
1947 : [      4.48791e-006 ]
1948 : [      4.99498e-006 ]
1949 : [      4.87442e-006 ]
1950 : [      4.40723e-006 ]
1951 : [      4.61373e-006 ]
1952 : [      4.95367e-006 ]
1953 : [      4.90069e-006 ]
1954 : [      4.76073e-006 ]
1955 : [      5.03659e-006 ]
1956 : [      4.45583e-006 ]
1957 : [      5.00925e-006 ]
1958 : [      4.89885e-006 ]
1959 : [      4.79426e-006 ]
1960 : [      4.92234e-006 ]
1961 : [      4.94953e-006 ]
1962 : [      4.99791e-006 ]
1963 : [      4.90958e-006 ]
1964 : [      4.77383e-006 ]
1965 : [      4.84343e-006 ]
1966 : [      4.52758e-006 ]
1967 : [      4.60336e-006 ]
1968 : [      4.68798e-006 ]
1969 : [      4.97741e-006 ]
1970 : [      4.75702e-006 ]
1971 : [      4.74009e-006 ]
1972 : [      4.83508e-006 ]
1973 : [      4.94032e-006 ]
1974 : [      4.83951e-006 ]
1975 : [      4.64288e-006 ]
1976 : [      4.63814e-006 ]
1977 : [      4.98503e-006 ]
1978 : [      4.79316e-006 ]
1979 : [      4.51064e-006 ]
1980 : [      4.80125e-006 ]
1981 : [      4.68105e-006 ]
1982 : [      4.67837e-006 ]
1983 : [      4.51451e-006 ]
1984 : [      4.48991e-006 ]
1985 : [      4.88324e-006 ]
1986 : [      4.90753e-006 ]
1987 : [      4.49848e-006 ]
1988 : [      4.58229e-006 ]
1989 : [      4.99098e-006 ]
1990 : [      4.92822e-006 ]
1991 : [      5.03474e-006 ]
1992 : [      5.0703e-006  ]
1993 : [      4.68343e-006 ]
1994 : [      4.92538e-006 ]
1995 : [      4.92858e-006 ]
1996 : [      4.81739e-006 ]
1997 : [      5.04386e-006 ]
1998 : [      4.79419e-006 ]
1999 : [      4.50116e-006 ]
2000 : [      4.55107e-006 ]
2001 : [      4.75134e-006 ]
2002 : [      5.02812e-006 ]
2003 : [      4.59033e-006 ]
2004 : [      4.4564e-006  ]
2005 : [      4.51685e-006 ]
2006 : [      4.97686e-006 ]
2007 : [      4.77749e-006 ]
2008 : [      4.86623e-006 ]
2009 : [      4.97391e-006 ]
2010 : [      4.83879e-006 ]
2011 : [      5.01227e-006 ]
2012 : [      4.8068e-006  ]
2013 : [      4.86824e-006 ]
2014 : [      4.70629e-006 ]
2015 : [      5.02156e-006 ]
2016 : [      4.49224e-006 ]
2017 : [      5.09477e-006 ]
2018 : [      4.75138e-006 ]
2019 : [      5.07327e-006 ]
2020 : [      4.7853e-006  ]
2021 : [      4.6268e-006  ]
2022 : [      4.69951e-006 ]
2023 : [      4.56559e-006 ]
2024 : [      4.91258e-006 ]
2025 : [      4.46952e-006 ]
2026 : [      4.4041e-006  ]
2027 : [      4.77963e-006 ]
2028 : [      4.98172e-006 ]
2029 : [      4.77316e-006 ]
2030 : [      4.49072e-006 ]
2031 : [      4.84412e-006 ]
2032 : [      4.72897e-006 ]
2033 : [      4.98058e-006 ]
2034 : [      4.57942e-006 ]
2035 : [      4.95466e-006 ]
2036 : [      4.69777e-006 ]
2037 : [      4.6792e-006  ]
2038 : [      4.7745e-006  ]
2039 : [      4.79876e-006 ]
2040 : [      4.75876e-006 ]
2041 : [      4.74596e-006 ]
2042 : [      4.75058e-006 ]
2043 : [      4.7559e-006  ]
2044 : [      4.50146e-006 ]
2045 : [      4.98368e-006 ]
2046 : [      4.44044e-006 ]
2047 : [      4.76183e-006 ]
2048 : [      4.88805e-006 ]
2049 : [      4.69266e-006 ]
2050 : [      4.89456e-006 ]
2051 : [      4.92956e-006 ]
2052 : [      5.04011e-006 ]
2053 : [      4.79989e-006 ]
2054 : [      5.01803e-006 ]
2055 : [      5.07824e-006 ]
2056 : [      4.83463e-006 ]
2057 : [      4.50589e-006 ]
2058 : [      4.46666e-006 ]
2059 : [      4.5431e-006  ]
2060 : [      4.88386e-006 ]
2061 : [      4.66231e-006 ]
2062 : [      4.75797e-006 ]
2063 : [      4.54856e-006 ]
2064 : [      4.39998e-006 ]
2065 : [      4.76209e-006 ]
2066 : [      4.89256e-006 ]
2067 : [      4.7613e-006  ]
2068 : [      5.00749e-006 ]
2069 : [      4.9636e-006  ]
2070 : [      4.44276e-006 ]
2071 : [      4.92503e-006 ]
2072 : [      4.6609e-006  ]
2073 : [      4.88036e-006 ]
2074 : [      4.49923e-006 ]
2075 : [      4.70551e-006 ]
2076 : [      4.38726e-006 ]
2077 : [      4.4239e-006  ]
2078 : [      4.48615e-006 ]
2079 : [      4.52209e-006 ]
2080 : [      4.85109e-006 ]
2081 : [      4.75791e-006 ]
2082 : [      4.50306e-006 ]
2083 : [      4.68268e-006 ]
2084 : [      4.61629e-006 ]
2085 : [      4.54619e-006 ]
2086 : [      4.47054e-006 ]
2087 : [      4.7771e-006  ]
2088 : [      4.91318e-006 ]
2089 : [      4.66829e-006 ]
2090 : [      4.77646e-006 ]
2091 : [      4.64257e-006 ]
2092 : [      4.85635e-006 ]
2093 : [      4.95959e-006 ]
2094 : [      4.49019e-006 ]
2095 : [      4.45541e-006 ]
2096 : [      4.67084e-006 ]
2097 : [      4.97032e-006 ]
2098 : [      4.43061e-006 ]
2099 : [      4.74376e-006 ]
2100 : [      5.01745e-006 ]
2101 : [      4.69796e-006 ]
2102 : [      4.47616e-006 ]
2103 : [      4.83318e-006 ]
2104 : [      4.79925e-006 ]
2105 : [      4.46701e-006 ]
2106 : [      4.96225e-006 ]
2107 : [      4.86869e-006 ]
2108 : [      5.08029e-006 ]
2109 : [      4.72052e-006 ]
2110 : [      4.66857e-006 ]
2111 : [      4.71781e-006 ]
2112 : [      4.67612e-006 ]
2113 : [      4.94625e-006 ]
2114 : [      4.51199e-006 ]
2115 : [      4.56992e-006 ]
2116 : [      4.8504e-006  ]
2117 : [      4.81956e-006 ]
2118 : [      4.80699e-006 ]
2119 : [      4.84993e-006 ]
2120 : [      4.53027e-006 ]
2121 : [      4.85528e-006 ]
2122 : [      4.81055e-006 ]
2123 : [      4.90765e-006 ]
2124 : [      4.94361e-006 ]
2125 : [      4.58659e-006 ]
2126 : [      4.45458e-006 ]
2127 : [      4.84355e-006 ]
2128 : [      4.87839e-006 ]
2129 : [      4.51442e-006 ]
2130 : [      5.03424e-006 ]
2131 : [      4.46662e-006 ]
2132 : [      4.97378e-006 ]
2133 : [      4.65863e-006 ]
2134 : [      4.50351e-006 ]
2135 : [      5.07766e-006 ]
2136 : [      4.88883e-006 ]
2137 : [      4.99235e-006 ]
2138 : [      5.00303e-006 ]
2139 : [      4.83538e-006 ]
2140 : [      4.86237e-006 ]
2141 : [      4.58555e-006 ]
2142 : [      4.83146e-006 ]
2143 : [      4.45393e-006 ]
2144 : [      4.88053e-006 ]
2145 : [      4.5829e-006  ]
2146 : [      4.58417e-006 ]
2147 : [      4.60548e-006 ]
2148 : [      4.68109e-006 ]
2149 : [      4.75191e-006 ]
2150 : [      4.73176e-006 ]
2151 : [      4.93628e-006 ]
2152 : [      4.52509e-006 ]
2153 : [      4.52371e-006 ]
2154 : [      4.49367e-006 ]
2155 : [      4.83388e-006 ]
2156 : [      4.80269e-006 ]
2157 : [      4.88226e-006 ]
2158 : [      4.79476e-006 ]
2159 : [      4.52071e-006 ]
2160 : [      4.99707e-006 ]
2161 : [      4.56337e-006 ]
2162 : [      4.67933e-006 ]
2163 : [      4.64412e-006 ]
2164 : [      4.82255e-006 ]
2165 : [      4.64563e-006 ]
2166 : [      4.92726e-006 ]
2167 : [      4.66573e-006 ]
2168 : [      4.93379e-006 ]
2169 : [      4.7312e-006  ]
2170 : [      5.09476e-006 ]
2171 : [      4.72944e-006 ]
2172 : [      4.9061e-006  ]
2173 : [      4.60733e-006 ]
2174 : [      4.73369e-006 ]
2175 : [      4.56932e-006 ]
2176 : [      4.85129e-006 ]
2177 : [      4.58752e-006 ]
2178 : [      4.56569e-006 ]
2179 : [      4.62344e-006 ]
2180 : [      4.85317e-006 ]
2181 : [      4.64955e-006 ]
2182 : [      5.04676e-006 ]
2183 : [      4.61557e-006 ]
2184 : [      4.91425e-006 ]
2185 : [      4.54536e-006 ]
2186 : [      4.80122e-006 ]
2187 : [      4.83534e-006 ]
2188 : [      5.06859e-006 ]
2189 : [      5.10042e-006 ]
2190 : [      4.92079e-006 ]
2191 : [      4.53024e-006 ]
2192 : [      4.77527e-006 ]
2193 : [      4.98625e-006 ]
2194 : [      4.63208e-006 ]
2195 : [      4.74166e-006 ]
2196 : [      4.57472e-006 ]
2197 : [      4.79227e-006 ]
2198 : [      4.62455e-006 ]
2199 : [      4.94921e-006 ]
2200 : [      4.62867e-006 ]
2201 : [      5.08085e-006 ]
2202 : [      4.6444e-006  ]
2203 : [      4.74854e-006 ]
2204 : [      4.62835e-006 ]
2205 : [      4.49005e-006 ]
2206 : [      4.76072e-006 ]
2207 : [      4.89848e-006 ]
2208 : [      5.072e-006   ]
2209 : [      4.73105e-006 ]
2210 : [      4.48595e-006 ]
2211 : [      4.68615e-006 ]
2212 : [      4.87983e-006 ]
2213 : [      4.73014e-006 ]
2214 : [      5.06841e-006 ]
2215 : [      4.99614e-006 ]
2216 : [      4.90063e-006 ]
2217 : [      4.84366e-006 ]
2218 : [      4.89493e-006 ]
2219 : [      4.60567e-006 ]
2220 : [      4.60042e-006 ]
2221 : [      4.82345e-006 ]
2222 : [      4.76524e-006 ]
2223 : [      4.47323e-006 ]
2224 : [      4.6477e-006  ]
2225 : [      4.96609e-006 ]
2226 : [      4.6339e-006  ]
2227 : [      4.5194e-006  ]
2228 : [      4.89908e-006 ]
2229 : [      5.00409e-006 ]
2230 : [      4.72048e-006 ]
2231 : [      4.65154e-006 ]
2232 : [      4.86442e-006 ]
2233 : [      4.8447e-006  ]
2234 : [      4.5678e-006  ]
2235 : [      4.4892e-006  ]
2236 : [      4.57672e-006 ]
2237 : [      4.77497e-006 ]
2238 : [      4.86998e-006 ]
2239 : [      4.90197e-006 ]
2240 : [      4.53428e-006 ]
2241 : [      4.91758e-006 ]
2242 : [      4.71789e-006 ]
2243 : [      5.05121e-006 ]
2244 : [      4.47136e-006 ]
2245 : [      4.64287e-006 ]
2246 : [      4.75142e-006 ]
2247 : [      4.78763e-006 ]
2248 : [      5.06107e-006 ]
2249 : [      4.76286e-006 ]
2250 : [      4.58121e-006 ]
2251 : [      4.45964e-006 ]
2252 : [      4.74067e-006 ]
2253 : [      5.0271e-006  ]
2254 : [      4.7455e-006  ]
2255 : [      4.72871e-006 ]
2256 : [      4.52602e-006 ]
2257 : [      4.50197e-006 ]
2258 : [      4.7554e-006  ]
2259 : [      4.91084e-006 ]
2260 : [      4.85493e-006 ]
2261 : [      4.76849e-006 ]
2262 : [      4.93606e-006 ]
2263 : [      4.58791e-006 ]
2264 : [      4.74962e-006 ]
2265 : [      4.59138e-006 ]
2266 : [      4.62548e-006 ]
2267 : [      4.99382e-006 ]
2268 : [      4.47328e-006 ]
2269 : [      4.91405e-006 ]
2270 : [      4.95068e-006 ]
2271 : [      4.56838e-006 ]
2272 : [      4.88741e-006 ]
2273 : [      4.42157e-006 ]
2274 : [      4.48937e-006 ]
2275 : [      4.84871e-006 ]
2276 : [      4.60069e-006 ]
2277 : [      4.57615e-006 ]
2278 : [      4.76708e-006 ]
2279 : [      4.83163e-006 ]
2280 : [      5.09142e-006 ]
2281 : [      4.87369e-006 ]
2282 : [      4.54497e-006 ]
2283 : [      4.76261e-006 ]
2284 : [      5.09725e-006 ]
2285 : [      4.52143e-006 ]
2286 : [      4.92743e-006 ]
2287 : [      4.64813e-006 ]
2288 : [      4.9275e-006  ]
2289 : [      4.92267e-006 ]
2290 : [      4.70139e-006 ]
2291 : [      5.04534e-006 ]
2292 : [      4.59939e-006 ]
2293 : [      4.47578e-006 ]
2294 : [      4.82625e-006 ]
2295 : [      4.84965e-006 ]
2296 : [      4.4909e-006  ]
2297 : [      4.65542e-006 ]
2298 : [      4.46138e-006 ]
2299 : [      4.63448e-006 ]
2300 : [      4.93779e-006 ]
2301 : [      4.87739e-006 ]
2302 : [      4.5106e-006  ]
2303 : [      4.83544e-006 ]
2304 : [      4.97416e-006 ]
2305 : [      4.94721e-006 ]
2306 : [      4.83416e-006 ]
2307 : [      4.75914e-006 ]
2308 : [      4.77312e-006 ]
2309 : [      4.71785e-006 ]
2310 : [      4.98175e-006 ]
2311 : [      4.91561e-006 ]
2312 : [      4.6756e-006  ]
2313 : [      4.49664e-006 ]
2314 : [      4.7498e-006  ]
2315 : [      4.52246e-006 ]
2316 : [      4.60078e-006 ]
2317 : [      4.7703e-006  ]
2318 : [      4.50896e-006 ]
2319 : [      4.53305e-006 ]
2320 : [      4.7904e-006  ]
2321 : [      4.57102e-006 ]
2322 : [      4.8572e-006  ]
2323 : [      5.06971e-006 ]
2324 : [      4.99051e-006 ]
2325 : [      4.71643e-006 ]
2326 : [      4.66229e-006 ]
2327 : [      4.67267e-006 ]
2328 : [      4.52585e-006 ]
2329 : [      4.4171e-006  ]
2330 : [      4.53904e-006 ]
2331 : [      4.65347e-006 ]
2332 : [      5.06226e-006 ]
2333 : [      4.99049e-006 ]
2334 : [      4.85677e-006 ]
2335 : [      4.72829e-006 ]
2336 : [      4.71186e-006 ]
2337 : [      4.61781e-006 ]
2338 : [      4.4746e-006  ]
2339 : [      4.43933e-006 ]
2340 : [      4.50726e-006 ]
2341 : [      4.6986e-006  ]
2342 : [      4.77422e-006 ]
2343 : [      4.38605e-006 ]
2344 : [      4.74353e-006 ]
2345 : [      4.88173e-006 ]
2346 : [      4.52944e-006 ]
2347 : [      4.6852e-006  ]
2348 : [      4.54476e-006 ]
2349 : [      4.95768e-006 ]
2350 : [      4.79111e-006 ]
2351 : [      4.81305e-006 ]
2352 : [      4.64269e-006 ]
2353 : [      4.64851e-006 ]
2354 : [      4.48263e-006 ]
2355 : [      4.74801e-006 ]
2356 : [      4.92181e-006 ]
2357 : [      4.58615e-006 ]
2358 : [      4.96442e-006 ]
2359 : [      4.70607e-006 ]
2360 : [      4.8222e-006  ]
2361 : [      4.70088e-006 ]
2362 : [      5.05064e-006 ]
2363 : [      4.49181e-006 ]
2364 : [      4.5003e-006  ]
2365 : [      4.85007e-006 ]
2366 : [      5.09386e-006 ]
2367 : [      4.82453e-006 ]
2368 : [      4.43777e-006 ]
2369 : [      4.77506e-006 ]
2370 : [      4.67568e-006 ]
2371 : [      4.75434e-006 ]
2372 : [      4.73202e-006 ]
2373 : [      4.74653e-006 ]
2374 : [      4.7954e-006  ]
2375 : [      4.93155e-006 ]
2376 : [      4.79096e-006 ]
2377 : [      4.92013e-006 ]
2378 : [      4.91263e-006 ]
2379 : [      4.98622e-006 ]
2380 : [      4.70612e-006 ]
2381 : [      4.47249e-006 ]
2382 : [      4.53198e-006 ]
2383 : [      4.81229e-006 ]
2384 : [      4.5426e-006  ]
2385 : [      5.06779e-006 ]
2386 : [      4.81409e-006 ]
2387 : [      4.87028e-006 ]
2388 : [      4.7243e-006  ]
2389 : [      4.94225e-006 ]
2390 : [      4.56214e-006 ]
2391 : [      5.0053e-006  ]
2392 : [      4.84182e-006 ]
2393 : [      5.06327e-006 ]
2394 : [      4.90655e-006 ]
2395 : [      4.76843e-006 ]
2396 : [      4.55068e-006 ]
2397 : [      4.95631e-006 ]
2398 : [      4.48532e-006 ]
2399 : [      4.8874e-006  ]
2400 : [      4.89037e-006 ]
2401 : [      4.535e-006   ]
2402 : [      4.98489e-006 ]
2403 : [      4.39642e-006 ]
2404 : [      4.70125e-006 ]
2405 : [      4.49802e-006 ]
2406 : [      4.94936e-006 ]
2407 : [      4.56504e-006 ]
2408 : [      4.62551e-006 ]
2409 : [      4.95401e-006 ]
2410 : [      4.47575e-006 ]
2411 : [      4.6659e-006  ]
2412 : [      5.01981e-006 ]
2413 : [      5.03733e-006 ]
2414 : [      4.86916e-006 ]
2415 : [      5.07696e-006 ]
2416 : [      4.5258e-006  ]
2417 : [      4.67262e-006 ]
2418 : [      4.54826e-006 ]
2419 : [      4.80862e-006 ]
2420 : [      4.77693e-006 ]
2421 : [      4.75495e-006 ]
2422 : [      5.06003e-006 ]
2423 : [      4.83936e-006 ]
2424 : [      4.71846e-006 ]
2425 : [      4.66633e-006 ]
2426 : [      4.55691e-006 ]
2427 : [      4.60677e-006 ]
2428 : [      4.89876e-006 ]
2429 : [      4.79521e-006 ]
2430 : [      5.01788e-006 ]
2431 : [      4.74889e-006 ]
2432 : [      4.76625e-006 ]
2433 : [      5.06542e-006 ]
2434 : [      4.81907e-006 ]
2435 : [      4.93308e-006 ]
2436 : [      4.68236e-006 ]
2437 : [      4.93999e-006 ]
2438 : [      4.81114e-006 ]
2439 : [      4.97722e-006 ]
2440 : [      4.75817e-006 ]
2441 : [      4.51213e-006 ]
2442 : [      4.79155e-006 ]
2443 : [      4.4714e-006  ]
2444 : [      5.04728e-006 ]
2445 : [      4.61808e-006 ]
2446 : [      4.62323e-006 ]
2447 : [      4.97637e-006 ]
2448 : [      4.44892e-006 ]
2449 : [      4.51003e-006 ]
2450 : [      4.98994e-006 ]
2451 : [      4.5723e-006  ]
2452 : [      4.84994e-006 ]
2453 : [      4.92516e-006 ]
2454 : [      4.9791e-006  ]
2455 : [      4.59033e-006 ]
2456 : [      4.76198e-006 ]
2457 : [      5.06456e-006 ]
2458 : [      4.80223e-006 ]
2459 : [      4.85165e-006 ]
2460 : [      4.81168e-006 ]
2461 : [      4.97541e-006 ]
2462 : [      4.98571e-006 ]
2463 : [      4.56438e-006 ]
2464 : [      4.92681e-006 ]
2465 : [      4.60004e-006 ]
2466 : [      4.41576e-006 ]
2467 : [      4.8284e-006  ]
2468 : [      4.80535e-006 ]
2469 : [      5.03832e-006 ]
2470 : [      5.01443e-006 ]
2471 : [      4.44384e-006 ]
2472 : [      4.44587e-006 ]
2473 : [      4.57128e-006 ]
2474 : [      4.39233e-006 ]
2475 : [      4.88941e-006 ]
2476 : [      5.05273e-006 ]
2477 : [      4.5809e-006  ]
2478 : [      4.43965e-006 ]
2479 : [      4.41419e-006 ]
2480 : [      4.44745e-006 ]
2481 : [      5.07764e-006 ]
2482 : [      4.96777e-006 ]
2483 : [      4.83074e-006 ]
2484 : [      4.84932e-006 ]
2485 : [      4.73246e-006 ]
2486 : [      4.99614e-006 ]
2487 : [      4.85274e-006 ]
2488 : [      5.05302e-006 ]
2489 : [      4.86756e-006 ]
2490 : [      4.44626e-006 ]
2491 : [      4.99717e-006 ]
2492 : [      5.03475e-006 ]
2493 : [      4.92086e-006 ]
2494 : [      4.44944e-006 ]
2495 : [      4.42017e-006 ]
2496 : [      4.61801e-006 ]
2497 : [      4.73403e-006 ]
2498 : [      4.94864e-006 ]
2499 : [      4.97201e-006 ]
2500 : [      4.65985e-006 ]
2501 : [      4.75374e-006 ]
2502 : [      4.9581e-006  ]
2503 : [      5.02344e-006 ]
2504 : [      4.57373e-006 ]
2505 : [      4.62947e-006 ]
2506 : [      4.55188e-006 ]
2507 : [      4.47964e-006 ]
2508 : [      4.58704e-006 ]
2509 : [      4.88609e-006 ]
2510 : [      4.94806e-006 ]
2511 : [      5.05164e-006 ]
2512 : [      4.4737e-006  ]
2513 : [      5.0307e-006  ]
2514 : [      4.94677e-006 ]
2515 : [      4.8386e-006  ]
2516 : [      5.09818e-006 ]
2517 : [      4.65219e-006 ]
2518 : [      4.99716e-006 ]
2519 : [      4.80792e-006 ]
2520 : [      4.59971e-006 ]
2521 : [      4.95225e-006 ]
2522 : [      4.73162e-006 ]
2523 : [      4.51253e-006 ]
2524 : [      4.59304e-006 ]
2525 : [      4.81955e-006 ]
2526 : [      4.4836e-006  ]
2527 : [      4.4161e-006  ]
2528 : [      4.95498e-006 ]
2529 : [      4.71384e-006 ]
2530 : [      4.97244e-006 ]
2531 : [      4.67781e-006 ]
2532 : [      4.64268e-006 ]
2533 : [      4.46118e-006 ]
2534 : [      4.96435e-006 ]
2535 : [      4.99841e-006 ]
2536 : [      5.05175e-006 ]
2537 : [      4.71383e-006 ]
2538 : [      4.83258e-006 ]
2539 : [      4.73109e-006 ]
2540 : [      4.68822e-006 ]
2541 : [      4.57196e-006 ]
2542 : [      4.43438e-006 ]
2543 : [      4.96574e-006 ]
2544 : [      4.67918e-006 ]
2545 : [      4.73911e-006 ]
2546 : [      4.83036e-006 ]
2547 : [      4.93728e-006 ]
2548 : [      4.79288e-006 ]
2549 : [      4.4756e-006  ]
2550 : [      4.83007e-006 ]
2551 : [      4.72973e-006 ]
2552 : [      4.56445e-006 ]
2553 : [      4.89301e-006 ]
2554 : [      4.86555e-006 ]
2555 : [      5.10218e-006 ]
2556 : [      5.00233e-006 ]
2557 : [      4.49361e-006 ]
2558 : [      5.10117e-006 ]
2559 : [      4.47343e-006 ]
2560 : [      4.83319e-006 ]
2561 : [      4.53988e-006 ]
2562 : [      4.53887e-006 ]
2563 : [      4.47199e-006 ]
2564 : [      4.49309e-006 ]
2565 : [      4.70648e-006 ]
2566 : [      4.81084e-006 ]
2567 : [      4.9465e-006  ]
2568 : [      4.95185e-006 ]
2569 : [      4.80545e-006 ]
2570 : [      4.63071e-006 ]
2571 : [      4.75837e-006 ]
2572 : [      4.93045e-006 ]
2573 : [      4.68172e-006 ]
2574 : [      4.94767e-006 ]
2575 : [      4.6671e-006  ]
2576 : [      5.09839e-006 ]
2577 : [      4.85808e-006 ]
2578 : [      5.06334e-006 ]
2579 : [      4.73002e-006 ]
2580 : [      4.55378e-006 ]
2581 : [      4.95806e-006 ]
2582 : [      4.87376e-006 ]
2583 : [      5.06404e-006 ]
2584 : [      4.5475e-006  ]
2585 : [      5.07732e-006 ]
2586 : [      4.75049e-006 ]
2587 : [      4.68094e-006 ]
2588 : [      4.82688e-006 ]
2589 : [      4.5586e-006  ]
2590 : [      4.56706e-006 ]
2591 : [      4.86497e-006 ]
2592 : [      4.61354e-006 ]
2593 : [      4.60033e-006 ]
2594 : [      4.78166e-006 ]
2595 : [      4.86322e-006 ]
2596 : [      4.71316e-006 ]
2597 : [      4.73603e-006 ]
2598 : [      4.94159e-006 ]
2599 : [      4.86662e-006 ]
2600 : [      4.82595e-006 ]
2601 : [      4.54596e-006 ]
2602 : [      4.84064e-006 ]
2603 : [      4.87195e-006 ]
2604 : [      4.65629e-006 ]
2605 : [      4.72859e-006 ]
2606 : [      4.91374e-006 ]
2607 : [      4.831e-006   ]
2608 : [      4.74488e-006 ]
2609 : [      4.93749e-006 ]
2610 : [      5.05049e-006 ]
2611 : [      5.07333e-006 ]
2612 : [      4.73715e-006 ]
2613 : [      4.99133e-006 ]
2614 : [      4.57633e-006 ]
2615 : [      4.57374e-006 ]
2616 : [      4.55928e-006 ]
2617 : [      4.79686e-006 ]
2618 : [      5.00379e-006 ]
2619 : [      4.69164e-006 ]
2620 : [      4.63079e-006 ]
2621 : [      4.93166e-006 ]
2622 : [      4.67689e-006 ]
2623 : [      5.00312e-006 ]
2624 : [      4.87359e-006 ]
2625 : [      4.80933e-006 ]
2626 : [      4.55511e-006 ]
2627 : [      4.66048e-006 ]
2628 : [      4.52898e-006 ]
2629 : [      5.05318e-006 ]
2630 : [      4.91895e-006 ]
2631 : [      4.79841e-006 ]
2632 : [      4.924e-006   ]
2633 : [      4.49729e-006 ]
2634 : [      4.76352e-006 ]
2635 : [      4.71073e-006 ]
2636 : [      4.82151e-006 ]
2637 : [      4.59765e-006 ]
2638 : [      4.70593e-006 ]
2639 : [      4.92489e-006 ]
2640 : [      4.47796e-006 ]
2641 : [      4.74494e-006 ]
2642 : [      4.60479e-006 ]
2643 : [      4.96638e-006 ]
2644 : [      4.74948e-006 ]
2645 : [      4.61067e-006 ]
2646 : [      4.56475e-006 ]
2647 : [      4.55986e-006 ]
2648 : [      4.81802e-006 ]
2649 : [      4.50597e-006 ]
2650 : [      5.00653e-006 ]
2651 : [      4.80829e-006 ]
2652 : [      4.47149e-006 ]
2653 : [      4.4446e-006  ]
2654 : [      4.91828e-006 ]
2655 : [      4.50705e-006 ]
2656 : [      4.89998e-006 ]
2657 : [      4.73695e-006 ]
2658 : [      4.97895e-006 ]
2659 : [      4.83741e-006 ]
2660 : [      5.0534e-006  ]
2661 : [      4.75321e-006 ]
2662 : [      5.04404e-006 ]
2663 : [      4.72534e-006 ]
2664 : [      4.45584e-006 ]
2665 : [      4.45792e-006 ]
2666 : [      4.78379e-006 ]
2667 : [      4.84027e-006 ]
2668 : [      4.39797e-006 ]
2669 : [      4.99328e-006 ]
2670 : [      5.10848e-006 ]
2671 : [      4.7821e-006  ]
2672 : [      4.9888e-006  ]
2673 : [      4.92861e-006 ]
2674 : [      4.52356e-006 ]
2675 : [      4.87804e-006 ]
2676 : [      4.64123e-006 ]
2677 : [      4.71422e-006 ]
2678 : [      4.97566e-006 ]
2679 : [      4.71909e-006 ]
2680 : [      4.96944e-006 ]
2681 : [      5.01469e-006 ]
2682 : [      5.03819e-006 ]
2683 : [      4.98574e-006 ]
2684 : [      4.75867e-006 ]
2685 : [      4.4686e-006  ]
2686 : [      4.89537e-006 ]
2687 : [      4.9446e-006  ]
2688 : [      4.67411e-006 ]
2689 : [      4.61358e-006 ]
2690 : [      5.06494e-006 ]
2691 : [      4.60713e-006 ]
2692 : [      4.41917e-006 ]
2693 : [      4.55651e-006 ]
2694 : [      4.96325e-006 ]
2695 : [      4.9936e-006  ]
2696 : [      4.45737e-006 ]
2697 : [      5.07913e-006 ]
2698 : [      4.60286e-006 ]
2699 : [      4.70104e-006 ]
2700 : [      4.80671e-006 ]
2701 : [      5.06342e-006 ]
2702 : [      4.51367e-006 ]
2703 : [      5.09474e-006 ]
2704 : [      4.87116e-006 ]
2705 : [      4.46633e-006 ]
2706 : [      4.42466e-006 ]
2707 : [      5.05133e-006 ]
2708 : [      4.75498e-006 ]
2709 : [      4.76418e-006 ]
2710 : [      4.8931e-006  ]
2711 : [      4.95204e-006 ]
2712 : [      4.64784e-006 ]
2713 : [      4.5734e-006  ]
2714 : [      4.57802e-006 ]
2715 : [      4.49098e-006 ]
2716 : [      4.428e-006   ]
2717 : [      4.67972e-006 ]
2718 : [      4.54893e-006 ]
2719 : [      4.99649e-006 ]
2720 : [      5.0371e-006  ]
2721 : [      4.75025e-006 ]
2722 : [      5.00493e-006 ]
2723 : [      4.7288e-006  ]
2724 : [      4.7092e-006  ]
2725 : [      5.06309e-006 ]
2726 : [      4.75334e-006 ]
2727 : [      4.75151e-006 ]
2728 : [      4.78294e-006 ]
2729 : [      4.45489e-006 ]
2730 : [      4.70762e-006 ]
2731 : [      5.03403e-006 ]
2732 : [      5.05873e-006 ]
2733 : [      4.41836e-006 ]
2734 : [      5.05489e-006 ]
2735 : [      4.98033e-006 ]
2736 : [      4.51992e-006 ]
2737 : [      5.01056e-006 ]
2738 : [      4.7972e-006  ]
2739 : [      5.05622e-006 ]
2740 : [      4.51839e-006 ]
2741 : [      4.56456e-006 ]
2742 : [      4.68722e-006 ]
2743 : [      4.91423e-006 ]
2744 : [      4.54142e-006 ]
2745 : [      5.07474e-006 ]
2746 : [      4.9291e-006  ]
2747 : [      4.5145e-006  ]
2748 : [      4.73855e-006 ]
2749 : [      4.67941e-006 ]
2750 : [      4.87819e-006 ]
2751 : [      4.91578e-006 ]
2752 : [      4.93863e-006 ]
2753 : [      4.81338e-006 ]
2754 : [      4.4072e-006  ]
2755 : [      4.73341e-006 ]
2756 : [      4.62309e-006 ]
2757 : [      4.73791e-006 ]
2758 : [      4.98951e-006 ]
2759 : [      4.76453e-006 ]
2760 : [      4.64768e-006 ]
2761 : [      4.69014e-006 ]
2762 : [      4.59227e-006 ]
2763 : [      4.48505e-006 ]
2764 : [      4.7131e-006  ]
2765 : [      4.62804e-006 ]
2766 : [      4.50399e-006 ]
2767 : [      4.87836e-006 ]
2768 : [      4.78943e-006 ]
2769 : [      4.55123e-006 ]
2770 : [      4.65856e-006 ]
2771 : [      4.74754e-006 ]
2772 : [      4.44943e-006 ]
2773 : [      4.88748e-006 ]
2774 : [      5.04476e-006 ]
2775 : [      5.05424e-006 ]
2776 : [      4.84533e-006 ]
2777 : [      4.99799e-006 ]
2778 : [      4.89596e-006 ]
2779 : [      5.08935e-006 ]
2780 : [      4.60917e-006 ]
2781 : [      4.97063e-006 ]
2782 : [      4.65288e-006 ]
2783 : [      4.52077e-006 ]
2784 : [      4.80058e-006 ]
2785 : [      4.60311e-006 ]
2786 : [      4.82076e-006 ]
2787 : [      4.58342e-006 ]
2788 : [      4.69194e-006 ]
2789 : [      4.8015e-006  ]
2790 : [      4.90599e-006 ]
2791 : [      4.66337e-006 ]
2792 : [      4.84368e-006 ]
2793 : [      4.64335e-006 ]
2794 : [      4.70028e-006 ]
2795 : [      4.747e-006   ]
2796 : [      4.65689e-006 ]
2797 : [      5.01077e-006 ]
2798 : [      4.62979e-006 ]
2799 : [      4.64336e-006 ]
2800 : [      4.62661e-006 ]
2801 : [      4.55033e-006 ]
2802 : [      5.05153e-006 ]
2803 : [      4.78386e-006 ]
2804 : [      4.85154e-006 ]
2805 : [      4.99437e-006 ]
2806 : [      4.85372e-006 ]
2807 : [      4.56235e-006 ]
2808 : [      4.92987e-006 ]
2809 : [      4.94136e-006 ]
2810 : [      4.41677e-006 ]
2811 : [      4.45141e-006 ]
2812 : [      4.43357e-006 ]
2813 : [      4.95764e-006 ]
2814 : [      4.80929e-006 ]
2815 : [      4.70129e-006 ]
2816 : [      4.66162e-006 ]
2817 : [      4.96765e-006 ]
2818 : [      4.94696e-006 ]
2819 : [      4.58919e-006 ]
2820 : [      4.48974e-006 ]
2821 : [      4.48344e-006 ]
2822 : [      4.58743e-006 ]
2823 : [      4.52743e-006 ]
2824 : [      4.87813e-006 ]
2825 : [      4.7541e-006  ]
2826 : [      4.4601e-006  ]
2827 : [      5.00332e-006 ]
2828 : [      4.69987e-006 ]
2829 : [      4.94056e-006 ]
2830 : [      4.93873e-006 ]
2831 : [      4.90245e-006 ]
2832 : [      5.0536e-006  ]
2833 : [      5.01445e-006 ]
2834 : [      4.91026e-006 ]
2835 : [      4.57515e-006 ]
2836 : [      4.89427e-006 ]
2837 : [      4.91667e-006 ]
2838 : [      4.75854e-006 ]
2839 : [      4.74315e-006 ]
2840 : [      4.4942e-006  ]
2841 : [      4.93606e-006 ]
2842 : [      4.976e-006   ]
2843 : [      4.73085e-006 ]
2844 : [      4.48559e-006 ]
2845 : [      4.69096e-006 ]
2846 : [      4.68933e-006 ]
2847 : [      4.49913e-006 ]
2848 : [      4.69088e-006 ]
2849 : [      4.64633e-006 ]
2850 : [      4.53693e-006 ]
2851 : [      4.67152e-006 ]
2852 : [      4.46505e-006 ]
2853 : [      4.64744e-006 ]
2854 : [      4.67498e-006 ]
2855 : [      4.94081e-006 ]
2856 : [      4.87915e-006 ]
2857 : [      4.70701e-006 ]
2858 : [      4.38962e-006 ]
2859 : [      4.4078e-006  ]
2860 : [      5.02897e-006 ]
2861 : [      4.7603e-006  ]
2862 : [      4.54151e-006 ]
2863 : [      4.51507e-006 ]
2864 : [      4.89599e-006 ]
2865 : [      5.03561e-006 ]
2866 : [      4.48411e-006 ]
2867 : [      4.6054e-006  ]
2868 : [      4.84012e-006 ]
2869 : [      4.75753e-006 ]
2870 : [      4.5239e-006  ]
2871 : [      4.76203e-006 ]
2872 : [      4.48503e-006 ]
2873 : [      4.66623e-006 ]
2874 : [      4.59503e-006 ]
2875 : [      4.60819e-006 ]
2876 : [      4.52822e-006 ]
2877 : [      4.62677e-006 ]
2878 : [      4.68316e-006 ]
2879 : [      4.92789e-006 ]
2880 : [      4.51759e-006 ]
2881 : [      4.61727e-006 ]
2882 : [      5.01665e-006 ]
2883 : [      4.64704e-006 ]
2884 : [      4.73057e-006 ]
2885 : [      4.83575e-006 ]
2886 : [      4.51166e-006 ]
2887 : [      4.49939e-006 ]
2888 : [      5.04533e-006 ]
2889 : [      4.49906e-006 ]
2890 : [      4.91556e-006 ]
2891 : [      4.85607e-006 ]
2892 : [      4.51794e-006 ]
2893 : [      4.41599e-006 ]
2894 : [      4.56818e-006 ]
2895 : [      4.48827e-006 ]
2896 : [      5.06421e-006 ]
2897 : [      5.0347e-006  ]
2898 : [      4.67535e-006 ]
2899 : [      4.83083e-006 ]
2900 : [      5.08384e-006 ]
2901 : [      4.90549e-006 ]
2902 : [      4.44715e-006 ]
2903 : [      4.79174e-006 ]
2904 : [      5.0536e-006  ]
2905 : [      4.72469e-006 ]
2906 : [      4.72748e-006 ]
2907 : [      4.75844e-006 ]
2908 : [      4.59864e-006 ]
2909 : [      4.65575e-006 ]
2910 : [      4.67212e-006 ]
2911 : [      4.86422e-006 ]
2912 : [      4.69308e-006 ]
2913 : [      4.82005e-006 ]
2914 : [      4.48243e-006 ]
2915 : [      4.61973e-006 ]
2916 : [      4.62051e-006 ]
2917 : [      4.74665e-006 ]
2918 : [      4.81611e-006 ]
2919 : [      4.93223e-006 ]
2920 : [      4.86315e-006 ]
2921 : [      4.90281e-006 ]
2922 : [      4.92759e-006 ]
2923 : [      4.47567e-006 ]
2924 : [      4.53295e-006 ]
2925 : [      4.46478e-006 ]
2926 : [      4.893e-006   ]
2927 : [      4.72074e-006 ]
2928 : [      4.47807e-006 ]
2929 : [      4.49927e-006 ]
2930 : [      4.69998e-006 ]
2931 : [      4.76084e-006 ]
2932 : [      4.55653e-006 ]
2933 : [      4.52746e-006 ]
2934 : [      4.75838e-006 ]
2935 : [      5.03606e-006 ]
2936 : [      4.69219e-006 ]
2937 : [      4.80457e-006 ]
2938 : [      4.618e-006   ]
2939 : [      4.45091e-006 ]
2940 : [      4.68816e-006 ]
2941 : [      4.54166e-006 ]
2942 : [      4.68998e-006 ]
2943 : [      5.04138e-006 ]
2944 : [      4.56752e-006 ]
2945 : [      4.54457e-006 ]
2946 : [      4.87782e-006 ]
2947 : [      4.97768e-006 ]
2948 : [      4.39239e-006 ]
2949 : [      4.80555e-006 ]
2950 : [      4.77544e-006 ]
2951 : [      4.93428e-006 ]
2952 : [      4.74692e-006 ]
2953 : [      4.67441e-006 ]
2954 : [      4.61117e-006 ]
2955 : [      4.82593e-006 ]
2956 : [      5.02786e-006 ]
2957 : [      4.48061e-006 ]
2958 : [      4.79079e-006 ]
2959 : [      4.94435e-006 ]
2960 : [      4.76462e-006 ]
2961 : [      4.64117e-006 ]
2962 : [      4.50622e-006 ]
2963 : [      4.79224e-006 ]
2964 : [      4.51847e-006 ]
2965 : [      4.7647e-006  ]
2966 : [      4.732e-006   ]
2967 : [      4.77573e-006 ]
2968 : [      4.51351e-006 ]
2969 : [      5.03522e-006 ]
2970 : [      4.67034e-006 ]
2971 : [      4.97166e-006 ]
2972 : [      4.45693e-006 ]
2973 : [      4.6322e-006  ]
2974 : [      4.73144e-006 ]
2975 : [      5.05602e-006 ]
2976 : [      4.47463e-006 ]
2977 : [      4.9659e-006  ]
2978 : [      4.61241e-006 ]
2979 : [      4.98662e-006 ]
2980 : [      4.7583e-006  ]
2981 : [      5.04748e-006 ]
2982 : [      4.58557e-006 ]
2983 : [      4.71691e-006 ]
2984 : [      4.5831e-006  ]
2985 : [      4.86746e-006 ]
2986 : [      4.99141e-006 ]
2987 : [      4.83823e-006 ]
2988 : [      4.92429e-006 ]
2989 : [      5.01703e-006 ]
2990 : [      4.45381e-006 ]
2991 : [      4.71479e-006 ]
2992 : [      4.86003e-006 ]
2993 : [      4.94627e-006 ]
2994 : [      4.93943e-006 ]
2995 : [      4.42506e-006 ]
2996 : [      4.6651e-006  ]
2997 : [      4.90834e-006 ]
2998 : [      4.48457e-006 ]
2999 : [      4.8193e-006  ]
3000 : [      4.6531e-006  ]
3001 : [      4.98432e-006 ]
3002 : [      4.63441e-006 ]
3003 : [      5.04324e-006 ]
3004 : [      4.48765e-006 ]
3005 : [      5.01099e-006 ]
3006 : [      4.4926e-006  ]
3007 : [      4.53758e-006 ]
3008 : [      4.86399e-006 ]
3009 : [      4.61569e-006 ]
3010 : [      4.98342e-006 ]
3011 : [      4.66084e-006 ]
3012 : [      5.02425e-006 ]
3013 : [      4.51925e-006 ]
3014 : [      4.73878e-006 ]
3015 : [      4.73497e-006 ]
3016 : [      4.71546e-006 ]
3017 : [      4.98547e-006 ]
3018 : [      4.98068e-006 ]
3019 : [      4.89093e-006 ]
3020 : [      4.75192e-006 ]
3021 : [      5.00351e-006 ]
3022 : [      4.60813e-006 ]
3023 : [      5.06446e-006 ]
3024 : [      5.04525e-006 ]
3025 : [      5.05322e-006 ]
3026 : [      4.86591e-006 ]
3027 : [      4.99218e-006 ]
3028 : [      5.03733e-006 ]
3029 : [      5.01219e-006 ]
3030 : [      4.57452e-006 ]
3031 : [      4.81691e-006 ]
3032 : [      4.48188e-006 ]
3033 : [      4.82943e-006 ]
3034 : [      4.71942e-006 ]
3035 : [      4.64945e-006 ]
3036 : [      4.78802e-006 ]
3037 : [      4.57917e-006 ]
3038 : [      4.96363e-006 ]
3039 : [      4.64214e-006 ]
3040 : [      4.63749e-006 ]
3041 : [      4.90622e-006 ]
3042 : [      4.98605e-006 ]
3043 : [      4.86861e-006 ]
3044 : [      4.64826e-006 ]
3045 : [      4.72047e-006 ]
3046 : [      4.80555e-006 ]
3047 : [      4.51458e-006 ]
3048 : [      4.96915e-006 ]
3049 : [      5.09291e-006 ]
3050 : [      4.7719e-006  ]
3051 : [      4.59134e-006 ]
3052 : [      4.51742e-006 ]
3053 : [      5.07981e-006 ]
3054 : [      4.71201e-006 ]
3055 : [      4.98298e-006 ]
3056 : [      4.65396e-006 ]
3057 : [      5.10254e-006 ]
3058 : [      4.59802e-006 ]
3059 : [      4.78516e-006 ]
3060 : [      4.86666e-006 ]
3061 : [      4.55325e-006 ]
3062 : [      4.88877e-006 ]
3063 : [      4.67952e-006 ]
3064 : [      4.91802e-006 ]
3065 : [      5.00646e-006 ]
3066 : [      4.66227e-006 ]
3067 : [      4.36855e-006 ]
3068 : [      4.52311e-006 ]
3069 : [      4.92382e-006 ]
3070 : [      4.72763e-006 ]
3071 : [      4.71039e-006 ]
3072 : [      4.60567e-006 ]
3073 : [      4.71955e-006 ]
3074 : [      4.81348e-006 ]
3075 : [      5.01011e-006 ]
3076 : [      4.51042e-006 ]
3077 : [      4.54881e-006 ]
3078 : [      4.76219e-006 ]
3079 : [      4.61312e-006 ]
3080 : [      4.7244e-006  ]
3081 : [      4.69217e-006 ]
3082 : [      4.80496e-006 ]
3083 : [      4.45109e-006 ]
3084 : [      5.02625e-006 ]
3085 : [      4.93342e-006 ]
3086 : [      4.83715e-006 ]
3087 : [      4.48176e-006 ]
3088 : [      4.92182e-006 ]
3089 : [      4.8402e-006  ]
3090 : [      5.04558e-006 ]
3091 : [      4.84131e-006 ]
3092 : [      4.59177e-006 ]
3093 : [      4.46933e-006 ]
3094 : [      4.5013e-006  ]
3095 : [      4.42013e-006 ]
3096 : [      4.87332e-006 ]
3097 : [      5.08684e-006 ]
3098 : [      4.93707e-006 ]
3099 : [      4.99317e-006 ]
3100 : [      4.86173e-006 ]
3101 : [      4.63839e-006 ]
3102 : [      4.83757e-006 ]
3103 : [      4.824e-006   ]
3104 : [      4.75607e-006 ]
3105 : [      4.67331e-006 ]
3106 : [      4.74663e-006 ]
3107 : [      4.8555e-006  ]
3108 : [      4.90317e-006 ]
3109 : [      5.03198e-006 ]
3110 : [      4.5597e-006  ]
3111 : [      4.77892e-006 ]
3112 : [      4.61119e-006 ]
3113 : [      4.96735e-006 ]
3114 : [      4.46564e-006 ]
3115 : [      4.92319e-006 ]
3116 : [      4.6704e-006  ]
3117 : [      5.02684e-006 ]
3118 : [      4.99428e-006 ]
3119 : [      4.60775e-006 ]
3120 : [      4.9415e-006  ]
3121 : [      4.45528e-006 ]
3122 : [      4.60405e-006 ]
3123 : [      4.80948e-006 ]
3124 : [      4.98791e-006 ]
3125 : [      4.93326e-006 ]
3126 : [      4.762e-006   ]
3127 : [      4.55106e-006 ]
3128 : [      4.94335e-006 ]
3129 : [      4.44917e-006 ]
3130 : [      4.9116e-006  ]
3131 : [      4.7862e-006  ]
3132 : [      4.93765e-006 ]
3133 : [      4.73234e-006 ]
3134 : [      4.52407e-006 ]
3135 : [      4.70328e-006 ]
3136 : [      4.759e-006   ]
3137 : [      4.59943e-006 ]
3138 : [      4.9029e-006  ]
3139 : [      4.65499e-006 ]
3140 : [      4.77794e-006 ]
3141 : [      4.78229e-006 ]
3142 : [      4.8246e-006  ]
3143 : [      4.81978e-006 ]
3144 : [      5.04487e-006 ]
3145 : [      4.80621e-006 ]
3146 : [      4.74718e-006 ]
3147 : [      4.88623e-006 ]
3148 : [      4.90358e-006 ]
3149 : [      4.51477e-006 ]
3150 : [      5.0532e-006  ]
3151 : [      4.7167e-006  ]
3152 : [      4.92709e-006 ]
3153 : [      4.48285e-006 ]
3154 : [      4.60707e-006 ]
3155 : [      4.53467e-006 ]
3156 : [      4.82779e-006 ]
3157 : [      4.80084e-006 ]
3158 : [      4.53735e-006 ]
3159 : [      4.54363e-006 ]
3160 : [      4.71774e-006 ]
3161 : [      4.60492e-006 ]
3162 : [      4.7787e-006  ]
3163 : [      4.52035e-006 ]
3164 : [      4.74514e-006 ]
3165 : [      4.53766e-006 ]
3166 : [      4.60262e-006 ]
3167 : [      4.86628e-006 ]
3168 : [      4.56338e-006 ]
3169 : [      4.57458e-006 ]
3170 : [      4.60538e-006 ]
3171 : [      5.01784e-006 ]
3172 : [      4.65158e-006 ]
3173 : [      4.67468e-006 ]
3174 : [      5.09168e-006 ]
3175 : [      4.97998e-006 ]
3176 : [      4.96517e-006 ]
3177 : [      4.67719e-006 ]
3178 : [      4.65855e-006 ]
3179 : [      4.60799e-006 ]
3180 : [      4.90821e-006 ]
3181 : [      4.64556e-006 ]
3182 : [      5.03809e-006 ]
3183 : [      4.44851e-006 ]
3184 : [      4.84113e-006 ]
3185 : [      4.49708e-006 ]
3186 : [      4.88701e-006 ]
3187 : [      4.71125e-006 ]
3188 : [      4.67881e-006 ]
3189 : [      4.90385e-006 ]
3190 : [      5.05511e-006 ]
3191 : [      4.96257e-006 ]
3192 : [      4.59625e-006 ]
3193 : [      5.06829e-006 ]
3194 : [      4.68046e-006 ]
3195 : [      4.87153e-006 ]
3196 : [      4.56707e-006 ]
3197 : [      4.96202e-006 ]
3198 : [      4.53243e-006 ]
3199 : [      4.87114e-006 ]
3200 : [      4.56227e-006 ]
3201 : [      4.83116e-006 ]
3202 : [      4.76127e-006 ]
3203 : [      5.03218e-006 ]
3204 : [      4.82831e-006 ]
3205 : [      4.96804e-006 ]
3206 : [      4.89219e-006 ]
3207 : [      5.03182e-006 ]
3208 : [      4.66482e-006 ]
3209 : [      4.82671e-006 ]
3210 : [      5.06857e-006 ]
3211 : [      5.06062e-006 ]
3212 : [      4.88806e-006 ]
3213 : [      4.64683e-006 ]
3214 : [      4.43855e-006 ]
3215 : [      4.62698e-006 ]
3216 : [      4.92064e-006 ]
3217 : [      4.71211e-006 ]
3218 : [      4.63334e-006 ]
3219 : [      4.90637e-006 ]
3220 : [      4.38891e-006 ]
3221 : [      5.07442e-006 ]
3222 : [      4.48501e-006 ]
3223 : [      4.90549e-006 ]
3224 : [      4.87633e-006 ]
3225 : [      4.5269e-006  ]
3226 : [      4.70209e-006 ]
3227 : [      4.53807e-006 ]
3228 : [      5.09105e-006 ]
3229 : [      5.01141e-006 ]
3230 : [      4.95897e-006 ]
3231 : [      4.98568e-006 ]
3232 : [      4.65693e-006 ]
3233 : [      4.87903e-006 ]
3234 : [      4.62737e-006 ]
3235 : [      4.85883e-006 ]
3236 : [      5.04757e-006 ]
3237 : [      5.0418e-006  ]
3238 : [      4.89912e-006 ]
3239 : [      4.49113e-006 ]
3240 : [      4.78206e-006 ]
3241 : [      4.90853e-006 ]
3242 : [      4.53633e-006 ]
3243 : [      4.59432e-006 ]
3244 : [      4.99556e-006 ]
3245 : [      5.00644e-006 ]
3246 : [      4.68866e-006 ]
3247 : [      5.08705e-006 ]
3248 : [      5.01385e-006 ]
3249 : [      4.82981e-006 ]
3250 : [      4.89405e-006 ]
3251 : [      4.36006e-006 ]
3252 : [      4.52476e-006 ]
3253 : [      4.46862e-006 ]
3254 : [      4.92107e-006 ]
3255 : [      4.66036e-006 ]
3256 : [      4.80065e-006 ]
3257 : [      4.87114e-006 ]
3258 : [      4.56101e-006 ]
3259 : [      4.68022e-006 ]
3260 : [      4.58441e-006 ]
3261 : [      4.80666e-006 ]
3262 : [      4.73552e-006 ]
3263 : [      4.57378e-006 ]
3264 : [      4.64928e-006 ]
3265 : [      4.57015e-006 ]
3266 : [      4.78347e-006 ]
3267 : [      4.81602e-006 ]
3268 : [      4.97834e-006 ]
3269 : [      4.45407e-006 ]
3270 : [      4.97605e-006 ]
3271 : [      4.61349e-006 ]
3272 : [      4.53747e-006 ]
3273 : [      4.50437e-006 ]
3274 : [      4.99172e-006 ]
3275 : [      4.63233e-006 ]
3276 : [      4.47061e-006 ]
3277 : [      5.07118e-006 ]
3278 : [      4.82761e-006 ]
3279 : [      4.90792e-006 ]
3280 : [      4.51491e-006 ]
3281 : [      4.97314e-006 ]
3282 : [      4.76742e-006 ]
3283 : [      4.79408e-006 ]
3284 : [      4.67718e-006 ]
3285 : [      4.49079e-006 ]
3286 : [      4.45892e-006 ]
3287 : [      4.69787e-006 ]
3288 : [      4.63265e-006 ]
3289 : [      5.02877e-006 ]
3290 : [      5.05071e-006 ]
3291 : [      4.97117e-006 ]
3292 : [      4.75787e-006 ]
3293 : [      4.45861e-006 ]
3294 : [      4.53129e-006 ]
3295 : [      5.01723e-006 ]
3296 : [      4.68715e-006 ]
3297 : [      4.77418e-006 ]
3298 : [      4.71654e-006 ]
3299 : [      4.65895e-006 ]
3300 : [      4.4962e-006  ]
3301 : [      4.43217e-006 ]
3302 : [      4.60755e-006 ]
3303 : [      4.79263e-006 ]
3304 : [      4.62634e-006 ]
3305 : [      4.58664e-006 ]
3306 : [      4.88849e-006 ]
3307 : [      4.56097e-006 ]
3308 : [      4.94636e-006 ]
3309 : [      4.46112e-006 ]
3310 : [      4.54655e-006 ]
3311 : [      4.61256e-006 ]
3312 : [      4.84581e-006 ]
3313 : [      4.97769e-006 ]
3314 : [      4.80647e-006 ]
3315 : [      4.9745e-006  ]
3316 : [      4.9021e-006  ]
3317 : [      4.84476e-006 ]
3318 : [      4.72522e-006 ]
3319 : [      5.05783e-006 ]
3320 : [      4.44515e-006 ]
3321 : [      4.71102e-006 ]
3322 : [      4.98297e-006 ]
3323 : [      4.79403e-006 ]
3324 : [      4.7759e-006  ]
3325 : [      4.94765e-006 ]
3326 : [      4.50585e-006 ]
3327 : [      4.83904e-006 ]
3328 : [      4.83454e-006 ]
3329 : [      4.82514e-006 ]
3330 : [      4.6204e-006  ]
3331 : [      4.62747e-006 ]
3332 : [      4.55065e-006 ]
3333 : [      4.80668e-006 ]
3334 : [      4.44536e-006 ]
3335 : [      4.4618e-006  ]
3336 : [      4.91539e-006 ]
3337 : [      4.85851e-006 ]
3338 : [      4.77651e-006 ]
3339 : [      4.45482e-006 ]
3340 : [      4.88063e-006 ]
3341 : [      4.49082e-006 ]
3342 : [      4.9622e-006  ]
3343 : [      4.65896e-006 ]
3344 : [      4.47915e-006 ]
3345 : [      4.49354e-006 ]
3346 : [      5.00842e-006 ]
3347 : [      4.84992e-006 ]
3348 : [      4.66811e-006 ]
3349 : [      4.79328e-006 ]
3350 : [      4.67025e-006 ]
3351 : [      4.70742e-006 ]
3352 : [      4.96311e-006 ]
3353 : [      4.51101e-006 ]
3354 : [      4.5428e-006  ]
3355 : [      4.76798e-006 ]
3356 : [      4.73639e-006 ]
3357 : [      4.77878e-006 ]
3358 : [      4.5973e-006  ]
3359 : [      4.71915e-006 ]
3360 : [      4.75955e-006 ]
3361 : [      4.86369e-006 ]
3362 : [      4.64962e-006 ]
3363 : [      4.71345e-006 ]
3364 : [      4.4618e-006  ]
3365 : [      4.61699e-006 ]
3366 : [      4.42847e-006 ]
3367 : [      4.64613e-006 ]
3368 : [      4.48329e-006 ]
3369 : [      4.78499e-006 ]
3370 : [      4.7563e-006  ]
3371 : [      4.69852e-006 ]
3372 : [      4.83327e-006 ]
3373 : [      4.66283e-006 ]
3374 : [      4.46223e-006 ]
3375 : [      4.57457e-006 ]
3376 : [      4.37945e-006 ]
3377 : [      4.79719e-006 ]
3378 : [      4.76265e-006 ]
3379 : [      4.71814e-006 ]
3380 : [      4.82669e-006 ]
3381 : [      4.84194e-006 ]
3382 : [      4.95781e-006 ]
3383 : [      4.54977e-006 ]
3384 : [      5.01675e-006 ]
3385 : [      4.69364e-006 ]
3386 : [      4.88587e-006 ]
3387 : [      4.70977e-006 ]
3388 : [      4.92718e-006 ]
3389 : [      4.68429e-006 ]
3390 : [      4.7514e-006  ]
3391 : [      4.59342e-006 ]
3392 : [      4.88757e-006 ]
3393 : [      5.06582e-006 ]
3394 : [      4.58477e-006 ]
3395 : [      4.46034e-006 ]
3396 : [      4.41276e-006 ]
3397 : [      4.9037e-006  ]
3398 : [      4.64974e-006 ]
3399 : [      4.83929e-006 ]
3400 : [      4.59766e-006 ]
3401 : [      4.99557e-006 ]
3402 : [      4.58728e-006 ]
3403 : [      4.7286e-006  ]
3404 : [      4.57186e-006 ]
3405 : [      4.83474e-006 ]
3406 : [      4.94922e-006 ]
3407 : [      5.03335e-006 ]
3408 : [      4.40605e-006 ]
3409 : [      4.8605e-006  ]
3410 : [      4.98444e-006 ]
3411 : [      4.85568e-006 ]
3412 : [      4.55177e-006 ]
3413 : [      4.90233e-006 ]
3414 : [      4.84328e-006 ]
3415 : [      4.87649e-006 ]
3416 : [      4.72208e-006 ]
3417 : [      4.78174e-006 ]
3418 : [      5.02636e-006 ]
3419 : [      4.66526e-006 ]
3420 : [      4.46037e-006 ]
3421 : [      4.39701e-006 ]
3422 : [      4.47468e-006 ]
3423 : [      4.82351e-006 ]
3424 : [      4.74111e-006 ]
3425 : [      4.8793e-006  ]
3426 : [      4.77725e-006 ]
3427 : [      4.62394e-006 ]
3428 : [      4.7317e-006  ]
3429 : [      4.42653e-006 ]
3430 : [      4.70128e-006 ]
3431 : [      4.5278e-006  ]
3432 : [      4.90413e-006 ]
3433 : [      4.82186e-006 ]
3434 : [      4.54371e-006 ]
3435 : [      4.95497e-006 ]
3436 : [      4.86e-006    ]
3437 : [      4.52052e-006 ]
3438 : [      4.86325e-006 ]
3439 : [      4.89932e-006 ]
3440 : [      4.52292e-006 ]
3441 : [      5.08411e-006 ]
3442 : [      4.83128e-006 ]
3443 : [      4.84743e-006 ]
3444 : [      4.79959e-006 ]
3445 : [      4.81505e-006 ]
3446 : [      4.67161e-006 ]
3447 : [      4.9666e-006  ]
3448 : [      5.03505e-006 ]
3449 : [      4.66124e-006 ]
3450 : [      4.78326e-006 ]
3451 : [      5.02086e-006 ]
3452 : [      4.64214e-006 ]
3453 : [      4.83887e-006 ]
3454 : [      4.96568e-006 ]
3455 : [      4.72188e-006 ]
3456 : [      4.85707e-006 ]
3457 : [      4.37014e-006 ]
3458 : [      4.45409e-006 ]
3459 : [      4.46076e-006 ]
3460 : [      4.63091e-006 ]
3461 : [      4.85026e-006 ]
3462 : [      4.65829e-006 ]
3463 : [      4.89713e-006 ]
3464 : [      4.83289e-006 ]
3465 : [      4.89607e-006 ]
3466 : [      4.76542e-006 ]
3467 : [      4.78084e-006 ]
3468 : [      4.64714e-006 ]
3469 : [      4.79519e-006 ]
3470 : [      4.66248e-006 ]
3471 : [      5.10269e-006 ]
3472 : [      4.67137e-006 ]
3473 : [      4.97485e-006 ]
3474 : [      4.90776e-006 ]
3475 : [      4.73271e-006 ]
3476 : [      4.78801e-006 ]
3477 : [      4.65295e-006 ]
3478 : [      4.66526e-006 ]
3479 : [      4.74368e-006 ]
3480 : [      4.96066e-006 ]
3481 : [      4.74425e-006 ]
3482 : [      5.02918e-006 ]
3483 : [      4.59145e-006 ]
3484 : [      4.51279e-006 ]
3485 : [      4.65531e-006 ]
3486 : [      5.04337e-006 ]
3487 : [      5.03126e-006 ]
3488 : [      5.05198e-006 ]
3489 : [      4.71184e-006 ]
3490 : [      4.74465e-006 ]
3491 : [      4.97702e-006 ]
3492 : [      4.71471e-006 ]
3493 : [      4.68178e-006 ]
3494 : [      5.0214e-006  ]
3495 : [      4.89497e-006 ]
3496 : [      4.64457e-006 ]
3497 : [      5.03316e-006 ]
3498 : [      5.01504e-006 ]
3499 : [      4.64598e-006 ]
3500 : [      4.83706e-006 ]
3501 : [      4.77083e-006 ]
3502 : [      4.61743e-006 ]
3503 : [      4.42901e-006 ]
3504 : [      5.03848e-006 ]
3505 : [      4.59764e-006 ]
3506 : [      5.06313e-006 ]
3507 : [      4.63869e-006 ]
3508 : [      4.84297e-006 ]
3509 : [      4.59234e-006 ]
3510 : [      4.76862e-006 ]
3511 : [      4.82261e-006 ]
3512 : [      4.40481e-006 ]
3513 : [      4.69234e-006 ]
3514 : [      4.39518e-006 ]
3515 : [      4.85485e-006 ]
3516 : [      4.60046e-006 ]
3517 : [      4.61208e-006 ]
3518 : [      5.01033e-006 ]
3519 : [      4.47509e-006 ]
3520 : [      4.48479e-006 ]
3521 : [      5.00363e-006 ]
3522 : [      5.03787e-006 ]
3523 : [      4.46243e-006 ]
3524 : [      4.94816e-006 ]
3525 : [      4.62252e-006 ]
3526 : [      4.94879e-006 ]
3527 : [      4.71466e-006 ]
3528 : [      4.50551e-006 ]
3529 : [      4.98455e-006 ]
3530 : [      5.08725e-006 ]
3531 : [      4.58362e-006 ]
3532 : [      4.52213e-006 ]
3533 : [      5.0137e-006  ]
3534 : [      4.90768e-006 ]
3535 : [      4.75584e-006 ]
3536 : [      4.6926e-006  ]
3537 : [      4.68751e-006 ]
3538 : [      4.54433e-006 ]
3539 : [      4.76208e-006 ]
3540 : [      4.90518e-006 ]
3541 : [      4.79598e-006 ]
3542 : [      4.80876e-006 ]
3543 : [      4.78104e-006 ]
3544 : [      4.7135e-006  ]
3545 : [      4.99823e-006 ]
3546 : [      4.95008e-006 ]
3547 : [      4.74811e-006 ]
3548 : [      4.57332e-006 ]
3549 : [      4.86014e-006 ]
3550 : [      4.63028e-006 ]
3551 : [      4.51158e-006 ]
3552 : [      4.95741e-006 ]
3553 : [      4.73087e-006 ]
3554 : [      4.59305e-006 ]
3555 : [      4.79659e-006 ]
3556 : [      4.8665e-006  ]
3557 : [      4.96625e-006 ]
3558 : [      4.64755e-006 ]
3559 : [      4.41316e-006 ]
3560 : [      4.75805e-006 ]
3561 : [      4.92199e-006 ]
3562 : [      4.64921e-006 ]
3563 : [      4.94489e-006 ]
3564 : [      4.8857e-006  ]
3565 : [      4.77478e-006 ]
3566 : [      4.91706e-006 ]
3567 : [      4.71501e-006 ]
3568 : [      5.09797e-006 ]
3569 : [      5.03788e-006 ]
3570 : [      4.69862e-006 ]
3571 : [      4.53588e-006 ]
3572 : [      5.05588e-006 ]
3573 : [      4.86039e-006 ]
3574 : [      4.7965e-006  ]
3575 : [      4.87373e-006 ]
3576 : [      4.72745e-006 ]
3577 : [      4.99792e-006 ]
3578 : [      5.07109e-006 ]
3579 : [      4.51232e-006 ]
3580 : [      4.61296e-006 ]
3581 : [      4.73728e-006 ]
3582 : [      5.06645e-006 ]
3583 : [      5.06481e-006 ]
3584 : [      4.70664e-006 ]
3585 : [      4.76649e-006 ]
3586 : [      4.41935e-006 ]
3587 : [      4.44343e-006 ]
3588 : [      4.78156e-006 ]
3589 : [      4.94775e-006 ]
3590 : [      4.6385e-006  ]
3591 : [      4.53372e-006 ]
3592 : [      4.84123e-006 ]
3593 : [      4.48696e-006 ]
3594 : [      4.58957e-006 ]
3595 : [      4.89637e-006 ]
3596 : [      4.44367e-006 ]
3597 : [      4.73802e-006 ]
3598 : [      4.60922e-006 ]
3599 : [      4.4959e-006  ]
3600 : [      4.89218e-006 ]
3601 : [      4.48066e-006 ]
3602 : [      4.97305e-006 ]
3603 : [      4.55371e-006 ]
3604 : [      5.03287e-006 ]
3605 : [      5.04511e-006 ]
3606 : [      4.78636e-006 ]
3607 : [      4.46857e-006 ]
3608 : [      4.71283e-006 ]
3609 : [      4.63525e-006 ]
3610 : [      4.97372e-006 ]
3611 : [      4.88477e-006 ]
3612 : [      4.58776e-006 ]
3613 : [      4.86128e-006 ]
3614 : [      4.62693e-006 ]
3615 : [      4.49723e-006 ]
3616 : [      4.7347e-006  ]
3617 : [      4.98253e-006 ]
3618 : [      4.87593e-006 ]
3619 : [      4.65272e-006 ]
3620 : [      4.78395e-006 ]
3621 : [      4.69421e-006 ]
3622 : [      4.56027e-006 ]
3623 : [      4.70292e-006 ]
3624 : [      4.41015e-006 ]
3625 : [      4.61432e-006 ]
3626 : [      4.52685e-006 ]
3627 : [      4.52596e-006 ]
3628 : [      4.71405e-006 ]
3629 : [      4.73253e-006 ]
3630 : [      4.90207e-006 ]
3631 : [      4.55873e-006 ]
3632 : [      4.76771e-006 ]
3633 : [      4.58175e-006 ]
3634 : [      4.99883e-006 ]
3635 : [      4.58041e-006 ]
3636 : [      4.70367e-006 ]
3637 : [      4.69893e-006 ]
3638 : [      4.66349e-006 ]
3639 : [      4.63707e-006 ]
3640 : [      4.70277e-006 ]
3641 : [      4.46697e-006 ]
3642 : [      4.54947e-006 ]
3643 : [      5.06367e-006 ]
3644 : [      4.93385e-006 ]
3645 : [      4.88865e-006 ]
3646 : [      4.94299e-006 ]
3647 : [      5.06635e-006 ]
3648 : [      4.40373e-006 ]
3649 : [      4.99978e-006 ]
3650 : [      4.65491e-006 ]
3651 : [      4.51928e-006 ]
3652 : [      4.5655e-006  ]
3653 : [      4.57512e-006 ]
3654 : [      5.02706e-006 ]
3655 : [      4.99788e-006 ]
3656 : [      4.48232e-006 ]
3657 : [      4.75738e-006 ]
3658 : [      4.81895e-006 ]
3659 : [      4.7997e-006  ]
3660 : [      4.95443e-006 ]
3661 : [      4.92086e-006 ]
3662 : [      4.70334e-006 ]
3663 : [      4.74777e-006 ]
3664 : [      4.86394e-006 ]
3665 : [      4.5113e-006  ]
3666 : [      4.59011e-006 ]
3667 : [      4.64092e-006 ]
3668 : [      4.48673e-006 ]
3669 : [      4.44524e-006 ]
3670 : [      4.53022e-006 ]
3671 : [      4.72517e-006 ]
3672 : [      4.97138e-006 ]
3673 : [      4.58015e-006 ]
3674 : [      4.74165e-006 ]
3675 : [      4.8849e-006  ]
3676 : [      4.46298e-006 ]
3677 : [      4.97608e-006 ]
3678 : [      4.75824e-006 ]
3679 : [      4.92701e-006 ]
3680 : [      4.6083e-006  ]
3681 : [      5.09891e-006 ]
3682 : [      4.66567e-006 ]
3683 : [      4.88842e-006 ]
3684 : [      5.07329e-006 ]
3685 : [      4.9807e-006  ]
3686 : [      4.71138e-006 ]
3687 : [      5.02962e-006 ]
3688 : [      4.98881e-006 ]
3689 : [      4.76783e-006 ]
3690 : [      4.41479e-006 ]
3691 : [      4.66729e-006 ]
3692 : [      4.78458e-006 ]
3693 : [      4.66401e-006 ]
3694 : [      4.3995e-006  ]
3695 : [      4.57018e-006 ]
3696 : [      4.96995e-006 ]
3697 : [      4.62402e-006 ]
3698 : [      5.09679e-006 ]
3699 : [      4.88723e-006 ]
3700 : [      4.44435e-006 ]
3701 : [      4.49967e-006 ]
3702 : [      4.46551e-006 ]
3703 : [      4.96022e-006 ]
3704 : [      4.78611e-006 ]
3705 : [      4.46081e-006 ]
3706 : [      4.82741e-006 ]
3707 : [      4.74948e-006 ]
3708 : [      4.77692e-006 ]
3709 : [      4.85654e-006 ]
3710 : [      4.67628e-006 ]
3711 : [      4.75932e-006 ]
3712 : [      4.80563e-006 ]
3713 : [      4.82551e-006 ]
3714 : [      4.66245e-006 ]
3715 : [      4.58941e-006 ]
3716 : [      4.72881e-006 ]
3717 : [      4.88513e-006 ]
3718 : [      4.57644e-006 ]
3719 : [      4.63834e-006 ]
3720 : [      4.59147e-006 ]
3721 : [      4.75332e-006 ]
3722 : [      4.59147e-006 ]
3723 : [      4.94755e-006 ]
3724 : [      4.74052e-006 ]
3725 : [      4.42277e-006 ]
3726 : [      4.66176e-006 ]
3727 : [      4.55269e-006 ]
3728 : [      4.46289e-006 ]
3729 : [      5.09726e-006 ]
3730 : [      4.51114e-006 ]
3731 : [      4.73994e-006 ]
3732 : [      4.72446e-006 ]
3733 : [      4.8954e-006  ]
3734 : [      4.75027e-006 ]
3735 : [      4.67838e-006 ]
3736 : [      5.06139e-006 ]
3737 : [      4.64418e-006 ]
3738 : [      4.7244e-006  ]
3739 : [      4.62549e-006 ]
3740 : [      4.89995e-006 ]
3741 : [      4.87026e-006 ]
3742 : [      4.88509e-006 ]
3743 : [      4.67429e-006 ]
3744 : [      4.86817e-006 ]
3745 : [      4.63531e-006 ]
3746 : [      4.98425e-006 ]
3747 : [      5.0892e-006  ]
3748 : [      5.08585e-006 ]
3749 : [      4.70546e-006 ]
3750 : [      4.51706e-006 ]
3751 : [      5.07286e-006 ]
3752 : [      4.58309e-006 ]
3753 : [      4.68283e-006 ]
3754 : [      4.96431e-006 ]
3755 : [      4.77797e-006 ]
3756 : [      4.45804e-006 ]
3757 : [      5.05568e-006 ]
3758 : [      4.92267e-006 ]
3759 : [      4.73141e-006 ]
3760 : [      5.10392e-006 ]
3761 : [      4.64197e-006 ]
3762 : [      4.94109e-006 ]
3763 : [      4.55754e-006 ]
3764 : [      4.45065e-006 ]
3765 : [      4.71684e-006 ]
3766 : [      4.59396e-006 ]
3767 : [      4.55333e-006 ]
3768 : [      4.49242e-006 ]
3769 : [      4.78863e-006 ]
3770 : [      5.00998e-006 ]
3771 : [      4.89424e-006 ]
3772 : [      4.78601e-006 ]
3773 : [      4.70833e-006 ]
3774 : [      4.46728e-006 ]
3775 : [      4.58203e-006 ]
3776 : [      4.85485e-006 ]
3777 : [      4.86904e-006 ]
3778 : [      4.78289e-006 ]
3779 : [      4.67147e-006 ]
3780 : [      4.99114e-006 ]
3781 : [      4.66105e-006 ]
3782 : [      4.88801e-006 ]
3783 : [      4.39372e-006 ]
3784 : [      4.73302e-006 ]
3785 : [      4.51517e-006 ]
3786 : [      4.7186e-006  ]
3787 : [      4.77035e-006 ]
3788 : [      4.68925e-006 ]
3789 : [      4.80151e-006 ]
3790 : [      4.44585e-006 ]
3791 : [      4.82533e-006 ]
3792 : [      4.77692e-006 ]
3793 : [      4.69662e-006 ]
3794 : [      4.53214e-006 ]
3795 : [      4.98464e-006 ]
3796 : [      4.67214e-006 ]
3797 : [      4.50289e-006 ]
3798 : [      4.61017e-006 ]
3799 : [      4.65813e-006 ]
3800 : [      4.84652e-006 ]
3801 : [      4.55879e-006 ]
3802 : [      4.6196e-006  ]
3803 : [      4.59903e-006 ]
3804 : [      5.06281e-006 ]
3805 : [      4.49073e-006 ]
3806 : [      4.48112e-006 ]
3807 : [      4.90129e-006 ]
3808 : [      4.50316e-006 ]
3809 : [      4.51466e-006 ]
3810 : [      4.93596e-006 ]
3811 : [      4.91777e-006 ]
3812 : [      4.89639e-006 ]
3813 : [      4.48388e-006 ]
3814 : [      4.8076e-006  ]
3815 : [      4.57813e-006 ]
3816 : [      4.57996e-006 ]
3817 : [      4.75423e-006 ]
3818 : [      5.0082e-006  ]
3819 : [      4.59126e-006 ]
3820 : [      4.61982e-006 ]
3821 : [      4.45762e-006 ]
3822 : [      4.90841e-006 ]
3823 : [      5.07652e-006 ]
3824 : [      4.45482e-006 ]
3825 : [      4.99237e-006 ]
3826 : [      4.98107e-006 ]
3827 : [      4.77009e-006 ]
3828 : [      5.03749e-006 ]
3829 : [      4.637e-006   ]
3830 : [      4.90033e-006 ]
3831 : [      4.67477e-006 ]
3832 : [      4.75486e-006 ]
3833 : [      4.63814e-006 ]
3834 : [      4.81182e-006 ]
3835 : [      4.68848e-006 ]
3836 : [      4.44728e-006 ]
3837 : [      4.95656e-006 ]
3838 : [      4.66045e-006 ]
3839 : [      4.8445e-006  ]
3840 : [      4.67688e-006 ]
3841 : [      4.87423e-006 ]
3842 : [      4.98647e-006 ]
3843 : [      4.80119e-006 ]
3844 : [      4.60695e-006 ]
3845 : [      4.59133e-006 ]
3846 : [      4.7899e-006  ]
3847 : [      5.05131e-006 ]
3848 : [      4.5446e-006  ]
3849 : [      4.8176e-006  ]
3850 : [      4.97437e-006 ]
3851 : [      4.43599e-006 ]
3852 : [      4.7542e-006  ]
3853 : [      4.80029e-006 ]
3854 : [      4.5814e-006  ]
3855 : [      4.82097e-006 ]
3856 : [      4.64246e-006 ]
3857 : [      4.47619e-006 ]
3858 : [      4.62637e-006 ]
3859 : [      4.71392e-006 ]
3860 : [      4.64079e-006 ]
3861 : [      4.9308e-006  ]
3862 : [      4.7082e-006  ]
3863 : [      4.62336e-006 ]
3864 : [      4.96482e-006 ]
3865 : [      4.57297e-006 ]
3866 : [      4.53043e-006 ]
3867 : [      4.55924e-006 ]
3868 : [      4.68302e-006 ]
3869 : [      4.58496e-006 ]
3870 : [      4.62752e-006 ]
3871 : [      4.47605e-006 ]
3872 : [      4.47195e-006 ]
3873 : [      5.09513e-006 ]
3874 : [      5.00627e-006 ]
3875 : [      5.03984e-006 ]
3876 : [      4.59608e-006 ]
3877 : [      4.78866e-006 ]
3878 : [      4.66182e-006 ]
3879 : [      4.42828e-006 ]
3880 : [      4.97356e-006 ]
3881 : [      4.76222e-006 ]
3882 : [      4.50428e-006 ]
3883 : [      4.94028e-006 ]
3884 : [      4.88249e-006 ]
3885 : [      4.4295e-006  ]
3886 : [      4.94957e-006 ]
3887 : [      4.97971e-006 ]
3888 : [      4.48394e-006 ]
3889 : [      4.99471e-006 ]
3890 : [      4.52018e-006 ]
3891 : [      4.43914e-006 ]
3892 : [      4.69461e-006 ]
3893 : [      4.72355e-006 ]
3894 : [      4.66196e-006 ]
3895 : [      4.74742e-006 ]
3896 : [      4.81658e-006 ]
3897 : [      4.52101e-006 ]
3898 : [      4.71533e-006 ]
3899 : [      4.60385e-006 ]
3900 : [      4.71107e-006 ]
3901 : [      4.53327e-006 ]
3902 : [      4.60913e-006 ]
3903 : [      4.57395e-006 ]
3904 : [      4.92906e-006 ]
3905 : [      4.75392e-006 ]
3906 : [      4.85915e-006 ]
3907 : [      4.71429e-006 ]
3908 : [      4.87572e-006 ]
3909 : [      4.59325e-006 ]
3910 : [      4.56953e-006 ]
3911 : [      4.38746e-006 ]
3912 : [      4.83561e-006 ]
3913 : [      4.68377e-006 ]
3914 : [      4.6551e-006  ]
3915 : [      4.64605e-006 ]
3916 : [      4.73521e-006 ]
3917 : [      5.05182e-006 ]
3918 : [      4.86724e-006 ]
3919 : [      4.53047e-006 ]
3920 : [      4.92643e-006 ]
3921 : [      4.56338e-006 ]
3922 : [      4.81266e-006 ]
3923 : [      4.39021e-006 ]
3924 : [      4.85274e-006 ]
3925 : [      4.98524e-006 ]
3926 : [      4.96267e-006 ]
3927 : [      4.9659e-006  ]
3928 : [      4.72835e-006 ]
3929 : [      4.82122e-006 ]
3930 : [      4.81735e-006 ]
3931 : [      5.00915e-006 ]
3932 : [      4.82309e-006 ]
3933 : [      4.99784e-006 ]
3934 : [      4.8993e-006  ]
3935 : [      4.50067e-006 ]
3936 : [      4.38676e-006 ]
3937 : [      5.0097e-006  ]
3938 : [      4.53981e-006 ]
3939 : [      4.93054e-006 ]
3940 : [      5.09492e-006 ]
3941 : [      4.66399e-006 ]
3942 : [      4.81709e-006 ]
3943 : [      4.39306e-006 ]
3944 : [      4.6026e-006  ]
3945 : [      4.60148e-006 ]
3946 : [      4.56428e-006 ]
3947 : [      4.72402e-006 ]
3948 : [      4.66916e-006 ]
3949 : [      4.62401e-006 ]
3950 : [      4.87629e-006 ]
3951 : [      4.56961e-006 ]
3952 : [      4.75199e-006 ]
3953 : [      4.57692e-006 ]
3954 : [      4.79573e-006 ]
3955 : [      4.72458e-006 ]
3956 : [      4.70432e-006 ]
3957 : [      4.66911e-006 ]
3958 : [      4.69885e-006 ]
3959 : [      4.88061e-006 ]
3960 : [      4.43769e-006 ]
3961 : [      4.76627e-006 ]
3962 : [      4.68468e-006 ]
3963 : [      4.74566e-006 ]
3964 : [      4.96114e-006 ]
3965 : [      4.81143e-006 ]
3966 : [      4.57784e-006 ]
3967 : [      4.82024e-006 ]
3968 : [      4.67272e-006 ]
3969 : [      4.49503e-006 ]
3970 : [      5.05108e-006 ]
3971 : [      4.82096e-006 ]
3972 : [      5.01867e-006 ]
3973 : [      4.49482e-006 ]
3974 : [      4.54559e-006 ]
3975 : [      4.7232e-006  ]
3976 : [      4.99302e-006 ]
3977 : [      4.76117e-006 ]
3978 : [      4.52755e-006 ]
3979 : [      5.09062e-006 ]
3980 : [      4.6998e-006  ]
3981 : [      4.6611e-006  ]
3982 : [      4.57225e-006 ]
3983 : [      4.83561e-006 ]
3984 : [      4.64709e-006 ]
3985 : [      4.65604e-006 ]
3986 : [      4.37609e-006 ]
3987 : [      4.62413e-006 ]
3988 : [      4.70169e-006 ]
3989 : [      4.55965e-006 ]
3990 : [      4.87549e-006 ]
3991 : [      4.71708e-006 ]
3992 : [      4.46198e-006 ]
3993 : [      4.87763e-006 ]
3994 : [      4.554e-006   ]
3995 : [      4.92921e-006 ]
3996 : [      5.02489e-006 ]
3997 : [      4.67898e-006 ]
3998 : [      5.0129e-006  ]
3999 : [      4.89901e-006 ]
4000 : [      4.46696e-006 ]
4001 : [      4.74517e-006 ]
4002 : [      4.72124e-006 ]
4003 : [      4.46751e-006 ]
4004 : [      4.58708e-006 ]
4005 : [      4.92918e-006 ]
4006 : [      4.56386e-006 ]
4007 : [      4.55943e-006 ]
4008 : [      5.09389e-006 ]
4009 : [      4.49354e-006 ]
4010 : [      4.48615e-006 ]
4011 : [      4.56531e-006 ]
4012 : [      4.39193e-006 ]
4013 : [      4.99602e-006 ]
4014 : [      4.6835e-006  ]
4015 : [      5.06551e-006 ]
4016 : [      4.96726e-006 ]
4017 : [      4.37907e-006 ]
4018 : [      4.50238e-006 ]
4019 : [      4.59257e-006 ]
4020 : [      4.66807e-006 ]
4021 : [      5.02082e-006 ]
4022 : [      4.52937e-006 ]
4023 : [      5.08061e-006 ]
4024 : [      4.78676e-006 ]
4025 : [      4.65767e-006 ]
4026 : [      4.68988e-006 ]
4027 : [      4.96027e-006 ]
4028 : [      4.67241e-006 ]
4029 : [      4.96415e-006 ]
4030 : [      4.99968e-006 ]
4031 : [      4.79482e-006 ]
4032 : [      4.62057e-006 ]
4033 : [      4.46927e-006 ]
4034 : [      4.92572e-006 ]
4035 : [      4.93077e-006 ]
4036 : [      4.47348e-006 ]
4037 : [      4.6375e-006  ]
4038 : [      4.56954e-006 ]
4039 : [      4.82928e-006 ]
4040 : [      4.99419e-006 ]
4041 : [      4.83436e-006 ]
4042 : [      4.44386e-006 ]
4043 : [      4.61818e-006 ]
4044 : [      4.73831e-006 ]
4045 : [      5.00759e-006 ]
4046 : [      4.5885e-006  ]
4047 : [      4.83323e-006 ]
4048 : [      5.08161e-006 ]
4049 : [      4.45372e-006 ]
4050 : [      4.847e-006   ]
4051 : [      4.98959e-006 ]
4052 : [      4.4278e-006  ]
4053 : [      4.62529e-006 ]
4054 : [      4.84447e-006 ]
4055 : [      4.60692e-006 ]
4056 : [      4.99857e-006 ]
4057 : [      4.97304e-006 ]
4058 : [      4.70867e-006 ]
4059 : [      4.6111e-006  ]
4060 : [      4.74621e-006 ]
4061 : [      5.04009e-006 ]
4062 : [      4.62268e-006 ]
4063 : [      4.822e-006   ]
4064 : [      4.57751e-006 ]
4065 : [      4.81919e-006 ]
4066 : [      4.72917e-006 ]
4067 : [      4.78561e-006 ]
4068 : [      4.49951e-006 ]
4069 : [      4.65834e-006 ]
4070 : [      4.88391e-006 ]
4071 : [      4.47669e-006 ]
4072 : [      4.55924e-006 ]
4073 : [      4.48666e-006 ]
4074 : [      4.72362e-006 ]
4075 : [      4.90296e-006 ]
4076 : [      5.00109e-006 ]
4077 : [      4.64168e-006 ]
4078 : [      4.76859e-006 ]
4079 : [      4.72355e-006 ]
4080 : [      4.54124e-006 ]
4081 : [      4.79047e-006 ]
4082 : [      5.07612e-006 ]
4083 : [      4.90219e-006 ]
4084 : [      4.57087e-006 ]
4085 : [      4.683e-006   ]
4086 : [      4.62799e-006 ]
4087 : [      4.69286e-006 ]
4088 : [      4.68019e-006 ]
4089 : [      4.57881e-006 ]
4090 : [      4.49907e-006 ]
4091 : [      5.00207e-006 ]
4092 : [      4.95567e-006 ]
4093 : [      4.43289e-006 ]
4094 : [      4.81728e-006 ]
4095 : [      4.93013e-006 ]
4096 : [      4.68207e-006 ]
4097 : [      4.52979e-006 ]
4098 : [      4.71348e-006 ]
4099 : [      4.94404e-006 ]
4100 : [      4.65994e-006 ]
4101 : [      4.53608e-006 ]
4102 : [      4.97257e-006 ]
4103 : [      4.38656e-006 ]
4104 : [      4.93587e-006 ]
4105 : [      4.92342e-006 ]
4106 : [      4.74164e-006 ]
4107 : [      4.97907e-006 ]
4108 : [      4.68496e-006 ]
4109 : [      4.84846e-006 ]
4110 : [      4.73025e-006 ]
4111 : [      4.53656e-006 ]
4112 : [      4.62403e-006 ]
4113 : [      4.41276e-006 ]
4114 : [      4.9231e-006  ]
4115 : [      4.87264e-006 ]
4116 : [      4.92506e-006 ]
4117 : [      4.93512e-006 ]
4118 : [      4.73931e-006 ]
4119 : [      4.4709e-006  ]
4120 : [      4.70646e-006 ]
4121 : [      4.71771e-006 ]
4122 : [      4.94743e-006 ]
4123 : [      4.73824e-006 ]
4124 : [      4.54475e-006 ]
4125 : [      4.36184e-006 ]
4126 : [      4.41872e-006 ]
4127 : [      4.94616e-006 ]
4128 : [      5.02305e-006 ]
4129 : [      4.86513e-006 ]
4130 : [      5.05002e-006 ]
4131 : [      4.4855e-006  ]
4132 : [      4.83322e-006 ]
4133 : [      4.97256e-006 ]
4134 : [      4.58217e-006 ]
4135 : [      4.85555e-006 ]
4136 : [      4.613e-006   ]
4137 : [      4.60163e-006 ]
4138 : [      4.48684e-006 ]
4139 : [      4.61899e-006 ]
4140 : [      4.81585e-006 ]
4141 : [      5.06192e-006 ]
4142 : [      4.67146e-006 ]
4143 : [      5.00563e-006 ]
4144 : [      4.83035e-006 ]
4145 : [      5.09078e-006 ]
4146 : [      4.92497e-006 ]
4147 : [      5.02313e-006 ]
4148 : [      5.07231e-006 ]
4149 : [      4.75711e-006 ]
4150 : [      5.05126e-006 ]
4151 : [      4.64757e-006 ]
4152 : [      4.82905e-006 ]
4153 : [      4.3648e-006  ]
4154 : [      4.67067e-006 ]
4155 : [      4.64449e-006 ]
4156 : [      4.69312e-006 ]
4157 : [      4.63275e-006 ]
4158 : [      4.89368e-006 ]
4159 : [      4.85068e-006 ]
4160 : [      4.98318e-006 ]
4161 : [      4.53922e-006 ]
4162 : [      4.4653e-006  ]
4163 : [      4.57607e-006 ]
4164 : [      4.97752e-006 ]
4165 : [      4.97252e-006 ]
4166 : [      4.5501e-006  ]
4167 : [      4.61009e-006 ]
4168 : [      4.81661e-006 ]
4169 : [      4.81181e-006 ]
4170 : [      4.80849e-006 ]
4171 : [      4.44922e-006 ]
4172 : [      5.06797e-006 ]
4173 : [      4.42843e-006 ]
4174 : [      5.00827e-006 ]
4175 : [      4.48506e-006 ]
4176 : [      4.38511e-006 ]
4177 : [      5.03936e-006 ]
4178 : [      4.54832e-006 ]
4179 : [      4.63658e-006 ]
4180 : [      5.09455e-006 ]
4181 : [      4.67973e-006 ]
4182 : [      4.5598e-006  ]
4183 : [      4.96216e-006 ]
4184 : [      4.9034e-006  ]
4185 : [      4.92942e-006 ]
4186 : [      4.58096e-006 ]
4187 : [      4.54568e-006 ]
4188 : [      4.55768e-006 ]
4189 : [      5.05245e-006 ]
4190 : [      4.93539e-006 ]
4191 : [      4.85965e-006 ]
4192 : [      4.88646e-006 ]
4193 : [      4.5954e-006  ]
4194 : [      4.6311e-006  ]
4195 : [      4.68477e-006 ]
4196 : [      4.87239e-006 ]
4197 : [      4.5399e-006  ]
4198 : [      4.58259e-006 ]
4199 : [      5.02469e-006 ]
4200 : [      4.47719e-006 ]
4201 : [      4.38716e-006 ]
4202 : [      4.35634e-006 ]
4203 : [      4.98912e-006 ]
4204 : [      4.77321e-006 ]
4205 : [      4.97946e-006 ]
4206 : [      4.6668e-006  ]
4207 : [      4.7186e-006  ]
4208 : [      4.95865e-006 ]
4209 : [      4.40367e-006 ]
4210 : [      4.79336e-006 ]
4211 : [      4.98243e-006 ]
4212 : [      5.07922e-006 ]
4213 : [      5.06748e-006 ]
4214 : [      4.52104e-006 ]
4215 : [      4.76035e-006 ]
4216 : [      4.48337e-006 ]
4217 : [      4.70513e-006 ]
4218 : [      4.62473e-006 ]
4219 : [      4.73835e-006 ]
4220 : [      4.58806e-006 ]
4221 : [      4.89933e-006 ]
4222 : [      4.35553e-006 ]
4223 : [      4.89747e-006 ]
4224 : [      4.51224e-006 ]
4225 : [      4.65486e-006 ]
4226 : [      4.90768e-006 ]
4227 : [      4.827e-006   ]
4228 : [      4.9973e-006  ]
4229 : [      4.98648e-006 ]
4230 : [      4.64744e-006 ]
4231 : [      4.50648e-006 ]
4232 : [      4.67159e-006 ]
4233 : [      4.93189e-006 ]
4234 : [      4.56246e-006 ]
4235 : [      5.04822e-006 ]
4236 : [      4.81144e-006 ]
4237 : [      4.47108e-006 ]
4238 : [      4.69289e-006 ]
4239 : [      4.79706e-006 ]
4240 : [      4.85206e-006 ]
4241 : [      4.96138e-006 ]
4242 : [      5.0955e-006  ]
4243 : [      4.49556e-006 ]
4244 : [      4.5079e-006  ]
4245 : [      4.79285e-006 ]
4246 : [      4.79381e-006 ]
4247 : [      4.55835e-006 ]
4248 : [      4.35777e-006 ]
4249 : [      4.54419e-006 ]
4250 : [      5.05549e-006 ]
4251 : [      4.84233e-006 ]
4252 : [      4.59993e-006 ]
4253 : [      5.02784e-006 ]
4254 : [      4.42387e-006 ]
4255 : [      4.52173e-006 ]
4256 : [      5.00597e-006 ]
4257 : [      4.6891e-006  ]
4258 : [      4.42368e-006 ]
4259 : [      4.86899e-006 ]
4260 : [      4.48036e-006 ]
4261 : [      4.88822e-006 ]
4262 : [      4.67569e-006 ]
4263 : [      4.73527e-006 ]
4264 : [      4.87648e-006 ]
4265 : [      4.9622e-006  ]
4266 : [      4.39332e-006 ]
4267 : [      5.06113e-006 ]
4268 : [      4.67579e-006 ]
4269 : [      4.42731e-006 ]
4270 : [      4.83558e-006 ]
4271 : [      4.38487e-006 ]
4272 : [      4.95157e-006 ]
4273 : [      4.80431e-006 ]
4274 : [      4.64643e-006 ]
4275 : [      4.70316e-006 ]
4276 : [      4.93963e-006 ]
4277 : [      4.47648e-006 ]
4278 : [      4.63786e-006 ]
4279 : [      4.44264e-006 ]
4280 : [      4.91632e-006 ]
4281 : [      4.72134e-006 ]
4282 : [      5.04272e-006 ]
4283 : [      4.94187e-006 ]
4284 : [      4.57838e-006 ]
4285 : [      4.96462e-006 ]
4286 : [      4.89399e-006 ]
4287 : [      4.8978e-006  ]
4288 : [      4.98898e-006 ]
4289 : [      4.70435e-006 ]
4290 : [      4.60656e-006 ]
4291 : [      5.00876e-006 ]
4292 : [      4.63785e-006 ]
4293 : [      5.1015e-006  ]
4294 : [      4.52814e-006 ]
4295 : [      4.57245e-006 ]
4296 : [      4.66318e-006 ]
4297 : [      4.6005e-006  ]
4298 : [      4.91916e-006 ]
4299 : [      4.92447e-006 ]
4300 : [      4.76012e-006 ]
4301 : [      4.94914e-006 ]
4302 : [      4.94511e-006 ]
4303 : [      4.74936e-006 ]
4304 : [      4.40735e-006 ]
4305 : [      4.4455e-006  ]
4306 : [      4.52486e-006 ]
4307 : [      4.62633e-006 ]
4308 : [      4.60122e-006 ]
4309 : [      4.78756e-006 ]
4310 : [      4.68419e-006 ]
4311 : [      4.76802e-006 ]
4312 : [      5.07898e-006 ]
4313 : [      4.92358e-006 ]
4314 : [      5.08385e-006 ]
4315 : [      4.52177e-006 ]
4316 : [      4.5792e-006  ]
4317 : [      5.09389e-006 ]
4318 : [      4.95283e-006 ]
4319 : [      5.04741e-006 ]
4320 : [      4.81509e-006 ]
4321 : [      4.73138e-006 ]
4322 : [      4.72378e-006 ]
4323 : [      4.44201e-006 ]
4324 : [      4.56991e-006 ]
4325 : [      4.62799e-006 ]
4326 : [      4.56752e-006 ]
4327 : [      4.90815e-006 ]
4328 : [      4.85682e-006 ]
4329 : [      4.61339e-006 ]
4330 : [      4.65457e-006 ]
4331 : [      4.86143e-006 ]
4332 : [      4.74693e-006 ]
4333 : [      4.6835e-006  ]
4334 : [      4.45043e-006 ]
4335 : [      4.51017e-006 ]
4336 : [      4.40231e-006 ]
4337 : [      4.72642e-006 ]
4338 : [      4.50703e-006 ]
4339 : [      4.77538e-006 ]
4340 : [      4.78692e-006 ]
4341 : [      4.70557e-006 ]
4342 : [      4.94334e-006 ]
4343 : [      4.55014e-006 ]
4344 : [      4.75423e-006 ]
4345 : [      4.68152e-006 ]
4346 : [      4.82854e-006 ]
4347 : [      4.77236e-006 ]
4348 : [      4.81162e-006 ]
4349 : [      4.84341e-006 ]
4350 : [      4.92322e-006 ]
4351 : [      4.56416e-006 ]
4352 : [      4.82235e-006 ]
4353 : [      4.92086e-006 ]
4354 : [      4.71684e-006 ]
4355 : [      5.09022e-006 ]
4356 : [      5.07124e-006 ]
4357 : [      4.97318e-006 ]
4358 : [      4.70887e-006 ]
4359 : [      4.6628e-006  ]
4360 : [      5.03151e-006 ]
4361 : [      4.56605e-006 ]
4362 : [      4.4595e-006  ]
4363 : [      4.54532e-006 ]
4364 : [      4.828e-006   ]
4365 : [      4.82974e-006 ]
4366 : [      4.80991e-006 ]
4367 : [      4.66296e-006 ]
4368 : [      4.91252e-006 ]
4369 : [      4.61844e-006 ]
4370 : [      4.51057e-006 ]
4371 : [      4.55638e-006 ]
4372 : [      4.78962e-006 ]
4373 : [      4.84254e-006 ]
4374 : [      4.50704e-006 ]
4375 : [      4.94541e-006 ]
4376 : [      4.45866e-006 ]
4377 : [      4.84843e-006 ]
4378 : [      4.68907e-006 ]
4379 : [      4.82898e-006 ]
4380 : [      4.64799e-006 ]
4381 : [      4.86892e-006 ]
4382 : [      4.9863e-006  ]
4383 : [      4.8951e-006  ]
4384 : [      4.56475e-006 ]
4385 : [      5.06922e-006 ]
4386 : [      4.8859e-006  ]
4387 : [      4.67383e-006 ]
4388 : [      4.71537e-006 ]
4389 : [      4.85655e-006 ]
4390 : [      4.43822e-006 ]
4391 : [      4.73265e-006 ]
4392 : [      4.63388e-006 ]
4393 : [      5.05389e-006 ]
4394 : [      4.86738e-006 ]
4395 : [      4.81712e-006 ]
4396 : [      4.54413e-006 ]
4397 : [      5.06599e-006 ]
4398 : [      4.84904e-006 ]
4399 : [      4.54462e-006 ]
4400 : [      4.4516e-006  ]
4401 : [      4.66057e-006 ]
4402 : [      4.92124e-006 ]
4403 : [      4.71628e-006 ]
4404 : [      4.65585e-006 ]
4405 : [      5.09505e-006 ]
4406 : [      4.6143e-006  ]
4407 : [      4.63448e-006 ]
4408 : [      5.05839e-006 ]
4409 : [      4.47604e-006 ]
4410 : [      4.69793e-006 ]
4411 : [      4.93116e-006 ]
4412 : [      4.96307e-006 ]
4413 : [      4.84099e-006 ]
4414 : [      4.46701e-006 ]
4415 : [      4.85569e-006 ]
4416 : [      4.71392e-006 ]
4417 : [      4.63365e-006 ]
4418 : [      4.9315e-006  ]
4419 : [      5.04005e-006 ]
4420 : [      4.83808e-006 ]
4421 : [      4.58097e-006 ]
4422 : [      4.90084e-006 ]
4423 : [      4.95797e-006 ]
4424 : [      5.09406e-006 ]
4425 : [      4.63626e-006 ]
4426 : [      4.43959e-006 ]
4427 : [      4.79872e-006 ]
4428 : [      5.05941e-006 ]
4429 : [      4.58539e-006 ]
4430 : [      4.39775e-006 ]
4431 : [      4.59198e-006 ]
4432 : [      4.89213e-006 ]
4433 : [      5.08327e-006 ]
4434 : [      4.96959e-006 ]
4435 : [      4.92422e-006 ]
4436 : [      4.58399e-006 ]
4437 : [      5.08063e-006 ]
4438 : [      4.51025e-006 ]
4439 : [      4.70866e-006 ]
4440 : [      4.51707e-006 ]
4441 : [      5.03036e-006 ]
4442 : [      4.55277e-006 ]
4443 : [      4.62141e-006 ]
4444 : [      5.01785e-006 ]
4445 : [      4.39968e-006 ]
4446 : [      4.45671e-006 ]
4447 : [      4.59315e-006 ]
4448 : [      4.98841e-006 ]
4449 : [      4.6693e-006  ]
4450 : [      5.08042e-006 ]
4451 : [      4.73891e-006 ]
4452 : [      4.97092e-006 ]
4453 : [      4.59936e-006 ]
4454 : [      4.654e-006   ]
4455 : [      4.75812e-006 ]
4456 : [      5.07724e-006 ]
4457 : [      4.68073e-006 ]
4458 : [      4.49218e-006 ]
4459 : [      4.87134e-006 ]
4460 : [      4.78197e-006 ]
4461 : [      4.83585e-006 ]
4462 : [      5.05127e-006 ]
4463 : [      4.66109e-006 ]
4464 : [      4.5675e-006  ]
4465 : [      4.52197e-006 ]
4466 : [      4.8856e-006  ]
4467 : [      4.53677e-006 ]
4468 : [      4.67015e-006 ]
4469 : [      4.63074e-006 ]
4470 : [      4.70258e-006 ]
4471 : [      4.88137e-006 ]
4472 : [      4.49915e-006 ]
4473 : [      4.56435e-006 ]
4474 : [      4.44494e-006 ]
4475 : [      4.60715e-006 ]
4476 : [      4.76272e-006 ]
4477 : [      4.65472e-006 ]
4478 : [      4.60315e-006 ]
4479 : [      4.39686e-006 ]
4480 : [      4.49483e-006 ]
4481 : [      4.79751e-006 ]
4482 : [      4.44227e-006 ]
4483 : [      5.08911e-006 ]
4484 : [      4.91978e-006 ]
4485 : [      4.592e-006   ]
4486 : [      4.95856e-006 ]
4487 : [      5.0281e-006  ]
4488 : [      4.75084e-006 ]
4489 : [      4.73084e-006 ]
4490 : [      4.76477e-006 ]
4491 : [      4.85617e-006 ]
4492 : [      4.47639e-006 ]
4493 : [      4.49379e-006 ]
4494 : [      4.88623e-006 ]
4495 : [      4.53549e-006 ]
4496 : [      4.93751e-006 ]
4497 : [      4.91645e-006 ]
4498 : [      4.74556e-006 ]
4499 : [      4.97162e-006 ]
4500 : [      4.60928e-006 ]
4501 : [      5.02371e-006 ]
4502 : [      4.89067e-006 ]
4503 : [      4.97425e-006 ]
4504 : [      5.04884e-006 ]
4505 : [      4.66149e-006 ]
4506 : [      4.46267e-006 ]
4507 : [      4.91635e-006 ]
4508 : [      4.77033e-006 ]
4509 : [      4.74261e-006 ]
4510 : [      4.51133e-006 ]
4511 : [      4.98212e-006 ]
4512 : [      4.82421e-006 ]
4513 : [      4.50235e-006 ]
4514 : [      4.61708e-006 ]
4515 : [      4.75295e-006 ]
4516 : [      4.82979e-006 ]
4517 : [      4.92335e-006 ]
4518 : [      5.03214e-006 ]
4519 : [      4.60753e-006 ]
4520 : [      4.48478e-006 ]
4521 : [      4.63307e-006 ]
4522 : [      4.89833e-006 ]
4523 : [      4.47336e-006 ]
4524 : [      4.84601e-006 ]
4525 : [      4.96615e-006 ]
4526 : [      4.81162e-006 ]
4527 : [      5.09007e-006 ]
4528 : [      4.61088e-006 ]
4529 : [      4.80015e-006 ]
4530 : [      4.67158e-006 ]
4531 : [      4.83088e-006 ]
4532 : [      5.03201e-006 ]
4533 : [      4.78503e-006 ]
4534 : [      4.77435e-006 ]
4535 : [      4.95799e-006 ]
4536 : [      4.68621e-006 ]
4537 : [      4.50762e-006 ]
4538 : [      5.10138e-006 ]
4539 : [      4.52802e-006 ]
4540 : [      4.96248e-006 ]
4541 : [      4.6841e-006  ]
4542 : [      4.88968e-006 ]
4543 : [      5.02866e-006 ]
4544 : [      4.51058e-006 ]
4545 : [      4.96487e-006 ]
4546 : [      4.44139e-006 ]
4547 : [      4.55405e-006 ]
4548 : [      4.93887e-006 ]
4549 : [      4.52258e-006 ]
4550 : [      4.82371e-006 ]
4551 : [      4.84451e-006 ]
4552 : [      4.45942e-006 ]
4553 : [      4.87863e-006 ]
4554 : [      4.56555e-006 ]
4555 : [      4.7048e-006  ]
4556 : [      5.09561e-006 ]
4557 : [      4.51604e-006 ]
4558 : [      4.87653e-006 ]
4559 : [      4.65708e-006 ]
4560 : [      4.73099e-006 ]
4561 : [      4.76995e-006 ]
4562 : [      5.10492e-006 ]
4563 : [      4.91099e-006 ]
4564 : [      4.9906e-006  ]
4565 : [      4.9866e-006  ]
4566 : [      4.51546e-006 ]
4567 : [      4.38998e-006 ]
4568 : [      4.98949e-006 ]
4569 : [      4.6355e-006  ]
4570 : [      5.04927e-006 ]
4571 : [      4.6369e-006  ]
4572 : [      4.94969e-006 ]
4573 : [      4.55777e-006 ]
4574 : [      5.00069e-006 ]
4575 : [      4.8741e-006  ]
4576 : [      4.89592e-006 ]
4577 : [      4.81806e-006 ]
4578 : [      4.90328e-006 ]
4579 : [      4.61837e-006 ]
4580 : [      4.5762e-006  ]
4581 : [      4.61808e-006 ]
4582 : [      4.86474e-006 ]
4583 : [      4.70697e-006 ]
4584 : [      4.94707e-006 ]
4585 : [      4.77989e-006 ]
4586 : [      4.87891e-006 ]
4587 : [      4.53194e-006 ]
4588 : [      4.84893e-006 ]
4589 : [      4.94177e-006 ]
4590 : [      4.88289e-006 ]
4591 : [      5.04109e-006 ]
4592 : [      4.93745e-006 ]
4593 : [      4.58446e-006 ]
4594 : [      4.67165e-006 ]
4595 : [      4.82411e-006 ]
4596 : [      4.63369e-006 ]
4597 : [      5.07404e-006 ]
4598 : [      4.64034e-006 ]
4599 : [      4.99362e-006 ]
4600 : [      4.85874e-006 ]
4601 : [      4.59934e-006 ]
4602 : [      5.01324e-006 ]
4603 : [      4.75857e-006 ]
4604 : [      4.98139e-006 ]
4605 : [      4.89483e-006 ]
4606 : [      5.01808e-006 ]
4607 : [      4.49649e-006 ]
4608 : [      4.62989e-006 ]
4609 : [      4.99985e-006 ]
4610 : [      4.97713e-006 ]
4611 : [      4.47235e-006 ]
4612 : [      5.0316e-006  ]
4613 : [      4.89741e-006 ]
4614 : [      4.47612e-006 ]
4615 : [      4.88769e-006 ]
4616 : [      4.71453e-006 ]
4617 : [      4.56933e-006 ]
4618 : [      4.45433e-006 ]
4619 : [      4.88608e-006 ]
4620 : [      4.49501e-006 ]
4621 : [      4.45999e-006 ]
4622 : [      4.98398e-006 ]
4623 : [      4.80757e-006 ]
4624 : [      4.97887e-006 ]
4625 : [      4.48637e-006 ]
4626 : [      4.75592e-006 ]
4627 : [      4.66777e-006 ]
4628 : [      4.65804e-006 ]
4629 : [      4.83875e-006 ]
4630 : [      5.05462e-006 ]
4631 : [      4.71613e-006 ]
4632 : [      4.76077e-006 ]
4633 : [      4.54459e-006 ]
4634 : [      4.82405e-006 ]
4635 : [      4.45393e-006 ]
4636 : [      4.61243e-006 ]
4637 : [      4.39776e-006 ]
4638 : [      4.62443e-006 ]
4639 : [      4.73991e-006 ]
4640 : [      4.94409e-006 ]
4641 : [      4.50073e-006 ]
4642 : [      5.0025e-006  ]
4643 : [      4.64673e-006 ]
4644 : [      4.9471e-006  ]
4645 : [      4.93188e-006 ]
4646 : [      4.66535e-006 ]
4647 : [      4.37737e-006 ]
4648 : [      4.95446e-006 ]
4649 : [      4.53913e-006 ]
4650 : [      4.49774e-006 ]
4651 : [      4.98846e-006 ]
4652 : [      4.71435e-006 ]
4653 : [      4.36848e-006 ]
4654 : [      4.95763e-006 ]
4655 : [      4.80627e-006 ]
4656 : [      4.71353e-006 ]
4657 : [      4.76911e-006 ]
4658 : [      4.55494e-006 ]
4659 : [      4.92438e-006 ]
4660 : [      5.00319e-006 ]
4661 : [      5.04718e-006 ]
4662 : [      4.51897e-006 ]
4663 : [      4.48091e-006 ]
4664 : [      4.84955e-006 ]
4665 : [      4.69144e-006 ]
4666 : [      5.0206e-006  ]
4667 : [      4.61712e-006 ]
4668 : [      4.88064e-006 ]
4669 : [      4.73517e-006 ]
4670 : [      4.80636e-006 ]
4671 : [      4.65424e-006 ]
4672 : [      4.7061e-006  ]
4673 : [      4.66126e-006 ]
4674 : [      4.76449e-006 ]
4675 : [      4.46498e-006 ]
4676 : [      4.85706e-006 ]
4677 : [      4.43742e-006 ]
4678 : [      4.9909e-006  ]
4679 : [      4.58622e-006 ]
4680 : [      4.94741e-006 ]
4681 : [      4.69054e-006 ]
4682 : [      4.74878e-006 ]
4683 : [      4.99962e-006 ]
4684 : [      4.59026e-006 ]
4685 : [      4.74031e-006 ]
4686 : [      4.46031e-006 ]
4687 : [      4.70438e-006 ]
4688 : [      4.97912e-006 ]
4689 : [      4.56198e-006 ]
4690 : [      4.94015e-006 ]
4691 : [      4.83158e-006 ]
4692 : [      4.86306e-006 ]
4693 : [      4.9369e-006  ]
4694 : [      4.8001e-006  ]
4695 : [      4.80124e-006 ]
4696 : [      4.63748e-006 ]
4697 : [      4.55971e-006 ]
4698 : [      4.55942e-006 ]
4699 : [      5.04614e-006 ]
4700 : [      4.42895e-006 ]
4701 : [      4.82605e-006 ]
4702 : [      4.81077e-006 ]
4703 : [      4.8212e-006  ]
4704 : [      4.71089e-006 ]
4705 : [      4.94632e-006 ]
4706 : [      5.05723e-006 ]
4707 : [      4.48948e-006 ]
4708 : [      4.44524e-006 ]
4709 : [      4.69412e-006 ]
4710 : [      4.90456e-006 ]
4711 : [      4.65094e-006 ]
4712 : [      4.89242e-006 ]
4713 : [      4.49961e-006 ]
4714 : [      4.6772e-006  ]
4715 : [      4.58833e-006 ]
4716 : [      4.60718e-006 ]
4717 : [      4.90035e-006 ]
4718 : [      4.64248e-006 ]
4719 : [      4.55416e-006 ]
4720 : [      4.47722e-006 ]
4721 : [      4.79351e-006 ]
4722 : [      4.50327e-006 ]
4723 : [      4.67793e-006 ]
4724 : [      5.00114e-006 ]
4725 : [      4.98716e-006 ]
4726 : [      4.69701e-006 ]
4727 : [      4.49279e-006 ]
4728 : [      4.68626e-006 ]
4729 : [      4.72845e-006 ]
4730 : [      4.94231e-006 ]
4731 : [      4.94954e-006 ]
4732 : [      4.41227e-006 ]
4733 : [      4.97323e-006 ]
4734 : [      5.00852e-006 ]
4735 : [      4.39962e-006 ]
4736 : [      4.56046e-006 ]
4737 : [      4.74718e-006 ]
4738 : [      5.02924e-006 ]
4739 : [      5.04318e-006 ]
4740 : [      4.70371e-006 ]
4741 : [      4.81167e-006 ]
4742 : [      4.71269e-006 ]
4743 : [      5.04127e-006 ]
4744 : [      4.95738e-006 ]
4745 : [      4.80369e-006 ]
4746 : [      4.94879e-006 ]
4747 : [      4.68554e-006 ]
4748 : [      4.7472e-006  ]
4749 : [      4.90769e-006 ]
4750 : [      5.05892e-006 ]
4751 : [      4.71681e-006 ]
4752 : [      4.953e-006   ]
4753 : [      4.97095e-006 ]
4754 : [      4.87991e-006 ]
4755 : [      4.80487e-006 ]
4756 : [      4.78398e-006 ]
4757 : [      4.93546e-006 ]
4758 : [      4.48303e-006 ]
4759 : [      4.86522e-006 ]
4760 : [      5.03984e-006 ]
4761 : [      4.66321e-006 ]
4762 : [      4.509e-006   ]
4763 : [      4.61282e-006 ]
4764 : [      4.41883e-006 ]
4765 : [      4.57997e-006 ]
4766 : [      4.89063e-006 ]
4767 : [      4.88053e-006 ]
4768 : [      4.96803e-006 ]
4769 : [      4.68801e-006 ]
4770 : [      4.92193e-006 ]
4771 : [      4.86962e-006 ]
4772 : [      4.83362e-006 ]
4773 : [      4.79146e-006 ]
4774 : [      4.57742e-006 ]
4775 : [      4.8119e-006  ]
4776 : [      4.82213e-006 ]
4777 : [      4.83692e-006 ]
4778 : [      4.62052e-006 ]
4779 : [      4.49065e-006 ]
4780 : [      4.96954e-006 ]
4781 : [      4.89404e-006 ]
4782 : [      4.45771e-006 ]
4783 : [      4.77179e-006 ]
4784 : [      4.73617e-006 ]
4785 : [      4.62636e-006 ]
4786 : [      4.47503e-006 ]
4787 : [      4.73774e-006 ]
4788 : [      4.53507e-006 ]
4789 : [      4.76574e-006 ]
4790 : [      4.49575e-006 ]
4791 : [      4.96918e-006 ]
4792 : [      4.90347e-006 ]
4793 : [      4.62835e-006 ]
4794 : [      5.00396e-006 ]
4795 : [      4.45361e-006 ]
4796 : [      4.76471e-006 ]
4797 : [      4.99685e-006 ]
4798 : [      4.98551e-006 ]
4799 : [      4.9137e-006  ]
4800 : [      4.62708e-006 ]
4801 : [      4.78264e-006 ]
4802 : [      5.05406e-006 ]
4803 : [      4.8824e-006  ]
4804 : [      4.73306e-006 ]
4805 : [      4.40709e-006 ]
4806 : [      4.74782e-006 ]
4807 : [      4.86069e-006 ]
4808 : [      4.8199e-006  ]
4809 : [      4.98726e-006 ]
4810 : [      4.82159e-006 ]
4811 : [      4.82412e-006 ]
4812 : [      4.66178e-006 ]
4813 : [      5.00353e-006 ]
4814 : [      4.61289e-006 ]
4815 : [      5.0859e-006  ]
4816 : [      4.80416e-006 ]
4817 : [      4.63167e-006 ]
4818 : [      4.82559e-006 ]
4819 : [      5.00284e-006 ]
4820 : [      5.09877e-006 ]
4821 : [      4.72633e-006 ]
4822 : [      4.73816e-006 ]
4823 : [      5.05694e-006 ]
4824 : [      4.61688e-006 ]
4825 : [      4.40363e-006 ]
4826 : [      4.65813e-006 ]
4827 : [      4.94647e-006 ]
4828 : [      4.43357e-006 ]
4829 : [      4.93488e-006 ]
4830 : [      4.6687e-006  ]
4831 : [      4.50434e-006 ]
4832 : [      5.05804e-006 ]
4833 : [      4.70991e-006 ]
4834 : [      4.99401e-006 ]
4835 : [      4.91647e-006 ]
4836 : [      5.09286e-006 ]
4837 : [      4.41356e-006 ]
4838 : [      4.5881e-006  ]
4839 : [      4.77057e-006 ]
4840 : [      5.01446e-006 ]
4841 : [      4.89121e-006 ]
4842 : [      4.91626e-006 ]
4843 : [      4.64657e-006 ]
4844 : [      4.92039e-006 ]
4845 : [      4.65652e-006 ]
4846 : [      4.74928e-006 ]
4847 : [      4.7833e-006  ]
4848 : [      4.98499e-006 ]
4849 : [      4.5971e-006  ]
4850 : [      4.51611e-006 ]
4851 : [      4.44816e-006 ]
4852 : [      4.7595e-006  ]
4853 : [      4.66238e-006 ]
4854 : [      4.70878e-006 ]
4855 : [      4.45326e-006 ]
4856 : [      4.60128e-006 ]
4857 : [      4.60964e-006 ]
4858 : [      4.9925e-006  ]
4859 : [      4.66699e-006 ]
4860 : [      4.63954e-006 ]
4861 : [      4.45851e-006 ]
4862 : [      4.76785e-006 ]
4863 : [      4.94574e-006 ]
4864 : [      5.0208e-006  ]
4865 : [      4.7071e-006  ]
4866 : [      4.74175e-006 ]
4867 : [      4.58787e-006 ]
4868 : [      4.4844e-006  ]
4869 : [      4.91842e-006 ]
4870 : [      4.43477e-006 ]
4871 : [      4.82242e-006 ]
4872 : [      4.6226e-006  ]
4873 : [      4.7138e-006  ]
4874 : [      4.94117e-006 ]
4875 : [      4.50661e-006 ]
4876 : [      4.83346e-006 ]
4877 : [      4.5999e-006  ]
4878 : [      4.52333e-006 ]
4879 : [      4.57677e-006 ]
4880 : [      4.96332e-006 ]
4881 : [      4.57278e-006 ]
4882 : [      4.55541e-006 ]
4883 : [      4.50882e-006 ]
4884 : [      4.8949e-006  ]
4885 : [      4.46008e-006 ]
4886 : [      4.80027e-006 ]
4887 : [      4.86649e-006 ]
4888 : [      4.71943e-006 ]
4889 : [      4.89218e-006 ]
4890 : [      4.67848e-006 ]
4891 : [      4.86764e-006 ]
4892 : [      4.96551e-006 ]
4893 : [      4.91785e-006 ]
4894 : [      4.93722e-006 ]
4895 : [      4.57831e-006 ]
4896 : [      4.58109e-006 ]
4897 : [      4.88274e-006 ]
4898 : [      4.50588e-006 ]
4899 : [      4.48291e-006 ]
4900 : [      4.90569e-006 ]
4901 : [      5.01726e-006 ]
4902 : [      4.75005e-006 ]
4903 : [      4.90968e-006 ]
4904 : [      4.96532e-006 ]
4905 : [      4.96601e-006 ]
4906 : [      4.4004e-006  ]
4907 : [      4.68548e-006 ]
4908 : [      4.73125e-006 ]
4909 : [      4.82704e-006 ]
4910 : [      4.74515e-006 ]
4911 : [      4.75275e-006 ]
4912 : [      5.03764e-006 ]
4913 : [      4.53905e-006 ]
4914 : [      4.85464e-006 ]
4915 : [      5.07587e-006 ]
4916 : [      4.4221e-006  ]
4917 : [      4.90448e-006 ]
4918 : [      4.79067e-006 ]
4919 : [      4.68835e-006 ]
4920 : [      4.68851e-006 ]
4921 : [      4.55151e-006 ]
4922 : [      4.68564e-006 ]
4923 : [      4.81325e-006 ]
4924 : [      4.44837e-006 ]
4925 : [      4.89406e-006 ]
4926 : [      4.67175e-006 ]
4927 : [      4.63687e-006 ]
4928 : [      4.59527e-006 ]
4929 : [      4.97551e-006 ]
4930 : [      5.0801e-006  ]
4931 : [      4.80577e-006 ]
4932 : [      4.82428e-006 ]
4933 : [      4.46719e-006 ]
4934 : [      4.41421e-006 ]
4935 : [      4.78527e-006 ]
4936 : [      5.08422e-006 ]
4937 : [      4.84592e-006 ]
4938 : [      4.48309e-006 ]
4939 : [      4.94328e-006 ]
4940 : [      5.03214e-006 ]
4941 : [      4.79783e-006 ]
4942 : [      5.05145e-006 ]
4943 : [      4.92083e-006 ]
4944 : [      4.75515e-006 ]
4945 : [      4.58758e-006 ]
4946 : [      4.92412e-006 ]
4947 : [      4.41072e-006 ]
4948 : [      4.55477e-006 ]
4949 : [      4.80429e-006 ]
4950 : [      4.56639e-006 ]
4951 : [      4.58436e-006 ]
4952 : [      4.89434e-006 ]
4953 : [      5.03775e-006 ]
4954 : [      4.53923e-006 ]
4955 : [      4.80333e-006 ]
4956 : [      4.47703e-006 ]
4957 : [      4.84934e-006 ]
4958 : [      4.61179e-006 ]
4959 : [      4.45334e-006 ]
4960 : [      4.90124e-006 ]
4961 : [      4.63944e-006 ]
4962 : [      4.52138e-006 ]
4963 : [      4.88381e-006 ]
4964 : [      4.73377e-006 ]
4965 : [      4.37466e-006 ]
4966 : [      5.0393e-006  ]
4967 : [      4.4349e-006  ]
4968 : [      4.98926e-006 ]
4969 : [      4.99981e-006 ]
4970 : [      4.85621e-006 ]
4971 : [      4.92057e-006 ]
4972 : [      4.4188e-006  ]
4973 : [      4.66375e-006 ]
4974 : [      4.83259e-006 ]
4975 : [      4.70214e-006 ]
4976 : [      4.74657e-006 ]
4977 : [      4.39416e-006 ]
4978 : [      4.76513e-006 ]
4979 : [      4.64322e-006 ]
4980 : [      4.48872e-006 ]
4981 : [      4.42954e-006 ]
4982 : [      5.10319e-006 ]
4983 : [      4.40346e-006 ]
4984 : [      4.85205e-006 ]
4985 : [      4.82254e-006 ]
4986 : [      4.85878e-006 ]
4987 : [      4.40439e-006 ]
4988 : [      4.58509e-006 ]
4989 : [      4.68021e-006 ]
4990 : [      4.74657e-006 ]
4991 : [      4.49155e-006 ]
4992 : [      4.78715e-006 ]
4993 : [      5.04015e-006 ]
4994 : [      4.89552e-006 ]
4995 : [      4.83539e-006 ]
4996 : [      4.91963e-006 ]
4997 : [      4.98362e-006 ]
4998 : [      4.713e-006   ]
4999 : [      4.55559e-006 ]
5000 : [      4.52134e-006 ]
5001 : [      4.81748e-006 ]
5002 : [      4.99593e-006 ]
5003 : [      4.53853e-006 ]
5004 : [      5.00251e-006 ]
5005 : [      5.00084e-006 ]
5006 : [      4.98318e-006 ]
5007 : [      4.57918e-006 ]
5008 : [      4.79371e-006 ]
5009 : [      4.40586e-006 ]
5010 : [      4.59392e-006 ]
5011 : [      4.83299e-006 ]
5012 : [      4.78811e-006 ]
5013 : [      4.63004e-006 ]
5014 : [      4.421e-006   ]
5015 : [      4.46904e-006 ]
5016 : [      4.53077e-006 ]
5017 : [      4.78736e-006 ]
5018 : [      4.44566e-006 ]
5019 : [      4.99648e-006 ]
5020 : [      4.6762e-006  ]
5021 : [      4.40012e-006 ]
5022 : [      4.87315e-006 ]
5023 : [      4.6798e-006  ]
5024 : [      4.51845e-006 ]
5025 : [      4.67418e-006 ]
5026 : [      4.67153e-006 ]
5027 : [      4.99132e-006 ]
5028 : [      4.69731e-006 ]
5029 : [      4.47035e-006 ]
5030 : [      4.76701e-006 ]
5031 : [      4.87361e-006 ]
5032 : [      4.64215e-006 ]
5033 : [      4.92669e-006 ]
5034 : [      4.95534e-006 ]
5035 : [      4.44333e-006 ]
5036 : [      4.7199e-006  ]
5037 : [      4.94491e-006 ]
5038 : [      4.61323e-006 ]
5039 : [      4.85413e-006 ]
5040 : [      4.45865e-006 ]
5041 : [      5.02839e-006 ]
5042 : [      4.59194e-006 ]
5043 : [      4.51869e-006 ]
5044 : [      4.75891e-006 ]
5045 : [      4.5795e-006  ]
5046 : [      4.71308e-006 ]
5047 : [      4.94655e-006 ]
5048 : [      4.54873e-006 ]
5049 : [      5.06476e-006 ]
5050 : [      4.83495e-006 ]
5051 : [      5.08968e-006 ]
5052 : [      4.45464e-006 ]
5053 : [      4.96917e-006 ]
5054 : [      4.65859e-006 ]
5055 : [      4.80947e-006 ]
5056 : [      4.60081e-006 ]
5057 : [      4.90434e-006 ]
5058 : [      4.81684e-006 ]
5059 : [      4.77983e-006 ]
5060 : [      5.05609e-006 ]
5061 : [      4.7273e-006  ]
5062 : [      4.58619e-006 ]
5063 : [      4.6253e-006  ]
5064 : [      4.4646e-006  ]
5065 : [      4.57771e-006 ]
5066 : [      4.92864e-006 ]
5067 : [      4.58094e-006 ]
5068 : [      4.6159e-006  ]
5069 : [      4.75678e-006 ]
5070 : [      4.6535e-006  ]
5071 : [      4.84468e-006 ]
5072 : [      4.59498e-006 ]
5073 : [      4.68665e-006 ]
5074 : [      4.55216e-006 ]
5075 : [      4.95979e-006 ]
5076 : [      4.47243e-006 ]
5077 : [      4.60756e-006 ]
5078 : [      4.79248e-006 ]
5079 : [      5.04874e-006 ]
5080 : [      4.63811e-006 ]
5081 : [      4.84843e-006 ]
5082 : [      4.66702e-006 ]
5083 : [      4.84989e-006 ]
5084 : [      4.71725e-006 ]
5085 : [      4.8654e-006  ]
5086 : [      4.69642e-006 ]
5087 : [      4.84868e-006 ]
5088 : [      4.61046e-006 ]
5089 : [      5.04074e-006 ]
5090 : [      4.65651e-006 ]
5091 : [      4.58581e-006 ]
5092 : [      4.92055e-006 ]
5093 : [      5.06823e-006 ]
5094 : [      4.74635e-006 ]
5095 : [      4.53039e-006 ]
5096 : [      4.71254e-006 ]
5097 : [      4.63399e-006 ]
5098 : [      5.07923e-006 ]
5099 : [      4.47293e-006 ]
5100 : [      4.69766e-006 ]
5101 : [      4.80436e-006 ]
5102 : [      4.72975e-006 ]
5103 : [      5.07339e-006 ]
5104 : [      5.01924e-006 ]
5105 : [      4.87723e-006 ]
5106 : [      4.54362e-006 ]
5107 : [      4.61294e-006 ]
5108 : [      4.86186e-006 ]
5109 : [      4.99867e-006 ]
5110 : [      4.87504e-006 ]
5111 : [      4.73667e-006 ]
5112 : [      4.91007e-006 ]
5113 : [      4.9296e-006  ]
5114 : [      4.61877e-006 ]
5115 : [      4.43812e-006 ]
5116 : [      4.54012e-006 ]
5117 : [      4.76414e-006 ]
5118 : [      4.85736e-006 ]
5119 : [      4.49461e-006 ]
5120 : [      4.6406e-006  ]
5121 : [      5.04343e-006 ]
5122 : [      4.92994e-006 ]
5123 : [      4.82244e-006 ]
5124 : [      4.70602e-006 ]
5125 : [      4.58411e-006 ]
5126 : [      4.74e-006    ]
5127 : [      5.01892e-006 ]
5128 : [      4.83805e-006 ]
5129 : [      4.61541e-006 ]
5130 : [      4.63381e-006 ]
5131 : [      4.56351e-006 ]
5132 : [      4.72492e-006 ]
5133 : [      4.90864e-006 ]
5134 : [      4.80575e-006 ]
5135 : [      4.9033e-006  ]
5136 : [      4.85287e-006 ]
5137 : [      4.50521e-006 ]
5138 : [      4.66221e-006 ]
5139 : [      4.7463e-006  ]
5140 : [      5.00302e-006 ]
5141 : [      5.00866e-006 ]
5142 : [      4.6761e-006  ]
5143 : [      4.48287e-006 ]
5144 : [      4.5127e-006  ]
5145 : [      4.56476e-006 ]
5146 : [      4.62944e-006 ]
5147 : [      4.6552e-006  ]
5148 : [      4.73757e-006 ]
5149 : [      4.73239e-006 ]
5150 : [      5.06845e-006 ]
5151 : [      4.99375e-006 ]
5152 : [      4.75556e-006 ]
5153 : [      4.59239e-006 ]
5154 : [      4.62024e-006 ]
5155 : [      4.88483e-006 ]
5156 : [      4.84514e-006 ]
5157 : [      4.73229e-006 ]
5158 : [      4.52171e-006 ]
5159 : [      4.62626e-006 ]
5160 : [      4.86511e-006 ]
5161 : [      4.88432e-006 ]
5162 : [      4.98954e-006 ]
5163 : [      4.54205e-006 ]
5164 : [      4.71024e-006 ]
5165 : [      4.57323e-006 ]
5166 : [      4.69536e-006 ]
5167 : [      4.81241e-006 ]
5168 : [      4.63673e-006 ]
5169 : [      4.917e-006   ]
5170 : [      4.87993e-006 ]
5171 : [      4.90548e-006 ]
5172 : [      4.43288e-006 ]
5173 : [      4.61503e-006 ]
5174 : [      4.93349e-006 ]
5175 : [      4.94751e-006 ]
5176 : [      4.89892e-006 ]
5177 : [      4.76537e-006 ]
5178 : [      4.72108e-006 ]
5179 : [      4.51535e-006 ]
5180 : [      4.60748e-006 ]
5181 : [      4.80499e-006 ]
5182 : [      4.71122e-006 ]
5183 : [      4.59666e-006 ]
5184 : [      5.05323e-006 ]
5185 : [      4.66292e-006 ]
5186 : [      4.83992e-006 ]
5187 : [      4.99494e-006 ]
5188 : [      4.68963e-006 ]
5189 : [      4.91346e-006 ]
5190 : [      4.50315e-006 ]
5191 : [      4.98687e-006 ]
5192 : [      4.93559e-006 ]
5193 : [      4.69533e-006 ]
5194 : [      4.78119e-006 ]
5195 : [      4.42508e-006 ]
5196 : [      4.56826e-006 ]
5197 : [      4.98394e-006 ]
5198 : [      4.45573e-006 ]
5199 : [      4.69337e-006 ]
5200 : [      4.8483e-006  ]
5201 : [      4.5192e-006  ]
5202 : [      5.02591e-006 ]
5203 : [      4.51934e-006 ]
5204 : [      5.06869e-006 ]
5205 : [      4.84507e-006 ]
5206 : [      4.6864e-006  ]
5207 : [      4.45654e-006 ]
5208 : [      4.6822e-006  ]
5209 : [      4.55122e-006 ]
5210 : [      4.40023e-006 ]
5211 : [      4.59781e-006 ]
5212 : [      4.77881e-006 ]
5213 : [      4.93928e-006 ]
5214 : [      5.00466e-006 ]
5215 : [      4.92778e-006 ]
5216 : [      4.98433e-006 ]
5217 : [      4.4855e-006  ]
5218 : [      5.0532e-006  ]
5219 : [      4.70082e-006 ]
5220 : [      4.70799e-006 ]
5221 : [      4.96954e-006 ]
5222 : [      4.47008e-006 ]
5223 : [      4.91674e-006 ]
5224 : [      4.96618e-006 ]
5225 : [      4.96442e-006 ]
5226 : [      4.70824e-006 ]
5227 : [      4.82239e-006 ]
5228 : [      4.36283e-006 ]
5229 : [      4.65206e-006 ]
5230 : [      4.43498e-006 ]
5231 : [      4.75956e-006 ]
5232 : [      4.7592e-006  ]
5233 : [      4.81095e-006 ]
5234 : [      4.98372e-006 ]
5235 : [      4.93132e-006 ]
5236 : [      4.76974e-006 ]
5237 : [      4.88499e-006 ]
5238 : [      4.91303e-006 ]
5239 : [      4.48881e-006 ]
5240 : [      4.74576e-006 ]
5241 : [      4.78267e-006 ]
5242 : [      4.49464e-006 ]
5243 : [      4.75063e-006 ]
5244 : [      4.88164e-006 ]
5245 : [      5.06665e-006 ]
5246 : [      4.90337e-006 ]
5247 : [      5.05663e-006 ]
5248 : [      4.49701e-006 ]
5249 : [      4.52572e-006 ]
5250 : [      4.84026e-006 ]
5251 : [      4.45806e-006 ]
5252 : [      4.77919e-006 ]
5253 : [      4.54859e-006 ]
5254 : [      4.51621e-006 ]
5255 : [      4.87299e-006 ]
5256 : [      4.83299e-006 ]
5257 : [      4.65106e-006 ]
5258 : [ 5e-006            ]
5259 : [      4.3838e-006  ]
5260 : [      4.65573e-006 ]
5261 : [      4.83124e-006 ]
5262 : [      4.84176e-006 ]
5263 : [      4.93728e-006 ]
5264 : [      4.53929e-006 ]
5265 : [      4.79967e-006 ]
5266 : [      4.84831e-006 ]
5267 : [      4.95564e-006 ]
5268 : [      4.949e-006   ]
5269 : [      4.95793e-006 ]
5270 : [      4.6435e-006  ]
5271 : [      4.45791e-006 ]
5272 : [      4.64102e-006 ]
5273 : [      4.62133e-006 ]
5274 : [      4.72166e-006 ]
5275 : [      4.77953e-006 ]
5276 : [      4.79376e-006 ]
5277 : [      4.471e-006   ]
5278 : [      4.92732e-006 ]
5279 : [      4.86051e-006 ]
5280 : [      4.71689e-006 ]
5281 : [      4.49762e-006 ]
5282 : [      4.51458e-006 ]
5283 : [      4.82906e-006 ]
5284 : [      5.01919e-006 ]
5285 : [      4.97715e-006 ]
5286 : [      4.9534e-006  ]
5287 : [      4.95519e-006 ]
5288 : [      4.88553e-006 ]
5289 : [      4.88565e-006 ]
5290 : [      4.57239e-006 ]
5291 : [      4.83154e-006 ]
5292 : [      4.87285e-006 ]
5293 : [      4.65957e-006 ]
5294 : [      4.96712e-006 ]
5295 : [      4.93693e-006 ]
5296 : [      4.53376e-006 ]
5297 : [      4.7219e-006  ]
5298 : [      4.94643e-006 ]
5299 : [      4.42659e-006 ]
5300 : [      4.77551e-006 ]
5301 : [      4.64031e-006 ]
5302 : [      4.81719e-006 ]
5303 : [      4.99852e-006 ]
5304 : [      4.97978e-006 ]
5305 : [      4.96306e-006 ]
5306 : [      4.65121e-006 ]
5307 : [      4.48123e-006 ]
5308 : [      4.89685e-006 ]
5309 : [      4.99801e-006 ]
5310 : [      4.58616e-006 ]
5311 : [      4.8591e-006  ]
5312 : [      4.90667e-006 ]
5313 : [      4.45928e-006 ]
5314 : [      4.91843e-006 ]
5315 : [      4.97593e-006 ]
5316 : [      4.42656e-006 ]
5317 : [      4.83079e-006 ]
5318 : [      5.00652e-006 ]
5319 : [      4.83998e-006 ]
5320 : [      4.45572e-006 ]
5321 : [      4.6732e-006  ]
5322 : [      4.78332e-006 ]
5323 : [      5.05883e-006 ]
5324 : [      4.62769e-006 ]
5325 : [      4.99712e-006 ]
5326 : [      4.93597e-006 ]
5327 : [      4.68549e-006 ]
5328 : [      4.76713e-006 ]
5329 : [      4.43415e-006 ]
5330 : [      4.88397e-006 ]
5331 : [      4.65635e-006 ]
5332 : [      4.94884e-006 ]
5333 : [      4.48016e-006 ]
5334 : [      4.56337e-006 ]
5335 : [      4.68109e-006 ]
5336 : [      4.91536e-006 ]
5337 : [      5.02456e-006 ]
5338 : [      4.81947e-006 ]
5339 : [      4.67014e-006 ]
5340 : [      4.7037e-006  ]
5341 : [      4.81066e-006 ]
5342 : [      4.78188e-006 ]
5343 : [      4.63786e-006 ]
5344 : [      4.62368e-006 ]
5345 : [      4.98835e-006 ]
5346 : [      4.47482e-006 ]
5347 : [      4.44725e-006 ]
5348 : [      4.56946e-006 ]
5349 : [      4.67915e-006 ]
5350 : [      4.69342e-006 ]
5351 : [      4.80588e-006 ]
5352 : [      4.74303e-006 ]
5353 : [      5.02638e-006 ]
5354 : [      5.02808e-006 ]
5355 : [      4.78262e-006 ]
5356 : [      4.65606e-006 ]
5357 : [      5.0734e-006  ]
5358 : [      4.69572e-006 ]
5359 : [      4.53822e-006 ]
5360 : [      4.50246e-006 ]
5361 : [      4.48722e-006 ]
5362 : [      4.78645e-006 ]
5363 : [      4.84419e-006 ]
5364 : [      4.59717e-006 ]
5365 : [      4.93255e-006 ]
5366 : [      4.62534e-006 ]
5367 : [      4.79453e-006 ]
5368 : [      4.46862e-006 ]
5369 : [      4.5192e-006  ]
5370 : [      4.6065e-006  ]
5371 : [      4.73003e-006 ]
5372 : [      4.67041e-006 ]
5373 : [      4.95031e-006 ]
5374 : [      4.74085e-006 ]
5375 : [      4.55627e-006 ]
5376 : [      4.53061e-006 ]
5377 : [      4.92382e-006 ]
5378 : [      4.91407e-006 ]
5379 : [      5.06242e-006 ]
5380 : [      4.49408e-006 ]
5381 : [      4.85341e-006 ]
5382 : [      4.81557e-006 ]
5383 : [      4.50819e-006 ]
5384 : [      4.92181e-006 ]
5385 : [      4.76016e-006 ]
5386 : [      4.56894e-006 ]
5387 : [      5.01011e-006 ]
5388 : [      4.8191e-006  ]
5389 : [      4.62365e-006 ]
5390 : [      4.55369e-006 ]
5391 : [      4.48899e-006 ]
5392 : [      4.70196e-006 ]
5393 : [      4.69958e-006 ]
5394 : [      4.44977e-006 ]
5395 : [      4.50971e-006 ]
5396 : [      5.07287e-006 ]
5397 : [      5.06943e-006 ]
5398 : [      5.01685e-006 ]
5399 : [      4.70307e-006 ]
5400 : [      4.80788e-006 ]
5401 : [      4.7474e-006  ]
5402 : [      4.97987e-006 ]
5403 : [      5.03061e-006 ]
5404 : [      4.88616e-006 ]
5405 : [      4.57805e-006 ]
5406 : [      5.07021e-006 ]
5407 : [      4.69368e-006 ]
5408 : [      4.76516e-006 ]
5409 : [      4.61675e-006 ]
5410 : [      5.02234e-006 ]
5411 : [      4.87183e-006 ]
5412 : [      4.56347e-006 ]
5413 : [      4.67132e-006 ]
5414 : [      4.54553e-006 ]
5415 : [      4.96429e-006 ]
5416 : [      5.07124e-006 ]
5417 : [      4.7857e-006  ]
5418 : [      4.51098e-006 ]
5419 : [      4.94028e-006 ]
5420 : [      4.83371e-006 ]
5421 : [      4.96445e-006 ]
5422 : [      4.74148e-006 ]
5423 : [      4.59642e-006 ]
5424 : [      4.89204e-006 ]
5425 : [      4.97275e-006 ]
5426 : [      5.04789e-006 ]
5427 : [      4.79167e-006 ]
5428 : [      4.81809e-006 ]
5429 : [      4.95671e-006 ]
5430 : [      4.56134e-006 ]
5431 : [      4.71431e-006 ]
5432 : [      4.71152e-006 ]
5433 : [      4.68492e-006 ]
5434 : [      4.96741e-006 ]
5435 : [      4.51071e-006 ]
5436 : [      4.74981e-006 ]
5437 : [      4.8135e-006  ]
5438 : [      4.66746e-006 ]
5439 : [      4.73616e-006 ]
5440 : [      4.8697e-006  ]
5441 : [      4.42718e-006 ]
5442 : [      5.04488e-006 ]
5443 : [      5.04521e-006 ]
5444 : [      4.69907e-006 ]
5445 : [      4.9248e-006  ]
5446 : [      4.59699e-006 ]
5447 : [      4.57922e-006 ]
5448 : [      4.51736e-006 ]
5449 : [      4.681e-006   ]
5450 : [      4.68674e-006 ]
5451 : [      4.59657e-006 ]
5452 : [      4.48606e-006 ]
5453 : [      5.00404e-006 ]
5454 : [      4.92803e-006 ]
5455 : [      5.08208e-006 ]
5456 : [      4.82094e-006 ]
5457 : [      4.79872e-006 ]
5458 : [      4.75048e-006 ]
5459 : [      4.46692e-006 ]
5460 : [      4.88042e-006 ]
5461 : [      4.74586e-006 ]
5462 : [      4.86487e-006 ]
5463 : [      5.00995e-006 ]
5464 : [      4.84828e-006 ]
5465 : [      4.47201e-006 ]
5466 : [      4.92439e-006 ]
5467 : [      4.96623e-006 ]
5468 : [      5.02007e-006 ]
5469 : [      4.38601e-006 ]
5470 : [      4.79881e-006 ]
5471 : [      4.61984e-006 ]
5472 : [      4.73606e-006 ]
5473 : [      4.69801e-006 ]
5474 : [      4.45294e-006 ]
5475 : [      4.50946e-006 ]
5476 : [      4.87358e-006 ]
5477 : [      4.41524e-006 ]
5478 : [      4.82504e-006 ]
5479 : [      4.87283e-006 ]
5480 : [      4.92311e-006 ]
5481 : [      4.78307e-006 ]
5482 : [      4.84823e-006 ]
5483 : [      5.02439e-006 ]
5484 : [      5.02012e-006 ]
5485 : [      4.4671e-006  ]
5486 : [      4.89929e-006 ]
5487 : [      4.85531e-006 ]
5488 : [      4.43975e-006 ]
5489 : [      4.83347e-006 ]
5490 : [      4.39325e-006 ]
5491 : [      4.91705e-006 ]
5492 : [      4.97519e-006 ]
5493 : [      5.03954e-006 ]
5494 : [      4.47417e-006 ]
5495 : [      5.06663e-006 ]
5496 : [      4.90216e-006 ]
5497 : [      4.80466e-006 ]
5498 : [      4.4129e-006  ]
5499 : [      5.09489e-006 ]
5500 : [      4.45243e-006 ]
5501 : [      4.52145e-006 ]
5502 : [      4.52815e-006 ]
5503 : [      5.00533e-006 ]
5504 : [      4.90664e-006 ]
5505 : [      4.94247e-006 ]
5506 : [      4.41239e-006 ]
5507 : [      5.03283e-006 ]
5508 : [      4.57193e-006 ]
5509 : [      4.40535e-006 ]
5510 : [      4.88841e-006 ]
5511 : [      4.49039e-006 ]
5512 : [      4.86942e-006 ]
5513 : [      5.01088e-006 ]
5514 : [      4.81819e-006 ]
5515 : [      5.03833e-006 ]
5516 : [      4.62806e-006 ]
5517 : [      4.77532e-006 ]
5518 : [      4.47987e-006 ]
5519 : [      4.51124e-006 ]
5520 : [      4.9161e-006  ]
5521 : [      4.85028e-006 ]
5522 : [      4.93091e-006 ]
5523 : [      4.38822e-006 ]
5524 : [      4.58179e-006 ]
5525 : [      4.57697e-006 ]
5526 : [      4.67334e-006 ]
5527 : [      4.4806e-006  ]
5528 : [      4.78782e-006 ]
5529 : [      4.76214e-006 ]
5530 : [      4.88207e-006 ]
5531 : [      4.81302e-006 ]
5532 : [      4.59422e-006 ]
5533 : [      4.7932e-006  ]
5534 : [      4.58788e-006 ]
5535 : [      4.62839e-006 ]
5536 : [      4.47002e-006 ]
5537 : [      4.80928e-006 ]
5538 : [      4.89423e-006 ]
5539 : [      4.54017e-006 ]
5540 : [      4.66132e-006 ]
5541 : [      4.57414e-006 ]
5542 : [      4.38127e-006 ]
5543 : [      4.80583e-006 ]
5544 : [      4.67875e-006 ]
5545 : [      5.06328e-006 ]
5546 : [      4.78759e-006 ]
5547 : [      4.86657e-006 ]
5548 : [      4.60895e-006 ]
5549 : [      4.68741e-006 ]
5550 : [      4.59751e-006 ]
5551 : [      4.98887e-006 ]
5552 : [      4.63305e-006 ]
5553 : [      4.65535e-006 ]
5554 : [      4.79205e-006 ]
5555 : [      4.8547e-006  ]
5556 : [      4.98408e-006 ]
5557 : [      4.92514e-006 ]
5558 : [      4.73521e-006 ]
5559 : [      4.93302e-006 ]
5560 : [      4.74296e-006 ]
5561 : [      4.41382e-006 ]
5562 : [      4.77588e-006 ]
5563 : [      4.42931e-006 ]
5564 : [      4.8208e-006  ]
5565 : [      4.54621e-006 ]
5566 : [      4.69401e-006 ]
5567 : [      4.5876e-006  ]
5568 : [      4.7974e-006  ]
5569 : [      4.51778e-006 ]
5570 : [      4.68608e-006 ]
5571 : [      4.52291e-006 ]
5572 : [      4.73233e-006 ]
5573 : [      4.40736e-006 ]
5574 : [      4.72129e-006 ]
5575 : [      4.86357e-006 ]
5576 : [      4.91251e-006 ]
5577 : [      4.83701e-006 ]
5578 : [      4.67458e-006 ]
5579 : [      4.40446e-006 ]
5580 : [      4.61037e-006 ]
5581 : [      4.97597e-006 ]
5582 : [      4.90182e-006 ]
5583 : [      4.69834e-006 ]
5584 : [      5.00886e-006 ]
5585 : [      4.92163e-006 ]
5586 : [      4.71043e-006 ]
5587 : [      4.83116e-006 ]
5588 : [      5.01801e-006 ]
5589 : [      4.74618e-006 ]
5590 : [      4.4721e-006  ]
5591 : [      4.73525e-006 ]
5592 : [      4.57728e-006 ]
5593 : [      4.84349e-006 ]
5594 : [      5.04005e-006 ]
5595 : [      4.94653e-006 ]
5596 : [      4.84307e-006 ]
5597 : [      4.97686e-006 ]
5598 : [      4.67036e-006 ]
5599 : [      4.9436e-006  ]
5600 : [      4.56949e-006 ]
5601 : [      4.52991e-006 ]
5602 : [      4.85966e-006 ]
5603 : [      5.05321e-006 ]
5604 : [      4.48164e-006 ]
5605 : [      4.40808e-006 ]
5606 : [      5.03396e-006 ]
5607 : [      4.9265e-006  ]
5608 : [      4.8392e-006  ]
5609 : [      4.80076e-006 ]
5610 : [      5.0141e-006  ]
5611 : [      4.92408e-006 ]
5612 : [      4.60368e-006 ]
5613 : [      5.02421e-006 ]
5614 : [      4.4404e-006  ]
5615 : [      5.02569e-006 ]
5616 : [      4.96793e-006 ]
5617 : [      4.95361e-006 ]
5618 : [      4.62604e-006 ]
5619 : [      4.56029e-006 ]
5620 : [      4.59781e-006 ]
5621 : [      4.85747e-006 ]
5622 : [      4.70213e-006 ]
5623 : [      5.05098e-006 ]
5624 : [      5.04844e-006 ]
5625 : [      4.91504e-006 ]
5626 : [      4.53688e-006 ]
5627 : [      4.49139e-006 ]
5628 : [      5.02212e-006 ]
5629 : [      4.39889e-006 ]
5630 : [      4.96283e-006 ]
5631 : [      4.97195e-006 ]
5632 : [      4.48614e-006 ]
5633 : [      4.96265e-006 ]
5634 : [      4.46755e-006 ]
5635 : [      4.844e-006   ]
5636 : [      4.52656e-006 ]
5637 : [      4.45849e-006 ]
5638 : [      4.70951e-006 ]
5639 : [      4.54067e-006 ]
5640 : [      4.97634e-006 ]
5641 : [      4.75444e-006 ]
5642 : [      4.57858e-006 ]
5643 : [      4.73149e-006 ]
5644 : [      4.86299e-006 ]
5645 : [      4.92401e-006 ]
5646 : [      4.94587e-006 ]
5647 : [      4.677e-006   ]
5648 : [      4.86499e-006 ]
5649 : [      4.99092e-006 ]
5650 : [      4.71253e-006 ]
5651 : [      4.52352e-006 ]
5652 : [      4.50746e-006 ]
5653 : [      4.4717e-006  ]
5654 : [      4.88601e-006 ]
5655 : [      4.82958e-006 ]
5656 : [      5.05979e-006 ]
5657 : [      5.0246e-006  ]
5658 : [      4.94154e-006 ]
5659 : [      4.60731e-006 ]
5660 : [      4.6058e-006  ]
5661 : [      4.72472e-006 ]
5662 : [      4.49385e-006 ]
5663 : [      5.07476e-006 ]
5664 : [      4.74165e-006 ]
5665 : [      4.51605e-006 ]
5666 : [      4.51921e-006 ]
5667 : [      4.61802e-006 ]
5668 : [      4.79443e-006 ]
5669 : [      4.96037e-006 ]
5670 : [      4.46332e-006 ]
5671 : [      4.88586e-006 ]
5672 : [      4.42491e-006 ]
5673 : [      4.63126e-006 ]
5674 : [      4.93001e-006 ]
5675 : [      5.00674e-006 ]
5676 : [      4.50732e-006 ]
5677 : [      4.75641e-006 ]
5678 : [      4.73093e-006 ]
5679 : [      4.44587e-006 ]
5680 : [      4.83445e-006 ]
5681 : [      4.89981e-006 ]
5682 : [      4.5753e-006  ]
5683 : [      5.02735e-006 ]
5684 : [      4.83601e-006 ]
5685 : [      4.69792e-006 ]
5686 : [      4.70179e-006 ]
5687 : [      5.02343e-006 ]
5688 : [      4.6859e-006  ]
5689 : [      4.71712e-006 ]
5690 : [      4.55236e-006 ]
5691 : [      4.57145e-006 ]
5692 : [      4.52179e-006 ]
5693 : [      4.70218e-006 ]
5694 : [      4.85221e-006 ]
5695 : [      4.59469e-006 ]
5696 : [      4.64438e-006 ]
5697 : [      5.06388e-006 ]
5698 : [      5.02387e-006 ]
5699 : [      4.58373e-006 ]
5700 : [      4.63004e-006 ]
5701 : [      5.06009e-006 ]
5702 : [      4.81383e-006 ]
5703 : [      4.88657e-006 ]
5704 : [      4.47609e-006 ]
5705 : [      5.00975e-006 ]
5706 : [      4.77539e-006 ]
5707 : [      4.88504e-006 ]
5708 : [      4.82619e-006 ]
5709 : [      4.62738e-006 ]
5710 : [      4.79539e-006 ]
5711 : [      4.97761e-006 ]
5712 : [      4.68889e-006 ]
5713 : [      4.90406e-006 ]
5714 : [      4.68075e-006 ]
5715 : [      4.50216e-006 ]
5716 : [      5.07272e-006 ]
5717 : [      5.03467e-006 ]
5718 : [      4.56149e-006 ]
5719 : [      5.00732e-006 ]
5720 : [      4.89757e-006 ]
5721 : [      4.76687e-006 ]
5722 : [      5.05238e-006 ]
5723 : [      4.82172e-006 ]
5724 : [      4.63694e-006 ]
5725 : [      4.51144e-006 ]
5726 : [      4.9079e-006  ]
5727 : [      4.90365e-006 ]
5728 : [      4.65723e-006 ]
5729 : [      4.61808e-006 ]
5730 : [      4.72669e-006 ]
5731 : [      4.46456e-006 ]
5732 : [      4.9078e-006  ]
5733 : [      4.65461e-006 ]
5734 : [      4.79533e-006 ]
5735 : [      4.46436e-006 ]
5736 : [      5.00583e-006 ]
5737 : [      4.78798e-006 ]
5738 : [      4.6404e-006  ]
5739 : [      4.61113e-006 ]
5740 : [      5.09578e-006 ]
5741 : [      4.81381e-006 ]
5742 : [      4.74031e-006 ]
5743 : [      4.80462e-006 ]
5744 : [      4.89099e-006 ]
5745 : [      4.94095e-006 ]
5746 : [      4.84098e-006 ]
5747 : [      4.70463e-006 ]
5748 : [      4.96894e-006 ]
5749 : [      4.88367e-006 ]
5750 : [      4.81392e-006 ]
5751 : [      4.81408e-006 ]
5752 : [      4.80064e-006 ]
5753 : [      5.00588e-006 ]
5754 : [      4.93208e-006 ]
5755 : [      4.90684e-006 ]
5756 : [      5.02019e-006 ]
5757 : [      5.01785e-006 ]
5758 : [      4.9014e-006  ]
5759 : [      4.58652e-006 ]
5760 : [      4.82612e-006 ]
5761 : [      4.68215e-006 ]
5762 : [      4.48206e-006 ]
5763 : [      4.66062e-006 ]
5764 : [      4.89268e-006 ]
5765 : [      4.56587e-006 ]
5766 : [      4.7466e-006  ]
5767 : [      4.56717e-006 ]
5768 : [      4.42412e-006 ]
5769 : [      4.92691e-006 ]
5770 : [      4.86043e-006 ]
5771 : [      4.79119e-006 ]
5772 : [      4.64882e-006 ]
5773 : [      4.85861e-006 ]
5774 : [      4.77764e-006 ]
5775 : [      5.09479e-006 ]
5776 : [      4.85267e-006 ]
5777 : [      4.85453e-006 ]
5778 : [      4.9964e-006  ]
5779 : [      4.91287e-006 ]
5780 : [      4.86778e-006 ]
5781 : [      4.46605e-006 ]
5782 : [      4.93823e-006 ]
5783 : [      4.65286e-006 ]
5784 : [      4.97564e-006 ]
5785 : [      4.99091e-006 ]
5786 : [      4.53821e-006 ]
5787 : [      4.48872e-006 ]
5788 : [      4.92952e-006 ]
5789 : [      4.48663e-006 ]
5790 : [      4.4759e-006  ]
5791 : [      4.57863e-006 ]
5792 : [      4.90503e-006 ]
5793 : [      4.81788e-006 ]
5794 : [      4.95843e-006 ]
5795 : [      4.54962e-006 ]
5796 : [      4.71009e-006 ]
5797 : [      4.57102e-006 ]
5798 : [      4.55966e-006 ]
5799 : [      4.50347e-006 ]
5800 : [      4.66552e-006 ]
5801 : [      4.6824e-006  ]
5802 : [      4.94109e-006 ]
5803 : [      4.49865e-006 ]
5804 : [      4.89216e-006 ]
5805 : [      4.74535e-006 ]
5806 : [      4.42732e-006 ]
5807 : [      4.80286e-006 ]
5808 : [      4.84355e-006 ]
5809 : [      4.495e-006   ]
5810 : [      4.74583e-006 ]
5811 : [      4.69945e-006 ]
5812 : [      5.09541e-006 ]
5813 : [      4.55933e-006 ]
5814 : [      4.76693e-006 ]
5815 : [      4.50198e-006 ]
5816 : [      4.6787e-006  ]
5817 : [      4.65151e-006 ]
5818 : [      4.60314e-006 ]
5819 : [      4.99235e-006 ]
5820 : [      4.38208e-006 ]
5821 : [      4.90826e-006 ]
5822 : [      4.80159e-006 ]
5823 : [      4.7486e-006  ]
5824 : [      5.00257e-006 ]
5825 : [      4.92417e-006 ]
5826 : [      4.81337e-006 ]
5827 : [      5.03037e-006 ]
5828 : [      4.49862e-006 ]
5829 : [      4.42703e-006 ]
5830 : [      4.60256e-006 ]
5831 : [      4.56612e-006 ]
5832 : [      4.6475e-006  ]
5833 : [      4.58605e-006 ]
5834 : [      4.94453e-006 ]
5835 : [      4.5156e-006  ]
5836 : [      4.8536e-006  ]
5837 : [      4.54048e-006 ]
5838 : [      4.70436e-006 ]
5839 : [      4.82444e-006 ]
5840 : [      4.87431e-006 ]
5841 : [      4.90349e-006 ]
5842 : [      4.98662e-006 ]
5843 : [      4.67189e-006 ]
5844 : [      4.39724e-006 ]
5845 : [      5.0491e-006  ]
5846 : [      4.59694e-006 ]
5847 : [      4.79413e-006 ]
5848 : [      4.8724e-006  ]
5849 : [      4.53459e-006 ]
5850 : [      4.48119e-006 ]
5851 : [      4.78417e-006 ]
5852 : [      4.51216e-006 ]
5853 : [      4.4963e-006  ]
5854 : [      4.69567e-006 ]
5855 : [      4.81901e-006 ]
5856 : [      5.04257e-006 ]
5857 : [      4.77101e-006 ]
5858 : [      4.99891e-006 ]
5859 : [      5.08198e-006 ]
5860 : [      4.60296e-006 ]
5861 : [      4.58041e-006 ]
5862 : [      4.65315e-006 ]
5863 : [      4.98964e-006 ]
5864 : [      4.59378e-006 ]
5865 : [      4.88892e-006 ]
5866 : [      4.84594e-006 ]
5867 : [      4.56383e-006 ]
5868 : [      4.7323e-006  ]
5869 : [      4.44257e-006 ]
5870 : [      4.86206e-006 ]
5871 : [      4.9527e-006  ]
5872 : [      4.68495e-006 ]
5873 : [      4.83312e-006 ]
5874 : [      4.5281e-006  ]
5875 : [      4.78677e-006 ]
5876 : [      4.57073e-006 ]
5877 : [      4.67456e-006 ]
5878 : [      4.45694e-006 ]
5879 : [      4.87673e-006 ]
5880 : [      4.90345e-006 ]
5881 : [      4.57764e-006 ]
5882 : [      4.8484e-006  ]
5883 : [      4.94918e-006 ]
5884 : [      4.49723e-006 ]
5885 : [      4.50926e-006 ]
5886 : [      5.06499e-006 ]
5887 : [      4.47797e-006 ]
5888 : [      4.83129e-006 ]
5889 : [      4.9735e-006  ]
5890 : [      4.90034e-006 ]
5891 : [      4.65995e-006 ]
5892 : [      5.02116e-006 ]
5893 : [      4.49282e-006 ]
5894 : [      4.84608e-006 ]
5895 : [      4.51827e-006 ]
5896 : [      4.82203e-006 ]
5897 : [      4.9162e-006  ]
5898 : [      4.93392e-006 ]
5899 : [      5.00585e-006 ]
5900 : [      4.53446e-006 ]
5901 : [      4.53393e-006 ]
5902 : [      4.60494e-006 ]
5903 : [      4.8829e-006  ]
5904 : [      4.66159e-006 ]
5905 : [      4.44592e-006 ]
5906 : [      4.91122e-006 ]
5907 : [      5.02515e-006 ]
5908 : [      4.473e-006   ]
5909 : [      4.92807e-006 ]
5910 : [      4.66988e-006 ]
5911 : [      4.84584e-006 ]
5912 : [      4.5524e-006  ]
5913 : [      4.69464e-006 ]
5914 : [      4.50025e-006 ]
5915 : [      4.50684e-006 ]
5916 : [      4.7879e-006  ]
5917 : [      4.87624e-006 ]
5918 : [      4.66085e-006 ]
5919 : [      4.61519e-006 ]
5920 : [      4.84703e-006 ]
5921 : [      4.58184e-006 ]
5922 : [      4.56994e-006 ]
5923 : [      4.77545e-006 ]
5924 : [      5.03547e-006 ]
5925 : [      5.02664e-006 ]
5926 : [      4.57888e-006 ]
5927 : [      4.61537e-006 ]
5928 : [      4.80717e-006 ]
5929 : [      4.54799e-006 ]
5930 : [      4.54266e-006 ]
5931 : [      4.52149e-006 ]
5932 : [      4.71244e-006 ]
5933 : [      4.65737e-006 ]
5934 : [      4.69316e-006 ]
5935 : [      4.54214e-006 ]
5936 : [      4.77539e-006 ]
5937 : [      4.73216e-006 ]
5938 : [      4.48368e-006 ]
5939 : [      4.99462e-006 ]
5940 : [      4.66111e-006 ]
5941 : [      5.01738e-006 ]
5942 : [      4.62626e-006 ]
5943 : [      4.96974e-006 ]
5944 : [      4.90589e-006 ]
5945 : [      4.89641e-006 ]
5946 : [      4.87068e-006 ]
5947 : [      4.72694e-006 ]
5948 : [      4.871e-006   ]
5949 : [      4.63151e-006 ]
5950 : [      4.62247e-006 ]
5951 : [      5.06844e-006 ]
5952 : [      4.49343e-006 ]
5953 : [      4.58902e-006 ]
5954 : [      4.54612e-006 ]
5955 : [      4.81738e-006 ]
5956 : [      4.59198e-006 ]
5957 : [      4.49781e-006 ]
5958 : [      4.99473e-006 ]
5959 : [      4.51957e-006 ]
5960 : [      4.83112e-006 ]
5961 : [      4.87845e-006 ]
5962 : [      5.08714e-006 ]
5963 : [      4.56809e-006 ]
5964 : [      5.0627e-006  ]
5965 : [      5.01547e-006 ]
5966 : [      4.81777e-006 ]
5967 : [      4.53855e-006 ]
5968 : [      4.65223e-006 ]
5969 : [      4.52536e-006 ]
5970 : [      5.09645e-006 ]
5971 : [      4.94103e-006 ]
5972 : [      4.68333e-006 ]
5973 : [      4.82738e-006 ]
5974 : [      4.75067e-006 ]
5975 : [      4.80427e-006 ]
5976 : [      4.46884e-006 ]
5977 : [      4.88924e-006 ]
5978 : [      4.65817e-006 ]
5979 : [      4.84016e-006 ]
5980 : [      4.66916e-006 ]
5981 : [      5.03656e-006 ]
5982 : [      4.45399e-006 ]
5983 : [      4.75788e-006 ]
5984 : [      5.04571e-006 ]
5985 : [      4.57661e-006 ]
5986 : [      4.91109e-006 ]
5987 : [      4.64627e-006 ]
5988 : [      4.50359e-006 ]
5989 : [      4.96954e-006 ]
5990 : [      4.80732e-006 ]
5991 : [      4.95956e-006 ]
5992 : [      5.09064e-006 ]
5993 : [      5.07676e-006 ]
5994 : [      4.3928e-006  ]
5995 : [      4.81547e-006 ]
5996 : [      4.48789e-006 ]
5997 : [      4.63886e-006 ]
5998 : [      4.47019e-006 ]
5999 : [      4.5124e-006  ]
6000 : [      4.58704e-006 ]
6001 : [      5.02267e-006 ]
6002 : [      4.68578e-006 ]
6003 : [      4.48229e-006 ]
6004 : [      4.86713e-006 ]
6005 : [      4.93701e-006 ]
6006 : [      4.67232e-006 ]
6007 : [      4.66934e-006 ]
6008 : [      4.68149e-006 ]
6009 : [      4.56052e-006 ]
6010 : [      4.82841e-006 ]
6011 : [      4.46673e-006 ]
6012 : [      4.92215e-006 ]
6013 : [      4.52061e-006 ]
6014 : [      4.45817e-006 ]
6015 : [      4.58884e-006 ]
6016 : [      4.72746e-006 ]
6017 : [      4.74163e-006 ]
6018 : [      4.80566e-006 ]
6019 : [      4.98926e-006 ]
6020 : [      4.9933e-006  ]
6021 : [      4.85446e-006 ]
6022 : [      4.48436e-006 ]
6023 : [      4.61427e-006 ]
6024 : [      4.89952e-006 ]
6025 : [      4.66772e-006 ]
6026 : [      4.73029e-006 ]
6027 : [      4.65414e-006 ]
6028 : [      4.56504e-006 ]
6029 : [      4.61155e-006 ]
6030 : [      4.68203e-006 ]
6031 : [      4.8886e-006  ]
6032 : [      5.07972e-006 ]
6033 : [      4.91155e-006 ]
6034 : [      5.08066e-006 ]
6035 : [      4.59593e-006 ]
6036 : [      4.8281e-006  ]
6037 : [      4.55524e-006 ]
6038 : [      4.62742e-006 ]
6039 : [      4.5993e-006  ]
6040 : [      4.68771e-006 ]
6041 : [      4.35843e-006 ]
6042 : [      4.50141e-006 ]
6043 : [      4.81375e-006 ]
6044 : [      4.46858e-006 ]
6045 : [      4.71775e-006 ]
6046 : [      5.02064e-006 ]
6047 : [      4.50399e-006 ]
6048 : [      4.63829e-006 ]
6049 : [      4.89345e-006 ]
6050 : [      4.59182e-006 ]
6051 : [      4.62873e-006 ]
6052 : [      4.90724e-006 ]
6053 : [      4.43316e-006 ]
6054 : [      4.98703e-006 ]
6055 : [      4.81516e-006 ]
6056 : [      4.63493e-006 ]
6057 : [      4.73819e-006 ]
6058 : [      4.5591e-006  ]
6059 : [      4.59382e-006 ]
6060 : [      4.49418e-006 ]
6061 : [      4.8838e-006  ]
6062 : [      4.54719e-006 ]
6063 : [      4.69465e-006 ]
6064 : [      5.07041e-006 ]
6065 : [      4.70406e-006 ]
6066 : [      4.64526e-006 ]
6067 : [      4.68144e-006 ]
6068 : [      4.4017e-006  ]
6069 : [      4.7151e-006  ]
6070 : [      4.87263e-006 ]
6071 : [      4.62699e-006 ]
6072 : [      4.91613e-006 ]
6073 : [      4.50804e-006 ]
6074 : [      4.50942e-006 ]
6075 : [      4.70416e-006 ]
6076 : [      4.65097e-006 ]
6077 : [      4.62796e-006 ]
6078 : [      4.92282e-006 ]
6079 : [      4.82723e-006 ]
6080 : [      4.71748e-006 ]
6081 : [      4.50768e-006 ]
6082 : [      4.91083e-006 ]
6083 : [      4.87295e-006 ]
6084 : [      4.77736e-006 ]
6085 : [      4.70267e-006 ]
6086 : [      4.63167e-006 ]
6087 : [      5.06845e-006 ]
6088 : [      4.60735e-006 ]
6089 : [      4.74549e-006 ]
6090 : [      4.53179e-006 ]
6091 : [      4.53562e-006 ]
6092 : [      4.85344e-006 ]
6093 : [      4.4644e-006  ]
6094 : [      4.78609e-006 ]
6095 : [      4.87523e-006 ]
6096 : [      4.62734e-006 ]
6097 : [      4.48489e-006 ]
6098 : [      4.82188e-006 ]
6099 : [      4.5647e-006  ]
6100 : [      4.96484e-006 ]
6101 : [      4.46616e-006 ]
6102 : [      4.9475e-006  ]
6103 : [      4.96081e-006 ]
6104 : [      4.82165e-006 ]
6105 : [      4.96056e-006 ]
6106 : [      4.55278e-006 ]
6107 : [      4.99075e-006 ]
6108 : [      5.01077e-006 ]
6109 : [      4.82608e-006 ]
6110 : [      4.47616e-006 ]
6111 : [      5.03952e-006 ]
6112 : [      4.62548e-006 ]
6113 : [      4.90955e-006 ]
6114 : [      4.47917e-006 ]
6115 : [      4.79366e-006 ]
6116 : [      4.96078e-006 ]
6117 : [      4.46554e-006 ]
6118 : [      4.70173e-006 ]
6119 : [      5.03456e-006 ]
6120 : [      4.57372e-006 ]
6121 : [      4.88234e-006 ]
6122 : [      4.87572e-006 ]
6123 : [      5.00307e-006 ]
6124 : [      5.01775e-006 ]
6125 : [      4.6431e-006  ]
6126 : [      4.53234e-006 ]
6127 : [      4.55937e-006 ]
6128 : [      4.80055e-006 ]
6129 : [      4.90558e-006 ]
6130 : [      4.88597e-006 ]
6131 : [      4.81173e-006 ]
6132 : [      4.96325e-006 ]
6133 : [      4.65188e-006 ]
6134 : [      4.98876e-006 ]
6135 : [      5.00483e-006 ]
6136 : [      4.79723e-006 ]
6137 : [      5.0951e-006  ]
6138 : [      4.74236e-006 ]
6139 : [      4.84611e-006 ]
6140 : [      4.7081e-006  ]
6141 : [      4.85495e-006 ]
6142 : [      4.91313e-006 ]
6143 : [      5.01739e-006 ]
6144 : [      4.84902e-006 ]
6145 : [      4.50914e-006 ]
6146 : [      4.75917e-006 ]
6147 : [      4.47171e-006 ]
6148 : [      4.84245e-006 ]
6149 : [      5.03539e-006 ]
6150 : [      4.78594e-006 ]
6151 : [      4.933e-006   ]
6152 : [      4.84658e-006 ]
6153 : [      5.06108e-006 ]
6154 : [      4.9549e-006  ]
6155 : [      4.52071e-006 ]
6156 : [      4.93223e-006 ]
6157 : [      4.89367e-006 ]
6158 : [      4.99459e-006 ]
6159 : [      4.92893e-006 ]
6160 : [      5.04405e-006 ]
6161 : [      4.94258e-006 ]
6162 : [      4.71982e-006 ]
6163 : [      5.04358e-006 ]
6164 : [      4.72188e-006 ]
6165 : [      4.44584e-006 ]
6166 : [      4.84069e-006 ]
6167 : [      4.50045e-006 ]
6168 : [      4.68323e-006 ]
6169 : [      4.78881e-006 ]
6170 : [      4.72096e-006 ]
6171 : [      4.98623e-006 ]
6172 : [      4.84076e-006 ]
6173 : [      4.45759e-006 ]
6174 : [      4.50951e-006 ]
6175 : [      4.72877e-006 ]
6176 : [      5.01572e-006 ]
6177 : [      4.89218e-006 ]
6178 : [      4.87046e-006 ]
6179 : [      4.51393e-006 ]
6180 : [      4.46628e-006 ]
6181 : [      4.7183e-006  ]
6182 : [      4.70516e-006 ]
6183 : [      4.80991e-006 ]
6184 : [      4.71483e-006 ]
6185 : [      4.9056e-006  ]
6186 : [      4.65375e-006 ]
6187 : [      5.07233e-006 ]
6188 : [      4.51266e-006 ]
6189 : [      4.45876e-006 ]
6190 : [      4.99682e-006 ]
6191 : [      4.94999e-006 ]
6192 : [      4.49193e-006 ]
6193 : [      4.59528e-006 ]
6194 : [      5.01429e-006 ]
6195 : [      4.87148e-006 ]
6196 : [      5.00731e-006 ]
6197 : [      4.71444e-006 ]
6198 : [      4.84586e-006 ]
6199 : [      4.95569e-006 ]
6200 : [      4.77571e-006 ]
6201 : [      4.47046e-006 ]
6202 : [      5.08176e-006 ]
6203 : [      4.8508e-006  ]
6204 : [      4.90044e-006 ]
6205 : [      4.72814e-006 ]
6206 : [      4.87473e-006 ]
6207 : [      4.80813e-006 ]
6208 : [      4.92174e-006 ]
6209 : [      4.74213e-006 ]
6210 : [      4.96491e-006 ]
6211 : [      4.53891e-006 ]
6212 : [      4.61879e-006 ]
6213 : [      4.95515e-006 ]
6214 : [      4.43485e-006 ]
6215 : [      4.84139e-006 ]
6216 : [      4.67065e-006 ]
6217 : [      4.8136e-006  ]
6218 : [      4.47027e-006 ]
6219 : [      4.67018e-006 ]
6220 : [      4.57171e-006 ]
6221 : [      4.7074e-006  ]
6222 : [      5.05634e-006 ]
6223 : [      4.94679e-006 ]
6224 : [      4.64156e-006 ]
6225 : [      4.99215e-006 ]
6226 : [      4.81181e-006 ]
6227 : [      4.93909e-006 ]
6228 : [      4.91594e-006 ]
6229 : [      4.96052e-006 ]
6230 : [      4.7326e-006  ]
6231 : [      4.4898e-006  ]
6232 : [      4.75326e-006 ]
6233 : [      4.76211e-006 ]
6234 : [      4.6711e-006  ]
6235 : [      4.59392e-006 ]
6236 : [      4.89699e-006 ]
6237 : [      4.87977e-006 ]
6238 : [      4.59289e-006 ]
6239 : [      4.99146e-006 ]
6240 : [      4.62189e-006 ]
6241 : [      4.78794e-006 ]
6242 : [      4.96858e-006 ]
6243 : [      4.82629e-006 ]
6244 : [      4.8104e-006  ]
6245 : [      4.46952e-006 ]
6246 : [      4.89906e-006 ]
6247 : [      4.62289e-006 ]
6248 : [      5.04779e-006 ]
6249 : [      5.07019e-006 ]
6250 : [      4.89936e-006 ]
6251 : [      4.62839e-006 ]
6252 : [      4.82239e-006 ]
6253 : [      5.03329e-006 ]
6254 : [      4.56321e-006 ]
6255 : [      4.58909e-006 ]
6256 : [      4.64508e-006 ]
6257 : [      4.52003e-006 ]
6258 : [      5.06247e-006 ]
6259 : [      4.72742e-006 ]
6260 : [      4.46686e-006 ]
6261 : [      4.81472e-006 ]
6262 : [      4.44853e-006 ]
6263 : [      4.90985e-006 ]
6264 : [      4.47124e-006 ]
6265 : [      4.94591e-006 ]
6266 : [      4.54939e-006 ]
6267 : [      4.47899e-006 ]
6268 : [      4.69365e-006 ]
6269 : [      4.49649e-006 ]
6270 : [      4.54946e-006 ]
6271 : [      4.95624e-006 ]
6272 : [      4.81493e-006 ]
6273 : [      4.71864e-006 ]
6274 : [      4.90872e-006 ]
6275 : [      4.7612e-006  ]
6276 : [      4.90443e-006 ]
6277 : [      4.52843e-006 ]
6278 : [      5.02103e-006 ]
6279 : [      4.94615e-006 ]
6280 : [      4.84237e-006 ]
6281 : [      4.82391e-006 ]
6282 : [      4.59364e-006 ]
6283 : [      5.0253e-006  ]
6284 : [      4.4745e-006  ]
6285 : [      4.9839e-006  ]
6286 : [      4.95761e-006 ]
6287 : [      4.82208e-006 ]
6288 : [      4.49824e-006 ]
6289 : [      4.61546e-006 ]
6290 : [      4.5994e-006  ]
6291 : [      4.87332e-006 ]
6292 : [      4.58736e-006 ]
6293 : [      4.38883e-006 ]
6294 : [      4.85601e-006 ]
6295 : [      4.36125e-006 ]
6296 : [      4.93104e-006 ]
6297 : [      4.94155e-006 ]
6298 : [      4.55946e-006 ]
6299 : [      4.89061e-006 ]
6300 : [      5.01075e-006 ]
6301 : [      4.82408e-006 ]
6302 : [      4.40465e-006 ]
6303 : [      4.48294e-006 ]
6304 : [      4.69115e-006 ]
6305 : [      4.7344e-006  ]
6306 : [      4.65929e-006 ]
6307 : [      4.51352e-006 ]
6308 : [      4.87605e-006 ]
6309 : [      4.59275e-006 ]
6310 : [      4.7171e-006  ]
6311 : [      4.76621e-006 ]
6312 : [      4.47478e-006 ]
6313 : [      5.00451e-006 ]
6314 : [      4.77616e-006 ]
6315 : [      4.72858e-006 ]
6316 : [      4.46448e-006 ]
6317 : [      4.64279e-006 ]
6318 : [      4.89031e-006 ]
6319 : [      5.0416e-006  ]
6320 : [      4.73501e-006 ]
6321 : [      4.61385e-006 ]
6322 : [      4.52022e-006 ]
6323 : [      4.74327e-006 ]
6324 : [      5.03614e-006 ]
6325 : [      4.89133e-006 ]
6326 : [      4.76909e-006 ]
6327 : [      4.92124e-006 ]
6328 : [      4.97343e-006 ]
6329 : [      4.98878e-006 ]
6330 : [      4.44079e-006 ]
6331 : [      4.93181e-006 ]
6332 : [      4.93551e-006 ]
6333 : [      4.723e-006   ]
6334 : [      4.9978e-006  ]
6335 : [      4.42115e-006 ]
6336 : [      4.64375e-006 ]
6337 : [      4.56297e-006 ]
6338 : [      4.88106e-006 ]
6339 : [      4.8491e-006  ]
6340 : [      4.45475e-006 ]
6341 : [      4.71069e-006 ]
6342 : [      4.58377e-006 ]
6343 : [      4.94631e-006 ]
6344 : [      4.76755e-006 ]
6345 : [      4.61183e-006 ]
6346 : [      5.07068e-006 ]
6347 : [      4.42774e-006 ]
6348 : [      5.08455e-006 ]
6349 : [      4.66965e-006 ]
6350 : [      4.84153e-006 ]
6351 : [      4.70887e-006 ]
6352 : [      4.89313e-006 ]
6353 : [      4.79238e-006 ]
6354 : [      4.5575e-006  ]
6355 : [      4.92419e-006 ]
6356 : [      5.02798e-006 ]
6357 : [      5.07361e-006 ]
6358 : [      4.72842e-006 ]
6359 : [      4.66827e-006 ]
6360 : [      4.48886e-006 ]
6361 : [      4.76145e-006 ]
6362 : [      4.45942e-006 ]
6363 : [      4.70331e-006 ]
6364 : [      4.46994e-006 ]
6365 : [      4.63834e-006 ]
6366 : [      4.97847e-006 ]
6367 : [      4.51209e-006 ]
6368 : [      4.57622e-006 ]
6369 : [      4.52993e-006 ]
6370 : [      5.05216e-006 ]
6371 : [      4.52243e-006 ]
6372 : [      4.87165e-006 ]
6373 : [      4.76748e-006 ]
6374 : [      4.45205e-006 ]
6375 : [      4.96135e-006 ]
6376 : [      4.63544e-006 ]
6377 : [      4.84296e-006 ]
6378 : [      4.43879e-006 ]
6379 : [      4.43613e-006 ]
6380 : [      4.51988e-006 ]
6381 : [      4.64863e-006 ]
6382 : [      4.40256e-006 ]
6383 : [      4.6339e-006  ]
6384 : [      4.80338e-006 ]
6385 : [      4.96551e-006 ]
6386 : [      4.73199e-006 ]
6387 : [      4.73298e-006 ]
6388 : [      4.70896e-006 ]
6389 : [      4.56215e-006 ]
6390 : [      4.47755e-006 ]
6391 : [      4.85188e-006 ]
6392 : [      5.00176e-006 ]
6393 : [      4.84416e-006 ]
6394 : [      4.67492e-006 ]
6395 : [      5.08371e-006 ]
6396 : [      4.51141e-006 ]
6397 : [      4.89234e-006 ]
6398 : [      4.89992e-006 ]
6399 : [      4.9121e-006  ]
6400 : [      4.82115e-006 ]
6401 : [      4.7767e-006  ]
6402 : [      4.87168e-006 ]
6403 : [      4.80687e-006 ]
6404 : [      4.8359e-006  ]
6405 : [      4.81286e-006 ]
6406 : [      4.86145e-006 ]
6407 : [      4.51531e-006 ]
6408 : [      4.97377e-006 ]
6409 : [      4.63487e-006 ]
6410 : [      4.39907e-006 ]
6411 : [      4.95286e-006 ]
6412 : [      4.95312e-006 ]
6413 : [      5.00554e-006 ]
6414 : [      4.5279e-006  ]
6415 : [      4.76776e-006 ]
6416 : [      4.72894e-006 ]
6417 : [      4.77828e-006 ]
6418 : [      4.82929e-006 ]
6419 : [      4.46368e-006 ]
6420 : [      4.92873e-006 ]
6421 : [      4.83563e-006 ]
6422 : [      4.81323e-006 ]
6423 : [      4.69448e-006 ]
6424 : [      5.04927e-006 ]
6425 : [      4.65956e-006 ]
6426 : [      4.96542e-006 ]
6427 : [      5.02885e-006 ]
6428 : [      4.60971e-006 ]
6429 : [      4.69348e-006 ]
6430 : [      4.83075e-006 ]
6431 : [      4.96377e-006 ]
6432 : [      4.80323e-006 ]
6433 : [      4.72412e-006 ]
6434 : [      4.72589e-006 ]
6435 : [      4.50196e-006 ]
6436 : [      4.5871e-006  ]
6437 : [      4.79271e-006 ]
6438 : [      5.01835e-006 ]
6439 : [      4.55763e-006 ]
6440 : [      4.84529e-006 ]
6441 : [      4.60652e-006 ]
6442 : [      4.52813e-006 ]
6443 : [      5.04772e-006 ]
6444 : [      4.86808e-006 ]
6445 : [      4.70896e-006 ]
6446 : [      4.97106e-006 ]
6447 : [      4.81762e-006 ]
6448 : [      4.69725e-006 ]
6449 : [      4.73001e-006 ]
6450 : [      4.72329e-006 ]
6451 : [      4.72753e-006 ]
6452 : [      4.52893e-006 ]
6453 : [      4.49472e-006 ]
6454 : [      5.10438e-006 ]
6455 : [      4.90295e-006 ]
6456 : [      4.4599e-006  ]
6457 : [      4.77202e-006 ]
6458 : [      4.59624e-006 ]
6459 : [      4.54508e-006 ]
6460 : [      4.55932e-006 ]
6461 : [      4.91131e-006 ]
6462 : [      5.01001e-006 ]
6463 : [      4.85054e-006 ]
6464 : [      4.75974e-006 ]
6465 : [      4.57777e-006 ]
6466 : [      5.08531e-006 ]
6467 : [      4.60717e-006 ]
6468 : [      4.42682e-006 ]
6469 : [      4.8977e-006  ]
6470 : [      4.58962e-006 ]
6471 : [      4.57865e-006 ]
6472 : [      5.04882e-006 ]
6473 : [      4.49443e-006 ]
6474 : [      4.4695e-006  ]
6475 : [      4.98863e-006 ]
6476 : [      4.61701e-006 ]
6477 : [      4.90341e-006 ]
6478 : [      4.71942e-006 ]
6479 : [      4.92446e-006 ]
6480 : [      4.62927e-006 ]
6481 : [      4.66468e-006 ]
6482 : [      4.87632e-006 ]
6483 : [      4.867e-006   ]
6484 : [      4.61003e-006 ]
6485 : [      4.67932e-006 ]
6486 : [      4.57108e-006 ]
6487 : [      4.57622e-006 ]
6488 : [      4.79827e-006 ]
6489 : [      5.02174e-006 ]
6490 : [      5.08626e-006 ]
6491 : [      4.48888e-006 ]
6492 : [      4.49548e-006 ]
6493 : [      4.91095e-006 ]
6494 : [      5.0888e-006  ]
6495 : [      4.73857e-006 ]
6496 : [      4.71116e-006 ]
6497 : [      4.50979e-006 ]
6498 : [      4.92029e-006 ]
6499 : [      4.98621e-006 ]
6500 : [      4.82288e-006 ]
6501 : [      4.97274e-006 ]
6502 : [      4.9604e-006  ]
6503 : [      4.84044e-006 ]
6504 : [      4.97371e-006 ]
6505 : [      5.0527e-006  ]
6506 : [      4.66358e-006 ]
6507 : [      4.92938e-006 ]
6508 : [      4.76884e-006 ]
6509 : [      4.56647e-006 ]
6510 : [      5.02195e-006 ]
6511 : [      4.5495e-006  ]
6512 : [      4.68417e-006 ]
6513 : [      4.96339e-006 ]
6514 : [      4.9808e-006  ]
6515 : [      4.4295e-006  ]
6516 : [      4.45697e-006 ]
6517 : [      4.69373e-006 ]
6518 : [      4.83591e-006 ]
6519 : [      4.65645e-006 ]
6520 : [      4.7547e-006  ]
6521 : [      4.58359e-006 ]
6522 : [      4.84106e-006 ]
6523 : [      4.56494e-006 ]
6524 : [      5.02249e-006 ]
6525 : [      4.92366e-006 ]
6526 : [      4.55409e-006 ]
6527 : [      4.4998e-006  ]
6528 : [      4.77496e-006 ]
6529 : [      4.87801e-006 ]
6530 : [      4.58591e-006 ]
6531 : [      4.54803e-006 ]
6532 : [      5.05682e-006 ]
6533 : [      4.39111e-006 ]
6534 : [      4.45181e-006 ]
6535 : [      4.43707e-006 ]
6536 : [      4.45995e-006 ]
6537 : [      4.47954e-006 ]
6538 : [      4.82213e-006 ]
6539 : [      4.92252e-006 ]
6540 : [      4.77883e-006 ]
6541 : [      4.50286e-006 ]
6542 : [      4.86296e-006 ]
6543 : [      4.82374e-006 ]
6544 : [      4.72055e-006 ]
6545 : [      4.7592e-006  ]
6546 : [      4.58365e-006 ]
6547 : [      5.00573e-006 ]
6548 : [      4.97713e-006 ]
6549 : [      4.6079e-006  ]
6550 : [      4.58202e-006 ]
6551 : [      5.08024e-006 ]
6552 : [      5.08274e-006 ]
6553 : [      4.57222e-006 ]
6554 : [      4.98067e-006 ]
6555 : [      5.03522e-006 ]
6556 : [      4.72275e-006 ]
6557 : [      4.56457e-006 ]
6558 : [      4.84904e-006 ]
6559 : [      4.47007e-006 ]
6560 : [      4.51852e-006 ]
6561 : [      4.43e-006    ]
6562 : [      4.48305e-006 ]
6563 : [      4.40215e-006 ]
6564 : [      4.88004e-006 ]
6565 : [      4.73497e-006 ]
6566 : [      4.86443e-006 ]
6567 : [      4.5336e-006  ]
6568 : [      4.99697e-006 ]
6569 : [      4.59319e-006 ]
6570 : [      4.80123e-006 ]
6571 : [      4.55212e-006 ]
6572 : [      4.80237e-006 ]
6573 : [      5.03355e-006 ]
6574 : [      4.55788e-006 ]
6575 : [      4.8723e-006  ]
6576 : [      4.89339e-006 ]
6577 : [      5.00883e-006 ]
6578 : [      4.99687e-006 ]
6579 : [      4.62975e-006 ]
6580 : [      4.40956e-006 ]
6581 : [      4.65445e-006 ]
6582 : [      4.89591e-006 ]
6583 : [      4.94852e-006 ]
6584 : [      4.68379e-006 ]
6585 : [      4.84465e-006 ]
6586 : [      4.75885e-006 ]
6587 : [      4.67148e-006 ]
6588 : [      4.79187e-006 ]
6589 : [      4.84332e-006 ]
6590 : [      4.55754e-006 ]
6591 : [      4.68225e-006 ]
6592 : [      4.98529e-006 ]
6593 : [      4.5761e-006  ]
6594 : [      4.48783e-006 ]
6595 : [      4.57175e-006 ]
6596 : [      4.8052e-006  ]
6597 : [      4.90885e-006 ]
6598 : [      4.98061e-006 ]
6599 : [      4.97133e-006 ]
6600 : [      4.44386e-006 ]
6601 : [      4.68016e-006 ]
6602 : [      4.91043e-006 ]
6603 : [      4.9073e-006  ]
6604 : [      5.09636e-006 ]
6605 : [      4.66835e-006 ]
6606 : [      4.64377e-006 ]
6607 : [      4.8872e-006  ]
6608 : [      4.99502e-006 ]
6609 : [      5.02252e-006 ]
6610 : [      4.62325e-006 ]
6611 : [      4.53209e-006 ]
6612 : [      4.52848e-006 ]
6613 : [      4.98058e-006 ]
6614 : [      4.68647e-006 ]
6615 : [      4.74488e-006 ]
6616 : [      4.39516e-006 ]
6617 : [      4.50824e-006 ]
6618 : [      4.97712e-006 ]
6619 : [      4.49073e-006 ]
6620 : [      4.51826e-006 ]
6621 : [      4.63186e-006 ]
6622 : [      4.50998e-006 ]
6623 : [      4.93037e-006 ]
6624 : [      4.62368e-006 ]
6625 : [      4.96907e-006 ]
6626 : [      4.77883e-006 ]
6627 : [      4.94807e-006 ]
6628 : [      4.66252e-006 ]
6629 : [      4.74252e-006 ]
6630 : [      4.93539e-006 ]
6631 : [      4.68885e-006 ]
6632 : [      4.91781e-006 ]
6633 : [      4.49571e-006 ]
6634 : [      4.86876e-006 ]
6635 : [      4.95175e-006 ]
6636 : [      5.07425e-006 ]
6637 : [      4.43314e-006 ]
6638 : [      4.52897e-006 ]
6639 : [      4.80459e-006 ]
6640 : [      4.84193e-006 ]
6641 : [      4.74324e-006 ]
6642 : [      4.84815e-006 ]
6643 : [      4.5883e-006  ]
6644 : [      4.47903e-006 ]
6645 : [      4.74388e-006 ]
6646 : [      4.72113e-006 ]
6647 : [      4.42146e-006 ]
6648 : [      4.51447e-006 ]
6649 : [      4.55699e-006 ]
6650 : [      4.76646e-006 ]
6651 : [      4.97515e-006 ]
6652 : [      5.10561e-006 ]
6653 : [      4.61824e-006 ]
6654 : [      4.84881e-006 ]
6655 : [      5.01101e-006 ]
6656 : [      4.86304e-006 ]
6657 : [      4.48903e-006 ]
6658 : [      4.81704e-006 ]
6659 : [      4.85837e-006 ]
6660 : [      4.44368e-006 ]
6661 : [      4.93958e-006 ]
6662 : [      4.74329e-006 ]
6663 : [      4.90658e-006 ]
6664 : [      5.00035e-006 ]
6665 : [      4.80607e-006 ]
6666 : [      4.70996e-006 ]
6667 : [      4.66724e-006 ]
6668 : [      4.97712e-006 ]
6669 : [      4.4923e-006  ]
6670 : [      4.4996e-006  ]
6671 : [      4.67426e-006 ]
6672 : [      4.84413e-006 ]
6673 : [      4.77206e-006 ]
6674 : [      5.0955e-006  ]
6675 : [      4.68201e-006 ]
6676 : [      4.89732e-006 ]
6677 : [      4.76631e-006 ]
6678 : [      4.79204e-006 ]
6679 : [      4.88888e-006 ]
6680 : [      4.92699e-006 ]
6681 : [      4.98338e-006 ]
6682 : [      4.80287e-006 ]
6683 : [      4.64318e-006 ]
6684 : [      4.82096e-006 ]
6685 : [      4.69248e-006 ]
6686 : [      4.85165e-006 ]
6687 : [      4.48287e-006 ]
6688 : [      4.88527e-006 ]
6689 : [      4.45587e-006 ]
6690 : [      4.47553e-006 ]
6691 : [      4.87429e-006 ]
6692 : [      4.87164e-006 ]
6693 : [      4.55685e-006 ]
6694 : [      4.93239e-006 ]
6695 : [      4.46865e-006 ]
6696 : [      4.54835e-006 ]
6697 : [      4.8791e-006  ]
6698 : [      5.08193e-006 ]
6699 : [      4.86519e-006 ]
6700 : [      4.63621e-006 ]
6701 : [      4.99885e-006 ]
6702 : [      5.01253e-006 ]
6703 : [      5.00794e-006 ]
6704 : [      4.83467e-006 ]
6705 : [      4.69674e-006 ]
6706 : [      4.81965e-006 ]
6707 : [      4.95538e-006 ]
6708 : [      4.88094e-006 ]
6709 : [      5.00229e-006 ]
6710 : [      4.73691e-006 ]
6711 : [      4.54734e-006 ]
6712 : [      4.70484e-006 ]
6713 : [      4.63022e-006 ]
6714 : [      4.88187e-006 ]
6715 : [      4.85202e-006 ]
6716 : [      4.5008e-006  ]
6717 : [      5.04754e-006 ]
6718 : [      4.98366e-006 ]
6719 : [      4.82658e-006 ]
6720 : [      5.05884e-006 ]
6721 : [      4.46432e-006 ]
6722 : [      4.71876e-006 ]
6723 : [      4.93782e-006 ]
6724 : [      5.10024e-006 ]
6725 : [      4.84391e-006 ]
6726 : [      4.51428e-006 ]
6727 : [      4.71977e-006 ]
6728 : [      4.83957e-006 ]
6729 : [      4.66487e-006 ]
6730 : [      4.42694e-006 ]
6731 : [      4.71474e-006 ]
6732 : [      5.01803e-006 ]
6733 : [      4.45562e-006 ]
6734 : [      4.92936e-006 ]
6735 : [      5.01667e-006 ]
6736 : [      4.42706e-006 ]
6737 : [      4.72746e-006 ]
6738 : [      4.92731e-006 ]
6739 : [      4.58679e-006 ]
6740 : [      4.68699e-006 ]
6741 : [      4.44081e-006 ]
6742 : [      4.52817e-006 ]
6743 : [      4.66118e-006 ]
6744 : [      4.74496e-006 ]
6745 : [      4.62559e-006 ]
6746 : [      4.48843e-006 ]
6747 : [      4.55503e-006 ]
6748 : [      4.59817e-006 ]
6749 : [      4.95187e-006 ]
6750 : [      4.9571e-006  ]
6751 : [      4.66496e-006 ]
6752 : [      4.71555e-006 ]
6753 : [      4.74642e-006 ]
6754 : [      4.77093e-006 ]
6755 : [      4.58782e-006 ]
6756 : [      4.91328e-006 ]
6757 : [      4.75078e-006 ]
6758 : [      4.68299e-006 ]
6759 : [      4.84631e-006 ]
6760 : [      4.98644e-006 ]
6761 : [      4.53882e-006 ]
6762 : [      4.85722e-006 ]
6763 : [      4.76539e-006 ]
6764 : [      4.8277e-006  ]
6765 : [      4.8557e-006  ]
6766 : [      4.58666e-006 ]
6767 : [      4.81355e-006 ]
6768 : [      4.69561e-006 ]
6769 : [      4.87792e-006 ]
6770 : [      4.94124e-006 ]
6771 : [      4.65018e-006 ]
6772 : [      4.53082e-006 ]
6773 : [      4.45831e-006 ]
6774 : [      4.94712e-006 ]
6775 : [      5.04166e-006 ]
6776 : [      4.71031e-006 ]
6777 : [      4.61203e-006 ]
6778 : [      4.65842e-006 ]
6779 : [      4.82742e-006 ]
6780 : [      5.04179e-006 ]
6781 : [      4.46802e-006 ]
6782 : [      4.45604e-006 ]
6783 : [      4.70314e-006 ]
6784 : [      4.69752e-006 ]
6785 : [      4.9126e-006  ]
6786 : [      4.72607e-006 ]
6787 : [      5.02872e-006 ]
6788 : [      4.44216e-006 ]
6789 : [      5.00225e-006 ]
6790 : [      4.85117e-006 ]
6791 : [      4.98566e-006 ]
6792 : [      4.90803e-006 ]
6793 : [      4.50807e-006 ]
6794 : [      4.96561e-006 ]
6795 : [      4.57435e-006 ]
6796 : [      4.46873e-006 ]
6797 : [      5.04832e-006 ]
6798 : [      4.94556e-006 ]
6799 : [      4.73319e-006 ]
6800 : [      4.48398e-006 ]
6801 : [      4.47803e-006 ]
6802 : [      4.94919e-006 ]
6803 : [      4.45417e-006 ]
6804 : [      4.63767e-006 ]
6805 : [      4.73681e-006 ]
6806 : [      4.43027e-006 ]
6807 : [      4.429e-006   ]
6808 : [      4.78442e-006 ]
6809 : [      4.55744e-006 ]
6810 : [      4.68882e-006 ]
6811 : [      4.58402e-006 ]
6812 : [      4.49635e-006 ]
6813 : [      4.61556e-006 ]
6814 : [      4.59565e-006 ]
6815 : [      4.87295e-006 ]
6816 : [      4.57544e-006 ]
6817 : [      4.80389e-006 ]
6818 : [      4.54376e-006 ]
6819 : [      5.03442e-006 ]
6820 : [      4.47637e-006 ]
6821 : [      4.78831e-006 ]
6822 : [      4.56447e-006 ]
6823 : [      4.84704e-006 ]
6824 : [      4.51943e-006 ]
6825 : [      4.83595e-006 ]
6826 : [      4.57588e-006 ]
6827 : [      4.5048e-006  ]
6828 : [      4.8221e-006  ]
6829 : [      4.64005e-006 ]
6830 : [      4.49078e-006 ]
6831 : [      4.80019e-006 ]
6832 : [      4.58719e-006 ]
6833 : [      4.57634e-006 ]
6834 : [      5.00411e-006 ]
6835 : [      4.96845e-006 ]
6836 : [      4.68485e-006 ]
6837 : [      4.91493e-006 ]
6838 : [      4.56722e-006 ]
6839 : [      5.06786e-006 ]
6840 : [      4.55834e-006 ]
6841 : [      4.64406e-006 ]
6842 : [      4.87287e-006 ]
6843 : [      4.93574e-006 ]
6844 : [      4.90122e-006 ]
6845 : [      4.52922e-006 ]
6846 : [      4.72244e-006 ]
6847 : [      4.70228e-006 ]
6848 : [      5.02679e-006 ]
6849 : [      4.99939e-006 ]
6850 : [      4.56371e-006 ]
6851 : [      4.99328e-006 ]
6852 : [      4.8349e-006  ]
6853 : [      4.97229e-006 ]
6854 : [      4.53952e-006 ]
6855 : [      4.68296e-006 ]
6856 : [      4.70564e-006 ]
6857 : [      4.82493e-006 ]
6858 : [      4.85898e-006 ]
6859 : [      4.83284e-006 ]
6860 : [      4.52909e-006 ]
6861 : [      4.57849e-006 ]
6862 : [      4.86484e-006 ]
6863 : [      4.9945e-006  ]
6864 : [      4.52735e-006 ]
6865 : [      4.68709e-006 ]
6866 : [      4.88034e-006 ]
6867 : [      4.88251e-006 ]
6868 : [      4.79628e-006 ]
6869 : [      4.47254e-006 ]
6870 : [      5.02024e-006 ]
6871 : [      4.77356e-006 ]
6872 : [      4.9775e-006  ]
6873 : [      4.43814e-006 ]
6874 : [      4.45223e-006 ]
6875 : [      4.46892e-006 ]
6876 : [      4.73417e-006 ]
6877 : [      4.54171e-006 ]
6878 : [      5.07554e-006 ]
6879 : [      4.58472e-006 ]
6880 : [      4.99887e-006 ]
6881 : [      4.78547e-006 ]
6882 : [      4.56169e-006 ]
6883 : [      4.54061e-006 ]
6884 : [      4.95427e-006 ]
6885 : [      4.40514e-006 ]
6886 : [      5.02176e-006 ]
6887 : [      4.59017e-006 ]
6888 : [      4.78194e-006 ]
6889 : [      4.59606e-006 ]
6890 : [      4.45722e-006 ]
6891 : [      4.58879e-006 ]
6892 : [      4.58223e-006 ]
6893 : [      4.7326e-006  ]
6894 : [      4.69986e-006 ]
6895 : [      4.77206e-006 ]
6896 : [      5.06045e-006 ]
6897 : [      4.53765e-006 ]
6898 : [      4.9439e-006  ]
6899 : [      4.65769e-006 ]
6900 : [      4.85904e-006 ]
6901 : [      4.85452e-006 ]
6902 : [      4.83222e-006 ]
6903 : [      4.77451e-006 ]
6904 : [      4.66882e-006 ]
6905 : [      4.39069e-006 ]
6906 : [      4.85831e-006 ]
6907 : [      4.89492e-006 ]
6908 : [      4.79982e-006 ]
6909 : [      4.52361e-006 ]
6910 : [      4.5788e-006  ]
6911 : [      4.41616e-006 ]
6912 : [      4.69874e-006 ]
6913 : [      4.99524e-006 ]
6914 : [      4.60473e-006 ]
6915 : [      4.89799e-006 ]
6916 : [      4.89672e-006 ]
6917 : [      4.86943e-006 ]
6918 : [      5.00528e-006 ]
6919 : [      4.50955e-006 ]
6920 : [      4.84902e-006 ]
6921 : [      4.71052e-006 ]
6922 : [      4.7202e-006  ]
6923 : [      4.44511e-006 ]
6924 : [      4.44969e-006 ]
6925 : [      4.59224e-006 ]
6926 : [      4.57133e-006 ]
6927 : [      4.41594e-006 ]
6928 : [      4.81454e-006 ]
6929 : [      4.56297e-006 ]
6930 : [      4.50641e-006 ]
6931 : [      4.80773e-006 ]
6932 : [      5.00879e-006 ]
6933 : [      4.72644e-006 ]
6934 : [      4.88742e-006 ]
6935 : [      4.71022e-006 ]
6936 : [      4.85273e-006 ]
6937 : [      4.76918e-006 ]
6938 : [      5.03509e-006 ]
6939 : [      4.96675e-006 ]
6940 : [      4.94348e-006 ]
6941 : [      4.86171e-006 ]
6942 : [      4.90806e-006 ]
6943 : [      4.82724e-006 ]
6944 : [      4.47623e-006 ]
6945 : [      4.88421e-006 ]
6946 : [      4.9024e-006  ]
6947 : [      4.52875e-006 ]
6948 : [      4.73957e-006 ]
6949 : [      4.58143e-006 ]
6950 : [      4.82471e-006 ]
6951 : [      4.53416e-006 ]
6952 : [      4.83024e-006 ]
6953 : [      4.97517e-006 ]
6954 : [      4.85246e-006 ]
6955 : [      4.99715e-006 ]
6956 : [      4.72255e-006 ]
6957 : [      5.029e-006   ]
6958 : [      4.58517e-006 ]
6959 : [      4.87966e-006 ]
6960 : [      4.41993e-006 ]
6961 : [      4.55118e-006 ]
6962 : [      4.529e-006   ]
6963 : [      4.92432e-006 ]
6964 : [      4.90444e-006 ]
6965 : [      4.97702e-006 ]
6966 : [      5.09898e-006 ]
6967 : [      4.96945e-006 ]
6968 : [      4.45795e-006 ]
6969 : [      4.51793e-006 ]
6970 : [      4.99052e-006 ]
6971 : [      4.78977e-006 ]
6972 : [      4.48618e-006 ]
6973 : [      4.75812e-006 ]
6974 : [      4.48627e-006 ]
6975 : [      4.65244e-006 ]
6976 : [      4.64227e-006 ]
6977 : [      4.64385e-006 ]
6978 : [      5.03189e-006 ]
6979 : [      4.54676e-006 ]
6980 : [      4.48906e-006 ]
6981 : [      4.67767e-006 ]
6982 : [      4.89858e-006 ]
6983 : [      4.71411e-006 ]
6984 : [      5.00214e-006 ]
6985 : [      5.05527e-006 ]
6986 : [      4.46929e-006 ]
6987 : [      4.60207e-006 ]
6988 : [      4.37923e-006 ]
6989 : [      4.79137e-006 ]
6990 : [      4.57698e-006 ]
6991 : [      5.01576e-006 ]
6992 : [      4.99832e-006 ]
6993 : [      4.74441e-006 ]
6994 : [      4.5827e-006  ]
6995 : [      4.4904e-006  ]
6996 : [      4.74253e-006 ]
6997 : [      4.88147e-006 ]
6998 : [      4.98424e-006 ]
6999 : [      4.5273e-006  ]
7000 : [      4.56176e-006 ]
7001 : [      4.75319e-006 ]
7002 : [      4.86295e-006 ]
7003 : [      4.36407e-006 ]
7004 : [      4.91019e-006 ]
7005 : [      4.49609e-006 ]
7006 : [      4.84102e-006 ]
7007 : [      4.53579e-006 ]
7008 : [      4.99435e-006 ]
7009 : [      4.49362e-006 ]
7010 : [      4.72126e-006 ]
7011 : [      4.47999e-006 ]
7012 : [      4.58201e-006 ]
7013 : [      4.80181e-006 ]
7014 : [      4.80253e-006 ]
7015 : [      4.96498e-006 ]
7016 : [      4.51765e-006 ]
7017 : [      4.46517e-006 ]
7018 : [      4.74443e-006 ]
7019 : [      4.70073e-006 ]
7020 : [      4.73153e-006 ]
7021 : [      4.59799e-006 ]
7022 : [      4.71813e-006 ]
7023 : [      4.55326e-006 ]
7024 : [      4.95267e-006 ]
7025 : [      4.55773e-006 ]
7026 : [      4.9784e-006  ]
7027 : [      4.84296e-006 ]
7028 : [      4.49067e-006 ]
7029 : [      5.01593e-006 ]
7030 : [      4.94807e-006 ]
7031 : [      4.97707e-006 ]
7032 : [      5.04405e-006 ]
7033 : [      4.74154e-006 ]
7034 : [      4.63445e-006 ]
7035 : [      4.84209e-006 ]
7036 : [      4.6828e-006  ]
7037 : [      4.90502e-006 ]
7038 : [      4.57345e-006 ]
7039 : [      4.69973e-006 ]
7040 : [      4.39139e-006 ]
7041 : [      4.66583e-006 ]
7042 : [      4.87291e-006 ]
7043 : [      4.74852e-006 ]
7044 : [      4.70257e-006 ]
7045 : [      4.45991e-006 ]
7046 : [      4.7878e-006  ]
7047 : [      4.85932e-006 ]
7048 : [      4.4791e-006  ]
7049 : [      4.39078e-006 ]
7050 : [      4.51121e-006 ]
7051 : [      4.78532e-006 ]
7052 : [      5.03251e-006 ]
7053 : [      4.37666e-006 ]
7054 : [      4.65176e-006 ]
7055 : [      4.96912e-006 ]
7056 : [      4.93558e-006 ]
7057 : [      4.49795e-006 ]
7058 : [      4.62266e-006 ]
7059 : [      4.80849e-006 ]
7060 : [      4.85982e-006 ]
7061 : [      4.68378e-006 ]
7062 : [      4.54282e-006 ]
7063 : [      4.78826e-006 ]
7064 : [      4.94658e-006 ]
7065 : [      4.5613e-006  ]
7066 : [      4.89156e-006 ]
7067 : [      4.82927e-006 ]
7068 : [      4.59771e-006 ]
7069 : [      4.90672e-006 ]
7070 : [      4.58436e-006 ]
7071 : [      4.46859e-006 ]
7072 : [      4.71239e-006 ]
7073 : [      4.75458e-006 ]
7074 : [      5.01313e-006 ]
7075 : [      4.40212e-006 ]
7076 : [      4.87397e-006 ]
7077 : [      4.75538e-006 ]
7078 : [      4.7084e-006  ]
7079 : [      4.74004e-006 ]
7080 : [      4.61543e-006 ]
7081 : [      4.74293e-006 ]
7082 : [      4.45799e-006 ]
7083 : [      4.78906e-006 ]
7084 : [      4.97438e-006 ]
7085 : [      4.85527e-006 ]
7086 : [      4.8949e-006  ]
7087 : [      4.62417e-006 ]
7088 : [      4.55848e-006 ]
7089 : [      4.68284e-006 ]
7090 : [      4.41556e-006 ]
7091 : [      4.62417e-006 ]
7092 : [      4.83443e-006 ]
7093 : [      4.87711e-006 ]
7094 : [      5.0706e-006  ]
7095 : [      4.67592e-006 ]
7096 : [      4.99514e-006 ]
7097 : [      4.6892e-006  ]
7098 : [      4.78678e-006 ]
7099 : [      4.96711e-006 ]
7100 : [      5.01147e-006 ]
7101 : [      4.43826e-006 ]
7102 : [      4.95086e-006 ]
7103 : [      4.58152e-006 ]
7104 : [      4.55006e-006 ]
7105 : [      4.59767e-006 ]
7106 : [      4.56012e-006 ]
7107 : [      4.98295e-006 ]
7108 : [      4.57055e-006 ]
7109 : [      4.92426e-006 ]
7110 : [      5.01655e-006 ]
7111 : [      4.96127e-006 ]
7112 : [      4.73055e-006 ]
7113 : [      4.51754e-006 ]
7114 : [      4.61083e-006 ]
7115 : [      4.66228e-006 ]
7116 : [      4.97235e-006 ]
7117 : [      4.99916e-006 ]
7118 : [      4.37323e-006 ]
7119 : [      4.6388e-006  ]
7120 : [      4.54249e-006 ]
7121 : [      4.85962e-006 ]
7122 : [      4.49131e-006 ]
7123 : [      4.60851e-006 ]
7124 : [      4.46965e-006 ]
7125 : [      4.93123e-006 ]
7126 : [      4.57511e-006 ]
7127 : [      4.47052e-006 ]
7128 : [      4.37397e-006 ]
7129 : [      4.51634e-006 ]
7130 : [      4.79294e-006 ]
7131 : [      4.85966e-006 ]
7132 : [      4.67049e-006 ]
7133 : [      5.08026e-006 ]
7134 : [      4.82832e-006 ]
7135 : [      4.99605e-006 ]
7136 : [      4.79528e-006 ]
7137 : [      4.82202e-006 ]
7138 : [      4.72028e-006 ]
7139 : [      4.66476e-006 ]
7140 : [      5.10109e-006 ]
7141 : [      4.88758e-006 ]
7142 : [      5.06263e-006 ]
7143 : [      5.07634e-006 ]
7144 : [      4.61309e-006 ]
7145 : [      4.67766e-006 ]
7146 : [      4.46947e-006 ]
7147 : [      4.80051e-006 ]
7148 : [      4.72262e-006 ]
7149 : [      4.76828e-006 ]
7150 : [      4.53727e-006 ]
7151 : [      5.0627e-006  ]
7152 : [      4.58781e-006 ]
7153 : [      4.54498e-006 ]
7154 : [      4.59438e-006 ]
7155 : [      4.84881e-006 ]
7156 : [      4.68918e-006 ]
7157 : [      4.59589e-006 ]
7158 : [      4.86114e-006 ]
7159 : [      4.66668e-006 ]
7160 : [      4.49019e-006 ]
7161 : [      4.45638e-006 ]
7162 : [      4.55794e-006 ]
7163 : [      4.74638e-006 ]
7164 : [      4.43815e-006 ]
7165 : [      4.67457e-006 ]
7166 : [      4.61089e-006 ]
7167 : [      5.00375e-006 ]
7168 : [      4.48617e-006 ]
7169 : [      4.49356e-006 ]
7170 : [      4.57386e-006 ]
7171 : [      4.77471e-006 ]
7172 : [      4.56919e-006 ]
7173 : [      4.88483e-006 ]
7174 : [      4.72997e-006 ]
7175 : [      4.50797e-006 ]
7176 : [      4.92396e-006 ]
7177 : [      4.54952e-006 ]
7178 : [      4.60639e-006 ]
7179 : [      4.68862e-006 ]
7180 : [      4.85266e-006 ]
7181 : [      4.96993e-006 ]
7182 : [      5.04065e-006 ]
7183 : [      4.81879e-006 ]
7184 : [      4.55165e-006 ]
7185 : [      4.84991e-006 ]
7186 : [      4.51821e-006 ]
7187 : [      4.89638e-006 ]
7188 : [      4.87216e-006 ]
7189 : [      4.69943e-006 ]
7190 : [      4.70972e-006 ]
7191 : [      4.51312e-006 ]
7192 : [      4.91636e-006 ]
7193 : [      4.92307e-006 ]
7194 : [      4.95287e-006 ]
7195 : [      4.77999e-006 ]
7196 : [      4.38144e-006 ]
7197 : [      4.93358e-006 ]
7198 : [      4.89285e-006 ]
7199 : [      4.91729e-006 ]
7200 : [      4.91589e-006 ]
7201 : [      4.87452e-006 ]
7202 : [      5.08604e-006 ]
7203 : [      4.85995e-006 ]
7204 : [      4.46998e-006 ]
7205 : [      4.65253e-006 ]
7206 : [      4.6922e-006  ]
7207 : [      4.91974e-006 ]
7208 : [      4.91177e-006 ]
7209 : [      5.05928e-006 ]
7210 : [      4.82038e-006 ]
7211 : [      4.91764e-006 ]
7212 : [      4.7013e-006  ]
7213 : [      4.74647e-006 ]
7214 : [      4.96378e-006 ]
7215 : [      4.96005e-006 ]
7216 : [      4.47771e-006 ]
7217 : [      4.53934e-006 ]
7218 : [      4.77223e-006 ]
7219 : [      4.79977e-006 ]
7220 : [      4.66614e-006 ]
7221 : [      4.67852e-006 ]
7222 : [      4.60389e-006 ]
7223 : [      4.49115e-006 ]
7224 : [      4.46589e-006 ]
7225 : [      4.45215e-006 ]
7226 : [      4.94464e-006 ]
7227 : [      4.82101e-006 ]
7228 : [      4.82355e-006 ]
7229 : [      4.88364e-006 ]
7230 : [      4.49151e-006 ]
7231 : [      4.93848e-006 ]
7232 : [      4.68368e-006 ]
7233 : [      4.40928e-006 ]
7234 : [      4.4143e-006  ]
7235 : [      4.96507e-006 ]
7236 : [      4.84881e-006 ]
7237 : [      4.3871e-006  ]
7238 : [      4.78516e-006 ]
7239 : [      5.10213e-006 ]
7240 : [      4.61272e-006 ]
7241 : [      4.95598e-006 ]
7242 : [      4.8611e-006  ]
7243 : [      4.75976e-006 ]
7244 : [      4.70179e-006 ]
7245 : [      5.05727e-006 ]
7246 : [      4.81525e-006 ]
7247 : [      4.56288e-006 ]
7248 : [      4.78512e-006 ]
7249 : [      4.41457e-006 ]
7250 : [      4.7968e-006  ]
7251 : [      4.96429e-006 ]
7252 : [      4.74824e-006 ]
7253 : [      4.90722e-006 ]
7254 : [      4.81214e-006 ]
7255 : [      4.77554e-006 ]
7256 : [      5.07045e-006 ]
7257 : [      4.90543e-006 ]
7258 : [      4.98766e-006 ]
7259 : [      5.06972e-006 ]
7260 : [      4.96781e-006 ]
7261 : [      5.01663e-006 ]
7262 : [      4.52815e-006 ]
7263 : [      4.40868e-006 ]
7264 : [      5.04023e-006 ]
7265 : [      4.57724e-006 ]
7266 : [      4.90206e-006 ]
7267 : [      4.48627e-006 ]
7268 : [      4.80585e-006 ]
7269 : [      4.48301e-006 ]
7270 : [      4.85033e-006 ]
7271 : [      5.05648e-006 ]
7272 : [      4.50015e-006 ]
7273 : [      4.49342e-006 ]
7274 : [      5.00208e-006 ]
7275 : [      4.59437e-006 ]
7276 : [      4.95095e-006 ]
7277 : [      4.68181e-006 ]
7278 : [      4.61469e-006 ]
7279 : [      4.59385e-006 ]
7280 : [      4.82953e-006 ]
7281 : [      4.60296e-006 ]
7282 : [      5.03839e-006 ]
7283 : [      4.80549e-006 ]
7284 : [      4.94035e-006 ]
7285 : [      4.92453e-006 ]
7286 : [      4.74601e-006 ]
7287 : [      4.88933e-006 ]
7288 : [      4.52798e-006 ]
7289 : [      4.80996e-006 ]
7290 : [      4.71139e-006 ]
7291 : [      4.58936e-006 ]
7292 : [      4.98758e-006 ]
7293 : [      4.63247e-006 ]
7294 : [      4.94559e-006 ]
7295 : [      4.79572e-006 ]
7296 : [      4.70101e-006 ]
7297 : [      4.79755e-006 ]
7298 : [      4.91923e-006 ]
7299 : [      5.00566e-006 ]
7300 : [      4.79449e-006 ]
7301 : [      4.58945e-006 ]
7302 : [      4.8814e-006  ]
7303 : [      4.45511e-006 ]
7304 : [      4.78006e-006 ]
7305 : [      4.85158e-006 ]
7306 : [      5.10102e-006 ]
7307 : [      4.60491e-006 ]
7308 : [      4.6109e-006  ]
7309 : [      4.47904e-006 ]
7310 : [      4.95239e-006 ]
7311 : [      4.99521e-006 ]
7312 : [      4.59527e-006 ]
7313 : [      4.68983e-006 ]
7314 : [      4.52649e-006 ]
7315 : [      4.66713e-006 ]
7316 : [      5.01243e-006 ]
7317 : [      4.52743e-006 ]
7318 : [      4.83988e-006 ]
7319 : [      4.86553e-006 ]
7320 : [      4.81661e-006 ]
7321 : [      4.81853e-006 ]
7322 : [      4.70742e-006 ]
7323 : [      4.83208e-006 ]
7324 : [      5.06736e-006 ]
7325 : [      4.90678e-006 ]
7326 : [      5.00536e-006 ]
7327 : [      5.03548e-006 ]
7328 : [      4.68582e-006 ]
7329 : [      4.80201e-006 ]
7330 : [      4.99475e-006 ]
7331 : [      4.65584e-006 ]
7332 : [      4.79012e-006 ]
7333 : [      4.71188e-006 ]
7334 : [      4.68854e-006 ]
7335 : [      4.96907e-006 ]
7336 : [      5.01931e-006 ]
7337 : [      4.77941e-006 ]
7338 : [      4.56391e-006 ]
7339 : [      4.88954e-006 ]
7340 : [      4.97802e-006 ]
7341 : [      4.55853e-006 ]
7342 : [      4.94413e-006 ]
7343 : [      4.87111e-006 ]
7344 : [      4.51541e-006 ]
7345 : [      4.78949e-006 ]
7346 : [      4.52903e-006 ]
7347 : [      4.86607e-006 ]
7348 : [      4.48664e-006 ]
7349 : [      4.77203e-006 ]
7350 : [      4.45983e-006 ]
7351 : [      4.83828e-006 ]
7352 : [      5.0754e-006  ]
7353 : [      4.79746e-006 ]
7354 : [      5.04776e-006 ]
7355 : [      4.83103e-006 ]
7356 : [      4.5362e-006  ]
7357 : [      4.52423e-006 ]
7358 : [      4.50627e-006 ]
7359 : [      4.49048e-006 ]
7360 : [      4.77164e-006 ]
7361 : [      4.48206e-006 ]
7362 : [      4.57714e-006 ]
7363 : [      4.48039e-006 ]
7364 : [      4.44446e-006 ]
7365 : [      4.48267e-006 ]
7366 : [      5.03076e-006 ]
7367 : [      4.70151e-006 ]
7368 : [      5.03057e-006 ]
7369 : [      4.9266e-006  ]
7370 : [      4.96813e-006 ]
7371 : [      4.40968e-006 ]
7372 : [      4.69174e-006 ]
7373 : [      4.38497e-006 ]
7374 : [      4.65435e-006 ]
7375 : [      4.65683e-006 ]
7376 : [      4.80667e-006 ]
7377 : [      4.82351e-006 ]
7378 : [      4.99676e-006 ]
7379 : [      4.36732e-006 ]
7380 : [      4.52796e-006 ]
7381 : [      5.05505e-006 ]
7382 : [      5.00807e-006 ]
7383 : [      4.97685e-006 ]
7384 : [      4.92297e-006 ]
7385 : [      4.60225e-006 ]
7386 : [      4.84197e-006 ]
7387 : [      5.06537e-006 ]
7388 : [      4.58558e-006 ]
7389 : [      4.6738e-006  ]
7390 : [      4.98866e-006 ]
7391 : [      4.75326e-006 ]
7392 : [      4.51432e-006 ]
7393 : [      4.38243e-006 ]
7394 : [      5.10705e-006 ]
7395 : [      4.64463e-006 ]
7396 : [      4.95415e-006 ]
7397 : [      4.81052e-006 ]
7398 : [      4.7814e-006  ]
7399 : [      4.91144e-006 ]
7400 : [      4.38217e-006 ]
7401 : [      4.56889e-006 ]
7402 : [      4.66532e-006 ]
7403 : [      4.48697e-006 ]
7404 : [      4.63147e-006 ]
7405 : [      4.78022e-006 ]
7406 : [      4.73473e-006 ]
7407 : [      4.80643e-006 ]
7408 : [      4.76222e-006 ]
7409 : [      4.79788e-006 ]
7410 : [      4.83316e-006 ]
7411 : [      4.95971e-006 ]
7412 : [      4.64249e-006 ]
7413 : [      4.51014e-006 ]
7414 : [      4.56926e-006 ]
7415 : [      5.09979e-006 ]
7416 : [      4.80693e-006 ]
7417 : [      4.73913e-006 ]
7418 : [      4.80721e-006 ]
7419 : [      4.5255e-006  ]
7420 : [      4.91004e-006 ]
7421 : [      4.40546e-006 ]
7422 : [      4.55945e-006 ]
7423 : [      4.53742e-006 ]
7424 : [      4.80235e-006 ]
7425 : [      4.99825e-006 ]
7426 : [      4.79649e-006 ]
7427 : [      4.74672e-006 ]
7428 : [      4.82032e-006 ]
7429 : [      4.73676e-006 ]
7430 : [      4.46895e-006 ]
7431 : [      4.82658e-006 ]
7432 : [      4.81807e-006 ]
7433 : [      4.90527e-006 ]
7434 : [      4.57119e-006 ]
7435 : [      4.46817e-006 ]
7436 : [      4.89933e-006 ]
7437 : [      5.06364e-006 ]
7438 : [      4.56966e-006 ]
7439 : [      4.73642e-006 ]
7440 : [      4.77191e-006 ]
7441 : [      4.5969e-006  ]
7442 : [      5.03251e-006 ]
7443 : [      4.58005e-006 ]
7444 : [      4.76028e-006 ]
7445 : [      4.61366e-006 ]
7446 : [      4.88349e-006 ]
7447 : [      4.578e-006   ]
7448 : [      4.45025e-006 ]
7449 : [      4.94625e-006 ]
7450 : [      4.64561e-006 ]
7451 : [      4.52027e-006 ]
7452 : [      5.01314e-006 ]
7453 : [      4.83976e-006 ]
7454 : [      4.58233e-006 ]
7455 : [      4.69485e-006 ]
7456 : [      4.63675e-006 ]
7457 : [      4.75771e-006 ]
7458 : [      4.46052e-006 ]
7459 : [      4.75858e-006 ]
7460 : [      4.59804e-006 ]
7461 : [      4.44544e-006 ]
7462 : [      4.53863e-006 ]
7463 : [      4.97847e-006 ]
7464 : [      5.02609e-006 ]
7465 : [      5.02507e-006 ]
7466 : [      4.53846e-006 ]
7467 : [      4.85531e-006 ]
7468 : [      4.51153e-006 ]
7469 : [      4.85403e-006 ]
7470 : [      4.56199e-006 ]
7471 : [      4.45052e-006 ]
7472 : [      4.93171e-006 ]
7473 : [      4.54761e-006 ]
7474 : [      4.79134e-006 ]
7475 : [      4.96445e-006 ]
7476 : [      4.52796e-006 ]
7477 : [      4.91984e-006 ]
7478 : [      4.47485e-006 ]
7479 : [      4.97241e-006 ]
7480 : [      4.91668e-006 ]
7481 : [      4.52748e-006 ]
7482 : [      5.10334e-006 ]
7483 : [      4.59797e-006 ]
7484 : [      4.99332e-006 ]
7485 : [      4.67103e-006 ]
7486 : [      4.93935e-006 ]
7487 : [      5.06112e-006 ]
7488 : [      4.92455e-006 ]
7489 : [      4.90407e-006 ]
7490 : [      4.88677e-006 ]
7491 : [      4.50163e-006 ]
7492 : [      4.78633e-006 ]
7493 : [      4.71929e-006 ]
7494 : [      5.06673e-006 ]
7495 : [      4.59606e-006 ]
7496 : [      4.94123e-006 ]
7497 : [      4.5194e-006  ]
7498 : [      4.83638e-006 ]
7499 : [      4.59299e-006 ]
7500 : [      4.81258e-006 ]
7501 : [      4.55085e-006 ]
7502 : [      4.58089e-006 ]
7503 : [      4.59525e-006 ]
7504 : [      5.05926e-006 ]
7505 : [      5.01665e-006 ]
7506 : [      4.96603e-006 ]
7507 : [      5.05349e-006 ]
7508 : [      4.62456e-006 ]
7509 : [      4.67453e-006 ]
7510 : [      4.54027e-006 ]
7511 : [      5.01136e-006 ]
7512 : [      4.43877e-006 ]
7513 : [      4.55616e-006 ]
7514 : [      4.67967e-006 ]
7515 : [      5.00938e-006 ]
7516 : [      4.46004e-006 ]
7517 : [      4.66426e-006 ]
7518 : [      4.99162e-006 ]
7519 : [      4.98963e-006 ]
7520 : [      4.45952e-006 ]
7521 : [      4.59123e-006 ]
7522 : [      5.06208e-006 ]
7523 : [      4.88348e-006 ]
7524 : [      4.92933e-006 ]
7525 : [      4.46894e-006 ]
7526 : [      4.8602e-006  ]
7527 : [      4.94963e-006 ]
7528 : [      4.7774e-006  ]
7529 : [      4.50964e-006 ]
7530 : [      4.96027e-006 ]
7531 : [      4.80727e-006 ]
7532 : [      4.88523e-006 ]
7533 : [      4.6063e-006  ]
7534 : [      4.79241e-006 ]
7535 : [      4.55629e-006 ]
7536 : [      4.92025e-006 ]
7537 : [      4.46228e-006 ]
7538 : [      4.95962e-006 ]
7539 : [      4.45554e-006 ]
7540 : [      4.6267e-006  ]
7541 : [      4.87673e-006 ]
7542 : [      4.86168e-006 ]
7543 : [      4.7254e-006  ]
7544 : [      4.75112e-006 ]
7545 : [      4.66396e-006 ]
7546 : [      4.87945e-006 ]
7547 : [      4.48334e-006 ]
7548 : [      4.56032e-006 ]
7549 : [      4.99018e-006 ]
7550 : [      4.66919e-006 ]
7551 : [      4.80859e-006 ]
7552 : [      5.02936e-006 ]
7553 : [      4.86514e-006 ]
7554 : [      4.73989e-006 ]
7555 : [      4.74701e-006 ]
7556 : [      4.55661e-006 ]
7557 : [      5.03323e-006 ]
7558 : [      4.83604e-006 ]
7559 : [      4.90162e-006 ]
7560 : [      4.99789e-006 ]
7561 : [      4.68614e-006 ]
7562 : [      4.39019e-006 ]
7563 : [      5.00548e-006 ]
7564 : [      4.68004e-006 ]
7565 : [      4.73636e-006 ]
7566 : [      4.71128e-006 ]
7567 : [      4.71308e-006 ]
7568 : [      4.4369e-006  ]
7569 : [      4.99057e-006 ]
7570 : [      4.9612e-006  ]
7571 : [      4.57306e-006 ]
7572 : [      5.09529e-006 ]
7573 : [      4.87334e-006 ]
7574 : [      4.49472e-006 ]
7575 : [      5.00897e-006 ]
7576 : [      4.67689e-006 ]
7577 : [      4.60873e-006 ]
7578 : [      4.70277e-006 ]
7579 : [      4.68064e-006 ]
7580 : [      4.99705e-006 ]
7581 : [      4.98809e-006 ]
7582 : [      4.96775e-006 ]
7583 : [      4.92276e-006 ]
7584 : [      4.41813e-006 ]
7585 : [      4.50731e-006 ]
7586 : [      4.66727e-006 ]
7587 : [      4.87388e-006 ]
7588 : [      4.51838e-006 ]
7589 : [      5.02845e-006 ]
7590 : [      4.5434e-006  ]
7591 : [      4.70413e-006 ]
7592 : [      4.59146e-006 ]
7593 : [      4.87245e-006 ]
7594 : [      4.3702e-006  ]
7595 : [      4.48871e-006 ]
7596 : [      4.73756e-006 ]
7597 : [      4.75829e-006 ]
7598 : [      4.94643e-006 ]
7599 : [      4.61501e-006 ]
7600 : [      5.02523e-006 ]
7601 : [      4.4357e-006  ]
7602 : [      4.53231e-006 ]
7603 : [      4.60554e-006 ]
7604 : [      4.51304e-006 ]
7605 : [      4.46222e-006 ]
7606 : [      4.43938e-006 ]
7607 : [      4.47e-006    ]
7608 : [      4.51569e-006 ]
7609 : [      4.53801e-006 ]
7610 : [      4.68546e-006 ]
7611 : [      4.6041e-006  ]
7612 : [      4.71682e-006 ]
7613 : [      4.73833e-006 ]
7614 : [      4.54623e-006 ]
7615 : [      4.8893e-006  ]
7616 : [      4.83158e-006 ]
7617 : [      4.8169e-006  ]
7618 : [      4.44721e-006 ]
7619 : [      4.81646e-006 ]
7620 : [      5.0866e-006  ]
7621 : [      4.85458e-006 ]
7622 : [      4.60543e-006 ]
7623 : [      4.53933e-006 ]
7624 : [      4.8332e-006  ]
7625 : [      4.90071e-006 ]
7626 : [      4.77424e-006 ]
7627 : [      4.55756e-006 ]
7628 : [      4.66387e-006 ]
7629 : [      4.86842e-006 ]
7630 : [      4.6348e-006  ]
7631 : [      4.67026e-006 ]
7632 : [      4.67795e-006 ]
7633 : [      5.00962e-006 ]
7634 : [      4.50644e-006 ]
7635 : [      4.53575e-006 ]
7636 : [      4.6994e-006  ]
7637 : [      4.95305e-006 ]
7638 : [      5.08849e-006 ]
7639 : [      4.69304e-006 ]
7640 : [      4.92616e-006 ]
7641 : [      4.68347e-006 ]
7642 : [      5.01096e-006 ]
7643 : [      4.59086e-006 ]
7644 : [      4.88983e-006 ]
7645 : [      4.66751e-006 ]
7646 : [      4.84044e-006 ]
7647 : [      4.373e-006   ]
7648 : [      4.84115e-006 ]
7649 : [      4.8901e-006  ]
7650 : [      4.46206e-006 ]
7651 : [      4.96053e-006 ]
7652 : [      4.44838e-006 ]
7653 : [      4.77617e-006 ]
7654 : [      4.86558e-006 ]
7655 : [      4.66393e-006 ]
7656 : [      4.59395e-006 ]
7657 : [      5.07255e-006 ]
7658 : [      4.92927e-006 ]
7659 : [      4.84736e-006 ]
7660 : [      4.49134e-006 ]
7661 : [      4.91657e-006 ]
7662 : [      4.61256e-006 ]
7663 : [      4.87856e-006 ]
7664 : [      4.50725e-006 ]
7665 : [      4.62459e-006 ]
7666 : [      4.69473e-006 ]
7667 : [      4.82555e-006 ]
7668 : [      4.9594e-006  ]
7669 : [      5.10158e-006 ]
7670 : [      4.63084e-006 ]
7671 : [      4.79008e-006 ]
7672 : [      4.65759e-006 ]
7673 : [      4.5377e-006  ]
7674 : [      4.59168e-006 ]
7675 : [      4.94697e-006 ]
7676 : [      4.85514e-006 ]
7677 : [      4.63165e-006 ]
7678 : [      4.93704e-006 ]
7679 : [      4.99025e-006 ]
7680 : [      4.46876e-006 ]
7681 : [      4.54652e-006 ]
7682 : [      4.4154e-006  ]
7683 : [      5.02118e-006 ]
7684 : [      4.72578e-006 ]
7685 : [      4.90438e-006 ]
7686 : [      4.75252e-006 ]
7687 : [      4.75563e-006 ]
7688 : [      4.63487e-006 ]
7689 : [      4.76855e-006 ]
7690 : [      4.77346e-006 ]
7691 : [      5.04672e-006 ]
7692 : [      4.4841e-006  ]
7693 : [      4.95539e-006 ]
7694 : [      4.61318e-006 ]
7695 : [      4.5923e-006  ]
7696 : [      4.60732e-006 ]
7697 : [      4.48979e-006 ]
7698 : [      4.80513e-006 ]
7699 : [      4.69946e-006 ]
7700 : [      4.6766e-006  ]
7701 : [      5.05385e-006 ]
7702 : [      4.65662e-006 ]
7703 : [      4.57872e-006 ]
7704 : [      4.78418e-006 ]
7705 : [      4.66332e-006 ]
7706 : [      4.87212e-006 ]
7707 : [      5.01374e-006 ]
7708 : [      4.75745e-006 ]
7709 : [      4.96443e-006 ]
7710 : [      5.09373e-006 ]
7711 : [      4.81612e-006 ]
7712 : [      4.74128e-006 ]
7713 : [      4.84988e-006 ]
7714 : [      4.44488e-006 ]
7715 : [      4.42557e-006 ]
7716 : [      4.79553e-006 ]
7717 : [      4.73017e-006 ]
7718 : [      4.62863e-006 ]
7719 : [      4.84058e-006 ]
7720 : [      4.66482e-006 ]
7721 : [      5.08214e-006 ]
7722 : [      4.71617e-006 ]
7723 : [      4.98186e-006 ]
7724 : [      4.59742e-006 ]
7725 : [      4.67079e-006 ]
7726 : [      4.57097e-006 ]
7727 : [      4.94129e-006 ]
7728 : [      4.85505e-006 ]
7729 : [      4.68688e-006 ]
7730 : [      4.53065e-006 ]
7731 : [      4.55133e-006 ]
7732 : [      5.10586e-006 ]
7733 : [      4.9819e-006  ]
7734 : [      4.93471e-006 ]
7735 : [      4.94268e-006 ]
7736 : [      4.80666e-006 ]
7737 : [      4.55021e-006 ]
7738 : [      4.89806e-006 ]
7739 : [      4.82541e-006 ]
7740 : [      4.85158e-006 ]
7741 : [      4.70312e-006 ]
7742 : [      4.91984e-006 ]
7743 : [      4.49317e-006 ]
7744 : [      4.51266e-006 ]
7745 : [      4.522e-006   ]
7746 : [      4.88085e-006 ]
7747 : [      4.69238e-006 ]
7748 : [      4.54778e-006 ]
7749 : [      4.60277e-006 ]
7750 : [      4.52105e-006 ]
7751 : [      4.60998e-006 ]
7752 : [      4.49871e-006 ]
7753 : [      4.94401e-006 ]
7754 : [      5.09893e-006 ]
7755 : [      4.64109e-006 ]
7756 : [      4.4653e-006  ]
7757 : [      4.9749e-006  ]
7758 : [      4.76941e-006 ]
7759 : [      4.37589e-006 ]
7760 : [      4.82817e-006 ]
7761 : [      4.76723e-006 ]
7762 : [      4.92757e-006 ]
7763 : [      4.48315e-006 ]
7764 : [      4.98462e-006 ]
7765 : [      4.87284e-006 ]
7766 : [      4.88082e-006 ]
7767 : [      4.41956e-006 ]
7768 : [      4.61597e-006 ]
7769 : [      4.72602e-006 ]
7770 : [      5.04429e-006 ]
7771 : [      4.92261e-006 ]
7772 : [      5.00856e-006 ]
7773 : [      5.01664e-006 ]
7774 : [      5.04675e-006 ]
7775 : [      5.07033e-006 ]
7776 : [      4.65215e-006 ]
7777 : [      4.549e-006   ]
7778 : [      4.53624e-006 ]
7779 : [      5.0032e-006  ]
7780 : [      4.89616e-006 ]
7781 : [      4.87179e-006 ]
7782 : [      4.39828e-006 ]
7783 : [      5.03643e-006 ]
7784 : [      4.62487e-006 ]
7785 : [      4.98621e-006 ]
7786 : [      5.07981e-006 ]
7787 : [      5.08775e-006 ]
7788 : [      4.53991e-006 ]
7789 : [      4.76404e-006 ]
7790 : [      4.67349e-006 ]
7791 : [      4.48345e-006 ]
7792 : [      4.57538e-006 ]
7793 : [      4.5102e-006  ]
7794 : [      4.69854e-006 ]
7795 : [      4.56432e-006 ]
7796 : [      4.58385e-006 ]
7797 : [      4.88843e-006 ]
7798 : [      4.49024e-006 ]
7799 : [      4.56142e-006 ]
7800 : [      4.43823e-006 ]
7801 : [      4.67662e-006 ]
7802 : [      4.69414e-006 ]
7803 : [      4.99029e-006 ]
7804 : [      4.95396e-006 ]
7805 : [      4.4667e-006  ]
7806 : [      5.01436e-006 ]
7807 : [      4.77487e-006 ]
7808 : [      4.72341e-006 ]
7809 : [      4.89339e-006 ]
7810 : [      4.71078e-006 ]
7811 : [      4.42317e-006 ]
7812 : [      4.82999e-006 ]
7813 : [      4.75921e-006 ]
7814 : [      4.51944e-006 ]
7815 : [      4.61219e-006 ]
7816 : [      4.84853e-006 ]
7817 : [      4.84597e-006 ]
7818 : [      4.69247e-006 ]
7819 : [      4.96287e-006 ]
7820 : [      4.62972e-006 ]
7821 : [      4.49478e-006 ]
7822 : [      4.9034e-006  ]
7823 : [      4.41499e-006 ]
7824 : [      4.90556e-006 ]
7825 : [      4.96327e-006 ]
7826 : [      4.51534e-006 ]
7827 : [      5.00745e-006 ]
7828 : [      4.95875e-006 ]
7829 : [      4.49297e-006 ]
7830 : [      4.83874e-006 ]
7831 : [      4.61411e-006 ]
7832 : [      4.85147e-006 ]
7833 : [      4.54935e-006 ]
7834 : [      4.99051e-006 ]
7835 : [      4.782e-006   ]
7836 : [      4.71855e-006 ]
7837 : [      4.58635e-006 ]
7838 : [      4.97075e-006 ]
7839 : [      4.98182e-006 ]
7840 : [      5.03896e-006 ]
7841 : [      4.63733e-006 ]
7842 : [      4.46539e-006 ]
7843 : [      4.60596e-006 ]
7844 : [      4.92062e-006 ]
7845 : [      5.00919e-006 ]
7846 : [      4.45805e-006 ]
7847 : [      4.76434e-006 ]
7848 : [      4.68449e-006 ]
7849 : [      4.60981e-006 ]
7850 : [      4.44819e-006 ]
7851 : [      4.88335e-006 ]
7852 : [      4.90255e-006 ]
7853 : [      4.93568e-006 ]
7854 : [      4.82694e-006 ]
7855 : [      4.50187e-006 ]
7856 : [      4.94922e-006 ]
7857 : [      4.64722e-006 ]
7858 : [      4.9162e-006  ]
7859 : [      4.56555e-006 ]
7860 : [      5.01654e-006 ]
7861 : [      4.76706e-006 ]
7862 : [      4.94805e-006 ]
7863 : [      4.72039e-006 ]
7864 : [      4.80085e-006 ]
7865 : [      4.53756e-006 ]
7866 : [      4.51834e-006 ]
7867 : [      4.68821e-006 ]
7868 : [      4.88245e-006 ]
7869 : [      4.48078e-006 ]
7870 : [      4.88652e-006 ]
7871 : [      4.48319e-006 ]
7872 : [      4.74934e-006 ]
7873 : [      4.6404e-006  ]
7874 : [      4.49754e-006 ]
7875 : [      5.05382e-006 ]
7876 : [      4.49989e-006 ]
7877 : [      4.67898e-006 ]
7878 : [      4.77159e-006 ]
7879 : [      4.91152e-006 ]
7880 : [      4.80932e-006 ]
7881 : [      4.51105e-006 ]
7882 : [      5.03541e-006 ]
7883 : [      4.95569e-006 ]
7884 : [      4.64888e-006 ]
7885 : [      4.96658e-006 ]
7886 : [      4.97519e-006 ]
7887 : [      4.36239e-006 ]
7888 : [      4.59967e-006 ]
7889 : [      4.87095e-006 ]
7890 : [      4.59344e-006 ]
7891 : [      4.48572e-006 ]
7892 : [      4.73391e-006 ]
7893 : [      4.6048e-006  ]
7894 : [      5.06524e-006 ]
7895 : [      4.64968e-006 ]
7896 : [      5.02446e-006 ]
7897 : [      4.8127e-006  ]
7898 : [      4.56099e-006 ]
7899 : [      4.44695e-006 ]
7900 : [      4.63091e-006 ]
7901 : [      5.09441e-006 ]
7902 : [      4.54826e-006 ]
7903 : [      4.49984e-006 ]
7904 : [      4.59549e-006 ]
7905 : [      4.79415e-006 ]
7906 : [      4.51947e-006 ]
7907 : [      4.95853e-006 ]
7908 : [      5.02624e-006 ]
7909 : [      4.60485e-006 ]
7910 : [      4.48261e-006 ]
7911 : [      4.53661e-006 ]
7912 : [      4.75102e-006 ]
7913 : [      4.49641e-006 ]
7914 : [      4.94409e-006 ]
7915 : [      4.87544e-006 ]
7916 : [      4.96716e-006 ]
7917 : [      4.51219e-006 ]
7918 : [      5.0554e-006  ]
7919 : [      4.59842e-006 ]
7920 : [      5.05578e-006 ]
7921 : [      4.72081e-006 ]
7922 : [      4.61463e-006 ]
7923 : [      4.72569e-006 ]
7924 : [      4.94254e-006 ]
7925 : [      4.43154e-006 ]
7926 : [      4.91873e-006 ]
7927 : [      4.42253e-006 ]
7928 : [      4.99316e-006 ]
7929 : [      5.03245e-006 ]
7930 : [      5.04943e-006 ]
7931 : [      5.05733e-006 ]
7932 : [      4.81934e-006 ]
7933 : [      4.58742e-006 ]
7934 : [      4.5651e-006  ]
7935 : [      4.65322e-006 ]
7936 : [      4.58935e-006 ]
7937 : [      4.64439e-006 ]
7938 : [      4.94471e-006 ]
7939 : [      4.77805e-006 ]
7940 : [      4.78162e-006 ]
7941 : [      5.01469e-006 ]
7942 : [      5.06672e-006 ]
7943 : [      4.60044e-006 ]
7944 : [      5.00723e-006 ]
7945 : [      4.677e-006   ]
7946 : [      4.58209e-006 ]
7947 : [      4.60562e-006 ]
7948 : [      4.6579e-006  ]
7949 : [      5.03094e-006 ]
7950 : [      4.63818e-006 ]
7951 : [      4.75636e-006 ]
7952 : [      4.74701e-006 ]
7953 : [      5.03311e-006 ]
7954 : [      4.91901e-006 ]
7955 : [      4.85916e-006 ]
7956 : [      4.55108e-006 ]
7957 : [      4.38723e-006 ]
7958 : [      4.49856e-006 ]
7959 : [      5.02232e-006 ]
7960 : [      4.93459e-006 ]
7961 : [      4.76489e-006 ]
7962 : [      4.60813e-006 ]
7963 : [      4.61455e-006 ]
7964 : [      4.52974e-006 ]
7965 : [      4.85575e-006 ]
7966 : [      5.08932e-006 ]
7967 : [      4.68699e-006 ]
7968 : [      4.44629e-006 ]
7969 : [      4.57205e-006 ]
7970 : [      4.88987e-006 ]
7971 : [      4.83429e-006 ]
7972 : [      4.68473e-006 ]
7973 : [      4.47165e-006 ]
7974 : [      4.97363e-006 ]
7975 : [      4.92899e-006 ]
7976 : [      4.47015e-006 ]
7977 : [      4.96857e-006 ]
7978 : [      4.50924e-006 ]
7979 : [      4.51504e-006 ]
7980 : [      4.65142e-006 ]
7981 : [      4.54639e-006 ]
7982 : [      4.90009e-006 ]
7983 : [      4.55746e-006 ]
7984 : [      4.64076e-006 ]
7985 : [      4.88675e-006 ]
7986 : [      4.507e-006   ]
7987 : [      4.98113e-006 ]
7988 : [      4.74596e-006 ]
7989 : [      4.97029e-006 ]
7990 : [      4.61854e-006 ]
7991 : [      5.10093e-006 ]
7992 : [      4.48977e-006 ]
7993 : [      4.50406e-006 ]
7994 : [      4.82496e-006 ]
7995 : [      4.92175e-006 ]
7996 : [      4.74468e-006 ]
7997 : [      4.92415e-006 ]
7998 : [      4.512e-006   ]
7999 : [      5.07937e-006 ]
8000 : [      4.81128e-006 ]
8001 : [      4.71044e-006 ]
8002 : [      4.56041e-006 ]
8003 : [      4.93479e-006 ]
8004 : [      4.79516e-006 ]
8005 : [      4.46929e-006 ]
8006 : [      4.6116e-006  ]
8007 : [      4.72861e-006 ]
8008 : [      4.45875e-006 ]
8009 : [      4.591e-006   ]
8010 : [      4.53004e-006 ]
8011 : [      4.47054e-006 ]
8012 : [      4.54913e-006 ]
8013 : [      5.03557e-006 ]
8014 : [      4.44531e-006 ]
8015 : [      4.57039e-006 ]
8016 : [      4.58935e-006 ]
8017 : [      4.68897e-006 ]
8018 : [      4.61185e-006 ]
8019 : [      4.93476e-006 ]
8020 : [      4.99653e-006 ]
8021 : [      4.61494e-006 ]
8022 : [      5.0796e-006  ]
8023 : [      4.50201e-006 ]
8024 : [      4.65598e-006 ]
8025 : [      4.72939e-006 ]
8026 : [      4.51598e-006 ]
8027 : [      4.69403e-006 ]
8028 : [      4.59124e-006 ]
8029 : [      5.03077e-006 ]
8030 : [      5.03901e-006 ]
8031 : [      4.65824e-006 ]
8032 : [      4.47527e-006 ]
8033 : [      4.47088e-006 ]
8034 : [      5.05852e-006 ]
8035 : [      4.48827e-006 ]
8036 : [      5.00379e-006 ]
8037 : [      4.46364e-006 ]
8038 : [      4.86249e-006 ]
8039 : [      4.88635e-006 ]
8040 : [      4.4006e-006  ]
8041 : [      4.60043e-006 ]
8042 : [      4.95192e-006 ]
8043 : [      4.82907e-006 ]
8044 : [      4.95179e-006 ]
8045 : [      4.71413e-006 ]
8046 : [      4.5832e-006  ]
8047 : [      4.77648e-006 ]
8048 : [      4.7379e-006  ]
8049 : [      5.06064e-006 ]
8050 : [      5.05615e-006 ]
8051 : [      4.69285e-006 ]
8052 : [      4.47714e-006 ]
8053 : [      4.96357e-006 ]
8054 : [      4.89271e-006 ]
8055 : [      4.68808e-006 ]
8056 : [      5.00033e-006 ]
8057 : [      4.56586e-006 ]
8058 : [      4.50945e-006 ]
8059 : [      4.88546e-006 ]
8060 : [      4.57161e-006 ]
8061 : [      4.95047e-006 ]
8062 : [      5.00363e-006 ]
8063 : [      4.46999e-006 ]
8064 : [      4.82088e-006 ]
8065 : [      5.06364e-006 ]
8066 : [      4.97846e-006 ]
8067 : [      4.38961e-006 ]
8068 : [      4.83126e-006 ]
8069 : [      4.52611e-006 ]
8070 : [      5.02919e-006 ]
8071 : [      4.72313e-006 ]
8072 : [      4.72097e-006 ]
8073 : [      4.86867e-006 ]
8074 : [      4.90203e-006 ]
8075 : [      4.60168e-006 ]
8076 : [      4.51502e-006 ]
8077 : [      4.71529e-006 ]
8078 : [      4.71658e-006 ]
8079 : [      4.59173e-006 ]
8080 : [      4.64157e-006 ]
8081 : [      4.5337e-006  ]
8082 : [      4.84627e-006 ]
8083 : [      5.0287e-006  ]
8084 : [      4.5834e-006  ]
8085 : [      4.8198e-006  ]
8086 : [      5.10608e-006 ]
8087 : [      4.83998e-006 ]
8088 : [      4.43608e-006 ]
8089 : [      4.70826e-006 ]
8090 : [      4.50287e-006 ]
8091 : [      5.06836e-006 ]
8092 : [      4.63907e-006 ]
8093 : [      4.85337e-006 ]
8094 : [      4.73734e-006 ]
8095 : [      4.77501e-006 ]
8096 : [      4.95624e-006 ]
8097 : [      5.04425e-006 ]
8098 : [      5.01829e-006 ]
8099 : [      4.91294e-006 ]
8100 : [      4.96111e-006 ]
8101 : [      4.98476e-006 ]
8102 : [      4.95256e-006 ]
8103 : [      4.59871e-006 ]
8104 : [      4.43168e-006 ]
8105 : [      4.61983e-006 ]
8106 : [      4.96816e-006 ]
8107 : [      4.77451e-006 ]
8108 : [      4.88252e-006 ]
8109 : [      4.58874e-006 ]
8110 : [      4.83286e-006 ]
8111 : [      4.89328e-006 ]
8112 : [      4.67884e-006 ]
8113 : [      4.49191e-006 ]
8114 : [      4.84259e-006 ]
8115 : [      4.64299e-006 ]
8116 : [      4.59817e-006 ]
8117 : [      4.899e-006   ]
8118 : [      4.73163e-006 ]
8119 : [      4.54519e-006 ]
8120 : [      4.96677e-006 ]
8121 : [      4.46282e-006 ]
8122 : [      4.38315e-006 ]
8123 : [      5.05552e-006 ]
8124 : [      4.605e-006   ]
8125 : [      4.56029e-006 ]
8126 : [      4.97862e-006 ]
8127 : [      4.79723e-006 ]
8128 : [      4.49268e-006 ]
8129 : [      4.5931e-006  ]
8130 : [      4.96395e-006 ]
8131 : [      4.61239e-006 ]
8132 : [      4.96212e-006 ]
8133 : [      4.84658e-006 ]
8134 : [      4.48641e-006 ]
8135 : [      4.41794e-006 ]
8136 : [      4.94856e-006 ]
8137 : [      4.63185e-006 ]
8138 : [      4.92466e-006 ]
8139 : [      4.73994e-006 ]
8140 : [      4.68037e-006 ]
8141 : [      4.89204e-006 ]
8142 : [      4.64619e-006 ]
8143 : [      4.65526e-006 ]
8144 : [      4.45726e-006 ]
8145 : [      4.51255e-006 ]
8146 : [      4.45282e-006 ]
8147 : [      5.02618e-006 ]
8148 : [      5.05103e-006 ]
8149 : [      4.49844e-006 ]
8150 : [      4.94895e-006 ]
8151 : [      5.00198e-006 ]
8152 : [      5.07212e-006 ]
8153 : [      4.69983e-006 ]
8154 : [      4.46553e-006 ]
8155 : [      4.94121e-006 ]
8156 : [      4.60502e-006 ]
8157 : [      4.67635e-006 ]
8158 : [      5.04065e-006 ]
8159 : [      4.75275e-006 ]
8160 : [      4.54794e-006 ]
8161 : [      4.99512e-006 ]
8162 : [      5.06596e-006 ]
8163 : [      5.0224e-006  ]
8164 : [      4.94011e-006 ]
8165 : [      4.37035e-006 ]
8166 : [      4.87035e-006 ]
8167 : [      4.63417e-006 ]
8168 : [      4.73523e-006 ]
8169 : [      4.48705e-006 ]
8170 : [      4.9846e-006  ]
8171 : [      4.75457e-006 ]
8172 : [      4.98805e-006 ]
8173 : [      4.876e-006   ]
8174 : [      4.85938e-006 ]
8175 : [      4.40135e-006 ]
8176 : [      4.8241e-006  ]
8177 : [      4.42925e-006 ]
8178 : [      4.72212e-006 ]
8179 : [      4.54272e-006 ]
8180 : [      5.06946e-006 ]
8181 : [      4.48503e-006 ]
8182 : [      5.05295e-006 ]
8183 : [      4.88225e-006 ]
8184 : [      4.69496e-006 ]
8185 : [      4.77352e-006 ]
8186 : [      4.46135e-006 ]
8187 : [      4.76318e-006 ]
8188 : [      4.98167e-006 ]
8189 : [      5.06927e-006 ]
8190 : [      4.39534e-006 ]
8191 : [      4.7834e-006  ]
8192 : [      4.78861e-006 ]
8193 : [      4.8748e-006  ]
8194 : [      4.68945e-006 ]
8195 : [      4.77931e-006 ]
8196 : [      4.55414e-006 ]
8197 : [      4.73746e-006 ]
8198 : [      4.69424e-006 ]
8199 : [      4.97334e-006 ]
8200 : [      4.49059e-006 ]
8201 : [      4.75746e-006 ]
8202 : [      5.07219e-006 ]
8203 : [      4.89931e-006 ]
8204 : [      4.82795e-006 ]
8205 : [      4.75854e-006 ]
8206 : [      4.70868e-006 ]
8207 : [      4.48119e-006 ]
8208 : [      4.62096e-006 ]
8209 : [      5.01025e-006 ]
8210 : [      4.64678e-006 ]
8211 : [      4.63321e-006 ]
8212 : [      4.59998e-006 ]
8213 : [      4.71192e-006 ]
8214 : [      4.65558e-006 ]
8215 : [      4.94861e-006 ]
8216 : [      4.68018e-006 ]
8217 : [      4.41324e-006 ]
8218 : [      4.62984e-006 ]
8219 : [      4.67708e-006 ]
8220 : [      5.02295e-006 ]
8221 : [      4.44253e-006 ]
8222 : [      4.88084e-006 ]
8223 : [      4.63782e-006 ]
8224 : [      4.97757e-006 ]
8225 : [      4.46308e-006 ]
8226 : [      4.69841e-006 ]
8227 : [      4.64341e-006 ]
8228 : [      4.66486e-006 ]
8229 : [      4.49337e-006 ]
8230 : [      5.00037e-006 ]
8231 : [      4.63898e-006 ]
8232 : [      4.64036e-006 ]
8233 : [      4.84682e-006 ]
8234 : [      4.59209e-006 ]
8235 : [      4.53195e-006 ]
8236 : [      4.71696e-006 ]
8237 : [      4.63612e-006 ]
8238 : [      4.78075e-006 ]
8239 : [      4.84257e-006 ]
8240 : [      4.57047e-006 ]
8241 : [      4.92982e-006 ]
8242 : [      4.74995e-006 ]
8243 : [      4.46073e-006 ]
8244 : [      4.96455e-006 ]
8245 : [      4.64851e-006 ]
8246 : [      4.58668e-006 ]
8247 : [      4.47366e-006 ]
8248 : [      4.71506e-006 ]
8249 : [      4.79387e-006 ]
8250 : [      5.08054e-006 ]
8251 : [      4.52419e-006 ]
8252 : [      4.82771e-006 ]
8253 : [      4.53794e-006 ]
8254 : [      4.52308e-006 ]
8255 : [      4.51498e-006 ]
8256 : [      4.74018e-006 ]
8257 : [      4.74798e-006 ]
8258 : [      4.60677e-006 ]
8259 : [      4.78405e-006 ]
8260 : [      4.64819e-006 ]
8261 : [      5.03932e-006 ]
8262 : [      4.69296e-006 ]
8263 : [      4.72651e-006 ]
8264 : [      4.54621e-006 ]
8265 : [      4.99881e-006 ]
8266 : [      4.68713e-006 ]
8267 : [      4.88878e-006 ]
8268 : [      4.78659e-006 ]
8269 : [      4.81566e-006 ]
8270 : [      4.57764e-006 ]
8271 : [      4.73601e-006 ]
8272 : [      4.87636e-006 ]
8273 : [      5.04333e-006 ]
8274 : [      4.73833e-006 ]
8275 : [      4.7186e-006  ]
8276 : [      4.58675e-006 ]
8277 : [      4.61056e-006 ]
8278 : [      4.42005e-006 ]
8279 : [      4.53432e-006 ]
8280 : [      4.76117e-006 ]
8281 : [      4.69258e-006 ]
8282 : [      4.5704e-006  ]
8283 : [      4.51508e-006 ]
8284 : [      5.04479e-006 ]
8285 : [      4.90649e-006 ]
8286 : [      4.69592e-006 ]
8287 : [      4.55022e-006 ]
8288 : [      5.00776e-006 ]
8289 : [      4.69184e-006 ]
8290 : [      4.86179e-006 ]
8291 : [      4.92962e-006 ]
8292 : [      4.72604e-006 ]
8293 : [      4.94004e-006 ]
8294 : [      4.91574e-006 ]
8295 : [      4.665e-006   ]
8296 : [      4.67478e-006 ]
8297 : [      4.62438e-006 ]
8298 : [      4.5798e-006  ]
8299 : [      4.79744e-006 ]
8300 : [      4.90815e-006 ]
8301 : [      4.76899e-006 ]
8302 : [      5.01931e-006 ]
8303 : [      4.41545e-006 ]
8304 : [      4.76018e-006 ]
8305 : [      4.5021e-006  ]
8306 : [      4.55963e-006 ]
8307 : [      4.55474e-006 ]
8308 : [      4.46922e-006 ]
8309 : [      4.55481e-006 ]
8310 : [      5.0485e-006  ]
8311 : [      4.54418e-006 ]
8312 : [      4.97988e-006 ]
8313 : [      4.89928e-006 ]
8314 : [      4.79146e-006 ]
8315 : [      4.81741e-006 ]
8316 : [      4.88543e-006 ]
8317 : [      4.55981e-006 ]
8318 : [      4.73908e-006 ]
8319 : [      4.56425e-006 ]
8320 : [      4.49605e-006 ]
8321 : [      4.86823e-006 ]
8322 : [      4.66037e-006 ]
8323 : [      4.5619e-006  ]
8324 : [      4.7387e-006  ]
8325 : [      4.98919e-006 ]
8326 : [      4.50942e-006 ]
8327 : [      4.80882e-006 ]
8328 : [      4.96051e-006 ]
8329 : [      5.08619e-006 ]
8330 : [      4.46363e-006 ]
8331 : [      4.54553e-006 ]
8332 : [      4.74547e-006 ]
8333 : [      4.67001e-006 ]
8334 : [      4.65301e-006 ]
8335 : [      4.55778e-006 ]
8336 : [      4.68015e-006 ]
8337 : [      4.67515e-006 ]
8338 : [      4.41937e-006 ]
8339 : [      4.97047e-006 ]
8340 : [      4.69705e-006 ]
8341 : [      4.47128e-006 ]
8342 : [      4.82027e-006 ]
8343 : [      5.04871e-006 ]
8344 : [      4.43118e-006 ]
8345 : [      4.86402e-006 ]
8346 : [      4.83424e-006 ]
8347 : [      4.71176e-006 ]
8348 : [      4.59438e-006 ]
8349 : [      4.91361e-006 ]
8350 : [      5.00258e-006 ]
8351 : [      4.55275e-006 ]
8352 : [      5.04717e-006 ]
8353 : [      4.9258e-006  ]
8354 : [      4.82601e-006 ]
8355 : [      4.92e-006    ]
8356 : [      4.94589e-006 ]
8357 : [      4.91312e-006 ]
8358 : [      4.76521e-006 ]
8359 : [      4.56774e-006 ]
8360 : [      4.85357e-006 ]
8361 : [      4.62701e-006 ]
8362 : [      5.04917e-006 ]
8363 : [      4.81244e-006 ]
8364 : [      4.74388e-006 ]
8365 : [      4.61446e-006 ]
8366 : [      4.86543e-006 ]
8367 : [      4.49543e-006 ]
8368 : [      4.54982e-006 ]
8369 : [      4.80273e-006 ]
8370 : [      4.73336e-006 ]
8371 : [      4.63349e-006 ]
8372 : [      4.56768e-006 ]
8373 : [      4.62376e-006 ]
8374 : [      4.43672e-006 ]
8375 : [      4.70969e-006 ]
8376 : [      4.53767e-006 ]
8377 : [      4.49346e-006 ]
8378 : [      4.8028e-006  ]
8379 : [      4.54465e-006 ]
8380 : [      4.60816e-006 ]
8381 : [      4.55354e-006 ]
8382 : [      4.86847e-006 ]
8383 : [      4.84886e-006 ]
8384 : [      4.6288e-006  ]
8385 : [      4.80152e-006 ]
8386 : [      4.49972e-006 ]
8387 : [      4.52194e-006 ]
8388 : [      4.87144e-006 ]
8389 : [      4.78231e-006 ]
8390 : [      5.09039e-006 ]
8391 : [      5.06878e-006 ]
8392 : [      4.93477e-006 ]
8393 : [      4.49112e-006 ]
8394 : [      4.73919e-006 ]
8395 : [      5.05241e-006 ]
8396 : [      4.92495e-006 ]
8397 : [      4.57506e-006 ]
8398 : [      4.6678e-006  ]
8399 : [      4.60414e-006 ]
8400 : [      4.54724e-006 ]
8401 : [      4.59428e-006 ]
8402 : [      4.90027e-006 ]
8403 : [      4.41427e-006 ]
8404 : [      4.892e-006   ]
8405 : [      4.63577e-006 ]
8406 : [      4.83841e-006 ]
8407 : [      4.80051e-006 ]
8408 : [      4.48951e-006 ]
8409 : [      4.58586e-006 ]
8410 : [      4.92991e-006 ]
8411 : [      4.56521e-006 ]
8412 : [      4.69674e-006 ]
8413 : [      4.73939e-006 ]
8414 : [      4.66708e-006 ]
8415 : [      5.09943e-006 ]
8416 : [      4.93499e-006 ]
8417 : [      4.88948e-006 ]
8418 : [      4.66238e-006 ]
8419 : [      4.88323e-006 ]
8420 : [      4.45855e-006 ]
8421 : [      5.05045e-006 ]
8422 : [      4.58051e-006 ]
8423 : [      4.44551e-006 ]
8424 : [      4.91532e-006 ]
8425 : [      4.86017e-006 ]
8426 : [      4.38678e-006 ]
8427 : [      4.54582e-006 ]
8428 : [      4.71678e-006 ]
8429 : [      4.88794e-006 ]
8430 : [      4.5154e-006  ]
8431 : [      4.48299e-006 ]
8432 : [      4.65969e-006 ]
8433 : [      4.69768e-006 ]
8434 : [      5.05877e-006 ]
8435 : [      4.52409e-006 ]
8436 : [      4.50691e-006 ]
8437 : [      4.61319e-006 ]
8438 : [      4.98023e-006 ]
8439 : [      5.09532e-006 ]
8440 : [      4.81972e-006 ]
8441 : [      5.04008e-006 ]
8442 : [      4.42361e-006 ]
8443 : [      4.60561e-006 ]
8444 : [      4.92172e-006 ]
8445 : [      4.8988e-006  ]
8446 : [      4.90511e-006 ]
8447 : [      4.60799e-006 ]
8448 : [      4.67067e-006 ]
8449 : [      4.47452e-006 ]
8450 : [      4.88671e-006 ]
8451 : [      4.57829e-006 ]
8452 : [      4.42506e-006 ]
8453 : [      4.75598e-006 ]
8454 : [      4.94873e-006 ]
8455 : [      4.7154e-006  ]
8456 : [      4.84843e-006 ]
8457 : [      5.03256e-006 ]
8458 : [      5.04962e-006 ]
8459 : [      4.4142e-006  ]
8460 : [      4.42822e-006 ]
8461 : [      4.83468e-006 ]
8462 : [      4.64685e-006 ]
8463 : [      4.40879e-006 ]
8464 : [      4.7857e-006  ]
8465 : [      4.65623e-006 ]
8466 : [      4.685e-006   ]
8467 : [      4.88755e-006 ]
8468 : [      4.50053e-006 ]
8469 : [      4.60591e-006 ]
8470 : [      5.09827e-006 ]
8471 : [      4.39723e-006 ]
8472 : [      4.99256e-006 ]
8473 : [      5.10506e-006 ]
8474 : [      5.04295e-006 ]
8475 : [      4.59545e-006 ]
8476 : [      4.47257e-006 ]
8477 : [      4.65569e-006 ]
8478 : [      4.5194e-006  ]
8479 : [      4.91545e-006 ]
8480 : [      4.71892e-006 ]
8481 : [      4.74114e-006 ]
8482 : [      4.83423e-006 ]
8483 : [      4.80932e-006 ]
8484 : [      4.82533e-006 ]
8485 : [      4.54933e-006 ]
8486 : [      4.93729e-006 ]
8487 : [      4.55372e-006 ]
8488 : [      5.05853e-006 ]
8489 : [      5.02256e-006 ]
8490 : [      4.50689e-006 ]
8491 : [      5.03073e-006 ]
8492 : [      4.53707e-006 ]
8493 : [      4.72247e-006 ]
8494 : [      5.00634e-006 ]
8495 : [      5.0577e-006  ]
8496 : [      4.65239e-006 ]
8497 : [      4.69979e-006 ]
8498 : [      4.74336e-006 ]
8499 : [      4.86882e-006 ]
8500 : [      4.89751e-006 ]
8501 : [      4.47797e-006 ]
8502 : [      4.49751e-006 ]
8503 : [      4.82405e-006 ]
8504 : [      4.93247e-006 ]
8505 : [      4.9238e-006  ]
8506 : [      4.46998e-006 ]
8507 : [      4.66139e-006 ]
8508 : [      4.92312e-006 ]
8509 : [      4.7262e-006  ]
8510 : [      4.89052e-006 ]
8511 : [      4.59597e-006 ]
8512 : [      5.06741e-006 ]
8513 : [      4.98819e-006 ]
8514 : [      4.55912e-006 ]
8515 : [      4.59326e-006 ]
8516 : [      4.72182e-006 ]
8517 : [      4.70502e-006 ]
8518 : [      4.93969e-006 ]
8519 : [      4.53586e-006 ]
8520 : [      4.98161e-006 ]
8521 : [      4.44479e-006 ]
8522 : [      4.59638e-006 ]
8523 : [      4.3993e-006  ]
8524 : [      4.55558e-006 ]
8525 : [      4.96263e-006 ]
8526 : [      4.60844e-006 ]
8527 : [      4.90723e-006 ]
8528 : [      4.77942e-006 ]
8529 : [      5.0805e-006  ]
8530 : [      4.41154e-006 ]
8531 : [      5.00105e-006 ]
8532 : [      4.72951e-006 ]
8533 : [      4.49881e-006 ]
8534 : [      4.86899e-006 ]
8535 : [      4.68384e-006 ]
8536 : [      4.71466e-006 ]
8537 : [      4.54362e-006 ]
8538 : [      5.00826e-006 ]
8539 : [      4.86972e-006 ]
8540 : [      5.069e-006   ]
8541 : [      4.75286e-006 ]
8542 : [      4.84947e-006 ]
8543 : [      4.58787e-006 ]
8544 : [      5.05883e-006 ]
8545 : [      4.82183e-006 ]
8546 : [      5.01741e-006 ]
8547 : [      4.44746e-006 ]
8548 : [      4.84799e-006 ]
8549 : [      4.86514e-006 ]
8550 : [      5.08278e-006 ]
8551 : [      4.63224e-006 ]
8552 : [      4.63626e-006 ]
8553 : [      4.67947e-006 ]
8554 : [      4.85349e-006 ]
8555 : [      4.65951e-006 ]
8556 : [      4.53223e-006 ]
8557 : [      4.70886e-006 ]
8558 : [      4.61062e-006 ]
8559 : [      4.93893e-006 ]
8560 : [      4.94785e-006 ]
8561 : [      4.63827e-006 ]
8562 : [      5.07095e-006 ]
8563 : [      4.48047e-006 ]
8564 : [      4.87134e-006 ]
8565 : [      4.97998e-006 ]
8566 : [      4.59497e-006 ]
8567 : [      4.64583e-006 ]
8568 : [      4.56615e-006 ]
8569 : [      5.04081e-006 ]
8570 : [      4.46687e-006 ]
8571 : [      5.07739e-006 ]
8572 : [      4.56675e-006 ]
8573 : [      4.54395e-006 ]
8574 : [      4.44071e-006 ]
8575 : [      4.67645e-006 ]
8576 : [      4.78254e-006 ]
8577 : [      4.97282e-006 ]
8578 : [      5.03873e-006 ]
8579 : [      4.82921e-006 ]
8580 : [      4.98892e-006 ]
8581 : [      5.00301e-006 ]
8582 : [      4.92741e-006 ]
8583 : [      5.09271e-006 ]
8584 : [      4.91801e-006 ]
8585 : [      4.87707e-006 ]
8586 : [      5.01528e-006 ]
8587 : [      4.92368e-006 ]
8588 : [      5.09636e-006 ]
8589 : [      4.57632e-006 ]
8590 : [      5.02712e-006 ]
8591 : [      4.85746e-006 ]
8592 : [      4.47582e-006 ]
8593 : [      4.58023e-006 ]
8594 : [      5.05771e-006 ]
8595 : [      4.46915e-006 ]
8596 : [      5.05951e-006 ]
8597 : [      5.02104e-006 ]
8598 : [      4.65503e-006 ]
8599 : [      4.69932e-006 ]
8600 : [      4.43915e-006 ]
8601 : [      4.47155e-006 ]
8602 : [      4.52733e-006 ]
8603 : [      5.00118e-006 ]
8604 : [      4.96625e-006 ]
8605 : [      4.9979e-006  ]
8606 : [      5.06118e-006 ]
8607 : [      4.89832e-006 ]
8608 : [      4.91804e-006 ]
8609 : [      4.51417e-006 ]
8610 : [      4.48222e-006 ]
8611 : [      4.79115e-006 ]
8612 : [      4.70393e-006 ]
8613 : [      4.97544e-006 ]
8614 : [      5.06155e-006 ]
8615 : [      5.01993e-006 ]
8616 : [      4.44748e-006 ]
8617 : [      4.79961e-006 ]
8618 : [      4.65751e-006 ]
8619 : [      4.919e-006   ]
8620 : [      4.7597e-006  ]
8621 : [      4.75813e-006 ]
8622 : [      4.48507e-006 ]
8623 : [      4.66408e-006 ]
8624 : [      4.87273e-006 ]
8625 : [      4.56507e-006 ]
8626 : [      4.52614e-006 ]
8627 : [      4.84902e-006 ]
8628 : [      4.95405e-006 ]
8629 : [      4.85608e-006 ]
8630 : [      5.05838e-006 ]
8631 : [      4.48183e-006 ]
8632 : [      4.47151e-006 ]
8633 : [      4.51315e-006 ]
8634 : [      4.54146e-006 ]
8635 : [      4.46645e-006 ]
8636 : [      5.02995e-006 ]
8637 : [      4.70801e-006 ]
8638 : [      4.76085e-006 ]
8639 : [      4.69146e-006 ]
8640 : [      4.66518e-006 ]
8641 : [      4.51177e-006 ]
8642 : [      4.91086e-006 ]
8643 : [      4.56756e-006 ]
8644 : [      4.40687e-006 ]
8645 : [      4.9601e-006  ]
8646 : [      4.90084e-006 ]
8647 : [      4.72553e-006 ]
8648 : [      5.01543e-006 ]
8649 : [      5.04795e-006 ]
8650 : [      5.07304e-006 ]
8651 : [      4.46929e-006 ]
8652 : [      4.84858e-006 ]
8653 : [      4.62283e-006 ]
8654 : [      4.36473e-006 ]
8655 : [      4.8903e-006  ]
8656 : [      4.55761e-006 ]
8657 : [      4.69453e-006 ]
8658 : [      4.9483e-006  ]
8659 : [      4.69672e-006 ]
8660 : [      4.78246e-006 ]
8661 : [      4.76259e-006 ]
8662 : [      4.75586e-006 ]
8663 : [      4.9642e-006  ]
8664 : [      4.68532e-006 ]
8665 : [      4.93072e-006 ]
8666 : [      5.07235e-006 ]
8667 : [      4.62021e-006 ]
8668 : [      4.50877e-006 ]
8669 : [      4.95066e-006 ]
8670 : [      4.62842e-006 ]
8671 : [      4.54468e-006 ]
8672 : [      4.82882e-006 ]
8673 : [      4.64965e-006 ]
8674 : [      5.00113e-006 ]
8675 : [      4.91595e-006 ]
8676 : [      4.45573e-006 ]
8677 : [      4.40219e-006 ]
8678 : [      4.5417e-006  ]
8679 : [      4.99815e-006 ]
8680 : [      4.80011e-006 ]
8681 : [      4.65597e-006 ]
8682 : [      4.56846e-006 ]
8683 : [      4.77176e-006 ]
8684 : [      4.42945e-006 ]
8685 : [      5.05159e-006 ]
8686 : [      4.42962e-006 ]
8687 : [      4.81941e-006 ]
8688 : [      5.02165e-006 ]
8689 : [      4.77364e-006 ]
8690 : [      4.46657e-006 ]
8691 : [      4.40565e-006 ]
8692 : [      4.96676e-006 ]
8693 : [      5.08776e-006 ]
8694 : [      4.47171e-006 ]
8695 : [      4.49714e-006 ]
8696 : [      4.65393e-006 ]
8697 : [      4.94625e-006 ]
8698 : [      5.05225e-006 ]
8699 : [      4.67493e-006 ]
8700 : [      4.78071e-006 ]
8701 : [      4.77733e-006 ]
8702 : [      4.98348e-006 ]
8703 : [      4.63794e-006 ]
8704 : [      5.05688e-006 ]
8705 : [      4.79531e-006 ]
8706 : [      4.70211e-006 ]
8707 : [      4.93981e-006 ]
8708 : [      4.46012e-006 ]
8709 : [      4.55965e-006 ]
8710 : [      4.99237e-006 ]
8711 : [      4.65083e-006 ]
8712 : [      4.46668e-006 ]
8713 : [      4.62205e-006 ]
8714 : [      4.75284e-006 ]
8715 : [      4.69091e-006 ]
8716 : [      4.86834e-006 ]
8717 : [      4.6401e-006  ]
8718 : [      4.96176e-006 ]
8719 : [      4.99396e-006 ]
8720 : [      4.76616e-006 ]
8721 : [      4.40153e-006 ]
8722 : [      4.60078e-006 ]
8723 : [      5.10025e-006 ]
8724 : [      4.45556e-006 ]
8725 : [      4.98444e-006 ]
8726 : [      4.48637e-006 ]
8727 : [      4.67989e-006 ]
8728 : [      4.85026e-006 ]
8729 : [      4.72612e-006 ]
8730 : [      5.07082e-006 ]
8731 : [      4.83554e-006 ]
8732 : [      4.49638e-006 ]
8733 : [      5.08288e-006 ]
8734 : [      4.875e-006   ]
8735 : [      4.85451e-006 ]
8736 : [      4.75663e-006 ]
8737 : [      4.68384e-006 ]
8738 : [      4.68268e-006 ]
8739 : [      5.03333e-006 ]
8740 : [      4.92866e-006 ]
8741 : [      4.85094e-006 ]
8742 : [      4.60049e-006 ]
8743 : [      4.60918e-006 ]
8744 : [      4.73645e-006 ]
8745 : [      4.64208e-006 ]
8746 : [      4.76491e-006 ]
8747 : [      5.04195e-006 ]
8748 : [      4.63162e-006 ]
8749 : [      4.89579e-006 ]
8750 : [      4.7349e-006  ]
8751 : [      4.693e-006   ]
8752 : [      5.10357e-006 ]
8753 : [      4.62481e-006 ]
8754 : [      4.58262e-006 ]
8755 : [      4.81655e-006 ]
8756 : [      4.83176e-006 ]
8757 : [      4.61845e-006 ]
8758 : [      4.77097e-006 ]
8759 : [      4.82495e-006 ]
8760 : [      4.64026e-006 ]
8761 : [      4.6311e-006  ]
8762 : [      4.60794e-006 ]
8763 : [      5.04293e-006 ]
8764 : [      4.86789e-006 ]
8765 : [      4.46811e-006 ]
8766 : [      4.90669e-006 ]
8767 : [      4.91904e-006 ]
8768 : [      5.00519e-006 ]
8769 : [      4.66431e-006 ]
8770 : [      4.46478e-006 ]
8771 : [      4.70626e-006 ]
8772 : [      5.05233e-006 ]
8773 : [      4.95917e-006 ]
8774 : [      4.71888e-006 ]
8775 : [      4.69834e-006 ]
8776 : [      4.57708e-006 ]
8777 : [      4.85585e-006 ]
8778 : [      4.69395e-006 ]
8779 : [      4.74217e-006 ]
8780 : [      4.94932e-006 ]
8781 : [      4.61516e-006 ]
8782 : [      4.8841e-006  ]
8783 : [      4.44479e-006 ]
8784 : [      4.59553e-006 ]
8785 : [      5.09978e-006 ]
8786 : [      4.64114e-006 ]
8787 : [      4.65755e-006 ]
8788 : [      4.67476e-006 ]
8789 : [      5.04336e-006 ]
8790 : [      4.72431e-006 ]
8791 : [      4.98444e-006 ]
8792 : [      4.80857e-006 ]
8793 : [      4.58892e-006 ]
8794 : [      4.56306e-006 ]
8795 : [      4.99337e-006 ]
8796 : [      4.50008e-006 ]
8797 : [      4.7522e-006  ]
8798 : [      4.83755e-006 ]
8799 : [      5.00158e-006 ]
8800 : [      4.52997e-006 ]
8801 : [      4.69273e-006 ]
8802 : [      4.74854e-006 ]
8803 : [      4.87372e-006 ]
8804 : [      4.66628e-006 ]
8805 : [      4.69662e-006 ]
8806 : [      4.65553e-006 ]
8807 : [      4.53843e-006 ]
8808 : [      4.89922e-006 ]
8809 : [      4.65881e-006 ]
8810 : [      4.60207e-006 ]
8811 : [      4.51915e-006 ]
8812 : [      5.02542e-006 ]
8813 : [      5.07801e-006 ]
8814 : [      4.69997e-006 ]
8815 : [      4.84648e-006 ]
8816 : [      4.93404e-006 ]
8817 : [      4.76013e-006 ]
8818 : [      5.05624e-006 ]
8819 : [      4.66476e-006 ]
8820 : [      4.46588e-006 ]
8821 : [      4.61637e-006 ]
8822 : [      4.66175e-006 ]
8823 : [      4.37003e-006 ]
8824 : [      4.9649e-006  ]
8825 : [      4.92274e-006 ]
8826 : [      4.59221e-006 ]
8827 : [      4.64602e-006 ]
8828 : [      4.71423e-006 ]
8829 : [      4.58849e-006 ]
8830 : [      4.72438e-006 ]
8831 : [      4.62757e-006 ]
8832 : [      4.43847e-006 ]
8833 : [      4.72559e-006 ]
8834 : [      4.8826e-006  ]
8835 : [      4.5665e-006  ]
8836 : [      4.50486e-006 ]
8837 : [      4.59651e-006 ]
8838 : [      4.87478e-006 ]
8839 : [      5.04883e-006 ]
8840 : [      4.61733e-006 ]
8841 : [      4.46802e-006 ]
8842 : [      4.53793e-006 ]
8843 : [      5.10144e-006 ]
8844 : [      4.40552e-006 ]
8845 : [      4.60039e-006 ]
8846 : [      4.42372e-006 ]
8847 : [      4.48253e-006 ]
8848 : [      4.69045e-006 ]
8849 : [      5.01614e-006 ]
8850 : [      4.74059e-006 ]
8851 : [      4.49077e-006 ]
8852 : [      4.53386e-006 ]
8853 : [      4.92096e-006 ]
8854 : [      4.72241e-006 ]
8855 : [      4.57894e-006 ]
8856 : [      4.58042e-006 ]
8857 : [      4.59646e-006 ]
8858 : [      4.7418e-006  ]
8859 : [      4.39192e-006 ]
8860 : [      4.79425e-006 ]
8861 : [      4.67785e-006 ]
8862 : [      4.88262e-006 ]
8863 : [      4.76997e-006 ]
8864 : [      4.48272e-006 ]
8865 : [      4.79361e-006 ]
8866 : [      4.64097e-006 ]
8867 : [      5.00577e-006 ]
8868 : [      4.59349e-006 ]
8869 : [      4.71817e-006 ]
8870 : [      4.63474e-006 ]
8871 : [      5.04432e-006 ]
8872 : [      4.74544e-006 ]
8873 : [      4.96939e-006 ]
8874 : [      5.10122e-006 ]
8875 : [      4.96019e-006 ]
8876 : [      4.62907e-006 ]
8877 : [      4.81178e-006 ]
8878 : [      4.74601e-006 ]
8879 : [      4.93847e-006 ]
8880 : [      4.98333e-006 ]
8881 : [      4.36282e-006 ]
8882 : [      5.06547e-006 ]
8883 : [      5.05886e-006 ]
8884 : [      4.67513e-006 ]
8885 : [      4.82125e-006 ]
8886 : [      4.82405e-006 ]
8887 : [      4.70496e-006 ]
8888 : [      4.66304e-006 ]
8889 : [      4.66308e-006 ]
8890 : [      4.7273e-006  ]
8891 : [      4.48049e-006 ]
8892 : [      4.68156e-006 ]
8893 : [      5.04567e-006 ]
8894 : [      4.84519e-006 ]
8895 : [      4.76669e-006 ]
8896 : [      5.0929e-006  ]
8897 : [      4.66773e-006 ]
8898 : [      4.69569e-006 ]
8899 : [      4.6018e-006  ]
8900 : [      4.88219e-006 ]
8901 : [      4.69488e-006 ]
8902 : [      4.49675e-006 ]
8903 : [      4.43277e-006 ]
8904 : [      4.89783e-006 ]
8905 : [      4.61267e-006 ]
8906 : [      4.56748e-006 ]
8907 : [      4.66044e-006 ]
8908 : [      4.75901e-006 ]
8909 : [      4.69207e-006 ]
8910 : [      4.63262e-006 ]
8911 : [      4.73671e-006 ]
8912 : [      4.69422e-006 ]
8913 : [      4.75211e-006 ]
8914 : [      4.78915e-006 ]
8915 : [      4.93288e-006 ]
8916 : [      4.89724e-006 ]
8917 : [      4.48276e-006 ]
8918 : [      4.76857e-006 ]
8919 : [      4.88631e-006 ]
8920 : [      4.50113e-006 ]
8921 : [      4.58439e-006 ]
8922 : [      4.4757e-006  ]
8923 : [      4.63354e-006 ]
8924 : [      5.04621e-006 ]
8925 : [      4.88236e-006 ]
8926 : [      4.73759e-006 ]
8927 : [      4.6882e-006  ]
8928 : [      4.84959e-006 ]
8929 : [      4.43032e-006 ]
8930 : [      5.06513e-006 ]
8931 : [      4.47234e-006 ]
8932 : [      4.51509e-006 ]
8933 : [      4.97819e-006 ]
8934 : [      4.81912e-006 ]
8935 : [      4.85116e-006 ]
8936 : [      4.75068e-006 ]
8937 : [      4.72514e-006 ]
8938 : [      4.82176e-006 ]
8939 : [      4.98988e-006 ]
8940 : [      4.46117e-006 ]
8941 : [      4.42186e-006 ]
8942 : [      4.85174e-006 ]
8943 : [      4.86661e-006 ]
8944 : [      4.48532e-006 ]
8945 : [      4.68926e-006 ]
8946 : [      4.98744e-006 ]
8947 : [      4.52204e-006 ]
8948 : [      4.55418e-006 ]
8949 : [      4.43391e-006 ]
8950 : [      4.65764e-006 ]
8951 : [      4.7214e-006  ]
8952 : [      4.97016e-006 ]
8953 : [      4.9463e-006  ]
8954 : [      4.55067e-006 ]
8955 : [      4.79456e-006 ]
8956 : [      4.77401e-006 ]
8957 : [      5.00735e-006 ]
8958 : [      4.8778e-006  ]
8959 : [      4.5714e-006  ]
8960 : [      4.84931e-006 ]
8961 : [      4.84442e-006 ]
8962 : [      4.62905e-006 ]
8963 : [      4.90218e-006 ]
8964 : [      4.52644e-006 ]
8965 : [      4.638e-006   ]
8966 : [      4.52763e-006 ]
8967 : [      4.91588e-006 ]
8968 : [      4.65993e-006 ]
8969 : [      5.07799e-006 ]
8970 : [      4.48574e-006 ]
8971 : [      5.04005e-006 ]
8972 : [      4.47781e-006 ]
8973 : [      4.63392e-006 ]
8974 : [      4.43216e-006 ]
8975 : [      4.43053e-006 ]
8976 : [      4.84222e-006 ]
8977 : [      4.65314e-006 ]
8978 : [      5.04793e-006 ]
8979 : [      4.65827e-006 ]
8980 : [      4.77915e-006 ]
8981 : [      4.85764e-006 ]
8982 : [      4.55718e-006 ]
8983 : [      4.53821e-006 ]
8984 : [      4.72636e-006 ]
8985 : [      4.78377e-006 ]
8986 : [      4.58211e-006 ]
8987 : [      4.62189e-006 ]
8988 : [      4.69449e-006 ]
8989 : [      5.04862e-006 ]
8990 : [      4.71576e-006 ]
8991 : [      4.71587e-006 ]
8992 : [      4.60364e-006 ]
8993 : [      4.47083e-006 ]
8994 : [      4.44339e-006 ]
8995 : [      5.08281e-006 ]
8996 : [      4.81229e-006 ]
8997 : [      4.78207e-006 ]
8998 : [      4.49457e-006 ]
8999 : [      4.9705e-006  ]
9000 : [      4.86328e-006 ]
9001 : [      4.71846e-006 ]
9002 : [      4.38392e-006 ]
9003 : [      5.01117e-006 ]
9004 : [      4.64033e-006 ]
9005 : [      4.67924e-006 ]
9006 : [      4.45605e-006 ]
9007 : [      4.74611e-006 ]
9008 : [      4.52438e-006 ]
9009 : [      4.63715e-006 ]
9010 : [      4.77278e-006 ]
9011 : [      4.908e-006   ]
9012 : [      4.72939e-006 ]
9013 : [      4.64311e-006 ]
9014 : [      4.92862e-006 ]
9015 : [      4.98999e-006 ]
9016 : [      4.91215e-006 ]
9017 : [      5.02263e-006 ]
9018 : [      4.52364e-006 ]
9019 : [      4.93024e-006 ]
9020 : [      4.90479e-006 ]
9021 : [      4.48896e-006 ]
9022 : [      4.45927e-006 ]
9023 : [      4.51717e-006 ]
9024 : [      4.56319e-006 ]
9025 : [      5.04046e-006 ]
9026 : [      4.90755e-006 ]
9027 : [      4.53128e-006 ]
9028 : [      4.69399e-006 ]
9029 : [      4.77217e-006 ]
9030 : [      4.7875e-006  ]
9031 : [      4.85647e-006 ]
9032 : [      4.56564e-006 ]
9033 : [      4.8923e-006  ]
9034 : [      4.57042e-006 ]
9035 : [      4.51392e-006 ]
9036 : [      4.99077e-006 ]
9037 : [      5.02123e-006 ]
9038 : [      4.72167e-006 ]
9039 : [      5.09539e-006 ]
9040 : [      4.69277e-006 ]
9041 : [      4.99896e-006 ]
9042 : [      4.54487e-006 ]
9043 : [      4.74946e-006 ]
9044 : [      4.82666e-006 ]
9045 : [      4.5666e-006  ]
9046 : [      4.54444e-006 ]
9047 : [      4.60057e-006 ]
9048 : [      4.41968e-006 ]
9049 : [      4.45925e-006 ]
9050 : [      4.47472e-006 ]
9051 : [      4.47342e-006 ]
9052 : [      4.56211e-006 ]
9053 : [      4.61546e-006 ]
9054 : [      4.82783e-006 ]
9055 : [      4.50064e-006 ]
9056 : [      4.91443e-006 ]
9057 : [      4.63441e-006 ]
9058 : [      4.52733e-006 ]
9059 : [      4.55104e-006 ]
9060 : [      4.69111e-006 ]
9061 : [      4.55202e-006 ]
9062 : [      4.87126e-006 ]
9063 : [      4.94742e-006 ]
9064 : [      4.56153e-006 ]
9065 : [      4.93396e-006 ]
9066 : [      4.48604e-006 ]
9067 : [      4.86943e-006 ]
9068 : [      4.48351e-006 ]
9069 : [      4.71079e-006 ]
9070 : [      4.51358e-006 ]
9071 : [      4.58173e-006 ]
9072 : [      4.60342e-006 ]
9073 : [      5.09733e-006 ]
9074 : [      4.66286e-006 ]
9075 : [      4.62109e-006 ]
9076 : [      4.63363e-006 ]
9077 : [      4.47449e-006 ]
9078 : [      4.80559e-006 ]
9079 : [      4.67975e-006 ]
9080 : [      4.74869e-006 ]
9081 : [      4.86255e-006 ]
9082 : [      4.7968e-006  ]
9083 : [      4.5929e-006  ]
9084 : [      4.59993e-006 ]
9085 : [      4.66166e-006 ]
9086 : [      4.52224e-006 ]
9087 : [      4.93761e-006 ]
9088 : [      4.53533e-006 ]
9089 : [      4.90332e-006 ]
9090 : [      4.90964e-006 ]
9091 : [      5.09945e-006 ]
9092 : [      5.01157e-006 ]
9093 : [      4.98992e-006 ]
9094 : [      4.88709e-006 ]
9095 : [      5.03968e-006 ]
9096 : [      4.66362e-006 ]
9097 : [      4.83172e-006 ]
9098 : [      4.56275e-006 ]
9099 : [      4.54788e-006 ]
9100 : [      4.55956e-006 ]
9101 : [      4.97873e-006 ]
9102 : [      4.96414e-006 ]
9103 : [      4.84113e-006 ]
9104 : [      4.63622e-006 ]
9105 : [      5.03388e-006 ]
9106 : [      5.00541e-006 ]
9107 : [      4.73046e-006 ]
9108 : [      4.54403e-006 ]
9109 : [      5.00154e-006 ]
9110 : [      4.75494e-006 ]
9111 : [      4.5377e-006  ]
9112 : [      4.50384e-006 ]
9113 : [      4.51056e-006 ]
9114 : [      4.88774e-006 ]
9115 : [      5.05086e-006 ]
9116 : [      4.75102e-006 ]
9117 : [      5.08145e-006 ]
9118 : [      4.50961e-006 ]
9119 : [      5.05821e-006 ]
9120 : [      4.69637e-006 ]
9121 : [      4.93086e-006 ]
9122 : [      4.3782e-006  ]
9123 : [      4.49491e-006 ]
9124 : [      4.66562e-006 ]
9125 : [      5.0127e-006  ]
9126 : [      5.04402e-006 ]
9127 : [      4.69277e-006 ]
9128 : [      4.91777e-006 ]
9129 : [      4.70236e-006 ]
9130 : [      4.74377e-006 ]
9131 : [      4.85981e-006 ]
9132 : [      4.50147e-006 ]
9133 : [      5.10285e-006 ]
9134 : [      4.52799e-006 ]
9135 : [      4.85299e-006 ]
9136 : [      4.93838e-006 ]
9137 : [      4.67979e-006 ]
9138 : [      4.66704e-006 ]
9139 : [      4.97078e-006 ]
9140 : [      4.50371e-006 ]
9141 : [      4.9326e-006  ]
9142 : [      4.74349e-006 ]
9143 : [      4.87018e-006 ]
9144 : [      4.4672e-006  ]
9145 : [      4.95782e-006 ]
9146 : [      4.81393e-006 ]
9147 : [      4.93725e-006 ]
9148 : [      4.80435e-006 ]
9149 : [      4.98503e-006 ]
9150 : [      4.92539e-006 ]
9151 : [      4.54801e-006 ]
9152 : [      5.06146e-006 ]
9153 : [      4.63672e-006 ]
9154 : [      4.99009e-006 ]
9155 : [      4.56328e-006 ]
9156 : [      4.97256e-006 ]
9157 : [      4.72631e-006 ]
9158 : [      5.02231e-006 ]
9159 : [      4.67474e-006 ]
9160 : [      4.67559e-006 ]
9161 : [      5.03786e-006 ]
9162 : [      4.686e-006   ]
9163 : [      4.92736e-006 ]
9164 : [      4.85062e-006 ]
9165 : [      4.46823e-006 ]
9166 : [      4.78996e-006 ]
9167 : [      4.76308e-006 ]
9168 : [      4.61527e-006 ]
9169 : [      4.45097e-006 ]
9170 : [      4.953e-006   ]
9171 : [      4.53327e-006 ]
9172 : [      4.99229e-006 ]
9173 : [      4.92774e-006 ]
9174 : [      5.0267e-006  ]
9175 : [      4.88497e-006 ]
9176 : [      4.72507e-006 ]
9177 : [      4.97923e-006 ]
9178 : [      4.64044e-006 ]
9179 : [      4.77404e-006 ]
9180 : [      4.94193e-006 ]
9181 : [      4.56762e-006 ]
9182 : [      4.64011e-006 ]
9183 : [      4.77687e-006 ]
9184 : [      4.88325e-006 ]
9185 : [      4.58256e-006 ]
9186 : [      4.97786e-006 ]
9187 : [      4.62241e-006 ]
9188 : [      4.78658e-006 ]
9189 : [      4.51432e-006 ]
9190 : [      4.48839e-006 ]
9191 : [      4.4928e-006  ]
9192 : [      5.01349e-006 ]
9193 : [      4.52164e-006 ]
9194 : [      4.47052e-006 ]
9195 : [      5.01213e-006 ]
9196 : [      5.08589e-006 ]
9197 : [      4.782e-006   ]
9198 : [      4.63353e-006 ]
9199 : [      4.78531e-006 ]
9200 : [      4.97636e-006 ]
9201 : [      4.38873e-006 ]
9202 : [      4.60846e-006 ]
9203 : [      4.67272e-006 ]
9204 : [      4.68807e-006 ]
9205 : [      4.89139e-006 ]
9206 : [      4.62361e-006 ]
9207 : [      4.91136e-006 ]
9208 : [      4.53058e-006 ]
9209 : [      4.83142e-006 ]
9210 : [      4.4708e-006  ]
9211 : [      4.54649e-006 ]
9212 : [      4.8071e-006  ]
9213 : [      4.67262e-006 ]
9214 : [      4.76937e-006 ]
9215 : [      4.59224e-006 ]
9216 : [      5.01582e-006 ]
9217 : [      4.72609e-006 ]
9218 : [      4.50958e-006 ]
9219 : [      4.58844e-006 ]
9220 : [      4.81669e-006 ]
9221 : [      5.02537e-006 ]
9222 : [      4.94632e-006 ]
9223 : [      5.05227e-006 ]
9224 : [      4.9038e-006  ]
9225 : [      4.60497e-006 ]
9226 : [      4.56693e-006 ]
9227 : [      4.72048e-006 ]
9228 : [      4.88516e-006 ]
9229 : [      4.44382e-006 ]
9230 : [      4.73534e-006 ]
9231 : [      4.48021e-006 ]
9232 : [      4.83804e-006 ]
9233 : [      4.52577e-006 ]
9234 : [      5.03608e-006 ]
9235 : [      4.60993e-006 ]
9236 : [      4.99318e-006 ]
9237 : [      5.05183e-006 ]
9238 : [      4.67792e-006 ]
9239 : [      4.81493e-006 ]
9240 : [      4.647e-006   ]
9241 : [      4.96023e-006 ]
9242 : [      4.90251e-006 ]
9243 : [      4.98128e-006 ]
9244 : [      5.07265e-006 ]
9245 : [      4.56867e-006 ]
9246 : [      5.0375e-006  ]
9247 : [      4.42834e-006 ]
9248 : [      4.40903e-006 ]
9249 : [      4.80498e-006 ]
9250 : [      4.8211e-006  ]
9251 : [      4.71001e-006 ]
9252 : [      4.61527e-006 ]
9253 : [      5.0001e-006  ]
9254 : [      5.04509e-006 ]
9255 : [      4.7113e-006  ]
9256 : [      4.94888e-006 ]
9257 : [      5.04005e-006 ]
9258 : [      4.71823e-006 ]
9259 : [      4.40219e-006 ]
9260 : [      4.76253e-006 ]
9261 : [      4.71388e-006 ]
9262 : [      4.58184e-006 ]
9263 : [      4.68075e-006 ]
9264 : [      4.87264e-006 ]
9265 : [      4.61412e-006 ]
9266 : [      4.87167e-006 ]
9267 : [      4.51413e-006 ]
9268 : [      4.844e-006   ]
9269 : [      4.95089e-006 ]
9270 : [      4.57102e-006 ]
9271 : [      4.70266e-006 ]
9272 : [      4.54943e-006 ]
9273 : [      4.76972e-006 ]
9274 : [      4.77608e-006 ]
9275 : [      4.91077e-006 ]
9276 : [      4.78431e-006 ]
9277 : [      4.97389e-006 ]
9278 : [      4.54095e-006 ]
9279 : [      4.77112e-006 ]
9280 : [      4.75173e-006 ]
9281 : [      4.98723e-006 ]
9282 : [      4.84649e-006 ]
9283 : [      4.62205e-006 ]
9284 : [      4.7588e-006  ]
9285 : [      4.65594e-006 ]
9286 : [      4.81567e-006 ]
9287 : [      4.49733e-006 ]
9288 : [      4.97685e-006 ]
9289 : [      4.50111e-006 ]
9290 : [      4.69223e-006 ]
9291 : [      4.88734e-006 ]
9292 : [      4.72998e-006 ]
9293 : [      4.83984e-006 ]
9294 : [      4.59084e-006 ]
9295 : [      4.3906e-006  ]
9296 : [      4.45991e-006 ]
9297 : [      4.96378e-006 ]
9298 : [      4.57406e-006 ]
9299 : [      4.85642e-006 ]
9300 : [      4.67679e-006 ]
9301 : [      5.02559e-006 ]
9302 : [      4.58581e-006 ]
9303 : [      4.39539e-006 ]
9304 : [      4.95159e-006 ]
9305 : [      4.54563e-006 ]
9306 : [      4.9106e-006  ]
9307 : [      4.69936e-006 ]
9308 : [      4.97107e-006 ]
9309 : [      4.69129e-006 ]
9310 : [      4.59613e-006 ]
9311 : [      4.89376e-006 ]
9312 : [      4.53824e-006 ]
9313 : [      4.43133e-006 ]
9314 : [      4.86857e-006 ]
9315 : [      4.49796e-006 ]
9316 : [      5.07799e-006 ]
9317 : [      4.77531e-006 ]
9318 : [      4.56654e-006 ]
9319 : [      5.03152e-006 ]
9320 : [      4.56311e-006 ]
9321 : [      4.94686e-006 ]
9322 : [      4.4484e-006  ]
9323 : [      4.68558e-006 ]
9324 : [      5.03242e-006 ]
9325 : [      5.03356e-006 ]
9326 : [      4.55662e-006 ]
9327 : [      4.65469e-006 ]
9328 : [      4.86326e-006 ]
9329 : [      5.09077e-006 ]
9330 : [      4.97904e-006 ]
9331 : [      4.73553e-006 ]
9332 : [      4.5745e-006  ]
9333 : [      5.00535e-006 ]
9334 : [      4.85576e-006 ]
9335 : [      4.54739e-006 ]
9336 : [      5.04741e-006 ]
9337 : [      4.47986e-006 ]
9338 : [      4.76604e-006 ]
9339 : [      4.50188e-006 ]
9340 : [      4.46296e-006 ]
9341 : [      4.49641e-006 ]
9342 : [      5.0045e-006  ]
9343 : [      4.72055e-006 ]
9344 : [      4.85103e-006 ]
9345 : [      4.62206e-006 ]
9346 : [      5.07151e-006 ]
9347 : [      4.46205e-006 ]
9348 : [      4.79555e-006 ]
9349 : [      4.59357e-006 ]
9350 : [      4.55893e-006 ]
9351 : [      4.65748e-006 ]
9352 : [      4.93039e-006 ]
9353 : [      4.67692e-006 ]
9354 : [      4.59962e-006 ]
9355 : [      4.76898e-006 ]
9356 : [      4.58038e-006 ]
9357 : [      4.97819e-006 ]
9358 : [      4.67123e-006 ]
9359 : [      4.6921e-006  ]
9360 : [      5.00327e-006 ]
9361 : [      4.6787e-006  ]
9362 : [      4.46699e-006 ]
9363 : [      4.98082e-006 ]
9364 : [      4.85085e-006 ]
9365 : [      4.67838e-006 ]
9366 : [      4.56011e-006 ]
9367 : [      4.47553e-006 ]
9368 : [      4.74965e-006 ]
9369 : [      4.59392e-006 ]
9370 : [      4.89766e-006 ]
9371 : [      4.84588e-006 ]
9372 : [      4.83131e-006 ]
9373 : [      4.52543e-006 ]
9374 : [      5.04154e-006 ]
9375 : [      4.66824e-006 ]
9376 : [      4.69861e-006 ]
9377 : [      4.9576e-006  ]
9378 : [      4.5287e-006  ]
9379 : [      5.01446e-006 ]
9380 : [      4.55451e-006 ]
9381 : [      4.90052e-006 ]
9382 : [      4.71184e-006 ]
9383 : [      4.96827e-006 ]
9384 : [      4.85502e-006 ]
9385 : [      4.63435e-006 ]
9386 : [      4.72087e-006 ]
9387 : [      4.65575e-006 ]
9388 : [      4.76856e-006 ]
9389 : [      4.7466e-006  ]
9390 : [      4.74913e-006 ]
9391 : [      4.775e-006   ]
9392 : [      4.37328e-006 ]
9393 : [      4.69741e-006 ]
9394 : [      4.62084e-006 ]
9395 : [      5.08836e-006 ]
9396 : [      4.52705e-006 ]
9397 : [      4.93637e-006 ]
9398 : [      4.72098e-006 ]
9399 : [      4.62004e-006 ]
9400 : [      4.95758e-006 ]
9401 : [      4.86515e-006 ]
9402 : [      4.43079e-006 ]
9403 : [      4.74638e-006 ]
9404 : [      4.43487e-006 ]
9405 : [      4.76365e-006 ]
9406 : [      4.74998e-006 ]
9407 : [      4.62964e-006 ]
9408 : [      4.97046e-006 ]
9409 : [      4.66805e-006 ]
9410 : [      5.0121e-006  ]
9411 : [      4.72587e-006 ]
9412 : [      4.80959e-006 ]
9413 : [      4.60041e-006 ]
9414 : [      4.97606e-006 ]
9415 : [      4.59363e-006 ]
9416 : [      4.75133e-006 ]
9417 : [      4.93142e-006 ]
9418 : [      4.9365e-006  ]
9419 : [      4.9435e-006  ]
9420 : [      5.05892e-006 ]
9421 : [      4.98652e-006 ]
9422 : [      5.07526e-006 ]
9423 : [      4.49749e-006 ]
9424 : [      4.69491e-006 ]
9425 : [      4.75885e-006 ]
9426 : [      4.77221e-006 ]
9427 : [      4.96478e-006 ]
9428 : [      4.49891e-006 ]
9429 : [      4.78096e-006 ]
9430 : [      4.82693e-006 ]
9431 : [      5.04373e-006 ]
9432 : [      4.36669e-006 ]
9433 : [      4.68168e-006 ]
9434 : [      4.92371e-006 ]
9435 : [      4.84877e-006 ]
9436 : [      4.49695e-006 ]
9437 : [      4.89729e-006 ]
9438 : [      4.66166e-006 ]
9439 : [      5.063e-006   ]
9440 : [      4.65494e-006 ]
9441 : [      4.88105e-006 ]
9442 : [      4.49191e-006 ]
9443 : [      4.88787e-006 ]
9444 : [      4.65595e-006 ]
9445 : [      4.71257e-006 ]
9446 : [      4.65685e-006 ]
9447 : [      4.61928e-006 ]
9448 : [      4.40908e-006 ]
9449 : [      4.63229e-006 ]
9450 : [      4.60665e-006 ]
9451 : [      4.41774e-006 ]
9452 : [      5.07131e-006 ]
9453 : [      4.64779e-006 ]
9454 : [      4.62044e-006 ]
9455 : [      4.63168e-006 ]
9456 : [      4.7211e-006  ]
9457 : [      4.92557e-006 ]
9458 : [      4.98774e-006 ]
9459 : [      4.57142e-006 ]
9460 : [      4.69046e-006 ]
9461 : [      4.47434e-006 ]
9462 : [      4.68707e-006 ]
9463 : [      4.4684e-006  ]
9464 : [      4.78187e-006 ]
9465 : [      4.65805e-006 ]
9466 : [      4.61636e-006 ]
9467 : [      4.61074e-006 ]
9468 : [      4.56905e-006 ]
9469 : [      4.88201e-006 ]
9470 : [      4.75772e-006 ]
9471 : [      4.54823e-006 ]
9472 : [      4.70037e-006 ]
9473 : [      5.04182e-006 ]
9474 : [      4.7067e-006  ]
9475 : [      4.93333e-006 ]
9476 : [      4.78426e-006 ]
9477 : [      4.82146e-006 ]
9478 : [      4.66984e-006 ]
9479 : [      4.80016e-006 ]
9480 : [      4.60507e-006 ]
9481 : [      4.84848e-006 ]
9482 : [      4.76815e-006 ]
9483 : [      4.61756e-006 ]
9484 : [      5.05719e-006 ]
9485 : [      5.01658e-006 ]
9486 : [      4.73431e-006 ]
9487 : [      4.90889e-006 ]
9488 : [      4.97328e-006 ]
9489 : [      4.66724e-006 ]
9490 : [      4.57936e-006 ]
9491 : [      4.82142e-006 ]
9492 : [      4.9948e-006  ]
9493 : [      4.60964e-006 ]
9494 : [      4.4618e-006  ]
9495 : [      4.96783e-006 ]
9496 : [      4.80912e-006 ]
9497 : [      4.81225e-006 ]
9498 : [      5.09183e-006 ]
9499 : [      4.86065e-006 ]
9500 : [      4.84779e-006 ]
9501 : [      5.02696e-006 ]
9502 : [      4.91851e-006 ]
9503 : [      4.78961e-006 ]
9504 : [      4.83059e-006 ]
9505 : [      4.87329e-006 ]
9506 : [      4.94939e-006 ]
9507 : [      4.57224e-006 ]
9508 : [      4.4043e-006  ]
9509 : [      4.99227e-006 ]
9510 : [      4.85121e-006 ]
9511 : [      4.76915e-006 ]
9512 : [      4.80554e-006 ]
9513 : [      4.75573e-006 ]
9514 : [      4.941e-006   ]
9515 : [      4.56538e-006 ]
9516 : [      4.98112e-006 ]
9517 : [      4.89224e-006 ]
9518 : [      4.6191e-006  ]
9519 : [      4.53544e-006 ]
9520 : [      4.99926e-006 ]
9521 : [      4.4617e-006  ]
9522 : [      4.90073e-006 ]
9523 : [      4.63855e-006 ]
9524 : [      4.95206e-006 ]
9525 : [      4.51099e-006 ]
9526 : [      4.50259e-006 ]
9527 : [      4.58651e-006 ]
9528 : [      4.63328e-006 ]
9529 : [      4.83901e-006 ]
9530 : [      4.42205e-006 ]
9531 : [      4.868e-006   ]
9532 : [      4.99381e-006 ]
9533 : [      5.05267e-006 ]
9534 : [      4.86416e-006 ]
9535 : [      4.58045e-006 ]
9536 : [      4.87519e-006 ]
9537 : [      4.70379e-006 ]
9538 : [      4.68328e-006 ]
9539 : [      4.55665e-006 ]
9540 : [      4.69929e-006 ]
9541 : [      4.5816e-006  ]
9542 : [      4.46964e-006 ]
9543 : [      5.03062e-006 ]
9544 : [      4.73921e-006 ]
9545 : [      4.79131e-006 ]
9546 : [      4.92095e-006 ]
9547 : [      4.59799e-006 ]
9548 : [      4.41976e-006 ]
9549 : [      4.67083e-006 ]
9550 : [      4.5004e-006  ]
9551 : [      4.95379e-006 ]
9552 : [      4.65914e-006 ]
9553 : [      4.60903e-006 ]
9554 : [      4.54772e-006 ]
9555 : [      4.48568e-006 ]
9556 : [      4.98596e-006 ]
9557 : [      4.81774e-006 ]
9558 : [      4.52602e-006 ]
9559 : [      4.94362e-006 ]
9560 : [      4.86831e-006 ]
9561 : [      4.93675e-006 ]
9562 : [      4.65279e-006 ]
9563 : [      4.54633e-006 ]
9564 : [      4.7818e-006  ]
9565 : [      4.44714e-006 ]
9566 : [      4.43817e-006 ]
9567 : [      4.55848e-006 ]
9568 : [      4.50639e-006 ]
9569 : [      4.44252e-006 ]
9570 : [      4.65042e-006 ]
9571 : [      4.84769e-006 ]
9572 : [      4.68956e-006 ]
9573 : [      5.06138e-006 ]
9574 : [      4.75824e-006 ]
9575 : [      4.73399e-006 ]
9576 : [      4.48475e-006 ]
9577 : [      4.91573e-006 ]
9578 : [      4.44621e-006 ]
9579 : [      5.03362e-006 ]
9580 : [      4.53229e-006 ]
9581 : [      4.89285e-006 ]
9582 : [      4.51855e-006 ]
9583 : [      4.78873e-006 ]
9584 : [      4.64229e-006 ]
9585 : [      5.09584e-006 ]
9586 : [      4.61934e-006 ]
9587 : [      4.49071e-006 ]
9588 : [      4.8071e-006  ]
9589 : [      4.81434e-006 ]
9590 : [      4.4483e-006  ]
9591 : [      4.66736e-006 ]
9592 : [      4.90261e-006 ]
9593 : [      4.45952e-006 ]
9594 : [      4.76886e-006 ]
9595 : [      4.74088e-006 ]
9596 : [      4.9254e-006  ]
9597 : [      4.98874e-006 ]
9598 : [      4.9337e-006  ]
9599 : [      4.42371e-006 ]
9600 : [      4.64432e-006 ]
9601 : [      4.78817e-006 ]
9602 : [      4.90365e-006 ]
9603 : [      4.78852e-006 ]
9604 : [      4.49554e-006 ]
9605 : [      4.63664e-006 ]
9606 : [      4.6007e-006  ]
9607 : [      4.69432e-006 ]
9608 : [      4.55209e-006 ]
9609 : [      4.95115e-006 ]
9610 : [      4.52815e-006 ]
9611 : [      4.54746e-006 ]
9612 : [      4.80048e-006 ]
9613 : [      4.55799e-006 ]
9614 : [      4.816e-006   ]
9615 : [      5.04837e-006 ]
9616 : [      5.08195e-006 ]
9617 : [      4.50708e-006 ]
9618 : [      4.8733e-006  ]
9619 : [      4.97669e-006 ]
9620 : [      4.38964e-006 ]
9621 : [      4.81682e-006 ]
9622 : [      4.82721e-006 ]
9623 : [      4.47156e-006 ]
9624 : [      4.96034e-006 ]
9625 : [      4.61961e-006 ]
9626 : [      4.69408e-006 ]
9627 : [      4.75158e-006 ]
9628 : [      4.37426e-006 ]
9629 : [      4.70921e-006 ]
9630 : [      4.62338e-006 ]
9631 : [      4.56515e-006 ]
9632 : [      4.47473e-006 ]
9633 : [      4.96124e-006 ]
9634 : [      4.62011e-006 ]
9635 : [      4.43105e-006 ]
9636 : [      4.4661e-006  ]
9637 : [      4.94395e-006 ]
9638 : [      5.01247e-006 ]
9639 : [      4.5936e-006  ]
9640 : [      4.79855e-006 ]
9641 : [      4.82627e-006 ]
9642 : [      4.95295e-006 ]
9643 : [      4.60536e-006 ]
9644 : [      4.6318e-006  ]
9645 : [      4.9618e-006  ]
9646 : [      4.82304e-006 ]
9647 : [      4.62187e-006 ]
9648 : [      4.57843e-006 ]
9649 : [      4.51386e-006 ]
9650 : [      4.51879e-006 ]
9651 : [      4.47367e-006 ]
9652 : [      4.70055e-006 ]
9653 : [      4.6485e-006  ]
9654 : [      4.52528e-006 ]
9655 : [      4.9227e-006  ]
9656 : [      4.61374e-006 ]
9657 : [      4.8552e-006  ]
9658 : [      4.53598e-006 ]
9659 : [      4.78509e-006 ]
9660 : [      4.56839e-006 ]
9661 : [      4.51777e-006 ]
9662 : [      4.73119e-006 ]
9663 : [      4.73494e-006 ]
9664 : [      4.66464e-006 ]
9665 : [      4.68084e-006 ]
9666 : [      4.83871e-006 ]
9667 : [      4.78479e-006 ]
9668 : [      4.76509e-006 ]
9669 : [      4.45634e-006 ]
9670 : [      4.60063e-006 ]
9671 : [      4.42878e-006 ]
9672 : [      4.61231e-006 ]
9673 : [      5.07371e-006 ]
9674 : [      4.85944e-006 ]
9675 : [      4.55146e-006 ]
9676 : [      4.88712e-006 ]
9677 : [      4.92287e-006 ]
9678 : [      4.79362e-006 ]
9679 : [      4.87185e-006 ]
9680 : [      4.59526e-006 ]
9681 : [      4.67136e-006 ]
9682 : [      4.64338e-006 ]
9683 : [      4.44356e-006 ]
9684 : [      4.67595e-006 ]
9685 : [      4.88253e-006 ]
9686 : [      4.86421e-006 ]
9687 : [      4.96681e-006 ]
9688 : [      4.45206e-006 ]
9689 : [      4.96746e-006 ]
9690 : [      4.96455e-006 ]
9691 : [      4.39566e-006 ]
9692 : [      4.67215e-006 ]
9693 : [      4.98159e-006 ]
9694 : [      4.53477e-006 ]
9695 : [      4.97904e-006 ]
9696 : [      4.77229e-006 ]
9697 : [      4.74474e-006 ]
9698 : [      4.66732e-006 ]
9699 : [      4.99173e-006 ]
9700 : [      5.0423e-006  ]
9701 : [      4.73729e-006 ]
9702 : [      4.86049e-006 ]
9703 : [      4.76955e-006 ]
9704 : [      4.68803e-006 ]
9705 : [      4.83677e-006 ]
9706 : [      4.49345e-006 ]
9707 : [      4.88016e-006 ]
9708 : [      4.81171e-006 ]
9709 : [      4.68951e-006 ]
9710 : [      4.98646e-006 ]
9711 : [      4.98183e-006 ]
9712 : [      4.67936e-006 ]
9713 : [      4.74058e-006 ]
9714 : [      4.98104e-006 ]
9715 : [      4.84617e-006 ]
9716 : [      4.91153e-006 ]
9717 : [      4.95084e-006 ]
9718 : [      4.62839e-006 ]
9719 : [      5.05904e-006 ]
9720 : [      4.84444e-006 ]
9721 : [      4.54058e-006 ]
9722 : [      4.49901e-006 ]
9723 : [      4.5756e-006  ]
9724 : [      4.57841e-006 ]
9725 : [      4.85664e-006 ]
9726 : [      4.93561e-006 ]
9727 : [      4.86023e-006 ]
9728 : [      4.94649e-006 ]
9729 : [      4.75827e-006 ]
9730 : [      4.8743e-006  ]
9731 : [      4.82432e-006 ]
9732 : [      4.67068e-006 ]
9733 : [      4.55009e-006 ]
9734 : [      4.8965e-006  ]
9735 : [      4.99312e-006 ]
9736 : [      4.54209e-006 ]
9737 : [      4.96063e-006 ]
9738 : [      4.6968e-006  ]
9739 : [      4.47309e-006 ]
9740 : [      4.58351e-006 ]
9741 : [      4.94522e-006 ]
9742 : [      4.98921e-006 ]
9743 : [      4.67243e-006 ]
9744 : [      4.71425e-006 ]
9745 : [      4.98004e-006 ]
9746 : [      4.82399e-006 ]
9747 : [      4.51438e-006 ]
9748 : [      4.8834e-006  ]
9749 : [      4.53359e-006 ]
9750 : [      4.51223e-006 ]
9751 : [      5.0237e-006  ]
9752 : [      4.98924e-006 ]
9753 : [      5.08375e-006 ]
9754 : [      4.85394e-006 ]
9755 : [      5.01939e-006 ]
9756 : [      4.9117e-006  ]
9757 : [      4.56562e-006 ]
9758 : [      4.48753e-006 ]
9759 : [      4.59817e-006 ]
9760 : [      5.09693e-006 ]
9761 : [      4.5868e-006  ]
9762 : [      4.86227e-006 ]
9763 : [      4.57224e-006 ]
9764 : [      4.75597e-006 ]
9765 : [      4.49445e-006 ]
9766 : [      4.94821e-006 ]
9767 : [      4.86664e-006 ]
9768 : [      4.84133e-006 ]
9769 : [      4.46512e-006 ]
9770 : [      4.43503e-006 ]
9771 : [      4.44542e-006 ]
9772 : [      4.93542e-006 ]
9773 : [      4.8993e-006  ]
9774 : [      4.47152e-006 ]
9775 : [      4.80584e-006 ]
9776 : [      4.88195e-006 ]
9777 : [      4.62438e-006 ]
9778 : [      4.81797e-006 ]
9779 : [      4.94609e-006 ]
9780 : [      4.90464e-006 ]
9781 : [      4.7908e-006  ]
9782 : [      4.77384e-006 ]
9783 : [      4.66827e-006 ]
9784 : [      4.98105e-006 ]
9785 : [      4.83053e-006 ]
9786 : [      4.77632e-006 ]
9787 : [      4.69381e-006 ]
9788 : [      4.52234e-006 ]
9789 : [      4.77614e-006 ]
9790 : [      5.02315e-006 ]
9791 : [      4.57432e-006 ]
9792 : [      4.69615e-006 ]
9793 : [      4.90518e-006 ]
9794 : [      4.71492e-006 ]
9795 : [      4.77772e-006 ]
9796 : [      4.69471e-006 ]
9797 : [      4.62633e-006 ]
9798 : [      5.01985e-006 ]
9799 : [      4.42934e-006 ]
9800 : [      4.57504e-006 ]
9801 : [      4.6723e-006  ]
9802 : [      4.582e-006   ]
9803 : [      4.51461e-006 ]
9804 : [      4.77392e-006 ]
9805 : [      5.01675e-006 ]
9806 : [      4.94613e-006 ]
9807 : [      4.64263e-006 ]
9808 : [      4.71067e-006 ]
9809 : [      4.92906e-006 ]
9810 : [      4.45723e-006 ]
9811 : [      4.54337e-006 ]
9812 : [      4.85814e-006 ]
9813 : [      4.65198e-006 ]
9814 : [      4.94795e-006 ]
9815 : [      4.45578e-006 ]
9816 : [      4.57434e-006 ]
9817 : [      4.80735e-006 ]
9818 : [      4.54618e-006 ]
9819 : [      5.06824e-006 ]
9820 : [      5.03699e-006 ]
9821 : [      4.65961e-006 ]
9822 : [      4.57279e-006 ]
9823 : [      4.63241e-006 ]
9824 : [      4.66784e-006 ]
9825 : [      5.08835e-006 ]
9826 : [      4.91478e-006 ]
9827 : [      4.58066e-006 ]
9828 : [      4.77949e-006 ]
9829 : [      4.52306e-006 ]
9830 : [      4.63707e-006 ]
9831 : [      4.78432e-006 ]
9832 : [      4.79551e-006 ]
9833 : [      4.61893e-006 ]
9834 : [      4.81868e-006 ]
9835 : [      4.44396e-006 ]
9836 : [      4.80238e-006 ]
9837 : [      4.92893e-006 ]
9838 : [      4.88114e-006 ]
9839 : [      4.75265e-006 ]
9840 : [      4.8294e-006  ]
9841 : [      4.487e-006   ]
9842 : [      4.69648e-006 ]
9843 : [      4.9321e-006  ]
9844 : [      4.98297e-006 ]
9845 : [      4.80799e-006 ]
9846 : [      4.93588e-006 ]
9847 : [      5.00812e-006 ]
9848 : [      4.85968e-006 ]
9849 : [      4.87051e-006 ]
9850 : [      4.52571e-006 ]
9851 : [      4.86471e-006 ]
9852 : [      5.08158e-006 ]
9853 : [      4.47251e-006 ]
9854 : [      4.59713e-006 ]
9855 : [      4.72784e-006 ]
9856 : [      4.88217e-006 ]
9857 : [      4.60938e-006 ]
9858 : [      4.99578e-006 ]
9859 : [      4.65648e-006 ]
9860 : [      4.93918e-006 ]
9861 : [      4.56599e-006 ]
9862 : [      4.4645e-006  ]
9863 : [      4.65382e-006 ]
9864 : [      5.07744e-006 ]
9865 : [      4.59602e-006 ]
9866 : [      4.93245e-006 ]
9867 : [      4.41127e-006 ]
9868 : [      5.01619e-006 ]
9869 : [      4.93271e-006 ]
9870 : [      4.62234e-006 ]
9871 : [      4.88571e-006 ]
9872 : [      4.58006e-006 ]
9873 : [      5.07523e-006 ]
9874 : [      4.53053e-006 ]
9875 : [      4.53406e-006 ]
9876 : [      4.52241e-006 ]
9877 : [      4.43432e-006 ]
9878 : [      4.51564e-006 ]
9879 : [      4.73604e-006 ]
9880 : [      4.91625e-006 ]
9881 : [      4.94875e-006 ]
9882 : [      4.91368e-006 ]
9883 : [      4.59001e-006 ]
9884 : [      4.62296e-006 ]
9885 : [      4.90249e-006 ]
9886 : [      4.9394e-006  ]
9887 : [      4.48896e-006 ]
9888 : [      4.86872e-006 ]
9889 : [      4.94879e-006 ]
9890 : [      4.72336e-006 ]
9891 : [      4.95151e-006 ]
9892 : [      4.7939e-006  ]
9893 : [      4.63825e-006 ]
9894 : [      4.59485e-006 ]
9895 : [      4.53629e-006 ]
9896 : [      4.55823e-006 ]
9897 : [      4.55799e-006 ]
9898 : [      4.87138e-006 ]
9899 : [      4.49769e-006 ]
9900 : [      4.57931e-006 ]
9901 : [      4.6685e-006  ]
9902 : [      4.46155e-006 ]
9903 : [      4.72647e-006 ]
9904 : [      4.76798e-006 ]
9905 : [      4.42583e-006 ]
9906 : [      4.7412e-006  ]
9907 : [      5.06081e-006 ]
9908 : [      4.80673e-006 ]
9909 : [      4.47865e-006 ]
9910 : [      4.8239e-006  ]
9911 : [      4.44888e-006 ]
9912 : [      4.59279e-006 ]
9913 : [      4.51778e-006 ]
9914 : [      4.63246e-006 ]
9915 : [      4.802e-006   ]
9916 : [      4.72861e-006 ]
9917 : [      4.74302e-006 ]
9918 : [      4.48615e-006 ]
9919 : [      4.83554e-006 ]
9920 : [      4.73506e-006 ]
9921 : [      4.95577e-006 ]
9922 : [      5.05306e-006 ]
9923 : [      4.77816e-006 ]
9924 : [      4.89497e-006 ]
9925 : [      4.87565e-006 ]
9926 : [      4.54239e-006 ]
9927 : [      4.67647e-006 ]
9928 : [      4.98781e-006 ]
9929 : [      4.50586e-006 ]
9930 : [      4.8378e-006  ]
9931 : [      5.06695e-006 ]
9932 : [      4.68723e-006 ]
9933 : [      4.66964e-006 ]
9934 : [      4.71004e-006 ]
9935 : [      4.61524e-006 ]
9936 : [      4.85085e-006 ]
9937 : [      4.83605e-006 ]
9938 : [      4.43036e-006 ]
9939 : [      5.00961e-006 ]
9940 : [      4.7849e-006  ]
9941 : [      4.51523e-006 ]
9942 : [      4.45061e-006 ]
9943 : [      4.88876e-006 ]
9944 : [      4.67632e-006 ]
9945 : [      4.5896e-006  ]
9946 : [      4.95925e-006 ]
9947 : [      4.93771e-006 ]
9948 : [      4.45269e-006 ]
9949 : [      5.06911e-006 ]
9950 : [      4.74811e-006 ]
9951 : [      4.63186e-006 ]
9952 : [      4.44307e-006 ]
9953 : [      4.51723e-006 ]
9954 : [      4.96345e-006 ]
9955 : [      4.77763e-006 ]
9956 : [      4.76024e-006 ]
9957 : [      4.47165e-006 ]
9958 : [      4.64962e-006 ]
9959 : [      4.64839e-006 ]
9960 : [      4.79974e-006 ]
9961 : [      4.50136e-006 ]
9962 : [      4.49359e-006 ]
9963 : [      4.74554e-006 ]
9964 : [      4.44196e-006 ]
9965 : [      4.59242e-006 ]
9966 : [      5.0838e-006  ]
9967 : [      4.59857e-006 ]
9968 : [      4.37641e-006 ]
9969 : [      4.59255e-006 ]
9970 : [      4.66044e-006 ]
9971 : [      4.50497e-006 ]
9972 : [      4.48175e-006 ]
9973 : [      4.66812e-006 ]
9974 : [      4.85889e-006 ]
9975 : [      4.77055e-006 ]
9976 : [      5.04732e-006 ]
9977 : [      4.7232e-006  ]
9978 : [      4.50521e-006 ]
9979 : [      4.95187e-006 ]
9980 : [      5.04661e-006 ]
9981 : [      4.40878e-006 ]
9982 : [      4.48986e-006 ]
9983 : [      4.50246e-006 ]
9984 : [      4.67465e-006 ]
9985 : [      4.6481e-006  ]
9986 : [      4.93688e-006 ]
9987 : [      4.67082e-006 ]
9988 : [      4.53564e-006 ]
9989 : [      4.65947e-006 ]
9990 : [      4.4791e-006  ]
9991 : [      4.40046e-006 ]
9992 : [      4.76642e-006 ]
9993 : [      4.60366e-006 ]
9994 : [      4.69343e-006 ]
9995 : [      4.52575e-006 ]
9996 : [      5.0435e-006  ]
9997 : [      4.88986e-006 ]
9998 : [      4.71662e-006 ]
9999 : [      4.48885e-006 ]
