# Supplementary material for: Influence of tissue conductivity on foetal exposure to extremely low frequency magnetic fields at 50 Hz using stochastic dosimetry
Source: PLoS One. 2018 Feb 7;13(2):e0192131. doi: 10.1371/journal.pone.0192131 (PMC5802904; doi:10.1371/journal.pone.0192131)
Supplement: S1 File — (ZIP) [file pone.0192131.s001.zip › Data/Ydistributions(10000)/7m/Bladder.txt]

       [ y0           ]
   0 : [ 8.42891e-006 ]
   1 : [ 8.65137e-006 ]
   2 : [ 8.46369e-006 ]
   3 : [ 8.5866e-006  ]
   4 : [ 8.66932e-006 ]
   5 : [ 8.31667e-006 ]
   6 : [ 8.49038e-006 ]
   7 : [ 8.48013e-006 ]
   8 : [ 8.43384e-006 ]
   9 : [ 8.69081e-006 ]
  10 : [ 8.51367e-006 ]
  11 : [ 8.54392e-006 ]
  12 : [ 8.76357e-006 ]
  13 : [ 8.37315e-006 ]
  14 : [ 8.32651e-006 ]
  15 : [ 8.68025e-006 ]
  16 : [ 8.4709e-006  ]
  17 : [ 8.38993e-006 ]
  18 : [ 8.32895e-006 ]
  19 : [ 8.36298e-006 ]
  20 : [ 8.43803e-006 ]
  21 : [ 8.54018e-006 ]
  22 : [ 8.29168e-006 ]
  23 : [ 8.46581e-006 ]
  24 : [ 8.53481e-006 ]
  25 : [ 8.3978e-006  ]
  26 : [ 8.64405e-006 ]
  27 : [ 8.44091e-006 ]
  28 : [ 8.65642e-006 ]
  29 : [ 8.70322e-006 ]
  30 : [ 8.6028e-006  ]
  31 : [ 8.40891e-006 ]
  32 : [ 8.32532e-006 ]
  33 : [ 8.50374e-006 ]
  34 : [ 8.55443e-006 ]
  35 : [ 8.6356e-006  ]
  36 : [ 8.21584e-006 ]
  37 : [ 8.40005e-006 ]
  38 : [ 8.54012e-006 ]
  39 : [ 8.46678e-006 ]
  40 : [ 8.66687e-006 ]
  41 : [ 8.38876e-006 ]
  42 : [ 8.55679e-006 ]
  43 : [ 8.44751e-006 ]
  44 : [ 8.55469e-006 ]
  45 : [ 8.61237e-006 ]
  46 : [ 8.40757e-006 ]
  47 : [ 8.57693e-006 ]
  48 : [ 8.60979e-006 ]
  49 : [ 8.33097e-006 ]
  50 : [ 8.63735e-006 ]
  51 : [ 8.71986e-006 ]
  52 : [ 8.60404e-006 ]
  53 : [ 8.50924e-006 ]
  54 : [ 8.66538e-006 ]
  55 : [ 8.29994e-006 ]
  56 : [ 8.26903e-006 ]
  57 : [ 8.62941e-006 ]
  58 : [ 8.65452e-006 ]
  59 : [ 8.50863e-006 ]
  60 : [ 8.74555e-006 ]
  61 : [ 8.60215e-006 ]
  62 : [ 8.63268e-006 ]
  63 : [ 8.36228e-006 ]
  64 : [ 8.45714e-006 ]
  65 : [ 8.5237e-006  ]
  66 : [ 8.41892e-006 ]
  67 : [ 8.65193e-006 ]
  68 : [ 8.47961e-006 ]
  69 : [ 8.20968e-006 ]
  70 : [ 8.53783e-006 ]
  71 : [ 8.18587e-006 ]
  72 : [ 8.45913e-006 ]
  73 : [ 8.43946e-006 ]
  74 : [ 8.3783e-006  ]
  75 : [ 8.37443e-006 ]
  76 : [ 8.58369e-006 ]
  77 : [ 8.67642e-006 ]
  78 : [ 8.54134e-006 ]
  79 : [ 8.34515e-006 ]
  80 : [ 8.34273e-006 ]
  81 : [ 8.33532e-006 ]
  82 : [ 8.63572e-006 ]
  83 : [ 8.47993e-006 ]
  84 : [ 8.50979e-006 ]
  85 : [ 8.42869e-006 ]
  86 : [ 8.22962e-006 ]
  87 : [ 8.34533e-006 ]
  88 : [ 8.43846e-006 ]
  89 : [ 8.50098e-006 ]
  90 : [ 8.70197e-006 ]
  91 : [ 8.55976e-006 ]
  92 : [ 8.30695e-006 ]
  93 : [ 8.39276e-006 ]
  94 : [ 8.65688e-006 ]
  95 : [ 8.30146e-006 ]
  96 : [ 8.26648e-006 ]
  97 : [ 8.61942e-006 ]
  98 : [ 8.4784e-006  ]
  99 : [ 8.30143e-006 ]
 100 : [ 8.63395e-006 ]
 101 : [ 8.5745e-006  ]
 102 : [ 8.43374e-006 ]
 103 : [ 8.71012e-006 ]
 104 : [ 8.53113e-006 ]
 105 : [ 8.47378e-006 ]
 106 : [ 8.49966e-006 ]
 107 : [ 8.65068e-006 ]
 108 : [ 8.32066e-006 ]
 109 : [ 8.46723e-006 ]
 110 : [ 8.48978e-006 ]
 111 : [ 8.52796e-006 ]
 112 : [ 8.40367e-006 ]
 113 : [ 8.31837e-006 ]
 114 : [ 8.72783e-006 ]
 115 : [ 8.66556e-006 ]
 116 : [ 8.62212e-006 ]
 117 : [ 8.61064e-006 ]
 118 : [ 8.27783e-006 ]
 119 : [ 8.59865e-006 ]
 120 : [ 8.43933e-006 ]
 121 : [ 8.25195e-006 ]
 122 : [ 8.49178e-006 ]
 123 : [ 8.45954e-006 ]
 124 : [ 8.58517e-006 ]
 125 : [ 8.56857e-006 ]
 126 : [ 8.45913e-006 ]
 127 : [ 8.52872e-006 ]
 128 : [ 8.44979e-006 ]
 129 : [ 8.40316e-006 ]
 130 : [ 8.15958e-006 ]
 131 : [ 8.36264e-006 ]
 132 : [ 8.24988e-006 ]
 133 : [ 8.57568e-006 ]
 134 : [ 8.45497e-006 ]
 135 : [ 8.31115e-006 ]
 136 : [ 8.36201e-006 ]
 137 : [ 8.33227e-006 ]
 138 : [ 8.53683e-006 ]
 139 : [ 8.30197e-006 ]
 140 : [ 8.49664e-006 ]
 141 : [ 8.51972e-006 ]
 142 : [ 8.49218e-006 ]
 143 : [ 8.59208e-006 ]
 144 : [ 8.4557e-006  ]
 145 : [ 8.53801e-006 ]
 146 : [ 8.29713e-006 ]
 147 : [ 8.5204e-006  ]
 148 : [ 8.62221e-006 ]
 149 : [ 8.49095e-006 ]
 150 : [ 8.55278e-006 ]
 151 : [ 8.57641e-006 ]
 152 : [ 8.5238e-006  ]
 153 : [ 8.5208e-006  ]
 154 : [ 8.52945e-006 ]
 155 : [ 8.40505e-006 ]
 156 : [ 8.45014e-006 ]
 157 : [ 8.64787e-006 ]
 158 : [ 8.28482e-006 ]
 159 : [ 8.72094e-006 ]
 160 : [ 8.62754e-006 ]
 161 : [ 8.48234e-006 ]
 162 : [ 8.41962e-006 ]
 163 : [ 8.77281e-006 ]
 164 : [ 8.68075e-006 ]
 165 : [ 8.29179e-006 ]
 166 : [ 8.58305e-006 ]
 167 : [ 8.61039e-006 ]
 168 : [ 8.28493e-006 ]
 169 : [ 8.53967e-006 ]
 170 : [ 8.44649e-006 ]
 171 : [ 8.44413e-006 ]
 172 : [ 8.33716e-006 ]
 173 : [ 8.45634e-006 ]
 174 : [ 8.63875e-006 ]
 175 : [ 8.62239e-006 ]
 176 : [ 8.61674e-006 ]
 177 : [ 8.58942e-006 ]
 178 : [ 8.76194e-006 ]
 179 : [ 8.39538e-006 ]
 180 : [ 8.71178e-006 ]
 181 : [ 8.5473e-006  ]
 182 : [ 8.40823e-006 ]
 183 : [ 8.43504e-006 ]
 184 : [ 8.52935e-006 ]
 185 : [ 8.36116e-006 ]
 186 : [ 8.71875e-006 ]
 187 : [ 8.22981e-006 ]
 188 : [ 8.41773e-006 ]
 189 : [ 8.4011e-006  ]
 190 : [ 8.16745e-006 ]
 191 : [ 8.77659e-006 ]
 192 : [ 8.46286e-006 ]
 193 : [ 8.34193e-006 ]
 194 : [ 8.33651e-006 ]
 195 : [ 8.61144e-006 ]
 196 : [ 8.7295e-006  ]
 197 : [ 8.55807e-006 ]
 198 : [ 8.47117e-006 ]
 199 : [ 8.50572e-006 ]
 200 : [ 8.30212e-006 ]
 201 : [ 8.51481e-006 ]
 202 : [ 8.18787e-006 ]
 203 : [ 8.65364e-006 ]
 204 : [ 8.49686e-006 ]
 205 : [ 8.51437e-006 ]
 206 : [ 8.48266e-006 ]
 207 : [ 8.50665e-006 ]
 208 : [ 8.67813e-006 ]
 209 : [ 8.40765e-006 ]
 210 : [ 8.59171e-006 ]
 211 : [ 8.65638e-006 ]
 212 : [ 8.48803e-006 ]
 213 : [ 8.72165e-006 ]
 214 : [ 8.46363e-006 ]
 215 : [ 8.55747e-006 ]
 216 : [ 8.42161e-006 ]
 217 : [ 8.67726e-006 ]
 218 : [ 8.61502e-006 ]
 219 : [ 8.66815e-006 ]
 220 : [ 8.53653e-006 ]
 221 : [ 8.32451e-006 ]
 222 : [ 8.39975e-006 ]
 223 : [ 8.45769e-006 ]
 224 : [ 8.66087e-006 ]
 225 : [ 8.43978e-006 ]
 226 : [ 8.75355e-006 ]
 227 : [ 8.46639e-006 ]
 228 : [ 8.40278e-006 ]
 229 : [ 8.56762e-006 ]
 230 : [ 8.46058e-006 ]
 231 : [ 8.44363e-006 ]
 232 : [ 8.30804e-006 ]
 233 : [ 8.36477e-006 ]
 234 : [ 8.95731e-006 ]
 235 : [ 8.60231e-006 ]
 236 : [ 8.67147e-006 ]
 237 : [ 8.74893e-006 ]
 238 : [ 8.47546e-006 ]
 239 : [ 8.56188e-006 ]
 240 : [ 8.22678e-006 ]
 241 : [ 8.60179e-006 ]
 242 : [ 8.48799e-006 ]
 243 : [ 8.72098e-006 ]
 244 : [ 8.50147e-006 ]
 245 : [ 8.42317e-006 ]
 246 : [ 8.3453e-006  ]
 247 : [ 8.69965e-006 ]
 248 : [ 8.42801e-006 ]
 249 : [ 8.55837e-006 ]
 250 : [ 8.43165e-006 ]
 251 : [ 8.58158e-006 ]
 252 : [ 8.44822e-006 ]
 253 : [ 8.53979e-006 ]
 254 : [ 8.32346e-006 ]
 255 : [ 8.36024e-006 ]
 256 : [ 8.56411e-006 ]
 257 : [ 8.56327e-006 ]
 258 : [ 8.54161e-006 ]
 259 : [ 8.58006e-006 ]
 260 : [ 8.38769e-006 ]
 261 : [ 8.51956e-006 ]
 262 : [ 8.47217e-006 ]
 263 : [ 8.42558e-006 ]
 264 : [ 8.52977e-006 ]
 265 : [ 8.40367e-006 ]
 266 : [ 8.32681e-006 ]
 267 : [ 8.41724e-006 ]
 268 : [ 8.49321e-006 ]
 269 : [ 8.36016e-006 ]
 270 : [ 8.43454e-006 ]
 271 : [ 8.64177e-006 ]
 272 : [ 8.43608e-006 ]
 273 : [ 8.47887e-006 ]
 274 : [ 8.48444e-006 ]
 275 : [ 8.38153e-006 ]
 276 : [ 8.38694e-006 ]
 277 : [ 8.45123e-006 ]
 278 : [ 8.3752e-006  ]
 279 : [ 8.55335e-006 ]
 280 : [ 8.46818e-006 ]
 281 : [ 8.79042e-006 ]
 282 : [ 8.67133e-006 ]
 283 : [ 8.345e-006   ]
 284 : [ 8.43309e-006 ]
 285 : [ 8.6216e-006  ]
 286 : [ 8.4096e-006  ]
 287 : [ 8.63279e-006 ]
 288 : [ 8.48656e-006 ]
 289 : [ 8.58312e-006 ]
 290 : [ 8.45577e-006 ]
 291 : [ 8.59596e-006 ]
 292 : [ 8.57719e-006 ]
 293 : [ 8.60195e-006 ]
 294 : [ 8.23926e-006 ]
 295 : [ 8.17595e-006 ]
 296 : [ 8.67237e-006 ]
 297 : [ 8.7795e-006  ]
 298 : [ 8.371e-006   ]
 299 : [ 8.53528e-006 ]
 300 : [ 8.30972e-006 ]
 301 : [ 8.4421e-006  ]
 302 : [ 8.25418e-006 ]
 303 : [ 8.37687e-006 ]
 304 : [ 8.33855e-006 ]
 305 : [ 8.51003e-006 ]
 306 : [ 8.61328e-006 ]
 307 : [ 8.39611e-006 ]
 308 : [ 8.44885e-006 ]
 309 : [ 8.22412e-006 ]
 310 : [ 8.66711e-006 ]
 311 : [ 8.48527e-006 ]
 312 : [ 8.63193e-006 ]
 313 : [ 8.66007e-006 ]
 314 : [ 8.34507e-006 ]
 315 : [ 8.37408e-006 ]
 316 : [ 8.29033e-006 ]
 317 : [ 8.63935e-006 ]
 318 : [ 8.31589e-006 ]
 319 : [ 8.73516e-006 ]
 320 : [ 8.25344e-006 ]
 321 : [ 8.54643e-006 ]
 322 : [ 8.57356e-006 ]
 323 : [ 8.65905e-006 ]
 324 : [ 8.56318e-006 ]
 325 : [ 8.54829e-006 ]
 326 : [ 8.64908e-006 ]
 327 : [ 8.63758e-006 ]
 328 : [ 8.41938e-006 ]
 329 : [ 8.34397e-006 ]
 330 : [ 8.41918e-006 ]
 331 : [ 8.36676e-006 ]
 332 : [ 8.77314e-006 ]
 333 : [ 8.45408e-006 ]
 334 : [ 8.6522e-006  ]
 335 : [ 8.54345e-006 ]
 336 : [ 8.3152e-006  ]
 337 : [ 8.37602e-006 ]
 338 : [ 8.36866e-006 ]
 339 : [ 8.66936e-006 ]
 340 : [ 8.51529e-006 ]
 341 : [ 8.27019e-006 ]
 342 : [ 8.44701e-006 ]
 343 : [ 8.47295e-006 ]
 344 : [ 8.25058e-006 ]
 345 : [ 8.47314e-006 ]
 346 : [ 8.60149e-006 ]
 347 : [ 8.38548e-006 ]
 348 : [ 8.39355e-006 ]
 349 : [ 8.54089e-006 ]
 350 : [ 8.07229e-006 ]
 351 : [ 8.44446e-006 ]
 352 : [ 8.47647e-006 ]
 353 : [ 8.53764e-006 ]
 354 : [ 8.55679e-006 ]
 355 : [ 8.25058e-006 ]
 356 : [ 8.50312e-006 ]
 357 : [ 8.62325e-006 ]
 358 : [ 8.41545e-006 ]
 359 : [ 8.41936e-006 ]
 360 : [ 8.52527e-006 ]
 361 : [ 8.61078e-006 ]
 362 : [ 8.74488e-006 ]
 363 : [ 8.81248e-006 ]
 364 : [ 8.34471e-006 ]
 365 : [ 8.56175e-006 ]
 366 : [ 8.57202e-006 ]
 367 : [ 8.47407e-006 ]
 368 : [ 8.34604e-006 ]
 369 : [ 8.51075e-006 ]
 370 : [ 8.31018e-006 ]
 371 : [ 8.45495e-006 ]
 372 : [ 8.38528e-006 ]
 373 : [ 8.44571e-006 ]
 374 : [ 8.6673e-006  ]
 375 : [ 8.40824e-006 ]
 376 : [ 8.36439e-006 ]
 377 : [ 8.39914e-006 ]
 378 : [ 8.6027e-006  ]
 379 : [ 8.85944e-006 ]
 380 : [ 8.6995e-006  ]
 381 : [ 8.42283e-006 ]
 382 : [ 8.47816e-006 ]
 383 : [ 8.76948e-006 ]
 384 : [ 8.451e-006   ]
 385 : [ 8.5827e-006  ]
 386 : [ 8.59856e-006 ]
 387 : [ 8.67389e-006 ]
 388 : [ 8.48883e-006 ]
 389 : [ 8.64861e-006 ]
 390 : [ 8.61058e-006 ]
 391 : [ 8.46558e-006 ]
 392 : [ 8.72102e-006 ]
 393 : [ 8.5966e-006  ]
 394 : [ 8.62534e-006 ]
 395 : [ 8.61337e-006 ]
 396 : [ 8.55906e-006 ]
 397 : [ 8.54794e-006 ]
 398 : [ 8.39158e-006 ]
 399 : [ 8.7179e-006  ]
 400 : [ 8.40229e-006 ]
 401 : [ 8.70306e-006 ]
 402 : [ 8.35715e-006 ]
 403 : [ 8.48056e-006 ]
 404 : [ 8.78073e-006 ]
 405 : [ 8.38324e-006 ]
 406 : [ 8.35458e-006 ]
 407 : [ 8.50827e-006 ]
 408 : [ 8.49775e-006 ]
 409 : [ 8.71132e-006 ]
 410 : [ 8.33173e-006 ]
 411 : [ 8.47513e-006 ]
 412 : [ 8.38194e-006 ]
 413 : [ 8.69204e-006 ]
 414 : [ 8.54586e-006 ]
 415 : [ 8.49166e-006 ]
 416 : [ 8.3068e-006  ]
 417 : [ 8.45412e-006 ]
 418 : [ 8.283e-006   ]
 419 : [ 8.4822e-006  ]
 420 : [ 8.52787e-006 ]
 421 : [ 8.59873e-006 ]
 422 : [ 8.42196e-006 ]
 423 : [ 8.31251e-006 ]
 424 : [ 8.43905e-006 ]
 425 : [ 8.41845e-006 ]
 426 : [ 8.27046e-006 ]
 427 : [ 8.63713e-006 ]
 428 : [ 8.36675e-006 ]
 429 : [ 8.38215e-006 ]
 430 : [ 8.43963e-006 ]
 431 : [ 8.60899e-006 ]
 432 : [ 8.33269e-006 ]
 433 : [ 8.82233e-006 ]
 434 : [ 8.52972e-006 ]
 435 : [ 8.50997e-006 ]
 436 : [ 8.20523e-006 ]
 437 : [ 8.37985e-006 ]
 438 : [ 8.31458e-006 ]
 439 : [ 8.70382e-006 ]
 440 : [ 8.45414e-006 ]
 441 : [ 8.33422e-006 ]
 442 : [ 8.51718e-006 ]
 443 : [ 8.45114e-006 ]
 444 : [ 8.22058e-006 ]
 445 : [ 8.54354e-006 ]
 446 : [ 8.48824e-006 ]
 447 : [ 8.50787e-006 ]
 448 : [ 8.36648e-006 ]
 449 : [ 8.42451e-006 ]
 450 : [ 8.63914e-006 ]
 451 : [ 8.62242e-006 ]
 452 : [ 8.76158e-006 ]
 453 : [ 8.54674e-006 ]
 454 : [ 8.68026e-006 ]
 455 : [ 8.32692e-006 ]
 456 : [ 8.54257e-006 ]
 457 : [ 8.6968e-006  ]
 458 : [ 8.45983e-006 ]
 459 : [ 8.57903e-006 ]
 460 : [ 8.40381e-006 ]
 461 : [ 8.50721e-006 ]
 462 : [ 8.59353e-006 ]
 463 : [ 8.6095e-006  ]
 464 : [ 8.71397e-006 ]
 465 : [ 8.34692e-006 ]
 466 : [ 8.23564e-006 ]
 467 : [ 8.49278e-006 ]
 468 : [ 8.69417e-006 ]
 469 : [ 8.37143e-006 ]
 470 : [ 8.36671e-006 ]
 471 : [ 8.47953e-006 ]
 472 : [ 8.35402e-006 ]
 473 : [ 8.90081e-006 ]
 474 : [ 8.61875e-006 ]
 475 : [ 8.67872e-006 ]
 476 : [ 8.38077e-006 ]
 477 : [ 8.42817e-006 ]
 478 : [ 8.48462e-006 ]
 479 : [ 8.40684e-006 ]
 480 : [ 8.56817e-006 ]
 481 : [ 8.3989e-006  ]
 482 : [ 8.5397e-006  ]
 483 : [ 8.4603e-006  ]
 484 : [ 8.67583e-006 ]
 485 : [ 8.59657e-006 ]
 486 : [ 8.34065e-006 ]
 487 : [ 8.41495e-006 ]
 488 : [ 8.39401e-006 ]
 489 : [ 8.10414e-006 ]
 490 : [ 8.57474e-006 ]
 491 : [ 8.39318e-006 ]
 492 : [ 8.50169e-006 ]
 493 : [ 8.57547e-006 ]
 494 : [ 8.27411e-006 ]
 495 : [ 8.52955e-006 ]
 496 : [ 8.42608e-006 ]
 497 : [ 8.29236e-006 ]
 498 : [ 8.41565e-006 ]
 499 : [ 8.55688e-006 ]
 500 : [ 8.67213e-006 ]
 501 : [ 8.40923e-006 ]
 502 : [ 8.83536e-006 ]
 503 : [ 8.42095e-006 ]
 504 : [ 8.72953e-006 ]
 505 : [ 8.66947e-006 ]
 506 : [ 8.54002e-006 ]
 507 : [ 8.33039e-006 ]
 508 : [ 8.68904e-006 ]
 509 : [ 8.73868e-006 ]
 510 : [ 8.36959e-006 ]
 511 : [ 8.57538e-006 ]
 512 : [ 8.3886e-006  ]
 513 : [ 8.52679e-006 ]
 514 : [ 8.3367e-006  ]
 515 : [ 8.64897e-006 ]
 516 : [ 8.63201e-006 ]
 517 : [ 8.47682e-006 ]
 518 : [ 8.3375e-006  ]
 519 : [ 8.67159e-006 ]
 520 : [ 8.47197e-006 ]
 521 : [ 8.42915e-006 ]
 522 : [ 8.39628e-006 ]
 523 : [ 8.22608e-006 ]
 524 : [ 8.36849e-006 ]
 525 : [ 8.82594e-006 ]
 526 : [ 8.42291e-006 ]
 527 : [ 8.34333e-006 ]
 528 : [ 8.70121e-006 ]
 529 : [ 8.40009e-006 ]
 530 : [ 8.59848e-006 ]
 531 : [ 8.71913e-006 ]
 532 : [ 8.54593e-006 ]
 533 : [ 8.48984e-006 ]
 534 : [ 8.40191e-006 ]
 535 : [ 8.39234e-006 ]
 536 : [ 8.4343e-006  ]
 537 : [ 8.62715e-006 ]
 538 : [ 8.33229e-006 ]
 539 : [ 8.53657e-006 ]
 540 : [ 8.51844e-006 ]
 541 : [ 8.31021e-006 ]
 542 : [ 8.42638e-006 ]
 543 : [ 8.53265e-006 ]
 544 : [ 8.45052e-006 ]
 545 : [ 8.39804e-006 ]
 546 : [ 8.41349e-006 ]
 547 : [ 8.40434e-006 ]
 548 : [ 8.65431e-006 ]
 549 : [ 8.45295e-006 ]
 550 : [ 8.65113e-006 ]
 551 : [ 8.33494e-006 ]
 552 : [ 8.30612e-006 ]
 553 : [ 8.42687e-006 ]
 554 : [ 8.51193e-006 ]
 555 : [ 8.40022e-006 ]
 556 : [ 8.54922e-006 ]
 557 : [ 8.62929e-006 ]
 558 : [ 8.40845e-006 ]
 559 : [ 8.58901e-006 ]
 560 : [ 8.71479e-006 ]
 561 : [ 8.36083e-006 ]
 562 : [ 8.73031e-006 ]
 563 : [ 8.52491e-006 ]
 564 : [ 8.48292e-006 ]
 565 : [ 8.32793e-006 ]
 566 : [ 8.51216e-006 ]
 567 : [ 8.23713e-006 ]
 568 : [ 8.60441e-006 ]
 569 : [ 8.55395e-006 ]
 570 : [ 8.41497e-006 ]
 571 : [ 8.45152e-006 ]
 572 : [ 8.50333e-006 ]
 573 : [ 8.33855e-006 ]
 574 : [ 8.18467e-006 ]
 575 : [ 8.77613e-006 ]
 576 : [ 8.31893e-006 ]
 577 : [ 8.51024e-006 ]
 578 : [ 8.62001e-006 ]
 579 : [ 8.42835e-006 ]
 580 : [ 8.48147e-006 ]
 581 : [ 8.46319e-006 ]
 582 : [ 8.38398e-006 ]
 583 : [ 8.34079e-006 ]
 584 : [ 8.53102e-006 ]
 585 : [ 8.42365e-006 ]
 586 : [ 8.40255e-006 ]
 587 : [ 8.67184e-006 ]
 588 : [ 8.45889e-006 ]
 589 : [ 8.64741e-006 ]
 590 : [ 8.36384e-006 ]
 591 : [ 8.55391e-006 ]
 592 : [ 8.39497e-006 ]
 593 : [ 8.07737e-006 ]
 594 : [ 8.41493e-006 ]
 595 : [ 8.53718e-006 ]
 596 : [ 8.41375e-006 ]
 597 : [ 8.40684e-006 ]
 598 : [ 8.42943e-006 ]
 599 : [ 8.36762e-006 ]
 600 : [ 8.35905e-006 ]
 601 : [ 8.58644e-006 ]
 602 : [ 8.46244e-006 ]
 603 : [ 8.37624e-006 ]
 604 : [ 8.35112e-006 ]
 605 : [ 8.49072e-006 ]
 606 : [ 8.47073e-006 ]
 607 : [ 8.59095e-006 ]
 608 : [ 8.51361e-006 ]
 609 : [ 8.29981e-006 ]
 610 : [ 8.53824e-006 ]
 611 : [ 8.18992e-006 ]
 612 : [ 8.36372e-006 ]
 613 : [ 8.58965e-006 ]
 614 : [ 8.58276e-006 ]
 615 : [ 8.34844e-006 ]
 616 : [ 8.3967e-006  ]
 617 : [ 8.6388e-006  ]
 618 : [ 8.70188e-006 ]
 619 : [ 8.53741e-006 ]
 620 : [ 8.64597e-006 ]
 621 : [ 8.45219e-006 ]
 622 : [ 8.64419e-006 ]
 623 : [ 8.56515e-006 ]
 624 : [ 8.44205e-006 ]
 625 : [ 8.75247e-006 ]
 626 : [ 8.46229e-006 ]
 627 : [ 8.39878e-006 ]
 628 : [ 8.59722e-006 ]
 629 : [ 8.47536e-006 ]
 630 : [ 8.60101e-006 ]
 631 : [ 8.59079e-006 ]
 632 : [ 8.59557e-006 ]
 633 : [ 8.37733e-006 ]
 634 : [ 8.58898e-006 ]
 635 : [ 8.65572e-006 ]
 636 : [ 8.31676e-006 ]
 637 : [ 8.53879e-006 ]
 638 : [ 8.68237e-006 ]
 639 : [ 8.40967e-006 ]
 640 : [ 8.42085e-006 ]
 641 : [ 8.43329e-006 ]
 642 : [ 8.47851e-006 ]
 643 : [ 8.71165e-006 ]
 644 : [ 8.70468e-006 ]
 645 : [ 8.4382e-006  ]
 646 : [ 8.27765e-006 ]
 647 : [ 8.7833e-006  ]
 648 : [ 8.45777e-006 ]
 649 : [ 8.55719e-006 ]
 650 : [ 8.46016e-006 ]
 651 : [ 8.45056e-006 ]
 652 : [ 8.44352e-006 ]
 653 : [ 8.83549e-006 ]
 654 : [ 8.28584e-006 ]
 655 : [ 8.41306e-006 ]
 656 : [ 8.40314e-006 ]
 657 : [ 8.78654e-006 ]
 658 : [ 8.62328e-006 ]
 659 : [ 8.54285e-006 ]
 660 : [ 8.57047e-006 ]
 661 : [ 8.72026e-006 ]
 662 : [ 8.31473e-006 ]
 663 : [ 8.45944e-006 ]
 664 : [ 8.37181e-006 ]
 665 : [ 8.66801e-006 ]
 666 : [ 8.37946e-006 ]
 667 : [ 8.74478e-006 ]
 668 : [ 8.6061e-006  ]
 669 : [ 8.64937e-006 ]
 670 : [ 8.39323e-006 ]
 671 : [ 8.5274e-006  ]
 672 : [ 8.73447e-006 ]
 673 : [ 8.67308e-006 ]
 674 : [ 8.48253e-006 ]
 675 : [ 8.64573e-006 ]
 676 : [ 8.58553e-006 ]
 677 : [ 8.45148e-006 ]
 678 : [ 8.43839e-006 ]
 679 : [ 8.312e-006   ]
 680 : [ 8.72913e-006 ]
 681 : [ 8.61976e-006 ]
 682 : [ 8.74063e-006 ]
 683 : [ 8.46682e-006 ]
 684 : [ 8.69156e-006 ]
 685 : [ 8.50412e-006 ]
 686 : [ 8.50192e-006 ]
 687 : [ 8.52595e-006 ]
 688 : [ 8.54654e-006 ]
 689 : [ 8.42272e-006 ]
 690 : [ 8.5428e-006  ]
 691 : [ 8.69106e-006 ]
 692 : [ 8.39709e-006 ]
 693 : [ 8.33314e-006 ]
 694 : [ 8.51053e-006 ]
 695 : [ 8.7454e-006  ]
 696 : [ 8.65061e-006 ]
 697 : [ 8.46046e-006 ]
 698 : [ 8.45715e-006 ]
 699 : [ 8.44261e-006 ]
 700 : [ 8.28959e-006 ]
 701 : [ 8.49298e-006 ]
 702 : [ 8.66958e-006 ]
 703 : [ 8.57885e-006 ]
 704 : [ 8.57824e-006 ]
 705 : [ 8.5038e-006  ]
 706 : [ 8.499e-006   ]
 707 : [ 8.51162e-006 ]
 708 : [ 8.73974e-006 ]
 709 : [ 8.73454e-006 ]
 710 : [ 8.41765e-006 ]
 711 : [ 8.70433e-006 ]
 712 : [ 8.51245e-006 ]
 713 : [ 8.4463e-006  ]
 714 : [ 8.61207e-006 ]
 715 : [ 8.44845e-006 ]
 716 : [ 8.36966e-006 ]
 717 : [ 8.62965e-006 ]
 718 : [ 8.73285e-006 ]
 719 : [ 8.49854e-006 ]
 720 : [ 8.434e-006   ]
 721 : [ 8.67686e-006 ]
 722 : [ 8.41004e-006 ]
 723 : [ 8.40988e-006 ]
 724 : [ 8.55485e-006 ]
 725 : [ 8.65573e-006 ]
 726 : [ 8.52693e-006 ]
 727 : [ 8.65063e-006 ]
 728 : [ 8.38181e-006 ]
 729 : [ 8.69617e-006 ]
 730 : [ 8.27785e-006 ]
 731 : [ 8.62723e-006 ]
 732 : [ 8.61392e-006 ]
 733 : [ 8.34567e-006 ]
 734 : [ 8.55552e-006 ]
 735 : [ 8.57411e-006 ]
 736 : [ 8.44041e-006 ]
 737 : [ 8.68425e-006 ]
 738 : [ 8.31712e-006 ]
 739 : [ 8.46595e-006 ]
 740 : [ 8.41916e-006 ]
 741 : [ 8.5576e-006  ]
 742 : [ 8.55842e-006 ]
 743 : [ 8.78431e-006 ]
 744 : [ 8.6577e-006  ]
 745 : [ 8.66234e-006 ]
 746 : [ 8.46934e-006 ]
 747 : [ 8.42793e-006 ]
 748 : [ 8.49583e-006 ]
 749 : [ 8.3941e-006  ]
 750 : [ 8.58041e-006 ]
 751 : [ 8.43688e-006 ]
 752 : [ 8.19822e-006 ]
 753 : [ 8.65351e-006 ]
 754 : [ 8.59416e-006 ]
 755 : [ 8.56436e-006 ]
 756 : [ 8.5598e-006  ]
 757 : [ 8.67851e-006 ]
 758 : [ 8.44274e-006 ]
 759 : [ 8.46532e-006 ]
 760 : [ 8.32289e-006 ]
 761 : [ 8.42788e-006 ]
 762 : [ 8.68714e-006 ]
 763 : [ 8.66146e-006 ]
 764 : [ 8.43623e-006 ]
 765 : [ 8.74891e-006 ]
 766 : [ 8.22058e-006 ]
 767 : [ 8.60184e-006 ]
 768 : [ 8.73649e-006 ]
 769 : [ 8.57795e-006 ]
 770 : [ 8.56231e-006 ]
 771 : [ 8.67888e-006 ]
 772 : [ 8.60674e-006 ]
 773 : [ 8.41916e-006 ]
 774 : [ 8.68377e-006 ]
 775 : [ 8.59305e-006 ]
 776 : [ 8.40781e-006 ]
 777 : [ 8.68729e-006 ]
 778 : [ 8.67075e-006 ]
 779 : [ 8.38363e-006 ]
 780 : [ 8.588e-006   ]
 781 : [ 8.37132e-006 ]
 782 : [ 8.31292e-006 ]
 783 : [ 8.51906e-006 ]
 784 : [ 8.41454e-006 ]
 785 : [ 8.56337e-006 ]
 786 : [ 8.28277e-006 ]
 787 : [ 8.44742e-006 ]
 788 : [ 8.75837e-006 ]
 789 : [ 8.5139e-006  ]
 790 : [ 8.41295e-006 ]
 791 : [ 8.53447e-006 ]
 792 : [ 8.39757e-006 ]
 793 : [ 8.33374e-006 ]
 794 : [ 8.78611e-006 ]
 795 : [ 8.66593e-006 ]
 796 : [ 8.4621e-006  ]
 797 : [ 8.24858e-006 ]
 798 : [ 8.48546e-006 ]
 799 : [ 8.46398e-006 ]
 800 : [ 8.52901e-006 ]
 801 : [ 8.325e-006   ]
 802 : [ 8.45274e-006 ]
 803 : [ 8.42023e-006 ]
 804 : [ 8.39842e-006 ]
 805 : [ 8.49529e-006 ]
 806 : [ 8.35294e-006 ]
 807 : [ 8.48774e-006 ]
 808 : [ 8.61757e-006 ]
 809 : [ 8.52907e-006 ]
 810 : [ 8.3267e-006  ]
 811 : [ 8.39044e-006 ]
 812 : [ 8.26854e-006 ]
 813 : [ 8.36934e-006 ]
 814 : [ 8.41958e-006 ]
 815 : [ 8.34608e-006 ]
 816 : [ 8.42867e-006 ]
 817 : [ 8.44941e-006 ]
 818 : [ 8.65217e-006 ]
 819 : [ 8.57905e-006 ]
 820 : [ 8.56886e-006 ]
 821 : [ 8.57734e-006 ]
 822 : [ 8.41768e-006 ]
 823 : [ 8.40478e-006 ]
 824 : [ 8.31237e-006 ]
 825 : [ 8.29115e-006 ]
 826 : [ 8.20032e-006 ]
 827 : [ 8.52626e-006 ]
 828 : [ 8.18913e-006 ]
 829 : [ 8.65334e-006 ]
 830 : [ 8.78045e-006 ]
 831 : [ 8.54434e-006 ]
 832 : [ 8.37532e-006 ]
 833 : [ 8.64812e-006 ]
 834 : [ 8.48657e-006 ]
 835 : [ 8.52546e-006 ]
 836 : [ 8.42417e-006 ]
 837 : [ 8.43613e-006 ]
 838 : [ 8.30651e-006 ]
 839 : [ 8.40843e-006 ]
 840 : [ 8.51195e-006 ]
 841 : [ 8.59199e-006 ]
 842 : [ 8.23939e-006 ]
 843 : [ 8.45231e-006 ]
 844 : [ 8.62915e-006 ]
 845 : [ 8.26091e-006 ]
 846 : [ 8.73444e-006 ]
 847 : [ 8.51785e-006 ]
 848 : [ 8.64053e-006 ]
 849 : [ 8.39184e-006 ]
 850 : [ 8.46358e-006 ]
 851 : [ 8.32333e-006 ]
 852 : [ 8.53991e-006 ]
 853 : [ 8.63812e-006 ]
 854 : [ 8.6839e-006  ]
 855 : [ 8.29617e-006 ]
 856 : [ 8.4268e-006  ]
 857 : [ 8.66355e-006 ]
 858 : [ 8.51271e-006 ]
 859 : [ 8.48131e-006 ]
 860 : [ 8.68605e-006 ]
 861 : [ 8.64418e-006 ]
 862 : [ 8.62746e-006 ]
 863 : [ 8.83592e-006 ]
 864 : [ 8.54307e-006 ]
 865 : [ 8.46001e-006 ]
 866 : [ 8.52055e-006 ]
 867 : [ 8.43266e-006 ]
 868 : [ 8.48869e-006 ]
 869 : [ 8.50581e-006 ]
 870 : [ 8.24574e-006 ]
 871 : [ 8.4704e-006  ]
 872 : [ 8.41257e-006 ]
 873 : [ 8.41875e-006 ]
 874 : [ 8.51467e-006 ]
 875 : [ 8.34219e-006 ]
 876 : [ 8.78891e-006 ]
 877 : [ 8.36287e-006 ]
 878 : [ 8.59072e-006 ]
 879 : [ 8.56649e-006 ]
 880 : [ 8.39835e-006 ]
 881 : [ 8.67675e-006 ]
 882 : [ 8.4485e-006  ]
 883 : [ 8.39927e-006 ]
 884 : [ 8.32181e-006 ]
 885 : [ 8.35812e-006 ]
 886 : [ 8.55293e-006 ]
 887 : [ 8.5841e-006  ]
 888 : [ 8.50247e-006 ]
 889 : [ 8.56396e-006 ]
 890 : [ 8.57668e-006 ]
 891 : [ 8.41696e-006 ]
 892 : [ 8.25186e-006 ]
 893 : [ 8.32968e-006 ]
 894 : [ 8.63196e-006 ]
 895 : [ 8.27882e-006 ]
 896 : [ 8.42785e-006 ]
 897 : [ 8.41987e-006 ]
 898 : [ 8.43643e-006 ]
 899 : [ 8.39526e-006 ]
 900 : [ 8.4783e-006  ]
 901 : [ 8.56764e-006 ]
 902 : [ 8.36179e-006 ]
 903 : [ 8.75828e-006 ]
 904 : [ 8.40646e-006 ]
 905 : [ 8.56505e-006 ]
 906 : [ 8.33763e-006 ]
 907 : [ 8.72025e-006 ]
 908 : [ 8.58504e-006 ]
 909 : [ 8.617e-006   ]
 910 : [ 8.24918e-006 ]
 911 : [ 8.41476e-006 ]
 912 : [ 8.31252e-006 ]
 913 : [ 8.53287e-006 ]
 914 : [ 8.50207e-006 ]
 915 : [ 8.49253e-006 ]
 916 : [ 8.50313e-006 ]
 917 : [ 8.54335e-006 ]
 918 : [ 8.38227e-006 ]
 919 : [ 8.36638e-006 ]
 920 : [ 8.33862e-006 ]
 921 : [ 8.42444e-006 ]
 922 : [ 8.56795e-006 ]
 923 : [ 8.47484e-006 ]
 924 : [ 8.60938e-006 ]
 925 : [ 8.50914e-006 ]
 926 : [ 8.35984e-006 ]
 927 : [ 8.72057e-006 ]
 928 : [ 8.44139e-006 ]
 929 : [ 8.72809e-006 ]
 930 : [ 8.48976e-006 ]
 931 : [ 8.47161e-006 ]
 932 : [ 8.58629e-006 ]
 933 : [ 8.4246e-006  ]
 934 : [ 8.76967e-006 ]
 935 : [ 8.45608e-006 ]
 936 : [ 8.55398e-006 ]
 937 : [ 8.37162e-006 ]
 938 : [ 8.23198e-006 ]
 939 : [ 8.73148e-006 ]
 940 : [ 8.67974e-006 ]
 941 : [ 8.43697e-006 ]
 942 : [ 8.80685e-006 ]
 943 : [ 8.7643e-006  ]
 944 : [ 8.38111e-006 ]
 945 : [ 8.57829e-006 ]
 946 : [ 8.40091e-006 ]
 947 : [ 8.4294e-006  ]
 948 : [ 8.63818e-006 ]
 949 : [ 8.70014e-006 ]
 950 : [ 8.57795e-006 ]
 951 : [ 8.50498e-006 ]
 952 : [ 8.44463e-006 ]
 953 : [ 8.29663e-006 ]
 954 : [ 8.36993e-006 ]
 955 : [ 8.74222e-006 ]
 956 : [ 8.40094e-006 ]
 957 : [ 8.28114e-006 ]
 958 : [ 8.59076e-006 ]
 959 : [ 8.346e-006   ]
 960 : [ 8.56436e-006 ]
 961 : [ 8.56374e-006 ]
 962 : [ 8.6579e-006  ]
 963 : [ 8.3834e-006  ]
 964 : [ 8.3546e-006  ]
 965 : [ 8.52391e-006 ]
 966 : [ 8.40925e-006 ]
 967 : [ 8.55072e-006 ]
 968 : [ 8.37089e-006 ]
 969 : [ 8.43742e-006 ]
 970 : [ 8.56296e-006 ]
 971 : [ 8.67467e-006 ]
 972 : [ 8.50142e-006 ]
 973 : [ 8.14169e-006 ]
 974 : [ 8.48598e-006 ]
 975 : [ 8.37143e-006 ]
 976 : [ 8.47172e-006 ]
 977 : [ 8.53697e-006 ]
 978 : [ 8.39569e-006 ]
 979 : [ 8.55594e-006 ]
 980 : [ 8.44827e-006 ]
 981 : [ 8.36203e-006 ]
 982 : [ 8.666e-006   ]
 983 : [ 8.40864e-006 ]
 984 : [ 8.56493e-006 ]
 985 : [ 8.30652e-006 ]
 986 : [ 8.63549e-006 ]
 987 : [ 8.53897e-006 ]
 988 : [ 8.60141e-006 ]
 989 : [ 8.63476e-006 ]
 990 : [ 8.46768e-006 ]
 991 : [ 8.60535e-006 ]
 992 : [ 8.308e-006   ]
 993 : [ 8.52274e-006 ]
 994 : [ 8.71966e-006 ]
 995 : [ 8.46494e-006 ]
 996 : [ 8.32897e-006 ]
 997 : [ 8.58255e-006 ]
 998 : [ 8.21178e-006 ]
 999 : [ 8.34154e-006 ]
1000 : [ 8.1832e-006  ]
1001 : [ 8.3773e-006  ]
1002 : [ 8.53849e-006 ]
1003 : [ 8.25366e-006 ]
1004 : [ 8.47364e-006 ]
1005 : [ 8.45786e-006 ]
1006 : [ 8.43013e-006 ]
1007 : [ 8.86822e-006 ]
1008 : [ 8.32727e-006 ]
1009 : [ 8.36976e-006 ]
1010 : [ 8.56247e-006 ]
1011 : [ 8.63645e-006 ]
1012 : [ 8.3136e-006  ]
1013 : [ 8.37346e-006 ]
1014 : [ 8.71499e-006 ]
1015 : [ 8.48748e-006 ]
1016 : [ 8.32142e-006 ]
1017 : [ 8.48767e-006 ]
1018 : [ 8.47644e-006 ]
1019 : [ 8.50618e-006 ]
1020 : [ 8.4225e-006  ]
1021 : [ 8.61621e-006 ]
1022 : [ 8.48045e-006 ]
1023 : [ 8.61315e-006 ]
1024 : [ 8.41799e-006 ]
1025 : [ 8.51187e-006 ]
1026 : [ 8.35325e-006 ]
1027 : [ 8.47432e-006 ]
1028 : [ 8.38496e-006 ]
1029 : [ 8.52765e-006 ]
1030 : [ 8.33203e-006 ]
1031 : [ 8.41406e-006 ]
1032 : [ 8.59849e-006 ]
1033 : [ 8.44723e-006 ]
1034 : [ 8.55367e-006 ]
1035 : [ 8.47622e-006 ]
1036 : [ 8.36596e-006 ]
1037 : [ 8.67428e-006 ]
1038 : [ 8.45485e-006 ]
1039 : [ 8.3946e-006  ]
1040 : [ 8.74657e-006 ]
1041 : [ 8.68132e-006 ]
1042 : [ 8.59583e-006 ]
1043 : [ 8.44419e-006 ]
1044 : [ 8.30156e-006 ]
1045 : [ 8.28579e-006 ]
1046 : [ 8.51009e-006 ]
1047 : [ 8.34896e-006 ]
1048 : [ 8.51344e-006 ]
1049 : [ 8.57584e-006 ]
1050 : [ 8.57554e-006 ]
1051 : [ 8.33965e-006 ]
1052 : [ 8.38823e-006 ]
1053 : [ 8.20019e-006 ]
1054 : [ 8.49712e-006 ]
1055 : [ 8.43481e-006 ]
1056 : [ 8.56521e-006 ]
1057 : [ 8.59784e-006 ]
1058 : [ 8.64075e-006 ]
1059 : [ 8.64525e-006 ]
1060 : [ 8.53205e-006 ]
1061 : [ 8.78867e-006 ]
1062 : [ 8.56365e-006 ]
1063 : [ 8.5868e-006  ]
1064 : [ 8.75668e-006 ]
1065 : [ 8.37501e-006 ]
1066 : [ 8.56457e-006 ]
1067 : [ 8.03741e-006 ]
1068 : [ 8.81076e-006 ]
1069 : [ 8.74003e-006 ]
1070 : [ 8.67577e-006 ]
1071 : [ 8.50025e-006 ]
1072 : [ 8.21987e-006 ]
1073 : [ 8.47958e-006 ]
1074 : [ 8.59446e-006 ]
1075 : [ 8.66151e-006 ]
1076 : [ 8.61717e-006 ]
1077 : [ 8.358e-006   ]
1078 : [ 8.60152e-006 ]
1079 : [ 8.36089e-006 ]
1080 : [ 8.52309e-006 ]
1081 : [ 8.42857e-006 ]
1082 : [ 8.20811e-006 ]
1083 : [ 8.51891e-006 ]
1084 : [ 8.41188e-006 ]
1085 : [ 8.50053e-006 ]
1086 : [ 8.7262e-006  ]
1087 : [ 8.52373e-006 ]
1088 : [ 8.69311e-006 ]
1089 : [ 8.55369e-006 ]
1090 : [ 8.60119e-006 ]
1091 : [ 8.36595e-006 ]
1092 : [ 8.49027e-006 ]
1093 : [ 8.47048e-006 ]
1094 : [ 8.49544e-006 ]
1095 : [ 8.82012e-006 ]
1096 : [ 8.52815e-006 ]
1097 : [ 8.4462e-006  ]
1098 : [ 8.38522e-006 ]
1099 : [ 8.43197e-006 ]
1100 : [ 8.41569e-006 ]
1101 : [ 8.50595e-006 ]
1102 : [ 8.59092e-006 ]
1103 : [ 8.43566e-006 ]
1104 : [ 8.38939e-006 ]
1105 : [ 8.7793e-006  ]
1106 : [ 8.51809e-006 ]
1107 : [ 8.4886e-006  ]
1108 : [ 8.43706e-006 ]
1109 : [ 8.48003e-006 ]
1110 : [ 8.46733e-006 ]
1111 : [ 8.74019e-006 ]
1112 : [ 8.38229e-006 ]
1113 : [ 8.36847e-006 ]
1114 : [ 8.57207e-006 ]
1115 : [ 8.30001e-006 ]
1116 : [ 8.41247e-006 ]
1117 : [ 8.36714e-006 ]
1118 : [ 8.5364e-006  ]
1119 : [ 8.6675e-006  ]
1120 : [ 8.72254e-006 ]
1121 : [ 8.61119e-006 ]
1122 : [ 8.35483e-006 ]
1123 : [ 8.51454e-006 ]
1124 : [ 8.51945e-006 ]
1125 : [ 8.38769e-006 ]
1126 : [ 8.63327e-006 ]
1127 : [ 8.50269e-006 ]
1128 : [ 8.41464e-006 ]
1129 : [ 8.49129e-006 ]
1130 : [ 8.42292e-006 ]
1131 : [ 8.39612e-006 ]
1132 : [ 8.56643e-006 ]
1133 : [ 8.55244e-006 ]
1134 : [ 8.51907e-006 ]
1135 : [ 8.34562e-006 ]
1136 : [ 8.35038e-006 ]
1137 : [ 8.7656e-006  ]
1138 : [ 8.43897e-006 ]
1139 : [ 8.28451e-006 ]
1140 : [ 8.46962e-006 ]
1141 : [ 8.64916e-006 ]
1142 : [ 8.61871e-006 ]
1143 : [ 8.60603e-006 ]
1144 : [ 8.49765e-006 ]
1145 : [ 8.4299e-006  ]
1146 : [ 8.41356e-006 ]
1147 : [ 8.2969e-006  ]
1148 : [ 8.51338e-006 ]
1149 : [ 8.52354e-006 ]
1150 : [ 8.68124e-006 ]
1151 : [ 8.4242e-006  ]
1152 : [ 8.57464e-006 ]
1153 : [ 8.53427e-006 ]
1154 : [ 8.36414e-006 ]
1155 : [ 8.61049e-006 ]
1156 : [ 8.72635e-006 ]
1157 : [ 8.63447e-006 ]
1158 : [ 8.57136e-006 ]
1159 : [ 8.40677e-006 ]
1160 : [ 8.53235e-006 ]
1161 : [ 8.54602e-006 ]
1162 : [ 8.5788e-006  ]
1163 : [ 8.42645e-006 ]
1164 : [ 8.54033e-006 ]
1165 : [ 8.38255e-006 ]
1166 : [ 8.5249e-006  ]
1167 : [ 8.52003e-006 ]
1168 : [ 8.44389e-006 ]
1169 : [ 8.55415e-006 ]
1170 : [ 8.39527e-006 ]
1171 : [ 8.46729e-006 ]
1172 : [ 8.4084e-006  ]
1173 : [ 8.36206e-006 ]
1174 : [ 8.43541e-006 ]
1175 : [ 8.24535e-006 ]
1176 : [ 8.31813e-006 ]
1177 : [ 8.46377e-006 ]
1178 : [ 8.52063e-006 ]
1179 : [ 8.51208e-006 ]
1180 : [ 8.53551e-006 ]
1181 : [ 8.26347e-006 ]
1182 : [ 8.61273e-006 ]
1183 : [ 8.62885e-006 ]
1184 : [ 8.67244e-006 ]
1185 : [ 8.37007e-006 ]
1186 : [ 8.41969e-006 ]
1187 : [ 8.5395e-006  ]
1188 : [ 8.43001e-006 ]
1189 : [ 8.47969e-006 ]
1190 : [ 8.68742e-006 ]
1191 : [ 8.68476e-006 ]
1192 : [ 8.51829e-006 ]
1193 : [ 8.40905e-006 ]
1194 : [ 8.34931e-006 ]
1195 : [ 8.62996e-006 ]
1196 : [ 8.61568e-006 ]
1197 : [ 8.44581e-006 ]
1198 : [ 8.61926e-006 ]
1199 : [ 8.47235e-006 ]
1200 : [ 8.55e-006    ]
1201 : [ 8.36491e-006 ]
1202 : [ 8.76832e-006 ]
1203 : [ 8.52907e-006 ]
1204 : [ 8.25715e-006 ]
1205 : [ 8.30865e-006 ]
1206 : [ 8.7189e-006  ]
1207 : [ 8.36545e-006 ]
1208 : [ 8.51293e-006 ]
1209 : [ 8.32216e-006 ]
1210 : [ 8.63024e-006 ]
1211 : [ 8.66179e-006 ]
1212 : [ 8.41094e-006 ]
1213 : [ 8.63488e-006 ]
1214 : [ 8.56665e-006 ]
1215 : [ 8.64559e-006 ]
1216 : [ 8.75805e-006 ]
1217 : [ 8.51416e-006 ]
1218 : [ 8.33598e-006 ]
1219 : [ 8.64041e-006 ]
1220 : [ 8.47253e-006 ]
1221 : [ 8.36633e-006 ]
1222 : [ 8.23768e-006 ]
1223 : [ 8.32794e-006 ]
1224 : [ 8.68777e-006 ]
1225 : [ 8.58242e-006 ]
1226 : [ 8.58298e-006 ]
1227 : [ 8.46077e-006 ]
1228 : [ 8.62129e-006 ]
1229 : [ 8.51075e-006 ]
1230 : [ 8.50156e-006 ]
1231 : [ 8.54779e-006 ]
1232 : [ 8.74316e-006 ]
1233 : [ 8.43352e-006 ]
1234 : [ 8.71682e-006 ]
1235 : [ 8.19996e-006 ]
1236 : [ 8.45961e-006 ]
1237 : [ 8.33516e-006 ]
1238 : [ 8.44465e-006 ]
1239 : [ 8.3451e-006  ]
1240 : [ 8.48584e-006 ]
1241 : [ 8.25484e-006 ]
1242 : [ 8.70675e-006 ]
1243 : [ 8.39161e-006 ]
1244 : [ 8.42484e-006 ]
1245 : [ 8.31814e-006 ]
1246 : [ 8.28134e-006 ]
1247 : [ 8.24303e-006 ]
1248 : [ 8.54415e-006 ]
1249 : [ 8.61066e-006 ]
1250 : [ 8.47884e-006 ]
1251 : [ 8.61841e-006 ]
1252 : [ 8.46242e-006 ]
1253 : [ 8.43147e-006 ]
1254 : [ 8.35346e-006 ]
1255 : [ 8.80157e-006 ]
1256 : [ 8.44564e-006 ]
1257 : [ 8.39799e-006 ]
1258 : [ 8.3446e-006  ]
1259 : [ 8.60045e-006 ]
1260 : [ 8.61169e-006 ]
1261 : [ 8.46544e-006 ]
1262 : [ 8.51077e-006 ]
1263 : [ 8.19143e-006 ]
1264 : [ 8.31127e-006 ]
1265 : [ 8.41118e-006 ]
1266 : [ 8.46416e-006 ]
1267 : [ 8.41626e-006 ]
1268 : [ 8.42578e-006 ]
1269 : [ 8.67801e-006 ]
1270 : [ 8.30788e-006 ]
1271 : [ 8.48954e-006 ]
1272 : [ 8.70646e-006 ]
1273 : [ 8.39907e-006 ]
1274 : [ 8.53404e-006 ]
1275 : [ 8.40124e-006 ]
1276 : [ 8.42902e-006 ]
1277 : [ 8.33794e-006 ]
1278 : [ 8.68443e-006 ]
1279 : [ 8.44669e-006 ]
1280 : [ 8.26222e-006 ]
1281 : [ 8.5548e-006  ]
1282 : [ 8.33308e-006 ]
1283 : [ 8.31002e-006 ]
1284 : [ 8.57029e-006 ]
1285 : [ 8.6633e-006  ]
1286 : [ 8.51521e-006 ]
1287 : [ 8.47179e-006 ]
1288 : [ 8.3298e-006  ]
1289 : [ 8.57091e-006 ]
1290 : [ 8.63776e-006 ]
1291 : [ 8.3356e-006  ]
1292 : [ 8.67906e-006 ]
1293 : [ 8.46672e-006 ]
1294 : [ 8.27998e-006 ]
1295 : [ 8.53181e-006 ]
1296 : [ 8.45192e-006 ]
1297 : [ 8.56909e-006 ]
1298 : [ 8.55108e-006 ]
1299 : [ 8.36621e-006 ]
1300 : [ 8.69627e-006 ]
1301 : [ 8.50755e-006 ]
1302 : [ 8.50975e-006 ]
1303 : [ 8.54776e-006 ]
1304 : [ 8.37987e-006 ]
1305 : [ 8.50863e-006 ]
1306 : [ 8.50727e-006 ]
1307 : [ 8.63223e-006 ]
1308 : [ 8.59093e-006 ]
1309 : [ 8.60473e-006 ]
1310 : [ 8.47426e-006 ]
1311 : [ 8.4757e-006  ]
1312 : [ 8.3795e-006  ]
1313 : [ 8.35485e-006 ]
1314 : [ 8.52852e-006 ]
1315 : [ 8.49205e-006 ]
1316 : [ 8.4062e-006  ]
1317 : [ 8.59819e-006 ]
1318 : [ 8.54618e-006 ]
1319 : [ 8.30259e-006 ]
1320 : [ 8.599e-006   ]
1321 : [ 8.41858e-006 ]
1322 : [ 8.39692e-006 ]
1323 : [ 8.19054e-006 ]
1324 : [ 8.44411e-006 ]
1325 : [ 8.53926e-006 ]
1326 : [ 8.85425e-006 ]
1327 : [ 8.31144e-006 ]
1328 : [ 8.41852e-006 ]
1329 : [ 8.59913e-006 ]
1330 : [ 8.47151e-006 ]
1331 : [ 8.61371e-006 ]
1332 : [ 8.47335e-006 ]
1333 : [ 8.76226e-006 ]
1334 : [ 8.40563e-006 ]
1335 : [ 8.75197e-006 ]
1336 : [ 8.49497e-006 ]
1337 : [ 8.39166e-006 ]
1338 : [ 8.59959e-006 ]
1339 : [ 8.62613e-006 ]
1340 : [ 8.27428e-006 ]
1341 : [ 8.38833e-006 ]
1342 : [ 8.3158e-006  ]
1343 : [ 8.62609e-006 ]
1344 : [ 8.49799e-006 ]
1345 : [ 8.42361e-006 ]
1346 : [ 8.32543e-006 ]
1347 : [ 8.52143e-006 ]
1348 : [ 8.59553e-006 ]
1349 : [ 8.59123e-006 ]
1350 : [ 8.47737e-006 ]
1351 : [ 8.37327e-006 ]
1352 : [ 8.21443e-006 ]
1353 : [ 8.67311e-006 ]
1354 : [ 8.53319e-006 ]
1355 : [ 8.42226e-006 ]
1356 : [ 8.4232e-006  ]
1357 : [ 8.44104e-006 ]
1358 : [ 8.43246e-006 ]
1359 : [ 8.29876e-006 ]
1360 : [ 8.50169e-006 ]
1361 : [ 8.96333e-006 ]
1362 : [ 8.68262e-006 ]
1363 : [ 8.51598e-006 ]
1364 : [ 8.54749e-006 ]
1365 : [ 8.67525e-006 ]
1366 : [ 8.67046e-006 ]
1367 : [ 8.74148e-006 ]
1368 : [ 8.33571e-006 ]
1369 : [ 8.57858e-006 ]
1370 : [ 8.49305e-006 ]
1371 : [ 8.52342e-006 ]
1372 : [ 8.43575e-006 ]
1373 : [ 8.36568e-006 ]
1374 : [ 8.40125e-006 ]
1375 : [ 8.43137e-006 ]
1376 : [ 8.69368e-006 ]
1377 : [ 8.53673e-006 ]
1378 : [ 8.63499e-006 ]
1379 : [ 8.79787e-006 ]
1380 : [ 8.28759e-006 ]
1381 : [ 8.5561e-006  ]
1382 : [ 8.39296e-006 ]
1383 : [ 8.52914e-006 ]
1384 : [ 8.48246e-006 ]
1385 : [ 8.60605e-006 ]
1386 : [ 8.37818e-006 ]
1387 : [ 8.279e-006   ]
1388 : [ 8.58089e-006 ]
1389 : [ 8.59625e-006 ]
1390 : [ 8.72482e-006 ]
1391 : [ 8.59335e-006 ]
1392 : [ 8.17741e-006 ]
1393 : [ 8.39291e-006 ]
1394 : [ 8.36593e-006 ]
1395 : [ 8.47816e-006 ]
1396 : [ 8.63303e-006 ]
1397 : [ 8.69582e-006 ]
1398 : [ 8.32703e-006 ]
1399 : [ 8.33981e-006 ]
1400 : [ 8.55087e-006 ]
1401 : [ 8.44633e-006 ]
1402 : [ 8.57371e-006 ]
1403 : [ 8.41259e-006 ]
1404 : [ 8.33185e-006 ]
1405 : [ 8.49589e-006 ]
1406 : [ 8.62046e-006 ]
1407 : [ 8.52061e-006 ]
1408 : [ 8.69447e-006 ]
1409 : [ 8.56229e-006 ]
1410 : [ 8.32081e-006 ]
1411 : [ 8.77266e-006 ]
1412 : [ 8.47025e-006 ]
1413 : [ 8.33703e-006 ]
1414 : [ 8.6262e-006  ]
1415 : [ 8.50163e-006 ]
1416 : [ 8.40298e-006 ]
1417 : [ 8.38505e-006 ]
1418 : [ 8.3428e-006  ]
1419 : [ 8.38924e-006 ]
1420 : [ 8.56332e-006 ]
1421 : [ 8.33636e-006 ]
1422 : [ 8.5183e-006  ]
1423 : [ 8.61314e-006 ]
1424 : [ 8.70255e-006 ]
1425 : [ 8.58657e-006 ]
1426 : [ 8.50337e-006 ]
1427 : [ 8.53335e-006 ]
1428 : [ 8.43518e-006 ]
1429 : [ 8.52225e-006 ]
1430 : [ 8.26023e-006 ]
1431 : [ 8.34889e-006 ]
1432 : [ 8.25472e-006 ]
1433 : [ 8.77808e-006 ]
1434 : [ 8.3857e-006  ]
1435 : [ 8.45638e-006 ]
1436 : [ 8.65096e-006 ]
1437 : [ 8.54343e-006 ]
1438 : [ 8.32834e-006 ]
1439 : [ 8.32193e-006 ]
1440 : [ 8.55999e-006 ]
1441 : [ 8.45321e-006 ]
1442 : [ 8.55521e-006 ]
1443 : [ 8.47033e-006 ]
1444 : [ 8.40053e-006 ]
1445 : [ 8.6801e-006  ]
1446 : [ 8.50043e-006 ]
1447 : [ 8.51083e-006 ]
1448 : [ 8.64627e-006 ]
1449 : [ 8.54107e-006 ]
1450 : [ 8.58965e-006 ]
1451 : [ 8.3455e-006  ]
1452 : [ 8.55525e-006 ]
1453 : [ 8.48499e-006 ]
1454 : [ 8.66992e-006 ]
1455 : [ 8.35303e-006 ]
1456 : [ 8.41009e-006 ]
1457 : [ 8.44658e-006 ]
1458 : [ 8.28549e-006 ]
1459 : [ 8.69048e-006 ]
1460 : [ 8.52667e-006 ]
1461 : [ 8.62799e-006 ]
1462 : [ 8.7262e-006  ]
1463 : [ 8.63656e-006 ]
1464 : [ 8.14221e-006 ]
1465 : [ 8.6447e-006  ]
1466 : [ 8.62005e-006 ]
1467 : [ 8.38826e-006 ]
1468 : [ 8.39909e-006 ]
1469 : [ 8.54448e-006 ]
1470 : [ 8.2613e-006  ]
1471 : [ 8.40741e-006 ]
1472 : [ 8.51283e-006 ]
1473 : [ 8.52674e-006 ]
1474 : [ 8.59535e-006 ]
1475 : [ 8.6844e-006  ]
1476 : [ 8.46695e-006 ]
1477 : [ 8.58132e-006 ]
1478 : [ 8.29691e-006 ]
1479 : [ 8.38574e-006 ]
1480 : [ 8.52117e-006 ]
1481 : [ 8.33243e-006 ]
1482 : [ 8.47135e-006 ]
1483 : [ 8.09644e-006 ]
1484 : [ 8.17339e-006 ]
1485 : [ 8.44022e-006 ]
1486 : [ 8.33009e-006 ]
1487 : [ 8.50265e-006 ]
1488 : [ 8.59185e-006 ]
1489 : [ 8.7896e-006  ]
1490 : [ 8.30748e-006 ]
1491 : [ 8.67426e-006 ]
1492 : [ 8.65024e-006 ]
1493 : [ 8.59809e-006 ]
1494 : [ 8.26665e-006 ]
1495 : [ 8.43787e-006 ]
1496 : [ 8.55775e-006 ]
1497 : [ 8.62777e-006 ]
1498 : [ 8.52135e-006 ]
1499 : [ 8.59279e-006 ]
1500 : [ 8.49534e-006 ]
1501 : [ 8.65908e-006 ]
1502 : [ 8.46532e-006 ]
1503 : [ 8.40385e-006 ]
1504 : [ 8.56874e-006 ]
1505 : [ 8.3305e-006  ]
1506 : [ 8.80592e-006 ]
1507 : [ 8.27588e-006 ]
1508 : [ 8.31683e-006 ]
1509 : [ 8.29159e-006 ]
1510 : [ 8.55671e-006 ]
1511 : [ 8.41122e-006 ]
1512 : [ 8.48783e-006 ]
1513 : [ 8.62372e-006 ]
1514 : [ 8.4671e-006  ]
1515 : [ 8.58828e-006 ]
1516 : [ 8.46272e-006 ]
1517 : [ 8.23216e-006 ]
1518 : [ 8.48804e-006 ]
1519 : [ 8.30138e-006 ]
1520 : [ 8.68602e-006 ]
1521 : [ 8.565e-006   ]
1522 : [ 8.33812e-006 ]
1523 : [ 8.80873e-006 ]
1524 : [ 8.35319e-006 ]
1525 : [ 8.56147e-006 ]
1526 : [ 8.45588e-006 ]
1527 : [ 8.40404e-006 ]
1528 : [ 8.53984e-006 ]
1529 : [ 8.52606e-006 ]
1530 : [ 8.12832e-006 ]
1531 : [ 8.54053e-006 ]
1532 : [ 8.7216e-006  ]
1533 : [ 8.75883e-006 ]
1534 : [ 8.38972e-006 ]
1535 : [ 8.71931e-006 ]
1536 : [ 8.42094e-006 ]
1537 : [ 8.51227e-006 ]
1538 : [ 8.34783e-006 ]
1539 : [ 8.16992e-006 ]
1540 : [ 8.37066e-006 ]
1541 : [ 8.28654e-006 ]
1542 : [ 8.4909e-006  ]
1543 : [ 8.64111e-006 ]
1544 : [ 8.34062e-006 ]
1545 : [ 8.46061e-006 ]
1546 : [ 8.26046e-006 ]
1547 : [ 8.67272e-006 ]
1548 : [ 8.43367e-006 ]
1549 : [ 8.63678e-006 ]
1550 : [ 8.62926e-006 ]
1551 : [ 8.40509e-006 ]
1552 : [ 8.61547e-006 ]
1553 : [ 8.60399e-006 ]
1554 : [ 8.31755e-006 ]
1555 : [ 8.44416e-006 ]
1556 : [ 8.28655e-006 ]
1557 : [ 8.33373e-006 ]
1558 : [ 8.49978e-006 ]
1559 : [ 8.33638e-006 ]
1560 : [ 8.49761e-006 ]
1561 : [ 8.35025e-006 ]
1562 : [ 8.75523e-006 ]
1563 : [ 8.79756e-006 ]
1564 : [ 8.8202e-006  ]
1565 : [ 8.64443e-006 ]
1566 : [ 8.40337e-006 ]
1567 : [ 8.63969e-006 ]
1568 : [ 8.44732e-006 ]
1569 : [ 8.45454e-006 ]
1570 : [ 8.28937e-006 ]
1571 : [ 8.39772e-006 ]
1572 : [ 8.38022e-006 ]
1573 : [ 8.30142e-006 ]
1574 : [ 8.57161e-006 ]
1575 : [ 8.6732e-006  ]
1576 : [ 8.54488e-006 ]
1577 : [ 8.09786e-006 ]
1578 : [ 8.36404e-006 ]
1579 : [ 8.48758e-006 ]
1580 : [ 8.70627e-006 ]
1581 : [ 8.68238e-006 ]
1582 : [ 8.42293e-006 ]
1583 : [ 8.39049e-006 ]
1584 : [ 8.65601e-006 ]
1585 : [ 8.56353e-006 ]
1586 : [ 8.32688e-006 ]
1587 : [ 8.33617e-006 ]
1588 : [ 8.38127e-006 ]
1589 : [ 8.55784e-006 ]
1590 : [ 8.42678e-006 ]
1591 : [ 8.45006e-006 ]
1592 : [ 8.43049e-006 ]
1593 : [ 8.43402e-006 ]
1594 : [ 8.70627e-006 ]
1595 : [ 8.17426e-006 ]
1596 : [ 8.38566e-006 ]
1597 : [ 8.64083e-006 ]
1598 : [ 8.52101e-006 ]
1599 : [ 8.42946e-006 ]
1600 : [ 8.56748e-006 ]
1601 : [ 8.60595e-006 ]
1602 : [ 8.51259e-006 ]
1603 : [ 8.45347e-006 ]
1604 : [ 8.30509e-006 ]
1605 : [ 8.33845e-006 ]
1606 : [ 8.57974e-006 ]
1607 : [ 8.79961e-006 ]
1608 : [ 8.64256e-006 ]
1609 : [ 8.37131e-006 ]
1610 : [ 8.22915e-006 ]
1611 : [ 8.39142e-006 ]
1612 : [ 8.44515e-006 ]
1613 : [ 8.54029e-006 ]
1614 : [ 8.60081e-006 ]
1615 : [ 8.55091e-006 ]
1616 : [ 8.53807e-006 ]
1617 : [ 8.20283e-006 ]
1618 : [ 8.5734e-006  ]
1619 : [ 8.3153e-006  ]
1620 : [ 8.40096e-006 ]
1621 : [ 8.47926e-006 ]
1622 : [ 8.56731e-006 ]
1623 : [ 8.27996e-006 ]
1624 : [ 8.46387e-006 ]
1625 : [ 8.30525e-006 ]
1626 : [ 8.5468e-006  ]
1627 : [ 8.48421e-006 ]
1628 : [ 8.27128e-006 ]
1629 : [ 8.36834e-006 ]
1630 : [ 8.44722e-006 ]
1631 : [ 8.58271e-006 ]
1632 : [ 8.46454e-006 ]
1633 : [ 8.47324e-006 ]
1634 : [ 8.39148e-006 ]
1635 : [ 8.57348e-006 ]
1636 : [ 8.5265e-006  ]
1637 : [ 8.37829e-006 ]
1638 : [ 8.45559e-006 ]
1639 : [ 8.71683e-006 ]
1640 : [ 8.25315e-006 ]
1641 : [ 8.39562e-006 ]
1642 : [ 8.47629e-006 ]
1643 : [ 8.46667e-006 ]
1644 : [ 8.40264e-006 ]
1645 : [ 8.64153e-006 ]
1646 : [ 8.42097e-006 ]
1647 : [ 8.24331e-006 ]
1648 : [ 8.78482e-006 ]
1649 : [ 8.65138e-006 ]
1650 : [ 8.4837e-006  ]
1651 : [ 8.46418e-006 ]
1652 : [ 8.56648e-006 ]
1653 : [ 8.36901e-006 ]
1654 : [ 8.55356e-006 ]
1655 : [ 8.77711e-006 ]
1656 : [ 8.53116e-006 ]
1657 : [ 8.5431e-006  ]
1658 : [ 8.47895e-006 ]
1659 : [ 8.52913e-006 ]
1660 : [ 8.43729e-006 ]
1661 : [ 8.54541e-006 ]
1662 : [ 8.7472e-006  ]
1663 : [ 8.57584e-006 ]
1664 : [ 8.38233e-006 ]
1665 : [ 8.44222e-006 ]
1666 : [ 8.54775e-006 ]
1667 : [ 8.4479e-006  ]
1668 : [ 8.44003e-006 ]
1669 : [ 8.52546e-006 ]
1670 : [ 8.59502e-006 ]
1671 : [ 8.39217e-006 ]
1672 : [ 8.47104e-006 ]
1673 : [ 8.57751e-006 ]
1674 : [ 8.50386e-006 ]
1675 : [ 8.30247e-006 ]
1676 : [ 8.62609e-006 ]
1677 : [ 8.4595e-006  ]
1678 : [ 8.62304e-006 ]
1679 : [ 8.60884e-006 ]
1680 : [ 8.86523e-006 ]
1681 : [ 8.59269e-006 ]
1682 : [ 8.46755e-006 ]
1683 : [ 8.68876e-006 ]
1684 : [ 8.38051e-006 ]
1685 : [ 8.7787e-006  ]
1686 : [ 8.41924e-006 ]
1687 : [ 8.46527e-006 ]
1688 : [ 8.72144e-006 ]
1689 : [ 8.30611e-006 ]
1690 : [ 8.55958e-006 ]
1691 : [ 8.6199e-006  ]
1692 : [ 8.45467e-006 ]
1693 : [ 8.70206e-006 ]
1694 : [ 8.49682e-006 ]
1695 : [ 8.69398e-006 ]
1696 : [ 8.16534e-006 ]
1697 : [ 8.50332e-006 ]
1698 : [ 8.32526e-006 ]
1699 : [ 8.46276e-006 ]
1700 : [ 8.61389e-006 ]
1701 : [ 8.61002e-006 ]
1702 : [ 8.4126e-006  ]
1703 : [ 8.5229e-006  ]
1704 : [ 8.34776e-006 ]
1705 : [ 8.65202e-006 ]
1706 : [ 8.36717e-006 ]
1707 : [ 8.53058e-006 ]
1708 : [ 8.31243e-006 ]
1709 : [ 8.30296e-006 ]
1710 : [ 8.51049e-006 ]
1711 : [ 8.34949e-006 ]
1712 : [ 8.56806e-006 ]
1713 : [ 8.44446e-006 ]
1714 : [ 8.48149e-006 ]
1715 : [ 8.45843e-006 ]
1716 : [ 8.37945e-006 ]
1717 : [ 8.32145e-006 ]
1718 : [ 8.79236e-006 ]
1719 : [ 8.42079e-006 ]
1720 : [ 8.45779e-006 ]
1721 : [ 8.5739e-006  ]
1722 : [ 8.6638e-006  ]
1723 : [ 8.64258e-006 ]
1724 : [ 8.46658e-006 ]
1725 : [ 8.34875e-006 ]
1726 : [ 8.22264e-006 ]
1727 : [ 8.39589e-006 ]
1728 : [ 8.73829e-006 ]
1729 : [ 8.50839e-006 ]
1730 : [ 8.61851e-006 ]
1731 : [ 8.91601e-006 ]
1732 : [ 8.56454e-006 ]
1733 : [ 8.22869e-006 ]
1734 : [ 8.64236e-006 ]
1735 : [ 8.51437e-006 ]
1736 : [ 8.57666e-006 ]
1737 : [ 8.47508e-006 ]
1738 : [ 8.56787e-006 ]
1739 : [ 8.6734e-006  ]
1740 : [ 8.23792e-006 ]
1741 : [ 8.48065e-006 ]
1742 : [ 8.41173e-006 ]
1743 : [ 8.23207e-006 ]
1744 : [ 8.71667e-006 ]
1745 : [ 8.39753e-006 ]
1746 : [ 8.26544e-006 ]
1747 : [ 8.21071e-006 ]
1748 : [ 8.41313e-006 ]
1749 : [ 8.58905e-006 ]
1750 : [ 8.37202e-006 ]
1751 : [ 8.71794e-006 ]
1752 : [ 8.22568e-006 ]
1753 : [ 8.37142e-006 ]
1754 : [ 8.59592e-006 ]
1755 : [ 8.56297e-006 ]
1756 : [ 8.39615e-006 ]
1757 : [ 8.38484e-006 ]
1758 : [ 8.49906e-006 ]
1759 : [ 8.49559e-006 ]
1760 : [ 8.44447e-006 ]
1761 : [ 8.57531e-006 ]
1762 : [ 8.57382e-006 ]
1763 : [ 8.28223e-006 ]
1764 : [ 8.33343e-006 ]
1765 : [ 8.62089e-006 ]
1766 : [ 8.26873e-006 ]
1767 : [ 8.60236e-006 ]
1768 : [ 8.50121e-006 ]
1769 : [ 8.48852e-006 ]
1770 : [ 8.48315e-006 ]
1771 : [ 8.70299e-006 ]
1772 : [ 8.80406e-006 ]
1773 : [ 8.54886e-006 ]
1774 : [ 8.35117e-006 ]
1775 : [ 8.54781e-006 ]
1776 : [ 8.56869e-006 ]
1777 : [ 8.67397e-006 ]
1778 : [ 8.44788e-006 ]
1779 : [ 8.50633e-006 ]
1780 : [ 8.37052e-006 ]
1781 : [ 8.49823e-006 ]
1782 : [ 8.39778e-006 ]
1783 : [ 8.37307e-006 ]
1784 : [ 8.64105e-006 ]
1785 : [ 8.43338e-006 ]
1786 : [ 8.5381e-006  ]
1787 : [ 8.59361e-006 ]
1788 : [ 8.76399e-006 ]
1789 : [ 8.64647e-006 ]
1790 : [ 8.54099e-006 ]
1791 : [ 8.58867e-006 ]
1792 : [ 8.42036e-006 ]
1793 : [ 8.6494e-006  ]
1794 : [ 8.43602e-006 ]
1795 : [ 8.66264e-006 ]
1796 : [ 8.4607e-006  ]
1797 : [ 8.68208e-006 ]
1798 : [ 8.42491e-006 ]
1799 : [ 8.65347e-006 ]
1800 : [ 8.42574e-006 ]
1801 : [ 8.64429e-006 ]
1802 : [ 8.65349e-006 ]
1803 : [ 8.48037e-006 ]
1804 : [ 8.2408e-006  ]
1805 : [ 8.53929e-006 ]
1806 : [ 8.44442e-006 ]
1807 : [ 8.62174e-006 ]
1808 : [ 8.44547e-006 ]
1809 : [ 8.67186e-006 ]
1810 : [ 8.59085e-006 ]
1811 : [ 8.36346e-006 ]
1812 : [ 8.6148e-006  ]
1813 : [ 8.54293e-006 ]
1814 : [ 8.41403e-006 ]
1815 : [ 8.55403e-006 ]
1816 : [ 8.32747e-006 ]
1817 : [ 8.39844e-006 ]
1818 : [ 8.69675e-006 ]
1819 : [ 8.40852e-006 ]
1820 : [ 8.66489e-006 ]
1821 : [ 8.63875e-006 ]
1822 : [ 8.2641e-006  ]
1823 : [ 8.75333e-006 ]
1824 : [ 8.64371e-006 ]
1825 : [ 8.46765e-006 ]
1826 : [ 8.64077e-006 ]
1827 : [ 8.44258e-006 ]
1828 : [ 8.73634e-006 ]
1829 : [ 8.44103e-006 ]
1830 : [ 8.68973e-006 ]
1831 : [ 8.7759e-006  ]
1832 : [ 8.34871e-006 ]
1833 : [ 8.47468e-006 ]
1834 : [ 8.65959e-006 ]
1835 : [ 8.43174e-006 ]
1836 : [ 8.36991e-006 ]
1837 : [ 8.41048e-006 ]
1838 : [ 8.58612e-006 ]
1839 : [ 8.65766e-006 ]
1840 : [ 8.65045e-006 ]
1841 : [ 8.44623e-006 ]
1842 : [ 8.63365e-006 ]
1843 : [ 8.52988e-006 ]
1844 : [ 8.39591e-006 ]
1845 : [ 8.6727e-006  ]
1846 : [ 8.52013e-006 ]
1847 : [ 8.42059e-006 ]
1848 : [ 8.48202e-006 ]
1849 : [ 8.6523e-006  ]
1850 : [ 8.51551e-006 ]
1851 : [ 8.51592e-006 ]
1852 : [ 8.83252e-006 ]
1853 : [ 8.36391e-006 ]
1854 : [ 8.44218e-006 ]
1855 : [ 8.426e-006   ]
1856 : [ 8.44284e-006 ]
1857 : [ 8.75081e-006 ]
1858 : [ 8.38753e-006 ]
1859 : [ 8.57999e-006 ]
1860 : [ 8.30605e-006 ]
1861 : [ 8.48063e-006 ]
1862 : [ 8.36384e-006 ]
1863 : [ 8.64205e-006 ]
1864 : [ 8.48031e-006 ]
1865 : [ 8.66295e-006 ]
1866 : [ 8.53104e-006 ]
1867 : [ 8.29707e-006 ]
1868 : [ 8.54179e-006 ]
1869 : [ 8.68862e-006 ]
1870 : [ 8.62009e-006 ]
1871 : [ 8.07657e-006 ]
1872 : [ 8.50189e-006 ]
1873 : [ 8.54277e-006 ]
1874 : [ 8.36448e-006 ]
1875 : [ 8.8485e-006  ]
1876 : [ 8.46564e-006 ]
1877 : [ 8.30216e-006 ]
1878 : [ 8.37869e-006 ]
1879 : [ 8.52088e-006 ]
1880 : [ 8.52651e-006 ]
1881 : [ 8.5593e-006  ]
1882 : [ 8.32336e-006 ]
1883 : [ 8.50239e-006 ]
1884 : [ 8.4874e-006  ]
1885 : [ 8.23789e-006 ]
1886 : [ 8.49878e-006 ]
1887 : [ 8.4061e-006  ]
1888 : [ 8.46021e-006 ]
1889 : [ 8.86148e-006 ]
1890 : [ 8.49448e-006 ]
1891 : [ 8.42136e-006 ]
1892 : [ 8.22172e-006 ]
1893 : [ 8.57088e-006 ]
1894 : [ 8.32467e-006 ]
1895 : [ 8.53941e-006 ]
1896 : [ 8.40047e-006 ]
1897 : [ 8.68519e-006 ]
1898 : [ 8.57423e-006 ]
1899 : [ 8.73404e-006 ]
1900 : [ 8.6201e-006  ]
1901 : [ 8.35055e-006 ]
1902 : [ 8.62853e-006 ]
1903 : [ 8.6017e-006  ]
1904 : [ 8.60566e-006 ]
1905 : [ 8.29198e-006 ]
1906 : [ 8.55708e-006 ]
1907 : [ 8.52397e-006 ]
1908 : [ 8.52115e-006 ]
1909 : [ 8.30113e-006 ]
1910 : [ 8.62796e-006 ]
1911 : [ 8.30165e-006 ]
1912 : [ 8.45723e-006 ]
1913 : [ 8.4676e-006  ]
1914 : [ 8.43487e-006 ]
1915 : [ 8.50693e-006 ]
1916 : [ 8.31696e-006 ]
1917 : [ 8.34229e-006 ]
1918 : [ 8.42313e-006 ]
1919 : [ 8.70683e-006 ]
1920 : [ 8.51851e-006 ]
1921 : [ 8.45247e-006 ]
1922 : [ 8.43918e-006 ]
1923 : [ 8.66804e-006 ]
1924 : [ 8.47449e-006 ]
1925 : [ 8.62314e-006 ]
1926 : [ 8.40805e-006 ]
1927 : [ 8.38769e-006 ]
1928 : [ 8.37739e-006 ]
1929 : [ 8.51638e-006 ]
1930 : [ 8.44179e-006 ]
1931 : [ 8.62851e-006 ]
1932 : [ 8.23301e-006 ]
1933 : [ 8.4259e-006  ]
1934 : [ 8.82487e-006 ]
1935 : [ 8.37817e-006 ]
1936 : [ 8.61445e-006 ]
1937 : [ 8.64878e-006 ]
1938 : [ 8.62339e-006 ]
1939 : [ 8.43617e-006 ]
1940 : [ 8.77777e-006 ]
1941 : [ 8.55978e-006 ]
1942 : [ 8.3988e-006  ]
1943 : [ 8.3336e-006  ]
1944 : [ 8.19785e-006 ]
1945 : [ 8.52402e-006 ]
1946 : [ 8.78146e-006 ]
1947 : [ 8.38514e-006 ]
1948 : [ 8.7024e-006  ]
1949 : [ 8.52695e-006 ]
1950 : [ 8.21408e-006 ]
1951 : [ 8.37059e-006 ]
1952 : [ 8.56916e-006 ]
1953 : [ 8.54694e-006 ]
1954 : [ 8.37713e-006 ]
1955 : [ 8.63816e-006 ]
1956 : [ 8.28717e-006 ]
1957 : [ 8.53961e-006 ]
1958 : [ 8.6191e-006  ]
1959 : [ 8.57227e-006 ]
1960 : [ 8.46483e-006 ]
1961 : [ 8.59585e-006 ]
1962 : [ 8.66779e-006 ]
1963 : [ 8.57025e-006 ]
1964 : [ 8.5181e-006  ]
1965 : [ 8.52045e-006 ]
1966 : [ 8.08651e-006 ]
1967 : [ 8.50111e-006 ]
1968 : [ 8.45441e-006 ]
1969 : [ 8.6001e-006  ]
1970 : [ 8.4661e-006  ]
1971 : [ 8.546e-006   ]
1972 : [ 8.67514e-006 ]
1973 : [ 8.54104e-006 ]
1974 : [ 8.42598e-006 ]
1975 : [ 8.39597e-006 ]
1976 : [ 8.27548e-006 ]
1977 : [ 8.64146e-006 ]
1978 : [ 8.49654e-006 ]
1979 : [ 8.47023e-006 ]
1980 : [ 8.48709e-006 ]
1981 : [ 8.43601e-006 ]
1982 : [ 8.61135e-006 ]
1983 : [ 8.25705e-006 ]
1984 : [ 8.3648e-006  ]
1985 : [ 8.54872e-006 ]
1986 : [ 8.55461e-006 ]
1987 : [ 8.23383e-006 ]
1988 : [ 8.37864e-006 ]
1989 : [ 8.62615e-006 ]
1990 : [ 8.62882e-006 ]
1991 : [ 8.65906e-006 ]
1992 : [ 8.60087e-006 ]
1993 : [ 8.49128e-006 ]
1994 : [ 8.56373e-006 ]
1995 : [ 8.53846e-006 ]
1996 : [ 8.51167e-006 ]
1997 : [ 8.63521e-006 ]
1998 : [ 8.33821e-006 ]
1999 : [ 8.33112e-006 ]
2000 : [ 8.36163e-006 ]
2001 : [ 8.53746e-006 ]
2002 : [ 8.65233e-006 ]
2003 : [ 8.37693e-006 ]
2004 : [ 8.54764e-006 ]
2005 : [ 8.35119e-006 ]
2006 : [ 8.59772e-006 ]
2007 : [ 8.74667e-006 ]
2008 : [ 8.43276e-006 ]
2009 : [ 8.49698e-006 ]
2010 : [ 8.48189e-006 ]
2011 : [ 8.65321e-006 ]
2012 : [ 8.43191e-006 ]
2013 : [ 8.50679e-006 ]
2014 : [ 8.41899e-006 ]
2015 : [ 8.63892e-006 ]
2016 : [ 8.45675e-006 ]
2017 : [ 8.65413e-006 ]
2018 : [ 8.47991e-006 ]
2019 : [ 8.6592e-006  ]
2020 : [ 8.34434e-006 ]
2021 : [ 8.4521e-006  ]
2022 : [ 8.3657e-006  ]
2023 : [ 8.33503e-006 ]
2024 : [ 8.70046e-006 ]
2025 : [ 8.2815e-006  ]
2026 : [ 8.27822e-006 ]
2027 : [ 8.25291e-006 ]
2028 : [ 8.56941e-006 ]
2029 : [ 8.46013e-006 ]
2030 : [ 8.26359e-006 ]
2031 : [ 8.57547e-006 ]
2032 : [ 8.48541e-006 ]
2033 : [ 8.63371e-006 ]
2034 : [ 8.40398e-006 ]
2035 : [ 8.93863e-006 ]
2036 : [ 8.41006e-006 ]
2037 : [ 8.63834e-006 ]
2038 : [ 8.26309e-006 ]
2039 : [ 8.43651e-006 ]
2040 : [ 8.37513e-006 ]
2041 : [ 8.37811e-006 ]
2042 : [ 8.51342e-006 ]
2043 : [ 8.39428e-006 ]
2044 : [ 8.40609e-006 ]
2045 : [ 8.55479e-006 ]
2046 : [ 8.19344e-006 ]
2047 : [ 8.53796e-006 ]
2048 : [ 8.66088e-006 ]
2049 : [ 8.6305e-006  ]
2050 : [ 8.63253e-006 ]
2051 : [ 8.57831e-006 ]
2052 : [ 8.86522e-006 ]
2053 : [ 8.77276e-006 ]
2054 : [ 8.63135e-006 ]
2055 : [ 8.64146e-006 ]
2056 : [ 8.60368e-006 ]
2057 : [ 8.23077e-006 ]
2058 : [ 8.30932e-006 ]
2059 : [ 8.44541e-006 ]
2060 : [ 8.61581e-006 ]
2061 : [ 8.36601e-006 ]
2062 : [ 8.53513e-006 ]
2063 : [ 8.35698e-006 ]
2064 : [ 8.41184e-006 ]
2065 : [ 8.43271e-006 ]
2066 : [ 8.50714e-006 ]
2067 : [ 8.41465e-006 ]
2068 : [ 8.53062e-006 ]
2069 : [ 8.67694e-006 ]
2070 : [ 8.24154e-006 ]
2071 : [ 8.7581e-006  ]
2072 : [ 8.44404e-006 ]
2073 : [ 8.61585e-006 ]
2074 : [ 8.54468e-006 ]
2075 : [ 8.41559e-006 ]
2076 : [ 8.44863e-006 ]
2077 : [ 8.29779e-006 ]
2078 : [ 8.2807e-006  ]
2079 : [ 8.43629e-006 ]
2080 : [ 8.74902e-006 ]
2081 : [ 8.50107e-006 ]
2082 : [ 8.48025e-006 ]
2083 : [ 8.48387e-006 ]
2084 : [ 8.40239e-006 ]
2085 : [ 8.35652e-006 ]
2086 : [ 8.33273e-006 ]
2087 : [ 8.68062e-006 ]
2088 : [ 8.63881e-006 ]
2089 : [ 8.43698e-006 ]
2090 : [ 8.34723e-006 ]
2091 : [ 8.4228e-006  ]
2092 : [ 8.47583e-006 ]
2093 : [ 8.72214e-006 ]
2094 : [ 8.25492e-006 ]
2095 : [ 8.19906e-006 ]
2096 : [ 8.40964e-006 ]
2097 : [ 8.72031e-006 ]
2098 : [ 8.12027e-006 ]
2099 : [ 8.51148e-006 ]
2100 : [ 8.71518e-006 ]
2101 : [ 8.8095e-006  ]
2102 : [ 8.40076e-006 ]
2103 : [ 8.5823e-006  ]
2104 : [ 8.4485e-006  ]
2105 : [ 8.47358e-006 ]
2106 : [ 8.4604e-006  ]
2107 : [ 8.62634e-006 ]
2108 : [ 8.74755e-006 ]
2109 : [ 8.46262e-006 ]
2110 : [ 8.32183e-006 ]
2111 : [ 8.48085e-006 ]
2112 : [ 8.37333e-006 ]
2113 : [ 8.58682e-006 ]
2114 : [ 8.30868e-006 ]
2115 : [ 8.58042e-006 ]
2116 : [ 8.58271e-006 ]
2117 : [ 8.54611e-006 ]
2118 : [ 8.62369e-006 ]
2119 : [ 8.42105e-006 ]
2120 : [ 8.46382e-006 ]
2121 : [ 8.52994e-006 ]
2122 : [ 8.62312e-006 ]
2123 : [ 8.52215e-006 ]
2124 : [ 8.65135e-006 ]
2125 : [ 8.29879e-006 ]
2126 : [ 8.46372e-006 ]
2127 : [ 8.53303e-006 ]
2128 : [ 8.56587e-006 ]
2129 : [ 8.31277e-006 ]
2130 : [ 8.62989e-006 ]
2131 : [ 8.22306e-006 ]
2132 : [ 8.73415e-006 ]
2133 : [ 8.40271e-006 ]
2134 : [ 8.47193e-006 ]
2135 : [ 8.6499e-006  ]
2136 : [ 8.4537e-006  ]
2137 : [ 8.66598e-006 ]
2138 : [ 8.54622e-006 ]
2139 : [ 8.45295e-006 ]
2140 : [ 8.45553e-006 ]
2141 : [ 8.37677e-006 ]
2142 : [ 8.61673e-006 ]
2143 : [ 8.43698e-006 ]
2144 : [ 8.48546e-006 ]
2145 : [ 8.30059e-006 ]
2146 : [ 8.35806e-006 ]
2147 : [ 8.37175e-006 ]
2148 : [ 8.50346e-006 ]
2149 : [ 8.46456e-006 ]
2150 : [ 8.40275e-006 ]
2151 : [ 8.80272e-006 ]
2152 : [ 8.3513e-006  ]
2153 : [ 8.44046e-006 ]
2154 : [ 8.33222e-006 ]
2155 : [ 8.56395e-006 ]
2156 : [ 8.74091e-006 ]
2157 : [ 8.52955e-006 ]
2158 : [ 8.40716e-006 ]
2159 : [ 8.48377e-006 ]
2160 : [ 8.58305e-006 ]
2161 : [ 8.35241e-006 ]
2162 : [ 8.56873e-006 ]
2163 : [ 8.40534e-006 ]
2164 : [ 8.54857e-006 ]
2165 : [ 8.46307e-006 ]
2166 : [ 8.68556e-006 ]
2167 : [ 8.38254e-006 ]
2168 : [ 8.57786e-006 ]
2169 : [ 8.24735e-006 ]
2170 : [ 8.64309e-006 ]
2171 : [ 8.49482e-006 ]
2172 : [ 8.58162e-006 ]
2173 : [ 8.38653e-006 ]
2174 : [ 8.47691e-006 ]
2175 : [ 8.46385e-006 ]
2176 : [ 8.40057e-006 ]
2177 : [ 8.34785e-006 ]
2178 : [ 8.32334e-006 ]
2179 : [ 8.44908e-006 ]
2180 : [ 8.68569e-006 ]
2181 : [ 8.55281e-006 ]
2182 : [ 8.8176e-006  ]
2183 : [ 8.34678e-006 ]
2184 : [ 8.52841e-006 ]
2185 : [ 8.57086e-006 ]
2186 : [ 8.50991e-006 ]
2187 : [ 8.47886e-006 ]
2188 : [ 8.71608e-006 ]
2189 : [ 8.72443e-006 ]
2190 : [ 8.67595e-006 ]
2191 : [ 8.36592e-006 ]
2192 : [ 8.57182e-006 ]
2193 : [ 8.69229e-006 ]
2194 : [ 8.24743e-006 ]
2195 : [ 8.5132e-006  ]
2196 : [ 8.38287e-006 ]
2197 : [ 8.59037e-006 ]
2198 : [ 8.4564e-006  ]
2199 : [ 8.69972e-006 ]
2200 : [ 8.38787e-006 ]
2201 : [ 8.72305e-006 ]
2202 : [ 8.35412e-006 ]
2203 : [ 8.39127e-006 ]
2204 : [ 8.32385e-006 ]
2205 : [ 8.12478e-006 ]
2206 : [ 8.36222e-006 ]
2207 : [ 8.78291e-006 ]
2208 : [ 8.63537e-006 ]
2209 : [ 8.51002e-006 ]
2210 : [ 8.3013e-006  ]
2211 : [ 8.46263e-006 ]
2212 : [ 8.55283e-006 ]
2213 : [ 8.51293e-006 ]
2214 : [ 8.63643e-006 ]
2215 : [ 8.60197e-006 ]
2216 : [ 8.48585e-006 ]
2217 : [ 8.45177e-006 ]
2218 : [ 8.58755e-006 ]
2219 : [ 8.43923e-006 ]
2220 : [ 8.39296e-006 ]
2221 : [ 8.74555e-006 ]
2222 : [ 8.44327e-006 ]
2223 : [ 8.25327e-006 ]
2224 : [ 8.40928e-006 ]
2225 : [ 8.60711e-006 ]
2226 : [ 8.38985e-006 ]
2227 : [ 8.71323e-006 ]
2228 : [ 8.94695e-006 ]
2229 : [ 8.744e-006   ]
2230 : [ 8.40379e-006 ]
2231 : [ 8.45072e-006 ]
2232 : [ 8.59023e-006 ]
2233 : [ 8.59067e-006 ]
2234 : [ 8.3692e-006  ]
2235 : [ 8.22469e-006 ]
2236 : [ 8.37333e-006 ]
2237 : [ 8.44511e-006 ]
2238 : [ 8.64274e-006 ]
2239 : [ 8.55575e-006 ]
2240 : [ 8.44883e-006 ]
2241 : [ 8.72996e-006 ]
2242 : [ 8.56705e-006 ]
2243 : [ 8.61121e-006 ]
2244 : [ 8.36738e-006 ]
2245 : [ 8.19265e-006 ]
2246 : [ 8.45906e-006 ]
2247 : [ 8.55312e-006 ]
2248 : [ 8.64298e-006 ]
2249 : [ 8.48857e-006 ]
2250 : [ 8.32233e-006 ]
2251 : [ 8.22178e-006 ]
2252 : [ 8.56944e-006 ]
2253 : [ 8.55417e-006 ]
2254 : [ 8.46621e-006 ]
2255 : [ 8.46943e-006 ]
2256 : [ 8.51018e-006 ]
2257 : [ 8.15473e-006 ]
2258 : [ 8.57792e-006 ]
2259 : [ 8.47306e-006 ]
2260 : [ 8.71955e-006 ]
2261 : [ 8.83877e-006 ]
2262 : [ 8.78117e-006 ]
2263 : [ 8.27398e-006 ]
2264 : [ 8.53189e-006 ]
2265 : [ 8.3476e-006  ]
2266 : [ 8.41369e-006 ]
2267 : [ 8.63241e-006 ]
2268 : [ 8.31467e-006 ]
2269 : [ 8.65199e-006 ]
2270 : [ 8.7847e-006  ]
2271 : [ 8.33345e-006 ]
2272 : [ 8.76018e-006 ]
2273 : [ 8.50754e-006 ]
2274 : [ 8.38089e-006 ]
2275 : [ 8.69914e-006 ]
2276 : [ 8.46035e-006 ]
2277 : [ 8.40059e-006 ]
2278 : [ 8.51895e-006 ]
2279 : [ 8.39931e-006 ]
2280 : [ 8.71495e-006 ]
2281 : [ 8.71711e-006 ]
2282 : [ 8.29228e-006 ]
2283 : [ 8.5231e-006  ]
2284 : [ 8.66648e-006 ]
2285 : [ 8.40614e-006 ]
2286 : [ 8.6907e-006  ]
2287 : [ 8.43247e-006 ]
2288 : [ 8.49953e-006 ]
2289 : [ 8.51365e-006 ]
2290 : [ 8.48567e-006 ]
2291 : [ 8.6855e-006  ]
2292 : [ 8.54557e-006 ]
2293 : [ 8.49929e-006 ]
2294 : [ 8.56866e-006 ]
2295 : [ 8.53479e-006 ]
2296 : [ 8.35801e-006 ]
2297 : [ 8.64514e-006 ]
2298 : [ 8.3103e-006  ]
2299 : [ 8.59019e-006 ]
2300 : [ 8.57658e-006 ]
2301 : [ 8.56382e-006 ]
2302 : [ 8.26518e-006 ]
2303 : [ 8.52064e-006 ]
2304 : [ 8.83625e-006 ]
2305 : [ 8.56503e-006 ]
2306 : [ 8.59148e-006 ]
2307 : [ 8.5166e-006  ]
2308 : [ 8.52483e-006 ]
2309 : [ 8.46585e-006 ]
2310 : [ 8.50663e-006 ]
2311 : [ 8.32205e-006 ]
2312 : [ 8.39195e-006 ]
2313 : [ 8.31871e-006 ]
2314 : [ 8.70876e-006 ]
2315 : [ 8.40282e-006 ]
2316 : [ 8.31986e-006 ]
2317 : [ 8.48304e-006 ]
2318 : [ 8.36236e-006 ]
2319 : [ 8.36283e-006 ]
2320 : [ 8.51538e-006 ]
2321 : [ 8.45844e-006 ]
2322 : [ 8.4933e-006  ]
2323 : [ 8.66561e-006 ]
2324 : [ 8.53004e-006 ]
2325 : [ 8.46474e-006 ]
2326 : [ 8.42696e-006 ]
2327 : [ 8.42762e-006 ]
2328 : [ 8.41137e-006 ]
2329 : [ 8.20598e-006 ]
2330 : [ 8.38413e-006 ]
2331 : [ 8.4637e-006  ]
2332 : [ 8.66696e-006 ]
2333 : [ 8.55113e-006 ]
2334 : [ 8.72667e-006 ]
2335 : [ 8.31155e-006 ]
2336 : [ 8.4364e-006  ]
2337 : [ 8.67775e-006 ]
2338 : [ 8.47539e-006 ]
2339 : [ 8.30315e-006 ]
2340 : [ 8.57185e-006 ]
2341 : [ 8.40922e-006 ]
2342 : [ 8.63064e-006 ]
2343 : [ 8.39575e-006 ]
2344 : [ 8.54374e-006 ]
2345 : [ 8.46328e-006 ]
2346 : [ 8.25037e-006 ]
2347 : [ 8.37759e-006 ]
2348 : [ 8.46945e-006 ]
2349 : [ 8.55987e-006 ]
2350 : [ 8.49254e-006 ]
2351 : [ 8.58716e-006 ]
2352 : [ 8.37402e-006 ]
2353 : [ 8.60441e-006 ]
2354 : [ 8.3009e-006  ]
2355 : [ 8.48601e-006 ]
2356 : [ 8.68204e-006 ]
2357 : [ 8.34079e-006 ]
2358 : [ 8.63324e-006 ]
2359 : [ 8.41705e-006 ]
2360 : [ 8.43028e-006 ]
2361 : [ 8.55564e-006 ]
2362 : [ 8.65378e-006 ]
2363 : [ 8.24896e-006 ]
2364 : [ 8.26202e-006 ]
2365 : [ 8.52171e-006 ]
2366 : [ 8.68746e-006 ]
2367 : [ 8.60435e-006 ]
2368 : [ 8.21939e-006 ]
2369 : [ 8.68339e-006 ]
2370 : [ 8.33718e-006 ]
2371 : [ 8.29645e-006 ]
2372 : [ 8.55735e-006 ]
2373 : [ 8.37969e-006 ]
2374 : [ 8.59692e-006 ]
2375 : [ 8.66842e-006 ]
2376 : [ 8.43345e-006 ]
2377 : [ 8.58829e-006 ]
2378 : [ 8.54165e-006 ]
2379 : [ 8.6272e-006  ]
2380 : [ 8.5067e-006  ]
2381 : [ 8.32516e-006 ]
2382 : [ 8.30679e-006 ]
2383 : [ 8.4639e-006  ]
2384 : [ 8.3628e-006  ]
2385 : [ 8.66161e-006 ]
2386 : [ 8.73965e-006 ]
2387 : [ 8.62477e-006 ]
2388 : [ 8.71414e-006 ]
2389 : [ 8.4832e-006  ]
2390 : [ 8.29736e-006 ]
2391 : [ 8.76238e-006 ]
2392 : [ 8.46502e-006 ]
2393 : [ 8.64643e-006 ]
2394 : [ 8.52862e-006 ]
2395 : [ 8.65792e-006 ]
2396 : [ 8.52104e-006 ]
2397 : [ 8.72166e-006 ]
2398 : [ 8.53749e-006 ]
2399 : [ 8.75244e-006 ]
2400 : [ 8.62092e-006 ]
2401 : [ 8.38321e-006 ]
2402 : [ 8.61027e-006 ]
2403 : [ 8.24872e-006 ]
2404 : [ 8.61636e-006 ]
2405 : [ 8.43444e-006 ]
2406 : [ 8.49333e-006 ]
2407 : [ 8.40567e-006 ]
2408 : [ 8.29985e-006 ]
2409 : [ 8.59127e-006 ]
2410 : [ 8.3576e-006  ]
2411 : [ 8.44719e-006 ]
2412 : [ 8.59081e-006 ]
2413 : [ 8.68506e-006 ]
2414 : [ 8.58343e-006 ]
2415 : [ 8.64057e-006 ]
2416 : [ 8.6316e-006  ]
2417 : [ 8.56722e-006 ]
2418 : [ 8.50275e-006 ]
2419 : [ 8.40331e-006 ]
2420 : [ 8.54213e-006 ]
2421 : [ 8.25824e-006 ]
2422 : [ 8.62902e-006 ]
2423 : [ 8.51236e-006 ]
2424 : [ 8.74732e-006 ]
2425 : [ 8.3664e-006  ]
2426 : [ 8.43507e-006 ]
2427 : [ 8.3341e-006  ]
2428 : [ 8.67583e-006 ]
2429 : [ 8.51563e-006 ]
2430 : [ 8.77007e-006 ]
2431 : [ 8.51617e-006 ]
2432 : [ 8.49779e-006 ]
2433 : [ 8.64577e-006 ]
2434 : [ 8.70926e-006 ]
2435 : [ 8.61896e-006 ]
2436 : [ 8.55828e-006 ]
2437 : [ 8.64521e-006 ]
2438 : [ 8.62756e-006 ]
2439 : [ 8.59531e-006 ]
2440 : [ 8.41485e-006 ]
2441 : [ 8.31458e-006 ]
2442 : [ 8.78555e-006 ]
2443 : [ 8.2218e-006  ]
2444 : [ 8.64595e-006 ]
2445 : [ 8.40069e-006 ]
2446 : [ 8.38046e-006 ]
2447 : [ 8.47757e-006 ]
2448 : [ 8.07404e-006 ]
2449 : [ 8.39013e-006 ]
2450 : [ 8.78256e-006 ]
2451 : [ 8.35063e-006 ]
2452 : [ 8.54262e-006 ]
2453 : [ 8.75506e-006 ]
2454 : [ 8.62543e-006 ]
2455 : [ 8.33989e-006 ]
2456 : [ 8.37861e-006 ]
2457 : [ 8.66068e-006 ]
2458 : [ 8.71101e-006 ]
2459 : [ 8.47035e-006 ]
2460 : [ 8.48273e-006 ]
2461 : [ 8.75307e-006 ]
2462 : [ 8.63646e-006 ]
2463 : [ 8.46038e-006 ]
2464 : [ 8.59883e-006 ]
2465 : [ 8.38993e-006 ]
2466 : [ 8.20639e-006 ]
2467 : [ 8.51936e-006 ]
2468 : [ 8.52215e-006 ]
2469 : [ 8.72008e-006 ]
2470 : [ 8.57451e-006 ]
2471 : [ 8.19149e-006 ]
2472 : [ 8.46263e-006 ]
2473 : [ 8.61703e-006 ]
2474 : [ 8.3334e-006  ]
2475 : [ 8.41743e-006 ]
2476 : [ 8.70115e-006 ]
2477 : [ 8.44602e-006 ]
2478 : [ 8.53473e-006 ]
2479 : [ 8.24678e-006 ]
2480 : [ 8.2505e-006  ]
2481 : [ 8.66411e-006 ]
2482 : [ 8.6609e-006  ]
2483 : [ 8.50809e-006 ]
2484 : [ 8.43352e-006 ]
2485 : [ 8.46244e-006 ]
2486 : [ 8.59167e-006 ]
2487 : [ 8.44805e-006 ]
2488 : [ 8.68303e-006 ]
2489 : [ 8.59439e-006 ]
2490 : [ 8.53685e-006 ]
2491 : [ 8.79154e-006 ]
2492 : [ 8.61997e-006 ]
2493 : [ 8.74328e-006 ]
2494 : [ 8.433e-006   ]
2495 : [ 8.44391e-006 ]
2496 : [ 8.47572e-006 ]
2497 : [ 8.60159e-006 ]
2498 : [ 8.67778e-006 ]
2499 : [ 8.71444e-006 ]
2500 : [ 8.41267e-006 ]
2501 : [ 8.52533e-006 ]
2502 : [ 8.55569e-006 ]
2503 : [ 8.66473e-006 ]
2504 : [ 8.30689e-006 ]
2505 : [ 8.41438e-006 ]
2506 : [ 8.60885e-006 ]
2507 : [ 8.26166e-006 ]
2508 : [ 8.36771e-006 ]
2509 : [ 8.45138e-006 ]
2510 : [ 8.55591e-006 ]
2511 : [ 8.8055e-006  ]
2512 : [ 8.28838e-006 ]
2513 : [ 8.65103e-006 ]
2514 : [ 8.56911e-006 ]
2515 : [ 8.63066e-006 ]
2516 : [ 8.6015e-006  ]
2517 : [ 8.42347e-006 ]
2518 : [ 8.64069e-006 ]
2519 : [ 8.43037e-006 ]
2520 : [ 8.40291e-006 ]
2521 : [ 8.64232e-006 ]
2522 : [ 8.46507e-006 ]
2523 : [ 8.29067e-006 ]
2524 : [ 8.58734e-006 ]
2525 : [ 8.46449e-006 ]
2526 : [ 8.37449e-006 ]
2527 : [ 8.26457e-006 ]
2528 : [ 8.39633e-006 ]
2529 : [ 8.30631e-006 ]
2530 : [ 8.51335e-006 ]
2531 : [ 8.55008e-006 ]
2532 : [ 8.19065e-006 ]
2533 : [ 8.40554e-006 ]
2534 : [ 8.56537e-006 ]
2535 : [ 8.75954e-006 ]
2536 : [ 8.58478e-006 ]
2537 : [ 8.48406e-006 ]
2538 : [ 8.55963e-006 ]
2539 : [ 8.35515e-006 ]
2540 : [ 8.4239e-006  ]
2541 : [ 8.36444e-006 ]
2542 : [ 8.37411e-006 ]
2543 : [ 8.81069e-006 ]
2544 : [ 8.37712e-006 ]
2545 : [ 8.43069e-006 ]
2546 : [ 8.64751e-006 ]
2547 : [ 8.66362e-006 ]
2548 : [ 8.40013e-006 ]
2549 : [ 8.50982e-006 ]
2550 : [ 8.59139e-006 ]
2551 : [ 8.44161e-006 ]
2552 : [ 8.11221e-006 ]
2553 : [ 8.57772e-006 ]
2554 : [ 8.70401e-006 ]
2555 : [ 8.68872e-006 ]
2556 : [ 8.60781e-006 ]
2557 : [ 8.38403e-006 ]
2558 : [ 8.6936e-006  ]
2559 : [ 8.30486e-006 ]
2560 : [ 8.38324e-006 ]
2561 : [ 8.40463e-006 ]
2562 : [ 8.34883e-006 ]
2563 : [ 8.47894e-006 ]
2564 : [ 8.41635e-006 ]
2565 : [ 8.51168e-006 ]
2566 : [ 8.50454e-006 ]
2567 : [ 8.6645e-006  ]
2568 : [ 8.5467e-006  ]
2569 : [ 8.502e-006   ]
2570 : [ 8.53326e-006 ]
2571 : [ 8.38024e-006 ]
2572 : [ 8.58995e-006 ]
2573 : [ 8.48768e-006 ]
2574 : [ 8.63012e-006 ]
2575 : [ 8.42558e-006 ]
2576 : [ 8.68748e-006 ]
2577 : [ 8.36657e-006 ]
2578 : [ 8.74395e-006 ]
2579 : [ 8.43809e-006 ]
2580 : [ 8.53747e-006 ]
2581 : [ 8.72439e-006 ]
2582 : [ 8.47652e-006 ]
2583 : [ 8.64442e-006 ]
2584 : [ 8.53704e-006 ]
2585 : [ 8.59149e-006 ]
2586 : [ 8.45605e-006 ]
2587 : [ 8.40938e-006 ]
2588 : [ 8.56178e-006 ]
2589 : [ 8.57742e-006 ]
2590 : [ 8.32108e-006 ]
2591 : [ 8.54299e-006 ]
2592 : [ 8.47078e-006 ]
2593 : [ 8.27234e-006 ]
2594 : [ 8.50935e-006 ]
2595 : [ 8.63776e-006 ]
2596 : [ 8.44894e-006 ]
2597 : [ 8.45593e-006 ]
2598 : [ 8.82573e-006 ]
2599 : [ 8.62915e-006 ]
2600 : [ 8.4753e-006  ]
2601 : [ 8.52027e-006 ]
2602 : [ 8.49226e-006 ]
2603 : [ 8.57264e-006 ]
2604 : [ 8.4231e-006  ]
2605 : [ 8.61381e-006 ]
2606 : [ 8.62023e-006 ]
2607 : [ 8.58162e-006 ]
2608 : [ 8.54462e-006 ]
2609 : [ 8.64847e-006 ]
2610 : [ 8.86049e-006 ]
2611 : [ 8.59482e-006 ]
2612 : [ 8.39011e-006 ]
2613 : [ 8.64893e-006 ]
2614 : [ 8.39084e-006 ]
2615 : [ 8.43989e-006 ]
2616 : [ 8.46584e-006 ]
2617 : [ 8.48427e-006 ]
2618 : [ 8.56883e-006 ]
2619 : [ 8.39235e-006 ]
2620 : [ 8.47115e-006 ]
2621 : [ 8.56375e-006 ]
2622 : [ 8.37542e-006 ]
2623 : [ 8.64806e-006 ]
2624 : [ 8.55861e-006 ]
2625 : [ 8.49971e-006 ]
2626 : [ 8.27326e-006 ]
2627 : [ 8.42663e-006 ]
2628 : [ 8.29748e-006 ]
2629 : [ 8.79481e-006 ]
2630 : [ 8.76341e-006 ]
2631 : [ 8.40483e-006 ]
2632 : [ 8.48308e-006 ]
2633 : [ 8.47119e-006 ]
2634 : [ 8.32692e-006 ]
2635 : [ 8.31018e-006 ]
2636 : [ 8.55117e-006 ]
2637 : [ 8.38145e-006 ]
2638 : [ 8.38188e-006 ]
2639 : [ 8.70511e-006 ]
2640 : [ 8.41826e-006 ]
2641 : [ 8.51459e-006 ]
2642 : [ 8.19952e-006 ]
2643 : [ 8.59352e-006 ]
2644 : [ 8.47259e-006 ]
2645 : [ 8.45235e-006 ]
2646 : [ 8.36894e-006 ]
2647 : [ 8.55223e-006 ]
2648 : [ 8.53578e-006 ]
2649 : [ 8.38663e-006 ]
2650 : [ 8.56699e-006 ]
2651 : [ 8.50421e-006 ]
2652 : [ 8.30932e-006 ]
2653 : [ 8.48342e-006 ]
2654 : [ 8.63712e-006 ]
2655 : [ 8.4205e-006  ]
2656 : [ 8.54781e-006 ]
2657 : [ 8.4377e-006  ]
2658 : [ 8.69629e-006 ]
2659 : [ 8.47405e-006 ]
2660 : [ 8.6478e-006  ]
2661 : [ 8.38056e-006 ]
2662 : [ 8.64178e-006 ]
2663 : [ 8.57547e-006 ]
2664 : [ 8.44224e-006 ]
2665 : [ 8.22324e-006 ]
2666 : [ 8.56571e-006 ]
2667 : [ 8.5753e-006  ]
2668 : [ 8.42882e-006 ]
2669 : [ 8.61706e-006 ]
2670 : [ 8.6852e-006  ]
2671 : [ 8.40106e-006 ]
2672 : [ 8.78638e-006 ]
2673 : [ 8.55953e-006 ]
2674 : [ 8.25264e-006 ]
2675 : [ 8.63572e-006 ]
2676 : [ 8.44967e-006 ]
2677 : [ 8.42059e-006 ]
2678 : [ 8.64831e-006 ]
2679 : [ 8.43056e-006 ]
2680 : [ 8.61841e-006 ]
2681 : [ 8.48955e-006 ]
2682 : [ 8.59027e-006 ]
2683 : [ 8.57194e-006 ]
2684 : [ 8.54701e-006 ]
2685 : [ 8.37081e-006 ]
2686 : [ 8.46536e-006 ]
2687 : [ 8.55458e-006 ]
2688 : [ 8.26287e-006 ]
2689 : [ 8.40667e-006 ]
2690 : [ 8.65554e-006 ]
2691 : [ 8.34829e-006 ]
2692 : [ 8.10596e-006 ]
2693 : [ 8.35423e-006 ]
2694 : [ 8.59937e-006 ]
2695 : [ 8.66919e-006 ]
2696 : [ 8.3679e-006  ]
2697 : [ 8.7043e-006  ]
2698 : [ 8.34571e-006 ]
2699 : [ 8.4504e-006  ]
2700 : [ 8.57802e-006 ]
2701 : [ 8.76933e-006 ]
2702 : [ 8.31246e-006 ]
2703 : [ 8.68941e-006 ]
2704 : [ 8.55731e-006 ]
2705 : [ 8.31744e-006 ]
2706 : [ 8.1991e-006  ]
2707 : [ 8.61285e-006 ]
2708 : [ 8.42013e-006 ]
2709 : [ 8.44666e-006 ]
2710 : [ 8.5546e-006  ]
2711 : [ 8.56161e-006 ]
2712 : [ 8.39344e-006 ]
2713 : [ 8.35647e-006 ]
2714 : [ 8.38562e-006 ]
2715 : [ 8.29342e-006 ]
2716 : [ 8.23407e-006 ]
2717 : [ 8.48619e-006 ]
2718 : [ 8.3202e-006  ]
2719 : [ 8.61786e-006 ]
2720 : [ 8.64092e-006 ]
2721 : [ 8.67339e-006 ]
2722 : [ 8.78192e-006 ]
2723 : [ 8.51342e-006 ]
2724 : [ 8.61468e-006 ]
2725 : [ 8.73087e-006 ]
2726 : [ 8.60729e-006 ]
2727 : [ 8.62355e-006 ]
2728 : [ 8.48981e-006 ]
2729 : [ 8.24492e-006 ]
2730 : [ 8.45074e-006 ]
2731 : [ 8.65853e-006 ]
2732 : [ 8.78672e-006 ]
2733 : [ 8.29075e-006 ]
2734 : [ 8.6033e-006  ]
2735 : [ 8.63113e-006 ]
2736 : [ 8.27249e-006 ]
2737 : [ 8.93181e-006 ]
2738 : [ 8.6893e-006  ]
2739 : [ 8.7287e-006  ]
2740 : [ 8.34175e-006 ]
2741 : [ 8.35033e-006 ]
2742 : [ 8.43151e-006 ]
2743 : [ 8.54413e-006 ]
2744 : [ 8.37241e-006 ]
2745 : [ 8.63504e-006 ]
2746 : [ 8.60254e-006 ]
2747 : [ 8.3454e-006  ]
2748 : [ 8.40821e-006 ]
2749 : [ 8.46701e-006 ]
2750 : [ 8.46508e-006 ]
2751 : [ 8.55679e-006 ]
2752 : [ 8.61593e-006 ]
2753 : [ 8.47266e-006 ]
2754 : [ 8.31853e-006 ]
2755 : [ 8.52547e-006 ]
2756 : [ 8.40961e-006 ]
2757 : [ 8.52017e-006 ]
2758 : [ 8.64105e-006 ]
2759 : [ 8.5217e-006  ]
2760 : [ 8.55406e-006 ]
2761 : [ 8.4599e-006  ]
2762 : [ 8.40915e-006 ]
2763 : [ 8.39156e-006 ]
2764 : [ 8.50044e-006 ]
2765 : [ 8.62251e-006 ]
2766 : [ 8.5348e-006  ]
2767 : [ 8.46454e-006 ]
2768 : [ 8.49622e-006 ]
2769 : [ 8.47053e-006 ]
2770 : [ 8.37558e-006 ]
2771 : [ 8.49625e-006 ]
2772 : [ 8.30073e-006 ]
2773 : [ 8.45974e-006 ]
2774 : [ 8.69958e-006 ]
2775 : [ 8.71575e-006 ]
2776 : [ 8.56708e-006 ]
2777 : [ 8.61144e-006 ]
2778 : [ 8.70717e-006 ]
2779 : [ 8.65817e-006 ]
2780 : [ 8.43184e-006 ]
2781 : [ 8.55515e-006 ]
2782 : [ 8.44139e-006 ]
2783 : [ 8.6149e-006  ]
2784 : [ 8.45488e-006 ]
2785 : [ 8.26706e-006 ]
2786 : [ 8.63277e-006 ]
2787 : [ 8.47349e-006 ]
2788 : [ 8.50306e-006 ]
2789 : [ 8.74606e-006 ]
2790 : [ 8.49083e-006 ]
2791 : [ 8.41986e-006 ]
2792 : [ 8.51053e-006 ]
2793 : [ 8.35534e-006 ]
2794 : [ 8.49039e-006 ]
2795 : [ 8.66994e-006 ]
2796 : [ 8.41113e-006 ]
2797 : [ 8.54948e-006 ]
2798 : [ 8.44394e-006 ]
2799 : [ 8.39004e-006 ]
2800 : [ 8.47872e-006 ]
2801 : [ 8.26413e-006 ]
2802 : [ 8.66595e-006 ]
2803 : [ 8.41803e-006 ]
2804 : [ 8.36039e-006 ]
2805 : [ 8.62126e-006 ]
2806 : [ 8.50793e-006 ]
2807 : [ 8.35676e-006 ]
2808 : [ 8.69404e-006 ]
2809 : [ 8.52156e-006 ]
2810 : [ 8.37891e-006 ]
2811 : [ 8.33649e-006 ]
2812 : [ 8.19606e-006 ]
2813 : [ 8.76161e-006 ]
2814 : [ 8.44839e-006 ]
2815 : [ 8.39633e-006 ]
2816 : [ 8.34429e-006 ]
2817 : [ 8.54267e-006 ]
2818 : [ 8.566e-006   ]
2819 : [ 8.39588e-006 ]
2820 : [ 8.29472e-006 ]
2821 : [ 8.34174e-006 ]
2822 : [ 8.39693e-006 ]
2823 : [ 8.26429e-006 ]
2824 : [ 8.58706e-006 ]
2825 : [ 8.47534e-006 ]
2826 : [ 8.20984e-006 ]
2827 : [ 8.58079e-006 ]
2828 : [ 8.34105e-006 ]
2829 : [ 8.45334e-006 ]
2830 : [ 8.47305e-006 ]
2831 : [ 8.53085e-006 ]
2832 : [ 8.70442e-006 ]
2833 : [ 8.59003e-006 ]
2834 : [ 8.49343e-006 ]
2835 : [ 8.33313e-006 ]
2836 : [ 8.60144e-006 ]
2837 : [ 8.5222e-006  ]
2838 : [ 8.53001e-006 ]
2839 : [ 8.47023e-006 ]
2840 : [ 8.29787e-006 ]
2841 : [ 8.49153e-006 ]
2842 : [ 8.70126e-006 ]
2843 : [ 8.52591e-006 ]
2844 : [ 8.30118e-006 ]
2845 : [ 8.50206e-006 ]
2846 : [ 8.40856e-006 ]
2847 : [ 8.45433e-006 ]
2848 : [ 8.48186e-006 ]
2849 : [ 8.32562e-006 ]
2850 : [ 8.29903e-006 ]
2851 : [ 8.3903e-006  ]
2852 : [ 8.23587e-006 ]
2853 : [ 8.53796e-006 ]
2854 : [ 8.63127e-006 ]
2855 : [ 8.58858e-006 ]
2856 : [ 8.55767e-006 ]
2857 : [ 8.43796e-006 ]
2858 : [ 8.40523e-006 ]
2859 : [ 8.0074e-006  ]
2860 : [ 8.7111e-006  ]
2861 : [ 8.50626e-006 ]
2862 : [ 8.37611e-006 ]
2863 : [ 8.45561e-006 ]
2864 : [ 8.51817e-006 ]
2865 : [ 8.60757e-006 ]
2866 : [ 8.29358e-006 ]
2867 : [ 8.31855e-006 ]
2868 : [ 8.51043e-006 ]
2869 : [ 8.48908e-006 ]
2870 : [ 8.56115e-006 ]
2871 : [ 8.7048e-006  ]
2872 : [ 8.49224e-006 ]
2873 : [ 8.41615e-006 ]
2874 : [ 8.37816e-006 ]
2875 : [ 8.41889e-006 ]
2876 : [ 8.30866e-006 ]
2877 : [ 8.40093e-006 ]
2878 : [ 8.51218e-006 ]
2879 : [ 8.59637e-006 ]
2880 : [ 8.36153e-006 ]
2881 : [ 8.52628e-006 ]
2882 : [ 8.63078e-006 ]
2883 : [ 8.37706e-006 ]
2884 : [ 8.41771e-006 ]
2885 : [ 8.52449e-006 ]
2886 : [ 8.33929e-006 ]
2887 : [ 8.23732e-006 ]
2888 : [ 8.57924e-006 ]
2889 : [ 8.30053e-006 ]
2890 : [ 8.5236e-006  ]
2891 : [ 8.56339e-006 ]
2892 : [ 8.37762e-006 ]
2893 : [ 8.41041e-006 ]
2894 : [ 8.37658e-006 ]
2895 : [ 8.24032e-006 ]
2896 : [ 8.62129e-006 ]
2897 : [ 8.69545e-006 ]
2898 : [ 8.43057e-006 ]
2899 : [ 8.43917e-006 ]
2900 : [ 8.72674e-006 ]
2901 : [ 8.54995e-006 ]
2902 : [ 8.22293e-006 ]
2903 : [ 8.4705e-006  ]
2904 : [ 8.62386e-006 ]
2905 : [ 8.62618e-006 ]
2906 : [ 8.41863e-006 ]
2907 : [ 8.52901e-006 ]
2908 : [ 8.31333e-006 ]
2909 : [ 8.44075e-006 ]
2910 : [ 8.51742e-006 ]
2911 : [ 8.60788e-006 ]
2912 : [ 8.39813e-006 ]
2913 : [ 8.54644e-006 ]
2914 : [ 8.37128e-006 ]
2915 : [ 8.39064e-006 ]
2916 : [ 8.52768e-006 ]
2917 : [ 8.47984e-006 ]
2918 : [ 8.35385e-006 ]
2919 : [ 8.5464e-006  ]
2920 : [ 8.67583e-006 ]
2921 : [ 8.60771e-006 ]
2922 : [ 8.5078e-006  ]
2923 : [ 8.57456e-006 ]
2924 : [ 8.27912e-006 ]
2925 : [ 8.30795e-006 ]
2926 : [ 8.55373e-006 ]
2927 : [ 8.25244e-006 ]
2928 : [ 8.31114e-006 ]
2929 : [ 8.37998e-006 ]
2930 : [ 8.49275e-006 ]
2931 : [ 8.66084e-006 ]
2932 : [ 8.3881e-006  ]
2933 : [ 8.4147e-006  ]
2934 : [ 8.47359e-006 ]
2935 : [ 8.56483e-006 ]
2936 : [ 8.587e-006   ]
2937 : [ 8.80036e-006 ]
2938 : [ 8.53159e-006 ]
2939 : [ 8.23051e-006 ]
2940 : [ 8.41778e-006 ]
2941 : [ 8.54232e-006 ]
2942 : [ 8.42691e-006 ]
2943 : [ 8.70119e-006 ]
2944 : [ 8.26768e-006 ]
2945 : [ 8.3131e-006  ]
2946 : [ 8.53033e-006 ]
2947 : [ 8.50967e-006 ]
2948 : [ 8.08082e-006 ]
2949 : [ 8.4687e-006  ]
2950 : [ 8.49017e-006 ]
2951 : [ 8.56028e-006 ]
2952 : [ 8.44914e-006 ]
2953 : [ 8.47785e-006 ]
2954 : [ 8.3715e-006  ]
2955 : [ 8.46785e-006 ]
2956 : [ 8.58003e-006 ]
2957 : [ 8.32446e-006 ]
2958 : [ 8.47964e-006 ]
2959 : [ 8.73224e-006 ]
2960 : [ 8.68642e-006 ]
2961 : [ 8.40356e-006 ]
2962 : [ 8.53249e-006 ]
2963 : [ 8.52735e-006 ]
2964 : [ 8.28394e-006 ]
2965 : [ 8.50514e-006 ]
2966 : [ 8.74993e-006 ]
2967 : [ 8.41477e-006 ]
2968 : [ 8.28093e-006 ]
2969 : [ 8.58256e-006 ]
2970 : [ 8.42406e-006 ]
2971 : [ 8.63607e-006 ]
2972 : [ 8.31565e-006 ]
2973 : [ 8.49222e-006 ]
2974 : [ 8.28613e-006 ]
2975 : [ 8.7283e-006  ]
2976 : [ 8.33437e-006 ]
2977 : [ 8.53663e-006 ]
2978 : [ 8.47382e-006 ]
2979 : [ 8.73828e-006 ]
2980 : [ 8.4134e-006  ]
2981 : [ 8.66602e-006 ]
2982 : [ 8.37338e-006 ]
2983 : [ 8.54581e-006 ]
2984 : [ 8.55035e-006 ]
2985 : [ 8.53654e-006 ]
2986 : [ 8.56836e-006 ]
2987 : [ 8.48747e-006 ]
2988 : [ 8.47894e-006 ]
2989 : [ 8.5424e-006  ]
2990 : [ 8.28891e-006 ]
2991 : [ 8.46882e-006 ]
2992 : [ 8.46646e-006 ]
2993 : [ 8.55745e-006 ]
2994 : [ 8.68982e-006 ]
2995 : [ 8.27259e-006 ]
2996 : [ 8.56664e-006 ]
2997 : [ 8.67851e-006 ]
2998 : [ 8.29646e-006 ]
2999 : [ 8.41538e-006 ]
3000 : [ 8.33929e-006 ]
3001 : [ 8.61075e-006 ]
3002 : [ 8.39638e-006 ]
3003 : [ 8.71743e-006 ]
3004 : [ 8.13276e-006 ]
3005 : [ 8.76802e-006 ]
3006 : [ 8.2717e-006  ]
3007 : [ 8.40727e-006 ]
3008 : [ 8.75653e-006 ]
3009 : [ 8.35012e-006 ]
3010 : [ 8.55776e-006 ]
3011 : [ 8.34419e-006 ]
3012 : [ 8.63598e-006 ]
3013 : [ 8.59719e-006 ]
3014 : [ 8.4891e-006  ]
3015 : [ 8.43123e-006 ]
3016 : [ 8.56248e-006 ]
3017 : [ 8.63251e-006 ]
3018 : [ 8.63123e-006 ]
3019 : [ 8.64434e-006 ]
3020 : [ 8.49166e-006 ]
3021 : [ 8.69491e-006 ]
3022 : [ 8.29807e-006 ]
3023 : [ 8.75063e-006 ]
3024 : [ 8.62141e-006 ]
3025 : [ 8.66114e-006 ]
3026 : [ 8.62365e-006 ]
3027 : [ 8.64902e-006 ]
3028 : [ 8.48664e-006 ]
3029 : [ 8.5833e-006  ]
3030 : [ 8.34091e-006 ]
3031 : [ 8.49549e-006 ]
3032 : [ 8.4144e-006  ]
3033 : [ 8.57574e-006 ]
3034 : [ 8.45675e-006 ]
3035 : [ 8.43219e-006 ]
3036 : [ 8.67084e-006 ]
3037 : [ 8.37525e-006 ]
3038 : [ 8.60013e-006 ]
3039 : [ 8.39336e-006 ]
3040 : [ 8.36027e-006 ]
3041 : [ 8.64377e-006 ]
3042 : [ 8.73054e-006 ]
3043 : [ 8.67754e-006 ]
3044 : [ 8.39873e-006 ]
3045 : [ 8.82112e-006 ]
3046 : [ 8.4564e-006  ]
3047 : [ 8.44022e-006 ]
3048 : [ 8.63909e-006 ]
3049 : [ 8.67546e-006 ]
3050 : [ 8.66906e-006 ]
3051 : [ 8.38047e-006 ]
3052 : [ 8.42001e-006 ]
3053 : [ 8.67523e-006 ]
3054 : [ 8.45073e-006 ]
3055 : [ 8.61525e-006 ]
3056 : [ 8.33525e-006 ]
3057 : [ 8.68807e-006 ]
3058 : [ 8.50205e-006 ]
3059 : [ 8.48917e-006 ]
3060 : [ 8.38279e-006 ]
3061 : [ 8.31276e-006 ]
3062 : [ 8.75227e-006 ]
3063 : [ 8.25358e-006 ]
3064 : [ 8.52417e-006 ]
3065 : [ 8.62525e-006 ]
3066 : [ 8.41299e-006 ]
3067 : [ 8.34297e-006 ]
3068 : [ 8.34745e-006 ]
3069 : [ 8.4106e-006  ]
3070 : [ 8.69045e-006 ]
3071 : [ 8.37249e-006 ]
3072 : [ 8.45259e-006 ]
3073 : [ 8.41335e-006 ]
3074 : [ 8.41871e-006 ]
3075 : [ 8.6179e-006  ]
3076 : [ 8.46296e-006 ]
3077 : [ 8.125e-006   ]
3078 : [ 8.33577e-006 ]
3079 : [ 8.32214e-006 ]
3080 : [ 8.46457e-006 ]
3081 : [ 8.34977e-006 ]
3082 : [ 8.53744e-006 ]
3083 : [ 8.37296e-006 ]
3084 : [ 8.64422e-006 ]
3085 : [ 8.55801e-006 ]
3086 : [ 8.5349e-006  ]
3087 : [ 8.30181e-006 ]
3088 : [ 8.77545e-006 ]
3089 : [ 8.50562e-006 ]
3090 : [ 8.65472e-006 ]
3091 : [ 8.64507e-006 ]
3092 : [ 8.37789e-006 ]
3093 : [ 8.316e-006   ]
3094 : [ 8.25876e-006 ]
3095 : [ 8.26177e-006 ]
3096 : [ 8.57905e-006 ]
3097 : [ 8.7122e-006  ]
3098 : [ 8.57269e-006 ]
3099 : [ 8.71277e-006 ]
3100 : [ 8.75913e-006 ]
3101 : [ 8.46223e-006 ]
3102 : [ 8.83192e-006 ]
3103 : [ 8.81448e-006 ]
3104 : [ 8.38457e-006 ]
3105 : [ 8.5601e-006  ]
3106 : [ 8.62231e-006 ]
3107 : [ 8.63514e-006 ]
3108 : [ 8.60676e-006 ]
3109 : [ 8.6533e-006  ]
3110 : [ 8.29437e-006 ]
3111 : [ 8.50164e-006 ]
3112 : [ 8.37817e-006 ]
3113 : [ 8.81067e-006 ]
3114 : [ 8.53282e-006 ]
3115 : [ 8.402e-006   ]
3116 : [ 8.61126e-006 ]
3117 : [ 8.63465e-006 ]
3118 : [ 8.57832e-006 ]
3119 : [ 8.38842e-006 ]
3120 : [ 8.62998e-006 ]
3121 : [ 8.40988e-006 ]
3122 : [ 8.42385e-006 ]
3123 : [ 8.57443e-006 ]
3124 : [ 8.63976e-006 ]
3125 : [ 8.57024e-006 ]
3126 : [ 8.42328e-006 ]
3127 : [ 8.42472e-006 ]
3128 : [ 8.51464e-006 ]
3129 : [ 8.25461e-006 ]
3130 : [ 8.76193e-006 ]
3131 : [ 8.70198e-006 ]
3132 : [ 8.58031e-006 ]
3133 : [ 8.463e-006   ]
3134 : [ 8.49882e-006 ]
3135 : [ 8.44799e-006 ]
3136 : [ 8.50932e-006 ]
3137 : [ 8.45841e-006 ]
3138 : [ 8.69065e-006 ]
3139 : [ 8.38685e-006 ]
3140 : [ 8.45385e-006 ]
3141 : [ 8.46414e-006 ]
3142 : [ 8.47761e-006 ]
3143 : [ 8.45462e-006 ]
3144 : [ 8.60084e-006 ]
3145 : [ 8.52604e-006 ]
3146 : [ 8.51905e-006 ]
3147 : [ 8.6784e-006  ]
3148 : [ 8.65524e-006 ]
3149 : [ 8.31594e-006 ]
3150 : [ 8.87875e-006 ]
3151 : [ 8.44496e-006 ]
3152 : [ 8.49071e-006 ]
3153 : [ 8.33244e-006 ]
3154 : [ 8.38672e-006 ]
3155 : [ 8.35565e-006 ]
3156 : [ 8.45946e-006 ]
3157 : [ 8.49577e-006 ]
3158 : [ 8.51346e-006 ]
3159 : [ 8.37367e-006 ]
3160 : [ 8.51256e-006 ]
3161 : [ 8.30821e-006 ]
3162 : [ 8.49224e-006 ]
3163 : [ 8.31554e-006 ]
3164 : [ 8.44995e-006 ]
3165 : [ 8.3791e-006  ]
3166 : [ 8.51106e-006 ]
3167 : [ 8.51847e-006 ]
3168 : [ 8.44568e-006 ]
3169 : [ 8.33944e-006 ]
3170 : [ 8.38738e-006 ]
3171 : [ 8.58348e-006 ]
3172 : [ 8.36016e-006 ]
3173 : [ 8.44592e-006 ]
3174 : [ 8.64359e-006 ]
3175 : [ 8.6781e-006  ]
3176 : [ 8.67465e-006 ]
3177 : [ 8.33414e-006 ]
3178 : [ 8.45006e-006 ]
3179 : [ 8.39871e-006 ]
3180 : [ 8.56973e-006 ]
3181 : [ 8.14987e-006 ]
3182 : [ 8.74302e-006 ]
3183 : [ 8.36206e-006 ]
3184 : [ 8.47592e-006 ]
3185 : [ 8.24419e-006 ]
3186 : [ 8.55695e-006 ]
3187 : [ 8.30261e-006 ]
3188 : [ 8.35847e-006 ]
3189 : [ 8.60825e-006 ]
3190 : [ 8.60478e-006 ]
3191 : [ 8.5434e-006  ]
3192 : [ 8.39153e-006 ]
3193 : [ 8.67667e-006 ]
3194 : [ 8.32652e-006 ]
3195 : [ 8.57919e-006 ]
3196 : [ 8.51765e-006 ]
3197 : [ 8.54879e-006 ]
3198 : [ 8.35003e-006 ]
3199 : [ 8.52026e-006 ]
3200 : [ 8.45873e-006 ]
3201 : [ 8.5171e-006  ]
3202 : [ 8.49262e-006 ]
3203 : [ 8.57832e-006 ]
3204 : [ 8.56025e-006 ]
3205 : [ 8.48798e-006 ]
3206 : [ 8.61077e-006 ]
3207 : [ 8.62852e-006 ]
3208 : [ 8.40362e-006 ]
3209 : [ 8.5153e-006  ]
3210 : [ 8.63758e-006 ]
3211 : [ 8.7772e-006  ]
3212 : [ 8.70926e-006 ]
3213 : [ 8.40932e-006 ]
3214 : [ 8.20842e-006 ]
3215 : [ 8.32186e-006 ]
3216 : [ 8.53877e-006 ]
3217 : [ 8.32429e-006 ]
3218 : [ 8.37956e-006 ]
3219 : [ 8.67358e-006 ]
3220 : [ 8.00421e-006 ]
3221 : [ 8.71474e-006 ]
3222 : [ 8.17976e-006 ]
3223 : [ 8.8605e-006  ]
3224 : [ 8.59135e-006 ]
3225 : [ 8.46371e-006 ]
3226 : [ 8.45312e-006 ]
3227 : [ 8.27461e-006 ]
3228 : [ 8.65936e-006 ]
3229 : [ 8.57425e-006 ]
3230 : [ 8.69219e-006 ]
3231 : [ 8.62673e-006 ]
3232 : [ 8.43481e-006 ]
3233 : [ 8.53782e-006 ]
3234 : [ 8.3185e-006  ]
3235 : [ 8.52487e-006 ]
3236 : [ 8.57935e-006 ]
3237 : [ 8.56049e-006 ]
3238 : [ 8.53685e-006 ]
3239 : [ 8.45629e-006 ]
3240 : [ 8.34185e-006 ]
3241 : [ 8.55701e-006 ]
3242 : [ 8.39471e-006 ]
3243 : [ 8.34077e-006 ]
3244 : [ 8.75142e-006 ]
3245 : [ 8.67896e-006 ]
3246 : [ 8.42446e-006 ]
3247 : [ 8.66824e-006 ]
3248 : [ 8.62044e-006 ]
3249 : [ 8.61005e-006 ]
3250 : [ 8.55188e-006 ]
3251 : [ 8.20419e-006 ]
3252 : [ 8.22011e-006 ]
3253 : [ 8.41496e-006 ]
3254 : [ 8.72123e-006 ]
3255 : [ 8.40952e-006 ]
3256 : [ 8.4978e-006  ]
3257 : [ 8.38042e-006 ]
3258 : [ 8.38272e-006 ]
3259 : [ 8.38324e-006 ]
3260 : [ 8.577e-006   ]
3261 : [ 8.4913e-006  ]
3262 : [ 8.46511e-006 ]
3263 : [ 8.61996e-006 ]
3264 : [ 8.3424e-006  ]
3265 : [ 8.49829e-006 ]
3266 : [ 8.49016e-006 ]
3267 : [ 8.62096e-006 ]
3268 : [ 8.60403e-006 ]
3269 : [ 8.39634e-006 ]
3270 : [ 8.60202e-006 ]
3271 : [ 8.40074e-006 ]
3272 : [ 8.38137e-006 ]
3273 : [ 8.34917e-006 ]
3274 : [ 8.65868e-006 ]
3275 : [ 8.3309e-006  ]
3276 : [ 8.51652e-006 ]
3277 : [ 8.6587e-006  ]
3278 : [ 8.47087e-006 ]
3279 : [ 8.55294e-006 ]
3280 : [ 8.3375e-006  ]
3281 : [ 8.62278e-006 ]
3282 : [ 8.40592e-006 ]
3283 : [ 8.5103e-006  ]
3284 : [ 8.48123e-006 ]
3285 : [ 8.24659e-006 ]
3286 : [ 8.31015e-006 ]
3287 : [ 8.48827e-006 ]
3288 : [ 8.33926e-006 ]
3289 : [ 8.59798e-006 ]
3290 : [ 8.66068e-006 ]
3291 : [ 8.56579e-006 ]
3292 : [ 8.68617e-006 ]
3293 : [ 8.30595e-006 ]
3294 : [ 8.44165e-006 ]
3295 : [ 8.56551e-006 ]
3296 : [ 8.51198e-006 ]
3297 : [ 8.6362e-006  ]
3298 : [ 8.45257e-006 ]
3299 : [ 8.55339e-006 ]
3300 : [ 8.22661e-006 ]
3301 : [ 8.23285e-006 ]
3302 : [ 8.71156e-006 ]
3303 : [ 8.72779e-006 ]
3304 : [ 8.46255e-006 ]
3305 : [ 8.60751e-006 ]
3306 : [ 8.6314e-006  ]
3307 : [ 8.26943e-006 ]
3308 : [ 8.61188e-006 ]
3309 : [ 8.44794e-006 ]
3310 : [ 8.18825e-006 ]
3311 : [ 8.46428e-006 ]
3312 : [ 8.31749e-006 ]
3313 : [ 8.58036e-006 ]
3314 : [ 8.49653e-006 ]
3315 : [ 8.76233e-006 ]
3316 : [ 8.57408e-006 ]
3317 : [ 8.4487e-006  ]
3318 : [ 8.42442e-006 ]
3319 : [ 8.61107e-006 ]
3320 : [ 8.35683e-006 ]
3321 : [ 8.50943e-006 ]
3322 : [ 8.62332e-006 ]
3323 : [ 8.83584e-006 ]
3324 : [ 8.41478e-006 ]
3325 : [ 8.66949e-006 ]
3326 : [ 8.46975e-006 ]
3327 : [ 8.45132e-006 ]
3328 : [ 8.49378e-006 ]
3329 : [ 8.51598e-006 ]
3330 : [ 8.3819e-006  ]
3331 : [ 8.42155e-006 ]
3332 : [ 8.33244e-006 ]
3333 : [ 8.69872e-006 ]
3334 : [ 8.43908e-006 ]
3335 : [ 8.30227e-006 ]
3336 : [ 8.65091e-006 ]
3337 : [ 8.90838e-006 ]
3338 : [ 8.41076e-006 ]
3339 : [ 8.30153e-006 ]
3340 : [ 8.63932e-006 ]
3341 : [ 8.31171e-006 ]
3342 : [ 8.55773e-006 ]
3343 : [ 8.4777e-006  ]
3344 : [ 8.4355e-006  ]
3345 : [ 8.37395e-006 ]
3346 : [ 8.53008e-006 ]
3347 : [ 8.45925e-006 ]
3348 : [ 8.43667e-006 ]
3349 : [ 8.42746e-006 ]
3350 : [ 8.23101e-006 ]
3351 : [ 8.5445e-006  ]
3352 : [ 8.58644e-006 ]
3353 : [ 8.46685e-006 ]
3354 : [ 8.33779e-006 ]
3355 : [ 8.51618e-006 ]
3356 : [ 8.50296e-006 ]
3357 : [ 8.43417e-006 ]
3358 : [ 8.28068e-006 ]
3359 : [ 8.40796e-006 ]
3360 : [ 8.54497e-006 ]
3361 : [ 8.55502e-006 ]
3362 : [ 8.43521e-006 ]
3363 : [ 8.40748e-006 ]
3364 : [ 8.30903e-006 ]
3365 : [ 8.46569e-006 ]
3366 : [ 8.2866e-006  ]
3367 : [ 8.54921e-006 ]
3368 : [ 8.35222e-006 ]
3369 : [ 8.50043e-006 ]
3370 : [ 8.35961e-006 ]
3371 : [ 8.59646e-006 ]
3372 : [ 8.71851e-006 ]
3373 : [ 8.48985e-006 ]
3374 : [ 8.29415e-006 ]
3375 : [ 8.3702e-006  ]
3376 : [ 8.53907e-006 ]
3377 : [ 8.50493e-006 ]
3378 : [ 8.46901e-006 ]
3379 : [ 8.45036e-006 ]
3380 : [ 8.47251e-006 ]
3381 : [ 8.50212e-006 ]
3382 : [ 8.54787e-006 ]
3383 : [ 8.57041e-006 ]
3384 : [ 8.79749e-006 ]
3385 : [ 8.48436e-006 ]
3386 : [ 8.74381e-006 ]
3387 : [ 8.42329e-006 ]
3388 : [ 8.62782e-006 ]
3389 : [ 8.48117e-006 ]
3390 : [ 8.40949e-006 ]
3391 : [ 8.38277e-006 ]
3392 : [ 8.64443e-006 ]
3393 : [ 8.6295e-006  ]
3394 : [ 8.39562e-006 ]
3395 : [ 8.20996e-006 ]
3396 : [ 8.60646e-006 ]
3397 : [ 8.64747e-006 ]
3398 : [ 8.20356e-006 ]
3399 : [ 8.66885e-006 ]
3400 : [ 8.40115e-006 ]
3401 : [ 8.61705e-006 ]
3402 : [ 8.30993e-006 ]
3403 : [ 8.52891e-006 ]
3404 : [ 8.47507e-006 ]
3405 : [ 8.63749e-006 ]
3406 : [ 8.61142e-006 ]
3407 : [ 8.711e-006   ]
3408 : [ 8.18905e-006 ]
3409 : [ 8.69796e-006 ]
3410 : [ 8.72921e-006 ]
3411 : [ 8.5761e-006  ]
3412 : [ 8.34602e-006 ]
3413 : [ 8.51881e-006 ]
3414 : [ 8.37397e-006 ]
3415 : [ 8.68618e-006 ]
3416 : [ 8.43964e-006 ]
3417 : [ 8.47205e-006 ]
3418 : [ 8.62101e-006 ]
3419 : [ 8.59438e-006 ]
3420 : [ 8.3448e-006  ]
3421 : [ 8.32714e-006 ]
3422 : [ 8.42866e-006 ]
3423 : [ 8.53819e-006 ]
3424 : [ 8.59978e-006 ]
3425 : [ 8.68873e-006 ]
3426 : [ 8.65693e-006 ]
3427 : [ 8.4335e-006  ]
3428 : [ 8.50593e-006 ]
3429 : [ 8.35636e-006 ]
3430 : [ 8.44508e-006 ]
3431 : [ 8.45698e-006 ]
3432 : [ 8.61735e-006 ]
3433 : [ 8.43641e-006 ]
3434 : [ 8.3609e-006  ]
3435 : [ 8.43813e-006 ]
3436 : [ 8.55308e-006 ]
3437 : [ 8.40538e-006 ]
3438 : [ 8.6943e-006  ]
3439 : [ 8.61386e-006 ]
3440 : [ 8.51887e-006 ]
3441 : [ 8.64814e-006 ]
3442 : [ 8.61715e-006 ]
3443 : [ 8.56896e-006 ]
3444 : [ 8.45926e-006 ]
3445 : [ 8.53656e-006 ]
3446 : [ 8.42657e-006 ]
3447 : [ 8.59408e-006 ]
3448 : [ 8.6955e-006  ]
3449 : [ 8.43164e-006 ]
3450 : [ 8.56455e-006 ]
3451 : [ 8.6514e-006  ]
3452 : [ 8.44019e-006 ]
3453 : [ 8.43164e-006 ]
3454 : [ 8.55053e-006 ]
3455 : [ 8.52155e-006 ]
3456 : [ 8.57501e-006 ]
3457 : [ 8.3189e-006  ]
3458 : [ 8.24574e-006 ]
3459 : [ 8.27377e-006 ]
3460 : [ 8.56837e-006 ]
3461 : [ 8.54213e-006 ]
3462 : [ 8.4115e-006  ]
3463 : [ 8.59123e-006 ]
3464 : [ 8.51858e-006 ]
3465 : [ 8.55326e-006 ]
3466 : [ 8.44832e-006 ]
3467 : [ 8.44339e-006 ]
3468 : [ 8.15092e-006 ]
3469 : [ 8.58132e-006 ]
3470 : [ 8.42441e-006 ]
3471 : [ 8.63886e-006 ]
3472 : [ 8.34127e-006 ]
3473 : [ 8.50332e-006 ]
3474 : [ 8.56376e-006 ]
3475 : [ 8.42962e-006 ]
3476 : [ 8.47627e-006 ]
3477 : [ 8.47686e-006 ]
3478 : [ 8.46802e-006 ]
3479 : [ 8.42023e-006 ]
3480 : [ 8.73089e-006 ]
3481 : [ 8.64946e-006 ]
3482 : [ 8.71686e-006 ]
3483 : [ 8.55902e-006 ]
3484 : [ 8.55757e-006 ]
3485 : [ 8.4576e-006  ]
3486 : [ 8.61607e-006 ]
3487 : [ 8.69869e-006 ]
3488 : [ 8.61808e-006 ]
3489 : [ 8.42229e-006 ]
3490 : [ 8.52005e-006 ]
3491 : [ 8.65044e-006 ]
3492 : [ 8.45927e-006 ]
3493 : [ 8.64816e-006 ]
3494 : [ 8.63625e-006 ]
3495 : [ 8.77402e-006 ]
3496 : [ 8.43281e-006 ]
3497 : [ 8.50768e-006 ]
3498 : [ 8.62371e-006 ]
3499 : [ 8.58662e-006 ]
3500 : [ 8.50144e-006 ]
3501 : [ 8.57334e-006 ]
3502 : [ 8.36739e-006 ]
3503 : [ 8.41117e-006 ]
3504 : [ 8.55851e-006 ]
3505 : [ 8.43418e-006 ]
3506 : [ 8.5389e-006  ]
3507 : [ 8.45653e-006 ]
3508 : [ 8.59502e-006 ]
3509 : [ 8.4075e-006  ]
3510 : [ 8.46526e-006 ]
3511 : [ 8.71088e-006 ]
3512 : [ 8.2442e-006  ]
3513 : [ 8.46694e-006 ]
3514 : [ 8.32484e-006 ]
3515 : [ 8.4139e-006  ]
3516 : [ 8.52581e-006 ]
3517 : [ 8.39328e-006 ]
3518 : [ 8.61662e-006 ]
3519 : [ 8.51406e-006 ]
3520 : [ 8.14039e-006 ]
3521 : [ 8.59398e-006 ]
3522 : [ 8.64541e-006 ]
3523 : [ 8.27343e-006 ]
3524 : [ 8.58023e-006 ]
3525 : [ 8.51039e-006 ]
3526 : [ 8.69681e-006 ]
3527 : [ 8.57143e-006 ]
3528 : [ 8.30116e-006 ]
3529 : [ 8.5986e-006  ]
3530 : [ 8.6565e-006  ]
3531 : [ 8.43515e-006 ]
3532 : [ 8.29014e-006 ]
3533 : [ 8.62695e-006 ]
3534 : [ 8.73856e-006 ]
3535 : [ 8.53844e-006 ]
3536 : [ 8.58063e-006 ]
3537 : [ 8.61515e-006 ]
3538 : [ 8.64999e-006 ]
3539 : [ 8.63207e-006 ]
3540 : [ 8.73172e-006 ]
3541 : [ 8.69779e-006 ]
3542 : [ 8.37461e-006 ]
3543 : [ 8.70195e-006 ]
3544 : [ 8.43897e-006 ]
3545 : [ 8.67813e-006 ]
3546 : [ 8.58579e-006 ]
3547 : [ 8.46764e-006 ]
3548 : [ 8.39699e-006 ]
3549 : [ 8.47499e-006 ]
3550 : [ 8.49382e-006 ]
3551 : [ 8.34376e-006 ]
3552 : [ 8.6408e-006  ]
3553 : [ 8.29659e-006 ]
3554 : [ 8.38245e-006 ]
3555 : [ 8.49252e-006 ]
3556 : [ 8.53135e-006 ]
3557 : [ 8.60045e-006 ]
3558 : [ 8.46356e-006 ]
3559 : [ 8.5831e-006  ]
3560 : [ 8.32466e-006 ]
3561 : [ 8.59592e-006 ]
3562 : [ 8.44578e-006 ]
3563 : [ 8.58379e-006 ]
3564 : [ 8.491e-006   ]
3565 : [ 8.54425e-006 ]
3566 : [ 8.55237e-006 ]
3567 : [ 8.36538e-006 ]
3568 : [ 8.73624e-006 ]
3569 : [ 8.63772e-006 ]
3570 : [ 8.381e-006   ]
3571 : [ 8.39626e-006 ]
3572 : [ 8.60851e-006 ]
3573 : [ 8.51077e-006 ]
3574 : [ 8.55091e-006 ]
3575 : [ 8.4972e-006  ]
3576 : [ 8.45596e-006 ]
3577 : [ 8.59723e-006 ]
3578 : [ 8.69085e-006 ]
3579 : [ 8.50348e-006 ]
3580 : [ 8.39434e-006 ]
3581 : [ 8.42636e-006 ]
3582 : [ 8.66529e-006 ]
3583 : [ 8.69922e-006 ]
3584 : [ 8.55185e-006 ]
3585 : [ 8.73103e-006 ]
3586 : [ 8.43198e-006 ]
3587 : [ 8.48168e-006 ]
3588 : [ 8.65549e-006 ]
3589 : [ 8.76244e-006 ]
3590 : [ 8.39676e-006 ]
3591 : [ 8.43833e-006 ]
3592 : [ 8.57859e-006 ]
3593 : [ 8.40045e-006 ]
3594 : [ 8.49279e-006 ]
3595 : [ 8.53034e-006 ]
3596 : [ 8.35113e-006 ]
3597 : [ 8.41636e-006 ]
3598 : [ 8.32955e-006 ]
3599 : [ 8.29707e-006 ]
3600 : [ 8.46465e-006 ]
3601 : [ 8.42918e-006 ]
3602 : [ 8.58737e-006 ]
3603 : [ 8.48585e-006 ]
3604 : [ 8.56346e-006 ]
3605 : [ 8.6547e-006  ]
3606 : [ 8.4527e-006  ]
3607 : [ 8.38285e-006 ]
3608 : [ 8.45081e-006 ]
3609 : [ 8.52934e-006 ]
3610 : [ 8.64617e-006 ]
3611 : [ 8.55497e-006 ]
3612 : [ 8.38757e-006 ]
3613 : [ 8.5467e-006  ]
3614 : [ 8.45092e-006 ]
3615 : [ 8.23511e-006 ]
3616 : [ 8.45187e-006 ]
3617 : [ 8.49937e-006 ]
3618 : [ 8.56027e-006 ]
3619 : [ 8.53426e-006 ]
3620 : [ 8.3286e-006  ]
3621 : [ 8.43945e-006 ]
3622 : [ 8.54507e-006 ]
3623 : [ 8.4859e-006  ]
3624 : [ 8.27258e-006 ]
3625 : [ 8.37374e-006 ]
3626 : [ 8.46337e-006 ]
3627 : [ 8.28771e-006 ]
3628 : [ 8.42081e-006 ]
3629 : [ 8.66341e-006 ]
3630 : [ 8.54929e-006 ]
3631 : [ 8.41396e-006 ]
3632 : [ 8.63247e-006 ]
3633 : [ 8.39187e-006 ]
3634 : [ 8.71536e-006 ]
3635 : [ 8.11888e-006 ]
3636 : [ 8.56435e-006 ]
3637 : [ 8.42651e-006 ]
3638 : [ 8.34355e-006 ]
3639 : [ 8.40673e-006 ]
3640 : [ 8.62085e-006 ]
3641 : [ 8.21749e-006 ]
3642 : [ 8.37192e-006 ]
3643 : [ 8.65229e-006 ]
3644 : [ 8.59664e-006 ]
3645 : [ 8.47548e-006 ]
3646 : [ 8.65618e-006 ]
3647 : [ 8.67972e-006 ]
3648 : [ 8.23513e-006 ]
3649 : [ 8.61773e-006 ]
3650 : [ 8.5206e-006  ]
3651 : [ 8.48729e-006 ]
3652 : [ 8.48402e-006 ]
3653 : [ 8.33827e-006 ]
3654 : [ 8.75104e-006 ]
3655 : [ 8.73311e-006 ]
3656 : [ 8.31181e-006 ]
3657 : [ 8.47948e-006 ]
3658 : [ 8.50662e-006 ]
3659 : [ 8.31758e-006 ]
3660 : [ 8.80822e-006 ]
3661 : [ 8.43944e-006 ]
3662 : [ 8.4766e-006  ]
3663 : [ 8.52075e-006 ]
3664 : [ 8.5915e-006  ]
3665 : [ 8.29436e-006 ]
3666 : [ 8.32681e-006 ]
3667 : [ 8.45106e-006 ]
3668 : [ 8.28647e-006 ]
3669 : [ 8.25241e-006 ]
3670 : [ 8.32882e-006 ]
3671 : [ 8.46355e-006 ]
3672 : [ 8.53306e-006 ]
3673 : [ 8.49441e-006 ]
3674 : [ 8.41456e-006 ]
3675 : [ 8.54671e-006 ]
3676 : [ 8.3488e-006  ]
3677 : [ 8.57941e-006 ]
3678 : [ 8.39076e-006 ]
3679 : [ 8.59541e-006 ]
3680 : [ 8.45301e-006 ]
3681 : [ 8.68338e-006 ]
3682 : [ 8.40464e-006 ]
3683 : [ 8.56105e-006 ]
3684 : [ 8.66122e-006 ]
3685 : [ 8.62675e-006 ]
3686 : [ 8.43615e-006 ]
3687 : [ 8.60458e-006 ]
3688 : [ 8.58823e-006 ]
3689 : [ 8.37575e-006 ]
3690 : [ 8.16712e-006 ]
3691 : [ 8.34802e-006 ]
3692 : [ 8.49365e-006 ]
3693 : [ 8.39082e-006 ]
3694 : [ 8.41605e-006 ]
3695 : [ 8.3787e-006  ]
3696 : [ 8.69298e-006 ]
3697 : [ 8.39886e-006 ]
3698 : [ 8.64714e-006 ]
3699 : [ 8.48597e-006 ]
3700 : [ 8.19605e-006 ]
3701 : [ 8.31621e-006 ]
3702 : [ 8.51529e-006 ]
3703 : [ 8.52552e-006 ]
3704 : [ 8.49102e-006 ]
3705 : [ 8.2932e-006  ]
3706 : [ 8.47807e-006 ]
3707 : [ 8.46566e-006 ]
3708 : [ 8.63692e-006 ]
3709 : [ 8.46718e-006 ]
3710 : [ 8.50152e-006 ]
3711 : [ 8.44113e-006 ]
3712 : [ 8.59894e-006 ]
3713 : [ 8.72775e-006 ]
3714 : [ 8.38769e-006 ]
3715 : [ 8.4185e-006  ]
3716 : [ 8.58511e-006 ]
3717 : [ 8.5284e-006  ]
3718 : [ 8.40324e-006 ]
3719 : [ 8.49414e-006 ]
3720 : [ 8.43109e-006 ]
3721 : [ 8.40089e-006 ]
3722 : [ 8.47711e-006 ]
3723 : [ 8.61323e-006 ]
3724 : [ 8.49029e-006 ]
3725 : [ 8.20481e-006 ]
3726 : [ 8.41387e-006 ]
3727 : [ 8.39149e-006 ]
3728 : [ 8.26293e-006 ]
3729 : [ 8.65927e-006 ]
3730 : [ 8.26688e-006 ]
3731 : [ 8.47554e-006 ]
3732 : [ 8.37243e-006 ]
3733 : [ 8.52946e-006 ]
3734 : [ 8.52245e-006 ]
3735 : [ 8.56811e-006 ]
3736 : [ 8.66694e-006 ]
3737 : [ 8.36239e-006 ]
3738 : [ 8.39353e-006 ]
3739 : [ 8.36821e-006 ]
3740 : [ 8.63865e-006 ]
3741 : [ 8.53806e-006 ]
3742 : [ 8.52822e-006 ]
3743 : [ 8.4228e-006  ]
3744 : [ 8.56855e-006 ]
3745 : [ 8.40499e-006 ]
3746 : [ 8.53774e-006 ]
3747 : [ 8.64056e-006 ]
3748 : [ 8.64743e-006 ]
3749 : [ 8.49209e-006 ]
3750 : [ 8.40097e-006 ]
3751 : [ 8.65354e-006 ]
3752 : [ 8.41084e-006 ]
3753 : [ 8.56584e-006 ]
3754 : [ 8.78085e-006 ]
3755 : [ 8.41555e-006 ]
3756 : [ 8.2873e-006  ]
3757 : [ 8.65774e-006 ]
3758 : [ 8.61983e-006 ]
3759 : [ 8.56691e-006 ]
3760 : [ 8.65744e-006 ]
3761 : [ 8.46205e-006 ]
3762 : [ 8.61735e-006 ]
3763 : [ 8.37044e-006 ]
3764 : [ 8.30981e-006 ]
3765 : [ 8.43862e-006 ]
3766 : [ 8.4592e-006  ]
3767 : [ 8.34809e-006 ]
3768 : [ 8.28059e-006 ]
3769 : [ 8.46437e-006 ]
3770 : [ 8.78081e-006 ]
3771 : [ 8.65528e-006 ]
3772 : [ 8.44751e-006 ]
3773 : [ 8.4394e-006  ]
3774 : [ 8.34844e-006 ]
3775 : [ 8.35592e-006 ]
3776 : [ 8.57951e-006 ]
3777 : [ 8.48798e-006 ]
3778 : [ 8.49416e-006 ]
3779 : [ 8.4434e-006  ]
3780 : [ 8.59704e-006 ]
3781 : [ 8.45575e-006 ]
3782 : [ 8.63611e-006 ]
3783 : [ 8.5621e-006  ]
3784 : [ 8.44146e-006 ]
3785 : [ 8.31023e-006 ]
3786 : [ 8.50525e-006 ]
3787 : [ 8.53065e-006 ]
3788 : [ 8.42249e-006 ]
3789 : [ 8.6762e-006  ]
3790 : [ 8.2695e-006  ]
3791 : [ 8.50774e-006 ]
3792 : [ 8.48466e-006 ]
3793 : [ 8.45102e-006 ]
3794 : [ 8.16968e-006 ]
3795 : [ 8.62482e-006 ]
3796 : [ 8.59663e-006 ]
3797 : [ 8.3071e-006  ]
3798 : [ 8.53265e-006 ]
3799 : [ 8.53799e-006 ]
3800 : [ 8.51266e-006 ]
3801 : [ 8.11085e-006 ]
3802 : [ 8.43963e-006 ]
3803 : [ 8.32061e-006 ]
3804 : [ 8.5816e-006  ]
3805 : [ 8.39896e-006 ]
3806 : [ 8.28323e-006 ]
3807 : [ 8.63434e-006 ]
3808 : [ 8.3463e-006  ]
3809 : [ 8.42807e-006 ]
3810 : [ 8.60318e-006 ]
3811 : [ 8.53139e-006 ]
3812 : [ 8.52398e-006 ]
3813 : [ 8.38419e-006 ]
3814 : [ 8.46698e-006 ]
3815 : [ 8.38571e-006 ]
3816 : [ 8.29442e-006 ]
3817 : [ 8.4049e-006  ]
3818 : [ 8.6492e-006  ]
3819 : [ 8.39628e-006 ]
3820 : [ 8.25237e-006 ]
3821 : [ 8.23057e-006 ]
3822 : [ 8.78409e-006 ]
3823 : [ 8.61276e-006 ]
3824 : [ 8.32838e-006 ]
3825 : [ 8.61282e-006 ]
3826 : [ 8.66855e-006 ]
3827 : [ 8.55206e-006 ]
3828 : [ 8.68169e-006 ]
3829 : [ 8.27547e-006 ]
3830 : [ 8.40721e-006 ]
3831 : [ 8.47127e-006 ]
3832 : [ 8.44661e-006 ]
3833 : [ 8.37445e-006 ]
3834 : [ 8.61288e-006 ]
3835 : [ 8.33266e-006 ]
3836 : [ 8.20878e-006 ]
3837 : [ 8.58357e-006 ]
3838 : [ 8.43077e-006 ]
3839 : [ 8.49098e-006 ]
3840 : [ 8.34664e-006 ]
3841 : [ 8.68475e-006 ]
3842 : [ 8.71545e-006 ]
3843 : [ 8.48501e-006 ]
3844 : [ 8.43378e-006 ]
3845 : [ 8.36046e-006 ]
3846 : [ 8.48392e-006 ]
3847 : [ 8.80402e-006 ]
3848 : [ 8.47479e-006 ]
3849 : [ 8.59342e-006 ]
3850 : [ 8.70276e-006 ]
3851 : [ 8.36925e-006 ]
3852 : [ 8.37492e-006 ]
3853 : [ 8.43477e-006 ]
3854 : [ 8.34765e-006 ]
3855 : [ 8.51453e-006 ]
3856 : [ 8.55914e-006 ]
3857 : [ 8.35285e-006 ]
3858 : [ 8.44384e-006 ]
3859 : [ 8.45195e-006 ]
3860 : [ 8.41603e-006 ]
3861 : [ 8.36037e-006 ]
3862 : [ 8.40456e-006 ]
3863 : [ 8.54041e-006 ]
3864 : [ 8.50192e-006 ]
3865 : [ 8.34318e-006 ]
3866 : [ 8.32997e-006 ]
3867 : [ 8.69619e-006 ]
3868 : [ 8.3811e-006  ]
3869 : [ 8.34596e-006 ]
3870 : [ 8.35095e-006 ]
3871 : [ 8.3472e-006  ]
3872 : [ 8.07856e-006 ]
3873 : [ 8.69936e-006 ]
3874 : [ 8.62048e-006 ]
3875 : [ 8.70923e-006 ]
3876 : [ 8.49483e-006 ]
3877 : [ 8.58146e-006 ]
3878 : [ 8.33509e-006 ]
3879 : [ 8.16485e-006 ]
3880 : [ 8.52143e-006 ]
3881 : [ 8.42412e-006 ]
3882 : [ 8.30424e-006 ]
3883 : [ 8.47453e-006 ]
3884 : [ 8.66025e-006 ]
3885 : [ 8.29888e-006 ]
3886 : [ 8.77689e-006 ]
3887 : [ 8.79811e-006 ]
3888 : [ 8.51612e-006 ]
3889 : [ 8.63168e-006 ]
3890 : [ 8.37073e-006 ]
3891 : [ 8.43666e-006 ]
3892 : [ 8.41224e-006 ]
3893 : [ 8.45416e-006 ]
3894 : [ 8.70521e-006 ]
3895 : [ 8.51814e-006 ]
3896 : [ 8.49101e-006 ]
3897 : [ 8.10086e-006 ]
3898 : [ 8.45145e-006 ]
3899 : [ 8.2932e-006  ]
3900 : [ 8.40005e-006 ]
3901 : [ 8.35887e-006 ]
3902 : [ 8.34834e-006 ]
3903 : [ 8.33619e-006 ]
3904 : [ 8.58021e-006 ]
3905 : [ 8.6749e-006  ]
3906 : [ 8.58668e-006 ]
3907 : [ 8.66133e-006 ]
3908 : [ 8.70216e-006 ]
3909 : [ 8.38677e-006 ]
3910 : [ 8.26775e-006 ]
3911 : [ 8.25604e-006 ]
3912 : [ 8.44845e-006 ]
3913 : [ 8.5348e-006  ]
3914 : [ 8.39148e-006 ]
3915 : [ 8.40075e-006 ]
3916 : [ 8.5079e-006  ]
3917 : [ 8.64546e-006 ]
3918 : [ 8.52215e-006 ]
3919 : [ 8.35942e-006 ]
3920 : [ 8.75615e-006 ]
3921 : [ 8.2914e-006  ]
3922 : [ 8.49327e-006 ]
3923 : [ 7.99821e-006 ]
3924 : [ 8.58234e-006 ]
3925 : [ 8.69102e-006 ]
3926 : [ 8.62234e-006 ]
3927 : [ 8.78329e-006 ]
3928 : [ 8.36694e-006 ]
3929 : [ 8.58647e-006 ]
3930 : [ 8.50849e-006 ]
3931 : [ 8.77591e-006 ]
3932 : [ 8.49703e-006 ]
3933 : [ 8.53879e-006 ]
3934 : [ 8.5612e-006  ]
3935 : [ 8.30376e-006 ]
3936 : [ 8.37454e-006 ]
3937 : [ 8.65726e-006 ]
3938 : [ 8.29508e-006 ]
3939 : [ 8.7326e-006  ]
3940 : [ 8.66988e-006 ]
3941 : [ 8.35069e-006 ]
3942 : [ 8.41449e-006 ]
3943 : [ 8.16467e-006 ]
3944 : [ 8.19297e-006 ]
3945 : [ 8.38022e-006 ]
3946 : [ 8.14785e-006 ]
3947 : [ 8.44493e-006 ]
3948 : [ 8.41553e-006 ]
3949 : [ 8.53208e-006 ]
3950 : [ 8.87521e-006 ]
3951 : [ 8.41908e-006 ]
3952 : [ 8.58549e-006 ]
3953 : [ 8.37392e-006 ]
3954 : [ 8.47017e-006 ]
3955 : [ 8.43298e-006 ]
3956 : [ 8.47804e-006 ]
3957 : [ 8.42268e-006 ]
3958 : [ 8.37335e-006 ]
3959 : [ 8.58905e-006 ]
3960 : [ 8.31526e-006 ]
3961 : [ 8.46562e-006 ]
3962 : [ 8.42933e-006 ]
3963 : [ 8.48491e-006 ]
3964 : [ 8.58731e-006 ]
3965 : [ 8.54898e-006 ]
3966 : [ 8.28322e-006 ]
3967 : [ 8.49373e-006 ]
3968 : [ 8.31655e-006 ]
3969 : [ 8.28987e-006 ]
3970 : [ 8.64513e-006 ]
3971 : [ 8.66747e-006 ]
3972 : [ 8.63913e-006 ]
3973 : [ 8.31867e-006 ]
3974 : [ 8.43815e-006 ]
3975 : [ 8.48985e-006 ]
3976 : [ 8.64431e-006 ]
3977 : [ 8.48127e-006 ]
3978 : [ 8.39386e-006 ]
3979 : [ 8.62985e-006 ]
3980 : [ 8.62457e-006 ]
3981 : [ 8.39441e-006 ]
3982 : [ 8.3732e-006  ]
3983 : [ 8.60437e-006 ]
3984 : [ 8.26105e-006 ]
3985 : [ 8.43941e-006 ]
3986 : [ 8.4069e-006  ]
3987 : [ 8.38217e-006 ]
3988 : [ 8.39026e-006 ]
3989 : [ 8.27972e-006 ]
3990 : [ 8.67002e-006 ]
3991 : [ 8.41597e-006 ]
3992 : [ 8.13225e-006 ]
3993 : [ 8.52219e-006 ]
3994 : [ 8.48275e-006 ]
3995 : [ 8.5772e-006  ]
3996 : [ 8.5983e-006  ]
3997 : [ 8.6049e-006  ]
3998 : [ 8.67805e-006 ]
3999 : [ 8.50352e-006 ]
4000 : [ 8.24849e-006 ]
4001 : [ 8.53706e-006 ]
4002 : [ 8.56988e-006 ]
4003 : [ 8.30628e-006 ]
4004 : [ 8.41409e-006 ]
4005 : [ 8.49693e-006 ]
4006 : [ 8.41391e-006 ]
4007 : [ 8.28633e-006 ]
4008 : [ 8.67073e-006 ]
4009 : [ 8.28534e-006 ]
4010 : [ 8.28397e-006 ]
4011 : [ 8.36326e-006 ]
4012 : [ 8.25141e-006 ]
4013 : [ 8.69255e-006 ]
4014 : [ 8.39852e-006 ]
4015 : [ 8.61543e-006 ]
4016 : [ 8.78193e-006 ]
4017 : [ 8.15713e-006 ]
4018 : [ 8.28751e-006 ]
4019 : [ 8.44072e-006 ]
4020 : [ 8.59098e-006 ]
4021 : [ 8.66463e-006 ]
4022 : [ 8.51184e-006 ]
4023 : [ 8.73195e-006 ]
4024 : [ 8.42749e-006 ]
4025 : [ 8.39233e-006 ]
4026 : [ 8.61313e-006 ]
4027 : [ 8.66399e-006 ]
4028 : [ 8.36395e-006 ]
4029 : [ 8.5601e-006  ]
4030 : [ 8.54349e-006 ]
4031 : [ 8.54349e-006 ]
4032 : [ 8.41062e-006 ]
4033 : [ 8.34424e-006 ]
4034 : [ 8.60084e-006 ]
4035 : [ 8.59917e-006 ]
4036 : [ 8.44719e-006 ]
4037 : [ 8.41231e-006 ]
4038 : [ 8.40263e-006 ]
4039 : [ 8.64758e-006 ]
4040 : [ 8.51966e-006 ]
4041 : [ 8.54252e-006 ]
4042 : [ 8.39388e-006 ]
4043 : [ 8.30956e-006 ]
4044 : [ 8.6189e-006  ]
4045 : [ 8.60942e-006 ]
4046 : [ 8.34221e-006 ]
4047 : [ 8.45234e-006 ]
4048 : [ 8.62749e-006 ]
4049 : [ 8.26211e-006 ]
4050 : [ 8.4708e-006  ]
4051 : [ 8.64146e-006 ]
4052 : [ 8.50238e-006 ]
4053 : [ 8.35382e-006 ]
4054 : [ 8.52693e-006 ]
4055 : [ 8.35649e-006 ]
4056 : [ 8.67643e-006 ]
4057 : [ 8.55004e-006 ]
4058 : [ 8.54843e-006 ]
4059 : [ 8.50706e-006 ]
4060 : [ 8.47502e-006 ]
4061 : [ 8.57546e-006 ]
4062 : [ 8.40386e-006 ]
4063 : [ 8.66395e-006 ]
4064 : [ 8.38435e-006 ]
4065 : [ 8.69851e-006 ]
4066 : [ 8.45988e-006 ]
4067 : [ 8.44949e-006 ]
4068 : [ 8.35422e-006 ]
4069 : [ 8.34475e-006 ]
4070 : [ 8.56346e-006 ]
4071 : [ 8.3403e-006  ]
4072 : [ 8.49337e-006 ]
4073 : [ 8.31123e-006 ]
4074 : [ 8.40291e-006 ]
4075 : [ 8.66325e-006 ]
4076 : [ 8.55037e-006 ]
4077 : [ 8.42961e-006 ]
4078 : [ 8.51803e-006 ]
4079 : [ 8.44158e-006 ]
4080 : [ 8.62885e-006 ]
4081 : [ 8.50476e-006 ]
4082 : [ 8.54102e-006 ]
4083 : [ 8.56308e-006 ]
4084 : [ 8.30751e-006 ]
4085 : [ 8.41699e-006 ]
4086 : [ 8.44946e-006 ]
4087 : [ 8.35469e-006 ]
4088 : [ 8.46092e-006 ]
4089 : [ 8.47589e-006 ]
4090 : [ 8.33138e-006 ]
4091 : [ 8.59242e-006 ]
4092 : [ 8.70568e-006 ]
4093 : [ 8.33907e-006 ]
4094 : [ 8.53271e-006 ]
4095 : [ 8.58232e-006 ]
4096 : [ 8.43173e-006 ]
4097 : [ 8.43057e-006 ]
4098 : [ 8.52112e-006 ]
4099 : [ 8.67373e-006 ]
4100 : [ 8.43912e-006 ]
4101 : [ 8.42141e-006 ]
4102 : [ 8.57531e-006 ]
4103 : [ 8.27526e-006 ]
4104 : [ 8.80304e-006 ]
4105 : [ 8.59032e-006 ]
4106 : [ 8.45229e-006 ]
4107 : [ 8.71883e-006 ]
4108 : [ 8.41577e-006 ]
4109 : [ 8.69735e-006 ]
4110 : [ 8.45526e-006 ]
4111 : [ 8.1886e-006  ]
4112 : [ 8.35348e-006 ]
4113 : [ 8.41412e-006 ]
4114 : [ 8.64344e-006 ]
4115 : [ 8.45223e-006 ]
4116 : [ 8.6101e-006  ]
4117 : [ 8.4948e-006  ]
4118 : [ 8.45464e-006 ]
4119 : [ 8.35332e-006 ]
4120 : [ 8.46296e-006 ]
4121 : [ 8.45223e-006 ]
4122 : [ 8.58023e-006 ]
4123 : [ 8.45917e-006 ]
4124 : [ 8.29166e-006 ]
4125 : [ 8.3366e-006  ]
4126 : [ 8.42327e-006 ]
4127 : [ 8.53571e-006 ]
4128 : [ 8.81193e-006 ]
4129 : [ 8.53828e-006 ]
4130 : [ 8.65838e-006 ]
4131 : [ 8.24345e-006 ]
4132 : [ 8.5187e-006  ]
4133 : [ 8.55978e-006 ]
4134 : [ 8.18916e-006 ]
4135 : [ 8.5424e-006  ]
4136 : [ 8.61433e-006 ]
4137 : [ 8.30023e-006 ]
4138 : [ 8.3799e-006  ]
4139 : [ 8.19389e-006 ]
4140 : [ 8.61606e-006 ]
4141 : [ 8.79225e-006 ]
4142 : [ 8.66597e-006 ]
4143 : [ 8.81424e-006 ]
4144 : [ 8.46413e-006 ]
4145 : [ 8.65142e-006 ]
4146 : [ 8.53827e-006 ]
4147 : [ 8.60592e-006 ]
4148 : [ 8.77808e-006 ]
4149 : [ 8.41277e-006 ]
4150 : [ 8.75842e-006 ]
4151 : [ 8.46841e-006 ]
4152 : [ 8.64727e-006 ]
4153 : [ 8.36002e-006 ]
4154 : [ 8.41058e-006 ]
4155 : [ 8.36122e-006 ]
4156 : [ 8.32855e-006 ]
4157 : [ 8.48408e-006 ]
4158 : [ 8.57291e-006 ]
4159 : [ 8.50601e-006 ]
4160 : [ 8.73717e-006 ]
4161 : [ 8.35355e-006 ]
4162 : [ 8.34886e-006 ]
4163 : [ 8.46468e-006 ]
4164 : [ 8.57797e-006 ]
4165 : [ 8.69969e-006 ]
4166 : [ 8.30576e-006 ]
4167 : [ 8.57674e-006 ]
4168 : [ 8.49301e-006 ]
4169 : [ 8.64171e-006 ]
4170 : [ 8.50686e-006 ]
4171 : [ 8.25264e-006 ]
4172 : [ 8.60253e-006 ]
4173 : [ 8.13119e-006 ]
4174 : [ 8.56562e-006 ]
4175 : [ 8.28699e-006 ]
4176 : [ 8.56777e-006 ]
4177 : [ 8.63592e-006 ]
4178 : [ 8.23253e-006 ]
4179 : [ 8.31158e-006 ]
4180 : [ 8.68948e-006 ]
4181 : [ 8.41896e-006 ]
4182 : [ 8.31722e-006 ]
4183 : [ 8.75812e-006 ]
4184 : [ 8.68511e-006 ]
4185 : [ 8.61536e-006 ]
4186 : [ 8.28612e-006 ]
4187 : [ 8.50853e-006 ]
4188 : [ 8.36057e-006 ]
4189 : [ 8.62259e-006 ]
4190 : [ 8.57357e-006 ]
4191 : [ 8.66349e-006 ]
4192 : [ 8.60164e-006 ]
4193 : [ 8.47006e-006 ]
4194 : [ 8.48349e-006 ]
4195 : [ 8.44968e-006 ]
4196 : [ 8.51182e-006 ]
4197 : [ 8.42763e-006 ]
4198 : [ 8.38507e-006 ]
4199 : [ 8.75119e-006 ]
4200 : [ 8.58132e-006 ]
4201 : [ 8.30146e-006 ]
4202 : [ 8.35288e-006 ]
4203 : [ 8.3603e-006  ]
4204 : [ 8.44766e-006 ]
4205 : [ 8.57125e-006 ]
4206 : [ 8.2947e-006  ]
4207 : [ 8.455e-006   ]
4208 : [ 8.58621e-006 ]
4209 : [ 8.35015e-006 ]
4210 : [ 8.58048e-006 ]
4211 : [ 8.62014e-006 ]
4212 : [ 8.66229e-006 ]
4213 : [ 8.65197e-006 ]
4214 : [ 8.25997e-006 ]
4215 : [ 8.47897e-006 ]
4216 : [ 8.38779e-006 ]
4217 : [ 8.4452e-006  ]
4218 : [ 8.34808e-006 ]
4219 : [ 8.54679e-006 ]
4220 : [ 8.52581e-006 ]
4221 : [ 8.54895e-006 ]
4222 : [ 8.47609e-006 ]
4223 : [ 8.68922e-006 ]
4224 : [ 8.4101e-006  ]
4225 : [ 8.41929e-006 ]
4226 : [ 8.39276e-006 ]
4227 : [ 8.53222e-006 ]
4228 : [ 8.57213e-006 ]
4229 : [ 8.58338e-006 ]
4230 : [ 8.41385e-006 ]
4231 : [ 8.29602e-006 ]
4232 : [ 8.34425e-006 ]
4233 : [ 8.51975e-006 ]
4234 : [ 8.43032e-006 ]
4235 : [ 8.56618e-006 ]
4236 : [ 8.51748e-006 ]
4237 : [ 8.26224e-006 ]
4238 : [ 8.44082e-006 ]
4239 : [ 8.44091e-006 ]
4240 : [ 8.55238e-006 ]
4241 : [ 8.53441e-006 ]
4242 : [ 8.67065e-006 ]
4243 : [ 8.40407e-006 ]
4244 : [ 8.38478e-006 ]
4245 : [ 8.4923e-006  ]
4246 : [ 8.66662e-006 ]
4247 : [ 8.3821e-006  ]
4248 : [ 8.31789e-006 ]
4249 : [ 8.40816e-006 ]
4250 : [ 8.72673e-006 ]
4251 : [ 8.61097e-006 ]
4252 : [ 8.39165e-006 ]
4253 : [ 8.71126e-006 ]
4254 : [ 8.50493e-006 ]
4255 : [ 8.34757e-006 ]
4256 : [ 8.598e-006   ]
4257 : [ 8.54961e-006 ]
4258 : [ 8.35172e-006 ]
4259 : [ 8.85346e-006 ]
4260 : [ 8.27858e-006 ]
4261 : [ 8.54449e-006 ]
4262 : [ 8.32576e-006 ]
4263 : [ 8.52542e-006 ]
4264 : [ 8.64331e-006 ]
4265 : [ 8.61514e-006 ]
4266 : [ 8.50298e-006 ]
4267 : [ 8.5966e-006  ]
4268 : [ 8.38592e-006 ]
4269 : [ 8.33579e-006 ]
4270 : [ 8.42617e-006 ]
4271 : [ 8.44294e-006 ]
4272 : [ 8.64787e-006 ]
4273 : [ 8.49903e-006 ]
4274 : [ 8.5153e-006  ]
4275 : [ 8.4311e-006  ]
4276 : [ 8.69244e-006 ]
4277 : [ 8.31139e-006 ]
4278 : [ 8.41631e-006 ]
4279 : [ 8.23362e-006 ]
4280 : [ 8.50611e-006 ]
4281 : [ 8.49852e-006 ]
4282 : [ 8.63293e-006 ]
4283 : [ 8.59658e-006 ]
4284 : [ 8.51018e-006 ]
4285 : [ 8.5184e-006  ]
4286 : [ 8.41695e-006 ]
4287 : [ 8.57482e-006 ]
4288 : [ 8.62295e-006 ]
4289 : [ 8.42576e-006 ]
4290 : [ 8.37504e-006 ]
4291 : [ 8.59957e-006 ]
4292 : [ 8.33268e-006 ]
4293 : [ 8.69814e-006 ]
4294 : [ 8.37072e-006 ]
4295 : [ 8.40978e-006 ]
4296 : [ 8.41435e-006 ]
4297 : [ 8.38535e-006 ]
4298 : [ 8.49125e-006 ]
4299 : [ 8.57539e-006 ]
4300 : [ 8.33488e-006 ]
4301 : [ 8.47925e-006 ]
4302 : [ 8.58584e-006 ]
4303 : [ 8.53808e-006 ]
4304 : [ 8.50165e-006 ]
4305 : [ 8.20296e-006 ]
4306 : [ 8.34307e-006 ]
4307 : [ 8.34458e-006 ]
4308 : [ 8.3564e-006  ]
4309 : [ 8.71966e-006 ]
4310 : [ 8.44563e-006 ]
4311 : [ 8.39954e-006 ]
4312 : [ 8.62846e-006 ]
4313 : [ 8.53081e-006 ]
4314 : [ 8.67708e-006 ]
4315 : [ 8.50992e-006 ]
4316 : [ 8.4247e-006  ]
4317 : [ 8.69508e-006 ]
4318 : [ 8.5889e-006  ]
4319 : [ 8.64628e-006 ]
4320 : [ 8.38158e-006 ]
4321 : [ 8.55541e-006 ]
4322 : [ 8.74287e-006 ]
4323 : [ 8.48285e-006 ]
4324 : [ 8.44207e-006 ]
4325 : [ 8.36526e-006 ]
4326 : [ 8.38242e-006 ]
4327 : [ 8.54217e-006 ]
4328 : [ 8.52793e-006 ]
4329 : [ 8.54862e-006 ]
4330 : [ 8.35907e-006 ]
4331 : [ 8.59505e-006 ]
4332 : [ 8.43481e-006 ]
4333 : [ 8.43803e-006 ]
4334 : [ 8.40405e-006 ]
4335 : [ 8.3601e-006  ]
4336 : [ 8.24726e-006 ]
4337 : [ 8.28506e-006 ]
4338 : [ 8.38996e-006 ]
4339 : [ 8.49257e-006 ]
4340 : [ 8.40792e-006 ]
4341 : [ 8.40812e-006 ]
4342 : [ 8.60469e-006 ]
4343 : [ 8.41814e-006 ]
4344 : [ 8.52108e-006 ]
4345 : [ 8.41978e-006 ]
4346 : [ 8.53004e-006 ]
4347 : [ 8.36246e-006 ]
4348 : [ 8.62253e-006 ]
4349 : [ 8.53244e-006 ]
4350 : [ 8.68523e-006 ]
4351 : [ 8.29263e-006 ]
4352 : [ 8.56897e-006 ]
4353 : [ 8.57385e-006 ]
4354 : [ 8.44125e-006 ]
4355 : [ 8.57529e-006 ]
4356 : [ 8.66483e-006 ]
4357 : [ 8.79494e-006 ]
4358 : [ 8.47654e-006 ]
4359 : [ 8.33721e-006 ]
4360 : [ 8.62506e-006 ]
4361 : [ 8.35747e-006 ]
4362 : [ 8.34169e-006 ]
4363 : [ 8.38849e-006 ]
4364 : [ 8.45345e-006 ]
4365 : [ 8.48758e-006 ]
4366 : [ 8.5416e-006  ]
4367 : [ 8.3079e-006  ]
4368 : [ 8.53533e-006 ]
4369 : [ 8.39633e-006 ]
4370 : [ 8.30885e-006 ]
4371 : [ 8.3851e-006  ]
4372 : [ 8.51244e-006 ]
4373 : [ 8.59851e-006 ]
4374 : [ 8.25784e-006 ]
4375 : [ 8.58804e-006 ]
4376 : [ 8.26735e-006 ]
4377 : [ 8.52305e-006 ]
4378 : [ 8.39992e-006 ]
4379 : [ 8.44435e-006 ]
4380 : [ 8.3747e-006  ]
4381 : [ 8.47407e-006 ]
4382 : [ 8.66419e-006 ]
4383 : [ 8.70028e-006 ]
4384 : [ 8.30041e-006 ]
4385 : [ 8.66964e-006 ]
4386 : [ 8.58361e-006 ]
4387 : [ 8.2815e-006  ]
4388 : [ 8.50972e-006 ]
4389 : [ 8.53723e-006 ]
4390 : [ 8.22659e-006 ]
4391 : [ 8.43685e-006 ]
4392 : [ 8.38992e-006 ]
4393 : [ 8.63783e-006 ]
4394 : [ 8.55639e-006 ]
4395 : [ 8.5002e-006  ]
4396 : [ 8.35877e-006 ]
4397 : [ 8.82962e-006 ]
4398 : [ 8.65641e-006 ]
4399 : [ 8.3692e-006  ]
4400 : [ 8.49125e-006 ]
4401 : [ 8.56175e-006 ]
4402 : [ 8.56311e-006 ]
4403 : [ 8.35944e-006 ]
4404 : [ 8.54509e-006 ]
4405 : [ 8.68344e-006 ]
4406 : [ 8.39933e-006 ]
4407 : [ 8.5042e-006  ]
4408 : [ 8.68603e-006 ]
4409 : [ 8.36039e-006 ]
4410 : [ 8.38446e-006 ]
4411 : [ 8.59687e-006 ]
4412 : [ 8.51756e-006 ]
4413 : [ 8.52645e-006 ]
4414 : [ 8.28164e-006 ]
4415 : [ 8.53548e-006 ]
4416 : [ 8.47172e-006 ]
4417 : [ 8.40948e-006 ]
4418 : [ 8.76281e-006 ]
4419 : [ 8.74622e-006 ]
4420 : [ 8.4886e-006  ]
4421 : [ 8.4843e-006  ]
4422 : [ 8.55977e-006 ]
4423 : [ 8.78642e-006 ]
4424 : [ 8.71575e-006 ]
4425 : [ 8.51502e-006 ]
4426 : [ 8.34607e-006 ]
4427 : [ 8.44083e-006 ]
4428 : [ 8.65796e-006 ]
4429 : [ 8.3711e-006  ]
4430 : [ 8.12186e-006 ]
4431 : [ 8.56824e-006 ]
4432 : [ 8.69987e-006 ]
4433 : [ 8.6644e-006  ]
4434 : [ 8.59181e-006 ]
4435 : [ 8.57988e-006 ]
4436 : [ 8.40215e-006 ]
4437 : [ 8.70849e-006 ]
4438 : [ 8.43662e-006 ]
4439 : [ 8.49663e-006 ]
4440 : [ 8.30165e-006 ]
4441 : [ 8.75758e-006 ]
4442 : [ 8.39196e-006 ]
4443 : [ 8.31931e-006 ]
4444 : [ 8.57616e-006 ]
4445 : [ 8.53691e-006 ]
4446 : [ 8.27814e-006 ]
4447 : [ 8.37926e-006 ]
4448 : [ 8.64582e-006 ]
4449 : [ 8.40233e-006 ]
4450 : [ 8.61632e-006 ]
4451 : [ 8.36301e-006 ]
4452 : [ 8.5796e-006  ]
4453 : [ 8.3734e-006  ]
4454 : [ 8.42507e-006 ]
4455 : [ 8.47876e-006 ]
4456 : [ 8.73206e-006 ]
4457 : [ 8.62458e-006 ]
4458 : [ 8.28468e-006 ]
4459 : [ 8.54431e-006 ]
4460 : [ 8.54018e-006 ]
4461 : [ 8.5987e-006  ]
4462 : [ 8.67683e-006 ]
4463 : [ 8.36398e-006 ]
4464 : [ 8.34687e-006 ]
4465 : [ 8.35931e-006 ]
4466 : [ 8.59136e-006 ]
4467 : [ 8.39889e-006 ]
4468 : [ 8.41285e-006 ]
4469 : [ 8.4042e-006  ]
4470 : [ 8.50702e-006 ]
4471 : [ 8.56486e-006 ]
4472 : [ 8.42758e-006 ]
4473 : [ 8.37037e-006 ]
4474 : [ 8.26815e-006 ]
4475 : [ 8.45255e-006 ]
4476 : [ 8.67051e-006 ]
4477 : [ 8.49059e-006 ]
4478 : [ 8.34925e-006 ]
4479 : [ 8.35671e-006 ]
4480 : [ 8.38866e-006 ]
4481 : [ 8.53066e-006 ]
4482 : [ 8.27922e-006 ]
4483 : [ 8.66273e-006 ]
4484 : [ 8.51642e-006 ]
4485 : [ 8.54248e-006 ]
4486 : [ 8.52018e-006 ]
4487 : [ 8.44627e-006 ]
4488 : [ 8.47104e-006 ]
4489 : [ 8.38577e-006 ]
4490 : [ 8.40284e-006 ]
4491 : [ 8.56128e-006 ]
4492 : [ 8.28672e-006 ]
4493 : [ 8.32619e-006 ]
4494 : [ 8.51903e-006 ]
4495 : [ 8.37341e-006 ]
4496 : [ 8.75558e-006 ]
4497 : [ 8.5197e-006  ]
4498 : [ 8.65039e-006 ]
4499 : [ 8.59996e-006 ]
4500 : [ 8.40424e-006 ]
4501 : [ 8.6756e-006  ]
4502 : [ 8.7611e-006  ]
4503 : [ 8.71537e-006 ]
4504 : [ 8.63759e-006 ]
4505 : [ 8.40047e-006 ]
4506 : [ 8.34158e-006 ]
4507 : [ 8.54968e-006 ]
4508 : [ 8.41188e-006 ]
4509 : [ 8.42988e-006 ]
4510 : [ 8.35613e-006 ]
4511 : [ 8.79611e-006 ]
4512 : [ 8.51711e-006 ]
4513 : [ 8.41474e-006 ]
4514 : [ 8.34563e-006 ]
4515 : [ 8.40567e-006 ]
4516 : [ 8.51855e-006 ]
4517 : [ 8.60597e-006 ]
4518 : [ 8.63489e-006 ]
4519 : [ 8.3893e-006  ]
4520 : [ 8.30323e-006 ]
4521 : [ 8.29028e-006 ]
4522 : [ 8.63729e-006 ]
4523 : [ 8.24017e-006 ]
4524 : [ 8.45742e-006 ]
4525 : [ 8.73487e-006 ]
4526 : [ 8.5234e-006  ]
4527 : [ 8.66536e-006 ]
4528 : [ 8.387e-006   ]
4529 : [ 8.50266e-006 ]
4530 : [ 8.43418e-006 ]
4531 : [ 8.63877e-006 ]
4532 : [ 8.67105e-006 ]
4533 : [ 8.52026e-006 ]
4534 : [ 8.57039e-006 ]
4535 : [ 8.50894e-006 ]
4536 : [ 8.40354e-006 ]
4537 : [ 8.34174e-006 ]
4538 : [ 8.67119e-006 ]
4539 : [ 8.34268e-006 ]
4540 : [ 8.59567e-006 ]
4541 : [ 8.46654e-006 ]
4542 : [ 8.54226e-006 ]
4543 : [ 8.75184e-006 ]
4544 : [ 8.23666e-006 ]
4545 : [ 8.5655e-006  ]
4546 : [ 8.19375e-006 ]
4547 : [ 8.47159e-006 ]
4548 : [ 8.54014e-006 ]
4549 : [ 8.55099e-006 ]
4550 : [ 8.40248e-006 ]
4551 : [ 8.34999e-006 ]
4552 : [ 8.33334e-006 ]
4553 : [ 8.34823e-006 ]
4554 : [ 8.34598e-006 ]
4555 : [ 8.46566e-006 ]
4556 : [ 8.69806e-006 ]
4557 : [ 8.46524e-006 ]
4558 : [ 8.60301e-006 ]
4559 : [ 8.59659e-006 ]
4560 : [ 8.46779e-006 ]
4561 : [ 8.4509e-006  ]
4562 : [ 8.66921e-006 ]
4563 : [ 8.56597e-006 ]
4564 : [ 8.67048e-006 ]
4565 : [ 8.81026e-006 ]
4566 : [ 8.3273e-006  ]
4567 : [ 8.38953e-006 ]
4568 : [ 8.55786e-006 ]
4569 : [ 8.48708e-006 ]
4570 : [ 8.52405e-006 ]
4571 : [ 8.4587e-006  ]
4572 : [ 8.70245e-006 ]
4573 : [ 8.43541e-006 ]
4574 : [ 8.57675e-006 ]
4575 : [ 8.38026e-006 ]
4576 : [ 8.57214e-006 ]
4577 : [ 8.48818e-006 ]
4578 : [ 8.5217e-006  ]
4579 : [ 8.39889e-006 ]
4580 : [ 8.50663e-006 ]
4581 : [ 8.33716e-006 ]
4582 : [ 8.53213e-006 ]
4583 : [ 8.35981e-006 ]
4584 : [ 8.60362e-006 ]
4585 : [ 8.49844e-006 ]
4586 : [ 8.51248e-006 ]
4587 : [ 8.20852e-006 ]
4588 : [ 8.65392e-006 ]
4589 : [ 8.71508e-006 ]
4590 : [ 8.5556e-006  ]
4591 : [ 8.68728e-006 ]
4592 : [ 8.7304e-006  ]
4593 : [ 8.42245e-006 ]
4594 : [ 8.70376e-006 ]
4595 : [ 8.56855e-006 ]
4596 : [ 8.3689e-006  ]
4597 : [ 8.60376e-006 ]
4598 : [ 8.36986e-006 ]
4599 : [ 8.78623e-006 ]
4600 : [ 8.5756e-006  ]
4601 : [ 8.31718e-006 ]
4602 : [ 8.62356e-006 ]
4603 : [ 8.53474e-006 ]
4604 : [ 8.639e-006   ]
4605 : [ 8.57856e-006 ]
4606 : [ 8.79927e-006 ]
4607 : [ 8.5245e-006  ]
4608 : [ 8.32612e-006 ]
4609 : [ 8.61464e-006 ]
4610 : [ 8.60519e-006 ]
4611 : [ 8.44011e-006 ]
4612 : [ 8.62287e-006 ]
4613 : [ 8.54093e-006 ]
4614 : [ 8.353e-006   ]
4615 : [ 8.60912e-006 ]
4616 : [ 8.52472e-006 ]
4617 : [ 8.31513e-006 ]
4618 : [ 8.31831e-006 ]
4619 : [ 8.68275e-006 ]
4620 : [ 8.25586e-006 ]
4621 : [ 8.32099e-006 ]
4622 : [ 8.58894e-006 ]
4623 : [ 8.71499e-006 ]
4624 : [ 8.66947e-006 ]
4625 : [ 8.28758e-006 ]
4626 : [ 8.38335e-006 ]
4627 : [ 8.57701e-006 ]
4628 : [ 8.32727e-006 ]
4629 : [ 8.54255e-006 ]
4630 : [ 8.69095e-006 ]
4631 : [ 8.42775e-006 ]
4632 : [ 8.70822e-006 ]
4633 : [ 8.30335e-006 ]
4634 : [ 8.61074e-006 ]
4635 : [ 8.44577e-006 ]
4636 : [ 8.32086e-006 ]
4637 : [ 8.19166e-006 ]
4638 : [ 8.36083e-006 ]
4639 : [ 8.46401e-006 ]
4640 : [ 8.66937e-006 ]
4641 : [ 8.32456e-006 ]
4642 : [ 8.52748e-006 ]
4643 : [ 8.4885e-006  ]
4644 : [ 8.62731e-006 ]
4645 : [ 8.56517e-006 ]
4646 : [ 8.42763e-006 ]
4647 : [ 8.44407e-006 ]
4648 : [ 8.55569e-006 ]
4649 : [ 8.41972e-006 ]
4650 : [ 8.30992e-006 ]
4651 : [ 8.61204e-006 ]
4652 : [ 8.59801e-006 ]
4653 : [ 8.1544e-006  ]
4654 : [ 8.71305e-006 ]
4655 : [ 8.34957e-006 ]
4656 : [ 8.47963e-006 ]
4657 : [ 8.6273e-006  ]
4658 : [ 8.50272e-006 ]
4659 : [ 8.79723e-006 ]
4660 : [ 8.36964e-006 ]
4661 : [ 8.679e-006   ]
4662 : [ 8.42519e-006 ]
4663 : [ 8.27875e-006 ]
4664 : [ 8.59733e-006 ]
4665 : [ 8.4711e-006  ]
4666 : [ 8.65051e-006 ]
4667 : [ 8.49429e-006 ]
4668 : [ 8.53606e-006 ]
4669 : [ 8.44104e-006 ]
4670 : [ 8.6626e-006  ]
4671 : [ 8.46239e-006 ]
4672 : [ 8.3475e-006  ]
4673 : [ 8.42405e-006 ]
4674 : [ 8.58515e-006 ]
4675 : [ 8.25214e-006 ]
4676 : [ 8.62492e-006 ]
4677 : [ 8.08769e-006 ]
4678 : [ 8.62199e-006 ]
4679 : [ 8.37692e-006 ]
4680 : [ 8.61095e-006 ]
4681 : [ 8.35113e-006 ]
4682 : [ 8.43543e-006 ]
4683 : [ 8.92995e-006 ]
4684 : [ 8.36194e-006 ]
4685 : [ 8.41664e-006 ]
4686 : [ 8.21744e-006 ]
4687 : [ 8.44965e-006 ]
4688 : [ 8.53574e-006 ]
4689 : [ 8.34881e-006 ]
4690 : [ 8.69145e-006 ]
4691 : [ 8.44362e-006 ]
4692 : [ 8.60546e-006 ]
4693 : [ 8.52706e-006 ]
4694 : [ 8.50226e-006 ]
4695 : [ 8.56424e-006 ]
4696 : [ 8.28635e-006 ]
4697 : [ 8.28e-006    ]
4698 : [ 8.37645e-006 ]
4699 : [ 8.51642e-006 ]
4700 : [ 8.5026e-006  ]
4701 : [ 8.45623e-006 ]
4702 : [ 8.50815e-006 ]
4703 : [ 8.53739e-006 ]
4704 : [ 8.54947e-006 ]
4705 : [ 8.58166e-006 ]
4706 : [ 8.68205e-006 ]
4707 : [ 8.3558e-006  ]
4708 : [ 8.29627e-006 ]
4709 : [ 8.41893e-006 ]
4710 : [ 8.5537e-006  ]
4711 : [ 8.47606e-006 ]
4712 : [ 8.52151e-006 ]
4713 : [ 8.34396e-006 ]
4714 : [ 8.61681e-006 ]
4715 : [ 8.48727e-006 ]
4716 : [ 8.43946e-006 ]
4717 : [ 8.6607e-006  ]
4718 : [ 8.44021e-006 ]
4719 : [ 8.45957e-006 ]
4720 : [ 8.29774e-006 ]
4721 : [ 8.5814e-006  ]
4722 : [ 8.3044e-006  ]
4723 : [ 8.60428e-006 ]
4724 : [ 8.5476e-006  ]
4725 : [ 8.67073e-006 ]
4726 : [ 8.45099e-006 ]
4727 : [ 8.39823e-006 ]
4728 : [ 8.36249e-006 ]
4729 : [ 8.46173e-006 ]
4730 : [ 8.55728e-006 ]
4731 : [ 8.82149e-006 ]
4732 : [ 8.2486e-006  ]
4733 : [ 8.77041e-006 ]
4734 : [ 8.61823e-006 ]
4735 : [ 8.44477e-006 ]
4736 : [ 8.53845e-006 ]
4737 : [ 8.50198e-006 ]
4738 : [ 8.64099e-006 ]
4739 : [ 8.69572e-006 ]
4740 : [ 8.37541e-006 ]
4741 : [ 8.74873e-006 ]
4742 : [ 8.38824e-006 ]
4743 : [ 8.63397e-006 ]
4744 : [ 8.67456e-006 ]
4745 : [ 8.27859e-006 ]
4746 : [ 8.64226e-006 ]
4747 : [ 8.39198e-006 ]
4748 : [ 8.2455e-006  ]
4749 : [ 8.53112e-006 ]
4750 : [ 8.64228e-006 ]
4751 : [ 8.37527e-006 ]
4752 : [ 8.52733e-006 ]
4753 : [ 8.63297e-006 ]
4754 : [ 8.54507e-006 ]
4755 : [ 8.42935e-006 ]
4756 : [ 8.77613e-006 ]
4757 : [ 8.53993e-006 ]
4758 : [ 8.29826e-006 ]
4759 : [ 8.48573e-006 ]
4760 : [ 8.63985e-006 ]
4761 : [ 8.49186e-006 ]
4762 : [ 8.27605e-006 ]
4763 : [ 8.54613e-006 ]
4764 : [ 8.32614e-006 ]
4765 : [ 8.27046e-006 ]
4766 : [ 8.69845e-006 ]
4767 : [ 8.56706e-006 ]
4768 : [ 8.64171e-006 ]
4769 : [ 8.19983e-006 ]
4770 : [ 8.75735e-006 ]
4771 : [ 8.60812e-006 ]
4772 : [ 8.52751e-006 ]
4773 : [ 8.31811e-006 ]
4774 : [ 8.39383e-006 ]
4775 : [ 8.49231e-006 ]
4776 : [ 8.58427e-006 ]
4777 : [ 8.48071e-006 ]
4778 : [ 8.41216e-006 ]
4779 : [ 8.316e-006   ]
4780 : [ 8.74306e-006 ]
4781 : [ 8.69349e-006 ]
4782 : [ 8.29533e-006 ]
4783 : [ 8.53899e-006 ]
4784 : [ 8.45556e-006 ]
4785 : [ 8.45941e-006 ]
4786 : [ 8.31072e-006 ]
4787 : [ 8.52135e-006 ]
4788 : [ 8.67999e-006 ]
4789 : [ 8.42818e-006 ]
4790 : [ 8.23015e-006 ]
4791 : [ 8.53146e-006 ]
4792 : [ 8.52548e-006 ]
4793 : [ 8.36886e-006 ]
4794 : [ 8.65055e-006 ]
4795 : [ 8.31663e-006 ]
4796 : [ 8.4807e-006  ]
4797 : [ 8.70921e-006 ]
4798 : [ 8.60992e-006 ]
4799 : [ 8.69909e-006 ]
4800 : [ 8.62974e-006 ]
4801 : [ 8.4663e-006  ]
4802 : [ 8.74399e-006 ]
4803 : [ 8.67378e-006 ]
4804 : [ 8.33613e-006 ]
4805 : [ 8.2404e-006  ]
4806 : [ 8.52686e-006 ]
4807 : [ 8.4414e-006  ]
4808 : [ 8.49557e-006 ]
4809 : [ 8.51853e-006 ]
4810 : [ 8.61419e-006 ]
4811 : [ 8.59316e-006 ]
4812 : [ 8.47142e-006 ]
4813 : [ 8.55967e-006 ]
4814 : [ 8.57148e-006 ]
4815 : [ 8.68298e-006 ]
4816 : [ 8.56075e-006 ]
4817 : [ 8.35375e-006 ]
4818 : [ 8.51234e-006 ]
4819 : [ 8.52966e-006 ]
4820 : [ 8.64241e-006 ]
4821 : [ 8.49619e-006 ]
4822 : [ 8.54314e-006 ]
4823 : [ 8.65424e-006 ]
4824 : [ 8.49277e-006 ]
4825 : [ 8.19183e-006 ]
4826 : [ 8.36802e-006 ]
4827 : [ 8.61744e-006 ]
4828 : [ 8.25922e-006 ]
4829 : [ 8.54916e-006 ]
4830 : [ 8.39575e-006 ]
4831 : [ 8.33653e-006 ]
4832 : [ 8.60877e-006 ]
4833 : [ 8.49724e-006 ]
4834 : [ 8.6804e-006  ]
4835 : [ 8.57078e-006 ]
4836 : [ 8.66957e-006 ]
4837 : [ 8.39454e-006 ]
4838 : [ 8.38234e-006 ]
4839 : [ 8.38268e-006 ]
4840 : [ 8.59577e-006 ]
4841 : [ 8.60767e-006 ]
4842 : [ 8.56956e-006 ]
4843 : [ 8.52434e-006 ]
4844 : [ 8.59775e-006 ]
4845 : [ 8.56857e-006 ]
4846 : [ 8.49921e-006 ]
4847 : [ 8.43925e-006 ]
4848 : [ 8.72317e-006 ]
4849 : [ 8.29698e-006 ]
4850 : [ 8.29613e-006 ]
4851 : [ 8.3457e-006  ]
4852 : [ 8.54828e-006 ]
4853 : [ 8.57934e-006 ]
4854 : [ 8.34786e-006 ]
4855 : [ 8.32078e-006 ]
4856 : [ 8.35146e-006 ]
4857 : [ 8.17725e-006 ]
4858 : [ 8.63746e-006 ]
4859 : [ 8.40227e-006 ]
4860 : [ 8.48884e-006 ]
4861 : [ 8.30326e-006 ]
4862 : [ 8.59825e-006 ]
4863 : [ 8.50199e-006 ]
4864 : [ 8.6111e-006  ]
4865 : [ 8.43304e-006 ]
4866 : [ 8.46786e-006 ]
4867 : [ 8.46794e-006 ]
4868 : [ 8.40195e-006 ]
4869 : [ 8.50185e-006 ]
4870 : [ 8.23748e-006 ]
4871 : [ 8.53869e-006 ]
4872 : [ 8.32843e-006 ]
4873 : [ 8.45681e-006 ]
4874 : [ 8.57399e-006 ]
4875 : [ 8.29189e-006 ]
4876 : [ 8.41927e-006 ]
4877 : [ 8.38691e-006 ]
4878 : [ 8.34027e-006 ]
4879 : [ 8.36066e-006 ]
4880 : [ 8.57049e-006 ]
4881 : [ 8.36327e-006 ]
4882 : [ 8.40579e-006 ]
4883 : [ 8.27963e-006 ]
4884 : [ 8.74362e-006 ]
4885 : [ 8.50377e-006 ]
4886 : [ 8.51471e-006 ]
4887 : [ 8.39638e-006 ]
4888 : [ 8.55914e-006 ]
4889 : [ 8.53623e-006 ]
4890 : [ 8.37481e-006 ]
4891 : [ 8.52382e-006 ]
4892 : [ 8.55614e-006 ]
4893 : [ 8.64668e-006 ]
4894 : [ 8.41454e-006 ]
4895 : [ 8.58839e-006 ]
4896 : [ 8.6389e-006  ]
4897 : [ 8.53652e-006 ]
4898 : [ 8.24223e-006 ]
4899 : [ 8.41737e-006 ]
4900 : [ 8.52263e-006 ]
4901 : [ 8.63416e-006 ]
4902 : [ 8.66031e-006 ]
4903 : [ 8.45261e-006 ]
4904 : [ 8.59659e-006 ]
4905 : [ 8.72135e-006 ]
4906 : [ 8.45274e-006 ]
4907 : [ 8.38299e-006 ]
4908 : [ 8.43673e-006 ]
4909 : [ 8.50272e-006 ]
4910 : [ 8.46835e-006 ]
4911 : [ 8.48606e-006 ]
4912 : [ 8.65903e-006 ]
4913 : [ 8.51179e-006 ]
4914 : [ 8.53628e-006 ]
4915 : [ 8.69878e-006 ]
4916 : [ 8.31381e-006 ]
4917 : [ 8.72174e-006 ]
4918 : [ 8.43458e-006 ]
4919 : [ 8.38493e-006 ]
4920 : [ 8.49472e-006 ]
4921 : [ 8.42226e-006 ]
4922 : [ 8.44023e-006 ]
4923 : [ 8.65352e-006 ]
4924 : [ 8.47978e-006 ]
4925 : [ 8.70078e-006 ]
4926 : [ 8.46536e-006 ]
4927 : [ 8.42423e-006 ]
4928 : [ 8.32999e-006 ]
4929 : [ 8.70649e-006 ]
4930 : [ 8.67009e-006 ]
4931 : [ 8.63368e-006 ]
4932 : [ 8.5819e-006  ]
4933 : [ 8.30415e-006 ]
4934 : [ 8.40575e-006 ]
4935 : [ 8.49838e-006 ]
4936 : [ 8.71404e-006 ]
4937 : [ 8.59769e-006 ]
4938 : [ 8.3887e-006  ]
4939 : [ 8.58944e-006 ]
4940 : [ 8.70345e-006 ]
4941 : [ 8.60187e-006 ]
4942 : [ 8.65082e-006 ]
4943 : [ 8.62477e-006 ]
4944 : [ 8.45541e-006 ]
4945 : [ 8.57377e-006 ]
4946 : [ 8.37987e-006 ]
4947 : [ 8.21373e-006 ]
4948 : [ 8.26358e-006 ]
4949 : [ 8.64293e-006 ]
4950 : [ 8.40683e-006 ]
4951 : [ 8.37782e-006 ]
4952 : [ 8.58802e-006 ]
4953 : [ 8.64926e-006 ]
4954 : [ 8.56048e-006 ]
4955 : [ 8.64761e-006 ]
4956 : [ 8.34592e-006 ]
4957 : [ 8.63851e-006 ]
4958 : [ 8.3969e-006  ]
4959 : [ 8.30529e-006 ]
4960 : [ 8.69288e-006 ]
4961 : [ 8.5289e-006  ]
4962 : [ 8.32343e-006 ]
4963 : [ 8.54995e-006 ]
4964 : [ 8.46328e-006 ]
4965 : [ 8.30884e-006 ]
4966 : [ 8.60804e-006 ]
4967 : [ 8.34457e-006 ]
4968 : [ 8.50661e-006 ]
4969 : [ 8.73912e-006 ]
4970 : [ 8.54322e-006 ]
4971 : [ 8.63784e-006 ]
4972 : [ 8.10008e-006 ]
4973 : [ 8.50681e-006 ]
4974 : [ 8.44062e-006 ]
4975 : [ 8.46057e-006 ]
4976 : [ 8.53489e-006 ]
4977 : [ 8.27518e-006 ]
4978 : [ 8.50666e-006 ]
4979 : [ 8.38663e-006 ]
4980 : [ 8.24659e-006 ]
4981 : [ 8.3518e-006  ]
4982 : [ 8.68909e-006 ]
4983 : [ 8.21689e-006 ]
4984 : [ 8.52243e-006 ]
4985 : [ 8.38142e-006 ]
4986 : [ 8.43788e-006 ]
4987 : [ 8.28987e-006 ]
4988 : [ 8.34179e-006 ]
4989 : [ 8.43278e-006 ]
4990 : [ 8.52041e-006 ]
4991 : [ 8.30426e-006 ]
4992 : [ 8.50337e-006 ]
4993 : [ 8.59586e-006 ]
4994 : [ 8.77854e-006 ]
4995 : [ 8.56107e-006 ]
4996 : [ 8.48813e-006 ]
4997 : [ 8.63917e-006 ]
4998 : [ 8.62054e-006 ]
4999 : [ 8.29354e-006 ]
5000 : [ 8.37144e-006 ]
5001 : [ 8.57024e-006 ]
5002 : [ 8.6228e-006  ]
5003 : [ 8.36908e-006 ]
5004 : [ 8.63683e-006 ]
5005 : [ 8.62432e-006 ]
5006 : [ 8.57244e-006 ]
5007 : [ 8.34345e-006 ]
5008 : [ 8.48974e-006 ]
5009 : [ 8.28568e-006 ]
5010 : [ 8.41524e-006 ]
5011 : [ 8.6929e-006  ]
5012 : [ 8.50231e-006 ]
5013 : [ 8.52098e-006 ]
5014 : [ 8.49321e-006 ]
5015 : [ 8.31572e-006 ]
5016 : [ 8.34252e-006 ]
5017 : [ 8.63267e-006 ]
5018 : [ 8.21903e-006 ]
5019 : [ 8.67688e-006 ]
5020 : [ 8.45997e-006 ]
5021 : [ 8.36357e-006 ]
5022 : [ 8.66189e-006 ]
5023 : [ 8.39162e-006 ]
5024 : [ 8.3973e-006  ]
5025 : [ 8.44358e-006 ]
5026 : [ 8.41783e-006 ]
5027 : [ 8.75302e-006 ]
5028 : [ 8.52407e-006 ]
5029 : [ 8.3056e-006  ]
5030 : [ 8.47847e-006 ]
5031 : [ 8.63554e-006 ]
5032 : [ 8.44879e-006 ]
5033 : [ 8.70544e-006 ]
5034 : [ 8.6186e-006  ]
5035 : [ 8.15187e-006 ]
5036 : [ 8.74602e-006 ]
5037 : [ 8.63917e-006 ]
5038 : [ 8.2812e-006  ]
5039 : [ 8.71985e-006 ]
5040 : [ 8.41244e-006 ]
5041 : [ 8.6898e-006  ]
5042 : [ 8.37562e-006 ]
5043 : [ 8.24483e-006 ]
5044 : [ 8.4438e-006  ]
5045 : [ 8.31261e-006 ]
5046 : [ 8.47203e-006 ]
5047 : [ 8.63862e-006 ]
5048 : [ 8.40193e-006 ]
5049 : [ 8.71639e-006 ]
5050 : [ 8.53377e-006 ]
5051 : [ 8.69859e-006 ]
5052 : [ 8.22198e-006 ]
5053 : [ 8.53862e-006 ]
5054 : [ 8.42102e-006 ]
5055 : [ 8.42081e-006 ]
5056 : [ 8.39084e-006 ]
5057 : [ 8.5203e-006  ]
5058 : [ 8.55239e-006 ]
5059 : [ 8.4914e-006  ]
5060 : [ 8.62819e-006 ]
5061 : [ 8.40407e-006 ]
5062 : [ 8.4196e-006  ]
5063 : [ 8.40028e-006 ]
5064 : [ 8.41588e-006 ]
5065 : [ 8.36144e-006 ]
5066 : [ 8.53686e-006 ]
5067 : [ 8.54812e-006 ]
5068 : [ 8.40892e-006 ]
5069 : [ 8.57031e-006 ]
5070 : [ 8.46121e-006 ]
5071 : [ 8.55305e-006 ]
5072 : [ 8.38112e-006 ]
5073 : [ 8.31115e-006 ]
5074 : [ 8.44435e-006 ]
5075 : [ 8.64909e-006 ]
5076 : [ 8.37539e-006 ]
5077 : [ 8.35294e-006 ]
5078 : [ 8.43983e-006 ]
5079 : [ 8.70345e-006 ]
5080 : [ 8.35409e-006 ]
5081 : [ 8.62509e-006 ]
5082 : [ 8.38042e-006 ]
5083 : [ 8.53481e-006 ]
5084 : [ 8.41282e-006 ]
5085 : [ 8.58802e-006 ]
5086 : [ 8.46739e-006 ]
5087 : [ 8.53148e-006 ]
5088 : [ 8.38816e-006 ]
5089 : [ 8.71406e-006 ]
5090 : [ 8.4282e-006  ]
5091 : [ 8.44775e-006 ]
5092 : [ 8.53149e-006 ]
5093 : [ 8.86527e-006 ]
5094 : [ 8.4715e-006  ]
5095 : [ 8.2896e-006  ]
5096 : [ 8.50361e-006 ]
5097 : [ 8.41718e-006 ]
5098 : [ 8.67748e-006 ]
5099 : [ 8.31084e-006 ]
5100 : [ 8.39876e-006 ]
5101 : [ 8.4256e-006  ]
5102 : [ 8.41355e-006 ]
5103 : [ 8.66096e-006 ]
5104 : [ 8.6484e-006  ]
5105 : [ 8.45144e-006 ]
5106 : [ 8.50314e-006 ]
5107 : [ 8.61061e-006 ]
5108 : [ 8.61747e-006 ]
5109 : [ 8.56213e-006 ]
5110 : [ 8.49843e-006 ]
5111 : [ 8.46485e-006 ]
5112 : [ 8.57641e-006 ]
5113 : [ 8.7297e-006  ]
5114 : [ 8.48317e-006 ]
5115 : [ 8.38793e-006 ]
5116 : [ 8.41428e-006 ]
5117 : [ 8.4251e-006  ]
5118 : [ 8.49484e-006 ]
5119 : [ 8.33806e-006 ]
5120 : [ 8.16334e-006 ]
5121 : [ 8.61249e-006 ]
5122 : [ 8.6903e-006  ]
5123 : [ 8.47297e-006 ]
5124 : [ 8.64098e-006 ]
5125 : [ 8.26113e-006 ]
5126 : [ 8.46954e-006 ]
5127 : [ 8.74299e-006 ]
5128 : [ 8.55556e-006 ]
5129 : [ 8.27e-006    ]
5130 : [ 8.55325e-006 ]
5131 : [ 8.37277e-006 ]
5132 : [ 8.69168e-006 ]
5133 : [ 8.78608e-006 ]
5134 : [ 8.38318e-006 ]
5135 : [ 8.56343e-006 ]
5136 : [ 8.70414e-006 ]
5137 : [ 8.25524e-006 ]
5138 : [ 8.40822e-006 ]
5139 : [ 8.61576e-006 ]
5140 : [ 8.61624e-006 ]
5141 : [ 8.81246e-006 ]
5142 : [ 8.3847e-006  ]
5143 : [ 8.34986e-006 ]
5144 : [ 8.31565e-006 ]
5145 : [ 8.29987e-006 ]
5146 : [ 8.38448e-006 ]
5147 : [ 8.3946e-006  ]
5148 : [ 8.60708e-006 ]
5149 : [ 8.6197e-006  ]
5150 : [ 8.64714e-006 ]
5151 : [ 8.67399e-006 ]
5152 : [ 8.4747e-006  ]
5153 : [ 8.26123e-006 ]
5154 : [ 8.33575e-006 ]
5155 : [ 8.7357e-006  ]
5156 : [ 8.54316e-006 ]
5157 : [ 8.50363e-006 ]
5158 : [ 8.43396e-006 ]
5159 : [ 8.68415e-006 ]
5160 : [ 8.55336e-006 ]
5161 : [ 8.57023e-006 ]
5162 : [ 8.50066e-006 ]
5163 : [ 8.36099e-006 ]
5164 : [ 8.35257e-006 ]
5165 : [ 8.37334e-006 ]
5166 : [ 8.76213e-006 ]
5167 : [ 8.41961e-006 ]
5168 : [ 8.46054e-006 ]
5169 : [ 8.53282e-006 ]
5170 : [ 8.57768e-006 ]
5171 : [ 8.59709e-006 ]
5172 : [ 8.2686e-006  ]
5173 : [ 8.53816e-006 ]
5174 : [ 8.67154e-006 ]
5175 : [ 8.5909e-006  ]
5176 : [ 8.57233e-006 ]
5177 : [ 8.33581e-006 ]
5178 : [ 8.42332e-006 ]
5179 : [ 8.33651e-006 ]
5180 : [ 8.41418e-006 ]
5181 : [ 8.60916e-006 ]
5182 : [ 8.41985e-006 ]
5183 : [ 8.36088e-006 ]
5184 : [ 8.64513e-006 ]
5185 : [ 8.37975e-006 ]
5186 : [ 8.55222e-006 ]
5187 : [ 8.64505e-006 ]
5188 : [ 8.40077e-006 ]
5189 : [ 8.49439e-006 ]
5190 : [ 8.27913e-006 ]
5191 : [ 8.71185e-006 ]
5192 : [ 8.72998e-006 ]
5193 : [ 8.50628e-006 ]
5194 : [ 8.60547e-006 ]
5195 : [ 8.24897e-006 ]
5196 : [ 8.61175e-006 ]
5197 : [ 8.56113e-006 ]
5198 : [ 8.24038e-006 ]
5199 : [ 8.39167e-006 ]
5200 : [ 8.60178e-006 ]
5201 : [ 8.43452e-006 ]
5202 : [ 8.75837e-006 ]
5203 : [ 8.34258e-006 ]
5204 : [ 8.60484e-006 ]
5205 : [ 8.59597e-006 ]
5206 : [ 8.45363e-006 ]
5207 : [ 8.29824e-006 ]
5208 : [ 8.47836e-006 ]
5209 : [ 8.23236e-006 ]
5210 : [ 8.25442e-006 ]
5211 : [ 8.36658e-006 ]
5212 : [ 8.34466e-006 ]
5213 : [ 8.66107e-006 ]
5214 : [ 8.55062e-006 ]
5215 : [ 8.62697e-006 ]
5216 : [ 8.76395e-006 ]
5217 : [ 8.21411e-006 ]
5218 : [ 8.60459e-006 ]
5219 : [ 8.47747e-006 ]
5220 : [ 8.46033e-006 ]
5221 : [ 8.61579e-006 ]
5222 : [ 8.41578e-006 ]
5223 : [ 8.91385e-006 ]
5224 : [ 8.56706e-006 ]
5225 : [ 8.53844e-006 ]
5226 : [ 8.39709e-006 ]
5227 : [ 8.52118e-006 ]
5228 : [ 8.37379e-006 ]
5229 : [ 8.69945e-006 ]
5230 : [ 8.44081e-006 ]
5231 : [ 8.54003e-006 ]
5232 : [ 8.3723e-006  ]
5233 : [ 8.69643e-006 ]
5234 : [ 8.72406e-006 ]
5235 : [ 8.43504e-006 ]
5236 : [ 8.3952e-006  ]
5237 : [ 8.60025e-006 ]
5238 : [ 8.53321e-006 ]
5239 : [ 8.32867e-006 ]
5240 : [ 8.80081e-006 ]
5241 : [ 8.51595e-006 ]
5242 : [ 8.36836e-006 ]
5243 : [ 8.6723e-006  ]
5244 : [ 8.57266e-006 ]
5245 : [ 8.64997e-006 ]
5246 : [ 8.57038e-006 ]
5247 : [ 8.61771e-006 ]
5248 : [ 8.36254e-006 ]
5249 : [ 8.13715e-006 ]
5250 : [ 8.47009e-006 ]
5251 : [ 8.23007e-006 ]
5252 : [ 8.5298e-006  ]
5253 : [ 8.48218e-006 ]
5254 : [ 8.50457e-006 ]
5255 : [ 8.53512e-006 ]
5256 : [ 8.52432e-006 ]
5257 : [ 8.47699e-006 ]
5258 : [ 8.62194e-006 ]
5259 : [ 8.19401e-006 ]
5260 : [ 8.45528e-006 ]
5261 : [ 8.50293e-006 ]
5262 : [ 8.74511e-006 ]
5263 : [ 8.5902e-006  ]
5264 : [ 8.31644e-006 ]
5265 : [ 8.49611e-006 ]
5266 : [ 8.56126e-006 ]
5267 : [ 8.41641e-006 ]
5268 : [ 8.63027e-006 ]
5269 : [ 8.74944e-006 ]
5270 : [ 8.37627e-006 ]
5271 : [ 8.2202e-006  ]
5272 : [ 8.35748e-006 ]
5273 : [ 8.38751e-006 ]
5274 : [ 8.44266e-006 ]
5275 : [ 8.56544e-006 ]
5276 : [ 8.39046e-006 ]
5277 : [ 8.36739e-006 ]
5278 : [ 8.67024e-006 ]
5279 : [ 8.73971e-006 ]
5280 : [ 8.47012e-006 ]
5281 : [ 8.29119e-006 ]
5282 : [ 8.53132e-006 ]
5283 : [ 8.52006e-006 ]
5284 : [ 8.55015e-006 ]
5285 : [ 8.59698e-006 ]
5286 : [ 8.60837e-006 ]
5287 : [ 8.67234e-006 ]
5288 : [ 8.46597e-006 ]
5289 : [ 8.56461e-006 ]
5290 : [ 8.48039e-006 ]
5291 : [ 8.66881e-006 ]
5292 : [ 8.64105e-006 ]
5293 : [ 8.33884e-006 ]
5294 : [ 8.6137e-006  ]
5295 : [ 8.53843e-006 ]
5296 : [ 8.32771e-006 ]
5297 : [ 8.26094e-006 ]
5298 : [ 8.63915e-006 ]
5299 : [ 8.42732e-006 ]
5300 : [ 8.50718e-006 ]
5301 : [ 8.39058e-006 ]
5302 : [ 8.54139e-006 ]
5303 : [ 8.61245e-006 ]
5304 : [ 8.59839e-006 ]
5305 : [ 8.60879e-006 ]
5306 : [ 8.4195e-006  ]
5307 : [ 8.20341e-006 ]
5308 : [ 8.56451e-006 ]
5309 : [ 8.5333e-006  ]
5310 : [ 8.43465e-006 ]
5311 : [ 8.50411e-006 ]
5312 : [ 8.69441e-006 ]
5313 : [ 8.40018e-006 ]
5314 : [ 8.54649e-006 ]
5315 : [ 8.55707e-006 ]
5316 : [ 8.32139e-006 ]
5317 : [ 8.4237e-006  ]
5318 : [ 8.67632e-006 ]
5319 : [ 8.48562e-006 ]
5320 : [ 8.41529e-006 ]
5321 : [ 8.42281e-006 ]
5322 : [ 8.47692e-006 ]
5323 : [ 8.8406e-006  ]
5324 : [ 8.34762e-006 ]
5325 : [ 8.63798e-006 ]
5326 : [ 8.57523e-006 ]
5327 : [ 8.54017e-006 ]
5328 : [ 8.4916e-006  ]
5329 : [ 8.47741e-006 ]
5330 : [ 8.69938e-006 ]
5331 : [ 8.41972e-006 ]
5332 : [ 8.495e-006   ]
5333 : [ 8.46083e-006 ]
5334 : [ 8.3373e-006  ]
5335 : [ 8.46596e-006 ]
5336 : [ 8.65159e-006 ]
5337 : [ 8.72543e-006 ]
5338 : [ 8.53653e-006 ]
5339 : [ 8.46219e-006 ]
5340 : [ 8.40513e-006 ]
5341 : [ 8.47706e-006 ]
5342 : [ 8.48035e-006 ]
5343 : [ 8.42991e-006 ]
5344 : [ 8.57909e-006 ]
5345 : [ 8.58911e-006 ]
5346 : [ 8.23426e-006 ]
5347 : [ 8.38356e-006 ]
5348 : [ 8.39155e-006 ]
5349 : [ 8.41666e-006 ]
5350 : [ 8.41932e-006 ]
5351 : [ 8.53621e-006 ]
5352 : [ 8.47848e-006 ]
5353 : [ 8.65446e-006 ]
5354 : [ 8.58751e-006 ]
5355 : [ 8.28981e-006 ]
5356 : [ 8.35015e-006 ]
5357 : [ 8.86265e-006 ]
5358 : [ 8.41722e-006 ]
5359 : [ 8.4121e-006  ]
5360 : [ 8.33062e-006 ]
5361 : [ 8.11277e-006 ]
5362 : [ 8.65899e-006 ]
5363 : [ 8.52169e-006 ]
5364 : [ 8.38148e-006 ]
5365 : [ 8.6199e-006  ]
5366 : [ 8.51188e-006 ]
5367 : [ 8.42773e-006 ]
5368 : [ 8.25828e-006 ]
5369 : [ 8.32236e-006 ]
5370 : [ 8.39064e-006 ]
5371 : [ 8.56589e-006 ]
5372 : [ 8.40425e-006 ]
5373 : [ 8.60182e-006 ]
5374 : [ 8.67298e-006 ]
5375 : [ 8.30515e-006 ]
5376 : [ 8.56005e-006 ]
5377 : [ 8.49582e-006 ]
5378 : [ 8.64536e-006 ]
5379 : [ 8.75769e-006 ]
5380 : [ 8.22809e-006 ]
5381 : [ 8.48408e-006 ]
5382 : [ 8.47092e-006 ]
5383 : [ 8.209e-006   ]
5384 : [ 8.57507e-006 ]
5385 : [ 8.26203e-006 ]
5386 : [ 8.48378e-006 ]
5387 : [ 8.81845e-006 ]
5388 : [ 8.67971e-006 ]
5389 : [ 8.3438e-006  ]
5390 : [ 8.25884e-006 ]
5391 : [ 8.25006e-006 ]
5392 : [ 8.54211e-006 ]
5393 : [ 8.38719e-006 ]
5394 : [ 8.21333e-006 ]
5395 : [ 8.38454e-006 ]
5396 : [ 8.77287e-006 ]
5397 : [ 8.60069e-006 ]
5398 : [ 8.62646e-006 ]
5399 : [ 8.4436e-006  ]
5400 : [ 8.40793e-006 ]
5401 : [ 8.47706e-006 ]
5402 : [ 8.57668e-006 ]
5403 : [ 8.59833e-006 ]
5404 : [ 8.49681e-006 ]
5405 : [ 8.35452e-006 ]
5406 : [ 8.65242e-006 ]
5407 : [ 8.43819e-006 ]
5408 : [ 8.6006e-006  ]
5409 : [ 8.44602e-006 ]
5410 : [ 8.6265e-006  ]
5411 : [ 8.5662e-006  ]
5412 : [ 8.32296e-006 ]
5413 : [ 8.16688e-006 ]
5414 : [ 8.32521e-006 ]
5415 : [ 8.62156e-006 ]
5416 : [ 8.64741e-006 ]
5417 : [ 8.35365e-006 ]
5418 : [ 8.24313e-006 ]
5419 : [ 8.50904e-006 ]
5420 : [ 8.43467e-006 ]
5421 : [ 8.59088e-006 ]
5422 : [ 8.48967e-006 ]
5423 : [ 8.40093e-006 ]
5424 : [ 8.55928e-006 ]
5425 : [ 8.65539e-006 ]
5426 : [ 8.74319e-006 ]
5427 : [ 8.3927e-006  ]
5428 : [ 8.514e-006   ]
5429 : [ 8.78034e-006 ]
5430 : [ 8.54918e-006 ]
5431 : [ 8.56429e-006 ]
5432 : [ 8.3965e-006  ]
5433 : [ 8.35005e-006 ]
5434 : [ 8.5146e-006  ]
5435 : [ 8.2111e-006  ]
5436 : [ 8.51008e-006 ]
5437 : [ 8.51104e-006 ]
5438 : [ 8.39378e-006 ]
5439 : [ 8.51995e-006 ]
5440 : [ 8.51462e-006 ]
5441 : [ 8.4334e-006  ]
5442 : [ 8.6529e-006  ]
5443 : [ 8.6779e-006  ]
5444 : [ 8.41552e-006 ]
5445 : [ 8.57278e-006 ]
5446 : [ 8.29202e-006 ]
5447 : [ 8.31579e-006 ]
5448 : [ 8.46327e-006 ]
5449 : [ 8.41937e-006 ]
5450 : [ 8.55283e-006 ]
5451 : [ 8.28849e-006 ]
5452 : [ 8.43176e-006 ]
5453 : [ 8.56399e-006 ]
5454 : [ 8.6166e-006  ]
5455 : [ 8.66266e-006 ]
5456 : [ 8.3656e-006  ]
5457 : [ 8.65075e-006 ]
5458 : [ 8.47553e-006 ]
5459 : [ 8.3088e-006  ]
5460 : [ 8.59562e-006 ]
5461 : [ 8.64477e-006 ]
5462 : [ 8.68371e-006 ]
5463 : [ 8.60777e-006 ]
5464 : [ 8.78095e-006 ]
5465 : [ 8.34505e-006 ]
5466 : [ 8.56955e-006 ]
5467 : [ 8.55084e-006 ]
5468 : [ 8.69862e-006 ]
5469 : [ 8.44663e-006 ]
5470 : [ 8.39684e-006 ]
5471 : [ 8.44096e-006 ]
5472 : [ 8.456e-006   ]
5473 : [ 8.33858e-006 ]
5474 : [ 8.31476e-006 ]
5475 : [ 8.33756e-006 ]
5476 : [ 8.62427e-006 ]
5477 : [ 8.10061e-006 ]
5478 : [ 8.50966e-006 ]
5479 : [ 8.54691e-006 ]
5480 : [ 8.59348e-006 ]
5481 : [ 8.40521e-006 ]
5482 : [ 8.53823e-006 ]
5483 : [ 8.55586e-006 ]
5484 : [ 8.69409e-006 ]
5485 : [ 8.40038e-006 ]
5486 : [ 8.52e-006    ]
5487 : [ 8.37504e-006 ]
5488 : [ 8.23084e-006 ]
5489 : [ 8.47456e-006 ]
5490 : [ 8.1662e-006  ]
5491 : [ 8.71042e-006 ]
5492 : [ 8.60221e-006 ]
5493 : [ 8.62358e-006 ]
5494 : [ 8.29637e-006 ]
5495 : [ 8.65769e-006 ]
5496 : [ 8.47456e-006 ]
5497 : [ 8.68691e-006 ]
5498 : [ 8.40024e-006 ]
5499 : [ 8.69479e-006 ]
5500 : [ 8.25736e-006 ]
5501 : [ 8.42618e-006 ]
5502 : [ 8.34325e-006 ]
5503 : [ 8.48826e-006 ]
5504 : [ 8.67591e-006 ]
5505 : [ 8.56232e-006 ]
5506 : [ 8.17873e-006 ]
5507 : [ 8.57e-006    ]
5508 : [ 8.35632e-006 ]
5509 : [ 8.20776e-006 ]
5510 : [ 8.63094e-006 ]
5511 : [ 8.31977e-006 ]
5512 : [ 8.4712e-006  ]
5513 : [ 8.70437e-006 ]
5514 : [ 8.49648e-006 ]
5515 : [ 8.5102e-006  ]
5516 : [ 8.33325e-006 ]
5517 : [ 8.46517e-006 ]
5518 : [ 8.35702e-006 ]
5519 : [ 8.37563e-006 ]
5520 : [ 8.5773e-006  ]
5521 : [ 8.70039e-006 ]
5522 : [ 8.6764e-006  ]
5523 : [ 8.16643e-006 ]
5524 : [ 8.47125e-006 ]
5525 : [ 8.58619e-006 ]
5526 : [ 8.61687e-006 ]
5527 : [ 8.3694e-006  ]
5528 : [ 8.49399e-006 ]
5529 : [ 8.28338e-006 ]
5530 : [ 8.53448e-006 ]
5531 : [ 8.51683e-006 ]
5532 : [ 8.38184e-006 ]
5533 : [ 8.35515e-006 ]
5534 : [ 8.51693e-006 ]
5535 : [ 8.40482e-006 ]
5536 : [ 8.30046e-006 ]
5537 : [ 8.62368e-006 ]
5538 : [ 8.48392e-006 ]
5539 : [ 8.34638e-006 ]
5540 : [ 8.53867e-006 ]
5541 : [ 8.42113e-006 ]
5542 : [ 8.325e-006   ]
5543 : [ 8.60828e-006 ]
5544 : [ 8.33547e-006 ]
5545 : [ 8.60099e-006 ]
5546 : [ 8.4769e-006  ]
5547 : [ 8.51941e-006 ]
5548 : [ 8.31383e-006 ]
5549 : [ 8.45003e-006 ]
5550 : [ 8.5161e-006  ]
5551 : [ 8.72232e-006 ]
5552 : [ 8.73651e-006 ]
5553 : [ 8.40557e-006 ]
5554 : [ 8.52237e-006 ]
5555 : [ 8.55941e-006 ]
5556 : [ 8.65408e-006 ]
5557 : [ 8.56088e-006 ]
5558 : [ 8.48122e-006 ]
5559 : [ 8.5942e-006  ]
5560 : [ 8.5642e-006  ]
5561 : [ 8.1909e-006  ]
5562 : [ 8.6362e-006  ]
5563 : [ 8.53355e-006 ]
5564 : [ 8.47271e-006 ]
5565 : [ 8.44989e-006 ]
5566 : [ 8.60906e-006 ]
5567 : [ 8.38031e-006 ]
5568 : [ 8.57612e-006 ]
5569 : [ 8.30579e-006 ]
5570 : [ 8.42498e-006 ]
5571 : [ 8.4596e-006  ]
5572 : [ 8.61201e-006 ]
5573 : [ 8.25833e-006 ]
5574 : [ 8.66264e-006 ]
5575 : [ 8.54912e-006 ]
5576 : [ 8.58978e-006 ]
5577 : [ 8.56167e-006 ]
5578 : [ 8.39677e-006 ]
5579 : [ 8.21614e-006 ]
5580 : [ 8.5183e-006  ]
5581 : [ 8.60468e-006 ]
5582 : [ 8.61364e-006 ]
5583 : [ 8.42955e-006 ]
5584 : [ 8.62034e-006 ]
5585 : [ 8.55742e-006 ]
5586 : [ 8.79183e-006 ]
5587 : [ 8.48623e-006 ]
5588 : [ 8.53739e-006 ]
5589 : [ 8.50337e-006 ]
5590 : [ 8.43079e-006 ]
5591 : [ 8.51244e-006 ]
5592 : [ 8.36756e-006 ]
5593 : [ 8.62388e-006 ]
5594 : [ 8.63969e-006 ]
5595 : [ 8.59735e-006 ]
5596 : [ 8.62344e-006 ]
5597 : [ 8.499e-006   ]
5598 : [ 8.46825e-006 ]
5599 : [ 8.66292e-006 ]
5600 : [ 8.45066e-006 ]
5601 : [ 8.4131e-006  ]
5602 : [ 8.4259e-006  ]
5603 : [ 8.58574e-006 ]
5604 : [ 8.26811e-006 ]
5605 : [ 8.37874e-006 ]
5606 : [ 8.6417e-006  ]
5607 : [ 8.60509e-006 ]
5608 : [ 8.28481e-006 ]
5609 : [ 8.48598e-006 ]
5610 : [ 8.54522e-006 ]
5611 : [ 8.56089e-006 ]
5612 : [ 8.42286e-006 ]
5613 : [ 8.65208e-006 ]
5614 : [ 8.36257e-006 ]
5615 : [ 8.60672e-006 ]
5616 : [ 8.43675e-006 ]
5617 : [ 8.7175e-006  ]
5618 : [ 8.36049e-006 ]
5619 : [ 8.53649e-006 ]
5620 : [ 8.34244e-006 ]
5621 : [ 8.56793e-006 ]
5622 : [ 8.42619e-006 ]
5623 : [ 8.78297e-006 ]
5624 : [ 8.6933e-006  ]
5625 : [ 8.5786e-006  ]
5626 : [ 8.33468e-006 ]
5627 : [ 8.35646e-006 ]
5628 : [ 8.80855e-006 ]
5629 : [ 8.52499e-006 ]
5630 : [ 8.61038e-006 ]
5631 : [ 8.50693e-006 ]
5632 : [ 8.42741e-006 ]
5633 : [ 8.59792e-006 ]
5634 : [ 8.22677e-006 ]
5635 : [ 8.64447e-006 ]
5636 : [ 8.26297e-006 ]
5637 : [ 8.32611e-006 ]
5638 : [ 8.46052e-006 ]
5639 : [ 8.36371e-006 ]
5640 : [ 8.60143e-006 ]
5641 : [ 8.56572e-006 ]
5642 : [ 8.36765e-006 ]
5643 : [ 8.55286e-006 ]
5644 : [ 8.5362e-006  ]
5645 : [ 8.48337e-006 ]
5646 : [ 8.58773e-006 ]
5647 : [ 8.56629e-006 ]
5648 : [ 8.5315e-006  ]
5649 : [ 8.76511e-006 ]
5650 : [ 8.34645e-006 ]
5651 : [ 8.3898e-006  ]
5652 : [ 8.2729e-006  ]
5653 : [ 8.29991e-006 ]
5654 : [ 8.51931e-006 ]
5655 : [ 8.51473e-006 ]
5656 : [ 8.6858e-006  ]
5657 : [ 8.57305e-006 ]
5658 : [ 8.54382e-006 ]
5659 : [ 8.23775e-006 ]
5660 : [ 8.49341e-006 ]
5661 : [ 8.3946e-006  ]
5662 : [ 8.33455e-006 ]
5663 : [ 8.65152e-006 ]
5664 : [ 8.48968e-006 ]
5665 : [ 8.56603e-006 ]
5666 : [ 8.44242e-006 ]
5667 : [ 8.40786e-006 ]
5668 : [ 8.71243e-006 ]
5669 : [ 8.55536e-006 ]
5670 : [ 8.29746e-006 ]
5671 : [ 8.56335e-006 ]
5672 : [ 8.48197e-006 ]
5673 : [ 8.64875e-006 ]
5674 : [ 8.60811e-006 ]
5675 : [ 8.63452e-006 ]
5676 : [ 8.26419e-006 ]
5677 : [ 8.48046e-006 ]
5678 : [ 8.49788e-006 ]
5679 : [ 8.20825e-006 ]
5680 : [ 8.57274e-006 ]
5681 : [ 8.47763e-006 ]
5682 : [ 8.27387e-006 ]
5683 : [ 8.78219e-006 ]
5684 : [ 8.52054e-006 ]
5685 : [ 8.45433e-006 ]
5686 : [ 8.51786e-006 ]
5687 : [ 8.60554e-006 ]
5688 : [ 8.36488e-006 ]
5689 : [ 8.45715e-006 ]
5690 : [ 8.37491e-006 ]
5691 : [ 8.2633e-006  ]
5692 : [ 8.42425e-006 ]
5693 : [ 8.50744e-006 ]
5694 : [ 8.65846e-006 ]
5695 : [ 8.33988e-006 ]
5696 : [ 8.61964e-006 ]
5697 : [ 8.65924e-006 ]
5698 : [ 8.63307e-006 ]
5699 : [ 8.31371e-006 ]
5700 : [ 8.38774e-006 ]
5701 : [ 8.6534e-006  ]
5702 : [ 8.51256e-006 ]
5703 : [ 8.56237e-006 ]
5704 : [ 8.30666e-006 ]
5705 : [ 8.70576e-006 ]
5706 : [ 8.40583e-006 ]
5707 : [ 8.60267e-006 ]
5708 : [ 8.58637e-006 ]
5709 : [ 8.4312e-006  ]
5710 : [ 8.50026e-006 ]
5711 : [ 8.58779e-006 ]
5712 : [ 8.47931e-006 ]
5713 : [ 8.50825e-006 ]
5714 : [ 8.45777e-006 ]
5715 : [ 8.33571e-006 ]
5716 : [ 8.72912e-006 ]
5717 : [ 8.62278e-006 ]
5718 : [ 8.33097e-006 ]
5719 : [ 8.61456e-006 ]
5720 : [ 8.55946e-006 ]
5721 : [ 8.42098e-006 ]
5722 : [ 8.83322e-006 ]
5723 : [ 8.4222e-006  ]
5724 : [ 8.44328e-006 ]
5725 : [ 8.35316e-006 ]
5726 : [ 8.56055e-006 ]
5727 : [ 8.60933e-006 ]
5728 : [ 8.37216e-006 ]
5729 : [ 8.42605e-006 ]
5730 : [ 8.46197e-006 ]
5731 : [ 8.34349e-006 ]
5732 : [ 8.61664e-006 ]
5733 : [ 8.48282e-006 ]
5734 : [ 8.69511e-006 ]
5735 : [ 8.21006e-006 ]
5736 : [ 8.66252e-006 ]
5737 : [ 8.51108e-006 ]
5738 : [ 8.43402e-006 ]
5739 : [ 8.39024e-006 ]
5740 : [ 8.64698e-006 ]
5741 : [ 8.50917e-006 ]
5742 : [ 8.47942e-006 ]
5743 : [ 8.51481e-006 ]
5744 : [ 8.50823e-006 ]
5745 : [ 8.64955e-006 ]
5746 : [ 8.45425e-006 ]
5747 : [ 8.56006e-006 ]
5748 : [ 8.68918e-006 ]
5749 : [ 8.46389e-006 ]
5750 : [ 8.38153e-006 ]
5751 : [ 8.46046e-006 ]
5752 : [ 8.4284e-006  ]
5753 : [ 8.62866e-006 ]
5754 : [ 8.64287e-006 ]
5755 : [ 8.57605e-006 ]
5756 : [ 8.72204e-006 ]
5757 : [ 8.5762e-006  ]
5758 : [ 8.50906e-006 ]
5759 : [ 8.25536e-006 ]
5760 : [ 8.53448e-006 ]
5761 : [ 8.50172e-006 ]
5762 : [ 8.50394e-006 ]
5763 : [ 8.49762e-006 ]
5764 : [ 8.55518e-006 ]
5765 : [ 8.3555e-006  ]
5766 : [ 8.39735e-006 ]
5767 : [ 8.36754e-006 ]
5768 : [ 8.37456e-006 ]
5769 : [ 8.44554e-006 ]
5770 : [ 8.47309e-006 ]
5771 : [ 8.49483e-006 ]
5772 : [ 8.38418e-006 ]
5773 : [ 8.51722e-006 ]
5774 : [ 8.60988e-006 ]
5775 : [ 8.63894e-006 ]
5776 : [ 8.55233e-006 ]
5777 : [ 8.59205e-006 ]
5778 : [ 8.40321e-006 ]
5779 : [ 8.50119e-006 ]
5780 : [ 8.47512e-006 ]
5781 : [ 8.41232e-006 ]
5782 : [ 8.68547e-006 ]
5783 : [ 8.45625e-006 ]
5784 : [ 8.6499e-006  ]
5785 : [ 8.80027e-006 ]
5786 : [ 8.57229e-006 ]
5787 : [ 8.23061e-006 ]
5788 : [ 8.52344e-006 ]
5789 : [ 8.31386e-006 ]
5790 : [ 8.34514e-006 ]
5791 : [ 8.46241e-006 ]
5792 : [ 8.55169e-006 ]
5793 : [ 8.51091e-006 ]
5794 : [ 8.70137e-006 ]
5795 : [ 8.42121e-006 ]
5796 : [ 8.44929e-006 ]
5797 : [ 8.4202e-006  ]
5798 : [ 8.39941e-006 ]
5799 : [ 8.26484e-006 ]
5800 : [ 8.40755e-006 ]
5801 : [ 8.40907e-006 ]
5802 : [ 8.58576e-006 ]
5803 : [ 8.32839e-006 ]
5804 : [ 8.5506e-006  ]
5805 : [ 8.55332e-006 ]
5806 : [ 8.234e-006   ]
5807 : [ 8.51326e-006 ]
5808 : [ 8.44541e-006 ]
5809 : [ 8.31525e-006 ]
5810 : [ 8.49635e-006 ]
5811 : [ 8.51449e-006 ]
5812 : [ 8.7118e-006  ]
5813 : [ 8.48404e-006 ]
5814 : [ 8.47793e-006 ]
5815 : [ 8.47778e-006 ]
5816 : [ 8.41319e-006 ]
5817 : [ 8.36103e-006 ]
5818 : [ 8.51471e-006 ]
5819 : [ 8.67484e-006 ]
5820 : [ 8.18115e-006 ]
5821 : [ 8.62937e-006 ]
5822 : [ 8.52158e-006 ]
5823 : [ 8.67782e-006 ]
5824 : [ 8.71549e-006 ]
5825 : [ 8.50485e-006 ]
5826 : [ 8.50021e-006 ]
5827 : [ 8.7302e-006  ]
5828 : [ 8.25466e-006 ]
5829 : [ 8.38277e-006 ]
5830 : [ 8.39421e-006 ]
5831 : [ 8.48606e-006 ]
5832 : [ 8.37338e-006 ]
5833 : [ 8.42413e-006 ]
5834 : [ 8.60585e-006 ]
5835 : [ 8.23384e-006 ]
5836 : [ 8.45451e-006 ]
5837 : [ 8.54372e-006 ]
5838 : [ 8.59972e-006 ]
5839 : [ 8.43211e-006 ]
5840 : [ 8.55071e-006 ]
5841 : [ 8.73297e-006 ]
5842 : [ 8.58679e-006 ]
5843 : [ 8.57522e-006 ]
5844 : [ 8.28562e-006 ]
5845 : [ 8.67013e-006 ]
5846 : [ 8.3053e-006  ]
5847 : [ 8.40413e-006 ]
5848 : [ 8.50895e-006 ]
5849 : [ 8.32186e-006 ]
5850 : [ 8.48381e-006 ]
5851 : [ 8.40181e-006 ]
5852 : [ 8.40631e-006 ]
5853 : [ 8.27175e-006 ]
5854 : [ 8.471e-006   ]
5855 : [ 8.51033e-006 ]
5856 : [ 8.59403e-006 ]
5857 : [ 8.63237e-006 ]
5858 : [ 8.73261e-006 ]
5859 : [ 8.64932e-006 ]
5860 : [ 8.38756e-006 ]
5861 : [ 8.3715e-006  ]
5862 : [ 8.34317e-006 ]
5863 : [ 8.70842e-006 ]
5864 : [ 8.40645e-006 ]
5865 : [ 8.94296e-006 ]
5866 : [ 8.52649e-006 ]
5867 : [ 8.58701e-006 ]
5868 : [ 8.40732e-006 ]
5869 : [ 8.2382e-006  ]
5870 : [ 8.59648e-006 ]
5871 : [ 8.63903e-006 ]
5872 : [ 8.57431e-006 ]
5873 : [ 8.55787e-006 ]
5874 : [ 8.48719e-006 ]
5875 : [ 8.73378e-006 ]
5876 : [ 8.32542e-006 ]
5877 : [ 8.43078e-006 ]
5878 : [ 8.22045e-006 ]
5879 : [ 8.51623e-006 ]
5880 : [ 8.4895e-006  ]
5881 : [ 8.21918e-006 ]
5882 : [ 8.5077e-006  ]
5883 : [ 8.53208e-006 ]
5884 : [ 8.40984e-006 ]
5885 : [ 8.34296e-006 ]
5886 : [ 8.6537e-006  ]
5887 : [ 8.37284e-006 ]
5888 : [ 8.48617e-006 ]
5889 : [ 8.55359e-006 ]
5890 : [ 8.4902e-006  ]
5891 : [ 8.34355e-006 ]
5892 : [ 8.68605e-006 ]
5893 : [ 8.32694e-006 ]
5894 : [ 8.55571e-006 ]
5895 : [ 8.38101e-006 ]
5896 : [ 8.45591e-006 ]
5897 : [ 8.69714e-006 ]
5898 : [ 8.58471e-006 ]
5899 : [ 8.76033e-006 ]
5900 : [ 8.2665e-006  ]
5901 : [ 8.34683e-006 ]
5902 : [ 8.51942e-006 ]
5903 : [ 8.62087e-006 ]
5904 : [ 8.40339e-006 ]
5905 : [ 8.06486e-006 ]
5906 : [ 8.65681e-006 ]
5907 : [ 8.69359e-006 ]
5908 : [ 8.311e-006   ]
5909 : [ 8.58622e-006 ]
5910 : [ 8.48423e-006 ]
5911 : [ 8.55868e-006 ]
5912 : [ 8.36423e-006 ]
5913 : [ 8.42614e-006 ]
5914 : [ 8.29317e-006 ]
5915 : [ 8.39557e-006 ]
5916 : [ 8.49773e-006 ]
5917 : [ 8.66457e-006 ]
5918 : [ 8.43788e-006 ]
5919 : [ 8.3972e-006  ]
5920 : [ 8.45691e-006 ]
5921 : [ 8.28435e-006 ]
5922 : [ 8.52408e-006 ]
5923 : [ 8.57308e-006 ]
5924 : [ 8.57864e-006 ]
5925 : [ 8.64979e-006 ]
5926 : [ 8.32848e-006 ]
5927 : [ 8.38075e-006 ]
5928 : [ 8.43586e-006 ]
5929 : [ 8.2392e-006  ]
5930 : [ 8.48699e-006 ]
5931 : [ 8.54341e-006 ]
5932 : [ 8.43667e-006 ]
5933 : [ 8.35309e-006 ]
5934 : [ 8.35054e-006 ]
5935 : [ 8.35273e-006 ]
5936 : [ 8.48143e-006 ]
5937 : [ 8.76595e-006 ]
5938 : [ 8.26962e-006 ]
5939 : [ 8.64329e-006 ]
5940 : [ 8.67283e-006 ]
5941 : [ 8.65582e-006 ]
5942 : [ 8.40064e-006 ]
5943 : [ 8.65609e-006 ]
5944 : [ 8.55592e-006 ]
5945 : [ 8.46748e-006 ]
5946 : [ 8.56603e-006 ]
5947 : [ 8.65968e-006 ]
5948 : [ 8.46319e-006 ]
5949 : [ 8.46093e-006 ]
5950 : [ 8.4412e-006  ]
5951 : [ 8.6419e-006  ]
5952 : [ 8.23766e-006 ]
5953 : [ 8.4197e-006  ]
5954 : [ 8.51767e-006 ]
5955 : [ 8.55732e-006 ]
5956 : [ 8.38457e-006 ]
5957 : [ 8.51164e-006 ]
5958 : [ 8.61262e-006 ]
5959 : [ 8.41692e-006 ]
5960 : [ 8.75012e-006 ]
5961 : [ 8.56024e-006 ]
5962 : [ 8.64826e-006 ]
5963 : [ 8.36701e-006 ]
5964 : [ 8.64535e-006 ]
5965 : [ 8.5725e-006  ]
5966 : [ 8.53004e-006 ]
5967 : [ 8.36873e-006 ]
5968 : [ 8.33158e-006 ]
5969 : [ 8.23988e-006 ]
5970 : [ 8.66861e-006 ]
5971 : [ 8.69335e-006 ]
5972 : [ 8.61435e-006 ]
5973 : [ 8.46412e-006 ]
5974 : [ 8.38452e-006 ]
5975 : [ 8.47502e-006 ]
5976 : [ 8.34983e-006 ]
5977 : [ 8.63497e-006 ]
5978 : [ 8.46088e-006 ]
5979 : [ 8.42836e-006 ]
5980 : [ 8.27284e-006 ]
5981 : [ 8.61812e-006 ]
5982 : [ 8.25414e-006 ]
5983 : [ 8.4129e-006  ]
5984 : [ 8.64172e-006 ]
5985 : [ 8.36148e-006 ]
5986 : [ 8.65556e-006 ]
5987 : [ 8.42692e-006 ]
5988 : [ 8.36934e-006 ]
5989 : [ 8.84896e-006 ]
5990 : [ 8.49883e-006 ]
5991 : [ 8.60001e-006 ]
5992 : [ 8.5702e-006  ]
5993 : [ 8.73069e-006 ]
5994 : [ 8.28916e-006 ]
5995 : [ 8.42135e-006 ]
5996 : [ 8.2009e-006  ]
5997 : [ 8.40823e-006 ]
5998 : [ 8.44932e-006 ]
5999 : [ 8.34291e-006 ]
6000 : [ 8.29085e-006 ]
6001 : [ 8.7129e-006  ]
6002 : [ 8.48331e-006 ]
6003 : [ 8.28164e-006 ]
6004 : [ 8.48791e-006 ]
6005 : [ 8.62221e-006 ]
6006 : [ 8.3531e-006  ]
6007 : [ 8.45431e-006 ]
6008 : [ 8.40016e-006 ]
6009 : [ 8.3333e-006  ]
6010 : [ 8.59565e-006 ]
6011 : [ 8.29098e-006 ]
6012 : [ 8.52109e-006 ]
6013 : [ 8.33512e-006 ]
6014 : [ 8.29879e-006 ]
6015 : [ 8.58196e-006 ]
6016 : [ 8.43921e-006 ]
6017 : [ 8.38482e-006 ]
6018 : [ 8.65209e-006 ]
6019 : [ 8.57816e-006 ]
6020 : [ 8.6836e-006  ]
6021 : [ 8.53343e-006 ]
6022 : [ 8.39242e-006 ]
6023 : [ 8.41939e-006 ]
6024 : [ 8.56165e-006 ]
6025 : [ 8.62689e-006 ]
6026 : [ 8.50582e-006 ]
6027 : [ 8.47143e-006 ]
6028 : [ 8.39606e-006 ]
6029 : [ 8.37532e-006 ]
6030 : [ 8.44436e-006 ]
6031 : [ 8.5492e-006  ]
6032 : [ 8.73492e-006 ]
6033 : [ 8.55739e-006 ]
6034 : [ 8.69965e-006 ]
6035 : [ 8.32711e-006 ]
6036 : [ 8.60043e-006 ]
6037 : [ 8.28855e-006 ]
6038 : [ 8.40811e-006 ]
6039 : [ 8.34687e-006 ]
6040 : [ 8.50566e-006 ]
6041 : [ 8.3097e-006  ]
6042 : [ 8.5108e-006  ]
6043 : [ 8.50864e-006 ]
6044 : [ 8.28263e-006 ]
6045 : [ 8.4143e-006  ]
6046 : [ 8.48317e-006 ]
6047 : [ 8.4529e-006  ]
6048 : [ 8.40142e-006 ]
6049 : [ 8.55314e-006 ]
6050 : [ 8.37965e-006 ]
6051 : [ 8.33534e-006 ]
6052 : [ 8.69713e-006 ]
6053 : [ 8.23964e-006 ]
6054 : [ 8.60773e-006 ]
6055 : [ 8.50927e-006 ]
6056 : [ 8.54631e-006 ]
6057 : [ 8.65179e-006 ]
6058 : [ 8.35703e-006 ]
6059 : [ 8.35737e-006 ]
6060 : [ 8.49533e-006 ]
6061 : [ 8.49655e-006 ]
6062 : [ 8.35565e-006 ]
6063 : [ 8.53647e-006 ]
6064 : [ 8.74915e-006 ]
6065 : [ 8.48338e-006 ]
6066 : [ 8.35939e-006 ]
6067 : [ 8.52281e-006 ]
6068 : [ 8.25264e-006 ]
6069 : [ 8.3407e-006  ]
6070 : [ 8.3619e-006  ]
6071 : [ 8.38022e-006 ]
6072 : [ 8.5147e-006  ]
6073 : [ 8.42387e-006 ]
6074 : [ 8.35082e-006 ]
6075 : [ 8.37601e-006 ]
6076 : [ 8.41218e-006 ]
6077 : [ 8.26828e-006 ]
6078 : [ 8.82261e-006 ]
6079 : [ 8.48445e-006 ]
6080 : [ 8.38823e-006 ]
6081 : [ 8.45095e-006 ]
6082 : [ 8.56461e-006 ]
6083 : [ 8.53908e-006 ]
6084 : [ 8.52863e-006 ]
6085 : [ 8.39505e-006 ]
6086 : [ 8.54059e-006 ]
6087 : [ 8.69589e-006 ]
6088 : [ 8.38398e-006 ]
6089 : [ 8.47099e-006 ]
6090 : [ 8.63626e-006 ]
6091 : [ 8.45154e-006 ]
6092 : [ 8.56866e-006 ]
6093 : [ 8.301e-006   ]
6094 : [ 8.56878e-006 ]
6095 : [ 8.5346e-006  ]
6096 : [ 8.411e-006   ]
6097 : [ 8.295e-006   ]
6098 : [ 8.46461e-006 ]
6099 : [ 8.47955e-006 ]
6100 : [ 8.58273e-006 ]
6101 : [ 8.58266e-006 ]
6102 : [ 8.57718e-006 ]
6103 : [ 8.5901e-006  ]
6104 : [ 8.5455e-006  ]
6105 : [ 8.65424e-006 ]
6106 : [ 8.27713e-006 ]
6107 : [ 8.53129e-006 ]
6108 : [ 8.66593e-006 ]
6109 : [ 8.55685e-006 ]
6110 : [ 8.2858e-006  ]
6111 : [ 8.66227e-006 ]
6112 : [ 8.32674e-006 ]
6113 : [ 8.64087e-006 ]
6114 : [ 8.31655e-006 ]
6115 : [ 8.60364e-006 ]
6116 : [ 8.56057e-006 ]
6117 : [ 8.222e-006   ]
6118 : [ 8.38144e-006 ]
6119 : [ 8.64012e-006 ]
6120 : [ 8.54164e-006 ]
6121 : [ 8.52277e-006 ]
6122 : [ 8.54876e-006 ]
6123 : [ 8.62831e-006 ]
6124 : [ 8.76971e-006 ]
6125 : [ 8.3869e-006  ]
6126 : [ 8.3494e-006  ]
6127 : [ 8.38273e-006 ]
6128 : [ 8.70424e-006 ]
6129 : [ 8.61002e-006 ]
6130 : [ 8.84515e-006 ]
6131 : [ 8.55149e-006 ]
6132 : [ 8.59194e-006 ]
6133 : [ 8.34896e-006 ]
6134 : [ 8.70012e-006 ]
6135 : [ 8.6424e-006  ]
6136 : [ 8.41634e-006 ]
6137 : [ 8.71599e-006 ]
6138 : [ 8.38378e-006 ]
6139 : [ 8.52764e-006 ]
6140 : [ 8.4433e-006  ]
6141 : [ 8.55528e-006 ]
6142 : [ 8.5519e-006  ]
6143 : [ 8.48292e-006 ]
6144 : [ 8.59366e-006 ]
6145 : [ 8.28872e-006 ]
6146 : [ 8.45937e-006 ]
6147 : [ 8.37173e-006 ]
6148 : [ 8.85609e-006 ]
6149 : [ 8.64057e-006 ]
6150 : [ 8.5397e-006  ]
6151 : [ 8.82162e-006 ]
6152 : [ 8.59786e-006 ]
6153 : [ 8.68878e-006 ]
6154 : [ 8.62029e-006 ]
6155 : [ 8.34673e-006 ]
6156 : [ 8.55563e-006 ]
6157 : [ 8.48318e-006 ]
6158 : [ 8.56073e-006 ]
6159 : [ 8.6353e-006  ]
6160 : [ 8.68262e-006 ]
6161 : [ 8.7732e-006  ]
6162 : [ 8.38745e-006 ]
6163 : [ 8.62234e-006 ]
6164 : [ 8.44262e-006 ]
6165 : [ 8.20338e-006 ]
6166 : [ 8.28613e-006 ]
6167 : [ 8.32845e-006 ]
6168 : [ 8.42038e-006 ]
6169 : [ 8.5603e-006  ]
6170 : [ 8.49208e-006 ]
6171 : [ 8.55861e-006 ]
6172 : [ 8.35665e-006 ]
6173 : [ 8.36863e-006 ]
6174 : [ 8.56679e-006 ]
6175 : [ 8.51493e-006 ]
6176 : [ 8.59427e-006 ]
6177 : [ 8.60545e-006 ]
6178 : [ 8.70078e-006 ]
6179 : [ 8.38826e-006 ]
6180 : [ 8.38267e-006 ]
6181 : [ 8.52346e-006 ]
6182 : [ 8.44783e-006 ]
6183 : [ 8.5273e-006  ]
6184 : [ 8.47606e-006 ]
6185 : [ 8.48124e-006 ]
6186 : [ 8.41856e-006 ]
6187 : [ 8.74206e-006 ]
6188 : [ 8.34161e-006 ]
6189 : [ 8.44457e-006 ]
6190 : [ 8.61595e-006 ]
6191 : [ 8.51095e-006 ]
6192 : [ 8.34686e-006 ]
6193 : [ 8.30565e-006 ]
6194 : [ 8.59325e-006 ]
6195 : [ 8.54584e-006 ]
6196 : [ 8.5412e-006  ]
6197 : [ 8.42456e-006 ]
6198 : [ 8.45641e-006 ]
6199 : [ 8.71312e-006 ]
6200 : [ 8.46756e-006 ]
6201 : [ 8.30171e-006 ]
6202 : [ 8.69678e-006 ]
6203 : [ 8.55067e-006 ]
6204 : [ 8.55592e-006 ]
6205 : [ 8.54521e-006 ]
6206 : [ 8.52082e-006 ]
6207 : [ 8.54842e-006 ]
6208 : [ 8.54166e-006 ]
6209 : [ 8.72694e-006 ]
6210 : [ 8.6041e-006  ]
6211 : [ 8.54464e-006 ]
6212 : [ 8.3013e-006  ]
6213 : [ 8.53777e-006 ]
6214 : [ 8.13322e-006 ]
6215 : [ 8.61494e-006 ]
6216 : [ 8.419e-006   ]
6217 : [ 8.53989e-006 ]
6218 : [ 8.28051e-006 ]
6219 : [ 8.42751e-006 ]
6220 : [ 8.32847e-006 ]
6221 : [ 8.44002e-006 ]
6222 : [ 8.57808e-006 ]
6223 : [ 8.62755e-006 ]
6224 : [ 8.59384e-006 ]
6225 : [ 8.62826e-006 ]
6226 : [ 8.51211e-006 ]
6227 : [ 8.51698e-006 ]
6228 : [ 8.53927e-006 ]
6229 : [ 8.50348e-006 ]
6230 : [ 8.45177e-006 ]
6231 : [ 8.45955e-006 ]
6232 : [ 8.57707e-006 ]
6233 : [ 8.31625e-006 ]
6234 : [ 8.42523e-006 ]
6235 : [ 8.3864e-006  ]
6236 : [ 8.3616e-006  ]
6237 : [ 8.50456e-006 ]
6238 : [ 8.36778e-006 ]
6239 : [ 8.62095e-006 ]
6240 : [ 8.45433e-006 ]
6241 : [ 8.51087e-006 ]
6242 : [ 8.56253e-006 ]
6243 : [ 8.54849e-006 ]
6244 : [ 8.50702e-006 ]
6245 : [ 8.30294e-006 ]
6246 : [ 8.57109e-006 ]
6247 : [ 8.59956e-006 ]
6248 : [ 8.63018e-006 ]
6249 : [ 8.69334e-006 ]
6250 : [ 8.47923e-006 ]
6251 : [ 8.37246e-006 ]
6252 : [ 8.54767e-006 ]
6253 : [ 8.75895e-006 ]
6254 : [ 8.32631e-006 ]
6255 : [ 8.30117e-006 ]
6256 : [ 8.45715e-006 ]
6257 : [ 8.41864e-006 ]
6258 : [ 8.66315e-006 ]
6259 : [ 8.45981e-006 ]
6260 : [ 8.31289e-006 ]
6261 : [ 8.48951e-006 ]
6262 : [ 8.38059e-006 ]
6263 : [ 8.36006e-006 ]
6264 : [ 8.42375e-006 ]
6265 : [ 8.59512e-006 ]
6266 : [ 8.3652e-006  ]
6267 : [ 8.31602e-006 ]
6268 : [ 8.4315e-006  ]
6269 : [ 8.26012e-006 ]
6270 : [ 8.27709e-006 ]
6271 : [ 8.57972e-006 ]
6272 : [ 8.627e-006   ]
6273 : [ 8.66382e-006 ]
6274 : [ 8.61762e-006 ]
6275 : [ 8.44247e-006 ]
6276 : [ 8.637e-006   ]
6277 : [ 8.36377e-006 ]
6278 : [ 8.78955e-006 ]
6279 : [ 8.58669e-006 ]
6280 : [ 8.50852e-006 ]
6281 : [ 8.46201e-006 ]
6282 : [ 8.49508e-006 ]
6283 : [ 8.6774e-006  ]
6284 : [ 8.26291e-006 ]
6285 : [ 8.78375e-006 ]
6286 : [ 8.43497e-006 ]
6287 : [ 8.50529e-006 ]
6288 : [ 8.35941e-006 ]
6289 : [ 8.34589e-006 ]
6290 : [ 8.28724e-006 ]
6291 : [ 8.46723e-006 ]
6292 : [ 8.50456e-006 ]
6293 : [ 8.36742e-006 ]
6294 : [ 8.48222e-006 ]
6295 : [ 8.34528e-006 ]
6296 : [ 8.66784e-006 ]
6297 : [ 8.89615e-006 ]
6298 : [ 8.38711e-006 ]
6299 : [ 8.58455e-006 ]
6300 : [ 8.62883e-006 ]
6301 : [ 8.81643e-006 ]
6302 : [ 8.29475e-006 ]
6303 : [ 8.36315e-006 ]
6304 : [ 8.33684e-006 ]
6305 : [ 8.56397e-006 ]
6306 : [ 8.48998e-006 ]
6307 : [ 8.3972e-006  ]
6308 : [ 8.70031e-006 ]
6309 : [ 8.35438e-006 ]
6310 : [ 8.45481e-006 ]
6311 : [ 8.41213e-006 ]
6312 : [ 8.34908e-006 ]
6313 : [ 8.76467e-006 ]
6314 : [ 8.43866e-006 ]
6315 : [ 8.61162e-006 ]
6316 : [ 8.40795e-006 ]
6317 : [ 8.40766e-006 ]
6318 : [ 8.59642e-006 ]
6319 : [ 8.64123e-006 ]
6320 : [ 8.47165e-006 ]
6321 : [ 8.62321e-006 ]
6322 : [ 8.54758e-006 ]
6323 : [ 8.57443e-006 ]
6324 : [ 8.66899e-006 ]
6325 : [ 8.60561e-006 ]
6326 : [ 8.49094e-006 ]
6327 : [ 8.64332e-006 ]
6328 : [ 8.5739e-006  ]
6329 : [ 8.79649e-006 ]
6330 : [ 8.28169e-006 ]
6331 : [ 8.58641e-006 ]
6332 : [ 8.65796e-006 ]
6333 : [ 8.3728e-006  ]
6334 : [ 8.60357e-006 ]
6335 : [ 8.39886e-006 ]
6336 : [ 8.56902e-006 ]
6337 : [ 8.35201e-006 ]
6338 : [ 8.50671e-006 ]
6339 : [ 8.55444e-006 ]
6340 : [ 8.21231e-006 ]
6341 : [ 8.56263e-006 ]
6342 : [ 8.60231e-006 ]
6343 : [ 8.61003e-006 ]
6344 : [ 8.4201e-006  ]
6345 : [ 8.50708e-006 ]
6346 : [ 8.76264e-006 ]
6347 : [ 8.45501e-006 ]
6348 : [ 8.67136e-006 ]
6349 : [ 8.5277e-006  ]
6350 : [ 8.55614e-006 ]
6351 : [ 8.40804e-006 ]
6352 : [ 8.69182e-006 ]
6353 : [ 8.51255e-006 ]
6354 : [ 8.48681e-006 ]
6355 : [ 8.52139e-006 ]
6356 : [ 8.55525e-006 ]
6357 : [ 8.6765e-006  ]
6358 : [ 8.48093e-006 ]
6359 : [ 8.41578e-006 ]
6360 : [ 8.39764e-006 ]
6361 : [ 8.68412e-006 ]
6362 : [ 8.28838e-006 ]
6363 : [ 8.41531e-006 ]
6364 : [ 8.14307e-006 ]
6365 : [ 8.42319e-006 ]
6366 : [ 8.56234e-006 ]
6367 : [ 8.2585e-006  ]
6368 : [ 8.24024e-006 ]
6369 : [ 8.34452e-006 ]
6370 : [ 8.55953e-006 ]
6371 : [ 8.23436e-006 ]
6372 : [ 8.58322e-006 ]
6373 : [ 8.44101e-006 ]
6374 : [ 8.43584e-006 ]
6375 : [ 8.65631e-006 ]
6376 : [ 8.43671e-006 ]
6377 : [ 8.82656e-006 ]
6378 : [ 8.24805e-006 ]
6379 : [ 8.30447e-006 ]
6380 : [ 8.37233e-006 ]
6381 : [ 8.54084e-006 ]
6382 : [ 8.35438e-006 ]
6383 : [ 8.53158e-006 ]
6384 : [ 8.4248e-006  ]
6385 : [ 8.57588e-006 ]
6386 : [ 8.48169e-006 ]
6387 : [ 8.50538e-006 ]
6388 : [ 8.65347e-006 ]
6389 : [ 8.42928e-006 ]
6390 : [ 8.35402e-006 ]
6391 : [ 8.44504e-006 ]
6392 : [ 8.68382e-006 ]
6393 : [ 8.63356e-006 ]
6394 : [ 8.50585e-006 ]
6395 : [ 8.72589e-006 ]
6396 : [ 8.32415e-006 ]
6397 : [ 8.57776e-006 ]
6398 : [ 8.63237e-006 ]
6399 : [ 8.57271e-006 ]
6400 : [ 8.43317e-006 ]
6401 : [ 8.44907e-006 ]
6402 : [ 8.47216e-006 ]
6403 : [ 8.35007e-006 ]
6404 : [ 8.46178e-006 ]
6405 : [ 8.51088e-006 ]
6406 : [ 8.57146e-006 ]
6407 : [ 8.33604e-006 ]
6408 : [ 8.75143e-006 ]
6409 : [ 8.5694e-006  ]
6410 : [ 8.30675e-006 ]
6411 : [ 8.59448e-006 ]
6412 : [ 8.57248e-006 ]
6413 : [ 8.64579e-006 ]
6414 : [ 8.30228e-006 ]
6415 : [ 8.486e-006   ]
6416 : [ 8.64979e-006 ]
6417 : [ 8.48416e-006 ]
6418 : [ 8.3652e-006  ]
6419 : [ 8.2868e-006  ]
6420 : [ 8.50073e-006 ]
6421 : [ 8.58384e-006 ]
6422 : [ 8.81771e-006 ]
6423 : [ 8.5747e-006  ]
6424 : [ 8.55294e-006 ]
6425 : [ 8.21902e-006 ]
6426 : [ 8.72789e-006 ]
6427 : [ 8.63636e-006 ]
6428 : [ 8.48474e-006 ]
6429 : [ 8.41938e-006 ]
6430 : [ 8.56521e-006 ]
6431 : [ 8.55588e-006 ]
6432 : [ 8.4829e-006  ]
6433 : [ 8.41271e-006 ]
6434 : [ 8.44333e-006 ]
6435 : [ 8.43915e-006 ]
6436 : [ 8.36521e-006 ]
6437 : [ 8.62872e-006 ]
6438 : [ 8.57632e-006 ]
6439 : [ 8.45206e-006 ]
6440 : [ 8.44292e-006 ]
6441 : [ 8.46467e-006 ]
6442 : [ 8.27556e-006 ]
6443 : [ 8.60967e-006 ]
6444 : [ 8.55297e-006 ]
6445 : [ 8.45249e-006 ]
6446 : [ 8.56271e-006 ]
6447 : [ 8.68922e-006 ]
6448 : [ 8.43421e-006 ]
6449 : [ 8.62817e-006 ]
6450 : [ 8.53186e-006 ]
6451 : [ 8.49161e-006 ]
6452 : [ 8.41009e-006 ]
6453 : [ 8.30535e-006 ]
6454 : [ 8.676e-006   ]
6455 : [ 8.45164e-006 ]
6456 : [ 8.33249e-006 ]
6457 : [ 8.60828e-006 ]
6458 : [ 8.4696e-006  ]
6459 : [ 8.4019e-006  ]
6460 : [ 8.26066e-006 ]
6461 : [ 8.55276e-006 ]
6462 : [ 8.66775e-006 ]
6463 : [ 8.5115e-006  ]
6464 : [ 8.46727e-006 ]
6465 : [ 8.24752e-006 ]
6466 : [ 8.66499e-006 ]
6467 : [ 8.46142e-006 ]
6468 : [ 8.27228e-006 ]
6469 : [ 8.66235e-006 ]
6470 : [ 8.31086e-006 ]
6471 : [ 8.35116e-006 ]
6472 : [ 8.62512e-006 ]
6473 : [ 8.32938e-006 ]
6474 : [ 8.39713e-006 ]
6475 : [ 8.59975e-006 ]
6476 : [ 8.50454e-006 ]
6477 : [ 8.47952e-006 ]
6478 : [ 8.47621e-006 ]
6479 : [ 8.64968e-006 ]
6480 : [ 8.37004e-006 ]
6481 : [ 8.49265e-006 ]
6482 : [ 8.6002e-006  ]
6483 : [ 8.56299e-006 ]
6484 : [ 8.41591e-006 ]
6485 : [ 8.40188e-006 ]
6486 : [ 8.32394e-006 ]
6487 : [ 8.5053e-006  ]
6488 : [ 8.43427e-006 ]
6489 : [ 8.76281e-006 ]
6490 : [ 8.65832e-006 ]
6491 : [ 8.10053e-006 ]
6492 : [ 8.29086e-006 ]
6493 : [ 8.67792e-006 ]
6494 : [ 8.62933e-006 ]
6495 : [ 8.44562e-006 ]
6496 : [ 8.50856e-006 ]
6497 : [ 8.31106e-006 ]
6498 : [ 8.53029e-006 ]
6499 : [ 8.60838e-006 ]
6500 : [ 8.53133e-006 ]
6501 : [ 8.77712e-006 ]
6502 : [ 8.56201e-006 ]
6503 : [ 8.5384e-006  ]
6504 : [ 8.53399e-006 ]
6505 : [ 8.74987e-006 ]
6506 : [ 8.38316e-006 ]
6507 : [ 8.62932e-006 ]
6508 : [ 8.48474e-006 ]
6509 : [ 8.26667e-006 ]
6510 : [ 8.51699e-006 ]
6511 : [ 8.57272e-006 ]
6512 : [ 8.38858e-006 ]
6513 : [ 8.48532e-006 ]
6514 : [ 8.81227e-006 ]
6515 : [ 8.20618e-006 ]
6516 : [ 8.51082e-006 ]
6517 : [ 8.41136e-006 ]
6518 : [ 8.83353e-006 ]
6519 : [ 8.54036e-006 ]
6520 : [ 8.4738e-006  ]
6521 : [ 8.37611e-006 ]
6522 : [ 8.49928e-006 ]
6523 : [ 8.58356e-006 ]
6524 : [ 8.63752e-006 ]
6525 : [ 8.70957e-006 ]
6526 : [ 8.3916e-006  ]
6527 : [ 8.2731e-006  ]
6528 : [ 8.48877e-006 ]
6529 : [ 8.59167e-006 ]
6530 : [ 8.42866e-006 ]
6531 : [ 8.35718e-006 ]
6532 : [ 8.54788e-006 ]
6533 : [ 8.47723e-006 ]
6534 : [ 8.2968e-006  ]
6535 : [ 8.21262e-006 ]
6536 : [ 8.27595e-006 ]
6537 : [ 8.32062e-006 ]
6538 : [ 8.49681e-006 ]
6539 : [ 8.65513e-006 ]
6540 : [ 8.65702e-006 ]
6541 : [ 8.18877e-006 ]
6542 : [ 8.44404e-006 ]
6543 : [ 8.57228e-006 ]
6544 : [ 8.35921e-006 ]
6545 : [ 8.49725e-006 ]
6546 : [ 8.53154e-006 ]
6547 : [ 8.57387e-006 ]
6548 : [ 8.76154e-006 ]
6549 : [ 8.28935e-006 ]
6550 : [ 8.36331e-006 ]
6551 : [ 8.68402e-006 ]
6552 : [ 8.70771e-006 ]
6553 : [ 8.30314e-006 ]
6554 : [ 8.56729e-006 ]
6555 : [ 8.61456e-006 ]
6556 : [ 8.47134e-006 ]
6557 : [ 8.3783e-006  ]
6558 : [ 8.5766e-006  ]
6559 : [ 8.32456e-006 ]
6560 : [ 8.31054e-006 ]
6561 : [ 8.48949e-006 ]
6562 : [ 8.23305e-006 ]
6563 : [ 8.3043e-006  ]
6564 : [ 8.47251e-006 ]
6565 : [ 8.35741e-006 ]
6566 : [ 8.72009e-006 ]
6567 : [ 8.58455e-006 ]
6568 : [ 8.5915e-006  ]
6569 : [ 8.42125e-006 ]
6570 : [ 8.50897e-006 ]
6571 : [ 8.36416e-006 ]
6572 : [ 8.58539e-006 ]
6573 : [ 8.63571e-006 ]
6574 : [ 8.4484e-006  ]
6575 : [ 8.64611e-006 ]
6576 : [ 8.56653e-006 ]
6577 : [ 8.73471e-006 ]
6578 : [ 8.56109e-006 ]
6579 : [ 8.41561e-006 ]
6580 : [ 8.48113e-006 ]
6581 : [ 8.42092e-006 ]
6582 : [ 8.48274e-006 ]
6583 : [ 8.58797e-006 ]
6584 : [ 8.43707e-006 ]
6585 : [ 8.58252e-006 ]
6586 : [ 8.4776e-006  ]
6587 : [ 8.50593e-006 ]
6588 : [ 8.46276e-006 ]
6589 : [ 8.5611e-006  ]
6590 : [ 8.28083e-006 ]
6591 : [ 8.48391e-006 ]
6592 : [ 8.7379e-006  ]
6593 : [ 8.47766e-006 ]
6594 : [ 8.31171e-006 ]
6595 : [ 8.4063e-006  ]
6596 : [ 8.62963e-006 ]
6597 : [ 8.52225e-006 ]
6598 : [ 8.61297e-006 ]
6599 : [ 8.62708e-006 ]
6600 : [ 8.52082e-006 ]
6601 : [ 8.45868e-006 ]
6602 : [ 8.57971e-006 ]
6603 : [ 8.55422e-006 ]
6604 : [ 8.73714e-006 ]
6605 : [ 8.44201e-006 ]
6606 : [ 8.40417e-006 ]
6607 : [ 8.48728e-006 ]
6608 : [ 8.83833e-006 ]
6609 : [ 8.64456e-006 ]
6610 : [ 8.47075e-006 ]
6611 : [ 8.32409e-006 ]
6612 : [ 8.31826e-006 ]
6613 : [ 8.64611e-006 ]
6614 : [ 8.37528e-006 ]
6615 : [ 8.54648e-006 ]
6616 : [ 8.54393e-006 ]
6617 : [ 8.25625e-006 ]
6618 : [ 8.60482e-006 ]
6619 : [ 8.24464e-006 ]
6620 : [ 8.50032e-006 ]
6621 : [ 8.41227e-006 ]
6622 : [ 8.26696e-006 ]
6623 : [ 8.58661e-006 ]
6624 : [ 8.3604e-006  ]
6625 : [ 8.83843e-006 ]
6626 : [ 8.51668e-006 ]
6627 : [ 8.71277e-006 ]
6628 : [ 8.30052e-006 ]
6629 : [ 8.472e-006   ]
6630 : [ 8.564e-006   ]
6631 : [ 8.34574e-006 ]
6632 : [ 8.57639e-006 ]
6633 : [ 8.25294e-006 ]
6634 : [ 8.51526e-006 ]
6635 : [ 8.74627e-006 ]
6636 : [ 8.66005e-006 ]
6637 : [ 8.25118e-006 ]
6638 : [ 8.14641e-006 ]
6639 : [ 8.6409e-006  ]
6640 : [ 8.56215e-006 ]
6641 : [ 8.53396e-006 ]
6642 : [ 8.57697e-006 ]
6643 : [ 8.3429e-006  ]
6644 : [ 8.25985e-006 ]
6645 : [ 8.44242e-006 ]
6646 : [ 8.6061e-006  ]
6647 : [ 8.10082e-006 ]
6648 : [ 8.33275e-006 ]
6649 : [ 8.55467e-006 ]
6650 : [ 8.52887e-006 ]
6651 : [ 8.59371e-006 ]
6652 : [ 8.69362e-006 ]
6653 : [ 8.60651e-006 ]
6654 : [ 8.33495e-006 ]
6655 : [ 8.56106e-006 ]
6656 : [ 8.76672e-006 ]
6657 : [ 8.30168e-006 ]
6658 : [ 8.82673e-006 ]
6659 : [ 8.71491e-006 ]
6660 : [ 8.20287e-006 ]
6661 : [ 8.57268e-006 ]
6662 : [ 8.50483e-006 ]
6663 : [ 8.56336e-006 ]
6664 : [ 8.66328e-006 ]
6665 : [ 8.5226e-006  ]
6666 : [ 8.44196e-006 ]
6667 : [ 8.53153e-006 ]
6668 : [ 8.637e-006   ]
6669 : [ 8.47643e-006 ]
6670 : [ 8.33863e-006 ]
6671 : [ 8.55533e-006 ]
6672 : [ 8.42053e-006 ]
6673 : [ 8.38155e-006 ]
6674 : [ 8.66801e-006 ]
6675 : [ 8.37136e-006 ]
6676 : [ 8.53037e-006 ]
6677 : [ 8.4202e-006  ]
6678 : [ 8.60699e-006 ]
6679 : [ 8.64451e-006 ]
6680 : [ 8.57721e-006 ]
6681 : [ 8.60787e-006 ]
6682 : [ 8.38339e-006 ]
6683 : [ 8.45154e-006 ]
6684 : [ 8.55612e-006 ]
6685 : [ 8.45212e-006 ]
6686 : [ 8.53322e-006 ]
6687 : [ 8.39612e-006 ]
6688 : [ 8.6312e-006  ]
6689 : [ 8.20979e-006 ]
6690 : [ 8.29528e-006 ]
6691 : [ 8.52014e-006 ]
6692 : [ 8.57121e-006 ]
6693 : [ 8.36553e-006 ]
6694 : [ 8.582e-006   ]
6695 : [ 8.44125e-006 ]
6696 : [ 8.34435e-006 ]
6697 : [ 8.65e-006    ]
6698 : [ 8.73226e-006 ]
6699 : [ 8.55372e-006 ]
6700 : [ 8.34718e-006 ]
6701 : [ 8.4893e-006  ]
6702 : [ 8.61647e-006 ]
6703 : [ 8.62054e-006 ]
6704 : [ 8.66292e-006 ]
6705 : [ 8.57536e-006 ]
6706 : [ 8.52151e-006 ]
6707 : [ 8.55337e-006 ]
6708 : [ 8.53943e-006 ]
6709 : [ 8.72338e-006 ]
6710 : [ 8.47951e-006 ]
6711 : [ 8.38529e-006 ]
6712 : [ 8.39857e-006 ]
6713 : [ 8.45237e-006 ]
6714 : [ 8.64038e-006 ]
6715 : [ 8.69263e-006 ]
6716 : [ 8.37826e-006 ]
6717 : [ 8.62049e-006 ]
6718 : [ 8.84536e-006 ]
6719 : [ 8.53038e-006 ]
6720 : [ 8.59464e-006 ]
6721 : [ 8.29498e-006 ]
6722 : [ 8.45221e-006 ]
6723 : [ 8.64722e-006 ]
6724 : [ 8.64034e-006 ]
6725 : [ 8.57417e-006 ]
6726 : [ 8.34109e-006 ]
6727 : [ 8.64121e-006 ]
6728 : [ 8.63657e-006 ]
6729 : [ 8.54514e-006 ]
6730 : [ 8.45408e-006 ]
6731 : [ 8.41071e-006 ]
6732 : [ 8.66748e-006 ]
6733 : [ 8.26255e-006 ]
6734 : [ 8.56939e-006 ]
6735 : [ 8.69811e-006 ]
6736 : [ 8.4502e-006  ]
6737 : [ 8.48937e-006 ]
6738 : [ 8.58563e-006 ]
6739 : [ 8.37363e-006 ]
6740 : [ 8.66968e-006 ]
6741 : [ 8.14802e-006 ]
6742 : [ 8.25902e-006 ]
6743 : [ 8.5e-006     ]
6744 : [ 8.48736e-006 ]
6745 : [ 8.32975e-006 ]
6746 : [ 8.26085e-006 ]
6747 : [ 8.26259e-006 ]
6748 : [ 8.38653e-006 ]
6749 : [ 8.63993e-006 ]
6750 : [ 8.56535e-006 ]
6751 : [ 8.45017e-006 ]
6752 : [ 8.45458e-006 ]
6753 : [ 8.57394e-006 ]
6754 : [ 8.39591e-006 ]
6755 : [ 8.42775e-006 ]
6756 : [ 8.60865e-006 ]
6757 : [ 8.47611e-006 ]
6758 : [ 8.40337e-006 ]
6759 : [ 8.52725e-006 ]
6760 : [ 8.60866e-006 ]
6761 : [ 8.53186e-006 ]
6762 : [ 8.64945e-006 ]
6763 : [ 8.6258e-006  ]
6764 : [ 8.53213e-006 ]
6765 : [ 8.66403e-006 ]
6766 : [ 8.51803e-006 ]
6767 : [ 8.73977e-006 ]
6768 : [ 8.42952e-006 ]
6769 : [ 8.71829e-006 ]
6770 : [ 8.46242e-006 ]
6771 : [ 8.32519e-006 ]
6772 : [ 8.37764e-006 ]
6773 : [ 8.23976e-006 ]
6774 : [ 8.59488e-006 ]
6775 : [ 8.61435e-006 ]
6776 : [ 8.41281e-006 ]
6777 : [ 8.58203e-006 ]
6778 : [ 8.7958e-006  ]
6779 : [ 8.51796e-006 ]
6780 : [ 8.62529e-006 ]
6781 : [ 8.31898e-006 ]
6782 : [ 8.38731e-006 ]
6783 : [ 8.60854e-006 ]
6784 : [ 8.36468e-006 ]
6785 : [ 8.54544e-006 ]
6786 : [ 8.58072e-006 ]
6787 : [ 8.66324e-006 ]
6788 : [ 8.39249e-006 ]
6789 : [ 8.62633e-006 ]
6790 : [ 8.46102e-006 ]
6791 : [ 8.56897e-006 ]
6792 : [ 8.92267e-006 ]
6793 : [ 8.29865e-006 ]
6794 : [ 8.79562e-006 ]
6795 : [ 8.43579e-006 ]
6796 : [ 8.35678e-006 ]
6797 : [ 8.74865e-006 ]
6798 : [ 8.59892e-006 ]
6799 : [ 8.63079e-006 ]
6800 : [ 8.32257e-006 ]
6801 : [ 8.36447e-006 ]
6802 : [ 8.65557e-006 ]
6803 : [ 8.30815e-006 ]
6804 : [ 8.3058e-006  ]
6805 : [ 8.46474e-006 ]
6806 : [ 8.39142e-006 ]
6807 : [ 8.21468e-006 ]
6808 : [ 8.48606e-006 ]
6809 : [ 8.32601e-006 ]
6810 : [ 8.52417e-006 ]
6811 : [ 8.49316e-006 ]
6812 : [ 8.29887e-006 ]
6813 : [ 8.29439e-006 ]
6814 : [ 8.37477e-006 ]
6815 : [ 8.59109e-006 ]
6816 : [ 8.41426e-006 ]
6817 : [ 8.50439e-006 ]
6818 : [ 8.31247e-006 ]
6819 : [ 8.60121e-006 ]
6820 : [ 8.213e-006   ]
6821 : [ 8.64366e-006 ]
6822 : [ 8.35813e-006 ]
6823 : [ 8.49256e-006 ]
6824 : [ 8.29171e-006 ]
6825 : [ 8.6505e-006  ]
6826 : [ 8.54911e-006 ]
6827 : [ 8.52719e-006 ]
6828 : [ 8.68199e-006 ]
6829 : [ 8.55653e-006 ]
6830 : [ 8.23051e-006 ]
6831 : [ 8.44905e-006 ]
6832 : [ 8.17922e-006 ]
6833 : [ 8.48645e-006 ]
6834 : [ 8.56703e-006 ]
6835 : [ 8.61049e-006 ]
6836 : [ 8.44209e-006 ]
6837 : [ 8.58959e-006 ]
6838 : [ 8.31208e-006 ]
6839 : [ 8.6638e-006  ]
6840 : [ 8.23607e-006 ]
6841 : [ 8.61697e-006 ]
6842 : [ 8.60319e-006 ]
6843 : [ 8.62039e-006 ]
6844 : [ 8.63731e-006 ]
6845 : [ 8.28378e-006 ]
6846 : [ 8.38925e-006 ]
6847 : [ 8.57516e-006 ]
6848 : [ 8.53747e-006 ]
6849 : [ 8.75682e-006 ]
6850 : [ 8.13905e-006 ]
6851 : [ 8.57187e-006 ]
6852 : [ 8.72273e-006 ]
6853 : [ 8.62646e-006 ]
6854 : [ 8.27197e-006 ]
6855 : [ 8.46288e-006 ]
6856 : [ 8.54631e-006 ]
6857 : [ 8.51805e-006 ]
6858 : [ 8.47164e-006 ]
6859 : [ 8.4314e-006  ]
6860 : [ 8.18505e-006 ]
6861 : [ 8.34604e-006 ]
6862 : [ 8.55932e-006 ]
6863 : [ 8.67605e-006 ]
6864 : [ 8.40754e-006 ]
6865 : [ 8.41916e-006 ]
6866 : [ 8.54894e-006 ]
6867 : [ 8.55261e-006 ]
6868 : [ 8.60206e-006 ]
6869 : [ 8.24555e-006 ]
6870 : [ 8.59717e-006 ]
6871 : [ 8.37672e-006 ]
6872 : [ 8.50687e-006 ]
6873 : [ 8.50511e-006 ]
6874 : [ 8.23368e-006 ]
6875 : [ 8.45098e-006 ]
6876 : [ 8.52344e-006 ]
6877 : [ 8.29647e-006 ]
6878 : [ 8.73796e-006 ]
6879 : [ 8.41826e-006 ]
6880 : [ 8.59723e-006 ]
6881 : [ 8.44366e-006 ]
6882 : [ 8.31212e-006 ]
6883 : [ 8.49673e-006 ]
6884 : [ 8.56347e-006 ]
6885 : [ 8.30281e-006 ]
6886 : [ 8.52605e-006 ]
6887 : [ 8.27726e-006 ]
6888 : [ 8.55408e-006 ]
6889 : [ 8.29373e-006 ]
6890 : [ 8.3247e-006  ]
6891 : [ 8.38571e-006 ]
6892 : [ 8.59959e-006 ]
6893 : [ 8.41675e-006 ]
6894 : [ 8.62414e-006 ]
6895 : [ 8.51397e-006 ]
6896 : [ 8.62162e-006 ]
6897 : [ 8.42367e-006 ]
6898 : [ 8.53214e-006 ]
6899 : [ 8.5435e-006  ]
6900 : [ 8.5315e-006  ]
6901 : [ 8.64338e-006 ]
6902 : [ 8.40822e-006 ]
6903 : [ 8.6597e-006  ]
6904 : [ 8.34879e-006 ]
6905 : [ 8.51022e-006 ]
6906 : [ 8.50918e-006 ]
6907 : [ 8.54175e-006 ]
6908 : [ 8.58354e-006 ]
6909 : [ 8.3449e-006  ]
6910 : [ 8.5141e-006  ]
6911 : [ 8.51114e-006 ]
6912 : [ 8.51556e-006 ]
6913 : [ 8.63225e-006 ]
6914 : [ 8.37936e-006 ]
6915 : [ 8.46142e-006 ]
6916 : [ 8.63893e-006 ]
6917 : [ 8.52948e-006 ]
6918 : [ 8.58522e-006 ]
6919 : [ 8.35303e-006 ]
6920 : [ 8.51049e-006 ]
6921 : [ 8.30861e-006 ]
6922 : [ 8.47132e-006 ]
6923 : [ 8.27385e-006 ]
6924 : [ 8.23397e-006 ]
6925 : [ 8.46839e-006 ]
6926 : [ 8.38932e-006 ]
6927 : [ 8.52212e-006 ]
6928 : [ 8.51867e-006 ]
6929 : [ 8.36308e-006 ]
6930 : [ 8.42948e-006 ]
6931 : [ 8.56285e-006 ]
6932 : [ 8.59695e-006 ]
6933 : [ 8.56656e-006 ]
6934 : [ 8.4887e-006  ]
6935 : [ 8.50261e-006 ]
6936 : [ 8.6283e-006  ]
6937 : [ 8.48133e-006 ]
6938 : [ 8.66334e-006 ]
6939 : [ 8.63654e-006 ]
6940 : [ 8.5206e-006  ]
6941 : [ 8.4917e-006  ]
6942 : [ 8.76702e-006 ]
6943 : [ 8.56064e-006 ]
6944 : [ 8.09457e-006 ]
6945 : [ 8.51294e-006 ]
6946 : [ 8.58694e-006 ]
6947 : [ 8.33251e-006 ]
6948 : [ 8.36146e-006 ]
6949 : [ 8.36903e-006 ]
6950 : [ 8.52483e-006 ]
6951 : [ 8.29156e-006 ]
6952 : [ 8.47628e-006 ]
6953 : [ 8.58619e-006 ]
6954 : [ 8.54063e-006 ]
6955 : [ 8.66023e-006 ]
6956 : [ 8.36296e-006 ]
6957 : [ 8.62659e-006 ]
6958 : [ 8.37946e-006 ]
6959 : [ 8.57258e-006 ]
6960 : [ 8.40033e-006 ]
6961 : [ 8.39006e-006 ]
6962 : [ 8.50183e-006 ]
6963 : [ 8.67867e-006 ]
6964 : [ 8.62633e-006 ]
6965 : [ 8.55678e-006 ]
6966 : [ 8.7084e-006  ]
6967 : [ 8.61364e-006 ]
6968 : [ 8.53246e-006 ]
6969 : [ 8.58454e-006 ]
6970 : [ 8.56693e-006 ]
6971 : [ 8.49115e-006 ]
6972 : [ 8.40613e-006 ]
6973 : [ 8.49739e-006 ]
6974 : [ 8.36906e-006 ]
6975 : [ 8.3958e-006  ]
6976 : [ 8.40503e-006 ]
6977 : [ 8.34807e-006 ]
6978 : [ 8.70267e-006 ]
6979 : [ 8.34215e-006 ]
6980 : [ 8.38938e-006 ]
6981 : [ 8.41887e-006 ]
6982 : [ 8.57104e-006 ]
6983 : [ 8.44821e-006 ]
6984 : [ 8.70322e-006 ]
6985 : [ 8.65701e-006 ]
6986 : [ 8.30077e-006 ]
6987 : [ 8.30206e-006 ]
6988 : [ 8.49477e-006 ]
6989 : [ 8.55276e-006 ]
6990 : [ 8.58809e-006 ]
6991 : [ 8.68439e-006 ]
6992 : [ 8.62282e-006 ]
6993 : [ 8.46936e-006 ]
6994 : [ 8.39491e-006 ]
6995 : [ 8.21952e-006 ]
6996 : [ 8.49122e-006 ]
6997 : [ 8.37428e-006 ]
6998 : [ 8.74497e-006 ]
6999 : [ 8.36289e-006 ]
7000 : [ 8.35744e-006 ]
7001 : [ 8.36412e-006 ]
7002 : [ 8.54119e-006 ]
7003 : [ 8.07237e-006 ]
7004 : [ 8.54337e-006 ]
7005 : [ 8.49681e-006 ]
7006 : [ 8.53416e-006 ]
7007 : [ 8.26238e-006 ]
7008 : [ 8.66131e-006 ]
7009 : [ 8.43777e-006 ]
7010 : [ 8.63262e-006 ]
7011 : [ 8.40576e-006 ]
7012 : [ 8.40868e-006 ]
7013 : [ 8.50165e-006 ]
7014 : [ 8.52501e-006 ]
7015 : [ 8.57543e-006 ]
7016 : [ 8.38e-006    ]
7017 : [ 8.32167e-006 ]
7018 : [ 8.38411e-006 ]
7019 : [ 8.41455e-006 ]
7020 : [ 8.57442e-006 ]
7021 : [ 8.38115e-006 ]
7022 : [ 8.43437e-006 ]
7023 : [ 8.28748e-006 ]
7024 : [ 8.63689e-006 ]
7025 : [ 8.42534e-006 ]
7026 : [ 8.83079e-006 ]
7027 : [ 8.41072e-006 ]
7028 : [ 8.42268e-006 ]
7029 : [ 8.73432e-006 ]
7030 : [ 8.53818e-006 ]
7031 : [ 8.60612e-006 ]
7032 : [ 8.73171e-006 ]
7033 : [ 8.40803e-006 ]
7034 : [ 8.5317e-006  ]
7035 : [ 8.50051e-006 ]
7036 : [ 8.43408e-006 ]
7037 : [ 8.55332e-006 ]
7038 : [ 8.31291e-006 ]
7039 : [ 8.42887e-006 ]
7040 : [ 8.13077e-006 ]
7041 : [ 8.38153e-006 ]
7042 : [ 8.47811e-006 ]
7043 : [ 8.2554e-006  ]
7044 : [ 8.37654e-006 ]
7045 : [ 8.45697e-006 ]
7046 : [ 8.48729e-006 ]
7047 : [ 8.58258e-006 ]
7048 : [ 8.26171e-006 ]
7049 : [ 8.41025e-006 ]
7050 : [ 8.31609e-006 ]
7051 : [ 8.4205e-006  ]
7052 : [ 8.68835e-006 ]
7053 : [ 8.46875e-006 ]
7054 : [ 8.48839e-006 ]
7055 : [ 8.57225e-006 ]
7056 : [ 8.59019e-006 ]
7057 : [ 8.37684e-006 ]
7058 : [ 8.41934e-006 ]
7059 : [ 8.45812e-006 ]
7060 : [ 8.55078e-006 ]
7061 : [ 8.52817e-006 ]
7062 : [ 8.4834e-006  ]
7063 : [ 8.31295e-006 ]
7064 : [ 8.55606e-006 ]
7065 : [ 8.30998e-006 ]
7066 : [ 8.56213e-006 ]
7067 : [ 8.52569e-006 ]
7068 : [ 8.51169e-006 ]
7069 : [ 8.59198e-006 ]
7070 : [ 8.23978e-006 ]
7071 : [ 8.32847e-006 ]
7072 : [ 8.42459e-006 ]
7073 : [ 8.40556e-006 ]
7074 : [ 8.6935e-006  ]
7075 : [ 8.24342e-006 ]
7076 : [ 8.79715e-006 ]
7077 : [ 8.49256e-006 ]
7078 : [ 8.48213e-006 ]
7079 : [ 8.41938e-006 ]
7080 : [ 8.34401e-006 ]
7081 : [ 8.47381e-006 ]
7082 : [ 8.29228e-006 ]
7083 : [ 8.39243e-006 ]
7084 : [ 8.58635e-006 ]
7085 : [ 8.52182e-006 ]
7086 : [ 8.57676e-006 ]
7087 : [ 8.41123e-006 ]
7088 : [ 8.46069e-006 ]
7089 : [ 8.49623e-006 ]
7090 : [ 8.25185e-006 ]
7091 : [ 8.4104e-006  ]
7092 : [ 8.53159e-006 ]
7093 : [ 8.48408e-006 ]
7094 : [ 8.68312e-006 ]
7095 : [ 8.42469e-006 ]
7096 : [ 8.62113e-006 ]
7097 : [ 8.42399e-006 ]
7098 : [ 8.70977e-006 ]
7099 : [ 8.59707e-006 ]
7100 : [ 8.61608e-006 ]
7101 : [ 8.2295e-006  ]
7102 : [ 8.54713e-006 ]
7103 : [ 8.66233e-006 ]
7104 : [ 8.43665e-006 ]
7105 : [ 8.42241e-006 ]
7106 : [ 8.62739e-006 ]
7107 : [ 8.54336e-006 ]
7108 : [ 8.47111e-006 ]
7109 : [ 8.57914e-006 ]
7110 : [ 8.62689e-006 ]
7111 : [ 8.58364e-006 ]
7112 : [ 8.6148e-006  ]
7113 : [ 8.28003e-006 ]
7114 : [ 8.45372e-006 ]
7115 : [ 8.64181e-006 ]
7116 : [ 8.5725e-006  ]
7117 : [ 8.77586e-006 ]
7118 : [ 8.32886e-006 ]
7119 : [ 8.35727e-006 ]
7120 : [ 8.51329e-006 ]
7121 : [ 8.69481e-006 ]
7122 : [ 8.43587e-006 ]
7123 : [ 8.46881e-006 ]
7124 : [ 8.30329e-006 ]
7125 : [ 8.53515e-006 ]
7126 : [ 8.2894e-006  ]
7127 : [ 8.33747e-006 ]
7128 : [ 8.39609e-006 ]
7129 : [ 8.24186e-006 ]
7130 : [ 8.56863e-006 ]
7131 : [ 8.54877e-006 ]
7132 : [ 8.38949e-006 ]
7133 : [ 8.72039e-006 ]
7134 : [ 8.45758e-006 ]
7135 : [ 8.53434e-006 ]
7136 : [ 8.45511e-006 ]
7137 : [ 8.67916e-006 ]
7138 : [ 8.46977e-006 ]
7139 : [ 8.40542e-006 ]
7140 : [ 8.7163e-006  ]
7141 : [ 8.74874e-006 ]
7142 : [ 8.79314e-006 ]
7143 : [ 8.69042e-006 ]
7144 : [ 8.46464e-006 ]
7145 : [ 8.42805e-006 ]
7146 : [ 8.27665e-006 ]
7147 : [ 8.4744e-006  ]
7148 : [ 8.47005e-006 ]
7149 : [ 8.49222e-006 ]
7150 : [ 8.29831e-006 ]
7151 : [ 8.67851e-006 ]
7152 : [ 8.41076e-006 ]
7153 : [ 8.55648e-006 ]
7154 : [ 8.39104e-006 ]
7155 : [ 8.67913e-006 ]
7156 : [ 8.46548e-006 ]
7157 : [ 8.441e-006   ]
7158 : [ 8.61936e-006 ]
7159 : [ 8.64015e-006 ]
7160 : [ 8.46045e-006 ]
7161 : [ 8.2887e-006  ]
7162 : [ 8.32454e-006 ]
7163 : [ 8.3644e-006  ]
7164 : [ 8.34736e-006 ]
7165 : [ 8.51652e-006 ]
7166 : [ 8.58969e-006 ]
7167 : [ 8.52998e-006 ]
7168 : [ 8.32625e-006 ]
7169 : [ 8.31333e-006 ]
7170 : [ 8.2242e-006  ]
7171 : [ 8.56692e-006 ]
7172 : [ 8.37017e-006 ]
7173 : [ 8.39963e-006 ]
7174 : [ 8.4697e-006  ]
7175 : [ 8.4137e-006  ]
7176 : [ 8.78007e-006 ]
7177 : [ 8.36235e-006 ]
7178 : [ 8.39015e-006 ]
7179 : [ 8.50099e-006 ]
7180 : [ 8.51791e-006 ]
7181 : [ 8.59218e-006 ]
7182 : [ 8.61484e-006 ]
7183 : [ 8.45488e-006 ]
7184 : [ 8.21084e-006 ]
7185 : [ 8.55018e-006 ]
7186 : [ 8.52454e-006 ]
7187 : [ 8.56067e-006 ]
7188 : [ 8.77073e-006 ]
7189 : [ 8.44716e-006 ]
7190 : [ 8.39286e-006 ]
7191 : [ 8.25522e-006 ]
7192 : [ 8.63423e-006 ]
7193 : [ 8.60067e-006 ]
7194 : [ 8.58481e-006 ]
7195 : [ 8.50599e-006 ]
7196 : [ 8.58315e-006 ]
7197 : [ 8.59143e-006 ]
7198 : [ 8.50167e-006 ]
7199 : [ 8.5827e-006  ]
7200 : [ 8.56123e-006 ]
7201 : [ 8.50716e-006 ]
7202 : [ 8.68307e-006 ]
7203 : [ 8.53698e-006 ]
7204 : [ 8.38996e-006 ]
7205 : [ 8.53232e-006 ]
7206 : [ 8.514e-006   ]
7207 : [ 8.85887e-006 ]
7208 : [ 8.50887e-006 ]
7209 : [ 8.75426e-006 ]
7210 : [ 8.54121e-006 ]
7211 : [ 8.56573e-006 ]
7212 : [ 8.48756e-006 ]
7213 : [ 8.3889e-006  ]
7214 : [ 8.64739e-006 ]
7215 : [ 8.81903e-006 ]
7216 : [ 8.3703e-006  ]
7217 : [ 8.28585e-006 ]
7218 : [ 8.73867e-006 ]
7219 : [ 8.69459e-006 ]
7220 : [ 8.31579e-006 ]
7221 : [ 8.3865e-006  ]
7222 : [ 8.4858e-006  ]
7223 : [ 8.36294e-006 ]
7224 : [ 8.25463e-006 ]
7225 : [ 8.41255e-006 ]
7226 : [ 8.38388e-006 ]
7227 : [ 8.51238e-006 ]
7228 : [ 8.40744e-006 ]
7229 : [ 8.69016e-006 ]
7230 : [ 8.28828e-006 ]
7231 : [ 8.45448e-006 ]
7232 : [ 8.38698e-006 ]
7233 : [ 8.28854e-006 ]
7234 : [ 8.19045e-006 ]
7235 : [ 8.49173e-006 ]
7236 : [ 8.52686e-006 ]
7237 : [ 8.43114e-006 ]
7238 : [ 8.41272e-006 ]
7239 : [ 8.65132e-006 ]
7240 : [ 8.35856e-006 ]
7241 : [ 8.49689e-006 ]
7242 : [ 8.58356e-006 ]
7243 : [ 8.53094e-006 ]
7244 : [ 8.39555e-006 ]
7245 : [ 8.6767e-006  ]
7246 : [ 8.50344e-006 ]
7247 : [ 8.44107e-006 ]
7248 : [ 8.4613e-006  ]
7249 : [ 8.29001e-006 ]
7250 : [ 8.56885e-006 ]
7251 : [ 8.59071e-006 ]
7252 : [ 8.49652e-006 ]
7253 : [ 8.57293e-006 ]
7254 : [ 8.44818e-006 ]
7255 : [ 8.45633e-006 ]
7256 : [ 8.64744e-006 ]
7257 : [ 8.58485e-006 ]
7258 : [ 8.61553e-006 ]
7259 : [ 8.60542e-006 ]
7260 : [ 8.77084e-006 ]
7261 : [ 8.6156e-006  ]
7262 : [ 8.34693e-006 ]
7263 : [ 8.26892e-006 ]
7264 : [ 8.58362e-006 ]
7265 : [ 8.29828e-006 ]
7266 : [ 8.53811e-006 ]
7267 : [ 8.45505e-006 ]
7268 : [ 8.53736e-006 ]
7269 : [ 8.35549e-006 ]
7270 : [ 8.59919e-006 ]
7271 : [ 8.70524e-006 ]
7272 : [ 8.3514e-006  ]
7273 : [ 8.32555e-006 ]
7274 : [ 8.67783e-006 ]
7275 : [ 8.44818e-006 ]
7276 : [ 8.53324e-006 ]
7277 : [ 8.37675e-006 ]
7278 : [ 8.5795e-006  ]
7279 : [ 8.50925e-006 ]
7280 : [ 8.61217e-006 ]
7281 : [ 8.67543e-006 ]
7282 : [ 8.63599e-006 ]
7283 : [ 8.63126e-006 ]
7284 : [ 8.59314e-006 ]
7285 : [ 8.50915e-006 ]
7286 : [ 8.31941e-006 ]
7287 : [ 8.5954e-006  ]
7288 : [ 8.39068e-006 ]
7289 : [ 8.52935e-006 ]
7290 : [ 8.45765e-006 ]
7291 : [ 8.43063e-006 ]
7292 : [ 8.54748e-006 ]
7293 : [ 8.43595e-006 ]
7294 : [ 8.54194e-006 ]
7295 : [ 8.45265e-006 ]
7296 : [ 8.57751e-006 ]
7297 : [ 8.46218e-006 ]
7298 : [ 8.50583e-006 ]
7299 : [ 8.81402e-006 ]
7300 : [ 8.36829e-006 ]
7301 : [ 8.20344e-006 ]
7302 : [ 8.55199e-006 ]
7303 : [ 8.1483e-006  ]
7304 : [ 8.38033e-006 ]
7305 : [ 8.50612e-006 ]
7306 : [ 8.66393e-006 ]
7307 : [ 8.36041e-006 ]
7308 : [ 8.37326e-006 ]
7309 : [ 8.39064e-006 ]
7310 : [ 8.58729e-006 ]
7311 : [ 8.51142e-006 ]
7312 : [ 8.36648e-006 ]
7313 : [ 8.22049e-006 ]
7314 : [ 8.28331e-006 ]
7315 : [ 8.62198e-006 ]
7316 : [ 8.632e-006   ]
7317 : [ 8.56677e-006 ]
7318 : [ 8.43932e-006 ]
7319 : [ 8.4472e-006  ]
7320 : [ 8.5315e-006  ]
7321 : [ 8.42103e-006 ]
7322 : [ 8.41579e-006 ]
7323 : [ 8.4565e-006  ]
7324 : [ 8.62902e-006 ]
7325 : [ 8.62252e-006 ]
7326 : [ 8.58283e-006 ]
7327 : [ 8.63581e-006 ]
7328 : [ 8.31734e-006 ]
7329 : [ 8.44334e-006 ]
7330 : [ 8.71691e-006 ]
7331 : [ 8.44542e-006 ]
7332 : [ 8.87037e-006 ]
7333 : [ 8.7162e-006  ]
7334 : [ 8.42505e-006 ]
7335 : [ 8.59581e-006 ]
7336 : [ 8.69528e-006 ]
7337 : [ 8.50994e-006 ]
7338 : [ 8.36956e-006 ]
7339 : [ 8.69588e-006 ]
7340 : [ 8.67705e-006 ]
7341 : [ 8.57818e-006 ]
7342 : [ 8.56693e-006 ]
7343 : [ 8.51264e-006 ]
7344 : [ 8.43643e-006 ]
7345 : [ 8.45422e-006 ]
7346 : [ 8.43808e-006 ]
7347 : [ 8.62793e-006 ]
7348 : [ 8.27049e-006 ]
7349 : [ 8.7024e-006  ]
7350 : [ 8.32516e-006 ]
7351 : [ 8.91598e-006 ]
7352 : [ 8.66399e-006 ]
7353 : [ 8.88456e-006 ]
7354 : [ 8.61792e-006 ]
7355 : [ 8.47564e-006 ]
7356 : [ 8.4135e-006  ]
7357 : [ 8.33682e-006 ]
7358 : [ 8.32219e-006 ]
7359 : [ 8.25516e-006 ]
7360 : [ 8.63284e-006 ]
7361 : [ 8.26438e-006 ]
7362 : [ 8.30991e-006 ]
7363 : [ 8.33254e-006 ]
7364 : [ 8.32247e-006 ]
7365 : [ 8.27399e-006 ]
7366 : [ 8.64709e-006 ]
7367 : [ 8.44036e-006 ]
7368 : [ 8.63522e-006 ]
7369 : [ 8.78884e-006 ]
7370 : [ 8.58065e-006 ]
7371 : [ 8.19014e-006 ]
7372 : [ 8.46019e-006 ]
7373 : [ 8.16946e-006 ]
7374 : [ 8.43511e-006 ]
7375 : [ 8.45597e-006 ]
7376 : [ 8.55401e-006 ]
7377 : [ 8.38618e-006 ]
7378 : [ 8.52929e-006 ]
7379 : [ 8.61563e-006 ]
7380 : [ 8.26775e-006 ]
7381 : [ 8.7289e-006  ]
7382 : [ 8.59492e-006 ]
7383 : [ 8.77231e-006 ]
7384 : [ 8.58835e-006 ]
7385 : [ 8.41239e-006 ]
7386 : [ 8.40515e-006 ]
7387 : [ 8.82232e-006 ]
7388 : [ 8.38893e-006 ]
7389 : [ 8.40781e-006 ]
7390 : [ 8.61219e-006 ]
7391 : [ 8.51384e-006 ]
7392 : [ 8.46766e-006 ]
7393 : [ 8.1845e-006  ]
7394 : [ 8.67703e-006 ]
7395 : [ 8.48697e-006 ]
7396 : [ 8.54006e-006 ]
7397 : [ 8.48433e-006 ]
7398 : [ 8.49208e-006 ]
7399 : [ 8.49048e-006 ]
7400 : [ 8.1997e-006  ]
7401 : [ 8.42926e-006 ]
7402 : [ 8.35934e-006 ]
7403 : [ 8.48626e-006 ]
7404 : [ 8.38211e-006 ]
7405 : [ 8.70786e-006 ]
7406 : [ 8.45702e-006 ]
7407 : [ 8.51852e-006 ]
7408 : [ 8.4829e-006  ]
7409 : [ 8.43804e-006 ]
7410 : [ 8.50179e-006 ]
7411 : [ 8.5212e-006  ]
7412 : [ 8.42719e-006 ]
7413 : [ 8.44775e-006 ]
7414 : [ 8.24003e-006 ]
7415 : [ 8.61941e-006 ]
7416 : [ 8.47492e-006 ]
7417 : [ 8.48672e-006 ]
7418 : [ 8.54334e-006 ]
7419 : [ 8.33228e-006 ]
7420 : [ 8.63663e-006 ]
7421 : [ 8.09635e-006 ]
7422 : [ 8.27577e-006 ]
7423 : [ 8.33608e-006 ]
7424 : [ 8.50092e-006 ]
7425 : [ 8.55859e-006 ]
7426 : [ 8.44937e-006 ]
7427 : [ 8.48311e-006 ]
7428 : [ 8.47328e-006 ]
7429 : [ 8.33099e-006 ]
7430 : [ 8.28665e-006 ]
7431 : [ 8.57433e-006 ]
7432 : [ 8.51389e-006 ]
7433 : [ 8.46143e-006 ]
7434 : [ 8.37239e-006 ]
7435 : [ 8.29297e-006 ]
7436 : [ 8.63161e-006 ]
7437 : [ 8.62345e-006 ]
7438 : [ 8.2735e-006  ]
7439 : [ 8.36619e-006 ]
7440 : [ 8.69548e-006 ]
7441 : [ 8.30594e-006 ]
7442 : [ 8.66112e-006 ]
7443 : [ 8.29292e-006 ]
7444 : [ 8.47288e-006 ]
7445 : [ 8.40442e-006 ]
7446 : [ 8.7555e-006  ]
7447 : [ 8.41735e-006 ]
7448 : [ 8.44843e-006 ]
7449 : [ 8.71781e-006 ]
7450 : [ 8.44789e-006 ]
7451 : [ 8.44802e-006 ]
7452 : [ 8.73036e-006 ]
7453 : [ 8.52521e-006 ]
7454 : [ 8.50273e-006 ]
7455 : [ 8.45252e-006 ]
7456 : [ 8.41214e-006 ]
7457 : [ 8.49931e-006 ]
7458 : [ 8.3044e-006  ]
7459 : [ 8.38852e-006 ]
7460 : [ 8.19225e-006 ]
7461 : [ 8.40615e-006 ]
7462 : [ 8.36865e-006 ]
7463 : [ 8.5764e-006  ]
7464 : [ 8.68994e-006 ]
7465 : [ 8.52413e-006 ]
7466 : [ 8.31432e-006 ]
7467 : [ 8.51691e-006 ]
7468 : [ 8.50095e-006 ]
7469 : [ 8.54127e-006 ]
7470 : [ 8.44306e-006 ]
7471 : [ 8.34295e-006 ]
7472 : [ 8.5755e-006  ]
7473 : [ 8.49314e-006 ]
7474 : [ 8.57108e-006 ]
7475 : [ 8.57013e-006 ]
7476 : [ 8.28826e-006 ]
7477 : [ 8.57918e-006 ]
7478 : [ 8.23199e-006 ]
7479 : [ 8.61382e-006 ]
7480 : [ 8.61896e-006 ]
7481 : [ 8.54306e-006 ]
7482 : [ 8.64687e-006 ]
7483 : [ 8.44621e-006 ]
7484 : [ 8.62498e-006 ]
7485 : [ 8.42649e-006 ]
7486 : [ 8.49855e-006 ]
7487 : [ 8.62155e-006 ]
7488 : [ 8.63925e-006 ]
7489 : [ 8.61606e-006 ]
7490 : [ 8.47151e-006 ]
7491 : [ 8.30786e-006 ]
7492 : [ 8.42435e-006 ]
7493 : [ 8.33149e-006 ]
7494 : [ 8.60198e-006 ]
7495 : [ 8.33727e-006 ]
7496 : [ 8.79323e-006 ]
7497 : [ 8.28519e-006 ]
7498 : [ 8.55345e-006 ]
7499 : [ 8.37115e-006 ]
7500 : [ 8.62324e-006 ]
7501 : [ 8.31994e-006 ]
7502 : [ 8.49211e-006 ]
7503 : [ 8.51582e-006 ]
7504 : [ 8.63859e-006 ]
7505 : [ 8.62365e-006 ]
7506 : [ 8.82809e-006 ]
7507 : [ 8.619e-006   ]
7508 : [ 8.45274e-006 ]
7509 : [ 8.44946e-006 ]
7510 : [ 8.40355e-006 ]
7511 : [ 8.53531e-006 ]
7512 : [ 8.24947e-006 ]
7513 : [ 8.35739e-006 ]
7514 : [ 8.40633e-006 ]
7515 : [ 8.58694e-006 ]
7516 : [ 8.52497e-006 ]
7517 : [ 8.41974e-006 ]
7518 : [ 8.55008e-006 ]
7519 : [ 8.6315e-006  ]
7520 : [ 8.36906e-006 ]
7521 : [ 8.339e-006   ]
7522 : [ 8.69344e-006 ]
7523 : [ 8.61966e-006 ]
7524 : [ 8.4614e-006  ]
7525 : [ 8.31553e-006 ]
7526 : [ 8.59341e-006 ]
7527 : [ 8.63537e-006 ]
7528 : [ 8.58695e-006 ]
7529 : [ 8.10852e-006 ]
7530 : [ 8.62797e-006 ]
7531 : [ 8.71691e-006 ]
7532 : [ 8.71874e-006 ]
7533 : [ 8.36364e-006 ]
7534 : [ 8.54002e-006 ]
7535 : [ 8.5633e-006  ]
7536 : [ 8.64137e-006 ]
7537 : [ 8.24122e-006 ]
7538 : [ 8.61755e-006 ]
7539 : [ 8.29339e-006 ]
7540 : [ 8.26716e-006 ]
7541 : [ 8.65486e-006 ]
7542 : [ 8.45395e-006 ]
7543 : [ 8.46057e-006 ]
7544 : [ 8.38369e-006 ]
7545 : [ 8.42814e-006 ]
7546 : [ 8.49993e-006 ]
7547 : [ 8.32297e-006 ]
7548 : [ 8.26935e-006 ]
7549 : [ 8.59451e-006 ]
7550 : [ 8.51172e-006 ]
7551 : [ 8.61782e-006 ]
7552 : [ 8.64343e-006 ]
7553 : [ 8.52731e-006 ]
7554 : [ 8.44434e-006 ]
7555 : [ 8.45734e-006 ]
7556 : [ 8.36196e-006 ]
7557 : [ 8.66149e-006 ]
7558 : [ 8.67432e-006 ]
7559 : [ 8.72221e-006 ]
7560 : [ 8.57409e-006 ]
7561 : [ 8.48732e-006 ]
7562 : [ 8.36477e-006 ]
7563 : [ 8.72466e-006 ]
7564 : [ 8.28659e-006 ]
7565 : [ 8.53351e-006 ]
7566 : [ 8.56756e-006 ]
7567 : [ 8.45082e-006 ]
7568 : [ 8.4276e-006  ]
7569 : [ 8.61887e-006 ]
7570 : [ 8.60558e-006 ]
7571 : [ 8.37679e-006 ]
7572 : [ 8.73575e-006 ]
7573 : [ 8.64689e-006 ]
7574 : [ 8.41928e-006 ]
7575 : [ 8.62478e-006 ]
7576 : [ 8.4217e-006  ]
7577 : [ 8.37299e-006 ]
7578 : [ 8.44834e-006 ]
7579 : [ 8.5344e-006  ]
7580 : [ 8.60342e-006 ]
7581 : [ 8.52303e-006 ]
7582 : [ 8.73921e-006 ]
7583 : [ 8.69171e-006 ]
7584 : [ 8.21954e-006 ]
7585 : [ 8.37858e-006 ]
7586 : [ 8.38707e-006 ]
7587 : [ 8.52376e-006 ]
7588 : [ 8.31833e-006 ]
7589 : [ 8.65139e-006 ]
7590 : [ 8.32744e-006 ]
7591 : [ 8.42484e-006 ]
7592 : [ 8.48893e-006 ]
7593 : [ 8.58225e-006 ]
7594 : [ 8.15378e-006 ]
7595 : [ 8.2607e-006  ]
7596 : [ 8.49866e-006 ]
7597 : [ 8.52199e-006 ]
7598 : [ 8.58583e-006 ]
7599 : [ 8.39033e-006 ]
7600 : [ 8.54143e-006 ]
7601 : [ 8.37212e-006 ]
7602 : [ 8.3302e-006  ]
7603 : [ 8.34764e-006 ]
7604 : [ 8.53473e-006 ]
7605 : [ 8.29893e-006 ]
7606 : [ 8.24641e-006 ]
7607 : [ 8.29234e-006 ]
7608 : [ 8.34357e-006 ]
7609 : [ 8.31348e-006 ]
7610 : [ 8.44454e-006 ]
7611 : [ 8.48934e-006 ]
7612 : [ 8.77462e-006 ]
7613 : [ 8.44053e-006 ]
7614 : [ 8.32931e-006 ]
7615 : [ 8.49034e-006 ]
7616 : [ 8.49814e-006 ]
7617 : [ 8.57221e-006 ]
7618 : [ 8.2687e-006  ]
7619 : [ 8.50227e-006 ]
7620 : [ 8.68231e-006 ]
7621 : [ 8.55271e-006 ]
7622 : [ 8.39802e-006 ]
7623 : [ 8.35079e-006 ]
7624 : [ 8.29956e-006 ]
7625 : [ 8.56215e-006 ]
7626 : [ 8.66874e-006 ]
7627 : [ 8.35988e-006 ]
7628 : [ 8.38642e-006 ]
7629 : [ 8.50805e-006 ]
7630 : [ 8.47835e-006 ]
7631 : [ 8.36441e-006 ]
7632 : [ 8.62528e-006 ]
7633 : [ 8.57913e-006 ]
7634 : [ 8.26652e-006 ]
7635 : [ 8.44276e-006 ]
7636 : [ 8.43383e-006 ]
7637 : [ 8.37734e-006 ]
7638 : [ 8.64114e-006 ]
7639 : [ 8.3865e-006  ]
7640 : [ 8.54711e-006 ]
7641 : [ 8.25927e-006 ]
7642 : [ 8.65333e-006 ]
7643 : [ 8.37378e-006 ]
7644 : [ 8.58123e-006 ]
7645 : [ 8.36684e-006 ]
7646 : [ 8.54693e-006 ]
7647 : [ 8.32373e-006 ]
7648 : [ 8.45414e-006 ]
7649 : [ 8.67269e-006 ]
7650 : [ 8.37291e-006 ]
7651 : [ 8.61374e-006 ]
7652 : [ 8.44504e-006 ]
7653 : [ 8.52465e-006 ]
7654 : [ 8.6516e-006  ]
7655 : [ 8.70001e-006 ]
7656 : [ 8.28853e-006 ]
7657 : [ 8.70648e-006 ]
7658 : [ 8.73884e-006 ]
7659 : [ 8.50501e-006 ]
7660 : [ 8.40516e-006 ]
7661 : [ 8.52732e-006 ]
7662 : [ 8.61263e-006 ]
7663 : [ 8.54581e-006 ]
7664 : [ 8.16782e-006 ]
7665 : [ 8.30178e-006 ]
7666 : [ 8.51398e-006 ]
7667 : [ 8.79629e-006 ]
7668 : [ 8.65111e-006 ]
7669 : [ 8.68852e-006 ]
7670 : [ 8.36362e-006 ]
7671 : [ 8.56091e-006 ]
7672 : [ 8.48467e-006 ]
7673 : [ 8.49007e-006 ]
7674 : [ 8.38379e-006 ]
7675 : [ 8.74392e-006 ]
7676 : [ 8.6327e-006  ]
7677 : [ 8.56707e-006 ]
7678 : [ 8.67973e-006 ]
7679 : [ 8.56121e-006 ]
7680 : [ 8.47146e-006 ]
7681 : [ 8.58983e-006 ]
7682 : [ 8.22419e-006 ]
7683 : [ 8.59445e-006 ]
7684 : [ 8.60759e-006 ]
7685 : [ 8.63585e-006 ]
7686 : [ 8.4429e-006  ]
7687 : [ 8.61557e-006 ]
7688 : [ 8.44271e-006 ]
7689 : [ 8.77055e-006 ]
7690 : [ 8.43583e-006 ]
7691 : [ 8.71621e-006 ]
7692 : [ 8.209e-006   ]
7693 : [ 8.67419e-006 ]
7694 : [ 8.43178e-006 ]
7695 : [ 8.33717e-006 ]
7696 : [ 8.53287e-006 ]
7697 : [ 8.47062e-006 ]
7698 : [ 8.68962e-006 ]
7699 : [ 8.51626e-006 ]
7700 : [ 8.35037e-006 ]
7701 : [ 8.63734e-006 ]
7702 : [ 8.48462e-006 ]
7703 : [ 8.304e-006   ]
7704 : [ 8.42314e-006 ]
7705 : [ 8.63415e-006 ]
7706 : [ 8.50029e-006 ]
7707 : [ 8.62867e-006 ]
7708 : [ 8.46193e-006 ]
7709 : [ 8.5432e-006  ]
7710 : [ 8.70428e-006 ]
7711 : [ 8.76621e-006 ]
7712 : [ 8.57753e-006 ]
7713 : [ 8.71393e-006 ]
7714 : [ 8.45775e-006 ]
7715 : [ 8.19519e-006 ]
7716 : [ 8.49584e-006 ]
7717 : [ 8.46035e-006 ]
7718 : [ 8.59705e-006 ]
7719 : [ 8.53873e-006 ]
7720 : [ 8.35066e-006 ]
7721 : [ 8.65946e-006 ]
7722 : [ 8.56143e-006 ]
7723 : [ 8.50397e-006 ]
7724 : [ 8.49627e-006 ]
7725 : [ 8.4509e-006  ]
7726 : [ 8.40206e-006 ]
7727 : [ 8.51226e-006 ]
7728 : [ 8.53267e-006 ]
7729 : [ 8.44047e-006 ]
7730 : [ 8.24386e-006 ]
7731 : [ 8.40308e-006 ]
7732 : [ 8.70311e-006 ]
7733 : [ 8.5591e-006  ]
7734 : [ 8.57902e-006 ]
7735 : [ 8.50279e-006 ]
7736 : [ 8.44318e-006 ]
7737 : [ 8.33112e-006 ]
7738 : [ 8.55938e-006 ]
7739 : [ 8.47765e-006 ]
7740 : [ 8.53484e-006 ]
7741 : [ 8.56518e-006 ]
7742 : [ 8.60744e-006 ]
7743 : [ 8.40143e-006 ]
7744 : [ 8.39615e-006 ]
7745 : [ 8.52852e-006 ]
7746 : [ 8.50306e-006 ]
7747 : [ 8.5046e-006  ]
7748 : [ 8.39497e-006 ]
7749 : [ 8.46321e-006 ]
7750 : [ 8.32939e-006 ]
7751 : [ 8.4525e-006  ]
7752 : [ 8.40261e-006 ]
7753 : [ 8.58594e-006 ]
7754 : [ 8.72195e-006 ]
7755 : [ 8.45641e-006 ]
7756 : [ 8.35241e-006 ]
7757 : [ 8.41439e-006 ]
7758 : [ 8.54926e-006 ]
7759 : [ 8.46224e-006 ]
7760 : [ 8.743e-006   ]
7761 : [ 8.46671e-006 ]
7762 : [ 8.48584e-006 ]
7763 : [ 8.29236e-006 ]
7764 : [ 8.73735e-006 ]
7765 : [ 8.56996e-006 ]
7766 : [ 8.54437e-006 ]
7767 : [ 8.20059e-006 ]
7768 : [ 8.43978e-006 ]
7769 : [ 8.4668e-006  ]
7770 : [ 8.68616e-006 ]
7771 : [ 8.5954e-006  ]
7772 : [ 8.55727e-006 ]
7773 : [ 8.62215e-006 ]
7774 : [ 8.50944e-006 ]
7775 : [ 8.61337e-006 ]
7776 : [ 8.33321e-006 ]
7777 : [ 8.33497e-006 ]
7778 : [ 8.39621e-006 ]
7779 : [ 8.62621e-006 ]
7780 : [ 8.54786e-006 ]
7781 : [ 8.60342e-006 ]
7782 : [ 8.43336e-006 ]
7783 : [ 8.82212e-006 ]
7784 : [ 8.5799e-006  ]
7785 : [ 8.58464e-006 ]
7786 : [ 8.67467e-006 ]
7787 : [ 8.66668e-006 ]
7788 : [ 8.43651e-006 ]
7789 : [ 8.61687e-006 ]
7790 : [ 8.42079e-006 ]
7791 : [ 8.28931e-006 ]
7792 : [ 8.33074e-006 ]
7793 : [ 8.35936e-006 ]
7794 : [ 8.40071e-006 ]
7795 : [ 8.38996e-006 ]
7796 : [ 8.38485e-006 ]
7797 : [ 8.35365e-006 ]
7798 : [ 8.28738e-006 ]
7799 : [ 8.32645e-006 ]
7800 : [ 8.21429e-006 ]
7801 : [ 8.4834e-006  ]
7802 : [ 8.51627e-006 ]
7803 : [ 8.39855e-006 ]
7804 : [ 8.56395e-006 ]
7805 : [ 8.25794e-006 ]
7806 : [ 8.71081e-006 ]
7807 : [ 8.54048e-006 ]
7808 : [ 8.53979e-006 ]
7809 : [ 8.42811e-006 ]
7810 : [ 8.51233e-006 ]
7811 : [ 8.34207e-006 ]
7812 : [ 8.6067e-006  ]
7813 : [ 8.61055e-006 ]
7814 : [ 8.37481e-006 ]
7815 : [ 8.40259e-006 ]
7816 : [ 8.49448e-006 ]
7817 : [ 8.64816e-006 ]
7818 : [ 8.4436e-006  ]
7819 : [ 8.61435e-006 ]
7820 : [ 8.46753e-006 ]
7821 : [ 8.39952e-006 ]
7822 : [ 8.70883e-006 ]
7823 : [ 8.20857e-006 ]
7824 : [ 8.51173e-006 ]
7825 : [ 8.55091e-006 ]
7826 : [ 8.25928e-006 ]
7827 : [ 8.6134e-006  ]
7828 : [ 8.59839e-006 ]
7829 : [ 8.64261e-006 ]
7830 : [ 8.50914e-006 ]
7831 : [ 8.49615e-006 ]
7832 : [ 8.53412e-006 ]
7833 : [ 8.3436e-006  ]
7834 : [ 8.61146e-006 ]
7835 : [ 8.51117e-006 ]
7836 : [ 8.48491e-006 ]
7837 : [ 8.49342e-006 ]
7838 : [ 8.548e-006   ]
7839 : [ 8.63689e-006 ]
7840 : [ 8.62945e-006 ]
7841 : [ 8.45424e-006 ]
7842 : [ 8.33324e-006 ]
7843 : [ 8.43866e-006 ]
7844 : [ 8.52227e-006 ]
7845 : [ 8.64646e-006 ]
7846 : [ 8.25799e-006 ]
7847 : [ 8.56141e-006 ]
7848 : [ 8.3825e-006  ]
7849 : [ 8.46227e-006 ]
7850 : [ 8.38342e-006 ]
7851 : [ 8.32915e-006 ]
7852 : [ 8.48871e-006 ]
7853 : [ 8.56857e-006 ]
7854 : [ 8.54218e-006 ]
7855 : [ 8.29236e-006 ]
7856 : [ 8.54415e-006 ]
7857 : [ 8.43181e-006 ]
7858 : [ 8.55588e-006 ]
7859 : [ 8.31423e-006 ]
7860 : [ 8.6247e-006  ]
7861 : [ 8.3935e-006  ]
7862 : [ 8.58426e-006 ]
7863 : [ 8.33307e-006 ]
7864 : [ 8.46034e-006 ]
7865 : [ 8.53169e-006 ]
7866 : [ 8.57005e-006 ]
7867 : [ 8.42173e-006 ]
7868 : [ 8.61479e-006 ]
7869 : [ 8.36933e-006 ]
7870 : [ 8.58152e-006 ]
7871 : [ 8.54619e-006 ]
7872 : [ 8.66057e-006 ]
7873 : [ 8.59549e-006 ]
7874 : [ 8.31247e-006 ]
7875 : [ 8.65925e-006 ]
7876 : [ 8.16952e-006 ]
7877 : [ 8.52786e-006 ]
7878 : [ 8.32694e-006 ]
7879 : [ 8.4994e-006  ]
7880 : [ 8.60905e-006 ]
7881 : [ 8.42516e-006 ]
7882 : [ 8.63697e-006 ]
7883 : [ 8.57706e-006 ]
7884 : [ 8.41711e-006 ]
7885 : [ 8.52313e-006 ]
7886 : [ 8.53896e-006 ]
7887 : [ 8.51973e-006 ]
7888 : [ 8.56573e-006 ]
7889 : [ 8.5427e-006  ]
7890 : [ 8.4456e-006  ]
7891 : [ 8.32319e-006 ]
7892 : [ 8.45324e-006 ]
7893 : [ 8.37468e-006 ]
7894 : [ 8.60946e-006 ]
7895 : [ 8.54019e-006 ]
7896 : [ 8.64817e-006 ]
7897 : [ 8.36566e-006 ]
7898 : [ 8.31639e-006 ]
7899 : [ 8.18403e-006 ]
7900 : [ 8.42376e-006 ]
7901 : [ 8.67893e-006 ]
7902 : [ 8.3635e-006  ]
7903 : [ 8.41418e-006 ]
7904 : [ 8.39274e-006 ]
7905 : [ 8.3098e-006  ]
7906 : [ 8.31212e-006 ]
7907 : [ 8.59185e-006 ]
7908 : [ 8.56638e-006 ]
7909 : [ 8.38862e-006 ]
7910 : [ 8.20794e-006 ]
7911 : [ 8.34112e-006 ]
7912 : [ 8.56594e-006 ]
7913 : [ 8.3677e-006  ]
7914 : [ 8.57672e-006 ]
7915 : [ 8.57953e-006 ]
7916 : [ 8.62544e-006 ]
7917 : [ 8.50451e-006 ]
7918 : [ 8.67234e-006 ]
7919 : [ 8.3803e-006  ]
7920 : [ 8.81364e-006 ]
7921 : [ 8.49413e-006 ]
7922 : [ 8.39434e-006 ]
7923 : [ 8.4251e-006  ]
7924 : [ 8.5677e-006  ]
7925 : [ 8.40859e-006 ]
7926 : [ 8.43859e-006 ]
7927 : [ 8.19373e-006 ]
7928 : [ 8.61208e-006 ]
7929 : [ 8.69651e-006 ]
7930 : [ 8.66776e-006 ]
7931 : [ 8.59611e-006 ]
7932 : [ 8.52025e-006 ]
7933 : [ 8.37833e-006 ]
7934 : [ 8.45171e-006 ]
7935 : [ 8.55973e-006 ]
7936 : [ 8.37348e-006 ]
7937 : [ 8.47768e-006 ]
7938 : [ 8.58943e-006 ]
7939 : [ 8.51676e-006 ]
7940 : [ 8.62473e-006 ]
7941 : [ 8.72808e-006 ]
7942 : [ 8.76668e-006 ]
7943 : [ 8.44951e-006 ]
7944 : [ 8.51825e-006 ]
7945 : [ 8.58006e-006 ]
7946 : [ 8.43563e-006 ]
7947 : [ 8.32395e-006 ]
7948 : [ 8.42257e-006 ]
7949 : [ 8.62009e-006 ]
7950 : [ 8.41016e-006 ]
7951 : [ 8.746e-006   ]
7952 : [ 8.59614e-006 ]
7953 : [ 8.73881e-006 ]
7954 : [ 8.62806e-006 ]
7955 : [ 8.82956e-006 ]
7956 : [ 8.43427e-006 ]
7957 : [ 8.61073e-006 ]
7958 : [ 8.40001e-006 ]
7959 : [ 8.85473e-006 ]
7960 : [ 8.42986e-006 ]
7961 : [ 8.63648e-006 ]
7962 : [ 8.41071e-006 ]
7963 : [ 8.42818e-006 ]
7964 : [ 8.41333e-006 ]
7965 : [ 8.61278e-006 ]
7966 : [ 8.68188e-006 ]
7967 : [ 8.44791e-006 ]
7968 : [ 8.25596e-006 ]
7969 : [ 8.31109e-006 ]
7970 : [ 8.61447e-006 ]
7971 : [ 8.63332e-006 ]
7972 : [ 8.53896e-006 ]
7973 : [ 8.23491e-006 ]
7974 : [ 8.58947e-006 ]
7975 : [ 8.62141e-006 ]
7976 : [ 8.36308e-006 ]
7977 : [ 8.57913e-006 ]
7978 : [ 8.30058e-006 ]
7979 : [ 8.24241e-006 ]
7980 : [ 8.37031e-006 ]
7981 : [ 8.34871e-006 ]
7982 : [ 8.62032e-006 ]
7983 : [ 8.51778e-006 ]
7984 : [ 8.24286e-006 ]
7985 : [ 8.7511e-006  ]
7986 : [ 8.28018e-006 ]
7987 : [ 8.52245e-006 ]
7988 : [ 8.38228e-006 ]
7989 : [ 8.67038e-006 ]
7990 : [ 8.43635e-006 ]
7991 : [ 8.6955e-006  ]
7992 : [ 8.3248e-006  ]
7993 : [ 8.12125e-006 ]
7994 : [ 8.56577e-006 ]
7995 : [ 8.51199e-006 ]
7996 : [ 8.43483e-006 ]
7997 : [ 8.58573e-006 ]
7998 : [ 8.29741e-006 ]
7999 : [ 8.66628e-006 ]
8000 : [ 8.59618e-006 ]
8001 : [ 8.50116e-006 ]
8002 : [ 8.3541e-006  ]
8003 : [ 8.51054e-006 ]
8004 : [ 8.47302e-006 ]
8005 : [ 8.36735e-006 ]
8006 : [ 8.30546e-006 ]
8007 : [ 8.40909e-006 ]
8008 : [ 8.2561e-006  ]
8009 : [ 8.62564e-006 ]
8010 : [ 8.37439e-006 ]
8011 : [ 8.23485e-006 ]
8012 : [ 8.36589e-006 ]
8013 : [ 8.63427e-006 ]
8014 : [ 8.44023e-006 ]
8015 : [ 8.32826e-006 ]
8016 : [ 8.34832e-006 ]
8017 : [ 8.36435e-006 ]
8018 : [ 8.51877e-006 ]
8019 : [ 8.55936e-006 ]
8020 : [ 8.70654e-006 ]
8021 : [ 8.37199e-006 ]
8022 : [ 8.65545e-006 ]
8023 : [ 8.35391e-006 ]
8024 : [ 8.36888e-006 ]
8025 : [ 8.40566e-006 ]
8026 : [ 8.34997e-006 ]
8027 : [ 8.3144e-006  ]
8028 : [ 8.47663e-006 ]
8029 : [ 8.64092e-006 ]
8030 : [ 8.55067e-006 ]
8031 : [ 8.38206e-006 ]
8032 : [ 8.31224e-006 ]
8033 : [ 8.39635e-006 ]
8034 : [ 8.60047e-006 ]
8035 : [ 8.40795e-006 ]
8036 : [ 8.63316e-006 ]
8037 : [ 8.30959e-006 ]
8038 : [ 8.45498e-006 ]
8039 : [ 8.6194e-006  ]
8040 : [ 8.38577e-006 ]
8041 : [ 8.18801e-006 ]
8042 : [ 8.44683e-006 ]
8043 : [ 8.53568e-006 ]
8044 : [ 8.5623e-006  ]
8045 : [ 8.53696e-006 ]
8046 : [ 8.42271e-006 ]
8047 : [ 8.37704e-006 ]
8048 : [ 8.46751e-006 ]
8049 : [ 8.64467e-006 ]
8050 : [ 8.69828e-006 ]
8051 : [ 8.36659e-006 ]
8052 : [ 8.30595e-006 ]
8053 : [ 8.7685e-006  ]
8054 : [ 8.60907e-006 ]
8055 : [ 8.52548e-006 ]
8056 : [ 8.5192e-006  ]
8057 : [ 8.52406e-006 ]
8058 : [ 8.511e-006   ]
8059 : [ 8.60358e-006 ]
8060 : [ 8.32175e-006 ]
8061 : [ 8.74851e-006 ]
8062 : [ 8.54719e-006 ]
8063 : [ 8.61363e-006 ]
8064 : [ 8.49349e-006 ]
8065 : [ 8.73429e-006 ]
8066 : [ 8.61394e-006 ]
8067 : [ 8.33057e-006 ]
8068 : [ 8.43375e-006 ]
8069 : [ 8.3479e-006  ]
8070 : [ 8.61924e-006 ]
8071 : [ 8.50681e-006 ]
8072 : [ 8.66391e-006 ]
8073 : [ 8.41365e-006 ]
8074 : [ 8.49203e-006 ]
8075 : [ 8.33725e-006 ]
8076 : [ 8.38324e-006 ]
8077 : [ 8.56753e-006 ]
8078 : [ 8.56476e-006 ]
8079 : [ 8.22863e-006 ]
8080 : [ 8.40632e-006 ]
8081 : [ 8.41529e-006 ]
8082 : [ 8.58059e-006 ]
8083 : [ 8.66453e-006 ]
8084 : [ 8.26857e-006 ]
8085 : [ 8.55348e-006 ]
8086 : [ 8.67714e-006 ]
8087 : [ 8.46317e-006 ]
8088 : [ 8.16884e-006 ]
8089 : [ 8.45126e-006 ]
8090 : [ 8.32417e-006 ]
8091 : [ 8.63503e-006 ]
8092 : [ 8.52393e-006 ]
8093 : [ 8.43118e-006 ]
8094 : [ 8.38539e-006 ]
8095 : [ 8.48053e-006 ]
8096 : [ 8.64898e-006 ]
8097 : [ 8.64134e-006 ]
8098 : [ 8.62104e-006 ]
8099 : [ 8.55165e-006 ]
8100 : [ 8.59033e-006 ]
8101 : [ 8.70997e-006 ]
8102 : [ 8.58198e-006 ]
8103 : [ 8.34999e-006 ]
8104 : [ 8.42479e-006 ]
8105 : [ 8.37462e-006 ]
8106 : [ 8.82855e-006 ]
8107 : [ 8.41987e-006 ]
8108 : [ 8.57415e-006 ]
8109 : [ 8.61027e-006 ]
8110 : [ 8.40744e-006 ]
8111 : [ 8.54191e-006 ]
8112 : [ 8.56076e-006 ]
8113 : [ 8.22538e-006 ]
8114 : [ 8.59351e-006 ]
8115 : [ 8.37511e-006 ]
8116 : [ 8.34781e-006 ]
8117 : [ 8.45998e-006 ]
8118 : [ 8.68712e-006 ]
8119 : [ 8.43901e-006 ]
8120 : [ 8.63253e-006 ]
8121 : [ 8.38713e-006 ]
8122 : [ 8.40188e-006 ]
8123 : [ 8.66865e-006 ]
8124 : [ 8.55844e-006 ]
8125 : [ 8.35145e-006 ]
8126 : [ 8.59708e-006 ]
8127 : [ 8.49903e-006 ]
8128 : [ 8.29203e-006 ]
8129 : [ 8.35929e-006 ]
8130 : [ 8.66465e-006 ]
8131 : [ 8.50564e-006 ]
8132 : [ 8.61379e-006 ]
8133 : [ 8.50277e-006 ]
8134 : [ 8.43179e-006 ]
8135 : [ 8.27169e-006 ]
8136 : [ 8.61528e-006 ]
8137 : [ 8.46146e-006 ]
8138 : [ 8.72811e-006 ]
8139 : [ 8.44913e-006 ]
8140 : [ 8.42113e-006 ]
8141 : [ 8.70639e-006 ]
8142 : [ 8.53474e-006 ]
8143 : [ 8.32782e-006 ]
8144 : [ 8.40975e-006 ]
8145 : [ 8.28197e-006 ]
8146 : [ 8.23616e-006 ]
8147 : [ 8.60798e-006 ]
8148 : [ 8.54148e-006 ]
8149 : [ 8.38971e-006 ]
8150 : [ 8.45837e-006 ]
8151 : [ 8.70397e-006 ]
8152 : [ 8.64876e-006 ]
8153 : [ 8.46503e-006 ]
8154 : [ 8.28044e-006 ]
8155 : [ 8.92816e-006 ]
8156 : [ 8.40981e-006 ]
8157 : [ 8.41166e-006 ]
8158 : [ 8.62926e-006 ]
8159 : [ 8.51298e-006 ]
8160 : [ 8.28325e-006 ]
8161 : [ 8.61899e-006 ]
8162 : [ 8.62259e-006 ]
8163 : [ 8.60489e-006 ]
8164 : [ 8.79286e-006 ]
8165 : [ 8.23594e-006 ]
8166 : [ 8.56573e-006 ]
8167 : [ 8.38332e-006 ]
8168 : [ 8.50571e-006 ]
8169 : [ 8.28117e-006 ]
8170 : [ 8.52578e-006 ]
8171 : [ 8.47537e-006 ]
8172 : [ 8.55832e-006 ]
8173 : [ 8.5527e-006  ]
8174 : [ 8.62971e-006 ]
8175 : [ 8.26788e-006 ]
8176 : [ 8.58734e-006 ]
8177 : [ 8.46868e-006 ]
8178 : [ 8.55659e-006 ]
8179 : [ 8.36482e-006 ]
8180 : [ 8.74041e-006 ]
8181 : [ 8.44986e-006 ]
8182 : [ 8.65052e-006 ]
8183 : [ 8.72367e-006 ]
8184 : [ 8.42028e-006 ]
8185 : [ 8.42101e-006 ]
8186 : [ 8.39216e-006 ]
8187 : [ 8.45552e-006 ]
8188 : [ 8.61008e-006 ]
8189 : [ 8.65882e-006 ]
8190 : [ 8.17136e-006 ]
8191 : [ 8.48148e-006 ]
8192 : [ 8.49641e-006 ]
8193 : [ 8.66119e-006 ]
8194 : [ 8.36294e-006 ]
8195 : [ 8.46408e-006 ]
8196 : [ 8.42467e-006 ]
8197 : [ 8.48708e-006 ]
8198 : [ 8.50278e-006 ]
8199 : [ 8.62599e-006 ]
8200 : [ 8.5849e-006  ]
8201 : [ 8.41079e-006 ]
8202 : [ 8.61496e-006 ]
8203 : [ 8.4543e-006  ]
8204 : [ 8.688e-006   ]
8205 : [ 8.50593e-006 ]
8206 : [ 8.40952e-006 ]
8207 : [ 8.45307e-006 ]
8208 : [ 8.49341e-006 ]
8209 : [ 8.62663e-006 ]
8210 : [ 8.35931e-006 ]
8211 : [ 8.28584e-006 ]
8212 : [ 8.21414e-006 ]
8213 : [ 8.46529e-006 ]
8214 : [ 8.36795e-006 ]
8215 : [ 8.58036e-006 ]
8216 : [ 8.45878e-006 ]
8217 : [ 8.2461e-006  ]
8218 : [ 8.42694e-006 ]
8219 : [ 8.60601e-006 ]
8220 : [ 8.69275e-006 ]
8221 : [ 8.44677e-006 ]
8222 : [ 8.53986e-006 ]
8223 : [ 8.33291e-006 ]
8224 : [ 8.60459e-006 ]
8225 : [ 8.37453e-006 ]
8226 : [ 8.42756e-006 ]
8227 : [ 8.36849e-006 ]
8228 : [ 8.38378e-006 ]
8229 : [ 8.33883e-006 ]
8230 : [ 8.59704e-006 ]
8231 : [ 8.39615e-006 ]
8232 : [ 8.59801e-006 ]
8233 : [ 8.43464e-006 ]
8234 : [ 8.41378e-006 ]
8235 : [ 8.31894e-006 ]
8236 : [ 8.25628e-006 ]
8237 : [ 8.39926e-006 ]
8238 : [ 8.6064e-006  ]
8239 : [ 8.58126e-006 ]
8240 : [ 8.57674e-006 ]
8241 : [ 8.5488e-006  ]
8242 : [ 8.47365e-006 ]
8243 : [ 8.35617e-006 ]
8244 : [ 8.45832e-006 ]
8245 : [ 8.58666e-006 ]
8246 : [ 8.50234e-006 ]
8247 : [ 8.2805e-006  ]
8248 : [ 8.43382e-006 ]
8249 : [ 8.50432e-006 ]
8250 : [ 8.69528e-006 ]
8251 : [ 8.4484e-006  ]
8252 : [ 8.60853e-006 ]
8253 : [ 8.37341e-006 ]
8254 : [ 8.31477e-006 ]
8255 : [ 8.32637e-006 ]
8256 : [ 8.36871e-006 ]
8257 : [ 8.566e-006   ]
8258 : [ 8.48641e-006 ]
8259 : [ 8.51148e-006 ]
8260 : [ 8.53161e-006 ]
8261 : [ 8.72998e-006 ]
8262 : [ 8.50117e-006 ]
8263 : [ 8.41697e-006 ]
8264 : [ 8.68709e-006 ]
8265 : [ 8.83421e-006 ]
8266 : [ 8.43626e-006 ]
8267 : [ 8.55708e-006 ]
8268 : [ 8.50276e-006 ]
8269 : [ 8.63264e-006 ]
8270 : [ 8.39866e-006 ]
8271 : [ 8.42988e-006 ]
8272 : [ 8.52774e-006 ]
8273 : [ 8.63853e-006 ]
8274 : [ 8.36495e-006 ]
8275 : [ 8.49426e-006 ]
8276 : [ 8.49651e-006 ]
8277 : [ 8.52688e-006 ]
8278 : [ 8.32645e-006 ]
8279 : [ 8.32791e-006 ]
8280 : [ 8.65383e-006 ]
8281 : [ 8.42707e-006 ]
8282 : [ 8.35037e-006 ]
8283 : [ 8.39785e-006 ]
8284 : [ 8.63372e-006 ]
8285 : [ 8.57479e-006 ]
8286 : [ 8.40047e-006 ]
8287 : [ 8.26545e-006 ]
8288 : [ 8.73215e-006 ]
8289 : [ 8.46044e-006 ]
8290 : [ 8.51451e-006 ]
8291 : [ 8.50464e-006 ]
8292 : [ 8.62373e-006 ]
8293 : [ 8.59609e-006 ]
8294 : [ 8.62735e-006 ]
8295 : [ 8.63175e-006 ]
8296 : [ 8.43866e-006 ]
8297 : [ 8.39076e-006 ]
8298 : [ 8.27521e-006 ]
8299 : [ 8.30701e-006 ]
8300 : [ 8.51449e-006 ]
8301 : [ 8.38991e-006 ]
8302 : [ 8.65082e-006 ]
8303 : [ 8.06004e-006 ]
8304 : [ 8.4509e-006  ]
8305 : [ 8.54287e-006 ]
8306 : [ 8.53963e-006 ]
8307 : [ 8.30583e-006 ]
8308 : [ 8.43581e-006 ]
8309 : [ 8.36429e-006 ]
8310 : [ 8.69983e-006 ]
8311 : [ 8.43651e-006 ]
8312 : [ 8.55455e-006 ]
8313 : [ 8.53287e-006 ]
8314 : [ 8.50196e-006 ]
8315 : [ 8.40815e-006 ]
8316 : [ 8.56697e-006 ]
8317 : [ 8.3614e-006  ]
8318 : [ 8.43644e-006 ]
8319 : [ 8.26997e-006 ]
8320 : [ 8.26678e-006 ]
8321 : [ 8.58531e-006 ]
8322 : [ 8.39284e-006 ]
8323 : [ 8.41526e-006 ]
8324 : [ 8.37491e-006 ]
8325 : [ 8.52959e-006 ]
8326 : [ 8.45865e-006 ]
8327 : [ 8.47969e-006 ]
8328 : [ 8.58529e-006 ]
8329 : [ 8.6564e-006  ]
8330 : [ 8.32545e-006 ]
8331 : [ 8.37371e-006 ]
8332 : [ 8.51117e-006 ]
8333 : [ 8.44464e-006 ]
8334 : [ 8.43878e-006 ]
8335 : [ 8.27357e-006 ]
8336 : [ 8.51e-006    ]
8337 : [ 8.3072e-006  ]
8338 : [ 8.2803e-006  ]
8339 : [ 8.6256e-006  ]
8340 : [ 8.56944e-006 ]
8341 : [ 8.31592e-006 ]
8342 : [ 8.57361e-006 ]
8343 : [ 8.60162e-006 ]
8344 : [ 8.32054e-006 ]
8345 : [ 8.43781e-006 ]
8346 : [ 8.54186e-006 ]
8347 : [ 8.45082e-006 ]
8348 : [ 8.3739e-006  ]
8349 : [ 8.65586e-006 ]
8350 : [ 8.66982e-006 ]
8351 : [ 8.36663e-006 ]
8352 : [ 8.71973e-006 ]
8353 : [ 8.49909e-006 ]
8354 : [ 8.425e-006   ]
8355 : [ 8.49042e-006 ]
8356 : [ 8.4835e-006  ]
8357 : [ 8.79944e-006 ]
8358 : [ 8.69298e-006 ]
8359 : [ 8.36433e-006 ]
8360 : [ 8.51254e-006 ]
8361 : [ 8.40304e-006 ]
8362 : [ 8.66217e-006 ]
8363 : [ 8.44668e-006 ]
8364 : [ 8.61236e-006 ]
8365 : [ 8.39096e-006 ]
8366 : [ 8.45847e-006 ]
8367 : [ 8.31901e-006 ]
8368 : [ 8.6222e-006  ]
8369 : [ 8.42408e-006 ]
8370 : [ 8.38092e-006 ]
8371 : [ 8.35187e-006 ]
8372 : [ 8.36173e-006 ]
8373 : [ 8.4597e-006  ]
8374 : [ 8.42312e-006 ]
8375 : [ 8.51651e-006 ]
8376 : [ 8.33531e-006 ]
8377 : [ 8.34716e-006 ]
8378 : [ 8.65285e-006 ]
8379 : [ 8.42277e-006 ]
8380 : [ 8.58528e-006 ]
8381 : [ 8.15199e-006 ]
8382 : [ 8.47326e-006 ]
8383 : [ 8.70759e-006 ]
8384 : [ 8.43728e-006 ]
8385 : [ 8.55825e-006 ]
8386 : [ 8.3524e-006  ]
8387 : [ 8.41409e-006 ]
8388 : [ 8.49372e-006 ]
8389 : [ 8.47632e-006 ]
8390 : [ 8.61909e-006 ]
8391 : [ 8.70748e-006 ]
8392 : [ 8.66753e-006 ]
8393 : [ 8.33268e-006 ]
8394 : [ 8.50478e-006 ]
8395 : [ 8.66284e-006 ]
8396 : [ 8.60684e-006 ]
8397 : [ 8.47865e-006 ]
8398 : [ 8.73591e-006 ]
8399 : [ 8.5768e-006  ]
8400 : [ 8.32288e-006 ]
8401 : [ 8.37219e-006 ]
8402 : [ 8.60825e-006 ]
8403 : [ 8.42686e-006 ]
8404 : [ 8.53775e-006 ]
8405 : [ 8.18963e-006 ]
8406 : [ 8.52597e-006 ]
8407 : [ 8.68016e-006 ]
8408 : [ 8.27066e-006 ]
8409 : [ 8.35975e-006 ]
8410 : [ 8.56771e-006 ]
8411 : [ 8.43211e-006 ]
8412 : [ 8.42924e-006 ]
8413 : [ 8.38098e-006 ]
8414 : [ 8.65179e-006 ]
8415 : [ 8.67875e-006 ]
8416 : [ 8.5486e-006  ]
8417 : [ 8.63822e-006 ]
8418 : [ 8.34393e-006 ]
8419 : [ 8.53757e-006 ]
8420 : [ 8.3155e-006  ]
8421 : [ 8.70339e-006 ]
8422 : [ 8.66754e-006 ]
8423 : [ 8.22079e-006 ]
8424 : [ 8.61192e-006 ]
8425 : [ 8.55055e-006 ]
8426 : [ 8.53728e-006 ]
8427 : [ 8.33643e-006 ]
8428 : [ 8.49826e-006 ]
8429 : [ 8.54471e-006 ]
8430 : [ 8.32776e-006 ]
8431 : [ 8.34699e-006 ]
8432 : [ 8.42253e-006 ]
8433 : [ 8.33924e-006 ]
8434 : [ 8.69723e-006 ]
8435 : [ 8.33484e-006 ]
8436 : [ 8.22899e-006 ]
8437 : [ 8.40688e-006 ]
8438 : [ 8.5321e-006  ]
8439 : [ 8.67553e-006 ]
8440 : [ 8.48021e-006 ]
8441 : [ 8.63548e-006 ]
8442 : [ 8.40073e-006 ]
8443 : [ 8.38862e-006 ]
8444 : [ 8.73827e-006 ]
8445 : [ 8.58118e-006 ]
8446 : [ 8.55742e-006 ]
8447 : [ 8.31423e-006 ]
8448 : [ 8.39281e-006 ]
8449 : [ 8.21025e-006 ]
8450 : [ 8.58008e-006 ]
8451 : [ 8.32528e-006 ]
8452 : [ 8.50816e-006 ]
8453 : [ 8.47377e-006 ]
8454 : [ 8.6663e-006  ]
8455 : [ 8.46429e-006 ]
8456 : [ 8.59325e-006 ]
8457 : [ 8.63557e-006 ]
8458 : [ 8.66661e-006 ]
8459 : [ 8.35221e-006 ]
8460 : [ 8.23228e-006 ]
8461 : [ 8.58159e-006 ]
8462 : [ 8.58857e-006 ]
8463 : [ 8.17991e-006 ]
8464 : [ 8.57478e-006 ]
8465 : [ 8.44096e-006 ]
8466 : [ 8.61585e-006 ]
8467 : [ 8.39428e-006 ]
8468 : [ 8.32617e-006 ]
8469 : [ 8.382e-006   ]
8470 : [ 8.67273e-006 ]
8471 : [ 8.40641e-006 ]
8472 : [ 8.78397e-006 ]
8473 : [ 8.66151e-006 ]
8474 : [ 8.68257e-006 ]
8475 : [ 8.34759e-006 ]
8476 : [ 8.35771e-006 ]
8477 : [ 8.28921e-006 ]
8478 : [ 8.41884e-006 ]
8479 : [ 8.53736e-006 ]
8480 : [ 8.41696e-006 ]
8481 : [ 8.61734e-006 ]
8482 : [ 8.52127e-006 ]
8483 : [ 8.6305e-006  ]
8484 : [ 8.49211e-006 ]
8485 : [ 8.38058e-006 ]
8486 : [ 8.59182e-006 ]
8487 : [ 8.40799e-006 ]
8488 : [ 8.79464e-006 ]
8489 : [ 8.55431e-006 ]
8490 : [ 8.50785e-006 ]
8491 : [ 8.73195e-006 ]
8492 : [ 8.46434e-006 ]
8493 : [ 8.52053e-006 ]
8494 : [ 8.54762e-006 ]
8495 : [ 8.77347e-006 ]
8496 : [ 8.46421e-006 ]
8497 : [ 8.49075e-006 ]
8498 : [ 8.51901e-006 ]
8499 : [ 8.70192e-006 ]
8500 : [ 8.52166e-006 ]
8501 : [ 8.27332e-006 ]
8502 : [ 8.44906e-006 ]
8503 : [ 8.66238e-006 ]
8504 : [ 8.59561e-006 ]
8505 : [ 8.61806e-006 ]
8506 : [ 8.42539e-006 ]
8507 : [ 8.42307e-006 ]
8508 : [ 8.66504e-006 ]
8509 : [ 8.44186e-006 ]
8510 : [ 8.62654e-006 ]
8511 : [ 8.4553e-006  ]
8512 : [ 8.75949e-006 ]
8513 : [ 8.52992e-006 ]
8514 : [ 8.32737e-006 ]
8515 : [ 8.38757e-006 ]
8516 : [ 8.64563e-006 ]
8517 : [ 8.47722e-006 ]
8518 : [ 8.51092e-006 ]
8519 : [ 8.57203e-006 ]
8520 : [ 8.61273e-006 ]
8521 : [ 8.23089e-006 ]
8522 : [ 8.42744e-006 ]
8523 : [ 8.25367e-006 ]
8524 : [ 8.49754e-006 ]
8525 : [ 8.6522e-006  ]
8526 : [ 8.43424e-006 ]
8527 : [ 8.7695e-006  ]
8528 : [ 8.48603e-006 ]
8529 : [ 8.7439e-006  ]
8530 : [ 8.23455e-006 ]
8531 : [ 8.54103e-006 ]
8532 : [ 8.67243e-006 ]
8533 : [ 8.23569e-006 ]
8534 : [ 8.34494e-006 ]
8535 : [ 8.36627e-006 ]
8536 : [ 8.49869e-006 ]
8537 : [ 8.42007e-006 ]
8538 : [ 8.76024e-006 ]
8539 : [ 8.48184e-006 ]
8540 : [ 8.63648e-006 ]
8541 : [ 8.431e-006   ]
8542 : [ 8.42569e-006 ]
8543 : [ 8.39795e-006 ]
8544 : [ 8.68603e-006 ]
8545 : [ 8.42348e-006 ]
8546 : [ 8.75895e-006 ]
8547 : [ 8.49444e-006 ]
8548 : [ 8.53722e-006 ]
8549 : [ 8.54642e-006 ]
8550 : [ 8.70314e-006 ]
8551 : [ 8.41632e-006 ]
8552 : [ 8.15387e-006 ]
8553 : [ 8.44091e-006 ]
8554 : [ 8.50196e-006 ]
8555 : [ 8.63553e-006 ]
8556 : [ 8.3125e-006  ]
8557 : [ 8.47104e-006 ]
8558 : [ 8.32202e-006 ]
8559 : [ 8.59403e-006 ]
8560 : [ 8.55324e-006 ]
8561 : [ 8.40677e-006 ]
8562 : [ 8.64352e-006 ]
8563 : [ 8.46898e-006 ]
8564 : [ 8.52512e-006 ]
8565 : [ 8.59537e-006 ]
8566 : [ 8.59231e-006 ]
8567 : [ 8.60275e-006 ]
8568 : [ 8.42591e-006 ]
8569 : [ 8.5978e-006  ]
8570 : [ 8.30941e-006 ]
8571 : [ 8.67815e-006 ]
8572 : [ 8.29939e-006 ]
8573 : [ 8.35919e-006 ]
8574 : [ 8.43621e-006 ]
8575 : [ 8.43735e-006 ]
8576 : [ 8.39409e-006 ]
8577 : [ 8.58926e-006 ]
8578 : [ 8.60613e-006 ]
8579 : [ 8.53431e-006 ]
8580 : [ 8.72935e-006 ]
8581 : [ 8.77372e-006 ]
8582 : [ 8.62318e-006 ]
8583 : [ 8.73495e-006 ]
8584 : [ 8.68222e-006 ]
8585 : [ 8.62626e-006 ]
8586 : [ 8.74373e-006 ]
8587 : [ 8.64884e-006 ]
8588 : [ 8.63301e-006 ]
8589 : [ 8.30451e-006 ]
8590 : [ 8.56746e-006 ]
8591 : [ 8.64723e-006 ]
8592 : [ 8.25146e-006 ]
8593 : [ 8.34641e-006 ]
8594 : [ 8.7025e-006  ]
8595 : [ 8.27484e-006 ]
8596 : [ 8.88943e-006 ]
8597 : [ 8.69365e-006 ]
8598 : [ 8.39525e-006 ]
8599 : [ 8.40366e-006 ]
8600 : [ 8.19732e-006 ]
8601 : [ 8.45466e-006 ]
8602 : [ 8.36657e-006 ]
8603 : [ 8.60955e-006 ]
8604 : [ 8.59434e-006 ]
8605 : [ 8.64321e-006 ]
8606 : [ 8.60628e-006 ]
8607 : [ 8.71149e-006 ]
8608 : [ 8.75811e-006 ]
8609 : [ 8.59781e-006 ]
8610 : [ 8.50542e-006 ]
8611 : [ 8.53081e-006 ]
8612 : [ 8.69937e-006 ]
8613 : [ 8.67777e-006 ]
8614 : [ 8.66689e-006 ]
8615 : [ 8.66101e-006 ]
8616 : [ 8.22377e-006 ]
8617 : [ 8.69243e-006 ]
8618 : [ 8.40864e-006 ]
8619 : [ 8.74315e-006 ]
8620 : [ 8.49023e-006 ]
8621 : [ 8.42431e-006 ]
8622 : [ 8.33123e-006 ]
8623 : [ 8.37865e-006 ]
8624 : [ 8.43853e-006 ]
8625 : [ 8.53269e-006 ]
8626 : [ 8.44358e-006 ]
8627 : [ 8.53648e-006 ]
8628 : [ 8.65221e-006 ]
8629 : [ 8.50339e-006 ]
8630 : [ 8.71768e-006 ]
8631 : [ 8.3918e-006  ]
8632 : [ 8.26691e-006 ]
8633 : [ 8.59823e-006 ]
8634 : [ 8.63488e-006 ]
8635 : [ 8.32974e-006 ]
8636 : [ 8.62832e-006 ]
8637 : [ 8.46156e-006 ]
8638 : [ 8.48938e-006 ]
8639 : [ 8.4233e-006  ]
8640 : [ 8.46715e-006 ]
8641 : [ 8.35524e-006 ]
8642 : [ 8.56567e-006 ]
8643 : [ 8.48932e-006 ]
8644 : [ 8.406e-006   ]
8645 : [ 8.55137e-006 ]
8646 : [ 8.51719e-006 ]
8647 : [ 8.38106e-006 ]
8648 : [ 8.61985e-006 ]
8649 : [ 8.75265e-006 ]
8650 : [ 8.65241e-006 ]
8651 : [ 8.31906e-006 ]
8652 : [ 8.57307e-006 ]
8653 : [ 8.38463e-006 ]
8654 : [ 8.14914e-006 ]
8655 : [ 8.6194e-006  ]
8656 : [ 8.44655e-006 ]
8657 : [ 8.41116e-006 ]
8658 : [ 8.63253e-006 ]
8659 : [ 8.37775e-006 ]
8660 : [ 8.3336e-006  ]
8661 : [ 8.47057e-006 ]
8662 : [ 8.63396e-006 ]
8663 : [ 8.56417e-006 ]
8664 : [ 8.54989e-006 ]
8665 : [ 8.59224e-006 ]
8666 : [ 8.63919e-006 ]
8667 : [ 8.48545e-006 ]
8668 : [ 8.48997e-006 ]
8669 : [ 8.63878e-006 ]
8670 : [ 8.57525e-006 ]
8671 : [ 8.14324e-006 ]
8672 : [ 8.67331e-006 ]
8673 : [ 8.32073e-006 ]
8674 : [ 8.66949e-006 ]
8675 : [ 8.64145e-006 ]
8676 : [ 8.22877e-006 ]
8677 : [ 8.57667e-006 ]
8678 : [ 8.32876e-006 ]
8679 : [ 8.5776e-006  ]
8680 : [ 8.58574e-006 ]
8681 : [ 8.35524e-006 ]
8682 : [ 8.33977e-006 ]
8683 : [ 8.46975e-006 ]
8684 : [ 8.26459e-006 ]
8685 : [ 8.63344e-006 ]
8686 : [ 8.19584e-006 ]
8687 : [ 8.66304e-006 ]
8688 : [ 8.63234e-006 ]
8689 : [ 8.56906e-006 ]
8690 : [ 8.30038e-006 ]
8691 : [ 8.37008e-006 ]
8692 : [ 8.57139e-006 ]
8693 : [ 8.68465e-006 ]
8694 : [ 8.31255e-006 ]
8695 : [ 8.36548e-006 ]
8696 : [ 8.45326e-006 ]
8697 : [ 8.62083e-006 ]
8698 : [ 8.68055e-006 ]
8699 : [ 8.44683e-006 ]
8700 : [ 8.47509e-006 ]
8701 : [ 8.40921e-006 ]
8702 : [ 8.72911e-006 ]
8703 : [ 8.34785e-006 ]
8704 : [ 8.67276e-006 ]
8705 : [ 8.48011e-006 ]
8706 : [ 8.37182e-006 ]
8707 : [ 8.62869e-006 ]
8708 : [ 8.31056e-006 ]
8709 : [ 8.30466e-006 ]
8710 : [ 8.76021e-006 ]
8711 : [ 8.43577e-006 ]
8712 : [ 8.47282e-006 ]
8713 : [ 8.39626e-006 ]
8714 : [ 8.5318e-006  ]
8715 : [ 8.47648e-006 ]
8716 : [ 8.54856e-006 ]
8717 : [ 8.44555e-006 ]
8718 : [ 8.7778e-006  ]
8719 : [ 8.62125e-006 ]
8720 : [ 8.33501e-006 ]
8721 : [ 8.42927e-006 ]
8722 : [ 8.42447e-006 ]
8723 : [ 8.65124e-006 ]
8724 : [ 8.324e-006   ]
8725 : [ 8.65858e-006 ]
8726 : [ 8.3251e-006  ]
8727 : [ 8.33221e-006 ]
8728 : [ 8.42398e-006 ]
8729 : [ 8.44998e-006 ]
8730 : [ 8.74356e-006 ]
8731 : [ 8.42851e-006 ]
8732 : [ 8.2951e-006  ]
8733 : [ 8.58099e-006 ]
8734 : [ 8.58055e-006 ]
8735 : [ 8.57122e-006 ]
8736 : [ 8.37251e-006 ]
8737 : [ 8.41346e-006 ]
8738 : [ 8.43456e-006 ]
8739 : [ 8.82031e-006 ]
8740 : [ 8.53506e-006 ]
8741 : [ 8.45818e-006 ]
8742 : [ 8.38363e-006 ]
8743 : [ 8.4349e-006  ]
8744 : [ 8.46076e-006 ]
8745 : [ 8.55855e-006 ]
8746 : [ 8.39212e-006 ]
8747 : [ 8.52595e-006 ]
8748 : [ 8.39438e-006 ]
8749 : [ 8.45339e-006 ]
8750 : [ 8.47401e-006 ]
8751 : [ 8.53179e-006 ]
8752 : [ 8.68655e-006 ]
8753 : [ 8.419e-006   ]
8754 : [ 8.35484e-006 ]
8755 : [ 8.44367e-006 ]
8756 : [ 8.53704e-006 ]
8757 : [ 8.34041e-006 ]
8758 : [ 8.57211e-006 ]
8759 : [ 8.68123e-006 ]
8760 : [ 8.43557e-006 ]
8761 : [ 8.4095e-006  ]
8762 : [ 8.59559e-006 ]
8763 : [ 8.53232e-006 ]
8764 : [ 8.43881e-006 ]
8765 : [ 8.3533e-006  ]
8766 : [ 8.60308e-006 ]
8767 : [ 8.55403e-006 ]
8768 : [ 8.64111e-006 ]
8769 : [ 8.4183e-006  ]
8770 : [ 8.31836e-006 ]
8771 : [ 8.34026e-006 ]
8772 : [ 8.70453e-006 ]
8773 : [ 8.53089e-006 ]
8774 : [ 8.53935e-006 ]
8775 : [ 8.36777e-006 ]
8776 : [ 8.26478e-006 ]
8777 : [ 8.54496e-006 ]
8778 : [ 8.38749e-006 ]
8779 : [ 8.49435e-006 ]
8780 : [ 8.59071e-006 ]
8781 : [ 8.41458e-006 ]
8782 : [ 8.48629e-006 ]
8783 : [ 8.36274e-006 ]
8784 : [ 8.21038e-006 ]
8785 : [ 8.66831e-006 ]
8786 : [ 8.30367e-006 ]
8787 : [ 8.35496e-006 ]
8788 : [ 8.3644e-006  ]
8789 : [ 8.62243e-006 ]
8790 : [ 8.58126e-006 ]
8791 : [ 8.58123e-006 ]
8792 : [ 8.51443e-006 ]
8793 : [ 8.38297e-006 ]
8794 : [ 8.27248e-006 ]
8795 : [ 8.65424e-006 ]
8796 : [ 8.42438e-006 ]
8797 : [ 8.62677e-006 ]
8798 : [ 8.47429e-006 ]
8799 : [ 8.64259e-006 ]
8800 : [ 8.31925e-006 ]
8801 : [ 8.59707e-006 ]
8802 : [ 8.5383e-006  ]
8803 : [ 8.48424e-006 ]
8804 : [ 8.3365e-006  ]
8805 : [ 8.45072e-006 ]
8806 : [ 8.43365e-006 ]
8807 : [ 8.50785e-006 ]
8808 : [ 8.55827e-006 ]
8809 : [ 8.28591e-006 ]
8810 : [ 8.41295e-006 ]
8811 : [ 8.3399e-006  ]
8812 : [ 8.69043e-006 ]
8813 : [ 8.52073e-006 ]
8814 : [ 8.54974e-006 ]
8815 : [ 8.54112e-006 ]
8816 : [ 8.73565e-006 ]
8817 : [ 8.43178e-006 ]
8818 : [ 8.6382e-006  ]
8819 : [ 8.44235e-006 ]
8820 : [ 8.28522e-006 ]
8821 : [ 8.38004e-006 ]
8822 : [ 8.39605e-006 ]
8823 : [ 8.4131e-006  ]
8824 : [ 8.56785e-006 ]
8825 : [ 8.62635e-006 ]
8826 : [ 8.38348e-006 ]
8827 : [ 8.43354e-006 ]
8828 : [ 8.45046e-006 ]
8829 : [ 8.35563e-006 ]
8830 : [ 8.57194e-006 ]
8831 : [ 8.57311e-006 ]
8832 : [ 8.23289e-006 ]
8833 : [ 8.56957e-006 ]
8834 : [ 8.52706e-006 ]
8835 : [ 8.2765e-006  ]
8836 : [ 8.31257e-006 ]
8837 : [ 8.29611e-006 ]
8838 : [ 8.69679e-006 ]
8839 : [ 8.55985e-006 ]
8840 : [ 8.5934e-006  ]
8841 : [ 8.29508e-006 ]
8842 : [ 8.36205e-006 ]
8843 : [ 8.68013e-006 ]
8844 : [ 8.33275e-006 ]
8845 : [ 8.29613e-006 ]
8846 : [ 8.23882e-006 ]
8847 : [ 8.31747e-006 ]
8848 : [ 8.47836e-006 ]
8849 : [ 8.62803e-006 ]
8850 : [ 8.43779e-006 ]
8851 : [ 8.23738e-006 ]
8852 : [ 8.41881e-006 ]
8853 : [ 8.59747e-006 ]
8854 : [ 8.68459e-006 ]
8855 : [ 8.24864e-006 ]
8856 : [ 8.45479e-006 ]
8857 : [ 8.45458e-006 ]
8858 : [ 8.54852e-006 ]
8859 : [ 8.38641e-006 ]
8860 : [ 8.56643e-006 ]
8861 : [ 8.23238e-006 ]
8862 : [ 8.51319e-006 ]
8863 : [ 8.4946e-006  ]
8864 : [ 8.3993e-006  ]
8865 : [ 8.4898e-006  ]
8866 : [ 8.43187e-006 ]
8867 : [ 8.592e-006   ]
8868 : [ 8.54634e-006 ]
8869 : [ 8.45298e-006 ]
8870 : [ 8.54617e-006 ]
8871 : [ 8.52091e-006 ]
8872 : [ 8.53531e-006 ]
8873 : [ 8.553e-006   ]
8874 : [ 8.69315e-006 ]
8875 : [ 8.54095e-006 ]
8876 : [ 8.429e-006   ]
8877 : [ 8.4173e-006  ]
8878 : [ 8.37838e-006 ]
8879 : [ 8.61146e-006 ]
8880 : [ 8.62236e-006 ]
8881 : [ 8.42428e-006 ]
8882 : [ 8.71649e-006 ]
8883 : [ 8.58249e-006 ]
8884 : [ 8.46588e-006 ]
8885 : [ 8.44329e-006 ]
8886 : [ 8.44128e-006 ]
8887 : [ 8.44752e-006 ]
8888 : [ 8.36758e-006 ]
8889 : [ 8.43938e-006 ]
8890 : [ 8.80207e-006 ]
8891 : [ 8.30899e-006 ]
8892 : [ 8.40563e-006 ]
8893 : [ 8.72688e-006 ]
8894 : [ 8.52098e-006 ]
8895 : [ 8.61491e-006 ]
8896 : [ 8.68731e-006 ]
8897 : [ 8.40698e-006 ]
8898 : [ 8.38119e-006 ]
8899 : [ 8.54755e-006 ]
8900 : [ 8.67831e-006 ]
8901 : [ 8.48769e-006 ]
8902 : [ 8.39112e-006 ]
8903 : [ 8.21407e-006 ]
8904 : [ 8.53719e-006 ]
8905 : [ 8.42365e-006 ]
8906 : [ 8.53764e-006 ]
8907 : [ 8.36002e-006 ]
8908 : [ 8.55999e-006 ]
8909 : [ 8.68384e-006 ]
8910 : [ 8.38297e-006 ]
8911 : [ 8.45082e-006 ]
8912 : [ 8.42452e-006 ]
8913 : [ 8.37572e-006 ]
8914 : [ 8.53253e-006 ]
8915 : [ 8.62868e-006 ]
8916 : [ 8.4672e-006  ]
8917 : [ 8.43385e-006 ]
8918 : [ 8.37205e-006 ]
8919 : [ 8.81252e-006 ]
8920 : [ 8.37129e-006 ]
8921 : [ 8.37789e-006 ]
8922 : [ 8.16892e-006 ]
8923 : [ 8.52655e-006 ]
8924 : [ 8.68167e-006 ]
8925 : [ 8.47577e-006 ]
8926 : [ 8.4758e-006  ]
8927 : [ 8.44908e-006 ]
8928 : [ 8.65977e-006 ]
8929 : [ 8.32844e-006 ]
8930 : [ 8.63567e-006 ]
8931 : [ 8.27237e-006 ]
8932 : [ 8.45359e-006 ]
8933 : [ 8.51637e-006 ]
8934 : [ 8.43987e-006 ]
8935 : [ 8.56615e-006 ]
8936 : [ 8.42722e-006 ]
8937 : [ 8.38612e-006 ]
8938 : [ 8.35255e-006 ]
8939 : [ 8.48455e-006 ]
8940 : [ 8.31708e-006 ]
8941 : [ 8.21175e-006 ]
8942 : [ 8.83679e-006 ]
8943 : [ 8.47918e-006 ]
8944 : [ 8.354e-006   ]
8945 : [ 8.55824e-006 ]
8946 : [ 8.59253e-006 ]
8947 : [ 8.719e-006   ]
8948 : [ 8.35749e-006 ]
8949 : [ 8.25358e-006 ]
8950 : [ 8.64845e-006 ]
8951 : [ 8.56944e-006 ]
8952 : [ 8.74965e-006 ]
8953 : [ 8.78656e-006 ]
8954 : [ 8.36544e-006 ]
8955 : [ 8.47732e-006 ]
8956 : [ 8.58229e-006 ]
8957 : [ 8.65622e-006 ]
8958 : [ 8.57308e-006 ]
8959 : [ 8.55504e-006 ]
8960 : [ 8.54603e-006 ]
8961 : [ 8.6997e-006  ]
8962 : [ 8.44129e-006 ]
8963 : [ 8.56111e-006 ]
8964 : [ 8.24367e-006 ]
8965 : [ 8.43512e-006 ]
8966 : [ 8.46392e-006 ]
8967 : [ 8.51928e-006 ]
8968 : [ 8.40236e-006 ]
8969 : [ 8.62643e-006 ]
8970 : [ 8.32297e-006 ]
8971 : [ 8.61591e-006 ]
8972 : [ 8.29046e-006 ]
8973 : [ 8.45316e-006 ]
8974 : [ 8.23305e-006 ]
8975 : [ 8.39277e-006 ]
8976 : [ 8.50657e-006 ]
8977 : [ 8.50768e-006 ]
8978 : [ 8.68995e-006 ]
8979 : [ 8.5291e-006  ]
8980 : [ 8.32741e-006 ]
8981 : [ 8.52256e-006 ]
8982 : [ 8.3576e-006  ]
8983 : [ 8.57009e-006 ]
8984 : [ 8.76145e-006 ]
8985 : [ 8.52828e-006 ]
8986 : [ 8.33734e-006 ]
8987 : [ 8.40209e-006 ]
8988 : [ 8.44616e-006 ]
8989 : [ 8.67389e-006 ]
8990 : [ 8.60126e-006 ]
8991 : [ 8.3859e-006  ]
8992 : [ 8.41306e-006 ]
8993 : [ 8.51854e-006 ]
8994 : [ 8.2491e-006  ]
8995 : [ 8.6272e-006  ]
8996 : [ 8.526e-006   ]
8997 : [ 8.41431e-006 ]
8998 : [ 8.32498e-006 ]
8999 : [ 8.71676e-006 ]
9000 : [ 8.50364e-006 ]
9001 : [ 8.68601e-006 ]
9002 : [ 8.4889e-006  ]
9003 : [ 8.59576e-006 ]
9004 : [ 8.37105e-006 ]
9005 : [ 8.2729e-006  ]
9006 : [ 8.23652e-006 ]
9007 : [ 8.35733e-006 ]
9008 : [ 8.37363e-006 ]
9009 : [ 8.38201e-006 ]
9010 : [ 8.49646e-006 ]
9011 : [ 8.61665e-006 ]
9012 : [ 8.26114e-006 ]
9013 : [ 8.50182e-006 ]
9014 : [ 8.82176e-006 ]
9015 : [ 8.68263e-006 ]
9016 : [ 8.69206e-006 ]
9017 : [ 8.81313e-006 ]
9018 : [ 8.37723e-006 ]
9019 : [ 8.70408e-006 ]
9020 : [ 8.54746e-006 ]
9021 : [ 8.36249e-006 ]
9022 : [ 8.2588e-006  ]
9023 : [ 8.33445e-006 ]
9024 : [ 8.40978e-006 ]
9025 : [ 8.43139e-006 ]
9026 : [ 8.60051e-006 ]
9027 : [ 8.43056e-006 ]
9028 : [ 8.57628e-006 ]
9029 : [ 8.60045e-006 ]
9030 : [ 8.54331e-006 ]
9031 : [ 8.52251e-006 ]
9032 : [ 8.51624e-006 ]
9033 : [ 8.51295e-006 ]
9034 : [ 8.27614e-006 ]
9035 : [ 8.28186e-006 ]
9036 : [ 8.61401e-006 ]
9037 : [ 8.58495e-006 ]
9038 : [ 8.50531e-006 ]
9039 : [ 8.65087e-006 ]
9040 : [ 8.46718e-006 ]
9041 : [ 8.78957e-006 ]
9042 : [ 8.33975e-006 ]
9043 : [ 8.47525e-006 ]
9044 : [ 8.61053e-006 ]
9045 : [ 8.46469e-006 ]
9046 : [ 8.46115e-006 ]
9047 : [ 8.35468e-006 ]
9048 : [ 8.23672e-006 ]
9049 : [ 8.3168e-006  ]
9050 : [ 8.28342e-006 ]
9051 : [ 8.32892e-006 ]
9052 : [ 8.43169e-006 ]
9053 : [ 8.40177e-006 ]
9054 : [ 8.59315e-006 ]
9055 : [ 8.49289e-006 ]
9056 : [ 8.58944e-006 ]
9057 : [ 8.4563e-006  ]
9058 : [ 8.56266e-006 ]
9059 : [ 8.35574e-006 ]
9060 : [ 8.3594e-006  ]
9061 : [ 8.29981e-006 ]
9062 : [ 8.55916e-006 ]
9063 : [ 8.66299e-006 ]
9064 : [ 8.51789e-006 ]
9065 : [ 8.5664e-006  ]
9066 : [ 8.389e-006   ]
9067 : [ 8.49707e-006 ]
9068 : [ 8.23699e-006 ]
9069 : [ 8.33298e-006 ]
9070 : [ 8.26835e-006 ]
9071 : [ 8.52497e-006 ]
9072 : [ 8.38958e-006 ]
9073 : [ 8.66807e-006 ]
9074 : [ 8.41763e-006 ]
9075 : [ 8.37731e-006 ]
9076 : [ 8.37611e-006 ]
9077 : [ 8.34889e-006 ]
9078 : [ 8.50862e-006 ]
9079 : [ 8.51979e-006 ]
9080 : [ 8.42072e-006 ]
9081 : [ 8.67421e-006 ]
9082 : [ 8.39759e-006 ]
9083 : [ 8.34823e-006 ]
9084 : [ 8.3313e-006  ]
9085 : [ 8.37166e-006 ]
9086 : [ 8.43295e-006 ]
9087 : [ 8.69138e-006 ]
9088 : [ 8.36906e-006 ]
9089 : [ 8.53812e-006 ]
9090 : [ 8.54738e-006 ]
9091 : [ 8.67584e-006 ]
9092 : [ 8.604e-006   ]
9093 : [ 8.69352e-006 ]
9094 : [ 8.524e-006   ]
9095 : [ 8.83728e-006 ]
9096 : [ 8.42958e-006 ]
9097 : [ 8.53862e-006 ]
9098 : [ 8.52592e-006 ]
9099 : [ 8.40926e-006 ]
9100 : [ 8.51674e-006 ]
9101 : [ 8.4967e-006  ]
9102 : [ 8.61345e-006 ]
9103 : [ 8.63017e-006 ]
9104 : [ 8.34208e-006 ]
9105 : [ 8.63463e-006 ]
9106 : [ 8.65889e-006 ]
9107 : [ 8.75176e-006 ]
9108 : [ 8.46065e-006 ]
9109 : [ 8.64514e-006 ]
9110 : [ 8.56912e-006 ]
9111 : [ 8.42119e-006 ]
9112 : [ 8.37371e-006 ]
9113 : [ 8.398e-006   ]
9114 : [ 8.54138e-006 ]
9115 : [ 8.76231e-006 ]
9116 : [ 8.5071e-006  ]
9117 : [ 8.65269e-006 ]
9118 : [ 8.33612e-006 ]
9119 : [ 8.77262e-006 ]
9120 : [ 8.44321e-006 ]
9121 : [ 8.60046e-006 ]
9122 : [ 8.27141e-006 ]
9123 : [ 8.52604e-006 ]
9124 : [ 8.34751e-006 ]
9125 : [ 8.60243e-006 ]
9126 : [ 8.66574e-006 ]
9127 : [ 8.45726e-006 ]
9128 : [ 8.5657e-006  ]
9129 : [ 8.61843e-006 ]
9130 : [ 8.35247e-006 ]
9131 : [ 8.63051e-006 ]
9132 : [ 8.31167e-006 ]
9133 : [ 8.68351e-006 ]
9134 : [ 8.42991e-006 ]
9135 : [ 8.77197e-006 ]
9136 : [ 8.66448e-006 ]
9137 : [ 8.64079e-006 ]
9138 : [ 8.45726e-006 ]
9139 : [ 8.60881e-006 ]
9140 : [ 8.30752e-006 ]
9141 : [ 8.73265e-006 ]
9142 : [ 8.62986e-006 ]
9143 : [ 8.63926e-006 ]
9144 : [ 8.24533e-006 ]
9145 : [ 8.51372e-006 ]
9146 : [ 8.6746e-006  ]
9147 : [ 8.92476e-006 ]
9148 : [ 8.50333e-006 ]
9149 : [ 8.61144e-006 ]
9150 : [ 8.64715e-006 ]
9151 : [ 8.34456e-006 ]
9152 : [ 8.73914e-006 ]
9153 : [ 8.51597e-006 ]
9154 : [ 8.82004e-006 ]
9155 : [ 8.39897e-006 ]
9156 : [ 8.55056e-006 ]
9157 : [ 8.43387e-006 ]
9158 : [ 8.64671e-006 ]
9159 : [ 8.40442e-006 ]
9160 : [ 8.41947e-006 ]
9161 : [ 8.72725e-006 ]
9162 : [ 8.48638e-006 ]
9163 : [ 8.53338e-006 ]
9164 : [ 8.47631e-006 ]
9165 : [ 8.45471e-006 ]
9166 : [ 8.66138e-006 ]
9167 : [ 8.37735e-006 ]
9168 : [ 8.32673e-006 ]
9169 : [ 8.33079e-006 ]
9170 : [ 8.55578e-006 ]
9171 : [ 8.42117e-006 ]
9172 : [ 8.59918e-006 ]
9173 : [ 8.61236e-006 ]
9174 : [ 8.65974e-006 ]
9175 : [ 8.54509e-006 ]
9176 : [ 8.46512e-006 ]
9177 : [ 8.64328e-006 ]
9178 : [ 8.59954e-006 ]
9179 : [ 8.48371e-006 ]
9180 : [ 8.77783e-006 ]
9181 : [ 8.67256e-006 ]
9182 : [ 8.49094e-006 ]
9183 : [ 8.68617e-006 ]
9184 : [ 8.58422e-006 ]
9185 : [ 8.35658e-006 ]
9186 : [ 8.50349e-006 ]
9187 : [ 8.29361e-006 ]
9188 : [ 8.57409e-006 ]
9189 : [ 8.34479e-006 ]
9190 : [ 8.37008e-006 ]
9191 : [ 8.31426e-006 ]
9192 : [ 8.79244e-006 ]
9193 : [ 8.23974e-006 ]
9194 : [ 8.31305e-006 ]
9195 : [ 8.68717e-006 ]
9196 : [ 8.62525e-006 ]
9197 : [ 8.55011e-006 ]
9198 : [ 8.59388e-006 ]
9199 : [ 8.51735e-006 ]
9200 : [ 8.63589e-006 ]
9201 : [ 8.16295e-006 ]
9202 : [ 8.37815e-006 ]
9203 : [ 8.46652e-006 ]
9204 : [ 8.59304e-006 ]
9205 : [ 8.69891e-006 ]
9206 : [ 8.43324e-006 ]
9207 : [ 8.7746e-006  ]
9208 : [ 8.41414e-006 ]
9209 : [ 8.54673e-006 ]
9210 : [ 8.38874e-006 ]
9211 : [ 8.34557e-006 ]
9212 : [ 8.4293e-006  ]
9213 : [ 8.40035e-006 ]
9214 : [ 8.70733e-006 ]
9215 : [ 8.40327e-006 ]
9216 : [ 8.5254e-006  ]
9217 : [ 8.50954e-006 ]
9218 : [ 8.30631e-006 ]
9219 : [ 8.37728e-006 ]
9220 : [ 8.52941e-006 ]
9221 : [ 8.59635e-006 ]
9222 : [ 8.52067e-006 ]
9223 : [ 8.74072e-006 ]
9224 : [ 8.84865e-006 ]
9225 : [ 8.38092e-006 ]
9226 : [ 8.58016e-006 ]
9227 : [ 8.63213e-006 ]
9228 : [ 8.55873e-006 ]
9229 : [ 8.4355e-006  ]
9230 : [ 8.61749e-006 ]
9231 : [ 8.29462e-006 ]
9232 : [ 8.84623e-006 ]
9233 : [ 8.28843e-006 ]
9234 : [ 8.59288e-006 ]
9235 : [ 8.40157e-006 ]
9236 : [ 8.63746e-006 ]
9237 : [ 8.65981e-006 ]
9238 : [ 8.65378e-006 ]
9239 : [ 8.55677e-006 ]
9240 : [ 8.4657e-006  ]
9241 : [ 8.66808e-006 ]
9242 : [ 8.53337e-006 ]
9243 : [ 8.57193e-006 ]
9244 : [ 8.76923e-006 ]
9245 : [ 8.46592e-006 ]
9246 : [ 8.79072e-006 ]
9247 : [ 8.42938e-006 ]
9248 : [ 8.53634e-006 ]
9249 : [ 8.68646e-006 ]
9250 : [ 8.44703e-006 ]
9251 : [ 8.46764e-006 ]
9252 : [ 8.43603e-006 ]
9253 : [ 8.61385e-006 ]
9254 : [ 8.80891e-006 ]
9255 : [ 8.51458e-006 ]
9256 : [ 8.52027e-006 ]
9257 : [ 8.63719e-006 ]
9258 : [ 8.39175e-006 ]
9259 : [ 8.39795e-006 ]
9260 : [ 8.5346e-006  ]
9261 : [ 8.54711e-006 ]
9262 : [ 8.34075e-006 ]
9263 : [ 8.45294e-006 ]
9264 : [ 8.46251e-006 ]
9265 : [ 8.25249e-006 ]
9266 : [ 8.56756e-006 ]
9267 : [ 8.40573e-006 ]
9268 : [ 8.52915e-006 ]
9269 : [ 8.51971e-006 ]
9270 : [ 8.36399e-006 ]
9271 : [ 8.4389e-006  ]
9272 : [ 8.31755e-006 ]
9273 : [ 8.55996e-006 ]
9274 : [ 8.52782e-006 ]
9275 : [ 8.40221e-006 ]
9276 : [ 8.42462e-006 ]
9277 : [ 8.71411e-006 ]
9278 : [ 8.35268e-006 ]
9279 : [ 8.35085e-006 ]
9280 : [ 8.29741e-006 ]
9281 : [ 8.61233e-006 ]
9282 : [ 8.49637e-006 ]
9283 : [ 8.42937e-006 ]
9284 : [ 8.35102e-006 ]
9285 : [ 8.53502e-006 ]
9286 : [ 8.57651e-006 ]
9287 : [ 8.37077e-006 ]
9288 : [ 8.7252e-006  ]
9289 : [ 8.21385e-006 ]
9290 : [ 8.4481e-006  ]
9291 : [ 8.70201e-006 ]
9292 : [ 8.54109e-006 ]
9293 : [ 8.47914e-006 ]
9294 : [ 8.54192e-006 ]
9295 : [ 8.3449e-006  ]
9296 : [ 8.45528e-006 ]
9297 : [ 8.55504e-006 ]
9298 : [ 8.36885e-006 ]
9299 : [ 8.41904e-006 ]
9300 : [ 8.56557e-006 ]
9301 : [ 8.49016e-006 ]
9302 : [ 8.29944e-006 ]
9303 : [ 8.62176e-006 ]
9304 : [ 8.70725e-006 ]
9305 : [ 8.28399e-006 ]
9306 : [ 8.58764e-006 ]
9307 : [ 8.47854e-006 ]
9308 : [ 8.58638e-006 ]
9309 : [ 8.44157e-006 ]
9310 : [ 8.37216e-006 ]
9311 : [ 8.61215e-006 ]
9312 : [ 8.34014e-006 ]
9313 : [ 8.35596e-006 ]
9314 : [ 8.52319e-006 ]
9315 : [ 8.36018e-006 ]
9316 : [ 8.66723e-006 ]
9317 : [ 8.58974e-006 ]
9318 : [ 8.32534e-006 ]
9319 : [ 8.69204e-006 ]
9320 : [ 8.64982e-006 ]
9321 : [ 8.62095e-006 ]
9322 : [ 8.42314e-006 ]
9323 : [ 8.51176e-006 ]
9324 : [ 8.59413e-006 ]
9325 : [ 8.65025e-006 ]
9326 : [ 8.27285e-006 ]
9327 : [ 8.3948e-006  ]
9328 : [ 8.44934e-006 ]
9329 : [ 8.66852e-006 ]
9330 : [ 8.60706e-006 ]
9331 : [ 8.31797e-006 ]
9332 : [ 8.37231e-006 ]
9333 : [ 8.73916e-006 ]
9334 : [ 8.53995e-006 ]
9335 : [ 8.35491e-006 ]
9336 : [ 8.50519e-006 ]
9337 : [ 8.30375e-006 ]
9338 : [ 8.53871e-006 ]
9339 : [ 8.54858e-006 ]
9340 : [ 8.28477e-006 ]
9341 : [ 8.45809e-006 ]
9342 : [ 8.72864e-006 ]
9343 : [ 8.46738e-006 ]
9344 : [ 8.28828e-006 ]
9345 : [ 8.41374e-006 ]
9346 : [ 8.65883e-006 ]
9347 : [ 8.3141e-006  ]
9348 : [ 8.4529e-006  ]
9349 : [ 8.38543e-006 ]
9350 : [ 8.2865e-006  ]
9351 : [ 8.51056e-006 ]
9352 : [ 8.57621e-006 ]
9353 : [ 8.45566e-006 ]
9354 : [ 8.20103e-006 ]
9355 : [ 8.39986e-006 ]
9356 : [ 8.39049e-006 ]
9357 : [ 8.72693e-006 ]
9358 : [ 8.41776e-006 ]
9359 : [ 8.44331e-006 ]
9360 : [ 8.53315e-006 ]
9361 : [ 8.336e-006   ]
9362 : [ 8.24869e-006 ]
9363 : [ 8.77531e-006 ]
9364 : [ 8.54052e-006 ]
9365 : [ 8.61961e-006 ]
9366 : [ 8.38702e-006 ]
9367 : [ 8.24986e-006 ]
9368 : [ 8.52348e-006 ]
9369 : [ 8.40047e-006 ]
9370 : [ 8.59645e-006 ]
9371 : [ 8.48743e-006 ]
9372 : [ 8.38032e-006 ]
9373 : [ 8.30023e-006 ]
9374 : [ 8.66597e-006 ]
9375 : [ 8.43156e-006 ]
9376 : [ 8.46923e-006 ]
9377 : [ 8.55504e-006 ]
9378 : [ 8.48698e-006 ]
9379 : [ 8.64607e-006 ]
9380 : [ 8.39571e-006 ]
9381 : [ 8.7278e-006  ]
9382 : [ 8.43477e-006 ]
9383 : [ 8.59153e-006 ]
9384 : [ 8.63554e-006 ]
9385 : [ 8.57078e-006 ]
9386 : [ 8.56869e-006 ]
9387 : [ 8.39456e-006 ]
9388 : [ 8.69407e-006 ]
9389 : [ 8.43959e-006 ]
9390 : [ 8.57578e-006 ]
9391 : [ 8.4826e-006  ]
9392 : [ 8.25089e-006 ]
9393 : [ 8.44079e-006 ]
9394 : [ 8.50291e-006 ]
9395 : [ 8.67354e-006 ]
9396 : [ 8.34907e-006 ]
9397 : [ 8.60638e-006 ]
9398 : [ 8.5022e-006  ]
9399 : [ 8.48303e-006 ]
9400 : [ 8.6651e-006  ]
9401 : [ 8.52428e-006 ]
9402 : [ 8.47683e-006 ]
9403 : [ 8.76679e-006 ]
9404 : [ 8.4104e-006  ]
9405 : [ 8.69943e-006 ]
9406 : [ 8.43857e-006 ]
9407 : [ 8.33228e-006 ]
9408 : [ 8.61522e-006 ]
9409 : [ 8.23755e-006 ]
9410 : [ 8.53753e-006 ]
9411 : [ 8.62708e-006 ]
9412 : [ 8.52063e-006 ]
9413 : [ 8.41181e-006 ]
9414 : [ 8.69056e-006 ]
9415 : [ 8.44244e-006 ]
9416 : [ 8.61727e-006 ]
9417 : [ 8.56321e-006 ]
9418 : [ 8.62532e-006 ]
9419 : [ 8.72605e-006 ]
9420 : [ 8.65438e-006 ]
9421 : [ 8.58916e-006 ]
9422 : [ 8.62554e-006 ]
9423 : [ 8.42361e-006 ]
9424 : [ 8.39021e-006 ]
9425 : [ 8.48217e-006 ]
9426 : [ 8.40177e-006 ]
9427 : [ 8.64703e-006 ]
9428 : [ 8.25435e-006 ]
9429 : [ 8.50032e-006 ]
9430 : [ 8.53053e-006 ]
9431 : [ 8.68009e-006 ]
9432 : [ 8.15468e-006 ]
9433 : [ 8.41652e-006 ]
9434 : [ 8.48755e-006 ]
9435 : [ 8.51081e-006 ]
9436 : [ 8.32164e-006 ]
9437 : [ 8.47209e-006 ]
9438 : [ 8.61619e-006 ]
9439 : [ 8.66783e-006 ]
9440 : [ 8.43315e-006 ]
9441 : [ 8.73605e-006 ]
9442 : [ 8.22611e-006 ]
9443 : [ 8.75226e-006 ]
9444 : [ 8.60881e-006 ]
9445 : [ 8.59711e-006 ]
9446 : [ 8.39974e-006 ]
9447 : [ 8.34293e-006 ]
9448 : [ 8.19579e-006 ]
9449 : [ 8.35806e-006 ]
9450 : [ 8.38947e-006 ]
9451 : [ 8.34674e-006 ]
9452 : [ 8.64186e-006 ]
9453 : [ 8.57459e-006 ]
9454 : [ 8.39905e-006 ]
9455 : [ 8.49706e-006 ]
9456 : [ 8.46499e-006 ]
9457 : [ 8.51074e-006 ]
9458 : [ 8.59694e-006 ]
9459 : [ 8.40973e-006 ]
9460 : [ 8.46787e-006 ]
9461 : [ 8.30081e-006 ]
9462 : [ 8.49137e-006 ]
9463 : [ 8.11823e-006 ]
9464 : [ 8.4899e-006  ]
9465 : [ 8.42289e-006 ]
9466 : [ 8.38778e-006 ]
9467 : [ 8.39273e-006 ]
9468 : [ 8.38756e-006 ]
9469 : [ 8.64851e-006 ]
9470 : [ 8.82304e-006 ]
9471 : [ 8.50107e-006 ]
9472 : [ 8.56472e-006 ]
9473 : [ 8.61028e-006 ]
9474 : [ 8.35887e-006 ]
9475 : [ 8.5761e-006  ]
9476 : [ 8.45941e-006 ]
9477 : [ 8.70302e-006 ]
9478 : [ 8.41973e-006 ]
9479 : [ 8.44014e-006 ]
9480 : [ 8.38493e-006 ]
9481 : [ 8.50214e-006 ]
9482 : [ 8.47852e-006 ]
9483 : [ 8.41604e-006 ]
9484 : [ 8.51421e-006 ]
9485 : [ 8.62351e-006 ]
9486 : [ 8.51881e-006 ]
9487 : [ 8.66437e-006 ]
9488 : [ 8.75937e-006 ]
9489 : [ 8.48602e-006 ]
9490 : [ 8.25758e-006 ]
9491 : [ 8.5123e-006  ]
9492 : [ 8.57142e-006 ]
9493 : [ 8.59539e-006 ]
9494 : [ 8.50821e-006 ]
9495 : [ 8.5837e-006  ]
9496 : [ 8.51945e-006 ]
9497 : [ 8.46034e-006 ]
9498 : [ 8.70177e-006 ]
9499 : [ 8.67073e-006 ]
9500 : [ 8.59537e-006 ]
9501 : [ 8.71818e-006 ]
9502 : [ 8.63094e-006 ]
9503 : [ 8.48793e-006 ]
9504 : [ 8.42286e-006 ]
9505 : [ 8.75448e-006 ]
9506 : [ 8.51463e-006 ]
9507 : [ 8.25089e-006 ]
9508 : [ 8.22187e-006 ]
9509 : [ 8.80878e-006 ]
9510 : [ 8.48954e-006 ]
9511 : [ 8.57471e-006 ]
9512 : [ 8.44117e-006 ]
9513 : [ 8.47768e-006 ]
9514 : [ 8.38386e-006 ]
9515 : [ 8.52359e-006 ]
9516 : [ 8.6012e-006  ]
9517 : [ 8.63427e-006 ]
9518 : [ 8.38337e-006 ]
9519 : [ 8.24659e-006 ]
9520 : [ 8.51666e-006 ]
9521 : [ 8.31544e-006 ]
9522 : [ 8.59366e-006 ]
9523 : [ 8.39434e-006 ]
9524 : [ 8.67154e-006 ]
9525 : [ 8.33369e-006 ]
9526 : [ 8.27144e-006 ]
9527 : [ 8.57956e-006 ]
9528 : [ 8.56907e-006 ]
9529 : [ 8.47785e-006 ]
9530 : [ 8.18153e-006 ]
9531 : [ 8.47785e-006 ]
9532 : [ 8.56948e-006 ]
9533 : [ 8.67026e-006 ]
9534 : [ 8.87152e-006 ]
9535 : [ 8.29416e-006 ]
9536 : [ 8.53361e-006 ]
9537 : [ 8.46294e-006 ]
9538 : [ 8.43209e-006 ]
9539 : [ 8.34468e-006 ]
9540 : [ 8.43386e-006 ]
9541 : [ 8.35879e-006 ]
9542 : [ 8.31478e-006 ]
9543 : [ 8.59975e-006 ]
9544 : [ 8.39418e-006 ]
9545 : [ 8.48915e-006 ]
9546 : [ 8.67233e-006 ]
9547 : [ 8.51679e-006 ]
9548 : [ 8.435e-006   ]
9549 : [ 8.48098e-006 ]
9550 : [ 8.5202e-006  ]
9551 : [ 8.53587e-006 ]
9552 : [ 8.32104e-006 ]
9553 : [ 8.51847e-006 ]
9554 : [ 8.19457e-006 ]
9555 : [ 8.3681e-006  ]
9556 : [ 8.60314e-006 ]
9557 : [ 8.49948e-006 ]
9558 : [ 8.3471e-006  ]
9559 : [ 8.5826e-006  ]
9560 : [ 8.68282e-006 ]
9561 : [ 8.56018e-006 ]
9562 : [ 8.46891e-006 ]
9563 : [ 8.36979e-006 ]
9564 : [ 8.49009e-006 ]
9565 : [ 8.19532e-006 ]
9566 : [ 8.19246e-006 ]
9567 : [ 8.25709e-006 ]
9568 : [ 8.4539e-006  ]
9569 : [ 8.42039e-006 ]
9570 : [ 8.71846e-006 ]
9571 : [ 8.35999e-006 ]
9572 : [ 8.51137e-006 ]
9573 : [ 8.80555e-006 ]
9574 : [ 8.56344e-006 ]
9575 : [ 8.45901e-006 ]
9576 : [ 8.28312e-006 ]
9577 : [ 8.57244e-006 ]
9578 : [ 8.3766e-006  ]
9579 : [ 8.72684e-006 ]
9580 : [ 8.21855e-006 ]
9581 : [ 8.59967e-006 ]
9582 : [ 8.45742e-006 ]
9583 : [ 8.61042e-006 ]
9584 : [ 8.49853e-006 ]
9585 : [ 8.70768e-006 ]
9586 : [ 8.36809e-006 ]
9587 : [ 8.36437e-006 ]
9588 : [ 8.49953e-006 ]
9589 : [ 8.4387e-006  ]
9590 : [ 8.42042e-006 ]
9591 : [ 8.42322e-006 ]
9592 : [ 8.55977e-006 ]
9593 : [ 8.28423e-006 ]
9594 : [ 8.4768e-006  ]
9595 : [ 8.56817e-006 ]
9596 : [ 8.48958e-006 ]
9597 : [ 8.61232e-006 ]
9598 : [ 8.4728e-006  ]
9599 : [ 8.36961e-006 ]
9600 : [ 8.39104e-006 ]
9601 : [ 8.61851e-006 ]
9602 : [ 8.77243e-006 ]
9603 : [ 8.51043e-006 ]
9604 : [ 8.33368e-006 ]
9605 : [ 8.31561e-006 ]
9606 : [ 8.3461e-006  ]
9607 : [ 8.63494e-006 ]
9608 : [ 8.28727e-006 ]
9609 : [ 8.57261e-006 ]
9610 : [ 8.33004e-006 ]
9611 : [ 8.37574e-006 ]
9612 : [ 8.51684e-006 ]
9613 : [ 8.31576e-006 ]
9614 : [ 8.51686e-006 ]
9615 : [ 8.63165e-006 ]
9616 : [ 8.5987e-006  ]
9617 : [ 8.23577e-006 ]
9618 : [ 8.44545e-006 ]
9619 : [ 8.53316e-006 ]
9620 : [ 8.10756e-006 ]
9621 : [ 8.43705e-006 ]
9622 : [ 8.52204e-006 ]
9623 : [ 8.28986e-006 ]
9624 : [ 8.58375e-006 ]
9625 : [ 8.29593e-006 ]
9626 : [ 8.47381e-006 ]
9627 : [ 8.50785e-006 ]
9628 : [ 8.47387e-006 ]
9629 : [ 8.51946e-006 ]
9630 : [ 8.41865e-006 ]
9631 : [ 8.3623e-006  ]
9632 : [ 8.53032e-006 ]
9633 : [ 8.60328e-006 ]
9634 : [ 8.32027e-006 ]
9635 : [ 8.27226e-006 ]
9636 : [ 8.25241e-006 ]
9637 : [ 8.46439e-006 ]
9638 : [ 8.66648e-006 ]
9639 : [ 8.57753e-006 ]
9640 : [ 8.47808e-006 ]
9641 : [ 8.65048e-006 ]
9642 : [ 8.61664e-006 ]
9643 : [ 8.32844e-006 ]
9644 : [ 8.53668e-006 ]
9645 : [ 8.56809e-006 ]
9646 : [ 8.78767e-006 ]
9647 : [ 8.57693e-006 ]
9648 : [ 8.43907e-006 ]
9649 : [ 8.34013e-006 ]
9650 : [ 8.40442e-006 ]
9651 : [ 8.2345e-006  ]
9652 : [ 8.43871e-006 ]
9653 : [ 8.4637e-006  ]
9654 : [ 8.27133e-006 ]
9655 : [ 8.47517e-006 ]
9656 : [ 8.47396e-006 ]
9657 : [ 8.58271e-006 ]
9658 : [ 8.21924e-006 ]
9659 : [ 8.73566e-006 ]
9660 : [ 8.50863e-006 ]
9661 : [ 8.25999e-006 ]
9662 : [ 8.49236e-006 ]
9663 : [ 8.46733e-006 ]
9664 : [ 8.46381e-006 ]
9665 : [ 8.4981e-006  ]
9666 : [ 8.48302e-006 ]
9667 : [ 8.43893e-006 ]
9668 : [ 8.48104e-006 ]
9669 : [ 8.28234e-006 ]
9670 : [ 8.31271e-006 ]
9671 : [ 8.21871e-006 ]
9672 : [ 8.35924e-006 ]
9673 : [ 8.66768e-006 ]
9674 : [ 8.49668e-006 ]
9675 : [ 8.2587e-006  ]
9676 : [ 8.50009e-006 ]
9677 : [ 8.61359e-006 ]
9678 : [ 8.4677e-006  ]
9679 : [ 8.67878e-006 ]
9680 : [ 8.35051e-006 ]
9681 : [ 8.43144e-006 ]
9682 : [ 8.68677e-006 ]
9683 : [ 8.47601e-006 ]
9684 : [ 8.54594e-006 ]
9685 : [ 8.51583e-006 ]
9686 : [ 8.49986e-006 ]
9687 : [ 8.61792e-006 ]
9688 : [ 8.52593e-006 ]
9689 : [ 8.50764e-006 ]
9690 : [ 8.59624e-006 ]
9691 : [ 8.42471e-006 ]
9692 : [ 8.4393e-006  ]
9693 : [ 8.69633e-006 ]
9694 : [ 8.44761e-006 ]
9695 : [ 8.5009e-006  ]
9696 : [ 8.59965e-006 ]
9697 : [ 8.4436e-006  ]
9698 : [ 8.53494e-006 ]
9699 : [ 8.68614e-006 ]
9700 : [ 8.64265e-006 ]
9701 : [ 8.37281e-006 ]
9702 : [ 8.57082e-006 ]
9703 : [ 8.41318e-006 ]
9704 : [ 8.27929e-006 ]
9705 : [ 8.50185e-006 ]
9706 : [ 8.43904e-006 ]
9707 : [ 8.52624e-006 ]
9708 : [ 8.58725e-006 ]
9709 : [ 8.58503e-006 ]
9710 : [ 8.63189e-006 ]
9711 : [ 8.61914e-006 ]
9712 : [ 8.34551e-006 ]
9713 : [ 8.44146e-006 ]
9714 : [ 8.70691e-006 ]
9715 : [ 8.52836e-006 ]
9716 : [ 8.62285e-006 ]
9717 : [ 8.5791e-006  ]
9718 : [ 8.37147e-006 ]
9719 : [ 8.67331e-006 ]
9720 : [ 8.67534e-006 ]
9721 : [ 8.35818e-006 ]
9722 : [ 8.39748e-006 ]
9723 : [ 8.31627e-006 ]
9724 : [ 8.22282e-006 ]
9725 : [ 8.46658e-006 ]
9726 : [ 8.61153e-006 ]
9727 : [ 8.52946e-006 ]
9728 : [ 8.6786e-006  ]
9729 : [ 8.47576e-006 ]
9730 : [ 8.48224e-006 ]
9731 : [ 8.50305e-006 ]
9732 : [ 8.3714e-006  ]
9733 : [ 8.35558e-006 ]
9734 : [ 8.58777e-006 ]
9735 : [ 8.5996e-006  ]
9736 : [ 8.31547e-006 ]
9737 : [ 8.59781e-006 ]
9738 : [ 8.42277e-006 ]
9739 : [ 8.18748e-006 ]
9740 : [ 8.53648e-006 ]
9741 : [ 8.589e-006   ]
9742 : [ 8.65901e-006 ]
9743 : [ 8.42898e-006 ]
9744 : [ 8.39027e-006 ]
9745 : [ 8.60326e-006 ]
9746 : [ 8.45769e-006 ]
9747 : [ 8.14558e-006 ]
9748 : [ 8.54557e-006 ]
9749 : [ 8.48041e-006 ]
9750 : [ 8.25412e-006 ]
9751 : [ 8.70716e-006 ]
9752 : [ 8.72327e-006 ]
9753 : [ 8.67812e-006 ]
9754 : [ 8.48319e-006 ]
9755 : [ 8.61821e-006 ]
9756 : [ 8.55146e-006 ]
9757 : [ 8.21989e-006 ]
9758 : [ 8.42889e-006 ]
9759 : [ 8.45403e-006 ]
9760 : [ 8.65055e-006 ]
9761 : [ 8.7238e-006  ]
9762 : [ 8.511e-006   ]
9763 : [ 8.35939e-006 ]
9764 : [ 8.33376e-006 ]
9765 : [ 8.4076e-006  ]
9766 : [ 8.75084e-006 ]
9767 : [ 8.5167e-006  ]
9768 : [ 8.47481e-006 ]
9769 : [ 8.35139e-006 ]
9770 : [ 8.23193e-006 ]
9771 : [ 8.4716e-006  ]
9772 : [ 8.53981e-006 ]
9773 : [ 8.68655e-006 ]
9774 : [ 8.28808e-006 ]
9775 : [ 8.50324e-006 ]
9776 : [ 8.55081e-006 ]
9777 : [ 8.53525e-006 ]
9778 : [ 8.39681e-006 ]
9779 : [ 8.50855e-006 ]
9780 : [ 8.50089e-006 ]
9781 : [ 8.60563e-006 ]
9782 : [ 8.52335e-006 ]
9783 : [ 8.44073e-006 ]
9784 : [ 8.68197e-006 ]
9785 : [ 8.46981e-006 ]
9786 : [ 8.44628e-006 ]
9787 : [ 8.654e-006   ]
9788 : [ 8.33729e-006 ]
9789 : [ 8.50791e-006 ]
9790 : [ 8.67795e-006 ]
9791 : [ 8.49158e-006 ]
9792 : [ 8.63836e-006 ]
9793 : [ 8.53996e-006 ]
9794 : [ 8.51413e-006 ]
9795 : [ 8.3261e-006  ]
9796 : [ 8.43517e-006 ]
9797 : [ 8.51072e-006 ]
9798 : [ 8.62911e-006 ]
9799 : [ 8.4242e-006  ]
9800 : [ 8.59351e-006 ]
9801 : [ 8.4213e-006  ]
9802 : [ 8.37149e-006 ]
9803 : [ 8.29691e-006 ]
9804 : [ 8.46776e-006 ]
9805 : [ 8.64195e-006 ]
9806 : [ 8.77546e-006 ]
9807 : [ 8.54652e-006 ]
9808 : [ 8.48818e-006 ]
9809 : [ 8.64758e-006 ]
9810 : [ 8.32816e-006 ]
9811 : [ 8.25905e-006 ]
9812 : [ 8.55498e-006 ]
9813 : [ 8.42254e-006 ]
9814 : [ 8.5069e-006  ]
9815 : [ 8.44996e-006 ]
9816 : [ 8.51099e-006 ]
9817 : [ 8.52487e-006 ]
9818 : [ 8.25396e-006 ]
9819 : [ 8.5946e-006  ]
9820 : [ 8.677e-006   ]
9821 : [ 8.39476e-006 ]
9822 : [ 8.41426e-006 ]
9823 : [ 8.39393e-006 ]
9824 : [ 8.51967e-006 ]
9825 : [ 8.73376e-006 ]
9826 : [ 8.60044e-006 ]
9827 : [ 8.4485e-006  ]
9828 : [ 8.25294e-006 ]
9829 : [ 8.4844e-006  ]
9830 : [ 8.40052e-006 ]
9831 : [ 8.56019e-006 ]
9832 : [ 8.44788e-006 ]
9833 : [ 8.50613e-006 ]
9834 : [ 8.67268e-006 ]
9835 : [ 8.24382e-006 ]
9836 : [ 8.52072e-006 ]
9837 : [ 8.67572e-006 ]
9838 : [ 8.64557e-006 ]
9839 : [ 8.43939e-006 ]
9840 : [ 8.56131e-006 ]
9841 : [ 8.32465e-006 ]
9842 : [ 8.47079e-006 ]
9843 : [ 8.55334e-006 ]
9844 : [ 8.62792e-006 ]
9845 : [ 8.52147e-006 ]
9846 : [ 8.62163e-006 ]
9847 : [ 8.57547e-006 ]
9848 : [ 8.71769e-006 ]
9849 : [ 8.70528e-006 ]
9850 : [ 8.30973e-006 ]
9851 : [ 8.63915e-006 ]
9852 : [ 8.71157e-006 ]
9853 : [ 8.52218e-006 ]
9854 : [ 8.39174e-006 ]
9855 : [ 8.4473e-006  ]
9856 : [ 8.44638e-006 ]
9857 : [ 8.46528e-006 ]
9858 : [ 8.61732e-006 ]
9859 : [ 8.40379e-006 ]
9860 : [ 8.53856e-006 ]
9861 : [ 8.29919e-006 ]
9862 : [ 8.34944e-006 ]
9863 : [ 8.37409e-006 ]
9864 : [ 8.70078e-006 ]
9865 : [ 8.57002e-006 ]
9866 : [ 8.63624e-006 ]
9867 : [ 8.18202e-006 ]
9868 : [ 8.62655e-006 ]
9869 : [ 8.48194e-006 ]
9870 : [ 8.38678e-006 ]
9871 : [ 8.69478e-006 ]
9872 : [ 8.31714e-006 ]
9873 : [ 8.70011e-006 ]
9874 : [ 8.33092e-006 ]
9875 : [ 8.33152e-006 ]
9876 : [ 8.38601e-006 ]
9877 : [ 8.50172e-006 ]
9878 : [ 8.23335e-006 ]
9879 : [ 8.45313e-006 ]
9880 : [ 8.70027e-006 ]
9881 : [ 8.72541e-006 ]
9882 : [ 8.582e-006   ]
9883 : [ 8.48168e-006 ]
9884 : [ 8.40032e-006 ]
9885 : [ 8.73321e-006 ]
9886 : [ 8.5627e-006  ]
9887 : [ 8.30766e-006 ]
9888 : [ 8.55249e-006 ]
9889 : [ 8.40631e-006 ]
9890 : [ 8.45763e-006 ]
9891 : [ 8.56691e-006 ]
9892 : [ 8.46424e-006 ]
9893 : [ 8.39539e-006 ]
9894 : [ 8.2704e-006  ]
9895 : [ 8.42404e-006 ]
9896 : [ 8.27656e-006 ]
9897 : [ 8.34467e-006 ]
9898 : [ 8.49683e-006 ]
9899 : [ 8.52804e-006 ]
9900 : [ 8.40041e-006 ]
9901 : [ 8.58451e-006 ]
9902 : [ 8.29373e-006 ]
9903 : [ 8.39359e-006 ]
9904 : [ 8.4081e-006  ]
9905 : [ 8.48227e-006 ]
9906 : [ 8.49242e-006 ]
9907 : [ 8.7116e-006  ]
9908 : [ 8.50896e-006 ]
9909 : [ 8.50149e-006 ]
9910 : [ 8.49439e-006 ]
9911 : [ 8.41549e-006 ]
9912 : [ 8.37911e-006 ]
9913 : [ 8.39234e-006 ]
9914 : [ 8.40487e-006 ]
9915 : [ 8.3537e-006  ]
9916 : [ 8.46057e-006 ]
9917 : [ 8.50875e-006 ]
9918 : [ 8.39841e-006 ]
9919 : [ 8.45768e-006 ]
9920 : [ 8.56593e-006 ]
9921 : [ 8.55141e-006 ]
9922 : [ 8.73734e-006 ]
9923 : [ 8.56822e-006 ]
9924 : [ 8.45921e-006 ]
9925 : [ 8.62886e-006 ]
9926 : [ 8.19328e-006 ]
9927 : [ 8.45761e-006 ]
9928 : [ 8.61808e-006 ]
9929 : [ 8.32916e-006 ]
9930 : [ 8.5718e-006  ]
9931 : [ 8.65988e-006 ]
9932 : [ 8.41208e-006 ]
9933 : [ 8.53426e-006 ]
9934 : [ 8.18139e-006 ]
9935 : [ 8.33401e-006 ]
9936 : [ 8.46966e-006 ]
9937 : [ 8.75364e-006 ]
9938 : [ 8.19068e-006 ]
9939 : [ 8.53269e-006 ]
9940 : [ 8.44163e-006 ]
9941 : [ 8.31668e-006 ]
9942 : [ 8.2212e-006  ]
9943 : [ 8.6053e-006  ]
9944 : [ 8.51283e-006 ]
9945 : [ 8.42941e-006 ]
9946 : [ 8.88493e-006 ]
9947 : [ 8.54372e-006 ]
9948 : [ 8.37679e-006 ]
9949 : [ 8.62899e-006 ]
9950 : [ 8.6562e-006  ]
9951 : [ 8.56147e-006 ]
9952 : [ 8.16745e-006 ]
9953 : [ 8.36768e-006 ]
9954 : [ 8.60201e-006 ]
9955 : [ 8.51076e-006 ]
9956 : [ 8.46842e-006 ]
9957 : [ 8.35837e-006 ]
9958 : [ 8.33734e-006 ]
9959 : [ 8.41526e-006 ]
9960 : [ 8.53991e-006 ]
9961 : [ 8.30803e-006 ]
9962 : [ 8.51822e-006 ]
9963 : [ 8.45297e-006 ]
9964 : [ 8.14542e-006 ]
9965 : [ 8.41324e-006 ]
9966 : [ 8.65324e-006 ]
9967 : [ 8.40802e-006 ]
9968 : [ 8.4667e-006  ]
9969 : [ 8.39998e-006 ]
9970 : [ 8.47894e-006 ]
9971 : [ 8.22619e-006 ]
9972 : [ 8.28936e-006 ]
9973 : [ 8.53929e-006 ]
9974 : [ 8.54161e-006 ]
9975 : [ 8.46439e-006 ]
9976 : [ 8.60062e-006 ]
9977 : [ 8.4581e-006  ]
9978 : [ 8.37097e-006 ]
9979 : [ 8.55518e-006 ]
9980 : [ 8.66243e-006 ]
9981 : [ 8.37458e-006 ]
9982 : [ 8.3456e-006  ]
9983 : [ 8.36625e-006 ]
9984 : [ 8.52455e-006 ]
9985 : [ 8.37959e-006 ]
9986 : [ 8.54094e-006 ]
9987 : [ 8.37956e-006 ]
9988 : [ 8.36141e-006 ]
9989 : [ 8.32866e-006 ]
9990 : [ 8.51527e-006 ]
9991 : [ 8.31467e-006 ]
9992 : [ 8.4963e-006  ]
9993 : [ 8.39225e-006 ]
9994 : [ 8.60454e-006 ]
9995 : [ 8.39736e-006 ]
9996 : [ 8.66095e-006 ]
9997 : [ 8.55997e-006 ]
9998 : [ 8.35496e-006 ]
9999 : [ 8.22158e-006 ]
