# Supplementary material for: Influence of tissue conductivity on foetal exposure to extremely low frequency magnetic fields at 50 Hz using stochastic dosimetry
Source: PLoS One. 2018 Feb 7;13(2):e0192131. doi: 10.1371/journal.pone.0192131 (PMC5802904; doi:10.1371/journal.pone.0192131)
Supplement: S1 File — (ZIP) [file pone.0192131.s001.zip › Data/Ydistributions(10000)/7m/Bone.txt]

       [ y0           ]
   0 : [ 1.61195e-005 ]
   1 : [ 1.49802e-005 ]
   2 : [ 1.62655e-005 ]
   3 : [ 1.56999e-005 ]
   4 : [ 1.70835e-005 ]
   5 : [ 1.77572e-005 ]
   6 : [ 1.60047e-005 ]
   7 : [ 1.67667e-005 ]
   8 : [ 1.42891e-005 ]
   9 : [ 1.57619e-005 ]
  10 : [ 1.60169e-005 ]
  11 : [ 1.65715e-005 ]
  12 : [ 1.61702e-005 ]
  13 : [ 1.60368e-005 ]
  14 : [ 1.49192e-005 ]
  15 : [ 1.6407e-005  ]
  16 : [ 1.65423e-005 ]
  17 : [ 1.76879e-005 ]
  18 : [ 1.69916e-005 ]
  19 : [ 1.66295e-005 ]
  20 : [ 1.61853e-005 ]
  21 : [ 1.50021e-005 ]
  22 : [ 1.86805e-005 ]
  23 : [ 1.57764e-005 ]
  24 : [ 1.61056e-005 ]
  25 : [ 1.77027e-005 ]
  26 : [ 1.73748e-005 ]
  27 : [ 1.64527e-005 ]
  28 : [ 1.58776e-005 ]
  29 : [ 1.62772e-005 ]
  30 : [ 1.62138e-005 ]
  31 : [ 1.51939e-005 ]
  32 : [ 1.78311e-005 ]
  33 : [ 1.59578e-005 ]
  34 : [ 1.6754e-005  ]
  35 : [ 1.56872e-005 ]
  36 : [ 1.85839e-005 ]
  37 : [ 1.59046e-005 ]
  38 : [ 1.64201e-005 ]
  39 : [ 1.59804e-005 ]
  40 : [ 1.67563e-005 ]
  41 : [ 1.80459e-005 ]
  42 : [ 1.59986e-005 ]
  43 : [ 1.67204e-005 ]
  44 : [ 1.56646e-005 ]
  45 : [ 1.60062e-005 ]
  46 : [ 1.62003e-005 ]
  47 : [ 1.61439e-005 ]
  48 : [ 1.55802e-005 ]
  49 : [ 1.74782e-005 ]
  50 : [ 1.63228e-005 ]
  51 : [ 1.69973e-005 ]
  52 : [ 1.7199e-005  ]
  53 : [ 1.66245e-005 ]
  54 : [ 1.54349e-005 ]
  55 : [ 1.96695e-005 ]
  56 : [ 1.83615e-005 ]
  57 : [ 1.56257e-005 ]
  58 : [ 1.61901e-005 ]
  59 : [ 1.63558e-005 ]
  60 : [ 1.55573e-005 ]
  61 : [ 1.58427e-005 ]
  62 : [ 1.65214e-005 ]
  63 : [ 1.79397e-005 ]
  64 : [ 1.63261e-005 ]
  65 : [ 1.70364e-005 ]
  66 : [ 1.67973e-005 ]
  67 : [ 1.59104e-005 ]
  68 : [ 1.61052e-005 ]
  69 : [ 1.86169e-005 ]
  70 : [ 1.63894e-005 ]
  71 : [ 1.49323e-005 ]
  72 : [ 1.6521e-005  ]
  73 : [ 1.56458e-005 ]
  74 : [ 1.84322e-005 ]
  75 : [ 1.7242e-005  ]
  76 : [ 1.641e-005   ]
  77 : [ 1.60707e-005 ]
  78 : [ 1.76629e-005 ]
  79 : [ 1.38756e-005 ]
  80 : [ 1.68743e-005 ]
  81 : [ 1.8634e-005  ]
  82 : [ 1.61088e-005 ]
  83 : [ 1.60774e-005 ]
  84 : [ 1.47815e-005 ]
  85 : [ 1.41649e-005 ]
  86 : [ 1.89258e-005 ]
  87 : [ 1.81796e-005 ]
  88 : [ 1.48374e-005 ]
  89 : [ 1.65489e-005 ]
  90 : [ 1.56678e-005 ]
  91 : [ 1.59869e-005 ]
  92 : [ 1.82809e-005 ]
  93 : [ 1.63063e-005 ]
  94 : [ 1.6633e-005  ]
  95 : [ 1.80999e-005 ]
  96 : [ 1.78556e-005 ]
  97 : [ 1.5361e-005  ]
  98 : [ 1.66944e-005 ]
  99 : [ 1.77575e-005 ]
 100 : [ 1.48278e-005 ]
 101 : [ 1.67116e-005 ]
 102 : [ 1.59673e-005 ]
 103 : [ 1.63517e-005 ]
 104 : [ 1.54119e-005 ]
 105 : [ 1.76807e-005 ]
 106 : [ 1.48458e-005 ]
 107 : [ 1.70924e-005 ]
 108 : [ 1.73736e-005 ]
 109 : [ 1.66576e-005 ]
 110 : [ 1.62996e-005 ]
 111 : [ 1.61079e-005 ]
 112 : [ 1.62566e-005 ]
 113 : [ 1.98935e-005 ]
 114 : [ 1.77403e-005 ]
 115 : [ 1.5649e-005  ]
 116 : [ 1.60328e-005 ]
 117 : [ 1.56932e-005 ]
 118 : [ 1.89972e-005 ]
 119 : [ 1.69326e-005 ]
 120 : [ 1.60246e-005 ]
 121 : [ 1.89192e-005 ]
 122 : [ 1.61006e-005 ]
 123 : [ 1.55271e-005 ]
 124 : [ 1.52302e-005 ]
 125 : [ 1.62938e-005 ]
 126 : [ 1.57309e-005 ]
 127 : [ 1.6607e-005  ]
 128 : [ 1.64014e-005 ]
 129 : [ 1.56053e-005 ]
 130 : [ 1.54905e-005 ]
 131 : [ 1.65442e-005 ]
 132 : [ 1.62833e-005 ]
 133 : [ 1.64246e-005 ]
 134 : [ 1.6002e-005  ]
 135 : [ 1.68546e-005 ]
 136 : [ 1.69489e-005 ]
 137 : [ 1.85566e-005 ]
 138 : [ 1.46227e-005 ]
 139 : [ 1.76085e-005 ]
 140 : [ 1.58637e-005 ]
 141 : [ 1.60854e-005 ]
 142 : [ 1.56283e-005 ]
 143 : [ 1.44901e-005 ]
 144 : [ 1.7293e-005  ]
 145 : [ 1.69327e-005 ]
 146 : [ 1.73377e-005 ]
 147 : [ 1.62157e-005 ]
 148 : [ 1.64113e-005 ]
 149 : [ 1.65136e-005 ]
 150 : [ 1.57013e-005 ]
 151 : [ 1.55293e-005 ]
 152 : [ 1.63592e-005 ]
 153 : [ 1.71327e-005 ]
 154 : [ 1.54275e-005 ]
 155 : [ 1.70036e-005 ]
 156 : [ 1.72819e-005 ]
 157 : [ 1.49314e-005 ]
 158 : [ 1.77885e-005 ]
 159 : [ 1.53149e-005 ]
 160 : [ 1.56097e-005 ]
 161 : [ 1.56239e-005 ]
 162 : [ 1.73785e-005 ]
 163 : [ 1.52511e-005 ]
 164 : [ 1.73099e-005 ]
 165 : [ 1.96272e-005 ]
 166 : [ 1.52464e-005 ]
 167 : [ 1.51145e-005 ]
 168 : [ 1.57434e-005 ]
 169 : [ 1.62816e-005 ]
 170 : [ 1.55278e-005 ]
 171 : [ 1.66072e-005 ]
 172 : [ 1.72503e-005 ]
 173 : [ 1.60098e-005 ]
 174 : [ 1.37473e-005 ]
 175 : [ 1.61764e-005 ]
 176 : [ 1.56399e-005 ]
 177 : [ 1.54645e-005 ]
 178 : [ 1.63586e-005 ]
 179 : [ 1.76817e-005 ]
 180 : [ 1.61454e-005 ]
 181 : [ 1.55009e-005 ]
 182 : [ 1.74427e-005 ]
 183 : [ 1.87141e-005 ]
 184 : [ 1.56466e-005 ]
 185 : [ 1.51705e-005 ]
 186 : [ 1.51506e-005 ]
 187 : [ 1.88661e-005 ]
 188 : [ 1.522e-005   ]
 189 : [ 1.77093e-005 ]
 190 : [ 1.55778e-005 ]
 191 : [ 1.39719e-005 ]
 192 : [ 1.64718e-005 ]
 193 : [ 1.72469e-005 ]
 194 : [ 1.62663e-005 ]
 195 : [ 1.57787e-005 ]
 196 : [ 1.64404e-005 ]
 197 : [ 1.56769e-005 ]
 198 : [ 1.69639e-005 ]
 199 : [ 1.59726e-005 ]
 200 : [ 1.80376e-005 ]
 201 : [ 1.60058e-005 ]
 202 : [ 1.47656e-005 ]
 203 : [ 1.6369e-005  ]
 204 : [ 1.52389e-005 ]
 205 : [ 1.64452e-005 ]
 206 : [ 1.62243e-005 ]
 207 : [ 1.6493e-005  ]
 208 : [ 1.34198e-005 ]
 209 : [ 1.75601e-005 ]
 210 : [ 1.53287e-005 ]
 211 : [ 1.64521e-005 ]
 212 : [ 1.5616e-005  ]
 213 : [ 1.61615e-005 ]
 214 : [ 1.63749e-005 ]
 215 : [ 1.59591e-005 ]
 216 : [ 1.61878e-005 ]
 217 : [ 1.61604e-005 ]
 218 : [ 1.67931e-005 ]
 219 : [ 1.52938e-005 ]
 220 : [ 1.63195e-005 ]
 221 : [ 2.00463e-005 ]
 222 : [ 1.57508e-005 ]
 223 : [ 1.58071e-005 ]
 224 : [ 1.73614e-005 ]
 225 : [ 1.69872e-005 ]
 226 : [ 1.49953e-005 ]
 227 : [ 1.59646e-005 ]
 228 : [ 1.82391e-005 ]
 229 : [ 1.43741e-005 ]
 230 : [ 1.58655e-005 ]
 231 : [ 1.58729e-005 ]
 232 : [ 1.8825e-005  ]
 233 : [ 1.80089e-005 ]
 234 : [ 1.81203e-005 ]
 235 : [ 1.71095e-005 ]
 236 : [ 1.57481e-005 ]
 237 : [ 1.6262e-005  ]
 238 : [ 1.45576e-005 ]
 239 : [ 1.62113e-005 ]
 240 : [ 1.79362e-005 ]
 241 : [ 1.63749e-005 ]
 242 : [ 1.61108e-005 ]
 243 : [ 1.50055e-005 ]
 244 : [ 1.79057e-005 ]
 245 : [ 1.64415e-005 ]
 246 : [ 1.37672e-005 ]
 247 : [ 1.72202e-005 ]
 248 : [ 1.6435e-005  ]
 249 : [ 1.55924e-005 ]
 250 : [ 1.72913e-005 ]
 251 : [ 1.45889e-005 ]
 252 : [ 1.52713e-005 ]
 253 : [ 1.61957e-005 ]
 254 : [ 1.77365e-005 ]
 255 : [ 1.74368e-005 ]
 256 : [ 1.56286e-005 ]
 257 : [ 1.55198e-005 ]
 258 : [ 1.56457e-005 ]
 259 : [ 1.54158e-005 ]
 260 : [ 1.7524e-005  ]
 261 : [ 1.73445e-005 ]
 262 : [ 1.62997e-005 ]
 263 : [ 1.7318e-005  ]
 264 : [ 1.55532e-005 ]
 265 : [ 1.65332e-005 ]
 266 : [ 1.80483e-005 ]
 267 : [ 1.55414e-005 ]
 268 : [ 1.63475e-005 ]
 269 : [ 1.79791e-005 ]
 270 : [ 1.69818e-005 ]
 271 : [ 1.71345e-005 ]
 272 : [ 1.73516e-005 ]
 273 : [ 1.65466e-005 ]
 274 : [ 1.59828e-005 ]
 275 : [ 1.48126e-005 ]
 276 : [ 1.71162e-005 ]
 277 : [ 1.504e-005   ]
 278 : [ 1.41245e-005 ]
 279 : [ 1.70634e-005 ]
 280 : [ 1.56959e-005 ]
 281 : [ 1.47243e-005 ]
 282 : [ 1.61231e-005 ]
 283 : [ 1.56293e-005 ]
 284 : [ 1.65037e-005 ]
 285 : [ 1.59058e-005 ]
 286 : [ 1.77275e-005 ]
 287 : [ 1.6302e-005  ]
 288 : [ 1.47904e-005 ]
 289 : [ 1.56357e-005 ]
 290 : [ 1.57143e-005 ]
 291 : [ 1.7191e-005  ]
 292 : [ 1.55888e-005 ]
 293 : [ 1.68454e-005 ]
 294 : [ 1.76373e-005 ]
 295 : [ 1.53037e-005 ]
 296 : [ 1.55505e-005 ]
 297 : [ 1.6229e-005  ]
 298 : [ 1.71754e-005 ]
 299 : [ 1.57727e-005 ]
 300 : [ 1.49949e-005 ]
 301 : [ 1.68445e-005 ]
 302 : [ 1.59104e-005 ]
 303 : [ 1.53178e-005 ]
 304 : [ 1.8745e-005  ]
 305 : [ 1.59826e-005 ]
 306 : [ 1.54713e-005 ]
 307 : [ 1.8552e-005  ]
 308 : [ 1.72655e-005 ]
 309 : [ 1.73432e-005 ]
 310 : [ 1.67093e-005 ]
 311 : [ 1.61786e-005 ]
 312 : [ 1.55325e-005 ]
 313 : [ 1.69873e-005 ]
 314 : [ 1.73225e-005 ]
 315 : [ 1.72434e-005 ]
 316 : [ 1.77561e-005 ]
 317 : [ 1.71639e-005 ]
 318 : [ 1.43283e-005 ]
 319 : [ 1.67316e-005 ]
 320 : [ 1.85996e-005 ]
 321 : [ 1.61516e-005 ]
 322 : [ 1.57453e-005 ]
 323 : [ 1.52595e-005 ]
 324 : [ 1.61588e-005 ]
 325 : [ 1.66461e-005 ]
 326 : [ 1.54424e-005 ]
 327 : [ 1.56437e-005 ]
 328 : [ 1.71956e-005 ]
 329 : [ 1.62813e-005 ]
 330 : [ 1.71486e-005 ]
 331 : [ 1.74275e-005 ]
 332 : [ 1.65062e-005 ]
 333 : [ 1.68195e-005 ]
 334 : [ 1.66047e-005 ]
 335 : [ 1.5861e-005  ]
 336 : [ 1.43347e-005 ]
 337 : [ 1.85365e-005 ]
 338 : [ 1.57338e-005 ]
 339 : [ 1.61725e-005 ]
 340 : [ 1.59416e-005 ]
 341 : [ 1.64951e-005 ]
 342 : [ 1.70884e-005 ]
 343 : [ 1.69389e-005 ]
 344 : [ 1.59216e-005 ]
 345 : [ 1.88462e-005 ]
 346 : [ 1.65124e-005 ]
 347 : [ 1.7789e-005  ]
 348 : [ 1.85506e-005 ]
 349 : [ 1.60318e-005 ]
 350 : [ 1.8034e-005  ]
 351 : [ 1.61857e-005 ]
 352 : [ 1.6339e-005  ]
 353 : [ 1.6312e-005  ]
 354 : [ 1.5872e-005  ]
 355 : [ 1.72257e-005 ]
 356 : [ 1.44687e-005 ]
 357 : [ 1.67359e-005 ]
 358 : [ 1.73208e-005 ]
 359 : [ 1.75885e-005 ]
 360 : [ 1.5466e-005  ]
 361 : [ 1.71412e-005 ]
 362 : [ 1.67488e-005 ]
 363 : [ 1.58314e-005 ]
 364 : [ 1.77675e-005 ]
 365 : [ 1.66623e-005 ]
 366 : [ 1.56852e-005 ]
 367 : [ 1.5491e-005  ]
 368 : [ 1.77511e-005 ]
 369 : [ 1.61544e-005 ]
 370 : [ 1.78374e-005 ]
 371 : [ 1.6557e-005  ]
 372 : [ 1.71593e-005 ]
 373 : [ 1.62903e-005 ]
 374 : [ 1.75246e-005 ]
 375 : [ 1.77962e-005 ]
 376 : [ 2.06194e-005 ]
 377 : [ 1.5738e-005  ]
 378 : [ 1.53055e-005 ]
 379 : [ 1.54814e-005 ]
 380 : [ 1.61959e-005 ]
 381 : [ 1.6837e-005  ]
 382 : [ 1.59273e-005 ]
 383 : [ 1.52191e-005 ]
 384 : [ 1.68552e-005 ]
 385 : [ 1.55707e-005 ]
 386 : [ 1.62184e-005 ]
 387 : [ 1.73746e-005 ]
 388 : [ 1.86345e-005 ]
 389 : [ 1.62207e-005 ]
 390 : [ 1.60412e-005 ]
 391 : [ 1.65544e-005 ]
 392 : [ 1.57068e-005 ]
 393 : [ 1.67299e-005 ]
 394 : [ 1.51038e-005 ]
 395 : [ 1.66026e-005 ]
 396 : [ 1.53816e-005 ]
 397 : [ 1.57254e-005 ]
 398 : [ 1.41017e-005 ]
 399 : [ 1.5729e-005  ]
 400 : [ 1.64786e-005 ]
 401 : [ 1.62603e-005 ]
 402 : [ 1.73923e-005 ]
 403 : [ 1.58614e-005 ]
 404 : [ 1.71646e-005 ]
 405 : [ 1.6676e-005  ]
 406 : [ 1.5878e-005  ]
 407 : [ 1.52901e-005 ]
 408 : [ 1.59934e-005 ]
 409 : [ 1.50635e-005 ]
 410 : [ 1.64053e-005 ]
 411 : [ 1.49973e-005 ]
 412 : [ 1.50504e-005 ]
 413 : [ 1.477e-005   ]
 414 : [ 1.71164e-005 ]
 415 : [ 1.67237e-005 ]
 416 : [ 1.92359e-005 ]
 417 : [ 1.43186e-005 ]
 418 : [ 1.79097e-005 ]
 419 : [ 1.62464e-005 ]
 420 : [ 1.68869e-005 ]
 421 : [ 1.53248e-005 ]
 422 : [ 1.77627e-005 ]
 423 : [ 1.65514e-005 ]
 424 : [ 1.5987e-005  ]
 425 : [ 1.5227e-005  ]
 426 : [ 1.70999e-005 ]
 427 : [ 1.73845e-005 ]
 428 : [ 1.63969e-005 ]
 429 : [ 1.69897e-005 ]
 430 : [ 1.58006e-005 ]
 431 : [ 1.60216e-005 ]
 432 : [ 1.816e-005   ]
 433 : [ 1.72067e-005 ]
 434 : [ 1.59064e-005 ]
 435 : [ 1.74746e-005 ]
 436 : [ 1.66906e-005 ]
 437 : [ 1.77855e-005 ]
 438 : [ 1.34539e-005 ]
 439 : [ 1.7088e-005  ]
 440 : [ 1.59066e-005 ]
 441 : [ 1.90954e-005 ]
 442 : [ 1.61109e-005 ]
 443 : [ 1.62993e-005 ]
 444 : [ 1.75859e-005 ]
 445 : [ 1.62124e-005 ]
 446 : [ 1.51816e-005 ]
 447 : [ 1.61872e-005 ]
 448 : [ 1.64341e-005 ]
 449 : [ 1.85513e-005 ]
 450 : [ 1.66641e-005 ]
 451 : [ 1.58285e-005 ]
 452 : [ 1.69238e-005 ]
 453 : [ 1.52596e-005 ]
 454 : [ 1.74631e-005 ]
 455 : [ 1.65857e-005 ]
 456 : [ 1.36506e-005 ]
 457 : [ 1.72808e-005 ]
 458 : [ 1.65116e-005 ]
 459 : [ 1.60389e-005 ]
 460 : [ 1.58614e-005 ]
 461 : [ 1.61528e-005 ]
 462 : [ 1.59021e-005 ]
 463 : [ 1.56637e-005 ]
 464 : [ 1.58563e-005 ]
 465 : [ 1.74271e-005 ]
 466 : [ 1.85022e-005 ]
 467 : [ 1.67526e-005 ]
 468 : [ 1.62871e-005 ]
 469 : [ 1.80037e-005 ]
 470 : [ 1.69356e-005 ]
 471 : [ 1.65191e-005 ]
 472 : [ 1.79496e-005 ]
 473 : [ 1.75259e-005 ]
 474 : [ 1.69089e-005 ]
 475 : [ 1.70943e-005 ]
 476 : [ 1.79609e-005 ]
 477 : [ 1.66696e-005 ]
 478 : [ 1.66482e-005 ]
 479 : [ 1.57193e-005 ]
 480 : [ 1.48878e-005 ]
 481 : [ 1.59215e-005 ]
 482 : [ 1.62307e-005 ]
 483 : [ 1.6406e-005  ]
 484 : [ 1.59776e-005 ]
 485 : [ 1.61165e-005 ]
 486 : [ 1.74846e-005 ]
 487 : [ 1.67075e-005 ]
 488 : [ 1.62812e-005 ]
 489 : [ 1.64365e-005 ]
 490 : [ 1.61038e-005 ]
 491 : [ 1.79322e-005 ]
 492 : [ 1.63854e-005 ]
 493 : [ 1.61503e-005 ]
 494 : [ 1.76063e-005 ]
 495 : [ 1.56999e-005 ]
 496 : [ 1.75256e-005 ]
 497 : [ 1.85359e-005 ]
 498 : [ 1.5737e-005  ]
 499 : [ 1.7079e-005  ]
 500 : [ 1.66938e-005 ]
 501 : [ 1.6956e-005  ]
 502 : [ 1.79482e-005 ]
 503 : [ 1.68099e-005 ]
 504 : [ 1.6398e-005  ]
 505 : [ 1.54057e-005 ]
 506 : [ 1.5085e-005  ]
 507 : [ 1.56051e-005 ]
 508 : [ 1.75308e-005 ]
 509 : [ 1.63987e-005 ]
 510 : [ 1.91697e-005 ]
 511 : [ 1.79727e-005 ]
 512 : [ 1.73571e-005 ]
 513 : [ 1.62997e-005 ]
 514 : [ 1.50838e-005 ]
 515 : [ 1.56722e-005 ]
 516 : [ 1.54401e-005 ]
 517 : [ 1.60449e-005 ]
 518 : [ 1.60413e-005 ]
 519 : [ 1.63857e-005 ]
 520 : [ 1.73163e-005 ]
 521 : [ 1.65534e-005 ]
 522 : [ 1.69202e-005 ]
 523 : [ 1.63469e-005 ]
 524 : [ 1.66134e-005 ]
 525 : [ 1.73142e-005 ]
 526 : [ 1.64576e-005 ]
 527 : [ 1.74045e-005 ]
 528 : [ 1.82077e-005 ]
 529 : [ 1.93465e-005 ]
 530 : [ 1.47637e-005 ]
 531 : [ 1.56677e-005 ]
 532 : [ 1.75832e-005 ]
 533 : [ 1.70613e-005 ]
 534 : [ 1.70804e-005 ]
 535 : [ 1.79763e-005 ]
 536 : [ 1.82109e-005 ]
 537 : [ 1.66614e-005 ]
 538 : [ 1.65241e-005 ]
 539 : [ 1.76652e-005 ]
 540 : [ 1.66747e-005 ]
 541 : [ 1.85524e-005 ]
 542 : [ 1.7474e-005  ]
 543 : [ 1.68052e-005 ]
 544 : [ 1.63385e-005 ]
 545 : [ 1.62035e-005 ]
 546 : [ 1.67566e-005 ]
 547 : [ 1.7139e-005  ]
 548 : [ 1.65723e-005 ]
 549 : [ 1.81249e-005 ]
 550 : [ 1.64968e-005 ]
 551 : [ 1.7707e-005  ]
 552 : [ 1.83178e-005 ]
 553 : [ 1.61983e-005 ]
 554 : [ 1.60494e-005 ]
 555 : [ 1.7135e-005  ]
 556 : [ 1.69766e-005 ]
 557 : [ 1.62163e-005 ]
 558 : [ 1.72533e-005 ]
 559 : [ 1.72792e-005 ]
 560 : [ 1.67582e-005 ]
 561 : [ 1.6717e-005  ]
 562 : [ 1.59336e-005 ]
 563 : [ 1.57617e-005 ]
 564 : [ 1.87123e-005 ]
 565 : [ 1.85421e-005 ]
 566 : [ 1.85997e-005 ]
 567 : [ 1.86991e-005 ]
 568 : [ 1.63086e-005 ]
 569 : [ 1.50726e-005 ]
 570 : [ 1.51492e-005 ]
 571 : [ 1.44599e-005 ]
 572 : [ 1.73418e-005 ]
 573 : [ 1.7056e-005  ]
 574 : [ 2.0306e-005  ]
 575 : [ 1.6798e-005  ]
 576 : [ 1.83649e-005 ]
 577 : [ 1.605e-005   ]
 578 : [ 1.74173e-005 ]
 579 : [ 1.6278e-005  ]
 580 : [ 1.58293e-005 ]
 581 : [ 1.57765e-005 ]
 582 : [ 1.82357e-005 ]
 583 : [ 1.73504e-005 ]
 584 : [ 1.5796e-005  ]
 585 : [ 1.88973e-005 ]
 586 : [ 1.5893e-005  ]
 587 : [ 1.56463e-005 ]
 588 : [ 1.70987e-005 ]
 589 : [ 1.69081e-005 ]
 590 : [ 1.65524e-005 ]
 591 : [ 1.98991e-005 ]
 592 : [ 1.55817e-005 ]
 593 : [ 1.84656e-005 ]
 594 : [ 1.66651e-005 ]
 595 : [ 1.66962e-005 ]
 596 : [ 1.71001e-005 ]
 597 : [ 1.72355e-005 ]
 598 : [ 1.83376e-005 ]
 599 : [ 1.48188e-005 ]
 600 : [ 1.57375e-005 ]
 601 : [ 1.62465e-005 ]
 602 : [ 1.66496e-005 ]
 603 : [ 1.49538e-005 ]
 604 : [ 1.95929e-005 ]
 605 : [ 1.73953e-005 ]
 606 : [ 1.63347e-005 ]
 607 : [ 1.56863e-005 ]
 608 : [ 1.5822e-005  ]
 609 : [ 1.74726e-005 ]
 610 : [ 1.69632e-005 ]
 611 : [ 1.6735e-005  ]
 612 : [ 1.75393e-005 ]
 613 : [ 1.59589e-005 ]
 614 : [ 1.58015e-005 ]
 615 : [ 1.68676e-005 ]
 616 : [ 1.60603e-005 ]
 617 : [ 1.62885e-005 ]
 618 : [ 1.72918e-005 ]
 619 : [ 1.63636e-005 ]
 620 : [ 1.67304e-005 ]
 621 : [ 1.6627e-005  ]
 622 : [ 1.63835e-005 ]
 623 : [ 1.65339e-005 ]
 624 : [ 1.50175e-005 ]
 625 : [ 1.66755e-005 ]
 626 : [ 1.65227e-005 ]
 627 : [ 1.65447e-005 ]
 628 : [ 1.6086e-005  ]
 629 : [ 1.7215e-005  ]
 630 : [ 1.66222e-005 ]
 631 : [ 1.63962e-005 ]
 632 : [ 1.57407e-005 ]
 633 : [ 1.70559e-005 ]
 634 : [ 1.55323e-005 ]
 635 : [ 1.46971e-005 ]
 636 : [ 1.98933e-005 ]
 637 : [ 1.53054e-005 ]
 638 : [ 1.59492e-005 ]
 639 : [ 1.69469e-005 ]
 640 : [ 1.75016e-005 ]
 641 : [ 1.50507e-005 ]
 642 : [ 1.56606e-005 ]
 643 : [ 1.73227e-005 ]
 644 : [ 1.65363e-005 ]
 645 : [ 1.68246e-005 ]
 646 : [ 1.65448e-005 ]
 647 : [ 1.63164e-005 ]
 648 : [ 1.62701e-005 ]
 649 : [ 1.641e-005   ]
 650 : [ 1.61724e-005 ]
 651 : [ 1.60941e-005 ]
 652 : [ 1.662e-005   ]
 653 : [ 1.58744e-005 ]
 654 : [ 1.63627e-005 ]
 655 : [ 1.65149e-005 ]
 656 : [ 1.79157e-005 ]
 657 : [ 1.58228e-005 ]
 658 : [ 1.64859e-005 ]
 659 : [ 1.57221e-005 ]
 660 : [ 1.62997e-005 ]
 661 : [ 1.8662e-005  ]
 662 : [ 1.88472e-005 ]
 663 : [ 1.64992e-005 ]
 664 : [ 1.69961e-005 ]
 665 : [ 1.69444e-005 ]
 666 : [ 1.7521e-005  ]
 667 : [ 1.66564e-005 ]
 668 : [ 1.57964e-005 ]
 669 : [ 1.6675e-005  ]
 670 : [ 1.75792e-005 ]
 671 : [ 1.75653e-005 ]
 672 : [ 1.56505e-005 ]
 673 : [ 1.70775e-005 ]
 674 : [ 1.66636e-005 ]
 675 : [ 1.56673e-005 ]
 676 : [ 1.62619e-005 ]
 677 : [ 1.73893e-005 ]
 678 : [ 1.89475e-005 ]
 679 : [ 1.85979e-005 ]
 680 : [ 1.57069e-005 ]
 681 : [ 1.52311e-005 ]
 682 : [ 1.5855e-005  ]
 683 : [ 1.63617e-005 ]
 684 : [ 1.60475e-005 ]
 685 : [ 1.51316e-005 ]
 686 : [ 1.55048e-005 ]
 687 : [ 1.66181e-005 ]
 688 : [ 1.57329e-005 ]
 689 : [ 1.59367e-005 ]
 690 : [ 1.66023e-005 ]
 691 : [ 1.58313e-005 ]
 692 : [ 1.6877e-005  ]
 693 : [ 1.76253e-005 ]
 694 : [ 1.63299e-005 ]
 695 : [ 1.50987e-005 ]
 696 : [ 1.58728e-005 ]
 697 : [ 1.55085e-005 ]
 698 : [ 1.46175e-005 ]
 699 : [ 1.60947e-005 ]
 700 : [ 1.88037e-005 ]
 701 : [ 1.61621e-005 ]
 702 : [ 1.56491e-005 ]
 703 : [ 1.5787e-005  ]
 704 : [ 1.62267e-005 ]
 705 : [ 1.57922e-005 ]
 706 : [ 1.61805e-005 ]
 707 : [ 1.57911e-005 ]
 708 : [ 1.65269e-005 ]
 709 : [ 1.42061e-005 ]
 710 : [ 1.65203e-005 ]
 711 : [ 1.64274e-005 ]
 712 : [ 1.7552e-005  ]
 713 : [ 1.5071e-005  ]
 714 : [ 1.54679e-005 ]
 715 : [ 1.75056e-005 ]
 716 : [ 1.72196e-005 ]
 717 : [ 1.6295e-005  ]
 718 : [ 1.54966e-005 ]
 719 : [ 1.44342e-005 ]
 720 : [ 1.80936e-005 ]
 721 : [ 1.54705e-005 ]
 722 : [ 1.73866e-005 ]
 723 : [ 1.82086e-005 ]
 724 : [ 1.7145e-005  ]
 725 : [ 1.54689e-005 ]
 726 : [ 1.44291e-005 ]
 727 : [ 1.57594e-005 ]
 728 : [ 1.79178e-005 ]
 729 : [ 1.65029e-005 ]
 730 : [ 1.61745e-005 ]
 731 : [ 1.54563e-005 ]
 732 : [ 1.44178e-005 ]
 733 : [ 1.9029e-005  ]
 734 : [ 1.66574e-005 ]
 735 : [ 1.61381e-005 ]
 736 : [ 1.79836e-005 ]
 737 : [ 1.6255e-005  ]
 738 : [ 1.37668e-005 ]
 739 : [ 1.63599e-005 ]
 740 : [ 1.72241e-005 ]
 741 : [ 1.57597e-005 ]
 742 : [ 1.58056e-005 ]
 743 : [ 1.55051e-005 ]
 744 : [ 1.71446e-005 ]
 745 : [ 1.43967e-005 ]
 746 : [ 1.64805e-005 ]
 747 : [ 1.70879e-005 ]
 748 : [ 1.5104e-005  ]
 749 : [ 1.77958e-005 ]
 750 : [ 1.45051e-005 ]
 751 : [ 1.72339e-005 ]
 752 : [ 1.81284e-005 ]
 753 : [ 1.66619e-005 ]
 754 : [ 1.56129e-005 ]
 755 : [ 1.66438e-005 ]
 756 : [ 1.56103e-005 ]
 757 : [ 1.64572e-005 ]
 758 : [ 1.6872e-005  ]
 759 : [ 1.65258e-005 ]
 760 : [ 1.68198e-005 ]
 761 : [ 1.71561e-005 ]
 762 : [ 1.54676e-005 ]
 763 : [ 1.60748e-005 ]
 764 : [ 1.78617e-005 ]
 765 : [ 1.62847e-005 ]
 766 : [ 1.82595e-005 ]
 767 : [ 1.59165e-005 ]
 768 : [ 1.67285e-005 ]
 769 : [ 1.66892e-005 ]
 770 : [ 1.60495e-005 ]
 771 : [ 1.54324e-005 ]
 772 : [ 1.80526e-005 ]
 773 : [ 1.65697e-005 ]
 774 : [ 1.59634e-005 ]
 775 : [ 1.72342e-005 ]
 776 : [ 1.66335e-005 ]
 777 : [ 1.60387e-005 ]
 778 : [ 1.63737e-005 ]
 779 : [ 1.76167e-005 ]
 780 : [ 1.611e-005   ]
 781 : [ 1.79586e-005 ]
 782 : [ 1.91152e-005 ]
 783 : [ 1.55175e-005 ]
 784 : [ 1.53705e-005 ]
 785 : [ 1.69738e-005 ]
 786 : [ 1.71346e-005 ]
 787 : [ 1.42636e-005 ]
 788 : [ 1.57903e-005 ]
 789 : [ 1.58458e-005 ]
 790 : [ 1.63018e-005 ]
 791 : [ 1.58711e-005 ]
 792 : [ 1.71546e-005 ]
 793 : [ 1.59069e-005 ]
 794 : [ 1.56848e-005 ]
 795 : [ 1.62314e-005 ]
 796 : [ 1.7216e-005  ]
 797 : [ 1.80966e-005 ]
 798 : [ 1.5881e-005  ]
 799 : [ 1.47959e-005 ]
 800 : [ 1.49114e-005 ]
 801 : [ 1.90551e-005 ]
 802 : [ 1.75039e-005 ]
 803 : [ 1.62588e-005 ]
 804 : [ 1.60782e-005 ]
 805 : [ 1.62886e-005 ]
 806 : [ 1.61461e-005 ]
 807 : [ 1.58161e-005 ]
 808 : [ 1.51185e-005 ]
 809 : [ 1.61731e-005 ]
 810 : [ 1.85428e-005 ]
 811 : [ 1.65327e-005 ]
 812 : [ 1.81457e-005 ]
 813 : [ 1.83145e-005 ]
 814 : [ 1.60851e-005 ]
 815 : [ 1.74357e-005 ]
 816 : [ 1.7011e-005  ]
 817 : [ 1.71813e-005 ]
 818 : [ 1.5156e-005  ]
 819 : [ 1.50939e-005 ]
 820 : [ 1.53926e-005 ]
 821 : [ 1.62575e-005 ]
 822 : [ 1.7182e-005  ]
 823 : [ 1.89666e-005 ]
 824 : [ 1.72372e-005 ]
 825 : [ 1.82485e-005 ]
 826 : [ 1.77063e-005 ]
 827 : [ 1.70101e-005 ]
 828 : [ 1.62637e-005 ]
 829 : [ 1.5476e-005  ]
 830 : [ 1.49767e-005 ]
 831 : [ 1.60072e-005 ]
 832 : [ 1.69178e-005 ]
 833 : [ 1.57506e-005 ]
 834 : [ 1.67759e-005 ]
 835 : [ 1.632e-005   ]
 836 : [ 1.5385e-005  ]
 837 : [ 1.68254e-005 ]
 838 : [ 1.88835e-005 ]
 839 : [ 1.69735e-005 ]
 840 : [ 1.69831e-005 ]
 841 : [ 1.66595e-005 ]
 842 : [ 1.82102e-005 ]
 843 : [ 1.84678e-005 ]
 844 : [ 1.70752e-005 ]
 845 : [ 1.77449e-005 ]
 846 : [ 1.73845e-005 ]
 847 : [ 1.50015e-005 ]
 848 : [ 1.5031e-005  ]
 849 : [ 1.75764e-005 ]
 850 : [ 1.64391e-005 ]
 851 : [ 1.71796e-005 ]
 852 : [ 1.94509e-005 ]
 853 : [ 1.59512e-005 ]
 854 : [ 1.55826e-005 ]
 855 : [ 1.72662e-005 ]
 856 : [ 1.62116e-005 ]
 857 : [ 1.52468e-005 ]
 858 : [ 1.66817e-005 ]
 859 : [ 1.54639e-005 ]
 860 : [ 1.59488e-005 ]
 861 : [ 1.4906e-005  ]
 862 : [ 1.65419e-005 ]
 863 : [ 1.58046e-005 ]
 864 : [ 1.62422e-005 ]
 865 : [ 1.71815e-005 ]
 866 : [ 1.55898e-005 ]
 867 : [ 1.67179e-005 ]
 868 : [ 1.61138e-005 ]
 869 : [ 1.64521e-005 ]
 870 : [ 1.65042e-005 ]
 871 : [ 1.64022e-005 ]
 872 : [ 1.6393e-005  ]
 873 : [ 1.65822e-005 ]
 874 : [ 1.65065e-005 ]
 875 : [ 1.73842e-005 ]
 876 : [ 1.54327e-005 ]
 877 : [ 1.8221e-005  ]
 878 : [ 1.44723e-005 ]
 879 : [ 1.59124e-005 ]
 880 : [ 1.69276e-005 ]
 881 : [ 1.68627e-005 ]
 882 : [ 1.54798e-005 ]
 883 : [ 1.51912e-005 ]
 884 : [ 1.79607e-005 ]
 885 : [ 1.86268e-005 ]
 886 : [ 1.66493e-005 ]
 887 : [ 1.62701e-005 ]
 888 : [ 1.76338e-005 ]
 889 : [ 1.58979e-005 ]
 890 : [ 1.57474e-005 ]
 891 : [ 1.62484e-005 ]
 892 : [ 1.72502e-005 ]
 893 : [ 1.70604e-005 ]
 894 : [ 1.65996e-005 ]
 895 : [ 1.75528e-005 ]
 896 : [ 1.69148e-005 ]
 897 : [ 1.47497e-005 ]
 898 : [ 1.48066e-005 ]
 899 : [ 1.72867e-005 ]
 900 : [ 1.47252e-005 ]
 901 : [ 1.53493e-005 ]
 902 : [ 1.69148e-005 ]
 903 : [ 1.71305e-005 ]
 904 : [ 1.61475e-005 ]
 905 : [ 1.58414e-005 ]
 906 : [ 1.61855e-005 ]
 907 : [ 1.66598e-005 ]
 908 : [ 1.54755e-005 ]
 909 : [ 1.62575e-005 ]
 910 : [ 1.74664e-005 ]
 911 : [ 1.63644e-005 ]
 912 : [ 1.55286e-005 ]
 913 : [ 1.57442e-005 ]
 914 : [ 1.58626e-005 ]
 915 : [ 1.55886e-005 ]
 916 : [ 1.65128e-005 ]
 917 : [ 1.50096e-005 ]
 918 : [ 1.45969e-005 ]
 919 : [ 1.65269e-005 ]
 920 : [ 1.61796e-005 ]
 921 : [ 1.65182e-005 ]
 922 : [ 1.61919e-005 ]
 923 : [ 1.5954e-005  ]
 924 : [ 1.53159e-005 ]
 925 : [ 1.62915e-005 ]
 926 : [ 1.77425e-005 ]
 927 : [ 1.5365e-005  ]
 928 : [ 1.43972e-005 ]
 929 : [ 1.64677e-005 ]
 930 : [ 1.62073e-005 ]
 931 : [ 1.7589e-005  ]
 932 : [ 1.72762e-005 ]
 933 : [ 1.46977e-005 ]
 934 : [ 1.71565e-005 ]
 935 : [ 1.62649e-005 ]
 936 : [ 1.5744e-005  ]
 937 : [ 1.48614e-005 ]
 938 : [ 1.63129e-005 ]
 939 : [ 1.50991e-005 ]
 940 : [ 1.71312e-005 ]
 941 : [ 1.54038e-005 ]
 942 : [ 1.67337e-005 ]
 943 : [ 1.71482e-005 ]
 944 : [ 1.59864e-005 ]
 945 : [ 1.59324e-005 ]
 946 : [ 1.67337e-005 ]
 947 : [ 1.78227e-005 ]
 948 : [ 1.53428e-005 ]
 949 : [ 1.50174e-005 ]
 950 : [ 1.70078e-005 ]
 951 : [ 1.69383e-005 ]
 952 : [ 1.6798e-005  ]
 953 : [ 1.74399e-005 ]
 954 : [ 1.75865e-005 ]
 955 : [ 1.6688e-005  ]
 956 : [ 1.54644e-005 ]
 957 : [ 1.83413e-005 ]
 958 : [ 1.57687e-005 ]
 959 : [ 1.77019e-005 ]
 960 : [ 1.60623e-005 ]
 961 : [ 1.6288e-005  ]
 962 : [ 1.6149e-005  ]
 963 : [ 1.65208e-005 ]
 964 : [ 1.63483e-005 ]
 965 : [ 1.66275e-005 ]
 966 : [ 1.65627e-005 ]
 967 : [ 1.46489e-005 ]
 968 : [ 1.77304e-005 ]
 969 : [ 1.6291e-005  ]
 970 : [ 1.60048e-005 ]
 971 : [ 1.56334e-005 ]
 972 : [ 1.67108e-005 ]
 973 : [ 1.79794e-005 ]
 974 : [ 1.56134e-005 ]
 975 : [ 1.89307e-005 ]
 976 : [ 1.631e-005   ]
 977 : [ 1.61798e-005 ]
 978 : [ 1.60635e-005 ]
 979 : [ 1.60638e-005 ]
 980 : [ 1.6661e-005  ]
 981 : [ 1.81074e-005 ]
 982 : [ 1.61972e-005 ]
 983 : [ 1.69359e-005 ]
 984 : [ 1.62489e-005 ]
 985 : [ 1.65214e-005 ]
 986 : [ 1.52164e-005 ]
 987 : [ 1.69979e-005 ]
 988 : [ 1.75017e-005 ]
 989 : [ 1.6226e-005  ]
 990 : [ 1.58503e-005 ]
 991 : [ 1.61276e-005 ]
 992 : [ 1.70302e-005 ]
 993 : [ 1.59661e-005 ]
 994 : [ 1.5926e-005  ]
 995 : [ 1.67293e-005 ]
 996 : [ 1.64707e-005 ]
 997 : [ 1.63369e-005 ]
 998 : [ 1.80422e-005 ]
 999 : [ 1.75716e-005 ]
1000 : [ 1.73493e-005 ]
1001 : [ 1.59719e-005 ]
1002 : [ 1.64006e-005 ]
1003 : [ 1.49509e-005 ]
1004 : [ 1.62971e-005 ]
1005 : [ 1.78703e-005 ]
1006 : [ 1.68425e-005 ]
1007 : [ 1.53957e-005 ]
1008 : [ 1.88173e-005 ]
1009 : [ 1.72464e-005 ]
1010 : [ 1.57914e-005 ]
1011 : [ 1.50805e-005 ]
1012 : [ 1.60048e-005 ]
1013 : [ 1.75977e-005 ]
1014 : [ 1.49626e-005 ]
1015 : [ 1.59823e-005 ]
1016 : [ 1.84854e-005 ]
1017 : [ 1.62687e-005 ]
1018 : [ 1.65065e-005 ]
1019 : [ 1.71153e-005 ]
1020 : [ 1.80953e-005 ]
1021 : [ 1.64456e-005 ]
1022 : [ 1.62699e-005 ]
1023 : [ 1.50258e-005 ]
1024 : [ 1.69083e-005 ]
1025 : [ 1.49716e-005 ]
1026 : [ 1.67394e-005 ]
1027 : [ 1.66858e-005 ]
1028 : [ 1.76648e-005 ]
1029 : [ 1.53468e-005 ]
1030 : [ 1.81782e-005 ]
1031 : [ 1.62822e-005 ]
1032 : [ 1.60903e-005 ]
1033 : [ 1.61691e-005 ]
1034 : [ 1.57857e-005 ]
1035 : [ 1.67072e-005 ]
1036 : [ 1.79319e-005 ]
1037 : [ 1.6078e-005  ]
1038 : [ 1.48556e-005 ]
1039 : [ 1.72059e-005 ]
1040 : [ 1.56272e-005 ]
1041 : [ 1.75842e-005 ]
1042 : [ 1.63508e-005 ]
1043 : [ 1.80039e-005 ]
1044 : [ 1.54248e-005 ]
1045 : [ 1.77718e-005 ]
1046 : [ 1.54674e-005 ]
1047 : [ 1.65827e-005 ]
1048 : [ 1.63664e-005 ]
1049 : [ 1.65782e-005 ]
1050 : [ 1.62545e-005 ]
1051 : [ 1.69627e-005 ]
1052 : [ 1.65551e-005 ]
1053 : [ 1.76292e-005 ]
1054 : [ 1.63947e-005 ]
1055 : [ 1.65653e-005 ]
1056 : [ 1.58645e-005 ]
1057 : [ 1.43473e-005 ]
1058 : [ 1.59782e-005 ]
1059 : [ 1.6306e-005  ]
1060 : [ 1.57668e-005 ]
1061 : [ 1.58392e-005 ]
1062 : [ 1.62511e-005 ]
1063 : [ 1.68846e-005 ]
1064 : [ 1.51483e-005 ]
1065 : [ 1.74035e-005 ]
1066 : [ 1.61093e-005 ]
1067 : [ 1.79868e-005 ]
1068 : [ 1.61253e-005 ]
1069 : [ 1.6198e-005  ]
1070 : [ 1.76113e-005 ]
1071 : [ 1.61943e-005 ]
1072 : [ 1.72723e-005 ]
1073 : [ 1.61767e-005 ]
1074 : [ 1.72329e-005 ]
1075 : [ 1.59307e-005 ]
1076 : [ 1.7044e-005  ]
1077 : [ 1.35917e-005 ]
1078 : [ 1.46625e-005 ]
1079 : [ 1.87868e-005 ]
1080 : [ 1.67103e-005 ]
1081 : [ 1.66832e-005 ]
1082 : [ 1.58534e-005 ]
1083 : [ 1.69591e-005 ]
1084 : [ 1.85245e-005 ]
1085 : [ 1.62949e-005 ]
1086 : [ 1.71705e-005 ]
1087 : [ 1.56605e-005 ]
1088 : [ 1.86764e-005 ]
1089 : [ 1.63862e-005 ]
1090 : [ 1.62828e-005 ]
1091 : [ 1.77835e-005 ]
1092 : [ 1.57452e-005 ]
1093 : [ 1.62371e-005 ]
1094 : [ 1.6911e-005  ]
1095 : [ 1.64958e-005 ]
1096 : [ 1.84146e-005 ]
1097 : [ 1.9205e-005  ]
1098 : [ 1.66321e-005 ]
1099 : [ 1.50538e-005 ]
1100 : [ 1.64963e-005 ]
1101 : [ 1.6096e-005  ]
1102 : [ 1.68241e-005 ]
1103 : [ 1.55079e-005 ]
1104 : [ 1.66492e-005 ]
1105 : [ 1.7172e-005  ]
1106 : [ 1.61547e-005 ]
1107 : [ 1.4897e-005  ]
1108 : [ 1.658e-005   ]
1109 : [ 1.66321e-005 ]
1110 : [ 1.62187e-005 ]
1111 : [ 1.58151e-005 ]
1112 : [ 1.80348e-005 ]
1113 : [ 1.60404e-005 ]
1114 : [ 1.59265e-005 ]
1115 : [ 1.79583e-005 ]
1116 : [ 1.5769e-005  ]
1117 : [ 1.63532e-005 ]
1118 : [ 1.48174e-005 ]
1119 : [ 1.54575e-005 ]
1120 : [ 1.79677e-005 ]
1121 : [ 1.49451e-005 ]
1122 : [ 1.62667e-005 ]
1123 : [ 1.64158e-005 ]
1124 : [ 1.61482e-005 ]
1125 : [ 1.78618e-005 ]
1126 : [ 1.64293e-005 ]
1127 : [ 1.67992e-005 ]
1128 : [ 1.48065e-005 ]
1129 : [ 1.80456e-005 ]
1130 : [ 1.64516e-005 ]
1131 : [ 1.58267e-005 ]
1132 : [ 1.57151e-005 ]
1133 : [ 1.56571e-005 ]
1134 : [ 1.55575e-005 ]
1135 : [ 1.72874e-005 ]
1136 : [ 1.70117e-005 ]
1137 : [ 1.49558e-005 ]
1138 : [ 1.68238e-005 ]
1139 : [ 1.69092e-005 ]
1140 : [ 1.51773e-005 ]
1141 : [ 1.63022e-005 ]
1142 : [ 1.65124e-005 ]
1143 : [ 1.52112e-005 ]
1144 : [ 1.66037e-005 ]
1145 : [ 1.58639e-005 ]
1146 : [ 1.72256e-005 ]
1147 : [ 1.75498e-005 ]
1148 : [ 1.64173e-005 ]
1149 : [ 1.55341e-005 ]
1150 : [ 1.55579e-005 ]
1151 : [ 1.68708e-005 ]
1152 : [ 1.60189e-005 ]
1153 : [ 1.5286e-005  ]
1154 : [ 1.66274e-005 ]
1155 : [ 1.6004e-005  ]
1156 : [ 1.67523e-005 ]
1157 : [ 1.54401e-005 ]
1158 : [ 1.55871e-005 ]
1159 : [ 1.60547e-005 ]
1160 : [ 1.51001e-005 ]
1161 : [ 1.6644e-005  ]
1162 : [ 1.59813e-005 ]
1163 : [ 1.61663e-005 ]
1164 : [ 1.60192e-005 ]
1165 : [ 1.57749e-005 ]
1166 : [ 1.6615e-005  ]
1167 : [ 1.60516e-005 ]
1168 : [ 1.63159e-005 ]
1169 : [ 1.6225e-005  ]
1170 : [ 1.91097e-005 ]
1171 : [ 1.73324e-005 ]
1172 : [ 1.49589e-005 ]
1173 : [ 1.74073e-005 ]
1174 : [ 1.82941e-005 ]
1175 : [ 1.66997e-005 ]
1176 : [ 1.5526e-005  ]
1177 : [ 1.59524e-005 ]
1178 : [ 1.65789e-005 ]
1179 : [ 1.64064e-005 ]
1180 : [ 1.43327e-005 ]
1181 : [ 1.58577e-005 ]
1182 : [ 1.69504e-005 ]
1183 : [ 1.56648e-005 ]
1184 : [ 1.71209e-005 ]
1185 : [ 1.6213e-005  ]
1186 : [ 1.71694e-005 ]
1187 : [ 1.57017e-005 ]
1188 : [ 1.79395e-005 ]
1189 : [ 1.61563e-005 ]
1190 : [ 1.56634e-005 ]
1191 : [ 1.61019e-005 ]
1192 : [ 1.69974e-005 ]
1193 : [ 1.61634e-005 ]
1194 : [ 1.70244e-005 ]
1195 : [ 1.6345e-005  ]
1196 : [ 1.62435e-005 ]
1197 : [ 1.70898e-005 ]
1198 : [ 1.66513e-005 ]
1199 : [ 1.53559e-005 ]
1200 : [ 1.61861e-005 ]
1201 : [ 1.86426e-005 ]
1202 : [ 1.41096e-005 ]
1203 : [ 1.63525e-005 ]
1204 : [ 1.60839e-005 ]
1205 : [ 1.61727e-005 ]
1206 : [ 1.54556e-005 ]
1207 : [ 1.66576e-005 ]
1208 : [ 1.68501e-005 ]
1209 : [ 1.78471e-005 ]
1210 : [ 1.4152e-005  ]
1211 : [ 1.66919e-005 ]
1212 : [ 1.72882e-005 ]
1213 : [ 1.5813e-005  ]
1214 : [ 1.50753e-005 ]
1215 : [ 1.62007e-005 ]
1216 : [ 1.52798e-005 ]
1217 : [ 1.8287e-005  ]
1218 : [ 1.8486e-005  ]
1219 : [ 1.64559e-005 ]
1220 : [ 1.69745e-005 ]
1221 : [ 1.67767e-005 ]
1222 : [ 1.71627e-005 ]
1223 : [ 1.82991e-005 ]
1224 : [ 1.4902e-005  ]
1225 : [ 1.63027e-005 ]
1226 : [ 1.87189e-005 ]
1227 : [ 1.58211e-005 ]
1228 : [ 1.58847e-005 ]
1229 : [ 1.67701e-005 ]
1230 : [ 1.53545e-005 ]
1231 : [ 1.55584e-005 ]
1232 : [ 1.64353e-005 ]
1233 : [ 1.69858e-005 ]
1234 : [ 1.54537e-005 ]
1235 : [ 1.856e-005   ]
1236 : [ 1.69258e-005 ]
1237 : [ 1.79542e-005 ]
1238 : [ 1.62438e-005 ]
1239 : [ 1.69373e-005 ]
1240 : [ 1.55874e-005 ]
1241 : [ 1.8283e-005  ]
1242 : [ 1.83187e-005 ]
1243 : [ 1.77605e-005 ]
1244 : [ 1.55815e-005 ]
1245 : [ 1.62563e-005 ]
1246 : [ 1.63883e-005 ]
1247 : [ 1.86088e-005 ]
1248 : [ 1.63749e-005 ]
1249 : [ 1.68335e-005 ]
1250 : [ 1.57642e-005 ]
1251 : [ 1.58402e-005 ]
1252 : [ 1.81666e-005 ]
1253 : [ 1.61357e-005 ]
1254 : [ 1.74399e-005 ]
1255 : [ 1.58456e-005 ]
1256 : [ 1.70797e-005 ]
1257 : [ 1.69264e-005 ]
1258 : [ 1.89198e-005 ]
1259 : [ 1.58088e-005 ]
1260 : [ 1.51422e-005 ]
1261 : [ 1.65457e-005 ]
1262 : [ 1.66754e-005 ]
1263 : [ 1.71625e-005 ]
1264 : [ 1.94409e-005 ]
1265 : [ 1.83359e-005 ]
1266 : [ 1.52964e-005 ]
1267 : [ 1.65725e-005 ]
1268 : [ 1.66479e-005 ]
1269 : [ 1.41124e-005 ]
1270 : [ 1.58001e-005 ]
1271 : [ 1.5778e-005  ]
1272 : [ 1.72507e-005 ]
1273 : [ 1.82389e-005 ]
1274 : [ 1.70105e-005 ]
1275 : [ 1.5366e-005  ]
1276 : [ 1.69159e-005 ]
1277 : [ 1.68373e-005 ]
1278 : [ 1.61324e-005 ]
1279 : [ 1.74001e-005 ]
1280 : [ 1.70997e-005 ]
1281 : [ 1.59371e-005 ]
1282 : [ 1.81316e-005 ]
1283 : [ 1.80765e-005 ]
1284 : [ 1.70004e-005 ]
1285 : [ 1.69417e-005 ]
1286 : [ 1.50366e-005 ]
1287 : [ 1.63369e-005 ]
1288 : [ 1.69264e-005 ]
1289 : [ 1.71262e-005 ]
1290 : [ 1.72434e-005 ]
1291 : [ 1.90466e-005 ]
1292 : [ 1.6122e-005  ]
1293 : [ 1.66406e-005 ]
1294 : [ 1.69758e-005 ]
1295 : [ 1.51637e-005 ]
1296 : [ 1.56324e-005 ]
1297 : [ 1.59375e-005 ]
1298 : [ 1.65245e-005 ]
1299 : [ 1.56531e-005 ]
1300 : [ 1.68462e-005 ]
1301 : [ 1.56841e-005 ]
1302 : [ 1.5455e-005  ]
1303 : [ 1.73278e-005 ]
1304 : [ 1.79077e-005 ]
1305 : [ 1.61417e-005 ]
1306 : [ 1.69895e-005 ]
1307 : [ 1.66444e-005 ]
1308 : [ 1.42105e-005 ]
1309 : [ 1.45997e-005 ]
1310 : [ 1.74722e-005 ]
1311 : [ 1.61463e-005 ]
1312 : [ 1.76622e-005 ]
1313 : [ 1.72159e-005 ]
1314 : [ 1.63927e-005 ]
1315 : [ 1.52076e-005 ]
1316 : [ 1.60236e-005 ]
1317 : [ 1.59369e-005 ]
1318 : [ 1.57755e-005 ]
1319 : [ 1.80315e-005 ]
1320 : [ 1.54695e-005 ]
1321 : [ 1.63124e-005 ]
1322 : [ 1.76645e-005 ]
1323 : [ 1.80349e-005 ]
1324 : [ 1.71768e-005 ]
1325 : [ 1.7729e-005  ]
1326 : [ 1.59765e-005 ]
1327 : [ 1.67485e-005 ]
1328 : [ 1.73589e-005 ]
1329 : [ 1.70733e-005 ]
1330 : [ 1.72194e-005 ]
1331 : [ 1.65641e-005 ]
1332 : [ 1.62262e-005 ]
1333 : [ 1.68251e-005 ]
1334 : [ 1.6541e-005  ]
1335 : [ 1.7429e-005  ]
1336 : [ 1.53204e-005 ]
1337 : [ 1.75202e-005 ]
1338 : [ 1.65484e-005 ]
1339 : [ 1.67284e-005 ]
1340 : [ 1.87195e-005 ]
1341 : [ 1.5899e-005  ]
1342 : [ 1.81944e-005 ]
1343 : [ 1.68063e-005 ]
1344 : [ 1.64523e-005 ]
1345 : [ 1.64143e-005 ]
1346 : [ 1.81452e-005 ]
1347 : [ 1.74583e-005 ]
1348 : [ 1.70529e-005 ]
1349 : [ 1.65991e-005 ]
1350 : [ 1.65251e-005 ]
1351 : [ 1.77791e-005 ]
1352 : [ 1.77084e-005 ]
1353 : [ 1.72877e-005 ]
1354 : [ 1.53215e-005 ]
1355 : [ 1.74544e-005 ]
1356 : [ 1.65635e-005 ]
1357 : [ 1.7829e-005  ]
1358 : [ 1.71383e-005 ]
1359 : [ 1.88212e-005 ]
1360 : [ 1.62906e-005 ]
1361 : [ 1.39809e-005 ]
1362 : [ 1.74535e-005 ]
1363 : [ 1.44937e-005 ]
1364 : [ 1.60138e-005 ]
1365 : [ 1.65531e-005 ]
1366 : [ 1.52395e-005 ]
1367 : [ 1.68385e-005 ]
1368 : [ 1.82522e-005 ]
1369 : [ 1.54687e-005 ]
1370 : [ 1.52735e-005 ]
1371 : [ 1.63487e-005 ]
1372 : [ 1.75917e-005 ]
1373 : [ 1.65701e-005 ]
1374 : [ 1.73529e-005 ]
1375 : [ 1.68449e-005 ]
1376 : [ 1.67748e-005 ]
1377 : [ 1.53566e-005 ]
1378 : [ 1.59769e-005 ]
1379 : [ 1.60532e-005 ]
1380 : [ 1.7686e-005  ]
1381 : [ 1.53464e-005 ]
1382 : [ 1.69982e-005 ]
1383 : [ 1.62856e-005 ]
1384 : [ 1.48275e-005 ]
1385 : [ 1.54071e-005 ]
1386 : [ 1.92102e-005 ]
1387 : [ 1.74922e-005 ]
1388 : [ 1.54429e-005 ]
1389 : [ 1.49275e-005 ]
1390 : [ 1.51137e-005 ]
1391 : [ 1.61682e-005 ]
1392 : [ 1.71329e-005 ]
1393 : [ 1.58844e-005 ]
1394 : [ 1.6684e-005  ]
1395 : [ 1.62657e-005 ]
1396 : [ 1.48834e-005 ]
1397 : [ 1.60274e-005 ]
1398 : [ 1.74655e-005 ]
1399 : [ 1.74438e-005 ]
1400 : [ 1.75198e-005 ]
1401 : [ 1.50589e-005 ]
1402 : [ 1.52005e-005 ]
1403 : [ 1.63299e-005 ]
1404 : [ 1.76952e-005 ]
1405 : [ 1.77314e-005 ]
1406 : [ 1.54617e-005 ]
1407 : [ 1.75774e-005 ]
1408 : [ 1.63469e-005 ]
1409 : [ 1.48367e-005 ]
1410 : [ 1.92788e-005 ]
1411 : [ 1.70194e-005 ]
1412 : [ 1.66249e-005 ]
1413 : [ 1.93069e-005 ]
1414 : [ 1.66307e-005 ]
1415 : [ 1.72147e-005 ]
1416 : [ 1.69955e-005 ]
1417 : [ 1.93771e-005 ]
1418 : [ 1.74839e-005 ]
1419 : [ 1.58542e-005 ]
1420 : [ 1.62063e-005 ]
1421 : [ 1.78478e-005 ]
1422 : [ 1.64783e-005 ]
1423 : [ 1.63468e-005 ]
1424 : [ 1.59903e-005 ]
1425 : [ 1.64182e-005 ]
1426 : [ 1.5828e-005  ]
1427 : [ 1.55836e-005 ]
1428 : [ 1.69443e-005 ]
1429 : [ 1.58742e-005 ]
1430 : [ 1.65746e-005 ]
1431 : [ 1.69474e-005 ]
1432 : [ 1.79597e-005 ]
1433 : [ 1.76604e-005 ]
1434 : [ 1.64173e-005 ]
1435 : [ 1.69525e-005 ]
1436 : [ 1.56657e-005 ]
1437 : [ 1.57962e-005 ]
1438 : [ 1.64231e-005 ]
1439 : [ 1.7612e-005  ]
1440 : [ 1.65132e-005 ]
1441 : [ 1.69617e-005 ]
1442 : [ 1.4504e-005  ]
1443 : [ 1.60472e-005 ]
1444 : [ 1.81036e-005 ]
1445 : [ 1.71768e-005 ]
1446 : [ 1.82212e-005 ]
1447 : [ 1.6595e-005  ]
1448 : [ 1.65003e-005 ]
1449 : [ 1.4894e-005  ]
1450 : [ 1.66678e-005 ]
1451 : [ 1.55797e-005 ]
1452 : [ 1.75111e-005 ]
1453 : [ 1.61451e-005 ]
1454 : [ 1.49579e-005 ]
1455 : [ 1.60767e-005 ]
1456 : [ 1.74641e-005 ]
1457 : [ 1.64381e-005 ]
1458 : [ 1.68672e-005 ]
1459 : [ 1.67009e-005 ]
1460 : [ 1.61995e-005 ]
1461 : [ 1.46753e-005 ]
1462 : [ 1.57027e-005 ]
1463 : [ 1.60394e-005 ]
1464 : [ 2.00404e-005 ]
1465 : [ 1.62635e-005 ]
1466 : [ 1.66e-005    ]
1467 : [ 1.67577e-005 ]
1468 : [ 1.83816e-005 ]
1469 : [ 1.70008e-005 ]
1470 : [ 1.84166e-005 ]
1471 : [ 1.71444e-005 ]
1472 : [ 1.56607e-005 ]
1473 : [ 1.54542e-005 ]
1474 : [ 1.67183e-005 ]
1475 : [ 1.5909e-005  ]
1476 : [ 1.73481e-005 ]
1477 : [ 1.50053e-005 ]
1478 : [ 1.86865e-005 ]
1479 : [ 1.6834e-005  ]
1480 : [ 1.62046e-005 ]
1481 : [ 1.76434e-005 ]
1482 : [ 1.61896e-005 ]
1483 : [ 1.55982e-005 ]
1484 : [ 1.98447e-005 ]
1485 : [ 1.68757e-005 ]
1486 : [ 1.68831e-005 ]
1487 : [ 1.71709e-005 ]
1488 : [ 1.62485e-005 ]
1489 : [ 1.53596e-005 ]
1490 : [ 1.69619e-005 ]
1491 : [ 1.64544e-005 ]
1492 : [ 1.57674e-005 ]
1493 : [ 1.66152e-005 ]
1494 : [ 1.723e-005   ]
1495 : [ 1.69285e-005 ]
1496 : [ 1.70265e-005 ]
1497 : [ 1.6357e-005  ]
1498 : [ 1.63355e-005 ]
1499 : [ 1.58137e-005 ]
1500 : [ 1.53159e-005 ]
1501 : [ 1.66718e-005 ]
1502 : [ 1.49159e-005 ]
1503 : [ 1.49948e-005 ]
1504 : [ 1.55222e-005 ]
1505 : [ 1.81726e-005 ]
1506 : [ 1.69108e-005 ]
1507 : [ 1.67221e-005 ]
1508 : [ 1.77722e-005 ]
1509 : [ 1.69545e-005 ]
1510 : [ 1.61947e-005 ]
1511 : [ 1.68188e-005 ]
1512 : [ 1.67075e-005 ]
1513 : [ 1.69675e-005 ]
1514 : [ 1.77774e-005 ]
1515 : [ 1.53832e-005 ]
1516 : [ 1.51714e-005 ]
1517 : [ 1.78864e-005 ]
1518 : [ 1.65902e-005 ]
1519 : [ 1.8024e-005  ]
1520 : [ 1.47515e-005 ]
1521 : [ 1.62801e-005 ]
1522 : [ 1.46916e-005 ]
1523 : [ 1.73649e-005 ]
1524 : [ 1.69669e-005 ]
1525 : [ 1.47272e-005 ]
1526 : [ 1.77059e-005 ]
1527 : [ 1.65858e-005 ]
1528 : [ 1.61288e-005 ]
1529 : [ 1.68761e-005 ]
1530 : [ 1.93105e-005 ]
1531 : [ 1.57822e-005 ]
1532 : [ 1.69397e-005 ]
1533 : [ 1.60385e-005 ]
1534 : [ 1.74267e-005 ]
1535 : [ 1.7182e-005  ]
1536 : [ 1.6503e-005  ]
1537 : [ 1.57109e-005 ]
1538 : [ 1.60231e-005 ]
1539 : [ 1.70796e-005 ]
1540 : [ 1.80786e-005 ]
1541 : [ 1.73973e-005 ]
1542 : [ 1.91927e-005 ]
1543 : [ 1.6305e-005  ]
1544 : [ 1.79307e-005 ]
1545 : [ 1.64918e-005 ]
1546 : [ 1.57347e-005 ]
1547 : [ 1.63873e-005 ]
1548 : [ 1.61329e-005 ]
1549 : [ 1.64539e-005 ]
1550 : [ 1.70269e-005 ]
1551 : [ 1.74282e-005 ]
1552 : [ 1.53077e-005 ]
1553 : [ 1.53711e-005 ]
1554 : [ 1.69749e-005 ]
1555 : [ 1.66779e-005 ]
1556 : [ 1.83793e-005 ]
1557 : [ 1.74191e-005 ]
1558 : [ 1.6781e-005  ]
1559 : [ 1.86442e-005 ]
1560 : [ 1.65903e-005 ]
1561 : [ 1.76593e-005 ]
1562 : [ 1.67738e-005 ]
1563 : [ 1.42345e-005 ]
1564 : [ 1.77071e-005 ]
1565 : [ 1.71802e-005 ]
1566 : [ 1.47253e-005 ]
1567 : [ 1.61816e-005 ]
1568 : [ 1.69346e-005 ]
1569 : [ 1.78416e-005 ]
1570 : [ 1.90443e-005 ]
1571 : [ 1.60713e-005 ]
1572 : [ 1.48243e-005 ]
1573 : [ 1.41923e-005 ]
1574 : [ 1.58485e-005 ]
1575 : [ 1.6724e-005  ]
1576 : [ 1.58234e-005 ]
1577 : [ 1.81915e-005 ]
1578 : [ 1.75997e-005 ]
1579 : [ 1.60775e-005 ]
1580 : [ 1.6171e-005  ]
1581 : [ 1.5035e-005  ]
1582 : [ 1.45108e-005 ]
1583 : [ 1.56796e-005 ]
1584 : [ 1.78303e-005 ]
1585 : [ 1.62881e-005 ]
1586 : [ 1.72684e-005 ]
1587 : [ 1.90983e-005 ]
1588 : [ 1.83902e-005 ]
1589 : [ 1.72431e-005 ]
1590 : [ 1.63702e-005 ]
1591 : [ 1.67854e-005 ]
1592 : [ 1.72056e-005 ]
1593 : [ 1.58813e-005 ]
1594 : [ 1.50572e-005 ]
1595 : [ 1.80783e-005 ]
1596 : [ 1.63598e-005 ]
1597 : [ 1.61693e-005 ]
1598 : [ 1.67387e-005 ]
1599 : [ 1.55338e-005 ]
1600 : [ 1.59278e-005 ]
1601 : [ 1.59646e-005 ]
1602 : [ 1.56814e-005 ]
1603 : [ 1.67472e-005 ]
1604 : [ 1.70666e-005 ]
1605 : [ 1.56554e-005 ]
1606 : [ 1.49626e-005 ]
1607 : [ 1.76962e-005 ]
1608 : [ 1.55939e-005 ]
1609 : [ 1.78631e-005 ]
1610 : [ 1.68901e-005 ]
1611 : [ 1.57729e-005 ]
1612 : [ 1.67131e-005 ]
1613 : [ 1.72925e-005 ]
1614 : [ 1.63727e-005 ]
1615 : [ 1.50363e-005 ]
1616 : [ 1.62086e-005 ]
1617 : [ 1.80823e-005 ]
1618 : [ 1.59222e-005 ]
1619 : [ 1.49522e-005 ]
1620 : [ 1.77086e-005 ]
1621 : [ 1.56864e-005 ]
1622 : [ 1.67703e-005 ]
1623 : [ 1.7514e-005  ]
1624 : [ 1.64685e-005 ]
1625 : [ 1.98977e-005 ]
1626 : [ 1.62829e-005 ]
1627 : [ 1.51171e-005 ]
1628 : [ 1.84314e-005 ]
1629 : [ 1.80283e-005 ]
1630 : [ 1.6411e-005  ]
1631 : [ 1.56016e-005 ]
1632 : [ 1.62367e-005 ]
1633 : [ 1.44201e-005 ]
1634 : [ 1.88089e-005 ]
1635 : [ 1.67397e-005 ]
1636 : [ 1.54943e-005 ]
1637 : [ 1.57771e-005 ]
1638 : [ 1.59835e-005 ]
1639 : [ 1.45409e-005 ]
1640 : [ 1.81318e-005 ]
1641 : [ 1.74083e-005 ]
1642 : [ 1.61527e-005 ]
1643 : [ 1.74932e-005 ]
1644 : [ 1.4224e-005  ]
1645 : [ 1.69677e-005 ]
1646 : [ 1.841e-005   ]
1647 : [ 1.76025e-005 ]
1648 : [ 1.56944e-005 ]
1649 : [ 1.66564e-005 ]
1650 : [ 1.57948e-005 ]
1651 : [ 1.63745e-005 ]
1652 : [ 1.58352e-005 ]
1653 : [ 1.90807e-005 ]
1654 : [ 1.56101e-005 ]
1655 : [ 1.66275e-005 ]
1656 : [ 1.59775e-005 ]
1657 : [ 1.57663e-005 ]
1658 : [ 1.6067e-005  ]
1659 : [ 1.66634e-005 ]
1660 : [ 1.61467e-005 ]
1661 : [ 1.54197e-005 ]
1662 : [ 1.82755e-005 ]
1663 : [ 1.4223e-005  ]
1664 : [ 1.87119e-005 ]
1665 : [ 1.66501e-005 ]
1666 : [ 1.58504e-005 ]
1667 : [ 1.81758e-005 ]
1668 : [ 1.71126e-005 ]
1669 : [ 1.63647e-005 ]
1670 : [ 1.4614e-005  ]
1671 : [ 1.89767e-005 ]
1672 : [ 1.58861e-005 ]
1673 : [ 1.63545e-005 ]
1674 : [ 1.64626e-005 ]
1675 : [ 1.88266e-005 ]
1676 : [ 1.47034e-005 ]
1677 : [ 1.69906e-005 ]
1678 : [ 1.52765e-005 ]
1679 : [ 1.60134e-005 ]
1680 : [ 1.64434e-005 ]
1681 : [ 1.63027e-005 ]
1682 : [ 1.47207e-005 ]
1683 : [ 1.51496e-005 ]
1684 : [ 1.82241e-005 ]
1685 : [ 1.65276e-005 ]
1686 : [ 1.67985e-005 ]
1687 : [ 1.47735e-005 ]
1688 : [ 1.66289e-005 ]
1689 : [ 1.79731e-005 ]
1690 : [ 1.45851e-005 ]
1691 : [ 1.58523e-005 ]
1692 : [ 1.43221e-005 ]
1693 : [ 1.63968e-005 ]
1694 : [ 1.72648e-005 ]
1695 : [ 1.62906e-005 ]
1696 : [ 1.68481e-005 ]
1697 : [ 1.64846e-005 ]
1698 : [ 1.71823e-005 ]
1699 : [ 1.78199e-005 ]
1700 : [ 1.62915e-005 ]
1701 : [ 1.5482e-005  ]
1702 : [ 1.88769e-005 ]
1703 : [ 1.63043e-005 ]
1704 : [ 1.76036e-005 ]
1705 : [ 1.69422e-005 ]
1706 : [ 1.71178e-005 ]
1707 : [ 1.69844e-005 ]
1708 : [ 1.89397e-005 ]
1709 : [ 1.80399e-005 ]
1710 : [ 1.7169e-005  ]
1711 : [ 1.76719e-005 ]
1712 : [ 1.54218e-005 ]
1713 : [ 1.65543e-005 ]
1714 : [ 1.60773e-005 ]
1715 : [ 1.6202e-005  ]
1716 : [ 1.72562e-005 ]
1717 : [ 1.67928e-005 ]
1718 : [ 1.38752e-005 ]
1719 : [ 1.81666e-005 ]
1720 : [ 1.74385e-005 ]
1721 : [ 1.55953e-005 ]
1722 : [ 1.72266e-005 ]
1723 : [ 1.65144e-005 ]
1724 : [ 1.69701e-005 ]
1725 : [ 1.68369e-005 ]
1726 : [ 1.66685e-005 ]
1727 : [ 1.67882e-005 ]
1728 : [ 1.70796e-005 ]
1729 : [ 1.50792e-005 ]
1730 : [ 1.63588e-005 ]
1731 : [ 1.72357e-005 ]
1732 : [ 1.57775e-005 ]
1733 : [ 1.82981e-005 ]
1734 : [ 1.62303e-005 ]
1735 : [ 1.54469e-005 ]
1736 : [ 1.80284e-005 ]
1737 : [ 1.55435e-005 ]
1738 : [ 1.61684e-005 ]
1739 : [ 1.52043e-005 ]
1740 : [ 1.74204e-005 ]
1741 : [ 1.54142e-005 ]
1742 : [ 1.65784e-005 ]
1743 : [ 1.81614e-005 ]
1744 : [ 1.6987e-005  ]
1745 : [ 1.63267e-005 ]
1746 : [ 1.66782e-005 ]
1747 : [ 1.78797e-005 ]
1748 : [ 1.67933e-005 ]
1749 : [ 1.68523e-005 ]
1750 : [ 1.66823e-005 ]
1751 : [ 1.66766e-005 ]
1752 : [ 1.72591e-005 ]
1753 : [ 1.42236e-005 ]
1754 : [ 1.54616e-005 ]
1755 : [ 1.5669e-005  ]
1756 : [ 1.76857e-005 ]
1757 : [ 1.70451e-005 ]
1758 : [ 1.73032e-005 ]
1759 : [ 1.62752e-005 ]
1760 : [ 1.8512e-005  ]
1761 : [ 1.71439e-005 ]
1762 : [ 1.60465e-005 ]
1763 : [ 1.40795e-005 ]
1764 : [ 1.60539e-005 ]
1765 : [ 1.76265e-005 ]
1766 : [ 1.69913e-005 ]
1767 : [ 1.67881e-005 ]
1768 : [ 1.66683e-005 ]
1769 : [ 1.56027e-005 ]
1770 : [ 1.47266e-005 ]
1771 : [ 1.55485e-005 ]
1772 : [ 1.70531e-005 ]
1773 : [ 1.60507e-005 ]
1774 : [ 1.65792e-005 ]
1775 : [ 1.58141e-005 ]
1776 : [ 1.65304e-005 ]
1777 : [ 1.84889e-005 ]
1778 : [ 1.78218e-005 ]
1779 : [ 1.67707e-005 ]
1780 : [ 1.70697e-005 ]
1781 : [ 1.65814e-005 ]
1782 : [ 1.71668e-005 ]
1783 : [ 1.62926e-005 ]
1784 : [ 1.65612e-005 ]
1785 : [ 1.93984e-005 ]
1786 : [ 1.633e-005   ]
1787 : [ 1.63048e-005 ]
1788 : [ 1.71863e-005 ]
1789 : [ 1.55031e-005 ]
1790 : [ 1.74812e-005 ]
1791 : [ 1.72514e-005 ]
1792 : [ 1.62719e-005 ]
1793 : [ 1.59504e-005 ]
1794 : [ 1.62759e-005 ]
1795 : [ 1.42823e-005 ]
1796 : [ 1.74635e-005 ]
1797 : [ 1.4495e-005  ]
1798 : [ 1.67209e-005 ]
1799 : [ 1.48897e-005 ]
1800 : [ 1.70253e-005 ]
1801 : [ 1.63467e-005 ]
1802 : [ 1.69758e-005 ]
1803 : [ 1.64822e-005 ]
1804 : [ 1.84558e-005 ]
1805 : [ 1.62298e-005 ]
1806 : [ 1.74525e-005 ]
1807 : [ 1.62538e-005 ]
1808 : [ 1.53763e-005 ]
1809 : [ 1.68808e-005 ]
1810 : [ 1.47796e-005 ]
1811 : [ 1.69907e-005 ]
1812 : [ 1.65304e-005 ]
1813 : [ 1.54903e-005 ]
1814 : [ 1.73932e-005 ]
1815 : [ 1.7303e-005  ]
1816 : [ 1.83443e-005 ]
1817 : [ 1.88177e-005 ]
1818 : [ 1.62233e-005 ]
1819 : [ 1.67658e-005 ]
1820 : [ 1.70931e-005 ]
1821 : [ 1.69337e-005 ]
1822 : [ 1.7468e-005  ]
1823 : [ 1.63103e-005 ]
1824 : [ 1.57203e-005 ]
1825 : [ 1.49184e-005 ]
1826 : [ 1.53232e-005 ]
1827 : [ 1.5743e-005  ]
1828 : [ 1.53723e-005 ]
1829 : [ 1.70024e-005 ]
1830 : [ 1.6074e-005  ]
1831 : [ 1.67609e-005 ]
1832 : [ 1.67642e-005 ]
1833 : [ 1.75317e-005 ]
1834 : [ 1.71176e-005 ]
1835 : [ 1.61033e-005 ]
1836 : [ 1.83825e-005 ]
1837 : [ 1.65709e-005 ]
1838 : [ 1.56173e-005 ]
1839 : [ 1.48996e-005 ]
1840 : [ 1.56753e-005 ]
1841 : [ 1.4944e-005  ]
1842 : [ 1.55662e-005 ]
1843 : [ 1.63878e-005 ]
1844 : [ 1.62403e-005 ]
1845 : [ 1.65513e-005 ]
1846 : [ 1.80939e-005 ]
1847 : [ 1.67071e-005 ]
1848 : [ 1.69225e-005 ]
1849 : [ 1.66897e-005 ]
1850 : [ 1.60615e-005 ]
1851 : [ 1.7075e-005  ]
1852 : [ 1.57422e-005 ]
1853 : [ 1.79006e-005 ]
1854 : [ 1.73821e-005 ]
1855 : [ 1.53389e-005 ]
1856 : [ 1.67007e-005 ]
1857 : [ 1.52543e-005 ]
1858 : [ 1.72812e-005 ]
1859 : [ 1.5382e-005  ]
1860 : [ 1.90061e-005 ]
1861 : [ 1.69574e-005 ]
1862 : [ 1.79427e-005 ]
1863 : [ 1.60278e-005 ]
1864 : [ 1.51212e-005 ]
1865 : [ 1.63807e-005 ]
1866 : [ 1.5606e-005  ]
1867 : [ 1.76303e-005 ]
1868 : [ 1.56652e-005 ]
1869 : [ 1.62906e-005 ]
1870 : [ 1.60597e-005 ]
1871 : [ 1.94336e-005 ]
1872 : [ 1.72255e-005 ]
1873 : [ 1.6657e-005  ]
1874 : [ 1.65541e-005 ]
1875 : [ 1.51622e-005 ]
1876 : [ 1.84414e-005 ]
1877 : [ 1.75048e-005 ]
1878 : [ 1.86085e-005 ]
1879 : [ 1.6073e-005  ]
1880 : [ 1.69555e-005 ]
1881 : [ 1.5643e-005  ]
1882 : [ 1.74949e-005 ]
1883 : [ 1.84643e-005 ]
1884 : [ 1.6488e-005  ]
1885 : [ 1.966e-005   ]
1886 : [ 1.63592e-005 ]
1887 : [ 1.55386e-005 ]
1888 : [ 1.66071e-005 ]
1889 : [ 1.53911e-005 ]
1890 : [ 1.54149e-005 ]
1891 : [ 1.75632e-005 ]
1892 : [ 1.84038e-005 ]
1893 : [ 1.65905e-005 ]
1894 : [ 1.67925e-005 ]
1895 : [ 1.69677e-005 ]
1896 : [ 1.78891e-005 ]
1897 : [ 1.63669e-005 ]
1898 : [ 1.52982e-005 ]
1899 : [ 1.70811e-005 ]
1900 : [ 1.55621e-005 ]
1901 : [ 1.39837e-005 ]
1902 : [ 1.60405e-005 ]
1903 : [ 1.61188e-005 ]
1904 : [ 1.77524e-005 ]
1905 : [ 1.68927e-005 ]
1906 : [ 1.65777e-005 ]
1907 : [ 1.59533e-005 ]
1908 : [ 1.58529e-005 ]
1909 : [ 1.58833e-005 ]
1910 : [ 1.68454e-005 ]
1911 : [ 1.58252e-005 ]
1912 : [ 1.5069e-005  ]
1913 : [ 1.74988e-005 ]
1914 : [ 1.66338e-005 ]
1915 : [ 1.62034e-005 ]
1916 : [ 1.72743e-005 ]
1917 : [ 1.75232e-005 ]
1918 : [ 1.68708e-005 ]
1919 : [ 1.57913e-005 ]
1920 : [ 1.56353e-005 ]
1921 : [ 1.55663e-005 ]
1922 : [ 1.70165e-005 ]
1923 : [ 1.65243e-005 ]
1924 : [ 1.80798e-005 ]
1925 : [ 1.61543e-005 ]
1926 : [ 1.67067e-005 ]
1927 : [ 1.75414e-005 ]
1928 : [ 1.79178e-005 ]
1929 : [ 1.72605e-005 ]
1930 : [ 1.54986e-005 ]
1931 : [ 1.58696e-005 ]
1932 : [ 1.62746e-005 ]
1933 : [ 1.47183e-005 ]
1934 : [ 1.7751e-005  ]
1935 : [ 1.85215e-005 ]
1936 : [ 1.50204e-005 ]
1937 : [ 1.63335e-005 ]
1938 : [ 1.46313e-005 ]
1939 : [ 1.61945e-005 ]
1940 : [ 1.712e-005   ]
1941 : [ 1.68427e-005 ]
1942 : [ 1.63108e-005 ]
1943 : [ 1.59234e-005 ]
1944 : [ 1.82985e-005 ]
1945 : [ 1.65532e-005 ]
1946 : [ 1.56779e-005 ]
1947 : [ 1.61466e-005 ]
1948 : [ 1.52387e-005 ]
1949 : [ 1.55648e-005 ]
1950 : [ 1.75549e-005 ]
1951 : [ 1.67635e-005 ]
1952 : [ 1.6515e-005  ]
1953 : [ 1.56726e-005 ]
1954 : [ 1.62504e-005 ]
1955 : [ 1.56746e-005 ]
1956 : [ 1.89404e-005 ]
1957 : [ 1.72426e-005 ]
1958 : [ 1.59464e-005 ]
1959 : [ 1.58406e-005 ]
1960 : [ 1.4188e-005  ]
1961 : [ 1.44653e-005 ]
1962 : [ 1.65575e-005 ]
1963 : [ 1.59207e-005 ]
1964 : [ 1.71019e-005 ]
1965 : [ 1.63939e-005 ]
1966 : [ 1.67514e-005 ]
1967 : [ 1.68495e-005 ]
1968 : [ 1.71022e-005 ]
1969 : [ 1.66474e-005 ]
1970 : [ 1.739e-005   ]
1971 : [ 1.61248e-005 ]
1972 : [ 1.4534e-005  ]
1973 : [ 1.62981e-005 ]
1974 : [ 1.53868e-005 ]
1975 : [ 1.72083e-005 ]
1976 : [ 1.74816e-005 ]
1977 : [ 1.62418e-005 ]
1978 : [ 1.67896e-005 ]
1979 : [ 1.80492e-005 ]
1980 : [ 1.6459e-005  ]
1981 : [ 1.71385e-005 ]
1982 : [ 1.60666e-005 ]
1983 : [ 1.79668e-005 ]
1984 : [ 1.77873e-005 ]
1985 : [ 1.6709e-005  ]
1986 : [ 1.41336e-005 ]
1987 : [ 1.62101e-005 ]
1988 : [ 1.72389e-005 ]
1989 : [ 1.63442e-005 ]
1990 : [ 1.45948e-005 ]
1991 : [ 1.68438e-005 ]
1992 : [ 1.68189e-005 ]
1993 : [ 1.67736e-005 ]
1994 : [ 1.55933e-005 ]
1995 : [ 1.5972e-005  ]
1996 : [ 1.62077e-005 ]
1997 : [ 1.62115e-005 ]
1998 : [ 1.53537e-005 ]
1999 : [ 1.87187e-005 ]
2000 : [ 1.78969e-005 ]
2001 : [ 1.49731e-005 ]
2002 : [ 1.59239e-005 ]
2003 : [ 1.70761e-005 ]
2004 : [ 1.68507e-005 ]
2005 : [ 1.81485e-005 ]
2006 : [ 1.55593e-005 ]
2007 : [ 1.5188e-005  ]
2008 : [ 1.5568e-005  ]
2009 : [ 1.84763e-005 ]
2010 : [ 1.60519e-005 ]
2011 : [ 1.61459e-005 ]
2012 : [ 1.65811e-005 ]
2013 : [ 1.48448e-005 ]
2014 : [ 1.66865e-005 ]
2015 : [ 1.58821e-005 ]
2016 : [ 1.775e-005   ]
2017 : [ 1.67686e-005 ]
2018 : [ 1.57765e-005 ]
2019 : [ 1.66201e-005 ]
2020 : [ 1.86365e-005 ]
2021 : [ 1.621e-005   ]
2022 : [ 1.73367e-005 ]
2023 : [ 1.70137e-005 ]
2024 : [ 1.59449e-005 ]
2025 : [ 1.77102e-005 ]
2026 : [ 1.63913e-005 ]
2027 : [ 1.58201e-005 ]
2028 : [ 1.57485e-005 ]
2029 : [ 1.57669e-005 ]
2030 : [ 1.8878e-005  ]
2031 : [ 1.58685e-005 ]
2032 : [ 1.67259e-005 ]
2033 : [ 1.65705e-005 ]
2034 : [ 1.74039e-005 ]
2035 : [ 1.63824e-005 ]
2036 : [ 1.61944e-005 ]
2037 : [ 1.48779e-005 ]
2038 : [ 1.53924e-005 ]
2039 : [ 1.68402e-005 ]
2040 : [ 1.66866e-005 ]
2041 : [ 1.64066e-005 ]
2042 : [ 1.64789e-005 ]
2043 : [ 1.65876e-005 ]
2044 : [ 1.76304e-005 ]
2045 : [ 1.55275e-005 ]
2046 : [ 1.87383e-005 ]
2047 : [ 1.49861e-005 ]
2048 : [ 1.57087e-005 ]
2049 : [ 1.78703e-005 ]
2050 : [ 1.56344e-005 ]
2051 : [ 1.5441e-005  ]
2052 : [ 1.70973e-005 ]
2053 : [ 1.50891e-005 ]
2054 : [ 1.50337e-005 ]
2055 : [ 1.66581e-005 ]
2056 : [ 1.70256e-005 ]
2057 : [ 1.74003e-005 ]
2058 : [ 1.92644e-005 ]
2059 : [ 1.7055e-005  ]
2060 : [ 1.57428e-005 ]
2061 : [ 1.65674e-005 ]
2062 : [ 1.54772e-005 ]
2063 : [ 1.74538e-005 ]
2064 : [ 1.92107e-005 ]
2065 : [ 1.64268e-005 ]
2066 : [ 1.54362e-005 ]
2067 : [ 1.67331e-005 ]
2068 : [ 1.65005e-005 ]
2069 : [ 1.5692e-005  ]
2070 : [ 1.92576e-005 ]
2071 : [ 1.64643e-005 ]
2072 : [ 1.62527e-005 ]
2073 : [ 1.56358e-005 ]
2074 : [ 1.58651e-005 ]
2075 : [ 1.68702e-005 ]
2076 : [ 1.73522e-005 ]
2077 : [ 1.72159e-005 ]
2078 : [ 1.86224e-005 ]
2079 : [ 1.85781e-005 ]
2080 : [ 1.70671e-005 ]
2081 : [ 1.70413e-005 ]
2082 : [ 1.68115e-005 ]
2083 : [ 1.76386e-005 ]
2084 : [ 1.60078e-005 ]
2085 : [ 1.89259e-005 ]
2086 : [ 1.71623e-005 ]
2087 : [ 1.69686e-005 ]
2088 : [ 1.57769e-005 ]
2089 : [ 1.75847e-005 ]
2090 : [ 1.67455e-005 ]
2091 : [ 1.73634e-005 ]
2092 : [ 1.58679e-005 ]
2093 : [ 1.64983e-005 ]
2094 : [ 1.71948e-005 ]
2095 : [ 1.82653e-005 ]
2096 : [ 1.63587e-005 ]
2097 : [ 1.60801e-005 ]
2098 : [ 1.68474e-005 ]
2099 : [ 1.66285e-005 ]
2100 : [ 1.59142e-005 ]
2101 : [ 1.68419e-005 ]
2102 : [ 1.92067e-005 ]
2103 : [ 1.56059e-005 ]
2104 : [ 1.64078e-005 ]
2105 : [ 1.73789e-005 ]
2106 : [ 1.47758e-005 ]
2107 : [ 1.56761e-005 ]
2108 : [ 1.73354e-005 ]
2109 : [ 1.58339e-005 ]
2110 : [ 1.58651e-005 ]
2111 : [ 1.66684e-005 ]
2112 : [ 1.51178e-005 ]
2113 : [ 1.65029e-005 ]
2114 : [ 1.84845e-005 ]
2115 : [ 1.76946e-005 ]
2116 : [ 1.54711e-005 ]
2117 : [ 1.64008e-005 ]
2118 : [ 1.51128e-005 ]
2119 : [ 1.4217e-005  ]
2120 : [ 1.82259e-005 ]
2121 : [ 1.56122e-005 ]
2122 : [ 1.56832e-005 ]
2123 : [ 1.64313e-005 ]
2124 : [ 1.57391e-005 ]
2125 : [ 1.72719e-005 ]
2126 : [ 1.87274e-005 ]
2127 : [ 1.59473e-005 ]
2128 : [ 1.57065e-005 ]
2129 : [ 1.88402e-005 ]
2130 : [ 1.54535e-005 ]
2131 : [ 1.73796e-005 ]
2132 : [ 1.52055e-005 ]
2133 : [ 1.67561e-005 ]
2134 : [ 1.70262e-005 ]
2135 : [ 1.6804e-005  ]
2136 : [ 1.58645e-005 ]
2137 : [ 1.70842e-005 ]
2138 : [ 1.67923e-005 ]
2139 : [ 1.58396e-005 ]
2140 : [ 1.632e-005   ]
2141 : [ 1.75125e-005 ]
2142 : [ 1.47396e-005 ]
2143 : [ 1.7791e-005  ]
2144 : [ 1.64571e-005 ]
2145 : [ 1.57933e-005 ]
2146 : [ 1.64266e-005 ]
2147 : [ 1.72384e-005 ]
2148 : [ 1.61716e-005 ]
2149 : [ 1.63559e-005 ]
2150 : [ 1.78955e-005 ]
2151 : [ 1.63488e-005 ]
2152 : [ 1.75149e-005 ]
2153 : [ 1.83512e-005 ]
2154 : [ 1.78292e-005 ]
2155 : [ 1.64656e-005 ]
2156 : [ 1.46516e-005 ]
2157 : [ 1.62966e-005 ]
2158 : [ 1.71092e-005 ]
2159 : [ 1.88118e-005 ]
2160 : [ 1.61731e-005 ]
2161 : [ 1.7787e-005  ]
2162 : [ 1.63941e-005 ]
2163 : [ 1.66509e-005 ]
2164 : [ 1.56657e-005 ]
2165 : [ 1.70824e-005 ]
2166 : [ 1.65866e-005 ]
2167 : [ 1.67498e-005 ]
2168 : [ 1.54511e-005 ]
2169 : [ 1.51412e-005 ]
2170 : [ 1.70408e-005 ]
2171 : [ 1.61031e-005 ]
2172 : [ 1.56998e-005 ]
2173 : [ 1.76365e-005 ]
2174 : [ 1.58228e-005 ]
2175 : [ 1.62515e-005 ]
2176 : [ 1.72896e-005 ]
2177 : [ 1.76853e-005 ]
2178 : [ 1.64722e-005 ]
2179 : [ 1.78185e-005 ]
2180 : [ 1.75773e-005 ]
2181 : [ 1.56511e-005 ]
2182 : [ 1.6897e-005  ]
2183 : [ 1.80237e-005 ]
2184 : [ 1.65447e-005 ]
2185 : [ 1.79694e-005 ]
2186 : [ 1.71708e-005 ]
2187 : [ 1.64569e-005 ]
2188 : [ 1.63808e-005 ]
2189 : [ 1.69817e-005 ]
2190 : [ 1.59758e-005 ]
2191 : [ 1.82723e-005 ]
2192 : [ 1.61428e-005 ]
2193 : [ 1.56595e-005 ]
2194 : [ 1.63744e-005 ]
2195 : [ 1.61556e-005 ]
2196 : [ 1.73318e-005 ]
2197 : [ 1.53575e-005 ]
2198 : [ 1.6043e-005  ]
2199 : [ 1.76396e-005 ]
2200 : [ 1.71876e-005 ]
2201 : [ 1.76758e-005 ]
2202 : [ 1.72344e-005 ]
2203 : [ 1.72898e-005 ]
2204 : [ 1.55021e-005 ]
2205 : [ 1.77728e-005 ]
2206 : [ 1.66131e-005 ]
2207 : [ 1.67529e-005 ]
2208 : [ 1.59032e-005 ]
2209 : [ 1.5987e-005  ]
2210 : [ 1.77218e-005 ]
2211 : [ 1.73694e-005 ]
2212 : [ 1.58831e-005 ]
2213 : [ 1.62811e-005 ]
2214 : [ 1.62369e-005 ]
2215 : [ 1.62378e-005 ]
2216 : [ 1.62675e-005 ]
2217 : [ 1.68257e-005 ]
2218 : [ 1.65268e-005 ]
2219 : [ 1.69421e-005 ]
2220 : [ 1.77082e-005 ]
2221 : [ 1.64096e-005 ]
2222 : [ 1.63925e-005 ]
2223 : [ 1.68911e-005 ]
2224 : [ 1.66291e-005 ]
2225 : [ 1.65663e-005 ]
2226 : [ 1.74264e-005 ]
2227 : [ 1.58283e-005 ]
2228 : [ 1.75546e-005 ]
2229 : [ 1.57635e-005 ]
2230 : [ 1.50381e-005 ]
2231 : [ 1.6931e-005  ]
2232 : [ 1.53806e-005 ]
2233 : [ 1.4271e-005  ]
2234 : [ 1.76153e-005 ]
2235 : [ 1.70045e-005 ]
2236 : [ 1.79152e-005 ]
2237 : [ 1.62178e-005 ]
2238 : [ 1.5775e-005  ]
2239 : [ 1.57768e-005 ]
2240 : [ 1.59445e-005 ]
2241 : [ 1.54967e-005 ]
2242 : [ 1.8298e-005  ]
2243 : [ 1.72488e-005 ]
2244 : [ 1.83858e-005 ]
2245 : [ 1.48175e-005 ]
2246 : [ 1.32386e-005 ]
2247 : [ 1.45728e-005 ]
2248 : [ 1.6587e-005  ]
2249 : [ 1.65665e-005 ]
2250 : [ 1.84455e-005 ]
2251 : [ 1.78309e-005 ]
2252 : [ 1.5435e-005  ]
2253 : [ 1.60721e-005 ]
2254 : [ 1.62753e-005 ]
2255 : [ 1.60748e-005 ]
2256 : [ 1.56025e-005 ]
2257 : [ 1.73557e-005 ]
2258 : [ 1.50046e-005 ]
2259 : [ 1.62827e-005 ]
2260 : [ 1.46702e-005 ]
2261 : [ 1.70119e-005 ]
2262 : [ 1.45532e-005 ]
2263 : [ 1.6961e-005  ]
2264 : [ 1.60218e-005 ]
2265 : [ 1.72683e-005 ]
2266 : [ 1.62006e-005 ]
2267 : [ 1.55833e-005 ]
2268 : [ 1.84922e-005 ]
2269 : [ 1.59322e-005 ]
2270 : [ 1.66562e-005 ]
2271 : [ 1.69871e-005 ]
2272 : [ 1.56778e-005 ]
2273 : [ 1.66069e-005 ]
2274 : [ 1.87336e-005 ]
2275 : [ 1.48189e-005 ]
2276 : [ 1.69631e-005 ]
2277 : [ 1.69187e-005 ]
2278 : [ 1.66258e-005 ]
2279 : [ 1.52151e-005 ]
2280 : [ 1.67423e-005 ]
2281 : [ 1.50739e-005 ]
2282 : [ 1.77822e-005 ]
2283 : [ 1.62625e-005 ]
2284 : [ 1.56988e-005 ]
2285 : [ 1.74101e-005 ]
2286 : [ 1.39659e-005 ]
2287 : [ 1.66953e-005 ]
2288 : [ 1.69382e-005 ]
2289 : [ 1.68767e-005 ]
2290 : [ 1.53714e-005 ]
2291 : [ 1.68247e-005 ]
2292 : [ 1.8021e-005  ]
2293 : [ 1.84554e-005 ]
2294 : [ 1.70846e-005 ]
2295 : [ 1.64089e-005 ]
2296 : [ 1.82548e-005 ]
2297 : [ 1.38325e-005 ]
2298 : [ 1.85742e-005 ]
2299 : [ 1.74928e-005 ]
2300 : [ 1.47091e-005 ]
2301 : [ 1.54776e-005 ]
2302 : [ 1.64347e-005 ]
2303 : [ 1.60027e-005 ]
2304 : [ 1.52464e-005 ]
2305 : [ 1.59115e-005 ]
2306 : [ 1.6368e-005  ]
2307 : [ 1.58691e-005 ]
2308 : [ 1.63943e-005 ]
2309 : [ 1.52344e-005 ]
2310 : [ 1.57959e-005 ]
2311 : [ 1.58265e-005 ]
2312 : [ 1.69512e-005 ]
2313 : [ 1.82775e-005 ]
2314 : [ 1.73844e-005 ]
2315 : [ 1.58008e-005 ]
2316 : [ 1.68726e-005 ]
2317 : [ 1.61625e-005 ]
2318 : [ 1.76771e-005 ]
2319 : [ 1.77879e-005 ]
2320 : [ 1.62071e-005 ]
2321 : [ 1.63159e-005 ]
2322 : [ 1.58174e-005 ]
2323 : [ 1.62726e-005 ]
2324 : [ 1.66654e-005 ]
2325 : [ 1.71809e-005 ]
2326 : [ 1.67282e-005 ]
2327 : [ 1.76413e-005 ]
2328 : [ 1.55584e-005 ]
2329 : [ 1.93566e-005 ]
2330 : [ 1.80985e-005 ]
2331 : [ 1.461e-005   ]
2332 : [ 1.59035e-005 ]
2333 : [ 1.7051e-005  ]
2334 : [ 1.59134e-005 ]
2335 : [ 1.64948e-005 ]
2336 : [ 1.82624e-005 ]
2337 : [ 1.73356e-005 ]
2338 : [ 1.69417e-005 ]
2339 : [ 1.744e-005   ]
2340 : [ 1.74556e-005 ]
2341 : [ 1.6722e-005  ]
2342 : [ 1.46602e-005 ]
2343 : [ 1.73441e-005 ]
2344 : [ 1.60209e-005 ]
2345 : [ 1.56762e-005 ]
2346 : [ 1.65906e-005 ]
2347 : [ 1.54873e-005 ]
2348 : [ 1.65344e-005 ]
2349 : [ 1.62297e-005 ]
2350 : [ 1.64399e-005 ]
2351 : [ 1.68444e-005 ]
2352 : [ 1.54522e-005 ]
2353 : [ 1.60535e-005 ]
2354 : [ 1.74777e-005 ]
2355 : [ 1.61146e-005 ]
2356 : [ 1.60967e-005 ]
2357 : [ 1.77022e-005 ]
2358 : [ 1.55018e-005 ]
2359 : [ 1.68527e-005 ]
2360 : [ 1.59192e-005 ]
2361 : [ 1.58752e-005 ]
2362 : [ 1.71345e-005 ]
2363 : [ 1.63499e-005 ]
2364 : [ 1.67706e-005 ]
2365 : [ 1.60888e-005 ]
2366 : [ 1.63155e-005 ]
2367 : [ 1.54857e-005 ]
2368 : [ 1.8644e-005  ]
2369 : [ 1.51041e-005 ]
2370 : [ 1.79948e-005 ]
2371 : [ 1.64077e-005 ]
2372 : [ 1.59246e-005 ]
2373 : [ 1.61749e-005 ]
2374 : [ 1.68908e-005 ]
2375 : [ 1.55292e-005 ]
2376 : [ 1.54893e-005 ]
2377 : [ 1.59505e-005 ]
2378 : [ 1.6215e-005  ]
2379 : [ 1.67882e-005 ]
2380 : [ 1.394e-005   ]
2381 : [ 1.76137e-005 ]
2382 : [ 1.8034e-005  ]
2383 : [ 1.61261e-005 ]
2384 : [ 1.86229e-005 ]
2385 : [ 1.67525e-005 ]
2386 : [ 1.61275e-005 ]
2387 : [ 1.62937e-005 ]
2388 : [ 1.57899e-005 ]
2389 : [ 1.65885e-005 ]
2390 : [ 1.735e-005   ]
2391 : [ 1.70572e-005 ]
2392 : [ 1.61745e-005 ]
2393 : [ 1.65706e-005 ]
2394 : [ 1.54221e-005 ]
2395 : [ 1.60907e-005 ]
2396 : [ 1.53069e-005 ]
2397 : [ 1.51775e-005 ]
2398 : [ 1.86804e-005 ]
2399 : [ 1.72409e-005 ]
2400 : [ 1.66667e-005 ]
2401 : [ 1.71099e-005 ]
2402 : [ 1.65287e-005 ]
2403 : [ 1.81738e-005 ]
2404 : [ 1.54659e-005 ]
2405 : [ 1.76814e-005 ]
2406 : [ 1.4652e-005  ]
2407 : [ 1.68208e-005 ]
2408 : [ 1.55838e-005 ]
2409 : [ 1.6358e-005  ]
2410 : [ 1.88437e-005 ]
2411 : [ 1.76745e-005 ]
2412 : [ 1.47062e-005 ]
2413 : [ 1.62495e-005 ]
2414 : [ 1.56843e-005 ]
2415 : [ 1.69253e-005 ]
2416 : [ 1.84714e-005 ]
2417 : [ 1.59875e-005 ]
2418 : [ 1.61319e-005 ]
2419 : [ 1.52512e-005 ]
2420 : [ 1.45738e-005 ]
2421 : [ 1.45046e-005 ]
2422 : [ 1.74968e-005 ]
2423 : [ 1.61314e-005 ]
2424 : [ 1.61639e-005 ]
2425 : [ 1.61305e-005 ]
2426 : [ 1.68294e-005 ]
2427 : [ 1.63973e-005 ]
2428 : [ 1.66597e-005 ]
2429 : [ 1.70359e-005 ]
2430 : [ 1.79227e-005 ]
2431 : [ 1.68755e-005 ]
2432 : [ 1.6647e-005  ]
2433 : [ 1.70985e-005 ]
2434 : [ 1.34764e-005 ]
2435 : [ 1.57294e-005 ]
2436 : [ 1.60842e-005 ]
2437 : [ 1.67655e-005 ]
2438 : [ 1.54637e-005 ]
2439 : [ 1.58508e-005 ]
2440 : [ 1.63078e-005 ]
2441 : [ 1.71985e-005 ]
2442 : [ 1.48215e-005 ]
2443 : [ 1.78329e-005 ]
2444 : [ 1.62764e-005 ]
2445 : [ 1.74732e-005 ]
2446 : [ 1.71532e-005 ]
2447 : [ 1.64097e-005 ]
2448 : [ 1.56901e-005 ]
2449 : [ 1.77167e-005 ]
2450 : [ 1.54769e-005 ]
2451 : [ 1.78634e-005 ]
2452 : [ 1.68655e-005 ]
2453 : [ 1.51562e-005 ]
2454 : [ 1.64213e-005 ]
2455 : [ 1.75679e-005 ]
2456 : [ 1.63406e-005 ]
2457 : [ 1.60887e-005 ]
2458 : [ 1.46326e-005 ]
2459 : [ 1.48878e-005 ]
2460 : [ 1.61933e-005 ]
2461 : [ 1.67956e-005 ]
2462 : [ 1.50199e-005 ]
2463 : [ 1.75104e-005 ]
2464 : [ 1.57909e-005 ]
2465 : [ 1.71299e-005 ]
2466 : [ 1.70428e-005 ]
2467 : [ 1.60184e-005 ]
2468 : [ 1.65797e-005 ]
2469 : [ 1.66255e-005 ]
2470 : [ 1.65817e-005 ]
2471 : [ 1.69304e-005 ]
2472 : [ 1.99265e-005 ]
2473 : [ 1.6163e-005  ]
2474 : [ 1.87482e-005 ]
2475 : [ 1.66346e-005 ]
2476 : [ 1.58087e-005 ]
2477 : [ 1.61005e-005 ]
2478 : [ 1.74483e-005 ]
2479 : [ 1.85069e-005 ]
2480 : [ 1.89646e-005 ]
2481 : [ 1.63718e-005 ]
2482 : [ 1.65626e-005 ]
2483 : [ 1.68871e-005 ]
2484 : [ 1.53067e-005 ]
2485 : [ 1.63742e-005 ]
2486 : [ 1.64502e-005 ]
2487 : [ 1.46164e-005 ]
2488 : [ 1.61397e-005 ]
2489 : [ 1.57096e-005 ]
2490 : [ 1.74715e-005 ]
2491 : [ 1.63815e-005 ]
2492 : [ 1.6184e-005  ]
2493 : [ 1.47878e-005 ]
2494 : [ 1.84233e-005 ]
2495 : [ 1.97931e-005 ]
2496 : [ 1.63872e-005 ]
2497 : [ 1.49479e-005 ]
2498 : [ 1.62247e-005 ]
2499 : [ 1.58126e-005 ]
2500 : [ 1.54849e-005 ]
2501 : [ 1.51832e-005 ]
2502 : [ 1.60787e-005 ]
2503 : [ 1.63044e-005 ]
2504 : [ 1.72049e-005 ]
2505 : [ 1.72814e-005 ]
2506 : [ 1.32308e-005 ]
2507 : [ 1.69585e-005 ]
2508 : [ 1.71303e-005 ]
2509 : [ 1.55573e-005 ]
2510 : [ 1.77014e-005 ]
2511 : [ 1.70185e-005 ]
2512 : [ 1.69247e-005 ]
2513 : [ 1.59254e-005 ]
2514 : [ 1.61812e-005 ]
2515 : [ 1.58736e-005 ]
2516 : [ 1.5419e-005  ]
2517 : [ 1.63267e-005 ]
2518 : [ 1.62954e-005 ]
2519 : [ 1.59692e-005 ]
2520 : [ 1.68545e-005 ]
2521 : [ 1.5756e-005  ]
2522 : [ 1.61574e-005 ]
2523 : [ 1.76975e-005 ]
2524 : [ 1.6027e-005  ]
2525 : [ 1.74723e-005 ]
2526 : [ 1.87746e-005 ]
2527 : [ 1.64447e-005 ]
2528 : [ 1.49091e-005 ]
2529 : [ 1.43818e-005 ]
2530 : [ 1.65663e-005 ]
2531 : [ 1.58503e-005 ]
2532 : [ 1.76456e-005 ]
2533 : [ 1.75199e-005 ]
2534 : [ 1.5819e-005  ]
2535 : [ 1.64943e-005 ]
2536 : [ 1.65593e-005 ]
2537 : [ 1.67954e-005 ]
2538 : [ 1.65285e-005 ]
2539 : [ 1.38665e-005 ]
2540 : [ 1.67406e-005 ]
2541 : [ 1.75753e-005 ]
2542 : [ 1.85394e-005 ]
2543 : [ 1.58047e-005 ]
2544 : [ 1.55243e-005 ]
2545 : [ 1.53429e-005 ]
2546 : [ 1.59339e-005 ]
2547 : [ 1.56308e-005 ]
2548 : [ 1.68002e-005 ]
2549 : [ 1.85282e-005 ]
2550 : [ 1.61696e-005 ]
2551 : [ 1.66682e-005 ]
2552 : [ 1.78517e-005 ]
2553 : [ 1.69784e-005 ]
2554 : [ 1.5555e-005  ]
2555 : [ 1.6429e-005  ]
2556 : [ 1.58382e-005 ]
2557 : [ 1.79374e-005 ]
2558 : [ 1.68789e-005 ]
2559 : [ 1.82808e-005 ]
2560 : [ 1.78191e-005 ]
2561 : [ 1.8302e-005  ]
2562 : [ 1.81435e-005 ]
2563 : [ 1.8078e-005  ]
2564 : [ 1.70264e-005 ]
2565 : [ 1.69979e-005 ]
2566 : [ 1.65372e-005 ]
2567 : [ 1.4836e-005  ]
2568 : [ 1.57061e-005 ]
2569 : [ 1.63639e-005 ]
2570 : [ 1.59054e-005 ]
2571 : [ 1.55379e-005 ]
2572 : [ 1.64975e-005 ]
2573 : [ 1.5905e-005  ]
2574 : [ 1.45358e-005 ]
2575 : [ 1.53288e-005 ]
2576 : [ 1.63648e-005 ]
2577 : [ 1.74001e-005 ]
2578 : [ 1.64996e-005 ]
2579 : [ 1.57878e-005 ]
2580 : [ 1.82283e-005 ]
2581 : [ 1.57979e-005 ]
2582 : [ 1.64924e-005 ]
2583 : [ 1.62419e-005 ]
2584 : [ 1.61833e-005 ]
2585 : [ 1.62765e-005 ]
2586 : [ 1.55589e-005 ]
2587 : [ 1.68064e-005 ]
2588 : [ 1.61079e-005 ]
2589 : [ 1.69141e-005 ]
2590 : [ 1.72804e-005 ]
2591 : [ 1.60354e-005 ]
2592 : [ 1.6379e-005  ]
2593 : [ 1.64055e-005 ]
2594 : [ 1.56136e-005 ]
2595 : [ 1.69955e-005 ]
2596 : [ 1.65157e-005 ]
2597 : [ 1.62837e-005 ]
2598 : [ 1.5699e-005  ]
2599 : [ 1.52752e-005 ]
2600 : [ 1.6216e-005  ]
2601 : [ 1.57693e-005 ]
2602 : [ 1.62843e-005 ]
2603 : [ 1.59387e-005 ]
2604 : [ 1.70399e-005 ]
2605 : [ 1.59106e-005 ]
2606 : [ 1.78676e-005 ]
2607 : [ 1.73829e-005 ]
2608 : [ 1.73558e-005 ]
2609 : [ 1.44695e-005 ]
2610 : [ 1.71624e-005 ]
2611 : [ 1.69163e-005 ]
2612 : [ 1.59308e-005 ]
2613 : [ 1.65864e-005 ]
2614 : [ 1.76477e-005 ]
2615 : [ 1.66569e-005 ]
2616 : [ 1.83565e-005 ]
2617 : [ 1.60535e-005 ]
2618 : [ 1.61503e-005 ]
2619 : [ 1.76837e-005 ]
2620 : [ 1.71708e-005 ]
2621 : [ 1.57315e-005 ]
2622 : [ 1.69293e-005 ]
2623 : [ 1.71097e-005 ]
2624 : [ 1.57377e-005 ]
2625 : [ 1.6001e-005  ]
2626 : [ 1.73912e-005 ]
2627 : [ 1.73952e-005 ]
2628 : [ 1.79393e-005 ]
2629 : [ 1.55465e-005 ]
2630 : [ 1.67994e-005 ]
2631 : [ 1.61232e-005 ]
2632 : [ 1.44335e-005 ]
2633 : [ 1.75795e-005 ]
2634 : [ 1.43969e-005 ]
2635 : [ 1.55618e-005 ]
2636 : [ 1.60977e-005 ]
2637 : [ 1.6457e-005  ]
2638 : [ 1.62065e-005 ]
2639 : [ 1.56385e-005 ]
2640 : [ 1.84844e-005 ]
2641 : [ 1.64135e-005 ]
2642 : [ 1.54242e-005 ]
2643 : [ 1.63026e-005 ]
2644 : [ 1.65993e-005 ]
2645 : [ 1.70035e-005 ]
2646 : [ 1.71789e-005 ]
2647 : [ 1.56432e-005 ]
2648 : [ 1.54275e-005 ]
2649 : [ 1.66233e-005 ]
2650 : [ 1.65084e-005 ]
2651 : [ 1.62021e-005 ]
2652 : [ 1.78904e-005 ]
2653 : [ 1.68661e-005 ]
2654 : [ 1.58466e-005 ]
2655 : [ 1.71446e-005 ]
2656 : [ 1.66067e-005 ]
2657 : [ 1.70292e-005 ]
2658 : [ 1.49424e-005 ]
2659 : [ 1.62366e-005 ]
2660 : [ 1.61751e-005 ]
2661 : [ 1.51978e-005 ]
2662 : [ 1.59152e-005 ]
2663 : [ 1.49574e-005 ]
2664 : [ 1.90355e-005 ]
2665 : [ 1.57248e-005 ]
2666 : [ 1.6294e-005  ]
2667 : [ 1.63543e-005 ]
2668 : [ 1.83443e-005 ]
2669 : [ 1.52817e-005 ]
2670 : [ 1.67958e-005 ]
2671 : [ 1.83959e-005 ]
2672 : [ 1.7488e-005  ]
2673 : [ 1.65518e-005 ]
2674 : [ 1.64788e-005 ]
2675 : [ 1.57333e-005 ]
2676 : [ 1.81285e-005 ]
2677 : [ 1.60309e-005 ]
2678 : [ 1.56697e-005 ]
2679 : [ 1.63102e-005 ]
2680 : [ 1.57838e-005 ]
2681 : [ 1.59298e-005 ]
2682 : [ 1.50861e-005 ]
2683 : [ 1.53745e-005 ]
2684 : [ 1.55418e-005 ]
2685 : [ 1.87568e-005 ]
2686 : [ 1.5504e-005  ]
2687 : [ 1.55809e-005 ]
2688 : [ 1.56698e-005 ]
2689 : [ 1.70423e-005 ]
2690 : [ 1.5894e-005  ]
2691 : [ 1.60664e-005 ]
2692 : [ 1.81738e-005 ]
2693 : [ 1.75436e-005 ]
2694 : [ 1.55076e-005 ]
2695 : [ 1.6007e-005  ]
2696 : [ 1.79167e-005 ]
2697 : [ 1.58408e-005 ]
2698 : [ 1.70653e-005 ]
2699 : [ 1.61485e-005 ]
2700 : [ 1.76721e-005 ]
2701 : [ 1.6548e-005  ]
2702 : [ 1.77683e-005 ]
2703 : [ 1.70014e-005 ]
2704 : [ 1.50576e-005 ]
2705 : [ 1.85773e-005 ]
2706 : [ 1.89751e-005 ]
2707 : [ 1.62406e-005 ]
2708 : [ 1.6799e-005  ]
2709 : [ 1.45787e-005 ]
2710 : [ 1.53464e-005 ]
2711 : [ 1.55736e-005 ]
2712 : [ 1.70589e-005 ]
2713 : [ 1.71732e-005 ]
2714 : [ 1.67563e-005 ]
2715 : [ 1.84489e-005 ]
2716 : [ 1.6377e-005  ]
2717 : [ 1.61417e-005 ]
2718 : [ 1.56965e-005 ]
2719 : [ 1.64746e-005 ]
2720 : [ 1.669e-005   ]
2721 : [ 1.44568e-005 ]
2722 : [ 1.55392e-005 ]
2723 : [ 1.77648e-005 ]
2724 : [ 1.60751e-005 ]
2725 : [ 1.61102e-005 ]
2726 : [ 1.74851e-005 ]
2727 : [ 1.67376e-005 ]
2728 : [ 1.65165e-005 ]
2729 : [ 1.89206e-005 ]
2730 : [ 1.59754e-005 ]
2731 : [ 1.5807e-005  ]
2732 : [ 1.65188e-005 ]
2733 : [ 1.83601e-005 ]
2734 : [ 1.7325e-005  ]
2735 : [ 1.68483e-005 ]
2736 : [ 1.68647e-005 ]
2737 : [ 1.41703e-005 ]
2738 : [ 1.72046e-005 ]
2739 : [ 1.73112e-005 ]
2740 : [ 1.75839e-005 ]
2741 : [ 1.63198e-005 ]
2742 : [ 1.51765e-005 ]
2743 : [ 1.66224e-005 ]
2744 : [ 1.79593e-005 ]
2745 : [ 1.64687e-005 ]
2746 : [ 1.6561e-005  ]
2747 : [ 1.87641e-005 ]
2748 : [ 1.55331e-005 ]
2749 : [ 1.60188e-005 ]
2750 : [ 1.64998e-005 ]
2751 : [ 1.58802e-005 ]
2752 : [ 1.51749e-005 ]
2753 : [ 1.58917e-005 ]
2754 : [ 1.65393e-005 ]
2755 : [ 1.6295e-005  ]
2756 : [ 1.67324e-005 ]
2757 : [ 1.61873e-005 ]
2758 : [ 1.5672e-005  ]
2759 : [ 1.6688e-005  ]
2760 : [ 1.57279e-005 ]
2761 : [ 1.62244e-005 ]
2762 : [ 1.79931e-005 ]
2763 : [ 1.71809e-005 ]
2764 : [ 1.60812e-005 ]
2765 : [ 1.45895e-005 ]
2766 : [ 1.59945e-005 ]
2767 : [ 1.57194e-005 ]
2768 : [ 1.73225e-005 ]
2769 : [ 1.68535e-005 ]
2770 : [ 1.67379e-005 ]
2771 : [ 1.7239e-005  ]
2772 : [ 1.78816e-005 ]
2773 : [ 1.69453e-005 ]
2774 : [ 1.53572e-005 ]
2775 : [ 1.66048e-005 ]
2776 : [ 1.57105e-005 ]
2777 : [ 1.59962e-005 ]
2778 : [ 1.49111e-005 ]
2779 : [ 1.60623e-005 ]
2780 : [ 1.64773e-005 ]
2781 : [ 1.59385e-005 ]
2782 : [ 1.67921e-005 ]
2783 : [ 1.72316e-005 ]
2784 : [ 1.58323e-005 ]
2785 : [ 1.82325e-005 ]
2786 : [ 1.63062e-005 ]
2787 : [ 1.73452e-005 ]
2788 : [ 1.59968e-005 ]
2789 : [ 1.53333e-005 ]
2790 : [ 1.56496e-005 ]
2791 : [ 1.71044e-005 ]
2792 : [ 1.65754e-005 ]
2793 : [ 1.59989e-005 ]
2794 : [ 1.5888e-005  ]
2795 : [ 1.77477e-005 ]
2796 : [ 1.72724e-005 ]
2797 : [ 1.66452e-005 ]
2798 : [ 1.6862e-005  ]
2799 : [ 1.70709e-005 ]
2800 : [ 1.6536e-005  ]
2801 : [ 1.57931e-005 ]
2802 : [ 1.63626e-005 ]
2803 : [ 1.5544e-005  ]
2804 : [ 1.48504e-005 ]
2805 : [ 1.59357e-005 ]
2806 : [ 1.61445e-005 ]
2807 : [ 1.78406e-005 ]
2808 : [ 1.40526e-005 ]
2809 : [ 1.62679e-005 ]
2810 : [ 1.91941e-005 ]
2811 : [ 1.86862e-005 ]
2812 : [ 1.63348e-005 ]
2813 : [ 1.53194e-005 ]
2814 : [ 1.69439e-005 ]
2815 : [ 1.62201e-005 ]
2816 : [ 1.57052e-005 ]
2817 : [ 1.68904e-005 ]
2818 : [ 1.63299e-005 ]
2819 : [ 1.74346e-005 ]
2820 : [ 1.86017e-005 ]
2821 : [ 1.85421e-005 ]
2822 : [ 1.71065e-005 ]
2823 : [ 1.7792e-005  ]
2824 : [ 1.59072e-005 ]
2825 : [ 1.67544e-005 ]
2826 : [ 1.81272e-005 ]
2827 : [ 1.64619e-005 ]
2828 : [ 1.51625e-005 ]
2829 : [ 1.44088e-005 ]
2830 : [ 1.70152e-005 ]
2831 : [ 1.54942e-005 ]
2832 : [ 1.5532e-005  ]
2833 : [ 1.63728e-005 ]
2834 : [ 1.65952e-005 ]
2835 : [ 1.45828e-005 ]
2836 : [ 1.47894e-005 ]
2837 : [ 1.66618e-005 ]
2838 : [ 1.70392e-005 ]
2839 : [ 1.53274e-005 ]
2840 : [ 1.69437e-005 ]
2841 : [ 1.77426e-005 ]
2842 : [ 1.49073e-005 ]
2843 : [ 1.55338e-005 ]
2844 : [ 1.78887e-005 ]
2845 : [ 1.7414e-005  ]
2846 : [ 1.69452e-005 ]
2847 : [ 1.68101e-005 ]
2848 : [ 1.50805e-005 ]
2849 : [ 1.49755e-005 ]
2850 : [ 1.76505e-005 ]
2851 : [ 1.59653e-005 ]
2852 : [ 1.83477e-005 ]
2853 : [ 1.76093e-005 ]
2854 : [ 1.46315e-005 ]
2855 : [ 1.5855e-005  ]
2856 : [ 1.61334e-005 ]
2857 : [ 1.64456e-005 ]
2858 : [ 1.72108e-005 ]
2859 : [ 1.67464e-005 ]
2860 : [ 1.42699e-005 ]
2861 : [ 1.51283e-005 ]
2862 : [ 1.73936e-005 ]
2863 : [ 1.84227e-005 ]
2864 : [ 1.58615e-005 ]
2865 : [ 1.69993e-005 ]
2866 : [ 1.83225e-005 ]
2867 : [ 1.70081e-005 ]
2868 : [ 1.59945e-005 ]
2869 : [ 1.6544e-005  ]
2870 : [ 1.64345e-005 ]
2871 : [ 1.47393e-005 ]
2872 : [ 1.69107e-005 ]
2873 : [ 1.70052e-005 ]
2874 : [ 1.60114e-005 ]
2875 : [ 1.75696e-005 ]
2876 : [ 1.79971e-005 ]
2877 : [ 1.62232e-005 ]
2878 : [ 1.60752e-005 ]
2879 : [ 1.61785e-005 ]
2880 : [ 1.68293e-005 ]
2881 : [ 1.74381e-005 ]
2882 : [ 1.63753e-005 ]
2883 : [ 1.69213e-005 ]
2884 : [ 1.67657e-005 ]
2885 : [ 1.54302e-005 ]
2886 : [ 1.74497e-005 ]
2887 : [ 1.80893e-005 ]
2888 : [ 1.62901e-005 ]
2889 : [ 1.85215e-005 ]
2890 : [ 1.63463e-005 ]
2891 : [ 1.62552e-005 ]
2892 : [ 1.74923e-005 ]
2893 : [ 1.77758e-005 ]
2894 : [ 1.81254e-005 ]
2895 : [ 1.8203e-005  ]
2896 : [ 1.64685e-005 ]
2897 : [ 1.72473e-005 ]
2898 : [ 1.64115e-005 ]
2899 : [ 1.64238e-005 ]
2900 : [ 1.63319e-005 ]
2901 : [ 1.56008e-005 ]
2902 : [ 1.8084e-005  ]
2903 : [ 1.66855e-005 ]
2904 : [ 1.58881e-005 ]
2905 : [ 1.55448e-005 ]
2906 : [ 1.63356e-005 ]
2907 : [ 1.62883e-005 ]
2908 : [ 1.73984e-005 ]
2909 : [ 1.6627e-005  ]
2910 : [ 1.56866e-005 ]
2911 : [ 1.56391e-005 ]
2912 : [ 1.61523e-005 ]
2913 : [ 1.62015e-005 ]
2914 : [ 1.86789e-005 ]
2915 : [ 1.71579e-005 ]
2916 : [ 1.67409e-005 ]
2917 : [ 1.61419e-005 ]
2918 : [ 1.64106e-005 ]
2919 : [ 1.57878e-005 ]
2920 : [ 1.52952e-005 ]
2921 : [ 1.60571e-005 ]
2922 : [ 1.53832e-005 ]
2923 : [ 1.75739e-005 ]
2924 : [ 1.47244e-005 ]
2925 : [ 1.81606e-005 ]
2926 : [ 1.6473e-005  ]
2927 : [ 1.48775e-005 ]
2928 : [ 1.76453e-005 ]
2929 : [ 1.74987e-005 ]
2930 : [ 1.63007e-005 ]
2931 : [ 1.57595e-005 ]
2932 : [ 1.65901e-005 ]
2933 : [ 1.72046e-005 ]
2934 : [ 1.62006e-005 ]
2935 : [ 1.63051e-005 ]
2936 : [ 1.54202e-005 ]
2937 : [ 1.71932e-005 ]
2938 : [ 1.7081e-005  ]
2939 : [ 1.72555e-005 ]
2940 : [ 1.54109e-005 ]
2941 : [ 1.85084e-005 ]
2942 : [ 1.66796e-005 ]
2943 : [ 1.55659e-005 ]
2944 : [ 1.67581e-005 ]
2945 : [ 1.70028e-005 ]
2946 : [ 1.55249e-005 ]
2947 : [ 1.5891e-005  ]
2948 : [ 1.72502e-005 ]
2949 : [ 1.63867e-005 ]
2950 : [ 1.58384e-005 ]
2951 : [ 1.39671e-005 ]
2952 : [ 1.66129e-005 ]
2953 : [ 1.54822e-005 ]
2954 : [ 1.70686e-005 ]
2955 : [ 1.5714e-005  ]
2956 : [ 1.63045e-005 ]
2957 : [ 1.7106e-005  ]
2958 : [ 1.66153e-005 ]
2959 : [ 1.47543e-005 ]
2960 : [ 1.60371e-005 ]
2961 : [ 1.69456e-005 ]
2962 : [ 1.58887e-005 ]
2963 : [ 1.57511e-005 ]
2964 : [ 1.82693e-005 ]
2965 : [ 1.53227e-005 ]
2966 : [ 1.72292e-005 ]
2967 : [ 1.66691e-005 ]
2968 : [ 1.69611e-005 ]
2969 : [ 1.51334e-005 ]
2970 : [ 1.67693e-005 ]
2971 : [ 1.56392e-005 ]
2972 : [ 1.93121e-005 ]
2973 : [ 1.74868e-005 ]
2974 : [ 1.42822e-005 ]
2975 : [ 1.41806e-005 ]
2976 : [ 1.93039e-005 ]
2977 : [ 1.60691e-005 ]
2978 : [ 1.78768e-005 ]
2979 : [ 1.61493e-005 ]
2980 : [ 1.48718e-005 ]
2981 : [ 1.69081e-005 ]
2982 : [ 1.68881e-005 ]
2983 : [ 1.64332e-005 ]
2984 : [ 1.7259e-005  ]
2985 : [ 1.61817e-005 ]
2986 : [ 1.4584e-005  ]
2987 : [ 1.62612e-005 ]
2988 : [ 1.49284e-005 ]
2989 : [ 1.69811e-005 ]
2990 : [ 1.85295e-005 ]
2991 : [ 1.65159e-005 ]
2992 : [ 1.65231e-005 ]
2993 : [ 1.55174e-005 ]
2994 : [ 1.72331e-005 ]
2995 : [ 1.81074e-005 ]
2996 : [ 1.5388e-005  ]
2997 : [ 1.63316e-005 ]
2998 : [ 1.80738e-005 ]
2999 : [ 1.59107e-005 ]
3000 : [ 1.56251e-005 ]
3001 : [ 1.70052e-005 ]
3002 : [ 1.67563e-005 ]
3003 : [ 1.58385e-005 ]
3004 : [ 1.81368e-005 ]
3005 : [ 1.53678e-005 ]
3006 : [ 1.75776e-005 ]
3007 : [ 1.79546e-005 ]
3008 : [ 1.6887e-005  ]
3009 : [ 1.74599e-005 ]
3010 : [ 1.59951e-005 ]
3011 : [ 1.79917e-005 ]
3012 : [ 1.65044e-005 ]
3013 : [ 1.77569e-005 ]
3014 : [ 1.60989e-005 ]
3015 : [ 1.69683e-005 ]
3016 : [ 1.41056e-005 ]
3017 : [ 1.6004e-005  ]
3018 : [ 1.53381e-005 ]
3019 : [ 1.57207e-005 ]
3020 : [ 1.66607e-005 ]
3021 : [ 1.66272e-005 ]
3022 : [ 1.70913e-005 ]
3023 : [ 1.52564e-005 ]
3024 : [ 1.61793e-005 ]
3025 : [ 1.61959e-005 ]
3026 : [ 1.56745e-005 ]
3027 : [ 1.57431e-005 ]
3028 : [ 1.51391e-005 ]
3029 : [ 1.60091e-005 ]
3030 : [ 1.76974e-005 ]
3031 : [ 1.66284e-005 ]
3032 : [ 1.80602e-005 ]
3033 : [ 1.52005e-005 ]
3034 : [ 1.70669e-005 ]
3035 : [ 1.72571e-005 ]
3036 : [ 1.71548e-005 ]
3037 : [ 1.56596e-005 ]
3038 : [ 1.62724e-005 ]
3039 : [ 1.73518e-005 ]
3040 : [ 1.57149e-005 ]
3041 : [ 1.50308e-005 ]
3042 : [ 1.54312e-005 ]
3043 : [ 1.53863e-005 ]
3044 : [ 1.71341e-005 ]
3045 : [ 1.59341e-005 ]
3046 : [ 1.56506e-005 ]
3047 : [ 1.80367e-005 ]
3048 : [ 1.63283e-005 ]
3049 : [ 1.69768e-005 ]
3050 : [ 1.58806e-005 ]
3051 : [ 1.68034e-005 ]
3052 : [ 1.69092e-005 ]
3053 : [ 1.64558e-005 ]
3054 : [ 1.65302e-005 ]
3055 : [ 1.55069e-005 ]
3056 : [ 1.48094e-005 ]
3057 : [ 1.58813e-005 ]
3058 : [ 1.71869e-005 ]
3059 : [ 1.66069e-005 ]
3060 : [ 1.55675e-005 ]
3061 : [ 1.7953e-005  ]
3062 : [ 1.67317e-005 ]
3063 : [ 1.67657e-005 ]
3064 : [ 1.60135e-005 ]
3065 : [ 1.57056e-005 ]
3066 : [ 1.67818e-005 ]
3067 : [ 1.89411e-005 ]
3068 : [ 1.84756e-005 ]
3069 : [ 1.64983e-005 ]
3070 : [ 1.44243e-005 ]
3071 : [ 1.68819e-005 ]
3072 : [ 1.65486e-005 ]
3073 : [ 1.56198e-005 ]
3074 : [ 1.63051e-005 ]
3075 : [ 1.55037e-005 ]
3076 : [ 1.70711e-005 ]
3077 : [ 1.66309e-005 ]
3078 : [ 1.66845e-005 ]
3079 : [ 1.74942e-005 ]
3080 : [ 1.51085e-005 ]
3081 : [ 1.61992e-005 ]
3082 : [ 1.62614e-005 ]
3083 : [ 1.65326e-005 ]
3084 : [ 1.64789e-005 ]
3085 : [ 1.66743e-005 ]
3086 : [ 1.49675e-005 ]
3087 : [ 1.83789e-005 ]
3088 : [ 1.71512e-005 ]
3089 : [ 1.63182e-005 ]
3090 : [ 1.50843e-005 ]
3091 : [ 1.53381e-005 ]
3092 : [ 1.7074e-005  ]
3093 : [ 1.89563e-005 ]
3094 : [ 1.99501e-005 ]
3095 : [ 2.16152e-005 ]
3096 : [ 1.67546e-005 ]
3097 : [ 1.57643e-005 ]
3098 : [ 1.63734e-005 ]
3099 : [ 1.59007e-005 ]
3100 : [ 1.45529e-005 ]
3101 : [ 1.79502e-005 ]
3102 : [ 1.49526e-005 ]
3103 : [ 1.74054e-005 ]
3104 : [ 1.55437e-005 ]
3105 : [ 1.57402e-005 ]
3106 : [ 1.45572e-005 ]
3107 : [ 1.47059e-005 ]
3108 : [ 1.64293e-005 ]
3109 : [ 1.63757e-005 ]
3110 : [ 1.74231e-005 ]
3111 : [ 1.6609e-005  ]
3112 : [ 1.65488e-005 ]
3113 : [ 1.57649e-005 ]
3114 : [ 1.8898e-005  ]
3115 : [ 1.62782e-005 ]
3116 : [ 1.5312e-005  ]
3117 : [ 1.66139e-005 ]
3118 : [ 1.56125e-005 ]
3119 : [ 1.68692e-005 ]
3120 : [ 1.49875e-005 ]
3121 : [ 1.69909e-005 ]
3122 : [ 1.66223e-005 ]
3123 : [ 1.56404e-005 ]
3124 : [ 1.66427e-005 ]
3125 : [ 1.74611e-005 ]
3126 : [ 1.47427e-005 ]
3127 : [ 1.68664e-005 ]
3128 : [ 1.56858e-005 ]
3129 : [ 1.65228e-005 ]
3130 : [ 1.49174e-005 ]
3131 : [ 1.30856e-005 ]
3132 : [ 1.6023e-005  ]
3133 : [ 1.67389e-005 ]
3134 : [ 1.71338e-005 ]
3135 : [ 1.69267e-005 ]
3136 : [ 1.69588e-005 ]
3137 : [ 1.80009e-005 ]
3138 : [ 1.59887e-005 ]
3139 : [ 1.71696e-005 ]
3140 : [ 1.4786e-005  ]
3141 : [ 1.50661e-005 ]
3142 : [ 1.63653e-005 ]
3143 : [ 1.64226e-005 ]
3144 : [ 1.59659e-005 ]
3145 : [ 1.60634e-005 ]
3146 : [ 1.66077e-005 ]
3147 : [ 1.52197e-005 ]
3148 : [ 1.59678e-005 ]
3149 : [ 1.76335e-005 ]
3150 : [ 1.49525e-005 ]
3151 : [ 1.65644e-005 ]
3152 : [ 1.50305e-005 ]
3153 : [ 1.85644e-005 ]
3154 : [ 1.61192e-005 ]
3155 : [ 1.76196e-005 ]
3156 : [ 1.72352e-005 ]
3157 : [ 1.49487e-005 ]
3158 : [ 1.56553e-005 ]
3159 : [ 1.75629e-005 ]
3160 : [ 1.63136e-005 ]
3161 : [ 1.76602e-005 ]
3162 : [ 1.53508e-005 ]
3163 : [ 1.82309e-005 ]
3164 : [ 1.58506e-005 ]
3165 : [ 1.73833e-005 ]
3166 : [ 1.64041e-005 ]
3167 : [ 1.58587e-005 ]
3168 : [ 1.66174e-005 ]
3169 : [ 1.62688e-005 ]
3170 : [ 1.72816e-005 ]
3171 : [ 1.57682e-005 ]
3172 : [ 1.69433e-005 ]
3173 : [ 1.65108e-005 ]
3174 : [ 1.73294e-005 ]
3175 : [ 1.72182e-005 ]
3176 : [ 1.72214e-005 ]
3177 : [ 1.58902e-005 ]
3178 : [ 1.69929e-005 ]
3179 : [ 1.81108e-005 ]
3180 : [ 1.4936e-005  ]
3181 : [ 1.4544e-005  ]
3182 : [ 1.59436e-005 ]
3183 : [ 1.83171e-005 ]
3184 : [ 1.67504e-005 ]
3185 : [ 1.89331e-005 ]
3186 : [ 1.56466e-005 ]
3187 : [ 1.52462e-005 ]
3188 : [ 1.55153e-005 ]
3189 : [ 1.65209e-005 ]
3190 : [ 1.64404e-005 ]
3191 : [ 1.61059e-005 ]
3192 : [ 1.65487e-005 ]
3193 : [ 1.6063e-005  ]
3194 : [ 1.65517e-005 ]
3195 : [ 1.59024e-005 ]
3196 : [ 1.52934e-005 ]
3197 : [ 1.62649e-005 ]
3198 : [ 1.77598e-005 ]
3199 : [ 1.58955e-005 ]
3200 : [ 1.71246e-005 ]
3201 : [ 1.61094e-005 ]
3202 : [ 1.58616e-005 ]
3203 : [ 1.81773e-005 ]
3204 : [ 1.67032e-005 ]
3205 : [ 1.68214e-005 ]
3206 : [ 1.63961e-005 ]
3207 : [ 1.62997e-005 ]
3208 : [ 1.64731e-005 ]
3209 : [ 1.67001e-005 ]
3210 : [ 1.64161e-005 ]
3211 : [ 1.61569e-005 ]
3212 : [ 1.5427e-005  ]
3213 : [ 1.72817e-005 ]
3214 : [ 1.88481e-005 ]
3215 : [ 1.7429e-005  ]
3216 : [ 1.66569e-005 ]
3217 : [ 1.69193e-005 ]
3218 : [ 1.59363e-005 ]
3219 : [ 1.50916e-005 ]
3220 : [ 1.85924e-005 ]
3221 : [ 1.69852e-005 ]
3222 : [ 1.56025e-005 ]
3223 : [ 1.57236e-005 ]
3224 : [ 1.57079e-005 ]
3225 : [ 1.7214e-005  ]
3226 : [ 1.51119e-005 ]
3227 : [ 1.71155e-005 ]
3228 : [ 1.71555e-005 ]
3229 : [ 1.55458e-005 ]
3230 : [ 1.45017e-005 ]
3231 : [ 1.55799e-005 ]
3232 : [ 1.6605e-005  ]
3233 : [ 1.61323e-005 ]
3234 : [ 1.73404e-005 ]
3235 : [ 1.65786e-005 ]
3236 : [ 1.59719e-005 ]
3237 : [ 1.67621e-005 ]
3238 : [ 1.58609e-005 ]
3239 : [ 1.71807e-005 ]
3240 : [ 1.5003e-005  ]
3241 : [ 1.59471e-005 ]
3242 : [ 1.58929e-005 ]
3243 : [ 1.62264e-005 ]
3244 : [ 1.85205e-005 ]
3245 : [ 1.51461e-005 ]
3246 : [ 1.61362e-005 ]
3247 : [ 1.5954e-005  ]
3248 : [ 1.64648e-005 ]
3249 : [ 1.6236e-005  ]
3250 : [ 1.61077e-005 ]
3251 : [ 1.70847e-005 ]
3252 : [ 1.64949e-005 ]
3253 : [ 1.88664e-005 ]
3254 : [ 1.7124e-005  ]
3255 : [ 1.67763e-005 ]
3256 : [ 1.54323e-005 ]
3257 : [ 1.77351e-005 ]
3258 : [ 1.72269e-005 ]
3259 : [ 1.69958e-005 ]
3260 : [ 1.79804e-005 ]
3261 : [ 1.58726e-005 ]
3262 : [ 1.60552e-005 ]
3263 : [ 1.72092e-005 ]
3264 : [ 1.54251e-005 ]
3265 : [ 1.93006e-005 ]
3266 : [ 1.64506e-005 ]
3267 : [ 1.61039e-005 ]
3268 : [ 1.46664e-005 ]
3269 : [ 1.83319e-005 ]
3270 : [ 1.53382e-005 ]
3271 : [ 1.64918e-005 ]
3272 : [ 1.90734e-005 ]
3273 : [ 1.9055e-005  ]
3274 : [ 1.64722e-005 ]
3275 : [ 1.54091e-005 ]
3276 : [ 1.68063e-005 ]
3277 : [ 1.72263e-005 ]
3278 : [ 1.55642e-005 ]
3279 : [ 1.39924e-005 ]
3280 : [ 1.85872e-005 ]
3281 : [ 1.62057e-005 ]
3282 : [ 1.60659e-005 ]
3283 : [ 1.65746e-005 ]
3284 : [ 1.65138e-005 ]
3285 : [ 1.82559e-005 ]
3286 : [ 1.67793e-005 ]
3287 : [ 1.61067e-005 ]
3288 : [ 1.60323e-005 ]
3289 : [ 1.63618e-005 ]
3290 : [ 1.57583e-005 ]
3291 : [ 1.61821e-005 ]
3292 : [ 1.54806e-005 ]
3293 : [ 1.92488e-005 ]
3294 : [ 1.80563e-005 ]
3295 : [ 1.41794e-005 ]
3296 : [ 1.5873e-005  ]
3297 : [ 1.46558e-005 ]
3298 : [ 1.67789e-005 ]
3299 : [ 1.61104e-005 ]
3300 : [ 1.55213e-005 ]
3301 : [ 1.95282e-005 ]
3302 : [ 1.39822e-005 ]
3303 : [ 1.70118e-005 ]
3304 : [ 1.70072e-005 ]
3305 : [ 1.55681e-005 ]
3306 : [ 1.59256e-005 ]
3307 : [ 1.61896e-005 ]
3308 : [ 1.75399e-005 ]
3309 : [ 1.74356e-005 ]
3310 : [ 1.68928e-005 ]
3311 : [ 1.6477e-005  ]
3312 : [ 1.80074e-005 ]
3313 : [ 1.49007e-005 ]
3314 : [ 1.56439e-005 ]
3315 : [ 1.6523e-005  ]
3316 : [ 1.67831e-005 ]
3317 : [ 1.58897e-005 ]
3318 : [ 1.60477e-005 ]
3319 : [ 1.59546e-005 ]
3320 : [ 1.77458e-005 ]
3321 : [ 1.45505e-005 ]
3322 : [ 1.55233e-005 ]
3323 : [ 1.63547e-005 ]
3324 : [ 1.54139e-005 ]
3325 : [ 1.54513e-005 ]
3326 : [ 1.80317e-005 ]
3327 : [ 1.4629e-005  ]
3328 : [ 1.53185e-005 ]
3329 : [ 1.4887e-005  ]
3330 : [ 1.7265e-005  ]
3331 : [ 1.6958e-005  ]
3332 : [ 1.84791e-005 ]
3333 : [ 1.52607e-005 ]
3334 : [ 1.70002e-005 ]
3335 : [ 1.83676e-005 ]
3336 : [ 1.69117e-005 ]
3337 : [ 1.61502e-005 ]
3338 : [ 1.62367e-005 ]
3339 : [ 1.88689e-005 ]
3340 : [ 1.55008e-005 ]
3341 : [ 1.84519e-005 ]
3342 : [ 1.44768e-005 ]
3343 : [ 1.72506e-005 ]
3344 : [ 1.65315e-005 ]
3345 : [ 1.79449e-005 ]
3346 : [ 1.51255e-005 ]
3347 : [ 1.49266e-005 ]
3348 : [ 1.66727e-005 ]
3349 : [ 1.44868e-005 ]
3350 : [ 1.55977e-005 ]
3351 : [ 1.6019e-005  ]
3352 : [ 1.57608e-005 ]
3353 : [ 1.85281e-005 ]
3354 : [ 1.79402e-005 ]
3355 : [ 1.62153e-005 ]
3356 : [ 1.62856e-005 ]
3357 : [ 1.64724e-005 ]
3358 : [ 1.71622e-005 ]
3359 : [ 1.64391e-005 ]
3360 : [ 1.661e-005   ]
3361 : [ 1.69093e-005 ]
3362 : [ 1.55922e-005 ]
3363 : [ 1.67159e-005 ]
3364 : [ 1.79763e-005 ]
3365 : [ 1.65598e-005 ]
3366 : [ 1.8411e-005  ]
3367 : [ 1.71889e-005 ]
3368 : [ 1.69573e-005 ]
3369 : [ 1.69507e-005 ]
3370 : [ 1.54489e-005 ]
3371 : [ 1.53123e-005 ]
3372 : [ 1.70208e-005 ]
3373 : [ 1.54382e-005 ]
3374 : [ 1.88208e-005 ]
3375 : [ 1.64869e-005 ]
3376 : [ 1.84803e-005 ]
3377 : [ 1.59074e-005 ]
3378 : [ 1.56554e-005 ]
3379 : [ 1.60513e-005 ]
3380 : [ 1.68502e-005 ]
3381 : [ 1.56964e-005 ]
3382 : [ 1.48823e-005 ]
3383 : [ 1.70737e-005 ]
3384 : [ 1.52146e-005 ]
3385 : [ 1.79845e-005 ]
3386 : [ 1.47241e-005 ]
3387 : [ 1.68919e-005 ]
3388 : [ 1.67469e-005 ]
3389 : [ 1.76053e-005 ]
3390 : [ 1.65973e-005 ]
3391 : [ 1.7258e-005  ]
3392 : [ 1.6399e-005  ]
3393 : [ 1.6935e-005  ]
3394 : [ 1.70317e-005 ]
3395 : [ 1.7092e-005  ]
3396 : [ 1.75987e-005 ]
3397 : [ 1.57488e-005 ]
3398 : [ 1.6784e-005  ]
3399 : [ 1.53034e-005 ]
3400 : [ 1.72926e-005 ]
3401 : [ 1.62649e-005 ]
3402 : [ 1.74626e-005 ]
3403 : [ 1.66699e-005 ]
3404 : [ 1.69987e-005 ]
3405 : [ 1.53691e-005 ]
3406 : [ 1.55622e-005 ]
3407 : [ 1.7467e-005  ]
3408 : [ 1.65512e-005 ]
3409 : [ 1.61954e-005 ]
3410 : [ 1.5031e-005  ]
3411 : [ 1.57397e-005 ]
3412 : [ 1.69873e-005 ]
3413 : [ 1.54293e-005 ]
3414 : [ 1.55192e-005 ]
3415 : [ 1.57062e-005 ]
3416 : [ 1.6461e-005  ]
3417 : [ 1.57861e-005 ]
3418 : [ 1.57742e-005 ]
3419 : [ 1.68353e-005 ]
3420 : [ 1.80104e-005 ]
3421 : [ 1.86205e-005 ]
3422 : [ 1.75529e-005 ]
3423 : [ 1.48533e-005 ]
3424 : [ 1.57612e-005 ]
3425 : [ 1.64384e-005 ]
3426 : [ 1.52354e-005 ]
3427 : [ 1.70052e-005 ]
3428 : [ 1.55166e-005 ]
3429 : [ 1.58048e-005 ]
3430 : [ 1.61981e-005 ]
3431 : [ 1.72209e-005 ]
3432 : [ 1.64295e-005 ]
3433 : [ 1.63068e-005 ]
3434 : [ 1.62473e-005 ]
3435 : [ 1.57711e-005 ]
3436 : [ 1.56061e-005 ]
3437 : [ 1.74987e-005 ]
3438 : [ 1.72873e-005 ]
3439 : [ 1.51077e-005 ]
3440 : [ 1.77344e-005 ]
3441 : [ 1.6366e-005  ]
3442 : [ 1.55318e-005 ]
3443 : [ 1.54067e-005 ]
3444 : [ 1.74775e-005 ]
3445 : [ 1.64202e-005 ]
3446 : [ 1.59221e-005 ]
3447 : [ 1.63463e-005 ]
3448 : [ 1.66888e-005 ]
3449 : [ 1.70439e-005 ]
3450 : [ 1.41253e-005 ]
3451 : [ 1.62321e-005 ]
3452 : [ 1.66154e-005 ]
3453 : [ 1.71164e-005 ]
3454 : [ 1.62217e-005 ]
3455 : [ 1.61925e-005 ]
3456 : [ 1.5874e-005  ]
3457 : [ 1.79305e-005 ]
3458 : [ 1.95446e-005 ]
3459 : [ 1.79173e-005 ]
3460 : [ 1.57726e-005 ]
3461 : [ 1.65928e-005 ]
3462 : [ 1.59311e-005 ]
3463 : [ 1.46213e-005 ]
3464 : [ 1.59835e-005 ]
3465 : [ 1.63019e-005 ]
3466 : [ 1.63045e-005 ]
3467 : [ 1.53796e-005 ]
3468 : [ 1.53887e-005 ]
3469 : [ 1.62271e-005 ]
3470 : [ 1.65284e-005 ]
3471 : [ 1.6145e-005  ]
3472 : [ 1.62564e-005 ]
3473 : [ 1.57806e-005 ]
3474 : [ 1.56828e-005 ]
3475 : [ 1.59969e-005 ]
3476 : [ 1.62074e-005 ]
3477 : [ 1.59623e-005 ]
3478 : [ 1.54454e-005 ]
3479 : [ 1.62731e-005 ]
3480 : [ 1.56768e-005 ]
3481 : [ 1.69815e-005 ]
3482 : [ 1.64023e-005 ]
3483 : [ 1.61194e-005 ]
3484 : [ 1.72592e-005 ]
3485 : [ 1.56569e-005 ]
3486 : [ 1.55391e-005 ]
3487 : [ 1.59569e-005 ]
3488 : [ 1.67599e-005 ]
3489 : [ 1.46731e-005 ]
3490 : [ 1.57706e-005 ]
3491 : [ 1.48445e-005 ]
3492 : [ 1.61657e-005 ]
3493 : [ 1.80856e-005 ]
3494 : [ 1.5728e-005  ]
3495 : [ 1.47018e-005 ]
3496 : [ 1.7724e-005  ]
3497 : [ 1.63167e-005 ]
3498 : [ 1.68083e-005 ]
3499 : [ 1.6821e-005  ]
3500 : [ 1.57834e-005 ]
3501 : [ 1.70697e-005 ]
3502 : [ 1.71126e-005 ]
3503 : [ 1.82543e-005 ]
3504 : [ 1.66557e-005 ]
3505 : [ 1.67236e-005 ]
3506 : [ 1.81387e-005 ]
3507 : [ 1.63296e-005 ]
3508 : [ 1.47224e-005 ]
3509 : [ 1.77268e-005 ]
3510 : [ 1.70117e-005 ]
3511 : [ 1.48091e-005 ]
3512 : [ 1.84552e-005 ]
3513 : [ 1.70393e-005 ]
3514 : [ 1.79509e-005 ]
3515 : [ 1.51169e-005 ]
3516 : [ 1.72243e-005 ]
3517 : [ 1.83068e-005 ]
3518 : [ 1.68907e-005 ]
3519 : [ 1.82767e-005 ]
3520 : [ 1.72934e-005 ]
3521 : [ 1.53387e-005 ]
3522 : [ 1.71718e-005 ]
3523 : [ 1.82873e-005 ]
3524 : [ 1.60666e-005 ]
3525 : [ 1.61609e-005 ]
3526 : [ 1.57536e-005 ]
3527 : [ 1.77581e-005 ]
3528 : [ 1.9673e-005  ]
3529 : [ 1.61491e-005 ]
3530 : [ 1.61852e-005 ]
3531 : [ 1.67786e-005 ]
3532 : [ 1.78659e-005 ]
3533 : [ 1.66279e-005 ]
3534 : [ 1.5615e-005  ]
3535 : [ 1.56191e-005 ]
3536 : [ 1.47221e-005 ]
3537 : [ 1.54659e-005 ]
3538 : [ 1.34957e-005 ]
3539 : [ 1.4909e-005  ]
3540 : [ 1.76684e-005 ]
3541 : [ 1.73397e-005 ]
3542 : [ 1.62452e-005 ]
3543 : [ 1.5526e-005  ]
3544 : [ 1.52422e-005 ]
3545 : [ 1.58784e-005 ]
3546 : [ 1.54593e-005 ]
3547 : [ 1.61506e-005 ]
3548 : [ 1.59883e-005 ]
3549 : [ 1.5632e-005  ]
3550 : [ 1.42871e-005 ]
3551 : [ 1.63731e-005 ]
3552 : [ 1.55263e-005 ]
3553 : [ 1.58135e-005 ]
3554 : [ 1.89106e-005 ]
3555 : [ 1.66569e-005 ]
3556 : [ 1.53361e-005 ]
3557 : [ 1.56669e-005 ]
3558 : [ 1.77336e-005 ]
3559 : [ 1.82897e-005 ]
3560 : [ 1.70139e-005 ]
3561 : [ 1.71052e-005 ]
3562 : [ 1.58003e-005 ]
3563 : [ 1.62649e-005 ]
3564 : [ 1.65037e-005 ]
3565 : [ 1.65554e-005 ]
3566 : [ 1.56714e-005 ]
3567 : [ 1.68706e-005 ]
3568 : [ 1.61826e-005 ]
3569 : [ 1.73544e-005 ]
3570 : [ 1.72828e-005 ]
3571 : [ 1.74055e-005 ]
3572 : [ 1.58682e-005 ]
3573 : [ 1.56093e-005 ]
3574 : [ 1.5847e-005  ]
3575 : [ 1.53945e-005 ]
3576 : [ 1.60201e-005 ]
3577 : [ 1.55725e-005 ]
3578 : [ 1.69517e-005 ]
3579 : [ 1.88596e-005 ]
3580 : [ 1.76176e-005 ]
3581 : [ 1.56376e-005 ]
3582 : [ 1.61063e-005 ]
3583 : [ 1.60002e-005 ]
3584 : [ 1.57511e-005 ]
3585 : [ 1.68783e-005 ]
3586 : [ 1.85225e-005 ]
3587 : [ 1.8321e-005  ]
3588 : [ 1.6384e-005  ]
3589 : [ 1.5814e-005  ]
3590 : [ 1.69823e-005 ]
3591 : [ 1.53893e-005 ]
3592 : [ 1.60009e-005 ]
3593 : [ 1.81716e-005 ]
3594 : [ 1.73674e-005 ]
3595 : [ 1.47463e-005 ]
3596 : [ 1.74577e-005 ]
3597 : [ 1.68232e-005 ]
3598 : [ 1.62456e-005 ]
3599 : [ 1.83146e-005 ]
3600 : [ 1.56744e-005 ]
3601 : [ 1.60371e-005 ]
3602 : [ 1.65973e-005 ]
3603 : [ 1.80433e-005 ]
3604 : [ 1.66731e-005 ]
3605 : [ 1.80014e-005 ]
3606 : [ 1.51694e-005 ]
3607 : [ 1.69074e-005 ]
3608 : [ 1.66699e-005 ]
3609 : [ 1.61689e-005 ]
3610 : [ 1.70587e-005 ]
3611 : [ 1.55598e-005 ]
3612 : [ 1.73419e-005 ]
3613 : [ 1.6326e-005  ]
3614 : [ 1.56855e-005 ]
3615 : [ 1.79751e-005 ]
3616 : [ 1.58597e-005 ]
3617 : [ 1.62028e-005 ]
3618 : [ 1.44858e-005 ]
3619 : [ 1.58662e-005 ]
3620 : [ 1.54502e-005 ]
3621 : [ 1.59463e-005 ]
3622 : [ 1.59979e-005 ]
3623 : [ 1.56815e-005 ]
3624 : [ 1.8029e-005  ]
3625 : [ 1.72613e-005 ]
3626 : [ 1.69222e-005 ]
3627 : [ 1.79202e-005 ]
3628 : [ 1.59467e-005 ]
3629 : [ 1.65864e-005 ]
3630 : [ 1.44853e-005 ]
3631 : [ 1.84018e-005 ]
3632 : [ 1.43144e-005 ]
3633 : [ 1.75033e-005 ]
3634 : [ 1.61239e-005 ]
3635 : [ 1.77997e-005 ]
3636 : [ 1.57858e-005 ]
3637 : [ 1.52886e-005 ]
3638 : [ 1.6106e-005  ]
3639 : [ 1.53703e-005 ]
3640 : [ 1.58973e-005 ]
3641 : [ 1.66433e-005 ]
3642 : [ 1.83247e-005 ]
3643 : [ 1.65635e-005 ]
3644 : [ 1.59942e-005 ]
3645 : [ 1.54928e-005 ]
3646 : [ 1.71438e-005 ]
3647 : [ 1.72976e-005 ]
3648 : [ 1.80598e-005 ]
3649 : [ 1.63582e-005 ]
3650 : [ 1.68293e-005 ]
3651 : [ 1.73254e-005 ]
3652 : [ 1.69702e-005 ]
3653 : [ 1.74268e-005 ]
3654 : [ 1.55629e-005 ]
3655 : [ 1.71805e-005 ]
3656 : [ 1.86686e-005 ]
3657 : [ 1.68945e-005 ]
3658 : [ 1.62258e-005 ]
3659 : [ 1.44143e-005 ]
3660 : [ 1.61013e-005 ]
3661 : [ 1.56849e-005 ]
3662 : [ 1.6681e-005  ]
3663 : [ 1.60739e-005 ]
3664 : [ 1.69107e-005 ]
3665 : [ 1.69977e-005 ]
3666 : [ 1.62883e-005 ]
3667 : [ 1.73434e-005 ]
3668 : [ 1.92374e-005 ]
3669 : [ 1.67931e-005 ]
3670 : [ 1.70114e-005 ]
3671 : [ 1.6348e-005  ]
3672 : [ 1.52971e-005 ]
3673 : [ 1.67737e-005 ]
3674 : [ 1.64193e-005 ]
3675 : [ 1.5875e-005  ]
3676 : [ 1.90703e-005 ]
3677 : [ 1.60662e-005 ]
3678 : [ 1.54089e-005 ]
3679 : [ 1.55197e-005 ]
3680 : [ 1.73248e-005 ]
3681 : [ 1.69067e-005 ]
3682 : [ 1.67694e-005 ]
3683 : [ 1.57657e-005 ]
3684 : [ 1.63333e-005 ]
3685 : [ 1.6103e-005  ]
3686 : [ 1.60611e-005 ]
3687 : [ 1.57733e-005 ]
3688 : [ 1.57205e-005 ]
3689 : [ 1.59628e-005 ]
3690 : [ 1.68574e-005 ]
3691 : [ 1.63489e-005 ]
3692 : [ 1.63201e-005 ]
3693 : [ 1.51292e-005 ]
3694 : [ 1.86731e-005 ]
3695 : [ 1.79678e-005 ]
3696 : [ 1.57648e-005 ]
3697 : [ 1.75842e-005 ]
3698 : [ 1.65718e-005 ]
3699 : [ 1.61976e-005 ]
3700 : [ 1.66356e-005 ]
3701 : [ 1.79635e-005 ]
3702 : [ 1.73893e-005 ]
3703 : [ 1.63974e-005 ]
3704 : [ 1.61775e-005 ]
3705 : [ 1.89772e-005 ]
3706 : [ 1.61321e-005 ]
3707 : [ 1.67164e-005 ]
3708 : [ 1.58034e-005 ]
3709 : [ 1.69925e-005 ]
3710 : [ 1.75594e-005 ]
3711 : [ 1.61375e-005 ]
3712 : [ 1.51542e-005 ]
3713 : [ 1.54364e-005 ]
3714 : [ 1.78798e-005 ]
3715 : [ 1.78109e-005 ]
3716 : [ 1.59559e-005 ]
3717 : [ 1.61084e-005 ]
3718 : [ 1.71594e-005 ]
3719 : [ 1.78015e-005 ]
3720 : [ 1.67381e-005 ]
3721 : [ 1.53092e-005 ]
3722 : [ 1.76217e-005 ]
3723 : [ 1.50036e-005 ]
3724 : [ 1.65566e-005 ]
3725 : [ 1.89191e-005 ]
3726 : [ 1.69667e-005 ]
3727 : [ 1.6708e-005  ]
3728 : [ 1.60868e-005 ]
3729 : [ 1.50713e-005 ]
3730 : [ 1.78344e-005 ]
3731 : [ 1.55468e-005 ]
3732 : [ 1.67662e-005 ]
3733 : [ 1.52972e-005 ]
3734 : [ 1.62951e-005 ]
3735 : [ 1.64357e-005 ]
3736 : [ 1.65474e-005 ]
3737 : [ 1.7294e-005  ]
3738 : [ 1.5714e-005  ]
3739 : [ 1.55818e-005 ]
3740 : [ 1.68394e-005 ]
3741 : [ 1.51652e-005 ]
3742 : [ 1.66282e-005 ]
3743 : [ 1.67993e-005 ]
3744 : [ 1.59137e-005 ]
3745 : [ 1.70871e-005 ]
3746 : [ 1.6245e-005  ]
3747 : [ 1.61639e-005 ]
3748 : [ 1.6826e-005  ]
3749 : [ 1.67273e-005 ]
3750 : [ 1.74716e-005 ]
3751 : [ 1.6594e-005  ]
3752 : [ 1.77513e-005 ]
3753 : [ 1.52788e-005 ]
3754 : [ 1.5007e-005  ]
3755 : [ 1.63233e-005 ]
3756 : [ 1.88647e-005 ]
3757 : [ 1.50917e-005 ]
3758 : [ 1.58733e-005 ]
3759 : [ 1.54479e-005 ]
3760 : [ 1.70958e-005 ]
3761 : [ 1.83474e-005 ]
3762 : [ 1.69886e-005 ]
3763 : [ 1.77658e-005 ]
3764 : [ 1.81582e-005 ]
3765 : [ 1.62152e-005 ]
3766 : [ 1.65957e-005 ]
3767 : [ 1.79765e-005 ]
3768 : [ 1.74397e-005 ]
3769 : [ 1.63186e-005 ]
3770 : [ 1.55286e-005 ]
3771 : [ 1.69234e-005 ]
3772 : [ 1.61061e-005 ]
3773 : [ 1.58426e-005 ]
3774 : [ 1.84043e-005 ]
3775 : [ 1.63029e-005 ]
3776 : [ 1.56296e-005 ]
3777 : [ 1.5279e-005  ]
3778 : [ 1.56344e-005 ]
3779 : [ 1.6431e-005  ]
3780 : [ 1.66431e-005 ]
3781 : [ 1.65304e-005 ]
3782 : [ 1.58052e-005 ]
3783 : [ 1.67769e-005 ]
3784 : [ 1.48208e-005 ]
3785 : [ 1.81706e-005 ]
3786 : [ 1.66436e-005 ]
3787 : [ 1.64077e-005 ]
3788 : [ 1.70349e-005 ]
3789 : [ 1.48254e-005 ]
3790 : [ 1.84009e-005 ]
3791 : [ 1.57649e-005 ]
3792 : [ 1.61699e-005 ]
3793 : [ 1.48146e-005 ]
3794 : [ 1.48918e-005 ]
3795 : [ 1.7348e-005  ]
3796 : [ 1.65302e-005 ]
3797 : [ 1.65479e-005 ]
3798 : [ 1.49769e-005 ]
3799 : [ 1.56621e-005 ]
3800 : [ 1.51328e-005 ]
3801 : [ 1.77928e-005 ]
3802 : [ 1.64766e-005 ]
3803 : [ 1.86634e-005 ]
3804 : [ 1.71496e-005 ]
3805 : [ 1.79852e-005 ]
3806 : [ 1.9912e-005  ]
3807 : [ 1.6387e-005  ]
3808 : [ 1.84116e-005 ]
3809 : [ 1.71197e-005 ]
3810 : [ 1.58655e-005 ]
3811 : [ 1.58009e-005 ]
3812 : [ 1.60074e-005 ]
3813 : [ 1.81805e-005 ]
3814 : [ 1.5919e-005  ]
3815 : [ 1.6974e-005  ]
3816 : [ 1.60714e-005 ]
3817 : [ 1.54819e-005 ]
3818 : [ 1.57578e-005 ]
3819 : [ 1.63441e-005 ]
3820 : [ 1.70891e-005 ]
3821 : [ 1.81751e-005 ]
3822 : [ 1.78502e-005 ]
3823 : [ 1.56656e-005 ]
3824 : [ 1.91206e-005 ]
3825 : [ 1.63425e-005 ]
3826 : [ 1.63929e-005 ]
3827 : [ 1.58434e-005 ]
3828 : [ 1.59211e-005 ]
3829 : [ 1.76337e-005 ]
3830 : [ 1.70384e-005 ]
3831 : [ 1.63133e-005 ]
3832 : [ 1.51588e-005 ]
3833 : [ 1.68008e-005 ]
3834 : [ 1.52425e-005 ]
3835 : [ 1.63311e-005 ]
3836 : [ 1.68079e-005 ]
3837 : [ 1.64207e-005 ]
3838 : [ 1.64407e-005 ]
3839 : [ 1.58269e-005 ]
3840 : [ 1.54533e-005 ]
3841 : [ 1.59851e-005 ]
3842 : [ 1.66939e-005 ]
3843 : [ 1.64088e-005 ]
3844 : [ 1.77253e-005 ]
3845 : [ 1.80325e-005 ]
3846 : [ 1.61024e-005 ]
3847 : [ 1.76569e-005 ]
3848 : [ 1.82416e-005 ]
3849 : [ 1.68209e-005 ]
3850 : [ 1.63247e-005 ]
3851 : [ 1.87477e-005 ]
3852 : [ 1.46791e-005 ]
3853 : [ 1.67291e-005 ]
3854 : [ 1.75101e-005 ]
3855 : [ 1.62082e-005 ]
3856 : [ 1.70245e-005 ]
3857 : [ 1.90618e-005 ]
3858 : [ 1.64607e-005 ]
3859 : [ 1.68135e-005 ]
3860 : [ 1.73787e-005 ]
3861 : [ 1.6576e-005  ]
3862 : [ 1.5848e-005  ]
3863 : [ 1.78494e-005 ]
3864 : [ 1.79876e-005 ]
3865 : [ 1.76129e-005 ]
3866 : [ 1.82054e-005 ]
3867 : [ 1.53341e-005 ]
3868 : [ 1.62605e-005 ]
3869 : [ 1.68762e-005 ]
3870 : [ 1.62358e-005 ]
3871 : [ 1.85766e-005 ]
3872 : [ 1.52373e-005 ]
3873 : [ 1.71201e-005 ]
3874 : [ 1.59473e-005 ]
3875 : [ 1.70537e-005 ]
3876 : [ 1.8006e-005  ]
3877 : [ 1.68735e-005 ]
3878 : [ 1.70172e-005 ]
3879 : [ 1.77529e-005 ]
3880 : [ 1.49711e-005 ]
3881 : [ 1.61123e-005 ]
3882 : [ 1.77976e-005 ]
3883 : [ 1.61663e-005 ]
3884 : [ 1.46925e-005 ]
3885 : [ 1.83862e-005 ]
3886 : [ 1.38563e-005 ]
3887 : [ 1.71203e-005 ]
3888 : [ 1.61527e-005 ]
3889 : [ 1.5761e-005  ]
3890 : [ 1.67191e-005 ]
3891 : [ 1.76168e-005 ]
3892 : [ 1.6709e-005  ]
3893 : [ 1.67253e-005 ]
3894 : [ 1.60616e-005 ]
3895 : [ 1.57574e-005 ]
3896 : [ 1.53498e-005 ]
3897 : [ 1.60571e-005 ]
3898 : [ 1.57961e-005 ]
3899 : [ 1.64867e-005 ]
3900 : [ 1.61694e-005 ]
3901 : [ 1.87299e-005 ]
3902 : [ 1.65561e-005 ]
3903 : [ 1.64253e-005 ]
3904 : [ 1.62616e-005 ]
3905 : [ 1.6906e-005  ]
3906 : [ 1.62885e-005 ]
3907 : [ 1.56152e-005 ]
3908 : [ 1.55438e-005 ]
3909 : [ 1.71917e-005 ]
3910 : [ 1.66713e-005 ]
3911 : [ 1.90481e-005 ]
3912 : [ 1.49165e-005 ]
3913 : [ 1.62841e-005 ]
3914 : [ 1.64205e-005 ]
3915 : [ 1.62982e-005 ]
3916 : [ 1.61349e-005 ]
3917 : [ 1.70097e-005 ]
3918 : [ 1.5319e-005  ]
3919 : [ 1.73525e-005 ]
3920 : [ 1.64007e-005 ]
3921 : [ 1.78357e-005 ]
3922 : [ 1.52252e-005 ]
3923 : [ 1.66471e-005 ]
3924 : [ 1.64293e-005 ]
3925 : [ 1.62774e-005 ]
3926 : [ 1.60853e-005 ]
3927 : [ 1.55555e-005 ]
3928 : [ 1.5912e-005  ]
3929 : [ 1.5382e-005  ]
3930 : [ 1.67384e-005 ]
3931 : [ 1.59261e-005 ]
3932 : [ 1.6327e-005  ]
3933 : [ 1.39198e-005 ]
3934 : [ 1.63884e-005 ]
3935 : [ 1.85103e-005 ]
3936 : [ 1.77751e-005 ]
3937 : [ 1.66246e-005 ]
3938 : [ 1.77604e-005 ]
3939 : [ 1.56666e-005 ]
3940 : [ 1.65829e-005 ]
3941 : [ 1.64e-005    ]
3942 : [ 1.59171e-005 ]
3943 : [ 1.81521e-005 ]
3944 : [ 1.61562e-005 ]
3945 : [ 1.68758e-005 ]
3946 : [ 1.48305e-005 ]
3947 : [ 1.68912e-005 ]
3948 : [ 1.71406e-005 ]
3949 : [ 1.77375e-005 ]
3950 : [ 1.34849e-005 ]
3951 : [ 1.71343e-005 ]
3952 : [ 1.53382e-005 ]
3953 : [ 1.76793e-005 ]
3954 : [ 1.59475e-005 ]
3955 : [ 1.67531e-005 ]
3956 : [ 1.41815e-005 ]
3957 : [ 1.67357e-005 ]
3958 : [ 1.63216e-005 ]
3959 : [ 1.56649e-005 ]
3960 : [ 1.82367e-005 ]
3961 : [ 1.5926e-005  ]
3962 : [ 1.72976e-005 ]
3963 : [ 1.69195e-005 ]
3964 : [ 1.53144e-005 ]
3965 : [ 1.61077e-005 ]
3966 : [ 1.59776e-005 ]
3967 : [ 1.63231e-005 ]
3968 : [ 1.71542e-005 ]
3969 : [ 1.72178e-005 ]
3970 : [ 1.61612e-005 ]
3971 : [ 1.61241e-005 ]
3972 : [ 1.57834e-005 ]
3973 : [ 1.45887e-005 ]
3974 : [ 1.91882e-005 ]
3975 : [ 1.75393e-005 ]
3976 : [ 1.58034e-005 ]
3977 : [ 1.53106e-005 ]
3978 : [ 1.75294e-005 ]
3979 : [ 1.64142e-005 ]
3980 : [ 1.52565e-005 ]
3981 : [ 1.67003e-005 ]
3982 : [ 1.75161e-005 ]
3983 : [ 1.67728e-005 ]
3984 : [ 1.57836e-005 ]
3985 : [ 1.60174e-005 ]
3986 : [ 1.7181e-005  ]
3987 : [ 1.70103e-005 ]
3988 : [ 1.58915e-005 ]
3989 : [ 1.75088e-005 ]
3990 : [ 1.62383e-005 ]
3991 : [ 1.59716e-005 ]
3992 : [ 1.84331e-005 ]
3993 : [ 1.5907e-005  ]
3994 : [ 1.73249e-005 ]
3995 : [ 1.63118e-005 ]
3996 : [ 1.67129e-005 ]
3997 : [ 1.5507e-005  ]
3998 : [ 1.5724e-005  ]
3999 : [ 1.63994e-005 ]
4000 : [ 1.75191e-005 ]
4001 : [ 1.55886e-005 ]
4002 : [ 1.5726e-005  ]
4003 : [ 1.72445e-005 ]
4004 : [ 1.76072e-005 ]
4005 : [ 1.40252e-005 ]
4006 : [ 1.55301e-005 ]
4007 : [ 1.71438e-005 ]
4008 : [ 1.69329e-005 ]
4009 : [ 1.85357e-005 ]
4010 : [ 1.96578e-005 ]
4011 : [ 1.78132e-005 ]
4012 : [ 1.80064e-005 ]
4013 : [ 1.44956e-005 ]
4014 : [ 1.56338e-005 ]
4015 : [ 1.596e-005   ]
4016 : [ 1.52775e-005 ]
4017 : [ 1.65084e-005 ]
4018 : [ 1.7823e-005  ]
4019 : [ 1.73064e-005 ]
4020 : [ 1.54435e-005 ]
4021 : [ 1.71979e-005 ]
4022 : [ 1.68844e-005 ]
4023 : [ 1.58317e-005 ]
4024 : [ 1.7468e-005  ]
4025 : [ 1.65583e-005 ]
4026 : [ 1.75808e-005 ]
4027 : [ 1.59339e-005 ]
4028 : [ 1.50811e-005 ]
4029 : [ 1.52394e-005 ]
4030 : [ 1.70401e-005 ]
4031 : [ 1.55238e-005 ]
4032 : [ 1.67332e-005 ]
4033 : [ 1.93141e-005 ]
4034 : [ 1.69458e-005 ]
4035 : [ 1.57568e-005 ]
4036 : [ 1.80066e-005 ]
4037 : [ 1.75315e-005 ]
4038 : [ 1.58147e-005 ]
4039 : [ 1.67097e-005 ]
4040 : [ 1.64086e-005 ]
4041 : [ 1.61731e-005 ]
4042 : [ 1.66865e-005 ]
4043 : [ 1.68672e-005 ]
4044 : [ 1.64663e-005 ]
4045 : [ 1.61062e-005 ]
4046 : [ 1.7305e-005  ]
4047 : [ 1.59545e-005 ]
4048 : [ 1.65643e-005 ]
4049 : [ 1.76072e-005 ]
4050 : [ 1.46924e-005 ]
4051 : [ 1.64329e-005 ]
4052 : [ 2.00205e-005 ]
4053 : [ 1.73937e-005 ]
4054 : [ 1.50038e-005 ]
4055 : [ 1.6797e-005  ]
4056 : [ 1.54768e-005 ]
4057 : [ 1.64788e-005 ]
4058 : [ 1.57807e-005 ]
4059 : [ 1.65436e-005 ]
4060 : [ 1.63809e-005 ]
4061 : [ 1.71596e-005 ]
4062 : [ 1.73921e-005 ]
4063 : [ 1.60033e-005 ]
4064 : [ 1.41444e-005 ]
4065 : [ 1.45656e-005 ]
4066 : [ 1.714e-005   ]
4067 : [ 1.66925e-005 ]
4068 : [ 1.73494e-005 ]
4069 : [ 1.75171e-005 ]
4070 : [ 1.66802e-005 ]
4071 : [ 1.86918e-005 ]
4072 : [ 1.64483e-005 ]
4073 : [ 1.80092e-005 ]
4074 : [ 1.60137e-005 ]
4075 : [ 1.5438e-005  ]
4076 : [ 1.56672e-005 ]
4077 : [ 1.70163e-005 ]
4078 : [ 1.63256e-005 ]
4079 : [ 1.65029e-005 ]
4080 : [ 1.68351e-005 ]
4081 : [ 1.39786e-005 ]
4082 : [ 1.61138e-005 ]
4083 : [ 1.59815e-005 ]
4084 : [ 1.7707e-005  ]
4085 : [ 1.60236e-005 ]
4086 : [ 1.76359e-005 ]
4087 : [ 1.58091e-005 ]
4088 : [ 1.62839e-005 ]
4089 : [ 1.8005e-005  ]
4090 : [ 1.75765e-005 ]
4091 : [ 1.53842e-005 ]
4092 : [ 1.55567e-005 ]
4093 : [ 1.75387e-005 ]
4094 : [ 1.49951e-005 ]
4095 : [ 1.40167e-005 ]
4096 : [ 1.59963e-005 ]
4097 : [ 1.70579e-005 ]
4098 : [ 1.52602e-005 ]
4099 : [ 1.73925e-005 ]
4100 : [ 1.67931e-005 ]
4101 : [ 1.68065e-005 ]
4102 : [ 1.49016e-005 ]
4103 : [ 1.52399e-005 ]
4104 : [ 1.52162e-005 ]
4105 : [ 1.60351e-005 ]
4106 : [ 1.64457e-005 ]
4107 : [ 1.67177e-005 ]
4108 : [ 1.54834e-005 ]
4109 : [ 1.51696e-005 ]
4110 : [ 1.73251e-005 ]
4111 : [ 1.53844e-005 ]
4112 : [ 1.65505e-005 ]
4113 : [ 1.80917e-005 ]
4114 : [ 1.56734e-005 ]
4115 : [ 1.47136e-005 ]
4116 : [ 1.5781e-005  ]
4117 : [ 1.66304e-005 ]
4118 : [ 1.66476e-005 ]
4119 : [ 1.68968e-005 ]
4120 : [ 1.66987e-005 ]
4121 : [ 1.59368e-005 ]
4122 : [ 1.54085e-005 ]
4123 : [ 1.62573e-005 ]
4124 : [ 1.62274e-005 ]
4125 : [ 1.69509e-005 ]
4126 : [ 1.79399e-005 ]
4127 : [ 1.49863e-005 ]
4128 : [ 1.35994e-005 ]
4129 : [ 1.68433e-005 ]
4130 : [ 1.68775e-005 ]
4131 : [ 1.83702e-005 ]
4132 : [ 1.57558e-005 ]
4133 : [ 1.63044e-005 ]
4134 : [ 1.44809e-005 ]
4135 : [ 1.4597e-005  ]
4136 : [ 1.49968e-005 ]
4137 : [ 1.61477e-005 ]
4138 : [ 1.79602e-005 ]
4139 : [ 1.54893e-005 ]
4140 : [ 1.61066e-005 ]
4141 : [ 1.62572e-005 ]
4142 : [ 1.36041e-005 ]
4143 : [ 1.48272e-005 ]
4144 : [ 1.5072e-005  ]
4145 : [ 1.64295e-005 ]
4146 : [ 1.69118e-005 ]
4147 : [ 1.58328e-005 ]
4148 : [ 1.77363e-005 ]
4149 : [ 1.58029e-005 ]
4150 : [ 1.74524e-005 ]
4151 : [ 1.6774e-005  ]
4152 : [ 1.50992e-005 ]
4153 : [ 1.9731e-005  ]
4154 : [ 1.61438e-005 ]
4155 : [ 1.41477e-005 ]
4156 : [ 1.72655e-005 ]
4157 : [ 1.73053e-005 ]
4158 : [ 1.63156e-005 ]
4159 : [ 1.63621e-005 ]
4160 : [ 1.54141e-005 ]
4161 : [ 1.81789e-005 ]
4162 : [ 1.6099e-005  ]
4163 : [ 1.79637e-005 ]
4164 : [ 1.72088e-005 ]
4165 : [ 1.56365e-005 ]
4166 : [ 1.61309e-005 ]
4167 : [ 1.57886e-005 ]
4168 : [ 1.57216e-005 ]
4169 : [ 1.54196e-005 ]
4170 : [ 1.67088e-005 ]
4171 : [ 1.68782e-005 ]
4172 : [ 1.72538e-005 ]
4173 : [ 2.05168e-005 ]
4174 : [ 1.62712e-005 ]
4175 : [ 1.83584e-005 ]
4176 : [ 1.91425e-005 ]
4177 : [ 1.65216e-005 ]
4178 : [ 1.55974e-005 ]
4179 : [ 1.62599e-005 ]
4180 : [ 1.60068e-005 ]
4181 : [ 1.72316e-005 ]
4182 : [ 1.83716e-005 ]
4183 : [ 1.72081e-005 ]
4184 : [ 1.64548e-005 ]
4185 : [ 1.4882e-005  ]
4186 : [ 1.66093e-005 ]
4187 : [ 1.57171e-005 ]
4188 : [ 1.75834e-005 ]
4189 : [ 1.66168e-005 ]
4190 : [ 1.56136e-005 ]
4191 : [ 1.56202e-005 ]
4192 : [ 1.63891e-005 ]
4193 : [ 1.57648e-005 ]
4194 : [ 1.57451e-005 ]
4195 : [ 1.68608e-005 ]
4196 : [ 1.62441e-005 ]
4197 : [ 1.82889e-005 ]
4198 : [ 1.79483e-005 ]
4199 : [ 1.65142e-005 ]
4200 : [ 1.70596e-005 ]
4201 : [ 1.7909e-005  ]
4202 : [ 1.74593e-005 ]
4203 : [ 1.54355e-005 ]
4204 : [ 1.55933e-005 ]
4205 : [ 1.58221e-005 ]
4206 : [ 1.78221e-005 ]
4207 : [ 1.61367e-005 ]
4208 : [ 1.55657e-005 ]
4209 : [ 1.86473e-005 ]
4210 : [ 1.55785e-005 ]
4211 : [ 1.56799e-005 ]
4212 : [ 1.59277e-005 ]
4213 : [ 1.62154e-005 ]
4214 : [ 1.79431e-005 ]
4215 : [ 1.64294e-005 ]
4216 : [ 1.85667e-005 ]
4217 : [ 1.75519e-005 ]
4218 : [ 1.72585e-005 ]
4219 : [ 1.59347e-005 ]
4220 : [ 1.81095e-005 ]
4221 : [ 1.59211e-005 ]
4222 : [ 2.00861e-005 ]
4223 : [ 1.48216e-005 ]
4224 : [ 1.82676e-005 ]
4225 : [ 1.62363e-005 ]
4226 : [ 1.58634e-005 ]
4227 : [ 1.58804e-005 ]
4228 : [ 1.68469e-005 ]
4229 : [ 1.67847e-005 ]
4230 : [ 1.61611e-005 ]
4231 : [ 1.71657e-005 ]
4232 : [ 1.52455e-005 ]
4233 : [ 1.66998e-005 ]
4234 : [ 1.76052e-005 ]
4235 : [ 1.66539e-005 ]
4236 : [ 1.34434e-005 ]
4237 : [ 1.88553e-005 ]
4238 : [ 1.63178e-005 ]
4239 : [ 1.55426e-005 ]
4240 : [ 1.5947e-005  ]
4241 : [ 1.64642e-005 ]
4242 : [ 1.72186e-005 ]
4243 : [ 1.80195e-005 ]
4244 : [ 1.74651e-005 ]
4245 : [ 1.48669e-005 ]
4246 : [ 1.44702e-005 ]
4247 : [ 1.63631e-005 ]
4248 : [ 1.89635e-005 ]
4249 : [ 1.80399e-005 ]
4250 : [ 1.63818e-005 ]
4251 : [ 1.57657e-005 ]
4252 : [ 1.39739e-005 ]
4253 : [ 1.61936e-005 ]
4254 : [ 1.85604e-005 ]
4255 : [ 1.712e-005   ]
4256 : [ 1.64891e-005 ]
4257 : [ 1.64875e-005 ]
4258 : [ 1.79623e-005 ]
4259 : [ 1.60957e-005 ]
4260 : [ 1.79125e-005 ]
4261 : [ 1.68152e-005 ]
4262 : [ 1.69484e-005 ]
4263 : [ 1.57927e-005 ]
4264 : [ 1.63936e-005 ]
4265 : [ 1.74e-005    ]
4266 : [ 1.69034e-005 ]
4267 : [ 1.58872e-005 ]
4268 : [ 1.69376e-005 ]
4269 : [ 1.62373e-005 ]
4270 : [ 1.64521e-005 ]
4271 : [ 1.79502e-005 ]
4272 : [ 1.64944e-005 ]
4273 : [ 1.60688e-005 ]
4274 : [ 1.70298e-005 ]
4275 : [ 1.67263e-005 ]
4276 : [ 1.61724e-005 ]
4277 : [ 1.77401e-005 ]
4278 : [ 1.7248e-005  ]
4279 : [ 1.81486e-005 ]
4280 : [ 1.56615e-005 ]
4281 : [ 1.39893e-005 ]
4282 : [ 1.61554e-005 ]
4283 : [ 1.59634e-005 ]
4284 : [ 1.87974e-005 ]
4285 : [ 1.5175e-005  ]
4286 : [ 1.58999e-005 ]
4287 : [ 1.63354e-005 ]
4288 : [ 1.62906e-005 ]
4289 : [ 1.5282e-005  ]
4290 : [ 1.64008e-005 ]
4291 : [ 1.61824e-005 ]
4292 : [ 1.65578e-005 ]
4293 : [ 1.61349e-005 ]
4294 : [ 1.75104e-005 ]
4295 : [ 1.65655e-005 ]
4296 : [ 1.59548e-005 ]
4297 : [ 1.76096e-005 ]
4298 : [ 1.62745e-005 ]
4299 : [ 1.68502e-005 ]
4300 : [ 1.49162e-005 ]
4301 : [ 1.62e-005    ]
4302 : [ 1.57133e-005 ]
4303 : [ 1.57594e-005 ]
4304 : [ 1.95713e-005 ]
4305 : [ 1.80362e-005 ]
4306 : [ 1.75703e-005 ]
4307 : [ 1.74504e-005 ]
4308 : [ 1.66472e-005 ]
4309 : [ 1.53644e-005 ]
4310 : [ 1.62758e-005 ]
4311 : [ 1.57663e-005 ]
4312 : [ 1.68938e-005 ]
4313 : [ 1.71465e-005 ]
4314 : [ 1.69061e-005 ]
4315 : [ 1.75894e-005 ]
4316 : [ 1.71265e-005 ]
4317 : [ 1.63109e-005 ]
4318 : [ 1.67433e-005 ]
4319 : [ 1.61734e-005 ]
4320 : [ 1.75247e-005 ]
4321 : [ 1.6865e-005  ]
4322 : [ 1.68205e-005 ]
4323 : [ 1.66431e-005 ]
4324 : [ 1.81286e-005 ]
4325 : [ 1.65468e-005 ]
4326 : [ 1.60616e-005 ]
4327 : [ 1.52699e-005 ]
4328 : [ 1.78632e-005 ]
4329 : [ 1.56352e-005 ]
4330 : [ 1.68269e-005 ]
4331 : [ 1.64017e-005 ]
4332 : [ 1.58792e-005 ]
4333 : [ 1.6463e-005  ]
4334 : [ 1.81917e-005 ]
4335 : [ 1.80699e-005 ]
4336 : [ 1.68194e-005 ]
4337 : [ 1.72996e-005 ]
4338 : [ 1.74074e-005 ]
4339 : [ 1.73135e-005 ]
4340 : [ 1.55628e-005 ]
4341 : [ 1.64301e-005 ]
4342 : [ 1.69552e-005 ]
4343 : [ 1.69802e-005 ]
4344 : [ 1.57299e-005 ]
4345 : [ 1.64685e-005 ]
4346 : [ 1.48372e-005 ]
4347 : [ 1.6959e-005  ]
4348 : [ 1.57879e-005 ]
4349 : [ 1.58267e-005 ]
4350 : [ 1.56854e-005 ]
4351 : [ 1.77923e-005 ]
4352 : [ 1.61805e-005 ]
4353 : [ 1.42133e-005 ]
4354 : [ 1.74802e-005 ]
4355 : [ 1.55634e-005 ]
4356 : [ 1.61706e-005 ]
4357 : [ 1.69626e-005 ]
4358 : [ 1.63361e-005 ]
4359 : [ 1.71284e-005 ]
4360 : [ 1.61139e-005 ]
4361 : [ 1.75205e-005 ]
4362 : [ 1.93985e-005 ]
4363 : [ 1.7349e-005  ]
4364 : [ 1.68872e-005 ]
4365 : [ 1.53886e-005 ]
4366 : [ 1.58489e-005 ]
4367 : [ 1.6027e-005  ]
4368 : [ 1.51319e-005 ]
4369 : [ 1.69534e-005 ]
4370 : [ 1.76179e-005 ]
4371 : [ 1.79572e-005 ]
4372 : [ 1.66604e-005 ]
4373 : [ 1.56183e-005 ]
4374 : [ 1.6052e-005  ]
4375 : [ 1.56976e-005 ]
4376 : [ 1.80657e-005 ]
4377 : [ 1.63602e-005 ]
4378 : [ 1.67559e-005 ]
4379 : [ 1.52247e-005 ]
4380 : [ 1.56179e-005 ]
4381 : [ 1.50613e-005 ]
4382 : [ 1.31456e-005 ]
4383 : [ 1.46509e-005 ]
4384 : [ 1.73304e-005 ]
4385 : [ 1.69529e-005 ]
4386 : [ 1.57312e-005 ]
4387 : [ 1.77312e-005 ]
4388 : [ 1.7413e-005  ]
4389 : [ 1.56004e-005 ]
4390 : [ 1.76134e-005 ]
4391 : [ 1.6493e-005  ]
4392 : [ 1.70784e-005 ]
4393 : [ 1.62138e-005 ]
4394 : [ 1.5821e-005  ]
4395 : [ 1.66067e-005 ]
4396 : [ 1.73119e-005 ]
4397 : [ 1.58826e-005 ]
4398 : [ 1.50954e-005 ]
4399 : [ 1.60582e-005 ]
4400 : [ 1.68852e-005 ]
4401 : [ 1.61616e-005 ]
4402 : [ 1.58141e-005 ]
4403 : [ 1.65494e-005 ]
4404 : [ 1.55668e-005 ]
4405 : [ 1.61152e-005 ]
4406 : [ 1.74673e-005 ]
4407 : [ 1.6541e-005  ]
4408 : [ 1.62055e-005 ]
4409 : [ 1.82168e-005 ]
4410 : [ 1.68834e-005 ]
4411 : [ 1.63375e-005 ]
4412 : [ 1.48656e-005 ]
4413 : [ 1.60015e-005 ]
4414 : [ 1.74726e-005 ]
4415 : [ 1.62244e-005 ]
4416 : [ 1.65986e-005 ]
4417 : [ 1.75172e-005 ]
4418 : [ 1.6392e-005  ]
4419 : [ 1.5596e-005  ]
4420 : [ 1.38262e-005 ]
4421 : [ 1.63195e-005 ]
4422 : [ 1.66889e-005 ]
4423 : [ 1.68763e-005 ]
4424 : [ 1.73794e-005 ]
4425 : [ 1.52748e-005 ]
4426 : [ 1.81444e-005 ]
4427 : [ 1.55116e-005 ]
4428 : [ 1.60328e-005 ]
4429 : [ 1.77021e-005 ]
4430 : [ 1.62682e-005 ]
4431 : [ 1.69516e-005 ]
4432 : [ 1.65254e-005 ]
4433 : [ 1.68601e-005 ]
4434 : [ 1.53879e-005 ]
4435 : [ 1.61516e-005 ]
4436 : [ 1.70228e-005 ]
4437 : [ 1.62597e-005 ]
4438 : [ 1.82058e-005 ]
4439 : [ 1.56779e-005 ]
4440 : [ 1.82241e-005 ]
4441 : [ 1.66036e-005 ]
4442 : [ 1.83274e-005 ]
4443 : [ 1.62806e-005 ]
4444 : [ 1.64963e-005 ]
4445 : [ 1.97892e-005 ]
4446 : [ 1.8329e-005  ]
4447 : [ 1.75882e-005 ]
4448 : [ 1.56805e-005 ]
4449 : [ 1.57876e-005 ]
4450 : [ 1.73732e-005 ]
4451 : [ 1.49211e-005 ]
4452 : [ 1.52934e-005 ]
4453 : [ 1.7346e-005  ]
4454 : [ 1.66518e-005 ]
4455 : [ 1.78437e-005 ]
4456 : [ 1.68534e-005 ]
4457 : [ 1.78936e-005 ]
4458 : [ 1.83608e-005 ]
4459 : [ 1.6489e-005  ]
4460 : [ 1.44006e-005 ]
4461 : [ 1.57988e-005 ]
4462 : [ 1.57763e-005 ]
4463 : [ 1.574e-005   ]
4464 : [ 1.48183e-005 ]
4465 : [ 1.78606e-005 ]
4466 : [ 1.59531e-005 ]
4467 : [ 1.74247e-005 ]
4468 : [ 1.51772e-005 ]
4469 : [ 1.70682e-005 ]
4470 : [ 1.78847e-005 ]
4471 : [ 1.73273e-005 ]
4472 : [ 1.63824e-005 ]
4473 : [ 1.49505e-005 ]
4474 : [ 1.90533e-005 ]
4475 : [ 1.69112e-005 ]
4476 : [ 1.4829e-005  ]
4477 : [ 1.58755e-005 ]
4478 : [ 1.67666e-005 ]
4479 : [ 1.88197e-005 ]
4480 : [ 1.68639e-005 ]
4481 : [ 1.60881e-005 ]
4482 : [ 1.89629e-005 ]
4483 : [ 1.7398e-005  ]
4484 : [ 1.68667e-005 ]
4485 : [ 1.84998e-005 ]
4486 : [ 1.44683e-005 ]
4487 : [ 1.60512e-005 ]
4488 : [ 1.59556e-005 ]
4489 : [ 1.75813e-005 ]
4490 : [ 1.56223e-005 ]
4491 : [ 1.62274e-005 ]
4492 : [ 1.75279e-005 ]
4493 : [ 1.84194e-005 ]
4494 : [ 1.64761e-005 ]
4495 : [ 1.86684e-005 ]
4496 : [ 1.57034e-005 ]
4497 : [ 1.65767e-005 ]
4498 : [ 1.50706e-005 ]
4499 : [ 1.54546e-005 ]
4500 : [ 1.81067e-005 ]
4501 : [ 1.60571e-005 ]
4502 : [ 1.5796e-005  ]
4503 : [ 1.67943e-005 ]
4504 : [ 1.76274e-005 ]
4505 : [ 1.63453e-005 ]
4506 : [ 1.90548e-005 ]
4507 : [ 1.53984e-005 ]
4508 : [ 1.49528e-005 ]
4509 : [ 1.55554e-005 ]
4510 : [ 1.82942e-005 ]
4511 : [ 1.63092e-005 ]
4512 : [ 1.61534e-005 ]
4513 : [ 1.77309e-005 ]
4514 : [ 1.65742e-005 ]
4515 : [ 1.60447e-005 ]
4516 : [ 1.63852e-005 ]
4517 : [ 1.63004e-005 ]
4518 : [ 1.65019e-005 ]
4519 : [ 1.70921e-005 ]
4520 : [ 1.89264e-005 ]
4521 : [ 1.52277e-005 ]
4522 : [ 1.58933e-005 ]
4523 : [ 1.82377e-005 ]
4524 : [ 1.65538e-005 ]
4525 : [ 1.69214e-005 ]
4526 : [ 1.64863e-005 ]
4527 : [ 1.65422e-005 ]
4528 : [ 1.52133e-005 ]
4529 : [ 1.59639e-005 ]
4530 : [ 1.69338e-005 ]
4531 : [ 1.48901e-005 ]
4532 : [ 1.57539e-005 ]
4533 : [ 1.55456e-005 ]
4534 : [ 1.55293e-005 ]
4535 : [ 1.73063e-005 ]
4536 : [ 1.6739e-005  ]
4537 : [ 1.83113e-005 ]
4538 : [ 1.69576e-005 ]
4539 : [ 1.78693e-005 ]
4540 : [ 1.59969e-005 ]
4541 : [ 1.58006e-005 ]
4542 : [ 1.63036e-005 ]
4543 : [ 1.63842e-005 ]
4544 : [ 1.73919e-005 ]
4545 : [ 1.61277e-005 ]
4546 : [ 1.58473e-005 ]
4547 : [ 1.67539e-005 ]
4548 : [ 1.49026e-005 ]
4549 : [ 1.6623e-005  ]
4550 : [ 1.72955e-005 ]
4551 : [ 1.47588e-005 ]
4552 : [ 1.92256e-005 ]
4553 : [ 1.55962e-005 ]
4554 : [ 1.78974e-005 ]
4555 : [ 1.70905e-005 ]
4556 : [ 1.67889e-005 ]
4557 : [ 1.65315e-005 ]
4558 : [ 1.53961e-005 ]
4559 : [ 1.70901e-005 ]
4560 : [ 1.59623e-005 ]
4561 : [ 1.54178e-005 ]
4562 : [ 1.71453e-005 ]
4563 : [ 1.57921e-005 ]
4564 : [ 1.62298e-005 ]
4565 : [ 1.56532e-005 ]
4566 : [ 1.6218e-005  ]
4567 : [ 1.60728e-005 ]
4568 : [ 1.61151e-005 ]
4569 : [ 1.68754e-005 ]
4570 : [ 1.74863e-005 ]
4571 : [ 1.71666e-005 ]
4572 : [ 1.57895e-005 ]
4573 : [ 1.6423e-005  ]
4574 : [ 1.57015e-005 ]
4575 : [ 1.61666e-005 ]
4576 : [ 1.67451e-005 ]
4577 : [ 1.53963e-005 ]
4578 : [ 1.63993e-005 ]
4579 : [ 1.73698e-005 ]
4580 : [ 1.71066e-005 ]
4581 : [ 1.7115e-005  ]
4582 : [ 1.54498e-005 ]
4583 : [ 1.65541e-005 ]
4584 : [ 1.59101e-005 ]
4585 : [ 1.67898e-005 ]
4586 : [ 1.60645e-005 ]
4587 : [ 1.8196e-005  ]
4588 : [ 1.71494e-005 ]
4589 : [ 1.59628e-005 ]
4590 : [ 1.61228e-005 ]
4591 : [ 1.62253e-005 ]
4592 : [ 1.47881e-005 ]
4593 : [ 1.72117e-005 ]
4594 : [ 1.42584e-005 ]
4595 : [ 1.59331e-005 ]
4596 : [ 1.64299e-005 ]
4597 : [ 1.67195e-005 ]
4598 : [ 1.73894e-005 ]
4599 : [ 1.52724e-005 ]
4600 : [ 1.59663e-005 ]
4601 : [ 1.73778e-005 ]
4602 : [ 1.53304e-005 ]
4603 : [ 1.58426e-005 ]
4604 : [ 1.54551e-005 ]
4605 : [ 1.52709e-005 ]
4606 : [ 1.70932e-005 ]
4607 : [ 1.74628e-005 ]
4608 : [ 1.64525e-005 ]
4609 : [ 1.64352e-005 ]
4610 : [ 1.70995e-005 ]
4611 : [ 1.83813e-005 ]
4612 : [ 1.63821e-005 ]
4613 : [ 1.54988e-005 ]
4614 : [ 1.77287e-005 ]
4615 : [ 1.76364e-005 ]
4616 : [ 1.68686e-005 ]
4617 : [ 1.81793e-005 ]
4618 : [ 1.79096e-005 ]
4619 : [ 1.49021e-005 ]
4620 : [ 1.82337e-005 ]
4621 : [ 1.86961e-005 ]
4622 : [ 1.55812e-005 ]
4623 : [ 1.61864e-005 ]
4624 : [ 1.58431e-005 ]
4625 : [ 1.77627e-005 ]
4626 : [ 1.48448e-005 ]
4627 : [ 1.51517e-005 ]
4628 : [ 1.74618e-005 ]
4629 : [ 1.53934e-005 ]
4630 : [ 1.66007e-005 ]
4631 : [ 1.65951e-005 ]
4632 : [ 1.45899e-005 ]
4633 : [ 1.76632e-005 ]
4634 : [ 1.59866e-005 ]
4635 : [ 1.86942e-005 ]
4636 : [ 1.67497e-005 ]
4637 : [ 1.8255e-005  ]
4638 : [ 1.81473e-005 ]
4639 : [ 1.6206e-005  ]
4640 : [ 1.70124e-005 ]
4641 : [ 1.75102e-005 ]
4642 : [ 1.61069e-005 ]
4643 : [ 1.62368e-005 ]
4644 : [ 1.49344e-005 ]
4645 : [ 1.62168e-005 ]
4646 : [ 1.57049e-005 ]
4647 : [ 1.87001e-005 ]
4648 : [ 1.59236e-005 ]
4649 : [ 1.75935e-005 ]
4650 : [ 1.76144e-005 ]
4651 : [ 1.5712e-005  ]
4652 : [ 1.52495e-005 ]
4653 : [ 1.88661e-005 ]
4654 : [ 1.58533e-005 ]
4655 : [ 1.60916e-005 ]
4656 : [ 1.59858e-005 ]
4657 : [ 1.54228e-005 ]
4658 : [ 1.77594e-005 ]
4659 : [ 1.59456e-005 ]
4660 : [ 1.59385e-005 ]
4661 : [ 1.70611e-005 ]
4662 : [ 1.80755e-005 ]
4663 : [ 1.89513e-005 ]
4664 : [ 1.76025e-005 ]
4665 : [ 1.7242e-005  ]
4666 : [ 1.63389e-005 ]
4667 : [ 1.69436e-005 ]
4668 : [ 1.54925e-005 ]
4669 : [ 1.67844e-005 ]
4670 : [ 1.79414e-005 ]
4671 : [ 1.6912e-005  ]
4672 : [ 1.5429e-005  ]
4673 : [ 1.69557e-005 ]
4674 : [ 1.59471e-005 ]
4675 : [ 1.73031e-005 ]
4676 : [ 1.37939e-005 ]
4677 : [ 1.729e-005   ]
4678 : [ 1.55275e-005 ]
4679 : [ 1.70716e-005 ]
4680 : [ 1.53848e-005 ]
4681 : [ 1.67968e-005 ]
4682 : [ 1.61846e-005 ]
4683 : [ 1.60214e-005 ]
4684 : [ 1.69812e-005 ]
4685 : [ 1.57151e-005 ]
4686 : [ 1.792e-005   ]
4687 : [ 1.6091e-005  ]
4688 : [ 1.53308e-005 ]
4689 : [ 1.82874e-005 ]
4690 : [ 1.65948e-005 ]
4691 : [ 1.58206e-005 ]
4692 : [ 1.55523e-005 ]
4693 : [ 1.64947e-005 ]
4694 : [ 1.63297e-005 ]
4695 : [ 1.54174e-005 ]
4696 : [ 1.64122e-005 ]
4697 : [ 1.56623e-005 ]
4698 : [ 1.75206e-005 ]
4699 : [ 1.62771e-005 ]
4700 : [ 1.62091e-005 ]
4701 : [ 1.55979e-005 ]
4702 : [ 1.60302e-005 ]
4703 : [ 1.59723e-005 ]
4704 : [ 1.65883e-005 ]
4705 : [ 1.72719e-005 ]
4706 : [ 1.6181e-005  ]
4707 : [ 1.82191e-005 ]
4708 : [ 1.91898e-005 ]
4709 : [ 1.67987e-005 ]
4710 : [ 1.6066e-005  ]
4711 : [ 1.64689e-005 ]
4712 : [ 1.48129e-005 ]
4713 : [ 1.78269e-005 ]
4714 : [ 1.52449e-005 ]
4715 : [ 1.80056e-005 ]
4716 : [ 1.79198e-005 ]
4717 : [ 1.60544e-005 ]
4718 : [ 1.61049e-005 ]
4719 : [ 1.84051e-005 ]
4720 : [ 1.80226e-005 ]
4721 : [ 1.67181e-005 ]
4722 : [ 1.72272e-005 ]
4723 : [ 1.58868e-005 ]
4724 : [ 1.66885e-005 ]
4725 : [ 1.58781e-005 ]
4726 : [ 1.58172e-005 ]
4727 : [ 1.75701e-005 ]
4728 : [ 1.67617e-005 ]
4729 : [ 1.52279e-005 ]
4730 : [ 1.68828e-005 ]
4731 : [ 1.75299e-005 ]
4732 : [ 1.82725e-005 ]
4733 : [ 1.73427e-005 ]
4734 : [ 1.66389e-005 ]
4735 : [ 1.75008e-005 ]
4736 : [ 1.65394e-005 ]
4737 : [ 1.61123e-005 ]
4738 : [ 1.52947e-005 ]
4739 : [ 1.56518e-005 ]
4740 : [ 1.67168e-005 ]
4741 : [ 1.65688e-005 ]
4742 : [ 1.63782e-005 ]
4743 : [ 1.60139e-005 ]
4744 : [ 1.70093e-005 ]
4745 : [ 1.31824e-005 ]
4746 : [ 1.60613e-005 ]
4747 : [ 1.64318e-005 ]
4748 : [ 1.45877e-005 ]
4749 : [ 1.48637e-005 ]
4750 : [ 1.6927e-005  ]
4751 : [ 1.61069e-005 ]
4752 : [ 1.64365e-005 ]
4753 : [ 1.65989e-005 ]
4754 : [ 1.71079e-005 ]
4755 : [ 1.57303e-005 ]
4756 : [ 1.44305e-005 ]
4757 : [ 1.61311e-005 ]
4758 : [ 1.86703e-005 ]
4759 : [ 1.53142e-005 ]
4760 : [ 1.66329e-005 ]
4761 : [ 1.69904e-005 ]
4762 : [ 1.77912e-005 ]
4763 : [ 1.56888e-005 ]
4764 : [ 1.84439e-005 ]
4765 : [ 1.69134e-005 ]
4766 : [ 1.67081e-005 ]
4767 : [ 1.68771e-005 ]
4768 : [ 1.49967e-005 ]
4769 : [ 1.41713e-005 ]
4770 : [ 1.54438e-005 ]
4771 : [ 1.59684e-005 ]
4772 : [ 1.4442e-005  ]
4773 : [ 1.37157e-005 ]
4774 : [ 1.68676e-005 ]
4775 : [ 1.52496e-005 ]
4776 : [ 1.64432e-005 ]
4777 : [ 1.47558e-005 ]
4778 : [ 1.67514e-005 ]
4779 : [ 1.72845e-005 ]
4780 : [ 1.67017e-005 ]
4781 : [ 1.67169e-005 ]
4782 : [ 1.90268e-005 ]
4783 : [ 1.62412e-005 ]
4784 : [ 1.50015e-005 ]
4785 : [ 1.59136e-005 ]
4786 : [ 1.75072e-005 ]
4787 : [ 1.41871e-005 ]
4788 : [ 1.5741e-005  ]
4789 : [ 1.47516e-005 ]
4790 : [ 1.74804e-005 ]
4791 : [ 1.59127e-005 ]
4792 : [ 1.59427e-005 ]
4793 : [ 1.69827e-005 ]
4794 : [ 1.60279e-005 ]
4795 : [ 1.66e-005    ]
4796 : [ 1.68257e-005 ]
4797 : [ 1.45892e-005 ]
4798 : [ 1.57682e-005 ]
4799 : [ 1.49767e-005 ]
4800 : [ 1.63265e-005 ]
4801 : [ 1.67032e-005 ]
4802 : [ 1.57543e-005 ]
4803 : [ 1.58842e-005 ]
4804 : [ 1.58984e-005 ]
4805 : [ 1.97977e-005 ]
4806 : [ 1.5971e-005  ]
4807 : [ 1.43284e-005 ]
4808 : [ 1.61201e-005 ]
4809 : [ 1.63119e-005 ]
4810 : [ 1.44831e-005 ]
4811 : [ 1.45325e-005 ]
4812 : [ 1.60758e-005 ]
4813 : [ 1.65507e-005 ]
4814 : [ 1.47453e-005 ]
4815 : [ 1.6095e-005  ]
4816 : [ 1.60795e-005 ]
4817 : [ 1.72448e-005 ]
4818 : [ 1.56169e-005 ]
4819 : [ 1.67181e-005 ]
4820 : [ 1.45693e-005 ]
4821 : [ 1.62654e-005 ]
4822 : [ 1.62243e-005 ]
4823 : [ 1.60529e-005 ]
4824 : [ 1.69094e-005 ]
4825 : [ 1.84377e-005 ]
4826 : [ 1.85075e-005 ]
4827 : [ 1.6543e-005  ]
4828 : [ 1.8325e-005  ]
4829 : [ 1.57705e-005 ]
4830 : [ 1.55019e-005 ]
4831 : [ 1.76698e-005 ]
4832 : [ 1.67077e-005 ]
4833 : [ 1.62651e-005 ]
4834 : [ 1.61974e-005 ]
4835 : [ 1.60419e-005 ]
4836 : [ 1.61332e-005 ]
4837 : [ 1.9211e-005  ]
4838 : [ 1.73309e-005 ]
4839 : [ 1.34482e-005 ]
4840 : [ 1.63226e-005 ]
4841 : [ 1.59522e-005 ]
4842 : [ 1.58421e-005 ]
4843 : [ 1.5385e-005  ]
4844 : [ 1.69348e-005 ]
4845 : [ 1.76745e-005 ]
4846 : [ 1.63956e-005 ]
4847 : [ 1.60262e-005 ]
4848 : [ 1.48415e-005 ]
4849 : [ 1.72066e-005 ]
4850 : [ 1.71733e-005 ]
4851 : [ 1.96443e-005 ]
4852 : [ 1.56292e-005 ]
4853 : [ 1.54225e-005 ]
4854 : [ 1.46589e-005 ]
4855 : [ 1.89615e-005 ]
4856 : [ 1.81325e-005 ]
4857 : [ 1.61527e-005 ]
4858 : [ 1.67074e-005 ]
4859 : [ 1.58296e-005 ]
4860 : [ 1.66214e-005 ]
4861 : [ 1.92573e-005 ]
4862 : [ 1.53181e-005 ]
4863 : [ 1.65645e-005 ]
4864 : [ 1.51988e-005 ]
4865 : [ 1.67197e-005 ]
4866 : [ 1.66834e-005 ]
4867 : [ 1.70586e-005 ]
4868 : [ 1.80778e-005 ]
4869 : [ 1.5847e-005  ]
4870 : [ 1.76942e-005 ]
4871 : [ 1.58274e-005 ]
4872 : [ 1.61709e-005 ]
4873 : [ 1.65425e-005 ]
4874 : [ 1.64989e-005 ]
4875 : [ 1.71918e-005 ]
4876 : [ 1.47043e-005 ]
4877 : [ 1.64899e-005 ]
4878 : [ 1.78689e-005 ]
4879 : [ 1.79256e-005 ]
4880 : [ 1.60287e-005 ]
4881 : [ 1.78569e-005 ]
4882 : [ 1.75165e-005 ]
4883 : [ 1.76249e-005 ]
4884 : [ 1.49318e-005 ]
4885 : [ 1.60475e-005 ]
4886 : [ 1.60706e-005 ]
4887 : [ 1.46724e-005 ]
4888 : [ 1.53661e-005 ]
4889 : [ 1.61585e-005 ]
4890 : [ 1.55461e-005 ]
4891 : [ 1.56299e-005 ]
4892 : [ 1.65617e-005 ]
4893 : [ 1.54838e-005 ]
4894 : [ 1.47747e-005 ]
4895 : [ 1.65323e-005 ]
4896 : [ 1.74196e-005 ]
4897 : [ 1.41657e-005 ]
4898 : [ 1.72446e-005 ]
4899 : [ 1.82834e-005 ]
4900 : [ 1.61497e-005 ]
4901 : [ 1.56511e-005 ]
4902 : [ 1.57763e-005 ]
4903 : [ 1.52538e-005 ]
4904 : [ 1.52142e-005 ]
4905 : [ 1.52686e-005 ]
4906 : [ 1.69563e-005 ]
4907 : [ 1.69162e-005 ]
4908 : [ 1.52375e-005 ]
4909 : [ 1.56617e-005 ]
4910 : [ 1.66076e-005 ]
4911 : [ 1.58572e-005 ]
4912 : [ 1.59086e-005 ]
4913 : [ 1.63676e-005 ]
4914 : [ 1.4831e-005  ]
4915 : [ 1.7052e-005  ]
4916 : [ 1.69888e-005 ]
4917 : [ 1.62363e-005 ]
4918 : [ 1.65279e-005 ]
4919 : [ 1.61804e-005 ]
4920 : [ 1.6934e-005  ]
4921 : [ 1.79171e-005 ]
4922 : [ 1.64271e-005 ]
4923 : [ 1.61059e-005 ]
4924 : [ 1.64637e-005 ]
4925 : [ 1.59333e-005 ]
4926 : [ 1.60349e-005 ]
4927 : [ 1.57799e-005 ]
4928 : [ 1.71275e-005 ]
4929 : [ 1.64339e-005 ]
4930 : [ 1.57422e-005 ]
4931 : [ 1.53543e-005 ]
4932 : [ 1.55216e-005 ]
4933 : [ 1.86668e-005 ]
4934 : [ 1.79945e-005 ]
4935 : [ 1.55282e-005 ]
4936 : [ 1.69197e-005 ]
4937 : [ 1.46396e-005 ]
4938 : [ 1.82245e-005 ]
4939 : [ 1.5827e-005  ]
4940 : [ 1.62015e-005 ]
4941 : [ 1.58782e-005 ]
4942 : [ 1.76611e-005 ]
4943 : [ 1.42195e-005 ]
4944 : [ 1.59672e-005 ]
4945 : [ 1.76822e-005 ]
4946 : [ 1.64305e-005 ]
4947 : [ 1.79347e-005 ]
4948 : [ 1.75016e-005 ]
4949 : [ 1.68087e-005 ]
4950 : [ 1.73894e-005 ]
4951 : [ 1.80072e-005 ]
4952 : [ 1.61912e-005 ]
4953 : [ 1.66358e-005 ]
4954 : [ 1.60917e-005 ]
4955 : [ 1.53074e-005 ]
4956 : [ 1.84721e-005 ]
4957 : [ 1.52735e-005 ]
4958 : [ 1.66958e-005 ]
4959 : [ 1.79662e-005 ]
4960 : [ 1.51978e-005 ]
4961 : [ 1.67772e-005 ]
4962 : [ 1.8056e-005  ]
4963 : [ 1.58325e-005 ]
4964 : [ 1.71028e-005 ]
4965 : [ 1.82883e-005 ]
4966 : [ 1.70165e-005 ]
4967 : [ 1.78366e-005 ]
4968 : [ 1.72162e-005 ]
4969 : [ 1.70359e-005 ]
4970 : [ 1.6303e-005  ]
4971 : [ 1.71678e-005 ]
4972 : [ 1.72089e-005 ]
4973 : [ 1.6981e-005  ]
4974 : [ 1.63336e-005 ]
4975 : [ 1.72773e-005 ]
4976 : [ 1.49933e-005 ]
4977 : [ 1.74328e-005 ]
4978 : [ 1.55357e-005 ]
4979 : [ 1.64403e-005 ]
4980 : [ 1.72187e-005 ]
4981 : [ 1.90768e-005 ]
4982 : [ 1.62366e-005 ]
4983 : [ 1.78506e-005 ]
4984 : [ 1.63501e-005 ]
4985 : [ 1.46892e-005 ]
4986 : [ 1.45629e-005 ]
4987 : [ 1.87133e-005 ]
4988 : [ 1.55664e-005 ]
4989 : [ 1.64094e-005 ]
4990 : [ 1.54962e-005 ]
4991 : [ 1.87032e-005 ]
4992 : [ 1.59251e-005 ]
4993 : [ 1.46163e-005 ]
4994 : [ 1.63647e-005 ]
4995 : [ 1.65985e-005 ]
4996 : [ 1.78306e-005 ]
4997 : [ 1.71604e-005 ]
4998 : [ 1.46277e-005 ]
4999 : [ 1.76495e-005 ]
5000 : [ 1.57736e-005 ]
5001 : [ 1.67451e-005 ]
5002 : [ 1.5385e-005  ]
5003 : [ 1.79556e-005 ]
5004 : [ 1.63169e-005 ]
5005 : [ 1.63099e-005 ]
5006 : [ 1.60227e-005 ]
5007 : [ 1.73372e-005 ]
5008 : [ 1.63718e-005 ]
5009 : [ 1.6379e-005  ]
5010 : [ 1.6909e-005  ]
5011 : [ 1.50193e-005 ]
5012 : [ 1.61567e-005 ]
5013 : [ 1.5247e-005  ]
5014 : [ 1.72977e-005 ]
5015 : [ 1.82053e-005 ]
5016 : [ 1.7258e-005  ]
5017 : [ 1.50714e-005 ]
5018 : [ 1.99958e-005 ]
5019 : [ 1.61009e-005 ]
5020 : [ 1.64602e-005 ]
5021 : [ 1.74207e-005 ]
5022 : [ 1.57488e-005 ]
5023 : [ 1.73171e-005 ]
5024 : [ 1.67737e-005 ]
5025 : [ 1.60121e-005 ]
5026 : [ 1.80383e-005 ]
5027 : [ 1.56851e-005 ]
5028 : [ 1.64354e-005 ]
5029 : [ 1.90436e-005 ]
5030 : [ 1.43989e-005 ]
5031 : [ 1.54706e-005 ]
5032 : [ 1.70442e-005 ]
5033 : [ 1.48367e-005 ]
5034 : [ 1.58442e-005 ]
5035 : [ 1.81948e-005 ]
5036 : [ 1.34403e-005 ]
5037 : [ 1.56617e-005 ]
5038 : [ 1.70713e-005 ]
5039 : [ 1.71188e-005 ]
5040 : [ 1.94394e-005 ]
5041 : [ 1.66177e-005 ]
5042 : [ 1.65752e-005 ]
5043 : [ 1.64814e-005 ]
5044 : [ 1.6364e-005  ]
5045 : [ 1.55603e-005 ]
5046 : [ 1.65619e-005 ]
5047 : [ 1.57159e-005 ]
5048 : [ 1.81729e-005 ]
5049 : [ 1.7896e-005  ]
5050 : [ 1.36033e-005 ]
5051 : [ 1.6131e-005  ]
5052 : [ 1.80132e-005 ]
5053 : [ 1.89383e-005 ]
5054 : [ 1.71141e-005 ]
5055 : [ 1.64312e-005 ]
5056 : [ 1.70895e-005 ]
5057 : [ 1.55082e-005 ]
5058 : [ 1.58671e-005 ]
5059 : [ 1.64261e-005 ]
5060 : [ 1.60217e-005 ]
5061 : [ 1.45425e-005 ]
5062 : [ 1.83913e-005 ]
5063 : [ 1.62691e-005 ]
5064 : [ 1.88259e-005 ]
5065 : [ 1.69211e-005 ]
5066 : [ 1.51029e-005 ]
5067 : [ 1.84738e-005 ]
5068 : [ 1.72724e-005 ]
5069 : [ 1.66534e-005 ]
5070 : [ 1.66002e-005 ]
5071 : [ 1.56972e-005 ]
5072 : [ 1.766e-005   ]
5073 : [ 1.54202e-005 ]
5074 : [ 1.6671e-005  ]
5075 : [ 1.73673e-005 ]
5076 : [ 1.84741e-005 ]
5077 : [ 1.71173e-005 ]
5078 : [ 1.61883e-005 ]
5079 : [ 1.59875e-005 ]
5080 : [ 1.72553e-005 ]
5081 : [ 1.55606e-005 ]
5082 : [ 1.75388e-005 ]
5083 : [ 1.65439e-005 ]
5084 : [ 1.63337e-005 ]
5085 : [ 1.67657e-005 ]
5086 : [ 1.63392e-005 ]
5087 : [ 1.51804e-005 ]
5088 : [ 1.7042e-005  ]
5089 : [ 1.6044e-005  ]
5090 : [ 1.71842e-005 ]
5091 : [ 1.7296e-005  ]
5092 : [ 1.63355e-005 ]
5093 : [ 1.60895e-005 ]
5094 : [ 1.62689e-005 ]
5095 : [ 1.74832e-005 ]
5096 : [ 1.55407e-005 ]
5097 : [ 1.75108e-005 ]
5098 : [ 1.6366e-005  ]
5099 : [ 1.93101e-005 ]
5100 : [ 1.64805e-005 ]
5101 : [ 1.53948e-005 ]
5102 : [ 1.65161e-005 ]
5103 : [ 1.67475e-005 ]
5104 : [ 1.54413e-005 ]
5105 : [ 1.59063e-005 ]
5106 : [ 1.90142e-005 ]
5107 : [ 1.5229e-005  ]
5108 : [ 1.49041e-005 ]
5109 : [ 1.61866e-005 ]
5110 : [ 1.63198e-005 ]
5111 : [ 1.60339e-005 ]
5112 : [ 1.59352e-005 ]
5113 : [ 1.6224e-005  ]
5114 : [ 1.69822e-005 ]
5115 : [ 1.80421e-005 ]
5116 : [ 1.85065e-005 ]
5117 : [ 1.65775e-005 ]
5118 : [ 1.57391e-005 ]
5119 : [ 1.80875e-005 ]
5120 : [ 1.58707e-005 ]
5121 : [ 1.65606e-005 ]
5122 : [ 1.49916e-005 ]
5123 : [ 1.59205e-005 ]
5124 : [ 1.83552e-005 ]
5125 : [ 1.76087e-005 ]
5126 : [ 1.67929e-005 ]
5127 : [ 1.61775e-005 ]
5128 : [ 1.58625e-005 ]
5129 : [ 1.57332e-005 ]
5130 : [ 1.57782e-005 ]
5131 : [ 1.76339e-005 ]
5132 : [ 1.58703e-005 ]
5133 : [ 1.52955e-005 ]
5134 : [ 1.73839e-005 ]
5135 : [ 1.53424e-005 ]
5136 : [ 1.62543e-005 ]
5137 : [ 1.63758e-005 ]
5138 : [ 1.39285e-005 ]
5139 : [ 1.6153e-005  ]
5140 : [ 1.61761e-005 ]
5141 : [ 1.64856e-005 ]
5142 : [ 1.6432e-005  ]
5143 : [ 1.8063e-005  ]
5144 : [ 1.72552e-005 ]
5145 : [ 1.63384e-005 ]
5146 : [ 1.693e-005   ]
5147 : [ 1.71555e-005 ]
5148 : [ 1.61639e-005 ]
5149 : [ 1.60334e-005 ]
5150 : [ 1.64618e-005 ]
5151 : [ 1.65575e-005 ]
5152 : [ 1.63211e-005 ]
5153 : [ 1.61413e-005 ]
5154 : [ 1.49525e-005 ]
5155 : [ 1.53225e-005 ]
5156 : [ 1.47812e-005 ]
5157 : [ 1.72449e-005 ]
5158 : [ 1.93023e-005 ]
5159 : [ 1.47849e-005 ]
5160 : [ 1.60999e-005 ]
5161 : [ 1.57289e-005 ]
5162 : [ 1.47408e-005 ]
5163 : [ 1.77356e-005 ]
5164 : [ 1.63779e-005 ]
5165 : [ 1.7025e-005  ]
5166 : [ 1.64247e-005 ]
5167 : [ 1.47893e-005 ]
5168 : [ 1.64093e-005 ]
5169 : [ 1.672e-005   ]
5170 : [ 1.52424e-005 ]
5171 : [ 1.59255e-005 ]
5172 : [ 1.87548e-005 ]
5173 : [ 1.66716e-005 ]
5174 : [ 1.40714e-005 ]
5175 : [ 1.67597e-005 ]
5176 : [ 1.59693e-005 ]
5177 : [ 1.765e-005   ]
5178 : [ 1.71891e-005 ]
5179 : [ 1.87315e-005 ]
5180 : [ 1.71906e-005 ]
5181 : [ 1.53638e-005 ]
5182 : [ 1.62934e-005 ]
5183 : [ 1.62475e-005 ]
5184 : [ 1.69226e-005 ]
5185 : [ 1.4488e-005  ]
5186 : [ 1.60066e-005 ]
5187 : [ 1.75686e-005 ]
5188 : [ 1.65795e-005 ]
5189 : [ 1.5669e-005  ]
5190 : [ 1.74377e-005 ]
5191 : [ 1.52811e-005 ]
5192 : [ 1.54857e-005 ]
5193 : [ 1.5875e-005  ]
5194 : [ 1.51832e-005 ]
5195 : [ 1.83099e-005 ]
5196 : [ 1.5068e-005  ]
5197 : [ 1.74964e-005 ]
5198 : [ 1.96223e-005 ]
5199 : [ 1.67405e-005 ]
5200 : [ 1.5446e-005  ]
5201 : [ 1.73224e-005 ]
5202 : [ 1.76965e-005 ]
5203 : [ 1.78993e-005 ]
5204 : [ 1.675e-005   ]
5205 : [ 1.51324e-005 ]
5206 : [ 1.74304e-005 ]
5207 : [ 1.77208e-005 ]
5208 : [ 1.73383e-005 ]
5209 : [ 1.81645e-005 ]
5210 : [ 1.82068e-005 ]
5211 : [ 1.62116e-005 ]
5212 : [ 1.57732e-005 ]
5213 : [ 1.62989e-005 ]
5214 : [ 1.65237e-005 ]
5215 : [ 1.6783e-005  ]
5216 : [ 1.82555e-005 ]
5217 : [ 1.69091e-005 ]
5218 : [ 1.55849e-005 ]
5219 : [ 1.56638e-005 ]
5220 : [ 1.62498e-005 ]
5221 : [ 1.59083e-005 ]
5222 : [ 1.76489e-005 ]
5223 : [ 1.49278e-005 ]
5224 : [ 1.58696e-005 ]
5225 : [ 1.57939e-005 ]
5226 : [ 1.58518e-005 ]
5227 : [ 1.59505e-005 ]
5228 : [ 1.90532e-005 ]
5229 : [ 1.42178e-005 ]
5230 : [ 1.90854e-005 ]
5231 : [ 1.60859e-005 ]
5232 : [ 1.62329e-005 ]
5233 : [ 1.6418e-005  ]
5234 : [ 1.74838e-005 ]
5235 : [ 1.71482e-005 ]
5236 : [ 1.65066e-005 ]
5237 : [ 1.71436e-005 ]
5238 : [ 1.54166e-005 ]
5239 : [ 1.88084e-005 ]
5240 : [ 1.40895e-005 ]
5241 : [ 1.43674e-005 ]
5242 : [ 1.92645e-005 ]
5243 : [ 1.74201e-005 ]
5244 : [ 1.6146e-005  ]
5245 : [ 1.66931e-005 ]
5246 : [ 1.60424e-005 ]
5247 : [ 1.55875e-005 ]
5248 : [ 1.7069e-005  ]
5249 : [ 1.96536e-005 ]
5250 : [ 1.60775e-005 ]
5251 : [ 1.92925e-005 ]
5252 : [ 1.50133e-005 ]
5253 : [ 1.57815e-005 ]
5254 : [ 1.85692e-005 ]
5255 : [ 1.56368e-005 ]
5256 : [ 1.57931e-005 ]
5257 : [ 1.63175e-005 ]
5258 : [ 1.57542e-005 ]
5259 : [ 1.89194e-005 ]
5260 : [ 1.66942e-005 ]
5261 : [ 1.5915e-005  ]
5262 : [ 1.58024e-005 ]
5263 : [ 1.70492e-005 ]
5264 : [ 1.71979e-005 ]
5265 : [ 1.59955e-005 ]
5266 : [ 1.54816e-005 ]
5267 : [ 1.487e-005   ]
5268 : [ 1.74485e-005 ]
5269 : [ 1.64156e-005 ]
5270 : [ 1.72643e-005 ]
5271 : [ 1.84501e-005 ]
5272 : [ 1.53163e-005 ]
5273 : [ 1.74717e-005 ]
5274 : [ 1.68207e-005 ]
5275 : [ 1.47437e-005 ]
5276 : [ 1.65199e-005 ]
5277 : [ 1.79623e-005 ]
5278 : [ 1.57039e-005 ]
5279 : [ 1.46652e-005 ]
5280 : [ 1.72478e-005 ]
5281 : [ 1.64411e-005 ]
5282 : [ 1.77085e-005 ]
5283 : [ 1.5915e-005  ]
5284 : [ 1.73051e-005 ]
5285 : [ 1.57358e-005 ]
5286 : [ 1.61444e-005 ]
5287 : [ 1.60423e-005 ]
5288 : [ 1.52625e-005 ]
5289 : [ 1.56468e-005 ]
5290 : [ 1.66708e-005 ]
5291 : [ 1.43379e-005 ]
5292 : [ 1.67911e-005 ]
5293 : [ 1.67118e-005 ]
5294 : [ 1.61743e-005 ]
5295 : [ 1.59042e-005 ]
5296 : [ 1.74787e-005 ]
5297 : [ 1.54922e-005 ]
5298 : [ 1.53097e-005 ]
5299 : [ 1.80974e-005 ]
5300 : [ 1.70206e-005 ]
5301 : [ 1.65806e-005 ]
5302 : [ 1.56307e-005 ]
5303 : [ 1.67491e-005 ]
5304 : [ 1.66567e-005 ]
5305 : [ 1.6181e-005  ]
5306 : [ 1.81421e-005 ]
5307 : [ 1.75796e-005 ]
5308 : [ 1.62663e-005 ]
5309 : [ 1.67081e-005 ]
5310 : [ 1.68286e-005 ]
5311 : [ 1.49535e-005 ]
5312 : [ 1.66426e-005 ]
5313 : [ 1.85193e-005 ]
5314 : [ 1.5217e-005  ]
5315 : [ 1.67229e-005 ]
5316 : [ 1.86708e-005 ]
5317 : [ 1.6349e-005  ]
5318 : [ 1.49647e-005 ]
5319 : [ 1.49597e-005 ]
5320 : [ 1.90579e-005 ]
5321 : [ 1.69213e-005 ]
5322 : [ 1.57814e-005 ]
5323 : [ 1.55298e-005 ]
5324 : [ 1.87305e-005 ]
5325 : [ 1.62353e-005 ]
5326 : [ 1.58752e-005 ]
5327 : [ 1.57152e-005 ]
5328 : [ 1.56223e-005 ]
5329 : [ 1.62059e-005 ]
5330 : [ 1.47632e-005 ]
5331 : [ 1.6128e-005  ]
5332 : [ 1.68409e-005 ]
5333 : [ 1.89399e-005 ]
5334 : [ 1.62975e-005 ]
5335 : [ 1.40892e-005 ]
5336 : [ 1.39226e-005 ]
5337 : [ 1.66728e-005 ]
5338 : [ 1.57469e-005 ]
5339 : [ 1.73017e-005 ]
5340 : [ 1.6676e-005  ]
5341 : [ 1.51606e-005 ]
5342 : [ 1.6272e-005  ]
5343 : [ 1.65136e-005 ]
5344 : [ 1.66369e-005 ]
5345 : [ 1.5516e-005  ]
5346 : [ 1.73404e-005 ]
5347 : [ 1.68666e-005 ]
5348 : [ 1.62651e-005 ]
5349 : [ 1.54708e-005 ]
5350 : [ 1.50201e-005 ]
5351 : [ 1.52883e-005 ]
5352 : [ 1.52769e-005 ]
5353 : [ 1.64818e-005 ]
5354 : [ 1.64718e-005 ]
5355 : [ 1.47826e-005 ]
5356 : [ 1.59204e-005 ]
5357 : [ 1.65758e-005 ]
5358 : [ 1.65088e-005 ]
5359 : [ 1.7682e-005  ]
5360 : [ 1.89304e-005 ]
5361 : [ 1.81946e-005 ]
5362 : [ 1.73926e-005 ]
5363 : [ 1.61684e-005 ]
5364 : [ 1.76918e-005 ]
5365 : [ 1.54388e-005 ]
5366 : [ 1.69122e-005 ]
5367 : [ 1.52817e-005 ]
5368 : [ 1.7666e-005  ]
5369 : [ 1.83636e-005 ]
5370 : [ 1.66995e-005 ]
5371 : [ 1.59428e-005 ]
5372 : [ 1.61622e-005 ]
5373 : [ 1.58439e-005 ]
5374 : [ 1.50711e-005 ]
5375 : [ 1.89175e-005 ]
5376 : [ 1.56216e-005 ]
5377 : [ 1.54814e-005 ]
5378 : [ 1.73998e-005 ]
5379 : [ 1.74811e-005 ]
5380 : [ 1.61981e-005 ]
5381 : [ 1.51269e-005 ]
5382 : [ 1.52616e-005 ]
5383 : [ 1.8191e-005  ]
5384 : [ 1.56558e-005 ]
5385 : [ 1.55058e-005 ]
5386 : [ 1.54902e-005 ]
5387 : [ 1.56002e-005 ]
5388 : [ 1.6379e-005  ]
5389 : [ 1.56931e-005 ]
5390 : [ 1.61259e-005 ]
5391 : [ 1.61981e-005 ]
5392 : [ 1.69238e-005 ]
5393 : [ 1.66286e-005 ]
5394 : [ 1.74318e-005 ]
5395 : [ 1.78096e-005 ]
5396 : [ 1.57664e-005 ]
5397 : [ 1.58733e-005 ]
5398 : [ 1.67095e-005 ]
5399 : [ 1.57918e-005 ]
5400 : [ 1.53479e-005 ]
5401 : [ 1.60755e-005 ]
5402 : [ 1.53471e-005 ]
5403 : [ 1.55266e-005 ]
5404 : [ 1.61083e-005 ]
5405 : [ 1.6088e-005  ]
5406 : [ 1.68187e-005 ]
5407 : [ 1.6916e-005  ]
5408 : [ 1.5753e-005  ]
5409 : [ 1.68187e-005 ]
5410 : [ 1.60826e-005 ]
5411 : [ 1.58044e-005 ]
5412 : [ 1.78471e-005 ]
5413 : [ 1.58009e-005 ]
5414 : [ 1.73734e-005 ]
5415 : [ 1.59434e-005 ]
5416 : [ 1.63669e-005 ]
5417 : [ 1.48264e-005 ]
5418 : [ 1.64954e-005 ]
5419 : [ 1.47389e-005 ]
5420 : [ 1.41563e-005 ]
5421 : [ 1.64378e-005 ]
5422 : [ 1.71318e-005 ]
5423 : [ 1.74789e-005 ]
5424 : [ 1.59947e-005 ]
5425 : [ 1.72011e-005 ]
5426 : [ 1.72663e-005 ]
5427 : [ 1.65126e-005 ]
5428 : [ 1.63414e-005 ]
5429 : [ 1.63876e-005 ]
5430 : [ 1.57483e-005 ]
5431 : [ 1.55271e-005 ]
5432 : [ 1.70734e-005 ]
5433 : [ 1.6937e-005  ]
5434 : [ 1.59849e-005 ]
5435 : [ 1.78916e-005 ]
5436 : [ 1.58396e-005 ]
5437 : [ 1.56198e-005 ]
5438 : [ 1.46591e-005 ]
5439 : [ 1.57498e-005 ]
5440 : [ 1.66227e-005 ]
5441 : [ 1.98788e-005 ]
5442 : [ 1.58198e-005 ]
5443 : [ 1.54265e-005 ]
5444 : [ 1.68917e-005 ]
5445 : [ 1.57462e-005 ]
5446 : [ 1.55778e-005 ]
5447 : [ 1.63511e-005 ]
5448 : [ 1.80406e-005 ]
5449 : [ 1.62557e-005 ]
5450 : [ 1.60483e-005 ]
5451 : [ 1.60057e-005 ]
5452 : [ 1.68601e-005 ]
5453 : [ 1.47088e-005 ]
5454 : [ 1.48957e-005 ]
5455 : [ 1.64446e-005 ]
5456 : [ 1.49507e-005 ]
5457 : [ 1.57213e-005 ]
5458 : [ 1.62714e-005 ]
5459 : [ 1.58959e-005 ]
5460 : [ 1.47188e-005 ]
5461 : [ 1.70208e-005 ]
5462 : [ 1.5091e-005  ]
5463 : [ 1.62477e-005 ]
5464 : [ 1.5861e-005  ]
5465 : [ 1.91026e-005 ]
5466 : [ 1.53671e-005 ]
5467 : [ 1.68705e-005 ]
5468 : [ 1.54492e-005 ]
5469 : [ 1.62227e-005 ]
5470 : [ 1.59017e-005 ]
5471 : [ 1.72458e-005 ]
5472 : [ 1.69452e-005 ]
5473 : [ 1.60812e-005 ]
5474 : [ 1.76113e-005 ]
5475 : [ 1.82342e-005 ]
5476 : [ 1.48697e-005 ]
5477 : [ 1.77555e-005 ]
5478 : [ 1.70951e-005 ]
5479 : [ 1.55622e-005 ]
5480 : [ 1.50587e-005 ]
5481 : [ 1.4623e-005  ]
5482 : [ 1.61325e-005 ]
5483 : [ 1.55692e-005 ]
5484 : [ 1.6264e-005  ]
5485 : [ 1.75756e-005 ]
5486 : [ 1.58914e-005 ]
5487 : [ 1.4436e-005  ]
5488 : [ 1.82396e-005 ]
5489 : [ 1.49831e-005 ]
5490 : [ 1.86123e-005 ]
5491 : [ 1.48294e-005 ]
5492 : [ 1.59526e-005 ]
5493 : [ 1.67165e-005 ]
5494 : [ 1.68552e-005 ]
5495 : [ 1.63319e-005 ]
5496 : [ 1.45491e-005 ]
5497 : [ 1.45845e-005 ]
5498 : [ 1.90381e-005 ]
5499 : [ 1.71635e-005 ]
5500 : [ 1.82131e-005 ]
5501 : [ 1.82872e-005 ]
5502 : [ 1.77041e-005 ]
5503 : [ 1.45094e-005 ]
5504 : [ 1.68704e-005 ]
5505 : [ 1.59111e-005 ]
5506 : [ 1.78074e-005 ]
5507 : [ 1.64969e-005 ]
5508 : [ 1.74109e-005 ]
5509 : [ 1.73978e-005 ]
5510 : [ 1.59243e-005 ]
5511 : [ 1.86306e-005 ]
5512 : [ 1.50214e-005 ]
5513 : [ 1.63628e-005 ]
5514 : [ 1.56681e-005 ]
5515 : [ 1.56417e-005 ]
5516 : [ 1.71027e-005 ]
5517 : [ 1.63537e-005 ]
5518 : [ 1.8674e-005  ]
5519 : [ 1.79061e-005 ]
5520 : [ 1.60877e-005 ]
5521 : [ 1.50887e-005 ]
5522 : [ 1.60161e-005 ]
5523 : [ 1.77229e-005 ]
5524 : [ 1.73845e-005 ]
5525 : [ 1.52187e-005 ]
5526 : [ 1.52491e-005 ]
5527 : [ 1.71391e-005 ]
5528 : [ 1.59532e-005 ]
5529 : [ 1.61437e-005 ]
5530 : [ 1.68226e-005 ]
5531 : [ 1.56643e-005 ]
5532 : [ 1.73738e-005 ]
5533 : [ 1.54737e-005 ]
5534 : [ 1.46993e-005 ]
5535 : [ 1.64889e-005 ]
5536 : [ 1.86219e-005 ]
5537 : [ 1.50225e-005 ]
5538 : [ 1.65614e-005 ]
5539 : [ 1.88466e-005 ]
5540 : [ 1.7112e-005  ]
5541 : [ 1.77856e-005 ]
5542 : [ 1.77336e-005 ]
5543 : [ 1.54273e-005 ]
5544 : [ 1.72894e-005 ]
5545 : [ 1.58274e-005 ]
5546 : [ 1.6195e-005  ]
5547 : [ 1.59994e-005 ]
5548 : [ 1.66426e-005 ]
5549 : [ 1.66411e-005 ]
5550 : [ 1.57748e-005 ]
5551 : [ 1.53504e-005 ]
5552 : [ 1.54655e-005 ]
5553 : [ 1.62563e-005 ]
5554 : [ 1.56188e-005 ]
5555 : [ 1.6362e-005  ]
5556 : [ 1.58916e-005 ]
5557 : [ 1.49604e-005 ]
5558 : [ 1.65973e-005 ]
5559 : [ 1.63e-005    ]
5560 : [ 1.62617e-005 ]
5561 : [ 1.81427e-005 ]
5562 : [ 1.53028e-005 ]
5563 : [ 1.7016e-005  ]
5564 : [ 1.53813e-005 ]
5565 : [ 1.58087e-005 ]
5566 : [ 1.74951e-005 ]
5567 : [ 1.675e-005   ]
5568 : [ 1.52518e-005 ]
5569 : [ 1.7744e-005  ]
5570 : [ 1.58843e-005 ]
5571 : [ 1.67765e-005 ]
5572 : [ 1.60022e-005 ]
5573 : [ 1.71276e-005 ]
5574 : [ 1.66065e-005 ]
5575 : [ 1.69786e-005 ]
5576 : [ 1.56008e-005 ]
5577 : [ 1.58349e-005 ]
5578 : [ 1.63396e-005 ]
5579 : [ 1.80081e-005 ]
5580 : [ 1.59442e-005 ]
5581 : [ 1.6741e-005  ]
5582 : [ 1.38075e-005 ]
5583 : [ 1.61906e-005 ]
5584 : [ 1.63582e-005 ]
5585 : [ 1.64297e-005 ]
5586 : [ 1.45535e-005 ]
5587 : [ 1.53034e-005 ]
5588 : [ 1.71495e-005 ]
5589 : [ 1.59716e-005 ]
5590 : [ 1.68812e-005 ]
5591 : [ 1.54211e-005 ]
5592 : [ 1.70546e-005 ]
5593 : [ 1.52994e-005 ]
5594 : [ 1.64078e-005 ]
5595 : [ 1.5645e-005  ]
5596 : [ 1.52689e-005 ]
5597 : [ 1.54706e-005 ]
5598 : [ 1.55173e-005 ]
5599 : [ 1.57101e-005 ]
5600 : [ 1.67616e-005 ]
5601 : [ 1.71983e-005 ]
5602 : [ 1.54601e-005 ]
5603 : [ 1.77357e-005 ]
5604 : [ 1.65908e-005 ]
5605 : [ 1.6961e-005  ]
5606 : [ 1.62628e-005 ]
5607 : [ 1.56774e-005 ]
5608 : [ 1.50084e-005 ]
5609 : [ 1.6325e-005  ]
5610 : [ 1.48619e-005 ]
5611 : [ 1.61307e-005 ]
5612 : [ 1.6871e-005  ]
5613 : [ 1.61677e-005 ]
5614 : [ 1.70877e-005 ]
5615 : [ 1.77439e-005 ]
5616 : [ 1.56569e-005 ]
5617 : [ 1.64723e-005 ]
5618 : [ 1.53297e-005 ]
5619 : [ 1.55957e-005 ]
5620 : [ 1.60374e-005 ]
5621 : [ 1.65108e-005 ]
5622 : [ 1.69017e-005 ]
5623 : [ 1.58199e-005 ]
5624 : [ 1.63019e-005 ]
5625 : [ 1.54971e-005 ]
5626 : [ 1.61201e-005 ]
5627 : [ 1.89848e-005 ]
5628 : [ 1.62121e-005 ]
5629 : [ 1.71202e-005 ]
5630 : [ 1.63265e-005 ]
5631 : [ 1.51541e-005 ]
5632 : [ 1.99766e-005 ]
5633 : [ 1.5522e-005  ]
5634 : [ 1.79644e-005 ]
5635 : [ 1.68189e-005 ]
5636 : [ 1.89429e-005 ]
5637 : [ 1.67065e-005 ]
5638 : [ 1.67818e-005 ]
5639 : [ 1.68244e-005 ]
5640 : [ 1.58875e-005 ]
5641 : [ 1.48549e-005 ]
5642 : [ 1.89988e-005 ]
5643 : [ 1.47259e-005 ]
5644 : [ 1.51685e-005 ]
5645 : [ 1.69405e-005 ]
5646 : [ 1.57137e-005 ]
5647 : [ 1.65164e-005 ]
5648 : [ 1.6012e-005  ]
5649 : [ 1.53414e-005 ]
5650 : [ 1.63988e-005 ]
5651 : [ 1.72576e-005 ]
5652 : [ 1.80507e-005 ]
5653 : [ 1.79893e-005 ]
5654 : [ 1.4849e-005  ]
5655 : [ 1.59361e-005 ]
5656 : [ 1.53544e-005 ]
5657 : [ 1.68595e-005 ]
5658 : [ 1.62923e-005 ]
5659 : [ 1.84938e-005 ]
5660 : [ 1.55766e-005 ]
5661 : [ 1.63179e-005 ]
5662 : [ 1.82083e-005 ]
5663 : [ 1.6959e-005  ]
5664 : [ 1.64135e-005 ]
5665 : [ 1.8746e-005  ]
5666 : [ 1.74622e-005 ]
5667 : [ 1.69605e-005 ]
5668 : [ 1.49179e-005 ]
5669 : [ 1.59622e-005 ]
5670 : [ 1.91978e-005 ]
5671 : [ 1.36028e-005 ]
5672 : [ 1.78919e-005 ]
5673 : [ 1.3443e-005  ]
5674 : [ 1.62666e-005 ]
5675 : [ 1.5824e-005  ]
5676 : [ 1.76821e-005 ]
5677 : [ 1.66297e-005 ]
5678 : [ 1.6406e-005  ]
5679 : [ 1.74356e-005 ]
5680 : [ 1.6981e-005  ]
5681 : [ 1.53804e-005 ]
5682 : [ 1.7101e-005  ]
5683 : [ 1.73703e-005 ]
5684 : [ 1.62842e-005 ]
5685 : [ 1.67023e-005 ]
5686 : [ 1.72036e-005 ]
5687 : [ 1.58572e-005 ]
5688 : [ 1.66098e-005 ]
5689 : [ 1.5881e-005  ]
5690 : [ 1.79228e-005 ]
5691 : [ 1.92475e-005 ]
5692 : [ 1.90199e-005 ]
5693 : [ 1.52412e-005 ]
5694 : [ 1.69012e-005 ]
5695 : [ 1.6487e-005  ]
5696 : [ 1.61486e-005 ]
5697 : [ 1.57609e-005 ]
5698 : [ 1.65835e-005 ]
5699 : [ 1.51e-005    ]
5700 : [ 1.76303e-005 ]
5701 : [ 1.65379e-005 ]
5702 : [ 1.54824e-005 ]
5703 : [ 1.52248e-005 ]
5704 : [ 1.8688e-005  ]
5705 : [ 1.62486e-005 ]
5706 : [ 1.63422e-005 ]
5707 : [ 1.63237e-005 ]
5708 : [ 1.48815e-005 ]
5709 : [ 1.68692e-005 ]
5710 : [ 1.73548e-005 ]
5711 : [ 1.62351e-005 ]
5712 : [ 1.60638e-005 ]
5713 : [ 1.66568e-005 ]
5714 : [ 1.74014e-005 ]
5715 : [ 1.85173e-005 ]
5716 : [ 1.72569e-005 ]
5717 : [ 1.62595e-005 ]
5718 : [ 1.61752e-005 ]
5719 : [ 1.67531e-005 ]
5720 : [ 1.63441e-005 ]
5721 : [ 1.64762e-005 ]
5722 : [ 1.66857e-005 ]
5723 : [ 1.42417e-005 ]
5724 : [ 1.73115e-005 ]
5725 : [ 1.66936e-005 ]
5726 : [ 1.63415e-005 ]
5727 : [ 1.5407e-005  ]
5728 : [ 1.69884e-005 ]
5729 : [ 1.64419e-005 ]
5730 : [ 1.67354e-005 ]
5731 : [ 1.86001e-005 ]
5732 : [ 1.58209e-005 ]
5733 : [ 1.70991e-005 ]
5734 : [ 1.55008e-005 ]
5735 : [ 1.74392e-005 ]
5736 : [ 1.53967e-005 ]
5737 : [ 1.61059e-005 ]
5738 : [ 1.6924e-005  ]
5739 : [ 1.60344e-005 ]
5740 : [ 1.74324e-005 ]
5741 : [ 1.52704e-005 ]
5742 : [ 1.59355e-005 ]
5743 : [ 1.597e-005   ]
5744 : [ 1.68473e-005 ]
5745 : [ 1.52976e-005 ]
5746 : [ 1.43254e-005 ]
5747 : [ 1.61784e-005 ]
5748 : [ 1.5839e-005  ]
5749 : [ 1.66247e-005 ]
5750 : [ 1.79046e-005 ]
5751 : [ 1.64508e-005 ]
5752 : [ 1.76052e-005 ]
5753 : [ 1.65058e-005 ]
5754 : [ 1.52999e-005 ]
5755 : [ 1.51815e-005 ]
5756 : [ 1.66338e-005 ]
5757 : [ 1.6601e-005  ]
5758 : [ 1.59248e-005 ]
5759 : [ 1.63901e-005 ]
5760 : [ 1.75717e-005 ]
5761 : [ 1.46632e-005 ]
5762 : [ 1.87804e-005 ]
5763 : [ 1.57006e-005 ]
5764 : [ 1.57081e-005 ]
5765 : [ 1.74752e-005 ]
5766 : [ 1.58978e-005 ]
5767 : [ 1.89872e-005 ]
5768 : [ 1.90463e-005 ]
5769 : [ 1.64267e-005 ]
5770 : [ 1.6014e-005  ]
5771 : [ 1.65364e-005 ]
5772 : [ 1.64862e-005 ]
5773 : [ 1.58031e-005 ]
5774 : [ 1.59455e-005 ]
5775 : [ 1.65964e-005 ]
5776 : [ 1.5866e-005  ]
5777 : [ 1.66639e-005 ]
5778 : [ 1.46413e-005 ]
5779 : [ 1.58139e-005 ]
5780 : [ 1.5764e-005  ]
5781 : [ 1.68323e-005 ]
5782 : [ 1.53445e-005 ]
5783 : [ 1.69312e-005 ]
5784 : [ 1.66155e-005 ]
5785 : [ 1.43172e-005 ]
5786 : [ 1.86853e-005 ]
5787 : [ 1.70233e-005 ]
5788 : [ 1.61838e-005 ]
5789 : [ 1.83231e-005 ]
5790 : [ 1.79969e-005 ]
5791 : [ 1.72543e-005 ]
5792 : [ 1.64228e-005 ]
5793 : [ 1.5981e-005  ]
5794 : [ 1.51853e-005 ]
5795 : [ 1.64055e-005 ]
5796 : [ 1.75583e-005 ]
5797 : [ 1.58646e-005 ]
5798 : [ 1.85792e-005 ]
5799 : [ 1.60675e-005 ]
5800 : [ 1.63122e-005 ]
5801 : [ 1.65693e-005 ]
5802 : [ 1.59245e-005 ]
5803 : [ 1.81184e-005 ]
5804 : [ 1.58041e-005 ]
5805 : [ 1.71032e-005 ]
5806 : [ 1.82874e-005 ]
5807 : [ 1.52153e-005 ]
5808 : [ 1.53722e-005 ]
5809 : [ 1.92936e-005 ]
5810 : [ 1.56928e-005 ]
5811 : [ 1.68151e-005 ]
5812 : [ 1.61454e-005 ]
5813 : [ 1.49362e-005 ]
5814 : [ 1.69202e-005 ]
5815 : [ 1.79686e-005 ]
5816 : [ 1.56135e-005 ]
5817 : [ 1.58339e-005 ]
5818 : [ 1.44288e-005 ]
5819 : [ 1.56386e-005 ]
5820 : [ 1.77642e-005 ]
5821 : [ 1.63039e-005 ]
5822 : [ 1.59137e-005 ]
5823 : [ 1.59287e-005 ]
5824 : [ 1.68221e-005 ]
5825 : [ 1.61296e-005 ]
5826 : [ 1.70093e-005 ]
5827 : [ 1.62165e-005 ]
5828 : [ 1.72179e-005 ]
5829 : [ 1.98594e-005 ]
5830 : [ 1.63984e-005 ]
5831 : [ 1.88868e-005 ]
5832 : [ 1.68491e-005 ]
5833 : [ 1.61526e-005 ]
5834 : [ 1.68639e-005 ]
5835 : [ 1.70516e-005 ]
5836 : [ 1.61078e-005 ]
5837 : [ 1.60981e-005 ]
5838 : [ 1.61416e-005 ]
5839 : [ 1.63725e-005 ]
5840 : [ 1.5689e-005  ]
5841 : [ 1.61678e-005 ]
5842 : [ 1.5835e-005  ]
5843 : [ 1.62515e-005 ]
5844 : [ 1.90036e-005 ]
5845 : [ 1.60131e-005 ]
5846 : [ 1.81155e-005 ]
5847 : [ 1.65154e-005 ]
5848 : [ 1.57675e-005 ]
5849 : [ 1.69335e-005 ]
5850 : [ 1.77524e-005 ]
5851 : [ 1.66508e-005 ]
5852 : [ 1.71821e-005 ]
5853 : [ 1.81069e-005 ]
5854 : [ 1.66203e-005 ]
5855 : [ 1.62994e-005 ]
5856 : [ 1.66987e-005 ]
5857 : [ 1.69169e-005 ]
5858 : [ 1.5332e-005  ]
5859 : [ 1.68446e-005 ]
5860 : [ 1.62565e-005 ]
5861 : [ 1.6415e-005  ]
5862 : [ 1.70792e-005 ]
5863 : [ 1.54141e-005 ]
5864 : [ 1.66716e-005 ]
5865 : [ 1.55341e-005 ]
5866 : [ 1.62086e-005 ]
5867 : [ 1.67282e-005 ]
5868 : [ 1.37936e-005 ]
5869 : [ 1.88793e-005 ]
5870 : [ 1.59578e-005 ]
5871 : [ 1.39689e-005 ]
5872 : [ 1.66148e-005 ]
5873 : [ 1.62999e-005 ]
5874 : [ 1.6996e-005  ]
5875 : [ 1.41986e-005 ]
5876 : [ 1.74638e-005 ]
5877 : [ 1.69177e-005 ]
5878 : [ 1.87733e-005 ]
5879 : [ 1.52519e-005 ]
5880 : [ 1.51157e-005 ]
5881 : [ 1.54786e-005 ]
5882 : [ 1.60568e-005 ]
5883 : [ 1.55716e-005 ]
5884 : [ 1.86302e-005 ]
5885 : [ 1.79704e-005 ]
5886 : [ 1.64103e-005 ]
5887 : [ 1.78099e-005 ]
5888 : [ 1.61571e-005 ]
5889 : [ 1.49851e-005 ]
5890 : [ 1.53467e-005 ]
5891 : [ 1.56197e-005 ]
5892 : [ 1.65441e-005 ]
5893 : [ 1.7494e-005  ]
5894 : [ 1.49279e-005 ]
5895 : [ 1.99372e-005 ]
5896 : [ 1.36356e-005 ]
5897 : [ 1.46124e-005 ]
5898 : [ 1.64569e-005 ]
5899 : [ 1.56426e-005 ]
5900 : [ 1.76781e-005 ]
5901 : [ 1.66358e-005 ]
5902 : [ 1.52361e-005 ]
5903 : [ 1.60121e-005 ]
5904 : [ 1.62654e-005 ]
5905 : [ 1.72936e-005 ]
5906 : [ 1.53715e-005 ]
5907 : [ 1.71572e-005 ]
5908 : [ 1.83208e-005 ]
5909 : [ 1.60081e-005 ]
5910 : [ 1.67389e-005 ]
5911 : [ 1.61237e-005 ]
5912 : [ 1.73786e-005 ]
5913 : [ 1.64341e-005 ]
5914 : [ 1.8555e-005  ]
5915 : [ 1.76612e-005 ]
5916 : [ 1.58781e-005 ]
5917 : [ 1.51529e-005 ]
5918 : [ 1.69646e-005 ]
5919 : [ 1.70457e-005 ]
5920 : [ 1.58215e-005 ]
5921 : [ 1.55348e-005 ]
5922 : [ 1.78277e-005 ]
5923 : [ 1.51492e-005 ]
5924 : [ 1.62333e-005 ]
5925 : [ 1.68927e-005 ]
5926 : [ 1.75592e-005 ]
5927 : [ 1.7211e-005  ]
5928 : [ 1.56207e-005 ]
5929 : [ 1.76311e-005 ]
5930 : [ 1.5884e-005  ]
5931 : [ 1.81602e-005 ]
5932 : [ 1.67709e-005 ]
5933 : [ 1.70397e-005 ]
5934 : [ 1.65971e-005 ]
5935 : [ 1.77411e-005 ]
5936 : [ 1.64952e-005 ]
5937 : [ 1.49582e-005 ]
5938 : [ 1.85441e-005 ]
5939 : [ 1.5957e-005  ]
5940 : [ 1.5297e-005  ]
5941 : [ 1.72938e-005 ]
5942 : [ 1.66705e-005 ]
5943 : [ 1.59917e-005 ]
5944 : [ 1.51536e-005 ]
5945 : [ 1.45433e-005 ]
5946 : [ 1.69833e-005 ]
5947 : [ 1.59728e-005 ]
5948 : [ 1.74571e-005 ]
5949 : [ 1.67456e-005 ]
5950 : [ 1.71898e-005 ]
5951 : [ 1.65882e-005 ]
5952 : [ 1.69278e-005 ]
5953 : [ 1.76948e-005 ]
5954 : [ 1.70242e-005 ]
5955 : [ 1.54106e-005 ]
5956 : [ 1.8236e-005  ]
5957 : [ 1.80436e-005 ]
5958 : [ 1.73425e-005 ]
5959 : [ 1.72496e-005 ]
5960 : [ 1.63366e-005 ]
5961 : [ 1.64174e-005 ]
5962 : [ 1.64648e-005 ]
5963 : [ 1.75356e-005 ]
5964 : [ 1.58151e-005 ]
5965 : [ 1.62256e-005 ]
5966 : [ 1.64711e-005 ]
5967 : [ 1.79471e-005 ]
5968 : [ 1.70597e-005 ]
5969 : [ 1.66543e-005 ]
5970 : [ 1.61732e-005 ]
5971 : [ 1.57802e-005 ]
5972 : [ 1.46735e-005 ]
5973 : [ 1.66035e-005 ]
5974 : [ 1.53779e-005 ]
5975 : [ 1.60636e-005 ]
5976 : [ 1.84924e-005 ]
5977 : [ 1.55111e-005 ]
5978 : [ 1.65271e-005 ]
5979 : [ 1.65249e-005 ]
5980 : [ 1.75192e-005 ]
5981 : [ 1.57059e-005 ]
5982 : [ 1.80291e-005 ]
5983 : [ 1.6606e-005  ]
5984 : [ 1.66455e-005 ]
5985 : [ 1.80222e-005 ]
5986 : [ 1.57224e-005 ]
5987 : [ 1.75909e-005 ]
5988 : [ 1.84217e-005 ]
5989 : [ 1.69474e-005 ]
5990 : [ 1.69772e-005 ]
5991 : [ 1.74595e-005 ]
5992 : [ 1.55646e-005 ]
5993 : [ 1.66246e-005 ]
5994 : [ 1.91409e-005 ]
5995 : [ 1.54062e-005 ]
5996 : [ 1.97567e-005 ]
5997 : [ 1.72131e-005 ]
5998 : [ 1.72626e-005 ]
5999 : [ 1.86196e-005 ]
6000 : [ 1.7092e-005  ]
6001 : [ 1.57729e-005 ]
6002 : [ 1.73635e-005 ]
6003 : [ 1.82894e-005 ]
6004 : [ 1.62108e-005 ]
6005 : [ 1.61923e-005 ]
6006 : [ 1.44919e-005 ]
6007 : [ 1.8102e-005  ]
6008 : [ 1.68186e-005 ]
6009 : [ 1.58666e-005 ]
6010 : [ 1.56057e-005 ]
6011 : [ 1.79785e-005 ]
6012 : [ 1.63955e-005 ]
6013 : [ 1.66822e-005 ]
6014 : [ 1.98161e-005 ]
6015 : [ 1.75845e-005 ]
6016 : [ 1.66473e-005 ]
6017 : [ 1.6412e-005  ]
6018 : [ 1.61725e-005 ]
6019 : [ 1.68061e-005 ]
6020 : [ 1.63321e-005 ]
6021 : [ 1.57433e-005 ]
6022 : [ 1.8555e-005  ]
6023 : [ 1.74433e-005 ]
6024 : [ 1.70385e-005 ]
6025 : [ 1.49743e-005 ]
6026 : [ 1.66695e-005 ]
6027 : [ 1.68607e-005 ]
6028 : [ 1.74568e-005 ]
6029 : [ 1.66826e-005 ]
6030 : [ 1.62699e-005 ]
6031 : [ 1.59517e-005 ]
6032 : [ 1.76738e-005 ]
6033 : [ 1.6608e-005  ]
6034 : [ 1.5869e-005  ]
6035 : [ 1.65708e-005 ]
6036 : [ 1.54174e-005 ]
6037 : [ 1.77331e-005 ]
6038 : [ 1.51663e-005 ]
6039 : [ 1.52093e-005 ]
6040 : [ 1.62726e-005 ]
6041 : [ 1.77458e-005 ]
6042 : [ 1.6112e-005  ]
6043 : [ 1.59123e-005 ]
6044 : [ 1.77942e-005 ]
6045 : [ 1.52499e-005 ]
6046 : [ 1.53363e-005 ]
6047 : [ 1.70239e-005 ]
6048 : [ 1.63907e-005 ]
6049 : [ 1.62653e-005 ]
6050 : [ 1.77652e-005 ]
6051 : [ 1.56654e-005 ]
6052 : [ 1.66799e-005 ]
6053 : [ 1.84474e-005 ]
6054 : [ 1.60299e-005 ]
6055 : [ 1.59228e-005 ]
6056 : [ 1.66977e-005 ]
6057 : [ 1.68221e-005 ]
6058 : [ 1.77272e-005 ]
6059 : [ 1.66704e-005 ]
6060 : [ 1.73823e-005 ]
6061 : [ 1.62226e-005 ]
6062 : [ 1.82808e-005 ]
6063 : [ 1.49464e-005 ]
6064 : [ 1.56624e-005 ]
6065 : [ 1.64453e-005 ]
6066 : [ 1.75529e-005 ]
6067 : [ 1.56658e-005 ]
6068 : [ 1.79276e-005 ]
6069 : [ 1.44405e-005 ]
6070 : [ 1.70087e-005 ]
6071 : [ 1.71313e-005 ]
6072 : [ 1.63167e-005 ]
6073 : [ 1.76944e-005 ]
6074 : [ 1.79001e-005 ]
6075 : [ 1.48881e-005 ]
6076 : [ 1.66671e-005 ]
6077 : [ 1.65111e-005 ]
6078 : [ 1.7681e-005  ]
6079 : [ 1.60072e-005 ]
6080 : [ 1.53448e-005 ]
6081 : [ 1.84246e-005 ]
6082 : [ 1.50577e-005 ]
6083 : [ 1.62277e-005 ]
6084 : [ 1.61436e-005 ]
6085 : [ 1.5742e-005  ]
6086 : [ 1.65093e-005 ]
6087 : [ 1.63483e-005 ]
6088 : [ 1.75991e-005 ]
6089 : [ 1.62667e-005 ]
6090 : [ 1.69752e-005 ]
6091 : [ 1.76329e-005 ]
6092 : [ 1.57625e-005 ]
6093 : [ 1.92128e-005 ]
6094 : [ 1.58291e-005 ]
6095 : [ 1.54344e-005 ]
6096 : [ 1.76703e-005 ]
6097 : [ 1.79774e-005 ]
6098 : [ 1.61812e-005 ]
6099 : [ 1.75828e-005 ]
6100 : [ 1.57784e-005 ]
6101 : [ 1.70019e-005 ]
6102 : [ 1.66874e-005 ]
6103 : [ 1.61492e-005 ]
6104 : [ 1.57739e-005 ]
6105 : [ 1.63641e-005 ]
6106 : [ 1.78334e-005 ]
6107 : [ 1.45819e-005 ]
6108 : [ 1.70472e-005 ]
6109 : [ 1.57576e-005 ]
6110 : [ 1.83778e-005 ]
6111 : [ 1.64544e-005 ]
6112 : [ 1.61876e-005 ]
6113 : [ 1.54431e-005 ]
6114 : [ 1.73868e-005 ]
6115 : [ 1.53552e-005 ]
6116 : [ 1.66917e-005 ]
6117 : [ 1.80287e-005 ]
6118 : [ 1.70627e-005 ]
6119 : [ 1.6204e-005  ]
6120 : [ 1.75327e-005 ]
6121 : [ 1.44686e-005 ]
6122 : [ 1.6607e-005  ]
6123 : [ 1.65154e-005 ]
6124 : [ 1.69018e-005 ]
6125 : [ 1.72066e-005 ]
6126 : [ 1.75809e-005 ]
6127 : [ 1.72507e-005 ]
6128 : [ 1.7504e-005  ]
6129 : [ 1.78626e-005 ]
6130 : [ 1.62152e-005 ]
6131 : [ 1.60617e-005 ]
6132 : [ 1.56374e-005 ]
6133 : [ 1.68495e-005 ]
6134 : [ 1.56099e-005 ]
6135 : [ 1.60316e-005 ]
6136 : [ 1.31791e-005 ]
6137 : [ 1.5971e-005  ]
6138 : [ 1.62973e-005 ]
6139 : [ 1.66259e-005 ]
6140 : [ 1.67014e-005 ]
6141 : [ 1.53764e-005 ]
6142 : [ 1.67499e-005 ]
6143 : [ 1.54792e-005 ]
6144 : [ 1.44374e-005 ]
6145 : [ 1.80829e-005 ]
6146 : [ 1.49767e-005 ]
6147 : [ 1.72832e-005 ]
6148 : [ 1.37748e-005 ]
6149 : [ 1.59558e-005 ]
6150 : [ 1.52628e-005 ]
6151 : [ 1.444e-005   ]
6152 : [ 1.57696e-005 ]
6153 : [ 1.61745e-005 ]
6154 : [ 1.69811e-005 ]
6155 : [ 1.6982e-005  ]
6156 : [ 1.4883e-005  ]
6157 : [ 1.68525e-005 ]
6158 : [ 1.62332e-005 ]
6159 : [ 1.64002e-005 ]
6160 : [ 1.58963e-005 ]
6161 : [ 1.56072e-005 ]
6162 : [ 1.40019e-005 ]
6163 : [ 1.68899e-005 ]
6164 : [ 1.64859e-005 ]
6165 : [ 1.71626e-005 ]
6166 : [ 1.51426e-005 ]
6167 : [ 1.80236e-005 ]
6168 : [ 1.63518e-005 ]
6169 : [ 1.59286e-005 ]
6170 : [ 1.59287e-005 ]
6171 : [ 1.63191e-005 ]
6172 : [ 1.51244e-005 ]
6173 : [ 1.82906e-005 ]
6174 : [ 1.75314e-005 ]
6175 : [ 1.68422e-005 ]
6176 : [ 1.54075e-005 ]
6177 : [ 1.49033e-005 ]
6178 : [ 1.48268e-005 ]
6179 : [ 1.68101e-005 ]
6180 : [ 1.70987e-005 ]
6181 : [ 1.69975e-005 ]
6182 : [ 1.72237e-005 ]
6183 : [ 1.52584e-005 ]
6184 : [ 1.61346e-005 ]
6185 : [ 1.53366e-005 ]
6186 : [ 1.622e-005   ]
6187 : [ 1.6179e-005  ]
6188 : [ 1.76267e-005 ]
6189 : [ 1.66226e-005 ]
6190 : [ 1.55628e-005 ]
6191 : [ 1.54321e-005 ]
6192 : [ 1.98553e-005 ]
6193 : [ 1.64813e-005 ]
6194 : [ 1.63621e-005 ]
6195 : [ 1.58931e-005 ]
6196 : [ 1.70116e-005 ]
6197 : [ 1.66553e-005 ]
6198 : [ 1.48795e-005 ]
6199 : [ 1.59519e-005 ]
6200 : [ 1.55588e-005 ]
6201 : [ 1.81008e-005 ]
6202 : [ 1.64709e-005 ]
6203 : [ 1.67496e-005 ]
6204 : [ 1.63438e-005 ]
6205 : [ 1.38532e-005 ]
6206 : [ 1.64814e-005 ]
6207 : [ 1.5899e-005  ]
6208 : [ 1.57599e-005 ]
6209 : [ 1.73205e-005 ]
6210 : [ 1.6125e-005  ]
6211 : [ 1.64396e-005 ]
6212 : [ 1.66754e-005 ]
6213 : [ 1.6128e-005  ]
6214 : [ 1.8993e-005  ]
6215 : [ 1.44682e-005 ]
6216 : [ 1.71695e-005 ]
6217 : [ 1.6561e-005  ]
6218 : [ 1.75995e-005 ]
6219 : [ 1.66128e-005 ]
6220 : [ 1.50946e-005 ]
6221 : [ 1.69548e-005 ]
6222 : [ 1.78574e-005 ]
6223 : [ 1.54979e-005 ]
6224 : [ 1.48635e-005 ]
6225 : [ 1.60048e-005 ]
6226 : [ 1.58129e-005 ]
6227 : [ 1.69836e-005 ]
6228 : [ 1.7297e-005  ]
6229 : [ 1.6493e-005  ]
6230 : [ 1.62485e-005 ]
6231 : [ 1.47374e-005 ]
6232 : [ 1.50188e-005 ]
6233 : [ 1.75263e-005 ]
6234 : [ 1.54421e-005 ]
6235 : [ 1.67209e-005 ]
6236 : [ 1.56123e-005 ]
6237 : [ 1.61231e-005 ]
6238 : [ 1.76332e-005 ]
6239 : [ 1.73133e-005 ]
6240 : [ 1.79846e-005 ]
6241 : [ 1.59576e-005 ]
6242 : [ 1.68855e-005 ]
6243 : [ 1.67423e-005 ]
6244 : [ 1.59747e-005 ]
6245 : [ 1.83652e-005 ]
6246 : [ 1.63692e-005 ]
6247 : [ 1.5838e-005  ]
6248 : [ 1.69353e-005 ]
6249 : [ 1.61775e-005 ]
6250 : [ 1.5896e-005  ]
6251 : [ 1.69133e-005 ]
6252 : [ 1.61153e-005 ]
6253 : [ 1.68566e-005 ]
6254 : [ 1.74363e-005 ]
6255 : [ 1.71947e-005 ]
6256 : [ 1.73939e-005 ]
6257 : [ 1.80964e-005 ]
6258 : [ 1.66644e-005 ]
6259 : [ 1.66769e-005 ]
6260 : [ 1.86643e-005 ]
6261 : [ 1.57094e-005 ]
6262 : [ 1.82654e-005 ]
6263 : [ 1.43046e-005 ]
6264 : [ 1.75579e-005 ]
6265 : [ 1.61648e-005 ]
6266 : [ 1.81541e-005 ]
6267 : [ 1.78596e-005 ]
6268 : [ 1.77635e-005 ]
6269 : [ 1.69691e-005 ]
6270 : [ 1.73604e-005 ]
6271 : [ 1.59995e-005 ]
6272 : [ 1.59417e-005 ]
6273 : [ 1.42847e-005 ]
6274 : [ 1.60859e-005 ]
6275 : [ 1.57269e-005 ]
6276 : [ 1.54459e-005 ]
6277 : [ 1.66518e-005 ]
6278 : [ 1.56611e-005 ]
6279 : [ 1.73564e-005 ]
6280 : [ 1.53441e-005 ]
6281 : [ 1.56118e-005 ]
6282 : [ 1.65277e-005 ]
6283 : [ 1.48491e-005 ]
6284 : [ 1.74852e-005 ]
6285 : [ 1.6696e-005  ]
6286 : [ 1.69965e-005 ]
6287 : [ 1.74579e-005 ]
6288 : [ 1.77634e-005 ]
6289 : [ 1.50777e-005 ]
6290 : [ 1.72953e-005 ]
6291 : [ 1.43885e-005 ]
6292 : [ 1.54605e-005 ]
6293 : [ 1.83481e-005 ]
6294 : [ 1.40937e-005 ]
6295 : [ 1.7149e-005  ]
6296 : [ 1.62852e-005 ]
6297 : [ 1.70855e-005 ]
6298 : [ 1.75324e-005 ]
6299 : [ 1.61429e-005 ]
6300 : [ 1.57671e-005 ]
6301 : [ 1.79068e-005 ]
6302 : [ 1.91013e-005 ]
6303 : [ 1.89715e-005 ]
6304 : [ 1.65224e-005 ]
6305 : [ 1.53868e-005 ]
6306 : [ 1.64784e-005 ]
6307 : [ 1.70336e-005 ]
6308 : [ 1.6893e-005  ]
6309 : [ 1.78157e-005 ]
6310 : [ 1.56308e-005 ]
6311 : [ 1.45791e-005 ]
6312 : [ 1.85389e-005 ]
6313 : [ 1.59135e-005 ]
6314 : [ 1.56209e-005 ]
6315 : [ 1.70197e-005 ]
6316 : [ 1.98128e-005 ]
6317 : [ 1.58798e-005 ]
6318 : [ 1.60088e-005 ]
6319 : [ 1.60872e-005 ]
6320 : [ 1.5292e-005  ]
6321 : [ 1.57679e-005 ]
6322 : [ 1.57951e-005 ]
6323 : [ 1.56789e-005 ]
6324 : [ 1.64609e-005 ]
6325 : [ 1.67457e-005 ]
6326 : [ 1.67044e-005 ]
6327 : [ 1.61011e-005 ]
6328 : [ 1.59881e-005 ]
6329 : [ 1.65547e-005 ]
6330 : [ 1.87773e-005 ]
6331 : [ 1.54927e-005 ]
6332 : [ 1.69641e-005 ]
6333 : [ 1.76687e-005 ]
6334 : [ 1.52393e-005 ]
6335 : [ 1.95228e-005 ]
6336 : [ 1.57943e-005 ]
6337 : [ 1.83001e-005 ]
6338 : [ 1.75402e-005 ]
6339 : [ 1.61208e-005 ]
6340 : [ 1.76243e-005 ]
6341 : [ 1.6559e-005  ]
6342 : [ 1.6936e-005  ]
6343 : [ 1.65645e-005 ]
6344 : [ 1.40465e-005 ]
6345 : [ 1.76949e-005 ]
6346 : [ 1.62738e-005 ]
6347 : [ 1.82662e-005 ]
6348 : [ 1.60884e-005 ]
6349 : [ 1.6956e-005  ]
6350 : [ 1.56292e-005 ]
6351 : [ 1.63311e-005 ]
6352 : [ 1.50763e-005 ]
6353 : [ 1.58084e-005 ]
6354 : [ 1.68215e-005 ]
6355 : [ 1.63572e-005 ]
6356 : [ 1.57045e-005 ]
6357 : [ 1.70517e-005 ]
6358 : [ 1.61814e-005 ]
6359 : [ 1.76718e-005 ]
6360 : [ 1.81798e-005 ]
6361 : [ 1.53171e-005 ]
6362 : [ 1.91329e-005 ]
6363 : [ 1.69699e-005 ]
6364 : [ 1.709e-005   ]
6365 : [ 1.66877e-005 ]
6366 : [ 1.5225e-005  ]
6367 : [ 1.76301e-005 ]
6368 : [ 1.51824e-005 ]
6369 : [ 1.77857e-005 ]
6370 : [ 1.51378e-005 ]
6371 : [ 1.93177e-005 ]
6372 : [ 1.66137e-005 ]
6373 : [ 1.58685e-005 ]
6374 : [ 1.74981e-005 ]
6375 : [ 1.44742e-005 ]
6376 : [ 1.79892e-005 ]
6377 : [ 1.64318e-005 ]
6378 : [ 1.84684e-005 ]
6379 : [ 1.69319e-005 ]
6380 : [ 1.74377e-005 ]
6381 : [ 1.70913e-005 ]
6382 : [ 1.70706e-005 ]
6383 : [ 1.67357e-005 ]
6384 : [ 1.60285e-005 ]
6385 : [ 1.66713e-005 ]
6386 : [ 1.65217e-005 ]
6387 : [ 1.62542e-005 ]
6388 : [ 1.66622e-005 ]
6389 : [ 1.73967e-005 ]
6390 : [ 1.85846e-005 ]
6391 : [ 1.6002e-005  ]
6392 : [ 1.75374e-005 ]
6393 : [ 1.72261e-005 ]
6394 : [ 1.7198e-005  ]
6395 : [ 1.61682e-005 ]
6396 : [ 1.82376e-005 ]
6397 : [ 1.6214e-005  ]
6398 : [ 1.53105e-005 ]
6399 : [ 1.68302e-005 ]
6400 : [ 1.68758e-005 ]
6401 : [ 1.7915e-005  ]
6402 : [ 1.63674e-005 ]
6403 : [ 1.62347e-005 ]
6404 : [ 1.48423e-005 ]
6405 : [ 1.50913e-005 ]
6406 : [ 1.67212e-005 ]
6407 : [ 1.80066e-005 ]
6408 : [ 1.74713e-005 ]
6409 : [ 1.61222e-005 ]
6410 : [ 1.87735e-005 ]
6411 : [ 1.58385e-005 ]
6412 : [ 1.61162e-005 ]
6413 : [ 1.54629e-005 ]
6414 : [ 1.89744e-005 ]
6415 : [ 1.64167e-005 ]
6416 : [ 1.70976e-005 ]
6417 : [ 1.5639e-005  ]
6418 : [ 1.47626e-005 ]
6419 : [ 1.79602e-005 ]
6420 : [ 1.47587e-005 ]
6421 : [ 1.53044e-005 ]
6422 : [ 1.54765e-005 ]
6423 : [ 1.57968e-005 ]
6424 : [ 1.5377e-005  ]
6425 : [ 1.41156e-005 ]
6426 : [ 1.61119e-005 ]
6427 : [ 1.62104e-005 ]
6428 : [ 1.68315e-005 ]
6429 : [ 1.48082e-005 ]
6430 : [ 1.59139e-005 ]
6431 : [ 1.52149e-005 ]
6432 : [ 1.61938e-005 ]
6433 : [ 1.6756e-005  ]
6434 : [ 1.66016e-005 ]
6435 : [ 1.60815e-005 ]
6436 : [ 1.71038e-005 ]
6437 : [ 1.62423e-005 ]
6438 : [ 1.83164e-005 ]
6439 : [ 1.56587e-005 ]
6440 : [ 1.64599e-005 ]
6441 : [ 1.72474e-005 ]
6442 : [ 1.71518e-005 ]
6443 : [ 1.66439e-005 ]
6444 : [ 1.60079e-005 ]
6445 : [ 1.5696e-005  ]
6446 : [ 1.74806e-005 ]
6447 : [ 1.61014e-005 ]
6448 : [ 1.61213e-005 ]
6449 : [ 1.62165e-005 ]
6450 : [ 1.54883e-005 ]
6451 : [ 1.60087e-005 ]
6452 : [ 1.77682e-005 ]
6453 : [ 1.80568e-005 ]
6454 : [ 1.70184e-005 ]
6455 : [ 1.49306e-005 ]
6456 : [ 1.86819e-005 ]
6457 : [ 1.53336e-005 ]
6458 : [ 1.63361e-005 ]
6459 : [ 1.72785e-005 ]
6460 : [ 1.51239e-005 ]
6461 : [ 1.55761e-005 ]
6462 : [ 1.57785e-005 ]
6463 : [ 1.55213e-005 ]
6464 : [ 1.76849e-005 ]
6465 : [ 1.53113e-005 ]
6466 : [ 1.62987e-005 ]
6467 : [ 1.60065e-005 ]
6468 : [ 1.9511e-005  ]
6469 : [ 1.72446e-005 ]
6470 : [ 1.80862e-005 ]
6471 : [ 1.72038e-005 ]
6472 : [ 1.58309e-005 ]
6473 : [ 1.85309e-005 ]
6474 : [ 1.49955e-005 ]
6475 : [ 1.55078e-005 ]
6476 : [ 1.61308e-005 ]
6477 : [ 1.66509e-005 ]
6478 : [ 1.75375e-005 ]
6479 : [ 1.61377e-005 ]
6480 : [ 1.72961e-005 ]
6481 : [ 1.72932e-005 ]
6482 : [ 1.54177e-005 ]
6483 : [ 1.57215e-005 ]
6484 : [ 1.67498e-005 ]
6485 : [ 1.66756e-005 ]
6486 : [ 1.73322e-005 ]
6487 : [ 1.88209e-005 ]
6488 : [ 1.63769e-005 ]
6489 : [ 1.63042e-005 ]
6490 : [ 1.75401e-005 ]
6491 : [ 1.83188e-005 ]
6492 : [ 1.9168e-005  ]
6493 : [ 1.48751e-005 ]
6494 : [ 1.62585e-005 ]
6495 : [ 1.58845e-005 ]
6496 : [ 1.51025e-005 ]
6497 : [ 1.8837e-005  ]
6498 : [ 1.72104e-005 ]
6499 : [ 1.61648e-005 ]
6500 : [ 1.44692e-005 ]
6501 : [ 1.62374e-005 ]
6502 : [ 1.66945e-005 ]
6503 : [ 1.55682e-005 ]
6504 : [ 1.62174e-005 ]
6505 : [ 1.59425e-005 ]
6506 : [ 1.51558e-005 ]
6507 : [ 1.6434e-005  ]
6508 : [ 1.6682e-005  ]
6509 : [ 1.41389e-005 ]
6510 : [ 1.73835e-005 ]
6511 : [ 1.56374e-005 ]
6512 : [ 1.64162e-005 ]
6513 : [ 1.5768e-005  ]
6514 : [ 1.56158e-005 ]
6515 : [ 1.82091e-005 ]
6516 : [ 1.901e-005   ]
6517 : [ 1.66688e-005 ]
6518 : [ 1.52961e-005 ]
6519 : [ 1.61092e-005 ]
6520 : [ 1.65606e-005 ]
6521 : [ 1.75574e-005 ]
6522 : [ 1.66411e-005 ]
6523 : [ 1.52627e-005 ]
6524 : [ 1.62834e-005 ]
6525 : [ 1.52737e-005 ]
6526 : [ 1.67497e-005 ]
6527 : [ 1.79952e-005 ]
6528 : [ 1.53316e-005 ]
6529 : [ 1.69965e-005 ]
6530 : [ 1.65027e-005 ]
6531 : [ 1.78075e-005 ]
6532 : [ 1.64498e-005 ]
6533 : [ 1.71403e-005 ]
6534 : [ 1.73731e-005 ]
6535 : [ 1.51971e-005 ]
6536 : [ 1.89412e-005 ]
6537 : [ 1.8274e-005  ]
6538 : [ 1.57411e-005 ]
6539 : [ 1.65155e-005 ]
6540 : [ 1.45968e-005 ]
6541 : [ 1.70164e-005 ]
6542 : [ 1.62481e-005 ]
6543 : [ 1.39938e-005 ]
6544 : [ 1.58185e-005 ]
6545 : [ 1.58551e-005 ]
6546 : [ 1.70884e-005 ]
6547 : [ 1.46785e-005 ]
6548 : [ 1.52471e-005 ]
6549 : [ 1.75687e-005 ]
6550 : [ 1.75715e-005 ]
6551 : [ 1.57968e-005 ]
6552 : [ 1.64353e-005 ]
6553 : [ 1.77901e-005 ]
6554 : [ 1.62488e-005 ]
6555 : [ 1.67761e-005 ]
6556 : [ 1.69855e-005 ]
6557 : [ 1.71184e-005 ]
6558 : [ 1.41757e-005 ]
6559 : [ 1.86138e-005 ]
6560 : [ 1.80508e-005 ]
6561 : [ 1.9141e-005  ]
6562 : [ 1.5327e-005  ]
6563 : [ 1.63356e-005 ]
6564 : [ 1.56331e-005 ]
6565 : [ 1.65933e-005 ]
6566 : [ 1.49044e-005 ]
6567 : [ 1.55342e-005 ]
6568 : [ 1.50874e-005 ]
6569 : [ 1.65027e-005 ]
6570 : [ 1.59685e-005 ]
6571 : [ 1.80205e-005 ]
6572 : [ 1.51624e-005 ]
6573 : [ 1.61404e-005 ]
6574 : [ 1.70831e-005 ]
6575 : [ 1.55899e-005 ]
6576 : [ 1.60871e-005 ]
6577 : [ 1.55435e-005 ]
6578 : [ 1.68198e-005 ]
6579 : [ 1.73536e-005 ]
6580 : [ 1.70349e-005 ]
6581 : [ 1.6255e-005  ]
6582 : [ 1.66771e-005 ]
6583 : [ 1.53065e-005 ]
6584 : [ 1.5564e-005  ]
6585 : [ 1.47623e-005 ]
6586 : [ 1.66391e-005 ]
6587 : [ 1.57083e-005 ]
6588 : [ 1.63503e-005 ]
6589 : [ 1.51384e-005 ]
6590 : [ 1.73543e-005 ]
6591 : [ 1.73795e-005 ]
6592 : [ 1.5662e-005  ]
6593 : [ 1.8298e-005  ]
6594 : [ 1.8285e-005  ]
6595 : [ 1.73629e-005 ]
6596 : [ 1.71356e-005 ]
6597 : [ 1.53366e-005 ]
6598 : [ 1.5941e-005  ]
6599 : [ 1.61443e-005 ]
6600 : [ 1.73217e-005 ]
6601 : [ 1.709e-005   ]
6602 : [ 1.67535e-005 ]
6603 : [ 1.62395e-005 ]
6604 : [ 1.65502e-005 ]
6605 : [ 1.60528e-005 ]
6606 : [ 1.72952e-005 ]
6607 : [ 1.70856e-005 ]
6608 : [ 1.75601e-005 ]
6609 : [ 1.66391e-005 ]
6610 : [ 1.7843e-005  ]
6611 : [ 1.68e-005    ]
6612 : [ 1.78653e-005 ]
6613 : [ 1.47987e-005 ]
6614 : [ 1.63567e-005 ]
6615 : [ 1.57787e-005 ]
6616 : [ 1.84149e-005 ]
6617 : [ 1.70129e-005 ]
6618 : [ 1.61109e-005 ]
6619 : [ 1.68925e-005 ]
6620 : [ 1.76495e-005 ]
6621 : [ 1.73253e-005 ]
6622 : [ 1.80871e-005 ]
6623 : [ 1.60505e-005 ]
6624 : [ 1.72363e-005 ]
6625 : [ 1.5687e-005  ]
6626 : [ 1.65539e-005 ]
6627 : [ 1.3468e-005  ]
6628 : [ 1.6873e-005  ]
6629 : [ 1.48568e-005 ]
6630 : [ 1.62281e-005 ]
6631 : [ 1.43137e-005 ]
6632 : [ 1.60767e-005 ]
6633 : [ 1.5614e-005  ]
6634 : [ 1.62179e-005 ]
6635 : [ 1.56081e-005 ]
6636 : [ 1.69356e-005 ]
6637 : [ 1.88536e-005 ]
6638 : [ 1.76366e-005 ]
6639 : [ 1.68951e-005 ]
6640 : [ 1.53638e-005 ]
6641 : [ 1.7128e-005  ]
6642 : [ 1.69482e-005 ]
6643 : [ 1.66911e-005 ]
6644 : [ 1.54243e-005 ]
6645 : [ 1.58814e-005 ]
6646 : [ 1.53242e-005 ]
6647 : [ 1.86587e-005 ]
6648 : [ 1.88437e-005 ]
6649 : [ 1.55492e-005 ]
6650 : [ 1.46968e-005 ]
6651 : [ 1.56878e-005 ]
6652 : [ 1.7204e-005  ]
6653 : [ 1.63835e-005 ]
6654 : [ 1.43121e-005 ]
6655 : [ 1.64905e-005 ]
6656 : [ 1.49584e-005 ]
6657 : [ 1.81694e-005 ]
6658 : [ 1.56557e-005 ]
6659 : [ 1.58413e-005 ]
6660 : [ 1.62824e-005 ]
6661 : [ 1.61894e-005 ]
6662 : [ 1.64195e-005 ]
6663 : [ 1.66404e-005 ]
6664 : [ 1.53032e-005 ]
6665 : [ 1.68528e-005 ]
6666 : [ 1.60886e-005 ]
6667 : [ 1.54732e-005 ]
6668 : [ 1.69369e-005 ]
6669 : [ 1.71341e-005 ]
6670 : [ 1.81972e-005 ]
6671 : [ 1.60257e-005 ]
6672 : [ 1.37228e-005 ]
6673 : [ 1.5727e-005  ]
6674 : [ 1.78324e-005 ]
6675 : [ 1.65154e-005 ]
6676 : [ 1.65772e-005 ]
6677 : [ 1.64793e-005 ]
6678 : [ 1.63796e-005 ]
6679 : [ 1.61591e-005 ]
6680 : [ 1.5031e-005  ]
6681 : [ 1.64931e-005 ]
6682 : [ 1.49317e-005 ]
6683 : [ 1.59042e-005 ]
6684 : [ 1.55172e-005 ]
6685 : [ 1.7208e-005  ]
6686 : [ 1.59698e-005 ]
6687 : [ 1.83421e-005 ]
6688 : [ 1.61304e-005 ]
6689 : [ 1.69674e-005 ]
6690 : [ 1.85247e-005 ]
6691 : [ 1.55443e-005 ]
6692 : [ 1.51075e-005 ]
6693 : [ 1.81644e-005 ]
6694 : [ 1.63062e-005 ]
6695 : [ 1.73567e-005 ]
6696 : [ 1.81651e-005 ]
6697 : [ 1.62922e-005 ]
6698 : [ 1.61612e-005 ]
6699 : [ 1.59813e-005 ]
6700 : [ 1.59716e-005 ]
6701 : [ 1.71654e-005 ]
6702 : [ 1.51886e-005 ]
6703 : [ 1.67999e-005 ]
6704 : [ 1.68142e-005 ]
6705 : [ 1.77947e-005 ]
6706 : [ 1.45487e-005 ]
6707 : [ 1.43036e-005 ]
6708 : [ 1.50049e-005 ]
6709 : [ 1.56029e-005 ]
6710 : [ 1.63336e-005 ]
6711 : [ 1.73202e-005 ]
6712 : [ 1.54011e-005 ]
6713 : [ 1.60411e-005 ]
6714 : [ 1.57413e-005 ]
6715 : [ 1.50523e-005 ]
6716 : [ 1.78689e-005 ]
6717 : [ 1.67054e-005 ]
6718 : [ 1.63358e-005 ]
6719 : [ 1.53606e-005 ]
6720 : [ 1.66454e-005 ]
6721 : [ 1.76496e-005 ]
6722 : [ 1.60785e-005 ]
6723 : [ 1.64e-005    ]
6724 : [ 1.67744e-005 ]
6725 : [ 1.58725e-005 ]
6726 : [ 1.80264e-005 ]
6727 : [ 1.7188e-005  ]
6728 : [ 1.45019e-005 ]
6729 : [ 1.62081e-005 ]
6730 : [ 1.68098e-005 ]
6731 : [ 1.62338e-005 ]
6732 : [ 1.64767e-005 ]
6733 : [ 1.78823e-005 ]
6734 : [ 1.65243e-005 ]
6735 : [ 1.6024e-005  ]
6736 : [ 1.83051e-005 ]
6737 : [ 1.61254e-005 ]
6738 : [ 1.5974e-005  ]
6739 : [ 1.7553e-005  ]
6740 : [ 1.70235e-005 ]
6741 : [ 1.99349e-005 ]
6742 : [ 1.64617e-005 ]
6743 : [ 1.76665e-005 ]
6744 : [ 1.58884e-005 ]
6745 : [ 1.66783e-005 ]
6746 : [ 1.83969e-005 ]
6747 : [ 1.57657e-005 ]
6748 : [ 1.71531e-005 ]
6749 : [ 1.49598e-005 ]
6750 : [ 1.63839e-005 ]
6751 : [ 1.51281e-005 ]
6752 : [ 1.67548e-005 ]
6753 : [ 1.61158e-005 ]
6754 : [ 1.56329e-005 ]
6755 : [ 1.80362e-005 ]
6756 : [ 1.63619e-005 ]
6757 : [ 1.5997e-005  ]
6758 : [ 1.60629e-005 ]
6759 : [ 1.60947e-005 ]
6760 : [ 1.57838e-005 ]
6761 : [ 1.65218e-005 ]
6762 : [ 1.59846e-005 ]
6763 : [ 1.72345e-005 ]
6764 : [ 1.66154e-005 ]
6765 : [ 1.58065e-005 ]
6766 : [ 1.76336e-005 ]
6767 : [ 1.6591e-005  ]
6768 : [ 1.5432e-005  ]
6769 : [ 1.53e-005    ]
6770 : [ 1.45197e-005 ]
6771 : [ 1.61233e-005 ]
6772 : [ 1.81227e-005 ]
6773 : [ 1.77763e-005 ]
6774 : [ 1.64191e-005 ]
6775 : [ 1.6341e-005  ]
6776 : [ 1.49164e-005 ]
6777 : [ 1.7523e-005  ]
6778 : [ 1.6424e-005  ]
6779 : [ 1.49354e-005 ]
6780 : [ 1.70579e-005 ]
6781 : [ 1.71719e-005 ]
6782 : [ 1.94965e-005 ]
6783 : [ 1.58582e-005 ]
6784 : [ 1.43635e-005 ]
6785 : [ 1.44057e-005 ]
6786 : [ 1.61401e-005 ]
6787 : [ 1.7069e-005  ]
6788 : [ 1.8629e-005  ]
6789 : [ 1.6004e-005  ]
6790 : [ 1.57841e-005 ]
6791 : [ 1.62044e-005 ]
6792 : [ 1.6292e-005  ]
6793 : [ 1.83671e-005 ]
6794 : [ 1.51559e-005 ]
6795 : [ 1.8278e-005  ]
6796 : [ 1.78523e-005 ]
6797 : [ 1.63478e-005 ]
6798 : [ 1.54567e-005 ]
6799 : [ 1.5474e-005  ]
6800 : [ 1.83096e-005 ]
6801 : [ 1.82755e-005 ]
6802 : [ 1.6102e-005  ]
6803 : [ 1.84635e-005 ]
6804 : [ 1.53259e-005 ]
6805 : [ 1.62443e-005 ]
6806 : [ 1.93533e-005 ]
6807 : [ 1.75678e-005 ]
6808 : [ 1.58708e-005 ]
6809 : [ 1.72372e-005 ]
6810 : [ 1.66481e-005 ]
6811 : [ 1.57021e-005 ]
6812 : [ 1.79796e-005 ]
6813 : [ 1.47866e-005 ]
6814 : [ 1.77834e-005 ]
6815 : [ 1.57635e-005 ]
6816 : [ 1.81264e-005 ]
6817 : [ 1.57799e-005 ]
6818 : [ 1.77615e-005 ]
6819 : [ 1.63571e-005 ]
6820 : [ 1.63252e-005 ]
6821 : [ 1.558e-005   ]
6822 : [ 1.82983e-005 ]
6823 : [ 1.61391e-005 ]
6824 : [ 1.77791e-005 ]
6825 : [ 1.56343e-005 ]
6826 : [ 1.57027e-005 ]
6827 : [ 1.61622e-005 ]
6828 : [ 1.46508e-005 ]
6829 : [ 1.69754e-005 ]
6830 : [ 1.7192e-005  ]
6831 : [ 1.57132e-005 ]
6832 : [ 1.52726e-005 ]
6833 : [ 1.7893e-005  ]
6834 : [ 1.63921e-005 ]
6835 : [ 1.57636e-005 ]
6836 : [ 1.67734e-005 ]
6837 : [ 1.60307e-005 ]
6838 : [ 1.77988e-005 ]
6839 : [ 1.63844e-005 ]
6840 : [ 1.65734e-005 ]
6841 : [ 1.50871e-005 ]
6842 : [ 1.60668e-005 ]
6843 : [ 1.5841e-005  ]
6844 : [ 1.47592e-005 ]
6845 : [ 1.67877e-005 ]
6846 : [ 1.63903e-005 ]
6847 : [ 1.61733e-005 ]
6848 : [ 1.48999e-005 ]
6849 : [ 1.61449e-005 ]
6850 : [ 1.6717e-005  ]
6851 : [ 1.52411e-005 ]
6852 : [ 1.26158e-005 ]
6853 : [ 1.54425e-005 ]
6854 : [ 1.80767e-005 ]
6855 : [ 1.67843e-005 ]
6856 : [ 1.58927e-005 ]
6857 : [ 1.68568e-005 ]
6858 : [ 1.57027e-005 ]
6859 : [ 1.37774e-005 ]
6860 : [ 1.66564e-005 ]
6861 : [ 1.7052e-005  ]
6862 : [ 1.55086e-005 ]
6863 : [ 1.55876e-005 ]
6864 : [ 1.73695e-005 ]
6865 : [ 1.53864e-005 ]
6866 : [ 1.56597e-005 ]
6867 : [ 1.5983e-005  ]
6868 : [ 1.53162e-005 ]
6869 : [ 1.7516e-005  ]
6870 : [ 1.57197e-005 ]
6871 : [ 1.66534e-005 ]
6872 : [ 1.66785e-005 ]
6873 : [ 1.66792e-005 ]
6874 : [ 1.75309e-005 ]
6875 : [ 1.77024e-005 ]
6876 : [ 1.62995e-005 ]
6877 : [ 1.74316e-005 ]
6878 : [ 1.69903e-005 ]
6879 : [ 1.74394e-005 ]
6880 : [ 1.5681e-005  ]
6881 : [ 1.58242e-005 ]
6882 : [ 1.69278e-005 ]
6883 : [ 1.79674e-005 ]
6884 : [ 1.48203e-005 ]
6885 : [ 1.82265e-005 ]
6886 : [ 1.74706e-005 ]
6887 : [ 1.47234e-005 ]
6888 : [ 1.60991e-005 ]
6889 : [ 1.56568e-005 ]
6890 : [ 1.82868e-005 ]
6891 : [ 1.84203e-005 ]
6892 : [ 1.65853e-005 ]
6893 : [ 1.61993e-005 ]
6894 : [ 1.63256e-005 ]
6895 : [ 1.65203e-005 ]
6896 : [ 1.62302e-005 ]
6897 : [ 1.72342e-005 ]
6898 : [ 1.54634e-005 ]
6899 : [ 1.58859e-005 ]
6900 : [ 1.66865e-005 ]
6901 : [ 1.67784e-005 ]
6902 : [ 1.5376e-005  ]
6903 : [ 1.60504e-005 ]
6904 : [ 1.61342e-005 ]
6905 : [ 1.80235e-005 ]
6906 : [ 1.64834e-005 ]
6907 : [ 1.6026e-005  ]
6908 : [ 1.58058e-005 ]
6909 : [ 1.77838e-005 ]
6910 : [ 1.70094e-005 ]
6911 : [ 1.71266e-005 ]
6912 : [ 1.81169e-005 ]
6913 : [ 1.6247e-005  ]
6914 : [ 1.73345e-005 ]
6915 : [ 1.68405e-005 ]
6916 : [ 1.59241e-005 ]
6917 : [ 1.54074e-005 ]
6918 : [ 1.58967e-005 ]
6919 : [ 1.79838e-005 ]
6920 : [ 1.52889e-005 ]
6921 : [ 1.48902e-005 ]
6922 : [ 1.54015e-005 ]
6923 : [ 1.7915e-005  ]
6924 : [ 1.81862e-005 ]
6925 : [ 1.81484e-005 ]
6926 : [ 1.67655e-005 ]
6927 : [ 1.7687e-005  ]
6928 : [ 1.56838e-005 ]
6929 : [ 1.68505e-005 ]
6930 : [ 1.72968e-005 ]
6931 : [ 1.58555e-005 ]
6932 : [ 1.57771e-005 ]
6933 : [ 1.6299e-005  ]
6934 : [ 1.54974e-005 ]
6935 : [ 1.58471e-005 ]
6936 : [ 1.65031e-005 ]
6937 : [ 1.74482e-005 ]
6938 : [ 1.61762e-005 ]
6939 : [ 1.57565e-005 ]
6940 : [ 1.70343e-005 ]
6941 : [ 1.47446e-005 ]
6942 : [ 1.7671e-005  ]
6943 : [ 1.45782e-005 ]
6944 : [ 1.58912e-005 ]
6945 : [ 1.71894e-005 ]
6946 : [ 1.6675e-005  ]
6947 : [ 1.73345e-005 ]
6948 : [ 1.57301e-005 ]
6949 : [ 1.76713e-005 ]
6950 : [ 1.27613e-005 ]
6951 : [ 1.83747e-005 ]
6952 : [ 1.62367e-005 ]
6953 : [ 1.54794e-005 ]
6954 : [ 1.61682e-005 ]
6955 : [ 1.63488e-005 ]
6956 : [ 1.52249e-005 ]
6957 : [ 1.64078e-005 ]
6958 : [ 1.6867e-005  ]
6959 : [ 1.68671e-005 ]
6960 : [ 1.7174e-005  ]
6961 : [ 1.81017e-005 ]
6962 : [ 1.55809e-005 ]
6963 : [ 1.58974e-005 ]
6964 : [ 1.57011e-005 ]
6965 : [ 1.66008e-005 ]
6966 : [ 1.6158e-005  ]
6967 : [ 1.65054e-005 ]
6968 : [ 1.58545e-005 ]
6969 : [ 1.76461e-005 ]
6970 : [ 1.58624e-005 ]
6971 : [ 1.54959e-005 ]
6972 : [ 1.73413e-005 ]
6973 : [ 1.56328e-005 ]
6974 : [ 1.73176e-005 ]
6975 : [ 1.61168e-005 ]
6976 : [ 1.71534e-005 ]
6977 : [ 1.61587e-005 ]
6978 : [ 1.72253e-005 ]
6979 : [ 1.80948e-005 ]
6980 : [ 1.75815e-005 ]
6981 : [ 1.68903e-005 ]
6982 : [ 1.56881e-005 ]
6983 : [ 1.63886e-005 ]
6984 : [ 1.48147e-005 ]
6985 : [ 1.73508e-005 ]
6986 : [ 1.76309e-005 ]
6987 : [ 1.64811e-005 ]
6988 : [ 1.7396e-005  ]
6989 : [ 1.67159e-005 ]
6990 : [ 1.5364e-005  ]
6991 : [ 1.64996e-005 ]
6992 : [ 1.56578e-005 ]
6993 : [ 1.64586e-005 ]
6994 : [ 1.78422e-005 ]
6995 : [ 1.8786e-005  ]
6996 : [ 1.57893e-005 ]
6997 : [ 1.70855e-005 ]
6998 : [ 1.5712e-005  ]
6999 : [ 1.72219e-005 ]
7000 : [ 1.59036e-005 ]
7001 : [ 1.64827e-005 ]
7002 : [ 1.59379e-005 ]
7003 : [ 1.73719e-005 ]
7004 : [ 1.58888e-005 ]
7005 : [ 1.65775e-005 ]
7006 : [ 1.54094e-005 ]
7007 : [ 1.52851e-005 ]
7008 : [ 1.4791e-005  ]
7009 : [ 1.89557e-005 ]
7010 : [ 1.58489e-005 ]
7011 : [ 1.82736e-005 ]
7012 : [ 1.75802e-005 ]
7013 : [ 1.61988e-005 ]
7014 : [ 1.64394e-005 ]
7015 : [ 1.55849e-005 ]
7016 : [ 1.76958e-005 ]
7017 : [ 1.95666e-005 ]
7018 : [ 1.81823e-005 ]
7019 : [ 1.58908e-005 ]
7020 : [ 1.63335e-005 ]
7021 : [ 1.74549e-005 ]
7022 : [ 1.41209e-005 ]
7023 : [ 1.8181e-005  ]
7024 : [ 1.6137e-005  ]
7025 : [ 1.7601e-005  ]
7026 : [ 1.52192e-005 ]
7027 : [ 1.44489e-005 ]
7028 : [ 1.74311e-005 ]
7029 : [ 1.63589e-005 ]
7030 : [ 1.64078e-005 ]
7031 : [ 1.71578e-005 ]
7032 : [ 1.56126e-005 ]
7033 : [ 1.64901e-005 ]
7034 : [ 1.71107e-005 ]
7035 : [ 1.63915e-005 ]
7036 : [ 1.63705e-005 ]
7037 : [ 1.57469e-005 ]
7038 : [ 1.54184e-005 ]
7039 : [ 1.6136e-005  ]
7040 : [ 1.75454e-005 ]
7041 : [ 1.63338e-005 ]
7042 : [ 1.48069e-005 ]
7043 : [ 1.5013e-005  ]
7044 : [ 1.78118e-005 ]
7045 : [ 1.71055e-005 ]
7046 : [ 1.61163e-005 ]
7047 : [ 1.58975e-005 ]
7048 : [ 1.7633e-005  ]
7049 : [ 1.80156e-005 ]
7050 : [ 1.58874e-005 ]
7051 : [ 1.4267e-005  ]
7052 : [ 1.64002e-005 ]
7053 : [ 1.74981e-005 ]
7054 : [ 1.66877e-005 ]
7055 : [ 1.67151e-005 ]
7056 : [ 1.55795e-005 ]
7057 : [ 1.77973e-005 ]
7058 : [ 1.80971e-005 ]
7059 : [ 1.40335e-005 ]
7060 : [ 1.68639e-005 ]
7061 : [ 1.58156e-005 ]
7062 : [ 1.65089e-005 ]
7063 : [ 1.52892e-005 ]
7064 : [ 1.56813e-005 ]
7065 : [ 1.6124e-005  ]
7066 : [ 1.63341e-005 ]
7067 : [ 1.58564e-005 ]
7068 : [ 1.65815e-005 ]
7069 : [ 1.69804e-005 ]
7070 : [ 1.50896e-005 ]
7071 : [ 1.70387e-005 ]
7072 : [ 1.5131e-005  ]
7073 : [ 1.58035e-005 ]
7074 : [ 1.65237e-005 ]
7075 : [ 1.79961e-005 ]
7076 : [ 1.61431e-005 ]
7077 : [ 1.55411e-005 ]
7078 : [ 1.54431e-005 ]
7079 : [ 1.48701e-005 ]
7080 : [ 1.71266e-005 ]
7081 : [ 1.57974e-005 ]
7082 : [ 1.77957e-005 ]
7083 : [ 1.66066e-005 ]
7084 : [ 1.57609e-005 ]
7085 : [ 1.60802e-005 ]
7086 : [ 1.4888e-005  ]
7087 : [ 1.65467e-005 ]
7088 : [ 1.72513e-005 ]
7089 : [ 1.68943e-005 ]
7090 : [ 1.88897e-005 ]
7091 : [ 1.69075e-005 ]
7092 : [ 1.61225e-005 ]
7093 : [ 1.54266e-005 ]
7094 : [ 1.63976e-005 ]
7095 : [ 1.61793e-005 ]
7096 : [ 1.66138e-005 ]
7097 : [ 1.7132e-005  ]
7098 : [ 1.55137e-005 ]
7099 : [ 1.64359e-005 ]
7100 : [ 1.6045e-005  ]
7101 : [ 1.88095e-005 ]
7102 : [ 1.49267e-005 ]
7103 : [ 1.52424e-005 ]
7104 : [ 1.71667e-005 ]
7105 : [ 1.66448e-005 ]
7106 : [ 1.71464e-005 ]
7107 : [ 1.63616e-005 ]
7108 : [ 1.63402e-005 ]
7109 : [ 1.75861e-005 ]
7110 : [ 1.62435e-005 ]
7111 : [ 1.6593e-005  ]
7112 : [ 1.66251e-005 ]
7113 : [ 1.79965e-005 ]
7114 : [ 1.45145e-005 ]
7115 : [ 1.56762e-005 ]
7116 : [ 1.61002e-005 ]
7117 : [ 1.57982e-005 ]
7118 : [ 1.94813e-005 ]
7119 : [ 1.6261e-005  ]
7120 : [ 1.64305e-005 ]
7121 : [ 1.62571e-005 ]
7122 : [ 1.86697e-005 ]
7123 : [ 1.64033e-005 ]
7124 : [ 1.84198e-005 ]
7125 : [ 1.60882e-005 ]
7126 : [ 1.69524e-005 ]
7127 : [ 1.63687e-005 ]
7128 : [ 1.82433e-005 ]
7129 : [ 1.60591e-005 ]
7130 : [ 1.61634e-005 ]
7131 : [ 1.56081e-005 ]
7132 : [ 1.59435e-005 ]
7133 : [ 1.6953e-005  ]
7134 : [ 1.69928e-005 ]
7135 : [ 1.63431e-005 ]
7136 : [ 1.48505e-005 ]
7137 : [ 1.65838e-005 ]
7138 : [ 1.60868e-005 ]
7139 : [ 1.63527e-005 ]
7140 : [ 1.67537e-005 ]
7141 : [ 1.54317e-005 ]
7142 : [ 1.69058e-005 ]
7143 : [ 1.79705e-005 ]
7144 : [ 1.75176e-005 ]
7145 : [ 1.61059e-005 ]
7146 : [ 1.75811e-005 ]
7147 : [ 1.54259e-005 ]
7148 : [ 1.59406e-005 ]
7149 : [ 1.64531e-005 ]
7150 : [ 1.65377e-005 ]
7151 : [ 1.49982e-005 ]
7152 : [ 1.60042e-005 ]
7153 : [ 1.62999e-005 ]
7154 : [ 1.72737e-005 ]
7155 : [ 1.5577e-005  ]
7156 : [ 1.65023e-005 ]
7157 : [ 1.70214e-005 ]
7158 : [ 1.62874e-005 ]
7159 : [ 1.43064e-005 ]
7160 : [ 1.69204e-005 ]
7161 : [ 1.84976e-005 ]
7162 : [ 1.65682e-005 ]
7163 : [ 1.66692e-005 ]
7164 : [ 1.88121e-005 ]
7165 : [ 1.58388e-005 ]
7166 : [ 1.60748e-005 ]
7167 : [ 1.51743e-005 ]
7168 : [ 1.8125e-005  ]
7169 : [ 1.88966e-005 ]
7170 : [ 1.59403e-005 ]
7171 : [ 1.67716e-005 ]
7172 : [ 1.78686e-005 ]
7173 : [ 1.70743e-005 ]
7174 : [ 1.66857e-005 ]
7175 : [ 1.59832e-005 ]
7176 : [ 1.48242e-005 ]
7177 : [ 1.59307e-005 ]
7178 : [ 1.7376e-005  ]
7179 : [ 1.67085e-005 ]
7180 : [ 1.63187e-005 ]
7181 : [ 1.6539e-005  ]
7182 : [ 1.60888e-005 ]
7183 : [ 1.52608e-005 ]
7184 : [ 1.69024e-005 ]
7185 : [ 1.54304e-005 ]
7186 : [ 1.75658e-005 ]
7187 : [ 1.50392e-005 ]
7188 : [ 1.49719e-005 ]
7189 : [ 1.58664e-005 ]
7190 : [ 1.65433e-005 ]
7191 : [ 1.62818e-005 ]
7192 : [ 1.56646e-005 ]
7193 : [ 1.6901e-005  ]
7194 : [ 1.46615e-005 ]
7195 : [ 1.59254e-005 ]
7196 : [ 1.75196e-005 ]
7197 : [ 1.6044e-005  ]
7198 : [ 1.68056e-005 ]
7199 : [ 1.61974e-005 ]
7200 : [ 1.53573e-005 ]
7201 : [ 1.48632e-005 ]
7202 : [ 1.69155e-005 ]
7203 : [ 1.69253e-005 ]
7204 : [ 1.78079e-005 ]
7205 : [ 1.69022e-005 ]
7206 : [ 1.50304e-005 ]
7207 : [ 1.60335e-005 ]
7208 : [ 1.57264e-005 ]
7209 : [ 1.74843e-005 ]
7210 : [ 1.65953e-005 ]
7211 : [ 1.528e-005   ]
7212 : [ 1.61365e-005 ]
7213 : [ 1.64886e-005 ]
7214 : [ 1.65451e-005 ]
7215 : [ 1.50862e-005 ]
7216 : [ 1.82703e-005 ]
7217 : [ 1.83235e-005 ]
7218 : [ 1.67774e-005 ]
7219 : [ 1.61433e-005 ]
7220 : [ 1.68411e-005 ]
7221 : [ 1.58303e-005 ]
7222 : [ 1.64753e-005 ]
7223 : [ 1.79866e-005 ]
7224 : [ 1.73241e-005 ]
7225 : [ 1.85968e-005 ]
7226 : [ 1.5554e-005  ]
7227 : [ 1.66109e-005 ]
7228 : [ 1.76623e-005 ]
7229 : [ 1.49426e-005 ]
7230 : [ 1.91634e-005 ]
7231 : [ 1.36274e-005 ]
7232 : [ 1.66972e-005 ]
7233 : [ 1.73353e-005 ]
7234 : [ 1.82625e-005 ]
7235 : [ 1.78916e-005 ]
7236 : [ 1.56435e-005 ]
7237 : [ 1.75655e-005 ]
7238 : [ 1.64772e-005 ]
7239 : [ 1.70962e-005 ]
7240 : [ 1.71251e-005 ]
7241 : [ 1.64572e-005 ]
7242 : [ 1.69882e-005 ]
7243 : [ 1.71235e-005 ]
7244 : [ 1.54435e-005 ]
7245 : [ 1.56307e-005 ]
7246 : [ 1.61752e-005 ]
7247 : [ 1.57175e-005 ]
7248 : [ 1.6214e-005  ]
7249 : [ 1.75269e-005 ]
7250 : [ 1.70111e-005 ]
7251 : [ 1.61241e-005 ]
7252 : [ 1.60041e-005 ]
7253 : [ 1.66583e-005 ]
7254 : [ 1.58721e-005 ]
7255 : [ 1.64483e-005 ]
7256 : [ 1.65127e-005 ]
7257 : [ 1.53077e-005 ]
7258 : [ 1.61892e-005 ]
7259 : [ 1.59452e-005 ]
7260 : [ 1.58841e-005 ]
7261 : [ 1.52516e-005 ]
7262 : [ 1.85631e-005 ]
7263 : [ 1.79342e-005 ]
7264 : [ 1.68545e-005 ]
7265 : [ 1.76318e-005 ]
7266 : [ 1.61962e-005 ]
7267 : [ 1.6971e-005  ]
7268 : [ 1.5923e-005  ]
7269 : [ 1.73057e-005 ]
7270 : [ 1.53373e-005 ]
7271 : [ 1.56527e-005 ]
7272 : [ 1.72802e-005 ]
7273 : [ 1.80886e-005 ]
7274 : [ 1.57743e-005 ]
7275 : [ 1.66798e-005 ]
7276 : [ 1.62088e-005 ]
7277 : [ 1.55409e-005 ]
7278 : [ 1.5973e-005  ]
7279 : [ 1.81495e-005 ]
7280 : [ 1.42861e-005 ]
7281 : [ 1.71789e-005 ]
7282 : [ 1.71679e-005 ]
7283 : [ 1.58071e-005 ]
7284 : [ 1.49912e-005 ]
7285 : [ 1.58174e-005 ]
7286 : [ 1.43074e-005 ]
7287 : [ 1.64469e-005 ]
7288 : [ 1.65894e-005 ]
7289 : [ 1.42594e-005 ]
7290 : [ 1.73276e-005 ]
7291 : [ 1.62326e-005 ]
7292 : [ 1.46114e-005 ]
7293 : [ 1.71725e-005 ]
7294 : [ 1.63436e-005 ]
7295 : [ 1.64117e-005 ]
7296 : [ 1.61235e-005 ]
7297 : [ 1.57736e-005 ]
7298 : [ 1.54739e-005 ]
7299 : [ 1.74944e-005 ]
7300 : [ 1.66971e-005 ]
7301 : [ 1.8064e-005  ]
7302 : [ 1.62286e-005 ]
7303 : [ 1.66562e-005 ]
7304 : [ 1.60666e-005 ]
7305 : [ 1.5682e-005  ]
7306 : [ 1.64007e-005 ]
7307 : [ 1.68064e-005 ]
7308 : [ 1.7639e-005  ]
7309 : [ 1.83508e-005 ]
7310 : [ 1.65321e-005 ]
7311 : [ 1.70877e-005 ]
7312 : [ 1.71065e-005 ]
7313 : [ 1.39654e-005 ]
7314 : [ 1.73548e-005 ]
7315 : [ 1.50601e-005 ]
7316 : [ 1.62495e-005 ]
7317 : [ 1.67425e-005 ]
7318 : [ 1.47248e-005 ]
7319 : [ 1.46756e-005 ]
7320 : [ 1.63892e-005 ]
7321 : [ 1.64097e-005 ]
7322 : [ 1.52659e-005 ]
7323 : [ 1.64536e-005 ]
7324 : [ 1.78932e-005 ]
7325 : [ 1.58416e-005 ]
7326 : [ 1.62725e-005 ]
7327 : [ 1.60495e-005 ]
7328 : [ 1.65173e-005 ]
7329 : [ 1.46816e-005 ]
7330 : [ 1.63808e-005 ]
7331 : [ 1.68894e-005 ]
7332 : [ 1.70563e-005 ]
7333 : [ 1.74292e-005 ]
7334 : [ 1.65409e-005 ]
7335 : [ 1.69977e-005 ]
7336 : [ 1.60969e-005 ]
7337 : [ 1.5637e-005  ]
7338 : [ 1.61158e-005 ]
7339 : [ 1.66555e-005 ]
7340 : [ 1.6952e-005  ]
7341 : [ 1.80721e-005 ]
7342 : [ 1.47526e-005 ]
7343 : [ 1.62019e-005 ]
7344 : [ 1.89647e-005 ]
7345 : [ 1.52722e-005 ]
7346 : [ 1.68814e-005 ]
7347 : [ 1.70687e-005 ]
7348 : [ 1.75277e-005 ]
7349 : [ 1.59643e-005 ]
7350 : [ 1.79575e-005 ]
7351 : [ 1.51399e-005 ]
7352 : [ 1.67891e-005 ]
7353 : [ 1.66375e-005 ]
7354 : [ 1.57079e-005 ]
7355 : [ 1.66796e-005 ]
7356 : [ 1.73988e-005 ]
7357 : [ 1.86471e-005 ]
7358 : [ 1.79781e-005 ]
7359 : [ 1.95385e-005 ]
7360 : [ 1.44569e-005 ]
7361 : [ 1.89788e-005 ]
7362 : [ 1.6933e-005  ]
7363 : [ 1.81966e-005 ]
7364 : [ 1.74927e-005 ]
7365 : [ 1.67789e-005 ]
7366 : [ 1.54105e-005 ]
7367 : [ 1.75806e-005 ]
7368 : [ 1.58834e-005 ]
7369 : [ 1.50631e-005 ]
7370 : [ 1.52415e-005 ]
7371 : [ 1.64008e-005 ]
7372 : [ 1.66949e-005 ]
7373 : [ 1.79521e-005 ]
7374 : [ 1.64249e-005 ]
7375 : [ 1.69294e-005 ]
7376 : [ 1.55858e-005 ]
7377 : [ 1.59557e-005 ]
7378 : [ 1.50651e-005 ]
7379 : [ 1.78687e-005 ]
7380 : [ 1.69518e-005 ]
7381 : [ 1.71178e-005 ]
7382 : [ 1.60736e-005 ]
7383 : [ 1.73822e-005 ]
7384 : [ 1.50506e-005 ]
7385 : [ 1.82098e-005 ]
7386 : [ 1.47531e-005 ]
7387 : [ 1.76443e-005 ]
7388 : [ 1.7871e-005  ]
7389 : [ 1.61566e-005 ]
7390 : [ 1.69493e-005 ]
7391 : [ 1.62036e-005 ]
7392 : [ 1.76809e-005 ]
7393 : [ 1.71749e-005 ]
7394 : [ 1.58493e-005 ]
7395 : [ 1.67786e-005 ]
7396 : [ 1.57048e-005 ]
7397 : [ 1.63738e-005 ]
7398 : [ 1.6317e-005  ]
7399 : [ 1.39909e-005 ]
7400 : [ 1.79446e-005 ]
7401 : [ 1.71025e-005 ]
7402 : [ 1.67968e-005 ]
7403 : [ 1.76491e-005 ]
7404 : [ 1.73074e-005 ]
7405 : [ 1.46724e-005 ]
7406 : [ 1.54926e-005 ]
7407 : [ 1.60056e-005 ]
7408 : [ 1.54988e-005 ]
7409 : [ 1.36851e-005 ]
7410 : [ 1.67003e-005 ]
7411 : [ 1.64248e-005 ]
7412 : [ 1.64203e-005 ]
7413 : [ 1.71013e-005 ]
7414 : [ 1.74751e-005 ]
7415 : [ 1.67713e-005 ]
7416 : [ 1.5822e-005  ]
7417 : [ 1.642e-005   ]
7418 : [ 1.66086e-005 ]
7419 : [ 1.73933e-005 ]
7420 : [ 1.45184e-005 ]
7421 : [ 1.84584e-005 ]
7422 : [ 1.58846e-005 ]
7423 : [ 1.78425e-005 ]
7424 : [ 1.53209e-005 ]
7425 : [ 1.63057e-005 ]
7426 : [ 1.54346e-005 ]
7427 : [ 1.58998e-005 ]
7428 : [ 1.655e-005   ]
7429 : [ 1.63565e-005 ]
7430 : [ 1.76235e-005 ]
7431 : [ 1.63926e-005 ]
7432 : [ 1.62553e-005 ]
7433 : [ 1.421e-005   ]
7434 : [ 1.70766e-005 ]
7435 : [ 1.93847e-005 ]
7436 : [ 1.54226e-005 ]
7437 : [ 1.63258e-005 ]
7438 : [ 1.70962e-005 ]
7439 : [ 1.66198e-005 ]
7440 : [ 1.77386e-005 ]
7441 : [ 1.61789e-005 ]
7442 : [ 1.64579e-005 ]
7443 : [ 1.44443e-005 ]
7444 : [ 1.67456e-005 ]
7445 : [ 1.76211e-005 ]
7446 : [ 1.71752e-005 ]
7447 : [ 1.7662e-005  ]
7448 : [ 1.687e-005   ]
7449 : [ 1.6458e-005  ]
7450 : [ 1.68698e-005 ]
7451 : [ 1.74139e-005 ]
7452 : [ 1.60176e-005 ]
7453 : [ 1.52577e-005 ]
7454 : [ 1.63365e-005 ]
7455 : [ 1.52467e-005 ]
7456 : [ 1.46327e-005 ]
7457 : [ 1.37667e-005 ]
7458 : [ 1.87681e-005 ]
7459 : [ 1.62799e-005 ]
7460 : [ 1.76219e-005 ]
7461 : [ 1.68932e-005 ]
7462 : [ 1.68298e-005 ]
7463 : [ 1.65118e-005 ]
7464 : [ 1.65845e-005 ]
7465 : [ 1.57473e-005 ]
7466 : [ 1.63598e-005 ]
7467 : [ 1.72539e-005 ]
7468 : [ 1.63979e-005 ]
7469 : [ 1.631e-005   ]
7470 : [ 1.63335e-005 ]
7471 : [ 1.84519e-005 ]
7472 : [ 1.55747e-005 ]
7473 : [ 1.89378e-005 ]
7474 : [ 1.65719e-005 ]
7475 : [ 1.57606e-005 ]
7476 : [ 1.76133e-005 ]
7477 : [ 1.57564e-005 ]
7478 : [ 1.76087e-005 ]
7479 : [ 1.54011e-005 ]
7480 : [ 1.68178e-005 ]
7481 : [ 1.55812e-005 ]
7482 : [ 1.61106e-005 ]
7483 : [ 1.74043e-005 ]
7484 : [ 1.63628e-005 ]
7485 : [ 1.71319e-005 ]
7486 : [ 1.55615e-005 ]
7487 : [ 1.69273e-005 ]
7488 : [ 1.59453e-005 ]
7489 : [ 1.667e-005   ]
7490 : [ 1.58819e-005 ]
7491 : [ 1.75955e-005 ]
7492 : [ 1.64356e-005 ]
7493 : [ 1.5342e-005  ]
7494 : [ 1.45564e-005 ]
7495 : [ 1.70807e-005 ]
7496 : [ 1.487e-005   ]
7497 : [ 1.80992e-005 ]
7498 : [ 1.63236e-005 ]
7499 : [ 1.62377e-005 ]
7500 : [ 1.66835e-005 ]
7501 : [ 1.76458e-005 ]
7502 : [ 1.64899e-005 ]
7503 : [ 1.65732e-005 ]
7504 : [ 1.64112e-005 ]
7505 : [ 1.80081e-005 ]
7506 : [ 1.43308e-005 ]
7507 : [ 1.63304e-005 ]
7508 : [ 1.61232e-005 ]
7509 : [ 1.60323e-005 ]
7510 : [ 1.68225e-005 ]
7511 : [ 1.65746e-005 ]
7512 : [ 1.75035e-005 ]
7513 : [ 1.64928e-005 ]
7514 : [ 1.70331e-005 ]
7515 : [ 1.49413e-005 ]
7516 : [ 1.853e-005   ]
7517 : [ 1.73509e-005 ]
7518 : [ 1.48873e-005 ]
7519 : [ 1.52121e-005 ]
7520 : [ 1.79868e-005 ]
7521 : [ 1.7374e-005  ]
7522 : [ 1.6703e-005  ]
7523 : [ 1.61771e-005 ]
7524 : [ 1.46952e-005 ]
7525 : [ 1.85691e-005 ]
7526 : [ 1.68563e-005 ]
7527 : [ 1.42828e-005 ]
7528 : [ 1.62561e-005 ]
7529 : [ 1.6305e-005  ]
7530 : [ 1.56024e-005 ]
7531 : [ 1.55757e-005 ]
7532 : [ 1.55334e-005 ]
7533 : [ 1.71114e-005 ]
7534 : [ 1.58388e-005 ]
7535 : [ 1.71944e-005 ]
7536 : [ 1.44579e-005 ]
7537 : [ 1.657e-005   ]
7538 : [ 1.52576e-005 ]
7539 : [ 1.80278e-005 ]
7540 : [ 1.65849e-005 ]
7541 : [ 1.43814e-005 ]
7542 : [ 1.55341e-005 ]
7543 : [ 1.64486e-005 ]
7544 : [ 1.48166e-005 ]
7545 : [ 1.75808e-005 ]
7546 : [ 1.68987e-005 ]
7547 : [ 1.86831e-005 ]
7548 : [ 1.59206e-005 ]
7549 : [ 1.63808e-005 ]
7550 : [ 1.72664e-005 ]
7551 : [ 1.60815e-005 ]
7552 : [ 1.68732e-005 ]
7553 : [ 1.64285e-005 ]
7554 : [ 1.55722e-005 ]
7555 : [ 1.59609e-005 ]
7556 : [ 1.80448e-005 ]
7557 : [ 1.63928e-005 ]
7558 : [ 1.74695e-005 ]
7559 : [ 1.5616e-005  ]
7560 : [ 1.51264e-005 ]
7561 : [ 1.65215e-005 ]
7562 : [ 1.76742e-005 ]
7563 : [ 1.57872e-005 ]
7564 : [ 1.64828e-005 ]
7565 : [ 1.71721e-005 ]
7566 : [ 1.64066e-005 ]
7567 : [ 1.6574e-005  ]
7568 : [ 1.82199e-005 ]
7569 : [ 1.71277e-005 ]
7570 : [ 1.70034e-005 ]
7571 : [ 1.70336e-005 ]
7572 : [ 1.63341e-005 ]
7573 : [ 1.54657e-005 ]
7574 : [ 1.83308e-005 ]
7575 : [ 1.71493e-005 ]
7576 : [ 1.70766e-005 ]
7577 : [ 1.68874e-005 ]
7578 : [ 1.56095e-005 ]
7579 : [ 1.54577e-005 ]
7580 : [ 1.63674e-005 ]
7581 : [ 1.4835e-005  ]
7582 : [ 1.52074e-005 ]
7583 : [ 1.52157e-005 ]
7584 : [ 1.84827e-005 ]
7585 : [ 1.86394e-005 ]
7586 : [ 1.68437e-005 ]
7587 : [ 1.62599e-005 ]
7588 : [ 1.81028e-005 ]
7589 : [ 1.67412e-005 ]
7590 : [ 1.77606e-005 ]
7591 : [ 1.64035e-005 ]
7592 : [ 1.72729e-005 ]
7593 : [ 1.61591e-005 ]
7594 : [ 1.62546e-005 ]
7595 : [ 1.73947e-005 ]
7596 : [ 1.6479e-005  ]
7597 : [ 1.67194e-005 ]
7598 : [ 1.65392e-005 ]
7599 : [ 1.64249e-005 ]
7600 : [ 1.61176e-005 ]
7601 : [ 2.00998e-005 ]
7602 : [ 1.69983e-005 ]
7603 : [ 1.70198e-005 ]
7604 : [ 1.75584e-005 ]
7605 : [ 2.0072e-005  ]
7606 : [ 1.60615e-005 ]
7607 : [ 1.86405e-005 ]
7608 : [ 1.76732e-005 ]
7609 : [ 1.73174e-005 ]
7610 : [ 1.70413e-005 ]
7611 : [ 1.64232e-005 ]
7612 : [ 1.53165e-005 ]
7613 : [ 1.4031e-005  ]
7614 : [ 1.80781e-005 ]
7615 : [ 1.61018e-005 ]
7616 : [ 1.62634e-005 ]
7617 : [ 1.62576e-005 ]
7618 : [ 1.80628e-005 ]
7619 : [ 1.53707e-005 ]
7620 : [ 1.61367e-005 ]
7621 : [ 1.6767e-005  ]
7622 : [ 1.63418e-005 ]
7623 : [ 1.81476e-005 ]
7624 : [ 1.54714e-005 ]
7625 : [ 1.544e-005   ]
7626 : [ 1.46117e-005 ]
7627 : [ 1.76134e-005 ]
7628 : [ 1.66765e-005 ]
7629 : [ 1.61987e-005 ]
7630 : [ 1.51569e-005 ]
7631 : [ 1.60565e-005 ]
7632 : [ 1.46048e-005 ]
7633 : [ 1.60632e-005 ]
7634 : [ 1.79138e-005 ]
7635 : [ 1.68489e-005 ]
7636 : [ 1.65178e-005 ]
7637 : [ 1.6278e-005  ]
7638 : [ 1.64106e-005 ]
7639 : [ 1.64865e-005 ]
7640 : [ 1.62704e-005 ]
7641 : [ 1.45973e-005 ]
7642 : [ 1.59846e-005 ]
7643 : [ 1.77316e-005 ]
7644 : [ 1.48871e-005 ]
7645 : [ 1.72328e-005 ]
7646 : [ 1.62234e-005 ]
7647 : [ 1.97332e-005 ]
7648 : [ 1.5335e-005  ]
7649 : [ 1.59275e-005 ]
7650 : [ 1.77476e-005 ]
7651 : [ 1.60064e-005 ]
7652 : [ 1.72869e-005 ]
7653 : [ 1.62738e-005 ]
7654 : [ 1.57954e-005 ]
7655 : [ 1.62852e-005 ]
7656 : [ 1.70458e-005 ]
7657 : [ 1.58728e-005 ]
7658 : [ 1.61773e-005 ]
7659 : [ 1.51427e-005 ]
7660 : [ 1.67266e-005 ]
7661 : [ 1.66361e-005 ]
7662 : [ 1.6471e-005  ]
7663 : [ 1.54294e-005 ]
7664 : [ 1.6988e-005  ]
7665 : [ 1.63501e-005 ]
7666 : [ 1.40401e-005 ]
7667 : [ 1.68676e-005 ]
7668 : [ 1.53289e-005 ]
7669 : [ 1.60202e-005 ]
7670 : [ 1.68369e-005 ]
7671 : [ 1.64218e-005 ]
7672 : [ 1.5539e-005  ]
7673 : [ 1.73593e-005 ]
7674 : [ 1.6679e-005  ]
7675 : [ 1.55147e-005 ]
7676 : [ 1.60308e-005 ]
7677 : [ 1.57503e-005 ]
7678 : [ 1.62081e-005 ]
7679 : [ 1.66682e-005 ]
7680 : [ 1.7358e-005  ]
7681 : [ 1.5218e-005  ]
7682 : [ 1.73527e-005 ]
7683 : [ 1.48672e-005 ]
7684 : [ 1.51225e-005 ]
7685 : [ 1.58361e-005 ]
7686 : [ 1.60227e-005 ]
7687 : [ 1.66607e-005 ]
7688 : [ 1.62016e-005 ]
7689 : [ 1.77226e-005 ]
7690 : [ 1.59398e-005 ]
7691 : [ 1.61098e-005 ]
7692 : [ 1.77654e-005 ]
7693 : [ 1.62103e-005 ]
7694 : [ 1.68027e-005 ]
7695 : [ 1.86655e-005 ]
7696 : [ 1.58773e-005 ]
7697 : [ 1.63132e-005 ]
7698 : [ 1.52393e-005 ]
7699 : [ 1.6106e-005  ]
7700 : [ 1.5328e-005  ]
7701 : [ 1.66059e-005 ]
7702 : [ 1.55042e-005 ]
7703 : [ 1.56279e-005 ]
7704 : [ 1.64311e-005 ]
7705 : [ 1.82809e-005 ]
7706 : [ 1.54611e-005 ]
7707 : [ 1.57331e-005 ]
7708 : [ 1.65295e-005 ]
7709 : [ 1.63629e-005 ]
7710 : [ 1.71389e-005 ]
7711 : [ 1.70399e-005 ]
7712 : [ 1.56453e-005 ]
7713 : [ 1.58458e-005 ]
7714 : [ 1.66743e-005 ]
7715 : [ 1.85588e-005 ]
7716 : [ 1.65987e-005 ]
7717 : [ 1.57806e-005 ]
7718 : [ 1.67662e-005 ]
7719 : [ 1.49499e-005 ]
7720 : [ 1.41505e-005 ]
7721 : [ 1.62087e-005 ]
7722 : [ 1.60694e-005 ]
7723 : [ 1.61399e-005 ]
7724 : [ 1.71379e-005 ]
7725 : [ 1.63781e-005 ]
7726 : [ 1.57597e-005 ]
7727 : [ 1.61325e-005 ]
7728 : [ 1.62184e-005 ]
7729 : [ 1.72408e-005 ]
7730 : [ 1.65721e-005 ]
7731 : [ 1.8478e-005  ]
7732 : [ 1.71142e-005 ]
7733 : [ 1.6407e-005  ]
7734 : [ 1.6406e-005  ]
7735 : [ 1.60822e-005 ]
7736 : [ 1.63346e-005 ]
7737 : [ 1.7836e-005  ]
7738 : [ 1.67219e-005 ]
7739 : [ 1.64107e-005 ]
7740 : [ 1.54501e-005 ]
7741 : [ 1.68512e-005 ]
7742 : [ 1.56829e-005 ]
7743 : [ 1.88303e-005 ]
7744 : [ 1.75544e-005 ]
7745 : [ 1.63474e-005 ]
7746 : [ 1.62057e-005 ]
7747 : [ 1.60295e-005 ]
7748 : [ 1.71498e-005 ]
7749 : [ 1.79943e-005 ]
7750 : [ 1.79052e-005 ]
7751 : [ 1.70828e-005 ]
7752 : [ 1.70507e-005 ]
7753 : [ 1.53366e-005 ]
7754 : [ 1.63457e-005 ]
7755 : [ 1.66279e-005 ]
7756 : [ 1.96426e-005 ]
7757 : [ 1.84208e-005 ]
7758 : [ 1.59067e-005 ]
7759 : [ 1.95458e-005 ]
7760 : [ 1.48971e-005 ]
7761 : [ 1.67925e-005 ]
7762 : [ 1.70259e-005 ]
7763 : [ 1.79696e-005 ]
7764 : [ 1.63437e-005 ]
7765 : [ 1.63591e-005 ]
7766 : [ 1.4538e-005  ]
7767 : [ 1.67401e-005 ]
7768 : [ 1.61118e-005 ]
7769 : [ 1.58831e-005 ]
7770 : [ 1.66427e-005 ]
7771 : [ 1.45365e-005 ]
7772 : [ 1.71639e-005 ]
7773 : [ 1.57582e-005 ]
7774 : [ 1.78221e-005 ]
7775 : [ 1.51347e-005 ]
7776 : [ 1.76704e-005 ]
7777 : [ 1.71994e-005 ]
7778 : [ 1.78514e-005 ]
7779 : [ 1.63686e-005 ]
7780 : [ 1.6919e-005  ]
7781 : [ 1.51199e-005 ]
7782 : [ 1.98219e-005 ]
7783 : [ 1.79392e-005 ]
7784 : [ 1.49455e-005 ]
7785 : [ 1.61708e-005 ]
7786 : [ 1.54589e-005 ]
7787 : [ 1.67871e-005 ]
7788 : [ 1.72964e-005 ]
7789 : [ 1.6723e-005  ]
7790 : [ 1.65702e-005 ]
7791 : [ 1.84951e-005 ]
7792 : [ 1.57268e-005 ]
7793 : [ 1.7439e-005  ]
7794 : [ 1.68645e-005 ]
7795 : [ 1.65819e-005 ]
7796 : [ 1.87044e-005 ]
7797 : [ 1.55775e-005 ]
7798 : [ 1.57785e-005 ]
7799 : [ 1.67618e-005 ]
7800 : [ 1.81033e-005 ]
7801 : [ 1.69226e-005 ]
7802 : [ 1.73141e-005 ]
7803 : [ 1.80638e-005 ]
7804 : [ 1.4416e-005  ]
7805 : [ 1.8425e-005  ]
7806 : [ 1.60608e-005 ]
7807 : [ 1.54168e-005 ]
7808 : [ 1.60723e-005 ]
7809 : [ 1.6653e-005  ]
7810 : [ 1.46133e-005 ]
7811 : [ 1.67825e-005 ]
7812 : [ 1.71764e-005 ]
7813 : [ 1.56057e-005 ]
7814 : [ 1.78667e-005 ]
7815 : [ 1.76306e-005 ]
7816 : [ 1.60605e-005 ]
7817 : [ 1.56978e-005 ]
7818 : [ 1.66291e-005 ]
7819 : [ 1.68695e-005 ]
7820 : [ 1.66756e-005 ]
7821 : [ 1.78716e-005 ]
7822 : [ 1.57207e-005 ]
7823 : [ 1.81341e-005 ]
7824 : [ 1.52101e-005 ]
7825 : [ 1.6113e-005  ]
7826 : [ 1.81453e-005 ]
7827 : [ 1.58972e-005 ]
7828 : [ 1.60926e-005 ]
7829 : [ 1.67648e-005 ]
7830 : [ 1.59849e-005 ]
7831 : [ 1.58162e-005 ]
7832 : [ 1.53386e-005 ]
7833 : [ 1.72983e-005 ]
7834 : [ 1.56726e-005 ]
7835 : [ 1.62434e-005 ]
7836 : [ 1.72413e-005 ]
7837 : [ 1.67898e-005 ]
7838 : [ 1.59703e-005 ]
7839 : [ 1.55753e-005 ]
7840 : [ 1.63802e-005 ]
7841 : [ 1.57053e-005 ]
7842 : [ 1.75739e-005 ]
7843 : [ 1.75755e-005 ]
7844 : [ 1.50084e-005 ]
7845 : [ 1.67158e-005 ]
7846 : [ 1.77129e-005 ]
7847 : [ 1.69751e-005 ]
7848 : [ 1.6294e-005  ]
7849 : [ 1.63691e-005 ]
7850 : [ 1.70904e-005 ]
7851 : [ 1.85333e-005 ]
7852 : [ 1.64361e-005 ]
7853 : [ 1.61358e-005 ]
7854 : [ 1.5177e-005  ]
7855 : [ 1.92375e-005 ]
7856 : [ 1.71848e-005 ]
7857 : [ 1.75251e-005 ]
7858 : [ 1.55491e-005 ]
7859 : [ 1.75142e-005 ]
7860 : [ 1.56445e-005 ]
7861 : [ 1.55847e-005 ]
7862 : [ 1.60607e-005 ]
7863 : [ 1.58181e-005 ]
7864 : [ 1.63802e-005 ]
7865 : [ 1.52247e-005 ]
7866 : [ 1.69092e-005 ]
7867 : [ 1.61373e-005 ]
7868 : [ 1.55045e-005 ]
7869 : [ 1.75654e-005 ]
7870 : [ 1.58223e-005 ]
7871 : [ 1.87443e-005 ]
7872 : [ 1.77235e-005 ]
7873 : [ 1.50091e-005 ]
7874 : [ 1.96605e-005 ]
7875 : [ 1.58876e-005 ]
7876 : [ 1.65443e-005 ]
7877 : [ 1.66702e-005 ]
7878 : [ 1.62309e-005 ]
7879 : [ 1.52231e-005 ]
7880 : [ 1.57082e-005 ]
7881 : [ 1.73541e-005 ]
7882 : [ 1.6517e-005  ]
7883 : [ 1.50953e-005 ]
7884 : [ 1.63094e-005 ]
7885 : [ 1.6552e-005  ]
7886 : [ 1.60802e-005 ]
7887 : [ 1.90643e-005 ]
7888 : [ 1.69408e-005 ]
7889 : [ 1.58082e-005 ]
7890 : [ 1.72097e-005 ]
7891 : [ 1.81941e-005 ]
7892 : [ 1.55175e-005 ]
7893 : [ 1.6966e-005  ]
7894 : [ 1.61936e-005 ]
7895 : [ 1.71807e-005 ]
7896 : [ 1.64657e-005 ]
7897 : [ 1.57021e-005 ]
7898 : [ 1.79852e-005 ]
7899 : [ 1.79433e-005 ]
7900 : [ 1.70044e-005 ]
7901 : [ 1.63561e-005 ]
7902 : [ 1.7318e-005  ]
7903 : [ 1.81985e-005 ]
7904 : [ 1.74617e-005 ]
7905 : [ 1.44692e-005 ]
7906 : [ 1.92337e-005 ]
7907 : [ 1.59745e-005 ]
7908 : [ 1.65683e-005 ]
7909 : [ 1.64369e-005 ]
7910 : [ 1.84474e-005 ]
7911 : [ 1.76231e-005 ]
7912 : [ 1.55796e-005 ]
7913 : [ 1.81998e-005 ]
7914 : [ 1.71456e-005 ]
7915 : [ 1.68013e-005 ]
7916 : [ 1.67456e-005 ]
7917 : [ 1.70737e-005 ]
7918 : [ 1.74845e-005 ]
7919 : [ 1.66488e-005 ]
7920 : [ 1.40103e-005 ]
7921 : [ 1.60133e-005 ]
7922 : [ 1.72428e-005 ]
7923 : [ 1.53753e-005 ]
7924 : [ 1.58462e-005 ]
7925 : [ 1.84843e-005 ]
7926 : [ 1.62759e-005 ]
7927 : [ 1.74092e-005 ]
7928 : [ 1.62947e-005 ]
7929 : [ 1.80212e-005 ]
7930 : [ 1.67035e-005 ]
7931 : [ 1.59908e-005 ]
7932 : [ 1.67298e-005 ]
7933 : [ 1.72756e-005 ]
7934 : [ 1.64614e-005 ]
7935 : [ 1.50447e-005 ]
7936 : [ 1.58363e-005 ]
7937 : [ 1.63654e-005 ]
7938 : [ 1.6374e-005  ]
7939 : [ 1.57595e-005 ]
7940 : [ 1.53579e-005 ]
7941 : [ 1.62427e-005 ]
7942 : [ 1.52062e-005 ]
7943 : [ 1.57744e-005 ]
7944 : [ 1.68427e-005 ]
7945 : [ 1.64372e-005 ]
7946 : [ 1.75313e-005 ]
7947 : [ 1.59044e-005 ]
7948 : [ 1.68752e-005 ]
7949 : [ 1.68444e-005 ]
7950 : [ 1.72453e-005 ]
7951 : [ 1.56904e-005 ]
7952 : [ 1.61147e-005 ]
7953 : [ 1.55402e-005 ]
7954 : [ 1.51855e-005 ]
7955 : [ 1.68709e-005 ]
7956 : [ 1.6847e-005  ]
7957 : [ 1.7118e-005  ]
7958 : [ 1.8637e-005  ]
7959 : [ 1.76521e-005 ]
7960 : [ 1.4406e-005  ]
7961 : [ 1.65333e-005 ]
7962 : [ 1.66836e-005 ]
7963 : [ 1.75137e-005 ]
7964 : [ 1.62205e-005 ]
7965 : [ 1.54368e-005 ]
7966 : [ 1.68644e-005 ]
7967 : [ 1.7306e-005  ]
7968 : [ 1.87365e-005 ]
7969 : [ 1.57747e-005 ]
7970 : [ 1.5174e-005  ]
7971 : [ 1.70942e-005 ]
7972 : [ 1.71678e-005 ]
7973 : [ 1.80816e-005 ]
7974 : [ 1.63047e-005 ]
7975 : [ 1.69316e-005 ]
7976 : [ 1.80718e-005 ]
7977 : [ 1.65206e-005 ]
7978 : [ 1.94819e-005 ]
7979 : [ 1.78957e-005 ]
7980 : [ 1.57263e-005 ]
7981 : [ 1.78182e-005 ]
7982 : [ 1.57287e-005 ]
7983 : [ 1.78515e-005 ]
7984 : [ 1.4069e-005  ]
7985 : [ 1.72453e-005 ]
7986 : [ 1.87593e-005 ]
7987 : [ 1.64953e-005 ]
7988 : [ 1.65527e-005 ]
7989 : [ 1.70449e-005 ]
7990 : [ 1.64316e-005 ]
7991 : [ 1.76618e-005 ]
7992 : [ 1.8918e-005  ]
7993 : [ 1.76459e-005 ]
7994 : [ 1.63882e-005 ]
7995 : [ 1.60031e-005 ]
7996 : [ 1.5942e-005  ]
7997 : [ 1.50295e-005 ]
7998 : [ 1.80757e-005 ]
7999 : [ 1.59215e-005 ]
8000 : [ 1.46202e-005 ]
8001 : [ 1.69269e-005 ]
8002 : [ 1.8025e-005  ]
8003 : [ 1.70419e-005 ]
8004 : [ 1.64015e-005 ]
8005 : [ 1.72372e-005 ]
8006 : [ 1.55321e-005 ]
8007 : [ 1.58992e-005 ]
8008 : [ 1.76466e-005 ]
8009 : [ 1.51741e-005 ]
8010 : [ 1.84419e-005 ]
8011 : [ 1.86578e-005 ]
8012 : [ 1.75797e-005 ]
8013 : [ 1.57185e-005 ]
8014 : [ 1.87248e-005 ]
8015 : [ 1.73638e-005 ]
8016 : [ 1.66781e-005 ]
8017 : [ 1.6307e-005  ]
8018 : [ 1.60809e-005 ]
8019 : [ 1.52891e-005 ]
8020 : [ 1.61079e-005 ]
8021 : [ 1.73799e-005 ]
8022 : [ 1.65963e-005 ]
8023 : [ 1.73348e-005 ]
8024 : [ 1.69719e-005 ]
8025 : [ 1.66834e-005 ]
8026 : [ 1.84836e-005 ]
8027 : [ 1.42406e-005 ]
8028 : [ 1.55995e-005 ]
8029 : [ 1.62045e-005 ]
8030 : [ 1.56281e-005 ]
8031 : [ 1.63746e-005 ]
8032 : [ 1.7851e-005  ]
8033 : [ 1.8087e-005  ]
8034 : [ 1.66971e-005 ]
8035 : [ 1.68701e-005 ]
8036 : [ 1.64386e-005 ]
8037 : [ 1.83843e-005 ]
8038 : [ 1.57911e-005 ]
8039 : [ 1.58711e-005 ]
8040 : [ 1.87289e-005 ]
8041 : [ 1.57001e-005 ]
8042 : [ 1.46478e-005 ]
8043 : [ 1.52853e-005 ]
8044 : [ 1.70977e-005 ]
8045 : [ 1.47949e-005 ]
8046 : [ 1.70428e-005 ]
8047 : [ 1.42524e-005 ]
8048 : [ 1.66038e-005 ]
8049 : [ 1.62735e-005 ]
8050 : [ 1.61484e-005 ]
8051 : [ 1.5276e-005  ]
8052 : [ 1.86474e-005 ]
8053 : [ 1.49814e-005 ]
8054 : [ 1.56274e-005 ]
8055 : [ 1.79683e-005 ]
8056 : [ 1.5408e-005  ]
8057 : [ 1.63234e-005 ]
8058 : [ 1.6977e-005  ]
8059 : [ 1.51174e-005 ]
8060 : [ 1.61459e-005 ]
8061 : [ 1.69805e-005 ]
8062 : [ 1.66137e-005 ]
8063 : [ 1.92746e-005 ]
8064 : [ 1.65106e-005 ]
8065 : [ 1.66708e-005 ]
8066 : [ 1.56322e-005 ]
8067 : [ 1.75193e-005 ]
8068 : [ 1.73607e-005 ]
8069 : [ 1.76524e-005 ]
8070 : [ 1.63615e-005 ]
8071 : [ 1.73799e-005 ]
8072 : [ 1.65741e-005 ]
8073 : [ 1.6168e-005  ]
8074 : [ 1.41311e-005 ]
8075 : [ 1.72192e-005 ]
8076 : [ 1.7791e-005  ]
8077 : [ 1.70111e-005 ]
8078 : [ 1.61193e-005 ]
8079 : [ 1.619e-005   ]
8080 : [ 1.75598e-005 ]
8081 : [ 1.90556e-005 ]
8082 : [ 1.53339e-005 ]
8083 : [ 1.60999e-005 ]
8084 : [ 1.70553e-005 ]
8085 : [ 1.5862e-005  ]
8086 : [ 1.73223e-005 ]
8087 : [ 1.63061e-005 ]
8088 : [ 1.8023e-005  ]
8089 : [ 1.67245e-005 ]
8090 : [ 1.848e-005   ]
8091 : [ 1.75899e-005 ]
8092 : [ 1.7867e-005  ]
8093 : [ 1.49912e-005 ]
8094 : [ 1.60673e-005 ]
8095 : [ 1.60556e-005 ]
8096 : [ 1.53673e-005 ]
8097 : [ 1.58161e-005 ]
8098 : [ 1.69732e-005 ]
8099 : [ 1.80963e-005 ]
8100 : [ 1.33944e-005 ]
8101 : [ 1.55919e-005 ]
8102 : [ 1.59083e-005 ]
8103 : [ 1.61799e-005 ]
8104 : [ 1.81398e-005 ]
8105 : [ 1.61505e-005 ]
8106 : [ 1.58114e-005 ]
8107 : [ 1.54186e-005 ]
8108 : [ 1.58811e-005 ]
8109 : [ 1.88821e-005 ]
8110 : [ 1.6816e-005  ]
8111 : [ 1.55884e-005 ]
8112 : [ 1.46206e-005 ]
8113 : [ 1.67634e-005 ]
8114 : [ 1.66206e-005 ]
8115 : [ 1.66145e-005 ]
8116 : [ 1.8065e-005  ]
8117 : [ 1.61879e-005 ]
8118 : [ 1.44108e-005 ]
8119 : [ 1.69529e-005 ]
8120 : [ 1.67856e-005 ]
8121 : [ 1.78366e-005 ]
8122 : [ 1.92033e-005 ]
8123 : [ 1.63432e-005 ]
8124 : [ 1.79053e-005 ]
8125 : [ 1.66275e-005 ]
8126 : [ 1.60667e-005 ]
8127 : [ 1.56004e-005 ]
8128 : [ 1.87509e-005 ]
8129 : [ 1.56997e-005 ]
8130 : [ 1.59862e-005 ]
8131 : [ 1.58722e-005 ]
8132 : [ 1.63167e-005 ]
8133 : [ 1.65152e-005 ]
8134 : [ 1.79978e-005 ]
8135 : [ 1.83094e-005 ]
8136 : [ 1.66528e-005 ]
8137 : [ 1.6609e-005  ]
8138 : [ 1.62235e-005 ]
8139 : [ 1.62918e-005 ]
8140 : [ 1.57647e-005 ]
8141 : [ 1.51008e-005 ]
8142 : [ 1.6217e-005  ]
8143 : [ 1.47446e-005 ]
8144 : [ 1.78488e-005 ]
8145 : [ 1.70109e-005 ]
8146 : [ 1.60961e-005 ]
8147 : [ 1.60661e-005 ]
8148 : [ 1.64299e-005 ]
8149 : [ 1.88395e-005 ]
8150 : [ 1.77099e-005 ]
8151 : [ 1.50678e-005 ]
8152 : [ 1.66998e-005 ]
8153 : [ 1.59266e-005 ]
8154 : [ 1.74987e-005 ]
8155 : [ 1.66846e-005 ]
8156 : [ 1.75019e-005 ]
8157 : [ 1.70098e-005 ]
8158 : [ 1.61914e-005 ]
8159 : [ 1.60358e-005 ]
8160 : [ 1.79778e-005 ]
8161 : [ 1.62942e-005 ]
8162 : [ 1.62503e-005 ]
8163 : [ 1.69497e-005 ]
8164 : [ 1.628e-005   ]
8165 : [ 1.8336e-005  ]
8166 : [ 1.64904e-005 ]
8167 : [ 1.66583e-005 ]
8168 : [ 1.59459e-005 ]
8169 : [ 1.75315e-005 ]
8170 : [ 1.67452e-005 ]
8171 : [ 1.60295e-005 ]
8172 : [ 1.64604e-005 ]
8173 : [ 1.52586e-005 ]
8174 : [ 1.63414e-005 ]
8175 : [ 1.87891e-005 ]
8176 : [ 1.66637e-005 ]
8177 : [ 1.55362e-005 ]
8178 : [ 1.55852e-005 ]
8179 : [ 1.94663e-005 ]
8180 : [ 1.6777e-005  ]
8181 : [ 1.81997e-005 ]
8182 : [ 1.47112e-005 ]
8183 : [ 1.56875e-005 ]
8184 : [ 1.54087e-005 ]
8185 : [ 1.62721e-005 ]
8186 : [ 1.87189e-005 ]
8187 : [ 1.63108e-005 ]
8188 : [ 1.67601e-005 ]
8189 : [ 1.63486e-005 ]
8190 : [ 1.65878e-005 ]
8191 : [ 1.64432e-005 ]
8192 : [ 1.55664e-005 ]
8193 : [ 1.73345e-005 ]
8194 : [ 1.4198e-005  ]
8195 : [ 1.64013e-005 ]
8196 : [ 1.77201e-005 ]
8197 : [ 1.71083e-005 ]
8198 : [ 1.60119e-005 ]
8199 : [ 1.69808e-005 ]
8200 : [ 1.90363e-005 ]
8201 : [ 1.62817e-005 ]
8202 : [ 1.57464e-005 ]
8203 : [ 1.54717e-005 ]
8204 : [ 1.67275e-005 ]
8205 : [ 1.65262e-005 ]
8206 : [ 1.6872e-005  ]
8207 : [ 1.77091e-005 ]
8208 : [ 1.61896e-005 ]
8209 : [ 1.63284e-005 ]
8210 : [ 1.69214e-005 ]
8211 : [ 1.65997e-005 ]
8212 : [ 1.6339e-005  ]
8213 : [ 1.60213e-005 ]
8214 : [ 1.54387e-005 ]
8215 : [ 1.55886e-005 ]
8216 : [ 1.54923e-005 ]
8217 : [ 1.878e-005   ]
8218 : [ 1.53839e-005 ]
8219 : [ 1.40422e-005 ]
8220 : [ 1.65187e-005 ]
8221 : [ 1.80514e-005 ]
8222 : [ 1.78643e-005 ]
8223 : [ 1.6924e-005  ]
8224 : [ 1.68268e-005 ]
8225 : [ 1.81802e-005 ]
8226 : [ 1.52018e-005 ]
8227 : [ 1.69146e-005 ]
8228 : [ 1.70941e-005 ]
8229 : [ 1.84083e-005 ]
8230 : [ 1.64372e-005 ]
8231 : [ 1.66355e-005 ]
8232 : [ 1.59943e-005 ]
8233 : [ 1.64639e-005 ]
8234 : [ 1.72544e-005 ]
8235 : [ 1.80308e-005 ]
8236 : [ 1.54344e-005 ]
8237 : [ 1.51606e-005 ]
8238 : [ 1.49138e-005 ]
8239 : [ 1.68839e-005 ]
8240 : [ 1.67771e-005 ]
8241 : [ 1.60055e-005 ]
8242 : [ 1.55358e-005 ]
8243 : [ 1.73503e-005 ]
8244 : [ 1.65142e-005 ]
8245 : [ 1.60583e-005 ]
8246 : [ 1.65467e-005 ]
8247 : [ 1.81333e-005 ]
8248 : [ 1.56411e-005 ]
8249 : [ 1.55301e-005 ]
8250 : [ 1.62142e-005 ]
8251 : [ 1.67388e-005 ]
8252 : [ 1.67513e-005 ]
8253 : [ 1.75133e-005 ]
8254 : [ 1.69945e-005 ]
8255 : [ 1.8089e-005  ]
8256 : [ 1.41254e-005 ]
8257 : [ 1.58693e-005 ]
8258 : [ 1.72579e-005 ]
8259 : [ 1.75606e-005 ]
8260 : [ 1.58697e-005 ]
8261 : [ 1.64228e-005 ]
8262 : [ 1.52319e-005 ]
8263 : [ 1.55408e-005 ]
8264 : [ 1.60366e-005 ]
8265 : [ 1.67545e-005 ]
8266 : [ 1.74868e-005 ]
8267 : [ 1.64196e-005 ]
8268 : [ 1.62848e-005 ]
8269 : [ 1.68327e-005 ]
8270 : [ 1.59676e-005 ]
8271 : [ 1.60185e-005 ]
8272 : [ 1.62539e-005 ]
8273 : [ 1.55835e-005 ]
8274 : [ 1.48987e-005 ]
8275 : [ 1.68502e-005 ]
8276 : [ 1.6577e-005  ]
8277 : [ 1.6174e-005  ]
8278 : [ 1.8783e-005  ]
8279 : [ 1.77757e-005 ]
8280 : [ 1.59153e-005 ]
8281 : [ 1.5402e-005  ]
8282 : [ 1.59655e-005 ]
8283 : [ 1.80796e-005 ]
8284 : [ 1.6629e-005  ]
8285 : [ 1.63152e-005 ]
8286 : [ 1.63213e-005 ]
8287 : [ 1.73804e-005 ]
8288 : [ 1.70051e-005 ]
8289 : [ 1.75932e-005 ]
8290 : [ 1.42383e-005 ]
8291 : [ 1.62317e-005 ]
8292 : [ 1.63378e-005 ]
8293 : [ 1.61907e-005 ]
8294 : [ 1.50491e-005 ]
8295 : [ 1.78928e-005 ]
8296 : [ 1.67099e-005 ]
8297 : [ 1.69056e-005 ]
8298 : [ 1.69844e-005 ]
8299 : [ 1.63894e-005 ]
8300 : [ 1.59399e-005 ]
8301 : [ 1.51893e-005 ]
8302 : [ 1.64566e-005 ]
8303 : [ 1.77641e-005 ]
8304 : [ 1.75972e-005 ]
8305 : [ 1.9091e-005  ]
8306 : [ 1.61644e-005 ]
8307 : [ 1.60819e-005 ]
8308 : [ 1.74058e-005 ]
8309 : [ 1.65213e-005 ]
8310 : [ 1.58264e-005 ]
8311 : [ 1.70508e-005 ]
8312 : [ 1.47891e-005 ]
8313 : [ 1.61724e-005 ]
8314 : [ 1.61912e-005 ]
8315 : [ 1.32976e-005 ]
8316 : [ 1.63293e-005 ]
8317 : [ 1.78019e-005 ]
8318 : [ 1.51802e-005 ]
8319 : [ 1.70077e-005 ]
8320 : [ 1.81675e-005 ]
8321 : [ 1.50976e-005 ]
8322 : [ 1.70463e-005 ]
8323 : [ 1.68693e-005 ]
8324 : [ 1.6696e-005  ]
8325 : [ 1.50631e-005 ]
8326 : [ 1.65895e-005 ]
8327 : [ 1.68495e-005 ]
8328 : [ 1.59146e-005 ]
8329 : [ 1.63621e-005 ]
8330 : [ 1.94284e-005 ]
8331 : [ 1.77931e-005 ]
8332 : [ 1.70668e-005 ]
8333 : [ 1.49138e-005 ]
8334 : [ 1.62708e-005 ]
8335 : [ 1.76939e-005 ]
8336 : [ 1.58169e-005 ]
8337 : [ 1.49139e-005 ]
8338 : [ 1.79066e-005 ]
8339 : [ 1.56743e-005 ]
8340 : [ 1.59209e-005 ]
8341 : [ 1.82133e-005 ]
8342 : [ 1.54124e-005 ]
8343 : [ 1.56765e-005 ]
8344 : [ 1.67689e-005 ]
8345 : [ 1.66672e-005 ]
8346 : [ 1.64442e-005 ]
8347 : [ 1.69208e-005 ]
8348 : [ 1.83462e-005 ]
8349 : [ 1.63772e-005 ]
8350 : [ 1.658e-005   ]
8351 : [ 1.69065e-005 ]
8352 : [ 1.60889e-005 ]
8353 : [ 1.55086e-005 ]
8354 : [ 1.50721e-005 ]
8355 : [ 1.68915e-005 ]
8356 : [ 1.68206e-005 ]
8357 : [ 1.48779e-005 ]
8358 : [ 1.58606e-005 ]
8359 : [ 1.70779e-005 ]
8360 : [ 1.49193e-005 ]
8361 : [ 1.63949e-005 ]
8362 : [ 1.62075e-005 ]
8363 : [ 1.55039e-005 ]
8364 : [ 1.5441e-005  ]
8365 : [ 1.71795e-005 ]
8366 : [ 1.6534e-005  ]
8367 : [ 1.77028e-005 ]
8368 : [ 1.58939e-005 ]
8369 : [ 1.60529e-005 ]
8370 : [ 1.54336e-005 ]
8371 : [ 1.67841e-005 ]
8372 : [ 1.7738e-005  ]
8373 : [ 1.55265e-005 ]
8374 : [ 1.88966e-005 ]
8375 : [ 1.48435e-005 ]
8376 : [ 1.75948e-005 ]
8377 : [ 1.82815e-005 ]
8378 : [ 1.6195e-005  ]
8379 : [ 1.68323e-005 ]
8380 : [ 1.54156e-005 ]
8381 : [ 1.90432e-005 ]
8382 : [ 1.63962e-005 ]
8383 : [ 1.64303e-005 ]
8384 : [ 1.60891e-005 ]
8385 : [ 1.61913e-005 ]
8386 : [ 1.76278e-005 ]
8387 : [ 1.73605e-005 ]
8388 : [ 1.5412e-005  ]
8389 : [ 1.55276e-005 ]
8390 : [ 1.58865e-005 ]
8391 : [ 1.65341e-005 ]
8392 : [ 1.54855e-005 ]
8393 : [ 1.84056e-005 ]
8394 : [ 1.58792e-005 ]
8395 : [ 1.63237e-005 ]
8396 : [ 1.60212e-005 ]
8397 : [ 1.63307e-005 ]
8398 : [ 1.53607e-005 ]
8399 : [ 1.66663e-005 ]
8400 : [ 1.85798e-005 ]
8401 : [ 1.63675e-005 ]
8402 : [ 1.65337e-005 ]
8403 : [ 1.75153e-005 ]
8404 : [ 1.5815e-005  ]
8405 : [ 1.59192e-005 ]
8406 : [ 1.55847e-005 ]
8407 : [ 1.499e-005   ]
8408 : [ 1.85875e-005 ]
8409 : [ 1.69694e-005 ]
8410 : [ 1.63882e-005 ]
8411 : [ 1.7567e-005  ]
8412 : [ 1.60816e-005 ]
8413 : [ 1.64648e-005 ]
8414 : [ 1.48176e-005 ]
8415 : [ 1.64166e-005 ]
8416 : [ 1.60921e-005 ]
8417 : [ 1.64833e-005 ]
8418 : [ 1.53895e-005 ]
8419 : [ 1.56527e-005 ]
8420 : [ 1.8716e-005  ]
8421 : [ 1.58522e-005 ]
8422 : [ 1.70232e-005 ]
8423 : [ 1.81705e-005 ]
8424 : [ 1.58691e-005 ]
8425 : [ 1.59967e-005 ]
8426 : [ 1.57993e-005 ]
8427 : [ 1.57232e-005 ]
8428 : [ 1.73694e-005 ]
8429 : [ 1.43777e-005 ]
8430 : [ 1.6544e-005  ]
8431 : [ 1.80791e-005 ]
8432 : [ 1.80985e-005 ]
8433 : [ 1.53032e-005 ]
8434 : [ 1.66569e-005 ]
8435 : [ 1.73655e-005 ]
8436 : [ 1.77701e-005 ]
8437 : [ 1.69286e-005 ]
8438 : [ 1.56946e-005 ]
8439 : [ 1.66151e-005 ]
8440 : [ 1.52962e-005 ]
8441 : [ 1.59445e-005 ]
8442 : [ 1.88243e-005 ]
8443 : [ 1.72041e-005 ]
8444 : [ 1.66438e-005 ]
8445 : [ 1.55924e-005 ]
8446 : [ 1.65104e-005 ]
8447 : [ 1.57702e-005 ]
8448 : [ 1.54649e-005 ]
8449 : [ 1.68608e-005 ]
8450 : [ 1.54407e-005 ]
8451 : [ 1.79603e-005 ]
8452 : [ 1.63963e-005 ]
8453 : [ 1.68116e-005 ]
8454 : [ 1.63588e-005 ]
8455 : [ 1.65166e-005 ]
8456 : [ 1.61786e-005 ]
8457 : [ 1.54823e-005 ]
8458 : [ 1.57304e-005 ]
8459 : [ 1.70559e-005 ]
8460 : [ 1.80092e-005 ]
8461 : [ 1.64773e-005 ]
8462 : [ 1.62353e-005 ]
8463 : [ 1.84009e-005 ]
8464 : [ 1.51023e-005 ]
8465 : [ 1.55878e-005 ]
8466 : [ 1.54228e-005 ]
8467 : [ 1.59213e-005 ]
8468 : [ 1.86681e-005 ]
8469 : [ 1.55766e-005 ]
8470 : [ 1.61803e-005 ]
8471 : [ 1.60535e-005 ]
8472 : [ 1.59338e-005 ]
8473 : [ 1.66054e-005 ]
8474 : [ 1.60816e-005 ]
8475 : [ 1.75373e-005 ]
8476 : [ 1.84193e-005 ]
8477 : [ 1.59656e-005 ]
8478 : [ 1.74704e-005 ]
8479 : [ 1.50464e-005 ]
8480 : [ 1.70914e-005 ]
8481 : [ 1.55076e-005 ]
8482 : [ 1.58166e-005 ]
8483 : [ 1.53642e-005 ]
8484 : [ 1.60612e-005 ]
8485 : [ 1.764e-005   ]
8486 : [ 1.58628e-005 ]
8487 : [ 1.81017e-005 ]
8488 : [ 1.76588e-005 ]
8489 : [ 1.63853e-005 ]
8490 : [ 1.73378e-005 ]
8491 : [ 1.58874e-005 ]
8492 : [ 1.61178e-005 ]
8493 : [ 1.63432e-005 ]
8494 : [ 1.65294e-005 ]
8495 : [ 1.59214e-005 ]
8496 : [ 1.65372e-005 ]
8497 : [ 1.60531e-005 ]
8498 : [ 1.50734e-005 ]
8499 : [ 1.67992e-005 ]
8500 : [ 1.7095e-005  ]
8501 : [ 1.7693e-005  ]
8502 : [ 1.79988e-005 ]
8503 : [ 1.57965e-005 ]
8504 : [ 1.69462e-005 ]
8505 : [ 1.59893e-005 ]
8506 : [ 1.74005e-005 ]
8507 : [ 1.65928e-005 ]
8508 : [ 1.62985e-005 ]
8509 : [ 1.62045e-005 ]
8510 : [ 1.47334e-005 ]
8511 : [ 1.70594e-005 ]
8512 : [ 1.64568e-005 ]
8513 : [ 1.69404e-005 ]
8514 : [ 1.75656e-005 ]
8515 : [ 1.70105e-005 ]
8516 : [ 1.70939e-005 ]
8517 : [ 1.63464e-005 ]
8518 : [ 1.56652e-005 ]
8519 : [ 1.55522e-005 ]
8520 : [ 1.6735e-005  ]
8521 : [ 1.81849e-005 ]
8522 : [ 1.70814e-005 ]
8523 : [ 1.93843e-005 ]
8524 : [ 1.52277e-005 ]
8525 : [ 1.72637e-005 ]
8526 : [ 1.78292e-005 ]
8527 : [ 1.4918e-005  ]
8528 : [ 1.64883e-005 ]
8529 : [ 1.59258e-005 ]
8530 : [ 1.8817e-005  ]
8531 : [ 1.61294e-005 ]
8532 : [ 1.69982e-005 ]
8533 : [ 1.68029e-005 ]
8534 : [ 1.40181e-005 ]
8535 : [ 1.4639e-005  ]
8536 : [ 1.66433e-005 ]
8537 : [ 1.78348e-005 ]
8538 : [ 1.80428e-005 ]
8539 : [ 1.55989e-005 ]
8540 : [ 1.73677e-005 ]
8541 : [ 1.49041e-005 ]
8542 : [ 1.57342e-005 ]
8543 : [ 1.73088e-005 ]
8544 : [ 1.67395e-005 ]
8545 : [ 1.44354e-005 ]
8546 : [ 1.60857e-005 ]
8547 : [ 1.80278e-005 ]
8548 : [ 1.6369e-005  ]
8549 : [ 1.74345e-005 ]
8550 : [ 1.58224e-005 ]
8551 : [ 1.69984e-005 ]
8552 : [ 1.39168e-005 ]
8553 : [ 1.68505e-005 ]
8554 : [ 1.5579e-005  ]
8555 : [ 1.55365e-005 ]
8556 : [ 1.76517e-005 ]
8557 : [ 1.61811e-005 ]
8558 : [ 1.55741e-005 ]
8559 : [ 1.65852e-005 ]
8560 : [ 1.63095e-005 ]
8561 : [ 1.65242e-005 ]
8562 : [ 1.66615e-005 ]
8563 : [ 1.78662e-005 ]
8564 : [ 1.58528e-005 ]
8565 : [ 1.60628e-005 ]
8566 : [ 1.51519e-005 ]
8567 : [ 1.54493e-005 ]
8568 : [ 1.71687e-005 ]
8569 : [ 1.66095e-005 ]
8570 : [ 1.85823e-005 ]
8571 : [ 1.59917e-005 ]
8572 : [ 1.73404e-005 ]
8573 : [ 1.75605e-005 ]
8574 : [ 1.79196e-005 ]
8575 : [ 1.68456e-005 ]
8576 : [ 1.5907e-005  ]
8577 : [ 1.56823e-005 ]
8578 : [ 1.49447e-005 ]
8579 : [ 1.53701e-005 ]
8580 : [ 1.70195e-005 ]
8581 : [ 1.51279e-005 ]
8582 : [ 1.62532e-005 ]
8583 : [ 1.6094e-005  ]
8584 : [ 1.5734e-005  ]
8585 : [ 1.70585e-005 ]
8586 : [ 1.58226e-005 ]
8587 : [ 1.67251e-005 ]
8588 : [ 1.66243e-005 ]
8589 : [ 1.66149e-005 ]
8590 : [ 1.58733e-005 ]
8591 : [ 1.52845e-005 ]
8592 : [ 1.88375e-005 ]
8593 : [ 1.78048e-005 ]
8594 : [ 1.70158e-005 ]
8595 : [ 1.7112e-005  ]
8596 : [ 1.42634e-005 ]
8597 : [ 1.68141e-005 ]
8598 : [ 1.64445e-005 ]
8599 : [ 1.58865e-005 ]
8600 : [ 1.71519e-005 ]
8601 : [ 1.70235e-005 ]
8602 : [ 1.86747e-005 ]
8603 : [ 1.51288e-005 ]
8604 : [ 1.53204e-005 ]
8605 : [ 1.71656e-005 ]
8606 : [ 1.65971e-005 ]
8607 : [ 1.60007e-005 ]
8608 : [ 1.56749e-005 ]
8609 : [ 1.71506e-005 ]
8610 : [ 1.71631e-005 ]
8611 : [ 1.47905e-005 ]
8612 : [ 1.7127e-005  ]
8613 : [ 1.31978e-005 ]
8614 : [ 1.74273e-005 ]
8615 : [ 1.53478e-005 ]
8616 : [ 1.76071e-005 ]
8617 : [ 1.5857e-005  ]
8618 : [ 1.67968e-005 ]
8619 : [ 1.71711e-005 ]
8620 : [ 1.5838e-005  ]
8621 : [ 1.65243e-005 ]
8622 : [ 1.73844e-005 ]
8623 : [ 1.56798e-005 ]
8624 : [ 1.67287e-005 ]
8625 : [ 1.75982e-005 ]
8626 : [ 1.65824e-005 ]
8627 : [ 1.53454e-005 ]
8628 : [ 1.73289e-005 ]
8629 : [ 1.58949e-005 ]
8630 : [ 1.66061e-005 ]
8631 : [ 1.81565e-005 ]
8632 : [ 1.78159e-005 ]
8633 : [ 1.85519e-005 ]
8634 : [ 1.69741e-005 ]
8635 : [ 1.79624e-005 ]
8636 : [ 1.67877e-005 ]
8637 : [ 1.58241e-005 ]
8638 : [ 1.63119e-005 ]
8639 : [ 1.67949e-005 ]
8640 : [ 1.63131e-005 ]
8641 : [ 1.81718e-005 ]
8642 : [ 1.57658e-005 ]
8643 : [ 1.62044e-005 ]
8644 : [ 1.82995e-005 ]
8645 : [ 1.63999e-005 ]
8646 : [ 1.52921e-005 ]
8647 : [ 1.6673e-005  ]
8648 : [ 1.68777e-005 ]
8649 : [ 1.54932e-005 ]
8650 : [ 1.74836e-005 ]
8651 : [ 1.80023e-005 ]
8652 : [ 1.62587e-005 ]
8653 : [ 1.69362e-005 ]
8654 : [ 1.88901e-005 ]
8655 : [ 1.59065e-005 ]
8656 : [ 1.67597e-005 ]
8657 : [ 1.63531e-005 ]
8658 : [ 1.69717e-005 ]
8659 : [ 1.49671e-005 ]
8660 : [ 1.66019e-005 ]
8661 : [ 1.66124e-005 ]
8662 : [ 1.7037e-005  ]
8663 : [ 1.66816e-005 ]
8664 : [ 1.67835e-005 ]
8665 : [ 1.64989e-005 ]
8666 : [ 1.72396e-005 ]
8667 : [ 1.66122e-005 ]
8668 : [ 1.74877e-005 ]
8669 : [ 1.57885e-005 ]
8670 : [ 1.67275e-005 ]
8671 : [ 1.74108e-005 ]
8672 : [ 1.4992e-005  ]
8673 : [ 1.70699e-005 ]
8674 : [ 1.6691e-005  ]
8675 : [ 1.68057e-005 ]
8676 : [ 1.68811e-005 ]
8677 : [ 1.90126e-005 ]
8678 : [ 1.80296e-005 ]
8679 : [ 1.52739e-005 ]
8680 : [ 1.64645e-005 ]
8681 : [ 1.7786e-005  ]
8682 : [ 1.71515e-005 ]
8683 : [ 1.56192e-005 ]
8684 : [ 1.64193e-005 ]
8685 : [ 1.67115e-005 ]
8686 : [ 1.7494e-005  ]
8687 : [ 1.60896e-005 ]
8688 : [ 1.57723e-005 ]
8689 : [ 1.45414e-005 ]
8690 : [ 1.82112e-005 ]
8691 : [ 1.64284e-005 ]
8692 : [ 1.67865e-005 ]
8693 : [ 1.68384e-005 ]
8694 : [ 1.67e-005    ]
8695 : [ 1.85243e-005 ]
8696 : [ 1.72031e-005 ]
8697 : [ 1.60613e-005 ]
8698 : [ 1.57418e-005 ]
8699 : [ 1.57755e-005 ]
8700 : [ 1.60047e-005 ]
8701 : [ 1.65796e-005 ]
8702 : [ 1.6654e-005  ]
8703 : [ 1.59077e-005 ]
8704 : [ 1.60785e-005 ]
8705 : [ 1.52563e-005 ]
8706 : [ 1.46065e-005 ]
8707 : [ 1.62816e-005 ]
8708 : [ 1.83215e-005 ]
8709 : [ 1.83963e-005 ]
8710 : [ 1.57918e-005 ]
8711 : [ 1.80885e-005 ]
8712 : [ 1.99364e-005 ]
8713 : [ 1.71639e-005 ]
8714 : [ 1.58449e-005 ]
8715 : [ 1.60655e-005 ]
8716 : [ 1.68105e-005 ]
8717 : [ 1.64541e-005 ]
8718 : [ 1.74474e-005 ]
8719 : [ 1.67892e-005 ]
8720 : [ 1.67395e-005 ]
8721 : [ 1.88849e-005 ]
8722 : [ 1.69667e-005 ]
8723 : [ 1.64862e-005 ]
8724 : [ 1.86694e-005 ]
8725 : [ 1.55386e-005 ]
8726 : [ 1.67345e-005 ]
8727 : [ 1.54052e-005 ]
8728 : [ 1.33802e-005 ]
8729 : [ 1.69132e-005 ]
8730 : [ 1.59548e-005 ]
8731 : [ 1.63137e-005 ]
8732 : [ 1.6947e-005  ]
8733 : [ 1.75055e-005 ]
8734 : [ 1.62507e-005 ]
8735 : [ 1.54746e-005 ]
8736 : [ 1.38355e-005 ]
8737 : [ 1.7318e-005  ]
8738 : [ 1.62192e-005 ]
8739 : [ 1.54893e-005 ]
8740 : [ 1.61279e-005 ]
8741 : [ 1.59721e-005 ]
8742 : [ 1.75367e-005 ]
8743 : [ 1.48658e-005 ]
8744 : [ 1.64359e-005 ]
8745 : [ 1.64252e-005 ]
8746 : [ 1.47508e-005 ]
8747 : [ 1.53373e-005 ]
8748 : [ 1.6731e-005  ]
8749 : [ 1.50445e-005 ]
8750 : [ 1.61422e-005 ]
8751 : [ 1.5658e-005  ]
8752 : [ 1.56421e-005 ]
8753 : [ 1.61791e-005 ]
8754 : [ 1.73813e-005 ]
8755 : [ 1.57639e-005 ]
8756 : [ 1.67883e-005 ]
8757 : [ 1.70742e-005 ]
8758 : [ 1.66837e-005 ]
8759 : [ 1.66927e-005 ]
8760 : [ 1.68453e-005 ]
8761 : [ 1.66533e-005 ]
8762 : [ 1.69924e-005 ]
8763 : [ 1.65215e-005 ]
8764 : [ 1.62739e-005 ]
8765 : [ 1.81391e-005 ]
8766 : [ 1.61452e-005 ]
8767 : [ 1.65672e-005 ]
8768 : [ 1.55837e-005 ]
8769 : [ 1.78521e-005 ]
8770 : [ 1.84083e-005 ]
8771 : [ 1.57686e-005 ]
8772 : [ 1.55843e-005 ]
8773 : [ 1.50862e-005 ]
8774 : [ 1.54691e-005 ]
8775 : [ 1.41842e-005 ]
8776 : [ 1.48002e-005 ]
8777 : [ 1.62751e-005 ]
8778 : [ 1.71153e-005 ]
8779 : [ 1.61873e-005 ]
8780 : [ 1.57039e-005 ]
8781 : [ 1.71754e-005 ]
8782 : [ 1.56823e-005 ]
8783 : [ 1.83223e-005 ]
8784 : [ 1.73142e-005 ]
8785 : [ 1.68229e-005 ]
8786 : [ 1.66084e-005 ]
8787 : [ 1.71102e-005 ]
8788 : [ 1.5003e-005  ]
8789 : [ 1.63171e-005 ]
8790 : [ 1.47785e-005 ]
8791 : [ 1.68328e-005 ]
8792 : [ 1.39473e-005 ]
8793 : [ 1.80119e-005 ]
8794 : [ 1.68194e-005 ]
8795 : [ 1.60227e-005 ]
8796 : [ 1.64382e-005 ]
8797 : [ 1.59501e-005 ]
8798 : [ 1.61609e-005 ]
8799 : [ 1.63758e-005 ]
8800 : [ 1.68809e-005 ]
8801 : [ 1.55732e-005 ]
8802 : [ 1.69649e-005 ]
8803 : [ 1.65713e-005 ]
8804 : [ 1.6085e-005  ]
8805 : [ 1.62905e-005 ]
8806 : [ 1.62404e-005 ]
8807 : [ 1.64221e-005 ]
8808 : [ 1.66033e-005 ]
8809 : [ 1.69736e-005 ]
8810 : [ 1.77318e-005 ]
8811 : [ 1.72495e-005 ]
8812 : [ 1.55367e-005 ]
8813 : [ 1.69154e-005 ]
8814 : [ 1.65046e-005 ]
8815 : [ 1.67227e-005 ]
8816 : [ 1.56649e-005 ]
8817 : [ 1.63752e-005 ]
8818 : [ 1.67207e-005 ]
8819 : [ 1.62034e-005 ]
8820 : [ 1.826e-005   ]
8821 : [ 1.69076e-005 ]
8822 : [ 1.71239e-005 ]
8823 : [ 1.90636e-005 ]
8824 : [ 1.51624e-005 ]
8825 : [ 1.54675e-005 ]
8826 : [ 1.80278e-005 ]
8827 : [ 1.58854e-005 ]
8828 : [ 1.65455e-005 ]
8829 : [ 1.73078e-005 ]
8830 : [ 1.57558e-005 ]
8831 : [ 1.58808e-005 ]
8832 : [ 1.80592e-005 ]
8833 : [ 1.49014e-005 ]
8834 : [ 1.57814e-005 ]
8835 : [ 1.51157e-005 ]
8836 : [ 1.8257e-005  ]
8837 : [ 1.64876e-005 ]
8838 : [ 1.55752e-005 ]
8839 : [ 1.44733e-005 ]
8840 : [ 1.84969e-005 ]
8841 : [ 1.8991e-005  ]
8842 : [ 1.77416e-005 ]
8843 : [ 1.68493e-005 ]
8844 : [ 1.89915e-005 ]
8845 : [ 1.67032e-005 ]
8846 : [ 1.7122e-005  ]
8847 : [ 1.79193e-005 ]
8848 : [ 1.70786e-005 ]
8849 : [ 1.71644e-005 ]
8850 : [ 1.57916e-005 ]
8851 : [ 1.79472e-005 ]
8852 : [ 1.78326e-005 ]
8853 : [ 1.35446e-005 ]
8854 : [ 1.71393e-005 ]
8855 : [ 1.71591e-005 ]
8856 : [ 1.64228e-005 ]
8857 : [ 1.71052e-005 ]
8858 : [ 1.74172e-005 ]
8859 : [ 2.00333e-005 ]
8860 : [ 1.56117e-005 ]
8861 : [ 1.63834e-005 ]
8862 : [ 1.64524e-005 ]
8863 : [ 1.794e-005   ]
8864 : [ 1.73694e-005 ]
8865 : [ 1.64228e-005 ]
8866 : [ 1.67551e-005 ]
8867 : [ 1.62908e-005 ]
8868 : [ 1.5841e-005  ]
8869 : [ 1.70768e-005 ]
8870 : [ 1.75915e-005 ]
8871 : [ 1.51962e-005 ]
8872 : [ 1.76222e-005 ]
8873 : [ 1.62124e-005 ]
8874 : [ 1.68633e-005 ]
8875 : [ 1.62261e-005 ]
8876 : [ 1.69306e-005 ]
8877 : [ 1.70654e-005 ]
8878 : [ 1.49124e-005 ]
8879 : [ 1.65253e-005 ]
8880 : [ 1.62239e-005 ]
8881 : [ 1.76291e-005 ]
8882 : [ 1.70695e-005 ]
8883 : [ 1.62349e-005 ]
8884 : [ 1.73407e-005 ]
8885 : [ 1.51476e-005 ]
8886 : [ 1.59886e-005 ]
8887 : [ 1.63623e-005 ]
8888 : [ 1.65522e-005 ]
8889 : [ 1.66448e-005 ]
8890 : [ 1.58214e-005 ]
8891 : [ 1.95973e-005 ]
8892 : [ 1.69723e-005 ]
8893 : [ 1.58028e-005 ]
8894 : [ 1.65454e-005 ]
8895 : [ 1.53572e-005 ]
8896 : [ 1.67213e-005 ]
8897 : [ 1.66505e-005 ]
8898 : [ 1.60252e-005 ]
8899 : [ 1.69211e-005 ]
8900 : [ 1.63951e-005 ]
8901 : [ 1.6905e-005  ]
8902 : [ 1.9091e-005  ]
8903 : [ 1.88041e-005 ]
8904 : [ 1.61414e-005 ]
8905 : [ 1.69931e-005 ]
8906 : [ 1.73112e-005 ]
8907 : [ 1.61102e-005 ]
8908 : [ 1.54109e-005 ]
8909 : [ 1.6019e-005  ]
8910 : [ 1.65968e-005 ]
8911 : [ 1.64653e-005 ]
8912 : [ 1.69223e-005 ]
8913 : [ 1.62359e-005 ]
8914 : [ 1.60244e-005 ]
8915 : [ 1.63714e-005 ]
8916 : [ 1.63725e-005 ]
8917 : [ 1.84248e-005 ]
8918 : [ 1.72178e-005 ]
8919 : [ 1.64153e-005 ]
8920 : [ 1.86229e-005 ]
8921 : [ 1.53386e-005 ]
8922 : [ 1.77579e-005 ]
8923 : [ 1.76215e-005 ]
8924 : [ 1.66238e-005 ]
8925 : [ 1.676e-005   ]
8926 : [ 1.65815e-005 ]
8927 : [ 1.79484e-005 ]
8928 : [ 1.54357e-005 ]
8929 : [ 1.71822e-005 ]
8930 : [ 1.60021e-005 ]
8931 : [ 1.84909e-005 ]
8932 : [ 1.70831e-005 ]
8933 : [ 1.63875e-005 ]
8934 : [ 1.68786e-005 ]
8935 : [ 1.599e-005   ]
8936 : [ 1.54633e-005 ]
8937 : [ 1.54348e-005 ]
8938 : [ 1.63461e-005 ]
8939 : [ 1.56888e-005 ]
8940 : [ 1.8614e-005  ]
8941 : [ 1.75698e-005 ]
8942 : [ 1.62265e-005 ]
8943 : [ 1.46931e-005 ]
8944 : [ 1.81195e-005 ]
8945 : [ 1.46767e-005 ]
8946 : [ 1.60299e-005 ]
8947 : [ 1.75846e-005 ]
8948 : [ 1.82287e-005 ]
8949 : [ 1.70718e-005 ]
8950 : [ 1.71249e-005 ]
8951 : [ 1.64651e-005 ]
8952 : [ 1.48726e-005 ]
8953 : [ 1.55062e-005 ]
8954 : [ 1.74162e-005 ]
8955 : [ 1.62831e-005 ]
8956 : [ 1.55137e-005 ]
8957 : [ 1.57662e-005 ]
8958 : [ 1.64246e-005 ]
8959 : [ 1.73409e-005 ]
8960 : [ 1.63578e-005 ]
8961 : [ 1.55903e-005 ]
8962 : [ 1.61542e-005 ]
8963 : [ 1.66022e-005 ]
8964 : [ 1.70514e-005 ]
8965 : [ 1.59659e-005 ]
8966 : [ 1.72833e-005 ]
8967 : [ 1.58429e-005 ]
8968 : [ 1.72185e-005 ]
8969 : [ 1.61617e-005 ]
8970 : [ 1.85512e-005 ]
8971 : [ 1.63883e-005 ]
8972 : [ 1.95666e-005 ]
8973 : [ 1.75066e-005 ]
8974 : [ 1.8564e-005  ]
8975 : [ 1.80006e-005 ]
8976 : [ 1.65323e-005 ]
8977 : [ 1.76496e-005 ]
8978 : [ 1.77324e-005 ]
8979 : [ 1.65272e-005 ]
8980 : [ 1.49728e-005 ]
8981 : [ 1.60075e-005 ]
8982 : [ 1.75538e-005 ]
8983 : [ 1.56353e-005 ]
8984 : [ 1.42183e-005 ]
8985 : [ 1.55571e-005 ]
8986 : [ 1.72001e-005 ]
8987 : [ 1.68466e-005 ]
8988 : [ 1.68921e-005 ]
8989 : [ 1.56187e-005 ]
8990 : [ 1.55034e-005 ]
8991 : [ 1.57973e-005 ]
8992 : [ 1.67846e-005 ]
8993 : [ 1.63397e-005 ]
8994 : [ 1.85402e-005 ]
8995 : [ 1.73546e-005 ]
8996 : [ 1.60782e-005 ]
8997 : [ 1.48608e-005 ]
8998 : [ 1.80001e-005 ]
8999 : [ 1.75681e-005 ]
9000 : [ 1.5413e-005  ]
9001 : [ 1.61695e-005 ]
9002 : [ 1.73936e-005 ]
9003 : [ 1.61986e-005 ]
9004 : [ 1.63843e-005 ]
9005 : [ 1.54017e-005 ]
9006 : [ 1.89772e-005 ]
9007 : [ 1.61965e-005 ]
9008 : [ 1.63828e-005 ]
9009 : [ 1.58196e-005 ]
9010 : [ 1.57957e-005 ]
9011 : [ 1.53655e-005 ]
9012 : [ 1.45245e-005 ]
9013 : [ 1.67739e-005 ]
9014 : [ 1.51722e-005 ]
9015 : [ 1.53414e-005 ]
9016 : [ 1.60481e-005 ]
9017 : [ 1.5423e-005  ]
9018 : [ 1.67373e-005 ]
9019 : [ 1.55748e-005 ]
9020 : [ 1.51463e-005 ]
9021 : [ 1.8398e-005  ]
9022 : [ 1.85739e-005 ]
9023 : [ 1.71532e-005 ]
9024 : [ 1.60481e-005 ]
9025 : [ 1.8084e-005  ]
9026 : [ 1.50424e-005 ]
9027 : [ 1.67194e-005 ]
9028 : [ 1.62661e-005 ]
9029 : [ 1.70655e-005 ]
9030 : [ 1.70095e-005 ]
9031 : [ 1.71581e-005 ]
9032 : [ 1.87833e-005 ]
9033 : [ 1.66233e-005 ]
9034 : [ 1.75844e-005 ]
9035 : [ 1.82811e-005 ]
9036 : [ 1.59395e-005 ]
9037 : [ 1.72476e-005 ]
9038 : [ 1.61892e-005 ]
9039 : [ 1.80368e-005 ]
9040 : [ 1.64149e-005 ]
9041 : [ 1.64045e-005 ]
9042 : [ 1.70993e-005 ]
9043 : [ 1.50524e-005 ]
9044 : [ 1.66044e-005 ]
9045 : [ 1.74055e-005 ]
9046 : [ 1.79628e-005 ]
9047 : [ 1.70712e-005 ]
9048 : [ 1.92939e-005 ]
9049 : [ 1.86288e-005 ]
9050 : [ 1.57934e-005 ]
9051 : [ 1.69861e-005 ]
9052 : [ 1.69227e-005 ]
9053 : [ 1.70985e-005 ]
9054 : [ 1.68011e-005 ]
9055 : [ 1.72906e-005 ]
9056 : [ 1.57208e-005 ]
9057 : [ 1.63635e-005 ]
9058 : [ 1.81708e-005 ]
9059 : [ 1.64542e-005 ]
9060 : [ 1.59734e-005 ]
9061 : [ 1.66837e-005 ]
9062 : [ 1.58235e-005 ]
9063 : [ 1.6419e-005  ]
9064 : [ 1.73624e-005 ]
9065 : [ 1.61173e-005 ]
9066 : [ 1.68993e-005 ]
9067 : [ 1.62738e-005 ]
9068 : [ 1.78888e-005 ]
9069 : [ 1.57912e-005 ]
9070 : [ 1.83736e-005 ]
9071 : [ 1.66958e-005 ]
9072 : [ 1.67836e-005 ]
9073 : [ 1.61041e-005 ]
9074 : [ 1.6772e-005  ]
9075 : [ 1.77235e-005 ]
9076 : [ 1.83307e-005 ]
9077 : [ 1.39908e-005 ]
9078 : [ 1.62469e-005 ]
9079 : [ 1.58937e-005 ]
9080 : [ 1.60389e-005 ]
9081 : [ 1.67859e-005 ]
9082 : [ 1.63063e-005 ]
9083 : [ 1.73422e-005 ]
9084 : [ 1.76841e-005 ]
9085 : [ 1.59114e-005 ]
9086 : [ 1.70574e-005 ]
9087 : [ 1.53972e-005 ]
9088 : [ 1.66654e-005 ]
9089 : [ 1.53679e-005 ]
9090 : [ 1.54773e-005 ]
9091 : [ 1.64915e-005 ]
9092 : [ 1.67959e-005 ]
9093 : [ 1.49704e-005 ]
9094 : [ 1.57221e-005 ]
9095 : [ 1.61568e-005 ]
9096 : [ 1.55981e-005 ]
9097 : [ 1.69608e-005 ]
9098 : [ 1.55675e-005 ]
9099 : [ 1.83663e-005 ]
9100 : [ 1.6174e-005  ]
9101 : [ 1.62555e-005 ]
9102 : [ 1.49242e-005 ]
9103 : [ 1.64608e-005 ]
9104 : [ 1.61806e-005 ]
9105 : [ 1.612e-005   ]
9106 : [ 1.59906e-005 ]
9107 : [ 1.5669e-005  ]
9108 : [ 1.51602e-005 ]
9109 : [ 1.5037e-005  ]
9110 : [ 1.67262e-005 ]
9111 : [ 1.73184e-005 ]
9112 : [ 1.70464e-005 ]
9113 : [ 1.69696e-005 ]
9114 : [ 1.58822e-005 ]
9115 : [ 1.74981e-005 ]
9116 : [ 1.58981e-005 ]
9117 : [ 1.65271e-005 ]
9118 : [ 1.83307e-005 ]
9119 : [ 1.56345e-005 ]
9120 : [ 1.62015e-005 ]
9121 : [ 1.60396e-005 ]
9122 : [ 1.59853e-005 ]
9123 : [ 1.81069e-005 ]
9124 : [ 1.69112e-005 ]
9125 : [ 1.59961e-005 ]
9126 : [ 1.56987e-005 ]
9127 : [ 1.66285e-005 ]
9128 : [ 1.5692e-005  ]
9129 : [ 1.44778e-005 ]
9130 : [ 1.67052e-005 ]
9131 : [ 1.60243e-005 ]
9132 : [ 1.80294e-005 ]
9133 : [ 1.82398e-005 ]
9134 : [ 1.74798e-005 ]
9135 : [ 1.68702e-005 ]
9136 : [ 1.50848e-005 ]
9137 : [ 1.55246e-005 ]
9138 : [ 1.68762e-005 ]
9139 : [ 1.62204e-005 ]
9140 : [ 1.77652e-005 ]
9141 : [ 1.64255e-005 ]
9142 : [ 1.67077e-005 ]
9143 : [ 1.51091e-005 ]
9144 : [ 1.81128e-005 ]
9145 : [ 1.66495e-005 ]
9146 : [ 1.49044e-005 ]
9147 : [ 1.67718e-005 ]
9148 : [ 1.63581e-005 ]
9149 : [ 1.60802e-005 ]
9150 : [ 1.54354e-005 ]
9151 : [ 1.75009e-005 ]
9152 : [ 1.63278e-005 ]
9153 : [ 1.6705e-005  ]
9154 : [ 1.51285e-005 ]
9155 : [ 1.72196e-005 ]
9156 : [ 1.78946e-005 ]
9157 : [ 1.49506e-005 ]
9158 : [ 1.62854e-005 ]
9159 : [ 1.79029e-005 ]
9160 : [ 1.61399e-005 ]
9161 : [ 1.71384e-005 ]
9162 : [ 1.60397e-005 ]
9163 : [ 1.65087e-005 ]
9164 : [ 1.61797e-005 ]
9165 : [ 1.76735e-005 ]
9166 : [ 1.64237e-005 ]
9167 : [ 1.66122e-005 ]
9168 : [ 1.74853e-005 ]
9169 : [ 1.68222e-005 ]
9170 : [ 1.636e-005   ]
9171 : [ 1.67871e-005 ]
9172 : [ 1.58419e-005 ]
9173 : [ 1.62849e-005 ]
9174 : [ 1.62509e-005 ]
9175 : [ 1.59681e-005 ]
9176 : [ 1.67458e-005 ]
9177 : [ 1.63426e-005 ]
9178 : [ 1.4911e-005  ]
9179 : [ 1.59897e-005 ]
9180 : [ 1.7305e-005  ]
9181 : [ 1.70479e-005 ]
9182 : [ 1.65587e-005 ]
9183 : [ 1.73622e-005 ]
9184 : [ 1.70766e-005 ]
9185 : [ 1.70585e-005 ]
9186 : [ 1.67125e-005 ]
9187 : [ 1.54894e-005 ]
9188 : [ 1.67978e-005 ]
9189 : [ 1.80371e-005 ]
9190 : [ 1.73688e-005 ]
9191 : [ 1.80532e-005 ]
9192 : [ 1.53917e-005 ]
9193 : [ 1.64519e-005 ]
9194 : [ 1.71078e-005 ]
9195 : [ 1.56019e-005 ]
9196 : [ 1.58699e-005 ]
9197 : [ 1.45405e-005 ]
9198 : [ 1.70855e-005 ]
9199 : [ 1.64152e-005 ]
9200 : [ 1.52826e-005 ]
9201 : [ 1.70179e-005 ]
9202 : [ 1.63909e-005 ]
9203 : [ 1.55617e-005 ]
9204 : [ 1.51463e-005 ]
9205 : [ 1.69751e-005 ]
9206 : [ 1.68763e-005 ]
9207 : [ 1.47531e-005 ]
9208 : [ 1.69542e-005 ]
9209 : [ 1.59792e-005 ]
9210 : [ 1.83164e-005 ]
9211 : [ 1.77262e-005 ]
9212 : [ 1.51865e-005 ]
9213 : [ 1.74565e-005 ]
9214 : [ 1.76085e-005 ]
9215 : [ 1.6141e-005  ]
9216 : [ 1.5781e-005  ]
9217 : [ 1.50131e-005 ]
9218 : [ 1.75505e-005 ]
9219 : [ 1.81179e-005 ]
9220 : [ 1.61403e-005 ]
9221 : [ 1.61264e-005 ]
9222 : [ 1.58596e-005 ]
9223 : [ 1.6006e-005  ]
9224 : [ 1.64578e-005 ]
9225 : [ 1.70242e-005 ]
9226 : [ 1.50901e-005 ]
9227 : [ 1.50914e-005 ]
9228 : [ 1.58345e-005 ]
9229 : [ 1.70213e-005 ]
9230 : [ 1.57991e-005 ]
9231 : [ 1.82318e-005 ]
9232 : [ 1.6777e-005  ]
9233 : [ 1.58475e-005 ]
9234 : [ 1.69162e-005 ]
9235 : [ 1.67152e-005 ]
9236 : [ 1.61509e-005 ]
9237 : [ 1.57574e-005 ]
9238 : [ 1.50947e-005 ]
9239 : [ 1.55074e-005 ]
9240 : [ 1.57818e-005 ]
9241 : [ 1.71039e-005 ]
9242 : [ 1.54943e-005 ]
9243 : [ 1.61976e-005 ]
9244 : [ 1.54584e-005 ]
9245 : [ 1.70098e-005 ]
9246 : [ 1.68496e-005 ]
9247 : [ 1.73427e-005 ]
9248 : [ 1.64763e-005 ]
9249 : [ 1.49901e-005 ]
9250 : [ 1.75708e-005 ]
9251 : [ 1.79323e-005 ]
9252 : [ 1.67988e-005 ]
9253 : [ 1.55937e-005 ]
9254 : [ 1.5541e-005  ]
9255 : [ 1.48356e-005 ]
9256 : [ 1.51594e-005 ]
9257 : [ 1.6688e-005  ]
9258 : [ 1.67355e-005 ]
9259 : [ 1.66355e-005 ]
9260 : [ 1.59178e-005 ]
9261 : [ 1.59575e-005 ]
9262 : [ 1.76711e-005 ]
9263 : [ 1.59397e-005 ]
9264 : [ 1.60655e-005 ]
9265 : [ 1.63341e-005 ]
9266 : [ 1.32915e-005 ]
9267 : [ 1.73245e-005 ]
9268 : [ 1.61248e-005 ]
9269 : [ 1.48627e-005 ]
9270 : [ 1.70202e-005 ]
9271 : [ 1.65668e-005 ]
9272 : [ 1.71405e-005 ]
9273 : [ 1.61889e-005 ]
9274 : [ 1.57826e-005 ]
9275 : [ 1.60086e-005 ]
9276 : [ 1.38929e-005 ]
9277 : [ 1.54415e-005 ]
9278 : [ 1.77737e-005 ]
9279 : [ 1.75654e-005 ]
9280 : [ 1.40655e-005 ]
9281 : [ 1.57169e-005 ]
9282 : [ 1.58148e-005 ]
9283 : [ 1.75096e-005 ]
9284 : [ 1.61628e-005 ]
9285 : [ 1.61465e-005 ]
9286 : [ 1.56952e-005 ]
9287 : [ 1.8775e-005  ]
9288 : [ 1.53837e-005 ]
9289 : [ 1.64788e-005 ]
9290 : [ 1.63047e-005 ]
9291 : [ 1.5633e-005  ]
9292 : [ 1.78109e-005 ]
9293 : [ 1.63096e-005 ]
9294 : [ 1.65576e-005 ]
9295 : [ 1.7347e-005  ]
9296 : [ 1.69689e-005 ]
9297 : [ 1.6679e-005  ]
9298 : [ 1.8338e-005  ]
9299 : [ 1.57737e-005 ]
9300 : [ 1.54016e-005 ]
9301 : [ 1.47429e-005 ]
9302 : [ 1.59039e-005 ]
9303 : [ 1.90138e-005 ]
9304 : [ 1.52539e-005 ]
9305 : [ 1.61509e-005 ]
9306 : [ 1.55128e-005 ]
9307 : [ 1.6336e-005  ]
9308 : [ 1.46455e-005 ]
9309 : [ 1.67148e-005 ]
9310 : [ 1.76075e-005 ]
9311 : [ 1.52286e-005 ]
9312 : [ 1.79774e-005 ]
9313 : [ 1.62914e-005 ]
9314 : [ 1.58789e-005 ]
9315 : [ 1.86399e-005 ]
9316 : [ 1.59438e-005 ]
9317 : [ 1.47755e-005 ]
9318 : [ 1.68664e-005 ]
9319 : [ 1.57337e-005 ]
9320 : [ 1.69941e-005 ]
9321 : [ 1.49989e-005 ]
9322 : [ 1.86626e-005 ]
9323 : [ 1.57559e-005 ]
9324 : [ 1.60716e-005 ]
9325 : [ 1.61558e-005 ]
9326 : [ 1.70658e-005 ]
9327 : [ 1.62604e-005 ]
9328 : [ 1.58157e-005 ]
9329 : [ 1.61119e-005 ]
9330 : [ 1.56842e-005 ]
9331 : [ 1.69326e-005 ]
9332 : [ 1.78079e-005 ]
9333 : [ 1.63947e-005 ]
9334 : [ 1.6559e-005  ]
9335 : [ 1.75388e-005 ]
9336 : [ 1.70995e-005 ]
9337 : [ 1.94291e-005 ]
9338 : [ 1.52899e-005 ]
9339 : [ 1.57686e-005 ]
9340 : [ 1.89993e-005 ]
9341 : [ 1.61876e-005 ]
9342 : [ 1.65361e-005 ]
9343 : [ 1.60529e-005 ]
9344 : [ 1.59634e-005 ]
9345 : [ 1.65052e-005 ]
9346 : [ 1.65363e-005 ]
9347 : [ 1.88563e-005 ]
9348 : [ 1.62748e-005 ]
9349 : [ 1.74238e-005 ]
9350 : [ 1.70597e-005 ]
9351 : [ 1.64023e-005 ]
9352 : [ 1.46692e-005 ]
9353 : [ 1.72459e-005 ]
9354 : [ 1.5174e-005  ]
9355 : [ 1.65829e-005 ]
9356 : [ 1.55149e-005 ]
9357 : [ 1.56782e-005 ]
9358 : [ 1.66157e-005 ]
9359 : [ 1.64512e-005 ]
9360 : [ 1.69233e-005 ]
9361 : [ 1.67828e-005 ]
9362 : [ 1.59741e-005 ]
9363 : [ 1.61904e-005 ]
9364 : [ 1.54064e-005 ]
9365 : [ 1.47748e-005 ]
9366 : [ 1.82426e-005 ]
9367 : [ 1.74581e-005 ]
9368 : [ 1.57621e-005 ]
9369 : [ 1.74652e-005 ]
9370 : [ 1.56985e-005 ]
9371 : [ 1.55305e-005 ]
9372 : [ 1.64551e-005 ]
9373 : [ 1.70081e-005 ]
9374 : [ 1.51583e-005 ]
9375 : [ 1.64144e-005 ]
9376 : [ 1.6557e-005  ]
9377 : [ 1.56687e-005 ]
9378 : [ 1.63209e-005 ]
9379 : [ 1.61929e-005 ]
9380 : [ 1.72349e-005 ]
9381 : [ 1.5815e-005  ]
9382 : [ 1.69726e-005 ]
9383 : [ 1.60321e-005 ]
9384 : [ 1.62451e-005 ]
9385 : [ 1.69009e-005 ]
9386 : [ 1.62549e-005 ]
9387 : [ 1.6541e-005  ]
9388 : [ 1.46381e-005 ]
9389 : [ 1.74606e-005 ]
9390 : [ 1.47317e-005 ]
9391 : [ 1.62091e-005 ]
9392 : [ 1.80874e-005 ]
9393 : [ 1.68058e-005 ]
9394 : [ 1.67457e-005 ]
9395 : [ 1.61915e-005 ]
9396 : [ 1.74311e-005 ]
9397 : [ 1.67401e-005 ]
9398 : [ 1.58831e-005 ]
9399 : [ 1.75128e-005 ]
9400 : [ 1.63173e-005 ]
9401 : [ 1.65274e-005 ]
9402 : [ 1.69259e-005 ]
9403 : [ 1.43832e-005 ]
9404 : [ 1.74809e-005 ]
9405 : [ 1.61844e-005 ]
9406 : [ 1.56252e-005 ]
9407 : [ 1.54929e-005 ]
9408 : [ 1.51235e-005 ]
9409 : [ 1.7128e-005  ]
9410 : [ 1.60705e-005 ]
9411 : [ 1.52877e-005 ]
9412 : [ 1.6685e-005  ]
9413 : [ 1.71365e-005 ]
9414 : [ 1.53835e-005 ]
9415 : [ 1.63128e-005 ]
9416 : [ 1.50708e-005 ]
9417 : [ 1.64365e-005 ]
9418 : [ 1.65698e-005 ]
9419 : [ 1.62081e-005 ]
9420 : [ 1.65619e-005 ]
9421 : [ 1.64406e-005 ]
9422 : [ 1.75504e-005 ]
9423 : [ 1.70499e-005 ]
9424 : [ 1.65103e-005 ]
9425 : [ 1.52175e-005 ]
9426 : [ 1.47894e-005 ]
9427 : [ 1.42936e-005 ]
9428 : [ 1.7134e-005  ]
9429 : [ 1.54947e-005 ]
9430 : [ 1.62369e-005 ]
9431 : [ 1.64654e-005 ]
9432 : [ 1.98478e-005 ]
9433 : [ 1.71967e-005 ]
9434 : [ 1.62808e-005 ]
9435 : [ 1.52216e-005 ]
9436 : [ 1.87066e-005 ]
9437 : [ 1.62666e-005 ]
9438 : [ 1.54525e-005 ]
9439 : [ 1.65168e-005 ]
9440 : [ 1.61979e-005 ]
9441 : [ 1.62908e-005 ]
9442 : [ 1.81506e-005 ]
9443 : [ 1.62277e-005 ]
9444 : [ 1.69842e-005 ]
9445 : [ 1.60923e-005 ]
9446 : [ 1.59945e-005 ]
9447 : [ 1.69605e-005 ]
9448 : [ 1.63212e-005 ]
9449 : [ 1.77799e-005 ]
9450 : [ 1.70143e-005 ]
9451 : [ 1.86252e-005 ]
9452 : [ 1.61946e-005 ]
9453 : [ 1.66707e-005 ]
9454 : [ 1.76992e-005 ]
9455 : [ 1.54629e-005 ]
9456 : [ 1.6254e-005  ]
9457 : [ 1.50326e-005 ]
9458 : [ 1.6356e-005  ]
9459 : [ 1.68494e-005 ]
9460 : [ 1.6629e-005  ]
9461 : [ 1.86617e-005 ]
9462 : [ 1.49514e-005 ]
9463 : [ 1.80192e-005 ]
9464 : [ 1.5492e-005  ]
9465 : [ 1.65958e-005 ]
9466 : [ 1.69181e-005 ]
9467 : [ 1.81911e-005 ]
9468 : [ 1.62826e-005 ]
9469 : [ 1.70609e-005 ]
9470 : [ 1.43209e-005 ]
9471 : [ 1.70106e-005 ]
9472 : [ 1.54643e-005 ]
9473 : [ 1.6326e-005  ]
9474 : [ 1.64032e-005 ]
9475 : [ 1.62715e-005 ]
9476 : [ 1.60986e-005 ]
9477 : [ 1.62803e-005 ]
9478 : [ 1.59043e-005 ]
9479 : [ 1.65233e-005 ]
9480 : [ 1.66612e-005 ]
9481 : [ 1.6716e-005  ]
9482 : [ 1.54544e-005 ]
9483 : [ 1.73796e-005 ]
9484 : [ 1.63961e-005 ]
9485 : [ 1.48241e-005 ]
9486 : [ 1.43651e-005 ]
9487 : [ 1.58286e-005 ]
9488 : [ 1.60307e-005 ]
9489 : [ 1.69274e-005 ]
9490 : [ 1.83759e-005 ]
9491 : [ 1.61142e-005 ]
9492 : [ 1.57071e-005 ]
9493 : [ 1.74997e-005 ]
9494 : [ 1.69021e-005 ]
9495 : [ 1.54283e-005 ]
9496 : [ 1.60596e-005 ]
9497 : [ 1.60624e-005 ]
9498 : [ 1.67539e-005 ]
9499 : [ 1.57872e-005 ]
9500 : [ 1.54593e-005 ]
9501 : [ 1.57779e-005 ]
9502 : [ 1.54708e-005 ]
9503 : [ 1.61997e-005 ]
9504 : [ 1.62468e-005 ]
9505 : [ 1.73336e-005 ]
9506 : [ 1.51028e-005 ]
9507 : [ 1.73718e-005 ]
9508 : [ 1.99723e-005 ]
9509 : [ 1.66212e-005 ]
9510 : [ 1.63696e-005 ]
9511 : [ 1.6603e-005  ]
9512 : [ 1.63504e-005 ]
9513 : [ 1.63817e-005 ]
9514 : [ 1.57792e-005 ]
9515 : [ 1.73658e-005 ]
9516 : [ 1.5824e-005  ]
9517 : [ 1.46276e-005 ]
9518 : [ 1.72208e-005 ]
9519 : [ 1.77043e-005 ]
9520 : [ 1.77853e-005 ]
9521 : [ 1.84979e-005 ]
9522 : [ 1.59416e-005 ]
9523 : [ 1.73771e-005 ]
9524 : [ 1.74014e-005 ]
9525 : [ 1.87161e-005 ]
9526 : [ 1.73114e-005 ]
9527 : [ 1.51148e-005 ]
9528 : [ 1.40305e-005 ]
9529 : [ 1.63064e-005 ]
9530 : [ 1.84157e-005 ]
9531 : [ 1.61884e-005 ]
9532 : [ 1.6957e-005  ]
9533 : [ 1.60524e-005 ]
9534 : [ 1.6443e-005  ]
9535 : [ 1.67245e-005 ]
9536 : [ 1.67945e-005 ]
9537 : [ 1.34877e-005 ]
9538 : [ 1.65095e-005 ]
9539 : [ 1.71058e-005 ]
9540 : [ 1.70536e-005 ]
9541 : [ 1.49492e-005 ]
9542 : [ 1.86248e-005 ]
9543 : [ 1.60677e-005 ]
9544 : [ 1.6964e-005  ]
9545 : [ 1.64672e-005 ]
9546 : [ 1.63152e-005 ]
9547 : [ 1.62126e-005 ]
9548 : [ 1.75944e-005 ]
9549 : [ 1.67079e-005 ]
9550 : [ 1.79541e-005 ]
9551 : [ 1.62541e-005 ]
9552 : [ 1.63464e-005 ]
9553 : [ 1.65783e-005 ]
9554 : [ 1.84632e-005 ]
9555 : [ 1.84102e-005 ]
9556 : [ 1.6524e-005  ]
9557 : [ 1.48475e-005 ]
9558 : [ 1.79324e-005 ]
9559 : [ 1.65838e-005 ]
9560 : [ 1.51363e-005 ]
9561 : [ 1.55432e-005 ]
9562 : [ 1.80847e-005 ]
9563 : [ 1.86736e-005 ]
9564 : [ 1.52631e-005 ]
9565 : [ 2.1317e-005  ]
9566 : [ 1.75109e-005 ]
9567 : [ 1.71066e-005 ]
9568 : [ 1.54969e-005 ]
9569 : [ 1.65597e-005 ]
9570 : [ 1.59958e-005 ]
9571 : [ 1.46963e-005 ]
9572 : [ 1.53682e-005 ]
9573 : [ 1.55913e-005 ]
9574 : [ 1.52455e-005 ]
9575 : [ 1.63309e-005 ]
9576 : [ 1.67723e-005 ]
9577 : [ 1.66465e-005 ]
9578 : [ 1.71758e-005 ]
9579 : [ 1.67248e-005 ]
9580 : [ 1.63975e-005 ]
9581 : [ 1.58254e-005 ]
9582 : [ 1.67039e-005 ]
9583 : [ 1.7301e-005  ]
9584 : [ 1.61475e-005 ]
9585 : [ 1.64988e-005 ]
9586 : [ 1.80548e-005 ]
9587 : [ 1.80533e-005 ]
9588 : [ 1.56038e-005 ]
9589 : [ 1.48574e-005 ]
9590 : [ 1.94021e-005 ]
9591 : [ 1.68908e-005 ]
9592 : [ 1.61791e-005 ]
9593 : [ 1.73466e-005 ]
9594 : [ 1.49471e-005 ]
9595 : [ 1.61625e-005 ]
9596 : [ 1.5143e-005  ]
9597 : [ 1.47608e-005 ]
9598 : [ 1.61381e-005 ]
9599 : [ 1.93566e-005 ]
9600 : [ 1.80281e-005 ]
9601 : [ 1.77654e-005 ]
9602 : [ 1.6747e-005  ]
9603 : [ 1.61291e-005 ]
9604 : [ 1.84575e-005 ]
9605 : [ 1.71543e-005 ]
9606 : [ 1.72023e-005 ]
9607 : [ 1.53134e-005 ]
9608 : [ 1.78444e-005 ]
9609 : [ 1.66379e-005 ]
9610 : [ 1.85137e-005 ]
9611 : [ 1.83243e-005 ]
9612 : [ 1.58912e-005 ]
9613 : [ 1.84451e-005 ]
9614 : [ 1.67155e-005 ]
9615 : [ 1.57519e-005 ]
9616 : [ 1.67185e-005 ]
9617 : [ 1.69788e-005 ]
9618 : [ 1.41312e-005 ]
9619 : [ 1.59584e-005 ]
9620 : [ 1.87192e-005 ]
9621 : [ 1.5906e-005  ]
9622 : [ 1.79337e-005 ]
9623 : [ 1.8949e-005  ]
9624 : [ 1.65696e-005 ]
9625 : [ 1.4815e-005  ]
9626 : [ 1.53908e-005 ]
9627 : [ 1.60796e-005 ]
9628 : [ 1.83155e-005 ]
9629 : [ 1.60905e-005 ]
9630 : [ 1.69622e-005 ]
9631 : [ 1.75819e-005 ]
9632 : [ 1.6437e-005  ]
9633 : [ 1.5596e-005  ]
9634 : [ 1.58859e-005 ]
9635 : [ 1.72862e-005 ]
9636 : [ 1.89278e-005 ]
9637 : [ 1.47206e-005 ]
9638 : [ 1.58157e-005 ]
9639 : [ 1.54651e-005 ]
9640 : [ 1.53404e-005 ]
9641 : [ 1.50123e-005 ]
9642 : [ 1.57168e-005 ]
9643 : [ 1.6776e-005  ]
9644 : [ 1.58221e-005 ]
9645 : [ 1.59769e-005 ]
9646 : [ 1.47346e-005 ]
9647 : [ 1.70058e-005 ]
9648 : [ 1.71197e-005 ]
9649 : [ 1.827e-005   ]
9650 : [ 1.70114e-005 ]
9651 : [ 1.7009e-005  ]
9652 : [ 1.64888e-005 ]
9653 : [ 1.68129e-005 ]
9654 : [ 1.7623e-005  ]
9655 : [ 1.70874e-005 ]
9656 : [ 1.62204e-005 ]
9657 : [ 1.58513e-005 ]
9658 : [ 1.65771e-005 ]
9659 : [ 1.59801e-005 ]
9660 : [ 1.70649e-005 ]
9661 : [ 1.74927e-005 ]
9662 : [ 1.32908e-005 ]
9663 : [ 1.62965e-005 ]
9664 : [ 1.631e-005   ]
9665 : [ 1.62965e-005 ]
9666 : [ 1.56235e-005 ]
9667 : [ 1.6212e-005  ]
9668 : [ 1.68137e-005 ]
9669 : [ 1.86052e-005 ]
9670 : [ 1.47724e-005 ]
9671 : [ 1.69116e-005 ]
9672 : [ 1.67485e-005 ]
9673 : [ 1.68298e-005 ]
9674 : [ 1.47084e-005 ]
9675 : [ 1.63836e-005 ]
9676 : [ 1.5658e-005  ]
9677 : [ 1.60185e-005 ]
9678 : [ 1.57051e-005 ]
9679 : [ 1.59844e-005 ]
9680 : [ 1.71764e-005 ]
9681 : [ 1.82865e-005 ]
9682 : [ 1.68332e-005 ]
9683 : [ 1.83279e-005 ]
9684 : [ 1.66575e-005 ]
9685 : [ 1.54393e-005 ]
9686 : [ 1.63359e-005 ]
9687 : [ 1.61911e-005 ]
9688 : [ 1.74899e-005 ]
9689 : [ 1.60152e-005 ]
9690 : [ 1.58292e-005 ]
9691 : [ 1.79261e-005 ]
9692 : [ 1.63576e-005 ]
9693 : [ 1.66834e-005 ]
9694 : [ 1.5745e-005  ]
9695 : [ 1.38176e-005 ]
9696 : [ 1.57424e-005 ]
9697 : [ 1.64749e-005 ]
9698 : [ 1.58679e-005 ]
9699 : [ 1.49365e-005 ]
9700 : [ 1.64245e-005 ]
9701 : [ 1.6605e-005  ]
9702 : [ 1.52346e-005 ]
9703 : [ 1.63033e-005 ]
9704 : [ 1.5074e-005  ]
9705 : [ 1.63667e-005 ]
9706 : [ 1.71743e-005 ]
9707 : [ 1.64914e-005 ]
9708 : [ 1.50383e-005 ]
9709 : [ 1.40014e-005 ]
9710 : [ 1.61191e-005 ]
9711 : [ 1.46899e-005 ]
9712 : [ 1.64713e-005 ]
9713 : [ 1.62933e-005 ]
9714 : [ 1.58727e-005 ]
9715 : [ 1.57693e-005 ]
9716 : [ 1.50652e-005 ]
9717 : [ 1.59333e-005 ]
9718 : [ 1.54739e-005 ]
9719 : [ 1.75687e-005 ]
9720 : [ 1.58244e-005 ]
9721 : [ 1.77433e-005 ]
9722 : [ 1.79913e-005 ]
9723 : [ 1.80442e-005 ]
9724 : [ 1.63041e-005 ]
9725 : [ 1.66489e-005 ]
9726 : [ 1.55152e-005 ]
9727 : [ 1.5745e-005  ]
9728 : [ 1.53228e-005 ]
9729 : [ 1.76136e-005 ]
9730 : [ 1.59001e-005 ]
9731 : [ 1.60285e-005 ]
9732 : [ 1.46011e-005 ]
9733 : [ 1.72339e-005 ]
9734 : [ 1.60233e-005 ]
9735 : [ 1.49197e-005 ]
9736 : [ 1.67395e-005 ]
9737 : [ 1.55502e-005 ]
9738 : [ 1.69537e-005 ]
9739 : [ 1.52032e-005 ]
9740 : [ 1.64155e-005 ]
9741 : [ 1.681e-005   ]
9742 : [ 1.64858e-005 ]
9743 : [ 1.67656e-005 ]
9744 : [ 1.64208e-005 ]
9745 : [ 1.57158e-005 ]
9746 : [ 1.50656e-005 ]
9747 : [ 1.59321e-005 ]
9748 : [ 1.59946e-005 ]
9749 : [ 1.61574e-005 ]
9750 : [ 1.71991e-005 ]
9751 : [ 1.63093e-005 ]
9752 : [ 1.56549e-005 ]
9753 : [ 1.72803e-005 ]
9754 : [ 1.59798e-005 ]
9755 : [ 1.63006e-005 ]
9756 : [ 1.57551e-005 ]
9757 : [ 1.76052e-005 ]
9758 : [ 1.84561e-005 ]
9759 : [ 1.76757e-005 ]
9760 : [ 1.57209e-005 ]
9761 : [ 1.3719e-005  ]
9762 : [ 1.60447e-005 ]
9763 : [ 1.64164e-005 ]
9764 : [ 1.56679e-005 ]
9765 : [ 1.68938e-005 ]
9766 : [ 1.52297e-005 ]
9767 : [ 1.52098e-005 ]
9768 : [ 1.48153e-005 ]
9769 : [ 1.80494e-005 ]
9770 : [ 1.75995e-005 ]
9771 : [ 1.80888e-005 ]
9772 : [ 1.39214e-005 ]
9773 : [ 1.51509e-005 ]
9774 : [ 1.72464e-005 ]
9775 : [ 1.61872e-005 ]
9776 : [ 1.57434e-005 ]
9777 : [ 1.66284e-005 ]
9778 : [ 1.5963e-005  ]
9779 : [ 1.67478e-005 ]
9780 : [ 1.6336e-005  ]
9781 : [ 1.60945e-005 ]
9782 : [ 1.64182e-005 ]
9783 : [ 1.66663e-005 ]
9784 : [ 1.57512e-005 ]
9785 : [ 1.53615e-005 ]
9786 : [ 1.72744e-005 ]
9787 : [ 1.68686e-005 ]
9788 : [ 1.86634e-005 ]
9789 : [ 1.64504e-005 ]
9790 : [ 1.70737e-005 ]
9791 : [ 1.73399e-005 ]
9792 : [ 1.80458e-005 ]
9793 : [ 1.59511e-005 ]
9794 : [ 1.73392e-005 ]
9795 : [ 1.66465e-005 ]
9796 : [ 1.58708e-005 ]
9797 : [ 1.65541e-005 ]
9798 : [ 1.73498e-005 ]
9799 : [ 1.77458e-005 ]
9800 : [ 1.61355e-005 ]
9801 : [ 1.66173e-005 ]
9802 : [ 1.70769e-005 ]
9803 : [ 1.88081e-005 ]
9804 : [ 1.54081e-005 ]
9805 : [ 1.59802e-005 ]
9806 : [ 1.49425e-005 ]
9807 : [ 1.57781e-005 ]
9808 : [ 1.70353e-005 ]
9809 : [ 1.66203e-005 ]
9810 : [ 1.85278e-005 ]
9811 : [ 1.75895e-005 ]
9812 : [ 1.6193e-005  ]
9813 : [ 1.67595e-005 ]
9814 : [ 1.52635e-005 ]
9815 : [ 1.94043e-005 ]
9816 : [ 1.68331e-005 ]
9817 : [ 1.48635e-005 ]
9818 : [ 1.70404e-005 ]
9819 : [ 1.68198e-005 ]
9820 : [ 1.68243e-005 ]
9821 : [ 1.76254e-005 ]
9822 : [ 1.76518e-005 ]
9823 : [ 1.71288e-005 ]
9824 : [ 1.66462e-005 ]
9825 : [ 1.58974e-005 ]
9826 : [ 1.52214e-005 ]
9827 : [ 1.73493e-005 ]
9828 : [ 1.42512e-005 ]
9829 : [ 1.8886e-005  ]
9830 : [ 1.65853e-005 ]
9831 : [ 1.52418e-005 ]
9832 : [ 1.48605e-005 ]
9833 : [ 1.73434e-005 ]
9834 : [ 1.53799e-005 ]
9835 : [ 1.77267e-005 ]
9836 : [ 1.56282e-005 ]
9837 : [ 1.7557e-005  ]
9838 : [ 1.55022e-005 ]
9839 : [ 1.46861e-005 ]
9840 : [ 1.6085e-005  ]
9841 : [ 1.79002e-005 ]
9842 : [ 1.69389e-005 ]
9843 : [ 1.59787e-005 ]
9844 : [ 1.61708e-005 ]
9845 : [ 1.58689e-005 ]
9846 : [ 1.4876e-005  ]
9847 : [ 1.5906e-005  ]
9848 : [ 1.67366e-005 ]
9849 : [ 1.6701e-005  ]
9850 : [ 1.79701e-005 ]
9851 : [ 1.5696e-005  ]
9852 : [ 1.62523e-005 ]
9853 : [ 1.71766e-005 ]
9854 : [ 1.79939e-005 ]
9855 : [ 1.57599e-005 ]
9856 : [ 1.66485e-005 ]
9857 : [ 1.66204e-005 ]
9858 : [ 1.6476e-005  ]
9859 : [ 1.66552e-005 ]
9860 : [ 1.5727e-005  ]
9861 : [ 1.75422e-005 ]
9862 : [ 1.82904e-005 ]
9863 : [ 1.62997e-005 ]
9864 : [ 1.60537e-005 ]
9865 : [ 1.51391e-005 ]
9866 : [ 1.52763e-005 ]
9867 : [ 1.78728e-005 ]
9868 : [ 1.60831e-005 ]
9869 : [ 1.45772e-005 ]
9870 : [ 1.78679e-005 ]
9871 : [ 1.67553e-005 ]
9872 : [ 1.64998e-005 ]
9873 : [ 1.68538e-005 ]
9874 : [ 1.80332e-005 ]
9875 : [ 1.80973e-005 ]
9876 : [ 1.77212e-005 ]
9877 : [ 1.98334e-005 ]
9878 : [ 1.78883e-005 ]
9879 : [ 1.5768e-005  ]
9880 : [ 1.58874e-005 ]
9881 : [ 1.54833e-005 ]
9882 : [ 1.5944e-005  ]
9883 : [ 1.73746e-005 ]
9884 : [ 1.75285e-005 ]
9885 : [ 1.50254e-005 ]
9886 : [ 1.52237e-005 ]
9887 : [ 1.79654e-005 ]
9888 : [ 1.55726e-005 ]
9889 : [ 1.57664e-005 ]
9890 : [ 1.63013e-005 ]
9891 : [ 1.57743e-005 ]
9892 : [ 1.66136e-005 ]
9893 : [ 1.75596e-005 ]
9894 : [ 1.63295e-005 ]
9895 : [ 1.79558e-005 ]
9896 : [ 1.707e-005   ]
9897 : [ 1.75543e-005 ]
9898 : [ 1.57481e-005 ]
9899 : [ 1.87259e-005 ]
9900 : [ 1.71055e-005 ]
9901 : [ 1.55656e-005 ]
9902 : [ 1.85848e-005 ]
9903 : [ 1.57964e-005 ]
9904 : [ 1.61837e-005 ]
9905 : [ 1.68772e-005 ]
9906 : [ 1.61096e-005 ]
9907 : [ 1.67133e-005 ]
9908 : [ 1.68903e-005 ]
9909 : [ 1.83892e-005 ]
9910 : [ 1.60866e-005 ]
9911 : [ 1.68732e-005 ]
9912 : [ 1.88442e-005 ]
9913 : [ 1.77022e-005 ]
9914 : [ 1.74363e-005 ]
9915 : [ 1.40685e-005 ]
9916 : [ 1.62093e-005 ]
9917 : [ 1.51058e-005 ]
9918 : [ 1.67048e-005 ]
9919 : [ 1.67407e-005 ]
9920 : [ 1.71315e-005 ]
9921 : [ 1.6617e-005  ]
9922 : [ 1.55658e-005 ]
9923 : [ 1.54612e-005 ]
9924 : [ 1.46842e-005 ]
9925 : [ 1.53343e-005 ]
9926 : [ 1.67306e-005 ]
9927 : [ 1.68077e-005 ]
9928 : [ 1.76307e-005 ]
9929 : [ 1.84401e-005 ]
9930 : [ 1.59972e-005 ]
9931 : [ 1.70705e-005 ]
9932 : [ 1.64203e-005 ]
9933 : [ 1.79745e-005 ]
9934 : [ 1.6476e-005  ]
9935 : [ 1.71389e-005 ]
9936 : [ 1.65167e-005 ]
9937 : [ 1.53825e-005 ]
9938 : [ 1.72011e-005 ]
9939 : [ 1.70873e-005 ]
9940 : [ 1.62821e-005 ]
9941 : [ 1.67836e-005 ]
9942 : [ 1.78151e-005 ]
9943 : [ 1.5676e-005  ]
9944 : [ 1.50989e-005 ]
9945 : [ 1.8101e-005  ]
9946 : [ 1.69871e-005 ]
9947 : [ 1.49684e-005 ]
9948 : [ 1.93039e-005 ]
9949 : [ 1.65421e-005 ]
9950 : [ 1.48514e-005 ]
9951 : [ 1.60338e-005 ]
9952 : [ 1.6846e-005  ]
9953 : [ 1.7321e-005  ]
9954 : [ 1.57938e-005 ]
9955 : [ 1.62005e-005 ]
9956 : [ 1.54979e-005 ]
9957 : [ 1.87841e-005 ]
9958 : [ 1.60327e-005 ]
9959 : [ 1.68597e-005 ]
9960 : [ 1.62702e-005 ]
9961 : [ 1.79338e-005 ]
9962 : [ 1.62027e-005 ]
9963 : [ 1.60838e-005 ]
9964 : [ 1.83214e-005 ]
9965 : [ 1.78476e-005 ]
9966 : [ 1.56634e-005 ]
9967 : [ 1.69583e-005 ]
9968 : [ 1.83944e-005 ]
9969 : [ 1.73813e-005 ]
9970 : [ 1.68501e-005 ]
9971 : [ 1.6477e-005  ]
9972 : [ 1.86101e-005 ]
9973 : [ 1.75241e-005 ]
9974 : [ 1.59478e-005 ]
9975 : [ 1.63466e-005 ]
9976 : [ 1.57037e-005 ]
9977 : [ 1.6977e-005  ]
9978 : [ 1.84375e-005 ]
9979 : [ 1.65655e-005 ]
9980 : [ 1.66207e-005 ]
9981 : [ 1.77036e-005 ]
9982 : [ 1.84132e-005 ]
9983 : [ 1.7702e-005  ]
9984 : [ 1.55748e-005 ]
9985 : [ 1.59485e-005 ]
9986 : [ 1.57556e-005 ]
9987 : [ 1.60971e-005 ]
9988 : [ 1.83863e-005 ]
9989 : [ 1.62085e-005 ]
9990 : [ 1.68448e-005 ]
9991 : [ 1.82575e-005 ]
9992 : [ 1.66022e-005 ]
9993 : [ 1.76274e-005 ]
9994 : [ 1.66375e-005 ]
9995 : [ 1.8121e-005  ]
9996 : [ 1.65314e-005 ]
9997 : [ 1.64216e-005 ]
9998 : [ 1.49312e-005 ]
9999 : [ 1.79647e-005 ]
