# Supplementary material for: Influence of tissue conductivity on foetal exposure to extremely low frequency magnetic fields at 50 Hz using stochastic dosimetry
Source: PLoS One. 2018 Feb 7;13(2):e0192131. doi: 10.1371/journal.pone.0192131 (PMC5802904; doi:10.1371/journal.pone.0192131)
Supplement: S1 File — (ZIP) [file pone.0192131.s001.zip › Data/Ydistributions(10000)/7m/Brain.txt]

       [ y0           ]
   0 : [ 1.524e-005   ]
   1 : [ 1.47036e-005 ]
   2 : [ 1.51291e-005 ]
   3 : [ 1.6089e-005  ]
   4 : [ 1.57958e-005 ]
   5 : [ 1.50272e-005 ]
   6 : [ 1.48694e-005 ]
   7 : [ 1.51728e-005 ]
   8 : [ 1.55062e-005 ]
   9 : [ 1.49224e-005 ]
  10 : [ 1.61371e-005 ]
  11 : [ 1.52439e-005 ]
  12 : [ 1.48342e-005 ]
  13 : [ 1.47502e-005 ]
  14 : [ 1.60685e-005 ]
  15 : [ 1.53346e-005 ]
  16 : [ 1.63067e-005 ]
  17 : [ 1.51091e-005 ]
  18 : [ 1.56792e-005 ]
  19 : [ 1.47313e-005 ]
  20 : [ 1.56951e-005 ]
  21 : [ 1.50779e-005 ]
  22 : [ 1.53649e-005 ]
  23 : [ 1.49815e-005 ]
  24 : [ 1.47924e-005 ]
  25 : [ 1.46535e-005 ]
  26 : [ 1.56764e-005 ]
  27 : [ 1.60215e-005 ]
  28 : [ 1.55682e-005 ]
  29 : [ 1.5977e-005  ]
  30 : [ 1.58921e-005 ]
  31 : [ 1.65137e-005 ]
  32 : [ 1.51186e-005 ]
  33 : [ 1.61306e-005 ]
  34 : [ 1.47033e-005 ]
  35 : [ 1.48347e-005 ]
  36 : [ 1.55197e-005 ]
  37 : [ 1.54425e-005 ]
  38 : [ 1.52396e-005 ]
  39 : [ 1.48003e-005 ]
  40 : [ 1.63843e-005 ]
  41 : [ 1.5693e-005  ]
  42 : [ 1.62198e-005 ]
  43 : [ 1.54647e-005 ]
  44 : [ 1.4924e-005  ]
  45 : [ 1.64371e-005 ]
  46 : [ 1.55777e-005 ]
  47 : [ 1.61523e-005 ]
  48 : [ 1.60795e-005 ]
  49 : [ 1.50691e-005 ]
  50 : [ 1.57073e-005 ]
  51 : [ 1.63226e-005 ]
  52 : [ 1.61494e-005 ]
  53 : [ 1.5008e-005  ]
  54 : [ 1.59648e-005 ]
  55 : [ 1.63392e-005 ]
  56 : [ 1.46895e-005 ]
  57 : [ 1.48288e-005 ]
  58 : [ 1.60863e-005 ]
  59 : [ 1.62014e-005 ]
  60 : [ 1.60733e-005 ]
  61 : [ 1.60065e-005 ]
  62 : [ 1.62264e-005 ]
  63 : [ 1.55263e-005 ]
  64 : [ 1.54515e-005 ]
  65 : [ 1.55483e-005 ]
  66 : [ 1.59546e-005 ]
  67 : [ 1.52631e-005 ]
  68 : [ 1.48941e-005 ]
  69 : [ 1.47854e-005 ]
  70 : [ 1.48557e-005 ]
  71 : [ 1.61366e-005 ]
  72 : [ 1.64725e-005 ]
  73 : [ 1.53889e-005 ]
  74 : [ 1.61136e-005 ]
  75 : [ 1.51415e-005 ]
  76 : [ 1.54309e-005 ]
  77 : [ 1.61286e-005 ]
  78 : [ 1.47994e-005 ]
  79 : [ 1.59967e-005 ]
  80 : [ 1.63086e-005 ]
  81 : [ 1.56703e-005 ]
  82 : [ 1.59177e-005 ]
  83 : [ 1.60531e-005 ]
  84 : [ 1.57886e-005 ]
  85 : [ 1.58826e-005 ]
  86 : [ 1.5034e-005  ]
  87 : [ 1.49404e-005 ]
  88 : [ 1.58252e-005 ]
  89 : [ 1.48172e-005 ]
  90 : [ 1.47303e-005 ]
  91 : [ 1.55667e-005 ]
  92 : [ 1.5146e-005  ]
  93 : [ 1.55965e-005 ]
  94 : [ 1.46439e-005 ]
  95 : [ 1.611e-005   ]
  96 : [ 1.46706e-005 ]
  97 : [ 1.55245e-005 ]
  98 : [ 1.63242e-005 ]
  99 : [ 1.57203e-005 ]
 100 : [ 1.58437e-005 ]
 101 : [ 1.48843e-005 ]
 102 : [ 1.55091e-005 ]
 103 : [ 1.49041e-005 ]
 104 : [ 1.49892e-005 ]
 105 : [ 1.46262e-005 ]
 106 : [ 1.47736e-005 ]
 107 : [ 1.6149e-005  ]
 108 : [ 1.61054e-005 ]
 109 : [ 1.49622e-005 ]
 110 : [ 1.62632e-005 ]
 111 : [ 1.61418e-005 ]
 112 : [ 1.5784e-005  ]
 113 : [ 1.48416e-005 ]
 114 : [ 1.61262e-005 ]
 115 : [ 1.54935e-005 ]
 116 : [ 1.53159e-005 ]
 117 : [ 1.54535e-005 ]
 118 : [ 1.53539e-005 ]
 119 : [ 1.58081e-005 ]
 120 : [ 1.53802e-005 ]
 121 : [ 1.49986e-005 ]
 122 : [ 1.59748e-005 ]
 123 : [ 1.56757e-005 ]
 124 : [ 1.60322e-005 ]
 125 : [ 1.58386e-005 ]
 126 : [ 1.62625e-005 ]
 127 : [ 1.63832e-005 ]
 128 : [ 1.58e-005    ]
 129 : [ 1.57587e-005 ]
 130 : [ 1.57882e-005 ]
 131 : [ 1.60821e-005 ]
 132 : [ 1.49429e-005 ]
 133 : [ 1.57593e-005 ]
 134 : [ 1.52307e-005 ]
 135 : [ 1.63566e-005 ]
 136 : [ 1.45368e-005 ]
 137 : [ 1.62841e-005 ]
 138 : [ 1.47419e-005 ]
 139 : [ 1.64379e-005 ]
 140 : [ 1.49243e-005 ]
 141 : [ 1.52924e-005 ]
 142 : [ 1.58369e-005 ]
 143 : [ 1.52826e-005 ]
 144 : [ 1.60853e-005 ]
 145 : [ 1.57435e-005 ]
 146 : [ 1.5461e-005  ]
 147 : [ 1.47452e-005 ]
 148 : [ 1.62926e-005 ]
 149 : [ 1.48151e-005 ]
 150 : [ 1.5e-005     ]
 151 : [ 1.60075e-005 ]
 152 : [ 1.57153e-005 ]
 153 : [ 1.49106e-005 ]
 154 : [ 1.60617e-005 ]
 155 : [ 1.51803e-005 ]
 156 : [ 1.49125e-005 ]
 157 : [ 1.49228e-005 ]
 158 : [ 1.46478e-005 ]
 159 : [ 1.51274e-005 ]
 160 : [ 1.56318e-005 ]
 161 : [ 1.62434e-005 ]
 162 : [ 1.52422e-005 ]
 163 : [ 1.52556e-005 ]
 164 : [ 1.5871e-005  ]
 165 : [ 1.47771e-005 ]
 166 : [ 1.55581e-005 ]
 167 : [ 1.5984e-005  ]
 168 : [ 1.51816e-005 ]
 169 : [ 1.57571e-005 ]
 170 : [ 1.57492e-005 ]
 171 : [ 1.52909e-005 ]
 172 : [ 1.58557e-005 ]
 173 : [ 1.50952e-005 ]
 174 : [ 1.48135e-005 ]
 175 : [ 1.49281e-005 ]
 176 : [ 1.55827e-005 ]
 177 : [ 1.52136e-005 ]
 178 : [ 1.50079e-005 ]
 179 : [ 1.58352e-005 ]
 180 : [ 1.50914e-005 ]
 181 : [ 1.62421e-005 ]
 182 : [ 1.63146e-005 ]
 183 : [ 1.55642e-005 ]
 184 : [ 1.5278e-005  ]
 185 : [ 1.61627e-005 ]
 186 : [ 1.48302e-005 ]
 187 : [ 1.55494e-005 ]
 188 : [ 1.48902e-005 ]
 189 : [ 1.5598e-005  ]
 190 : [ 1.46648e-005 ]
 191 : [ 1.59508e-005 ]
 192 : [ 1.6088e-005  ]
 193 : [ 1.57816e-005 ]
 194 : [ 1.63059e-005 ]
 195 : [ 1.48775e-005 ]
 196 : [ 1.63379e-005 ]
 197 : [ 1.49324e-005 ]
 198 : [ 1.54054e-005 ]
 199 : [ 1.49235e-005 ]
 200 : [ 1.47133e-005 ]
 201 : [ 1.51467e-005 ]
 202 : [ 1.45134e-005 ]
 203 : [ 1.50758e-005 ]
 204 : [ 1.63289e-005 ]
 205 : [ 1.49746e-005 ]
 206 : [ 1.49471e-005 ]
 207 : [ 1.61402e-005 ]
 208 : [ 1.61697e-005 ]
 209 : [ 1.58237e-005 ]
 210 : [ 1.50531e-005 ]
 211 : [ 1.51558e-005 ]
 212 : [ 1.54178e-005 ]
 213 : [ 1.61154e-005 ]
 214 : [ 1.49243e-005 ]
 215 : [ 1.52001e-005 ]
 216 : [ 1.47707e-005 ]
 217 : [ 1.52569e-005 ]
 218 : [ 1.49932e-005 ]
 219 : [ 1.60777e-005 ]
 220 : [ 1.52468e-005 ]
 221 : [ 1.48185e-005 ]
 222 : [ 1.55741e-005 ]
 223 : [ 1.55732e-005 ]
 224 : [ 1.50123e-005 ]
 225 : [ 1.48677e-005 ]
 226 : [ 1.56247e-005 ]
 227 : [ 1.61194e-005 ]
 228 : [ 1.50994e-005 ]
 229 : [ 1.48594e-005 ]
 230 : [ 1.52277e-005 ]
 231 : [ 1.6118e-005  ]
 232 : [ 1.54236e-005 ]
 233 : [ 1.56576e-005 ]
 234 : [ 1.64763e-005 ]
 235 : [ 1.48804e-005 ]
 236 : [ 1.58127e-005 ]
 237 : [ 1.52072e-005 ]
 238 : [ 1.51047e-005 ]
 239 : [ 1.59932e-005 ]
 240 : [ 1.53088e-005 ]
 241 : [ 1.51829e-005 ]
 242 : [ 1.5988e-005  ]
 243 : [ 1.55086e-005 ]
 244 : [ 1.49642e-005 ]
 245 : [ 1.53829e-005 ]
 246 : [ 1.55344e-005 ]
 247 : [ 1.49242e-005 ]
 248 : [ 1.52887e-005 ]
 249 : [ 1.56025e-005 ]
 250 : [ 1.4799e-005  ]
 251 : [ 1.53476e-005 ]
 252 : [ 1.57588e-005 ]
 253 : [ 1.5902e-005  ]
 254 : [ 1.47209e-005 ]
 255 : [ 1.49125e-005 ]
 256 : [ 1.5743e-005  ]
 257 : [ 1.52919e-005 ]
 258 : [ 1.50969e-005 ]
 259 : [ 1.6461e-005  ]
 260 : [ 1.61187e-005 ]
 261 : [ 1.47489e-005 ]
 262 : [ 1.50522e-005 ]
 263 : [ 1.58708e-005 ]
 264 : [ 1.58075e-005 ]
 265 : [ 1.656e-005   ]
 266 : [ 1.62517e-005 ]
 267 : [ 1.52923e-005 ]
 268 : [ 1.61417e-005 ]
 269 : [ 1.63424e-005 ]
 270 : [ 1.57904e-005 ]
 271 : [ 1.57309e-005 ]
 272 : [ 1.54593e-005 ]
 273 : [ 1.48258e-005 ]
 274 : [ 1.56716e-005 ]
 275 : [ 1.47341e-005 ]
 276 : [ 1.59174e-005 ]
 277 : [ 1.52547e-005 ]
 278 : [ 1.59123e-005 ]
 279 : [ 1.63491e-005 ]
 280 : [ 1.49736e-005 ]
 281 : [ 1.51607e-005 ]
 282 : [ 1.51516e-005 ]
 283 : [ 1.53693e-005 ]
 284 : [ 1.53499e-005 ]
 285 : [ 1.54841e-005 ]
 286 : [ 1.52714e-005 ]
 287 : [ 1.48696e-005 ]
 288 : [ 1.45559e-005 ]
 289 : [ 1.56169e-005 ]
 290 : [ 1.52017e-005 ]
 291 : [ 1.57731e-005 ]
 292 : [ 1.63125e-005 ]
 293 : [ 1.55434e-005 ]
 294 : [ 1.59058e-005 ]
 295 : [ 1.57528e-005 ]
 296 : [ 1.54877e-005 ]
 297 : [ 1.55204e-005 ]
 298 : [ 1.47101e-005 ]
 299 : [ 1.57891e-005 ]
 300 : [ 1.60892e-005 ]
 301 : [ 1.59311e-005 ]
 302 : [ 1.57089e-005 ]
 303 : [ 1.5089e-005  ]
 304 : [ 1.57249e-005 ]
 305 : [ 1.57815e-005 ]
 306 : [ 1.50853e-005 ]
 307 : [ 1.54251e-005 ]
 308 : [ 1.45315e-005 ]
 309 : [ 1.61413e-005 ]
 310 : [ 1.60488e-005 ]
 311 : [ 1.50459e-005 ]
 312 : [ 1.55734e-005 ]
 313 : [ 1.56997e-005 ]
 314 : [ 1.62129e-005 ]
 315 : [ 1.61119e-005 ]
 316 : [ 1.56577e-005 ]
 317 : [ 1.56098e-005 ]
 318 : [ 1.61595e-005 ]
 319 : [ 1.59337e-005 ]
 320 : [ 1.53448e-005 ]
 321 : [ 1.63648e-005 ]
 322 : [ 1.57498e-005 ]
 323 : [ 1.51914e-005 ]
 324 : [ 1.51086e-005 ]
 325 : [ 1.56395e-005 ]
 326 : [ 1.62982e-005 ]
 327 : [ 1.53954e-005 ]
 328 : [ 1.63874e-005 ]
 329 : [ 1.48653e-005 ]
 330 : [ 1.6117e-005  ]
 331 : [ 1.52112e-005 ]
 332 : [ 1.57765e-005 ]
 333 : [ 1.52224e-005 ]
 334 : [ 1.56392e-005 ]
 335 : [ 1.53694e-005 ]
 336 : [ 1.57702e-005 ]
 337 : [ 1.46987e-005 ]
 338 : [ 1.5714e-005  ]
 339 : [ 1.59097e-005 ]
 340 : [ 1.46669e-005 ]
 341 : [ 1.59206e-005 ]
 342 : [ 1.486e-005   ]
 343 : [ 1.50472e-005 ]
 344 : [ 1.60069e-005 ]
 345 : [ 1.61713e-005 ]
 346 : [ 1.59938e-005 ]
 347 : [ 1.60441e-005 ]
 348 : [ 1.50441e-005 ]
 349 : [ 1.54287e-005 ]
 350 : [ 1.52428e-005 ]
 351 : [ 1.51846e-005 ]
 352 : [ 1.51683e-005 ]
 353 : [ 1.6225e-005  ]
 354 : [ 1.48976e-005 ]
 355 : [ 1.50123e-005 ]
 356 : [ 1.46174e-005 ]
 357 : [ 1.64861e-005 ]
 358 : [ 1.51683e-005 ]
 359 : [ 1.60474e-005 ]
 360 : [ 1.60467e-005 ]
 361 : [ 1.50503e-005 ]
 362 : [ 1.58202e-005 ]
 363 : [ 1.56044e-005 ]
 364 : [ 1.61971e-005 ]
 365 : [ 1.50278e-005 ]
 366 : [ 1.50507e-005 ]
 367 : [ 1.5926e-005  ]
 368 : [ 1.54499e-005 ]
 369 : [ 1.62434e-005 ]
 370 : [ 1.51727e-005 ]
 371 : [ 1.55172e-005 ]
 372 : [ 1.46255e-005 ]
 373 : [ 1.57335e-005 ]
 374 : [ 1.65109e-005 ]
 375 : [ 1.5386e-005  ]
 376 : [ 1.64406e-005 ]
 377 : [ 1.46639e-005 ]
 378 : [ 1.49312e-005 ]
 379 : [ 1.61417e-005 ]
 380 : [ 1.61834e-005 ]
 381 : [ 1.48497e-005 ]
 382 : [ 1.57164e-005 ]
 383 : [ 1.53135e-005 ]
 384 : [ 1.51807e-005 ]
 385 : [ 1.64297e-005 ]
 386 : [ 1.49155e-005 ]
 387 : [ 1.48433e-005 ]
 388 : [ 1.51359e-005 ]
 389 : [ 1.49783e-005 ]
 390 : [ 1.55946e-005 ]
 391 : [ 1.58053e-005 ]
 392 : [ 1.47984e-005 ]
 393 : [ 1.62524e-005 ]
 394 : [ 1.51903e-005 ]
 395 : [ 1.48014e-005 ]
 396 : [ 1.64885e-005 ]
 397 : [ 1.55294e-005 ]
 398 : [ 1.57056e-005 ]
 399 : [ 1.62791e-005 ]
 400 : [ 1.53751e-005 ]
 401 : [ 1.63216e-005 ]
 402 : [ 1.53394e-005 ]
 403 : [ 1.53521e-005 ]
 404 : [ 1.59761e-005 ]
 405 : [ 1.53925e-005 ]
 406 : [ 1.59739e-005 ]
 407 : [ 1.60374e-005 ]
 408 : [ 1.61392e-005 ]
 409 : [ 1.5776e-005  ]
 410 : [ 1.49366e-005 ]
 411 : [ 1.57814e-005 ]
 412 : [ 1.49205e-005 ]
 413 : [ 1.63815e-005 ]
 414 : [ 1.63477e-005 ]
 415 : [ 1.58711e-005 ]
 416 : [ 1.49025e-005 ]
 417 : [ 1.56655e-005 ]
 418 : [ 1.57595e-005 ]
 419 : [ 1.54048e-005 ]
 420 : [ 1.57733e-005 ]
 421 : [ 1.49942e-005 ]
 422 : [ 1.57475e-005 ]
 423 : [ 1.63164e-005 ]
 424 : [ 1.52756e-005 ]
 425 : [ 1.55438e-005 ]
 426 : [ 1.6279e-005  ]
 427 : [ 1.51449e-005 ]
 428 : [ 1.56346e-005 ]
 429 : [ 1.55139e-005 ]
 430 : [ 1.53257e-005 ]
 431 : [ 1.60143e-005 ]
 432 : [ 1.53133e-005 ]
 433 : [ 1.67043e-005 ]
 434 : [ 1.50672e-005 ]
 435 : [ 1.58163e-005 ]
 436 : [ 1.60562e-005 ]
 437 : [ 1.62513e-005 ]
 438 : [ 1.56976e-005 ]
 439 : [ 1.50492e-005 ]
 440 : [ 1.56825e-005 ]
 441 : [ 1.47871e-005 ]
 442 : [ 1.59684e-005 ]
 443 : [ 1.48697e-005 ]
 444 : [ 1.60366e-005 ]
 445 : [ 1.58583e-005 ]
 446 : [ 1.53307e-005 ]
 447 : [ 1.5543e-005  ]
 448 : [ 1.5993e-005  ]
 449 : [ 1.55648e-005 ]
 450 : [ 1.50673e-005 ]
 451 : [ 1.6234e-005  ]
 452 : [ 1.65513e-005 ]
 453 : [ 1.59991e-005 ]
 454 : [ 1.50128e-005 ]
 455 : [ 1.57594e-005 ]
 456 : [ 1.50939e-005 ]
 457 : [ 1.58007e-005 ]
 458 : [ 1.48037e-005 ]
 459 : [ 1.61019e-005 ]
 460 : [ 1.45879e-005 ]
 461 : [ 1.56921e-005 ]
 462 : [ 1.59769e-005 ]
 463 : [ 1.59425e-005 ]
 464 : [ 1.47416e-005 ]
 465 : [ 1.53529e-005 ]
 466 : [ 1.53962e-005 ]
 467 : [ 1.46716e-005 ]
 468 : [ 1.59603e-005 ]
 469 : [ 1.49242e-005 ]
 470 : [ 1.53888e-005 ]
 471 : [ 1.49393e-005 ]
 472 : [ 1.57402e-005 ]
 473 : [ 1.56712e-005 ]
 474 : [ 1.54567e-005 ]
 475 : [ 1.62072e-005 ]
 476 : [ 1.63283e-005 ]
 477 : [ 1.46107e-005 ]
 478 : [ 1.64162e-005 ]
 479 : [ 1.54079e-005 ]
 480 : [ 1.50057e-005 ]
 481 : [ 1.56582e-005 ]
 482 : [ 1.51664e-005 ]
 483 : [ 1.52842e-005 ]
 484 : [ 1.50083e-005 ]
 485 : [ 1.63331e-005 ]
 486 : [ 1.58516e-005 ]
 487 : [ 1.48745e-005 ]
 488 : [ 1.51646e-005 ]
 489 : [ 1.52445e-005 ]
 490 : [ 1.50847e-005 ]
 491 : [ 1.53663e-005 ]
 492 : [ 1.61647e-005 ]
 493 : [ 1.54798e-005 ]
 494 : [ 1.56489e-005 ]
 495 : [ 1.57064e-005 ]
 496 : [ 1.50765e-005 ]
 497 : [ 1.6063e-005  ]
 498 : [ 1.57787e-005 ]
 499 : [ 1.65506e-005 ]
 500 : [ 1.53361e-005 ]
 501 : [ 1.52761e-005 ]
 502 : [ 1.67047e-005 ]
 503 : [ 1.56917e-005 ]
 504 : [ 1.62644e-005 ]
 505 : [ 1.54068e-005 ]
 506 : [ 1.55594e-005 ]
 507 : [ 1.61717e-005 ]
 508 : [ 1.62998e-005 ]
 509 : [ 1.52613e-005 ]
 510 : [ 1.53341e-005 ]
 511 : [ 1.64442e-005 ]
 512 : [ 1.55666e-005 ]
 513 : [ 1.56142e-005 ]
 514 : [ 1.50713e-005 ]
 515 : [ 1.5458e-005  ]
 516 : [ 1.47489e-005 ]
 517 : [ 1.50272e-005 ]
 518 : [ 1.47645e-005 ]
 519 : [ 1.48335e-005 ]
 520 : [ 1.5272e-005  ]
 521 : [ 1.50783e-005 ]
 522 : [ 1.59935e-005 ]
 523 : [ 1.58206e-005 ]
 524 : [ 1.5879e-005  ]
 525 : [ 1.52036e-005 ]
 526 : [ 1.58551e-005 ]
 527 : [ 1.52819e-005 ]
 528 : [ 1.58009e-005 ]
 529 : [ 1.49424e-005 ]
 530 : [ 1.59834e-005 ]
 531 : [ 1.60228e-005 ]
 532 : [ 1.53033e-005 ]
 533 : [ 1.47598e-005 ]
 534 : [ 1.56723e-005 ]
 535 : [ 1.54347e-005 ]
 536 : [ 1.58112e-005 ]
 537 : [ 1.51783e-005 ]
 538 : [ 1.62947e-005 ]
 539 : [ 1.65615e-005 ]
 540 : [ 1.46953e-005 ]
 541 : [ 1.47505e-005 ]
 542 : [ 1.52265e-005 ]
 543 : [ 1.63024e-005 ]
 544 : [ 1.61673e-005 ]
 545 : [ 1.52448e-005 ]
 546 : [ 1.4794e-005  ]
 547 : [ 1.49178e-005 ]
 548 : [ 1.5374e-005  ]
 549 : [ 1.46442e-005 ]
 550 : [ 1.52477e-005 ]
 551 : [ 1.59399e-005 ]
 552 : [ 1.58392e-005 ]
 553 : [ 1.53167e-005 ]
 554 : [ 1.57797e-005 ]
 555 : [ 1.5464e-005  ]
 556 : [ 1.5544e-005  ]
 557 : [ 1.60454e-005 ]
 558 : [ 1.57359e-005 ]
 559 : [ 1.55268e-005 ]
 560 : [ 1.61781e-005 ]
 561 : [ 1.57418e-005 ]
 562 : [ 1.61377e-005 ]
 563 : [ 1.59475e-005 ]
 564 : [ 1.45316e-005 ]
 565 : [ 1.53234e-005 ]
 566 : [ 1.54819e-005 ]
 567 : [ 1.46801e-005 ]
 568 : [ 1.56141e-005 ]
 569 : [ 1.47147e-005 ]
 570 : [ 1.60257e-005 ]
 571 : [ 1.56729e-005 ]
 572 : [ 1.64023e-005 ]
 573 : [ 1.47345e-005 ]
 574 : [ 1.52441e-005 ]
 575 : [ 1.52215e-005 ]
 576 : [ 1.50674e-005 ]
 577 : [ 1.58718e-005 ]
 578 : [ 1.65945e-005 ]
 579 : [ 1.60963e-005 ]
 580 : [ 1.56667e-005 ]
 581 : [ 1.48131e-005 ]
 582 : [ 1.47303e-005 ]
 583 : [ 1.563e-005   ]
 584 : [ 1.61562e-005 ]
 585 : [ 1.5584e-005  ]
 586 : [ 1.56996e-005 ]
 587 : [ 1.4753e-005  ]
 588 : [ 1.50561e-005 ]
 589 : [ 1.55847e-005 ]
 590 : [ 1.56785e-005 ]
 591 : [ 1.48097e-005 ]
 592 : [ 1.62895e-005 ]
 593 : [ 1.44878e-005 ]
 594 : [ 1.62536e-005 ]
 595 : [ 1.51116e-005 ]
 596 : [ 1.50636e-005 ]
 597 : [ 1.48904e-005 ]
 598 : [ 1.4932e-005  ]
 599 : [ 1.52291e-005 ]
 600 : [ 1.47684e-005 ]
 601 : [ 1.54668e-005 ]
 602 : [ 1.55643e-005 ]
 603 : [ 1.44964e-005 ]
 604 : [ 1.56965e-005 ]
 605 : [ 1.62809e-005 ]
 606 : [ 1.61675e-005 ]
 607 : [ 1.49833e-005 ]
 608 : [ 1.51994e-005 ]
 609 : [ 1.55934e-005 ]
 610 : [ 1.50502e-005 ]
 611 : [ 1.61837e-005 ]
 612 : [ 1.52998e-005 ]
 613 : [ 1.56561e-005 ]
 614 : [ 1.51383e-005 ]
 615 : [ 1.50481e-005 ]
 616 : [ 1.6183e-005  ]
 617 : [ 1.57653e-005 ]
 618 : [ 1.64581e-005 ]
 619 : [ 1.51115e-005 ]
 620 : [ 1.51807e-005 ]
 621 : [ 1.53556e-005 ]
 622 : [ 1.5205e-005  ]
 623 : [ 1.51276e-005 ]
 624 : [ 1.60486e-005 ]
 625 : [ 1.6384e-005  ]
 626 : [ 1.50121e-005 ]
 627 : [ 1.54392e-005 ]
 628 : [ 1.64694e-005 ]
 629 : [ 1.49137e-005 ]
 630 : [ 1.60635e-005 ]
 631 : [ 1.50205e-005 ]
 632 : [ 1.63683e-005 ]
 633 : [ 1.55445e-005 ]
 634 : [ 1.54666e-005 ]
 635 : [ 1.51002e-005 ]
 636 : [ 1.47404e-005 ]
 637 : [ 1.63859e-005 ]
 638 : [ 1.5052e-005  ]
 639 : [ 1.64975e-005 ]
 640 : [ 1.53025e-005 ]
 641 : [ 1.56654e-005 ]
 642 : [ 1.53262e-005 ]
 643 : [ 1.49801e-005 ]
 644 : [ 1.61385e-005 ]
 645 : [ 1.48164e-005 ]
 646 : [ 1.56834e-005 ]
 647 : [ 1.6094e-005  ]
 648 : [ 1.60765e-005 ]
 649 : [ 1.5896e-005  ]
 650 : [ 1.53381e-005 ]
 651 : [ 1.46127e-005 ]
 652 : [ 1.59091e-005 ]
 653 : [ 1.52847e-005 ]
 654 : [ 1.61392e-005 ]
 655 : [ 1.52027e-005 ]
 656 : [ 1.54014e-005 ]
 657 : [ 1.56917e-005 ]
 658 : [ 1.56152e-005 ]
 659 : [ 1.60686e-005 ]
 660 : [ 1.63029e-005 ]
 661 : [ 1.65074e-005 ]
 662 : [ 1.55112e-005 ]
 663 : [ 1.50422e-005 ]
 664 : [ 1.53822e-005 ]
 665 : [ 1.47482e-005 ]
 666 : [ 1.49261e-005 ]
 667 : [ 1.58337e-005 ]
 668 : [ 1.61332e-005 ]
 669 : [ 1.54636e-005 ]
 670 : [ 1.63344e-005 ]
 671 : [ 1.58292e-005 ]
 672 : [ 1.54814e-005 ]
 673 : [ 1.55429e-005 ]
 674 : [ 1.52887e-005 ]
 675 : [ 1.5755e-005  ]
 676 : [ 1.51795e-005 ]
 677 : [ 1.46411e-005 ]
 678 : [ 1.47727e-005 ]
 679 : [ 1.54462e-005 ]
 680 : [ 1.51055e-005 ]
 681 : [ 1.61804e-005 ]
 682 : [ 1.58808e-005 ]
 683 : [ 1.4948e-005  ]
 684 : [ 1.63046e-005 ]
 685 : [ 1.50522e-005 ]
 686 : [ 1.54754e-005 ]
 687 : [ 1.5661e-005  ]
 688 : [ 1.4902e-005  ]
 689 : [ 1.4627e-005  ]
 690 : [ 1.4832e-005  ]
 691 : [ 1.51304e-005 ]
 692 : [ 1.51638e-005 ]
 693 : [ 1.59969e-005 ]
 694 : [ 1.62097e-005 ]
 695 : [ 1.5961e-005  ]
 696 : [ 1.59664e-005 ]
 697 : [ 1.49446e-005 ]
 698 : [ 1.46353e-005 ]
 699 : [ 1.57493e-005 ]
 700 : [ 1.54562e-005 ]
 701 : [ 1.59331e-005 ]
 702 : [ 1.56282e-005 ]
 703 : [ 1.65349e-005 ]
 704 : [ 1.52663e-005 ]
 705 : [ 1.59318e-005 ]
 706 : [ 1.61165e-005 ]
 707 : [ 1.52041e-005 ]
 708 : [ 1.53542e-005 ]
 709 : [ 1.47744e-005 ]
 710 : [ 1.58615e-005 ]
 711 : [ 1.62129e-005 ]
 712 : [ 1.55342e-005 ]
 713 : [ 1.46098e-005 ]
 714 : [ 1.51089e-005 ]
 715 : [ 1.58157e-005 ]
 716 : [ 1.47481e-005 ]
 717 : [ 1.63416e-005 ]
 718 : [ 1.60575e-005 ]
 719 : [ 1.6308e-005  ]
 720 : [ 1.6349e-005  ]
 721 : [ 1.55679e-005 ]
 722 : [ 1.61553e-005 ]
 723 : [ 1.54331e-005 ]
 724 : [ 1.55832e-005 ]
 725 : [ 1.57902e-005 ]
 726 : [ 1.48213e-005 ]
 727 : [ 1.54849e-005 ]
 728 : [ 1.5093e-005  ]
 729 : [ 1.63466e-005 ]
 730 : [ 1.48441e-005 ]
 731 : [ 1.50501e-005 ]
 732 : [ 1.49276e-005 ]
 733 : [ 1.57343e-005 ]
 734 : [ 1.58351e-005 ]
 735 : [ 1.4841e-005  ]
 736 : [ 1.63848e-005 ]
 737 : [ 1.53234e-005 ]
 738 : [ 1.54152e-005 ]
 739 : [ 1.58203e-005 ]
 740 : [ 1.62466e-005 ]
 741 : [ 1.61628e-005 ]
 742 : [ 1.46845e-005 ]
 743 : [ 1.58468e-005 ]
 744 : [ 1.62638e-005 ]
 745 : [ 1.55874e-005 ]
 746 : [ 1.51314e-005 ]
 747 : [ 1.5492e-005  ]
 748 : [ 1.49449e-005 ]
 749 : [ 1.46762e-005 ]
 750 : [ 1.63207e-005 ]
 751 : [ 1.47261e-005 ]
 752 : [ 1.60583e-005 ]
 753 : [ 1.56084e-005 ]
 754 : [ 1.60347e-005 ]
 755 : [ 1.51435e-005 ]
 756 : [ 1.57506e-005 ]
 757 : [ 1.62437e-005 ]
 758 : [ 1.56149e-005 ]
 759 : [ 1.5574e-005  ]
 760 : [ 1.58053e-005 ]
 761 : [ 1.54852e-005 ]
 762 : [ 1.61751e-005 ]
 763 : [ 1.62142e-005 ]
 764 : [ 1.54303e-005 ]
 765 : [ 1.58838e-005 ]
 766 : [ 1.63228e-005 ]
 767 : [ 1.57736e-005 ]
 768 : [ 1.53249e-005 ]
 769 : [ 1.5033e-005  ]
 770 : [ 1.49466e-005 ]
 771 : [ 1.54559e-005 ]
 772 : [ 1.63814e-005 ]
 773 : [ 1.51702e-005 ]
 774 : [ 1.59645e-005 ]
 775 : [ 1.57519e-005 ]
 776 : [ 1.53328e-005 ]
 777 : [ 1.51691e-005 ]
 778 : [ 1.59482e-005 ]
 779 : [ 1.51042e-005 ]
 780 : [ 1.62291e-005 ]
 781 : [ 1.58422e-005 ]
 782 : [ 1.53986e-005 ]
 783 : [ 1.5296e-005  ]
 784 : [ 1.49424e-005 ]
 785 : [ 1.5321e-005  ]
 786 : [ 1.59443e-005 ]
 787 : [ 1.55513e-005 ]
 788 : [ 1.51624e-005 ]
 789 : [ 1.59972e-005 ]
 790 : [ 1.57098e-005 ]
 791 : [ 1.49656e-005 ]
 792 : [ 1.51758e-005 ]
 793 : [ 1.48113e-005 ]
 794 : [ 1.58471e-005 ]
 795 : [ 1.61258e-005 ]
 796 : [ 1.57829e-005 ]
 797 : [ 1.46781e-005 ]
 798 : [ 1.53632e-005 ]
 799 : [ 1.63243e-005 ]
 800 : [ 1.51153e-005 ]
 801 : [ 1.50129e-005 ]
 802 : [ 1.54826e-005 ]
 803 : [ 1.63887e-005 ]
 804 : [ 1.45776e-005 ]
 805 : [ 1.56973e-005 ]
 806 : [ 1.49688e-005 ]
 807 : [ 1.54153e-005 ]
 808 : [ 1.57627e-005 ]
 809 : [ 1.59093e-005 ]
 810 : [ 1.58735e-005 ]
 811 : [ 1.60417e-005 ]
 812 : [ 1.53881e-005 ]
 813 : [ 1.48124e-005 ]
 814 : [ 1.54699e-005 ]
 815 : [ 1.47768e-005 ]
 816 : [ 1.49002e-005 ]
 817 : [ 1.46629e-005 ]
 818 : [ 1.55869e-005 ]
 819 : [ 1.52795e-005 ]
 820 : [ 1.51336e-005 ]
 821 : [ 1.61655e-005 ]
 822 : [ 1.5752e-005  ]
 823 : [ 1.52712e-005 ]
 824 : [ 1.6296e-005  ]
 825 : [ 1.53424e-005 ]
 826 : [ 1.475e-005   ]
 827 : [ 1.59515e-005 ]
 828 : [ 1.53329e-005 ]
 829 : [ 1.62081e-005 ]
 830 : [ 1.62429e-005 ]
 831 : [ 1.51663e-005 ]
 832 : [ 1.61991e-005 ]
 833 : [ 1.50246e-005 ]
 834 : [ 1.49215e-005 ]
 835 : [ 1.51747e-005 ]
 836 : [ 1.62243e-005 ]
 837 : [ 1.55986e-005 ]
 838 : [ 1.53042e-005 ]
 839 : [ 1.5059e-005  ]
 840 : [ 1.60819e-005 ]
 841 : [ 1.60497e-005 ]
 842 : [ 1.61767e-005 ]
 843 : [ 1.52356e-005 ]
 844 : [ 1.62079e-005 ]
 845 : [ 1.46661e-005 ]
 846 : [ 1.52415e-005 ]
 847 : [ 1.5689e-005  ]
 848 : [ 1.53442e-005 ]
 849 : [ 1.50765e-005 ]
 850 : [ 1.59322e-005 ]
 851 : [ 1.55512e-005 ]
 852 : [ 1.49646e-005 ]
 853 : [ 1.60551e-005 ]
 854 : [ 1.4991e-005  ]
 855 : [ 1.4912e-005  ]
 856 : [ 1.59258e-005 ]
 857 : [ 1.65514e-005 ]
 858 : [ 1.62354e-005 ]
 859 : [ 1.54421e-005 ]
 860 : [ 1.50204e-005 ]
 861 : [ 1.6328e-005  ]
 862 : [ 1.59176e-005 ]
 863 : [ 1.55389e-005 ]
 864 : [ 1.51842e-005 ]
 865 : [ 1.57944e-005 ]
 866 : [ 1.55285e-005 ]
 867 : [ 1.64341e-005 ]
 868 : [ 1.51032e-005 ]
 869 : [ 1.48305e-005 ]
 870 : [ 1.60338e-005 ]
 871 : [ 1.5082e-005  ]
 872 : [ 1.6341e-005  ]
 873 : [ 1.57895e-005 ]
 874 : [ 1.53675e-005 ]
 875 : [ 1.6163e-005  ]
 876 : [ 1.55697e-005 ]
 877 : [ 1.53397e-005 ]
 878 : [ 1.57054e-005 ]
 879 : [ 1.51218e-005 ]
 880 : [ 1.56218e-005 ]
 881 : [ 1.5229e-005  ]
 882 : [ 1.52001e-005 ]
 883 : [ 1.62364e-005 ]
 884 : [ 1.5815e-005  ]
 885 : [ 1.46521e-005 ]
 886 : [ 1.46951e-005 ]
 887 : [ 1.61268e-005 ]
 888 : [ 1.57915e-005 ]
 889 : [ 1.49531e-005 ]
 890 : [ 1.49692e-005 ]
 891 : [ 1.5932e-005  ]
 892 : [ 1.53916e-005 ]
 893 : [ 1.57464e-005 ]
 894 : [ 1.45623e-005 ]
 895 : [ 1.47591e-005 ]
 896 : [ 1.50247e-005 ]
 897 : [ 1.50828e-005 ]
 898 : [ 1.56041e-005 ]
 899 : [ 1.61913e-005 ]
 900 : [ 1.64559e-005 ]
 901 : [ 1.61222e-005 ]
 902 : [ 1.54454e-005 ]
 903 : [ 1.54925e-005 ]
 904 : [ 1.57216e-005 ]
 905 : [ 1.56787e-005 ]
 906 : [ 1.62966e-005 ]
 907 : [ 1.58648e-005 ]
 908 : [ 1.52287e-005 ]
 909 : [ 1.60577e-005 ]
 910 : [ 1.51667e-005 ]
 911 : [ 1.51891e-005 ]
 912 : [ 1.57099e-005 ]
 913 : [ 1.49113e-005 ]
 914 : [ 1.48892e-005 ]
 915 : [ 1.53879e-005 ]
 916 : [ 1.51405e-005 ]
 917 : [ 1.57465e-005 ]
 918 : [ 1.45256e-005 ]
 919 : [ 1.50773e-005 ]
 920 : [ 1.61427e-005 ]
 921 : [ 1.47841e-005 ]
 922 : [ 1.58925e-005 ]
 923 : [ 1.51928e-005 ]
 924 : [ 1.55283e-005 ]
 925 : [ 1.49724e-005 ]
 926 : [ 1.57723e-005 ]
 927 : [ 1.55184e-005 ]
 928 : [ 1.54481e-005 ]
 929 : [ 1.60775e-005 ]
 930 : [ 1.56888e-005 ]
 931 : [ 1.59748e-005 ]
 932 : [ 1.65732e-005 ]
 933 : [ 1.60488e-005 ]
 934 : [ 1.59023e-005 ]
 935 : [ 1.58272e-005 ]
 936 : [ 1.50725e-005 ]
 937 : [ 1.57569e-005 ]
 938 : [ 1.51222e-005 ]
 939 : [ 1.51922e-005 ]
 940 : [ 1.64955e-005 ]
 941 : [ 1.56856e-005 ]
 942 : [ 1.56377e-005 ]
 943 : [ 1.50772e-005 ]
 944 : [ 1.6236e-005  ]
 945 : [ 1.63528e-005 ]
 946 : [ 1.57794e-005 ]
 947 : [ 1.60547e-005 ]
 948 : [ 1.48562e-005 ]
 949 : [ 1.64238e-005 ]
 950 : [ 1.58101e-005 ]
 951 : [ 1.58754e-005 ]
 952 : [ 1.4891e-005  ]
 953 : [ 1.60771e-005 ]
 954 : [ 1.48054e-005 ]
 955 : [ 1.61988e-005 ]
 956 : [ 1.58604e-005 ]
 957 : [ 1.5749e-005  ]
 958 : [ 1.61478e-005 ]
 959 : [ 1.61923e-005 ]
 960 : [ 1.52903e-005 ]
 961 : [ 1.61781e-005 ]
 962 : [ 1.55316e-005 ]
 963 : [ 1.51005e-005 ]
 964 : [ 1.57232e-005 ]
 965 : [ 1.65561e-005 ]
 966 : [ 1.48642e-005 ]
 967 : [ 1.4941e-005  ]
 968 : [ 1.49451e-005 ]
 969 : [ 1.53854e-005 ]
 970 : [ 1.59597e-005 ]
 971 : [ 1.62166e-005 ]
 972 : [ 1.4888e-005  ]
 973 : [ 1.53612e-005 ]
 974 : [ 1.51364e-005 ]
 975 : [ 1.4869e-005  ]
 976 : [ 1.52229e-005 ]
 977 : [ 1.48893e-005 ]
 978 : [ 1.6213e-005  ]
 979 : [ 1.52105e-005 ]
 980 : [ 1.49571e-005 ]
 981 : [ 1.62787e-005 ]
 982 : [ 1.56914e-005 ]
 983 : [ 1.56114e-005 ]
 984 : [ 1.58524e-005 ]
 985 : [ 1.62818e-005 ]
 986 : [ 1.49197e-005 ]
 987 : [ 1.58798e-005 ]
 988 : [ 1.49407e-005 ]
 989 : [ 1.60074e-005 ]
 990 : [ 1.57347e-005 ]
 991 : [ 1.60985e-005 ]
 992 : [ 1.59867e-005 ]
 993 : [ 1.60296e-005 ]
 994 : [ 1.49763e-005 ]
 995 : [ 1.62725e-005 ]
 996 : [ 1.52542e-005 ]
 997 : [ 1.53741e-005 ]
 998 : [ 1.63031e-005 ]
 999 : [ 1.48607e-005 ]
1000 : [ 1.62303e-005 ]
1001 : [ 1.54869e-005 ]
1002 : [ 1.60846e-005 ]
1003 : [ 1.60112e-005 ]
1004 : [ 1.45828e-005 ]
1005 : [ 1.46978e-005 ]
1006 : [ 1.53579e-005 ]
1007 : [ 1.55957e-005 ]
1008 : [ 1.62657e-005 ]
1009 : [ 1.5614e-005  ]
1010 : [ 1.658e-005   ]
1011 : [ 1.49896e-005 ]
1012 : [ 1.51129e-005 ]
1013 : [ 1.47545e-005 ]
1014 : [ 1.62235e-005 ]
1015 : [ 1.65324e-005 ]
1016 : [ 1.55552e-005 ]
1017 : [ 1.55646e-005 ]
1018 : [ 1.53394e-005 ]
1019 : [ 1.52953e-005 ]
1020 : [ 1.55535e-005 ]
1021 : [ 1.61367e-005 ]
1022 : [ 1.60519e-005 ]
1023 : [ 1.48305e-005 ]
1024 : [ 1.58439e-005 ]
1025 : [ 1.49231e-005 ]
1026 : [ 1.54941e-005 ]
1027 : [ 1.57101e-005 ]
1028 : [ 1.62061e-005 ]
1029 : [ 1.5761e-005  ]
1030 : [ 1.60353e-005 ]
1031 : [ 1.55486e-005 ]
1032 : [ 1.55407e-005 ]
1033 : [ 1.65203e-005 ]
1034 : [ 1.63483e-005 ]
1035 : [ 1.50746e-005 ]
1036 : [ 1.47967e-005 ]
1037 : [ 1.52172e-005 ]
1038 : [ 1.61871e-005 ]
1039 : [ 1.61169e-005 ]
1040 : [ 1.47312e-005 ]
1041 : [ 1.51107e-005 ]
1042 : [ 1.58614e-005 ]
1043 : [ 1.46169e-005 ]
1044 : [ 1.60066e-005 ]
1045 : [ 1.61697e-005 ]
1046 : [ 1.54096e-005 ]
1047 : [ 1.5169e-005  ]
1048 : [ 1.51809e-005 ]
1049 : [ 1.52323e-005 ]
1050 : [ 1.46041e-005 ]
1051 : [ 1.49814e-005 ]
1052 : [ 1.60358e-005 ]
1053 : [ 1.59346e-005 ]
1054 : [ 1.60557e-005 ]
1055 : [ 1.60514e-005 ]
1056 : [ 1.60688e-005 ]
1057 : [ 1.48368e-005 ]
1058 : [ 1.59929e-005 ]
1059 : [ 1.61316e-005 ]
1060 : [ 1.53304e-005 ]
1061 : [ 1.54674e-005 ]
1062 : [ 1.52584e-005 ]
1063 : [ 1.48769e-005 ]
1064 : [ 1.62862e-005 ]
1065 : [ 1.49331e-005 ]
1066 : [ 1.6043e-005  ]
1067 : [ 1.53777e-005 ]
1068 : [ 1.62085e-005 ]
1069 : [ 1.53033e-005 ]
1070 : [ 1.65185e-005 ]
1071 : [ 1.56668e-005 ]
1072 : [ 1.59621e-005 ]
1073 : [ 1.58047e-005 ]
1074 : [ 1.54279e-005 ]
1075 : [ 1.53775e-005 ]
1076 : [ 1.64716e-005 ]
1077 : [ 1.47061e-005 ]
1078 : [ 1.51572e-005 ]
1079 : [ 1.54586e-005 ]
1080 : [ 1.50404e-005 ]
1081 : [ 1.54525e-005 ]
1082 : [ 1.44143e-005 ]
1083 : [ 1.59978e-005 ]
1084 : [ 1.53099e-005 ]
1085 : [ 1.58104e-005 ]
1086 : [ 1.51015e-005 ]
1087 : [ 1.54327e-005 ]
1088 : [ 1.65684e-005 ]
1089 : [ 1.63246e-005 ]
1090 : [ 1.50438e-005 ]
1091 : [ 1.52627e-005 ]
1092 : [ 1.53474e-005 ]
1093 : [ 1.5934e-005  ]
1094 : [ 1.53363e-005 ]
1095 : [ 1.59584e-005 ]
1096 : [ 1.49599e-005 ]
1097 : [ 1.46314e-005 ]
1098 : [ 1.61567e-005 ]
1099 : [ 1.62043e-005 ]
1100 : [ 1.58509e-005 ]
1101 : [ 1.5137e-005  ]
1102 : [ 1.64407e-005 ]
1103 : [ 1.56742e-005 ]
1104 : [ 1.5947e-005  ]
1105 : [ 1.5054e-005  ]
1106 : [ 1.57408e-005 ]
1107 : [ 1.48282e-005 ]
1108 : [ 1.49811e-005 ]
1109 : [ 1.62832e-005 ]
1110 : [ 1.53718e-005 ]
1111 : [ 1.58106e-005 ]
1112 : [ 1.526e-005   ]
1113 : [ 1.57725e-005 ]
1114 : [ 1.60194e-005 ]
1115 : [ 1.54876e-005 ]
1116 : [ 1.56234e-005 ]
1117 : [ 1.48546e-005 ]
1118 : [ 1.63484e-005 ]
1119 : [ 1.48478e-005 ]
1120 : [ 1.6628e-005  ]
1121 : [ 1.55826e-005 ]
1122 : [ 1.50087e-005 ]
1123 : [ 1.63819e-005 ]
1124 : [ 1.54482e-005 ]
1125 : [ 1.58667e-005 ]
1126 : [ 1.47787e-005 ]
1127 : [ 1.45843e-005 ]
1128 : [ 1.53756e-005 ]
1129 : [ 1.6153e-005  ]
1130 : [ 1.49638e-005 ]
1131 : [ 1.61039e-005 ]
1132 : [ 1.51867e-005 ]
1133 : [ 1.53774e-005 ]
1134 : [ 1.54001e-005 ]
1135 : [ 1.50754e-005 ]
1136 : [ 1.50251e-005 ]
1137 : [ 1.63787e-005 ]
1138 : [ 1.49361e-005 ]
1139 : [ 1.6292e-005  ]
1140 : [ 1.49399e-005 ]
1141 : [ 1.55028e-005 ]
1142 : [ 1.654e-005   ]
1143 : [ 1.58721e-005 ]
1144 : [ 1.63008e-005 ]
1145 : [ 1.5665e-005  ]
1146 : [ 1.47084e-005 ]
1147 : [ 1.51065e-005 ]
1148 : [ 1.47996e-005 ]
1149 : [ 1.6026e-005  ]
1150 : [ 1.55569e-005 ]
1151 : [ 1.62715e-005 ]
1152 : [ 1.50636e-005 ]
1153 : [ 1.6354e-005  ]
1154 : [ 1.54669e-005 ]
1155 : [ 1.58453e-005 ]
1156 : [ 1.60222e-005 ]
1157 : [ 1.51153e-005 ]
1158 : [ 1.49998e-005 ]
1159 : [ 1.52904e-005 ]
1160 : [ 1.4932e-005  ]
1161 : [ 1.49099e-005 ]
1162 : [ 1.57337e-005 ]
1163 : [ 1.60519e-005 ]
1164 : [ 1.55956e-005 ]
1165 : [ 1.56792e-005 ]
1166 : [ 1.63714e-005 ]
1167 : [ 1.59126e-005 ]
1168 : [ 1.60001e-005 ]
1169 : [ 1.62801e-005 ]
1170 : [ 1.52532e-005 ]
1171 : [ 1.6208e-005  ]
1172 : [ 1.53732e-005 ]
1173 : [ 1.53294e-005 ]
1174 : [ 1.46935e-005 ]
1175 : [ 1.57303e-005 ]
1176 : [ 1.58024e-005 ]
1177 : [ 1.47138e-005 ]
1178 : [ 1.65871e-005 ]
1179 : [ 1.51861e-005 ]
1180 : [ 1.54336e-005 ]
1181 : [ 1.47025e-005 ]
1182 : [ 1.53527e-005 ]
1183 : [ 1.60056e-005 ]
1184 : [ 1.55602e-005 ]
1185 : [ 1.60294e-005 ]
1186 : [ 1.60793e-005 ]
1187 : [ 1.59582e-005 ]
1188 : [ 1.47117e-005 ]
1189 : [ 1.5921e-005  ]
1190 : [ 1.59609e-005 ]
1191 : [ 1.62666e-005 ]
1192 : [ 1.51079e-005 ]
1193 : [ 1.58258e-005 ]
1194 : [ 1.55875e-005 ]
1195 : [ 1.52395e-005 ]
1196 : [ 1.5491e-005  ]
1197 : [ 1.6349e-005  ]
1198 : [ 1.63526e-005 ]
1199 : [ 1.52938e-005 ]
1200 : [ 1.58602e-005 ]
1201 : [ 1.62637e-005 ]
1202 : [ 1.63523e-005 ]
1203 : [ 1.53465e-005 ]
1204 : [ 1.56345e-005 ]
1205 : [ 1.6212e-005  ]
1206 : [ 1.61866e-005 ]
1207 : [ 1.50111e-005 ]
1208 : [ 1.57841e-005 ]
1209 : [ 1.61929e-005 ]
1210 : [ 1.63491e-005 ]
1211 : [ 1.49228e-005 ]
1212 : [ 1.54535e-005 ]
1213 : [ 1.54817e-005 ]
1214 : [ 1.64938e-005 ]
1215 : [ 1.59872e-005 ]
1216 : [ 1.59175e-005 ]
1217 : [ 1.62182e-005 ]
1218 : [ 1.54082e-005 ]
1219 : [ 1.54031e-005 ]
1220 : [ 1.59323e-005 ]
1221 : [ 1.53158e-005 ]
1222 : [ 1.59628e-005 ]
1223 : [ 1.5193e-005  ]
1224 : [ 1.5027e-005  ]
1225 : [ 1.50117e-005 ]
1226 : [ 1.6405e-005  ]
1227 : [ 1.61541e-005 ]
1228 : [ 1.49725e-005 ]
1229 : [ 1.57055e-005 ]
1230 : [ 1.47126e-005 ]
1231 : [ 1.53342e-005 ]
1232 : [ 1.51033e-005 ]
1233 : [ 1.51203e-005 ]
1234 : [ 1.5748e-005  ]
1235 : [ 1.62735e-005 ]
1236 : [ 1.54913e-005 ]
1237 : [ 1.62899e-005 ]
1238 : [ 1.57142e-005 ]
1239 : [ 1.46191e-005 ]
1240 : [ 1.59972e-005 ]
1241 : [ 1.51635e-005 ]
1242 : [ 1.64294e-005 ]
1243 : [ 1.62005e-005 ]
1244 : [ 1.51796e-005 ]
1245 : [ 1.53788e-005 ]
1246 : [ 1.64206e-005 ]
1247 : [ 1.57197e-005 ]
1248 : [ 1.59666e-005 ]
1249 : [ 1.65377e-005 ]
1250 : [ 1.61508e-005 ]
1251 : [ 1.54457e-005 ]
1252 : [ 1.49186e-005 ]
1253 : [ 1.51989e-005 ]
1254 : [ 1.60834e-005 ]
1255 : [ 1.62472e-005 ]
1256 : [ 1.59304e-005 ]
1257 : [ 1.44227e-005 ]
1258 : [ 1.4588e-005  ]
1259 : [ 1.5692e-005  ]
1260 : [ 1.64306e-005 ]
1261 : [ 1.63795e-005 ]
1262 : [ 1.53675e-005 ]
1263 : [ 1.46744e-005 ]
1264 : [ 1.51916e-005 ]
1265 : [ 1.54545e-005 ]
1266 : [ 1.57437e-005 ]
1267 : [ 1.50927e-005 ]
1268 : [ 1.63165e-005 ]
1269 : [ 1.5592e-005  ]
1270 : [ 1.58755e-005 ]
1271 : [ 1.51511e-005 ]
1272 : [ 1.48499e-005 ]
1273 : [ 1.62567e-005 ]
1274 : [ 1.53195e-005 ]
1275 : [ 1.53984e-005 ]
1276 : [ 1.61733e-005 ]
1277 : [ 1.55298e-005 ]
1278 : [ 1.56292e-005 ]
1279 : [ 1.54822e-005 ]
1280 : [ 1.54489e-005 ]
1281 : [ 1.57412e-005 ]
1282 : [ 1.62628e-005 ]
1283 : [ 1.61842e-005 ]
1284 : [ 1.58791e-005 ]
1285 : [ 1.60192e-005 ]
1286 : [ 1.581e-005   ]
1287 : [ 1.5323e-005  ]
1288 : [ 1.59029e-005 ]
1289 : [ 1.5575e-005  ]
1290 : [ 1.52442e-005 ]
1291 : [ 1.59367e-005 ]
1292 : [ 1.50795e-005 ]
1293 : [ 1.51468e-005 ]
1294 : [ 1.45637e-005 ]
1295 : [ 1.54037e-005 ]
1296 : [ 1.5874e-005  ]
1297 : [ 1.48428e-005 ]
1298 : [ 1.62845e-005 ]
1299 : [ 1.58712e-005 ]
1300 : [ 1.63346e-005 ]
1301 : [ 1.52968e-005 ]
1302 : [ 1.62473e-005 ]
1303 : [ 1.62358e-005 ]
1304 : [ 1.51216e-005 ]
1305 : [ 1.51571e-005 ]
1306 : [ 1.56045e-005 ]
1307 : [ 1.55094e-005 ]
1308 : [ 1.58196e-005 ]
1309 : [ 1.5921e-005  ]
1310 : [ 1.49669e-005 ]
1311 : [ 1.61056e-005 ]
1312 : [ 1.52227e-005 ]
1313 : [ 1.49941e-005 ]
1314 : [ 1.53529e-005 ]
1315 : [ 1.51212e-005 ]
1316 : [ 1.55044e-005 ]
1317 : [ 1.56406e-005 ]
1318 : [ 1.57182e-005 ]
1319 : [ 1.60825e-005 ]
1320 : [ 1.51903e-005 ]
1321 : [ 1.52935e-005 ]
1322 : [ 1.52729e-005 ]
1323 : [ 1.51369e-005 ]
1324 : [ 1.47203e-005 ]
1325 : [ 1.45649e-005 ]
1326 : [ 1.64622e-005 ]
1327 : [ 1.55801e-005 ]
1328 : [ 1.56662e-005 ]
1329 : [ 1.51978e-005 ]
1330 : [ 1.56347e-005 ]
1331 : [ 1.60466e-005 ]
1332 : [ 1.63769e-005 ]
1333 : [ 1.53798e-005 ]
1334 : [ 1.62893e-005 ]
1335 : [ 1.53666e-005 ]
1336 : [ 1.47608e-005 ]
1337 : [ 1.53064e-005 ]
1338 : [ 1.57977e-005 ]
1339 : [ 1.52878e-005 ]
1340 : [ 1.48914e-005 ]
1341 : [ 1.60104e-005 ]
1342 : [ 1.48394e-005 ]
1343 : [ 1.5611e-005  ]
1344 : [ 1.5726e-005  ]
1345 : [ 1.61975e-005 ]
1346 : [ 1.46952e-005 ]
1347 : [ 1.6331e-005  ]
1348 : [ 1.56052e-005 ]
1349 : [ 1.55078e-005 ]
1350 : [ 1.60525e-005 ]
1351 : [ 1.53453e-005 ]
1352 : [ 1.63586e-005 ]
1353 : [ 1.57382e-005 ]
1354 : [ 1.49776e-005 ]
1355 : [ 1.54102e-005 ]
1356 : [ 1.60781e-005 ]
1357 : [ 1.56328e-005 ]
1358 : [ 1.63208e-005 ]
1359 : [ 1.5437e-005  ]
1360 : [ 1.58839e-005 ]
1361 : [ 1.58956e-005 ]
1362 : [ 1.57008e-005 ]
1363 : [ 1.62527e-005 ]
1364 : [ 1.47926e-005 ]
1365 : [ 1.61437e-005 ]
1366 : [ 1.56946e-005 ]
1367 : [ 1.51665e-005 ]
1368 : [ 1.61668e-005 ]
1369 : [ 1.57816e-005 ]
1370 : [ 1.53406e-005 ]
1371 : [ 1.59547e-005 ]
1372 : [ 1.49449e-005 ]
1373 : [ 1.58894e-005 ]
1374 : [ 1.53393e-005 ]
1375 : [ 1.57886e-005 ]
1376 : [ 1.62486e-005 ]
1377 : [ 1.49295e-005 ]
1378 : [ 1.51481e-005 ]
1379 : [ 1.57557e-005 ]
1380 : [ 1.49759e-005 ]
1381 : [ 1.5724e-005  ]
1382 : [ 1.52483e-005 ]
1383 : [ 1.57994e-005 ]
1384 : [ 1.62038e-005 ]
1385 : [ 1.4857e-005  ]
1386 : [ 1.54763e-005 ]
1387 : [ 1.60903e-005 ]
1388 : [ 1.56248e-005 ]
1389 : [ 1.56025e-005 ]
1390 : [ 1.5693e-005  ]
1391 : [ 1.51305e-005 ]
1392 : [ 1.54407e-005 ]
1393 : [ 1.45295e-005 ]
1394 : [ 1.63606e-005 ]
1395 : [ 1.5704e-005  ]
1396 : [ 1.55527e-005 ]
1397 : [ 1.50522e-005 ]
1398 : [ 1.60626e-005 ]
1399 : [ 1.61898e-005 ]
1400 : [ 1.56292e-005 ]
1401 : [ 1.64001e-005 ]
1402 : [ 1.58096e-005 ]
1403 : [ 1.44763e-005 ]
1404 : [ 1.61261e-005 ]
1405 : [ 1.52007e-005 ]
1406 : [ 1.51285e-005 ]
1407 : [ 1.48545e-005 ]
1408 : [ 1.62633e-005 ]
1409 : [ 1.55517e-005 ]
1410 : [ 1.50224e-005 ]
1411 : [ 1.65654e-005 ]
1412 : [ 1.59962e-005 ]
1413 : [ 1.4942e-005  ]
1414 : [ 1.59341e-005 ]
1415 : [ 1.47989e-005 ]
1416 : [ 1.64717e-005 ]
1417 : [ 1.47808e-005 ]
1418 : [ 1.58258e-005 ]
1419 : [ 1.62958e-005 ]
1420 : [ 1.50822e-005 ]
1421 : [ 1.59103e-005 ]
1422 : [ 1.62701e-005 ]
1423 : [ 1.64922e-005 ]
1424 : [ 1.50002e-005 ]
1425 : [ 1.59102e-005 ]
1426 : [ 1.53927e-005 ]
1427 : [ 1.57806e-005 ]
1428 : [ 1.56467e-005 ]
1429 : [ 1.55429e-005 ]
1430 : [ 1.51012e-005 ]
1431 : [ 1.47602e-005 ]
1432 : [ 1.59395e-005 ]
1433 : [ 1.64412e-005 ]
1434 : [ 1.56791e-005 ]
1435 : [ 1.61845e-005 ]
1436 : [ 1.61615e-005 ]
1437 : [ 1.50715e-005 ]
1438 : [ 1.61328e-005 ]
1439 : [ 1.47754e-005 ]
1440 : [ 1.6401e-005  ]
1441 : [ 1.47838e-005 ]
1442 : [ 1.6487e-005  ]
1443 : [ 1.64341e-005 ]
1444 : [ 1.53192e-005 ]
1445 : [ 1.55754e-005 ]
1446 : [ 1.50507e-005 ]
1447 : [ 1.48461e-005 ]
1448 : [ 1.59275e-005 ]
1449 : [ 1.52737e-005 ]
1450 : [ 1.47083e-005 ]
1451 : [ 1.50171e-005 ]
1452 : [ 1.65662e-005 ]
1453 : [ 1.57444e-005 ]
1454 : [ 1.53064e-005 ]
1455 : [ 1.54148e-005 ]
1456 : [ 1.60826e-005 ]
1457 : [ 1.51033e-005 ]
1458 : [ 1.5525e-005  ]
1459 : [ 1.52402e-005 ]
1460 : [ 1.47116e-005 ]
1461 : [ 1.51278e-005 ]
1462 : [ 1.59904e-005 ]
1463 : [ 1.50366e-005 ]
1464 : [ 1.46838e-005 ]
1465 : [ 1.49386e-005 ]
1466 : [ 1.58801e-005 ]
1467 : [ 1.56682e-005 ]
1468 : [ 1.46819e-005 ]
1469 : [ 1.59537e-005 ]
1470 : [ 1.57665e-005 ]
1471 : [ 1.6187e-005  ]
1472 : [ 1.61221e-005 ]
1473 : [ 1.64929e-005 ]
1474 : [ 1.5282e-005  ]
1475 : [ 1.56385e-005 ]
1476 : [ 1.61218e-005 ]
1477 : [ 1.53275e-005 ]
1478 : [ 1.56462e-005 ]
1479 : [ 1.53956e-005 ]
1480 : [ 1.60269e-005 ]
1481 : [ 1.47246e-005 ]
1482 : [ 1.51454e-005 ]
1483 : [ 1.49916e-005 ]
1484 : [ 1.52655e-005 ]
1485 : [ 1.55736e-005 ]
1486 : [ 1.53414e-005 ]
1487 : [ 1.63825e-005 ]
1488 : [ 1.57008e-005 ]
1489 : [ 1.5181e-005  ]
1490 : [ 1.62684e-005 ]
1491 : [ 1.52758e-005 ]
1492 : [ 1.5176e-005  ]
1493 : [ 1.53476e-005 ]
1494 : [ 1.46959e-005 ]
1495 : [ 1.6005e-005  ]
1496 : [ 1.48778e-005 ]
1497 : [ 1.63755e-005 ]
1498 : [ 1.50325e-005 ]
1499 : [ 1.58098e-005 ]
1500 : [ 1.5221e-005  ]
1501 : [ 1.59073e-005 ]
1502 : [ 1.61254e-005 ]
1503 : [ 1.56408e-005 ]
1504 : [ 1.64595e-005 ]
1505 : [ 1.61225e-005 ]
1506 : [ 1.60991e-005 ]
1507 : [ 1.59808e-005 ]
1508 : [ 1.48435e-005 ]
1509 : [ 1.57503e-005 ]
1510 : [ 1.60732e-005 ]
1511 : [ 1.58919e-005 ]
1512 : [ 1.59634e-005 ]
1513 : [ 1.60311e-005 ]
1514 : [ 1.56344e-005 ]
1515 : [ 1.49561e-005 ]
1516 : [ 1.58532e-005 ]
1517 : [ 1.49997e-005 ]
1518 : [ 1.52768e-005 ]
1519 : [ 1.50915e-005 ]
1520 : [ 1.63854e-005 ]
1521 : [ 1.51603e-005 ]
1522 : [ 1.57702e-005 ]
1523 : [ 1.55341e-005 ]
1524 : [ 1.56667e-005 ]
1525 : [ 1.64024e-005 ]
1526 : [ 1.53217e-005 ]
1527 : [ 1.60531e-005 ]
1528 : [ 1.62055e-005 ]
1529 : [ 1.58835e-005 ]
1530 : [ 1.61683e-005 ]
1531 : [ 1.50754e-005 ]
1532 : [ 1.50887e-005 ]
1533 : [ 1.50154e-005 ]
1534 : [ 1.55683e-005 ]
1535 : [ 1.51698e-005 ]
1536 : [ 1.64058e-005 ]
1537 : [ 1.57753e-005 ]
1538 : [ 1.54951e-005 ]
1539 : [ 1.50771e-005 ]
1540 : [ 1.5358e-005  ]
1541 : [ 1.62186e-005 ]
1542 : [ 1.59839e-005 ]
1543 : [ 1.49477e-005 ]
1544 : [ 1.46451e-005 ]
1545 : [ 1.48195e-005 ]
1546 : [ 1.44315e-005 ]
1547 : [ 1.50639e-005 ]
1548 : [ 1.59282e-005 ]
1549 : [ 1.52269e-005 ]
1550 : [ 1.56151e-005 ]
1551 : [ 1.51543e-005 ]
1552 : [ 1.5707e-005  ]
1553 : [ 1.63018e-005 ]
1554 : [ 1.62824e-005 ]
1555 : [ 1.57877e-005 ]
1556 : [ 1.47191e-005 ]
1557 : [ 1.60694e-005 ]
1558 : [ 1.49503e-005 ]
1559 : [ 1.48199e-005 ]
1560 : [ 1.51963e-005 ]
1561 : [ 1.52939e-005 ]
1562 : [ 1.62449e-005 ]
1563 : [ 1.48118e-005 ]
1564 : [ 1.50702e-005 ]
1565 : [ 1.55852e-005 ]
1566 : [ 1.45964e-005 ]
1567 : [ 1.53007e-005 ]
1568 : [ 1.48878e-005 ]
1569 : [ 1.57051e-005 ]
1570 : [ 1.47176e-005 ]
1571 : [ 1.64193e-005 ]
1572 : [ 1.62161e-005 ]
1573 : [ 1.56278e-005 ]
1574 : [ 1.55226e-005 ]
1575 : [ 1.58508e-005 ]
1576 : [ 1.61275e-005 ]
1577 : [ 1.5658e-005  ]
1578 : [ 1.56758e-005 ]
1579 : [ 1.59422e-005 ]
1580 : [ 1.59948e-005 ]
1581 : [ 1.60342e-005 ]
1582 : [ 1.59257e-005 ]
1583 : [ 1.64307e-005 ]
1584 : [ 1.65828e-005 ]
1585 : [ 1.58959e-005 ]
1586 : [ 1.58313e-005 ]
1587 : [ 1.54506e-005 ]
1588 : [ 1.57082e-005 ]
1589 : [ 1.52605e-005 ]
1590 : [ 1.48382e-005 ]
1591 : [ 1.48696e-005 ]
1592 : [ 1.53719e-005 ]
1593 : [ 1.61213e-005 ]
1594 : [ 1.59306e-005 ]
1595 : [ 1.58823e-005 ]
1596 : [ 1.57108e-005 ]
1597 : [ 1.48798e-005 ]
1598 : [ 1.57896e-005 ]
1599 : [ 1.51729e-005 ]
1600 : [ 1.63031e-005 ]
1601 : [ 1.58754e-005 ]
1602 : [ 1.4913e-005  ]
1603 : [ 1.51261e-005 ]
1604 : [ 1.52406e-005 ]
1605 : [ 1.60991e-005 ]
1606 : [ 1.58575e-005 ]
1607 : [ 1.5441e-005  ]
1608 : [ 1.4937e-005  ]
1609 : [ 1.46881e-005 ]
1610 : [ 1.5979e-005  ]
1611 : [ 1.53284e-005 ]
1612 : [ 1.57375e-005 ]
1613 : [ 1.63499e-005 ]
1614 : [ 1.57447e-005 ]
1615 : [ 1.59284e-005 ]
1616 : [ 1.50243e-005 ]
1617 : [ 1.63496e-005 ]
1618 : [ 1.58687e-005 ]
1619 : [ 1.46224e-005 ]
1620 : [ 1.56036e-005 ]
1621 : [ 1.60956e-005 ]
1622 : [ 1.57903e-005 ]
1623 : [ 1.60903e-005 ]
1624 : [ 1.55172e-005 ]
1625 : [ 1.63759e-005 ]
1626 : [ 1.50416e-005 ]
1627 : [ 1.61854e-005 ]
1628 : [ 1.48964e-005 ]
1629 : [ 1.6318e-005  ]
1630 : [ 1.52536e-005 ]
1631 : [ 1.57302e-005 ]
1632 : [ 1.59805e-005 ]
1633 : [ 1.63894e-005 ]
1634 : [ 1.5958e-005  ]
1635 : [ 1.63254e-005 ]
1636 : [ 1.63698e-005 ]
1637 : [ 1.63438e-005 ]
1638 : [ 1.45888e-005 ]
1639 : [ 1.54879e-005 ]
1640 : [ 1.64479e-005 ]
1641 : [ 1.63189e-005 ]
1642 : [ 1.61939e-005 ]
1643 : [ 1.4642e-005  ]
1644 : [ 1.59189e-005 ]
1645 : [ 1.60213e-005 ]
1646 : [ 1.47434e-005 ]
1647 : [ 1.58331e-005 ]
1648 : [ 1.56175e-005 ]
1649 : [ 1.5631e-005  ]
1650 : [ 1.49985e-005 ]
1651 : [ 1.60134e-005 ]
1652 : [ 1.60765e-005 ]
1653 : [ 1.62577e-005 ]
1654 : [ 1.54971e-005 ]
1655 : [ 1.52664e-005 ]
1656 : [ 1.6015e-005  ]
1657 : [ 1.51466e-005 ]
1658 : [ 1.49399e-005 ]
1659 : [ 1.54247e-005 ]
1660 : [ 1.518e-005   ]
1661 : [ 1.625e-005   ]
1662 : [ 1.63478e-005 ]
1663 : [ 1.56585e-005 ]
1664 : [ 1.47019e-005 ]
1665 : [ 1.63287e-005 ]
1666 : [ 1.52467e-005 ]
1667 : [ 1.54701e-005 ]
1668 : [ 1.62085e-005 ]
1669 : [ 1.54604e-005 ]
1670 : [ 1.60348e-005 ]
1671 : [ 1.5064e-005  ]
1672 : [ 1.60998e-005 ]
1673 : [ 1.5661e-005  ]
1674 : [ 1.53973e-005 ]
1675 : [ 1.6249e-005  ]
1676 : [ 1.51211e-005 ]
1677 : [ 1.59633e-005 ]
1678 : [ 1.63661e-005 ]
1679 : [ 1.54999e-005 ]
1680 : [ 1.64594e-005 ]
1681 : [ 1.62108e-005 ]
1682 : [ 1.56993e-005 ]
1683 : [ 1.49297e-005 ]
1684 : [ 1.53258e-005 ]
1685 : [ 1.63358e-005 ]
1686 : [ 1.56306e-005 ]
1687 : [ 1.61826e-005 ]
1688 : [ 1.54064e-005 ]
1689 : [ 1.46726e-005 ]
1690 : [ 1.47104e-005 ]
1691 : [ 1.54988e-005 ]
1692 : [ 1.51941e-005 ]
1693 : [ 1.64939e-005 ]
1694 : [ 1.53173e-005 ]
1695 : [ 1.51353e-005 ]
1696 : [ 1.54899e-005 ]
1697 : [ 1.61195e-005 ]
1698 : [ 1.59239e-005 ]
1699 : [ 1.55983e-005 ]
1700 : [ 1.56456e-005 ]
1701 : [ 1.57727e-005 ]
1702 : [ 1.60685e-005 ]
1703 : [ 1.58241e-005 ]
1704 : [ 1.62897e-005 ]
1705 : [ 1.57334e-005 ]
1706 : [ 1.48693e-005 ]
1707 : [ 1.48594e-005 ]
1708 : [ 1.48799e-005 ]
1709 : [ 1.46071e-005 ]
1710 : [ 1.54036e-005 ]
1711 : [ 1.60383e-005 ]
1712 : [ 1.643e-005   ]
1713 : [ 1.50363e-005 ]
1714 : [ 1.57237e-005 ]
1715 : [ 1.61621e-005 ]
1716 : [ 1.61654e-005 ]
1717 : [ 1.60966e-005 ]
1718 : [ 1.49604e-005 ]
1719 : [ 1.631e-005   ]
1720 : [ 1.50163e-005 ]
1721 : [ 1.58091e-005 ]
1722 : [ 1.63927e-005 ]
1723 : [ 1.60242e-005 ]
1724 : [ 1.55603e-005 ]
1725 : [ 1.58204e-005 ]
1726 : [ 1.60721e-005 ]
1727 : [ 1.51894e-005 ]
1728 : [ 1.61544e-005 ]
1729 : [ 1.63034e-005 ]
1730 : [ 1.53084e-005 ]
1731 : [ 1.6059e-005  ]
1732 : [ 1.53519e-005 ]
1733 : [ 1.58525e-005 ]
1734 : [ 1.58746e-005 ]
1735 : [ 1.5533e-005  ]
1736 : [ 1.49926e-005 ]
1737 : [ 1.62595e-005 ]
1738 : [ 1.4554e-005  ]
1739 : [ 1.6211e-005  ]
1740 : [ 1.51499e-005 ]
1741 : [ 1.51456e-005 ]
1742 : [ 1.50427e-005 ]
1743 : [ 1.60324e-005 ]
1744 : [ 1.53552e-005 ]
1745 : [ 1.57696e-005 ]
1746 : [ 1.58954e-005 ]
1747 : [ 1.52603e-005 ]
1748 : [ 1.50237e-005 ]
1749 : [ 1.55419e-005 ]
1750 : [ 1.61027e-005 ]
1751 : [ 1.50453e-005 ]
1752 : [ 1.59792e-005 ]
1753 : [ 1.57035e-005 ]
1754 : [ 1.52096e-005 ]
1755 : [ 1.49477e-005 ]
1756 : [ 1.59424e-005 ]
1757 : [ 1.59203e-005 ]
1758 : [ 1.47699e-005 ]
1759 : [ 1.58891e-005 ]
1760 : [ 1.45633e-005 ]
1761 : [ 1.65972e-005 ]
1762 : [ 1.6215e-005  ]
1763 : [ 1.58243e-005 ]
1764 : [ 1.49721e-005 ]
1765 : [ 1.65973e-005 ]
1766 : [ 1.60957e-005 ]
1767 : [ 1.65702e-005 ]
1768 : [ 1.49874e-005 ]
1769 : [ 1.60881e-005 ]
1770 : [ 1.64114e-005 ]
1771 : [ 1.59684e-005 ]
1772 : [ 1.53569e-005 ]
1773 : [ 1.48462e-005 ]
1774 : [ 1.4589e-005  ]
1775 : [ 1.53565e-005 ]
1776 : [ 1.59152e-005 ]
1777 : [ 1.6472e-005  ]
1778 : [ 1.52842e-005 ]
1779 : [ 1.49425e-005 ]
1780 : [ 1.5908e-005  ]
1781 : [ 1.64574e-005 ]
1782 : [ 1.53496e-005 ]
1783 : [ 1.46282e-005 ]
1784 : [ 1.60576e-005 ]
1785 : [ 1.59104e-005 ]
1786 : [ 1.52735e-005 ]
1787 : [ 1.55068e-005 ]
1788 : [ 1.63432e-005 ]
1789 : [ 1.49422e-005 ]
1790 : [ 1.64253e-005 ]
1791 : [ 1.61978e-005 ]
1792 : [ 1.61463e-005 ]
1793 : [ 1.4854e-005  ]
1794 : [ 1.60531e-005 ]
1795 : [ 1.5468e-005  ]
1796 : [ 1.48552e-005 ]
1797 : [ 1.47168e-005 ]
1798 : [ 1.59813e-005 ]
1799 : [ 1.51787e-005 ]
1800 : [ 1.51496e-005 ]
1801 : [ 1.56295e-005 ]
1802 : [ 1.59334e-005 ]
1803 : [ 1.49412e-005 ]
1804 : [ 1.63452e-005 ]
1805 : [ 1.52659e-005 ]
1806 : [ 1.6502e-005  ]
1807 : [ 1.62255e-005 ]
1808 : [ 1.51106e-005 ]
1809 : [ 1.56763e-005 ]
1810 : [ 1.61658e-005 ]
1811 : [ 1.56709e-005 ]
1812 : [ 1.59087e-005 ]
1813 : [ 1.47556e-005 ]
1814 : [ 1.48342e-005 ]
1815 : [ 1.45021e-005 ]
1816 : [ 1.61563e-005 ]
1817 : [ 1.53017e-005 ]
1818 : [ 1.5743e-005  ]
1819 : [ 1.49986e-005 ]
1820 : [ 1.58786e-005 ]
1821 : [ 1.5579e-005  ]
1822 : [ 1.60611e-005 ]
1823 : [ 1.5187e-005  ]
1824 : [ 1.6384e-005  ]
1825 : [ 1.64159e-005 ]
1826 : [ 1.60983e-005 ]
1827 : [ 1.64279e-005 ]
1828 : [ 1.55245e-005 ]
1829 : [ 1.52683e-005 ]
1830 : [ 1.5257e-005  ]
1831 : [ 1.54395e-005 ]
1832 : [ 1.47718e-005 ]
1833 : [ 1.62415e-005 ]
1834 : [ 1.50627e-005 ]
1835 : [ 1.58798e-005 ]
1836 : [ 1.62106e-005 ]
1837 : [ 1.4734e-005  ]
1838 : [ 1.60457e-005 ]
1839 : [ 1.48018e-005 ]
1840 : [ 1.61786e-005 ]
1841 : [ 1.52944e-005 ]
1842 : [ 1.55672e-005 ]
1843 : [ 1.57152e-005 ]
1844 : [ 1.59337e-005 ]
1845 : [ 1.50198e-005 ]
1846 : [ 1.49669e-005 ]
1847 : [ 1.52893e-005 ]
1848 : [ 1.52006e-005 ]
1849 : [ 1.58647e-005 ]
1850 : [ 1.47978e-005 ]
1851 : [ 1.56779e-005 ]
1852 : [ 1.55966e-005 ]
1853 : [ 1.57168e-005 ]
1854 : [ 1.61354e-005 ]
1855 : [ 1.56512e-005 ]
1856 : [ 1.47668e-005 ]
1857 : [ 1.59822e-005 ]
1858 : [ 1.58837e-005 ]
1859 : [ 1.63475e-005 ]
1860 : [ 1.53777e-005 ]
1861 : [ 1.58926e-005 ]
1862 : [ 1.61015e-005 ]
1863 : [ 1.56709e-005 ]
1864 : [ 1.60497e-005 ]
1865 : [ 1.5844e-005  ]
1866 : [ 1.60429e-005 ]
1867 : [ 1.52299e-005 ]
1868 : [ 1.54657e-005 ]
1869 : [ 1.52531e-005 ]
1870 : [ 1.52589e-005 ]
1871 : [ 1.5241e-005  ]
1872 : [ 1.55387e-005 ]
1873 : [ 1.65953e-005 ]
1874 : [ 1.59947e-005 ]
1875 : [ 1.63852e-005 ]
1876 : [ 1.64633e-005 ]
1877 : [ 1.5882e-005  ]
1878 : [ 1.50905e-005 ]
1879 : [ 1.59123e-005 ]
1880 : [ 1.56401e-005 ]
1881 : [ 1.60537e-005 ]
1882 : [ 1.47381e-005 ]
1883 : [ 1.50437e-005 ]
1884 : [ 1.59477e-005 ]
1885 : [ 1.4879e-005  ]
1886 : [ 1.50447e-005 ]
1887 : [ 1.51665e-005 ]
1888 : [ 1.47743e-005 ]
1889 : [ 1.55364e-005 ]
1890 : [ 1.6057e-005  ]
1891 : [ 1.49564e-005 ]
1892 : [ 1.5311e-005  ]
1893 : [ 1.60495e-005 ]
1894 : [ 1.52596e-005 ]
1895 : [ 1.48179e-005 ]
1896 : [ 1.61361e-005 ]
1897 : [ 1.61949e-005 ]
1898 : [ 1.57532e-005 ]
1899 : [ 1.52755e-005 ]
1900 : [ 1.57717e-005 ]
1901 : [ 1.45599e-005 ]
1902 : [ 1.52271e-005 ]
1903 : [ 1.58911e-005 ]
1904 : [ 1.61066e-005 ]
1905 : [ 1.47459e-005 ]
1906 : [ 1.50938e-005 ]
1907 : [ 1.53377e-005 ]
1908 : [ 1.58408e-005 ]
1909 : [ 1.53307e-005 ]
1910 : [ 1.48614e-005 ]
1911 : [ 1.63952e-005 ]
1912 : [ 1.56343e-005 ]
1913 : [ 1.53197e-005 ]
1914 : [ 1.56586e-005 ]
1915 : [ 1.51364e-005 ]
1916 : [ 1.49229e-005 ]
1917 : [ 1.54519e-005 ]
1918 : [ 1.53456e-005 ]
1919 : [ 1.61066e-005 ]
1920 : [ 1.50186e-005 ]
1921 : [ 1.53358e-005 ]
1922 : [ 1.60731e-005 ]
1923 : [ 1.63083e-005 ]
1924 : [ 1.52443e-005 ]
1925 : [ 1.59688e-005 ]
1926 : [ 1.50867e-005 ]
1927 : [ 1.58685e-005 ]
1928 : [ 1.54673e-005 ]
1929 : [ 1.58427e-005 ]
1930 : [ 1.56861e-005 ]
1931 : [ 1.56303e-005 ]
1932 : [ 1.52148e-005 ]
1933 : [ 1.57023e-005 ]
1934 : [ 1.56474e-005 ]
1935 : [ 1.4956e-005  ]
1936 : [ 1.48451e-005 ]
1937 : [ 1.54512e-005 ]
1938 : [ 1.52793e-005 ]
1939 : [ 1.48966e-005 ]
1940 : [ 1.65779e-005 ]
1941 : [ 1.63286e-005 ]
1942 : [ 1.60287e-005 ]
1943 : [ 1.57419e-005 ]
1944 : [ 1.64652e-005 ]
1945 : [ 1.55039e-005 ]
1946 : [ 1.49587e-005 ]
1947 : [ 1.63689e-005 ]
1948 : [ 1.48104e-005 ]
1949 : [ 1.49306e-005 ]
1950 : [ 1.58038e-005 ]
1951 : [ 1.55897e-005 ]
1952 : [ 1.63139e-005 ]
1953 : [ 1.61523e-005 ]
1954 : [ 1.49361e-005 ]
1955 : [ 1.48566e-005 ]
1956 : [ 1.56351e-005 ]
1957 : [ 1.6219e-005  ]
1958 : [ 1.62203e-005 ]
1959 : [ 1.57354e-005 ]
1960 : [ 1.57964e-005 ]
1961 : [ 1.55788e-005 ]
1962 : [ 1.61702e-005 ]
1963 : [ 1.50301e-005 ]
1964 : [ 1.50019e-005 ]
1965 : [ 1.55787e-005 ]
1966 : [ 1.56493e-005 ]
1967 : [ 1.46982e-005 ]
1968 : [ 1.46669e-005 ]
1969 : [ 1.5528e-005  ]
1970 : [ 1.63652e-005 ]
1971 : [ 1.60617e-005 ]
1972 : [ 1.64021e-005 ]
1973 : [ 1.61261e-005 ]
1974 : [ 1.50198e-005 ]
1975 : [ 1.5459e-005  ]
1976 : [ 1.53428e-005 ]
1977 : [ 1.4882e-005  ]
1978 : [ 1.55425e-005 ]
1979 : [ 1.51822e-005 ]
1980 : [ 1.62231e-005 ]
1981 : [ 1.632e-005   ]
1982 : [ 1.57892e-005 ]
1983 : [ 1.58043e-005 ]
1984 : [ 1.47618e-005 ]
1985 : [ 1.57451e-005 ]
1986 : [ 1.56798e-005 ]
1987 : [ 1.62801e-005 ]
1988 : [ 1.49411e-005 ]
1989 : [ 1.6449e-005  ]
1990 : [ 1.46792e-005 ]
1991 : [ 1.52533e-005 ]
1992 : [ 1.61809e-005 ]
1993 : [ 1.58975e-005 ]
1994 : [ 1.60689e-005 ]
1995 : [ 1.53728e-005 ]
1996 : [ 1.58773e-005 ]
1997 : [ 1.60768e-005 ]
1998 : [ 1.61297e-005 ]
1999 : [ 1.4981e-005  ]
2000 : [ 1.55248e-005 ]
2001 : [ 1.50813e-005 ]
2002 : [ 1.53448e-005 ]
2003 : [ 1.48503e-005 ]
2004 : [ 1.48107e-005 ]
2005 : [ 1.60718e-005 ]
2006 : [ 1.6057e-005  ]
2007 : [ 1.4785e-005  ]
2008 : [ 1.61034e-005 ]
2009 : [ 1.65224e-005 ]
2010 : [ 1.58117e-005 ]
2011 : [ 1.62874e-005 ]
2012 : [ 1.60321e-005 ]
2013 : [ 1.5309e-005  ]
2014 : [ 1.57899e-005 ]
2015 : [ 1.5552e-005  ]
2016 : [ 1.54582e-005 ]
2017 : [ 1.57783e-005 ]
2018 : [ 1.47703e-005 ]
2019 : [ 1.60796e-005 ]
2020 : [ 1.64414e-005 ]
2021 : [ 1.58272e-005 ]
2022 : [ 1.47696e-005 ]
2023 : [ 1.58025e-005 ]
2024 : [ 1.62322e-005 ]
2025 : [ 1.53965e-005 ]
2026 : [ 1.45469e-005 ]
2027 : [ 1.52444e-005 ]
2028 : [ 1.51735e-005 ]
2029 : [ 1.46847e-005 ]
2030 : [ 1.57898e-005 ]
2031 : [ 1.59902e-005 ]
2032 : [ 1.62099e-005 ]
2033 : [ 1.61508e-005 ]
2034 : [ 1.58413e-005 ]
2035 : [ 1.50526e-005 ]
2036 : [ 1.48543e-005 ]
2037 : [ 1.56257e-005 ]
2038 : [ 1.51664e-005 ]
2039 : [ 1.58428e-005 ]
2040 : [ 1.61969e-005 ]
2041 : [ 1.51233e-005 ]
2042 : [ 1.63551e-005 ]
2043 : [ 1.56064e-005 ]
2044 : [ 1.57305e-005 ]
2045 : [ 1.61488e-005 ]
2046 : [ 1.50679e-005 ]
2047 : [ 1.47861e-005 ]
2048 : [ 1.57741e-005 ]
2049 : [ 1.60572e-005 ]
2050 : [ 1.62598e-005 ]
2051 : [ 1.53918e-005 ]
2052 : [ 1.62281e-005 ]
2053 : [ 1.52849e-005 ]
2054 : [ 1.50586e-005 ]
2055 : [ 1.62124e-005 ]
2056 : [ 1.64081e-005 ]
2057 : [ 1.47586e-005 ]
2058 : [ 1.51783e-005 ]
2059 : [ 1.4811e-005  ]
2060 : [ 1.63681e-005 ]
2061 : [ 1.50195e-005 ]
2062 : [ 1.52281e-005 ]
2063 : [ 1.60598e-005 ]
2064 : [ 1.60666e-005 ]
2065 : [ 1.59968e-005 ]
2066 : [ 1.61658e-005 ]
2067 : [ 1.52353e-005 ]
2068 : [ 1.55436e-005 ]
2069 : [ 1.56491e-005 ]
2070 : [ 1.51099e-005 ]
2071 : [ 1.56462e-005 ]
2072 : [ 1.52577e-005 ]
2073 : [ 1.57061e-005 ]
2074 : [ 1.49771e-005 ]
2075 : [ 1.63072e-005 ]
2076 : [ 1.58989e-005 ]
2077 : [ 1.45836e-005 ]
2078 : [ 1.53295e-005 ]
2079 : [ 1.57223e-005 ]
2080 : [ 1.60021e-005 ]
2081 : [ 1.55748e-005 ]
2082 : [ 1.54515e-005 ]
2083 : [ 1.47968e-005 ]
2084 : [ 1.62086e-005 ]
2085 : [ 1.46276e-005 ]
2086 : [ 1.49325e-005 ]
2087 : [ 1.56658e-005 ]
2088 : [ 1.64707e-005 ]
2089 : [ 1.55221e-005 ]
2090 : [ 1.64585e-005 ]
2091 : [ 1.52768e-005 ]
2092 : [ 1.49175e-005 ]
2093 : [ 1.587e-005   ]
2094 : [ 1.4699e-005  ]
2095 : [ 1.53967e-005 ]
2096 : [ 1.62726e-005 ]
2097 : [ 1.47881e-005 ]
2098 : [ 1.54313e-005 ]
2099 : [ 1.48765e-005 ]
2100 : [ 1.54147e-005 ]
2101 : [ 1.52554e-005 ]
2102 : [ 1.5429e-005  ]
2103 : [ 1.49881e-005 ]
2104 : [ 1.48617e-005 ]
2105 : [ 1.55429e-005 ]
2106 : [ 1.57836e-005 ]
2107 : [ 1.51836e-005 ]
2108 : [ 1.56508e-005 ]
2109 : [ 1.50598e-005 ]
2110 : [ 1.58211e-005 ]
2111 : [ 1.46959e-005 ]
2112 : [ 1.57152e-005 ]
2113 : [ 1.63679e-005 ]
2114 : [ 1.56096e-005 ]
2115 : [ 1.49033e-005 ]
2116 : [ 1.50653e-005 ]
2117 : [ 1.47964e-005 ]
2118 : [ 1.62508e-005 ]
2119 : [ 1.59376e-005 ]
2120 : [ 1.50058e-005 ]
2121 : [ 1.55127e-005 ]
2122 : [ 1.5291e-005  ]
2123 : [ 1.59159e-005 ]
2124 : [ 1.57627e-005 ]
2125 : [ 1.495e-005   ]
2126 : [ 1.52861e-005 ]
2127 : [ 1.61261e-005 ]
2128 : [ 1.5904e-005  ]
2129 : [ 1.46478e-005 ]
2130 : [ 1.57097e-005 ]
2131 : [ 1.46192e-005 ]
2132 : [ 1.64161e-005 ]
2133 : [ 1.60878e-005 ]
2134 : [ 1.48699e-005 ]
2135 : [ 1.51978e-005 ]
2136 : [ 1.46965e-005 ]
2137 : [ 1.54967e-005 ]
2138 : [ 1.6062e-005  ]
2139 : [ 1.52102e-005 ]
2140 : [ 1.49465e-005 ]
2141 : [ 1.60381e-005 ]
2142 : [ 1.60048e-005 ]
2143 : [ 1.4917e-005  ]
2144 : [ 1.6185e-005  ]
2145 : [ 1.5369e-005  ]
2146 : [ 1.57983e-005 ]
2147 : [ 1.61486e-005 ]
2148 : [ 1.62962e-005 ]
2149 : [ 1.54475e-005 ]
2150 : [ 1.54508e-005 ]
2151 : [ 1.63511e-005 ]
2152 : [ 1.61722e-005 ]
2153 : [ 1.62753e-005 ]
2154 : [ 1.58808e-005 ]
2155 : [ 1.48985e-005 ]
2156 : [ 1.52442e-005 ]
2157 : [ 1.56086e-005 ]
2158 : [ 1.51487e-005 ]
2159 : [ 1.47932e-005 ]
2160 : [ 1.52865e-005 ]
2161 : [ 1.63454e-005 ]
2162 : [ 1.53652e-005 ]
2163 : [ 1.57479e-005 ]
2164 : [ 1.60763e-005 ]
2165 : [ 1.5737e-005  ]
2166 : [ 1.65746e-005 ]
2167 : [ 1.54401e-005 ]
2168 : [ 1.54894e-005 ]
2169 : [ 1.60621e-005 ]
2170 : [ 1.5826e-005  ]
2171 : [ 1.47181e-005 ]
2172 : [ 1.53877e-005 ]
2173 : [ 1.49266e-005 ]
2174 : [ 1.6286e-005  ]
2175 : [ 1.59379e-005 ]
2176 : [ 1.48403e-005 ]
2177 : [ 1.49576e-005 ]
2178 : [ 1.50385e-005 ]
2179 : [ 1.56334e-005 ]
2180 : [ 1.53708e-005 ]
2181 : [ 1.58557e-005 ]
2182 : [ 1.49538e-005 ]
2183 : [ 1.5393e-005  ]
2184 : [ 1.63268e-005 ]
2185 : [ 1.51317e-005 ]
2186 : [ 1.64864e-005 ]
2187 : [ 1.63352e-005 ]
2188 : [ 1.52878e-005 ]
2189 : [ 1.63027e-005 ]
2190 : [ 1.65052e-005 ]
2191 : [ 1.50762e-005 ]
2192 : [ 1.49455e-005 ]
2193 : [ 1.52599e-005 ]
2194 : [ 1.60952e-005 ]
2195 : [ 1.49531e-005 ]
2196 : [ 1.62113e-005 ]
2197 : [ 1.5469e-005  ]
2198 : [ 1.45897e-005 ]
2199 : [ 1.58628e-005 ]
2200 : [ 1.6308e-005  ]
2201 : [ 1.61868e-005 ]
2202 : [ 1.53124e-005 ]
2203 : [ 1.64423e-005 ]
2204 : [ 1.48375e-005 ]
2205 : [ 1.52078e-005 ]
2206 : [ 1.47626e-005 ]
2207 : [ 1.60938e-005 ]
2208 : [ 1.61779e-005 ]
2209 : [ 1.58066e-005 ]
2210 : [ 1.54777e-005 ]
2211 : [ 1.51608e-005 ]
2212 : [ 1.63109e-005 ]
2213 : [ 1.56274e-005 ]
2214 : [ 1.57952e-005 ]
2215 : [ 1.50307e-005 ]
2216 : [ 1.6539e-005  ]
2217 : [ 1.51849e-005 ]
2218 : [ 1.6518e-005  ]
2219 : [ 1.54259e-005 ]
2220 : [ 1.55244e-005 ]
2221 : [ 1.62659e-005 ]
2222 : [ 1.57034e-005 ]
2223 : [ 1.56599e-005 ]
2224 : [ 1.5878e-005  ]
2225 : [ 1.56099e-005 ]
2226 : [ 1.48169e-005 ]
2227 : [ 1.62321e-005 ]
2228 : [ 1.56972e-005 ]
2229 : [ 1.53853e-005 ]
2230 : [ 1.52261e-005 ]
2231 : [ 1.51562e-005 ]
2232 : [ 1.58243e-005 ]
2233 : [ 1.56609e-005 ]
2234 : [ 1.47136e-005 ]
2235 : [ 1.63339e-005 ]
2236 : [ 1.51884e-005 ]
2237 : [ 1.50322e-005 ]
2238 : [ 1.643e-005   ]
2239 : [ 1.49947e-005 ]
2240 : [ 1.61335e-005 ]
2241 : [ 1.53712e-005 ]
2242 : [ 1.47827e-005 ]
2243 : [ 1.55224e-005 ]
2244 : [ 1.60359e-005 ]
2245 : [ 1.5341e-005  ]
2246 : [ 1.64669e-005 ]
2247 : [ 1.5457e-005  ]
2248 : [ 1.62487e-005 ]
2249 : [ 1.583e-005   ]
2250 : [ 1.55809e-005 ]
2251 : [ 1.62426e-005 ]
2252 : [ 1.59885e-005 ]
2253 : [ 1.52893e-005 ]
2254 : [ 1.60635e-005 ]
2255 : [ 1.60546e-005 ]
2256 : [ 1.45394e-005 ]
2257 : [ 1.50348e-005 ]
2258 : [ 1.47531e-005 ]
2259 : [ 1.49799e-005 ]
2260 : [ 1.52523e-005 ]
2261 : [ 1.5181e-005  ]
2262 : [ 1.47085e-005 ]
2263 : [ 1.61636e-005 ]
2264 : [ 1.45675e-005 ]
2265 : [ 1.56102e-005 ]
2266 : [ 1.53846e-005 ]
2267 : [ 1.58266e-005 ]
2268 : [ 1.53867e-005 ]
2269 : [ 1.54245e-005 ]
2270 : [ 1.5787e-005  ]
2271 : [ 1.60996e-005 ]
2272 : [ 1.56759e-005 ]
2273 : [ 1.50441e-005 ]
2274 : [ 1.48211e-005 ]
2275 : [ 1.53737e-005 ]
2276 : [ 1.44783e-005 ]
2277 : [ 1.59594e-005 ]
2278 : [ 1.61104e-005 ]
2279 : [ 1.56758e-005 ]
2280 : [ 1.60121e-005 ]
2281 : [ 1.48717e-005 ]
2282 : [ 1.57281e-005 ]
2283 : [ 1.50748e-005 ]
2284 : [ 1.48544e-005 ]
2285 : [ 1.55174e-005 ]
2286 : [ 1.54132e-005 ]
2287 : [ 1.62413e-005 ]
2288 : [ 1.5904e-005  ]
2289 : [ 1.50247e-005 ]
2290 : [ 1.56236e-005 ]
2291 : [ 1.59558e-005 ]
2292 : [ 1.54789e-005 ]
2293 : [ 1.48628e-005 ]
2294 : [ 1.55581e-005 ]
2295 : [ 1.61352e-005 ]
2296 : [ 1.48281e-005 ]
2297 : [ 1.51069e-005 ]
2298 : [ 1.62796e-005 ]
2299 : [ 1.48124e-005 ]
2300 : [ 1.59653e-005 ]
2301 : [ 1.55834e-005 ]
2302 : [ 1.48359e-005 ]
2303 : [ 1.60049e-005 ]
2304 : [ 1.55619e-005 ]
2305 : [ 1.64658e-005 ]
2306 : [ 1.54805e-005 ]
2307 : [ 1.56729e-005 ]
2308 : [ 1.63922e-005 ]
2309 : [ 1.60252e-005 ]
2310 : [ 1.61879e-005 ]
2311 : [ 1.50036e-005 ]
2312 : [ 1.56889e-005 ]
2313 : [ 1.61876e-005 ]
2314 : [ 1.57933e-005 ]
2315 : [ 1.59886e-005 ]
2316 : [ 1.53946e-005 ]
2317 : [ 1.56835e-005 ]
2318 : [ 1.62108e-005 ]
2319 : [ 1.50988e-005 ]
2320 : [ 1.62868e-005 ]
2321 : [ 1.57012e-005 ]
2322 : [ 1.52639e-005 ]
2323 : [ 1.60351e-005 ]
2324 : [ 1.55146e-005 ]
2325 : [ 1.54722e-005 ]
2326 : [ 1.49319e-005 ]
2327 : [ 1.63701e-005 ]
2328 : [ 1.54652e-005 ]
2329 : [ 1.53371e-005 ]
2330 : [ 1.56773e-005 ]
2331 : [ 1.59377e-005 ]
2332 : [ 1.49478e-005 ]
2333 : [ 1.57338e-005 ]
2334 : [ 1.62273e-005 ]
2335 : [ 1.50036e-005 ]
2336 : [ 1.54554e-005 ]
2337 : [ 1.6228e-005  ]
2338 : [ 1.5682e-005  ]
2339 : [ 1.57045e-005 ]
2340 : [ 1.52913e-005 ]
2341 : [ 1.62346e-005 ]
2342 : [ 1.63365e-005 ]
2343 : [ 1.58811e-005 ]
2344 : [ 1.56395e-005 ]
2345 : [ 1.56561e-005 ]
2346 : [ 1.54938e-005 ]
2347 : [ 1.58979e-005 ]
2348 : [ 1.45516e-005 ]
2349 : [ 1.50058e-005 ]
2350 : [ 1.47384e-005 ]
2351 : [ 1.52165e-005 ]
2352 : [ 1.54622e-005 ]
2353 : [ 1.6522e-005  ]
2354 : [ 1.51693e-005 ]
2355 : [ 1.48566e-005 ]
2356 : [ 1.54411e-005 ]
2357 : [ 1.50174e-005 ]
2358 : [ 1.55664e-005 ]
2359 : [ 1.56073e-005 ]
2360 : [ 1.54186e-005 ]
2361 : [ 1.58907e-005 ]
2362 : [ 1.48985e-005 ]
2363 : [ 1.63441e-005 ]
2364 : [ 1.51385e-005 ]
2365 : [ 1.48409e-005 ]
2366 : [ 1.63095e-005 ]
2367 : [ 1.52721e-005 ]
2368 : [ 1.56167e-005 ]
2369 : [ 1.60189e-005 ]
2370 : [ 1.46409e-005 ]
2371 : [ 1.63571e-005 ]
2372 : [ 1.54408e-005 ]
2373 : [ 1.53209e-005 ]
2374 : [ 1.54813e-005 ]
2375 : [ 1.61764e-005 ]
2376 : [ 1.48088e-005 ]
2377 : [ 1.5856e-005  ]
2378 : [ 1.57788e-005 ]
2379 : [ 1.55514e-005 ]
2380 : [ 1.45514e-005 ]
2381 : [ 1.60028e-005 ]
2382 : [ 1.54744e-005 ]
2383 : [ 1.53762e-005 ]
2384 : [ 1.48747e-005 ]
2385 : [ 1.63872e-005 ]
2386 : [ 1.6253e-005  ]
2387 : [ 1.56936e-005 ]
2388 : [ 1.54336e-005 ]
2389 : [ 1.50903e-005 ]
2390 : [ 1.61236e-005 ]
2391 : [ 1.6175e-005  ]
2392 : [ 1.59781e-005 ]
2393 : [ 1.59592e-005 ]
2394 : [ 1.46557e-005 ]
2395 : [ 1.57621e-005 ]
2396 : [ 1.62332e-005 ]
2397 : [ 1.49545e-005 ]
2398 : [ 1.50394e-005 ]
2399 : [ 1.59896e-005 ]
2400 : [ 1.64053e-005 ]
2401 : [ 1.61038e-005 ]
2402 : [ 1.49068e-005 ]
2403 : [ 1.51456e-005 ]
2404 : [ 1.62856e-005 ]
2405 : [ 1.5504e-005  ]
2406 : [ 1.47959e-005 ]
2407 : [ 1.60477e-005 ]
2408 : [ 1.60048e-005 ]
2409 : [ 1.60245e-005 ]
2410 : [ 1.60943e-005 ]
2411 : [ 1.48325e-005 ]
2412 : [ 1.46959e-005 ]
2413 : [ 1.51766e-005 ]
2414 : [ 1.50411e-005 ]
2415 : [ 1.54685e-005 ]
2416 : [ 1.52116e-005 ]
2417 : [ 1.49055e-005 ]
2418 : [ 1.47006e-005 ]
2419 : [ 1.48606e-005 ]
2420 : [ 1.5755e-005  ]
2421 : [ 1.62318e-005 ]
2422 : [ 1.64613e-005 ]
2423 : [ 1.51281e-005 ]
2424 : [ 1.55633e-005 ]
2425 : [ 1.47691e-005 ]
2426 : [ 1.56562e-005 ]
2427 : [ 1.50123e-005 ]
2428 : [ 1.53121e-005 ]
2429 : [ 1.54736e-005 ]
2430 : [ 1.55546e-005 ]
2431 : [ 1.52897e-005 ]
2432 : [ 1.53446e-005 ]
2433 : [ 1.58555e-005 ]
2434 : [ 1.64339e-005 ]
2435 : [ 1.54834e-005 ]
2436 : [ 1.52054e-005 ]
2437 : [ 1.65091e-005 ]
2438 : [ 1.64575e-005 ]
2439 : [ 1.5544e-005  ]
2440 : [ 1.49194e-005 ]
2441 : [ 1.59339e-005 ]
2442 : [ 1.49885e-005 ]
2443 : [ 1.62382e-005 ]
2444 : [ 1.56455e-005 ]
2445 : [ 1.54099e-005 ]
2446 : [ 1.5564e-005  ]
2447 : [ 1.62177e-005 ]
2448 : [ 1.53766e-005 ]
2449 : [ 1.53387e-005 ]
2450 : [ 1.60284e-005 ]
2451 : [ 1.57404e-005 ]
2452 : [ 1.47899e-005 ]
2453 : [ 1.62373e-005 ]
2454 : [ 1.58492e-005 ]
2455 : [ 1.58087e-005 ]
2456 : [ 1.49863e-005 ]
2457 : [ 1.49781e-005 ]
2458 : [ 1.57299e-005 ]
2459 : [ 1.52389e-005 ]
2460 : [ 1.6256e-005  ]
2461 : [ 1.50751e-005 ]
2462 : [ 1.49356e-005 ]
2463 : [ 1.46171e-005 ]
2464 : [ 1.64268e-005 ]
2465 : [ 1.56192e-005 ]
2466 : [ 1.45399e-005 ]
2467 : [ 1.499e-005   ]
2468 : [ 1.60561e-005 ]
2469 : [ 1.51825e-005 ]
2470 : [ 1.55068e-005 ]
2471 : [ 1.61312e-005 ]
2472 : [ 1.51714e-005 ]
2473 : [ 1.58958e-005 ]
2474 : [ 1.52241e-005 ]
2475 : [ 1.50989e-005 ]
2476 : [ 1.54511e-005 ]
2477 : [ 1.47974e-005 ]
2478 : [ 1.55753e-005 ]
2479 : [ 1.57809e-005 ]
2480 : [ 1.47377e-005 ]
2481 : [ 1.51334e-005 ]
2482 : [ 1.51812e-005 ]
2483 : [ 1.56627e-005 ]
2484 : [ 1.62494e-005 ]
2485 : [ 1.562e-005   ]
2486 : [ 1.50638e-005 ]
2487 : [ 1.56468e-005 ]
2488 : [ 1.49755e-005 ]
2489 : [ 1.47528e-005 ]
2490 : [ 1.59914e-005 ]
2491 : [ 1.48425e-005 ]
2492 : [ 1.54559e-005 ]
2493 : [ 1.54986e-005 ]
2494 : [ 1.46718e-005 ]
2495 : [ 1.5384e-005  ]
2496 : [ 1.51015e-005 ]
2497 : [ 1.60212e-005 ]
2498 : [ 1.58817e-005 ]
2499 : [ 1.59188e-005 ]
2500 : [ 1.57421e-005 ]
2501 : [ 1.55898e-005 ]
2502 : [ 1.62575e-005 ]
2503 : [ 1.50837e-005 ]
2504 : [ 1.58412e-005 ]
2505 : [ 1.49851e-005 ]
2506 : [ 1.45909e-005 ]
2507 : [ 1.59518e-005 ]
2508 : [ 1.49046e-005 ]
2509 : [ 1.62155e-005 ]
2510 : [ 1.66115e-005 ]
2511 : [ 1.50663e-005 ]
2512 : [ 1.4652e-005  ]
2513 : [ 1.51524e-005 ]
2514 : [ 1.51618e-005 ]
2515 : [ 1.56823e-005 ]
2516 : [ 1.54743e-005 ]
2517 : [ 1.57654e-005 ]
2518 : [ 1.51975e-005 ]
2519 : [ 1.60611e-005 ]
2520 : [ 1.60619e-005 ]
2521 : [ 1.59478e-005 ]
2522 : [ 1.48855e-005 ]
2523 : [ 1.53617e-005 ]
2524 : [ 1.60756e-005 ]
2525 : [ 1.65198e-005 ]
2526 : [ 1.52007e-005 ]
2527 : [ 1.61822e-005 ]
2528 : [ 1.4907e-005  ]
2529 : [ 1.46532e-005 ]
2530 : [ 1.56184e-005 ]
2531 : [ 1.46704e-005 ]
2532 : [ 1.5472e-005  ]
2533 : [ 1.5959e-005  ]
2534 : [ 1.50599e-005 ]
2535 : [ 1.55743e-005 ]
2536 : [ 1.51164e-005 ]
2537 : [ 1.48967e-005 ]
2538 : [ 1.59145e-005 ]
2539 : [ 1.6324e-005  ]
2540 : [ 1.59822e-005 ]
2541 : [ 1.47748e-005 ]
2542 : [ 1.58644e-005 ]
2543 : [ 1.54115e-005 ]
2544 : [ 1.59148e-005 ]
2545 : [ 1.61343e-005 ]
2546 : [ 1.55162e-005 ]
2547 : [ 1.63408e-005 ]
2548 : [ 1.63883e-005 ]
2549 : [ 1.5468e-005  ]
2550 : [ 1.52772e-005 ]
2551 : [ 1.62612e-005 ]
2552 : [ 1.59121e-005 ]
2553 : [ 1.49578e-005 ]
2554 : [ 1.52786e-005 ]
2555 : [ 1.59418e-005 ]
2556 : [ 1.62124e-005 ]
2557 : [ 1.61188e-005 ]
2558 : [ 1.5443e-005  ]
2559 : [ 1.61995e-005 ]
2560 : [ 1.60424e-005 ]
2561 : [ 1.64222e-005 ]
2562 : [ 1.49724e-005 ]
2563 : [ 1.63673e-005 ]
2564 : [ 1.45366e-005 ]
2565 : [ 1.53146e-005 ]
2566 : [ 1.59908e-005 ]
2567 : [ 1.52418e-005 ]
2568 : [ 1.49652e-005 ]
2569 : [ 1.51704e-005 ]
2570 : [ 1.61186e-005 ]
2571 : [ 1.46093e-005 ]
2572 : [ 1.64688e-005 ]
2573 : [ 1.60395e-005 ]
2574 : [ 1.47823e-005 ]
2575 : [ 1.50405e-005 ]
2576 : [ 1.61097e-005 ]
2577 : [ 1.56768e-005 ]
2578 : [ 1.54131e-005 ]
2579 : [ 1.47679e-005 ]
2580 : [ 1.56686e-005 ]
2581 : [ 1.47581e-005 ]
2582 : [ 1.5578e-005  ]
2583 : [ 1.50585e-005 ]
2584 : [ 1.59929e-005 ]
2585 : [ 1.54167e-005 ]
2586 : [ 1.60002e-005 ]
2587 : [ 1.60324e-005 ]
2588 : [ 1.482e-005   ]
2589 : [ 1.53048e-005 ]
2590 : [ 1.56456e-005 ]
2591 : [ 1.49823e-005 ]
2592 : [ 1.47025e-005 ]
2593 : [ 1.51808e-005 ]
2594 : [ 1.53866e-005 ]
2595 : [ 1.54538e-005 ]
2596 : [ 1.48815e-005 ]
2597 : [ 1.60798e-005 ]
2598 : [ 1.6456e-005  ]
2599 : [ 1.50671e-005 ]
2600 : [ 1.60936e-005 ]
2601 : [ 1.56954e-005 ]
2602 : [ 1.52447e-005 ]
2603 : [ 1.62462e-005 ]
2604 : [ 1.49944e-005 ]
2605 : [ 1.58019e-005 ]
2606 : [ 1.66522e-005 ]
2607 : [ 1.59008e-005 ]
2608 : [ 1.55686e-005 ]
2609 : [ 1.56457e-005 ]
2610 : [ 1.52667e-005 ]
2611 : [ 1.5739e-005  ]
2612 : [ 1.61305e-005 ]
2613 : [ 1.60114e-005 ]
2614 : [ 1.5098e-005  ]
2615 : [ 1.50261e-005 ]
2616 : [ 1.61306e-005 ]
2617 : [ 1.5502e-005  ]
2618 : [ 1.60056e-005 ]
2619 : [ 1.55056e-005 ]
2620 : [ 1.48777e-005 ]
2621 : [ 1.64065e-005 ]
2622 : [ 1.48134e-005 ]
2623 : [ 1.54786e-005 ]
2624 : [ 1.52561e-005 ]
2625 : [ 1.52274e-005 ]
2626 : [ 1.4901e-005  ]
2627 : [ 1.52867e-005 ]
2628 : [ 1.47646e-005 ]
2629 : [ 1.48174e-005 ]
2630 : [ 1.5131e-005  ]
2631 : [ 1.45825e-005 ]
2632 : [ 1.53739e-005 ]
2633 : [ 1.60714e-005 ]
2634 : [ 1.5183e-005  ]
2635 : [ 1.51879e-005 ]
2636 : [ 1.52218e-005 ]
2637 : [ 1.56234e-005 ]
2638 : [ 1.47125e-005 ]
2639 : [ 1.53822e-005 ]
2640 : [ 1.48983e-005 ]
2641 : [ 1.52073e-005 ]
2642 : [ 1.54578e-005 ]
2643 : [ 1.65405e-005 ]
2644 : [ 1.51598e-005 ]
2645 : [ 1.59214e-005 ]
2646 : [ 1.50849e-005 ]
2647 : [ 1.62433e-005 ]
2648 : [ 1.62778e-005 ]
2649 : [ 1.5706e-005  ]
2650 : [ 1.61699e-005 ]
2651 : [ 1.62365e-005 ]
2652 : [ 1.59958e-005 ]
2653 : [ 1.61644e-005 ]
2654 : [ 1.54641e-005 ]
2655 : [ 1.56072e-005 ]
2656 : [ 1.64589e-005 ]
2657 : [ 1.53972e-005 ]
2658 : [ 1.47358e-005 ]
2659 : [ 1.5435e-005  ]
2660 : [ 1.50747e-005 ]
2661 : [ 1.52003e-005 ]
2662 : [ 1.50729e-005 ]
2663 : [ 1.45691e-005 ]
2664 : [ 1.52317e-005 ]
2665 : [ 1.49619e-005 ]
2666 : [ 1.48161e-005 ]
2667 : [ 1.52463e-005 ]
2668 : [ 1.62045e-005 ]
2669 : [ 1.48346e-005 ]
2670 : [ 1.59674e-005 ]
2671 : [ 1.64337e-005 ]
2672 : [ 1.59013e-005 ]
2673 : [ 1.60661e-005 ]
2674 : [ 1.62108e-005 ]
2675 : [ 1.62825e-005 ]
2676 : [ 1.48156e-005 ]
2677 : [ 1.47506e-005 ]
2678 : [ 1.59567e-005 ]
2679 : [ 1.49019e-005 ]
2680 : [ 1.52789e-005 ]
2681 : [ 1.60957e-005 ]
2682 : [ 1.55682e-005 ]
2683 : [ 1.59913e-005 ]
2684 : [ 1.51429e-005 ]
2685 : [ 1.50982e-005 ]
2686 : [ 1.49191e-005 ]
2687 : [ 1.59926e-005 ]
2688 : [ 1.49538e-005 ]
2689 : [ 1.61715e-005 ]
2690 : [ 1.64324e-005 ]
2691 : [ 1.61065e-005 ]
2692 : [ 1.51557e-005 ]
2693 : [ 1.52298e-005 ]
2694 : [ 1.56189e-005 ]
2695 : [ 1.55887e-005 ]
2696 : [ 1.58687e-005 ]
2697 : [ 1.60567e-005 ]
2698 : [ 1.57669e-005 ]
2699 : [ 1.5487e-005  ]
2700 : [ 1.65841e-005 ]
2701 : [ 1.51213e-005 ]
2702 : [ 1.61122e-005 ]
2703 : [ 1.51926e-005 ]
2704 : [ 1.53188e-005 ]
2705 : [ 1.45804e-005 ]
2706 : [ 1.56435e-005 ]
2707 : [ 1.50141e-005 ]
2708 : [ 1.54634e-005 ]
2709 : [ 1.58795e-005 ]
2710 : [ 1.53169e-005 ]
2711 : [ 1.60267e-005 ]
2712 : [ 1.58241e-005 ]
2713 : [ 1.5123e-005  ]
2714 : [ 1.61722e-005 ]
2715 : [ 1.55333e-005 ]
2716 : [ 1.51697e-005 ]
2717 : [ 1.56353e-005 ]
2718 : [ 1.51428e-005 ]
2719 : [ 1.6588e-005  ]
2720 : [ 1.5251e-005  ]
2721 : [ 1.53196e-005 ]
2722 : [ 1.61246e-005 ]
2723 : [ 1.64425e-005 ]
2724 : [ 1.4901e-005  ]
2725 : [ 1.61372e-005 ]
2726 : [ 1.61973e-005 ]
2727 : [ 1.51343e-005 ]
2728 : [ 1.51118e-005 ]
2729 : [ 1.55818e-005 ]
2730 : [ 1.56793e-005 ]
2731 : [ 1.49762e-005 ]
2732 : [ 1.59708e-005 ]
2733 : [ 1.53656e-005 ]
2734 : [ 1.56113e-005 ]
2735 : [ 1.50329e-005 ]
2736 : [ 1.5934e-005  ]
2737 : [ 1.56417e-005 ]
2738 : [ 1.64183e-005 ]
2739 : [ 1.53309e-005 ]
2740 : [ 1.57306e-005 ]
2741 : [ 1.57407e-005 ]
2742 : [ 1.59035e-005 ]
2743 : [ 1.62643e-005 ]
2744 : [ 1.48505e-005 ]
2745 : [ 1.57545e-005 ]
2746 : [ 1.59281e-005 ]
2747 : [ 1.63312e-005 ]
2748 : [ 1.5877e-005  ]
2749 : [ 1.45538e-005 ]
2750 : [ 1.5513e-005  ]
2751 : [ 1.58041e-005 ]
2752 : [ 1.62753e-005 ]
2753 : [ 1.63173e-005 ]
2754 : [ 1.63021e-005 ]
2755 : [ 1.56607e-005 ]
2756 : [ 1.59559e-005 ]
2757 : [ 1.60446e-005 ]
2758 : [ 1.47844e-005 ]
2759 : [ 1.56545e-005 ]
2760 : [ 1.51056e-005 ]
2761 : [ 1.61115e-005 ]
2762 : [ 1.49884e-005 ]
2763 : [ 1.545e-005   ]
2764 : [ 1.53278e-005 ]
2765 : [ 1.59393e-005 ]
2766 : [ 1.55395e-005 ]
2767 : [ 1.50198e-005 ]
2768 : [ 1.6508e-005  ]
2769 : [ 1.54532e-005 ]
2770 : [ 1.61764e-005 ]
2771 : [ 1.48989e-005 ]
2772 : [ 1.57946e-005 ]
2773 : [ 1.53187e-005 ]
2774 : [ 1.50418e-005 ]
2775 : [ 1.51659e-005 ]
2776 : [ 1.52049e-005 ]
2777 : [ 1.60986e-005 ]
2778 : [ 1.50913e-005 ]
2779 : [ 1.51448e-005 ]
2780 : [ 1.59115e-005 ]
2781 : [ 1.49613e-005 ]
2782 : [ 1.56029e-005 ]
2783 : [ 1.47776e-005 ]
2784 : [ 1.60735e-005 ]
2785 : [ 1.53238e-005 ]
2786 : [ 1.63801e-005 ]
2787 : [ 1.51292e-005 ]
2788 : [ 1.47807e-005 ]
2789 : [ 1.57253e-005 ]
2790 : [ 1.53201e-005 ]
2791 : [ 1.48006e-005 ]
2792 : [ 1.60069e-005 ]
2793 : [ 1.5726e-005  ]
2794 : [ 1.51748e-005 ]
2795 : [ 1.6032e-005  ]
2796 : [ 1.5488e-005  ]
2797 : [ 1.62104e-005 ]
2798 : [ 1.4661e-005  ]
2799 : [ 1.46083e-005 ]
2800 : [ 1.52552e-005 ]
2801 : [ 1.60488e-005 ]
2802 : [ 1.60688e-005 ]
2803 : [ 1.58169e-005 ]
2804 : [ 1.61209e-005 ]
2805 : [ 1.61919e-005 ]
2806 : [ 1.50596e-005 ]
2807 : [ 1.62999e-005 ]
2808 : [ 1.64847e-005 ]
2809 : [ 1.56518e-005 ]
2810 : [ 1.49957e-005 ]
2811 : [ 1.51307e-005 ]
2812 : [ 1.53676e-005 ]
2813 : [ 1.59637e-005 ]
2814 : [ 1.4776e-005  ]
2815 : [ 1.48356e-005 ]
2816 : [ 1.46852e-005 ]
2817 : [ 1.5294e-005  ]
2818 : [ 1.57211e-005 ]
2819 : [ 1.51464e-005 ]
2820 : [ 1.5072e-005  ]
2821 : [ 1.59302e-005 ]
2822 : [ 1.55459e-005 ]
2823 : [ 1.61619e-005 ]
2824 : [ 1.53519e-005 ]
2825 : [ 1.62611e-005 ]
2826 : [ 1.51989e-005 ]
2827 : [ 1.59033e-005 ]
2828 : [ 1.6224e-005  ]
2829 : [ 1.54832e-005 ]
2830 : [ 1.63633e-005 ]
2831 : [ 1.6406e-005  ]
2832 : [ 1.47042e-005 ]
2833 : [ 1.60911e-005 ]
2834 : [ 1.65202e-005 ]
2835 : [ 1.4462e-005  ]
2836 : [ 1.50187e-005 ]
2837 : [ 1.55216e-005 ]
2838 : [ 1.50438e-005 ]
2839 : [ 1.51461e-005 ]
2840 : [ 1.61646e-005 ]
2841 : [ 1.50507e-005 ]
2842 : [ 1.46153e-005 ]
2843 : [ 1.62519e-005 ]
2844 : [ 1.48582e-005 ]
2845 : [ 1.56426e-005 ]
2846 : [ 1.65183e-005 ]
2847 : [ 1.61701e-005 ]
2848 : [ 1.60201e-005 ]
2849 : [ 1.50565e-005 ]
2850 : [ 1.52253e-005 ]
2851 : [ 1.51471e-005 ]
2852 : [ 1.63922e-005 ]
2853 : [ 1.50809e-005 ]
2854 : [ 1.55837e-005 ]
2855 : [ 1.58094e-005 ]
2856 : [ 1.5082e-005  ]
2857 : [ 1.51825e-005 ]
2858 : [ 1.59623e-005 ]
2859 : [ 1.57092e-005 ]
2860 : [ 1.49323e-005 ]
2861 : [ 1.47967e-005 ]
2862 : [ 1.582e-005   ]
2863 : [ 1.53653e-005 ]
2864 : [ 1.52583e-005 ]
2865 : [ 1.64074e-005 ]
2866 : [ 1.58935e-005 ]
2867 : [ 1.59058e-005 ]
2868 : [ 1.51565e-005 ]
2869 : [ 1.62917e-005 ]
2870 : [ 1.53808e-005 ]
2871 : [ 1.56155e-005 ]
2872 : [ 1.48009e-005 ]
2873 : [ 1.50475e-005 ]
2874 : [ 1.51012e-005 ]
2875 : [ 1.45928e-005 ]
2876 : [ 1.49578e-005 ]
2877 : [ 1.50692e-005 ]
2878 : [ 1.48679e-005 ]
2879 : [ 1.56051e-005 ]
2880 : [ 1.55165e-005 ]
2881 : [ 1.5585e-005  ]
2882 : [ 1.59927e-005 ]
2883 : [ 1.63286e-005 ]
2884 : [ 1.57839e-005 ]
2885 : [ 1.47839e-005 ]
2886 : [ 1.58363e-005 ]
2887 : [ 1.51487e-005 ]
2888 : [ 1.57047e-005 ]
2889 : [ 1.47413e-005 ]
2890 : [ 1.50679e-005 ]
2891 : [ 1.54503e-005 ]
2892 : [ 1.6014e-005  ]
2893 : [ 1.56384e-005 ]
2894 : [ 1.48283e-005 ]
2895 : [ 1.53936e-005 ]
2896 : [ 1.52251e-005 ]
2897 : [ 1.66284e-005 ]
2898 : [ 1.57214e-005 ]
2899 : [ 1.55422e-005 ]
2900 : [ 1.50407e-005 ]
2901 : [ 1.59156e-005 ]
2902 : [ 1.63901e-005 ]
2903 : [ 1.52918e-005 ]
2904 : [ 1.50555e-005 ]
2905 : [ 1.52141e-005 ]
2906 : [ 1.48112e-005 ]
2907 : [ 1.57765e-005 ]
2908 : [ 1.58027e-005 ]
2909 : [ 1.52733e-005 ]
2910 : [ 1.57301e-005 ]
2911 : [ 1.55582e-005 ]
2912 : [ 1.58887e-005 ]
2913 : [ 1.61579e-005 ]
2914 : [ 1.4932e-005  ]
2915 : [ 1.4741e-005  ]
2916 : [ 1.46473e-005 ]
2917 : [ 1.61407e-005 ]
2918 : [ 1.50496e-005 ]
2919 : [ 1.51898e-005 ]
2920 : [ 1.61664e-005 ]
2921 : [ 1.62559e-005 ]
2922 : [ 1.50467e-005 ]
2923 : [ 1.48304e-005 ]
2924 : [ 1.49235e-005 ]
2925 : [ 1.58087e-005 ]
2926 : [ 1.64691e-005 ]
2927 : [ 1.58869e-005 ]
2928 : [ 1.59346e-005 ]
2929 : [ 1.62163e-005 ]
2930 : [ 1.56021e-005 ]
2931 : [ 1.62578e-005 ]
2932 : [ 1.61095e-005 ]
2933 : [ 1.58332e-005 ]
2934 : [ 1.50334e-005 ]
2935 : [ 1.63362e-005 ]
2936 : [ 1.63226e-005 ]
2937 : [ 1.54246e-005 ]
2938 : [ 1.49514e-005 ]
2939 : [ 1.61814e-005 ]
2940 : [ 1.62234e-005 ]
2941 : [ 1.59173e-005 ]
2942 : [ 1.53515e-005 ]
2943 : [ 1.5705e-005  ]
2944 : [ 1.61281e-005 ]
2945 : [ 1.48249e-005 ]
2946 : [ 1.54273e-005 ]
2947 : [ 1.54403e-005 ]
2948 : [ 1.60393e-005 ]
2949 : [ 1.576e-005   ]
2950 : [ 1.49751e-005 ]
2951 : [ 1.63274e-005 ]
2952 : [ 1.49324e-005 ]
2953 : [ 1.46144e-005 ]
2954 : [ 1.47541e-005 ]
2955 : [ 1.57626e-005 ]
2956 : [ 1.52538e-005 ]
2957 : [ 1.60688e-005 ]
2958 : [ 1.49502e-005 ]
2959 : [ 1.58383e-005 ]
2960 : [ 1.50046e-005 ]
2961 : [ 1.59247e-005 ]
2962 : [ 1.47297e-005 ]
2963 : [ 1.48671e-005 ]
2964 : [ 1.50296e-005 ]
2965 : [ 1.59903e-005 ]
2966 : [ 1.54994e-005 ]
2967 : [ 1.53699e-005 ]
2968 : [ 1.46794e-005 ]
2969 : [ 1.4798e-005  ]
2970 : [ 1.50663e-005 ]
2971 : [ 1.56381e-005 ]
2972 : [ 1.56993e-005 ]
2973 : [ 1.46019e-005 ]
2974 : [ 1.56847e-005 ]
2975 : [ 1.47219e-005 ]
2976 : [ 1.49982e-005 ]
2977 : [ 1.54966e-005 ]
2978 : [ 1.53357e-005 ]
2979 : [ 1.49954e-005 ]
2980 : [ 1.64428e-005 ]
2981 : [ 1.56593e-005 ]
2982 : [ 1.45976e-005 ]
2983 : [ 1.47729e-005 ]
2984 : [ 1.52576e-005 ]
2985 : [ 1.53408e-005 ]
2986 : [ 1.50189e-005 ]
2987 : [ 1.56578e-005 ]
2988 : [ 1.5952e-005  ]
2989 : [ 1.65678e-005 ]
2990 : [ 1.58841e-005 ]
2991 : [ 1.64183e-005 ]
2992 : [ 1.62697e-005 ]
2993 : [ 1.61942e-005 ]
2994 : [ 1.56471e-005 ]
2995 : [ 1.51149e-005 ]
2996 : [ 1.51308e-005 ]
2997 : [ 1.55107e-005 ]
2998 : [ 1.61611e-005 ]
2999 : [ 1.48803e-005 ]
3000 : [ 1.57242e-005 ]
3001 : [ 1.65172e-005 ]
3002 : [ 1.61109e-005 ]
3003 : [ 1.52697e-005 ]
3004 : [ 1.53065e-005 ]
3005 : [ 1.47573e-005 ]
3006 : [ 1.5997e-005  ]
3007 : [ 1.55525e-005 ]
3008 : [ 1.62867e-005 ]
3009 : [ 1.56138e-005 ]
3010 : [ 1.49951e-005 ]
3011 : [ 1.5087e-005  ]
3012 : [ 1.5048e-005  ]
3013 : [ 1.52424e-005 ]
3014 : [ 1.57774e-005 ]
3015 : [ 1.61885e-005 ]
3016 : [ 1.61503e-005 ]
3017 : [ 1.64273e-005 ]
3018 : [ 1.50154e-005 ]
3019 : [ 1.52814e-005 ]
3020 : [ 1.49245e-005 ]
3021 : [ 1.62441e-005 ]
3022 : [ 1.59106e-005 ]
3023 : [ 1.52192e-005 ]
3024 : [ 1.53447e-005 ]
3025 : [ 1.51964e-005 ]
3026 : [ 1.5465e-005  ]
3027 : [ 1.52771e-005 ]
3028 : [ 1.47857e-005 ]
3029 : [ 1.50445e-005 ]
3030 : [ 1.47442e-005 ]
3031 : [ 1.5334e-005  ]
3032 : [ 1.52003e-005 ]
3033 : [ 1.48627e-005 ]
3034 : [ 1.55065e-005 ]
3035 : [ 1.62629e-005 ]
3036 : [ 1.60503e-005 ]
3037 : [ 1.44598e-005 ]
3038 : [ 1.50798e-005 ]
3039 : [ 1.53202e-005 ]
3040 : [ 1.61165e-005 ]
3041 : [ 1.60346e-005 ]
3042 : [ 1.53928e-005 ]
3043 : [ 1.51676e-005 ]
3044 : [ 1.49919e-005 ]
3045 : [ 1.52766e-005 ]
3046 : [ 1.49093e-005 ]
3047 : [ 1.58218e-005 ]
3048 : [ 1.48184e-005 ]
3049 : [ 1.61554e-005 ]
3050 : [ 1.65576e-005 ]
3051 : [ 1.58923e-005 ]
3052 : [ 1.52975e-005 ]
3053 : [ 1.61289e-005 ]
3054 : [ 1.48856e-005 ]
3055 : [ 1.60476e-005 ]
3056 : [ 1.57096e-005 ]
3057 : [ 1.51885e-005 ]
3058 : [ 1.57776e-005 ]
3059 : [ 1.58602e-005 ]
3060 : [ 1.5773e-005  ]
3061 : [ 1.5651e-005  ]
3062 : [ 1.47137e-005 ]
3063 : [ 1.4731e-005  ]
3064 : [ 1.59187e-005 ]
3065 : [ 1.54525e-005 ]
3066 : [ 1.52239e-005 ]
3067 : [ 1.58593e-005 ]
3068 : [ 1.56834e-005 ]
3069 : [ 1.49661e-005 ]
3070 : [ 1.4701e-005  ]
3071 : [ 1.5021e-005  ]
3072 : [ 1.56616e-005 ]
3073 : [ 1.47866e-005 ]
3074 : [ 1.63389e-005 ]
3075 : [ 1.60158e-005 ]
3076 : [ 1.60434e-005 ]
3077 : [ 1.58591e-005 ]
3078 : [ 1.64636e-005 ]
3079 : [ 1.51142e-005 ]
3080 : [ 1.56048e-005 ]
3081 : [ 1.50208e-005 ]
3082 : [ 1.51935e-005 ]
3083 : [ 1.61201e-005 ]
3084 : [ 1.63366e-005 ]
3085 : [ 1.6467e-005  ]
3086 : [ 1.56481e-005 ]
3087 : [ 1.62003e-005 ]
3088 : [ 1.51254e-005 ]
3089 : [ 1.61078e-005 ]
3090 : [ 1.64043e-005 ]
3091 : [ 1.47233e-005 ]
3092 : [ 1.55038e-005 ]
3093 : [ 1.58484e-005 ]
3094 : [ 1.4722e-005  ]
3095 : [ 1.46813e-005 ]
3096 : [ 1.57941e-005 ]
3097 : [ 1.59816e-005 ]
3098 : [ 1.64715e-005 ]
3099 : [ 1.59861e-005 ]
3100 : [ 1.60262e-005 ]
3101 : [ 1.54819e-005 ]
3102 : [ 1.53176e-005 ]
3103 : [ 1.57533e-005 ]
3104 : [ 1.59427e-005 ]
3105 : [ 1.50171e-005 ]
3106 : [ 1.62448e-005 ]
3107 : [ 1.59576e-005 ]
3108 : [ 1.51575e-005 ]
3109 : [ 1.58709e-005 ]
3110 : [ 1.49453e-005 ]
3111 : [ 1.46769e-005 ]
3112 : [ 1.52222e-005 ]
3113 : [ 1.54132e-005 ]
3114 : [ 1.45632e-005 ]
3115 : [ 1.57002e-005 ]
3116 : [ 1.54364e-005 ]
3117 : [ 1.56072e-005 ]
3118 : [ 1.52666e-005 ]
3119 : [ 1.58193e-005 ]
3120 : [ 1.56667e-005 ]
3121 : [ 1.5792e-005  ]
3122 : [ 1.50237e-005 ]
3123 : [ 1.49286e-005 ]
3124 : [ 1.53134e-005 ]
3125 : [ 1.48749e-005 ]
3126 : [ 1.51711e-005 ]
3127 : [ 1.5415e-005  ]
3128 : [ 1.59419e-005 ]
3129 : [ 1.53862e-005 ]
3130 : [ 1.61936e-005 ]
3131 : [ 1.55494e-005 ]
3132 : [ 1.53379e-005 ]
3133 : [ 1.63856e-005 ]
3134 : [ 1.57877e-005 ]
3135 : [ 1.47606e-005 ]
3136 : [ 1.52125e-005 ]
3137 : [ 1.4855e-005  ]
3138 : [ 1.58574e-005 ]
3139 : [ 1.56722e-005 ]
3140 : [ 1.6281e-005  ]
3141 : [ 1.59169e-005 ]
3142 : [ 1.6112e-005  ]
3143 : [ 1.53188e-005 ]
3144 : [ 1.50986e-005 ]
3145 : [ 1.56094e-005 ]
3146 : [ 1.48225e-005 ]
3147 : [ 1.52589e-005 ]
3148 : [ 1.55408e-005 ]
3149 : [ 1.52273e-005 ]
3150 : [ 1.48311e-005 ]
3151 : [ 1.60298e-005 ]
3152 : [ 1.52978e-005 ]
3153 : [ 1.52299e-005 ]
3154 : [ 1.48998e-005 ]
3155 : [ 1.60722e-005 ]
3156 : [ 1.52347e-005 ]
3157 : [ 1.64141e-005 ]
3158 : [ 1.46758e-005 ]
3159 : [ 1.54717e-005 ]
3160 : [ 1.60884e-005 ]
3161 : [ 1.47791e-005 ]
3162 : [ 1.57441e-005 ]
3163 : [ 1.57374e-005 ]
3164 : [ 1.52262e-005 ]
3165 : [ 1.54723e-005 ]
3166 : [ 1.58667e-005 ]
3167 : [ 1.51259e-005 ]
3168 : [ 1.4515e-005  ]
3169 : [ 1.58216e-005 ]
3170 : [ 1.57682e-005 ]
3171 : [ 1.56169e-005 ]
3172 : [ 1.46115e-005 ]
3173 : [ 1.55679e-005 ]
3174 : [ 1.53346e-005 ]
3175 : [ 1.4997e-005  ]
3176 : [ 1.57241e-005 ]
3177 : [ 1.51906e-005 ]
3178 : [ 1.46756e-005 ]
3179 : [ 1.47702e-005 ]
3180 : [ 1.47553e-005 ]
3181 : [ 1.5921e-005  ]
3182 : [ 1.5941e-005  ]
3183 : [ 1.5379e-005  ]
3184 : [ 1.65216e-005 ]
3185 : [ 1.4989e-005  ]
3186 : [ 1.58814e-005 ]
3187 : [ 1.59331e-005 ]
3188 : [ 1.48667e-005 ]
3189 : [ 1.60795e-005 ]
3190 : [ 1.59321e-005 ]
3191 : [ 1.53179e-005 ]
3192 : [ 1.60543e-005 ]
3193 : [ 1.57629e-005 ]
3194 : [ 1.49304e-005 ]
3195 : [ 1.51182e-005 ]
3196 : [ 1.58328e-005 ]
3197 : [ 1.614e-005   ]
3198 : [ 1.592e-005   ]
3199 : [ 1.48989e-005 ]
3200 : [ 1.58275e-005 ]
3201 : [ 1.6096e-005  ]
3202 : [ 1.56546e-005 ]
3203 : [ 1.61001e-005 ]
3204 : [ 1.54029e-005 ]
3205 : [ 1.64309e-005 ]
3206 : [ 1.62846e-005 ]
3207 : [ 1.58721e-005 ]
3208 : [ 1.46369e-005 ]
3209 : [ 1.62287e-005 ]
3210 : [ 1.51265e-005 ]
3211 : [ 1.62873e-005 ]
3212 : [ 1.57732e-005 ]
3213 : [ 1.554e-005   ]
3214 : [ 1.64078e-005 ]
3215 : [ 1.49606e-005 ]
3216 : [ 1.57938e-005 ]
3217 : [ 1.5023e-005  ]
3218 : [ 1.56685e-005 ]
3219 : [ 1.4715e-005  ]
3220 : [ 1.47948e-005 ]
3221 : [ 1.62352e-005 ]
3222 : [ 1.58138e-005 ]
3223 : [ 1.53131e-005 ]
3224 : [ 1.55671e-005 ]
3225 : [ 1.5148e-005  ]
3226 : [ 1.47872e-005 ]
3227 : [ 1.48418e-005 ]
3228 : [ 1.51594e-005 ]
3229 : [ 1.55096e-005 ]
3230 : [ 1.48237e-005 ]
3231 : [ 1.53936e-005 ]
3232 : [ 1.59001e-005 ]
3233 : [ 1.50824e-005 ]
3234 : [ 1.49248e-005 ]
3235 : [ 1.64284e-005 ]
3236 : [ 1.61429e-005 ]
3237 : [ 1.50702e-005 ]
3238 : [ 1.53936e-005 ]
3239 : [ 1.46239e-005 ]
3240 : [ 1.53652e-005 ]
3241 : [ 1.51467e-005 ]
3242 : [ 1.59315e-005 ]
3243 : [ 1.59015e-005 ]
3244 : [ 1.5681e-005  ]
3245 : [ 1.49812e-005 ]
3246 : [ 1.47825e-005 ]
3247 : [ 1.52033e-005 ]
3248 : [ 1.49878e-005 ]
3249 : [ 1.59793e-005 ]
3250 : [ 1.51178e-005 ]
3251 : [ 1.47749e-005 ]
3252 : [ 1.52379e-005 ]
3253 : [ 1.51164e-005 ]
3254 : [ 1.61545e-005 ]
3255 : [ 1.54653e-005 ]
3256 : [ 1.47913e-005 ]
3257 : [ 1.64936e-005 ]
3258 : [ 1.47847e-005 ]
3259 : [ 1.49892e-005 ]
3260 : [ 1.63219e-005 ]
3261 : [ 1.5361e-005  ]
3262 : [ 1.59602e-005 ]
3263 : [ 1.48472e-005 ]
3264 : [ 1.62163e-005 ]
3265 : [ 1.45367e-005 ]
3266 : [ 1.5103e-005  ]
3267 : [ 1.5965e-005  ]
3268 : [ 1.497e-005   ]
3269 : [ 1.47633e-005 ]
3270 : [ 1.63332e-005 ]
3271 : [ 1.45474e-005 ]
3272 : [ 1.4568e-005  ]
3273 : [ 1.5389e-005  ]
3274 : [ 1.53678e-005 ]
3275 : [ 1.523e-005   ]
3276 : [ 1.52052e-005 ]
3277 : [ 1.63833e-005 ]
3278 : [ 1.62417e-005 ]
3279 : [ 1.46959e-005 ]
3280 : [ 1.54387e-005 ]
3281 : [ 1.59122e-005 ]
3282 : [ 1.57453e-005 ]
3283 : [ 1.63484e-005 ]
3284 : [ 1.53392e-005 ]
3285 : [ 1.5848e-005  ]
3286 : [ 1.55361e-005 ]
3287 : [ 1.58416e-005 ]
3288 : [ 1.55385e-005 ]
3289 : [ 1.54288e-005 ]
3290 : [ 1.49664e-005 ]
3291 : [ 1.53187e-005 ]
3292 : [ 1.56291e-005 ]
3293 : [ 1.48477e-005 ]
3294 : [ 1.58676e-005 ]
3295 : [ 1.54368e-005 ]
3296 : [ 1.61101e-005 ]
3297 : [ 1.54618e-005 ]
3298 : [ 1.51115e-005 ]
3299 : [ 1.61451e-005 ]
3300 : [ 1.53274e-005 ]
3301 : [ 1.49668e-005 ]
3302 : [ 1.59122e-005 ]
3303 : [ 1.58077e-005 ]
3304 : [ 1.47852e-005 ]
3305 : [ 1.61329e-005 ]
3306 : [ 1.60878e-005 ]
3307 : [ 1.52267e-005 ]
3308 : [ 1.50241e-005 ]
3309 : [ 1.52164e-005 ]
3310 : [ 1.58479e-005 ]
3311 : [ 1.5935e-005  ]
3312 : [ 1.50835e-005 ]
3313 : [ 1.58029e-005 ]
3314 : [ 1.59229e-005 ]
3315 : [ 1.52241e-005 ]
3316 : [ 1.60021e-005 ]
3317 : [ 1.63977e-005 ]
3318 : [ 1.59058e-005 ]
3319 : [ 1.59653e-005 ]
3320 : [ 1.61438e-005 ]
3321 : [ 1.59422e-005 ]
3322 : [ 1.49316e-005 ]
3323 : [ 1.51568e-005 ]
3324 : [ 1.61053e-005 ]
3325 : [ 1.64046e-005 ]
3326 : [ 1.6438e-005  ]
3327 : [ 1.5608e-005  ]
3328 : [ 1.48912e-005 ]
3329 : [ 1.63467e-005 ]
3330 : [ 1.56408e-005 ]
3331 : [ 1.49369e-005 ]
3332 : [ 1.52657e-005 ]
3333 : [ 1.63162e-005 ]
3334 : [ 1.53847e-005 ]
3335 : [ 1.5814e-005  ]
3336 : [ 1.57923e-005 ]
3337 : [ 1.54973e-005 ]
3338 : [ 1.55018e-005 ]
3339 : [ 1.49256e-005 ]
3340 : [ 1.59283e-005 ]
3341 : [ 1.49455e-005 ]
3342 : [ 1.56219e-005 ]
3343 : [ 1.50377e-005 ]
3344 : [ 1.58794e-005 ]
3345 : [ 1.6336e-005  ]
3346 : [ 1.59644e-005 ]
3347 : [ 1.56462e-005 ]
3348 : [ 1.55341e-005 ]
3349 : [ 1.64853e-005 ]
3350 : [ 1.49212e-005 ]
3351 : [ 1.5123e-005  ]
3352 : [ 1.48874e-005 ]
3353 : [ 1.55972e-005 ]
3354 : [ 1.57591e-005 ]
3355 : [ 1.63595e-005 ]
3356 : [ 1.59745e-005 ]
3357 : [ 1.5558e-005  ]
3358 : [ 1.57046e-005 ]
3359 : [ 1.48087e-005 ]
3360 : [ 1.65054e-005 ]
3361 : [ 1.49217e-005 ]
3362 : [ 1.45836e-005 ]
3363 : [ 1.48903e-005 ]
3364 : [ 1.5827e-005  ]
3365 : [ 1.54138e-005 ]
3366 : [ 1.56597e-005 ]
3367 : [ 1.51099e-005 ]
3368 : [ 1.50286e-005 ]
3369 : [ 1.56188e-005 ]
3370 : [ 1.60426e-005 ]
3371 : [ 1.61698e-005 ]
3372 : [ 1.65196e-005 ]
3373 : [ 1.58258e-005 ]
3374 : [ 1.51687e-005 ]
3375 : [ 1.54601e-005 ]
3376 : [ 1.61685e-005 ]
3377 : [ 1.52639e-005 ]
3378 : [ 1.55335e-005 ]
3379 : [ 1.48888e-005 ]
3380 : [ 1.62165e-005 ]
3381 : [ 1.58901e-005 ]
3382 : [ 1.47941e-005 ]
3383 : [ 1.45653e-005 ]
3384 : [ 1.47697e-005 ]
3385 : [ 1.47625e-005 ]
3386 : [ 1.58436e-005 ]
3387 : [ 1.50825e-005 ]
3388 : [ 1.47966e-005 ]
3389 : [ 1.47921e-005 ]
3390 : [ 1.50635e-005 ]
3391 : [ 1.57712e-005 ]
3392 : [ 1.64565e-005 ]
3393 : [ 1.62942e-005 ]
3394 : [ 1.50767e-005 ]
3395 : [ 1.55635e-005 ]
3396 : [ 1.52796e-005 ]
3397 : [ 1.57558e-005 ]
3398 : [ 1.63526e-005 ]
3399 : [ 1.55753e-005 ]
3400 : [ 1.50544e-005 ]
3401 : [ 1.54947e-005 ]
3402 : [ 1.51245e-005 ]
3403 : [ 1.5094e-005  ]
3404 : [ 1.48299e-005 ]
3405 : [ 1.48574e-005 ]
3406 : [ 1.55019e-005 ]
3407 : [ 1.58259e-005 ]
3408 : [ 1.47363e-005 ]
3409 : [ 1.56591e-005 ]
3410 : [ 1.63242e-005 ]
3411 : [ 1.63088e-005 ]
3412 : [ 1.46321e-005 ]
3413 : [ 1.61857e-005 ]
3414 : [ 1.53028e-005 ]
3415 : [ 1.54563e-005 ]
3416 : [ 1.57578e-005 ]
3417 : [ 1.64214e-005 ]
3418 : [ 1.62686e-005 ]
3419 : [ 1.51551e-005 ]
3420 : [ 1.60338e-005 ]
3421 : [ 1.59854e-005 ]
3422 : [ 1.44838e-005 ]
3423 : [ 1.62659e-005 ]
3424 : [ 1.61568e-005 ]
3425 : [ 1.468e-005   ]
3426 : [ 1.59107e-005 ]
3427 : [ 1.51836e-005 ]
3428 : [ 1.48547e-005 ]
3429 : [ 1.56068e-005 ]
3430 : [ 1.47254e-005 ]
3431 : [ 1.54672e-005 ]
3432 : [ 1.55716e-005 ]
3433 : [ 1.59679e-005 ]
3434 : [ 1.50955e-005 ]
3435 : [ 1.50609e-005 ]
3436 : [ 1.56306e-005 ]
3437 : [ 1.50174e-005 ]
3438 : [ 1.55786e-005 ]
3439 : [ 1.64976e-005 ]
3440 : [ 1.52058e-005 ]
3441 : [ 1.57235e-005 ]
3442 : [ 1.61877e-005 ]
3443 : [ 1.6218e-005  ]
3444 : [ 1.52223e-005 ]
3445 : [ 1.63467e-005 ]
3446 : [ 1.62233e-005 ]
3447 : [ 1.61154e-005 ]
3448 : [ 1.63249e-005 ]
3449 : [ 1.51384e-005 ]
3450 : [ 1.58435e-005 ]
3451 : [ 1.50535e-005 ]
3452 : [ 1.46678e-005 ]
3453 : [ 1.50499e-005 ]
3454 : [ 1.59095e-005 ]
3455 : [ 1.62122e-005 ]
3456 : [ 1.5187e-005  ]
3457 : [ 1.54278e-005 ]
3458 : [ 1.47522e-005 ]
3459 : [ 1.6232e-005  ]
3460 : [ 1.55576e-005 ]
3461 : [ 1.55825e-005 ]
3462 : [ 1.55009e-005 ]
3463 : [ 1.53084e-005 ]
3464 : [ 1.47772e-005 ]
3465 : [ 1.6391e-005  ]
3466 : [ 1.61896e-005 ]
3467 : [ 1.60018e-005 ]
3468 : [ 1.56921e-005 ]
3469 : [ 1.46998e-005 ]
3470 : [ 1.51684e-005 ]
3471 : [ 1.60864e-005 ]
3472 : [ 1.53637e-005 ]
3473 : [ 1.50283e-005 ]
3474 : [ 1.52493e-005 ]
3475 : [ 1.53175e-005 ]
3476 : [ 1.49323e-005 ]
3477 : [ 1.56395e-005 ]
3478 : [ 1.56031e-005 ]
3479 : [ 1.48813e-005 ]
3480 : [ 1.62078e-005 ]
3481 : [ 1.59704e-005 ]
3482 : [ 1.59575e-005 ]
3483 : [ 1.58932e-005 ]
3484 : [ 1.53188e-005 ]
3485 : [ 1.58925e-005 ]
3486 : [ 1.49906e-005 ]
3487 : [ 1.55276e-005 ]
3488 : [ 1.61875e-005 ]
3489 : [ 1.45476e-005 ]
3490 : [ 1.5146e-005  ]
3491 : [ 1.53932e-005 ]
3492 : [ 1.57614e-005 ]
3493 : [ 1.54669e-005 ]
3494 : [ 1.50466e-005 ]
3495 : [ 1.49566e-005 ]
3496 : [ 1.52219e-005 ]
3497 : [ 1.59773e-005 ]
3498 : [ 1.54677e-005 ]
3499 : [ 1.48901e-005 ]
3500 : [ 1.47765e-005 ]
3501 : [ 1.57251e-005 ]
3502 : [ 1.59489e-005 ]
3503 : [ 1.56187e-005 ]
3504 : [ 1.50573e-005 ]
3505 : [ 1.55707e-005 ]
3506 : [ 1.59193e-005 ]
3507 : [ 1.54067e-005 ]
3508 : [ 1.49447e-005 ]
3509 : [ 1.47262e-005 ]
3510 : [ 1.63943e-005 ]
3511 : [ 1.62074e-005 ]
3512 : [ 1.62532e-005 ]
3513 : [ 1.64557e-005 ]
3514 : [ 1.58117e-005 ]
3515 : [ 1.56408e-005 ]
3516 : [ 1.52568e-005 ]
3517 : [ 1.47144e-005 ]
3518 : [ 1.50084e-005 ]
3519 : [ 1.44818e-005 ]
3520 : [ 1.45837e-005 ]
3521 : [ 1.63554e-005 ]
3522 : [ 1.5484e-005  ]
3523 : [ 1.6188e-005  ]
3524 : [ 1.5003e-005  ]
3525 : [ 1.47176e-005 ]
3526 : [ 1.60521e-005 ]
3527 : [ 1.60631e-005 ]
3528 : [ 1.47558e-005 ]
3529 : [ 1.62833e-005 ]
3530 : [ 1.51421e-005 ]
3531 : [ 1.54727e-005 ]
3532 : [ 1.59871e-005 ]
3533 : [ 1.52251e-005 ]
3534 : [ 1.59846e-005 ]
3535 : [ 1.55632e-005 ]
3536 : [ 1.45654e-005 ]
3537 : [ 1.62665e-005 ]
3538 : [ 1.54703e-005 ]
3539 : [ 1.56465e-005 ]
3540 : [ 1.6095e-005  ]
3541 : [ 1.62952e-005 ]
3542 : [ 1.52114e-005 ]
3543 : [ 1.6132e-005  ]
3544 : [ 1.55628e-005 ]
3545 : [ 1.63272e-005 ]
3546 : [ 1.55167e-005 ]
3547 : [ 1.49479e-005 ]
3548 : [ 1.4508e-005  ]
3549 : [ 1.50887e-005 ]
3550 : [ 1.59941e-005 ]
3551 : [ 1.49799e-005 ]
3552 : [ 1.49159e-005 ]
3553 : [ 1.61161e-005 ]
3554 : [ 1.47058e-005 ]
3555 : [ 1.54631e-005 ]
3556 : [ 1.57663e-005 ]
3557 : [ 1.65417e-005 ]
3558 : [ 1.59751e-005 ]
3559 : [ 1.54809e-005 ]
3560 : [ 1.52048e-005 ]
3561 : [ 1.49477e-005 ]
3562 : [ 1.53586e-005 ]
3563 : [ 1.62765e-005 ]
3564 : [ 1.62184e-005 ]
3565 : [ 1.54686e-005 ]
3566 : [ 1.51978e-005 ]
3567 : [ 1.63631e-005 ]
3568 : [ 1.54299e-005 ]
3569 : [ 1.64652e-005 ]
3570 : [ 1.55945e-005 ]
3571 : [ 1.51894e-005 ]
3572 : [ 1.53664e-005 ]
3573 : [ 1.56291e-005 ]
3574 : [ 1.5506e-005  ]
3575 : [ 1.51191e-005 ]
3576 : [ 1.56054e-005 ]
3577 : [ 1.64989e-005 ]
3578 : [ 1.62658e-005 ]
3579 : [ 1.64091e-005 ]
3580 : [ 1.54035e-005 ]
3581 : [ 1.63493e-005 ]
3582 : [ 1.51997e-005 ]
3583 : [ 1.58899e-005 ]
3584 : [ 1.48316e-005 ]
3585 : [ 1.59839e-005 ]
3586 : [ 1.56342e-005 ]
3587 : [ 1.60462e-005 ]
3588 : [ 1.60895e-005 ]
3589 : [ 1.54852e-005 ]
3590 : [ 1.60975e-005 ]
3591 : [ 1.49456e-005 ]
3592 : [ 1.4882e-005  ]
3593 : [ 1.46057e-005 ]
3594 : [ 1.60735e-005 ]
3595 : [ 1.49468e-005 ]
3596 : [ 1.53859e-005 ]
3597 : [ 1.52863e-005 ]
3598 : [ 1.53104e-005 ]
3599 : [ 1.56053e-005 ]
3600 : [ 1.55963e-005 ]
3601 : [ 1.62052e-005 ]
3602 : [ 1.63479e-005 ]
3603 : [ 1.54114e-005 ]
3604 : [ 1.65005e-005 ]
3605 : [ 1.65886e-005 ]
3606 : [ 1.48511e-005 ]
3607 : [ 1.51338e-005 ]
3608 : [ 1.62235e-005 ]
3609 : [ 1.63114e-005 ]
3610 : [ 1.57292e-005 ]
3611 : [ 1.52775e-005 ]
3612 : [ 1.51335e-005 ]
3613 : [ 1.51992e-005 ]
3614 : [ 1.61183e-005 ]
3615 : [ 1.51142e-005 ]
3616 : [ 1.52608e-005 ]
3617 : [ 1.52948e-005 ]
3618 : [ 1.63652e-005 ]
3619 : [ 1.54495e-005 ]
3620 : [ 1.62496e-005 ]
3621 : [ 1.58945e-005 ]
3622 : [ 1.45886e-005 ]
3623 : [ 1.60416e-005 ]
3624 : [ 1.48434e-005 ]
3625 : [ 1.60186e-005 ]
3626 : [ 1.56626e-005 ]
3627 : [ 1.63701e-005 ]
3628 : [ 1.63365e-005 ]
3629 : [ 1.59561e-005 ]
3630 : [ 1.46999e-005 ]
3631 : [ 1.62786e-005 ]
3632 : [ 1.57804e-005 ]
3633 : [ 1.56522e-005 ]
3634 : [ 1.61166e-005 ]
3635 : [ 1.59534e-005 ]
3636 : [ 1.56279e-005 ]
3637 : [ 1.5093e-005  ]
3638 : [ 1.53378e-005 ]
3639 : [ 1.61975e-005 ]
3640 : [ 1.54031e-005 ]
3641 : [ 1.49234e-005 ]
3642 : [ 1.56371e-005 ]
3643 : [ 1.62306e-005 ]
3644 : [ 1.5588e-005  ]
3645 : [ 1.53457e-005 ]
3646 : [ 1.64775e-005 ]
3647 : [ 1.54575e-005 ]
3648 : [ 1.56797e-005 ]
3649 : [ 1.64481e-005 ]
3650 : [ 1.61206e-005 ]
3651 : [ 1.57161e-005 ]
3652 : [ 1.54221e-005 ]
3653 : [ 1.50713e-005 ]
3654 : [ 1.58727e-005 ]
3655 : [ 1.50499e-005 ]
3656 : [ 1.54028e-005 ]
3657 : [ 1.52306e-005 ]
3658 : [ 1.50879e-005 ]
3659 : [ 1.6154e-005  ]
3660 : [ 1.51398e-005 ]
3661 : [ 1.58305e-005 ]
3662 : [ 1.54981e-005 ]
3663 : [ 1.46872e-005 ]
3664 : [ 1.54408e-005 ]
3665 : [ 1.52624e-005 ]
3666 : [ 1.61834e-005 ]
3667 : [ 1.50283e-005 ]
3668 : [ 1.53916e-005 ]
3669 : [ 1.51168e-005 ]
3670 : [ 1.61861e-005 ]
3671 : [ 1.50664e-005 ]
3672 : [ 1.51051e-005 ]
3673 : [ 1.60416e-005 ]
3674 : [ 1.56218e-005 ]
3675 : [ 1.59805e-005 ]
3676 : [ 1.59835e-005 ]
3677 : [ 1.52277e-005 ]
3678 : [ 1.52383e-005 ]
3679 : [ 1.63649e-005 ]
3680 : [ 1.5075e-005  ]
3681 : [ 1.52362e-005 ]
3682 : [ 1.57675e-005 ]
3683 : [ 1.51362e-005 ]
3684 : [ 1.57335e-005 ]
3685 : [ 1.48037e-005 ]
3686 : [ 1.59549e-005 ]
3687 : [ 1.5133e-005  ]
3688 : [ 1.64499e-005 ]
3689 : [ 1.62774e-005 ]
3690 : [ 1.57832e-005 ]
3691 : [ 1.63832e-005 ]
3692 : [ 1.52808e-005 ]
3693 : [ 1.53644e-005 ]
3694 : [ 1.55249e-005 ]
3695 : [ 1.57915e-005 ]
3696 : [ 1.56797e-005 ]
3697 : [ 1.512e-005   ]
3698 : [ 1.51076e-005 ]
3699 : [ 1.6562e-005  ]
3700 : [ 1.62174e-005 ]
3701 : [ 1.61657e-005 ]
3702 : [ 1.50621e-005 ]
3703 : [ 1.62976e-005 ]
3704 : [ 1.61696e-005 ]
3705 : [ 1.54484e-005 ]
3706 : [ 1.52806e-005 ]
3707 : [ 1.57571e-005 ]
3708 : [ 1.52055e-005 ]
3709 : [ 1.65368e-005 ]
3710 : [ 1.62956e-005 ]
3711 : [ 1.59487e-005 ]
3712 : [ 1.56519e-005 ]
3713 : [ 1.62614e-005 ]
3714 : [ 1.53519e-005 ]
3715 : [ 1.55649e-005 ]
3716 : [ 1.55944e-005 ]
3717 : [ 1.52994e-005 ]
3718 : [ 1.52651e-005 ]
3719 : [ 1.54953e-005 ]
3720 : [ 1.61203e-005 ]
3721 : [ 1.49971e-005 ]
3722 : [ 1.61976e-005 ]
3723 : [ 1.54503e-005 ]
3724 : [ 1.61133e-005 ]
3725 : [ 1.51195e-005 ]
3726 : [ 1.49265e-005 ]
3727 : [ 1.4548e-005  ]
3728 : [ 1.62606e-005 ]
3729 : [ 1.47307e-005 ]
3730 : [ 1.53592e-005 ]
3731 : [ 1.5321e-005  ]
3732 : [ 1.60467e-005 ]
3733 : [ 1.53284e-005 ]
3734 : [ 1.52234e-005 ]
3735 : [ 1.57359e-005 ]
3736 : [ 1.60526e-005 ]
3737 : [ 1.54097e-005 ]
3738 : [ 1.5123e-005  ]
3739 : [ 1.56114e-005 ]
3740 : [ 1.63439e-005 ]
3741 : [ 1.48756e-005 ]
3742 : [ 1.53696e-005 ]
3743 : [ 1.62948e-005 ]
3744 : [ 1.59508e-005 ]
3745 : [ 1.51444e-005 ]
3746 : [ 1.51927e-005 ]
3747 : [ 1.5667e-005  ]
3748 : [ 1.62094e-005 ]
3749 : [ 1.4879e-005  ]
3750 : [ 1.5728e-005  ]
3751 : [ 1.53967e-005 ]
3752 : [ 1.57773e-005 ]
3753 : [ 1.58486e-005 ]
3754 : [ 1.58805e-005 ]
3755 : [ 1.54645e-005 ]
3756 : [ 1.55117e-005 ]
3757 : [ 1.47903e-005 ]
3758 : [ 1.49139e-005 ]
3759 : [ 1.55832e-005 ]
3760 : [ 1.56763e-005 ]
3761 : [ 1.63967e-005 ]
3762 : [ 1.56196e-005 ]
3763 : [ 1.47941e-005 ]
3764 : [ 1.54775e-005 ]
3765 : [ 1.46427e-005 ]
3766 : [ 1.58476e-005 ]
3767 : [ 1.50507e-005 ]
3768 : [ 1.60556e-005 ]
3769 : [ 1.63342e-005 ]
3770 : [ 1.59752e-005 ]
3771 : [ 1.50791e-005 ]
3772 : [ 1.53817e-005 ]
3773 : [ 1.63387e-005 ]
3774 : [ 1.53484e-005 ]
3775 : [ 1.46385e-005 ]
3776 : [ 1.49075e-005 ]
3777 : [ 1.50919e-005 ]
3778 : [ 1.58888e-005 ]
3779 : [ 1.48616e-005 ]
3780 : [ 1.54606e-005 ]
3781 : [ 1.57548e-005 ]
3782 : [ 1.62807e-005 ]
3783 : [ 1.49929e-005 ]
3784 : [ 1.46047e-005 ]
3785 : [ 1.55922e-005 ]
3786 : [ 1.56021e-005 ]
3787 : [ 1.58022e-005 ]
3788 : [ 1.54173e-005 ]
3789 : [ 1.47478e-005 ]
3790 : [ 1.56e-005    ]
3791 : [ 1.48595e-005 ]
3792 : [ 1.60332e-005 ]
3793 : [ 1.48661e-005 ]
3794 : [ 1.55875e-005 ]
3795 : [ 1.65182e-005 ]
3796 : [ 1.50343e-005 ]
3797 : [ 1.61869e-005 ]
3798 : [ 1.53308e-005 ]
3799 : [ 1.58473e-005 ]
3800 : [ 1.59016e-005 ]
3801 : [ 1.46722e-005 ]
3802 : [ 1.55014e-005 ]
3803 : [ 1.48003e-005 ]
3804 : [ 1.5941e-005  ]
3805 : [ 1.5345e-005  ]
3806 : [ 1.50697e-005 ]
3807 : [ 1.52112e-005 ]
3808 : [ 1.55407e-005 ]
3809 : [ 1.50405e-005 ]
3810 : [ 1.56234e-005 ]
3811 : [ 1.52595e-005 ]
3812 : [ 1.53452e-005 ]
3813 : [ 1.49157e-005 ]
3814 : [ 1.59325e-005 ]
3815 : [ 1.57551e-005 ]
3816 : [ 1.5005e-005  ]
3817 : [ 1.59703e-005 ]
3818 : [ 1.52413e-005 ]
3819 : [ 1.60067e-005 ]
3820 : [ 1.62261e-005 ]
3821 : [ 1.59361e-005 ]
3822 : [ 1.66076e-005 ]
3823 : [ 1.49305e-005 ]
3824 : [ 1.51316e-005 ]
3825 : [ 1.49865e-005 ]
3826 : [ 1.61634e-005 ]
3827 : [ 1.55164e-005 ]
3828 : [ 1.61542e-005 ]
3829 : [ 1.46309e-005 ]
3830 : [ 1.50104e-005 ]
3831 : [ 1.50125e-005 ]
3832 : [ 1.46089e-005 ]
3833 : [ 1.4813e-005  ]
3834 : [ 1.47909e-005 ]
3835 : [ 1.55407e-005 ]
3836 : [ 1.54614e-005 ]
3837 : [ 1.59026e-005 ]
3838 : [ 1.53645e-005 ]
3839 : [ 1.53469e-005 ]
3840 : [ 1.59827e-005 ]
3841 : [ 1.5553e-005  ]
3842 : [ 1.61673e-005 ]
3843 : [ 1.48301e-005 ]
3844 : [ 1.56461e-005 ]
3845 : [ 1.46421e-005 ]
3846 : [ 1.52373e-005 ]
3847 : [ 1.58799e-005 ]
3848 : [ 1.55294e-005 ]
3849 : [ 1.53875e-005 ]
3850 : [ 1.63827e-005 ]
3851 : [ 1.50437e-005 ]
3852 : [ 1.50228e-005 ]
3853 : [ 1.50452e-005 ]
3854 : [ 1.55368e-005 ]
3855 : [ 1.53954e-005 ]
3856 : [ 1.61991e-005 ]
3857 : [ 1.46659e-005 ]
3858 : [ 1.54181e-005 ]
3859 : [ 1.49359e-005 ]
3860 : [ 1.49852e-005 ]
3861 : [ 1.50427e-005 ]
3862 : [ 1.50208e-005 ]
3863 : [ 1.62247e-005 ]
3864 : [ 1.54151e-005 ]
3865 : [ 1.58631e-005 ]
3866 : [ 1.48458e-005 ]
3867 : [ 1.59188e-005 ]
3868 : [ 1.63048e-005 ]
3869 : [ 1.47696e-005 ]
3870 : [ 1.60659e-005 ]
3871 : [ 1.52972e-005 ]
3872 : [ 1.44159e-005 ]
3873 : [ 1.54933e-005 ]
3874 : [ 1.61715e-005 ]
3875 : [ 1.49988e-005 ]
3876 : [ 1.53621e-005 ]
3877 : [ 1.5032e-005  ]
3878 : [ 1.53256e-005 ]
3879 : [ 1.60627e-005 ]
3880 : [ 1.63825e-005 ]
3881 : [ 1.62781e-005 ]
3882 : [ 1.61045e-005 ]
3883 : [ 1.58425e-005 ]
3884 : [ 1.48814e-005 ]
3885 : [ 1.51213e-005 ]
3886 : [ 1.57529e-005 ]
3887 : [ 1.5318e-005  ]
3888 : [ 1.56845e-005 ]
3889 : [ 1.55295e-005 ]
3890 : [ 1.46904e-005 ]
3891 : [ 1.52781e-005 ]
3892 : [ 1.58119e-005 ]
3893 : [ 1.55825e-005 ]
3894 : [ 1.60065e-005 ]
3895 : [ 1.47295e-005 ]
3896 : [ 1.58536e-005 ]
3897 : [ 1.56127e-005 ]
3898 : [ 1.57091e-005 ]
3899 : [ 1.51704e-005 ]
3900 : [ 1.49488e-005 ]
3901 : [ 1.46142e-005 ]
3902 : [ 1.56807e-005 ]
3903 : [ 1.57383e-005 ]
3904 : [ 1.50238e-005 ]
3905 : [ 1.59434e-005 ]
3906 : [ 1.57372e-005 ]
3907 : [ 1.51848e-005 ]
3908 : [ 1.58019e-005 ]
3909 : [ 1.59636e-005 ]
3910 : [ 1.52047e-005 ]
3911 : [ 1.61869e-005 ]
3912 : [ 1.56203e-005 ]
3913 : [ 1.62898e-005 ]
3914 : [ 1.55283e-005 ]
3915 : [ 1.59217e-005 ]
3916 : [ 1.51411e-005 ]
3917 : [ 1.56466e-005 ]
3918 : [ 1.47759e-005 ]
3919 : [ 1.59634e-005 ]
3920 : [ 1.61761e-005 ]
3921 : [ 1.50483e-005 ]
3922 : [ 1.57144e-005 ]
3923 : [ 1.51174e-005 ]
3924 : [ 1.58072e-005 ]
3925 : [ 1.61107e-005 ]
3926 : [ 1.57991e-005 ]
3927 : [ 1.60964e-005 ]
3928 : [ 1.62615e-005 ]
3929 : [ 1.56757e-005 ]
3930 : [ 1.54389e-005 ]
3931 : [ 1.57298e-005 ]
3932 : [ 1.61924e-005 ]
3933 : [ 1.5674e-005  ]
3934 : [ 1.61289e-005 ]
3935 : [ 1.48677e-005 ]
3936 : [ 1.55348e-005 ]
3937 : [ 1.64756e-005 ]
3938 : [ 1.63346e-005 ]
3939 : [ 1.5781e-005  ]
3940 : [ 1.52315e-005 ]
3941 : [ 1.51638e-005 ]
3942 : [ 1.49331e-005 ]
3943 : [ 1.55322e-005 ]
3944 : [ 1.54991e-005 ]
3945 : [ 1.61682e-005 ]
3946 : [ 1.57348e-005 ]
3947 : [ 1.52171e-005 ]
3948 : [ 1.48329e-005 ]
3949 : [ 1.54697e-005 ]
3950 : [ 1.6155e-005  ]
3951 : [ 1.53006e-005 ]
3952 : [ 1.47099e-005 ]
3953 : [ 1.48963e-005 ]
3954 : [ 1.56702e-005 ]
3955 : [ 1.62718e-005 ]
3956 : [ 1.59198e-005 ]
3957 : [ 1.59842e-005 ]
3958 : [ 1.60966e-005 ]
3959 : [ 1.50422e-005 ]
3960 : [ 1.54852e-005 ]
3961 : [ 1.56147e-005 ]
3962 : [ 1.48184e-005 ]
3963 : [ 1.52911e-005 ]
3964 : [ 1.58399e-005 ]
3965 : [ 1.60177e-005 ]
3966 : [ 1.49555e-005 ]
3967 : [ 1.62952e-005 ]
3968 : [ 1.47552e-005 ]
3969 : [ 1.57257e-005 ]
3970 : [ 1.50766e-005 ]
3971 : [ 1.5689e-005  ]
3972 : [ 1.63808e-005 ]
3973 : [ 1.6317e-005  ]
3974 : [ 1.64418e-005 ]
3975 : [ 1.47496e-005 ]
3976 : [ 1.59165e-005 ]
3977 : [ 1.59939e-005 ]
3978 : [ 1.48571e-005 ]
3979 : [ 1.48605e-005 ]
3980 : [ 1.57311e-005 ]
3981 : [ 1.61489e-005 ]
3982 : [ 1.62419e-005 ]
3983 : [ 1.58463e-005 ]
3984 : [ 1.55675e-005 ]
3985 : [ 1.57918e-005 ]
3986 : [ 1.62681e-005 ]
3987 : [ 1.52683e-005 ]
3988 : [ 1.59031e-005 ]
3989 : [ 1.51369e-005 ]
3990 : [ 1.58332e-005 ]
3991 : [ 1.59892e-005 ]
3992 : [ 1.47723e-005 ]
3993 : [ 1.50694e-005 ]
3994 : [ 1.50937e-005 ]
3995 : [ 1.61791e-005 ]
3996 : [ 1.62068e-005 ]
3997 : [ 1.61091e-005 ]
3998 : [ 1.55677e-005 ]
3999 : [ 1.56261e-005 ]
4000 : [ 1.53371e-005 ]
4001 : [ 1.49451e-005 ]
4002 : [ 1.52657e-005 ]
4003 : [ 1.62235e-005 ]
4004 : [ 1.58232e-005 ]
4005 : [ 1.49102e-005 ]
4006 : [ 1.61629e-005 ]
4007 : [ 1.51395e-005 ]
4008 : [ 1.55809e-005 ]
4009 : [ 1.5512e-005  ]
4010 : [ 1.55543e-005 ]
4011 : [ 1.54913e-005 ]
4012 : [ 1.60923e-005 ]
4013 : [ 1.55187e-005 ]
4014 : [ 1.6235e-005  ]
4015 : [ 1.56326e-005 ]
4016 : [ 1.57122e-005 ]
4017 : [ 1.60912e-005 ]
4018 : [ 1.63e-005    ]
4019 : [ 1.47637e-005 ]
4020 : [ 1.4612e-005  ]
4021 : [ 1.56671e-005 ]
4022 : [ 1.60227e-005 ]
4023 : [ 1.56347e-005 ]
4024 : [ 1.64668e-005 ]
4025 : [ 1.62103e-005 ]
4026 : [ 1.49822e-005 ]
4027 : [ 1.48957e-005 ]
4028 : [ 1.57054e-005 ]
4029 : [ 1.5685e-005  ]
4030 : [ 1.52477e-005 ]
4031 : [ 1.54256e-005 ]
4032 : [ 1.57411e-005 ]
4033 : [ 1.50872e-005 ]
4034 : [ 1.50767e-005 ]
4035 : [ 1.6171e-005  ]
4036 : [ 1.50538e-005 ]
4037 : [ 1.53635e-005 ]
4038 : [ 1.56909e-005 ]
4039 : [ 1.6125e-005  ]
4040 : [ 1.59315e-005 ]
4041 : [ 1.5591e-005  ]
4042 : [ 1.53833e-005 ]
4043 : [ 1.49493e-005 ]
4044 : [ 1.48956e-005 ]
4045 : [ 1.61121e-005 ]
4046 : [ 1.50195e-005 ]
4047 : [ 1.5148e-005  ]
4048 : [ 1.51573e-005 ]
4049 : [ 1.59011e-005 ]
4050 : [ 1.64645e-005 ]
4051 : [ 1.57152e-005 ]
4052 : [ 1.4628e-005  ]
4053 : [ 1.56813e-005 ]
4054 : [ 1.473e-005   ]
4055 : [ 1.45623e-005 ]
4056 : [ 1.54334e-005 ]
4057 : [ 1.53137e-005 ]
4058 : [ 1.54592e-005 ]
4059 : [ 1.60795e-005 ]
4060 : [ 1.509e-005   ]
4061 : [ 1.63018e-005 ]
4062 : [ 1.50416e-005 ]
4063 : [ 1.50374e-005 ]
4064 : [ 1.61311e-005 ]
4065 : [ 1.47927e-005 ]
4066 : [ 1.6413e-005  ]
4067 : [ 1.54898e-005 ]
4068 : [ 1.56633e-005 ]
4069 : [ 1.46482e-005 ]
4070 : [ 1.57048e-005 ]
4071 : [ 1.51836e-005 ]
4072 : [ 1.55404e-005 ]
4073 : [ 1.53012e-005 ]
4074 : [ 1.54158e-005 ]
4075 : [ 1.61006e-005 ]
4076 : [ 1.57438e-005 ]
4077 : [ 1.51567e-005 ]
4078 : [ 1.49137e-005 ]
4079 : [ 1.54033e-005 ]
4080 : [ 1.59211e-005 ]
4081 : [ 1.55631e-005 ]
4082 : [ 1.52372e-005 ]
4083 : [ 1.53644e-005 ]
4084 : [ 1.54321e-005 ]
4085 : [ 1.62413e-005 ]
4086 : [ 1.63488e-005 ]
4087 : [ 1.55368e-005 ]
4088 : [ 1.59326e-005 ]
4089 : [ 1.57178e-005 ]
4090 : [ 1.5814e-005  ]
4091 : [ 1.49748e-005 ]
4092 : [ 1.56387e-005 ]
4093 : [ 1.58464e-005 ]
4094 : [ 1.56583e-005 ]
4095 : [ 1.57715e-005 ]
4096 : [ 1.58787e-005 ]
4097 : [ 1.55104e-005 ]
4098 : [ 1.52825e-005 ]
4099 : [ 1.6245e-005  ]
4100 : [ 1.50635e-005 ]
4101 : [ 1.52499e-005 ]
4102 : [ 1.55564e-005 ]
4103 : [ 1.6041e-005  ]
4104 : [ 1.62066e-005 ]
4105 : [ 1.54673e-005 ]
4106 : [ 1.64165e-005 ]
4107 : [ 1.57434e-005 ]
4108 : [ 1.46912e-005 ]
4109 : [ 1.58906e-005 ]
4110 : [ 1.64256e-005 ]
4111 : [ 1.59406e-005 ]
4112 : [ 1.60554e-005 ]
4113 : [ 1.53791e-005 ]
4114 : [ 1.57349e-005 ]
4115 : [ 1.65038e-005 ]
4116 : [ 1.63444e-005 ]
4117 : [ 1.6485e-005  ]
4118 : [ 1.49771e-005 ]
4119 : [ 1.6235e-005  ]
4120 : [ 1.63702e-005 ]
4121 : [ 1.52531e-005 ]
4122 : [ 1.54041e-005 ]
4123 : [ 1.56072e-005 ]
4124 : [ 1.56201e-005 ]
4125 : [ 1.60722e-005 ]
4126 : [ 1.61893e-005 ]
4127 : [ 1.49328e-005 ]
4128 : [ 1.52834e-005 ]
4129 : [ 1.49684e-005 ]
4130 : [ 1.6153e-005  ]
4131 : [ 1.58565e-005 ]
4132 : [ 1.49778e-005 ]
4133 : [ 1.50129e-005 ]
4134 : [ 1.52367e-005 ]
4135 : [ 1.53051e-005 ]
4136 : [ 1.56183e-005 ]
4137 : [ 1.53734e-005 ]
4138 : [ 1.55773e-005 ]
4139 : [ 1.47226e-005 ]
4140 : [ 1.5451e-005  ]
4141 : [ 1.6042e-005  ]
4142 : [ 1.63117e-005 ]
4143 : [ 1.48834e-005 ]
4144 : [ 1.5644e-005  ]
4145 : [ 1.61351e-005 ]
4146 : [ 1.53971e-005 ]
4147 : [ 1.60622e-005 ]
4148 : [ 1.50854e-005 ]
4149 : [ 1.60234e-005 ]
4150 : [ 1.51024e-005 ]
4151 : [ 1.61633e-005 ]
4152 : [ 1.49571e-005 ]
4153 : [ 1.52463e-005 ]
4154 : [ 1.57065e-005 ]
4155 : [ 1.48579e-005 ]
4156 : [ 1.52926e-005 ]
4157 : [ 1.54581e-005 ]
4158 : [ 1.57164e-005 ]
4159 : [ 1.61833e-005 ]
4160 : [ 1.58508e-005 ]
4161 : [ 1.56326e-005 ]
4162 : [ 1.53742e-005 ]
4163 : [ 1.51918e-005 ]
4164 : [ 1.61177e-005 ]
4165 : [ 1.59277e-005 ]
4166 : [ 1.60648e-005 ]
4167 : [ 1.45859e-005 ]
4168 : [ 1.59178e-005 ]
4169 : [ 1.58599e-005 ]
4170 : [ 1.5205e-005  ]
4171 : [ 1.46974e-005 ]
4172 : [ 1.62687e-005 ]
4173 : [ 1.47808e-005 ]
4174 : [ 1.49837e-005 ]
4175 : [ 1.62683e-005 ]
4176 : [ 1.49842e-005 ]
4177 : [ 1.57429e-005 ]
4178 : [ 1.61454e-005 ]
4179 : [ 1.56577e-005 ]
4180 : [ 1.4944e-005  ]
4181 : [ 1.53685e-005 ]
4182 : [ 1.46556e-005 ]
4183 : [ 1.50999e-005 ]
4184 : [ 1.5009e-005  ]
4185 : [ 1.58253e-005 ]
4186 : [ 1.54731e-005 ]
4187 : [ 1.47714e-005 ]
4188 : [ 1.49322e-005 ]
4189 : [ 1.50042e-005 ]
4190 : [ 1.5821e-005  ]
4191 : [ 1.61679e-005 ]
4192 : [ 1.53266e-005 ]
4193 : [ 1.5208e-005  ]
4194 : [ 1.56206e-005 ]
4195 : [ 1.52955e-005 ]
4196 : [ 1.63643e-005 ]
4197 : [ 1.5688e-005  ]
4198 : [ 1.61676e-005 ]
4199 : [ 1.5439e-005  ]
4200 : [ 1.58312e-005 ]
4201 : [ 1.53131e-005 ]
4202 : [ 1.59616e-005 ]
4203 : [ 1.50555e-005 ]
4204 : [ 1.48029e-005 ]
4205 : [ 1.55191e-005 ]
4206 : [ 1.51296e-005 ]
4207 : [ 1.53777e-005 ]
4208 : [ 1.56496e-005 ]
4209 : [ 1.48717e-005 ]
4210 : [ 1.60501e-005 ]
4211 : [ 1.62368e-005 ]
4212 : [ 1.51575e-005 ]
4213 : [ 1.49731e-005 ]
4214 : [ 1.50739e-005 ]
4215 : [ 1.49935e-005 ]
4216 : [ 1.49083e-005 ]
4217 : [ 1.63426e-005 ]
4218 : [ 1.53714e-005 ]
4219 : [ 1.61824e-005 ]
4220 : [ 1.55832e-005 ]
4221 : [ 1.518e-005   ]
4222 : [ 1.62679e-005 ]
4223 : [ 1.49293e-005 ]
4224 : [ 1.45693e-005 ]
4225 : [ 1.61749e-005 ]
4226 : [ 1.63901e-005 ]
4227 : [ 1.64053e-005 ]
4228 : [ 1.65612e-005 ]
4229 : [ 1.63695e-005 ]
4230 : [ 1.45932e-005 ]
4231 : [ 1.57573e-005 ]
4232 : [ 1.48125e-005 ]
4233 : [ 1.62202e-005 ]
4234 : [ 1.51688e-005 ]
4235 : [ 1.54065e-005 ]
4236 : [ 1.5543e-005  ]
4237 : [ 1.51981e-005 ]
4238 : [ 1.50315e-005 ]
4239 : [ 1.60761e-005 ]
4240 : [ 1.62246e-005 ]
4241 : [ 1.63463e-005 ]
4242 : [ 1.57008e-005 ]
4243 : [ 1.51031e-005 ]
4244 : [ 1.61122e-005 ]
4245 : [ 1.46105e-005 ]
4246 : [ 1.55833e-005 ]
4247 : [ 1.48025e-005 ]
4248 : [ 1.5436e-005  ]
4249 : [ 1.50726e-005 ]
4250 : [ 1.51687e-005 ]
4251 : [ 1.62833e-005 ]
4252 : [ 1.60292e-005 ]
4253 : [ 1.5593e-005  ]
4254 : [ 1.49964e-005 ]
4255 : [ 1.45399e-005 ]
4256 : [ 1.56325e-005 ]
4257 : [ 1.58523e-005 ]
4258 : [ 1.54624e-005 ]
4259 : [ 1.62081e-005 ]
4260 : [ 1.63059e-005 ]
4261 : [ 1.53724e-005 ]
4262 : [ 1.56225e-005 ]
4263 : [ 1.61692e-005 ]
4264 : [ 1.60908e-005 ]
4265 : [ 1.65502e-005 ]
4266 : [ 1.62321e-005 ]
4267 : [ 1.55052e-005 ]
4268 : [ 1.58942e-005 ]
4269 : [ 1.60068e-005 ]
4270 : [ 1.55052e-005 ]
4271 : [ 1.5228e-005  ]
4272 : [ 1.53746e-005 ]
4273 : [ 1.49595e-005 ]
4274 : [ 1.61015e-005 ]
4275 : [ 1.54751e-005 ]
4276 : [ 1.61825e-005 ]
4277 : [ 1.59634e-005 ]
4278 : [ 1.48643e-005 ]
4279 : [ 1.60809e-005 ]
4280 : [ 1.54899e-005 ]
4281 : [ 1.4692e-005  ]
4282 : [ 1.61101e-005 ]
4283 : [ 1.62536e-005 ]
4284 : [ 1.46055e-005 ]
4285 : [ 1.49608e-005 ]
4286 : [ 1.50455e-005 ]
4287 : [ 1.5161e-005  ]
4288 : [ 1.56534e-005 ]
4289 : [ 1.56379e-005 ]
4290 : [ 1.54848e-005 ]
4291 : [ 1.59393e-005 ]
4292 : [ 1.51903e-005 ]
4293 : [ 1.55809e-005 ]
4294 : [ 1.49813e-005 ]
4295 : [ 1.62173e-005 ]
4296 : [ 1.49379e-005 ]
4297 : [ 1.55327e-005 ]
4298 : [ 1.50197e-005 ]
4299 : [ 1.58982e-005 ]
4300 : [ 1.59716e-005 ]
4301 : [ 1.49723e-005 ]
4302 : [ 1.53059e-005 ]
4303 : [ 1.57644e-005 ]
4304 : [ 1.51143e-005 ]
4305 : [ 1.44335e-005 ]
4306 : [ 1.54684e-005 ]
4307 : [ 1.53841e-005 ]
4308 : [ 1.50525e-005 ]
4309 : [ 1.57638e-005 ]
4310 : [ 1.58728e-005 ]
4311 : [ 1.63845e-005 ]
4312 : [ 1.59888e-005 ]
4313 : [ 1.49919e-005 ]
4314 : [ 1.51015e-005 ]
4315 : [ 1.47941e-005 ]
4316 : [ 1.58994e-005 ]
4317 : [ 1.60692e-005 ]
4318 : [ 1.57053e-005 ]
4319 : [ 1.51284e-005 ]
4320 : [ 1.55443e-005 ]
4321 : [ 1.62302e-005 ]
4322 : [ 1.51256e-005 ]
4323 : [ 1.48624e-005 ]
4324 : [ 1.53674e-005 ]
4325 : [ 1.63111e-005 ]
4326 : [ 1.61756e-005 ]
4327 : [ 1.53827e-005 ]
4328 : [ 1.48249e-005 ]
4329 : [ 1.60778e-005 ]
4330 : [ 1.60873e-005 ]
4331 : [ 1.51465e-005 ]
4332 : [ 1.50585e-005 ]
4333 : [ 1.51985e-005 ]
4334 : [ 1.62699e-005 ]
4335 : [ 1.51642e-005 ]
4336 : [ 1.60796e-005 ]
4337 : [ 1.54019e-005 ]
4338 : [ 1.5963e-005  ]
4339 : [ 1.54691e-005 ]
4340 : [ 1.47772e-005 ]
4341 : [ 1.50551e-005 ]
4342 : [ 1.59414e-005 ]
4343 : [ 1.53925e-005 ]
4344 : [ 1.46564e-005 ]
4345 : [ 1.56142e-005 ]
4346 : [ 1.46873e-005 ]
4347 : [ 1.63775e-005 ]
4348 : [ 1.58645e-005 ]
4349 : [ 1.61788e-005 ]
4350 : [ 1.57235e-005 ]
4351 : [ 1.53841e-005 ]
4352 : [ 1.60951e-005 ]
4353 : [ 1.53572e-005 ]
4354 : [ 1.47944e-005 ]
4355 : [ 1.46571e-005 ]
4356 : [ 1.4964e-005  ]
4357 : [ 1.62985e-005 ]
4358 : [ 1.59374e-005 ]
4359 : [ 1.60901e-005 ]
4360 : [ 1.60904e-005 ]
4361 : [ 1.61455e-005 ]
4362 : [ 1.47586e-005 ]
4363 : [ 1.49721e-005 ]
4364 : [ 1.50887e-005 ]
4365 : [ 1.55658e-005 ]
4366 : [ 1.61367e-005 ]
4367 : [ 1.53926e-005 ]
4368 : [ 1.48755e-005 ]
4369 : [ 1.58856e-005 ]
4370 : [ 1.57334e-005 ]
4371 : [ 1.5541e-005  ]
4372 : [ 1.52079e-005 ]
4373 : [ 1.6455e-005  ]
4374 : [ 1.49203e-005 ]
4375 : [ 1.54723e-005 ]
4376 : [ 1.49401e-005 ]
4377 : [ 1.56556e-005 ]
4378 : [ 1.5978e-005  ]
4379 : [ 1.53196e-005 ]
4380 : [ 1.49871e-005 ]
4381 : [ 1.54092e-005 ]
4382 : [ 1.48199e-005 ]
4383 : [ 1.54654e-005 ]
4384 : [ 1.49701e-005 ]
4385 : [ 1.58475e-005 ]
4386 : [ 1.56e-005    ]
4387 : [ 1.50822e-005 ]
4388 : [ 1.48199e-005 ]
4389 : [ 1.52582e-005 ]
4390 : [ 1.46082e-005 ]
4391 : [ 1.52877e-005 ]
4392 : [ 1.59502e-005 ]
4393 : [ 1.50676e-005 ]
4394 : [ 1.61028e-005 ]
4395 : [ 1.64728e-005 ]
4396 : [ 1.52327e-005 ]
4397 : [ 1.54635e-005 ]
4398 : [ 1.53893e-005 ]
4399 : [ 1.46412e-005 ]
4400 : [ 1.55793e-005 ]
4401 : [ 1.58438e-005 ]
4402 : [ 1.52772e-005 ]
4403 : [ 1.4796e-005  ]
4404 : [ 1.52029e-005 ]
4405 : [ 1.47246e-005 ]
4406 : [ 1.56003e-005 ]
4407 : [ 1.52621e-005 ]
4408 : [ 1.54136e-005 ]
4409 : [ 1.59914e-005 ]
4410 : [ 1.50102e-005 ]
4411 : [ 1.54006e-005 ]
4412 : [ 1.56526e-005 ]
4413 : [ 1.50388e-005 ]
4414 : [ 1.60154e-005 ]
4415 : [ 1.61237e-005 ]
4416 : [ 1.52421e-005 ]
4417 : [ 1.56669e-005 ]
4418 : [ 1.63359e-005 ]
4419 : [ 1.47546e-005 ]
4420 : [ 1.47931e-005 ]
4421 : [ 1.50057e-005 ]
4422 : [ 1.65796e-005 ]
4423 : [ 1.5493e-005  ]
4424 : [ 1.62761e-005 ]
4425 : [ 1.60786e-005 ]
4426 : [ 1.48787e-005 ]
4427 : [ 1.52692e-005 ]
4428 : [ 1.47819e-005 ]
4429 : [ 1.48845e-005 ]
4430 : [ 1.56618e-005 ]
4431 : [ 1.53317e-005 ]
4432 : [ 1.53582e-005 ]
4433 : [ 1.57552e-005 ]
4434 : [ 1.54238e-005 ]
4435 : [ 1.61665e-005 ]
4436 : [ 1.57641e-005 ]
4437 : [ 1.47491e-005 ]
4438 : [ 1.60903e-005 ]
4439 : [ 1.57824e-005 ]
4440 : [ 1.56215e-005 ]
4441 : [ 1.62467e-005 ]
4442 : [ 1.51125e-005 ]
4443 : [ 1.52903e-005 ]
4444 : [ 1.5546e-005  ]
4445 : [ 1.54863e-005 ]
4446 : [ 1.46895e-005 ]
4447 : [ 1.5021e-005  ]
4448 : [ 1.58406e-005 ]
4449 : [ 1.56722e-005 ]
4450 : [ 1.62994e-005 ]
4451 : [ 1.54112e-005 ]
4452 : [ 1.4938e-005  ]
4453 : [ 1.61123e-005 ]
4454 : [ 1.48067e-005 ]
4455 : [ 1.5433e-005  ]
4456 : [ 1.50235e-005 ]
4457 : [ 1.61395e-005 ]
4458 : [ 1.50278e-005 ]
4459 : [ 1.53778e-005 ]
4460 : [ 1.62981e-005 ]
4461 : [ 1.56644e-005 ]
4462 : [ 1.63748e-005 ]
4463 : [ 1.45781e-005 ]
4464 : [ 1.63628e-005 ]
4465 : [ 1.61018e-005 ]
4466 : [ 1.611e-005   ]
4467 : [ 1.47256e-005 ]
4468 : [ 1.59999e-005 ]
4469 : [ 1.59988e-005 ]
4470 : [ 1.55602e-005 ]
4471 : [ 1.66044e-005 ]
4472 : [ 1.53122e-005 ]
4473 : [ 1.61114e-005 ]
4474 : [ 1.53052e-005 ]
4475 : [ 1.62177e-005 ]
4476 : [ 1.54774e-005 ]
4477 : [ 1.60885e-005 ]
4478 : [ 1.47685e-005 ]
4479 : [ 1.58635e-005 ]
4480 : [ 1.60784e-005 ]
4481 : [ 1.53022e-005 ]
4482 : [ 1.55221e-005 ]
4483 : [ 1.56901e-005 ]
4484 : [ 1.57525e-005 ]
4485 : [ 1.53986e-005 ]
4486 : [ 1.63666e-005 ]
4487 : [ 1.58103e-005 ]
4488 : [ 1.47422e-005 ]
4489 : [ 1.46943e-005 ]
4490 : [ 1.47851e-005 ]
4491 : [ 1.63228e-005 ]
4492 : [ 1.5469e-005  ]
4493 : [ 1.50822e-005 ]
4494 : [ 1.50171e-005 ]
4495 : [ 1.53787e-005 ]
4496 : [ 1.56721e-005 ]
4497 : [ 1.53599e-005 ]
4498 : [ 1.46981e-005 ]
4499 : [ 1.54482e-005 ]
4500 : [ 1.55126e-005 ]
4501 : [ 1.52163e-005 ]
4502 : [ 1.58537e-005 ]
4503 : [ 1.53923e-005 ]
4504 : [ 1.6538e-005  ]
4505 : [ 1.46592e-005 ]
4506 : [ 1.56304e-005 ]
4507 : [ 1.57103e-005 ]
4508 : [ 1.46763e-005 ]
4509 : [ 1.46618e-005 ]
4510 : [ 1.5652e-005  ]
4511 : [ 1.61438e-005 ]
4512 : [ 1.62267e-005 ]
4513 : [ 1.47398e-005 ]
4514 : [ 1.63342e-005 ]
4515 : [ 1.60747e-005 ]
4516 : [ 1.57485e-005 ]
4517 : [ 1.61862e-005 ]
4518 : [ 1.58193e-005 ]
4519 : [ 1.5233e-005  ]
4520 : [ 1.49308e-005 ]
4521 : [ 1.55208e-005 ]
4522 : [ 1.52073e-005 ]
4523 : [ 1.52157e-005 ]
4524 : [ 1.61805e-005 ]
4525 : [ 1.6297e-005  ]
4526 : [ 1.47932e-005 ]
4527 : [ 1.49652e-005 ]
4528 : [ 1.59428e-005 ]
4529 : [ 1.58395e-005 ]
4530 : [ 1.47234e-005 ]
4531 : [ 1.53663e-005 ]
4532 : [ 1.63289e-005 ]
4533 : [ 1.63503e-005 ]
4534 : [ 1.48033e-005 ]
4535 : [ 1.54818e-005 ]
4536 : [ 1.47249e-005 ]
4537 : [ 1.50217e-005 ]
4538 : [ 1.49529e-005 ]
4539 : [ 1.5846e-005  ]
4540 : [ 1.58922e-005 ]
4541 : [ 1.57715e-005 ]
4542 : [ 1.51711e-005 ]
4543 : [ 1.50599e-005 ]
4544 : [ 1.57751e-005 ]
4545 : [ 1.56401e-005 ]
4546 : [ 1.63877e-005 ]
4547 : [ 1.55108e-005 ]
4548 : [ 1.6364e-005  ]
4549 : [ 1.47297e-005 ]
4550 : [ 1.65206e-005 ]
4551 : [ 1.60691e-005 ]
4552 : [ 1.52081e-005 ]
4553 : [ 1.58341e-005 ]
4554 : [ 1.49307e-005 ]
4555 : [ 1.55402e-005 ]
4556 : [ 1.60486e-005 ]
4557 : [ 1.61286e-005 ]
4558 : [ 1.56404e-005 ]
4559 : [ 1.61885e-005 ]
4560 : [ 1.57949e-005 ]
4561 : [ 1.64336e-005 ]
4562 : [ 1.50746e-005 ]
4563 : [ 1.56298e-005 ]
4564 : [ 1.48229e-005 ]
4565 : [ 1.63559e-005 ]
4566 : [ 1.4853e-005  ]
4567 : [ 1.55731e-005 ]
4568 : [ 1.57283e-005 ]
4569 : [ 1.60018e-005 ]
4570 : [ 1.52949e-005 ]
4571 : [ 1.47297e-005 ]
4572 : [ 1.50139e-005 ]
4573 : [ 1.44848e-005 ]
4574 : [ 1.49445e-005 ]
4575 : [ 1.62191e-005 ]
4576 : [ 1.54624e-005 ]
4577 : [ 1.5741e-005  ]
4578 : [ 1.62838e-005 ]
4579 : [ 1.50844e-005 ]
4580 : [ 1.54019e-005 ]
4581 : [ 1.49024e-005 ]
4582 : [ 1.56219e-005 ]
4583 : [ 1.52969e-005 ]
4584 : [ 1.57276e-005 ]
4585 : [ 1.64161e-005 ]
4586 : [ 1.49774e-005 ]
4587 : [ 1.63449e-005 ]
4588 : [ 1.50737e-005 ]
4589 : [ 1.53505e-005 ]
4590 : [ 1.63019e-005 ]
4591 : [ 1.50483e-005 ]
4592 : [ 1.48675e-005 ]
4593 : [ 1.50592e-005 ]
4594 : [ 1.62487e-005 ]
4595 : [ 1.63645e-005 ]
4596 : [ 1.59501e-005 ]
4597 : [ 1.52369e-005 ]
4598 : [ 1.49102e-005 ]
4599 : [ 1.52053e-005 ]
4600 : [ 1.59732e-005 ]
4601 : [ 1.58903e-005 ]
4602 : [ 1.64032e-005 ]
4603 : [ 1.61468e-005 ]
4604 : [ 1.63764e-005 ]
4605 : [ 1.58497e-005 ]
4606 : [ 1.64185e-005 ]
4607 : [ 1.46967e-005 ]
4608 : [ 1.575e-005   ]
4609 : [ 1.61973e-005 ]
4610 : [ 1.65006e-005 ]
4611 : [ 1.45071e-005 ]
4612 : [ 1.59955e-005 ]
4613 : [ 1.65099e-005 ]
4614 : [ 1.4762e-005  ]
4615 : [ 1.54398e-005 ]
4616 : [ 1.54662e-005 ]
4617 : [ 1.54047e-005 ]
4618 : [ 1.58505e-005 ]
4619 : [ 1.49103e-005 ]
4620 : [ 1.51374e-005 ]
4621 : [ 1.47283e-005 ]
4622 : [ 1.53065e-005 ]
4623 : [ 1.49993e-005 ]
4624 : [ 1.60645e-005 ]
4625 : [ 1.60549e-005 ]
4626 : [ 1.59609e-005 ]
4627 : [ 1.56002e-005 ]
4628 : [ 1.54512e-005 ]
4629 : [ 1.56412e-005 ]
4630 : [ 1.63423e-005 ]
4631 : [ 1.49252e-005 ]
4632 : [ 1.54377e-005 ]
4633 : [ 1.60188e-005 ]
4634 : [ 1.56114e-005 ]
4635 : [ 1.63131e-005 ]
4636 : [ 1.47015e-005 ]
4637 : [ 1.52869e-005 ]
4638 : [ 1.47813e-005 ]
4639 : [ 1.55049e-005 ]
4640 : [ 1.48706e-005 ]
4641 : [ 1.62256e-005 ]
4642 : [ 1.5019e-005  ]
4643 : [ 1.56114e-005 ]
4644 : [ 1.57408e-005 ]
4645 : [ 1.51684e-005 ]
4646 : [ 1.56336e-005 ]
4647 : [ 1.45776e-005 ]
4648 : [ 1.612e-005   ]
4649 : [ 1.48912e-005 ]
4650 : [ 1.46732e-005 ]
4651 : [ 1.55893e-005 ]
4652 : [ 1.57727e-005 ]
4653 : [ 1.60425e-005 ]
4654 : [ 1.54605e-005 ]
4655 : [ 1.60697e-005 ]
4656 : [ 1.5202e-005  ]
4657 : [ 1.53941e-005 ]
4658 : [ 1.62611e-005 ]
4659 : [ 1.59485e-005 ]
4660 : [ 1.54759e-005 ]
4661 : [ 1.61771e-005 ]
4662 : [ 1.45672e-005 ]
4663 : [ 1.5308e-005  ]
4664 : [ 1.47705e-005 ]
4665 : [ 1.60081e-005 ]
4666 : [ 1.60295e-005 ]
4667 : [ 1.62352e-005 ]
4668 : [ 1.50862e-005 ]
4669 : [ 1.59835e-005 ]
4670 : [ 1.53567e-005 ]
4671 : [ 1.54902e-005 ]
4672 : [ 1.65179e-005 ]
4673 : [ 1.55948e-005 ]
4674 : [ 1.61055e-005 ]
4675 : [ 1.52887e-005 ]
4676 : [ 1.63253e-005 ]
4677 : [ 1.49403e-005 ]
4678 : [ 1.51823e-005 ]
4679 : [ 1.48154e-005 ]
4680 : [ 1.55739e-005 ]
4681 : [ 1.57999e-005 ]
4682 : [ 1.63962e-005 ]
4683 : [ 1.54695e-005 ]
4684 : [ 1.62454e-005 ]
4685 : [ 1.5406e-005  ]
4686 : [ 1.57243e-005 ]
4687 : [ 1.59176e-005 ]
4688 : [ 1.50449e-005 ]
4689 : [ 1.47771e-005 ]
4690 : [ 1.5309e-005  ]
4691 : [ 1.62811e-005 ]
4692 : [ 1.49945e-005 ]
4693 : [ 1.54678e-005 ]
4694 : [ 1.52962e-005 ]
4695 : [ 1.56819e-005 ]
4696 : [ 1.59177e-005 ]
4697 : [ 1.62527e-005 ]
4698 : [ 1.56918e-005 ]
4699 : [ 1.47848e-005 ]
4700 : [ 1.62055e-005 ]
4701 : [ 1.61098e-005 ]
4702 : [ 1.56235e-005 ]
4703 : [ 1.5587e-005  ]
4704 : [ 1.60835e-005 ]
4705 : [ 1.65023e-005 ]
4706 : [ 1.59073e-005 ]
4707 : [ 1.59969e-005 ]
4708 : [ 1.56123e-005 ]
4709 : [ 1.5388e-005  ]
4710 : [ 1.54887e-005 ]
4711 : [ 1.48652e-005 ]
4712 : [ 1.50336e-005 ]
4713 : [ 1.59675e-005 ]
4714 : [ 1.56466e-005 ]
4715 : [ 1.63947e-005 ]
4716 : [ 1.57562e-005 ]
4717 : [ 1.50355e-005 ]
4718 : [ 1.51321e-005 ]
4719 : [ 1.48583e-005 ]
4720 : [ 1.46963e-005 ]
4721 : [ 1.61638e-005 ]
4722 : [ 1.5555e-005  ]
4723 : [ 1.48638e-005 ]
4724 : [ 1.60533e-005 ]
4725 : [ 1.49908e-005 ]
4726 : [ 1.45724e-005 ]
4727 : [ 1.61212e-005 ]
4728 : [ 1.53233e-005 ]
4729 : [ 1.45993e-005 ]
4730 : [ 1.55876e-005 ]
4731 : [ 1.65148e-005 ]
4732 : [ 1.60447e-005 ]
4733 : [ 1.5754e-005  ]
4734 : [ 1.5648e-005  ]
4735 : [ 1.54954e-005 ]
4736 : [ 1.55158e-005 ]
4737 : [ 1.58183e-005 ]
4738 : [ 1.48808e-005 ]
4739 : [ 1.58195e-005 ]
4740 : [ 1.62487e-005 ]
4741 : [ 1.53263e-005 ]
4742 : [ 1.48086e-005 ]
4743 : [ 1.56181e-005 ]
4744 : [ 1.49504e-005 ]
4745 : [ 1.45669e-005 ]
4746 : [ 1.5027e-005  ]
4747 : [ 1.59001e-005 ]
4748 : [ 1.60023e-005 ]
4749 : [ 1.55228e-005 ]
4750 : [ 1.58966e-005 ]
4751 : [ 1.59867e-005 ]
4752 : [ 1.52013e-005 ]
4753 : [ 1.5796e-005  ]
4754 : [ 1.64526e-005 ]
4755 : [ 1.55559e-005 ]
4756 : [ 1.63896e-005 ]
4757 : [ 1.52961e-005 ]
4758 : [ 1.51423e-005 ]
4759 : [ 1.57611e-005 ]
4760 : [ 1.49677e-005 ]
4761 : [ 1.54608e-005 ]
4762 : [ 1.58683e-005 ]
4763 : [ 1.49326e-005 ]
4764 : [ 1.55654e-005 ]
4765 : [ 1.52069e-005 ]
4766 : [ 1.51058e-005 ]
4767 : [ 1.58195e-005 ]
4768 : [ 1.48216e-005 ]
4769 : [ 1.60485e-005 ]
4770 : [ 1.64491e-005 ]
4771 : [ 1.50155e-005 ]
4772 : [ 1.47023e-005 ]
4773 : [ 1.46763e-005 ]
4774 : [ 1.47161e-005 ]
4775 : [ 1.55123e-005 ]
4776 : [ 1.51593e-005 ]
4777 : [ 1.58449e-005 ]
4778 : [ 1.53613e-005 ]
4779 : [ 1.45975e-005 ]
4780 : [ 1.55047e-005 ]
4781 : [ 1.61921e-005 ]
4782 : [ 1.64047e-005 ]
4783 : [ 1.62086e-005 ]
4784 : [ 1.60667e-005 ]
4785 : [ 1.61595e-005 ]
4786 : [ 1.56281e-005 ]
4787 : [ 1.57944e-005 ]
4788 : [ 1.5396e-005  ]
4789 : [ 1.50299e-005 ]
4790 : [ 1.576e-005   ]
4791 : [ 1.53529e-005 ]
4792 : [ 1.52322e-005 ]
4793 : [ 1.62154e-005 ]
4794 : [ 1.56325e-005 ]
4795 : [ 1.57202e-005 ]
4796 : [ 1.63876e-005 ]
4797 : [ 1.4736e-005  ]
4798 : [ 1.49719e-005 ]
4799 : [ 1.48382e-005 ]
4800 : [ 1.56354e-005 ]
4801 : [ 1.57487e-005 ]
4802 : [ 1.48101e-005 ]
4803 : [ 1.4825e-005  ]
4804 : [ 1.6205e-005  ]
4805 : [ 1.48661e-005 ]
4806 : [ 1.62004e-005 ]
4807 : [ 1.53879e-005 ]
4808 : [ 1.57294e-005 ]
4809 : [ 1.57747e-005 ]
4810 : [ 1.54358e-005 ]
4811 : [ 1.5719e-005  ]
4812 : [ 1.50888e-005 ]
4813 : [ 1.52055e-005 ]
4814 : [ 1.61952e-005 ]
4815 : [ 1.58214e-005 ]
4816 : [ 1.53505e-005 ]
4817 : [ 1.50079e-005 ]
4818 : [ 1.61801e-005 ]
4819 : [ 1.52514e-005 ]
4820 : [ 1.45847e-005 ]
4821 : [ 1.52227e-005 ]
4822 : [ 1.47644e-005 ]
4823 : [ 1.63999e-005 ]
4824 : [ 1.46333e-005 ]
4825 : [ 1.54148e-005 ]
4826 : [ 1.46847e-005 ]
4827 : [ 1.52333e-005 ]
4828 : [ 1.53063e-005 ]
4829 : [ 1.51622e-005 ]
4830 : [ 1.63271e-005 ]
4831 : [ 1.57452e-005 ]
4832 : [ 1.51246e-005 ]
4833 : [ 1.61851e-005 ]
4834 : [ 1.58888e-005 ]
4835 : [ 1.60839e-005 ]
4836 : [ 1.49991e-005 ]
4837 : [ 1.48831e-005 ]
4838 : [ 1.53337e-005 ]
4839 : [ 1.57637e-005 ]
4840 : [ 1.56386e-005 ]
4841 : [ 1.61723e-005 ]
4842 : [ 1.57691e-005 ]
4843 : [ 1.61174e-005 ]
4844 : [ 1.5477e-005  ]
4845 : [ 1.54636e-005 ]
4846 : [ 1.48274e-005 ]
4847 : [ 1.64006e-005 ]
4848 : [ 1.52193e-005 ]
4849 : [ 1.4862e-005  ]
4850 : [ 1.58742e-005 ]
4851 : [ 1.5231e-005  ]
4852 : [ 1.62461e-005 ]
4853 : [ 1.45823e-005 ]
4854 : [ 1.5605e-005  ]
4855 : [ 1.62753e-005 ]
4856 : [ 1.63427e-005 ]
4857 : [ 1.60362e-005 ]
4858 : [ 1.59773e-005 ]
4859 : [ 1.6001e-005  ]
4860 : [ 1.51881e-005 ]
4861 : [ 1.53658e-005 ]
4862 : [ 1.53962e-005 ]
4863 : [ 1.53956e-005 ]
4864 : [ 1.48003e-005 ]
4865 : [ 1.49672e-005 ]
4866 : [ 1.53057e-005 ]
4867 : [ 1.58819e-005 ]
4868 : [ 1.53314e-005 ]
4869 : [ 1.49831e-005 ]
4870 : [ 1.46484e-005 ]
4871 : [ 1.58775e-005 ]
4872 : [ 1.54758e-005 ]
4873 : [ 1.61711e-005 ]
4874 : [ 1.59737e-005 ]
4875 : [ 1.54122e-005 ]
4876 : [ 1.49239e-005 ]
4877 : [ 1.56188e-005 ]
4878 : [ 1.4644e-005  ]
4879 : [ 1.54911e-005 ]
4880 : [ 1.51175e-005 ]
4881 : [ 1.51883e-005 ]
4882 : [ 1.60915e-005 ]
4883 : [ 1.60022e-005 ]
4884 : [ 1.61622e-005 ]
4885 : [ 1.57438e-005 ]
4886 : [ 1.59019e-005 ]
4887 : [ 1.60192e-005 ]
4888 : [ 1.58919e-005 ]
4889 : [ 1.62549e-005 ]
4890 : [ 1.51331e-005 ]
4891 : [ 1.52918e-005 ]
4892 : [ 1.63484e-005 ]
4893 : [ 1.52025e-005 ]
4894 : [ 1.59705e-005 ]
4895 : [ 1.49162e-005 ]
4896 : [ 1.59138e-005 ]
4897 : [ 1.60619e-005 ]
4898 : [ 1.4774e-005  ]
4899 : [ 1.58419e-005 ]
4900 : [ 1.63567e-005 ]
4901 : [ 1.57941e-005 ]
4902 : [ 1.58117e-005 ]
4903 : [ 1.62125e-005 ]
4904 : [ 1.53564e-005 ]
4905 : [ 1.51232e-005 ]
4906 : [ 1.51437e-005 ]
4907 : [ 1.54703e-005 ]
4908 : [ 1.59919e-005 ]
4909 : [ 1.58303e-005 ]
4910 : [ 1.51154e-005 ]
4911 : [ 1.56971e-005 ]
4912 : [ 1.51228e-005 ]
4913 : [ 1.45146e-005 ]
4914 : [ 1.58634e-005 ]
4915 : [ 1.54936e-005 ]
4916 : [ 1.62463e-005 ]
4917 : [ 1.64125e-005 ]
4918 : [ 1.60992e-005 ]
4919 : [ 1.61132e-005 ]
4920 : [ 1.51648e-005 ]
4921 : [ 1.59539e-005 ]
4922 : [ 1.50974e-005 ]
4923 : [ 1.58402e-005 ]
4924 : [ 1.61547e-005 ]
4925 : [ 1.64815e-005 ]
4926 : [ 1.47775e-005 ]
4927 : [ 1.54182e-005 ]
4928 : [ 1.55376e-005 ]
4929 : [ 1.47667e-005 ]
4930 : [ 1.47036e-005 ]
4931 : [ 1.57169e-005 ]
4932 : [ 1.487e-005   ]
4933 : [ 1.61958e-005 ]
4934 : [ 1.52835e-005 ]
4935 : [ 1.47268e-005 ]
4936 : [ 1.51015e-005 ]
4937 : [ 1.62869e-005 ]
4938 : [ 1.61341e-005 ]
4939 : [ 1.49004e-005 ]
4940 : [ 1.6177e-005  ]
4941 : [ 1.5656e-005  ]
4942 : [ 1.54099e-005 ]
4943 : [ 1.57255e-005 ]
4944 : [ 1.51692e-005 ]
4945 : [ 1.50119e-005 ]
4946 : [ 1.597e-005   ]
4947 : [ 1.60327e-005 ]
4948 : [ 1.59544e-005 ]
4949 : [ 1.50869e-005 ]
4950 : [ 1.60555e-005 ]
4951 : [ 1.62347e-005 ]
4952 : [ 1.54249e-005 ]
4953 : [ 1.61752e-005 ]
4954 : [ 1.61939e-005 ]
4955 : [ 1.65076e-005 ]
4956 : [ 1.5038e-005  ]
4957 : [ 1.48026e-005 ]
4958 : [ 1.55152e-005 ]
4959 : [ 1.60654e-005 ]
4960 : [ 1.57759e-005 ]
4961 : [ 1.514e-005   ]
4962 : [ 1.54449e-005 ]
4963 : [ 1.51645e-005 ]
4964 : [ 1.55948e-005 ]
4965 : [ 1.46507e-005 ]
4966 : [ 1.62388e-005 ]
4967 : [ 1.51553e-005 ]
4968 : [ 1.59659e-005 ]
4969 : [ 1.50333e-005 ]
4970 : [ 1.55187e-005 ]
4971 : [ 1.55219e-005 ]
4972 : [ 1.55689e-005 ]
4973 : [ 1.51498e-005 ]
4974 : [ 1.62651e-005 ]
4975 : [ 1.50674e-005 ]
4976 : [ 1.48105e-005 ]
4977 : [ 1.51783e-005 ]
4978 : [ 1.54671e-005 ]
4979 : [ 1.47244e-005 ]
4980 : [ 1.61694e-005 ]
4981 : [ 1.49103e-005 ]
4982 : [ 1.60078e-005 ]
4983 : [ 1.4834e-005  ]
4984 : [ 1.54083e-005 ]
4985 : [ 1.50189e-005 ]
4986 : [ 1.49616e-005 ]
4987 : [ 1.57121e-005 ]
4988 : [ 1.59761e-005 ]
4989 : [ 1.60659e-005 ]
4990 : [ 1.63352e-005 ]
4991 : [ 1.52135e-005 ]
4992 : [ 1.63453e-005 ]
4993 : [ 1.50261e-005 ]
4994 : [ 1.54974e-005 ]
4995 : [ 1.53909e-005 ]
4996 : [ 1.56114e-005 ]
4997 : [ 1.54806e-005 ]
4998 : [ 1.56884e-005 ]
4999 : [ 1.61858e-005 ]
5000 : [ 1.48791e-005 ]
5001 : [ 1.50975e-005 ]
5002 : [ 1.51101e-005 ]
5003 : [ 1.48512e-005 ]
5004 : [ 1.56582e-005 ]
5005 : [ 1.58582e-005 ]
5006 : [ 1.5809e-005  ]
5007 : [ 1.60782e-005 ]
5008 : [ 1.60594e-005 ]
5009 : [ 1.59905e-005 ]
5010 : [ 1.5909e-005  ]
5011 : [ 1.59365e-005 ]
5012 : [ 1.57678e-005 ]
5013 : [ 1.61231e-005 ]
5014 : [ 1.4913e-005  ]
5015 : [ 1.62888e-005 ]
5016 : [ 1.48199e-005 ]
5017 : [ 1.58231e-005 ]
5018 : [ 1.45991e-005 ]
5019 : [ 1.57998e-005 ]
5020 : [ 1.59606e-005 ]
5021 : [ 1.4919e-005  ]
5022 : [ 1.55274e-005 ]
5023 : [ 1.52956e-005 ]
5024 : [ 1.5414e-005  ]
5025 : [ 1.45736e-005 ]
5026 : [ 1.46768e-005 ]
5027 : [ 1.57844e-005 ]
5028 : [ 1.55478e-005 ]
5029 : [ 1.53121e-005 ]
5030 : [ 1.45842e-005 ]
5031 : [ 1.51849e-005 ]
5032 : [ 1.47053e-005 ]
5033 : [ 1.56088e-005 ]
5034 : [ 1.54513e-005 ]
5035 : [ 1.53384e-005 ]
5036 : [ 1.55962e-005 ]
5037 : [ 1.52275e-005 ]
5038 : [ 1.49491e-005 ]
5039 : [ 1.57157e-005 ]
5040 : [ 1.51903e-005 ]
5041 : [ 1.60174e-005 ]
5042 : [ 1.57522e-005 ]
5043 : [ 1.53767e-005 ]
5044 : [ 1.53972e-005 ]
5045 : [ 1.63759e-005 ]
5046 : [ 1.53946e-005 ]
5047 : [ 1.55583e-005 ]
5048 : [ 1.53918e-005 ]
5049 : [ 1.65227e-005 ]
5050 : [ 1.55489e-005 ]
5051 : [ 1.47543e-005 ]
5052 : [ 1.62032e-005 ]
5053 : [ 1.57404e-005 ]
5054 : [ 1.47768e-005 ]
5055 : [ 1.635e-005   ]
5056 : [ 1.52048e-005 ]
5057 : [ 1.63336e-005 ]
5058 : [ 1.51765e-005 ]
5059 : [ 1.62185e-005 ]
5060 : [ 1.60505e-005 ]
5061 : [ 1.45066e-005 ]
5062 : [ 1.61443e-005 ]
5063 : [ 1.55936e-005 ]
5064 : [ 1.56085e-005 ]
5065 : [ 1.52929e-005 ]
5066 : [ 1.54154e-005 ]
5067 : [ 1.53366e-005 ]
5068 : [ 1.57765e-005 ]
5069 : [ 1.50656e-005 ]
5070 : [ 1.52007e-005 ]
5071 : [ 1.49418e-005 ]
5072 : [ 1.53102e-005 ]
5073 : [ 1.58147e-005 ]
5074 : [ 1.6076e-005  ]
5075 : [ 1.59108e-005 ]
5076 : [ 1.61581e-005 ]
5077 : [ 1.50289e-005 ]
5078 : [ 1.47953e-005 ]
5079 : [ 1.53859e-005 ]
5080 : [ 1.62527e-005 ]
5081 : [ 1.64355e-005 ]
5082 : [ 1.54097e-005 ]
5083 : [ 1.63828e-005 ]
5084 : [ 1.57807e-005 ]
5085 : [ 1.61016e-005 ]
5086 : [ 1.50712e-005 ]
5087 : [ 1.63047e-005 ]
5088 : [ 1.61382e-005 ]
5089 : [ 1.57231e-005 ]
5090 : [ 1.48841e-005 ]
5091 : [ 1.48309e-005 ]
5092 : [ 1.58648e-005 ]
5093 : [ 1.54617e-005 ]
5094 : [ 1.48576e-005 ]
5095 : [ 1.56502e-005 ]
5096 : [ 1.46367e-005 ]
5097 : [ 1.57915e-005 ]
5098 : [ 1.48422e-005 ]
5099 : [ 1.50452e-005 ]
5100 : [ 1.57205e-005 ]
5101 : [ 1.59657e-005 ]
5102 : [ 1.49004e-005 ]
5103 : [ 1.56456e-005 ]
5104 : [ 1.59798e-005 ]
5105 : [ 1.58204e-005 ]
5106 : [ 1.64439e-005 ]
5107 : [ 1.57545e-005 ]
5108 : [ 1.48856e-005 ]
5109 : [ 1.62071e-005 ]
5110 : [ 1.60686e-005 ]
5111 : [ 1.55917e-005 ]
5112 : [ 1.61238e-005 ]
5113 : [ 1.49879e-005 ]
5114 : [ 1.56937e-005 ]
5115 : [ 1.59776e-005 ]
5116 : [ 1.6428e-005  ]
5117 : [ 1.51405e-005 ]
5118 : [ 1.49296e-005 ]
5119 : [ 1.51637e-005 ]
5120 : [ 1.51612e-005 ]
5121 : [ 1.59795e-005 ]
5122 : [ 1.52367e-005 ]
5123 : [ 1.64093e-005 ]
5124 : [ 1.62761e-005 ]
5125 : [ 1.51834e-005 ]
5126 : [ 1.59073e-005 ]
5127 : [ 1.59545e-005 ]
5128 : [ 1.58779e-005 ]
5129 : [ 1.52261e-005 ]
5130 : [ 1.62099e-005 ]
5131 : [ 1.57574e-005 ]
5132 : [ 1.64241e-005 ]
5133 : [ 1.52929e-005 ]
5134 : [ 1.65051e-005 ]
5135 : [ 1.56125e-005 ]
5136 : [ 1.6266e-005  ]
5137 : [ 1.54065e-005 ]
5138 : [ 1.61987e-005 ]
5139 : [ 1.58082e-005 ]
5140 : [ 1.59471e-005 ]
5141 : [ 1.49003e-005 ]
5142 : [ 1.60484e-005 ]
5143 : [ 1.54233e-005 ]
5144 : [ 1.47172e-005 ]
5145 : [ 1.61468e-005 ]
5146 : [ 1.60401e-005 ]
5147 : [ 1.48732e-005 ]
5148 : [ 1.5988e-005  ]
5149 : [ 1.55092e-005 ]
5150 : [ 1.5146e-005  ]
5151 : [ 1.63946e-005 ]
5152 : [ 1.50922e-005 ]
5153 : [ 1.59299e-005 ]
5154 : [ 1.51055e-005 ]
5155 : [ 1.47709e-005 ]
5156 : [ 1.59555e-005 ]
5157 : [ 1.54051e-005 ]
5158 : [ 1.48039e-005 ]
5159 : [ 1.57649e-005 ]
5160 : [ 1.56911e-005 ]
5161 : [ 1.61469e-005 ]
5162 : [ 1.64176e-005 ]
5163 : [ 1.59088e-005 ]
5164 : [ 1.5083e-005  ]
5165 : [ 1.55331e-005 ]
5166 : [ 1.50842e-005 ]
5167 : [ 1.5301e-005  ]
5168 : [ 1.59211e-005 ]
5169 : [ 1.53068e-005 ]
5170 : [ 1.48384e-005 ]
5171 : [ 1.50458e-005 ]
5172 : [ 1.59931e-005 ]
5173 : [ 1.47574e-005 ]
5174 : [ 1.58044e-005 ]
5175 : [ 1.54069e-005 ]
5176 : [ 1.61597e-005 ]
5177 : [ 1.64814e-005 ]
5178 : [ 1.48008e-005 ]
5179 : [ 1.6278e-005  ]
5180 : [ 1.62794e-005 ]
5181 : [ 1.54405e-005 ]
5182 : [ 1.51585e-005 ]
5183 : [ 1.54956e-005 ]
5184 : [ 1.57964e-005 ]
5185 : [ 1.57601e-005 ]
5186 : [ 1.49845e-005 ]
5187 : [ 1.57672e-005 ]
5188 : [ 1.59776e-005 ]
5189 : [ 1.48808e-005 ]
5190 : [ 1.4993e-005  ]
5191 : [ 1.49057e-005 ]
5192 : [ 1.61352e-005 ]
5193 : [ 1.54879e-005 ]
5194 : [ 1.6142e-005  ]
5195 : [ 1.53927e-005 ]
5196 : [ 1.56862e-005 ]
5197 : [ 1.53616e-005 ]
5198 : [ 1.51078e-005 ]
5199 : [ 1.5136e-005  ]
5200 : [ 1.53688e-005 ]
5201 : [ 1.58823e-005 ]
5202 : [ 1.5433e-005  ]
5203 : [ 1.60698e-005 ]
5204 : [ 1.59042e-005 ]
5205 : [ 1.59101e-005 ]
5206 : [ 1.4833e-005  ]
5207 : [ 1.61664e-005 ]
5208 : [ 1.59243e-005 ]
5209 : [ 1.53041e-005 ]
5210 : [ 1.4694e-005  ]
5211 : [ 1.6117e-005  ]
5212 : [ 1.55665e-005 ]
5213 : [ 1.6182e-005  ]
5214 : [ 1.53475e-005 ]
5215 : [ 1.50551e-005 ]
5216 : [ 1.66446e-005 ]
5217 : [ 1.49665e-005 ]
5218 : [ 1.48418e-005 ]
5219 : [ 1.47236e-005 ]
5220 : [ 1.55269e-005 ]
5221 : [ 1.57796e-005 ]
5222 : [ 1.52962e-005 ]
5223 : [ 1.63063e-005 ]
5224 : [ 1.55979e-005 ]
5225 : [ 1.53926e-005 ]
5226 : [ 1.61358e-005 ]
5227 : [ 1.54148e-005 ]
5228 : [ 1.49996e-005 ]
5229 : [ 1.56226e-005 ]
5230 : [ 1.47995e-005 ]
5231 : [ 1.52626e-005 ]
5232 : [ 1.53459e-005 ]
5233 : [ 1.506e-005   ]
5234 : [ 1.52189e-005 ]
5235 : [ 1.51135e-005 ]
5236 : [ 1.63939e-005 ]
5237 : [ 1.49782e-005 ]
5238 : [ 1.62823e-005 ]
5239 : [ 1.46047e-005 ]
5240 : [ 1.6022e-005  ]
5241 : [ 1.62014e-005 ]
5242 : [ 1.47297e-005 ]
5243 : [ 1.64719e-005 ]
5244 : [ 1.55565e-005 ]
5245 : [ 1.59325e-005 ]
5246 : [ 1.59336e-005 ]
5247 : [ 1.4822e-005  ]
5248 : [ 1.62445e-005 ]
5249 : [ 1.5209e-005  ]
5250 : [ 1.54539e-005 ]
5251 : [ 1.61517e-005 ]
5252 : [ 1.58704e-005 ]
5253 : [ 1.54324e-005 ]
5254 : [ 1.63354e-005 ]
5255 : [ 1.52329e-005 ]
5256 : [ 1.48973e-005 ]
5257 : [ 1.61649e-005 ]
5258 : [ 1.64552e-005 ]
5259 : [ 1.55712e-005 ]
5260 : [ 1.50309e-005 ]
5261 : [ 1.63166e-005 ]
5262 : [ 1.63529e-005 ]
5263 : [ 1.64694e-005 ]
5264 : [ 1.58399e-005 ]
5265 : [ 1.55949e-005 ]
5266 : [ 1.5604e-005  ]
5267 : [ 1.55527e-005 ]
5268 : [ 1.48041e-005 ]
5269 : [ 1.64302e-005 ]
5270 : [ 1.46839e-005 ]
5271 : [ 1.60116e-005 ]
5272 : [ 1.48981e-005 ]
5273 : [ 1.56466e-005 ]
5274 : [ 1.51662e-005 ]
5275 : [ 1.53172e-005 ]
5276 : [ 1.56682e-005 ]
5277 : [ 1.57267e-005 ]
5278 : [ 1.63253e-005 ]
5279 : [ 1.56435e-005 ]
5280 : [ 1.47513e-005 ]
5281 : [ 1.59736e-005 ]
5282 : [ 1.52355e-005 ]
5283 : [ 1.51358e-005 ]
5284 : [ 1.65379e-005 ]
5285 : [ 1.57987e-005 ]
5286 : [ 1.61266e-005 ]
5287 : [ 1.47896e-005 ]
5288 : [ 1.58822e-005 ]
5289 : [ 1.58217e-005 ]
5290 : [ 1.56602e-005 ]
5291 : [ 1.62847e-005 ]
5292 : [ 1.55566e-005 ]
5293 : [ 1.64201e-005 ]
5294 : [ 1.58476e-005 ]
5295 : [ 1.61348e-005 ]
5296 : [ 1.47967e-005 ]
5297 : [ 1.5116e-005  ]
5298 : [ 1.5932e-005  ]
5299 : [ 1.46063e-005 ]
5300 : [ 1.56849e-005 ]
5301 : [ 1.46922e-005 ]
5302 : [ 1.54486e-005 ]
5303 : [ 1.58586e-005 ]
5304 : [ 1.63562e-005 ]
5305 : [ 1.49607e-005 ]
5306 : [ 1.46783e-005 ]
5307 : [ 1.53976e-005 ]
5308 : [ 1.62642e-005 ]
5309 : [ 1.55574e-005 ]
5310 : [ 1.63054e-005 ]
5311 : [ 1.56825e-005 ]
5312 : [ 1.61162e-005 ]
5313 : [ 1.5087e-005  ]
5314 : [ 1.54882e-005 ]
5315 : [ 1.60988e-005 ]
5316 : [ 1.54451e-005 ]
5317 : [ 1.49221e-005 ]
5318 : [ 1.60491e-005 ]
5319 : [ 1.49211e-005 ]
5320 : [ 1.53264e-005 ]
5321 : [ 1.59377e-005 ]
5322 : [ 1.50421e-005 ]
5323 : [ 1.52483e-005 ]
5324 : [ 1.46395e-005 ]
5325 : [ 1.50089e-005 ]
5326 : [ 1.5133e-005  ]
5327 : [ 1.52974e-005 ]
5328 : [ 1.50649e-005 ]
5329 : [ 1.60923e-005 ]
5330 : [ 1.51551e-005 ]
5331 : [ 1.62265e-005 ]
5332 : [ 1.65004e-005 ]
5333 : [ 1.57786e-005 ]
5334 : [ 1.58271e-005 ]
5335 : [ 1.45653e-005 ]
5336 : [ 1.47202e-005 ]
5337 : [ 1.47938e-005 ]
5338 : [ 1.58942e-005 ]
5339 : [ 1.59803e-005 ]
5340 : [ 1.54859e-005 ]
5341 : [ 1.62836e-005 ]
5342 : [ 1.59931e-005 ]
5343 : [ 1.5367e-005  ]
5344 : [ 1.53621e-005 ]
5345 : [ 1.5334e-005  ]
5346 : [ 1.5476e-005  ]
5347 : [ 1.60532e-005 ]
5348 : [ 1.62155e-005 ]
5349 : [ 1.51603e-005 ]
5350 : [ 1.61134e-005 ]
5351 : [ 1.48502e-005 ]
5352 : [ 1.62798e-005 ]
5353 : [ 1.60662e-005 ]
5354 : [ 1.61524e-005 ]
5355 : [ 1.55766e-005 ]
5356 : [ 1.48425e-005 ]
5357 : [ 1.56782e-005 ]
5358 : [ 1.47409e-005 ]
5359 : [ 1.52037e-005 ]
5360 : [ 1.48653e-005 ]
5361 : [ 1.51967e-005 ]
5362 : [ 1.59281e-005 ]
5363 : [ 1.59539e-005 ]
5364 : [ 1.498e-005   ]
5365 : [ 1.55964e-005 ]
5366 : [ 1.58951e-005 ]
5367 : [ 1.48471e-005 ]
5368 : [ 1.61828e-005 ]
5369 : [ 1.55528e-005 ]
5370 : [ 1.59483e-005 ]
5371 : [ 1.62537e-005 ]
5372 : [ 1.60878e-005 ]
5373 : [ 1.50814e-005 ]
5374 : [ 1.54672e-005 ]
5375 : [ 1.46451e-005 ]
5376 : [ 1.61538e-005 ]
5377 : [ 1.50119e-005 ]
5378 : [ 1.5674e-005  ]
5379 : [ 1.54646e-005 ]
5380 : [ 1.4819e-005  ]
5381 : [ 1.62332e-005 ]
5382 : [ 1.58973e-005 ]
5383 : [ 1.48897e-005 ]
5384 : [ 1.59417e-005 ]
5385 : [ 1.52401e-005 ]
5386 : [ 1.52268e-005 ]
5387 : [ 1.5634e-005  ]
5388 : [ 1.46974e-005 ]
5389 : [ 1.5394e-005  ]
5390 : [ 1.56318e-005 ]
5391 : [ 1.57639e-005 ]
5392 : [ 1.52771e-005 ]
5393 : [ 1.61792e-005 ]
5394 : [ 1.59593e-005 ]
5395 : [ 1.61353e-005 ]
5396 : [ 1.61404e-005 ]
5397 : [ 1.64805e-005 ]
5398 : [ 1.5551e-005  ]
5399 : [ 1.46233e-005 ]
5400 : [ 1.53488e-005 ]
5401 : [ 1.47736e-005 ]
5402 : [ 1.60423e-005 ]
5403 : [ 1.63415e-005 ]
5404 : [ 1.51334e-005 ]
5405 : [ 1.62097e-005 ]
5406 : [ 1.55507e-005 ]
5407 : [ 1.62058e-005 ]
5408 : [ 1.61458e-005 ]
5409 : [ 1.52474e-005 ]
5410 : [ 1.60411e-005 ]
5411 : [ 1.53041e-005 ]
5412 : [ 1.49486e-005 ]
5413 : [ 1.48269e-005 ]
5414 : [ 1.61019e-005 ]
5415 : [ 1.4879e-005  ]
5416 : [ 1.60097e-005 ]
5417 : [ 1.55231e-005 ]
5418 : [ 1.62571e-005 ]
5419 : [ 1.62627e-005 ]
5420 : [ 1.58784e-005 ]
5421 : [ 1.56807e-005 ]
5422 : [ 1.55258e-005 ]
5423 : [ 1.4886e-005  ]
5424 : [ 1.59139e-005 ]
5425 : [ 1.55714e-005 ]
5426 : [ 1.58186e-005 ]
5427 : [ 1.54861e-005 ]
5428 : [ 1.57166e-005 ]
5429 : [ 1.64382e-005 ]
5430 : [ 1.49746e-005 ]
5431 : [ 1.53282e-005 ]
5432 : [ 1.52331e-005 ]
5433 : [ 1.48003e-005 ]
5434 : [ 1.534e-005   ]
5435 : [ 1.53364e-005 ]
5436 : [ 1.60461e-005 ]
5437 : [ 1.59264e-005 ]
5438 : [ 1.45347e-005 ]
5439 : [ 1.58021e-005 ]
5440 : [ 1.56828e-005 ]
5441 : [ 1.4786e-005  ]
5442 : [ 1.5035e-005  ]
5443 : [ 1.49107e-005 ]
5444 : [ 1.61397e-005 ]
5445 : [ 1.48014e-005 ]
5446 : [ 1.60867e-005 ]
5447 : [ 1.58183e-005 ]
5448 : [ 1.46898e-005 ]
5449 : [ 1.46374e-005 ]
5450 : [ 1.47051e-005 ]
5451 : [ 1.57306e-005 ]
5452 : [ 1.59253e-005 ]
5453 : [ 1.57082e-005 ]
5454 : [ 1.4783e-005  ]
5455 : [ 1.61e-005    ]
5456 : [ 1.55932e-005 ]
5457 : [ 1.62397e-005 ]
5458 : [ 1.53268e-005 ]
5459 : [ 1.58263e-005 ]
5460 : [ 1.54198e-005 ]
5461 : [ 1.54779e-005 ]
5462 : [ 1.55765e-005 ]
5463 : [ 1.64609e-005 ]
5464 : [ 1.50048e-005 ]
5465 : [ 1.56212e-005 ]
5466 : [ 1.48987e-005 ]
5467 : [ 1.51948e-005 ]
5468 : [ 1.53693e-005 ]
5469 : [ 1.61384e-005 ]
5470 : [ 1.55777e-005 ]
5471 : [ 1.45524e-005 ]
5472 : [ 1.55812e-005 ]
5473 : [ 1.5936e-005  ]
5474 : [ 1.62339e-005 ]
5475 : [ 1.57286e-005 ]
5476 : [ 1.63501e-005 ]
5477 : [ 1.62134e-005 ]
5478 : [ 1.63714e-005 ]
5479 : [ 1.48464e-005 ]
5480 : [ 1.52475e-005 ]
5481 : [ 1.54974e-005 ]
5482 : [ 1.558e-005   ]
5483 : [ 1.50245e-005 ]
5484 : [ 1.52523e-005 ]
5485 : [ 1.50364e-005 ]
5486 : [ 1.62466e-005 ]
5487 : [ 1.57808e-005 ]
5488 : [ 1.5007e-005  ]
5489 : [ 1.61301e-005 ]
5490 : [ 1.52183e-005 ]
5491 : [ 1.5091e-005  ]
5492 : [ 1.60415e-005 ]
5493 : [ 1.6249e-005  ]
5494 : [ 1.5414e-005  ]
5495 : [ 1.48791e-005 ]
5496 : [ 1.49351e-005 ]
5497 : [ 1.46715e-005 ]
5498 : [ 1.53574e-005 ]
5499 : [ 1.53527e-005 ]
5500 : [ 1.52136e-005 ]
5501 : [ 1.47132e-005 ]
5502 : [ 1.51833e-005 ]
5503 : [ 1.47636e-005 ]
5504 : [ 1.56635e-005 ]
5505 : [ 1.53727e-005 ]
5506 : [ 1.64711e-005 ]
5507 : [ 1.63219e-005 ]
5508 : [ 1.51749e-005 ]
5509 : [ 1.55899e-005 ]
5510 : [ 1.5624e-005  ]
5511 : [ 1.50256e-005 ]
5512 : [ 1.55983e-005 ]
5513 : [ 1.53355e-005 ]
5514 : [ 1.58525e-005 ]
5515 : [ 1.61705e-005 ]
5516 : [ 1.55477e-005 ]
5517 : [ 1.49284e-005 ]
5518 : [ 1.46392e-005 ]
5519 : [ 1.46649e-005 ]
5520 : [ 1.60434e-005 ]
5521 : [ 1.48302e-005 ]
5522 : [ 1.54787e-005 ]
5523 : [ 1.51105e-005 ]
5524 : [ 1.52278e-005 ]
5525 : [ 1.58393e-005 ]
5526 : [ 1.45817e-005 ]
5527 : [ 1.57625e-005 ]
5528 : [ 1.54491e-005 ]
5529 : [ 1.53582e-005 ]
5530 : [ 1.55802e-005 ]
5531 : [ 1.62631e-005 ]
5532 : [ 1.46752e-005 ]
5533 : [ 1.52045e-005 ]
5534 : [ 1.60598e-005 ]
5535 : [ 1.46667e-005 ]
5536 : [ 1.6003e-005  ]
5537 : [ 1.63505e-005 ]
5538 : [ 1.62719e-005 ]
5539 : [ 1.46395e-005 ]
5540 : [ 1.52386e-005 ]
5541 : [ 1.44686e-005 ]
5542 : [ 1.53041e-005 ]
5543 : [ 1.61213e-005 ]
5544 : [ 1.54364e-005 ]
5545 : [ 1.49352e-005 ]
5546 : [ 1.51895e-005 ]
5547 : [ 1.50878e-005 ]
5548 : [ 1.56048e-005 ]
5549 : [ 1.56623e-005 ]
5550 : [ 1.52044e-005 ]
5551 : [ 1.64327e-005 ]
5552 : [ 1.51385e-005 ]
5553 : [ 1.60315e-005 ]
5554 : [ 1.56932e-005 ]
5555 : [ 1.4986e-005  ]
5556 : [ 1.60476e-005 ]
5557 : [ 1.59179e-005 ]
5558 : [ 1.48459e-005 ]
5559 : [ 1.58169e-005 ]
5560 : [ 1.58481e-005 ]
5561 : [ 1.49576e-005 ]
5562 : [ 1.63022e-005 ]
5563 : [ 1.64449e-005 ]
5564 : [ 1.55287e-005 ]
5565 : [ 1.53791e-005 ]
5566 : [ 1.56596e-005 ]
5567 : [ 1.54921e-005 ]
5568 : [ 1.5283e-005  ]
5569 : [ 1.53037e-005 ]
5570 : [ 1.627e-005   ]
5571 : [ 1.57788e-005 ]
5572 : [ 1.59703e-005 ]
5573 : [ 1.52117e-005 ]
5574 : [ 1.59507e-005 ]
5575 : [ 1.64761e-005 ]
5576 : [ 1.61879e-005 ]
5577 : [ 1.51828e-005 ]
5578 : [ 1.61302e-005 ]
5579 : [ 1.64075e-005 ]
5580 : [ 1.60778e-005 ]
5581 : [ 1.5857e-005  ]
5582 : [ 1.46869e-005 ]
5583 : [ 1.61853e-005 ]
5584 : [ 1.5434e-005  ]
5585 : [ 1.60585e-005 ]
5586 : [ 1.59011e-005 ]
5587 : [ 1.52414e-005 ]
5588 : [ 1.63144e-005 ]
5589 : [ 1.51543e-005 ]
5590 : [ 1.58674e-005 ]
5591 : [ 1.61499e-005 ]
5592 : [ 1.51361e-005 ]
5593 : [ 1.58516e-005 ]
5594 : [ 1.53356e-005 ]
5595 : [ 1.6215e-005  ]
5596 : [ 1.52294e-005 ]
5597 : [ 1.50334e-005 ]
5598 : [ 1.51844e-005 ]
5599 : [ 1.49448e-005 ]
5600 : [ 1.52714e-005 ]
5601 : [ 1.53907e-005 ]
5602 : [ 1.50886e-005 ]
5603 : [ 1.65485e-005 ]
5604 : [ 1.50586e-005 ]
5605 : [ 1.59044e-005 ]
5606 : [ 1.52292e-005 ]
5607 : [ 1.5881e-005  ]
5608 : [ 1.58887e-005 ]
5609 : [ 1.60961e-005 ]
5610 : [ 1.53518e-005 ]
5611 : [ 1.55575e-005 ]
5612 : [ 1.57604e-005 ]
5613 : [ 1.54675e-005 ]
5614 : [ 1.50731e-005 ]
5615 : [ 1.65513e-005 ]
5616 : [ 1.53695e-005 ]
5617 : [ 1.56535e-005 ]
5618 : [ 1.59298e-005 ]
5619 : [ 1.4603e-005  ]
5620 : [ 1.58753e-005 ]
5621 : [ 1.65133e-005 ]
5622 : [ 1.55703e-005 ]
5623 : [ 1.57143e-005 ]
5624 : [ 1.64607e-005 ]
5625 : [ 1.49229e-005 ]
5626 : [ 1.58358e-005 ]
5627 : [ 1.49901e-005 ]
5628 : [ 1.58603e-005 ]
5629 : [ 1.63879e-005 ]
5630 : [ 1.53646e-005 ]
5631 : [ 1.59788e-005 ]
5632 : [ 1.47998e-005 ]
5633 : [ 1.58133e-005 ]
5634 : [ 1.64042e-005 ]
5635 : [ 1.54568e-005 ]
5636 : [ 1.47801e-005 ]
5637 : [ 1.60553e-005 ]
5638 : [ 1.49752e-005 ]
5639 : [ 1.60247e-005 ]
5640 : [ 1.57373e-005 ]
5641 : [ 1.55164e-005 ]
5642 : [ 1.47443e-005 ]
5643 : [ 1.5661e-005  ]
5644 : [ 1.6386e-005  ]
5645 : [ 1.55959e-005 ]
5646 : [ 1.55663e-005 ]
5647 : [ 1.46057e-005 ]
5648 : [ 1.51812e-005 ]
5649 : [ 1.50187e-005 ]
5650 : [ 1.48217e-005 ]
5651 : [ 1.56073e-005 ]
5652 : [ 1.62764e-005 ]
5653 : [ 1.54651e-005 ]
5654 : [ 1.6101e-005  ]
5655 : [ 1.49362e-005 ]
5656 : [ 1.53721e-005 ]
5657 : [ 1.55525e-005 ]
5658 : [ 1.60259e-005 ]
5659 : [ 1.50445e-005 ]
5660 : [ 1.5924e-005  ]
5661 : [ 1.59257e-005 ]
5662 : [ 1.52352e-005 ]
5663 : [ 1.59516e-005 ]
5664 : [ 1.62801e-005 ]
5665 : [ 1.54817e-005 ]
5666 : [ 1.49637e-005 ]
5667 : [ 1.59155e-005 ]
5668 : [ 1.59409e-005 ]
5669 : [ 1.62506e-005 ]
5670 : [ 1.54225e-005 ]
5671 : [ 1.53636e-005 ]
5672 : [ 1.61987e-005 ]
5673 : [ 1.54696e-005 ]
5674 : [ 1.62354e-005 ]
5675 : [ 1.61052e-005 ]
5676 : [ 1.52492e-005 ]
5677 : [ 1.51228e-005 ]
5678 : [ 1.5592e-005  ]
5679 : [ 1.56968e-005 ]
5680 : [ 1.60742e-005 ]
5681 : [ 1.50232e-005 ]
5682 : [ 1.61527e-005 ]
5683 : [ 1.47152e-005 ]
5684 : [ 1.5952e-005  ]
5685 : [ 1.48127e-005 ]
5686 : [ 1.53371e-005 ]
5687 : [ 1.51841e-005 ]
5688 : [ 1.53783e-005 ]
5689 : [ 1.56857e-005 ]
5690 : [ 1.44713e-005 ]
5691 : [ 1.46745e-005 ]
5692 : [ 1.56604e-005 ]
5693 : [ 1.58423e-005 ]
5694 : [ 1.61117e-005 ]
5695 : [ 1.48194e-005 ]
5696 : [ 1.46076e-005 ]
5697 : [ 1.49611e-005 ]
5698 : [ 1.65154e-005 ]
5699 : [ 1.50973e-005 ]
5700 : [ 1.46925e-005 ]
5701 : [ 1.61556e-005 ]
5702 : [ 1.59404e-005 ]
5703 : [ 1.5202e-005  ]
5704 : [ 1.51825e-005 ]
5705 : [ 1.55073e-005 ]
5706 : [ 1.52826e-005 ]
5707 : [ 1.50334e-005 ]
5708 : [ 1.54008e-005 ]
5709 : [ 1.49039e-005 ]
5710 : [ 1.64816e-005 ]
5711 : [ 1.49252e-005 ]
5712 : [ 1.46552e-005 ]
5713 : [ 1.65807e-005 ]
5714 : [ 1.5528e-005  ]
5715 : [ 1.52065e-005 ]
5716 : [ 1.49804e-005 ]
5717 : [ 1.60256e-005 ]
5718 : [ 1.56434e-005 ]
5719 : [ 1.52772e-005 ]
5720 : [ 1.51124e-005 ]
5721 : [ 1.62203e-005 ]
5722 : [ 1.52779e-005 ]
5723 : [ 1.5217e-005  ]
5724 : [ 1.58212e-005 ]
5725 : [ 1.55519e-005 ]
5726 : [ 1.59374e-005 ]
5727 : [ 1.58807e-005 ]
5728 : [ 1.48344e-005 ]
5729 : [ 1.46486e-005 ]
5730 : [ 1.50928e-005 ]
5731 : [ 1.4904e-005  ]
5732 : [ 1.59306e-005 ]
5733 : [ 1.64638e-005 ]
5734 : [ 1.62427e-005 ]
5735 : [ 1.49608e-005 ]
5736 : [ 1.49737e-005 ]
5737 : [ 1.48363e-005 ]
5738 : [ 1.50858e-005 ]
5739 : [ 1.54108e-005 ]
5740 : [ 1.61972e-005 ]
5741 : [ 1.55919e-005 ]
5742 : [ 1.56063e-005 ]
5743 : [ 1.58115e-005 ]
5744 : [ 1.54254e-005 ]
5745 : [ 1.57352e-005 ]
5746 : [ 1.55554e-005 ]
5747 : [ 1.50764e-005 ]
5748 : [ 1.59306e-005 ]
5749 : [ 1.6438e-005  ]
5750 : [ 1.50165e-005 ]
5751 : [ 1.62283e-005 ]
5752 : [ 1.47764e-005 ]
5753 : [ 1.56651e-005 ]
5754 : [ 1.63459e-005 ]
5755 : [ 1.5213e-005  ]
5756 : [ 1.51126e-005 ]
5757 : [ 1.49201e-005 ]
5758 : [ 1.59918e-005 ]
5759 : [ 1.55682e-005 ]
5760 : [ 1.48249e-005 ]
5761 : [ 1.54223e-005 ]
5762 : [ 1.63676e-005 ]
5763 : [ 1.60789e-005 ]
5764 : [ 1.61026e-005 ]
5765 : [ 1.54076e-005 ]
5766 : [ 1.55065e-005 ]
5767 : [ 1.47151e-005 ]
5768 : [ 1.59798e-005 ]
5769 : [ 1.58623e-005 ]
5770 : [ 1.54323e-005 ]
5771 : [ 1.66005e-005 ]
5772 : [ 1.60836e-005 ]
5773 : [ 1.62077e-005 ]
5774 : [ 1.58631e-005 ]
5775 : [ 1.64092e-005 ]
5776 : [ 1.61262e-005 ]
5777 : [ 1.64816e-005 ]
5778 : [ 1.58677e-005 ]
5779 : [ 1.53891e-005 ]
5780 : [ 1.55597e-005 ]
5781 : [ 1.48569e-005 ]
5782 : [ 1.57996e-005 ]
5783 : [ 1.6121e-005  ]
5784 : [ 1.60999e-005 ]
5785 : [ 1.59077e-005 ]
5786 : [ 1.55529e-005 ]
5787 : [ 1.55504e-005 ]
5788 : [ 1.62368e-005 ]
5789 : [ 1.6025e-005  ]
5790 : [ 1.61155e-005 ]
5791 : [ 1.59855e-005 ]
5792 : [ 1.56577e-005 ]
5793 : [ 1.62253e-005 ]
5794 : [ 1.48041e-005 ]
5795 : [ 1.57341e-005 ]
5796 : [ 1.56268e-005 ]
5797 : [ 1.59889e-005 ]
5798 : [ 1.47697e-005 ]
5799 : [ 1.57134e-005 ]
5800 : [ 1.54425e-005 ]
5801 : [ 1.49195e-005 ]
5802 : [ 1.51946e-005 ]
5803 : [ 1.53795e-005 ]
5804 : [ 1.6354e-005  ]
5805 : [ 1.50815e-005 ]
5806 : [ 1.55208e-005 ]
5807 : [ 1.53277e-005 ]
5808 : [ 1.55936e-005 ]
5809 : [ 1.46611e-005 ]
5810 : [ 1.55594e-005 ]
5811 : [ 1.55167e-005 ]
5812 : [ 1.56314e-005 ]
5813 : [ 1.61061e-005 ]
5814 : [ 1.49091e-005 ]
5815 : [ 1.5256e-005  ]
5816 : [ 1.45936e-005 ]
5817 : [ 1.59846e-005 ]
5818 : [ 1.58748e-005 ]
5819 : [ 1.50746e-005 ]
5820 : [ 1.54057e-005 ]
5821 : [ 1.60563e-005 ]
5822 : [ 1.60458e-005 ]
5823 : [ 1.56636e-005 ]
5824 : [ 1.58401e-005 ]
5825 : [ 1.56985e-005 ]
5826 : [ 1.61932e-005 ]
5827 : [ 1.60474e-005 ]
5828 : [ 1.61651e-005 ]
5829 : [ 1.54648e-005 ]
5830 : [ 1.57653e-005 ]
5831 : [ 1.48052e-005 ]
5832 : [ 1.50532e-005 ]
5833 : [ 1.62791e-005 ]
5834 : [ 1.59196e-005 ]
5835 : [ 1.61032e-005 ]
5836 : [ 1.66814e-005 ]
5837 : [ 1.47792e-005 ]
5838 : [ 1.48204e-005 ]
5839 : [ 1.55726e-005 ]
5840 : [ 1.47549e-005 ]
5841 : [ 1.54009e-005 ]
5842 : [ 1.61453e-005 ]
5843 : [ 1.5833e-005  ]
5844 : [ 1.5875e-005  ]
5845 : [ 1.57622e-005 ]
5846 : [ 1.53132e-005 ]
5847 : [ 1.48718e-005 ]
5848 : [ 1.49688e-005 ]
5849 : [ 1.60396e-005 ]
5850 : [ 1.53186e-005 ]
5851 : [ 1.61205e-005 ]
5852 : [ 1.58175e-005 ]
5853 : [ 1.48422e-005 ]
5854 : [ 1.49251e-005 ]
5855 : [ 1.52512e-005 ]
5856 : [ 1.62734e-005 ]
5857 : [ 1.62533e-005 ]
5858 : [ 1.56186e-005 ]
5859 : [ 1.59909e-005 ]
5860 : [ 1.6202e-005  ]
5861 : [ 1.61985e-005 ]
5862 : [ 1.58699e-005 ]
5863 : [ 1.56607e-005 ]
5864 : [ 1.55579e-005 ]
5865 : [ 1.5783e-005  ]
5866 : [ 1.568e-005   ]
5867 : [ 1.5999e-005  ]
5868 : [ 1.486e-005   ]
5869 : [ 1.56547e-005 ]
5870 : [ 1.57216e-005 ]
5871 : [ 1.46705e-005 ]
5872 : [ 1.5191e-005  ]
5873 : [ 1.64035e-005 ]
5874 : [ 1.5287e-005  ]
5875 : [ 1.61499e-005 ]
5876 : [ 1.47052e-005 ]
5877 : [ 1.60636e-005 ]
5878 : [ 1.51313e-005 ]
5879 : [ 1.47703e-005 ]
5880 : [ 1.53383e-005 ]
5881 : [ 1.58405e-005 ]
5882 : [ 1.53039e-005 ]
5883 : [ 1.57311e-005 ]
5884 : [ 1.46348e-005 ]
5885 : [ 1.55459e-005 ]
5886 : [ 1.5025e-005  ]
5887 : [ 1.59633e-005 ]
5888 : [ 1.62734e-005 ]
5889 : [ 1.55178e-005 ]
5890 : [ 1.53696e-005 ]
5891 : [ 1.56609e-005 ]
5892 : [ 1.48169e-005 ]
5893 : [ 1.46842e-005 ]
5894 : [ 1.61229e-005 ]
5895 : [ 1.47222e-005 ]
5896 : [ 1.51031e-005 ]
5897 : [ 1.58207e-005 ]
5898 : [ 1.61567e-005 ]
5899 : [ 1.59832e-005 ]
5900 : [ 1.62399e-005 ]
5901 : [ 1.5965e-005  ]
5902 : [ 1.60258e-005 ]
5903 : [ 1.58992e-005 ]
5904 : [ 1.56643e-005 ]
5905 : [ 1.49503e-005 ]
5906 : [ 1.59754e-005 ]
5907 : [ 1.53279e-005 ]
5908 : [ 1.47647e-005 ]
5909 : [ 1.5863e-005  ]
5910 : [ 1.48496e-005 ]
5911 : [ 1.59824e-005 ]
5912 : [ 1.57536e-005 ]
5913 : [ 1.54822e-005 ]
5914 : [ 1.56285e-005 ]
5915 : [ 1.50196e-005 ]
5916 : [ 1.60277e-005 ]
5917 : [ 1.48987e-005 ]
5918 : [ 1.6065e-005  ]
5919 : [ 1.54398e-005 ]
5920 : [ 1.52546e-005 ]
5921 : [ 1.49478e-005 ]
5922 : [ 1.47109e-005 ]
5923 : [ 1.56355e-005 ]
5924 : [ 1.53081e-005 ]
5925 : [ 1.58686e-005 ]
5926 : [ 1.62576e-005 ]
5927 : [ 1.46702e-005 ]
5928 : [ 1.55454e-005 ]
5929 : [ 1.52964e-005 ]
5930 : [ 1.57414e-005 ]
5931 : [ 1.54672e-005 ]
5932 : [ 1.57829e-005 ]
5933 : [ 1.62637e-005 ]
5934 : [ 1.63945e-005 ]
5935 : [ 1.50224e-005 ]
5936 : [ 1.49601e-005 ]
5937 : [ 1.64182e-005 ]
5938 : [ 1.49448e-005 ]
5939 : [ 1.6291e-005  ]
5940 : [ 1.47133e-005 ]
5941 : [ 1.52854e-005 ]
5942 : [ 1.51935e-005 ]
5943 : [ 1.55463e-005 ]
5944 : [ 1.53839e-005 ]
5945 : [ 1.60511e-005 ]
5946 : [ 1.65881e-005 ]
5947 : [ 1.48473e-005 ]
5948 : [ 1.52303e-005 ]
5949 : [ 1.55762e-005 ]
5950 : [ 1.60387e-005 ]
5951 : [ 1.60479e-005 ]
5952 : [ 1.61908e-005 ]
5953 : [ 1.57105e-005 ]
5954 : [ 1.55855e-005 ]
5955 : [ 1.61611e-005 ]
5956 : [ 1.5181e-005  ]
5957 : [ 1.54157e-005 ]
5958 : [ 1.48736e-005 ]
5959 : [ 1.52522e-005 ]
5960 : [ 1.59461e-005 ]
5961 : [ 1.55101e-005 ]
5962 : [ 1.55304e-005 ]
5963 : [ 1.5254e-005  ]
5964 : [ 1.56613e-005 ]
5965 : [ 1.54987e-005 ]
5966 : [ 1.64174e-005 ]
5967 : [ 1.51367e-005 ]
5968 : [ 1.5587e-005  ]
5969 : [ 1.4555e-005  ]
5970 : [ 1.49554e-005 ]
5971 : [ 1.60476e-005 ]
5972 : [ 1.5003e-005  ]
5973 : [ 1.55503e-005 ]
5974 : [ 1.61371e-005 ]
5975 : [ 1.58619e-005 ]
5976 : [ 1.57816e-005 ]
5977 : [ 1.60776e-005 ]
5978 : [ 1.50778e-005 ]
5979 : [ 1.6527e-005  ]
5980 : [ 1.57327e-005 ]
5981 : [ 1.5492e-005  ]
5982 : [ 1.53164e-005 ]
5983 : [ 1.63124e-005 ]
5984 : [ 1.65064e-005 ]
5985 : [ 1.49456e-005 ]
5986 : [ 1.61722e-005 ]
5987 : [ 1.49022e-005 ]
5988 : [ 1.5154e-005  ]
5989 : [ 1.63868e-005 ]
5990 : [ 1.64304e-005 ]
5991 : [ 1.62603e-005 ]
5992 : [ 1.55603e-005 ]
5993 : [ 1.49535e-005 ]
5994 : [ 1.49399e-005 ]
5995 : [ 1.49625e-005 ]
5996 : [ 1.63208e-005 ]
5997 : [ 1.55314e-005 ]
5998 : [ 1.5184e-005  ]
5999 : [ 1.47225e-005 ]
6000 : [ 1.59384e-005 ]
6001 : [ 1.47749e-005 ]
6002 : [ 1.47082e-005 ]
6003 : [ 1.59853e-005 ]
6004 : [ 1.55395e-005 ]
6005 : [ 1.62869e-005 ]
6006 : [ 1.62114e-005 ]
6007 : [ 1.4806e-005  ]
6008 : [ 1.47392e-005 ]
6009 : [ 1.53687e-005 ]
6010 : [ 1.61968e-005 ]
6011 : [ 1.58757e-005 ]
6012 : [ 1.61142e-005 ]
6013 : [ 1.62004e-005 ]
6014 : [ 1.48408e-005 ]
6015 : [ 1.57283e-005 ]
6016 : [ 1.5218e-005  ]
6017 : [ 1.54981e-005 ]
6018 : [ 1.52642e-005 ]
6019 : [ 1.61221e-005 ]
6020 : [ 1.57887e-005 ]
6021 : [ 1.57553e-005 ]
6022 : [ 1.52613e-005 ]
6023 : [ 1.52177e-005 ]
6024 : [ 1.54383e-005 ]
6025 : [ 1.52033e-005 ]
6026 : [ 1.4925e-005  ]
6027 : [ 1.49342e-005 ]
6028 : [ 1.5851e-005  ]
6029 : [ 1.49832e-005 ]
6030 : [ 1.53232e-005 ]
6031 : [ 1.59475e-005 ]
6032 : [ 1.64048e-005 ]
6033 : [ 1.54471e-005 ]
6034 : [ 1.53146e-005 ]
6035 : [ 1.52487e-005 ]
6036 : [ 1.55324e-005 ]
6037 : [ 1.55846e-005 ]
6038 : [ 1.57984e-005 ]
6039 : [ 1.56382e-005 ]
6040 : [ 1.54795e-005 ]
6041 : [ 1.55319e-005 ]
6042 : [ 1.58963e-005 ]
6043 : [ 1.50556e-005 ]
6044 : [ 1.62712e-005 ]
6045 : [ 1.57171e-005 ]
6046 : [ 1.534e-005   ]
6047 : [ 1.60933e-005 ]
6048 : [ 1.61481e-005 ]
6049 : [ 1.62351e-005 ]
6050 : [ 1.49909e-005 ]
6051 : [ 1.63671e-005 ]
6052 : [ 1.59298e-005 ]
6053 : [ 1.49495e-005 ]
6054 : [ 1.50994e-005 ]
6055 : [ 1.62337e-005 ]
6056 : [ 1.52282e-005 ]
6057 : [ 1.58484e-005 ]
6058 : [ 1.60289e-005 ]
6059 : [ 1.54688e-005 ]
6060 : [ 1.49487e-005 ]
6061 : [ 1.58831e-005 ]
6062 : [ 1.53402e-005 ]
6063 : [ 1.4981e-005  ]
6064 : [ 1.49394e-005 ]
6065 : [ 1.56798e-005 ]
6066 : [ 1.54099e-005 ]
6067 : [ 1.48578e-005 ]
6068 : [ 1.4906e-005  ]
6069 : [ 1.60993e-005 ]
6070 : [ 1.60608e-005 ]
6071 : [ 1.59785e-005 ]
6072 : [ 1.65585e-005 ]
6073 : [ 1.60269e-005 ]
6074 : [ 1.61284e-005 ]
6075 : [ 1.46115e-005 ]
6076 : [ 1.47639e-005 ]
6077 : [ 1.57318e-005 ]
6078 : [ 1.49685e-005 ]
6079 : [ 1.52767e-005 ]
6080 : [ 1.52846e-005 ]
6081 : [ 1.56079e-005 ]
6082 : [ 1.48884e-005 ]
6083 : [ 1.51742e-005 ]
6084 : [ 1.52195e-005 ]
6085 : [ 1.53054e-005 ]
6086 : [ 1.50548e-005 ]
6087 : [ 1.59569e-005 ]
6088 : [ 1.5324e-005  ]
6089 : [ 1.50217e-005 ]
6090 : [ 1.57882e-005 ]
6091 : [ 1.55019e-005 ]
6092 : [ 1.4857e-005  ]
6093 : [ 1.6234e-005  ]
6094 : [ 1.50975e-005 ]
6095 : [ 1.5009e-005  ]
6096 : [ 1.55926e-005 ]
6097 : [ 1.62817e-005 ]
6098 : [ 1.62036e-005 ]
6099 : [ 1.48509e-005 ]
6100 : [ 1.60791e-005 ]
6101 : [ 1.52222e-005 ]
6102 : [ 1.55301e-005 ]
6103 : [ 1.54467e-005 ]
6104 : [ 1.48584e-005 ]
6105 : [ 1.49888e-005 ]
6106 : [ 1.51178e-005 ]
6107 : [ 1.60831e-005 ]
6108 : [ 1.53705e-005 ]
6109 : [ 1.51386e-005 ]
6110 : [ 1.55791e-005 ]
6111 : [ 1.55052e-005 ]
6112 : [ 1.51961e-005 ]
6113 : [ 1.52502e-005 ]
6114 : [ 1.61641e-005 ]
6115 : [ 1.60526e-005 ]
6116 : [ 1.53342e-005 ]
6117 : [ 1.62961e-005 ]
6118 : [ 1.46844e-005 ]
6119 : [ 1.51904e-005 ]
6120 : [ 1.46527e-005 ]
6121 : [ 1.64071e-005 ]
6122 : [ 1.63277e-005 ]
6123 : [ 1.59507e-005 ]
6124 : [ 1.60895e-005 ]
6125 : [ 1.57214e-005 ]
6126 : [ 1.47929e-005 ]
6127 : [ 1.60304e-005 ]
6128 : [ 1.65383e-005 ]
6129 : [ 1.66719e-005 ]
6130 : [ 1.62896e-005 ]
6131 : [ 1.60311e-005 ]
6132 : [ 1.48152e-005 ]
6133 : [ 1.53948e-005 ]
6134 : [ 1.53944e-005 ]
6135 : [ 1.55466e-005 ]
6136 : [ 1.62016e-005 ]
6137 : [ 1.54583e-005 ]
6138 : [ 1.6349e-005  ]
6139 : [ 1.54625e-005 ]
6140 : [ 1.50018e-005 ]
6141 : [ 1.60118e-005 ]
6142 : [ 1.57424e-005 ]
6143 : [ 1.60666e-005 ]
6144 : [ 1.59041e-005 ]
6145 : [ 1.49877e-005 ]
6146 : [ 1.57302e-005 ]
6147 : [ 1.48257e-005 ]
6148 : [ 1.65419e-005 ]
6149 : [ 1.54613e-005 ]
6150 : [ 1.52759e-005 ]
6151 : [ 1.50966e-005 ]
6152 : [ 1.60543e-005 ]
6153 : [ 1.53299e-005 ]
6154 : [ 1.5716e-005  ]
6155 : [ 1.62464e-005 ]
6156 : [ 1.52371e-005 ]
6157 : [ 1.54493e-005 ]
6158 : [ 1.63647e-005 ]
6159 : [ 1.52916e-005 ]
6160 : [ 1.49552e-005 ]
6161 : [ 1.63479e-005 ]
6162 : [ 1.56136e-005 ]
6163 : [ 1.63565e-005 ]
6164 : [ 1.52105e-005 ]
6165 : [ 1.61481e-005 ]
6166 : [ 1.57408e-005 ]
6167 : [ 1.56749e-005 ]
6168 : [ 1.46407e-005 ]
6169 : [ 1.59767e-005 ]
6170 : [ 1.46882e-005 ]
6171 : [ 1.54509e-005 ]
6172 : [ 1.58386e-005 ]
6173 : [ 1.62836e-005 ]
6174 : [ 1.61732e-005 ]
6175 : [ 1.59086e-005 ]
6176 : [ 1.49543e-005 ]
6177 : [ 1.47652e-005 ]
6178 : [ 1.51677e-005 ]
6179 : [ 1.46112e-005 ]
6180 : [ 1.60265e-005 ]
6181 : [ 1.50545e-005 ]
6182 : [ 1.55694e-005 ]
6183 : [ 1.47595e-005 ]
6184 : [ 1.56706e-005 ]
6185 : [ 1.52063e-005 ]
6186 : [ 1.58329e-005 ]
6187 : [ 1.52268e-005 ]
6188 : [ 1.52298e-005 ]
6189 : [ 1.61061e-005 ]
6190 : [ 1.57733e-005 ]
6191 : [ 1.58403e-005 ]
6192 : [ 1.46611e-005 ]
6193 : [ 1.49261e-005 ]
6194 : [ 1.58448e-005 ]
6195 : [ 1.58874e-005 ]
6196 : [ 1.48575e-005 ]
6197 : [ 1.48314e-005 ]
6198 : [ 1.50113e-005 ]
6199 : [ 1.56583e-005 ]
6200 : [ 1.50945e-005 ]
6201 : [ 1.54722e-005 ]
6202 : [ 1.58879e-005 ]
6203 : [ 1.58329e-005 ]
6204 : [ 1.5514e-005  ]
6205 : [ 1.63948e-005 ]
6206 : [ 1.51069e-005 ]
6207 : [ 1.538e-005   ]
6208 : [ 1.49866e-005 ]
6209 : [ 1.57546e-005 ]
6210 : [ 1.63034e-005 ]
6211 : [ 1.51153e-005 ]
6212 : [ 1.48605e-005 ]
6213 : [ 1.57293e-005 ]
6214 : [ 1.45875e-005 ]
6215 : [ 1.62386e-005 ]
6216 : [ 1.52225e-005 ]
6217 : [ 1.49226e-005 ]
6218 : [ 1.48974e-005 ]
6219 : [ 1.48374e-005 ]
6220 : [ 1.57864e-005 ]
6221 : [ 1.48098e-005 ]
6222 : [ 1.49679e-005 ]
6223 : [ 1.61895e-005 ]
6224 : [ 1.45733e-005 ]
6225 : [ 1.62747e-005 ]
6226 : [ 1.50005e-005 ]
6227 : [ 1.63909e-005 ]
6228 : [ 1.6273e-005  ]
6229 : [ 1.58865e-005 ]
6230 : [ 1.52211e-005 ]
6231 : [ 1.55873e-005 ]
6232 : [ 1.58638e-005 ]
6233 : [ 1.53378e-005 ]
6234 : [ 1.6238e-005  ]
6235 : [ 1.59997e-005 ]
6236 : [ 1.50784e-005 ]
6237 : [ 1.4999e-005  ]
6238 : [ 1.47886e-005 ]
6239 : [ 1.53896e-005 ]
6240 : [ 1.51558e-005 ]
6241 : [ 1.57329e-005 ]
6242 : [ 1.58997e-005 ]
6243 : [ 1.4729e-005  ]
6244 : [ 1.54086e-005 ]
6245 : [ 1.54747e-005 ]
6246 : [ 1.51388e-005 ]
6247 : [ 1.47575e-005 ]
6248 : [ 1.58412e-005 ]
6249 : [ 1.48394e-005 ]
6250 : [ 1.59163e-005 ]
6251 : [ 1.53698e-005 ]
6252 : [ 1.62245e-005 ]
6253 : [ 1.56803e-005 ]
6254 : [ 1.56916e-005 ]
6255 : [ 1.57848e-005 ]
6256 : [ 1.5788e-005  ]
6257 : [ 1.64265e-005 ]
6258 : [ 1.60791e-005 ]
6259 : [ 1.58114e-005 ]
6260 : [ 1.59378e-005 ]
6261 : [ 1.48265e-005 ]
6262 : [ 1.6052e-005  ]
6263 : [ 1.48194e-005 ]
6264 : [ 1.60059e-005 ]
6265 : [ 1.55294e-005 ]
6266 : [ 1.49795e-005 ]
6267 : [ 1.59963e-005 ]
6268 : [ 1.52362e-005 ]
6269 : [ 1.59932e-005 ]
6270 : [ 1.4736e-005  ]
6271 : [ 1.51403e-005 ]
6272 : [ 1.60169e-005 ]
6273 : [ 1.53176e-005 ]
6274 : [ 1.59108e-005 ]
6275 : [ 1.62751e-005 ]
6276 : [ 1.63694e-005 ]
6277 : [ 1.57501e-005 ]
6278 : [ 1.56275e-005 ]
6279 : [ 1.64965e-005 ]
6280 : [ 1.54087e-005 ]
6281 : [ 1.57412e-005 ]
6282 : [ 1.6085e-005  ]
6283 : [ 1.52426e-005 ]
6284 : [ 1.53346e-005 ]
6285 : [ 1.51412e-005 ]
6286 : [ 1.48747e-005 ]
6287 : [ 1.63767e-005 ]
6288 : [ 1.50599e-005 ]
6289 : [ 1.5294e-005  ]
6290 : [ 1.56863e-005 ]
6291 : [ 1.64186e-005 ]
6292 : [ 1.58067e-005 ]
6293 : [ 1.62481e-005 ]
6294 : [ 1.51131e-005 ]
6295 : [ 1.52192e-005 ]
6296 : [ 1.53168e-005 ]
6297 : [ 1.61475e-005 ]
6298 : [ 1.57025e-005 ]
6299 : [ 1.50346e-005 ]
6300 : [ 1.59541e-005 ]
6301 : [ 1.66213e-005 ]
6302 : [ 1.64332e-005 ]
6303 : [ 1.51026e-005 ]
6304 : [ 1.4991e-005  ]
6305 : [ 1.59826e-005 ]
6306 : [ 1.5738e-005  ]
6307 : [ 1.62464e-005 ]
6308 : [ 1.64241e-005 ]
6309 : [ 1.47998e-005 ]
6310 : [ 1.55047e-005 ]
6311 : [ 1.48408e-005 ]
6312 : [ 1.52218e-005 ]
6313 : [ 1.51996e-005 ]
6314 : [ 1.55993e-005 ]
6315 : [ 1.6186e-005  ]
6316 : [ 1.61967e-005 ]
6317 : [ 1.55915e-005 ]
6318 : [ 1.55486e-005 ]
6319 : [ 1.5097e-005  ]
6320 : [ 1.60175e-005 ]
6321 : [ 1.47123e-005 ]
6322 : [ 1.57084e-005 ]
6323 : [ 1.55122e-005 ]
6324 : [ 1.55727e-005 ]
6325 : [ 1.50812e-005 ]
6326 : [ 1.64139e-005 ]
6327 : [ 1.59177e-005 ]
6328 : [ 1.56533e-005 ]
6329 : [ 1.62011e-005 ]
6330 : [ 1.53821e-005 ]
6331 : [ 1.56738e-005 ]
6332 : [ 1.60686e-005 ]
6333 : [ 1.63851e-005 ]
6334 : [ 1.60287e-005 ]
6335 : [ 1.46444e-005 ]
6336 : [ 1.51344e-005 ]
6337 : [ 1.46474e-005 ]
6338 : [ 1.49267e-005 ]
6339 : [ 1.60474e-005 ]
6340 : [ 1.59119e-005 ]
6341 : [ 1.56434e-005 ]
6342 : [ 1.45239e-005 ]
6343 : [ 1.65434e-005 ]
6344 : [ 1.65008e-005 ]
6345 : [ 1.50271e-005 ]
6346 : [ 1.61196e-005 ]
6347 : [ 1.61979e-005 ]
6348 : [ 1.5654e-005  ]
6349 : [ 1.54992e-005 ]
6350 : [ 1.58958e-005 ]
6351 : [ 1.56754e-005 ]
6352 : [ 1.51566e-005 ]
6353 : [ 1.53128e-005 ]
6354 : [ 1.53345e-005 ]
6355 : [ 1.61946e-005 ]
6356 : [ 1.51162e-005 ]
6357 : [ 1.58981e-005 ]
6358 : [ 1.5267e-005  ]
6359 : [ 1.4653e-005  ]
6360 : [ 1.59383e-005 ]
6361 : [ 1.56164e-005 ]
6362 : [ 1.55073e-005 ]
6363 : [ 1.53932e-005 ]
6364 : [ 1.45579e-005 ]
6365 : [ 1.50304e-005 ]
6366 : [ 1.54406e-005 ]
6367 : [ 1.53689e-005 ]
6368 : [ 1.59377e-005 ]
6369 : [ 1.47121e-005 ]
6370 : [ 1.50739e-005 ]
6371 : [ 1.63951e-005 ]
6372 : [ 1.61686e-005 ]
6373 : [ 1.52317e-005 ]
6374 : [ 1.55858e-005 ]
6375 : [ 1.4827e-005  ]
6376 : [ 1.53431e-005 ]
6377 : [ 1.51544e-005 ]
6378 : [ 1.48822e-005 ]
6379 : [ 1.57939e-005 ]
6380 : [ 1.51752e-005 ]
6381 : [ 1.59393e-005 ]
6382 : [ 1.49826e-005 ]
6383 : [ 1.46315e-005 ]
6384 : [ 1.48846e-005 ]
6385 : [ 1.64384e-005 ]
6386 : [ 1.63819e-005 ]
6387 : [ 1.57661e-005 ]
6388 : [ 1.6111e-005  ]
6389 : [ 1.58627e-005 ]
6390 : [ 1.48821e-005 ]
6391 : [ 1.60299e-005 ]
6392 : [ 1.64616e-005 ]
6393 : [ 1.48775e-005 ]
6394 : [ 1.4708e-005  ]
6395 : [ 1.60075e-005 ]
6396 : [ 1.50713e-005 ]
6397 : [ 1.63441e-005 ]
6398 : [ 1.50553e-005 ]
6399 : [ 1.65624e-005 ]
6400 : [ 1.47888e-005 ]
6401 : [ 1.48389e-005 ]
6402 : [ 1.52077e-005 ]
6403 : [ 1.57983e-005 ]
6404 : [ 1.60034e-005 ]
6405 : [ 1.5308e-005  ]
6406 : [ 1.53852e-005 ]
6407 : [ 1.56276e-005 ]
6408 : [ 1.55244e-005 ]
6409 : [ 1.5211e-005  ]
6410 : [ 1.63973e-005 ]
6411 : [ 1.5947e-005  ]
6412 : [ 1.49826e-005 ]
6413 : [ 1.51423e-005 ]
6414 : [ 1.49649e-005 ]
6415 : [ 1.58866e-005 ]
6416 : [ 1.62627e-005 ]
6417 : [ 1.56466e-005 ]
6418 : [ 1.59708e-005 ]
6419 : [ 1.58254e-005 ]
6420 : [ 1.50414e-005 ]
6421 : [ 1.50084e-005 ]
6422 : [ 1.58319e-005 ]
6423 : [ 1.50528e-005 ]
6424 : [ 1.506e-005   ]
6425 : [ 1.44461e-005 ]
6426 : [ 1.60346e-005 ]
6427 : [ 1.49923e-005 ]
6428 : [ 1.60651e-005 ]
6429 : [ 1.47919e-005 ]
6430 : [ 1.59417e-005 ]
6431 : [ 1.5255e-005  ]
6432 : [ 1.5467e-005  ]
6433 : [ 1.56393e-005 ]
6434 : [ 1.52108e-005 ]
6435 : [ 1.62713e-005 ]
6436 : [ 1.5293e-005  ]
6437 : [ 1.49717e-005 ]
6438 : [ 1.56032e-005 ]
6439 : [ 1.54241e-005 ]
6440 : [ 1.60751e-005 ]
6441 : [ 1.50398e-005 ]
6442 : [ 1.44614e-005 ]
6443 : [ 1.57997e-005 ]
6444 : [ 1.6224e-005  ]
6445 : [ 1.61895e-005 ]
6446 : [ 1.63845e-005 ]
6447 : [ 1.5468e-005  ]
6448 : [ 1.58216e-005 ]
6449 : [ 1.53006e-005 ]
6450 : [ 1.52944e-005 ]
6451 : [ 1.58357e-005 ]
6452 : [ 1.52438e-005 ]
6453 : [ 1.61036e-005 ]
6454 : [ 1.60267e-005 ]
6455 : [ 1.60898e-005 ]
6456 : [ 1.5056e-005  ]
6457 : [ 1.6089e-005  ]
6458 : [ 1.5159e-005  ]
6459 : [ 1.54998e-005 ]
6460 : [ 1.56952e-005 ]
6461 : [ 1.61027e-005 ]
6462 : [ 1.57768e-005 ]
6463 : [ 1.51699e-005 ]
6464 : [ 1.63804e-005 ]
6465 : [ 1.60274e-005 ]
6466 : [ 1.52538e-005 ]
6467 : [ 1.59693e-005 ]
6468 : [ 1.51073e-005 ]
6469 : [ 1.62243e-005 ]
6470 : [ 1.54294e-005 ]
6471 : [ 1.53399e-005 ]
6472 : [ 1.64614e-005 ]
6473 : [ 1.48604e-005 ]
6474 : [ 1.46487e-005 ]
6475 : [ 1.48161e-005 ]
6476 : [ 1.56566e-005 ]
6477 : [ 1.58435e-005 ]
6478 : [ 1.48006e-005 ]
6479 : [ 1.56666e-005 ]
6480 : [ 1.58675e-005 ]
6481 : [ 1.52899e-005 ]
6482 : [ 1.51939e-005 ]
6483 : [ 1.6309e-005  ]
6484 : [ 1.59934e-005 ]
6485 : [ 1.54623e-005 ]
6486 : [ 1.59891e-005 ]
6487 : [ 1.48956e-005 ]
6488 : [ 1.53534e-005 ]
6489 : [ 1.64078e-005 ]
6490 : [ 1.63992e-005 ]
6491 : [ 1.47834e-005 ]
6492 : [ 1.50616e-005 ]
6493 : [ 1.50412e-005 ]
6494 : [ 1.60552e-005 ]
6495 : [ 1.48482e-005 ]
6496 : [ 1.50089e-005 ]
6497 : [ 1.52322e-005 ]
6498 : [ 1.65149e-005 ]
6499 : [ 1.61172e-005 ]
6500 : [ 1.52953e-005 ]
6501 : [ 1.56928e-005 ]
6502 : [ 1.58691e-005 ]
6503 : [ 1.62464e-005 ]
6504 : [ 1.65351e-005 ]
6505 : [ 1.46589e-005 ]
6506 : [ 1.61562e-005 ]
6507 : [ 1.49667e-005 ]
6508 : [ 1.52032e-005 ]
6509 : [ 1.57331e-005 ]
6510 : [ 1.65121e-005 ]
6511 : [ 1.52765e-005 ]
6512 : [ 1.50744e-005 ]
6513 : [ 1.58995e-005 ]
6514 : [ 1.61394e-005 ]
6515 : [ 1.51598e-005 ]
6516 : [ 1.55651e-005 ]
6517 : [ 1.50786e-005 ]
6518 : [ 1.58181e-005 ]
6519 : [ 1.58404e-005 ]
6520 : [ 1.50899e-005 ]
6521 : [ 1.58705e-005 ]
6522 : [ 1.48357e-005 ]
6523 : [ 1.54811e-005 ]
6524 : [ 1.55942e-005 ]
6525 : [ 1.51094e-005 ]
6526 : [ 1.58388e-005 ]
6527 : [ 1.53767e-005 ]
6528 : [ 1.61505e-005 ]
6529 : [ 1.55586e-005 ]
6530 : [ 1.59665e-005 ]
6531 : [ 1.49739e-005 ]
6532 : [ 1.48377e-005 ]
6533 : [ 1.60286e-005 ]
6534 : [ 1.50985e-005 ]
6535 : [ 1.57663e-005 ]
6536 : [ 1.57817e-005 ]
6537 : [ 1.60562e-005 ]
6538 : [ 1.47735e-005 ]
6539 : [ 1.60535e-005 ]
6540 : [ 1.46572e-005 ]
6541 : [ 1.47308e-005 ]
6542 : [ 1.64079e-005 ]
6543 : [ 1.54107e-005 ]
6544 : [ 1.56155e-005 ]
6545 : [ 1.57739e-005 ]
6546 : [ 1.58004e-005 ]
6547 : [ 1.53892e-005 ]
6548 : [ 1.60103e-005 ]
6549 : [ 1.52189e-005 ]
6550 : [ 1.49893e-005 ]
6551 : [ 1.47401e-005 ]
6552 : [ 1.50813e-005 ]
6553 : [ 1.51413e-005 ]
6554 : [ 1.60629e-005 ]
6555 : [ 1.50759e-005 ]
6556 : [ 1.52242e-005 ]
6557 : [ 1.5606e-005  ]
6558 : [ 1.54653e-005 ]
6559 : [ 1.51126e-005 ]
6560 : [ 1.58049e-005 ]
6561 : [ 1.50261e-005 ]
6562 : [ 1.63207e-005 ]
6563 : [ 1.52079e-005 ]
6564 : [ 1.50511e-005 ]
6565 : [ 1.60022e-005 ]
6566 : [ 1.47915e-005 ]
6567 : [ 1.48081e-005 ]
6568 : [ 1.53573e-005 ]
6569 : [ 1.4657e-005  ]
6570 : [ 1.48272e-005 ]
6571 : [ 1.49298e-005 ]
6572 : [ 1.47911e-005 ]
6573 : [ 1.58921e-005 ]
6574 : [ 1.50879e-005 ]
6575 : [ 1.58175e-005 ]
6576 : [ 1.58648e-005 ]
6577 : [ 1.62968e-005 ]
6578 : [ 1.59389e-005 ]
6579 : [ 1.5059e-005  ]
6580 : [ 1.52711e-005 ]
6581 : [ 1.50771e-005 ]
6582 : [ 1.61749e-005 ]
6583 : [ 1.58339e-005 ]
6584 : [ 1.62297e-005 ]
6585 : [ 1.63839e-005 ]
6586 : [ 1.51217e-005 ]
6587 : [ 1.62094e-005 ]
6588 : [ 1.51975e-005 ]
6589 : [ 1.60568e-005 ]
6590 : [ 1.58454e-005 ]
6591 : [ 1.5591e-005  ]
6592 : [ 1.54233e-005 ]
6593 : [ 1.54125e-005 ]
6594 : [ 1.59812e-005 ]
6595 : [ 1.51413e-005 ]
6596 : [ 1.60379e-005 ]
6597 : [ 1.63206e-005 ]
6598 : [ 1.53969e-005 ]
6599 : [ 1.63155e-005 ]
6600 : [ 1.61178e-005 ]
6601 : [ 1.49904e-005 ]
6602 : [ 1.6546e-005  ]
6603 : [ 1.61994e-005 ]
6604 : [ 1.60343e-005 ]
6605 : [ 1.54159e-005 ]
6606 : [ 1.53099e-005 ]
6607 : [ 1.66166e-005 ]
6608 : [ 1.57618e-005 ]
6609 : [ 1.63183e-005 ]
6610 : [ 1.60357e-005 ]
6611 : [ 1.58066e-005 ]
6612 : [ 1.49216e-005 ]
6613 : [ 1.51125e-005 ]
6614 : [ 1.63054e-005 ]
6615 : [ 1.52883e-005 ]
6616 : [ 1.5222e-005  ]
6617 : [ 1.63283e-005 ]
6618 : [ 1.51123e-005 ]
6619 : [ 1.47316e-005 ]
6620 : [ 1.49104e-005 ]
6621 : [ 1.63252e-005 ]
6622 : [ 1.60433e-005 ]
6623 : [ 1.61362e-005 ]
6624 : [ 1.57019e-005 ]
6625 : [ 1.52296e-005 ]
6626 : [ 1.53662e-005 ]
6627 : [ 1.63881e-005 ]
6628 : [ 1.57652e-005 ]
6629 : [ 1.61386e-005 ]
6630 : [ 1.51795e-005 ]
6631 : [ 1.61065e-005 ]
6632 : [ 1.5341e-005  ]
6633 : [ 1.53887e-005 ]
6634 : [ 1.6138e-005  ]
6635 : [ 1.53006e-005 ]
6636 : [ 1.6347e-005  ]
6637 : [ 1.53974e-005 ]
6638 : [ 1.4473e-005  ]
6639 : [ 1.59221e-005 ]
6640 : [ 1.51108e-005 ]
6641 : [ 1.64055e-005 ]
6642 : [ 1.64178e-005 ]
6643 : [ 1.60715e-005 ]
6644 : [ 1.60259e-005 ]
6645 : [ 1.48141e-005 ]
6646 : [ 1.59796e-005 ]
6647 : [ 1.53925e-005 ]
6648 : [ 1.50834e-005 ]
6649 : [ 1.5913e-005  ]
6650 : [ 1.5739e-005  ]
6651 : [ 1.56008e-005 ]
6652 : [ 1.63901e-005 ]
6653 : [ 1.59564e-005 ]
6654 : [ 1.5274e-005  ]
6655 : [ 1.53943e-005 ]
6656 : [ 1.47953e-005 ]
6657 : [ 1.57885e-005 ]
6658 : [ 1.6187e-005  ]
6659 : [ 1.59673e-005 ]
6660 : [ 1.57557e-005 ]
6661 : [ 1.61992e-005 ]
6662 : [ 1.51572e-005 ]
6663 : [ 1.48868e-005 ]
6664 : [ 1.4915e-005  ]
6665 : [ 1.58353e-005 ]
6666 : [ 1.60629e-005 ]
6667 : [ 1.5248e-005  ]
6668 : [ 1.57263e-005 ]
6669 : [ 1.55175e-005 ]
6670 : [ 1.50105e-005 ]
6671 : [ 1.61041e-005 ]
6672 : [ 1.4964e-005  ]
6673 : [ 1.50157e-005 ]
6674 : [ 1.64441e-005 ]
6675 : [ 1.59236e-005 ]
6676 : [ 1.56289e-005 ]
6677 : [ 1.57466e-005 ]
6678 : [ 1.6047e-005  ]
6679 : [ 1.57042e-005 ]
6680 : [ 1.46419e-005 ]
6681 : [ 1.61518e-005 ]
6682 : [ 1.56039e-005 ]
6683 : [ 1.53967e-005 ]
6684 : [ 1.63982e-005 ]
6685 : [ 1.49942e-005 ]
6686 : [ 1.62184e-005 ]
6687 : [ 1.50352e-005 ]
6688 : [ 1.59971e-005 ]
6689 : [ 1.52507e-005 ]
6690 : [ 1.48202e-005 ]
6691 : [ 1.55867e-005 ]
6692 : [ 1.48917e-005 ]
6693 : [ 1.5158e-005  ]
6694 : [ 1.62853e-005 ]
6695 : [ 1.61349e-005 ]
6696 : [ 1.55189e-005 ]
6697 : [ 1.63332e-005 ]
6698 : [ 1.53986e-005 ]
6699 : [ 1.57248e-005 ]
6700 : [ 1.58029e-005 ]
6701 : [ 1.54728e-005 ]
6702 : [ 1.64137e-005 ]
6703 : [ 1.55936e-005 ]
6704 : [ 1.61497e-005 ]
6705 : [ 1.49148e-005 ]
6706 : [ 1.6356e-005  ]
6707 : [ 1.61701e-005 ]
6708 : [ 1.56687e-005 ]
6709 : [ 1.56342e-005 ]
6710 : [ 1.46834e-005 ]
6711 : [ 1.48839e-005 ]
6712 : [ 1.57411e-005 ]
6713 : [ 1.59328e-005 ]
6714 : [ 1.65689e-005 ]
6715 : [ 1.61595e-005 ]
6716 : [ 1.53003e-005 ]
6717 : [ 1.54174e-005 ]
6718 : [ 1.59254e-005 ]
6719 : [ 1.57508e-005 ]
6720 : [ 1.56435e-005 ]
6721 : [ 1.63236e-005 ]
6722 : [ 1.5952e-005  ]
6723 : [ 1.51452e-005 ]
6724 : [ 1.58774e-005 ]
6725 : [ 1.56522e-005 ]
6726 : [ 1.47695e-005 ]
6727 : [ 1.50315e-005 ]
6728 : [ 1.48725e-005 ]
6729 : [ 1.50262e-005 ]
6730 : [ 1.57988e-005 ]
6731 : [ 1.6344e-005  ]
6732 : [ 1.62827e-005 ]
6733 : [ 1.49948e-005 ]
6734 : [ 1.60229e-005 ]
6735 : [ 1.54047e-005 ]
6736 : [ 1.56557e-005 ]
6737 : [ 1.48407e-005 ]
6738 : [ 1.61866e-005 ]
6739 : [ 1.56498e-005 ]
6740 : [ 1.59497e-005 ]
6741 : [ 1.53017e-005 ]
6742 : [ 1.44266e-005 ]
6743 : [ 1.49433e-005 ]
6744 : [ 1.46401e-005 ]
6745 : [ 1.50406e-005 ]
6746 : [ 1.50893e-005 ]
6747 : [ 1.61277e-005 ]
6748 : [ 1.6214e-005  ]
6749 : [ 1.56189e-005 ]
6750 : [ 1.60289e-005 ]
6751 : [ 1.56281e-005 ]
6752 : [ 1.49512e-005 ]
6753 : [ 1.54107e-005 ]
6754 : [ 1.52693e-005 ]
6755 : [ 1.51956e-005 ]
6756 : [ 1.5242e-005  ]
6757 : [ 1.61426e-005 ]
6758 : [ 1.52372e-005 ]
6759 : [ 1.51429e-005 ]
6760 : [ 1.5882e-005  ]
6761 : [ 1.59099e-005 ]
6762 : [ 1.59439e-005 ]
6763 : [ 1.58165e-005 ]
6764 : [ 1.53984e-005 ]
6765 : [ 1.60036e-005 ]
6766 : [ 1.5148e-005  ]
6767 : [ 1.54212e-005 ]
6768 : [ 1.58647e-005 ]
6769 : [ 1.58282e-005 ]
6770 : [ 1.57157e-005 ]
6771 : [ 1.49548e-005 ]
6772 : [ 1.59937e-005 ]
6773 : [ 1.59405e-005 ]
6774 : [ 1.48394e-005 ]
6775 : [ 1.58397e-005 ]
6776 : [ 1.49429e-005 ]
6777 : [ 1.62062e-005 ]
6778 : [ 1.58021e-005 ]
6779 : [ 1.57629e-005 ]
6780 : [ 1.49507e-005 ]
6781 : [ 1.52118e-005 ]
6782 : [ 1.53758e-005 ]
6783 : [ 1.47937e-005 ]
6784 : [ 1.58013e-005 ]
6785 : [ 1.52522e-005 ]
6786 : [ 1.58409e-005 ]
6787 : [ 1.65242e-005 ]
6788 : [ 1.62662e-005 ]
6789 : [ 1.61231e-005 ]
6790 : [ 1.48376e-005 ]
6791 : [ 1.60512e-005 ]
6792 : [ 1.62027e-005 ]
6793 : [ 1.54848e-005 ]
6794 : [ 1.60693e-005 ]
6795 : [ 1.51273e-005 ]
6796 : [ 1.60918e-005 ]
6797 : [ 1.52837e-005 ]
6798 : [ 1.49022e-005 ]
6799 : [ 1.62388e-005 ]
6800 : [ 1.63506e-005 ]
6801 : [ 1.51507e-005 ]
6802 : [ 1.57555e-005 ]
6803 : [ 1.51539e-005 ]
6804 : [ 1.59942e-005 ]
6805 : [ 1.49745e-005 ]
6806 : [ 1.63242e-005 ]
6807 : [ 1.50527e-005 ]
6808 : [ 1.62639e-005 ]
6809 : [ 1.45344e-005 ]
6810 : [ 1.5167e-005  ]
6811 : [ 1.61516e-005 ]
6812 : [ 1.62085e-005 ]
6813 : [ 1.59022e-005 ]
6814 : [ 1.48639e-005 ]
6815 : [ 1.5075e-005  ]
6816 : [ 1.52756e-005 ]
6817 : [ 1.60082e-005 ]
6818 : [ 1.55949e-005 ]
6819 : [ 1.55802e-005 ]
6820 : [ 1.63131e-005 ]
6821 : [ 1.56737e-005 ]
6822 : [ 1.5313e-005  ]
6823 : [ 1.53901e-005 ]
6824 : [ 1.46736e-005 ]
6825 : [ 1.55681e-005 ]
6826 : [ 1.46726e-005 ]
6827 : [ 1.50447e-005 ]
6828 : [ 1.63357e-005 ]
6829 : [ 1.48092e-005 ]
6830 : [ 1.58217e-005 ]
6831 : [ 1.51279e-005 ]
6832 : [ 1.59856e-005 ]
6833 : [ 1.53345e-005 ]
6834 : [ 1.52204e-005 ]
6835 : [ 1.54976e-005 ]
6836 : [ 1.60248e-005 ]
6837 : [ 1.53827e-005 ]
6838 : [ 1.49029e-005 ]
6839 : [ 1.57381e-005 ]
6840 : [ 1.47466e-005 ]
6841 : [ 1.57722e-005 ]
6842 : [ 1.61299e-005 ]
6843 : [ 1.57793e-005 ]
6844 : [ 1.61348e-005 ]
6845 : [ 1.53666e-005 ]
6846 : [ 1.61152e-005 ]
6847 : [ 1.49982e-005 ]
6848 : [ 1.47564e-005 ]
6849 : [ 1.50419e-005 ]
6850 : [ 1.4997e-005  ]
6851 : [ 1.57952e-005 ]
6852 : [ 1.47898e-005 ]
6853 : [ 1.57517e-005 ]
6854 : [ 1.55433e-005 ]
6855 : [ 1.55929e-005 ]
6856 : [ 1.56839e-005 ]
6857 : [ 1.63269e-005 ]
6858 : [ 1.55544e-005 ]
6859 : [ 1.52865e-005 ]
6860 : [ 1.44615e-005 ]
6861 : [ 1.5321e-005  ]
6862 : [ 1.50138e-005 ]
6863 : [ 1.55772e-005 ]
6864 : [ 1.59626e-005 ]
6865 : [ 1.60041e-005 ]
6866 : [ 1.52891e-005 ]
6867 : [ 1.55726e-005 ]
6868 : [ 1.62313e-005 ]
6869 : [ 1.53758e-005 ]
6870 : [ 1.6109e-005  ]
6871 : [ 1.61635e-005 ]
6872 : [ 1.62135e-005 ]
6873 : [ 1.62051e-005 ]
6874 : [ 1.56582e-005 ]
6875 : [ 1.5455e-005  ]
6876 : [ 1.46191e-005 ]
6877 : [ 1.50832e-005 ]
6878 : [ 1.6005e-005  ]
6879 : [ 1.56693e-005 ]
6880 : [ 1.62104e-005 ]
6881 : [ 1.64125e-005 ]
6882 : [ 1.46692e-005 ]
6883 : [ 1.49378e-005 ]
6884 : [ 1.48323e-005 ]
6885 : [ 1.61595e-005 ]
6886 : [ 1.5738e-005  ]
6887 : [ 1.59117e-005 ]
6888 : [ 1.64383e-005 ]
6889 : [ 1.63339e-005 ]
6890 : [ 1.60139e-005 ]
6891 : [ 1.46682e-005 ]
6892 : [ 1.60168e-005 ]
6893 : [ 1.57572e-005 ]
6894 : [ 1.52227e-005 ]
6895 : [ 1.49636e-005 ]
6896 : [ 1.62544e-005 ]
6897 : [ 1.52608e-005 ]
6898 : [ 1.62198e-005 ]
6899 : [ 1.58515e-005 ]
6900 : [ 1.63749e-005 ]
6901 : [ 1.47574e-005 ]
6902 : [ 1.52253e-005 ]
6903 : [ 1.54686e-005 ]
6904 : [ 1.4963e-005  ]
6905 : [ 1.48173e-005 ]
6906 : [ 1.56009e-005 ]
6907 : [ 1.53357e-005 ]
6908 : [ 1.64734e-005 ]
6909 : [ 1.59327e-005 ]
6910 : [ 1.45496e-005 ]
6911 : [ 1.46147e-005 ]
6912 : [ 1.46376e-005 ]
6913 : [ 1.54846e-005 ]
6914 : [ 1.50345e-005 ]
6915 : [ 1.60762e-005 ]
6916 : [ 1.55792e-005 ]
6917 : [ 1.53792e-005 ]
6918 : [ 1.56118e-005 ]
6919 : [ 1.58152e-005 ]
6920 : [ 1.59096e-005 ]
6921 : [ 1.551e-005   ]
6922 : [ 1.49644e-005 ]
6923 : [ 1.5923e-005  ]
6924 : [ 1.55835e-005 ]
6925 : [ 1.49996e-005 ]
6926 : [ 1.57213e-005 ]
6927 : [ 1.49603e-005 ]
6928 : [ 1.51837e-005 ]
6929 : [ 1.5826e-005  ]
6930 : [ 1.553e-005   ]
6931 : [ 1.57678e-005 ]
6932 : [ 1.53445e-005 ]
6933 : [ 1.64627e-005 ]
6934 : [ 1.49226e-005 ]
6935 : [ 1.63156e-005 ]
6936 : [ 1.52726e-005 ]
6937 : [ 1.48237e-005 ]
6938 : [ 1.54107e-005 ]
6939 : [ 1.51729e-005 ]
6940 : [ 1.63906e-005 ]
6941 : [ 1.55789e-005 ]
6942 : [ 1.56826e-005 ]
6943 : [ 1.48026e-005 ]
6944 : [ 1.46109e-005 ]
6945 : [ 1.49483e-005 ]
6946 : [ 1.64697e-005 ]
6947 : [ 1.59675e-005 ]
6948 : [ 1.5462e-005  ]
6949 : [ 1.48953e-005 ]
6950 : [ 1.65873e-005 ]
6951 : [ 1.50804e-005 ]
6952 : [ 1.50863e-005 ]
6953 : [ 1.57395e-005 ]
6954 : [ 1.58999e-005 ]
6955 : [ 1.50456e-005 ]
6956 : [ 1.63948e-005 ]
6957 : [ 1.52058e-005 ]
6958 : [ 1.59792e-005 ]
6959 : [ 1.55163e-005 ]
6960 : [ 1.5147e-005  ]
6961 : [ 1.47733e-005 ]
6962 : [ 1.59695e-005 ]
6963 : [ 1.63054e-005 ]
6964 : [ 1.55559e-005 ]
6965 : [ 1.64313e-005 ]
6966 : [ 1.60837e-005 ]
6967 : [ 1.63598e-005 ]
6968 : [ 1.58491e-005 ]
6969 : [ 1.47683e-005 ]
6970 : [ 1.61263e-005 ]
6971 : [ 1.46534e-005 ]
6972 : [ 1.55058e-005 ]
6973 : [ 1.49218e-005 ]
6974 : [ 1.57717e-005 ]
6975 : [ 1.55404e-005 ]
6976 : [ 1.56681e-005 ]
6977 : [ 1.53778e-005 ]
6978 : [ 1.58608e-005 ]
6979 : [ 1.5329e-005  ]
6980 : [ 1.61298e-005 ]
6981 : [ 1.50799e-005 ]
6982 : [ 1.61052e-005 ]
6983 : [ 1.58561e-005 ]
6984 : [ 1.58339e-005 ]
6985 : [ 1.64694e-005 ]
6986 : [ 1.57974e-005 ]
6987 : [ 1.63808e-005 ]
6988 : [ 1.53459e-005 ]
6989 : [ 1.63293e-005 ]
6990 : [ 1.51267e-005 ]
6991 : [ 1.57657e-005 ]
6992 : [ 1.63001e-005 ]
6993 : [ 1.57498e-005 ]
6994 : [ 1.54833e-005 ]
6995 : [ 1.49541e-005 ]
6996 : [ 1.61981e-005 ]
6997 : [ 1.64796e-005 ]
6998 : [ 1.51363e-005 ]
6999 : [ 1.58622e-005 ]
7000 : [ 1.61018e-005 ]
7001 : [ 1.60011e-005 ]
7002 : [ 1.60309e-005 ]
7003 : [ 1.61622e-005 ]
7004 : [ 1.55203e-005 ]
7005 : [ 1.52554e-005 ]
7006 : [ 1.60702e-005 ]
7007 : [ 1.5843e-005  ]
7008 : [ 1.47385e-005 ]
7009 : [ 1.54964e-005 ]
7010 : [ 1.53139e-005 ]
7011 : [ 1.63004e-005 ]
7012 : [ 1.59686e-005 ]
7013 : [ 1.48671e-005 ]
7014 : [ 1.57129e-005 ]
7015 : [ 1.50813e-005 ]
7016 : [ 1.54692e-005 ]
7017 : [ 1.48114e-005 ]
7018 : [ 1.55934e-005 ]
7019 : [ 1.52062e-005 ]
7020 : [ 1.48757e-005 ]
7021 : [ 1.52258e-005 ]
7022 : [ 1.52774e-005 ]
7023 : [ 1.51589e-005 ]
7024 : [ 1.58181e-005 ]
7025 : [ 1.49887e-005 ]
7026 : [ 1.50004e-005 ]
7027 : [ 1.6294e-005  ]
7028 : [ 1.49354e-005 ]
7029 : [ 1.5694e-005  ]
7030 : [ 1.51098e-005 ]
7031 : [ 1.65946e-005 ]
7032 : [ 1.61342e-005 ]
7033 : [ 1.52085e-005 ]
7034 : [ 1.5239e-005  ]
7035 : [ 1.58549e-005 ]
7036 : [ 1.49742e-005 ]
7037 : [ 1.58773e-005 ]
7038 : [ 1.50138e-005 ]
7039 : [ 1.4793e-005  ]
7040 : [ 1.58275e-005 ]
7041 : [ 1.47697e-005 ]
7042 : [ 1.58879e-005 ]
7043 : [ 1.60407e-005 ]
7044 : [ 1.54678e-005 ]
7045 : [ 1.59956e-005 ]
7046 : [ 1.47853e-005 ]
7047 : [ 1.59781e-005 ]
7048 : [ 1.62295e-005 ]
7049 : [ 1.57652e-005 ]
7050 : [ 1.55005e-005 ]
7051 : [ 1.52227e-005 ]
7052 : [ 1.62665e-005 ]
7053 : [ 1.47249e-005 ]
7054 : [ 1.46687e-005 ]
7055 : [ 1.65288e-005 ]
7056 : [ 1.54179e-005 ]
7057 : [ 1.56392e-005 ]
7058 : [ 1.47775e-005 ]
7059 : [ 1.56185e-005 ]
7060 : [ 1.55964e-005 ]
7061 : [ 1.60958e-005 ]
7062 : [ 1.53608e-005 ]
7063 : [ 1.58137e-005 ]
7064 : [ 1.63741e-005 ]
7065 : [ 1.62007e-005 ]
7066 : [ 1.5728e-005  ]
7067 : [ 1.55802e-005 ]
7068 : [ 1.50222e-005 ]
7069 : [ 1.64161e-005 ]
7070 : [ 1.44341e-005 ]
7071 : [ 1.57826e-005 ]
7072 : [ 1.52557e-005 ]
7073 : [ 1.49662e-005 ]
7074 : [ 1.5662e-005  ]
7075 : [ 1.52159e-005 ]
7076 : [ 1.6159e-005  ]
7077 : [ 1.52994e-005 ]
7078 : [ 1.49581e-005 ]
7079 : [ 1.55839e-005 ]
7080 : [ 1.62795e-005 ]
7081 : [ 1.61049e-005 ]
7082 : [ 1.46981e-005 ]
7083 : [ 1.65359e-005 ]
7084 : [ 1.5555e-005  ]
7085 : [ 1.52653e-005 ]
7086 : [ 1.50087e-005 ]
7087 : [ 1.46618e-005 ]
7088 : [ 1.54723e-005 ]
7089 : [ 1.5636e-005  ]
7090 : [ 1.47415e-005 ]
7091 : [ 1.54377e-005 ]
7092 : [ 1.50629e-005 ]
7093 : [ 1.56484e-005 ]
7094 : [ 1.57032e-005 ]
7095 : [ 1.54406e-005 ]
7096 : [ 1.57817e-005 ]
7097 : [ 1.62804e-005 ]
7098 : [ 1.61379e-005 ]
7099 : [ 1.61738e-005 ]
7100 : [ 1.48725e-005 ]
7101 : [ 1.54966e-005 ]
7102 : [ 1.5503e-005  ]
7103 : [ 1.52555e-005 ]
7104 : [ 1.44878e-005 ]
7105 : [ 1.59346e-005 ]
7106 : [ 1.51713e-005 ]
7107 : [ 1.57731e-005 ]
7108 : [ 1.61535e-005 ]
7109 : [ 1.65963e-005 ]
7110 : [ 1.4972e-005  ]
7111 : [ 1.56123e-005 ]
7112 : [ 1.49168e-005 ]
7113 : [ 1.56918e-005 ]
7114 : [ 1.59896e-005 ]
7115 : [ 1.56882e-005 ]
7116 : [ 1.54779e-005 ]
7117 : [ 1.52026e-005 ]
7118 : [ 1.54728e-005 ]
7119 : [ 1.53885e-005 ]
7120 : [ 1.4831e-005  ]
7121 : [ 1.56877e-005 ]
7122 : [ 1.57536e-005 ]
7123 : [ 1.59235e-005 ]
7124 : [ 1.53689e-005 ]
7125 : [ 1.49903e-005 ]
7126 : [ 1.53647e-005 ]
7127 : [ 1.54942e-005 ]
7128 : [ 1.5982e-005  ]
7129 : [ 1.49147e-005 ]
7130 : [ 1.61253e-005 ]
7131 : [ 1.53088e-005 ]
7132 : [ 1.54812e-005 ]
7133 : [ 1.5231e-005  ]
7134 : [ 1.47869e-005 ]
7135 : [ 1.50743e-005 ]
7136 : [ 1.55378e-005 ]
7137 : [ 1.52738e-005 ]
7138 : [ 1.54059e-005 ]
7139 : [ 1.63084e-005 ]
7140 : [ 1.62106e-005 ]
7141 : [ 1.51595e-005 ]
7142 : [ 1.49773e-005 ]
7143 : [ 1.5925e-005  ]
7144 : [ 1.57979e-005 ]
7145 : [ 1.56011e-005 ]
7146 : [ 1.4665e-005  ]
7147 : [ 1.61886e-005 ]
7148 : [ 1.56406e-005 ]
7149 : [ 1.49023e-005 ]
7150 : [ 1.61638e-005 ]
7151 : [ 1.48609e-005 ]
7152 : [ 1.51814e-005 ]
7153 : [ 1.5031e-005  ]
7154 : [ 1.49274e-005 ]
7155 : [ 1.52462e-005 ]
7156 : [ 1.54687e-005 ]
7157 : [ 1.54419e-005 ]
7158 : [ 1.50194e-005 ]
7159 : [ 1.6019e-005  ]
7160 : [ 1.47497e-005 ]
7161 : [ 1.53081e-005 ]
7162 : [ 1.58457e-005 ]
7163 : [ 1.59737e-005 ]
7164 : [ 1.55873e-005 ]
7165 : [ 1.56016e-005 ]
7166 : [ 1.56991e-005 ]
7167 : [ 1.55823e-005 ]
7168 : [ 1.54879e-005 ]
7169 : [ 1.64151e-005 ]
7170 : [ 1.54722e-005 ]
7171 : [ 1.51652e-005 ]
7172 : [ 1.48277e-005 ]
7173 : [ 1.50084e-005 ]
7174 : [ 1.62346e-005 ]
7175 : [ 1.6016e-005  ]
7176 : [ 1.62472e-005 ]
7177 : [ 1.58479e-005 ]
7178 : [ 1.49801e-005 ]
7179 : [ 1.53941e-005 ]
7180 : [ 1.62237e-005 ]
7181 : [ 1.64119e-005 ]
7182 : [ 1.58293e-005 ]
7183 : [ 1.62878e-005 ]
7184 : [ 1.50469e-005 ]
7185 : [ 1.55176e-005 ]
7186 : [ 1.5608e-005  ]
7187 : [ 1.57511e-005 ]
7188 : [ 1.63454e-005 ]
7189 : [ 1.57986e-005 ]
7190 : [ 1.64383e-005 ]
7191 : [ 1.53353e-005 ]
7192 : [ 1.59862e-005 ]
7193 : [ 1.5833e-005  ]
7194 : [ 1.56695e-005 ]
7195 : [ 1.62514e-005 ]
7196 : [ 1.63273e-005 ]
7197 : [ 1.59357e-005 ]
7198 : [ 1.51878e-005 ]
7199 : [ 1.60331e-005 ]
7200 : [ 1.6279e-005  ]
7201 : [ 1.60824e-005 ]
7202 : [ 1.55468e-005 ]
7203 : [ 1.49984e-005 ]
7204 : [ 1.54342e-005 ]
7205 : [ 1.51608e-005 ]
7206 : [ 1.47055e-005 ]
7207 : [ 1.53884e-005 ]
7208 : [ 1.55375e-005 ]
7209 : [ 1.51375e-005 ]
7210 : [ 1.64206e-005 ]
7211 : [ 1.4785e-005  ]
7212 : [ 1.58718e-005 ]
7213 : [ 1.58474e-005 ]
7214 : [ 1.4805e-005  ]
7215 : [ 1.59273e-005 ]
7216 : [ 1.56121e-005 ]
7217 : [ 1.5063e-005  ]
7218 : [ 1.5233e-005  ]
7219 : [ 1.57683e-005 ]
7220 : [ 1.5247e-005  ]
7221 : [ 1.52365e-005 ]
7222 : [ 1.51225e-005 ]
7223 : [ 1.59948e-005 ]
7224 : [ 1.48425e-005 ]
7225 : [ 1.49389e-005 ]
7226 : [ 1.61466e-005 ]
7227 : [ 1.48613e-005 ]
7228 : [ 1.50925e-005 ]
7229 : [ 1.48704e-005 ]
7230 : [ 1.46633e-005 ]
7231 : [ 1.46764e-005 ]
7232 : [ 1.61579e-005 ]
7233 : [ 1.5368e-005  ]
7234 : [ 1.59192e-005 ]
7235 : [ 1.63569e-005 ]
7236 : [ 1.48452e-005 ]
7237 : [ 1.58973e-005 ]
7238 : [ 1.63452e-005 ]
7239 : [ 1.54173e-005 ]
7240 : [ 1.6017e-005  ]
7241 : [ 1.49186e-005 ]
7242 : [ 1.53758e-005 ]
7243 : [ 1.63045e-005 ]
7244 : [ 1.48e-005    ]
7245 : [ 1.54449e-005 ]
7246 : [ 1.60166e-005 ]
7247 : [ 1.51556e-005 ]
7248 : [ 1.61298e-005 ]
7249 : [ 1.60052e-005 ]
7250 : [ 1.56133e-005 ]
7251 : [ 1.59425e-005 ]
7252 : [ 1.51239e-005 ]
7253 : [ 1.63461e-005 ]
7254 : [ 1.4894e-005  ]
7255 : [ 1.64187e-005 ]
7256 : [ 1.57779e-005 ]
7257 : [ 1.49116e-005 ]
7258 : [ 1.60768e-005 ]
7259 : [ 1.4744e-005  ]
7260 : [ 1.5919e-005  ]
7261 : [ 1.57556e-005 ]
7262 : [ 1.47866e-005 ]
7263 : [ 1.62692e-005 ]
7264 : [ 1.62498e-005 ]
7265 : [ 1.55766e-005 ]
7266 : [ 1.52252e-005 ]
7267 : [ 1.53589e-005 ]
7268 : [ 1.51137e-005 ]
7269 : [ 1.54949e-005 ]
7270 : [ 1.59233e-005 ]
7271 : [ 1.54463e-005 ]
7272 : [ 1.60005e-005 ]
7273 : [ 1.54594e-005 ]
7274 : [ 1.60522e-005 ]
7275 : [ 1.46191e-005 ]
7276 : [ 1.55389e-005 ]
7277 : [ 1.61334e-005 ]
7278 : [ 1.52475e-005 ]
7279 : [ 1.47101e-005 ]
7280 : [ 1.54731e-005 ]
7281 : [ 1.54138e-005 ]
7282 : [ 1.53479e-005 ]
7283 : [ 1.48699e-005 ]
7284 : [ 1.5929e-005  ]
7285 : [ 1.62205e-005 ]
7286 : [ 1.45898e-005 ]
7287 : [ 1.62462e-005 ]
7288 : [ 1.54334e-005 ]
7289 : [ 1.4605e-005  ]
7290 : [ 1.47881e-005 ]
7291 : [ 1.56615e-005 ]
7292 : [ 1.52866e-005 ]
7293 : [ 1.50204e-005 ]
7294 : [ 1.4936e-005  ]
7295 : [ 1.5297e-005  ]
7296 : [ 1.61563e-005 ]
7297 : [ 1.59806e-005 ]
7298 : [ 1.61583e-005 ]
7299 : [ 1.53248e-005 ]
7300 : [ 1.52309e-005 ]
7301 : [ 1.49944e-005 ]
7302 : [ 1.56967e-005 ]
7303 : [ 1.59349e-005 ]
7304 : [ 1.50003e-005 ]
7305 : [ 1.57122e-005 ]
7306 : [ 1.63424e-005 ]
7307 : [ 1.59741e-005 ]
7308 : [ 1.53779e-005 ]
7309 : [ 1.46368e-005 ]
7310 : [ 1.52657e-005 ]
7311 : [ 1.61611e-005 ]
7312 : [ 1.49681e-005 ]
7313 : [ 1.55675e-005 ]
7314 : [ 1.62974e-005 ]
7315 : [ 1.51153e-005 ]
7316 : [ 1.57423e-005 ]
7317 : [ 1.52902e-005 ]
7318 : [ 1.50548e-005 ]
7319 : [ 1.54943e-005 ]
7320 : [ 1.54439e-005 ]
7321 : [ 1.49693e-005 ]
7322 : [ 1.64402e-005 ]
7323 : [ 1.53655e-005 ]
7324 : [ 1.57813e-005 ]
7325 : [ 1.62426e-005 ]
7326 : [ 1.64709e-005 ]
7327 : [ 1.63591e-005 ]
7328 : [ 1.54934e-005 ]
7329 : [ 1.47949e-005 ]
7330 : [ 1.49817e-005 ]
7331 : [ 1.51017e-005 ]
7332 : [ 1.60046e-005 ]
7333 : [ 1.5667e-005  ]
7334 : [ 1.58063e-005 ]
7335 : [ 1.65295e-005 ]
7336 : [ 1.55828e-005 ]
7337 : [ 1.62527e-005 ]
7338 : [ 1.57548e-005 ]
7339 : [ 1.60395e-005 ]
7340 : [ 1.65101e-005 ]
7341 : [ 1.55396e-005 ]
7342 : [ 1.58494e-005 ]
7343 : [ 1.59176e-005 ]
7344 : [ 1.49284e-005 ]
7345 : [ 1.54716e-005 ]
7346 : [ 1.61898e-005 ]
7347 : [ 1.58024e-005 ]
7348 : [ 1.48602e-005 ]
7349 : [ 1.58271e-005 ]
7350 : [ 1.4752e-005  ]
7351 : [ 1.65727e-005 ]
7352 : [ 1.52983e-005 ]
7353 : [ 1.59873e-005 ]
7354 : [ 1.64516e-005 ]
7355 : [ 1.59657e-005 ]
7356 : [ 1.47175e-005 ]
7357 : [ 1.54084e-005 ]
7358 : [ 1.63884e-005 ]
7359 : [ 1.56203e-005 ]
7360 : [ 1.53149e-005 ]
7361 : [ 1.59036e-005 ]
7362 : [ 1.48751e-005 ]
7363 : [ 1.48139e-005 ]
7364 : [ 1.50585e-005 ]
7365 : [ 1.55606e-005 ]
7366 : [ 1.62068e-005 ]
7367 : [ 1.48094e-005 ]
7368 : [ 1.50709e-005 ]
7369 : [ 1.48125e-005 ]
7370 : [ 1.54685e-005 ]
7371 : [ 1.59533e-005 ]
7372 : [ 1.55789e-005 ]
7373 : [ 1.52686e-005 ]
7374 : [ 1.56506e-005 ]
7375 : [ 1.51482e-005 ]
7376 : [ 1.50493e-005 ]
7377 : [ 1.63617e-005 ]
7378 : [ 1.55749e-005 ]
7379 : [ 1.59057e-005 ]
7380 : [ 1.54491e-005 ]
7381 : [ 1.62452e-005 ]
7382 : [ 1.6488e-005  ]
7383 : [ 1.50528e-005 ]
7384 : [ 1.51157e-005 ]
7385 : [ 1.48245e-005 ]
7386 : [ 1.55278e-005 ]
7387 : [ 1.64125e-005 ]
7388 : [ 1.49462e-005 ]
7389 : [ 1.5947e-005  ]
7390 : [ 1.55254e-005 ]
7391 : [ 1.64243e-005 ]
7392 : [ 1.61053e-005 ]
7393 : [ 1.47414e-005 ]
7394 : [ 1.53635e-005 ]
7395 : [ 1.56836e-005 ]
7396 : [ 1.60527e-005 ]
7397 : [ 1.50789e-005 ]
7398 : [ 1.61168e-005 ]
7399 : [ 1.60975e-005 ]
7400 : [ 1.6186e-005  ]
7401 : [ 1.53166e-005 ]
7402 : [ 1.56519e-005 ]
7403 : [ 1.50265e-005 ]
7404 : [ 1.49238e-005 ]
7405 : [ 1.52078e-005 ]
7406 : [ 1.62722e-005 ]
7407 : [ 1.59856e-005 ]
7408 : [ 1.46564e-005 ]
7409 : [ 1.46394e-005 ]
7410 : [ 1.47792e-005 ]
7411 : [ 1.56112e-005 ]
7412 : [ 1.61239e-005 ]
7413 : [ 1.607e-005   ]
7414 : [ 1.48732e-005 ]
7415 : [ 1.60331e-005 ]
7416 : [ 1.54464e-005 ]
7417 : [ 1.53603e-005 ]
7418 : [ 1.52124e-005 ]
7419 : [ 1.57483e-005 ]
7420 : [ 1.61518e-005 ]
7421 : [ 1.56686e-005 ]
7422 : [ 1.6126e-005  ]
7423 : [ 1.5315e-005  ]
7424 : [ 1.61093e-005 ]
7425 : [ 1.51159e-005 ]
7426 : [ 1.5709e-005  ]
7427 : [ 1.56353e-005 ]
7428 : [ 1.58205e-005 ]
7429 : [ 1.53395e-005 ]
7430 : [ 1.55414e-005 ]
7431 : [ 1.53041e-005 ]
7432 : [ 1.50186e-005 ]
7433 : [ 1.60011e-005 ]
7434 : [ 1.59404e-005 ]
7435 : [ 1.48483e-005 ]
7436 : [ 1.50856e-005 ]
7437 : [ 1.64493e-005 ]
7438 : [ 1.56848e-005 ]
7439 : [ 1.65233e-005 ]
7440 : [ 1.56589e-005 ]
7441 : [ 1.53946e-005 ]
7442 : [ 1.59994e-005 ]
7443 : [ 1.58995e-005 ]
7444 : [ 1.63302e-005 ]
7445 : [ 1.47012e-005 ]
7446 : [ 1.56674e-005 ]
7447 : [ 1.48122e-005 ]
7448 : [ 1.55561e-005 ]
7449 : [ 1.60355e-005 ]
7450 : [ 1.6047e-005  ]
7451 : [ 1.47875e-005 ]
7452 : [ 1.54093e-005 ]
7453 : [ 1.57875e-005 ]
7454 : [ 1.53482e-005 ]
7455 : [ 1.45319e-005 ]
7456 : [ 1.61417e-005 ]
7457 : [ 1.62627e-005 ]
7458 : [ 1.55026e-005 ]
7459 : [ 1.53267e-005 ]
7460 : [ 1.61481e-005 ]
7461 : [ 1.53677e-005 ]
7462 : [ 1.58112e-005 ]
7463 : [ 1.53327e-005 ]
7464 : [ 1.52351e-005 ]
7465 : [ 1.49803e-005 ]
7466 : [ 1.50528e-005 ]
7467 : [ 1.64591e-005 ]
7468 : [ 1.59387e-005 ]
7469 : [ 1.62049e-005 ]
7470 : [ 1.6113e-005  ]
7471 : [ 1.48973e-005 ]
7472 : [ 1.57661e-005 ]
7473 : [ 1.62338e-005 ]
7474 : [ 1.55087e-005 ]
7475 : [ 1.47954e-005 ]
7476 : [ 1.54806e-005 ]
7477 : [ 1.49577e-005 ]
7478 : [ 1.63174e-005 ]
7479 : [ 1.53252e-005 ]
7480 : [ 1.59344e-005 ]
7481 : [ 1.61615e-005 ]
7482 : [ 1.59228e-005 ]
7483 : [ 1.61251e-005 ]
7484 : [ 1.55942e-005 ]
7485 : [ 1.58494e-005 ]
7486 : [ 1.53678e-005 ]
7487 : [ 1.5645e-005  ]
7488 : [ 1.5532e-005  ]
7489 : [ 1.51819e-005 ]
7490 : [ 1.49752e-005 ]
7491 : [ 1.46056e-005 ]
7492 : [ 1.59412e-005 ]
7493 : [ 1.59706e-005 ]
7494 : [ 1.46169e-005 ]
7495 : [ 1.54078e-005 ]
7496 : [ 1.4944e-005  ]
7497 : [ 1.54989e-005 ]
7498 : [ 1.63301e-005 ]
7499 : [ 1.54964e-005 ]
7500 : [ 1.53934e-005 ]
7501 : [ 1.51877e-005 ]
7502 : [ 1.5891e-005  ]
7503 : [ 1.49034e-005 ]
7504 : [ 1.50327e-005 ]
7505 : [ 1.49029e-005 ]
7506 : [ 1.46276e-005 ]
7507 : [ 1.58151e-005 ]
7508 : [ 1.58906e-005 ]
7509 : [ 1.63074e-005 ]
7510 : [ 1.61405e-005 ]
7511 : [ 1.63902e-005 ]
7512 : [ 1.58557e-005 ]
7513 : [ 1.64186e-005 ]
7514 : [ 1.49219e-005 ]
7515 : [ 1.47345e-005 ]
7516 : [ 1.55064e-005 ]
7517 : [ 1.53176e-005 ]
7518 : [ 1.63407e-005 ]
7519 : [ 1.60607e-005 ]
7520 : [ 1.48055e-005 ]
7521 : [ 1.54545e-005 ]
7522 : [ 1.60858e-005 ]
7523 : [ 1.54165e-005 ]
7524 : [ 1.4755e-005  ]
7525 : [ 1.56703e-005 ]
7526 : [ 1.54627e-005 ]
7527 : [ 1.55819e-005 ]
7528 : [ 1.56481e-005 ]
7529 : [ 1.44491e-005 ]
7530 : [ 1.60271e-005 ]
7531 : [ 1.57718e-005 ]
7532 : [ 1.51615e-005 ]
7533 : [ 1.61494e-005 ]
7534 : [ 1.50502e-005 ]
7535 : [ 1.59775e-005 ]
7536 : [ 1.47775e-005 ]
7537 : [ 1.54722e-005 ]
7538 : [ 1.5375e-005  ]
7539 : [ 1.59712e-005 ]
7540 : [ 1.4898e-005  ]
7541 : [ 1.47767e-005 ]
7542 : [ 1.63535e-005 ]
7543 : [ 1.59139e-005 ]
7544 : [ 1.46606e-005 ]
7545 : [ 1.49566e-005 ]
7546 : [ 1.63642e-005 ]
7547 : [ 1.57866e-005 ]
7548 : [ 1.52014e-005 ]
7549 : [ 1.59694e-005 ]
7550 : [ 1.55945e-005 ]
7551 : [ 1.61083e-005 ]
7552 : [ 1.54957e-005 ]
7553 : [ 1.62282e-005 ]
7554 : [ 1.53409e-005 ]
7555 : [ 1.48389e-005 ]
7556 : [ 1.57033e-005 ]
7557 : [ 1.6128e-005  ]
7558 : [ 1.48598e-005 ]
7559 : [ 1.59851e-005 ]
7560 : [ 1.48021e-005 ]
7561 : [ 1.52958e-005 ]
7562 : [ 1.48075e-005 ]
7563 : [ 1.59496e-005 ]
7564 : [ 1.54085e-005 ]
7565 : [ 1.57272e-005 ]
7566 : [ 1.5053e-005  ]
7567 : [ 1.48244e-005 ]
7568 : [ 1.56107e-005 ]
7569 : [ 1.64331e-005 ]
7570 : [ 1.66477e-005 ]
7571 : [ 1.59136e-005 ]
7572 : [ 1.61719e-005 ]
7573 : [ 1.64606e-005 ]
7574 : [ 1.54632e-005 ]
7575 : [ 1.65705e-005 ]
7576 : [ 1.49386e-005 ]
7577 : [ 1.52254e-005 ]
7578 : [ 1.46647e-005 ]
7579 : [ 1.52062e-005 ]
7580 : [ 1.61276e-005 ]
7581 : [ 1.58832e-005 ]
7582 : [ 1.50641e-005 ]
7583 : [ 1.53307e-005 ]
7584 : [ 1.62028e-005 ]
7585 : [ 1.5572e-005  ]
7586 : [ 1.49915e-005 ]
7587 : [ 1.52074e-005 ]
7588 : [ 1.52386e-005 ]
7589 : [ 1.56909e-005 ]
7590 : [ 1.51951e-005 ]
7591 : [ 1.50598e-005 ]
7592 : [ 1.57561e-005 ]
7593 : [ 1.48202e-005 ]
7594 : [ 1.61585e-005 ]
7595 : [ 1.47531e-005 ]
7596 : [ 1.54086e-005 ]
7597 : [ 1.56278e-005 ]
7598 : [ 1.4893e-005  ]
7599 : [ 1.55045e-005 ]
7600 : [ 1.64523e-005 ]
7601 : [ 1.49429e-005 ]
7602 : [ 1.60453e-005 ]
7603 : [ 1.60565e-005 ]
7604 : [ 1.47396e-005 ]
7605 : [ 1.48674e-005 ]
7606 : [ 1.62071e-005 ]
7607 : [ 1.54025e-005 ]
7608 : [ 1.56089e-005 ]
7609 : [ 1.62478e-005 ]
7610 : [ 1.48208e-005 ]
7611 : [ 1.46337e-005 ]
7612 : [ 1.49552e-005 ]
7613 : [ 1.54739e-005 ]
7614 : [ 1.47981e-005 ]
7615 : [ 1.57175e-005 ]
7616 : [ 1.60679e-005 ]
7617 : [ 1.60922e-005 ]
7618 : [ 1.54912e-005 ]
7619 : [ 1.58408e-005 ]
7620 : [ 1.57171e-005 ]
7621 : [ 1.58135e-005 ]
7622 : [ 1.45439e-005 ]
7623 : [ 1.49071e-005 ]
7624 : [ 1.55665e-005 ]
7625 : [ 1.649e-005   ]
7626 : [ 1.52276e-005 ]
7627 : [ 1.59322e-005 ]
7628 : [ 1.54687e-005 ]
7629 : [ 1.58805e-005 ]
7630 : [ 1.60553e-005 ]
7631 : [ 1.57138e-005 ]
7632 : [ 1.53009e-005 ]
7633 : [ 1.51417e-005 ]
7634 : [ 1.58489e-005 ]
7635 : [ 1.53475e-005 ]
7636 : [ 1.4756e-005  ]
7637 : [ 1.53453e-005 ]
7638 : [ 1.59941e-005 ]
7639 : [ 1.55519e-005 ]
7640 : [ 1.52231e-005 ]
7641 : [ 1.60773e-005 ]
7642 : [ 1.57667e-005 ]
7643 : [ 1.57402e-005 ]
7644 : [ 1.60774e-005 ]
7645 : [ 1.49528e-005 ]
7646 : [ 1.58994e-005 ]
7647 : [ 1.49969e-005 ]
7648 : [ 1.48064e-005 ]
7649 : [ 1.55852e-005 ]
7650 : [ 1.55072e-005 ]
7651 : [ 1.50546e-005 ]
7652 : [ 1.55858e-005 ]
7653 : [ 1.50443e-005 ]
7654 : [ 1.56551e-005 ]
7655 : [ 1.50616e-005 ]
7656 : [ 1.62713e-005 ]
7657 : [ 1.50145e-005 ]
7658 : [ 1.47885e-005 ]
7659 : [ 1.587e-005   ]
7660 : [ 1.59455e-005 ]
7661 : [ 1.49533e-005 ]
7662 : [ 1.52365e-005 ]
7663 : [ 1.5141e-005  ]
7664 : [ 1.55071e-005 ]
7665 : [ 1.64475e-005 ]
7666 : [ 1.47954e-005 ]
7667 : [ 1.66131e-005 ]
7668 : [ 1.48803e-005 ]
7669 : [ 1.46918e-005 ]
7670 : [ 1.62911e-005 ]
7671 : [ 1.50457e-005 ]
7672 : [ 1.53605e-005 ]
7673 : [ 1.59356e-005 ]
7674 : [ 1.56575e-005 ]
7675 : [ 1.56536e-005 ]
7676 : [ 1.52353e-005 ]
7677 : [ 1.56857e-005 ]
7678 : [ 1.51418e-005 ]
7679 : [ 1.50508e-005 ]
7680 : [ 1.47048e-005 ]
7681 : [ 1.55897e-005 ]
7682 : [ 1.56093e-005 ]
7683 : [ 1.56848e-005 ]
7684 : [ 1.45856e-005 ]
7685 : [ 1.48917e-005 ]
7686 : [ 1.58367e-005 ]
7687 : [ 1.65318e-005 ]
7688 : [ 1.54977e-005 ]
7689 : [ 1.66695e-005 ]
7690 : [ 1.49589e-005 ]
7691 : [ 1.60284e-005 ]
7692 : [ 1.48621e-005 ]
7693 : [ 1.55771e-005 ]
7694 : [ 1.54492e-005 ]
7695 : [ 1.46032e-005 ]
7696 : [ 1.46194e-005 ]
7697 : [ 1.45016e-005 ]
7698 : [ 1.51533e-005 ]
7699 : [ 1.55288e-005 ]
7700 : [ 1.48287e-005 ]
7701 : [ 1.5017e-005  ]
7702 : [ 1.46295e-005 ]
7703 : [ 1.58849e-005 ]
7704 : [ 1.55806e-005 ]
7705 : [ 1.48182e-005 ]
7706 : [ 1.56971e-005 ]
7707 : [ 1.61731e-005 ]
7708 : [ 1.60884e-005 ]
7709 : [ 1.58807e-005 ]
7710 : [ 1.50132e-005 ]
7711 : [ 1.4949e-005  ]
7712 : [ 1.49129e-005 ]
7713 : [ 1.50903e-005 ]
7714 : [ 1.60401e-005 ]
7715 : [ 1.52418e-005 ]
7716 : [ 1.56021e-005 ]
7717 : [ 1.56993e-005 ]
7718 : [ 1.56898e-005 ]
7719 : [ 1.52625e-005 ]
7720 : [ 1.52896e-005 ]
7721 : [ 1.51692e-005 ]
7722 : [ 1.6166e-005  ]
7723 : [ 1.52843e-005 ]
7724 : [ 1.44924e-005 ]
7725 : [ 1.62099e-005 ]
7726 : [ 1.55126e-005 ]
7727 : [ 1.54141e-005 ]
7728 : [ 1.61368e-005 ]
7729 : [ 1.5116e-005  ]
7730 : [ 1.60523e-005 ]
7731 : [ 1.49411e-005 ]
7732 : [ 1.61514e-005 ]
7733 : [ 1.61235e-005 ]
7734 : [ 1.50483e-005 ]
7735 : [ 1.50105e-005 ]
7736 : [ 1.6357e-005  ]
7737 : [ 1.61854e-005 ]
7738 : [ 1.63254e-005 ]
7739 : [ 1.50631e-005 ]
7740 : [ 1.63703e-005 ]
7741 : [ 1.49804e-005 ]
7742 : [ 1.58824e-005 ]
7743 : [ 1.52766e-005 ]
7744 : [ 1.49414e-005 ]
7745 : [ 1.61069e-005 ]
7746 : [ 1.63548e-005 ]
7747 : [ 1.60427e-005 ]
7748 : [ 1.45968e-005 ]
7749 : [ 1.56179e-005 ]
7750 : [ 1.60288e-005 ]
7751 : [ 1.56476e-005 ]
7752 : [ 1.56743e-005 ]
7753 : [ 1.5868e-005  ]
7754 : [ 1.52364e-005 ]
7755 : [ 1.48096e-005 ]
7756 : [ 1.48984e-005 ]
7757 : [ 1.52323e-005 ]
7758 : [ 1.55762e-005 ]
7759 : [ 1.58831e-005 ]
7760 : [ 1.62921e-005 ]
7761 : [ 1.55484e-005 ]
7762 : [ 1.64857e-005 ]
7763 : [ 1.59764e-005 ]
7764 : [ 1.50695e-005 ]
7765 : [ 1.49598e-005 ]
7766 : [ 1.51241e-005 ]
7767 : [ 1.61665e-005 ]
7768 : [ 1.53376e-005 ]
7769 : [ 1.46638e-005 ]
7770 : [ 1.47708e-005 ]
7771 : [ 1.56545e-005 ]
7772 : [ 1.57849e-005 ]
7773 : [ 1.51227e-005 ]
7774 : [ 1.49979e-005 ]
7775 : [ 1.60787e-005 ]
7776 : [ 1.49663e-005 ]
7777 : [ 1.47827e-005 ]
7778 : [ 1.46777e-005 ]
7779 : [ 1.5031e-005  ]
7780 : [ 1.55368e-005 ]
7781 : [ 1.57035e-005 ]
7782 : [ 1.47422e-005 ]
7783 : [ 1.65144e-005 ]
7784 : [ 1.5564e-005  ]
7785 : [ 1.49175e-005 ]
7786 : [ 1.47297e-005 ]
7787 : [ 1.62501e-005 ]
7788 : [ 1.56568e-005 ]
7789 : [ 1.51147e-005 ]
7790 : [ 1.47097e-005 ]
7791 : [ 1.51648e-005 ]
7792 : [ 1.60918e-005 ]
7793 : [ 1.60929e-005 ]
7794 : [ 1.51879e-005 ]
7795 : [ 1.57046e-005 ]
7796 : [ 1.47549e-005 ]
7797 : [ 1.52081e-005 ]
7798 : [ 1.50812e-005 ]
7799 : [ 1.59357e-005 ]
7800 : [ 1.62893e-005 ]
7801 : [ 1.57412e-005 ]
7802 : [ 1.51554e-005 ]
7803 : [ 1.63894e-005 ]
7804 : [ 1.58979e-005 ]
7805 : [ 1.51894e-005 ]
7806 : [ 1.48153e-005 ]
7807 : [ 1.47368e-005 ]
7808 : [ 1.59745e-005 ]
7809 : [ 1.50534e-005 ]
7810 : [ 1.59629e-005 ]
7811 : [ 1.57119e-005 ]
7812 : [ 1.59225e-005 ]
7813 : [ 1.52489e-005 ]
7814 : [ 1.55651e-005 ]
7815 : [ 1.49917e-005 ]
7816 : [ 1.57217e-005 ]
7817 : [ 1.48658e-005 ]
7818 : [ 1.60647e-005 ]
7819 : [ 1.48235e-005 ]
7820 : [ 1.47142e-005 ]
7821 : [ 1.59607e-005 ]
7822 : [ 1.54996e-005 ]
7823 : [ 1.59151e-005 ]
7824 : [ 1.58662e-005 ]
7825 : [ 1.54403e-005 ]
7826 : [ 1.53638e-005 ]
7827 : [ 1.64666e-005 ]
7828 : [ 1.61098e-005 ]
7829 : [ 1.61212e-005 ]
7830 : [ 1.51632e-005 ]
7831 : [ 1.61687e-005 ]
7832 : [ 1.48921e-005 ]
7833 : [ 1.54484e-005 ]
7834 : [ 1.55442e-005 ]
7835 : [ 1.50366e-005 ]
7836 : [ 1.56146e-005 ]
7837 : [ 1.61066e-005 ]
7838 : [ 1.57327e-005 ]
7839 : [ 1.56212e-005 ]
7840 : [ 1.5978e-005  ]
7841 : [ 1.54487e-005 ]
7842 : [ 1.57844e-005 ]
7843 : [ 1.46828e-005 ]
7844 : [ 1.49999e-005 ]
7845 : [ 1.54075e-005 ]
7846 : [ 1.56362e-005 ]
7847 : [ 1.59907e-005 ]
7848 : [ 1.59462e-005 ]
7849 : [ 1.50676e-005 ]
7850 : [ 1.57752e-005 ]
7851 : [ 1.49064e-005 ]
7852 : [ 1.59894e-005 ]
7853 : [ 1.62682e-005 ]
7854 : [ 1.57007e-005 ]
7855 : [ 1.48288e-005 ]
7856 : [ 1.65579e-005 ]
7857 : [ 1.60321e-005 ]
7858 : [ 1.59342e-005 ]
7859 : [ 1.55758e-005 ]
7860 : [ 1.50153e-005 ]
7861 : [ 1.51174e-005 ]
7862 : [ 1.55941e-005 ]
7863 : [ 1.51945e-005 ]
7864 : [ 1.60087e-005 ]
7865 : [ 1.6131e-005  ]
7866 : [ 1.56981e-005 ]
7867 : [ 1.62972e-005 ]
7868 : [ 1.55457e-005 ]
7869 : [ 1.46123e-005 ]
7870 : [ 1.56965e-005 ]
7871 : [ 1.50916e-005 ]
7872 : [ 1.58071e-005 ]
7873 : [ 1.46516e-005 ]
7874 : [ 1.52288e-005 ]
7875 : [ 1.5712e-005  ]
7876 : [ 1.58784e-005 ]
7877 : [ 1.46272e-005 ]
7878 : [ 1.61667e-005 ]
7879 : [ 1.59447e-005 ]
7880 : [ 1.58096e-005 ]
7881 : [ 1.47527e-005 ]
7882 : [ 1.49821e-005 ]
7883 : [ 1.62235e-005 ]
7884 : [ 1.58309e-005 ]
7885 : [ 1.55024e-005 ]
7886 : [ 1.50777e-005 ]
7887 : [ 1.53038e-005 ]
7888 : [ 1.63272e-005 ]
7889 : [ 1.5194e-005  ]
7890 : [ 1.56295e-005 ]
7891 : [ 1.52513e-005 ]
7892 : [ 1.53967e-005 ]
7893 : [ 1.62904e-005 ]
7894 : [ 1.6496e-005  ]
7895 : [ 1.56237e-005 ]
7896 : [ 1.54553e-005 ]
7897 : [ 1.6196e-005  ]
7898 : [ 1.49074e-005 ]
7899 : [ 1.59799e-005 ]
7900 : [ 1.53696e-005 ]
7901 : [ 1.59347e-005 ]
7902 : [ 1.53563e-005 ]
7903 : [ 1.4899e-005  ]
7904 : [ 1.53518e-005 ]
7905 : [ 1.59982e-005 ]
7906 : [ 1.48484e-005 ]
7907 : [ 1.57553e-005 ]
7908 : [ 1.5348e-005  ]
7909 : [ 1.61258e-005 ]
7910 : [ 1.57316e-005 ]
7911 : [ 1.53222e-005 ]
7912 : [ 1.47275e-005 ]
7913 : [ 1.49988e-005 ]
7914 : [ 1.64815e-005 ]
7915 : [ 1.58602e-005 ]
7916 : [ 1.54496e-005 ]
7917 : [ 1.4883e-005  ]
7918 : [ 1.5562e-005  ]
7919 : [ 1.52463e-005 ]
7920 : [ 1.48578e-005 ]
7921 : [ 1.59801e-005 ]
7922 : [ 1.6337e-005  ]
7923 : [ 1.54291e-005 ]
7924 : [ 1.51994e-005 ]
7925 : [ 1.46907e-005 ]
7926 : [ 1.56179e-005 ]
7927 : [ 1.46847e-005 ]
7928 : [ 1.63942e-005 ]
7929 : [ 1.54585e-005 ]
7930 : [ 1.5862e-005  ]
7931 : [ 1.60742e-005 ]
7932 : [ 1.49835e-005 ]
7933 : [ 1.54795e-005 ]
7934 : [ 1.55128e-005 ]
7935 : [ 1.57814e-005 ]
7936 : [ 1.50256e-005 ]
7937 : [ 1.57691e-005 ]
7938 : [ 1.56016e-005 ]
7939 : [ 1.54829e-005 ]
7940 : [ 1.56066e-005 ]
7941 : [ 1.65811e-005 ]
7942 : [ 1.59739e-005 ]
7943 : [ 1.55205e-005 ]
7944 : [ 1.63981e-005 ]
7945 : [ 1.59993e-005 ]
7946 : [ 1.51132e-005 ]
7947 : [ 1.53936e-005 ]
7948 : [ 1.5771e-005  ]
7949 : [ 1.63507e-005 ]
7950 : [ 1.57877e-005 ]
7951 : [ 1.63081e-005 ]
7952 : [ 1.60214e-005 ]
7953 : [ 1.51006e-005 ]
7954 : [ 1.52389e-005 ]
7955 : [ 1.59977e-005 ]
7956 : [ 1.60194e-005 ]
7957 : [ 1.63679e-005 ]
7958 : [ 1.49342e-005 ]
7959 : [ 1.64478e-005 ]
7960 : [ 1.55002e-005 ]
7961 : [ 1.56376e-005 ]
7962 : [ 1.55558e-005 ]
7963 : [ 1.53285e-005 ]
7964 : [ 1.60792e-005 ]
7965 : [ 1.49783e-005 ]
7966 : [ 1.49284e-005 ]
7967 : [ 1.5145e-005  ]
7968 : [ 1.48615e-005 ]
7969 : [ 1.4964e-005  ]
7970 : [ 1.63661e-005 ]
7971 : [ 1.50867e-005 ]
7972 : [ 1.49926e-005 ]
7973 : [ 1.54539e-005 ]
7974 : [ 1.49271e-005 ]
7975 : [ 1.64331e-005 ]
7976 : [ 1.53085e-005 ]
7977 : [ 1.60893e-005 ]
7978 : [ 1.46482e-005 ]
7979 : [ 1.46207e-005 ]
7980 : [ 1.60271e-005 ]
7981 : [ 1.59202e-005 ]
7982 : [ 1.5066e-005  ]
7983 : [ 1.48656e-005 ]
7984 : [ 1.61768e-005 ]
7985 : [ 1.5703e-005  ]
7986 : [ 1.4879e-005  ]
7987 : [ 1.49335e-005 ]
7988 : [ 1.59849e-005 ]
7989 : [ 1.64585e-005 ]
7990 : [ 1.62287e-005 ]
7991 : [ 1.63378e-005 ]
7992 : [ 1.5774e-005  ]
7993 : [ 1.62151e-005 ]
7994 : [ 1.59739e-005 ]
7995 : [ 1.57375e-005 ]
7996 : [ 1.51727e-005 ]
7997 : [ 1.61429e-005 ]
7998 : [ 1.49017e-005 ]
7999 : [ 1.53619e-005 ]
8000 : [ 1.56827e-005 ]
8001 : [ 1.62641e-005 ]
8002 : [ 1.49795e-005 ]
8003 : [ 1.57701e-005 ]
8004 : [ 1.60209e-005 ]
8005 : [ 1.4584e-005  ]
8006 : [ 1.53927e-005 ]
8007 : [ 1.57063e-005 ]
8008 : [ 1.50436e-005 ]
8009 : [ 1.60206e-005 ]
8010 : [ 1.50761e-005 ]
8011 : [ 1.47753e-005 ]
8012 : [ 1.60443e-005 ]
8013 : [ 1.56686e-005 ]
8014 : [ 1.52919e-005 ]
8015 : [ 1.61052e-005 ]
8016 : [ 1.51597e-005 ]
8017 : [ 1.57901e-005 ]
8018 : [ 1.61572e-005 ]
8019 : [ 1.58525e-005 ]
8020 : [ 1.58285e-005 ]
8021 : [ 1.52058e-005 ]
8022 : [ 1.5591e-005  ]
8023 : [ 1.48937e-005 ]
8024 : [ 1.55603e-005 ]
8025 : [ 1.60443e-005 ]
8026 : [ 1.49471e-005 ]
8027 : [ 1.56871e-005 ]
8028 : [ 1.62886e-005 ]
8029 : [ 1.50207e-005 ]
8030 : [ 1.46654e-005 ]
8031 : [ 1.60856e-005 ]
8032 : [ 1.61754e-005 ]
8033 : [ 1.59132e-005 ]
8034 : [ 1.5231e-005  ]
8035 : [ 1.49145e-005 ]
8036 : [ 1.56428e-005 ]
8037 : [ 1.53896e-005 ]
8038 : [ 1.6396e-005  ]
8039 : [ 1.63633e-005 ]
8040 : [ 1.54862e-005 ]
8041 : [ 1.47347e-005 ]
8042 : [ 1.60311e-005 ]
8043 : [ 1.57369e-005 ]
8044 : [ 1.54269e-005 ]
8045 : [ 1.62763e-005 ]
8046 : [ 1.58792e-005 ]
8047 : [ 1.55052e-005 ]
8048 : [ 1.53393e-005 ]
8049 : [ 1.49836e-005 ]
8050 : [ 1.59994e-005 ]
8051 : [ 1.57838e-005 ]
8052 : [ 1.52135e-005 ]
8053 : [ 1.49522e-005 ]
8054 : [ 1.62815e-005 ]
8055 : [ 1.64737e-005 ]
8056 : [ 1.57278e-005 ]
8057 : [ 1.53133e-005 ]
8058 : [ 1.49977e-005 ]
8059 : [ 1.64122e-005 ]
8060 : [ 1.50397e-005 ]
8061 : [ 1.59211e-005 ]
8062 : [ 1.60256e-005 ]
8063 : [ 1.48298e-005 ]
8064 : [ 1.52537e-005 ]
8065 : [ 1.63645e-005 ]
8066 : [ 1.59213e-005 ]
8067 : [ 1.4782e-005  ]
8068 : [ 1.50239e-005 ]
8069 : [ 1.55084e-005 ]
8070 : [ 1.51498e-005 ]
8071 : [ 1.5253e-005  ]
8072 : [ 1.57421e-005 ]
8073 : [ 1.48891e-005 ]
8074 : [ 1.64054e-005 ]
8075 : [ 1.60561e-005 ]
8076 : [ 1.57279e-005 ]
8077 : [ 1.51693e-005 ]
8078 : [ 1.63091e-005 ]
8079 : [ 1.62372e-005 ]
8080 : [ 1.49226e-005 ]
8081 : [ 1.4559e-005  ]
8082 : [ 1.47038e-005 ]
8083 : [ 1.611e-005   ]
8084 : [ 1.49206e-005 ]
8085 : [ 1.60078e-005 ]
8086 : [ 1.57139e-005 ]
8087 : [ 1.60447e-005 ]
8088 : [ 1.56052e-005 ]
8089 : [ 1.51484e-005 ]
8090 : [ 1.51897e-005 ]
8091 : [ 1.52837e-005 ]
8092 : [ 1.54518e-005 ]
8093 : [ 1.54989e-005 ]
8094 : [ 1.49408e-005 ]
8095 : [ 1.50802e-005 ]
8096 : [ 1.48544e-005 ]
8097 : [ 1.62424e-005 ]
8098 : [ 1.56282e-005 ]
8099 : [ 1.57241e-005 ]
8100 : [ 1.56652e-005 ]
8101 : [ 1.56063e-005 ]
8102 : [ 1.53691e-005 ]
8103 : [ 1.5771e-005  ]
8104 : [ 1.53545e-005 ]
8105 : [ 1.57849e-005 ]
8106 : [ 1.57442e-005 ]
8107 : [ 1.47482e-005 ]
8108 : [ 1.49436e-005 ]
8109 : [ 1.47786e-005 ]
8110 : [ 1.62573e-005 ]
8111 : [ 1.49583e-005 ]
8112 : [ 1.63499e-005 ]
8113 : [ 1.64062e-005 ]
8114 : [ 1.55094e-005 ]
8115 : [ 1.63222e-005 ]
8116 : [ 1.49679e-005 ]
8117 : [ 1.57919e-005 ]
8118 : [ 1.6274e-005  ]
8119 : [ 1.5622e-005  ]
8120 : [ 1.5957e-005  ]
8121 : [ 1.51703e-005 ]
8122 : [ 1.53845e-005 ]
8123 : [ 1.52539e-005 ]
8124 : [ 1.55673e-005 ]
8125 : [ 1.49859e-005 ]
8126 : [ 1.58986e-005 ]
8127 : [ 1.4726e-005  ]
8128 : [ 1.5513e-005  ]
8129 : [ 1.47563e-005 ]
8130 : [ 1.56284e-005 ]
8131 : [ 1.5944e-005  ]
8132 : [ 1.50353e-005 ]
8133 : [ 1.4967e-005  ]
8134 : [ 1.5525e-005  ]
8135 : [ 1.60283e-005 ]
8136 : [ 1.55125e-005 ]
8137 : [ 1.59679e-005 ]
8138 : [ 1.54886e-005 ]
8139 : [ 1.62372e-005 ]
8140 : [ 1.55711e-005 ]
8141 : [ 1.56315e-005 ]
8142 : [ 1.51825e-005 ]
8143 : [ 1.51934e-005 ]
8144 : [ 1.46994e-005 ]
8145 : [ 1.59613e-005 ]
8146 : [ 1.4572e-005  ]
8147 : [ 1.488e-005   ]
8148 : [ 1.50415e-005 ]
8149 : [ 1.55663e-005 ]
8150 : [ 1.6304e-005  ]
8151 : [ 1.53882e-005 ]
8152 : [ 1.62095e-005 ]
8153 : [ 1.611e-005   ]
8154 : [ 1.55107e-005 ]
8155 : [ 1.51606e-005 ]
8156 : [ 1.52018e-005 ]
8157 : [ 1.49975e-005 ]
8158 : [ 1.63235e-005 ]
8159 : [ 1.4965e-005  ]
8160 : [ 1.55532e-005 ]
8161 : [ 1.57317e-005 ]
8162 : [ 1.50571e-005 ]
8163 : [ 1.64121e-005 ]
8164 : [ 1.6123e-005  ]
8165 : [ 1.61118e-005 ]
8166 : [ 1.63761e-005 ]
8167 : [ 1.56338e-005 ]
8168 : [ 1.49926e-005 ]
8169 : [ 1.56732e-005 ]
8170 : [ 1.55488e-005 ]
8171 : [ 1.50878e-005 ]
8172 : [ 1.50796e-005 ]
8173 : [ 1.51558e-005 ]
8174 : [ 1.59895e-005 ]
8175 : [ 1.47578e-005 ]
8176 : [ 1.50533e-005 ]
8177 : [ 1.61222e-005 ]
8178 : [ 1.54881e-005 ]
8179 : [ 1.46629e-005 ]
8180 : [ 1.61332e-005 ]
8181 : [ 1.49559e-005 ]
8182 : [ 1.4807e-005  ]
8183 : [ 1.55707e-005 ]
8184 : [ 1.58258e-005 ]
8185 : [ 1.59743e-005 ]
8186 : [ 1.51463e-005 ]
8187 : [ 1.62043e-005 ]
8188 : [ 1.56327e-005 ]
8189 : [ 1.56071e-005 ]
8190 : [ 1.48105e-005 ]
8191 : [ 1.63821e-005 ]
8192 : [ 1.61974e-005 ]
8193 : [ 1.51593e-005 ]
8194 : [ 1.54859e-005 ]
8195 : [ 1.50485e-005 ]
8196 : [ 1.54939e-005 ]
8197 : [ 1.53617e-005 ]
8198 : [ 1.57972e-005 ]
8199 : [ 1.58166e-005 ]
8200 : [ 1.49522e-005 ]
8201 : [ 1.5409e-005  ]
8202 : [ 1.53525e-005 ]
8203 : [ 1.58663e-005 ]
8204 : [ 1.52825e-005 ]
8205 : [ 1.57257e-005 ]
8206 : [ 1.52748e-005 ]
8207 : [ 1.57248e-005 ]
8208 : [ 1.56114e-005 ]
8209 : [ 1.52375e-005 ]
8210 : [ 1.61945e-005 ]
8211 : [ 1.52555e-005 ]
8212 : [ 1.51994e-005 ]
8213 : [ 1.60068e-005 ]
8214 : [ 1.62376e-005 ]
8215 : [ 1.5781e-005  ]
8216 : [ 1.5227e-005  ]
8217 : [ 1.6383e-005  ]
8218 : [ 1.59673e-005 ]
8219 : [ 1.47391e-005 ]
8220 : [ 1.64324e-005 ]
8221 : [ 1.51662e-005 ]
8222 : [ 1.65104e-005 ]
8223 : [ 1.60941e-005 ]
8224 : [ 1.55694e-005 ]
8225 : [ 1.56968e-005 ]
8226 : [ 1.48757e-005 ]
8227 : [ 1.4949e-005  ]
8228 : [ 1.63216e-005 ]
8229 : [ 1.62067e-005 ]
8230 : [ 1.61114e-005 ]
8231 : [ 1.52097e-005 ]
8232 : [ 1.61441e-005 ]
8233 : [ 1.64628e-005 ]
8234 : [ 1.60565e-005 ]
8235 : [ 1.50977e-005 ]
8236 : [ 1.49024e-005 ]
8237 : [ 1.50899e-005 ]
8238 : [ 1.52027e-005 ]
8239 : [ 1.48811e-005 ]
8240 : [ 1.54127e-005 ]
8241 : [ 1.62088e-005 ]
8242 : [ 1.54335e-005 ]
8243 : [ 1.51822e-005 ]
8244 : [ 1.51359e-005 ]
8245 : [ 1.48375e-005 ]
8246 : [ 1.60547e-005 ]
8247 : [ 1.49913e-005 ]
8248 : [ 1.47875e-005 ]
8249 : [ 1.53814e-005 ]
8250 : [ 1.5975e-005  ]
8251 : [ 1.60806e-005 ]
8252 : [ 1.53714e-005 ]
8253 : [ 1.5668e-005  ]
8254 : [ 1.46248e-005 ]
8255 : [ 1.5029e-005  ]
8256 : [ 1.57777e-005 ]
8257 : [ 1.48034e-005 ]
8258 : [ 1.61422e-005 ]
8259 : [ 1.52477e-005 ]
8260 : [ 1.54827e-005 ]
8261 : [ 1.52468e-005 ]
8262 : [ 1.54568e-005 ]
8263 : [ 1.48988e-005 ]
8264 : [ 1.46012e-005 ]
8265 : [ 1.48682e-005 ]
8266 : [ 1.62487e-005 ]
8267 : [ 1.48917e-005 ]
8268 : [ 1.57165e-005 ]
8269 : [ 1.53666e-005 ]
8270 : [ 1.50587e-005 ]
8271 : [ 1.55849e-005 ]
8272 : [ 1.60584e-005 ]
8273 : [ 1.50473e-005 ]
8274 : [ 1.53405e-005 ]
8275 : [ 1.56e-005    ]
8276 : [ 1.52647e-005 ]
8277 : [ 1.52755e-005 ]
8278 : [ 1.46174e-005 ]
8279 : [ 1.53127e-005 ]
8280 : [ 1.57082e-005 ]
8281 : [ 1.50003e-005 ]
8282 : [ 1.61931e-005 ]
8283 : [ 1.49601e-005 ]
8284 : [ 1.61608e-005 ]
8285 : [ 1.4944e-005  ]
8286 : [ 1.51919e-005 ]
8287 : [ 1.51097e-005 ]
8288 : [ 1.46954e-005 ]
8289 : [ 1.48736e-005 ]
8290 : [ 1.48426e-005 ]
8291 : [ 1.49137e-005 ]
8292 : [ 1.49244e-005 ]
8293 : [ 1.57677e-005 ]
8294 : [ 1.48192e-005 ]
8295 : [ 1.62703e-005 ]
8296 : [ 1.5494e-005  ]
8297 : [ 1.4586e-005  ]
8298 : [ 1.57352e-005 ]
8299 : [ 1.55818e-005 ]
8300 : [ 1.50879e-005 ]
8301 : [ 1.53209e-005 ]
8302 : [ 1.58534e-005 ]
8303 : [ 1.49902e-005 ]
8304 : [ 1.63204e-005 ]
8305 : [ 1.48314e-005 ]
8306 : [ 1.47495e-005 ]
8307 : [ 1.46446e-005 ]
8308 : [ 1.55871e-005 ]
8309 : [ 1.46373e-005 ]
8310 : [ 1.4862e-005  ]
8311 : [ 1.4852e-005  ]
8312 : [ 1.4921e-005  ]
8313 : [ 1.64143e-005 ]
8314 : [ 1.59965e-005 ]
8315 : [ 1.54909e-005 ]
8316 : [ 1.53518e-005 ]
8317 : [ 1.56383e-005 ]
8318 : [ 1.52615e-005 ]
8319 : [ 1.4762e-005  ]
8320 : [ 1.61593e-005 ]
8321 : [ 1.47301e-005 ]
8322 : [ 1.51246e-005 ]
8323 : [ 1.58224e-005 ]
8324 : [ 1.6051e-005  ]
8325 : [ 1.62665e-005 ]
8326 : [ 1.5584e-005  ]
8327 : [ 1.52246e-005 ]
8328 : [ 1.61599e-005 ]
8329 : [ 1.61585e-005 ]
8330 : [ 1.53136e-005 ]
8331 : [ 1.49395e-005 ]
8332 : [ 1.57467e-005 ]
8333 : [ 1.61708e-005 ]
8334 : [ 1.57462e-005 ]
8335 : [ 1.49589e-005 ]
8336 : [ 1.54777e-005 ]
8337 : [ 1.5972e-005  ]
8338 : [ 1.6196e-005  ]
8339 : [ 1.58204e-005 ]
8340 : [ 1.47601e-005 ]
8341 : [ 1.57457e-005 ]
8342 : [ 1.61206e-005 ]
8343 : [ 1.6305e-005  ]
8344 : [ 1.52629e-005 ]
8345 : [ 1.61342e-005 ]
8346 : [ 1.49579e-005 ]
8347 : [ 1.56512e-005 ]
8348 : [ 1.51074e-005 ]
8349 : [ 1.53298e-005 ]
8350 : [ 1.57392e-005 ]
8351 : [ 1.61631e-005 ]
8352 : [ 1.59305e-005 ]
8353 : [ 1.49224e-005 ]
8354 : [ 1.49125e-005 ]
8355 : [ 1.65544e-005 ]
8356 : [ 1.58863e-005 ]
8357 : [ 1.48508e-005 ]
8358 : [ 1.51174e-005 ]
8359 : [ 1.61127e-005 ]
8360 : [ 1.58796e-005 ]
8361 : [ 1.58181e-005 ]
8362 : [ 1.6065e-005  ]
8363 : [ 1.64312e-005 ]
8364 : [ 1.57431e-005 ]
8365 : [ 1.49587e-005 ]
8366 : [ 1.61089e-005 ]
8367 : [ 1.59338e-005 ]
8368 : [ 1.46664e-005 ]
8369 : [ 1.59108e-005 ]
8370 : [ 1.60402e-005 ]
8371 : [ 1.46223e-005 ]
8372 : [ 1.58289e-005 ]
8373 : [ 1.54485e-005 ]
8374 : [ 1.62821e-005 ]
8375 : [ 1.48883e-005 ]
8376 : [ 1.56757e-005 ]
8377 : [ 1.50281e-005 ]
8378 : [ 1.48418e-005 ]
8379 : [ 1.62377e-005 ]
8380 : [ 1.50342e-005 ]
8381 : [ 1.62922e-005 ]
8382 : [ 1.63792e-005 ]
8383 : [ 1.58349e-005 ]
8384 : [ 1.54384e-005 ]
8385 : [ 1.51106e-005 ]
8386 : [ 1.51595e-005 ]
8387 : [ 1.50952e-005 ]
8388 : [ 1.60324e-005 ]
8389 : [ 1.48046e-005 ]
8390 : [ 1.47977e-005 ]
8391 : [ 1.60837e-005 ]
8392 : [ 1.6146e-005  ]
8393 : [ 1.56489e-005 ]
8394 : [ 1.53984e-005 ]
8395 : [ 1.5624e-005  ]
8396 : [ 1.61356e-005 ]
8397 : [ 1.52229e-005 ]
8398 : [ 1.53858e-005 ]
8399 : [ 1.51599e-005 ]
8400 : [ 1.47953e-005 ]
8401 : [ 1.57922e-005 ]
8402 : [ 1.56622e-005 ]
8403 : [ 1.52553e-005 ]
8404 : [ 1.51894e-005 ]
8405 : [ 1.5424e-005  ]
8406 : [ 1.61294e-005 ]
8407 : [ 1.48623e-005 ]
8408 : [ 1.50401e-005 ]
8409 : [ 1.5639e-005  ]
8410 : [ 1.48983e-005 ]
8411 : [ 1.63231e-005 ]
8412 : [ 1.52621e-005 ]
8413 : [ 1.50798e-005 ]
8414 : [ 1.56918e-005 ]
8415 : [ 1.52199e-005 ]
8416 : [ 1.51592e-005 ]
8417 : [ 1.51619e-005 ]
8418 : [ 1.58268e-005 ]
8419 : [ 1.61641e-005 ]
8420 : [ 1.63416e-005 ]
8421 : [ 1.53315e-005 ]
8422 : [ 1.59639e-005 ]
8423 : [ 1.6029e-005  ]
8424 : [ 1.50074e-005 ]
8425 : [ 1.51119e-005 ]
8426 : [ 1.60559e-005 ]
8427 : [ 1.5941e-005  ]
8428 : [ 1.55747e-005 ]
8429 : [ 1.53668e-005 ]
8430 : [ 1.5416e-005  ]
8431 : [ 1.60551e-005 ]
8432 : [ 1.46318e-005 ]
8433 : [ 1.57982e-005 ]
8434 : [ 1.60739e-005 ]
8435 : [ 1.57224e-005 ]
8436 : [ 1.56429e-005 ]
8437 : [ 1.50857e-005 ]
8438 : [ 1.56107e-005 ]
8439 : [ 1.54114e-005 ]
8440 : [ 1.61792e-005 ]
8441 : [ 1.55882e-005 ]
8442 : [ 1.51926e-005 ]
8443 : [ 1.55428e-005 ]
8444 : [ 1.62598e-005 ]
8445 : [ 1.50356e-005 ]
8446 : [ 1.49247e-005 ]
8447 : [ 1.59998e-005 ]
8448 : [ 1.61397e-005 ]
8449 : [ 1.54274e-005 ]
8450 : [ 1.48452e-005 ]
8451 : [ 1.52015e-005 ]
8452 : [ 1.56334e-005 ]
8453 : [ 1.48036e-005 ]
8454 : [ 1.64442e-005 ]
8455 : [ 1.49451e-005 ]
8456 : [ 1.54368e-005 ]
8457 : [ 1.49834e-005 ]
8458 : [ 1.59717e-005 ]
8459 : [ 1.52114e-005 ]
8460 : [ 1.58769e-005 ]
8461 : [ 1.62157e-005 ]
8462 : [ 1.59149e-005 ]
8463 : [ 1.61885e-005 ]
8464 : [ 1.62182e-005 ]
8465 : [ 1.62207e-005 ]
8466 : [ 1.54935e-005 ]
8467 : [ 1.62104e-005 ]
8468 : [ 1.5639e-005  ]
8469 : [ 1.59581e-005 ]
8470 : [ 1.5382e-005  ]
8471 : [ 1.60477e-005 ]
8472 : [ 1.53776e-005 ]
8473 : [ 1.603e-005   ]
8474 : [ 1.49521e-005 ]
8475 : [ 1.55578e-005 ]
8476 : [ 1.61333e-005 ]
8477 : [ 1.59499e-005 ]
8478 : [ 1.45813e-005 ]
8479 : [ 1.63362e-005 ]
8480 : [ 1.56727e-005 ]
8481 : [ 1.60224e-005 ]
8482 : [ 1.64254e-005 ]
8483 : [ 1.55712e-005 ]
8484 : [ 1.54378e-005 ]
8485 : [ 1.55698e-005 ]
8486 : [ 1.61076e-005 ]
8487 : [ 1.59965e-005 ]
8488 : [ 1.57604e-005 ]
8489 : [ 1.60036e-005 ]
8490 : [ 1.57076e-005 ]
8491 : [ 1.62189e-005 ]
8492 : [ 1.58197e-005 ]
8493 : [ 1.5974e-005  ]
8494 : [ 1.55333e-005 ]
8495 : [ 1.51943e-005 ]
8496 : [ 1.57192e-005 ]
8497 : [ 1.60489e-005 ]
8498 : [ 1.58746e-005 ]
8499 : [ 1.53785e-005 ]
8500 : [ 1.65376e-005 ]
8501 : [ 1.49836e-005 ]
8502 : [ 1.59997e-005 ]
8503 : [ 1.48744e-005 ]
8504 : [ 1.56715e-005 ]
8505 : [ 1.51798e-005 ]
8506 : [ 1.62833e-005 ]
8507 : [ 1.59867e-005 ]
8508 : [ 1.50557e-005 ]
8509 : [ 1.53042e-005 ]
8510 : [ 1.57156e-005 ]
8511 : [ 1.52008e-005 ]
8512 : [ 1.62359e-005 ]
8513 : [ 1.58198e-005 ]
8514 : [ 1.60613e-005 ]
8515 : [ 1.59268e-005 ]
8516 : [ 1.5111e-005  ]
8517 : [ 1.50172e-005 ]
8518 : [ 1.60789e-005 ]
8519 : [ 1.51217e-005 ]
8520 : [ 1.57985e-005 ]
8521 : [ 1.562e-005   ]
8522 : [ 1.51432e-005 ]
8523 : [ 1.65223e-005 ]
8524 : [ 1.63064e-005 ]
8525 : [ 1.60013e-005 ]
8526 : [ 1.50727e-005 ]
8527 : [ 1.60829e-005 ]
8528 : [ 1.55275e-005 ]
8529 : [ 1.60143e-005 ]
8530 : [ 1.5926e-005  ]
8531 : [ 1.49315e-005 ]
8532 : [ 1.59011e-005 ]
8533 : [ 1.51912e-005 ]
8534 : [ 1.56777e-005 ]
8535 : [ 1.48428e-005 ]
8536 : [ 1.51393e-005 ]
8537 : [ 1.46634e-005 ]
8538 : [ 1.50791e-005 ]
8539 : [ 1.57808e-005 ]
8540 : [ 1.5538e-005  ]
8541 : [ 1.52728e-005 ]
8542 : [ 1.5724e-005  ]
8543 : [ 1.55976e-005 ]
8544 : [ 1.63265e-005 ]
8545 : [ 1.49923e-005 ]
8546 : [ 1.55085e-005 ]
8547 : [ 1.52538e-005 ]
8548 : [ 1.52667e-005 ]
8549 : [ 1.53711e-005 ]
8550 : [ 1.50677e-005 ]
8551 : [ 1.51866e-005 ]
8552 : [ 1.55269e-005 ]
8553 : [ 1.54935e-005 ]
8554 : [ 1.60982e-005 ]
8555 : [ 1.59543e-005 ]
8556 : [ 1.57322e-005 ]
8557 : [ 1.60801e-005 ]
8558 : [ 1.45651e-005 ]
8559 : [ 1.60787e-005 ]
8560 : [ 1.63972e-005 ]
8561 : [ 1.46124e-005 ]
8562 : [ 1.61734e-005 ]
8563 : [ 1.55038e-005 ]
8564 : [ 1.62186e-005 ]
8565 : [ 1.53024e-005 ]
8566 : [ 1.46533e-005 ]
8567 : [ 1.51692e-005 ]
8568 : [ 1.5319e-005  ]
8569 : [ 1.59538e-005 ]
8570 : [ 1.51818e-005 ]
8571 : [ 1.61993e-005 ]
8572 : [ 1.53966e-005 ]
8573 : [ 1.59118e-005 ]
8574 : [ 1.5128e-005  ]
8575 : [ 1.49264e-005 ]
8576 : [ 1.55053e-005 ]
8577 : [ 1.62028e-005 ]
8578 : [ 1.50323e-005 ]
8579 : [ 1.5255e-005  ]
8580 : [ 1.53491e-005 ]
8581 : [ 1.53637e-005 ]
8582 : [ 1.53574e-005 ]
8583 : [ 1.49041e-005 ]
8584 : [ 1.56491e-005 ]
8585 : [ 1.55849e-005 ]
8586 : [ 1.57469e-005 ]
8587 : [ 1.49495e-005 ]
8588 : [ 1.64277e-005 ]
8589 : [ 1.5166e-005  ]
8590 : [ 1.60329e-005 ]
8591 : [ 1.59203e-005 ]
8592 : [ 1.55795e-005 ]
8593 : [ 1.53042e-005 ]
8594 : [ 1.55084e-005 ]
8595 : [ 1.59106e-005 ]
8596 : [ 1.56046e-005 ]
8597 : [ 1.62955e-005 ]
8598 : [ 1.56957e-005 ]
8599 : [ 1.55338e-005 ]
8600 : [ 1.52485e-005 ]
8601 : [ 1.56424e-005 ]
8602 : [ 1.63596e-005 ]
8603 : [ 1.58984e-005 ]
8604 : [ 1.63364e-005 ]
8605 : [ 1.49412e-005 ]
8606 : [ 1.62635e-005 ]
8607 : [ 1.55419e-005 ]
8608 : [ 1.55158e-005 ]
8609 : [ 1.5937e-005  ]
8610 : [ 1.45839e-005 ]
8611 : [ 1.46301e-005 ]
8612 : [ 1.48998e-005 ]
8613 : [ 1.56632e-005 ]
8614 : [ 1.59975e-005 ]
8615 : [ 1.59001e-005 ]
8616 : [ 1.59749e-005 ]
8617 : [ 1.63127e-005 ]
8618 : [ 1.5107e-005  ]
8619 : [ 1.55494e-005 ]
8620 : [ 1.60107e-005 ]
8621 : [ 1.50886e-005 ]
8622 : [ 1.52263e-005 ]
8623 : [ 1.61732e-005 ]
8624 : [ 1.50228e-005 ]
8625 : [ 1.60703e-005 ]
8626 : [ 1.62365e-005 ]
8627 : [ 1.47481e-005 ]
8628 : [ 1.49933e-005 ]
8629 : [ 1.49909e-005 ]
8630 : [ 1.58995e-005 ]
8631 : [ 1.46076e-005 ]
8632 : [ 1.58145e-005 ]
8633 : [ 1.4789e-005  ]
8634 : [ 1.50951e-005 ]
8635 : [ 1.6234e-005  ]
8636 : [ 1.51701e-005 ]
8637 : [ 1.48217e-005 ]
8638 : [ 1.5891e-005  ]
8639 : [ 1.50789e-005 ]
8640 : [ 1.58816e-005 ]
8641 : [ 1.5694e-005  ]
8642 : [ 1.575e-005   ]
8643 : [ 1.61063e-005 ]
8644 : [ 1.58988e-005 ]
8645 : [ 1.60237e-005 ]
8646 : [ 1.58156e-005 ]
8647 : [ 1.57147e-005 ]
8648 : [ 1.51941e-005 ]
8649 : [ 1.63785e-005 ]
8650 : [ 1.64411e-005 ]
8651 : [ 1.62164e-005 ]
8652 : [ 1.63402e-005 ]
8653 : [ 1.53633e-005 ]
8654 : [ 1.62346e-005 ]
8655 : [ 1.50697e-005 ]
8656 : [ 1.50725e-005 ]
8657 : [ 1.46266e-005 ]
8658 : [ 1.61541e-005 ]
8659 : [ 1.63809e-005 ]
8660 : [ 1.50869e-005 ]
8661 : [ 1.62393e-005 ]
8662 : [ 1.62261e-005 ]
8663 : [ 1.65805e-005 ]
8664 : [ 1.48563e-005 ]
8665 : [ 1.63795e-005 ]
8666 : [ 1.63905e-005 ]
8667 : [ 1.60137e-005 ]
8668 : [ 1.56752e-005 ]
8669 : [ 1.54053e-005 ]
8670 : [ 1.60178e-005 ]
8671 : [ 1.54802e-005 ]
8672 : [ 1.52392e-005 ]
8673 : [ 1.49244e-005 ]
8674 : [ 1.56602e-005 ]
8675 : [ 1.64286e-005 ]
8676 : [ 1.51652e-005 ]
8677 : [ 1.6314e-005  ]
8678 : [ 1.48851e-005 ]
8679 : [ 1.54479e-005 ]
8680 : [ 1.59949e-005 ]
8681 : [ 1.47994e-005 ]
8682 : [ 1.55034e-005 ]
8683 : [ 1.51964e-005 ]
8684 : [ 1.59717e-005 ]
8685 : [ 1.62616e-005 ]
8686 : [ 1.57204e-005 ]
8687 : [ 1.47633e-005 ]
8688 : [ 1.52746e-005 ]
8689 : [ 1.51782e-005 ]
8690 : [ 1.53549e-005 ]
8691 : [ 1.54777e-005 ]
8692 : [ 1.53664e-005 ]
8693 : [ 1.54765e-005 ]
8694 : [ 1.50988e-005 ]
8695 : [ 1.59078e-005 ]
8696 : [ 1.55877e-005 ]
8697 : [ 1.63183e-005 ]
8698 : [ 1.49917e-005 ]
8699 : [ 1.55669e-005 ]
8700 : [ 1.61643e-005 ]
8701 : [ 1.62143e-005 ]
8702 : [ 1.52483e-005 ]
8703 : [ 1.55551e-005 ]
8704 : [ 1.49872e-005 ]
8705 : [ 1.47587e-005 ]
8706 : [ 1.60721e-005 ]
8707 : [ 1.54146e-005 ]
8708 : [ 1.55167e-005 ]
8709 : [ 1.54785e-005 ]
8710 : [ 1.61971e-005 ]
8711 : [ 1.48128e-005 ]
8712 : [ 1.46001e-005 ]
8713 : [ 1.59973e-005 ]
8714 : [ 1.59625e-005 ]
8715 : [ 1.65055e-005 ]
8716 : [ 1.5962e-005  ]
8717 : [ 1.59127e-005 ]
8718 : [ 1.56939e-005 ]
8719 : [ 1.63335e-005 ]
8720 : [ 1.5248e-005  ]
8721 : [ 1.54802e-005 ]
8722 : [ 1.56491e-005 ]
8723 : [ 1.51915e-005 ]
8724 : [ 1.50267e-005 ]
8725 : [ 1.64653e-005 ]
8726 : [ 1.62023e-005 ]
8727 : [ 1.49467e-005 ]
8728 : [ 1.64657e-005 ]
8729 : [ 1.57951e-005 ]
8730 : [ 1.50353e-005 ]
8731 : [ 1.5572e-005  ]
8732 : [ 1.61128e-005 ]
8733 : [ 1.63504e-005 ]
8734 : [ 1.49857e-005 ]
8735 : [ 1.50778e-005 ]
8736 : [ 1.50296e-005 ]
8737 : [ 1.48632e-005 ]
8738 : [ 1.61779e-005 ]
8739 : [ 1.57133e-005 ]
8740 : [ 1.51275e-005 ]
8741 : [ 1.62873e-005 ]
8742 : [ 1.48669e-005 ]
8743 : [ 1.64351e-005 ]
8744 : [ 1.62157e-005 ]
8745 : [ 1.61057e-005 ]
8746 : [ 1.51135e-005 ]
8747 : [ 1.52415e-005 ]
8748 : [ 1.62573e-005 ]
8749 : [ 1.54811e-005 ]
8750 : [ 1.50305e-005 ]
8751 : [ 1.57612e-005 ]
8752 : [ 1.54941e-005 ]
8753 : [ 1.46424e-005 ]
8754 : [ 1.47235e-005 ]
8755 : [ 1.59309e-005 ]
8756 : [ 1.53498e-005 ]
8757 : [ 1.57874e-005 ]
8758 : [ 1.61195e-005 ]
8759 : [ 1.47678e-005 ]
8760 : [ 1.47487e-005 ]
8761 : [ 1.61227e-005 ]
8762 : [ 1.46798e-005 ]
8763 : [ 1.6257e-005  ]
8764 : [ 1.5462e-005  ]
8765 : [ 1.55432e-005 ]
8766 : [ 1.61307e-005 ]
8767 : [ 1.57795e-005 ]
8768 : [ 1.51596e-005 ]
8769 : [ 1.46966e-005 ]
8770 : [ 1.6265e-005  ]
8771 : [ 1.62391e-005 ]
8772 : [ 1.54088e-005 ]
8773 : [ 1.56244e-005 ]
8774 : [ 1.57644e-005 ]
8775 : [ 1.6203e-005  ]
8776 : [ 1.60119e-005 ]
8777 : [ 1.62685e-005 ]
8778 : [ 1.50926e-005 ]
8779 : [ 1.50254e-005 ]
8780 : [ 1.59708e-005 ]
8781 : [ 1.51302e-005 ]
8782 : [ 1.62306e-005 ]
8783 : [ 1.57883e-005 ]
8784 : [ 1.57555e-005 ]
8785 : [ 1.48969e-005 ]
8786 : [ 1.58894e-005 ]
8787 : [ 1.51726e-005 ]
8788 : [ 1.4617e-005  ]
8789 : [ 1.49999e-005 ]
8790 : [ 1.5944e-005  ]
8791 : [ 1.64905e-005 ]
8792 : [ 1.63927e-005 ]
8793 : [ 1.52476e-005 ]
8794 : [ 1.46824e-005 ]
8795 : [ 1.57262e-005 ]
8796 : [ 1.60596e-005 ]
8797 : [ 1.5527e-005  ]
8798 : [ 1.57913e-005 ]
8799 : [ 1.61584e-005 ]
8800 : [ 1.4811e-005  ]
8801 : [ 1.48576e-005 ]
8802 : [ 1.59613e-005 ]
8803 : [ 1.61554e-005 ]
8804 : [ 1.5387e-005  ]
8805 : [ 1.53593e-005 ]
8806 : [ 1.61241e-005 ]
8807 : [ 1.5817e-005  ]
8808 : [ 1.62643e-005 ]
8809 : [ 1.53534e-005 ]
8810 : [ 1.53083e-005 ]
8811 : [ 1.46589e-005 ]
8812 : [ 1.57398e-005 ]
8813 : [ 1.50363e-005 ]
8814 : [ 1.50808e-005 ]
8815 : [ 1.61291e-005 ]
8816 : [ 1.57968e-005 ]
8817 : [ 1.57846e-005 ]
8818 : [ 1.5206e-005  ]
8819 : [ 1.4651e-005  ]
8820 : [ 1.50788e-005 ]
8821 : [ 1.61225e-005 ]
8822 : [ 1.56287e-005 ]
8823 : [ 1.48764e-005 ]
8824 : [ 1.55845e-005 ]
8825 : [ 1.64999e-005 ]
8826 : [ 1.55714e-005 ]
8827 : [ 1.57426e-005 ]
8828 : [ 1.50059e-005 ]
8829 : [ 1.61739e-005 ]
8830 : [ 1.59312e-005 ]
8831 : [ 1.5574e-005  ]
8832 : [ 1.50094e-005 ]
8833 : [ 1.49283e-005 ]
8834 : [ 1.56243e-005 ]
8835 : [ 1.60742e-005 ]
8836 : [ 1.50435e-005 ]
8837 : [ 1.46947e-005 ]
8838 : [ 1.56773e-005 ]
8839 : [ 1.45789e-005 ]
8840 : [ 1.48039e-005 ]
8841 : [ 1.49016e-005 ]
8842 : [ 1.45627e-005 ]
8843 : [ 1.61462e-005 ]
8844 : [ 1.46024e-005 ]
8845 : [ 1.51185e-005 ]
8846 : [ 1.52777e-005 ]
8847 : [ 1.54625e-005 ]
8848 : [ 1.51065e-005 ]
8849 : [ 1.57802e-005 ]
8850 : [ 1.60164e-005 ]
8851 : [ 1.62322e-005 ]
8852 : [ 1.60592e-005 ]
8853 : [ 1.58872e-005 ]
8854 : [ 1.63541e-005 ]
8855 : [ 1.54046e-005 ]
8856 : [ 1.50401e-005 ]
8857 : [ 1.60491e-005 ]
8858 : [ 1.64716e-005 ]
8859 : [ 1.4949e-005  ]
8860 : [ 1.48204e-005 ]
8861 : [ 1.57252e-005 ]
8862 : [ 1.65397e-005 ]
8863 : [ 1.58213e-005 ]
8864 : [ 1.54717e-005 ]
8865 : [ 1.62762e-005 ]
8866 : [ 1.60308e-005 ]
8867 : [ 1.51952e-005 ]
8868 : [ 1.59845e-005 ]
8869 : [ 1.55322e-005 ]
8870 : [ 1.47372e-005 ]
8871 : [ 1.61193e-005 ]
8872 : [ 1.48841e-005 ]
8873 : [ 1.56797e-005 ]
8874 : [ 1.62306e-005 ]
8875 : [ 1.55365e-005 ]
8876 : [ 1.49196e-005 ]
8877 : [ 1.5854e-005  ]
8878 : [ 1.64565e-005 ]
8879 : [ 1.52877e-005 ]
8880 : [ 1.53067e-005 ]
8881 : [ 1.45893e-005 ]
8882 : [ 1.52901e-005 ]
8883 : [ 1.62094e-005 ]
8884 : [ 1.64412e-005 ]
8885 : [ 1.48267e-005 ]
8886 : [ 1.49811e-005 ]
8887 : [ 1.57969e-005 ]
8888 : [ 1.57016e-005 ]
8889 : [ 1.54744e-005 ]
8890 : [ 1.55688e-005 ]
8891 : [ 1.47678e-005 ]
8892 : [ 1.50547e-005 ]
8893 : [ 1.59247e-005 ]
8894 : [ 1.57567e-005 ]
8895 : [ 1.57204e-005 ]
8896 : [ 1.50406e-005 ]
8897 : [ 1.61242e-005 ]
8898 : [ 1.6089e-005  ]
8899 : [ 1.57819e-005 ]
8900 : [ 1.53546e-005 ]
8901 : [ 1.50892e-005 ]
8902 : [ 1.6257e-005  ]
8903 : [ 1.6304e-005  ]
8904 : [ 1.62497e-005 ]
8905 : [ 1.49508e-005 ]
8906 : [ 1.52452e-005 ]
8907 : [ 1.59677e-005 ]
8908 : [ 1.48784e-005 ]
8909 : [ 1.58022e-005 ]
8910 : [ 1.5536e-005  ]
8911 : [ 1.49187e-005 ]
8912 : [ 1.57698e-005 ]
8913 : [ 1.65165e-005 ]
8914 : [ 1.51066e-005 ]
8915 : [ 1.52e-005    ]
8916 : [ 1.54909e-005 ]
8917 : [ 1.52141e-005 ]
8918 : [ 1.47681e-005 ]
8919 : [ 1.63419e-005 ]
8920 : [ 1.52715e-005 ]
8921 : [ 1.48191e-005 ]
8922 : [ 1.44863e-005 ]
8923 : [ 1.53372e-005 ]
8924 : [ 1.52576e-005 ]
8925 : [ 1.61199e-005 ]
8926 : [ 1.50282e-005 ]
8927 : [ 1.63999e-005 ]
8928 : [ 1.47537e-005 ]
8929 : [ 1.63993e-005 ]
8930 : [ 1.59263e-005 ]
8931 : [ 1.62683e-005 ]
8932 : [ 1.57958e-005 ]
8933 : [ 1.52244e-005 ]
8934 : [ 1.50801e-005 ]
8935 : [ 1.59647e-005 ]
8936 : [ 1.58752e-005 ]
8937 : [ 1.49994e-005 ]
8938 : [ 1.62112e-005 ]
8939 : [ 1.61793e-005 ]
8940 : [ 1.53629e-005 ]
8941 : [ 1.45954e-005 ]
8942 : [ 1.65427e-005 ]
8943 : [ 1.5622e-005  ]
8944 : [ 1.59413e-005 ]
8945 : [ 1.60511e-005 ]
8946 : [ 1.56747e-005 ]
8947 : [ 1.61885e-005 ]
8948 : [ 1.51459e-005 ]
8949 : [ 1.55858e-005 ]
8950 : [ 1.50449e-005 ]
8951 : [ 1.54397e-005 ]
8952 : [ 1.53375e-005 ]
8953 : [ 1.56343e-005 ]
8954 : [ 1.58667e-005 ]
8955 : [ 1.55916e-005 ]
8956 : [ 1.52776e-005 ]
8957 : [ 1.61032e-005 ]
8958 : [ 1.57831e-005 ]
8959 : [ 1.59156e-005 ]
8960 : [ 1.64247e-005 ]
8961 : [ 1.60544e-005 ]
8962 : [ 1.54523e-005 ]
8963 : [ 1.52204e-005 ]
8964 : [ 1.60617e-005 ]
8965 : [ 1.45381e-005 ]
8966 : [ 1.46558e-005 ]
8967 : [ 1.55246e-005 ]
8968 : [ 1.50416e-005 ]
8969 : [ 1.61268e-005 ]
8970 : [ 1.63033e-005 ]
8971 : [ 1.63944e-005 ]
8972 : [ 1.47447e-005 ]
8973 : [ 1.46641e-005 ]
8974 : [ 1.61235e-005 ]
8975 : [ 1.60106e-005 ]
8976 : [ 1.62739e-005 ]
8977 : [ 1.51491e-005 ]
8978 : [ 1.64994e-005 ]
8979 : [ 1.46162e-005 ]
8980 : [ 1.52779e-005 ]
8981 : [ 1.49501e-005 ]
8982 : [ 1.60511e-005 ]
8983 : [ 1.6057e-005  ]
8984 : [ 1.60543e-005 ]
8985 : [ 1.62661e-005 ]
8986 : [ 1.59731e-005 ]
8987 : [ 1.47914e-005 ]
8988 : [ 1.4674e-005  ]
8989 : [ 1.49355e-005 ]
8990 : [ 1.52557e-005 ]
8991 : [ 1.5965e-005  ]
8992 : [ 1.55151e-005 ]
8993 : [ 1.48919e-005 ]
8994 : [ 1.54878e-005 ]
8995 : [ 1.57716e-005 ]
8996 : [ 1.52179e-005 ]
8997 : [ 1.62353e-005 ]
8998 : [ 1.54727e-005 ]
8999 : [ 1.49455e-005 ]
9000 : [ 1.61539e-005 ]
9001 : [ 1.61082e-005 ]
9002 : [ 1.61899e-005 ]
9003 : [ 1.58292e-005 ]
9004 : [ 1.61716e-005 ]
9005 : [ 1.47093e-005 ]
9006 : [ 1.51153e-005 ]
9007 : [ 1.62149e-005 ]
9008 : [ 1.53114e-005 ]
9009 : [ 1.62468e-005 ]
9010 : [ 1.53305e-005 ]
9011 : [ 1.57078e-005 ]
9012 : [ 1.53881e-005 ]
9013 : [ 1.50845e-005 ]
9014 : [ 1.50533e-005 ]
9015 : [ 1.52895e-005 ]
9016 : [ 1.54148e-005 ]
9017 : [ 1.56122e-005 ]
9018 : [ 1.57517e-005 ]
9019 : [ 1.55328e-005 ]
9020 : [ 1.48676e-005 ]
9021 : [ 1.49451e-005 ]
9022 : [ 1.50307e-005 ]
9023 : [ 1.45306e-005 ]
9024 : [ 1.52553e-005 ]
9025 : [ 1.52582e-005 ]
9026 : [ 1.49877e-005 ]
9027 : [ 1.53109e-005 ]
9028 : [ 1.58663e-005 ]
9029 : [ 1.53629e-005 ]
9030 : [ 1.64638e-005 ]
9031 : [ 1.56077e-005 ]
9032 : [ 1.48734e-005 ]
9033 : [ 1.57565e-005 ]
9034 : [ 1.59129e-005 ]
9035 : [ 1.56495e-005 ]
9036 : [ 1.5053e-005  ]
9037 : [ 1.63788e-005 ]
9038 : [ 1.51741e-005 ]
9039 : [ 1.64742e-005 ]
9040 : [ 1.54553e-005 ]
9041 : [ 1.56859e-005 ]
9042 : [ 1.48355e-005 ]
9043 : [ 1.59413e-005 ]
9044 : [ 1.57653e-005 ]
9045 : [ 1.47442e-005 ]
9046 : [ 1.62315e-005 ]
9047 : [ 1.49899e-005 ]
9048 : [ 1.47964e-005 ]
9049 : [ 1.51956e-005 ]
9050 : [ 1.5454e-005  ]
9051 : [ 1.55059e-005 ]
9052 : [ 1.55904e-005 ]
9053 : [ 1.56171e-005 ]
9054 : [ 1.63555e-005 ]
9055 : [ 1.45085e-005 ]
9056 : [ 1.63438e-005 ]
9057 : [ 1.58814e-005 ]
9058 : [ 1.48908e-005 ]
9059 : [ 1.53272e-005 ]
9060 : [ 1.59863e-005 ]
9061 : [ 1.57392e-005 ]
9062 : [ 1.5038e-005  ]
9063 : [ 1.61447e-005 ]
9064 : [ 1.57809e-005 ]
9065 : [ 1.54048e-005 ]
9066 : [ 1.45864e-005 ]
9067 : [ 1.63956e-005 ]
9068 : [ 1.53841e-005 ]
9069 : [ 1.51096e-005 ]
9070 : [ 1.49294e-005 ]
9071 : [ 1.54077e-005 ]
9072 : [ 1.54921e-005 ]
9073 : [ 1.53829e-005 ]
9074 : [ 1.52435e-005 ]
9075 : [ 1.53956e-005 ]
9076 : [ 1.62773e-005 ]
9077 : [ 1.58552e-005 ]
9078 : [ 1.47734e-005 ]
9079 : [ 1.60433e-005 ]
9080 : [ 1.58818e-005 ]
9081 : [ 1.58108e-005 ]
9082 : [ 1.50939e-005 ]
9083 : [ 1.46654e-005 ]
9084 : [ 1.49192e-005 ]
9085 : [ 1.5494e-005  ]
9086 : [ 1.57726e-005 ]
9087 : [ 1.53922e-005 ]
9088 : [ 1.62509e-005 ]
9089 : [ 1.53752e-005 ]
9090 : [ 1.6541e-005  ]
9091 : [ 1.52497e-005 ]
9092 : [ 1.55655e-005 ]
9093 : [ 1.54742e-005 ]
9094 : [ 1.59705e-005 ]
9095 : [ 1.63457e-005 ]
9096 : [ 1.59263e-005 ]
9097 : [ 1.58579e-005 ]
9098 : [ 1.61136e-005 ]
9099 : [ 1.56393e-005 ]
9100 : [ 1.50937e-005 ]
9101 : [ 1.52365e-005 ]
9102 : [ 1.65023e-005 ]
9103 : [ 1.58958e-005 ]
9104 : [ 1.59312e-005 ]
9105 : [ 1.49645e-005 ]
9106 : [ 1.57308e-005 ]
9107 : [ 1.59599e-005 ]
9108 : [ 1.46477e-005 ]
9109 : [ 1.52029e-005 ]
9110 : [ 1.54972e-005 ]
9111 : [ 1.62437e-005 ]
9112 : [ 1.57019e-005 ]
9113 : [ 1.55574e-005 ]
9114 : [ 1.48135e-005 ]
9115 : [ 1.58532e-005 ]
9116 : [ 1.48431e-005 ]
9117 : [ 1.51632e-005 ]
9118 : [ 1.5791e-005  ]
9119 : [ 1.51219e-005 ]
9120 : [ 1.60756e-005 ]
9121 : [ 1.51517e-005 ]
9122 : [ 1.53117e-005 ]
9123 : [ 1.58303e-005 ]
9124 : [ 1.57606e-005 ]
9125 : [ 1.62093e-005 ]
9126 : [ 1.56571e-005 ]
9127 : [ 1.62099e-005 ]
9128 : [ 1.60554e-005 ]
9129 : [ 1.58718e-005 ]
9130 : [ 1.56897e-005 ]
9131 : [ 1.5857e-005  ]
9132 : [ 1.57444e-005 ]
9133 : [ 1.64848e-005 ]
9134 : [ 1.53426e-005 ]
9135 : [ 1.51885e-005 ]
9136 : [ 1.53123e-005 ]
9137 : [ 1.62661e-005 ]
9138 : [ 1.5588e-005  ]
9139 : [ 1.58639e-005 ]
9140 : [ 1.58903e-005 ]
9141 : [ 1.6484e-005  ]
9142 : [ 1.47632e-005 ]
9143 : [ 1.60398e-005 ]
9144 : [ 1.55723e-005 ]
9145 : [ 1.61907e-005 ]
9146 : [ 1.59758e-005 ]
9147 : [ 1.49764e-005 ]
9148 : [ 1.52049e-005 ]
9149 : [ 1.62688e-005 ]
9150 : [ 1.52079e-005 ]
9151 : [ 1.56775e-005 ]
9152 : [ 1.62585e-005 ]
9153 : [ 1.59852e-005 ]
9154 : [ 1.53532e-005 ]
9155 : [ 1.54141e-005 ]
9156 : [ 1.4826e-005  ]
9157 : [ 1.53514e-005 ]
9158 : [ 1.5966e-005  ]
9159 : [ 1.47627e-005 ]
9160 : [ 1.56294e-005 ]
9161 : [ 1.5253e-005  ]
9162 : [ 1.46861e-005 ]
9163 : [ 1.62982e-005 ]
9164 : [ 1.58844e-005 ]
9165 : [ 1.59015e-005 ]
9166 : [ 1.62795e-005 ]
9167 : [ 1.62031e-005 ]
9168 : [ 1.59402e-005 ]
9169 : [ 1.62195e-005 ]
9170 : [ 1.63944e-005 ]
9171 : [ 1.50207e-005 ]
9172 : [ 1.63388e-005 ]
9173 : [ 1.53934e-005 ]
9174 : [ 1.57987e-005 ]
9175 : [ 1.5897e-005  ]
9176 : [ 1.59446e-005 ]
9177 : [ 1.5641e-005  ]
9178 : [ 1.47122e-005 ]
9179 : [ 1.49345e-005 ]
9180 : [ 1.59466e-005 ]
9181 : [ 1.52288e-005 ]
9182 : [ 1.53907e-005 ]
9183 : [ 1.6482e-005  ]
9184 : [ 1.57548e-005 ]
9185 : [ 1.50828e-005 ]
9186 : [ 1.52929e-005 ]
9187 : [ 1.50047e-005 ]
9188 : [ 1.52309e-005 ]
9189 : [ 1.50481e-005 ]
9190 : [ 1.54552e-005 ]
9191 : [ 1.49864e-005 ]
9192 : [ 1.53764e-005 ]
9193 : [ 1.60573e-005 ]
9194 : [ 1.52444e-005 ]
9195 : [ 1.48615e-005 ]
9196 : [ 1.54795e-005 ]
9197 : [ 1.56353e-005 ]
9198 : [ 1.50638e-005 ]
9199 : [ 1.48477e-005 ]
9200 : [ 1.62164e-005 ]
9201 : [ 1.58188e-005 ]
9202 : [ 1.64308e-005 ]
9203 : [ 1.54217e-005 ]
9204 : [ 1.58573e-005 ]
9205 : [ 1.55227e-005 ]
9206 : [ 1.45453e-005 ]
9207 : [ 1.47452e-005 ]
9208 : [ 1.52119e-005 ]
9209 : [ 1.59787e-005 ]
9210 : [ 1.53317e-005 ]
9211 : [ 1.59671e-005 ]
9212 : [ 1.54177e-005 ]
9213 : [ 1.54112e-005 ]
9214 : [ 1.65814e-005 ]
9215 : [ 1.61216e-005 ]
9216 : [ 1.60247e-005 ]
9217 : [ 1.60566e-005 ]
9218 : [ 1.60228e-005 ]
9219 : [ 1.47405e-005 ]
9220 : [ 1.59341e-005 ]
9221 : [ 1.55311e-005 ]
9222 : [ 1.568e-005   ]
9223 : [ 1.57283e-005 ]
9224 : [ 1.5743e-005  ]
9225 : [ 1.51291e-005 ]
9226 : [ 1.5644e-005  ]
9227 : [ 1.47673e-005 ]
9228 : [ 1.59748e-005 ]
9229 : [ 1.56781e-005 ]
9230 : [ 1.55077e-005 ]
9231 : [ 1.58081e-005 ]
9232 : [ 1.52395e-005 ]
9233 : [ 1.59573e-005 ]
9234 : [ 1.6182e-005  ]
9235 : [ 1.57932e-005 ]
9236 : [ 1.54965e-005 ]
9237 : [ 1.49227e-005 ]
9238 : [ 1.58399e-005 ]
9239 : [ 1.49941e-005 ]
9240 : [ 1.61695e-005 ]
9241 : [ 1.50701e-005 ]
9242 : [ 1.63594e-005 ]
9243 : [ 1.64687e-005 ]
9244 : [ 1.47291e-005 ]
9245 : [ 1.4593e-005  ]
9246 : [ 1.51747e-005 ]
9247 : [ 1.52438e-005 ]
9248 : [ 1.60978e-005 ]
9249 : [ 1.59881e-005 ]
9250 : [ 1.4853e-005  ]
9251 : [ 1.47964e-005 ]
9252 : [ 1.5902e-005  ]
9253 : [ 1.49203e-005 ]
9254 : [ 1.61413e-005 ]
9255 : [ 1.55089e-005 ]
9256 : [ 1.5884e-005  ]
9257 : [ 1.53974e-005 ]
9258 : [ 1.621e-005   ]
9259 : [ 1.51691e-005 ]
9260 : [ 1.58316e-005 ]
9261 : [ 1.63047e-005 ]
9262 : [ 1.54517e-005 ]
9263 : [ 1.54059e-005 ]
9264 : [ 1.52077e-005 ]
9265 : [ 1.50221e-005 ]
9266 : [ 1.6162e-005  ]
9267 : [ 1.54893e-005 ]
9268 : [ 1.49677e-005 ]
9269 : [ 1.65761e-005 ]
9270 : [ 1.58753e-005 ]
9271 : [ 1.59511e-005 ]
9272 : [ 1.47351e-005 ]
9273 : [ 1.60426e-005 ]
9274 : [ 1.5085e-005  ]
9275 : [ 1.53415e-005 ]
9276 : [ 1.52418e-005 ]
9277 : [ 1.5774e-005  ]
9278 : [ 1.4714e-005  ]
9279 : [ 1.62234e-005 ]
9280 : [ 1.45695e-005 ]
9281 : [ 1.62327e-005 ]
9282 : [ 1.63363e-005 ]
9283 : [ 1.52942e-005 ]
9284 : [ 1.53038e-005 ]
9285 : [ 1.55349e-005 ]
9286 : [ 1.50273e-005 ]
9287 : [ 1.61657e-005 ]
9288 : [ 1.52744e-005 ]
9289 : [ 1.61127e-005 ]
9290 : [ 1.59482e-005 ]
9291 : [ 1.47577e-005 ]
9292 : [ 1.49408e-005 ]
9293 : [ 1.61804e-005 ]
9294 : [ 1.55376e-005 ]
9295 : [ 1.62114e-005 ]
9296 : [ 1.59772e-005 ]
9297 : [ 1.6113e-005  ]
9298 : [ 1.6331e-005  ]
9299 : [ 1.51277e-005 ]
9300 : [ 1.59488e-005 ]
9301 : [ 1.54061e-005 ]
9302 : [ 1.56673e-005 ]
9303 : [ 1.55917e-005 ]
9304 : [ 1.49682e-005 ]
9305 : [ 1.55618e-005 ]
9306 : [ 1.5848e-005  ]
9307 : [ 1.54491e-005 ]
9308 : [ 1.63096e-005 ]
9309 : [ 1.51732e-005 ]
9310 : [ 1.56017e-005 ]
9311 : [ 1.49734e-005 ]
9312 : [ 1.47825e-005 ]
9313 : [ 1.46527e-005 ]
9314 : [ 1.49036e-005 ]
9315 : [ 1.56502e-005 ]
9316 : [ 1.53329e-005 ]
9317 : [ 1.52943e-005 ]
9318 : [ 1.51772e-005 ]
9319 : [ 1.51648e-005 ]
9320 : [ 1.59707e-005 ]
9321 : [ 1.58265e-005 ]
9322 : [ 1.46864e-005 ]
9323 : [ 1.47246e-005 ]
9324 : [ 1.5861e-005  ]
9325 : [ 1.5435e-005  ]
9326 : [ 1.53234e-005 ]
9327 : [ 1.52395e-005 ]
9328 : [ 1.61841e-005 ]
9329 : [ 1.59102e-005 ]
9330 : [ 1.51124e-005 ]
9331 : [ 1.48356e-005 ]
9332 : [ 1.61991e-005 ]
9333 : [ 1.63018e-005 ]
9334 : [ 1.56688e-005 ]
9335 : [ 1.48654e-005 ]
9336 : [ 1.58605e-005 ]
9337 : [ 1.64088e-005 ]
9338 : [ 1.60074e-005 ]
9339 : [ 1.54118e-005 ]
9340 : [ 1.49719e-005 ]
9341 : [ 1.61534e-005 ]
9342 : [ 1.5574e-005  ]
9343 : [ 1.5474e-005  ]
9344 : [ 1.64631e-005 ]
9345 : [ 1.56308e-005 ]
9346 : [ 1.50616e-005 ]
9347 : [ 1.55704e-005 ]
9348 : [ 1.52991e-005 ]
9349 : [ 1.59173e-005 ]
9350 : [ 1.62544e-005 ]
9351 : [ 1.57932e-005 ]
9352 : [ 1.47761e-005 ]
9353 : [ 1.56127e-005 ]
9354 : [ 1.50081e-005 ]
9355 : [ 1.51575e-005 ]
9356 : [ 1.52369e-005 ]
9357 : [ 1.5158e-005  ]
9358 : [ 1.51976e-005 ]
9359 : [ 1.46724e-005 ]
9360 : [ 1.60401e-005 ]
9361 : [ 1.61971e-005 ]
9362 : [ 1.62136e-005 ]
9363 : [ 1.55159e-005 ]
9364 : [ 1.51987e-005 ]
9365 : [ 1.45403e-005 ]
9366 : [ 1.53907e-005 ]
9367 : [ 1.46971e-005 ]
9368 : [ 1.4928e-005  ]
9369 : [ 1.61987e-005 ]
9370 : [ 1.63026e-005 ]
9371 : [ 1.5079e-005  ]
9372 : [ 1.59666e-005 ]
9373 : [ 1.44632e-005 ]
9374 : [ 1.58628e-005 ]
9375 : [ 1.46859e-005 ]
9376 : [ 1.48201e-005 ]
9377 : [ 1.58636e-005 ]
9378 : [ 1.51035e-005 ]
9379 : [ 1.59243e-005 ]
9380 : [ 1.47732e-005 ]
9381 : [ 1.50082e-005 ]
9382 : [ 1.49202e-005 ]
9383 : [ 1.54395e-005 ]
9384 : [ 1.51469e-005 ]
9385 : [ 1.56814e-005 ]
9386 : [ 1.57904e-005 ]
9387 : [ 1.58885e-005 ]
9388 : [ 1.53372e-005 ]
9389 : [ 1.52383e-005 ]
9390 : [ 1.64022e-005 ]
9391 : [ 1.56217e-005 ]
9392 : [ 1.55654e-005 ]
9393 : [ 1.49639e-005 ]
9394 : [ 1.58592e-005 ]
9395 : [ 1.55219e-005 ]
9396 : [ 1.56176e-005 ]
9397 : [ 1.57971e-005 ]
9398 : [ 1.62439e-005 ]
9399 : [ 1.51473e-005 ]
9400 : [ 1.59417e-005 ]
9401 : [ 1.49571e-005 ]
9402 : [ 1.51903e-005 ]
9403 : [ 1.61985e-005 ]
9404 : [ 1.47778e-005 ]
9405 : [ 1.50227e-005 ]
9406 : [ 1.52987e-005 ]
9407 : [ 1.61252e-005 ]
9408 : [ 1.64002e-005 ]
9409 : [ 1.4839e-005  ]
9410 : [ 1.48303e-005 ]
9411 : [ 1.52585e-005 ]
9412 : [ 1.49707e-005 ]
9413 : [ 1.49976e-005 ]
9414 : [ 1.51628e-005 ]
9415 : [ 1.51685e-005 ]
9416 : [ 1.534e-005   ]
9417 : [ 1.56991e-005 ]
9418 : [ 1.50871e-005 ]
9419 : [ 1.64615e-005 ]
9420 : [ 1.49267e-005 ]
9421 : [ 1.54098e-005 ]
9422 : [ 1.59546e-005 ]
9423 : [ 1.55469e-005 ]
9424 : [ 1.56525e-005 ]
9425 : [ 1.45732e-005 ]
9426 : [ 1.54891e-005 ]
9427 : [ 1.55413e-005 ]
9428 : [ 1.47085e-005 ]
9429 : [ 1.59286e-005 ]
9430 : [ 1.50444e-005 ]
9431 : [ 1.52411e-005 ]
9432 : [ 1.48635e-005 ]
9433 : [ 1.46814e-005 ]
9434 : [ 1.58886e-005 ]
9435 : [ 1.57625e-005 ]
9436 : [ 1.53852e-005 ]
9437 : [ 1.55246e-005 ]
9438 : [ 1.56883e-005 ]
9439 : [ 1.54718e-005 ]
9440 : [ 1.5306e-005  ]
9441 : [ 1.5509e-005  ]
9442 : [ 1.51958e-005 ]
9443 : [ 1.57925e-005 ]
9444 : [ 1.623e-005   ]
9445 : [ 1.52514e-005 ]
9446 : [ 1.52749e-005 ]
9447 : [ 1.47882e-005 ]
9448 : [ 1.54898e-005 ]
9449 : [ 1.62095e-005 ]
9450 : [ 1.58919e-005 ]
9451 : [ 1.59218e-005 ]
9452 : [ 1.57155e-005 ]
9453 : [ 1.50396e-005 ]
9454 : [ 1.6229e-005  ]
9455 : [ 1.62242e-005 ]
9456 : [ 1.47157e-005 ]
9457 : [ 1.6077e-005  ]
9458 : [ 1.53568e-005 ]
9459 : [ 1.53571e-005 ]
9460 : [ 1.54893e-005 ]
9461 : [ 1.5921e-005  ]
9462 : [ 1.46314e-005 ]
9463 : [ 1.62776e-005 ]
9464 : [ 1.55903e-005 ]
9465 : [ 1.61156e-005 ]
9466 : [ 1.48566e-005 ]
9467 : [ 1.46609e-005 ]
9468 : [ 1.61336e-005 ]
9469 : [ 1.62784e-005 ]
9470 : [ 1.64737e-005 ]
9471 : [ 1.57655e-005 ]
9472 : [ 1.5775e-005  ]
9473 : [ 1.57968e-005 ]
9474 : [ 1.54268e-005 ]
9475 : [ 1.63579e-005 ]
9476 : [ 1.60665e-005 ]
9477 : [ 1.50047e-005 ]
9478 : [ 1.63561e-005 ]
9479 : [ 1.52477e-005 ]
9480 : [ 1.46331e-005 ]
9481 : [ 1.5743e-005  ]
9482 : [ 1.58832e-005 ]
9483 : [ 1.50386e-005 ]
9484 : [ 1.50842e-005 ]
9485 : [ 1.46963e-005 ]
9486 : [ 1.47922e-005 ]
9487 : [ 1.64548e-005 ]
9488 : [ 1.46519e-005 ]
9489 : [ 1.50829e-005 ]
9490 : [ 1.47993e-005 ]
9491 : [ 1.56915e-005 ]
9492 : [ 1.48454e-005 ]
9493 : [ 1.48785e-005 ]
9494 : [ 1.4654e-005  ]
9495 : [ 1.47913e-005 ]
9496 : [ 1.5925e-005  ]
9497 : [ 1.59577e-005 ]
9498 : [ 1.48327e-005 ]
9499 : [ 1.57246e-005 ]
9500 : [ 1.60027e-005 ]
9501 : [ 1.64268e-005 ]
9502 : [ 1.61472e-005 ]
9503 : [ 1.49135e-005 ]
9504 : [ 1.52763e-005 ]
9505 : [ 1.56273e-005 ]
9506 : [ 1.58786e-005 ]
9507 : [ 1.55314e-005 ]
9508 : [ 1.47299e-005 ]
9509 : [ 1.55315e-005 ]
9510 : [ 1.5769e-005  ]
9511 : [ 1.49926e-005 ]
9512 : [ 1.49513e-005 ]
9513 : [ 1.60975e-005 ]
9514 : [ 1.5785e-005  ]
9515 : [ 1.56443e-005 ]
9516 : [ 1.61468e-005 ]
9517 : [ 1.64472e-005 ]
9518 : [ 1.58843e-005 ]
9519 : [ 1.50418e-005 ]
9520 : [ 1.65021e-005 ]
9521 : [ 1.58479e-005 ]
9522 : [ 1.58607e-005 ]
9523 : [ 1.54574e-005 ]
9524 : [ 1.63072e-005 ]
9525 : [ 1.56426e-005 ]
9526 : [ 1.60681e-005 ]
9527 : [ 1.59596e-005 ]
9528 : [ 1.53871e-005 ]
9529 : [ 1.52228e-005 ]
9530 : [ 1.4779e-005  ]
9531 : [ 1.58137e-005 ]
9532 : [ 1.54596e-005 ]
9533 : [ 1.48609e-005 ]
9534 : [ 1.52765e-005 ]
9535 : [ 1.52649e-005 ]
9536 : [ 1.63751e-005 ]
9537 : [ 1.53408e-005 ]
9538 : [ 1.52738e-005 ]
9539 : [ 1.55204e-005 ]
9540 : [ 1.51964e-005 ]
9541 : [ 1.48536e-005 ]
9542 : [ 1.53606e-005 ]
9543 : [ 1.6153e-005  ]
9544 : [ 1.51658e-005 ]
9545 : [ 1.51638e-005 ]
9546 : [ 1.62031e-005 ]
9547 : [ 1.60352e-005 ]
9548 : [ 1.55211e-005 ]
9549 : [ 1.47138e-005 ]
9550 : [ 1.5844e-005  ]
9551 : [ 1.55731e-005 ]
9552 : [ 1.51971e-005 ]
9553 : [ 1.59522e-005 ]
9554 : [ 1.57599e-005 ]
9555 : [ 1.59093e-005 ]
9556 : [ 1.62685e-005 ]
9557 : [ 1.63607e-005 ]
9558 : [ 1.48283e-005 ]
9559 : [ 1.6123e-005  ]
9560 : [ 1.51573e-005 ]
9561 : [ 1.62429e-005 ]
9562 : [ 1.63681e-005 ]
9563 : [ 1.49978e-005 ]
9564 : [ 1.49707e-005 ]
9565 : [ 1.47298e-005 ]
9566 : [ 1.4498e-005  ]
9567 : [ 1.57752e-005 ]
9568 : [ 1.52793e-005 ]
9569 : [ 1.47724e-005 ]
9570 : [ 1.5405e-005  ]
9571 : [ 1.478e-005   ]
9572 : [ 1.52392e-005 ]
9573 : [ 1.63968e-005 ]
9574 : [ 1.61663e-005 ]
9575 : [ 1.6126e-005  ]
9576 : [ 1.50777e-005 ]
9577 : [ 1.49204e-005 ]
9578 : [ 1.53146e-005 ]
9579 : [ 1.64094e-005 ]
9580 : [ 1.45712e-005 ]
9581 : [ 1.64014e-005 ]
9582 : [ 1.5396e-005  ]
9583 : [ 1.55215e-005 ]
9584 : [ 1.58621e-005 ]
9585 : [ 1.50523e-005 ]
9586 : [ 1.47333e-005 ]
9587 : [ 1.59677e-005 ]
9588 : [ 1.54768e-005 ]
9589 : [ 1.60528e-005 ]
9590 : [ 1.54634e-005 ]
9591 : [ 1.57426e-005 ]
9592 : [ 1.55303e-005 ]
9593 : [ 1.60234e-005 ]
9594 : [ 1.57885e-005 ]
9595 : [ 1.47994e-005 ]
9596 : [ 1.50271e-005 ]
9597 : [ 1.60085e-005 ]
9598 : [ 1.61925e-005 ]
9599 : [ 1.50931e-005 ]
9600 : [ 1.46792e-005 ]
9601 : [ 1.48941e-005 ]
9602 : [ 1.63596e-005 ]
9603 : [ 1.61712e-005 ]
9604 : [ 1.51562e-005 ]
9605 : [ 1.5369e-005  ]
9606 : [ 1.51944e-005 ]
9607 : [ 1.48334e-005 ]
9608 : [ 1.4691e-005  ]
9609 : [ 1.53058e-005 ]
9610 : [ 1.47387e-005 ]
9611 : [ 1.5284e-005  ]
9612 : [ 1.59445e-005 ]
9613 : [ 1.63411e-005 ]
9614 : [ 1.53094e-005 ]
9615 : [ 1.52558e-005 ]
9616 : [ 1.5309e-005  ]
9617 : [ 1.56859e-005 ]
9618 : [ 1.62478e-005 ]
9619 : [ 1.63903e-005 ]
9620 : [ 1.48212e-005 ]
9621 : [ 1.53357e-005 ]
9622 : [ 1.48489e-005 ]
9623 : [ 1.50725e-005 ]
9624 : [ 1.58845e-005 ]
9625 : [ 1.58451e-005 ]
9626 : [ 1.54501e-005 ]
9627 : [ 1.49367e-005 ]
9628 : [ 1.56523e-005 ]
9629 : [ 1.50999e-005 ]
9630 : [ 1.45412e-005 ]
9631 : [ 1.49673e-005 ]
9632 : [ 1.47225e-005 ]
9633 : [ 1.55855e-005 ]
9634 : [ 1.51377e-005 ]
9635 : [ 1.62178e-005 ]
9636 : [ 1.51604e-005 ]
9637 : [ 1.58065e-005 ]
9638 : [ 1.54143e-005 ]
9639 : [ 1.53137e-005 ]
9640 : [ 1.55139e-005 ]
9641 : [ 1.63096e-005 ]
9642 : [ 1.53152e-005 ]
9643 : [ 1.58499e-005 ]
9644 : [ 1.62376e-005 ]
9645 : [ 1.62582e-005 ]
9646 : [ 1.62298e-005 ]
9647 : [ 1.58985e-005 ]
9648 : [ 1.58553e-005 ]
9649 : [ 1.58968e-005 ]
9650 : [ 1.57594e-005 ]
9651 : [ 1.63699e-005 ]
9652 : [ 1.58623e-005 ]
9653 : [ 1.60422e-005 ]
9654 : [ 1.6294e-005  ]
9655 : [ 1.53311e-005 ]
9656 : [ 1.61902e-005 ]
9657 : [ 1.55422e-005 ]
9658 : [ 1.54499e-005 ]
9659 : [ 1.59209e-005 ]
9660 : [ 1.52986e-005 ]
9661 : [ 1.48742e-005 ]
9662 : [ 1.63585e-005 ]
9663 : [ 1.55355e-005 ]
9664 : [ 1.62885e-005 ]
9665 : [ 1.59597e-005 ]
9666 : [ 1.61479e-005 ]
9667 : [ 1.59834e-005 ]
9668 : [ 1.49528e-005 ]
9669 : [ 1.57208e-005 ]
9670 : [ 1.60415e-005 ]
9671 : [ 1.56781e-005 ]
9672 : [ 1.58848e-005 ]
9673 : [ 1.63499e-005 ]
9674 : [ 1.55947e-005 ]
9675 : [ 1.57609e-005 ]
9676 : [ 1.52077e-005 ]
9677 : [ 1.61198e-005 ]
9678 : [ 1.60495e-005 ]
9679 : [ 1.47649e-005 ]
9680 : [ 1.4684e-005  ]
9681 : [ 1.4744e-005  ]
9682 : [ 1.60364e-005 ]
9683 : [ 1.54118e-005 ]
9684 : [ 1.52779e-005 ]
9685 : [ 1.5286e-005  ]
9686 : [ 1.60617e-005 ]
9687 : [ 1.60976e-005 ]
9688 : [ 1.51805e-005 ]
9689 : [ 1.58817e-005 ]
9690 : [ 1.51445e-005 ]
9691 : [ 1.55049e-005 ]
9692 : [ 1.53332e-005 ]
9693 : [ 1.51346e-005 ]
9694 : [ 1.56027e-005 ]
9695 : [ 1.56532e-005 ]
9696 : [ 1.49645e-005 ]
9697 : [ 1.54268e-005 ]
9698 : [ 1.56227e-005 ]
9699 : [ 1.5617e-005  ]
9700 : [ 1.57377e-005 ]
9701 : [ 1.57637e-005 ]
9702 : [ 1.51982e-005 ]
9703 : [ 1.62651e-005 ]
9704 : [ 1.45101e-005 ]
9705 : [ 1.54029e-005 ]
9706 : [ 1.60884e-005 ]
9707 : [ 1.52759e-005 ]
9708 : [ 1.49992e-005 ]
9709 : [ 1.60769e-005 ]
9710 : [ 1.60899e-005 ]
9711 : [ 1.59817e-005 ]
9712 : [ 1.60029e-005 ]
9713 : [ 1.52437e-005 ]
9714 : [ 1.61979e-005 ]
9715 : [ 1.60228e-005 ]
9716 : [ 1.48607e-005 ]
9717 : [ 1.56263e-005 ]
9718 : [ 1.61416e-005 ]
9719 : [ 1.48937e-005 ]
9720 : [ 1.60153e-005 ]
9721 : [ 1.61313e-005 ]
9722 : [ 1.57382e-005 ]
9723 : [ 1.48243e-005 ]
9724 : [ 1.60531e-005 ]
9725 : [ 1.51335e-005 ]
9726 : [ 1.59639e-005 ]
9727 : [ 1.57769e-005 ]
9728 : [ 1.5334e-005  ]
9729 : [ 1.5563e-005  ]
9730 : [ 1.48664e-005 ]
9731 : [ 1.49631e-005 ]
9732 : [ 1.61893e-005 ]
9733 : [ 1.59243e-005 ]
9734 : [ 1.53132e-005 ]
9735 : [ 1.48426e-005 ]
9736 : [ 1.58336e-005 ]
9737 : [ 1.56633e-005 ]
9738 : [ 1.56676e-005 ]
9739 : [ 1.56912e-005 ]
9740 : [ 1.47432e-005 ]
9741 : [ 1.57292e-005 ]
9742 : [ 1.63027e-005 ]
9743 : [ 1.50834e-005 ]
9744 : [ 1.62636e-005 ]
9745 : [ 1.61419e-005 ]
9746 : [ 1.5118e-005  ]
9747 : [ 1.50117e-005 ]
9748 : [ 1.60454e-005 ]
9749 : [ 1.59843e-005 ]
9750 : [ 1.47355e-005 ]
9751 : [ 1.66012e-005 ]
9752 : [ 1.52494e-005 ]
9753 : [ 1.54421e-005 ]
9754 : [ 1.55366e-005 ]
9755 : [ 1.50263e-005 ]
9756 : [ 1.58034e-005 ]
9757 : [ 1.49234e-005 ]
9758 : [ 1.53303e-005 ]
9759 : [ 1.58982e-005 ]
9760 : [ 1.56142e-005 ]
9761 : [ 1.54869e-005 ]
9762 : [ 1.48376e-005 ]
9763 : [ 1.53545e-005 ]
9764 : [ 1.50735e-005 ]
9765 : [ 1.48017e-005 ]
9766 : [ 1.48481e-005 ]
9767 : [ 1.59339e-005 ]
9768 : [ 1.6354e-005  ]
9769 : [ 1.59082e-005 ]
9770 : [ 1.60622e-005 ]
9771 : [ 1.57819e-005 ]
9772 : [ 1.599e-005   ]
9773 : [ 1.54737e-005 ]
9774 : [ 1.4742e-005  ]
9775 : [ 1.54908e-005 ]
9776 : [ 1.49259e-005 ]
9777 : [ 1.51172e-005 ]
9778 : [ 1.56109e-005 ]
9779 : [ 1.61062e-005 ]
9780 : [ 1.52675e-005 ]
9781 : [ 1.51285e-005 ]
9782 : [ 1.60244e-005 ]
9783 : [ 1.53024e-005 ]
9784 : [ 1.59625e-005 ]
9785 : [ 1.47939e-005 ]
9786 : [ 1.55432e-005 ]
9787 : [ 1.50386e-005 ]
9788 : [ 1.54378e-005 ]
9789 : [ 1.47813e-005 ]
9790 : [ 1.56558e-005 ]
9791 : [ 1.52601e-005 ]
9792 : [ 1.649e-005   ]
9793 : [ 1.51752e-005 ]
9794 : [ 1.48692e-005 ]
9795 : [ 1.59842e-005 ]
9796 : [ 1.50499e-005 ]
9797 : [ 1.57921e-005 ]
9798 : [ 1.64168e-005 ]
9799 : [ 1.53044e-005 ]
9800 : [ 1.59143e-005 ]
9801 : [ 1.53425e-005 ]
9802 : [ 1.60246e-005 ]
9803 : [ 1.48044e-005 ]
9804 : [ 1.63092e-005 ]
9805 : [ 1.54064e-005 ]
9806 : [ 1.49633e-005 ]
9807 : [ 1.54378e-005 ]
9808 : [ 1.47791e-005 ]
9809 : [ 1.54247e-005 ]
9810 : [ 1.59676e-005 ]
9811 : [ 1.60747e-005 ]
9812 : [ 1.50863e-005 ]
9813 : [ 1.55379e-005 ]
9814 : [ 1.60231e-005 ]
9815 : [ 1.54394e-005 ]
9816 : [ 1.5738e-005  ]
9817 : [ 1.56307e-005 ]
9818 : [ 1.50696e-005 ]
9819 : [ 1.54367e-005 ]
9820 : [ 1.5617e-005  ]
9821 : [ 1.47155e-005 ]
9822 : [ 1.48145e-005 ]
9823 : [ 1.5207e-005  ]
9824 : [ 1.59752e-005 ]
9825 : [ 1.6264e-005  ]
9826 : [ 1.54269e-005 ]
9827 : [ 1.51047e-005 ]
9828 : [ 1.52142e-005 ]
9829 : [ 1.57022e-005 ]
9830 : [ 1.54855e-005 ]
9831 : [ 1.60237e-005 ]
9832 : [ 1.50042e-005 ]
9833 : [ 1.53984e-005 ]
9834 : [ 1.54357e-005 ]
9835 : [ 1.56951e-005 ]
9836 : [ 1.46879e-005 ]
9837 : [ 1.49558e-005 ]
9838 : [ 1.63422e-005 ]
9839 : [ 1.62607e-005 ]
9840 : [ 1.54306e-005 ]
9841 : [ 1.48847e-005 ]
9842 : [ 1.55004e-005 ]
9843 : [ 1.56955e-005 ]
9844 : [ 1.49835e-005 ]
9845 : [ 1.61691e-005 ]
9846 : [ 1.54834e-005 ]
9847 : [ 1.65277e-005 ]
9848 : [ 1.58696e-005 ]
9849 : [ 1.53607e-005 ]
9850 : [ 1.62104e-005 ]
9851 : [ 1.61522e-005 ]
9852 : [ 1.55057e-005 ]
9853 : [ 1.59937e-005 ]
9854 : [ 1.47622e-005 ]
9855 : [ 1.53155e-005 ]
9856 : [ 1.61273e-005 ]
9857 : [ 1.55775e-005 ]
9858 : [ 1.53748e-005 ]
9859 : [ 1.59181e-005 ]
9860 : [ 1.53795e-005 ]
9861 : [ 1.63611e-005 ]
9862 : [ 1.61227e-005 ]
9863 : [ 1.57941e-005 ]
9864 : [ 1.51271e-005 ]
9865 : [ 1.59065e-005 ]
9866 : [ 1.57222e-005 ]
9867 : [ 1.58525e-005 ]
9868 : [ 1.60304e-005 ]
9869 : [ 1.55706e-005 ]
9870 : [ 1.47248e-005 ]
9871 : [ 1.60809e-005 ]
9872 : [ 1.51969e-005 ]
9873 : [ 1.52494e-005 ]
9874 : [ 1.63013e-005 ]
9875 : [ 1.48471e-005 ]
9876 : [ 1.60123e-005 ]
9877 : [ 1.48633e-005 ]
9878 : [ 1.50555e-005 ]
9879 : [ 1.61752e-005 ]
9880 : [ 1.53022e-005 ]
9881 : [ 1.58319e-005 ]
9882 : [ 1.57425e-005 ]
9883 : [ 1.45889e-005 ]
9884 : [ 1.58183e-005 ]
9885 : [ 1.61633e-005 ]
9886 : [ 1.57454e-005 ]
9887 : [ 1.61654e-005 ]
9888 : [ 1.58499e-005 ]
9889 : [ 1.51363e-005 ]
9890 : [ 1.62553e-005 ]
9891 : [ 1.56602e-005 ]
9892 : [ 1.64124e-005 ]
9893 : [ 1.54771e-005 ]
9894 : [ 1.54259e-005 ]
9895 : [ 1.50226e-005 ]
9896 : [ 1.54735e-005 ]
9897 : [ 1.5325e-005  ]
9898 : [ 1.58665e-005 ]
9899 : [ 1.54912e-005 ]
9900 : [ 1.57356e-005 ]
9901 : [ 1.5269e-005  ]
9902 : [ 1.52241e-005 ]
9903 : [ 1.4946e-005  ]
9904 : [ 1.59705e-005 ]
9905 : [ 1.6456e-005  ]
9906 : [ 1.59107e-005 ]
9907 : [ 1.50778e-005 ]
9908 : [ 1.64201e-005 ]
9909 : [ 1.52882e-005 ]
9910 : [ 1.64658e-005 ]
9911 : [ 1.59532e-005 ]
9912 : [ 1.47127e-005 ]
9913 : [ 1.48465e-005 ]
9914 : [ 1.56777e-005 ]
9915 : [ 1.45876e-005 ]
9916 : [ 1.51488e-005 ]
9917 : [ 1.47252e-005 ]
9918 : [ 1.63018e-005 ]
9919 : [ 1.54735e-005 ]
9920 : [ 1.53687e-005 ]
9921 : [ 1.64153e-005 ]
9922 : [ 1.48562e-005 ]
9923 : [ 1.58484e-005 ]
9924 : [ 1.4704e-005  ]
9925 : [ 1.50541e-005 ]
9926 : [ 1.48797e-005 ]
9927 : [ 1.5517e-005  ]
9928 : [ 1.64034e-005 ]
9929 : [ 1.57016e-005 ]
9930 : [ 1.51211e-005 ]
9931 : [ 1.5357e-005  ]
9932 : [ 1.62016e-005 ]
9933 : [ 1.64206e-005 ]
9934 : [ 1.54954e-005 ]
9935 : [ 1.60363e-005 ]
9936 : [ 1.61465e-005 ]
9937 : [ 1.48251e-005 ]
9938 : [ 1.56799e-005 ]
9939 : [ 1.63516e-005 ]
9940 : [ 1.57792e-005 ]
9941 : [ 1.56563e-005 ]
9942 : [ 1.58814e-005 ]
9943 : [ 1.51932e-005 ]
9944 : [ 1.59128e-005 ]
9945 : [ 1.49161e-005 ]
9946 : [ 1.53832e-005 ]
9947 : [ 1.51385e-005 ]
9948 : [ 1.47415e-005 ]
9949 : [ 1.53617e-005 ]
9950 : [ 1.51509e-005 ]
9951 : [ 1.47112e-005 ]
9952 : [ 1.51342e-005 ]
9953 : [ 1.60188e-005 ]
9954 : [ 1.54629e-005 ]
9955 : [ 1.48637e-005 ]
9956 : [ 1.47725e-005 ]
9957 : [ 1.63075e-005 ]
9958 : [ 1.51242e-005 ]
9959 : [ 1.54948e-005 ]
9960 : [ 1.46918e-005 ]
9961 : [ 1.58898e-005 ]
9962 : [ 1.5943e-005  ]
9963 : [ 1.56107e-005 ]
9964 : [ 1.54231e-005 ]
9965 : [ 1.63114e-005 ]
9966 : [ 1.53071e-005 ]
9967 : [ 1.58481e-005 ]
9968 : [ 1.5292e-005  ]
9969 : [ 1.56579e-005 ]
9970 : [ 1.54527e-005 ]
9971 : [ 1.63989e-005 ]
9972 : [ 1.50783e-005 ]
9973 : [ 1.58104e-005 ]
9974 : [ 1.6122e-005  ]
9975 : [ 1.47937e-005 ]
9976 : [ 1.6248e-005  ]
9977 : [ 1.51936e-005 ]
9978 : [ 1.49116e-005 ]
9979 : [ 1.55345e-005 ]
9980 : [ 1.49509e-005 ]
9981 : [ 1.51382e-005 ]
9982 : [ 1.58434e-005 ]
9983 : [ 1.46526e-005 ]
9984 : [ 1.60608e-005 ]
9985 : [ 1.58082e-005 ]
9986 : [ 1.64856e-005 ]
9987 : [ 1.63741e-005 ]
9988 : [ 1.61466e-005 ]
9989 : [ 1.60147e-005 ]
9990 : [ 1.62619e-005 ]
9991 : [ 1.56889e-005 ]
9992 : [ 1.47566e-005 ]
9993 : [ 1.50453e-005 ]
9994 : [ 1.51653e-005 ]
9995 : [ 1.5736e-005  ]
9996 : [ 1.52731e-005 ]
9997 : [ 1.60391e-005 ]
9998 : [ 1.59818e-005 ]
9999 : [ 1.46528e-005 ]
