# Supplementary material for: Influence of tissue conductivity on foetal exposure to extremely low frequency magnetic fields at 50 Hz using stochastic dosimetry
Source: PLoS One. 2018 Feb 7;13(2):e0192131. doi: 10.1371/journal.pone.0192131 (PMC5802904; doi:10.1371/journal.pone.0192131)
Supplement: S1 File — (ZIP) [file pone.0192131.s001.zip › Data/Ydistributions(10000)/7m/Eye.txt]

       [ y0           ]
   0 : [ 1.31004e-005 ]
   1 : [ 1.38697e-005 ]
   2 : [ 1.19961e-005 ]
   3 : [ 1.10585e-005 ]
   4 : [ 1.22852e-005 ]
   5 : [ 1.22374e-005 ]
   6 : [ 1.12077e-005 ]
   7 : [ 1.21937e-005 ]
   8 : [ 9.87286e-006 ]
   9 : [ 1.43933e-005 ]
  10 : [ 1.07603e-005 ]
  11 : [ 1.16741e-005 ]
  12 : [ 1.41767e-005 ]
  13 : [ 1.25685e-005 ]
  14 : [ 1.15262e-005 ]
  15 : [ 1.21576e-005 ]
  16 : [ 1.02709e-005 ]
  17 : [ 1.30524e-005 ]
  18 : [ 1.1092e-005  ]
  19 : [ 1.32156e-005 ]
  20 : [ 1.09552e-005 ]
  21 : [ 1.31517e-005 ]
  22 : [ 1.29354e-005 ]
  23 : [ 1.10223e-005 ]
  24 : [ 1.30592e-005 ]
  25 : [ 1.32799e-005 ]
  26 : [ 1.27937e-005 ]
  27 : [ 1.13944e-005 ]
  28 : [ 1.25681e-005 ]
  29 : [ 1.10291e-005 ]
  30 : [ 1.14321e-005 ]
  31 : [ 1.00912e-005 ]
  32 : [ 1.21468e-005 ]
  33 : [ 1.06208e-005 ]
  34 : [ 1.38983e-005 ]
  35 : [ 1.35625e-005 ]
  36 : [ 1.26042e-005 ]
  37 : [ 1.12499e-005 ]
  38 : [ 1.23942e-005 ]
  39 : [ 1.25957e-005 ]
  40 : [ 1.13861e-005 ]
  41 : [ 1.22538e-005 ]
  42 : [ 1.13323e-005 ]
  43 : [ 1.16553e-005 ]
  44 : [ 1.28138e-005 ]
  45 : [ 1.23311e-005 ]
  46 : [ 1.21188e-005 ]
  47 : [ 1.09173e-005 ]
  48 : [ 1.18599e-005 ]
  49 : [ 1.23681e-005 ]
  50 : [ 1.15079e-005 ]
  51 : [ 1.1656e-005  ]
  52 : [ 1.13126e-005 ]
  53 : [ 1.30325e-005 ]
  54 : [ 1.05195e-005 ]
  55 : [ 1.17674e-005 ]
  56 : [ 1.27151e-005 ]
  57 : [ 1.28952e-005 ]
  58 : [ 1.16398e-005 ]
  59 : [ 1.12924e-005 ]
  60 : [ 1.06812e-005 ]
  61 : [ 1.13914e-005 ]
  62 : [ 1.23125e-005 ]
  63 : [ 1.20007e-005 ]
  64 : [ 1.20076e-005 ]
  65 : [ 1.10454e-005 ]
  66 : [ 1.19e-005    ]
  67 : [ 1.26209e-005 ]
  68 : [ 1.19595e-005 ]
  69 : [ 1.24949e-005 ]
  70 : [ 1.31733e-005 ]
  71 : [ 1.04815e-005 ]
  72 : [ 1.02946e-005 ]
  73 : [ 1.16453e-005 ]
  74 : [ 1.14634e-005 ]
  75 : [ 1.20334e-005 ]
  76 : [ 1.23126e-005 ]
  77 : [ 1.11312e-005 ]
  78 : [ 1.27728e-005 ]
  79 : [ 1.10247e-005 ]
  80 : [ 1.1655e-005  ]
  81 : [ 1.23057e-005 ]
  82 : [ 1.17614e-005 ]
  83 : [ 1.07546e-005 ]
  84 : [ 1.21613e-005 ]
  85 : [ 1.24387e-005 ]
  86 : [ 1.25544e-005 ]
  87 : [ 1.28363e-005 ]
  88 : [ 1.17417e-005 ]
  89 : [ 1.35695e-005 ]
  90 : [ 1.38422e-005 ]
  91 : [ 1.20882e-005 ]
  92 : [ 1.22495e-005 ]
  93 : [ 1.17044e-005 ]
  94 : [ 1.50124e-005 ]
  95 : [ 1.23467e-005 ]
  96 : [ 1.29975e-005 ]
  97 : [ 1.238e-005   ]
  98 : [ 1.08663e-005 ]
  99 : [ 1.21542e-005 ]
 100 : [ 1.22199e-005 ]
 101 : [ 1.24509e-005 ]
 102 : [ 1.11606e-005 ]
 103 : [ 1.49548e-005 ]
 104 : [ 1.18186e-005 ]
 105 : [ 1.30476e-005 ]
 106 : [ 1.35602e-005 ]
 107 : [ 1.18635e-005 ]
 108 : [ 1.1216e-005  ]
 109 : [ 1.18392e-005 ]
 110 : [ 1.06827e-005 ]
 111 : [ 1.14001e-005 ]
 112 : [ 1.17854e-005 ]
 113 : [ 1.41363e-005 ]
 114 : [ 1.28908e-005 ]
 115 : [ 1.27159e-005 ]
 116 : [ 1.16959e-005 ]
 117 : [ 1.27285e-005 ]
 118 : [ 1.20854e-005 ]
 119 : [ 1.08425e-005 ]
 120 : [ 1.13703e-005 ]
 121 : [ 1.23445e-005 ]
 122 : [ 1.17744e-005 ]
 123 : [ 1.18662e-005 ]
 124 : [ 1.11611e-005 ]
 125 : [ 1.10288e-005 ]
 126 : [ 9.49764e-006 ]
 127 : [ 1.17563e-005 ]
 128 : [ 1.17811e-005 ]
 129 : [ 1.17684e-005 ]
 130 : [ 1.17632e-005 ]
 131 : [ 1.06603e-005 ]
 132 : [ 1.18977e-005 ]
 133 : [ 1.29647e-005 ]
 134 : [ 1.1457e-005  ]
 135 : [ 1.08844e-005 ]
 136 : [ 1.26208e-005 ]
 137 : [ 1.16264e-005 ]
 138 : [ 1.33539e-005 ]
 139 : [ 1.27293e-005 ]
 140 : [ 1.19852e-005 ]
 141 : [ 1.1827e-005  ]
 142 : [ 1.13823e-005 ]
 143 : [ 1.30342e-005 ]
 144 : [ 1.1725e-005  ]
 145 : [ 1.13419e-005 ]
 146 : [ 1.12512e-005 ]
 147 : [ 1.29634e-005 ]
 148 : [ 1.08482e-005 ]
 149 : [ 1.27767e-005 ]
 150 : [ 1.19665e-005 ]
 151 : [ 1.00055e-005 ]
 152 : [ 1.15419e-005 ]
 153 : [ 1.21397e-005 ]
 154 : [ 1.1208e-005  ]
 155 : [ 1.19058e-005 ]
 156 : [ 1.29844e-005 ]
 157 : [ 1.36771e-005 ]
 158 : [ 1.27026e-005 ]
 159 : [ 1.2225e-005  ]
 160 : [ 1.2234e-005  ]
 161 : [ 1.04125e-005 ]
 162 : [ 1.23926e-005 ]
 163 : [ 1.40851e-005 ]
 164 : [ 1.26675e-005 ]
 165 : [ 1.30526e-005 ]
 166 : [ 1.20463e-005 ]
 167 : [ 1.13615e-005 ]
 168 : [ 1.21932e-005 ]
 169 : [ 1.20163e-005 ]
 170 : [ 1.09936e-005 ]
 171 : [ 1.19761e-005 ]
 172 : [ 1.15522e-005 ]
 173 : [ 1.26358e-005 ]
 174 : [ 1.25399e-005 ]
 175 : [ 1.18538e-005 ]
 176 : [ 1.20761e-005 ]
 177 : [ 1.22298e-005 ]
 178 : [ 1.33624e-005 ]
 179 : [ 1.15128e-005 ]
 180 : [ 1.25289e-005 ]
 181 : [ 1.11758e-005 ]
 182 : [ 1.12348e-005 ]
 183 : [ 1.20871e-005 ]
 184 : [ 1.26726e-005 ]
 185 : [ 1.11858e-005 ]
 186 : [ 1.26342e-005 ]
 187 : [ 1.24124e-005 ]
 188 : [ 1.17221e-005 ]
 189 : [ 1.2163e-005  ]
 190 : [ 1.21943e-005 ]
 191 : [ 1.07268e-005 ]
 192 : [ 1.1583e-005  ]
 193 : [ 1.15163e-005 ]
 194 : [ 1.08544e-005 ]
 195 : [ 1.3044e-005  ]
 196 : [ 1.24607e-005 ]
 197 : [ 1.3456e-005  ]
 198 : [ 1.2241e-005  ]
 199 : [ 1.21052e-005 ]
 200 : [ 1.26654e-005 ]
 201 : [ 1.25074e-005 ]
 202 : [ 1.27097e-005 ]
 203 : [ 1.2617e-005  ]
 204 : [ 1.07351e-005 ]
 205 : [ 1.2693e-005  ]
 206 : [ 1.22897e-005 ]
 207 : [ 1.01859e-005 ]
 208 : [ 1.1317e-005  ]
 209 : [ 1.16167e-005 ]
 210 : [ 1.2868e-005  ]
 211 : [ 1.27774e-005 ]
 212 : [ 1.23005e-005 ]
 213 : [ 1.11144e-005 ]
 214 : [ 1.35814e-005 ]
 215 : [ 1.20454e-005 ]
 216 : [ 1.25733e-005 ]
 217 : [ 1.29203e-005 ]
 218 : [ 1.26796e-005 ]
 219 : [ 1.21762e-005 ]
 220 : [ 1.32854e-005 ]
 221 : [ 1.41995e-005 ]
 222 : [ 1.16923e-005 ]
 223 : [ 1.03815e-005 ]
 224 : [ 1.36813e-005 ]
 225 : [ 1.31255e-005 ]
 226 : [ 1.35652e-005 ]
 227 : [ 1.05055e-005 ]
 228 : [ 1.26212e-005 ]
 229 : [ 1.2352e-005  ]
 230 : [ 1.23052e-005 ]
 231 : [ 1.05946e-005 ]
 232 : [ 1.24105e-005 ]
 233 : [ 1.30607e-005 ]
 234 : [ 1.14126e-005 ]
 235 : [ 1.23526e-005 ]
 236 : [ 1.25651e-005 ]
 237 : [ 1.14019e-005 ]
 238 : [ 1.37228e-005 ]
 239 : [ 1.1583e-005  ]
 240 : [ 1.29398e-005 ]
 241 : [ 1.29981e-005 ]
 242 : [ 1.06131e-005 ]
 243 : [ 1.11028e-005 ]
 244 : [ 1.24003e-005 ]
 245 : [ 1.1467e-005  ]
 246 : [ 1.30014e-005 ]
 247 : [ 1.22557e-005 ]
 248 : [ 1.16498e-005 ]
 249 : [ 1.13612e-005 ]
 250 : [ 1.22551e-005 ]
 251 : [ 1.41337e-005 ]
 252 : [ 1.18605e-005 ]
 253 : [ 1.02984e-005 ]
 254 : [ 1.25979e-005 ]
 255 : [ 1.29524e-005 ]
 256 : [ 1.20266e-005 ]
 257 : [ 1.2512e-005  ]
 258 : [ 1.22335e-005 ]
 259 : [ 1.05664e-005 ]
 260 : [ 1.18947e-005 ]
 261 : [ 1.33129e-005 ]
 262 : [ 1.20602e-005 ]
 263 : [ 1.20098e-005 ]
 264 : [ 1.18011e-005 ]
 265 : [ 1.00909e-005 ]
 266 : [ 1.11698e-005 ]
 267 : [ 1.05898e-005 ]
 268 : [ 1.19484e-005 ]
 269 : [ 1.23162e-005 ]
 270 : [ 1.1733e-005  ]
 271 : [ 1.131e-005   ]
 272 : [ 1.27359e-005 ]
 273 : [ 1.34466e-005 ]
 274 : [ 1.16679e-005 ]
 275 : [ 1.27835e-005 ]
 276 : [ 1.16726e-005 ]
 277 : [ 1.2704e-005  ]
 278 : [ 9.57237e-006 ]
 279 : [ 1.20951e-005 ]
 280 : [ 1.20655e-005 ]
 281 : [ 1.45368e-005 ]
 282 : [ 1.27745e-005 ]
 283 : [ 1.31331e-005 ]
 284 : [ 1.1953e-005  ]
 285 : [ 1.23309e-005 ]
 286 : [ 1.25563e-005 ]
 287 : [ 1.39123e-005 ]
 288 : [ 1.2222e-005  ]
 289 : [ 1.21127e-005 ]
 290 : [ 1.14997e-005 ]
 291 : [ 1.11243e-005 ]
 292 : [ 1.13823e-005 ]
 293 : [ 1.217e-005   ]
 294 : [ 1.17039e-005 ]
 295 : [ 1.13714e-005 ]
 296 : [ 1.21308e-005 ]
 297 : [ 1.21684e-005 ]
 298 : [ 1.21893e-005 ]
 299 : [ 1.20454e-005 ]
 300 : [ 1.12465e-005 ]
 301 : [ 1.17091e-005 ]
 302 : [ 1.14986e-005 ]
 303 : [ 1.24266e-005 ]
 304 : [ 1.26286e-005 ]
 305 : [ 1.18702e-005 ]
 306 : [ 1.18107e-005 ]
 307 : [ 1.28104e-005 ]
 308 : [ 1.28707e-005 ]
 309 : [ 1.10507e-005 ]
 310 : [ 1.24673e-005 ]
 311 : [ 1.2685e-005  ]
 312 : [ 1.06608e-005 ]
 313 : [ 1.2778e-005  ]
 314 : [ 1.15703e-005 ]
 315 : [ 1.29181e-005 ]
 316 : [ 1.11994e-005 ]
 317 : [ 1.12344e-005 ]
 318 : [ 1.15728e-005 ]
 319 : [ 1.2925e-005  ]
 320 : [ 1.23616e-005 ]
 321 : [ 1.05638e-005 ]
 322 : [ 1.07532e-005 ]
 323 : [ 1.33731e-005 ]
 324 : [ 1.23301e-005 ]
 325 : [ 1.17574e-005 ]
 326 : [ 1.21554e-005 ]
 327 : [ 1.22169e-005 ]
 328 : [ 1.11063e-005 ]
 329 : [ 1.25027e-005 ]
 330 : [ 1.10285e-005 ]
 331 : [ 1.23378e-005 ]
 332 : [ 1.33428e-005 ]
 333 : [ 1.23615e-005 ]
 334 : [ 1.19277e-005 ]
 335 : [ 1.23546e-005 ]
 336 : [ 1.18072e-005 ]
 337 : [ 1.32874e-005 ]
 338 : [ 1.09561e-005 ]
 339 : [ 1.10996e-005 ]
 340 : [ 1.23791e-005 ]
 341 : [ 1.13588e-005 ]
 342 : [ 1.2856e-005  ]
 343 : [ 1.26822e-005 ]
 344 : [ 1.12942e-005 ]
 345 : [ 1.28758e-005 ]
 346 : [ 1.18836e-005 ]
 347 : [ 1.18984e-005 ]
 348 : [ 1.32249e-005 ]
 349 : [ 1.09623e-005 ]
 350 : [ 1.23132e-005 ]
 351 : [ 1.14561e-005 ]
 352 : [ 1.23364e-005 ]
 353 : [ 1.10376e-005 ]
 354 : [ 1.2316e-005  ]
 355 : [ 1.16369e-005 ]
 356 : [ 1.3213e-005  ]
 357 : [ 1.15201e-005 ]
 358 : [ 1.22959e-005 ]
 359 : [ 1.16303e-005 ]
 360 : [ 1.18125e-005 ]
 361 : [ 1.35022e-005 ]
 362 : [ 1.29648e-005 ]
 363 : [ 1.37775e-005 ]
 364 : [ 1.2217e-005  ]
 365 : [ 1.2175e-005  ]
 366 : [ 1.18158e-005 ]
 367 : [ 1.17712e-005 ]
 368 : [ 1.22745e-005 ]
 369 : [ 1.06769e-005 ]
 370 : [ 1.19804e-005 ]
 371 : [ 1.21291e-005 ]
 372 : [ 1.28449e-005 ]
 373 : [ 1.09379e-005 ]
 374 : [ 1.11571e-005 ]
 375 : [ 1.21076e-005 ]
 376 : [ 1.21207e-005 ]
 377 : [ 1.19936e-005 ]
 378 : [ 1.25069e-005 ]
 379 : [ 1.16605e-005 ]
 380 : [ 1.05738e-005 ]
 381 : [ 1.27878e-005 ]
 382 : [ 1.2054e-005  ]
 383 : [ 1.41642e-005 ]
 384 : [ 1.25489e-005 ]
 385 : [ 1.02399e-005 ]
 386 : [ 1.23022e-005 ]
 387 : [ 1.31998e-005 ]
 388 : [ 1.27206e-005 ]
 389 : [ 1.27517e-005 ]
 390 : [ 1.27457e-005 ]
 391 : [ 1.28092e-005 ]
 392 : [ 1.29393e-005 ]
 393 : [ 1.09072e-005 ]
 394 : [ 1.19609e-005 ]
 395 : [ 1.36376e-005 ]
 396 : [ 1.03937e-005 ]
 397 : [ 1.22653e-005 ]
 398 : [ 1.12238e-005 ]
 399 : [ 1.08965e-005 ]
 400 : [ 1.22686e-005 ]
 401 : [ 1.10789e-005 ]
 402 : [ 1.25731e-005 ]
 403 : [ 1.15955e-005 ]
 404 : [ 1.10014e-005 ]
 405 : [ 1.13427e-005 ]
 406 : [ 1.18496e-005 ]
 407 : [ 1.1587e-005  ]
 408 : [ 1.14591e-005 ]
 409 : [ 1.27818e-005 ]
 410 : [ 1.31426e-005 ]
 411 : [ 1.19821e-005 ]
 412 : [ 1.29579e-005 ]
 413 : [ 1.25435e-005 ]
 414 : [ 1.05861e-005 ]
 415 : [ 1.06081e-005 ]
 416 : [ 1.32662e-005 ]
 417 : [ 1.15967e-005 ]
 418 : [ 1.1291e-005  ]
 419 : [ 1.14851e-005 ]
 420 : [ 1.20454e-005 ]
 421 : [ 1.32676e-005 ]
 422 : [ 1.26168e-005 ]
 423 : [ 1.05686e-005 ]
 424 : [ 1.214e-005   ]
 425 : [ 1.10929e-005 ]
 426 : [ 1.1113e-005  ]
 427 : [ 1.29355e-005 ]
 428 : [ 1.07873e-005 ]
 429 : [ 1.15458e-005 ]
 430 : [ 1.26596e-005 ]
 431 : [ 1.20866e-005 ]
 432 : [ 1.26602e-005 ]
 433 : [ 1.05925e-005 ]
 434 : [ 1.22861e-005 ]
 435 : [ 1.21167e-005 ]
 436 : [ 1.16489e-005 ]
 437 : [ 1.1659e-005  ]
 438 : [ 1.15655e-005 ]
 439 : [ 1.17716e-005 ]
 440 : [ 1.17283e-005 ]
 441 : [ 1.3608e-005  ]
 442 : [ 1.06545e-005 ]
 443 : [ 1.27378e-005 ]
 444 : [ 1.10489e-005 ]
 445 : [ 1.18968e-005 ]
 446 : [ 1.13602e-005 ]
 447 : [ 1.15417e-005 ]
 448 : [ 1.07436e-005 ]
 449 : [ 1.2272e-005  ]
 450 : [ 1.25385e-005 ]
 451 : [ 1.06807e-005 ]
 452 : [ 1.13719e-005 ]
 453 : [ 1.06916e-005 ]
 454 : [ 1.22967e-005 ]
 455 : [ 1.12022e-005 ]
 456 : [ 1.25447e-005 ]
 457 : [ 1.26939e-005 ]
 458 : [ 1.20732e-005 ]
 459 : [ 1.1294e-005  ]
 460 : [ 1.25436e-005 ]
 461 : [ 1.11463e-005 ]
 462 : [ 1.24186e-005 ]
 463 : [ 1.11591e-005 ]
 464 : [ 1.41176e-005 ]
 465 : [ 1.22552e-005 ]
 466 : [ 1.24785e-005 ]
 467 : [ 1.31048e-005 ]
 468 : [ 1.41675e-005 ]
 469 : [ 1.3033e-005  ]
 470 : [ 1.17245e-005 ]
 471 : [ 1.28154e-005 ]
 472 : [ 1.22647e-005 ]
 473 : [ 1.1443e-005  ]
 474 : [ 1.14825e-005 ]
 475 : [ 1.17449e-005 ]
 476 : [ 1.06519e-005 ]
 477 : [ 1.25789e-005 ]
 478 : [ 1.02776e-005 ]
 479 : [ 1.12621e-005 ]
 480 : [ 1.31298e-005 ]
 481 : [ 1.0032e-005  ]
 482 : [ 1.23439e-005 ]
 483 : [ 1.22428e-005 ]
 484 : [ 1.22555e-005 ]
 485 : [ 1.11586e-005 ]
 486 : [ 1.16997e-005 ]
 487 : [ 1.25661e-005 ]
 488 : [ 1.07965e-005 ]
 489 : [ 1.23817e-005 ]
 490 : [ 1.26006e-005 ]
 491 : [ 1.26519e-005 ]
 492 : [ 1.15342e-005 ]
 493 : [ 1.23819e-005 ]
 494 : [ 1.1305e-005  ]
 495 : [ 1.18671e-005 ]
 496 : [ 1.28212e-005 ]
 497 : [ 1.19971e-005 ]
 498 : [ 1.05e-005    ]
 499 : [ 1.13522e-005 ]
 500 : [ 1.18871e-005 ]
 501 : [ 1.20272e-005 ]
 502 : [ 1.02045e-005 ]
 503 : [ 1.16124e-005 ]
 504 : [ 1.12687e-005 ]
 505 : [ 1.18891e-005 ]
 506 : [ 1.10459e-005 ]
 507 : [ 1.14699e-005 ]
 508 : [ 1.21544e-005 ]
 509 : [ 1.26446e-005 ]
 510 : [ 1.24504e-005 ]
 511 : [ 1.23836e-005 ]
 512 : [ 1.21527e-005 ]
 513 : [ 1.17644e-005 ]
 514 : [ 1.02152e-005 ]
 515 : [ 1.23783e-005 ]
 516 : [ 1.29916e-005 ]
 517 : [ 1.2921e-005  ]
 518 : [ 1.31578e-005 ]
 519 : [ 1.42169e-005 ]
 520 : [ 1.24345e-005 ]
 521 : [ 1.2222e-005  ]
 522 : [ 1.08983e-005 ]
 523 : [ 1.11526e-005 ]
 524 : [ 1.00149e-005 ]
 525 : [ 1.3765e-005  ]
 526 : [ 1.10044e-005 ]
 527 : [ 1.13146e-005 ]
 528 : [ 1.24637e-005 ]
 529 : [ 1.41644e-005 ]
 530 : [ 1.20295e-005 ]
 531 : [ 1.10534e-005 ]
 532 : [ 1.25061e-005 ]
 533 : [ 1.30522e-005 ]
 534 : [ 1.2043e-005  ]
 535 : [ 1.17823e-005 ]
 536 : [ 1.2255e-005  ]
 537 : [ 1.17833e-005 ]
 538 : [ 1.08978e-005 ]
 539 : [ 1.17361e-005 ]
 540 : [ 1.31816e-005 ]
 541 : [ 1.36043e-005 ]
 542 : [ 1.28575e-005 ]
 543 : [ 1.06439e-005 ]
 544 : [ 1.04586e-005 ]
 545 : [ 1.1955e-005  ]
 546 : [ 1.27055e-005 ]
 547 : [ 1.17598e-005 ]
 548 : [ 1.18124e-005 ]
 549 : [ 1.41242e-005 ]
 550 : [ 1.19582e-005 ]
 551 : [ 1.19013e-005 ]
 552 : [ 1.19077e-005 ]
 553 : [ 1.23587e-005 ]
 554 : [ 1.15224e-005 ]
 555 : [ 1.23624e-005 ]
 556 : [ 1.12468e-005 ]
 557 : [ 1.15026e-005 ]
 558 : [ 1.17856e-005 ]
 559 : [ 1.25598e-005 ]
 560 : [ 1.05074e-005 ]
 561 : [ 1.13779e-005 ]
 562 : [ 1.04794e-005 ]
 563 : [ 1.10403e-005 ]
 564 : [ 1.33156e-005 ]
 565 : [ 1.32453e-005 ]
 566 : [ 1.19411e-005 ]
 567 : [ 1.30838e-005 ]
 568 : [ 1.24346e-005 ]
 569 : [ 1.33269e-005 ]
 570 : [ 1.17703e-005 ]
 571 : [ 1.23179e-005 ]
 572 : [ 1.04122e-005 ]
 573 : [ 1.27538e-005 ]
 574 : [ 1.17367e-005 ]
 575 : [ 1.39862e-005 ]
 576 : [ 1.32983e-005 ]
 577 : [ 1.08528e-005 ]
 578 : [ 1.04247e-005 ]
 579 : [ 1.06894e-005 ]
 580 : [ 1.1249e-005  ]
 581 : [ 1.19455e-005 ]
 582 : [ 1.30652e-005 ]
 583 : [ 1.18011e-005 ]
 584 : [ 1.13666e-005 ]
 585 : [ 1.37082e-005 ]
 586 : [ 1.09006e-005 ]
 587 : [ 1.3174e-005  ]
 588 : [ 1.32285e-005 ]
 589 : [ 1.28355e-005 ]
 590 : [ 1.11185e-005 ]
 591 : [ 1.35274e-005 ]
 592 : [ 1.2296e-005  ]
 593 : [ 1.18887e-005 ]
 594 : [ 1.09807e-005 ]
 595 : [ 1.28941e-005 ]
 596 : [ 1.24468e-005 ]
 597 : [ 1.22332e-005 ]
 598 : [ 1.31566e-005 ]
 599 : [ 1.02683e-005 ]
 600 : [ 1.25453e-005 ]
 601 : [ 1.1997e-005  ]
 602 : [ 1.17932e-005 ]
 603 : [ 1.2676e-005  ]
 604 : [ 1.25654e-005 ]
 605 : [ 1.11365e-005 ]
 606 : [ 1.08455e-005 ]
 607 : [ 1.20329e-005 ]
 608 : [ 1.2661e-005  ]
 609 : [ 1.21231e-005 ]
 610 : [ 1.23053e-005 ]
 611 : [ 1.13584e-005 ]
 612 : [ 1.25828e-005 ]
 613 : [ 1.18749e-005 ]
 614 : [ 1.22322e-005 ]
 615 : [ 1.15763e-005 ]
 616 : [ 1.14813e-005 ]
 617 : [ 1.18299e-005 ]
 618 : [ 1.0718e-005  ]
 619 : [ 1.18995e-005 ]
 620 : [ 1.18705e-005 ]
 621 : [ 1.22218e-005 ]
 622 : [ 1.22713e-005 ]
 623 : [ 1.36771e-005 ]
 624 : [ 1.05995e-005 ]
 625 : [ 1.23735e-005 ]
 626 : [ 1.22309e-005 ]
 627 : [ 1.11496e-005 ]
 628 : [ 1.15361e-005 ]
 629 : [ 1.23323e-005 ]
 630 : [ 1.12335e-005 ]
 631 : [ 1.26236e-005 ]
 632 : [ 1.0515e-005  ]
 633 : [ 1.23221e-005 ]
 634 : [ 1.2399e-005  ]
 635 : [ 1.34387e-005 ]
 636 : [ 1.40745e-005 ]
 637 : [ 1.07217e-005 ]
 638 : [ 1.20206e-005 ]
 639 : [ 1.02284e-005 ]
 640 : [ 1.17526e-005 ]
 641 : [ 1.19713e-005 ]
 642 : [ 1.31235e-005 ]
 643 : [ 1.27336e-005 ]
 644 : [ 1.09907e-005 ]
 645 : [ 1.27653e-005 ]
 646 : [ 1.08938e-005 ]
 647 : [ 1.16249e-005 ]
 648 : [ 1.08572e-005 ]
 649 : [ 1.15423e-005 ]
 650 : [ 1.12763e-005 ]
 651 : [ 1.29382e-005 ]
 652 : [ 1.06459e-005 ]
 653 : [ 1.17798e-005 ]
 654 : [ 1.13618e-005 ]
 655 : [ 1.19084e-005 ]
 656 : [ 1.3388e-005  ]
 657 : [ 1.36381e-005 ]
 658 : [ 1.1513e-005  ]
 659 : [ 1.06326e-005 ]
 660 : [ 1.16201e-005 ]
 661 : [ 1.22829e-005 ]
 662 : [ 1.23433e-005 ]
 663 : [ 1.22535e-005 ]
 664 : [ 1.17376e-005 ]
 665 : [ 1.3094e-005  ]
 666 : [ 1.27031e-005 ]
 667 : [ 1.07012e-005 ]
 668 : [ 1.15665e-005 ]
 669 : [ 1.1806e-005  ]
 670 : [ 1.17539e-005 ]
 671 : [ 1.29537e-005 ]
 672 : [ 1.36268e-005 ]
 673 : [ 1.1862e-005  ]
 674 : [ 1.16878e-005 ]
 675 : [ 1.25526e-005 ]
 676 : [ 1.27348e-005 ]
 677 : [ 1.31243e-005 ]
 678 : [ 1.31961e-005 ]
 679 : [ 1.21634e-005 ]
 680 : [ 1.21288e-005 ]
 681 : [ 1.11034e-005 ]
 682 : [ 1.23217e-005 ]
 683 : [ 1.2227e-005  ]
 684 : [ 1.23449e-005 ]
 685 : [ 1.19964e-005 ]
 686 : [ 1.25143e-005 ]
 687 : [ 1.1484e-005  ]
 688 : [ 1.36079e-005 ]
 689 : [ 1.28458e-005 ]
 690 : [ 1.32677e-005 ]
 691 : [ 1.2041e-005  ]
 692 : [ 1.21047e-005 ]
 693 : [ 1.19076e-005 ]
 694 : [ 1.13004e-005 ]
 695 : [ 1.30807e-005 ]
 696 : [ 1.24371e-005 ]
 697 : [ 1.17313e-005 ]
 698 : [ 1.37668e-005 ]
 699 : [ 1.10265e-005 ]
 700 : [ 1.2318e-005  ]
 701 : [ 1.10438e-005 ]
 702 : [ 1.27419e-005 ]
 703 : [ 1.03693e-005 ]
 704 : [ 1.18819e-005 ]
 705 : [ 1.09129e-005 ]
 706 : [ 1.10493e-005 ]
 707 : [ 1.16023e-005 ]
 708 : [ 1.31678e-005 ]
 709 : [ 1.41362e-005 ]
 710 : [ 1.14687e-005 ]
 711 : [ 1.09781e-005 ]
 712 : [ 1.20627e-005 ]
 713 : [ 1.23707e-005 ]
 714 : [ 1.29706e-005 ]
 715 : [ 1.18824e-005 ]
 716 : [ 1.23487e-005 ]
 717 : [ 1.10981e-005 ]
 718 : [ 1.34045e-005 ]
 719 : [ 1.1234e-005  ]
 720 : [ 1.07508e-005 ]
 721 : [ 1.33337e-005 ]
 722 : [ 1.10357e-005 ]
 723 : [ 1.23997e-005 ]
 724 : [ 1.24799e-005 ]
 725 : [ 1.21476e-005 ]
 726 : [ 1.24558e-005 ]
 727 : [ 1.31462e-005 ]
 728 : [ 1.26541e-005 ]
 729 : [ 1.12724e-005 ]
 730 : [ 1.31698e-005 ]
 731 : [ 1.2314e-005  ]
 732 : [ 1.36891e-005 ]
 733 : [ 1.27207e-005 ]
 734 : [ 1.21152e-005 ]
 735 : [ 1.27233e-005 ]
 736 : [ 1.07869e-005 ]
 737 : [ 1.20852e-005 ]
 738 : [ 1.19616e-005 ]
 739 : [ 1.09745e-005 ]
 740 : [ 1.18509e-005 ]
 741 : [ 1.24655e-005 ]
 742 : [ 1.2964e-005  ]
 743 : [ 1.34038e-005 ]
 744 : [ 1.09615e-005 ]
 745 : [ 1.28991e-005 ]
 746 : [ 1.18304e-005 ]
 747 : [ 1.21443e-005 ]
 748 : [ 1.11117e-005 ]
 749 : [ 1.30185e-005 ]
 750 : [ 1.02079e-005 ]
 751 : [ 1.29269e-005 ]
 752 : [ 1.12765e-005 ]
 753 : [ 1.31008e-005 ]
 754 : [ 1.13281e-005 ]
 755 : [ 1.15037e-005 ]
 756 : [ 1.28817e-005 ]
 757 : [ 1.13843e-005 ]
 758 : [ 1.16946e-005 ]
 759 : [ 1.21422e-005 ]
 760 : [ 1.17391e-005 ]
 761 : [ 1.19783e-005 ]
 762 : [ 1.22495e-005 ]
 763 : [ 1.10412e-005 ]
 764 : [ 1.19365e-005 ]
 765 : [ 1.21345e-005 ]
 766 : [ 1.06556e-005 ]
 767 : [ 1.28862e-005 ]
 768 : [ 1.11469e-005 ]
 769 : [ 1.35263e-005 ]
 770 : [ 1.32926e-005 ]
 771 : [ 1.37007e-005 ]
 772 : [ 1.06825e-005 ]
 773 : [ 1.16855e-005 ]
 774 : [ 1.15851e-005 ]
 775 : [ 1.1366e-005  ]
 776 : [ 1.14024e-005 ]
 777 : [ 1.32976e-005 ]
 778 : [ 1.10927e-005 ]
 779 : [ 1.29298e-005 ]
 780 : [ 1.10136e-005 ]
 781 : [ 1.23638e-005 ]
 782 : [ 1.31529e-005 ]
 783 : [ 1.15219e-005 ]
 784 : [ 1.25125e-005 ]
 785 : [ 1.18367e-005 ]
 786 : [ 1.14545e-005 ]
 787 : [ 1.33429e-005 ]
 788 : [ 1.38805e-005 ]
 789 : [ 1.09979e-005 ]
 790 : [ 1.17765e-005 ]
 791 : [ 1.25811e-005 ]
 792 : [ 1.17662e-005 ]
 793 : [ 1.29854e-005 ]
 794 : [ 1.06622e-005 ]
 795 : [ 1.13244e-005 ]
 796 : [ 1.19519e-005 ]
 797 : [ 1.25601e-005 ]
 798 : [ 1.21834e-005 ]
 799 : [ 1.03707e-005 ]
 800 : [ 1.3192e-005  ]
 801 : [ 1.3228e-005  ]
 802 : [ 1.23951e-005 ]
 803 : [ 1.00221e-005 ]
 804 : [ 1.2818e-005  ]
 805 : [ 1.12188e-005 ]
 806 : [ 1.21992e-005 ]
 807 : [ 1.13538e-005 ]
 808 : [ 1.15935e-005 ]
 809 : [ 1.10624e-005 ]
 810 : [ 1.25959e-005 ]
 811 : [ 1.16245e-005 ]
 812 : [ 1.1869e-005  ]
 813 : [ 1.26813e-005 ]
 814 : [ 1.20939e-005 ]
 815 : [ 1.25768e-005 ]
 816 : [ 1.25996e-005 ]
 817 : [ 1.31573e-005 ]
 818 : [ 1.28107e-005 ]
 819 : [ 1.33651e-005 ]
 820 : [ 1.2845e-005  ]
 821 : [ 1.07985e-005 ]
 822 : [ 1.13367e-005 ]
 823 : [ 1.27081e-005 ]
 824 : [ 1.05442e-005 ]
 825 : [ 1.21329e-005 ]
 826 : [ 1.24483e-005 ]
 827 : [ 1.29017e-005 ]
 828 : [ 1.20626e-005 ]
 829 : [ 1.21747e-005 ]
 830 : [ 1.01199e-005 ]
 831 : [ 1.23064e-005 ]
 832 : [ 1.11395e-005 ]
 833 : [ 1.34216e-005 ]
 834 : [ 1.22561e-005 ]
 835 : [ 1.2704e-005  ]
 836 : [ 1.12323e-005 ]
 837 : [ 1.16754e-005 ]
 838 : [ 1.3505e-005  ]
 839 : [ 1.23469e-005 ]
 840 : [ 1.14417e-005 ]
 841 : [ 1.15373e-005 ]
 842 : [ 1.10595e-005 ]
 843 : [ 1.2386e-005  ]
 844 : [ 1.26479e-005 ]
 845 : [ 1.29458e-005 ]
 846 : [ 1.17715e-005 ]
 847 : [ 1.1846e-005  ]
 848 : [ 1.27158e-005 ]
 849 : [ 1.28997e-005 ]
 850 : [ 1.14726e-005 ]
 851 : [ 1.16815e-005 ]
 852 : [ 1.37511e-005 ]
 853 : [ 1.15884e-005 ]
 854 : [ 1.33044e-005 ]
 855 : [ 1.24802e-005 ]
 856 : [ 1.12173e-005 ]
 857 : [ 1.11276e-005 ]
 858 : [ 1.08628e-005 ]
 859 : [ 1.14262e-005 ]
 860 : [ 1.1696e-005  ]
 861 : [ 1.04283e-005 ]
 862 : [ 1.22848e-005 ]
 863 : [ 1.19413e-005 ]
 864 : [ 1.22853e-005 ]
 865 : [ 1.20455e-005 ]
 866 : [ 1.12556e-005 ]
 867 : [ 1.03735e-005 ]
 868 : [ 1.25204e-005 ]
 869 : [ 1.25584e-005 ]
 870 : [ 1.21163e-005 ]
 871 : [ 1.20019e-005 ]
 872 : [ 1.02824e-005 ]
 873 : [ 1.10659e-005 ]
 874 : [ 1.24794e-005 ]
 875 : [ 1.16864e-005 ]
 876 : [ 1.08481e-005 ]
 877 : [ 1.26001e-005 ]
 878 : [ 1.33028e-005 ]
 879 : [ 1.18578e-005 ]
 880 : [ 1.17464e-005 ]
 881 : [ 1.37466e-005 ]
 882 : [ 1.30589e-005 ]
 883 : [ 1.03828e-005 ]
 884 : [ 1.21402e-005 ]
 885 : [ 1.33668e-005 ]
 886 : [ 1.30832e-005 ]
 887 : [ 1.24038e-005 ]
 888 : [ 1.3354e-005  ]
 889 : [ 1.22561e-005 ]
 890 : [ 1.19315e-005 ]
 891 : [ 1.13769e-005 ]
 892 : [ 1.10381e-005 ]
 893 : [ 1.14168e-005 ]
 894 : [ 1.27847e-005 ]
 895 : [ 1.2238e-005  ]
 896 : [ 1.2452e-005  ]
 897 : [ 1.23357e-005 ]
 898 : [ 1.12496e-005 ]
 899 : [ 1.15204e-005 ]
 900 : [ 1.00543e-005 ]
 901 : [ 1.05307e-005 ]
 902 : [ 1.14028e-005 ]
 903 : [ 1.39234e-005 ]
 904 : [ 1.08059e-005 ]
 905 : [ 1.11591e-005 ]
 906 : [ 1.11917e-005 ]
 907 : [ 1.13432e-005 ]
 908 : [ 1.25834e-005 ]
 909 : [ 1.13849e-005 ]
 910 : [ 1.26371e-005 ]
 911 : [ 1.19728e-005 ]
 912 : [ 1.1787e-005  ]
 913 : [ 1.24195e-005 ]
 914 : [ 1.2039e-005  ]
 915 : [ 1.16138e-005 ]
 916 : [ 1.38816e-005 ]
 917 : [ 1.25422e-005 ]
 918 : [ 1.28146e-005 ]
 919 : [ 1.23087e-005 ]
 920 : [ 1.02779e-005 ]
 921 : [ 1.23893e-005 ]
 922 : [ 1.11014e-005 ]
 923 : [ 1.17504e-005 ]
 924 : [ 1.13237e-005 ]
 925 : [ 1.45722e-005 ]
 926 : [ 1.22875e-005 ]
 927 : [ 1.39249e-005 ]
 928 : [ 1.00104e-005 ]
 929 : [ 1.23422e-005 ]
 930 : [ 1.19303e-005 ]
 931 : [ 1.1582e-005  ]
 932 : [ 9.79361e-006 ]
 933 : [ 9.2165e-006  ]
 934 : [ 1.10663e-005 ]
 935 : [ 1.18349e-005 ]
 936 : [ 1.21354e-005 ]
 937 : [ 1.15145e-005 ]
 938 : [ 1.17502e-005 ]
 939 : [ 1.22062e-005 ]
 940 : [ 1.11403e-005 ]
 941 : [ 1.08403e-005 ]
 942 : [ 1.48676e-005 ]
 943 : [ 1.49327e-005 ]
 944 : [ 1.03938e-005 ]
 945 : [ 1.07067e-005 ]
 946 : [ 1.07227e-005 ]
 947 : [ 1.16858e-005 ]
 948 : [ 1.28456e-005 ]
 949 : [ 1.09842e-005 ]
 950 : [ 1.08272e-005 ]
 951 : [ 1.18562e-005 ]
 952 : [ 1.21439e-005 ]
 953 : [ 1.13113e-005 ]
 954 : [ 1.2763e-005  ]
 955 : [ 1.08358e-005 ]
 956 : [ 1.06691e-005 ]
 957 : [ 1.20798e-005 ]
 958 : [ 1.16217e-005 ]
 959 : [ 1.05958e-005 ]
 960 : [ 1.25484e-005 ]
 961 : [ 1.08887e-005 ]
 962 : [ 1.29004e-005 ]
 963 : [ 1.19652e-005 ]
 964 : [ 1.09018e-005 ]
 965 : [ 9.90102e-006 ]
 966 : [ 1.18845e-005 ]
 967 : [ 1.21132e-005 ]
 968 : [ 1.2221e-005  ]
 969 : [ 1.14714e-005 ]
 970 : [ 1.17296e-005 ]
 971 : [ 1.19858e-005 ]
 972 : [ 1.28391e-005 ]
 973 : [ 1.11868e-005 ]
 974 : [ 1.21831e-005 ]
 975 : [ 1.35367e-005 ]
 976 : [ 1.17953e-005 ]
 977 : [ 1.23033e-005 ]
 978 : [ 1.04263e-005 ]
 979 : [ 1.20918e-005 ]
 980 : [ 1.2356e-005  ]
 981 : [ 1.21719e-005 ]
 982 : [ 1.22496e-005 ]
 983 : [ 1.15783e-005 ]
 984 : [ 1.14137e-005 ]
 985 : [ 1.16619e-005 ]
 986 : [ 1.39677e-005 ]
 987 : [ 1.0589e-005  ]
 988 : [ 1.32918e-005 ]
 989 : [ 1.26894e-005 ]
 990 : [ 1.19469e-005 ]
 991 : [ 1.27271e-005 ]
 992 : [ 1.10725e-005 ]
 993 : [ 1.13855e-005 ]
 994 : [ 1.35534e-005 ]
 995 : [ 1.14026e-005 ]
 996 : [ 1.23239e-005 ]
 997 : [ 1.16301e-005 ]
 998 : [ 1.11777e-005 ]
 999 : [ 1.23785e-005 ]
1000 : [ 1.02823e-005 ]
1001 : [ 1.04039e-005 ]
1002 : [ 1.16058e-005 ]
1003 : [ 1.13703e-005 ]
1004 : [ 1.25959e-005 ]
1005 : [ 1.28709e-005 ]
1006 : [ 1.18326e-005 ]
1007 : [ 1.20464e-005 ]
1008 : [ 1.18192e-005 ]
1009 : [ 1.16212e-005 ]
1010 : [ 9.75203e-006 ]
1011 : [ 1.36129e-005 ]
1012 : [ 1.18636e-005 ]
1013 : [ 1.24678e-005 ]
1014 : [ 1.29216e-005 ]
1015 : [ 1.02118e-005 ]
1016 : [ 1.1995e-005  ]
1017 : [ 1.08956e-005 ]
1018 : [ 1.20123e-005 ]
1019 : [ 1.28808e-005 ]
1020 : [ 1.27373e-005 ]
1021 : [ 1.14879e-005 ]
1022 : [ 1.10923e-005 ]
1023 : [ 1.24787e-005 ]
1024 : [ 1.15552e-005 ]
1025 : [ 1.40658e-005 ]
1026 : [ 1.1985e-005  ]
1027 : [ 1.06054e-005 ]
1028 : [ 1.18784e-005 ]
1029 : [ 1.15188e-005 ]
1030 : [ 1.15779e-005 ]
1031 : [ 1.14965e-005 ]
1032 : [ 1.10675e-005 ]
1033 : [ 9.63327e-006 ]
1034 : [ 1.10015e-005 ]
1035 : [ 1.2832e-005  ]
1036 : [ 1.29035e-005 ]
1037 : [ 1.19512e-005 ]
1038 : [ 1.098e-005   ]
1039 : [ 1.1362e-005  ]
1040 : [ 1.419e-005   ]
1041 : [ 1.38139e-005 ]
1042 : [ 1.21017e-005 ]
1043 : [ 1.35532e-005 ]
1044 : [ 9.38978e-006 ]
1045 : [ 1.14942e-005 ]
1046 : [ 1.14453e-005 ]
1047 : [ 1.15158e-005 ]
1048 : [ 1.13416e-005 ]
1049 : [ 1.18477e-005 ]
1050 : [ 1.31362e-005 ]
1051 : [ 1.19418e-005 ]
1052 : [ 1.12094e-005 ]
1053 : [ 1.2191e-005  ]
1054 : [ 1.21441e-005 ]
1055 : [ 1.09855e-005 ]
1056 : [ 1.08255e-005 ]
1057 : [ 1.40342e-005 ]
1058 : [ 1.10014e-005 ]
1059 : [ 1.16939e-005 ]
1060 : [ 1.1927e-005  ]
1061 : [ 1.12023e-005 ]
1062 : [ 1.18477e-005 ]
1063 : [ 1.28545e-005 ]
1064 : [ 1.27321e-005 ]
1065 : [ 1.23367e-005 ]
1066 : [ 1.10371e-005 ]
1067 : [ 1.09153e-005 ]
1068 : [ 1.07104e-005 ]
1069 : [ 1.19586e-005 ]
1070 : [ 1.13381e-005 ]
1071 : [ 1.21556e-005 ]
1072 : [ 1.10442e-005 ]
1073 : [ 1.18609e-005 ]
1074 : [ 1.16559e-005 ]
1075 : [ 1.30659e-005 ]
1076 : [ 1.09399e-005 ]
1077 : [ 1.36397e-005 ]
1078 : [ 1.18585e-005 ]
1079 : [ 1.28672e-005 ]
1080 : [ 1.27824e-005 ]
1081 : [ 1.13449e-005 ]
1082 : [ 1.26364e-005 ]
1083 : [ 1.18381e-005 ]
1084 : [ 1.27951e-005 ]
1085 : [ 1.07648e-005 ]
1086 : [ 1.37994e-005 ]
1087 : [ 1.1834e-005  ]
1088 : [ 1.1941e-005  ]
1089 : [ 1.06282e-005 ]
1090 : [ 1.19594e-005 ]
1091 : [ 1.18649e-005 ]
1092 : [ 1.14356e-005 ]
1093 : [ 1.11768e-005 ]
1094 : [ 1.34141e-005 ]
1095 : [ 1.13546e-005 ]
1096 : [ 1.27338e-005 ]
1097 : [ 1.44075e-005 ]
1098 : [ 1.10302e-005 ]
1099 : [ 1.02972e-005 ]
1100 : [ 1.11585e-005 ]
1101 : [ 1.17698e-005 ]
1102 : [ 1.13128e-005 ]
1103 : [ 1.27112e-005 ]
1104 : [ 1.14824e-005 ]
1105 : [ 1.21863e-005 ]
1106 : [ 1.17322e-005 ]
1107 : [ 1.30997e-005 ]
1108 : [ 1.20116e-005 ]
1109 : [ 1.04215e-005 ]
1110 : [ 1.29369e-005 ]
1111 : [ 1.25937e-005 ]
1112 : [ 1.28662e-005 ]
1113 : [ 1.18499e-005 ]
1114 : [ 1.13181e-005 ]
1115 : [ 1.1915e-005  ]
1116 : [ 1.14355e-005 ]
1117 : [ 1.19011e-005 ]
1118 : [ 1.08008e-005 ]
1119 : [ 1.40981e-005 ]
1120 : [ 1.08989e-005 ]
1121 : [ 1.2388e-005  ]
1122 : [ 1.28109e-005 ]
1123 : [ 1.08024e-005 ]
1124 : [ 1.24023e-005 ]
1125 : [ 1.12119e-005 ]
1126 : [ 1.37204e-005 ]
1127 : [ 1.35555e-005 ]
1128 : [ 1.09978e-005 ]
1129 : [ 1.13734e-005 ]
1130 : [ 1.17515e-005 ]
1131 : [ 1.04566e-005 ]
1132 : [ 1.24431e-005 ]
1133 : [ 1.16772e-005 ]
1134 : [ 1.22869e-005 ]
1135 : [ 1.18844e-005 ]
1136 : [ 1.23912e-005 ]
1137 : [ 1.00649e-005 ]
1138 : [ 1.24578e-005 ]
1139 : [ 9.96561e-006 ]
1140 : [ 1.31844e-005 ]
1141 : [ 1.25991e-005 ]
1142 : [ 1.05442e-005 ]
1143 : [ 1.16867e-005 ]
1144 : [ 1.13031e-005 ]
1145 : [ 1.09508e-005 ]
1146 : [ 1.24256e-005 ]
1147 : [ 1.21921e-005 ]
1148 : [ 1.27146e-005 ]
1149 : [ 1.10942e-005 ]
1150 : [ 1.31454e-005 ]
1151 : [ 1.04848e-005 ]
1152 : [ 1.27435e-005 ]
1153 : [ 1.03425e-005 ]
1154 : [ 1.09519e-005 ]
1155 : [ 1.10311e-005 ]
1156 : [ 1.07179e-005 ]
1157 : [ 1.20627e-005 ]
1158 : [ 1.13506e-005 ]
1159 : [ 1.13054e-005 ]
1160 : [ 1.10698e-005 ]
1161 : [ 1.30508e-005 ]
1162 : [ 1.19256e-005 ]
1163 : [ 1.25731e-005 ]
1164 : [ 1.12368e-005 ]
1165 : [ 1.09258e-005 ]
1166 : [ 1.14066e-005 ]
1167 : [ 1.11603e-005 ]
1168 : [ 1.18836e-005 ]
1169 : [ 1.01995e-005 ]
1170 : [ 1.25088e-005 ]
1171 : [ 1.12256e-005 ]
1172 : [ 1.1329e-005  ]
1173 : [ 1.1712e-005  ]
1174 : [ 1.25596e-005 ]
1175 : [ 1.13444e-005 ]
1176 : [ 9.67072e-006 ]
1177 : [ 1.27961e-005 ]
1178 : [ 1.02709e-005 ]
1179 : [ 1.22532e-005 ]
1180 : [ 1.15824e-005 ]
1181 : [ 1.20727e-005 ]
1182 : [ 1.09481e-005 ]
1183 : [ 1.12803e-005 ]
1184 : [ 1.20133e-005 ]
1185 : [ 1.15674e-005 ]
1186 : [ 1.15888e-005 ]
1187 : [ 1.08185e-005 ]
1188 : [ 1.26335e-005 ]
1189 : [ 1.15922e-005 ]
1190 : [ 1.25768e-005 ]
1191 : [ 1.21462e-005 ]
1192 : [ 1.26439e-005 ]
1193 : [ 1.15009e-005 ]
1194 : [ 1.24742e-005 ]
1195 : [ 1.31698e-005 ]
1196 : [ 1.25428e-005 ]
1197 : [ 1.0726e-005  ]
1198 : [ 1.1203e-005  ]
1199 : [ 1.15116e-005 ]
1200 : [ 1.18469e-005 ]
1201 : [ 1.15375e-005 ]
1202 : [ 1.04901e-005 ]
1203 : [ 1.17553e-005 ]
1204 : [ 1.21946e-005 ]
1205 : [ 1.28607e-005 ]
1206 : [ 1.26409e-005 ]
1207 : [ 1.33376e-005 ]
1208 : [ 1.13262e-005 ]
1209 : [ 1.16248e-005 ]
1210 : [ 1.23171e-005 ]
1211 : [ 1.23669e-005 ]
1212 : [ 1.26225e-005 ]
1213 : [ 1.22477e-005 ]
1214 : [ 1.0216e-005  ]
1215 : [ 1.14812e-005 ]
1216 : [ 1.19651e-005 ]
1217 : [ 1.27898e-005 ]
1218 : [ 1.25022e-005 ]
1219 : [ 1.22241e-005 ]
1220 : [ 1.07382e-005 ]
1221 : [ 1.13027e-005 ]
1222 : [ 1.17183e-005 ]
1223 : [ 1.30509e-005 ]
1224 : [ 1.35042e-005 ]
1225 : [ 1.19608e-005 ]
1226 : [ 1.10258e-005 ]
1227 : [ 1.06418e-005 ]
1228 : [ 1.28789e-005 ]
1229 : [ 1.15355e-005 ]
1230 : [ 1.23297e-005 ]
1231 : [ 1.16798e-005 ]
1232 : [ 1.29905e-005 ]
1233 : [ 1.17287e-005 ]
1234 : [ 1.15693e-005 ]
1235 : [ 1.05713e-005 ]
1236 : [ 1.16544e-005 ]
1237 : [ 1.06146e-005 ]
1238 : [ 1.09056e-005 ]
1239 : [ 1.22489e-005 ]
1240 : [ 1.03052e-005 ]
1241 : [ 1.21572e-005 ]
1242 : [ 1.08153e-005 ]
1243 : [ 1.14092e-005 ]
1244 : [ 1.15838e-005 ]
1245 : [ 1.18252e-005 ]
1246 : [ 9.32532e-006 ]
1247 : [ 1.16561e-005 ]
1248 : [ 1.16617e-005 ]
1249 : [ 1.14028e-005 ]
1250 : [ 1.10938e-005 ]
1251 : [ 1.1647e-005  ]
1252 : [ 1.27273e-005 ]
1253 : [ 1.14989e-005 ]
1254 : [ 1.14563e-005 ]
1255 : [ 1.32221e-005 ]
1256 : [ 1.21768e-005 ]
1257 : [ 1.25804e-005 ]
1258 : [ 1.37481e-005 ]
1259 : [ 1.23889e-005 ]
1260 : [ 1.03278e-005 ]
1261 : [ 1.02229e-005 ]
1262 : [ 1.29783e-005 ]
1263 : [ 1.28748e-005 ]
1264 : [ 1.26059e-005 ]
1265 : [ 1.20526e-005 ]
1266 : [ 9.707e-006   ]
1267 : [ 1.20056e-005 ]
1268 : [ 1.1836e-005  ]
1269 : [ 1.22118e-005 ]
1270 : [ 1.14772e-005 ]
1271 : [ 1.16473e-005 ]
1272 : [ 1.25481e-005 ]
1273 : [ 1.19635e-005 ]
1274 : [ 1.2119e-005  ]
1275 : [ 1.12525e-005 ]
1276 : [ 1.1164e-005  ]
1277 : [ 1.08903e-005 ]
1278 : [ 1.2337e-005  ]
1279 : [ 1.18335e-005 ]
1280 : [ 1.19396e-005 ]
1281 : [ 1.17045e-005 ]
1282 : [ 1.15733e-005 ]
1283 : [ 1.12548e-005 ]
1284 : [ 1.14057e-005 ]
1285 : [ 1.17335e-005 ]
1286 : [ 1.08902e-005 ]
1287 : [ 1.12514e-005 ]
1288 : [ 1.11746e-005 ]
1289 : [ 1.10169e-005 ]
1290 : [ 1.20285e-005 ]
1291 : [ 1.25077e-005 ]
1292 : [ 1.28928e-005 ]
1293 : [ 1.21109e-005 ]
1294 : [ 1.24005e-005 ]
1295 : [ 1.25661e-005 ]
1296 : [ 1.16378e-005 ]
1297 : [ 1.2955e-005  ]
1298 : [ 1.08275e-005 ]
1299 : [ 1.15969e-005 ]
1300 : [ 1.11909e-005 ]
1301 : [ 1.15767e-005 ]
1302 : [ 1.13397e-005 ]
1303 : [ 1.28003e-005 ]
1304 : [ 1.28893e-005 ]
1305 : [ 1.30111e-005 ]
1306 : [ 1.13942e-005 ]
1307 : [ 1.29604e-005 ]
1308 : [ 1.12552e-005 ]
1309 : [ 1.2409e-005  ]
1310 : [ 1.29506e-005 ]
1311 : [ 1.0806e-005  ]
1312 : [ 1.28248e-005 ]
1313 : [ 1.28424e-005 ]
1314 : [ 1.15989e-005 ]
1315 : [ 1.26919e-005 ]
1316 : [ 1.16675e-005 ]
1317 : [ 1.31839e-005 ]
1318 : [ 1.096e-005   ]
1319 : [ 1.14053e-005 ]
1320 : [ 1.20413e-005 ]
1321 : [ 1.17761e-005 ]
1322 : [ 1.26461e-005 ]
1323 : [ 1.2853e-005  ]
1324 : [ 1.33446e-005 ]
1325 : [ 1.24883e-005 ]
1326 : [ 1.00983e-005 ]
1327 : [ 1.20024e-005 ]
1328 : [ 1.18574e-005 ]
1329 : [ 1.32095e-005 ]
1330 : [ 1.19872e-005 ]
1331 : [ 1.10357e-005 ]
1332 : [ 1.03058e-005 ]
1333 : [ 1.20736e-005 ]
1334 : [ 9.91543e-006 ]
1335 : [ 1.18736e-005 ]
1336 : [ 1.28674e-005 ]
1337 : [ 1.18271e-005 ]
1338 : [ 1.28663e-005 ]
1339 : [ 1.30856e-005 ]
1340 : [ 1.28547e-005 ]
1341 : [ 1.09344e-005 ]
1342 : [ 1.26746e-005 ]
1343 : [ 1.19294e-005 ]
1344 : [ 1.12669e-005 ]
1345 : [ 1.06621e-005 ]
1346 : [ 1.3158e-005  ]
1347 : [ 1.07685e-005 ]
1348 : [ 1.16374e-005 ]
1349 : [ 1.23439e-005 ]
1350 : [ 1.23584e-005 ]
1351 : [ 1.17047e-005 ]
1352 : [ 1.05815e-005 ]
1353 : [ 1.25079e-005 ]
1354 : [ 1.20248e-005 ]
1355 : [ 1.21779e-005 ]
1356 : [ 1.06628e-005 ]
1357 : [ 1.15882e-005 ]
1358 : [ 1.08144e-005 ]
1359 : [ 1.21559e-005 ]
1360 : [ 1.19595e-005 ]
1361 : [ 1.22454e-005 ]
1362 : [ 1.12498e-005 ]
1363 : [ 1.03633e-005 ]
1364 : [ 1.22078e-005 ]
1365 : [ 1.04188e-005 ]
1366 : [ 1.19787e-005 ]
1367 : [ 1.1974e-005  ]
1368 : [ 1.1553e-005  ]
1369 : [ 1.26142e-005 ]
1370 : [ 1.13396e-005 ]
1371 : [ 1.13505e-005 ]
1372 : [ 1.24892e-005 ]
1373 : [ 1.09008e-005 ]
1374 : [ 1.15595e-005 ]
1375 : [ 1.14452e-005 ]
1376 : [ 1.14218e-005 ]
1377 : [ 1.20614e-005 ]
1378 : [ 1.20573e-005 ]
1379 : [ 1.05125e-005 ]
1380 : [ 1.22565e-005 ]
1381 : [ 1.03889e-005 ]
1382 : [ 1.18989e-005 ]
1383 : [ 1.12822e-005 ]
1384 : [ 9.45494e-006 ]
1385 : [ 1.21886e-005 ]
1386 : [ 1.2129e-005  ]
1387 : [ 1.161e-005   ]
1388 : [ 1.13768e-005 ]
1389 : [ 1.13903e-005 ]
1390 : [ 1.15797e-005 ]
1391 : [ 1.23673e-005 ]
1392 : [ 1.18938e-005 ]
1393 : [ 1.28364e-005 ]
1394 : [ 9.92424e-006 ]
1395 : [ 1.10917e-005 ]
1396 : [ 1.15657e-005 ]
1397 : [ 1.30652e-005 ]
1398 : [ 1.12126e-005 ]
1399 : [ 1.15497e-005 ]
1400 : [ 1.2045e-005  ]
1401 : [ 1.03818e-005 ]
1402 : [ 1.24397e-005 ]
1403 : [ 1.35049e-005 ]
1404 : [ 1.25334e-005 ]
1405 : [ 1.40636e-005 ]
1406 : [ 1.14693e-005 ]
1407 : [ 1.19995e-005 ]
1408 : [ 1.04397e-005 ]
1409 : [ 1.13228e-005 ]
1410 : [ 1.33732e-005 ]
1411 : [ 1.10091e-005 ]
1412 : [ 1.06616e-005 ]
1413 : [ 1.36789e-005 ]
1414 : [ 1.1301e-005  ]
1415 : [ 1.21626e-005 ]
1416 : [ 1.11605e-005 ]
1417 : [ 1.345e-005   ]
1418 : [ 1.19527e-005 ]
1419 : [ 1.13292e-005 ]
1420 : [ 1.21775e-005 ]
1421 : [ 1.20713e-005 ]
1422 : [ 1.02755e-005 ]
1423 : [ 1.13333e-005 ]
1424 : [ 1.35456e-005 ]
1425 : [ 1.28752e-005 ]
1426 : [ 1.31048e-005 ]
1427 : [ 1.21158e-005 ]
1428 : [ 1.21285e-005 ]
1429 : [ 1.17105e-005 ]
1430 : [ 1.31781e-005 ]
1431 : [ 1.19516e-005 ]
1432 : [ 1.20508e-005 ]
1433 : [ 1.07468e-005 ]
1434 : [ 1.13383e-005 ]
1435 : [ 1.14539e-005 ]
1436 : [ 1.25317e-005 ]
1437 : [ 1.2503e-005  ]
1438 : [ 1.06746e-005 ]
1439 : [ 1.28491e-005 ]
1440 : [ 1.08651e-005 ]
1441 : [ 1.22621e-005 ]
1442 : [ 1.02572e-005 ]
1443 : [ 1.04023e-005 ]
1444 : [ 1.26606e-005 ]
1445 : [ 1.29001e-005 ]
1446 : [ 1.25124e-005 ]
1447 : [ 1.2467e-005  ]
1448 : [ 1.29482e-005 ]
1449 : [ 1.09354e-005 ]
1450 : [ 1.3335e-005  ]
1451 : [ 1.24919e-005 ]
1452 : [ 1.12665e-005 ]
1453 : [ 1.08003e-005 ]
1454 : [ 1.31409e-005 ]
1455 : [ 1.2084e-005  ]
1456 : [ 1.17567e-005 ]
1457 : [ 1.15128e-005 ]
1458 : [ 1.13941e-005 ]
1459 : [ 1.24524e-005 ]
1460 : [ 1.30109e-005 ]
1461 : [ 1.32559e-005 ]
1462 : [ 1.0946e-005  ]
1463 : [ 1.23458e-005 ]
1464 : [ 1.24189e-005 ]
1465 : [ 1.27103e-005 ]
1466 : [ 1.22573e-005 ]
1467 : [ 1.13629e-005 ]
1468 : [ 1.3784e-005  ]
1469 : [ 1.19073e-005 ]
1470 : [ 1.24605e-005 ]
1471 : [ 1.11974e-005 ]
1472 : [ 1.14344e-005 ]
1473 : [ 1.02248e-005 ]
1474 : [ 1.20695e-005 ]
1475 : [ 1.1692e-005  ]
1476 : [ 1.16967e-005 ]
1477 : [ 1.25599e-005 ]
1478 : [ 1.20781e-005 ]
1479 : [ 1.22607e-005 ]
1480 : [ 1.10549e-005 ]
1481 : [ 1.27873e-005 ]
1482 : [ 1.24756e-005 ]
1483 : [ 1.23238e-005 ]
1484 : [ 1.17129e-005 ]
1485 : [ 1.13498e-005 ]
1486 : [ 1.18105e-005 ]
1487 : [ 1.13621e-005 ]
1488 : [ 1.15467e-005 ]
1489 : [ 1.38157e-005 ]
1490 : [ 1.2156e-005  ]
1491 : [ 1.28147e-005 ]
1492 : [ 1.27372e-005 ]
1493 : [ 1.22274e-005 ]
1494 : [ 1.20866e-005 ]
1495 : [ 1.16751e-005 ]
1496 : [ 1.19635e-005 ]
1497 : [ 1.16363e-005 ]
1498 : [ 1.20377e-005 ]
1499 : [ 1.11876e-005 ]
1500 : [ 1.14613e-005 ]
1501 : [ 1.13767e-005 ]
1502 : [ 1.03691e-005 ]
1503 : [ 1.14796e-005 ]
1504 : [ 1.06581e-005 ]
1505 : [ 1.14571e-005 ]
1506 : [ 1.0682e-005  ]
1507 : [ 1.08613e-005 ]
1508 : [ 1.24817e-005 ]
1509 : [ 1.02979e-005 ]
1510 : [ 1.16631e-005 ]
1511 : [ 1.17451e-005 ]
1512 : [ 1.17503e-005 ]
1513 : [ 1.11175e-005 ]
1514 : [ 1.22396e-005 ]
1515 : [ 1.27872e-005 ]
1516 : [ 1.17735e-005 ]
1517 : [ 1.20696e-005 ]
1518 : [ 1.16464e-005 ]
1519 : [ 1.2346e-005  ]
1520 : [ 1.05596e-005 ]
1521 : [ 1.27236e-005 ]
1522 : [ 1.20581e-005 ]
1523 : [ 1.17528e-005 ]
1524 : [ 1.20017e-005 ]
1525 : [ 9.95508e-006 ]
1526 : [ 1.32758e-005 ]
1527 : [ 1.1092e-005  ]
1528 : [ 1.21219e-005 ]
1529 : [ 1.19124e-005 ]
1530 : [ 1.07344e-005 ]
1531 : [ 1.23943e-005 ]
1532 : [ 1.32252e-005 ]
1533 : [ 1.40501e-005 ]
1534 : [ 1.20484e-005 ]
1535 : [ 1.47308e-005 ]
1536 : [ 9.79942e-006 ]
1537 : [ 1.06834e-005 ]
1538 : [ 1.05022e-005 ]
1539 : [ 1.20618e-005 ]
1540 : [ 1.25369e-005 ]
1541 : [ 1.16205e-005 ]
1542 : [ 1.11731e-005 ]
1543 : [ 1.35963e-005 ]
1544 : [ 1.31218e-005 ]
1545 : [ 1.20164e-005 ]
1546 : [ 1.28814e-005 ]
1547 : [ 1.2984e-005  ]
1548 : [ 1.11719e-005 ]
1549 : [ 1.31722e-005 ]
1550 : [ 1.22089e-005 ]
1551 : [ 1.18785e-005 ]
1552 : [ 1.24975e-005 ]
1553 : [ 1.04869e-005 ]
1554 : [ 1.2046e-005  ]
1555 : [ 1.09352e-005 ]
1556 : [ 1.28495e-005 ]
1557 : [ 1.0921e-005  ]
1558 : [ 1.29664e-005 ]
1559 : [ 1.36922e-005 ]
1560 : [ 1.26646e-005 ]
1561 : [ 1.2823e-005  ]
1562 : [ 1.23249e-005 ]
1563 : [ 1.30924e-005 ]
1564 : [ 1.38151e-005 ]
1565 : [ 1.18152e-005 ]
1566 : [ 1.26854e-005 ]
1567 : [ 1.22299e-005 ]
1568 : [ 1.21628e-005 ]
1569 : [ 1.17021e-005 ]
1570 : [ 1.29001e-005 ]
1571 : [ 1.02609e-005 ]
1572 : [ 1.10628e-005 ]
1573 : [ 1.25584e-005 ]
1574 : [ 1.21094e-005 ]
1575 : [ 1.15985e-005 ]
1576 : [ 1.12282e-005 ]
1577 : [ 1.20912e-005 ]
1578 : [ 1.18312e-005 ]
1579 : [ 1.08274e-005 ]
1580 : [ 1.24553e-005 ]
1581 : [ 1.27129e-005 ]
1582 : [ 1.20189e-005 ]
1583 : [ 1.01053e-005 ]
1584 : [ 1.06563e-005 ]
1585 : [ 1.11178e-005 ]
1586 : [ 1.09167e-005 ]
1587 : [ 1.27684e-005 ]
1588 : [ 1.17996e-005 ]
1589 : [ 1.19159e-005 ]
1590 : [ 1.18818e-005 ]
1591 : [ 1.2946e-005  ]
1592 : [ 1.16779e-005 ]
1593 : [ 1.10966e-005 ]
1594 : [ 1.2693e-005  ]
1595 : [ 1.1124e-005  ]
1596 : [ 1.13238e-005 ]
1597 : [ 1.20413e-005 ]
1598 : [ 1.07718e-005 ]
1599 : [ 1.24702e-005 ]
1600 : [ 1.06417e-005 ]
1601 : [ 1.1387e-005  ]
1602 : [ 1.18248e-005 ]
1603 : [ 1.23495e-005 ]
1604 : [ 1.2282e-005  ]
1605 : [ 1.1581e-005  ]
1606 : [ 1.13254e-005 ]
1607 : [ 1.35468e-005 ]
1608 : [ 1.2171e-005  ]
1609 : [ 1.3057e-005  ]
1610 : [ 1.02755e-005 ]
1611 : [ 1.20956e-005 ]
1612 : [ 1.09945e-005 ]
1613 : [ 1.11799e-005 ]
1614 : [ 1.20244e-005 ]
1615 : [ 1.09924e-005 ]
1616 : [ 1.14126e-005 ]
1617 : [ 1.14712e-005 ]
1618 : [ 1.18595e-005 ]
1619 : [ 1.29253e-005 ]
1620 : [ 1.30559e-005 ]
1621 : [ 1.01644e-005 ]
1622 : [ 1.23669e-005 ]
1623 : [ 1.20324e-005 ]
1624 : [ 1.16006e-005 ]
1625 : [ 1.17394e-005 ]
1626 : [ 1.26293e-005 ]
1627 : [ 1.06541e-005 ]
1628 : [ 1.40916e-005 ]
1629 : [ 1.11782e-005 ]
1630 : [ 1.14682e-005 ]
1631 : [ 1.17766e-005 ]
1632 : [ 1.0987e-005  ]
1633 : [ 1.02649e-005 ]
1634 : [ 1.20798e-005 ]
1635 : [ 1.16428e-005 ]
1636 : [ 1.08427e-005 ]
1637 : [ 9.95408e-006 ]
1638 : [ 1.30214e-005 ]
1639 : [ 1.19702e-005 ]
1640 : [ 1.16205e-005 ]
1641 : [ 1.05948e-005 ]
1642 : [ 1.08341e-005 ]
1643 : [ 1.29498e-005 ]
1644 : [ 1.22566e-005 ]
1645 : [ 1.23151e-005 ]
1646 : [ 1.27437e-005 ]
1647 : [ 1.2107e-005  ]
1648 : [ 1.37072e-005 ]
1649 : [ 1.18477e-005 ]
1650 : [ 1.19489e-005 ]
1651 : [ 1.08629e-005 ]
1652 : [ 1.18555e-005 ]
1653 : [ 1.14796e-005 ]
1654 : [ 1.20785e-005 ]
1655 : [ 1.20035e-005 ]
1656 : [ 1.10751e-005 ]
1657 : [ 1.23195e-005 ]
1658 : [ 1.31614e-005 ]
1659 : [ 1.11848e-005 ]
1660 : [ 1.20332e-005 ]
1661 : [ 1.18587e-005 ]
1662 : [ 1.28831e-005 ]
1663 : [ 1.05401e-005 ]
1664 : [ 1.29452e-005 ]
1665 : [ 1.09274e-005 ]
1666 : [ 1.23372e-005 ]
1667 : [ 1.26088e-005 ]
1668 : [ 1.16725e-005 ]
1669 : [ 1.24034e-005 ]
1670 : [ 1.25827e-005 ]
1671 : [ 1.2992e-005  ]
1672 : [ 1.0503e-005  ]
1673 : [ 1.19079e-005 ]
1674 : [ 1.23217e-005 ]
1675 : [ 1.19185e-005 ]
1676 : [ 1.21989e-005 ]
1677 : [ 1.17764e-005 ]
1678 : [ 1.05076e-005 ]
1679 : [ 1.1487e-005  ]
1680 : [ 1.02985e-005 ]
1681 : [ 1.16986e-005 ]
1682 : [ 1.26351e-005 ]
1683 : [ 1.39386e-005 ]
1684 : [ 1.27072e-005 ]
1685 : [ 1.37241e-005 ]
1686 : [ 1.15922e-005 ]
1687 : [ 1.15773e-005 ]
1688 : [ 1.33543e-005 ]
1689 : [ 1.32341e-005 ]
1690 : [ 1.27642e-005 ]
1691 : [ 1.24895e-005 ]
1692 : [ 1.2034e-005  ]
1693 : [ 1.0588e-005  ]
1694 : [ 1.26342e-005 ]
1695 : [ 1.28364e-005 ]
1696 : [ 1.28795e-005 ]
1697 : [ 1.15579e-005 ]
1698 : [ 1.11944e-005 ]
1699 : [ 1.233e-005   ]
1700 : [ 1.2695e-005  ]
1701 : [ 1.18744e-005 ]
1702 : [ 1.11368e-005 ]
1703 : [ 1.18839e-005 ]
1704 : [ 1.09609e-005 ]
1705 : [ 1.23666e-005 ]
1706 : [ 1.17137e-005 ]
1707 : [ 1.26409e-005 ]
1708 : [ 1.36069e-005 ]
1709 : [ 1.28849e-005 ]
1710 : [ 1.1592e-005  ]
1711 : [ 1.16105e-005 ]
1712 : [ 1.04265e-005 ]
1713 : [ 1.15867e-005 ]
1714 : [ 1.18662e-005 ]
1715 : [ 1.05974e-005 ]
1716 : [ 1.10586e-005 ]
1717 : [ 9.91837e-006 ]
1718 : [ 1.19291e-005 ]
1719 : [ 1.10888e-005 ]
1720 : [ 1.28729e-005 ]
1721 : [ 1.19097e-005 ]
1722 : [ 1.13349e-005 ]
1723 : [ 1.2256e-005  ]
1724 : [ 1.20222e-005 ]
1725 : [ 1.18444e-005 ]
1726 : [ 1.10646e-005 ]
1727 : [ 1.30543e-005 ]
1728 : [ 1.30342e-005 ]
1729 : [ 1.0392e-005  ]
1730 : [ 1.17589e-005 ]
1731 : [ 1.08042e-005 ]
1732 : [ 1.23765e-005 ]
1733 : [ 1.1895e-005  ]
1734 : [ 1.15344e-005 ]
1735 : [ 1.30334e-005 ]
1736 : [ 1.23514e-005 ]
1737 : [ 1.04618e-005 ]
1738 : [ 1.27164e-005 ]
1739 : [ 1.23253e-005 ]
1740 : [ 1.2825e-005  ]
1741 : [ 1.27446e-005 ]
1742 : [ 1.26762e-005 ]
1743 : [ 1.1741e-005  ]
1744 : [ 1.15387e-005 ]
1745 : [ 1.22404e-005 ]
1746 : [ 1.1146e-005  ]
1747 : [ 1.20181e-005 ]
1748 : [ 1.20214e-005 ]
1749 : [ 1.17536e-005 ]
1750 : [ 1.12188e-005 ]
1751 : [ 1.31909e-005 ]
1752 : [ 1.0809e-005  ]
1753 : [ 9.9933e-006  ]
1754 : [ 1.27018e-005 ]
1755 : [ 1.27968e-005 ]
1756 : [ 1.19635e-005 ]
1757 : [ 1.17566e-005 ]
1758 : [ 1.26344e-005 ]
1759 : [ 1.13878e-005 ]
1760 : [ 1.338e-005   ]
1761 : [ 1.05733e-005 ]
1762 : [ 1.15095e-005 ]
1763 : [ 1.18515e-005 ]
1764 : [ 1.18372e-005 ]
1765 : [ 1.10141e-005 ]
1766 : [ 1.14655e-005 ]
1767 : [ 1.12755e-005 ]
1768 : [ 1.22438e-005 ]
1769 : [ 1.20248e-005 ]
1770 : [ 1.03395e-005 ]
1771 : [ 1.25393e-005 ]
1772 : [ 1.38055e-005 ]
1773 : [ 1.22039e-005 ]
1774 : [ 1.27136e-005 ]
1775 : [ 1.24676e-005 ]
1776 : [ 1.16807e-005 ]
1777 : [ 1.17749e-005 ]
1778 : [ 1.24157e-005 ]
1779 : [ 1.19202e-005 ]
1780 : [ 1.17244e-005 ]
1781 : [ 1.05062e-005 ]
1782 : [ 1.1779e-005  ]
1783 : [ 1.25614e-005 ]
1784 : [ 1.09886e-005 ]
1785 : [ 1.14938e-005 ]
1786 : [ 1.20982e-005 ]
1787 : [ 1.17419e-005 ]
1788 : [ 1.34454e-005 ]
1789 : [ 1.3285e-005  ]
1790 : [ 1.10961e-005 ]
1791 : [ 1.14437e-005 ]
1792 : [ 1.11869e-005 ]
1793 : [ 1.3918e-005  ]
1794 : [ 1.06917e-005 ]
1795 : [ 1.34177e-005 ]
1796 : [ 1.36055e-005 ]
1797 : [ 1.3722e-005  ]
1798 : [ 1.11554e-005 ]
1799 : [ 1.41802e-005 ]
1800 : [ 1.22005e-005 ]
1801 : [ 1.1443e-005  ]
1802 : [ 1.20432e-005 ]
1803 : [ 1.19937e-005 ]
1804 : [ 1.10355e-005 ]
1805 : [ 1.27065e-005 ]
1806 : [ 1.06694e-005 ]
1807 : [ 1.15413e-005 ]
1808 : [ 1.18008e-005 ]
1809 : [ 1.11813e-005 ]
1810 : [ 1.23411e-005 ]
1811 : [ 1.17695e-005 ]
1812 : [ 1.18891e-005 ]
1813 : [ 1.28881e-005 ]
1814 : [ 1.23222e-005 ]
1815 : [ 1.41858e-005 ]
1816 : [ 1.1577e-005  ]
1817 : [ 1.34641e-005 ]
1818 : [ 1.23637e-005 ]
1819 : [ 1.18434e-005 ]
1820 : [ 1.18922e-005 ]
1821 : [ 1.20213e-005 ]
1822 : [ 1.07705e-005 ]
1823 : [ 1.09692e-005 ]
1824 : [ 1.15063e-005 ]
1825 : [ 1.02419e-005 ]
1826 : [ 1.15348e-005 ]
1827 : [ 1.01273e-005 ]
1828 : [ 1.13327e-005 ]
1829 : [ 1.23129e-005 ]
1830 : [ 1.15373e-005 ]
1831 : [ 1.39639e-005 ]
1832 : [ 1.17364e-005 ]
1833 : [ 1.13145e-005 ]
1834 : [ 1.36698e-005 ]
1835 : [ 1.06624e-005 ]
1836 : [ 1.14401e-005 ]
1837 : [ 1.29172e-005 ]
1838 : [ 1.17129e-005 ]
1839 : [ 1.36105e-005 ]
1840 : [ 1.03043e-005 ]
1841 : [ 1.12401e-005 ]
1842 : [ 1.23638e-005 ]
1843 : [ 1.05356e-005 ]
1844 : [ 1.07237e-005 ]
1845 : [ 1.29703e-005 ]
1846 : [ 1.35656e-005 ]
1847 : [ 1.16875e-005 ]
1848 : [ 1.16784e-005 ]
1849 : [ 1.24709e-005 ]
1850 : [ 1.23101e-005 ]
1851 : [ 1.18293e-005 ]
1852 : [ 1.38035e-005 ]
1853 : [ 1.23564e-005 ]
1854 : [ 1.15142e-005 ]
1855 : [ 1.06237e-005 ]
1856 : [ 1.33864e-005 ]
1857 : [ 1.34924e-005 ]
1858 : [ 1.16302e-005 ]
1859 : [ 1.05693e-005 ]
1860 : [ 1.26769e-005 ]
1861 : [ 1.18455e-005 ]
1862 : [ 1.18783e-005 ]
1863 : [ 1.19707e-005 ]
1864 : [ 1.17596e-005 ]
1865 : [ 1.23025e-005 ]
1866 : [ 1.1838e-005  ]
1867 : [ 1.15977e-005 ]
1868 : [ 1.14728e-005 ]
1869 : [ 1.26527e-005 ]
1870 : [ 1.25815e-005 ]
1871 : [ 1.22776e-005 ]
1872 : [ 1.26467e-005 ]
1873 : [ 1.03957e-005 ]
1874 : [ 1.04891e-005 ]
1875 : [ 1.07202e-005 ]
1876 : [ 1.12337e-005 ]
1877 : [ 1.10664e-005 ]
1878 : [ 1.3314e-005  ]
1879 : [ 1.18754e-005 ]
1880 : [ 1.15778e-005 ]
1881 : [ 1.12088e-005 ]
1882 : [ 1.24471e-005 ]
1883 : [ 1.3443e-005  ]
1884 : [ 1.10935e-005 ]
1885 : [ 1.31887e-005 ]
1886 : [ 1.26983e-005 ]
1887 : [ 1.22476e-005 ]
1888 : [ 1.28077e-005 ]
1889 : [ 1.17117e-005 ]
1890 : [ 1.07873e-005 ]
1891 : [ 1.2977e-005  ]
1892 : [ 1.19405e-005 ]
1893 : [ 1.08972e-005 ]
1894 : [ 1.08336e-005 ]
1895 : [ 1.27261e-005 ]
1896 : [ 1.18835e-005 ]
1897 : [ 1.17287e-005 ]
1898 : [ 1.14914e-005 ]
1899 : [ 1.17668e-005 ]
1900 : [ 1.26005e-005 ]
1901 : [ 1.34082e-005 ]
1902 : [ 1.26254e-005 ]
1903 : [ 1.18842e-005 ]
1904 : [ 1.11281e-005 ]
1905 : [ 1.2288e-005  ]
1906 : [ 1.27127e-005 ]
1907 : [ 1.13658e-005 ]
1908 : [ 1.27109e-005 ]
1909 : [ 1.16322e-005 ]
1910 : [ 1.30407e-005 ]
1911 : [ 1.08262e-005 ]
1912 : [ 1.24615e-005 ]
1913 : [ 1.21201e-005 ]
1914 : [ 1.14571e-005 ]
1915 : [ 1.17811e-005 ]
1916 : [ 1.19874e-005 ]
1917 : [ 1.19569e-005 ]
1918 : [ 1.33952e-005 ]
1919 : [ 1.14633e-005 ]
1920 : [ 1.32229e-005 ]
1921 : [ 1.0648e-005  ]
1922 : [ 1.14314e-005 ]
1923 : [ 1.13811e-005 ]
1924 : [ 1.29017e-005 ]
1925 : [ 1.21997e-005 ]
1926 : [ 1.20427e-005 ]
1927 : [ 1.17036e-005 ]
1928 : [ 1.21141e-005 ]
1929 : [ 1.18021e-005 ]
1930 : [ 1.14185e-005 ]
1931 : [ 1.0594e-005  ]
1932 : [ 1.1197e-005  ]
1933 : [ 1.18585e-005 ]
1934 : [ 1.32762e-005 ]
1935 : [ 1.31977e-005 ]
1936 : [ 1.33944e-005 ]
1937 : [ 1.30222e-005 ]
1938 : [ 1.20487e-005 ]
1939 : [ 1.17748e-005 ]
1940 : [ 1.13883e-005 ]
1941 : [ 1.04975e-005 ]
1942 : [ 9.67897e-006 ]
1943 : [ 1.09687e-005 ]
1944 : [ 1.12945e-005 ]
1945 : [ 1.10098e-005 ]
1946 : [ 1.12825e-005 ]
1947 : [ 1.14164e-005 ]
1948 : [ 1.26652e-005 ]
1949 : [ 1.26493e-005 ]
1950 : [ 1.17823e-005 ]
1951 : [ 1.09794e-005 ]
1952 : [ 1.0702e-005  ]
1953 : [ 1.09468e-005 ]
1954 : [ 1.0982e-005  ]
1955 : [ 1.34116e-005 ]
1956 : [ 1.22975e-005 ]
1957 : [ 1.02766e-005 ]
1958 : [ 1.15294e-005 ]
1959 : [ 1.1788e-005  ]
1960 : [ 9.45108e-006 ]
1961 : [ 1.13679e-005 ]
1962 : [ 1.10734e-005 ]
1963 : [ 1.26493e-005 ]
1964 : [ 1.17564e-005 ]
1965 : [ 1.18902e-005 ]
1966 : [ 1.07886e-005 ]
1967 : [ 1.27065e-005 ]
1968 : [ 1.23903e-005 ]
1969 : [ 1.20438e-005 ]
1970 : [ 1.12447e-005 ]
1971 : [ 1.07747e-005 ]
1972 : [ 9.46092e-006 ]
1973 : [ 1.09845e-005 ]
1974 : [ 1.28424e-005 ]
1975 : [ 1.12965e-005 ]
1976 : [ 1.18266e-005 ]
1977 : [ 1.39452e-005 ]
1978 : [ 1.17745e-005 ]
1979 : [ 1.28451e-005 ]
1980 : [ 1.14696e-005 ]
1981 : [ 1.081e-005   ]
1982 : [ 1.32931e-005 ]
1983 : [ 1.20741e-005 ]
1984 : [ 1.18677e-005 ]
1985 : [ 1.18254e-005 ]
1986 : [ 1.15488e-005 ]
1987 : [ 1.00913e-005 ]
1988 : [ 1.19076e-005 ]
1989 : [ 1.08402e-005 ]
1990 : [ 1.41849e-005 ]
1991 : [ 1.22938e-005 ]
1992 : [ 1.10716e-005 ]
1993 : [ 1.15902e-005 ]
1994 : [ 1.06375e-005 ]
1995 : [ 1.1687e-005  ]
1996 : [ 1.05485e-005 ]
1997 : [ 1.11361e-005 ]
1998 : [ 1.23563e-005 ]
1999 : [ 1.31626e-005 ]
2000 : [ 1.1831e-005  ]
2001 : [ 1.07016e-005 ]
2002 : [ 1.24443e-005 ]
2003 : [ 1.26833e-005 ]
2004 : [ 1.32177e-005 ]
2005 : [ 1.19268e-005 ]
2006 : [ 1.20309e-005 ]
2007 : [ 1.21837e-005 ]
2008 : [ 9.41332e-006 ]
2009 : [ 1.20688e-005 ]
2010 : [ 1.09208e-005 ]
2011 : [ 1.21155e-005 ]
2012 : [ 1.03985e-005 ]
2013 : [ 1.13312e-005 ]
2014 : [ 1.12747e-005 ]
2015 : [ 1.1713e-005  ]
2016 : [ 1.24911e-005 ]
2017 : [ 1.22456e-005 ]
2018 : [ 1.19386e-005 ]
2019 : [ 1.19393e-005 ]
2020 : [ 1.1064e-005  ]
2021 : [ 1.16398e-005 ]
2022 : [ 1.31343e-005 ]
2023 : [ 1.1725e-005  ]
2024 : [ 1.22126e-005 ]
2025 : [ 1.21381e-005 ]
2026 : [ 1.3029e-005  ]
2027 : [ 1.20441e-005 ]
2028 : [ 1.38224e-005 ]
2029 : [ 1.21942e-005 ]
2030 : [ 1.23246e-005 ]
2031 : [ 1.18846e-005 ]
2032 : [ 1.08649e-005 ]
2033 : [ 1.20646e-005 ]
2034 : [ 1.14923e-005 ]
2035 : [ 1.25825e-005 ]
2036 : [ 1.18604e-005 ]
2037 : [ 1.25375e-005 ]
2038 : [ 1.22821e-005 ]
2039 : [ 1.0274e-005  ]
2040 : [ 9.80555e-006 ]
2041 : [ 1.247e-005   ]
2042 : [ 1.00038e-005 ]
2043 : [ 1.09498e-005 ]
2044 : [ 1.20299e-005 ]
2045 : [ 9.58038e-006 ]
2046 : [ 1.22133e-005 ]
2047 : [ 1.18544e-005 ]
2048 : [ 1.2371e-005  ]
2049 : [ 1.13044e-005 ]
2050 : [ 1.08483e-005 ]
2051 : [ 1.2071e-005  ]
2052 : [ 1.16557e-005 ]
2053 : [ 1.21858e-005 ]
2054 : [ 1.1925e-005  ]
2055 : [ 1.28164e-005 ]
2056 : [ 1.10826e-005 ]
2057 : [ 1.32041e-005 ]
2058 : [ 1.33076e-005 ]
2059 : [ 1.31022e-005 ]
2060 : [ 1.12254e-005 ]
2061 : [ 1.21973e-005 ]
2062 : [ 1.16987e-005 ]
2063 : [ 1.11907e-005 ]
2064 : [ 1.26512e-005 ]
2065 : [ 1.16742e-005 ]
2066 : [ 1.21626e-005 ]
2067 : [ 1.20682e-005 ]
2068 : [ 1.11352e-005 ]
2069 : [ 1.25629e-005 ]
2070 : [ 1.31533e-005 ]
2071 : [ 1.44613e-005 ]
2072 : [ 1.19853e-005 ]
2073 : [ 1.21112e-005 ]
2074 : [ 1.31054e-005 ]
2075 : [ 1.09022e-005 ]
2076 : [ 1.30886e-005 ]
2077 : [ 1.32185e-005 ]
2078 : [ 1.23725e-005 ]
2079 : [ 1.2286e-005  ]
2080 : [ 1.03547e-005 ]
2081 : [ 1.09545e-005 ]
2082 : [ 1.25885e-005 ]
2083 : [ 1.27272e-005 ]
2084 : [ 1.09104e-005 ]
2085 : [ 1.32321e-005 ]
2086 : [ 1.23348e-005 ]
2087 : [ 1.07631e-005 ]
2088 : [ 1.01619e-005 ]
2089 : [ 1.19071e-005 ]
2090 : [ 1.10707e-005 ]
2091 : [ 1.22621e-005 ]
2092 : [ 1.33638e-005 ]
2093 : [ 1.11887e-005 ]
2094 : [ 1.28381e-005 ]
2095 : [ 1.18052e-005 ]
2096 : [ 1.04475e-005 ]
2097 : [ 1.39657e-005 ]
2098 : [ 1.14497e-005 ]
2099 : [ 1.29174e-005 ]
2100 : [ 1.21448e-005 ]
2101 : [ 1.21261e-005 ]
2102 : [ 1.24433e-005 ]
2103 : [ 1.30433e-005 ]
2104 : [ 1.2868e-005  ]
2105 : [ 1.22943e-005 ]
2106 : [ 1.26583e-005 ]
2107 : [ 1.27204e-005 ]
2108 : [ 1.22744e-005 ]
2109 : [ 1.15512e-005 ]
2110 : [ 1.13445e-005 ]
2111 : [ 1.27761e-005 ]
2112 : [ 1.08944e-005 ]
2113 : [ 1.1423e-005  ]
2114 : [ 1.19511e-005 ]
2115 : [ 1.30302e-005 ]
2116 : [ 1.29464e-005 ]
2117 : [ 1.30756e-005 ]
2118 : [ 1.10636e-005 ]
2119 : [ 1.11095e-005 ]
2120 : [ 1.25762e-005 ]
2121 : [ 1.16348e-005 ]
2122 : [ 1.27725e-005 ]
2123 : [ 1.13216e-005 ]
2124 : [ 1.12511e-005 ]
2125 : [ 1.16198e-005 ]
2126 : [ 1.25001e-005 ]
2127 : [ 1.13901e-005 ]
2128 : [ 1.1495e-005  ]
2129 : [ 1.35794e-005 ]
2130 : [ 1.15906e-005 ]
2131 : [ 1.28296e-005 ]
2132 : [ 1.24528e-005 ]
2133 : [ 1.11171e-005 ]
2134 : [ 1.30857e-005 ]
2135 : [ 1.2318e-005  ]
2136 : [ 1.33246e-005 ]
2137 : [ 1.15824e-005 ]
2138 : [ 1.09396e-005 ]
2139 : [ 1.15751e-005 ]
2140 : [ 1.17374e-005 ]
2141 : [ 1.16724e-005 ]
2142 : [ 1.24537e-005 ]
2143 : [ 1.27616e-005 ]
2144 : [ 1.0631e-005  ]
2145 : [ 1.1051e-005  ]
2146 : [ 1.1474e-005  ]
2147 : [ 1.1636e-005  ]
2148 : [ 1.1165e-005  ]
2149 : [ 1.20449e-005 ]
2150 : [ 1.20782e-005 ]
2151 : [ 1.03448e-005 ]
2152 : [ 1.16575e-005 ]
2153 : [ 1.11632e-005 ]
2154 : [ 1.14709e-005 ]
2155 : [ 1.30721e-005 ]
2156 : [ 1.33406e-005 ]
2157 : [ 1.25496e-005 ]
2158 : [ 1.22722e-005 ]
2159 : [ 1.2965e-005  ]
2160 : [ 1.25066e-005 ]
2161 : [ 1.09146e-005 ]
2162 : [ 1.26405e-005 ]
2163 : [ 1.10223e-005 ]
2164 : [ 1.08281e-005 ]
2165 : [ 1.12835e-005 ]
2166 : [ 1.10037e-005 ]
2167 : [ 1.15079e-005 ]
2168 : [ 1.15607e-005 ]
2169 : [ 1.15498e-005 ]
2170 : [ 1.15554e-005 ]
2171 : [ 1.26609e-005 ]
2172 : [ 1.22319e-005 ]
2173 : [ 1.30274e-005 ]
2174 : [ 1.04275e-005 ]
2175 : [ 1.17537e-005 ]
2176 : [ 1.2948e-005  ]
2177 : [ 1.26352e-005 ]
2178 : [ 1.22495e-005 ]
2179 : [ 1.17459e-005 ]
2180 : [ 1.27469e-005 ]
2181 : [ 1.18756e-005 ]
2182 : [ 1.22297e-005 ]
2183 : [ 1.20664e-005 ]
2184 : [ 1.0911e-005  ]
2185 : [ 1.20154e-005 ]
2186 : [ 1.05548e-005 ]
2187 : [ 1.0449e-005  ]
2188 : [ 1.2424e-005  ]
2189 : [ 1.24782e-005 ]
2190 : [ 9.96773e-006 ]
2191 : [ 1.27807e-005 ]
2192 : [ 1.189e-005   ]
2193 : [ 1.21086e-005 ]
2194 : [ 1.09066e-005 ]
2195 : [ 1.1856e-005  ]
2196 : [ 1.11477e-005 ]
2197 : [ 1.25918e-005 ]
2198 : [ 1.28446e-005 ]
2199 : [ 1.25846e-005 ]
2200 : [ 1.12797e-005 ]
2201 : [ 1.2701e-005  ]
2202 : [ 1.17125e-005 ]
2203 : [ 1.09502e-005 ]
2204 : [ 1.29794e-005 ]
2205 : [ 1.19445e-005 ]
2206 : [ 1.26203e-005 ]
2207 : [ 1.08446e-005 ]
2208 : [ 1.11332e-005 ]
2209 : [ 1.15063e-005 ]
2210 : [ 1.21405e-005 ]
2211 : [ 1.26296e-005 ]
2212 : [ 1.12164e-005 ]
2213 : [ 1.19364e-005 ]
2214 : [ 1.18191e-005 ]
2215 : [ 1.22656e-005 ]
2216 : [ 1.02947e-005 ]
2217 : [ 1.2441e-005  ]
2218 : [ 1.15264e-005 ]
2219 : [ 1.21438e-005 ]
2220 : [ 1.16372e-005 ]
2221 : [ 1.02088e-005 ]
2222 : [ 1.1433e-005  ]
2223 : [ 1.18237e-005 ]
2224 : [ 1.0981e-005  ]
2225 : [ 1.14342e-005 ]
2226 : [ 1.26552e-005 ]
2227 : [ 1.17971e-005 ]
2228 : [ 1.11202e-005 ]
2229 : [ 1.38093e-005 ]
2230 : [ 1.13545e-005 ]
2231 : [ 1.18235e-005 ]
2232 : [ 1.20077e-005 ]
2233 : [ 1.3401e-005  ]
2234 : [ 1.29966e-005 ]
2235 : [ 1.09756e-005 ]
2236 : [ 1.26237e-005 ]
2237 : [ 1.26304e-005 ]
2238 : [ 1.05752e-005 ]
2239 : [ 1.23158e-005 ]
2240 : [ 1.16962e-005 ]
2241 : [ 1.33288e-005 ]
2242 : [ 1.25279e-005 ]
2243 : [ 1.16352e-005 ]
2244 : [ 1.21494e-005 ]
2245 : [ 1.18499e-005 ]
2246 : [ 1.0572e-005  ]
2247 : [ 1.25814e-005 ]
2248 : [ 1.15632e-005 ]
2249 : [ 1.16798e-005 ]
2250 : [ 1.19243e-005 ]
2251 : [ 1.13303e-005 ]
2252 : [ 1.27364e-005 ]
2253 : [ 1.12939e-005 ]
2254 : [ 1.10129e-005 ]
2255 : [ 1.10533e-005 ]
2256 : [ 1.3746e-005  ]
2257 : [ 1.2081e-005  ]
2258 : [ 1.31451e-005 ]
2259 : [ 1.15e-005    ]
2260 : [ 1.37033e-005 ]
2261 : [ 1.20565e-005 ]
2262 : [ 1.49955e-005 ]
2263 : [ 1.04289e-005 ]
2264 : [ 1.3142e-005  ]
2265 : [ 1.15842e-005 ]
2266 : [ 1.1913e-005  ]
2267 : [ 1.20322e-005 ]
2268 : [ 1.32767e-005 ]
2269 : [ 1.29553e-005 ]
2270 : [ 1.29901e-005 ]
2271 : [ 1.0662e-005  ]
2272 : [ 1.39007e-005 ]
2273 : [ 1.31801e-005 ]
2274 : [ 1.22513e-005 ]
2275 : [ 1.34022e-005 ]
2276 : [ 1.31044e-005 ]
2277 : [ 1.12614e-005 ]
2278 : [ 1.16426e-005 ]
2279 : [ 1.23442e-005 ]
2280 : [ 1.11849e-005 ]
2281 : [ 1.38427e-005 ]
2282 : [ 1.14386e-005 ]
2283 : [ 1.26474e-005 ]
2284 : [ 1.31323e-005 ]
2285 : [ 1.22117e-005 ]
2286 : [ 1.1906e-005  ]
2287 : [ 1.16111e-005 ]
2288 : [ 1.05686e-005 ]
2289 : [ 1.11964e-005 ]
2290 : [ 1.20932e-005 ]
2291 : [ 1.20429e-005 ]
2292 : [ 1.20207e-005 ]
2293 : [ 1.2859e-005  ]
2294 : [ 1.14709e-005 ]
2295 : [ 1.16347e-005 ]
2296 : [ 1.32021e-005 ]
2297 : [ 1.26627e-005 ]
2298 : [ 1.15325e-005 ]
2299 : [ 1.271e-005   ]
2300 : [ 1.11228e-005 ]
2301 : [ 1.17501e-005 ]
2302 : [ 1.13825e-005 ]
2303 : [ 1.14594e-005 ]
2304 : [ 1.19656e-005 ]
2305 : [ 1.04515e-005 ]
2306 : [ 1.25098e-005 ]
2307 : [ 1.28515e-005 ]
2308 : [ 9.96122e-006 ]
2309 : [ 1.00262e-005 ]
2310 : [ 9.34805e-006 ]
2311 : [ 1.28218e-005 ]
2312 : [ 1.1503e-005  ]
2313 : [ 1.1144e-005  ]
2314 : [ 1.39132e-005 ]
2315 : [ 1.16783e-005 ]
2316 : [ 1.14963e-005 ]
2317 : [ 1.10532e-005 ]
2318 : [ 1.09826e-005 ]
2319 : [ 1.24611e-005 ]
2320 : [ 1.09528e-005 ]
2321 : [ 1.10234e-005 ]
2322 : [ 1.31382e-005 ]
2323 : [ 1.1946e-005  ]
2324 : [ 1.13853e-005 ]
2325 : [ 1.15631e-005 ]
2326 : [ 1.19974e-005 ]
2327 : [ 1.03928e-005 ]
2328 : [ 1.22092e-005 ]
2329 : [ 1.25909e-005 ]
2330 : [ 1.16521e-005 ]
2331 : [ 1.12641e-005 ]
2332 : [ 1.26099e-005 ]
2333 : [ 1.10798e-005 ]
2334 : [ 1.10737e-005 ]
2335 : [ 1.2343e-005  ]
2336 : [ 1.20873e-005 ]
2337 : [ 1.10876e-005 ]
2338 : [ 1.22754e-005 ]
2339 : [ 1.23369e-005 ]
2340 : [ 1.25388e-005 ]
2341 : [ 1.10829e-005 ]
2342 : [ 1.17361e-005 ]
2343 : [ 1.20781e-005 ]
2344 : [ 1.20072e-005 ]
2345 : [ 1.1093e-005  ]
2346 : [ 1.07302e-005 ]
2347 : [ 1.06991e-005 ]
2348 : [ 1.26066e-005 ]
2349 : [ 1.23866e-005 ]
2350 : [ 1.20766e-005 ]
2351 : [ 1.37062e-005 ]
2352 : [ 1.13143e-005 ]
2353 : [ 9.47423e-006 ]
2354 : [ 1.28906e-005 ]
2355 : [ 1.21386e-005 ]
2356 : [ 1.15257e-005 ]
2357 : [ 1.25099e-005 ]
2358 : [ 1.37366e-005 ]
2359 : [ 1.17866e-005 ]
2360 : [ 1.10734e-005 ]
2361 : [ 1.1746e-005  ]
2362 : [ 1.27519e-005 ]
2363 : [ 1.10889e-005 ]
2364 : [ 1.28005e-005 ]
2365 : [ 1.21775e-005 ]
2366 : [ 1.12838e-005 ]
2367 : [ 1.25174e-005 ]
2368 : [ 1.20784e-005 ]
2369 : [ 1.21321e-005 ]
2370 : [ 1.27448e-005 ]
2371 : [ 1.09944e-005 ]
2372 : [ 1.2324e-005  ]
2373 : [ 1.05616e-005 ]
2374 : [ 1.2401e-005  ]
2375 : [ 1.18963e-005 ]
2376 : [ 1.20948e-005 ]
2377 : [ 1.14464e-005 ]
2378 : [ 1.08353e-005 ]
2379 : [ 1.17354e-005 ]
2380 : [ 1.38087e-005 ]
2381 : [ 1.15928e-005 ]
2382 : [ 1.1975e-005  ]
2383 : [ 1.13726e-005 ]
2384 : [ 1.31335e-005 ]
2385 : [ 1.17017e-005 ]
2386 : [ 1.18062e-005 ]
2387 : [ 1.11867e-005 ]
2388 : [ 1.11368e-005 ]
2389 : [ 1.12955e-005 ]
2390 : [ 1.06944e-005 ]
2391 : [ 1.0549e-005  ]
2392 : [ 1.07539e-005 ]
2393 : [ 1.15718e-005 ]
2394 : [ 1.36296e-005 ]
2395 : [ 1.33957e-005 ]
2396 : [ 1.14377e-005 ]
2397 : [ 1.37962e-005 ]
2398 : [ 1.21625e-005 ]
2399 : [ 1.36798e-005 ]
2400 : [ 1.1888e-005  ]
2401 : [ 1.18084e-005 ]
2402 : [ 1.28917e-005 ]
2403 : [ 1.22923e-005 ]
2404 : [ 1.19148e-005 ]
2405 : [ 1.21903e-005 ]
2406 : [ 1.3475e-005  ]
2407 : [ 1.17019e-005 ]
2408 : [ 9.58038e-006 ]
2409 : [ 1.15823e-005 ]
2410 : [ 1.21926e-005 ]
2411 : [ 1.24998e-005 ]
2412 : [ 1.36804e-005 ]
2413 : [ 1.23801e-005 ]
2414 : [ 1.23944e-005 ]
2415 : [ 1.2176e-005  ]
2416 : [ 1.21745e-005 ]
2417 : [ 1.26227e-005 ]
2418 : [ 1.3485e-005  ]
2419 : [ 1.35427e-005 ]
2420 : [ 1.23466e-005 ]
2421 : [ 1.14053e-005 ]
2422 : [ 1.16672e-005 ]
2423 : [ 1.2192e-005  ]
2424 : [ 1.18794e-005 ]
2425 : [ 1.22397e-005 ]
2426 : [ 1.18329e-005 ]
2427 : [ 1.25728e-005 ]
2428 : [ 1.18481e-005 ]
2429 : [ 1.23678e-005 ]
2430 : [ 1.34227e-005 ]
2431 : [ 1.26223e-005 ]
2432 : [ 1.22943e-005 ]
2433 : [ 1.19876e-005 ]
2434 : [ 9.52892e-006 ]
2435 : [ 1.15169e-005 ]
2436 : [ 1.29203e-005 ]
2437 : [ 1.12231e-005 ]
2438 : [ 1.21311e-005 ]
2439 : [ 1.17696e-005 ]
2440 : [ 1.15037e-005 ]
2441 : [ 1.16962e-005 ]
2442 : [ 1.2744e-005  ]
2443 : [ 1.06131e-005 ]
2444 : [ 1.31871e-005 ]
2445 : [ 1.15665e-005 ]
2446 : [ 1.16706e-005 ]
2447 : [ 1.15807e-005 ]
2448 : [ 1.19656e-005 ]
2449 : [ 1.26639e-005 ]
2450 : [ 1.15806e-005 ]
2451 : [ 1.13109e-005 ]
2452 : [ 1.25302e-005 ]
2453 : [ 1.30065e-005 ]
2454 : [ 1.11473e-005 ]
2455 : [ 1.09652e-005 ]
2456 : [ 1.14923e-005 ]
2457 : [ 1.26165e-005 ]
2458 : [ 1.30671e-005 ]
2459 : [ 1.16365e-005 ]
2460 : [ 1.08761e-005 ]
2461 : [ 1.37767e-005 ]
2462 : [ 1.46428e-005 ]
2463 : [ 1.33148e-005 ]
2464 : [ 1.03273e-005 ]
2465 : [ 1.12166e-005 ]
2466 : [ 1.31714e-005 ]
2467 : [ 1.22874e-005 ]
2468 : [ 1.16916e-005 ]
2469 : [ 1.24291e-005 ]
2470 : [ 1.17414e-005 ]
2471 : [ 1.15511e-005 ]
2472 : [ 1.20854e-005 ]
2473 : [ 1.17324e-005 ]
2474 : [ 1.20183e-005 ]
2475 : [ 1.2769e-005  ]
2476 : [ 1.18816e-005 ]
2477 : [ 1.20658e-005 ]
2478 : [ 1.15501e-005 ]
2479 : [ 1.19174e-005 ]
2480 : [ 1.31919e-005 ]
2481 : [ 1.31812e-005 ]
2482 : [ 1.2711e-005  ]
2483 : [ 1.11879e-005 ]
2484 : [ 1.20921e-005 ]
2485 : [ 1.13965e-005 ]
2486 : [ 1.15454e-005 ]
2487 : [ 1.13837e-005 ]
2488 : [ 1.29076e-005 ]
2489 : [ 1.29569e-005 ]
2490 : [ 1.23372e-005 ]
2491 : [ 1.50107e-005 ]
2492 : [ 1.32116e-005 ]
2493 : [ 1.3536e-005  ]
2494 : [ 1.39022e-005 ]
2495 : [ 1.29146e-005 ]
2496 : [ 1.28287e-005 ]
2497 : [ 1.20022e-005 ]
2498 : [ 1.26078e-005 ]
2499 : [ 1.33801e-005 ]
2500 : [ 1.17454e-005 ]
2501 : [ 1.2141e-005  ]
2502 : [ 1.07736e-005 ]
2503 : [ 1.34283e-005 ]
2504 : [ 1.17006e-005 ]
2505 : [ 1.26801e-005 ]
2506 : [ 1.33293e-005 ]
2507 : [ 1.14927e-005 ]
2508 : [ 1.16866e-005 ]
2509 : [ 9.4554e-006  ]
2510 : [ 1.15519e-005 ]
2511 : [ 1.2359e-005  ]
2512 : [ 1.28105e-005 ]
2513 : [ 1.28502e-005 ]
2514 : [ 1.23693e-005 ]
2515 : [ 1.24225e-005 ]
2516 : [ 1.2714e-005  ]
2517 : [ 1.16825e-005 ]
2518 : [ 1.36167e-005 ]
2519 : [ 1.05837e-005 ]
2520 : [ 1.11588e-005 ]
2521 : [ 1.21216e-005 ]
2522 : [ 1.19021e-005 ]
2523 : [ 1.26764e-005 ]
2524 : [ 1.23085e-005 ]
2525 : [ 1.04945e-005 ]
2526 : [ 1.27687e-005 ]
2527 : [ 1.2069e-005  ]
2528 : [ 1.35529e-005 ]
2529 : [ 1.26864e-005 ]
2530 : [ 1.10375e-005 ]
2531 : [ 1.31041e-005 ]
2532 : [ 1.1282e-005  ]
2533 : [ 1.23746e-005 ]
2534 : [ 1.28707e-005 ]
2535 : [ 1.40045e-005 ]
2536 : [ 1.22252e-005 ]
2537 : [ 1.28605e-005 ]
2538 : [ 1.02479e-005 ]
2539 : [ 8.69696e-006 ]
2540 : [ 1.13629e-005 ]
2541 : [ 1.23648e-005 ]
2542 : [ 1.23645e-005 ]
2543 : [ 1.14746e-005 ]
2544 : [ 1.03254e-005 ]
2545 : [ 1.045e-005   ]
2546 : [ 1.15415e-005 ]
2547 : [ 1.16829e-005 ]
2548 : [ 1.09828e-005 ]
2549 : [ 1.1605e-005  ]
2550 : [ 1.21057e-005 ]
2551 : [ 1.09404e-005 ]
2552 : [ 1.02632e-005 ]
2553 : [ 1.2612e-005  ]
2554 : [ 1.19343e-005 ]
2555 : [ 1.20092e-005 ]
2556 : [ 1.08516e-005 ]
2557 : [ 1.19094e-005 ]
2558 : [ 1.31991e-005 ]
2559 : [ 1.1261e-005  ]
2560 : [ 1.08124e-005 ]
2561 : [ 1.05185e-005 ]
2562 : [ 1.25857e-005 ]
2563 : [ 1.13771e-005 ]
2564 : [ 1.3295e-005  ]
2565 : [ 1.13064e-005 ]
2566 : [ 1.16313e-005 ]
2567 : [ 1.36844e-005 ]
2568 : [ 1.20441e-005 ]
2569 : [ 1.20247e-005 ]
2570 : [ 1.15471e-005 ]
2571 : [ 1.28685e-005 ]
2572 : [ 1.12978e-005 ]
2573 : [ 1.1505e-005  ]
2574 : [ 1.25005e-005 ]
2575 : [ 1.25565e-005 ]
2576 : [ 1.16325e-005 ]
2577 : [ 1.17847e-005 ]
2578 : [ 1.35954e-005 ]
2579 : [ 1.23724e-005 ]
2580 : [ 1.16686e-005 ]
2581 : [ 1.42114e-005 ]
2582 : [ 1.17411e-005 ]
2583 : [ 1.27215e-005 ]
2584 : [ 1.1601e-005  ]
2585 : [ 1.17771e-005 ]
2586 : [ 1.13791e-005 ]
2587 : [ 1.11826e-005 ]
2588 : [ 1.31125e-005 ]
2589 : [ 1.21897e-005 ]
2590 : [ 1.18264e-005 ]
2591 : [ 1.19499e-005 ]
2592 : [ 1.23729e-005 ]
2593 : [ 1.2241e-005  ]
2594 : [ 1.24112e-005 ]
2595 : [ 1.27795e-005 ]
2596 : [ 1.25949e-005 ]
2597 : [ 1.15363e-005 ]
2598 : [ 1.02117e-005 ]
2599 : [ 1.3576e-005  ]
2600 : [ 1.07371e-005 ]
2601 : [ 1.1923e-005  ]
2602 : [ 1.17551e-005 ]
2603 : [ 1.08318e-005 ]
2604 : [ 1.233e-005   ]
2605 : [ 1.14526e-005 ]
2606 : [ 1.15338e-005 ]
2607 : [ 1.2029e-005  ]
2608 : [ 1.15539e-005 ]
2609 : [ 1.12355e-005 ]
2610 : [ 1.24461e-005 ]
2611 : [ 1.14422e-005 ]
2612 : [ 1.04883e-005 ]
2613 : [ 1.18678e-005 ]
2614 : [ 1.25047e-005 ]
2615 : [ 1.33315e-005 ]
2616 : [ 1.14879e-005 ]
2617 : [ 1.16587e-005 ]
2618 : [ 1.31734e-005 ]
2619 : [ 1.20084e-005 ]
2620 : [ 1.21283e-005 ]
2621 : [ 1.05421e-005 ]
2622 : [ 1.34351e-005 ]
2623 : [ 1.24356e-005 ]
2624 : [ 1.19353e-005 ]
2625 : [ 1.19386e-005 ]
2626 : [ 1.16493e-005 ]
2627 : [ 1.17289e-005 ]
2628 : [ 1.27015e-005 ]
2629 : [ 1.47099e-005 ]
2630 : [ 1.34687e-005 ]
2631 : [ 1.28158e-005 ]
2632 : [ 1.16277e-005 ]
2633 : [ 1.17712e-005 ]
2634 : [ 1.25795e-005 ]
2635 : [ 1.22224e-005 ]
2636 : [ 1.22291e-005 ]
2637 : [ 1.16124e-005 ]
2638 : [ 1.19956e-005 ]
2639 : [ 1.17897e-005 ]
2640 : [ 1.34355e-005 ]
2641 : [ 1.20697e-005 ]
2642 : [ 1.14402e-005 ]
2643 : [ 1.05639e-005 ]
2644 : [ 1.19053e-005 ]
2645 : [ 1.19037e-005 ]
2646 : [ 1.26142e-005 ]
2647 : [ 1.13501e-005 ]
2648 : [ 1.13662e-005 ]
2649 : [ 1.204e-005   ]
2650 : [ 1.10431e-005 ]
2651 : [ 1.08723e-005 ]
2652 : [ 1.15129e-005 ]
2653 : [ 1.13203e-005 ]
2654 : [ 1.29292e-005 ]
2655 : [ 1.22497e-005 ]
2656 : [ 1.13679e-005 ]
2657 : [ 1.14124e-005 ]
2658 : [ 1.40138e-005 ]
2659 : [ 1.12635e-005 ]
2660 : [ 1.28583e-005 ]
2661 : [ 1.0232e-005  ]
2662 : [ 1.26324e-005 ]
2663 : [ 1.32837e-005 ]
2664 : [ 1.26926e-005 ]
2665 : [ 1.29262e-005 ]
2666 : [ 1.30486e-005 ]
2667 : [ 1.27205e-005 ]
2668 : [ 1.24995e-005 ]
2669 : [ 1.29269e-005 ]
2670 : [ 1.25272e-005 ]
2671 : [ 1.12006e-005 ]
2672 : [ 1.29901e-005 ]
2673 : [ 1.04368e-005 ]
2674 : [ 1.00137e-005 ]
2675 : [ 1.10962e-005 ]
2676 : [ 1.29405e-005 ]
2677 : [ 1.19943e-005 ]
2678 : [ 1.13494e-005 ]
2679 : [ 1.19172e-005 ]
2680 : [ 1.18819e-005 ]
2681 : [ 1.22006e-005 ]
2682 : [ 1.34489e-005 ]
2683 : [ 1.24038e-005 ]
2684 : [ 1.26741e-005 ]
2685 : [ 1.24143e-005 ]
2686 : [ 1.18727e-005 ]
2687 : [ 1.19632e-005 ]
2688 : [ 1.24786e-005 ]
2689 : [ 1.08622e-005 ]
2690 : [ 1.0876e-005  ]
2691 : [ 1.07836e-005 ]
2692 : [ 1.25185e-005 ]
2693 : [ 1.28521e-005 ]
2694 : [ 1.34567e-005 ]
2695 : [ 1.27778e-005 ]
2696 : [ 1.21917e-005 ]
2697 : [ 1.09293e-005 ]
2698 : [ 1.19586e-005 ]
2699 : [ 1.21309e-005 ]
2700 : [ 1.08418e-005 ]
2701 : [ 1.40844e-005 ]
2702 : [ 1.19845e-005 ]
2703 : [ 1.30915e-005 ]
2704 : [ 1.0706e-005  ]
2705 : [ 1.36462e-005 ]
2706 : [ 1.22011e-005 ]
2707 : [ 1.24185e-005 ]
2708 : [ 1.18139e-005 ]
2709 : [ 1.19414e-005 ]
2710 : [ 1.16021e-005 ]
2711 : [ 1.0334e-005  ]
2712 : [ 1.11639e-005 ]
2713 : [ 1.20952e-005 ]
2714 : [ 1.17286e-005 ]
2715 : [ 1.22281e-005 ]
2716 : [ 1.30284e-005 ]
2717 : [ 1.16375e-005 ]
2718 : [ 1.22758e-005 ]
2719 : [ 1.0635e-005  ]
2720 : [ 1.3018e-005  ]
2721 : [ 1.30485e-005 ]
2722 : [ 1.32672e-005 ]
2723 : [ 1.12713e-005 ]
2724 : [ 1.166e-005   ]
2725 : [ 1.24502e-005 ]
2726 : [ 1.15678e-005 ]
2727 : [ 1.16694e-005 ]
2728 : [ 1.19185e-005 ]
2729 : [ 1.23428e-005 ]
2730 : [ 1.13909e-005 ]
2731 : [ 1.25345e-005 ]
2732 : [ 1.34316e-005 ]
2733 : [ 1.26385e-005 ]
2734 : [ 1.14713e-005 ]
2735 : [ 1.25418e-005 ]
2736 : [ 1.14371e-005 ]
2737 : [ 1.11894e-005 ]
2738 : [ 1.08989e-005 ]
2739 : [ 1.2382e-005  ]
2740 : [ 1.18695e-005 ]
2741 : [ 1.17677e-005 ]
2742 : [ 9.97135e-006 ]
2743 : [ 1.1965e-005  ]
2744 : [ 1.26384e-005 ]
2745 : [ 1.22316e-005 ]
2746 : [ 1.12458e-005 ]
2747 : [ 1.11484e-005 ]
2748 : [ 1.15344e-005 ]
2749 : [ 1.28393e-005 ]
2750 : [ 1.11456e-005 ]
2751 : [ 1.24456e-005 ]
2752 : [ 1.30384e-005 ]
2753 : [ 1.08556e-005 ]
2754 : [ 1.10373e-005 ]
2755 : [ 1.1026e-005  ]
2756 : [ 1.15391e-005 ]
2757 : [ 1.09183e-005 ]
2758 : [ 1.28587e-005 ]
2759 : [ 1.22128e-005 ]
2760 : [ 1.27784e-005 ]
2761 : [ 1.09904e-005 ]
2762 : [ 1.31287e-005 ]
2763 : [ 1.24795e-005 ]
2764 : [ 1.15881e-005 ]
2765 : [ 1.15553e-005 ]
2766 : [ 1.23911e-005 ]
2767 : [ 1.26019e-005 ]
2768 : [ 1.06646e-005 ]
2769 : [ 1.22246e-005 ]
2770 : [ 1.06995e-005 ]
2771 : [ 1.25991e-005 ]
2772 : [ 1.2085e-005  ]
2773 : [ 1.24159e-005 ]
2774 : [ 1.24411e-005 ]
2775 : [ 1.24093e-005 ]
2776 : [ 1.29693e-005 ]
2777 : [ 1.2077e-005  ]
2778 : [ 1.35623e-005 ]
2779 : [ 1.29598e-005 ]
2780 : [ 1.11073e-005 ]
2781 : [ 1.25305e-005 ]
2782 : [ 1.18666e-005 ]
2783 : [ 1.26352e-005 ]
2784 : [ 1.07608e-005 ]
2785 : [ 1.15182e-005 ]
2786 : [ 1.16169e-005 ]
2787 : [ 1.24832e-005 ]
2788 : [ 1.199e-005   ]
2789 : [ 1.01904e-005 ]
2790 : [ 1.14573e-005 ]
2791 : [ 1.22581e-005 ]
2792 : [ 1.0959e-005  ]
2793 : [ 1.17178e-005 ]
2794 : [ 1.24161e-005 ]
2795 : [ 1.13634e-005 ]
2796 : [ 1.18746e-005 ]
2797 : [ 1.06533e-005 ]
2798 : [ 1.24378e-005 ]
2799 : [ 1.3064e-005  ]
2800 : [ 1.22405e-005 ]
2801 : [ 1.13381e-005 ]
2802 : [ 1.16012e-005 ]
2803 : [ 1.08075e-005 ]
2804 : [ 1.28017e-005 ]
2805 : [ 1.11593e-005 ]
2806 : [ 1.20551e-005 ]
2807 : [ 1.11154e-005 ]
2808 : [ 1.03516e-005 ]
2809 : [ 1.10911e-005 ]
2810 : [ 1.37835e-005 ]
2811 : [ 1.28364e-005 ]
2812 : [ 1.19709e-005 ]
2813 : [ 1.38428e-005 ]
2814 : [ 1.28644e-005 ]
2815 : [ 1.31832e-005 ]
2816 : [ 1.26211e-005 ]
2817 : [ 1.33666e-005 ]
2818 : [ 1.18535e-005 ]
2819 : [ 1.23737e-005 ]
2820 : [ 1.27669e-005 ]
2821 : [ 1.23796e-005 ]
2822 : [ 1.2148e-005  ]
2823 : [ 1.09597e-005 ]
2824 : [ 1.2156e-005  ]
2825 : [ 1.08279e-005 ]
2826 : [ 1.18059e-005 ]
2827 : [ 1.1284e-005  ]
2828 : [ 1.05857e-005 ]
2829 : [ 1.29123e-005 ]
2830 : [ 9.96199e-006 ]
2831 : [ 1.02986e-005 ]
2832 : [ 1.29904e-005 ]
2833 : [ 1.16082e-005 ]
2834 : [ 9.62411e-006 ]
2835 : [ 1.27266e-005 ]
2836 : [ 1.44214e-005 ]
2837 : [ 1.15926e-005 ]
2838 : [ 1.29218e-005 ]
2839 : [ 1.26982e-005 ]
2840 : [ 1.2064e-005  ]
2841 : [ 1.28302e-005 ]
2842 : [ 1.5759e-005  ]
2843 : [ 1.06671e-005 ]
2844 : [ 1.32528e-005 ]
2845 : [ 1.16877e-005 ]
2846 : [ 9.36973e-006 ]
2847 : [ 1.16873e-005 ]
2848 : [ 1.1575e-005  ]
2849 : [ 1.20871e-005 ]
2850 : [ 1.24368e-005 ]
2851 : [ 1.14606e-005 ]
2852 : [ 1.11663e-005 ]
2853 : [ 1.25706e-005 ]
2854 : [ 1.28553e-005 ]
2855 : [ 1.143e-005   ]
2856 : [ 1.17952e-005 ]
2857 : [ 1.19103e-005 ]
2858 : [ 1.1246e-005  ]
2859 : [ 1.17561e-005 ]
2860 : [ 1.25451e-005 ]
2861 : [ 1.18066e-005 ]
2862 : [ 1.17136e-005 ]
2863 : [ 1.17057e-005 ]
2864 : [ 1.23338e-005 ]
2865 : [ 1.09507e-005 ]
2866 : [ 1.19199e-005 ]
2867 : [ 1.09329e-005 ]
2868 : [ 1.24915e-005 ]
2869 : [ 1.10535e-005 ]
2870 : [ 1.24797e-005 ]
2871 : [ 1.33455e-005 ]
2872 : [ 1.34035e-005 ]
2873 : [ 1.1557e-005  ]
2874 : [ 1.25475e-005 ]
2875 : [ 1.30215e-005 ]
2876 : [ 1.2202e-005  ]
2877 : [ 1.25603e-005 ]
2878 : [ 1.27673e-005 ]
2879 : [ 1.26794e-005 ]
2880 : [ 1.22227e-005 ]
2881 : [ 1.2196e-005  ]
2882 : [ 1.2026e-005  ]
2883 : [ 1.04178e-005 ]
2884 : [ 1.0876e-005  ]
2885 : [ 1.22553e-005 ]
2886 : [ 1.16424e-005 ]
2887 : [ 1.21326e-005 ]
2888 : [ 1.13753e-005 ]
2889 : [ 1.33111e-005 ]
2890 : [ 1.16205e-005 ]
2891 : [ 1.25578e-005 ]
2892 : [ 1.15325e-005 ]
2893 : [ 1.24713e-005 ]
2894 : [ 1.32142e-005 ]
2895 : [ 1.15681e-005 ]
2896 : [ 1.2418e-005  ]
2897 : [ 1.09996e-005 ]
2898 : [ 1.15931e-005 ]
2899 : [ 1.07077e-005 ]
2900 : [ 1.27952e-005 ]
2901 : [ 1.19234e-005 ]
2902 : [ 1.13878e-005 ]
2903 : [ 1.16414e-005 ]
2904 : [ 1.27002e-005 ]
2905 : [ 1.18324e-005 ]
2906 : [ 1.25118e-005 ]
2907 : [ 1.2021e-005  ]
2908 : [ 1.11109e-005 ]
2909 : [ 1.16188e-005 ]
2910 : [ 1.09459e-005 ]
2911 : [ 1.17922e-005 ]
2912 : [ 1.1117e-005  ]
2913 : [ 1.0892e-005  ]
2914 : [ 1.27414e-005 ]
2915 : [ 1.23421e-005 ]
2916 : [ 1.34492e-005 ]
2917 : [ 1.11516e-005 ]
2918 : [ 1.24068e-005 ]
2919 : [ 1.1695e-005  ]
2920 : [ 1.22874e-005 ]
2921 : [ 1.06342e-005 ]
2922 : [ 1.18873e-005 ]
2923 : [ 1.2973e-005  ]
2924 : [ 1.28523e-005 ]
2925 : [ 1.22944e-005 ]
2926 : [ 1.07943e-005 ]
2927 : [ 1.24361e-005 ]
2928 : [ 1.17042e-005 ]
2929 : [ 1.14838e-005 ]
2930 : [ 1.18382e-005 ]
2931 : [ 1.1645e-005  ]
2932 : [ 1.17359e-005 ]
2933 : [ 1.11865e-005 ]
2934 : [ 1.19761e-005 ]
2935 : [ 1.0838e-005  ]
2936 : [ 1.15212e-005 ]
2937 : [ 1.14526e-005 ]
2938 : [ 1.215e-005   ]
2939 : [ 1.13512e-005 ]
2940 : [ 1.04781e-005 ]
2941 : [ 1.13821e-005 ]
2942 : [ 1.22838e-005 ]
2943 : [ 1.31777e-005 ]
2944 : [ 1.06265e-005 ]
2945 : [ 1.25113e-005 ]
2946 : [ 1.15096e-005 ]
2947 : [ 1.05916e-005 ]
2948 : [ 1.12378e-005 ]
2949 : [ 1.12447e-005 ]
2950 : [ 1.23159e-005 ]
2951 : [ 1.05538e-005 ]
2952 : [ 1.2499e-005  ]
2953 : [ 1.21424e-005 ]
2954 : [ 1.20719e-005 ]
2955 : [ 1.12965e-005 ]
2956 : [ 1.20235e-005 ]
2957 : [ 1.13943e-005 ]
2958 : [ 1.25404e-005 ]
2959 : [ 1.34238e-005 ]
2960 : [ 1.21146e-005 ]
2961 : [ 1.13488e-005 ]
2962 : [ 1.31193e-005 ]
2963 : [ 1.39867e-005 ]
2964 : [ 1.22876e-005 ]
2965 : [ 1.15605e-005 ]
2966 : [ 1.15337e-005 ]
2967 : [ 1.09514e-005 ]
2968 : [ 1.26463e-005 ]
2969 : [ 1.33459e-005 ]
2970 : [ 1.25499e-005 ]
2971 : [ 1.16543e-005 ]
2972 : [ 1.24794e-005 ]
2973 : [ 1.31665e-005 ]
2974 : [ 1.17487e-005 ]
2975 : [ 1.30398e-005 ]
2976 : [ 1.40236e-005 ]
2977 : [ 1.14873e-005 ]
2978 : [ 1.15772e-005 ]
2979 : [ 1.41812e-005 ]
2980 : [ 9.45612e-006 ]
2981 : [ 1.21855e-005 ]
2982 : [ 1.28506e-005 ]
2983 : [ 1.28991e-005 ]
2984 : [ 1.20711e-005 ]
2985 : [ 1.16631e-005 ]
2986 : [ 1.23318e-005 ]
2987 : [ 1.06981e-005 ]
2988 : [ 1.20013e-005 ]
2989 : [ 1.02009e-005 ]
2990 : [ 1.2296e-005  ]
2991 : [ 1.0189e-005  ]
2992 : [ 1.02809e-005 ]
2993 : [ 1.10064e-005 ]
2994 : [ 1.13449e-005 ]
2995 : [ 1.32332e-005 ]
2996 : [ 1.27671e-005 ]
2997 : [ 1.28823e-005 ]
2998 : [ 1.17047e-005 ]
2999 : [ 1.16876e-005 ]
3000 : [ 1.10734e-005 ]
3001 : [ 1.173e-005   ]
3002 : [ 1.07956e-005 ]
3003 : [ 1.33138e-005 ]
3004 : [ 1.19319e-005 ]
3005 : [ 1.43827e-005 ]
3006 : [ 1.10482e-005 ]
3007 : [ 1.23315e-005 ]
3008 : [ 1.18679e-005 ]
3009 : [ 1.15537e-005 ]
3010 : [ 1.20591e-005 ]
3011 : [ 1.2039e-005  ]
3012 : [ 1.34496e-005 ]
3013 : [ 1.28591e-005 ]
3014 : [ 1.0753e-005  ]
3015 : [ 1.14088e-005 ]
3016 : [ 1.11091e-005 ]
3017 : [ 1.13104e-005 ]
3018 : [ 1.22678e-005 ]
3019 : [ 1.18197e-005 ]
3020 : [ 1.28207e-005 ]
3021 : [ 1.06347e-005 ]
3022 : [ 1.07605e-005 ]
3023 : [ 1.208e-005   ]
3024 : [ 1.31197e-005 ]
3025 : [ 1.26474e-005 ]
3026 : [ 1.26653e-005 ]
3027 : [ 1.33065e-005 ]
3028 : [ 1.39188e-005 ]
3029 : [ 1.29474e-005 ]
3030 : [ 1.32234e-005 ]
3031 : [ 1.1659e-005  ]
3032 : [ 1.29198e-005 ]
3033 : [ 1.23781e-005 ]
3034 : [ 1.12876e-005 ]
3035 : [ 1.07689e-005 ]
3036 : [ 1.17683e-005 ]
3037 : [ 1.21474e-005 ]
3038 : [ 1.13245e-005 ]
3039 : [ 1.18422e-005 ]
3040 : [ 1.13966e-005 ]
3041 : [ 1.27199e-005 ]
3042 : [ 1.08473e-005 ]
3043 : [ 1.32794e-005 ]
3044 : [ 1.16438e-005 ]
3045 : [ 1.2372e-005  ]
3046 : [ 1.28612e-005 ]
3047 : [ 1.19772e-005 ]
3048 : [ 1.39044e-005 ]
3049 : [ 1.22569e-005 ]
3050 : [ 1.08847e-005 ]
3051 : [ 1.10396e-005 ]
3052 : [ 1.25697e-005 ]
3053 : [ 1.27309e-005 ]
3054 : [ 1.19965e-005 ]
3055 : [ 1.17618e-005 ]
3056 : [ 9.95705e-006 ]
3057 : [ 1.23221e-005 ]
3058 : [ 1.21047e-005 ]
3059 : [ 1.14476e-005 ]
3060 : [ 1.20157e-005 ]
3061 : [ 1.19731e-005 ]
3062 : [ 1.55441e-005 ]
3063 : [ 1.26815e-005 ]
3064 : [ 1.20165e-005 ]
3065 : [ 1.21712e-005 ]
3066 : [ 1.11902e-005 ]
3067 : [ 1.19092e-005 ]
3068 : [ 1.22497e-005 ]
3069 : [ 1.28518e-005 ]
3070 : [ 1.41533e-005 ]
3071 : [ 1.15412e-005 ]
3072 : [ 1.19297e-005 ]
3073 : [ 1.19012e-005 ]
3074 : [ 9.91103e-006 ]
3075 : [ 1.25625e-005 ]
3076 : [ 1.18517e-005 ]
3077 : [ 1.08876e-005 ]
3078 : [ 1.1084e-005  ]
3079 : [ 1.17556e-005 ]
3080 : [ 1.23426e-005 ]
3081 : [ 1.15548e-005 ]
3082 : [ 1.22168e-005 ]
3083 : [ 1.12607e-005 ]
3084 : [ 1.16535e-005 ]
3085 : [ 1.08423e-005 ]
3086 : [ 1.07562e-005 ]
3087 : [ 1.16678e-005 ]
3088 : [ 1.20362e-005 ]
3089 : [ 1.07098e-005 ]
3090 : [ 1.05032e-005 ]
3091 : [ 1.37138e-005 ]
3092 : [ 1.13406e-005 ]
3093 : [ 1.27493e-005 ]
3094 : [ 1.3783e-005  ]
3095 : [ 1.38679e-005 ]
3096 : [ 1.17102e-005 ]
3097 : [ 1.10253e-005 ]
3098 : [ 1.12997e-005 ]
3099 : [ 1.28422e-005 ]
3100 : [ 1.31988e-005 ]
3101 : [ 1.18448e-005 ]
3102 : [ 1.23623e-005 ]
3103 : [ 1.11032e-005 ]
3104 : [ 1.0231e-005  ]
3105 : [ 1.27603e-005 ]
3106 : [ 1.08298e-005 ]
3107 : [ 1.13781e-005 ]
3108 : [ 1.30674e-005 ]
3109 : [ 1.18837e-005 ]
3110 : [ 1.22797e-005 ]
3111 : [ 1.29263e-005 ]
3112 : [ 1.21118e-005 ]
3113 : [ 1.47061e-005 ]
3114 : [ 1.47354e-005 ]
3115 : [ 1.19848e-005 ]
3116 : [ 1.34112e-005 ]
3117 : [ 1.19473e-005 ]
3118 : [ 1.24544e-005 ]
3119 : [ 1.14215e-005 ]
3120 : [ 1.15648e-005 ]
3121 : [ 1.16586e-005 ]
3122 : [ 1.18913e-005 ]
3123 : [ 1.28024e-005 ]
3124 : [ 1.22147e-005 ]
3125 : [ 1.31807e-005 ]
3126 : [ 1.17362e-005 ]
3127 : [ 1.22502e-005 ]
3128 : [ 1.08996e-005 ]
3129 : [ 1.26096e-005 ]
3130 : [ 1.04156e-005 ]
3131 : [ 1.1952e-005  ]
3132 : [ 1.27588e-005 ]
3133 : [ 1.0879e-005  ]
3134 : [ 1.18841e-005 ]
3135 : [ 1.20888e-005 ]
3136 : [ 1.21988e-005 ]
3137 : [ 1.21086e-005 ]
3138 : [ 1.2642e-005  ]
3139 : [ 1.16361e-005 ]
3140 : [ 1.07624e-005 ]
3141 : [ 1.00977e-005 ]
3142 : [ 1.07264e-005 ]
3143 : [ 1.11875e-005 ]
3144 : [ 1.25676e-005 ]
3145 : [ 1.12177e-005 ]
3146 : [ 1.29985e-005 ]
3147 : [ 1.31498e-005 ]
3148 : [ 1.28422e-005 ]
3149 : [ 1.2796e-005  ]
3150 : [ 1.2804e-005  ]
3151 : [ 1.10595e-005 ]
3152 : [ 1.15305e-005 ]
3153 : [ 1.27073e-005 ]
3154 : [ 1.2254e-005  ]
3155 : [ 1.14237e-005 ]
3156 : [ 1.24655e-005 ]
3157 : [ 1.01607e-005 ]
3158 : [ 1.33059e-005 ]
3159 : [ 1.20013e-005 ]
3160 : [ 1.13454e-005 ]
3161 : [ 1.29456e-005 ]
3162 : [ 1.12099e-005 ]
3163 : [ 1.21594e-005 ]
3164 : [ 1.16605e-005 ]
3165 : [ 1.18881e-005 ]
3166 : [ 1.18092e-005 ]
3167 : [ 1.25198e-005 ]
3168 : [ 1.30688e-005 ]
3169 : [ 1.11613e-005 ]
3170 : [ 1.16114e-005 ]
3171 : [ 1.27871e-005 ]
3172 : [ 1.23111e-005 ]
3173 : [ 1.11656e-005 ]
3174 : [ 1.28098e-005 ]
3175 : [ 1.21868e-005 ]
3176 : [ 1.14979e-005 ]
3177 : [ 1.20225e-005 ]
3178 : [ 1.30451e-005 ]
3179 : [ 1.27958e-005 ]
3180 : [ 1.25246e-005 ]
3181 : [ 1.13647e-005 ]
3182 : [ 1.29485e-005 ]
3183 : [ 1.30421e-005 ]
3184 : [ 1.12652e-005 ]
3185 : [ 1.30914e-005 ]
3186 : [ 1.16675e-005 ]
3187 : [ 1.17892e-005 ]
3188 : [ 1.14794e-005 ]
3189 : [ 1.39816e-005 ]
3190 : [ 1.19358e-005 ]
3191 : [ 1.16212e-005 ]
3192 : [ 1.10323e-005 ]
3193 : [ 1.27233e-005 ]
3194 : [ 1.19632e-005 ]
3195 : [ 1.24383e-005 ]
3196 : [ 1.20393e-005 ]
3197 : [ 1.1312e-005  ]
3198 : [ 1.21293e-005 ]
3199 : [ 1.22875e-005 ]
3200 : [ 1.19038e-005 ]
3201 : [ 1.10859e-005 ]
3202 : [ 1.12823e-005 ]
3203 : [ 1.2856e-005  ]
3204 : [ 1.37608e-005 ]
3205 : [ 1.01814e-005 ]
3206 : [ 1.13921e-005 ]
3207 : [ 1.23258e-005 ]
3208 : [ 1.22553e-005 ]
3209 : [ 1.17143e-005 ]
3210 : [ 1.28376e-005 ]
3211 : [ 1.29017e-005 ]
3212 : [ 1.28056e-005 ]
3213 : [ 1.17966e-005 ]
3214 : [ 1.10965e-005 ]
3215 : [ 1.21389e-005 ]
3216 : [ 1.12261e-005 ]
3217 : [ 1.21969e-005 ]
3218 : [ 1.13528e-005 ]
3219 : [ 1.38341e-005 ]
3220 : [ 1.30504e-005 ]
3221 : [ 1.25143e-005 ]
3222 : [ 1.17541e-005 ]
3223 : [ 1.21813e-005 ]
3224 : [ 1.19615e-005 ]
3225 : [ 1.23459e-005 ]
3226 : [ 1.27748e-005 ]
3227 : [ 1.24184e-005 ]
3228 : [ 1.34664e-005 ]
3229 : [ 1.14773e-005 ]
3230 : [ 1.29765e-005 ]
3231 : [ 1.10735e-005 ]
3232 : [ 1.11084e-005 ]
3233 : [ 1.24075e-005 ]
3234 : [ 1.18462e-005 ]
3235 : [ 1.06231e-005 ]
3236 : [ 1.1294e-005  ]
3237 : [ 1.1929e-005  ]
3238 : [ 1.09467e-005 ]
3239 : [ 1.347e-005   ]
3240 : [ 1.23898e-005 ]
3241 : [ 1.17931e-005 ]
3242 : [ 1.15225e-005 ]
3243 : [ 1.13664e-005 ]
3244 : [ 1.29088e-005 ]
3245 : [ 1.42353e-005 ]
3246 : [ 1.19121e-005 ]
3247 : [ 1.25043e-005 ]
3248 : [ 1.30212e-005 ]
3249 : [ 1.16693e-005 ]
3250 : [ 1.27277e-005 ]
3251 : [ 1.28799e-005 ]
3252 : [ 1.21487e-005 ]
3253 : [ 1.2664e-005  ]
3254 : [ 1.42921e-005 ]
3255 : [ 1.1738e-005  ]
3256 : [ 1.20481e-005 ]
3257 : [ 1.12531e-005 ]
3258 : [ 1.22401e-005 ]
3259 : [ 1.21355e-005 ]
3260 : [ 1.10411e-005 ]
3261 : [ 1.16217e-005 ]
3262 : [ 1.10507e-005 ]
3263 : [ 1.24449e-005 ]
3264 : [ 1.0233e-005  ]
3265 : [ 1.29277e-005 ]
3266 : [ 1.24463e-005 ]
3267 : [ 1.20658e-005 ]
3268 : [ 1.21002e-005 ]
3269 : [ 1.35802e-005 ]
3270 : [ 1.11278e-005 ]
3271 : [ 1.25495e-005 ]
3272 : [ 1.24019e-005 ]
3273 : [ 1.27521e-005 ]
3274 : [ 1.1936e-005  ]
3275 : [ 1.22514e-005 ]
3276 : [ 1.34371e-005 ]
3277 : [ 1.19791e-005 ]
3278 : [ 1.03448e-005 ]
3279 : [ 1.44499e-005 ]
3280 : [ 1.22715e-005 ]
3281 : [ 1.25924e-005 ]
3282 : [ 1.00338e-005 ]
3283 : [ 1.05136e-005 ]
3284 : [ 1.1611e-005  ]
3285 : [ 1.15801e-005 ]
3286 : [ 1.2325e-005  ]
3287 : [ 1.16376e-005 ]
3288 : [ 1.15639e-005 ]
3289 : [ 1.31246e-005 ]
3290 : [ 1.34992e-005 ]
3291 : [ 1.29337e-005 ]
3292 : [ 1.24014e-005 ]
3293 : [ 1.37894e-005 ]
3294 : [ 1.16484e-005 ]
3295 : [ 1.17344e-005 ]
3296 : [ 1.13921e-005 ]
3297 : [ 1.07759e-005 ]
3298 : [ 1.19099e-005 ]
3299 : [ 1.11673e-005 ]
3300 : [ 1.22991e-005 ]
3301 : [ 1.319e-005   ]
3302 : [ 1.21661e-005 ]
3303 : [ 1.12558e-005 ]
3304 : [ 1.36784e-005 ]
3305 : [ 1.13542e-005 ]
3306 : [ 1.19899e-005 ]
3307 : [ 1.11862e-005 ]
3308 : [ 1.3338e-005  ]
3309 : [ 1.21783e-005 ]
3310 : [ 1.18655e-005 ]
3311 : [ 1.14982e-005 ]
3312 : [ 1.22349e-005 ]
3313 : [ 1.26413e-005 ]
3314 : [ 1.16372e-005 ]
3315 : [ 1.21564e-005 ]
3316 : [ 1.19927e-005 ]
3317 : [ 1.01887e-005 ]
3318 : [ 1.11538e-005 ]
3319 : [ 1.12346e-005 ]
3320 : [ 1.20124e-005 ]
3321 : [ 9.36368e-006 ]
3322 : [ 1.26286e-005 ]
3323 : [ 1.22069e-005 ]
3324 : [ 1.03682e-005 ]
3325 : [ 1.18848e-005 ]
3326 : [ 1.09708e-005 ]
3327 : [ 1.11243e-005 ]
3328 : [ 1.19334e-005 ]
3329 : [ 1.07711e-005 ]
3330 : [ 1.19787e-005 ]
3331 : [ 1.26532e-005 ]
3332 : [ 1.24483e-005 ]
3333 : [ 1.17415e-005 ]
3334 : [ 1.28869e-005 ]
3335 : [ 1.19044e-005 ]
3336 : [ 1.11134e-005 ]
3337 : [ 1.16454e-005 ]
3338 : [ 1.18622e-005 ]
3339 : [ 1.34631e-005 ]
3340 : [ 1.09464e-005 ]
3341 : [ 1.22533e-005 ]
3342 : [ 1.12261e-005 ]
3343 : [ 1.35133e-005 ]
3344 : [ 1.07986e-005 ]
3345 : [ 1.12738e-005 ]
3346 : [ 1.02488e-005 ]
3347 : [ 1.153e-005   ]
3348 : [ 1.20286e-005 ]
3349 : [ 8.99754e-006 ]
3350 : [ 1.26066e-005 ]
3351 : [ 1.26141e-005 ]
3352 : [ 1.32009e-005 ]
3353 : [ 1.20281e-005 ]
3354 : [ 1.19701e-005 ]
3355 : [ 1.04634e-005 ]
3356 : [ 1.09678e-005 ]
3357 : [ 1.13419e-005 ]
3358 : [ 1.08012e-005 ]
3359 : [ 1.18711e-005 ]
3360 : [ 1.02187e-005 ]
3361 : [ 1.19529e-005 ]
3362 : [ 1.27474e-005 ]
3363 : [ 1.20061e-005 ]
3364 : [ 1.21308e-005 ]
3365 : [ 1.21288e-005 ]
3366 : [ 1.2292e-005  ]
3367 : [ 1.25183e-005 ]
3368 : [ 1.30134e-005 ]
3369 : [ 1.20735e-005 ]
3370 : [ 1.12065e-005 ]
3371 : [ 1.17972e-005 ]
3372 : [ 1.08243e-005 ]
3373 : [ 1.11382e-005 ]
3374 : [ 1.26923e-005 ]
3375 : [ 1.16137e-005 ]
3376 : [ 1.24226e-005 ]
3377 : [ 1.15845e-005 ]
3378 : [ 1.12797e-005 ]
3379 : [ 1.22578e-005 ]
3380 : [ 1.16632e-005 ]
3381 : [ 1.1696e-005  ]
3382 : [ 1.39963e-005 ]
3383 : [ 1.41461e-005 ]
3384 : [ 1.48885e-005 ]
3385 : [ 1.27996e-005 ]
3386 : [ 1.15001e-005 ]
3387 : [ 1.1711e-005  ]
3388 : [ 1.33113e-005 ]
3389 : [ 1.2393e-005  ]
3390 : [ 1.15865e-005 ]
3391 : [ 1.1401e-005  ]
3392 : [ 1.13724e-005 ]
3393 : [ 1.15635e-005 ]
3394 : [ 1.27584e-005 ]
3395 : [ 1.13159e-005 ]
3396 : [ 1.34714e-005 ]
3397 : [ 1.13637e-005 ]
3398 : [ 1.07023e-005 ]
3399 : [ 1.08888e-005 ]
3400 : [ 1.22091e-005 ]
3401 : [ 1.23872e-005 ]
3402 : [ 1.19194e-005 ]
3403 : [ 1.27271e-005 ]
3404 : [ 1.31178e-005 ]
3405 : [ 1.32452e-005 ]
3406 : [ 1.23439e-005 ]
3407 : [ 1.3213e-005  ]
3408 : [ 1.34957e-005 ]
3409 : [ 1.32838e-005 ]
3410 : [ 1.0534e-005  ]
3411 : [ 1.09656e-005 ]
3412 : [ 1.24321e-005 ]
3413 : [ 1.14328e-005 ]
3414 : [ 1.25142e-005 ]
3415 : [ 1.16909e-005 ]
3416 : [ 1.16906e-005 ]
3417 : [ 1.03971e-005 ]
3418 : [ 1.13788e-005 ]
3419 : [ 1.24472e-005 ]
3420 : [ 1.19892e-005 ]
3421 : [ 1.21139e-005 ]
3422 : [ 1.33261e-005 ]
3423 : [ 1.14597e-005 ]
3424 : [ 1.17805e-005 ]
3425 : [ 1.53156e-005 ]
3426 : [ 1.24707e-005 ]
3427 : [ 1.22848e-005 ]
3428 : [ 1.18662e-005 ]
3429 : [ 1.21071e-005 ]
3430 : [ 1.23491e-005 ]
3431 : [ 1.20416e-005 ]
3432 : [ 1.22425e-005 ]
3433 : [ 1.05595e-005 ]
3434 : [ 1.22695e-005 ]
3435 : [ 1.33184e-005 ]
3436 : [ 1.16125e-005 ]
3437 : [ 1.26738e-005 ]
3438 : [ 1.25601e-005 ]
3439 : [ 1.09211e-005 ]
3440 : [ 1.21549e-005 ]
3441 : [ 1.19758e-005 ]
3442 : [ 1.16143e-005 ]
3443 : [ 1.14455e-005 ]
3444 : [ 1.24937e-005 ]
3445 : [ 1.14312e-005 ]
3446 : [ 1.13891e-005 ]
3447 : [ 1.12537e-005 ]
3448 : [ 1.19574e-005 ]
3449 : [ 1.15949e-005 ]
3450 : [ 1.11083e-005 ]
3451 : [ 1.23907e-005 ]
3452 : [ 1.24272e-005 ]
3453 : [ 1.27052e-005 ]
3454 : [ 1.11037e-005 ]
3455 : [ 1.09847e-005 ]
3456 : [ 1.25767e-005 ]
3457 : [ 1.34151e-005 ]
3458 : [ 1.31635e-005 ]
3459 : [ 1.20131e-005 ]
3460 : [ 1.21954e-005 ]
3461 : [ 1.21252e-005 ]
3462 : [ 1.15197e-005 ]
3463 : [ 1.16366e-005 ]
3464 : [ 1.3223e-005  ]
3465 : [ 1.10312e-005 ]
3466 : [ 1.12974e-005 ]
3467 : [ 1.04899e-005 ]
3468 : [ 1.11306e-005 ]
3469 : [ 1.29801e-005 ]
3470 : [ 1.21578e-005 ]
3471 : [ 1.11316e-005 ]
3472 : [ 1.10322e-005 ]
3473 : [ 1.12675e-005 ]
3474 : [ 1.18551e-005 ]
3475 : [ 1.17266e-005 ]
3476 : [ 1.2551e-005  ]
3477 : [ 1.11981e-005 ]
3478 : [ 1.23406e-005 ]
3479 : [ 1.24401e-005 ]
3480 : [ 1.24806e-005 ]
3481 : [ 1.16755e-005 ]
3482 : [ 1.24339e-005 ]
3483 : [ 1.16699e-005 ]
3484 : [ 1.24473e-005 ]
3485 : [ 1.09409e-005 ]
3486 : [ 1.4005e-005  ]
3487 : [ 1.21826e-005 ]
3488 : [ 1.14944e-005 ]
3489 : [ 1.33444e-005 ]
3490 : [ 1.23089e-005 ]
3491 : [ 1.33325e-005 ]
3492 : [ 1.11671e-005 ]
3493 : [ 1.18447e-005 ]
3494 : [ 1.24664e-005 ]
3495 : [ 1.40828e-005 ]
3496 : [ 1.18242e-005 ]
3497 : [ 1.22465e-005 ]
3498 : [ 1.17024e-005 ]
3499 : [ 1.20169e-005 ]
3500 : [ 1.2705e-005  ]
3501 : [ 1.13094e-005 ]
3502 : [ 1.16167e-005 ]
3503 : [ 1.25226e-005 ]
3504 : [ 1.20148e-005 ]
3505 : [ 1.18773e-005 ]
3506 : [ 1.23851e-005 ]
3507 : [ 1.15685e-005 ]
3508 : [ 1.22668e-005 ]
3509 : [ 1.31524e-005 ]
3510 : [ 1.12167e-005 ]
3511 : [ 1.24603e-005 ]
3512 : [ 1.19703e-005 ]
3513 : [ 1.03577e-005 ]
3514 : [ 1.21425e-005 ]
3515 : [ 1.20973e-005 ]
3516 : [ 1.27193e-005 ]
3517 : [ 1.30228e-005 ]
3518 : [ 1.16366e-005 ]
3519 : [ 1.3167e-005  ]
3520 : [ 1.22889e-005 ]
3521 : [ 1.07314e-005 ]
3522 : [ 1.19239e-005 ]
3523 : [ 1.11065e-005 ]
3524 : [ 1.2541e-005  ]
3525 : [ 1.2989e-005  ]
3526 : [ 1.23932e-005 ]
3527 : [ 1.14468e-005 ]
3528 : [ 1.35851e-005 ]
3529 : [ 1.16662e-005 ]
3530 : [ 1.30147e-005 ]
3531 : [ 1.1656e-005  ]
3532 : [ 1.1357e-005  ]
3533 : [ 1.30122e-005 ]
3534 : [ 1.14935e-005 ]
3535 : [ 1.11393e-005 ]
3536 : [ 1.3453e-005  ]
3537 : [ 1.1526e-005  ]
3538 : [ 1.30019e-005 ]
3539 : [ 1.26086e-005 ]
3540 : [ 1.22388e-005 ]
3541 : [ 1.13003e-005 ]
3542 : [ 1.20361e-005 ]
3543 : [ 1.11615e-005 ]
3544 : [ 1.15162e-005 ]
3545 : [ 1.11161e-005 ]
3546 : [ 1.15442e-005 ]
3547 : [ 1.26942e-005 ]
3548 : [ 1.23188e-005 ]
3549 : [ 1.26282e-005 ]
3550 : [ 1.12788e-005 ]
3551 : [ 1.26387e-005 ]
3552 : [ 1.29279e-005 ]
3553 : [ 1.22574e-005 ]
3554 : [ 1.35045e-005 ]
3555 : [ 1.15119e-005 ]
3556 : [ 1.17946e-005 ]
3557 : [ 1.03446e-005 ]
3558 : [ 1.18508e-005 ]
3559 : [ 1.30693e-005 ]
3560 : [ 1.22737e-005 ]
3561 : [ 1.27167e-005 ]
3562 : [ 1.14477e-005 ]
3563 : [ 1.13328e-005 ]
3564 : [ 1.0599e-005  ]
3565 : [ 1.231e-005   ]
3566 : [ 1.20819e-005 ]
3567 : [ 9.85161e-006 ]
3568 : [ 1.3232e-005  ]
3569 : [ 1.17803e-005 ]
3570 : [ 1.18305e-005 ]
3571 : [ 1.24368e-005 ]
3572 : [ 1.36931e-005 ]
3573 : [ 1.22575e-005 ]
3574 : [ 1.2157e-005  ]
3575 : [ 1.1618e-005  ]
3576 : [ 1.15311e-005 ]
3577 : [ 1.11316e-005 ]
3578 : [ 1.2354e-005  ]
3579 : [ 1.10841e-005 ]
3580 : [ 1.18244e-005 ]
3581 : [ 1.00645e-005 ]
3582 : [ 1.2438e-005  ]
3583 : [ 1.17641e-005 ]
3584 : [ 1.28951e-005 ]
3585 : [ 1.09167e-005 ]
3586 : [ 1.25364e-005 ]
3587 : [ 1.27674e-005 ]
3588 : [ 1.26249e-005 ]
3589 : [ 1.19384e-005 ]
3590 : [ 1.10755e-005 ]
3591 : [ 1.29674e-005 ]
3592 : [ 1.33307e-005 ]
3593 : [ 1.31786e-005 ]
3594 : [ 1.11873e-005 ]
3595 : [ 1.18758e-005 ]
3596 : [ 1.1915e-005  ]
3597 : [ 1.16057e-005 ]
3598 : [ 1.2238e-005  ]
3599 : [ 1.22919e-005 ]
3600 : [ 1.11264e-005 ]
3601 : [ 1.18134e-005 ]
3602 : [ 1.13843e-005 ]
3603 : [ 1.24397e-005 ]
3604 : [ 1.06305e-005 ]
3605 : [ 1.14303e-005 ]
3606 : [ 1.17764e-005 ]
3607 : [ 1.13414e-005 ]
3608 : [ 1.06267e-005 ]
3609 : [ 1.12839e-005 ]
3610 : [ 1.27846e-005 ]
3611 : [ 1.19387e-005 ]
3612 : [ 1.23875e-005 ]
3613 : [ 1.20202e-005 ]
3614 : [ 1.13572e-005 ]
3615 : [ 1.21541e-005 ]
3616 : [ 1.1467e-005  ]
3617 : [ 1.15236e-005 ]
3618 : [ 1.1807e-005  ]
3619 : [ 1.22643e-005 ]
3620 : [ 1.14247e-005 ]
3621 : [ 1.07658e-005 ]
3622 : [ 1.34611e-005 ]
3623 : [ 1.12991e-005 ]
3624 : [ 1.35628e-005 ]
3625 : [ 1.12009e-005 ]
3626 : [ 1.2096e-005  ]
3627 : [ 1.06512e-005 ]
3628 : [ 1.02506e-005 ]
3629 : [ 1.30143e-005 ]
3630 : [ 1.29981e-005 ]
3631 : [ 1.12096e-005 ]
3632 : [ 1.29405e-005 ]
3633 : [ 1.20271e-005 ]
3634 : [ 1.25689e-005 ]
3635 : [ 1.02478e-005 ]
3636 : [ 1.21054e-005 ]
3637 : [ 1.29255e-005 ]
3638 : [ 1.12736e-005 ]
3639 : [ 1.06362e-005 ]
3640 : [ 1.13576e-005 ]
3641 : [ 1.12088e-005 ]
3642 : [ 1.24205e-005 ]
3643 : [ 1.16519e-005 ]
3644 : [ 1.27275e-005 ]
3645 : [ 1.14498e-005 ]
3646 : [ 1.21588e-005 ]
3647 : [ 1.24902e-005 ]
3648 : [ 1.23876e-005 ]
3649 : [ 1.02339e-005 ]
3650 : [ 1.15573e-005 ]
3651 : [ 1.24646e-005 ]
3652 : [ 1.0834e-005  ]
3653 : [ 1.20105e-005 ]
3654 : [ 1.35085e-005 ]
3655 : [ 1.22302e-005 ]
3656 : [ 1.23805e-005 ]
3657 : [ 1.20318e-005 ]
3658 : [ 1.20499e-005 ]
3659 : [ 1.12122e-005 ]
3660 : [ 1.19679e-005 ]
3661 : [ 1.2032e-005  ]
3662 : [ 1.21599e-005 ]
3663 : [ 1.27573e-005 ]
3664 : [ 1.1656e-005  ]
3665 : [ 1.2221e-005  ]
3666 : [ 1.06621e-005 ]
3667 : [ 1.26577e-005 ]
3668 : [ 1.26635e-005 ]
3669 : [ 1.29705e-005 ]
3670 : [ 1.18383e-005 ]
3671 : [ 1.22723e-005 ]
3672 : [ 1.37507e-005 ]
3673 : [ 1.16523e-005 ]
3674 : [ 1.09616e-005 ]
3675 : [ 1.17303e-005 ]
3676 : [ 1.26271e-005 ]
3677 : [ 1.22154e-005 ]
3678 : [ 1.03116e-005 ]
3679 : [ 1.03544e-005 ]
3680 : [ 1.24899e-005 ]
3681 : [ 1.26515e-005 ]
3682 : [ 1.14044e-005 ]
3683 : [ 1.22551e-005 ]
3684 : [ 1.20485e-005 ]
3685 : [ 1.29862e-005 ]
3686 : [ 1.09698e-005 ]
3687 : [ 1.20747e-005 ]
3688 : [ 1.04893e-005 ]
3689 : [ 9.28133e-006 ]
3690 : [ 1.18554e-005 ]
3691 : [ 1.02541e-005 ]
3692 : [ 1.25234e-005 ]
3693 : [ 1.09291e-005 ]
3694 : [ 1.23292e-005 ]
3695 : [ 1.21613e-005 ]
3696 : [ 1.32617e-005 ]
3697 : [ 1.23605e-005 ]
3698 : [ 1.2919e-005  ]
3699 : [ 9.76908e-006 ]
3700 : [ 1.01259e-005 ]
3701 : [ 1.15192e-005 ]
3702 : [ 1.34362e-005 ]
3703 : [ 1.13261e-005 ]
3704 : [ 9.99055e-006 ]
3705 : [ 1.26775e-005 ]
3706 : [ 1.16442e-005 ]
3707 : [ 1.14527e-005 ]
3708 : [ 1.19663e-005 ]
3709 : [ 1.1152e-005  ]
3710 : [ 1.09974e-005 ]
3711 : [ 1.08037e-005 ]
3712 : [ 1.25553e-005 ]
3713 : [ 1.10874e-005 ]
3714 : [ 1.2193e-005  ]
3715 : [ 1.16104e-005 ]
3716 : [ 1.22239e-005 ]
3717 : [ 1.23375e-005 ]
3718 : [ 1.20487e-005 ]
3719 : [ 1.15973e-005 ]
3720 : [ 1.12992e-005 ]
3721 : [ 1.17791e-005 ]
3722 : [ 1.09594e-005 ]
3723 : [ 1.28072e-005 ]
3724 : [ 1.15499e-005 ]
3725 : [ 1.29663e-005 ]
3726 : [ 1.27937e-005 ]
3727 : [ 1.26542e-005 ]
3728 : [ 1.08876e-005 ]
3729 : [ 1.28866e-005 ]
3730 : [ 1.20094e-005 ]
3731 : [ 1.20737e-005 ]
3732 : [ 1.039e-005   ]
3733 : [ 1.32388e-005 ]
3734 : [ 1.2292e-005  ]
3735 : [ 1.33e-005    ]
3736 : [ 1.20994e-005 ]
3737 : [ 1.17386e-005 ]
3738 : [ 1.15015e-005 ]
3739 : [ 1.12222e-005 ]
3740 : [ 1.1867e-005  ]
3741 : [ 1.21333e-005 ]
3742 : [ 1.19821e-005 ]
3743 : [ 1.04443e-005 ]
3744 : [ 1.09828e-005 ]
3745 : [ 1.26593e-005 ]
3746 : [ 1.31673e-005 ]
3747 : [ 1.31601e-005 ]
3748 : [ 1.13957e-005 ]
3749 : [ 1.28523e-005 ]
3750 : [ 1.21576e-005 ]
3751 : [ 1.28009e-005 ]
3752 : [ 1.1933e-005  ]
3753 : [ 1.20269e-005 ]
3754 : [ 1.35413e-005 ]
3755 : [ 1.09604e-005 ]
3756 : [ 1.18671e-005 ]
3757 : [ 1.30162e-005 ]
3758 : [ 1.26817e-005 ]
3759 : [ 1.22294e-005 ]
3760 : [ 1.23819e-005 ]
3761 : [ 1.08449e-005 ]
3762 : [ 1.1819e-005  ]
3763 : [ 1.27657e-005 ]
3764 : [ 1.29374e-005 ]
3765 : [ 1.24067e-005 ]
3766 : [ 1.17957e-005 ]
3767 : [ 1.26519e-005 ]
3768 : [ 1.04738e-005 ]
3769 : [ 1.0886e-005  ]
3770 : [ 1.32547e-005 ]
3771 : [ 1.24317e-005 ]
3772 : [ 1.20817e-005 ]
3773 : [ 1.0686e-005  ]
3774 : [ 1.26476e-005 ]
3775 : [ 1.22333e-005 ]
3776 : [ 1.26054e-005 ]
3777 : [ 1.29496e-005 ]
3778 : [ 1.11636e-005 ]
3779 : [ 1.1614e-005  ]
3780 : [ 1.17369e-005 ]
3781 : [ 1.13189e-005 ]
3782 : [ 1.16845e-005 ]
3783 : [ 1.3762e-005  ]
3784 : [ 1.2904e-005  ]
3785 : [ 1.18546e-005 ]
3786 : [ 1.21991e-005 ]
3787 : [ 1.14122e-005 ]
3788 : [ 1.20313e-005 ]
3789 : [ 1.35294e-005 ]
3790 : [ 1.22056e-005 ]
3791 : [ 1.27126e-005 ]
3792 : [ 1.11364e-005 ]
3793 : [ 1.18891e-005 ]
3794 : [ 1.19106e-005 ]
3795 : [ 1.19016e-005 ]
3796 : [ 1.26474e-005 ]
3797 : [ 1.15807e-005 ]
3798 : [ 1.15724e-005 ]
3799 : [ 9.94481e-006 ]
3800 : [ 1.17219e-005 ]
3801 : [ 1.32787e-005 ]
3802 : [ 1.20255e-005 ]
3803 : [ 1.29816e-005 ]
3804 : [ 1.12064e-005 ]
3805 : [ 1.26341e-005 ]
3806 : [ 1.29153e-005 ]
3807 : [ 1.27974e-005 ]
3808 : [ 1.28021e-005 ]
3809 : [ 1.29163e-005 ]
3810 : [ 1.281e-005   ]
3811 : [ 1.16422e-005 ]
3812 : [ 1.2193e-005  ]
3813 : [ 1.29621e-005 ]
3814 : [ 1.07355e-005 ]
3815 : [ 1.12341e-005 ]
3816 : [ 1.23093e-005 ]
3817 : [ 1.13504e-005 ]
3818 : [ 1.18807e-005 ]
3819 : [ 1.11695e-005 ]
3820 : [ 1.08188e-005 ]
3821 : [ 1.16786e-005 ]
3822 : [ 1.04121e-005 ]
3823 : [ 1.24065e-005 ]
3824 : [ 1.27117e-005 ]
3825 : [ 1.31196e-005 ]
3826 : [ 1.33729e-005 ]
3827 : [ 1.20753e-005 ]
3828 : [ 1.20801e-005 ]
3829 : [ 1.24886e-005 ]
3830 : [ 1.29112e-005 ]
3831 : [ 1.25865e-005 ]
3832 : [ 1.27701e-005 ]
3833 : [ 1.17359e-005 ]
3834 : [ 1.22283e-005 ]
3835 : [ 1.16572e-005 ]
3836 : [ 1.23056e-005 ]
3837 : [ 1.16608e-005 ]
3838 : [ 1.20257e-005 ]
3839 : [ 1.1439e-005  ]
3840 : [ 1.04051e-005 ]
3841 : [ 1.08749e-005 ]
3842 : [ 1.31576e-005 ]
3843 : [ 1.21876e-005 ]
3844 : [ 1.21873e-005 ]
3845 : [ 1.28585e-005 ]
3846 : [ 1.2488e-005  ]
3847 : [ 1.38746e-005 ]
3848 : [ 1.1967e-005  ]
3849 : [ 1.14822e-005 ]
3850 : [ 1.21291e-005 ]
3851 : [ 1.34547e-005 ]
3852 : [ 1.18267e-005 ]
3853 : [ 1.11508e-005 ]
3854 : [ 1.20336e-005 ]
3855 : [ 1.2495e-005  ]
3856 : [ 1.09604e-005 ]
3857 : [ 1.37799e-005 ]
3858 : [ 1.18995e-005 ]
3859 : [ 1.27217e-005 ]
3860 : [ 1.19449e-005 ]
3861 : [ 1.40385e-005 ]
3862 : [ 1.16461e-005 ]
3863 : [ 1.22898e-005 ]
3864 : [ 1.27956e-005 ]
3865 : [ 1.1561e-005  ]
3866 : [ 1.28426e-005 ]
3867 : [ 1.20914e-005 ]
3868 : [ 1.03211e-005 ]
3869 : [ 1.21616e-005 ]
3870 : [ 1.07883e-005 ]
3871 : [ 1.26014e-005 ]
3872 : [ 1.24859e-005 ]
3873 : [ 1.33035e-005 ]
3874 : [ 1.12727e-005 ]
3875 : [ 1.41389e-005 ]
3876 : [ 1.18199e-005 ]
3877 : [ 1.36501e-005 ]
3878 : [ 1.10945e-005 ]
3879 : [ 1.15579e-005 ]
3880 : [ 1.04839e-005 ]
3881 : [ 1.0306e-005  ]
3882 : [ 1.20226e-005 ]
3883 : [ 1.16655e-005 ]
3884 : [ 1.36368e-005 ]
3885 : [ 1.24319e-005 ]
3886 : [ 1.17409e-005 ]
3887 : [ 1.35991e-005 ]
3888 : [ 1.23722e-005 ]
3889 : [ 1.34245e-005 ]
3890 : [ 1.28285e-005 ]
3891 : [ 1.2867e-005  ]
3892 : [ 1.12851e-005 ]
3893 : [ 1.10578e-005 ]
3894 : [ 1.13764e-005 ]
3895 : [ 1.33806e-005 ]
3896 : [ 1.08774e-005 ]
3897 : [ 1.10877e-005 ]
3898 : [ 1.15643e-005 ]
3899 : [ 1.28287e-005 ]
3900 : [ 1.23186e-005 ]
3901 : [ 1.34839e-005 ]
3902 : [ 1.19493e-005 ]
3903 : [ 1.17758e-005 ]
3904 : [ 1.2317e-005  ]
3905 : [ 1.17822e-005 ]
3906 : [ 1.12115e-005 ]
3907 : [ 1.26232e-005 ]
3908 : [ 1.11153e-005 ]
3909 : [ 1.14828e-005 ]
3910 : [ 1.09994e-005 ]
3911 : [ 1.13484e-005 ]
3912 : [ 1.19283e-005 ]
3913 : [ 1.06592e-005 ]
3914 : [ 1.22604e-005 ]
3915 : [ 1.13106e-005 ]
3916 : [ 1.21862e-005 ]
3917 : [ 1.25982e-005 ]
3918 : [ 1.30836e-005 ]
3919 : [ 1.15279e-005 ]
3920 : [ 1.0753e-005  ]
3921 : [ 1.20763e-005 ]
3922 : [ 1.1589e-005  ]
3923 : [ 1.23444e-005 ]
3924 : [ 1.10128e-005 ]
3925 : [ 1.25391e-005 ]
3926 : [ 1.19936e-005 ]
3927 : [ 1.29951e-005 ]
3928 : [ 1.03575e-005 ]
3929 : [ 1.20624e-005 ]
3930 : [ 1.17246e-005 ]
3931 : [ 1.16962e-005 ]
3932 : [ 1.09129e-005 ]
3933 : [ 1.14294e-005 ]
3934 : [ 1.10247e-005 ]
3935 : [ 1.35553e-005 ]
3936 : [ 1.20826e-005 ]
3937 : [ 1.09376e-005 ]
3938 : [ 1.10478e-005 ]
3939 : [ 1.29427e-005 ]
3940 : [ 1.27112e-005 ]
3941 : [ 1.15154e-005 ]
3942 : [ 1.20914e-005 ]
3943 : [ 1.24084e-005 ]
3944 : [ 1.13909e-005 ]
3945 : [ 1.08431e-005 ]
3946 : [ 1.11465e-005 ]
3947 : [ 1.1245e-005  ]
3948 : [ 1.28724e-005 ]
3949 : [ 1.21556e-005 ]
3950 : [ 1.00489e-005 ]
3951 : [ 1.28139e-005 ]
3952 : [ 1.31779e-005 ]
3953 : [ 1.19979e-005 ]
3954 : [ 1.10694e-005 ]
3955 : [ 1.06723e-005 ]
3956 : [ 1.13114e-005 ]
3957 : [ 1.15463e-005 ]
3958 : [ 1.0534e-005  ]
3959 : [ 1.27454e-005 ]
3960 : [ 1.26102e-005 ]
3961 : [ 1.09423e-005 ]
3962 : [ 1.28658e-005 ]
3963 : [ 1.18416e-005 ]
3964 : [ 1.19977e-005 ]
3965 : [ 1.1684e-005  ]
3966 : [ 1.16232e-005 ]
3967 : [ 1.08985e-005 ]
3968 : [ 1.20842e-005 ]
3969 : [ 1.1954e-005  ]
3970 : [ 1.31227e-005 ]
3971 : [ 1.1239e-005  ]
3972 : [ 1.11422e-005 ]
3973 : [ 9.80459e-006 ]
3974 : [ 1.09812e-005 ]
3975 : [ 1.28262e-005 ]
3976 : [ 1.12718e-005 ]
3977 : [ 1.15027e-005 ]
3978 : [ 1.28553e-005 ]
3979 : [ 1.30148e-005 ]
3980 : [ 1.06556e-005 ]
3981 : [ 1.06956e-005 ]
3982 : [ 1.0775e-005  ]
3983 : [ 1.2154e-005  ]
3984 : [ 1.19798e-005 ]
3985 : [ 1.1332e-005  ]
3986 : [ 1.1278e-005  ]
3987 : [ 1.23489e-005 ]
3988 : [ 1.07005e-005 ]
3989 : [ 1.17572e-005 ]
3990 : [ 1.02772e-005 ]
3991 : [ 1.06443e-005 ]
3992 : [ 1.33406e-005 ]
3993 : [ 1.31291e-005 ]
3994 : [ 1.27307e-005 ]
3995 : [ 1.18718e-005 ]
3996 : [ 1.20437e-005 ]
3997 : [ 1.21147e-005 ]
3998 : [ 1.38294e-005 ]
3999 : [ 1.1334e-005  ]
4000 : [ 1.22499e-005 ]
4001 : [ 1.27919e-005 ]
4002 : [ 1.25073e-005 ]
4003 : [ 1.15168e-005 ]
4004 : [ 1.19633e-005 ]
4005 : [ 1.20489e-005 ]
4006 : [ 9.62732e-006 ]
4007 : [ 1.17657e-005 ]
4008 : [ 1.28964e-005 ]
4009 : [ 1.23163e-005 ]
4010 : [ 1.283e-005   ]
4011 : [ 1.16852e-005 ]
4012 : [ 1.15496e-005 ]
4013 : [ 1.16439e-005 ]
4014 : [ 1.03582e-005 ]
4015 : [ 1.1578e-005  ]
4016 : [ 1.38599e-005 ]
4017 : [ 1.06475e-005 ]
4018 : [ 1.11832e-005 ]
4019 : [ 1.29935e-005 ]
4020 : [ 1.32515e-005 ]
4021 : [ 1.07199e-005 ]
4022 : [ 1.21367e-005 ]
4023 : [ 1.22474e-005 ]
4024 : [ 1.11068e-005 ]
4025 : [ 1.07175e-005 ]
4026 : [ 1.24678e-005 ]
4027 : [ 1.31526e-005 ]
4028 : [ 1.16025e-005 ]
4029 : [ 1.23443e-005 ]
4030 : [ 1.11082e-005 ]
4031 : [ 1.15503e-005 ]
4032 : [ 1.18647e-005 ]
4033 : [ 1.28734e-005 ]
4034 : [ 1.16505e-005 ]
4035 : [ 1.1222e-005  ]
4036 : [ 1.30785e-005 ]
4037 : [ 1.15405e-005 ]
4038 : [ 1.10308e-005 ]
4039 : [ 1.02924e-005 ]
4040 : [ 1.09084e-005 ]
4041 : [ 1.15733e-005 ]
4042 : [ 1.24833e-005 ]
4043 : [ 1.15678e-005 ]
4044 : [ 1.2896e-005  ]
4045 : [ 1.13352e-005 ]
4046 : [ 1.27507e-005 ]
4047 : [ 1.15615e-005 ]
4048 : [ 1.24037e-005 ]
4049 : [ 1.17238e-005 ]
4050 : [ 1.02055e-005 ]
4051 : [ 1.25008e-005 ]
4052 : [ 1.27093e-005 ]
4053 : [ 1.12795e-005 ]
4054 : [ 1.2908e-005  ]
4055 : [ 1.29381e-005 ]
4056 : [ 1.24328e-005 ]
4057 : [ 1.19103e-005 ]
4058 : [ 1.15587e-005 ]
4059 : [ 1.12923e-005 ]
4060 : [ 1.16774e-005 ]
4061 : [ 1.0835e-005  ]
4062 : [ 1.30064e-005 ]
4063 : [ 1.22994e-005 ]
4064 : [ 1.15241e-005 ]
4065 : [ 1.24772e-005 ]
4066 : [ 1.04703e-005 ]
4067 : [ 1.11964e-005 ]
4068 : [ 1.22991e-005 ]
4069 : [ 1.29095e-005 ]
4070 : [ 1.18344e-005 ]
4071 : [ 1.31303e-005 ]
4072 : [ 1.22788e-005 ]
4073 : [ 1.24735e-005 ]
4074 : [ 1.22868e-005 ]
4075 : [ 1.21747e-005 ]
4076 : [ 1.15358e-005 ]
4077 : [ 1.22461e-005 ]
4078 : [ 1.24103e-005 ]
4079 : [ 1.13865e-005 ]
4080 : [ 1.17257e-005 ]
4081 : [ 9.97249e-006 ]
4082 : [ 1.32342e-005 ]
4083 : [ 1.25978e-005 ]
4084 : [ 1.18308e-005 ]
4085 : [ 1.05844e-005 ]
4086 : [ 1.0598e-005  ]
4087 : [ 1.15086e-005 ]
4088 : [ 1.11755e-005 ]
4089 : [ 1.20662e-005 ]
4090 : [ 1.16034e-005 ]
4091 : [ 1.39464e-005 ]
4092 : [ 1.2899e-005  ]
4093 : [ 1.17286e-005 ]
4094 : [ 1.20948e-005 ]
4095 : [ 1.12937e-005 ]
4096 : [ 1.07894e-005 ]
4097 : [ 1.28145e-005 ]
4098 : [ 1.19732e-005 ]
4099 : [ 1.17855e-005 ]
4100 : [ 1.21269e-005 ]
4101 : [ 1.25385e-005 ]
4102 : [ 1.26922e-005 ]
4103 : [ 1.26884e-005 ]
4104 : [ 1.31946e-005 ]
4105 : [ 1.25509e-005 ]
4106 : [ 1.04332e-005 ]
4107 : [ 1.32028e-005 ]
4108 : [ 1.25883e-005 ]
4109 : [ 1.31205e-005 ]
4110 : [ 1.05593e-005 ]
4111 : [ 1.10596e-005 ]
4112 : [ 1.11464e-005 ]
4113 : [ 1.27707e-005 ]
4114 : [ 1.23606e-005 ]
4115 : [ 1.04844e-005 ]
4116 : [ 1.07716e-005 ]
4117 : [ 9.73311e-006 ]
4118 : [ 1.23159e-005 ]
4119 : [ 1.17351e-005 ]
4120 : [ 1.11187e-005 ]
4121 : [ 1.19869e-005 ]
4122 : [ 1.20465e-005 ]
4123 : [ 1.14412e-005 ]
4124 : [ 1.1604e-005  ]
4125 : [ 1.19457e-005 ]
4126 : [ 1.18781e-005 ]
4127 : [ 1.32992e-005 ]
4128 : [ 1.24646e-005 ]
4129 : [ 1.19441e-005 ]
4130 : [ 1.09261e-005 ]
4131 : [ 1.16179e-005 ]
4132 : [ 1.26105e-005 ]
4133 : [ 1.33979e-005 ]
4134 : [ 1.22177e-005 ]
4135 : [ 1.29186e-005 ]
4136 : [ 1.22322e-005 ]
4137 : [ 1.2007e-005  ]
4138 : [ 1.21633e-005 ]
4139 : [ 1.22347e-005 ]
4140 : [ 1.25489e-005 ]
4141 : [ 1.19106e-005 ]
4142 : [ 1.12674e-005 ]
4143 : [ 1.50746e-005 ]
4144 : [ 1.19408e-005 ]
4145 : [ 1.12066e-005 ]
4146 : [ 1.37721e-005 ]
4147 : [ 1.03482e-005 ]
4148 : [ 1.41811e-005 ]
4149 : [ 1.14703e-005 ]
4150 : [ 1.40431e-005 ]
4151 : [ 1.15728e-005 ]
4152 : [ 1.36377e-005 ]
4153 : [ 1.23261e-005 ]
4154 : [ 1.09586e-005 ]
4155 : [ 1.05607e-005 ]
4156 : [ 1.1722e-005  ]
4157 : [ 1.14918e-005 ]
4158 : [ 1.24243e-005 ]
4159 : [ 1.16937e-005 ]
4160 : [ 1.1822e-005  ]
4161 : [ 1.21711e-005 ]
4162 : [ 1.26222e-005 ]
4163 : [ 1.17362e-005 ]
4164 : [ 1.03297e-005 ]
4165 : [ 1.13645e-005 ]
4166 : [ 1.08978e-005 ]
4167 : [ 1.30467e-005 ]
4168 : [ 1.06508e-005 ]
4169 : [ 1.2234e-005  ]
4170 : [ 1.23877e-005 ]
4171 : [ 1.27399e-005 ]
4172 : [ 1.29807e-005 ]
4173 : [ 1.36335e-005 ]
4174 : [ 1.2321e-005  ]
4175 : [ 1.15427e-005 ]
4176 : [ 1.32939e-005 ]
4177 : [ 1.16254e-005 ]
4178 : [ 1.13685e-005 ]
4179 : [ 1.14569e-005 ]
4180 : [ 1.32183e-005 ]
4181 : [ 1.17279e-005 ]
4182 : [ 1.27436e-005 ]
4183 : [ 1.18826e-005 ]
4184 : [ 1.2121e-005  ]
4185 : [ 1.29268e-005 ]
4186 : [ 1.14807e-005 ]
4187 : [ 1.17307e-005 ]
4188 : [ 1.30151e-005 ]
4189 : [ 1.3133e-005  ]
4190 : [ 1.13982e-005 ]
4191 : [ 1.22825e-005 ]
4192 : [ 1.22496e-005 ]
4193 : [ 1.22603e-005 ]
4194 : [ 1.2277e-005  ]
4195 : [ 1.25742e-005 ]
4196 : [ 1.09525e-005 ]
4197 : [ 1.22834e-005 ]
4198 : [ 1.16327e-005 ]
4199 : [ 1.2331e-005  ]
4200 : [ 1.2206e-005  ]
4201 : [ 1.32993e-005 ]
4202 : [ 1.28816e-005 ]
4203 : [ 1.3718e-005  ]
4204 : [ 1.23981e-005 ]
4205 : [ 1.27436e-005 ]
4206 : [ 1.18818e-005 ]
4207 : [ 1.23042e-005 ]
4208 : [ 1.16648e-005 ]
4209 : [ 1.42688e-005 ]
4210 : [ 1.15646e-005 ]
4211 : [ 1.09711e-005 ]
4212 : [ 1.24323e-005 ]
4213 : [ 1.32638e-005 ]
4214 : [ 1.20961e-005 ]
4215 : [ 1.22411e-005 ]
4216 : [ 1.27231e-005 ]
4217 : [ 1.12229e-005 ]
4218 : [ 1.18213e-005 ]
4219 : [ 1.12128e-005 ]
4220 : [ 1.18201e-005 ]
4221 : [ 1.26182e-005 ]
4222 : [ 1.11214e-005 ]
4223 : [ 1.36749e-005 ]
4224 : [ 1.35592e-005 ]
4225 : [ 1.14975e-005 ]
4226 : [ 1.22913e-005 ]
4227 : [ 1.07229e-005 ]
4228 : [ 1.10015e-005 ]
4229 : [ 1.10487e-005 ]
4230 : [ 1.25278e-005 ]
4231 : [ 1.15765e-005 ]
4232 : [ 1.09088e-005 ]
4233 : [ 1.20784e-005 ]
4234 : [ 1.24755e-005 ]
4235 : [ 1.27603e-005 ]
4236 : [ 1.15124e-005 ]
4237 : [ 1.27423e-005 ]
4238 : [ 1.22779e-005 ]
4239 : [ 1.13911e-005 ]
4240 : [ 1.11588e-005 ]
4241 : [ 1.15858e-005 ]
4242 : [ 1.23512e-005 ]
4243 : [ 1.27977e-005 ]
4244 : [ 1.19709e-005 ]
4245 : [ 1.26885e-005 ]
4246 : [ 1.28246e-005 ]
4247 : [ 1.19096e-005 ]
4248 : [ 1.27178e-005 ]
4249 : [ 1.25996e-005 ]
4250 : [ 1.33282e-005 ]
4251 : [ 1.06607e-005 ]
4252 : [ 1.13858e-005 ]
4253 : [ 1.2876e-005  ]
4254 : [ 1.26554e-005 ]
4255 : [ 1.30234e-005 ]
4256 : [ 1.17444e-005 ]
4257 : [ 1.11004e-005 ]
4258 : [ 1.20316e-005 ]
4259 : [ 1.09106e-005 ]
4260 : [ 1.17425e-005 ]
4261 : [ 1.2222e-005  ]
4262 : [ 1.145e-005   ]
4263 : [ 1.15104e-005 ]
4264 : [ 1.22029e-005 ]
4265 : [ 1.09856e-005 ]
4266 : [ 1.19589e-005 ]
4267 : [ 1.16171e-005 ]
4268 : [ 1.09446e-005 ]
4269 : [ 1.21979e-005 ]
4270 : [ 1.22896e-005 ]
4271 : [ 1.34256e-005 ]
4272 : [ 1.30836e-005 ]
4273 : [ 1.19897e-005 ]
4274 : [ 1.21365e-005 ]
4275 : [ 1.18008e-005 ]
4276 : [ 1.22821e-005 ]
4277 : [ 1.19058e-005 ]
4278 : [ 1.38395e-005 ]
4279 : [ 1.10482e-005 ]
4280 : [ 1.08022e-005 ]
4281 : [ 1.21762e-005 ]
4282 : [ 1.22089e-005 ]
4283 : [ 1.10087e-005 ]
4284 : [ 1.2955e-005  ]
4285 : [ 1.3429e-005  ]
4286 : [ 1.38079e-005 ]
4287 : [ 1.22826e-005 ]
4288 : [ 1.2887e-005  ]
4289 : [ 1.18261e-005 ]
4290 : [ 1.14324e-005 ]
4291 : [ 1.19105e-005 ]
4292 : [ 1.16845e-005 ]
4293 : [ 1.31221e-005 ]
4294 : [ 1.30479e-005 ]
4295 : [ 1.10444e-005 ]
4296 : [ 1.24339e-005 ]
4297 : [ 1.1647e-005  ]
4298 : [ 1.18023e-005 ]
4299 : [ 1.21744e-005 ]
4300 : [ 1.17258e-005 ]
4301 : [ 1.29969e-005 ]
4302 : [ 1.30859e-005 ]
4303 : [ 1.19206e-005 ]
4304 : [ 1.31891e-005 ]
4305 : [ 1.20774e-005 ]
4306 : [ 1.20788e-005 ]
4307 : [ 1.14063e-005 ]
4308 : [ 1.24229e-005 ]
4309 : [ 1.14462e-005 ]
4310 : [ 1.1091e-005  ]
4311 : [ 1.01989e-005 ]
4312 : [ 1.15734e-005 ]
4313 : [ 1.31298e-005 ]
4314 : [ 1.34891e-005 ]
4315 : [ 1.37034e-005 ]
4316 : [ 1.17989e-005 ]
4317 : [ 1.12238e-005 ]
4318 : [ 1.19567e-005 ]
4319 : [ 1.29566e-005 ]
4320 : [ 1.19162e-005 ]
4321 : [ 1.09532e-005 ]
4322 : [ 1.17892e-005 ]
4323 : [ 1.34592e-005 ]
4324 : [ 1.16236e-005 ]
4325 : [ 1.08175e-005 ]
4326 : [ 1.17862e-005 ]
4327 : [ 1.20475e-005 ]
4328 : [ 1.32529e-005 ]
4329 : [ 1.18068e-005 ]
4330 : [ 1.03427e-005 ]
4331 : [ 1.29536e-005 ]
4332 : [ 1.17735e-005 ]
4333 : [ 1.22574e-005 ]
4334 : [ 1.18511e-005 ]
4335 : [ 1.22768e-005 ]
4336 : [ 1.21723e-005 ]
4337 : [ 1.16618e-005 ]
4338 : [ 1.17162e-005 ]
4339 : [ 1.2161e-005  ]
4340 : [ 1.37747e-005 ]
4341 : [ 1.20686e-005 ]
4342 : [ 1.2254e-005  ]
4343 : [ 1.21965e-005 ]
4344 : [ 1.2769e-005  ]
4345 : [ 1.21457e-005 ]
4346 : [ 1.27291e-005 ]
4347 : [ 1.15742e-005 ]
4348 : [ 1.28534e-005 ]
4349 : [ 1.07324e-005 ]
4350 : [ 1.34498e-005 ]
4351 : [ 1.19063e-005 ]
4352 : [ 1.11987e-005 ]
4353 : [ 1.35343e-005 ]
4354 : [ 1.29745e-005 ]
4355 : [ 1.40318e-005 ]
4356 : [ 1.29105e-005 ]
4357 : [ 1.37358e-005 ]
4358 : [ 1.04767e-005 ]
4359 : [ 1.09625e-005 ]
4360 : [ 1.15377e-005 ]
4361 : [ 1.16692e-005 ]
4362 : [ 1.387e-005   ]
4363 : [ 1.27988e-005 ]
4364 : [ 1.26004e-005 ]
4365 : [ 1.22414e-005 ]
4366 : [ 1.16e-005    ]
4367 : [ 1.17028e-005 ]
4368 : [ 1.19238e-005 ]
4369 : [ 1.15173e-005 ]
4370 : [ 1.16135e-005 ]
4371 : [ 1.1582e-005  ]
4372 : [ 1.13836e-005 ]
4373 : [ 9.47411e-006 ]
4374 : [ 1.14736e-005 ]
4375 : [ 1.28531e-005 ]
4376 : [ 1.27094e-005 ]
4377 : [ 1.14227e-005 ]
4378 : [ 1.06792e-005 ]
4379 : [ 1.13277e-005 ]
4380 : [ 1.18894e-005 ]
4381 : [ 1.20628e-005 ]
4382 : [ 1.28914e-005 ]
4383 : [ 1.33167e-005 ]
4384 : [ 1.12888e-005 ]
4385 : [ 1.2692e-005  ]
4386 : [ 1.14504e-005 ]
4387 : [ 1.27541e-005 ]
4388 : [ 1.22874e-005 ]
4389 : [ 1.14176e-005 ]
4390 : [ 1.28576e-005 ]
4391 : [ 1.16335e-005 ]
4392 : [ 1.14078e-005 ]
4393 : [ 1.31477e-005 ]
4394 : [ 1.12534e-005 ]
4395 : [ 1.06973e-005 ]
4396 : [ 1.20408e-005 ]
4397 : [ 1.21415e-005 ]
4398 : [ 1.28354e-005 ]
4399 : [ 1.19971e-005 ]
4400 : [ 1.28798e-005 ]
4401 : [ 1.18475e-005 ]
4402 : [ 1.2682e-005  ]
4403 : [ 1.15239e-005 ]
4404 : [ 1.27406e-005 ]
4405 : [ 1.37936e-005 ]
4406 : [ 1.15282e-005 ]
4407 : [ 1.24315e-005 ]
4408 : [ 1.37352e-005 ]
4409 : [ 1.19509e-005 ]
4410 : [ 1.26857e-005 ]
4411 : [ 1.27004e-005 ]
4412 : [ 1.22573e-005 ]
4413 : [ 1.16266e-005 ]
4414 : [ 1.17196e-005 ]
4415 : [ 1.14079e-005 ]
4416 : [ 1.20954e-005 ]
4417 : [ 1.17142e-005 ]
4418 : [ 1.25945e-005 ]
4419 : [ 1.41698e-005 ]
4420 : [ 1.37348e-005 ]
4421 : [ 1.27364e-005 ]
4422 : [ 1.04059e-005 ]
4423 : [ 1.44351e-005 ]
4424 : [ 1.21108e-005 ]
4425 : [ 1.09855e-005 ]
4426 : [ 1.2949e-005  ]
4427 : [ 1.23188e-005 ]
4428 : [ 1.4062e-005  ]
4429 : [ 1.26175e-005 ]
4430 : [ 1.21728e-005 ]
4431 : [ 1.2055e-005  ]
4432 : [ 1.13346e-005 ]
4433 : [ 1.20695e-005 ]
4434 : [ 1.20859e-005 ]
4435 : [ 1.16437e-005 ]
4436 : [ 1.12573e-005 ]
4437 : [ 1.36335e-005 ]
4438 : [ 1.18993e-005 ]
4439 : [ 1.11525e-005 ]
4440 : [ 1.19616e-005 ]
4441 : [ 1.07193e-005 ]
4442 : [ 1.22387e-005 ]
4443 : [ 1.14699e-005 ]
4444 : [ 1.30081e-005 ]
4445 : [ 1.31143e-005 ]
4446 : [ 1.28805e-005 ]
4447 : [ 1.24401e-005 ]
4448 : [ 1.17658e-005 ]
4449 : [ 1.14436e-005 ]
4450 : [ 1.12879e-005 ]
4451 : [ 1.01499e-005 ]
4452 : [ 1.19252e-005 ]
4453 : [ 1.13623e-005 ]
4454 : [ 1.22845e-005 ]
4455 : [ 1.22905e-005 ]
4456 : [ 1.40515e-005 ]
4457 : [ 1.12124e-005 ]
4458 : [ 1.25828e-005 ]
4459 : [ 1.16275e-005 ]
4460 : [ 1.1075e-005  ]
4461 : [ 1.22342e-005 ]
4462 : [ 1.11376e-005 ]
4463 : [ 1.25841e-005 ]
4464 : [ 1.08984e-005 ]
4465 : [ 1.14041e-005 ]
4466 : [ 1.13455e-005 ]
4467 : [ 1.21232e-005 ]
4468 : [ 1.0453e-005  ]
4469 : [ 1.14839e-005 ]
4470 : [ 1.195e-005   ]
4471 : [ 9.64365e-006 ]
4472 : [ 1.29511e-005 ]
4473 : [ 1.1481e-005  ]
4474 : [ 1.28555e-005 ]
4475 : [ 1.10796e-005 ]
4476 : [ 1.28538e-005 ]
4477 : [ 1.15024e-005 ]
4478 : [ 1.22942e-005 ]
4479 : [ 1.2271e-005  ]
4480 : [ 1.18739e-005 ]
4481 : [ 1.17046e-005 ]
4482 : [ 1.24361e-005 ]
4483 : [ 1.23246e-005 ]
4484 : [ 1.19623e-005 ]
4485 : [ 1.18285e-005 ]
4486 : [ 1.14359e-005 ]
4487 : [ 1.28865e-005 ]
4488 : [ 1.23976e-005 ]
4489 : [ 1.28662e-005 ]
4490 : [ 1.36841e-005 ]
4491 : [ 1.13696e-005 ]
4492 : [ 1.23178e-005 ]
4493 : [ 1.26257e-005 ]
4494 : [ 1.2112e-005  ]
4495 : [ 1.24954e-005 ]
4496 : [ 1.36368e-005 ]
4497 : [ 1.14315e-005 ]
4498 : [ 1.38357e-005 ]
4499 : [ 1.14696e-005 ]
4500 : [ 1.20744e-005 ]
4501 : [ 1.2658e-005  ]
4502 : [ 1.27504e-005 ]
4503 : [ 1.1905e-005  ]
4504 : [ 1.16118e-005 ]
4505 : [ 1.21803e-005 ]
4506 : [ 1.2277e-005  ]
4507 : [ 1.09806e-005 ]
4508 : [ 1.2847e-005  ]
4509 : [ 1.25401e-005 ]
4510 : [ 1.2397e-005  ]
4511 : [ 1.37395e-005 ]
4512 : [ 1.08241e-005 ]
4513 : [ 1.33378e-005 ]
4514 : [ 1.07088e-005 ]
4515 : [ 1.00794e-005 ]
4516 : [ 1.16502e-005 ]
4517 : [ 1.05868e-005 ]
4518 : [ 1.16449e-005 ]
4519 : [ 1.1658e-005  ]
4520 : [ 1.31537e-005 ]
4521 : [ 1.17843e-005 ]
4522 : [ 1.25042e-005 ]
4523 : [ 1.24123e-005 ]
4524 : [ 1.01793e-005 ]
4525 : [ 1.2064e-005  ]
4526 : [ 1.27515e-005 ]
4527 : [ 1.30267e-005 ]
4528 : [ 1.21502e-005 ]
4529 : [ 1.07925e-005 ]
4530 : [ 1.23039e-005 ]
4531 : [ 1.17614e-005 ]
4532 : [ 1.08697e-005 ]
4533 : [ 1.05593e-005 ]
4534 : [ 1.21061e-005 ]
4535 : [ 1.27131e-005 ]
4536 : [ 1.24215e-005 ]
4537 : [ 1.28569e-005 ]
4538 : [ 1.36492e-005 ]
4539 : [ 1.23725e-005 ]
4540 : [ 1.14769e-005 ]
4541 : [ 1.1143e-005  ]
4542 : [ 1.21443e-005 ]
4543 : [ 1.40016e-005 ]
4544 : [ 1.15231e-005 ]
4545 : [ 1.16355e-005 ]
4546 : [ 1.1503e-005  ]
4547 : [ 1.15697e-005 ]
4548 : [ 1.06112e-005 ]
4549 : [ 1.27303e-005 ]
4550 : [ 1.10166e-005 ]
4551 : [ 1.13717e-005 ]
4552 : [ 1.26459e-005 ]
4553 : [ 1.17249e-005 ]
4554 : [ 1.22361e-005 ]
4555 : [ 1.10751e-005 ]
4556 : [ 1.19564e-005 ]
4557 : [ 1.17676e-005 ]
4558 : [ 1.20802e-005 ]
4559 : [ 1.10331e-005 ]
4560 : [ 9.95182e-006 ]
4561 : [ 1.01708e-005 ]
4562 : [ 1.37691e-005 ]
4563 : [ 1.23686e-005 ]
4564 : [ 1.33791e-005 ]
4565 : [ 1.34326e-005 ]
4566 : [ 1.24194e-005 ]
4567 : [ 1.33928e-005 ]
4568 : [ 1.32791e-005 ]
4569 : [ 1.14439e-005 ]
4570 : [ 1.33173e-005 ]
4571 : [ 1.30278e-005 ]
4572 : [ 1.36233e-005 ]
4573 : [ 1.31479e-005 ]
4574 : [ 1.22156e-005 ]
4575 : [ 1.10276e-005 ]
4576 : [ 1.17604e-005 ]
4577 : [ 1.09248e-005 ]
4578 : [ 1.0258e-005  ]
4579 : [ 1.27276e-005 ]
4580 : [ 1.29762e-005 ]
4581 : [ 1.28146e-005 ]
4582 : [ 1.18371e-005 ]
4583 : [ 1.19496e-005 ]
4584 : [ 1.26356e-005 ]
4585 : [ 1.12274e-005 ]
4586 : [ 1.21734e-005 ]
4587 : [ 1.06654e-005 ]
4588 : [ 1.31349e-005 ]
4589 : [ 1.33159e-005 ]
4590 : [ 1.15454e-005 ]
4591 : [ 1.288e-005   ]
4592 : [ 1.40771e-005 ]
4593 : [ 1.22863e-005 ]
4594 : [ 1.12773e-005 ]
4595 : [ 1.09801e-005 ]
4596 : [ 1.18523e-005 ]
4597 : [ 1.19982e-005 ]
4598 : [ 1.1975e-005  ]
4599 : [ 1.48851e-005 ]
4600 : [ 1.17322e-005 ]
4601 : [ 1.11162e-005 ]
4602 : [ 1.09594e-005 ]
4603 : [ 1.14242e-005 ]
4604 : [ 1.11988e-005 ]
4605 : [ 1.21408e-005 ]
4606 : [ 1.14583e-005 ]
4607 : [ 1.29614e-005 ]
4608 : [ 1.15383e-005 ]
4609 : [ 1.17518e-005 ]
4610 : [ 1.13301e-005 ]
4611 : [ 1.23272e-005 ]
4612 : [ 1.14067e-005 ]
4613 : [ 1.07052e-005 ]
4614 : [ 1.29614e-005 ]
4615 : [ 1.41976e-005 ]
4616 : [ 1.17337e-005 ]
4617 : [ 1.16417e-005 ]
4618 : [ 1.21488e-005 ]
4619 : [ 1.42385e-005 ]
4620 : [ 1.24996e-005 ]
4621 : [ 1.35883e-005 ]
4622 : [ 1.18811e-005 ]
4623 : [ 1.22109e-005 ]
4624 : [ 1.20052e-005 ]
4625 : [ 1.13696e-005 ]
4626 : [ 1.0749e-005  ]
4627 : [ 1.28535e-005 ]
4628 : [ 1.16912e-005 ]
4629 : [ 1.19535e-005 ]
4630 : [ 1.24982e-005 ]
4631 : [ 1.20191e-005 ]
4632 : [ 1.34105e-005 ]
4633 : [ 1.1537e-005  ]
4634 : [ 1.24003e-005 ]
4635 : [ 1.14375e-005 ]
4636 : [ 1.3041e-005  ]
4637 : [ 1.26185e-005 ]
4638 : [ 1.22064e-005 ]
4639 : [ 1.207e-005   ]
4640 : [ 1.37577e-005 ]
4641 : [ 1.12698e-005 ]
4642 : [ 1.16467e-005 ]
4643 : [ 1.16565e-005 ]
4644 : [ 1.2791e-005  ]
4645 : [ 1.23834e-005 ]
4646 : [ 1.17301e-005 ]
4647 : [ 1.45831e-005 ]
4648 : [ 1.10148e-005 ]
4649 : [ 1.20086e-005 ]
4650 : [ 1.26392e-005 ]
4651 : [ 1.33951e-005 ]
4652 : [ 1.20908e-005 ]
4653 : [ 1.14806e-005 ]
4654 : [ 1.32094e-005 ]
4655 : [ 1.17001e-005 ]
4656 : [ 1.21691e-005 ]
4657 : [ 1.3423e-005  ]
4658 : [ 1.10546e-005 ]
4659 : [ 1.43091e-005 ]
4660 : [ 1.32735e-005 ]
4661 : [ 1.24039e-005 ]
4662 : [ 1.36786e-005 ]
4663 : [ 1.21393e-005 ]
4664 : [ 1.34066e-005 ]
4665 : [ 1.18399e-005 ]
4666 : [ 1.16419e-005 ]
4667 : [ 1.14744e-005 ]
4668 : [ 1.17678e-005 ]
4669 : [ 1.16641e-005 ]
4670 : [ 1.24164e-005 ]
4671 : [ 1.20948e-005 ]
4672 : [ 8.73795e-006 ]
4673 : [ 1.11172e-005 ]
4674 : [ 1.01228e-005 ]
4675 : [ 1.27411e-005 ]
4676 : [ 1.05638e-005 ]
4677 : [ 1.30435e-005 ]
4678 : [ 1.18671e-005 ]
4679 : [ 1.21091e-005 ]
4680 : [ 1.17178e-005 ]
4681 : [ 1.06922e-005 ]
4682 : [ 1.02803e-005 ]
4683 : [ 1.12271e-005 ]
4684 : [ 1.0634e-005  ]
4685 : [ 1.07622e-005 ]
4686 : [ 1.18713e-005 ]
4687 : [ 1.10912e-005 ]
4688 : [ 1.21549e-005 ]
4689 : [ 1.30922e-005 ]
4690 : [ 1.43469e-005 ]
4691 : [ 1.02806e-005 ]
4692 : [ 1.17088e-005 ]
4693 : [ 1.14754e-005 ]
4694 : [ 1.1522e-005  ]
4695 : [ 1.19444e-005 ]
4696 : [ 1.13004e-005 ]
4697 : [ 1.09248e-005 ]
4698 : [ 1.16954e-005 ]
4699 : [ 1.40717e-005 ]
4700 : [ 1.25748e-005 ]
4701 : [ 1.04641e-005 ]
4702 : [ 1.11656e-005 ]
4703 : [ 1.16126e-005 ]
4704 : [ 1.00435e-005 ]
4705 : [ 1.16103e-005 ]
4706 : [ 1.25283e-005 ]
4707 : [ 1.22753e-005 ]
4708 : [ 1.2266e-005  ]
4709 : [ 1.16927e-005 ]
4710 : [ 1.22483e-005 ]
4711 : [ 1.26651e-005 ]
4712 : [ 1.18393e-005 ]
4713 : [ 1.19442e-005 ]
4714 : [ 1.11248e-005 ]
4715 : [ 1.06645e-005 ]
4716 : [ 1.21402e-005 ]
4717 : [ 1.26041e-005 ]
4718 : [ 1.24964e-005 ]
4719 : [ 1.29844e-005 ]
4720 : [ 1.30763e-005 ]
4721 : [ 1.13777e-005 ]
4722 : [ 1.19897e-005 ]
4723 : [ 1.20699e-005 ]
4724 : [ 1.18543e-005 ]
4725 : [ 1.2509e-005  ]
4726 : [ 1.21844e-005 ]
4727 : [ 1.22859e-005 ]
4728 : [ 1.14485e-005 ]
4729 : [ 1.21028e-005 ]
4730 : [ 1.25895e-005 ]
4731 : [ 1.11417e-005 ]
4732 : [ 1.15571e-005 ]
4733 : [ 1.12984e-005 ]
4734 : [ 1.2474e-005  ]
4735 : [ 1.29413e-005 ]
4736 : [ 1.21681e-005 ]
4737 : [ 1.16648e-005 ]
4738 : [ 1.28172e-005 ]
4739 : [ 1.29336e-005 ]
4740 : [ 1.0993e-005  ]
4741 : [ 1.16952e-005 ]
4742 : [ 1.25643e-005 ]
4743 : [ 1.34956e-005 ]
4744 : [ 1.21253e-005 ]
4745 : [ 1.30521e-005 ]
4746 : [ 1.26332e-005 ]
4747 : [ 1.08023e-005 ]
4748 : [ 1.11508e-005 ]
4749 : [ 1.1435e-005  ]
4750 : [ 1.21132e-005 ]
4751 : [ 9.85854e-006 ]
4752 : [ 1.17315e-005 ]
4753 : [ 1.24718e-005 ]
4754 : [ 1.14263e-005 ]
4755 : [ 1.0946e-005  ]
4756 : [ 1.00329e-005 ]
4757 : [ 1.28316e-005 ]
4758 : [ 1.22545e-005 ]
4759 : [ 9.87748e-006 ]
4760 : [ 1.33356e-005 ]
4761 : [ 1.18482e-005 ]
4762 : [ 1.10261e-005 ]
4763 : [ 1.2826e-005  ]
4764 : [ 1.23766e-005 ]
4765 : [ 1.16052e-005 ]
4766 : [ 1.40594e-005 ]
4767 : [ 1.12108e-005 ]
4768 : [ 1.26399e-005 ]
4769 : [ 1.09913e-005 ]
4770 : [ 1.03273e-005 ]
4771 : [ 1.1977e-005  ]
4772 : [ 1.34781e-005 ]
4773 : [ 1.30841e-005 ]
4774 : [ 1.2627e-005  ]
4775 : [ 1.17426e-005 ]
4776 : [ 1.28501e-005 ]
4777 : [ 1.19498e-005 ]
4778 : [ 1.15093e-005 ]
4779 : [ 1.28703e-005 ]
4780 : [ 1.42476e-005 ]
4781 : [ 1.34519e-005 ]
4782 : [ 1.17105e-005 ]
4783 : [ 1.14568e-005 ]
4784 : [ 1.14855e-005 ]
4785 : [ 1.12892e-005 ]
4786 : [ 1.17075e-005 ]
4787 : [ 1.13051e-005 ]
4788 : [ 1.28427e-005 ]
4789 : [ 1.15249e-005 ]
4790 : [ 1.20911e-005 ]
4791 : [ 1.17482e-005 ]
4792 : [ 1.25427e-005 ]
4793 : [ 1.11706e-005 ]
4794 : [ 1.14918e-005 ]
4795 : [ 1.12689e-005 ]
4796 : [ 1.05496e-005 ]
4797 : [ 1.33816e-005 ]
4798 : [ 1.25994e-005 ]
4799 : [ 1.37562e-005 ]
4800 : [ 1.04459e-005 ]
4801 : [ 1.17684e-005 ]
4802 : [ 1.43185e-005 ]
4803 : [ 1.39118e-005 ]
4804 : [ 1.11772e-005 ]
4805 : [ 1.33476e-005 ]
4806 : [ 1.12331e-005 ]
4807 : [ 1.01516e-005 ]
4808 : [ 1.14795e-005 ]
4809 : [ 1.10639e-005 ]
4810 : [ 1.29869e-005 ]
4811 : [ 1.13811e-005 ]
4812 : [ 1.24229e-005 ]
4813 : [ 1.16718e-005 ]
4814 : [ 1.17081e-005 ]
4815 : [ 1.23127e-005 ]
4816 : [ 1.16103e-005 ]
4817 : [ 1.21035e-005 ]
4818 : [ 1.09762e-005 ]
4819 : [ 1.35797e-005 ]
4820 : [ 1.39498e-005 ]
4821 : [ 1.24039e-005 ]
4822 : [ 1.26742e-005 ]
4823 : [ 1.16164e-005 ]
4824 : [ 1.3159e-005  ]
4825 : [ 1.22814e-005 ]
4826 : [ 1.31484e-005 ]
4827 : [ 1.22522e-005 ]
4828 : [ 1.20264e-005 ]
4829 : [ 1.19091e-005 ]
4830 : [ 1.00752e-005 ]
4831 : [ 1.21075e-005 ]
4832 : [ 1.31792e-005 ]
4833 : [ 1.08602e-005 ]
4834 : [ 1.27261e-005 ]
4835 : [ 1.10648e-005 ]
4836 : [ 1.30936e-005 ]
4837 : [ 1.34453e-005 ]
4838 : [ 1.26655e-005 ]
4839 : [ 1.11978e-005 ]
4840 : [ 1.1201e-005  ]
4841 : [ 1.11864e-005 ]
4842 : [ 1.22508e-005 ]
4843 : [ 1.0949e-005  ]
4844 : [ 1.20833e-005 ]
4845 : [ 1.13499e-005 ]
4846 : [ 1.22068e-005 ]
4847 : [ 1.04701e-005 ]
4848 : [ 1.23572e-005 ]
4849 : [ 1.20097e-005 ]
4850 : [ 1.13456e-005 ]
4851 : [ 1.33819e-005 ]
4852 : [ 1.14171e-005 ]
4853 : [ 1.427e-005   ]
4854 : [ 1.18505e-005 ]
4855 : [ 1.17937e-005 ]
4856 : [ 1.06277e-005 ]
4857 : [ 1.20549e-005 ]
4858 : [ 1.2325e-005  ]
4859 : [ 1.06099e-005 ]
4860 : [ 1.24805e-005 ]
4861 : [ 1.27796e-005 ]
4862 : [ 1.2621e-005  ]
4863 : [ 1.22944e-005 ]
4864 : [ 1.36962e-005 ]
4865 : [ 1.24948e-005 ]
4866 : [ 1.17918e-005 ]
4867 : [ 1.14311e-005 ]
4868 : [ 1.28077e-005 ]
4869 : [ 1.1886e-005  ]
4870 : [ 1.29042e-005 ]
4871 : [ 1.08951e-005 ]
4872 : [ 1.15148e-005 ]
4873 : [ 1.14728e-005 ]
4874 : [ 1.17166e-005 ]
4875 : [ 1.18645e-005 ]
4876 : [ 1.05798e-005 ]
4877 : [ 1.15931e-005 ]
4878 : [ 1.32082e-005 ]
4879 : [ 1.14378e-005 ]
4880 : [ 1.27355e-005 ]
4881 : [ 1.25319e-005 ]
4882 : [ 1.1292e-005  ]
4883 : [ 1.07072e-005 ]
4884 : [ 1.26919e-005 ]
4885 : [ 1.23542e-005 ]
4886 : [ 1.11953e-005 ]
4887 : [ 1.21641e-005 ]
4888 : [ 1.11999e-005 ]
4889 : [ 1.09863e-005 ]
4890 : [ 1.15428e-005 ]
4891 : [ 1.15827e-005 ]
4892 : [ 1.0975e-005  ]
4893 : [ 1.31654e-005 ]
4894 : [ 1.23823e-005 ]
4895 : [ 1.30883e-005 ]
4896 : [ 1.15868e-005 ]
4897 : [ 1.11608e-005 ]
4898 : [ 1.24947e-005 ]
4899 : [ 1.20098e-005 ]
4900 : [ 1.15644e-005 ]
4901 : [ 1.24308e-005 ]
4902 : [ 1.12301e-005 ]
4903 : [ 1.15193e-005 ]
4904 : [ 1.16553e-005 ]
4905 : [ 1.4203e-005  ]
4906 : [ 1.40923e-005 ]
4907 : [ 1.15796e-005 ]
4908 : [ 1.05743e-005 ]
4909 : [ 1.15891e-005 ]
4910 : [ 1.20063e-005 ]
4911 : [ 1.16341e-005 ]
4912 : [ 1.2819e-005  ]
4913 : [ 1.35165e-005 ]
4914 : [ 1.04673e-005 ]
4915 : [ 1.26876e-005 ]
4916 : [ 1.14616e-005 ]
4917 : [ 1.10236e-005 ]
4918 : [ 1.06942e-005 ]
4919 : [ 1.1138e-005  ]
4920 : [ 1.22162e-005 ]
4921 : [ 1.18551e-005 ]
4922 : [ 1.17568e-005 ]
4923 : [ 1.25425e-005 ]
4924 : [ 1.19096e-005 ]
4925 : [ 1.21665e-005 ]
4926 : [ 1.2025e-005  ]
4927 : [ 1.27384e-005 ]
4928 : [ 1.14696e-005 ]
4929 : [ 1.38808e-005 ]
4930 : [ 1.4232e-005  ]
4931 : [ 1.11043e-005 ]
4932 : [ 1.22081e-005 ]
4933 : [ 1.21344e-005 ]
4934 : [ 1.30505e-005 ]
4935 : [ 1.25262e-005 ]
4936 : [ 1.32312e-005 ]
4937 : [ 1.06851e-005 ]
4938 : [ 1.14267e-005 ]
4939 : [ 1.25462e-005 ]
4940 : [ 1.07919e-005 ]
4941 : [ 1.09091e-005 ]
4942 : [ 1.3374e-005  ]
4943 : [ 1.05368e-005 ]
4944 : [ 1.1614e-005  ]
4945 : [ 1.27632e-005 ]
4946 : [ 1.32393e-005 ]
4947 : [ 1.27815e-005 ]
4948 : [ 1.06475e-005 ]
4949 : [ 1.2787e-005  ]
4950 : [ 1.17533e-005 ]
4951 : [ 1.14254e-005 ]
4952 : [ 1.28707e-005 ]
4953 : [ 1.20759e-005 ]
4954 : [ 1.13786e-005 ]
4955 : [ 9.5239e-006  ]
4956 : [ 1.24564e-005 ]
4957 : [ 1.22494e-005 ]
4958 : [ 1.17618e-005 ]
4959 : [ 1.2114e-005  ]
4960 : [ 1.28913e-005 ]
4961 : [ 1.22349e-005 ]
4962 : [ 1.12616e-005 ]
4963 : [ 1.17775e-005 ]
4964 : [ 1.19773e-005 ]
4965 : [ 1.41695e-005 ]
4966 : [ 1.10704e-005 ]
4967 : [ 1.30811e-005 ]
4968 : [ 1.03502e-005 ]
4969 : [ 1.24107e-005 ]
4970 : [ 1.08739e-005 ]
4971 : [ 1.27782e-005 ]
4972 : [ 1.21919e-005 ]
4973 : [ 1.2591e-005  ]
4974 : [ 1.11804e-005 ]
4975 : [ 1.24732e-005 ]
4976 : [ 1.2164e-005  ]
4977 : [ 1.27908e-005 ]
4978 : [ 1.14297e-005 ]
4979 : [ 1.21108e-005 ]
4980 : [ 1.12201e-005 ]
4981 : [ 1.26781e-005 ]
4982 : [ 1.18619e-005 ]
4983 : [ 1.29606e-005 ]
4984 : [ 1.18438e-005 ]
4985 : [ 1.3211e-005  ]
4986 : [ 1.09327e-005 ]
4987 : [ 1.24619e-005 ]
4988 : [ 1.10101e-005 ]
4989 : [ 1.08621e-005 ]
4990 : [ 1.05158e-005 ]
4991 : [ 1.22953e-005 ]
4992 : [ 1.13662e-005 ]
4993 : [ 1.20699e-005 ]
4994 : [ 1.18335e-005 ]
4995 : [ 1.26933e-005 ]
4996 : [ 1.2342e-005  ]
4997 : [ 1.15264e-005 ]
4998 : [ 1.24004e-005 ]
4999 : [ 1.0917e-005  ]
5000 : [ 1.25623e-005 ]
5001 : [ 1.19482e-005 ]
5002 : [ 1.4225e-005  ]
5003 : [ 1.29205e-005 ]
5004 : [ 1.24944e-005 ]
5005 : [ 1.19197e-005 ]
5006 : [ 1.13729e-005 ]
5007 : [ 1.06266e-005 ]
5008 : [ 1.14245e-005 ]
5009 : [ 1.17707e-005 ]
5010 : [ 1.15016e-005 ]
5011 : [ 1.26315e-005 ]
5012 : [ 1.18596e-005 ]
5013 : [ 1.18177e-005 ]
5014 : [ 1.29871e-005 ]
5015 : [ 1.05731e-005 ]
5016 : [ 1.23672e-005 ]
5017 : [ 1.28785e-005 ]
5018 : [ 1.40504e-005 ]
5019 : [ 1.13811e-005 ]
5020 : [ 1.09498e-005 ]
5021 : [ 1.29313e-005 ]
5022 : [ 1.27261e-005 ]
5023 : [ 1.20427e-005 ]
5024 : [ 1.2235e-005  ]
5025 : [ 1.25295e-005 ]
5026 : [ 1.27032e-005 ]
5027 : [ 1.17468e-005 ]
5028 : [ 1.19618e-005 ]
5029 : [ 1.33225e-005 ]
5030 : [ 1.30629e-005 ]
5031 : [ 1.28059e-005 ]
5032 : [ 1.29834e-005 ]
5033 : [ 1.16983e-005 ]
5034 : [ 1.17594e-005 ]
5035 : [ 1.21984e-005 ]
5036 : [ 1.05397e-005 ]
5037 : [ 1.27198e-005 ]
5038 : [ 1.21175e-005 ]
5039 : [ 1.08224e-005 ]
5040 : [ 1.27879e-005 ]
5041 : [ 1.2837e-005  ]
5042 : [ 1.13355e-005 ]
5043 : [ 1.20661e-005 ]
5044 : [ 1.15766e-005 ]
5045 : [ 1.05423e-005 ]
5046 : [ 1.20548e-005 ]
5047 : [ 1.15827e-005 ]
5048 : [ 1.19222e-005 ]
5049 : [ 1.17141e-005 ]
5050 : [ 1.18113e-005 ]
5051 : [ 1.41405e-005 ]
5052 : [ 1.15911e-005 ]
5053 : [ 1.2103e-005  ]
5054 : [ 1.24826e-005 ]
5055 : [ 9.6622e-006  ]
5056 : [ 1.23556e-005 ]
5057 : [ 1.06664e-005 ]
5058 : [ 1.14771e-005 ]
5059 : [ 1.09802e-005 ]
5060 : [ 1.13072e-005 ]
5061 : [ 1.23338e-005 ]
5062 : [ 1.14878e-005 ]
5063 : [ 1.16236e-005 ]
5064 : [ 1.28769e-005 ]
5065 : [ 1.2081e-005  ]
5066 : [ 1.1437e-005  ]
5067 : [ 1.20957e-005 ]
5068 : [ 1.13496e-005 ]
5069 : [ 1.27485e-005 ]
5070 : [ 1.17634e-005 ]
5071 : [ 1.24651e-005 ]
5072 : [ 1.17525e-005 ]
5073 : [ 1.14131e-005 ]
5074 : [ 1.15105e-005 ]
5075 : [ 1.25489e-005 ]
5076 : [ 1.15373e-005 ]
5077 : [ 1.22834e-005 ]
5078 : [ 1.20116e-005 ]
5079 : [ 1.2624e-005  ]
5080 : [ 1.06777e-005 ]
5081 : [ 1.21678e-005 ]
5082 : [ 1.14101e-005 ]
5083 : [ 1.0775e-005  ]
5084 : [ 1.10117e-005 ]
5085 : [ 1.20543e-005 ]
5086 : [ 1.20115e-005 ]
5087 : [ 1.07455e-005 ]
5088 : [ 1.1727e-005  ]
5089 : [ 1.2695e-005  ]
5090 : [ 1.28115e-005 ]
5091 : [ 1.22708e-005 ]
5092 : [ 1.10803e-005 ]
5093 : [ 1.2143e-005  ]
5094 : [ 1.24282e-005 ]
5095 : [ 1.24017e-005 ]
5096 : [ 1.36078e-005 ]
5097 : [ 1.13689e-005 ]
5098 : [ 1.30736e-005 ]
5099 : [ 1.32388e-005 ]
5100 : [ 1.10881e-005 ]
5101 : [ 1.0649e-005  ]
5102 : [ 1.21999e-005 ]
5103 : [ 1.22266e-005 ]
5104 : [ 1.15392e-005 ]
5105 : [ 1.03112e-005 ]
5106 : [ 1.08713e-005 ]
5107 : [ 1.25532e-005 ]
5108 : [ 1.40959e-005 ]
5109 : [ 1.06457e-005 ]
5110 : [ 1.08183e-005 ]
5111 : [ 1.15327e-005 ]
5112 : [ 1.15183e-005 ]
5113 : [ 1.43935e-005 ]
5114 : [ 1.08418e-005 ]
5115 : [ 1.23563e-005 ]
5116 : [ 1.07955e-005 ]
5117 : [ 1.18062e-005 ]
5118 : [ 1.18543e-005 ]
5119 : [ 1.27194e-005 ]
5120 : [ 1.15598e-005 ]
5121 : [ 1.20357e-005 ]
5122 : [ 1.33658e-005 ]
5123 : [ 1.02714e-005 ]
5124 : [ 1.0933e-005  ]
5125 : [ 1.20042e-005 ]
5126 : [ 1.17335e-005 ]
5127 : [ 1.31222e-005 ]
5128 : [ 1.09541e-005 ]
5129 : [ 1.21413e-005 ]
5130 : [ 1.16574e-005 ]
5131 : [ 1.22743e-005 ]
5132 : [ 1.06487e-005 ]
5133 : [ 1.45732e-005 ]
5134 : [ 1.21044e-005 ]
5135 : [ 1.20537e-005 ]
5136 : [ 1.19198e-005 ]
5137 : [ 1.20714e-005 ]
5138 : [ 1.13603e-005 ]
5139 : [ 1.14005e-005 ]
5140 : [ 1.15918e-005 ]
5141 : [ 1.42717e-005 ]
5142 : [ 1.1285e-005  ]
5143 : [ 1.28255e-005 ]
5144 : [ 1.28402e-005 ]
5145 : [ 1.08983e-005 ]
5146 : [ 1.15177e-005 ]
5147 : [ 1.27424e-005 ]
5148 : [ 1.10496e-005 ]
5149 : [ 1.38451e-005 ]
5150 : [ 1.29657e-005 ]
5151 : [ 1.01372e-005 ]
5152 : [ 1.19988e-005 ]
5153 : [ 1.12545e-005 ]
5154 : [ 1.25462e-005 ]
5155 : [ 1.44746e-005 ]
5156 : [ 1.1065e-005  ]
5157 : [ 1.16952e-005 ]
5158 : [ 1.33113e-005 ]
5159 : [ 1.19531e-005 ]
5160 : [ 1.17228e-005 ]
5161 : [ 1.11359e-005 ]
5162 : [ 1.08124e-005 ]
5163 : [ 1.20265e-005 ]
5164 : [ 1.14944e-005 ]
5165 : [ 1.25237e-005 ]
5166 : [ 1.21567e-005 ]
5167 : [ 1.06892e-005 ]
5168 : [ 1.15507e-005 ]
5169 : [ 1.28533e-005 ]
5170 : [ 1.27338e-005 ]
5171 : [ 1.32382e-005 ]
5172 : [ 1.19406e-005 ]
5173 : [ 1.27929e-005 ]
5174 : [ 1.13068e-005 ]
5175 : [ 1.27242e-005 ]
5176 : [ 1.1539e-005  ]
5177 : [ 1.09203e-005 ]
5178 : [ 1.23235e-005 ]
5179 : [ 1.17032e-005 ]
5180 : [ 1.03821e-005 ]
5181 : [ 1.26234e-005 ]
5182 : [ 1.16098e-005 ]
5183 : [ 1.05982e-005 ]
5184 : [ 1.21109e-005 ]
5185 : [ 1.19441e-005 ]
5186 : [ 1.21096e-005 ]
5187 : [ 1.07754e-005 ]
5188 : [ 1.08407e-005 ]
5189 : [ 1.38068e-005 ]
5190 : [ 1.24541e-005 ]
5191 : [ 1.26161e-005 ]
5192 : [ 1.26967e-005 ]
5193 : [ 1.15535e-005 ]
5194 : [ 1.27694e-005 ]
5195 : [ 1.2114e-005  ]
5196 : [ 1.21832e-005 ]
5197 : [ 1.42741e-005 ]
5198 : [ 1.29697e-005 ]
5199 : [ 1.17463e-005 ]
5200 : [ 1.24668e-005 ]
5201 : [ 1.15846e-005 ]
5202 : [ 1.16426e-005 ]
5203 : [ 1.22737e-005 ]
5204 : [ 1.17646e-005 ]
5205 : [ 1.25539e-005 ]
5206 : [ 1.3116e-005  ]
5207 : [ 1.21527e-005 ]
5208 : [ 1.17885e-005 ]
5209 : [ 1.17739e-005 ]
5210 : [ 1.34374e-005 ]
5211 : [ 1.1571e-005  ]
5212 : [ 1.18609e-005 ]
5213 : [ 9.93927e-006 ]
5214 : [ 1.17105e-005 ]
5215 : [ 1.20033e-005 ]
5216 : [ 1.10442e-005 ]
5217 : [ 1.1298e-005  ]
5218 : [ 1.40716e-005 ]
5219 : [ 1.1968e-005  ]
5220 : [ 1.18528e-005 ]
5221 : [ 1.25543e-005 ]
5222 : [ 1.27891e-005 ]
5223 : [ 1.17431e-005 ]
5224 : [ 1.27254e-005 ]
5225 : [ 1.13595e-005 ]
5226 : [ 1.07955e-005 ]
5227 : [ 1.25e-005    ]
5228 : [ 1.39301e-005 ]
5229 : [ 1.06292e-005 ]
5230 : [ 1.34683e-005 ]
5231 : [ 1.17643e-005 ]
5232 : [ 1.03332e-005 ]
5233 : [ 1.20264e-005 ]
5234 : [ 1.34148e-005 ]
5235 : [ 1.29455e-005 ]
5236 : [ 9.37551e-006 ]
5237 : [ 1.26033e-005 ]
5238 : [ 1.1553e-005  ]
5239 : [ 1.38748e-005 ]
5240 : [ 1.16222e-005 ]
5241 : [ 1.05779e-005 ]
5242 : [ 1.33412e-005 ]
5243 : [ 1.06348e-005 ]
5244 : [ 1.21189e-005 ]
5245 : [ 1.14826e-005 ]
5246 : [ 1.15266e-005 ]
5247 : [ 1.26363e-005 ]
5248 : [ 1.20001e-005 ]
5249 : [ 1.11348e-005 ]
5250 : [ 1.21619e-005 ]
5251 : [ 1.20455e-005 ]
5252 : [ 1.20374e-005 ]
5253 : [ 1.20695e-005 ]
5254 : [ 1.13839e-005 ]
5255 : [ 1.17259e-005 ]
5256 : [ 1.26973e-005 ]
5257 : [ 1.13015e-005 ]
5258 : [ 1.11152e-005 ]
5259 : [ 1.2185e-005  ]
5260 : [ 1.26235e-005 ]
5261 : [ 1.04571e-005 ]
5262 : [ 1.3165e-005  ]
5263 : [ 1.18769e-005 ]
5264 : [ 1.09326e-005 ]
5265 : [ 1.13826e-005 ]
5266 : [ 1.15178e-005 ]
5267 : [ 1.26242e-005 ]
5268 : [ 1.3798e-005  ]
5269 : [ 1.2198e-005  ]
5270 : [ 1.23226e-005 ]
5271 : [ 1.14398e-005 ]
5272 : [ 1.23542e-005 ]
5273 : [ 1.16752e-005 ]
5274 : [ 1.14831e-005 ]
5275 : [ 1.16455e-005 ]
5276 : [ 1.16499e-005 ]
5277 : [ 1.22083e-005 ]
5278 : [ 1.19629e-005 ]
5279 : [ 1.33109e-005 ]
5280 : [ 1.22452e-005 ]
5281 : [ 1.22451e-005 ]
5282 : [ 1.19558e-005 ]
5283 : [ 1.23978e-005 ]
5284 : [ 1.0418e-005  ]
5285 : [ 1.16333e-005 ]
5286 : [ 1.10303e-005 ]
5287 : [ 1.33125e-005 ]
5288 : [ 1.19529e-005 ]
5289 : [ 1.13877e-005 ]
5290 : [ 1.22749e-005 ]
5291 : [ 1.22007e-005 ]
5292 : [ 1.07922e-005 ]
5293 : [ 9.93374e-006 ]
5294 : [ 1.21815e-005 ]
5295 : [ 1.20694e-005 ]
5296 : [ 1.19216e-005 ]
5297 : [ 1.25593e-005 ]
5298 : [ 1.35214e-005 ]
5299 : [ 1.38174e-005 ]
5300 : [ 1.164e-005   ]
5301 : [ 1.21755e-005 ]
5302 : [ 1.1837e-005  ]
5303 : [ 1.23375e-005 ]
5304 : [ 1.10217e-005 ]
5305 : [ 1.32935e-005 ]
5306 : [ 1.28923e-005 ]
5307 : [ 1.22893e-005 ]
5308 : [ 1.15603e-005 ]
5309 : [ 1.2191e-005  ]
5310 : [ 1.11729e-005 ]
5311 : [ 1.0191e-005  ]
5312 : [ 1.08365e-005 ]
5313 : [ 1.31116e-005 ]
5314 : [ 1.20659e-005 ]
5315 : [ 1.09503e-005 ]
5316 : [ 1.26585e-005 ]
5317 : [ 1.1566e-005  ]
5318 : [ 1.12943e-005 ]
5319 : [ 1.11579e-005 ]
5320 : [ 1.24966e-005 ]
5321 : [ 1.16684e-005 ]
5322 : [ 1.16801e-005 ]
5323 : [ 1.23512e-005 ]
5324 : [ 1.40646e-005 ]
5325 : [ 1.23808e-005 ]
5326 : [ 1.23049e-005 ]
5327 : [ 1.24788e-005 ]
5328 : [ 1.17059e-005 ]
5329 : [ 1.20028e-005 ]
5330 : [ 1.35191e-005 ]
5331 : [ 1.14909e-005 ]
5332 : [ 9.98632e-006 ]
5333 : [ 1.2458e-005  ]
5334 : [ 1.11916e-005 ]
5335 : [ 1.35213e-005 ]
5336 : [ 1.44015e-005 ]
5337 : [ 1.43698e-005 ]
5338 : [ 1.15975e-005 ]
5339 : [ 1.18379e-005 ]
5340 : [ 1.14572e-005 ]
5341 : [ 1.0287e-005  ]
5342 : [ 1.15723e-005 ]
5343 : [ 1.16882e-005 ]
5344 : [ 1.17565e-005 ]
5345 : [ 1.19869e-005 ]
5346 : [ 1.20789e-005 ]
5347 : [ 1.21742e-005 ]
5348 : [ 1.06891e-005 ]
5349 : [ 1.16692e-005 ]
5350 : [ 1.08151e-005 ]
5351 : [ 1.21603e-005 ]
5352 : [ 1.10022e-005 ]
5353 : [ 1.13589e-005 ]
5354 : [ 1.15577e-005 ]
5355 : [ 1.18182e-005 ]
5356 : [ 1.2787e-005  ]
5357 : [ 1.17719e-005 ]
5358 : [ 1.22089e-005 ]
5359 : [ 1.23707e-005 ]
5360 : [ 1.32434e-005 ]
5361 : [ 1.27401e-005 ]
5362 : [ 1.16931e-005 ]
5363 : [ 1.15637e-005 ]
5364 : [ 1.2401e-005  ]
5365 : [ 1.22903e-005 ]
5366 : [ 1.17851e-005 ]
5367 : [ 1.09716e-005 ]
5368 : [ 1.07971e-005 ]
5369 : [ 1.19702e-005 ]
5370 : [ 1.11559e-005 ]
5371 : [ 1.13281e-005 ]
5372 : [ 1.05345e-005 ]
5373 : [ 1.29287e-005 ]
5374 : [ 1.26356e-005 ]
5375 : [ 1.32184e-005 ]
5376 : [ 1.16205e-005 ]
5377 : [ 1.30153e-005 ]
5378 : [ 1.2592e-005  ]
5379 : [ 1.18903e-005 ]
5380 : [ 1.11951e-005 ]
5381 : [ 1.05776e-005 ]
5382 : [ 1.11394e-005 ]
5383 : [ 1.24628e-005 ]
5384 : [ 1.17083e-005 ]
5385 : [ 1.34149e-005 ]
5386 : [ 1.25451e-005 ]
5387 : [ 1.42997e-005 ]
5388 : [ 1.47425e-005 ]
5389 : [ 1.20522e-005 ]
5390 : [ 1.14945e-005 ]
5391 : [ 1.16925e-005 ]
5392 : [ 1.2319e-005  ]
5393 : [ 1.06224e-005 ]
5394 : [ 1.14647e-005 ]
5395 : [ 1.19922e-005 ]
5396 : [ 1.12492e-005 ]
5397 : [ 1.06599e-005 ]
5398 : [ 1.23856e-005 ]
5399 : [ 1.25585e-005 ]
5400 : [ 1.01144e-005 ]
5401 : [ 1.25919e-005 ]
5402 : [ 1.14388e-005 ]
5403 : [ 1.14677e-005 ]
5404 : [ 1.1943e-005  ]
5405 : [ 1.17252e-005 ]
5406 : [ 1.24131e-005 ]
5407 : [ 1.11876e-005 ]
5408 : [ 1.0896e-005  ]
5409 : [ 1.21455e-005 ]
5410 : [ 1.17581e-005 ]
5411 : [ 1.19899e-005 ]
5412 : [ 1.26648e-005 ]
5413 : [ 1.23862e-005 ]
5414 : [ 1.10344e-005 ]
5415 : [ 1.28546e-005 ]
5416 : [ 1.17508e-005 ]
5417 : [ 1.19281e-005 ]
5418 : [ 1.10219e-005 ]
5419 : [ 1.04993e-005 ]
5420 : [ 1.10073e-005 ]
5421 : [ 1.13713e-005 ]
5422 : [ 1.1116e-005  ]
5423 : [ 1.2749e-005  ]
5424 : [ 1.09357e-005 ]
5425 : [ 1.29545e-005 ]
5426 : [ 1.37278e-005 ]
5427 : [ 1.16267e-005 ]
5428 : [ 1.20927e-005 ]
5429 : [ 1.12844e-005 ]
5430 : [ 1.30028e-005 ]
5431 : [ 1.2497e-005  ]
5432 : [ 1.17724e-005 ]
5433 : [ 1.18228e-005 ]
5434 : [ 1.29563e-005 ]
5435 : [ 1.2454e-005  ]
5436 : [ 1.1304e-005  ]
5437 : [ 1.08895e-005 ]
5438 : [ 1.28347e-005 ]
5439 : [ 1.18538e-005 ]
5440 : [ 1.13854e-005 ]
5441 : [ 1.31472e-005 ]
5442 : [ 1.2556e-005  ]
5443 : [ 1.44839e-005 ]
5444 : [ 1.06759e-005 ]
5445 : [ 1.32917e-005 ]
5446 : [ 1.09077e-005 ]
5447 : [ 1.05012e-005 ]
5448 : [ 1.31515e-005 ]
5449 : [ 1.21794e-005 ]
5450 : [ 1.2999e-005  ]
5451 : [ 1.05059e-005 ]
5452 : [ 1.18496e-005 ]
5453 : [ 1.31621e-005 ]
5454 : [ 1.26129e-005 ]
5455 : [ 1.14513e-005 ]
5456 : [ 1.20329e-005 ]
5457 : [ 1.04559e-005 ]
5458 : [ 1.24671e-005 ]
5459 : [ 1.20619e-005 ]
5460 : [ 1.14949e-005 ]
5461 : [ 1.20851e-005 ]
5462 : [ 1.28984e-005 ]
5463 : [ 1.09325e-005 ]
5464 : [ 1.19374e-005 ]
5465 : [ 1.28652e-005 ]
5466 : [ 1.172e-005   ]
5467 : [ 1.31198e-005 ]
5468 : [ 1.32871e-005 ]
5469 : [ 1.29464e-005 ]
5470 : [ 9.96641e-006 ]
5471 : [ 1.27224e-005 ]
5472 : [ 1.16418e-005 ]
5473 : [ 1.13833e-005 ]
5474 : [ 1.18387e-005 ]
5475 : [ 1.21289e-005 ]
5476 : [ 1.16465e-005 ]
5477 : [ 1.14231e-005 ]
5478 : [ 1.1003e-005  ]
5479 : [ 1.28673e-005 ]
5480 : [ 1.16663e-005 ]
5481 : [ 1.00841e-005 ]
5482 : [ 1.23342e-005 ]
5483 : [ 1.19972e-005 ]
5484 : [ 1.3449e-005  ]
5485 : [ 1.29225e-005 ]
5486 : [ 1.12847e-005 ]
5487 : [ 1.18922e-005 ]
5488 : [ 1.25954e-005 ]
5489 : [ 1.07244e-005 ]
5490 : [ 1.19679e-005 ]
5491 : [ 1.39305e-005 ]
5492 : [ 1.17868e-005 ]
5493 : [ 1.16172e-005 ]
5494 : [ 1.22975e-005 ]
5495 : [ 1.33696e-005 ]
5496 : [ 1.18933e-005 ]
5497 : [ 1.37692e-005 ]
5498 : [ 1.31238e-005 ]
5499 : [ 1.35334e-005 ]
5500 : [ 1.28745e-005 ]
5501 : [ 1.29237e-005 ]
5502 : [ 1.27557e-005 ]
5503 : [ 1.35687e-005 ]
5504 : [ 1.26892e-005 ]
5505 : [ 1.16068e-005 ]
5506 : [ 1.06919e-005 ]
5507 : [ 1.26789e-005 ]
5508 : [ 1.20819e-005 ]
5509 : [ 1.19999e-005 ]
5510 : [ 1.10873e-005 ]
5511 : [ 1.25001e-005 ]
5512 : [ 1.12498e-005 ]
5513 : [ 1.17452e-005 ]
5514 : [ 1.10009e-005 ]
5515 : [ 1.17206e-005 ]
5516 : [ 1.13022e-005 ]
5517 : [ 1.21933e-005 ]
5518 : [ 1.30447e-005 ]
5519 : [ 1.30649e-005 ]
5520 : [ 1.16612e-005 ]
5521 : [ 1.36357e-005 ]
5522 : [ 1.29602e-005 ]
5523 : [ 1.32621e-005 ]
5524 : [ 1.24489e-005 ]
5525 : [ 1.20878e-005 ]
5526 : [ 1.36149e-005 ]
5527 : [ 1.19475e-005 ]
5528 : [ 1.16935e-005 ]
5529 : [ 1.2077e-005  ]
5530 : [ 1.1671e-005  ]
5531 : [ 1.13051e-005 ]
5532 : [ 1.31095e-005 ]
5533 : [ 1.2931e-005  ]
5534 : [ 1.18285e-005 ]
5535 : [ 1.21797e-005 ]
5536 : [ 1.25624e-005 ]
5537 : [ 1.22855e-005 ]
5538 : [ 1.04808e-005 ]
5539 : [ 1.34851e-005 ]
5540 : [ 1.24634e-005 ]
5541 : [ 1.33265e-005 ]
5542 : [ 1.29947e-005 ]
5543 : [ 1.18572e-005 ]
5544 : [ 1.18278e-005 ]
5545 : [ 1.37804e-005 ]
5546 : [ 1.25444e-005 ]
5547 : [ 1.16743e-005 ]
5548 : [ 1.16579e-005 ]
5549 : [ 1.1004e-005  ]
5550 : [ 1.24342e-005 ]
5551 : [ 1.21895e-005 ]
5552 : [ 1.17174e-005 ]
5553 : [ 1.06303e-005 ]
5554 : [ 1.21253e-005 ]
5555 : [ 1.25392e-005 ]
5556 : [ 1.08195e-005 ]
5557 : [ 1.23139e-005 ]
5558 : [ 1.22622e-005 ]
5559 : [ 1.20164e-005 ]
5560 : [ 1.1968e-005  ]
5561 : [ 1.31968e-005 ]
5562 : [ 1.09282e-005 ]
5563 : [ 1.03317e-005 ]
5564 : [ 1.0578e-005  ]
5565 : [ 1.10009e-005 ]
5566 : [ 1.33575e-005 ]
5567 : [ 1.17438e-005 ]
5568 : [ 1.29371e-005 ]
5569 : [ 1.22103e-005 ]
5570 : [ 1.05637e-005 ]
5571 : [ 1.20761e-005 ]
5572 : [ 1.31138e-005 ]
5573 : [ 1.30166e-005 ]
5574 : [ 1.06031e-005 ]
5575 : [ 1.16622e-005 ]
5576 : [ 1.15551e-005 ]
5577 : [ 1.24397e-005 ]
5578 : [ 9.61005e-006 ]
5579 : [ 1.13509e-005 ]
5580 : [ 1.16266e-005 ]
5581 : [ 1.1812e-005  ]
5582 : [ 1.41628e-005 ]
5583 : [ 1.0711e-005  ]
5584 : [ 1.34268e-005 ]
5585 : [ 1.06627e-005 ]
5586 : [ 1.1864e-005  ]
5587 : [ 1.14043e-005 ]
5588 : [ 1.04999e-005 ]
5589 : [ 1.19049e-005 ]
5590 : [ 1.17965e-005 ]
5591 : [ 1.05749e-005 ]
5592 : [ 1.1956e-005  ]
5593 : [ 1.23658e-005 ]
5594 : [ 1.25679e-005 ]
5595 : [ 1.09008e-005 ]
5596 : [ 1.27726e-005 ]
5597 : [ 1.19626e-005 ]
5598 : [ 1.18588e-005 ]
5599 : [ 1.34767e-005 ]
5600 : [ 1.29554e-005 ]
5601 : [ 1.28917e-005 ]
5602 : [ 1.16975e-005 ]
5603 : [ 1.06458e-005 ]
5604 : [ 1.25844e-005 ]
5605 : [ 1.23605e-005 ]
5606 : [ 1.29634e-005 ]
5607 : [ 1.17776e-005 ]
5608 : [ 1.1715e-005  ]
5609 : [ 1.09019e-005 ]
5610 : [ 1.17453e-005 ]
5611 : [ 1.24019e-005 ]
5612 : [ 1.16796e-005 ]
5613 : [ 1.29731e-005 ]
5614 : [ 1.29627e-005 ]
5615 : [ 1.07159e-005 ]
5616 : [ 1.27331e-005 ]
5617 : [ 1.30546e-005 ]
5618 : [ 1.08407e-005 ]
5619 : [ 1.34329e-005 ]
5620 : [ 1.05062e-005 ]
5621 : [ 1.12257e-005 ]
5622 : [ 1.17244e-005 ]
5623 : [ 1.35244e-005 ]
5624 : [ 1.15131e-005 ]
5625 : [ 1.2363e-005  ]
5626 : [ 1.03112e-005 ]
5627 : [ 1.34175e-005 ]
5628 : [ 1.16638e-005 ]
5629 : [ 1.21965e-005 ]
5630 : [ 1.23575e-005 ]
5631 : [ 1.03303e-005 ]
5632 : [ 1.39619e-005 ]
5633 : [ 1.20198e-005 ]
5634 : [ 1.10426e-005 ]
5635 : [ 1.26216e-005 ]
5636 : [ 1.31033e-005 ]
5637 : [ 1.05482e-005 ]
5638 : [ 1.1942e-005  ]
5639 : [ 1.15393e-005 ]
5640 : [ 1.1889e-005  ]
5641 : [ 1.24032e-005 ]
5642 : [ 1.3651e-005  ]
5643 : [ 1.24668e-005 ]
5644 : [ 1.02329e-005 ]
5645 : [ 1.23924e-005 ]
5646 : [ 1.14015e-005 ]
5647 : [ 1.31901e-005 ]
5648 : [ 1.21759e-005 ]
5649 : [ 1.40654e-005 ]
5650 : [ 1.17229e-005 ]
5651 : [ 1.19901e-005 ]
5652 : [ 1.11555e-005 ]
5653 : [ 1.23161e-005 ]
5654 : [ 1.10061e-005 ]
5655 : [ 1.24174e-005 ]
5656 : [ 1.19279e-005 ]
5657 : [ 1.16357e-005 ]
5658 : [ 1.22997e-005 ]
5659 : [ 1.1817e-005  ]
5660 : [ 1.11824e-005 ]
5661 : [ 1.06632e-005 ]
5662 : [ 1.2424e-005  ]
5663 : [ 1.2061e-005  ]
5664 : [ 1.08703e-005 ]
5665 : [ 1.21694e-005 ]
5666 : [ 1.3036e-005  ]
5667 : [ 1.15876e-005 ]
5668 : [ 1.30867e-005 ]
5669 : [ 1.1423e-005  ]
5670 : [ 1.26732e-005 ]
5671 : [ 1.17617e-005 ]
5672 : [ 1.23069e-005 ]
5673 : [ 1.24232e-005 ]
5674 : [ 1.11572e-005 ]
5675 : [ 1.22566e-005 ]
5676 : [ 1.21725e-005 ]
5677 : [ 1.2492e-005  ]
5678 : [ 1.15124e-005 ]
5679 : [ 1.1285e-005  ]
5680 : [ 1.19808e-005 ]
5681 : [ 1.17646e-005 ]
5682 : [ 1.05472e-005 ]
5683 : [ 1.43733e-005 ]
5684 : [ 1.12254e-005 ]
5685 : [ 1.25685e-005 ]
5686 : [ 1.15661e-005 ]
5687 : [ 1.2666e-005  ]
5688 : [ 1.13003e-005 ]
5689 : [ 1.14305e-005 ]
5690 : [ 1.25367e-005 ]
5691 : [ 1.24387e-005 ]
5692 : [ 1.10707e-005 ]
5693 : [ 1.11968e-005 ]
5694 : [ 1.20518e-005 ]
5695 : [ 1.23736e-005 ]
5696 : [ 1.40658e-005 ]
5697 : [ 1.34406e-005 ]
5698 : [ 1.08909e-005 ]
5699 : [ 1.09083e-005 ]
5700 : [ 1.29914e-005 ]
5701 : [ 1.22963e-005 ]
5702 : [ 1.10914e-005 ]
5703 : [ 1.16164e-005 ]
5704 : [ 1.24568e-005 ]
5705 : [ 1.32401e-005 ]
5706 : [ 1.1313e-005  ]
5707 : [ 1.35624e-005 ]
5708 : [ 1.14952e-005 ]
5709 : [ 1.24704e-005 ]
5710 : [ 1.12053e-005 ]
5711 : [ 1.31426e-005 ]
5712 : [ 1.23301e-005 ]
5713 : [ 1.0519e-005  ]
5714 : [ 1.14142e-005 ]
5715 : [ 1.2752e-005  ]
5716 : [ 1.23237e-005 ]
5717 : [ 1.2571e-005  ]
5718 : [ 1.14349e-005 ]
5719 : [ 1.20234e-005 ]
5720 : [ 1.2576e-005  ]
5721 : [ 1.04626e-005 ]
5722 : [ 1.20713e-005 ]
5723 : [ 1.05489e-005 ]
5724 : [ 1.17613e-005 ]
5725 : [ 1.2119e-005  ]
5726 : [ 1.13622e-005 ]
5727 : [ 1.17859e-005 ]
5728 : [ 1.20937e-005 ]
5729 : [ 1.21002e-005 ]
5730 : [ 1.22663e-005 ]
5731 : [ 1.32761e-005 ]
5732 : [ 1.11905e-005 ]
5733 : [ 9.65184e-006 ]
5734 : [ 1.07987e-005 ]
5735 : [ 1.30374e-005 ]
5736 : [ 1.34902e-005 ]
5737 : [ 1.28154e-005 ]
5738 : [ 1.24505e-005 ]
5739 : [ 1.19879e-005 ]
5740 : [ 1.29339e-005 ]
5741 : [ 1.03504e-005 ]
5742 : [ 1.19896e-005 ]
5743 : [ 1.16045e-005 ]
5744 : [ 1.08816e-005 ]
5745 : [ 1.01813e-005 ]
5746 : [ 1.10652e-005 ]
5747 : [ 1.19118e-005 ]
5748 : [ 1.09764e-005 ]
5749 : [ 1.00607e-005 ]
5750 : [ 1.25351e-005 ]
5751 : [ 1.05273e-005 ]
5752 : [ 1.28759e-005 ]
5753 : [ 1.26445e-005 ]
5754 : [ 1.0625e-005  ]
5755 : [ 1.17894e-005 ]
5756 : [ 1.37813e-005 ]
5757 : [ 1.23716e-005 ]
5758 : [ 1.22765e-005 ]
5759 : [ 1.18722e-005 ]
5760 : [ 1.25718e-005 ]
5761 : [ 1.26575e-005 ]
5762 : [ 1.12737e-005 ]
5763 : [ 1.20661e-005 ]
5764 : [ 1.08441e-005 ]
5765 : [ 1.2681e-005  ]
5766 : [ 1.11007e-005 ]
5767 : [ 1.36757e-005 ]
5768 : [ 1.2382e-005  ]
5769 : [ 1.22576e-005 ]
5770 : [ 1.24367e-005 ]
5771 : [ 1.02241e-005 ]
5772 : [ 1.10192e-005 ]
5773 : [ 1.06171e-005 ]
5774 : [ 1.20205e-005 ]
5775 : [ 1.15943e-005 ]
5776 : [ 1.12829e-005 ]
5777 : [ 1.15305e-005 ]
5778 : [ 1.28807e-005 ]
5779 : [ 1.24632e-005 ]
5780 : [ 1.11588e-005 ]
5781 : [ 1.34138e-005 ]
5782 : [ 1.14311e-005 ]
5783 : [ 1.0865e-005  ]
5784 : [ 1.22241e-005 ]
5785 : [ 1.06012e-005 ]
5786 : [ 1.21175e-005 ]
5787 : [ 1.13898e-005 ]
5788 : [ 1.10492e-005 ]
5789 : [ 1.22069e-005 ]
5790 : [ 1.16885e-005 ]
5791 : [ 1.15036e-005 ]
5792 : [ 1.22342e-005 ]
5793 : [ 1.06168e-005 ]
5794 : [ 1.41269e-005 ]
5795 : [ 1.16598e-005 ]
5796 : [ 1.21365e-005 ]
5797 : [ 1.13229e-005 ]
5798 : [ 1.25109e-005 ]
5799 : [ 1.17456e-005 ]
5800 : [ 1.14891e-005 ]
5801 : [ 1.24258e-005 ]
5802 : [ 1.28022e-005 ]
5803 : [ 1.23413e-005 ]
5804 : [ 1.098e-005   ]
5805 : [ 1.29763e-005 ]
5806 : [ 1.19914e-005 ]
5807 : [ 1.14251e-005 ]
5808 : [ 1.26214e-005 ]
5809 : [ 1.33626e-005 ]
5810 : [ 1.21044e-005 ]
5811 : [ 1.20336e-005 ]
5812 : [ 1.29338e-005 ]
5813 : [ 1.13638e-005 ]
5814 : [ 1.23917e-005 ]
5815 : [ 1.29165e-005 ]
5816 : [ 1.2367e-005  ]
5817 : [ 1.08382e-005 ]
5818 : [ 1.17119e-005 ]
5819 : [ 1.33897e-005 ]
5820 : [ 1.2365e-005  ]
5821 : [ 1.21283e-005 ]
5822 : [ 1.0912e-005  ]
5823 : [ 1.09942e-005 ]
5824 : [ 1.28839e-005 ]
5825 : [ 1.11253e-005 ]
5826 : [ 1.15882e-005 ]
5827 : [ 1.29823e-005 ]
5828 : [ 1.03111e-005 ]
5829 : [ 1.27482e-005 ]
5830 : [ 1.16205e-005 ]
5831 : [ 1.29591e-005 ]
5832 : [ 1.19018e-005 ]
5833 : [ 1.12595e-005 ]
5834 : [ 1.25655e-005 ]
5835 : [ 1.12643e-005 ]
5836 : [ 1.01721e-005 ]
5837 : [ 1.36143e-005 ]
5838 : [ 1.3021e-005  ]
5839 : [ 1.0984e-005  ]
5840 : [ 1.29038e-005 ]
5841 : [ 1.37866e-005 ]
5842 : [ 1.11481e-005 ]
5843 : [ 1.08507e-005 ]
5844 : [ 1.177e-005   ]
5845 : [ 1.20526e-005 ]
5846 : [ 1.18155e-005 ]
5847 : [ 1.29465e-005 ]
5848 : [ 1.18922e-005 ]
5849 : [ 1.13625e-005 ]
5850 : [ 1.17922e-005 ]
5851 : [ 1.02163e-005 ]
5852 : [ 1.2555e-005  ]
5853 : [ 1.26885e-005 ]
5854 : [ 1.23391e-005 ]
5855 : [ 1.16424e-005 ]
5856 : [ 1.23296e-005 ]
5857 : [ 1.15613e-005 ]
5858 : [ 1.17603e-005 ]
5859 : [ 1.21932e-005 ]
5860 : [ 1.08984e-005 ]
5861 : [ 1.18585e-005 ]
5862 : [ 1.04122e-005 ]
5863 : [ 1.38263e-005 ]
5864 : [ 1.25612e-005 ]
5865 : [ 1.17732e-005 ]
5866 : [ 1.16358e-005 ]
5867 : [ 1.09114e-005 ]
5868 : [ 1.23248e-005 ]
5869 : [ 1.24918e-005 ]
5870 : [ 1.23541e-005 ]
5871 : [ 1.43399e-005 ]
5872 : [ 1.20409e-005 ]
5873 : [ 1.11459e-005 ]
5874 : [ 1.17858e-005 ]
5875 : [ 1.13196e-005 ]
5876 : [ 1.28207e-005 ]
5877 : [ 1.14595e-005 ]
5878 : [ 1.24573e-005 ]
5879 : [ 1.21787e-005 ]
5880 : [ 1.16386e-005 ]
5881 : [ 1.13515e-005 ]
5882 : [ 1.17854e-005 ]
5883 : [ 1.16251e-005 ]
5884 : [ 1.33096e-005 ]
5885 : [ 1.21425e-005 ]
5886 : [ 1.3515e-005  ]
5887 : [ 1.20525e-005 ]
5888 : [ 1.05469e-005 ]
5889 : [ 1.26082e-005 ]
5890 : [ 1.13967e-005 ]
5891 : [ 1.10699e-005 ]
5892 : [ 1.39106e-005 ]
5893 : [ 1.24302e-005 ]
5894 : [ 1.24182e-005 ]
5895 : [ 1.36176e-005 ]
5896 : [ 1.02681e-005 ]
5897 : [ 1.18335e-005 ]
5898 : [ 1.08714e-005 ]
5899 : [ 1.34176e-005 ]
5900 : [ 1.08093e-005 ]
5901 : [ 1.16598e-005 ]
5902 : [ 1.13876e-005 ]
5903 : [ 1.21348e-005 ]
5904 : [ 1.09907e-005 ]
5905 : [ 1.22482e-005 ]
5906 : [ 1.28298e-005 ]
5907 : [ 1.35396e-005 ]
5908 : [ 1.27982e-005 ]
5909 : [ 1.19271e-005 ]
5910 : [ 1.23086e-005 ]
5911 : [ 1.10637e-005 ]
5912 : [ 1.2338e-005  ]
5913 : [ 1.10291e-005 ]
5914 : [ 1.22481e-005 ]
5915 : [ 1.30352e-005 ]
5916 : [ 1.06743e-005 ]
5917 : [ 1.35745e-005 ]
5918 : [ 1.10198e-005 ]
5919 : [ 1.24774e-005 ]
5920 : [ 1.14466e-005 ]
5921 : [ 1.21819e-005 ]
5922 : [ 1.29497e-005 ]
5923 : [ 1.21852e-005 ]
5924 : [ 1.22265e-005 ]
5925 : [ 1.13705e-005 ]
5926 : [ 1.08431e-005 ]
5927 : [ 1.25129e-005 ]
5928 : [ 1.16969e-005 ]
5929 : [ 1.1692e-005  ]
5930 : [ 1.25616e-005 ]
5931 : [ 1.22534e-005 ]
5932 : [ 1.17471e-005 ]
5933 : [ 1.08943e-005 ]
5934 : [ 9.81058e-006 ]
5935 : [ 1.20286e-005 ]
5936 : [ 1.20221e-005 ]
5937 : [ 1.06066e-005 ]
5938 : [ 1.26801e-005 ]
5939 : [ 1.26689e-005 ]
5940 : [ 1.25263e-005 ]
5941 : [ 1.35893e-005 ]
5942 : [ 1.22587e-005 ]
5943 : [ 1.16409e-005 ]
5944 : [ 1.10059e-005 ]
5945 : [ 1.00868e-005 ]
5946 : [ 1.03894e-005 ]
5947 : [ 1.2941e-005  ]
5948 : [ 1.38229e-005 ]
5949 : [ 1.16274e-005 ]
5950 : [ 1.16707e-005 ]
5951 : [ 1.17001e-005 ]
5952 : [ 1.08688e-005 ]
5953 : [ 1.18711e-005 ]
5954 : [ 1.20816e-005 ]
5955 : [ 1.05109e-005 ]
5956 : [ 1.27245e-005 ]
5957 : [ 1.20788e-005 ]
5958 : [ 1.47962e-005 ]
5959 : [ 1.27998e-005 ]
5960 : [ 1.22189e-005 ]
5961 : [ 1.1905e-005  ]
5962 : [ 1.2607e-005  ]
5963 : [ 1.22793e-005 ]
5964 : [ 1.21775e-005 ]
5965 : [ 1.30592e-005 ]
5966 : [ 1.08883e-005 ]
5967 : [ 1.30393e-005 ]
5968 : [ 1.08458e-005 ]
5969 : [ 1.24819e-005 ]
5970 : [ 1.31294e-005 ]
5971 : [ 1.28258e-005 ]
5972 : [ 1.35967e-005 ]
5973 : [ 1.17136e-005 ]
5974 : [ 1.01135e-005 ]
5975 : [ 1.12357e-005 ]
5976 : [ 1.25578e-005 ]
5977 : [ 1.18778e-005 ]
5978 : [ 1.25035e-005 ]
5979 : [ 9.8981e-006  ]
5980 : [ 1.26721e-005 ]
5981 : [ 1.23588e-005 ]
5982 : [ 1.2938e-005  ]
5983 : [ 1.03794e-005 ]
5984 : [ 1.10181e-005 ]
5985 : [ 1.27112e-005 ]
5986 : [ 1.12263e-005 ]
5987 : [ 1.18765e-005 ]
5988 : [ 1.28465e-005 ]
5989 : [ 1.134e-005   ]
5990 : [ 1.06698e-005 ]
5991 : [ 1.23749e-005 ]
5992 : [ 1.30379e-005 ]
5993 : [ 1.41568e-005 ]
5994 : [ 1.28156e-005 ]
5995 : [ 1.30844e-005 ]
5996 : [ 1.13584e-005 ]
5997 : [ 1.14847e-005 ]
5998 : [ 1.301e-005   ]
5999 : [ 1.30978e-005 ]
6000 : [ 1.05167e-005 ]
6001 : [ 1.41253e-005 ]
6002 : [ 1.31079e-005 ]
6003 : [ 1.21064e-005 ]
6004 : [ 1.13529e-005 ]
6005 : [ 1.12317e-005 ]
6006 : [ 1.10563e-005 ]
6007 : [ 1.29051e-005 ]
6008 : [ 1.23328e-005 ]
6009 : [ 1.22213e-005 ]
6010 : [ 1.17991e-005 ]
6011 : [ 1.15935e-005 ]
6012 : [ 1.10785e-005 ]
6013 : [ 1.12065e-005 ]
6014 : [ 1.36624e-005 ]
6015 : [ 1.16753e-005 ]
6016 : [ 1.19706e-005 ]
6017 : [ 1.10043e-005 ]
6018 : [ 1.19401e-005 ]
6019 : [ 1.08037e-005 ]
6020 : [ 1.27306e-005 ]
6021 : [ 1.19409e-005 ]
6022 : [ 1.24763e-005 ]
6023 : [ 1.17594e-005 ]
6024 : [ 1.22621e-005 ]
6025 : [ 1.24145e-005 ]
6026 : [ 1.24924e-005 ]
6027 : [ 1.2216e-005  ]
6028 : [ 1.13896e-005 ]
6029 : [ 1.17576e-005 ]
6030 : [ 1.18638e-005 ]
6031 : [ 1.20914e-005 ]
6032 : [ 1.18762e-005 ]
6033 : [ 1.19702e-005 ]
6034 : [ 1.36713e-005 ]
6035 : [ 1.19369e-005 ]
6036 : [ 1.25659e-005 ]
6037 : [ 1.10163e-005 ]
6038 : [ 1.13511e-005 ]
6039 : [ 1.1484e-005  ]
6040 : [ 1.12136e-005 ]
6041 : [ 1.28934e-005 ]
6042 : [ 1.20937e-005 ]
6043 : [ 1.19607e-005 ]
6044 : [ 1.05415e-005 ]
6045 : [ 1.08696e-005 ]
6046 : [ 1.2995e-005  ]
6047 : [ 1.17775e-005 ]
6048 : [ 1.07249e-005 ]
6049 : [ 1.15658e-005 ]
6050 : [ 1.25458e-005 ]
6051 : [ 1.05934e-005 ]
6052 : [ 1.27636e-005 ]
6053 : [ 1.32108e-005 ]
6054 : [ 1.27341e-005 ]
6055 : [ 1.0893e-005  ]
6056 : [ 1.19991e-005 ]
6057 : [ 1.08764e-005 ]
6058 : [ 1.19961e-005 ]
6059 : [ 1.15696e-005 ]
6060 : [ 1.28197e-005 ]
6061 : [ 1.12729e-005 ]
6062 : [ 1.2493e-005  ]
6063 : [ 1.14276e-005 ]
6064 : [ 1.39895e-005 ]
6065 : [ 1.13936e-005 ]
6066 : [ 1.13844e-005 ]
6067 : [ 1.28102e-005 ]
6068 : [ 1.26101e-005 ]
6069 : [ 1.11515e-005 ]
6070 : [ 1.12416e-005 ]
6071 : [ 1.12825e-005 ]
6072 : [ 1.03534e-005 ]
6073 : [ 1.17711e-005 ]
6074 : [ 1.16412e-005 ]
6075 : [ 1.26772e-005 ]
6076 : [ 1.19373e-005 ]
6077 : [ 1.14593e-005 ]
6078 : [ 1.19637e-005 ]
6079 : [ 1.23137e-005 ]
6080 : [ 1.14153e-005 ]
6081 : [ 1.1992e-005  ]
6082 : [ 1.2166e-005  ]
6083 : [ 1.19616e-005 ]
6084 : [ 1.17904e-005 ]
6085 : [ 1.20383e-005 ]
6086 : [ 1.23778e-005 ]
6087 : [ 1.21088e-005 ]
6088 : [ 1.19142e-005 ]
6089 : [ 1.17711e-005 ]
6090 : [ 1.18721e-005 ]
6091 : [ 1.19946e-005 ]
6092 : [ 1.24799e-005 ]
6093 : [ 1.21871e-005 ]
6094 : [ 1.27034e-005 ]
6095 : [ 1.18743e-005 ]
6096 : [ 1.19209e-005 ]
6097 : [ 1.15698e-005 ]
6098 : [ 1.1277e-005  ]
6099 : [ 1.29175e-005 ]
6100 : [ 1.10662e-005 ]
6101 : [ 1.34516e-005 ]
6102 : [ 1.18813e-005 ]
6103 : [ 1.20308e-005 ]
6104 : [ 1.24422e-005 ]
6105 : [ 1.20382e-005 ]
6106 : [ 1.1909e-005  ]
6107 : [ 1.08488e-005 ]
6108 : [ 1.24514e-005 ]
6109 : [ 1.24848e-005 ]
6110 : [ 1.21757e-005 ]
6111 : [ 1.3122e-005  ]
6112 : [ 1.20983e-005 ]
6113 : [ 1.27809e-005 ]
6114 : [ 1.16852e-005 ]
6115 : [ 1.18397e-005 ]
6116 : [ 1.29756e-005 ]
6117 : [ 1.10743e-005 ]
6118 : [ 1.22241e-005 ]
6119 : [ 1.22079e-005 ]
6120 : [ 1.28716e-005 ]
6121 : [ 1.07e-005    ]
6122 : [ 1.09724e-005 ]
6123 : [ 1.22695e-005 ]
6124 : [ 1.11695e-005 ]
6125 : [ 1.16976e-005 ]
6126 : [ 1.22737e-005 ]
6127 : [ 1.1158e-005  ]
6128 : [ 1.06277e-005 ]
6129 : [ 1.01178e-005 ]
6130 : [ 9.97565e-006 ]
6131 : [ 1.10407e-005 ]
6132 : [ 1.36432e-005 ]
6133 : [ 1.13614e-005 ]
6134 : [ 1.31063e-005 ]
6135 : [ 1.20189e-005 ]
6136 : [ 1.10094e-005 ]
6137 : [ 1.31495e-005 ]
6138 : [ 9.6367e-006  ]
6139 : [ 1.213e-005   ]
6140 : [ 1.23929e-005 ]
6141 : [ 1.11467e-005 ]
6142 : [ 1.24579e-005 ]
6143 : [ 1.2066e-005  ]
6144 : [ 1.09835e-005 ]
6145 : [ 1.28261e-005 ]
6146 : [ 1.05432e-005 ]
6147 : [ 1.36387e-005 ]
6148 : [ 1.07304e-005 ]
6149 : [ 1.22861e-005 ]
6150 : [ 1.25237e-005 ]
6151 : [ 1.25471e-005 ]
6152 : [ 1.03939e-005 ]
6153 : [ 1.35265e-005 ]
6154 : [ 1.17141e-005 ]
6155 : [ 1.12027e-005 ]
6156 : [ 1.15794e-005 ]
6157 : [ 1.22002e-005 ]
6158 : [ 1.07251e-005 ]
6159 : [ 1.23629e-005 ]
6160 : [ 1.30579e-005 ]
6161 : [ 1.36171e-005 ]
6162 : [ 1.12277e-005 ]
6163 : [ 1.03411e-005 ]
6164 : [ 1.20207e-005 ]
6165 : [ 1.1507e-005  ]
6166 : [ 1.17694e-005 ]
6167 : [ 1.26092e-005 ]
6168 : [ 1.20555e-005 ]
6169 : [ 1.15389e-005 ]
6170 : [ 1.22438e-005 ]
6171 : [ 1.17697e-005 ]
6172 : [ 1.18359e-005 ]
6173 : [ 1.15323e-005 ]
6174 : [ 1.12828e-005 ]
6175 : [ 1.18965e-005 ]
6176 : [ 1.33602e-005 ]
6177 : [ 1.33234e-005 ]
6178 : [ 1.36483e-005 ]
6179 : [ 1.26815e-005 ]
6180 : [ 1.12355e-005 ]
6181 : [ 1.23267e-005 ]
6182 : [ 1.19265e-005 ]
6183 : [ 1.2618e-005  ]
6184 : [ 1.11887e-005 ]
6185 : [ 1.13287e-005 ]
6186 : [ 1.09725e-005 ]
6187 : [ 1.37821e-005 ]
6188 : [ 1.23956e-005 ]
6189 : [ 1.04798e-005 ]
6190 : [ 1.15385e-005 ]
6191 : [ 1.10789e-005 ]
6192 : [ 1.39652e-005 ]
6193 : [ 1.15398e-005 ]
6194 : [ 1.20085e-005 ]
6195 : [ 1.08804e-005 ]
6196 : [ 1.35318e-005 ]
6197 : [ 1.2366e-005  ]
6198 : [ 1.17473e-005 ]
6199 : [ 1.31149e-005 ]
6200 : [ 1.25733e-005 ]
6201 : [ 1.2476e-005  ]
6202 : [ 1.19962e-005 ]
6203 : [ 1.11958e-005 ]
6204 : [ 1.18842e-005 ]
6205 : [ 9.85218e-006 ]
6206 : [ 1.26244e-005 ]
6207 : [ 1.20639e-005 ]
6208 : [ 1.20391e-005 ]
6209 : [ 1.10212e-005 ]
6210 : [ 1.15783e-005 ]
6211 : [ 1.23507e-005 ]
6212 : [ 1.21498e-005 ]
6213 : [ 1.15295e-005 ]
6214 : [ 1.17602e-005 ]
6215 : [ 1.19629e-005 ]
6216 : [ 1.20752e-005 ]
6217 : [ 1.25484e-005 ]
6218 : [ 1.26572e-005 ]
6219 : [ 1.21496e-005 ]
6220 : [ 1.05032e-005 ]
6221 : [ 1.27046e-005 ]
6222 : [ 1.36294e-005 ]
6223 : [ 1.05982e-005 ]
6224 : [ 1.38625e-005 ]
6225 : [ 1.11031e-005 ]
6226 : [ 1.17638e-005 ]
6227 : [ 1.0307e-005  ]
6228 : [ 1.2042e-005  ]
6229 : [ 1.08164e-005 ]
6230 : [ 1.24624e-005 ]
6231 : [ 1.08697e-005 ]
6232 : [ 1.22464e-005 ]
6233 : [ 1.22666e-005 ]
6234 : [ 1.04122e-005 ]
6235 : [ 1.09716e-005 ]
6236 : [ 1.27315e-005 ]
6237 : [ 1.20757e-005 ]
6238 : [ 1.30088e-005 ]
6239 : [ 1.31745e-005 ]
6240 : [ 1.20644e-005 ]
6241 : [ 1.15342e-005 ]
6242 : [ 1.24165e-005 ]
6243 : [ 1.31536e-005 ]
6244 : [ 1.18538e-005 ]
6245 : [ 1.2607e-005  ]
6246 : [ 1.16339e-005 ]
6247 : [ 1.29368e-005 ]
6248 : [ 1.18029e-005 ]
6249 : [ 1.42013e-005 ]
6250 : [ 1.21968e-005 ]
6251 : [ 1.1374e-005  ]
6252 : [ 1.02586e-005 ]
6253 : [ 1.34533e-005 ]
6254 : [ 1.08463e-005 ]
6255 : [ 1.10334e-005 ]
6256 : [ 1.20638e-005 ]
6257 : [ 1.01772e-005 ]
6258 : [ 1.23379e-005 ]
6259 : [ 1.15472e-005 ]
6260 : [ 1.2391e-005  ]
6261 : [ 1.29048e-005 ]
6262 : [ 1.1971e-005  ]
6263 : [ 1.3322e-005  ]
6264 : [ 1.19745e-005 ]
6265 : [ 1.17476e-005 ]
6266 : [ 1.28434e-005 ]
6267 : [ 1.17821e-005 ]
6268 : [ 1.2411e-005  ]
6269 : [ 1.13878e-005 ]
6270 : [ 1.20705e-005 ]
6271 : [ 1.26893e-005 ]
6272 : [ 1.12339e-005 ]
6273 : [ 1.30965e-005 ]
6274 : [ 1.21057e-005 ]
6275 : [ 1.03367e-005 ]
6276 : [ 1.1667e-005  ]
6277 : [ 1.16584e-005 ]
6278 : [ 1.36436e-005 ]
6279 : [ 1.18068e-005 ]
6280 : [ 1.17316e-005 ]
6281 : [ 1.11532e-005 ]
6282 : [ 1.15708e-005 ]
6283 : [ 1.22535e-005 ]
6284 : [ 1.21941e-005 ]
6285 : [ 1.46316e-005 ]
6286 : [ 1.37467e-005 ]
6287 : [ 1.22798e-005 ]
6288 : [ 1.25426e-005 ]
6289 : [ 1.17674e-005 ]
6290 : [ 1.08021e-005 ]
6291 : [ 1.01802e-005 ]
6292 : [ 1.20694e-005 ]
6293 : [ 1.27341e-005 ]
6294 : [ 1.08354e-005 ]
6295 : [ 1.35075e-005 ]
6296 : [ 1.18473e-005 ]
6297 : [ 1.0598e-005  ]
6298 : [ 1.2051e-005  ]
6299 : [ 1.29929e-005 ]
6300 : [ 1.20092e-005 ]
6301 : [ 1.06721e-005 ]
6302 : [ 1.12562e-005 ]
6303 : [ 1.3659e-005  ]
6304 : [ 1.15064e-005 ]
6305 : [ 1.17453e-005 ]
6306 : [ 1.18774e-005 ]
6307 : [ 1.1497e-005  ]
6308 : [ 1.191e-005   ]
6309 : [ 1.30444e-005 ]
6310 : [ 1.19379e-005 ]
6311 : [ 1.19427e-005 ]
6312 : [ 1.34111e-005 ]
6313 : [ 1.41134e-005 ]
6314 : [ 1.10998e-005 ]
6315 : [ 1.14488e-005 ]
6316 : [ 1.10833e-005 ]
6317 : [ 1.26368e-005 ]
6318 : [ 1.23406e-005 ]
6319 : [ 1.31959e-005 ]
6320 : [ 1.08455e-005 ]
6321 : [ 1.2075e-005  ]
6322 : [ 1.25128e-005 ]
6323 : [ 1.21794e-005 ]
6324 : [ 1.16394e-005 ]
6325 : [ 1.24962e-005 ]
6326 : [ 1.08289e-005 ]
6327 : [ 1.25486e-005 ]
6328 : [ 1.16438e-005 ]
6329 : [ 1.00077e-005 ]
6330 : [ 1.28468e-005 ]
6331 : [ 1.21156e-005 ]
6332 : [ 9.93045e-006 ]
6333 : [ 1.06773e-005 ]
6334 : [ 1.05029e-005 ]
6335 : [ 1.3738e-005  ]
6336 : [ 1.26577e-005 ]
6337 : [ 1.26981e-005 ]
6338 : [ 1.2961e-005  ]
6339 : [ 1.12448e-005 ]
6340 : [ 1.16725e-005 ]
6341 : [ 1.21289e-005 ]
6342 : [ 1.43818e-005 ]
6343 : [ 1.13923e-005 ]
6344 : [ 1.011e-005   ]
6345 : [ 1.21229e-005 ]
6346 : [ 1.17509e-005 ]
6347 : [ 1.16747e-005 ]
6348 : [ 1.28793e-005 ]
6349 : [ 1.14718e-005 ]
6350 : [ 1.14455e-005 ]
6351 : [ 1.14901e-005 ]
6352 : [ 1.34341e-005 ]
6353 : [ 1.23571e-005 ]
6354 : [ 1.22954e-005 ]
6355 : [ 1.10072e-005 ]
6356 : [ 1.11192e-005 ]
6357 : [ 1.26983e-005 ]
6358 : [ 1.19931e-005 ]
6359 : [ 1.26048e-005 ]
6360 : [ 1.23327e-005 ]
6361 : [ 1.2469e-005  ]
6362 : [ 1.29656e-005 ]
6363 : [ 1.1579e-005  ]
6364 : [ 1.25146e-005 ]
6365 : [ 1.20506e-005 ]
6366 : [ 1.20605e-005 ]
6367 : [ 1.20897e-005 ]
6368 : [ 1.13778e-005 ]
6369 : [ 1.27825e-005 ]
6370 : [ 1.20454e-005 ]
6371 : [ 1.03747e-005 ]
6372 : [ 1.0482e-005  ]
6373 : [ 1.17584e-005 ]
6374 : [ 1.26157e-005 ]
6375 : [ 1.42893e-005 ]
6376 : [ 1.20545e-005 ]
6377 : [ 1.18785e-005 ]
6378 : [ 1.23977e-005 ]
6379 : [ 1.22696e-005 ]
6380 : [ 1.25275e-005 ]
6381 : [ 1.09305e-005 ]
6382 : [ 1.30843e-005 ]
6383 : [ 1.31718e-005 ]
6384 : [ 1.17741e-005 ]
6385 : [ 1.09163e-005 ]
6386 : [ 1.0378e-005  ]
6387 : [ 1.17278e-005 ]
6388 : [ 1.14536e-005 ]
6389 : [ 1.14599e-005 ]
6390 : [ 1.32609e-005 ]
6391 : [ 1.05631e-005 ]
6392 : [ 1.10006e-005 ]
6393 : [ 1.39759e-005 ]
6394 : [ 1.26432e-005 ]
6395 : [ 1.29521e-005 ]
6396 : [ 1.23301e-005 ]
6397 : [ 1.09139e-005 ]
6398 : [ 1.30792e-005 ]
6399 : [ 1.10807e-005 ]
6400 : [ 1.28887e-005 ]
6401 : [ 1.3048e-005  ]
6402 : [ 1.15472e-005 ]
6403 : [ 1.15941e-005 ]
6404 : [ 1.0511e-005  ]
6405 : [ 1.14791e-005 ]
6406 : [ 1.22553e-005 ]
6407 : [ 1.11318e-005 ]
6408 : [ 1.31981e-005 ]
6409 : [ 1.2515e-005  ]
6410 : [ 1.12337e-005 ]
6411 : [ 1.17039e-005 ]
6412 : [ 1.27655e-005 ]
6413 : [ 1.21123e-005 ]
6414 : [ 1.35938e-005 ]
6415 : [ 1.13944e-005 ]
6416 : [ 1.13414e-005 ]
6417 : [ 1.12546e-005 ]
6418 : [ 1.18266e-005 ]
6419 : [ 1.20278e-005 ]
6420 : [ 1.20653e-005 ]
6421 : [ 1.19907e-005 ]
6422 : [ 1.15376e-005 ]
6423 : [ 1.26886e-005 ]
6424 : [ 1.15518e-005 ]
6425 : [ 1.24805e-005 ]
6426 : [ 1.12798e-005 ]
6427 : [ 1.37147e-005 ]
6428 : [ 1.16534e-005 ]
6429 : [ 1.10702e-005 ]
6430 : [ 1.16856e-005 ]
6431 : [ 1.16496e-005 ]
6432 : [ 1.1874e-005  ]
6433 : [ 1.09367e-005 ]
6434 : [ 1.20189e-005 ]
6435 : [ 1.1391e-005  ]
6436 : [ 1.15322e-005 ]
6437 : [ 1.21105e-005 ]
6438 : [ 1.28418e-005 ]
6439 : [ 1.21307e-005 ]
6440 : [ 1.02076e-005 ]
6441 : [ 1.19104e-005 ]
6442 : [ 1.31199e-005 ]
6443 : [ 1.30388e-005 ]
6444 : [ 1.1189e-005  ]
6445 : [ 1.0988e-005  ]
6446 : [ 1.33327e-005 ]
6447 : [ 1.14813e-005 ]
6448 : [ 1.16895e-005 ]
6449 : [ 1.16018e-005 ]
6450 : [ 1.24752e-005 ]
6451 : [ 1.12278e-005 ]
6452 : [ 1.24528e-005 ]
6453 : [ 1.16847e-005 ]
6454 : [ 1.23711e-005 ]
6455 : [ 9.20577e-006 ]
6456 : [ 1.29026e-005 ]
6457 : [ 1.18252e-005 ]
6458 : [ 1.1919e-005  ]
6459 : [ 1.17958e-005 ]
6460 : [ 1.16262e-005 ]
6461 : [ 1.15338e-005 ]
6462 : [ 1.31306e-005 ]
6463 : [ 1.36482e-005 ]
6464 : [ 1.13863e-005 ]
6465 : [ 1.14191e-005 ]
6466 : [ 1.27393e-005 ]
6467 : [ 1.1595e-005  ]
6468 : [ 1.27492e-005 ]
6469 : [ 1.1864e-005  ]
6470 : [ 1.20727e-005 ]
6471 : [ 1.17017e-005 ]
6472 : [ 1.06256e-005 ]
6473 : [ 1.3035e-005  ]
6474 : [ 1.31695e-005 ]
6475 : [ 1.29416e-005 ]
6476 : [ 1.15193e-005 ]
6477 : [ 1.07571e-005 ]
6478 : [ 1.31575e-005 ]
6479 : [ 1.13637e-005 ]
6480 : [ 1.11164e-005 ]
6481 : [ 1.20519e-005 ]
6482 : [ 1.3083e-005  ]
6483 : [ 1.05799e-005 ]
6484 : [ 1.1315e-005  ]
6485 : [ 1.17621e-005 ]
6486 : [ 1.06378e-005 ]
6487 : [ 1.2204e-005  ]
6488 : [ 1.10298e-005 ]
6489 : [ 1.26566e-005 ]
6490 : [ 1.19547e-005 ]
6491 : [ 1.31952e-005 ]
6492 : [ 1.28905e-005 ]
6493 : [ 1.36977e-005 ]
6494 : [ 1.16694e-005 ]
6495 : [ 1.23238e-005 ]
6496 : [ 1.27953e-005 ]
6497 : [ 1.25535e-005 ]
6498 : [ 1.15967e-005 ]
6499 : [ 1.19174e-005 ]
6500 : [ 1.30185e-005 ]
6501 : [ 1.13933e-005 ]
6502 : [ 1.15894e-005 ]
6503 : [ 1.12059e-005 ]
6504 : [ 1.05346e-005 ]
6505 : [ 1.46013e-005 ]
6506 : [ 1.14669e-005 ]
6507 : [ 1.34143e-005 ]
6508 : [ 1.19313e-005 ]
6509 : [ 1.1728e-005  ]
6510 : [ 1.20962e-005 ]
6511 : [ 1.25652e-005 ]
6512 : [ 1.17548e-005 ]
6513 : [ 1.23366e-005 ]
6514 : [ 1.15972e-005 ]
6515 : [ 1.27848e-005 ]
6516 : [ 1.25937e-005 ]
6517 : [ 1.26358e-005 ]
6518 : [ 1.16426e-005 ]
6519 : [ 1.16952e-005 ]
6520 : [ 1.19558e-005 ]
6521 : [ 1.19771e-005 ]
6522 : [ 1.35649e-005 ]
6523 : [ 1.25037e-005 ]
6524 : [ 1.26635e-005 ]
6525 : [ 1.2212e-005  ]
6526 : [ 1.1759e-005  ]
6527 : [ 1.19262e-005 ]
6528 : [ 1.16778e-005 ]
6529 : [ 1.11374e-005 ]
6530 : [ 1.15251e-005 ]
6531 : [ 1.20358e-005 ]
6532 : [ 1.4102e-005  ]
6533 : [ 1.27848e-005 ]
6534 : [ 1.27098e-005 ]
6535 : [ 1.24454e-005 ]
6536 : [ 1.24746e-005 ]
6537 : [ 1.20255e-005 ]
6538 : [ 1.19188e-005 ]
6539 : [ 1.22506e-005 ]
6540 : [ 1.24667e-005 ]
6541 : [ 1.27943e-005 ]
6542 : [ 1.17222e-005 ]
6543 : [ 1.34942e-005 ]
6544 : [ 1.00811e-005 ]
6545 : [ 1.18107e-005 ]
6546 : [ 1.15972e-005 ]
6547 : [ 1.19532e-005 ]
6548 : [ 1.3216e-005  ]
6549 : [ 1.18404e-005 ]
6550 : [ 1.2417e-005  ]
6551 : [ 1.39299e-005 ]
6552 : [ 1.37281e-005 ]
6553 : [ 1.187e-005   ]
6554 : [ 1.1533e-005  ]
6555 : [ 1.18836e-005 ]
6556 : [ 1.25716e-005 ]
6557 : [ 1.23994e-005 ]
6558 : [ 1.30289e-005 ]
6559 : [ 1.29738e-005 ]
6560 : [ 1.16099e-005 ]
6561 : [ 1.40274e-005 ]
6562 : [ 1.1254e-005  ]
6563 : [ 1.36162e-005 ]
6564 : [ 1.05208e-005 ]
6565 : [ 1.02496e-005 ]
6566 : [ 1.38345e-005 ]
6567 : [ 1.35569e-005 ]
6568 : [ 1.45579e-005 ]
6569 : [ 1.37557e-005 ]
6570 : [ 1.2966e-005  ]
6571 : [ 1.30651e-005 ]
6572 : [ 1.28222e-005 ]
6573 : [ 1.25519e-005 ]
6574 : [ 1.26019e-005 ]
6575 : [ 1.32867e-005 ]
6576 : [ 1.13952e-005 ]
6577 : [ 1.24804e-005 ]
6578 : [ 1.40477e-005 ]
6579 : [ 1.19901e-005 ]
6580 : [ 1.296e-005   ]
6581 : [ 1.24988e-005 ]
6582 : [ 9.9515e-006  ]
6583 : [ 1.18222e-005 ]
6584 : [ 1.06988e-005 ]
6585 : [ 1.13464e-005 ]
6586 : [ 1.21319e-005 ]
6587 : [ 1.09097e-005 ]
6588 : [ 1.1849e-005  ]
6589 : [ 1.10052e-005 ]
6590 : [ 1.11716e-005 ]
6591 : [ 1.14357e-005 ]
6592 : [ 1.19418e-005 ]
6593 : [ 1.18038e-005 ]
6594 : [ 1.20028e-005 ]
6595 : [ 1.21071e-005 ]
6596 : [ 1.19116e-005 ]
6597 : [ 1.09031e-005 ]
6598 : [ 1.22418e-005 ]
6599 : [ 1.16058e-005 ]
6600 : [ 1.2024e-005  ]
6601 : [ 1.20833e-005 ]
6602 : [ 1.16338e-005 ]
6603 : [ 1.1783e-005  ]
6604 : [ 1.21368e-005 ]
6605 : [ 1.19754e-005 ]
6606 : [ 1.22215e-005 ]
6607 : [ 1.00901e-005 ]
6608 : [ 1.14843e-005 ]
6609 : [ 1.1874e-005  ]
6610 : [ 1.1828e-005  ]
6611 : [ 1.1336e-005  ]
6612 : [ 1.2568e-005  ]
6613 : [ 1.40356e-005 ]
6614 : [ 1.06293e-005 ]
6615 : [ 1.25625e-005 ]
6616 : [ 1.29749e-005 ]
6617 : [ 1.00692e-005 ]
6618 : [ 1.24661e-005 ]
6619 : [ 1.13949e-005 ]
6620 : [ 1.3301e-005  ]
6621 : [ 1.06155e-005 ]
6622 : [ 1.13661e-005 ]
6623 : [ 1.19605e-005 ]
6624 : [ 1.1553e-005  ]
6625 : [ 1.09624e-005 ]
6626 : [ 1.22898e-005 ]
6627 : [ 1.06475e-005 ]
6628 : [ 1.16349e-005 ]
6629 : [ 1.18153e-005 ]
6630 : [ 1.27974e-005 ]
6631 : [ 8.95287e-006 ]
6632 : [ 1.15669e-005 ]
6633 : [ 1.03269e-005 ]
6634 : [ 1.07958e-005 ]
6635 : [ 1.45748e-005 ]
6636 : [ 1.18719e-005 ]
6637 : [ 1.25983e-005 ]
6638 : [ 1.2228e-005  ]
6639 : [ 1.08594e-005 ]
6640 : [ 1.16778e-005 ]
6641 : [ 1.05166e-005 ]
6642 : [ 1.0958e-005  ]
6643 : [ 1.07905e-005 ]
6644 : [ 1.18004e-005 ]
6645 : [ 1.24055e-005 ]
6646 : [ 1.1996e-005  ]
6647 : [ 1.2242e-005  ]
6648 : [ 1.27579e-005 ]
6649 : [ 1.22576e-005 ]
6650 : [ 1.08708e-005 ]
6651 : [ 1.17302e-005 ]
6652 : [ 1.16792e-005 ]
6653 : [ 1.14294e-005 ]
6654 : [ 1.26626e-005 ]
6655 : [ 1.2571e-005  ]
6656 : [ 1.25674e-005 ]
6657 : [ 1.25149e-005 ]
6658 : [ 1.04148e-005 ]
6659 : [ 1.12364e-005 ]
6660 : [ 1.21169e-005 ]
6661 : [ 1.17458e-005 ]
6662 : [ 1.20532e-005 ]
6663 : [ 1.26947e-005 ]
6664 : [ 1.44099e-005 ]
6665 : [ 1.11089e-005 ]
6666 : [ 1.05868e-005 ]
6667 : [ 1.28383e-005 ]
6668 : [ 1.26776e-005 ]
6669 : [ 1.25687e-005 ]
6670 : [ 1.25099e-005 ]
6671 : [ 1.15027e-005 ]
6672 : [ 1.21492e-005 ]
6673 : [ 1.07739e-005 ]
6674 : [ 1.22277e-005 ]
6675 : [ 1.03551e-005 ]
6676 : [ 1.23549e-005 ]
6677 : [ 1.14954e-005 ]
6678 : [ 1.1849e-005  ]
6679 : [ 1.26006e-005 ]
6680 : [ 1.48683e-005 ]
6681 : [ 1.0794e-005  ]
6682 : [ 1.18948e-005 ]
6683 : [ 1.2133e-005  ]
6684 : [ 1.08041e-005 ]
6685 : [ 1.16524e-005 ]
6686 : [ 1.09529e-005 ]
6687 : [ 1.32259e-005 ]
6688 : [ 1.08415e-005 ]
6689 : [ 1.24795e-005 ]
6690 : [ 1.25706e-005 ]
6691 : [ 1.26173e-005 ]
6692 : [ 1.29423e-005 ]
6693 : [ 1.18851e-005 ]
6694 : [ 1.11761e-005 ]
6695 : [ 1.18709e-005 ]
6696 : [ 1.20208e-005 ]
6697 : [ 1.19643e-005 ]
6698 : [ 1.2356e-005  ]
6699 : [ 1.14895e-005 ]
6700 : [ 1.13562e-005 ]
6701 : [ 1.27191e-005 ]
6702 : [ 1.09538e-005 ]
6703 : [ 1.13917e-005 ]
6704 : [ 1.19405e-005 ]
6705 : [ 1.26391e-005 ]
6706 : [ 1.12565e-005 ]
6707 : [ 1.0816e-005  ]
6708 : [ 1.22229e-005 ]
6709 : [ 1.3357e-005  ]
6710 : [ 1.30339e-005 ]
6711 : [ 1.30245e-005 ]
6712 : [ 1.10795e-005 ]
6713 : [ 1.16118e-005 ]
6714 : [ 9.31459e-006 ]
6715 : [ 1.22445e-005 ]
6716 : [ 1.25217e-005 ]
6717 : [ 1.29314e-005 ]
6718 : [ 1.11611e-005 ]
6719 : [ 1.20866e-005 ]
6720 : [ 1.18833e-005 ]
6721 : [ 1.15536e-005 ]
6722 : [ 1.07337e-005 ]
6723 : [ 1.34414e-005 ]
6724 : [ 1.18035e-005 ]
6725 : [ 1.19171e-005 ]
6726 : [ 1.27928e-005 ]
6727 : [ 1.16849e-005 ]
6728 : [ 1.23331e-005 ]
6729 : [ 1.28421e-005 ]
6730 : [ 1.24568e-005 ]
6731 : [ 1.03453e-005 ]
6732 : [ 1.25056e-005 ]
6733 : [ 1.2496e-005  ]
6734 : [ 1.22768e-005 ]
6735 : [ 1.33373e-005 ]
6736 : [ 1.28111e-005 ]
6737 : [ 1.25064e-005 ]
6738 : [ 1.12919e-005 ]
6739 : [ 1.08158e-005 ]
6740 : [ 1.04975e-005 ]
6741 : [ 1.22407e-005 ]
6742 : [ 1.2566e-005  ]
6743 : [ 1.27804e-005 ]
6744 : [ 1.22112e-005 ]
6745 : [ 1.28024e-005 ]
6746 : [ 1.24189e-005 ]
6747 : [ 1.15689e-005 ]
6748 : [ 1.15233e-005 ]
6749 : [ 1.15858e-005 ]
6750 : [ 1.12857e-005 ]
6751 : [ 1.2355e-005  ]
6752 : [ 1.26992e-005 ]
6753 : [ 1.22666e-005 ]
6754 : [ 1.02993e-005 ]
6755 : [ 1.25712e-005 ]
6756 : [ 1.17501e-005 ]
6757 : [ 1.15037e-005 ]
6758 : [ 1.16164e-005 ]
6759 : [ 1.1883e-005  ]
6760 : [ 1.19938e-005 ]
6761 : [ 1.1826e-005  ]
6762 : [ 1.22293e-005 ]
6763 : [ 1.17627e-005 ]
6764 : [ 1.15517e-005 ]
6765 : [ 1.32467e-005 ]
6766 : [ 1.19199e-005 ]
6767 : [ 1.08764e-005 ]
6768 : [ 1.15808e-005 ]
6769 : [ 1.14381e-005 ]
6770 : [ 1.27965e-005 ]
6771 : [ 1.25434e-005 ]
6772 : [ 1.2161e-005  ]
6773 : [ 1.14582e-005 ]
6774 : [ 1.28505e-005 ]
6775 : [ 1.2224e-005  ]
6776 : [ 1.20465e-005 ]
6777 : [ 1.09874e-005 ]
6778 : [ 1.06295e-005 ]
6779 : [ 1.10223e-005 ]
6780 : [ 1.34838e-005 ]
6781 : [ 1.27575e-005 ]
6782 : [ 1.26252e-005 ]
6783 : [ 1.35083e-005 ]
6784 : [ 1.11159e-005 ]
6785 : [ 1.34206e-005 ]
6786 : [ 1.27805e-005 ]
6787 : [ 1.10781e-005 ]
6788 : [ 1.15197e-005 ]
6789 : [ 1.13417e-005 ]
6790 : [ 1.3524e-005  ]
6791 : [ 1.16724e-005 ]
6792 : [ 1.03048e-005 ]
6793 : [ 1.21706e-005 ]
6794 : [ 1.11843e-005 ]
6795 : [ 1.26088e-005 ]
6796 : [ 1.20762e-005 ]
6797 : [ 1.37463e-005 ]
6798 : [ 1.17254e-005 ]
6799 : [ 1.0375e-005  ]
6800 : [ 1.08128e-005 ]
6801 : [ 1.2784e-005  ]
6802 : [ 1.12427e-005 ]
6803 : [ 1.2509e-005  ]
6804 : [ 9.73756e-006 ]
6805 : [ 1.27385e-005 ]
6806 : [ 1.20576e-005 ]
6807 : [ 1.30523e-005 ]
6808 : [ 1.0519e-005  ]
6809 : [ 1.23825e-005 ]
6810 : [ 1.26204e-005 ]
6811 : [ 1.1241e-005  ]
6812 : [ 1.16085e-005 ]
6813 : [ 9.32702e-006 ]
6814 : [ 1.25295e-005 ]
6815 : [ 1.30944e-005 ]
6816 : [ 1.23341e-005 ]
6817 : [ 1.11079e-005 ]
6818 : [ 1.08974e-005 ]
6819 : [ 1.18884e-005 ]
6820 : [ 9.61242e-006 ]
6821 : [ 1.23582e-005 ]
6822 : [ 1.22156e-005 ]
6823 : [ 1.1563e-005  ]
6824 : [ 1.31915e-005 ]
6825 : [ 1.18509e-005 ]
6826 : [ 1.35485e-005 ]
6827 : [ 1.2962e-005  ]
6828 : [ 9.40563e-006 ]
6829 : [ 1.35685e-005 ]
6830 : [ 1.15555e-005 ]
6831 : [ 1.24208e-005 ]
6832 : [ 1.12606e-005 ]
6833 : [ 1.25315e-005 ]
6834 : [ 1.274e-005   ]
6835 : [ 1.1442e-005  ]
6836 : [ 1.07338e-005 ]
6837 : [ 1.15444e-005 ]
6838 : [ 1.26059e-005 ]
6839 : [ 1.27759e-005 ]
6840 : [ 1.2389e-005  ]
6841 : [ 1.21571e-005 ]
6842 : [ 1.18424e-005 ]
6843 : [ 1.2247e-005  ]
6844 : [ 1.09159e-005 ]
6845 : [ 1.19448e-005 ]
6846 : [ 1.054e-005   ]
6847 : [ 1.21305e-005 ]
6848 : [ 1.35046e-005 ]
6849 : [ 1.39297e-005 ]
6850 : [ 1.18438e-005 ]
6851 : [ 1.2256e-005  ]
6852 : [ 1.28183e-005 ]
6853 : [ 1.16308e-005 ]
6854 : [ 1.17327e-005 ]
6855 : [ 1.15507e-005 ]
6856 : [ 1.16373e-005 ]
6857 : [ 1.1444e-005  ]
6858 : [ 1.24257e-005 ]
6859 : [ 9.78334e-006 ]
6860 : [ 1.35657e-005 ]
6861 : [ 1.2675e-005  ]
6862 : [ 1.26674e-005 ]
6863 : [ 1.27516e-005 ]
6864 : [ 1.17422e-005 ]
6865 : [ 1.07457e-005 ]
6866 : [ 1.1154e-005  ]
6867 : [ 1.24931e-005 ]
6868 : [ 1.18626e-005 ]
6869 : [ 1.25847e-005 ]
6870 : [ 1.09555e-005 ]
6871 : [ 9.77729e-006 ]
6872 : [ 9.80891e-006 ]
6873 : [ 1.22879e-005 ]
6874 : [ 1.20073e-005 ]
6875 : [ 1.26372e-005 ]
6876 : [ 1.27155e-005 ]
6877 : [ 1.22024e-005 ]
6878 : [ 1.14903e-005 ]
6879 : [ 1.1409e-005  ]
6880 : [ 1.1196e-005  ]
6881 : [ 1.0143e-005  ]
6882 : [ 1.2592e-005  ]
6883 : [ 1.20879e-005 ]
6884 : [ 1.22706e-005 ]
6885 : [ 1.25459e-005 ]
6886 : [ 1.24433e-005 ]
6887 : [ 9.77489e-006 ]
6888 : [ 1.04111e-005 ]
6889 : [ 9.22074e-006 ]
6890 : [ 1.21052e-005 ]
6891 : [ 1.27639e-005 ]
6892 : [ 1.1062e-005  ]
6893 : [ 1.13678e-005 ]
6894 : [ 1.12682e-005 ]
6895 : [ 1.28051e-005 ]
6896 : [ 1.10205e-005 ]
6897 : [ 1.24733e-005 ]
6898 : [ 1.04924e-005 ]
6899 : [ 1.16911e-005 ]
6900 : [ 1.13889e-005 ]
6901 : [ 1.34949e-005 ]
6902 : [ 1.22649e-005 ]
6903 : [ 1.25023e-005 ]
6904 : [ 1.23809e-005 ]
6905 : [ 1.25306e-005 ]
6906 : [ 1.11167e-005 ]
6907 : [ 1.17825e-005 ]
6908 : [ 9.74703e-006 ]
6909 : [ 1.1598e-005  ]
6910 : [ 1.35121e-005 ]
6911 : [ 1.3228e-005  ]
6912 : [ 1.31717e-005 ]
6913 : [ 1.21525e-005 ]
6914 : [ 1.15725e-005 ]
6915 : [ 1.21349e-005 ]
6916 : [ 1.26794e-005 ]
6917 : [ 1.17433e-005 ]
6918 : [ 1.20525e-005 ]
6919 : [ 1.12908e-005 ]
6920 : [ 1.1409e-005  ]
6921 : [ 1.17631e-005 ]
6922 : [ 1.29821e-005 ]
6923 : [ 1.1967e-005  ]
6924 : [ 1.23857e-005 ]
6925 : [ 1.29478e-005 ]
6926 : [ 1.08869e-005 ]
6927 : [ 1.29449e-005 ]
6928 : [ 1.21401e-005 ]
6929 : [ 1.1202e-005  ]
6930 : [ 1.23797e-005 ]
6931 : [ 1.13509e-005 ]
6932 : [ 1.19065e-005 ]
6933 : [ 9.86102e-006 ]
6934 : [ 1.18419e-005 ]
6935 : [ 1.12181e-005 ]
6936 : [ 1.12496e-005 ]
6937 : [ 1.29801e-005 ]
6938 : [ 1.30187e-005 ]
6939 : [ 1.30101e-005 ]
6940 : [ 1.02971e-005 ]
6941 : [ 1.10291e-005 ]
6942 : [ 1.26724e-005 ]
6943 : [ 1.20033e-005 ]
6944 : [ 1.20901e-005 ]
6945 : [ 1.28985e-005 ]
6946 : [ 1.15117e-005 ]
6947 : [ 1.12288e-005 ]
6948 : [ 1.02209e-005 ]
6949 : [ 1.2656e-005  ]
6950 : [ 1.04735e-005 ]
6951 : [ 1.24926e-005 ]
6952 : [ 1.2172e-005  ]
6953 : [ 1.32101e-005 ]
6954 : [ 1.162e-005   ]
6955 : [ 1.20921e-005 ]
6956 : [ 1.03928e-005 ]
6957 : [ 1.31573e-005 ]
6958 : [ 1.09608e-005 ]
6959 : [ 1.13804e-005 ]
6960 : [ 1.2167e-005  ]
6961 : [ 1.32797e-005 ]
6962 : [ 1.06534e-005 ]
6963 : [ 1.05753e-005 ]
6964 : [ 1.24405e-005 ]
6965 : [ 1.02365e-005 ]
6966 : [ 1.17294e-005 ]
6967 : [ 1.16898e-005 ]
6968 : [ 1.23306e-005 ]
6969 : [ 1.2172e-005  ]
6970 : [ 1.15632e-005 ]
6971 : [ 1.30124e-005 ]
6972 : [ 1.16043e-005 ]
6973 : [ 1.20555e-005 ]
6974 : [ 1.26773e-005 ]
6975 : [ 1.14255e-005 ]
6976 : [ 1.20349e-005 ]
6977 : [ 1.2208e-005  ]
6978 : [ 1.16496e-005 ]
6979 : [ 1.25536e-005 ]
6980 : [ 1.13233e-005 ]
6981 : [ 1.20526e-005 ]
6982 : [ 1.06161e-005 ]
6983 : [ 1.13758e-005 ]
6984 : [ 1.12855e-005 ]
6985 : [ 1.15087e-005 ]
6986 : [ 1.20899e-005 ]
6987 : [ 1.04189e-005 ]
6988 : [ 1.35924e-005 ]
6989 : [ 1.07064e-005 ]
6990 : [ 1.30944e-005 ]
6991 : [ 1.2967e-005  ]
6992 : [ 1.16835e-005 ]
6993 : [ 1.12129e-005 ]
6994 : [ 1.15164e-005 ]
6995 : [ 1.28923e-005 ]
6996 : [ 1.07896e-005 ]
6997 : [ 1.17035e-005 ]
6998 : [ 1.48036e-005 ]
6999 : [ 1.15721e-005 ]
7000 : [ 1.15127e-005 ]
7001 : [ 1.14748e-005 ]
7002 : [ 1.09371e-005 ]
7003 : [ 1.14971e-005 ]
7004 : [ 1.25904e-005 ]
7005 : [ 1.26942e-005 ]
7006 : [ 1.05427e-005 ]
7007 : [ 1.13849e-005 ]
7008 : [ 1.55201e-005 ]
7009 : [ 1.21578e-005 ]
7010 : [ 1.38496e-005 ]
7011 : [ 1.10681e-005 ]
7012 : [ 1.16476e-005 ]
7013 : [ 1.21467e-005 ]
7014 : [ 1.09978e-005 ]
7015 : [ 1.20631e-005 ]
7016 : [ 1.20127e-005 ]
7017 : [ 1.38838e-005 ]
7018 : [ 1.18008e-005 ]
7019 : [ 1.23856e-005 ]
7020 : [ 1.29674e-005 ]
7021 : [ 1.24147e-005 ]
7022 : [ 1.17693e-005 ]
7023 : [ 1.19348e-005 ]
7024 : [ 1.22775e-005 ]
7025 : [ 1.26541e-005 ]
7026 : [ 1.53781e-005 ]
7027 : [ 1.07695e-005 ]
7028 : [ 1.29508e-005 ]
7029 : [ 1.3278e-005  ]
7030 : [ 1.17103e-005 ]
7031 : [ 1.13222e-005 ]
7032 : [ 1.14719e-005 ]
7033 : [ 1.14001e-005 ]
7034 : [ 1.12326e-005 ]
7035 : [ 1.1147e-005  ]
7036 : [ 1.23294e-005 ]
7037 : [ 1.1941e-005  ]
7038 : [ 1.23913e-005 ]
7039 : [ 1.18753e-005 ]
7040 : [ 1.20779e-005 ]
7041 : [ 1.20861e-005 ]
7042 : [ 1.07198e-005 ]
7043 : [ 1.09576e-005 ]
7044 : [ 1.21826e-005 ]
7045 : [ 1.16625e-005 ]
7046 : [ 1.2118e-005  ]
7047 : [ 1.17317e-005 ]
7048 : [ 1.08363e-005 ]
7049 : [ 1.3082e-005  ]
7050 : [ 1.15512e-005 ]
7051 : [ 1.2778e-005  ]
7052 : [ 1.19539e-005 ]
7053 : [ 1.36345e-005 ]
7054 : [ 1.30521e-005 ]
7055 : [ 1.10327e-005 ]
7056 : [ 1.17044e-005 ]
7057 : [ 1.24247e-005 ]
7058 : [ 1.26527e-005 ]
7059 : [ 1.14415e-005 ]
7060 : [ 1.15065e-005 ]
7061 : [ 1.14943e-005 ]
7062 : [ 1.29543e-005 ]
7063 : [ 1.20012e-005 ]
7064 : [ 1.05389e-005 ]
7065 : [ 1.06764e-005 ]
7066 : [ 1.20601e-005 ]
7067 : [ 1.19546e-005 ]
7068 : [ 1.38406e-005 ]
7069 : [ 1.0472e-005  ]
7070 : [ 1.25034e-005 ]
7071 : [ 1.20587e-005 ]
7072 : [ 1.23525e-005 ]
7073 : [ 1.23042e-005 ]
7074 : [ 1.29751e-005 ]
7075 : [ 1.26168e-005 ]
7076 : [ 1.10861e-005 ]
7077 : [ 1.24536e-005 ]
7078 : [ 1.26751e-005 ]
7079 : [ 1.00289e-005 ]
7080 : [ 1.05093e-005 ]
7081 : [ 1.0975e-005  ]
7082 : [ 1.2458e-005  ]
7083 : [ 9.52625e-006 ]
7084 : [ 1.17743e-005 ]
7085 : [ 1.25927e-005 ]
7086 : [ 1.44831e-005 ]
7087 : [ 1.23963e-005 ]
7088 : [ 1.23714e-005 ]
7089 : [ 1.11839e-005 ]
7090 : [ 1.35878e-005 ]
7091 : [ 1.13916e-005 ]
7092 : [ 1.25378e-005 ]
7093 : [ 1.14798e-005 ]
7094 : [ 1.28161e-005 ]
7095 : [ 1.21041e-005 ]
7096 : [ 1.24294e-005 ]
7097 : [ 1.06074e-005 ]
7098 : [ 1.29572e-005 ]
7099 : [ 1.20777e-005 ]
7100 : [ 1.29761e-005 ]
7101 : [ 1.24298e-005 ]
7102 : [ 1.24657e-005 ]
7103 : [ 1.20298e-005 ]
7104 : [ 1.33095e-005 ]
7105 : [ 1.14454e-005 ]
7106 : [ 1.24478e-005 ]
7107 : [ 1.12532e-005 ]
7108 : [ 1.14835e-005 ]
7109 : [ 1.14337e-005 ]
7110 : [ 1.21214e-005 ]
7111 : [ 1.21644e-005 ]
7112 : [ 1.28621e-005 ]
7113 : [ 1.18493e-005 ]
7114 : [ 1.19561e-005 ]
7115 : [ 1.20029e-005 ]
7116 : [ 1.20842e-005 ]
7117 : [ 1.39354e-005 ]
7118 : [ 1.25472e-005 ]
7119 : [ 1.15356e-005 ]
7120 : [ 1.30274e-005 ]
7121 : [ 1.30645e-005 ]
7122 : [ 1.26003e-005 ]
7123 : [ 1.16895e-005 ]
7124 : [ 1.24036e-005 ]
7125 : [ 1.34251e-005 ]
7126 : [ 1.15108e-005 ]
7127 : [ 1.22855e-005 ]
7128 : [ 1.29546e-005 ]
7129 : [ 1.146e-005   ]
7130 : [ 1.09591e-005 ]
7131 : [ 1.17957e-005 ]
7132 : [ 1.12148e-005 ]
7133 : [ 1.37781e-005 ]
7134 : [ 1.26124e-005 ]
7135 : [ 1.40367e-005 ]
7136 : [ 1.20042e-005 ]
7137 : [ 1.2832e-005  ]
7138 : [ 1.14903e-005 ]
7139 : [ 1.0411e-005  ]
7140 : [ 1.2317e-005  ]
7141 : [ 1.2181e-005  ]
7142 : [ 1.22549e-005 ]
7143 : [ 1.28854e-005 ]
7144 : [ 1.1343e-005  ]
7145 : [ 1.18476e-005 ]
7146 : [ 1.28094e-005 ]
7147 : [ 1.03954e-005 ]
7148 : [ 1.19113e-005 ]
7149 : [ 1.27834e-005 ]
7150 : [ 9.91281e-006 ]
7151 : [ 1.2681e-005  ]
7152 : [ 1.22791e-005 ]
7153 : [ 1.30107e-005 ]
7154 : [ 1.23465e-005 ]
7155 : [ 1.19356e-005 ]
7156 : [ 1.19498e-005 ]
7157 : [ 1.14265e-005 ]
7158 : [ 1.31554e-005 ]
7159 : [ 1.02614e-005 ]
7160 : [ 1.18446e-005 ]
7161 : [ 1.26105e-005 ]
7162 : [ 1.16281e-005 ]
7163 : [ 1.1077e-005  ]
7164 : [ 1.24717e-005 ]
7165 : [ 1.20715e-005 ]
7166 : [ 1.1779e-005  ]
7167 : [ 1.30375e-005 ]
7168 : [ 1.2855e-005  ]
7169 : [ 1.06911e-005 ]
7170 : [ 1.24744e-005 ]
7171 : [ 1.27708e-005 ]
7172 : [ 1.30139e-005 ]
7173 : [ 1.27146e-005 ]
7174 : [ 1.11367e-005 ]
7175 : [ 1.13355e-005 ]
7176 : [ 1.29214e-005 ]
7177 : [ 1.15108e-005 ]
7178 : [ 1.24366e-005 ]
7179 : [ 1.18063e-005 ]
7180 : [ 1.11389e-005 ]
7181 : [ 1.11094e-005 ]
7182 : [ 1.22793e-005 ]
7183 : [ 1.01465e-005 ]
7184 : [ 1.20612e-005 ]
7185 : [ 1.20568e-005 ]
7186 : [ 1.2798e-005  ]
7187 : [ 1.15884e-005 ]
7188 : [ 9.85587e-006 ]
7189 : [ 1.13774e-005 ]
7190 : [ 1.01659e-005 ]
7191 : [ 1.10566e-005 ]
7192 : [ 1.2546e-005  ]
7193 : [ 1.23083e-005 ]
7194 : [ 1.125e-005   ]
7195 : [ 1.12236e-005 ]
7196 : [ 1.23242e-005 ]
7197 : [ 1.25347e-005 ]
7198 : [ 1.28274e-005 ]
7199 : [ 1.17382e-005 ]
7200 : [ 1.13373e-005 ]
7201 : [ 1.23173e-005 ]
7202 : [ 1.19491e-005 ]
7203 : [ 1.30484e-005 ]
7204 : [ 1.24424e-005 ]
7205 : [ 1.24365e-005 ]
7206 : [ 1.19296e-005 ]
7207 : [ 1.14264e-005 ]
7208 : [ 1.12906e-005 ]
7209 : [ 1.3993e-005  ]
7210 : [ 1.10509e-005 ]
7211 : [ 1.28229e-005 ]
7212 : [ 1.16835e-005 ]
7213 : [ 1.0703e-005  ]
7214 : [ 1.38911e-005 ]
7215 : [ 1.40238e-005 ]
7216 : [ 1.26837e-005 ]
7217 : [ 1.24571e-005 ]
7218 : [ 1.18594e-005 ]
7219 : [ 1.35883e-005 ]
7220 : [ 1.09145e-005 ]
7221 : [ 1.23221e-005 ]
7222 : [ 1.25123e-005 ]
7223 : [ 1.15293e-005 ]
7224 : [ 1.17972e-005 ]
7225 : [ 1.36461e-005 ]
7226 : [ 1.25003e-005 ]
7227 : [ 1.24434e-005 ]
7228 : [ 1.25407e-005 ]
7229 : [ 1.3649e-005  ]
7230 : [ 1.33289e-005 ]
7231 : [ 1.41211e-005 ]
7232 : [ 1.05943e-005 ]
7233 : [ 1.29299e-005 ]
7234 : [ 1.20351e-005 ]
7235 : [ 1.21551e-005 ]
7236 : [ 1.21719e-005 ]
7237 : [ 1.29224e-005 ]
7238 : [ 1.10623e-005 ]
7239 : [ 1.24688e-005 ]
7240 : [ 1.10752e-005 ]
7241 : [ 1.16901e-005 ]
7242 : [ 1.19433e-005 ]
7243 : [ 1.12932e-005 ]
7244 : [ 1.18765e-005 ]
7245 : [ 1.24544e-005 ]
7246 : [ 1.14167e-005 ]
7247 : [ 1.29157e-005 ]
7248 : [ 1.12558e-005 ]
7249 : [ 1.20074e-005 ]
7250 : [ 1.12155e-005 ]
7251 : [ 1.14047e-005 ]
7252 : [ 1.21117e-005 ]
7253 : [ 1.16894e-005 ]
7254 : [ 1.18382e-005 ]
7255 : [ 1.09615e-005 ]
7256 : [ 1.15563e-005 ]
7257 : [ 1.19725e-005 ]
7258 : [ 1.14922e-005 ]
7259 : [ 1.31131e-005 ]
7260 : [ 1.31968e-005 ]
7261 : [ 1.16896e-005 ]
7262 : [ 1.31059e-005 ]
7263 : [ 1.1844e-005  ]
7264 : [ 1.11489e-005 ]
7265 : [ 1.16933e-005 ]
7266 : [ 1.24055e-005 ]
7267 : [ 1.27093e-005 ]
7268 : [ 1.19901e-005 ]
7269 : [ 1.23679e-005 ]
7270 : [ 1.21507e-005 ]
7271 : [ 1.34676e-005 ]
7272 : [ 1.15982e-005 ]
7273 : [ 1.27233e-005 ]
7274 : [ 1.26924e-005 ]
7275 : [ 1.32682e-005 ]
7276 : [ 1.05527e-005 ]
7277 : [ 1.06577e-005 ]
7278 : [ 1.23375e-005 ]
7279 : [ 1.22106e-005 ]
7280 : [ 1.15513e-005 ]
7281 : [ 1.20994e-005 ]
7282 : [ 1.3424e-005  ]
7283 : [ 1.334e-005   ]
7284 : [ 1.09285e-005 ]
7285 : [ 1.04863e-005 ]
7286 : [ 1.26775e-005 ]
7287 : [ 1.17728e-005 ]
7288 : [ 1.20344e-005 ]
7289 : [ 1.23737e-005 ]
7290 : [ 1.31339e-005 ]
7291 : [ 1.15268e-005 ]
7292 : [ 1.17955e-005 ]
7293 : [ 1.26451e-005 ]
7294 : [ 1.21015e-005 ]
7295 : [ 1.17772e-005 ]
7296 : [ 1.07382e-005 ]
7297 : [ 1.08819e-005 ]
7298 : [ 1.03584e-005 ]
7299 : [ 1.52692e-005 ]
7300 : [ 1.29909e-005 ]
7301 : [ 1.24202e-005 ]
7302 : [ 1.11278e-005 ]
7303 : [ 1.18671e-005 ]
7304 : [ 1.23918e-005 ]
7305 : [ 1.09728e-005 ]
7306 : [ 1.10607e-005 ]
7307 : [ 1.09339e-005 ]
7308 : [ 1.20258e-005 ]
7309 : [ 1.35352e-005 ]
7310 : [ 1.18738e-005 ]
7311 : [ 9.92748e-006 ]
7312 : [ 1.21143e-005 ]
7313 : [ 1.17316e-005 ]
7314 : [ 1.09438e-005 ]
7315 : [ 1.28839e-005 ]
7316 : [ 1.08817e-005 ]
7317 : [ 1.21865e-005 ]
7318 : [ 1.102e-005   ]
7319 : [ 1.07091e-005 ]
7320 : [ 1.13336e-005 ]
7321 : [ 1.15581e-005 ]
7322 : [ 1.0262e-005  ]
7323 : [ 1.17959e-005 ]
7324 : [ 1.28371e-005 ]
7325 : [ 1.17021e-005 ]
7326 : [ 1.08566e-005 ]
7327 : [ 1.09636e-005 ]
7328 : [ 1.19132e-005 ]
7329 : [ 1.29829e-005 ]
7330 : [ 1.38082e-005 ]
7331 : [ 1.23281e-005 ]
7332 : [ 1.08599e-005 ]
7333 : [ 1.13692e-005 ]
7334 : [ 1.15804e-005 ]
7335 : [ 1.13841e-005 ]
7336 : [ 1.08208e-005 ]
7337 : [ 1.06219e-005 ]
7338 : [ 1.12581e-005 ]
7339 : [ 1.23399e-005 ]
7340 : [ 1.10605e-005 ]
7341 : [ 1.34552e-005 ]
7342 : [ 1.10933e-005 ]
7343 : [ 1.14118e-005 ]
7344 : [ 1.32072e-005 ]
7345 : [ 1.1911e-005  ]
7346 : [ 1.14847e-005 ]
7347 : [ 1.11559e-005 ]
7348 : [ 1.26018e-005 ]
7349 : [ 1.3388e-005  ]
7350 : [ 1.28809e-005 ]
7351 : [ 1.17522e-005 ]
7352 : [ 1.32056e-005 ]
7353 : [ 1.12893e-005 ]
7354 : [ 1.03834e-005 ]
7355 : [ 1.06883e-005 ]
7356 : [ 1.28513e-005 ]
7357 : [ 1.22025e-005 ]
7358 : [ 1.07879e-005 ]
7359 : [ 1.24337e-005 ]
7360 : [ 1.35412e-005 ]
7361 : [ 1.24195e-005 ]
7362 : [ 1.21178e-005 ]
7363 : [ 1.26828e-005 ]
7364 : [ 1.31684e-005 ]
7365 : [ 1.20606e-005 ]
7366 : [ 1.06333e-005 ]
7367 : [ 1.17315e-005 ]
7368 : [ 1.28192e-005 ]
7369 : [ 1.50209e-005 ]
7370 : [ 1.1765e-005  ]
7371 : [ 1.22722e-005 ]
7372 : [ 1.1924e-005  ]
7373 : [ 1.3116e-005  ]
7374 : [ 1.1686e-005  ]
7375 : [ 1.18477e-005 ]
7376 : [ 1.12138e-005 ]
7377 : [ 1.22639e-005 ]
7378 : [ 1.0377e-005  ]
7379 : [ 1.32349e-005 ]
7380 : [ 1.17763e-005 ]
7381 : [ 1.30187e-005 ]
7382 : [ 1.0394e-005  ]
7383 : [ 1.21921e-005 ]
7384 : [ 1.35896e-005 ]
7385 : [ 1.28451e-005 ]
7386 : [ 1.2407e-005  ]
7387 : [ 1.18584e-005 ]
7388 : [ 1.28058e-005 ]
7389 : [ 1.07897e-005 ]
7390 : [ 1.2716e-005  ]
7391 : [ 1.04668e-005 ]
7392 : [ 1.06664e-005 ]
7393 : [ 1.24761e-005 ]
7394 : [ 1.23112e-005 ]
7395 : [ 1.12722e-005 ]
7396 : [ 1.07245e-005 ]
7397 : [ 1.22659e-005 ]
7398 : [ 1.12435e-005 ]
7399 : [ 1.07952e-005 ]
7400 : [ 1.08938e-005 ]
7401 : [ 1.22655e-005 ]
7402 : [ 1.10344e-005 ]
7403 : [ 1.33247e-005 ]
7404 : [ 1.27242e-005 ]
7405 : [ 1.24124e-005 ]
7406 : [ 1.03037e-005 ]
7407 : [ 1.11448e-005 ]
7408 : [ 1.24126e-005 ]
7409 : [ 1.38265e-005 ]
7410 : [ 1.23537e-005 ]
7411 : [ 1.13271e-005 ]
7412 : [ 1.08874e-005 ]
7413 : [ 1.18586e-005 ]
7414 : [ 1.20473e-005 ]
7415 : [ 1.29366e-005 ]
7416 : [ 1.16129e-005 ]
7417 : [ 1.17705e-005 ]
7418 : [ 1.1524e-005  ]
7419 : [ 1.18191e-005 ]
7420 : [ 1.02786e-005 ]
7421 : [ 1.16561e-005 ]
7422 : [ 1.1623e-005  ]
7423 : [ 1.2501e-005  ]
7424 : [ 1.04781e-005 ]
7425 : [ 1.34248e-005 ]
7426 : [ 1.06657e-005 ]
7427 : [ 1.17589e-005 ]
7428 : [ 1.17783e-005 ]
7429 : [ 1.21104e-005 ]
7430 : [ 1.119e-005   ]
7431 : [ 1.15744e-005 ]
7432 : [ 1.23804e-005 ]
7433 : [ 1.09667e-005 ]
7434 : [ 1.16765e-005 ]
7435 : [ 1.36366e-005 ]
7436 : [ 1.21295e-005 ]
7437 : [ 1.03071e-005 ]
7438 : [ 1.07346e-005 ]
7439 : [ 9.85946e-006 ]
7440 : [ 1.20118e-005 ]
7441 : [ 1.15099e-005 ]
7442 : [ 1.24277e-005 ]
7443 : [ 1.14828e-005 ]
7444 : [ 1.06499e-005 ]
7445 : [ 1.2385e-005  ]
7446 : [ 1.26104e-005 ]
7447 : [ 1.29787e-005 ]
7448 : [ 1.20042e-005 ]
7449 : [ 1.06e-005    ]
7450 : [ 1.10075e-005 ]
7451 : [ 1.33028e-005 ]
7452 : [ 1.34567e-005 ]
7453 : [ 1.15131e-005 ]
7454 : [ 1.24722e-005 ]
7455 : [ 1.23455e-005 ]
7456 : [ 1.09621e-005 ]
7457 : [ 1.07586e-005 ]
7458 : [ 1.26664e-005 ]
7459 : [ 1.11963e-005 ]
7460 : [ 1.07304e-005 ]
7461 : [ 1.1367e-005  ]
7462 : [ 1.14734e-005 ]
7463 : [ 1.19534e-005 ]
7464 : [ 1.29678e-005 ]
7465 : [ 1.40355e-005 ]
7466 : [ 1.1364e-005  ]
7467 : [ 1.13853e-005 ]
7468 : [ 1.19538e-005 ]
7469 : [ 1.15331e-005 ]
7470 : [ 1.21564e-005 ]
7471 : [ 1.31292e-005 ]
7472 : [ 1.14741e-005 ]
7473 : [ 1.06049e-005 ]
7474 : [ 1.23613e-005 ]
7475 : [ 1.3098e-005  ]
7476 : [ 1.14113e-005 ]
7477 : [ 1.30501e-005 ]
7478 : [ 1.10834e-005 ]
7479 : [ 1.17532e-005 ]
7480 : [ 1.21719e-005 ]
7481 : [ 1.16162e-005 ]
7482 : [ 1.24689e-005 ]
7483 : [ 1.24945e-005 ]
7484 : [ 1.24509e-005 ]
7485 : [ 1.18643e-005 ]
7486 : [ 1.13185e-005 ]
7487 : [ 1.29297e-005 ]
7488 : [ 1.12532e-005 ]
7489 : [ 1.31251e-005 ]
7490 : [ 1.17696e-005 ]
7491 : [ 1.30788e-005 ]
7492 : [ 1.06938e-005 ]
7493 : [ 1.13889e-005 ]
7494 : [ 1.42188e-005 ]
7495 : [ 1.25392e-005 ]
7496 : [ 1.48781e-005 ]
7497 : [ 1.21234e-005 ]
7498 : [ 1.06734e-005 ]
7499 : [ 1.18791e-005 ]
7500 : [ 1.21406e-005 ]
7501 : [ 1.18767e-005 ]
7502 : [ 1.14385e-005 ]
7503 : [ 1.22773e-005 ]
7504 : [ 1.30874e-005 ]
7505 : [ 1.36535e-005 ]
7506 : [ 1.52405e-005 ]
7507 : [ 1.30458e-005 ]
7508 : [ 1.10915e-005 ]
7509 : [ 1.12586e-005 ]
7510 : [ 1.16849e-005 ]
7511 : [ 9.50932e-006 ]
7512 : [ 1.19865e-005 ]
7513 : [ 1.07597e-005 ]
7514 : [ 1.24176e-005 ]
7515 : [ 1.42308e-005 ]
7516 : [ 1.16014e-005 ]
7517 : [ 1.20838e-005 ]
7518 : [ 1.10813e-005 ]
7519 : [ 1.27481e-005 ]
7520 : [ 1.27547e-005 ]
7521 : [ 1.20031e-005 ]
7522 : [ 1.16299e-005 ]
7523 : [ 1.23412e-005 ]
7524 : [ 1.33074e-005 ]
7525 : [ 1.23267e-005 ]
7526 : [ 1.26361e-005 ]
7527 : [ 1.18073e-005 ]
7528 : [ 1.21942e-005 ]
7529 : [ 1.26683e-005 ]
7530 : [ 1.13182e-005 ]
7531 : [ 1.24388e-005 ]
7532 : [ 1.4065e-005  ]
7533 : [ 1.122e-005   ]
7534 : [ 1.17887e-005 ]
7535 : [ 1.17631e-005 ]
7536 : [ 1.38648e-005 ]
7537 : [ 1.12762e-005 ]
7538 : [ 1.17421e-005 ]
7539 : [ 1.18501e-005 ]
7540 : [ 1.26433e-005 ]
7541 : [ 1.38139e-005 ]
7542 : [ 9.23022e-006 ]
7543 : [ 1.17132e-005 ]
7544 : [ 1.29428e-005 ]
7545 : [ 1.24744e-005 ]
7546 : [ 1.15984e-005 ]
7547 : [ 1.22461e-005 ]
7548 : [ 1.12343e-005 ]
7549 : [ 1.12217e-005 ]
7550 : [ 1.11767e-005 ]
7551 : [ 1.08265e-005 ]
7552 : [ 1.28959e-005 ]
7553 : [ 1.09459e-005 ]
7554 : [ 1.19741e-005 ]
7555 : [ 1.24264e-005 ]
7556 : [ 1.22391e-005 ]
7557 : [ 1.16874e-005 ]
7558 : [ 1.32803e-005 ]
7559 : [ 1.30436e-005 ]
7560 : [ 1.23149e-005 ]
7561 : [ 1.20087e-005 ]
7562 : [ 1.27029e-005 ]
7563 : [ 1.16723e-005 ]
7564 : [ 1.18254e-005 ]
7565 : [ 1.14393e-005 ]
7566 : [ 1.24102e-005 ]
7567 : [ 1.2655e-005  ]
7568 : [ 1.28252e-005 ]
7569 : [ 1.19718e-005 ]
7570 : [ 1.09247e-005 ]
7571 : [ 1.12619e-005 ]
7572 : [ 1.13981e-005 ]
7573 : [ 1.02056e-005 ]
7574 : [ 1.21867e-005 ]
7575 : [ 1.1287e-005  ]
7576 : [ 1.25024e-005 ]
7577 : [ 1.26287e-005 ]
7578 : [ 1.2099e-005  ]
7579 : [ 1.25707e-005 ]
7580 : [ 1.15663e-005 ]
7581 : [ 1.02326e-005 ]
7582 : [ 1.43959e-005 ]
7583 : [ 1.31501e-005 ]
7584 : [ 1.15779e-005 ]
7585 : [ 1.21258e-005 ]
7586 : [ 1.15907e-005 ]
7587 : [ 1.22714e-005 ]
7588 : [ 1.24449e-005 ]
7589 : [ 1.16735e-005 ]
7590 : [ 1.21196e-005 ]
7591 : [ 1.19842e-005 ]
7592 : [ 1.11274e-005 ]
7593 : [ 1.31063e-005 ]
7594 : [ 1.04517e-005 ]
7595 : [ 1.26921e-005 ]
7596 : [ 1.26011e-005 ]
7597 : [ 1.22578e-005 ]
7598 : [ 1.24401e-005 ]
7599 : [ 1.14502e-005 ]
7600 : [ 9.62768e-006 ]
7601 : [ 1.37263e-005 ]
7602 : [ 1.1792e-005  ]
7603 : [ 1.08539e-005 ]
7604 : [ 1.38905e-005 ]
7605 : [ 1.39764e-005 ]
7606 : [ 1.16938e-005 ]
7607 : [ 1.29465e-005 ]
7608 : [ 1.19425e-005 ]
7609 : [ 1.11144e-005 ]
7610 : [ 1.28741e-005 ]
7611 : [ 1.26946e-005 ]
7612 : [ 1.25331e-005 ]
7613 : [ 9.88329e-006 ]
7614 : [ 1.2788e-005  ]
7615 : [ 1.09922e-005 ]
7616 : [ 1.04518e-005 ]
7617 : [ 1.18576e-005 ]
7618 : [ 1.24402e-005 ]
7619 : [ 1.12783e-005 ]
7620 : [ 1.25968e-005 ]
7621 : [ 1.1725e-005  ]
7622 : [ 1.24054e-005 ]
7623 : [ 1.27317e-005 ]
7624 : [ 1.18494e-005 ]
7625 : [ 9.25997e-006 ]
7626 : [ 1.34972e-005 ]
7627 : [ 1.20022e-005 ]
7628 : [ 1.11605e-005 ]
7629 : [ 1.07524e-005 ]
7630 : [ 1.15597e-005 ]
7631 : [ 1.04753e-005 ]
7632 : [ 1.2793e-005  ]
7633 : [ 1.2134e-005  ]
7634 : [ 1.16882e-005 ]
7635 : [ 1.23589e-005 ]
7636 : [ 1.31869e-005 ]
7637 : [ 1.27509e-005 ]
7638 : [ 1.17919e-005 ]
7639 : [ 1.16031e-005 ]
7640 : [ 1.34341e-005 ]
7641 : [ 1.10073e-005 ]
7642 : [ 1.19526e-005 ]
7643 : [ 1.15656e-005 ]
7644 : [ 1.10002e-005 ]
7645 : [ 1.21684e-005 ]
7646 : [ 1.12102e-005 ]
7647 : [ 1.35082e-005 ]
7648 : [ 1.1909e-005  ]
7649 : [ 1.16524e-005 ]
7650 : [ 1.18804e-005 ]
7651 : [ 1.21978e-005 ]
7652 : [ 1.26382e-005 ]
7653 : [ 1.25023e-005 ]
7654 : [ 1.28839e-005 ]
7655 : [ 1.16743e-005 ]
7656 : [ 1.01539e-005 ]
7657 : [ 1.34825e-005 ]
7658 : [ 1.44403e-005 ]
7659 : [ 1.21711e-005 ]
7660 : [ 1.17436e-005 ]
7661 : [ 1.20438e-005 ]
7662 : [ 1.35884e-005 ]
7663 : [ 1.26605e-005 ]
7664 : [ 1.17487e-005 ]
7665 : [ 1.02539e-005 ]
7666 : [ 1.22113e-005 ]
7667 : [ 1.09758e-005 ]
7668 : [ 1.18551e-005 ]
7669 : [ 1.37727e-005 ]
7670 : [ 1.08714e-005 ]
7671 : [ 1.23165e-005 ]
7672 : [ 1.22768e-005 ]
7673 : [ 1.17358e-005 ]
7674 : [ 1.14811e-005 ]
7675 : [ 1.31957e-005 ]
7676 : [ 1.17426e-005 ]
7677 : [ 1.23095e-005 ]
7678 : [ 1.21734e-005 ]
7679 : [ 1.17771e-005 ]
7680 : [ 1.35488e-005 ]
7681 : [ 1.25816e-005 ]
7682 : [ 1.18989e-005 ]
7683 : [ 1.35264e-005 ]
7684 : [ 1.34963e-005 ]
7685 : [ 1.30287e-005 ]
7686 : [ 1.15606e-005 ]
7687 : [ 1.05217e-005 ]
7688 : [ 1.1905e-005  ]
7689 : [ 1.07862e-005 ]
7690 : [ 1.25145e-005 ]
7691 : [ 1.21144e-005 ]
7692 : [ 1.32748e-005 ]
7693 : [ 1.25149e-005 ]
7694 : [ 1.14435e-005 ]
7695 : [ 1.29587e-005 ]
7696 : [ 1.32303e-005 ]
7697 : [ 1.30776e-005 ]
7698 : [ 1.07921e-005 ]
7699 : [ 1.21886e-005 ]
7700 : [ 1.22604e-005 ]
7701 : [ 1.22819e-005 ]
7702 : [ 1.31041e-005 ]
7703 : [ 1.10591e-005 ]
7704 : [ 1.11026e-005 ]
7705 : [ 1.27784e-005 ]
7706 : [ 1.14962e-005 ]
7707 : [ 1.12664e-005 ]
7708 : [ 1.07735e-005 ]
7709 : [ 1.11312e-005 ]
7710 : [ 1.39741e-005 ]
7711 : [ 1.24045e-005 ]
7712 : [ 1.30028e-005 ]
7713 : [ 1.41008e-005 ]
7714 : [ 1.21028e-005 ]
7715 : [ 1.26274e-005 ]
7716 : [ 1.15586e-005 ]
7717 : [ 1.15786e-005 ]
7718 : [ 1.30726e-005 ]
7719 : [ 1.34466e-005 ]
7720 : [ 1.17161e-005 ]
7721 : [ 1.26624e-005 ]
7722 : [ 1.15387e-005 ]
7723 : [ 1.1559e-005  ]
7724 : [ 1.33027e-005 ]
7725 : [ 1.1208e-005  ]
7726 : [ 1.21466e-005 ]
7727 : [ 1.12959e-005 ]
7728 : [ 1.16449e-005 ]
7729 : [ 1.22828e-005 ]
7730 : [ 1.00483e-005 ]
7731 : [ 1.31301e-005 ]
7732 : [ 1.22649e-005 ]
7733 : [ 1.10615e-005 ]
7734 : [ 1.26926e-005 ]
7735 : [ 1.28187e-005 ]
7736 : [ 9.80372e-006 ]
7737 : [ 1.13286e-005 ]
7738 : [ 1.17068e-005 ]
7739 : [ 1.24341e-005 ]
7740 : [ 1.02778e-005 ]
7741 : [ 1.1976e-005  ]
7742 : [ 1.08243e-005 ]
7743 : [ 1.26301e-005 ]
7744 : [ 1.2939e-005  ]
7745 : [ 1.14751e-005 ]
7746 : [ 1.04906e-005 ]
7747 : [ 1.14606e-005 ]
7748 : [ 1.28236e-005 ]
7749 : [ 1.17719e-005 ]
7750 : [ 1.16617e-005 ]
7751 : [ 1.21405e-005 ]
7752 : [ 1.21601e-005 ]
7753 : [ 1.13914e-005 ]
7754 : [ 1.24912e-005 ]
7755 : [ 1.26987e-005 ]
7756 : [ 1.36379e-005 ]
7757 : [ 1.28776e-005 ]
7758 : [ 1.19547e-005 ]
7759 : [ 1.18567e-005 ]
7760 : [ 1.2383e-005  ]
7761 : [ 1.17434e-005 ]
7762 : [ 1.15547e-005 ]
7763 : [ 1.16188e-005 ]
7764 : [ 1.21097e-005 ]
7765 : [ 1.31582e-005 ]
7766 : [ 1.34277e-005 ]
7767 : [ 1.11122e-005 ]
7768 : [ 1.22072e-005 ]
7769 : [ 1.2313e-005  ]
7770 : [ 1.44829e-005 ]
7771 : [ 1.33481e-005 ]
7772 : [ 1.06313e-005 ]
7773 : [ 1.23008e-005 ]
7774 : [ 1.3398e-005  ]
7775 : [ 1.0913e-005  ]
7776 : [ 1.23918e-005 ]
7777 : [ 1.22403e-005 ]
7778 : [ 1.31797e-005 ]
7779 : [ 1.34439e-005 ]
7780 : [ 1.08102e-005 ]
7781 : [ 1.25046e-005 ]
7782 : [ 1.33786e-005 ]
7783 : [ 1.15813e-005 ]
7784 : [ 1.18725e-005 ]
7785 : [ 1.2028e-005  ]
7786 : [ 1.3744e-005  ]
7787 : [ 1.1755e-005  ]
7788 : [ 1.19953e-005 ]
7789 : [ 1.19096e-005 ]
7790 : [ 1.20359e-005 ]
7791 : [ 1.26704e-005 ]
7792 : [ 1.08378e-005 ]
7793 : [ 1.23845e-005 ]
7794 : [ 1.19799e-005 ]
7795 : [ 1.19459e-005 ]
7796 : [ 1.31414e-005 ]
7797 : [ 1.26905e-005 ]
7798 : [ 1.28241e-005 ]
7799 : [ 1.11232e-005 ]
7800 : [ 1.14793e-005 ]
7801 : [ 1.19842e-005 ]
7802 : [ 1.21005e-005 ]
7803 : [ 1.27094e-005 ]
7804 : [ 1.12682e-005 ]
7805 : [ 1.30323e-005 ]
7806 : [ 1.41525e-005 ]
7807 : [ 1.21149e-005 ]
7808 : [ 1.16148e-005 ]
7809 : [ 1.26499e-005 ]
7810 : [ 1.20298e-005 ]
7811 : [ 1.22317e-005 ]
7812 : [ 1.21723e-005 ]
7813 : [ 1.14885e-005 ]
7814 : [ 1.22673e-005 ]
7815 : [ 1.30134e-005 ]
7816 : [ 1.17574e-005 ]
7817 : [ 1.33649e-005 ]
7818 : [ 1.1046e-005  ]
7819 : [ 1.34169e-005 ]
7820 : [ 1.26438e-005 ]
7821 : [ 1.17364e-005 ]
7822 : [ 1.30336e-005 ]
7823 : [ 1.20774e-005 ]
7824 : [ 1.20285e-005 ]
7825 : [ 1.16896e-005 ]
7826 : [ 1.1939e-005  ]
7827 : [ 1.0838e-005  ]
7828 : [ 1.17926e-005 ]
7829 : [ 1.19701e-005 ]
7830 : [ 1.1737e-005  ]
7831 : [ 1.14781e-005 ]
7832 : [ 1.27558e-005 ]
7833 : [ 1.25839e-005 ]
7834 : [ 1.24478e-005 ]
7835 : [ 1.23538e-005 ]
7836 : [ 1.19045e-005 ]
7837 : [ 1.10263e-005 ]
7838 : [ 1.26377e-005 ]
7839 : [ 1.20397e-005 ]
7840 : [ 1.12567e-005 ]
7841 : [ 1.21547e-005 ]
7842 : [ 1.21791e-005 ]
7843 : [ 1.29957e-005 ]
7844 : [ 1.19471e-005 ]
7845 : [ 1.30516e-005 ]
7846 : [ 1.20861e-005 ]
7847 : [ 1.18606e-005 ]
7848 : [ 1.07307e-005 ]
7849 : [ 1.25957e-005 ]
7850 : [ 1.21198e-005 ]
7851 : [ 1.24885e-005 ]
7852 : [ 1.07045e-005 ]
7853 : [ 1.10231e-005 ]
7854 : [ 1.29937e-005 ]
7855 : [ 1.28407e-005 ]
7856 : [ 1.18732e-005 ]
7857 : [ 1.14081e-005 ]
7858 : [ 1.0733e-005  ]
7859 : [ 1.15141e-005 ]
7860 : [ 1.25185e-005 ]
7861 : [ 1.15448e-005 ]
7862 : [ 1.17909e-005 ]
7863 : [ 1.2281e-005  ]
7864 : [ 1.1127e-005  ]
7865 : [ 1.17257e-005 ]
7866 : [ 1.21965e-005 ]
7867 : [ 1.11547e-005 ]
7868 : [ 1.19272e-005 ]
7869 : [ 1.32204e-005 ]
7870 : [ 1.0989e-005  ]
7871 : [ 1.20803e-005 ]
7872 : [ 1.16669e-005 ]
7873 : [ 1.36354e-005 ]
7874 : [ 1.28844e-005 ]
7875 : [ 1.24549e-005 ]
7876 : [ 1.17134e-005 ]
7877 : [ 1.31915e-005 ]
7878 : [ 1.12624e-005 ]
7879 : [ 1.21044e-005 ]
7880 : [ 1.02661e-005 ]
7881 : [ 1.32928e-005 ]
7882 : [ 1.2948e-005  ]
7883 : [ 1.1711e-005  ]
7884 : [ 1.09456e-005 ]
7885 : [ 1.24773e-005 ]
7886 : [ 1.21418e-005 ]
7887 : [ 1.37762e-005 ]
7888 : [ 1.09657e-005 ]
7889 : [ 1.1663e-005  ]
7890 : [ 1.14969e-005 ]
7891 : [ 1.26506e-005 ]
7892 : [ 1.1332e-005  ]
7893 : [ 1.10523e-005 ]
7894 : [ 1.07962e-005 ]
7895 : [ 1.21775e-005 ]
7896 : [ 1.15441e-005 ]
7897 : [ 1.1074e-005  ]
7898 : [ 1.24747e-005 ]
7899 : [ 1.16483e-005 ]
7900 : [ 1.20873e-005 ]
7901 : [ 1.20334e-005 ]
7902 : [ 1.18558e-005 ]
7903 : [ 1.28514e-005 ]
7904 : [ 1.26939e-005 ]
7905 : [ 1.15406e-005 ]
7906 : [ 1.33861e-005 ]
7907 : [ 1.11006e-005 ]
7908 : [ 1.18103e-005 ]
7909 : [ 1.10485e-005 ]
7910 : [ 1.21374e-005 ]
7911 : [ 1.22847e-005 ]
7912 : [ 1.33286e-005 ]
7913 : [ 1.31455e-005 ]
7914 : [ 1.15761e-005 ]
7915 : [ 1.13196e-005 ]
7916 : [ 1.22413e-005 ]
7917 : [ 1.29484e-005 ]
7918 : [ 1.16347e-005 ]
7919 : [ 1.2106e-005  ]
7920 : [ 1.29762e-005 ]
7921 : [ 1.15607e-005 ]
7922 : [ 1.02862e-005 ]
7923 : [ 1.18264e-005 ]
7924 : [ 1.18625e-005 ]
7925 : [ 1.37857e-005 ]
7926 : [ 1.23433e-005 ]
7927 : [ 1.3125e-005  ]
7928 : [ 1.17693e-005 ]
7929 : [ 1.44997e-005 ]
7930 : [ 1.28168e-005 ]
7931 : [ 1.09186e-005 ]
7932 : [ 1.29454e-005 ]
7933 : [ 1.13864e-005 ]
7934 : [ 1.22316e-005 ]
7935 : [ 1.15613e-005 ]
7936 : [ 1.0969e-005  ]
7937 : [ 1.14832e-005 ]
7938 : [ 1.2221e-005  ]
7939 : [ 1.18534e-005 ]
7940 : [ 1.16811e-005 ]
7941 : [ 1.11968e-005 ]
7942 : [ 1.1153e-005  ]
7943 : [ 1.21234e-005 ]
7944 : [ 9.60412e-006 ]
7945 : [ 1.03438e-005 ]
7946 : [ 1.27022e-005 ]
7947 : [ 1.14701e-005 ]
7948 : [ 1.20355e-005 ]
7949 : [ 1.16153e-005 ]
7950 : [ 1.19342e-005 ]
7951 : [ 1.06538e-005 ]
7952 : [ 1.13459e-005 ]
7953 : [ 1.3828e-005  ]
7954 : [ 1.17304e-005 ]
7955 : [ 1.05854e-005 ]
7956 : [ 1.17493e-005 ]
7957 : [ 1.24118e-005 ]
7958 : [ 1.27155e-005 ]
7959 : [ 1.15004e-005 ]
7960 : [ 1.35079e-005 ]
7961 : [ 1.26942e-005 ]
7962 : [ 1.17278e-005 ]
7963 : [ 1.25836e-005 ]
7964 : [ 1.14363e-005 ]
7965 : [ 1.29493e-005 ]
7966 : [ 1.38172e-005 ]
7967 : [ 1.25813e-005 ]
7968 : [ 1.25857e-005 ]
7969 : [ 1.27043e-005 ]
7970 : [ 1.17181e-005 ]
7971 : [ 1.30655e-005 ]
7972 : [ 1.27942e-005 ]
7973 : [ 1.20432e-005 ]
7974 : [ 1.17983e-005 ]
7975 : [ 1.11549e-005 ]
7976 : [ 1.29804e-005 ]
7977 : [ 1.13633e-005 ]
7978 : [ 1.33306e-005 ]
7979 : [ 1.20772e-005 ]
7980 : [ 1.15564e-005 ]
7981 : [ 1.19481e-005 ]
7982 : [ 1.26113e-005 ]
7983 : [ 1.24862e-005 ]
7984 : [ 1.09684e-005 ]
7985 : [ 1.26204e-005 ]
7986 : [ 1.32623e-005 ]
7987 : [ 1.19009e-005 ]
7988 : [ 1.02509e-005 ]
7989 : [ 1.21648e-005 ]
7990 : [ 1.02371e-005 ]
7991 : [ 1.2514e-005  ]
7992 : [ 1.25042e-005 ]
7993 : [ 1.13713e-005 ]
7994 : [ 1.09463e-005 ]
7995 : [ 1.24492e-005 ]
7996 : [ 1.22574e-005 ]
7997 : [ 1.27492e-005 ]
7998 : [ 1.30375e-005 ]
7999 : [ 1.2404e-005  ]
8000 : [ 1.24918e-005 ]
8001 : [ 1.13778e-005 ]
8002 : [ 1.26484e-005 ]
8003 : [ 1.21219e-005 ]
8004 : [ 1.12748e-005 ]
8005 : [ 1.30772e-005 ]
8006 : [ 1.09968e-005 ]
8007 : [ 1.08476e-005 ]
8008 : [ 1.26094e-005 ]
8009 : [ 1.16417e-005 ]
8010 : [ 1.32374e-005 ]
8011 : [ 1.28395e-005 ]
8012 : [ 1.10388e-005 ]
8013 : [ 1.26425e-005 ]
8014 : [ 1.2705e-005  ]
8015 : [ 1.1072e-005  ]
8016 : [ 1.19612e-005 ]
8017 : [ 1.0873e-005  ]
8018 : [ 1.22131e-005 ]
8019 : [ 1.22934e-005 ]
8020 : [ 1.25943e-005 ]
8021 : [ 1.25181e-005 ]
8022 : [ 1.18623e-005 ]
8023 : [ 1.36307e-005 ]
8024 : [ 1.16448e-005 ]
8025 : [ 1.08345e-005 ]
8026 : [ 1.25669e-005 ]
8027 : [ 1.24337e-005 ]
8028 : [ 1.10235e-005 ]
8029 : [ 1.33497e-005 ]
8030 : [ 1.42552e-005 ]
8031 : [ 1.09803e-005 ]
8032 : [ 1.24422e-005 ]
8033 : [ 1.20733e-005 ]
8034 : [ 1.26448e-005 ]
8035 : [ 1.30345e-005 ]
8036 : [ 1.27846e-005 ]
8037 : [ 1.28672e-005 ]
8038 : [ 1.04074e-005 ]
8039 : [ 1.15854e-005 ]
8040 : [ 1.34489e-005 ]
8041 : [ 1.23402e-005 ]
8042 : [ 1.24834e-005 ]
8043 : [ 1.15274e-005 ]
8044 : [ 1.26422e-005 ]
8045 : [ 1.13846e-005 ]
8046 : [ 1.12933e-005 ]
8047 : [ 1.22113e-005 ]
8048 : [ 1.21707e-005 ]
8049 : [ 1.2904e-005  ]
8050 : [ 1.14861e-005 ]
8051 : [ 1.171e-005   ]
8052 : [ 1.24972e-005 ]
8053 : [ 1.43665e-005 ]
8054 : [ 1.16416e-005 ]
8055 : [ 1.04603e-005 ]
8056 : [ 1.2898e-005  ]
8057 : [ 1.26705e-005 ]
8058 : [ 1.32894e-005 ]
8059 : [ 1.14234e-005 ]
8060 : [ 1.20175e-005 ]
8061 : [ 1.34983e-005 ]
8062 : [ 1.1062e-005  ]
8063 : [ 1.31469e-005 ]
8064 : [ 1.19891e-005 ]
8065 : [ 1.28083e-005 ]
8066 : [ 1.04606e-005 ]
8067 : [ 1.34669e-005 ]
8068 : [ 1.2823e-005  ]
8069 : [ 1.24e-005    ]
8070 : [ 1.26471e-005 ]
8071 : [ 1.36503e-005 ]
8072 : [ 1.13694e-005 ]
8073 : [ 1.29341e-005 ]
8074 : [ 1.0604e-005  ]
8075 : [ 1.12346e-005 ]
8076 : [ 1.18668e-005 ]
8077 : [ 1.25605e-005 ]
8078 : [ 1.15804e-005 ]
8079 : [ 1.13223e-005 ]
8080 : [ 1.27138e-005 ]
8081 : [ 1.35065e-005 ]
8082 : [ 1.28324e-005 ]
8083 : [ 1.20268e-005 ]
8084 : [ 1.11587e-005 ]
8085 : [ 1.15408e-005 ]
8086 : [ 1.289e-005   ]
8087 : [ 1.1875e-005  ]
8088 : [ 1.20926e-005 ]
8089 : [ 1.26405e-005 ]
8090 : [ 1.25867e-005 ]
8091 : [ 1.35599e-005 ]
8092 : [ 1.17197e-005 ]
8093 : [ 1.03249e-005 ]
8094 : [ 1.17579e-005 ]
8095 : [ 1.19496e-005 ]
8096 : [ 1.37219e-005 ]
8097 : [ 1.10594e-005 ]
8098 : [ 1.25706e-005 ]
8099 : [ 1.2155e-005  ]
8100 : [ 1.16407e-005 ]
8101 : [ 1.21917e-005 ]
8102 : [ 1.19719e-005 ]
8103 : [ 1.11794e-005 ]
8104 : [ 1.29942e-005 ]
8105 : [ 1.12711e-005 ]
8106 : [ 1.10858e-005 ]
8107 : [ 1.2534e-005  ]
8108 : [ 1.17411e-005 ]
8109 : [ 1.29053e-005 ]
8110 : [ 1.15205e-005 ]
8111 : [ 1.32667e-005 ]
8112 : [ 1.0684e-005  ]
8113 : [ 1.01768e-005 ]
8114 : [ 1.13774e-005 ]
8115 : [ 1.04212e-005 ]
8116 : [ 1.23012e-005 ]
8117 : [ 1.22067e-005 ]
8118 : [ 1.22792e-005 ]
8119 : [ 1.215e-005   ]
8120 : [ 1.11104e-005 ]
8121 : [ 1.31007e-005 ]
8122 : [ 1.23438e-005 ]
8123 : [ 1.3268e-005  ]
8124 : [ 1.18166e-005 ]
8125 : [ 1.28856e-005 ]
8126 : [ 1.25253e-005 ]
8127 : [ 1.21085e-005 ]
8128 : [ 1.23031e-005 ]
8129 : [ 1.26162e-005 ]
8130 : [ 1.33568e-005 ]
8131 : [ 1.1703e-005  ]
8132 : [ 1.33277e-005 ]
8133 : [ 1.20822e-005 ]
8134 : [ 1.22118e-005 ]
8135 : [ 1.15768e-005 ]
8136 : [ 1.22938e-005 ]
8137 : [ 1.16479e-005 ]
8138 : [ 1.311e-005   ]
8139 : [ 1.10121e-005 ]
8140 : [ 1.18713e-005 ]
8141 : [ 1.31065e-005 ]
8142 : [ 1.19872e-005 ]
8143 : [ 1.19291e-005 ]
8144 : [ 1.30049e-005 ]
8145 : [ 1.14467e-005 ]
8146 : [ 1.30119e-005 ]
8147 : [ 1.37069e-005 ]
8148 : [ 1.37455e-005 ]
8149 : [ 1.21448e-005 ]
8150 : [ 1.21613e-005 ]
8151 : [ 1.37246e-005 ]
8152 : [ 1.09815e-005 ]
8153 : [ 1.16825e-005 ]
8154 : [ 1.2654e-005  ]
8155 : [ 1.21467e-005 ]
8156 : [ 1.2719e-005  ]
8157 : [ 1.23273e-005 ]
8158 : [ 1.10202e-005 ]
8159 : [ 1.24353e-005 ]
8160 : [ 1.16446e-005 ]
8161 : [ 1.13346e-005 ]
8162 : [ 1.28495e-005 ]
8163 : [ 1.12005e-005 ]
8164 : [ 9.8684e-006  ]
8165 : [ 1.14272e-005 ]
8166 : [ 1.0867e-005  ]
8167 : [ 1.16826e-005 ]
8168 : [ 1.24497e-005 ]
8169 : [ 1.11564e-005 ]
8170 : [ 1.12856e-005 ]
8171 : [ 1.1799e-005  ]
8172 : [ 1.32806e-005 ]
8173 : [ 1.17845e-005 ]
8174 : [ 1.3073e-005  ]
8175 : [ 1.30259e-005 ]
8176 : [ 1.20202e-005 ]
8177 : [ 1.20442e-005 ]
8178 : [ 1.22992e-005 ]
8179 : [ 1.37744e-005 ]
8180 : [ 1.24093e-005 ]
8181 : [ 1.24797e-005 ]
8182 : [ 1.26584e-005 ]
8183 : [ 1.29648e-005 ]
8184 : [ 1.1808e-005  ]
8185 : [ 1.06468e-005 ]
8186 : [ 1.31217e-005 ]
8187 : [ 1.0893e-005  ]
8188 : [ 1.16997e-005 ]
8189 : [ 1.26432e-005 ]
8190 : [ 1.18035e-005 ]
8191 : [ 1.17011e-005 ]
8192 : [ 1.07957e-005 ]
8193 : [ 1.30644e-005 ]
8194 : [ 1.16506e-005 ]
8195 : [ 1.239e-005   ]
8196 : [ 1.15279e-005 ]
8197 : [ 1.14972e-005 ]
8198 : [ 1.1515e-005  ]
8199 : [ 1.28014e-005 ]
8200 : [ 1.32369e-005 ]
8201 : [ 1.11795e-005 ]
8202 : [ 1.18958e-005 ]
8203 : [ 1.09394e-005 ]
8204 : [ 1.12654e-005 ]
8205 : [ 1.11631e-005 ]
8206 : [ 1.16816e-005 ]
8207 : [ 1.21057e-005 ]
8208 : [ 1.07586e-005 ]
8209 : [ 1.29359e-005 ]
8210 : [ 1.06925e-005 ]
8211 : [ 1.20532e-005 ]
8212 : [ 1.28645e-005 ]
8213 : [ 1.13052e-005 ]
8214 : [ 1.03513e-005 ]
8215 : [ 1.10396e-005 ]
8216 : [ 1.23398e-005 ]
8217 : [ 1.10297e-005 ]
8218 : [ 1.15259e-005 ]
8219 : [ 1.15718e-005 ]
8220 : [ 1.21772e-005 ]
8221 : [ 1.33354e-005 ]
8222 : [ 1.16836e-005 ]
8223 : [ 1.06902e-005 ]
8224 : [ 1.25927e-005 ]
8225 : [ 1.25282e-005 ]
8226 : [ 1.2772e-005  ]
8227 : [ 1.20029e-005 ]
8228 : [ 1.05127e-005 ]
8229 : [ 1.14435e-005 ]
8230 : [ 1.17428e-005 ]
8231 : [ 1.25222e-005 ]
8232 : [ 1.22694e-005 ]
8233 : [ 9.95616e-006 ]
8234 : [ 1.10286e-005 ]
8235 : [ 1.28139e-005 ]
8236 : [ 1.22087e-005 ]
8237 : [ 1.26308e-005 ]
8238 : [ 1.31004e-005 ]
8239 : [ 1.24257e-005 ]
8240 : [ 1.2154e-005  ]
8241 : [ 1.09577e-005 ]
8242 : [ 1.19034e-005 ]
8243 : [ 1.26804e-005 ]
8244 : [ 1.28234e-005 ]
8245 : [ 1.34567e-005 ]
8246 : [ 1.13549e-005 ]
8247 : [ 1.26694e-005 ]
8248 : [ 1.31174e-005 ]
8249 : [ 1.18017e-005 ]
8250 : [ 1.30341e-005 ]
8251 : [ 1.16933e-005 ]
8252 : [ 1.26714e-005 ]
8253 : [ 1.22475e-005 ]
8254 : [ 1.26421e-005 ]
8255 : [ 1.26117e-005 ]
8256 : [ 1.1949e-005  ]
8257 : [ 1.30342e-005 ]
8258 : [ 1.12669e-005 ]
8259 : [ 1.41769e-005 ]
8260 : [ 1.22122e-005 ]
8261 : [ 1.21977e-005 ]
8262 : [ 1.26623e-005 ]
8263 : [ 1.18222e-005 ]
8264 : [ 1.24545e-005 ]
8265 : [ 1.58133e-005 ]
8266 : [ 1.144e-005   ]
8267 : [ 1.25249e-005 ]
8268 : [ 1.13363e-005 ]
8269 : [ 1.11687e-005 ]
8270 : [ 1.26707e-005 ]
8271 : [ 1.2113e-005  ]
8272 : [ 1.17118e-005 ]
8273 : [ 1.23522e-005 ]
8274 : [ 1.20341e-005 ]
8275 : [ 1.13034e-005 ]
8276 : [ 1.24952e-005 ]
8277 : [ 1.29115e-005 ]
8278 : [ 1.40089e-005 ]
8279 : [ 1.22156e-005 ]
8280 : [ 1.28738e-005 ]
8281 : [ 1.21416e-005 ]
8282 : [ 1.09479e-005 ]
8283 : [ 1.29371e-005 ]
8284 : [ 1.18885e-005 ]
8285 : [ 1.12983e-005 ]
8286 : [ 1.21215e-005 ]
8287 : [ 1.16247e-005 ]
8288 : [ 1.43255e-005 ]
8289 : [ 1.27332e-005 ]
8290 : [ 1.20152e-005 ]
8291 : [ 1.19658e-005 ]
8292 : [ 1.35054e-005 ]
8293 : [ 1.24719e-005 ]
8294 : [ 1.23028e-005 ]
8295 : [ 1.10022e-005 ]
8296 : [ 1.19648e-005 ]
8297 : [ 1.22602e-005 ]
8298 : [ 1.09864e-005 ]
8299 : [ 1.16242e-005 ]
8300 : [ 1.21734e-005 ]
8301 : [ 1.19867e-005 ]
8302 : [ 1.2802e-005  ]
8303 : [ 1.23879e-005 ]
8304 : [ 1.14381e-005 ]
8305 : [ 1.22725e-005 ]
8306 : [ 1.30402e-005 ]
8307 : [ 1.25611e-005 ]
8308 : [ 1.25148e-005 ]
8309 : [ 1.21942e-005 ]
8310 : [ 1.30856e-005 ]
8311 : [ 1.28665e-005 ]
8312 : [ 1.20117e-005 ]
8313 : [ 1.02485e-005 ]
8314 : [ 1.12381e-005 ]
8315 : [ 1.16318e-005 ]
8316 : [ 1.18818e-005 ]
8317 : [ 1.20067e-005 ]
8318 : [ 1.25979e-005 ]
8319 : [ 1.25857e-005 ]
8320 : [ 1.15054e-005 ]
8321 : [ 1.32524e-005 ]
8322 : [ 1.2021e-005  ]
8323 : [ 1.17281e-005 ]
8324 : [ 1.03659e-005 ]
8325 : [ 1.07576e-005 ]
8326 : [ 1.23091e-005 ]
8327 : [ 1.21437e-005 ]
8328 : [ 1.06404e-005 ]
8329 : [ 1.14052e-005 ]
8330 : [ 1.33135e-005 ]
8331 : [ 1.21977e-005 ]
8332 : [ 1.14619e-005 ]
8333 : [ 1.05838e-005 ]
8334 : [ 1.13494e-005 ]
8335 : [ 1.19422e-005 ]
8336 : [ 1.20999e-005 ]
8337 : [ 1.18766e-005 ]
8338 : [ 1.16595e-005 ]
8339 : [ 1.23136e-005 ]
8340 : [ 1.3597e-005  ]
8341 : [ 1.26533e-005 ]
8342 : [ 1.16799e-005 ]
8343 : [ 1.08812e-005 ]
8344 : [ 1.2919e-005  ]
8345 : [ 1.01638e-005 ]
8346 : [ 1.29484e-005 ]
8347 : [ 1.17251e-005 ]
8348 : [ 1.25614e-005 ]
8349 : [ 1.30636e-005 ]
8350 : [ 1.0848e-005  ]
8351 : [ 1.14971e-005 ]
8352 : [ 1.26996e-005 ]
8353 : [ 1.38859e-005 ]
8354 : [ 1.34081e-005 ]
8355 : [ 1.01224e-005 ]
8356 : [ 1.03495e-005 ]
8357 : [ 1.18861e-005 ]
8358 : [ 1.41087e-005 ]
8359 : [ 1.11595e-005 ]
8360 : [ 1.0794e-005  ]
8361 : [ 1.14951e-005 ]
8362 : [ 1.18212e-005 ]
8363 : [ 1.01785e-005 ]
8364 : [ 1.22778e-005 ]
8365 : [ 1.23132e-005 ]
8366 : [ 1.03784e-005 ]
8367 : [ 1.2169e-005  ]
8368 : [ 1.28367e-005 ]
8369 : [ 1.06872e-005 ]
8370 : [ 1.14355e-005 ]
8371 : [ 1.22703e-005 ]
8372 : [ 1.19508e-005 ]
8373 : [ 1.17317e-005 ]
8374 : [ 1.17462e-005 ]
8375 : [ 1.32516e-005 ]
8376 : [ 1.17293e-005 ]
8377 : [ 1.27561e-005 ]
8378 : [ 1.36923e-005 ]
8379 : [ 1.16155e-005 ]
8380 : [ 1.29129e-005 ]
8381 : [ 1.02589e-005 ]
8382 : [ 1.01119e-005 ]
8383 : [ 1.3952e-005  ]
8384 : [ 1.20698e-005 ]
8385 : [ 1.17758e-005 ]
8386 : [ 1.21258e-005 ]
8387 : [ 1.28395e-005 ]
8388 : [ 1.05668e-005 ]
8389 : [ 1.21846e-005 ]
8390 : [ 1.36979e-005 ]
8391 : [ 1.30921e-005 ]
8392 : [ 1.11231e-005 ]
8393 : [ 1.26028e-005 ]
8394 : [ 1.21174e-005 ]
8395 : [ 1.28866e-005 ]
8396 : [ 1.17839e-005 ]
8397 : [ 1.25469e-005 ]
8398 : [ 1.23315e-005 ]
8399 : [ 1.34616e-005 ]
8400 : [ 1.32418e-005 ]
8401 : [ 1.14917e-005 ]
8402 : [ 1.2136e-005  ]
8403 : [ 1.32091e-005 ]
8404 : [ 1.27614e-005 ]
8405 : [ 1.1411e-005  ]
8406 : [ 1.05315e-005 ]
8407 : [ 1.34446e-005 ]
8408 : [ 1.25733e-005 ]
8409 : [ 1.13035e-005 ]
8410 : [ 1.25744e-005 ]
8411 : [ 1.0876e-005  ]
8412 : [ 1.06908e-005 ]
8413 : [ 1.19059e-005 ]
8414 : [ 1.17259e-005 ]
8415 : [ 1.32341e-005 ]
8416 : [ 1.27374e-005 ]
8417 : [ 1.21746e-005 ]
8418 : [ 1.09075e-005 ]
8419 : [ 1.1317e-005  ]
8420 : [ 1.16633e-005 ]
8421 : [ 1.32848e-005 ]
8422 : [ 1.14449e-005 ]
8423 : [ 1.15725e-005 ]
8424 : [ 1.24191e-005 ]
8425 : [ 1.25307e-005 ]
8426 : [ 1.30371e-005 ]
8427 : [ 1.12972e-005 ]
8428 : [ 1.14841e-005 ]
8429 : [ 1.30941e-005 ]
8430 : [ 1.23052e-005 ]
8431 : [ 1.23083e-005 ]
8432 : [ 1.33029e-005 ]
8433 : [ 1.16005e-005 ]
8434 : [ 1.17351e-005 ]
8435 : [ 1.2185e-005  ]
8436 : [ 1.12663e-005 ]
8437 : [ 1.21108e-005 ]
8438 : [ 1.07147e-005 ]
8439 : [ 1.28354e-005 ]
8440 : [ 1.12879e-005 ]
8441 : [ 1.22734e-005 ]
8442 : [ 1.25687e-005 ]
8443 : [ 1.13442e-005 ]
8444 : [ 1.08901e-005 ]
8445 : [ 1.27832e-005 ]
8446 : [ 1.32109e-005 ]
8447 : [ 1.0876e-005  ]
8448 : [ 1.12469e-005 ]
8449 : [ 1.23525e-005 ]
8450 : [ 1.23761e-005 ]
8451 : [ 1.18174e-005 ]
8452 : [ 1.25837e-005 ]
8453 : [ 1.29398e-005 ]
8454 : [ 1.17908e-005 ]
8455 : [ 1.24289e-005 ]
8456 : [ 1.12015e-005 ]
8457 : [ 1.25193e-005 ]
8458 : [ 1.17131e-005 ]
8459 : [ 1.2275e-005  ]
8460 : [ 1.13226e-005 ]
8461 : [ 1.17093e-005 ]
8462 : [ 1.04718e-005 ]
8463 : [ 1.09994e-005 ]
8464 : [ 1.16486e-005 ]
8465 : [ 1.11006e-005 ]
8466 : [ 1.20415e-005 ]
8467 : [ 1.18278e-005 ]
8468 : [ 1.24325e-005 ]
8469 : [ 1.16257e-005 ]
8470 : [ 1.29078e-005 ]
8471 : [ 1.22271e-005 ]
8472 : [ 1.37249e-005 ]
8473 : [ 1.15855e-005 ]
8474 : [ 1.28478e-005 ]
8475 : [ 1.16169e-005 ]
8476 : [ 1.14796e-005 ]
8477 : [ 1.11534e-005 ]
8478 : [ 1.32612e-005 ]
8479 : [ 1.03269e-005 ]
8480 : [ 1.11423e-005 ]
8481 : [ 1.06785e-005 ]
8482 : [ 1.02984e-005 ]
8483 : [ 1.24691e-005 ]
8484 : [ 1.16711e-005 ]
8485 : [ 1.18619e-005 ]
8486 : [ 1.11447e-005 ]
8487 : [ 1.20908e-005 ]
8488 : [ 1.15369e-005 ]
8489 : [ 1.10719e-005 ]
8490 : [ 1.22633e-005 ]
8491 : [ 1.13799e-005 ]
8492 : [ 1.21716e-005 ]
8493 : [ 1.11672e-005 ]
8494 : [ 1.15002e-005 ]
8495 : [ 1.42734e-005 ]
8496 : [ 1.17481e-005 ]
8497 : [ 1.21979e-005 ]
8498 : [ 1.18856e-005 ]
8499 : [ 1.28207e-005 ]
8500 : [ 1.02783e-005 ]
8501 : [ 1.26303e-005 ]
8502 : [ 1.19732e-005 ]
8503 : [ 1.45816e-005 ]
8504 : [ 1.18244e-005 ]
8505 : [ 1.2524e-005  ]
8506 : [ 1.17217e-005 ]
8507 : [ 1.10624e-005 ]
8508 : [ 1.18445e-005 ]
8509 : [ 1.1659e-005  ]
8510 : [ 1.3008e-005  ]
8511 : [ 1.22008e-005 ]
8512 : [ 1.29179e-005 ]
8513 : [ 1.17142e-005 ]
8514 : [ 1.12821e-005 ]
8515 : [ 1.16463e-005 ]
8516 : [ 1.19129e-005 ]
8517 : [ 1.21072e-005 ]
8518 : [ 1.20064e-005 ]
8519 : [ 1.29842e-005 ]
8520 : [ 1.22732e-005 ]
8521 : [ 1.20816e-005 ]
8522 : [ 1.28693e-005 ]
8523 : [ 1.10614e-005 ]
8524 : [ 1.12777e-005 ]
8525 : [ 1.26259e-005 ]
8526 : [ 1.23226e-005 ]
8527 : [ 1.34568e-005 ]
8528 : [ 1.17916e-005 ]
8529 : [ 1.23229e-005 ]
8530 : [ 1.20423e-005 ]
8531 : [ 1.21411e-005 ]
8532 : [ 1.32166e-005 ]
8533 : [ 1.15762e-005 ]
8534 : [ 1.30678e-005 ]
8535 : [ 1.21189e-005 ]
8536 : [ 1.20756e-005 ]
8537 : [ 1.33444e-005 ]
8538 : [ 1.3727e-005  ]
8539 : [ 1.08842e-005 ]
8540 : [ 1.26228e-005 ]
8541 : [ 1.31763e-005 ]
8542 : [ 1.1979e-005  ]
8543 : [ 1.16686e-005 ]
8544 : [ 1.15856e-005 ]
8545 : [ 1.19772e-005 ]
8546 : [ 1.40876e-005 ]
8547 : [ 1.26188e-005 ]
8548 : [ 1.16037e-005 ]
8549 : [ 1.42966e-005 ]
8550 : [ 1.35921e-005 ]
8551 : [ 1.23638e-005 ]
8552 : [ 1.1941e-005  ]
8553 : [ 1.15795e-005 ]
8554 : [ 1.05798e-005 ]
8555 : [ 1.26798e-005 ]
8556 : [ 1.15638e-005 ]
8557 : [ 1.10361e-005 ]
8558 : [ 1.2573e-005  ]
8559 : [ 1.20374e-005 ]
8560 : [ 1.06945e-005 ]
8561 : [ 1.24197e-005 ]
8562 : [ 1.12242e-005 ]
8563 : [ 1.23195e-005 ]
8564 : [ 1.05218e-005 ]
8565 : [ 1.24545e-005 ]
8566 : [ 1.20559e-005 ]
8567 : [ 1.20539e-005 ]
8568 : [ 1.24617e-005 ]
8569 : [ 1.13265e-005 ]
8570 : [ 1.29131e-005 ]
8571 : [ 1.09379e-005 ]
8572 : [ 1.14622e-005 ]
8573 : [ 1.16884e-005 ]
8574 : [ 1.25156e-005 ]
8575 : [ 1.20555e-005 ]
8576 : [ 1.20038e-005 ]
8577 : [ 1.11335e-005 ]
8578 : [ 1.21353e-005 ]
8579 : [ 1.16095e-005 ]
8580 : [ 1.22281e-005 ]
8581 : [ 1.42121e-005 ]
8582 : [ 1.1696e-005  ]
8583 : [ 1.35973e-005 ]
8584 : [ 1.276e-005   ]
8585 : [ 1.13609e-005 ]
8586 : [ 1.3563e-005  ]
8587 : [ 1.36898e-005 ]
8588 : [ 1.12042e-005 ]
8589 : [ 1.18879e-005 ]
8590 : [ 1.10237e-005 ]
8591 : [ 1.23417e-005 ]
8592 : [ 1.23886e-005 ]
8593 : [ 1.19693e-005 ]
8594 : [ 1.1698e-005  ]
8595 : [ 1.14773e-005 ]
8596 : [ 1.22009e-005 ]
8597 : [ 1.16919e-005 ]
8598 : [ 1.11224e-005 ]
8599 : [ 1.10691e-005 ]
8600 : [ 1.16523e-005 ]
8601 : [ 1.24358e-005 ]
8602 : [ 1.11257e-005 ]
8603 : [ 1.28949e-005 ]
8604 : [ 1.15149e-005 ]
8605 : [ 1.29775e-005 ]
8606 : [ 1.09976e-005 ]
8607 : [ 1.12575e-005 ]
8608 : [ 1.07148e-005 ]
8609 : [ 1.13576e-005 ]
8610 : [ 1.33077e-005 ]
8611 : [ 1.3833e-005  ]
8612 : [ 1.26468e-005 ]
8613 : [ 1.20362e-005 ]
8614 : [ 1.31019e-005 ]
8615 : [ 1.11556e-005 ]
8616 : [ 1.14744e-005 ]
8617 : [ 1.25334e-005 ]
8618 : [ 1.16732e-005 ]
8619 : [ 1.29577e-005 ]
8620 : [ 1.06249e-005 ]
8621 : [ 1.16826e-005 ]
8622 : [ 1.25405e-005 ]
8623 : [ 1.0637e-005  ]
8624 : [ 1.23472e-005 ]
8625 : [ 1.10198e-005 ]
8626 : [ 1.15932e-005 ]
8627 : [ 1.25234e-005 ]
8628 : [ 1.35916e-005 ]
8629 : [ 1.29262e-005 ]
8630 : [ 1.15688e-005 ]
8631 : [ 1.34756e-005 ]
8632 : [ 1.20799e-005 ]
8633 : [ 1.37304e-005 ]
8634 : [ 1.26457e-005 ]
8635 : [ 1.19151e-005 ]
8636 : [ 1.32879e-005 ]
8637 : [ 1.18763e-005 ]
8638 : [ 1.10502e-005 ]
8639 : [ 1.17945e-005 ]
8640 : [ 1.12833e-005 ]
8641 : [ 1.23013e-005 ]
8642 : [ 1.15868e-005 ]
8643 : [ 1.14618e-005 ]
8644 : [ 1.21166e-005 ]
8645 : [ 1.09177e-005 ]
8646 : [ 1.21037e-005 ]
8647 : [ 1.08894e-005 ]
8648 : [ 1.12739e-005 ]
8649 : [ 1.0949e-005  ]
8650 : [ 1.19678e-005 ]
8651 : [ 1.23539e-005 ]
8652 : [ 1.08115e-005 ]
8653 : [ 1.21693e-005 ]
8654 : [ 1.13657e-005 ]
8655 : [ 1.25705e-005 ]
8656 : [ 1.28923e-005 ]
8657 : [ 1.2309e-005  ]
8658 : [ 1.35673e-005 ]
8659 : [ 1.01489e-005 ]
8660 : [ 1.22567e-005 ]
8661 : [ 1.1258e-005  ]
8662 : [ 1.21179e-005 ]
8663 : [ 1.09045e-005 ]
8664 : [ 1.28838e-005 ]
8665 : [ 1.15714e-005 ]
8666 : [ 1.18742e-005 ]
8667 : [ 1.10277e-005 ]
8668 : [ 1.20778e-005 ]
8669 : [ 1.28836e-005 ]
8670 : [ 1.10419e-005 ]
8671 : [ 1.13813e-005 ]
8672 : [ 1.30838e-005 ]
8673 : [ 1.16162e-005 ]
8674 : [ 1.30002e-005 ]
8675 : [ 1.07057e-005 ]
8676 : [ 1.27248e-005 ]
8677 : [ 1.17457e-005 ]
8678 : [ 1.29629e-005 ]
8679 : [ 1.2222e-005  ]
8680 : [ 1.12466e-005 ]
8681 : [ 1.29644e-005 ]
8682 : [ 1.18456e-005 ]
8683 : [ 1.07015e-005 ]
8684 : [ 1.08881e-005 ]
8685 : [ 1.17322e-005 ]
8686 : [ 1.21738e-005 ]
8687 : [ 1.34086e-005 ]
8688 : [ 1.2256e-005  ]
8689 : [ 1.33642e-005 ]
8690 : [ 1.23786e-005 ]
8691 : [ 1.21366e-005 ]
8692 : [ 1.24015e-005 ]
8693 : [ 1.32679e-005 ]
8694 : [ 1.27746e-005 ]
8695 : [ 1.22721e-005 ]
8696 : [ 1.21662e-005 ]
8697 : [ 1.16535e-005 ]
8698 : [ 1.35473e-005 ]
8699 : [ 1.17466e-005 ]
8700 : [ 1.05803e-005 ]
8701 : [ 1.0336e-005  ]
8702 : [ 1.20566e-005 ]
8703 : [ 1.18692e-005 ]
8704 : [ 1.34607e-005 ]
8705 : [ 1.2236e-005  ]
8706 : [ 1.08987e-005 ]
8707 : [ 1.30135e-005 ]
8708 : [ 1.25834e-005 ]
8709 : [ 1.21741e-005 ]
8710 : [ 1.37228e-005 ]
8711 : [ 1.30367e-005 ]
8712 : [ 1.31809e-005 ]
8713 : [ 1.18083e-005 ]
8714 : [ 1.14901e-005 ]
8715 : [ 9.96775e-006 ]
8716 : [ 1.07474e-005 ]
8717 : [ 1.13296e-005 ]
8718 : [ 1.14584e-005 ]
8719 : [ 1.20712e-005 ]
8720 : [ 1.30056e-005 ]
8721 : [ 1.25379e-005 ]
8722 : [ 1.1663e-005  ]
8723 : [ 1.26089e-005 ]
8724 : [ 1.28677e-005 ]
8725 : [ 1.05119e-005 ]
8726 : [ 1.18806e-005 ]
8727 : [ 1.08869e-005 ]
8728 : [ 1.06497e-005 ]
8729 : [ 1.10366e-005 ]
8730 : [ 1.39425e-005 ]
8731 : [ 1.09678e-005 ]
8732 : [ 1.10988e-005 ]
8733 : [ 1.26984e-005 ]
8734 : [ 1.31006e-005 ]
8735 : [ 1.29217e-005 ]
8736 : [ 1.213e-005   ]
8737 : [ 1.23517e-005 ]
8738 : [ 1.11413e-005 ]
8739 : [ 1.39254e-005 ]
8740 : [ 1.1789e-005  ]
8741 : [ 1.03082e-005 ]
8742 : [ 1.25204e-005 ]
8743 : [ 1.1034e-005  ]
8744 : [ 1.09467e-005 ]
8745 : [ 1.1059e-005  ]
8746 : [ 1.1686e-005  ]
8747 : [ 1.35632e-005 ]
8748 : [ 1.07837e-005 ]
8749 : [ 1.00422e-005 ]
8750 : [ 1.18356e-005 ]
8751 : [ 1.27313e-005 ]
8752 : [ 1.2495e-005  ]
8753 : [ 1.21044e-005 ]
8754 : [ 1.24485e-005 ]
8755 : [ 1.09374e-005 ]
8756 : [ 1.25501e-005 ]
8757 : [ 1.10335e-005 ]
8758 : [ 1.0403e-005  ]
8759 : [ 1.41169e-005 ]
8760 : [ 1.23397e-005 ]
8761 : [ 1.11543e-005 ]
8762 : [ 1.41955e-005 ]
8763 : [ 1.20653e-005 ]
8764 : [ 1.05179e-005 ]
8765 : [ 1.22933e-005 ]
8766 : [ 1.1332e-005  ]
8767 : [ 1.11762e-005 ]
8768 : [ 1.33876e-005 ]
8769 : [ 1.31098e-005 ]
8770 : [ 1.14571e-005 ]
8771 : [ 9.17521e-006 ]
8772 : [ 1.19017e-005 ]
8773 : [ 1.22827e-005 ]
8774 : [ 1.04898e-005 ]
8775 : [ 1.11044e-005 ]
8776 : [ 1.12331e-005 ]
8777 : [ 1.1416e-005  ]
8778 : [ 1.26786e-005 ]
8779 : [ 1.20258e-005 ]
8780 : [ 1.18064e-005 ]
8781 : [ 1.19512e-005 ]
8782 : [ 1.07121e-005 ]
8783 : [ 1.22832e-005 ]
8784 : [ 1.13294e-005 ]
8785 : [ 1.30667e-005 ]
8786 : [ 9.953e-006   ]
8787 : [ 1.15624e-005 ]
8788 : [ 1.30267e-005 ]
8789 : [ 1.2643e-005  ]
8790 : [ 1.21608e-005 ]
8791 : [ 1.17481e-005 ]
8792 : [ 1.01291e-005 ]
8793 : [ 1.26623e-005 ]
8794 : [ 1.17259e-005 ]
8795 : [ 1.20795e-005 ]
8796 : [ 1.17175e-005 ]
8797 : [ 1.10429e-005 ]
8798 : [ 1.09974e-005 ]
8799 : [ 1.14577e-005 ]
8800 : [ 1.22743e-005 ]
8801 : [ 1.30469e-005 ]
8802 : [ 1.04951e-005 ]
8803 : [ 1.03054e-005 ]
8804 : [ 1.13311e-005 ]
8805 : [ 1.21815e-005 ]
8806 : [ 1.11262e-005 ]
8807 : [ 1.21562e-005 ]
8808 : [ 1.06224e-005 ]
8809 : [ 1.24464e-005 ]
8810 : [ 1.27261e-005 ]
8811 : [ 1.23362e-005 ]
8812 : [ 1.2856e-005  ]
8813 : [ 1.34109e-005 ]
8814 : [ 1.18771e-005 ]
8815 : [ 1.18592e-005 ]
8816 : [ 1.15199e-005 ]
8817 : [ 1.09833e-005 ]
8818 : [ 1.19479e-005 ]
8819 : [ 1.32032e-005 ]
8820 : [ 1.28576e-005 ]
8821 : [ 1.09703e-005 ]
8822 : [ 1.11907e-005 ]
8823 : [ 1.40652e-005 ]
8824 : [ 1.22684e-005 ]
8825 : [ 1.01832e-005 ]
8826 : [ 1.22949e-005 ]
8827 : [ 1.03419e-005 ]
8828 : [ 1.22192e-005 ]
8829 : [ 1.10566e-005 ]
8830 : [ 1.14818e-005 ]
8831 : [ 1.1831e-005  ]
8832 : [ 1.28044e-005 ]
8833 : [ 1.09409e-005 ]
8834 : [ 1.35656e-005 ]
8835 : [ 1.10809e-005 ]
8836 : [ 1.26981e-005 ]
8837 : [ 1.23907e-005 ]
8838 : [ 1.31073e-005 ]
8839 : [ 1.42965e-005 ]
8840 : [ 1.25285e-005 ]
8841 : [ 1.32428e-005 ]
8842 : [ 1.2655e-005  ]
8843 : [ 1.20808e-005 ]
8844 : [ 1.30762e-005 ]
8845 : [ 1.204e-005   ]
8846 : [ 1.2948e-005  ]
8847 : [ 1.20936e-005 ]
8848 : [ 1.18464e-005 ]
8849 : [ 1.22923e-005 ]
8850 : [ 1.15319e-005 ]
8851 : [ 1.0956e-005  ]
8852 : [ 1.13405e-005 ]
8853 : [ 1.15642e-005 ]
8854 : [ 1.31396e-005 ]
8855 : [ 1.20254e-005 ]
8856 : [ 1.29797e-005 ]
8857 : [ 1.1255e-005  ]
8858 : [ 1.04842e-005 ]
8859 : [ 1.29307e-005 ]
8860 : [ 1.25388e-005 ]
8861 : [ 1.12284e-005 ]
8862 : [ 1.06968e-005 ]
8863 : [ 1.14859e-005 ]
8864 : [ 1.23677e-005 ]
8865 : [ 1.1009e-005  ]
8866 : [ 1.09595e-005 ]
8867 : [ 1.24492e-005 ]
8868 : [ 1.20613e-005 ]
8869 : [ 1.18825e-005 ]
8870 : [ 1.34216e-005 ]
8871 : [ 1.20701e-005 ]
8872 : [ 1.26709e-005 ]
8873 : [ 1.15373e-005 ]
8874 : [ 1.21454e-005 ]
8875 : [ 1.13985e-005 ]
8876 : [ 1.20491e-005 ]
8877 : [ 1.16616e-005 ]
8878 : [ 1.01944e-005 ]
8879 : [ 1.36178e-005 ]
8880 : [ 1.28171e-005 ]
8881 : [ 1.41612e-005 ]
8882 : [ 1.34525e-005 ]
8883 : [ 1.18306e-005 ]
8884 : [ 1.04191e-005 ]
8885 : [ 1.2524e-005  ]
8886 : [ 1.27121e-005 ]
8887 : [ 1.07939e-005 ]
8888 : [ 1.07405e-005 ]
8889 : [ 1.16996e-005 ]
8890 : [ 1.20084e-005 ]
8891 : [ 1.3481e-005  ]
8892 : [ 1.17355e-005 ]
8893 : [ 1.16102e-005 ]
8894 : [ 1.16223e-005 ]
8895 : [ 1.14421e-005 ]
8896 : [ 1.33634e-005 ]
8897 : [ 1.11306e-005 ]
8898 : [ 1.06011e-005 ]
8899 : [ 1.25969e-005 ]
8900 : [ 1.19016e-005 ]
8901 : [ 1.19127e-005 ]
8902 : [ 1.19164e-005 ]
8903 : [ 1.15308e-005 ]
8904 : [ 1.04567e-005 ]
8905 : [ 1.22637e-005 ]
8906 : [ 1.24627e-005 ]
8907 : [ 1.10911e-005 ]
8908 : [ 1.28842e-005 ]
8909 : [ 1.13945e-005 ]
8910 : [ 1.14515e-005 ]
8911 : [ 1.22002e-005 ]
8912 : [ 1.13026e-005 ]
8913 : [ 9.94803e-006 ]
8914 : [ 1.15179e-005 ]
8915 : [ 1.22429e-005 ]
8916 : [ 1.07727e-005 ]
8917 : [ 1.33347e-005 ]
8918 : [ 1.25775e-005 ]
8919 : [ 1.11401e-005 ]
8920 : [ 1.20668e-005 ]
8921 : [ 1.08827e-005 ]
8922 : [ 1.2396e-005  ]
8923 : [ 1.23084e-005 ]
8924 : [ 1.28231e-005 ]
8925 : [ 9.97314e-006 ]
8926 : [ 1.17853e-005 ]
8927 : [ 1.09103e-005 ]
8928 : [ 1.36743e-005 ]
8929 : [ 1.16809e-005 ]
8930 : [ 1.13531e-005 ]
8931 : [ 1.17553e-005 ]
8932 : [ 1.17289e-005 ]
8933 : [ 1.06897e-005 ]
8934 : [ 1.27486e-005 ]
8935 : [ 1.11229e-005 ]
8936 : [ 1.07732e-005 ]
8937 : [ 1.16453e-005 ]
8938 : [ 1.14192e-005 ]
8939 : [ 1.19677e-005 ]
8940 : [ 1.2915e-005  ]
8941 : [ 1.30178e-005 ]
8942 : [ 1.12715e-005 ]
8943 : [ 1.09475e-005 ]
8944 : [ 1.2045e-005  ]
8945 : [ 9.47364e-006 ]
8946 : [ 1.13171e-005 ]
8947 : [ 1.14504e-005 ]
8948 : [ 1.25115e-005 ]
8949 : [ 1.24257e-005 ]
8950 : [ 1.18983e-005 ]
8951 : [ 1.2266e-005  ]
8952 : [ 1.40419e-005 ]
8953 : [ 1.42773e-005 ]
8954 : [ 1.1959e-005  ]
8955 : [ 1.12715e-005 ]
8956 : [ 1.18285e-005 ]
8957 : [ 1.07733e-005 ]
8958 : [ 1.20939e-005 ]
8959 : [ 1.14859e-005 ]
8960 : [ 1.10683e-005 ]
8961 : [ 1.26957e-005 ]
8962 : [ 1.15139e-005 ]
8963 : [ 1.28126e-005 ]
8964 : [ 1.01303e-005 ]
8965 : [ 1.23762e-005 ]
8966 : [ 1.32655e-005 ]
8967 : [ 1.19113e-005 ]
8968 : [ 1.22032e-005 ]
8969 : [ 1.2269e-005  ]
8970 : [ 1.12119e-005 ]
8971 : [ 1.08365e-005 ]
8972 : [ 1.35116e-005 ]
8973 : [ 1.25062e-005 ]
8974 : [ 1.16415e-005 ]
8975 : [ 1.14153e-005 ]
8976 : [ 1.08157e-005 ]
8977 : [ 1.19955e-005 ]
8978 : [ 1.18494e-005 ]
8979 : [ 1.32663e-005 ]
8980 : [ 1.21644e-005 ]
8981 : [ 1.19552e-005 ]
8982 : [ 1.13056e-005 ]
8983 : [ 1.16315e-005 ]
8984 : [ 9.64599e-006 ]
8985 : [ 1.17284e-005 ]
8986 : [ 1.07027e-005 ]
8987 : [ 1.24501e-005 ]
8988 : [ 1.30358e-005 ]
8989 : [ 1.22089e-005 ]
8990 : [ 1.27657e-005 ]
8991 : [ 1.17933e-005 ]
8992 : [ 1.15729e-005 ]
8993 : [ 1.31503e-005 ]
8994 : [ 1.23268e-005 ]
8995 : [ 1.15601e-005 ]
8996 : [ 1.18781e-005 ]
8997 : [ 9.7076e-006  ]
8998 : [ 1.24213e-005 ]
8999 : [ 1.23068e-005 ]
9000 : [ 1.04229e-005 ]
9001 : [ 1.10049e-005 ]
9002 : [ 1.15341e-005 ]
9003 : [ 1.33139e-005 ]
9004 : [ 1.10437e-005 ]
9005 : [ 1.24063e-005 ]
9006 : [ 1.24946e-005 ]
9007 : [ 1.10806e-005 ]
9008 : [ 1.24379e-005 ]
9009 : [ 1.03594e-005 ]
9010 : [ 1.17162e-005 ]
9011 : [ 1.3163e-005  ]
9012 : [ 1.20322e-005 ]
9013 : [ 1.22574e-005 ]
9014 : [ 1.25504e-005 ]
9015 : [ 1.38599e-005 ]
9016 : [ 1.30547e-005 ]
9017 : [ 1.16688e-005 ]
9018 : [ 1.15977e-005 ]
9019 : [ 1.31343e-005 ]
9020 : [ 1.30765e-005 ]
9021 : [ 1.30419e-005 ]
9022 : [ 1.26965e-005 ]
9023 : [ 1.30071e-005 ]
9024 : [ 1.10423e-005 ]
9025 : [ 1.31669e-005 ]
9026 : [ 1.26057e-005 ]
9027 : [ 1.2361e-005  ]
9028 : [ 1.18521e-005 ]
9029 : [ 1.13009e-005 ]
9030 : [ 1.05606e-005 ]
9031 : [ 1.21888e-005 ]
9032 : [ 1.3277e-005  ]
9033 : [ 1.10684e-005 ]
9034 : [ 1.14137e-005 ]
9035 : [ 1.19105e-005 ]
9036 : [ 1.29848e-005 ]
9037 : [ 1.07666e-005 ]
9038 : [ 1.23588e-005 ]
9039 : [ 1.21151e-005 ]
9040 : [ 1.15515e-005 ]
9041 : [ 1.33728e-005 ]
9042 : [ 1.25716e-005 ]
9043 : [ 1.09519e-005 ]
9044 : [ 1.33495e-005 ]
9045 : [ 1.27332e-005 ]
9046 : [ 1.11172e-005 ]
9047 : [ 1.19489e-005 ]
9048 : [ 1.40683e-005 ]
9049 : [ 1.26008e-005 ]
9050 : [ 1.23896e-005 ]
9051 : [ 1.23777e-005 ]
9052 : [ 1.1688e-005  ]
9053 : [ 1.12104e-005 ]
9054 : [ 1.08914e-005 ]
9055 : [ 1.42994e-005 ]
9056 : [ 1.23592e-005 ]
9057 : [ 1.15282e-005 ]
9058 : [ 1.43312e-005 ]
9059 : [ 1.23546e-005 ]
9060 : [ 1.06787e-005 ]
9061 : [ 1.16503e-005 ]
9062 : [ 1.19665e-005 ]
9063 : [ 1.03521e-005 ]
9064 : [ 1.16648e-005 ]
9065 : [ 1.17352e-005 ]
9066 : [ 1.27963e-005 ]
9067 : [ 1.18781e-005 ]
9068 : [ 1.20061e-005 ]
9069 : [ 1.22579e-005 ]
9070 : [ 1.23648e-005 ]
9071 : [ 1.20017e-005 ]
9072 : [ 1.21213e-005 ]
9073 : [ 1.30476e-005 ]
9074 : [ 1.25888e-005 ]
9075 : [ 1.19635e-005 ]
9076 : [ 1.13373e-005 ]
9077 : [ 1.23959e-005 ]
9078 : [ 1.26856e-005 ]
9079 : [ 1.14868e-005 ]
9080 : [ 1.12754e-005 ]
9081 : [ 1.23514e-005 ]
9082 : [ 1.25462e-005 ]
9083 : [ 1.24386e-005 ]
9084 : [ 1.29676e-005 ]
9085 : [ 1.15221e-005 ]
9086 : [ 1.20707e-005 ]
9087 : [ 1.32099e-005 ]
9088 : [ 1.14919e-005 ]
9089 : [ 1.14865e-005 ]
9090 : [ 1.00852e-005 ]
9091 : [ 1.26101e-005 ]
9092 : [ 1.1826e-005  ]
9093 : [ 1.33787e-005 ]
9094 : [ 1.07237e-005 ]
9095 : [ 1.05666e-005 ]
9096 : [ 1.10272e-005 ]
9097 : [ 1.19878e-005 ]
9098 : [ 1.17962e-005 ]
9099 : [ 1.2366e-005  ]
9100 : [ 1.23479e-005 ]
9101 : [ 1.28495e-005 ]
9102 : [ 9.00712e-006 ]
9103 : [ 1.22838e-005 ]
9104 : [ 1.11735e-005 ]
9105 : [ 1.35791e-005 ]
9106 : [ 1.17414e-005 ]
9107 : [ 1.09747e-005 ]
9108 : [ 1.31994e-005 ]
9109 : [ 1.36544e-005 ]
9110 : [ 1.33161e-005 ]
9111 : [ 1.12271e-005 ]
9112 : [ 1.17151e-005 ]
9113 : [ 1.17951e-005 ]
9114 : [ 1.24583e-005 ]
9115 : [ 1.32045e-005 ]
9116 : [ 1.25246e-005 ]
9117 : [ 1.31509e-005 ]
9118 : [ 1.21351e-005 ]
9119 : [ 1.40734e-005 ]
9120 : [ 1.05882e-005 ]
9121 : [ 1.26515e-005 ]
9122 : [ 1.37159e-005 ]
9123 : [ 1.28278e-005 ]
9124 : [ 1.09243e-005 ]
9125 : [ 1.08391e-005 ]
9126 : [ 1.2414e-005  ]
9127 : [ 1.12992e-005 ]
9128 : [ 1.0976e-005  ]
9129 : [ 1.13902e-005 ]
9130 : [ 1.15499e-005 ]
9131 : [ 1.27887e-005 ]
9132 : [ 1.17996e-005 ]
9133 : [ 1.19511e-005 ]
9134 : [ 1.26293e-005 ]
9135 : [ 1.19862e-005 ]
9136 : [ 1.32207e-005 ]
9137 : [ 9.80686e-006 ]
9138 : [ 1.19132e-005 ]
9139 : [ 1.16442e-005 ]
9140 : [ 1.15911e-005 ]
9141 : [ 1.10686e-005 ]
9142 : [ 1.36647e-005 ]
9143 : [ 1.22533e-005 ]
9144 : [ 1.1787e-005  ]
9145 : [ 1.05905e-005 ]
9146 : [ 1.24022e-005 ]
9147 : [ 1.1389e-005  ]
9148 : [ 1.25302e-005 ]
9149 : [ 1.13299e-005 ]
9150 : [ 1.30201e-005 ]
9151 : [ 1.23668e-005 ]
9152 : [ 1.26004e-005 ]
9153 : [ 1.16969e-005 ]
9154 : [ 1.44881e-005 ]
9155 : [ 1.21696e-005 ]
9156 : [ 1.34152e-005 ]
9157 : [ 1.26334e-005 ]
9158 : [ 1.19015e-005 ]
9159 : [ 1.23006e-005 ]
9160 : [ 1.19422e-005 ]
9161 : [ 1.20397e-005 ]
9162 : [ 1.22409e-005 ]
9163 : [ 1.07428e-005 ]
9164 : [ 1.16313e-005 ]
9165 : [ 1.20384e-005 ]
9166 : [ 1.27155e-005 ]
9167 : [ 9.84406e-006 ]
9168 : [ 1.08113e-005 ]
9169 : [ 1.20142e-005 ]
9170 : [ 1.12598e-005 ]
9171 : [ 1.21663e-005 ]
9172 : [ 1.06949e-005 ]
9173 : [ 1.29387e-005 ]
9174 : [ 1.17648e-005 ]
9175 : [ 1.15284e-005 ]
9176 : [ 1.18421e-005 ]
9177 : [ 1.25998e-005 ]
9178 : [ 1.33854e-005 ]
9179 : [ 1.18032e-005 ]
9180 : [ 1.09261e-005 ]
9181 : [ 1.25904e-005 ]
9182 : [ 1.15074e-005 ]
9183 : [ 1.08118e-005 ]
9184 : [ 1.09714e-005 ]
9185 : [ 1.18892e-005 ]
9186 : [ 1.10463e-005 ]
9187 : [ 1.24732e-005 ]
9188 : [ 1.23162e-005 ]
9189 : [ 1.21392e-005 ]
9190 : [ 1.25863e-005 ]
9191 : [ 1.26795e-005 ]
9192 : [ 1.172e-005   ]
9193 : [ 1.15874e-005 ]
9194 : [ 1.26126e-005 ]
9195 : [ 1.36662e-005 ]
9196 : [ 1.18286e-005 ]
9197 : [ 1.06814e-005 ]
9198 : [ 1.24582e-005 ]
9199 : [ 1.28683e-005 ]
9200 : [ 1.09769e-005 ]
9201 : [ 1.24815e-005 ]
9202 : [ 1.03928e-005 ]
9203 : [ 1.21109e-005 ]
9204 : [ 1.20629e-005 ]
9205 : [ 1.15506e-005 ]
9206 : [ 1.279e-005   ]
9207 : [ 1.42944e-005 ]
9208 : [ 1.26925e-005 ]
9209 : [ 1.11559e-005 ]
9210 : [ 1.29164e-005 ]
9211 : [ 1.18182e-005 ]
9212 : [ 1.05218e-005 ]
9213 : [ 1.18682e-005 ]
9214 : [ 1.03925e-005 ]
9215 : [ 1.12285e-005 ]
9216 : [ 1.27497e-005 ]
9217 : [ 1.05605e-005 ]
9218 : [ 1.15278e-005 ]
9219 : [ 1.29246e-005 ]
9220 : [ 1.07875e-005 ]
9221 : [ 1.17749e-005 ]
9222 : [ 1.11782e-005 ]
9223 : [ 1.33824e-005 ]
9224 : [ 1.16381e-005 ]
9225 : [ 1.22844e-005 ]
9226 : [ 1.21855e-005 ]
9227 : [ 1.23442e-005 ]
9228 : [ 1.08874e-005 ]
9229 : [ 1.21507e-005 ]
9230 : [ 1.23638e-005 ]
9231 : [ 1.22463e-005 ]
9232 : [ 1.20392e-005 ]
9233 : [ 1.0409e-005  ]
9234 : [ 1.09719e-005 ]
9235 : [ 1.18299e-005 ]
9236 : [ 1.20179e-005 ]
9237 : [ 1.26746e-005 ]
9238 : [ 1.20602e-005 ]
9239 : [ 1.26432e-005 ]
9240 : [ 9.87638e-006 ]
9241 : [ 1.16852e-005 ]
9242 : [ 1.13562e-005 ]
9243 : [ 1.05948e-005 ]
9244 : [ 1.45257e-005 ]
9245 : [ 1.31093e-005 ]
9246 : [ 1.22663e-005 ]
9247 : [ 1.29917e-005 ]
9248 : [ 1.26218e-005 ]
9249 : [ 1.23555e-005 ]
9250 : [ 1.26908e-005 ]
9251 : [ 1.29901e-005 ]
9252 : [ 1.12115e-005 ]
9253 : [ 1.32627e-005 ]
9254 : [ 1.16921e-005 ]
9255 : [ 1.15836e-005 ]
9256 : [ 1.33832e-005 ]
9257 : [ 1.29886e-005 ]
9258 : [ 1.02344e-005 ]
9259 : [ 1.30086e-005 ]
9260 : [ 1.18263e-005 ]
9261 : [ 1.13003e-005 ]
9262 : [ 1.21253e-005 ]
9263 : [ 1.21676e-005 ]
9264 : [ 1.22329e-005 ]
9265 : [ 1.21366e-005 ]
9266 : [ 1.12475e-005 ]
9267 : [ 1.2368e-005  ]
9268 : [ 1.28635e-005 ]
9269 : [ 1.01089e-005 ]
9270 : [ 1.11556e-005 ]
9271 : [ 1.12161e-005 ]
9272 : [ 1.23461e-005 ]
9273 : [ 1.10851e-005 ]
9274 : [ 1.17573e-005 ]
9275 : [ 1.304e-005   ]
9276 : [ 1.19124e-005 ]
9277 : [ 1.34195e-005 ]
9278 : [ 1.30002e-005 ]
9279 : [ 1.11719e-005 ]
9280 : [ 1.3695e-005  ]
9281 : [ 1.29315e-005 ]
9282 : [ 1.16435e-005 ]
9283 : [ 1.2119e-005  ]
9284 : [ 1.20211e-005 ]
9285 : [ 1.08936e-005 ]
9286 : [ 1.254e-005   ]
9287 : [ 1.17559e-005 ]
9288 : [ 1.35391e-005 ]
9289 : [ 1.17312e-005 ]
9290 : [ 1.12599e-005 ]
9291 : [ 1.37569e-005 ]
9292 : [ 1.27893e-005 ]
9293 : [ 1.06841e-005 ]
9294 : [ 1.19203e-005 ]
9295 : [ 1.17311e-005 ]
9296 : [ 1.21446e-005 ]
9297 : [ 1.18349e-005 ]
9298 : [ 1.09473e-005 ]
9299 : [ 1.35801e-005 ]
9300 : [ 1.18413e-005 ]
9301 : [ 1.33694e-005 ]
9302 : [ 1.12606e-005 ]
9303 : [ 1.22433e-005 ]
9304 : [ 1.23307e-005 ]
9305 : [ 1.18862e-005 ]
9306 : [ 1.2071e-005  ]
9307 : [ 1.15756e-005 ]
9308 : [ 1.26807e-005 ]
9309 : [ 1.17338e-005 ]
9310 : [ 1.1532e-005  ]
9311 : [ 1.21397e-005 ]
9312 : [ 1.31752e-005 ]
9313 : [ 1.31556e-005 ]
9314 : [ 1.25049e-005 ]
9315 : [ 1.20307e-005 ]
9316 : [ 1.30403e-005 ]
9317 : [ 1.28457e-005 ]
9318 : [ 1.24257e-005 ]
9319 : [ 1.31955e-005 ]
9320 : [ 1.17264e-005 ]
9321 : [ 1.14784e-005 ]
9322 : [ 1.40965e-005 ]
9323 : [ 1.28124e-005 ]
9324 : [ 1.13262e-005 ]
9325 : [ 1.30145e-005 ]
9326 : [ 1.1583e-005  ]
9327 : [ 1.14471e-005 ]
9328 : [ 1.1887e-005  ]
9329 : [ 1.18256e-005 ]
9330 : [ 1.21592e-005 ]
9331 : [ 1.24512e-005 ]
9332 : [ 1.10979e-005 ]
9333 : [ 1.24708e-005 ]
9334 : [ 1.19508e-005 ]
9335 : [ 1.2198e-005  ]
9336 : [ 1.18851e-005 ]
9337 : [ 1.15724e-005 ]
9338 : [ 1.18171e-005 ]
9339 : [ 1.27019e-005 ]
9340 : [ 1.29788e-005 ]
9341 : [ 1.18179e-005 ]
9342 : [ 1.32553e-005 ]
9343 : [ 1.20942e-005 ]
9344 : [ 1.19324e-005 ]
9345 : [ 1.14557e-005 ]
9346 : [ 1.3282e-005  ]
9347 : [ 1.21798e-005 ]
9348 : [ 1.14732e-005 ]
9349 : [ 1.18648e-005 ]
9350 : [ 1.07255e-005 ]
9351 : [ 1.16362e-005 ]
9352 : [ 1.33371e-005 ]
9353 : [ 1.06658e-005 ]
9354 : [ 1.21402e-005 ]
9355 : [ 1.17568e-005 ]
9356 : [ 1.20771e-005 ]
9357 : [ 1.36743e-005 ]
9358 : [ 1.12962e-005 ]
9359 : [ 1.29137e-005 ]
9360 : [ 1.06105e-005 ]
9361 : [ 9.85822e-006 ]
9362 : [ 1.14839e-005 ]
9363 : [ 1.16715e-005 ]
9364 : [ 1.16129e-005 ]
9365 : [ 1.39465e-005 ]
9366 : [ 1.18841e-005 ]
9367 : [ 1.2691e-005  ]
9368 : [ 1.27593e-005 ]
9369 : [ 1.084e-005   ]
9370 : [ 1.08457e-005 ]
9371 : [ 1.31145e-005 ]
9372 : [ 1.14497e-005 ]
9373 : [ 1.24839e-005 ]
9374 : [ 1.15147e-005 ]
9375 : [ 1.22235e-005 ]
9376 : [ 1.35767e-005 ]
9377 : [ 1.09929e-005 ]
9378 : [ 1.26761e-005 ]
9379 : [ 1.2098e-005  ]
9380 : [ 1.23587e-005 ]
9381 : [ 1.48774e-005 ]
9382 : [ 1.24909e-005 ]
9383 : [ 1.23596e-005 ]
9384 : [ 1.3032e-005  ]
9385 : [ 1.28193e-005 ]
9386 : [ 1.31487e-005 ]
9387 : [ 1.17231e-005 ]
9388 : [ 1.34727e-005 ]
9389 : [ 1.22927e-005 ]
9390 : [ 1.04483e-005 ]
9391 : [ 1.17178e-005 ]
9392 : [ 1.19764e-005 ]
9393 : [ 1.25599e-005 ]
9394 : [ 1.14695e-005 ]
9395 : [ 1.27345e-005 ]
9396 : [ 1.17139e-005 ]
9397 : [ 1.23999e-005 ]
9398 : [ 1.07994e-005 ]
9399 : [ 1.28376e-005 ]
9400 : [ 1.24237e-005 ]
9401 : [ 1.23358e-005 ]
9402 : [ 1.32892e-005 ]
9403 : [ 1.16338e-005 ]
9404 : [ 1.22109e-005 ]
9405 : [ 1.20305e-005 ]
9406 : [ 1.1695e-005  ]
9407 : [ 1.08481e-005 ]
9408 : [ 1.13825e-005 ]
9409 : [ 1.20302e-005 ]
9410 : [ 1.21722e-005 ]
9411 : [ 1.27147e-005 ]
9412 : [ 1.22048e-005 ]
9413 : [ 1.22952e-005 ]
9414 : [ 1.35261e-005 ]
9415 : [ 1.27252e-005 ]
9416 : [ 1.30199e-005 ]
9417 : [ 1.1811e-005  ]
9418 : [ 1.20634e-005 ]
9419 : [ 1.23446e-005 ]
9420 : [ 1.32879e-005 ]
9421 : [ 1.3338e-005  ]
9422 : [ 1.31783e-005 ]
9423 : [ 1.23552e-005 ]
9424 : [ 1.3228e-005  ]
9425 : [ 1.30379e-005 ]
9426 : [ 1.27998e-005 ]
9427 : [ 1.19953e-005 ]
9428 : [ 1.26944e-005 ]
9429 : [ 1.16742e-005 ]
9430 : [ 1.1628e-005  ]
9431 : [ 1.21375e-005 ]
9432 : [ 1.31583e-005 ]
9433 : [ 1.24447e-005 ]
9434 : [ 1.05929e-005 ]
9435 : [ 1.09656e-005 ]
9436 : [ 1.21828e-005 ]
9437 : [ 1.20899e-005 ]
9438 : [ 1.26255e-005 ]
9439 : [ 1.18606e-005 ]
9440 : [ 1.21231e-005 ]
9441 : [ 1.43609e-005 ]
9442 : [ 1.1799e-005  ]
9443 : [ 1.1426e-005  ]
9444 : [ 1.11062e-005 ]
9445 : [ 1.2313e-005  ]
9446 : [ 1.20908e-005 ]
9447 : [ 1.20348e-005 ]
9448 : [ 1.12046e-005 ]
9449 : [ 1.12091e-005 ]
9450 : [ 1.14935e-005 ]
9451 : [ 1.22745e-005 ]
9452 : [ 1.16676e-005 ]
9453 : [ 1.20687e-005 ]
9454 : [ 1.12723e-005 ]
9455 : [ 1.13697e-005 ]
9456 : [ 1.22322e-005 ]
9457 : [ 1.00016e-005 ]
9458 : [ 1.25992e-005 ]
9459 : [ 1.22234e-005 ]
9460 : [ 1.20268e-005 ]
9461 : [ 1.21559e-005 ]
9462 : [ 1.28785e-005 ]
9463 : [ 1.06004e-005 ]
9464 : [ 1.1269e-005  ]
9465 : [ 1.06799e-005 ]
9466 : [ 1.26589e-005 ]
9467 : [ 1.32057e-005 ]
9468 : [ 1.1496e-005  ]
9469 : [ 1.19087e-005 ]
9470 : [ 1.07705e-005 ]
9471 : [ 1.19594e-005 ]
9472 : [ 1.2005e-005  ]
9473 : [ 1.16653e-005 ]
9474 : [ 1.09843e-005 ]
9475 : [ 1.10999e-005 ]
9476 : [ 1.15497e-005 ]
9477 : [ 1.3123e-005  ]
9478 : [ 1.04674e-005 ]
9479 : [ 1.19367e-005 ]
9480 : [ 1.21121e-005 ]
9481 : [ 1.08125e-005 ]
9482 : [ 1.17813e-005 ]
9483 : [ 1.24692e-005 ]
9484 : [ 1.36433e-005 ]
9485 : [ 1.3697e-005  ]
9486 : [ 1.32026e-005 ]
9487 : [ 1.29898e-005 ]
9488 : [ 1.43542e-005 ]
9489 : [ 1.26913e-005 ]
9490 : [ 1.25436e-005 ]
9491 : [ 1.16409e-005 ]
9492 : [ 1.44862e-005 ]
9493 : [ 1.40152e-005 ]
9494 : [ 1.38658e-005 ]
9495 : [ 1.30955e-005 ]
9496 : [ 1.10819e-005 ]
9497 : [ 1.13653e-005 ]
9498 : [ 1.23986e-005 ]
9499 : [ 1.25574e-005 ]
9500 : [ 1.18859e-005 ]
9501 : [ 1.20768e-005 ]
9502 : [ 1.21137e-005 ]
9503 : [ 1.22582e-005 ]
9504 : [ 1.12401e-005 ]
9505 : [ 1.14864e-005 ]
9506 : [ 1.00487e-005 ]
9507 : [ 1.17338e-005 ]
9508 : [ 1.39905e-005 ]
9509 : [ 1.50529e-005 ]
9510 : [ 1.10062e-005 ]
9511 : [ 1.2169e-005  ]
9512 : [ 1.18259e-005 ]
9513 : [ 1.07912e-005 ]
9514 : [ 1.21674e-005 ]
9515 : [ 1.15791e-005 ]
9516 : [ 1.15256e-005 ]
9517 : [ 1.07917e-005 ]
9518 : [ 1.17922e-005 ]
9519 : [ 1.15319e-005 ]
9520 : [ 1.21765e-005 ]
9521 : [ 1.17786e-005 ]
9522 : [ 1.19666e-005 ]
9523 : [ 1.1734e-005  ]
9524 : [ 1.17775e-005 ]
9525 : [ 1.25226e-005 ]
9526 : [ 1.12559e-005 ]
9527 : [ 1.22789e-005 ]
9528 : [ 1.22729e-005 ]
9529 : [ 1.22911e-005 ]
9530 : [ 1.21878e-005 ]
9531 : [ 1.00932e-005 ]
9532 : [ 1.14929e-005 ]
9533 : [ 1.22509e-005 ]
9534 : [ 1.20592e-005 ]
9535 : [ 1.1699e-005  ]
9536 : [ 1.16322e-005 ]
9537 : [ 1.192e-005   ]
9538 : [ 1.25617e-005 ]
9539 : [ 1.15136e-005 ]
9540 : [ 1.20495e-005 ]
9541 : [ 1.28471e-005 ]
9542 : [ 1.30226e-005 ]
9543 : [ 1.07615e-005 ]
9544 : [ 1.26549e-005 ]
9545 : [ 1.17909e-005 ]
9546 : [ 1.06146e-005 ]
9547 : [ 1.22851e-005 ]
9548 : [ 1.25287e-005 ]
9549 : [ 1.25956e-005 ]
9550 : [ 1.28785e-005 ]
9551 : [ 1.14843e-005 ]
9552 : [ 1.2265e-005  ]
9553 : [ 1.12347e-005 ]
9554 : [ 1.15328e-005 ]
9555 : [ 1.18272e-005 ]
9556 : [ 1.16156e-005 ]
9557 : [ 1.09451e-005 ]
9558 : [ 1.27697e-005 ]
9559 : [ 1.2338e-005  ]
9560 : [ 1.18957e-005 ]
9561 : [ 1.17344e-005 ]
9562 : [ 1.12347e-005 ]
9563 : [ 1.29625e-005 ]
9564 : [ 1.18967e-005 ]
9565 : [ 1.37528e-005 ]
9566 : [ 1.25548e-005 ]
9567 : [ 1.167e-005   ]
9568 : [ 1.14525e-005 ]
9569 : [ 1.32849e-005 ]
9570 : [ 1.08188e-005 ]
9571 : [ 1.2966e-005  ]
9572 : [ 1.1902e-005  ]
9573 : [ 1.06995e-005 ]
9574 : [ 1.16693e-005 ]
9575 : [ 1.12563e-005 ]
9576 : [ 1.28553e-005 ]
9577 : [ 1.22745e-005 ]
9578 : [ 1.27078e-005 ]
9579 : [ 1.21023e-005 ]
9580 : [ 1.24857e-005 ]
9581 : [ 1.20367e-005 ]
9582 : [ 1.25445e-005 ]
9583 : [ 1.16213e-005 ]
9584 : [ 1.163e-005   ]
9585 : [ 1.2378e-005  ]
9586 : [ 1.24055e-005 ]
9587 : [ 1.21462e-005 ]
9588 : [ 1.1417e-005  ]
9589 : [ 1.18596e-005 ]
9590 : [ 1.27648e-005 ]
9591 : [ 1.10986e-005 ]
9592 : [ 1.0636e-005  ]
9593 : [ 1.10077e-005 ]
9594 : [ 1.21904e-005 ]
9595 : [ 1.30773e-005 ]
9596 : [ 1.12599e-005 ]
9597 : [ 1.11037e-005 ]
9598 : [ 1.14918e-005 ]
9599 : [ 1.29123e-005 ]
9600 : [ 1.25508e-005 ]
9601 : [ 1.24968e-005 ]
9602 : [ 1.10623e-005 ]
9603 : [ 1.08827e-005 ]
9604 : [ 1.30258e-005 ]
9605 : [ 1.12191e-005 ]
9606 : [ 1.18437e-005 ]
9607 : [ 1.1584e-005  ]
9608 : [ 1.26004e-005 ]
9609 : [ 1.27629e-005 ]
9610 : [ 1.31492e-005 ]
9611 : [ 1.26181e-005 ]
9612 : [ 1.12811e-005 ]
9613 : [ 1.04681e-005 ]
9614 : [ 1.21281e-005 ]
9615 : [ 1.2019e-005  ]
9616 : [ 1.21404e-005 ]
9617 : [ 1.15513e-005 ]
9618 : [ 9.1686e-006  ]
9619 : [ 1.05231e-005 ]
9620 : [ 1.16059e-005 ]
9621 : [ 1.14248e-005 ]
9622 : [ 1.31218e-005 ]
9623 : [ 1.32179e-005 ]
9624 : [ 1.18262e-005 ]
9625 : [ 1.11745e-005 ]
9626 : [ 1.1414e-005  ]
9627 : [ 1.2511e-005  ]
9628 : [ 1.30834e-005 ]
9629 : [ 1.19586e-005 ]
9630 : [ 1.31571e-005 ]
9631 : [ 1.22098e-005 ]
9632 : [ 1.3722e-005  ]
9633 : [ 1.18384e-005 ]
9634 : [ 1.18017e-005 ]
9635 : [ 1.16e-005    ]
9636 : [ 1.28045e-005 ]
9637 : [ 1.20527e-005 ]
9638 : [ 1.32803e-005 ]
9639 : [ 1.26231e-005 ]
9640 : [ 1.1913e-005  ]
9641 : [ 1.17683e-005 ]
9642 : [ 1.1761e-005  ]
9643 : [ 1.16283e-005 ]
9644 : [ 1.14228e-005 ]
9645 : [ 1.15209e-005 ]
9646 : [ 1.03451e-005 ]
9647 : [ 1.13202e-005 ]
9648 : [ 1.16292e-005 ]
9649 : [ 1.22118e-005 ]
9650 : [ 1.17031e-005 ]
9651 : [ 1.05071e-005 ]
9652 : [ 1.1836e-005  ]
9653 : [ 1.09598e-005 ]
9654 : [ 1.09021e-005 ]
9655 : [ 1.43648e-005 ]
9656 : [ 1.1413e-005  ]
9657 : [ 1.25319e-005 ]
9658 : [ 1.18923e-005 ]
9659 : [ 1.08357e-005 ]
9660 : [ 1.1665e-005  ]
9661 : [ 1.24263e-005 ]
9662 : [ 1.07229e-005 ]
9663 : [ 1.2244e-005  ]
9664 : [ 1.12311e-005 ]
9665 : [ 1.16086e-005 ]
9666 : [ 1.12614e-005 ]
9667 : [ 1.07173e-005 ]
9668 : [ 1.2345e-005  ]
9669 : [ 1.25064e-005 ]
9670 : [ 1.09406e-005 ]
9671 : [ 1.23419e-005 ]
9672 : [ 1.11158e-005 ]
9673 : [ 1.20135e-005 ]
9674 : [ 1.22143e-005 ]
9675 : [ 1.05041e-005 ]
9676 : [ 1.15852e-005 ]
9677 : [ 1.1161e-005  ]
9678 : [ 1.10246e-005 ]
9679 : [ 1.36018e-005 ]
9680 : [ 1.27442e-005 ]
9681 : [ 1.3043e-005  ]
9682 : [ 1.10679e-005 ]
9683 : [ 1.24076e-005 ]
9684 : [ 1.2393e-005  ]
9685 : [ 1.15748e-005 ]
9686 : [ 1.07156e-005 ]
9687 : [ 1.07754e-005 ]
9688 : [ 1.35544e-005 ]
9689 : [ 1.09353e-005 ]
9690 : [ 1.32083e-005 ]
9691 : [ 1.2629e-005  ]
9692 : [ 1.17912e-005 ]
9693 : [ 1.18751e-005 ]
9694 : [ 1.21672e-005 ]
9695 : [ 1.1572e-005  ]
9696 : [ 1.29829e-005 ]
9697 : [ 1.18124e-005 ]
9698 : [ 1.08248e-005 ]
9699 : [ 1.16497e-005 ]
9700 : [ 1.14721e-005 ]
9701 : [ 1.06206e-005 ]
9702 : [ 1.26644e-005 ]
9703 : [ 1.04397e-005 ]
9704 : [ 1.32361e-005 ]
9705 : [ 1.38034e-005 ]
9706 : [ 1.1758e-005  ]
9707 : [ 1.18534e-005 ]
9708 : [ 1.31482e-005 ]
9709 : [ 1.15313e-005 ]
9710 : [ 1.1549e-005  ]
9711 : [ 1.13934e-005 ]
9712 : [ 1.0565e-005  ]
9713 : [ 1.15861e-005 ]
9714 : [ 1.25086e-005 ]
9715 : [ 1.11896e-005 ]
9716 : [ 1.39882e-005 ]
9717 : [ 1.17163e-005 ]
9718 : [ 1.10284e-005 ]
9719 : [ 1.30055e-005 ]
9720 : [ 1.10652e-005 ]
9721 : [ 1.09585e-005 ]
9722 : [ 1.19683e-005 ]
9723 : [ 1.23938e-005 ]
9724 : [ 1.12009e-005 ]
9725 : [ 1.11322e-005 ]
9726 : [ 1.34304e-005 ]
9727 : [ 1.08461e-005 ]
9728 : [ 1.3e-005     ]
9729 : [ 1.21914e-005 ]
9730 : [ 1.21472e-005 ]
9731 : [ 1.2666e-005  ]
9732 : [ 1.10677e-005 ]
9733 : [ 1.1515e-005  ]
9734 : [ 1.2828e-005  ]
9735 : [ 1.42568e-005 ]
9736 : [ 1.15876e-005 ]
9737 : [ 1.13744e-005 ]
9738 : [ 1.13103e-005 ]
9739 : [ 1.18516e-005 ]
9740 : [ 1.22575e-005 ]
9741 : [ 1.17767e-005 ]
9742 : [ 1.22293e-005 ]
9743 : [ 1.2432e-005  ]
9744 : [ 1.02277e-005 ]
9745 : [ 1.15507e-005 ]
9746 : [ 1.16609e-005 ]
9747 : [ 1.26339e-005 ]
9748 : [ 1.10172e-005 ]
9749 : [ 1.16432e-005 ]
9750 : [ 1.25389e-005 ]
9751 : [ 1.10226e-005 ]
9752 : [ 1.35853e-005 ]
9753 : [ 1.33355e-005 ]
9754 : [ 1.12971e-005 ]
9755 : [ 1.3548e-005  ]
9756 : [ 1.14005e-005 ]
9757 : [ 1.26092e-005 ]
9758 : [ 1.25959e-005 ]
9759 : [ 1.17877e-005 ]
9760 : [ 1.2494e-005  ]
9761 : [ 1.0824e-005  ]
9762 : [ 1.24448e-005 ]
9763 : [ 1.2189e-005  ]
9764 : [ 1.24031e-005 ]
9765 : [ 1.30123e-005 ]
9766 : [ 1.28514e-005 ]
9767 : [ 1.01828e-005 ]
9768 : [ 1.03199e-005 ]
9769 : [ 1.25356e-005 ]
9770 : [ 1.16593e-005 ]
9771 : [ 1.17347e-005 ]
9772 : [ 1.1049e-005  ]
9773 : [ 1.21323e-005 ]
9774 : [ 1.35854e-005 ]
9775 : [ 1.12602e-005 ]
9776 : [ 1.26582e-005 ]
9777 : [ 1.23411e-005 ]
9778 : [ 1.21198e-005 ]
9779 : [ 1.05886e-005 ]
9780 : [ 1.17012e-005 ]
9781 : [ 1.19444e-005 ]
9782 : [ 1.17872e-005 ]
9783 : [ 1.11617e-005 ]
9784 : [ 1.22548e-005 ]
9785 : [ 1.1977e-005  ]
9786 : [ 1.20259e-005 ]
9787 : [ 1.14455e-005 ]
9788 : [ 1.23304e-005 ]
9789 : [ 1.25496e-005 ]
9790 : [ 1.17682e-005 ]
9791 : [ 1.25061e-005 ]
9792 : [ 1.05963e-005 ]
9793 : [ 1.25332e-005 ]
9794 : [ 1.30606e-005 ]
9795 : [ 1.20985e-005 ]
9796 : [ 1.26854e-005 ]
9797 : [ 1.18108e-005 ]
9798 : [ 1.21909e-005 ]
9799 : [ 1.30007e-005 ]
9800 : [ 1.16613e-005 ]
9801 : [ 1.20261e-005 ]
9802 : [ 1.13317e-005 ]
9803 : [ 1.3216e-005  ]
9804 : [ 1.05112e-005 ]
9805 : [ 1.22037e-005 ]
9806 : [ 1.42737e-005 ]
9807 : [ 1.23154e-005 ]
9808 : [ 1.24889e-005 ]
9809 : [ 1.29803e-005 ]
9810 : [ 1.21718e-005 ]
9811 : [ 1.07509e-005 ]
9812 : [ 1.19267e-005 ]
9813 : [ 1.14711e-005 ]
9814 : [ 9.48655e-006 ]
9815 : [ 1.26461e-005 ]
9816 : [ 1.15398e-005 ]
9817 : [ 1.11837e-005 ]
9818 : [ 1.12175e-005 ]
9819 : [ 1.19031e-005 ]
9820 : [ 1.23685e-005 ]
9821 : [ 1.22753e-005 ]
9822 : [ 1.24676e-005 ]
9823 : [ 1.23844e-005 ]
9824 : [ 1.08538e-005 ]
9825 : [ 1.09122e-005 ]
9826 : [ 1.43363e-005 ]
9827 : [ 1.23215e-005 ]
9828 : [ 1.25103e-005 ]
9829 : [ 1.18065e-005 ]
9830 : [ 1.10384e-005 ]
9831 : [ 1.19073e-005 ]
9832 : [ 1.14468e-005 ]
9833 : [ 1.2182e-005  ]
9834 : [ 1.1895e-005  ]
9835 : [ 1.22659e-005 ]
9836 : [ 1.29398e-005 ]
9837 : [ 1.20742e-005 ]
9838 : [ 1.10766e-005 ]
9839 : [ 1.07904e-005 ]
9840 : [ 1.1521e-005  ]
9841 : [ 1.24737e-005 ]
9842 : [ 1.12719e-005 ]
9843 : [ 1.25617e-005 ]
9844 : [ 1.34484e-005 ]
9845 : [ 1.07749e-005 ]
9846 : [ 1.18191e-005 ]
9847 : [ 1.0489e-005  ]
9848 : [ 1.33629e-005 ]
9849 : [ 1.10952e-005 ]
9850 : [ 1.15331e-005 ]
9851 : [ 1.24619e-005 ]
9852 : [ 1.30511e-005 ]
9853 : [ 1.205e-005   ]
9854 : [ 1.31656e-005 ]
9855 : [ 1.19348e-005 ]
9856 : [ 9.85093e-006 ]
9857 : [ 1.1835e-005  ]
9858 : [ 1.26865e-005 ]
9859 : [ 1.1455e-005  ]
9860 : [ 1.07218e-005 ]
9861 : [ 1.07432e-005 ]
9862 : [ 1.15532e-005 ]
9863 : [ 1.10012e-005 ]
9864 : [ 1.3046e-005  ]
9865 : [ 1.19663e-005 ]
9866 : [ 1.33442e-005 ]
9867 : [ 1.21065e-005 ]
9868 : [ 1.14287e-005 ]
9869 : [ 1.27682e-005 ]
9870 : [ 1.26333e-005 ]
9871 : [ 1.26382e-005 ]
9872 : [ 1.19373e-005 ]
9873 : [ 1.36716e-005 ]
9874 : [ 1.15445e-005 ]
9875 : [ 1.20483e-005 ]
9876 : [ 1.20192e-005 ]
9877 : [ 1.40707e-005 ]
9878 : [ 1.17199e-005 ]
9879 : [ 1.04815e-005 ]
9880 : [ 1.18705e-005 ]
9881 : [ 1.14733e-005 ]
9882 : [ 1.11788e-005 ]
9883 : [ 1.32247e-005 ]
9884 : [ 1.20214e-005 ]
9885 : [ 1.29704e-005 ]
9886 : [ 1.14791e-005 ]
9887 : [ 1.16783e-005 ]
9888 : [ 1.16634e-005 ]
9889 : [ 1.29571e-005 ]
9890 : [ 1.03856e-005 ]
9891 : [ 1.15363e-005 ]
9892 : [ 1.03104e-005 ]
9893 : [ 1.18053e-005 ]
9894 : [ 1.17252e-005 ]
9895 : [ 1.34374e-005 ]
9896 : [ 1.12272e-005 ]
9897 : [ 1.24231e-005 ]
9898 : [ 1.09325e-005 ]
9899 : [ 1.20866e-005 ]
9900 : [ 1.13088e-005 ]
9901 : [ 1.25408e-005 ]
9902 : [ 1.33108e-005 ]
9903 : [ 1.08113e-005 ]
9904 : [ 1.05805e-005 ]
9905 : [ 1.17861e-005 ]
9906 : [ 1.1265e-005  ]
9907 : [ 1.24388e-005 ]
9908 : [ 1.05443e-005 ]
9909 : [ 1.24012e-005 ]
9910 : [ 9.33625e-006 ]
9911 : [ 1.20103e-005 ]
9912 : [ 1.30227e-005 ]
9913 : [ 1.29419e-005 ]
9914 : [ 1.1911e-005  ]
9915 : [ 1.28355e-005 ]
9916 : [ 1.1685e-005  ]
9917 : [ 1.2969e-005  ]
9918 : [ 1.20403e-005 ]
9919 : [ 1.08238e-005 ]
9920 : [ 1.32803e-005 ]
9921 : [ 1.06011e-005 ]
9922 : [ 1.39698e-005 ]
9923 : [ 1.01812e-005 ]
9924 : [ 1.33131e-005 ]
9925 : [ 1.2957e-005  ]
9926 : [ 1.27008e-005 ]
9927 : [ 1.18562e-005 ]
9928 : [ 1.03244e-005 ]
9929 : [ 1.21924e-005 ]
9930 : [ 1.17964e-005 ]
9931 : [ 1.29319e-005 ]
9932 : [ 1.05095e-005 ]
9933 : [ 1.06713e-005 ]
9934 : [ 1.11941e-005 ]
9935 : [ 1.07337e-005 ]
9936 : [ 1.14151e-005 ]
9937 : [ 1.36519e-005 ]
9938 : [ 1.13631e-005 ]
9939 : [ 1.0459e-005  ]
9940 : [ 1.13758e-005 ]
9941 : [ 1.20043e-005 ]
9942 : [ 1.11538e-005 ]
9943 : [ 1.29412e-005 ]
9944 : [ 1.18784e-005 ]
9945 : [ 1.30693e-005 ]
9946 : [ 1.2162e-005  ]
9947 : [ 1.156e-005   ]
9948 : [ 1.36614e-005 ]
9949 : [ 1.22487e-005 ]
9950 : [ 1.31749e-005 ]
9951 : [ 1.23266e-005 ]
9952 : [ 1.27232e-005 ]
9953 : [ 1.1375e-005  ]
9954 : [ 1.15848e-005 ]
9955 : [ 1.27073e-005 ]
9956 : [ 1.25156e-005 ]
9957 : [ 1.13622e-005 ]
9958 : [ 1.23857e-005 ]
9959 : [ 1.16139e-005 ]
9960 : [ 1.26403e-005 ]
9961 : [ 1.1629e-005  ]
9962 : [ 1.18059e-005 ]
9963 : [ 1.22422e-005 ]
9964 : [ 1.22658e-005 ]
9965 : [ 1.10526e-005 ]
9966 : [ 1.20622e-005 ]
9967 : [ 1.17592e-005 ]
9968 : [ 1.27052e-005 ]
9969 : [ 1.19459e-005 ]
9970 : [ 1.20276e-005 ]
9971 : [ 1.08044e-005 ]
9972 : [ 1.28152e-005 ]
9973 : [ 1.15049e-005 ]
9974 : [ 1.13904e-005 ]
9975 : [ 1.29139e-005 ]
9976 : [ 1.06862e-005 ]
9977 : [ 1.22787e-005 ]
9978 : [ 1.26268e-005 ]
9979 : [ 1.17794e-005 ]
9980 : [ 1.29024e-005 ]
9981 : [ 1.37381e-005 ]
9982 : [ 1.19015e-005 ]
9983 : [ 1.27554e-005 ]
9984 : [ 1.14498e-005 ]
9985 : [ 1.15264e-005 ]
9986 : [ 1.02596e-005 ]
9987 : [ 1.02475e-005 ]
9988 : [ 1.19904e-005 ]
9989 : [ 1.06509e-005 ]
9990 : [ 1.16833e-005 ]
9991 : [ 1.26958e-005 ]
9992 : [ 1.31324e-005 ]
9993 : [ 1.2992e-005  ]
9994 : [ 1.19049e-005 ]
9995 : [ 1.24673e-005 ]
9996 : [ 1.23171e-005 ]
9997 : [ 1.16154e-005 ]
9998 : [ 9.814e-006   ]
9999 : [ 1.21733e-005 ]
