# Supplementary material for: Influence of tissue conductivity on foetal exposure to extremely low frequency magnetic fields at 50 Hz using stochastic dosimetry
Source: PLoS One. 2018 Feb 7;13(2):e0192131. doi: 10.1371/journal.pone.0192131 (PMC5802904; doi:10.1371/journal.pone.0192131)
Supplement: S1 File — (ZIP) [file pone.0192131.s001.zip › Data/Ydistributions(10000)/7m/Fat.txt]

       [ y0           ]
   0 : [ 1.7967e-005  ]
   1 : [ 1.30759e-005 ]
   2 : [ 1.33885e-005 ]
   3 : [ 1.09573e-005 ]
   4 : [ 1.29029e-005 ]
   5 : [ 1.20953e-005 ]
   6 : [ 1.00796e-005 ]
   7 : [ 1.25639e-005 ]
   8 : [ 1.11553e-005 ]
   9 : [ 2.12346e-005 ]
  10 : [ 1.2369e-005  ]
  11 : [ 1.01796e-005 ]
  12 : [ 1.87209e-005 ]
  13 : [ 1.25926e-005 ]
  14 : [ 1.47187e-005 ]
  15 : [ 1.26177e-005 ]
  16 : [ 1.03147e-005 ]
  17 : [ 1.37634e-005 ]
  18 : [ 1.16334e-005 ]
  19 : [ 1.71764e-005 ]
  20 : [ 1.10358e-005 ]
  21 : [ 1.73772e-005 ]
  22 : [ 1.2221e-005  ]
  23 : [ 1.06316e-005 ]
  24 : [ 1.30462e-005 ]
  25 : [ 1.33702e-005 ]
  26 : [ 1.93603e-005 ]
  27 : [ 1.21413e-005 ]
  28 : [ 1.70178e-005 ]
  29 : [ 1.18267e-005 ]
  30 : [ 1.3271e-005  ]
  31 : [ 9.54452e-006 ]
  32 : [ 1.23835e-005 ]
  33 : [ 1.18345e-005 ]
  34 : [ 2.16172e-005 ]
  35 : [ 1.38246e-005 ]
  36 : [ 1.04054e-005 ]
  37 : [ 1.10866e-005 ]
  38 : [ 1.74614e-005 ]
  39 : [ 1.55132e-005 ]
  40 : [ 1.28578e-005 ]
  41 : [ 1.22147e-005 ]
  42 : [ 1.29306e-005 ]
  43 : [ 2.07902e-005 ]
  44 : [ 1.51756e-005 ]
  45 : [ 1.82438e-005 ]
  46 : [ 1.83428e-005 ]
  47 : [ 1.24779e-005 ]
  48 : [ 1.46155e-005 ]
  49 : [ 1.73012e-005 ]
  50 : [ 1.22306e-005 ]
  51 : [ 1.31193e-005 ]
  52 : [ 1.21424e-005 ]
  53 : [ 1.33613e-005 ]
  54 : [ 1.20657e-005 ]
  55 : [ 1.15182e-005 ]
  56 : [ 1.15991e-005 ]
  57 : [ 2.17677e-005 ]
  58 : [ 1.27635e-005 ]
  59 : [ 1.54994e-005 ]
  60 : [ 1.38371e-005 ]
  61 : [ 1.27081e-005 ]
  62 : [ 2.08804e-005 ]
  63 : [ 1.21935e-005 ]
  64 : [ 1.34068e-005 ]
  65 : [ 1.04584e-005 ]
  66 : [ 1.71489e-005 ]
  67 : [ 1.32019e-005 ]
  68 : [ 1.21381e-005 ]
  69 : [ 1.1295e-005  ]
  70 : [ 1.7829e-005  ]
  71 : [ 1.88511e-005 ]
  72 : [ 1.19011e-005 ]
  73 : [ 1.30365e-005 ]
  74 : [ 1.46374e-005 ]
  75 : [ 1.19429e-005 ]
  76 : [ 1.35372e-005 ]
  77 : [ 1.2487e-005  ]
  78 : [ 1.68339e-005 ]
  79 : [ 9.5221e-006  ]
  80 : [ 1.18033e-005 ]
  81 : [ 1.17551e-005 ]
  82 : [ 1.46176e-005 ]
  83 : [ 1.05216e-005 ]
  84 : [ 1.42101e-005 ]
  85 : [ 1.89821e-005 ]
  86 : [ 1.66143e-005 ]
  87 : [ 1.24131e-005 ]
  88 : [ 1.36573e-005 ]
  89 : [ 2.06977e-005 ]
  90 : [ 1.60934e-005 ]
  91 : [ 1.41653e-005 ]
  92 : [ 1.28318e-005 ]
  93 : [ 1.18902e-005 ]
  94 : [ 2.5029e-005  ]
  95 : [ 1.1916e-005  ]
  96 : [ 1.09689e-005 ]
  97 : [ 1.43013e-005 ]
  98 : [ 1.24962e-005 ]
  99 : [ 1.87632e-005 ]
 100 : [ 2.2061e-005  ]
 101 : [ 1.27918e-005 ]
 102 : [ 8.87395e-006 ]
 103 : [ 2.2901e-005  ]
 104 : [ 1.20336e-005 ]
 105 : [ 1.50119e-005 ]
 106 : [ 2.18631e-005 ]
 107 : [ 1.29551e-005 ]
 108 : [ 1.16124e-005 ]
 109 : [ 1.17361e-005 ]
 110 : [ 1.26519e-005 ]
 111 : [ 1.36345e-005 ]
 112 : [ 1.65382e-005 ]
 113 : [ 1.18045e-005 ]
 114 : [ 1.5403e-005  ]
 115 : [ 1.49599e-005 ]
 116 : [ 1.30479e-005 ]
 117 : [ 1.32725e-005 ]
 118 : [ 1.10649e-005 ]
 119 : [ 1.10936e-005 ]
 120 : [ 1.21589e-005 ]
 121 : [ 1.17402e-005 ]
 122 : [ 1.75404e-005 ]
 123 : [ 1.51216e-005 ]
 124 : [ 1.26323e-005 ]
 125 : [ 1.28244e-005 ]
 126 : [ 1.06095e-005 ]
 127 : [ 1.317e-005   ]
 128 : [ 1.38999e-005 ]
 129 : [ 1.67359e-005 ]
 130 : [ 2.01567e-005 ]
 131 : [ 1.19711e-005 ]
 132 : [ 1.83116e-005 ]
 133 : [ 2.29518e-005 ]
 134 : [ 1.12106e-005 ]
 135 : [ 1.04333e-005 ]
 136 : [ 1.18804e-005 ]
 137 : [ 1.19153e-005 ]
 138 : [ 1.40084e-005 ]
 139 : [ 2.03419e-005 ]
 140 : [ 1.20287e-005 ]
 141 : [ 1.23789e-005 ]
 142 : [ 1.28342e-005 ]
 143 : [ 1.96655e-005 ]
 144 : [ 1.28632e-005 ]
 145 : [ 1.21043e-005 ]
 146 : [ 1.11553e-005 ]
 147 : [ 1.46111e-005 ]
 148 : [ 1.25977e-005 ]
 149 : [ 1.47442e-005 ]
 150 : [ 1.16384e-005 ]
 151 : [ 1.12121e-005 ]
 152 : [ 1.24285e-005 ]
 153 : [ 1.23536e-005 ]
 154 : [ 1.26677e-005 ]
 155 : [ 1.32488e-005 ]
 156 : [ 1.57204e-005 ]
 157 : [ 1.79973e-005 ]
 158 : [ 1.11659e-005 ]
 159 : [ 1.19799e-005 ]
 160 : [ 1.47113e-005 ]
 161 : [ 1.19964e-005 ]
 162 : [ 1.32572e-005 ]
 163 : [ 2.07387e-005 ]
 164 : [ 1.59624e-005 ]
 165 : [ 1.19834e-005 ]
 166 : [ 1.33978e-005 ]
 167 : [ 9.82623e-006 ]
 168 : [ 1.39585e-005 ]
 169 : [ 1.31589e-005 ]
 170 : [ 1.06327e-005 ]
 171 : [ 1.25567e-005 ]
 172 : [ 1.16627e-005 ]
 173 : [ 1.39168e-005 ]
 174 : [ 1.04945e-005 ]
 175 : [ 1.20355e-005 ]
 176 : [ 1.41264e-005 ]
 177 : [ 9.52914e-006 ]
 178 : [ 1.27157e-005 ]
 179 : [ 1.45033e-005 ]
 180 : [ 1.19493e-005 ]
 181 : [ 1.21656e-005 ]
 182 : [ 1.32164e-005 ]
 183 : [ 1.54044e-005 ]
 184 : [ 1.34859e-005 ]
 185 : [ 1.65622e-005 ]
 186 : [ 1.18794e-005 ]
 187 : [ 1.15674e-005 ]
 188 : [ 1.099e-005   ]
 189 : [ 1.21664e-005 ]
 190 : [ 1.65059e-005 ]
 191 : [ 1.41444e-005 ]
 192 : [ 1.40059e-005 ]
 193 : [ 1.1819e-005  ]
 194 : [ 1.11405e-005 ]
 195 : [ 1.67774e-005 ]
 196 : [ 1.90443e-005 ]
 197 : [ 2.17439e-005 ]
 198 : [ 1.58362e-005 ]
 199 : [ 1.18772e-005 ]
 200 : [ 1.1511e-005  ]
 201 : [ 1.54602e-005 ]
 202 : [ 1.90529e-005 ]
 203 : [ 1.30556e-005 ]
 204 : [ 1.37094e-005 ]
 205 : [ 1.23288e-005 ]
 206 : [ 1.22699e-005 ]
 207 : [ 1.09725e-005 ]
 208 : [ 9.69774e-006 ]
 209 : [ 1.15035e-005 ]
 210 : [ 1.74016e-005 ]
 211 : [ 1.30676e-005 ]
 212 : [ 1.48962e-005 ]
 213 : [ 1.29326e-005 ]
 214 : [ 1.66061e-005 ]
 215 : [ 1.25899e-005 ]
 216 : [ 1.34529e-005 ]
 217 : [ 1.34892e-005 ]
 218 : [ 1.29355e-005 ]
 219 : [ 1.89276e-005 ]
 220 : [ 1.68419e-005 ]
 221 : [ 1.18606e-005 ]
 222 : [ 9.27931e-006 ]
 223 : [ 1.06933e-005 ]
 224 : [ 1.49288e-005 ]
 225 : [ 1.54336e-005 ]
 226 : [ 2.23082e-005 ]
 227 : [ 9.4793e-006  ]
 228 : [ 1.08211e-005 ]
 229 : [ 8.79244e-006 ]
 230 : [ 1.28645e-005 ]
 231 : [ 1.23544e-005 ]
 232 : [ 1.23528e-005 ]
 233 : [ 1.24518e-005 ]
 234 : [ 1.31243e-005 ]
 235 : [ 1.24892e-005 ]
 236 : [ 1.30362e-005 ]
 237 : [ 1.19044e-005 ]
 238 : [ 2.18081e-005 ]
 239 : [ 1.26474e-005 ]
 240 : [ 1.07934e-005 ]
 241 : [ 1.30809e-005 ]
 242 : [ 1.04488e-005 ]
 243 : [ 1.35186e-005 ]
 244 : [ 1.27421e-005 ]
 245 : [ 1.17413e-005 ]
 246 : [ 1.99547e-005 ]
 247 : [ 1.31545e-005 ]
 248 : [ 1.20212e-005 ]
 249 : [ 1.195e-005   ]
 250 : [ 1.27578e-005 ]
 251 : [ 2.25048e-005 ]
 252 : [ 1.30731e-005 ]
 253 : [ 1.08397e-005 ]
 254 : [ 1.14482e-005 ]
 255 : [ 1.21498e-005 ]
 256 : [ 1.68883e-005 ]
 257 : [ 1.74947e-005 ]
 258 : [ 1.23771e-005 ]
 259 : [ 1.27727e-005 ]
 260 : [ 1.29075e-005 ]
 261 : [ 1.77775e-005 ]
 262 : [ 1.33665e-005 ]
 263 : [ 1.20616e-005 ]
 264 : [ 1.30189e-005 ]
 265 : [ 9.83307e-006 ]
 266 : [ 1.1815e-005  ]
 267 : [ 1.16976e-005 ]
 268 : [ 1.86106e-005 ]
 269 : [ 1.87553e-005 ]
 270 : [ 1.25244e-005 ]
 271 : [ 1.1967e-005  ]
 272 : [ 1.81321e-005 ]
 273 : [ 1.51608e-005 ]
 274 : [ 1.24741e-005 ]
 275 : [ 1.62612e-005 ]
 276 : [ 1.33831e-005 ]
 277 : [ 1.45835e-005 ]
 278 : [ 1.1426e-005  ]
 279 : [ 1.3096e-005  ]
 280 : [ 1.05302e-005 ]
 281 : [ 2.33036e-005 ]
 282 : [ 1.38872e-005 ]
 283 : [ 9.02802e-006 ]
 284 : [ 1.21817e-005 ]
 285 : [ 1.297e-005   ]
 286 : [ 1.23468e-005 ]
 287 : [ 1.64362e-005 ]
 288 : [ 1.12274e-005 ]
 289 : [ 1.54107e-005 ]
 290 : [ 1.20439e-005 ]
 291 : [ 1.12157e-005 ]
 292 : [ 1.56214e-005 ]
 293 : [ 1.31937e-005 ]
 294 : [ 1.13495e-005 ]
 295 : [ 1.78872e-005 ]
 296 : [ 1.31718e-005 ]
 297 : [ 1.3099e-005  ]
 298 : [ 1.97281e-005 ]
 299 : [ 1.29146e-005 ]
 300 : [ 1.49973e-005 ]
 301 : [ 1.25936e-005 ]
 302 : [ 1.38341e-005 ]
 303 : [ 1.64834e-005 ]
 304 : [ 1.18501e-005 ]
 305 : [ 1.48864e-005 ]
 306 : [ 1.16094e-005 ]
 307 : [ 1.49093e-005 ]
 308 : [ 1.3879e-005  ]
 309 : [ 1.19375e-005 ]
 310 : [ 1.371e-005   ]
 311 : [ 1.32192e-005 ]
 312 : [ 1.20747e-005 ]
 313 : [ 1.34371e-005 ]
 314 : [ 1.19167e-005 ]
 315 : [ 9.97264e-006 ]
 316 : [ 1.11501e-005 ]
 317 : [ 1.07267e-005 ]
 318 : [ 1.95157e-005 ]
 319 : [ 1.88615e-005 ]
 320 : [ 1.1711e-005  ]
 321 : [ 1.29902e-005 ]
 322 : [ 1.19582e-005 ]
 323 : [ 2.10398e-005 ]
 324 : [ 1.28627e-005 ]
 325 : [ 1.52155e-005 ]
 326 : [ 1.85215e-005 ]
 327 : [ 1.3893e-005  ]
 328 : [ 1.23512e-005 ]
 329 : [ 1.01961e-005 ]
 330 : [ 1.12314e-005 ]
 331 : [ 1.20725e-005 ]
 332 : [ 1.89705e-005 ]
 333 : [ 1.34515e-005 ]
 334 : [ 1.25967e-005 ]
 335 : [ 1.27411e-005 ]
 336 : [ 1.95038e-005 ]
 337 : [ 1.20076e-005 ]
 338 : [ 9.41106e-006 ]
 339 : [ 1.00593e-005 ]
 340 : [ 1.18531e-005 ]
 341 : [ 1.18591e-005 ]
 342 : [ 1.27966e-005 ]
 343 : [ 1.2611e-005  ]
 344 : [ 1.66698e-005 ]
 345 : [ 2.07965e-005 ]
 346 : [ 1.34784e-005 ]
 347 : [ 1.25767e-005 ]
 348 : [ 1.2795e-005  ]
 349 : [ 1.22418e-005 ]
 350 : [ 1.71084e-005 ]
 351 : [ 1.17776e-005 ]
 352 : [ 1.30654e-005 ]
 353 : [ 1.2546e-005  ]
 354 : [ 1.29474e-005 ]
 355 : [ 1.14319e-005 ]
 356 : [ 9.65506e-006 ]
 357 : [ 1.31489e-005 ]
 358 : [ 1.25075e-005 ]
 359 : [ 1.1466e-005  ]
 360 : [ 1.34348e-005 ]
 361 : [ 1.36946e-005 ]
 362 : [ 1.80557e-005 ]
 363 : [ 2.28346e-005 ]
 364 : [ 1.19483e-005 ]
 365 : [ 1.24193e-005 ]
 366 : [ 1.22142e-005 ]
 367 : [ 1.49187e-005 ]
 368 : [ 1.24847e-005 ]
 369 : [ 1.32155e-005 ]
 370 : [ 1.08937e-005 ]
 371 : [ 1.25921e-005 ]
 372 : [ 1.26145e-005 ]
 373 : [ 1.14759e-005 ]
 374 : [ 1.2853e-005  ]
 375 : [ 1.20662e-005 ]
 376 : [ 1.74418e-005 ]
 377 : [ 1.13208e-005 ]
 378 : [ 1.27001e-005 ]
 379 : [ 1.21216e-005 ]
 380 : [ 1.15939e-005 ]
 381 : [ 1.22515e-005 ]
 382 : [ 1.23988e-005 ]
 383 : [ 2.30379e-005 ]
 384 : [ 1.77548e-005 ]
 385 : [ 1.02025e-005 ]
 386 : [ 1.22401e-005 ]
 387 : [ 1.09138e-005 ]
 388 : [ 1.23282e-005 ]
 389 : [ 1.22582e-005 ]
 390 : [ 1.90322e-005 ]
 391 : [ 2.32791e-005 ]
 392 : [ 1.17419e-005 ]
 393 : [ 1.25932e-005 ]
 394 : [ 1.15973e-005 ]
 395 : [ 1.53332e-005 ]
 396 : [ 1.20597e-005 ]
 397 : [ 1.72621e-005 ]
 398 : [ 9.13938e-006 ]
 399 : [ 1.0873e-005  ]
 400 : [ 1.30273e-005 ]
 401 : [ 1.25731e-005 ]
 402 : [ 1.16983e-005 ]
 403 : [ 1.2425e-005  ]
 404 : [ 1.14197e-005 ]
 405 : [ 1.14718e-005 ]
 406 : [ 1.12286e-005 ]
 407 : [ 1.2598e-005  ]
 408 : [ 1.58667e-005 ]
 409 : [ 1.99627e-005 ]
 410 : [ 1.76889e-005 ]
 411 : [ 1.74604e-005 ]
 412 : [ 1.76164e-005 ]
 413 : [ 2.1908e-005  ]
 414 : [ 1.13284e-005 ]
 415 : [ 1.11179e-005 ]
 416 : [ 1.24894e-005 ]
 417 : [ 1.13836e-005 ]
 418 : [ 1.07701e-005 ]
 419 : [ 1.26607e-005 ]
 420 : [ 1.36307e-005 ]
 421 : [ 1.57719e-005 ]
 422 : [ 1.59492e-005 ]
 423 : [ 1.07362e-005 ]
 424 : [ 1.28448e-005 ]
 425 : [ 1.16403e-005 ]
 426 : [ 1.56595e-005 ]
 427 : [ 1.31394e-005 ]
 428 : [ 1.14055e-005 ]
 429 : [ 9.83567e-006 ]
 430 : [ 1.39667e-005 ]
 431 : [ 1.8879e-005  ]
 432 : [ 1.19937e-005 ]
 433 : [ 1.42271e-005 ]
 434 : [ 1.32211e-005 ]
 435 : [ 1.32204e-005 ]
 436 : [ 9.92455e-006 ]
 437 : [ 1.50673e-005 ]
 438 : [ 8.1375e-006  ]
 439 : [ 1.04228e-005 ]
 440 : [ 1.20569e-005 ]
 441 : [ 1.2087e-005  ]
 442 : [ 1.15281e-005 ]
 443 : [ 1.36775e-005 ]
 444 : [ 1.28835e-005 ]
 445 : [ 1.35751e-005 ]
 446 : [ 1.20133e-005 ]
 447 : [ 1.25839e-005 ]
 448 : [ 1.14826e-005 ]
 449 : [ 1.57852e-005 ]
 450 : [ 1.29234e-005 ]
 451 : [ 1.08851e-005 ]
 452 : [ 1.37929e-005 ]
 453 : [ 1.08407e-005 ]
 454 : [ 1.3211e-005  ]
 455 : [ 1.10143e-005 ]
 456 : [ 8.54486e-006 ]
 457 : [ 1.77168e-005 ]
 458 : [ 1.14906e-005 ]
 459 : [ 1.2936e-005  ]
 460 : [ 1.30296e-005 ]
 461 : [ 8.81446e-006 ]
 462 : [ 1.438e-005   ]
 463 : [ 1.25161e-005 ]
 464 : [ 1.75253e-005 ]
 465 : [ 1.30587e-005 ]
 466 : [ 1.22959e-005 ]
 467 : [ 1.43315e-005 ]
 468 : [ 2.21288e-005 ]
 469 : [ 1.22292e-005 ]
 470 : [ 1.18643e-005 ]
 471 : [ 2.1326e-005  ]
 472 : [ 1.34336e-005 ]
 473 : [ 1.04314e-005 ]
 474 : [ 9.48757e-006 ]
 475 : [ 1.28462e-005 ]
 476 : [ 1.26932e-005 ]
 477 : [ 1.17164e-005 ]
 478 : [ 1.11694e-005 ]
 479 : [ 1.06907e-005 ]
 480 : [ 1.91406e-005 ]
 481 : [ 1.03021e-005 ]
 482 : [ 1.95361e-005 ]
 483 : [ 1.70553e-005 ]
 484 : [ 1.16436e-005 ]
 485 : [ 1.35201e-005 ]
 486 : [ 1.39208e-005 ]
 487 : [ 1.25983e-005 ]
 488 : [ 1.01335e-005 ]
 489 : [ 1.3561e-005  ]
 490 : [ 1.32394e-005 ]
 491 : [ 1.35122e-005 ]
 492 : [ 1.25065e-005 ]
 493 : [ 1.64599e-005 ]
 494 : [ 1.14344e-005 ]
 495 : [ 1.27381e-005 ]
 496 : [ 1.21124e-005 ]
 497 : [ 1.17535e-005 ]
 498 : [ 1.15596e-005 ]
 499 : [ 1.33401e-005 ]
 500 : [ 9.75563e-006 ]
 501 : [ 1.52232e-005 ]
 502 : [ 1.33192e-005 ]
 503 : [ 1.2673e-005  ]
 504 : [ 1.31919e-005 ]
 505 : [ 1.2706e-005  ]
 506 : [ 1.2462e-005  ]
 507 : [ 1.30868e-005 ]
 508 : [ 1.66067e-005 ]
 509 : [ 1.31495e-005 ]
 510 : [ 1.15125e-005 ]
 511 : [ 1.28539e-005 ]
 512 : [ 1.23565e-005 ]
 513 : [ 1.24455e-005 ]
 514 : [ 1.02778e-005 ]
 515 : [ 1.39513e-005 ]
 516 : [ 1.23563e-005 ]
 517 : [ 1.5041e-005  ]
 518 : [ 1.8007e-005  ]
 519 : [ 1.58071e-005 ]
 520 : [ 1.28315e-005 ]
 521 : [ 1.25148e-005 ]
 522 : [ 1.16072e-005 ]
 523 : [ 1.36485e-005 ]
 524 : [ 9.71135e-006 ]
 525 : [ 2.27993e-005 ]
 526 : [ 1.19051e-005 ]
 527 : [ 1.08711e-005 ]
 528 : [ 1.10614e-005 ]
 529 : [ 1.32581e-005 ]
 530 : [ 2.25129e-005 ]
 531 : [ 1.04746e-005 ]
 532 : [ 1.49028e-005 ]
 533 : [ 1.31879e-005 ]
 534 : [ 1.29319e-005 ]
 535 : [ 1.13298e-005 ]
 536 : [ 1.58337e-005 ]
 537 : [ 1.23937e-005 ]
 538 : [ 1.33576e-005 ]
 539 : [ 1.29894e-005 ]
 540 : [ 1.36798e-005 ]
 541 : [ 1.1872e-005  ]
 542 : [ 1.64789e-005 ]
 543 : [ 1.18105e-005 ]
 544 : [ 1.21661e-005 ]
 545 : [ 1.1793e-005  ]
 546 : [ 1.2949e-005  ]
 547 : [ 1.13796e-005 ]
 548 : [ 1.28926e-005 ]
 549 : [ 1.89561e-005 ]
 550 : [ 1.26278e-005 ]
 551 : [ 1.23407e-005 ]
 552 : [ 1.13557e-005 ]
 553 : [ 1.3002e-005  ]
 554 : [ 1.25595e-005 ]
 555 : [ 1.23009e-005 ]
 556 : [ 1.05022e-005 ]
 557 : [ 1.309e-005   ]
 558 : [ 1.28652e-005 ]
 559 : [ 1.55869e-005 ]
 560 : [ 1.01751e-005 ]
 561 : [ 1.16608e-005 ]
 562 : [ 1.24006e-005 ]
 563 : [ 9.58877e-006 ]
 564 : [ 1.72387e-005 ]
 565 : [ 1.6162e-005  ]
 566 : [ 1.71662e-005 ]
 567 : [ 1.1101e-005  ]
 568 : [ 1.48551e-005 ]
 569 : [ 1.07271e-005 ]
 570 : [ 1.95497e-005 ]
 571 : [ 1.66481e-005 ]
 572 : [ 1.24743e-005 ]
 573 : [ 1.38536e-005 ]
 574 : [ 1.4768e-005  ]
 575 : [ 1.88781e-005 ]
 576 : [ 1.17594e-005 ]
 577 : [ 1.17952e-005 ]
 578 : [ 1.19858e-005 ]
 579 : [ 1.16426e-005 ]
 580 : [ 1.2033e-005  ]
 581 : [ 1.12123e-005 ]
 582 : [ 1.35787e-005 ]
 583 : [ 1.26381e-005 ]
 584 : [ 1.42139e-005 ]
 585 : [ 2.12908e-005 ]
 586 : [ 1.10414e-005 ]
 587 : [ 1.24542e-005 ]
 588 : [ 1.83018e-005 ]
 589 : [ 1.41998e-005 ]
 590 : [ 1.14621e-005 ]
 591 : [ 1.36336e-005 ]
 592 : [ 1.78133e-005 ]
 593 : [ 1.53341e-005 ]
 594 : [ 1.24119e-005 ]
 595 : [ 1.26445e-005 ]
 596 : [ 1.21145e-005 ]
 597 : [ 1.18383e-005 ]
 598 : [ 1.57837e-005 ]
 599 : [ 1.07903e-005 ]
 600 : [ 1.46572e-005 ]
 601 : [ 1.24492e-005 ]
 602 : [ 1.23337e-005 ]
 603 : [ 1.3719e-005  ]
 604 : [ 1.16107e-005 ]
 605 : [ 1.26554e-005 ]
 606 : [ 1.29004e-005 ]
 607 : [ 1.13439e-005 ]
 608 : [ 1.35252e-005 ]
 609 : [ 1.1506e-005  ]
 610 : [ 1.2501e-005  ]
 611 : [ 1.82167e-005 ]
 612 : [ 1.27791e-005 ]
 613 : [ 1.37654e-005 ]
 614 : [ 1.30397e-005 ]
 615 : [ 1.09122e-005 ]
 616 : [ 1.23886e-005 ]
 617 : [ 1.27695e-005 ]
 618 : [ 1.21496e-005 ]
 619 : [ 1.28191e-005 ]
 620 : [ 1.31583e-005 ]
 621 : [ 1.78532e-005 ]
 622 : [ 1.20203e-005 ]
 623 : [ 1.72421e-005 ]
 624 : [ 1.09207e-005 ]
 625 : [ 1.89875e-005 ]
 626 : [ 1.27106e-005 ]
 627 : [ 1.08507e-005 ]
 628 : [ 1.3987e-005  ]
 629 : [ 1.21703e-005 ]
 630 : [ 1.30426e-005 ]
 631 : [ 1.29144e-005 ]
 632 : [ 1.19997e-005 ]
 633 : [ 1.29517e-005 ]
 634 : [ 1.68691e-005 ]
 635 : [ 2.07168e-005 ]
 636 : [ 1.19996e-005 ]
 637 : [ 1.37233e-005 ]
 638 : [ 1.25381e-005 ]
 639 : [ 1.20968e-005 ]
 640 : [ 1.12884e-005 ]
 641 : [ 1.45196e-005 ]
 642 : [ 1.94911e-005 ]
 643 : [ 1.30955e-005 ]
 644 : [ 1.2199e-005  ]
 645 : [ 1.23981e-005 ]
 646 : [ 1.16858e-005 ]
 647 : [ 1.31064e-005 ]
 648 : [ 1.22362e-005 ]
 649 : [ 1.25498e-005 ]
 650 : [ 1.1658e-005  ]
 651 : [ 1.68928e-005 ]
 652 : [ 1.08135e-005 ]
 653 : [ 1.36262e-005 ]
 654 : [ 1.58471e-005 ]
 655 : [ 1.26472e-005 ]
 656 : [ 2.13885e-005 ]
 657 : [ 1.95787e-005 ]
 658 : [ 1.26016e-005 ]
 659 : [ 1.24471e-005 ]
 660 : [ 1.83626e-005 ]
 661 : [ 1.31131e-005 ]
 662 : [ 1.19847e-005 ]
 663 : [ 1.29668e-005 ]
 664 : [ 1.23155e-005 ]
 665 : [ 1.41207e-005 ]
 666 : [ 1.48709e-005 ]
 667 : [ 1.17899e-005 ]
 668 : [ 1.4059e-005  ]
 669 : [ 1.28196e-005 ]
 670 : [ 1.03145e-005 ]
 671 : [ 1.10281e-005 ]
 672 : [ 1.73149e-005 ]
 673 : [ 1.22172e-005 ]
 674 : [ 1.33652e-005 ]
 675 : [ 1.47646e-005 ]
 676 : [ 1.54299e-005 ]
 677 : [ 1.0492e-005  ]
 678 : [ 1.52793e-005 ]
 679 : [ 1.15088e-005 ]
 680 : [ 1.13163e-005 ]
 681 : [ 1.08257e-005 ]
 682 : [ 2.32039e-005 ]
 683 : [ 1.24292e-005 ]
 684 : [ 1.78756e-005 ]
 685 : [ 8.94189e-006 ]
 686 : [ 1.62042e-005 ]
 687 : [ 1.32856e-005 ]
 688 : [ 1.83615e-005 ]
 689 : [ 1.65161e-005 ]
 690 : [ 1.48411e-005 ]
 691 : [ 1.27331e-005 ]
 692 : [ 1.36764e-005 ]
 693 : [ 1.36909e-005 ]
 694 : [ 1.2987e-005  ]
 695 : [ 2.13844e-005 ]
 696 : [ 1.47282e-005 ]
 697 : [ 1.15804e-005 ]
 698 : [ 1.92621e-005 ]
 699 : [ 1.22898e-005 ]
 700 : [ 1.22177e-005 ]
 701 : [ 1.27306e-005 ]
 702 : [ 1.6963e-005  ]
 703 : [ 1.32504e-005 ]
 704 : [ 1.27581e-005 ]
 705 : [ 9.06431e-006 ]
 706 : [ 1.26427e-005 ]
 707 : [ 1.20468e-005 ]
 708 : [ 2.02915e-005 ]
 709 : [ 2.39113e-005 ]
 710 : [ 1.28651e-005 ]
 711 : [ 1.2144e-005  ]
 712 : [ 2.00687e-005 ]
 713 : [ 1.23615e-005 ]
 714 : [ 1.51943e-005 ]
 715 : [ 1.65385e-005 ]
 716 : [ 1.18218e-005 ]
 717 : [ 1.27985e-005 ]
 718 : [ 2.10628e-005 ]
 719 : [ 1.6581e-005  ]
 720 : [ 1.2778e-005  ]
 721 : [ 1.90164e-005 ]
 722 : [ 1.2315e-005  ]
 723 : [ 1.44774e-005 ]
 724 : [ 1.53457e-005 ]
 725 : [ 2.00819e-005 ]
 726 : [ 8.52218e-006 ]
 727 : [ 1.85126e-005 ]
 728 : [ 1.19805e-005 ]
 729 : [ 1.14694e-005 ]
 730 : [ 1.81718e-005 ]
 731 : [ 1.23885e-005 ]
 732 : [ 2.16005e-005 ]
 733 : [ 1.17992e-005 ]
 734 : [ 1.33249e-005 ]
 735 : [ 1.24393e-005 ]
 736 : [ 1.20389e-005 ]
 737 : [ 1.09502e-005 ]
 738 : [ 9.00444e-006 ]
 739 : [ 1.30556e-005 ]
 740 : [ 1.45986e-005 ]
 741 : [ 1.67759e-005 ]
 742 : [ 1.41948e-005 ]
 743 : [ 2.09887e-005 ]
 744 : [ 1.242e-005   ]
 745 : [ 2.17353e-005 ]
 746 : [ 1.22108e-005 ]
 747 : [ 1.2317e-005  ]
 748 : [ 1.09288e-005 ]
 749 : [ 1.25645e-005 ]
 750 : [ 1.20603e-005 ]
 751 : [ 1.19945e-005 ]
 752 : [ 1.02348e-005 ]
 753 : [ 1.52801e-005 ]
 754 : [ 1.26629e-005 ]
 755 : [ 9.65929e-006 ]
 756 : [ 2.25838e-005 ]
 757 : [ 1.40604e-005 ]
 758 : [ 1.21748e-005 ]
 759 : [ 1.29189e-005 ]
 760 : [ 1.21932e-005 ]
 761 : [ 1.2001e-005  ]
 762 : [ 1.76018e-005 ]
 763 : [ 1.32871e-005 ]
 764 : [ 1.18871e-005 ]
 765 : [ 1.29702e-005 ]
 766 : [ 1.1298e-005  ]
 767 : [ 1.56085e-005 ]
 768 : [ 1.14666e-005 ]
 769 : [ 1.24168e-005 ]
 770 : [ 2.01666e-005 ]
 771 : [ 2.21966e-005 ]
 772 : [ 1.3605e-005  ]
 773 : [ 1.19324e-005 ]
 774 : [ 1.2603e-005  ]
 775 : [ 1.20929e-005 ]
 776 : [ 1.18243e-005 ]
 777 : [ 1.51478e-005 ]
 778 : [ 9.88667e-006 ]
 779 : [ 1.22427e-005 ]
 780 : [ 1.24993e-005 ]
 781 : [ 1.33746e-005 ]
 782 : [ 1.20013e-005 ]
 783 : [ 1.23313e-005 ]
 784 : [ 2.04394e-005 ]
 785 : [ 1.12816e-005 ]
 786 : [ 1.4089e-005  ]
 787 : [ 2.08192e-005 ]
 788 : [ 1.83265e-005 ]
 789 : [ 1.21823e-005 ]
 790 : [ 1.64592e-005 ]
 791 : [ 1.3466e-005  ]
 792 : [ 1.36597e-005 ]
 793 : [ 1.70586e-005 ]
 794 : [ 1.22691e-005 ]
 795 : [ 1.31218e-005 ]
 796 : [ 1.25988e-005 ]
 797 : [ 1.51846e-005 ]
 798 : [ 1.25073e-005 ]
 799 : [ 1.09393e-005 ]
 800 : [ 1.75685e-005 ]
 801 : [ 1.17331e-005 ]
 802 : [ 1.43478e-005 ]
 803 : [ 9.81153e-006 ]
 804 : [ 1.39444e-005 ]
 805 : [ 1.21522e-005 ]
 806 : [ 1.49853e-005 ]
 807 : [ 1.07274e-005 ]
 808 : [ 1.06765e-005 ]
 809 : [ 1.25811e-005 ]
 810 : [ 1.1894e-005  ]
 811 : [ 1.28256e-005 ]
 812 : [ 1.3563e-005  ]
 813 : [ 1.1941e-005  ]
 814 : [ 2.04939e-005 ]
 815 : [ 1.37185e-005 ]
 816 : [ 1.22331e-005 ]
 817 : [ 1.60164e-005 ]
 818 : [ 2.05154e-005 ]
 819 : [ 2.21436e-005 ]
 820 : [ 1.76713e-005 ]
 821 : [ 1.20624e-005 ]
 822 : [ 1.17783e-005 ]
 823 : [ 1.53717e-005 ]
 824 : [ 1.09298e-005 ]
 825 : [ 1.11758e-005 ]
 826 : [ 1.27611e-005 ]
 827 : [ 1.48473e-005 ]
 828 : [ 1.2403e-005  ]
 829 : [ 1.84094e-005 ]
 830 : [ 1.20165e-005 ]
 831 : [ 1.52574e-005 ]
 832 : [ 1.09917e-005 ]
 833 : [ 1.73661e-005 ]
 834 : [ 1.23609e-005 ]
 835 : [ 1.33068e-005 ]
 836 : [ 1.57176e-005 ]
 837 : [ 1.22344e-005 ]
 838 : [ 1.16883e-005 ]
 839 : [ 1.24377e-005 ]
 840 : [ 1.13613e-005 ]
 841 : [ 1.25081e-005 ]
 842 : [ 1.13026e-005 ]
 843 : [ 1.7867e-005  ]
 844 : [ 1.31753e-005 ]
 845 : [ 1.09388e-005 ]
 846 : [ 9.49697e-006 ]
 847 : [ 1.29165e-005 ]
 848 : [ 1.95182e-005 ]
 849 : [ 1.71731e-005 ]
 850 : [ 1.24244e-005 ]
 851 : [ 1.43701e-005 ]
 852 : [ 1.30963e-005 ]
 853 : [ 1.32166e-005 ]
 854 : [ 1.55561e-005 ]
 855 : [ 1.19089e-005 ]
 856 : [ 1.24372e-005 ]
 857 : [ 1.08493e-005 ]
 858 : [ 1.25266e-005 ]
 859 : [ 1.09164e-005 ]
 860 : [ 1.05691e-005 ]
 861 : [ 1.14297e-005 ]
 862 : [ 1.42069e-005 ]
 863 : [ 1.10242e-005 ]
 864 : [ 1.42539e-005 ]
 865 : [ 1.28812e-005 ]
 866 : [ 1.27807e-005 ]
 867 : [ 1.10371e-005 ]
 868 : [ 1.54702e-005 ]
 869 : [ 1.21726e-005 ]
 870 : [ 1.72883e-005 ]
 871 : [ 1.29282e-005 ]
 872 : [ 1.14587e-005 ]
 873 : [ 1.21598e-005 ]
 874 : [ 1.60337e-005 ]
 875 : [ 1.12954e-005 ]
 876 : [ 1.29661e-005 ]
 877 : [ 1.27494e-005 ]
 878 : [ 2.12253e-005 ]
 879 : [ 1.23371e-005 ]
 880 : [ 1.21107e-005 ]
 881 : [ 2.11875e-005 ]
 882 : [ 2.22476e-005 ]
 883 : [ 1.08415e-005 ]
 884 : [ 1.25655e-005 ]
 885 : [ 1.25725e-005 ]
 886 : [ 1.64148e-005 ]
 887 : [ 1.84022e-005 ]
 888 : [ 2.3727e-005  ]
 889 : [ 1.20057e-005 ]
 890 : [ 1.23106e-005 ]
 891 : [ 1.23483e-005 ]
 892 : [ 1.08297e-005 ]
 893 : [ 1.08699e-005 ]
 894 : [ 1.15769e-005 ]
 895 : [ 1.07298e-005 ]
 896 : [ 1.22157e-005 ]
 897 : [ 1.05963e-005 ]
 898 : [ 1.07369e-005 ]
 899 : [ 1.44383e-005 ]
 900 : [ 1.11031e-005 ]
 901 : [ 1.14958e-005 ]
 902 : [ 1.15061e-005 ]
 903 : [ 2.05952e-005 ]
 904 : [ 1.03534e-005 ]
 905 : [ 1.15514e-005 ]
 906 : [ 1.18898e-005 ]
 907 : [ 1.21988e-005 ]
 908 : [ 1.99044e-005 ]
 909 : [ 1.25097e-005 ]
 910 : [ 1.14726e-005 ]
 911 : [ 1.22752e-005 ]
 912 : [ 1.5061e-005  ]
 913 : [ 1.33274e-005 ]
 914 : [ 1.1719e-005  ]
 915 : [ 1.20986e-005 ]
 916 : [ 2.15207e-005 ]
 917 : [ 1.5501e-005  ]
 918 : [ 1.60667e-005 ]
 919 : [ 1.54964e-005 ]
 920 : [ 1.2126e-005  ]
 921 : [ 1.35513e-005 ]
 922 : [ 1.30286e-005 ]
 923 : [ 1.0969e-005  ]
 924 : [ 1.33234e-005 ]
 925 : [ 2.23557e-005 ]
 926 : [ 1.20231e-005 ]
 927 : [ 2.36622e-005 ]
 928 : [ 1.07488e-005 ]
 929 : [ 1.58193e-005 ]
 930 : [ 1.26952e-005 ]
 931 : [ 1.27271e-005 ]
 932 : [ 1.1699e-005  ]
 933 : [ 1.04904e-005 ]
 934 : [ 1.17468e-005 ]
 935 : [ 1.4984e-005  ]
 936 : [ 1.32291e-005 ]
 937 : [ 1.26711e-005 ]
 938 : [ 1.63679e-005 ]
 939 : [ 1.09309e-005 ]
 940 : [ 1.28017e-005 ]
 941 : [ 1.19152e-005 ]
 942 : [ 2.47361e-005 ]
 943 : [ 2.37789e-005 ]
 944 : [ 1.21342e-005 ]
 945 : [ 1.24146e-005 ]
 946 : [ 1.14082e-005 ]
 947 : [ 1.23524e-005 ]
 948 : [ 1.31519e-005 ]
 949 : [ 1.26859e-005 ]
 950 : [ 9.9342e-006  ]
 951 : [ 1.2842e-005  ]
 952 : [ 1.08351e-005 ]
 953 : [ 1.48762e-005 ]
 954 : [ 1.20855e-005 ]
 955 : [ 1.1581e-005  ]
 956 : [ 1.12403e-005 ]
 957 : [ 1.16604e-005 ]
 958 : [ 1.28988e-005 ]
 959 : [ 1.23065e-005 ]
 960 : [ 1.37455e-005 ]
 961 : [ 1.13395e-005 ]
 962 : [ 1.33881e-005 ]
 963 : [ 1.17e-005    ]
 964 : [ 1.07355e-005 ]
 965 : [ 1.16334e-005 ]
 966 : [ 1.23472e-005 ]
 967 : [ 1.06253e-005 ]
 968 : [ 1.17143e-005 ]
 969 : [ 1.19895e-005 ]
 970 : [ 1.88568e-005 ]
 971 : [ 2.00507e-005 ]
 972 : [ 1.58779e-005 ]
 973 : [ 1.70534e-005 ]
 974 : [ 1.24062e-005 ]
 975 : [ 1.21823e-005 ]
 976 : [ 1.21609e-005 ]
 977 : [ 1.43692e-005 ]
 978 : [ 9.86897e-006 ]
 979 : [ 1.2629e-005  ]
 980 : [ 1.30865e-005 ]
 981 : [ 1.77853e-005 ]
 982 : [ 1.36739e-005 ]
 983 : [ 1.32533e-005 ]
 984 : [ 1.23306e-005 ]
 985 : [ 1.3017e-005  ]
 986 : [ 1.76359e-005 ]
 987 : [ 1.06446e-005 ]
 988 : [ 1.26682e-005 ]
 989 : [ 1.56026e-005 ]
 990 : [ 1.24064e-005 ]
 991 : [ 1.64731e-005 ]
 992 : [ 1.12944e-005 ]
 993 : [ 1.37307e-005 ]
 994 : [ 1.66995e-005 ]
 995 : [ 1.54968e-005 ]
 996 : [ 1.20489e-005 ]
 997 : [ 1.0789e-005  ]
 998 : [ 1.08491e-005 ]
 999 : [ 1.17013e-005 ]
1000 : [ 1.06445e-005 ]
1001 : [ 1.07709e-005 ]
1002 : [ 1.50167e-005 ]
1003 : [ 1.64853e-005 ]
1004 : [ 1.92681e-005 ]
1005 : [ 1.49263e-005 ]
1006 : [ 1.24848e-005 ]
1007 : [ 1.27064e-005 ]
1008 : [ 1.17301e-005 ]
1009 : [ 1.05906e-005 ]
1010 : [ 1.01913e-005 ]
1011 : [ 1.93946e-005 ]
1012 : [ 1.00365e-005 ]
1013 : [ 1.13493e-005 ]
1014 : [ 2.47676e-005 ]
1015 : [ 1.19716e-005 ]
1016 : [ 1.16756e-005 ]
1017 : [ 1.06932e-005 ]
1018 : [ 1.04913e-005 ]
1019 : [ 1.807e-005   ]
1020 : [ 1.56753e-005 ]
1021 : [ 1.27134e-005 ]
1022 : [ 1.23926e-005 ]
1023 : [ 1.17897e-005 ]
1024 : [ 1.20257e-005 ]
1025 : [ 2.00313e-005 ]
1026 : [ 1.57502e-005 ]
1027 : [ 1.02181e-005 ]
1028 : [ 1.43349e-005 ]
1029 : [ 1.24382e-005 ]
1030 : [ 1.20373e-005 ]
1031 : [ 1.22461e-005 ]
1032 : [ 1.18262e-005 ]
1033 : [ 1.08665e-005 ]
1034 : [ 1.30376e-005 ]
1035 : [ 1.5674e-005  ]
1036 : [ 1.60101e-005 ]
1037 : [ 1.15164e-005 ]
1038 : [ 2.09316e-005 ]
1039 : [ 1.08665e-005 ]
1040 : [ 1.64602e-005 ]
1041 : [ 1.60401e-005 ]
1042 : [ 1.43724e-005 ]
1043 : [ 1.53291e-005 ]
1044 : [ 1.05455e-005 ]
1045 : [ 1.13363e-005 ]
1046 : [ 1.22891e-005 ]
1047 : [ 8.93132e-006 ]
1048 : [ 1.11008e-005 ]
1049 : [ 1.13427e-005 ]
1050 : [ 1.75462e-005 ]
1051 : [ 1.12718e-005 ]
1052 : [ 1.17429e-005 ]
1053 : [ 1.88285e-005 ]
1054 : [ 1.40928e-005 ]
1055 : [ 1.21595e-005 ]
1056 : [ 1.02843e-005 ]
1057 : [ 2.04238e-005 ]
1058 : [ 1.23931e-005 ]
1059 : [ 1.28908e-005 ]
1060 : [ 1.22983e-005 ]
1061 : [ 1.32159e-005 ]
1062 : [ 1.26057e-005 ]
1063 : [ 1.73051e-005 ]
1064 : [ 2.1266e-005  ]
1065 : [ 1.18323e-005 ]
1066 : [ 1.42325e-005 ]
1067 : [ 1.49557e-005 ]
1068 : [ 1.22887e-005 ]
1069 : [ 1.28389e-005 ]
1070 : [ 1.28144e-005 ]
1071 : [ 1.27682e-005 ]
1072 : [ 1.46918e-005 ]
1073 : [ 1.30464e-005 ]
1074 : [ 1.20118e-005 ]
1075 : [ 1.75578e-005 ]
1076 : [ 1.27157e-005 ]
1077 : [ 2.07792e-005 ]
1078 : [ 1.10767e-005 ]
1079 : [ 1.28923e-005 ]
1080 : [ 1.26107e-005 ]
1081 : [ 1.17313e-005 ]
1082 : [ 1.44656e-005 ]
1083 : [ 1.7345e-005  ]
1084 : [ 1.4121e-005  ]
1085 : [ 1.15899e-005 ]
1086 : [ 1.80073e-005 ]
1087 : [ 1.1594e-005  ]
1088 : [ 1.30116e-005 ]
1089 : [ 1.1194e-005  ]
1090 : [ 1.1683e-005  ]
1091 : [ 1.3375e-005  ]
1092 : [ 9.59586e-006 ]
1093 : [ 1.24097e-005 ]
1094 : [ 2.13643e-005 ]
1095 : [ 1.2586e-005  ]
1096 : [ 1.27458e-005 ]
1097 : [ 1.98093e-005 ]
1098 : [ 1.20172e-005 ]
1099 : [ 1.09401e-005 ]
1100 : [ 1.20375e-005 ]
1101 : [ 1.1919e-005  ]
1102 : [ 1.27936e-005 ]
1103 : [ 2.1624e-005  ]
1104 : [ 1.00784e-005 ]
1105 : [ 1.36507e-005 ]
1106 : [ 1.89044e-005 ]
1107 : [ 1.4927e-005  ]
1108 : [ 1.1682e-005  ]
1109 : [ 1.17196e-005 ]
1110 : [ 1.83796e-005 ]
1111 : [ 2.23593e-005 ]
1112 : [ 1.24813e-005 ]
1113 : [ 1.67254e-005 ]
1114 : [ 1.35565e-005 ]
1115 : [ 1.15226e-005 ]
1116 : [ 1.02902e-005 ]
1117 : [ 1.11068e-005 ]
1118 : [ 9.82113e-006 ]
1119 : [ 2.18632e-005 ]
1120 : [ 1.30246e-005 ]
1121 : [ 1.89655e-005 ]
1122 : [ 1.97281e-005 ]
1123 : [ 1.26203e-005 ]
1124 : [ 1.75501e-005 ]
1125 : [ 1.71285e-005 ]
1126 : [ 1.97146e-005 ]
1127 : [ 2.04071e-005 ]
1128 : [ 1.19625e-005 ]
1129 : [ 1.72248e-005 ]
1130 : [ 1.14183e-005 ]
1131 : [ 1.08986e-005 ]
1132 : [ 1.48341e-005 ]
1133 : [ 1.02042e-005 ]
1134 : [ 1.5871e-005  ]
1135 : [ 1.12658e-005 ]
1136 : [ 1.24613e-005 ]
1137 : [ 1.40148e-005 ]
1138 : [ 1.29745e-005 ]
1139 : [ 1.05941e-005 ]
1140 : [ 1.82442e-005 ]
1141 : [ 1.64611e-005 ]
1142 : [ 1.24097e-005 ]
1143 : [ 1.29758e-005 ]
1144 : [ 1.23587e-005 ]
1145 : [ 1.09553e-005 ]
1146 : [ 1.29811e-005 ]
1147 : [ 1.1364e-005  ]
1148 : [ 1.44264e-005 ]
1149 : [ 1.26571e-005 ]
1150 : [ 1.89292e-005 ]
1151 : [ 1.17665e-005 ]
1152 : [ 1.36093e-005 ]
1153 : [ 1.23289e-005 ]
1154 : [ 1.12131e-005 ]
1155 : [ 1.22885e-005 ]
1156 : [ 1.16524e-005 ]
1157 : [ 1.21115e-005 ]
1158 : [ 1.04811e-005 ]
1159 : [ 1.14542e-005 ]
1160 : [ 1.20785e-005 ]
1161 : [ 1.41868e-005 ]
1162 : [ 1.54514e-005 ]
1163 : [ 1.83156e-005 ]
1164 : [ 1.20488e-005 ]
1165 : [ 1.15065e-005 ]
1166 : [ 1.28015e-005 ]
1167 : [ 1.25899e-005 ]
1168 : [ 1.9426e-005  ]
1169 : [ 1.25433e-005 ]
1170 : [ 1.14528e-005 ]
1171 : [ 1.6081e-005  ]
1172 : [ 1.02918e-005 ]
1173 : [ 1.12182e-005 ]
1174 : [ 1.19225e-005 ]
1175 : [ 9.4011e-006  ]
1176 : [ 1.0529e-005  ]
1177 : [ 1.30836e-005 ]
1178 : [ 1.15131e-005 ]
1179 : [ 1.25531e-005 ]
1180 : [ 1.00005e-005 ]
1181 : [ 1.87414e-005 ]
1182 : [ 9.41192e-006 ]
1183 : [ 1.17517e-005 ]
1184 : [ 1.25972e-005 ]
1185 : [ 1.02203e-005 ]
1186 : [ 1.26099e-005 ]
1187 : [ 1.05793e-005 ]
1188 : [ 1.20682e-005 ]
1189 : [ 1.25351e-005 ]
1190 : [ 1.67478e-005 ]
1191 : [ 1.55208e-005 ]
1192 : [ 1.45603e-005 ]
1193 : [ 1.18357e-005 ]
1194 : [ 1.2383e-005  ]
1195 : [ 1.39426e-005 ]
1196 : [ 2.04639e-005 ]
1197 : [ 1.34411e-005 ]
1198 : [ 1.93944e-005 ]
1199 : [ 1.13517e-005 ]
1200 : [ 1.31941e-005 ]
1201 : [ 1.19074e-005 ]
1202 : [ 1.13633e-005 ]
1203 : [ 1.31604e-005 ]
1204 : [ 1.03921e-005 ]
1205 : [ 1.96147e-005 ]
1206 : [ 2.01429e-005 ]
1207 : [ 1.9149e-005  ]
1208 : [ 1.21682e-005 ]
1209 : [ 1.25762e-005 ]
1210 : [ 2.22868e-005 ]
1211 : [ 1.25075e-005 ]
1212 : [ 1.43366e-005 ]
1213 : [ 2.038e-005   ]
1214 : [ 9.96691e-006 ]
1215 : [ 1.34789e-005 ]
1216 : [ 1.01385e-005 ]
1217 : [ 1.49392e-005 ]
1218 : [ 1.19921e-005 ]
1219 : [ 1.28718e-005 ]
1220 : [ 1.03511e-005 ]
1221 : [ 1.12817e-005 ]
1222 : [ 1.08507e-005 ]
1223 : [ 1.16129e-005 ]
1224 : [ 1.87658e-005 ]
1225 : [ 1.2566e-005  ]
1226 : [ 1.31449e-005 ]
1227 : [ 1.18173e-005 ]
1228 : [ 1.31664e-005 ]
1229 : [ 1.2479e-005  ]
1230 : [ 1.28184e-005 ]
1231 : [ 1.26232e-005 ]
1232 : [ 2.31197e-005 ]
1233 : [ 1.12971e-005 ]
1234 : [ 1.07319e-005 ]
1235 : [ 1.59714e-005 ]
1236 : [ 1.22659e-005 ]
1237 : [ 1.1781e-005  ]
1238 : [ 1.1304e-005  ]
1239 : [ 1.18819e-005 ]
1240 : [ 1.14869e-005 ]
1241 : [ 1.16444e-005 ]
1242 : [ 1.3486e-005  ]
1243 : [ 1.20396e-005 ]
1244 : [ 1.03176e-005 ]
1245 : [ 1.5574e-005  ]
1246 : [ 1.06924e-005 ]
1247 : [ 1.50148e-005 ]
1248 : [ 1.33168e-005 ]
1249 : [ 1.31695e-005 ]
1250 : [ 1.32355e-005 ]
1251 : [ 1.19168e-005 ]
1252 : [ 1.15039e-005 ]
1253 : [ 1.13347e-005 ]
1254 : [ 1.16982e-005 ]
1255 : [ 2.05511e-005 ]
1256 : [ 1.60924e-005 ]
1257 : [ 1.87873e-005 ]
1258 : [ 1.79121e-005 ]
1259 : [ 1.64741e-005 ]
1260 : [ 1.00879e-005 ]
1261 : [ 1.20229e-005 ]
1262 : [ 1.74039e-005 ]
1263 : [ 1.63362e-005 ]
1264 : [ 1.10867e-005 ]
1265 : [ 1.03947e-005 ]
1266 : [ 1.01458e-005 ]
1267 : [ 1.20722e-005 ]
1268 : [ 1.02108e-005 ]
1269 : [ 1.24752e-005 ]
1270 : [ 1.75531e-005 ]
1271 : [ 1.22727e-005 ]
1272 : [ 1.28428e-005 ]
1273 : [ 1.36674e-005 ]
1274 : [ 1.83069e-005 ]
1275 : [ 1.03319e-005 ]
1276 : [ 1.25588e-005 ]
1277 : [ 9.44066e-006 ]
1278 : [ 1.49657e-005 ]
1279 : [ 1.1178e-005  ]
1280 : [ 1.27462e-005 ]
1281 : [ 1.51757e-005 ]
1282 : [ 1.1991e-005  ]
1283 : [ 1.54911e-005 ]
1284 : [ 2.0698e-005  ]
1285 : [ 1.93396e-005 ]
1286 : [ 1.22609e-005 ]
1287 : [ 1.14348e-005 ]
1288 : [ 1.13778e-005 ]
1289 : [ 1.06045e-005 ]
1290 : [ 2.13456e-005 ]
1291 : [ 1.24986e-005 ]
1292 : [ 1.38313e-005 ]
1293 : [ 1.27705e-005 ]
1294 : [ 1.64665e-005 ]
1295 : [ 1.39895e-005 ]
1296 : [ 1.52216e-005 ]
1297 : [ 1.82466e-005 ]
1298 : [ 1.242e-005   ]
1299 : [ 1.69662e-005 ]
1300 : [ 1.17166e-005 ]
1301 : [ 1.1332e-005  ]
1302 : [ 1.5282e-005  ]
1303 : [ 1.57208e-005 ]
1304 : [ 1.1944e-005  ]
1305 : [ 2.04531e-005 ]
1306 : [ 1.19748e-005 ]
1307 : [ 1.5861e-005  ]
1308 : [ 1.17396e-005 ]
1309 : [ 2.06969e-005 ]
1310 : [ 1.31901e-005 ]
1311 : [ 1.28155e-005 ]
1312 : [ 1.2063e-005  ]
1313 : [ 1.624e-005   ]
1314 : [ 1.24925e-005 ]
1315 : [ 2.14235e-005 ]
1316 : [ 1.05466e-005 ]
1317 : [ 1.69316e-005 ]
1318 : [ 1.23723e-005 ]
1319 : [ 1.1975e-005  ]
1320 : [ 1.23212e-005 ]
1321 : [ 1.22103e-005 ]
1322 : [ 1.23535e-005 ]
1323 : [ 1.15505e-005 ]
1324 : [ 1.08906e-005 ]
1325 : [ 1.97295e-005 ]
1326 : [ 1.29644e-005 ]
1327 : [ 1.16347e-005 ]
1328 : [ 1.32632e-005 ]
1329 : [ 1.45788e-005 ]
1330 : [ 1.67883e-005 ]
1331 : [ 1.21231e-005 ]
1332 : [ 1.12274e-005 ]
1333 : [ 1.16409e-005 ]
1334 : [ 9.64751e-006 ]
1335 : [ 1.07666e-005 ]
1336 : [ 1.93081e-005 ]
1337 : [ 1.20133e-005 ]
1338 : [ 2.21219e-005 ]
1339 : [ 1.45645e-005 ]
1340 : [ 1.15708e-005 ]
1341 : [ 1.21343e-005 ]
1342 : [ 1.19181e-005 ]
1343 : [ 1.24144e-005 ]
1344 : [ 1.39635e-005 ]
1345 : [ 1.16964e-005 ]
1346 : [ 1.17721e-005 ]
1347 : [ 1.28381e-005 ]
1348 : [ 1.2342e-005  ]
1349 : [ 1.37534e-005 ]
1350 : [ 2.03431e-005 ]
1351 : [ 1.22943e-005 ]
1352 : [ 1.28212e-005 ]
1353 : [ 1.8551e-005  ]
1354 : [ 1.05309e-005 ]
1355 : [ 1.25683e-005 ]
1356 : [ 1.17179e-005 ]
1357 : [ 1.16296e-005 ]
1358 : [ 1.38949e-005 ]
1359 : [ 1.18367e-005 ]
1360 : [ 1.71465e-005 ]
1361 : [ 1.20419e-005 ]
1362 : [ 1.19243e-005 ]
1363 : [ 1.14543e-005 ]
1364 : [ 1.28462e-005 ]
1365 : [ 1.14324e-005 ]
1366 : [ 1.33147e-005 ]
1367 : [ 1.31213e-005 ]
1368 : [ 1.18703e-005 ]
1369 : [ 1.38089e-005 ]
1370 : [ 1.11624e-005 ]
1371 : [ 1.24228e-005 ]
1372 : [ 1.63995e-005 ]
1373 : [ 1.14792e-005 ]
1374 : [ 1.26628e-005 ]
1375 : [ 1.23811e-005 ]
1376 : [ 1.23141e-005 ]
1377 : [ 1.05714e-005 ]
1378 : [ 1.28001e-005 ]
1379 : [ 1.16066e-005 ]
1380 : [ 1.10354e-005 ]
1381 : [ 1.11819e-005 ]
1382 : [ 1.09931e-005 ]
1383 : [ 1.22516e-005 ]
1384 : [ 1.09168e-005 ]
1385 : [ 1.25939e-005 ]
1386 : [ 1.11949e-005 ]
1387 : [ 1.19148e-005 ]
1388 : [ 1.20728e-005 ]
1389 : [ 1.23874e-005 ]
1390 : [ 1.2594e-005  ]
1391 : [ 1.26375e-005 ]
1392 : [ 1.64581e-005 ]
1393 : [ 1.41734e-005 ]
1394 : [ 1.13819e-005 ]
1395 : [ 1.20316e-005 ]
1396 : [ 1.25814e-005 ]
1397 : [ 1.47922e-005 ]
1398 : [ 1.16e-005    ]
1399 : [ 1.47237e-005 ]
1400 : [ 1.56769e-005 ]
1401 : [ 1.21908e-005 ]
1402 : [ 1.37512e-005 ]
1403 : [ 1.91953e-005 ]
1404 : [ 1.85679e-005 ]
1405 : [ 2.10142e-005 ]
1406 : [ 1.12474e-005 ]
1407 : [ 1.25186e-005 ]
1408 : [ 1.24245e-005 ]
1409 : [ 1.22707e-005 ]
1410 : [ 1.18759e-005 ]
1411 : [ 1.23219e-005 ]
1412 : [ 1.1376e-005  ]
1413 : [ 1.22099e-005 ]
1414 : [ 1.26475e-005 ]
1415 : [ 1.08532e-005 ]
1416 : [ 1.29974e-005 ]
1417 : [ 1.42826e-005 ]
1418 : [ 1.18597e-005 ]
1419 : [ 1.41265e-005 ]
1420 : [ 1.28179e-005 ]
1421 : [ 1.39608e-005 ]
1422 : [ 1.08949e-005 ]
1423 : [ 1.27751e-005 ]
1424 : [ 1.48121e-005 ]
1425 : [ 2.2185e-005  ]
1426 : [ 2.1052e-005  ]
1427 : [ 1.92431e-005 ]
1428 : [ 1.33474e-005 ]
1429 : [ 1.28752e-005 ]
1430 : [ 1.822e-005   ]
1431 : [ 1.11494e-005 ]
1432 : [ 1.5125e-005  ]
1433 : [ 1.23022e-005 ]
1434 : [ 1.18312e-005 ]
1435 : [ 1.22674e-005 ]
1436 : [ 1.64813e-005 ]
1437 : [ 1.36271e-005 ]
1438 : [ 1.06938e-005 ]
1439 : [ 1.21537e-005 ]
1440 : [ 1.25679e-005 ]
1441 : [ 1.21252e-005 ]
1442 : [ 9.89667e-006 ]
1443 : [ 1.22065e-005 ]
1444 : [ 1.54222e-005 ]
1445 : [ 1.61513e-005 ]
1446 : [ 1.85622e-005 ]
1447 : [ 1.33129e-005 ]
1448 : [ 1.32145e-005 ]
1449 : [ 1.14559e-005 ]
1450 : [ 1.81932e-005 ]
1451 : [ 1.45739e-005 ]
1452 : [ 1.27855e-005 ]
1453 : [ 1.18249e-005 ]
1454 : [ 1.99976e-005 ]
1455 : [ 1.79503e-005 ]
1456 : [ 1.21483e-005 ]
1457 : [ 1.1723e-005  ]
1458 : [ 1.05047e-005 ]
1459 : [ 1.24228e-005 ]
1460 : [ 1.44192e-005 ]
1461 : [ 2.26331e-005 ]
1462 : [ 1.25286e-005 ]
1463 : [ 1.2016e-005  ]
1464 : [ 1.4906e-005  ]
1465 : [ 1.197e-005   ]
1466 : [ 1.31056e-005 ]
1467 : [ 1.19737e-005 ]
1468 : [ 1.5064e-005  ]
1469 : [ 1.40473e-005 ]
1470 : [ 1.13082e-005 ]
1471 : [ 1.23532e-005 ]
1472 : [ 1.95036e-005 ]
1473 : [ 1.21881e-005 ]
1474 : [ 1.18175e-005 ]
1475 : [ 1.18254e-005 ]
1476 : [ 1.52131e-005 ]
1477 : [ 1.89292e-005 ]
1478 : [ 1.18153e-005 ]
1479 : [ 1.27719e-005 ]
1480 : [ 1.24031e-005 ]
1481 : [ 1.27099e-005 ]
1482 : [ 1.62212e-005 ]
1483 : [ 1.60089e-005 ]
1484 : [ 1.53746e-005 ]
1485 : [ 1.21608e-005 ]
1486 : [ 1.53158e-005 ]
1487 : [ 1.25731e-005 ]
1488 : [ 1.30127e-005 ]
1489 : [ 2.42896e-005 ]
1490 : [ 1.19294e-005 ]
1491 : [ 1.27263e-005 ]
1492 : [ 1.41534e-005 ]
1493 : [ 1.24569e-005 ]
1494 : [ 9.67442e-006 ]
1495 : [ 1.32453e-005 ]
1496 : [ 1.34408e-005 ]
1497 : [ 1.81802e-005 ]
1498 : [ 1.24313e-005 ]
1499 : [ 1.25432e-005 ]
1500 : [ 1.24726e-005 ]
1501 : [ 1.22054e-005 ]
1502 : [ 1.12122e-005 ]
1503 : [ 1.13493e-005 ]
1504 : [ 1.23659e-005 ]
1505 : [ 1.18652e-005 ]
1506 : [ 1.15748e-005 ]
1507 : [ 1.18399e-005 ]
1508 : [ 1.14422e-005 ]
1509 : [ 9.60416e-006 ]
1510 : [ 1.36638e-005 ]
1511 : [ 1.22679e-005 ]
1512 : [ 1.27905e-005 ]
1513 : [ 1.15757e-005 ]
1514 : [ 1.32792e-005 ]
1515 : [ 1.25473e-005 ]
1516 : [ 1.85345e-005 ]
1517 : [ 1.00491e-005 ]
1518 : [ 1.18239e-005 ]
1519 : [ 1.17726e-005 ]
1520 : [ 1.23821e-005 ]
1521 : [ 1.28163e-005 ]
1522 : [ 1.69501e-005 ]
1523 : [ 1.18447e-005 ]
1524 : [ 1.52231e-005 ]
1525 : [ 1.16878e-005 ]
1526 : [ 1.32687e-005 ]
1527 : [ 1.21082e-005 ]
1528 : [ 2.00867e-005 ]
1529 : [ 1.4011e-005  ]
1530 : [ 1.27093e-005 ]
1531 : [ 1.35364e-005 ]
1532 : [ 1.26943e-005 ]
1533 : [ 2.0089e-005  ]
1534 : [ 1.31983e-005 ]
1535 : [ 2.31323e-005 ]
1536 : [ 1.07107e-005 ]
1537 : [ 1.15653e-005 ]
1538 : [ 1.12909e-005 ]
1539 : [ 1.17581e-005 ]
1540 : [ 1.20675e-005 ]
1541 : [ 1.10919e-005 ]
1542 : [ 1.76287e-005 ]
1543 : [ 1.36116e-005 ]
1544 : [ 1.17103e-005 ]
1545 : [ 1.13199e-005 ]
1546 : [ 1.73216e-005 ]
1547 : [ 1.32255e-005 ]
1548 : [ 1.22285e-005 ]
1549 : [ 1.32271e-005 ]
1550 : [ 1.3485e-005  ]
1551 : [ 1.16882e-005 ]
1552 : [ 1.93719e-005 ]
1553 : [ 1.21682e-005 ]
1554 : [ 1.19388e-005 ]
1555 : [ 1.15443e-005 ]
1556 : [ 1.13989e-005 ]
1557 : [ 1.11157e-005 ]
1558 : [ 1.1023e-005  ]
1559 : [ 1.52065e-005 ]
1560 : [ 1.74522e-005 ]
1561 : [ 1.2107e-005  ]
1562 : [ 1.34226e-005 ]
1563 : [ 1.06513e-005 ]
1564 : [ 2.23539e-005 ]
1565 : [ 2.1836e-005  ]
1566 : [ 1.30085e-005 ]
1567 : [ 1.26067e-005 ]
1568 : [ 1.31911e-005 ]
1569 : [ 1.08918e-005 ]
1570 : [ 1.19708e-005 ]
1571 : [ 1.03275e-005 ]
1572 : [ 1.26168e-005 ]
1573 : [ 1.73869e-005 ]
1574 : [ 1.50089e-005 ]
1575 : [ 1.36665e-005 ]
1576 : [ 1.44785e-005 ]
1577 : [ 1.61754e-005 ]
1578 : [ 1.75243e-005 ]
1579 : [ 1.2801e-005  ]
1580 : [ 1.53608e-005 ]
1581 : [ 2.14303e-005 ]
1582 : [ 2.26033e-005 ]
1583 : [ 9.57578e-006 ]
1584 : [ 1.3568e-005  ]
1585 : [ 1.2231e-005  ]
1586 : [ 1.13355e-005 ]
1587 : [ 1.18004e-005 ]
1588 : [ 2.15311e-005 ]
1589 : [ 1.2269e-005  ]
1590 : [ 1.23228e-005 ]
1591 : [ 1.4567e-005  ]
1592 : [ 1.41714e-005 ]
1593 : [ 1.19875e-005 ]
1594 : [ 2.22182e-005 ]
1595 : [ 1.09603e-005 ]
1596 : [ 1.17605e-005 ]
1597 : [ 1.20517e-005 ]
1598 : [ 9.69048e-006 ]
1599 : [ 1.50834e-005 ]
1600 : [ 1.14922e-005 ]
1601 : [ 1.24431e-005 ]
1602 : [ 1.28969e-005 ]
1603 : [ 1.38546e-005 ]
1604 : [ 1.69183e-005 ]
1605 : [ 1.67855e-005 ]
1606 : [ 1.31809e-005 ]
1607 : [ 2.30809e-005 ]
1608 : [ 1.12881e-005 ]
1609 : [ 1.23929e-005 ]
1610 : [ 1.07294e-005 ]
1611 : [ 1.21538e-005 ]
1612 : [ 1.18867e-005 ]
1613 : [ 1.28704e-005 ]
1614 : [ 1.43739e-005 ]
1615 : [ 1.22104e-005 ]
1616 : [ 1.10096e-005 ]
1617 : [ 1.07003e-005 ]
1618 : [ 1.68875e-005 ]
1619 : [ 1.63906e-005 ]
1620 : [ 1.24629e-005 ]
1621 : [ 1.1736e-005  ]
1622 : [ 1.54851e-005 ]
1623 : [ 1.26405e-005 ]
1624 : [ 1.22422e-005 ]
1625 : [ 1.67359e-005 ]
1626 : [ 1.30261e-005 ]
1627 : [ 1.25449e-005 ]
1628 : [ 1.98497e-005 ]
1629 : [ 1.21748e-005 ]
1630 : [ 1.04342e-005 ]
1631 : [ 1.47752e-005 ]
1632 : [ 1.30148e-005 ]
1633 : [ 1.01696e-005 ]
1634 : [ 1.13449e-005 ]
1635 : [ 1.48932e-005 ]
1636 : [ 1.23861e-005 ]
1637 : [ 1.18153e-005 ]
1638 : [ 1.2416e-005  ]
1639 : [ 1.08335e-005 ]
1640 : [ 1.21835e-005 ]
1641 : [ 1.19464e-005 ]
1642 : [ 1.17325e-005 ]
1643 : [ 1.16579e-005 ]
1644 : [ 1.86446e-005 ]
1645 : [ 1.41117e-005 ]
1646 : [ 1.1824e-005  ]
1647 : [ 1.03333e-005 ]
1648 : [ 1.96532e-005 ]
1649 : [ 1.30889e-005 ]
1650 : [ 1.14838e-005 ]
1651 : [ 1.20334e-005 ]
1652 : [ 1.33604e-005 ]
1653 : [ 1.28305e-005 ]
1654 : [ 1.28321e-005 ]
1655 : [ 1.00964e-005 ]
1656 : [ 1.24184e-005 ]
1657 : [ 1.46606e-005 ]
1658 : [ 1.78162e-005 ]
1659 : [ 9.9821e-006  ]
1660 : [ 1.23417e-005 ]
1661 : [ 2.01507e-005 ]
1662 : [ 1.60045e-005 ]
1663 : [ 1.30546e-005 ]
1664 : [ 1.17012e-005 ]
1665 : [ 1.3635e-005  ]
1666 : [ 1.27974e-005 ]
1667 : [ 1.32147e-005 ]
1668 : [ 1.28244e-005 ]
1669 : [ 1.80122e-005 ]
1670 : [ 2.0761e-005  ]
1671 : [ 1.3559e-005  ]
1672 : [ 1.25685e-005 ]
1673 : [ 1.27656e-005 ]
1674 : [ 1.54286e-005 ]
1675 : [ 1.1708e-005  ]
1676 : [ 1.0215e-005  ]
1677 : [ 1.27876e-005 ]
1678 : [ 1.10068e-005 ]
1679 : [ 1.21452e-005 ]
1680 : [ 1.35755e-005 ]
1681 : [ 1.30654e-005 ]
1682 : [ 1.15525e-005 ]
1683 : [ 1.82385e-005 ]
1684 : [ 1.25444e-005 ]
1685 : [ 2.37039e-005 ]
1686 : [ 1.29417e-005 ]
1687 : [ 1.81181e-005 ]
1688 : [ 1.71294e-005 ]
1689 : [ 1.18909e-005 ]
1690 : [ 1.24223e-005 ]
1691 : [ 1.48567e-005 ]
1692 : [ 9.60489e-006 ]
1693 : [ 1.40237e-005 ]
1694 : [ 1.69731e-005 ]
1695 : [ 1.52097e-005 ]
1696 : [ 9.64283e-006 ]
1697 : [ 1.32156e-005 ]
1698 : [ 1.17982e-005 ]
1699 : [ 1.70847e-005 ]
1700 : [ 1.74862e-005 ]
1701 : [ 2.23433e-005 ]
1702 : [ 1.78435e-005 ]
1703 : [ 1.66887e-005 ]
1704 : [ 1.21932e-005 ]
1705 : [ 1.32249e-005 ]
1706 : [ 1.14654e-005 ]
1707 : [ 1.88806e-005 ]
1708 : [ 1.20952e-005 ]
1709 : [ 1.15149e-005 ]
1710 : [ 1.1894e-005  ]
1711 : [ 1.21464e-005 ]
1712 : [ 1.11058e-005 ]
1713 : [ 1.13354e-005 ]
1714 : [ 1.45927e-005 ]
1715 : [ 1.16989e-005 ]
1716 : [ 1.21192e-005 ]
1717 : [ 9.42011e-006 ]
1718 : [ 1.26362e-005 ]
1719 : [ 1.22201e-005 ]
1720 : [ 1.36806e-005 ]
1721 : [ 2.00997e-005 ]
1722 : [ 1.25911e-005 ]
1723 : [ 1.52413e-005 ]
1724 : [ 1.30217e-005 ]
1725 : [ 1.32295e-005 ]
1726 : [ 1.19096e-005 ]
1727 : [ 1.7031e-005  ]
1728 : [ 1.97397e-005 ]
1729 : [ 1.33001e-005 ]
1730 : [ 1.23052e-005 ]
1731 : [ 1.06821e-005 ]
1732 : [ 1.55117e-005 ]
1733 : [ 1.11285e-005 ]
1734 : [ 1.28934e-005 ]
1735 : [ 1.85516e-005 ]
1736 : [ 1.25179e-005 ]
1737 : [ 1.23815e-005 ]
1738 : [ 1.2152e-005  ]
1739 : [ 1.85838e-005 ]
1740 : [ 1.16946e-005 ]
1741 : [ 1.69112e-005 ]
1742 : [ 1.32884e-005 ]
1743 : [ 1.17585e-005 ]
1744 : [ 1.07634e-005 ]
1745 : [ 1.90891e-005 ]
1746 : [ 1.23876e-005 ]
1747 : [ 1.33123e-005 ]
1748 : [ 1.22525e-005 ]
1749 : [ 1.20687e-005 ]
1750 : [ 1.24576e-005 ]
1751 : [ 1.26633e-005 ]
1752 : [ 1.14568e-005 ]
1753 : [ 1.1705e-005  ]
1754 : [ 1.7307e-005  ]
1755 : [ 1.43151e-005 ]
1756 : [ 1.26413e-005 ]
1757 : [ 1.52481e-005 ]
1758 : [ 1.43996e-005 ]
1759 : [ 1.43041e-005 ]
1760 : [ 1.37496e-005 ]
1761 : [ 1.24775e-005 ]
1762 : [ 1.3856e-005  ]
1763 : [ 1.70278e-005 ]
1764 : [ 1.09341e-005 ]
1765 : [ 1.28148e-005 ]
1766 : [ 1.20587e-005 ]
1767 : [ 1.30951e-005 ]
1768 : [ 1.23826e-005 ]
1769 : [ 1.90501e-005 ]
1770 : [ 1.07536e-005 ]
1771 : [ 1.686e-005   ]
1772 : [ 2.03024e-005 ]
1773 : [ 1.00586e-005 ]
1774 : [ 1.43943e-005 ]
1775 : [ 1.70955e-005 ]
1776 : [ 1.52595e-005 ]
1777 : [ 1.80306e-005 ]
1778 : [ 1.09729e-005 ]
1779 : [ 1.18533e-005 ]
1780 : [ 1.20359e-005 ]
1781 : [ 1.21021e-005 ]
1782 : [ 1.19289e-005 ]
1783 : [ 2.03894e-005 ]
1784 : [ 1.11984e-005 ]
1785 : [ 1.67133e-005 ]
1786 : [ 1.329e-005   ]
1787 : [ 1.3269e-005  ]
1788 : [ 2.23805e-005 ]
1789 : [ 2.00307e-005 ]
1790 : [ 1.27038e-005 ]
1791 : [ 1.92301e-005 ]
1792 : [ 1.44626e-005 ]
1793 : [ 1.67736e-005 ]
1794 : [ 1.21762e-005 ]
1795 : [ 2.12963e-005 ]
1796 : [ 1.78568e-005 ]
1797 : [ 2.14891e-005 ]
1798 : [ 1.12854e-005 ]
1799 : [ 2.45703e-005 ]
1800 : [ 1.31571e-005 ]
1801 : [ 1.22949e-005 ]
1802 : [ 1.29043e-005 ]
1803 : [ 1.22167e-005 ]
1804 : [ 1.43633e-005 ]
1805 : [ 1.29882e-005 ]
1806 : [ 1.34488e-005 ]
1807 : [ 1.33973e-005 ]
1808 : [ 1.24674e-005 ]
1809 : [ 1.15681e-005 ]
1810 : [ 2.20016e-005 ]
1811 : [ 1.33023e-005 ]
1812 : [ 1.27539e-005 ]
1813 : [ 1.38267e-005 ]
1814 : [ 1.38484e-005 ]
1815 : [ 2.10648e-005 ]
1816 : [ 1.17675e-005 ]
1817 : [ 1.24453e-005 ]
1818 : [ 1.47891e-005 ]
1819 : [ 1.32931e-005 ]
1820 : [ 1.28289e-005 ]
1821 : [ 1.24955e-005 ]
1822 : [ 1.16659e-005 ]
1823 : [ 1.18786e-005 ]
1824 : [ 1.46393e-005 ]
1825 : [ 1.0834e-005  ]
1826 : [ 1.34446e-005 ]
1827 : [ 1.14857e-005 ]
1828 : [ 1.36083e-005 ]
1829 : [ 1.45225e-005 ]
1830 : [ 1.34992e-005 ]
1831 : [ 2.01371e-005 ]
1832 : [ 9.94209e-006 ]
1833 : [ 1.26823e-005 ]
1834 : [ 1.52754e-005 ]
1835 : [ 9.55916e-006 ]
1836 : [ 1.22544e-005 ]
1837 : [ 1.47481e-005 ]
1838 : [ 1.55467e-005 ]
1839 : [ 1.97068e-005 ]
1840 : [ 1.18e-005    ]
1841 : [ 1.10343e-005 ]
1842 : [ 1.32858e-005 ]
1843 : [ 1.00839e-005 ]
1844 : [ 1.25896e-005 ]
1845 : [ 1.32685e-005 ]
1846 : [ 2.09365e-005 ]
1847 : [ 1.37512e-005 ]
1848 : [ 1.16587e-005 ]
1849 : [ 1.53461e-005 ]
1850 : [ 1.3825e-005  ]
1851 : [ 1.24063e-005 ]
1852 : [ 2.36404e-005 ]
1853 : [ 1.20683e-005 ]
1854 : [ 1.32222e-005 ]
1855 : [ 1.2043e-005  ]
1856 : [ 2.04881e-005 ]
1857 : [ 2.09894e-005 ]
1858 : [ 1.27598e-005 ]
1859 : [ 1.16644e-005 ]
1860 : [ 1.17406e-005 ]
1861 : [ 1.2748e-005  ]
1862 : [ 1.30961e-005 ]
1863 : [ 1.38744e-005 ]
1864 : [ 1.61201e-005 ]
1865 : [ 1.35274e-005 ]
1866 : [ 1.67553e-005 ]
1867 : [ 9.91517e-006 ]
1868 : [ 9.98057e-006 ]
1869 : [ 1.30669e-005 ]
1870 : [ 1.3015e-005  ]
1871 : [ 1.19633e-005 ]
1872 : [ 1.61156e-005 ]
1873 : [ 1.18945e-005 ]
1874 : [ 1.00742e-005 ]
1875 : [ 1.02232e-005 ]
1876 : [ 1.47733e-005 ]
1877 : [ 1.13345e-005 ]
1878 : [ 1.31006e-005 ]
1879 : [ 2.01402e-005 ]
1880 : [ 1.22313e-005 ]
1881 : [ 1.28293e-005 ]
1882 : [ 1.14446e-005 ]
1883 : [ 1.92851e-005 ]
1884 : [ 1.21804e-005 ]
1885 : [ 1.19534e-005 ]
1886 : [ 2.0641e-005  ]
1887 : [ 1.2709e-005  ]
1888 : [ 1.25247e-005 ]
1889 : [ 1.39741e-005 ]
1890 : [ 9.70086e-006 ]
1891 : [ 1.21687e-005 ]
1892 : [ 1.12784e-005 ]
1893 : [ 1.16673e-005 ]
1894 : [ 1.02244e-005 ]
1895 : [ 1.93885e-005 ]
1896 : [ 1.36449e-005 ]
1897 : [ 1.30588e-005 ]
1898 : [ 1.31771e-005 ]
1899 : [ 1.0775e-005  ]
1900 : [ 1.31004e-005 ]
1901 : [ 1.99357e-005 ]
1902 : [ 1.44021e-005 ]
1903 : [ 1.32616e-005 ]
1904 : [ 1.97235e-005 ]
1905 : [ 1.05064e-005 ]
1906 : [ 1.29832e-005 ]
1907 : [ 1.18502e-005 ]
1908 : [ 2.12335e-005 ]
1909 : [ 9.50546e-006 ]
1910 : [ 1.30393e-005 ]
1911 : [ 1.14725e-005 ]
1912 : [ 2.21039e-005 ]
1913 : [ 1.66052e-005 ]
1914 : [ 1.22209e-005 ]
1915 : [ 1.17887e-005 ]
1916 : [ 1.10734e-005 ]
1917 : [ 1.1313e-005  ]
1918 : [ 2.13817e-005 ]
1919 : [ 1.25751e-005 ]
1920 : [ 1.59872e-005 ]
1921 : [ 1.14015e-005 ]
1922 : [ 1.41656e-005 ]
1923 : [ 1.30584e-005 ]
1924 : [ 1.71354e-005 ]
1925 : [ 1.53624e-005 ]
1926 : [ 1.19692e-005 ]
1927 : [ 1.31044e-005 ]
1928 : [ 1.22086e-005 ]
1929 : [ 1.54635e-005 ]
1930 : [ 1.251e-005   ]
1931 : [ 1.0975e-005  ]
1932 : [ 1.15671e-005 ]
1933 : [ 1.08255e-005 ]
1934 : [ 2.24184e-005 ]
1935 : [ 1.24705e-005 ]
1936 : [ 1.97437e-005 ]
1937 : [ 1.78758e-005 ]
1938 : [ 9.74687e-006 ]
1939 : [ 1.09964e-005 ]
1940 : [ 1.21957e-005 ]
1941 : [ 1.14693e-005 ]
1942 : [ 9.93799e-006 ]
1943 : [ 1.20846e-005 ]
1944 : [ 1.07793e-005 ]
1945 : [ 1.08489e-005 ]
1946 : [ 1.31547e-005 ]
1947 : [ 1.07315e-005 ]
1948 : [ 1.18123e-005 ]
1949 : [ 1.31098e-005 ]
1950 : [ 1.21995e-005 ]
1951 : [ 1.1448e-005  ]
1952 : [ 1.14321e-005 ]
1953 : [ 1.29404e-005 ]
1954 : [ 9.67248e-006 ]
1955 : [ 1.30788e-005 ]
1956 : [ 1.15389e-005 ]
1957 : [ 9.95937e-006 ]
1958 : [ 1.53172e-005 ]
1959 : [ 1.53311e-005 ]
1960 : [ 1.0493e-005  ]
1961 : [ 1.18579e-005 ]
1962 : [ 1.2305e-005  ]
1963 : [ 1.32608e-005 ]
1964 : [ 1.19933e-005 ]
1965 : [ 1.28111e-005 ]
1966 : [ 1.48521e-005 ]
1967 : [ 1.20284e-005 ]
1968 : [ 1.29355e-005 ]
1969 : [ 1.24745e-005 ]
1970 : [ 1.23999e-005 ]
1971 : [ 1.14854e-005 ]
1972 : [ 1.13385e-005 ]
1973 : [ 1.22005e-005 ]
1974 : [ 2.01674e-005 ]
1975 : [ 1.04415e-005 ]
1976 : [ 1.3127e-005  ]
1977 : [ 1.91526e-005 ]
1978 : [ 1.2672e-005  ]
1979 : [ 1.30437e-005 ]
1980 : [ 1.37685e-005 ]
1981 : [ 1.24554e-005 ]
1982 : [ 2.34711e-005 ]
1983 : [ 1.21042e-005 ]
1984 : [ 1.197e-005   ]
1985 : [ 1.28975e-005 ]
1986 : [ 9.70533e-006 ]
1987 : [ 1.11917e-005 ]
1988 : [ 1.17257e-005 ]
1989 : [ 1.22822e-005 ]
1990 : [ 2.3211e-005  ]
1991 : [ 1.20635e-005 ]
1992 : [ 1.19028e-005 ]
1993 : [ 1.6125e-005  ]
1994 : [ 1.23208e-005 ]
1995 : [ 1.21971e-005 ]
1996 : [ 1.0686e-005  ]
1997 : [ 1.35771e-005 ]
1998 : [ 1.92605e-005 ]
1999 : [ 1.18445e-005 ]
2000 : [ 1.21005e-005 ]
2001 : [ 1.23702e-005 ]
2002 : [ 1.40171e-005 ]
2003 : [ 1.20229e-005 ]
2004 : [ 1.03483e-005 ]
2005 : [ 1.20967e-005 ]
2006 : [ 1.40643e-005 ]
2007 : [ 1.12386e-005 ]
2008 : [ 1.02861e-005 ]
2009 : [ 1.3099e-005  ]
2010 : [ 1.1849e-005  ]
2011 : [ 1.90329e-005 ]
2012 : [ 1.018e-005   ]
2013 : [ 1.12472e-005 ]
2014 : [ 1.21071e-005 ]
2015 : [ 1.22257e-005 ]
2016 : [ 1.29437e-005 ]
2017 : [ 1.44367e-005 ]
2018 : [ 1.28731e-005 ]
2019 : [ 1.29321e-005 ]
2020 : [ 1.31635e-005 ]
2021 : [ 1.65517e-005 ]
2022 : [ 1.65673e-005 ]
2023 : [ 1.28588e-005 ]
2024 : [ 1.76932e-005 ]
2025 : [ 1.2237e-005  ]
2026 : [ 1.85063e-005 ]
2027 : [ 1.90577e-005 ]
2028 : [ 2.29851e-005 ]
2029 : [ 1.19203e-005 ]
2030 : [ 1.2202e-005  ]
2031 : [ 1.98668e-005 ]
2032 : [ 1.22576e-005 ]
2033 : [ 1.4141e-005  ]
2034 : [ 1.16037e-005 ]
2035 : [ 1.03968e-005 ]
2036 : [ 1.17362e-005 ]
2037 : [ 2.17209e-005 ]
2038 : [ 1.90786e-005 ]
2039 : [ 9.87412e-006 ]
2040 : [ 9.38701e-006 ]
2041 : [ 1.73177e-005 ]
2042 : [ 1.21766e-005 ]
2043 : [ 1.14433e-005 ]
2044 : [ 1.39062e-005 ]
2045 : [ 1.05146e-005 ]
2046 : [ 1.06615e-005 ]
2047 : [ 1.17636e-005 ]
2048 : [ 1.72169e-005 ]
2049 : [ 1.94051e-005 ]
2050 : [ 1.23198e-005 ]
2051 : [ 1.33338e-005 ]
2052 : [ 1.32998e-005 ]
2053 : [ 1.26926e-005 ]
2054 : [ 1.18247e-005 ]
2055 : [ 1.59796e-005 ]
2056 : [ 1.28914e-005 ]
2057 : [ 1.53508e-005 ]
2058 : [ 1.19016e-005 ]
2059 : [ 1.51072e-005 ]
2060 : [ 1.52432e-005 ]
2061 : [ 1.20913e-005 ]
2062 : [ 1.21363e-005 ]
2063 : [ 1.19905e-005 ]
2064 : [ 1.76827e-005 ]
2065 : [ 1.28787e-005 ]
2066 : [ 2.00276e-005 ]
2067 : [ 1.96574e-005 ]
2068 : [ 1.12634e-005 ]
2069 : [ 1.63331e-005 ]
2070 : [ 1.17736e-005 ]
2071 : [ 2.55082e-005 ]
2072 : [ 1.29927e-005 ]
2073 : [ 1.51868e-005 ]
2074 : [ 2.05604e-005 ]
2075 : [ 1.22698e-005 ]
2076 : [ 1.03186e-005 ]
2077 : [ 1.49894e-005 ]
2078 : [ 1.14783e-005 ]
2079 : [ 1.18447e-005 ]
2080 : [ 1.0241e-005  ]
2081 : [ 1.01851e-005 ]
2082 : [ 1.68763e-005 ]
2083 : [ 1.27769e-005 ]
2084 : [ 1.24844e-005 ]
2085 : [ 1.20055e-005 ]
2086 : [ 1.19419e-005 ]
2087 : [ 1.11701e-005 ]
2088 : [ 1.04698e-005 ]
2089 : [ 1.20414e-005 ]
2090 : [ 1.45718e-005 ]
2091 : [ 1.37191e-005 ]
2092 : [ 1.85936e-005 ]
2093 : [ 1.19771e-005 ]
2094 : [ 1.07904e-005 ]
2095 : [ 9.84318e-006 ]
2096 : [ 1.10362e-005 ]
2097 : [ 1.83732e-005 ]
2098 : [ 1.6034e-005  ]
2099 : [ 1.34503e-005 ]
2100 : [ 1.29694e-005 ]
2101 : [ 1.06038e-005 ]
2102 : [ 1.14592e-005 ]
2103 : [ 1.59505e-005 ]
2104 : [ 1.4773e-005  ]
2105 : [ 1.67815e-005 ]
2106 : [ 1.61405e-005 ]
2107 : [ 1.61609e-005 ]
2108 : [ 1.26833e-005 ]
2109 : [ 1.14012e-005 ]
2110 : [ 1.44394e-005 ]
2111 : [ 1.31047e-005 ]
2112 : [ 1.10704e-005 ]
2113 : [ 1.31691e-005 ]
2114 : [ 1.489e-005   ]
2115 : [ 1.25926e-005 ]
2116 : [ 1.54832e-005 ]
2117 : [ 1.35086e-005 ]
2118 : [ 1.08089e-005 ]
2119 : [ 8.12474e-006 ]
2120 : [ 1.24547e-005 ]
2121 : [ 1.25854e-005 ]
2122 : [ 1.71875e-005 ]
2123 : [ 1.2356e-005  ]
2124 : [ 1.06994e-005 ]
2125 : [ 1.13312e-005 ]
2126 : [ 1.65889e-005 ]
2127 : [ 1.31162e-005 ]
2128 : [ 1.35219e-005 ]
2129 : [ 1.19821e-005 ]
2130 : [ 1.2992e-005  ]
2131 : [ 1.18926e-005 ]
2132 : [ 1.99404e-005 ]
2133 : [ 1.23465e-005 ]
2134 : [ 1.64257e-005 ]
2135 : [ 1.18126e-005 ]
2136 : [ 1.71776e-005 ]
2137 : [ 1.0543e-005  ]
2138 : [ 1.15997e-005 ]
2139 : [ 1.1934e-005  ]
2140 : [ 1.1056e-005  ]
2141 : [ 1.20955e-005 ]
2142 : [ 1.92131e-005 ]
2143 : [ 1.1275e-005  ]
2144 : [ 1.177e-005   ]
2145 : [ 1.16839e-005 ]
2146 : [ 1.29682e-005 ]
2147 : [ 1.22025e-005 ]
2148 : [ 2.0453e-005  ]
2149 : [ 1.62904e-005 ]
2150 : [ 1.31906e-005 ]
2151 : [ 1.26701e-005 ]
2152 : [ 1.24816e-005 ]
2153 : [ 1.22754e-005 ]
2154 : [ 1.23121e-005 ]
2155 : [ 1.38893e-005 ]
2156 : [ 2.3768e-005  ]
2157 : [ 1.31155e-005 ]
2158 : [ 1.61544e-005 ]
2159 : [ 1.56155e-005 ]
2160 : [ 1.26722e-005 ]
2161 : [ 1.28888e-005 ]
2162 : [ 1.85311e-005 ]
2163 : [ 1.15965e-005 ]
2164 : [ 1.22356e-005 ]
2165 : [ 1.16607e-005 ]
2166 : [ 1.01193e-005 ]
2167 : [ 1.17714e-005 ]
2168 : [ 1.23333e-005 ]
2169 : [ 1.90234e-005 ]
2170 : [ 1.20729e-005 ]
2171 : [ 1.33624e-005 ]
2172 : [ 1.29357e-005 ]
2173 : [ 1.21333e-005 ]
2174 : [ 1.29508e-005 ]
2175 : [ 1.60096e-005 ]
2176 : [ 1.56142e-005 ]
2177 : [ 1.1962e-005  ]
2178 : [ 1.03624e-005 ]
2179 : [ 1.18302e-005 ]
2180 : [ 1.88217e-005 ]
2181 : [ 1.67149e-005 ]
2182 : [ 1.35938e-005 ]
2183 : [ 1.66463e-005 ]
2184 : [ 1.24233e-005 ]
2185 : [ 2.03883e-005 ]
2186 : [ 1.2435e-005  ]
2187 : [ 1.18314e-005 ]
2188 : [ 1.30015e-005 ]
2189 : [ 1.503e-005   ]
2190 : [ 1.01529e-005 ]
2191 : [ 1.27825e-005 ]
2192 : [ 1.15964e-005 ]
2193 : [ 1.02822e-005 ]
2194 : [ 1.44553e-005 ]
2195 : [ 1.16916e-005 ]
2196 : [ 1.23131e-005 ]
2197 : [ 2.00439e-005 ]
2198 : [ 1.46035e-005 ]
2199 : [ 1.85055e-005 ]
2200 : [ 1.22204e-005 ]
2201 : [ 1.5661e-005  ]
2202 : [ 1.17145e-005 ]
2203 : [ 1.29886e-005 ]
2204 : [ 1.83809e-005 ]
2205 : [ 1.44818e-005 ]
2206 : [ 1.46529e-005 ]
2207 : [ 1.19903e-005 ]
2208 : [ 1.37362e-005 ]
2209 : [ 1.37642e-005 ]
2210 : [ 1.23543e-005 ]
2211 : [ 1.29388e-005 ]
2212 : [ 1.31624e-005 ]
2213 : [ 1.4366e-005  ]
2214 : [ 1.28719e-005 ]
2215 : [ 1.16295e-005 ]
2216 : [ 9.71825e-006 ]
2217 : [ 1.28965e-005 ]
2218 : [ 1.47132e-005 ]
2219 : [ 1.41329e-005 ]
2220 : [ 1.17611e-005 ]
2221 : [ 1.06349e-005 ]
2222 : [ 1.22411e-005 ]
2223 : [ 1.08858e-005 ]
2224 : [ 1.18641e-005 ]
2225 : [ 1.26481e-005 ]
2226 : [ 1.23627e-005 ]
2227 : [ 1.0643e-005  ]
2228 : [ 1.07282e-005 ]
2229 : [ 1.99113e-005 ]
2230 : [ 1.12338e-005 ]
2231 : [ 1.19426e-005 ]
2232 : [ 1.46433e-005 ]
2233 : [ 2.21945e-005 ]
2234 : [ 1.20642e-005 ]
2235 : [ 9.94211e-006 ]
2236 : [ 1.19959e-005 ]
2237 : [ 1.30748e-005 ]
2238 : [ 1.33124e-005 ]
2239 : [ 1.21843e-005 ]
2240 : [ 1.6252e-005  ]
2241 : [ 2.08866e-005 ]
2242 : [ 1.28144e-005 ]
2243 : [ 1.13203e-005 ]
2244 : [ 1.15734e-005 ]
2245 : [ 1.41651e-005 ]
2246 : [ 8.68115e-006 ]
2247 : [ 1.78543e-005 ]
2248 : [ 1.3129e-005  ]
2249 : [ 1.31207e-005 ]
2250 : [ 1.34697e-005 ]
2251 : [ 1.0617e-005  ]
2252 : [ 2.13629e-005 ]
2253 : [ 1.11245e-005 ]
2254 : [ 1.25111e-005 ]
2255 : [ 1.31445e-005 ]
2256 : [ 2.22068e-005 ]
2257 : [ 1.51038e-005 ]
2258 : [ 1.71214e-005 ]
2259 : [ 9.04047e-006 ]
2260 : [ 2.28939e-005 ]
2261 : [ 1.32655e-005 ]
2262 : [ 2.34951e-005 ]
2263 : [ 9.73873e-006 ]
2264 : [ 1.6489e-005  ]
2265 : [ 1.17625e-005 ]
2266 : [ 1.18078e-005 ]
2267 : [ 1.4131e-005  ]
2268 : [ 1.17988e-005 ]
2269 : [ 1.75176e-005 ]
2270 : [ 2.16858e-005 ]
2271 : [ 1.02169e-005 ]
2272 : [ 2.34151e-005 ]
2273 : [ 2.0748e-005  ]
2274 : [ 1.79547e-005 ]
2275 : [ 2.22985e-005 ]
2276 : [ 1.50048e-005 ]
2277 : [ 1.17671e-005 ]
2278 : [ 1.33478e-005 ]
2279 : [ 2.12244e-005 ]
2280 : [ 1.19175e-005 ]
2281 : [ 2.23973e-005 ]
2282 : [ 1.10851e-005 ]
2283 : [ 1.35588e-005 ]
2284 : [ 1.34156e-005 ]
2285 : [ 1.34631e-005 ]
2286 : [ 1.1397e-005  ]
2287 : [ 1.27933e-005 ]
2288 : [ 9.86542e-006 ]
2289 : [ 1.0092e-005  ]
2290 : [ 1.94968e-005 ]
2291 : [ 1.59667e-005 ]
2292 : [ 1.67622e-005 ]
2293 : [ 1.1703e-005  ]
2294 : [ 1.19702e-005 ]
2295 : [ 1.30622e-005 ]
2296 : [ 1.165e-005   ]
2297 : [ 9.41549e-006 ]
2298 : [ 1.23882e-005 ]
2299 : [ 1.8373e-005  ]
2300 : [ 1.0938e-005  ]
2301 : [ 1.35615e-005 ]
2302 : [ 1.09563e-005 ]
2303 : [ 1.2698e-005  ]
2304 : [ 1.20457e-005 ]
2305 : [ 1.25008e-005 ]
2306 : [ 1.46222e-005 ]
2307 : [ 2.22248e-005 ]
2308 : [ 1.22278e-005 ]
2309 : [ 1.15031e-005 ]
2310 : [ 9.9901e-006  ]
2311 : [ 1.78201e-005 ]
2312 : [ 1.20303e-005 ]
2313 : [ 1.19252e-005 ]
2314 : [ 2.52861e-005 ]
2315 : [ 1.00494e-005 ]
2316 : [ 1.09225e-005 ]
2317 : [ 1.18585e-005 ]
2318 : [ 1.12427e-005 ]
2319 : [ 1.17937e-005 ]
2320 : [ 1.32288e-005 ]
2321 : [ 1.19394e-005 ]
2322 : [ 1.97422e-005 ]
2323 : [ 1.42037e-005 ]
2324 : [ 1.14088e-005 ]
2325 : [ 1.20808e-005 ]
2326 : [ 1.27496e-005 ]
2327 : [ 1.30177e-005 ]
2328 : [ 1.73637e-005 ]
2329 : [ 1.14004e-005 ]
2330 : [ 1.10678e-005 ]
2331 : [ 9.4772e-006  ]
2332 : [ 1.16265e-005 ]
2333 : [ 1.09936e-005 ]
2334 : [ 1.20618e-005 ]
2335 : [ 1.64258e-005 ]
2336 : [ 1.42094e-005 ]
2337 : [ 1.33766e-005 ]
2338 : [ 1.678e-005   ]
2339 : [ 1.67821e-005 ]
2340 : [ 1.36571e-005 ]
2341 : [ 1.2733e-005  ]
2342 : [ 1.91788e-005 ]
2343 : [ 1.88989e-005 ]
2344 : [ 1.6064e-005  ]
2345 : [ 9.60882e-006 ]
2346 : [ 1.10458e-005 ]
2347 : [ 1.1157e-005  ]
2348 : [ 1.18334e-005 ]
2349 : [ 1.25696e-005 ]
2350 : [ 1.25033e-005 ]
2351 : [ 2.18974e-005 ]
2352 : [ 1.12796e-005 ]
2353 : [ 1.3206e-005  ]
2354 : [ 1.26143e-005 ]
2355 : [ 1.21179e-005 ]
2356 : [ 1.09975e-005 ]
2357 : [ 1.19167e-005 ]
2358 : [ 2.33926e-005 ]
2359 : [ 1.33818e-005 ]
2360 : [ 1.17049e-005 ]
2361 : [ 1.77243e-005 ]
2362 : [ 1.29007e-005 ]
2363 : [ 9.59127e-006 ]
2364 : [ 1.55092e-005 ]
2365 : [ 1.2671e-005  ]
2366 : [ 1.47283e-005 ]
2367 : [ 1.58157e-005 ]
2368 : [ 1.12921e-005 ]
2369 : [ 2.08974e-005 ]
2370 : [ 1.30545e-005 ]
2371 : [ 1.39527e-005 ]
2372 : [ 1.50832e-005 ]
2373 : [ 1.05613e-005 ]
2374 : [ 1.67008e-005 ]
2375 : [ 1.33378e-005 ]
2376 : [ 1.29914e-005 ]
2377 : [ 1.36791e-005 ]
2378 : [ 1.15383e-005 ]
2379 : [ 1.22294e-005 ]
2380 : [ 2.22091e-005 ]
2381 : [ 1.14829e-005 ]
2382 : [ 1.15846e-005 ]
2383 : [ 1.16088e-005 ]
2384 : [ 1.19936e-005 ]
2385 : [ 1.36713e-005 ]
2386 : [ 2.31217e-005 ]
2387 : [ 1.1425e-005  ]
2388 : [ 1.30953e-005 ]
2389 : [ 9.3338e-006  ]
2390 : [ 1.1005e-005  ]
2391 : [ 1.04934e-005 ]
2392 : [ 1.18909e-005 ]
2393 : [ 1.33045e-005 ]
2394 : [ 1.63941e-005 ]
2395 : [ 2.26207e-005 ]
2396 : [ 1.01053e-005 ]
2397 : [ 1.80188e-005 ]
2398 : [ 1.94604e-005 ]
2399 : [ 2.33453e-005 ]
2400 : [ 1.61084e-005 ]
2401 : [ 1.28878e-005 ]
2402 : [ 1.33644e-005 ]
2403 : [ 1.15978e-005 ]
2404 : [ 1.97995e-005 ]
2405 : [ 1.22885e-005 ]
2406 : [ 1.53289e-005 ]
2407 : [ 1.4075e-005  ]
2408 : [ 1.0673e-005  ]
2409 : [ 1.32165e-005 ]
2410 : [ 1.24468e-005 ]
2411 : [ 1.21592e-005 ]
2412 : [ 1.55456e-005 ]
2413 : [ 1.2378e-005  ]
2414 : [ 1.43475e-005 ]
2415 : [ 1.24951e-005 ]
2416 : [ 1.13609e-005 ]
2417 : [ 1.12568e-005 ]
2418 : [ 2.06101e-005 ]
2419 : [ 2.03497e-005 ]
2420 : [ 1.79425e-005 ]
2421 : [ 1.90883e-005 ]
2422 : [ 1.38049e-005 ]
2423 : [ 1.26964e-005 ]
2424 : [ 1.0254e-005  ]
2425 : [ 1.36167e-005 ]
2426 : [ 1.21648e-005 ]
2427 : [ 1.29573e-005 ]
2428 : [ 1.16719e-005 ]
2429 : [ 1.31634e-005 ]
2430 : [ 1.82283e-005 ]
2431 : [ 1.33939e-005 ]
2432 : [ 1.29972e-005 ]
2433 : [ 1.55091e-005 ]
2434 : [ 1.19347e-005 ]
2435 : [ 1.10131e-005 ]
2436 : [ 1.95908e-005 ]
2437 : [ 1.32156e-005 ]
2438 : [ 2.09784e-005 ]
2439 : [ 1.25397e-005 ]
2440 : [ 1.03085e-005 ]
2441 : [ 1.22624e-005 ]
2442 : [ 1.20863e-005 ]
2443 : [ 1.12379e-005 ]
2444 : [ 1.4914e-005  ]
2445 : [ 1.16419e-005 ]
2446 : [ 1.2841e-005  ]
2447 : [ 1.60844e-005 ]
2448 : [ 1.52381e-005 ]
2449 : [ 1.20053e-005 ]
2450 : [ 1.28972e-005 ]
2451 : [ 1.12176e-005 ]
2452 : [ 1.42522e-005 ]
2453 : [ 2.1923e-005  ]
2454 : [ 1.25647e-005 ]
2455 : [ 1.07984e-005 ]
2456 : [ 9.32726e-006 ]
2457 : [ 1.3723e-005  ]
2458 : [ 2.38603e-005 ]
2459 : [ 1.01097e-005 ]
2460 : [ 1.27886e-005 ]
2461 : [ 1.87837e-005 ]
2462 : [ 2.28511e-005 ]
2463 : [ 1.45664e-005 ]
2464 : [ 1.1541e-005  ]
2465 : [ 1.17179e-005 ]
2466 : [ 1.75021e-005 ]
2467 : [ 1.25958e-005 ]
2468 : [ 1.38206e-005 ]
2469 : [ 1.31147e-005 ]
2470 : [ 1.19984e-005 ]
2471 : [ 9.4816e-006  ]
2472 : [ 1.81025e-005 ]
2473 : [ 1.26553e-005 ]
2474 : [ 1.09413e-005 ]
2475 : [ 1.82599e-005 ]
2476 : [ 1.21316e-005 ]
2477 : [ 1.11847e-005 ]
2478 : [ 1.19944e-005 ]
2479 : [ 1.13961e-005 ]
2480 : [ 1.13482e-005 ]
2481 : [ 1.36112e-005 ]
2482 : [ 1.25923e-005 ]
2483 : [ 1.17317e-005 ]
2484 : [ 2.09885e-005 ]
2485 : [ 1.25711e-005 ]
2486 : [ 1.18615e-005 ]
2487 : [ 8.24803e-006 ]
2488 : [ 1.47806e-005 ]
2489 : [ 1.5958e-005  ]
2490 : [ 1.26246e-005 ]
2491 : [ 2.21447e-005 ]
2492 : [ 1.44674e-005 ]
2493 : [ 2.07666e-005 ]
2494 : [ 2.05294e-005 ]
2495 : [ 1.20898e-005 ]
2496 : [ 1.91925e-005 ]
2497 : [ 1.94192e-005 ]
2498 : [ 1.84558e-005 ]
2499 : [ 2.01092e-005 ]
2500 : [ 1.50007e-005 ]
2501 : [ 1.50937e-005 ]
2502 : [ 1.03727e-005 ]
2503 : [ 1.43015e-005 ]
2504 : [ 1.33602e-005 ]
2505 : [ 1.24669e-005 ]
2506 : [ 9.72706e-006 ]
2507 : [ 1.1033e-005  ]
2508 : [ 1.10617e-005 ]
2509 : [ 1.06686e-005 ]
2510 : [ 1.31129e-005 ]
2511 : [ 1.30721e-005 ]
2512 : [ 1.0783e-005  ]
2513 : [ 1.38917e-005 ]
2514 : [ 1.26378e-005 ]
2515 : [ 1.9947e-005  ]
2516 : [ 1.36306e-005 ]
2517 : [ 1.202e-005   ]
2518 : [ 1.81023e-005 ]
2519 : [ 1.19199e-005 ]
2520 : [ 1.25321e-005 ]
2521 : [ 1.61184e-005 ]
2522 : [ 1.29138e-005 ]
2523 : [ 1.20912e-005 ]
2524 : [ 2.10679e-005 ]
2525 : [ 1.24144e-005 ]
2526 : [ 1.38754e-005 ]
2527 : [ 9.11509e-006 ]
2528 : [ 1.85284e-005 ]
2529 : [ 1.69418e-005 ]
2530 : [ 9.93381e-006 ]
2531 : [ 1.59916e-005 ]
2532 : [ 1.53996e-005 ]
2533 : [ 1.23031e-005 ]
2534 : [ 1.2862e-005  ]
2535 : [ 2.09482e-005 ]
2536 : [ 1.21265e-005 ]
2537 : [ 1.30817e-005 ]
2538 : [ 1.08735e-005 ]
2539 : [ 1.07157e-005 ]
2540 : [ 1.2298e-005  ]
2541 : [ 1.14315e-005 ]
2542 : [ 1.10115e-005 ]
2543 : [ 1.33085e-005 ]
2544 : [ 1.19828e-005 ]
2545 : [ 1.14204e-005 ]
2546 : [ 1.26693e-005 ]
2547 : [ 1.63392e-005 ]
2548 : [ 1.24495e-005 ]
2549 : [ 2.02499e-005 ]
2550 : [ 1.28463e-005 ]
2551 : [ 1.25515e-005 ]
2552 : [ 1.72534e-005 ]
2553 : [ 1.28327e-005 ]
2554 : [ 1.3699e-005  ]
2555 : [ 1.41425e-005 ]
2556 : [ 1.29982e-005 ]
2557 : [ 1.2962e-005  ]
2558 : [ 1.41073e-005 ]
2559 : [ 1.20448e-005 ]
2560 : [ 2.12636e-005 ]
2561 : [ 1.17374e-005 ]
2562 : [ 1.18704e-005 ]
2563 : [ 1.21798e-005 ]
2564 : [ 1.56857e-005 ]
2565 : [ 9.93207e-006 ]
2566 : [ 1.26996e-005 ]
2567 : [ 1.9387e-005  ]
2568 : [ 8.75779e-006 ]
2569 : [ 1.25797e-005 ]
2570 : [ 1.62482e-005 ]
2571 : [ 1.29698e-005 ]
2572 : [ 1.35057e-005 ]
2573 : [ 1.65973e-005 ]
2574 : [ 1.13536e-005 ]
2575 : [ 1.73697e-005 ]
2576 : [ 1.26646e-005 ]
2577 : [ 1.4899e-005  ]
2578 : [ 1.64959e-005 ]
2579 : [ 1.28904e-005 ]
2580 : [ 1.14599e-005 ]
2581 : [ 2.36783e-005 ]
2582 : [ 1.46306e-005 ]
2583 : [ 1.31703e-005 ]
2584 : [ 1.37681e-005 ]
2585 : [ 1.13271e-005 ]
2586 : [ 1.365e-005   ]
2587 : [ 1.21569e-005 ]
2588 : [ 1.39162e-005 ]
2589 : [ 1.35326e-005 ]
2590 : [ 1.30644e-005 ]
2591 : [ 1.30947e-005 ]
2592 : [ 1.19735e-005 ]
2593 : [ 1.31008e-005 ]
2594 : [ 1.80058e-005 ]
2595 : [ 1.5629e-005  ]
2596 : [ 1.30617e-005 ]
2597 : [ 1.24283e-005 ]
2598 : [ 1.14403e-005 ]
2599 : [ 1.98951e-005 ]
2600 : [ 1.20424e-005 ]
2601 : [ 1.23668e-005 ]
2602 : [ 1.22566e-005 ]
2603 : [ 1.39031e-005 ]
2604 : [ 1.24094e-005 ]
2605 : [ 1.29574e-005 ]
2606 : [ 1.30434e-005 ]
2607 : [ 1.54519e-005 ]
2608 : [ 1.20223e-005 ]
2609 : [ 1.31464e-005 ]
2610 : [ 1.15581e-005 ]
2611 : [ 1.14751e-005 ]
2612 : [ 1.20008e-005 ]
2613 : [ 1.28056e-005 ]
2614 : [ 1.27714e-005 ]
2615 : [ 2.2396e-005  ]
2616 : [ 1.46514e-005 ]
2617 : [ 1.23752e-005 ]
2618 : [ 2.21649e-005 ]
2619 : [ 1.24443e-005 ]
2620 : [ 1.1666e-005  ]
2621 : [ 1.23565e-005 ]
2622 : [ 2.08333e-005 ]
2623 : [ 1.27508e-005 ]
2624 : [ 1.25575e-005 ]
2625 : [ 1.25871e-005 ]
2626 : [ 9.5581e-006  ]
2627 : [ 1.2002e-005  ]
2628 : [ 1.10935e-005 ]
2629 : [ 1.9996e-005  ]
2630 : [ 2.18464e-005 ]
2631 : [ 1.82704e-005 ]
2632 : [ 9.43482e-006 ]
2633 : [ 1.18548e-005 ]
2634 : [ 1.78714e-005 ]
2635 : [ 1.3213e-005  ]
2636 : [ 1.49893e-005 ]
2637 : [ 1.19536e-005 ]
2638 : [ 1.10224e-005 ]
2639 : [ 1.19915e-005 ]
2640 : [ 1.20742e-005 ]
2641 : [ 1.26841e-005 ]
2642 : [ 1.57327e-005 ]
2643 : [ 1.30676e-005 ]
2644 : [ 1.22948e-005 ]
2645 : [ 1.18979e-005 ]
2646 : [ 1.23183e-005 ]
2647 : [ 1.22322e-005 ]
2648 : [ 1.46963e-005 ]
2649 : [ 1.6668e-005  ]
2650 : [ 1.21802e-005 ]
2651 : [ 1.275e-005   ]
2652 : [ 1.17485e-005 ]
2653 : [ 1.99104e-005 ]
2654 : [ 1.65818e-005 ]
2655 : [ 1.52695e-005 ]
2656 : [ 1.35572e-005 ]
2657 : [ 1.16216e-005 ]
2658 : [ 1.70641e-005 ]
2659 : [ 1.15295e-005 ]
2660 : [ 1.31004e-005 ]
2661 : [ 1.02574e-005 ]
2662 : [ 1.32909e-005 ]
2663 : [ 1.78097e-005 ]
2664 : [ 1.21036e-005 ]
2665 : [ 9.26756e-006 ]
2666 : [ 1.89157e-005 ]
2667 : [ 1.52955e-005 ]
2668 : [ 2.01742e-005 ]
2669 : [ 1.27257e-005 ]
2670 : [ 1.37323e-005 ]
2671 : [ 1.31484e-005 ]
2672 : [ 2.01505e-005 ]
2673 : [ 1.09454e-005 ]
2674 : [ 1.08266e-005 ]
2675 : [ 1.33163e-005 ]
2676 : [ 1.23131e-005 ]
2677 : [ 1.12988e-005 ]
2678 : [ 1.29237e-005 ]
2679 : [ 1.19765e-005 ]
2680 : [ 1.25081e-005 ]
2681 : [ 1.86036e-005 ]
2682 : [ 1.78584e-005 ]
2683 : [ 1.45889e-005 ]
2684 : [ 1.72353e-005 ]
2685 : [ 1.09368e-005 ]
2686 : [ 9.90188e-006 ]
2687 : [ 1.64253e-005 ]
2688 : [ 1.44793e-005 ]
2689 : [ 1.24801e-005 ]
2690 : [ 1.26392e-005 ]
2691 : [ 1.07614e-005 ]
2692 : [ 1.74893e-005 ]
2693 : [ 1.19468e-005 ]
2694 : [ 2.2632e-005  ]
2695 : [ 1.66187e-005 ]
2696 : [ 1.39848e-005 ]
2697 : [ 1.22132e-005 ]
2698 : [ 1.17731e-005 ]
2699 : [ 1.22703e-005 ]
2700 : [ 1.29981e-005 ]
2701 : [ 1.79942e-005 ]
2702 : [ 1.1909e-005  ]
2703 : [ 1.56745e-005 ]
2704 : [ 1.20531e-005 ]
2705 : [ 1.21966e-005 ]
2706 : [ 1.10511e-005 ]
2707 : [ 1.17861e-005 ]
2708 : [ 1.55764e-005 ]
2709 : [ 1.68364e-005 ]
2710 : [ 1.2741e-005  ]
2711 : [ 1.1544e-005  ]
2712 : [ 1.16929e-005 ]
2713 : [ 1.20109e-005 ]
2714 : [ 1.27991e-005 ]
2715 : [ 1.1651e-005  ]
2716 : [ 1.80393e-005 ]
2717 : [ 1.3834e-005  ]
2718 : [ 1.06608e-005 ]
2719 : [ 1.22082e-005 ]
2720 : [ 1.30172e-005 ]
2721 : [ 2.20302e-005 ]
2722 : [ 2.0654e-005  ]
2723 : [ 1.25751e-005 ]
2724 : [ 1.04546e-005 ]
2725 : [ 1.66453e-005 ]
2726 : [ 1.64247e-005 ]
2727 : [ 1.16024e-005 ]
2728 : [ 1.23674e-005 ]
2729 : [ 1.14786e-005 ]
2730 : [ 1.2229e-005  ]
2731 : [ 1.20165e-005 ]
2732 : [ 2.02068e-005 ]
2733 : [ 1.50237e-005 ]
2734 : [ 1.12123e-005 ]
2735 : [ 1.29083e-005 ]
2736 : [ 1.21361e-005 ]
2737 : [ 1.40117e-005 ]
2738 : [ 1.32687e-005 ]
2739 : [ 1.22149e-005 ]
2740 : [ 1.19911e-005 ]
2741 : [ 1.29994e-005 ]
2742 : [ 1.18372e-005 ]
2743 : [ 1.2591e-005  ]
2744 : [ 1.24935e-005 ]
2745 : [ 1.29009e-005 ]
2746 : [ 1.24891e-005 ]
2747 : [ 1.16138e-005 ]
2748 : [ 1.26165e-005 ]
2749 : [ 1.33678e-005 ]
2750 : [ 1.13598e-005 ]
2751 : [ 2.17307e-005 ]
2752 : [ 2.40436e-005 ]
2753 : [ 1.25917e-005 ]
2754 : [ 1.1451e-005  ]
2755 : [ 1.15383e-005 ]
2756 : [ 1.26037e-005 ]
2757 : [ 1.1882e-005  ]
2758 : [ 1.43293e-005 ]
2759 : [ 1.33947e-005 ]
2760 : [ 1.80999e-005 ]
2761 : [ 1.295e-005   ]
2762 : [ 1.24884e-005 ]
2763 : [ 1.19655e-005 ]
2764 : [ 1.12381e-005 ]
2765 : [ 1.23721e-005 ]
2766 : [ 1.96733e-005 ]
2767 : [ 1.53306e-005 ]
2768 : [ 1.24606e-005 ]
2769 : [ 1.64275e-005 ]
2770 : [ 1.15112e-005 ]
2771 : [ 1.25303e-005 ]
2772 : [ 1.08804e-005 ]
2773 : [ 1.32453e-005 ]
2774 : [ 1.13712e-005 ]
2775 : [ 1.30674e-005 ]
2776 : [ 1.82353e-005 ]
2777 : [ 1.34577e-005 ]
2778 : [ 1.9013e-005  ]
2779 : [ 1.3104e-005  ]
2780 : [ 9.12847e-006 ]
2781 : [ 1.23576e-005 ]
2782 : [ 1.35582e-005 ]
2783 : [ 1.09768e-005 ]
2784 : [ 1.38296e-005 ]
2785 : [ 1.33319e-005 ]
2786 : [ 1.63574e-005 ]
2787 : [ 1.52781e-005 ]
2788 : [ 1.16941e-005 ]
2789 : [ 1.14888e-005 ]
2790 : [ 1.0997e-005  ]
2791 : [ 1.2056e-005  ]
2792 : [ 1.20258e-005 ]
2793 : [ 1.2545e-005  ]
2794 : [ 1.65017e-005 ]
2795 : [ 2.15754e-005 ]
2796 : [ 1.21846e-005 ]
2797 : [ 1.16711e-005 ]
2798 : [ 1.33894e-005 ]
2799 : [ 1.22051e-005 ]
2800 : [ 1.44485e-005 ]
2801 : [ 1.71885e-005 ]
2802 : [ 1.45347e-005 ]
2803 : [ 1.08911e-005 ]
2804 : [ 2.08603e-005 ]
2805 : [ 1.38455e-005 ]
2806 : [ 1.2048e-005  ]
2807 : [ 1.28133e-005 ]
2808 : [ 1.06304e-005 ]
2809 : [ 1.16854e-005 ]
2810 : [ 1.20825e-005 ]
2811 : [ 1.28659e-005 ]
2812 : [ 1.64052e-005 ]
2813 : [ 2.31208e-005 ]
2814 : [ 1.81586e-005 ]
2815 : [ 1.96641e-005 ]
2816 : [ 1.62302e-005 ]
2817 : [ 1.88045e-005 ]
2818 : [ 1.28364e-005 ]
2819 : [ 1.24571e-005 ]
2820 : [ 1.32515e-005 ]
2821 : [ 1.1714e-005  ]
2822 : [ 1.74178e-005 ]
2823 : [ 1.12452e-005 ]
2824 : [ 1.46459e-005 ]
2825 : [ 1.24558e-005 ]
2826 : [ 1.1103e-005  ]
2827 : [ 1.21167e-005 ]
2828 : [ 1.96601e-005 ]
2829 : [ 1.67957e-005 ]
2830 : [ 8.91958e-006 ]
2831 : [ 1.20895e-005 ]
2832 : [ 1.15292e-005 ]
2833 : [ 1.27303e-005 ]
2834 : [ 9.96425e-006 ]
2835 : [ 1.94206e-005 ]
2836 : [ 2.43782e-005 ]
2837 : [ 1.31034e-005 ]
2838 : [ 1.36091e-005 ]
2839 : [ 1.90286e-005 ]
2840 : [ 1.16381e-005 ]
2841 : [ 1.85084e-005 ]
2842 : [ 2.49484e-005 ]
2843 : [ 1.17387e-005 ]
2844 : [ 1.33317e-005 ]
2845 : [ 1.20454e-005 ]
2846 : [ 1.09171e-005 ]
2847 : [ 1.58882e-005 ]
2848 : [ 1.7187e-005  ]
2849 : [ 8.93265e-006 ]
2850 : [ 1.1957e-005  ]
2851 : [ 1.127e-005   ]
2852 : [ 1.12305e-005 ]
2853 : [ 1.59956e-005 ]
2854 : [ 2.21469e-005 ]
2855 : [ 1.3361e-005  ]
2856 : [ 1.13415e-005 ]
2857 : [ 1.21517e-005 ]
2858 : [ 1.14545e-005 ]
2859 : [ 1.806e-005   ]
2860 : [ 1.14303e-005 ]
2861 : [ 1.18289e-005 ]
2862 : [ 1.2469e-005  ]
2863 : [ 1.10775e-005 ]
2864 : [ 1.26654e-005 ]
2865 : [ 1.20963e-005 ]
2866 : [ 1.17153e-005 ]
2867 : [ 1.07993e-005 ]
2868 : [ 1.27451e-005 ]
2869 : [ 1.29525e-005 ]
2870 : [ 1.06398e-005 ]
2871 : [ 2.4534e-005  ]
2872 : [ 1.82632e-005 ]
2873 : [ 1.2376e-005  ]
2874 : [ 1.42585e-005 ]
2875 : [ 1.276e-005   ]
2876 : [ 1.09819e-005 ]
2877 : [ 1.4238e-005  ]
2878 : [ 1.4924e-005  ]
2879 : [ 1.38659e-005 ]
2880 : [ 1.3191e-005  ]
2881 : [ 1.70565e-005 ]
2882 : [ 1.35227e-005 ]
2883 : [ 1.15943e-005 ]
2884 : [ 1.11812e-005 ]
2885 : [ 1.2915e-005  ]
2886 : [ 1.20208e-005 ]
2887 : [ 1.06703e-005 ]
2888 : [ 1.20054e-005 ]
2889 : [ 1.30434e-005 ]
2890 : [ 1.19972e-005 ]
2891 : [ 1.35503e-005 ]
2892 : [ 1.2898e-005  ]
2893 : [ 1.67826e-005 ]
2894 : [ 1.21765e-005 ]
2895 : [ 1.09443e-005 ]
2896 : [ 1.25728e-005 ]
2897 : [ 1.24908e-005 ]
2898 : [ 1.2347e-005  ]
2899 : [ 1.08933e-005 ]
2900 : [ 1.23181e-005 ]
2901 : [ 1.51928e-005 ]
2902 : [ 1.17729e-005 ]
2903 : [ 1.25964e-005 ]
2904 : [ 1.29367e-005 ]
2905 : [ 1.09976e-005 ]
2906 : [ 1.22251e-005 ]
2907 : [ 1.4657e-005  ]
2908 : [ 1.12341e-005 ]
2909 : [ 1.28809e-005 ]
2910 : [ 1.28398e-005 ]
2911 : [ 1.29875e-005 ]
2912 : [ 1.34925e-005 ]
2913 : [ 1.39906e-005 ]
2914 : [ 1.15011e-005 ]
2915 : [ 1.16418e-005 ]
2916 : [ 1.78041e-005 ]
2917 : [ 1.28194e-005 ]
2918 : [ 1.41398e-005 ]
2919 : [ 1.08602e-005 ]
2920 : [ 1.8647e-005  ]
2921 : [ 1.20598e-005 ]
2922 : [ 9.73916e-006 ]
2923 : [ 1.1047e-005  ]
2924 : [ 9.22401e-006 ]
2925 : [ 1.22703e-005 ]
2926 : [ 1.29533e-005 ]
2927 : [ 1.98907e-005 ]
2928 : [ 1.14882e-005 ]
2929 : [ 1.30939e-005 ]
2930 : [ 1.36419e-005 ]
2931 : [ 1.94113e-005 ]
2932 : [ 1.16435e-005 ]
2933 : [ 1.22484e-005 ]
2934 : [ 1.25643e-005 ]
2935 : [ 1.2186e-005  ]
2936 : [ 1.77207e-005 ]
2937 : [ 1.14166e-005 ]
2938 : [ 1.12903e-005 ]
2939 : [ 1.1804e-005  ]
2940 : [ 1.07797e-005 ]
2941 : [ 1.79137e-005 ]
2942 : [ 1.23892e-005 ]
2943 : [ 1.72034e-005 ]
2944 : [ 9.17663e-006 ]
2945 : [ 1.52292e-005 ]
2946 : [ 1.24619e-005 ]
2947 : [ 1.0669e-005  ]
2948 : [ 1.41067e-005 ]
2949 : [ 1.21088e-005 ]
2950 : [ 1.42606e-005 ]
2951 : [ 9.64708e-006 ]
2952 : [ 1.24096e-005 ]
2953 : [ 1.16481e-005 ]
2954 : [ 1.12631e-005 ]
2955 : [ 1.24074e-005 ]
2956 : [ 1.20285e-005 ]
2957 : [ 1.15198e-005 ]
2958 : [ 1.25608e-005 ]
2959 : [ 2.22319e-005 ]
2960 : [ 1.10783e-005 ]
2961 : [ 1.21522e-005 ]
2962 : [ 2.08027e-005 ]
2963 : [ 2.15318e-005 ]
2964 : [ 1.11514e-005 ]
2965 : [ 1.60422e-005 ]
2966 : [ 1.027e-005   ]
2967 : [ 1.0736e-005  ]
2968 : [ 1.35747e-005 ]
2969 : [ 1.4523e-005  ]
2970 : [ 1.2224e-005  ]
2971 : [ 1.25584e-005 ]
2972 : [ 1.1569e-005  ]
2973 : [ 1.5457e-005  ]
2974 : [ 1.61116e-005 ]
2975 : [ 1.18276e-005 ]
2976 : [ 1.20153e-005 ]
2977 : [ 1.1719e-005  ]
2978 : [ 1.11914e-005 ]
2979 : [ 1.98009e-005 ]
2980 : [ 1.19775e-005 ]
2981 : [ 1.52597e-005 ]
2982 : [ 1.19692e-005 ]
2983 : [ 1.67807e-005 ]
2984 : [ 1.1179e-005  ]
2985 : [ 1.25332e-005 ]
2986 : [ 8.80463e-006 ]
2987 : [ 1.07038e-005 ]
2988 : [ 1.37542e-005 ]
2989 : [ 1.14134e-005 ]
2990 : [ 1.20234e-005 ]
2991 : [ 1.18998e-005 ]
2992 : [ 1.11032e-005 ]
2993 : [ 1.33645e-005 ]
2994 : [ 1.1642e-005  ]
2995 : [ 1.13012e-005 ]
2996 : [ 1.74732e-005 ]
2997 : [ 1.68685e-005 ]
2998 : [ 1.14895e-005 ]
2999 : [ 9.50914e-006 ]
3000 : [ 1.04444e-005 ]
3001 : [ 1.51344e-005 ]
3002 : [ 1.20883e-005 ]
3003 : [ 1.63281e-005 ]
3004 : [ 1.37906e-005 ]
3005 : [ 1.89747e-005 ]
3006 : [ 9.36352e-006 ]
3007 : [ 1.36556e-005 ]
3008 : [ 2.26199e-005 ]
3009 : [ 1.17357e-005 ]
3010 : [ 1.1598e-005  ]
3011 : [ 1.52631e-005 ]
3012 : [ 1.44054e-005 ]
3013 : [ 1.3672e-005  ]
3014 : [ 1.18439e-005 ]
3015 : [ 1.21782e-005 ]
3016 : [ 1.13405e-005 ]
3017 : [ 1.4026e-005  ]
3018 : [ 1.20302e-005 ]
3019 : [ 1.25736e-005 ]
3020 : [ 1.30093e-005 ]
3021 : [ 1.13283e-005 ]
3022 : [ 1.06531e-005 ]
3023 : [ 1.23169e-005 ]
3024 : [ 1.33724e-005 ]
3025 : [ 1.42613e-005 ]
3026 : [ 1.69754e-005 ]
3027 : [ 1.72594e-005 ]
3028 : [ 1.52929e-005 ]
3029 : [ 1.49324e-005 ]
3030 : [ 1.22233e-005 ]
3031 : [ 1.20264e-005 ]
3032 : [ 1.41474e-005 ]
3033 : [ 1.22655e-005 ]
3034 : [ 1.14314e-005 ]
3035 : [ 1.36169e-005 ]
3036 : [ 1.97204e-005 ]
3037 : [ 1.16608e-005 ]
3038 : [ 9.94676e-006 ]
3039 : [ 1.19396e-005 ]
3040 : [ 1.23901e-005 ]
3041 : [ 2.03847e-005 ]
3042 : [ 1.22105e-005 ]
3043 : [ 1.8458e-005  ]
3044 : [ 1.23804e-005 ]
3045 : [ 1.27574e-005 ]
3046 : [ 1.70378e-005 ]
3047 : [ 1.56638e-005 ]
3048 : [ 1.81383e-005 ]
3049 : [ 1.37049e-005 ]
3050 : [ 1.16117e-005 ]
3051 : [ 1.17871e-005 ]
3052 : [ 1.45868e-005 ]
3053 : [ 1.58691e-005 ]
3054 : [ 1.19749e-005 ]
3055 : [ 1.30775e-005 ]
3056 : [ 1.12119e-005 ]
3057 : [ 1.29252e-005 ]
3058 : [ 1.72685e-005 ]
3059 : [ 1.24146e-005 ]
3060 : [ 1.44642e-005 ]
3061 : [ 1.24378e-005 ]
3062 : [ 2.52175e-005 ]
3063 : [ 1.43746e-005 ]
3064 : [ 1.72782e-005 ]
3065 : [ 1.34834e-005 ]
3066 : [ 1.04796e-005 ]
3067 : [ 1.12257e-005 ]
3068 : [ 1.17847e-005 ]
3069 : [ 1.5057e-005  ]
3070 : [ 2.39902e-005 ]
3071 : [ 1.12648e-005 ]
3072 : [ 1.55386e-005 ]
3073 : [ 1.09667e-005 ]
3074 : [ 1.1208e-005  ]
3075 : [ 1.91416e-005 ]
3076 : [ 1.62207e-005 ]
3077 : [ 1.59777e-005 ]
3078 : [ 1.706e-005   ]
3079 : [ 1.12805e-005 ]
3080 : [ 1.73066e-005 ]
3081 : [ 9.02281e-006 ]
3082 : [ 1.27355e-005 ]
3083 : [ 1.91895e-005 ]
3084 : [ 1.3749e-005  ]
3085 : [ 1.26176e-005 ]
3086 : [ 1.2444e-005  ]
3087 : [ 1.21567e-005 ]
3088 : [ 1.31808e-005 ]
3089 : [ 1.19148e-005 ]
3090 : [ 1.2653e-005  ]
3091 : [ 1.90152e-005 ]
3092 : [ 1.20217e-005 ]
3093 : [ 1.19862e-005 ]
3094 : [ 1.1214e-005  ]
3095 : [ 1.2723e-005  ]
3096 : [ 1.25042e-005 ]
3097 : [ 1.18514e-005 ]
3098 : [ 1.3095e-005  ]
3099 : [ 2.13782e-005 ]
3100 : [ 2.43124e-005 ]
3101 : [ 1.17886e-005 ]
3102 : [ 1.17683e-005 ]
3103 : [ 1.09603e-005 ]
3104 : [ 1.16086e-005 ]
3105 : [ 1.68262e-005 ]
3106 : [ 1.01042e-005 ]
3107 : [ 1.03372e-005 ]
3108 : [ 1.47697e-005 ]
3109 : [ 1.45324e-005 ]
3110 : [ 1.17963e-005 ]
3111 : [ 1.74146e-005 ]
3112 : [ 1.1916e-005  ]
3113 : [ 2.45592e-005 ]
3114 : [ 2.2866e-005  ]
3115 : [ 1.54302e-005 ]
3116 : [ 2.29244e-005 ]
3117 : [ 1.41787e-005 ]
3118 : [ 1.28643e-005 ]
3119 : [ 1.20542e-005 ]
3120 : [ 1.26432e-005 ]
3121 : [ 1.7598e-005  ]
3122 : [ 9.18109e-006 ]
3123 : [ 1.48113e-005 ]
3124 : [ 1.22794e-005 ]
3125 : [ 1.29666e-005 ]
3126 : [ 9.2355e-006  ]
3127 : [ 1.37419e-005 ]
3128 : [ 1.21417e-005 ]
3129 : [ 1.06534e-005 ]
3130 : [ 1.32839e-005 ]
3131 : [ 1.19011e-005 ]
3132 : [ 1.30496e-005 ]
3133 : [ 1.25939e-005 ]
3134 : [ 1.01957e-005 ]
3135 : [ 1.21284e-005 ]
3136 : [ 1.22457e-005 ]
3137 : [ 1.14176e-005 ]
3138 : [ 1.84756e-005 ]
3139 : [ 1.21827e-005 ]
3140 : [ 9.50992e-006 ]
3141 : [ 1.18847e-005 ]
3142 : [ 1.21121e-005 ]
3143 : [ 1.12597e-005 ]
3144 : [ 1.23672e-005 ]
3145 : [ 1.21904e-005 ]
3146 : [ 1.35793e-005 ]
3147 : [ 1.79368e-005 ]
3148 : [ 1.98498e-005 ]
3149 : [ 1.15662e-005 ]
3150 : [ 1.21743e-005 ]
3151 : [ 1.22247e-005 ]
3152 : [ 1.04649e-005 ]
3153 : [ 1.25842e-005 ]
3154 : [ 1.92345e-005 ]
3155 : [ 1.21314e-005 ]
3156 : [ 1.52216e-005 ]
3157 : [ 1.168e-005   ]
3158 : [ 2.03708e-005 ]
3159 : [ 1.2431e-005  ]
3160 : [ 1.27894e-005 ]
3161 : [ 1.2151e-005  ]
3162 : [ 1.27049e-005 ]
3163 : [ 1.18594e-005 ]
3164 : [ 1.25009e-005 ]
3165 : [ 1.28165e-005 ]
3166 : [ 1.56274e-005 ]
3167 : [ 1.31618e-005 ]
3168 : [ 1.50803e-005 ]
3169 : [ 1.08102e-005 ]
3170 : [ 1.21694e-005 ]
3171 : [ 1.30339e-005 ]
3172 : [ 1.14706e-005 ]
3173 : [ 1.2805e-005  ]
3174 : [ 1.54045e-005 ]
3175 : [ 1.26863e-005 ]
3176 : [ 1.20281e-005 ]
3177 : [ 1.27731e-005 ]
3178 : [ 1.2889e-005  ]
3179 : [ 1.19665e-005 ]
3180 : [ 1.34608e-005 ]
3181 : [ 1.96407e-005 ]
3182 : [ 1.83429e-005 ]
3183 : [ 1.29992e-005 ]
3184 : [ 1.47099e-005 ]
3185 : [ 1.19005e-005 ]
3186 : [ 1.27561e-005 ]
3187 : [ 1.97446e-005 ]
3188 : [ 1.15979e-005 ]
3189 : [ 2.37005e-005 ]
3190 : [ 1.27709e-005 ]
3191 : [ 1.04185e-005 ]
3192 : [ 1.25966e-005 ]
3193 : [ 1.42273e-005 ]
3194 : [ 1.33292e-005 ]
3195 : [ 1.51573e-005 ]
3196 : [ 1.94933e-005 ]
3197 : [ 1.25493e-005 ]
3198 : [ 1.18894e-005 ]
3199 : [ 1.24909e-005 ]
3200 : [ 1.50286e-005 ]
3201 : [ 1.28316e-005 ]
3202 : [ 1.29815e-005 ]
3203 : [ 1.82686e-005 ]
3204 : [ 2.33279e-005 ]
3205 : [ 8.39232e-006 ]
3206 : [ 1.28875e-005 ]
3207 : [ 1.32613e-005 ]
3208 : [ 1.19031e-005 ]
3209 : [ 1.26597e-005 ]
3210 : [ 1.30042e-005 ]
3211 : [ 1.85815e-005 ]
3212 : [ 2.15795e-005 ]
3213 : [ 1.22015e-005 ]
3214 : [ 1.19502e-005 ]
3215 : [ 1.20469e-005 ]
3216 : [ 1.19774e-005 ]
3217 : [ 1.34923e-005 ]
3218 : [ 1.17593e-005 ]
3219 : [ 1.827e-005   ]
3220 : [ 1.45448e-005 ]
3221 : [ 1.53999e-005 ]
3222 : [ 1.9464e-005  ]
3223 : [ 1.18233e-005 ]
3224 : [ 1.4358e-005  ]
3225 : [ 1.08068e-005 ]
3226 : [ 1.7791e-005  ]
3227 : [ 1.38934e-005 ]
3228 : [ 1.32243e-005 ]
3229 : [ 1.15317e-005 ]
3230 : [ 1.25545e-005 ]
3231 : [ 1.20991e-005 ]
3232 : [ 1.36503e-005 ]
3233 : [ 1.26548e-005 ]
3234 : [ 1.1233e-005  ]
3235 : [ 1.24448e-005 ]
3236 : [ 1.24544e-005 ]
3237 : [ 1.13272e-005 ]
3238 : [ 1.17315e-005 ]
3239 : [ 1.69883e-005 ]
3240 : [ 1.57527e-005 ]
3241 : [ 1.21037e-005 ]
3242 : [ 1.7246e-005  ]
3243 : [ 1.23802e-005 ]
3244 : [ 2.32029e-005 ]
3245 : [ 2.00374e-005 ]
3246 : [ 1.2014e-005  ]
3247 : [ 1.38015e-005 ]
3248 : [ 1.53458e-005 ]
3249 : [ 1.62176e-005 ]
3250 : [ 1.27386e-005 ]
3251 : [ 1.94866e-005 ]
3252 : [ 1.89724e-005 ]
3253 : [ 1.13362e-005 ]
3254 : [ 2.50963e-005 ]
3255 : [ 1.39917e-005 ]
3256 : [ 1.24011e-005 ]
3257 : [ 1.44694e-005 ]
3258 : [ 1.14804e-005 ]
3259 : [ 1.19431e-005 ]
3260 : [ 1.3526e-005  ]
3261 : [ 1.24318e-005 ]
3262 : [ 1.30146e-005 ]
3263 : [ 1.13322e-005 ]
3264 : [ 1.21603e-005 ]
3265 : [ 1.68561e-005 ]
3266 : [ 1.22605e-005 ]
3267 : [ 1.73632e-005 ]
3268 : [ 1.19922e-005 ]
3269 : [ 1.51212e-005 ]
3270 : [ 1.43906e-005 ]
3271 : [ 1.17607e-005 ]
3272 : [ 1.853e-005   ]
3273 : [ 1.17635e-005 ]
3274 : [ 1.21063e-005 ]
3275 : [ 1.40349e-005 ]
3276 : [ 2.10075e-005 ]
3277 : [ 1.34783e-005 ]
3278 : [ 1.17136e-005 ]
3279 : [ 2.1609e-005  ]
3280 : [ 1.17967e-005 ]
3281 : [ 1.45104e-005 ]
3282 : [ 1.02625e-005 ]
3283 : [ 1.20856e-005 ]
3284 : [ 1.24841e-005 ]
3285 : [ 1.12819e-005 ]
3286 : [ 1.91241e-005 ]
3287 : [ 1.4322e-005  ]
3288 : [ 1.27146e-005 ]
3289 : [ 1.32769e-005 ]
3290 : [ 1.57159e-005 ]
3291 : [ 1.55234e-005 ]
3292 : [ 2.13681e-005 ]
3293 : [ 1.19803e-005 ]
3294 : [ 1.1534e-005  ]
3295 : [ 1.00251e-005 ]
3296 : [ 1.61744e-005 ]
3297 : [ 1.30666e-005 ]
3298 : [ 1.23825e-005 ]
3299 : [ 1.19988e-005 ]
3300 : [ 9.46386e-006 ]
3301 : [ 1.17899e-005 ]
3302 : [ 9.81454e-006 ]
3303 : [ 1.17053e-005 ]
3304 : [ 2.17787e-005 ]
3305 : [ 1.25458e-005 ]
3306 : [ 1.60215e-005 ]
3307 : [ 1.1546e-005  ]
3308 : [ 1.59245e-005 ]
3309 : [ 1.98172e-005 ]
3310 : [ 1.67322e-005 ]
3311 : [ 1.39988e-005 ]
3312 : [ 1.73806e-005 ]
3313 : [ 1.57598e-005 ]
3314 : [ 1.29136e-005 ]
3315 : [ 1.31295e-005 ]
3316 : [ 1.43639e-005 ]
3317 : [ 1.19699e-005 ]
3318 : [ 1.30061e-005 ]
3319 : [ 1.22482e-005 ]
3320 : [ 1.37234e-005 ]
3321 : [ 1.07724e-005 ]
3322 : [ 1.38863e-005 ]
3323 : [ 1.09518e-005 ]
3324 : [ 1.18942e-005 ]
3325 : [ 1.71722e-005 ]
3326 : [ 1.15225e-005 ]
3327 : [ 1.00671e-005 ]
3328 : [ 9.09538e-006 ]
3329 : [ 1.25244e-005 ]
3330 : [ 1.21715e-005 ]
3331 : [ 1.26794e-005 ]
3332 : [ 1.20839e-005 ]
3333 : [ 2.27849e-005 ]
3334 : [ 1.69086e-005 ]
3335 : [ 1.18053e-005 ]
3336 : [ 1.07572e-005 ]
3337 : [ 1.30095e-005 ]
3338 : [ 1.48119e-005 ]
3339 : [ 1.25567e-005 ]
3340 : [ 1.23869e-005 ]
3341 : [ 1.21047e-005 ]
3342 : [ 1.16131e-005 ]
3343 : [ 2.20506e-005 ]
3344 : [ 1.14585e-005 ]
3345 : [ 1.33525e-005 ]
3346 : [ 1.13551e-005 ]
3347 : [ 1.26482e-005 ]
3348 : [ 1.25547e-005 ]
3349 : [ 1.08784e-005 ]
3350 : [ 1.56472e-005 ]
3351 : [ 1.50428e-005 ]
3352 : [ 1.30228e-005 ]
3353 : [ 1.61651e-005 ]
3354 : [ 1.16636e-005 ]
3355 : [ 1.19275e-005 ]
3356 : [ 1.19381e-005 ]
3357 : [ 1.19513e-005 ]
3358 : [ 9.88758e-006 ]
3359 : [ 1.11253e-005 ]
3360 : [ 1.21357e-005 ]
3361 : [ 1.25759e-005 ]
3362 : [ 1.47802e-005 ]
3363 : [ 1.16769e-005 ]
3364 : [ 1.35283e-005 ]
3365 : [ 1.49152e-005 ]
3366 : [ 1.17505e-005 ]
3367 : [ 1.66139e-005 ]
3368 : [ 1.1128e-005  ]
3369 : [ 1.29455e-005 ]
3370 : [ 1.29946e-005 ]
3371 : [ 1.85591e-005 ]
3372 : [ 1.29125e-005 ]
3373 : [ 1.19992e-005 ]
3374 : [ 1.1696e-005  ]
3375 : [ 1.18043e-005 ]
3376 : [ 1.17658e-005 ]
3377 : [ 1.17808e-005 ]
3378 : [ 1.21608e-005 ]
3379 : [ 1.21117e-005 ]
3380 : [ 1.30779e-005 ]
3381 : [ 1.49053e-005 ]
3382 : [ 2.06092e-005 ]
3383 : [ 2.15322e-005 ]
3384 : [ 2.1289e-005  ]
3385 : [ 1.25973e-005 ]
3386 : [ 1.38677e-005 ]
3387 : [ 1.14138e-005 ]
3388 : [ 1.65755e-005 ]
3389 : [ 1.21357e-005 ]
3390 : [ 1.14156e-005 ]
3391 : [ 1.20269e-005 ]
3392 : [ 1.65339e-005 ]
3393 : [ 1.29401e-005 ]
3394 : [ 1.27957e-005 ]
3395 : [ 1.15347e-005 ]
3396 : [ 1.01247e-005 ]
3397 : [ 1.28692e-005 ]
3398 : [ 1.46425e-005 ]
3399 : [ 1.28059e-005 ]
3400 : [ 1.25647e-005 ]
3401 : [ 1.34292e-005 ]
3402 : [ 1.12906e-005 ]
3403 : [ 1.40122e-005 ]
3404 : [ 1.63761e-005 ]
3405 : [ 1.71073e-005 ]
3406 : [ 1.39268e-005 ]
3407 : [ 1.80093e-005 ]
3408 : [ 9.47733e-006 ]
3409 : [ 2.12102e-005 ]
3410 : [ 1.23741e-005 ]
3411 : [ 1.30875e-005 ]
3412 : [ 1.1342e-005  ]
3413 : [ 1.63927e-005 ]
3414 : [ 1.55443e-005 ]
3415 : [ 1.25687e-005 ]
3416 : [ 1.24037e-005 ]
3417 : [ 1.1841e-005  ]
3418 : [ 1.35223e-005 ]
3419 : [ 1.81832e-005 ]
3420 : [ 1.11896e-005 ]
3421 : [ 1.20904e-005 ]
3422 : [ 1.57194e-005 ]
3423 : [ 1.83923e-005 ]
3424 : [ 1.766e-005   ]
3425 : [ 2.43928e-005 ]
3426 : [ 2.00702e-005 ]
3427 : [ 1.29746e-005 ]
3428 : [ 1.14591e-005 ]
3429 : [ 1.94083e-005 ]
3430 : [ 1.22442e-005 ]
3431 : [ 1.64158e-005 ]
3432 : [ 1.63036e-005 ]
3433 : [ 9.93294e-006 ]
3434 : [ 9.31966e-006 ]
3435 : [ 1.75254e-005 ]
3436 : [ 1.34187e-005 ]
3437 : [ 1.42837e-005 ]
3438 : [ 1.9366e-005  ]
3439 : [ 1.04981e-005 ]
3440 : [ 1.83513e-005 ]
3441 : [ 1.30262e-005 ]
3442 : [ 1.64991e-005 ]
3443 : [ 1.49012e-005 ]
3444 : [ 1.36828e-005 ]
3445 : [ 1.58463e-005 ]
3446 : [ 1.24589e-005 ]
3447 : [ 1.27933e-005 ]
3448 : [ 1.753e-005   ]
3449 : [ 1.18718e-005 ]
3450 : [ 1.18121e-005 ]
3451 : [ 1.3022e-005  ]
3452 : [ 1.42232e-005 ]
3453 : [ 1.39331e-005 ]
3454 : [ 1.20192e-005 ]
3455 : [ 1.44504e-005 ]
3456 : [ 1.41131e-005 ]
3457 : [ 1.12426e-005 ]
3458 : [ 1.17024e-005 ]
3459 : [ 1.18565e-005 ]
3460 : [ 1.78361e-005 ]
3461 : [ 1.33587e-005 ]
3462 : [ 1.21556e-005 ]
3463 : [ 1.16584e-005 ]
3464 : [ 1.64684e-005 ]
3465 : [ 1.30094e-005 ]
3466 : [ 1.49457e-005 ]
3467 : [ 1.14903e-005 ]
3468 : [ 2.00094e-005 ]
3469 : [ 1.57161e-005 ]
3470 : [ 1.2138e-005  ]
3471 : [ 1.22124e-005 ]
3472 : [ 1.1588e-005  ]
3473 : [ 1.09467e-005 ]
3474 : [ 1.26511e-005 ]
3475 : [ 1.23916e-005 ]
3476 : [ 1.32933e-005 ]
3477 : [ 1.10183e-005 ]
3478 : [ 1.76654e-005 ]
3479 : [ 1.26688e-005 ]
3480 : [ 2.09677e-005 ]
3481 : [ 1.95375e-005 ]
3482 : [ 1.66691e-005 ]
3483 : [ 1.89752e-005 ]
3484 : [ 1.11688e-005 ]
3485 : [ 1.09659e-005 ]
3486 : [ 1.82257e-005 ]
3487 : [ 1.3035e-005  ]
3488 : [ 1.27845e-005 ]
3489 : [ 1.88583e-005 ]
3490 : [ 1.41307e-005 ]
3491 : [ 1.75975e-005 ]
3492 : [ 1.26586e-005 ]
3493 : [ 2.03416e-005 ]
3494 : [ 1.36229e-005 ]
3495 : [ 2.31243e-005 ]
3496 : [ 1.17619e-005 ]
3497 : [ 1.85211e-005 ]
3498 : [ 1.13616e-005 ]
3499 : [ 1.11961e-005 ]
3500 : [ 1.24788e-005 ]
3501 : [ 1.19861e-005 ]
3502 : [ 1.21341e-005 ]
3503 : [ 1.00086e-005 ]
3504 : [ 1.12703e-005 ]
3505 : [ 1.32666e-005 ]
3506 : [ 1.5599e-005  ]
3507 : [ 1.06098e-005 ]
3508 : [ 1.24132e-005 ]
3509 : [ 1.25542e-005 ]
3510 : [ 1.35659e-005 ]
3511 : [ 2.16173e-005 ]
3512 : [ 1.08008e-005 ]
3513 : [ 1.27162e-005 ]
3514 : [ 1.69489e-005 ]
3515 : [ 1.29171e-005 ]
3516 : [ 1.75387e-005 ]
3517 : [ 1.19955e-005 ]
3518 : [ 1.17133e-005 ]
3519 : [ 1.84716e-005 ]
3520 : [ 1.40853e-005 ]
3521 : [ 1.16228e-005 ]
3522 : [ 1.19738e-005 ]
3523 : [ 1.41071e-005 ]
3524 : [ 1.30549e-005 ]
3525 : [ 1.56445e-005 ]
3526 : [ 1.74775e-005 ]
3527 : [ 1.72394e-005 ]
3528 : [ 1.14148e-005 ]
3529 : [ 1.33718e-005 ]
3530 : [ 1.4956e-005  ]
3531 : [ 1.08662e-005 ]
3532 : [ 1.15179e-005 ]
3533 : [ 1.30786e-005 ]
3534 : [ 1.34983e-005 ]
3535 : [ 1.11196e-005 ]
3536 : [ 1.90995e-005 ]
3537 : [ 1.88867e-005 ]
3538 : [ 1.18608e-005 ]
3539 : [ 2.22347e-005 ]
3540 : [ 1.9207e-005  ]
3541 : [ 2.2097e-005  ]
3542 : [ 1.46752e-005 ]
3543 : [ 1.25348e-005 ]
3544 : [ 1.26875e-005 ]
3545 : [ 1.25641e-005 ]
3546 : [ 9.95879e-006 ]
3547 : [ 1.52655e-005 ]
3548 : [ 1.15418e-005 ]
3549 : [ 1.48511e-005 ]
3550 : [ 1.13839e-005 ]
3551 : [ 1.66507e-005 ]
3552 : [ 1.49436e-005 ]
3553 : [ 1.95685e-005 ]
3554 : [ 1.19059e-005 ]
3555 : [ 1.20067e-005 ]
3556 : [ 1.2871e-005  ]
3557 : [ 1.19994e-005 ]
3558 : [ 1.3176e-005  ]
3559 : [ 1.38456e-005 ]
3560 : [ 1.28406e-005 ]
3561 : [ 1.28926e-005 ]
3562 : [ 1.27069e-005 ]
3563 : [ 1.30393e-005 ]
3564 : [ 1.17839e-005 ]
3565 : [ 1.4215e-005  ]
3566 : [ 1.22857e-005 ]
3567 : [ 1.06981e-005 ]
3568 : [ 1.57864e-005 ]
3569 : [ 1.31673e-005 ]
3570 : [ 1.67318e-005 ]
3571 : [ 1.37021e-005 ]
3572 : [ 1.779e-005   ]
3573 : [ 1.27078e-005 ]
3574 : [ 1.39909e-005 ]
3575 : [ 1.17035e-005 ]
3576 : [ 1.39307e-005 ]
3577 : [ 1.27578e-005 ]
3578 : [ 1.50455e-005 ]
3579 : [ 1.27774e-005 ]
3580 : [ 1.21119e-005 ]
3581 : [ 1.15825e-005 ]
3582 : [ 1.38793e-005 ]
3583 : [ 1.26419e-005 ]
3584 : [ 1.56275e-005 ]
3585 : [ 1.05793e-005 ]
3586 : [ 1.56675e-005 ]
3587 : [ 2.05427e-005 ]
3588 : [ 2.06627e-005 ]
3589 : [ 1.3184e-005  ]
3590 : [ 1.23141e-005 ]
3591 : [ 2.00575e-005 ]
3592 : [ 1.74766e-005 ]
3593 : [ 1.55929e-005 ]
3594 : [ 1.27164e-005 ]
3595 : [ 1.14465e-005 ]
3596 : [ 1.72901e-005 ]
3597 : [ 1.17852e-005 ]
3598 : [ 1.17766e-005 ]
3599 : [ 1.17994e-005 ]
3600 : [ 1.02351e-005 ]
3601 : [ 1.66217e-005 ]
3602 : [ 1.29726e-005 ]
3603 : [ 1.67581e-005 ]
3604 : [ 1.20649e-005 ]
3605 : [ 1.29024e-005 ]
3606 : [ 1.13823e-005 ]
3607 : [ 1.12515e-005 ]
3608 : [ 1.21404e-005 ]
3609 : [ 1.77198e-005 ]
3610 : [ 1.4311e-005  ]
3611 : [ 1.32269e-005 ]
3612 : [ 1.23075e-005 ]
3613 : [ 1.25883e-005 ]
3614 : [ 1.45837e-005 ]
3615 : [ 1.05477e-005 ]
3616 : [ 1.2222e-005  ]
3617 : [ 8.80889e-006 ]
3618 : [ 1.94092e-005 ]
3619 : [ 1.57425e-005 ]
3620 : [ 1.65512e-005 ]
3621 : [ 1.22371e-005 ]
3622 : [ 1.93277e-005 ]
3623 : [ 1.45731e-005 ]
3624 : [ 1.56625e-005 ]
3625 : [ 1.20477e-005 ]
3626 : [ 1.62037e-005 ]
3627 : [ 1.10813e-005 ]
3628 : [ 1.18284e-005 ]
3629 : [ 2.28324e-005 ]
3630 : [ 1.28043e-005 ]
3631 : [ 1.20572e-005 ]
3632 : [ 2.24036e-005 ]
3633 : [ 1.27955e-005 ]
3634 : [ 1.65574e-005 ]
3635 : [ 1.69283e-005 ]
3636 : [ 1.70946e-005 ]
3637 : [ 2.12758e-005 ]
3638 : [ 1.18051e-005 ]
3639 : [ 1.12473e-005 ]
3640 : [ 1.3134e-005  ]
3641 : [ 1.06743e-005 ]
3642 : [ 1.23391e-005 ]
3643 : [ 1.33289e-005 ]
3644 : [ 1.77623e-005 ]
3645 : [ 9.99666e-006 ]
3646 : [ 1.72376e-005 ]
3647 : [ 1.28029e-005 ]
3648 : [ 1.08159e-005 ]
3649 : [ 1.07854e-005 ]
3650 : [ 1.48104e-005 ]
3651 : [ 1.81239e-005 ]
3652 : [ 1.10247e-005 ]
3653 : [ 1.15107e-005 ]
3654 : [ 2.21869e-005 ]
3655 : [ 1.31281e-005 ]
3656 : [ 1.17822e-005 ]
3657 : [ 1.21896e-005 ]
3658 : [ 1.26128e-005 ]
3659 : [ 1.70671e-005 ]
3660 : [ 1.17218e-005 ]
3661 : [ 1.71058e-005 ]
3662 : [ 1.30248e-005 ]
3663 : [ 1.38617e-005 ]
3664 : [ 1.20416e-005 ]
3665 : [ 1.07896e-005 ]
3666 : [ 1.1126e-005  ]
3667 : [ 1.22802e-005 ]
3668 : [ 1.17774e-005 ]
3669 : [ 1.07451e-005 ]
3670 : [ 1.19668e-005 ]
3671 : [ 1.26099e-005 ]
3672 : [ 2.00927e-005 ]
3673 : [ 1.20671e-005 ]
3674 : [ 1.15366e-005 ]
3675 : [ 1.28252e-005 ]
3676 : [ 1.23861e-005 ]
3677 : [ 1.27482e-005 ]
3678 : [ 1.03277e-005 ]
3679 : [ 1.06952e-005 ]
3680 : [ 1.21782e-005 ]
3681 : [ 1.29512e-005 ]
3682 : [ 1.21241e-005 ]
3683 : [ 1.33281e-005 ]
3684 : [ 1.35766e-005 ]
3685 : [ 1.39626e-005 ]
3686 : [ 1.21323e-005 ]
3687 : [ 1.24042e-005 ]
3688 : [ 1.26e-005    ]
3689 : [ 1.0264e-005  ]
3690 : [ 1.38664e-005 ]
3691 : [ 1.08367e-005 ]
3692 : [ 1.44624e-005 ]
3693 : [ 1.22523e-005 ]
3694 : [ 1.65497e-005 ]
3695 : [ 1.25307e-005 ]
3696 : [ 2.26796e-005 ]
3697 : [ 1.23687e-005 ]
3698 : [ 1.29583e-005 ]
3699 : [ 1.10593e-005 ]
3700 : [ 1.07865e-005 ]
3701 : [ 1.23188e-005 ]
3702 : [ 1.18897e-005 ]
3703 : [ 1.3449e-005  ]
3704 : [ 1.10309e-005 ]
3705 : [ 1.17838e-005 ]
3706 : [ 1.20744e-005 ]
3707 : [ 1.24614e-005 ]
3708 : [ 1.22417e-005 ]
3709 : [ 1.40898e-005 ]
3710 : [ 1.25481e-005 ]
3711 : [ 1.19133e-005 ]
3712 : [ 2.03625e-005 ]
3713 : [ 1.27446e-005 ]
3714 : [ 1.27756e-005 ]
3715 : [ 1.14061e-005 ]
3716 : [ 1.71045e-005 ]
3717 : [ 1.27711e-005 ]
3718 : [ 1.33308e-005 ]
3719 : [ 1.17826e-005 ]
3720 : [ 1.59905e-005 ]
3721 : [ 1.21265e-005 ]
3722 : [ 1.24861e-005 ]
3723 : [ 1.55483e-005 ]
3724 : [ 1.44188e-005 ]
3725 : [ 1.28462e-005 ]
3726 : [ 1.33863e-005 ]
3727 : [ 1.16045e-005 ]
3728 : [ 1.17524e-005 ]
3729 : [ 1.22542e-005 ]
3730 : [ 1.11732e-005 ]
3731 : [ 1.41905e-005 ]
3732 : [ 1.10307e-005 ]
3733 : [ 2.07431e-005 ]
3734 : [ 1.26652e-005 ]
3735 : [ 2.27648e-005 ]
3736 : [ 1.40575e-005 ]
3737 : [ 1.64134e-005 ]
3738 : [ 1.10025e-005 ]
3739 : [ 1.12858e-005 ]
3740 : [ 1.716e-005   ]
3741 : [ 1.26098e-005 ]
3742 : [ 1.27928e-005 ]
3743 : [ 1.1829e-005  ]
3744 : [ 1.1973e-005  ]
3745 : [ 1.22223e-005 ]
3746 : [ 1.55675e-005 ]
3747 : [ 1.38936e-005 ]
3748 : [ 1.25421e-005 ]
3749 : [ 1.33848e-005 ]
3750 : [ 1.36638e-005 ]
3751 : [ 1.34006e-005 ]
3752 : [ 1.17293e-005 ]
3753 : [ 1.86987e-005 ]
3754 : [ 2.27944e-005 ]
3755 : [ 1.14237e-005 ]
3756 : [ 1.09837e-005 ]
3757 : [ 1.27277e-005 ]
3758 : [ 1.47387e-005 ]
3759 : [ 1.64929e-005 ]
3760 : [ 1.29887e-005 ]
3761 : [ 1.22194e-005 ]
3762 : [ 1.2417e-005  ]
3763 : [ 1.18109e-005 ]
3764 : [ 1.20909e-005 ]
3765 : [ 1.21553e-005 ]
3766 : [ 1.44077e-005 ]
3767 : [ 1.19988e-005 ]
3768 : [ 1.00972e-005 ]
3769 : [ 1.2373e-005  ]
3770 : [ 2.08611e-005 ]
3771 : [ 1.31054e-005 ]
3772 : [ 1.51244e-005 ]
3773 : [ 1.21424e-005 ]
3774 : [ 1.31629e-005 ]
3775 : [ 9.65077e-006 ]
3776 : [ 1.42907e-005 ]
3777 : [ 1.74338e-005 ]
3778 : [ 1.31437e-005 ]
3779 : [ 1.00476e-005 ]
3780 : [ 1.18695e-005 ]
3781 : [ 1.32075e-005 ]
3782 : [ 1.61203e-005 ]
3783 : [ 1.08074e-005 ]
3784 : [ 1.55803e-005 ]
3785 : [ 1.33664e-005 ]
3786 : [ 1.35391e-005 ]
3787 : [ 1.23008e-005 ]
3788 : [ 1.22724e-005 ]
3789 : [ 2.22346e-005 ]
3790 : [ 1.10698e-005 ]
3791 : [ 1.2789e-005  ]
3792 : [ 1.24977e-005 ]
3793 : [ 1.06645e-005 ]
3794 : [ 1.73549e-005 ]
3795 : [ 1.30786e-005 ]
3796 : [ 1.81533e-005 ]
3797 : [ 1.24536e-005 ]
3798 : [ 1.35723e-005 ]
3799 : [ 1.1011e-005  ]
3800 : [ 1.38349e-005 ]
3801 : [ 2.09941e-005 ]
3802 : [ 1.31584e-005 ]
3803 : [ 1.25273e-005 ]
3804 : [ 1.16512e-005 ]
3805 : [ 1.26963e-005 ]
3806 : [ 1.2392e-005  ]
3807 : [ 1.68945e-005 ]
3808 : [ 1.21517e-005 ]
3809 : [ 1.49952e-005 ]
3810 : [ 1.84772e-005 ]
3811 : [ 1.18628e-005 ]
3812 : [ 1.26689e-005 ]
3813 : [ 1.65393e-005 ]
3814 : [ 1.18824e-005 ]
3815 : [ 1.18028e-005 ]
3816 : [ 1.82192e-005 ]
3817 : [ 1.26397e-005 ]
3818 : [ 1.20019e-005 ]
3819 : [ 1.27256e-005 ]
3820 : [ 1.22419e-005 ]
3821 : [ 1.06122e-005 ]
3822 : [ 1.22461e-005 ]
3823 : [ 1.0979e-005  ]
3824 : [ 1.13694e-005 ]
3825 : [ 1.33567e-005 ]
3826 : [ 2.33515e-005 ]
3827 : [ 1.53475e-005 ]
3828 : [ 1.57059e-005 ]
3829 : [ 1.32508e-005 ]
3830 : [ 1.46092e-005 ]
3831 : [ 1.34948e-005 ]
3832 : [ 1.22917e-005 ]
3833 : [ 1.05206e-005 ]
3834 : [ 1.11883e-005 ]
3835 : [ 1.61934e-005 ]
3836 : [ 9.35981e-006 ]
3837 : [ 1.30012e-005 ]
3838 : [ 1.21454e-005 ]
3839 : [ 1.16179e-005 ]
3840 : [ 1.18236e-005 ]
3841 : [ 1.16262e-005 ]
3842 : [ 1.98288e-005 ]
3843 : [ 1.23679e-005 ]
3844 : [ 1.19872e-005 ]
3845 : [ 1.19345e-005 ]
3846 : [ 1.26575e-005 ]
3847 : [ 2.13169e-005 ]
3848 : [ 1.14689e-005 ]
3849 : [ 1.18347e-005 ]
3850 : [ 1.6782e-005  ]
3851 : [ 1.6264e-005  ]
3852 : [ 9.2892e-006  ]
3853 : [ 1.04099e-005 ]
3854 : [ 1.19836e-005 ]
3855 : [ 1.28539e-005 ]
3856 : [ 1.26208e-005 ]
3857 : [ 1.24374e-005 ]
3858 : [ 1.26834e-005 ]
3859 : [ 1.25734e-005 ]
3860 : [ 1.16462e-005 ]
3861 : [ 2.01444e-005 ]
3862 : [ 1.1514e-005  ]
3863 : [ 2.06426e-005 ]
3864 : [ 1.51333e-005 ]
3865 : [ 1.18259e-005 ]
3866 : [ 1.1777e-005  ]
3867 : [ 1.2637e-005  ]
3868 : [ 1.14237e-005 ]
3869 : [ 1.13276e-005 ]
3870 : [ 1.22552e-005 ]
3871 : [ 1.63855e-005 ]
3872 : [ 1.63996e-005 ]
3873 : [ 1.44264e-005 ]
3874 : [ 1.33593e-005 ]
3875 : [ 1.97595e-005 ]
3876 : [ 1.13471e-005 ]
3877 : [ 1.98438e-005 ]
3878 : [ 1.09376e-005 ]
3879 : [ 1.32713e-005 ]
3880 : [ 9.50829e-006 ]
3881 : [ 1.11845e-005 ]
3882 : [ 1.19024e-005 ]
3883 : [ 1.48951e-005 ]
3884 : [ 1.86853e-005 ]
3885 : [ 1.17352e-005 ]
3886 : [ 1.22038e-005 ]
3887 : [ 2.13955e-005 ]
3888 : [ 1.91238e-005 ]
3889 : [ 2.06209e-005 ]
3890 : [ 1.54354e-005 ]
3891 : [ 1.58805e-005 ]
3892 : [ 1.19985e-005 ]
3893 : [ 1.247e-005   ]
3894 : [ 1.29182e-005 ]
3895 : [ 1.82171e-005 ]
3896 : [ 1.19209e-005 ]
3897 : [ 1.47917e-005 ]
3898 : [ 1.25795e-005 ]
3899 : [ 1.73041e-005 ]
3900 : [ 1.22243e-005 ]
3901 : [ 1.2472e-005  ]
3902 : [ 1.18108e-005 ]
3903 : [ 1.24308e-005 ]
3904 : [ 1.40505e-005 ]
3905 : [ 2.00439e-005 ]
3906 : [ 1.21881e-005 ]
3907 : [ 2.17552e-005 ]
3908 : [ 1.14381e-005 ]
3909 : [ 1.22711e-005 ]
3910 : [ 1.10011e-005 ]
3911 : [ 1.64375e-005 ]
3912 : [ 1.27755e-005 ]
3913 : [ 1.32593e-005 ]
3914 : [ 1.18138e-005 ]
3915 : [ 1.29076e-005 ]
3916 : [ 1.42524e-005 ]
3917 : [ 1.30713e-005 ]
3918 : [ 1.27142e-005 ]
3919 : [ 1.38481e-005 ]
3920 : [ 1.08676e-005 ]
3921 : [ 1.13487e-005 ]
3922 : [ 1.24745e-005 ]
3923 : [ 1.58266e-005 ]
3924 : [ 1.18633e-005 ]
3925 : [ 1.75059e-005 ]
3926 : [ 1.4993e-005  ]
3927 : [ 2.12067e-005 ]
3928 : [ 9.43859e-006 ]
3929 : [ 1.56285e-005 ]
3930 : [ 1.25888e-005 ]
3931 : [ 1.25524e-005 ]
3932 : [ 1.24462e-005 ]
3933 : [ 9.97522e-006 ]
3934 : [ 1.23039e-005 ]
3935 : [ 1.21469e-005 ]
3936 : [ 1.98877e-005 ]
3937 : [ 1.18228e-005 ]
3938 : [ 1.16765e-005 ]
3939 : [ 2.0675e-005  ]
3940 : [ 1.33224e-005 ]
3941 : [ 1.17394e-005 ]
3942 : [ 1.37194e-005 ]
3943 : [ 9.65837e-006 ]
3944 : [ 1.42608e-005 ]
3945 : [ 1.20695e-005 ]
3946 : [ 1.73837e-005 ]
3947 : [ 1.07582e-005 ]
3948 : [ 1.23526e-005 ]
3949 : [ 1.59765e-005 ]
3950 : [ 1.38687e-005 ]
3951 : [ 1.23299e-005 ]
3952 : [ 1.66547e-005 ]
3953 : [ 1.28554e-005 ]
3954 : [ 1.21109e-005 ]
3955 : [ 1.25432e-005 ]
3956 : [ 1.02309e-005 ]
3957 : [ 1.22218e-005 ]
3958 : [ 1.10028e-005 ]
3959 : [ 1.41695e-005 ]
3960 : [ 1.68734e-005 ]
3961 : [ 1.20712e-005 ]
3962 : [ 1.23922e-005 ]
3963 : [ 1.20661e-005 ]
3964 : [ 1.35142e-005 ]
3965 : [ 1.78271e-005 ]
3966 : [ 1.18106e-005 ]
3967 : [ 1.25588e-005 ]
3968 : [ 1.73169e-005 ]
3969 : [ 1.15252e-005 ]
3970 : [ 1.384e-005   ]
3971 : [ 1.14307e-005 ]
3972 : [ 1.39186e-005 ]
3973 : [ 1.11638e-005 ]
3974 : [ 1.23935e-005 ]
3975 : [ 1.27477e-005 ]
3976 : [ 1.27132e-005 ]
3977 : [ 1.6163e-005  ]
3978 : [ 1.3395e-005  ]
3979 : [ 1.25259e-005 ]
3980 : [ 1.29328e-005 ]
3981 : [ 1.18916e-005 ]
3982 : [ 1.20876e-005 ]
3983 : [ 1.541e-005   ]
3984 : [ 1.97068e-005 ]
3985 : [ 1.19255e-005 ]
3986 : [ 1.36783e-005 ]
3987 : [ 1.2191e-005  ]
3988 : [ 1.13645e-005 ]
3989 : [ 1.02666e-005 ]
3990 : [ 1.10215e-005 ]
3991 : [ 1.25897e-005 ]
3992 : [ 1.43074e-005 ]
3993 : [ 1.70235e-005 ]
3994 : [ 1.6136e-005  ]
3995 : [ 1.31441e-005 ]
3996 : [ 1.57909e-005 ]
3997 : [ 2.01831e-005 ]
3998 : [ 2.25482e-005 ]
3999 : [ 1.19295e-005 ]
4000 : [ 1.03989e-005 ]
4001 : [ 1.64399e-005 ]
4002 : [ 1.62875e-005 ]
4003 : [ 1.13251e-005 ]
4004 : [ 1.18206e-005 ]
4005 : [ 1.00678e-005 ]
4006 : [ 1.20616e-005 ]
4007 : [ 1.1779e-005  ]
4008 : [ 1.35753e-005 ]
4009 : [ 1.16829e-005 ]
4010 : [ 1.14548e-005 ]
4011 : [ 1.16008e-005 ]
4012 : [ 1.24047e-005 ]
4013 : [ 1.24096e-005 ]
4014 : [ 1.14033e-005 ]
4015 : [ 1.12915e-005 ]
4016 : [ 2.32972e-005 ]
4017 : [ 1.12802e-005 ]
4018 : [ 1.14709e-005 ]
4019 : [ 1.35616e-005 ]
4020 : [ 1.83905e-005 ]
4021 : [ 1.03765e-005 ]
4022 : [ 1.87457e-005 ]
4023 : [ 1.29871e-005 ]
4024 : [ 1.27935e-005 ]
4025 : [ 1.18526e-005 ]
4026 : [ 1.30523e-005 ]
4027 : [ 1.58952e-005 ]
4028 : [ 1.70214e-005 ]
4029 : [ 1.32257e-005 ]
4030 : [ 9.27263e-006 ]
4031 : [ 1.22885e-005 ]
4032 : [ 1.24514e-005 ]
4033 : [ 1.15025e-005 ]
4034 : [ 1.19046e-005 ]
4035 : [ 1.25697e-005 ]
4036 : [ 1.18771e-005 ]
4037 : [ 1.34561e-005 ]
4038 : [ 1.26839e-005 ]
4039 : [ 1.08431e-005 ]
4040 : [ 9.95709e-006 ]
4041 : [ 1.38625e-005 ]
4042 : [ 2.01967e-005 ]
4043 : [ 1.12948e-005 ]
4044 : [ 1.8413e-005  ]
4045 : [ 1.32072e-005 ]
4046 : [ 1.21446e-005 ]
4047 : [ 1.1291e-005  ]
4048 : [ 1.21667e-005 ]
4049 : [ 1.11215e-005 ]
4050 : [ 9.73705e-006 ]
4051 : [ 1.446e-005   ]
4052 : [ 1.90048e-005 ]
4053 : [ 1.15882e-005 ]
4054 : [ 1.36582e-005 ]
4055 : [ 1.22362e-005 ]
4056 : [ 1.32975e-005 ]
4057 : [ 1.20225e-005 ]
4058 : [ 1.0901e-005  ]
4059 : [ 1.1993e-005  ]
4060 : [ 1.16381e-005 ]
4061 : [ 1.15559e-005 ]
4062 : [ 1.21278e-005 ]
4063 : [ 1.37296e-005 ]
4064 : [ 2.03923e-005 ]
4065 : [ 1.0687e-005  ]
4066 : [ 1.24429e-005 ]
4067 : [ 1.12789e-005 ]
4068 : [ 1.27091e-005 ]
4069 : [ 1.39535e-005 ]
4070 : [ 1.25466e-005 ]
4071 : [ 1.22663e-005 ]
4072 : [ 1.66044e-005 ]
4073 : [ 1.16688e-005 ]
4074 : [ 1.18491e-005 ]
4075 : [ 1.65903e-005 ]
4076 : [ 1.24015e-005 ]
4077 : [ 1.21958e-005 ]
4078 : [ 1.21928e-005 ]
4079 : [ 1.20732e-005 ]
4080 : [ 1.30152e-005 ]
4081 : [ 1.18513e-005 ]
4082 : [ 1.35338e-005 ]
4083 : [ 1.31125e-005 ]
4084 : [ 1.17007e-005 ]
4085 : [ 1.18272e-005 ]
4086 : [ 1.20895e-005 ]
4087 : [ 1.29943e-005 ]
4088 : [ 1.33899e-005 ]
4089 : [ 1.45474e-005 ]
4090 : [ 1.19261e-005 ]
4091 : [ 2.13462e-005 ]
4092 : [ 1.76758e-005 ]
4093 : [ 1.2759e-005  ]
4094 : [ 1.53274e-005 ]
4095 : [ 1.10827e-005 ]
4096 : [ 1.2183e-005  ]
4097 : [ 1.25493e-005 ]
4098 : [ 1.31994e-005 ]
4099 : [ 2.23981e-005 ]
4100 : [ 1.28633e-005 ]
4101 : [ 1.45305e-005 ]
4102 : [ 1.54116e-005 ]
4103 : [ 1.00541e-005 ]
4104 : [ 2.45168e-005 ]
4105 : [ 1.35371e-005 ]
4106 : [ 1.22955e-005 ]
4107 : [ 1.89779e-005 ]
4108 : [ 1.48626e-005 ]
4109 : [ 2.14329e-005 ]
4110 : [ 1.22187e-005 ]
4111 : [ 1.77832e-005 ]
4112 : [ 1.19628e-005 ]
4113 : [ 1.64199e-005 ]
4114 : [ 1.52533e-005 ]
4115 : [ 9.09608e-006 ]
4116 : [ 1.21331e-005 ]
4117 : [ 1.10179e-005 ]
4118 : [ 1.23761e-005 ]
4119 : [ 1.12308e-005 ]
4120 : [ 1.44854e-005 ]
4121 : [ 1.25344e-005 ]
4122 : [ 1.28876e-005 ]
4123 : [ 1.24703e-005 ]
4124 : [ 1.02923e-005 ]
4125 : [ 1.87436e-005 ]
4126 : [ 1.18682e-005 ]
4127 : [ 1.60538e-005 ]
4128 : [ 1.09379e-005 ]
4129 : [ 1.20929e-005 ]
4130 : [ 1.17073e-005 ]
4131 : [ 1.13563e-005 ]
4132 : [ 1.3683e-005  ]
4133 : [ 1.87964e-005 ]
4134 : [ 1.78875e-005 ]
4135 : [ 1.81623e-005 ]
4136 : [ 2.17494e-005 ]
4137 : [ 1.35431e-005 ]
4138 : [ 1.37866e-005 ]
4139 : [ 1.60354e-005 ]
4140 : [ 1.80368e-005 ]
4141 : [ 1.30869e-005 ]
4142 : [ 9.46325e-006 ]
4143 : [ 2.41444e-005 ]
4144 : [ 1.45966e-005 ]
4145 : [ 1.27049e-005 ]
4146 : [ 2.18639e-005 ]
4147 : [ 1.13938e-005 ]
4148 : [ 1.74422e-005 ]
4149 : [ 1.28867e-005 ]
4150 : [ 1.71426e-005 ]
4151 : [ 1.35548e-005 ]
4152 : [ 2.00858e-005 ]
4153 : [ 1.72265e-005 ]
4154 : [ 1.2e-005     ]
4155 : [ 1.08181e-005 ]
4156 : [ 1.71655e-005 ]
4157 : [ 2.12996e-005 ]
4158 : [ 1.33987e-005 ]
4159 : [ 1.27578e-005 ]
4160 : [ 1.34734e-005 ]
4161 : [ 1.20173e-005 ]
4162 : [ 1.70156e-005 ]
4163 : [ 1.10742e-005 ]
4164 : [ 9.47072e-006 ]
4165 : [ 1.31101e-005 ]
4166 : [ 1.10505e-005 ]
4167 : [ 1.98381e-005 ]
4168 : [ 1.1813e-005  ]
4169 : [ 2.10017e-005 ]
4170 : [ 1.266e-005   ]
4171 : [ 1.62717e-005 ]
4172 : [ 1.62367e-005 ]
4173 : [ 1.29867e-005 ]
4174 : [ 1.19244e-005 ]
4175 : [ 1.17165e-005 ]
4176 : [ 1.1428e-005  ]
4177 : [ 1.29068e-005 ]
4178 : [ 1.34524e-005 ]
4179 : [ 1.32816e-005 ]
4180 : [ 1.43869e-005 ]
4181 : [ 1.19563e-005 ]
4182 : [ 1.19971e-005 ]
4183 : [ 1.25243e-005 ]
4184 : [ 1.05266e-005 ]
4185 : [ 1.83884e-005 ]
4186 : [ 1.02124e-005 ]
4187 : [ 1.17859e-005 ]
4188 : [ 1.24232e-005 ]
4189 : [ 1.34232e-005 ]
4190 : [ 1.29371e-005 ]
4191 : [ 1.95838e-005 ]
4192 : [ 1.25202e-005 ]
4193 : [ 2.12765e-005 ]
4194 : [ 1.7455e-005  ]
4195 : [ 1.26652e-005 ]
4196 : [ 1.25369e-005 ]
4197 : [ 1.34191e-005 ]
4198 : [ 1.17735e-005 ]
4199 : [ 1.26689e-005 ]
4200 : [ 1.28466e-005 ]
4201 : [ 1.09637e-005 ]
4202 : [ 1.13213e-005 ]
4203 : [ 1.85805e-005 ]
4204 : [ 1.27925e-005 ]
4205 : [ 1.30076e-005 ]
4206 : [ 1.51983e-005 ]
4207 : [ 1.26799e-005 ]
4208 : [ 1.2881e-005  ]
4209 : [ 2.07801e-005 ]
4210 : [ 1.53146e-005 ]
4211 : [ 1.2228e-005  ]
4212 : [ 1.33951e-005 ]
4213 : [ 1.34151e-005 ]
4214 : [ 1.15826e-005 ]
4215 : [ 1.24564e-005 ]
4216 : [ 1.14974e-005 ]
4217 : [ 1.24278e-005 ]
4218 : [ 1.1862e-005  ]
4219 : [ 1.50717e-005 ]
4220 : [ 1.7297e-005  ]
4221 : [ 1.31849e-005 ]
4222 : [ 1.9216e-005  ]
4223 : [ 1.87351e-005 ]
4224 : [ 1.41628e-005 ]
4225 : [ 1.21872e-005 ]
4226 : [ 1.81284e-005 ]
4227 : [ 1.32426e-005 ]
4228 : [ 1.26346e-005 ]
4229 : [ 1.25076e-005 ]
4230 : [ 1.24192e-005 ]
4231 : [ 1.09245e-005 ]
4232 : [ 1.14328e-005 ]
4233 : [ 1.34899e-005 ]
4234 : [ 1.48312e-005 ]
4235 : [ 1.47546e-005 ]
4236 : [ 1.06765e-005 ]
4237 : [ 1.16274e-005 ]
4238 : [ 1.36758e-005 ]
4239 : [ 1.30655e-005 ]
4240 : [ 1.35476e-005 ]
4241 : [ 1.41476e-005 ]
4242 : [ 1.31297e-005 ]
4243 : [ 1.20137e-005 ]
4244 : [ 1.31752e-005 ]
4245 : [ 1.25948e-005 ]
4246 : [ 2.11362e-005 ]
4247 : [ 1.27069e-005 ]
4248 : [ 1.18502e-005 ]
4249 : [ 1.23036e-005 ]
4250 : [ 1.66144e-005 ]
4251 : [ 1.20392e-005 ]
4252 : [ 1.01169e-005 ]
4253 : [ 1.67166e-005 ]
4254 : [ 1.20175e-005 ]
4255 : [ 1.25123e-005 ]
4256 : [ 1.25681e-005 ]
4257 : [ 1.14336e-005 ]
4258 : [ 1.65125e-005 ]
4259 : [ 1.01257e-005 ]
4260 : [ 1.17599e-005 ]
4261 : [ 1.27224e-005 ]
4262 : [ 1.47641e-005 ]
4263 : [ 1.54585e-005 ]
4264 : [ 2.00684e-005 ]
4265 : [ 1.27353e-005 ]
4266 : [ 1.23147e-005 ]
4267 : [ 1.07379e-005 ]
4268 : [ 1.15243e-005 ]
4269 : [ 1.03825e-005 ]
4270 : [ 1.35657e-005 ]
4271 : [ 1.875e-005   ]
4272 : [ 1.46925e-005 ]
4273 : [ 1.19497e-005 ]
4274 : [ 1.93247e-005 ]
4275 : [ 1.5372e-005  ]
4276 : [ 1.66734e-005 ]
4277 : [ 1.20331e-005 ]
4278 : [ 2.32405e-005 ]
4279 : [ 1.14575e-005 ]
4280 : [ 1.15517e-005 ]
4281 : [ 1.05748e-005 ]
4282 : [ 1.30348e-005 ]
4283 : [ 1.25972e-005 ]
4284 : [ 1.65867e-005 ]
4285 : [ 1.68051e-005 ]
4286 : [ 1.99245e-005 ]
4287 : [ 1.25221e-005 ]
4288 : [ 1.80142e-005 ]
4289 : [ 1.36028e-005 ]
4290 : [ 1.17577e-005 ]
4291 : [ 1.5337e-005  ]
4292 : [ 1.18948e-005 ]
4293 : [ 1.44782e-005 ]
4294 : [ 1.59961e-005 ]
4295 : [ 1.11447e-005 ]
4296 : [ 1.71095e-005 ]
4297 : [ 1.41882e-005 ]
4298 : [ 1.12827e-005 ]
4299 : [ 1.61169e-005 ]
4300 : [ 1.58403e-005 ]
4301 : [ 1.44109e-005 ]
4302 : [ 1.68209e-005 ]
4303 : [ 1.4409e-005  ]
4304 : [ 1.17111e-005 ]
4305 : [ 1.68831e-005 ]
4306 : [ 1.19767e-005 ]
4307 : [ 1.10135e-005 ]
4308 : [ 1.27354e-005 ]
4309 : [ 1.07162e-005 ]
4310 : [ 1.26461e-005 ]
4311 : [ 1.05551e-005 ]
4312 : [ 1.23027e-005 ]
4313 : [ 1.42816e-005 ]
4314 : [ 1.30196e-005 ]
4315 : [ 1.93444e-005 ]
4316 : [ 1.43256e-005 ]
4317 : [ 1.27673e-005 ]
4318 : [ 1.28732e-005 ]
4319 : [ 1.35317e-005 ]
4320 : [ 1.39987e-005 ]
4321 : [ 1.26167e-005 ]
4322 : [ 1.09277e-005 ]
4323 : [ 2.11312e-005 ]
4324 : [ 1.12669e-005 ]
4325 : [ 1.24141e-005 ]
4326 : [ 2.03462e-005 ]
4327 : [ 1.28398e-005 ]
4328 : [ 1.3433e-005  ]
4329 : [ 1.83389e-005 ]
4330 : [ 1.06469e-005 ]
4331 : [ 1.53085e-005 ]
4332 : [ 1.05833e-005 ]
4333 : [ 1.2425e-005  ]
4334 : [ 1.31526e-005 ]
4335 : [ 1.25269e-005 ]
4336 : [ 1.08657e-005 ]
4337 : [ 1.52167e-005 ]
4338 : [ 1.12043e-005 ]
4339 : [ 1.23465e-005 ]
4340 : [ 2.1051e-005  ]
4341 : [ 1.38433e-005 ]
4342 : [ 1.38736e-005 ]
4343 : [ 1.37941e-005 ]
4344 : [ 1.38896e-005 ]
4345 : [ 1.22173e-005 ]
4346 : [ 1.23417e-005 ]
4347 : [ 1.67611e-005 ]
4348 : [ 2.00735e-005 ]
4349 : [ 1.30626e-005 ]
4350 : [ 2.22213e-005 ]
4351 : [ 1.26168e-005 ]
4352 : [ 1.47509e-005 ]
4353 : [ 2.11494e-005 ]
4354 : [ 1.34405e-005 ]
4355 : [ 1.57343e-005 ]
4356 : [ 1.37265e-005 ]
4357 : [ 2.41543e-005 ]
4358 : [ 1.10957e-005 ]
4359 : [ 1.54064e-005 ]
4360 : [ 1.39487e-005 ]
4361 : [ 1.20927e-005 ]
4362 : [ 1.24402e-005 ]
4363 : [ 1.30497e-005 ]
4364 : [ 1.27004e-005 ]
4365 : [ 1.35517e-005 ]
4366 : [ 1.41969e-005 ]
4367 : [ 1.96134e-005 ]
4368 : [ 1.22016e-005 ]
4369 : [ 1.21032e-005 ]
4370 : [ 1.15784e-005 ]
4371 : [ 1.30684e-005 ]
4372 : [ 1.10785e-005 ]
4373 : [ 1.05511e-005 ]
4374 : [ 1.18305e-005 ]
4375 : [ 1.48716e-005 ]
4376 : [ 1.12717e-005 ]
4377 : [ 1.36036e-005 ]
4378 : [ 1.08695e-005 ]
4379 : [ 1.08159e-005 ]
4380 : [ 1.00672e-005 ]
4381 : [ 1.28988e-005 ]
4382 : [ 9.23004e-006 ]
4383 : [ 2.14105e-005 ]
4384 : [ 1.04971e-005 ]
4385 : [ 1.38464e-005 ]
4386 : [ 1.23341e-005 ]
4387 : [ 1.92427e-005 ]
4388 : [ 1.21682e-005 ]
4389 : [ 1.20307e-005 ]
4390 : [ 1.41366e-005 ]
4391 : [ 1.20899e-005 ]
4392 : [ 1.41174e-005 ]
4393 : [ 1.52072e-005 ]
4394 : [ 1.34164e-005 ]
4395 : [ 1.26538e-005 ]
4396 : [ 1.20772e-005 ]
4397 : [ 1.29046e-005 ]
4398 : [ 1.74855e-005 ]
4399 : [ 1.1573e-005  ]
4400 : [ 1.38537e-005 ]
4401 : [ 1.65443e-005 ]
4402 : [ 1.54012e-005 ]
4403 : [ 1.05186e-005 ]
4404 : [ 1.94189e-005 ]
4405 : [ 1.38944e-005 ]
4406 : [ 1.40893e-005 ]
4407 : [ 1.6899e-005  ]
4408 : [ 1.92094e-005 ]
4409 : [ 1.23844e-005 ]
4410 : [ 1.19046e-005 ]
4411 : [ 1.36172e-005 ]
4412 : [ 1.33511e-005 ]
4413 : [ 1.13407e-005 ]
4414 : [ 1.08101e-005 ]
4415 : [ 1.29722e-005 ]
4416 : [ 1.31739e-005 ]
4417 : [ 1.19595e-005 ]
4418 : [ 2.28366e-005 ]
4419 : [ 1.76464e-005 ]
4420 : [ 2.31659e-005 ]
4421 : [ 1.70264e-005 ]
4422 : [ 1.2666e-005  ]
4423 : [ 2.32468e-005 ]
4424 : [ 1.31374e-005 ]
4425 : [ 1.11944e-005 ]
4426 : [ 1.08813e-005 ]
4427 : [ 1.28296e-005 ]
4428 : [ 1.37956e-005 ]
4429 : [ 1.1935e-005  ]
4430 : [ 1.6421e-005  ]
4431 : [ 1.29779e-005 ]
4432 : [ 1.13615e-005 ]
4433 : [ 1.34018e-005 ]
4434 : [ 1.31304e-005 ]
4435 : [ 1.28861e-005 ]
4436 : [ 1.14508e-005 ]
4437 : [ 1.54547e-005 ]
4438 : [ 1.41943e-005 ]
4439 : [ 1.15535e-005 ]
4440 : [ 1.2011e-005  ]
4441 : [ 1.18089e-005 ]
4442 : [ 1.15409e-005 ]
4443 : [ 1.18669e-005 ]
4444 : [ 1.75679e-005 ]
4445 : [ 1.15506e-005 ]
4446 : [ 1.50222e-005 ]
4447 : [ 1.19507e-005 ]
4448 : [ 1.30076e-005 ]
4449 : [ 1.20924e-005 ]
4450 : [ 1.23116e-005 ]
4451 : [ 1.09814e-005 ]
4452 : [ 1.173e-005   ]
4453 : [ 1.21043e-005 ]
4454 : [ 1.14658e-005 ]
4455 : [ 1.38856e-005 ]
4456 : [ 1.62937e-005 ]
4457 : [ 1.92362e-005 ]
4458 : [ 1.23863e-005 ]
4459 : [ 1.197e-005   ]
4460 : [ 9.73262e-006 ]
4461 : [ 1.58323e-005 ]
4462 : [ 1.27204e-005 ]
4463 : [ 1.24322e-005 ]
4464 : [ 9.72516e-006 ]
4465 : [ 1.17377e-005 ]
4466 : [ 1.27286e-005 ]
4467 : [ 1.94147e-005 ]
4468 : [ 1.18882e-005 ]
4469 : [ 1.22589e-005 ]
4470 : [ 1.60637e-005 ]
4471 : [ 1.08488e-005 ]
4472 : [ 1.86872e-005 ]
4473 : [ 1.68463e-005 ]
4474 : [ 1.25238e-005 ]
4475 : [ 1.40616e-005 ]
4476 : [ 2.0816e-005  ]
4477 : [ 1.51716e-005 ]
4478 : [ 1.12573e-005 ]
4479 : [ 1.01292e-005 ]
4480 : [ 1.42037e-005 ]
4481 : [ 1.36929e-005 ]
4482 : [ 1.17634e-005 ]
4483 : [ 1.30608e-005 ]
4484 : [ 1.32605e-005 ]
4485 : [ 1.83751e-005 ]
4486 : [ 1.69554e-005 ]
4487 : [ 1.65924e-005 ]
4488 : [ 1.22979e-005 ]
4489 : [ 1.2645e-005  ]
4490 : [ 2.1259e-005  ]
4491 : [ 1.36255e-005 ]
4492 : [ 1.22808e-005 ]
4493 : [ 1.26305e-005 ]
4494 : [ 1.24083e-005 ]
4495 : [ 1.18152e-005 ]
4496 : [ 2.13172e-005 ]
4497 : [ 1.09262e-005 ]
4498 : [ 2.07033e-005 ]
4499 : [ 1.17114e-005 ]
4500 : [ 1.17602e-005 ]
4501 : [ 1.50243e-005 ]
4502 : [ 2.19269e-005 ]
4503 : [ 1.15476e-005 ]
4504 : [ 1.30342e-005 ]
4505 : [ 1.15978e-005 ]
4506 : [ 1.17092e-005 ]
4507 : [ 1.16048e-005 ]
4508 : [ 1.53871e-005 ]
4509 : [ 1.21857e-005 ]
4510 : [ 1.23968e-005 ]
4511 : [ 2.35848e-005 ]
4512 : [ 1.25237e-005 ]
4513 : [ 1.4165e-005  ]
4514 : [ 1.22951e-005 ]
4515 : [ 1.14797e-005 ]
4516 : [ 1.32938e-005 ]
4517 : [ 8.76698e-006 ]
4518 : [ 1.32691e-005 ]
4519 : [ 1.21333e-005 ]
4520 : [ 1.17855e-005 ]
4521 : [ 1.31727e-005 ]
4522 : [ 1.32615e-005 ]
4523 : [ 1.10598e-005 ]
4524 : [ 1.09677e-005 ]
4525 : [ 2.33302e-005 ]
4526 : [ 1.33258e-005 ]
4527 : [ 1.30727e-005 ]
4528 : [ 2.18958e-005 ]
4529 : [ 1.27448e-005 ]
4530 : [ 1.25014e-005 ]
4531 : [ 1.1977e-005  ]
4532 : [ 1.25346e-005 ]
4533 : [ 1.39439e-005 ]
4534 : [ 1.1027e-005  ]
4535 : [ 1.75302e-005 ]
4536 : [ 1.19448e-005 ]
4537 : [ 1.2413e-005  ]
4538 : [ 1.37313e-005 ]
4539 : [ 1.17897e-005 ]
4540 : [ 1.26498e-005 ]
4541 : [ 1.20392e-005 ]
4542 : [ 1.23526e-005 ]
4543 : [ 1.87735e-005 ]
4544 : [ 1.26167e-005 ]
4545 : [ 1.24073e-005 ]
4546 : [ 9.08863e-006 ]
4547 : [ 1.27494e-005 ]
4548 : [ 1.38726e-005 ]
4549 : [ 1.24997e-005 ]
4550 : [ 1.41082e-005 ]
4551 : [ 1.70782e-005 ]
4552 : [ 1.1389e-005  ]
4553 : [ 1.66559e-005 ]
4554 : [ 1.14091e-005 ]
4555 : [ 1.14581e-005 ]
4556 : [ 1.29558e-005 ]
4557 : [ 1.61059e-005 ]
4558 : [ 1.50184e-005 ]
4559 : [ 1.32813e-005 ]
4560 : [ 1.0661e-005  ]
4561 : [ 1.25805e-005 ]
4562 : [ 1.33171e-005 ]
4563 : [ 1.30956e-005 ]
4564 : [ 1.61099e-005 ]
4565 : [ 2.32192e-005 ]
4566 : [ 1.91773e-005 ]
4567 : [ 1.11956e-005 ]
4568 : [ 2.12171e-005 ]
4569 : [ 1.25567e-005 ]
4570 : [ 1.75382e-005 ]
4571 : [ 1.3429e-005  ]
4572 : [ 1.70896e-005 ]
4573 : [ 1.49124e-005 ]
4574 : [ 1.08886e-005 ]
4575 : [ 1.79741e-005 ]
4576 : [ 1.21751e-005 ]
4577 : [ 1.06575e-005 ]
4578 : [ 9.2413e-006  ]
4579 : [ 1.22991e-005 ]
4580 : [ 1.94181e-005 ]
4581 : [ 1.85971e-005 ]
4582 : [ 1.27964e-005 ]
4583 : [ 1.55408e-005 ]
4584 : [ 1.44668e-005 ]
4585 : [ 1.38545e-005 ]
4586 : [ 1.20816e-005 ]
4587 : [ 1.28196e-005 ]
4588 : [ 1.64822e-005 ]
4589 : [ 1.85578e-005 ]
4590 : [ 1.36266e-005 ]
4591 : [ 1.51758e-005 ]
4592 : [ 1.96187e-005 ]
4593 : [ 1.32528e-005 ]
4594 : [ 1.00442e-005 ]
4595 : [ 1.44223e-005 ]
4596 : [ 1.86272e-005 ]
4597 : [ 1.17393e-005 ]
4598 : [ 1.18712e-005 ]
4599 : [ 2.52691e-005 ]
4600 : [ 1.39501e-005 ]
4601 : [ 1.16046e-005 ]
4602 : [ 1.31056e-005 ]
4603 : [ 1.42449e-005 ]
4604 : [ 1.27412e-005 ]
4605 : [ 1.57394e-005 ]
4606 : [ 1.29702e-005 ]
4607 : [ 1.84575e-005 ]
4608 : [ 1.44698e-005 ]
4609 : [ 1.3013e-005  ]
4610 : [ 1.29099e-005 ]
4611 : [ 1.96082e-005 ]
4612 : [ 1.29489e-005 ]
4613 : [ 1.24211e-005 ]
4614 : [ 1.53585e-005 ]
4615 : [ 2.38997e-005 ]
4616 : [ 1.49773e-005 ]
4617 : [ 1.3194e-005  ]
4618 : [ 1.20352e-005 ]
4619 : [ 2.22107e-005 ]
4620 : [ 1.18102e-005 ]
4621 : [ 1.39709e-005 ]
4622 : [ 1.26914e-005 ]
4623 : [ 1.22153e-005 ]
4624 : [ 1.57529e-005 ]
4625 : [ 1.13101e-005 ]
4626 : [ 9.68147e-006 ]
4627 : [ 2.09947e-005 ]
4628 : [ 1.52366e-005 ]
4629 : [ 1.35908e-005 ]
4630 : [ 1.59525e-005 ]
4631 : [ 1.20146e-005 ]
4632 : [ 2.36152e-005 ]
4633 : [ 1.18687e-005 ]
4634 : [ 1.54642e-005 ]
4635 : [ 1.32479e-005 ]
4636 : [ 1.55838e-005 ]
4637 : [ 9.18696e-006 ]
4638 : [ 1.61308e-005 ]
4639 : [ 1.2497e-005  ]
4640 : [ 1.60537e-005 ]
4641 : [ 1.18589e-005 ]
4642 : [ 1.12105e-005 ]
4643 : [ 1.28463e-005 ]
4644 : [ 1.67974e-005 ]
4645 : [ 1.28414e-005 ]
4646 : [ 1.41679e-005 ]
4647 : [ 2.06684e-005 ]
4648 : [ 1.40851e-005 ]
4649 : [ 1.05004e-005 ]
4650 : [ 1.14057e-005 ]
4651 : [ 2.21632e-005 ]
4652 : [ 1.81511e-005 ]
4653 : [ 1.08538e-005 ]
4654 : [ 1.82636e-005 ]
4655 : [ 1.86029e-005 ]
4656 : [ 1.32606e-005 ]
4657 : [ 2.12224e-005 ]
4658 : [ 1.24881e-005 ]
4659 : [ 2.55533e-005 ]
4660 : [ 2.19884e-005 ]
4661 : [ 1.46818e-005 ]
4662 : [ 1.97888e-005 ]
4663 : [ 1.22036e-005 ]
4664 : [ 1.48465e-005 ]
4665 : [ 1.29656e-005 ]
4666 : [ 1.49061e-005 ]
4667 : [ 1.44582e-005 ]
4668 : [ 1.19688e-005 ]
4669 : [ 1.26945e-005 ]
4670 : [ 2.00878e-005 ]
4671 : [ 1.36839e-005 ]
4672 : [ 1.05342e-005 ]
4673 : [ 1.25136e-005 ]
4674 : [ 1.1819e-005  ]
4675 : [ 1.24752e-005 ]
4676 : [ 1.0229e-005  ]
4677 : [ 1.4862e-005  ]
4678 : [ 1.24847e-005 ]
4679 : [ 1.16531e-005 ]
4680 : [ 1.26738e-005 ]
4681 : [ 1.10406e-005 ]
4682 : [ 1.18951e-005 ]
4683 : [ 1.27495e-005 ]
4684 : [ 1.17986e-005 ]
4685 : [ 1.14149e-005 ]
4686 : [ 1.05654e-005 ]
4687 : [ 1.25373e-005 ]
4688 : [ 1.22406e-005 ]
4689 : [ 1.19406e-005 ]
4690 : [ 2.30455e-005 ]
4691 : [ 9.98898e-006 ]
4692 : [ 1.14066e-005 ]
4693 : [ 1.15626e-005 ]
4694 : [ 1.28502e-005 ]
4695 : [ 1.28888e-005 ]
4696 : [ 1.28713e-005 ]
4697 : [ 9.38409e-006 ]
4698 : [ 1.25082e-005 ]
4699 : [ 1.81897e-005 ]
4700 : [ 1.11868e-005 ]
4701 : [ 1.08848e-005 ]
4702 : [ 1.2782e-005  ]
4703 : [ 1.34909e-005 ]
4704 : [ 1.03615e-005 ]
4705 : [ 1.29228e-005 ]
4706 : [ 1.62539e-005 ]
4707 : [ 1.16568e-005 ]
4708 : [ 1.15507e-005 ]
4709 : [ 1.37643e-005 ]
4710 : [ 1.29892e-005 ]
4711 : [ 1.4132e-005  ]
4712 : [ 1.07629e-005 ]
4713 : [ 1.23089e-005 ]
4714 : [ 1.34807e-005 ]
4715 : [ 1.22488e-005 ]
4716 : [ 1.31847e-005 ]
4717 : [ 1.2446e-005  ]
4718 : [ 1.3683e-005  ]
4719 : [ 1.22905e-005 ]
4720 : [ 1.273e-005   ]
4721 : [ 1.60059e-005 ]
4722 : [ 1.17122e-005 ]
4723 : [ 1.22375e-005 ]
4724 : [ 1.33605e-005 ]
4725 : [ 1.19071e-005 ]
4726 : [ 1.31091e-005 ]
4727 : [ 1.17834e-005 ]
4728 : [ 1.17117e-005 ]
4729 : [ 1.21029e-005 ]
4730 : [ 1.76054e-005 ]
4731 : [ 1.34635e-005 ]
4732 : [ 1.21289e-005 ]
4733 : [ 9.42796e-006 ]
4734 : [ 1.33077e-005 ]
4735 : [ 1.75044e-005 ]
4736 : [ 1.26786e-005 ]
4737 : [ 1.41895e-005 ]
4738 : [ 1.27728e-005 ]
4739 : [ 1.59145e-005 ]
4740 : [ 1.41586e-005 ]
4741 : [ 1.23526e-005 ]
4742 : [ 1.32959e-005 ]
4743 : [ 2.05672e-005 ]
4744 : [ 1.24411e-005 ]
4745 : [ 1.77821e-005 ]
4746 : [ 1.51823e-005 ]
4747 : [ 1.14563e-005 ]
4748 : [ 1.76068e-005 ]
4749 : [ 1.04957e-005 ]
4750 : [ 1.30787e-005 ]
4751 : [ 1.07616e-005 ]
4752 : [ 1.18328e-005 ]
4753 : [ 1.41399e-005 ]
4754 : [ 1.27647e-005 ]
4755 : [ 1.18898e-005 ]
4756 : [ 1.21425e-005 ]
4757 : [ 1.56092e-005 ]
4758 : [ 1.13557e-005 ]
4759 : [ 1.06069e-005 ]
4760 : [ 1.34146e-005 ]
4761 : [ 1.85624e-005 ]
4762 : [ 9.764e-006   ]
4763 : [ 1.89498e-005 ]
4764 : [ 1.20564e-005 ]
4765 : [ 9.58631e-006 ]
4766 : [ 2.08732e-005 ]
4767 : [ 1.20192e-005 ]
4768 : [ 1.20133e-005 ]
4769 : [ 1.80944e-005 ]
4770 : [ 1.19711e-005 ]
4771 : [ 1.17522e-005 ]
4772 : [ 1.81284e-005 ]
4773 : [ 1.84201e-005 ]
4774 : [ 1.19574e-005 ]
4775 : [ 1.26887e-005 ]
4776 : [ 1.44996e-005 ]
4777 : [ 1.48697e-005 ]
4778 : [ 1.10486e-005 ]
4779 : [ 1.48571e-005 ]
4780 : [ 2.19061e-005 ]
4781 : [ 2.44255e-005 ]
4782 : [ 1.18637e-005 ]
4783 : [ 1.38708e-005 ]
4784 : [ 1.70934e-005 ]
4785 : [ 1.41525e-005 ]
4786 : [ 1.22642e-005 ]
4787 : [ 1.11365e-005 ]
4788 : [ 1.23313e-005 ]
4789 : [ 1.09595e-005 ]
4790 : [ 1.11541e-005 ]
4791 : [ 1.20869e-005 ]
4792 : [ 1.55335e-005 ]
4793 : [ 1.22377e-005 ]
4794 : [ 1.14622e-005 ]
4795 : [ 1.17976e-005 ]
4796 : [ 1.25495e-005 ]
4797 : [ 1.25728e-005 ]
4798 : [ 1.24635e-005 ]
4799 : [ 1.81375e-005 ]
4800 : [ 1.12557e-005 ]
4801 : [ 1.34805e-005 ]
4802 : [ 1.71455e-005 ]
4803 : [ 1.95663e-005 ]
4804 : [ 1.43738e-005 ]
4805 : [ 1.13542e-005 ]
4806 : [ 1.40019e-005 ]
4807 : [ 1.1089e-005  ]
4808 : [ 1.25427e-005 ]
4809 : [ 1.03747e-005 ]
4810 : [ 1.91675e-005 ]
4811 : [ 9.78676e-006 ]
4812 : [ 1.421e-005   ]
4813 : [ 1.10472e-005 ]
4814 : [ 2.04396e-005 ]
4815 : [ 1.42124e-005 ]
4816 : [ 1.22476e-005 ]
4817 : [ 1.17817e-005 ]
4818 : [ 1.27995e-005 ]
4819 : [ 1.89099e-005 ]
4820 : [ 1.39901e-005 ]
4821 : [ 1.26202e-005 ]
4822 : [ 1.50113e-005 ]
4823 : [ 1.37414e-005 ]
4824 : [ 1.45278e-005 ]
4825 : [ 1.18066e-005 ]
4826 : [ 1.17727e-005 ]
4827 : [ 1.23134e-005 ]
4828 : [ 1.12276e-005 ]
4829 : [ 1.23509e-005 ]
4830 : [ 1.15299e-005 ]
4831 : [ 1.19784e-005 ]
4832 : [ 1.29846e-005 ]
4833 : [ 1.3801e-005  ]
4834 : [ 1.81623e-005 ]
4835 : [ 1.27548e-005 ]
4836 : [ 1.39674e-005 ]
4837 : [ 1.50541e-005 ]
4838 : [ 1.21197e-005 ]
4839 : [ 9.00315e-006 ]
4840 : [ 1.17898e-005 ]
4841 : [ 1.24708e-005 ]
4842 : [ 1.31059e-005 ]
4843 : [ 1.12618e-005 ]
4844 : [ 1.25609e-005 ]
4845 : [ 1.1152e-005  ]
4846 : [ 1.29403e-005 ]
4847 : [ 1.20188e-005 ]
4848 : [ 9.78437e-006 ]
4849 : [ 1.24111e-005 ]
4850 : [ 1.08522e-005 ]
4851 : [ 1.25742e-005 ]
4852 : [ 1.51099e-005 ]
4853 : [ 2.36637e-005 ]
4854 : [ 1.49781e-005 ]
4855 : [ 1.21165e-005 ]
4856 : [ 1.16432e-005 ]
4857 : [ 2.1292e-005  ]
4858 : [ 1.39748e-005 ]
4859 : [ 1.16543e-005 ]
4860 : [ 1.42225e-005 ]
4861 : [ 1.18951e-005 ]
4862 : [ 1.85473e-005 ]
4863 : [ 1.34959e-005 ]
4864 : [ 1.61839e-005 ]
4865 : [ 1.24402e-005 ]
4866 : [ 1.27756e-005 ]
4867 : [ 1.26041e-005 ]
4868 : [ 1.35914e-005 ]
4869 : [ 1.14261e-005 ]
4870 : [ 1.4343e-005  ]
4871 : [ 1.06e-005    ]
4872 : [ 1.20698e-005 ]
4873 : [ 1.26157e-005 ]
4874 : [ 1.31945e-005 ]
4875 : [ 1.12747e-005 ]
4876 : [ 1.03434e-005 ]
4877 : [ 1.22589e-005 ]
4878 : [ 1.18739e-005 ]
4879 : [ 1.24567e-005 ]
4880 : [ 1.27999e-005 ]
4881 : [ 1.20868e-005 ]
4882 : [ 1.48846e-005 ]
4883 : [ 9.61072e-006 ]
4884 : [ 2.14383e-005 ]
4885 : [ 1.978e-005   ]
4886 : [ 1.32965e-005 ]
4887 : [ 1.65927e-005 ]
4888 : [ 1.13761e-005 ]
4889 : [ 1.24189e-005 ]
4890 : [ 1.11517e-005 ]
4891 : [ 1.21044e-005 ]
4892 : [ 1.24739e-005 ]
4893 : [ 1.63654e-005 ]
4894 : [ 1.62949e-005 ]
4895 : [ 1.2176e-005  ]
4896 : [ 1.16509e-005 ]
4897 : [ 9.77089e-006 ]
4898 : [ 1.40367e-005 ]
4899 : [ 1.11463e-005 ]
4900 : [ 1.38361e-005 ]
4901 : [ 1.30052e-005 ]
4902 : [ 1.32926e-005 ]
4903 : [ 1.73612e-005 ]
4904 : [ 1.25053e-005 ]
4905 : [ 2.43937e-005 ]
4906 : [ 1.18072e-005 ]
4907 : [ 1.19178e-005 ]
4908 : [ 1.09254e-005 ]
4909 : [ 1.26829e-005 ]
4910 : [ 1.25663e-005 ]
4911 : [ 1.26095e-005 ]
4912 : [ 1.4234e-005  ]
4913 : [ 1.79177e-005 ]
4914 : [ 1.23593e-005 ]
4915 : [ 1.28199e-005 ]
4916 : [ 1.88461e-005 ]
4917 : [ 1.36189e-005 ]
4918 : [ 1.18717e-005 ]
4919 : [ 1.39803e-005 ]
4920 : [ 1.81495e-005 ]
4921 : [ 1.34364e-005 ]
4922 : [ 1.25229e-005 ]
4923 : [ 1.94051e-005 ]
4924 : [ 1.92223e-005 ]
4925 : [ 1.97802e-005 ]
4926 : [ 1.13607e-005 ]
4927 : [ 1.86671e-005 ]
4928 : [ 1.14286e-005 ]
4929 : [ 1.79934e-005 ]
4930 : [ 1.41614e-005 ]
4931 : [ 1.31176e-005 ]
4932 : [ 1.20121e-005 ]
4933 : [ 1.19372e-005 ]
4934 : [ 1.60755e-005 ]
4935 : [ 1.29319e-005 ]
4936 : [ 1.27651e-005 ]
4937 : [ 9.36893e-006 ]
4938 : [ 1.26277e-005 ]
4939 : [ 1.33448e-005 ]
4940 : [ 1.12913e-005 ]
4941 : [ 1.22343e-005 ]
4942 : [ 1.48839e-005 ]
4943 : [ 1.25949e-005 ]
4944 : [ 1.21562e-005 ]
4945 : [ 1.35185e-005 ]
4946 : [ 1.93263e-005 ]
4947 : [ 2.11148e-005 ]
4948 : [ 1.05231e-005 ]
4949 : [ 2.06009e-005 ]
4950 : [ 1.27443e-005 ]
4951 : [ 1.2064e-005  ]
4952 : [ 2.27514e-005 ]
4953 : [ 1.39508e-005 ]
4954 : [ 1.24422e-005 ]
4955 : [ 1.28261e-005 ]
4956 : [ 1.13473e-005 ]
4957 : [ 1.15415e-005 ]
4958 : [ 1.72816e-005 ]
4959 : [ 1.24217e-005 ]
4960 : [ 2.06754e-005 ]
4961 : [ 1.24323e-005 ]
4962 : [ 1.05003e-005 ]
4963 : [ 1.28452e-005 ]
4964 : [ 1.29472e-005 ]
4965 : [ 1.96164e-005 ]
4966 : [ 1.2202e-005  ]
4967 : [ 1.43168e-005 ]
4968 : [ 9.01876e-006 ]
4969 : [ 1.33978e-005 ]
4970 : [ 1.04419e-005 ]
4971 : [ 1.89445e-005 ]
4972 : [ 1.2145e-005  ]
4973 : [ 1.44043e-005 ]
4974 : [ 1.52605e-005 ]
4975 : [ 1.2122e-005  ]
4976 : [ 9.88005e-006 ]
4977 : [ 1.97944e-005 ]
4978 : [ 1.20859e-005 ]
4979 : [ 1.20651e-005 ]
4980 : [ 1.07832e-005 ]
4981 : [ 1.2004e-005  ]
4982 : [ 1.29037e-005 ]
4983 : [ 1.63741e-005 ]
4984 : [ 1.2656e-005  ]
4985 : [ 2.01897e-005 ]
4986 : [ 1.14151e-005 ]
4987 : [ 1.19986e-005 ]
4988 : [ 1.05093e-005 ]
4989 : [ 1.19898e-005 ]
4990 : [ 1.19392e-005 ]
4991 : [ 1.20776e-005 ]
4992 : [ 1.31345e-005 ]
4993 : [ 1.06971e-005 ]
4994 : [ 1.06093e-005 ]
4995 : [ 1.38221e-005 ]
4996 : [ 1.5018e-005  ]
4997 : [ 1.09406e-005 ]
4998 : [ 2.05163e-005 ]
4999 : [ 1.13962e-005 ]
5000 : [ 1.01167e-005 ]
5001 : [ 1.25033e-005 ]
5002 : [ 2.15e-005    ]
5003 : [ 1.24024e-005 ]
5004 : [ 1.4822e-005  ]
5005 : [ 1.41418e-005 ]
5006 : [ 1.22079e-005 ]
5007 : [ 1.15357e-005 ]
5008 : [ 1.26823e-005 ]
5009 : [ 1.8788e-005  ]
5010 : [ 1.2852e-005  ]
5011 : [ 2.03081e-005 ]
5012 : [ 1.68133e-005 ]
5013 : [ 1.90885e-005 ]
5014 : [ 1.94768e-005 ]
5015 : [ 1.13721e-005 ]
5016 : [ 1.10372e-005 ]
5017 : [ 2.29272e-005 ]
5018 : [ 1.68412e-005 ]
5019 : [ 1.16736e-005 ]
5020 : [ 1.33353e-005 ]
5021 : [ 1.86483e-005 ]
5022 : [ 1.67309e-005 ]
5023 : [ 1.61342e-005 ]
5024 : [ 1.18755e-005 ]
5025 : [ 1.19042e-005 ]
5026 : [ 1.63158e-005 ]
5027 : [ 1.29936e-005 ]
5028 : [ 1.83333e-005 ]
5029 : [ 1.19834e-005 ]
5030 : [ 1.57563e-005 ]
5031 : [ 1.62974e-005 ]
5032 : [ 1.2996e-005  ]
5033 : [ 1.15329e-005 ]
5034 : [ 1.25025e-005 ]
5035 : [ 1.44675e-005 ]
5036 : [ 1.396e-005   ]
5037 : [ 1.52682e-005 ]
5038 : [ 1.28438e-005 ]
5039 : [ 1.10102e-005 ]
5040 : [ 1.17785e-005 ]
5041 : [ 1.55485e-005 ]
5042 : [ 1.216e-005   ]
5043 : [ 1.36426e-005 ]
5044 : [ 1.21111e-005 ]
5045 : [ 1.06299e-005 ]
5046 : [ 1.39237e-005 ]
5047 : [ 1.00445e-005 ]
5048 : [ 1.1266e-005  ]
5049 : [ 1.32162e-005 ]
5050 : [ 8.42216e-006 ]
5051 : [ 1.44949e-005 ]
5052 : [ 1.73503e-005 ]
5053 : [ 2.22987e-005 ]
5054 : [ 1.23295e-005 ]
5055 : [ 1.03866e-005 ]
5056 : [ 1.22175e-005 ]
5057 : [ 1.22728e-005 ]
5058 : [ 1.17421e-005 ]
5059 : [ 1.2485e-005  ]
5060 : [ 1.27237e-005 ]
5061 : [ 1.26745e-005 ]
5062 : [ 1.33732e-005 ]
5063 : [ 1.23281e-005 ]
5064 : [ 1.21821e-005 ]
5065 : [ 1.34009e-005 ]
5066 : [ 1.15007e-005 ]
5067 : [ 1.17995e-005 ]
5068 : [ 1.16865e-005 ]
5069 : [ 1.65683e-005 ]
5070 : [ 1.12133e-005 ]
5071 : [ 1.47591e-005 ]
5072 : [ 1.22543e-005 ]
5073 : [ 1.21333e-005 ]
5074 : [ 1.60922e-005 ]
5075 : [ 1.48243e-005 ]
5076 : [ 1.41802e-005 ]
5077 : [ 1.35149e-005 ]
5078 : [ 1.15833e-005 ]
5079 : [ 1.31297e-005 ]
5080 : [ 1.18467e-005 ]
5081 : [ 1.98436e-005 ]
5082 : [ 1.99454e-005 ]
5083 : [ 1.2587e-005  ]
5084 : [ 1.17671e-005 ]
5085 : [ 1.53059e-005 ]
5086 : [ 1.3174e-005  ]
5087 : [ 1.25902e-005 ]
5088 : [ 1.22122e-005 ]
5089 : [ 1.61416e-005 ]
5090 : [ 1.25161e-005 ]
5091 : [ 1.13395e-005 ]
5092 : [ 1.19977e-005 ]
5093 : [ 1.12275e-005 ]
5094 : [ 1.24244e-005 ]
5095 : [ 1.11945e-005 ]
5096 : [ 2.00731e-005 ]
5097 : [ 1.57866e-005 ]
5098 : [ 1.42259e-005 ]
5099 : [ 1.19495e-005 ]
5100 : [ 1.17027e-005 ]
5101 : [ 1.07763e-005 ]
5102 : [ 1.48354e-005 ]
5103 : [ 1.36857e-005 ]
5104 : [ 1.30095e-005 ]
5105 : [ 1.11007e-005 ]
5106 : [ 1.29093e-005 ]
5107 : [ 2.17621e-005 ]
5108 : [ 2.24162e-005 ]
5109 : [ 1.18608e-005 ]
5110 : [ 1.19993e-005 ]
5111 : [ 1.22724e-005 ]
5112 : [ 1.28866e-005 ]
5113 : [ 2.1326e-005  ]
5114 : [ 1.14434e-005 ]
5115 : [ 1.39009e-005 ]
5116 : [ 1.27384e-005 ]
5117 : [ 1.19312e-005 ]
5118 : [ 1.19439e-005 ]
5119 : [ 1.17761e-005 ]
5120 : [ 1.66797e-005 ]
5121 : [ 1.29745e-005 ]
5122 : [ 1.78995e-005 ]
5123 : [ 1.18957e-005 ]
5124 : [ 2.10924e-005 ]
5125 : [ 1.28713e-005 ]
5126 : [ 1.26123e-005 ]
5127 : [ 1.83014e-005 ]
5128 : [ 1.1475e-005  ]
5129 : [ 1.26206e-005 ]
5130 : [ 1.80801e-005 ]
5131 : [ 1.21092e-005 ]
5132 : [ 1.41967e-005 ]
5133 : [ 2.44912e-005 ]
5134 : [ 1.9107e-005  ]
5135 : [ 1.26886e-005 ]
5136 : [ 1.94572e-005 ]
5137 : [ 1.0266e-005  ]
5138 : [ 1.92539e-005 ]
5139 : [ 1.25235e-005 ]
5140 : [ 1.26983e-005 ]
5141 : [ 2.21454e-005 ]
5142 : [ 1.22248e-005 ]
5143 : [ 1.23738e-005 ]
5144 : [ 1.65848e-005 ]
5145 : [ 1.01041e-005 ]
5146 : [ 1.20752e-005 ]
5147 : [ 1.22137e-005 ]
5148 : [ 1.27e-005    ]
5149 : [ 2.38129e-005 ]
5150 : [ 1.31747e-005 ]
5151 : [ 1.04443e-005 ]
5152 : [ 1.26001e-005 ]
5153 : [ 1.31364e-005 ]
5154 : [ 1.72614e-005 ]
5155 : [ 2.1713e-005  ]
5156 : [ 9.13663e-006 ]
5157 : [ 1.19975e-005 ]
5158 : [ 1.23745e-005 ]
5159 : [ 1.04494e-005 ]
5160 : [ 1.4192e-005  ]
5161 : [ 1.25908e-005 ]
5162 : [ 7.73789e-006 ]
5163 : [ 1.20866e-005 ]
5164 : [ 1.01295e-005 ]
5165 : [ 1.18133e-005 ]
5166 : [ 1.01376e-005 ]
5167 : [ 1.14135e-005 ]
5168 : [ 1.36568e-005 ]
5169 : [ 1.48751e-005 ]
5170 : [ 1.45376e-005 ]
5171 : [ 1.7975e-005  ]
5172 : [ 1.09441e-005 ]
5173 : [ 1.89501e-005 ]
5174 : [ 1.23349e-005 ]
5175 : [ 1.35723e-005 ]
5176 : [ 1.27082e-005 ]
5177 : [ 1.29639e-005 ]
5178 : [ 1.21558e-005 ]
5179 : [ 1.17925e-005 ]
5180 : [ 1.17984e-005 ]
5181 : [ 1.81937e-005 ]
5182 : [ 1.1892e-005  ]
5183 : [ 1.11482e-005 ]
5184 : [ 1.27763e-005 ]
5185 : [ 1.80533e-005 ]
5186 : [ 1.37673e-005 ]
5187 : [ 9.77207e-006 ]
5188 : [ 1.17897e-005 ]
5189 : [ 1.92483e-005 ]
5190 : [ 1.22512e-005 ]
5191 : [ 9.7623e-006  ]
5192 : [ 1.96361e-005 ]
5193 : [ 1.21258e-005 ]
5194 : [ 2.21585e-005 ]
5195 : [ 1.64738e-005 ]
5196 : [ 1.22144e-005 ]
5197 : [ 2.26699e-005 ]
5198 : [ 1.16025e-005 ]
5199 : [ 1.17954e-005 ]
5200 : [ 1.50318e-005 ]
5201 : [ 1.22175e-005 ]
5202 : [ 1.02632e-005 ]
5203 : [ 1.2049e-005  ]
5204 : [ 1.25022e-005 ]
5205 : [ 1.8503e-005  ]
5206 : [ 1.26612e-005 ]
5207 : [ 1.19507e-005 ]
5208 : [ 1.37159e-005 ]
5209 : [ 1.32871e-005 ]
5210 : [ 1.86789e-005 ]
5211 : [ 1.22326e-005 ]
5212 : [ 1.89859e-005 ]
5213 : [ 1.07799e-005 ]
5214 : [ 1.17792e-005 ]
5215 : [ 1.242e-005   ]
5216 : [ 1.3212e-005  ]
5217 : [ 1.08693e-005 ]
5218 : [ 1.59404e-005 ]
5219 : [ 1.17686e-005 ]
5220 : [ 1.2708e-005  ]
5221 : [ 1.75344e-005 ]
5222 : [ 1.46436e-005 ]
5223 : [ 1.24646e-005 ]
5224 : [ 1.27637e-005 ]
5225 : [ 1.16827e-005 ]
5226 : [ 1.23602e-005 ]
5227 : [ 1.38192e-005 ]
5228 : [ 2.13475e-005 ]
5229 : [ 1.3743e-005  ]
5230 : [ 1.36455e-005 ]
5231 : [ 1.22904e-005 ]
5232 : [ 9.71004e-006 ]
5233 : [ 1.16803e-005 ]
5234 : [ 2.18673e-005 ]
5235 : [ 1.51843e-005 ]
5236 : [ 1.02096e-005 ]
5237 : [ 1.28783e-005 ]
5238 : [ 1.76955e-005 ]
5239 : [ 1.20572e-005 ]
5240 : [ 1.01318e-005 ]
5241 : [ 1.01679e-005 ]
5242 : [ 1.1737e-005  ]
5243 : [ 1.28707e-005 ]
5244 : [ 1.39414e-005 ]
5245 : [ 1.27167e-005 ]
5246 : [ 1.38216e-005 ]
5247 : [ 1.17997e-005 ]
5248 : [ 1.18806e-005 ]
5249 : [ 1.63457e-005 ]
5250 : [ 1.5287e-005  ]
5251 : [ 1.08287e-005 ]
5252 : [ 2.04109e-005 ]
5253 : [ 1.8781e-005  ]
5254 : [ 1.32679e-005 ]
5255 : [ 9.30027e-006 ]
5256 : [ 1.31466e-005 ]
5257 : [ 1.3717e-005  ]
5258 : [ 1.35248e-005 ]
5259 : [ 1.13078e-005 ]
5260 : [ 1.30646e-005 ]
5261 : [ 1.1857e-005  ]
5262 : [ 2.44476e-005 ]
5263 : [ 1.43348e-005 ]
5264 : [ 1.17334e-005 ]
5265 : [ 1.23968e-005 ]
5266 : [ 1.24846e-005 ]
5267 : [ 1.53098e-005 ]
5268 : [ 1.81917e-005 ]
5269 : [ 1.95066e-005 ]
5270 : [ 1.16297e-005 ]
5271 : [ 1.13502e-005 ]
5272 : [ 9.3497e-006  ]
5273 : [ 1.19621e-005 ]
5274 : [ 1.24591e-005 ]
5275 : [ 1.19517e-005 ]
5276 : [ 1.74365e-005 ]
5277 : [ 1.37309e-005 ]
5278 : [ 1.62823e-005 ]
5279 : [ 2.21917e-005 ]
5280 : [ 1.20721e-005 ]
5281 : [ 2.02143e-005 ]
5282 : [ 2.03743e-005 ]
5283 : [ 1.30367e-005 ]
5284 : [ 1.12755e-005 ]
5285 : [ 1.27711e-005 ]
5286 : [ 1.2579e-005  ]
5287 : [ 1.64298e-005 ]
5288 : [ 1.25897e-005 ]
5289 : [ 1.38943e-005 ]
5290 : [ 1.72918e-005 ]
5291 : [ 2.23224e-005 ]
5292 : [ 1.06838e-005 ]
5293 : [ 1.1573e-005  ]
5294 : [ 1.49415e-005 ]
5295 : [ 1.37328e-005 ]
5296 : [ 1.02462e-005 ]
5297 : [ 1.98712e-005 ]
5298 : [ 2.4837e-005  ]
5299 : [ 1.57879e-005 ]
5300 : [ 1.22681e-005 ]
5301 : [ 1.17628e-005 ]
5302 : [ 1.36662e-005 ]
5303 : [ 1.32764e-005 ]
5304 : [ 1.24805e-005 ]
5305 : [ 1.35738e-005 ]
5306 : [ 1.21211e-005 ]
5307 : [ 1.29928e-005 ]
5308 : [ 1.32521e-005 ]
5309 : [ 1.37579e-005 ]
5310 : [ 1.52603e-005 ]
5311 : [ 1.11986e-005 ]
5312 : [ 1.18802e-005 ]
5313 : [ 1.40544e-005 ]
5314 : [ 1.39606e-005 ]
5315 : [ 1.19355e-005 ]
5316 : [ 1.47785e-005 ]
5317 : [ 1.04892e-005 ]
5318 : [ 1.25952e-005 ]
5319 : [ 1.21875e-005 ]
5320 : [ 1.56601e-005 ]
5321 : [ 1.23944e-005 ]
5322 : [ 1.22775e-005 ]
5323 : [ 1.39285e-005 ]
5324 : [ 2.01973e-005 ]
5325 : [ 1.3047e-005  ]
5326 : [ 1.30797e-005 ]
5327 : [ 1.76112e-005 ]
5328 : [ 1.19202e-005 ]
5329 : [ 2.0914e-005  ]
5330 : [ 1.96427e-005 ]
5331 : [ 1.22292e-005 ]
5332 : [ 1.10654e-005 ]
5333 : [ 1.19621e-005 ]
5334 : [ 1.08579e-005 ]
5335 : [ 2.13633e-005 ]
5336 : [ 2.18991e-005 ]
5337 : [ 2.04543e-005 ]
5338 : [ 1.52802e-005 ]
5339 : [ 1.29078e-005 ]
5340 : [ 1.18984e-005 ]
5341 : [ 1.19815e-005 ]
5342 : [ 1.42896e-005 ]
5343 : [ 1.28466e-005 ]
5344 : [ 1.22492e-005 ]
5345 : [ 1.31568e-005 ]
5346 : [ 1.00973e-005 ]
5347 : [ 1.06811e-005 ]
5348 : [ 1.28699e-005 ]
5349 : [ 1.1444e-005  ]
5350 : [ 1.05343e-005 ]
5351 : [ 1.20643e-005 ]
5352 : [ 1.22311e-005 ]
5353 : [ 1.23203e-005 ]
5354 : [ 1.26918e-005 ]
5355 : [ 1.60984e-005 ]
5356 : [ 1.56322e-005 ]
5357 : [ 1.13881e-005 ]
5358 : [ 1.19539e-005 ]
5359 : [ 1.40026e-005 ]
5360 : [ 1.1825e-005  ]
5361 : [ 2.07261e-005 ]
5362 : [ 2.09965e-005 ]
5363 : [ 1.28511e-005 ]
5364 : [ 1.19587e-005 ]
5365 : [ 1.44872e-005 ]
5366 : [ 1.50314e-005 ]
5367 : [ 1.01993e-005 ]
5368 : [ 1.05876e-005 ]
5369 : [ 1.19446e-005 ]
5370 : [ 1.18697e-005 ]
5371 : [ 1.60809e-005 ]
5372 : [ 1.18843e-005 ]
5373 : [ 1.38811e-005 ]
5374 : [ 2.09878e-005 ]
5375 : [ 1.18789e-005 ]
5376 : [ 2.01868e-005 ]
5377 : [ 1.49429e-005 ]
5378 : [ 1.74546e-005 ]
5379 : [ 1.18181e-005 ]
5380 : [ 1.11315e-005 ]
5381 : [ 1.34611e-005 ]
5382 : [ 1.25765e-005 ]
5383 : [ 1.23255e-005 ]
5384 : [ 1.32208e-005 ]
5385 : [ 2.05211e-005 ]
5386 : [ 1.7878e-005  ]
5387 : [ 2.29885e-005 ]
5388 : [ 2.31702e-005 ]
5389 : [ 1.28293e-005 ]
5390 : [ 9.65393e-006 ]
5391 : [ 1.03813e-005 ]
5392 : [ 1.70283e-005 ]
5393 : [ 1.16934e-005 ]
5394 : [ 1.18637e-005 ]
5395 : [ 1.2816e-005  ]
5396 : [ 1.26385e-005 ]
5397 : [ 1.1381e-005  ]
5398 : [ 1.33049e-005 ]
5399 : [ 1.2407e-005  ]
5400 : [ 1.01302e-005 ]
5401 : [ 1.23035e-005 ]
5402 : [ 1.28633e-005 ]
5403 : [ 1.32134e-005 ]
5404 : [ 1.22917e-005 ]
5405 : [ 1.19876e-005 ]
5406 : [ 1.37741e-005 ]
5407 : [ 1.24099e-005 ]
5408 : [ 1.24937e-005 ]
5409 : [ 1.34306e-005 ]
5410 : [ 1.47448e-005 ]
5411 : [ 1.26054e-005 ]
5412 : [ 1.18935e-005 ]
5413 : [ 1.73315e-005 ]
5414 : [ 1.15444e-005 ]
5415 : [ 1.40725e-005 ]
5416 : [ 1.30992e-005 ]
5417 : [ 1.27603e-005 ]
5418 : [ 1.01222e-005 ]
5419 : [ 1.08458e-005 ]
5420 : [ 9.1397e-006  ]
5421 : [ 1.20682e-005 ]
5422 : [ 1.08663e-005 ]
5423 : [ 1.73471e-005 ]
5424 : [ 1.20916e-005 ]
5425 : [ 1.52101e-005 ]
5426 : [ 2.13773e-005 ]
5427 : [ 1.41904e-005 ]
5428 : [ 1.29149e-005 ]
5429 : [ 1.1486e-005  ]
5430 : [ 1.89598e-005 ]
5431 : [ 1.80945e-005 ]
5432 : [ 1.23636e-005 ]
5433 : [ 1.11704e-005 ]
5434 : [ 1.57103e-005 ]
5435 : [ 1.15277e-005 ]
5436 : [ 1.55581e-005 ]
5437 : [ 1.27892e-005 ]
5438 : [ 1.64196e-005 ]
5439 : [ 1.26315e-005 ]
5440 : [ 1.21004e-005 ]
5441 : [ 1.24456e-005 ]
5442 : [ 1.37871e-005 ]
5443 : [ 2.02074e-005 ]
5444 : [ 1.30142e-005 ]
5445 : [ 1.31489e-005 ]
5446 : [ 9.0753e-006  ]
5447 : [ 1.16439e-005 ]
5448 : [ 1.52475e-005 ]
5449 : [ 1.2061e-005  ]
5450 : [ 2.06632e-005 ]
5451 : [ 1.14954e-005 ]
5452 : [ 1.57934e-005 ]
5453 : [ 1.7438e-005  ]
5454 : [ 1.21271e-005 ]
5455 : [ 1.33782e-005 ]
5456 : [ 1.72898e-005 ]
5457 : [ 1.31775e-005 ]
5458 : [ 1.28243e-005 ]
5459 : [ 1.02163e-005 ]
5460 : [ 1.20976e-005 ]
5461 : [ 2.05126e-005 ]
5462 : [ 2.22237e-005 ]
5463 : [ 1.29594e-005 ]
5464 : [ 1.11325e-005 ]
5465 : [ 1.18539e-005 ]
5466 : [ 1.09767e-005 ]
5467 : [ 1.52114e-005 ]
5468 : [ 1.61279e-005 ]
5469 : [ 9.57377e-006 ]
5470 : [ 9.92495e-006 ]
5471 : [ 1.33072e-005 ]
5472 : [ 1.22438e-005 ]
5473 : [ 1.44765e-005 ]
5474 : [ 1.12262e-005 ]
5475 : [ 1.20238e-005 ]
5476 : [ 1.71614e-005 ]
5477 : [ 1.75381e-005 ]
5478 : [ 1.4601e-005  ]
5479 : [ 1.26123e-005 ]
5480 : [ 1.19239e-005 ]
5481 : [ 1.09951e-005 ]
5482 : [ 1.30777e-005 ]
5483 : [ 1.08757e-005 ]
5484 : [ 1.52651e-005 ]
5485 : [ 1.57871e-005 ]
5486 : [ 1.27207e-005 ]
5487 : [ 1.38832e-005 ]
5488 : [ 9.93528e-006 ]
5489 : [ 1.04236e-005 ]
5490 : [ 1.07974e-005 ]
5491 : [ 2.10967e-005 ]
5492 : [ 1.30699e-005 ]
5493 : [ 1.30645e-005 ]
5494 : [ 8.97164e-006 ]
5495 : [ 1.45621e-005 ]
5496 : [ 1.03608e-005 ]
5497 : [ 2.05103e-005 ]
5498 : [ 1.74108e-005 ]
5499 : [ 1.41684e-005 ]
5500 : [ 1.22674e-005 ]
5501 : [ 1.45645e-005 ]
5502 : [ 1.1767e-005  ]
5503 : [ 1.50429e-005 ]
5504 : [ 1.82997e-005 ]
5505 : [ 1.20157e-005 ]
5506 : [ 1.11553e-005 ]
5507 : [ 1.62574e-005 ]
5508 : [ 1.19069e-005 ]
5509 : [ 1.22165e-005 ]
5510 : [ 1.23047e-005 ]
5511 : [ 1.16943e-005 ]
5512 : [ 9.53419e-006 ]
5513 : [ 1.12605e-005 ]
5514 : [ 1.21623e-005 ]
5515 : [ 1.50375e-005 ]
5516 : [ 1.12537e-005 ]
5517 : [ 1.21143e-005 ]
5518 : [ 1.28225e-005 ]
5519 : [ 1.28292e-005 ]
5520 : [ 1.38797e-005 ]
5521 : [ 1.94543e-005 ]
5522 : [ 1.61358e-005 ]
5523 : [ 9.87901e-006 ]
5524 : [ 1.51916e-005 ]
5525 : [ 2.10347e-005 ]
5526 : [ 2.0313e-005  ]
5527 : [ 1.17822e-005 ]
5528 : [ 1.2372e-005  ]
5529 : [ 1.71603e-005 ]
5530 : [ 1.48293e-005 ]
5531 : [ 1.7291e-005  ]
5532 : [ 1.19971e-005 ]
5533 : [ 2.0661e-005  ]
5534 : [ 2.11114e-005 ]
5535 : [ 1.22493e-005 ]
5536 : [ 1.19657e-005 ]
5537 : [ 2.18312e-005 ]
5538 : [ 1.16055e-005 ]
5539 : [ 1.22079e-005 ]
5540 : [ 1.56691e-005 ]
5541 : [ 1.35152e-005 ]
5542 : [ 1.98483e-005 ]
5543 : [ 1.69118e-005 ]
5544 : [ 1.31175e-005 ]
5545 : [ 1.4993e-005  ]
5546 : [ 1.25654e-005 ]
5547 : [ 9.61708e-006 ]
5548 : [ 1.43802e-005 ]
5549 : [ 1.18282e-005 ]
5550 : [ 1.8091e-005  ]
5551 : [ 1.81387e-005 ]
5552 : [ 1.44093e-005 ]
5553 : [ 1.19196e-005 ]
5554 : [ 1.44298e-005 ]
5555 : [ 1.49696e-005 ]
5556 : [ 1.23402e-005 ]
5557 : [ 1.54044e-005 ]
5558 : [ 1.32874e-005 ]
5559 : [ 1.361e-005   ]
5560 : [ 1.69351e-005 ]
5561 : [ 1.03724e-005 ]
5562 : [ 1.19429e-005 ]
5563 : [ 1.39987e-005 ]
5564 : [ 1.17057e-005 ]
5565 : [ 1.24809e-005 ]
5566 : [ 2.33349e-005 ]
5567 : [ 1.18852e-005 ]
5568 : [ 1.79695e-005 ]
5569 : [ 1.15491e-005 ]
5570 : [ 1.20025e-005 ]
5571 : [ 1.51042e-005 ]
5572 : [ 2.28613e-005 ]
5573 : [ 1.00366e-005 ]
5574 : [ 1.16399e-005 ]
5575 : [ 1.60632e-005 ]
5576 : [ 1.46732e-005 ]
5577 : [ 1.41306e-005 ]
5578 : [ 9.91519e-006 ]
5579 : [ 1.0153e-005  ]
5580 : [ 1.647e-005   ]
5581 : [ 1.29794e-005 ]
5582 : [ 2.08943e-005 ]
5583 : [ 1.20831e-005 ]
5584 : [ 2.06594e-005 ]
5585 : [ 1.02226e-005 ]
5586 : [ 1.22965e-005 ]
5587 : [ 1.12592e-005 ]
5588 : [ 1.07389e-005 ]
5589 : [ 1.28468e-005 ]
5590 : [ 1.33676e-005 ]
5591 : [ 1.2009e-005  ]
5592 : [ 1.19531e-005 ]
5593 : [ 2.1141e-005  ]
5594 : [ 1.38551e-005 ]
5595 : [ 1.14629e-005 ]
5596 : [ 1.60287e-005 ]
5597 : [ 8.86055e-006 ]
5598 : [ 1.171e-005   ]
5599 : [ 1.61513e-005 ]
5600 : [ 1.2749e-005  ]
5601 : [ 2.1258e-005  ]
5602 : [ 8.48282e-006 ]
5603 : [ 1.15523e-005 ]
5604 : [ 2.02241e-005 ]
5605 : [ 1.81216e-005 ]
5606 : [ 1.35901e-005 ]
5607 : [ 1.47595e-005 ]
5608 : [ 1.66301e-005 ]
5609 : [ 1.2255e-005  ]
5610 : [ 9.8532e-006  ]
5611 : [ 1.30385e-005 ]
5612 : [ 1.22247e-005 ]
5613 : [ 1.60176e-005 ]
5614 : [ 1.61961e-005 ]
5615 : [ 1.17554e-005 ]
5616 : [ 1.40526e-005 ]
5617 : [ 1.87192e-005 ]
5618 : [ 1.06416e-005 ]
5619 : [ 1.9931e-005  ]
5620 : [ 1.15035e-005 ]
5621 : [ 1.39502e-005 ]
5622 : [ 1.22379e-005 ]
5623 : [ 1.90895e-005 ]
5624 : [ 1.52498e-005 ]
5625 : [ 1.34539e-005 ]
5626 : [ 1.10794e-005 ]
5627 : [ 1.23318e-005 ]
5628 : [ 1.29074e-005 ]
5629 : [ 1.12299e-005 ]
5630 : [ 1.50993e-005 ]
5631 : [ 1.15901e-005 ]
5632 : [ 1.28772e-005 ]
5633 : [ 1.34177e-005 ]
5634 : [ 1.08376e-005 ]
5635 : [ 1.82319e-005 ]
5636 : [ 1.42107e-005 ]
5637 : [ 1.22454e-005 ]
5638 : [ 1.16894e-005 ]
5639 : [ 1.15258e-005 ]
5640 : [ 1.28129e-005 ]
5641 : [ 1.83943e-005 ]
5642 : [ 1.18678e-005 ]
5643 : [ 1.8651e-005  ]
5644 : [ 1.16321e-005 ]
5645 : [ 1.84879e-005 ]
5646 : [ 1.11343e-005 ]
5647 : [ 1.6319e-005  ]
5648 : [ 1.28287e-005 ]
5649 : [ 1.94005e-005 ]
5650 : [ 9.57465e-006 ]
5651 : [ 1.45825e-005 ]
5652 : [ 1.14546e-005 ]
5653 : [ 1.22875e-005 ]
5654 : [ 9.5639e-006  ]
5655 : [ 1.23813e-005 ]
5656 : [ 1.24485e-005 ]
5657 : [ 1.17446e-005 ]
5658 : [ 1.32725e-005 ]
5659 : [ 1.47869e-005 ]
5660 : [ 1.20598e-005 ]
5661 : [ 1.04469e-005 ]
5662 : [ 1.21225e-005 ]
5663 : [ 1.31035e-005 ]
5664 : [ 1.34191e-005 ]
5665 : [ 1.15126e-005 ]
5666 : [ 1.43628e-005 ]
5667 : [ 1.23922e-005 ]
5668 : [ 2.31381e-005 ]
5669 : [ 1.32132e-005 ]
5670 : [ 1.16871e-005 ]
5671 : [ 1.05855e-005 ]
5672 : [ 1.21059e-005 ]
5673 : [ 1.19151e-005 ]
5674 : [ 1.26557e-005 ]
5675 : [ 1.70146e-005 ]
5676 : [ 1.10676e-005 ]
5677 : [ 1.27487e-005 ]
5678 : [ 1.39548e-005 ]
5679 : [ 1.14177e-005 ]
5680 : [ 1.38881e-005 ]
5681 : [ 1.07038e-005 ]
5682 : [ 1.01628e-005 ]
5683 : [ 1.8774e-005  ]
5684 : [ 1.27169e-005 ]
5685 : [ 1.26886e-005 ]
5686 : [ 1.14812e-005 ]
5687 : [ 1.29565e-005 ]
5688 : [ 1.0936e-005  ]
5689 : [ 1.22691e-005 ]
5690 : [ 1.62862e-005 ]
5691 : [ 1.49798e-005 ]
5692 : [ 1.9406e-005  ]
5693 : [ 1.13712e-005 ]
5694 : [ 1.73594e-005 ]
5695 : [ 1.60495e-005 ]
5696 : [ 2.17102e-005 ]
5697 : [ 1.48857e-005 ]
5698 : [ 1.34484e-005 ]
5699 : [ 1.18667e-005 ]
5700 : [ 1.23907e-005 ]
5701 : [ 1.31091e-005 ]
5702 : [ 1.24962e-005 ]
5703 : [ 1.21667e-005 ]
5704 : [ 1.44082e-005 ]
5705 : [ 1.58958e-005 ]
5706 : [ 1.08014e-005 ]
5707 : [ 1.86541e-005 ]
5708 : [ 1.0704e-005  ]
5709 : [ 1.56052e-005 ]
5710 : [ 1.26336e-005 ]
5711 : [ 1.30937e-005 ]
5712 : [ 1.17316e-005 ]
5713 : [ 1.2331e-005  ]
5714 : [ 1.15973e-005 ]
5715 : [ 1.20654e-005 ]
5716 : [ 1.25817e-005 ]
5717 : [ 1.30989e-005 ]
5718 : [ 1.12598e-005 ]
5719 : [ 1.18143e-005 ]
5720 : [ 1.28264e-005 ]
5721 : [ 1.16131e-005 ]
5722 : [ 1.29885e-005 ]
5723 : [ 1.15467e-005 ]
5724 : [ 1.68871e-005 ]
5725 : [ 1.71167e-005 ]
5726 : [ 1.29254e-005 ]
5727 : [ 1.27688e-005 ]
5728 : [ 1.156e-005   ]
5729 : [ 1.13377e-005 ]
5730 : [ 1.27029e-005 ]
5731 : [ 1.25967e-005 ]
5732 : [ 1.27624e-005 ]
5733 : [ 1.17622e-005 ]
5734 : [ 1.23852e-005 ]
5735 : [ 1.35844e-005 ]
5736 : [ 1.61402e-005 ]
5737 : [ 1.31518e-005 ]
5738 : [ 1.27397e-005 ]
5739 : [ 1.26294e-005 ]
5740 : [ 1.42568e-005 ]
5741 : [ 1.16192e-005 ]
5742 : [ 1.24793e-005 ]
5743 : [ 1.43274e-005 ]
5744 : [ 9.20833e-006 ]
5745 : [ 1.13537e-005 ]
5746 : [ 1.08566e-005 ]
5747 : [ 1.06331e-005 ]
5748 : [ 1.22444e-005 ]
5749 : [ 1.09965e-005 ]
5750 : [ 1.4071e-005  ]
5751 : [ 1.17911e-005 ]
5752 : [ 1.5348e-005  ]
5753 : [ 1.35839e-005 ]
5754 : [ 1.23383e-005 ]
5755 : [ 1.29508e-005 ]
5756 : [ 1.62127e-005 ]
5757 : [ 1.22883e-005 ]
5758 : [ 2.09001e-005 ]
5759 : [ 1.18706e-005 ]
5760 : [ 1.25176e-005 ]
5761 : [ 1.89967e-005 ]
5762 : [ 1.34758e-005 ]
5763 : [ 1.95134e-005 ]
5764 : [ 1.30229e-005 ]
5765 : [ 1.2145e-005  ]
5766 : [ 1.08577e-005 ]
5767 : [ 1.19648e-005 ]
5768 : [ 1.14036e-005 ]
5769 : [ 1.48706e-005 ]
5770 : [ 1.75796e-005 ]
5771 : [ 1.11994e-005 ]
5772 : [ 1.23685e-005 ]
5773 : [ 1.23277e-005 ]
5774 : [ 1.73187e-005 ]
5775 : [ 1.29008e-005 ]
5776 : [ 1.34746e-005 ]
5777 : [ 1.47693e-005 ]
5778 : [ 1.67438e-005 ]
5779 : [ 1.53624e-005 ]
5780 : [ 9.33121e-006 ]
5781 : [ 2.16682e-005 ]
5782 : [ 1.16354e-005 ]
5783 : [ 1.2549e-005  ]
5784 : [ 1.4925e-005  ]
5785 : [ 1.31245e-005 ]
5786 : [ 1.20102e-005 ]
5787 : [ 1.16755e-005 ]
5788 : [ 1.24652e-005 ]
5789 : [ 1.17733e-005 ]
5790 : [ 1.24688e-005 ]
5791 : [ 1.52265e-005 ]
5792 : [ 1.29702e-005 ]
5793 : [ 1.26542e-005 ]
5794 : [ 2.00632e-005 ]
5795 : [ 1.19184e-005 ]
5796 : [ 1.25949e-005 ]
5797 : [ 1.10787e-005 ]
5798 : [ 1.18716e-005 ]
5799 : [ 1.04956e-005 ]
5800 : [ 1.1913e-005  ]
5801 : [ 1.33686e-005 ]
5802 : [ 1.43788e-005 ]
5803 : [ 1.4102e-005  ]
5804 : [ 1.27487e-005 ]
5805 : [ 1.8661e-005  ]
5806 : [ 1.17585e-005 ]
5807 : [ 1.22963e-005 ]
5808 : [ 2.08039e-005 ]
5809 : [ 1.35547e-005 ]
5810 : [ 1.869e-005   ]
5811 : [ 1.65378e-005 ]
5812 : [ 1.48562e-005 ]
5813 : [ 2.09629e-005 ]
5814 : [ 1.23196e-005 ]
5815 : [ 1.7805e-005  ]
5816 : [ 1.20847e-005 ]
5817 : [ 9.61673e-006 ]
5818 : [ 1.11032e-005 ]
5819 : [ 1.55851e-005 ]
5820 : [ 1.46626e-005 ]
5821 : [ 1.47487e-005 ]
5822 : [ 1.32961e-005 ]
5823 : [ 1.22503e-005 ]
5824 : [ 1.67378e-005 ]
5825 : [ 1.14392e-005 ]
5826 : [ 1.64066e-005 ]
5827 : [ 1.81581e-005 ]
5828 : [ 1.03505e-005 ]
5829 : [ 1.16624e-005 ]
5830 : [ 1.26924e-005 ]
5831 : [ 1.27261e-005 ]
5832 : [ 1.15323e-005 ]
5833 : [ 1.17497e-005 ]
5834 : [ 1.42492e-005 ]
5835 : [ 1.45198e-005 ]
5836 : [ 9.08071e-006 ]
5837 : [ 2.18078e-005 ]
5838 : [ 1.75946e-005 ]
5839 : [ 1.10434e-005 ]
5840 : [ 1.31685e-005 ]
5841 : [ 2.1125e-005  ]
5842 : [ 1.32196e-005 ]
5843 : [ 1.20497e-005 ]
5844 : [ 1.06725e-005 ]
5845 : [ 1.28992e-005 ]
5846 : [ 1.50352e-005 ]
5847 : [ 1.59682e-005 ]
5848 : [ 1.05551e-005 ]
5849 : [ 1.2427e-005  ]
5850 : [ 2.08374e-005 ]
5851 : [ 1.08236e-005 ]
5852 : [ 1.24102e-005 ]
5853 : [ 1.17066e-005 ]
5854 : [ 1.99494e-005 ]
5855 : [ 1.31653e-005 ]
5856 : [ 1.52394e-005 ]
5857 : [ 1.83491e-005 ]
5858 : [ 1.26242e-005 ]
5859 : [ 1.30717e-005 ]
5860 : [ 1.20455e-005 ]
5861 : [ 1.19431e-005 ]
5862 : [ 9.99506e-006 ]
5863 : [ 2.46153e-005 ]
5864 : [ 1.19517e-005 ]
5865 : [ 1.25754e-005 ]
5866 : [ 1.44702e-005 ]
5867 : [ 1.3129e-005  ]
5868 : [ 8.12896e-006 ]
5869 : [ 1.18038e-005 ]
5870 : [ 1.46427e-005 ]
5871 : [ 1.97337e-005 ]
5872 : [ 1.25256e-005 ]
5873 : [ 1.47089e-005 ]
5874 : [ 1.99402e-005 ]
5875 : [ 1.24223e-005 ]
5876 : [ 1.1906e-005  ]
5877 : [ 1.23658e-005 ]
5878 : [ 1.11661e-005 ]
5879 : [ 1.18581e-005 ]
5880 : [ 1.22862e-005 ]
5881 : [ 1.4261e-005  ]
5882 : [ 1.23528e-005 ]
5883 : [ 1.25674e-005 ]
5884 : [ 1.40644e-005 ]
5885 : [ 1.54521e-005 ]
5886 : [ 1.3469e-005  ]
5887 : [ 1.29953e-005 ]
5888 : [ 1.21474e-005 ]
5889 : [ 1.42204e-005 ]
5890 : [ 1.10881e-005 ]
5891 : [ 1.03533e-005 ]
5892 : [ 1.48761e-005 ]
5893 : [ 1.15823e-005 ]
5894 : [ 1.9076e-005  ]
5895 : [ 1.19713e-005 ]
5896 : [ 1.06769e-005 ]
5897 : [ 1.365e-005   ]
5898 : [ 1.20944e-005 ]
5899 : [ 2.13106e-005 ]
5900 : [ 1.13077e-005 ]
5901 : [ 1.4834e-005  ]
5902 : [ 2.12335e-005 ]
5903 : [ 1.55062e-005 ]
5904 : [ 1.19294e-005 ]
5905 : [ 1.69859e-005 ]
5906 : [ 2.11341e-005 ]
5907 : [ 1.56951e-005 ]
5908 : [ 1.18313e-005 ]
5909 : [ 1.58552e-005 ]
5910 : [ 1.40791e-005 ]
5911 : [ 1.41706e-005 ]
5912 : [ 1.19527e-005 ]
5913 : [ 1.16065e-005 ]
5914 : [ 1.17352e-005 ]
5915 : [ 1.5666e-005  ]
5916 : [ 1.28066e-005 ]
5917 : [ 1.82679e-005 ]
5918 : [ 1.23002e-005 ]
5919 : [ 1.217e-005   ]
5920 : [ 1.12307e-005 ]
5921 : [ 1.00051e-005 ]
5922 : [ 1.67447e-005 ]
5923 : [ 1.58064e-005 ]
5924 : [ 1.24035e-005 ]
5925 : [ 1.21392e-005 ]
5926 : [ 1.30094e-005 ]
5927 : [ 1.20038e-005 ]
5928 : [ 1.38451e-005 ]
5929 : [ 1.61372e-005 ]
5930 : [ 2.05737e-005 ]
5931 : [ 1.12448e-005 ]
5932 : [ 1.23961e-005 ]
5933 : [ 1.24728e-005 ]
5934 : [ 1.04888e-005 ]
5935 : [ 1.18569e-005 ]
5936 : [ 1.25598e-005 ]
5937 : [ 1.1477e-005  ]
5938 : [ 1.13031e-005 ]
5939 : [ 1.75108e-005 ]
5940 : [ 1.0721e-005  ]
5941 : [ 2.18833e-005 ]
5942 : [ 1.21478e-005 ]
5943 : [ 1.27317e-005 ]
5944 : [ 1.15736e-005 ]
5945 : [ 1.18017e-005 ]
5946 : [ 1.2443e-005  ]
5947 : [ 2.12771e-005 ]
5948 : [ 2.19155e-005 ]
5949 : [ 1.37752e-005 ]
5950 : [ 1.29537e-005 ]
5951 : [ 1.31231e-005 ]
5952 : [ 1.17626e-005 ]
5953 : [ 1.19432e-005 ]
5954 : [ 1.2836e-005  ]
5955 : [ 1.12884e-005 ]
5956 : [ 1.21815e-005 ]
5957 : [ 1.76703e-005 ]
5958 : [ 2.14565e-005 ]
5959 : [ 1.65462e-005 ]
5960 : [ 2.29322e-005 ]
5961 : [ 1.24397e-005 ]
5962 : [ 1.30903e-005 ]
5963 : [ 1.20573e-005 ]
5964 : [ 1.41651e-005 ]
5965 : [ 1.75108e-005 ]
5966 : [ 1.37867e-005 ]
5967 : [ 1.22822e-005 ]
5968 : [ 1.09985e-005 ]
5969 : [ 1.38617e-005 ]
5970 : [ 1.30311e-005 ]
5971 : [ 2.10954e-005 ]
5972 : [ 2.28158e-005 ]
5973 : [ 1.31236e-005 ]
5974 : [ 1.17624e-005 ]
5975 : [ 1.36459e-005 ]
5976 : [ 1.24627e-005 ]
5977 : [ 1.5893e-005  ]
5978 : [ 1.27959e-005 ]
5979 : [ 1.03703e-005 ]
5980 : [ 2.24159e-005 ]
5981 : [ 1.43799e-005 ]
5982 : [ 1.14989e-005 ]
5983 : [ 1.19178e-005 ]
5984 : [ 1.33765e-005 ]
5985 : [ 1.20759e-005 ]
5986 : [ 1.2751e-005  ]
5987 : [ 1.15681e-005 ]
5988 : [ 1.30004e-005 ]
5989 : [ 1.20933e-005 ]
5990 : [ 1.23941e-005 ]
5991 : [ 1.80754e-005 ]
5992 : [ 1.34394e-005 ]
5993 : [ 1.58657e-005 ]
5994 : [ 1.11009e-005 ]
5995 : [ 1.73362e-005 ]
5996 : [ 1.65307e-005 ]
5997 : [ 1.20897e-005 ]
5998 : [ 1.6351e-005  ]
5999 : [ 1.20739e-005 ]
6000 : [ 1.1119e-005  ]
6001 : [ 1.78235e-005 ]
6002 : [ 1.62676e-005 ]
6003 : [ 1.18209e-005 ]
6004 : [ 1.19549e-005 ]
6005 : [ 1.46273e-005 ]
6006 : [ 1.54459e-005 ]
6007 : [ 1.21056e-005 ]
6008 : [ 1.19017e-005 ]
6009 : [ 1.3952e-005  ]
6010 : [ 1.59906e-005 ]
6011 : [ 1.19233e-005 ]
6012 : [ 1.23129e-005 ]
6013 : [ 1.23128e-005 ]
6014 : [ 1.18061e-005 ]
6015 : [ 1.13045e-005 ]
6016 : [ 1.22732e-005 ]
6017 : [ 1.15483e-005 ]
6018 : [ 1.28407e-005 ]
6019 : [ 1.13323e-005 ]
6020 : [ 1.53922e-005 ]
6021 : [ 1.28577e-005 ]
6022 : [ 1.40865e-005 ]
6023 : [ 1.11378e-005 ]
6024 : [ 1.26094e-005 ]
6025 : [ 1.18945e-005 ]
6026 : [ 1.21387e-005 ]
6027 : [ 1.41113e-005 ]
6028 : [ 1.10535e-005 ]
6029 : [ 1.16671e-005 ]
6030 : [ 1.21364e-005 ]
6031 : [ 1.28591e-005 ]
6032 : [ 1.29966e-005 ]
6033 : [ 1.24903e-005 ]
6034 : [ 1.60842e-005 ]
6035 : [ 1.73907e-005 ]
6036 : [ 1.81716e-005 ]
6037 : [ 1.02343e-005 ]
6038 : [ 1.04951e-005 ]
6039 : [ 9.65776e-006 ]
6040 : [ 1.13611e-005 ]
6041 : [ 2.01286e-005 ]
6042 : [ 1.84053e-005 ]
6043 : [ 1.27963e-005 ]
6044 : [ 1.1847e-005  ]
6045 : [ 1.14572e-005 ]
6046 : [ 1.44774e-005 ]
6047 : [ 1.57905e-005 ]
6048 : [ 1.20965e-005 ]
6049 : [ 1.29409e-005 ]
6050 : [ 1.19075e-005 ]
6051 : [ 1.20651e-005 ]
6052 : [ 1.91408e-005 ]
6053 : [ 1.10269e-005 ]
6054 : [ 1.33083e-005 ]
6055 : [ 1.23697e-005 ]
6056 : [ 2.00866e-005 ]
6057 : [ 1.18917e-005 ]
6058 : [ 1.21405e-005 ]
6059 : [ 1.12504e-005 ]
6060 : [ 1.73324e-005 ]
6061 : [ 1.23012e-005 ]
6062 : [ 1.19002e-005 ]
6063 : [ 1.1963e-005  ]
6064 : [ 1.69099e-005 ]
6065 : [ 1.37101e-005 ]
6066 : [ 1.27958e-005 ]
6067 : [ 1.67204e-005 ]
6068 : [ 1.2445e-005  ]
6069 : [ 1.79345e-005 ]
6070 : [ 1.61266e-005 ]
6071 : [ 1.20717e-005 ]
6072 : [ 1.1975e-005  ]
6073 : [ 1.57659e-005 ]
6074 : [ 1.22125e-005 ]
6075 : [ 1.55135e-005 ]
6076 : [ 1.28192e-005 ]
6077 : [ 1.29746e-005 ]
6078 : [ 1.36238e-005 ]
6079 : [ 1.48771e-005 ]
6080 : [ 1.08967e-005 ]
6081 : [ 1.6227e-005  ]
6082 : [ 1.28796e-005 ]
6083 : [ 1.26111e-005 ]
6084 : [ 1.22753e-005 ]
6085 : [ 1.18773e-005 ]
6086 : [ 1.90372e-005 ]
6087 : [ 1.4875e-005  ]
6088 : [ 1.23489e-005 ]
6089 : [ 1.26084e-005 ]
6090 : [ 1.37708e-005 ]
6091 : [ 1.68578e-005 ]
6092 : [ 1.39907e-005 ]
6093 : [ 1.15737e-005 ]
6094 : [ 1.51896e-005 ]
6095 : [ 1.22057e-005 ]
6096 : [ 1.19642e-005 ]
6097 : [ 1.16382e-005 ]
6098 : [ 1.59756e-005 ]
6099 : [ 1.5102e-005  ]
6100 : [ 1.23064e-005 ]
6101 : [ 1.27388e-005 ]
6102 : [ 1.23607e-005 ]
6103 : [ 1.24337e-005 ]
6104 : [ 1.47175e-005 ]
6105 : [ 1.21164e-005 ]
6106 : [ 1.0928e-005  ]
6107 : [ 1.04717e-005 ]
6108 : [ 1.26434e-005 ]
6109 : [ 1.38617e-005 ]
6110 : [ 1.15908e-005 ]
6111 : [ 1.40181e-005 ]
6112 : [ 1.27407e-005 ]
6113 : [ 1.5568e-005  ]
6114 : [ 1.22174e-005 ]
6115 : [ 1.63025e-005 ]
6116 : [ 1.84163e-005 ]
6117 : [ 1.07164e-005 ]
6118 : [ 1.17149e-005 ]
6119 : [ 1.28363e-005 ]
6120 : [ 1.83921e-005 ]
6121 : [ 1.31442e-005 ]
6122 : [ 1.26024e-005 ]
6123 : [ 1.36063e-005 ]
6124 : [ 1.21361e-005 ]
6125 : [ 1.2066e-005  ]
6126 : [ 1.17707e-005 ]
6127 : [ 1.18573e-005 ]
6128 : [ 1.34465e-005 ]
6129 : [ 1.15649e-005 ]
6130 : [ 1.07629e-005 ]
6131 : [ 1.41437e-005 ]
6132 : [ 1.41856e-005 ]
6133 : [ 1.12558e-005 ]
6134 : [ 1.6761e-005  ]
6135 : [ 1.41294e-005 ]
6136 : [ 8.64175e-006 ]
6137 : [ 1.58539e-005 ]
6138 : [ 1.1137e-005  ]
6139 : [ 1.28431e-005 ]
6140 : [ 1.21841e-005 ]
6141 : [ 1.24799e-005 ]
6142 : [ 1.63794e-005 ]
6143 : [ 1.82539e-005 ]
6144 : [ 1.2257e-005  ]
6145 : [ 1.20677e-005 ]
6146 : [ 1.22746e-005 ]
6147 : [ 1.86644e-005 ]
6148 : [ 9.71424e-006 ]
6149 : [ 1.35271e-005 ]
6150 : [ 1.50071e-005 ]
6151 : [ 1.15361e-005 ]
6152 : [ 1.1818e-005  ]
6153 : [ 1.73423e-005 ]
6154 : [ 1.25027e-005 ]
6155 : [ 1.21047e-005 ]
6156 : [ 1.14569e-005 ]
6157 : [ 1.32008e-005 ]
6158 : [ 1.23369e-005 ]
6159 : [ 1.25387e-005 ]
6160 : [ 1.48398e-005 ]
6161 : [ 2.46893e-005 ]
6162 : [ 1.02258e-005 ]
6163 : [ 1.09283e-005 ]
6164 : [ 1.23013e-005 ]
6165 : [ 9.95875e-006 ]
6166 : [ 1.82246e-005 ]
6167 : [ 1.18233e-005 ]
6168 : [ 1.2071e-005  ]
6169 : [ 1.59772e-005 ]
6170 : [ 1.16773e-005 ]
6171 : [ 1.21579e-005 ]
6172 : [ 1.36988e-005 ]
6173 : [ 1.3558e-005  ]
6174 : [ 1.22892e-005 ]
6175 : [ 1.36303e-005 ]
6176 : [ 1.50116e-005 ]
6177 : [ 1.53924e-005 ]
6178 : [ 2.02874e-005 ]
6179 : [ 1.10882e-005 ]
6180 : [ 1.76087e-005 ]
6181 : [ 1.26129e-005 ]
6182 : [ 1.22678e-005 ]
6183 : [ 1.39848e-005 ]
6184 : [ 1.31956e-005 ]
6185 : [ 1.16707e-005 ]
6186 : [ 1.22235e-005 ]
6187 : [ 1.62365e-005 ]
6188 : [ 1.24875e-005 ]
6189 : [ 1.27969e-005 ]
6190 : [ 1.25524e-005 ]
6191 : [ 9.28514e-006 ]
6192 : [ 1.2225e-005  ]
6193 : [ 1.14091e-005 ]
6194 : [ 1.51928e-005 ]
6195 : [ 1.30524e-005 ]
6196 : [ 1.70736e-005 ]
6197 : [ 1.21007e-005 ]
6198 : [ 1.03889e-005 ]
6199 : [ 2.0767e-005  ]
6200 : [ 1.68419e-005 ]
6201 : [ 1.22931e-005 ]
6202 : [ 1.28482e-005 ]
6203 : [ 1.21321e-005 ]
6204 : [ 1.2421e-005  ]
6205 : [ 1.19463e-005 ]
6206 : [ 1.26506e-005 ]
6207 : [ 1.39922e-005 ]
6208 : [ 1.23764e-005 ]
6209 : [ 1.01619e-005 ]
6210 : [ 1.39658e-005 ]
6211 : [ 2.00549e-005 ]
6212 : [ 1.35399e-005 ]
6213 : [ 1.23146e-005 ]
6214 : [ 1.65098e-005 ]
6215 : [ 2.12551e-005 ]
6216 : [ 1.26387e-005 ]
6217 : [ 1.49561e-005 ]
6218 : [ 1.07537e-005 ]
6219 : [ 1.22076e-005 ]
6220 : [ 1.22501e-005 ]
6221 : [ 1.26613e-005 ]
6222 : [ 1.55277e-005 ]
6223 : [ 1.12169e-005 ]
6224 : [ 2.23441e-005 ]
6225 : [ 1.47485e-005 ]
6226 : [ 1.28837e-005 ]
6227 : [ 1.0832e-005  ]
6228 : [ 1.43641e-005 ]
6229 : [ 1.00996e-005 ]
6230 : [ 1.24293e-005 ]
6231 : [ 1.32233e-005 ]
6232 : [ 1.8204e-005  ]
6233 : [ 1.75866e-005 ]
6234 : [ 1.19896e-005 ]
6235 : [ 1.22009e-005 ]
6236 : [ 1.57343e-005 ]
6237 : [ 1.19895e-005 ]
6238 : [ 1.2118e-005  ]
6239 : [ 1.69622e-005 ]
6240 : [ 1.17297e-005 ]
6241 : [ 1.31063e-005 ]
6242 : [ 1.83619e-005 ]
6243 : [ 1.37287e-005 ]
6244 : [ 1.28054e-005 ]
6245 : [ 1.17802e-005 ]
6246 : [ 1.01418e-005 ]
6247 : [ 2.00815e-005 ]
6248 : [ 1.26963e-005 ]
6249 : [ 1.78374e-005 ]
6250 : [ 1.68347e-005 ]
6251 : [ 1.15054e-005 ]
6252 : [ 1.15298e-005 ]
6253 : [ 1.89975e-005 ]
6254 : [ 1.09131e-005 ]
6255 : [ 1.15846e-005 ]
6256 : [ 1.30168e-005 ]
6257 : [ 1.21903e-005 ]
6258 : [ 1.37593e-005 ]
6259 : [ 1.22142e-005 ]
6260 : [ 1.17055e-005 ]
6261 : [ 1.39517e-005 ]
6262 : [ 1.22866e-005 ]
6263 : [ 1.72867e-005 ]
6264 : [ 1.53322e-005 ]
6265 : [ 1.36841e-005 ]
6266 : [ 1.224e-005   ]
6267 : [ 1.15273e-005 ]
6268 : [ 1.21224e-005 ]
6269 : [ 1.07075e-005 ]
6270 : [ 9.99558e-006 ]
6271 : [ 1.34738e-005 ]
6272 : [ 1.29345e-005 ]
6273 : [ 2.30586e-005 ]
6274 : [ 1.45579e-005 ]
6275 : [ 1.14833e-005 ]
6276 : [ 1.59337e-005 ]
6277 : [ 1.15859e-005 ]
6278 : [ 2.02726e-005 ]
6279 : [ 1.32691e-005 ]
6280 : [ 1.31072e-005 ]
6281 : [ 1.23318e-005 ]
6282 : [ 1.20427e-005 ]
6283 : [ 9.62539e-006 ]
6284 : [ 1.07739e-005 ]
6285 : [ 2.2098e-005  ]
6286 : [ 1.81571e-005 ]
6287 : [ 1.90632e-005 ]
6288 : [ 1.26854e-005 ]
6289 : [ 1.06048e-005 ]
6290 : [ 1.02497e-005 ]
6291 : [ 1.05186e-005 ]
6292 : [ 1.96175e-005 ]
6293 : [ 1.95159e-005 ]
6294 : [ 1.12949e-005 ]
6295 : [ 1.94933e-005 ]
6296 : [ 1.19272e-005 ]
6297 : [ 1.00589e-005 ]
6298 : [ 1.24849e-005 ]
6299 : [ 1.37537e-005 ]
6300 : [ 1.36686e-005 ]
6301 : [ 1.34828e-005 ]
6302 : [ 1.1521e-005  ]
6303 : [ 1.18879e-005 ]
6304 : [ 9.70107e-006 ]
6305 : [ 1.77512e-005 ]
6306 : [ 1.39213e-005 ]
6307 : [ 1.16122e-005 ]
6308 : [ 1.90639e-005 ]
6309 : [ 1.21095e-005 ]
6310 : [ 1.296e-005   ]
6311 : [ 9.95982e-006 ]
6312 : [ 1.22949e-005 ]
6313 : [ 2.0003e-005  ]
6314 : [ 1.1246e-005  ]
6315 : [ 1.76777e-005 ]
6316 : [ 1.56215e-005 ]
6317 : [ 2.26505e-005 ]
6318 : [ 1.41696e-005 ]
6319 : [ 1.28842e-005 ]
6320 : [ 1.12137e-005 ]
6321 : [ 1.19999e-005 ]
6322 : [ 2.05204e-005 ]
6323 : [ 1.60973e-005 ]
6324 : [ 1.23018e-005 ]
6325 : [ 1.28738e-005 ]
6326 : [ 1.28116e-005 ]
6327 : [ 1.72941e-005 ]
6328 : [ 1.25861e-005 ]
6329 : [ 1.06158e-005 ]
6330 : [ 1.17667e-005 ]
6331 : [ 1.28485e-005 ]
6332 : [ 9.65329e-006 ]
6333 : [ 1.36523e-005 ]
6334 : [ 1.21344e-005 ]
6335 : [ 1.49836e-005 ]
6336 : [ 1.74796e-005 ]
6337 : [ 1.42107e-005 ]
6338 : [ 1.24509e-005 ]
6339 : [ 1.24085e-005 ]
6340 : [ 1.04209e-005 ]
6341 : [ 1.5483e-005  ]
6342 : [ 2.27706e-005 ]
6343 : [ 1.38399e-005 ]
6344 : [ 1.00796e-005 ]
6345 : [ 1.16009e-005 ]
6346 : [ 1.28158e-005 ]
6347 : [ 1.22168e-005 ]
6348 : [ 1.32418e-005 ]
6349 : [ 1.11265e-005 ]
6350 : [ 1.38188e-005 ]
6351 : [ 1.22463e-005 ]
6352 : [ 1.96541e-005 ]
6353 : [ 1.62749e-005 ]
6354 : [ 1.70669e-005 ]
6355 : [ 1.23318e-005 ]
6356 : [ 1.11975e-005 ]
6357 : [ 1.39702e-005 ]
6358 : [ 1.26445e-005 ]
6359 : [ 1.2085e-005  ]
6360 : [ 1.19509e-005 ]
6361 : [ 2.09887e-005 ]
6362 : [ 1.18518e-005 ]
6363 : [ 1.18809e-005 ]
6364 : [ 1.31448e-005 ]
6365 : [ 1.18689e-005 ]
6366 : [ 1.28886e-005 ]
6367 : [ 1.43819e-005 ]
6368 : [ 1.64427e-005 ]
6369 : [ 1.18671e-005 ]
6370 : [ 1.02073e-005 ]
6371 : [ 1.17535e-005 ]
6372 : [ 1.11524e-005 ]
6373 : [ 1.21405e-005 ]
6374 : [ 1.5917e-005  ]
6375 : [ 2.04631e-005 ]
6376 : [ 1.18544e-005 ]
6377 : [ 1.1647e-005  ]
6378 : [ 1.57378e-005 ]
6379 : [ 1.04732e-005 ]
6380 : [ 1.18119e-005 ]
6381 : [ 1.07131e-005 ]
6382 : [ 2.05537e-005 ]
6383 : [ 1.69522e-005 ]
6384 : [ 1.1714e-005  ]
6385 : [ 1.26071e-005 ]
6386 : [ 1.05651e-005 ]
6387 : [ 1.38566e-005 ]
6388 : [ 2.07861e-005 ]
6389 : [ 1.38369e-005 ]
6390 : [ 1.17652e-005 ]
6391 : [ 1.03265e-005 ]
6392 : [ 1.25447e-005 ]
6393 : [ 2.00813e-005 ]
6394 : [ 1.48879e-005 ]
6395 : [ 1.64494e-005 ]
6396 : [ 1.25629e-005 ]
6397 : [ 1.3895e-005  ]
6398 : [ 1.59446e-005 ]
6399 : [ 1.32918e-005 ]
6400 : [ 1.38893e-005 ]
6401 : [ 1.27549e-005 ]
6402 : [ 1.15302e-005 ]
6403 : [ 1.64404e-005 ]
6404 : [ 1.11975e-005 ]
6405 : [ 1.17385e-005 ]
6406 : [ 1.25196e-005 ]
6407 : [ 1.92249e-005 ]
6408 : [ 2.03053e-005 ]
6409 : [ 1.7576e-005  ]
6410 : [ 1.26358e-005 ]
6411 : [ 1.33385e-005 ]
6412 : [ 1.29442e-005 ]
6413 : [ 1.14177e-005 ]
6414 : [ 1.12403e-005 ]
6415 : [ 1.27347e-005 ]
6416 : [ 1.92061e-005 ]
6417 : [ 1.22761e-005 ]
6418 : [ 1.60388e-005 ]
6419 : [ 1.22954e-005 ]
6420 : [ 8.86627e-006 ]
6421 : [ 1.06676e-005 ]
6422 : [ 1.28643e-005 ]
6423 : [ 1.85486e-005 ]
6424 : [ 1.1532e-005  ]
6425 : [ 1.51802e-005 ]
6426 : [ 1.22247e-005 ]
6427 : [ 1.47941e-005 ]
6428 : [ 1.44926e-005 ]
6429 : [ 1.09388e-005 ]
6430 : [ 1.40547e-005 ]
6431 : [ 1.15623e-005 ]
6432 : [ 1.25142e-005 ]
6433 : [ 1.02883e-005 ]
6434 : [ 1.85007e-005 ]
6435 : [ 1.16271e-005 ]
6436 : [ 9.11717e-006 ]
6437 : [ 1.18093e-005 ]
6438 : [ 1.77783e-005 ]
6439 : [ 1.17995e-005 ]
6440 : [ 1.09213e-005 ]
6441 : [ 1.18091e-005 ]
6442 : [ 1.16253e-005 ]
6443 : [ 1.40564e-005 ]
6444 : [ 1.32894e-005 ]
6445 : [ 1.26931e-005 ]
6446 : [ 2.051e-005   ]
6447 : [ 1.22241e-005 ]
6448 : [ 1.20737e-005 ]
6449 : [ 1.23741e-005 ]
6450 : [ 1.61284e-005 ]
6451 : [ 1.34916e-005 ]
6452 : [ 1.25692e-005 ]
6453 : [ 1.20383e-005 ]
6454 : [ 1.35787e-005 ]
6455 : [ 1.02467e-005 ]
6456 : [ 1.23902e-005 ]
6457 : [ 1.70492e-005 ]
6458 : [ 1.30536e-005 ]
6459 : [ 1.2322e-005  ]
6460 : [ 8.53146e-006 ]
6461 : [ 1.39347e-005 ]
6462 : [ 2.03334e-005 ]
6463 : [ 2.01001e-005 ]
6464 : [ 1.22116e-005 ]
6465 : [ 1.62957e-005 ]
6466 : [ 1.25938e-005 ]
6467 : [ 1.52354e-005 ]
6468 : [ 1.47765e-005 ]
6469 : [ 1.83215e-005 ]
6470 : [ 1.21982e-005 ]
6471 : [ 1.19808e-005 ]
6472 : [ 1.26526e-005 ]
6473 : [ 1.16963e-005 ]
6474 : [ 1.00812e-005 ]
6475 : [ 1.28593e-005 ]
6476 : [ 1.07163e-005 ]
6477 : [ 1.12223e-005 ]
6478 : [ 1.28941e-005 ]
6479 : [ 1.06612e-005 ]
6480 : [ 1.14665e-005 ]
6481 : [ 1.21541e-005 ]
6482 : [ 1.83128e-005 ]
6483 : [ 1.23977e-005 ]
6484 : [ 1.27831e-005 ]
6485 : [ 1.21376e-005 ]
6486 : [ 1.07655e-005 ]
6487 : [ 1.82242e-005 ]
6488 : [ 1.0014e-005  ]
6489 : [ 1.91534e-005 ]
6490 : [ 1.31491e-005 ]
6491 : [ 1.45237e-005 ]
6492 : [ 1.15288e-005 ]
6493 : [ 1.95186e-005 ]
6494 : [ 1.36525e-005 ]
6495 : [ 1.21441e-005 ]
6496 : [ 1.93314e-005 ]
6497 : [ 1.18003e-005 ]
6498 : [ 1.33045e-005 ]
6499 : [ 1.30262e-005 ]
6500 : [ 1.86045e-005 ]
6501 : [ 1.15649e-005 ]
6502 : [ 1.51172e-005 ]
6503 : [ 1.24967e-005 ]
6504 : [ 1.22014e-005 ]
6505 : [ 1.91348e-005 ]
6506 : [ 1.93192e-005 ]
6507 : [ 1.80641e-005 ]
6508 : [ 1.24472e-005 ]
6509 : [ 8.36081e-006 ]
6510 : [ 1.4342e-005  ]
6511 : [ 2.04252e-005 ]
6512 : [ 1.11685e-005 ]
6513 : [ 2.16462e-005 ]
6514 : [ 1.38731e-005 ]
6515 : [ 1.06832e-005 ]
6516 : [ 1.23641e-005 ]
6517 : [ 1.21598e-005 ]
6518 : [ 1.30777e-005 ]
6519 : [ 1.3058e-005  ]
6520 : [ 1.2432e-005  ]
6521 : [ 1.22147e-005 ]
6522 : [ 1.83585e-005 ]
6523 : [ 2.23753e-005 ]
6524 : [ 1.57255e-005 ]
6525 : [ 1.11001e-005 ]
6526 : [ 1.31617e-005 ]
6527 : [ 1.16348e-005 ]
6528 : [ 1.62423e-005 ]
6529 : [ 1.01322e-005 ]
6530 : [ 1.38959e-005 ]
6531 : [ 1.21114e-005 ]
6532 : [ 1.57932e-005 ]
6533 : [ 2.11719e-005 ]
6534 : [ 1.01748e-005 ]
6535 : [ 8.41982e-006 ]
6536 : [ 1.17558e-005 ]
6537 : [ 1.20132e-005 ]
6538 : [ 1.23217e-005 ]
6539 : [ 1.83794e-005 ]
6540 : [ 1.16508e-005 ]
6541 : [ 1.61411e-005 ]
6542 : [ 1.69013e-005 ]
6543 : [ 2.27032e-005 ]
6544 : [ 1.06265e-005 ]
6545 : [ 1.6211e-005  ]
6546 : [ 1.12186e-005 ]
6547 : [ 8.6307e-006  ]
6548 : [ 2.04848e-005 ]
6549 : [ 1.24625e-005 ]
6550 : [ 1.18642e-005 ]
6551 : [ 1.42387e-005 ]
6552 : [ 1.47546e-005 ]
6553 : [ 1.11118e-005 ]
6554 : [ 1.26503e-005 ]
6555 : [ 1.11741e-005 ]
6556 : [ 1.36477e-005 ]
6557 : [ 1.21004e-005 ]
6558 : [ 2.07283e-005 ]
6559 : [ 1.21161e-005 ]
6560 : [ 1.1152e-005  ]
6561 : [ 1.26822e-005 ]
6562 : [ 9.92567e-006 ]
6563 : [ 1.08652e-005 ]
6564 : [ 1.05266e-005 ]
6565 : [ 9.30805e-006 ]
6566 : [ 2.03114e-005 ]
6567 : [ 2.26211e-005 ]
6568 : [ 2.2649e-005  ]
6569 : [ 2.04946e-005 ]
6570 : [ 1.23691e-005 ]
6571 : [ 1.20814e-005 ]
6572 : [ 1.24508e-005 ]
6573 : [ 1.32331e-005 ]
6574 : [ 1.61276e-005 ]
6575 : [ 2.08449e-005 ]
6576 : [ 1.38582e-005 ]
6577 : [ 1.87286e-005 ]
6578 : [ 2.12952e-005 ]
6579 : [ 1.39655e-005 ]
6580 : [ 1.90101e-005 ]
6581 : [ 1.49114e-005 ]
6582 : [ 1.03242e-005 ]
6583 : [ 1.28346e-005 ]
6584 : [ 1.25184e-005 ]
6585 : [ 1.60679e-005 ]
6586 : [ 1.24637e-005 ]
6587 : [ 1.17104e-005 ]
6588 : [ 1.22032e-005 ]
6589 : [ 8.47927e-006 ]
6590 : [ 1.08726e-005 ]
6591 : [ 1.17807e-005 ]
6592 : [ 1.28708e-005 ]
6593 : [ 1.15479e-005 ]
6594 : [ 1.18918e-005 ]
6595 : [ 1.19929e-005 ]
6596 : [ 1.64583e-005 ]
6597 : [ 1.51867e-005 ]
6598 : [ 1.28807e-005 ]
6599 : [ 1.41306e-005 ]
6600 : [ 1.02484e-005 ]
6601 : [ 1.20207e-005 ]
6602 : [ 1.48434e-005 ]
6603 : [ 1.29399e-005 ]
6604 : [ 1.30127e-005 ]
6605 : [ 1.28725e-005 ]
6606 : [ 1.22537e-005 ]
6607 : [ 1.14908e-005 ]
6608 : [ 1.14732e-005 ]
6609 : [ 1.31128e-005 ]
6610 : [ 1.34581e-005 ]
6611 : [ 1.10529e-005 ]
6612 : [ 1.24996e-005 ]
6613 : [ 2.04617e-005 ]
6614 : [ 1.19625e-005 ]
6615 : [ 1.77263e-005 ]
6616 : [ 1.37755e-005 ]
6617 : [ 1.00494e-005 ]
6618 : [ 1.23298e-005 ]
6619 : [ 1.10848e-005 ]
6620 : [ 1.81358e-005 ]
6621 : [ 1.24533e-005 ]
6622 : [ 1.14063e-005 ]
6623 : [ 1.29387e-005 ]
6624 : [ 1.19168e-005 ]
6625 : [ 1.2752e-005  ]
6626 : [ 1.7861e-005  ]
6627 : [ 1.00279e-005 ]
6628 : [ 1.20964e-005 ]
6629 : [ 1.98986e-005 ]
6630 : [ 1.36722e-005 ]
6631 : [ 1.04777e-005 ]
6632 : [ 1.25884e-005 ]
6633 : [ 1.07373e-005 ]
6634 : [ 1.20695e-005 ]
6635 : [ 2.43795e-005 ]
6636 : [ 1.3551e-005  ]
6637 : [ 1.17384e-005 ]
6638 : [ 1.35831e-005 ]
6639 : [ 1.06755e-005 ]
6640 : [ 1.19707e-005 ]
6641 : [ 1.23125e-005 ]
6642 : [ 1.25961e-005 ]
6643 : [ 1.15047e-005 ]
6644 : [ 8.71676e-006 ]
6645 : [ 1.28418e-005 ]
6646 : [ 1.81257e-005 ]
6647 : [ 1.37705e-005 ]
6648 : [ 1.16623e-005 ]
6649 : [ 2.06833e-005 ]
6650 : [ 1.29286e-005 ]
6651 : [ 1.29917e-005 ]
6652 : [ 1.41768e-005 ]
6653 : [ 1.1423e-005  ]
6654 : [ 1.77748e-005 ]
6655 : [ 1.43553e-005 ]
6656 : [ 1.16281e-005 ]
6657 : [ 1.15123e-005 ]
6658 : [ 1.2204e-005  ]
6659 : [ 1.30275e-005 ]
6660 : [ 9.99398e-006 ]
6661 : [ 1.44799e-005 ]
6662 : [ 1.23506e-005 ]
6663 : [ 1.30625e-005 ]
6664 : [ 2.27651e-005 ]
6665 : [ 1.19405e-005 ]
6666 : [ 1.22149e-005 ]
6667 : [ 2.08802e-005 ]
6668 : [ 1.41854e-005 ]
6669 : [ 1.24505e-005 ]
6670 : [ 1.2155e-005  ]
6671 : [ 1.32602e-005 ]
6672 : [ 8.43505e-006 ]
6673 : [ 1.05321e-005 ]
6674 : [ 1.32764e-005 ]
6675 : [ 1.11749e-005 ]
6676 : [ 1.69378e-005 ]
6677 : [ 1.30103e-005 ]
6678 : [ 1.59562e-005 ]
6679 : [ 1.64595e-005 ]
6680 : [ 2.19595e-005 ]
6681 : [ 1.17104e-005 ]
6682 : [ 1.42974e-005 ]
6683 : [ 1.37858e-005 ]
6684 : [ 1.42712e-005 ]
6685 : [ 1.14979e-005 ]
6686 : [ 1.30623e-005 ]
6687 : [ 1.3304e-005  ]
6688 : [ 1.12128e-005 ]
6689 : [ 9.55401e-006 ]
6690 : [ 1.36669e-005 ]
6691 : [ 2.08492e-005 ]
6692 : [ 1.54508e-005 ]
6693 : [ 1.16188e-005 ]
6694 : [ 1.27977e-005 ]
6695 : [ 1.54573e-005 ]
6696 : [ 1.17754e-005 ]
6697 : [ 1.69593e-005 ]
6698 : [ 1.31106e-005 ]
6699 : [ 1.33912e-005 ]
6700 : [ 1.19431e-005 ]
6701 : [ 1.49196e-005 ]
6702 : [ 1.42904e-005 ]
6703 : [ 1.16635e-005 ]
6704 : [ 1.73615e-005 ]
6705 : [ 1.74551e-005 ]
6706 : [ 2.07397e-005 ]
6707 : [ 1.09625e-005 ]
6708 : [ 1.41921e-005 ]
6709 : [ 1.84993e-005 ]
6710 : [ 1.29419e-005 ]
6711 : [ 1.33217e-005 ]
6712 : [ 1.02591e-005 ]
6713 : [ 1.48402e-005 ]
6714 : [ 9.74195e-006 ]
6715 : [ 1.92685e-005 ]
6716 : [ 1.29542e-005 ]
6717 : [ 1.45201e-005 ]
6718 : [ 1.24191e-005 ]
6719 : [ 1.42e-005    ]
6720 : [ 1.23412e-005 ]
6721 : [ 1.15302e-005 ]
6722 : [ 1.2352e-005  ]
6723 : [ 2.12683e-005 ]
6724 : [ 1.26029e-005 ]
6725 : [ 1.4813e-005  ]
6726 : [ 1.20552e-005 ]
6727 : [ 1.27967e-005 ]
6728 : [ 1.03634e-005 ]
6729 : [ 1.78043e-005 ]
6730 : [ 1.86675e-005 ]
6731 : [ 1.15601e-005 ]
6732 : [ 1.56828e-005 ]
6733 : [ 1.53728e-005 ]
6734 : [ 1.66857e-005 ]
6735 : [ 1.58071e-005 ]
6736 : [ 1.29769e-005 ]
6737 : [ 1.33139e-005 ]
6738 : [ 1.40087e-005 ]
6739 : [ 9.62471e-006 ]
6740 : [ 1.04919e-005 ]
6741 : [ 1.39658e-005 ]
6742 : [ 1.3999e-005  ]
6743 : [ 1.24818e-005 ]
6744 : [ 1.31109e-005 ]
6745 : [ 1.98475e-005 ]
6746 : [ 1.10762e-005 ]
6747 : [ 1.21662e-005 ]
6748 : [ 1.22542e-005 ]
6749 : [ 1.26336e-005 ]
6750 : [ 1.26118e-005 ]
6751 : [ 2.24248e-005 ]
6752 : [ 1.2586e-005  ]
6753 : [ 1.85153e-005 ]
6754 : [ 1.04898e-005 ]
6755 : [ 1.36149e-005 ]
6756 : [ 1.05988e-005 ]
6757 : [ 1.51771e-005 ]
6758 : [ 1.05305e-005 ]
6759 : [ 1.24047e-005 ]
6760 : [ 1.3141e-005  ]
6761 : [ 1.09921e-005 ]
6762 : [ 1.6498e-005  ]
6763 : [ 2.0172e-005  ]
6764 : [ 1.22281e-005 ]
6765 : [ 2.17913e-005 ]
6766 : [ 1.06439e-005 ]
6767 : [ 1.0674e-005  ]
6768 : [ 1.69358e-005 ]
6769 : [ 1.15483e-005 ]
6770 : [ 1.84118e-005 ]
6771 : [ 1.34232e-005 ]
6772 : [ 1.24243e-005 ]
6773 : [ 1.16036e-005 ]
6774 : [ 1.36991e-005 ]
6775 : [ 1.30123e-005 ]
6776 : [ 1.04741e-005 ]
6777 : [ 1.96694e-005 ]
6778 : [ 1.18347e-005 ]
6779 : [ 1.18221e-005 ]
6780 : [ 1.37406e-005 ]
6781 : [ 1.40874e-005 ]
6782 : [ 1.1473e-005  ]
6783 : [ 1.92862e-005 ]
6784 : [ 9.77137e-006 ]
6785 : [ 1.98064e-005 ]
6786 : [ 2.05408e-005 ]
6787 : [ 1.26236e-005 ]
6788 : [ 1.29695e-005 ]
6789 : [ 1.37382e-005 ]
6790 : [ 1.87988e-005 ]
6791 : [ 1.27717e-005 ]
6792 : [ 1.15459e-005 ]
6793 : [ 1.16294e-005 ]
6794 : [ 1.02673e-005 ]
6795 : [ 1.42251e-005 ]
6796 : [ 1.1433e-005  ]
6797 : [ 1.6957e-005  ]
6798 : [ 1.07607e-005 ]
6799 : [ 1.34566e-005 ]
6800 : [ 1.12741e-005 ]
6801 : [ 1.39516e-005 ]
6802 : [ 1.18293e-005 ]
6803 : [ 1.11651e-005 ]
6804 : [ 1.11261e-005 ]
6805 : [ 1.40942e-005 ]
6806 : [ 1.39822e-005 ]
6807 : [ 1.03217e-005 ]
6808 : [ 1.18426e-005 ]
6809 : [ 1.6396e-005  ]
6810 : [ 1.44193e-005 ]
6811 : [ 1.13364e-005 ]
6812 : [ 1.16404e-005 ]
6813 : [ 1.05452e-005 ]
6814 : [ 1.17952e-005 ]
6815 : [ 1.76398e-005 ]
6816 : [ 1.19451e-005 ]
6817 : [ 1.25847e-005 ]
6818 : [ 9.80075e-006 ]
6819 : [ 1.24404e-005 ]
6820 : [ 1.08677e-005 ]
6821 : [ 1.93641e-005 ]
6822 : [ 1.18808e-005 ]
6823 : [ 1.21018e-005 ]
6824 : [ 1.19763e-005 ]
6825 : [ 1.31161e-005 ]
6826 : [ 2.08175e-005 ]
6827 : [ 1.90604e-005 ]
6828 : [ 1.1165e-005  ]
6829 : [ 2.04423e-005 ]
6830 : [ 1.00217e-005 ]
6831 : [ 1.30384e-005 ]
6832 : [ 1.54477e-005 ]
6833 : [ 1.22249e-005 ]
6834 : [ 1.34674e-005 ]
6835 : [ 1.1904e-005  ]
6836 : [ 1.112e-005   ]
6837 : [ 1.20665e-005 ]
6838 : [ 1.28565e-005 ]
6839 : [ 1.65435e-005 ]
6840 : [ 1.53257e-005 ]
6841 : [ 2.05056e-005 ]
6842 : [ 1.59861e-005 ]
6843 : [ 1.61364e-005 ]
6844 : [ 1.24741e-005 ]
6845 : [ 1.08799e-005 ]
6846 : [ 1.17211e-005 ]
6847 : [ 1.23426e-005 ]
6848 : [ 1.49261e-005 ]
6849 : [ 1.86404e-005 ]
6850 : [ 1.59423e-005 ]
6851 : [ 1.29886e-005 ]
6852 : [ 1.00866e-005 ]
6853 : [ 1.26911e-005 ]
6854 : [ 1.37533e-005 ]
6855 : [ 1.43797e-005 ]
6856 : [ 1.2987e-005  ]
6857 : [ 1.24025e-005 ]
6858 : [ 1.81306e-005 ]
6859 : [ 1.02628e-005 ]
6860 : [ 2.15278e-005 ]
6861 : [ 1.15205e-005 ]
6862 : [ 1.44499e-005 ]
6863 : [ 1.53204e-005 ]
6864 : [ 1.14628e-005 ]
6865 : [ 1.1332e-005  ]
6866 : [ 1.14146e-005 ]
6867 : [ 1.32863e-005 ]
6868 : [ 1.7657e-005  ]
6869 : [ 1.15079e-005 ]
6870 : [ 1.24037e-005 ]
6871 : [ 9.4597e-006  ]
6872 : [ 1.02512e-005 ]
6873 : [ 2.035e-005   ]
6874 : [ 1.1957e-005  ]
6875 : [ 1.24992e-005 ]
6876 : [ 1.43031e-005 ]
6877 : [ 1.12314e-005 ]
6878 : [ 1.25128e-005 ]
6879 : [ 1.32972e-005 ]
6880 : [ 1.36166e-005 ]
6881 : [ 1.1614e-005  ]
6882 : [ 1.09673e-005 ]
6883 : [ 1.23754e-005 ]
6884 : [ 1.19351e-005 ]
6885 : [ 1.83966e-005 ]
6886 : [ 1.42757e-005 ]
6887 : [ 1.13465e-005 ]
6888 : [ 1.20664e-005 ]
6889 : [ 1.10177e-005 ]
6890 : [ 1.23074e-005 ]
6891 : [ 1.18723e-005 ]
6892 : [ 1.35883e-005 ]
6893 : [ 1.40526e-005 ]
6894 : [ 1.17624e-005 ]
6895 : [ 1.33502e-005 ]
6896 : [ 1.25357e-005 ]
6897 : [ 1.20494e-005 ]
6898 : [ 1.09899e-005 ]
6899 : [ 1.88551e-005 ]
6900 : [ 1.28128e-005 ]
6901 : [ 1.60013e-005 ]
6902 : [ 1.27444e-005 ]
6903 : [ 1.87909e-005 ]
6904 : [ 1.63977e-005 ]
6905 : [ 1.12433e-005 ]
6906 : [ 1.07436e-005 ]
6907 : [ 1.23805e-005 ]
6908 : [ 1.04753e-005 ]
6909 : [ 1.13922e-005 ]
6910 : [ 1.73258e-005 ]
6911 : [ 1.02611e-005 ]
6912 : [ 1.49174e-005 ]
6913 : [ 1.43322e-005 ]
6914 : [ 1.13059e-005 ]
6915 : [ 1.93155e-005 ]
6916 : [ 1.73317e-005 ]
6917 : [ 1.3175e-005  ]
6918 : [ 1.27605e-005 ]
6919 : [ 1.01835e-005 ]
6920 : [ 1.32979e-005 ]
6921 : [ 1.26967e-005 ]
6922 : [ 1.92884e-005 ]
6923 : [ 1.23919e-005 ]
6924 : [ 1.2028e-005  ]
6925 : [ 1.37707e-005 ]
6926 : [ 1.1528e-005  ]
6927 : [ 1.2704e-005  ]
6928 : [ 1.38248e-005 ]
6929 : [ 1.1932e-005  ]
6930 : [ 1.46452e-005 ]
6931 : [ 1.26873e-005 ]
6932 : [ 1.26497e-005 ]
6933 : [ 1.28338e-005 ]
6934 : [ 1.11434e-005 ]
6935 : [ 1.38456e-005 ]
6936 : [ 1.19642e-005 ]
6937 : [ 1.24655e-005 ]
6938 : [ 1.41149e-005 ]
6939 : [ 1.48392e-005 ]
6940 : [ 1.09881e-005 ]
6941 : [ 1.16249e-005 ]
6942 : [ 2.21959e-005 ]
6943 : [ 1.17369e-005 ]
6944 : [ 1.82816e-005 ]
6945 : [ 1.86568e-005 ]
6946 : [ 1.37488e-005 ]
6947 : [ 1.17312e-005 ]
6948 : [ 1.05961e-005 ]
6949 : [ 1.20916e-005 ]
6950 : [ 8.60559e-006 ]
6951 : [ 1.24279e-005 ]
6952 : [ 1.23442e-005 ]
6953 : [ 2.23575e-005 ]
6954 : [ 1.36367e-005 ]
6955 : [ 1.26886e-005 ]
6956 : [ 9.31107e-006 ]
6957 : [ 1.33334e-005 ]
6958 : [ 1.1918e-005  ]
6959 : [ 1.14443e-005 ]
6960 : [ 1.30276e-005 ]
6961 : [ 1.25242e-005 ]
6962 : [ 1.18704e-005 ]
6963 : [ 1.17955e-005 ]
6964 : [ 1.58281e-005 ]
6965 : [ 1.1051e-005  ]
6966 : [ 1.27536e-005 ]
6967 : [ 1.364e-005   ]
6968 : [ 2.13004e-005 ]
6969 : [ 1.35814e-005 ]
6970 : [ 1.27872e-005 ]
6971 : [ 1.25041e-005 ]
6972 : [ 1.20752e-005 ]
6973 : [ 1.12081e-005 ]
6974 : [ 2.00068e-005 ]
6975 : [ 1.26199e-005 ]
6976 : [ 1.23252e-005 ]
6977 : [ 1.21565e-005 ]
6978 : [ 1.24428e-005 ]
6979 : [ 1.20072e-005 ]
6980 : [ 1.1546e-005  ]
6981 : [ 1.20292e-005 ]
6982 : [ 1.21864e-005 ]
6983 : [ 1.23109e-005 ]
6984 : [ 1.31829e-005 ]
6985 : [ 1.29987e-005 ]
6986 : [ 1.42762e-005 ]
6987 : [ 1.05345e-005 ]
6988 : [ 2.17154e-005 ]
6989 : [ 1.24441e-005 ]
6990 : [ 2.11391e-005 ]
6991 : [ 1.8331e-005  ]
6992 : [ 1.47181e-005 ]
6993 : [ 1.20624e-005 ]
6994 : [ 1.6405e-005  ]
6995 : [ 1.26718e-005 ]
6996 : [ 1.33251e-005 ]
6997 : [ 1.92123e-005 ]
6998 : [ 2.29058e-005 ]
6999 : [ 1.28987e-005 ]
7000 : [ 1.36894e-005 ]
7001 : [ 1.72268e-005 ]
7002 : [ 1.35906e-005 ]
7003 : [ 1.69186e-005 ]
7004 : [ 1.30759e-005 ]
7005 : [ 1.78732e-005 ]
7006 : [ 1.12832e-005 ]
7007 : [ 1.00721e-005 ]
7008 : [ 2.51697e-005 ]
7009 : [ 1.14079e-005 ]
7010 : [ 2.32758e-005 ]
7011 : [ 1.18315e-005 ]
7012 : [ 1.34373e-005 ]
7013 : [ 1.27111e-005 ]
7014 : [ 1.21047e-005 ]
7015 : [ 1.27571e-005 ]
7016 : [ 1.30253e-005 ]
7017 : [ 1.19933e-005 ]
7018 : [ 1.41232e-005 ]
7019 : [ 1.52689e-005 ]
7020 : [ 1.57676e-005 ]
7021 : [ 1.21913e-005 ]
7022 : [ 1.04265e-005 ]
7023 : [ 1.34469e-005 ]
7024 : [ 1.67857e-005 ]
7025 : [ 1.19018e-005 ]
7026 : [ 2.58055e-005 ]
7027 : [ 1.46624e-005 ]
7028 : [ 1.58395e-005 ]
7029 : [ 1.76373e-005 ]
7030 : [ 1.0883e-005  ]
7031 : [ 1.34752e-005 ]
7032 : [ 1.18424e-005 ]
7033 : [ 1.05471e-005 ]
7034 : [ 1.11845e-005 ]
7035 : [ 1.22748e-005 ]
7036 : [ 1.38376e-005 ]
7037 : [ 1.28975e-005 ]
7038 : [ 9.75548e-006 ]
7039 : [ 1.21075e-005 ]
7040 : [ 1.5872e-005  ]
7041 : [ 1.26426e-005 ]
7042 : [ 1.11507e-005 ]
7043 : [ 1.67066e-005 ]
7044 : [ 1.78576e-005 ]
7045 : [ 1.73942e-005 ]
7046 : [ 1.25501e-005 ]
7047 : [ 1.4254e-005  ]
7048 : [ 1.07031e-005 ]
7049 : [ 2.0126e-005  ]
7050 : [ 1.26054e-005 ]
7051 : [ 1.94528e-005 ]
7052 : [ 1.32709e-005 ]
7053 : [ 1.03715e-005 ]
7054 : [ 1.40842e-005 ]
7055 : [ 1.27508e-005 ]
7056 : [ 1.34991e-005 ]
7057 : [ 1.27708e-005 ]
7058 : [ 1.20644e-005 ]
7059 : [ 8.79422e-006 ]
7060 : [ 1.20987e-005 ]
7061 : [ 1.54554e-005 ]
7062 : [ 1.92534e-005 ]
7063 : [ 2.00776e-005 ]
7064 : [ 1.1938e-005  ]
7065 : [ 1.10572e-005 ]
7066 : [ 1.42642e-005 ]
7067 : [ 1.30092e-005 ]
7068 : [ 2.22022e-005 ]
7069 : [ 1.14833e-005 ]
7070 : [ 1.38209e-005 ]
7071 : [ 1.45532e-005 ]
7072 : [ 1.50877e-005 ]
7073 : [ 1.47389e-005 ]
7074 : [ 1.54345e-005 ]
7075 : [ 1.67202e-005 ]
7076 : [ 1.32536e-005 ]
7077 : [ 1.86525e-005 ]
7078 : [ 1.74225e-005 ]
7079 : [ 1.13382e-005 ]
7080 : [ 1.12349e-005 ]
7081 : [ 1.29433e-005 ]
7082 : [ 1.15993e-005 ]
7083 : [ 9.81321e-006 ]
7084 : [ 1.27604e-005 ]
7085 : [ 1.27049e-005 ]
7086 : [ 2.45297e-005 ]
7087 : [ 1.37671e-005 ]
7088 : [ 1.42682e-005 ]
7089 : [ 1.16404e-005 ]
7090 : [ 1.05429e-005 ]
7091 : [ 1.1282e-005  ]
7092 : [ 1.31063e-005 ]
7093 : [ 1.24299e-005 ]
7094 : [ 1.41967e-005 ]
7095 : [ 1.22099e-005 ]
7096 : [ 1.35334e-005 ]
7097 : [ 1.20129e-005 ]
7098 : [ 2.32235e-005 ]
7099 : [ 1.31794e-005 ]
7100 : [ 1.32274e-005 ]
7101 : [ 1.11731e-005 ]
7102 : [ 1.42355e-005 ]
7103 : [ 1.44474e-005 ]
7104 : [ 1.41465e-005 ]
7105 : [ 1.46228e-005 ]
7106 : [ 1.11038e-005 ]
7107 : [ 1.17289e-005 ]
7108 : [ 1.60205e-005 ]
7109 : [ 1.29103e-005 ]
7110 : [ 1.27137e-005 ]
7111 : [ 1.29023e-005 ]
7112 : [ 1.83542e-005 ]
7113 : [ 1.17878e-005 ]
7114 : [ 2.23726e-005 ]
7115 : [ 2.10921e-005 ]
7116 : [ 1.27072e-005 ]
7117 : [ 2.01385e-005 ]
7118 : [ 1.00353e-005 ]
7119 : [ 1.21895e-005 ]
7120 : [ 1.75718e-005 ]
7121 : [ 2.01951e-005 ]
7122 : [ 1.20193e-005 ]
7123 : [ 1.43558e-005 ]
7124 : [ 1.34942e-005 ]
7125 : [ 2.10475e-005 ]
7126 : [ 1.1746e-005  ]
7127 : [ 1.54198e-005 ]
7128 : [ 1.98689e-005 ]
7129 : [ 1.14768e-005 ]
7130 : [ 1.21206e-005 ]
7131 : [ 1.3453e-005  ]
7132 : [ 1.07636e-005 ]
7133 : [ 1.50499e-005 ]
7134 : [ 1.35044e-005 ]
7135 : [ 1.98496e-005 ]
7136 : [ 1.41789e-005 ]
7137 : [ 1.85691e-005 ]
7138 : [ 1.28649e-005 ]
7139 : [ 1.11196e-005 ]
7140 : [ 1.51366e-005 ]
7141 : [ 1.11654e-005 ]
7142 : [ 1.33403e-005 ]
7143 : [ 1.5661e-005  ]
7144 : [ 1.14039e-005 ]
7145 : [ 1.2313e-005  ]
7146 : [ 1.11278e-005 ]
7147 : [ 1.08721e-005 ]
7148 : [ 1.29357e-005 ]
7149 : [ 1.52434e-005 ]
7150 : [ 1.02699e-005 ]
7151 : [ 1.11901e-005 ]
7152 : [ 1.92304e-005 ]
7153 : [ 1.24028e-005 ]
7154 : [ 1.23003e-005 ]
7155 : [ 1.19394e-005 ]
7156 : [ 1.29937e-005 ]
7157 : [ 1.1883e-005  ]
7158 : [ 1.56673e-005 ]
7159 : [ 1.3673e-005  ]
7160 : [ 1.29782e-005 ]
7161 : [ 1.19179e-005 ]
7162 : [ 1.25528e-005 ]
7163 : [ 1.73579e-005 ]
7164 : [ 1.1102e-005  ]
7165 : [ 1.28463e-005 ]
7166 : [ 1.03612e-005 ]
7167 : [ 1.64504e-005 ]
7168 : [ 1.19061e-005 ]
7169 : [ 1.18308e-005 ]
7170 : [ 1.7777e-005  ]
7171 : [ 1.45522e-005 ]
7172 : [ 1.21663e-005 ]
7173 : [ 2.00844e-005 ]
7174 : [ 1.27126e-005 ]
7175 : [ 1.21859e-005 ]
7176 : [ 2.39406e-005 ]
7177 : [ 1.61986e-005 ]
7178 : [ 1.19788e-005 ]
7179 : [ 1.45677e-005 ]
7180 : [ 1.2723e-005  ]
7181 : [ 1.33033e-005 ]
7182 : [ 1.30323e-005 ]
7183 : [ 1.18444e-005 ]
7184 : [ 1.54811e-005 ]
7185 : [ 1.28953e-005 ]
7186 : [ 1.9545e-005  ]
7187 : [ 1.29361e-005 ]
7188 : [ 1.17369e-005 ]
7189 : [ 1.20825e-005 ]
7190 : [ 9.99644e-006 ]
7191 : [ 1.16022e-005 ]
7192 : [ 1.85054e-005 ]
7193 : [ 1.43282e-005 ]
7194 : [ 1.20816e-005 ]
7195 : [ 1.31388e-005 ]
7196 : [ 1.1759e-005  ]
7197 : [ 1.76833e-005 ]
7198 : [ 1.86141e-005 ]
7199 : [ 1.34595e-005 ]
7200 : [ 1.41669e-005 ]
7201 : [ 1.87639e-005 ]
7202 : [ 1.26408e-005 ]
7203 : [ 1.30423e-005 ]
7204 : [ 1.20737e-005 ]
7205 : [ 1.29423e-005 ]
7206 : [ 1.18645e-005 ]
7207 : [ 1.34074e-005 ]
7208 : [ 1.15114e-005 ]
7209 : [ 1.67996e-005 ]
7210 : [ 1.47085e-005 ]
7211 : [ 1.24489e-005 ]
7212 : [ 1.58297e-005 ]
7213 : [ 1.08584e-005 ]
7214 : [ 1.64012e-005 ]
7215 : [ 2.48798e-005 ]
7216 : [ 1.27282e-005 ]
7217 : [ 1.21945e-005 ]
7218 : [ 1.08777e-005 ]
7219 : [ 2.31707e-005 ]
7220 : [ 9.54178e-006 ]
7221 : [ 1.82541e-005 ]
7222 : [ 1.56702e-005 ]
7223 : [ 1.2815e-005  ]
7224 : [ 1.16421e-005 ]
7225 : [ 1.20849e-005 ]
7226 : [ 1.67843e-005 ]
7227 : [ 1.26929e-005 ]
7228 : [ 1.45077e-005 ]
7229 : [ 1.84908e-005 ]
7230 : [ 1.17223e-005 ]
7231 : [ 2.03251e-005 ]
7232 : [ 1.138e-005   ]
7233 : [ 1.04317e-005 ]
7234 : [ 1.04304e-005 ]
7235 : [ 1.3603e-005  ]
7236 : [ 1.28414e-005 ]
7237 : [ 2.11175e-005 ]
7238 : [ 1.30276e-005 ]
7239 : [ 1.26367e-005 ]
7240 : [ 1.16965e-005 ]
7241 : [ 1.08231e-005 ]
7242 : [ 1.23147e-005 ]
7243 : [ 1.60476e-005 ]
7244 : [ 1.11884e-005 ]
7245 : [ 1.31683e-005 ]
7246 : [ 1.26522e-005 ]
7247 : [ 1.83267e-005 ]
7248 : [ 1.25054e-005 ]
7249 : [ 1.43448e-005 ]
7250 : [ 1.1354e-005  ]
7251 : [ 1.30993e-005 ]
7252 : [ 1.32321e-005 ]
7253 : [ 1.28508e-005 ]
7254 : [ 1.14062e-005 ]
7255 : [ 1.24874e-005 ]
7256 : [ 1.26663e-005 ]
7257 : [ 1.15746e-005 ]
7258 : [ 1.35316e-005 ]
7259 : [ 1.25548e-005 ]
7260 : [ 2.23879e-005 ]
7261 : [ 1.32013e-005 ]
7262 : [ 1.19944e-005 ]
7263 : [ 1.96699e-005 ]
7264 : [ 1.22971e-005 ]
7265 : [ 1.21388e-005 ]
7266 : [ 1.26983e-005 ]
7267 : [ 1.6068e-005  ]
7268 : [ 1.29285e-005 ]
7269 : [ 1.39748e-005 ]
7270 : [ 1.86584e-005 ]
7271 : [ 1.62899e-005 ]
7272 : [ 1.13921e-005 ]
7273 : [ 1.19025e-005 ]
7274 : [ 2.19771e-005 ]
7275 : [ 1.62524e-005 ]
7276 : [ 1.05636e-005 ]
7277 : [ 9.03058e-006 ]
7278 : [ 1.95681e-005 ]
7279 : [ 1.97218e-005 ]
7280 : [ 1.1986e-005  ]
7281 : [ 1.05866e-005 ]
7282 : [ 1.65901e-005 ]
7283 : [ 1.79543e-005 ]
7284 : [ 1.05663e-005 ]
7285 : [ 9.98675e-006 ]
7286 : [ 1.54084e-005 ]
7287 : [ 1.39871e-005 ]
7288 : [ 1.03441e-005 ]
7289 : [ 1.21749e-005 ]
7290 : [ 1.67354e-005 ]
7291 : [ 1.1946e-005  ]
7292 : [ 1.00192e-005 ]
7293 : [ 1.28398e-005 ]
7294 : [ 1.23734e-005 ]
7295 : [ 1.21124e-005 ]
7296 : [ 1.06826e-005 ]
7297 : [ 1.23841e-005 ]
7298 : [ 1.20156e-005 ]
7299 : [ 2.51076e-005 ]
7300 : [ 2.00093e-005 ]
7301 : [ 1.20632e-005 ]
7302 : [ 1.23865e-005 ]
7303 : [ 1.57615e-005 ]
7304 : [ 1.36962e-005 ]
7305 : [ 1.22036e-005 ]
7306 : [ 1.31499e-005 ]
7307 : [ 1.16946e-005 ]
7308 : [ 1.19471e-005 ]
7309 : [ 1.35782e-005 ]
7310 : [ 1.16684e-005 ]
7311 : [ 9.76e-006    ]
7312 : [ 1.1816e-005  ]
7313 : [ 1.83087e-005 ]
7314 : [ 1.1e-005     ]
7315 : [ 2.0199e-005  ]
7316 : [ 1.14883e-005 ]
7317 : [ 2.02004e-005 ]
7318 : [ 1.177e-005   ]
7319 : [ 1.17209e-005 ]
7320 : [ 9.59923e-006 ]
7321 : [ 1.08021e-005 ]
7322 : [ 1.09445e-005 ]
7323 : [ 1.38159e-005 ]
7324 : [ 1.51285e-005 ]
7325 : [ 1.4744e-005  ]
7326 : [ 1.24015e-005 ]
7327 : [ 1.22023e-005 ]
7328 : [ 1.27486e-005 ]
7329 : [ 1.75175e-005 ]
7330 : [ 1.68034e-005 ]
7331 : [ 1.21251e-005 ]
7332 : [ 1.12185e-005 ]
7333 : [ 1.11526e-005 ]
7334 : [ 1.31216e-005 ]
7335 : [ 1.33666e-005 ]
7336 : [ 1.11702e-005 ]
7337 : [ 1.35922e-005 ]
7338 : [ 1.15841e-005 ]
7339 : [ 2.01644e-005 ]
7340 : [ 1.27085e-005 ]
7341 : [ 2.3122e-005  ]
7342 : [ 1.00067e-005 ]
7343 : [ 1.25519e-005 ]
7344 : [ 1.27101e-005 ]
7345 : [ 1.21828e-005 ]
7346 : [ 1.49794e-005 ]
7347 : [ 1.18913e-005 ]
7348 : [ 1.10968e-005 ]
7349 : [ 2.34222e-005 ]
7350 : [ 1.11222e-005 ]
7351 : [ 1.1849e-005  ]
7352 : [ 1.36292e-005 ]
7353 : [ 1.01094e-005 ]
7354 : [ 1.07819e-005 ]
7355 : [ 1.13452e-005 ]
7356 : [ 1.39545e-005 ]
7357 : [ 1.17207e-005 ]
7358 : [ 1.15849e-005 ]
7359 : [ 1.21566e-005 ]
7360 : [ 2.25191e-005 ]
7361 : [ 1.19941e-005 ]
7362 : [ 1.08938e-005 ]
7363 : [ 1.15013e-005 ]
7364 : [ 1.0812e-005  ]
7365 : [ 9.97654e-006 ]
7366 : [ 1.19072e-005 ]
7367 : [ 1.14963e-005 ]
7368 : [ 1.37421e-005 ]
7369 : [ 2.39551e-005 ]
7370 : [ 1.30408e-005 ]
7371 : [ 9.39394e-006 ]
7372 : [ 1.50254e-005 ]
7373 : [ 1.01811e-005 ]
7374 : [ 1.26689e-005 ]
7375 : [ 1.35095e-005 ]
7376 : [ 1.2634e-005  ]
7377 : [ 1.94469e-005 ]
7378 : [ 1.10787e-005 ]
7379 : [ 1.34548e-005 ]
7380 : [ 1.03348e-005 ]
7381 : [ 1.76613e-005 ]
7382 : [ 1.18741e-005 ]
7383 : [ 1.32462e-005 ]
7384 : [ 2.00492e-005 ]
7385 : [ 1.19248e-005 ]
7386 : [ 1.59458e-005 ]
7387 : [ 1.3609e-005  ]
7388 : [ 1.17273e-005 ]
7389 : [ 1.05879e-005 ]
7390 : [ 1.34581e-005 ]
7391 : [ 1.15343e-005 ]
7392 : [ 2.05678e-005 ]
7393 : [ 1.16054e-005 ]
7394 : [ 1.30875e-005 ]
7395 : [ 1.12859e-005 ]
7396 : [ 1.14234e-005 ]
7397 : [ 1.24833e-005 ]
7398 : [ 1.27188e-005 ]
7399 : [ 1.02179e-005 ]
7400 : [ 1.15579e-005 ]
7401 : [ 1.35234e-005 ]
7402 : [ 1.14213e-005 ]
7403 : [ 1.23074e-005 ]
7404 : [ 1.22213e-005 ]
7405 : [ 1.11604e-005 ]
7406 : [ 1.22286e-005 ]
7407 : [ 1.31325e-005 ]
7408 : [ 1.27117e-005 ]
7409 : [ 2.12606e-005 ]
7410 : [ 1.24127e-005 ]
7411 : [ 1.17917e-005 ]
7412 : [ 1.14625e-005 ]
7413 : [ 1.62541e-005 ]
7414 : [ 1.34341e-005 ]
7415 : [ 1.33688e-005 ]
7416 : [ 1.22443e-005 ]
7417 : [ 1.34042e-005 ]
7418 : [ 1.14706e-005 ]
7419 : [ 1.3744e-005  ]
7420 : [ 1.28155e-005 ]
7421 : [ 1.57346e-005 ]
7422 : [ 1.19672e-005 ]
7423 : [ 1.19335e-005 ]
7424 : [ 1.2263e-005  ]
7425 : [ 1.60106e-005 ]
7426 : [ 1.17752e-005 ]
7427 : [ 1.28728e-005 ]
7428 : [ 1.54436e-005 ]
7429 : [ 1.70358e-005 ]
7430 : [ 1.74704e-005 ]
7431 : [ 1.17161e-005 ]
7432 : [ 1.25374e-005 ]
7433 : [ 9.0264e-006  ]
7434 : [ 1.59083e-005 ]
7435 : [ 1.18882e-005 ]
7436 : [ 1.02324e-005 ]
7437 : [ 1.15381e-005 ]
7438 : [ 1.09934e-005 ]
7439 : [ 1.00509e-005 ]
7440 : [ 2.06109e-005 ]
7441 : [ 1.06255e-005 ]
7442 : [ 1.55891e-005 ]
7443 : [ 8.28237e-006 ]
7444 : [ 1.24477e-005 ]
7445 : [ 1.2471e-005  ]
7446 : [ 2.2887e-005  ]
7447 : [ 1.52264e-005 ]
7448 : [ 1.33908e-005 ]
7449 : [ 1.17286e-005 ]
7450 : [ 1.21583e-005 ]
7451 : [ 1.15697e-005 ]
7452 : [ 1.81674e-005 ]
7453 : [ 1.25083e-005 ]
7454 : [ 1.74027e-005 ]
7455 : [ 1.1994e-005  ]
7456 : [ 1.06772e-005 ]
7457 : [ 9.17531e-006 ]
7458 : [ 1.19234e-005 ]
7459 : [ 1.02849e-005 ]
7460 : [ 1.27278e-005 ]
7461 : [ 1.16646e-005 ]
7462 : [ 1.17367e-005 ]
7463 : [ 1.3455e-005  ]
7464 : [ 1.27807e-005 ]
7465 : [ 1.8722e-005  ]
7466 : [ 1.19134e-005 ]
7467 : [ 1.27067e-005 ]
7468 : [ 1.09243e-005 ]
7469 : [ 1.63885e-005 ]
7470 : [ 2.10577e-005 ]
7471 : [ 1.30043e-005 ]
7472 : [ 1.30556e-005 ]
7473 : [ 1.85907e-005 ]
7474 : [ 1.48727e-005 ]
7475 : [ 1.28382e-005 ]
7476 : [ 1.14005e-005 ]
7477 : [ 1.36482e-005 ]
7478 : [ 1.62387e-005 ]
7479 : [ 1.28449e-005 ]
7480 : [ 2.10543e-005 ]
7481 : [ 1.96372e-005 ]
7482 : [ 1.41074e-005 ]
7483 : [ 2.15318e-005 ]
7484 : [ 1.58467e-005 ]
7485 : [ 1.21946e-005 ]
7486 : [ 1.18797e-005 ]
7487 : [ 1.59446e-005 ]
7488 : [ 1.24334e-005 ]
7489 : [ 1.42962e-005 ]
7490 : [ 1.17855e-005 ]
7491 : [ 1.24531e-005 ]
7492 : [ 1.17089e-005 ]
7493 : [ 1.47291e-005 ]
7494 : [ 1.41563e-005 ]
7495 : [ 1.15299e-005 ]
7496 : [ 2.40238e-005 ]
7497 : [ 1.26333e-005 ]
7498 : [ 1.23586e-005 ]
7499 : [ 1.34718e-005 ]
7500 : [ 1.25356e-005 ]
7501 : [ 1.16343e-005 ]
7502 : [ 1.23238e-005 ]
7503 : [ 1.09161e-005 ]
7504 : [ 1.32235e-005 ]
7505 : [ 1.66016e-005 ]
7506 : [ 2.52707e-005 ]
7507 : [ 1.46137e-005 ]
7508 : [ 1.19371e-005 ]
7509 : [ 1.72662e-005 ]
7510 : [ 1.66143e-005 ]
7511 : [ 1.0393e-005  ]
7512 : [ 1.37167e-005 ]
7513 : [ 1.08274e-005 ]
7514 : [ 1.2159e-005  ]
7515 : [ 1.81476e-005 ]
7516 : [ 2.05013e-005 ]
7517 : [ 1.2207e-005  ]
7518 : [ 8.80635e-006 ]
7519 : [ 2.07451e-005 ]
7520 : [ 1.61972e-005 ]
7521 : [ 1.19757e-005 ]
7522 : [ 1.28173e-005 ]
7523 : [ 1.60504e-005 ]
7524 : [ 1.38173e-005 ]
7525 : [ 1.23962e-005 ]
7526 : [ 1.44868e-005 ]
7527 : [ 9.95967e-006 ]
7528 : [ 1.59688e-005 ]
7529 : [ 1.64585e-005 ]
7530 : [ 1.26126e-005 ]
7531 : [ 2.15304e-005 ]
7532 : [ 2.19872e-005 ]
7533 : [ 1.30628e-005 ]
7534 : [ 1.22084e-005 ]
7535 : [ 1.21988e-005 ]
7536 : [ 1.84268e-005 ]
7537 : [ 1.1586e-005  ]
7538 : [ 1.26658e-005 ]
7539 : [ 1.23899e-005 ]
7540 : [ 1.42282e-005 ]
7541 : [ 1.94202e-005 ]
7542 : [ 1.04175e-005 ]
7543 : [ 1.25012e-005 ]
7544 : [ 1.7028e-005  ]
7545 : [ 1.48809e-005 ]
7546 : [ 1.24325e-005 ]
7547 : [ 1.1568e-005  ]
7548 : [ 1.17179e-005 ]
7549 : [ 1.2254e-005  ]
7550 : [ 1.01937e-005 ]
7551 : [ 1.19401e-005 ]
7552 : [ 1.3858e-005  ]
7553 : [ 1.24558e-005 ]
7554 : [ 1.25416e-005 ]
7555 : [ 1.51113e-005 ]
7556 : [ 1.20722e-005 ]
7557 : [ 1.28535e-005 ]
7558 : [ 1.76688e-005 ]
7559 : [ 2.06e-005    ]
7560 : [ 1.19865e-005 ]
7561 : [ 1.2587e-005  ]
7562 : [ 1.1864e-005  ]
7563 : [ 1.32578e-005 ]
7564 : [ 1.61513e-005 ]
7565 : [ 1.20144e-005 ]
7566 : [ 2.13411e-005 ]
7567 : [ 1.23172e-005 ]
7568 : [ 1.31112e-005 ]
7569 : [ 1.34907e-005 ]
7570 : [ 1.29749e-005 ]
7571 : [ 1.17289e-005 ]
7572 : [ 1.26063e-005 ]
7573 : [ 1.17774e-005 ]
7574 : [ 1.12444e-005 ]
7575 : [ 1.36102e-005 ]
7576 : [ 1.23776e-005 ]
7577 : [ 1.16872e-005 ]
7578 : [ 1.13101e-005 ]
7579 : [ 1.62974e-005 ]
7580 : [ 1.30936e-005 ]
7581 : [ 1.14734e-005 ]
7582 : [ 2.17391e-005 ]
7583 : [ 1.73726e-005 ]
7584 : [ 1.45119e-005 ]
7585 : [ 1.17842e-005 ]
7586 : [ 1.18654e-005 ]
7587 : [ 1.25048e-005 ]
7588 : [ 1.18873e-005 ]
7589 : [ 1.22255e-005 ]
7590 : [ 1.16646e-005 ]
7591 : [ 1.19906e-005 ]
7592 : [ 1.16843e-005 ]
7593 : [ 1.44131e-005 ]
7594 : [ 1.11375e-005 ]
7595 : [ 1.08196e-005 ]
7596 : [ 1.73782e-005 ]
7597 : [ 1.34731e-005 ]
7598 : [ 1.30463e-005 ]
7599 : [ 1.19659e-005 ]
7600 : [ 1.07585e-005 ]
7601 : [ 1.26217e-005 ]
7602 : [ 1.19723e-005 ]
7603 : [ 1.14999e-005 ]
7604 : [ 2.11147e-005 ]
7605 : [ 1.15241e-005 ]
7606 : [ 1.54157e-005 ]
7607 : [ 1.19515e-005 ]
7608 : [ 1.19646e-005 ]
7609 : [ 1.13178e-005 ]
7610 : [ 1.27657e-005 ]
7611 : [ 1.20663e-005 ]
7612 : [ 9.86045e-006 ]
7613 : [ 1.15226e-005 ]
7614 : [ 1.18005e-005 ]
7615 : [ 1.04253e-005 ]
7616 : [ 1.16018e-005 ]
7617 : [ 1.49397e-005 ]
7618 : [ 1.14269e-005 ]
7619 : [ 1.27116e-005 ]
7620 : [ 1.40477e-005 ]
7621 : [ 1.25215e-005 ]
7622 : [ 1.15317e-005 ]
7623 : [ 1.17803e-005 ]
7624 : [ 1.71319e-005 ]
7625 : [ 1.05033e-005 ]
7626 : [ 2.3806e-005  ]
7627 : [ 1.20651e-005 ]
7628 : [ 1.15515e-005 ]
7629 : [ 1.16976e-005 ]
7630 : [ 1.71642e-005 ]
7631 : [ 1.15297e-005 ]
7632 : [ 2.15408e-005 ]
7633 : [ 1.22487e-005 ]
7634 : [ 1.17557e-005 ]
7635 : [ 1.20764e-005 ]
7636 : [ 1.69412e-005 ]
7637 : [ 1.78467e-005 ]
7638 : [ 1.40772e-005 ]
7639 : [ 1.21297e-005 ]
7640 : [ 1.82617e-005 ]
7641 : [ 1.49199e-005 ]
7642 : [ 1.43555e-005 ]
7643 : [ 1.17062e-005 ]
7644 : [ 8.8298e-006  ]
7645 : [ 1.52133e-005 ]
7646 : [ 1.4373e-005  ]
7647 : [ 1.14828e-005 ]
7648 : [ 1.10415e-005 ]
7649 : [ 9.26647e-006 ]
7650 : [ 1.20508e-005 ]
7651 : [ 1.16558e-005 ]
7652 : [ 9.71052e-006 ]
7653 : [ 1.52556e-005 ]
7654 : [ 1.8739e-005  ]
7655 : [ 1.38269e-005 ]
7656 : [ 1.02025e-005 ]
7657 : [ 1.509e-005   ]
7658 : [ 2.07297e-005 ]
7659 : [ 2.11851e-005 ]
7660 : [ 1.2229e-005  ]
7661 : [ 1.20733e-005 ]
7662 : [ 2.31826e-005 ]
7663 : [ 1.44051e-005 ]
7664 : [ 1.58353e-005 ]
7665 : [ 9.84896e-006 ]
7666 : [ 1.03388e-005 ]
7667 : [ 1.28272e-005 ]
7668 : [ 1.08241e-005 ]
7669 : [ 1.3957e-005  ]
7670 : [ 1.18139e-005 ]
7671 : [ 1.53522e-005 ]
7672 : [ 1.50773e-005 ]
7673 : [ 1.26104e-005 ]
7674 : [ 1.18011e-005 ]
7675 : [ 1.99044e-005 ]
7676 : [ 1.21113e-005 ]
7677 : [ 1.88148e-005 ]
7678 : [ 1.18188e-005 ]
7679 : [ 1.09374e-005 ]
7680 : [ 1.74189e-005 ]
7681 : [ 2.21601e-005 ]
7682 : [ 1.18994e-005 ]
7683 : [ 1.94419e-005 ]
7684 : [ 1.82676e-005 ]
7685 : [ 1.62566e-005 ]
7686 : [ 1.24755e-005 ]
7687 : [ 1.23299e-005 ]
7688 : [ 1.19879e-005 ]
7689 : [ 1.27789e-005 ]
7690 : [ 2.05395e-005 ]
7691 : [ 1.32334e-005 ]
7692 : [ 1.58604e-005 ]
7693 : [ 1.64834e-005 ]
7694 : [ 1.117e-005   ]
7695 : [ 1.30804e-005 ]
7696 : [ 1.71853e-005 ]
7697 : [ 1.90234e-005 ]
7698 : [ 1.29212e-005 ]
7699 : [ 1.43837e-005 ]
7700 : [ 9.01259e-006 ]
7701 : [ 1.23326e-005 ]
7702 : [ 1.76862e-005 ]
7703 : [ 1.04676e-005 ]
7704 : [ 1.16708e-005 ]
7705 : [ 1.29855e-005 ]
7706 : [ 1.25681e-005 ]
7707 : [ 1.29393e-005 ]
7708 : [ 1.18099e-005 ]
7709 : [ 1.19029e-005 ]
7710 : [ 1.43937e-005 ]
7711 : [ 1.27943e-005 ]
7712 : [ 1.74621e-005 ]
7713 : [ 2.20905e-005 ]
7714 : [ 1.84298e-005 ]
7715 : [ 1.06314e-005 ]
7716 : [ 1.25493e-005 ]
7717 : [ 1.2532e-005  ]
7718 : [ 2.19148e-005 ]
7719 : [ 1.99328e-005 ]
7720 : [ 9.98319e-006 ]
7721 : [ 1.31846e-005 ]
7722 : [ 1.56296e-005 ]
7723 : [ 9.43639e-006 ]
7724 : [ 1.72087e-005 ]
7725 : [ 1.41273e-005 ]
7726 : [ 1.52913e-005 ]
7727 : [ 1.17519e-005 ]
7728 : [ 1.28211e-005 ]
7729 : [ 1.21365e-005 ]
7730 : [ 1.09435e-005 ]
7731 : [ 1.1963e-005  ]
7732 : [ 1.30887e-005 ]
7733 : [ 1.22839e-005 ]
7734 : [ 1.3027e-005  ]
7735 : [ 1.38353e-005 ]
7736 : [ 1.07231e-005 ]
7737 : [ 1.56775e-005 ]
7738 : [ 1.30571e-005 ]
7739 : [ 1.47513e-005 ]
7740 : [ 1.14578e-005 ]
7741 : [ 1.17644e-005 ]
7742 : [ 1.18932e-005 ]
7743 : [ 1.43525e-005 ]
7744 : [ 1.17896e-005 ]
7745 : [ 1.89174e-005 ]
7746 : [ 1.20265e-005 ]
7747 : [ 1.42086e-005 ]
7748 : [ 1.17936e-005 ]
7749 : [ 1.17137e-005 ]
7750 : [ 1.19184e-005 ]
7751 : [ 1.33947e-005 ]
7752 : [ 1.56748e-005 ]
7753 : [ 1.28439e-005 ]
7754 : [ 1.29213e-005 ]
7755 : [ 1.3454e-005  ]
7756 : [ 1.27299e-005 ]
7757 : [ 1.63002e-005 ]
7758 : [ 1.5351e-005  ]
7759 : [ 1.77812e-005 ]
7760 : [ 2.32936e-005 ]
7761 : [ 1.22873e-005 ]
7762 : [ 1.29003e-005 ]
7763 : [ 1.1454e-005  ]
7764 : [ 1.21e-005    ]
7765 : [ 1.39478e-005 ]
7766 : [ 2.15144e-005 ]
7767 : [ 1.81828e-005 ]
7768 : [ 1.38184e-005 ]
7769 : [ 1.18433e-005 ]
7770 : [ 1.93726e-005 ]
7771 : [ 1.99583e-005 ]
7772 : [ 1.03196e-005 ]
7773 : [ 1.30698e-005 ]
7774 : [ 1.46046e-005 ]
7775 : [ 1.04109e-005 ]
7776 : [ 1.2639e-005  ]
7777 : [ 1.15978e-005 ]
7778 : [ 1.29212e-005 ]
7779 : [ 1.35599e-005 ]
7780 : [ 1.01262e-005 ]
7781 : [ 1.64952e-005 ]
7782 : [ 1.59843e-005 ]
7783 : [ 1.35903e-005 ]
7784 : [ 1.23733e-005 ]
7785 : [ 1.25195e-005 ]
7786 : [ 1.29083e-005 ]
7787 : [ 1.33524e-005 ]
7788 : [ 1.47852e-005 ]
7789 : [ 1.1782e-005  ]
7790 : [ 1.21576e-005 ]
7791 : [ 1.16225e-005 ]
7792 : [ 1.0835e-005  ]
7793 : [ 1.17265e-005 ]
7794 : [ 1.20398e-005 ]
7795 : [ 1.32424e-005 ]
7796 : [ 1.18298e-005 ]
7797 : [ 1.75169e-005 ]
7798 : [ 1.01796e-005 ]
7799 : [ 1.1334e-005  ]
7800 : [ 1.18111e-005 ]
7801 : [ 1.34059e-005 ]
7802 : [ 1.20754e-005 ]
7803 : [ 1.71097e-005 ]
7804 : [ 8.83218e-006 ]
7805 : [ 1.19827e-005 ]
7806 : [ 1.68757e-005 ]
7807 : [ 1.10247e-005 ]
7808 : [ 1.23229e-005 ]
7809 : [ 1.60459e-005 ]
7810 : [ 1.97072e-005 ]
7811 : [ 1.5914e-005  ]
7812 : [ 1.50051e-005 ]
7813 : [ 1.32687e-005 ]
7814 : [ 1.29574e-005 ]
7815 : [ 1.23257e-005 ]
7816 : [ 1.25598e-005 ]
7817 : [ 1.92588e-005 ]
7818 : [ 1.22056e-005 ]
7819 : [ 1.39082e-005 ]
7820 : [ 1.20077e-005 ]
7821 : [ 1.3922e-005  ]
7822 : [ 1.91387e-005 ]
7823 : [ 1.43314e-005 ]
7824 : [ 1.31513e-005 ]
7825 : [ 1.21525e-005 ]
7826 : [ 1.12417e-005 ]
7827 : [ 1.3034e-005  ]
7828 : [ 1.2954e-005  ]
7829 : [ 1.29702e-005 ]
7830 : [ 1.22615e-005 ]
7831 : [ 1.54972e-005 ]
7832 : [ 1.4081e-005  ]
7833 : [ 1.22003e-005 ]
7834 : [ 1.3071e-005  ]
7835 : [ 1.28277e-005 ]
7836 : [ 1.2181e-005  ]
7837 : [ 1.16384e-005 ]
7838 : [ 1.32582e-005 ]
7839 : [ 1.28819e-005 ]
7840 : [ 1.32807e-005 ]
7841 : [ 1.44087e-005 ]
7842 : [ 1.4628e-005  ]
7843 : [ 1.48059e-005 ]
7844 : [ 1.04495e-005 ]
7845 : [ 1.41896e-005 ]
7846 : [ 1.13898e-005 ]
7847 : [ 1.49835e-005 ]
7848 : [ 1.14604e-005 ]
7849 : [ 1.42341e-005 ]
7850 : [ 1.32132e-005 ]
7851 : [ 1.55173e-005 ]
7852 : [ 1.16559e-005 ]
7853 : [ 1.27235e-005 ]
7854 : [ 2.33115e-005 ]
7855 : [ 1.29112e-005 ]
7856 : [ 1.48227e-005 ]
7857 : [ 1.50064e-005 ]
7858 : [ 1.19815e-005 ]
7859 : [ 1.1181e-005  ]
7860 : [ 1.32623e-005 ]
7861 : [ 1.04128e-005 ]
7862 : [ 1.314e-005   ]
7863 : [ 1.25051e-005 ]
7864 : [ 1.22845e-005 ]
7865 : [ 1.03627e-005 ]
7866 : [ 1.30272e-005 ]
7867 : [ 1.22103e-005 ]
7868 : [ 1.27773e-005 ]
7869 : [ 1.35829e-005 ]
7870 : [ 1.18643e-005 ]
7871 : [ 1.97793e-005 ]
7872 : [ 2.07808e-005 ]
7873 : [ 2.13873e-005 ]
7874 : [ 1.22801e-005 ]
7875 : [ 1.38713e-005 ]
7876 : [ 1.57151e-005 ]
7877 : [ 1.54886e-005 ]
7878 : [ 1.28366e-005 ]
7879 : [ 1.39395e-005 ]
7880 : [ 1.14237e-005 ]
7881 : [ 1.50126e-005 ]
7882 : [ 1.33139e-005 ]
7883 : [ 1.65514e-005 ]
7884 : [ 1.22912e-005 ]
7885 : [ 1.45405e-005 ]
7886 : [ 1.22591e-005 ]
7887 : [ 1.28513e-005 ]
7888 : [ 1.24105e-005 ]
7889 : [ 1.18602e-005 ]
7890 : [ 1.11754e-005 ]
7891 : [ 1.18084e-005 ]
7892 : [ 1.19331e-005 ]
7893 : [ 1.49143e-005 ]
7894 : [ 1.10724e-005 ]
7895 : [ 1.74743e-005 ]
7896 : [ 1.10468e-005 ]
7897 : [ 1.45685e-005 ]
7898 : [ 1.16408e-005 ]
7899 : [ 1.39205e-005 ]
7900 : [ 1.26409e-005 ]
7901 : [ 1.41894e-005 ]
7902 : [ 1.02285e-005 ]
7903 : [ 1.46691e-005 ]
7904 : [ 1.22344e-005 ]
7905 : [ 2.16469e-005 ]
7906 : [ 1.21357e-005 ]
7907 : [ 1.26448e-005 ]
7908 : [ 1.18155e-005 ]
7909 : [ 1.19554e-005 ]
7910 : [ 1.68474e-005 ]
7911 : [ 1.18288e-005 ]
7912 : [ 1.82081e-005 ]
7913 : [ 1.26185e-005 ]
7914 : [ 1.28875e-005 ]
7915 : [ 1.2282e-005  ]
7916 : [ 1.25626e-005 ]
7917 : [ 1.71429e-005 ]
7918 : [ 1.15103e-005 ]
7919 : [ 1.21674e-005 ]
7920 : [ 1.14547e-005 ]
7921 : [ 1.5746e-005  ]
7922 : [ 1.2011e-005  ]
7923 : [ 1.29273e-005 ]
7924 : [ 9.02297e-006 ]
7925 : [ 1.95217e-005 ]
7926 : [ 1.84311e-005 ]
7927 : [ 9.05388e-006 ]
7928 : [ 1.70382e-005 ]
7929 : [ 2.28659e-005 ]
7930 : [ 1.40135e-005 ]
7931 : [ 1.12069e-005 ]
7932 : [ 1.39144e-005 ]
7933 : [ 1.16563e-005 ]
7934 : [ 1.46158e-005 ]
7935 : [ 9.95126e-006 ]
7936 : [ 1.10688e-005 ]
7937 : [ 1.22499e-005 ]
7938 : [ 1.57826e-005 ]
7939 : [ 1.24541e-005 ]
7940 : [ 9.07828e-006 ]
7941 : [ 1.13755e-005 ]
7942 : [ 1.08833e-005 ]
7943 : [ 1.50196e-005 ]
7944 : [ 1.02412e-005 ]
7945 : [ 1.12342e-005 ]
7946 : [ 1.33626e-005 ]
7947 : [ 1.09164e-005 ]
7948 : [ 1.22981e-005 ]
7949 : [ 1.29229e-005 ]
7950 : [ 1.23738e-005 ]
7951 : [ 1.04375e-005 ]
7952 : [ 1.30441e-005 ]
7953 : [ 1.76987e-005 ]
7954 : [ 1.22116e-005 ]
7955 : [ 1.1416e-005  ]
7956 : [ 1.38786e-005 ]
7957 : [ 1.13743e-005 ]
7958 : [ 1.16042e-005 ]
7959 : [ 1.30665e-005 ]
7960 : [ 1.99557e-005 ]
7961 : [ 1.93752e-005 ]
7962 : [ 1.26076e-005 ]
7963 : [ 1.27042e-005 ]
7964 : [ 9.51501e-006 ]
7965 : [ 1.56538e-005 ]
7966 : [ 1.44438e-005 ]
7967 : [ 1.26504e-005 ]
7968 : [ 1.29138e-005 ]
7969 : [ 2.10458e-005 ]
7970 : [ 1.81728e-005 ]
7971 : [ 1.59355e-005 ]
7972 : [ 1.50344e-005 ]
7973 : [ 1.48987e-005 ]
7974 : [ 9.44874e-006 ]
7975 : [ 1.28062e-005 ]
7976 : [ 2.00521e-005 ]
7977 : [ 1.25651e-005 ]
7978 : [ 1.32022e-005 ]
7979 : [ 1.63631e-005 ]
7980 : [ 1.74961e-005 ]
7981 : [ 1.20482e-005 ]
7982 : [ 1.51677e-005 ]
7983 : [ 1.18585e-005 ]
7984 : [ 1.4619e-005  ]
7985 : [ 2.08577e-005 ]
7986 : [ 1.14386e-005 ]
7987 : [ 1.08556e-005 ]
7988 : [ 1.10034e-005 ]
7989 : [ 1.57386e-005 ]
7990 : [ 1.25549e-005 ]
7991 : [ 1.32241e-005 ]
7992 : [ 1.24258e-005 ]
7993 : [ 1.77705e-005 ]
7994 : [ 1.20517e-005 ]
7995 : [ 2.12195e-005 ]
7996 : [ 1.24967e-005 ]
7997 : [ 1.94318e-005 ]
7998 : [ 1.22328e-005 ]
7999 : [ 1.41202e-005 ]
8000 : [ 1.79426e-005 ]
8001 : [ 1.40306e-005 ]
8002 : [ 1.19087e-005 ]
8003 : [ 1.40062e-005 ]
8004 : [ 1.24489e-005 ]
8005 : [ 1.54327e-005 ]
8006 : [ 1.18727e-005 ]
8007 : [ 1.18348e-005 ]
8008 : [ 1.01014e-005 ]
8009 : [ 1.08837e-005 ]
8010 : [ 1.23467e-005 ]
8011 : [ 1.10466e-005 ]
8012 : [ 1.18772e-005 ]
8013 : [ 1.36277e-005 ]
8014 : [ 1.12925e-005 ]
8015 : [ 1.13583e-005 ]
8016 : [ 1.09062e-005 ]
8017 : [ 1.10165e-005 ]
8018 : [ 2.11053e-005 ]
8019 : [ 1.41235e-005 ]
8020 : [ 1.69451e-005 ]
8021 : [ 1.21369e-005 ]
8022 : [ 1.27722e-005 ]
8023 : [ 1.93604e-005 ]
8024 : [ 1.6198e-005  ]
8025 : [ 1.18782e-005 ]
8026 : [ 1.20155e-005 ]
8027 : [ 1.9883e-005  ]
8028 : [ 1.11425e-005 ]
8029 : [ 1.36078e-005 ]
8030 : [ 1.75357e-005 ]
8031 : [ 1.82622e-005 ]
8032 : [ 1.17346e-005 ]
8033 : [ 1.39314e-005 ]
8034 : [ 1.40938e-005 ]
8035 : [ 1.63357e-005 ]
8036 : [ 1.74416e-005 ]
8037 : [ 1.17684e-005 ]
8038 : [ 9.29546e-006 ]
8039 : [ 1.5012e-005  ]
8040 : [ 2.22063e-005 ]
8041 : [ 1.66831e-005 ]
8042 : [ 2.34369e-005 ]
8043 : [ 1.24573e-005 ]
8044 : [ 1.321e-005   ]
8045 : [ 1.69771e-005 ]
8046 : [ 1.25103e-005 ]
8047 : [ 1.68449e-005 ]
8048 : [ 1.26622e-005 ]
8049 : [ 1.41574e-005 ]
8050 : [ 1.25571e-005 ]
8051 : [ 1.8414e-005  ]
8052 : [ 1.17528e-005 ]
8053 : [ 2.098e-005   ]
8054 : [ 1.52737e-005 ]
8055 : [ 1.2329e-005  ]
8056 : [ 1.63922e-005 ]
8057 : [ 1.77133e-005 ]
8058 : [ 1.86682e-005 ]
8059 : [ 1.71066e-005 ]
8060 : [ 1.24011e-005 ]
8061 : [ 2.18639e-005 ]
8062 : [ 1.19636e-005 ]
8063 : [ 1.38731e-005 ]
8064 : [ 1.4761e-005  ]
8065 : [ 1.7533e-005  ]
8066 : [ 1.15281e-005 ]
8067 : [ 1.03276e-005 ]
8068 : [ 1.27007e-005 ]
8069 : [ 1.19597e-005 ]
8070 : [ 1.29147e-005 ]
8071 : [ 2.3176e-005  ]
8072 : [ 1.09709e-005 ]
8073 : [ 1.38224e-005 ]
8074 : [ 1.34739e-005 ]
8075 : [ 1.188e-005   ]
8076 : [ 1.3606e-005  ]
8077 : [ 1.63774e-005 ]
8078 : [ 1.75216e-005 ]
8079 : [ 1.85758e-005 ]
8080 : [ 1.20608e-005 ]
8081 : [ 1.57466e-005 ]
8082 : [ 1.49097e-005 ]
8083 : [ 1.44181e-005 ]
8084 : [ 1.01042e-005 ]
8085 : [ 1.38184e-005 ]
8086 : [ 1.35311e-005 ]
8087 : [ 1.24509e-005 ]
8088 : [ 1.45201e-005 ]
8089 : [ 1.24941e-005 ]
8090 : [ 1.2389e-005  ]
8091 : [ 1.50414e-005 ]
8092 : [ 1.1701e-005  ]
8093 : [ 1.10946e-005 ]
8094 : [ 1.06171e-005 ]
8095 : [ 1.20902e-005 ]
8096 : [ 1.77791e-005 ]
8097 : [ 1.31358e-005 ]
8098 : [ 1.37223e-005 ]
8099 : [ 1.95264e-005 ]
8100 : [ 1.01385e-005 ]
8101 : [ 1.32118e-005 ]
8102 : [ 1.26601e-005 ]
8103 : [ 1.12719e-005 ]
8104 : [ 1.6007e-005  ]
8105 : [ 1.73511e-005 ]
8106 : [ 1.23586e-005 ]
8107 : [ 1.26566e-005 ]
8108 : [ 9.28998e-006 ]
8109 : [ 1.35919e-005 ]
8110 : [ 1.28766e-005 ]
8111 : [ 1.78444e-005 ]
8112 : [ 1.09042e-005 ]
8113 : [ 1.13428e-005 ]
8114 : [ 1.18945e-005 ]
8115 : [ 1.23197e-005 ]
8116 : [ 1.45749e-005 ]
8117 : [ 1.66513e-005 ]
8118 : [ 2.35922e-005 ]
8119 : [ 1.39929e-005 ]
8120 : [ 1.20411e-005 ]
8121 : [ 1.19806e-005 ]
8122 : [ 1.15794e-005 ]
8123 : [ 1.3983e-005  ]
8124 : [ 1.21459e-005 ]
8125 : [ 1.57819e-005 ]
8126 : [ 1.36874e-005 ]
8127 : [ 1.13997e-005 ]
8128 : [ 1.16149e-005 ]
8129 : [ 1.73667e-005 ]
8130 : [ 1.89703e-005 ]
8131 : [ 1.62831e-005 ]
8132 : [ 1.3754e-005  ]
8133 : [ 1.24483e-005 ]
8134 : [ 1.04193e-005 ]
8135 : [ 1.13265e-005 ]
8136 : [ 1.59299e-005 ]
8137 : [ 1.20942e-005 ]
8138 : [ 1.89209e-005 ]
8139 : [ 1.25581e-005 ]
8140 : [ 1.26985e-005 ]
8141 : [ 2.04973e-005 ]
8142 : [ 9.88846e-006 ]
8143 : [ 8.88699e-006 ]
8144 : [ 1.14576e-005 ]
8145 : [ 1.27137e-005 ]
8146 : [ 1.94159e-005 ]
8147 : [ 1.64947e-005 ]
8148 : [ 1.63358e-005 ]
8149 : [ 1.14244e-005 ]
8150 : [ 2.01794e-005 ]
8151 : [ 1.90244e-005 ]
8152 : [ 1.20128e-005 ]
8153 : [ 1.6963e-005  ]
8154 : [ 1.24227e-005 ]
8155 : [ 1.1389e-005  ]
8156 : [ 1.27796e-005 ]
8157 : [ 1.21562e-005 ]
8158 : [ 1.30561e-005 ]
8159 : [ 1.35583e-005 ]
8160 : [ 1.26189e-005 ]
8161 : [ 1.24568e-005 ]
8162 : [ 1.32859e-005 ]
8163 : [ 1.27018e-005 ]
8164 : [ 1.05934e-005 ]
8165 : [ 1.09557e-005 ]
8166 : [ 1.25476e-005 ]
8167 : [ 1.22542e-005 ]
8168 : [ 1.43747e-005 ]
8169 : [ 1.12488e-005 ]
8170 : [ 1.12398e-005 ]
8171 : [ 1.25888e-005 ]
8172 : [ 1.36889e-005 ]
8173 : [ 1.21095e-005 ]
8174 : [ 2.26777e-005 ]
8175 : [ 1.08075e-005 ]
8176 : [ 1.24939e-005 ]
8177 : [ 2.13859e-005 ]
8178 : [ 1.78968e-005 ]
8179 : [ 1.21414e-005 ]
8180 : [ 1.69634e-005 ]
8181 : [ 1.07645e-005 ]
8182 : [ 1.18093e-005 ]
8183 : [ 2.13421e-005 ]
8184 : [ 1.82681e-005 ]
8185 : [ 1.17562e-005 ]
8186 : [ 1.58851e-005 ]
8187 : [ 1.22496e-005 ]
8188 : [ 1.28133e-005 ]
8189 : [ 1.35683e-005 ]
8190 : [ 1.15388e-005 ]
8191 : [ 1.74235e-005 ]
8192 : [ 1.24755e-005 ]
8193 : [ 1.81209e-005 ]
8194 : [ 8.94775e-006 ]
8195 : [ 1.24765e-005 ]
8196 : [ 9.74766e-006 ]
8197 : [ 1.15952e-005 ]
8198 : [ 1.97538e-005 ]
8199 : [ 1.51518e-005 ]
8200 : [ 1.34969e-005 ]
8201 : [ 1.17799e-005 ]
8202 : [ 1.20965e-005 ]
8203 : [ 9.08078e-006 ]
8204 : [ 1.01281e-005 ]
8205 : [ 1.38618e-005 ]
8206 : [ 1.32625e-005 ]
8207 : [ 1.28727e-005 ]
8208 : [ 1.1821e-005  ]
8209 : [ 1.29442e-005 ]
8210 : [ 1.15777e-005 ]
8211 : [ 1.33881e-005 ]
8212 : [ 1.78886e-005 ]
8213 : [ 1.43595e-005 ]
8214 : [ 1.11119e-005 ]
8215 : [ 1.23695e-005 ]
8216 : [ 1.67728e-005 ]
8217 : [ 1.18829e-005 ]
8218 : [ 1.6591e-005  ]
8219 : [ 1.19492e-005 ]
8220 : [ 1.55031e-005 ]
8221 : [ 1.22057e-005 ]
8222 : [ 1.30502e-005 ]
8223 : [ 1.16483e-005 ]
8224 : [ 1.32786e-005 ]
8225 : [ 1.32159e-005 ]
8226 : [ 1.81653e-005 ]
8227 : [ 1.15976e-005 ]
8228 : [ 1.17734e-005 ]
8229 : [ 1.1845e-005  ]
8230 : [ 1.29701e-005 ]
8231 : [ 1.26855e-005 ]
8232 : [ 2.11137e-005 ]
8233 : [ 1.03147e-005 ]
8234 : [ 1.33375e-005 ]
8235 : [ 1.2065e-005  ]
8236 : [ 1.82716e-005 ]
8237 : [ 1.67489e-005 ]
8238 : [ 1.87974e-005 ]
8239 : [ 1.30949e-005 ]
8240 : [ 1.07089e-005 ]
8241 : [ 1.25629e-005 ]
8242 : [ 1.41375e-005 ]
8243 : [ 1.30364e-005 ]
8244 : [ 1.58768e-005 ]
8245 : [ 2.00554e-005 ]
8246 : [ 1.76697e-005 ]
8247 : [ 1.33318e-005 ]
8248 : [ 1.78661e-005 ]
8249 : [ 1.31051e-005 ]
8250 : [ 1.56889e-005 ]
8251 : [ 1.61012e-005 ]
8252 : [ 1.62486e-005 ]
8253 : [ 1.23516e-005 ]
8254 : [ 1.39791e-005 ]
8255 : [ 1.19126e-005 ]
8256 : [ 1.88767e-005 ]
8257 : [ 1.53654e-005 ]
8258 : [ 1.53061e-005 ]
8259 : [ 2.46908e-005 ]
8260 : [ 1.60632e-005 ]
8261 : [ 1.28605e-005 ]
8262 : [ 2.21462e-005 ]
8263 : [ 1.12522e-005 ]
8264 : [ 1.08323e-005 ]
8265 : [ 2.53129e-005 ]
8266 : [ 1.23023e-005 ]
8267 : [ 1.29286e-005 ]
8268 : [ 1.35531e-005 ]
8269 : [ 1.08363e-005 ]
8270 : [ 1.52283e-005 ]
8271 : [ 1.24359e-005 ]
8272 : [ 1.728e-005   ]
8273 : [ 1.30985e-005 ]
8274 : [ 1.93763e-005 ]
8275 : [ 1.197e-005   ]
8276 : [ 1.66601e-005 ]
8277 : [ 1.8788e-005  ]
8278 : [ 1.6656e-005  ]
8279 : [ 1.17766e-005 ]
8280 : [ 2.09122e-005 ]
8281 : [ 9.95997e-006 ]
8282 : [ 1.0449e-005  ]
8283 : [ 1.18738e-005 ]
8284 : [ 1.31493e-005 ]
8285 : [ 1.20792e-005 ]
8286 : [ 1.23166e-005 ]
8287 : [ 1.13623e-005 ]
8288 : [ 1.76117e-005 ]
8289 : [ 1.21634e-005 ]
8290 : [ 1.07515e-005 ]
8291 : [ 1.14509e-005 ]
8292 : [ 1.99741e-005 ]
8293 : [ 1.35052e-005 ]
8294 : [ 1.17421e-005 ]
8295 : [ 1.98048e-005 ]
8296 : [ 1.44491e-005 ]
8297 : [ 1.20197e-005 ]
8298 : [ 9.4373e-006  ]
8299 : [ 1.61702e-005 ]
8300 : [ 1.22537e-005 ]
8301 : [ 1.26128e-005 ]
8302 : [ 1.42054e-005 ]
8303 : [ 1.67082e-005 ]
8304 : [ 1.23322e-005 ]
8305 : [ 1.95742e-005 ]
8306 : [ 1.91436e-005 ]
8307 : [ 1.57973e-005 ]
8308 : [ 1.64878e-005 ]
8309 : [ 1.14535e-005 ]
8310 : [ 1.22868e-005 ]
8311 : [ 1.45006e-005 ]
8312 : [ 1.16429e-005 ]
8313 : [ 1.13567e-005 ]
8314 : [ 1.28807e-005 ]
8315 : [ 8.58087e-006 ]
8316 : [ 1.22429e-005 ]
8317 : [ 1.19173e-005 ]
8318 : [ 2.10324e-005 ]
8319 : [ 1.59605e-005 ]
8320 : [ 1.1695e-005  ]
8321 : [ 1.47823e-005 ]
8322 : [ 1.19852e-005 ]
8323 : [ 1.46137e-005 ]
8324 : [ 1.08133e-005 ]
8325 : [ 1.01165e-005 ]
8326 : [ 1.56781e-005 ]
8327 : [ 1.24449e-005 ]
8328 : [ 1.14185e-005 ]
8329 : [ 1.25402e-005 ]
8330 : [ 1.21072e-005 ]
8331 : [ 1.26019e-005 ]
8332 : [ 1.20918e-005 ]
8333 : [ 1.17634e-005 ]
8334 : [ 1.30541e-005 ]
8335 : [ 1.06554e-005 ]
8336 : [ 1.54501e-005 ]
8337 : [ 2.10575e-005 ]
8338 : [ 1.09107e-005 ]
8339 : [ 1.41292e-005 ]
8340 : [ 1.95219e-005 ]
8341 : [ 1.19583e-005 ]
8342 : [ 1.6569e-005  ]
8343 : [ 1.13601e-005 ]
8344 : [ 9.39978e-006 ]
8345 : [ 1.01248e-005 ]
8346 : [ 1.3683e-005  ]
8347 : [ 1.24682e-005 ]
8348 : [ 1.17444e-005 ]
8349 : [ 1.74267e-005 ]
8350 : [ 1.09688e-005 ]
8351 : [ 1.22195e-005 ]
8352 : [ 1.62625e-005 ]
8353 : [ 1.96532e-005 ]
8354 : [ 2.02541e-005 ]
8355 : [ 1.04655e-005 ]
8356 : [ 9.80752e-006 ]
8357 : [ 1.05954e-005 ]
8358 : [ 2.36683e-005 ]
8359 : [ 1.13198e-005 ]
8360 : [ 1.06211e-005 ]
8361 : [ 1.25115e-005 ]
8362 : [ 1.47618e-005 ]
8363 : [ 1.23166e-005 ]
8364 : [ 1.80096e-005 ]
8365 : [ 1.21598e-005 ]
8366 : [ 1.02145e-005 ]
8367 : [ 1.19789e-005 ]
8368 : [ 1.0526e-005  ]
8369 : [ 1.10105e-005 ]
8370 : [ 1.4813e-005  ]
8371 : [ 1.12931e-005 ]
8372 : [ 1.20237e-005 ]
8373 : [ 1.17818e-005 ]
8374 : [ 1.52789e-005 ]
8375 : [ 2.10127e-005 ]
8376 : [ 1.19847e-005 ]
8377 : [ 1.23639e-005 ]
8378 : [ 1.96709e-005 ]
8379 : [ 1.35874e-005 ]
8380 : [ 1.96669e-005 ]
8381 : [ 1.34205e-005 ]
8382 : [ 1.06849e-005 ]
8383 : [ 2.39855e-005 ]
8384 : [ 1.73709e-005 ]
8385 : [ 1.1567e-005  ]
8386 : [ 9.37343e-006 ]
8387 : [ 1.36084e-005 ]
8388 : [ 1.13305e-005 ]
8389 : [ 1.2779e-005  ]
8390 : [ 1.52801e-005 ]
8391 : [ 1.76e-005    ]
8392 : [ 1.19457e-005 ]
8393 : [ 1.20892e-005 ]
8394 : [ 1.52519e-005 ]
8395 : [ 1.38782e-005 ]
8396 : [ 1.39868e-005 ]
8397 : [ 1.52838e-005 ]
8398 : [ 1.19813e-005 ]
8399 : [ 2.10877e-005 ]
8400 : [ 1.16633e-005 ]
8401 : [ 1.33811e-005 ]
8402 : [ 1.64267e-005 ]
8403 : [ 1.67335e-005 ]
8404 : [ 1.3789e-005  ]
8405 : [ 1.49156e-005 ]
8406 : [ 1.24036e-005 ]
8407 : [ 1.97554e-005 ]
8408 : [ 1.13458e-005 ]
8409 : [ 1.17838e-005 ]
8410 : [ 1.28882e-005 ]
8411 : [ 1.29379e-005 ]
8412 : [ 1.08174e-005 ]
8413 : [ 1.32968e-005 ]
8414 : [ 1.26909e-005 ]
8415 : [ 1.32501e-005 ]
8416 : [ 1.58386e-005 ]
8417 : [ 1.27977e-005 ]
8418 : [ 1.05628e-005 ]
8419 : [ 1.36335e-005 ]
8420 : [ 1.19911e-005 ]
8421 : [ 1.52814e-005 ]
8422 : [ 1.05433e-005 ]
8423 : [ 1.1839e-005  ]
8424 : [ 1.23198e-005 ]
8425 : [ 1.32816e-005 ]
8426 : [ 1.22172e-005 ]
8427 : [ 1.04308e-005 ]
8428 : [ 1.18831e-005 ]
8429 : [ 1.94179e-005 ]
8430 : [ 1.37658e-005 ]
8431 : [ 1.21431e-005 ]
8432 : [ 1.23149e-005 ]
8433 : [ 1.46032e-005 ]
8434 : [ 1.28648e-005 ]
8435 : [ 1.20078e-005 ]
8436 : [ 9.94299e-006 ]
8437 : [ 1.2476e-005  ]
8438 : [ 1.13957e-005 ]
8439 : [ 1.36725e-005 ]
8440 : [ 1.43127e-005 ]
8441 : [ 1.31103e-005 ]
8442 : [ 1.0139e-005  ]
8443 : [ 1.16401e-005 ]
8444 : [ 1.21647e-005 ]
8445 : [ 1.42145e-005 ]
8446 : [ 1.58534e-005 ]
8447 : [ 1.0513e-005  ]
8448 : [ 1.28121e-005 ]
8449 : [ 1.38432e-005 ]
8450 : [ 1.19754e-005 ]
8451 : [ 1.22064e-005 ]
8452 : [ 2.05199e-005 ]
8453 : [ 1.47913e-005 ]
8454 : [ 1.64909e-005 ]
8455 : [ 1.27383e-005 ]
8456 : [ 1.20946e-005 ]
8457 : [ 1.29772e-005 ]
8458 : [ 1.28514e-005 ]
8459 : [ 1.85728e-005 ]
8460 : [ 1.15925e-005 ]
8461 : [ 1.42903e-005 ]
8462 : [ 1.15788e-005 ]
8463 : [ 1.09952e-005 ]
8464 : [ 1.79042e-005 ]
8465 : [ 1.53091e-005 ]
8466 : [ 1.36366e-005 ]
8467 : [ 1.573e-005   ]
8468 : [ 1.1965e-005  ]
8469 : [ 1.6673e-005  ]
8470 : [ 1.33743e-005 ]
8471 : [ 2.06835e-005 ]
8472 : [ 2.08307e-005 ]
8473 : [ 1.30543e-005 ]
8474 : [ 1.22097e-005 ]
8475 : [ 1.16745e-005 ]
8476 : [ 1.35771e-005 ]
8477 : [ 1.32355e-005 ]
8478 : [ 1.3914e-005  ]
8479 : [ 1.20709e-005 ]
8480 : [ 1.37875e-005 ]
8481 : [ 1.22645e-005 ]
8482 : [ 1.16739e-005 ]
8483 : [ 1.68123e-005 ]
8484 : [ 1.23694e-005 ]
8485 : [ 1.27434e-005 ]
8486 : [ 1.35027e-005 ]
8487 : [ 1.28978e-005 ]
8488 : [ 1.15786e-005 ]
8489 : [ 1.20015e-005 ]
8490 : [ 1.28691e-005 ]
8491 : [ 1.22762e-005 ]
8492 : [ 1.88839e-005 ]
8493 : [ 1.21614e-005 ]
8494 : [ 1.15043e-005 ]
8495 : [ 1.99199e-005 ]
8496 : [ 1.36438e-005 ]
8497 : [ 1.91754e-005 ]
8498 : [ 1.60972e-005 ]
8499 : [ 2.0321e-005  ]
8500 : [ 1.1924e-005  ]
8501 : [ 1.12105e-005 ]
8502 : [ 1.16049e-005 ]
8503 : [ 2.36383e-005 ]
8504 : [ 1.26341e-005 ]
8505 : [ 1.31378e-005 ]
8506 : [ 1.52149e-005 ]
8507 : [ 1.23954e-005 ]
8508 : [ 1.31566e-005 ]
8509 : [ 1.20821e-005 ]
8510 : [ 1.91262e-005 ]
8511 : [ 1.41963e-005 ]
8512 : [ 1.79996e-005 ]
8513 : [ 1.51955e-005 ]
8514 : [ 1.16861e-005 ]
8515 : [ 1.29977e-005 ]
8516 : [ 1.17568e-005 ]
8517 : [ 1.33685e-005 ]
8518 : [ 1.29175e-005 ]
8519 : [ 2.13957e-005 ]
8520 : [ 1.37171e-005 ]
8521 : [ 1.10052e-005 ]
8522 : [ 1.25066e-005 ]
8523 : [ 1.17787e-005 ]
8524 : [ 1.0661e-005  ]
8525 : [ 1.56389e-005 ]
8526 : [ 1.56107e-005 ]
8527 : [ 2.38533e-005 ]
8528 : [ 1.26619e-005 ]
8529 : [ 1.34422e-005 ]
8530 : [ 1.19094e-005 ]
8531 : [ 1.19026e-005 ]
8532 : [ 2.2966e-005  ]
8533 : [ 1.16913e-005 ]
8534 : [ 2.01893e-005 ]
8535 : [ 1.02175e-005 ]
8536 : [ 1.23579e-005 ]
8537 : [ 1.33475e-005 ]
8538 : [ 2.03132e-005 ]
8539 : [ 1.08267e-005 ]
8540 : [ 1.31952e-005 ]
8541 : [ 1.98693e-005 ]
8542 : [ 1.77312e-005 ]
8543 : [ 1.36194e-005 ]
8544 : [ 1.30899e-005 ]
8545 : [ 9.23383e-006 ]
8546 : [ 2.17454e-005 ]
8547 : [ 1.32772e-005 ]
8548 : [ 1.21197e-005 ]
8549 : [ 2.4679e-005  ]
8550 : [ 1.60719e-005 ]
8551 : [ 1.21688e-005 ]
8552 : [ 1.81946e-005 ]
8553 : [ 1.2773e-005  ]
8554 : [ 1.21481e-005 ]
8555 : [ 2.23834e-005 ]
8556 : [ 1.16953e-005 ]
8557 : [ 1.27118e-005 ]
8558 : [ 1.4284e-005  ]
8559 : [ 1.34749e-005 ]
8560 : [ 1.2387e-005  ]
8561 : [ 1.17734e-005 ]
8562 : [ 1.25295e-005 ]
8563 : [ 1.60239e-005 ]
8564 : [ 1.19254e-005 ]
8565 : [ 1.30171e-005 ]
8566 : [ 1.2148e-005  ]
8567 : [ 1.08262e-005 ]
8568 : [ 1.32471e-005 ]
8569 : [ 1.22104e-005 ]
8570 : [ 1.17457e-005 ]
8571 : [ 1.25774e-005 ]
8572 : [ 1.09947e-005 ]
8573 : [ 1.21284e-005 ]
8574 : [ 1.81304e-005 ]
8575 : [ 1.20204e-005 ]
8576 : [ 1.81891e-005 ]
8577 : [ 1.41979e-005 ]
8578 : [ 1.15939e-005 ]
8579 : [ 1.0529e-005  ]
8580 : [ 1.23043e-005 ]
8581 : [ 2.1306e-005  ]
8582 : [ 1.09921e-005 ]
8583 : [ 1.27506e-005 ]
8584 : [ 1.72633e-005 ]
8585 : [ 1.17899e-005 ]
8586 : [ 2.14275e-005 ]
8587 : [ 1.85084e-005 ]
8588 : [ 1.25276e-005 ]
8589 : [ 1.09303e-005 ]
8590 : [ 1.11317e-005 ]
8591 : [ 1.98126e-005 ]
8592 : [ 1.20327e-005 ]
8593 : [ 1.17462e-005 ]
8594 : [ 1.18205e-005 ]
8595 : [ 1.23847e-005 ]
8596 : [ 1.23847e-005 ]
8597 : [ 1.30551e-005 ]
8598 : [ 9.60366e-006 ]
8599 : [ 1.16031e-005 ]
8600 : [ 1.15926e-005 ]
8601 : [ 1.63708e-005 ]
8602 : [ 1.22203e-005 ]
8603 : [ 1.69208e-005 ]
8604 : [ 1.47884e-005 ]
8605 : [ 1.30975e-005 ]
8606 : [ 1.13177e-005 ]
8607 : [ 1.25966e-005 ]
8608 : [ 1.20666e-005 ]
8609 : [ 1.30678e-005 ]
8610 : [ 1.79851e-005 ]
8611 : [ 2.01145e-005 ]
8612 : [ 1.25912e-005 ]
8613 : [ 9.79972e-006 ]
8614 : [ 1.54419e-005 ]
8615 : [ 1.04596e-005 ]
8616 : [ 1.00156e-005 ]
8617 : [ 2.16215e-005 ]
8618 : [ 1.17987e-005 ]
8619 : [ 1.9434e-005  ]
8620 : [ 1.17372e-005 ]
8621 : [ 1.1672e-005  ]
8622 : [ 1.15688e-005 ]
8623 : [ 1.07143e-005 ]
8624 : [ 1.39832e-005 ]
8625 : [ 1.92465e-005 ]
8626 : [ 1.83803e-005 ]
8627 : [ 1.22269e-005 ]
8628 : [ 1.79118e-005 ]
8629 : [ 1.55451e-005 ]
8630 : [ 1.25332e-005 ]
8631 : [ 1.36159e-005 ]
8632 : [ 1.20943e-005 ]
8633 : [ 1.28075e-005 ]
8634 : [ 1.04648e-005 ]
8635 : [ 1.22552e-005 ]
8636 : [ 1.31349e-005 ]
8637 : [ 1.17332e-005 ]
8638 : [ 1.39325e-005 ]
8639 : [ 1.18278e-005 ]
8640 : [ 1.36124e-005 ]
8641 : [ 1.24447e-005 ]
8642 : [ 1.26237e-005 ]
8643 : [ 1.72949e-005 ]
8644 : [ 1.56474e-005 ]
8645 : [ 1.19471e-005 ]
8646 : [ 1.31417e-005 ]
8647 : [ 1.14331e-005 ]
8648 : [ 9.89603e-006 ]
8649 : [ 1.25769e-005 ]
8650 : [ 1.32693e-005 ]
8651 : [ 1.21716e-005 ]
8652 : [ 1.43292e-005 ]
8653 : [ 1.21866e-005 ]
8654 : [ 1.04325e-005 ]
8655 : [ 1.5311e-005  ]
8656 : [ 1.64983e-005 ]
8657 : [ 1.16664e-005 ]
8658 : [ 2.1398e-005  ]
8659 : [ 1.08336e-005 ]
8660 : [ 1.54833e-005 ]
8661 : [ 1.25939e-005 ]
8662 : [ 1.95062e-005 ]
8663 : [ 1.26897e-005 ]
8664 : [ 1.5816e-005  ]
8665 : [ 1.52213e-005 ]
8666 : [ 1.32913e-005 ]
8667 : [ 1.18956e-005 ]
8668 : [ 1.63864e-005 ]
8669 : [ 1.67512e-005 ]
8670 : [ 1.18788e-005 ]
8671 : [ 1.56027e-005 ]
8672 : [ 1.87193e-005 ]
8673 : [ 1.03645e-005 ]
8674 : [ 1.46864e-005 ]
8675 : [ 1.15995e-005 ]
8676 : [ 1.019e-005   ]
8677 : [ 1.37763e-005 ]
8678 : [ 1.19234e-005 ]
8679 : [ 1.34557e-005 ]
8680 : [ 1.225e-005   ]
8681 : [ 1.18742e-005 ]
8682 : [ 1.37337e-005 ]
8683 : [ 1.16009e-005 ]
8684 : [ 1.23382e-005 ]
8685 : [ 1.31948e-005 ]
8686 : [ 1.01345e-005 ]
8687 : [ 1.86621e-005 ]
8688 : [ 1.34713e-005 ]
8689 : [ 2.07753e-005 ]
8690 : [ 1.19769e-005 ]
8691 : [ 1.33747e-005 ]
8692 : [ 1.29315e-005 ]
8693 : [ 1.39626e-005 ]
8694 : [ 2.09344e-005 ]
8695 : [ 1.24865e-005 ]
8696 : [ 1.29489e-005 ]
8697 : [ 1.43363e-005 ]
8698 : [ 1.50984e-005 ]
8699 : [ 1.33831e-005 ]
8700 : [ 1.23265e-005 ]
8701 : [ 1.15088e-005 ]
8702 : [ 9.91486e-006 ]
8703 : [ 1.16512e-005 ]
8704 : [ 1.4149e-005  ]
8705 : [ 1.29125e-005 ]
8706 : [ 9.34826e-006 ]
8707 : [ 1.55112e-005 ]
8708 : [ 1.19245e-005 ]
8709 : [ 1.25136e-005 ]
8710 : [ 2.27648e-005 ]
8711 : [ 1.21077e-005 ]
8712 : [ 1.62462e-005 ]
8713 : [ 1.2239e-005  ]
8714 : [ 1.40918e-005 ]
8715 : [ 1.29224e-005 ]
8716 : [ 1.12422e-005 ]
8717 : [ 1.19821e-005 ]
8718 : [ 1.18433e-005 ]
8719 : [ 1.29805e-005 ]
8720 : [ 2.07609e-005 ]
8721 : [ 1.66979e-005 ]
8722 : [ 1.30925e-005 ]
8723 : [ 1.28675e-005 ]
8724 : [ 1.25263e-005 ]
8725 : [ 1.21805e-005 ]
8726 : [ 1.20623e-005 ]
8727 : [ 1.12248e-005 ]
8728 : [ 8.38419e-006 ]
8729 : [ 1.17499e-005 ]
8730 : [ 1.63404e-005 ]
8731 : [ 1.02247e-005 ]
8732 : [ 1.16447e-005 ]
8733 : [ 1.42103e-005 ]
8734 : [ 1.74463e-005 ]
8735 : [ 1.69792e-005 ]
8736 : [ 8.29898e-006 ]
8737 : [ 1.2192e-005  ]
8738 : [ 1.23708e-005 ]
8739 : [ 2.1842e-005  ]
8740 : [ 1.09353e-005 ]
8741 : [ 1.18126e-005 ]
8742 : [ 1.19177e-005 ]
8743 : [ 1.00387e-005 ]
8744 : [ 1.37115e-005 ]
8745 : [ 1.14809e-005 ]
8746 : [ 9.94694e-006 ]
8747 : [ 1.7104e-005  ]
8748 : [ 1.25309e-005 ]
8749 : [ 1.04834e-005 ]
8750 : [ 1.21289e-005 ]
8751 : [ 2.27968e-005 ]
8752 : [ 1.29923e-005 ]
8753 : [ 1.17133e-005 ]
8754 : [ 1.16894e-005 ]
8755 : [ 1.22015e-005 ]
8756 : [ 1.32824e-005 ]
8757 : [ 1.15996e-005 ]
8758 : [ 1.0074e-005  ]
8759 : [ 2.0717e-005  ]
8760 : [ 1.29065e-005 ]
8761 : [ 1.17811e-005 ]
8762 : [ 2.28222e-005 ]
8763 : [ 1.38322e-005 ]
8764 : [ 1.02163e-005 ]
8765 : [ 1.28522e-005 ]
8766 : [ 1.47047e-005 ]
8767 : [ 1.19042e-005 ]
8768 : [ 1.58094e-005 ]
8769 : [ 1.23767e-005 ]
8770 : [ 1.20382e-005 ]
8771 : [ 1.01379e-005 ]
8772 : [ 1.19805e-005 ]
8773 : [ 1.2838e-005  ]
8774 : [ 1.18405e-005 ]
8775 : [ 1.59368e-005 ]
8776 : [ 8.61528e-006 ]
8777 : [ 1.32688e-005 ]
8778 : [ 1.23453e-005 ]
8779 : [ 1.34085e-005 ]
8780 : [ 1.29313e-005 ]
8781 : [ 1.2812e-005  ]
8782 : [ 1.2231e-005  ]
8783 : [ 1.47707e-005 ]
8784 : [ 1.23275e-005 ]
8785 : [ 1.31351e-005 ]
8786 : [ 1.0066e-005  ]
8787 : [ 1.10344e-005 ]
8788 : [ 1.83225e-005 ]
8789 : [ 1.21581e-005 ]
8790 : [ 2.11364e-005 ]
8791 : [ 1.42934e-005 ]
8792 : [ 1.09691e-005 ]
8793 : [ 1.26462e-005 ]
8794 : [ 1.10781e-005 ]
8795 : [ 1.50807e-005 ]
8796 : [ 1.70935e-005 ]
8797 : [ 1.24356e-005 ]
8798 : [ 1.20087e-005 ]
8799 : [ 1.27185e-005 ]
8800 : [ 1.10496e-005 ]
8801 : [ 1.79529e-005 ]
8802 : [ 1.07054e-005 ]
8803 : [ 9.28665e-006 ]
8804 : [ 1.04221e-005 ]
8805 : [ 1.24401e-005 ]
8806 : [ 1.27362e-005 ]
8807 : [ 1.75251e-005 ]
8808 : [ 1.20244e-005 ]
8809 : [ 1.96453e-005 ]
8810 : [ 1.25063e-005 ]
8811 : [ 1.1722e-005  ]
8812 : [ 1.63734e-005 ]
8813 : [ 1.57988e-005 ]
8814 : [ 1.21205e-005 ]
8815 : [ 1.65994e-005 ]
8816 : [ 1.27921e-005 ]
8817 : [ 1.1903e-005  ]
8818 : [ 1.1905e-005  ]
8819 : [ 1.72886e-005 ]
8820 : [ 1.14049e-005 ]
8821 : [ 1.28028e-005 ]
8822 : [ 1.12742e-005 ]
8823 : [ 2.05827e-005 ]
8824 : [ 1.32564e-005 ]
8825 : [ 1.10474e-005 ]
8826 : [ 1.21283e-005 ]
8827 : [ 1.16317e-005 ]
8828 : [ 1.251e-005   ]
8829 : [ 1.18796e-005 ]
8830 : [ 1.31702e-005 ]
8831 : [ 1.26375e-005 ]
8832 : [ 1.05417e-005 ]
8833 : [ 1.06492e-005 ]
8834 : [ 2.06649e-005 ]
8835 : [ 1.71269e-005 ]
8836 : [ 1.16446e-005 ]
8837 : [ 1.28771e-005 ]
8838 : [ 1.98626e-005 ]
8839 : [ 1.67022e-005 ]
8840 : [ 1.24147e-005 ]
8841 : [ 1.18091e-005 ]
8842 : [ 1.22768e-005 ]
8843 : [ 1.37078e-005 ]
8844 : [ 1.81612e-005 ]
8845 : [ 1.59514e-005 ]
8846 : [ 1.05517e-005 ]
8847 : [ 1.0939e-005  ]
8848 : [ 1.18057e-005 ]
8849 : [ 1.30297e-005 ]
8850 : [ 1.38985e-005 ]
8851 : [ 1.096e-005   ]
8852 : [ 1.40311e-005 ]
8853 : [ 9.79257e-006 ]
8854 : [ 2.50944e-005 ]
8855 : [ 1.22197e-005 ]
8856 : [ 2.01152e-005 ]
8857 : [ 1.6905e-005  ]
8858 : [ 1.2397e-005  ]
8859 : [ 1.63081e-005 ]
8860 : [ 1.22708e-005 ]
8861 : [ 1.52891e-005 ]
8862 : [ 1.24825e-005 ]
8863 : [ 1.80942e-005 ]
8864 : [ 1.5956e-005  ]
8865 : [ 1.26718e-005 ]
8866 : [ 1.20223e-005 ]
8867 : [ 1.26876e-005 ]
8868 : [ 1.91434e-005 ]
8869 : [ 1.26044e-005 ]
8870 : [ 1.82144e-005 ]
8871 : [ 1.75059e-005 ]
8872 : [ 1.26158e-005 ]
8873 : [ 1.22963e-005 ]
8874 : [ 1.40875e-005 ]
8875 : [ 8.8783e-006  ]
8876 : [ 1.17979e-005 ]
8877 : [ 1.2848e-005  ]
8878 : [ 1.00276e-005 ]
8879 : [ 2.00818e-005 ]
8880 : [ 1.40722e-005 ]
8881 : [ 2.12006e-005 ]
8882 : [ 1.75732e-005 ]
8883 : [ 1.38826e-005 ]
8884 : [ 1.26913e-005 ]
8885 : [ 1.43751e-005 ]
8886 : [ 1.53642e-005 ]
8887 : [ 1.23109e-005 ]
8888 : [ 1.14808e-005 ]
8889 : [ 1.27166e-005 ]
8890 : [ 1.05207e-005 ]
8891 : [ 1.17997e-005 ]
8892 : [ 1.15461e-005 ]
8893 : [ 1.31266e-005 ]
8894 : [ 1.26728e-005 ]
8895 : [ 1.26731e-005 ]
8896 : [ 1.29455e-005 ]
8897 : [ 1.20169e-005 ]
8898 : [ 1.0537e-005  ]
8899 : [ 1.99568e-005 ]
8900 : [ 1.23954e-005 ]
8901 : [ 1.25301e-005 ]
8902 : [ 1.2838e-005  ]
8903 : [ 1.13738e-005 ]
8904 : [ 1.13577e-005 ]
8905 : [ 1.34495e-005 ]
8906 : [ 1.28855e-005 ]
8907 : [ 1.24328e-005 ]
8908 : [ 1.58915e-005 ]
8909 : [ 1.34848e-005 ]
8910 : [ 1.22104e-005 ]
8911 : [ 1.22875e-005 ]
8912 : [ 1.20301e-005 ]
8913 : [ 1.00962e-005 ]
8914 : [ 1.19459e-005 ]
8915 : [ 1.22728e-005 ]
8916 : [ 1.06707e-005 ]
8917 : [ 1.2836e-005  ]
8918 : [ 1.79409e-005 ]
8919 : [ 1.25671e-005 ]
8920 : [ 1.13555e-005 ]
8921 : [ 1.05736e-005 ]
8922 : [ 1.40937e-005 ]
8923 : [ 1.56296e-005 ]
8924 : [ 1.56179e-005 ]
8925 : [ 1.00539e-005 ]
8926 : [ 1.355e-005   ]
8927 : [ 1.21516e-005 ]
8928 : [ 1.84011e-005 ]
8929 : [ 1.05694e-005 ]
8930 : [ 1.28564e-005 ]
8931 : [ 1.19037e-005 ]
8932 : [ 1.21024e-005 ]
8933 : [ 9.92678e-006 ]
8934 : [ 1.24901e-005 ]
8935 : [ 1.40501e-005 ]
8936 : [ 1.0367e-005  ]
8937 : [ 1.21826e-005 ]
8938 : [ 1.56176e-005 ]
8939 : [ 1.38045e-005 ]
8940 : [ 1.2565e-005  ]
8941 : [ 1.55604e-005 ]
8942 : [ 1.20762e-005 ]
8943 : [ 1.2316e-005  ]
8944 : [ 1.1439e-005  ]
8945 : [ 1.10116e-005 ]
8946 : [ 1.20562e-005 ]
8947 : [ 1.34218e-005 ]
8948 : [ 1.19167e-005 ]
8949 : [ 1.39051e-005 ]
8950 : [ 1.18738e-005 ]
8951 : [ 1.68051e-005 ]
8952 : [ 2.11753e-005 ]
8953 : [ 2.37492e-005 ]
8954 : [ 1.19114e-005 ]
8955 : [ 1.22281e-005 ]
8956 : [ 1.12306e-005 ]
8957 : [ 1.24094e-005 ]
8958 : [ 1.36629e-005 ]
8959 : [ 1.8123e-005  ]
8960 : [ 1.33005e-005 ]
8961 : [ 2.06582e-005 ]
8962 : [ 1.06333e-005 ]
8963 : [ 1.29022e-005 ]
8964 : [ 1.06646e-005 ]
8965 : [ 1.15062e-005 ]
8966 : [ 1.56175e-005 ]
8967 : [ 1.25559e-005 ]
8968 : [ 1.23086e-005 ]
8969 : [ 1.61544e-005 ]
8970 : [ 1.17156e-005 ]
8971 : [ 1.23156e-005 ]
8972 : [ 1.19134e-005 ]
8973 : [ 1.96787e-005 ]
8974 : [ 1.08474e-005 ]
8975 : [ 1.24879e-005 ]
8976 : [ 1.23574e-005 ]
8977 : [ 1.18778e-005 ]
8978 : [ 1.31545e-005 ]
8979 : [ 1.66053e-005 ]
8980 : [ 1.80716e-005 ]
8981 : [ 1.15079e-005 ]
8982 : [ 1.19191e-005 ]
8983 : [ 2.09352e-005 ]
8984 : [ 1.1711e-005  ]
8985 : [ 1.99985e-005 ]
8986 : [ 1.12871e-005 ]
8987 : [ 1.25978e-005 ]
8988 : [ 1.25833e-005 ]
8989 : [ 1.13343e-005 ]
8990 : [ 1.8228e-005  ]
8991 : [ 1.87935e-005 ]
8992 : [ 1.29794e-005 ]
8993 : [ 1.97598e-005 ]
8994 : [ 1.19025e-005 ]
8995 : [ 1.18422e-005 ]
8996 : [ 1.35162e-005 ]
8997 : [ 1.18044e-005 ]
8998 : [ 1.19144e-005 ]
8999 : [ 1.29343e-005 ]
9000 : [ 1.1602e-005  ]
9001 : [ 1.23812e-005 ]
9002 : [ 1.40276e-005 ]
9003 : [ 2.14629e-005 ]
9004 : [ 1.6394e-005  ]
9005 : [ 1.5499e-005  ]
9006 : [ 1.18963e-005 ]
9007 : [ 1.39206e-005 ]
9008 : [ 1.46256e-005 ]
9009 : [ 1.1625e-005  ]
9010 : [ 1.29458e-005 ]
9011 : [ 2.19936e-005 ]
9012 : [ 1.44533e-005 ]
9013 : [ 1.22693e-005 ]
9014 : [ 1.12562e-005 ]
9015 : [ 1.9414e-005  ]
9016 : [ 1.77873e-005 ]
9017 : [ 1.34972e-005 ]
9018 : [ 1.17362e-005 ]
9019 : [ 1.95456e-005 ]
9020 : [ 1.59824e-005 ]
9021 : [ 1.17027e-005 ]
9022 : [ 1.25162e-005 ]
9023 : [ 1.19527e-005 ]
9024 : [ 1.21271e-005 ]
9025 : [ 1.82256e-005 ]
9026 : [ 1.25338e-005 ]
9027 : [ 1.19845e-005 ]
9028 : [ 1.64963e-005 ]
9029 : [ 1.08977e-005 ]
9030 : [ 1.28124e-005 ]
9031 : [ 1.28921e-005 ]
9032 : [ 1.30121e-005 ]
9033 : [ 1.3263e-005  ]
9034 : [ 1.41017e-005 ]
9035 : [ 1.15786e-005 ]
9036 : [ 1.41154e-005 ]
9037 : [ 1.15916e-005 ]
9038 : [ 1.28326e-005 ]
9039 : [ 1.33186e-005 ]
9040 : [ 1.23718e-005 ]
9041 : [ 2.06731e-005 ]
9042 : [ 1.38943e-005 ]
9043 : [ 1.28096e-005 ]
9044 : [ 2.11449e-005 ]
9045 : [ 1.19396e-005 ]
9046 : [ 1.23074e-005 ]
9047 : [ 1.1523e-005  ]
9048 : [ 1.8384e-005  ]
9049 : [ 1.21028e-005 ]
9050 : [ 9.43161e-006 ]
9051 : [ 1.83884e-005 ]
9052 : [ 1.66147e-005 ]
9053 : [ 1.17301e-005 ]
9054 : [ 1.27025e-005 ]
9055 : [ 2.32104e-005 ]
9056 : [ 1.87306e-005 ]
9057 : [ 1.38789e-005 ]
9058 : [ 2.32723e-005 ]
9059 : [ 1.30916e-005 ]
9060 : [ 9.39441e-006 ]
9061 : [ 1.52499e-005 ]
9062 : [ 1.18064e-005 ]
9063 : [ 1.14116e-005 ]
9064 : [ 1.71236e-005 ]
9065 : [ 1.2127e-005  ]
9066 : [ 1.12697e-005 ]
9067 : [ 1.84986e-005 ]
9068 : [ 1.17428e-005 ]
9069 : [ 1.68832e-005 ]
9070 : [ 1.14592e-005 ]
9071 : [ 1.04773e-005 ]
9072 : [ 1.20423e-005 ]
9073 : [ 1.33875e-005 ]
9074 : [ 1.23015e-005 ]
9075 : [ 1.58995e-005 ]
9076 : [ 1.19154e-005 ]
9077 : [ 9.80844e-006 ]
9078 : [ 1.28982e-005 ]
9079 : [ 1.51888e-005 ]
9080 : [ 1.23079e-005 ]
9081 : [ 1.9484e-005  ]
9082 : [ 1.26132e-005 ]
9083 : [ 1.1635e-005  ]
9084 : [ 1.16214e-005 ]
9085 : [ 1.25477e-005 ]
9086 : [ 1.41506e-005 ]
9087 : [ 1.82827e-005 ]
9088 : [ 1.25842e-005 ]
9089 : [ 1.1938e-005  ]
9090 : [ 1.10647e-005 ]
9091 : [ 1.35933e-005 ]
9092 : [ 1.22862e-005 ]
9093 : [ 1.79309e-005 ]
9094 : [ 1.08821e-005 ]
9095 : [ 1.16533e-005 ]
9096 : [ 1.09125e-005 ]
9097 : [ 1.40178e-005 ]
9098 : [ 1.83914e-005 ]
9099 : [ 1.29737e-005 ]
9100 : [ 1.9767e-005  ]
9101 : [ 1.45343e-005 ]
9102 : [ 1.0347e-005  ]
9103 : [ 1.77821e-005 ]
9104 : [ 1.20973e-005 ]
9105 : [ 1.32481e-005 ]
9106 : [ 1.27978e-005 ]
9107 : [ 1.36942e-005 ]
9108 : [ 2.17529e-005 ]
9109 : [ 1.80094e-005 ]
9110 : [ 2.25713e-005 ]
9111 : [ 1.42457e-005 ]
9112 : [ 1.27326e-005 ]
9113 : [ 1.85451e-005 ]
9114 : [ 1.28112e-005 ]
9115 : [ 1.72871e-005 ]
9116 : [ 1.36129e-005 ]
9117 : [ 1.33136e-005 ]
9118 : [ 1.17087e-005 ]
9119 : [ 1.84732e-005 ]
9120 : [ 1.22086e-005 ]
9121 : [ 1.53792e-005 ]
9122 : [ 1.01778e-005 ]
9123 : [ 2.05468e-005 ]
9124 : [ 1.1314e-005  ]
9125 : [ 1.24544e-005 ]
9126 : [ 1.45721e-005 ]
9127 : [ 1.4449e-005  ]
9128 : [ 9.93633e-006 ]
9129 : [ 1.22353e-005 ]
9130 : [ 1.51524e-005 ]
9131 : [ 2.06557e-005 ]
9132 : [ 1.17039e-005 ]
9133 : [ 1.30889e-005 ]
9134 : [ 1.37493e-005 ]
9135 : [ 1.31917e-005 ]
9136 : [ 1.75331e-005 ]
9137 : [ 1.08423e-005 ]
9138 : [ 1.52435e-005 ]
9139 : [ 1.4131e-005  ]
9140 : [ 1.12173e-005 ]
9141 : [ 1.15537e-005 ]
9142 : [ 1.95654e-005 ]
9143 : [ 2.0446e-005  ]
9144 : [ 9.78681e-006 ]
9145 : [ 1.09729e-005 ]
9146 : [ 2.02562e-005 ]
9147 : [ 1.38143e-005 ]
9148 : [ 1.28315e-005 ]
9149 : [ 1.28939e-005 ]
9150 : [ 1.63403e-005 ]
9151 : [ 1.21111e-005 ]
9152 : [ 1.64651e-005 ]
9153 : [ 1.49602e-005 ]
9154 : [ 2.51644e-005 ]
9155 : [ 1.41128e-005 ]
9156 : [ 1.5071e-005  ]
9157 : [ 1.74936e-005 ]
9158 : [ 1.40553e-005 ]
9159 : [ 1.18626e-005 ]
9160 : [ 1.562e-005   ]
9161 : [ 1.14882e-005 ]
9162 : [ 1.16809e-005 ]
9163 : [ 1.20945e-005 ]
9164 : [ 1.40342e-005 ]
9165 : [ 1.5605e-005  ]
9166 : [ 2.17765e-005 ]
9167 : [ 1.03087e-005 ]
9168 : [ 1.76464e-005 ]
9169 : [ 1.65979e-005 ]
9170 : [ 1.2781e-005  ]
9171 : [ 1.1003e-005  ]
9172 : [ 1.28976e-005 ]
9173 : [ 1.44726e-005 ]
9174 : [ 1.43766e-005 ]
9175 : [ 1.29213e-005 ]
9176 : [ 1.25985e-005 ]
9177 : [ 1.46076e-005 ]
9178 : [ 2.10623e-005 ]
9179 : [ 1.22139e-005 ]
9180 : [ 1.02132e-005 ]
9181 : [ 1.30975e-005 ]
9182 : [ 1.15592e-005 ]
9183 : [ 1.35912e-005 ]
9184 : [ 1.11079e-005 ]
9185 : [ 1.10074e-005 ]
9186 : [ 1.01034e-005 ]
9187 : [ 1.56398e-005 ]
9188 : [ 1.23853e-005 ]
9189 : [ 1.14617e-005 ]
9190 : [ 1.33573e-005 ]
9191 : [ 1.36475e-005 ]
9192 : [ 1.34983e-005 ]
9193 : [ 1.55387e-005 ]
9194 : [ 1.27659e-005 ]
9195 : [ 1.53331e-005 ]
9196 : [ 1.21857e-005 ]
9197 : [ 1.27773e-005 ]
9198 : [ 1.86591e-005 ]
9199 : [ 1.32034e-005 ]
9200 : [ 1.2419e-005  ]
9201 : [ 9.60198e-006 ]
9202 : [ 1.12402e-005 ]
9203 : [ 1.42566e-005 ]
9204 : [ 1.82999e-005 ]
9205 : [ 1.12797e-005 ]
9206 : [ 1.29879e-005 ]
9207 : [ 2.28697e-005 ]
9208 : [ 1.404e-005   ]
9209 : [ 1.40566e-005 ]
9210 : [ 1.26921e-005 ]
9211 : [ 1.20281e-005 ]
9212 : [ 1.11921e-005 ]
9213 : [ 1.22183e-005 ]
9214 : [ 1.34966e-005 ]
9215 : [ 1.40577e-005 ]
9216 : [ 1.58142e-005 ]
9217 : [ 1.29866e-005 ]
9218 : [ 1.28716e-005 ]
9219 : [ 1.20575e-005 ]
9220 : [ 1.18988e-005 ]
9221 : [ 1.24412e-005 ]
9222 : [ 1.14677e-005 ]
9223 : [ 1.73461e-005 ]
9224 : [ 1.07628e-005 ]
9225 : [ 1.59687e-005 ]
9226 : [ 1.19592e-005 ]
9227 : [ 1.04364e-005 ]
9228 : [ 1.32678e-005 ]
9229 : [ 1.69785e-005 ]
9230 : [ 1.76251e-005 ]
9231 : [ 1.7406e-005  ]
9232 : [ 1.12741e-005 ]
9233 : [ 1.20159e-005 ]
9234 : [ 1.19149e-005 ]
9235 : [ 1.19265e-005 ]
9236 : [ 1.42748e-005 ]
9237 : [ 1.20463e-005 ]
9238 : [ 2.19965e-005 ]
9239 : [ 1.5281e-005  ]
9240 : [ 1.22254e-005 ]
9241 : [ 1.20877e-005 ]
9242 : [ 1.29739e-005 ]
9243 : [ 1.21114e-005 ]
9244 : [ 1.82498e-005 ]
9245 : [ 1.49046e-005 ]
9246 : [ 1.32178e-005 ]
9247 : [ 1.85613e-005 ]
9248 : [ 1.23983e-005 ]
9249 : [ 2.1658e-005  ]
9250 : [ 1.7424e-005  ]
9251 : [ 1.22575e-005 ]
9252 : [ 1.32223e-005 ]
9253 : [ 1.34887e-005 ]
9254 : [ 1.3784e-005  ]
9255 : [ 1.3194e-005  ]
9256 : [ 1.99577e-005 ]
9257 : [ 1.34025e-005 ]
9258 : [ 1.15287e-005 ]
9259 : [ 1.87755e-005 ]
9260 : [ 1.68838e-005 ]
9261 : [ 1.58035e-005 ]
9262 : [ 1.19421e-005 ]
9263 : [ 1.72258e-005 ]
9264 : [ 1.39416e-005 ]
9265 : [ 1.52039e-005 ]
9266 : [ 9.98797e-006 ]
9267 : [ 1.204e-005   ]
9268 : [ 1.26856e-005 ]
9269 : [ 1.10179e-005 ]
9270 : [ 1.17852e-005 ]
9271 : [ 1.22802e-005 ]
9272 : [ 1.12398e-005 ]
9273 : [ 1.28046e-005 ]
9274 : [ 1.08336e-005 ]
9275 : [ 1.92826e-005 ]
9276 : [ 8.23711e-006 ]
9277 : [ 2.3187e-005  ]
9278 : [ 1.18367e-005 ]
9279 : [ 1.4282e-005  ]
9280 : [ 2.10118e-005 ]
9281 : [ 1.89347e-005 ]
9282 : [ 1.55298e-005 ]
9283 : [ 1.20354e-005 ]
9284 : [ 1.579e-005   ]
9285 : [ 1.19525e-005 ]
9286 : [ 1.51874e-005 ]
9287 : [ 1.69445e-005 ]
9288 : [ 1.81716e-005 ]
9289 : [ 1.27137e-005 ]
9290 : [ 1.26126e-005 ]
9291 : [ 1.88851e-005 ]
9292 : [ 1.57365e-005 ]
9293 : [ 1.20336e-005 ]
9294 : [ 1.26653e-005 ]
9295 : [ 1.71318e-005 ]
9296 : [ 1.66122e-005 ]
9297 : [ 1.34695e-005 ]
9298 : [ 1.1775e-005  ]
9299 : [ 1.95433e-005 ]
9300 : [ 1.71756e-005 ]
9301 : [ 1.74635e-005 ]
9302 : [ 1.05297e-005 ]
9303 : [ 1.19633e-005 ]
9304 : [ 1.11067e-005 ]
9305 : [ 1.34559e-005 ]
9306 : [ 1.29108e-005 ]
9307 : [ 1.33655e-005 ]
9308 : [ 2.26678e-005 ]
9309 : [ 1.24528e-005 ]
9310 : [ 1.16042e-005 ]
9311 : [ 1.07188e-005 ]
9312 : [ 1.25959e-005 ]
9313 : [ 1.07561e-005 ]
9314 : [ 1.24244e-005 ]
9315 : [ 1.48154e-005 ]
9316 : [ 1.39079e-005 ]
9317 : [ 1.80208e-005 ]
9318 : [ 1.18371e-005 ]
9319 : [ 1.53227e-005 ]
9320 : [ 1.13775e-005 ]
9321 : [ 1.26654e-005 ]
9322 : [ 2.20994e-005 ]
9323 : [ 1.54528e-005 ]
9324 : [ 1.2227e-005  ]
9325 : [ 1.38349e-005 ]
9326 : [ 9.30822e-006 ]
9327 : [ 1.18224e-005 ]
9328 : [ 1.82265e-005 ]
9329 : [ 1.34212e-005 ]
9330 : [ 1.28676e-005 ]
9331 : [ 1.33076e-005 ]
9332 : [ 1.19614e-005 ]
9333 : [ 1.8409e-005  ]
9334 : [ 1.31419e-005 ]
9335 : [ 1.18995e-005 ]
9336 : [ 1.56593e-005 ]
9337 : [ 1.16374e-005 ]
9338 : [ 2.06057e-005 ]
9339 : [ 2.16088e-005 ]
9340 : [ 1.16311e-005 ]
9341 : [ 1.13063e-005 ]
9342 : [ 1.83296e-005 ]
9343 : [ 1.23515e-005 ]
9344 : [ 1.94536e-005 ]
9345 : [ 1.25972e-005 ]
9346 : [ 1.34768e-005 ]
9347 : [ 1.2781e-005  ]
9348 : [ 1.17336e-005 ]
9349 : [ 1.22242e-005 ]
9350 : [ 1.18565e-005 ]
9351 : [ 1.52141e-005 ]
9352 : [ 1.49554e-005 ]
9353 : [ 1.00471e-005 ]
9354 : [ 1.81192e-005 ]
9355 : [ 1.31766e-005 ]
9356 : [ 1.12777e-005 ]
9357 : [ 1.82282e-005 ]
9358 : [ 1.18015e-005 ]
9359 : [ 1.26782e-005 ]
9360 : [ 1.10821e-005 ]
9361 : [ 9.789e-006   ]
9362 : [ 1.01776e-005 ]
9363 : [ 1.23771e-005 ]
9364 : [ 1.22672e-005 ]
9365 : [ 2.18642e-005 ]
9366 : [ 1.15946e-005 ]
9367 : [ 1.28656e-005 ]
9368 : [ 1.50881e-005 ]
9369 : [ 1.19227e-005 ]
9370 : [ 1.08542e-005 ]
9371 : [ 1.86036e-005 ]
9372 : [ 1.65837e-005 ]
9373 : [ 1.33509e-005 ]
9374 : [ 1.25832e-005 ]
9375 : [ 1.24995e-005 ]
9376 : [ 1.93534e-005 ]
9377 : [ 1.20445e-005 ]
9378 : [ 1.85876e-005 ]
9379 : [ 1.57091e-005 ]
9380 : [ 1.12823e-005 ]
9381 : [ 2.44764e-005 ]
9382 : [ 1.23055e-005 ]
9383 : [ 1.31348e-005 ]
9384 : [ 1.85297e-005 ]
9385 : [ 2.13711e-005 ]
9386 : [ 2.40902e-005 ]
9387 : [ 1.17257e-005 ]
9388 : [ 2.38798e-005 ]
9389 : [ 1.22678e-005 ]
9390 : [ 1.04006e-005 ]
9391 : [ 1.4212e-005  ]
9392 : [ 1.87859e-005 ]
9393 : [ 1.22233e-005 ]
9394 : [ 1.26677e-005 ]
9395 : [ 1.36974e-005 ]
9396 : [ 1.20726e-005 ]
9397 : [ 1.58133e-005 ]
9398 : [ 1.19233e-005 ]
9399 : [ 1.88325e-005 ]
9400 : [ 1.53676e-005 ]
9401 : [ 1.39595e-005 ]
9402 : [ 1.91345e-005 ]
9403 : [ 1.15426e-005 ]
9404 : [ 1.12667e-005 ]
9405 : [ 1.07532e-005 ]
9406 : [ 1.24909e-005 ]
9407 : [ 9.19153e-006 ]
9408 : [ 1.60569e-005 ]
9409 : [ 1.72803e-005 ]
9410 : [ 1.06438e-005 ]
9411 : [ 1.86122e-005 ]
9412 : [ 1.2429e-005  ]
9413 : [ 1.17323e-005 ]
9414 : [ 1.75697e-005 ]
9415 : [ 1.66308e-005 ]
9416 : [ 1.94531e-005 ]
9417 : [ 1.49144e-005 ]
9418 : [ 1.28855e-005 ]
9419 : [ 1.93281e-005 ]
9420 : [ 1.37453e-005 ]
9421 : [ 2.22855e-005 ]
9422 : [ 1.51659e-005 ]
9423 : [ 1.63385e-005 ]
9424 : [ 2.14075e-005 ]
9425 : [ 1.23523e-005 ]
9426 : [ 1.86515e-005 ]
9427 : [ 8.54372e-006 ]
9428 : [ 1.05357e-005 ]
9429 : [ 1.64081e-005 ]
9430 : [ 1.10304e-005 ]
9431 : [ 1.25904e-005 ]
9432 : [ 1.06369e-005 ]
9433 : [ 1.20916e-005 ]
9434 : [ 1.13661e-005 ]
9435 : [ 1.22127e-005 ]
9436 : [ 1.1269e-005  ]
9437 : [ 1.45657e-005 ]
9438 : [ 2.06322e-005 ]
9439 : [ 1.26441e-005 ]
9440 : [ 1.28016e-005 ]
9441 : [ 2.51104e-005 ]
9442 : [ 1.071e-005   ]
9443 : [ 1.02291e-005 ]
9444 : [ 1.35372e-005 ]
9445 : [ 2.05055e-005 ]
9446 : [ 1.24892e-005 ]
9447 : [ 1.08453e-005 ]
9448 : [ 1.17575e-005 ]
9449 : [ 1.24253e-005 ]
9450 : [ 1.20989e-005 ]
9451 : [ 1.06589e-005 ]
9452 : [ 1.29223e-005 ]
9453 : [ 1.08451e-005 ]
9454 : [ 1.29052e-005 ]
9455 : [ 1.5593e-005  ]
9456 : [ 1.27407e-005 ]
9457 : [ 1.13965e-005 ]
9458 : [ 1.30756e-005 ]
9459 : [ 1.18881e-005 ]
9460 : [ 1.45075e-005 ]
9461 : [ 1.32565e-005 ]
9462 : [ 1.99309e-005 ]
9463 : [ 1.35042e-005 ]
9464 : [ 1.24804e-005 ]
9465 : [ 1.23635e-005 ]
9466 : [ 1.20611e-005 ]
9467 : [ 1.22505e-005 ]
9468 : [ 1.16588e-005 ]
9469 : [ 1.58888e-005 ]
9470 : [ 1.01247e-005 ]
9471 : [ 1.60363e-005 ]
9472 : [ 1.67153e-005 ]
9473 : [ 1.24258e-005 ]
9474 : [ 9.59422e-006 ]
9475 : [ 1.31847e-005 ]
9476 : [ 1.26149e-005 ]
9477 : [ 2.13227e-005 ]
9478 : [ 1.12491e-005 ]
9479 : [ 1.45905e-005 ]
9480 : [ 1.07682e-005 ]
9481 : [ 1.13617e-005 ]
9482 : [ 1.55884e-005 ]
9483 : [ 1.20888e-005 ]
9484 : [ 1.62736e-005 ]
9485 : [ 1.37943e-005 ]
9486 : [ 2.12649e-005 ]
9487 : [ 2.24886e-005 ]
9488 : [ 2.12539e-005 ]
9489 : [ 1.63792e-005 ]
9490 : [ 1.2202e-005  ]
9491 : [ 1.28424e-005 ]
9492 : [ 2.11599e-005 ]
9493 : [ 2.19974e-005 ]
9494 : [ 2.0206e-005  ]
9495 : [ 1.27269e-005 ]
9496 : [ 1.36873e-005 ]
9497 : [ 1.30893e-005 ]
9498 : [ 1.25737e-005 ]
9499 : [ 1.81018e-005 ]
9500 : [ 1.51063e-005 ]
9501 : [ 1.66767e-005 ]
9502 : [ 1.63001e-005 ]
9503 : [ 1.21138e-005 ]
9504 : [ 9.60074e-006 ]
9505 : [ 1.20503e-005 ]
9506 : [ 1.10527e-005 ]
9507 : [ 1.29636e-005 ]
9508 : [ 1.49085e-005 ]
9509 : [ 2.49838e-005 ]
9510 : [ 1.17061e-005 ]
9511 : [ 1.20479e-005 ]
9512 : [ 1.15346e-005 ]
9513 : [ 1.23981e-005 ]
9514 : [ 1.86654e-005 ]
9515 : [ 1.21584e-005 ]
9516 : [ 1.31832e-005 ]
9517 : [ 1.15762e-005 ]
9518 : [ 1.21074e-005 ]
9519 : [ 1.04243e-005 ]
9520 : [ 1.39896e-005 ]
9521 : [ 1.2093e-005  ]
9522 : [ 1.39126e-005 ]
9523 : [ 1.19643e-005 ]
9524 : [ 2.08484e-005 ]
9525 : [ 1.19849e-005 ]
9526 : [ 1.11254e-005 ]
9527 : [ 2.20493e-005 ]
9528 : [ 1.15554e-005 ]
9529 : [ 1.56398e-005 ]
9530 : [ 1.05836e-005 ]
9531 : [ 1.01093e-005 ]
9532 : [ 1.11582e-005 ]
9533 : [ 1.29586e-005 ]
9534 : [ 1.27669e-005 ]
9535 : [ 1.01104e-005 ]
9536 : [ 1.35315e-005 ]
9537 : [ 1.0376e-005  ]
9538 : [ 1.21138e-005 ]
9539 : [ 1.11348e-005 ]
9540 : [ 1.20535e-005 ]
9541 : [ 9.48806e-006 ]
9542 : [ 1.19668e-005 ]
9543 : [ 9.82625e-006 ]
9544 : [ 1.19982e-005 ]
9545 : [ 1.20652e-005 ]
9546 : [ 1.09777e-005 ]
9547 : [ 2.08526e-005 ]
9548 : [ 1.75055e-005 ]
9549 : [ 1.38574e-005 ]
9550 : [ 2.13509e-005 ]
9551 : [ 1.19943e-005 ]
9552 : [ 1.30597e-005 ]
9553 : [ 1.3147e-005  ]
9554 : [ 1.3208e-005  ]
9555 : [ 1.12926e-005 ]
9556 : [ 1.30347e-005 ]
9557 : [ 1.32068e-005 ]
9558 : [ 1.21077e-005 ]
9559 : [ 1.53404e-005 ]
9560 : [ 1.24553e-005 ]
9561 : [ 1.7345e-005  ]
9562 : [ 1.23538e-005 ]
9563 : [ 1.25565e-005 ]
9564 : [ 9.91329e-006 ]
9565 : [ 1.16079e-005 ]
9566 : [ 1.48951e-005 ]
9567 : [ 1.23379e-005 ]
9568 : [ 1.31902e-005 ]
9569 : [ 2.03795e-005 ]
9570 : [ 1.18454e-005 ]
9571 : [ 1.63467e-005 ]
9572 : [ 1.16706e-005 ]
9573 : [ 1.22483e-005 ]
9574 : [ 1.79092e-005 ]
9575 : [ 1.48003e-005 ]
9576 : [ 1.44608e-005 ]
9577 : [ 1.27543e-005 ]
9578 : [ 1.87737e-005 ]
9579 : [ 1.79406e-005 ]
9580 : [ 1.30021e-005 ]
9581 : [ 1.73308e-005 ]
9582 : [ 1.5967e-005  ]
9583 : [ 1.21356e-005 ]
9584 : [ 1.47395e-005 ]
9585 : [ 1.26143e-005 ]
9586 : [ 1.18371e-005 ]
9587 : [ 1.25479e-005 ]
9588 : [ 1.2206e-005  ]
9589 : [ 1.94489e-005 ]
9590 : [ 1.42609e-005 ]
9591 : [ 1.14955e-005 ]
9592 : [ 1.07714e-005 ]
9593 : [ 1.21717e-005 ]
9594 : [ 2.13748e-005 ]
9595 : [ 1.66968e-005 ]
9596 : [ 1.17065e-005 ]
9597 : [ 1.16976e-005 ]
9598 : [ 1.40729e-005 ]
9599 : [ 1.17795e-005 ]
9600 : [ 1.23817e-005 ]
9601 : [ 1.30803e-005 ]
9602 : [ 1.31645e-005 ]
9603 : [ 1.34685e-005 ]
9604 : [ 1.18733e-005 ]
9605 : [ 1.09075e-005 ]
9606 : [ 1.15758e-005 ]
9607 : [ 1.14459e-005 ]
9608 : [ 1.18425e-005 ]
9609 : [ 1.35821e-005 ]
9610 : [ 1.19186e-005 ]
9611 : [ 1.26159e-005 ]
9612 : [ 1.44309e-005 ]
9613 : [ 1.15642e-005 ]
9614 : [ 1.24005e-005 ]
9615 : [ 1.27224e-005 ]
9616 : [ 1.21019e-005 ]
9617 : [ 9.91223e-006 ]
9618 : [ 1.11025e-005 ]
9619 : [ 1.09904e-005 ]
9620 : [ 1.84518e-005 ]
9621 : [ 1.19979e-005 ]
9622 : [ 1.42661e-005 ]
9623 : [ 1.18465e-005 ]
9624 : [ 1.2934e-005  ]
9625 : [ 9.33305e-006 ]
9626 : [ 1.2007e-005  ]
9627 : [ 1.35819e-005 ]
9628 : [ 1.26566e-005 ]
9629 : [ 1.21596e-005 ]
9630 : [ 1.2613e-005  ]
9631 : [ 1.28628e-005 ]
9632 : [ 2.08603e-005 ]
9633 : [ 1.35005e-005 ]
9634 : [ 1.05109e-005 ]
9635 : [ 1.02937e-005 ]
9636 : [ 1.17004e-005 ]
9637 : [ 1.37077e-005 ]
9638 : [ 1.5759e-005  ]
9639 : [ 1.97385e-005 ]
9640 : [ 1.23974e-005 ]
9641 : [ 1.89209e-005 ]
9642 : [ 1.10282e-005 ]
9643 : [ 1.2538e-005  ]
9644 : [ 1.63359e-005 ]
9645 : [ 1.2903e-005  ]
9646 : [ 1.38288e-005 ]
9647 : [ 1.21037e-005 ]
9648 : [ 1.23771e-005 ]
9649 : [ 1.1983e-005  ]
9650 : [ 1.1761e-005  ]
9651 : [ 1.11306e-005 ]
9652 : [ 1.22553e-005 ]
9653 : [ 1.21958e-005 ]
9654 : [ 1.12185e-005 ]
9655 : [ 2.44133e-005 ]
9656 : [ 1.42331e-005 ]
9657 : [ 1.83396e-005 ]
9658 : [ 1.19484e-005 ]
9659 : [ 1.24219e-005 ]
9660 : [ 1.21176e-005 ]
9661 : [ 1.48135e-005 ]
9662 : [ 9.13969e-006 ]
9663 : [ 1.26029e-005 ]
9664 : [ 1.56392e-005 ]
9665 : [ 1.55864e-005 ]
9666 : [ 1.31617e-005 ]
9667 : [ 1.16205e-005 ]
9668 : [ 1.2394e-005  ]
9669 : [ 1.18787e-005 ]
9670 : [ 9.90936e-006 ]
9671 : [ 9.37885e-006 ]
9672 : [ 1.27692e-005 ]
9673 : [ 1.37512e-005 ]
9674 : [ 1.44969e-005 ]
9675 : [ 1.12903e-005 ]
9676 : [ 1.09927e-005 ]
9677 : [ 1.25703e-005 ]
9678 : [ 1.27102e-005 ]
9679 : [ 1.77295e-005 ]
9680 : [ 1.1909e-005  ]
9681 : [ 1.20144e-005 ]
9682 : [ 1.1606e-005  ]
9683 : [ 1.70475e-005 ]
9684 : [ 1.65376e-005 ]
9685 : [ 1.25032e-005 ]
9686 : [ 1.191e-005   ]
9687 : [ 1.15188e-005 ]
9688 : [ 1.26454e-005 ]
9689 : [ 1.00969e-005 ]
9690 : [ 1.53729e-005 ]
9691 : [ 1.66432e-005 ]
9692 : [ 1.35802e-005 ]
9693 : [ 1.1516e-005  ]
9694 : [ 9.26025e-006 ]
9695 : [ 8.61595e-006 ]
9696 : [ 1.61255e-005 ]
9697 : [ 1.23046e-005 ]
9698 : [ 1.19758e-005 ]
9699 : [ 1.17322e-005 ]
9700 : [ 1.28865e-005 ]
9701 : [ 1.07109e-005 ]
9702 : [ 1.52025e-005 ]
9703 : [ 1.19531e-005 ]
9704 : [ 1.88695e-005 ]
9705 : [ 2.12817e-005 ]
9706 : [ 1.50252e-005 ]
9707 : [ 1.2066e-005  ]
9708 : [ 2.00694e-005 ]
9709 : [ 1.05358e-005 ]
9710 : [ 1.50956e-005 ]
9711 : [ 7.7611e-006  ]
9712 : [ 1.04615e-005 ]
9713 : [ 1.20706e-005 ]
9714 : [ 1.7015e-005  ]
9715 : [ 1.26784e-005 ]
9716 : [ 2.25717e-005 ]
9717 : [ 1.29935e-005 ]
9718 : [ 1.33432e-005 ]
9719 : [ 1.30556e-005 ]
9720 : [ 1.20637e-005 ]
9721 : [ 1.21825e-005 ]
9722 : [ 1.4123e-005  ]
9723 : [ 1.16443e-005 ]
9724 : [ 1.46109e-005 ]
9725 : [ 1.02315e-005 ]
9726 : [ 2.44398e-005 ]
9727 : [ 1.21824e-005 ]
9728 : [ 1.66059e-005 ]
9729 : [ 1.32108e-005 ]
9730 : [ 1.23093e-005 ]
9731 : [ 1.2561e-005  ]
9732 : [ 1.46384e-005 ]
9733 : [ 1.18164e-005 ]
9734 : [ 1.67916e-005 ]
9735 : [ 2.05013e-005 ]
9736 : [ 1.2204e-005  ]
9737 : [ 1.15045e-005 ]
9738 : [ 1.19295e-005 ]
9739 : [ 1.84901e-005 ]
9740 : [ 1.20709e-005 ]
9741 : [ 1.25704e-005 ]
9742 : [ 1.50038e-005 ]
9743 : [ 1.231e-005   ]
9744 : [ 1.19183e-005 ]
9745 : [ 1.28505e-005 ]
9746 : [ 1.01417e-005 ]
9747 : [ 1.57683e-005 ]
9748 : [ 1.26727e-005 ]
9749 : [ 1.75553e-005 ]
9750 : [ 1.31727e-005 ]
9751 : [ 1.18178e-005 ]
9752 : [ 1.77187e-005 ]
9753 : [ 1.46773e-005 ]
9754 : [ 1.18765e-005 ]
9755 : [ 1.41017e-005 ]
9756 : [ 1.26345e-005 ]
9757 : [ 1.30642e-005 ]
9758 : [ 1.55667e-005 ]
9759 : [ 1.45494e-005 ]
9760 : [ 1.40222e-005 ]
9761 : [ 1.43048e-005 ]
9762 : [ 1.24824e-005 ]
9763 : [ 1.77225e-005 ]
9764 : [ 1.37094e-005 ]
9765 : [ 1.69671e-005 ]
9766 : [ 1.22489e-005 ]
9767 : [ 1.14986e-005 ]
9768 : [ 9.86506e-006 ]
9769 : [ 1.18834e-005 ]
9770 : [ 1.32094e-005 ]
9771 : [ 1.855e-005   ]
9772 : [ 1.05265e-005 ]
9773 : [ 1.35436e-005 ]
9774 : [ 1.83453e-005 ]
9775 : [ 1.25952e-005 ]
9776 : [ 1.27046e-005 ]
9777 : [ 1.23713e-005 ]
9778 : [ 1.27761e-005 ]
9779 : [ 1.13304e-005 ]
9780 : [ 1.18371e-005 ]
9781 : [ 1.19984e-005 ]
9782 : [ 1.80233e-005 ]
9783 : [ 1.10311e-005 ]
9784 : [ 1.59122e-005 ]
9785 : [ 1.08475e-005 ]
9786 : [ 1.3439e-005  ]
9787 : [ 1.28429e-005 ]
9788 : [ 1.17172e-005 ]
9789 : [ 1.34608e-005 ]
9790 : [ 1.24285e-005 ]
9791 : [ 1.61826e-005 ]
9792 : [ 1.32172e-005 ]
9793 : [ 1.29449e-005 ]
9794 : [ 1.36601e-005 ]
9795 : [ 2.02299e-005 ]
9796 : [ 1.58821e-005 ]
9797 : [ 1.59423e-005 ]
9798 : [ 1.33678e-005 ]
9799 : [ 1.55617e-005 ]
9800 : [ 1.26018e-005 ]
9801 : [ 1.226e-005   ]
9802 : [ 1.19107e-005 ]
9803 : [ 1.17338e-005 ]
9804 : [ 1.27119e-005 ]
9805 : [ 1.38953e-005 ]
9806 : [ 2.31616e-005 ]
9807 : [ 1.65004e-005 ]
9808 : [ 1.421e-005   ]
9809 : [ 1.49419e-005 ]
9810 : [ 1.14566e-005 ]
9811 : [ 1.06913e-005 ]
9812 : [ 1.17526e-005 ]
9813 : [ 1.24632e-005 ]
9814 : [ 1.03028e-005 ]
9815 : [ 1.15295e-005 ]
9816 : [ 1.29317e-005 ]
9817 : [ 1.22907e-005 ]
9818 : [ 1.08772e-005 ]
9819 : [ 1.18474e-005 ]
9820 : [ 1.57009e-005 ]
9821 : [ 1.21671e-005 ]
9822 : [ 1.16632e-005 ]
9823 : [ 1.22019e-005 ]
9824 : [ 9.58288e-006 ]
9825 : [ 1.23798e-005 ]
9826 : [ 2.32559e-005 ]
9827 : [ 1.44587e-005 ]
9828 : [ 1.77142e-005 ]
9829 : [ 1.58917e-005 ]
9830 : [ 1.16134e-005 ]
9831 : [ 1.68664e-005 ]
9832 : [ 1.17873e-005 ]
9833 : [ 1.23027e-005 ]
9834 : [ 9.52834e-006 ]
9835 : [ 1.64225e-005 ]
9836 : [ 1.32925e-005 ]
9837 : [ 1.27211e-005 ]
9838 : [ 1.34725e-005 ]
9839 : [ 1.33803e-005 ]
9840 : [ 1.23276e-005 ]
9841 : [ 1.04128e-005 ]
9842 : [ 1.17018e-005 ]
9843 : [ 1.29755e-005 ]
9844 : [ 1.39371e-005 ]
9845 : [ 1.32183e-005 ]
9846 : [ 1.31876e-005 ]
9847 : [ 1.16645e-005 ]
9848 : [ 2.22928e-005 ]
9849 : [ 1.04473e-005 ]
9850 : [ 1.20011e-005 ]
9851 : [ 1.89481e-005 ]
9852 : [ 1.6206e-005  ]
9853 : [ 1.27666e-005 ]
9854 : [ 1.22345e-005 ]
9855 : [ 1.23125e-005 ]
9856 : [ 9.96301e-006 ]
9857 : [ 1.62838e-005 ]
9858 : [ 1.34179e-005 ]
9859 : [ 1.51644e-005 ]
9860 : [ 1.06971e-005 ]
9861 : [ 1.15519e-005 ]
9862 : [ 1.28485e-005 ]
9863 : [ 1.18697e-005 ]
9864 : [ 1.48779e-005 ]
9865 : [ 2.04121e-005 ]
9866 : [ 2.30781e-005 ]
9867 : [ 1.02437e-005 ]
9868 : [ 1.33957e-005 ]
9869 : [ 1.64679e-005 ]
9870 : [ 1.22424e-005 ]
9871 : [ 1.95461e-005 ]
9872 : [ 1.22191e-005 ]
9873 : [ 1.4626e-005  ]
9874 : [ 1.21729e-005 ]
9875 : [ 1.15707e-005 ]
9876 : [ 1.17921e-005 ]
9877 : [ 1.27733e-005 ]
9878 : [ 1.00726e-005 ]
9879 : [ 1.20739e-005 ]
9880 : [ 1.33858e-005 ]
9881 : [ 1.20896e-005 ]
9882 : [ 1.2352e-005  ]
9883 : [ 1.45708e-005 ]
9884 : [ 1.22655e-005 ]
9885 : [ 2.27199e-005 ]
9886 : [ 1.32527e-005 ]
9887 : [ 1.14594e-005 ]
9888 : [ 1.2679e-005  ]
9889 : [ 1.57624e-005 ]
9890 : [ 1.24859e-005 ]
9891 : [ 1.24865e-005 ]
9892 : [ 1.17158e-005 ]
9893 : [ 1.19049e-005 ]
9894 : [ 1.23837e-005 ]
9895 : [ 1.26781e-005 ]
9896 : [ 1.15239e-005 ]
9897 : [ 1.20792e-005 ]
9898 : [ 1.17942e-005 ]
9899 : [ 1.11074e-005 ]
9900 : [ 1.14128e-005 ]
9901 : [ 1.90152e-005 ]
9902 : [ 1.15442e-005 ]
9903 : [ 9.97057e-006 ]
9904 : [ 1.04796e-005 ]
9905 : [ 1.21815e-005 ]
9906 : [ 1.31643e-005 ]
9907 : [ 1.1768e-005  ]
9908 : [ 1.22882e-005 ]
9909 : [ 1.04257e-005 ]
9910 : [ 9.83667e-006 ]
9911 : [ 1.20294e-005 ]
9912 : [ 1.16904e-005 ]
9913 : [ 1.32143e-005 ]
9914 : [ 1.2211e-005  ]
9915 : [ 1.53642e-005 ]
9916 : [ 1.25523e-005 ]
9917 : [ 1.81251e-005 ]
9918 : [ 1.1603e-005  ]
9919 : [ 9.26938e-006 ]
9920 : [ 2.16307e-005 ]
9921 : [ 1.17415e-005 ]
9922 : [ 1.69595e-005 ]
9923 : [ 1.17178e-005 ]
9924 : [ 1.45117e-005 ]
9925 : [ 1.57559e-005 ]
9926 : [ 1.36786e-005 ]
9927 : [ 1.70969e-005 ]
9928 : [ 1.0743e-005  ]
9929 : [ 1.1868e-005  ]
9930 : [ 1.08457e-005 ]
9931 : [ 1.3073e-005  ]
9932 : [ 1.19282e-005 ]
9933 : [ 1.28579e-005 ]
9934 : [ 2.00015e-005 ]
9935 : [ 1.1713e-005  ]
9936 : [ 1.57558e-005 ]
9937 : [ 2.31598e-005 ]
9938 : [ 1.162e-005   ]
9939 : [ 1.0652e-005  ]
9940 : [ 1.31805e-005 ]
9941 : [ 1.63884e-005 ]
9942 : [ 1.14629e-005 ]
9943 : [ 1.50708e-005 ]
9944 : [ 1.90291e-005 ]
9945 : [ 1.32533e-005 ]
9946 : [ 1.12519e-005 ]
9947 : [ 1.17577e-005 ]
9948 : [ 1.32186e-005 ]
9949 : [ 1.2609e-005  ]
9950 : [ 2.042e-005   ]
9951 : [ 1.14922e-005 ]
9952 : [ 1.41412e-005 ]
9953 : [ 1.18182e-005 ]
9954 : [ 1.05434e-005 ]
9955 : [ 1.31763e-005 ]
9956 : [ 1.35114e-005 ]
9957 : [ 1.25059e-005 ]
9958 : [ 1.33152e-005 ]
9959 : [ 1.235e-005   ]
9960 : [ 1.39373e-005 ]
9961 : [ 1.1474e-005  ]
9962 : [ 1.89867e-005 ]
9963 : [ 1.21777e-005 ]
9964 : [ 1.57937e-005 ]
9965 : [ 1.25192e-005 ]
9966 : [ 1.25922e-005 ]
9967 : [ 1.23005e-005 ]
9968 : [ 1.84181e-005 ]
9969 : [ 1.25048e-005 ]
9970 : [ 1.64154e-005 ]
9971 : [ 9.12685e-006 ]
9972 : [ 1.1621e-005  ]
9973 : [ 1.826e-005   ]
9974 : [ 1.34148e-005 ]
9975 : [ 1.28286e-005 ]
9976 : [ 1.16095e-005 ]
9977 : [ 1.24932e-005 ]
9978 : [ 1.15368e-005 ]
9979 : [ 1.23132e-005 ]
9980 : [ 1.31583e-005 ]
9981 : [ 2.01491e-005 ]
9982 : [ 1.12722e-005 ]
9983 : [ 1.13404e-005 ]
9984 : [ 1.82622e-005 ]
9985 : [ 1.25283e-005 ]
9986 : [ 1.16347e-005 ]
9987 : [ 1.04519e-005 ]
9988 : [ 1.2112e-005  ]
9989 : [ 1.03452e-005 ]
9990 : [ 1.21874e-005 ]
9991 : [ 1.02079e-005 ]
9992 : [ 1.30831e-005 ]
9993 : [ 1.22226e-005 ]
9994 : [ 1.32382e-005 ]
9995 : [ 1.19728e-005 ]
9996 : [ 1.26637e-005 ]
9997 : [ 1.26463e-005 ]
9998 : [ 1.13831e-005 ]
9999 : [ 9.85643e-006 ]
