# Supplementary material for: Influence of tissue conductivity on foetal exposure to extremely low frequency magnetic fields at 50 Hz using stochastic dosimetry
Source: PLoS One. 2018 Feb 7;13(2):e0192131. doi: 10.1371/journal.pone.0192131 (PMC5802904; doi:10.1371/journal.pone.0192131)
Supplement: S1 File — (ZIP) [file pone.0192131.s001.zip › Data/Ydistributions(10000)/7m/Gallbladder.txt]

       [ y0           ]
   0 : [ 5.2293e-006  ]
   1 : [ 7.0812e-006  ]
   2 : [ 5.71478e-006 ]
   3 : [ 8.28833e-006 ]
   4 : [ 7.36657e-006 ]
   5 : [ 5.49013e-006 ]
   6 : [ 8.68392e-006 ]
   7 : [ 6.33291e-006 ]
   8 : [ 8.26455e-006 ]
   9 : [ 4.42748e-006 ]
  10 : [ 7.14645e-006 ]
  11 : [ 8.43032e-006 ]
  12 : [ 5.284e-006   ]
  13 : [ 5.80843e-006 ]
  14 : [ 5.38259e-006 ]
  15 : [ 7.81784e-006 ]
  16 : [ 8.42342e-006 ]
  17 : [ 5.30689e-006 ]
  18 : [ 6.48867e-006 ]
  19 : [ 4.93313e-006 ]
  20 : [ 7.44611e-006 ]
  21 : [ 5.44478e-006 ]
  22 : [ 6.2813e-006  ]
  23 : [ 7.55126e-006 ]
  24 : [ 6.76497e-006 ]
  25 : [ 5.44205e-006 ]
  26 : [ 5.08115e-006 ]
  27 : [ 6.06218e-006 ]
  28 : [ 5.95251e-006 ]
  29 : [ 7.90161e-006 ]
  30 : [ 7.14283e-006 ]
  31 : [ 7.66334e-006 ]
  32 : [ 5.47273e-006 ]
  33 : [ 7.51308e-006 ]
  34 : [ 4.26915e-006 ]
  35 : [ 6.916e-006   ]
  36 : [ 6.3532e-006  ]
  37 : [ 7.12846e-006 ]
  38 : [ 5.04733e-006 ]
  39 : [ 5.28623e-006 ]
  40 : [ 7.16753e-006 ]
  41 : [ 5.651e-006   ]
  42 : [ 7.24929e-006 ]
  43 : [ 4.46415e-006 ]
  44 : [ 5.64333e-006 ]
  45 : [ 5.42903e-006 ]
  46 : [ 4.90902e-006 ]
  47 : [ 6.48447e-006 ]
  48 : [ 6.46824e-006 ]
  49 : [ 5.21555e-006 ]
  50 : [ 7.51661e-006 ]
  51 : [ 7.85092e-006 ]
  52 : [ 7.73994e-006 ]
  53 : [ 6.29102e-006 ]
  54 : [ 6.732e-006   ]
  55 : [ 5.76298e-006 ]
  56 : [ 6.12367e-006 ]
  57 : [ 4.26684e-006 ]
  58 : [ 7.68145e-006 ]
  59 : [ 5.30656e-006 ]
  60 : [ 7.41198e-006 ]
  61 : [ 7.56307e-006 ]
  62 : [ 4.78725e-006 ]
  63 : [ 5.65284e-006 ]
  64 : [ 5.48762e-006 ]
  65 : [ 7.82786e-006 ]
  66 : [ 4.8951e-006  ]
  67 : [ 7.57544e-006 ]
  68 : [ 6.37115e-006 ]
  69 : [ 6.17599e-006 ]
  70 : [ 5.58665e-006 ]
  71 : [ 4.20455e-006 ]
  72 : [ 7.17424e-006 ]
  73 : [ 5.90965e-006 ]
  74 : [ 4.96164e-006 ]
  75 : [ 5.91994e-006 ]
  76 : [ 6.8748e-006  ]
  77 : [ 7.56952e-006 ]
  78 : [ 5.10487e-006 ]
  79 : [ 7.15093e-006 ]
  80 : [ 6.01786e-006 ]
  81 : [ 5.99324e-006 ]
  82 : [ 6.68031e-006 ]
  83 : [ 7.56967e-006 ]
  84 : [ 6.17513e-006 ]
  85 : [ 4.92177e-006 ]
  86 : [ 4.79581e-006 ]
  87 : [ 5.21725e-006 ]
  88 : [ 6.12925e-006 ]
  89 : [ 4.63797e-006 ]
  90 : [ 6.04636e-006 ]
  91 : [ 6.15889e-006 ]
  92 : [ 5.24344e-006 ]
  93 : [ 5.77075e-006 ]
  94 : [ 4.56401e-006 ]
  95 : [ 6.09401e-006 ]
  96 : [ 6.2657e-006  ]
  97 : [ 6.58127e-006 ]
  98 : [ 6.55061e-006 ]
  99 : [ 4.95055e-006 ]
 100 : [ 4.3385e-006  ]
 101 : [ 7.28426e-006 ]
 102 : [ 8.3899e-006  ]
 103 : [ 4.61892e-006 ]
 104 : [ 7.41199e-006 ]
 105 : [ 4.97071e-006 ]
 106 : [ 4.59032e-006 ]
 107 : [ 7.17904e-006 ]
 108 : [ 5.53105e-006 ]
 109 : [ 7.43529e-006 ]
 110 : [ 6.43131e-006 ]
 111 : [ 6.05675e-006 ]
 112 : [ 5.53528e-006 ]
 113 : [ 5.96168e-006 ]
 114 : [ 6.03296e-006 ]
 115 : [ 6.30785e-006 ]
 116 : [ 7.75803e-006 ]
 117 : [ 6.89225e-006 ]
 118 : [ 6.25804e-006 ]
 119 : [ 8.27939e-006 ]
 120 : [ 7.31502e-006 ]
 121 : [ 5.98772e-006 ]
 122 : [ 4.88794e-006 ]
 123 : [ 5.53623e-006 ]
 124 : [ 7.18513e-006 ]
 125 : [ 7.03551e-006 ]
 126 : [ 8.07826e-006 ]
 127 : [ 6.58206e-006 ]
 128 : [ 5.23743e-006 ]
 129 : [ 5.44842e-006 ]
 130 : [ 4.32073e-006 ]
 131 : [ 6.65625e-006 ]
 132 : [ 4.55015e-006 ]
 133 : [ 4.12436e-006 ]
 134 : [ 7.41121e-006 ]
 135 : [ 6.32182e-006 ]
 136 : [ 5.8009e-006  ]
 137 : [ 5.90672e-006 ]
 138 : [ 6.50724e-006 ]
 139 : [ 4.72502e-006 ]
 140 : [ 7.32104e-006 ]
 141 : [ 7.32901e-006 ]
 142 : [ 6.80612e-006 ]
 143 : [ 5.01546e-006 ]
 144 : [ 5.67721e-006 ]
 145 : [ 7.03544e-006 ]
 146 : [ 6.466e-006   ]
 147 : [ 5.40185e-006 ]
 148 : [ 7.62604e-006 ]
 149 : [ 5.2485e-006  ]
 150 : [ 8.28985e-006 ]
 151 : [ 8.67451e-006 ]
 152 : [ 6.51129e-006 ]
 153 : [ 7.24964e-006 ]
 154 : [ 6.78131e-006 ]
 155 : [ 5.5285e-006  ]
 156 : [ 5.04119e-006 ]
 157 : [ 5.73669e-006 ]
 158 : [ 6.06963e-006 ]
 159 : [ 8.13609e-006 ]
 160 : [ 6.52507e-006 ]
 161 : [ 8.10523e-006 ]
 162 : [ 5.39733e-006 ]
 163 : [ 4.63552e-006 ]
 164 : [ 5.99373e-006 ]
 165 : [ 6.19013e-006 ]
 166 : [ 6.86413e-006 ]
 167 : [ 8.62212e-006 ]
 168 : [ 5.15664e-006 ]
 169 : [ 6.66864e-006 ]
 170 : [ 6.83191e-006 ]
 171 : [ 6.44209e-006 ]
 172 : [ 6.02492e-006 ]
 173 : [ 5.70326e-006 ]
 174 : [ 8.31836e-006 ]
 175 : [ 6.91568e-006 ]
 176 : [ 6.76782e-006 ]
 177 : [ 7.1629e-006  ]
 178 : [ 7.58298e-006 ]
 179 : [ 5.21334e-006 ]
 180 : [ 7.50946e-006 ]
 181 : [ 6.36336e-006 ]
 182 : [ 5.34259e-006 ]
 183 : [ 4.86166e-006 ]
 184 : [ 6.42715e-006 ]
 185 : [ 4.66864e-006 ]
 186 : [ 8.22252e-006 ]
 187 : [ 6.30729e-006 ]
 188 : [ 6.65647e-006 ]
 189 : [ 5.8257e-006  ]
 190 : [ 4.55846e-006 ]
 191 : [ 7.99068e-006 ]
 192 : [ 5.27274e-006 ]
 193 : [ 6.2149e-006  ]
 194 : [ 6.06404e-006 ]
 195 : [ 5.64896e-006 ]
 196 : [ 5.62272e-006 ]
 197 : [ 4.39794e-006 ]
 198 : [ 4.73493e-006 ]
 199 : [ 7.96503e-006 ]
 200 : [ 6.06917e-006 ]
 201 : [ 5.17288e-006 ]
 202 : [ 4.31438e-006 ]
 203 : [ 7.24613e-006 ]
 204 : [ 5.96513e-006 ]
 205 : [ 6.58226e-006 ]
 206 : [ 6.92601e-006 ]
 207 : [ 8.47778e-006 ]
 208 : [ 7.58425e-006 ]
 209 : [ 5.9049e-006  ]
 210 : [ 5.2952e-006  ]
 211 : [ 7.43976e-006 ]
 212 : [ 6.05098e-006 ]
 213 : [ 8.38251e-006 ]
 214 : [ 5.1291e-006  ]
 215 : [ 7.01831e-006 ]
 216 : [ 5.5222e-006  ]
 217 : [ 6.76731e-006 ]
 218 : [ 7.56509e-006 ]
 219 : [ 5.40844e-006 ]
 220 : [ 5.57214e-006 ]
 221 : [ 6.06677e-006 ]
 222 : [ 6.72461e-006 ]
 223 : [ 8.54759e-006 ]
 224 : [ 6.17543e-006 ]
 225 : [ 4.90395e-006 ]
 226 : [ 4.96891e-006 ]
 227 : [ 8.35414e-006 ]
 228 : [ 6.16963e-006 ]
 229 : [ 8.34886e-006 ]
 230 : [ 5.88924e-006 ]
 231 : [ 6.05356e-006 ]
 232 : [ 5.86859e-006 ]
 233 : [ 6.27962e-006 ]
 234 : [ 8.54167e-006 ]
 235 : [ 6.93073e-006 ]
 236 : [ 7.2301e-006  ]
 237 : [ 7.62685e-006 ]
 238 : [ 4.61339e-006 ]
 239 : [ 7.51818e-006 ]
 240 : [ 6.2815e-006  ]
 241 : [ 7.26771e-006 ]
 242 : [ 8.23374e-006 ]
 243 : [ 8.03597e-006 ]
 244 : [ 6.4529e-006  ]
 245 : [ 6.84002e-006 ]
 246 : [ 4.60012e-006 ]
 247 : [ 8.17144e-006 ]
 248 : [ 7.05633e-006 ]
 249 : [ 7.91284e-006 ]
 250 : [ 5.92159e-006 ]
 251 : [ 4.49207e-006 ]
 252 : [ 5.9517e-006  ]
 253 : [ 8.68428e-006 ]
 254 : [ 5.99571e-006 ]
 255 : [ 5.92604e-006 ]
 256 : [ 5.09839e-006 ]
 257 : [ 4.81584e-006 ]
 258 : [ 7.406e-006   ]
 259 : [ 7.27083e-006 ]
 260 : [ 5.36128e-006 ]
 261 : [ 4.75907e-006 ]
 262 : [ 5.91961e-006 ]
 263 : [ 6.17197e-006 ]
 264 : [ 6.57981e-006 ]
 265 : [ 7.7644e-006  ]
 266 : [ 5.95476e-006 ]
 267 : [ 7.1282e-006  ]
 268 : [ 4.66394e-006 ]
 269 : [ 4.22351e-006 ]
 270 : [ 5.8836e-006  ]
 271 : [ 7.1438e-006  ]
 272 : [ 4.7803e-006  ]
 273 : [ 5.3284e-006  ]
 274 : [ 6.63014e-006 ]
 275 : [ 5.33498e-006 ]
 276 : [ 5.10198e-006 ]
 277 : [ 5.89557e-006 ]
 278 : [ 7.7182e-006  ]
 279 : [ 6.67526e-006 ]
 280 : [ 7.60495e-006 ]
 281 : [ 4.46956e-006 ]
 282 : [ 6.8205e-006  ]
 283 : [ 6.16393e-006 ]
 284 : [ 6.18483e-006 ]
 285 : [ 7.49157e-006 ]
 286 : [ 5.79042e-006 ]
 287 : [ 5.8187e-006  ]
 288 : [ 6.19134e-006 ]
 289 : [ 6.12613e-006 ]
 290 : [ 7.81327e-006 ]
 291 : [ 8.29801e-006 ]
 292 : [ 5.5691e-006  ]
 293 : [ 7.00813e-006 ]
 294 : [ 5.34588e-006 ]
 295 : [ 4.56693e-006 ]
 296 : [ 6.94078e-006 ]
 297 : [ 7.87076e-006 ]
 298 : [ 4.20812e-006 ]
 299 : [ 6.69894e-006 ]
 300 : [ 4.99105e-006 ]
 301 : [ 5.88118e-006 ]
 302 : [ 4.76017e-006 ]
 303 : [ 4.69381e-006 ]
 304 : [ 5.78016e-006 ]
 305 : [ 5.21806e-006 ]
 306 : [ 7.32543e-006 ]
 307 : [ 5.43775e-006 ]
 308 : [ 5.36667e-006 ]
 309 : [ 5.19718e-006 ]
 310 : [ 6.84881e-006 ]
 311 : [ 6.09349e-006 ]
 312 : [ 8.49892e-006 ]
 313 : [ 7.02441e-006 ]
 314 : [ 5.86191e-006 ]
 315 : [ 6.32619e-006 ]
 316 : [ 6.19394e-006 ]
 317 : [ 7.79393e-006 ]
 318 : [ 5.04421e-006 ]
 319 : [ 5.64175e-006 ]
 320 : [ 6.24906e-006 ]
 321 : [ 6.84457e-006 ]
 322 : [ 7.80725e-006 ]
 323 : [ 4.88581e-006 ]
 324 : [ 6.95704e-006 ]
 325 : [ 6.23536e-006 ]
 326 : [ 5.37972e-006 ]
 327 : [ 6.84672e-006 ]
 328 : [ 6.12982e-006 ]
 329 : [ 6.6131e-006  ]
 330 : [ 6.29603e-006 ]
 331 : [ 6.09655e-006 ]
 332 : [ 5.04738e-006 ]
 333 : [ 6.17354e-006 ]
 334 : [ 7.7326e-006  ]
 335 : [ 6.55888e-006 ]
 336 : [ 4.23347e-006 ]
 337 : [ 5.6827e-006  ]
 338 : [ 7.72377e-006 ]
 339 : [ 8.39082e-006 ]
 340 : [ 6.63428e-006 ]
 341 : [ 5.24973e-006 ]
 342 : [ 5.98737e-006 ]
 343 : [ 6.22356e-006 ]
 344 : [ 4.9735e-006  ]
 345 : [ 4.71876e-006 ]
 346 : [ 6.98751e-006 ]
 347 : [ 5.56361e-006 ]
 348 : [ 5.5142e-006  ]
 349 : [ 7.27596e-006 ]
 350 : [ 4.76405e-006 ]
 351 : [ 7.76934e-006 ]
 352 : [ 5.85492e-006 ]
 353 : [ 7.36478e-006 ]
 354 : [ 7.08103e-006 ]
 355 : [ 6.26731e-006 ]
 356 : [ 6.31716e-006 ]
 357 : [ 7.5785e-006  ]
 358 : [ 5.7184e-006  ]
 359 : [ 6.11701e-006 ]
 360 : [ 6.43012e-006 ]
 361 : [ 6.36751e-006 ]
 362 : [ 5.64738e-006 ]
 363 : [ 4.15088e-006 ]
 364 : [ 6.26684e-006 ]
 365 : [ 6.61687e-006 ]
 366 : [ 7.14778e-006 ]
 367 : [ 5.90696e-006 ]
 368 : [ 5.73763e-006 ]
 369 : [ 6.28674e-006 ]
 370 : [ 6.16615e-006 ]
 371 : [ 6.06357e-006 ]
 372 : [ 5.57597e-006 ]
 373 : [ 6.21784e-006 ]
 374 : [ 8.06456e-006 ]
 375 : [ 5.82656e-006 ]
 376 : [ 4.29214e-006 ]
 377 : [ 6.62268e-006 ]
 378 : [ 7.31538e-006 ]
 379 : [ 8.61193e-006 ]
 380 : [ 7.35452e-006 ]
 381 : [ 6.10177e-006 ]
 382 : [ 6.32402e-006 ]
 383 : [ 4.50977e-006 ]
 384 : [ 5.16466e-006 ]
 385 : [ 7.27154e-006 ]
 386 : [ 6.94181e-006 ]
 387 : [ 6.19439e-006 ]
 388 : [ 6.23525e-006 ]
 389 : [ 7.64313e-006 ]
 390 : [ 5.48574e-006 ]
 391 : [ 4.21848e-006 ]
 392 : [ 8.0736e-006  ]
 393 : [ 6.7679e-006  ]
 394 : [ 7.80772e-006 ]
 395 : [ 5.82649e-006 ]
 396 : [ 7.48544e-006 ]
 397 : [ 5.39249e-006 ]
 398 : [ 7.58426e-006 ]
 399 : [ 7.09129e-006 ]
 400 : [ 5.3777e-006  ]
 401 : [ 8.12675e-006 ]
 402 : [ 5.83992e-006 ]
 403 : [ 6.57374e-006 ]
 404 : [ 8.37675e-006 ]
 405 : [ 6.82667e-006 ]
 406 : [ 6.16763e-006 ]
 407 : [ 6.71239e-006 ]
 408 : [ 5.19148e-006 ]
 409 : [ 5.28016e-006 ]
 410 : [ 4.43957e-006 ]
 411 : [ 4.75096e-006 ]
 412 : [ 5.38825e-006 ]
 413 : [ 5.03162e-006 ]
 414 : [ 8.24581e-006 ]
 415 : [ 8.161e-006   ]
 416 : [ 5.22532e-006 ]
 417 : [ 6.4618e-006  ]
 418 : [ 6.23131e-006 ]
 419 : [ 6.36825e-006 ]
 420 : [ 6.00159e-006 ]
 421 : [ 6.20044e-006 ]
 422 : [ 5.38889e-006 ]
 423 : [ 6.3919e-006  ]
 424 : [ 5.67209e-006 ]
 425 : [ 6.36309e-006 ]
 426 : [ 4.7601e-006  ]
 427 : [ 6.29817e-006 ]
 428 : [ 6.25977e-006 ]
 429 : [ 6.58664e-006 ]
 430 : [ 5.91779e-006 ]
 431 : [ 5.13089e-006 ]
 432 : [ 5.88045e-006 ]
 433 : [ 8.18607e-006 ]
 434 : [ 6.47767e-006 ]
 435 : [ 6.61811e-006 ]
 436 : [ 6.17551e-006 ]
 437 : [ 5.23006e-006 ]
 438 : [ 7.36472e-006 ]
 439 : [ 8.61765e-006 ]
 440 : [ 6.07635e-006 ]
 441 : [ 5.85074e-006 ]
 442 : [ 6.28652e-006 ]
 443 : [ 5.57988e-006 ]
 444 : [ 4.85292e-006 ]
 445 : [ 6.25197e-006 ]
 446 : [ 6.83714e-006 ]
 447 : [ 6.86147e-006 ]
 448 : [ 6.23033e-006 ]
 449 : [ 4.98037e-006 ]
 450 : [ 7.49634e-006 ]
 451 : [ 7.34011e-006 ]
 452 : [ 8.03151e-006 ]
 453 : [ 7.8097e-006  ]
 454 : [ 7.22148e-006 ]
 455 : [ 6.39314e-006 ]
 456 : [ 7.46646e-006 ]
 457 : [ 5.61442e-006 ]
 458 : [ 6.29602e-006 ]
 459 : [ 7.28093e-006 ]
 460 : [ 5.54871e-006 ]
 461 : [ 8.70756e-006 ]
 462 : [ 6.31332e-006 ]
 463 : [ 7.48562e-006 ]
 464 : [ 5.50961e-006 ]
 465 : [ 5.01752e-006 ]
 466 : [ 5.2289e-006  ]
 467 : [ 5.28411e-006 ]
 468 : [ 4.31521e-006 ]
 469 : [ 5.98078e-006 ]
 470 : [ 5.89156e-006 ]
 471 : [ 4.25096e-006 ]
 472 : [ 5.41033e-006 ]
 473 : [ 8.70503e-006 ]
 474 : [ 8.6441e-006  ]
 475 : [ 7.6915e-006  ]
 476 : [ 5.50291e-006 ]
 477 : [ 5.92165e-006 ]
 478 : [ 7.95413e-006 ]
 479 : [ 7.51923e-006 ]
 480 : [ 4.85453e-006 ]
 481 : [ 8.24831e-006 ]
 482 : [ 4.62951e-006 ]
 483 : [ 4.74697e-006 ]
 484 : [ 8.10173e-006 ]
 485 : [ 6.98222e-006 ]
 486 : [ 5.2931e-006  ]
 487 : [ 5.89476e-006 ]
 488 : [ 8.03615e-006 ]
 489 : [ 4.87408e-006 ]
 490 : [ 6.85784e-006 ]
 491 : [ 5.47872e-006 ]
 492 : [ 6.53769e-006 ]
 493 : [ 5.5655e-006  ]
 494 : [ 6.22787e-006 ]
 495 : [ 7.13784e-006 ]
 496 : [ 5.91837e-006 ]
 497 : [ 5.68632e-006 ]
 498 : [ 7.81056e-006 ]
 499 : [ 6.69815e-006 ]
 500 : [ 8.49058e-006 ]
 501 : [ 5.15386e-006 ]
 502 : [ 8.34419e-006 ]
 503 : [ 6.02934e-006 ]
 504 : [ 8.234e-006   ]
 505 : [ 7.61424e-006 ]
 506 : [ 8.17467e-006 ]
 507 : [ 5.27805e-006 ]
 508 : [ 5.82168e-006 ]
 509 : [ 7.4795e-006  ]
 510 : [ 6.10089e-006 ]
 511 : [ 6.77808e-006 ]
 512 : [ 5.67023e-006 ]
 513 : [ 7.57957e-006 ]
 514 : [ 7.72203e-006 ]
 515 : [ 6.84775e-006 ]
 516 : [ 7.61303e-006 ]
 517 : [ 5.74688e-006 ]
 518 : [ 4.42395e-006 ]
 519 : [ 5.9009e-006  ]
 520 : [ 6.21882e-006 ]
 521 : [ 5.78253e-006 ]
 522 : [ 6.51289e-006 ]
 523 : [ 4.79982e-006 ]
 524 : [ 8.01005e-006 ]
 525 : [ 4.30234e-006 ]
 526 : [ 6.67176e-006 ]
 527 : [ 6.67258e-006 ]
 528 : [ 6.2023e-006  ]
 529 : [ 6.34296e-006 ]
 530 : [ 4.22279e-006 ]
 531 : [ 8.41777e-006 ]
 532 : [ 5.36988e-006 ]
 533 : [ 5.84386e-006 ]
 534 : [ 5.45608e-006 ]
 535 : [ 6.06294e-006 ]
 536 : [ 5.14668e-006 ]
 537 : [ 8.08664e-006 ]
 538 : [ 5.40616e-006 ]
 539 : [ 6.67848e-006 ]
 540 : [ 5.85103e-006 ]
 541 : [ 6.09739e-006 ]
 542 : [ 5.03934e-006 ]
 543 : [ 8.18846e-006 ]
 544 : [ 6.10456e-006 ]
 545 : [ 5.80364e-006 ]
 546 : [ 5.63441e-006 ]
 547 : [ 7.16932e-006 ]
 548 : [ 6.97463e-006 ]
 549 : [ 4.80195e-006 ]
 550 : [ 8.12149e-006 ]
 551 : [ 5.73938e-006 ]
 552 : [ 6.23922e-006 ]
 553 : [ 5.4951e-006  ]
 554 : [ 7.11744e-006 ]
 555 : [ 5.70433e-006 ]
 556 : [ 8.33156e-006 ]
 557 : [ 7.27344e-006 ]
 558 : [ 5.7331e-006  ]
 559 : [ 5.93893e-006 ]
 560 : [ 8.59687e-006 ]
 561 : [ 6.03309e-006 ]
 562 : [ 8.67222e-006 ]
 563 : [ 8.48178e-006 ]
 564 : [ 4.75207e-006 ]
 565 : [ 5.27846e-006 ]
 566 : [ 4.58586e-006 ]
 567 : [ 6.21151e-006 ]
 568 : [ 6.43895e-006 ]
 569 : [ 6.17448e-006 ]
 570 : [ 4.36526e-006 ]
 571 : [ 5.35395e-006 ]
 572 : [ 7.04388e-006 ]
 573 : [ 5.24952e-006 ]
 574 : [ 4.80058e-006 ]
 575 : [ 5.27799e-006 ]
 576 : [ 5.66874e-006 ]
 577 : [ 7.39107e-006 ]
 578 : [ 7.88723e-006 ]
 579 : [ 6.69986e-006 ]
 580 : [ 6.79927e-006 ]
 581 : [ 6.56237e-006 ]
 582 : [ 5.58377e-006 ]
 583 : [ 5.51885e-006 ]
 584 : [ 5.91827e-006 ]
 585 : [ 4.75167e-006 ]
 586 : [ 7.15554e-006 ]
 587 : [ 7.32951e-006 ]
 588 : [ 4.5539e-006  ]
 589 : [ 6.6821e-006  ]
 590 : [ 6.3349e-006  ]
 591 : [ 6.17128e-006 ]
 592 : [ 5.16812e-006 ]
 593 : [ 4.78348e-006 ]
 594 : [ 6.46134e-006 ]
 595 : [ 6.86842e-006 ]
 596 : [ 6.15852e-006 ]
 597 : [ 5.86038e-006 ]
 598 : [ 5.2173e-006  ]
 599 : [ 7.85946e-006 ]
 600 : [ 5.37708e-006 ]
 601 : [ 7.91164e-006 ]
 602 : [ 6.70538e-006 ]
 603 : [ 5.39491e-006 ]
 604 : [ 6.32805e-006 ]
 605 : [ 6.28036e-006 ]
 606 : [ 5.98998e-006 ]
 607 : [ 8.13851e-006 ]
 608 : [ 6.23421e-006 ]
 609 : [ 6.21083e-006 ]
 610 : [ 6.50821e-006 ]
 611 : [ 4.19417e-006 ]
 612 : [ 5.58217e-006 ]
 613 : [ 6.79614e-006 ]
 614 : [ 7.20937e-006 ]
 615 : [ 6.92876e-006 ]
 616 : [ 5.64097e-006 ]
 617 : [ 7.32812e-006 ]
 618 : [ 7.46669e-006 ]
 619 : [ 7.34696e-006 ]
 620 : [ 7.36046e-006 ]
 621 : [ 4.44493e-006 ]
 622 : [ 7.49643e-006 ]
 623 : [ 5.33008e-006 ]
 624 : [ 7.5798e-006  ]
 625 : [ 5.17327e-006 ]
 626 : [ 6.70436e-006 ]
 627 : [ 7.30824e-006 ]
 628 : [ 6.62621e-006 ]
 629 : [ 6.29053e-006 ]
 630 : [ 6.58917e-006 ]
 631 : [ 7.42937e-006 ]
 632 : [ 7.67977e-006 ]
 633 : [ 5.32092e-006 ]
 634 : [ 5.52132e-006 ]
 635 : [ 4.93317e-006 ]
 636 : [ 6.09143e-006 ]
 637 : [ 6.37344e-006 ]
 638 : [ 7.66988e-006 ]
 639 : [ 6.9614e-006  ]
 640 : [ 6.02844e-006 ]
 641 : [ 5.90698e-006 ]
 642 : [ 5.25818e-006 ]
 643 : [ 7.52966e-006 ]
 644 : [ 7.88686e-006 ]
 645 : [ 5.95681e-006 ]
 646 : [ 6.34117e-006 ]
 647 : [ 8.12745e-006 ]
 648 : [ 6.44692e-006 ]
 649 : [ 7.64467e-006 ]
 650 : [ 8.00003e-006 ]
 651 : [ 5.13942e-006 ]
 652 : [ 7.60595e-006 ]
 653 : [ 8.39966e-006 ]
 654 : [ 4.74166e-006 ]
 655 : [ 5.62314e-006 ]
 656 : [ 4.87966e-006 ]
 657 : [ 4.99561e-006 ]
 658 : [ 7.36523e-006 ]
 659 : [ 7.09076e-006 ]
 660 : [ 5.06279e-006 ]
 661 : [ 7.15778e-006 ]
 662 : [ 6.04016e-006 ]
 663 : [ 5.80466e-006 ]
 664 : [ 5.61293e-006 ]
 665 : [ 6.43597e-006 ]
 666 : [ 5.01566e-006 ]
 667 : [ 7.41189e-006 ]
 668 : [ 6.70751e-006 ]
 669 : [ 7.16773e-006 ]
 670 : [ 6.17363e-006 ]
 671 : [ 6.29556e-006 ]
 672 : [ 5.34965e-006 ]
 673 : [ 7.76625e-006 ]
 674 : [ 6.54952e-006 ]
 675 : [ 6.45936e-006 ]
 676 : [ 6.18577e-006 ]
 677 : [ 6.17091e-006 ]
 678 : [ 5.092e-006   ]
 679 : [ 6.03822e-006 ]
 680 : [ 7.76755e-006 ]
 681 : [ 8.50417e-006 ]
 682 : [ 4.64699e-006 ]
 683 : [ 6.5035e-006  ]
 684 : [ 5.76242e-006 ]
 685 : [ 8.74627e-006 ]
 686 : [ 5.46131e-006 ]
 687 : [ 6.20891e-006 ]
 688 : [ 5.33377e-006 ]
 689 : [ 4.97373e-006 ]
 690 : [ 6.01975e-006 ]
 691 : [ 7.44533e-006 ]
 692 : [ 5.36504e-006 ]
 693 : [ 5.53476e-006 ]
 694 : [ 6.45293e-006 ]
 695 : [ 5.13479e-006 ]
 696 : [ 6.26433e-006 ]
 697 : [ 7.15575e-006 ]
 698 : [ 5.28517e-006 ]
 699 : [ 6.20583e-006 ]
 700 : [ 5.40525e-006 ]
 701 : [ 6.39605e-006 ]
 702 : [ 5.933e-006   ]
 703 : [ 7.04555e-006 ]
 704 : [ 7.63657e-006 ]
 705 : [ 8.77733e-006 ]
 706 : [ 6.65554e-006 ]
 707 : [ 7.18616e-006 ]
 708 : [ 5.1249e-006  ]
 709 : [ 4.65135e-006 ]
 710 : [ 5.63195e-006 ]
 711 : [ 7.54529e-006 ]
 712 : [ 4.42428e-006 ]
 713 : [ 6.12037e-006 ]
 714 : [ 6.24049e-006 ]
 715 : [ 4.92066e-006 ]
 716 : [ 5.73268e-006 ]
 717 : [ 7.41204e-006 ]
 718 : [ 4.96996e-006 ]
 719 : [ 5.36281e-006 ]
 720 : [ 6.22401e-006 ]
 721 : [ 5.46894e-006 ]
 722 : [ 6.21085e-006 ]
 723 : [ 5.37499e-006 ]
 724 : [ 6.03574e-006 ]
 725 : [ 4.85421e-006 ]
 726 : [ 8.62759e-006 ]
 727 : [ 5.59925e-006 ]
 728 : [ 5.90147e-006 ]
 729 : [ 8.09409e-006 ]
 730 : [ 4.31623e-006 ]
 731 : [ 7.79487e-006 ]
 732 : [ 4.95642e-006 ]
 733 : [ 6.15114e-006 ]
 734 : [ 6.6846e-006  ]
 735 : [ 7.86025e-006 ]
 736 : [ 6.00369e-006 ]
 737 : [ 6.81733e-006 ]
 738 : [ 6.95187e-006 ]
 739 : [ 6.11179e-006 ]
 740 : [ 5.33408e-006 ]
 741 : [ 5.6686e-006  ]
 742 : [ 6.10913e-006 ]
 743 : [ 4.79569e-006 ]
 744 : [ 6.89092e-006 ]
 745 : [ 4.72803e-006 ]
 746 : [ 6.52035e-006 ]
 747 : [ 6.03786e-006 ]
 748 : [ 7.92092e-006 ]
 749 : [ 5.58576e-006 ]
 750 : [ 7.1861e-006  ]
 751 : [ 5.99325e-006 ]
 752 : [ 6.17179e-006 ]
 753 : [ 6.0323e-006  ]
 754 : [ 7.33418e-006 ]
 755 : [ 8.67672e-006 ]
 756 : [ 4.45648e-006 ]
 757 : [ 6.74921e-006 ]
 758 : [ 6.5083e-006  ]
 759 : [ 5.74037e-006 ]
 760 : [ 6.06794e-006 ]
 761 : [ 6.2697e-006  ]
 762 : [ 5.82736e-006 ]
 763 : [ 7.00616e-006 ]
 764 : [ 5.98433e-006 ]
 765 : [ 7.47227e-006 ]
 766 : [ 6.17382e-006 ]
 767 : [ 5.65252e-006 ]
 768 : [ 7.56151e-006 ]
 769 : [ 6.19875e-006 ]
 770 : [ 4.45562e-006 ]
 771 : [ 4.96333e-006 ]
 772 : [ 6.40984e-006 ]
 773 : [ 6.48826e-006 ]
 774 : [ 7.85812e-006 ]
 775 : [ 6.83543e-006 ]
 776 : [ 6.94714e-006 ]
 777 : [ 6.33493e-006 ]
 778 : [ 8.44476e-006 ]
 779 : [ 5.78735e-006 ]
 780 : [ 7.59953e-006 ]
 781 : [ 5.5766e-006  ]
 782 : [ 6.07693e-006 ]
 783 : [ 7.18221e-006 ]
 784 : [ 4.39097e-006 ]
 785 : [ 6.33617e-006 ]
 786 : [ 4.87825e-006 ]
 787 : [ 4.75274e-006 ]
 788 : [ 5.36354e-006 ]
 789 : [ 6.32127e-006 ]
 790 : [ 4.98029e-006 ]
 791 : [ 6.39191e-006 ]
 792 : [ 5.50294e-006 ]
 793 : [ 5.01993e-006 ]
 794 : [ 8.76907e-006 ]
 795 : [ 6.96301e-006 ]
 796 : [ 6.08472e-006 ]
 797 : [ 4.49467e-006 ]
 798 : [ 6.37326e-006 ]
 799 : [ 7.66349e-006 ]
 800 : [ 5.40081e-006 ]
 801 : [ 5.98152e-006 ]
 802 : [ 5.06373e-006 ]
 803 : [ 8.13237e-006 ]
 804 : [ 5.28206e-006 ]
 805 : [ 7.15388e-006 ]
 806 : [ 5.50182e-006 ]
 807 : [ 8.15369e-006 ]
 808 : [ 6.71531e-006 ]
 809 : [ 7.12837e-006 ]
 810 : [ 5.89455e-006 ]
 811 : [ 5.77974e-006 ]
 812 : [ 5.03087e-006 ]
 813 : [ 6.13103e-006 ]
 814 : [ 4.21946e-006 ]
 815 : [ 5.45285e-006 ]
 816 : [ 5.9428e-006  ]
 817 : [ 4.89995e-006 ]
 818 : [ 4.97149e-006 ]
 819 : [ 4.87669e-006 ]
 820 : [ 5.41561e-006 ]
 821 : [ 7.46825e-006 ]
 822 : [ 5.91666e-006 ]
 823 : [ 5.08842e-006 ]
 824 : [ 6.41175e-006 ]
 825 : [ 6.10238e-006 ]
 826 : [ 5.49527e-006 ]
 827 : [ 5.44741e-006 ]
 828 : [ 4.92748e-006 ]
 829 : [ 5.50012e-006 ]
 830 : [ 7.71269e-006 ]
 831 : [ 5.91231e-006 ]
 832 : [ 6.20303e-006 ]
 833 : [ 5.57398e-006 ]
 834 : [ 6.72257e-006 ]
 835 : [ 6.20976e-006 ]
 836 : [ 5.69546e-006 ]
 837 : [ 6.25452e-006 ]
 838 : [ 6.00195e-006 ]
 839 : [ 5.70645e-006 ]
 840 : [ 6.25205e-006 ]
 841 : [ 7.78802e-006 ]
 842 : [ 6.16059e-006 ]
 843 : [ 4.6633e-006  ]
 844 : [ 6.86553e-006 ]
 845 : [ 6.22813e-006 ]
 846 : [ 8.56988e-006 ]
 847 : [ 6.62842e-006 ]
 848 : [ 4.92899e-006 ]
 849 : [ 4.98145e-006 ]
 850 : [ 6.67639e-006 ]
 851 : [ 5.11347e-006 ]
 852 : [ 6.18739e-006 ]
 853 : [ 7.16176e-006 ]
 854 : [ 6.35606e-006 ]
 855 : [ 6.1197e-006  ]
 856 : [ 5.79171e-006 ]
 857 : [ 7.96685e-006 ]
 858 : [ 7.01432e-006 ]
 859 : [ 7.70076e-006 ]
 860 : [ 8.46393e-006 ]
 861 : [ 7.67523e-006 ]
 862 : [ 6.6896e-006  ]
 863 : [ 8.3515e-006  ]
 864 : [ 6.57233e-006 ]
 865 : [ 5.62805e-006 ]
 866 : [ 6.77463e-006 ]
 867 : [ 7.08775e-006 ]
 868 : [ 5.23899e-006 ]
 869 : [ 6.37013e-006 ]
 870 : [ 4.91014e-006 ]
 871 : [ 6.07038e-006 ]
 872 : [ 7.03377e-006 ]
 873 : [ 6.02731e-006 ]
 874 : [ 5.71616e-006 ]
 875 : [ 6.12616e-006 ]
 876 : [ 8.34927e-006 ]
 877 : [ 5.67694e-006 ]
 878 : [ 4.89299e-006 ]
 879 : [ 6.91343e-006 ]
 880 : [ 6.27799e-006 ]
 881 : [ 5.23492e-006 ]
 882 : [ 4.61177e-006 ]
 883 : [ 6.68835e-006 ]
 884 : [ 5.44789e-006 ]
 885 : [ 5.74966e-006 ]
 886 : [ 5.30207e-006 ]
 887 : [ 5.45423e-006 ]
 888 : [ 4.72248e-006 ]
 889 : [ 7.61977e-006 ]
 890 : [ 7.58189e-006 ]
 891 : [ 6.54797e-006 ]
 892 : [ 6.34988e-006 ]
 893 : [ 6.11756e-006 ]
 894 : [ 6.2376e-006  ]
 895 : [ 6.29703e-006 ]
 896 : [ 5.99602e-006 ]
 897 : [ 6.76388e-006 ]
 898 : [ 7.40836e-006 ]
 899 : [ 5.10516e-006 ]
 900 : [ 7.36432e-006 ]
 901 : [ 7.70077e-006 ]
 902 : [ 6.42655e-006 ]
 903 : [ 5.12115e-006 ]
 904 : [ 7.8972e-006  ]
 905 : [ 8.14887e-006 ]
 906 : [ 6.14243e-006 ]
 907 : [ 7.56391e-006 ]
 908 : [ 4.64101e-006 ]
 909 : [ 7.34652e-006 ]
 910 : [ 5.23844e-006 ]
 911 : [ 6.6934e-006  ]
 912 : [ 5.14767e-006 ]
 913 : [ 6.49069e-006 ]
 914 : [ 7.70648e-006 ]
 915 : [ 6.33351e-006 ]
 916 : [ 4.72419e-006 ]
 917 : [ 5.94589e-006 ]
 918 : [ 5.02074e-006 ]
 919 : [ 5.39651e-006 ]
 920 : [ 6.49364e-006 ]
 921 : [ 5.45399e-006 ]
 922 : [ 6.99764e-006 ]
 923 : [ 7.45813e-006 ]
 924 : [ 7.34986e-006 ]
 925 : [ 4.75377e-006 ]
 926 : [ 5.6347e-006  ]
 927 : [ 4.3796e-006  ]
 928 : [ 8.35293e-006 ]
 929 : [ 6.04944e-006 ]
 930 : [ 6.57622e-006 ]
 931 : [ 6.13925e-006 ]
 932 : [ 8.15037e-006 ]
 933 : [ 8.29382e-006 ]
 934 : [ 7.88874e-006 ]
 935 : [ 4.97193e-006 ]
 936 : [ 6.82595e-006 ]
 937 : [ 5.84422e-006 ]
 938 : [ 4.51029e-006 ]
 939 : [ 8.6731e-006  ]
 940 : [ 7.76204e-006 ]
 941 : [ 7.73516e-006 ]
 942 : [ 4.2812e-006  ]
 943 : [ 4.82528e-006 ]
 944 : [ 6.90634e-006 ]
 945 : [ 7.54786e-006 ]
 946 : [ 7.08512e-006 ]
 947 : [ 6.16538e-006 ]
 948 : [ 7.18616e-006 ]
 949 : [ 7.79574e-006 ]
 950 : [ 8.00902e-006 ]
 951 : [ 6.49165e-006 ]
 952 : [ 6.41002e-006 ]
 953 : [ 4.83383e-006 ]
 954 : [ 6.03385e-006 ]
 955 : [ 8.00627e-006 ]
 956 : [ 6.7298e-006  ]
 957 : [ 6.16065e-006 ]
 958 : [ 7.09065e-006 ]
 959 : [ 5.46766e-006 ]
 960 : [ 6.40427e-006 ]
 961 : [ 6.7096e-006  ]
 962 : [ 6.99582e-006 ]
 963 : [ 5.94409e-006 ]
 964 : [ 6.93724e-006 ]
 965 : [ 8.47906e-006 ]
 966 : [ 5.82616e-006 ]
 967 : [ 8.1823e-006  ]
 968 : [ 6.38009e-006 ]
 969 : [ 7.32646e-006 ]
 970 : [ 4.84508e-006 ]
 971 : [ 5.17765e-006 ]
 972 : [ 4.85627e-006 ]
 973 : [ 4.35836e-006 ]
 974 : [ 7.39931e-006 ]
 975 : [ 5.53289e-006 ]
 976 : [ 6.7436e-006  ]
 977 : [ 5.94526e-006 ]
 978 : [ 7.72635e-006 ]
 979 : [ 7.41406e-006 ]
 980 : [ 5.62817e-006 ]
 981 : [ 4.47503e-006 ]
 982 : [ 6.90817e-006 ]
 983 : [ 5.48787e-006 ]
 984 : [ 7.78363e-006 ]
 985 : [ 5.62073e-006 ]
 986 : [ 5.59618e-006 ]
 987 : [ 8.50016e-006 ]
 988 : [ 6.27981e-006 ]
 989 : [ 5.91323e-006 ]
 990 : [ 6.211e-006   ]
 991 : [ 5.50006e-006 ]
 992 : [ 6.04677e-006 ]
 993 : [ 5.99743e-006 ]
 994 : [ 6.04149e-006 ]
 995 : [ 5.80906e-006 ]
 996 : [ 5.40837e-006 ]
 997 : [ 8.30403e-006 ]
 998 : [ 6.26707e-006 ]
 999 : [ 6.13529e-006 ]
1000 : [ 6.16365e-006 ]
1001 : [ 7.80019e-006 ]
1002 : [ 5.31872e-006 ]
1003 : [ 4.64585e-006 ]
1004 : [ 4.40181e-006 ]
1005 : [ 4.98351e-006 ]
1006 : [ 6.38926e-006 ]
1007 : [ 8.27661e-006 ]
1008 : [ 5.93868e-006 ]
1009 : [ 6.24015e-006 ]
1010 : [ 8.36796e-006 ]
1011 : [ 5.27099e-006 ]
1012 : [ 6.4866e-006  ]
1013 : [ 6.04388e-006 ]
1014 : [ 4.56592e-006 ]
1015 : [ 7.98899e-006 ]
1016 : [ 6.15056e-006 ]
1017 : [ 8.35962e-006 ]
1018 : [ 6.35003e-006 ]
1019 : [ 4.6758e-006  ]
1020 : [ 5.3758e-006  ]
1021 : [ 7.75435e-006 ]
1022 : [ 7.11049e-006 ]
1023 : [ 7.8636e-006  ]
1024 : [ 5.92474e-006 ]
1025 : [ 4.84928e-006 ]
1026 : [ 4.86183e-006 ]
1027 : [ 8.61121e-006 ]
1028 : [ 5.5753e-006  ]
1029 : [ 6.74008e-006 ]
1030 : [ 6.13176e-006 ]
1031 : [ 5.83728e-006 ]
1032 : [ 8.5208e-006  ]
1033 : [ 8.11902e-006 ]
1034 : [ 6.94027e-006 ]
1035 : [ 4.919e-006   ]
1036 : [ 5.0076e-006  ]
1037 : [ 7.9427e-006  ]
1038 : [ 4.35384e-006 ]
1039 : [ 6.20124e-006 ]
1040 : [ 5.75153e-006 ]
1041 : [ 5.43062e-006 ]
1042 : [ 6.4134e-006  ]
1043 : [ 5.10142e-006 ]
1044 : [ 7.18489e-006 ]
1045 : [ 6.13697e-006 ]
1046 : [ 6.99952e-006 ]
1047 : [ 7.1741e-006  ]
1048 : [ 7.96028e-006 ]
1049 : [ 8.1969e-006  ]
1050 : [ 4.81523e-006 ]
1051 : [ 6.35101e-006 ]
1052 : [ 5.82061e-006 ]
1053 : [ 4.25361e-006 ]
1054 : [ 6.0089e-006  ]
1055 : [ 6.56073e-006 ]
1056 : [ 8.31899e-006 ]
1057 : [ 5.18554e-006 ]
1058 : [ 8.03844e-006 ]
1059 : [ 7.52188e-006 ]
1060 : [ 6.32315e-006 ]
1061 : [ 8.0547e-006  ]
1062 : [ 7.04272e-006 ]
1063 : [ 5.11351e-006 ]
1064 : [ 4.88356e-006 ]
1065 : [ 5.97332e-006 ]
1066 : [ 6.33571e-006 ]
1067 : [ 4.266e-006   ]
1068 : [ 8.27493e-006 ]
1069 : [ 7.80559e-006 ]
1070 : [ 7.29099e-006 ]
1071 : [ 6.49948e-006 ]
1072 : [ 4.74648e-006 ]
1073 : [ 5.86028e-006 ]
1074 : [ 7.16128e-006 ]
1075 : [ 5.88723e-006 ]
1076 : [ 7.38584e-006 ]
1077 : [ 4.89275e-006 ]
1078 : [ 8.01215e-006 ]
1079 : [ 5.73789e-006 ]
1080 : [ 6.74364e-006 ]
1081 : [ 6.63933e-006 ]
1082 : [ 5.02606e-006 ]
1083 : [ 4.89198e-006 ]
1084 : [ 5.30773e-006 ]
1085 : [ 8.09382e-006 ]
1086 : [ 5.14892e-006 ]
1087 : [ 6.94517e-006 ]
1088 : [ 7.11326e-006 ]
1089 : [ 8.36174e-006 ]
1090 : [ 8.19625e-006 ]
1091 : [ 5.36482e-006 ]
1092 : [ 8.64124e-006 ]
1093 : [ 6.58565e-006 ]
1094 : [ 4.48867e-006 ]
1095 : [ 8.12249e-006 ]
1096 : [ 6.31207e-006 ]
1097 : [ 4.6606e-006  ]
1098 : [ 6.33085e-006 ]
1099 : [ 7.26573e-006 ]
1100 : [ 6.10987e-006 ]
1101 : [ 7.18764e-006 ]
1102 : [ 7.17271e-006 ]
1103 : [ 4.87384e-006 ]
1104 : [ 6.31519e-006 ]
1105 : [ 8.17318e-006 ]
1106 : [ 4.77764e-006 ]
1107 : [ 6.0633e-006  ]
1108 : [ 6.66402e-006 ]
1109 : [ 7.81919e-006 ]
1110 : [ 4.54487e-006 ]
1111 : [ 4.72659e-006 ]
1112 : [ 5.59702e-006 ]
1113 : [ 5.6399e-006  ]
1114 : [ 6.77603e-006 ]
1115 : [ 6.07541e-006 ]
1116 : [ 7.02848e-006 ]
1117 : [ 6.40879e-006 ]
1118 : [ 8.49231e-006 ]
1119 : [ 4.39142e-006 ]
1120 : [ 8.29738e-006 ]
1121 : [ 4.90436e-006 ]
1122 : [ 4.557e-006   ]
1123 : [ 6.98375e-006 ]
1124 : [ 4.64294e-006 ]
1125 : [ 5.07251e-006 ]
1126 : [ 5.2603e-006  ]
1127 : [ 4.51142e-006 ]
1128 : [ 7.67884e-006 ]
1129 : [ 4.62412e-006 ]
1130 : [ 7.36605e-006 ]
1131 : [ 7.1571e-006  ]
1132 : [ 6.10223e-006 ]
1133 : [ 8.28229e-006 ]
1134 : [ 5.37525e-006 ]
1135 : [ 6.14603e-006 ]
1136 : [ 5.40929e-006 ]
1137 : [ 7.87709e-006 ]
1138 : [ 5.61479e-006 ]
1139 : [ 6.65513e-006 ]
1140 : [ 5.09289e-006 ]
1141 : [ 6.17321e-006 ]
1142 : [ 7.47942e-006 ]
1143 : [ 7.09182e-006 ]
1144 : [ 6.57196e-006 ]
1145 : [ 6.87655e-006 ]
1146 : [ 5.55582e-006 ]
1147 : [ 6.03279e-006 ]
1148 : [ 5.86758e-006 ]
1149 : [ 6.71512e-006 ]
1150 : [ 5.5297e-006  ]
1151 : [ 6.74869e-006 ]
1152 : [ 6.66828e-006 ]
1153 : [ 7.09972e-006 ]
1154 : [ 7.20608e-006 ]
1155 : [ 8.31834e-006 ]
1156 : [ 8.41336e-006 ]
1157 : [ 7.58727e-006 ]
1158 : [ 8.64593e-006 ]
1159 : [ 6.42988e-006 ]
1160 : [ 8.47798e-006 ]
1161 : [ 6.03296e-006 ]
1162 : [ 6.17956e-006 ]
1163 : [ 5.22286e-006 ]
1164 : [ 7.83978e-006 ]
1165 : [ 6.22654e-006 ]
1166 : [ 6.99701e-006 ]
1167 : [ 7.04469e-006 ]
1168 : [ 4.542e-006   ]
1169 : [ 7.65161e-006 ]
1170 : [ 6.15323e-006 ]
1171 : [ 4.76615e-006 ]
1172 : [ 7.09416e-006 ]
1173 : [ 6.01991e-006 ]
1174 : [ 5.99073e-006 ]
1175 : [ 6.4309e-006  ]
1176 : [ 7.36347e-006 ]
1177 : [ 5.91416e-006 ]
1178 : [ 7.95033e-006 ]
1179 : [ 6.67251e-006 ]
1180 : [ 8.35625e-006 ]
1181 : [ 4.49688e-006 ]
1182 : [ 8.77782e-006 ]
1183 : [ 7.78635e-006 ]
1184 : [ 7.43569e-006 ]
1185 : [ 6.20845e-006 ]
1186 : [ 5.63685e-006 ]
1187 : [ 8.21638e-006 ]
1188 : [ 5.97932e-006 ]
1189 : [ 6.3519e-006  ]
1190 : [ 5.89255e-006 ]
1191 : [ 6.18885e-006 ]
1192 : [ 5.36304e-006 ]
1193 : [ 5.85338e-006 ]
1194 : [ 6.00288e-006 ]
1195 : [ 6.7135e-006  ]
1196 : [ 5.0124e-006  ]
1197 : [ 5.53682e-006 ]
1198 : [ 4.98628e-006 ]
1199 : [ 7.40208e-006 ]
1200 : [ 6.78546e-006 ]
1201 : [ 5.55313e-006 ]
1202 : [ 7.99662e-006 ]
1203 : [ 6.67982e-006 ]
1204 : [ 6.17225e-006 ]
1205 : [ 4.79896e-006 ]
1206 : [ 5.12691e-006 ]
1207 : [ 4.32615e-006 ]
1208 : [ 6.74649e-006 ]
1209 : [ 5.92659e-006 ]
1210 : [ 4.7817e-006  ]
1211 : [ 7.64752e-006 ]
1212 : [ 5.26706e-006 ]
1213 : [ 4.58742e-006 ]
1214 : [ 8.43555e-006 ]
1215 : [ 7.08226e-006 ]
1216 : [ 6.99843e-006 ]
1217 : [ 5.2894e-006  ]
1218 : [ 5.86516e-006 ]
1219 : [ 7.28196e-006 ]
1220 : [ 7.15138e-006 ]
1221 : [ 6.99196e-006 ]
1222 : [ 6.28523e-006 ]
1223 : [ 5.98439e-006 ]
1224 : [ 5.52074e-006 ]
1225 : [ 8.18985e-006 ]
1226 : [ 6.24278e-006 ]
1227 : [ 6.41609e-006 ]
1228 : [ 7.26197e-006 ]
1229 : [ 6.67066e-006 ]
1230 : [ 6.4576e-006  ]
1231 : [ 7.20771e-006 ]
1232 : [ 4.62093e-006 ]
1233 : [ 6.99138e-006 ]
1234 : [ 8.72762e-006 ]
1235 : [ 4.6417e-006  ]
1236 : [ 6.35893e-006 ]
1237 : [ 6.27035e-006 ]
1238 : [ 7.73973e-006 ]
1239 : [ 5.71156e-006 ]
1240 : [ 8.42882e-006 ]
1241 : [ 6.17332e-006 ]
1242 : [ 6.61649e-006 ]
1243 : [ 5.63223e-006 ]
1244 : [ 7.1207e-006  ]
1245 : [ 5.14794e-006 ]
1246 : [ 6.79489e-006 ]
1247 : [ 4.99264e-006 ]
1248 : [ 6.67242e-006 ]
1249 : [ 7.32173e-006 ]
1250 : [ 5.93347e-006 ]
1251 : [ 8.07026e-006 ]
1252 : [ 6.38172e-006 ]
1253 : [ 7.3894e-006  ]
1254 : [ 5.57892e-006 ]
1255 : [ 4.79028e-006 ]
1256 : [ 5.0924e-006  ]
1257 : [ 4.34794e-006 ]
1258 : [ 4.50819e-006 ]
1259 : [ 5.94562e-006 ]
1260 : [ 8.41386e-006 ]
1261 : [ 6.43049e-006 ]
1262 : [ 5.44228e-006 ]
1263 : [ 5.04573e-006 ]
1264 : [ 6.27752e-006 ]
1265 : [ 6.21602e-006 ]
1266 : [ 8.77282e-006 ]
1267 : [ 5.89904e-006 ]
1268 : [ 6.16838e-006 ]
1269 : [ 6.71456e-006 ]
1270 : [ 4.80743e-006 ]
1271 : [ 6.4322e-006  ]
1272 : [ 7.34553e-006 ]
1273 : [ 5.52217e-006 ]
1274 : [ 4.61353e-006 ]
1275 : [ 7.5715e-006  ]
1276 : [ 5.7583e-006  ]
1277 : [ 7.3349e-006  ]
1278 : [ 6.54829e-006 ]
1279 : [ 6.04183e-006 ]
1280 : [ 5.22827e-006 ]
1281 : [ 5.75939e-006 ]
1282 : [ 5.88667e-006 ]
1283 : [ 4.92218e-006 ]
1284 : [ 4.15727e-006 ]
1285 : [ 4.9288e-006  ]
1286 : [ 6.98121e-006 ]
1287 : [ 7.87105e-006 ]
1288 : [ 5.94458e-006 ]
1289 : [ 7.98588e-006 ]
1290 : [ 4.28413e-006 ]
1291 : [ 5.64941e-006 ]
1292 : [ 6.77257e-006 ]
1293 : [ 6.06562e-006 ]
1294 : [ 4.59069e-006 ]
1295 : [ 6.27864e-006 ]
1296 : [ 5.24753e-006 ]
1297 : [ 4.632e-006   ]
1298 : [ 6.78166e-006 ]
1299 : [ 5.4083e-006  ]
1300 : [ 8.25625e-006 ]
1301 : [ 7.69313e-006 ]
1302 : [ 5.24365e-006 ]
1303 : [ 5.26296e-006 ]
1304 : [ 5.89382e-006 ]
1305 : [ 4.66717e-006 ]
1306 : [ 7.09659e-006 ]
1307 : [ 5.84176e-006 ]
1308 : [ 7.65574e-006 ]
1309 : [ 4.83991e-006 ]
1310 : [ 5.57813e-006 ]
1311 : [ 6.15518e-006 ]
1312 : [ 5.90797e-006 ]
1313 : [ 4.86972e-006 ]
1314 : [ 6.83471e-006 ]
1315 : [ 4.68334e-006 ]
1316 : [ 6.22741e-006 ]
1317 : [ 5.14618e-006 ]
1318 : [ 7.17909e-006 ]
1319 : [ 5.8391e-006  ]
1320 : [ 6.93542e-006 ]
1321 : [ 5.88917e-006 ]
1322 : [ 5.7264e-006  ]
1323 : [ 5.59939e-006 ]
1324 : [ 6.27388e-006 ]
1325 : [ 4.34767e-006 ]
1326 : [ 8.60104e-006 ]
1327 : [ 5.59115e-006 ]
1328 : [ 5.95821e-006 ]
1329 : [ 6.39106e-006 ]
1330 : [ 4.69043e-006 ]
1331 : [ 7.75061e-006 ]
1332 : [ 7.91433e-006 ]
1333 : [ 8.09238e-006 ]
1334 : [ 7.77935e-006 ]
1335 : [ 7.22782e-006 ]
1336 : [ 4.53816e-006 ]
1337 : [ 5.83361e-006 ]
1338 : [ 4.65198e-006 ]
1339 : [ 6.48642e-006 ]
1340 : [ 6.0998e-006  ]
1341 : [ 5.75631e-006 ]
1342 : [ 6.09903e-006 ]
1343 : [ 7.86273e-006 ]
1344 : [ 5.94842e-006 ]
1345 : [ 6.60033e-006 ]
1346 : [ 5.98344e-006 ]
1347 : [ 6.60985e-006 ]
1348 : [ 6.78155e-006 ]
1349 : [ 6.78859e-006 ]
1350 : [ 4.42285e-006 ]
1351 : [ 5.65375e-006 ]
1352 : [ 4.94566e-006 ]
1353 : [ 5.4088e-006  ]
1354 : [ 8.29581e-006 ]
1355 : [ 5.71126e-006 ]
1356 : [ 7.07161e-006 ]
1357 : [ 6.15672e-006 ]
1358 : [ 5.40253e-006 ]
1359 : [ 5.81578e-006 ]
1360 : [ 4.71436e-006 ]
1361 : [ 8.74838e-006 ]
1362 : [ 6.91278e-006 ]
1363 : [ 6.68738e-006 ]
1364 : [ 7.02478e-006 ]
1365 : [ 8.24209e-006 ]
1366 : [ 7.74312e-006 ]
1367 : [ 8.27599e-006 ]
1368 : [ 5.94035e-006 ]
1369 : [ 6.42985e-006 ]
1370 : [ 7.62746e-006 ]
1371 : [ 7.4953e-006  ]
1372 : [ 4.70515e-006 ]
1373 : [ 6.12432e-006 ]
1374 : [ 5.64508e-006 ]
1375 : [ 5.93325e-006 ]
1376 : [ 7.75572e-006 ]
1377 : [ 8.29966e-006 ]
1378 : [ 7.32817e-006 ]
1379 : [ 8.4711e-006  ]
1380 : [ 6.09567e-006 ]
1381 : [ 8.55986e-006 ]
1382 : [ 6.05472e-006 ]
1383 : [ 7.53899e-006 ]
1384 : [ 8.57325e-006 ]
1385 : [ 6.55076e-006 ]
1386 : [ 6.19272e-006 ]
1387 : [ 6.08279e-006 ]
1388 : [ 7.90041e-006 ]
1389 : [ 7.59356e-006 ]
1390 : [ 8.07624e-006 ]
1391 : [ 7.55834e-006 ]
1392 : [ 4.63951e-006 ]
1393 : [ 5.15959e-006 ]
1394 : [ 7.19996e-006 ]
1395 : [ 6.89852e-006 ]
1396 : [ 7.39493e-006 ]
1397 : [ 6.44946e-006 ]
1398 : [ 5.97199e-006 ]
1399 : [ 5.12737e-006 ]
1400 : [ 5.04992e-006 ]
1401 : [ 7.4148e-006  ]
1402 : [ 6.46684e-006 ]
1403 : [ 4.51057e-006 ]
1404 : [ 4.99832e-006 ]
1405 : [ 4.97266e-006 ]
1406 : [ 8.52957e-006 ]
1407 : [ 7.24069e-006 ]
1408 : [ 8.36243e-006 ]
1409 : [ 7.12903e-006 ]
1410 : [ 6.20023e-006 ]
1411 : [ 7.64548e-006 ]
1412 : [ 7.76964e-006 ]
1413 : [ 5.94788e-006 ]
1414 : [ 6.71727e-006 ]
1415 : [ 6.4527e-006  ]
1416 : [ 5.98675e-006 ]
1417 : [ 5.17675e-006 ]
1418 : [ 5.41754e-006 ]
1419 : [ 5.72282e-006 ]
1420 : [ 6.98202e-006 ]
1421 : [ 5.54226e-006 ]
1422 : [ 8.10784e-006 ]
1423 : [ 7.60547e-006 ]
1424 : [ 6.376e-006   ]
1425 : [ 4.93246e-006 ]
1426 : [ 4.27204e-006 ]
1427 : [ 4.51026e-006 ]
1428 : [ 6.16847e-006 ]
1429 : [ 6.74594e-006 ]
1430 : [ 4.53264e-006 ]
1431 : [ 6.67352e-006 ]
1432 : [ 5.26251e-006 ]
1433 : [ 8.59288e-006 ]
1434 : [ 5.86685e-006 ]
1435 : [ 6.14388e-006 ]
1436 : [ 5.84004e-006 ]
1437 : [ 6.55206e-006 ]
1438 : [ 6.5928e-006  ]
1439 : [ 5.35805e-006 ]
1440 : [ 7.49732e-006 ]
1441 : [ 6.79945e-006 ]
1442 : [ 8.16659e-006 ]
1443 : [ 6.77142e-006 ]
1444 : [ 5.14532e-006 ]
1445 : [ 5.96017e-006 ]
1446 : [ 4.48685e-006 ]
1447 : [ 6.34274e-006 ]
1448 : [ 6.57977e-006 ]
1449 : [ 8.44996e-006 ]
1450 : [ 5.19118e-006 ]
1451 : [ 5.09244e-006 ]
1452 : [ 7.00317e-006 ]
1453 : [ 6.44944e-006 ]
1454 : [ 5.21077e-006 ]
1455 : [ 4.74256e-006 ]
1456 : [ 5.87747e-006 ]
1457 : [ 6.2295e-006  ]
1458 : [ 6.39848e-006 ]
1459 : [ 7.82867e-006 ]
1460 : [ 5.53466e-006 ]
1461 : [ 4.30233e-006 ]
1462 : [ 8.04842e-006 ]
1463 : [ 7.85217e-006 ]
1464 : [ 4.45682e-006 ]
1465 : [ 7.85551e-006 ]
1466 : [ 7.38872e-006 ]
1467 : [ 6.47015e-006 ]
1468 : [ 5.35834e-006 ]
1469 : [ 5.92885e-006 ]
1470 : [ 5.68368e-006 ]
1471 : [ 5.77657e-006 ]
1472 : [ 4.37147e-006 ]
1473 : [ 7.30632e-006 ]
1474 : [ 7.83451e-006 ]
1475 : [ 8.1262e-006  ]
1476 : [ 4.97064e-006 ]
1477 : [ 4.83129e-006 ]
1478 : [ 5.8676e-006  ]
1479 : [ 5.43943e-006 ]
1480 : [ 6.77116e-006 ]
1481 : [ 5.29407e-006 ]
1482 : [ 5.11913e-006 ]
1483 : [ 4.28588e-006 ]
1484 : [ 4.78201e-006 ]
1485 : [ 6.13214e-006 ]
1486 : [ 5.38878e-006 ]
1487 : [ 6.57381e-006 ]
1488 : [ 7.22202e-006 ]
1489 : [ 4.43979e-006 ]
1490 : [ 5.74859e-006 ]
1491 : [ 7.69051e-006 ]
1492 : [ 6.78934e-006 ]
1493 : [ 7.68827e-006 ]
1494 : [ 6.51176e-006 ]
1495 : [ 5.54385e-006 ]
1496 : [ 6.35253e-006 ]
1497 : [ 5.62265e-006 ]
1498 : [ 6.71606e-006 ]
1499 : [ 8.14948e-006 ]
1500 : [ 7.86035e-006 ]
1501 : [ 7.40615e-006 ]
1502 : [ 7.41164e-006 ]
1503 : [ 6.30649e-006 ]
1504 : [ 7.46177e-006 ]
1505 : [ 6.11549e-006 ]
1506 : [ 8.48486e-006 ]
1507 : [ 6.2366e-006  ]
1508 : [ 6.05929e-006 ]
1509 : [ 7.11731e-006 ]
1510 : [ 6.38706e-006 ]
1511 : [ 5.99136e-006 ]
1512 : [ 6.31747e-006 ]
1513 : [ 6.57926e-006 ]
1514 : [ 5.49036e-006 ]
1515 : [ 7.71265e-006 ]
1516 : [ 4.98009e-006 ]
1517 : [ 6.2601e-006  ]
1518 : [ 7.44306e-006 ]
1519 : [ 6.23893e-006 ]
1520 : [ 7.50323e-006 ]
1521 : [ 7.08282e-006 ]
1522 : [ 4.93893e-006 ]
1523 : [ 8.22318e-006 ]
1524 : [ 4.98348e-006 ]
1525 : [ 7.34312e-006 ]
1526 : [ 6.17034e-006 ]
1527 : [ 5.87975e-006 ]
1528 : [ 5.27616e-006 ]
1529 : [ 5.60052e-006 ]
1530 : [ 4.94624e-006 ]
1531 : [ 6.60071e-006 ]
1532 : [ 7.3543e-006  ]
1533 : [ 4.76906e-006 ]
1534 : [ 5.34735e-006 ]
1535 : [ 4.80477e-006 ]
1536 : [ 8.00512e-006 ]
1537 : [ 8.44704e-006 ]
1538 : [ 6.8707e-006  ]
1539 : [ 6.26889e-006 ]
1540 : [ 5.81206e-006 ]
1541 : [ 6.24971e-006 ]
1542 : [ 4.45634e-006 ]
1543 : [ 7.04624e-006 ]
1544 : [ 6.06654e-006 ]
1545 : [ 6.74909e-006 ]
1546 : [ 4.68568e-006 ]
1547 : [ 7.56439e-006 ]
1548 : [ 6.95612e-006 ]
1549 : [ 7.26532e-006 ]
1550 : [ 6.74679e-006 ]
1551 : [ 6.20683e-006 ]
1552 : [ 5.22306e-006 ]
1553 : [ 7.95739e-006 ]
1554 : [ 5.84433e-006 ]
1555 : [ 7.13067e-006 ]
1556 : [ 6.11365e-006 ]
1557 : [ 6.26743e-006 ]
1558 : [ 6.20869e-006 ]
1559 : [ 5.27641e-006 ]
1560 : [ 4.6756e-006  ]
1561 : [ 5.58818e-006 ]
1562 : [ 7.55895e-006 ]
1563 : [ 8.20015e-006 ]
1564 : [ 4.39521e-006 ]
1565 : [ 4.49566e-006 ]
1566 : [ 5.91323e-006 ]
1567 : [ 7.46557e-006 ]
1568 : [ 5.62809e-006 ]
1569 : [ 6.25861e-006 ]
1570 : [ 6.15442e-006 ]
1571 : [ 7.50785e-006 ]
1572 : [ 5.83105e-006 ]
1573 : [ 5.10084e-006 ]
1574 : [ 6.27485e-006 ]
1575 : [ 6.71549e-006 ]
1576 : [ 5.87276e-006 ]
1577 : [ 4.8756e-006  ]
1578 : [ 5.25957e-006 ]
1579 : [ 6.30753e-006 ]
1580 : [ 6.29757e-006 ]
1581 : [ 4.95192e-006 ]
1582 : [ 4.50628e-006 ]
1583 : [ 7.73151e-006 ]
1584 : [ 7.18165e-006 ]
1585 : [ 7.57357e-006 ]
1586 : [ 6.40434e-006 ]
1587 : [ 6.09117e-006 ]
1588 : [ 4.28935e-006 ]
1589 : [ 6.19288e-006 ]
1590 : [ 5.91746e-006 ]
1591 : [ 5.96097e-006 ]
1592 : [ 5.44957e-006 ]
1593 : [ 5.98954e-006 ]
1594 : [ 4.89506e-006 ]
1595 : [ 6.18912e-006 ]
1596 : [ 5.8644e-006  ]
1597 : [ 7.01216e-006 ]
1598 : [ 8.68587e-006 ]
1599 : [ 4.97276e-006 ]
1600 : [ 7.95126e-006 ]
1601 : [ 7.57015e-006 ]
1602 : [ 7.55005e-006 ]
1603 : [ 5.34638e-006 ]
1604 : [ 4.67655e-006 ]
1605 : [ 4.81775e-006 ]
1606 : [ 7.5216e-006  ]
1607 : [ 4.06987e-006 ]
1608 : [ 8.08993e-006 ]
1609 : [ 5.48039e-006 ]
1610 : [ 6.28971e-006 ]
1611 : [ 5.71064e-006 ]
1612 : [ 6.04333e-006 ]
1613 : [ 6.47534e-006 ]
1614 : [ 6.62347e-006 ]
1615 : [ 6.45899e-006 ]
1616 : [ 7.63546e-006 ]
1617 : [ 6.27167e-006 ]
1618 : [ 5.30008e-006 ]
1619 : [ 5.48089e-006 ]
1620 : [ 6.1557e-006  ]
1621 : [ 8.20767e-006 ]
1622 : [ 6.07417e-006 ]
1623 : [ 5.4329e-006  ]
1624 : [ 6.89874e-006 ]
1625 : [ 5.05645e-006 ]
1626 : [ 6.75503e-006 ]
1627 : [ 6.46585e-006 ]
1628 : [ 4.50513e-006 ]
1629 : [ 5.6072e-006  ]
1630 : [ 7.55938e-006 ]
1631 : [ 6.22006e-006 ]
1632 : [ 5.89706e-006 ]
1633 : [ 8.10071e-006 ]
1634 : [ 6.22314e-006 ]
1635 : [ 6.31071e-006 ]
1636 : [ 7.34195e-006 ]
1637 : [ 7.26172e-006 ]
1638 : [ 6.24965e-006 ]
1639 : [ 8.66444e-006 ]
1640 : [ 6.26601e-006 ]
1641 : [ 5.99335e-006 ]
1642 : [ 6.41631e-006 ]
1643 : [ 6.13767e-006 ]
1644 : [ 4.92782e-006 ]
1645 : [ 6.5235e-006  ]
1646 : [ 5.88763e-006 ]
1647 : [ 6.16867e-006 ]
1648 : [ 5.07218e-006 ]
1649 : [ 6.51691e-006 ]
1650 : [ 7.14456e-006 ]
1651 : [ 7.03879e-006 ]
1652 : [ 6.71643e-006 ]
1653 : [ 5.23529e-006 ]
1654 : [ 6.93941e-006 ]
1655 : [ 8.66042e-006 ]
1656 : [ 7.11474e-006 ]
1657 : [ 5.90442e-006 ]
1658 : [ 5.59613e-006 ]
1659 : [ 8.62541e-006 ]
1660 : [ 5.93913e-006 ]
1661 : [ 4.79777e-006 ]
1662 : [ 5.62694e-006 ]
1663 : [ 7.56218e-006 ]
1664 : [ 5.74268e-006 ]
1665 : [ 5.59758e-006 ]
1666 : [ 7.56414e-006 ]
1667 : [ 6.24128e-006 ]
1668 : [ 5.60186e-006 ]
1669 : [ 5.08092e-006 ]
1670 : [ 4.8969e-006  ]
1671 : [ 5.11739e-006 ]
1672 : [ 6.28952e-006 ]
1673 : [ 7.49455e-006 ]
1674 : [ 5.01141e-006 ]
1675 : [ 6.06009e-006 ]
1676 : [ 8.25801e-006 ]
1677 : [ 5.95036e-006 ]
1678 : [ 7.92495e-006 ]
1679 : [ 7.60547e-006 ]
1680 : [ 8.35762e-006 ]
1681 : [ 7.18373e-006 ]
1682 : [ 6.17662e-006 ]
1683 : [ 5.66038e-006 ]
1684 : [ 6.15702e-006 ]
1685 : [ 4.58433e-006 ]
1686 : [ 5.54359e-006 ]
1687 : [ 5.37882e-006 ]
1688 : [ 5.70805e-006 ]
1689 : [ 6.02428e-006 ]
1690 : [ 7.21719e-006 ]
1691 : [ 6.39841e-006 ]
1692 : [ 7.84821e-006 ]
1693 : [ 7.41164e-006 ]
1694 : [ 4.83383e-006 ]
1695 : [ 6.46374e-006 ]
1696 : [ 6.28629e-006 ]
1697 : [ 6.00983e-006 ]
1698 : [ 6.21103e-006 ]
1699 : [ 4.8492e-006  ]
1700 : [ 5.3759e-006  ]
1701 : [ 4.38009e-006 ]
1702 : [ 4.52319e-006 ]
1703 : [ 4.97952e-006 ]
1704 : [ 5.39405e-006 ]
1705 : [ 7.14225e-006 ]
1706 : [ 6.9964e-006  ]
1707 : [ 4.33755e-006 ]
1708 : [ 6.06311e-006 ]
1709 : [ 6.053e-006   ]
1710 : [ 6.80764e-006 ]
1711 : [ 5.70264e-006 ]
1712 : [ 8.03125e-006 ]
1713 : [ 7.84498e-006 ]
1714 : [ 5.1779e-006  ]
1715 : [ 7.03396e-006 ]
1716 : [ 6.15873e-006 ]
1717 : [ 7.50289e-006 ]
1718 : [ 8.00003e-006 ]
1719 : [ 5.96998e-006 ]
1720 : [ 5.21615e-006 ]
1721 : [ 4.81661e-006 ]
1722 : [ 7.38353e-006 ]
1723 : [ 6.31294e-006 ]
1724 : [ 5.82361e-006 ]
1725 : [ 5.17909e-006 ]
1726 : [ 6.17014e-006 ]
1727 : [ 4.85499e-006 ]
1728 : [ 4.68886e-006 ]
1729 : [ 6.47121e-006 ]
1730 : [ 8.16006e-006 ]
1731 : [ 8.71723e-006 ]
1732 : [ 5.75541e-006 ]
1733 : [ 6.24657e-006 ]
1734 : [ 7.23032e-006 ]
1735 : [ 5.30194e-006 ]
1736 : [ 6.54157e-006 ]
1737 : [ 6.41167e-006 ]
1738 : [ 6.22472e-006 ]
1739 : [ 5.49423e-006 ]
1740 : [ 5.41757e-006 ]
1741 : [ 5.01301e-006 ]
1742 : [ 5.25602e-006 ]
1743 : [ 6.22787e-006 ]
1744 : [ 8.30702e-006 ]
1745 : [ 4.49211e-006 ]
1746 : [ 5.22526e-006 ]
1747 : [ 5.09965e-006 ]
1748 : [ 5.93326e-006 ]
1749 : [ 7.89435e-006 ]
1750 : [ 6.1832e-006  ]
1751 : [ 7.41404e-006 ]
1752 : [ 6.1831e-006  ]
1753 : [ 7.45543e-006 ]
1754 : [ 5.32567e-006 ]
1755 : [ 6.17787e-006 ]
1756 : [ 6.09234e-006 ]
1757 : [ 4.89649e-006 ]
1758 : [ 6.0457e-006  ]
1759 : [ 5.49154e-006 ]
1760 : [ 5.18821e-006 ]
1761 : [ 7.41885e-006 ]
1762 : [ 6.46988e-006 ]
1763 : [ 4.87762e-006 ]
1764 : [ 6.29357e-006 ]
1765 : [ 7.6447e-006  ]
1766 : [ 5.68077e-006 ]
1767 : [ 7.70326e-006 ]
1768 : [ 6.57406e-006 ]
1769 : [ 4.71935e-006 ]
1770 : [ 8.00445e-006 ]
1771 : [ 5.99609e-006 ]
1772 : [ 4.62836e-006 ]
1773 : [ 8.36547e-006 ]
1774 : [ 5.32292e-006 ]
1775 : [ 4.91687e-006 ]
1776 : [ 6.34276e-006 ]
1777 : [ 5.35148e-006 ]
1778 : [ 6.1437e-006  ]
1779 : [ 7.48378e-006 ]
1780 : [ 5.48391e-006 ]
1781 : [ 7.80773e-006 ]
1782 : [ 6.26615e-006 ]
1783 : [ 4.20914e-006 ]
1784 : [ 7.8686e-006  ]
1785 : [ 4.7617e-006  ]
1786 : [ 6.80039e-006 ]
1787 : [ 7.06198e-006 ]
1788 : [ 4.92176e-006 ]
1789 : [ 5.11174e-006 ]
1790 : [ 6.65569e-006 ]
1791 : [ 4.84421e-006 ]
1792 : [ 5.23747e-006 ]
1793 : [ 5.30076e-006 ]
1794 : [ 6.08444e-006 ]
1795 : [ 4.93062e-006 ]
1796 : [ 4.96473e-006 ]
1797 : [ 4.83447e-006 ]
1798 : [ 6.16859e-006 ]
1799 : [ 4.36994e-006 ]
1800 : [ 5.49494e-006 ]
1801 : [ 7.54212e-006 ]
1802 : [ 7.35819e-006 ]
1803 : [ 6.44571e-006 ]
1804 : [ 5.09546e-006 ]
1805 : [ 6.68253e-006 ]
1806 : [ 5.94696e-006 ]
1807 : [ 7.12122e-006 ]
1808 : [ 7.35007e-006 ]
1809 : [ 8.37112e-006 ]
1810 : [ 4.88958e-006 ]
1811 : [ 5.30317e-006 ]
1812 : [ 7.65292e-006 ]
1813 : [ 6.25808e-006 ]
1814 : [ 5.35039e-006 ]
1815 : [ 4.32183e-006 ]
1816 : [ 6.10647e-006 ]
1817 : [ 6.37498e-006 ]
1818 : [ 6.39988e-006 ]
1819 : [ 5.68394e-006 ]
1820 : [ 7.33776e-006 ]
1821 : [ 7.44363e-006 ]
1822 : [ 6.2006e-006  ]
1823 : [ 8.73975e-006 ]
1824 : [ 6.63777e-006 ]
1825 : [ 7.86599e-006 ]
1826 : [ 7.28619e-006 ]
1827 : [ 7.10922e-006 ]
1828 : [ 7.95094e-006 ]
1829 : [ 5.13242e-006 ]
1830 : [ 7.4562e-006  ]
1831 : [ 5.12799e-006 ]
1832 : [ 6.87993e-006 ]
1833 : [ 6.09758e-006 ]
1834 : [ 6.25056e-006 ]
1835 : [ 8.44846e-006 ]
1836 : [ 6.05349e-006 ]
1837 : [ 5.14152e-006 ]
1838 : [ 5.723e-006   ]
1839 : [ 5.13881e-006 ]
1840 : [ 8.36316e-006 ]
1841 : [ 7.11943e-006 ]
1842 : [ 7.03354e-006 ]
1843 : [ 8.76246e-006 ]
1844 : [ 5.80761e-006 ]
1845 : [ 6.95528e-006 ]
1846 : [ 4.21323e-006 ]
1847 : [ 6.02618e-006 ]
1848 : [ 6.96554e-006 ]
1849 : [ 6.19063e-006 ]
1850 : [ 5.9867e-006  ]
1851 : [ 6.66663e-006 ]
1852 : [ 4.19262e-006 ]
1853 : [ 6.23266e-006 ]
1854 : [ 5.33703e-006 ]
1855 : [ 7.45961e-006 ]
1856 : [ 4.35568e-006 ]
1857 : [ 4.80093e-006 ]
1858 : [ 6.13748e-006 ]
1859 : [ 7.00353e-006 ]
1860 : [ 6.08676e-006 ]
1861 : [ 6.20526e-006 ]
1862 : [ 5.79493e-006 ]
1863 : [ 6.96864e-006 ]
1864 : [ 5.35687e-006 ]
1865 : [ 6.95841e-006 ]
1866 : [ 5.35249e-006 ]
1867 : [ 6.46237e-006 ]
1868 : [ 7.86256e-006 ]
1869 : [ 7.43607e-006 ]
1870 : [ 7.46091e-006 ]
1871 : [ 5.11867e-006 ]
1872 : [ 5.73465e-006 ]
1873 : [ 7.89008e-006 ]
1874 : [ 7.34477e-006 ]
1875 : [ 8.56959e-006 ]
1876 : [ 5.45672e-006 ]
1877 : [ 6.25421e-006 ]
1878 : [ 5.67101e-006 ]
1879 : [ 4.30312e-006 ]
1880 : [ 6.98076e-006 ]
1881 : [ 7.71322e-006 ]
1882 : [ 6.03629e-006 ]
1883 : [ 4.61641e-006 ]
1884 : [ 7.20938e-006 ]
1885 : [ 6.30347e-006 ]
1886 : [ 4.85038e-006 ]
1887 : [ 6.03379e-006 ]
1888 : [ 6.4655e-006  ]
1889 : [ 8.39557e-006 ]
1890 : [ 8.50512e-006 ]
1891 : [ 5.84497e-006 ]
1892 : [ 6.1853e-006  ]
1893 : [ 6.93251e-006 ]
1894 : [ 7.13895e-006 ]
1895 : [ 4.69787e-006 ]
1896 : [ 5.39012e-006 ]
1897 : [ 7.00739e-006 ]
1898 : [ 7.16184e-006 ]
1899 : [ 7.65741e-006 ]
1900 : [ 6.62926e-006 ]
1901 : [ 4.78469e-006 ]
1902 : [ 6.7093e-006  ]
1903 : [ 7.19833e-006 ]
1904 : [ 4.47823e-006 ]
1905 : [ 6.28217e-006 ]
1906 : [ 6.51485e-006 ]
1907 : [ 7.80191e-006 ]
1908 : [ 4.31074e-006 ]
1909 : [ 6.7181e-006  ]
1910 : [ 7.45102e-006 ]
1911 : [ 6.21913e-006 ]
1912 : [ 4.68525e-006 ]
1913 : [ 4.73119e-006 ]
1914 : [ 6.37397e-006 ]
1915 : [ 7.3106e-006  ]
1916 : [ 6.33666e-006 ]
1917 : [ 6.23028e-006 ]
1918 : [ 4.16249e-006 ]
1919 : [ 7.84867e-006 ]
1920 : [ 5.70129e-006 ]
1921 : [ 6.87135e-006 ]
1922 : [ 5.27625e-006 ]
1923 : [ 7.0465e-006  ]
1924 : [ 4.85367e-006 ]
1925 : [ 6.18211e-006 ]
1926 : [ 5.91369e-006 ]
1927 : [ 5.55294e-006 ]
1928 : [ 5.63297e-006 ]
1929 : [ 4.92095e-006 ]
1930 : [ 7.00473e-006 ]
1931 : [ 8.50084e-006 ]
1932 : [ 6.22579e-006 ]
1933 : [ 6.49921e-006 ]
1934 : [ 4.30751e-006 ]
1935 : [ 5.60653e-006 ]
1936 : [ 4.90924e-006 ]
1937 : [ 5.76287e-006 ]
1938 : [ 8.48277e-006 ]
1939 : [ 7.78758e-006 ]
1940 : [ 7.87865e-006 ]
1941 : [ 8.2197e-006  ]
1942 : [ 8.30993e-006 ]
1943 : [ 6.52164e-006 ]
1944 : [ 6.26319e-006 ]
1945 : [ 8.54841e-006 ]
1946 : [ 8.58007e-006 ]
1947 : [ 6.23092e-006 ]
1948 : [ 8.2789e-006  ]
1949 : [ 6.66656e-006 ]
1950 : [ 6.31685e-006 ]
1951 : [ 6.74008e-006 ]
1952 : [ 8.32007e-006 ]
1953 : [ 6.84118e-006 ]
1954 : [ 8.0707e-006  ]
1955 : [ 7.26053e-006 ]
1956 : [ 6.2448e-006  ]
1957 : [ 8.50317e-006 ]
1958 : [ 6.28135e-006 ]
1959 : [ 5.86654e-006 ]
1960 : [ 8.7585e-006  ]
1961 : [ 7.93855e-006 ]
1962 : [ 7.86404e-006 ]
1963 : [ 6.97018e-006 ]
1964 : [ 7.61409e-006 ]
1965 : [ 6.83228e-006 ]
1966 : [ 4.30401e-006 ]
1967 : [ 6.10457e-006 ]
1968 : [ 5.81496e-006 ]
1969 : [ 7.77231e-006 ]
1970 : [ 6.1867e-006  ]
1971 : [ 7.68784e-006 ]
1972 : [ 8.34736e-006 ]
1973 : [ 7.89167e-006 ]
1974 : [ 4.63953e-006 ]
1975 : [ 6.79497e-006 ]
1976 : [ 5.23072e-006 ]
1977 : [ 5.107e-006   ]
1978 : [ 6.45463e-006 ]
1979 : [ 6.13579e-006 ]
1980 : [ 5.97243e-006 ]
1981 : [ 5.86518e-006 ]
1982 : [ 4.38488e-006 ]
1983 : [ 5.46459e-006 ]
1984 : [ 6.29761e-006 ]
1985 : [ 6.89951e-006 ]
1986 : [ 8.64945e-006 ]
1987 : [ 6.23755e-006 ]
1988 : [ 5.83505e-006 ]
1989 : [ 7.82854e-006 ]
1990 : [ 4.45926e-006 ]
1991 : [ 7.85807e-006 ]
1992 : [ 7.73847e-006 ]
1993 : [ 5.05472e-006 ]
1994 : [ 7.36466e-006 ]
1995 : [ 7.67055e-006 ]
1996 : [ 8.35705e-006 ]
1997 : [ 6.92909e-006 ]
1998 : [ 4.82699e-006 ]
1999 : [ 5.9561e-006  ]
2000 : [ 5.72482e-006 ]
2001 : [ 7.9059e-006  ]
2002 : [ 6.90183e-006 ]
2003 : [ 6.0649e-006  ]
2004 : [ 6.1787e-006  ]
2005 : [ 5.65922e-006 ]
2006 : [ 6.57576e-006 ]
2007 : [ 7.92651e-006 ]
2008 : [ 8.59203e-006 ]
2009 : [ 6.33817e-006 ]
2010 : [ 7.23786e-006 ]
2011 : [ 5.02624e-006 ]
2012 : [ 7.99152e-006 ]
2013 : [ 7.57037e-006 ]
2014 : [ 6.33128e-006 ]
2015 : [ 7.98922e-006 ]
2016 : [ 6.14891e-006 ]
2017 : [ 6.31466e-006 ]
2018 : [ 6.19059e-006 ]
2019 : [ 7.63054e-006 ]
2020 : [ 5.531e-006   ]
2021 : [ 4.82971e-006 ]
2022 : [ 4.96571e-006 ]
2023 : [ 5.09105e-006 ]
2024 : [ 5.6741e-006  ]
2025 : [ 6.17153e-006 ]
2026 : [ 4.76753e-006 ]
2027 : [ 4.84877e-006 ]
2028 : [ 4.19829e-006 ]
2029 : [ 6.77796e-006 ]
2030 : [ 5.51504e-006 ]
2031 : [ 5.09094e-006 ]
2032 : [ 6.37513e-006 ]
2033 : [ 6.7477e-006  ]
2034 : [ 5.91839e-006 ]
2035 : [ 8.72211e-006 ]
2036 : [ 6.33767e-006 ]
2037 : [ 4.53348e-006 ]
2038 : [ 4.87328e-006 ]
2039 : [ 8.18471e-006 ]
2040 : [ 8.06624e-006 ]
2041 : [ 5.20107e-006 ]
2042 : [ 7.66713e-006 ]
2043 : [ 7.30046e-006 ]
2044 : [ 5.42767e-006 ]
2045 : [ 8.63249e-006 ]
2046 : [ 6.17541e-006 ]
2047 : [ 6.62164e-006 ]
2048 : [ 5.89902e-006 ]
2049 : [ 4.68529e-006 ]
2050 : [ 7.38903e-006 ]
2051 : [ 6.89531e-006 ]
2052 : [ 8.21235e-006 ]
2053 : [ 7.81486e-006 ]
2054 : [ 7.96907e-006 ]
2055 : [ 5.53576e-006 ]
2056 : [ 7.1979e-006  ]
2057 : [ 4.65101e-006 ]
2058 : [ 6.09991e-006 ]
2059 : [ 4.90554e-006 ]
2060 : [ 6.29125e-006 ]
2061 : [ 6.38806e-006 ]
2062 : [ 6.88196e-006 ]
2063 : [ 5.78056e-006 ]
2064 : [ 5.32925e-006 ]
2065 : [ 5.7764e-006  ]
2066 : [ 5.2622e-006  ]
2067 : [ 4.79475e-006 ]
2068 : [ 8.3769e-006  ]
2069 : [ 6.18083e-006 ]
2070 : [ 6.33475e-006 ]
2071 : [ 4.48691e-006 ]
2072 : [ 5.65071e-006 ]
2073 : [ 6.24962e-006 ]
2074 : [ 4.27277e-006 ]
2075 : [ 6.43883e-006 ]
2076 : [ 6.30315e-006 ]
2077 : [ 5.44125e-006 ]
2078 : [ 6.11277e-006 ]
2079 : [ 6.02918e-006 ]
2080 : [ 8.60373e-006 ]
2081 : [ 7.79731e-006 ]
2082 : [ 4.84862e-006 ]
2083 : [ 6.51e-006    ]
2084 : [ 5.67883e-006 ]
2085 : [ 5.69801e-006 ]
2086 : [ 6.16993e-006 ]
2087 : [ 7.97471e-006 ]
2088 : [ 8.43997e-006 ]
2089 : [ 6.02105e-006 ]
2090 : [ 5.4247e-006  ]
2091 : [ 5.32487e-006 ]
2092 : [ 5.4561e-006  ]
2093 : [ 7.8152e-006  ]
2094 : [ 6.13597e-006 ]
2095 : [ 6.18282e-006 ]
2096 : [ 6.76028e-006 ]
2097 : [ 5.75246e-006 ]
2098 : [ 4.40224e-006 ]
2099 : [ 5.92776e-006 ]
2100 : [ 7.74875e-006 ]
2101 : [ 7.5532e-006  ]
2102 : [ 6.16445e-006 ]
2103 : [ 5.68948e-006 ]
2104 : [ 5.53785e-006 ]
2105 : [ 4.77697e-006 ]
2106 : [ 5.58395e-006 ]
2107 : [ 6.01507e-006 ]
2108 : [ 7.60071e-006 ]
2109 : [ 6.58887e-006 ]
2110 : [ 5.21487e-006 ]
2111 : [ 5.89984e-006 ]
2112 : [ 6.53009e-006 ]
2113 : [ 7.06776e-006 ]
2114 : [ 5.12146e-006 ]
2115 : [ 6.3633e-006  ]
2116 : [ 5.86749e-006 ]
2117 : [ 6.34203e-006 ]
2118 : [ 8.27869e-006 ]
2119 : [ 8.59516e-006 ]
2120 : [ 6.27846e-006 ]
2121 : [ 7.00146e-006 ]
2122 : [ 5.41031e-006 ]
2123 : [ 7.55929e-006 ]
2124 : [ 8.26347e-006 ]
2125 : [ 6.52612e-006 ]
2126 : [ 4.85838e-006 ]
2127 : [ 6.56288e-006 ]
2128 : [ 6.69937e-006 ]
2129 : [ 5.97277e-006 ]
2130 : [ 7.28973e-006 ]
2131 : [ 5.74363e-006 ]
2132 : [ 5.33022e-006 ]
2133 : [ 6.3428e-006  ]
2134 : [ 4.76333e-006 ]
2135 : [ 7.73932e-006 ]
2136 : [ 5.42236e-006 ]
2137 : [ 8.44575e-006 ]
2138 : [ 8.1701e-006  ]
2139 : [ 7.66304e-006 ]
2140 : [ 7.99507e-006 ]
2141 : [ 5.81441e-006 ]
2142 : [ 5.19857e-006 ]
2143 : [ 6.26846e-006 ]
2144 : [ 7.7704e-006  ]
2145 : [ 6.43448e-006 ]
2146 : [ 5.28466e-006 ]
2147 : [ 5.89628e-006 ]
2148 : [ 4.4058e-006  ]
2149 : [ 5.42667e-006 ]
2150 : [ 5.67438e-006 ]
2151 : [ 8.73061e-006 ]
2152 : [ 6.03651e-006 ]
2153 : [ 6.03756e-006 ]
2154 : [ 5.74241e-006 ]
2155 : [ 6.23546e-006 ]
2156 : [ 4.60269e-006 ]
2157 : [ 6.45125e-006 ]
2158 : [ 5.60237e-006 ]
2159 : [ 4.84066e-006 ]
2160 : [ 7.69652e-006 ]
2161 : [ 5.25839e-006 ]
2162 : [ 4.9435e-006  ]
2163 : [ 6.08787e-006 ]
2164 : [ 7.52224e-006 ]
2165 : [ 6.0356e-006  ]
2166 : [ 8.794e-006   ]
2167 : [ 6.30793e-006 ]
2168 : [ 7.64338e-006 ]
2169 : [ 4.85518e-006 ]
2170 : [ 7.52154e-006 ]
2171 : [ 5.9304e-006  ]
2172 : [ 7.51358e-006 ]
2173 : [ 5.5854e-006  ]
2174 : [ 6.09413e-006 ]
2175 : [ 4.85368e-006 ]
2176 : [ 5.62757e-006 ]
2177 : [ 5.9594e-006  ]
2178 : [ 6.4909e-006  ]
2179 : [ 6.09806e-006 ]
2180 : [ 5.28794e-006 ]
2181 : [ 4.95146e-006 ]
2182 : [ 8.16556e-006 ]
2183 : [ 4.88139e-006 ]
2184 : [ 7.61207e-006 ]
2185 : [ 4.2004e-006  ]
2186 : [ 6.6544e-006  ]
2187 : [ 7.46904e-006 ]
2188 : [ 7.66173e-006 ]
2189 : [ 6.11318e-006 ]
2190 : [ 8.62185e-006 ]
2191 : [ 5.46847e-006 ]
2192 : [ 7.49326e-006 ]
2193 : [ 8.43839e-006 ]
2194 : [ 4.73451e-006 ]
2195 : [ 6.66497e-006 ]
2196 : [ 5.68835e-006 ]
2197 : [ 5.03206e-006 ]
2198 : [ 5.23504e-006 ]
2199 : [ 5.40206e-006 ]
2200 : [ 5.92787e-006 ]
2201 : [ 5.85611e-006 ]
2202 : [ 6.31675e-006 ]
2203 : [ 5.64599e-006 ]
2204 : [ 4.41057e-006 ]
2205 : [ 4.88698e-006 ]
2206 : [ 5.43418e-006 ]
2207 : [ 8.182e-006   ]
2208 : [ 6.70262e-006 ]
2209 : [ 5.83901e-006 ]
2210 : [ 5.63845e-006 ]
2211 : [ 5.76677e-006 ]
2212 : [ 6.82779e-006 ]
2213 : [ 5.64801e-006 ]
2214 : [ 7.32468e-006 ]
2215 : [ 8.09809e-006 ]
2216 : [ 8.58971e-006 ]
2217 : [ 6.3549e-006  ]
2218 : [ 6.2186e-006  ]
2219 : [ 5.23036e-006 ]
2220 : [ 5.89108e-006 ]
2221 : [ 8.36059e-006 ]
2222 : [ 6.77156e-006 ]
2223 : [ 6.17835e-006 ]
2224 : [ 6.00207e-006 ]
2225 : [ 7.23237e-006 ]
2226 : [ 6.27129e-006 ]
2227 : [ 6.41035e-006 ]
2228 : [ 8.76083e-006 ]
2229 : [ 5.25697e-006 ]
2230 : [ 6.71742e-006 ]
2231 : [ 6.52936e-006 ]
2232 : [ 6.22387e-006 ]
2233 : [ 4.72834e-006 ]
2234 : [ 5.74993e-006 ]
2235 : [ 6.20304e-006 ]
2236 : [ 5.93233e-006 ]
2237 : [ 5.85656e-006 ]
2238 : [ 8.04283e-006 ]
2239 : [ 7.73753e-006 ]
2240 : [ 4.8856e-006  ]
2241 : [ 4.92075e-006 ]
2242 : [ 6.86274e-006 ]
2243 : [ 8.07946e-006 ]
2244 : [ 6.18476e-006 ]
2245 : [ 4.77588e-006 ]
2246 : [ 7.88604e-006 ]
2247 : [ 5.17011e-006 ]
2248 : [ 7.23042e-006 ]
2249 : [ 6.09926e-006 ]
2250 : [ 5.09242e-006 ]
2251 : [ 6.18337e-006 ]
2252 : [ 4.71127e-006 ]
2253 : [ 8.36821e-006 ]
2254 : [ 6.31696e-006 ]
2255 : [ 5.87256e-006 ]
2256 : [ 4.16287e-006 ]
2257 : [ 4.79306e-006 ]
2258 : [ 5.34873e-006 ]
2259 : [ 8.73426e-006 ]
2260 : [ 4.85137e-006 ]
2261 : [ 7.96341e-006 ]
2262 : [ 4.72536e-006 ]
2263 : [ 6.71611e-006 ]
2264 : [ 5.26908e-006 ]
2265 : [ 5.99281e-006 ]
2266 : [ 5.85123e-006 ]
2267 : [ 6.76629e-006 ]
2268 : [ 6.03802e-006 ]
2269 : [ 5.7131e-006  ]
2270 : [ 4.77438e-006 ]
2271 : [ 6.68403e-006 ]
2272 : [ 4.87408e-006 ]
2273 : [ 4.46105e-006 ]
2274 : [ 4.2326e-006  ]
2275 : [ 4.91745e-006 ]
2276 : [ 4.99077e-006 ]
2277 : [ 5.83192e-006 ]
2278 : [ 6.06747e-006 ]
2279 : [ 4.83011e-006 ]
2280 : [ 7.60413e-006 ]
2281 : [ 4.72617e-006 ]
2282 : [ 6.13661e-006 ]
2283 : [ 5.99786e-006 ]
2284 : [ 6.77054e-006 ]
2285 : [ 5.44093e-006 ]
2286 : [ 8.43097e-006 ]
2287 : [ 5.60145e-006 ]
2288 : [ 8.59116e-006 ]
2289 : [ 8.7396e-006  ]
2290 : [ 4.77058e-006 ]
2291 : [ 6.22823e-006 ]
2292 : [ 4.68805e-006 ]
2293 : [ 6.16549e-006 ]
2294 : [ 7.32494e-006 ]
2295 : [ 6.66576e-006 ]
2296 : [ 6.13976e-006 ]
2297 : [ 7.19824e-006 ]
2298 : [ 6.21717e-006 ]
2299 : [ 4.59893e-006 ]
2300 : [ 8.38034e-006 ]
2301 : [ 6.6585e-006  ]
2302 : [ 6.30266e-006 ]
2303 : [ 6.8203e-006  ]
2304 : [ 8.58276e-006 ]
2305 : [ 7.42465e-006 ]
2306 : [ 6.09241e-006 ]
2307 : [ 4.75093e-006 ]
2308 : [ 7.81086e-006 ]
2309 : [ 7.38475e-006 ]
2310 : [ 8.68452e-006 ]
2311 : [ 4.80485e-006 ]
2312 : [ 6.2734e-006  ]
2313 : [ 6.15061e-006 ]
2314 : [ 4.54e-006    ]
2315 : [ 6.24843e-006 ]
2316 : [ 6.26957e-006 ]
2317 : [ 7.48013e-006 ]
2318 : [ 6.27892e-006 ]
2319 : [ 6.16705e-006 ]
2320 : [ 6.2828e-006  ]
2321 : [ 6.40288e-006 ]
2322 : [ 5.249e-006   ]
2323 : [ 6.60141e-006 ]
2324 : [ 8.25576e-006 ]
2325 : [ 6.23959e-006 ]
2326 : [ 5.7436e-006  ]
2327 : [ 5.63602e-006 ]
2328 : [ 4.47697e-006 ]
2329 : [ 6.36124e-006 ]
2330 : [ 6.18065e-006 ]
2331 : [ 7.01798e-006 ]
2332 : [ 7.84951e-006 ]
2333 : [ 8.3397e-006  ]
2334 : [ 8.36564e-006 ]
2335 : [ 5.20042e-006 ]
2336 : [ 5.40148e-006 ]
2337 : [ 6.64722e-006 ]
2338 : [ 4.84449e-006 ]
2339 : [ 4.98163e-006 ]
2340 : [ 6.20035e-006 ]
2341 : [ 5.60718e-006 ]
2342 : [ 5.16376e-006 ]
2343 : [ 4.85416e-006 ]
2344 : [ 5.45744e-006 ]
2345 : [ 8.40583e-006 ]
2346 : [ 6.34959e-006 ]
2347 : [ 6.56744e-006 ]
2348 : [ 6.19764e-006 ]
2349 : [ 7.56579e-006 ]
2350 : [ 6.5751e-006  ]
2351 : [ 5.00848e-006 ]
2352 : [ 6.33863e-006 ]
2353 : [ 7.18452e-006 ]
2354 : [ 5.44985e-006 ]
2355 : [ 6.37371e-006 ]
2356 : [ 8.71169e-006 ]
2357 : [ 5.98998e-006 ]
2358 : [ 4.45612e-006 ]
2359 : [ 5.61301e-006 ]
2360 : [ 7.79135e-006 ]
2361 : [ 4.97224e-006 ]
2362 : [ 7.61694e-006 ]
2363 : [ 6.22561e-006 ]
2364 : [ 4.72271e-006 ]
2365 : [ 6.90125e-006 ]
2366 : [ 6.39893e-006 ]
2367 : [ 5.89559e-006 ]
2368 : [ 6.22803e-006 ]
2369 : [ 4.89574e-006 ]
2370 : [ 5.36899e-006 ]
2371 : [ 5.3693e-006  ]
2372 : [ 5.50418e-006 ]
2373 : [ 7.86736e-006 ]
2374 : [ 5.47099e-006 ]
2375 : [ 7.60006e-006 ]
2376 : [ 6.16466e-006 ]
2377 : [ 6.85933e-006 ]
2378 : [ 8.41741e-006 ]
2379 : [ 7.68808e-006 ]
2380 : [ 4.56076e-006 ]
2381 : [ 6.16899e-006 ]
2382 : [ 5.99226e-006 ]
2383 : [ 7.54494e-006 ]
2384 : [ 5.93255e-006 ]
2385 : [ 6.9477e-006  ]
2386 : [ 4.63779e-006 ]
2387 : [ 7.72751e-006 ]
2388 : [ 7.73629e-006 ]
2389 : [ 8.72642e-006 ]
2390 : [ 6.32455e-006 ]
2391 : [ 8.51583e-006 ]
2392 : [ 7.67852e-006 ]
2393 : [ 6.95453e-006 ]
2394 : [ 5.7187e-006  ]
2395 : [ 4.76992e-006 ]
2396 : [ 6.44445e-006 ]
2397 : [ 5.68096e-006 ]
2398 : [ 4.25425e-006 ]
2399 : [ 4.96129e-006 ]
2400 : [ 5.80533e-006 ]
2401 : [ 5.48784e-006 ]
2402 : [ 7.05071e-006 ]
2403 : [ 6.31247e-006 ]
2404 : [ 4.82e-006    ]
2405 : [ 6.13904e-006 ]
2406 : [ 6.04592e-006 ]
2407 : [ 5.11929e-006 ]
2408 : [ 6.99783e-006 ]
2409 : [ 7.09414e-006 ]
2410 : [ 5.67898e-006 ]
2411 : [ 6.25711e-006 ]
2412 : [ 6.20907e-006 ]
2413 : [ 7.51985e-006 ]
2414 : [ 6.45143e-006 ]
2415 : [ 7.4604e-006  ]
2416 : [ 6.33145e-006 ]
2417 : [ 7.22453e-006 ]
2418 : [ 4.36114e-006 ]
2419 : [ 5.02452e-006 ]
2420 : [ 5.16671e-006 ]
2421 : [ 4.9356e-006  ]
2422 : [ 6.61639e-006 ]
2423 : [ 6.86997e-006 ]
2424 : [ 7.60246e-006 ]
2425 : [ 5.42549e-006 ]
2426 : [ 6.03994e-006 ]
2427 : [ 5.17163e-006 ]
2428 : [ 7.92831e-006 ]
2429 : [ 6.29792e-006 ]
2430 : [ 5.25645e-006 ]
2431 : [ 5.92334e-006 ]
2432 : [ 6.2323e-006  ]
2433 : [ 6.18505e-006 ]
2434 : [ 8.17103e-006 ]
2435 : [ 8.56556e-006 ]
2436 : [ 4.81644e-006 ]
2437 : [ 7.85321e-006 ]
2438 : [ 4.89027e-006 ]
2439 : [ 7.69519e-006 ]
2440 : [ 7.72419e-006 ]
2441 : [ 5.44699e-006 ]
2442 : [ 7.96538e-006 ]
2443 : [ 6.17836e-006 ]
2444 : [ 5.97472e-006 ]
2445 : [ 5.99658e-006 ]
2446 : [ 5.49878e-006 ]
2447 : [ 5.66016e-006 ]
2448 : [ 4.51672e-006 ]
2449 : [ 6.01391e-006 ]
2450 : [ 8.10605e-006 ]
2451 : [ 6.26172e-006 ]
2452 : [ 6.25222e-006 ]
2453 : [ 4.92121e-006 ]
2454 : [ 7.31777e-006 ]
2455 : [ 6.46817e-006 ]
2456 : [ 8.06495e-006 ]
2457 : [ 6.89476e-006 ]
2458 : [ 4.66616e-006 ]
2459 : [ 8.25917e-006 ]
2460 : [ 6.33337e-006 ]
2461 : [ 5.33772e-006 ]
2462 : [ 4.12731e-006 ]
2463 : [ 5.0309e-006  ]
2464 : [ 7.98916e-006 ]
2465 : [ 5.86219e-006 ]
2466 : [ 4.9344e-006  ]
2467 : [ 6.73299e-006 ]
2468 : [ 6.08093e-006 ]
2469 : [ 7.81989e-006 ]
2470 : [ 7.86869e-006 ]
2471 : [ 6.16934e-006 ]
2472 : [ 4.56097e-006 ]
2473 : [ 6.46495e-006 ]
2474 : [ 6.19788e-006 ]
2475 : [ 5.20519e-006 ]
2476 : [ 8.03929e-006 ]
2477 : [ 6.05428e-006 ]
2478 : [ 6.1676e-006  ]
2479 : [ 6.22201e-006 ]
2480 : [ 6.31033e-006 ]
2481 : [ 6.94358e-006 ]
2482 : [ 7.51008e-006 ]
2483 : [ 7.49945e-006 ]
2484 : [ 5.0457e-006  ]
2485 : [ 6.2148e-006  ]
2486 : [ 8.44197e-006 ]
2487 : [ 8.57116e-006 ]
2488 : [ 6.57264e-006 ]
2489 : [ 6.1004e-006  ]
2490 : [ 6.22539e-006 ]
2491 : [ 4.83419e-006 ]
2492 : [ 6.1317e-006  ]
2493 : [ 5.16789e-006 ]
2494 : [ 4.52955e-006 ]
2495 : [ 6.3704e-006  ]
2496 : [ 4.62247e-006 ]
2497 : [ 4.98435e-006 ]
2498 : [ 5.73674e-006 ]
2499 : [ 5.20936e-006 ]
2500 : [ 5.08423e-006 ]
2501 : [ 5.50916e-006 ]
2502 : [ 8.56498e-006 ]
2503 : [ 6.66083e-006 ]
2504 : [ 5.12818e-006 ]
2505 : [ 5.75331e-006 ]
2506 : [ 6.50848e-006 ]
2507 : [ 6.15691e-006 ]
2508 : [ 6.50674e-006 ]
2509 : [ 8.60826e-006 ]
2510 : [ 6.75803e-006 ]
2511 : [ 7.90669e-006 ]
2512 : [ 6.17552e-006 ]
2513 : [ 6.92367e-006 ]
2514 : [ 7.44087e-006 ]
2515 : [ 5.13085e-006 ]
2516 : [ 6.20291e-006 ]
2517 : [ 5.91692e-006 ]
2518 : [ 5.49273e-006 ]
2519 : [ 7.52565e-006 ]
2520 : [ 5.66823e-006 ]
2521 : [ 6.18051e-006 ]
2522 : [ 6.039e-006   ]
2523 : [ 6.04408e-006 ]
2524 : [ 4.40666e-006 ]
2525 : [ 6.40361e-006 ]
2526 : [ 5.29677e-006 ]
2527 : [ 6.16248e-006 ]
2528 : [ 5.14e-006    ]
2529 : [ 4.9991e-006  ]
2530 : [ 8.62423e-006 ]
2531 : [ 5.15783e-006 ]
2532 : [ 4.77057e-006 ]
2533 : [ 6.21527e-006 ]
2534 : [ 7.54446e-006 ]
2535 : [ 5.0478e-006  ]
2536 : [ 7.94166e-006 ]
2537 : [ 5.85992e-006 ]
2538 : [ 8.24244e-006 ]
2539 : [ 7.85173e-006 ]
2540 : [ 6.15487e-006 ]
2541 : [ 6.14538e-006 ]
2542 : [ 6.27593e-006 ]
2543 : [ 8.53021e-006 ]
2544 : [ 7.03505e-006 ]
2545 : [ 6.86872e-006 ]
2546 : [ 7.83424e-006 ]
2547 : [ 6.1712e-006  ]
2548 : [ 6.01378e-006 ]
2549 : [ 4.20695e-006 ]
2550 : [ 7.22743e-006 ]
2551 : [ 5.92809e-006 ]
2552 : [ 4.28389e-006 ]
2553 : [ 7.33146e-006 ]
2554 : [ 7.88406e-006 ]
2555 : [ 6.53226e-006 ]
2556 : [ 7.30165e-006 ]
2557 : [ 5.53153e-006 ]
2558 : [ 6.5539e-006  ]
2559 : [ 5.8288e-006  ]
2560 : [ 4.60031e-006 ]
2561 : [ 6.36276e-006 ]
2562 : [ 5.8379e-006  ]
2563 : [ 6.17805e-006 ]
2564 : [ 5.07479e-006 ]
2565 : [ 7.56002e-006 ]
2566 : [ 6.52623e-006 ]
2567 : [ 5.25434e-006 ]
2568 : [ 8.72789e-006 ]
2569 : [ 6.6454e-006  ]
2570 : [ 4.95245e-006 ]
2571 : [ 5.81112e-006 ]
2572 : [ 6.89776e-006 ]
2573 : [ 5.15017e-006 ]
2574 : [ 8.05375e-006 ]
2575 : [ 4.67526e-006 ]
2576 : [ 7.32993e-006 ]
2577 : [ 5.73665e-006 ]
2578 : [ 5.75096e-006 ]
2579 : [ 5.91995e-006 ]
2580 : [ 6.31549e-006 ]
2581 : [ 4.26199e-006 ]
2582 : [ 6.19137e-006 ]
2583 : [ 7.19881e-006 ]
2584 : [ 6.16531e-006 ]
2585 : [ 7.86101e-006 ]
2586 : [ 5.71929e-006 ]
2587 : [ 6.1721e-006  ]
2588 : [ 6.25837e-006 ]
2589 : [ 6.3381e-006  ]
2590 : [ 5.28661e-006 ]
2591 : [ 6.74595e-006 ]
2592 : [ 6.35019e-006 ]
2593 : [ 4.92299e-006 ]
2594 : [ 5.23581e-006 ]
2595 : [ 5.89656e-006 ]
2596 : [ 5.79531e-006 ]
2597 : [ 6.12201e-006 ]
2598 : [ 8.50163e-006 ]
2599 : [ 5.35055e-006 ]
2600 : [ 7.12117e-006 ]
2601 : [ 6.11835e-006 ]
2602 : [ 7.49873e-006 ]
2603 : [ 6.59877e-006 ]
2604 : [ 5.852e-006   ]
2605 : [ 6.88196e-006 ]
2606 : [ 7.36268e-006 ]
2607 : [ 5.81082e-006 ]
2608 : [ 6.77327e-006 ]
2609 : [ 8.30935e-006 ]
2610 : [ 8.1292e-006  ]
2611 : [ 7.98788e-006 ]
2612 : [ 7.09436e-006 ]
2613 : [ 7.44905e-006 ]
2614 : [ 5.491e-006   ]
2615 : [ 4.19725e-006 ]
2616 : [ 4.92638e-006 ]
2617 : [ 6.87097e-006 ]
2618 : [ 4.54162e-006 ]
2619 : [ 5.72584e-006 ]
2620 : [ 6.43515e-006 ]
2621 : [ 7.45808e-006 ]
2622 : [ 4.60932e-006 ]
2623 : [ 7.42807e-006 ]
2624 : [ 7.00345e-006 ]
2625 : [ 6.70548e-006 ]
2626 : [ 6.59486e-006 ]
2627 : [ 5.95673e-006 ]
2628 : [ 6.18412e-006 ]
2629 : [ 4.92281e-006 ]
2630 : [ 4.79805e-006 ]
2631 : [ 5.0193e-006  ]
2632 : [ 8.57139e-006 ]
2633 : [ 6.15089e-006 ]
2634 : [ 4.82797e-006 ]
2635 : [ 5.27784e-006 ]
2636 : [ 5.9945e-006  ]
2637 : [ 5.71669e-006 ]
2638 : [ 6.84791e-006 ]
2639 : [ 8.40591e-006 ]
2640 : [ 6.16237e-006 ]
2641 : [ 6.85725e-006 ]
2642 : [ 4.43308e-006 ]
2643 : [ 7.21835e-006 ]
2644 : [ 6.91426e-006 ]
2645 : [ 5.95931e-006 ]
2646 : [ 5.52602e-006 ]
2647 : [ 6.23542e-006 ]
2648 : [ 5.95339e-006 ]
2649 : [ 4.76302e-006 ]
2650 : [ 7.99234e-006 ]
2651 : [ 6.61582e-006 ]
2652 : [ 6.00031e-006 ]
2653 : [ 4.30363e-006 ]
2654 : [ 5.71582e-006 ]
2655 : [ 5.07864e-006 ]
2656 : [ 6.5203e-006  ]
2657 : [ 6.947e-006   ]
2658 : [ 5.89775e-006 ]
2659 : [ 7.8414e-006  ]
2660 : [ 7.17562e-006 ]
2661 : [ 8.01222e-006 ]
2662 : [ 7.09788e-006 ]
2663 : [ 5.08284e-006 ]
2664 : [ 6.21471e-006 ]
2665 : [ 6.17386e-006 ]
2666 : [ 4.93789e-006 ]
2667 : [ 5.93317e-006 ]
2668 : [ 4.68942e-006 ]
2669 : [ 7.41601e-006 ]
2670 : [ 6.68534e-006 ]
2671 : [ 5.65342e-006 ]
2672 : [ 4.88876e-006 ]
2673 : [ 8.64414e-006 ]
2674 : [ 6.34821e-006 ]
2675 : [ 7.79873e-006 ]
2676 : [ 6.09504e-006 ]
2677 : [ 6.73287e-006 ]
2678 : [ 8.17823e-006 ]
2679 : [ 6.37604e-006 ]
2680 : [ 7.70161e-006 ]
2681 : [ 5.22965e-006 ]
2682 : [ 4.82473e-006 ]
2683 : [ 6.18247e-006 ]
2684 : [ 5.34698e-006 ]
2685 : [ 6.17072e-006 ]
2686 : [ 8.40389e-006 ]
2687 : [ 5.93176e-006 ]
2688 : [ 4.93374e-006 ]
2689 : [ 5.66785e-006 ]
2690 : [ 7.41355e-006 ]
2691 : [ 6.31412e-006 ]
2692 : [ 4.78647e-006 ]
2693 : [ 5.5559e-006  ]
2694 : [ 4.56846e-006 ]
2695 : [ 6.02801e-006 ]
2696 : [ 5.58564e-006 ]
2697 : [ 7.43133e-006 ]
2698 : [ 5.46486e-006 ]
2699 : [ 6.12455e-006 ]
2700 : [ 7.15565e-006 ]
2701 : [ 5.07883e-006 ]
2702 : [ 5.99537e-006 ]
2703 : [ 6.03174e-006 ]
2704 : [ 8.45954e-006 ]
2705 : [ 5.84197e-006 ]
2706 : [ 6.29793e-006 ]
2707 : [ 7.84905e-006 ]
2708 : [ 5.52233e-006 ]
2709 : [ 5.12502e-006 ]
2710 : [ 7.05172e-006 ]
2711 : [ 8.43211e-006 ]
2712 : [ 6.15965e-006 ]
2713 : [ 5.61356e-006 ]
2714 : [ 5.41244e-006 ]
2715 : [ 6.064e-006   ]
2716 : [ 4.47274e-006 ]
2717 : [ 5.58093e-006 ]
2718 : [ 6.27622e-006 ]
2719 : [ 7.78516e-006 ]
2720 : [ 7.33738e-006 ]
2721 : [ 4.66656e-006 ]
2722 : [ 4.94622e-006 ]
2723 : [ 6.40305e-006 ]
2724 : [ 7.63636e-006 ]
2725 : [ 5.868e-006   ]
2726 : [ 5.31698e-006 ]
2727 : [ 7.46766e-006 ]
2728 : [ 6.44298e-006 ]
2729 : [ 6.26063e-006 ]
2730 : [ 6.19958e-006 ]
2731 : [ 8.11248e-006 ]
2732 : [ 4.92144e-006 ]
2733 : [ 5.40709e-006 ]
2734 : [ 8.09937e-006 ]
2735 : [ 7.54317e-006 ]
2736 : [ 6.11993e-006 ]
2737 : [ 8.5121e-006  ]
2738 : [ 7.38913e-006 ]
2739 : [ 7.83521e-006 ]
2740 : [ 5.82843e-006 ]
2741 : [ 5.19335e-006 ]
2742 : [ 7.38792e-006 ]
2743 : [ 6.90058e-006 ]
2744 : [ 5.62448e-006 ]
2745 : [ 7.45883e-006 ]
2746 : [ 7.30549e-006 ]
2747 : [ 5.86992e-006 ]
2748 : [ 5.76875e-006 ]
2749 : [ 5.66845e-006 ]
2750 : [ 8.01727e-006 ]
2751 : [ 4.73333e-006 ]
2752 : [ 4.54713e-006 ]
2753 : [ 7.26545e-006 ]
2754 : [ 6.20759e-006 ]
2755 : [ 6.63831e-006 ]
2756 : [ 5.50827e-006 ]
2757 : [ 6.58166e-006 ]
2758 : [ 6.81705e-006 ]
2759 : [ 6.02184e-006 ]
2760 : [ 4.83398e-006 ]
2761 : [ 5.8568e-006  ]
2762 : [ 5.55705e-006 ]
2763 : [ 6.13875e-006 ]
2764 : [ 7.45722e-006 ]
2765 : [ 6.59738e-006 ]
2766 : [ 4.39045e-006 ]
2767 : [ 6.03923e-006 ]
2768 : [ 6.6908e-006  ]
2769 : [ 4.77665e-006 ]
2770 : [ 6.38549e-006 ]
2771 : [ 6.61432e-006 ]
2772 : [ 6.27525e-006 ]
2773 : [ 6.4144e-006  ]
2774 : [ 7.96436e-006 ]
2775 : [ 7.8636e-006  ]
2776 : [ 5.53344e-006 ]
2777 : [ 6.90215e-006 ]
2778 : [ 5.5054e-006  ]
2779 : [ 7.47335e-006 ]
2780 : [ 6.96586e-006 ]
2781 : [ 7.81607e-006 ]
2782 : [ 5.46247e-006 ]
2783 : [ 6.33178e-006 ]
2784 : [ 6.08241e-006 ]
2785 : [ 5.26249e-006 ]
2786 : [ 5.65491e-006 ]
2787 : [ 5.1048e-006  ]
2788 : [ 6.27256e-006 ]
2789 : [ 8.27376e-006 ]
2790 : [ 8.00925e-006 ]
2791 : [ 6.03668e-006 ]
2792 : [ 7.36307e-006 ]
2793 : [ 5.32487e-006 ]
2794 : [ 5.17288e-006 ]
2795 : [ 4.62642e-006 ]
2796 : [ 5.98787e-006 ]
2797 : [ 8.21945e-006 ]
2798 : [ 5.54322e-006 ]
2799 : [ 6.01797e-006 ]
2800 : [ 5.29019e-006 ]
2801 : [ 4.36029e-006 ]
2802 : [ 6.64763e-006 ]
2803 : [ 7.47289e-006 ]
2804 : [ 4.62701e-006 ]
2805 : [ 6.92851e-006 ]
2806 : [ 7.50364e-006 ]
2807 : [ 5.22499e-006 ]
2808 : [ 8.3044e-006  ]
2809 : [ 8.29949e-006 ]
2810 : [ 6.30635e-006 ]
2811 : [ 5.90825e-006 ]
2812 : [ 4.49561e-006 ]
2813 : [ 4.60619e-006 ]
2814 : [ 4.93168e-006 ]
2815 : [ 4.80091e-006 ]
2816 : [ 5.00515e-006 ]
2817 : [ 5.48118e-006 ]
2818 : [ 7.36986e-006 ]
2819 : [ 5.66328e-006 ]
2820 : [ 5.00712e-006 ]
2821 : [ 6.09591e-006 ]
2822 : [ 4.7444e-006  ]
2823 : [ 6.16319e-006 ]
2824 : [ 6.39872e-006 ]
2825 : [ 6.87362e-006 ]
2826 : [ 6.1742e-006  ]
2827 : [ 8.11263e-006 ]
2828 : [ 4.55798e-006 ]
2829 : [ 5.40363e-006 ]
2830 : [ 8.76731e-006 ]
2831 : [ 7.43587e-006 ]
2832 : [ 8.08506e-006 ]
2833 : [ 7.76116e-006 ]
2834 : [ 8.60171e-006 ]
2835 : [ 4.3249e-006  ]
2836 : [ 4.5494e-006  ]
2837 : [ 6.77411e-006 ]
2838 : [ 5.91194e-006 ]
2839 : [ 4.97932e-006 ]
2840 : [ 5.82666e-006 ]
2841 : [ 4.76497e-006 ]
2842 : [ 4.25393e-006 ]
2843 : [ 6.70171e-006 ]
2844 : [ 5.21522e-006 ]
2845 : [ 6.37484e-006 ]
2846 : [ 7.5415e-006  ]
2847 : [ 4.94986e-006 ]
2848 : [ 5.03194e-006 ]
2849 : [ 7.23558e-006 ]
2850 : [ 6.05306e-006 ]
2851 : [ 6.34817e-006 ]
2852 : [ 6.19437e-006 ]
2853 : [ 4.90043e-006 ]
2854 : [ 4.46061e-006 ]
2855 : [ 7.05041e-006 ]
2856 : [ 8.1983e-006  ]
2857 : [ 6.31046e-006 ]
2858 : [ 6.18794e-006 ]
2859 : [ 4.56906e-006 ]
2860 : [ 7.94699e-006 ]
2861 : [ 6.58762e-006 ]
2862 : [ 5.6507e-006  ]
2863 : [ 6.27583e-006 ]
2864 : [ 7.42988e-006 ]
2865 : [ 7.89499e-006 ]
2866 : [ 6.08478e-006 ]
2867 : [ 6.39573e-006 ]
2868 : [ 7.09106e-006 ]
2869 : [ 6.11767e-006 ]
2870 : [ 6.22477e-006 ]
2871 : [ 4.54469e-006 ]
2872 : [ 4.68698e-006 ]
2873 : [ 5.82248e-006 ]
2874 : [ 4.96004e-006 ]
2875 : [ 5.56643e-006 ]
2876 : [ 6.3317e-006  ]
2877 : [ 5.0056e-006  ]
2878 : [ 5.34535e-006 ]
2879 : [ 6.55463e-006 ]
2880 : [ 5.32884e-006 ]
2881 : [ 4.94949e-006 ]
2882 : [ 7.10767e-006 ]
2883 : [ 6.29071e-006 ]
2884 : [ 6.98442e-006 ]
2885 : [ 6.69722e-006 ]
2886 : [ 5.76974e-006 ]
2887 : [ 6.17559e-006 ]
2888 : [ 8.13601e-006 ]
2889 : [ 5.29314e-006 ]
2890 : [ 8.232e-006   ]
2891 : [ 6.48176e-006 ]
2892 : [ 5.60948e-006 ]
2893 : [ 5.11075e-006 ]
2894 : [ 5.66463e-006 ]
2895 : [ 6.18735e-006 ]
2896 : [ 7.48891e-006 ]
2897 : [ 7.74967e-006 ]
2898 : [ 5.96064e-006 ]
2899 : [ 8.08953e-006 ]
2900 : [ 7.44664e-006 ]
2901 : [ 6.1251e-006  ]
2902 : [ 6.2559e-006  ]
2903 : [ 6.34369e-006 ]
2904 : [ 7.78319e-006 ]
2905 : [ 7.07056e-006 ]
2906 : [ 6.58622e-006 ]
2907 : [ 5.54489e-006 ]
2908 : [ 6.28465e-006 ]
2909 : [ 5.74146e-006 ]
2910 : [ 6.98297e-006 ]
2911 : [ 7.56415e-006 ]
2912 : [ 5.59456e-006 ]
2913 : [ 6.27485e-006 ]
2914 : [ 6.13853e-006 ]
2915 : [ 6.12179e-006 ]
2916 : [ 4.77186e-006 ]
2917 : [ 6.18642e-006 ]
2918 : [ 5.77356e-006 ]
2919 : [ 8.41471e-006 ]
2920 : [ 5.51422e-006 ]
2921 : [ 7.93054e-006 ]
2922 : [ 8.6044e-006  ]
2923 : [ 6.18124e-006 ]
2924 : [ 6.4406e-006  ]
2925 : [ 6.21298e-006 ]
2926 : [ 6.99814e-006 ]
2927 : [ 4.50264e-006 ]
2928 : [ 5.99544e-006 ]
2929 : [ 5.61467e-006 ]
2930 : [ 5.69943e-006 ]
2931 : [ 4.99463e-006 ]
2932 : [ 5.83974e-006 ]
2933 : [ 6.30408e-006 ]
2934 : [ 6.37555e-006 ]
2935 : [ 8.06566e-006 ]
2936 : [ 5.02066e-006 ]
2937 : [ 8.10667e-006 ]
2938 : [ 6.4258e-006  ]
2939 : [ 6.21225e-006 ]
2940 : [ 6.75817e-006 ]
2941 : [ 4.47197e-006 ]
2942 : [ 6.12946e-006 ]
2943 : [ 5.61914e-006 ]
2944 : [ 6.66995e-006 ]
2945 : [ 4.94506e-006 ]
2946 : [ 7.17292e-006 ]
2947 : [ 8.63223e-006 ]
2948 : [ 5.07227e-006 ]
2949 : [ 7.24567e-006 ]
2950 : [ 5.90139e-006 ]
2951 : [ 8.43658e-006 ]
2952 : [ 6.48235e-006 ]
2953 : [ 6.21745e-006 ]
2954 : [ 6.4421e-006  ]
2955 : [ 7.39901e-006 ]
2956 : [ 7.82416e-006 ]
2957 : [ 6.14873e-006 ]
2958 : [ 6.30593e-006 ]
2959 : [ 4.64352e-006 ]
2960 : [ 7.61279e-006 ]
2961 : [ 5.91944e-006 ]
2962 : [ 4.24581e-006 ]
2963 : [ 4.74341e-006 ]
2964 : [ 6.11807e-006 ]
2965 : [ 5.49693e-006 ]
2966 : [ 7.86143e-006 ]
2967 : [ 7.74776e-006 ]
2968 : [ 5.21933e-006 ]
2969 : [ 6.45342e-006 ]
2970 : [ 5.86215e-006 ]
2971 : [ 7.84154e-006 ]
2972 : [ 6.24536e-006 ]
2973 : [ 4.92221e-006 ]
2974 : [ 4.89429e-006 ]
2975 : [ 7.76104e-006 ]
2976 : [ 6.11269e-006 ]
2977 : [ 7.98529e-006 ]
2978 : [ 6.55666e-006 ]
2979 : [ 5.43088e-006 ]
2980 : [ 7.67612e-006 ]
2981 : [ 6.41752e-006 ]
2982 : [ 5.70509e-006 ]
2983 : [ 5.31822e-006 ]
2984 : [ 6.27589e-006 ]
2985 : [ 7.01886e-006 ]
2986 : [ 8.59281e-006 ]
2987 : [ 8.38222e-006 ]
2988 : [ 6.21935e-006 ]
2989 : [ 8.27086e-006 ]
2990 : [ 6.27384e-006 ]
2991 : [ 6.50814e-006 ]
2992 : [ 7.9462e-006  ]
2993 : [ 6.84015e-006 ]
2994 : [ 8.28629e-006 ]
2995 : [ 6.33987e-006 ]
2996 : [ 4.91653e-006 ]
2997 : [ 5.83104e-006 ]
2998 : [ 6.12418e-006 ]
2999 : [ 8.25882e-006 ]
3000 : [ 6.80697e-006 ]
3001 : [ 6.27745e-006 ]
3002 : [ 5.9114e-006  ]
3003 : [ 6.06541e-006 ]
3004 : [ 5.00823e-006 ]
3005 : [ 5.28574e-006 ]
3006 : [ 6.30868e-006 ]
3007 : [ 5.25413e-006 ]
3008 : [ 4.71347e-006 ]
3009 : [ 6.12636e-006 ]
3010 : [ 8.25136e-006 ]
3011 : [ 4.95795e-006 ]
3012 : [ 6.33705e-006 ]
3013 : [ 6.17214e-006 ]
3014 : [ 6.42458e-006 ]
3015 : [ 5.97459e-006 ]
3016 : [ 7.3182e-006  ]
3017 : [ 6.88259e-006 ]
3018 : [ 7.7042e-006  ]
3019 : [ 7.6524e-006  ]
3020 : [ 6.11472e-006 ]
3021 : [ 8.26447e-006 ]
3022 : [ 6.58305e-006 ]
3023 : [ 7.89491e-006 ]
3024 : [ 6.73168e-006 ]
3025 : [ 6.73581e-006 ]
3026 : [ 5.75275e-006 ]
3027 : [ 5.828e-006   ]
3028 : [ 5.79777e-006 ]
3029 : [ 6.41159e-006 ]
3030 : [ 5.98741e-006 ]
3031 : [ 7.08122e-006 ]
3032 : [ 5.2026e-006  ]
3033 : [ 7.47166e-006 ]
3034 : [ 6.78297e-006 ]
3035 : [ 5.42112e-006 ]
3036 : [ 4.93406e-006 ]
3037 : [ 5.75282e-006 ]
3038 : [ 8.69682e-006 ]
3039 : [ 6.0312e-006  ]
3040 : [ 5.54463e-006 ]
3041 : [ 4.93608e-006 ]
3042 : [ 8.64455e-006 ]
3043 : [ 5.61867e-006 ]
3044 : [ 5.73114e-006 ]
3045 : [ 7.68472e-006 ]
3046 : [ 5.51997e-006 ]
3047 : [ 5.10829e-006 ]
3048 : [ 5.39848e-006 ]
3049 : [ 6.81726e-006 ]
3050 : [ 7.89216e-006 ]
3051 : [ 5.83748e-006 ]
3052 : [ 5.13956e-006 ]
3053 : [ 5.73316e-006 ]
3054 : [ 6.40214e-006 ]
3055 : [ 7.83202e-006 ]
3056 : [ 7.06865e-006 ]
3057 : [ 7.08978e-006 ]
3058 : [ 4.81713e-006 ]
3059 : [ 6.43953e-006 ]
3060 : [ 5.58825e-006 ]
3061 : [ 5.09172e-006 ]
3062 : [ 4.68342e-006 ]
3063 : [ 4.9307e-006  ]
3064 : [ 5.78278e-006 ]
3065 : [ 7.09259e-006 ]
3066 : [ 7.3935e-006  ]
3067 : [ 6.30152e-006 ]
3068 : [ 5.98026e-006 ]
3069 : [ 5.81577e-006 ]
3070 : [ 4.5035e-006  ]
3071 : [ 7.14569e-006 ]
3072 : [ 4.99764e-006 ]
3073 : [ 6.876e-006   ]
3074 : [ 7.8835e-006  ]
3075 : [ 5.12085e-006 ]
3076 : [ 4.93995e-006 ]
3077 : [ 4.49341e-006 ]
3078 : [ 4.89016e-006 ]
3079 : [ 6.38149e-006 ]
3080 : [ 5.03908e-006 ]
3081 : [ 7.55717e-006 ]
3082 : [ 7.05489e-006 ]
3083 : [ 4.26138e-006 ]
3084 : [ 6.98942e-006 ]
3085 : [ 7.89755e-006 ]
3086 : [ 8.07629e-006 ]
3087 : [ 6.14463e-006 ]
3088 : [ 8.26027e-006 ]
3089 : [ 7.74169e-006 ]
3090 : [ 7.3439e-006  ]
3091 : [ 5.28125e-006 ]
3092 : [ 5.79429e-006 ]
3093 : [ 6.04794e-006 ]
3094 : [ 5.61942e-006 ]
3095 : [ 5.49256e-006 ]
3096 : [ 7.2463e-006  ]
3097 : [ 7.5465e-006  ]
3098 : [ 7.19742e-006 ]
3099 : [ 4.67546e-006 ]
3100 : [ 4.58563e-006 ]
3101 : [ 6.0122e-006  ]
3102 : [ 8.49535e-006 ]
3103 : [ 8.31304e-006 ]
3104 : [ 7.51048e-006 ]
3105 : [ 5.034e-006   ]
3106 : [ 7.62914e-006 ]
3107 : [ 8.59973e-006 ]
3108 : [ 6.31095e-006 ]
3109 : [ 6.67108e-006 ]
3110 : [ 6.1566e-006  ]
3111 : [ 5.18169e-006 ]
3112 : [ 5.68082e-006 ]
3113 : [ 4.45471e-006 ]
3114 : [ 4.17793e-006 ]
3115 : [ 5.86492e-006 ]
3116 : [ 4.3934e-006  ]
3117 : [ 6.7788e-006  ]
3118 : [ 7.7962e-006  ]
3119 : [ 5.84145e-006 ]
3120 : [ 7.4504e-006  ]
3121 : [ 4.51104e-006 ]
3122 : [ 6.94878e-006 ]
3123 : [ 5.97185e-006 ]
3124 : [ 7.93767e-006 ]
3125 : [ 6.95688e-006 ]
3126 : [ 7.8223e-006  ]
3127 : [ 5.29722e-006 ]
3128 : [ 8.18785e-006 ]
3129 : [ 6.19424e-006 ]
3130 : [ 8.57452e-006 ]
3131 : [ 7.7859e-006  ]
3132 : [ 7.19137e-006 ]
3133 : [ 6.2091e-006  ]
3134 : [ 6.33124e-006 ]
3135 : [ 6.16877e-006 ]
3136 : [ 6.63438e-006 ]
3137 : [ 6.82731e-006 ]
3138 : [ 5.70778e-006 ]
3139 : [ 5.71959e-006 ]
3140 : [ 8.12632e-006 ]
3141 : [ 7.92276e-006 ]
3142 : [ 7.54214e-006 ]
3143 : [ 7.96731e-006 ]
3144 : [ 7.88587e-006 ]
3145 : [ 7.64052e-006 ]
3146 : [ 5.90639e-006 ]
3147 : [ 5.72094e-006 ]
3148 : [ 4.96064e-006 ]
3149 : [ 5.74116e-006 ]
3150 : [ 8.22416e-006 ]
3151 : [ 6.40964e-006 ]
3152 : [ 8.24085e-006 ]
3153 : [ 5.71026e-006 ]
3154 : [ 4.4055e-006  ]
3155 : [ 5.75723e-006 ]
3156 : [ 5.43661e-006 ]
3157 : [ 7.01985e-006 ]
3158 : [ 4.33736e-006 ]
3159 : [ 5.67368e-006 ]
3160 : [ 6.56819e-006 ]
3161 : [ 5.27293e-006 ]
3162 : [ 7.29093e-006 ]
3163 : [ 5.95989e-006 ]
3164 : [ 6.08098e-006 ]
3165 : [ 5.54152e-006 ]
3166 : [ 4.93157e-006 ]
3167 : [ 6.46216e-006 ]
3168 : [ 5.09972e-006 ]
3169 : [ 6.14306e-006 ]
3170 : [ 5.79843e-006 ]
3171 : [ 6.77615e-006 ]
3172 : [ 6.38178e-006 ]
3173 : [ 5.84527e-006 ]
3174 : [ 6.02474e-006 ]
3175 : [ 8.05196e-006 ]
3176 : [ 7.98666e-006 ]
3177 : [ 5.42446e-006 ]
3178 : [ 5.69024e-006 ]
3179 : [ 5.86249e-006 ]
3180 : [ 6.84687e-006 ]
3181 : [ 4.41179e-006 ]
3182 : [ 5.4884e-006  ]
3183 : [ 5.74498e-006 ]
3184 : [ 5.8403e-006  ]
3185 : [ 5.23688e-006 ]
3186 : [ 7.08317e-006 ]
3187 : [ 4.73205e-006 ]
3188 : [ 6.9507e-006  ]
3189 : [ 4.51786e-006 ]
3190 : [ 7.63992e-006 ]
3191 : [ 8.38053e-006 ]
3192 : [ 5.6083e-006  ]
3193 : [ 6.56872e-006 ]
3194 : [ 5.4699e-006  ]
3195 : [ 6.24689e-006 ]
3196 : [ 4.36677e-006 ]
3197 : [ 7.73826e-006 ]
3198 : [ 5.81664e-006 ]
3199 : [ 7.14087e-006 ]
3200 : [ 4.9831e-006  ]
3201 : [ 6.73011e-006 ]
3202 : [ 6.22563e-006 ]
3203 : [ 4.47252e-006 ]
3204 : [ 4.8101e-006  ]
3205 : [ 8.74699e-006 ]
3206 : [ 7.37107e-006 ]
3207 : [ 7.25791e-006 ]
3208 : [ 6.1039e-006  ]
3209 : [ 6.6427e-006  ]
3210 : [ 7.28589e-006 ]
3211 : [ 5.23888e-006 ]
3212 : [ 4.97283e-006 ]
3213 : [ 5.91828e-006 ]
3214 : [ 5.70635e-006 ]
3215 : [ 5.48534e-006 ]
3216 : [ 7.72138e-006 ]
3217 : [ 5.4264e-006  ]
3218 : [ 5.72641e-006 ]
3219 : [ 5.74428e-006 ]
3220 : [ 4.85495e-006 ]
3221 : [ 6.0616e-006  ]
3222 : [ 4.26234e-006 ]
3223 : [ 8.7174e-006  ]
3224 : [ 6.46303e-006 ]
3225 : [ 6.17726e-006 ]
3226 : [ 4.93276e-006 ]
3227 : [ 5.07756e-006 ]
3228 : [ 6.8232e-006  ]
3229 : [ 7.90089e-006 ]
3230 : [ 7.96767e-006 ]
3231 : [ 8.52809e-006 ]
3232 : [ 5.53163e-006 ]
3233 : [ 7.11232e-006 ]
3234 : [ 6.52768e-006 ]
3235 : [ 7.14203e-006 ]
3236 : [ 7.9315e-006  ]
3237 : [ 8.18479e-006 ]
3238 : [ 8.44777e-006 ]
3239 : [ 4.69044e-006 ]
3240 : [ 5.29536e-006 ]
3241 : [ 7.72563e-006 ]
3242 : [ 4.45421e-006 ]
3243 : [ 6.19697e-006 ]
3244 : [ 4.04643e-006 ]
3245 : [ 5.02046e-006 ]
3246 : [ 6.14695e-006 ]
3247 : [ 6.68689e-006 ]
3248 : [ 6.19833e-006 ]
3249 : [ 5.90842e-006 ]
3250 : [ 7.21303e-006 ]
3251 : [ 4.85119e-006 ]
3252 : [ 4.31775e-006 ]
3253 : [ 6.18515e-006 ]
3254 : [ 4.40775e-006 ]
3255 : [ 5.39187e-006 ]
3256 : [ 6.66019e-006 ]
3257 : [ 5.87011e-006 ]
3258 : [ 5.92962e-006 ]
3259 : [ 6.40007e-006 ]
3260 : [ 6.2563e-006  ]
3261 : [ 6.76409e-006 ]
3262 : [ 6.00297e-006 ]
3263 : [ 6.43619e-006 ]
3264 : [ 6.6897e-006  ]
3265 : [ 4.53524e-006 ]
3266 : [ 6.45111e-006 ]
3267 : [ 5.3615e-006  ]
3268 : [ 7.64733e-006 ]
3269 : [ 5.27119e-006 ]
3270 : [ 6.65545e-006 ]
3271 : [ 5.97209e-006 ]
3272 : [ 4.13707e-006 ]
3273 : [ 5.97961e-006 ]
3274 : [ 8.16818e-006 ]
3275 : [ 5.00921e-006 ]
3276 : [ 4.32892e-006 ]
3277 : [ 6.94457e-006 ]
3278 : [ 7.21491e-006 ]
3279 : [ 4.96979e-006 ]
3280 : [ 5.89157e-006 ]
3281 : [ 6.35166e-006 ]
3282 : [ 8.14887e-006 ]
3283 : [ 7.22028e-006 ]
3284 : [ 6.83407e-006 ]
3285 : [ 6.14336e-006 ]
3286 : [ 4.48071e-006 ]
3287 : [ 5.50918e-006 ]
3288 : [ 5.36206e-006 ]
3289 : [ 6.66011e-006 ]
3290 : [ 6.1638e-006  ]
3291 : [ 6.11891e-006 ]
3292 : [ 4.76225e-006 ]
3293 : [ 6.14393e-006 ]
3294 : [ 6.16754e-006 ]
3295 : [ 8.39957e-006 ]
3296 : [ 5.24771e-006 ]
3297 : [ 7.94079e-006 ]
3298 : [ 6.09581e-006 ]
3299 : [ 6.44108e-006 ]
3300 : [ 6.22935e-006 ]
3301 : [ 6.32186e-006 ]
3302 : [ 6.85682e-006 ]
3303 : [ 7.5309e-006  ]
3304 : [ 4.41358e-006 ]
3305 : [ 6.32576e-006 ]
3306 : [ 5.9934e-006  ]
3307 : [ 6.3782e-006  ]
3308 : [ 5.72871e-006 ]
3309 : [ 4.33077e-006 ]
3310 : [ 4.4383e-006  ]
3311 : [ 5.33597e-006 ]
3312 : [ 5.16232e-006 ]
3313 : [ 5.90028e-006 ]
3314 : [ 6.28199e-006 ]
3315 : [ 7.98678e-006 ]
3316 : [ 6.35948e-006 ]
3317 : [ 7.80825e-006 ]
3318 : [ 5.8477e-006  ]
3319 : [ 7.57353e-006 ]
3320 : [ 5.73635e-006 ]
3321 : [ 7.75028e-006 ]
3322 : [ 6.94956e-006 ]
3323 : [ 8.06107e-006 ]
3324 : [ 7.42747e-006 ]
3325 : [ 5.82263e-006 ]
3326 : [ 6.32533e-006 ]
3327 : [ 7.95105e-006 ]
3328 : [ 8.43621e-006 ]
3329 : [ 6.66938e-006 ]
3330 : [ 5.91378e-006 ]
3331 : [ 5.59142e-006 ]
3332 : [ 5.5608e-006  ]
3333 : [ 4.69736e-006 ]
3334 : [ 4.96351e-006 ]
3335 : [ 6.14443e-006 ]
3336 : [ 8.35225e-006 ]
3337 : [ 8.58716e-006 ]
3338 : [ 5.63096e-006 ]
3339 : [ 6.24065e-006 ]
3340 : [ 7.97365e-006 ]
3341 : [ 5.8152e-006  ]
3342 : [ 7.91451e-006 ]
3343 : [ 4.4889e-006  ]
3344 : [ 6.22347e-006 ]
3345 : [ 5.46643e-006 ]
3346 : [ 8.45141e-006 ]
3347 : [ 6.41232e-006 ]
3348 : [ 5.84808e-006 ]
3349 : [ 8.10176e-006 ]
3350 : [ 4.75609e-006 ]
3351 : [ 5.41661e-006 ]
3352 : [ 7.3177e-006  ]
3353 : [ 4.76298e-006 ]
3354 : [ 5.72217e-006 ]
3355 : [ 7.15166e-006 ]
3356 : [ 6.45658e-006 ]
3357 : [ 7.03956e-006 ]
3358 : [ 6.75746e-006 ]
3359 : [ 7.04397e-006 ]
3360 : [ 6.78994e-006 ]
3361 : [ 7.89804e-006 ]
3362 : [ 5.24079e-006 ]
3363 : [ 6.67608e-006 ]
3364 : [ 5.57581e-006 ]
3365 : [ 5.15387e-006 ]
3366 : [ 6.24789e-006 ]
3367 : [ 4.82613e-006 ]
3368 : [ 6.17879e-006 ]
3369 : [ 6.31544e-006 ]
3370 : [ 5.67317e-006 ]
3371 : [ 4.97801e-006 ]
3372 : [ 7.7164e-006  ]
3373 : [ 6.44473e-006 ]
3374 : [ 6.17464e-006 ]
3375 : [ 5.73574e-006 ]
3376 : [ 6.3058e-006  ]
3377 : [ 7.46167e-006 ]
3378 : [ 6.61028e-006 ]
3379 : [ 6.70572e-006 ]
3380 : [ 6.07373e-006 ]
3381 : [ 5.94511e-006 ]
3382 : [ 4.81887e-006 ]
3383 : [ 4.29763e-006 ]
3384 : [ 4.84416e-006 ]
3385 : [ 6.45486e-006 ]
3386 : [ 7.99991e-006 ]
3387 : [ 6.77286e-006 ]
3388 : [ 6.00479e-006 ]
3389 : [ 6.50755e-006 ]
3390 : [ 7.22037e-006 ]
3391 : [ 5.74e-006    ]
3392 : [ 6.06262e-006 ]
3393 : [ 7.36608e-006 ]
3394 : [ 5.34906e-006 ]
3395 : [ 6.17286e-006 ]
3396 : [ 6.15618e-006 ]
3397 : [ 8.08104e-006 ]
3398 : [ 4.76552e-006 ]
3399 : [ 8.2886e-006  ]
3400 : [ 5.64152e-006 ]
3401 : [ 7.14011e-006 ]
3402 : [ 6.22477e-006 ]
3403 : [ 5.6862e-006  ]
3404 : [ 4.85484e-006 ]
3405 : [ 5.72473e-006 ]
3406 : [ 6.78345e-006 ]
3407 : [ 4.98908e-006 ]
3408 : [ 6.2369e-006  ]
3409 : [ 5.22542e-006 ]
3410 : [ 8.25212e-006 ]
3411 : [ 7.64971e-006 ]
3412 : [ 5.98703e-006 ]
3413 : [ 5.94875e-006 ]
3414 : [ 5.57113e-006 ]
3415 : [ 7.91492e-006 ]
3416 : [ 6.33936e-006 ]
3417 : [ 6.99453e-006 ]
3418 : [ 6.92241e-006 ]
3419 : [ 4.7208e-006  ]
3420 : [ 6.22956e-006 ]
3421 : [ 6.31208e-006 ]
3422 : [ 4.98256e-006 ]
3423 : [ 5.27988e-006 ]
3424 : [ 5.25322e-006 ]
3425 : [ 4.78956e-006 ]
3426 : [ 5.10603e-006 ]
3427 : [ 5.57709e-006 ]
3428 : [ 6.69298e-006 ]
3429 : [ 4.31949e-006 ]
3430 : [ 6.11411e-006 ]
3431 : [ 4.59867e-006 ]
3432 : [ 6.13343e-006 ]
3433 : [ 8.10248e-006 ]
3434 : [ 6.45251e-006 ]
3435 : [ 5.58584e-006 ]
3436 : [ 6.64572e-006 ]
3437 : [ 5.25803e-006 ]
3438 : [ 5.11734e-006 ]
3439 : [ 8.54814e-006 ]
3440 : [ 4.3658e-006  ]
3441 : [ 7.17992e-006 ]
3442 : [ 5.82547e-006 ]
3443 : [ 6.10931e-006 ]
3444 : [ 5.94173e-006 ]
3445 : [ 5.71041e-006 ]
3446 : [ 5.81308e-006 ]
3447 : [ 7.35958e-006 ]
3448 : [ 5.82255e-006 ]
3449 : [ 5.99551e-006 ]
3450 : [ 7.3712e-006  ]
3451 : [ 7.99902e-006 ]
3452 : [ 5.386e-006   ]
3453 : [ 5.97663e-006 ]
3454 : [ 7.75768e-006 ]
3455 : [ 5.68257e-006 ]
3456 : [ 6.3916e-006  ]
3457 : [ 6.30968e-006 ]
3458 : [ 6.21129e-006 ]
3459 : [ 6.23313e-006 ]
3460 : [ 4.74727e-006 ]
3461 : [ 6.55216e-006 ]
3462 : [ 5.80286e-006 ]
3463 : [ 7.99972e-006 ]
3464 : [ 5.51315e-006 ]
3465 : [ 7.02541e-006 ]
3466 : [ 5.54795e-006 ]
3467 : [ 6.95527e-006 ]
3468 : [ 4.31371e-006 ]
3469 : [ 5.79055e-006 ]
3470 : [ 5.93814e-006 ]
3471 : [ 7.34009e-006 ]
3472 : [ 6.91056e-006 ]
3473 : [ 8.54732e-006 ]
3474 : [ 7.22851e-006 ]
3475 : [ 6.88361e-006 ]
3476 : [ 6.01366e-006 ]
3477 : [ 6.4171e-006  ]
3478 : [ 4.81178e-006 ]
3479 : [ 5.95608e-006 ]
3480 : [ 4.94065e-006 ]
3481 : [ 4.88083e-006 ]
3482 : [ 6.07018e-006 ]
3483 : [ 4.48972e-006 ]
3484 : [ 6.13512e-006 ]
3485 : [ 6.45409e-006 ]
3486 : [ 4.9397e-006  ]
3487 : [ 7.79435e-006 ]
3488 : [ 7.46996e-006 ]
3489 : [ 4.91978e-006 ]
3490 : [ 5.78356e-006 ]
3491 : [ 5.53166e-006 ]
3492 : [ 6.07361e-006 ]
3493 : [ 4.53867e-006 ]
3494 : [ 7.06439e-006 ]
3495 : [ 4.71143e-006 ]
3496 : [ 5.92872e-006 ]
3497 : [ 4.82211e-006 ]
3498 : [ 8.10744e-006 ]
3499 : [ 6.8687e-006  ]
3500 : [ 7.04709e-006 ]
3501 : [ 6.79717e-006 ]
3502 : [ 5.99667e-006 ]
3503 : [ 6.16689e-006 ]
3504 : [ 8.15707e-006 ]
3505 : [ 5.44949e-006 ]
3506 : [ 5.48954e-006 ]
3507 : [ 6.58556e-006 ]
3508 : [ 7.64098e-006 ]
3509 : [ 5.601e-006   ]
3510 : [ 5.74201e-006 ]
3511 : [ 4.95176e-006 ]
3512 : [ 6.3757e-006  ]
3513 : [ 6.82771e-006 ]
3514 : [ 5.1058e-006  ]
3515 : [ 6.0685e-006  ]
3516 : [ 4.82406e-006 ]
3517 : [ 5.77239e-006 ]
3518 : [ 8.43743e-006 ]
3519 : [ 4.45632e-006 ]
3520 : [ 4.91475e-006 ]
3521 : [ 8.00488e-006 ]
3522 : [ 7.97174e-006 ]
3523 : [ 4.92306e-006 ]
3524 : [ 7.21923e-006 ]
3525 : [ 5.07117e-006 ]
3526 : [ 5.91251e-006 ]
3527 : [ 4.93349e-006 ]
3528 : [ 5.76974e-006 ]
3529 : [ 6.95606e-006 ]
3530 : [ 6.05323e-006 ]
3531 : [ 6.22805e-006 ]
3532 : [ 6.07684e-006 ]
3533 : [ 7.24852e-006 ]
3534 : [ 7.98334e-006 ]
3535 : [ 7.01917e-006 ]
3536 : [ 4.8611e-006  ]
3537 : [ 4.80403e-006 ]
3538 : [ 6.46839e-006 ]
3539 : [ 4.72113e-006 ]
3540 : [ 5.27768e-006 ]
3541 : [ 4.69112e-006 ]
3542 : [ 5.79824e-006 ]
3543 : [ 7.71789e-006 ]
3544 : [ 6.80817e-006 ]
3545 : [ 7.74311e-006 ]
3546 : [ 8.44665e-006 ]
3547 : [ 5.44883e-006 ]
3548 : [ 5.82564e-006 ]
3549 : [ 5.89306e-006 ]
3550 : [ 6.66357e-006 ]
3551 : [ 4.46797e-006 ]
3552 : [ 6.5779e-006  ]
3553 : [ 4.61892e-006 ]
3554 : [ 5.75416e-006 ]
3555 : [ 7.25772e-006 ]
3556 : [ 6.69595e-006 ]
3557 : [ 8.06383e-006 ]
3558 : [ 5.42972e-006 ]
3559 : [ 6.2318e-006  ]
3560 : [ 5.46207e-006 ]
3561 : [ 7.37181e-006 ]
3562 : [ 6.71689e-006 ]
3563 : [ 7.16994e-006 ]
3564 : [ 7.75699e-006 ]
3565 : [ 5.89095e-006 ]
3566 : [ 7.8695e-006  ]
3567 : [ 7.46023e-006 ]
3568 : [ 5.94583e-006 ]
3569 : [ 7.26411e-006 ]
3570 : [ 5.13043e-006 ]
3571 : [ 5.30887e-006 ]
3572 : [ 5.07749e-006 ]
3573 : [ 6.56277e-006 ]
3574 : [ 6.09256e-006 ]
3575 : [ 7.53882e-006 ]
3576 : [ 5.65341e-006 ]
3577 : [ 7.67663e-006 ]
3578 : [ 6.16607e-006 ]
3579 : [ 6.14082e-006 ]
3580 : [ 5.76204e-006 ]
3581 : [ 7.25369e-006 ]
3582 : [ 6.86908e-006 ]
3583 : [ 7.7058e-006  ]
3584 : [ 5.35875e-006 ]
3585 : [ 7.94511e-006 ]
3586 : [ 5.27609e-006 ]
3587 : [ 4.58487e-006 ]
3588 : [ 5.06201e-006 ]
3589 : [ 8.00579e-006 ]
3590 : [ 6.28976e-006 ]
3591 : [ 4.16537e-006 ]
3592 : [ 5.54153e-006 ]
3593 : [ 5.17534e-006 ]
3594 : [ 6.26797e-006 ]
3595 : [ 7.66274e-006 ]
3596 : [ 4.46945e-006 ]
3597 : [ 6.83904e-006 ]
3598 : [ 5.47043e-006 ]
3599 : [ 6.05107e-006 ]
3600 : [ 8.26921e-006 ]
3601 : [ 4.90153e-006 ]
3602 : [ 7.38038e-006 ]
3603 : [ 4.91102e-006 ]
3604 : [ 8.06753e-006 ]
3605 : [ 7.707e-006   ]
3606 : [ 7.13755e-006 ]
3607 : [ 6.20527e-006 ]
3608 : [ 6.10759e-006 ]
3609 : [ 4.68228e-006 ]
3610 : [ 6.64713e-006 ]
3611 : [ 6.77508e-006 ]
3612 : [ 5.71226e-006 ]
3613 : [ 7.44681e-006 ]
3614 : [ 5.22855e-006 ]
3615 : [ 6.20237e-006 ]
3616 : [ 6.35245e-006 ]
3617 : [ 8.67189e-006 ]
3618 : [ 5.37743e-006 ]
3619 : [ 5.09721e-006 ]
3620 : [ 5.03704e-006 ]
3621 : [ 6.07987e-006 ]
3622 : [ 4.41809e-006 ]
3623 : [ 5.51585e-006 ]
3624 : [ 5.06253e-006 ]
3625 : [ 6.11324e-006 ]
3626 : [ 4.82082e-006 ]
3627 : [ 6.23113e-006 ]
3628 : [ 6.39497e-006 ]
3629 : [ 4.71513e-006 ]
3630 : [ 6.91615e-006 ]
3631 : [ 5.90045e-006 ]
3632 : [ 4.65815e-006 ]
3633 : [ 5.47285e-006 ]
3634 : [ 5.95779e-006 ]
3635 : [ 4.34534e-006 ]
3636 : [ 5.10022e-006 ]
3637 : [ 4.58194e-006 ]
3638 : [ 6.71032e-006 ]
3639 : [ 6.47752e-006 ]
3640 : [ 7.30297e-006 ]
3641 : [ 6.21807e-006 ]
3642 : [ 5.60752e-006 ]
3643 : [ 7.0703e-006  ]
3644 : [ 5.61044e-006 ]
3645 : [ 8.30361e-006 ]
3646 : [ 5.56627e-006 ]
3647 : [ 7.28684e-006 ]
3648 : [ 6.23597e-006 ]
3649 : [ 8.36278e-006 ]
3650 : [ 5.19248e-006 ]
3651 : [ 4.65683e-006 ]
3652 : [ 6.61631e-006 ]
3653 : [ 5.97211e-006 ]
3654 : [ 4.41089e-006 ]
3655 : [ 8.13534e-006 ]
3656 : [ 6.03705e-006 ]
3657 : [ 6.639e-006   ]
3658 : [ 6.57991e-006 ]
3659 : [ 5.32653e-006 ]
3660 : [ 8.51489e-006 ]
3661 : [ 5.62888e-006 ]
3662 : [ 5.85084e-006 ]
3663 : [ 5.89851e-006 ]
3664 : [ 7.41438e-006 ]
3665 : [ 6.21994e-006 ]
3666 : [ 6.11032e-006 ]
3667 : [ 6.07901e-006 ]
3668 : [ 5.78507e-006 ]
3669 : [ 6.22318e-006 ]
3670 : [ 6.00431e-006 ]
3671 : [ 6.09179e-006 ]
3672 : [ 4.97356e-006 ]
3673 : [ 6.13638e-006 ]
3674 : [ 7.31584e-006 ]
3675 : [ 7.23377e-006 ]
3676 : [ 5.88819e-006 ]
3677 : [ 7.46807e-006 ]
3678 : [ 8.00251e-006 ]
3679 : [ 8.25357e-006 ]
3680 : [ 6.04471e-006 ]
3681 : [ 6.98192e-006 ]
3682 : [ 6.0966e-006  ]
3683 : [ 6.76384e-006 ]
3684 : [ 6.96989e-006 ]
3685 : [ 6.85407e-006 ]
3686 : [ 6.04067e-006 ]
3687 : [ 7.61277e-006 ]
3688 : [ 7.45306e-006 ]
3689 : [ 8.0856e-006  ]
3690 : [ 5.15005e-006 ]
3691 : [ 6.73854e-006 ]
3692 : [ 5.58621e-006 ]
3693 : [ 6.95572e-006 ]
3694 : [ 5.03049e-006 ]
3695 : [ 5.49089e-006 ]
3696 : [ 4.50215e-006 ]
3697 : [ 5.66717e-006 ]
3698 : [ 7.26549e-006 ]
3699 : [ 8.2437e-006  ]
3700 : [ 6.17236e-006 ]
3701 : [ 5.44335e-006 ]
3702 : [ 6.19696e-006 ]
3703 : [ 6.60638e-006 ]
3704 : [ 7.8598e-006  ]
3705 : [ 6.18217e-006 ]
3706 : [ 7.18724e-006 ]
3707 : [ 6.21117e-006 ]
3708 : [ 7.58094e-006 ]
3709 : [ 6.02867e-006 ]
3710 : [ 6.30501e-006 ]
3711 : [ 6.75121e-006 ]
3712 : [ 5.06044e-006 ]
3713 : [ 7.73471e-006 ]
3714 : [ 5.52784e-006 ]
3715 : [ 6.10893e-006 ]
3716 : [ 5.30241e-006 ]
3717 : [ 7.19448e-006 ]
3718 : [ 5.37959e-006 ]
3719 : [ 6.45558e-006 ]
3720 : [ 4.7739e-006  ]
3721 : [ 7.15269e-006 ]
3722 : [ 6.29873e-006 ]
3723 : [ 6.09006e-006 ]
3724 : [ 5.45373e-006 ]
3725 : [ 5.32233e-006 ]
3726 : [ 5.26917e-006 ]
3727 : [ 5.86843e-006 ]
3728 : [ 6.17376e-006 ]
3729 : [ 7.34505e-006 ]
3730 : [ 6.1462e-006  ]
3731 : [ 5.64276e-006 ]
3732 : [ 7.21593e-006 ]
3733 : [ 5.04832e-006 ]
3734 : [ 6.67252e-006 ]
3735 : [ 4.42582e-006 ]
3736 : [ 6.74952e-006 ]
3737 : [ 4.79227e-006 ]
3738 : [ 6.86413e-006 ]
3739 : [ 6.29096e-006 ]
3740 : [ 5.88839e-006 ]
3741 : [ 6.85073e-006 ]
3742 : [ 6.79332e-006 ]
3743 : [ 6.35021e-006 ]
3744 : [ 7.99631e-006 ]
3745 : [ 5.8916e-006  ]
3746 : [ 6.00163e-006 ]
3747 : [ 6.21281e-006 ]
3748 : [ 7.50239e-006 ]
3749 : [ 5.7499e-006  ]
3750 : [ 5.35287e-006 ]
3751 : [ 7.07342e-006 ]
3752 : [ 5.86119e-006 ]
3753 : [ 4.87007e-006 ]
3754 : [ 4.52315e-006 ]
3755 : [ 7.55331e-006 ]
3756 : [ 6.17497e-006 ]
3757 : [ 7.31512e-006 ]
3758 : [ 6.5437e-006  ]
3759 : [ 5.20713e-006 ]
3760 : [ 7.14504e-006 ]
3761 : [ 6.04768e-006 ]
3762 : [ 7.61315e-006 ]
3763 : [ 5.96309e-006 ]
3764 : [ 5.91489e-006 ]
3765 : [ 6.30463e-006 ]
3766 : [ 5.05703e-006 ]
3767 : [ 5.83277e-006 ]
3768 : [ 6.2996e-006  ]
3769 : [ 6.79969e-006 ]
3770 : [ 4.88079e-006 ]
3771 : [ 7.533e-006   ]
3772 : [ 5.66683e-006 ]
3773 : [ 6.24926e-006 ]
3774 : [ 5.6813e-006  ]
3775 : [ 6.66199e-006 ]
3776 : [ 6.38268e-006 ]
3777 : [ 5.53709e-006 ]
3778 : [ 6.18281e-006 ]
3779 : [ 7.28166e-006 ]
3780 : [ 7.89225e-006 ]
3781 : [ 5.676e-006   ]
3782 : [ 6.06364e-006 ]
3783 : [ 6.32409e-006 ]
3784 : [ 5.33664e-006 ]
3785 : [ 5.3878e-006  ]
3786 : [ 5.69629e-006 ]
3787 : [ 6.98733e-006 ]
3788 : [ 6.16151e-006 ]
3789 : [ 4.76487e-006 ]
3790 : [ 6.31796e-006 ]
3791 : [ 6.54491e-006 ]
3792 : [ 6.53435e-006 ]
3793 : [ 6.80586e-006 ]
3794 : [ 4.2474e-006  ]
3795 : [ 7.39462e-006 ]
3796 : [ 4.76383e-006 ]
3797 : [ 5.625e-006   ]
3798 : [ 6.5844e-006  ]
3799 : [ 7.28425e-006 ]
3800 : [ 6.17228e-006 ]
3801 : [ 4.17312e-006 ]
3802 : [ 5.46954e-006 ]
3803 : [ 5.09244e-006 ]
3804 : [ 7.98168e-006 ]
3805 : [ 6.14183e-006 ]
3806 : [ 5.52326e-006 ]
3807 : [ 6.02991e-006 ]
3808 : [ 5.8137e-006  ]
3809 : [ 5.07752e-006 ]
3810 : [ 5.59485e-006 ]
3811 : [ 7.81629e-006 ]
3812 : [ 7.39147e-006 ]
3813 : [ 4.97725e-006 ]
3814 : [ 7.00217e-006 ]
3815 : [ 6.30365e-006 ]
3816 : [ 4.4785e-006  ]
3817 : [ 5.83534e-006 ]
3818 : [ 8.10566e-006 ]
3819 : [ 6.25487e-006 ]
3820 : [ 5.1468e-006  ]
3821 : [ 6.18628e-006 ]
3822 : [ 8.71008e-006 ]
3823 : [ 7.90814e-006 ]
3824 : [ 6.26658e-006 ]
3825 : [ 7.16998e-006 ]
3826 : [ 4.58665e-006 ]
3827 : [ 5.70633e-006 ]
3828 : [ 6.21877e-006 ]
3829 : [ 5.13109e-006 ]
3830 : [ 5.92674e-006 ]
3831 : [ 5.53896e-006 ]
3832 : [ 6.17769e-006 ]
3833 : [ 6.85288e-006 ]
3834 : [ 7.74854e-006 ]
3835 : [ 4.97867e-006 ]
3836 : [ 6.18161e-006 ]
3837 : [ 7.26779e-006 ]
3838 : [ 6.04187e-006 ]
3839 : [ 7.67877e-006 ]
3840 : [ 6.864e-006   ]
3841 : [ 8.3704e-006  ]
3842 : [ 5.26227e-006 ]
3843 : [ 6.77117e-006 ]
3844 : [ 5.96557e-006 ]
3845 : [ 5.91646e-006 ]
3846 : [ 6.70894e-006 ]
3847 : [ 4.76786e-006 ]
3848 : [ 6.04284e-006 ]
3849 : [ 7.67405e-006 ]
3850 : [ 5.89928e-006 ]
3851 : [ 5.12737e-006 ]
3852 : [ 7.76677e-006 ]
3853 : [ 8.22065e-006 ]
3854 : [ 5.93357e-006 ]
3855 : [ 6.64372e-006 ]
3856 : [ 6.36455e-006 ]
3857 : [ 5.81641e-006 ]
3858 : [ 6.35553e-006 ]
3859 : [ 6.12687e-006 ]
3860 : [ 6.76812e-006 ]
3861 : [ 4.6873e-006  ]
3862 : [ 6.53563e-006 ]
3863 : [ 4.48906e-006 ]
3864 : [ 5.97404e-006 ]
3865 : [ 5.92527e-006 ]
3866 : [ 5.94652e-006 ]
3867 : [ 6.51119e-006 ]
3868 : [ 6.46498e-006 ]
3869 : [ 6.0251e-006  ]
3870 : [ 6.43751e-006 ]
3871 : [ 5.00271e-006 ]
3872 : [ 4.6317e-006  ]
3873 : [ 6.39993e-006 ]
3874 : [ 7.0712e-006  ]
3875 : [ 4.68467e-006 ]
3876 : [ 6.32918e-006 ]
3877 : [ 5.10236e-006 ]
3878 : [ 6.90637e-006 ]
3879 : [ 5.36372e-006 ]
3880 : [ 8.50781e-006 ]
3881 : [ 7.15066e-006 ]
3882 : [ 6.03919e-006 ]
3883 : [ 6.22272e-006 ]
3884 : [ 5.5238e-006  ]
3885 : [ 6.25171e-006 ]
3886 : [ 8.34197e-006 ]
3887 : [ 4.68987e-006 ]
3888 : [ 4.50665e-006 ]
3889 : [ 4.86408e-006 ]
3890 : [ 4.9136e-006  ]
3891 : [ 5.09213e-006 ]
3892 : [ 6.54868e-006 ]
3893 : [ 6.09377e-006 ]
3894 : [ 7.0545e-006  ]
3895 : [ 5.00839e-006 ]
3896 : [ 7.16379e-006 ]
3897 : [ 4.36873e-006 ]
3898 : [ 5.94754e-006 ]
3899 : [ 4.54284e-006 ]
3900 : [ 6.58723e-006 ]
3901 : [ 5.47146e-006 ]
3902 : [ 5.49513e-006 ]
3903 : [ 5.28123e-006 ]
3904 : [ 6.62573e-006 ]
3905 : [ 4.83808e-006 ]
3906 : [ 7.77803e-006 ]
3907 : [ 4.51646e-006 ]
3908 : [ 7.74722e-006 ]
3909 : [ 5.74164e-006 ]
3910 : [ 6.52008e-006 ]
3911 : [ 5.04002e-006 ]
3912 : [ 6.22025e-006 ]
3913 : [ 6.8045e-006  ]
3914 : [ 5.74771e-006 ]
3915 : [ 5.56781e-006 ]
3916 : [ 5.75243e-006 ]
3917 : [ 7.32139e-006 ]
3918 : [ 6.73649e-006 ]
3919 : [ 5.32712e-006 ]
3920 : [ 8.43762e-006 ]
3921 : [ 6.20175e-006 ]
3922 : [ 6.48925e-006 ]
3923 : [ 4.5818e-006  ]
3924 : [ 7.31611e-006 ]
3925 : [ 5.83063e-006 ]
3926 : [ 6.50532e-006 ]
3927 : [ 4.90777e-006 ]
3928 : [ 7.75115e-006 ]
3929 : [ 5.87598e-006 ]
3930 : [ 6.59585e-006 ]
3931 : [ 8.33232e-006 ]
3932 : [ 6.93073e-006 ]
3933 : [ 8.41754e-006 ]
3934 : [ 7.483e-006   ]
3935 : [ 6.04968e-006 ]
3936 : [ 4.61687e-006 ]
3937 : [ 8.19269e-006 ]
3938 : [ 6.05407e-006 ]
3939 : [ 5.10451e-006 ]
3940 : [ 6.93206e-006 ]
3941 : [ 6.68476e-006 ]
3942 : [ 6.09511e-006 ]
3943 : [ 6.18496e-006 ]
3944 : [ 4.59231e-006 ]
3945 : [ 5.82012e-006 ]
3946 : [ 4.15998e-006 ]
3947 : [ 7.39525e-006 ]
3948 : [ 6.02522e-006 ]
3949 : [ 4.90242e-006 ]
3950 : [ 8.6694e-006  ]
3951 : [ 5.93869e-006 ]
3952 : [ 5.36562e-006 ]
3953 : [ 5.51575e-006 ]
3954 : [ 6.81415e-006 ]
3955 : [ 5.91003e-006 ]
3956 : [ 7.53029e-006 ]
3957 : [ 5.83799e-006 ]
3958 : [ 6.9593e-006  ]
3959 : [ 6.4999e-006  ]
3960 : [ 5.03569e-006 ]
3961 : [ 6.57693e-006 ]
3962 : [ 6.25422e-006 ]
3963 : [ 6.80375e-006 ]
3964 : [ 6.80426e-006 ]
3965 : [ 5.31206e-006 ]
3966 : [ 6.38253e-006 ]
3967 : [ 6.48756e-006 ]
3968 : [ 4.698e-006   ]
3969 : [ 5.75999e-006 ]
3970 : [ 6.67336e-006 ]
3971 : [ 7.5012e-006  ]
3972 : [ 6.9142e-006  ]
3973 : [ 6.27963e-006 ]
3974 : [ 6.00375e-006 ]
3975 : [ 6.62953e-006 ]
3976 : [ 8.25811e-006 ]
3977 : [ 5.46294e-006 ]
3978 : [ 5.4107e-006  ]
3979 : [ 7.45996e-006 ]
3980 : [ 7.48985e-006 ]
3981 : [ 6.13851e-006 ]
3982 : [ 5.72937e-006 ]
3983 : [ 5.8923e-006  ]
3984 : [ 4.48971e-006 ]
3985 : [ 5.96712e-006 ]
3986 : [ 6.34652e-006 ]
3987 : [ 6.03664e-006 ]
3988 : [ 6.57915e-006 ]
3989 : [ 6.39512e-006 ]
3990 : [ 8.53038e-006 ]
3991 : [ 5.92419e-006 ]
3992 : [ 4.85426e-006 ]
3993 : [ 5.60021e-006 ]
3994 : [ 4.96485e-006 ]
3995 : [ 6.9884e-006  ]
3996 : [ 5.83934e-006 ]
3997 : [ 4.74992e-006 ]
3998 : [ 4.36692e-006 ]
3999 : [ 7.67895e-006 ]
4000 : [ 6.18526e-006 ]
4001 : [ 5.34181e-006 ]
4002 : [ 5.3022e-006  ]
4003 : [ 6.17907e-006 ]
4004 : [ 5.89439e-006 ]
4005 : [ 8.31121e-006 ]
4006 : [ 6.67917e-006 ]
4007 : [ 6.27645e-006 ]
4008 : [ 6.89025e-006 ]
4009 : [ 6.07851e-006 ]
4010 : [ 5.8566e-006  ]
4011 : [ 5.90406e-006 ]
4012 : [ 6.35304e-006 ]
4013 : [ 7.87613e-006 ]
4014 : [ 6.3782e-006  ]
4015 : [ 8.03489e-006 ]
4016 : [ 4.62298e-006 ]
4017 : [ 6.2406e-006  ]
4018 : [ 6.05761e-006 ]
4019 : [ 5.31236e-006 ]
4020 : [ 4.80792e-006 ]
4021 : [ 8.48917e-006 ]
4022 : [ 4.56764e-006 ]
4023 : [ 7.46306e-006 ]
4024 : [ 5.9224e-006  ]
4025 : [ 6.12534e-006 ]
4026 : [ 6.7308e-006  ]
4027 : [ 6.29985e-006 ]
4028 : [ 4.64242e-006 ]
4029 : [ 6.72166e-006 ]
4030 : [ 8.61908e-006 ]
4031 : [ 7.06075e-006 ]
4032 : [ 5.6063e-006  ]
4033 : [ 6.12902e-006 ]
4034 : [ 8.40866e-006 ]
4035 : [ 7.7122e-006  ]
4036 : [ 6.19205e-006 ]
4037 : [ 5.50033e-006 ]
4038 : [ 6.40358e-006 ]
4039 : [ 8.23432e-006 ]
4040 : [ 8.51897e-006 ]
4041 : [ 6.37945e-006 ]
4042 : [ 4.39671e-006 ]
4043 : [ 6.59757e-006 ]
4044 : [ 5.01191e-006 ]
4045 : [ 7.04333e-006 ]
4046 : [ 6.00002e-006 ]
4047 : [ 7.55571e-006 ]
4048 : [ 7.57058e-006 ]
4049 : [ 6.27519e-006 ]
4050 : [ 8.16133e-006 ]
4051 : [ 6.64863e-006 ]
4052 : [ 4.43945e-006 ]
4053 : [ 6.3561e-006  ]
4054 : [ 6.38037e-006 ]
4055 : [ 5.51777e-006 ]
4056 : [ 7.79237e-006 ]
4057 : [ 7.91942e-006 ]
4058 : [ 7.68312e-006 ]
4059 : [ 6.30915e-006 ]
4060 : [ 6.72381e-006 ]
4061 : [ 8.10247e-006 ]
4062 : [ 5.8569e-006  ]
4063 : [ 7.53857e-006 ]
4064 : [ 4.29429e-006 ]
4065 : [ 8.04289e-006 ]
4066 : [ 6.12875e-006 ]
4067 : [ 7.32482e-006 ]
4068 : [ 5.46634e-006 ]
4069 : [ 5.15212e-006 ]
4070 : [ 7.30795e-006 ]
4071 : [ 5.90448e-006 ]
4072 : [ 4.84882e-006 ]
4073 : [ 6.07384e-006 ]
4074 : [ 5.92018e-006 ]
4075 : [ 5.93068e-006 ]
4076 : [ 8.05234e-006 ]
4077 : [ 6.16763e-006 ]
4078 : [ 6.68147e-006 ]
4079 : [ 6.34513e-006 ]
4080 : [ 6.36241e-006 ]
4081 : [ 8.21472e-006 ]
4082 : [ 5.95409e-006 ]
4083 : [ 6.8803e-006  ]
4084 : [ 6.11435e-006 ]
4085 : [ 6.22698e-006 ]
4086 : [ 6.42241e-006 ]
4087 : [ 5.49914e-006 ]
4088 : [ 5.68886e-006 ]
4089 : [ 5.05077e-006 ]
4090 : [ 5.88618e-006 ]
4091 : [ 4.05752e-006 ]
4092 : [ 5.86965e-006 ]
4093 : [ 6.21589e-006 ]
4094 : [ 5.77983e-006 ]
4095 : [ 8.2837e-006  ]
4096 : [ 6.04211e-006 ]
4097 : [ 5.98716e-006 ]
4098 : [ 6.84606e-006 ]
4099 : [ 4.48282e-006 ]
4100 : [ 5.72889e-006 ]
4101 : [ 5.11641e-006 ]
4102 : [ 6.03769e-006 ]
4103 : [ 6.20981e-006 ]
4104 : [ 4.31939e-006 ]
4105 : [ 6.85375e-006 ]
4106 : [ 6.39867e-006 ]
4107 : [ 5.57806e-006 ]
4108 : [ 5.31398e-006 ]
4109 : [ 5.06383e-006 ]
4110 : [ 6.55521e-006 ]
4111 : [ 4.35356e-006 ]
4112 : [ 6.25869e-006 ]
4113 : [ 5.21088e-006 ]
4114 : [ 6.33326e-006 ]
4115 : [ 8.52764e-006 ]
4116 : [ 7.88327e-006 ]
4117 : [ 8.57043e-006 ]
4118 : [ 6.39577e-006 ]
4119 : [ 6.18321e-006 ]
4120 : [ 5.32537e-006 ]
4121 : [ 5.99195e-006 ]
4122 : [ 7.0661e-006  ]
4123 : [ 6.29956e-006 ]
4124 : [ 6.37132e-006 ]
4125 : [ 4.87648e-006 ]
4126 : [ 6.17982e-006 ]
4127 : [ 6.0089e-006  ]
4128 : [ 8.46736e-006 ]
4129 : [ 7.75664e-006 ]
4130 : [ 7.95026e-006 ]
4131 : [ 6.14953e-006 ]
4132 : [ 6.30321e-006 ]
4133 : [ 4.78766e-006 ]
4134 : [ 4.22503e-006 ]
4135 : [ 5.22487e-006 ]
4136 : [ 4.25696e-006 ]
4137 : [ 4.88799e-006 ]
4138 : [ 5.46324e-006 ]
4139 : [ 4.73002e-006 ]
4140 : [ 5.36439e-006 ]
4141 : [ 7.79971e-006 ]
4142 : [ 7.37357e-006 ]
4143 : [ 4.15116e-006 ]
4144 : [ 5.86411e-006 ]
4145 : [ 7.23451e-006 ]
4146 : [ 4.9645e-006  ]
4147 : [ 8.37472e-006 ]
4148 : [ 5.23754e-006 ]
4149 : [ 5.75336e-006 ]
4150 : [ 5.49119e-006 ]
4151 : [ 5.4352e-006  ]
4152 : [ 5.2628e-006  ]
4153 : [ 4.96089e-006 ]
4154 : [ 6.07828e-006 ]
4155 : [ 7.1674e-006  ]
4156 : [ 4.81769e-006 ]
4157 : [ 4.26225e-006 ]
4158 : [ 6.72528e-006 ]
4159 : [ 6.48549e-006 ]
4160 : [ 8.05367e-006 ]
4161 : [ 5.7698e-006  ]
4162 : [ 4.63657e-006 ]
4163 : [ 6.4548e-006  ]
4164 : [ 8.65493e-006 ]
4165 : [ 8.259e-006   ]
4166 : [ 6.07599e-006 ]
4167 : [ 4.4435e-006  ]
4168 : [ 7.02334e-006 ]
4169 : [ 4.94784e-006 ]
4170 : [ 6.59199e-006 ]
4171 : [ 4.89267e-006 ]
4172 : [ 5.14041e-006 ]
4173 : [ 5.43069e-006 ]
4174 : [ 7.96027e-006 ]
4175 : [ 6.09833e-006 ]
4176 : [ 6.27788e-006 ]
4177 : [ 7.29631e-006 ]
4178 : [ 5.0296e-006  ]
4179 : [ 5.21409e-006 ]
4180 : [ 6.51908e-006 ]
4181 : [ 6.21106e-006 ]
4182 : [ 6.17422e-006 ]
4183 : [ 8.50114e-006 ]
4184 : [ 8.74177e-006 ]
4185 : [ 5.43537e-006 ]
4186 : [ 6.42207e-006 ]
4187 : [ 6.39722e-006 ]
4188 : [ 5.39384e-006 ]
4189 : [ 6.70747e-006 ]
4190 : [ 7.19897e-006 ]
4191 : [ 5.43752e-006 ]
4192 : [ 7.48653e-006 ]
4193 : [ 4.23643e-006 ]
4194 : [ 4.77033e-006 ]
4195 : [ 5.72311e-006 ]
4196 : [ 7.24975e-006 ]
4197 : [ 5.21185e-006 ]
4198 : [ 5.77765e-006 ]
4199 : [ 7.98405e-006 ]
4200 : [ 6.19327e-006 ]
4201 : [ 6.23199e-006 ]
4202 : [ 6.32052e-006 ]
4203 : [ 4.63753e-006 ]
4204 : [ 6.1386e-006  ]
4205 : [ 6.82888e-006 ]
4206 : [ 4.94856e-006 ]
4207 : [ 5.85536e-006 ]
4208 : [ 7.30918e-006 ]
4209 : [ 4.42473e-006 ]
4210 : [ 5.83989e-006 ]
4211 : [ 7.84818e-006 ]
4212 : [ 6.95848e-006 ]
4213 : [ 7.0778e-006  ]
4214 : [ 6.17246e-006 ]
4215 : [ 6.3857e-006  ]
4216 : [ 6.12046e-006 ]
4217 : [ 5.91274e-006 ]
4218 : [ 6.19495e-006 ]
4219 : [ 5.63928e-006 ]
4220 : [ 4.62476e-006 ]
4221 : [ 6.67416e-006 ]
4222 : [ 4.88785e-006 ]
4223 : [ 5.5493e-006  ]
4224 : [ 5.10726e-006 ]
4225 : [ 5.91441e-006 ]
4226 : [ 5.0397e-006  ]
4227 : [ 6.54348e-006 ]
4228 : [ 7.85202e-006 ]
4229 : [ 7.73111e-006 ]
4230 : [ 5.75863e-006 ]
4231 : [ 6.08777e-006 ]
4232 : [ 7.24697e-006 ]
4233 : [ 6.32443e-006 ]
4234 : [ 4.99494e-006 ]
4235 : [ 6.20907e-006 ]
4236 : [ 7.92288e-006 ]
4237 : [ 6.18591e-006 ]
4238 : [ 5.52723e-006 ]
4239 : [ 5.98103e-006 ]
4240 : [ 6.52003e-006 ]
4241 : [ 6.38438e-006 ]
4242 : [ 7.04777e-006 ]
4243 : [ 6.1721e-006  ]
4244 : [ 5.45568e-006 ]
4245 : [ 6.43967e-006 ]
4246 : [ 4.85953e-006 ]
4247 : [ 6.39901e-006 ]
4248 : [ 6.27444e-006 ]
4249 : [ 6.1491e-006  ]
4250 : [ 6.00557e-006 ]
4251 : [ 7.42553e-006 ]
4252 : [ 6.72693e-006 ]
4253 : [ 6.01684e-006 ]
4254 : [ 6.21958e-006 ]
4255 : [ 5.59096e-006 ]
4256 : [ 7.54181e-006 ]
4257 : [ 6.60597e-006 ]
4258 : [ 4.71921e-006 ]
4259 : [ 8.5929e-006  ]
4260 : [ 6.14549e-006 ]
4261 : [ 6.89276e-006 ]
4262 : [ 5.24975e-006 ]
4263 : [ 5.36561e-006 ]
4264 : [ 4.92635e-006 ]
4265 : [ 7.88424e-006 ]
4266 : [ 6.29407e-006 ]
4267 : [ 8.0263e-006  ]
4268 : [ 6.45699e-006 ]
4269 : [ 6.15889e-006 ]
4270 : [ 5.78175e-006 ]
4271 : [ 5.1232e-006  ]
4272 : [ 6.43561e-006 ]
4273 : [ 6.98909e-006 ]
4274 : [ 4.65078e-006 ]
4275 : [ 5.35283e-006 ]
4276 : [ 5.92703e-006 ]
4277 : [ 5.76693e-006 ]
4278 : [ 4.29197e-006 ]
4279 : [ 6.17695e-006 ]
4280 : [ 8.46681e-006 ]
4281 : [ 7.06445e-006 ]
4282 : [ 7.04611e-006 ]
4283 : [ 7.37924e-006 ]
4284 : [ 4.61772e-006 ]
4285 : [ 5.81458e-006 ]
4286 : [ 4.88039e-006 ]
4287 : [ 7.17478e-006 ]
4288 : [ 5.45858e-006 ]
4289 : [ 5.45317e-006 ]
4290 : [ 5.95425e-006 ]
4291 : [ 6.29532e-006 ]
4292 : [ 6.47518e-006 ]
4293 : [ 6.24845e-006 ]
4294 : [ 4.79155e-006 ]
4295 : [ 6.24337e-006 ]
4296 : [ 4.84309e-006 ]
4297 : [ 5.25279e-006 ]
4298 : [ 8.11555e-006 ]
4299 : [ 5.89167e-006 ]
4300 : [ 5.17347e-006 ]
4301 : [ 5.97702e-006 ]
4302 : [ 5.49239e-006 ]
4303 : [ 5.69265e-006 ]
4304 : [ 6.37007e-006 ]
4305 : [ 4.5597e-006  ]
4306 : [ 5.82764e-006 ]
4307 : [ 6.49479e-006 ]
4308 : [ 5.33183e-006 ]
4309 : [ 7.72343e-006 ]
4310 : [ 5.89943e-006 ]
4311 : [ 7.51365e-006 ]
4312 : [ 7.72355e-006 ]
4313 : [ 6.05677e-006 ]
4314 : [ 7.06192e-006 ]
4315 : [ 4.50176e-006 ]
4316 : [ 5.08548e-006 ]
4317 : [ 7.06882e-006 ]
4318 : [ 7.29134e-006 ]
4319 : [ 7.06803e-006 ]
4320 : [ 5.80676e-006 ]
4321 : [ 6.64611e-006 ]
4322 : [ 7.67649e-006 ]
4323 : [ 4.38198e-006 ]
4324 : [ 6.36937e-006 ]
4325 : [ 6.3056e-006  ]
4326 : [ 4.16993e-006 ]
4327 : [ 7.71133e-006 ]
4328 : [ 6.22775e-006 ]
4329 : [ 4.66059e-006 ]
4330 : [ 7.10466e-006 ]
4331 : [ 6.0152e-006  ]
4332 : [ 7.60254e-006 ]
4333 : [ 5.93114e-006 ]
4334 : [ 6.267e-006   ]
4335 : [ 5.73467e-006 ]
4336 : [ 6.35704e-006 ]
4337 : [ 5.16231e-006 ]
4338 : [ 6.08844e-006 ]
4339 : [ 6.45306e-006 ]
4340 : [ 4.91563e-006 ]
4341 : [ 5.56682e-006 ]
4342 : [ 6.73633e-006 ]
4343 : [ 5.29423e-006 ]
4344 : [ 5.93433e-006 ]
4345 : [ 5.76486e-006 ]
4346 : [ 6.74978e-006 ]
4347 : [ 5.16309e-006 ]
4348 : [ 5.14724e-006 ]
4349 : [ 6.70328e-006 ]
4350 : [ 4.97582e-006 ]
4351 : [ 5.35992e-006 ]
4352 : [ 6.11919e-006 ]
4353 : [ 4.6665e-006  ]
4354 : [ 5.4761e-006  ]
4355 : [ 5.74113e-006 ]
4356 : [ 6.86436e-006 ]
4357 : [ 4.58951e-006 ]
4358 : [ 7.62841e-006 ]
4359 : [ 4.7464e-006  ]
4360 : [ 6.77033e-006 ]
4361 : [ 5.81509e-006 ]
4362 : [ 5.81678e-006 ]
4363 : [ 5.39183e-006 ]
4364 : [ 6.34651e-006 ]
4365 : [ 6.02646e-006 ]
4366 : [ 5.98428e-006 ]
4367 : [ 4.48099e-006 ]
4368 : [ 7.39709e-006 ]
4369 : [ 5.86917e-006 ]
4370 : [ 5.98162e-006 ]
4371 : [ 5.51183e-006 ]
4372 : [ 7.73983e-006 ]
4373 : [ 8.42636e-006 ]
4374 : [ 6.26554e-006 ]
4375 : [ 6.10028e-006 ]
4376 : [ 6.24196e-006 ]
4377 : [ 6.45603e-006 ]
4378 : [ 6.89167e-006 ]
4379 : [ 7.64655e-006 ]
4380 : [ 6.77837e-006 ]
4381 : [ 6.4043e-006  ]
4382 : [ 8.56331e-006 ]
4383 : [ 4.8625e-006  ]
4384 : [ 6.6948e-006  ]
4385 : [ 6.83698e-006 ]
4386 : [ 7.88065e-006 ]
4387 : [ 4.70469e-006 ]
4388 : [ 6.79746e-006 ]
4389 : [ 7.13042e-006 ]
4390 : [ 5.50472e-006 ]
4391 : [ 6.44463e-006 ]
4392 : [ 4.96263e-006 ]
4393 : [ 6.29475e-006 ]
4394 : [ 6.66439e-006 ]
4395 : [ 7.30693e-006 ]
4396 : [ 5.73471e-006 ]
4397 : [ 7.97291e-006 ]
4398 : [ 5.66533e-006 ]
4399 : [ 6.30443e-006 ]
4400 : [ 6.23488e-006 ]
4401 : [ 4.97032e-006 ]
4402 : [ 6.19546e-006 ]
4403 : [ 7.41768e-006 ]
4404 : [ 4.69787e-006 ]
4405 : [ 6.71455e-006 ]
4406 : [ 5.30821e-006 ]
4407 : [ 4.96402e-006 ]
4408 : [ 4.9825e-006  ]
4409 : [ 6.16803e-006 ]
4410 : [ 5.75372e-006 ]
4411 : [ 6.87591e-006 ]
4412 : [ 6.50406e-006 ]
4413 : [ 7.97877e-006 ]
4414 : [ 6.19411e-006 ]
4415 : [ 6.7896e-006  ]
4416 : [ 5.86424e-006 ]
4417 : [ 5.9657e-006  ]
4418 : [ 4.50087e-006 ]
4419 : [ 5.65681e-006 ]
4420 : [ 4.60302e-006 ]
4421 : [ 4.79299e-006 ]
4422 : [ 7.13576e-006 ]
4423 : [ 4.83174e-006 ]
4424 : [ 7.45814e-006 ]
4425 : [ 6.3428e-006  ]
4426 : [ 6.25063e-006 ]
4427 : [ 6.02564e-006 ]
4428 : [ 6.81675e-006 ]
4429 : [ 5.86727e-006 ]
4430 : [ 4.74637e-006 ]
4431 : [ 6.49901e-006 ]
4432 : [ 8.42825e-006 ]
4433 : [ 6.94254e-006 ]
4434 : [ 7.0285e-006  ]
4435 : [ 7.32994e-006 ]
4436 : [ 5.93748e-006 ]
4437 : [ 6.10639e-006 ]
4438 : [ 5.1573e-006  ]
4439 : [ 7.2174e-006  ]
4440 : [ 5.64721e-006 ]
4441 : [ 8.18029e-006 ]
4442 : [ 6.01969e-006 ]
4443 : [ 6.45947e-006 ]
4444 : [ 5.38536e-006 ]
4445 : [ 6.34388e-006 ]
4446 : [ 5.29571e-006 ]
4447 : [ 6.01294e-006 ]
4448 : [ 7.94455e-006 ]
4449 : [ 5.77419e-006 ]
4450 : [ 7.71155e-006 ]
4451 : [ 7.7644e-006  ]
4452 : [ 7.94519e-006 ]
4453 : [ 5.85575e-006 ]
4454 : [ 6.58376e-006 ]
4455 : [ 5.73921e-006 ]
4456 : [ 5.50255e-006 ]
4457 : [ 4.63105e-006 ]
4458 : [ 5.60371e-006 ]
4459 : [ 7.77051e-006 ]
4460 : [ 8.25132e-006 ]
4461 : [ 5.87407e-006 ]
4462 : [ 7.48696e-006 ]
4463 : [ 5.60588e-006 ]
4464 : [ 6.44014e-006 ]
4465 : [ 5.88568e-006 ]
4466 : [ 7.33306e-006 ]
4467 : [ 4.2393e-006  ]
4468 : [ 6.84657e-006 ]
4469 : [ 5.83169e-006 ]
4470 : [ 5.11803e-006 ]
4471 : [ 8.69395e-006 ]
4472 : [ 4.45958e-006 ]
4473 : [ 4.69347e-006 ]
4474 : [ 5.39794e-006 ]
4475 : [ 5.29049e-006 ]
4476 : [ 4.91182e-006 ]
4477 : [ 5.16609e-006 ]
4478 : [ 6.2144e-006  ]
4479 : [ 6.19192e-006 ]
4480 : [ 5.30257e-006 ]
4481 : [ 6.26172e-006 ]
4482 : [ 6.28014e-006 ]
4483 : [ 6.89048e-006 ]
4484 : [ 6.64907e-006 ]
4485 : [ 4.48698e-006 ]
4486 : [ 5.80335e-006 ]
4487 : [ 4.76956e-006 ]
4488 : [ 6.42043e-006 ]
4489 : [ 5.66483e-006 ]
4490 : [ 4.5499e-006  ]
4491 : [ 6.49064e-006 ]
4492 : [ 5.64105e-006 ]
4493 : [ 5.60538e-006 ]
4494 : [ 7.67662e-006 ]
4495 : [ 5.95351e-006 ]
4496 : [ 5.17074e-006 ]
4497 : [ 8.23137e-006 ]
4498 : [ 4.92811e-006 ]
4499 : [ 7.77127e-006 ]
4500 : [ 5.81869e-006 ]
4501 : [ 6.57378e-006 ]
4502 : [ 4.87358e-006 ]
4503 : [ 8.15633e-006 ]
4504 : [ 7.42293e-006 ]
4505 : [ 6.23137e-006 ]
4506 : [ 6.20256e-006 ]
4507 : [ 7.6498e-006  ]
4508 : [ 5.46466e-006 ]
4509 : [ 6.80705e-006 ]
4510 : [ 5.68644e-006 ]
4511 : [ 4.61316e-006 ]
4512 : [ 6.79771e-006 ]
4513 : [ 5.25567e-006 ]
4514 : [ 6.30017e-006 ]
4515 : [ 7.62624e-006 ]
4516 : [ 6.42881e-006 ]
4517 : [ 8.75679e-006 ]
4518 : [ 7.14352e-006 ]
4519 : [ 5.79601e-006 ]
4520 : [ 6.07177e-006 ]
4521 : [ 5.09791e-006 ]
4522 : [ 7.54773e-006 ]
4523 : [ 6.16839e-006 ]
4524 : [ 8.23711e-006 ]
4525 : [ 4.25112e-006 ]
4526 : [ 6.29746e-006 ]
4527 : [ 7.47696e-006 ]
4528 : [ 4.27506e-006 ]
4529 : [ 6.54037e-006 ]
4530 : [ 5.89231e-006 ]
4531 : [ 7.87579e-006 ]
4532 : [ 7.51815e-006 ]
4533 : [ 6.11622e-006 ]
4534 : [ 7.55609e-006 ]
4535 : [ 5.74933e-006 ]
4536 : [ 6.34118e-006 ]
4537 : [ 6.11838e-006 ]
4538 : [ 6.4668e-006  ]
4539 : [ 5.77118e-006 ]
4540 : [ 7.93656e-006 ]
4541 : [ 6.36168e-006 ]
4542 : [ 7.36031e-006 ]
4543 : [ 5.4773e-006  ]
4544 : [ 5.26842e-006 ]
4545 : [ 7.8662e-006  ]
4546 : [ 6.16811e-006 ]
4547 : [ 6.37562e-006 ]
4548 : [ 6.66132e-006 ]
4549 : [ 6.14571e-006 ]
4550 : [ 5.81134e-006 ]
4551 : [ 5.41497e-006 ]
4552 : [ 6.23808e-006 ]
4553 : [ 5.57531e-006 ]
4554 : [ 6.13774e-006 ]
4555 : [ 7.05516e-006 ]
4556 : [ 7.12842e-006 ]
4557 : [ 4.95829e-006 ]
4558 : [ 6.24871e-006 ]
4559 : [ 6.59118e-006 ]
4560 : [ 7.74978e-006 ]
4561 : [ 7.3868e-006  ]
4562 : [ 6.73121e-006 ]
4563 : [ 6.89931e-006 ]
4564 : [ 6.17929e-006 ]
4565 : [ 4.50228e-006 ]
4566 : [ 4.31374e-006 ]
4567 : [ 6.22572e-006 ]
4568 : [ 4.78636e-006 ]
4569 : [ 6.15467e-006 ]
4570 : [ 5.39824e-006 ]
4571 : [ 5.43501e-006 ]
4572 : [ 5.84643e-006 ]
4573 : [ 5.0267e-006  ]
4574 : [ 8.23983e-006 ]
4575 : [ 5.1868e-006  ]
4576 : [ 7.66828e-006 ]
4577 : [ 7.63094e-006 ]
4578 : [ 8.63984e-006 ]
4579 : [ 5.78943e-006 ]
4580 : [ 4.50152e-006 ]
4581 : [ 4.63394e-006 ]
4582 : [ 7.41751e-006 ]
4583 : [ 5.2557e-006  ]
4584 : [ 6.31078e-006 ]
4585 : [ 5.82003e-006 ]
4586 : [ 7.50917e-006 ]
4587 : [ 5.03375e-006 ]
4588 : [ 5.6914e-006  ]
4589 : [ 5.50842e-006 ]
4590 : [ 6.54204e-006 ]
4591 : [ 6.50097e-006 ]
4592 : [ 5.42206e-006 ]
4593 : [ 5.47275e-006 ]
4594 : [ 7.27588e-006 ]
4595 : [ 6.19482e-006 ]
4596 : [ 4.69285e-006 ]
4597 : [ 7.91908e-006 ]
4598 : [ 6.60425e-006 ]
4599 : [ 4.01418e-006 ]
4600 : [ 6.44956e-006 ]
4601 : [ 6.24151e-006 ]
4602 : [ 7.16044e-006 ]
4603 : [ 5.83292e-006 ]
4604 : [ 7.50893e-006 ]
4605 : [ 6.01122e-006 ]
4606 : [ 8.08848e-006 ]
4607 : [ 4.46692e-006 ]
4608 : [ 5.04963e-006 ]
4609 : [ 7.41106e-006 ]
4610 : [ 7.19216e-006 ]
4611 : [ 4.25198e-006 ]
4612 : [ 7.33216e-006 ]
4613 : [ 7.52036e-006 ]
4614 : [ 5.17061e-006 ]
4615 : [ 4.79103e-006 ]
4616 : [ 5.59037e-006 ]
4617 : [ 5.33906e-006 ]
4618 : [ 6.22938e-006 ]
4619 : [ 4.82437e-006 ]
4620 : [ 6.12846e-006 ]
4621 : [ 5.30793e-006 ]
4622 : [ 8.12745e-006 ]
4623 : [ 7.55935e-006 ]
4624 : [ 6.34251e-006 ]
4625 : [ 6.16001e-006 ]
4626 : [ 7.62466e-006 ]
4627 : [ 4.54062e-006 ]
4628 : [ 5.14123e-006 ]
4629 : [ 6.35566e-006 ]
4630 : [ 5.89574e-006 ]
4631 : [ 6.4067e-006  ]
4632 : [ 4.62431e-006 ]
4633 : [ 6.02958e-006 ]
4634 : [ 5.84307e-006 ]
4635 : [ 6.20715e-006 ]
4636 : [ 4.73422e-006 ]
4637 : [ 6.16549e-006 ]
4638 : [ 4.73042e-006 ]
4639 : [ 6.3226e-006  ]
4640 : [ 6.00892e-006 ]
4641 : [ 5.9325e-006  ]
4642 : [ 8.40362e-006 ]
4643 : [ 6.46302e-006 ]
4644 : [ 5.71944e-006 ]
4645 : [ 7.00765e-006 ]
4646 : [ 5.29164e-006 ]
4647 : [ 4.7377e-006  ]
4648 : [ 6.65666e-006 ]
4649 : [ 6.39834e-006 ]
4650 : [ 6.03811e-006 ]
4651 : [ 4.47047e-006 ]
4652 : [ 4.95195e-006 ]
4653 : [ 6.30321e-006 ]
4654 : [ 5.7652e-006  ]
4655 : [ 5.23629e-006 ]
4656 : [ 5.81037e-006 ]
4657 : [ 4.88387e-006 ]
4658 : [ 6.25709e-006 ]
4659 : [ 4.41248e-006 ]
4660 : [ 4.08733e-006 ]
4661 : [ 6.43894e-006 ]
4662 : [ 4.48938e-006 ]
4663 : [ 5.76308e-006 ]
4664 : [ 5.95315e-006 ]
4665 : [ 5.78469e-006 ]
4666 : [ 6.57627e-006 ]
4667 : [ 5.16058e-006 ]
4668 : [ 7.34937e-006 ]
4669 : [ 5.93735e-006 ]
4670 : [ 4.96944e-006 ]
4671 : [ 5.44968e-006 ]
4672 : [ 7.71856e-006 ]
4673 : [ 5.81439e-006 ]
4674 : [ 8.08007e-006 ]
4675 : [ 5.46082e-006 ]
4676 : [ 8.09802e-006 ]
4677 : [ 4.74544e-006 ]
4678 : [ 7.6221e-006  ]
4679 : [ 5.8906e-006  ]
4680 : [ 7.48185e-006 ]
4681 : [ 7.02868e-006 ]
4682 : [ 6.63419e-006 ]
4683 : [ 8.62985e-006 ]
4684 : [ 5.89199e-006 ]
4685 : [ 7.4605e-006  ]
4686 : [ 6.1823e-006  ]
4687 : [ 5.97421e-006 ]
4688 : [ 8.10407e-006 ]
4689 : [ 5.57896e-006 ]
4690 : [ 4.85349e-006 ]
4691 : [ 8.08407e-006 ]
4692 : [ 8.2042e-006  ]
4693 : [ 7.97578e-006 ]
4694 : [ 6.45454e-006 ]
4695 : [ 6.95706e-006 ]
4696 : [ 5.05342e-006 ]
4697 : [ 6.57875e-006 ]
4698 : [ 5.61094e-006 ]
4699 : [ 4.65475e-006 ]
4700 : [ 6.32834e-006 ]
4701 : [ 7.61311e-006 ]
4702 : [ 6.60132e-006 ]
4703 : [ 6.43103e-006 ]
4704 : [ 7.66888e-006 ]
4705 : [ 7.07677e-006 ]
4706 : [ 5.922e-006   ]
4707 : [ 6.06029e-006 ]
4708 : [ 6.2502e-006  ]
4709 : [ 5.57061e-006 ]
4710 : [ 7.11095e-006 ]
4711 : [ 5.3708e-006  ]
4712 : [ 7.98773e-006 ]
4713 : [ 5.77805e-006 ]
4714 : [ 7.07087e-006 ]
4715 : [ 6.11353e-006 ]
4716 : [ 5.39146e-006 ]
4717 : [ 7.53395e-006 ]
4718 : [ 5.29872e-006 ]
4719 : [ 6.11556e-006 ]
4720 : [ 5.55577e-006 ]
4721 : [ 5.76023e-006 ]
4722 : [ 5.73406e-006 ]
4723 : [ 6.83149e-006 ]
4724 : [ 6.69326e-006 ]
4725 : [ 7.96054e-006 ]
4726 : [ 5.8269e-006  ]
4727 : [ 6.08144e-006 ]
4728 : [ 6.72209e-006 ]
4729 : [ 6.30069e-006 ]
4730 : [ 5.79863e-006 ]
4731 : [ 8.31792e-006 ]
4732 : [ 6.28512e-006 ]
4733 : [ 8.70298e-006 ]
4734 : [ 7.22129e-006 ]
4735 : [ 5.18229e-006 ]
4736 : [ 6.20636e-006 ]
4737 : [ 5.75608e-006 ]
4738 : [ 7.33701e-006 ]
4739 : [ 5.96217e-006 ]
4740 : [ 5.32563e-006 ]
4741 : [ 7.75929e-006 ]
4742 : [ 5.58844e-006 ]
4743 : [ 4.59868e-006 ]
4744 : [ 8.06337e-006 ]
4745 : [ 5.12258e-006 ]
4746 : [ 6.5304e-006  ]
4747 : [ 6.43384e-006 ]
4748 : [ 4.96936e-006 ]
4749 : [ 8.42334e-006 ]
4750 : [ 7.28385e-006 ]
4751 : [ 7.65543e-006 ]
4752 : [ 8.14453e-006 ]
4753 : [ 6.74893e-006 ]
4754 : [ 6.88375e-006 ]
4755 : [ 7.67604e-006 ]
4756 : [ 7.8816e-006  ]
4757 : [ 6.0456e-006  ]
4758 : [ 6.15785e-006 ]
4759 : [ 8.52281e-006 ]
4760 : [ 7.11215e-006 ]
4761 : [ 4.66754e-006 ]
4762 : [ 6.33085e-006 ]
4763 : [ 4.482e-006   ]
4764 : [ 6.32887e-006 ]
4765 : [ 6.65503e-006 ]
4766 : [ 5.26153e-006 ]
4767 : [ 7.6047e-006  ]
4768 : [ 7.79324e-006 ]
4769 : [ 4.68434e-006 ]
4770 : [ 8.22904e-006 ]
4771 : [ 8.04003e-006 ]
4772 : [ 5.47607e-006 ]
4773 : [ 5.07817e-006 ]
4774 : [ 6.1265e-006  ]
4775 : [ 6.40941e-006 ]
4776 : [ 6.05488e-006 ]
4777 : [ 5.7887e-006  ]
4778 : [ 6.25809e-006 ]
4779 : [ 5.17053e-006 ]
4780 : [ 4.9361e-006  ]
4781 : [ 4.74847e-006 ]
4782 : [ 6.21425e-006 ]
4783 : [ 5.97113e-006 ]
4784 : [ 5.21732e-006 ]
4785 : [ 5.3267e-006  ]
4786 : [ 6.16847e-006 ]
4787 : [ 7.45188e-006 ]
4788 : [ 6.49061e-006 ]
4789 : [ 7.06408e-006 ]
4790 : [ 5.52413e-006 ]
4791 : [ 8.10576e-006 ]
4792 : [ 6.12323e-006 ]
4793 : [ 6.14162e-006 ]
4794 : [ 8.41263e-006 ]
4795 : [ 6.17447e-006 ]
4796 : [ 6.31042e-006 ]
4797 : [ 7.80352e-006 ]
4798 : [ 7.57207e-006 ]
4799 : [ 5.69858e-006 ]
4800 : [ 7.08666e-006 ]
4801 : [ 5.98668e-006 ]
4802 : [ 5.60316e-006 ]
4803 : [ 5.51956e-006 ]
4804 : [ 5.29464e-006 ]
4805 : [ 6.27491e-006 ]
4806 : [ 5.84441e-006 ]
4807 : [ 8.4963e-006  ]
4808 : [ 6.84026e-006 ]
4809 : [ 8.44537e-006 ]
4810 : [ 5.19197e-006 ]
4811 : [ 8.06654e-006 ]
4812 : [ 5.35769e-006 ]
4813 : [ 8.38201e-006 ]
4814 : [ 4.44976e-006 ]
4815 : [ 6.56981e-006 ]
4816 : [ 7.53833e-006 ]
4817 : [ 6.28411e-006 ]
4818 : [ 6.58035e-006 ]
4819 : [ 5.28285e-006 ]
4820 : [ 6.42196e-006 ]
4821 : [ 6.50449e-006 ]
4822 : [ 5.66068e-006 ]
4823 : [ 6.86722e-006 ]
4824 : [ 5.16933e-006 ]
4825 : [ 6.32645e-006 ]
4826 : [ 5.64963e-006 ]
4827 : [ 7.70089e-006 ]
4828 : [ 6.16585e-006 ]
4829 : [ 7.47208e-006 ]
4830 : [ 6.87969e-006 ]
4831 : [ 5.82447e-006 ]
4832 : [ 6.75865e-006 ]
4833 : [ 5.75736e-006 ]
4834 : [ 5.47579e-006 ]
4835 : [ 7.07682e-006 ]
4836 : [ 6.62046e-006 ]
4837 : [ 5.3063e-006  ]
4838 : [ 5.71978e-006 ]
4839 : [ 7.88703e-006 ]
4840 : [ 8.36521e-006 ]
4841 : [ 7.28099e-006 ]
4842 : [ 6.94074e-006 ]
4843 : [ 6.40783e-006 ]
4844 : [ 7.30814e-006 ]
4845 : [ 6.95107e-006 ]
4846 : [ 7.14614e-006 ]
4847 : [ 7.13477e-006 ]
4848 : [ 8.52354e-006 ]
4849 : [ 5.42762e-006 ]
4850 : [ 6.25144e-006 ]
4851 : [ 5.68436e-006 ]
4852 : [ 5.63205e-006 ]
4853 : [ 4.36756e-006 ]
4854 : [ 5.06273e-006 ]
4855 : [ 6.278e-006   ]
4856 : [ 5.63214e-006 ]
4857 : [ 4.2663e-006  ]
4858 : [ 6.84708e-006 ]
4859 : [ 6.24939e-006 ]
4860 : [ 5.31249e-006 ]
4861 : [ 6.06065e-006 ]
4862 : [ 5.20091e-006 ]
4863 : [ 6.60403e-006 ]
4864 : [ 6.05382e-006 ]
4865 : [ 6.48836e-006 ]
4866 : [ 6.1081e-006  ]
4867 : [ 6.23588e-006 ]
4868 : [ 5.45806e-006 ]
4869 : [ 7.92896e-006 ]
4870 : [ 5.49033e-006 ]
4871 : [ 8.35047e-006 ]
4872 : [ 5.4821e-006  ]
4873 : [ 6.07848e-006 ]
4874 : [ 6.94836e-006 ]
4875 : [ 6.04255e-006 ]
4876 : [ 8.46385e-006 ]
4877 : [ 5.62746e-006 ]
4878 : [ 5.88791e-006 ]
4879 : [ 5.57617e-006 ]
4880 : [ 7.51566e-006 ]
4881 : [ 5.80551e-006 ]
4882 : [ 4.78398e-006 ]
4883 : [ 6.37631e-006 ]
4884 : [ 5.0757e-006  ]
4885 : [ 4.42534e-006 ]
4886 : [ 6.33736e-006 ]
4887 : [ 5.3756e-006  ]
4888 : [ 7.53432e-006 ]
4889 : [ 7.41733e-006 ]
4890 : [ 6.51813e-006 ]
4891 : [ 7.41702e-006 ]
4892 : [ 7.66078e-006 ]
4893 : [ 5.87169e-006 ]
4894 : [ 5.33883e-006 ]
4895 : [ 6.46912e-006 ]
4896 : [ 6.40886e-006 ]
4897 : [ 8.56337e-006 ]
4898 : [ 5.05347e-006 ]
4899 : [ 6.15739e-006 ]
4900 : [ 6.32229e-006 ]
4901 : [ 7.23556e-006 ]
4902 : [ 7.40471e-006 ]
4903 : [ 5.68488e-006 ]
4904 : [ 7.52233e-006 ]
4905 : [ 4.17919e-006 ]
4906 : [ 6.24784e-006 ]
4907 : [ 6.48303e-006 ]
4908 : [ 6.88399e-006 ]
4909 : [ 7.17025e-006 ]
4910 : [ 6.19416e-006 ]
4911 : [ 6.78026e-006 ]
4912 : [ 6.79345e-006 ]
4913 : [ 4.66791e-006 ]
4914 : [ 8.20656e-006 ]
4915 : [ 7.4937e-006  ]
4916 : [ 4.43423e-006 ]
4917 : [ 8.05756e-006 ]
4918 : [ 7.20491e-006 ]
4919 : [ 5.30697e-006 ]
4920 : [ 4.80083e-006 ]
4921 : [ 5.18002e-006 ]
4922 : [ 5.97229e-006 ]
4923 : [ 5.3578e-006  ]
4924 : [ 4.53209e-006 ]
4925 : [ 5.19549e-006 ]
4926 : [ 6.42898e-006 ]
4927 : [ 4.5811e-006  ]
4928 : [ 6.11729e-006 ]
4929 : [ 5.79464e-006 ]
4930 : [ 6.52856e-006 ]
4931 : [ 7.81042e-006 ]
4932 : [ 7.57135e-006 ]
4933 : [ 6.11737e-006 ]
4934 : [ 5.3899e-006  ]
4935 : [ 6.34888e-006 ]
4936 : [ 7.27813e-006 ]
4937 : [ 8.36386e-006 ]
4938 : [ 6.15622e-006 ]
4939 : [ 7.05958e-006 ]
4940 : [ 8.10153e-006 ]
4941 : [ 8.04668e-006 ]
4942 : [ 6.20603e-006 ]
4943 : [ 8.54108e-006 ]
4944 : [ 6.53061e-006 ]
4945 : [ 6.2999e-006  ]
4946 : [ 4.93102e-006 ]
4947 : [ 4.45413e-006 ]
4948 : [ 6.41944e-006 ]
4949 : [ 4.91233e-006 ]
4950 : [ 5.52188e-006 ]
4951 : [ 5.62916e-006 ]
4952 : [ 4.59678e-006 ]
4953 : [ 6.79292e-006 ]
4954 : [ 6.17299e-006 ]
4955 : [ 8.24833e-006 ]
4956 : [ 6.13305e-006 ]
4957 : [ 7.95935e-006 ]
4958 : [ 4.64907e-006 ]
4959 : [ 5.94061e-006 ]
4960 : [ 5.17792e-006 ]
4961 : [ 6.48524e-006 ]
4962 : [ 6.33128e-006 ]
4963 : [ 6.93247e-006 ]
4964 : [ 5.94405e-006 ]
4965 : [ 4.63567e-006 ]
4966 : [ 8.10239e-006 ]
4967 : [ 5.28472e-006 ]
4968 : [ 8.67964e-006 ]
4969 : [ 8.03449e-006 ]
4970 : [ 8.61701e-006 ]
4971 : [ 5.29941e-006 ]
4972 : [ 5.38013e-006 ]
4973 : [ 5.32395e-006 ]
4974 : [ 5.66537e-006 ]
4975 : [ 6.15642e-006 ]
4976 : [ 7.71202e-006 ]
4977 : [ 4.65223e-006 ]
4978 : [ 6.94776e-006 ]
4979 : [ 5.73963e-006 ]
4980 : [ 6.15161e-006 ]
4981 : [ 6.16315e-006 ]
4982 : [ 7.13265e-006 ]
4983 : [ 5.22482e-006 ]
4984 : [ 6.9331e-006  ]
4985 : [ 4.68469e-006 ]
4986 : [ 8.32381e-006 ]
4987 : [ 6.34835e-006 ]
4988 : [ 6.25487e-006 ]
4989 : [ 5.97613e-006 ]
4990 : [ 7.07489e-006 ]
4991 : [ 5.77791e-006 ]
4992 : [ 6.21453e-006 ]
4993 : [ 8.204e-006   ]
4994 : [ 8.41567e-006 ]
4995 : [ 6.18726e-006 ]
4996 : [ 5.98786e-006 ]
4997 : [ 8.38928e-006 ]
4998 : [ 4.68473e-006 ]
4999 : [ 6.12838e-006 ]
5000 : [ 6.20867e-006 ]
5001 : [ 7.46905e-006 ]
5002 : [ 4.69068e-006 ]
5003 : [ 5.61373e-006 ]
5004 : [ 6.50411e-006 ]
5005 : [ 6.77226e-006 ]
5006 : [ 7.8296e-006  ]
5007 : [ 6.46539e-006 ]
5008 : [ 6.60307e-006 ]
5009 : [ 4.65731e-006 ]
5010 : [ 5.56066e-006 ]
5011 : [ 5.2198e-006  ]
5012 : [ 5.38073e-006 ]
5013 : [ 4.67671e-006 ]
5014 : [ 4.58527e-006 ]
5015 : [ 6.20869e-006 ]
5016 : [ 6.07901e-006 ]
5017 : [ 4.76914e-006 ]
5018 : [ 4.67841e-006 ]
5019 : [ 8.44447e-006 ]
5020 : [ 5.71357e-006 ]
5021 : [ 4.53888e-006 ]
5022 : [ 5.79493e-006 ]
5023 : [ 5.14573e-006 ]
5024 : [ 6.06483e-006 ]
5025 : [ 6.19831e-006 ]
5026 : [ 4.74241e-006 ]
5027 : [ 8.0661e-006  ]
5028 : [ 4.84647e-006 ]
5029 : [ 6.09392e-006 ]
5030 : [ 5.50111e-006 ]
5031 : [ 6.01556e-006 ]
5032 : [ 5.60294e-006 ]
5033 : [ 8.51193e-006 ]
5034 : [ 7.8476e-006  ]
5035 : [ 5.16996e-006 ]
5036 : [ 7.70833e-006 ]
5037 : [ 6.44088e-006 ]
5038 : [ 5.28809e-006 ]
5039 : [ 8.40317e-006 ]
5040 : [ 6.22695e-006 ]
5041 : [ 6.02961e-006 ]
5042 : [ 5.61674e-006 ]
5043 : [ 4.80273e-006 ]
5044 : [ 6.9364e-006  ]
5045 : [ 6.2904e-006  ]
5046 : [ 5.628e-006   ]
5047 : [ 8.46883e-006 ]
5048 : [ 6.09967e-006 ]
5049 : [ 7.77157e-006 ]
5050 : [ 8.43696e-006 ]
5051 : [ 6.41361e-006 ]
5052 : [ 4.51867e-006 ]
5053 : [ 4.16416e-006 ]
5054 : [ 5.90145e-006 ]
5055 : [ 8.13111e-006 ]
5056 : [ 5.738e-006   ]
5057 : [ 7.83482e-006 ]
5058 : [ 7.80996e-006 ]
5059 : [ 6.46889e-006 ]
5060 : [ 7.38985e-006 ]
5061 : [ 5.90025e-006 ]
5062 : [ 5.12504e-006 ]
5063 : [ 5.6525e-006  ]
5064 : [ 6.21509e-006 ]
5065 : [ 5.23771e-006 ]
5066 : [ 7.98714e-006 ]
5067 : [ 6.17643e-006 ]
5068 : [ 5.98033e-006 ]
5069 : [ 5.21647e-006 ]
5070 : [ 7.07391e-006 ]
5071 : [ 6.20824e-006 ]
5072 : [ 5.66349e-006 ]
5073 : [ 5.46417e-006 ]
5074 : [ 4.76542e-006 ]
5075 : [ 6.41424e-006 ]
5076 : [ 5.428e-006   ]
5077 : [ 5.24088e-006 ]
5078 : [ 7.3259e-006  ]
5079 : [ 7.47572e-006 ]
5080 : [ 6.34519e-006 ]
5081 : [ 5.10841e-006 ]
5082 : [ 4.43916e-006 ]
5083 : [ 6.91849e-006 ]
5084 : [ 6.6514e-006  ]
5085 : [ 5.84115e-006 ]
5086 : [ 5.79771e-006 ]
5087 : [ 6.80458e-006 ]
5088 : [ 5.82652e-006 ]
5089 : [ 6.14939e-006 ]
5090 : [ 5.8289e-006  ]
5091 : [ 6.21879e-006 ]
5092 : [ 7.63528e-006 ]
5093 : [ 8.00482e-006 ]
5094 : [ 6.29869e-006 ]
5095 : [ 5.59832e-006 ]
5096 : [ 4.85732e-006 ]
5097 : [ 4.69192e-006 ]
5098 : [ 6.58457e-006 ]
5099 : [ 5.90507e-006 ]
5100 : [ 6.64571e-006 ]
5101 : [ 7.61182e-006 ]
5102 : [ 5.54268e-006 ]
5103 : [ 6.85002e-006 ]
5104 : [ 8.0856e-006  ]
5105 : [ 8.33384e-006 ]
5106 : [ 6.16805e-006 ]
5107 : [ 4.35642e-006 ]
5108 : [ 4.69033e-006 ]
5109 : [ 8.21612e-006 ]
5110 : [ 7.46144e-006 ]
5111 : [ 6.47467e-006 ]
5112 : [ 7.52868e-006 ]
5113 : [ 5.15021e-006 ]
5114 : [ 6.71844e-006 ]
5115 : [ 5.65426e-006 ]
5116 : [ 6.15342e-006 ]
5117 : [ 6.94682e-006 ]
5118 : [ 7.31737e-006 ]
5119 : [ 6.09628e-006 ]
5120 : [ 4.35541e-006 ]
5121 : [ 7.48517e-006 ]
5122 : [ 5.65823e-006 ]
5123 : [ 7.11799e-006 ]
5124 : [ 4.47082e-006 ]
5125 : [ 5.21947e-006 ]
5126 : [ 6.19743e-006 ]
5127 : [ 5.25949e-006 ]
5128 : [ 8.132e-006   ]
5129 : [ 5.14576e-006 ]
5130 : [ 4.75613e-006 ]
5131 : [ 5.66377e-006 ]
5132 : [ 7.15176e-006 ]
5133 : [ 4.64679e-006 ]
5134 : [ 4.94691e-006 ]
5135 : [ 7.02649e-006 ]
5136 : [ 5.23436e-006 ]
5137 : [ 6.21014e-006 ]
5138 : [ 4.63278e-006 ]
5139 : [ 7.00158e-006 ]
5140 : [ 7.9081e-006  ]
5141 : [ 4.26883e-006 ]
5142 : [ 5.61358e-006 ]
5143 : [ 5.75357e-006 ]
5144 : [ 4.80565e-006 ]
5145 : [ 6.37228e-006 ]
5146 : [ 6.01505e-006 ]
5147 : [ 5.63759e-006 ]
5148 : [ 7.28182e-006 ]
5149 : [ 4.50338e-006 ]
5150 : [ 7.18429e-006 ]
5151 : [ 8.52278e-006 ]
5152 : [ 6.33918e-006 ]
5153 : [ 4.93344e-006 ]
5154 : [ 4.51712e-006 ]
5155 : [ 5.13703e-006 ]
5156 : [ 8.35763e-006 ]
5157 : [ 6.7466e-006  ]
5158 : [ 6.09106e-006 ]
5159 : [ 6.76185e-006 ]
5160 : [ 6.39437e-006 ]
5161 : [ 7.10367e-006 ]
5162 : [ 8.67534e-006 ]
5163 : [ 5.69529e-006 ]
5164 : [ 7.34265e-006 ]
5165 : [ 5.75898e-006 ]
5166 : [ 7.64843e-006 ]
5167 : [ 7.99856e-006 ]
5168 : [ 5.44679e-006 ]
5169 : [ 5.84687e-006 ]
5170 : [ 6.41516e-006 ]
5171 : [ 5.29154e-006 ]
5172 : [ 6.25969e-006 ]
5173 : [ 4.43106e-006 ]
5174 : [ 7.84787e-006 ]
5175 : [ 6.8562e-006  ]
5176 : [ 7.10211e-006 ]
5177 : [ 5.56437e-006 ]
5178 : [ 6.69268e-006 ]
5179 : [ 5.81518e-006 ]
5180 : [ 5.9021e-006  ]
5181 : [ 5.37635e-006 ]
5182 : [ 6.37373e-006 ]
5183 : [ 6.67281e-006 ]
5184 : [ 7.54346e-006 ]
5185 : [ 4.58954e-006 ]
5186 : [ 6.45011e-006 ]
5187 : [ 8.60851e-006 ]
5188 : [ 6.33521e-006 ]
5189 : [ 5.40523e-006 ]
5190 : [ 6.14788e-006 ]
5191 : [ 8.57888e-006 ]
5192 : [ 5.4675e-006  ]
5193 : [ 6.78538e-006 ]
5194 : [ 4.72267e-006 ]
5195 : [ 4.89513e-006 ]
5196 : [ 6.49567e-006 ]
5197 : [ 4.60641e-006 ]
5198 : [ 5.91125e-006 ]
5199 : [ 6.69348e-006 ]
5200 : [ 6.11869e-006 ]
5201 : [ 6.20461e-006 ]
5202 : [ 8.45053e-006 ]
5203 : [ 5.72317e-006 ]
5204 : [ 7.68722e-006 ]
5205 : [ 5.37924e-006 ]
5206 : [ 5.84815e-006 ]
5207 : [ 6.24859e-006 ]
5208 : [ 5.3661e-006  ]
5209 : [ 5.20442e-006 ]
5210 : [ 4.91699e-006 ]
5211 : [ 5.57595e-006 ]
5212 : [ 4.93703e-006 ]
5213 : [ 8.63842e-006 ]
5214 : [ 8.14936e-006 ]
5215 : [ 7.98462e-006 ]
5216 : [ 8.26801e-006 ]
5217 : [ 6.24858e-006 ]
5218 : [ 5.761e-006   ]
5219 : [ 6.25799e-006 ]
5220 : [ 5.98747e-006 ]
5221 : [ 5.77387e-006 ]
5222 : [ 5.35791e-006 ]
5223 : [ 8.58514e-006 ]
5224 : [ 6.94149e-006 ]
5225 : [ 8.32375e-006 ]
5226 : [ 6.76101e-006 ]
5227 : [ 5.99886e-006 ]
5228 : [ 4.84928e-006 ]
5229 : [ 7.24044e-006 ]
5230 : [ 6.21668e-006 ]
5231 : [ 7.06635e-006 ]
5232 : [ 8.10635e-006 ]
5233 : [ 7.74358e-006 ]
5234 : [ 4.18105e-006 ]
5235 : [ 5.86992e-006 ]
5236 : [ 8.13282e-006 ]
5237 : [ 7.31212e-006 ]
5238 : [ 5.48634e-006 ]
5239 : [ 5.93126e-006 ]
5240 : [ 7.7602e-006  ]
5241 : [ 7.63386e-006 ]
5242 : [ 6.07669e-006 ]
5243 : [ 7.48981e-006 ]
5244 : [ 6.54562e-006 ]
5245 : [ 7.33691e-006 ]
5246 : [ 6.66435e-006 ]
5247 : [ 7.77693e-006 ]
5248 : [ 6.09278e-006 ]
5249 : [ 4.39788e-006 ]
5250 : [ 5.85536e-006 ]
5251 : [ 5.89704e-006 ]
5252 : [ 4.92054e-006 ]
5253 : [ 4.3163e-006  ]
5254 : [ 6.09401e-006 ]
5255 : [ 8.50626e-006 ]
5256 : [ 6.52129e-006 ]
5257 : [ 5.47294e-006 ]
5258 : [ 7.06752e-006 ]
5259 : [ 6.3036e-006  ]
5260 : [ 5.59461e-006 ]
5261 : [ 7.24859e-006 ]
5262 : [ 4.74658e-006 ]
5263 : [ 6.3299e-006  ]
5264 : [ 6.3087e-006  ]
5265 : [ 7.33607e-006 ]
5266 : [ 7.20827e-006 ]
5267 : [ 5.50496e-006 ]
5268 : [ 5.6203e-006  ]
5269 : [ 5.24293e-006 ]
5270 : [ 6.22798e-006 ]
5271 : [ 6.18948e-006 ]
5272 : [ 7.17047e-006 ]
5273 : [ 5.94315e-006 ]
5274 : [ 6.03986e-006 ]
5275 : [ 7.28416e-006 ]
5276 : [ 4.87751e-006 ]
5277 : [ 5.21289e-006 ]
5278 : [ 6.06104e-006 ]
5279 : [ 4.95442e-006 ]
5280 : [ 6.40897e-006 ]
5281 : [ 4.32431e-006 ]
5282 : [ 4.19279e-006 ]
5283 : [ 6.46291e-006 ]
5284 : [ 8.2298e-006  ]
5285 : [ 7.4655e-006  ]
5286 : [ 7.3576e-006  ]
5287 : [ 6.23365e-006 ]
5288 : [ 6.44739e-006 ]
5289 : [ 6.5597e-006  ]
5290 : [ 4.73079e-006 ]
5291 : [ 4.87786e-006 ]
5292 : [ 8.51147e-006 ]
5293 : [ 6.83009e-006 ]
5294 : [ 6.42532e-006 ]
5295 : [ 6.36841e-006 ]
5296 : [ 6.39165e-006 ]
5297 : [ 4.69894e-006 ]
5298 : [ 4.30966e-006 ]
5299 : [ 5.30757e-006 ]
5300 : [ 6.61428e-006 ]
5301 : [ 6.03958e-006 ]
5302 : [ 6.32581e-006 ]
5303 : [ 7.23411e-006 ]
5304 : [ 7.75292e-006 ]
5305 : [ 7.00009e-006 ]
5306 : [ 5.93842e-006 ]
5307 : [ 5.23404e-006 ]
5308 : [ 6.87696e-006 ]
5309 : [ 6.6025e-006  ]
5310 : [ 4.91221e-006 ]
5311 : [ 8.35618e-006 ]
5312 : [ 7.99212e-006 ]
5313 : [ 5.43856e-006 ]
5314 : [ 6.4716e-006  ]
5315 : [ 8.00509e-006 ]
5316 : [ 5.56561e-006 ]
5317 : [ 8.09295e-006 ]
5318 : [ 7.63485e-006 ]
5319 : [ 8.15931e-006 ]
5320 : [ 5.0136e-006  ]
5321 : [ 6.00207e-006 ]
5322 : [ 6.63832e-006 ]
5323 : [ 8.01955e-006 ]
5324 : [ 4.35788e-006 ]
5325 : [ 8.02538e-006 ]
5326 : [ 7.15902e-006 ]
5327 : [ 5.00415e-006 ]
5328 : [ 6.86391e-006 ]
5329 : [ 4.29706e-006 ]
5330 : [ 5.29448e-006 ]
5331 : [ 5.90369e-006 ]
5332 : [ 8.42301e-006 ]
5333 : [ 6.15557e-006 ]
5334 : [ 6.09753e-006 ]
5335 : [ 4.53838e-006 ]
5336 : [ 4.92336e-006 ]
5337 : [ 4.61021e-006 ]
5338 : [ 5.92511e-006 ]
5339 : [ 5.65893e-006 ]
5340 : [ 6.44088e-006 ]
5341 : [ 7.60366e-006 ]
5342 : [ 5.79164e-006 ]
5343 : [ 5.64798e-006 ]
5344 : [ 6.92807e-006 ]
5345 : [ 6.95891e-006 ]
5346 : [ 6.16969e-006 ]
5347 : [ 6.22368e-006 ]
5348 : [ 6.28343e-006 ]
5349 : [ 6.55238e-006 ]
5350 : [ 7.21007e-006 ]
5351 : [ 7.45346e-006 ]
5352 : [ 6.3448e-006  ]
5353 : [ 8.05512e-006 ]
5354 : [ 7.72869e-006 ]
5355 : [ 4.99707e-006 ]
5356 : [ 4.83203e-006 ]
5357 : [ 7.95738e-006 ]
5358 : [ 6.27431e-006 ]
5359 : [ 5.29483e-006 ]
5360 : [ 5.94606e-006 ]
5361 : [ 4.16041e-006 ]
5362 : [ 4.80996e-006 ]
5363 : [ 6.82623e-006 ]
5364 : [ 6.14297e-006 ]
5365 : [ 6.5585e-006  ]
5366 : [ 5.05084e-006 ]
5367 : [ 8.21406e-006 ]
5368 : [ 6.18722e-006 ]
5369 : [ 5.71605e-006 ]
5370 : [ 6.31592e-006 ]
5371 : [ 5.44018e-006 ]
5372 : [ 6.12316e-006 ]
5373 : [ 6.79641e-006 ]
5374 : [ 4.76875e-006 ]
5375 : [ 5.43468e-006 ]
5376 : [ 4.30176e-006 ]
5377 : [ 6.14549e-006 ]
5378 : [ 5.62499e-006 ]
5379 : [ 8.08155e-006 ]
5380 : [ 6.2977e-006  ]
5381 : [ 6.42159e-006 ]
5382 : [ 6.37028e-006 ]
5383 : [ 5.34282e-006 ]
5384 : [ 6.94227e-006 ]
5385 : [ 4.55739e-006 ]
5386 : [ 4.50588e-006 ]
5387 : [ 4.47836e-006 ]
5388 : [ 4.9206e-006  ]
5389 : [ 5.24078e-006 ]
5390 : [ 6.44215e-006 ]
5391 : [ 6.1464e-006  ]
5392 : [ 5.03042e-006 ]
5393 : [ 6.70021e-006 ]
5394 : [ 6.21033e-006 ]
5395 : [ 5.56382e-006 ]
5396 : [ 7.85855e-006 ]
5397 : [ 7.8384e-006  ]
5398 : [ 7.15287e-006 ]
5399 : [ 6.00473e-006 ]
5400 : [ 8.36558e-006 ]
5401 : [ 6.36609e-006 ]
5402 : [ 6.99549e-006 ]
5403 : [ 6.87383e-006 ]
5404 : [ 7.73249e-006 ]
5405 : [ 5.61426e-006 ]
5406 : [ 6.76551e-006 ]
5407 : [ 6.31671e-006 ]
5408 : [ 7.02988e-006 ]
5409 : [ 5.46929e-006 ]
5410 : [ 6.50972e-006 ]
5411 : [ 7.10202e-006 ]
5412 : [ 5.998e-006   ]
5413 : [ 4.43744e-006 ]
5414 : [ 6.02533e-006 ]
5415 : [ 6.79223e-006 ]
5416 : [ 7.19861e-006 ]
5417 : [ 5.76283e-006 ]
5418 : [ 6.20329e-006 ]
5419 : [ 8.11303e-006 ]
5420 : [ 8.22239e-006 ]
5421 : [ 7.68616e-006 ]
5422 : [ 7.39695e-006 ]
5423 : [ 4.79146e-006 ]
5424 : [ 7.96351e-006 ]
5425 : [ 6.29999e-006 ]
5426 : [ 4.69851e-006 ]
5427 : [ 5.8418e-006  ]
5428 : [ 6.6211e-006  ]
5429 : [ 8.64863e-006 ]
5430 : [ 4.48446e-006 ]
5431 : [ 5.0298e-006  ]
5432 : [ 5.87523e-006 ]
5433 : [ 6.89747e-006 ]
5434 : [ 5.53973e-006 ]
5435 : [ 5.2002e-006  ]
5436 : [ 5.59176e-006 ]
5437 : [ 6.59396e-006 ]
5438 : [ 4.9598e-006  ]
5439 : [ 6.49776e-006 ]
5440 : [ 7.5606e-006  ]
5441 : [ 6.16156e-006 ]
5442 : [ 6.97185e-006 ]
5443 : [ 4.64967e-006 ]
5444 : [ 5.67303e-006 ]
5445 : [ 7.08664e-006 ]
5446 : [ 6.7676e-006  ]
5447 : [ 6.53466e-006 ]
5448 : [ 4.95096e-006 ]
5449 : [ 6.10638e-006 ]
5450 : [ 4.45329e-006 ]
5451 : [ 6.5673e-006  ]
5452 : [ 4.86405e-006 ]
5453 : [ 5.22863e-006 ]
5454 : [ 7.61492e-006 ]
5455 : [ 6.98371e-006 ]
5456 : [ 4.98196e-006 ]
5457 : [ 7.89177e-006 ]
5458 : [ 5.97213e-006 ]
5459 : [ 6.20205e-006 ]
5460 : [ 7.67317e-006 ]
5461 : [ 4.67081e-006 ]
5462 : [ 4.65739e-006 ]
5463 : [ 7.3621e-006  ]
5464 : [ 8.38361e-006 ]
5465 : [ 6.16108e-006 ]
5466 : [ 8.48933e-006 ]
5467 : [ 5.75827e-006 ]
5468 : [ 6.01023e-006 ]
5469 : [ 6.18966e-006 ]
5470 : [ 8.33165e-006 ]
5471 : [ 5.5182e-006  ]
5472 : [ 6.41067e-006 ]
5473 : [ 5.21661e-006 ]
5474 : [ 6.27743e-006 ]
5475 : [ 5.85353e-006 ]
5476 : [ 5.77011e-006 ]
5477 : [ 4.46181e-006 ]
5478 : [ 5.99583e-006 ]
5479 : [ 7.11415e-006 ]
5480 : [ 7.90075e-006 ]
5481 : [ 8.01609e-006 ]
5482 : [ 6.65498e-006 ]
5483 : [ 8.19689e-006 ]
5484 : [ 6.2809e-006  ]
5485 : [ 5.11876e-006 ]
5486 : [ 7.50806e-006 ]
5487 : [ 5.82508e-006 ]
5488 : [ 6.17357e-006 ]
5489 : [ 8.10245e-006 ]
5490 : [ 6.19685e-006 ]
5491 : [ 5.14104e-006 ]
5492 : [ 7.23437e-006 ]
5493 : [ 7.34937e-006 ]
5494 : [ 6.23634e-006 ]
5495 : [ 6.28793e-006 ]
5496 : [ 8.18434e-006 ]
5497 : [ 5.05329e-006 ]
5498 : [ 5.23392e-006 ]
5499 : [ 6.53035e-006 ]
5500 : [ 5.72562e-006 ]
5501 : [ 5.28774e-006 ]
5502 : [ 5.78509e-006 ]
5503 : [ 6.12299e-006 ]
5504 : [ 5.80187e-006 ]
5505 : [ 7.62042e-006 ]
5506 : [ 6.2204e-006  ]
5507 : [ 5.46989e-006 ]
5508 : [ 5.84113e-006 ]
5509 : [ 6.31934e-006 ]
5510 : [ 8.36985e-006 ]
5511 : [ 5.92333e-006 ]
5512 : [ 8.32116e-006 ]
5513 : [ 8.50269e-006 ]
5514 : [ 7.04982e-006 ]
5515 : [ 5.91388e-006 ]
5516 : [ 6.36006e-006 ]
5517 : [ 6.7917e-006  ]
5518 : [ 5.79513e-006 ]
5519 : [ 5.63089e-006 ]
5520 : [ 6.65453e-006 ]
5521 : [ 5.28275e-006 ]
5522 : [ 6.04044e-006 ]
5523 : [ 6.28906e-006 ]
5524 : [ 4.96816e-006 ]
5525 : [ 4.29848e-006 ]
5526 : [ 4.62285e-006 ]
5527 : [ 6.12458e-006 ]
5528 : [ 6.80978e-006 ]
5529 : [ 5.16995e-006 ]
5530 : [ 6.30743e-006 ]
5531 : [ 5.36309e-006 ]
5532 : [ 5.73674e-006 ]
5533 : [ 4.87446e-006 ]
5534 : [ 4.30869e-006 ]
5535 : [ 5.77952e-006 ]
5536 : [ 6.11377e-006 ]
5537 : [ 4.99053e-006 ]
5538 : [ 7.90344e-006 ]
5539 : [ 5.48111e-006 ]
5540 : [ 5.08568e-006 ]
5541 : [ 5.22911e-006 ]
5542 : [ 4.81292e-006 ]
5543 : [ 5.57838e-006 ]
5544 : [ 5.42941e-006 ]
5545 : [ 6.07199e-006 ]
5546 : [ 6.24148e-006 ]
5547 : [ 8.46951e-006 ]
5548 : [ 5.07122e-006 ]
5549 : [ 6.15083e-006 ]
5550 : [ 4.51274e-006 ]
5551 : [ 5.67747e-006 ]
5552 : [ 6.92681e-006 ]
5553 : [ 6.04879e-006 ]
5554 : [ 5.74145e-006 ]
5555 : [ 6.11828e-006 ]
5556 : [ 7.46803e-006 ]
5557 : [ 5.96511e-006 ]
5558 : [ 5.92538e-006 ]
5559 : [ 6.89309e-006 ]
5560 : [ 5.34822e-006 ]
5561 : [ 6.26916e-006 ]
5562 : [ 7.66532e-006 ]
5563 : [ 6.1644e-006  ]
5564 : [ 8.13104e-006 ]
5565 : [ 6.51998e-006 ]
5566 : [ 4.54569e-006 ]
5567 : [ 5.88739e-006 ]
5568 : [ 5.33487e-006 ]
5569 : [ 6.05389e-006 ]
5570 : [ 6.15419e-006 ]
5571 : [ 5.04909e-006 ]
5572 : [ 4.58954e-006 ]
5573 : [ 6.32068e-006 ]
5574 : [ 7.44652e-006 ]
5575 : [ 5.60155e-006 ]
5576 : [ 6.41202e-006 ]
5577 : [ 6.29525e-006 ]
5578 : [ 7.47344e-006 ]
5579 : [ 6.20707e-006 ]
5580 : [ 4.9471e-006  ]
5581 : [ 7.24235e-006 ]
5582 : [ 5.06807e-006 ]
5583 : [ 6.20744e-006 ]
5584 : [ 4.63592e-006 ]
5585 : [ 8.42138e-006 ]
5586 : [ 7.65249e-006 ]
5587 : [ 7.39439e-006 ]
5588 : [ 8.34926e-006 ]
5589 : [ 7.09276e-006 ]
5590 : [ 6.16877e-006 ]
5591 : [ 6.68799e-006 ]
5592 : [ 5.80588e-006 ]
5593 : [ 4.97947e-006 ]
5594 : [ 6.84677e-006 ]
5595 : [ 8.28928e-006 ]
5596 : [ 5.88675e-006 ]
5597 : [ 8.65151e-006 ]
5598 : [ 6.60651e-006 ]
5599 : [ 6.00589e-006 ]
5600 : [ 6.00344e-006 ]
5601 : [ 4.25892e-006 ]
5602 : [ 8.64744e-006 ]
5603 : [ 8.07439e-006 ]
5604 : [ 4.24693e-006 ]
5605 : [ 4.82612e-006 ]
5606 : [ 7.06443e-006 ]
5607 : [ 6.45821e-006 ]
5608 : [ 5.00163e-006 ]
5609 : [ 7.04173e-006 ]
5610 : [ 8.43455e-006 ]
5611 : [ 7.21616e-006 ]
5612 : [ 6.03502e-006 ]
5613 : [ 6.08207e-006 ]
5614 : [ 4.84301e-006 ]
5615 : [ 8.19261e-006 ]
5616 : [ 5.85319e-006 ]
5617 : [ 5.71938e-006 ]
5618 : [ 6.35945e-006 ]
5619 : [ 4.42242e-006 ]
5620 : [ 6.53892e-006 ]
5621 : [ 6.36193e-006 ]
5622 : [ 6.24385e-006 ]
5623 : [ 5.1044e-006  ]
5624 : [ 6.43853e-006 ]
5625 : [ 6.91748e-006 ]
5626 : [ 6.41292e-006 ]
5627 : [ 6.1073e-006  ]
5628 : [ 8.30053e-006 ]
5629 : [ 6.21974e-006 ]
5630 : [ 6.4916e-006  ]
5631 : [ 8.46605e-006 ]
5632 : [ 6.13438e-006 ]
5633 : [ 6.94758e-006 ]
5634 : [ 6.17389e-006 ]
5635 : [ 5.38642e-006 ]
5636 : [ 4.95849e-006 ]
5637 : [ 6.1832e-006  ]
5638 : [ 6.57117e-006 ]
5639 : [ 5.8106e-006  ]
5640 : [ 7.60849e-006 ]
5641 : [ 4.98043e-006 ]
5642 : [ 5.65738e-006 ]
5643 : [ 4.95809e-006 ]
5644 : [ 7.46195e-006 ]
5645 : [ 5.23172e-006 ]
5646 : [ 8.45862e-006 ]
5647 : [ 5.05754e-006 ]
5648 : [ 6.94648e-006 ]
5649 : [ 5.2626e-006  ]
5650 : [ 7.5998e-006  ]
5651 : [ 4.84569e-006 ]
5652 : [ 6.0906e-006  ]
5653 : [ 6.1739e-006  ]
5654 : [ 8.62435e-006 ]
5655 : [ 6.67438e-006 ]
5656 : [ 7.6853e-006  ]
5657 : [ 8.01864e-006 ]
5658 : [ 6.53155e-006 ]
5659 : [ 4.79025e-006 ]
5660 : [ 6.20042e-006 ]
5661 : [ 7.23759e-006 ]
5662 : [ 5.89438e-006 ]
5663 : [ 7.21182e-006 ]
5664 : [ 5.90324e-006 ]
5665 : [ 6.20662e-006 ]
5666 : [ 5.15246e-006 ]
5667 : [ 5.69769e-006 ]
5668 : [ 4.76438e-006 ]
5669 : [ 6.78345e-006 ]
5670 : [ 6.18535e-006 ]
5671 : [ 8.33197e-006 ]
5672 : [ 6.29002e-006 ]
5673 : [ 6.84406e-006 ]
5674 : [ 7.63047e-006 ]
5675 : [ 5.71142e-006 ]
5676 : [ 6.12577e-006 ]
5677 : [ 6.29358e-006 ]
5678 : [ 5.81538e-006 ]
5679 : [ 6.18039e-006 ]
5680 : [ 6.25394e-006 ]
5681 : [ 8.11074e-006 ]
5682 : [ 6.55575e-006 ]
5683 : [ 5.06708e-006 ]
5684 : [ 6.77401e-006 ]
5685 : [ 5.96353e-006 ]
5686 : [ 6.69227e-006 ]
5687 : [ 7.73025e-006 ]
5688 : [ 6.76312e-006 ]
5689 : [ 6.20323e-006 ]
5690 : [ 4.61548e-006 ]
5691 : [ 4.49726e-006 ]
5692 : [ 4.20945e-006 ]
5693 : [ 7.23786e-006 ]
5694 : [ 5.48988e-006 ]
5695 : [ 4.74966e-006 ]
5696 : [ 4.49409e-006 ]
5697 : [ 6.37103e-006 ]
5698 : [ 7.11221e-006 ]
5699 : [ 6.61894e-006 ]
5700 : [ 6.18039e-006 ]
5701 : [ 7.08887e-006 ]
5702 : [ 6.65409e-006 ]
5703 : [ 7.46534e-006 ]
5704 : [ 5.10576e-006 ]
5705 : [ 6.07691e-006 ]
5706 : [ 7.48947e-006 ]
5707 : [ 5.46691e-006 ]
5708 : [ 7.701e-006   ]
5709 : [ 5.09393e-006 ]
5710 : [ 6.62575e-006 ]
5711 : [ 7.37856e-006 ]
5712 : [ 6.47508e-006 ]
5713 : [ 7.76943e-006 ]
5714 : [ 6.4656e-006  ]
5715 : [ 5.87062e-006 ]
5716 : [ 7.92589e-006 ]
5717 : [ 6.98385e-006 ]
5718 : [ 6.10798e-006 ]
5719 : [ 8.09848e-006 ]
5720 : [ 7.02047e-006 ]
5721 : [ 7.03945e-006 ]
5722 : [ 8.1861e-006  ]
5723 : [ 8.16026e-006 ]
5724 : [ 4.97622e-006 ]
5725 : [ 4.67151e-006 ]
5726 : [ 6.96899e-006 ]
5727 : [ 7.26803e-006 ]
5728 : [ 6.32129e-006 ]
5729 : [ 6.55671e-006 ]
5730 : [ 6.04833e-006 ]
5731 : [ 5.84864e-006 ]
5732 : [ 8.05181e-006 ]
5733 : [ 7.25545e-006 ]
5734 : [ 7.40173e-006 ]
5735 : [ 5.04276e-006 ]
5736 : [ 6.16647e-006 ]
5737 : [ 6.29136e-006 ]
5738 : [ 5.6893e-006  ]
5739 : [ 6.25397e-006 ]
5740 : [ 5.97044e-006 ]
5741 : [ 8.2665e-006  ]
5742 : [ 6.43701e-006 ]
5743 : [ 6.01986e-006 ]
5744 : [ 8.71396e-006 ]
5745 : [ 8.79072e-006 ]
5746 : [ 7.66539e-006 ]
5747 : [ 7.18103e-006 ]
5748 : [ 8.27938e-006 ]
5749 : [ 8.15666e-006 ]
5750 : [ 5.48896e-006 ]
5751 : [ 7.38245e-006 ]
5752 : [ 5.59245e-006 ]
5753 : [ 7.0692e-006  ]
5754 : [ 8.01915e-006 ]
5755 : [ 8.03527e-006 ]
5756 : [ 5.96358e-006 ]
5757 : [ 7.99266e-006 ]
5758 : [ 4.48054e-006 ]
5759 : [ 5.15053e-006 ]
5760 : [ 6.81716e-006 ]
5761 : [ 4.69572e-006 ]
5762 : [ 6.15705e-006 ]
5763 : [ 4.59789e-006 ]
5764 : [ 6.96931e-006 ]
5765 : [ 5.85297e-006 ]
5766 : [ 7.13758e-006 ]
5767 : [ 5.69955e-006 ]
5768 : [ 6.33683e-006 ]
5769 : [ 5.62015e-006 ]
5770 : [ 5.44175e-006 ]
5771 : [ 7.70629e-006 ]
5772 : [ 6.39281e-006 ]
5773 : [ 7.12982e-006 ]
5774 : [ 5.49347e-006 ]
5775 : [ 7.36301e-006 ]
5776 : [ 6.56204e-006 ]
5777 : [ 6.071e-006   ]
5778 : [ 5.07965e-006 ]
5779 : [ 5.9897e-006  ]
5780 : [ 8.64507e-006 ]
5781 : [ 4.23884e-006 ]
5782 : [ 8.49243e-006 ]
5783 : [ 6.54636e-006 ]
5784 : [ 6.43373e-006 ]
5785 : [ 8.60141e-006 ]
5786 : [ 6.17172e-006 ]
5787 : [ 6.17039e-006 ]
5788 : [ 7.7625e-006  ]
5789 : [ 6.0667e-006  ]
5790 : [ 5.87635e-006 ]
5791 : [ 5.13722e-006 ]
5792 : [ 7.14512e-006 ]
5793 : [ 6.66971e-006 ]
5794 : [ 5.1228e-006  ]
5795 : [ 6.1449e-006  ]
5796 : [ 5.93832e-006 ]
5797 : [ 6.49645e-006 ]
5798 : [ 6.38866e-006 ]
5799 : [ 6.17649e-006 ]
5800 : [ 6.17649e-006 ]
5801 : [ 5.52778e-006 ]
5802 : [ 6.54209e-006 ]
5803 : [ 5.15542e-006 ]
5804 : [ 7.10812e-006 ]
5805 : [ 5.19776e-006 ]
5806 : [ 6.21704e-006 ]
5807 : [ 6.73905e-006 ]
5808 : [ 4.96914e-006 ]
5809 : [ 4.99402e-006 ]
5810 : [ 4.99366e-006 ]
5811 : [ 5.25757e-006 ]
5812 : [ 6.25055e-006 ]
5813 : [ 4.20216e-006 ]
5814 : [ 6.34016e-006 ]
5815 : [ 4.78746e-006 ]
5816 : [ 5.88412e-006 ]
5817 : [ 7.26581e-006 ]
5818 : [ 6.75584e-006 ]
5819 : [ 6.21198e-006 ]
5820 : [ 5.16357e-006 ]
5821 : [ 6.35673e-006 ]
5822 : [ 6.3702e-006  ]
5823 : [ 7.9717e-006  ]
5824 : [ 5.85616e-006 ]
5825 : [ 7.95502e-006 ]
5826 : [ 5.27824e-006 ]
5827 : [ 5.51616e-006 ]
5828 : [ 6.29107e-006 ]
5829 : [ 6.35074e-006 ]
5830 : [ 5.44564e-006 ]
5831 : [ 6.23311e-006 ]
5832 : [ 6.41631e-006 ]
5833 : [ 6.09375e-006 ]
5834 : [ 6.34894e-006 ]
5835 : [ 4.81612e-006 ]
5836 : [ 8.57888e-006 ]
5837 : [ 4.23804e-006 ]
5838 : [ 4.97676e-006 ]
5839 : [ 7.8669e-006  ]
5840 : [ 6.82846e-006 ]
5841 : [ 5.26793e-006 ]
5842 : [ 6.97868e-006 ]
5843 : [ 6.92342e-006 ]
5844 : [ 6.21829e-006 ]
5845 : [ 7.60202e-006 ]
5846 : [ 4.81982e-006 ]
5847 : [ 5.39327e-006 ]
5848 : [ 8.30651e-006 ]
5849 : [ 6.11273e-006 ]
5850 : [ 4.14e-006    ]
5851 : [ 7.7268e-006  ]
5852 : [ 5.9987e-006  ]
5853 : [ 6.12925e-006 ]
5854 : [ 4.42989e-006 ]
5855 : [ 6.44914e-006 ]
5856 : [ 5.95964e-006 ]
5857 : [ 5.06754e-006 ]
5858 : [ 8.0732e-006  ]
5859 : [ 7.27719e-006 ]
5860 : [ 5.79573e-006 ]
5861 : [ 5.71252e-006 ]
5862 : [ 7.12235e-006 ]
5863 : [ 4.03544e-006 ]
5864 : [ 5.82906e-006 ]
5865 : [ 8.71893e-006 ]
5866 : [ 6.2133e-006  ]
5867 : [ 6.53764e-006 ]
5868 : [ 7.9299e-006  ]
5869 : [ 6.32521e-006 ]
5870 : [ 6.13746e-006 ]
5871 : [ 5.26796e-006 ]
5872 : [ 6.90003e-006 ]
5873 : [ 6.07099e-006 ]
5874 : [ 4.10226e-006 ]
5875 : [ 7.69082e-006 ]
5876 : [ 6.04522e-006 ]
5877 : [ 5.94603e-006 ]
5878 : [ 6.18612e-006 ]
5879 : [ 7.44726e-006 ]
5880 : [ 7.94257e-006 ]
5881 : [ 4.71223e-006 ]
5882 : [ 7.19526e-006 ]
5883 : [ 7.88025e-006 ]
5884 : [ 5.20748e-006 ]
5885 : [ 5.03721e-006 ]
5886 : [ 7.04288e-006 ]
5887 : [ 5.69283e-006 ]
5888 : [ 7.08921e-006 ]
5889 : [ 6.29463e-006 ]
5890 : [ 8.01108e-006 ]
5891 : [ 6.72125e-006 ]
5892 : [ 6.42773e-006 ]
5893 : [ 5.94132e-006 ]
5894 : [ 5.16438e-006 ]
5895 : [ 5.96951e-006 ]
5896 : [ 8.39168e-006 ]
5897 : [ 7.85857e-006 ]
5898 : [ 7.72468e-006 ]
5899 : [ 4.51681e-006 ]
5900 : [ 6.17901e-006 ]
5901 : [ 5.07796e-006 ]
5902 : [ 4.26535e-006 ]
5903 : [ 6.10502e-006 ]
5904 : [ 6.05403e-006 ]
5905 : [ 4.6324e-006  ]
5906 : [ 5.15292e-006 ]
5907 : [ 5.90068e-006 ]
5908 : [ 6.06436e-006 ]
5909 : [ 6.18187e-006 ]
5910 : [ 5.54352e-006 ]
5911 : [ 6.39361e-006 ]
5912 : [ 5.80513e-006 ]
5913 : [ 7.21955e-006 ]
5914 : [ 6.06915e-006 ]
5915 : [ 4.9404e-006  ]
5916 : [ 6.46124e-006 ]
5917 : [ 5.5467e-006  ]
5918 : [ 6.39498e-006 ]
5919 : [ 5.64654e-006 ]
5920 : [ 7.67727e-006 ]
5921 : [ 6.43902e-006 ]
5922 : [ 4.65092e-006 ]
5923 : [ 5.57403e-006 ]
5924 : [ 7.88227e-006 ]
5925 : [ 7.74909e-006 ]
5926 : [ 5.20186e-006 ]
5927 : [ 5.89253e-006 ]
5928 : [ 5.92665e-006 ]
5929 : [ 4.58659e-006 ]
5930 : [ 4.25417e-006 ]
5931 : [ 6.17843e-006 ]
5932 : [ 6.24944e-006 ]
5933 : [ 5.41789e-006 ]
5934 : [ 7.26295e-006 ]
5935 : [ 5.80501e-006 ]
5936 : [ 7.25732e-006 ]
5937 : [ 7.46349e-006 ]
5938 : [ 6.13882e-006 ]
5939 : [ 5.46415e-006 ]
5940 : [ 7.08448e-006 ]
5941 : [ 4.1861e-006  ]
5942 : [ 5.74195e-006 ]
5943 : [ 8.19612e-006 ]
5944 : [ 8.37285e-006 ]
5945 : [ 8.34319e-006 ]
5946 : [ 7.12942e-006 ]
5947 : [ 4.64865e-006 ]
5948 : [ 4.98036e-006 ]
5949 : [ 5.46051e-006 ]
5950 : [ 5.48883e-006 ]
5951 : [ 7.20877e-006 ]
5952 : [ 6.16011e-006 ]
5953 : [ 6.07857e-006 ]
5954 : [ 6.19408e-006 ]
5955 : [ 7.41883e-006 ]
5956 : [ 5.69189e-006 ]
5957 : [ 4.51345e-006 ]
5958 : [ 4.58091e-006 ]
5959 : [ 4.79054e-006 ]
5960 : [ 4.67064e-006 ]
5961 : [ 7.48788e-006 ]
5962 : [ 7.24212e-006 ]
5963 : [ 6.06356e-006 ]
5964 : [ 6.55376e-006 ]
5965 : [ 5.46303e-006 ]
5966 : [ 6.20944e-006 ]
5967 : [ 5.52417e-006 ]
5968 : [ 6.82738e-006 ]
5969 : [ 5.14702e-006 ]
5970 : [ 6.85876e-006 ]
5971 : [ 4.7136e-006  ]
5972 : [ 4.39215e-006 ]
5973 : [ 6.30997e-006 ]
5974 : [ 7.39924e-006 ]
5975 : [ 6.13904e-006 ]
5976 : [ 5.8693e-006  ]
5977 : [ 6.1092e-006  ]
5978 : [ 6.37291e-006 ]
5979 : [ 8.1412e-006  ]
5980 : [ 4.38486e-006 ]
5981 : [ 6.46595e-006 ]
5982 : [ 5.91789e-006 ]
5983 : [ 7.15713e-006 ]
5984 : [ 7.12271e-006 ]
5985 : [ 5.6185e-006  ]
5986 : [ 7.51573e-006 ]
5987 : [ 6.94044e-006 ]
5988 : [ 5.49963e-006 ]
5989 : [ 8.64238e-006 ]
5990 : [ 6.9733e-006  ]
5991 : [ 5.08681e-006 ]
5992 : [ 6.06906e-006 ]
5993 : [ 5.87257e-006 ]
5994 : [ 6.32416e-006 ]
5995 : [ 5.20483e-006 ]
5996 : [ 4.57563e-006 ]
5997 : [ 5.88213e-006 ]
5998 : [ 5.01009e-006 ]
5999 : [ 5.81666e-006 ]
6000 : [ 6.53639e-006 ]
6001 : [ 5.40339e-006 ]
6002 : [ 5.12624e-006 ]
6003 : [ 6.13449e-006 ]
6004 : [ 7.67697e-006 ]
6005 : [ 6.61244e-006 ]
6006 : [ 5.04533e-006 ]
6007 : [ 6.05079e-006 ]
6008 : [ 6.28368e-006 ]
6009 : [ 4.95839e-006 ]
6010 : [ 5.71781e-006 ]
6011 : [ 5.89308e-006 ]
6012 : [ 7.69171e-006 ]
6013 : [ 5.67806e-006 ]
6014 : [ 6.22475e-006 ]
6015 : [ 6.40364e-006 ]
6016 : [ 6.36529e-006 ]
6017 : [ 7.26326e-006 ]
6018 : [ 7.38611e-006 ]
6019 : [ 8.43196e-006 ]
6020 : [ 6.32261e-006 ]
6021 : [ 6.77257e-006 ]
6022 : [ 5.49399e-006 ]
6023 : [ 6.32588e-006 ]
6024 : [ 7.01157e-006 ]
6025 : [ 7.07551e-006 ]
6026 : [ 6.41679e-006 ]
6027 : [ 5.47656e-006 ]
6028 : [ 6.20759e-006 ]
6029 : [ 5.94037e-006 ]
6030 : [ 6.16698e-006 ]
6031 : [ 6.8767e-006  ]
6032 : [ 7.41061e-006 ]
6033 : [ 7.40332e-006 ]
6034 : [ 5.51538e-006 ]
6035 : [ 4.57532e-006 ]
6036 : [ 5.46542e-006 ]
6037 : [ 6.47227e-006 ]
6038 : [ 6.89169e-006 ]
6039 : [ 6.5657e-006  ]
6040 : [ 6.42129e-006 ]
6041 : [ 4.92462e-006 ]
6042 : [ 4.58616e-006 ]
6043 : [ 6.62804e-006 ]
6044 : [ 6.18018e-006 ]
6045 : [ 6.64801e-006 ]
6046 : [ 5.73433e-006 ]
6047 : [ 5.0095e-006  ]
6048 : [ 5.90447e-006 ]
6049 : [ 6.87977e-006 ]
6050 : [ 5.96483e-006 ]
6051 : [ 6.37887e-006 ]
6052 : [ 5.61044e-006 ]
6053 : [ 6.27149e-006 ]
6054 : [ 7.19512e-006 ]
6055 : [ 6.84369e-006 ]
6056 : [ 4.31881e-006 ]
6057 : [ 7.38491e-006 ]
6058 : [ 5.79784e-006 ]
6059 : [ 6.44886e-006 ]
6060 : [ 4.66465e-006 ]
6061 : [ 7.5765e-006  ]
6062 : [ 5.95978e-006 ]
6063 : [ 7.13836e-006 ]
6064 : [ 5.67767e-006 ]
6065 : [ 5.74242e-006 ]
6066 : [ 5.54903e-006 ]
6067 : [ 5.05429e-006 ]
6068 : [ 6.24845e-006 ]
6069 : [ 4.87453e-006 ]
6070 : [ 5.49439e-006 ]
6071 : [ 6.09464e-006 ]
6072 : [ 7.78345e-006 ]
6073 : [ 4.98404e-006 ]
6074 : [ 5.72958e-006 ]
6075 : [ 5.25134e-006 ]
6076 : [ 5.67351e-006 ]
6077 : [ 4.9557e-006  ]
6078 : [ 8.41159e-006 ]
6079 : [ 5.9192e-006  ]
6080 : [ 6.98216e-006 ]
6081 : [ 4.75318e-006 ]
6082 : [ 7.01416e-006 ]
6083 : [ 6.86014e-006 ]
6084 : [ 7.05094e-006 ]
6085 : [ 5.86325e-006 ]
6086 : [ 4.44628e-006 ]
6087 : [ 6.4804e-006  ]
6088 : [ 5.62963e-006 ]
6089 : [ 6.20842e-006 ]
6090 : [ 6.2539e-006  ]
6091 : [ 4.64713e-006 ]
6092 : [ 6.46571e-006 ]
6093 : [ 6.02413e-006 ]
6094 : [ 5.7704e-006  ]
6095 : [ 7.20181e-006 ]
6096 : [ 6.02021e-006 ]
6097 : [ 6.08676e-006 ]
6098 : [ 5.5445e-006  ]
6099 : [ 4.9657e-006  ]
6100 : [ 7.71806e-006 ]
6101 : [ 6.17252e-006 ]
6102 : [ 7.71725e-006 ]
6103 : [ 7.8909e-006  ]
6104 : [ 6.12591e-006 ]
6105 : [ 8.1197e-006  ]
6106 : [ 6.23753e-006 ]
6107 : [ 8.28041e-006 ]
6108 : [ 7.45943e-006 ]
6109 : [ 6.29562e-006 ]
6110 : [ 6.13022e-006 ]
6111 : [ 6.7288e-006  ]
6112 : [ 5.29852e-006 ]
6113 : [ 6.25475e-006 ]
6114 : [ 5.86398e-006 ]
6115 : [ 5.60399e-006 ]
6116 : [ 4.87489e-006 ]
6117 : [ 6.17191e-006 ]
6118 : [ 6.6904e-006  ]
6119 : [ 7.16301e-006 ]
6120 : [ 4.42489e-006 ]
6121 : [ 6.67047e-006 ]
6122 : [ 7.46136e-006 ]
6123 : [ 7.05575e-006 ]
6124 : [ 8.46864e-006 ]
6125 : [ 6.06656e-006 ]
6126 : [ 5.80902e-006 ]
6127 : [ 5.96929e-006 ]
6128 : [ 7.67356e-006 ]
6129 : [ 8.55099e-006 ]
6130 : [ 8.6938e-006  ]
6131 : [ 6.23115e-006 ]
6132 : [ 6.56645e-006 ]
6133 : [ 6.67397e-006 ]
6134 : [ 6.05204e-006 ]
6135 : [ 6.88799e-006 ]
6136 : [ 8.26861e-006 ]
6137 : [ 5.83808e-006 ]
6138 : [ 7.65041e-006 ]
6139 : [ 6.7904e-006  ]
6140 : [ 6.04534e-006 ]
6141 : [ 6.95417e-006 ]
6142 : [ 5.47592e-006 ]
6143 : [ 5.03269e-006 ]
6144 : [ 7.33306e-006 ]
6145 : [ 5.52102e-006 ]
6146 : [ 7.59606e-006 ]
6147 : [ 4.4464e-006  ]
6148 : [ 8.53664e-006 ]
6149 : [ 7.08442e-006 ]
6150 : [ 5.68076e-006 ]
6151 : [ 8.61049e-006 ]
6152 : [ 8.03962e-006 ]
6153 : [ 5.54977e-006 ]
6154 : [ 7.50693e-006 ]
6155 : [ 5.78953e-006 ]
6156 : [ 7.76943e-006 ]
6157 : [ 6.52257e-006 ]
6158 : [ 8.20254e-006 ]
6159 : [ 7.67721e-006 ]
6160 : [ 6.58331e-006 ]
6161 : [ 4.32035e-006 ]
6162 : [ 7.25831e-006 ]
6163 : [ 8.23977e-006 ]
6164 : [ 6.32565e-006 ]
6165 : [ 6.1719e-006  ]
6166 : [ 4.71423e-006 ]
6167 : [ 5.74999e-006 ]
6168 : [ 6.10558e-006 ]
6169 : [ 5.7306e-006  ]
6170 : [ 6.83526e-006 ]
6171 : [ 7.80936e-006 ]
6172 : [ 5.68749e-006 ]
6173 : [ 5.76283e-006 ]
6174 : [ 6.35804e-006 ]
6175 : [ 5.72784e-006 ]
6176 : [ 6.3346e-006  ]
6177 : [ 6.18633e-006 ]
6178 : [ 5.24287e-006 ]
6179 : [ 6.10953e-006 ]
6180 : [ 4.42869e-006 ]
6181 : [ 6.61708e-006 ]
6182 : [ 6.18458e-006 ]
6183 : [ 6.18452e-006 ]
6184 : [ 5.90101e-006 ]
6185 : [ 8.2368e-006  ]
6186 : [ 5.86656e-006 ]
6187 : [ 5.75784e-006 ]
6188 : [ 5.58362e-006 ]
6189 : [ 6.20212e-006 ]
6190 : [ 7.6508e-006  ]
6191 : [ 8.57923e-006 ]
6192 : [ 5.62564e-006 ]
6193 : [ 6.50061e-006 ]
6194 : [ 6.3118e-006  ]
6195 : [ 6.84772e-006 ]
6196 : [ 5.03572e-006 ]
6197 : [ 6.40954e-006 ]
6198 : [ 7.91828e-006 ]
6199 : [ 4.99579e-006 ]
6200 : [ 5.34719e-006 ]
6201 : [ 6.18285e-006 ]
6202 : [ 7.6345e-006  ]
6203 : [ 7.23659e-006 ]
6204 : [ 7.61095e-006 ]
6205 : [ 7.37327e-006 ]
6206 : [ 6.76374e-006 ]
6207 : [ 6.2024e-006  ]
6208 : [ 7.4245e-006  ]
6209 : [ 7.97981e-006 ]
6210 : [ 6.70702e-006 ]
6211 : [ 4.20456e-006 ]
6212 : [ 5.23071e-006 ]
6213 : [ 7.91909e-006 ]
6214 : [ 4.58551e-006 ]
6215 : [ 4.97899e-006 ]
6216 : [ 5.73096e-006 ]
6217 : [ 5.94105e-006 ]
6218 : [ 6.18254e-006 ]
6219 : [ 5.93751e-006 ]
6220 : [ 6.45988e-006 ]
6221 : [ 5.80482e-006 ]
6222 : [ 5.25469e-006 ]
6223 : [ 8.05242e-006 ]
6224 : [ 4.39385e-006 ]
6225 : [ 6.64423e-006 ]
6226 : [ 6.57235e-006 ]
6227 : [ 8.49482e-006 ]
6228 : [ 6.03685e-006 ]
6229 : [ 8.57849e-006 ]
6230 : [ 6.00792e-006 ]
6231 : [ 6.26637e-006 ]
6232 : [ 5.13327e-006 ]
6233 : [ 5.20858e-006 ]
6234 : [ 6.03411e-006 ]
6235 : [ 5.72914e-006 ]
6236 : [ 5.36362e-006 ]
6237 : [ 7.55334e-006 ]
6238 : [ 5.86079e-006 ]
6239 : [ 5.27956e-006 ]
6240 : [ 5.98759e-006 ]
6241 : [ 6.34277e-006 ]
6242 : [ 5.61326e-006 ]
6243 : [ 6.2189e-006  ]
6244 : [ 6.60887e-006 ]
6245 : [ 6.1643e-006  ]
6246 : [ 8.51047e-006 ]
6247 : [ 4.45467e-006 ]
6248 : [ 7.48947e-006 ]
6249 : [ 5.46258e-006 ]
6250 : [ 5.27249e-006 ]
6251 : [ 6.70542e-006 ]
6252 : [ 7.85176e-006 ]
6253 : [ 4.86903e-006 ]
6254 : [ 6.43931e-006 ]
6255 : [ 6.3431e-006  ]
6256 : [ 5.50552e-006 ]
6257 : [ 6.34781e-006 ]
6258 : [ 6.88595e-006 ]
6259 : [ 6.53666e-006 ]
6260 : [ 6.10383e-006 ]
6261 : [ 6.04027e-006 ]
6262 : [ 6.27981e-006 ]
6263 : [ 5.44834e-006 ]
6264 : [ 5.21494e-006 ]
6265 : [ 6.9166e-006  ]
6266 : [ 5.6502e-006  ]
6267 : [ 6.00348e-006 ]
6268 : [ 5.97906e-006 ]
6269 : [ 6.16958e-006 ]
6270 : [ 6.43888e-006 ]
6271 : [ 6.88001e-006 ]
6272 : [ 7.37113e-006 ]
6273 : [ 4.46571e-006 ]
6274 : [ 6.46073e-006 ]
6275 : [ 7.03191e-006 ]
6276 : [ 6.08565e-006 ]
6277 : [ 6.14921e-006 ]
6278 : [ 4.93037e-006 ]
6279 : [ 6.90949e-006 ]
6280 : [ 6.44969e-006 ]
6281 : [ 7.52087e-006 ]
6282 : [ 6.14821e-006 ]
6283 : [ 8.39277e-006 ]
6284 : [ 6.17326e-006 ]
6285 : [ 4.96077e-006 ]
6286 : [ 5.1324e-006  ]
6287 : [ 5.17767e-006 ]
6288 : [ 6.16058e-006 ]
6289 : [ 6.53667e-006 ]
6290 : [ 6.69043e-006 ]
6291 : [ 7.93917e-006 ]
6292 : [ 4.47705e-006 ]
6293 : [ 5.01215e-006 ]
6294 : [ 8.31753e-006 ]
6295 : [ 4.84175e-006 ]
6296 : [ 7.71486e-006 ]
6297 : [ 8.78243e-006 ]
6298 : [ 5.62482e-006 ]
6299 : [ 6.64655e-006 ]
6300 : [ 6.91983e-006 ]
6301 : [ 8.10788e-006 ]
6302 : [ 6.22296e-006 ]
6303 : [ 6.06761e-006 ]
6304 : [ 7.39302e-006 ]
6305 : [ 5.12276e-006 ]
6306 : [ 5.43772e-006 ]
6307 : [ 6.12539e-006 ]
6308 : [ 5.26002e-006 ]
6309 : [ 5.44944e-006 ]
6310 : [ 5.77969e-006 ]
6311 : [ 7.58282e-006 ]
6312 : [ 6.15783e-006 ]
6313 : [ 5.25404e-006 ]
6314 : [ 7.38304e-006 ]
6315 : [ 5.0501e-006  ]
6316 : [ 4.75404e-006 ]
6317 : [ 4.30212e-006 ]
6318 : [ 6.52149e-006 ]
6319 : [ 7.53447e-006 ]
6320 : [ 7.31903e-006 ]
6321 : [ 6.65866e-006 ]
6322 : [ 4.31979e-006 ]
6323 : [ 5.4856e-006  ]
6324 : [ 7.53309e-006 ]
6325 : [ 7.332e-006   ]
6326 : [ 6.30347e-006 ]
6327 : [ 5.52943e-006 ]
6328 : [ 7.54112e-006 ]
6329 : [ 8.63876e-006 ]
6330 : [ 6.34068e-006 ]
6331 : [ 7.20072e-006 ]
6332 : [ 8.79103e-006 ]
6333 : [ 5.5094e-006  ]
6334 : [ 8.48302e-006 ]
6335 : [ 5.28638e-006 ]
6336 : [ 4.81499e-006 ]
6337 : [ 4.95805e-006 ]
6338 : [ 6.68062e-006 ]
6339 : [ 7.31959e-006 ]
6340 : [ 6.17686e-006 ]
6341 : [ 5.29166e-006 ]
6342 : [ 4.25222e-006 ]
6343 : [ 6.81293e-006 ]
6344 : [ 7.49182e-006 ]
6345 : [ 6.2378e-006  ]
6346 : [ 7.72307e-006 ]
6347 : [ 6.16963e-006 ]
6348 : [ 7.11631e-006 ]
6349 : [ 6.67253e-006 ]
6350 : [ 6.40389e-006 ]
6351 : [ 6.57351e-006 ]
6352 : [ 5.19731e-006 ]
6353 : [ 5.59523e-006 ]
6354 : [ 4.68036e-006 ]
6355 : [ 7.71301e-006 ]
6356 : [ 8.42725e-006 ]
6357 : [ 6.74775e-006 ]
6358 : [ 6.77783e-006 ]
6359 : [ 6.11985e-006 ]
6360 : [ 6.12184e-006 ]
6361 : [ 4.8219e-006  ]
6362 : [ 6.22092e-006 ]
6363 : [ 6.40841e-006 ]
6364 : [ 5.20572e-006 ]
6365 : [ 5.91066e-006 ]
6366 : [ 6.90763e-006 ]
6367 : [ 5.05018e-006 ]
6368 : [ 4.65433e-006 ]
6369 : [ 5.84346e-006 ]
6370 : [ 8.18986e-006 ]
6371 : [ 5.42892e-006 ]
6372 : [ 8.0848e-006  ]
6373 : [ 7.09621e-006 ]
6374 : [ 5.20195e-006 ]
6375 : [ 5.10122e-006 ]
6376 : [ 5.95893e-006 ]
6377 : [ 8.25784e-006 ]
6378 : [ 4.92598e-006 ]
6379 : [ 6.28883e-006 ]
6380 : [ 6.08778e-006 ]
6381 : [ 6.9519e-006  ]
6382 : [ 4.5441e-006  ]
6383 : [ 4.98831e-006 ]
6384 : [ 7.56416e-006 ]
6385 : [ 7.54876e-006 ]
6386 : [ 7.77926e-006 ]
6387 : [ 5.78652e-006 ]
6388 : [ 4.58415e-006 ]
6389 : [ 5.36352e-006 ]
6390 : [ 6.16372e-006 ]
6391 : [ 8.08555e-006 ]
6392 : [ 8.24257e-006 ]
6393 : [ 5.26271e-006 ]
6394 : [ 5.41482e-006 ]
6395 : [ 5.63721e-006 ]
6396 : [ 5.59893e-006 ]
6397 : [ 6.63402e-006 ]
6398 : [ 6.11393e-006 ]
6399 : [ 6.88424e-006 ]
6400 : [ 5.79013e-006 ]
6401 : [ 5.9037e-006  ]
6402 : [ 7.89319e-006 ]
6403 : [ 5.50767e-006 ]
6404 : [ 7.44109e-006 ]
6405 : [ 7.37429e-006 ]
6406 : [ 7.17479e-006 ]
6407 : [ 4.2076e-006  ]
6408 : [ 4.76691e-006 ]
6409 : [ 4.76706e-006 ]
6410 : [ 6.32961e-006 ]
6411 : [ 7.06363e-006 ]
6412 : [ 7.34386e-006 ]
6413 : [ 7.99827e-006 ]
6414 : [ 5.66375e-006 ]
6415 : [ 6.35289e-006 ]
6416 : [ 4.85437e-006 ]
6417 : [ 6.66544e-006 ]
6418 : [ 5.25764e-006 ]
6419 : [ 6.20313e-006 ]
6420 : [ 8.73324e-006 ]
6421 : [ 7.93229e-006 ]
6422 : [ 8.17455e-006 ]
6423 : [ 4.7584e-006  ]
6424 : [ 8.2481e-006  ]
6425 : [ 4.93987e-006 ]
6426 : [ 8.45507e-006 ]
6427 : [ 6.35862e-006 ]
6428 : [ 5.14812e-006 ]
6429 : [ 7.39352e-006 ]
6430 : [ 6.28038e-006 ]
6431 : [ 8.02203e-006 ]
6432 : [ 6.79822e-006 ]
6433 : [ 7.37578e-006 ]
6434 : [ 4.64096e-006 ]
6435 : [ 6.17467e-006 ]
6436 : [ 6.83304e-006 ]
6437 : [ 7.31774e-006 ]
6438 : [ 5.15392e-006 ]
6439 : [ 6.23223e-006 ]
6440 : [ 8.22679e-006 ]
6441 : [ 6.41987e-006 ]
6442 : [ 5.56035e-006 ]
6443 : [ 6.17155e-006 ]
6444 : [ 6.75008e-006 ]
6445 : [ 5.96539e-006 ]
6446 : [ 4.79866e-006 ]
6447 : [ 8.19505e-006 ]
6448 : [ 5.99374e-006 ]
6449 : [ 7.15375e-006 ]
6450 : [ 5.173e-006   ]
6451 : [ 5.87223e-006 ]
6452 : [ 6.14561e-006 ]
6453 : [ 5.51431e-006 ]
6454 : [ 6.83337e-006 ]
6455 : [ 8.73943e-006 ]
6456 : [ 6.00074e-006 ]
6457 : [ 5.4316e-006  ]
6458 : [ 6.45922e-006 ]
6459 : [ 6.24366e-006 ]
6460 : [ 6.63169e-006 ]
6461 : [ 6.48253e-006 ]
6462 : [ 4.87241e-006 ]
6463 : [ 5.01602e-006 ]
6464 : [ 6.27337e-006 ]
6465 : [ 4.73667e-006 ]
6466 : [ 7.65413e-006 ]
6467 : [ 5.08925e-006 ]
6468 : [ 5.56332e-006 ]
6469 : [ 5.4282e-006  ]
6470 : [ 5.42629e-006 ]
6471 : [ 6.32854e-006 ]
6472 : [ 7.40023e-006 ]
6473 : [ 5.94349e-006 ]
6474 : [ 6.17054e-006 ]
6475 : [ 7.39454e-006 ]
6476 : [ 6.46861e-006 ]
6477 : [ 8.18912e-006 ]
6478 : [ 5.8394e-006  ]
6479 : [ 8.29083e-006 ]
6480 : [ 6.28502e-006 ]
6481 : [ 6.38135e-006 ]
6482 : [ 5.48604e-006 ]
6483 : [ 7.1331e-006  ]
6484 : [ 5.53274e-006 ]
6485 : [ 6.33146e-006 ]
6486 : [ 6.45987e-006 ]
6487 : [ 4.45237e-006 ]
6488 : [ 8.2489e-006  ]
6489 : [ 5.39655e-006 ]
6490 : [ 7.21045e-006 ]
6491 : [ 4.69187e-006 ]
6492 : [ 5.80988e-006 ]
6493 : [ 5.41536e-006 ]
6494 : [ 6.55061e-006 ]
6495 : [ 6.79316e-006 ]
6496 : [ 4.65867e-006 ]
6497 : [ 5.74036e-006 ]
6498 : [ 6.50925e-006 ]
6499 : [ 7.50213e-006 ]
6500 : [ 5.1625e-006  ]
6501 : [ 8.68748e-006 ]
6502 : [ 6.40019e-006 ]
6503 : [ 6.85448e-006 ]
6504 : [ 8.05132e-006 ]
6505 : [ 5.01192e-006 ]
6506 : [ 4.42784e-006 ]
6507 : [ 5.28656e-006 ]
6508 : [ 6.40543e-006 ]
6509 : [ 6.664e-006   ]
6510 : [ 6.03479e-006 ]
6511 : [ 4.28901e-006 ]
6512 : [ 6.86727e-006 ]
6513 : [ 4.48345e-006 ]
6514 : [ 8.19546e-006 ]
6515 : [ 6.30347e-006 ]
6516 : [ 6.20929e-006 ]
6517 : [ 5.77984e-006 ]
6518 : [ 8.16057e-006 ]
6519 : [ 6.3538e-006  ]
6520 : [ 6.28559e-006 ]
6521 : [ 5.76649e-006 ]
6522 : [ 5.27602e-006 ]
6523 : [ 4.148e-006   ]
6524 : [ 6.17877e-006 ]
6525 : [ 8.59849e-006 ]
6526 : [ 5.30032e-006 ]
6527 : [ 6.14586e-006 ]
6528 : [ 5.34848e-006 ]
6529 : [ 8.46531e-006 ]
6530 : [ 5.19419e-006 ]
6531 : [ 5.70454e-006 ]
6532 : [ 5.55963e-006 ]
6533 : [ 4.6707e-006  ]
6534 : [ 6.1867e-006  ]
6535 : [ 6.16777e-006 ]
6536 : [ 6.23037e-006 ]
6537 : [ 5.99682e-006 ]
6538 : [ 6.85652e-006 ]
6539 : [ 5.76635e-006 ]
6540 : [ 7.2953e-006  ]
6541 : [ 4.36552e-006 ]
6542 : [ 5.26952e-006 ]
6543 : [ 4.59565e-006 ]
6544 : [ 7.70617e-006 ]
6545 : [ 5.39557e-006 ]
6546 : [ 6.28341e-006 ]
6547 : [ 8.5503e-006  ]
6548 : [ 5.05454e-006 ]
6549 : [ 5.38931e-006 ]
6550 : [ 5.91861e-006 ]
6551 : [ 6.5989e-006  ]
6552 : [ 6.34477e-006 ]
6553 : [ 6.23175e-006 ]
6554 : [ 7.71671e-006 ]
6555 : [ 8.31043e-006 ]
6556 : [ 5.49174e-006 ]
6557 : [ 5.86779e-006 ]
6558 : [ 4.83693e-006 ]
6559 : [ 6.00829e-006 ]
6560 : [ 6.10026e-006 ]
6561 : [ 6.33931e-006 ]
6562 : [ 6.17556e-006 ]
6563 : [ 6.27872e-006 ]
6564 : [ 8.69097e-006 ]
6565 : [ 7.8671e-006  ]
6566 : [ 5.18099e-006 ]
6567 : [ 4.11546e-006 ]
6568 : [ 4.08216e-006 ]
6569 : [ 4.24988e-006 ]
6570 : [ 6.58751e-006 ]
6571 : [ 5.69305e-006 ]
6572 : [ 6.99759e-006 ]
6573 : [ 7.26354e-006 ]
6574 : [ 4.93031e-006 ]
6575 : [ 5.11738e-006 ]
6576 : [ 6.64159e-006 ]
6577 : [ 5.38217e-006 ]
6578 : [ 4.47559e-006 ]
6579 : [ 5.37745e-006 ]
6580 : [ 4.77763e-006 ]
6581 : [ 4.95645e-006 ]
6582 : [ 8.52274e-006 ]
6583 : [ 7.14261e-006 ]
6584 : [ 5.90873e-006 ]
6585 : [ 5.87096e-006 ]
6586 : [ 6.38232e-006 ]
6587 : [ 6.37365e-006 ]
6588 : [ 6.8542e-006  ]
6589 : [ 8.55855e-006 ]
6590 : [ 6.22203e-006 ]
6591 : [ 6.26829e-006 ]
6592 : [ 7.95333e-006 ]
6593 : [ 6.28306e-006 ]
6594 : [ 6.01985e-006 ]
6595 : [ 6.19372e-006 ]
6596 : [ 5.54476e-006 ]
6597 : [ 6.25711e-006 ]
6598 : [ 7.51431e-006 ]
6599 : [ 6.75972e-006 ]
6600 : [ 6.17467e-006 ]
6601 : [ 6.68313e-006 ]
6602 : [ 6.15343e-006 ]
6603 : [ 6.85069e-006 ]
6604 : [ 7.36919e-006 ]
6605 : [ 5.66021e-006 ]
6606 : [ 5.91983e-006 ]
6607 : [ 8.06974e-006 ]
6608 : [ 8.37952e-006 ]
6609 : [ 7.62596e-006 ]
6610 : [ 5.34791e-006 ]
6611 : [ 6.02575e-006 ]
6612 : [ 5.49172e-006 ]
6613 : [ 4.74928e-006 ]
6614 : [ 6.57654e-006 ]
6615 : [ 5.24249e-006 ]
6616 : [ 6.20428e-006 ]
6617 : [ 6.35678e-006 ]
6618 : [ 7.86801e-006 ]
6619 : [ 6.30572e-006 ]
6620 : [ 4.70985e-006 ]
6621 : [ 5.69651e-006 ]
6622 : [ 6.11307e-006 ]
6623 : [ 7.24436e-006 ]
6624 : [ 6.08755e-006 ]
6625 : [ 8.72136e-006 ]
6626 : [ 5.18083e-006 ]
6627 : [ 8.45876e-006 ]
6628 : [ 5.26557e-006 ]
6629 : [ 4.66158e-006 ]
6630 : [ 6.70213e-006 ]
6631 : [ 7.5842e-006  ]
6632 : [ 7.14795e-006 ]
6633 : [ 6.3244e-006  ]
6634 : [ 7.61079e-006 ]
6635 : [ 4.51627e-006 ]
6636 : [ 6.98814e-006 ]
6637 : [ 6.27944e-006 ]
6638 : [ 4.84996e-006 ]
6639 : [ 7.99083e-006 ]
6640 : [ 7.86924e-006 ]
6641 : [ 6.63631e-006 ]
6642 : [ 7.05977e-006 ]
6643 : [ 5.9928e-006  ]
6644 : [ 6.24526e-006 ]
6645 : [ 5.98983e-006 ]
6646 : [ 5.0994e-006  ]
6647 : [ 5.44281e-006 ]
6648 : [ 5.82723e-006 ]
6649 : [ 4.30325e-006 ]
6650 : [ 7.51251e-006 ]
6651 : [ 7.29652e-006 ]
6652 : [ 6.51302e-006 ]
6653 : [ 6.41306e-006 ]
6654 : [ 4.9788e-006  ]
6655 : [ 6.47092e-006 ]
6656 : [ 8.0819e-006  ]
6657 : [ 5.78141e-006 ]
6658 : [ 8.05679e-006 ]
6659 : [ 8.01726e-006 ]
6660 : [ 6.19597e-006 ]
6661 : [ 6.39416e-006 ]
6662 : [ 6.59489e-006 ]
6663 : [ 6.92718e-006 ]
6664 : [ 4.23933e-006 ]
6665 : [ 7.26523e-006 ]
6666 : [ 6.20191e-006 ]
6667 : [ 4.57925e-006 ]
6668 : [ 6.71293e-006 ]
6669 : [ 6.11881e-006 ]
6670 : [ 5.86321e-006 ]
6671 : [ 6.41565e-006 ]
6672 : [ 8.48681e-006 ]
6673 : [ 7.99679e-006 ]
6674 : [ 7.08973e-006 ]
6675 : [ 7.04377e-006 ]
6676 : [ 5.64402e-006 ]
6677 : [ 5.97147e-006 ]
6678 : [ 5.61075e-006 ]
6679 : [ 5.74623e-006 ]
6680 : [ 4.98449e-006 ]
6681 : [ 7.973e-006   ]
6682 : [ 5.67332e-006 ]
6683 : [ 5.33282e-006 ]
6684 : [ 6.22734e-006 ]
6685 : [ 7.28175e-006 ]
6686 : [ 6.63902e-006 ]
6687 : [ 5.50734e-006 ]
6688 : [ 7.94684e-006 ]
6689 : [ 6.17317e-006 ]
6690 : [ 5.50155e-006 ]
6691 : [ 4.96016e-006 ]
6692 : [ 6.11603e-006 ]
6693 : [ 5.7708e-006  ]
6694 : [ 7.80981e-006 ]
6695 : [ 5.08111e-006 ]
6696 : [ 5.89449e-006 ]
6697 : [ 5.6624e-006  ]
6698 : [ 7.74825e-006 ]
6699 : [ 6.70311e-006 ]
6700 : [ 5.53696e-006 ]
6701 : [ 6.02196e-006 ]
6702 : [ 6.69673e-006 ]
6703 : [ 8.27091e-006 ]
6704 : [ 5.48908e-006 ]
6705 : [ 4.93106e-006 ]
6706 : [ 4.88589e-006 ]
6707 : [ 8.22092e-006 ]
6708 : [ 6.19433e-006 ]
6709 : [ 5.23812e-006 ]
6710 : [ 6.02924e-006 ]
6711 : [ 5.22573e-006 ]
6712 : [ 7.40042e-006 ]
6713 : [ 5.14713e-006 ]
6714 : [ 8.72505e-006 ]
6715 : [ 5.36409e-006 ]
6716 : [ 5.62759e-006 ]
6717 : [ 6.40299e-006 ]
6718 : [ 8.64816e-006 ]
6719 : [ 5.97643e-006 ]
6720 : [ 7.79453e-006 ]
6721 : [ 6.18337e-006 ]
6722 : [ 6.09924e-006 ]
6723 : [ 4.80672e-006 ]
6724 : [ 7.32944e-006 ]
6725 : [ 6.17703e-006 ]
6726 : [ 5.83377e-006 ]
6727 : [ 7.5604e-006  ]
6728 : [ 8.1177e-006  ]
6729 : [ 4.96094e-006 ]
6730 : [ 4.79355e-006 ]
6731 : [ 6.89882e-006 ]
6732 : [ 5.99074e-006 ]
6733 : [ 4.99706e-006 ]
6734 : [ 5.85569e-006 ]
6735 : [ 6.04987e-006 ]
6736 : [ 6.3053e-006  ]
6737 : [ 5.92754e-006 ]
6738 : [ 6.65288e-006 ]
6739 : [ 6.81893e-006 ]
6740 : [ 7.56844e-006 ]
6741 : [ 5.46027e-006 ]
6742 : [ 5.16556e-006 ]
6743 : [ 6.20132e-006 ]
6744 : [ 6.1151e-006  ]
6745 : [ 4.49839e-006 ]
6746 : [ 6.13945e-006 ]
6747 : [ 5.37396e-006 ]
6748 : [ 5.76514e-006 ]
6749 : [ 7.51795e-006 ]
6750 : [ 7.48509e-006 ]
6751 : [ 4.36504e-006 ]
6752 : [ 5.93276e-006 ]
6753 : [ 4.88187e-006 ]
6754 : [ 8.14557e-006 ]
6755 : [ 5.24476e-006 ]
6756 : [ 8.36507e-006 ]
6757 : [ 5.33711e-006 ]
6758 : [ 7.24981e-006 ]
6759 : [ 6.95438e-006 ]
6760 : [ 7.20249e-006 ]
6761 : [ 6.20464e-006 ]
6762 : [ 5.75621e-006 ]
6763 : [ 4.85446e-006 ]
6764 : [ 6.90132e-006 ]
6765 : [ 4.98696e-006 ]
6766 : [ 6.58873e-006 ]
6767 : [ 8.41507e-006 ]
6768 : [ 4.79693e-006 ]
6769 : [ 8.54439e-006 ]
6770 : [ 4.90748e-006 ]
6771 : [ 5.14101e-006 ]
6772 : [ 5.6347e-006  ]
6773 : [ 6.18724e-006 ]
6774 : [ 6.78853e-006 ]
6775 : [ 7.49222e-006 ]
6776 : [ 7.23423e-006 ]
6777 : [ 4.3574e-006  ]
6778 : [ 7.27554e-006 ]
6779 : [ 7.4096e-006  ]
6780 : [ 6.54304e-006 ]
6781 : [ 5.07371e-006 ]
6782 : [ 6.26126e-006 ]
6783 : [ 4.91348e-006 ]
6784 : [ 7.30739e-006 ]
6785 : [ 4.92542e-006 ]
6786 : [ 4.81321e-006 ]
6787 : [ 7.62106e-006 ]
6788 : [ 6.24156e-006 ]
6789 : [ 6.95296e-006 ]
6790 : [ 5.08411e-006 ]
6791 : [ 7.66675e-006 ]
6792 : [ 8.63795e-006 ]
6793 : [ 6.02143e-006 ]
6794 : [ 8.50726e-006 ]
6795 : [ 4.9276e-006  ]
6796 : [ 6.16389e-006 ]
6797 : [ 5.66318e-006 ]
6798 : [ 8.57893e-006 ]
6799 : [ 7.45424e-006 ]
6800 : [ 6.20725e-006 ]
6801 : [ 5.34099e-006 ]
6802 : [ 8.49211e-006 ]
6803 : [ 6.27238e-006 ]
6804 : [ 6.96586e-006 ]
6805 : [ 5.48666e-006 ]
6806 : [ 5.53793e-006 ]
6807 : [ 6.20289e-006 ]
6808 : [ 6.92418e-006 ]
6809 : [ 4.58459e-006 ]
6810 : [ 5.4053e-006  ]
6811 : [ 6.14216e-006 ]
6812 : [ 6.05306e-006 ]
6813 : [ 7.03179e-006 ]
6814 : [ 5.71273e-006 ]
6815 : [ 5.74408e-006 ]
6816 : [ 6.03519e-006 ]
6817 : [ 6.57675e-006 ]
6818 : [ 6.53212e-006 ]
6819 : [ 7.81869e-006 ]
6820 : [ 6.25259e-006 ]
6821 : [ 5.11786e-006 ]
6822 : [ 5.6989e-006  ]
6823 : [ 7.43309e-006 ]
6824 : [ 6.04739e-006 ]
6825 : [ 7.37464e-006 ]
6826 : [ 4.37696e-006 ]
6827 : [ 4.46609e-006 ]
6828 : [ 8.36498e-006 ]
6829 : [ 4.62745e-006 ]
6830 : [ 6.19176e-006 ]
6831 : [ 6.01444e-006 ]
6832 : [ 4.79289e-006 ]
6833 : [ 6.03899e-006 ]
6834 : [ 6.77949e-006 ]
6835 : [ 7.68863e-006 ]
6836 : [ 6.81316e-006 ]
6837 : [ 7.4536e-006  ]
6838 : [ 5.24776e-006 ]
6839 : [ 5.72331e-006 ]
6840 : [ 4.84162e-006 ]
6841 : [ 4.50988e-006 ]
6842 : [ 5.90614e-006 ]
6843 : [ 6.13576e-006 ]
6844 : [ 7.41986e-006 ]
6845 : [ 6.17481e-006 ]
6846 : [ 6.96442e-006 ]
6847 : [ 6.78687e-006 ]
6848 : [ 6.24701e-006 ]
6849 : [ 5.28916e-006 ]
6850 : [ 4.58665e-006 ]
6851 : [ 6.85532e-006 ]
6852 : [ 8.17877e-006 ]
6853 : [ 7.58486e-006 ]
6854 : [ 5.19916e-006 ]
6855 : [ 5.49478e-006 ]
6856 : [ 6.696e-006   ]
6857 : [ 6.68094e-006 ]
6858 : [ 5.43851e-006 ]
6859 : [ 8.55157e-006 ]
6860 : [ 4.1243e-006  ]
6861 : [ 5.646e-006   ]
6862 : [ 6.31052e-006 ]
6863 : [ 6.38729e-006 ]
6864 : [ 5.94892e-006 ]
6865 : [ 6.72654e-006 ]
6866 : [ 8.28444e-006 ]
6867 : [ 6.56676e-006 ]
6868 : [ 5.34863e-006 ]
6869 : [ 5.73916e-006 ]
6870 : [ 7.55991e-006 ]
6871 : [ 8.19072e-006 ]
6872 : [ 8.66705e-006 ]
6873 : [ 4.53572e-006 ]
6874 : [ 6.22348e-006 ]
6875 : [ 6.17048e-006 ]
6876 : [ 5.76269e-006 ]
6877 : [ 6.10248e-006 ]
6878 : [ 7.5068e-006  ]
6879 : [ 5.49097e-006 ]
6880 : [ 6.8725e-006  ]
6881 : [ 7.00612e-006 ]
6882 : [ 6.17708e-006 ]
6883 : [ 6.48655e-006 ]
6884 : [ 8.20819e-006 ]
6885 : [ 5.03136e-006 ]
6886 : [ 6.22873e-006 ]
6887 : [ 6.67839e-006 ]
6888 : [ 7.1516e-006  ]
6889 : [ 6.83216e-006 ]
6890 : [ 6.02273e-006 ]
6891 : [ 5.82411e-006 ]
6892 : [ 6.47523e-006 ]
6893 : [ 5.64882e-006 ]
6894 : [ 7.28781e-006 ]
6895 : [ 6.11457e-006 ]
6896 : [ 7.44943e-006 ]
6897 : [ 6.00858e-006 ]
6898 : [ 8.06861e-006 ]
6899 : [ 4.67592e-006 ]
6900 : [ 6.99579e-006 ]
6901 : [ 5.82353e-006 ]
6902 : [ 6.09599e-006 ]
6903 : [ 5.10293e-006 ]
6904 : [ 4.99373e-006 ]
6905 : [ 6.17391e-006 ]
6906 : [ 7.99684e-006 ]
6907 : [ 7.52718e-006 ]
6908 : [ 8.13715e-006 ]
6909 : [ 6.02246e-006 ]
6910 : [ 4.77032e-006 ]
6911 : [ 6.15432e-006 ]
6912 : [ 5.21201e-006 ]
6913 : [ 6.77909e-006 ]
6914 : [ 6.78184e-006 ]
6915 : [ 5.39672e-006 ]
6916 : [ 5.83457e-006 ]
6917 : [ 6.60393e-006 ]
6918 : [ 7.80081e-006 ]
6919 : [ 6.2964e-006  ]
6920 : [ 6.39397e-006 ]
6921 : [ 5.4367e-006  ]
6922 : [ 4.907e-006   ]
6923 : [ 6.26282e-006 ]
6924 : [ 6.26053e-006 ]
6925 : [ 5.20995e-006 ]
6926 : [ 6.42075e-006 ]
6927 : [ 6.31633e-006 ]
6928 : [ 6.15157e-006 ]
6929 : [ 5.7072e-006  ]
6930 : [ 5.18911e-006 ]
6931 : [ 7.35458e-006 ]
6932 : [ 7.48577e-006 ]
6933 : [ 7.52706e-006 ]
6934 : [ 7.93674e-006 ]
6935 : [ 5.67364e-006 ]
6936 : [ 8.40285e-006 ]
6937 : [ 6.34223e-006 ]
6938 : [ 6.76169e-006 ]
6939 : [ 6.52755e-006 ]
6940 : [ 8.47932e-006 ]
6941 : [ 7.44077e-006 ]
6942 : [ 4.72207e-006 ]
6943 : [ 7.13757e-006 ]
6944 : [ 4.29359e-006 ]
6945 : [ 4.93335e-006 ]
6946 : [ 6.63423e-006 ]
6947 : [ 5.88377e-006 ]
6948 : [ 7.78983e-006 ]
6949 : [ 5.80138e-006 ]
6950 : [ 8.34947e-006 ]
6951 : [ 5.39282e-006 ]
6952 : [ 7.16296e-006 ]
6953 : [ 4.52226e-006 ]
6954 : [ 6.45446e-006 ]
6955 : [ 7.56408e-006 ]
6956 : [ 7.65958e-006 ]
6957 : [ 7.23421e-006 ]
6958 : [ 5.79321e-006 ]
6959 : [ 7.8962e-006  ]
6960 : [ 6.16797e-006 ]
6961 : [ 5.58406e-006 ]
6962 : [ 6.34527e-006 ]
6963 : [ 7.95486e-006 ]
6964 : [ 6.16394e-006 ]
6965 : [ 8.31503e-006 ]
6966 : [ 7.28622e-006 ]
6967 : [ 6.94188e-006 ]
6968 : [ 4.25517e-006 ]
6969 : [ 6.39248e-006 ]
6970 : [ 7.80072e-006 ]
6971 : [ 6.68355e-006 ]
6972 : [ 6.24624e-006 ]
6973 : [ 7.4491e-006  ]
6974 : [ 4.2681e-006  ]
6975 : [ 5.58809e-006 ]
6976 : [ 5.89808e-006 ]
6977 : [ 5.40245e-006 ]
6978 : [ 7.72587e-006 ]
6979 : [ 5.85344e-006 ]
6980 : [ 6.21339e-006 ]
6981 : [ 6.34696e-006 ]
6982 : [ 7.30905e-006 ]
6983 : [ 6.42971e-006 ]
6984 : [ 8.33173e-006 ]
6985 : [ 7.18715e-006 ]
6986 : [ 5.33036e-006 ]
6987 : [ 6.47627e-006 ]
6988 : [ 4.62457e-006 ]
6989 : [ 7.07832e-006 ]
6990 : [ 4.31011e-006 ]
6991 : [ 5.32281e-006 ]
6992 : [ 6.48274e-006 ]
6993 : [ 6.96474e-006 ]
6994 : [ 4.46354e-006 ]
6995 : [ 5.30788e-006 ]
6996 : [ 6.02373e-006 ]
6997 : [ 4.66919e-006 ]
6998 : [ 4.52212e-006 ]
6999 : [ 5.44473e-006 ]
7000 : [ 5.21684e-006 ]
7001 : [ 5.26073e-006 ]
7002 : [ 6.57378e-006 ]
7003 : [ 4.83715e-006 ]
7004 : [ 6.63766e-006 ]
7005 : [ 4.6527e-006  ]
7006 : [ 7.48577e-006 ]
7007 : [ 6.21407e-006 ]
7008 : [ 3.94065e-006 ]
7009 : [ 6.15462e-006 ]
7010 : [ 4.54038e-006 ]
7011 : [ 6.2008e-006  ]
7012 : [ 5.10607e-006 ]
7013 : [ 6.57283e-006 ]
7014 : [ 6.73526e-006 ]
7015 : [ 8.10765e-006 ]
7016 : [ 5.5579e-006  ]
7017 : [ 5.98382e-006 ]
7018 : [ 5.4784e-006  ]
7019 : [ 5.20691e-006 ]
7020 : [ 5.3751e-006  ]
7021 : [ 5.79794e-006 ]
7022 : [ 7.34991e-006 ]
7023 : [ 5.25601e-006 ]
7024 : [ 6.05697e-006 ]
7025 : [ 5.95339e-006 ]
7026 : [ 4.09154e-006 ]
7027 : [ 5.98412e-006 ]
7028 : [ 4.77002e-006 ]
7029 : [ 5.43322e-006 ]
7030 : [ 8.38753e-006 ]
7031 : [ 6.95562e-006 ]
7032 : [ 8.17757e-006 ]
7033 : [ 7.36922e-006 ]
7034 : [ 6.9188e-006  ]
7035 : [ 7.08483e-006 ]
7036 : [ 5.4979e-006  ]
7037 : [ 7.31745e-006 ]
7038 : [ 6.59304e-006 ]
7039 : [ 5.98848e-006 ]
7040 : [ 5.22094e-006 ]
7041 : [ 5.65364e-006 ]
7042 : [ 7.70452e-006 ]
7043 : [ 5.04755e-006 ]
7044 : [ 5.01743e-006 ]
7045 : [ 4.64624e-006 ]
7046 : [ 6.56006e-006 ]
7047 : [ 6.36604e-006 ]
7048 : [ 6.18802e-006 ]
7049 : [ 4.71588e-006 ]
7050 : [ 6.18494e-006 ]
7051 : [ 4.76115e-006 ]
7052 : [ 7.73658e-006 ]
7053 : [ 6.25157e-006 ]
7054 : [ 5.3576e-006  ]
7055 : [ 7.86325e-006 ]
7056 : [ 6.96478e-006 ]
7057 : [ 5.6141e-006  ]
7058 : [ 6.14299e-006 ]
7059 : [ 8.18635e-006 ]
7060 : [ 7.50367e-006 ]
7061 : [ 5.25351e-006 ]
7062 : [ 4.44316e-006 ]
7063 : [ 4.89831e-006 ]
7064 : [ 7.76585e-006 ]
7065 : [ 6.07e-006    ]
7066 : [ 6.40387e-006 ]
7067 : [ 6.60148e-006 ]
7068 : [ 4.21364e-006 ]
7069 : [ 8.46114e-006 ]
7070 : [ 5.0383e-006  ]
7071 : [ 5.14192e-006 ]
7072 : [ 5.23738e-006 ]
7073 : [ 5.59552e-006 ]
7074 : [ 6.28035e-006 ]
7075 : [ 5.11015e-006 ]
7076 : [ 8.30401e-006 ]
7077 : [ 5.04394e-006 ]
7078 : [ 5.03821e-006 ]
7079 : [ 7.84821e-006 ]
7080 : [ 6.46322e-006 ]
7081 : [ 6.08017e-006 ]
7082 : [ 6.09979e-006 ]
7083 : [ 8.13096e-006 ]
7084 : [ 7.43649e-006 ]
7085 : [ 6.65937e-006 ]
7086 : [ 4.51262e-006 ]
7087 : [ 5.38842e-006 ]
7088 : [ 5.13728e-006 ]
7089 : [ 6.25101e-006 ]
7090 : [ 6.18502e-006 ]
7091 : [ 6.15338e-006 ]
7092 : [ 6.61892e-006 ]
7093 : [ 7.67946e-006 ]
7094 : [ 6.64588e-006 ]
7095 : [ 5.86478e-006 ]
7096 : [ 7.08522e-006 ]
7097 : [ 6.47022e-006 ]
7098 : [ 4.78366e-006 ]
7099 : [ 7.18781e-006 ]
7100 : [ 7.25874e-006 ]
7101 : [ 6.33753e-006 ]
7102 : [ 6.32121e-006 ]
7103 : [ 6.46584e-006 ]
7104 : [ 5.16542e-006 ]
7105 : [ 5.19858e-006 ]
7106 : [ 6.32119e-006 ]
7107 : [ 8.04939e-006 ]
7108 : [ 4.82524e-006 ]
7109 : [ 7.19696e-006 ]
7110 : [ 8.17902e-006 ]
7111 : [ 7.36736e-006 ]
7112 : [ 4.92517e-006 ]
7113 : [ 6.0845e-006  ]
7114 : [ 4.22252e-006 ]
7115 : [ 4.45722e-006 ]
7116 : [ 7.62634e-006 ]
7117 : [ 5.01782e-006 ]
7118 : [ 6.21507e-006 ]
7119 : [ 5.56457e-006 ]
7120 : [ 4.58115e-006 ]
7121 : [ 5.37822e-006 ]
7122 : [ 6.10666e-006 ]
7123 : [ 5.13873e-006 ]
7124 : [ 5.51814e-006 ]
7125 : [ 4.74631e-006 ]
7126 : [ 6.29031e-006 ]
7127 : [ 4.8249e-006  ]
7128 : [ 5.03894e-006 ]
7129 : [ 6.26488e-006 ]
7130 : [ 7.03173e-006 ]
7131 : [ 6.59715e-006 ]
7132 : [ 6.598e-006   ]
7133 : [ 6.14361e-006 ]
7134 : [ 6.0771e-006  ]
7135 : [ 5.09723e-006 ]
7136 : [ 5.77059e-006 ]
7137 : [ 5.27685e-006 ]
7138 : [ 6.03482e-006 ]
7139 : [ 6.73012e-006 ]
7140 : [ 6.11921e-006 ]
7141 : [ 8.10803e-006 ]
7142 : [ 8.07415e-006 ]
7143 : [ 5.79422e-006 ]
7144 : [ 6.3358e-006  ]
7145 : [ 5.84469e-006 ]
7146 : [ 6.18891e-006 ]
7147 : [ 7.45974e-006 ]
7148 : [ 5.86163e-006 ]
7149 : [ 5.53606e-006 ]
7150 : [ 6.50153e-006 ]
7151 : [ 7.93661e-006 ]
7152 : [ 4.42468e-006 ]
7153 : [ 6.15984e-006 ]
7154 : [ 5.70105e-006 ]
7155 : [ 8.16005e-006 ]
7156 : [ 5.81859e-006 ]
7157 : [ 6.41523e-006 ]
7158 : [ 5.86436e-006 ]
7159 : [ 7.19459e-006 ]
7160 : [ 6.29881e-006 ]
7161 : [ 6.23219e-006 ]
7162 : [ 5.23833e-006 ]
7163 : [ 4.9872e-006  ]
7164 : [ 6.33232e-006 ]
7165 : [ 6.33355e-006 ]
7166 : [ 6.68321e-006 ]
7167 : [ 5.28642e-006 ]
7168 : [ 5.88462e-006 ]
7169 : [ 5.81067e-006 ]
7170 : [ 4.35951e-006 ]
7171 : [ 5.78857e-006 ]
7172 : [ 5.75118e-006 ]
7173 : [ 4.8205e-006  ]
7174 : [ 6.05374e-006 ]
7175 : [ 6.16977e-006 ]
7176 : [ 4.57726e-006 ]
7177 : [ 4.54689e-006 ]
7178 : [ 5.88866e-006 ]
7179 : [ 5.52861e-006 ]
7180 : [ 6.95965e-006 ]
7181 : [ 6.96727e-006 ]
7182 : [ 7.5511e-006  ]
7183 : [ 7.72759e-006 ]
7184 : [ 4.73623e-006 ]
7185 : [ 7.27817e-006 ]
7186 : [ 4.53124e-006 ]
7187 : [ 7.76273e-006 ]
7188 : [ 8.42827e-006 ]
7189 : [ 6.073e-006   ]
7190 : [ 7.59962e-006 ]
7191 : [ 6.28211e-006 ]
7192 : [ 5.24855e-006 ]
7193 : [ 6.49034e-006 ]
7194 : [ 7.74627e-006 ]
7195 : [ 6.24687e-006 ]
7196 : [ 6.26183e-006 ]
7197 : [ 5.28073e-006 ]
7198 : [ 5.23209e-006 ]
7199 : [ 6.90835e-006 ]
7200 : [ 6.50338e-006 ]
7201 : [ 5.05586e-006 ]
7202 : [ 7.23204e-006 ]
7203 : [ 6.56488e-006 ]
7204 : [ 6.17052e-006 ]
7205 : [ 6.3797e-006  ]
7206 : [ 7.00746e-006 ]
7207 : [ 8.60281e-006 ]
7208 : [ 7.94533e-006 ]
7209 : [ 5.47806e-006 ]
7210 : [ 5.99858e-006 ]
7211 : [ 7.52048e-006 ]
7212 : [ 5.03874e-006 ]
7213 : [ 7.27844e-006 ]
7214 : [ 5.88045e-006 ]
7215 : [ 4.29075e-006 ]
7216 : [ 5.67946e-006 ]
7217 : [ 5.43726e-006 ]
7218 : [ 7.87688e-006 ]
7219 : [ 4.80894e-006 ]
7220 : [ 7.38623e-006 ]
7221 : [ 4.8019e-006  ]
7222 : [ 5.03455e-006 ]
7223 : [ 5.73602e-006 ]
7224 : [ 6.19672e-006 ]
7225 : [ 6.24282e-006 ]
7226 : [ 5.32579e-006 ]
7227 : [ 6.6974e-006  ]
7228 : [ 5.74045e-006 ]
7229 : [ 5.54352e-006 ]
7230 : [ 6.08419e-006 ]
7231 : [ 4.91887e-006 ]
7232 : [ 6.64102e-006 ]
7233 : [ 6.16108e-006 ]
7234 : [ 6.29041e-006 ]
7235 : [ 6.11375e-006 ]
7236 : [ 6.81748e-006 ]
7237 : [ 4.56625e-006 ]
7238 : [ 5.86868e-006 ]
7239 : [ 7.31438e-006 ]
7240 : [ 6.04716e-006 ]
7241 : [ 8.47031e-006 ]
7242 : [ 7.0796e-006  ]
7243 : [ 5.51079e-006 ]
7244 : [ 6.64528e-006 ]
7245 : [ 7.7511e-006  ]
7246 : [ 6.75757e-006 ]
7247 : [ 4.47272e-006 ]
7248 : [ 6.83173e-006 ]
7249 : [ 5.45309e-006 ]
7250 : [ 7.49416e-006 ]
7251 : [ 7.22625e-006 ]
7252 : [ 6.05085e-006 ]
7253 : [ 7.13923e-006 ]
7254 : [ 7.34019e-006 ]
7255 : [ 6.74663e-006 ]
7256 : [ 7.3233e-006  ]
7257 : [ 8.23824e-006 ]
7258 : [ 7.05202e-006 ]
7259 : [ 7.69119e-006 ]
7260 : [ 4.44152e-006 ]
7261 : [ 7.02144e-006 ]
7262 : [ 5.72548e-006 ]
7263 : [ 4.39821e-006 ]
7264 : [ 7.95324e-006 ]
7265 : [ 5.46778e-006 ]
7266 : [ 7.29973e-006 ]
7267 : [ 4.99458e-006 ]
7268 : [ 7.42145e-006 ]
7269 : [ 5.07783e-006 ]
7270 : [ 5.38779e-006 ]
7271 : [ 5.68598e-006 ]
7272 : [ 5.95481e-006 ]
7273 : [ 5.94525e-006 ]
7274 : [ 4.41031e-006 ]
7275 : [ 4.75691e-006 ]
7276 : [ 8.71466e-006 ]
7277 : [ 7.38817e-006 ]
7278 : [ 4.42056e-006 ]
7279 : [ 4.31394e-006 ]
7280 : [ 7.66135e-006 ]
7281 : [ 6.75385e-006 ]
7282 : [ 5.6178e-006  ]
7283 : [ 5.48095e-006 ]
7284 : [ 8.20252e-006 ]
7285 : [ 8.42065e-006 ]
7286 : [ 5.37404e-006 ]
7287 : [ 6.53752e-006 ]
7288 : [ 6.20009e-006 ]
7289 : [ 6.71474e-006 ]
7290 : [ 5.10949e-006 ]
7291 : [ 6.04217e-006 ]
7292 : [ 8.4941e-006  ]
7293 : [ 5.62041e-006 ]
7294 : [ 8.07394e-006 ]
7295 : [ 7.10667e-006 ]
7296 : [ 7.23778e-006 ]
7297 : [ 7.38999e-006 ]
7298 : [ 8.31307e-006 ]
7299 : [ 4.19664e-006 ]
7300 : [ 5.02907e-006 ]
7301 : [ 4.93727e-006 ]
7302 : [ 7.12439e-006 ]
7303 : [ 4.92858e-006 ]
7304 : [ 5.68931e-006 ]
7305 : [ 7.0831e-006  ]
7306 : [ 6.99376e-006 ]
7307 : [ 5.96404e-006 ]
7308 : [ 5.95601e-006 ]
7309 : [ 5.51758e-006 ]
7310 : [ 8.00796e-006 ]
7311 : [ 8.61677e-006 ]
7312 : [ 6.26012e-006 ]
7313 : [ 4.43433e-006 ]
7314 : [ 6.15118e-006 ]
7315 : [ 4.60075e-006 ]
7316 : [ 8.38928e-006 ]
7317 : [ 4.23788e-006 ]
7318 : [ 8.12903e-006 ]
7319 : [ 8.17311e-006 ]
7320 : [ 8.23985e-006 ]
7321 : [ 7.90446e-006 ]
7322 : [ 6.96522e-006 ]
7323 : [ 6.18277e-006 ]
7324 : [ 5.9282e-006  ]
7325 : [ 6.41229e-006 ]
7326 : [ 7.81904e-006 ]
7327 : [ 7.76421e-006 ]
7328 : [ 5.22579e-006 ]
7329 : [ 5.294e-006   ]
7330 : [ 5.78157e-006 ]
7331 : [ 6.07124e-006 ]
7332 : [ 8.14683e-006 ]
7333 : [ 7.39649e-006 ]
7334 : [ 5.64612e-006 ]
7335 : [ 6.93801e-006 ]
7336 : [ 8.46544e-006 ]
7337 : [ 6.16195e-006 ]
7338 : [ 5.99508e-006 ]
7339 : [ 4.9876e-006  ]
7340 : [ 7.71224e-006 ]
7341 : [ 4.20443e-006 ]
7342 : [ 8.36584e-006 ]
7343 : [ 7.24089e-006 ]
7344 : [ 6.11046e-006 ]
7345 : [ 6.29698e-006 ]
7346 : [ 4.99345e-006 ]
7347 : [ 7.79793e-006 ]
7348 : [ 6.12334e-006 ]
7349 : [ 4.74103e-006 ]
7350 : [ 6.22666e-006 ]
7351 : [ 8.5705e-006  ]
7352 : [ 6.9165e-006  ]
7353 : [ 8.36248e-006 ]
7354 : [ 8.11034e-006 ]
7355 : [ 7.65116e-006 ]
7356 : [ 5.33049e-006 ]
7357 : [ 5.7864e-006  ]
7358 : [ 6.02429e-006 ]
7359 : [ 5.49323e-006 ]
7360 : [ 4.67335e-006 ]
7361 : [ 5.61692e-006 ]
7362 : [ 6.18655e-006 ]
7363 : [ 6.08351e-006 ]
7364 : [ 6.1698e-006  ]
7365 : [ 6.17028e-006 ]
7366 : [ 7.71305e-006 ]
7367 : [ 7.34494e-006 ]
7368 : [ 6.9201e-006  ]
7369 : [ 4.69464e-006 ]
7370 : [ 6.99008e-006 ]
7371 : [ 6.21548e-006 ]
7372 : [ 5.26931e-006 ]
7373 : [ 6.35744e-006 ]
7374 : [ 5.73657e-006 ]
7375 : [ 5.603e-006   ]
7376 : [ 7.99797e-006 ]
7377 : [ 4.88422e-006 ]
7378 : [ 8.57627e-006 ]
7379 : [ 6.33894e-006 ]
7380 : [ 6.19682e-006 ]
7381 : [ 5.14536e-006 ]
7382 : [ 8.14602e-006 ]
7383 : [ 8.20715e-006 ]
7384 : [ 5.18936e-006 ]
7385 : [ 5.87978e-006 ]
7386 : [ 5.51433e-006 ]
7387 : [ 7.90985e-006 ]
7388 : [ 5.78702e-006 ]
7389 : [ 7.24377e-006 ]
7390 : [ 7.01852e-006 ]
7391 : [ 7.4048e-006  ]
7392 : [ 4.1032e-006  ]
7393 : [ 6.33272e-006 ]
7394 : [ 6.98341e-006 ]
7395 : [ 6.34031e-006 ]
7396 : [ 7.91899e-006 ]
7397 : [ 6.92041e-006 ]
7398 : [ 6.44193e-006 ]
7399 : [ 8.29449e-006 ]
7400 : [ 6.24061e-006 ]
7401 : [ 5.37911e-006 ]
7402 : [ 6.75396e-006 ]
7403 : [ 6.16043e-006 ]
7404 : [ 6.08825e-006 ]
7405 : [ 8.15978e-006 ]
7406 : [ 6.31634e-006 ]
7407 : [ 6.45755e-006 ]
7408 : [ 6.29783e-006 ]
7409 : [ 4.86841e-006 ]
7410 : [ 7.01398e-006 ]
7411 : [ 8.14448e-006 ]
7412 : [ 6.29104e-006 ]
7413 : [ 4.98764e-006 ]
7414 : [ 5.17138e-006 ]
7415 : [ 6.27482e-006 ]
7416 : [ 7.31075e-006 ]
7417 : [ 5.95993e-006 ]
7418 : [ 7.70683e-006 ]
7419 : [ 5.27938e-006 ]
7420 : [ 8.481e-006   ]
7421 : [ 4.96552e-006 ]
7422 : [ 5.43712e-006 ]
7423 : [ 5.91774e-006 ]
7424 : [ 6.54767e-006 ]
7425 : [ 5.85232e-006 ]
7426 : [ 7.66941e-006 ]
7427 : [ 6.10689e-006 ]
7428 : [ 5.68517e-006 ]
7429 : [ 5.14674e-006 ]
7430 : [ 4.22615e-006 ]
7431 : [ 7.26646e-006 ]
7432 : [ 6.65809e-006 ]
7433 : [ 8.54576e-006 ]
7434 : [ 4.78696e-006 ]
7435 : [ 6.1572e-006  ]
7436 : [ 8.67947e-006 ]
7437 : [ 8.08472e-006 ]
7438 : [ 6.48941e-006 ]
7439 : [ 7.64789e-006 ]
7440 : [ 4.79832e-006 ]
7441 : [ 6.32744e-006 ]
7442 : [ 6.12213e-006 ]
7443 : [ 6.77747e-006 ]
7444 : [ 6.26137e-006 ]
7445 : [ 5.67449e-006 ]
7446 : [ 4.65287e-006 ]
7447 : [ 4.97976e-006 ]
7448 : [ 6.17578e-006 ]
7449 : [ 8.43162e-006 ]
7450 : [ 6.25207e-006 ]
7451 : [ 6.24464e-006 ]
7452 : [ 5.65175e-006 ]
7453 : [ 6.74713e-006 ]
7454 : [ 4.76405e-006 ]
7455 : [ 6.11955e-006 ]
7456 : [ 6.77878e-006 ]
7457 : [ 7.81114e-006 ]
7458 : [ 6.14083e-006 ]
7459 : [ 7.74019e-006 ]
7460 : [ 4.83397e-006 ]
7461 : [ 6.17005e-006 ]
7462 : [ 6.01862e-006 ]
7463 : [ 6.9014e-006  ]
7464 : [ 7.61025e-006 ]
7465 : [ 5.13715e-006 ]
7466 : [ 6.38856e-006 ]
7467 : [ 6.61487e-006 ]
7468 : [ 6.15421e-006 ]
7469 : [ 5.6526e-006  ]
7470 : [ 4.17237e-006 ]
7471 : [ 5.8641e-006  ]
7472 : [ 7.12488e-006 ]
7473 : [ 4.25759e-006 ]
7474 : [ 5.81929e-006 ]
7475 : [ 7.49332e-006 ]
7476 : [ 6.21849e-006 ]
7477 : [ 6.75741e-006 ]
7478 : [ 4.57234e-006 ]
7479 : [ 8.20585e-006 ]
7480 : [ 4.85461e-006 ]
7481 : [ 4.37458e-006 ]
7482 : [ 6.20076e-006 ]
7483 : [ 4.23028e-006 ]
7484 : [ 6.24601e-006 ]
7485 : [ 5.92472e-006 ]
7486 : [ 8.26258e-006 ]
7487 : [ 5.73396e-006 ]
7488 : [ 8.39848e-006 ]
7489 : [ 6.44183e-006 ]
7490 : [ 8.01756e-006 ]
7491 : [ 5.5384e-006  ]
7492 : [ 7.42554e-006 ]
7493 : [ 5.08573e-006 ]
7494 : [ 6.36381e-006 ]
7495 : [ 5.53226e-006 ]
7496 : [ 4.61933e-006 ]
7497 : [ 5.41297e-006 ]
7498 : [ 7.20616e-006 ]
7499 : [ 5.20811e-006 ]
7500 : [ 7.13208e-006 ]
7501 : [ 6.29331e-006 ]
7502 : [ 6.21751e-006 ]
7503 : [ 6.40604e-006 ]
7504 : [ 7.24042e-006 ]
7505 : [ 5.28427e-006 ]
7506 : [ 4.13654e-006 ]
7507 : [ 5.94748e-006 ]
7508 : [ 5.9899e-006  ]
7509 : [ 4.7656e-006  ]
7510 : [ 4.87527e-006 ]
7511 : [ 8.56205e-006 ]
7512 : [ 5.37849e-006 ]
7513 : [ 6.35484e-006 ]
7514 : [ 6.20177e-006 ]
7515 : [ 5.26298e-006 ]
7516 : [ 4.20533e-006 ]
7517 : [ 5.99514e-006 ]
7518 : [ 8.64037e-006 ]
7519 : [ 4.91983e-006 ]
7520 : [ 4.88066e-006 ]
7521 : [ 6.04399e-006 ]
7522 : [ 7.93249e-006 ]
7523 : [ 6.13714e-006 ]
7524 : [ 6.35568e-006 ]
7525 : [ 5.8485e-006  ]
7526 : [ 6.22492e-006 ]
7527 : [ 8.70561e-006 ]
7528 : [ 5.5571e-006  ]
7529 : [ 4.65235e-006 ]
7530 : [ 7.65133e-006 ]
7531 : [ 4.85122e-006 ]
7532 : [ 5.10315e-006 ]
7533 : [ 5.15461e-006 ]
7534 : [ 6.85271e-006 ]
7535 : [ 6.1767e-006  ]
7536 : [ 5.62328e-006 ]
7537 : [ 6.17286e-006 ]
7538 : [ 7.38977e-006 ]
7539 : [ 6.22458e-006 ]
7540 : [ 4.92385e-006 ]
7541 : [ 5.37128e-006 ]
7542 : [ 8.51678e-006 ]
7543 : [ 6.11597e-006 ]
7544 : [ 5.24964e-006 ]
7545 : [ 5.11894e-006 ]
7546 : [ 6.65181e-006 ]
7547 : [ 5.99387e-006 ]
7548 : [ 6.36833e-006 ]
7549 : [ 8.15332e-006 ]
7550 : [ 7.19638e-006 ]
7551 : [ 7.17955e-006 ]
7552 : [ 6.85642e-006 ]
7553 : [ 7.43633e-006 ]
7554 : [ 5.97985e-006 ]
7555 : [ 5.60373e-006 ]
7556 : [ 5.76761e-006 ]
7557 : [ 7.61906e-006 ]
7558 : [ 5.41933e-006 ]
7559 : [ 5.28801e-006 ]
7560 : [ 7.73459e-006 ]
7561 : [ 6.53906e-006 ]
7562 : [ 6.32887e-006 ]
7563 : [ 8.10568e-006 ]
7564 : [ 5.0099e-006  ]
7565 : [ 6.53724e-006 ]
7566 : [ 4.54899e-006 ]
7567 : [ 6.09776e-006 ]
7568 : [ 6.29591e-006 ]
7569 : [ 7.01351e-006 ]
7570 : [ 7.978e-006   ]
7571 : [ 5.81995e-006 ]
7572 : [ 7.56045e-006 ]
7573 : [ 8.01942e-006 ]
7574 : [ 6.10978e-006 ]
7575 : [ 6.94477e-006 ]
7576 : [ 5.83009e-006 ]
7577 : [ 5.70117e-006 ]
7578 : [ 6.64124e-006 ]
7579 : [ 5.04531e-006 ]
7580 : [ 7.32342e-006 ]
7581 : [ 8.53738e-006 ]
7582 : [ 4.96779e-006 ]
7583 : [ 5.83239e-006 ]
7584 : [ 5.29806e-006 ]
7585 : [ 6.11336e-006 ]
7586 : [ 6.91644e-006 ]
7587 : [ 7.26771e-006 ]
7588 : [ 6.08073e-006 ]
7589 : [ 8.03458e-006 ]
7590 : [ 5.9176e-006  ]
7591 : [ 5.9805e-006  ]
7592 : [ 6.47383e-006 ]
7593 : [ 6.25462e-006 ]
7594 : [ 6.23298e-006 ]
7595 : [ 6.13667e-006 ]
7596 : [ 5.17679e-006 ]
7597 : [ 5.93594e-006 ]
7598 : [ 7.11985e-006 ]
7599 : [ 5.87584e-006 ]
7600 : [ 8.43678e-006 ]
7601 : [ 6.30375e-006 ]
7602 : [ 5.66659e-006 ]
7603 : [ 6.24995e-006 ]
7604 : [ 4.35331e-006 ]
7605 : [ 6.07435e-006 ]
7606 : [ 5.04853e-006 ]
7607 : [ 6.18399e-006 ]
7608 : [ 6.11585e-006 ]
7609 : [ 6.09438e-006 ]
7610 : [ 5.69941e-006 ]
7611 : [ 6.1735e-006  ]
7612 : [ 7.80982e-006 ]
7613 : [ 7.91852e-006 ]
7614 : [ 5.91905e-006 ]
7615 : [ 8.19753e-006 ]
7616 : [ 7.8212e-006  ]
7617 : [ 5.81426e-006 ]
7618 : [ 6.3114e-006  ]
7619 : [ 7.39073e-006 ]
7620 : [ 6.63394e-006 ]
7621 : [ 7.02337e-006 ]
7622 : [ 6.03524e-006 ]
7623 : [ 5.98265e-006 ]
7624 : [ 4.8953e-006  ]
7625 : [ 8.62481e-006 ]
7626 : [ 4.61489e-006 ]
7627 : [ 5.82094e-006 ]
7628 : [ 6.90513e-006 ]
7629 : [ 8.14378e-006 ]
7630 : [ 4.84341e-006 ]
7631 : [ 7.08281e-006 ]
7632 : [ 4.46968e-006 ]
7633 : [ 7.71572e-006 ]
7634 : [ 6.11134e-006 ]
7635 : [ 6.01464e-006 ]
7636 : [ 4.96545e-006 ]
7637 : [ 5.23919e-006 ]
7638 : [ 6.45701e-006 ]
7639 : [ 6.50839e-006 ]
7640 : [ 5.43834e-006 ]
7641 : [ 5.14108e-006 ]
7642 : [ 6.79699e-006 ]
7643 : [ 6.13319e-006 ]
7644 : [ 8.61183e-006 ]
7645 : [ 5.21787e-006 ]
7646 : [ 6.28791e-006 ]
7647 : [ 6.23137e-006 ]
7648 : [ 7.65501e-006 ]
7649 : [ 8.62791e-006 ]
7650 : [ 6.18167e-006 ]
7651 : [ 8.00838e-006 ]
7652 : [ 6.17435e-006 ]
7653 : [ 5.69522e-006 ]
7654 : [ 5.52175e-006 ]
7655 : [ 7.1647e-006  ]
7656 : [ 6.67931e-006 ]
7657 : [ 6.33976e-006 ]
7658 : [ 5.32657e-006 ]
7659 : [ 4.89533e-006 ]
7660 : [ 6.14918e-006 ]
7661 : [ 7.86396e-006 ]
7662 : [ 4.28221e-006 ]
7663 : [ 6.17952e-006 ]
7664 : [ 4.67892e-006 ]
7665 : [ 6.84741e-006 ]
7666 : [ 7.00537e-006 ]
7667 : [ 7.98684e-006 ]
7668 : [ 8.59835e-006 ]
7669 : [ 6.65138e-006 ]
7670 : [ 6.1553e-006  ]
7671 : [ 5.88457e-006 ]
7672 : [ 5.15553e-006 ]
7673 : [ 6.04882e-006 ]
7674 : [ 6.09971e-006 ]
7675 : [ 5.14049e-006 ]
7676 : [ 7.89133e-006 ]
7677 : [ 4.72139e-006 ]
7678 : [ 7.938e-006   ]
7679 : [ 8.44931e-006 ]
7680 : [ 4.87203e-006 ]
7681 : [ 4.14881e-006 ]
7682 : [ 6.29567e-006 ]
7683 : [ 4.52398e-006 ]
7684 : [ 5.10721e-006 ]
7685 : [ 6.16815e-006 ]
7686 : [ 6.68595e-006 ]
7687 : [ 7.18705e-006 ]
7688 : [ 5.95413e-006 ]
7689 : [ 7.78801e-006 ]
7690 : [ 4.73718e-006 ]
7691 : [ 7.69635e-006 ]
7692 : [ 4.64004e-006 ]
7693 : [ 6.19221e-006 ]
7694 : [ 6.16539e-006 ]
7695 : [ 5.23943e-006 ]
7696 : [ 4.82319e-006 ]
7697 : [ 4.43301e-006 ]
7698 : [ 8.30932e-006 ]
7699 : [ 5.42757e-006 ]
7700 : [ 7.46692e-006 ]
7701 : [ 7.7921e-006  ]
7702 : [ 4.9036e-006  ]
7703 : [ 6.24449e-006 ]
7704 : [ 7.37127e-006 ]
7705 : [ 6.63785e-006 ]
7706 : [ 7.62305e-006 ]
7707 : [ 7.22832e-006 ]
7708 : [ 6.97204e-006 ]
7709 : [ 7.84637e-006 ]
7710 : [ 6.32874e-006 ]
7711 : [ 7.87192e-006 ]
7712 : [ 5.09685e-006 ]
7713 : [ 5.08172e-006 ]
7714 : [ 4.67916e-006 ]
7715 : [ 6.23739e-006 ]
7716 : [ 6.59976e-006 ]
7717 : [ 6.07294e-006 ]
7718 : [ 4.41693e-006 ]
7719 : [ 5.04691e-006 ]
7720 : [ 6.96582e-006 ]
7721 : [ 7.10819e-006 ]
7722 : [ 5.34043e-006 ]
7723 : [ 8.59541e-006 ]
7724 : [ 4.88253e-006 ]
7725 : [ 5.29267e-006 ]
7726 : [ 4.85364e-006 ]
7727 : [ 8.28988e-006 ]
7728 : [ 6.76145e-006 ]
7729 : [ 6.15997e-006 ]
7730 : [ 6.39482e-006 ]
7731 : [ 5.8958e-006  ]
7732 : [ 7.21226e-006 ]
7733 : [ 8.08804e-006 ]
7734 : [ 7.09148e-006 ]
7735 : [ 6.27594e-006 ]
7736 : [ 7.98208e-006 ]
7737 : [ 4.76164e-006 ]
7738 : [ 6.87769e-006 ]
7739 : [ 5.88012e-006 ]
7740 : [ 7.55775e-006 ]
7741 : [ 6.90106e-006 ]
7742 : [ 7.53294e-006 ]
7743 : [ 5.15031e-006 ]
7744 : [ 6.09711e-006 ]
7745 : [ 4.38426e-006 ]
7746 : [ 7.46307e-006 ]
7747 : [ 5.49005e-006 ]
7748 : [ 6.05094e-006 ]
7749 : [ 6.02529e-006 ]
7750 : [ 5.89098e-006 ]
7751 : [ 5.31804e-006 ]
7752 : [ 4.96324e-006 ]
7753 : [ 7.23094e-006 ]
7754 : [ 7.37104e-006 ]
7755 : [ 5.49877e-006 ]
7756 : [ 5.52703e-006 ]
7757 : [ 5.44937e-006 ]
7758 : [ 5.7174e-006  ]
7759 : [ 5.0376e-006  ]
7760 : [ 4.69292e-006 ]
7761 : [ 6.66981e-006 ]
7762 : [ 6.5009e-006  ]
7763 : [ 6.10072e-006 ]
7764 : [ 8.36712e-006 ]
7765 : [ 6.42337e-006 ]
7766 : [ 4.60727e-006 ]
7767 : [ 4.34468e-006 ]
7768 : [ 5.2678e-006  ]
7769 : [ 6.56574e-006 ]
7770 : [ 4.89692e-006 ]
7771 : [ 5.05394e-006 ]
7772 : [ 8.50427e-006 ]
7773 : [ 7.25496e-006 ]
7774 : [ 5.44878e-006 ]
7775 : [ 8.00949e-006 ]
7776 : [ 5.42451e-006 ]
7777 : [ 5.89192e-006 ]
7778 : [ 5.51435e-006 ]
7779 : [ 7.07249e-006 ]
7780 : [ 8.58349e-006 ]
7781 : [ 5.68203e-006 ]
7782 : [ 5.30075e-006 ]
7783 : [ 8.08767e-006 ]
7784 : [ 6.46096e-006 ]
7785 : [ 8.23943e-006 ]
7786 : [ 7.24692e-006 ]
7787 : [ 6.91173e-006 ]
7788 : [ 5.17856e-006 ]
7789 : [ 7.02819e-006 ]
7790 : [ 6.02617e-006 ]
7791 : [ 6.10896e-006 ]
7792 : [ 6.12025e-006 ]
7793 : [ 5.94051e-006 ]
7794 : [ 6.42719e-006 ]
7795 : [ 5.20924e-006 ]
7796 : [ 5.78704e-006 ]
7797 : [ 5.39111e-006 ]
7798 : [ 6.21206e-006 ]
7799 : [ 6.12676e-006 ]
7800 : [ 6.28111e-006 ]
7801 : [ 5.59977e-006 ]
7802 : [ 6.4854e-006  ]
7803 : [ 5.21171e-006 ]
7804 : [ 8.62608e-006 ]
7805 : [ 6.20549e-006 ]
7806 : [ 5.77648e-006 ]
7807 : [ 7.54474e-006 ]
7808 : [ 6.51821e-006 ]
7809 : [ 5.92961e-006 ]
7810 : [ 4.66418e-006 ]
7811 : [ 4.99992e-006 ]
7812 : [ 5.89686e-006 ]
7813 : [ 7.54184e-006 ]
7814 : [ 5.51787e-006 ]
7815 : [ 5.71456e-006 ]
7816 : [ 7.20208e-006 ]
7817 : [ 5.23988e-006 ]
7818 : [ 6.16296e-006 ]
7819 : [ 6.67457e-006 ]
7820 : [ 6.15899e-006 ]
7821 : [ 5.47397e-006 ]
7822 : [ 5.40257e-006 ]
7823 : [ 5.39371e-006 ]
7824 : [ 6.485e-006   ]
7825 : [ 7.81866e-006 ]
7826 : [ 6.13954e-006 ]
7827 : [ 7.3024e-006  ]
7828 : [ 7.43893e-006 ]
7829 : [ 6.20627e-006 ]
7830 : [ 6.99535e-006 ]
7831 : [ 5.02929e-006 ]
7832 : [ 6.30168e-006 ]
7833 : [ 5.94887e-006 ]
7834 : [ 7.18753e-006 ]
7835 : [ 7.04143e-006 ]
7836 : [ 6.34664e-006 ]
7837 : [ 6.66354e-006 ]
7838 : [ 6.53933e-006 ]
7839 : [ 7.49298e-006 ]
7840 : [ 7.00835e-006 ]
7841 : [ 5.15268e-006 ]
7842 : [ 5.30462e-006 ]
7843 : [ 5.10489e-006 ]
7844 : [ 8.24121e-006 ]
7845 : [ 6.73421e-006 ]
7846 : [ 5.98752e-006 ]
7847 : [ 5.54786e-006 ]
7848 : [ 6.4552e-006  ]
7849 : [ 5.21083e-006 ]
7850 : [ 6.22155e-006 ]
7851 : [ 5.20859e-006 ]
7852 : [ 8.06154e-006 ]
7853 : [ 7.32764e-006 ]
7854 : [ 4.70532e-006 ]
7855 : [ 5.28736e-006 ]
7856 : [ 6.0293e-006  ]
7857 : [ 5.02729e-006 ]
7858 : [ 7.47582e-006 ]
7859 : [ 6.09989e-006 ]
7860 : [ 7.18953e-006 ]
7861 : [ 7.51918e-006 ]
7862 : [ 7.16326e-006 ]
7863 : [ 5.49733e-006 ]
7864 : [ 6.98767e-006 ]
7865 : [ 6.31699e-006 ]
7866 : [ 6.17967e-006 ]
7867 : [ 6.22114e-006 ]
7868 : [ 7.29127e-006 ]
7869 : [ 5.51787e-006 ]
7870 : [ 7.38774e-006 ]
7871 : [ 4.24546e-006 ]
7872 : [ 4.64777e-006 ]
7873 : [ 4.47276e-006 ]
7874 : [ 5.56592e-006 ]
7875 : [ 6.81346e-006 ]
7876 : [ 4.80536e-006 ]
7877 : [ 5.14316e-006 ]
7878 : [ 5.58795e-006 ]
7879 : [ 6.15692e-006 ]
7880 : [ 8.11211e-006 ]
7881 : [ 4.97918e-006 ]
7882 : [ 7.12107e-006 ]
7883 : [ 5.95295e-006 ]
7884 : [ 5.84573e-006 ]
7885 : [ 6.32342e-006 ]
7886 : [ 8.02205e-006 ]
7887 : [ 6.27956e-006 ]
7888 : [ 6.42872e-006 ]
7889 : [ 7.36961e-006 ]
7890 : [ 6.18629e-006 ]
7891 : [ 6.13823e-006 ]
7892 : [ 6.5474e-006  ]
7893 : [ 4.9101e-006  ]
7894 : [ 8.01082e-006 ]
7895 : [ 4.98864e-006 ]
7896 : [ 8.42873e-006 ]
7897 : [ 5.66505e-006 ]
7898 : [ 6.02437e-006 ]
7899 : [ 5.16587e-006 ]
7900 : [ 5.69897e-006 ]
7901 : [ 6.50304e-006 ]
7902 : [ 6.32378e-006 ]
7903 : [ 5.30916e-006 ]
7904 : [ 5.67194e-006 ]
7905 : [ 4.63019e-006 ]
7906 : [ 5.29459e-006 ]
7907 : [ 7.31478e-006 ]
7908 : [ 8.05889e-006 ]
7909 : [ 5.82698e-006 ]
7910 : [ 4.78394e-006 ]
7911 : [ 5.91583e-006 ]
7912 : [ 5.04141e-006 ]
7913 : [ 5.67703e-006 ]
7914 : [ 7.04082e-006 ]
7915 : [ 7.32921e-006 ]
7916 : [ 7.67656e-006 ]
7917 : [ 4.65612e-006 ]
7918 : [ 8.09899e-006 ]
7919 : [ 5.62081e-006 ]
7920 : [ 7.93824e-006 ]
7921 : [ 5.2855e-006  ]
7922 : [ 5.82729e-006 ]
7923 : [ 5.75079e-006 ]
7924 : [ 8.68888e-006 ]
7925 : [ 4.74087e-006 ]
7926 : [ 5.24627e-006 ]
7927 : [ 6.15723e-006 ]
7928 : [ 5.57903e-006 ]
7929 : [ 4.40945e-006 ]
7930 : [ 6.73258e-006 ]
7931 : [ 7.92338e-006 ]
7932 : [ 5.94579e-006 ]
7933 : [ 5.87074e-006 ]
7934 : [ 5.0131e-006  ]
7935 : [ 6.96809e-006 ]
7936 : [ 6.68199e-006 ]
7937 : [ 6.42263e-006 ]
7938 : [ 6.24157e-006 ]
7939 : [ 6.66738e-006 ]
7940 : [ 8.16913e-006 ]
7941 : [ 8.38472e-006 ]
7942 : [ 8.00468e-006 ]
7943 : [ 4.95833e-006 ]
7944 : [ 8.5677e-006  ]
7945 : [ 7.24435e-006 ]
7946 : [ 5.35715e-006 ]
7947 : [ 6.26751e-006 ]
7948 : [ 5.79133e-006 ]
7949 : [ 7.67421e-006 ]
7950 : [ 5.83541e-006 ]
7951 : [ 7.90993e-006 ]
7952 : [ 6.85332e-006 ]
7953 : [ 5.68095e-006 ]
7954 : [ 7.82338e-006 ]
7955 : [ 8.43725e-006 ]
7956 : [ 5.2672e-006  ]
7957 : [ 6.21157e-006 ]
7958 : [ 6.07963e-006 ]
7959 : [ 8.2687e-006  ]
7960 : [ 4.72631e-006 ]
7961 : [ 5.20028e-006 ]
7962 : [ 5.62566e-006 ]
7963 : [ 5.57718e-006 ]
7964 : [ 6.41353e-006 ]
7965 : [ 6.0092e-006  ]
7966 : [ 6.1627e-006  ]
7967 : [ 5.88312e-006 ]
7968 : [ 5.81067e-006 ]
7969 : [ 4.20512e-006 ]
7970 : [ 5.69283e-006 ]
7971 : [ 5.72833e-006 ]
7972 : [ 5.27063e-006 ]
7973 : [ 4.96372e-006 ]
7974 : [ 8.68413e-006 ]
7975 : [ 7.55773e-006 ]
7976 : [ 4.45253e-006 ]
7977 : [ 7.62334e-006 ]
7978 : [ 4.98819e-006 ]
7979 : [ 4.52232e-006 ]
7980 : [ 4.85502e-006 ]
7981 : [ 5.81843e-006 ]
7982 : [ 6.37981e-006 ]
7983 : [ 6.16885e-006 ]
7984 : [ 5.03398e-006 ]
7985 : [ 4.96253e-006 ]
7986 : [ 5.66097e-006 ]
7987 : [ 8.38691e-006 ]
7988 : [ 7.49445e-006 ]
7989 : [ 6.06794e-006 ]
7990 : [ 6.68343e-006 ]
7991 : [ 7.11565e-006 ]
7992 : [ 5.61256e-006 ]
7993 : [ 4.2198e-006  ]
7994 : [ 7.0562e-006  ]
7995 : [ 4.76891e-006 ]
7996 : [ 6.70524e-006 ]
7997 : [ 5.06827e-006 ]
7998 : [ 6.08735e-006 ]
7999 : [ 6.58321e-006 ]
8000 : [ 5.308e-006   ]
8001 : [ 5.49064e-006 ]
8002 : [ 5.98634e-006 ]
8003 : [ 6.38721e-006 ]
8004 : [ 6.78115e-006 ]
8005 : [ 5.03106e-006 ]
8006 : [ 6.56922e-006 ]
8007 : [ 7.11241e-006 ]
8008 : [ 6.17479e-006 ]
8009 : [ 6.4446e-006  ]
8010 : [ 5.53586e-006 ]
8011 : [ 6.17685e-006 ]
8012 : [ 6.25594e-006 ]
8013 : [ 6.8013e-006  ]
8014 : [ 6.30411e-006 ]
8015 : [ 6.13714e-006 ]
8016 : [ 6.50693e-006 ]
8017 : [ 6.86503e-006 ]
8018 : [ 4.45929e-006 ]
8019 : [ 6.3277e-006  ]
8020 : [ 6.04304e-006 ]
8021 : [ 5.96574e-006 ]
8022 : [ 7.23853e-006 ]
8023 : [ 4.29609e-006 ]
8024 : [ 4.86869e-006 ]
8025 : [ 6.73201e-006 ]
8026 : [ 6.19137e-006 ]
8027 : [ 4.45737e-006 ]
8028 : [ 6.30544e-006 ]
8029 : [ 7.04642e-006 ]
8030 : [ 5.53129e-006 ]
8031 : [ 4.44169e-006 ]
8032 : [ 6.00259e-006 ]
8033 : [ 5.26082e-006 ]
8034 : [ 6.53886e-006 ]
8035 : [ 4.70283e-006 ]
8036 : [ 5.79138e-006 ]
8037 : [ 6.13915e-006 ]
8038 : [ 8.55287e-006 ]
8039 : [ 6.25175e-006 ]
8040 : [ 4.45842e-006 ]
8041 : [ 4.6431e-006  ]
8042 : [ 4.22342e-006 ]
8043 : [ 6.80342e-006 ]
8044 : [ 6.85987e-006 ]
8045 : [ 5.20018e-006 ]
8046 : [ 6.27648e-006 ]
8047 : [ 5.04112e-006 ]
8048 : [ 6.22474e-006 ]
8049 : [ 6.51958e-006 ]
8050 : [ 7.88831e-006 ]
8051 : [ 4.8077e-006  ]
8052 : [ 6.16477e-006 ]
8053 : [ 5.10315e-006 ]
8054 : [ 6.18498e-006 ]
8055 : [ 6.38942e-006 ]
8056 : [ 5.26779e-006 ]
8057 : [ 4.71322e-006 ]
8058 : [ 4.6033e-006  ]
8059 : [ 5.8814e-006  ]
8060 : [ 6.27257e-006 ]
8061 : [ 5.12585e-006 ]
8062 : [ 8.10843e-006 ]
8063 : [ 6.19385e-006 ]
8064 : [ 6.02729e-006 ]
8065 : [ 5.40411e-006 ]
8066 : [ 8.47436e-006 ]
8067 : [ 6.34208e-006 ]
8068 : [ 6.05591e-006 ]
8069 : [ 5.93748e-006 ]
8070 : [ 7.58317e-006 ]
8071 : [ 4.59492e-006 ]
8072 : [ 7.27079e-006 ]
8073 : [ 6.08245e-006 ]
8074 : [ 6.55305e-006 ]
8075 : [ 6.10576e-006 ]
8076 : [ 5.4459e-006  ]
8077 : [ 5.09587e-006 ]
8078 : [ 5.12303e-006 ]
8079 : [ 4.24498e-006 ]
8080 : [ 5.8128e-006  ]
8081 : [ 4.93487e-006 ]
8082 : [ 6.21133e-006 ]
8083 : [ 6.68201e-006 ]
8084 : [ 6.77104e-006 ]
8085 : [ 6.28328e-006 ]
8086 : [ 6.82062e-006 ]
8087 : [ 6.3217e-006  ]
8088 : [ 5.20227e-006 ]
8089 : [ 6.06437e-006 ]
8090 : [ 5.63873e-006 ]
8091 : [ 5.99864e-006 ]
8092 : [ 6.2179e-006  ]
8093 : [ 8.34218e-006 ]
8094 : [ 7.3432e-006  ]
8095 : [ 7.13755e-006 ]
8096 : [ 5.84698e-006 ]
8097 : [ 7.10416e-006 ]
8098 : [ 6.8402e-006  ]
8099 : [ 5.04325e-006 ]
8100 : [ 8.55339e-006 ]
8101 : [ 7.73344e-006 ]
8102 : [ 7.52169e-006 ]
8103 : [ 6.2656e-006  ]
8104 : [ 5.34272e-006 ]
8105 : [ 4.43752e-006 ]
8106 : [ 8.45387e-006 ]
8107 : [ 6.09194e-006 ]
8108 : [ 8.68791e-006 ]
8109 : [ 6.42656e-006 ]
8110 : [ 5.95597e-006 ]
8111 : [ 5.47318e-006 ]
8112 : [ 6.86633e-006 ]
8113 : [ 6.20202e-006 ]
8114 : [ 7.23521e-006 ]
8115 : [ 6.55048e-006 ]
8116 : [ 4.9349e-006  ]
8117 : [ 5.24621e-006 ]
8118 : [ 4.53837e-006 ]
8119 : [ 5.24982e-006 ]
8120 : [ 8.09764e-006 ]
8121 : [ 6.20518e-006 ]
8122 : [ 6.29178e-006 ]
8123 : [ 6.76921e-006 ]
8124 : [ 6.30816e-006 ]
8125 : [ 4.73883e-006 ]
8126 : [ 6.62535e-006 ]
8127 : [ 7.49514e-006 ]
8128 : [ 6.08658e-006 ]
8129 : [ 4.64418e-006 ]
8130 : [ 5.44212e-006 ]
8131 : [ 4.84019e-006 ]
8132 : [ 6.88024e-006 ]
8133 : [ 7.57058e-006 ]
8134 : [ 6.193e-006   ]
8135 : [ 6.24117e-006 ]
8136 : [ 6.28436e-006 ]
8137 : [ 6.16167e-006 ]
8138 : [ 5.40996e-006 ]
8139 : [ 6.74228e-006 ]
8140 : [ 5.62055e-006 ]
8141 : [ 5.25076e-006 ]
8142 : [ 7.03341e-006 ]
8143 : [ 7.29653e-006 ]
8144 : [ 6.24367e-006 ]
8145 : [ 5.26614e-006 ]
8146 : [ 4.41689e-006 ]
8147 : [ 5.45009e-006 ]
8148 : [ 5.46778e-006 ]
8149 : [ 6.02739e-006 ]
8150 : [ 4.29975e-006 ]
8151 : [ 5.24611e-006 ]
8152 : [ 7.69088e-006 ]
8153 : [ 5.00301e-006 ]
8154 : [ 6.20649e-006 ]
8155 : [ 8.63556e-006 ]
8156 : [ 5.32072e-006 ]
8157 : [ 6.18448e-006 ]
8158 : [ 7.27103e-006 ]
8159 : [ 5.9938e-006  ]
8160 : [ 5.40783e-006 ]
8161 : [ 7.4834e-006  ]
8162 : [ 6.81702e-006 ]
8163 : [ 7.5891e-006  ]
8164 : [ 8.76328e-006 ]
8165 : [ 6.29588e-006 ]
8166 : [ 7.06562e-006 ]
8167 : [ 6.23317e-006 ]
8168 : [ 5.69817e-006 ]
8169 : [ 6.2352e-006  ]
8170 : [ 8.30301e-006 ]
8171 : [ 6.32248e-006 ]
8172 : [ 6.63774e-006 ]
8173 : [ 7.93285e-006 ]
8174 : [ 4.97042e-006 ]
8175 : [ 6.30116e-006 ]
8176 : [ 7.35683e-006 ]
8177 : [ 4.33446e-006 ]
8178 : [ 5.07647e-006 ]
8179 : [ 5.51147e-006 ]
8180 : [ 5.8231e-006  ]
8181 : [ 6.19775e-006 ]
8182 : [ 7.72096e-006 ]
8183 : [ 4.99521e-006 ]
8184 : [ 4.89196e-006 ]
8185 : [ 7.3191e-006  ]
8186 : [ 5.12706e-006 ]
8187 : [ 6.21454e-006 ]
8188 : [ 7.21045e-006 ]
8189 : [ 6.98556e-006 ]
8190 : [ 6.18606e-006 ]
8191 : [ 5.23733e-006 ]
8192 : [ 6.51056e-006 ]
8193 : [ 5.44586e-006 ]
8194 : [ 7.5556e-006  ]
8195 : [ 6.75517e-006 ]
8196 : [ 6.56579e-006 ]
8197 : [ 6.85726e-006 ]
8198 : [ 4.4858e-006  ]
8199 : [ 6.00923e-006 ]
8200 : [ 6.18904e-006 ]
8201 : [ 7.3369e-006  ]
8202 : [ 7.59794e-006 ]
8203 : [ 8.62427e-006 ]
8204 : [ 8.47819e-006 ]
8205 : [ 5.9984e-006  ]
8206 : [ 5.71521e-006 ]
8207 : [ 6.16096e-006 ]
8208 : [ 7.04469e-006 ]
8209 : [ 7.20328e-006 ]
8210 : [ 6.29767e-006 ]
8211 : [ 4.91735e-006 ]
8212 : [ 4.39134e-006 ]
8213 : [ 5.4866e-006  ]
8214 : [ 6.3366e-006  ]
8215 : [ 8.32688e-006 ]
8216 : [ 4.8107e-006  ]
8217 : [ 6.25005e-006 ]
8218 : [ 4.85518e-006 ]
8219 : [ 7.16305e-006 ]
8220 : [ 6.2286e-006  ]
8221 : [ 6.18688e-006 ]
8222 : [ 6.57874e-006 ]
8223 : [ 6.47318e-006 ]
8224 : [ 7.14581e-006 ]
8225 : [ 5.69088e-006 ]
8226 : [ 4.90473e-006 ]
8227 : [ 6.23096e-006 ]
8228 : [ 6.33383e-006 ]
8229 : [ 6.04102e-006 ]
8230 : [ 7.46758e-006 ]
8231 : [ 5.37516e-006 ]
8232 : [ 4.54805e-006 ]
8233 : [ 8.17734e-006 ]
8234 : [ 5.4002e-006  ]
8235 : [ 6.01414e-006 ]
8236 : [ 4.75908e-006 ]
8237 : [ 4.69646e-006 ]
8238 : [ 5.17133e-006 ]
8239 : [ 7.51132e-006 ]
8240 : [ 6.39274e-006 ]
8241 : [ 7.98762e-006 ]
8242 : [ 5.69997e-006 ]
8243 : [ 6.18509e-006 ]
8244 : [ 6.01539e-006 ]
8245 : [ 4.66983e-006 ]
8246 : [ 4.51532e-006 ]
8247 : [ 5.43441e-006 ]
8248 : [ 4.82871e-006 ]
8249 : [ 6.2779e-006  ]
8250 : [ 5.73017e-006 ]
8251 : [ 4.85505e-006 ]
8252 : [ 5.55448e-006 ]
8253 : [ 5.60917e-006 ]
8254 : [ 5.22243e-006 ]
8255 : [ 5.71393e-006 ]
8256 : [ 4.66281e-006 ]
8257 : [ 5.52853e-006 ]
8258 : [ 5.15636e-006 ]
8259 : [ 4.58511e-006 ]
8260 : [ 5.08592e-006 ]
8261 : [ 7.89585e-006 ]
8262 : [ 4.50588e-006 ]
8263 : [ 6.86781e-006 ]
8264 : [ 6.57846e-006 ]
8265 : [ 4.13562e-006 ]
8266 : [ 5.94769e-006 ]
8267 : [ 7.62202e-006 ]
8268 : [ 6.16585e-006 ]
8269 : [ 8.17538e-006 ]
8270 : [ 4.81964e-006 ]
8271 : [ 5.8453e-006  ]
8272 : [ 5.77556e-006 ]
8273 : [ 7.19708e-006 ]
8274 : [ 4.53158e-006 ]
8275 : [ 6.91037e-006 ]
8276 : [ 4.88478e-006 ]
8277 : [ 4.62548e-006 ]
8278 : [ 4.95588e-006 ]
8279 : [ 5.92132e-006 ]
8280 : [ 4.98867e-006 ]
8281 : [ 7.46697e-006 ]
8282 : [ 6.30241e-006 ]
8283 : [ 6.03682e-006 ]
8284 : [ 7.29522e-006 ]
8285 : [ 8.49173e-006 ]
8286 : [ 6.49509e-006 ]
8287 : [ 6.30811e-006 ]
8288 : [ 5.51255e-006 ]
8289 : [ 6.13145e-006 ]
8290 : [ 7.83276e-006 ]
8291 : [ 8.05306e-006 ]
8292 : [ 4.97838e-006 ]
8293 : [ 6.85174e-006 ]
8294 : [ 8.19724e-006 ]
8295 : [ 4.53024e-006 ]
8296 : [ 5.31124e-006 ]
8297 : [ 5.88027e-006 ]
8298 : [ 6.69109e-006 ]
8299 : [ 4.96998e-006 ]
8300 : [ 7.72653e-006 ]
8301 : [ 5.87716e-006 ]
8302 : [ 6.55854e-006 ]
8303 : [ 4.85467e-006 ]
8304 : [ 6.06949e-006 ]
8305 : [ 4.20167e-006 ]
8306 : [ 4.37558e-006 ]
8307 : [ 4.75498e-006 ]
8308 : [ 5.02831e-006 ]
8309 : [ 5.90115e-006 ]
8310 : [ 7.83632e-006 ]
8311 : [ 5.17066e-006 ]
8312 : [ 7.83167e-006 ]
8313 : [ 7.9922e-006  ]
8314 : [ 6.45597e-006 ]
8315 : [ 8.33354e-006 ]
8316 : [ 7.70267e-006 ]
8317 : [ 6.04377e-006 ]
8318 : [ 4.69141e-006 ]
8319 : [ 4.43814e-006 ]
8320 : [ 6.11032e-006 ]
8321 : [ 6.23008e-006 ]
8322 : [ 6.12614e-006 ]
8323 : [ 5.16108e-006 ]
8324 : [ 7.38257e-006 ]
8325 : [ 8.42389e-006 ]
8326 : [ 4.92489e-006 ]
8327 : [ 6.45665e-006 ]
8328 : [ 7.97763e-006 ]
8329 : [ 7.41296e-006 ]
8330 : [ 6.01163e-006 ]
8331 : [ 5.62867e-006 ]
8332 : [ 6.5525e-006  ]
8333 : [ 6.00719e-006 ]
8334 : [ 5.60321e-006 ]
8335 : [ 6.40416e-006 ]
8336 : [ 5.25768e-006 ]
8337 : [ 4.48553e-006 ]
8338 : [ 6.18781e-006 ]
8339 : [ 6.68964e-006 ]
8340 : [ 4.79404e-006 ]
8341 : [ 6.13667e-006 ]
8342 : [ 5.62988e-006 ]
8343 : [ 7.99412e-006 ]
8344 : [ 6.16973e-006 ]
8345 : [ 8.43938e-006 ]
8346 : [ 6.20882e-006 ]
8347 : [ 6.11995e-006 ]
8348 : [ 5.72658e-006 ]
8349 : [ 5.69443e-006 ]
8350 : [ 8.60299e-006 ]
8351 : [ 5.69255e-006 ]
8352 : [ 6.00139e-006 ]
8353 : [ 5.30333e-006 ]
8354 : [ 4.74239e-006 ]
8355 : [ 8.47628e-006 ]
8356 : [ 8.70884e-006 ]
8357 : [ 8.74668e-006 ]
8358 : [ 4.70824e-006 ]
8359 : [ 6.11084e-006 ]
8360 : [ 7.81318e-006 ]
8361 : [ 6.26659e-006 ]
8362 : [ 6.51883e-006 ]
8363 : [ 7.62537e-006 ]
8364 : [ 5.22214e-006 ]
8365 : [ 5.82392e-006 ]
8366 : [ 8.27195e-006 ]
8367 : [ 6.10303e-006 ]
8368 : [ 6.47046e-006 ]
8369 : [ 7.58276e-006 ]
8370 : [ 5.20491e-006 ]
8371 : [ 6.26501e-006 ]
8372 : [ 5.81573e-006 ]
8373 : [ 6.4198e-006  ]
8374 : [ 5.17988e-006 ]
8375 : [ 4.68821e-006 ]
8376 : [ 6.11306e-006 ]
8377 : [ 5.82352e-006 ]
8378 : [ 5.30314e-006 ]
8379 : [ 5.31476e-006 ]
8380 : [ 4.50382e-006 ]
8381 : [ 4.59841e-006 ]
8382 : [ 8.13123e-006 ]
8383 : [ 4.745e-006   ]
8384 : [ 4.75845e-006 ]
8385 : [ 7.23901e-006 ]
8386 : [ 6.32982e-006 ]
8387 : [ 5.34011e-006 ]
8388 : [ 7.61007e-006 ]
8389 : [ 6.28637e-006 ]
8390 : [ 5.98856e-006 ]
8391 : [ 5.32344e-006 ]
8392 : [ 8.29143e-006 ]
8393 : [ 5.90854e-006 ]
8394 : [ 5.51128e-006 ]
8395 : [ 6.8154e-006  ]
8396 : [ 6.70042e-006 ]
8397 : [ 5.00809e-006 ]
8398 : [ 7.42687e-006 ]
8399 : [ 4.42195e-006 ]
8400 : [ 5.58282e-006 ]
8401 : [ 5.22726e-006 ]
8402 : [ 6.08996e-006 ]
8403 : [ 5.19756e-006 ]
8404 : [ 6.302e-006   ]
8405 : [ 4.57265e-006 ]
8406 : [ 6.85889e-006 ]
8407 : [ 5.12078e-006 ]
8408 : [ 6.12229e-006 ]
8409 : [ 5.87372e-006 ]
8410 : [ 7.74556e-006 ]
8411 : [ 6.19717e-006 ]
8412 : [ 7.40923e-006 ]
8413 : [ 5.76942e-006 ]
8414 : [ 6.71539e-006 ]
8415 : [ 6.95886e-006 ]
8416 : [ 6.16054e-006 ]
8417 : [ 7.3907e-006  ]
8418 : [ 6.73735e-006 ]
8419 : [ 6.53994e-006 ]
8420 : [ 6.01434e-006 ]
8421 : [ 6.26384e-006 ]
8422 : [ 6.71659e-006 ]
8423 : [ 6.2354e-006  ]
8424 : [ 7.4326e-006  ]
8425 : [ 6.68916e-006 ]
8426 : [ 6.25583e-006 ]
8427 : [ 6.17162e-006 ]
8428 : [ 6.55992e-006 ]
8429 : [ 4.99745e-006 ]
8430 : [ 5.11093e-006 ]
8431 : [ 6.08738e-006 ]
8432 : [ 5.88466e-006 ]
8433 : [ 5.16638e-006 ]
8434 : [ 7.84772e-006 ]
8435 : [ 5.54168e-006 ]
8436 : [ 6.2976e-006  ]
8437 : [ 5.69745e-006 ]
8438 : [ 8.53107e-006 ]
8439 : [ 6.82411e-006 ]
8440 : [ 5.97487e-006 ]
8441 : [ 7.29011e-006 ]
8442 : [ 6.16138e-006 ]
8443 : [ 5.92864e-006 ]
8444 : [ 8.58825e-006 ]
8445 : [ 6.52367e-006 ]
8446 : [ 5.71066e-006 ]
8447 : [ 6.48828e-006 ]
8448 : [ 5.5998e-006  ]
8449 : [ 5.04355e-006 ]
8450 : [ 7.79455e-006 ]
8451 : [ 5.52871e-006 ]
8452 : [ 4.48196e-006 ]
8453 : [ 5.40728e-006 ]
8454 : [ 6.1037e-006  ]
8455 : [ 6.03337e-006 ]
8456 : [ 8.22209e-006 ]
8457 : [ 7.24108e-006 ]
8458 : [ 7.39397e-006 ]
8459 : [ 4.41703e-006 ]
8460 : [ 6.18772e-006 ]
8461 : [ 6.17547e-006 ]
8462 : [ 7.00732e-006 ]
8463 : [ 6.20461e-006 ]
8464 : [ 5.39984e-006 ]
8465 : [ 5.22811e-006 ]
8466 : [ 6.65058e-006 ]
8467 : [ 5.39565e-006 ]
8468 : [ 5.80472e-006 ]
8469 : [ 4.647e-006   ]
8470 : [ 6.88956e-006 ]
8471 : [ 4.57045e-006 ]
8472 : [ 4.74536e-006 ]
8473 : [ 7.03061e-006 ]
8474 : [ 7.92411e-006 ]
8475 : [ 6.01215e-006 ]
8476 : [ 5.54525e-006 ]
8477 : [ 5.18936e-006 ]
8478 : [ 5.33898e-006 ]
8479 : [ 8.11375e-006 ]
8480 : [ 5.69761e-006 ]
8481 : [ 7.29621e-006 ]
8482 : [ 7.5274e-006  ]
8483 : [ 5.57571e-006 ]
8484 : [ 7.009e-006   ]
8485 : [ 5.56643e-006 ]
8486 : [ 6.97905e-006 ]
8487 : [ 5.42307e-006 ]
8488 : [ 8.0755e-006  ]
8489 : [ 8.13364e-006 ]
8490 : [ 6.11034e-006 ]
8491 : [ 8.09916e-006 ]
8492 : [ 4.5306e-006  ]
8493 : [ 6.77095e-006 ]
8494 : [ 8.12398e-006 ]
8495 : [ 4.94362e-006 ]
8496 : [ 5.49168e-006 ]
8497 : [ 4.7738e-006  ]
8498 : [ 5.31277e-006 ]
8499 : [ 4.96132e-006 ]
8500 : [ 8.11194e-006 ]
8501 : [ 6.15465e-006 ]
8502 : [ 6.12599e-006 ]
8503 : [ 4.68006e-006 ]
8504 : [ 7.25036e-006 ]
8505 : [ 7.61037e-006 ]
8506 : [ 5.28507e-006 ]
8507 : [ 5.9077e-006  ]
8508 : [ 8.23598e-006 ]
8509 : [ 6.87677e-006 ]
8510 : [ 5.32926e-006 ]
8511 : [ 5.30521e-006 ]
8512 : [ 5.35644e-006 ]
8513 : [ 6.29292e-006 ]
8514 : [ 5.95841e-006 ]
8515 : [ 5.20818e-006 ]
8516 : [ 7.10846e-006 ]
8517 : [ 5.79049e-006 ]
8518 : [ 6.58796e-006 ]
8519 : [ 4.21885e-006 ]
8520 : [ 6.8923e-006  ]
8521 : [ 6.19739e-006 ]
8522 : [ 6.01809e-006 ]
8523 : [ 6.28943e-006 ]
8524 : [ 6.32831e-006 ]
8525 : [ 5.94985e-006 ]
8526 : [ 4.69228e-006 ]
8527 : [ 4.63567e-006 ]
8528 : [ 6.48324e-006 ]
8529 : [ 7.642e-006   ]
8530 : [ 6.37205e-006 ]
8531 : [ 8.17791e-006 ]
8532 : [ 4.69057e-006 ]
8533 : [ 6.1963e-006  ]
8534 : [ 4.68877e-006 ]
8535 : [ 7.00811e-006 ]
8536 : [ 6.57157e-006 ]
8537 : [ 5.3429e-006  ]
8538 : [ 4.52953e-006 ]
8539 : [ 7.87278e-006 ]
8540 : [ 6.87081e-006 ]
8541 : [ 4.76014e-006 ]
8542 : [ 5.36656e-006 ]
8543 : [ 5.3543e-006  ]
8544 : [ 7.90174e-006 ]
8545 : [ 8.27063e-006 ]
8546 : [ 4.75407e-006 ]
8547 : [ 6.17229e-006 ]
8548 : [ 7.80539e-006 ]
8549 : [ 4.63478e-006 ]
8550 : [ 5.73887e-006 ]
8551 : [ 6.03719e-006 ]
8552 : [ 4.29381e-006 ]
8553 : [ 5.81862e-006 ]
8554 : [ 7.14517e-006 ]
8555 : [ 4.45193e-006 ]
8556 : [ 6.13874e-006 ]
8557 : [ 6.72809e-006 ]
8558 : [ 5.08226e-006 ]
8559 : [ 6.97266e-006 ]
8560 : [ 7.55622e-006 ]
8561 : [ 6.0656e-006  ]
8562 : [ 7.45389e-006 ]
8563 : [ 4.84759e-006 ]
8564 : [ 7.3753e-006  ]
8565 : [ 7.36246e-006 ]
8566 : [ 6.54615e-006 ]
8567 : [ 6.63686e-006 ]
8568 : [ 5.392e-006   ]
8569 : [ 7.69593e-006 ]
8570 : [ 6.20361e-006 ]
8571 : [ 7.30883e-006 ]
8572 : [ 6.42243e-006 ]
8573 : [ 5.7447e-006  ]
8574 : [ 4.66671e-006 ]
8575 : [ 6.02345e-006 ]
8576 : [ 5.09029e-006 ]
8577 : [ 6.69804e-006 ]
8578 : [ 7.80909e-006 ]
8579 : [ 7.83155e-006 ]
8580 : [ 8.01298e-006 ]
8581 : [ 4.8023e-006  ]
8582 : [ 8.19388e-006 ]
8583 : [ 7.45024e-006 ]
8584 : [ 5.81399e-006 ]
8585 : [ 7.95484e-006 ]
8586 : [ 4.2764e-006  ]
8587 : [ 5.608e-006   ]
8588 : [ 7.52186e-006 ]
8589 : [ 6.22273e-006 ]
8590 : [ 8.14415e-006 ]
8591 : [ 5.23744e-006 ]
8592 : [ 5.69536e-006 ]
8593 : [ 6.14036e-006 ]
8594 : [ 8.11107e-006 ]
8595 : [ 6.17311e-006 ]
8596 : [ 8.15064e-006 ]
8597 : [ 7.7443e-006  ]
8598 : [ 7.07894e-006 ]
8599 : [ 6.40289e-006 ]
8600 : [ 6.17852e-006 ]
8601 : [ 4.99901e-006 ]
8602 : [ 6.04146e-006 ]
8603 : [ 5.57318e-006 ]
8604 : [ 6.41502e-006 ]
8605 : [ 7.5004e-006  ]
8606 : [ 8.02975e-006 ]
8607 : [ 8.47111e-006 ]
8608 : [ 8.7898e-006  ]
8609 : [ 6.34166e-006 ]
8610 : [ 4.59524e-006 ]
8611 : [ 5.11328e-006 ]
8612 : [ 7.25426e-006 ]
8613 : [ 8.68034e-006 ]
8614 : [ 5.66467e-006 ]
8615 : [ 8.25213e-006 ]
8616 : [ 6.17564e-006 ]
8617 : [ 5.01359e-006 ]
8618 : [ 6.07821e-006 ]
8619 : [ 5.22686e-006 ]
8620 : [ 6.69634e-006 ]
8621 : [ 7.1468e-006  ]
8622 : [ 6.12477e-006 ]
8623 : [ 6.87944e-006 ]
8624 : [ 6.10297e-006 ]
8625 : [ 4.26771e-006 ]
8626 : [ 4.45293e-006 ]
8627 : [ 7.17497e-006 ]
8628 : [ 5.47388e-006 ]
8629 : [ 5.82851e-006 ]
8630 : [ 8.09653e-006 ]
8631 : [ 5.43208e-006 ]
8632 : [ 5.4435e-006  ]
8633 : [ 6.19165e-006 ]
8634 : [ 6.42689e-006 ]
8635 : [ 5.98072e-006 ]
8636 : [ 7.08666e-006 ]
8637 : [ 7.00178e-006 ]
8638 : [ 5.94964e-006 ]
8639 : [ 6.28714e-006 ]
8640 : [ 5.5533e-006  ]
8641 : [ 5.66555e-006 ]
8642 : [ 7.45333e-006 ]
8643 : [ 4.58154e-006 ]
8644 : [ 5.23808e-006 ]
8645 : [ 8.11679e-006 ]
8646 : [ 6.49471e-006 ]
8647 : [ 7.06877e-006 ]
8648 : [ 8.53208e-006 ]
8649 : [ 7.79597e-006 ]
8650 : [ 7.1635e-006  ]
8651 : [ 5.86325e-006 ]
8652 : [ 6.36469e-006 ]
8653 : [ 6.07218e-006 ]
8654 : [ 6.2991e-006  ]
8655 : [ 6.31468e-006 ]
8656 : [ 4.78588e-006 ]
8657 : [ 6.55889e-006 ]
8658 : [ 4.87819e-006 ]
8659 : [ 6.70156e-006 ]
8660 : [ 5.10653e-006 ]
8661 : [ 6.45518e-006 ]
8662 : [ 5.15269e-006 ]
8663 : [ 7.5507e-006  ]
8664 : [ 5.1573e-006  ]
8665 : [ 6.25062e-006 ]
8666 : [ 6.79128e-006 ]
8667 : [ 6.69422e-006 ]
8668 : [ 4.77282e-006 ]
8669 : [ 5.967e-006   ]
8670 : [ 6.60175e-006 ]
8671 : [ 4.58466e-006 ]
8672 : [ 5.34382e-006 ]
8673 : [ 7.00955e-006 ]
8674 : [ 6.46029e-006 ]
8675 : [ 8.47145e-006 ]
8676 : [ 6.17318e-006 ]
8677 : [ 6.24271e-006 ]
8678 : [ 5.94348e-006 ]
8679 : [ 6.73835e-006 ]
8680 : [ 6.97986e-006 ]
8681 : [ 5.55033e-006 ]
8682 : [ 5.14069e-006 ]
8683 : [ 7.99457e-006 ]
8684 : [ 6.18249e-006 ]
8685 : [ 7.26305e-006 ]
8686 : [ 6.22536e-006 ]
8687 : [ 5.22639e-006 ]
8688 : [ 7.11051e-006 ]
8689 : [ 4.8125e-006  ]
8690 : [ 5.9212e-006  ]
8691 : [ 6.2493e-006  ]
8692 : [ 7.00274e-006 ]
8693 : [ 6.68624e-006 ]
8694 : [ 4.22103e-006 ]
8695 : [ 5.53497e-006 ]
8696 : [ 5.64286e-006 ]
8697 : [ 6.61366e-006 ]
8698 : [ 6.3674e-006  ]
8699 : [ 5.53496e-006 ]
8700 : [ 6.61692e-006 ]
8701 : [ 7.38845e-006 ]
8702 : [ 8.59602e-006 ]
8703 : [ 5.60122e-006 ]
8704 : [ 6.74639e-006 ]
8705 : [ 6.31521e-006 ]
8706 : [ 7.54197e-006 ]
8707 : [ 5.98282e-006 ]
8708 : [ 6.10853e-006 ]
8709 : [ 5.32815e-006 ]
8710 : [ 4.43681e-006 ]
8711 : [ 5.97589e-006 ]
8712 : [ 4.77957e-006 ]
8713 : [ 5.83859e-006 ]
8714 : [ 5.85746e-006 ]
8715 : [ 7.02072e-006 ]
8716 : [ 7.95483e-006 ]
8717 : [ 5.96304e-006 ]
8718 : [ 8.31593e-006 ]
8719 : [ 7.2532e-006  ]
8720 : [ 4.8424e-006  ]
8721 : [ 5.15867e-006 ]
8722 : [ 5.52187e-006 ]
8723 : [ 7.16858e-006 ]
8724 : [ 5.9548e-006  ]
8725 : [ 8.07482e-006 ]
8726 : [ 6.13942e-006 ]
8727 : [ 7.24024e-006 ]
8728 : [ 8.50764e-006 ]
8729 : [ 6.90786e-006 ]
8730 : [ 5.79956e-006 ]
8731 : [ 8.11712e-006 ]
8732 : [ 6.16308e-006 ]
8733 : [ 5.83391e-006 ]
8734 : [ 5.8112e-006  ]
8735 : [ 5.76875e-006 ]
8736 : [ 8.08993e-006 ]
8737 : [ 6.49591e-006 ]
8738 : [ 5.99197e-006 ]
8739 : [ 4.48216e-006 ]
8740 : [ 8.21447e-006 ]
8741 : [ 7.81714e-006 ]
8742 : [ 5.74286e-006 ]
8743 : [ 6.9116e-006  ]
8744 : [ 5.71431e-006 ]
8745 : [ 6.56242e-006 ]
8746 : [ 7.66871e-006 ]
8747 : [ 5.09673e-006 ]
8748 : [ 6.37706e-006 ]
8749 : [ 8.68928e-006 ]
8750 : [ 6.41507e-006 ]
8751 : [ 4.50387e-006 ]
8752 : [ 6.90714e-006 ]
8753 : [ 5.89369e-006 ]
8754 : [ 5.93518e-006 ]
8755 : [ 7.44515e-006 ]
8756 : [ 6.48567e-006 ]
8757 : [ 6.45708e-006 ]
8758 : [ 7.98531e-006 ]
8759 : [ 5.25271e-006 ]
8760 : [ 5.67884e-006 ]
8761 : [ 6.12461e-006 ]
8762 : [ 4.31968e-006 ]
8763 : [ 6.24129e-006 ]
8764 : [ 8.55121e-006 ]
8765 : [ 5.80701e-006 ]
8766 : [ 6.47408e-006 ]
8767 : [ 7.68442e-006 ]
8768 : [ 5.90135e-006 ]
8769 : [ 5.68492e-006 ]
8770 : [ 5.99903e-006 ]
8771 : [ 7.70093e-006 ]
8772 : [ 8.07255e-006 ]
8773 : [ 6.74156e-006 ]
8774 : [ 7.34919e-006 ]
8775 : [ 5.12935e-006 ]
8776 : [ 6.74175e-006 ]
8777 : [ 6.56849e-006 ]
8778 : [ 5.54288e-006 ]
8779 : [ 6.00642e-006 ]
8780 : [ 7.20429e-006 ]
8781 : [ 5.61479e-006 ]
8782 : [ 7.78218e-006 ]
8783 : [ 5.2797e-006  ]
8784 : [ 4.89997e-006 ]
8785 : [ 7.09792e-006 ]
8786 : [ 7.19803e-006 ]
8787 : [ 6.63127e-006 ]
8788 : [ 4.80579e-006 ]
8789 : [ 7.81325e-006 ]
8790 : [ 4.73895e-006 ]
8791 : [ 6.41325e-006 ]
8792 : [ 7.37608e-006 ]
8793 : [ 5.22212e-006 ]
8794 : [ 6.43616e-006 ]
8795 : [ 6.53135e-006 ]
8796 : [ 4.63826e-006 ]
8797 : [ 7.83756e-006 ]
8798 : [ 7.67897e-006 ]
8799 : [ 7.55829e-006 ]
8800 : [ 6.03447e-006 ]
8801 : [ 4.92227e-006 ]
8802 : [ 7.66855e-006 ]
8803 : [ 8.56344e-006 ]
8804 : [ 6.82921e-006 ]
8805 : [ 6.33649e-006 ]
8806 : [ 5.74399e-006 ]
8807 : [ 4.72539e-006 ]
8808 : [ 8.16502e-006 ]
8809 : [ 4.59251e-006 ]
8810 : [ 5.60667e-006 ]
8811 : [ 5.82685e-006 ]
8812 : [ 5.96762e-006 ]
8813 : [ 5.67952e-006 ]
8814 : [ 6.86207e-006 ]
8815 : [ 5.38953e-006 ]
8816 : [ 8.22701e-006 ]
8817 : [ 7.15633e-006 ]
8818 : [ 8.0854e-006  ]
8819 : [ 4.75162e-006 ]
8820 : [ 6.1863e-006  ]
8821 : [ 5.40074e-006 ]
8822 : [ 6.4694e-006  ]
8823 : [ 4.96985e-006 ]
8824 : [ 6.78249e-006 ]
8825 : [ 8.21656e-006 ]
8826 : [ 5.72682e-006 ]
8827 : [ 7.15797e-006 ]
8828 : [ 6.14145e-006 ]
8829 : [ 5.9101e-006  ]
8830 : [ 6.75595e-006 ]
8831 : [ 6.41638e-006 ]
8832 : [ 6.25642e-006 ]
8833 : [ 7.8343e-006  ]
8834 : [ 4.97585e-006 ]
8835 : [ 4.51219e-006 ]
8836 : [ 6.06795e-006 ]
8837 : [ 5.28878e-006 ]
8838 : [ 5.39283e-006 ]
8839 : [ 5.66663e-006 ]
8840 : [ 6.85603e-006 ]
8841 : [ 6.13939e-006 ]
8842 : [ 5.73154e-006 ]
8843 : [ 6.77145e-006 ]
8844 : [ 4.48871e-006 ]
8845 : [ 4.75425e-006 ]
8846 : [ 6.22154e-006 ]
8847 : [ 6.14856e-006 ]
8848 : [ 6.70207e-006 ]
8849 : [ 7.19227e-006 ]
8850 : [ 5.49597e-006 ]
8851 : [ 6.1679e-006  ]
8852 : [ 5.36757e-006 ]
8853 : [ 8.67532e-006 ]
8854 : [ 4.48534e-006 ]
8855 : [ 4.99939e-006 ]
8856 : [ 4.4318e-006  ]
8857 : [ 4.65749e-006 ]
8858 : [ 6.8219e-006  ]
8859 : [ 5.02643e-006 ]
8860 : [ 7.04134e-006 ]
8861 : [ 4.95833e-006 ]
8862 : [ 7.34029e-006 ]
8863 : [ 5.04056e-006 ]
8864 : [ 4.94357e-006 ]
8865 : [ 6.34988e-006 ]
8866 : [ 6.20337e-006 ]
8867 : [ 7.55385e-006 ]
8868 : [ 4.60005e-006 ]
8869 : [ 6.00816e-006 ]
8870 : [ 4.8239e-006  ]
8871 : [ 5.206e-006   ]
8872 : [ 6.6117e-006  ]
8873 : [ 7.96126e-006 ]
8874 : [ 6.57822e-006 ]
8875 : [ 8.68436e-006 ]
8876 : [ 6.43225e-006 ]
8877 : [ 6.13658e-006 ]
8878 : [ 7.46529e-006 ]
8879 : [ 5.35053e-006 ]
8880 : [ 6.78138e-006 ]
8881 : [ 4.84809e-006 ]
8882 : [ 5.65091e-006 ]
8883 : [ 6.39507e-006 ]
8884 : [ 6.70866e-006 ]
8885 : [ 5.99546e-006 ]
8886 : [ 5.6825e-006  ]
8887 : [ 6.08241e-006 ]
8888 : [ 6.95204e-006 ]
8889 : [ 5.80502e-006 ]
8890 : [ 7.59778e-006 ]
8891 : [ 6.11397e-006 ]
8892 : [ 6.71954e-006 ]
8893 : [ 8.11483e-006 ]
8894 : [ 6.89415e-006 ]
8895 : [ 6.99674e-006 ]
8896 : [ 7.06406e-006 ]
8897 : [ 6.17189e-006 ]
8898 : [ 7.21915e-006 ]
8899 : [ 4.51946e-006 ]
8900 : [ 7.85549e-006 ]
8901 : [ 6.89129e-006 ]
8902 : [ 5.47778e-006 ]
8903 : [ 6.31582e-006 ]
8904 : [ 7.89e-006    ]
8905 : [ 5.44473e-006 ]
8906 : [ 6.25517e-006 ]
8907 : [ 5.50203e-006 ]
8908 : [ 5.53708e-006 ]
8909 : [ 7.04484e-006 ]
8910 : [ 6.45926e-006 ]
8911 : [ 6.37819e-006 ]
8912 : [ 6.25238e-006 ]
8913 : [ 7.64507e-006 ]
8914 : [ 6.67172e-006 ]
8915 : [ 7.83862e-006 ]
8916 : [ 8.51102e-006 ]
8917 : [ 6.14452e-006 ]
8918 : [ 4.77336e-006 ]
8919 : [ 8.48283e-006 ]
8920 : [ 5.98807e-006 ]
8921 : [ 6.79904e-006 ]
8922 : [ 4.93943e-006 ]
8923 : [ 4.91465e-006 ]
8924 : [ 6.33592e-006 ]
8925 : [ 8.54055e-006 ]
8926 : [ 5.92747e-006 ]
8927 : [ 6.07851e-006 ]
8928 : [ 5.5183e-006  ]
8929 : [ 6.203e-006   ]
8930 : [ 7.27824e-006 ]
8931 : [ 6.17471e-006 ]
8932 : [ 6.24409e-006 ]
8933 : [ 8.7068e-006  ]
8934 : [ 6.13436e-006 ]
8935 : [ 6.44628e-006 ]
8936 : [ 7.32825e-006 ]
8937 : [ 7.07662e-006 ]
8938 : [ 5.2321e-006  ]
8939 : [ 6.24451e-006 ]
8940 : [ 5.47896e-006 ]
8941 : [ 5.29631e-006 ]
8942 : [ 8.49308e-006 ]
8943 : [ 8.01307e-006 ]
8944 : [ 6.04425e-006 ]
8945 : [ 7.56219e-006 ]
8946 : [ 7.67962e-006 ]
8947 : [ 6.38452e-006 ]
8948 : [ 5.82575e-006 ]
8949 : [ 5.32899e-006 ]
8950 : [ 6.85677e-006 ]
8951 : [ 5.33313e-006 ]
8952 : [ 4.94053e-006 ]
8953 : [ 4.64065e-006 ]
8954 : [ 5.81801e-006 ]
8955 : [ 6.75628e-006 ]
8956 : [ 7.90822e-006 ]
8957 : [ 7.46044e-006 ]
8958 : [ 6.6166e-006  ]
8959 : [ 4.4863e-006  ]
8960 : [ 6.60505e-006 ]
8961 : [ 5.24375e-006 ]
8962 : [ 6.48225e-006 ]
8963 : [ 7.02892e-006 ]
8964 : [ 6.40505e-006 ]
8965 : [ 6.2301e-006  ]
8966 : [ 5.02873e-006 ]
8967 : [ 7.64204e-006 ]
8968 : [ 5.74881e-006 ]
8969 : [ 5.53153e-006 ]
8970 : [ 5.98243e-006 ]
8971 : [ 7.66789e-006 ]
8972 : [ 5.75039e-006 ]
8973 : [ 4.27247e-006 ]
8974 : [ 6.23653e-006 ]
8975 : [ 6.17362e-006 ]
8976 : [ 7.27482e-006 ]
8977 : [ 6.41687e-006 ]
8978 : [ 7.60032e-006 ]
8979 : [ 5.02822e-006 ]
8980 : [ 4.75357e-006 ]
8981 : [ 7.80951e-006 ]
8982 : [ 5.8451e-006  ]
8983 : [ 4.19006e-006 ]
8984 : [ 7.84943e-006 ]
8985 : [ 4.76659e-006 ]
8986 : [ 6.52694e-006 ]
8987 : [ 5.61789e-006 ]
8988 : [ 6.00078e-006 ]
8989 : [ 8.16729e-006 ]
8990 : [ 5.08436e-006 ]
8991 : [ 4.92789e-006 ]
8992 : [ 5.51221e-006 ]
8993 : [ 4.38316e-006 ]
8994 : [ 6.23962e-006 ]
8995 : [ 7.80003e-006 ]
8996 : [ 6.35797e-006 ]
8997 : [ 7.82074e-006 ]
8998 : [ 5.9439e-006  ]
8999 : [ 7.86748e-006 ]
9000 : [ 7.42494e-006 ]
9001 : [ 7.61054e-006 ]
9002 : [ 6.30814e-006 ]
9003 : [ 4.66088e-006 ]
9004 : [ 4.6412e-006  ]
9005 : [ 5.07788e-006 ]
9006 : [ 5.89683e-006 ]
9007 : [ 5.49032e-006 ]
9008 : [ 4.88452e-006 ]
9009 : [ 6.04196e-006 ]
9010 : [ 6.28574e-006 ]
9011 : [ 4.93263e-006 ]
9012 : [ 5.153e-006   ]
9013 : [ 6.28948e-006 ]
9014 : [ 8.28866e-006 ]
9015 : [ 5.19552e-006 ]
9016 : [ 5.65699e-006 ]
9017 : [ 8.313e-006   ]
9018 : [ 5.96394e-006 ]
9019 : [ 5.13479e-006 ]
9020 : [ 6.076e-006   ]
9021 : [ 6.08776e-006 ]
9022 : [ 5.72275e-006 ]
9023 : [ 5.75976e-006 ]
9024 : [ 6.59773e-006 ]
9025 : [ 4.62302e-006 ]
9026 : [ 7.72557e-006 ]
9027 : [ 6.03528e-006 ]
9028 : [ 5.10608e-006 ]
9029 : [ 7.80052e-006 ]
9030 : [ 7.33234e-006 ]
9031 : [ 6.6517e-006  ]
9032 : [ 6.10075e-006 ]
9033 : [ 6.67071e-006 ]
9034 : [ 4.90174e-006 ]
9035 : [ 6.06723e-006 ]
9036 : [ 6.59352e-006 ]
9037 : [ 8.21482e-006 ]
9038 : [ 6.63969e-006 ]
9039 : [ 6.64869e-006 ]
9040 : [ 6.77381e-006 ]
9041 : [ 4.84282e-006 ]
9042 : [ 5.16443e-006 ]
9043 : [ 7.14246e-006 ]
9044 : [ 5.03367e-006 ]
9045 : [ 6.0433e-006  ]
9046 : [ 6.03563e-006 ]
9047 : [ 6.00484e-006 ]
9048 : [ 4.57772e-006 ]
9049 : [ 6.0925e-006  ]
9050 : [ 6.1821e-006  ]
9051 : [ 4.57988e-006 ]
9052 : [ 4.50852e-006 ]
9053 : [ 5.89525e-006 ]
9054 : [ 7.24956e-006 ]
9055 : [ 4.11602e-006 ]
9056 : [ 5.19553e-006 ]
9057 : [ 5.40029e-006 ]
9058 : [ 4.1063e-006  ]
9059 : [ 5.22131e-006 ]
9060 : [ 7.36509e-006 ]
9061 : [ 4.81342e-006 ]
9062 : [ 7.48939e-006 ]
9063 : [ 8.45927e-006 ]
9064 : [ 4.56757e-006 ]
9065 : [ 8.01808e-006 ]
9066 : [ 6.13104e-006 ]
9067 : [ 5.04071e-006 ]
9068 : [ 6.1556e-006  ]
9069 : [ 5.02907e-006 ]
9070 : [ 6.17669e-006 ]
9071 : [ 6.4601e-006  ]
9072 : [ 5.77888e-006 ]
9073 : [ 6.75805e-006 ]
9074 : [ 5.68909e-006 ]
9075 : [ 5.00955e-006 ]
9076 : [ 5.56083e-006 ]
9077 : [ 6.24595e-006 ]
9078 : [ 6.54329e-006 ]
9079 : [ 5.29731e-006 ]
9080 : [ 6.81082e-006 ]
9081 : [ 5.07258e-006 ]
9082 : [ 5.90508e-006 ]
9083 : [ 5.97643e-006 ]
9084 : [ 5.50511e-006 ]
9085 : [ 5.54483e-006 ]
9086 : [ 5.24993e-006 ]
9087 : [ 5.70602e-006 ]
9088 : [ 5.59804e-006 ]
9089 : [ 7.68801e-006 ]
9090 : [ 8.05802e-006 ]
9091 : [ 6.7929e-006  ]
9092 : [ 7.72238e-006 ]
9093 : [ 5.5358e-006  ]
9094 : [ 7.94743e-006 ]
9095 : [ 8.22085e-006 ]
9096 : [ 7.01806e-006 ]
9097 : [ 6.15843e-006 ]
9098 : [ 4.60502e-006 ]
9099 : [ 5.26719e-006 ]
9100 : [ 4.2199e-006  ]
9101 : [ 6.26245e-006 ]
9102 : [ 8.71192e-006 ]
9103 : [ 5.64762e-006 ]
9104 : [ 5.48022e-006 ]
9105 : [ 7.21163e-006 ]
9106 : [ 8.01722e-006 ]
9107 : [ 7.5462e-006  ]
9108 : [ 4.15623e-006 ]
9109 : [ 5.33779e-006 ]
9110 : [ 4.76539e-006 ]
9111 : [ 5.31512e-006 ]
9112 : [ 6.1589e-006  ]
9113 : [ 4.40392e-006 ]
9114 : [ 7.06818e-006 ]
9115 : [ 5.46005e-006 ]
9116 : [ 5.97443e-006 ]
9117 : [ 7.10732e-006 ]
9118 : [ 5.86966e-006 ]
9119 : [ 5.32449e-006 ]
9120 : [ 6.06722e-006 ]
9121 : [ 6.25453e-006 ]
9122 : [ 6.23923e-006 ]
9123 : [ 4.43556e-006 ]
9124 : [ 6.68719e-006 ]
9125 : [ 7.53595e-006 ]
9126 : [ 6.55465e-006 ]
9127 : [ 5.23729e-006 ]
9128 : [ 8.70457e-006 ]
9129 : [ 7.0106e-006  ]
9130 : [ 5.31682e-006 ]
9131 : [ 5.25428e-006 ]
9132 : [ 5.98314e-006 ]
9133 : [ 7.1265e-006  ]
9134 : [ 5.25964e-006 ]
9135 : [ 8.0895e-006  ]
9136 : [ 5.75241e-006 ]
9137 : [ 7.49754e-006 ]
9138 : [ 5.13423e-006 ]
9139 : [ 6.78053e-006 ]
9140 : [ 6.07144e-006 ]
9141 : [ 8.58487e-006 ]
9142 : [ 5.09918e-006 ]
9143 : [ 5.13796e-006 ]
9144 : [ 6.19075e-006 ]
9145 : [ 8.36825e-006 ]
9146 : [ 5.14927e-006 ]
9147 : [ 8.69945e-006 ]
9148 : [ 6.58032e-006 ]
9149 : [ 7.21557e-006 ]
9150 : [ 6.09522e-006 ]
9151 : [ 5.88896e-006 ]
9152 : [ 5.82304e-006 ]
9153 : [ 5.12028e-006 ]
9154 : [ 3.99885e-006 ]
9155 : [ 5.18049e-006 ]
9156 : [ 5.79982e-006 ]
9157 : [ 4.97416e-006 ]
9158 : [ 6.85422e-006 ]
9159 : [ 5.86085e-006 ]
9160 : [ 5.09597e-006 ]
9161 : [ 8.24621e-006 ]
9162 : [ 6.40849e-006 ]
9163 : [ 7.80259e-006 ]
9164 : [ 6.1498e-006  ]
9165 : [ 5.01572e-006 ]
9166 : [ 4.92386e-006 ]
9167 : [ 7.87089e-006 ]
9168 : [ 4.49417e-006 ]
9169 : [ 5.05655e-006 ]
9170 : [ 7.55234e-006 ]
9171 : [ 6.07152e-006 ]
9172 : [ 7.3371e-006  ]
9173 : [ 6.32913e-006 ]
9174 : [ 6.80033e-006 ]
9175 : [ 7.01005e-006 ]
9176 : [ 6.05744e-006 ]
9177 : [ 6.59461e-006 ]
9178 : [ 4.47456e-006 ]
9179 : [ 6.39838e-006 ]
9180 : [ 8.67224e-006 ]
9181 : [ 6.51174e-006 ]
9182 : [ 7.03025e-006 ]
9183 : [ 7.32131e-006 ]
9184 : [ 8.17447e-006 ]
9185 : [ 6.15244e-006 ]
9186 : [ 8.6318e-006  ]
9187 : [ 4.65448e-006 ]
9188 : [ 6.86025e-006 ]
9189 : [ 6.29628e-006 ]
9190 : [ 5.32923e-006 ]
9191 : [ 5.27859e-006 ]
9192 : [ 8.34404e-006 ]
9193 : [ 4.89773e-006 ]
9194 : [ 6.17538e-006 ]
9195 : [ 6.37868e-006 ]
9196 : [ 7.49737e-006 ]
9197 : [ 7.8187e-006  ]
9198 : [ 4.57384e-006 ]
9199 : [ 6.26092e-006 ]
9200 : [ 7.68368e-006 ]
9201 : [ 6.25235e-006 ]
9202 : [ 6.3318e-006  ]
9203 : [ 5.33009e-006 ]
9204 : [ 4.89679e-006 ]
9205 : [ 8.15707e-006 ]
9206 : [ 5.595e-006   ]
9207 : [ 4.73604e-006 ]
9208 : [ 5.10824e-006 ]
9209 : [ 6.28304e-006 ]
9210 : [ 6.18271e-006 ]
9211 : [ 5.89022e-006 ]
9212 : [ 8.02321e-006 ]
9213 : [ 5.79006e-006 ]
9214 : [ 7.6487e-006  ]
9215 : [ 5.27387e-006 ]
9216 : [ 5.42199e-006 ]
9217 : [ 7.22354e-006 ]
9218 : [ 5.14963e-006 ]
9219 : [ 5.66501e-006 ]
9220 : [ 7.0201e-006  ]
9221 : [ 7.59433e-006 ]
9222 : [ 7.96395e-006 ]
9223 : [ 5.39994e-006 ]
9224 : [ 8.45429e-006 ]
9225 : [ 4.9379e-006  ]
9226 : [ 6.50857e-006 ]
9227 : [ 7.49996e-006 ]
9228 : [ 6.85679e-006 ]
9229 : [ 4.77479e-006 ]
9230 : [ 5.12005e-006 ]
9231 : [ 4.7854e-006  ]
9232 : [ 8.23826e-006 ]
9233 : [ 6.29628e-006 ]
9234 : [ 7.96131e-006 ]
9235 : [ 5.82219e-006 ]
9236 : [ 6.83618e-006 ]
9237 : [ 8.03346e-006 ]
9238 : [ 4.45741e-006 ]
9239 : [ 5.93283e-006 ]
9240 : [ 7.09824e-006 ]
9241 : [ 8.51083e-006 ]
9242 : [ 6.76218e-006 ]
9243 : [ 7.96082e-006 ]
9244 : [ 5.31433e-006 ]
9245 : [ 5.1345e-006  ]
9246 : [ 8.05969e-006 ]
9247 : [ 4.81616e-006 ]
9248 : [ 6.2224e-006  ]
9249 : [ 4.79153e-006 ]
9250 : [ 5.02685e-006 ]
9251 : [ 6.20225e-006 ]
9252 : [ 5.53357e-006 ]
9253 : [ 6.98865e-006 ]
9254 : [ 8.11366e-006 ]
9255 : [ 6.90363e-006 ]
9256 : [ 4.88106e-006 ]
9257 : [ 7.15909e-006 ]
9258 : [ 7.20991e-006 ]
9259 : [ 4.65361e-006 ]
9260 : [ 5.442e-006   ]
9261 : [ 5.34619e-006 ]
9262 : [ 5.97832e-006 ]
9263 : [ 4.97633e-006 ]
9264 : [ 6.27982e-006 ]
9265 : [ 4.57691e-006 ]
9266 : [ 8.49044e-006 ]
9267 : [ 6.01664e-006 ]
9268 : [ 6.84396e-006 ]
9269 : [ 8.03461e-006 ]
9270 : [ 5.72223e-006 ]
9271 : [ 6.44779e-006 ]
9272 : [ 6.00787e-006 ]
9273 : [ 7.13891e-006 ]
9274 : [ 7.44459e-006 ]
9275 : [ 5.23429e-006 ]
9276 : [ 8.20925e-006 ]
9277 : [ 4.05936e-006 ]
9278 : [ 5.92598e-006 ]
9279 : [ 5.27904e-006 ]
9280 : [ 4.7294e-006  ]
9281 : [ 4.99756e-006 ]
9282 : [ 5.67438e-006 ]
9283 : [ 6.18516e-006 ]
9284 : [ 5.38979e-006 ]
9285 : [ 7.27671e-006 ]
9286 : [ 6.00108e-006 ]
9287 : [ 4.73099e-006 ]
9288 : [ 5.64833e-006 ]
9289 : [ 5.27281e-006 ]
9290 : [ 5.89941e-006 ]
9291 : [ 5.37553e-006 ]
9292 : [ 5.18681e-006 ]
9293 : [ 7.27954e-006 ]
9294 : [ 6.38951e-006 ]
9295 : [ 5.01042e-006 ]
9296 : [ 4.99981e-006 ]
9297 : [ 6.70873e-006 ]
9298 : [ 5.73381e-006 ]
9299 : [ 4.98254e-006 ]
9300 : [ 4.98493e-006 ]
9301 : [ 4.79653e-006 ]
9302 : [ 6.28905e-006 ]
9303 : [ 6.18798e-006 ]
9304 : [ 8.55446e-006 ]
9305 : [ 4.89965e-006 ]
9306 : [ 7.28442e-006 ]
9307 : [ 5.806e-006   ]
9308 : [ 4.60177e-006 ]
9309 : [ 5.99712e-006 ]
9310 : [ 5.99317e-006 ]
9311 : [ 8.19957e-006 ]
9312 : [ 5.34191e-006 ]
9313 : [ 6.32687e-006 ]
9314 : [ 7.2376e-006  ]
9315 : [ 4.96736e-006 ]
9316 : [ 6.61289e-006 ]
9317 : [ 5.22469e-006 ]
9318 : [ 5.50291e-006 ]
9319 : [ 6.40344e-006 ]
9320 : [ 6.37185e-006 ]
9321 : [ 7.36168e-006 ]
9322 : [ 4.31951e-006 ]
9323 : [ 5.31961e-006 ]
9324 : [ 7.66439e-006 ]
9325 : [ 6.81874e-006 ]
9326 : [ 6.56314e-006 ]
9327 : [ 6.06441e-006 ]
9328 : [ 4.98763e-006 ]
9329 : [ 6.91469e-006 ]
9330 : [ 7.24214e-006 ]
9331 : [ 5.53192e-006 ]
9332 : [ 5.9091e-006  ]
9333 : [ 5.67611e-006 ]
9334 : [ 6.68695e-006 ]
9335 : [ 5.79752e-006 ]
9336 : [ 5.90635e-006 ]
9337 : [ 5.81502e-006 ]
9338 : [ 4.63733e-006 ]
9339 : [ 4.19248e-006 ]
9340 : [ 6.22331e-006 ]
9341 : [ 6.09583e-006 ]
9342 : [ 5.68491e-006 ]
9343 : [ 6.27737e-006 ]
9344 : [ 4.65706e-006 ]
9345 : [ 5.65061e-006 ]
9346 : [ 6.96237e-006 ]
9347 : [ 5.82913e-006 ]
9348 : [ 7.05812e-006 ]
9349 : [ 5.74723e-006 ]
9350 : [ 6.20219e-006 ]
9351 : [ 5.28846e-006 ]
9352 : [ 6.33814e-006 ]
9353 : [ 7.38178e-006 ]
9354 : [ 4.18961e-006 ]
9355 : [ 5.96164e-006 ]
9356 : [ 6.29215e-006 ]
9357 : [ 5.44805e-006 ]
9358 : [ 7.06909e-006 ]
9359 : [ 5.84082e-006 ]
9360 : [ 8.37558e-006 ]
9361 : [ 7.50589e-006 ]
9362 : [ 6.17355e-006 ]
9363 : [ 8.50944e-006 ]
9364 : [ 7.15345e-006 ]
9365 : [ 4.5631e-006  ]
9366 : [ 5.86699e-006 ]
9367 : [ 5.52787e-006 ]
9368 : [ 5.55299e-006 ]
9369 : [ 5.98175e-006 ]
9370 : [ 8.49276e-006 ]
9371 : [ 5.3992e-006  ]
9372 : [ 5.62322e-006 ]
9373 : [ 5.37022e-006 ]
9374 : [ 7.57906e-006 ]
9375 : [ 5.8922e-006  ]
9376 : [ 4.72863e-006 ]
9377 : [ 7.63791e-006 ]
9378 : [ 4.51329e-006 ]
9379 : [ 6.27068e-006 ]
9380 : [ 6.0631e-006  ]
9381 : [ 4.70995e-006 ]
9382 : [ 6.38024e-006 ]
9383 : [ 7.25646e-006 ]
9384 : [ 5.36824e-006 ]
9385 : [ 4.51676e-006 ]
9386 : [ 4.50297e-006 ]
9387 : [ 5.80016e-006 ]
9388 : [ 4.61278e-006 ]
9389 : [ 6.12172e-006 ]
9390 : [ 7.54227e-006 ]
9391 : [ 5.86993e-006 ]
9392 : [ 4.8067e-006  ]
9393 : [ 6.25394e-006 ]
9394 : [ 6.27224e-006 ]
9395 : [ 6.80988e-006 ]
9396 : [ 5.7902e-006  ]
9397 : [ 6.04761e-006 ]
9398 : [ 6.71738e-006 ]
9399 : [ 4.71475e-006 ]
9400 : [ 6.31158e-006 ]
9401 : [ 6.31695e-006 ]
9402 : [ 4.68699e-006 ]
9403 : [ 8.00788e-006 ]
9404 : [ 6.16766e-006 ]
9405 : [ 7.82326e-006 ]
9406 : [ 7.04321e-006 ]
9407 : [ 7.13937e-006 ]
9408 : [ 6.19377e-006 ]
9409 : [ 4.42702e-006 ]
9410 : [ 8.31659e-006 ]
9411 : [ 4.99234e-006 ]
9412 : [ 6.71634e-006 ]
9413 : [ 6.35154e-006 ]
9414 : [ 5.79858e-006 ]
9415 : [ 4.77434e-006 ]
9416 : [ 5.02626e-006 ]
9417 : [ 6.41292e-006 ]
9418 : [ 8.04615e-006 ]
9419 : [ 5.56305e-006 ]
9420 : [ 6.76391e-006 ]
9421 : [ 4.30431e-006 ]
9422 : [ 5.46898e-006 ]
9423 : [ 4.91495e-006 ]
9424 : [ 4.4552e-006  ]
9425 : [ 6.37253e-006 ]
9426 : [ 4.93577e-006 ]
9427 : [ 8.68236e-006 ]
9428 : [ 6.14386e-006 ]
9429 : [ 5.45971e-006 ]
9430 : [ 7.96712e-006 ]
9431 : [ 7.91164e-006 ]
9432 : [ 6.33756e-006 ]
9433 : [ 6.1629e-006  ]
9434 : [ 8.32375e-006 ]
9435 : [ 7.11003e-006 ]
9436 : [ 6.11187e-006 ]
9437 : [ 6.1867e-006  ]
9438 : [ 4.62771e-006 ]
9439 : [ 7.28744e-006 ]
9440 : [ 5.6221e-006  ]
9441 : [ 4.65006e-006 ]
9442 : [ 6.21254e-006 ]
9443 : [ 8.46377e-006 ]
9444 : [ 6.52024e-006 ]
9445 : [ 4.5549e-006  ]
9446 : [ 5.59057e-006 ]
9447 : [ 6.47787e-006 ]
9448 : [ 6.18468e-006 ]
9449 : [ 5.30026e-006 ]
9450 : [ 5.81423e-006 ]
9451 : [ 6.24446e-006 ]
9452 : [ 7.23137e-006 ]
9453 : [ 6.80502e-006 ]
9454 : [ 5.27873e-006 ]
9455 : [ 5.09126e-006 ]
9456 : [ 6.08898e-006 ]
9457 : [ 8.46479e-006 ]
9458 : [ 7.34655e-006 ]
9459 : [ 5.87976e-006 ]
9460 : [ 5.38873e-006 ]
9461 : [ 5.35563e-006 ]
9462 : [ 4.62048e-006 ]
9463 : [ 4.78263e-006 ]
9464 : [ 6.51666e-006 ]
9465 : [ 5.87796e-006 ]
9466 : [ 6.09815e-006 ]
9467 : [ 5.59408e-006 ]
9468 : [ 5.81938e-006 ]
9469 : [ 5.94227e-006 ]
9470 : [ 8.02997e-006 ]
9471 : [ 4.8115e-006  ]
9472 : [ 5.17272e-006 ]
9473 : [ 7.72627e-006 ]
9474 : [ 7.68501e-006 ]
9475 : [ 6.95106e-006 ]
9476 : [ 6.10618e-006 ]
9477 : [ 4.88467e-006 ]
9478 : [ 6.58686e-006 ]
9479 : [ 5.88989e-006 ]
9480 : [ 6.5699e-006  ]
9481 : [ 7.96217e-006 ]
9482 : [ 5.48317e-006 ]
9483 : [ 6.02489e-006 ]
9484 : [ 5.41886e-006 ]
9485 : [ 6.84638e-006 ]
9486 : [ 4.68792e-006 ]
9487 : [ 4.68029e-006 ]
9488 : [ 4.76101e-006 ]
9489 : [ 5.06968e-006 ]
9490 : [ 5.26873e-006 ]
9491 : [ 6.67317e-006 ]
9492 : [ 4.39097e-006 ]
9493 : [ 4.37929e-006 ]
9494 : [ 4.42356e-006 ]
9495 : [ 7.51924e-006 ]
9496 : [ 6.27397e-006 ]
9497 : [ 6.23045e-006 ]
9498 : [ 7.45382e-006 ]
9499 : [ 5.4173e-006  ]
9500 : [ 6.03551e-006 ]
9501 : [ 5.9794e-006  ]
9502 : [ 5.97971e-006 ]
9503 : [ 6.94237e-006 ]
9504 : [ 8.29902e-006 ]
9505 : [ 7.99503e-006 ]
9506 : [ 8.58623e-006 ]
9507 : [ 5.20109e-006 ]
9508 : [ 5.32617e-006 ]
9509 : [ 4.17219e-006 ]
9510 : [ 7.43535e-006 ]
9511 : [ 6.80248e-006 ]
9512 : [ 7.4112e-006  ]
9513 : [ 7.13135e-006 ]
9514 : [ 5.13643e-006 ]
9515 : [ 6.29132e-006 ]
9516 : [ 7.05652e-006 ]
9517 : [ 8.12323e-006 ]
9518 : [ 5.94253e-006 ]
9519 : [ 6.38986e-006 ]
9520 : [ 6.07228e-006 ]
9521 : [ 6.06109e-006 ]
9522 : [ 6.65107e-006 ]
9523 : [ 5.99992e-006 ]
9524 : [ 4.78917e-006 ]
9525 : [ 5.76106e-006 ]
9526 : [ 6.11287e-006 ]
9527 : [ 4.20048e-006 ]
9528 : [ 6.82602e-006 ]
9529 : [ 5.89017e-006 ]
9530 : [ 6.16756e-006 ]
9531 : [ 8.6865e-006  ]
9532 : [ 8.29192e-006 ]
9533 : [ 8.09348e-006 ]
9534 : [ 8.49327e-006 ]
9535 : [ 6.44363e-006 ]
9536 : [ 6.33265e-006 ]
9537 : [ 7.34652e-006 ]
9538 : [ 5.96856e-006 ]
9539 : [ 6.02084e-006 ]
9540 : [ 6.42023e-006 ]
9541 : [ 6.76085e-006 ]
9542 : [ 6.05577e-006 ]
9543 : [ 8.35477e-006 ]
9544 : [ 5.83127e-006 ]
9545 : [ 6.82532e-006 ]
9546 : [ 8.29837e-006 ]
9547 : [ 4.44631e-006 ]
9548 : [ 4.95294e-006 ]
9549 : [ 5.55248e-006 ]
9550 : [ 4.35041e-006 ]
9551 : [ 7.94314e-006 ]
9552 : [ 5.12393e-006 ]
9553 : [ 6.4085e-006  ]
9554 : [ 4.96449e-006 ]
9555 : [ 6.15255e-006 ]
9556 : [ 7.3549e-006  ]
9557 : [ 6.33929e-006 ]
9558 : [ 5.73082e-006 ]
9559 : [ 5.88639e-006 ]
9560 : [ 7.67828e-006 ]
9561 : [ 5.60324e-006 ]
9562 : [ 6.06018e-006 ]
9563 : [ 5.47595e-006 ]
9564 : [ 7.84104e-006 ]
9565 : [ 5.44846e-006 ]
9566 : [ 5.02355e-006 ]
9567 : [ 5.34546e-006 ]
9568 : [ 6.28345e-006 ]
9569 : [ 4.43845e-006 ]
9570 : [ 7.18357e-006 ]
9571 : [ 5.63654e-006 ]
9572 : [ 6.95655e-006 ]
9573 : [ 7.87992e-006 ]
9574 : [ 5.29294e-006 ]
9575 : [ 5.48057e-006 ]
9576 : [ 4.92991e-006 ]
9577 : [ 7.17319e-006 ]
9578 : [ 4.64547e-006 ]
9579 : [ 5.74226e-006 ]
9580 : [ 5.18366e-006 ]
9581 : [ 5.56661e-006 ]
9582 : [ 4.92628e-006 ]
9583 : [ 7.14129e-006 ]
9584 : [ 5.275e-006   ]
9585 : [ 7.50507e-006 ]
9586 : [ 6.39462e-006 ]
9587 : [ 5.65206e-006 ]
9588 : [ 6.96027e-006 ]
9589 : [ 5.13919e-006 ]
9590 : [ 5.35085e-006 ]
9591 : [ 6.32095e-006 ]
9592 : [ 8.54909e-006 ]
9593 : [ 6.17292e-006 ]
9594 : [ 4.76484e-006 ]
9595 : [ 5.36122e-006 ]
9596 : [ 8.42532e-006 ]
9597 : [ 8.07695e-006 ]
9598 : [ 6.26113e-006 ]
9599 : [ 6.34046e-006 ]
9600 : [ 5.62102e-006 ]
9601 : [ 7.14729e-006 ]
9602 : [ 8.23576e-006 ]
9603 : [ 6.16636e-006 ]
9604 : [ 6.02548e-006 ]
9605 : [ 6.71215e-006 ]
9606 : [ 6.03371e-006 ]
9607 : [ 7.37853e-006 ]
9608 : [ 6.16077e-006 ]
9609 : [ 6.76833e-006 ]
9610 : [ 5.89399e-006 ]
9611 : [ 5.50545e-006 ]
9612 : [ 6.02438e-006 ]
9613 : [ 5.59592e-006 ]
9614 : [ 6.91578e-006 ]
9615 : [ 7.34836e-006 ]
9616 : [ 7.79203e-006 ]
9617 : [ 6.27125e-006 ]
9618 : [ 8.55605e-006 ]
9619 : [ 8.23527e-006 ]
9620 : [ 4.51598e-006 ]
9621 : [ 7.54753e-006 ]
9622 : [ 5.81483e-006 ]
9623 : [ 6.15178e-006 ]
9624 : [ 7.3391e-006  ]
9625 : [ 6.82069e-006 ]
9626 : [ 6.31102e-006 ]
9627 : [ 5.93311e-006 ]
9628 : [ 6.28721e-006 ]
9629 : [ 6.60345e-006 ]
9630 : [ 5.64474e-006 ]
9631 : [ 5.46828e-006 ]
9632 : [ 4.31249e-006 ]
9633 : [ 7.02761e-006 ]
9634 : [ 6.5557e-006  ]
9635 : [ 6.16291e-006 ]
9636 : [ 6.20578e-006 ]
9637 : [ 6.24952e-006 ]
9638 : [ 5.93275e-006 ]
9639 : [ 4.46889e-006 ]
9640 : [ 6.3799e-006  ]
9641 : [ 5.31151e-006 ]
9642 : [ 8.14428e-006 ]
9643 : [ 5.40237e-006 ]
9644 : [ 4.94216e-006 ]
9645 : [ 7.69077e-006 ]
9646 : [ 8.24264e-006 ]
9647 : [ 6.47836e-006 ]
9648 : [ 6.05281e-006 ]
9649 : [ 5.57274e-006 ]
9650 : [ 6.23627e-006 ]
9651 : [ 6.17835e-006 ]
9652 : [ 5.96284e-006 ]
9653 : [ 6.49479e-006 ]
9654 : [ 6.15007e-006 ]
9655 : [ 4.44519e-006 ]
9656 : [ 5.25688e-006 ]
9657 : [ 5.40911e-006 ]
9658 : [ 5.27256e-006 ]
9659 : [ 7.66394e-006 ]
9660 : [ 6.34387e-006 ]
9661 : [ 5.00835e-006 ]
9662 : [ 7.63556e-006 ]
9663 : [ 6.03854e-006 ]
9664 : [ 5.04419e-006 ]
9665 : [ 5.16029e-006 ]
9666 : [ 6.36312e-006 ]
9667 : [ 7.2313e-006  ]
9668 : [ 6.61833e-006 ]
9669 : [ 6.25688e-006 ]
9670 : [ 6.47757e-006 ]
9671 : [ 6.17635e-006 ]
9672 : [ 5.49879e-006 ]
9673 : [ 6.87546e-006 ]
9674 : [ 5.9605e-006  ]
9675 : [ 6.39977e-006 ]
9676 : [ 8.15072e-006 ]
9677 : [ 7.76454e-006 ]
9678 : [ 6.30404e-006 ]
9679 : [ 5.57255e-006 ]
9680 : [ 6.07229e-006 ]
9681 : [ 5.96136e-006 ]
9682 : [ 6.86197e-006 ]
9683 : [ 4.82424e-006 ]
9684 : [ 5.18187e-006 ]
9685 : [ 7.95287e-006 ]
9686 : [ 7.91143e-006 ]
9687 : [ 7.99175e-006 ]
9688 : [ 6.19672e-006 ]
9689 : [ 8.45305e-006 ]
9690 : [ 5.96374e-006 ]
9691 : [ 5.15557e-006 ]
9692 : [ 5.5158e-006  ]
9693 : [ 8.54459e-006 ]
9694 : [ 6.43772e-006 ]
9695 : [ 8.62285e-006 ]
9696 : [ 5.50486e-006 ]
9697 : [ 6.52006e-006 ]
9698 : [ 6.95834e-006 ]
9699 : [ 8.32902e-006 ]
9700 : [ 7.25789e-006 ]
9701 : [ 7.49044e-006 ]
9702 : [ 6.00796e-006 ]
9703 : [ 7.2155e-006  ]
9704 : [ 4.76805e-006 ]
9705 : [ 4.86894e-006 ]
9706 : [ 5.04681e-006 ]
9707 : [ 7.54338e-006 ]
9708 : [ 5.05754e-006 ]
9709 : [ 7.5824e-006  ]
9710 : [ 6.52215e-006 ]
9711 : [ 8.70585e-006 ]
9712 : [ 7.10326e-006 ]
9713 : [ 6.48313e-006 ]
9714 : [ 5.82761e-006 ]
9715 : [ 6.8432e-006  ]
9716 : [ 4.46103e-006 ]
9717 : [ 7.24536e-006 ]
9718 : [ 5.40522e-006 ]
9719 : [ 7.24744e-006 ]
9720 : [ 8.25388e-006 ]
9721 : [ 6.2059e-006  ]
9722 : [ 5.41224e-006 ]
9723 : [ 6.21482e-006 ]
9724 : [ 4.99934e-006 ]
9725 : [ 8.52072e-006 ]
9726 : [ 4.44534e-006 ]
9727 : [ 8.08923e-006 ]
9728 : [ 6.06496e-006 ]
9729 : [ 5.94571e-006 ]
9730 : [ 7.75803e-006 ]
9731 : [ 6.92078e-006 ]
9732 : [ 5.25164e-006 ]
9733 : [ 5.73995e-006 ]
9734 : [ 5.84111e-006 ]
9735 : [ 4.79325e-006 ]
9736 : [ 5.39952e-006 ]
9737 : [ 8.31387e-006 ]
9738 : [ 6.30898e-006 ]
9739 : [ 4.15459e-006 ]
9740 : [ 6.3663e-006  ]
9741 : [ 7.50517e-006 ]
9742 : [ 6.34006e-006 ]
9743 : [ 5.94767e-006 ]
9744 : [ 7.07955e-006 ]
9745 : [ 7.16118e-006 ]
9746 : [ 7.90916e-006 ]
9747 : [ 4.4333e-006  ]
9748 : [ 6.90273e-006 ]
9749 : [ 4.53225e-006 ]
9750 : [ 5.26915e-006 ]
9751 : [ 8.16776e-006 ]
9752 : [ 5.56452e-006 ]
9753 : [ 6.24937e-006 ]
9754 : [ 7.44367e-006 ]
9755 : [ 6.62657e-006 ]
9756 : [ 7.2998e-006  ]
9757 : [ 5.02066e-006 ]
9758 : [ 5.19714e-006 ]
9759 : [ 5.0536e-006  ]
9760 : [ 6.34209e-006 ]
9761 : [ 6.8173e-006  ]
9762 : [ 7.13861e-006 ]
9763 : [ 4.5963e-006  ]
9764 : [ 5.39895e-006 ]
9765 : [ 4.81103e-006 ]
9766 : [ 7.99252e-006 ]
9767 : [ 8.25308e-006 ]
9768 : [ 8.09012e-006 ]
9769 : [ 6.1665e-006  ]
9770 : [ 5.45134e-006 ]
9771 : [ 4.55293e-006 ]
9772 : [ 8.35764e-006 ]
9773 : [ 7.73907e-006 ]
9774 : [ 4.35741e-006 ]
9775 : [ 6.61606e-006 ]
9776 : [ 7.02993e-006 ]
9777 : [ 6.44275e-006 ]
9778 : [ 5.88524e-006 ]
9779 : [ 8.25234e-006 ]
9780 : [ 7.78704e-006 ]
9781 : [ 7.69603e-006 ]
9782 : [ 5.3541e-006  ]
9783 : [ 7.33467e-006 ]
9784 : [ 6.28692e-006 ]
9785 : [ 7.74504e-006 ]
9786 : [ 5.9049e-006  ]
9787 : [ 7.53134e-006 ]
9788 : [ 5.97636e-006 ]
9789 : [ 6.08515e-006 ]
9790 : [ 7.56928e-006 ]
9791 : [ 4.97155e-006 ]
9792 : [ 6.96362e-006 ]
9793 : [ 6.74351e-006 ]
9794 : [ 5.67982e-006 ]
9795 : [ 4.94994e-006 ]
9796 : [ 5.1053e-006  ]
9797 : [ 5.07193e-006 ]
9798 : [ 7.07646e-006 ]
9799 : [ 5.35115e-006 ]
9800 : [ 6.41709e-006 ]
9801 : [ 6.04114e-006 ]
9802 : [ 5.82867e-006 ]
9803 : [ 5.60499e-006 ]
9804 : [ 7.30457e-006 ]
9805 : [ 6.96363e-006 ]
9806 : [ 4.59292e-006 ]
9807 : [ 4.95916e-006 ]
9808 : [ 5.61317e-006 ]
9809 : [ 6.33173e-006 ]
9810 : [ 6.21522e-006 ]
9811 : [ 6.30713e-006 ]
9812 : [ 7.53856e-006 ]
9813 : [ 5.84212e-006 ]
9814 : [ 8.72273e-006 ]
9815 : [ 6.23601e-006 ]
9816 : [ 6.34897e-006 ]
9817 : [ 6.69904e-006 ]
9818 : [ 6.44793e-006 ]
9819 : [ 7.8201e-006  ]
9820 : [ 6.33422e-006 ]
9821 : [ 6.63828e-006 ]
9822 : [ 5.95012e-006 ]
9823 : [ 5.92368e-006 ]
9824 : [ 7.34947e-006 ]
9825 : [ 7.43433e-006 ]
9826 : [ 4.50513e-006 ]
9827 : [ 5.24886e-006 ]
9828 : [ 4.81006e-006 ]
9829 : [ 4.70422e-006 ]
9830 : [ 6.89477e-006 ]
9831 : [ 5.32286e-006 ]
9832 : [ 7.66542e-006 ]
9833 : [ 6.20644e-006 ]
9834 : [ 8.28609e-006 ]
9835 : [ 4.98774e-006 ]
9836 : [ 6.32817e-006 ]
9837 : [ 8.18078e-006 ]
9838 : [ 7.82672e-006 ]
9839 : [ 5.90532e-006 ]
9840 : [ 7.67006e-006 ]
9841 : [ 6.18484e-006 ]
9842 : [ 6.31385e-006 ]
9843 : [ 6.75819e-006 ]
9844 : [ 6.83367e-006 ]
9845 : [ 6.44599e-006 ]
9846 : [ 8.01934e-006 ]
9847 : [ 7.93069e-006 ]
9848 : [ 5.0942e-006  ]
9849 : [ 8.60856e-006 ]
9850 : [ 6.00271e-006 ]
9851 : [ 5.42011e-006 ]
9852 : [ 5.83918e-006 ]
9853 : [ 6.17409e-006 ]
9854 : [ 5.64782e-006 ]
9855 : [ 6.05962e-006 ]
9856 : [ 8.59108e-006 ]
9857 : [ 4.67258e-006 ]
9858 : [ 7.1134e-006  ]
9859 : [ 5.04196e-006 ]
9860 : [ 8.62241e-006 ]
9861 : [ 6.14075e-006 ]
9862 : [ 5.8829e-006  ]
9863 : [ 6.5803e-006  ]
9864 : [ 6.44091e-006 ]
9865 : [ 4.34394e-006 ]
9866 : [ 4.66006e-006 ]
9867 : [ 6.24838e-006 ]
9868 : [ 7.15776e-006 ]
9869 : [ 5.58475e-006 ]
9870 : [ 5.6204e-006  ]
9871 : [ 5.51843e-006 ]
9872 : [ 6.2465e-006  ]
9873 : [ 6.28873e-006 ]
9874 : [ 5.97732e-006 ]
9875 : [ 6.36333e-006 ]
9876 : [ 6.01677e-006 ]
9877 : [ 6.22213e-006 ]
9878 : [ 6.33505e-006 ]
9879 : [ 6.39692e-006 ]
9880 : [ 8.1059e-006  ]
9881 : [ 8.44404e-006 ]
9882 : [ 8.17475e-006 ]
9883 : [ 5.08959e-006 ]
9884 : [ 5.70757e-006 ]
9885 : [ 4.92318e-006 ]
9886 : [ 6.84125e-006 ]
9887 : [ 6.12294e-006 ]
9888 : [ 7.02586e-006 ]
9889 : [ 5.61858e-006 ]
9890 : [ 6.16921e-006 ]
9891 : [ 7.56147e-006 ]
9892 : [ 7.31821e-006 ]
9893 : [ 6.08203e-006 ]
9894 : [ 5.24951e-006 ]
9895 : [ 6.00627e-006 ]
9896 : [ 6.32741e-006 ]
9897 : [ 5.984e-006   ]
9898 : [ 7.58706e-006 ]
9899 : [ 6.2188e-006  ]
9900 : [ 5.95071e-006 ]
9901 : [ 4.74241e-006 ]
9902 : [ 6.03684e-006 ]
9903 : [ 7.8262e-006  ]
9904 : [ 7.52039e-006 ]
9905 : [ 6.26793e-006 ]
9906 : [ 6.05794e-006 ]
9907 : [ 8.06529e-006 ]
9908 : [ 6.59692e-006 ]
9909 : [ 6.21637e-006 ]
9910 : [ 8.42663e-006 ]
9911 : [ 6.29808e-006 ]
9912 : [ 5.74644e-006 ]
9913 : [ 5.49483e-006 ]
9914 : [ 5.84574e-006 ]
9915 : [ 5.64579e-006 ]
9916 : [ 6.19341e-006 ]
9917 : [ 5.04242e-006 ]
9918 : [ 6.10698e-006 ]
9919 : [ 8.488e-006   ]
9920 : [ 4.81867e-006 ]
9921 : [ 8.07433e-006 ]
9922 : [ 5.8319e-006  ]
9923 : [ 8.18961e-006 ]
9924 : [ 6.09559e-006 ]
9925 : [ 6.09634e-006 ]
9926 : [ 4.75491e-006 ]
9927 : [ 4.88299e-006 ]
9928 : [ 8.64e-006    ]
9929 : [ 5.91859e-006 ]
9930 : [ 7.91576e-006 ]
9931 : [ 7.19857e-006 ]
9932 : [ 6.23132e-006 ]
9933 : [ 6.57052e-006 ]
9934 : [ 4.47284e-006 ]
9935 : [ 6.44266e-006 ]
9936 : [ 5.67253e-006 ]
9937 : [ 4.66465e-006 ]
9938 : [ 6.20211e-006 ]
9939 : [ 8.38452e-006 ]
9940 : [ 6.07529e-006 ]
9941 : [ 4.77501e-006 ]
9942 : [ 6.17418e-006 ]
9943 : [ 6.10299e-006 ]
9944 : [ 4.77981e-006 ]
9945 : [ 5.21745e-006 ]
9946 : [ 8.47343e-006 ]
9947 : [ 8.32594e-006 ]
9948 : [ 5.66057e-006 ]
9949 : [ 7.42966e-006 ]
9950 : [ 4.92178e-006 ]
9951 : [ 6.33684e-006 ]
9952 : [ 4.92818e-006 ]
9953 : [ 6.08164e-006 ]
9954 : [ 8.3133e-006  ]
9955 : [ 6.24778e-006 ]
9956 : [ 5.9495e-006  ]
9957 : [ 6.17809e-006 ]
9958 : [ 5.11749e-006 ]
9959 : [ 5.86918e-006 ]
9960 : [ 6.15808e-006 ]
9961 : [ 6.0281e-006  ]
9962 : [ 4.42271e-006 ]
9963 : [ 6.14963e-006 ]
9964 : [ 5.00555e-006 ]
9965 : [ 6.10879e-006 ]
9966 : [ 7.37734e-006 ]
9967 : [ 6.00308e-006 ]
9968 : [ 4.98368e-006 ]
9969 : [ 5.64106e-006 ]
9970 : [ 4.94633e-006 ]
9971 : [ 6.33547e-006 ]
9972 : [ 6.13341e-006 ]
9973 : [ 4.71974e-006 ]
9974 : [ 6.56248e-006 ]
9975 : [ 6.11452e-006 ]
9976 : [ 7.80613e-006 ]
9977 : [ 6.16116e-006 ]
9978 : [ 6.02045e-006 ]
9979 : [ 7.68861e-006 ]
9980 : [ 7.68995e-006 ]
9981 : [ 4.51483e-006 ]
9982 : [ 6.1332e-006  ]
9983 : [ 6.11984e-006 ]
9984 : [ 4.78953e-006 ]
9985 : [ 5.46086e-006 ]
9986 : [ 7.84038e-006 ]
9987 : [ 6.9366e-006  ]
9988 : [ 5.698e-006   ]
9989 : [ 6.88677e-006 ]
9990 : [ 6.17727e-006 ]
9991 : [ 6.2875e-006  ]
9992 : [ 6.11663e-006 ]
9993 : [ 5.5461e-006  ]
9994 : [ 7.03407e-006 ]
9995 : [ 5.9952e-006  ]
9996 : [ 7.35617e-006 ]
9997 : [ 7.00802e-006 ]
9998 : [ 7.41922e-006 ]
9999 : [ 6.27063e-006 ]
