# Supplementary material for: Influence of tissue conductivity on foetal exposure to extremely low frequency magnetic fields at 50 Hz using stochastic dosimetry
Source: PLoS One. 2018 Feb 7;13(2):e0192131. doi: 10.1371/journal.pone.0192131 (PMC5802904; doi:10.1371/journal.pone.0192131)
Supplement: S1 File — (ZIP) [file pone.0192131.s001.zip › Data/Ydistributions(10000)/7m/Heart.txt]

       [ y0           ]
   0 : [ 9.251e-006   ]
   1 : [ 1.02345e-005 ]
   2 : [ 9.50122e-006 ]
   3 : [ 1.09888e-005 ]
   4 : [ 1.04731e-005 ]
   5 : [ 9.38038e-006 ]
   6 : [ 1.14748e-005 ]
   7 : [ 9.86674e-006 ]
   8 : [ 1.15022e-005 ]
   9 : [ 8.99608e-006 ]
  10 : [ 1.03282e-005 ]
  11 : [ 1.1155e-005  ]
  12 : [ 9.32272e-006 ]
  13 : [ 9.501e-006   ]
  14 : [ 9.18054e-006 ]
  15 : [ 1.06994e-005 ]
  16 : [ 1.1364e-005  ]
  17 : [ 9.04473e-006 ]
  18 : [ 1.05611e-005 ]
  19 : [ 8.92023e-006 ]
  20 : [ 1.11031e-005 ]
  21 : [ 9.23475e-006 ]
  22 : [ 1.03808e-005 ]
  23 : [ 1.12397e-005 ]
  24 : [ 1.00835e-005 ]
  25 : [ 9.23546e-006 ]
  26 : [ 9.23226e-006 ]
  27 : [ 9.8407e-006  ]
  28 : [ 9.46983e-006 ]
  29 : [ 1.07028e-005 ]
  30 : [ 1.01846e-005 ]
  31 : [ 1.11795e-005 ]
  32 : [ 9.37673e-006 ]
  33 : [ 1.05734e-005 ]
  34 : [ 8.48591e-006 ]
  35 : [ 1.01126e-005 ]
  36 : [ 1.08849e-005 ]
  37 : [ 1.07669e-005 ]
  38 : [ 8.98194e-006 ]
  39 : [ 9.16438e-006 ]
  40 : [ 1.01568e-005 ]
  41 : [ 9.4969e-006  ]
  42 : [ 1.05097e-005 ]
  43 : [ 8.66957e-006 ]
  44 : [ 9.34862e-006 ]
  45 : [ 9.25724e-006 ]
  46 : [ 8.90633e-006 ]
  47 : [ 1.03911e-005 ]
  48 : [ 9.78237e-006 ]
  49 : [ 9.16766e-006 ]
  50 : [ 1.04053e-005 ]
  51 : [ 1.07227e-005 ]
  52 : [ 1.0692e-005  ]
  53 : [ 9.76483e-006 ]
  54 : [ 1.09826e-005 ]
  55 : [ 9.39613e-006 ]
  56 : [ 1.04055e-005 ]
  57 : [ 8.51866e-006 ]
  58 : [ 1.06515e-005 ]
  59 : [ 9.16869e-006 ]
  60 : [ 1.11456e-005 ]
  61 : [ 1.05737e-005 ]
  62 : [ 8.83847e-006 ]
  63 : [ 9.56492e-006 ]
  64 : [ 9.36438e-006 ]
  65 : [ 1.11854e-005 ]
  66 : [ 8.90717e-006 ]
  67 : [ 1.05895e-005 ]
  68 : [ 9.98977e-006 ]
  69 : [ 1.07513e-005 ]
  70 : [ 9.2676e-006  ]
  71 : [ 8.42601e-006 ]
  72 : [ 1.05039e-005 ]
  73 : [ 9.56708e-006 ]
  74 : [ 8.74001e-006 ]
  75 : [ 9.8906e-006  ]
  76 : [ 1.00513e-005 ]
  77 : [ 1.0674e-005  ]
  78 : [ 9.01636e-006 ]
  79 : [ 1.10613e-005 ]
  80 : [ 1.00734e-005 ]
  81 : [ 9.95987e-006 ]
  82 : [ 9.89296e-006 ]
  83 : [ 1.13206e-005 ]
  84 : [ 9.62991e-006 ]
  85 : [ 9.01173e-006 ]
  86 : [ 8.81011e-006 ]
  87 : [ 9.08723e-006 ]
  88 : [ 9.58791e-006 ]
  89 : [ 9.05085e-006 ]
  90 : [ 9.57918e-006 ]
  91 : [ 9.66727e-006 ]
  92 : [ 9.11854e-006 ]
  93 : [ 9.69944e-006 ]
  94 : [ 8.74365e-006 ]
  95 : [ 9.92977e-006 ]
  96 : [ 1.04949e-005 ]
  97 : [ 9.84097e-006 ]
  98 : [ 1.00661e-005 ]
  99 : [ 8.54766e-006 ]
 100 : [ 8.57329e-006 ]
 101 : [ 1.03345e-005 ]
 102 : [ 1.14588e-005 ]
 103 : [ 8.90819e-006 ]
 104 : [ 1.08441e-005 ]
 105 : [ 8.89465e-006 ]
 106 : [ 8.73734e-006 ]
 107 : [ 1.03516e-005 ]
 108 : [ 9.42392e-006 ]
 109 : [ 1.07605e-005 ]
 110 : [ 9.95118e-006 ]
 111 : [ 9.64736e-006 ]
 112 : [ 9.30275e-006 ]
 113 : [ 9.61594e-006 ]
 114 : [ 9.74839e-006 ]
 115 : [ 9.7145e-006  ]
 116 : [ 1.09529e-005 ]
 117 : [ 1.00954e-005 ]
 118 : [ 1.09732e-005 ]
 119 : [ 1.11378e-005 ]
 120 : [ 1.07789e-005 ]
 121 : [ 9.6937e-006  ]
 122 : [ 8.9084e-006  ]
 123 : [ 9.27318e-006 ]
 124 : [ 1.02507e-005 ]
 125 : [ 1.01334e-005 ]
 126 : [ 1.13631e-005 ]
 127 : [ 9.88597e-006 ]
 128 : [ 9.153e-006   ]
 129 : [ 9.21819e-006 ]
 130 : [ 8.56291e-006 ]
 131 : [ 1.05479e-005 ]
 132 : [ 8.6887e-006  ]
 133 : [ 8.40624e-006 ]
 134 : [ 1.07039e-005 ]
 135 : [ 1.09151e-005 ]
 136 : [ 9.79162e-006 ]
 137 : [ 9.74912e-006 ]
 138 : [ 9.83861e-006 ]
 139 : [ 8.87332e-006 ]
 140 : [ 1.04741e-005 ]
 141 : [ 1.0486e-005  ]
 142 : [ 1.04686e-005 ]
 143 : [ 9.0248e-006  ]
 144 : [ 9.47698e-006 ]
 145 : [ 1.05125e-005 ]
 146 : [ 1.06859e-005 ]
 147 : [ 9.23584e-006 ]
 148 : [ 1.07986e-005 ]
 149 : [ 9.1709e-006  ]
 150 : [ 1.1113e-005  ]
 151 : [ 1.14902e-005 ]
 152 : [ 1.06679e-005 ]
 153 : [ 1.05895e-005 ]
 154 : [ 1.0025e-005  ]
 155 : [ 9.39744e-006 ]
 156 : [ 8.95838e-006 ]
 157 : [ 9.39972e-006 ]
 158 : [ 1.03162e-005 ]
 159 : [ 1.11958e-005 ]
 160 : [ 9.82595e-006 ]
 161 : [ 1.10644e-005 ]
 162 : [ 9.28346e-006 ]
 163 : [ 9.05142e-006 ]
 164 : [ 9.60579e-006 ]
 165 : [ 1.08011e-005 ]
 166 : [ 1.00207e-005 ]
 167 : [ 1.1301e-005  ]
 168 : [ 9.07257e-006 ]
 169 : [ 1.00146e-005 ]
 170 : [ 1.06464e-005 ]
 171 : [ 1.03984e-005 ]
 172 : [ 1.01097e-005 ]
 173 : [ 9.376e-006   ]
 174 : [ 1.1053e-005  ]
 175 : [ 1.0836e-005  ]
 176 : [ 9.95932e-006 ]
 177 : [ 1.11684e-005 ]
 178 : [ 1.06337e-005 ]
 179 : [ 9.18958e-006 ]
 180 : [ 1.04301e-005 ]
 181 : [ 1.04229e-005 ]
 182 : [ 9.22558e-006 ]
 183 : [ 8.74732e-006 ]
 184 : [ 9.79674e-006 ]
 185 : [ 8.70972e-006 ]
 186 : [ 1.10847e-005 ]
 187 : [ 1.07615e-005 ]
 188 : [ 1.04433e-005 ]
 189 : [ 9.69313e-006 ]
 190 : [ 8.65373e-006 ]
 191 : [ 1.12601e-005 ]
 192 : [ 9.16203e-006 ]
 193 : [ 1.08235e-005 ]
 194 : [ 1.026e-005   ]
 195 : [ 9.3235e-006  ]
 196 : [ 9.32593e-006 ]
 197 : [ 8.89963e-006 ]
 198 : [ 8.71803e-006 ]
 199 : [ 1.09062e-005 ]
 200 : [ 1.02532e-005 ]
 201 : [ 9.09875e-006 ]
 202 : [ 8.52055e-006 ]
 203 : [ 1.0284e-005  ]
 204 : [ 9.60786e-006 ]
 205 : [ 1.01007e-005 ]
 206 : [ 1.03102e-005 ]
 207 : [ 1.12921e-005 ]
 208 : [ 1.11969e-005 ]
 209 : [ 9.95898e-006 ]
 210 : [ 9.12894e-006 ]
 211 : [ 1.04603e-005 ]
 212 : [ 9.51972e-006 ]
 213 : [ 1.1178e-005  ]
 214 : [ 9.17296e-006 ]
 215 : [ 1.02192e-005 ]
 216 : [ 9.34147e-006 ]
 217 : [ 1.00611e-005 ]
 218 : [ 1.05318e-005 ]
 219 : [ 9.23317e-006 ]
 220 : [ 9.4237e-006  ]
 221 : [ 9.8109e-006  ]
 222 : [ 1.10294e-005 ]
 223 : [ 1.14406e-005 ]
 224 : [ 9.75496e-006 ]
 225 : [ 8.82452e-006 ]
 226 : [ 9.0523e-006  ]
 227 : [ 1.13369e-005 ]
 228 : [ 1.07187e-005 ]
 229 : [ 1.14912e-005 ]
 230 : [ 9.56926e-006 ]
 231 : [ 9.83223e-006 ]
 232 : [ 9.56931e-006 ]
 233 : [ 1.01364e-005 ]
 234 : [ 1.12961e-005 ]
 235 : [ 1.05861e-005 ]
 236 : [ 1.03373e-005 ]
 237 : [ 1.11853e-005 ]
 238 : [ 8.86158e-006 ]
 239 : [ 1.05708e-005 ]
 240 : [ 1.09161e-005 ]
 241 : [ 1.03521e-005 ]
 242 : [ 1.14099e-005 ]
 243 : [ 1.12775e-005 ]
 244 : [ 1.06844e-005 ]
 245 : [ 1.0627e-005  ]
 246 : [ 8.91487e-006 ]
 247 : [ 1.10045e-005 ]
 248 : [ 1.05371e-005 ]
 249 : [ 1.08132e-005 ]
 250 : [ 9.59891e-006 ]
 251 : [ 8.87104e-006 ]
 252 : [ 9.53902e-006 ]
 253 : [ 1.1515e-005  ]
 254 : [ 1.00762e-005 ]
 255 : [ 9.85499e-006 ]
 256 : [ 9.02701e-006 ]
 257 : [ 8.83551e-006 ]
 258 : [ 1.06432e-005 ]
 259 : [ 1.02977e-005 ]
 260 : [ 9.18938e-006 ]
 261 : [ 8.82698e-006 ]
 262 : [ 9.60326e-006 ]
 263 : [ 1.08168e-005 ]
 264 : [ 9.93591e-006 ]
 265 : [ 1.13158e-005 ]
 266 : [ 9.99993e-006 ]
 267 : [ 1.11801e-005 ]
 268 : [ 8.59018e-006 ]
 269 : [ 8.91854e-006 ]
 270 : [ 9.62278e-006 ]
 271 : [ 1.05466e-005 ]
 272 : [ 8.70623e-006 ]
 273 : [ 9.331e-006   ]
 274 : [ 1.01348e-005 ]
 275 : [ 9.15642e-006 ]
 276 : [ 8.99696e-006 ]
 277 : [ 9.49492e-006 ]
 278 : [ 1.12682e-005 ]
 279 : [ 9.97278e-006 ]
 280 : [ 1.11674e-005 ]
 281 : [ 8.91453e-006 ]
 282 : [ 1.00059e-005 ]
 283 : [ 1.10991e-005 ]
 284 : [ 1.00221e-005 ]
 285 : [ 1.04706e-005 ]
 286 : [ 9.63391e-006 ]
 287 : [ 9.55802e-006 ]
 288 : [ 1.02697e-005 ]
 289 : [ 9.57037e-006 ]
 290 : [ 1.09572e-005 ]
 291 : [ 1.10691e-005 ]
 292 : [ 9.30216e-006 ]
 293 : [ 1.01227e-005 ]
 294 : [ 9.13175e-006 ]
 295 : [ 8.69558e-006 ]
 296 : [ 1.00562e-005 ]
 297 : [ 1.07779e-005 ]
 298 : [ 8.35368e-006 ]
 299 : [ 1.0018e-005  ]
 300 : [ 8.97274e-006 ]
 301 : [ 9.6194e-006  ]
 302 : [ 8.76357e-006 ]
 303 : [ 8.76358e-006 ]
 304 : [ 9.57135e-006 ]
 305 : [ 9.10019e-006 ]
 306 : [ 1.05607e-005 ]
 307 : [ 8.96754e-006 ]
 308 : [ 9.31073e-006 ]
 309 : [ 9.07089e-006 ]
 310 : [ 1.01246e-005 ]
 311 : [ 9.62371e-006 ]
 312 : [ 1.1496e-005  ]
 313 : [ 1.0273e-005  ]
 314 : [ 9.81677e-006 ]
 315 : [ 1.11551e-005 ]
 316 : [ 1.0778e-005  ]
 317 : [ 1.11786e-005 ]
 318 : [ 9.0125e-006  ]
 319 : [ 9.3343e-006  ]
 320 : [ 1.05641e-005 ]
 321 : [ 1.0062e-005  ]
 322 : [ 1.10679e-005 ]
 323 : [ 8.89977e-006 ]
 324 : [ 1.00937e-005 ]
 325 : [ 9.63424e-006 ]
 326 : [ 9.21831e-006 ]
 327 : [ 9.97383e-006 ]
 328 : [ 9.9109e-006  ]
 329 : [ 1.09852e-005 ]
 330 : [ 1.06947e-005 ]
 331 : [ 1.02537e-005 ]
 332 : [ 9.25591e-006 ]
 333 : [ 1.06671e-005 ]
 334 : [ 1.07237e-005 ]
 335 : [ 1.01745e-005 ]
 336 : [ 8.51051e-006 ]
 337 : [ 9.58565e-006 ]
 338 : [ 1.13297e-005 ]
 339 : [ 1.131e-005   ]
 340 : [ 1.04036e-005 ]
 341 : [ 9.15047e-006 ]
 342 : [ 9.57283e-006 ]
 343 : [ 9.83112e-006 ]
 344 : [ 8.95349e-006 ]
 345 : [ 8.63909e-006 ]
 346 : [ 1.01458e-005 ]
 347 : [ 9.37858e-006 ]
 348 : [ 9.26361e-006 ]
 349 : [ 1.11911e-005 ]
 350 : [ 8.63458e-006 ]
 351 : [ 1.09574e-005 ]
 352 : [ 9.59373e-006 ]
 353 : [ 1.04404e-005 ]
 354 : [ 1.02042e-005 ]
 355 : [ 1.07773e-005 ]
 356 : [ 1.09971e-005 ]
 357 : [ 1.06074e-005 ]
 358 : [ 9.58973e-006 ]
 359 : [ 1.04154e-005 ]
 360 : [ 9.79275e-006 ]
 361 : [ 9.88183e-006 ]
 362 : [ 9.37298e-006 ]
 363 : [ 8.8886e-006  ]
 364 : [ 1.03635e-005 ]
 365 : [ 1.03037e-005 ]
 366 : [ 1.04612e-005 ]
 367 : [ 9.45201e-006 ]
 368 : [ 9.55276e-006 ]
 369 : [ 9.81012e-006 ]
 370 : [ 1.05032e-005 ]
 371 : [ 9.77071e-006 ]
 372 : [ 9.48187e-006 ]
 373 : [ 1.01213e-005 ]
 374 : [ 1.09048e-005 ]
 375 : [ 9.68462e-006 ]
 376 : [ 8.99802e-006 ]
 377 : [ 1.0363e-005  ]
 378 : [ 1.03045e-005 ]
 379 : [ 1.13098e-005 ]
 380 : [ 1.10587e-005 ]
 381 : [ 9.89239e-006 ]
 382 : [ 9.87305e-006 ]
 383 : [ 8.95564e-006 ]
 384 : [ 9.05382e-006 ]
 385 : [ 1.12168e-005 ]
 386 : [ 1.0521e-005  ]
 387 : [ 1.09911e-005 ]
 388 : [ 1.0627e-005  ]
 389 : [ 1.0553e-005  ]
 390 : [ 9.22857e-006 ]
 391 : [ 8.51446e-006 ]
 392 : [ 1.08884e-005 ]
 393 : [ 1.07058e-005 ]
 394 : [ 1.05775e-005 ]
 395 : [ 9.55168e-006 ]
 396 : [ 1.05788e-005 ]
 397 : [ 9.18177e-006 ]
 398 : [ 1.1144e-005  ]
 399 : [ 1.11097e-005 ]
 400 : [ 9.19892e-006 ]
 401 : [ 1.09555e-005 ]
 402 : [ 9.77798e-006 ]
 403 : [ 1.00731e-005 ]
 404 : [ 1.11957e-005 ]
 405 : [ 1.0555e-005  ]
 406 : [ 1.0771e-005  ]
 407 : [ 9.96415e-006 ]
 408 : [ 9.08616e-006 ]
 409 : [ 9.17398e-006 ]
 410 : [ 8.60329e-006 ]
 411 : [ 8.80582e-006 ]
 412 : [ 9.17861e-006 ]
 413 : [ 9.0727e-006  ]
 414 : [ 1.10122e-005 ]
 415 : [ 1.11561e-005 ]
 416 : [ 8.96834e-006 ]
 417 : [ 1.06739e-005 ]
 418 : [ 1.06571e-005 ]
 419 : [ 9.93112e-006 ]
 420 : [ 9.60519e-006 ]
 421 : [ 9.64538e-006 ]
 422 : [ 9.01147e-006 ]
 423 : [ 1.0675e-005  ]
 424 : [ 9.48002e-006 ]
 425 : [ 1.02117e-005 ]
 426 : [ 8.82245e-006 ]
 427 : [ 1.07601e-005 ]
 428 : [ 1.08554e-005 ]
 429 : [ 1.09352e-005 ]
 430 : [ 9.54001e-006 ]
 431 : [ 9.03141e-006 ]
 432 : [ 9.76259e-006 ]
 433 : [ 1.12072e-005 ]
 434 : [ 9.88864e-006 ]
 435 : [ 9.94137e-006 ]
 436 : [ 1.08736e-005 ]
 437 : [ 8.86534e-006 ]
 438 : [ 1.1285e-005  ]
 439 : [ 1.13859e-005 ]
 440 : [ 9.85466e-006 ]
 441 : [ 9.58653e-006 ]
 442 : [ 1.09528e-005 ]
 443 : [ 9.33291e-006 ]
 444 : [ 8.77893e-006 ]
 445 : [ 9.74799e-006 ]
 446 : [ 1.02917e-005 ]
 447 : [ 1.01757e-005 ]
 448 : [ 1.01997e-005 ]
 449 : [ 8.66868e-006 ]
 450 : [ 1.04531e-005 ]
 451 : [ 1.10003e-005 ]
 452 : [ 1.09295e-005 ]
 453 : [ 1.0866e-005  ]
 454 : [ 1.08126e-005 ]
 455 : [ 1.06612e-005 ]
 456 : [ 1.13168e-005 ]
 457 : [ 9.42989e-006 ]
 458 : [ 1.02406e-005 ]
 459 : [ 1.03062e-005 ]
 460 : [ 9.4136e-006  ]
 461 : [ 1.14188e-005 ]
 462 : [ 9.75561e-006 ]
 463 : [ 1.03582e-005 ]
 464 : [ 9.39094e-006 ]
 465 : [ 8.92592e-006 ]
 466 : [ 8.89251e-006 ]
 467 : [ 9.15991e-006 ]
 468 : [ 8.83436e-006 ]
 469 : [ 1.0002e-005  ]
 470 : [ 9.90741e-006 ]
 471 : [ 8.33233e-006 ]
 472 : [ 9.14627e-006 ]
 473 : [ 1.1536e-005  ]
 474 : [ 1.13617e-005 ]
 475 : [ 1.06525e-005 ]
 476 : [ 9.45749e-006 ]
 477 : [ 9.90697e-006 ]
 478 : [ 1.11347e-005 ]
 479 : [ 1.09741e-005 ]
 480 : [ 8.87975e-006 ]
 481 : [ 1.1451e-005  ]
 482 : [ 8.73562e-006 ]
 483 : [ 8.78036e-006 ]
 484 : [ 1.09971e-005 ]
 485 : [ 1.01011e-005 ]
 486 : [ 9.19832e-006 ]
 487 : [ 9.54039e-006 ]
 488 : [ 1.13718e-005 ]
 489 : [ 8.70629e-006 ]
 490 : [ 1.00349e-005 ]
 491 : [ 9.22528e-006 ]
 492 : [ 9.9735e-006  ]
 493 : [ 9.29145e-006 ]
 494 : [ 1.05464e-005 ]
 495 : [ 1.03848e-005 ]
 496 : [ 9.88821e-006 ]
 497 : [ 9.30022e-006 ]
 498 : [ 1.10787e-005 ]
 499 : [ 9.94028e-006 ]
 500 : [ 1.1207e-005  ]
 501 : [ 9.09759e-006 ]
 502 : [ 1.14834e-005 ]
 503 : [ 9.64009e-006 ]
 504 : [ 1.10599e-005 ]
 505 : [ 1.04805e-005 ]
 506 : [ 1.11666e-005 ]
 507 : [ 9.1675e-006  ]
 508 : [ 9.50739e-006 ]
 509 : [ 1.05157e-005 ]
 510 : [ 1.01486e-005 ]
 511 : [ 1.00766e-005 ]
 512 : [ 9.56874e-006 ]
 513 : [ 1.06238e-005 ]
 514 : [ 1.13956e-005 ]
 515 : [ 1.00042e-005 ]
 516 : [ 1.05171e-005 ]
 517 : [ 9.42341e-006 ]
 518 : [ 8.60573e-006 ]
 519 : [ 9.64818e-006 ]
 520 : [ 9.74793e-006 ]
 521 : [ 9.6312e-006  ]
 522 : [ 1.04936e-005 ]
 523 : [ 8.80856e-006 ]
 524 : [ 1.14221e-005 ]
 525 : [ 8.9631e-006  ]
 526 : [ 1.04304e-005 ]
 527 : [ 1.07752e-005 ]
 528 : [ 1.10131e-005 ]
 529 : [ 1.03765e-005 ]
 530 : [ 8.49476e-006 ]
 531 : [ 1.11239e-005 ]
 532 : [ 9.18187e-006 ]
 533 : [ 9.53116e-006 ]
 534 : [ 9.33029e-006 ]
 535 : [ 1.02323e-005 ]
 536 : [ 8.78783e-006 ]
 537 : [ 1.10568e-005 ]
 538 : [ 9.21899e-006 ]
 539 : [ 9.95345e-006 ]
 540 : [ 9.51495e-006 ]
 541 : [ 9.84883e-006 ]
 542 : [ 8.85178e-006 ]
 543 : [ 1.10029e-005 ]
 544 : [ 9.83741e-006 ]
 545 : [ 9.69297e-006 ]
 546 : [ 9.40781e-006 ]
 547 : [ 1.08985e-005 ]
 548 : [ 1.10474e-005 ]
 549 : [ 8.64962e-006 ]
 550 : [ 1.09322e-005 ]
 551 : [ 9.47188e-006 ]
 552 : [ 1.01759e-005 ]
 553 : [ 9.29493e-006 ]
 554 : [ 1.03474e-005 ]
 555 : [ 9.5773e-006  ]
 556 : [ 1.11266e-005 ]
 557 : [ 1.02635e-005 ]
 558 : [ 9.45589e-006 ]
 559 : [ 9.53001e-006 ]
 560 : [ 1.14393e-005 ]
 561 : [ 1.01782e-005 ]
 562 : [ 1.14975e-005 ]
 563 : [ 1.11709e-005 ]
 564 : [ 8.56836e-006 ]
 565 : [ 8.9461e-006  ]
 566 : [ 8.59934e-006 ]
 567 : [ 1.04994e-005 ]
 568 : [ 9.79786e-006 ]
 569 : [ 1.08066e-005 ]
 570 : [ 8.50228e-006 ]
 571 : [ 9.16011e-006 ]
 572 : [ 1.07462e-005 ]
 573 : [ 9.1303e-006  ]
 574 : [ 8.61651e-006 ]
 575 : [ 9.21675e-006 ]
 576 : [ 9.42239e-006 ]
 577 : [ 1.05218e-005 ]
 578 : [ 1.11891e-005 ]
 579 : [ 1.05525e-005 ]
 580 : [ 1.04953e-005 ]
 581 : [ 1.04127e-005 ]
 582 : [ 9.37331e-006 ]
 583 : [ 9.40929e-006 ]
 584 : [ 9.5206e-006  ]
 585 : [ 8.57258e-006 ]
 586 : [ 1.06873e-005 ]
 587 : [ 1.03526e-005 ]
 588 : [ 8.67597e-006 ]
 589 : [ 1.00003e-005 ]
 590 : [ 1.02949e-005 ]
 591 : [ 1.07385e-005 ]
 592 : [ 9.11291e-006 ]
 593 : [ 8.52594e-006 ]
 594 : [ 1.02418e-005 ]
 595 : [ 1.01203e-005 ]
 596 : [ 1.00213e-005 ]
 597 : [ 9.85081e-006 ]
 598 : [ 9.04225e-006 ]
 599 : [ 1.13381e-005 ]
 600 : [ 9.18322e-006 ]
 601 : [ 1.07958e-005 ]
 602 : [ 1.02216e-005 ]
 603 : [ 9.24631e-006 ]
 604 : [ 1.04237e-005 ]
 605 : [ 1.013e-005   ]
 606 : [ 9.68264e-006 ]
 607 : [ 1.1123e-005  ]
 608 : [ 9.68918e-006 ]
 609 : [ 1.02592e-005 ]
 610 : [ 1.02494e-005 ]
 611 : [ 8.43206e-006 ]
 612 : [ 9.38884e-006 ]
 613 : [ 1.00034e-005 ]
 614 : [ 1.02476e-005 ]
 615 : [ 1.07776e-005 ]
 616 : [ 9.49929e-006 ]
 617 : [ 1.03256e-005 ]
 618 : [ 1.13148e-005 ]
 619 : [ 1.07733e-005 ]
 620 : [ 1.09438e-005 ]
 621 : [ 8.47881e-006 ]
 622 : [ 1.04374e-005 ]
 623 : [ 9.28059e-006 ]
 624 : [ 1.08529e-005 ]
 625 : [ 9.29821e-006 ]
 626 : [ 1.04709e-005 ]
 627 : [ 1.08398e-005 ]
 628 : [ 9.93863e-006 ]
 629 : [ 1.00964e-005 ]
 630 : [ 1.04271e-005 ]
 631 : [ 1.04245e-005 ]
 632 : [ 1.06536e-005 ]
 633 : [ 9.15338e-006 ]
 634 : [ 9.25776e-006 ]
 635 : [ 8.94054e-006 ]
 636 : [ 9.9052e-006  ]
 637 : [ 9.80054e-006 ]
 638 : [ 1.07363e-005 ]
 639 : [ 1.06185e-005 ]
 640 : [ 1.01719e-005 ]
 641 : [ 9.4532e-006  ]
 642 : [ 9.16328e-006 ]
 643 : [ 1.05037e-005 ]
 644 : [ 1.07591e-005 ]
 645 : [ 9.71189e-006 ]
 646 : [ 1.06854e-005 ]
 647 : [ 1.09116e-005 ]
 648 : [ 1.0054e-005  ]
 649 : [ 1.05922e-005 ]
 650 : [ 1.10491e-005 ]
 651 : [ 9.06006e-006 ]
 652 : [ 1.09474e-005 ]
 653 : [ 1.12122e-005 ]
 654 : [ 8.63945e-006 ]
 655 : [ 9.53325e-006 ]
 656 : [ 8.55828e-006 ]
 657 : [ 9.17192e-006 ]
 658 : [ 1.03087e-005 ]
 659 : [ 1.02449e-005 ]
 660 : [ 9.00406e-006 ]
 661 : [ 1.03217e-005 ]
 662 : [ 9.7973e-006  ]
 663 : [ 9.60535e-006 ]
 664 : [ 9.59131e-006 ]
 665 : [ 9.79881e-006 ]
 666 : [ 9.02054e-006 ]
 667 : [ 1.1163e-005  ]
 668 : [ 9.93212e-006 ]
 669 : [ 1.01517e-005 ]
 670 : [ 1.10919e-005 ]
 671 : [ 1.08654e-005 ]
 672 : [ 9.36753e-006 ]
 673 : [ 1.06247e-005 ]
 674 : [ 9.83569e-006 ]
 675 : [ 9.82157e-006 ]
 676 : [ 9.59082e-006 ]
 677 : [ 1.09942e-005 ]
 678 : [ 8.79396e-006 ]
 679 : [ 1.01054e-005 ]
 680 : [ 1.09601e-005 ]
 681 : [ 1.11953e-005 ]
 682 : [ 8.89227e-006 ]
 683 : [ 1.00518e-005 ]
 684 : [ 9.40262e-006 ]
 685 : [ 1.14992e-005 ]
 686 : [ 9.27788e-006 ]
 687 : [ 1.09383e-005 ]
 688 : [ 9.1884e-006  ]
 689 : [ 8.9666e-006  ]
 690 : [ 9.58607e-006 ]
 691 : [ 1.03353e-005 ]
 692 : [ 9.24991e-006 ]
 693 : [ 9.28451e-006 ]
 694 : [ 9.92361e-006 ]
 695 : [ 9.11502e-006 ]
 696 : [ 9.71259e-006 ]
 697 : [ 1.04815e-005 ]
 698 : [ 9.11815e-006 ]
 699 : [ 9.93492e-006 ]
 700 : [ 9.21248e-006 ]
 701 : [ 9.90592e-006 ]
 702 : [ 9.51842e-006 ]
 703 : [ 1.01263e-005 ]
 704 : [ 1.0774e-005  ]
 705 : [ 1.15539e-005 ]
 706 : [ 1.00747e-005 ]
 707 : [ 1.03785e-005 ]
 708 : [ 9.17584e-006 ]
 709 : [ 8.90497e-006 ]
 710 : [ 9.4719e-006  ]
 711 : [ 1.04984e-005 ]
 712 : [ 8.36357e-006 ]
 713 : [ 9.77237e-006 ]
 714 : [ 9.66324e-006 ]
 715 : [ 8.9502e-006  ]
 716 : [ 9.69008e-006 ]
 717 : [ 1.03261e-005 ]
 718 : [ 9.08076e-006 ]
 719 : [ 9.1711e-006  ]
 720 : [ 1.0528e-005  ]
 721 : [ 9.25638e-006 ]
 722 : [ 1.02337e-005 ]
 723 : [ 9.21934e-006 ]
 724 : [ 9.5927e-006  ]
 725 : [ 8.89185e-006 ]
 726 : [ 1.13005e-005 ]
 727 : [ 9.34924e-006 ]
 728 : [ 9.84381e-006 ]
 729 : [ 1.08568e-005 ]
 730 : [ 8.53527e-006 ]
 731 : [ 1.08481e-005 ]
 732 : [ 8.99175e-006 ]
 733 : [ 1.00203e-005 ]
 734 : [ 1.001e-005   ]
 735 : [ 1.07549e-005 ]
 736 : [ 9.82741e-006 ]
 737 : [ 1.08358e-005 ]
 738 : [ 1.11518e-005 ]
 739 : [ 9.71665e-006 ]
 740 : [ 9.03648e-006 ]
 741 : [ 9.36479e-006 ]
 742 : [ 9.63986e-006 ]
 743 : [ 9.09462e-006 ]
 744 : [ 1.1143e-005  ]
 745 : [ 8.83638e-006 ]
 746 : [ 1.00849e-005 ]
 747 : [ 1.01423e-005 ]
 748 : [ 1.12943e-005 ]
 749 : [ 9.49887e-006 ]
 750 : [ 1.03272e-005 ]
 751 : [ 1.0025e-005  ]
 752 : [ 1.09106e-005 ]
 753 : [ 9.66891e-006 ]
 754 : [ 1.0395e-005  ]
 755 : [ 1.14306e-005 ]
 756 : [ 8.93522e-006 ]
 757 : [ 9.93644e-006 ]
 758 : [ 1.01843e-005 ]
 759 : [ 9.50215e-006 ]
 760 : [ 1.01311e-005 ]
 761 : [ 1.07703e-005 ]
 762 : [ 9.46883e-006 ]
 763 : [ 1.00828e-005 ]
 764 : [ 9.87359e-006 ]
 765 : [ 1.04751e-005 ]
 766 : [ 1.08979e-005 ]
 767 : [ 9.40285e-006 ]
 768 : [ 1.12552e-005 ]
 769 : [ 1.08346e-005 ]
 770 : [ 8.61955e-006 ]
 771 : [ 9.04593e-006 ]
 772 : [ 1.07502e-005 ]
 773 : [ 1.05447e-005 ]
 774 : [ 1.06765e-005 ]
 775 : [ 1.05313e-005 ]
 776 : [ 1.07423e-005 ]
 777 : [ 9.77521e-006 ]
 778 : [ 1.11429e-005 ]
 779 : [ 9.66745e-006 ]
 780 : [ 1.0491e-005  ]
 781 : [ 9.15784e-006 ]
 782 : [ 9.73562e-006 ]
 783 : [ 1.0328e-005  ]
 784 : [ 8.59356e-006 ]
 785 : [ 1.04536e-005 ]
 786 : [ 8.73848e-006 ]
 787 : [ 8.9196e-006  ]
 788 : [ 9.35196e-006 ]
 789 : [ 1.02953e-005 ]
 790 : [ 8.96488e-006 ]
 791 : [ 9.83235e-006 ]
 792 : [ 9.36442e-006 ]
 793 : [ 8.9893e-006  ]
 794 : [ 1.15839e-005 ]
 795 : [ 1.01165e-005 ]
 796 : [ 9.73171e-006 ]
 797 : [ 8.59003e-006 ]
 798 : [ 9.90515e-006 ]
 799 : [ 1.08726e-005 ]
 800 : [ 9.22691e-006 ]
 801 : [ 9.72673e-006 ]
 802 : [ 8.93273e-006 ]
 803 : [ 1.12899e-005 ]
 804 : [ 9.1451e-006  ]
 805 : [ 1.03889e-005 ]
 806 : [ 9.26299e-006 ]
 807 : [ 1.10219e-005 ]
 808 : [ 1.07695e-005 ]
 809 : [ 1.07018e-005 ]
 810 : [ 9.55933e-006 ]
 811 : [ 9.42751e-006 ]
 812 : [ 8.94836e-006 ]
 813 : [ 1.03013e-005 ]
 814 : [ 8.41288e-006 ]
 815 : [ 9.24998e-006 ]
 816 : [ 9.68575e-006 ]
 817 : [ 8.77806e-006 ]
 818 : [ 8.94855e-006 ]
 819 : [ 8.94336e-006 ]
 820 : [ 9.20486e-006 ]
 821 : [ 1.05906e-005 ]
 822 : [ 9.86356e-006 ]
 823 : [ 8.7082e-006  ]
 824 : [ 1.07192e-005 ]
 825 : [ 1.02953e-005 ]
 826 : [ 9.24824e-006 ]
 827 : [ 9.45539e-006 ]
 828 : [ 8.85542e-006 ]
 829 : [ 9.24049e-006 ]
 830 : [ 1.12387e-005 ]
 831 : [ 9.49262e-006 ]
 832 : [ 1.0574e-005  ]
 833 : [ 9.36463e-006 ]
 834 : [ 1.02038e-005 ]
 835 : [ 9.72103e-006 ]
 836 : [ 9.38791e-006 ]
 837 : [ 1.04187e-005 ]
 838 : [ 9.59214e-006 ]
 839 : [ 9.61723e-006 ]
 840 : [ 1.06054e-005 ]
 841 : [ 1.07031e-005 ]
 842 : [ 1.06297e-005 ]
 843 : [ 8.45947e-006 ]
 844 : [ 1.01537e-005 ]
 845 : [ 1.04693e-005 ]
 846 : [ 1.13548e-005 ]
 847 : [ 9.91491e-006 ]
 848 : [ 8.9358e-006  ]
 849 : [ 8.71537e-006 ]
 850 : [ 1.0181e-005  ]
 851 : [ 9.08134e-006 ]
 852 : [ 1.08078e-005 ]
 853 : [ 1.01809e-005 ]
 854 : [ 9.73861e-006 ]
 855 : [ 1.0355e-005  ]
 856 : [ 9.60738e-006 ]
 857 : [ 1.141e-005   ]
 858 : [ 1.04911e-005 ]
 859 : [ 1.11288e-005 ]
 860 : [ 1.14567e-005 ]
 861 : [ 1.07853e-005 ]
 862 : [ 9.97112e-006 ]
 863 : [ 1.10653e-005 ]
 864 : [ 9.816e-006   ]
 865 : [ 9.40876e-006 ]
 866 : [ 1.00824e-005 ]
 867 : [ 1.09676e-005 ]
 868 : [ 9.13227e-006 ]
 869 : [ 1.01845e-005 ]
 870 : [ 8.72126e-006 ]
 871 : [ 9.72069e-006 ]
 872 : [ 1.05685e-005 ]
 873 : [ 9.87594e-006 ]
 874 : [ 9.38821e-006 ]
 875 : [ 1.02547e-005 ]
 876 : [ 1.15458e-005 ]
 877 : [ 9.43952e-006 ]
 878 : [ 8.97707e-006 ]
 879 : [ 1.03329e-005 ]
 880 : [ 1.01113e-005 ]
 881 : [ 9.08968e-006 ]
 882 : [ 8.93779e-006 ]
 883 : [ 1.0524e-005  ]
 884 : [ 9.2353e-006  ]
 885 : [ 9.53543e-006 ]
 886 : [ 9.15628e-006 ]
 887 : [ 9.20461e-006 ]
 888 : [ 8.83787e-006 ]
 889 : [ 1.06928e-005 ]
 890 : [ 1.04876e-005 ]
 891 : [ 1.02251e-005 ]
 892 : [ 1.09585e-005 ]
 893 : [ 1.04027e-005 ]
 894 : [ 1.08485e-005 ]
 895 : [ 1.06463e-005 ]
 896 : [ 9.81985e-006 ]
 897 : [ 1.09403e-005 ]
 898 : [ 1.09766e-005 ]
 899 : [ 8.94037e-006 ]
 900 : [ 1.066e-005   ]
 901 : [ 1.06584e-005 ]
 902 : [ 1.03524e-005 ]
 903 : [ 9.12736e-006 ]
 904 : [ 1.1177e-005  ]
 905 : [ 1.12118e-005 ]
 906 : [ 1.04526e-005 ]
 907 : [ 1.0447e-005  ]
 908 : [ 8.74309e-006 ]
 909 : [ 1.04861e-005 ]
 910 : [ 9.09045e-006 ]
 911 : [ 1.03758e-005 ]
 912 : [ 9.05048e-006 ]
 913 : [ 9.89715e-006 ]
 914 : [ 1.07017e-005 ]
 915 : [ 1.01527e-005 ]
 916 : [ 8.82285e-006 ]
 917 : [ 9.50467e-006 ]
 918 : [ 8.97188e-006 ]
 919 : [ 9.19353e-006 ]
 920 : [ 1.07338e-005 ]
 921 : [ 9.35021e-006 ]
 922 : [ 1.01191e-005 ]
 923 : [ 1.11067e-005 ]
 924 : [ 1.09352e-005 ]
 925 : [ 8.95204e-006 ]
 926 : [ 9.45776e-006 ]
 927 : [ 8.89478e-006 ]
 928 : [ 1.1484e-005  ]
 929 : [ 9.61526e-006 ]
 930 : [ 1.00471e-005 ]
 931 : [ 1.04651e-005 ]
 932 : [ 1.14449e-005 ]
 933 : [ 1.15051e-005 ]
 934 : [ 1.10942e-005 ]
 935 : [ 8.92805e-006 ]
 936 : [ 1.00575e-005 ]
 937 : [ 9.47904e-006 ]
 938 : [ 8.66915e-006 ]
 939 : [ 1.13819e-005 ]
 940 : [ 1.06322e-005 ]
 941 : [ 1.09679e-005 ]
 942 : [ 8.78593e-006 ]
 943 : [ 8.94294e-006 ]
 944 : [ 1.06544e-005 ]
 945 : [ 1.04582e-005 ]
 946 : [ 1.07949e-005 ]
 947 : [ 1.06805e-005 ]
 948 : [ 1.01962e-005 ]
 949 : [ 1.07238e-005 ]
 950 : [ 1.13511e-005 ]
 951 : [ 9.91136e-006 ]
 952 : [ 1.06345e-005 ]
 953 : [ 8.87277e-006 ]
 954 : [ 9.98124e-006 ]
 955 : [ 1.08282e-005 ]
 956 : [ 1.04211e-005 ]
 957 : [ 1.01986e-005 ]
 958 : [ 1.01704e-005 ]
 959 : [ 9.42438e-006 ]
 960 : [ 9.81839e-006 ]
 961 : [ 1.07409e-005 ]
 962 : [ 1.02176e-005 ]
 963 : [ 1.002e-005   ]
 964 : [ 1.07577e-005 ]
 965 : [ 1.13083e-005 ]
 966 : [ 9.65105e-006 ]
 967 : [ 1.08767e-005 ]
 968 : [ 1.06031e-005 ]
 969 : [ 1.06831e-005 ]
 970 : [ 8.90163e-006 ]
 971 : [ 9.15662e-006 ]
 972 : [ 8.84464e-006 ]
 973 : [ 8.47942e-006 ]
 974 : [ 1.06131e-005 ]
 975 : [ 9.32742e-006 ]
 976 : [ 1.03366e-005 ]
 977 : [ 9.56897e-006 ]
 978 : [ 1.129e-005   ]
 979 : [ 1.04382e-005 ]
 980 : [ 9.49975e-006 ]
 981 : [ 9.01731e-006 ]
 982 : [ 1.00772e-005 ]
 983 : [ 9.38328e-006 ]
 984 : [ 1.06596e-005 ]
 985 : [ 9.3715e-006  ]
 986 : [ 9.39256e-006 ]
 987 : [ 1.12995e-005 ]
 988 : [ 1.07735e-005 ]
 989 : [ 9.58589e-006 ]
 990 : [ 9.7808e-006  ]
 991 : [ 9.40106e-006 ]
 992 : [ 1.02397e-005 ]
 993 : [ 9.61726e-006 ]
 994 : [ 9.56217e-006 ]
 995 : [ 9.52005e-006 ]
 996 : [ 9.31203e-006 ]
 997 : [ 1.10523e-005 ]
 998 : [ 1.1006e-005  ]
 999 : [ 1.02602e-005 ]
1000 : [ 1.09834e-005 ]
1001 : [ 1.12463e-005 ]
1002 : [ 9.1601e-006  ]
1003 : [ 8.7482e-006  ]
1004 : [ 8.56102e-006 ]
1005 : [ 8.90895e-006 ]
1006 : [ 1.05134e-005 ]
1007 : [ 1.10024e-005 ]
1008 : [ 9.70832e-006 ]
1009 : [ 1.06228e-005 ]
1010 : [ 1.1365e-005  ]
1011 : [ 9.13713e-006 ]
1012 : [ 1.07577e-005 ]
1013 : [ 1.00398e-005 ]
1014 : [ 8.77129e-006 ]
1015 : [ 1.09687e-005 ]
1016 : [ 1.04867e-005 ]
1017 : [ 1.13907e-005 ]
1018 : [ 1.07102e-005 ]
1019 : [ 8.74637e-006 ]
1020 : [ 8.90297e-006 ]
1021 : [ 1.06437e-005 ]
1022 : [ 1.04602e-005 ]
1023 : [ 1.07136e-005 ]
1024 : [ 9.94452e-006 ]
1025 : [ 9.09037e-006 ]
1026 : [ 8.86429e-006 ]
1027 : [ 1.14083e-005 ]
1028 : [ 9.25771e-006 ]
1029 : [ 1.01135e-005 ]
1030 : [ 1.03878e-005 ]
1031 : [ 9.73458e-006 ]
1032 : [ 1.13134e-005 ]
1033 : [ 1.12303e-005 ]
1034 : [ 1.01459e-005 ]
1035 : [ 8.85701e-006 ]
1036 : [ 8.94103e-006 ]
1037 : [ 1.08663e-005 ]
1038 : [ 8.58234e-006 ]
1039 : [ 1.06739e-005 ]
1040 : [ 9.51081e-006 ]
1041 : [ 9.47618e-006 ]
1042 : [ 9.7977e-006  ]
1043 : [ 8.85825e-006 ]
1044 : [ 1.12214e-005 ]
1045 : [ 1.02074e-005 ]
1046 : [ 1.02918e-005 ]
1047 : [ 1.12433e-005 ]
1048 : [ 1.11551e-005 ]
1049 : [ 1.09818e-005 ]
1050 : [ 8.82795e-006 ]
1051 : [ 1.04217e-005 ]
1052 : [ 9.81517e-006 ]
1053 : [ 8.44748e-006 ]
1054 : [ 9.58418e-006 ]
1055 : [ 1.01784e-005 ]
1056 : [ 1.10135e-005 ]
1057 : [ 9.14403e-006 ]
1058 : [ 1.11446e-005 ]
1059 : [ 1.04628e-005 ]
1060 : [ 1.03045e-005 ]
1061 : [ 1.14248e-005 ]
1062 : [ 1.01826e-005 ]
1063 : [ 9.02328e-006 ]
1064 : [ 9.105e-006   ]
1065 : [ 1.00029e-005 ]
1066 : [ 9.75004e-006 ]
1067 : [ 8.32451e-006 ]
1068 : [ 1.11333e-005 ]
1069 : [ 1.11387e-005 ]
1070 : [ 1.02776e-005 ]
1071 : [ 9.97193e-006 ]
1072 : [ 8.73596e-006 ]
1073 : [ 9.54095e-006 ]
1074 : [ 1.05487e-005 ]
1075 : [ 9.46565e-006 ]
1076 : [ 1.04836e-005 ]
1077 : [ 8.96007e-006 ]
1078 : [ 1.0818e-005  ]
1079 : [ 9.33226e-006 ]
1080 : [ 1.01275e-005 ]
1081 : [ 1.02878e-005 ]
1082 : [ 8.95039e-006 ]
1083 : [ 8.91819e-006 ]
1084 : [ 9.00544e-006 ]
1085 : [ 1.1092e-005  ]
1086 : [ 9.31224e-006 ]
1087 : [ 1.09811e-005 ]
1088 : [ 1.02356e-005 ]
1089 : [ 1.11542e-005 ]
1090 : [ 1.09367e-005 ]
1091 : [ 9.31323e-006 ]
1092 : [ 1.1452e-005  ]
1093 : [ 1.01053e-005 ]
1094 : [ 8.45407e-006 ]
1095 : [ 1.09886e-005 ]
1096 : [ 1.08287e-005 ]
1097 : [ 8.61139e-006 ]
1098 : [ 1.01774e-005 ]
1099 : [ 1.06623e-005 ]
1100 : [ 9.99138e-006 ]
1101 : [ 1.06732e-005 ]
1102 : [ 1.02439e-005 ]
1103 : [ 8.95104e-006 ]
1104 : [ 1.08419e-005 ]
1105 : [ 1.10462e-005 ]
1106 : [ 8.82789e-006 ]
1107 : [ 9.57648e-006 ]
1108 : [ 1.05457e-005 ]
1109 : [ 1.09643e-005 ]
1110 : [ 9.04207e-006 ]
1111 : [ 8.96609e-006 ]
1112 : [ 9.40946e-006 ]
1113 : [ 9.31873e-006 ]
1114 : [ 1.00077e-005 ]
1115 : [ 1.00693e-005 ]
1116 : [ 1.1174e-005  ]
1117 : [ 1.03825e-005 ]
1118 : [ 1.11517e-005 ]
1119 : [ 8.92611e-006 ]
1120 : [ 1.10997e-005 ]
1121 : [ 8.90931e-006 ]
1122 : [ 8.70097e-006 ]
1123 : [ 1.02423e-005 ]
1124 : [ 8.67975e-006 ]
1125 : [ 9.02413e-006 ]
1126 : [ 9.09354e-006 ]
1127 : [ 8.43363e-006 ]
1128 : [ 1.10006e-005 ]
1129 : [ 8.55717e-006 ]
1130 : [ 1.07451e-005 ]
1131 : [ 1.07163e-005 ]
1132 : [ 9.60458e-006 ]
1133 : [ 1.09871e-005 ]
1134 : [ 9.18946e-006 ]
1135 : [ 1.02581e-005 ]
1136 : [ 9.34678e-006 ]
1137 : [ 1.13051e-005 ]
1138 : [ 9.49865e-006 ]
1139 : [ 1.09286e-005 ]
1140 : [ 9.04389e-006 ]
1141 : [ 9.59872e-006 ]
1142 : [ 1.05503e-005 ]
1143 : [ 1.01344e-005 ]
1144 : [ 9.96561e-006 ]
1145 : [ 1.0555e-005  ]
1146 : [ 9.51011e-006 ]
1147 : [ 1.01293e-005 ]
1148 : [ 9.47744e-006 ]
1149 : [ 1.00344e-005 ]
1150 : [ 9.3216e-006  ]
1151 : [ 1.05323e-005 ]
1152 : [ 9.91691e-006 ]
1153 : [ 1.02801e-005 ]
1154 : [ 1.09124e-005 ]
1155 : [ 1.11859e-005 ]
1156 : [ 1.12103e-005 ]
1157 : [ 1.04475e-005 ]
1158 : [ 1.14526e-005 ]
1159 : [ 1.02287e-005 ]
1160 : [ 1.14045e-005 ]
1161 : [ 9.59855e-006 ]
1162 : [ 9.61684e-006 ]
1163 : [ 9.09225e-006 ]
1164 : [ 1.09509e-005 ]
1165 : [ 1.01568e-005 ]
1166 : [ 1.02772e-005 ]
1167 : [ 1.02573e-005 ]
1168 : [ 8.46776e-006 ]
1169 : [ 1.11343e-005 ]
1170 : [ 1.03888e-005 ]
1171 : [ 8.75369e-006 ]
1172 : [ 1.07773e-005 ]
1173 : [ 1.01792e-005 ]
1174 : [ 9.80635e-006 ]
1175 : [ 1.10006e-005 ]
1176 : [ 1.12437e-005 ]
1177 : [ 9.58864e-006 ]
1178 : [ 1.09249e-005 ]
1179 : [ 1.02303e-005 ]
1180 : [ 1.10306e-005 ]
1181 : [ 8.66136e-006 ]
1182 : [ 1.15606e-005 ]
1183 : [ 1.05978e-005 ]
1184 : [ 1.03895e-005 ]
1185 : [ 1.07522e-005 ]
1186 : [ 9.50464e-006 ]
1187 : [ 1.1019e-005  ]
1188 : [ 9.83616e-006 ]
1189 : [ 9.91996e-006 ]
1190 : [ 9.52109e-006 ]
1191 : [ 9.73518e-006 ]
1192 : [ 9.19308e-006 ]
1193 : [ 9.69854e-006 ]
1194 : [ 1.00195e-005 ]
1195 : [ 1.00028e-005 ]
1196 : [ 9.05281e-006 ]
1197 : [ 9.38378e-006 ]
1198 : [ 8.99387e-006 ]
1199 : [ 1.08257e-005 ]
1200 : [ 1.00688e-005 ]
1201 : [ 9.39144e-006 ]
1202 : [ 1.07206e-005 ]
1203 : [ 9.95512e-006 ]
1204 : [ 1.08627e-005 ]
1205 : [ 8.934e-006   ]
1206 : [ 9.1615e-006  ]
1207 : [ 8.5471e-006  ]
1208 : [ 1.02122e-005 ]
1209 : [ 9.66031e-006 ]
1210 : [ 9.01138e-006 ]
1211 : [ 1.05228e-005 ]
1212 : [ 9.01559e-006 ]
1213 : [ 8.71901e-006 ]
1214 : [ 1.12141e-005 ]
1215 : [ 1.0123e-005  ]
1216 : [ 1.11481e-005 ]
1217 : [ 9.40381e-006 ]
1218 : [ 9.73077e-006 ]
1219 : [ 1.02909e-005 ]
1220 : [ 1.10325e-005 ]
1221 : [ 1.07611e-005 ]
1222 : [ 1.05168e-005 ]
1223 : [ 9.83034e-006 ]
1224 : [ 9.28105e-006 ]
1225 : [ 1.10479e-005 ]
1226 : [ 1.07111e-005 ]
1227 : [ 1.01284e-005 ]
1228 : [ 1.02878e-005 ]
1229 : [ 1.00811e-005 ]
1230 : [ 9.93066e-006 ]
1231 : [ 1.02977e-005 ]
1232 : [ 8.88733e-006 ]
1233 : [ 1.10188e-005 ]
1234 : [ 1.14374e-005 ]
1235 : [ 8.45428e-006 ]
1236 : [ 1.00012e-005 ]
1237 : [ 1.0641e-005  ]
1238 : [ 1.09837e-005 ]
1239 : [ 9.68381e-006 ]
1240 : [ 1.12861e-005 ]
1241 : [ 1.08088e-005 ]
1242 : [ 1.09482e-005 ]
1243 : [ 9.46975e-006 ]
1244 : [ 1.08354e-005 ]
1245 : [ 9.04498e-006 ]
1246 : [ 1.10764e-005 ]
1247 : [ 8.58567e-006 ]
1248 : [ 9.9687e-006  ]
1249 : [ 1.03644e-005 ]
1250 : [ 9.62209e-006 ]
1251 : [ 1.10175e-005 ]
1252 : [ 1.10435e-005 ]
1253 : [ 1.07756e-005 ]
1254 : [ 9.44744e-006 ]
1255 : [ 9.08941e-006 ]
1256 : [ 8.89298e-006 ]
1257 : [ 8.41698e-006 ]
1258 : [ 8.67349e-006 ]
1259 : [ 9.51125e-006 ]
1260 : [ 1.12366e-005 ]
1261 : [ 1.01215e-005 ]
1262 : [ 9.35702e-006 ]
1263 : [ 8.79235e-006 ]
1264 : [ 1.08582e-005 ]
1265 : [ 1.08784e-005 ]
1266 : [ 1.16196e-005 ]
1267 : [ 9.80086e-006 ]
1268 : [ 1.09908e-005 ]
1269 : [ 1.08647e-005 ]
1270 : [ 8.94904e-006 ]
1271 : [ 9.96497e-006 ]
1272 : [ 1.0339e-005  ]
1273 : [ 9.11549e-006 ]
1274 : [ 8.69493e-006 ]
1275 : [ 1.09595e-005 ]
1276 : [ 9.60851e-006 ]
1277 : [ 1.12132e-005 ]
1278 : [ 9.81756e-006 ]
1279 : [ 1.02695e-005 ]
1280 : [ 9.16973e-006 ]
1281 : [ 9.42782e-006 ]
1282 : [ 9.80232e-006 ]
1283 : [ 8.63542e-006 ]
1284 : [ 8.35026e-006 ]
1285 : [ 8.94853e-006 ]
1286 : [ 1.02645e-005 ]
1287 : [ 1.10349e-005 ]
1288 : [ 1.00588e-005 ]
1289 : [ 1.12422e-005 ]
1290 : [ 8.53366e-006 ]
1291 : [ 9.26377e-006 ]
1292 : [ 9.99526e-006 ]
1293 : [ 9.73903e-006 ]
1294 : [ 8.57763e-006 ]
1295 : [ 9.70176e-006 ]
1296 : [ 9.12399e-006 ]
1297 : [ 8.70966e-006 ]
1298 : [ 1.02249e-005 ]
1299 : [ 9.22217e-006 ]
1300 : [ 1.09896e-005 ]
1301 : [ 1.10367e-005 ]
1302 : [ 9.11892e-006 ]
1303 : [ 9.35554e-006 ]
1304 : [ 9.88365e-006 ]
1305 : [ 8.76804e-006 ]
1306 : [ 1.05411e-005 ]
1307 : [ 9.53136e-006 ]
1308 : [ 1.09441e-005 ]
1309 : [ 8.94377e-006 ]
1310 : [ 9.37984e-006 ]
1311 : [ 9.81266e-006 ]
1312 : [ 9.89279e-006 ]
1313 : [ 8.90021e-006 ]
1314 : [ 1.01332e-005 ]
1315 : [ 8.82915e-006 ]
1316 : [ 1.05405e-005 ]
1317 : [ 9.29029e-006 ]
1318 : [ 1.02814e-005 ]
1319 : [ 9.60628e-006 ]
1320 : [ 1.06658e-005 ]
1321 : [ 9.77013e-006 ]
1322 : [ 9.59587e-006 ]
1323 : [ 9.31949e-006 ]
1324 : [ 1.08546e-005 ]
1325 : [ 8.52745e-006 ]
1326 : [ 1.14865e-005 ]
1327 : [ 9.47391e-006 ]
1328 : [ 9.54878e-006 ]
1329 : [ 9.81187e-006 ]
1330 : [ 8.67535e-006 ]
1331 : [ 1.06209e-005 ]
1332 : [ 1.09178e-005 ]
1333 : [ 1.08458e-005 ]
1334 : [ 1.13127e-005 ]
1335 : [ 1.11717e-005 ]
1336 : [ 8.66601e-006 ]
1337 : [ 9.78531e-006 ]
1338 : [ 8.76591e-006 ]
1339 : [ 9.85746e-006 ]
1340 : [ 1.02148e-005 ]
1341 : [ 9.62509e-006 ]
1342 : [ 1.02714e-005 ]
1343 : [ 1.07589e-005 ]
1344 : [ 9.58563e-006 ]
1345 : [ 1.03297e-005 ]
1346 : [ 9.81299e-006 ]
1347 : [ 1.04662e-005 ]
1348 : [ 1.04809e-005 ]
1349 : [ 9.99353e-006 ]
1350 : [ 8.55296e-006 ]
1351 : [ 9.6239e-006  ]
1352 : [ 8.92041e-006 ]
1353 : [ 9.29461e-006 ]
1354 : [ 1.09956e-005 ]
1355 : [ 9.5501e-006  ]
1356 : [ 1.05534e-005 ]
1357 : [ 1.02032e-005 ]
1358 : [ 9.26904e-006 ]
1359 : [ 9.63129e-006 ]
1360 : [ 8.70611e-006 ]
1361 : [ 1.1485e-005  ]
1362 : [ 1.08808e-005 ]
1363 : [ 1.03288e-005 ]
1364 : [ 1.01779e-005 ]
1365 : [ 1.1239e-005  ]
1366 : [ 1.0735e-005  ]
1367 : [ 1.10886e-005 ]
1368 : [ 9.85756e-006 ]
1369 : [ 9.83396e-006 ]
1370 : [ 1.07144e-005 ]
1371 : [ 1.05836e-005 ]
1372 : [ 8.6976e-006  ]
1373 : [ 1.0128e-005  ]
1374 : [ 9.55208e-006 ]
1375 : [ 9.74519e-006 ]
1376 : [ 1.06113e-005 ]
1377 : [ 1.09961e-005 ]
1378 : [ 1.0277e-005  ]
1379 : [ 1.14811e-005 ]
1380 : [ 1.0376e-005  ]
1381 : [ 1.1393e-005  ]
1382 : [ 1.0305e-005  ]
1383 : [ 1.05433e-005 ]
1384 : [ 1.14722e-005 ]
1385 : [ 1.05793e-005 ]
1386 : [ 1.08564e-005 ]
1387 : [ 1.02162e-005 ]
1388 : [ 1.08158e-005 ]
1389 : [ 1.04537e-005 ]
1390 : [ 1.10577e-005 ]
1391 : [ 1.04779e-005 ]
1392 : [ 8.71481e-006 ]
1393 : [ 9.08088e-006 ]
1394 : [ 1.09273e-005 ]
1395 : [ 1.06527e-005 ]
1396 : [ 1.04222e-005 ]
1397 : [ 9.79613e-006 ]
1398 : [ 1.00558e-005 ]
1399 : [ 8.90112e-006 ]
1400 : [ 8.96879e-006 ]
1401 : [ 1.07495e-005 ]
1402 : [ 9.82923e-006 ]
1403 : [ 8.60318e-006 ]
1404 : [ 8.76712e-006 ]
1405 : [ 9.03288e-006 ]
1406 : [ 1.13443e-005 ]
1407 : [ 1.08874e-005 ]
1408 : [ 1.14334e-005 ]
1409 : [ 1.04064e-005 ]
1410 : [ 1.01505e-005 ]
1411 : [ 1.13076e-005 ]
1412 : [ 1.08844e-005 ]
1413 : [ 9.54507e-006 ]
1414 : [ 1.10345e-005 ]
1415 : [ 1.08898e-005 ]
1416 : [ 9.53714e-006 ]
1417 : [ 8.83659e-006 ]
1418 : [ 9.26152e-006 ]
1419 : [ 9.36829e-006 ]
1420 : [ 1.01067e-005 ]
1421 : [ 9.19472e-006 ]
1422 : [ 1.11044e-005 ]
1423 : [ 1.06378e-005 ]
1424 : [ 9.82586e-006 ]
1425 : [ 8.93653e-006 ]
1426 : [ 8.5251e-006  ]
1427 : [ 8.63728e-006 ]
1428 : [ 1.05783e-005 ]
1429 : [ 1.00761e-005 ]
1430 : [ 8.4821e-006  ]
1431 : [ 1.0643e-005  ]
1432 : [ 9.03833e-006 ]
1433 : [ 1.13627e-005 ]
1434 : [ 9.89637e-006 ]
1435 : [ 9.79748e-006 ]
1436 : [ 9.49494e-006 ]
1437 : [ 9.87971e-006 ]
1438 : [ 1.07678e-005 ]
1439 : [ 9.26561e-006 ]
1440 : [ 1.04726e-005 ]
1441 : [ 1.0326e-005  ]
1442 : [ 1.12122e-005 ]
1443 : [ 1.02141e-005 ]
1444 : [ 8.85154e-006 ]
1445 : [ 9.57484e-006 ]
1446 : [ 8.42298e-006 ]
1447 : [ 9.76545e-006 ]
1448 : [ 1.00267e-005 ]
1449 : [ 1.13105e-005 ]
1450 : [ 9.07361e-006 ]
1451 : [ 9.01011e-006 ]
1452 : [ 1.02086e-005 ]
1453 : [ 1.00956e-005 ]
1454 : [ 9.10286e-006 ]
1455 : [ 8.80389e-006 ]
1456 : [ 9.80777e-006 ]
1457 : [ 1.00458e-005 ]
1458 : [ 1.07102e-005 ]
1459 : [ 1.07231e-005 ]
1460 : [ 9.31599e-006 ]
1461 : [ 8.56319e-006 ]
1462 : [ 1.10583e-005 ]
1463 : [ 1.07543e-005 ]
1464 : [ 8.41351e-006 ]
1465 : [ 1.07227e-005 ]
1466 : [ 1.04538e-005 ]
1467 : [ 1.02792e-005 ]
1468 : [ 8.99012e-006 ]
1469 : [ 9.53859e-006 ]
1470 : [ 9.28602e-006 ]
1471 : [ 9.66462e-006 ]
1472 : [ 8.56611e-006 ]
1473 : [ 1.03998e-005 ]
1474 : [ 1.06974e-005 ]
1475 : [ 1.08944e-005 ]
1476 : [ 8.83758e-006 ]
1477 : [ 8.87002e-006 ]
1478 : [ 9.66154e-006 ]
1479 : [ 9.33336e-006 ]
1480 : [ 1.01376e-005 ]
1481 : [ 9.21881e-006 ]
1482 : [ 9.0368e-006  ]
1483 : [ 8.46364e-006 ]
1484 : [ 8.57642e-006 ]
1485 : [ 9.90366e-006 ]
1486 : [ 9.19627e-006 ]
1487 : [ 1.00805e-005 ]
1488 : [ 1.0242e-005  ]
1489 : [ 8.91206e-006 ]
1490 : [ 9.45835e-006 ]
1491 : [ 1.06716e-005 ]
1492 : [ 9.97694e-006 ]
1493 : [ 1.06052e-005 ]
1494 : [ 1.1002e-005  ]
1495 : [ 9.33744e-006 ]
1496 : [ 1.09949e-005 ]
1497 : [ 9.28713e-006 ]
1498 : [ 1.00889e-005 ]
1499 : [ 1.10545e-005 ]
1500 : [ 1.10126e-005 ]
1501 : [ 1.0375e-005  ]
1502 : [ 1.06189e-005 ]
1503 : [ 1.05337e-005 ]
1504 : [ 1.05208e-005 ]
1505 : [ 1.02838e-005 ]
1506 : [ 1.12754e-005 ]
1507 : [ 1.05372e-005 ]
1508 : [ 1.02543e-005 ]
1509 : [ 1.1231e-005  ]
1510 : [ 9.81655e-006 ]
1511 : [ 9.84371e-006 ]
1512 : [ 9.87376e-006 ]
1513 : [ 1.08438e-005 ]
1514 : [ 9.31167e-006 ]
1515 : [ 1.0691e-005  ]
1516 : [ 8.94983e-006 ]
1517 : [ 1.08952e-005 ]
1518 : [ 1.06943e-005 ]
1519 : [ 1.07063e-005 ]
1520 : [ 1.08253e-005 ]
1521 : [ 1.03083e-005 ]
1522 : [ 8.92402e-006 ]
1523 : [ 1.10781e-005 ]
1524 : [ 8.91264e-006 ]
1525 : [ 1.10073e-005 ]
1526 : [ 1.02996e-005 ]
1527 : [ 9.79194e-006 ]
1528 : [ 9.10961e-006 ]
1529 : [ 9.34762e-006 ]
1530 : [ 8.6728e-006  ]
1531 : [ 9.90295e-006 ]
1532 : [ 1.04715e-005 ]
1533 : [ 9.1234e-006  ]
1534 : [ 9.23209e-006 ]
1535 : [ 8.96694e-006 ]
1536 : [ 1.1203e-005  ]
1537 : [ 1.12634e-005 ]
1538 : [ 1.10839e-005 ]
1539 : [ 1.08546e-005 ]
1540 : [ 9.71871e-006 ]
1541 : [ 1.03772e-005 ]
1542 : [ 8.44193e-006 ]
1543 : [ 1.0233e-005  ]
1544 : [ 1.00577e-005 ]
1545 : [ 1.05782e-005 ]
1546 : [ 8.59846e-006 ]
1547 : [ 1.0594e-005  ]
1548 : [ 1.04503e-005 ]
1549 : [ 1.0402e-005  ]
1550 : [ 9.98919e-006 ]
1551 : [ 1.01406e-005 ]
1552 : [ 9.08956e-006 ]
1553 : [ 1.09809e-005 ]
1554 : [ 9.58295e-006 ]
1555 : [ 1.05782e-005 ]
1556 : [ 1.0296e-005  ]
1557 : [ 1.06648e-005 ]
1558 : [ 1.0662e-005  ]
1559 : [ 8.96762e-006 ]
1560 : [ 8.67447e-006 ]
1561 : [ 9.3929e-006  ]
1562 : [ 1.0595e-005  ]
1563 : [ 1.09186e-005 ]
1564 : [ 9.00234e-006 ]
1565 : [ 8.7095e-006  ]
1566 : [ 9.5499e-006  ]
1567 : [ 1.04227e-005 ]
1568 : [ 9.52454e-006 ]
1569 : [ 1.06919e-005 ]
1570 : [ 1.05648e-005 ]
1571 : [ 1.11006e-005 ]
1572 : [ 9.51982e-006 ]
1573 : [ 9.05227e-006 ]
1574 : [ 9.6399e-006  ]
1575 : [ 9.9209e-006  ]
1576 : [ 9.51446e-006 ]
1577 : [ 8.7712e-006  ]
1578 : [ 9.22646e-006 ]
1579 : [ 9.86839e-006 ]
1580 : [ 9.76134e-006 ]
1581 : [ 8.95597e-006 ]
1582 : [ 8.72259e-006 ]
1583 : [ 1.12024e-005 ]
1584 : [ 1.07072e-005 ]
1585 : [ 1.05106e-005 ]
1586 : [ 1.06166e-005 ]
1587 : [ 1.00003e-005 ]
1588 : [ 8.93183e-006 ]
1589 : [ 1.09765e-005 ]
1590 : [ 9.71871e-006 ]
1591 : [ 9.51313e-006 ]
1592 : [ 9.32501e-006 ]
1593 : [ 9.82593e-006 ]
1594 : [ 9.02416e-006 ]
1595 : [ 1.09984e-005 ]
1596 : [ 9.91905e-006 ]
1597 : [ 1.0805e-005  ]
1598 : [ 1.14241e-005 ]
1599 : [ 8.94153e-006 ]
1600 : [ 1.07125e-005 ]
1601 : [ 1.04442e-005 ]
1602 : [ 1.09242e-005 ]
1603 : [ 9.27476e-006 ]
1604 : [ 8.73341e-006 ]
1605 : [ 8.85271e-006 ]
1606 : [ 1.07912e-005 ]
1607 : [ 8.89852e-006 ]
1608 : [ 1.0826e-005  ]
1609 : [ 9.31859e-006 ]
1610 : [ 1.09184e-005 ]
1611 : [ 9.49738e-006 ]
1612 : [ 9.84268e-006 ]
1613 : [ 1.01913e-005 ]
1614 : [ 9.88098e-006 ]
1615 : [ 1.02921e-005 ]
1616 : [ 1.11552e-005 ]
1617 : [ 1.07589e-005 ]
1618 : [ 9.14566e-006 ]
1619 : [ 9.21789e-006 ]
1620 : [ 1.00561e-005 ]
1621 : [ 1.12687e-005 ]
1622 : [ 9.64064e-006 ]
1623 : [ 9.13288e-006 ]
1624 : [ 1.03136e-005 ]
1625 : [ 8.84529e-006 ]
1626 : [ 1.00156e-005 ]
1627 : [ 9.90466e-006 ]
1628 : [ 8.47117e-006 ]
1629 : [ 9.35336e-006 ]
1630 : [ 1.13016e-005 ]
1631 : [ 9.65413e-006 ]
1632 : [ 9.66226e-006 ]
1633 : [ 1.10405e-005 ]
1634 : [ 1.07566e-005 ]
1635 : [ 9.6598e-006  ]
1636 : [ 1.05493e-005 ]
1637 : [ 1.08804e-005 ]
1638 : [ 9.91285e-006 ]
1639 : [ 1.14628e-005 ]
1640 : [ 1.02748e-005 ]
1641 : [ 9.95517e-006 ]
1642 : [ 1.06468e-005 ]
1643 : [ 1.03114e-005 ]
1644 : [ 9.00119e-006 ]
1645 : [ 9.95528e-006 ]
1646 : [ 9.90238e-006 ]
1647 : [ 1.10853e-005 ]
1648 : [ 9.18875e-006 ]
1649 : [ 1.097e-005   ]
1650 : [ 1.07713e-005 ]
1651 : [ 1.03989e-005 ]
1652 : [ 9.97526e-006 ]
1653 : [ 9.02084e-006 ]
1654 : [ 1.03512e-005 ]
1655 : [ 1.14396e-005 ]
1656 : [ 1.0431e-005  ]
1657 : [ 9.50429e-006 ]
1658 : [ 9.27505e-006 ]
1659 : [ 1.13614e-005 ]
1660 : [ 9.70917e-006 ]
1661 : [ 8.91741e-006 ]
1662 : [ 9.5791e-006  ]
1663 : [ 1.1174e-005  ]
1664 : [ 9.6723e-006  ]
1665 : [ 9.35871e-006 ]
1666 : [ 1.06077e-005 ]
1667 : [ 1.09623e-005 ]
1668 : [ 9.42315e-006 ]
1669 : [ 9.11508e-006 ]
1670 : [ 8.94738e-006 ]
1671 : [ 8.8924e-006  ]
1672 : [ 9.91446e-006 ]
1673 : [ 1.04679e-005 ]
1674 : [ 8.96124e-006 ]
1675 : [ 9.67272e-006 ]
1676 : [ 1.09425e-005 ]
1677 : [ 9.62076e-006 ]
1678 : [ 1.06922e-005 ]
1679 : [ 1.11359e-005 ]
1680 : [ 1.15174e-005 ]
1681 : [ 1.03038e-005 ]
1682 : [ 1.0902e-005  ]
1683 : [ 9.39054e-006 ]
1684 : [ 1.04714e-005 ]
1685 : [ 8.90278e-006 ]
1686 : [ 9.47872e-006 ]
1687 : [ 9.17086e-006 ]
1688 : [ 9.49477e-006 ]
1689 : [ 1.00343e-005 ]
1690 : [ 1.05398e-005 ]
1691 : [ 9.76861e-006 ]
1692 : [ 1.1345e-005  ]
1693 : [ 1.09002e-005 ]
1694 : [ 8.87696e-006 ]
1695 : [ 9.75587e-006 ]
1696 : [ 1.10683e-005 ]
1697 : [ 9.62142e-006 ]
1698 : [ 1.02905e-005 ]
1699 : [ 8.87519e-006 ]
1700 : [ 9.29404e-006 ]
1701 : [ 8.62065e-006 ]
1702 : [ 8.4338e-006  ]
1703 : [ 8.97287e-006 ]
1704 : [ 9.27319e-006 ]
1705 : [ 1.02881e-005 ]
1706 : [ 1.08395e-005 ]
1707 : [ 8.48971e-006 ]
1708 : [ 9.98958e-006 ]
1709 : [ 1.01975e-005 ]
1710 : [ 1.03619e-005 ]
1711 : [ 9.55205e-006 ]
1712 : [ 1.07597e-005 ]
1713 : [ 1.10097e-005 ]
1714 : [ 9.10364e-006 ]
1715 : [ 1.06551e-005 ]
1716 : [ 1.01116e-005 ]
1717 : [ 1.13298e-005 ]
1718 : [ 1.1188e-005  ]
1719 : [ 9.9536e-006  ]
1720 : [ 9.09808e-006 ]
1721 : [ 8.87318e-006 ]
1722 : [ 1.03595e-005 ]
1723 : [ 9.76293e-006 ]
1724 : [ 9.56508e-006 ]
1725 : [ 9.02934e-006 ]
1726 : [ 1.05863e-005 ]
1727 : [ 8.67939e-006 ]
1728 : [ 9.11216e-006 ]
1729 : [ 9.84948e-006 ]
1730 : [ 1.09753e-005 ]
1731 : [ 1.15015e-005 ]
1732 : [ 9.40457e-006 ]
1733 : [ 1.05674e-005 ]
1734 : [ 1.02277e-005 ]
1735 : [ 9.13352e-006 ]
1736 : [ 1.10539e-005 ]
1737 : [ 9.98749e-006 ]
1738 : [ 1.04231e-005 ]
1739 : [ 9.34028e-006 ]
1740 : [ 9.19207e-006 ]
1741 : [ 8.9687e-006  ]
1742 : [ 9.14898e-006 ]
1743 : [ 1.04666e-005 ]
1744 : [ 1.13572e-005 ]
1745 : [ 8.56852e-006 ]
1746 : [ 9.18283e-006 ]
1747 : [ 8.98262e-006 ]
1748 : [ 9.81187e-006 ]
1749 : [ 1.07469e-005 ]
1750 : [ 1.02221e-005 ]
1751 : [ 1.04516e-005 ]
1752 : [ 1.07321e-005 ]
1753 : [ 1.11421e-005 ]
1754 : [ 9.14742e-006 ]
1755 : [ 9.6677e-006  ]
1756 : [ 1.0224e-005  ]
1757 : [ 8.79977e-006 ]
1758 : [ 9.54618e-006 ]
1759 : [ 9.34359e-006 ]
1760 : [ 9.03112e-006 ]
1761 : [ 1.04696e-005 ]
1762 : [ 9.84534e-006 ]
1763 : [ 8.90768e-006 ]
1764 : [ 1.03955e-005 ]
1765 : [ 1.06108e-005 ]
1766 : [ 9.5377e-006  ]
1767 : [ 1.06984e-005 ]
1768 : [ 1.00769e-005 ]
1769 : [ 8.79828e-006 ]
1770 : [ 1.09632e-005 ]
1771 : [ 9.55452e-006 ]
1772 : [ 9.11154e-006 ]
1773 : [ 1.11005e-005 ]
1774 : [ 9.14605e-006 ]
1775 : [ 8.91596e-006 ]
1776 : [ 9.68744e-006 ]
1777 : [ 9.26461e-006 ]
1778 : [ 1.05822e-005 ]
1779 : [ 1.08101e-005 ]
1780 : [ 9.32489e-006 ]
1781 : [ 1.08092e-005 ]
1782 : [ 1.01051e-005 ]
1783 : [ 8.33652e-006 ]
1784 : [ 1.06986e-005 ]
1785 : [ 8.5131e-006  ]
1786 : [ 9.97572e-006 ]
1787 : [ 1.01245e-005 ]
1788 : [ 9.01609e-006 ]
1789 : [ 9.09172e-006 ]
1790 : [ 1.02064e-005 ]
1791 : [ 8.92586e-006 ]
1792 : [ 9.19715e-006 ]
1793 : [ 9.31739e-006 ]
1794 : [ 9.8921e-006  ]
1795 : [ 9.0166e-006  ]
1796 : [ 8.72648e-006 ]
1797 : [ 8.89687e-006 ]
1798 : [ 1.02949e-005 ]
1799 : [ 8.85678e-006 ]
1800 : [ 9.42717e-006 ]
1801 : [ 1.04182e-005 ]
1802 : [ 1.0452e-005  ]
1803 : [ 1.00542e-005 ]
1804 : [ 8.74517e-006 ]
1805 : [ 1.00105e-005 ]
1806 : [ 9.53398e-006 ]
1807 : [ 1.01825e-005 ]
1808 : [ 1.074e-005   ]
1809 : [ 1.11764e-005 ]
1810 : [ 8.92767e-006 ]
1811 : [ 9.20628e-006 ]
1812 : [ 1.06256e-005 ]
1813 : [ 9.7359e-006  ]
1814 : [ 9.30695e-006 ]
1815 : [ 8.53339e-006 ]
1816 : [ 1.0005e-005  ]
1817 : [ 1.0792e-005  ]
1818 : [ 9.7611e-006  ]
1819 : [ 9.47939e-006 ]
1820 : [ 1.03874e-005 ]
1821 : [ 1.04287e-005 ]
1822 : [ 1.07163e-005 ]
1823 : [ 1.15449e-005 ]
1824 : [ 9.90246e-006 ]
1825 : [ 1.08982e-005 ]
1826 : [ 1.05907e-005 ]
1827 : [ 1.07786e-005 ]
1828 : [ 1.11929e-005 ]
1829 : [ 9.05227e-006 ]
1830 : [ 1.11109e-005 ]
1831 : [ 9.14702e-006 ]
1832 : [ 1.10516e-005 ]
1833 : [ 1.00635e-005 ]
1834 : [ 9.77135e-006 ]
1835 : [ 1.14372e-005 ]
1836 : [ 1.01573e-005 ]
1837 : [ 9.04256e-006 ]
1838 : [ 9.38749e-006 ]
1839 : [ 9.04177e-006 ]
1840 : [ 1.12432e-005 ]
1841 : [ 1.056e-005   ]
1842 : [ 1.01471e-005 ]
1843 : [ 1.15926e-005 ]
1844 : [ 9.60133e-006 ]
1845 : [ 1.01609e-005 ]
1846 : [ 8.9609e-006  ]
1847 : [ 9.57786e-006 ]
1848 : [ 1.05286e-005 ]
1849 : [ 9.68111e-006 ]
1850 : [ 9.62728e-006 ]
1851 : [ 1.00524e-005 ]
1852 : [ 8.88557e-006 ]
1853 : [ 1.03389e-005 ]
1854 : [ 9.20215e-006 ]
1855 : [ 1.10218e-005 ]
1856 : [ 8.54538e-006 ]
1857 : [ 9.05903e-006 ]
1858 : [ 1.04516e-005 ]
1859 : [ 1.0645e-005  ]
1860 : [ 9.98414e-006 ]
1861 : [ 9.78744e-006 ]
1862 : [ 9.47163e-006 ]
1863 : [ 1.00632e-005 ]
1864 : [ 9.16102e-006 ]
1865 : [ 1.01461e-005 ]
1866 : [ 9.15691e-006 ]
1867 : [ 1.0939e-005  ]
1868 : [ 1.11512e-005 ]
1869 : [ 1.0444e-005  ]
1870 : [ 1.0499e-005  ]
1871 : [ 8.71595e-006 ]
1872 : [ 9.49506e-006 ]
1873 : [ 1.07317e-005 ]
1874 : [ 1.10562e-005 ]
1875 : [ 1.1428e-005  ]
1876 : [ 9.23698e-006 ]
1877 : [ 1.04571e-005 ]
1878 : [ 9.26553e-006 ]
1879 : [ 8.39812e-006 ]
1880 : [ 1.03512e-005 ]
1881 : [ 1.07926e-005 ]
1882 : [ 1.00485e-005 ]
1883 : [ 8.68949e-006 ]
1884 : [ 1.0461e-005  ]
1885 : [ 1.07556e-005 ]
1886 : [ 8.98242e-006 ]
1887 : [ 9.57963e-006 ]
1888 : [ 1.00377e-005 ]
1889 : [ 1.12169e-005 ]
1890 : [ 1.12175e-005 ]
1891 : [ 9.54191e-006 ]
1892 : [ 1.07212e-005 ]
1893 : [ 1.06258e-005 ]
1894 : [ 1.12255e-005 ]
1895 : [ 8.82955e-006 ]
1896 : [ 9.08926e-006 ]
1897 : [ 1.02577e-005 ]
1898 : [ 1.06409e-005 ]
1899 : [ 1.1243e-005  ]
1900 : [ 9.96889e-006 ]
1901 : [ 8.84293e-006 ]
1902 : [ 9.91261e-006 ]
1903 : [ 1.02611e-005 ]
1904 : [ 8.64726e-006 ]
1905 : [ 1.0629e-005  ]
1906 : [ 1.0223e-005  ]
1907 : [ 1.09908e-005 ]
1908 : [ 8.93176e-006 ]
1909 : [ 1.0958e-005  ]
1910 : [ 1.04647e-005 ]
1911 : [ 1.09456e-005 ]
1912 : [ 8.8351e-006  ]
1913 : [ 8.74558e-006 ]
1914 : [ 1.00514e-005 ]
1915 : [ 1.08219e-005 ]
1916 : [ 1.04875e-005 ]
1917 : [ 1.08947e-005 ]
1918 : [ 8.39298e-006 ]
1919 : [ 1.06456e-005 ]
1920 : [ 9.40467e-006 ]
1921 : [ 1.0994e-005  ]
1922 : [ 9.21117e-006 ]
1923 : [ 1.0217e-005  ]
1924 : [ 8.86137e-006 ]
1925 : [ 9.69967e-006 ]
1926 : [ 9.86421e-006 ]
1927 : [ 9.42073e-006 ]
1928 : [ 9.46645e-006 ]
1929 : [ 8.87464e-006 ]
1930 : [ 1.05287e-005 ]
1931 : [ 1.13499e-005 ]
1932 : [ 1.0831e-005  ]
1933 : [ 1.09355e-005 ]
1934 : [ 8.97588e-006 ]
1935 : [ 9.40089e-006 ]
1936 : [ 8.92286e-006 ]
1937 : [ 9.36385e-006 ]
1938 : [ 1.11787e-005 ]
1939 : [ 1.09591e-005 ]
1940 : [ 1.06627e-005 ]
1941 : [ 1.10219e-005 ]
1942 : [ 1.1493e-005  ]
1943 : [ 1.05644e-005 ]
1944 : [ 1.0787e-005  ]
1945 : [ 1.13128e-005 ]
1946 : [ 1.14144e-005 ]
1947 : [ 1.09772e-005 ]
1948 : [ 1.10802e-005 ]
1949 : [ 9.96317e-006 ]
1950 : [ 1.07523e-005 ]
1951 : [ 1.09217e-005 ]
1952 : [ 1.10884e-005 ]
1953 : [ 1.00181e-005 ]
1954 : [ 1.14483e-005 ]
1955 : [ 1.033e-005   ]
1956 : [ 1.01244e-005 ]
1957 : [ 1.12621e-005 ]
1958 : [ 9.66483e-006 ]
1959 : [ 9.47315e-006 ]
1960 : [ 1.16202e-005 ]
1961 : [ 1.07531e-005 ]
1962 : [ 1.07345e-005 ]
1963 : [ 1.01459e-005 ]
1964 : [ 1.10207e-005 ]
1965 : [ 1.0143e-005  ]
1966 : [ 8.4355e-006  ]
1967 : [ 1.0132e-005  ]
1968 : [ 9.62296e-006 ]
1969 : [ 1.0699e-005  ]
1970 : [ 9.78049e-006 ]
1971 : [ 1.12108e-005 ]
1972 : [ 1.1443e-005  ]
1973 : [ 1.08248e-005 ]
1974 : [ 8.90534e-006 ]
1975 : [ 1.08484e-005 ]
1976 : [ 9.11954e-006 ]
1977 : [ 9.24645e-006 ]
1978 : [ 9.93511e-006 ]
1979 : [ 1.04666e-005 ]
1980 : [ 9.55549e-006 ]
1981 : [ 9.6647e-006  ]
1982 : [ 8.62751e-006 ]
1983 : [ 9.2389e-006  ]
1984 : [ 1.10057e-005 ]
1985 : [ 1.01333e-005 ]
1986 : [ 1.14098e-005 ]
1987 : [ 1.08163e-005 ]
1988 : [ 9.86414e-006 ]
1989 : [ 1.06356e-005 ]
1990 : [ 8.93453e-006 ]
1991 : [ 1.07053e-005 ]
1992 : [ 1.06099e-005 ]
1993 : [ 8.97798e-006 ]
1994 : [ 1.03611e-005 ]
1995 : [ 1.06205e-005 ]
1996 : [ 1.14698e-005 ]
1997 : [ 1.00193e-005 ]
1998 : [ 8.89481e-006 ]
1999 : [ 9.78501e-006 ]
2000 : [ 9.67755e-006 ]
2001 : [ 1.1365e-005  ]
2002 : [ 1.00311e-005 ]
2003 : [ 1.00858e-005 ]
2004 : [ 1.09916e-005 ]
2005 : [ 9.43576e-006 ]
2006 : [ 9.8615e-006  ]
2007 : [ 1.12678e-005 ]
2008 : [ 1.1557e-005  ]
2009 : [ 9.80112e-006 ]
2010 : [ 1.04703e-005 ]
2011 : [ 9.23755e-006 ]
2012 : [ 1.12062e-005 ]
2013 : [ 1.06431e-005 ]
2014 : [ 1.00695e-005 ]
2015 : [ 1.07734e-005 ]
2016 : [ 1.05385e-005 ]
2017 : [ 9.77563e-006 ]
2018 : [ 9.81354e-006 ]
2019 : [ 1.06287e-005 ]
2020 : [ 9.2769e-006  ]
2021 : [ 8.83278e-006 ]
2022 : [ 8.94219e-006 ]
2023 : [ 8.98325e-006 ]
2024 : [ 9.40176e-006 ]
2025 : [ 1.05943e-005 ]
2026 : [ 8.55667e-006 ]
2027 : [ 8.92164e-006 ]
2028 : [ 8.86867e-006 ]
2029 : [ 1.02785e-005 ]
2030 : [ 9.19122e-006 ]
2031 : [ 9.09116e-006 ]
2032 : [ 1.00429e-005 ]
2033 : [ 1.00155e-005 ]
2034 : [ 9.95521e-006 ]
2035 : [ 1.14597e-005 ]
2036 : [ 1.01269e-005 ]
2037 : [ 8.69748e-006 ]
2038 : [ 8.92261e-006 ]
2039 : [ 1.13996e-005 ]
2040 : [ 1.14464e-005 ]
2041 : [ 9.07086e-006 ]
2042 : [ 1.11613e-005 ]
2043 : [ 1.08197e-005 ]
2044 : [ 9.26591e-006 ]
2045 : [ 1.146e-005   ]
2046 : [ 1.08793e-005 ]
2047 : [ 1.01763e-005 ]
2048 : [ 9.45056e-006 ]
2049 : [ 8.77703e-006 ]
2050 : [ 1.04779e-005 ]
2051 : [ 1.00512e-005 ]
2052 : [ 1.10119e-005 ]
2053 : [ 1.10737e-005 ]
2054 : [ 1.07009e-005 ]
2055 : [ 9.3939e-006  ]
2056 : [ 1.04655e-005 ]
2057 : [ 8.68266e-006 ]
2058 : [ 9.77341e-006 ]
2059 : [ 8.84737e-006 ]
2060 : [ 9.68072e-006 ]
2061 : [ 1.02711e-005 ]
2062 : [ 1.04308e-005 ]
2063 : [ 9.75574e-006 ]
2064 : [ 8.98004e-006 ]
2065 : [ 9.4429e-006  ]
2066 : [ 9.13694e-006 ]
2067 : [ 8.88965e-006 ]
2068 : [ 1.11722e-005 ]
2069 : [ 9.60925e-006 ]
2070 : [ 1.03173e-005 ]
2071 : [ 8.83863e-006 ]
2072 : [ 9.50486e-006 ]
2073 : [ 9.67143e-006 ]
2074 : [ 8.43156e-006 ]
2075 : [ 1.01718e-005 ]
2076 : [ 1.10736e-005 ]
2077 : [ 9.0315e-006  ]
2078 : [ 1.01766e-005 ]
2079 : [ 1.01098e-005 ]
2080 : [ 1.15787e-005 ]
2081 : [ 1.12316e-005 ]
2082 : [ 8.80729e-006 ]
2083 : [ 1.03338e-005 ]
2084 : [ 9.60854e-006 ]
2085 : [ 9.62565e-006 ]
2086 : [ 1.05804e-005 ]
2087 : [ 1.13152e-005 ]
2088 : [ 1.12626e-005 ]
2089 : [ 9.84001e-006 ]
2090 : [ 9.19994e-006 ]
2091 : [ 9.19006e-006 ]
2092 : [ 9.20532e-006 ]
2093 : [ 1.06656e-005 ]
2094 : [ 1.04966e-005 ]
2095 : [ 1.09912e-005 ]
2096 : [ 1.06753e-005 ]
2097 : [ 9.38738e-006 ]
2098 : [ 8.35946e-006 ]
2099 : [ 9.58255e-006 ]
2100 : [ 1.06123e-005 ]
2101 : [ 1.12761e-005 ]
2102 : [ 1.02943e-005 ]
2103 : [ 9.36165e-006 ]
2104 : [ 9.27429e-006 ]
2105 : [ 8.63497e-006 ]
2106 : [ 9.33182e-006 ]
2107 : [ 9.5151e-006  ]
2108 : [ 1.06298e-005 ]
2109 : [ 1.02997e-005 ]
2110 : [ 9.11381e-006 ]
2111 : [ 9.61575e-006 ]
2112 : [ 1.04312e-005 ]
2113 : [ 1.01822e-005 ]
2114 : [ 9.06062e-006 ]
2115 : [ 1.07254e-005 ]
2116 : [ 9.46096e-006 ]
2117 : [ 9.80176e-006 ]
2118 : [ 1.14157e-005 ]
2119 : [ 1.15123e-005 ]
2120 : [ 1.07691e-005 ]
2121 : [ 1.02397e-005 ]
2122 : [ 9.21209e-006 ]
2123 : [ 1.06017e-005 ]
2124 : [ 1.1027e-005  ]
2125 : [ 1.08086e-005 ]
2126 : [ 8.63835e-006 ]
2127 : [ 9.92655e-006 ]
2128 : [ 9.96978e-006 ]
2129 : [ 9.90702e-006 ]
2130 : [ 1.02338e-005 ]
2131 : [ 9.38414e-006 ]
2132 : [ 9.23916e-006 ]
2133 : [ 1.02381e-005 ]
2134 : [ 8.70206e-006 ]
2135 : [ 1.06287e-005 ]
2136 : [ 9.29203e-006 ]
2137 : [ 1.1169e-005  ]
2138 : [ 1.09522e-005 ]
2139 : [ 1.0867e-005  ]
2140 : [ 1.10318e-005 ]
2141 : [ 9.73301e-006 ]
2142 : [ 9.0993e-006  ]
2143 : [ 1.04278e-005 ]
2144 : [ 1.08076e-005 ]
2145 : [ 1.06834e-005 ]
2146 : [ 9.22372e-006 ]
2147 : [ 9.80276e-006 ]
2148 : [ 8.64079e-006 ]
2149 : [ 9.20975e-006 ]
2150 : [ 9.39126e-006 ]
2151 : [ 1.15431e-005 ]
2152 : [ 1.00897e-005 ]
2153 : [ 1.0194e-005  ]
2154 : [ 9.60368e-006 ]
2155 : [ 9.71026e-006 ]
2156 : [ 8.84406e-006 ]
2157 : [ 9.84105e-006 ]
2158 : [ 9.29167e-006 ]
2159 : [ 8.73069e-006 ]
2160 : [ 1.06475e-005 ]
2161 : [ 9.16989e-006 ]
2162 : [ 8.93301e-006 ]
2163 : [ 1.00417e-005 ]
2164 : [ 1.07893e-005 ]
2165 : [ 9.96206e-006 ]
2166 : [ 1.15186e-005 ]
2167 : [ 1.0201e-005  ]
2168 : [ 1.05769e-005 ]
2169 : [ 8.87863e-006 ]
2170 : [ 1.04852e-005 ]
2171 : [ 9.62117e-006 ]
2172 : [ 1.0583e-005  ]
2173 : [ 9.45163e-006 ]
2174 : [ 9.77256e-006 ]
2175 : [ 8.86742e-006 ]
2176 : [ 9.29374e-006 ]
2177 : [ 9.94825e-006 ]
2178 : [ 1.09211e-005 ]
2179 : [ 1.0074e-005  ]
2180 : [ 9.20228e-006 ]
2181 : [ 8.92543e-006 ]
2182 : [ 1.10442e-005 ]
2183 : [ 8.92046e-006 ]
2184 : [ 1.06259e-005 ]
2185 : [ 8.39897e-006 ]
2186 : [ 1.00833e-005 ]
2187 : [ 1.06788e-005 ]
2188 : [ 1.06034e-005 ]
2189 : [ 9.77423e-006 ]
2190 : [ 1.14149e-005 ]
2191 : [ 9.27594e-006 ]
2192 : [ 1.09152e-005 ]
2193 : [ 1.11264e-005 ]
2194 : [ 8.77477e-006 ]
2195 : [ 1.02867e-005 ]
2196 : [ 9.62386e-006 ]
2197 : [ 9.00873e-006 ]
2198 : [ 9.15888e-006 ]
2199 : [ 9.34592e-006 ]
2200 : [ 9.81421e-006 ]
2201 : [ 9.68001e-006 ]
2202 : [ 1.02816e-005 ]
2203 : [ 9.36137e-006 ]
2204 : [ 8.60863e-006 ]
2205 : [ 8.77473e-006 ]
2206 : [ 9.21591e-006 ]
2207 : [ 1.11134e-005 ]
2208 : [ 9.91982e-006 ]
2209 : [ 9.54151e-006 ]
2210 : [ 9.45546e-006 ]
2211 : [ 9.52769e-006 ]
2212 : [ 1.00829e-005 ]
2213 : [ 9.38106e-006 ]
2214 : [ 1.0318e-005  ]
2215 : [ 1.08945e-005 ]
2216 : [ 1.13966e-005 ]
2217 : [ 9.78548e-006 ]
2218 : [ 9.66226e-006 ]
2219 : [ 9.13903e-006 ]
2220 : [ 9.88166e-006 ]
2221 : [ 1.14591e-005 ]
2222 : [ 1.02973e-005 ]
2223 : [ 1.04387e-005 ]
2224 : [ 9.92115e-006 ]
2225 : [ 1.02269e-005 ]
2226 : [ 1.02444e-005 ]
2227 : [ 1.10632e-005 ]
2228 : [ 1.15993e-005 ]
2229 : [ 9.21905e-006 ]
2230 : [ 1.04292e-005 ]
2231 : [ 1.04875e-005 ]
2232 : [ 9.66802e-006 ]
2233 : [ 8.90083e-006 ]
2234 : [ 9.65327e-006 ]
2235 : [ 1.08668e-005 ]
2236 : [ 9.89481e-006 ]
2237 : [ 9.48993e-006 ]
2238 : [ 1.10963e-005 ]
2239 : [ 1.076e-005   ]
2240 : [ 8.85965e-006 ]
2241 : [ 9.09593e-006 ]
2242 : [ 1.05666e-005 ]
2243 : [ 1.08968e-005 ]
2244 : [ 1.02774e-005 ]
2245 : [ 8.81105e-006 ]
2246 : [ 1.13105e-005 ]
2247 : [ 9.07022e-006 ]
2248 : [ 1.03155e-005 ]
2249 : [ 9.69601e-006 ]
2250 : [ 8.98023e-006 ]
2251 : [ 1.07169e-005 ]
2252 : [ 8.81186e-006 ]
2253 : [ 1.12116e-005 ]
2254 : [ 9.93506e-006 ]
2255 : [ 9.57849e-006 ]
2256 : [ 8.42185e-006 ]
2257 : [ 8.73732e-006 ]
2258 : [ 9.16024e-006 ]
2259 : [ 1.153e-005   ]
2260 : [ 8.97254e-006 ]
2261 : [ 1.13257e-005 ]
2262 : [ 8.97015e-006 ]
2263 : [ 1.10422e-005 ]
2264 : [ 9.1167e-006  ]
2265 : [ 1.00371e-005 ]
2266 : [ 9.78566e-006 ]
2267 : [ 9.95283e-006 ]
2268 : [ 9.72772e-006 ]
2269 : [ 9.41708e-006 ]
2270 : [ 9.08631e-006 ]
2271 : [ 1.11104e-005 ]
2272 : [ 8.97143e-006 ]
2273 : [ 8.42782e-006 ]
2274 : [ 8.34242e-006 ]
2275 : [ 8.9965e-006  ]
2276 : [ 8.92088e-006 ]
2277 : [ 9.83315e-006 ]
2278 : [ 9.66154e-006 ]
2279 : [ 8.94663e-006 ]
2280 : [ 1.05225e-005 ]
2281 : [ 8.96533e-006 ]
2282 : [ 1.04261e-005 ]
2283 : [ 9.61328e-006 ]
2284 : [ 9.967e-006   ]
2285 : [ 9.3007e-006  ]
2286 : [ 1.1182e-005  ]
2287 : [ 9.4158e-006  ]
2288 : [ 1.13764e-005 ]
2289 : [ 1.15337e-005 ]
2290 : [ 8.82757e-006 ]
2291 : [ 9.63605e-006 ]
2292 : [ 8.71118e-006 ]
2293 : [ 1.05618e-005 ]
2294 : [ 1.05928e-005 ]
2295 : [ 1.00132e-005 ]
2296 : [ 1.05277e-005 ]
2297 : [ 1.11757e-005 ]
2298 : [ 1.03927e-005 ]
2299 : [ 8.68852e-006 ]
2300 : [ 1.11314e-005 ]
2301 : [ 9.9354e-006  ]
2302 : [ 1.08828e-005 ]
2303 : [ 1.01478e-005 ]
2304 : [ 1.12776e-005 ]
2305 : [ 1.03763e-005 ]
2306 : [ 9.61392e-006 ]
2307 : [ 8.84001e-006 ]
2308 : [ 1.11973e-005 ]
2309 : [ 1.10511e-005 ]
2310 : [ 1.1517e-005  ]
2311 : [ 9.04355e-006 ]
2312 : [ 1.01042e-005 ]
2313 : [ 1.05659e-005 ]
2314 : [ 8.73138e-006 ]
2315 : [ 1.08093e-005 ]
2316 : [ 1.04423e-005 ]
2317 : [ 1.09192e-005 ]
2318 : [ 1.09104e-005 ]
2319 : [ 1.0541e-005  ]
2320 : [ 9.79671e-006 ]
2321 : [ 1.07033e-005 ]
2322 : [ 9.11964e-006 ]
2323 : [ 9.85419e-006 ]
2324 : [ 1.10382e-005 ]
2325 : [ 9.94746e-006 ]
2326 : [ 9.60033e-006 ]
2327 : [ 9.48987e-006 ]
2328 : [ 8.56544e-006 ]
2329 : [ 1.06696e-005 ]
2330 : [ 1.05439e-005 ]
2331 : [ 1.10254e-005 ]
2332 : [ 1.06735e-005 ]
2333 : [ 1.1102e-005  ]
2334 : [ 1.13385e-005 ]
2335 : [ 9.07706e-006 ]
2336 : [ 9.20114e-006 ]
2337 : [ 1.08095e-005 ]
2338 : [ 8.71272e-006 ]
2339 : [ 8.78404e-006 ]
2340 : [ 1.0695e-005  ]
2341 : [ 9.38799e-006 ]
2342 : [ 9.05647e-006 ]
2343 : [ 8.53412e-006 ]
2344 : [ 9.23728e-006 ]
2345 : [ 1.12896e-005 ]
2346 : [ 1.0856e-005  ]
2347 : [ 1.04271e-005 ]
2348 : [ 1.05125e-005 ]
2349 : [ 1.05229e-005 ]
2350 : [ 1.00409e-005 ]
2351 : [ 8.97382e-006 ]
2352 : [ 1.03612e-005 ]
2353 : [ 1.11746e-005 ]
2354 : [ 9.19504e-006 ]
2355 : [ 9.98278e-006 ]
2356 : [ 1.14774e-005 ]
2357 : [ 1.00032e-005 ]
2358 : [ 8.90076e-006 ]
2359 : [ 9.37844e-006 ]
2360 : [ 1.1013e-005  ]
2361 : [ 8.9351e-006  ]
2362 : [ 1.0568e-005  ]
2363 : [ 1.09205e-005 ]
2364 : [ 8.73729e-006 ]
2365 : [ 1.01648e-005 ]
2366 : [ 9.74346e-006 ]
2367 : [ 9.46834e-006 ]
2368 : [ 1.07336e-005 ]
2369 : [ 8.93707e-006 ]
2370 : [ 9.23957e-006 ]
2371 : [ 9.17254e-006 ]
2372 : [ 9.2716e-006  ]
2373 : [ 1.13421e-005 ]
2374 : [ 9.24273e-006 ]
2375 : [ 1.0627e-005  ]
2376 : [ 9.69904e-006 ]
2377 : [ 1.00269e-005 ]
2378 : [ 1.12763e-005 ]
2379 : [ 1.05682e-005 ]
2380 : [ 8.72629e-006 ]
2381 : [ 1.0754e-005  ]
2382 : [ 1.00864e-005 ]
2383 : [ 1.08181e-005 ]
2384 : [ 9.9504e-006  ]
2385 : [ 1.01349e-005 ]
2386 : [ 8.88808e-006 ]
2387 : [ 1.07773e-005 ]
2388 : [ 1.1323e-005  ]
2389 : [ 1.14894e-005 ]
2390 : [ 1.06684e-005 ]
2391 : [ 1.12666e-005 ]
2392 : [ 1.08592e-005 ]
2393 : [ 1.00917e-005 ]
2394 : [ 9.43803e-006 ]
2395 : [ 8.84764e-006 ]
2396 : [ 1.09452e-005 ]
2397 : [ 9.41453e-006 ]
2398 : [ 8.3453e-006  ]
2399 : [ 8.98505e-006 ]
2400 : [ 9.45575e-006 ]
2401 : [ 9.32059e-006 ]
2402 : [ 1.01597e-005 ]
2403 : [ 1.08381e-005 ]
2404 : [ 8.85501e-006 ]
2405 : [ 1.04253e-005 ]
2406 : [ 9.59158e-006 ]
2407 : [ 9.00728e-006 ]
2408 : [ 1.11095e-005 ]
2409 : [ 1.02021e-005 ]
2410 : [ 9.28982e-006 ]
2411 : [ 1.01394e-005 ]
2412 : [ 9.64105e-006 ]
2413 : [ 1.04128e-005 ]
2414 : [ 9.79637e-006 ]
2415 : [ 1.04415e-005 ]
2416 : [ 1.08867e-005 ]
2417 : [ 1.11155e-005 ]
2418 : [ 8.55123e-006 ]
2419 : [ 8.98826e-006 ]
2420 : [ 9.05732e-006 ]
2421 : [ 8.92459e-006 ]
2422 : [ 9.86005e-006 ]
2423 : [ 1.01761e-005 ]
2424 : [ 1.12266e-005 ]
2425 : [ 9.29141e-006 ]
2426 : [ 1.02009e-005 ]
2427 : [ 9.09937e-006 ]
2428 : [ 1.08818e-005 ]
2429 : [ 9.80449e-006 ]
2430 : [ 9.36469e-006 ]
2431 : [ 9.56917e-006 ]
2432 : [ 9.8018e-006  ]
2433 : [ 9.62102e-006 ]
2434 : [ 1.1353e-005  ]
2435 : [ 1.13197e-005 ]
2436 : [ 8.85334e-006 ]
2437 : [ 1.08045e-005 ]
2438 : [ 8.95227e-006 ]
2439 : [ 1.05858e-005 ]
2440 : [ 1.11726e-005 ]
2441 : [ 9.25554e-006 ]
2442 : [ 1.12158e-005 ]
2443 : [ 1.07976e-005 ]
2444 : [ 9.67333e-006 ]
2445 : [ 9.99324e-006 ]
2446 : [ 9.39442e-006 ]
2447 : [ 9.47552e-006 ]
2448 : [ 8.49154e-006 ]
2449 : [ 1.00638e-005 ]
2450 : [ 1.08661e-005 ]
2451 : [ 1.0525e-005  ]
2452 : [ 9.67224e-006 ]
2453 : [ 9.05342e-006 ]
2454 : [ 1.02792e-005 ]
2455 : [ 1.07329e-005 ]
2456 : [ 1.14243e-005 ]
2457 : [ 1.00131e-005 ]
2458 : [ 8.85289e-006 ]
2459 : [ 1.12514e-005 ]
2460 : [ 9.79419e-006 ]
2461 : [ 9.33678e-006 ]
2462 : [ 8.78935e-006 ]
2463 : [ 8.94961e-006 ]
2464 : [ 1.08743e-005 ]
2465 : [ 9.88104e-006 ]
2466 : [ 8.73128e-006 ]
2467 : [ 1.00869e-005 ]
2468 : [ 9.62685e-006 ]
2469 : [ 1.07064e-005 ]
2470 : [ 1.07012e-005 ]
2471 : [ 1.10163e-005 ]
2472 : [ 8.43435e-006 ]
2473 : [ 1.08518e-005 ]
2474 : [ 1.10218e-005 ]
2475 : [ 9.19132e-006 ]
2476 : [ 1.08151e-005 ]
2477 : [ 1.02138e-005 ]
2478 : [ 1.0902e-005  ]
2479 : [ 1.09132e-005 ]
2480 : [ 1.03527e-005 ]
2481 : [ 1.0165e-005  ]
2482 : [ 1.04987e-005 ]
2483 : [ 1.07284e-005 ]
2484 : [ 9.01278e-006 ]
2485 : [ 9.87897e-006 ]
2486 : [ 1.12363e-005 ]
2487 : [ 1.14883e-005 ]
2488 : [ 9.82228e-006 ]
2489 : [ 9.55711e-006 ]
2490 : [ 1.05758e-005 ]
2491 : [ 9.00719e-006 ]
2492 : [ 9.7361e-006  ]
2493 : [ 9.14891e-006 ]
2494 : [ 8.58094e-006 ]
2495 : [ 1.06086e-005 ]
2496 : [ 8.73472e-006 ]
2497 : [ 8.95073e-006 ]
2498 : [ 9.37773e-006 ]
2499 : [ 9.16117e-006 ]
2500 : [ 9.03023e-006 ]
2501 : [ 9.26337e-006 ]
2502 : [ 1.12762e-005 ]
2503 : [ 9.98409e-006 ]
2504 : [ 9.01908e-006 ]
2505 : [ 9.62011e-006 ]
2506 : [ 1.10346e-005 ]
2507 : [ 1.04342e-005 ]
2508 : [ 1.07835e-005 ]
2509 : [ 1.15259e-005 ]
2510 : [ 9.99382e-006 ]
2511 : [ 1.07266e-005 ]
2512 : [ 1.04918e-005 ]
2513 : [ 1.00782e-005 ]
2514 : [ 1.04481e-005 ]
2515 : [ 9.0993e-006  ]
2516 : [ 9.71067e-006 ]
2517 : [ 9.77198e-006 ]
2518 : [ 9.2762e-006  ]
2519 : [ 1.08346e-005 ]
2520 : [ 9.60451e-006 ]
2521 : [ 9.63117e-006 ]
2522 : [ 9.72618e-006 ]
2523 : [ 1.00622e-005 ]
2524 : [ 8.60347e-006 ]
2525 : [ 9.8322e-006  ]
2526 : [ 9.00581e-006 ]
2527 : [ 1.11039e-005 ]
2528 : [ 9.1912e-006  ]
2529 : [ 8.95579e-006 ]
2530 : [ 1.13512e-005 ]
2531 : [ 9.05783e-006 ]
2532 : [ 8.79334e-006 ]
2533 : [ 1.03669e-005 ]
2534 : [ 1.05593e-005 ]
2535 : [ 9.08976e-006 ]
2536 : [ 1.08172e-005 ]
2537 : [ 9.57457e-006 ]
2538 : [ 1.13508e-005 ]
2539 : [ 1.13999e-005 ]
2540 : [ 9.93063e-006 ]
2541 : [ 1.03315e-005 ]
2542 : [ 1.07106e-005 ]
2543 : [ 1.13273e-005 ]
2544 : [ 1.08948e-005 ]
2545 : [ 1.04947e-005 ]
2546 : [ 1.10029e-005 ]
2547 : [ 9.60857e-006 ]
2548 : [ 9.58436e-006 ]
2549 : [ 8.3121e-006  ]
2550 : [ 1.05023e-005 ]
2551 : [ 9.61847e-006 ]
2552 : [ 8.4556e-006  ]
2553 : [ 1.04519e-005 ]
2554 : [ 1.09726e-005 ]
2555 : [ 9.83027e-006 ]
2556 : [ 1.02424e-005 ]
2557 : [ 9.25342e-006 ]
2558 : [ 9.99434e-006 ]
2559 : [ 9.58729e-006 ]
2560 : [ 8.91454e-006 ]
2561 : [ 1.08618e-005 ]
2562 : [ 9.78918e-006 ]
2563 : [ 1.08628e-005 ]
2564 : [ 8.95385e-006 ]
2565 : [ 1.12463e-005 ]
2566 : [ 9.96261e-006 ]
2567 : [ 9.19251e-006 ]
2568 : [ 1.14448e-005 ]
2569 : [ 1.0067e-005  ]
2570 : [ 8.91972e-006 ]
2571 : [ 9.47168e-006 ]
2572 : [ 1.0077e-005  ]
2573 : [ 9.0705e-006  ]
2574 : [ 1.08704e-005 ]
2575 : [ 8.75966e-006 ]
2576 : [ 1.03188e-005 ]
2577 : [ 9.41194e-006 ]
2578 : [ 9.56776e-006 ]
2579 : [ 9.61111e-006 ]
2580 : [ 1.07053e-005 ]
2581 : [ 8.90768e-006 ]
2582 : [ 9.62196e-006 ]
2583 : [ 1.02562e-005 ]
2584 : [ 1.03988e-005 ]
2585 : [ 1.06938e-005 ]
2586 : [ 9.4162e-006  ]
2587 : [ 9.97661e-006 ]
2588 : [ 9.73223e-006 ]
2589 : [ 1.06952e-005 ]
2590 : [ 9.18436e-006 ]
2591 : [ 1.00039e-005 ]
2592 : [ 1.0438e-005  ]
2593 : [ 8.88203e-006 ]
2594 : [ 9.10055e-006 ]
2595 : [ 9.50555e-006 ]
2596 : [ 9.52169e-006 ]
2597 : [ 9.76439e-006 ]
2598 : [ 1.1295e-005  ]
2599 : [ 9.17304e-006 ]
2600 : [ 1.04139e-005 ]
2601 : [ 1.04219e-005 ]
2602 : [ 1.0702e-005  ]
2603 : [ 9.88851e-006 ]
2604 : [ 9.69631e-006 ]
2605 : [ 1.05425e-005 ]
2606 : [ 1.04656e-005 ]
2607 : [ 9.44801e-006 ]
2608 : [ 1.03712e-005 ]
2609 : [ 1.11918e-005 ]
2610 : [ 1.09051e-005 ]
2611 : [ 1.08479e-005 ]
2612 : [ 1.07048e-005 ]
2613 : [ 1.04829e-005 ]
2614 : [ 9.37405e-006 ]
2615 : [ 8.48259e-006 ]
2616 : [ 8.83735e-006 ]
2617 : [ 1.02875e-005 ]
2618 : [ 8.91081e-006 ]
2619 : [ 9.4854e-006  ]
2620 : [ 1.04854e-005 ]
2621 : [ 1.04518e-005 ]
2622 : [ 8.74014e-006 ]
2623 : [ 1.04356e-005 ]
2624 : [ 1.02006e-005 ]
2625 : [ 1.01072e-005 ]
2626 : [ 1.10763e-005 ]
2627 : [ 9.81839e-006 ]
2628 : [ 1.06134e-005 ]
2629 : [ 9.11548e-006 ]
2630 : [ 9.07146e-006 ]
2631 : [ 9.03142e-006 ]
2632 : [ 1.13103e-005 ]
2633 : [ 1.05452e-005 ]
2634 : [ 8.89152e-006 ]
2635 : [ 9.12574e-006 ]
2636 : [ 9.52643e-006 ]
2637 : [ 9.66554e-006 ]
2638 : [ 1.06104e-005 ]
2639 : [ 1.11968e-005 ]
2640 : [ 1.05613e-005 ]
2641 : [ 1.04504e-005 ]
2642 : [ 8.58669e-006 ]
2643 : [ 1.02094e-005 ]
2644 : [ 1.04892e-005 ]
2645 : [ 9.89605e-006 ]
2646 : [ 9.43066e-006 ]
2647 : [ 1.05059e-005 ]
2648 : [ 9.52664e-006 ]
2649 : [ 8.7251e-006  ]
2650 : [ 1.0856e-005  ]
2651 : [ 1.00338e-005 ]
2652 : [ 9.81225e-006 ]
2653 : [ 8.34784e-006 ]
2654 : [ 9.43557e-006 ]
2655 : [ 8.95895e-006 ]
2656 : [ 9.84124e-006 ]
2657 : [ 1.0569e-005  ]
2658 : [ 9.53417e-006 ]
2659 : [ 1.09862e-005 ]
2660 : [ 1.02335e-005 ]
2661 : [ 1.14413e-005 ]
2662 : [ 1.01435e-005 ]
2663 : [ 9.00434e-006 ]
2664 : [ 1.0516e-005  ]
2665 : [ 1.09575e-005 ]
2666 : [ 8.97013e-006 ]
2667 : [ 9.51081e-006 ]
2668 : [ 8.57913e-006 ]
2669 : [ 1.03861e-005 ]
2670 : [ 1.00509e-005 ]
2671 : [ 9.35086e-006 ]
2672 : [ 9.18078e-006 ]
2673 : [ 1.14407e-005 ]
2674 : [ 1.08925e-005 ]
2675 : [ 1.0872e-005  ]
2676 : [ 1.00095e-005 ]
2677 : [ 1.04613e-005 ]
2678 : [ 1.10207e-005 ]
2679 : [ 1.00839e-005 ]
2680 : [ 1.05768e-005 ]
2681 : [ 9.18895e-006 ]
2682 : [ 9.13893e-006 ]
2683 : [ 9.67502e-006 ]
2684 : [ 9.15743e-006 ]
2685 : [ 1.0755e-005  ]
2686 : [ 1.12597e-005 ]
2687 : [ 9.51141e-006 ]
2688 : [ 8.91541e-006 ]
2689 : [ 9.59863e-006 ]
2690 : [ 1.03993e-005 ]
2691 : [ 1.04811e-005 ]
2692 : [ 8.64372e-006 ]
2693 : [ 9.39887e-006 ]
2694 : [ 8.94757e-006 ]
2695 : [ 9.52337e-006 ]
2696 : [ 9.26465e-006 ]
2697 : [ 1.03377e-005 ]
2698 : [ 9.31651e-006 ]
2699 : [ 9.85822e-006 ]
2700 : [ 1.0514e-005  ]
2701 : [ 9.30039e-006 ]
2702 : [ 9.94803e-006 ]
2703 : [ 9.56359e-006 ]
2704 : [ 1.14385e-005 ]
2705 : [ 9.40899e-006 ]
2706 : [ 1.07291e-005 ]
2707 : [ 1.06837e-005 ]
2708 : [ 9.27149e-006 ]
2709 : [ 9.03524e-006 ]
2710 : [ 1.01849e-005 ]
2711 : [ 1.12753e-005 ]
2712 : [ 1.00923e-005 ]
2713 : [ 9.5899e-006  ]
2714 : [ 9.26473e-006 ]
2715 : [ 1.00494e-005 ]
2716 : [ 8.4747e-006  ]
2717 : [ 9.40997e-006 ]
2718 : [ 1.07216e-005 ]
2719 : [ 1.05863e-005 ]
2720 : [ 1.04087e-005 ]
2721 : [ 8.81259e-006 ]
2722 : [ 9.12258e-006 ]
2723 : [ 1.00502e-005 ]
2724 : [ 1.12998e-005 ]
2725 : [ 9.53632e-006 ]
2726 : [ 9.14591e-006 ]
2727 : [ 1.09847e-005 ]
2728 : [ 9.9488e-006  ]
2729 : [ 1.03632e-005 ]
2730 : [ 9.93764e-006 ]
2731 : [ 1.09708e-005 ]
2732 : [ 9.09203e-006 ]
2733 : [ 8.96251e-006 ]
2734 : [ 1.09254e-005 ]
2735 : [ 1.05012e-005 ]
2736 : [ 1.03527e-005 ]
2737 : [ 1.13701e-005 ]
2738 : [ 1.07425e-005 ]
2739 : [ 1.07195e-005 ]
2740 : [ 9.74496e-006 ]
2741 : [ 9.10282e-006 ]
2742 : [ 1.11844e-005 ]
2743 : [ 1.01256e-005 ]
2744 : [ 9.56583e-006 ]
2745 : [ 1.04993e-005 ]
2746 : [ 1.03507e-005 ]
2747 : [ 9.77079e-006 ]
2748 : [ 9.46606e-006 ]
2749 : [ 9.4754e-006  ]
2750 : [ 1.10232e-005 ]
2751 : [ 9.01656e-006 ]
2752 : [ 8.88052e-006 ]
2753 : [ 1.05946e-005 ]
2754 : [ 1.0906e-005  ]
2755 : [ 1.02965e-005 ]
2756 : [ 9.37969e-006 ]
2757 : [ 1.02157e-005 ]
2758 : [ 9.95393e-006 ]
2759 : [ 9.62778e-006 ]
2760 : [ 8.85941e-006 ]
2761 : [ 9.64307e-006 ]
2762 : [ 9.40276e-006 ]
2763 : [ 1.03759e-005 ]
2764 : [ 1.11315e-005 ]
2765 : [ 1.07318e-005 ]
2766 : [ 8.49618e-006 ]
2767 : [ 9.52811e-006 ]
2768 : [ 1.01493e-005 ]
2769 : [ 8.76259e-006 ]
2770 : [ 1.03158e-005 ]
2771 : [ 1.02062e-005 ]
2772 : [ 1.05293e-005 ]
2773 : [ 9.80083e-006 ]
2774 : [ 1.07187e-005 ]
2775 : [ 1.07637e-005 ]
2776 : [ 9.2538e-006  ]
2777 : [ 1.00805e-005 ]
2778 : [ 9.28045e-006 ]
2779 : [ 1.05819e-005 ]
2780 : [ 1.11848e-005 ]
2781 : [ 1.07287e-005 ]
2782 : [ 9.31508e-006 ]
2783 : [ 1.0928e-005  ]
2784 : [ 9.61763e-006 ]
2785 : [ 9.22758e-006 ]
2786 : [ 9.3489e-006  ]
2787 : [ 9.09247e-006 ]
2788 : [ 1.00771e-005 ]
2789 : [ 1.149e-005   ]
2790 : [ 1.09135e-005 ]
2791 : [ 9.91381e-006 ]
2792 : [ 1.05778e-005 ]
2793 : [ 9.19585e-006 ]
2794 : [ 9.0667e-006  ]
2795 : [ 8.81152e-006 ]
2796 : [ 9.83844e-006 ]
2797 : [ 1.10367e-005 ]
2798 : [ 9.46165e-006 ]
2799 : [ 9.886e-006   ]
2800 : [ 9.20536e-006 ]
2801 : [ 8.5352e-006  ]
2802 : [ 9.87561e-006 ]
2803 : [ 1.08538e-005 ]
2804 : [ 8.86405e-006 ]
2805 : [ 1.00342e-005 ]
2806 : [ 1.06738e-005 ]
2807 : [ 9.11002e-006 ]
2808 : [ 1.10835e-005 ]
2809 : [ 1.11341e-005 ]
2810 : [ 1.08286e-005 ]
2811 : [ 9.53795e-006 ]
2812 : [ 8.4315e-006  ]
2813 : [ 8.93196e-006 ]
2814 : [ 8.99349e-006 ]
2815 : [ 8.84581e-006 ]
2816 : [ 8.97768e-006 ]
2817 : [ 9.26033e-006 ]
2818 : [ 1.04042e-005 ]
2819 : [ 9.57854e-006 ]
2820 : [ 8.79527e-006 ]
2821 : [ 1.00025e-005 ]
2822 : [ 8.81502e-006 ]
2823 : [ 1.05229e-005 ]
2824 : [ 9.7543e-006  ]
2825 : [ 1.04322e-005 ]
2826 : [ 1.08328e-005 ]
2827 : [ 1.09183e-005 ]
2828 : [ 8.7261e-006  ]
2829 : [ 9.25526e-006 ]
2830 : [ 1.152e-005   ]
2831 : [ 1.04548e-005 ]
2832 : [ 1.09134e-005 ]
2833 : [ 1.06834e-005 ]
2834 : [ 1.14324e-005 ]
2835 : [ 8.51912e-006 ]
2836 : [ 8.87171e-006 ]
2837 : [ 9.96846e-006 ]
2838 : [ 9.5478e-006  ]
2839 : [ 8.95073e-006 ]
2840 : [ 9.59537e-006 ]
2841 : [ 9.08933e-006 ]
2842 : [ 8.79133e-006 ]
2843 : [ 1.03601e-005 ]
2844 : [ 9.01293e-006 ]
2845 : [ 1.01592e-005 ]
2846 : [ 1.13065e-005 ]
2847 : [ 8.85529e-006 ]
2848 : [ 8.97724e-006 ]
2849 : [ 1.12472e-005 ]
2850 : [ 1.01577e-005 ]
2851 : [ 1.02488e-005 ]
2852 : [ 1.05346e-005 ]
2853 : [ 8.86866e-006 ]
2854 : [ 8.6608e-006  ]
2855 : [ 1.01346e-005 ]
2856 : [ 1.1136e-005  ]
2857 : [ 1.00521e-005 ]
2858 : [ 1.10196e-005 ]
2859 : [ 8.46897e-006 ]
2860 : [ 1.06822e-005 ]
2861 : [ 1.01501e-005 ]
2862 : [ 9.55755e-006 ]
2863 : [ 1.08378e-005 ]
2864 : [ 1.05397e-005 ]
2865 : [ 1.07035e-005 ]
2866 : [ 1.00303e-005 ]
2867 : [ 1.05815e-005 ]
2868 : [ 1.03739e-005 ]
2869 : [ 9.72453e-006 ]
2870 : [ 1.07596e-005 ]
2871 : [ 8.76165e-006 ]
2872 : [ 8.67984e-006 ]
2873 : [ 9.68901e-006 ]
2874 : [ 8.92935e-006 ]
2875 : [ 9.46897e-006 ]
2876 : [ 1.08814e-005 ]
2877 : [ 8.95328e-006 ]
2878 : [ 9.20453e-006 ]
2879 : [ 9.89491e-006 ]
2880 : [ 9.1843e-006  ]
2881 : [ 8.97031e-006 ]
2882 : [ 1.02151e-005 ]
2883 : [ 1.02676e-005 ]
2884 : [ 1.06339e-005 ]
2885 : [ 1.00326e-005 ]
2886 : [ 9.65977e-006 ]
2887 : [ 1.0699e-005  ]
2888 : [ 1.09995e-005 ]
2889 : [ 9.13322e-006 ]
2890 : [ 1.11331e-005 ]
2891 : [ 9.86854e-006 ]
2892 : [ 9.48859e-006 ]
2893 : [ 8.75044e-006 ]
2894 : [ 9.54822e-006 ]
2895 : [ 1.07549e-005 ]
2896 : [ 1.04482e-005 ]
2897 : [ 1.0547e-005  ]
2898 : [ 9.76931e-006 ]
2899 : [ 1.12273e-005 ]
2900 : [ 1.03997e-005 ]
2901 : [ 9.56469e-006 ]
2902 : [ 1.0491e-005  ]
2903 : [ 9.84336e-006 ]
2904 : [ 1.07553e-005 ]
2905 : [ 1.07435e-005 ]
2906 : [ 1.02427e-005 ]
2907 : [ 9.28525e-006 ]
2908 : [ 1.0449e-005  ]
2909 : [ 9.62515e-006 ]
2910 : [ 1.08789e-005 ]
2911 : [ 1.06986e-005 ]
2912 : [ 9.40364e-006 ]
2913 : [ 9.72914e-006 ]
2914 : [ 1.02466e-005 ]
2915 : [ 1.01735e-005 ]
2916 : [ 8.83183e-006 ]
2917 : [ 9.80847e-006 ]
2918 : [ 9.41612e-006 ]
2919 : [ 1.11872e-005 ]
2920 : [ 9.25654e-006 ]
2921 : [ 1.09128e-005 ]
2922 : [ 1.13441e-005 ]
2923 : [ 1.08533e-005 ]
2924 : [ 1.10583e-005 ]
2925 : [ 1.02884e-005 ]
2926 : [ 1.01664e-005 ]
2927 : [ 8.70652e-006 ]
2928 : [ 9.8223e-006  ]
2929 : [ 9.43437e-006 ]
2930 : [ 9.46835e-006 ]
2931 : [ 8.97613e-006 ]
2932 : [ 9.80639e-006 ]
2933 : [ 1.08182e-005 ]
2934 : [ 9.95563e-006 ]
2935 : [ 1.09466e-005 ]
2936 : [ 8.9712e-006  ]
2937 : [ 1.13201e-005 ]
2938 : [ 1.056e-005   ]
2939 : [ 1.0567e-005  ]
2940 : [ 1.06063e-005 ]
2941 : [ 8.53016e-006 ]
2942 : [ 9.88748e-006 ]
2943 : [ 9.39548e-006 ]
2944 : [ 1.11043e-005 ]
2945 : [ 8.92523e-006 ]
2946 : [ 1.03169e-005 ]
2947 : [ 1.14342e-005 ]
2948 : [ 8.6777e-006  ]
2949 : [ 1.05974e-005 ]
2950 : [ 9.52139e-006 ]
2951 : [ 1.1168e-005  ]
2952 : [ 1.00801e-005 ]
2953 : [ 1.00803e-005 ]
2954 : [ 1.05886e-005 ]
2955 : [ 1.06705e-005 ]
2956 : [ 1.06564e-005 ]
2957 : [ 1.03539e-005 ]
2958 : [ 9.81579e-006 ]
2959 : [ 8.98239e-006 ]
2960 : [ 1.10497e-005 ]
2961 : [ 9.80902e-006 ]
2962 : [ 8.41703e-006 ]
2963 : [ 8.85794e-006 ]
2964 : [ 1.04314e-005 ]
2965 : [ 9.24982e-006 ]
2966 : [ 1.13832e-005 ]
2967 : [ 1.11289e-005 ]
2968 : [ 9.06815e-006 ]
2969 : [ 9.7705e-006  ]
2970 : [ 9.6705e-006  ]
2971 : [ 1.06931e-005 ]
2972 : [ 1.0121e-005  ]
2973 : [ 8.88794e-006 ]
2974 : [ 8.90517e-006 ]
2975 : [ 1.05691e-005 ]
2976 : [ 9.88305e-006 ]
2977 : [ 1.08052e-005 ]
2978 : [ 1.07281e-005 ]
2979 : [ 9.25006e-006 ]
2980 : [ 1.11465e-005 ]
2981 : [ 9.73086e-006 ]
2982 : [ 9.60755e-006 ]
2983 : [ 9.16472e-006 ]
2984 : [ 1.05391e-005 ]
2985 : [ 1.02221e-005 ]
2986 : [ 1.1263e-005  ]
2987 : [ 1.14281e-005 ]
2988 : [ 9.65855e-006 ]
2989 : [ 1.10711e-005 ]
2990 : [ 1.02429e-005 ]
2991 : [ 1.0242e-005  ]
2992 : [ 1.10058e-005 ]
2993 : [ 1.00091e-005 ]
2994 : [ 1.11228e-005 ]
2995 : [ 1.0728e-005  ]
2996 : [ 8.90669e-006 ]
2997 : [ 9.48331e-006 ]
2998 : [ 1.0192e-005  ]
2999 : [ 1.13729e-005 ]
3000 : [ 1.08208e-005 ]
3001 : [ 9.66878e-006 ]
3002 : [ 9.84506e-006 ]
3003 : [ 9.61152e-006 ]
3004 : [ 8.83934e-006 ]
3005 : [ 9.29996e-006 ]
3006 : [ 1.106e-005   ]
3007 : [ 9.08825e-006 ]
3008 : [ 8.98125e-006 ]
3009 : [ 1.01417e-005 ]
3010 : [ 1.10632e-005 ]
3011 : [ 8.91007e-006 ]
3012 : [ 9.81688e-006 ]
3013 : [ 1.05712e-005 ]
3014 : [ 1.00717e-005 ]
3015 : [ 9.63673e-006 ]
3016 : [ 1.10029e-005 ]
3017 : [ 1.0039e-005  ]
3018 : [ 1.05559e-005 ]
3019 : [ 1.06687e-005 ]
3020 : [ 9.72683e-006 ]
3021 : [ 1.10191e-005 ]
3022 : [ 1.07894e-005 ]
3023 : [ 1.06704e-005 ]
3024 : [ 1.00518e-005 ]
3025 : [ 9.92414e-006 ]
3026 : [ 9.402e-006   ]
3027 : [ 9.47924e-006 ]
3028 : [ 9.547e-006   ]
3029 : [ 9.73472e-006 ]
3030 : [ 9.98223e-006 ]
3031 : [ 1.04098e-005 ]
3032 : [ 8.93718e-006 ]
3033 : [ 1.07222e-005 ]
3034 : [ 1.04864e-005 ]
3035 : [ 9.32177e-006 ]
3036 : [ 8.98135e-006 ]
3037 : [ 9.75884e-006 ]
3038 : [ 1.14801e-005 ]
3039 : [ 9.94412e-006 ]
3040 : [ 9.39628e-006 ]
3041 : [ 9.07226e-006 ]
3042 : [ 1.14644e-005 ]
3043 : [ 9.30254e-006 ]
3044 : [ 9.63242e-006 ]
3045 : [ 1.12861e-005 ]
3046 : [ 9.24273e-006 ]
3047 : [ 9.05449e-006 ]
3048 : [ 9.35662e-006 ]
3049 : [ 1.014e-005   ]
3050 : [ 1.12399e-005 ]
3051 : [ 9.8574e-006  ]
3052 : [ 9.03717e-006 ]
3053 : [ 9.47347e-006 ]
3054 : [ 1.01413e-005 ]
3055 : [ 1.07653e-005 ]
3056 : [ 1.10394e-005 ]
3057 : [ 1.01641e-005 ]
3058 : [ 8.87621e-006 ]
3059 : [ 9.94042e-006 ]
3060 : [ 9.33955e-006 ]
3061 : [ 8.9481e-006  ]
3062 : [ 8.87334e-006 ]
3063 : [ 8.91082e-006 ]
3064 : [ 9.39546e-006 ]
3065 : [ 1.01494e-005 ]
3066 : [ 1.13012e-005 ]
3067 : [ 1.10448e-005 ]
3068 : [ 9.97812e-006 ]
3069 : [ 9.41152e-006 ]
3070 : [ 8.71703e-006 ]
3071 : [ 1.0868e-005  ]
3072 : [ 8.99959e-006 ]
3073 : [ 1.05815e-005 ]
3074 : [ 1.1114e-005  ]
3075 : [ 9.21624e-006 ]
3076 : [ 8.89453e-006 ]
3077 : [ 8.56756e-006 ]
3078 : [ 8.92531e-006 ]
3079 : [ 1.05057e-005 ]
3080 : [ 8.97978e-006 ]
3081 : [ 1.13043e-005 ]
3082 : [ 1.04292e-005 ]
3083 : [ 8.34925e-006 ]
3084 : [ 1.01276e-005 ]
3085 : [ 1.08379e-005 ]
3086 : [ 1.12109e-005 ]
3087 : [ 1.02129e-005 ]
3088 : [ 1.11175e-005 ]
3089 : [ 1.08962e-005 ]
3090 : [ 1.02806e-005 ]
3091 : [ 9.14731e-006 ]
3092 : [ 9.80623e-006 ]
3093 : [ 9.70045e-006 ]
3094 : [ 9.36135e-006 ]
3095 : [ 8.93038e-006 ]
3096 : [ 1.04267e-005 ]
3097 : [ 1.04163e-005 ]
3098 : [ 1.03052e-005 ]
3099 : [ 9.06118e-006 ]
3100 : [ 8.87798e-006 ]
3101 : [ 9.92623e-006 ]
3102 : [ 1.14808e-005 ]
3103 : [ 1.14159e-005 ]
3104 : [ 1.10086e-005 ]
3105 : [ 8.97659e-006 ]
3106 : [ 1.11297e-005 ]
3107 : [ 1.15124e-005 ]
3108 : [ 9.74146e-006 ]
3109 : [ 9.89465e-006 ]
3110 : [ 1.03547e-005 ]
3111 : [ 9.08698e-006 ]
3112 : [ 9.6102e-006  ]
3113 : [ 8.86615e-006 ]
3114 : [ 8.40916e-006 ]
3115 : [ 9.48679e-006 ]
3116 : [ 8.62733e-006 ]
3117 : [ 9.93148e-006 ]
3118 : [ 1.07373e-005 ]
3119 : [ 9.79423e-006 ]
3120 : [ 1.04175e-005 ]
3121 : [ 8.46388e-006 ]
3122 : [ 1.1192e-005  ]
3123 : [ 9.53585e-006 ]
3124 : [ 1.08103e-005 ]
3125 : [ 1.01526e-005 ]
3126 : [ 1.12224e-005 ]
3127 : [ 9.20591e-006 ]
3128 : [ 1.1069e-005  ]
3129 : [ 1.08159e-005 ]
3130 : [ 1.14533e-005 ]
3131 : [ 1.10944e-005 ]
3132 : [ 1.03183e-005 ]
3133 : [ 9.86501e-006 ]
3134 : [ 1.09293e-005 ]
3135 : [ 9.93818e-006 ]
3136 : [ 1.01867e-005 ]
3137 : [ 1.10904e-005 ]
3138 : [ 9.34518e-006 ]
3139 : [ 9.55796e-006 ]
3140 : [ 1.13984e-005 ]
3141 : [ 1.12623e-005 ]
3142 : [ 1.07865e-005 ]
3143 : [ 1.11516e-005 ]
3144 : [ 1.08079e-005 ]
3145 : [ 1.09266e-005 ]
3146 : [ 9.55993e-006 ]
3147 : [ 9.3652e-006  ]
3148 : [ 9.1095e-006  ]
3149 : [ 9.58513e-006 ]
3150 : [ 1.11337e-005 ]
3151 : [ 1.01145e-005 ]
3152 : [ 1.10409e-005 ]
3153 : [ 9.42166e-006 ]
3154 : [ 8.5773e-006  ]
3155 : [ 9.67903e-006 ]
3156 : [ 9.24902e-006 ]
3157 : [ 1.04e-005    ]
3158 : [ 8.51267e-006 ]
3159 : [ 9.60006e-006 ]
3160 : [ 1.02602e-005 ]
3161 : [ 9.17176e-006 ]
3162 : [ 1.07291e-005 ]
3163 : [ 9.92419e-006 ]
3164 : [ 9.73114e-006 ]
3165 : [ 9.4737e-006  ]
3166 : [ 8.89623e-006 ]
3167 : [ 9.82814e-006 ]
3168 : [ 9.0584e-006  ]
3169 : [ 1.03762e-005 ]
3170 : [ 9.73129e-006 ]
3171 : [ 1.00546e-005 ]
3172 : [ 1.03414e-005 ]
3173 : [ 9.69225e-006 ]
3174 : [ 9.5608e-006  ]
3175 : [ 1.08612e-005 ]
3176 : [ 1.0836e-005  ]
3177 : [ 9.28318e-006 ]
3178 : [ 9.5058e-006  ]
3179 : [ 9.82435e-006 ]
3180 : [ 1.00216e-005 ]
3181 : [ 8.62e-006    ]
3182 : [ 9.348e-006   ]
3183 : [ 9.28859e-006 ]
3184 : [ 9.43264e-006 ]
3185 : [ 8.97608e-006 ]
3186 : [ 1.02579e-005 ]
3187 : [ 8.81102e-006 ]
3188 : [ 1.08126e-005 ]
3189 : [ 8.83139e-006 ]
3190 : [ 1.06341e-005 ]
3191 : [ 1.11175e-005 ]
3192 : [ 9.56193e-006 ]
3193 : [ 9.93587e-006 ]
3194 : [ 9.31319e-006 ]
3195 : [ 9.65481e-006 ]
3196 : [ 8.54637e-006 ]
3197 : [ 1.06883e-005 ]
3198 : [ 9.67942e-006 ]
3199 : [ 1.03202e-005 ]
3200 : [ 8.90344e-006 ]
3201 : [ 1.00777e-005 ]
3202 : [ 9.81566e-006 ]
3203 : [ 9.06824e-006 ]
3204 : [ 8.89874e-006 ]
3205 : [ 1.14702e-005 ]
3206 : [ 1.04795e-005 ]
3207 : [ 1.03428e-005 ]
3208 : [ 9.98018e-006 ]
3209 : [ 1.00316e-005 ]
3210 : [ 1.0344e-005  ]
3211 : [ 9.26842e-006 ]
3212 : [ 9.0739e-006  ]
3213 : [ 9.78883e-006 ]
3214 : [ 9.27286e-006 ]
3215 : [ 9.41838e-006 ]
3216 : [ 1.06855e-005 ]
3217 : [ 9.25008e-006 ]
3218 : [ 9.63771e-006 ]
3219 : [ 9.37201e-006 ]
3220 : [ 8.55372e-006 ]
3221 : [ 9.74135e-006 ]
3222 : [ 8.42244e-006 ]
3223 : [ 1.14936e-005 ]
3224 : [ 9.80383e-006 ]
3225 : [ 1.06224e-005 ]
3226 : [ 8.91492e-006 ]
3227 : [ 8.98424e-006 ]
3228 : [ 1.01437e-005 ]
3229 : [ 1.06672e-005 ]
3230 : [ 1.08776e-005 ]
3231 : [ 1.13331e-005 ]
3232 : [ 9.41329e-006 ]
3233 : [ 1.02972e-005 ]
3234 : [ 1.06185e-005 ]
3235 : [ 1.03439e-005 ]
3236 : [ 1.08642e-005 ]
3237 : [ 1.099e-005   ]
3238 : [ 1.13491e-005 ]
3239 : [ 8.6546e-006  ]
3240 : [ 9.12001e-006 ]
3241 : [ 1.06885e-005 ]
3242 : [ 8.55873e-006 ]
3243 : [ 1.02773e-005 ]
3244 : [ 8.89391e-006 ]
3245 : [ 9.16462e-006 ]
3246 : [ 9.95997e-006 ]
3247 : [ 9.90659e-006 ]
3248 : [ 9.61945e-006 ]
3249 : [ 9.46389e-006 ]
3250 : [ 1.03732e-005 ]
3251 : [ 8.51981e-006 ]
3252 : [ 8.49193e-006 ]
3253 : [ 1.05303e-005 ]
3254 : [ 8.7956e-006  ]
3255 : [ 9.26734e-006 ]
3256 : [ 1.00881e-005 ]
3257 : [ 9.42169e-006 ]
3258 : [ 1.00101e-005 ]
3259 : [ 1.02313e-005 ]
3260 : [ 1.04385e-005 ]
3261 : [ 1.01626e-005 ]
3262 : [ 9.67741e-006 ]
3263 : [ 1.07877e-005 ]
3264 : [ 1.06709e-005 ]
3265 : [ 8.5952e-006  ]
3266 : [ 9.95436e-006 ]
3267 : [ 9.19371e-006 ]
3268 : [ 1.04933e-005 ]
3269 : [ 9.02216e-006 ]
3270 : [ 9.88496e-006 ]
3271 : [ 9.9512e-006  ]
3272 : [ 8.35826e-006 ]
3273 : [ 9.86565e-006 ]
3274 : [ 1.10066e-005 ]
3275 : [ 8.97609e-006 ]
3276 : [ 8.47015e-006 ]
3277 : [ 1.01417e-005 ]
3278 : [ 1.0479e-005  ]
3279 : [ 9.04009e-006 ]
3280 : [ 9.81346e-006 ]
3281 : [ 9.79273e-006 ]
3282 : [ 1.1489e-005  ]
3283 : [ 1.06014e-005 ]
3284 : [ 1.07126e-005 ]
3285 : [ 1.05024e-005 ]
3286 : [ 8.51146e-006 ]
3287 : [ 9.30961e-006 ]
3288 : [ 9.28524e-006 ]
3289 : [ 1.00176e-005 ]
3290 : [ 9.6479e-006  ]
3291 : [ 9.6406e-006  ]
3292 : [ 8.8678e-006  ]
3293 : [ 9.77079e-006 ]
3294 : [ 1.05203e-005 ]
3295 : [ 1.10636e-005 ]
3296 : [ 9.13665e-006 ]
3297 : [ 1.13079e-005 ]
3298 : [ 9.80753e-006 ]
3299 : [ 1.03663e-005 ]
3300 : [ 1.09257e-005 ]
3301 : [ 1.05687e-005 ]
3302 : [ 1.11055e-005 ]
3303 : [ 1.08752e-005 ]
3304 : [ 8.6251e-006  ]
3305 : [ 1.06057e-005 ]
3306 : [ 9.54736e-006 ]
3307 : [ 1.07219e-005 ]
3308 : [ 9.48716e-006 ]
3309 : [ 8.37758e-006 ]
3310 : [ 8.61199e-006 ]
3311 : [ 9.25427e-006 ]
3312 : [ 9.14305e-006 ]
3313 : [ 9.50923e-006 ]
3314 : [ 9.77021e-006 ]
3315 : [ 1.08086e-005 ]
3316 : [ 9.77428e-006 ]
3317 : [ 1.09631e-005 ]
3318 : [ 9.55999e-006 ]
3319 : [ 1.04387e-005 ]
3320 : [ 9.35178e-006 ]
3321 : [ 1.13943e-005 ]
3322 : [ 1.00416e-005 ]
3323 : [ 1.13034e-005 ]
3324 : [ 1.08622e-005 ]
3325 : [ 9.49229e-006 ]
3326 : [ 1.10184e-005 ]
3327 : [ 1.10413e-005 ]
3328 : [ 1.14599e-005 ]
3329 : [ 1.00431e-005 ]
3330 : [ 9.81825e-006 ]
3331 : [ 9.47154e-006 ]
3332 : [ 9.40889e-006 ]
3333 : [ 8.89473e-006 ]
3334 : [ 8.78114e-006 ]
3335 : [ 9.97551e-006 ]
3336 : [ 1.11842e-005 ]
3337 : [ 1.15323e-005 ]
3338 : [ 9.33187e-006 ]
3339 : [ 1.03939e-005 ]
3340 : [ 1.10191e-005 ]
3341 : [ 9.67439e-006 ]
3342 : [ 1.07102e-005 ]
3343 : [ 8.67274e-006 ]
3344 : [ 1.08999e-005 ]
3345 : [ 9.2691e-006  ]
3346 : [ 1.12991e-005 ]
3347 : [ 9.79117e-006 ]
3348 : [ 9.65548e-006 ]
3349 : [ 1.13763e-005 ]
3350 : [ 8.81244e-006 ]
3351 : [ 9.22638e-006 ]
3352 : [ 1.0385e-005  ]
3353 : [ 8.67156e-006 ]
3354 : [ 9.62202e-006 ]
3355 : [ 1.06364e-005 ]
3356 : [ 1.00999e-005 ]
3357 : [ 1.04981e-005 ]
3358 : [ 1.10329e-005 ]
3359 : [ 1.07365e-005 ]
3360 : [ 1.03407e-005 ]
3361 : [ 1.09777e-005 ]
3362 : [ 9.14977e-006 ]
3363 : [ 1.03985e-005 ]
3364 : [ 9.26831e-006 ]
3365 : [ 9.08825e-006 ]
3366 : [ 1.07813e-005 ]
3367 : [ 8.8252e-006  ]
3368 : [ 1.0826e-005  ]
3369 : [ 9.83568e-006 ]
3370 : [ 9.37586e-006 ]
3371 : [ 8.94591e-006 ]
3372 : [ 1.08863e-005 ]
3373 : [ 1.03894e-005 ]
3374 : [ 1.00174e-005 ]
3375 : [ 9.74074e-006 ]
3376 : [ 1.10065e-005 ]
3377 : [ 1.07972e-005 ]
3378 : [ 1.01607e-005 ]
3379 : [ 1.0398e-005  ]
3380 : [ 9.60808e-006 ]
3381 : [ 9.47918e-006 ]
3382 : [ 9.08609e-006 ]
3383 : [ 8.52782e-006 ]
3384 : [ 9.06457e-006 ]
3385 : [ 1.02354e-005 ]
3386 : [ 1.10203e-005 ]
3387 : [ 1.05145e-005 ]
3388 : [ 9.49488e-006 ]
3389 : [ 1.03551e-005 ]
3390 : [ 1.07654e-005 ]
3391 : [ 9.70209e-006 ]
3392 : [ 9.52798e-006 ]
3393 : [ 1.04017e-005 ]
3394 : [ 9.23081e-006 ]
3395 : [ 1.07342e-005 ]
3396 : [ 1.11363e-005 ]
3397 : [ 1.10245e-005 ]
3398 : [ 8.81033e-006 ]
3399 : [ 1.13726e-005 ]
3400 : [ 9.57236e-006 ]
3401 : [ 1.02222e-005 ]
3402 : [ 1.04169e-005 ]
3403 : [ 9.40678e-006 ]
3404 : [ 8.88501e-006 ]
3405 : [ 9.36068e-006 ]
3406 : [ 9.9881e-006  ]
3407 : [ 9.26419e-006 ]
3408 : [ 1.10321e-005 ]
3409 : [ 9.09924e-006 ]
3410 : [ 1.10996e-005 ]
3411 : [ 1.0805e-005  ]
3412 : [ 1.01205e-005 ]
3413 : [ 9.47505e-006 ]
3414 : [ 9.26512e-006 ]
3415 : [ 1.09799e-005 ]
3416 : [ 1.00137e-005 ]
3417 : [ 1.04466e-005 ]
3418 : [ 1.00933e-005 ]
3419 : [ 8.77609e-006 ]
3420 : [ 1.04383e-005 ]
3421 : [ 1.09235e-005 ]
3422 : [ 8.77679e-006 ]
3423 : [ 9.15167e-006 ]
3424 : [ 9.1045e-006  ]
3425 : [ 8.9095e-006  ]
3426 : [ 9.02204e-006 ]
3427 : [ 9.46007e-006 ]
3428 : [ 1.03553e-005 ]
3429 : [ 8.35177e-006 ]
3430 : [ 9.86541e-006 ]
3431 : [ 8.60331e-006 ]
3432 : [ 9.56757e-006 ]
3433 : [ 1.12382e-005 ]
3434 : [ 1.09981e-005 ]
3435 : [ 9.32132e-006 ]
3436 : [ 9.95061e-006 ]
3437 : [ 9.13466e-006 ]
3438 : [ 9.14196e-006 ]
3439 : [ 1.13444e-005 ]
3440 : [ 8.45945e-006 ]
3441 : [ 1.02397e-005 ]
3442 : [ 9.42071e-006 ]
3443 : [ 9.60689e-006 ]
3444 : [ 9.53448e-006 ]
3445 : [ 9.35306e-006 ]
3446 : [ 9.60566e-006 ]
3447 : [ 1.03667e-005 ]
3448 : [ 9.43117e-006 ]
3449 : [ 9.87863e-006 ]
3450 : [ 1.07658e-005 ]
3451 : [ 1.0882e-005  ]
3452 : [ 9.30097e-006 ]
3453 : [ 9.54562e-006 ]
3454 : [ 1.06284e-005 ]
3455 : [ 9.43385e-006 ]
3456 : [ 9.78944e-006 ]
3457 : [ 1.11441e-005 ]
3458 : [ 1.05927e-005 ]
3459 : [ 1.02487e-005 ]
3460 : [ 8.78804e-006 ]
3461 : [ 9.91905e-006 ]
3462 : [ 9.67138e-006 ]
3463 : [ 1.09119e-005 ]
3464 : [ 9.2554e-006  ]
3465 : [ 1.01967e-005 ]
3466 : [ 9.28005e-006 ]
3467 : [ 1.04116e-005 ]
3468 : [ 8.5689e-006  ]
3469 : [ 9.41761e-006 ]
3470 : [ 9.78781e-006 ]
3471 : [ 1.03063e-005 ]
3472 : [ 1.08103e-005 ]
3473 : [ 1.13477e-005 ]
3474 : [ 1.03069e-005 ]
3475 : [ 1.05201e-005 ]
3476 : [ 9.58948e-006 ]
3477 : [ 1.04097e-005 ]
3478 : [ 8.85178e-006 ]
3479 : [ 9.61041e-006 ]
3480 : [ 9.13693e-006 ]
3481 : [ 8.91405e-006 ]
3482 : [ 9.56809e-006 ]
3483 : [ 8.60953e-006 ]
3484 : [ 1.05579e-005 ]
3485 : [ 1.0439e-005  ]
3486 : [ 9.12407e-006 ]
3487 : [ 1.06815e-005 ]
3488 : [ 1.04417e-005 ]
3489 : [ 8.91207e-006 ]
3490 : [ 9.47453e-006 ]
3491 : [ 9.35077e-006 ]
3492 : [ 9.7981e-006  ]
3493 : [ 8.69891e-006 ]
3494 : [ 1.01024e-005 ]
3495 : [ 8.97348e-006 ]
3496 : [ 9.82649e-006 ]
3497 : [ 9.16206e-006 ]
3498 : [ 1.087e-005   ]
3499 : [ 1.09001e-005 ]
3500 : [ 1.03374e-005 ]
3501 : [ 1.03037e-005 ]
3502 : [ 9.92736e-006 ]
3503 : [ 1.10272e-005 ]
3504 : [ 1.0949e-005  ]
3505 : [ 9.36384e-006 ]
3506 : [ 9.50592e-006 ]
3507 : [ 1.0661e-005  ]
3508 : [ 1.08347e-005 ]
3509 : [ 9.47945e-006 ]
3510 : [ 9.41345e-006 ]
3511 : [ 8.98784e-006 ]
3512 : [ 1.0826e-005  ]
3513 : [ 1.06311e-005 ]
3514 : [ 8.68458e-006 ]
3515 : [ 9.58864e-006 ]
3516 : [ 8.88016e-006 ]
3517 : [ 9.68963e-006 ]
3518 : [ 1.12264e-005 ]
3519 : [ 8.45096e-006 ]
3520 : [ 8.74552e-006 ]
3521 : [ 1.07388e-005 ]
3522 : [ 1.082e-005   ]
3523 : [ 8.70893e-006 ]
3524 : [ 1.02771e-005 ]
3525 : [ 9.02486e-006 ]
3526 : [ 9.47386e-006 ]
3527 : [ 8.91761e-006 ]
3528 : [ 9.59424e-006 ]
3529 : [ 1.01507e-005 ]
3530 : [ 9.58791e-006 ]
3531 : [ 1.04718e-005 ]
3532 : [ 1.02994e-005 ]
3533 : [ 1.0334e-005  ]
3534 : [ 1.09403e-005 ]
3535 : [ 1.05655e-005 ]
3536 : [ 8.87505e-006 ]
3537 : [ 8.83798e-006 ]
3538 : [ 1.10312e-005 ]
3539 : [ 8.84479e-006 ]
3540 : [ 9.25226e-006 ]
3541 : [ 8.89697e-006 ]
3542 : [ 9.41556e-006 ]
3543 : [ 1.10706e-005 ]
3544 : [ 1.05178e-005 ]
3545 : [ 1.05618e-005 ]
3546 : [ 1.11668e-005 ]
3547 : [ 9.22713e-006 ]
3548 : [ 9.84119e-006 ]
3549 : [ 9.4523e-006  ]
3550 : [ 1.07953e-005 ]
3551 : [ 8.5331e-006  ]
3552 : [ 9.82937e-006 ]
3553 : [ 8.76329e-006 ]
3554 : [ 9.64762e-006 ]
3555 : [ 1.06357e-005 ]
3556 : [ 9.99348e-006 ]
3557 : [ 1.09221e-005 ]
3558 : [ 9.25741e-006 ]
3559 : [ 1.08886e-005 ]
3560 : [ 9.23312e-006 ]
3561 : [ 1.04426e-005 ]
3562 : [ 1.07081e-005 ]
3563 : [ 1.0244e-005  ]
3564 : [ 1.07916e-005 ]
3565 : [ 9.51552e-006 ]
3566 : [ 1.08539e-005 ]
3567 : [ 1.11274e-005 ]
3568 : [ 9.60128e-006 ]
3569 : [ 1.03307e-005 ]
3570 : [ 9.04962e-006 ]
3571 : [ 9.23365e-006 ]
3572 : [ 9.14345e-006 ]
3573 : [ 9.91974e-006 ]
3574 : [ 9.63955e-006 ]
3575 : [ 1.06121e-005 ]
3576 : [ 9.40517e-006 ]
3577 : [ 1.0648e-005  ]
3578 : [ 9.7979e-006  ]
3579 : [ 1.05272e-005 ]
3580 : [ 9.68795e-006 ]
3581 : [ 1.08525e-005 ]
3582 : [ 9.98667e-006 ]
3583 : [ 1.05775e-005 ]
3584 : [ 9.19185e-006 ]
3585 : [ 1.13155e-005 ]
3586 : [ 8.82752e-006 ]
3587 : [ 8.60835e-006 ]
3588 : [ 8.99164e-006 ]
3589 : [ 1.0858e-005  ]
3590 : [ 1.02563e-005 ]
3591 : [ 8.40926e-006 ]
3592 : [ 9.2545e-006  ]
3593 : [ 9.05988e-006 ]
3594 : [ 1.04563e-005 ]
3595 : [ 1.06499e-005 ]
3596 : [ 8.409e-006   ]
3597 : [ 1.04606e-005 ]
3598 : [ 9.35814e-006 ]
3599 : [ 1.00281e-005 ]
3600 : [ 1.11546e-005 ]
3601 : [ 8.78845e-006 ]
3602 : [ 1.0395e-005  ]
3603 : [ 8.94063e-006 ]
3604 : [ 1.09294e-005 ]
3605 : [ 1.06368e-005 ]
3606 : [ 1.05517e-005 ]
3607 : [ 1.09168e-005 ]
3608 : [ 9.83734e-006 ]
3609 : [ 8.75047e-006 ]
3610 : [ 9.97455e-006 ]
3611 : [ 1.00054e-005 ]
3612 : [ 9.64269e-006 ]
3613 : [ 1.06026e-005 ]
3614 : [ 9.14864e-006 ]
3615 : [ 1.08001e-005 ]
3616 : [ 1.0013e-005  ]
3617 : [ 1.13837e-005 ]
3618 : [ 9.19066e-006 ]
3619 : [ 9.02496e-006 ]
3620 : [ 9.00533e-006 ]
3621 : [ 9.87546e-006 ]
3622 : [ 8.56788e-006 ]
3623 : [ 9.31817e-006 ]
3624 : [ 8.74949e-006 ]
3625 : [ 1.01237e-005 ]
3626 : [ 8.76646e-006 ]
3627 : [ 1.07157e-005 ]
3628 : [ 1.01264e-005 ]
3629 : [ 8.80656e-006 ]
3630 : [ 1.01122e-005 ]
3631 : [ 9.89943e-006 ]
3632 : [ 8.81481e-006 ]
3633 : [ 9.35102e-006 ]
3634 : [ 9.59339e-006 ]
3635 : [ 8.50246e-006 ]
3636 : [ 9.01381e-006 ]
3637 : [ 8.73238e-006 ]
3638 : [ 1.06331e-005 ]
3639 : [ 1.05537e-005 ]
3640 : [ 1.10422e-005 ]
3641 : [ 1.0971e-005  ]
3642 : [ 9.43663e-006 ]
3643 : [ 1.01544e-005 ]
3644 : [ 9.37753e-006 ]
3645 : [ 1.11885e-005 ]
3646 : [ 9.38793e-006 ]
3647 : [ 1.03448e-005 ]
3648 : [ 1.09975e-005 ]
3649 : [ 1.11017e-005 ]
3650 : [ 9.07762e-006 ]
3651 : [ 8.72912e-006 ]
3652 : [ 1.10189e-005 ]
3653 : [ 1.00602e-005 ]
3654 : [ 8.94011e-006 ]
3655 : [ 1.09482e-005 ]
3656 : [ 9.91199e-006 ]
3657 : [ 1.01977e-005 ]
3658 : [ 9.97964e-006 ]
3659 : [ 9.14256e-006 ]
3660 : [ 1.1321e-005  ]
3661 : [ 9.34945e-006 ]
3662 : [ 9.58549e-006 ]
3663 : [ 9.56147e-006 ]
3664 : [ 1.05586e-005 ]
3665 : [ 1.07899e-005 ]
3666 : [ 1.02605e-005 ]
3667 : [ 9.99301e-006 ]
3668 : [ 9.48166e-006 ]
3669 : [ 1.07659e-005 ]
3670 : [ 1.00208e-005 ]
3671 : [ 9.77719e-006 ]
3672 : [ 9.12023e-006 ]
3673 : [ 1.02555e-005 ]
3674 : [ 1.089e-005   ]
3675 : [ 1.03971e-005 ]
3676 : [ 9.4379e-006  ]
3677 : [ 1.04287e-005 ]
3678 : [ 1.14138e-005 ]
3679 : [ 1.10645e-005 ]
3680 : [ 1.00717e-005 ]
3681 : [ 1.01275e-005 ]
3682 : [ 9.94748e-006 ]
3683 : [ 1.00018e-005 ]
3684 : [ 1.00975e-005 ]
3685 : [ 1.00147e-005 ]
3686 : [ 9.77146e-006 ]
3687 : [ 1.04706e-005 ]
3688 : [ 1.03573e-005 ]
3689 : [ 1.1442e-005  ]
3690 : [ 8.781e-006   ]
3691 : [ 1.06799e-005 ]
3692 : [ 9.30769e-006 ]
3693 : [ 1.08842e-005 ]
3694 : [ 8.61788e-006 ]
3695 : [ 9.33207e-006 ]
3696 : [ 8.96916e-006 ]
3697 : [ 9.53762e-006 ]
3698 : [ 1.0389e-005  ]
3699 : [ 1.11947e-005 ]
3700 : [ 1.09549e-005 ]
3701 : [ 9.19756e-006 ]
3702 : [ 1.10093e-005 ]
3703 : [ 9.82763e-006 ]
3704 : [ 1.11901e-005 ]
3705 : [ 9.97063e-006 ]
3706 : [ 1.04667e-005 ]
3707 : [ 9.82463e-006 ]
3708 : [ 1.09718e-005 ]
3709 : [ 9.53765e-006 ]
3710 : [ 1.01396e-005 ]
3711 : [ 1.03025e-005 ]
3712 : [ 9.02478e-006 ]
3713 : [ 1.09207e-005 ]
3714 : [ 9.34197e-006 ]
3715 : [ 1.02346e-005 ]
3716 : [ 9.14265e-006 ]
3717 : [ 1.03634e-005 ]
3718 : [ 9.33843e-006 ]
3719 : [ 1.04736e-005 ]
3720 : [ 8.76578e-006 ]
3721 : [ 1.06965e-005 ]
3722 : [ 1.05015e-005 ]
3723 : [ 9.59578e-006 ]
3724 : [ 9.23089e-006 ]
3725 : [ 8.85461e-006 ]
3726 : [ 9.13463e-006 ]
3727 : [ 9.86993e-006 ]
3728 : [ 1.06576e-005 ]
3729 : [ 1.03091e-005 ]
3730 : [ 1.05524e-005 ]
3731 : [ 9.37408e-006 ]
3732 : [ 1.08719e-005 ]
3733 : [ 9.08255e-006 ]
3734 : [ 1.02526e-005 ]
3735 : [ 8.64688e-006 ]
3736 : [ 1.00286e-005 ]
3737 : [ 8.8086e-006  ]
3738 : [ 1.05507e-005 ]
3739 : [ 1.0376e-005  ]
3740 : [ 9.42822e-006 ]
3741 : [ 1.00795e-005 ]
3742 : [ 1.00363e-005 ]
3743 : [ 1.02282e-005 ]
3744 : [ 1.10166e-005 ]
3745 : [ 9.75936e-006 ]
3746 : [ 9.60318e-006 ]
3747 : [ 9.81924e-006 ]
3748 : [ 1.05368e-005 ]
3749 : [ 9.49058e-006 ]
3750 : [ 9.17334e-006 ]
3751 : [ 1.0236e-005  ]
3752 : [ 9.82152e-006 ]
3753 : [ 8.87945e-006 ]
3754 : [ 8.95545e-006 ]
3755 : [ 1.09605e-005 ]
3756 : [ 1.07619e-005 ]
3757 : [ 1.02879e-005 ]
3758 : [ 9.80959e-006 ]
3759 : [ 9.0775e-006  ]
3760 : [ 1.03206e-005 ]
3761 : [ 9.9559e-006  ]
3762 : [ 1.05913e-005 ]
3763 : [ 9.99173e-006 ]
3764 : [ 9.4681e-006  ]
3765 : [ 1.00115e-005 ]
3766 : [ 8.98464e-006 ]
3767 : [ 9.7867e-006  ]
3768 : [ 1.10137e-005 ]
3769 : [ 1.025e-005   ]
3770 : [ 9.11843e-006 ]
3771 : [ 1.06047e-005 ]
3772 : [ 9.34981e-006 ]
3773 : [ 9.98148e-006 ]
3774 : [ 9.35427e-006 ]
3775 : [ 1.10188e-005 ]
3776 : [ 9.76923e-006 ]
3777 : [ 9.29033e-006 ]
3778 : [ 9.72949e-006 ]
3779 : [ 1.11643e-005 ]
3780 : [ 1.07176e-005 ]
3781 : [ 9.53495e-006 ]
3782 : [ 9.54557e-006 ]
3783 : [ 1.10266e-005 ]
3784 : [ 9.15822e-006 ]
3785 : [ 9.27183e-006 ]
3786 : [ 9.42437e-006 ]
3787 : [ 1.04807e-005 ]
3788 : [ 9.92914e-006 ]
3789 : [ 8.91254e-006 ]
3790 : [ 1.04218e-005 ]
3791 : [ 9.94739e-006 ]
3792 : [ 1.00451e-005 ]
3793 : [ 1.06199e-005 ]
3794 : [ 8.46408e-006 ]
3795 : [ 1.04468e-005 ]
3796 : [ 8.80462e-006 ]
3797 : [ 9.45305e-006 ]
3798 : [ 1.07379e-005 ]
3799 : [ 1.12214e-005 ]
3800 : [ 9.64042e-006 ]
3801 : [ 8.4748e-006  ]
3802 : [ 9.35808e-006 ]
3803 : [ 8.98795e-006 ]
3804 : [ 1.08516e-005 ]
3805 : [ 1.04551e-005 ]
3806 : [ 9.15042e-006 ]
3807 : [ 9.50557e-006 ]
3808 : [ 9.56619e-006 ]
3809 : [ 8.9889e-006  ]
3810 : [ 9.327e-006   ]
3811 : [ 1.07419e-005 ]
3812 : [ 1.05005e-005 ]
3813 : [ 8.90037e-006 ]
3814 : [ 1.03634e-005 ]
3815 : [ 1.05274e-005 ]
3816 : [ 8.61758e-006 ]
3817 : [ 9.49915e-006 ]
3818 : [ 1.08465e-005 ]
3819 : [ 1.03862e-005 ]
3820 : [ 9.06953e-006 ]
3821 : [ 1.07204e-005 ]
3822 : [ 1.15349e-005 ]
3823 : [ 1.07191e-005 ]
3824 : [ 1.03364e-005 ]
3825 : [ 1.02715e-005 ]
3826 : [ 8.90248e-006 ]
3827 : [ 9.38613e-006 ]
3828 : [ 9.6998e-006  ]
3829 : [ 9.01946e-006 ]
3830 : [ 9.5399e-006  ]
3831 : [ 9.36196e-006 ]
3832 : [ 9.77917e-006 ]
3833 : [ 1.09217e-005 ]
3834 : [ 1.09901e-005 ]
3835 : [ 8.93804e-006 ]
3836 : [ 1.10917e-005 ]
3837 : [ 1.03173e-005 ]
3838 : [ 9.9002e-006  ]
3839 : [ 1.082e-005   ]
3840 : [ 1.0732e-005  ]
3841 : [ 1.13547e-005 ]
3842 : [ 9.17801e-006 ]
3843 : [ 1.01845e-005 ]
3844 : [ 9.90007e-006 ]
3845 : [ 9.91313e-006 ]
3846 : [ 1.01665e-005 ]
3847 : [ 8.9884e-006  ]
3848 : [ 1.02331e-005 ]
3849 : [ 1.09242e-005 ]
3850 : [ 9.56423e-006 ]
3851 : [ 8.92052e-006 ]
3852 : [ 1.12093e-005 ]
3853 : [ 1.14227e-005 ]
3854 : [ 9.92599e-006 ]
3855 : [ 1.00419e-005 ]
3856 : [ 1.03719e-005 ]
3857 : [ 9.47964e-006 ]
3858 : [ 1.03903e-005 ]
3859 : [ 9.82259e-006 ]
3860 : [ 1.08253e-005 ]
3861 : [ 8.91284e-006 ]
3862 : [ 1.02949e-005 ]
3863 : [ 8.66882e-006 ]
3864 : [ 9.61554e-006 ]
3865 : [ 9.94248e-006 ]
3866 : [ 9.94343e-006 ]
3867 : [ 1.09841e-005 ]
3868 : [ 1.032e-005   ]
3869 : [ 1.01362e-005 ]
3870 : [ 1.04793e-005 ]
3871 : [ 8.90742e-006 ]
3872 : [ 8.61245e-006 ]
3873 : [ 9.92622e-006 ]
3874 : [ 1.00972e-005 ]
3875 : [ 9.13763e-006 ]
3876 : [ 1.05302e-005 ]
3877 : [ 9.01e-006    ]
3878 : [ 1.08573e-005 ]
3879 : [ 9.02552e-006 ]
3880 : [ 1.11844e-005 ]
3881 : [ 1.06588e-005 ]
3882 : [ 1.00059e-005 ]
3883 : [ 9.63888e-006 ]
3884 : [ 9.28606e-006 ]
3885 : [ 1.06848e-005 ]
3886 : [ 1.10719e-005 ]
3887 : [ 9.09302e-006 ]
3888 : [ 8.54789e-006 ]
3889 : [ 9.09684e-006 ]
3890 : [ 8.8342e-006  ]
3891 : [ 8.78593e-006 ]
3892 : [ 1.03283e-005 ]
3893 : [ 9.8008e-006  ]
3894 : [ 1.10083e-005 ]
3895 : [ 8.96632e-006 ]
3896 : [ 1.04722e-005 ]
3897 : [ 8.47325e-006 ]
3898 : [ 9.66636e-006 ]
3899 : [ 8.69364e-006 ]
3900 : [ 1.03003e-005 ]
3901 : [ 9.31916e-006 ]
3902 : [ 9.35994e-006 ]
3903 : [ 9.1737e-006  ]
3904 : [ 9.8485e-006  ]
3905 : [ 8.90389e-006 ]
3906 : [ 1.08999e-005 ]
3907 : [ 8.72255e-006 ]
3908 : [ 1.07665e-005 ]
3909 : [ 9.67008e-006 ]
3910 : [ 1.08819e-005 ]
3911 : [ 8.56895e-006 ]
3912 : [ 9.68755e-006 ]
3913 : [ 1.06421e-005 ]
3914 : [ 9.5607e-006  ]
3915 : [ 9.43666e-006 ]
3916 : [ 9.46443e-006 ]
3917 : [ 1.04251e-005 ]
3918 : [ 1.00392e-005 ]
3919 : [ 9.25013e-006 ]
3920 : [ 1.12304e-005 ]
3921 : [ 1.04689e-005 ]
3922 : [ 9.92011e-006 ]
3923 : [ 8.41772e-006 ]
3924 : [ 1.04948e-005 ]
3925 : [ 9.43445e-006 ]
3926 : [ 9.80017e-006 ]
3927 : [ 9.11538e-006 ]
3928 : [ 1.13061e-005 ]
3929 : [ 9.45682e-006 ]
3930 : [ 9.99766e-006 ]
3931 : [ 1.10686e-005 ]
3932 : [ 1.0264e-005  ]
3933 : [ 1.10721e-005 ]
3934 : [ 1.05504e-005 ]
3935 : [ 9.99271e-006 ]
3936 : [ 8.40517e-006 ]
3937 : [ 1.09119e-005 ]
3938 : [ 1.02064e-005 ]
3939 : [ 9.1676e-006  ]
3940 : [ 1.01032e-005 ]
3941 : [ 1.06055e-005 ]
3942 : [ 9.60455e-006 ]
3943 : [ 1.11231e-005 ]
3944 : [ 8.66695e-006 ]
3945 : [ 9.79927e-006 ]
3946 : [ 8.42295e-006 ]
3947 : [ 1.10332e-005 ]
3948 : [ 9.83031e-006 ]
3949 : [ 8.86349e-006 ]
3950 : [ 1.16198e-005 ]
3951 : [ 9.9252e-006  ]
3952 : [ 9.1724e-006  ]
3953 : [ 9.48413e-006 ]
3954 : [ 1.0237e-005  ]
3955 : [ 9.62144e-006 ]
3956 : [ 1.12279e-005 ]
3957 : [ 9.63978e-006 ]
3958 : [ 1.07499e-005 ]
3959 : [ 9.84096e-006 ]
3960 : [ 8.83783e-006 ]
3961 : [ 1.01197e-005 ]
3962 : [ 1.00388e-005 ]
3963 : [ 1.03952e-005 ]
3964 : [ 9.99414e-006 ]
3965 : [ 9.16569e-006 ]
3966 : [ 1.06371e-005 ]
3967 : [ 9.90125e-006 ]
3968 : [ 8.76766e-006 ]
3969 : [ 9.56584e-006 ]
3970 : [ 9.97339e-006 ]
3971 : [ 1.07411e-005 ]
3972 : [ 1.00425e-005 ]
3973 : [ 1.09208e-005 ]
3974 : [ 1.00977e-005 ]
3975 : [ 1.03015e-005 ]
3976 : [ 1.10771e-005 ]
3977 : [ 9.22884e-006 ]
3978 : [ 9.26041e-006 ]
3979 : [ 1.0493e-005  ]
3980 : [ 1.12187e-005 ]
3981 : [ 1.00294e-005 ]
3982 : [ 9.70976e-006 ]
3983 : [ 9.49172e-006 ]
3984 : [ 8.6621e-006  ]
3985 : [ 9.84475e-006 ]
3986 : [ 1.0926e-005  ]
3987 : [ 9.96951e-006 ]
3988 : [ 1.03644e-005 ]
3989 : [ 1.08105e-005 ]
3990 : [ 1.14806e-005 ]
3991 : [ 9.65989e-006 ]
3992 : [ 8.76212e-006 ]
3993 : [ 9.28766e-006 ]
3994 : [ 8.96478e-006 ]
3995 : [ 1.01653e-005 ]
3996 : [ 9.60067e-006 ]
3997 : [ 8.81442e-006 ]
3998 : [ 8.90442e-006 ]
3999 : [ 1.06926e-005 ]
4000 : [ 1.09352e-005 ]
4001 : [ 9.15875e-006 ]
4002 : [ 9.14057e-006 ]
4003 : [ 1.01759e-005 ]
4004 : [ 9.85291e-006 ]
4005 : [ 1.10824e-005 ]
4006 : [ 1.10919e-005 ]
4007 : [ 1.05803e-005 ]
4008 : [ 1.01842e-005 ]
4009 : [ 1.01012e-005 ]
4010 : [ 9.52446e-006 ]
4011 : [ 9.95768e-006 ]
4012 : [ 1.08414e-005 ]
4013 : [ 1.06491e-005 ]
4014 : [ 1.02292e-005 ]
4015 : [ 1.0822e-005  ]
4016 : [ 8.96073e-006 ]
4017 : [ 1.09928e-005 ]
4018 : [ 1.01571e-005 ]
4019 : [ 9.18869e-006 ]
4020 : [ 8.83436e-006 ]
4021 : [ 1.13268e-005 ]
4022 : [ 8.67144e-006 ]
4023 : [ 1.04453e-005 ]
4024 : [ 9.52673e-006 ]
4025 : [ 1.00204e-005 ]
4026 : [ 1.05564e-005 ]
4027 : [ 9.66485e-006 ]
4028 : [ 8.74385e-006 ]
4029 : [ 9.96828e-006 ]
4030 : [ 1.1414e-005  ]
4031 : [ 1.04578e-005 ]
4032 : [ 9.47546e-006 ]
4033 : [ 9.93654e-006 ]
4034 : [ 1.12387e-005 ]
4035 : [ 1.0714e-005  ]
4036 : [ 1.09192e-005 ]
4037 : [ 9.41798e-006 ]
4038 : [ 1.07178e-005 ]
4039 : [ 1.13431e-005 ]
4040 : [ 1.12253e-005 ]
4041 : [ 9.79012e-006 ]
4042 : [ 8.42775e-006 ]
4043 : [ 1.07307e-005 ]
4044 : [ 8.97215e-006 ]
4045 : [ 1.01422e-005 ]
4046 : [ 9.98503e-006 ]
4047 : [ 1.07533e-005 ]
4048 : [ 1.0509e-005  ]
4049 : [ 1.03441e-005 ]
4050 : [ 1.11875e-005 ]
4051 : [ 9.94123e-006 ]
4052 : [ 8.3416e-006  ]
4053 : [ 1.04054e-005 ]
4054 : [ 9.79201e-006 ]
4055 : [ 9.37186e-006 ]
4056 : [ 1.07261e-005 ]
4057 : [ 1.07824e-005 ]
4058 : [ 1.13349e-005 ]
4059 : [ 1.03997e-005 ]
4060 : [ 1.03255e-005 ]
4061 : [ 1.0893e-005  ]
4062 : [ 9.73037e-006 ]
4063 : [ 1.08075e-005 ]
4064 : [ 8.51498e-006 ]
4065 : [ 1.1197e-005  ]
4066 : [ 9.81044e-006 ]
4067 : [ 1.0725e-005  ]
4068 : [ 9.22268e-006 ]
4069 : [ 9.08192e-006 ]
4070 : [ 1.04583e-005 ]
4071 : [ 9.5903e-006  ]
4072 : [ 8.85506e-006 ]
4073 : [ 1.00703e-005 ]
4074 : [ 9.60855e-006 ]
4075 : [ 9.50151e-006 ]
4076 : [ 1.09302e-005 ]
4077 : [ 1.01108e-005 ]
4078 : [ 1.02023e-005 ]
4079 : [ 1.00381e-005 ]
4080 : [ 1.08632e-005 ]
4081 : [ 1.14799e-005 ]
4082 : [ 9.67718e-006 ]
4083 : [ 1.01095e-005 ]
4084 : [ 1.0261e-005  ]
4085 : [ 1.00538e-005 ]
4086 : [ 1.05033e-005 ]
4087 : [ 9.33164e-006 ]
4088 : [ 9.50831e-006 ]
4089 : [ 8.94719e-006 ]
4090 : [ 9.79948e-006 ]
4091 : [ 8.83782e-006 ]
4092 : [ 9.46188e-006 ]
4093 : [ 1.07435e-005 ]
4094 : [ 9.40025e-006 ]
4095 : [ 1.10584e-005 ]
4096 : [ 9.87351e-006 ]
4097 : [ 9.98788e-006 ]
4098 : [ 1.05561e-005 ]
4099 : [ 8.99555e-006 ]
4100 : [ 9.57612e-006 ]
4101 : [ 9.04719e-006 ]
4102 : [ 9.56134e-006 ]
4103 : [ 1.11811e-005 ]
4104 : [ 8.8653e-006  ]
4105 : [ 1.00736e-005 ]
4106 : [ 1.00278e-005 ]
4107 : [ 9.29712e-006 ]
4108 : [ 9.1791e-006  ]
4109 : [ 9.03307e-006 ]
4110 : [ 1.0214e-005  ]
4111 : [ 8.49274e-006 ]
4112 : [ 1.02615e-005 ]
4113 : [ 8.79909e-006 ]
4114 : [ 9.72811e-006 ]
4115 : [ 1.13957e-005 ]
4116 : [ 1.07681e-005 ]
4117 : [ 1.13911e-005 ]
4118 : [ 1.00252e-005 ]
4119 : [ 1.02915e-005 ]
4120 : [ 9.16255e-006 ]
4121 : [ 9.70604e-006 ]
4122 : [ 1.01567e-005 ]
4123 : [ 9.94157e-006 ]
4124 : [ 1.08775e-005 ]
4125 : [ 8.53409e-006 ]
4126 : [ 1.10148e-005 ]
4127 : [ 9.54413e-006 ]
4128 : [ 1.11411e-005 ]
4129 : [ 1.08326e-005 ]
4130 : [ 1.07763e-005 ]
4131 : [ 1.0491e-005  ]
4132 : [ 9.74971e-006 ]
4133 : [ 9.10547e-006 ]
4134 : [ 8.48217e-006 ]
4135 : [ 9.14141e-006 ]
4136 : [ 8.5137e-006  ]
4137 : [ 8.85798e-006 ]
4138 : [ 9.29149e-006 ]
4139 : [ 8.78338e-006 ]
4140 : [ 9.19114e-006 ]
4141 : [ 1.06606e-005 ]
4142 : [ 1.12463e-005 ]
4143 : [ 8.82771e-006 ]
4144 : [ 9.44094e-006 ]
4145 : [ 1.02543e-005 ]
4146 : [ 9.02027e-006 ]
4147 : [ 1.12273e-005 ]
4148 : [ 9.40653e-006 ]
4149 : [ 9.43166e-006 ]
4150 : [ 9.4862e-006  ]
4151 : [ 9.27404e-006 ]
4152 : [ 9.11547e-006 ]
4153 : [ 8.4846e-006  ]
4154 : [ 9.94739e-006 ]
4155 : [ 1.1176e-005  ]
4156 : [ 8.84497e-006 ]
4157 : [ 8.52585e-006 ]
4158 : [ 1.00165e-005 ]
4159 : [ 9.87311e-006 ]
4160 : [ 1.09144e-005 ]
4161 : [ 9.66786e-006 ]
4162 : [ 8.60908e-006 ]
4163 : [ 1.07862e-005 ]
4164 : [ 1.13964e-005 ]
4165 : [ 1.10854e-005 ]
4166 : [ 1.03326e-005 ]
4167 : [ 8.5989e-006  ]
4168 : [ 1.03505e-005 ]
4169 : [ 8.99402e-006 ]
4170 : [ 1.002e-005   ]
4171 : [ 8.71398e-006 ]
4172 : [ 9.30385e-006 ]
4173 : [ 9.10853e-006 ]
4174 : [ 1.07871e-005 ]
4175 : [ 1.00716e-005 ]
4176 : [ 1.10325e-005 ]
4177 : [ 1.02683e-005 ]
4178 : [ 8.92648e-006 ]
4179 : [ 9.16119e-006 ]
4180 : [ 9.84715e-006 ]
4181 : [ 1.00314e-005 ]
4182 : [ 1.04023e-005 ]
4183 : [ 1.12591e-005 ]
4184 : [ 1.1518e-005  ]
4185 : [ 9.25172e-006 ]
4186 : [ 1.07506e-005 ]
4187 : [ 1.08349e-005 ]
4188 : [ 9.26154e-006 ]
4189 : [ 1.00057e-005 ]
4190 : [ 1.02482e-005 ]
4191 : [ 9.2052e-006  ]
4192 : [ 1.05993e-005 ]
4193 : [ 8.48817e-006 ]
4194 : [ 8.82889e-006 ]
4195 : [ 9.4891e-006  ]
4196 : [ 1.0425e-005  ]
4197 : [ 9.02985e-006 ]
4198 : [ 9.66819e-006 ]
4199 : [ 1.08812e-005 ]
4200 : [ 1.08948e-005 ]
4201 : [ 1.11091e-005 ]
4202 : [ 1.12196e-005 ]
4203 : [ 8.96044e-006 ]
4204 : [ 9.71181e-006 ]
4205 : [ 1.00677e-005 ]
4206 : [ 8.90726e-006 ]
4207 : [ 9.56321e-006 ]
4208 : [ 1.03086e-005 ]
4209 : [ 8.45284e-006 ]
4210 : [ 9.45781e-006 ]
4211 : [ 1.06562e-005 ]
4212 : [ 1.00657e-005 ]
4213 : [ 1.02287e-005 ]
4214 : [ 1.05513e-005 ]
4215 : [ 9.95544e-006 ]
4216 : [ 1.01673e-005 ]
4217 : [ 9.63702e-006 ]
4218 : [ 1.01944e-005 ]
4219 : [ 9.37335e-006 ]
4220 : [ 8.66695e-006 ]
4221 : [ 9.95448e-006 ]
4222 : [ 8.41717e-006 ]
4223 : [ 9.30732e-006 ]
4224 : [ 8.94959e-006 ]
4225 : [ 9.74266e-006 ]
4226 : [ 9.08482e-006 ]
4227 : [ 9.9328e-006  ]
4228 : [ 1.07562e-005 ]
4229 : [ 1.06183e-005 ]
4230 : [ 9.62558e-006 ]
4231 : [ 1.03492e-005 ]
4232 : [ 1.11266e-005 ]
4233 : [ 9.76054e-006 ]
4234 : [ 8.91239e-006 ]
4235 : [ 9.69981e-006 ]
4236 : [ 1.11103e-005 ]
4237 : [ 1.02727e-005 ]
4238 : [ 9.34993e-006 ]
4239 : [ 9.5556e-006  ]
4240 : [ 9.87446e-006 ]
4241 : [ 9.71441e-006 ]
4242 : [ 1.02408e-005 ]
4243 : [ 1.07064e-005 ]
4244 : [ 9.21733e-006 ]
4245 : [ 9.92267e-006 ]
4246 : [ 8.93278e-006 ]
4247 : [ 1.0761e-005  ]
4248 : [ 1.11579e-005 ]
4249 : [ 1.04394e-005 ]
4250 : [ 9.54213e-006 ]
4251 : [ 1.06302e-005 ]
4252 : [ 1.10168e-005 ]
4253 : [ 9.53637e-006 ]
4254 : [ 1.081e-005   ]
4255 : [ 9.42259e-006 ]
4256 : [ 1.04587e-005 ]
4257 : [ 1.04429e-005 ]
4258 : [ 8.50254e-006 ]
4259 : [ 1.14843e-005 ]
4260 : [ 1.01771e-005 ]
4261 : [ 1.01197e-005 ]
4262 : [ 9.14987e-006 ]
4263 : [ 9.17688e-006 ]
4264 : [ 9.06757e-006 ]
4265 : [ 1.07731e-005 ]
4266 : [ 1.08778e-005 ]
4267 : [ 1.07844e-005 ]
4268 : [ 1.03267e-005 ]
4269 : [ 1.112e-005   ]
4270 : [ 9.43232e-006 ]
4271 : [ 8.76011e-006 ]
4272 : [ 9.83329e-006 ]
4273 : [ 1.0366e-005  ]
4274 : [ 8.76153e-006 ]
4275 : [ 9.19937e-006 ]
4276 : [ 9.54456e-006 ]
4277 : [ 9.46795e-006 ]
4278 : [ 8.56582e-006 ]
4279 : [ 1.08401e-005 ]
4280 : [ 1.13378e-005 ]
4281 : [ 1.07528e-005 ]
4282 : [ 1.01864e-005 ]
4283 : [ 1.04062e-005 ]
4284 : [ 8.65263e-006 ]
4285 : [ 9.44671e-006 ]
4286 : [ 8.97711e-006 ]
4287 : [ 1.03062e-005 ]
4288 : [ 9.36237e-006 ]
4289 : [ 9.26066e-006 ]
4290 : [ 9.98382e-006 ]
4291 : [ 9.69659e-006 ]
4292 : [ 1.04831e-005 ]
4293 : [ 9.80996e-006 ]
4294 : [ 8.8253e-006  ]
4295 : [ 1.05123e-005 ]
4296 : [ 8.8527e-006  ]
4297 : [ 9.21407e-006 ]
4298 : [ 1.09962e-005 ]
4299 : [ 9.52857e-006 ]
4300 : [ 9.05534e-006 ]
4301 : [ 9.55598e-006 ]
4302 : [ 9.35597e-006 ]
4303 : [ 9.39469e-006 ]
4304 : [ 1.07946e-005 ]
4305 : [ 8.44203e-006 ]
4306 : [ 9.77513e-006 ]
4307 : [ 1.05924e-005 ]
4308 : [ 9.26024e-006 ]
4309 : [ 1.10428e-005 ]
4310 : [ 9.70644e-006 ]
4311 : [ 1.09497e-005 ]
4312 : [ 1.06475e-005 ]
4313 : [ 9.61579e-006 ]
4314 : [ 1.02781e-005 ]
4315 : [ 8.63266e-006 ]
4316 : [ 8.98861e-006 ]
4317 : [ 1.01717e-005 ]
4318 : [ 1.03485e-005 ]
4319 : [ 1.01908e-005 ]
4320 : [ 9.44101e-006 ]
4321 : [ 1.03006e-005 ]
4322 : [ 1.12712e-005 ]
4323 : [ 8.4408e-006  ]
4324 : [ 1.06964e-005 ]
4325 : [ 1.03008e-005 ]
4326 : [ 8.45543e-006 ]
4327 : [ 1.07482e-005 ]
4328 : [ 9.70259e-006 ]
4329 : [ 8.74659e-006 ]
4330 : [ 1.10852e-005 ]
4331 : [ 9.56269e-006 ]
4332 : [ 1.1109e-005  ]
4333 : [ 9.71714e-006 ]
4334 : [ 1.03686e-005 ]
4335 : [ 9.63727e-006 ]
4336 : [ 1.09289e-005 ]
4337 : [ 9.04969e-006 ]
4338 : [ 1.03329e-005 ]
4339 : [ 9.97411e-006 ]
4340 : [ 8.92347e-006 ]
4341 : [ 9.35681e-006 ]
4342 : [ 1.00127e-005 ]
4343 : [ 9.2206e-006  ]
4344 : [ 9.57935e-006 ]
4345 : [ 9.53506e-006 ]
4346 : [ 1.01029e-005 ]
4347 : [ 9.04564e-006 ]
4348 : [ 9.04362e-006 ]
4349 : [ 1.00201e-005 ]
4350 : [ 9.04779e-006 ]
4351 : [ 9.26373e-006 ]
4352 : [ 9.61288e-006 ]
4353 : [ 8.96523e-006 ]
4354 : [ 9.25667e-006 ]
4355 : [ 9.4337e-006  ]
4356 : [ 1.00423e-005 ]
4357 : [ 8.89301e-006 ]
4358 : [ 1.12939e-005 ]
4359 : [ 8.7885e-006  ]
4360 : [ 9.97585e-006 ]
4361 : [ 9.73773e-006 ]
4362 : [ 9.39783e-006 ]
4363 : [ 9.28559e-006 ]
4364 : [ 9.79784e-006 ]
4365 : [ 9.56953e-006 ]
4366 : [ 9.54877e-006 ]
4367 : [ 8.65866e-006 ]
4368 : [ 1.0406e-005  ]
4369 : [ 9.78989e-006 ]
4370 : [ 1.00312e-005 ]
4371 : [ 9.47477e-006 ]
4372 : [ 1.1071e-005  ]
4373 : [ 1.14705e-005 ]
4374 : [ 1.08184e-005 ]
4375 : [ 9.63858e-006 ]
4376 : [ 1.02756e-005 ]
4377 : [ 9.82515e-006 ]
4378 : [ 1.07261e-005 ]
4379 : [ 1.08337e-005 ]
4380 : [ 1.08186e-005 ]
4381 : [ 9.77719e-006 ]
4382 : [ 1.12179e-005 ]
4383 : [ 9.03365e-006 ]
4384 : [ 1.11219e-005 ]
4385 : [ 1.01368e-005 ]
4386 : [ 1.09295e-005 ]
4387 : [ 8.7933e-006  ]
4388 : [ 1.05205e-005 ]
4389 : [ 1.03224e-005 ]
4390 : [ 9.16539e-006 ]
4391 : [ 1.01008e-005 ]
4392 : [ 8.91031e-006 ]
4393 : [ 9.69592e-006 ]
4394 : [ 9.95844e-006 ]
4395 : [ 1.06167e-005 ]
4396 : [ 9.72022e-006 ]
4397 : [ 1.07875e-005 ]
4398 : [ 9.33759e-006 ]
4399 : [ 1.06956e-005 ]
4400 : [ 1.04646e-005 ]
4401 : [ 8.92766e-006 ]
4402 : [ 9.63867e-006 ]
4403 : [ 1.10854e-005 ]
4404 : [ 8.77693e-006 ]
4405 : [ 1.00494e-005 ]
4406 : [ 9.25803e-006 ]
4407 : [ 8.95881e-006 ]
4408 : [ 9.15632e-006 ]
4409 : [ 1.02999e-005 ]
4410 : [ 9.50684e-006 ]
4411 : [ 1.00912e-005 ]
4412 : [ 9.82221e-006 ]
4413 : [ 1.11048e-005 ]
4414 : [ 1.05289e-005 ]
4415 : [ 1.00904e-005 ]
4416 : [ 9.59023e-006 ]
4417 : [ 9.87372e-006 ]
4418 : [ 8.95623e-006 ]
4419 : [ 9.41804e-006 ]
4420 : [ 8.8722e-006  ]
4421 : [ 8.82386e-006 ]
4422 : [ 1.02349e-005 ]
4423 : [ 8.97768e-006 ]
4424 : [ 1.05294e-005 ]
4425 : [ 1.03917e-005 ]
4426 : [ 1.07108e-005 ]
4427 : [ 9.58821e-006 ]
4428 : [ 1.01264e-005 ]
4429 : [ 9.82865e-006 ]
4430 : [ 8.56307e-006 ]
4431 : [ 1.07611e-005 ]
4432 : [ 1.13457e-005 ]
4433 : [ 1.01146e-005 ]
4434 : [ 1.01157e-005 ]
4435 : [ 1.04095e-005 ]
4436 : [ 1.00107e-005 ]
4437 : [ 9.64169e-006 ]
4438 : [ 8.94249e-006 ]
4439 : [ 1.09437e-005 ]
4440 : [ 9.50011e-006 ]
4441 : [ 1.09847e-005 ]
4442 : [ 1.01474e-005 ]
4443 : [ 1.05343e-005 ]
4444 : [ 9.35303e-006 ]
4445 : [ 1.08968e-005 ]
4446 : [ 9.08393e-006 ]
4447 : [ 1.00594e-005 ]
4448 : [ 1.08248e-005 ]
4449 : [ 9.60777e-006 ]
4450 : [ 1.0659e-005  ]
4451 : [ 1.12937e-005 ]
4452 : [ 1.07253e-005 ]
4453 : [ 9.79603e-006 ]
4454 : [ 1.05842e-005 ]
4455 : [ 9.41829e-006 ]
4456 : [ 9.49764e-006 ]
4457 : [ 8.74045e-006 ]
4458 : [ 9.35477e-006 ]
4459 : [ 1.08531e-005 ]
4460 : [ 1.14765e-005 ]
4461 : [ 9.4663e-006  ]
4462 : [ 1.04907e-005 ]
4463 : [ 9.4347e-006  ]
4464 : [ 1.08557e-005 ]
4465 : [ 9.83937e-006 ]
4466 : [ 1.04509e-005 ]
4467 : [ 8.41304e-006 ]
4468 : [ 1.07428e-005 ]
4469 : [ 9.71209e-006 ]
4470 : [ 9.01684e-006 ]
4471 : [ 1.15841e-005 ]
4472 : [ 8.57242e-006 ]
4473 : [ 8.73985e-006 ]
4474 : [ 8.94974e-006 ]
4475 : [ 9.22955e-006 ]
4476 : [ 8.92863e-006 ]
4477 : [ 9.06727e-006 ]
4478 : [ 1.03663e-005 ]
4479 : [ 1.10786e-005 ]
4480 : [ 9.10007e-006 ]
4481 : [ 9.76266e-006 ]
4482 : [ 1.04916e-005 ]
4483 : [ 1.01383e-005 ]
4484 : [ 9.93876e-006 ]
4485 : [ 8.58977e-006 ]
4486 : [ 9.43318e-006 ]
4487 : [ 9.14871e-006 ]
4488 : [ 1.00156e-005 ]
4489 : [ 9.39393e-006 ]
4490 : [ 8.76502e-006 ]
4491 : [ 9.86109e-006 ]
4492 : [ 9.40108e-006 ]
4493 : [ 9.45627e-006 ]
4494 : [ 1.07374e-005 ]
4495 : [ 9.94735e-006 ]
4496 : [ 9.12682e-006 ]
4497 : [ 1.1095e-005  ]
4498 : [ 8.92165e-006 ]
4499 : [ 1.05934e-005 ]
4500 : [ 9.72774e-006 ]
4501 : [ 9.8133e-006  ]
4502 : [ 9.05148e-006 ]
4503 : [ 1.09301e-005 ]
4504 : [ 1.04441e-005 ]
4505 : [ 1.01375e-005 ]
4506 : [ 1.04706e-005 ]
4507 : [ 1.05909e-005 ]
4508 : [ 9.23144e-006 ]
4509 : [ 1.04066e-005 ]
4510 : [ 9.47132e-006 ]
4511 : [ 8.92413e-006 ]
4512 : [ 1.01445e-005 ]
4513 : [ 9.08301e-006 ]
4514 : [ 1.03405e-005 ]
4515 : [ 1.1118e-005  ]
4516 : [ 9.84641e-006 ]
4517 : [ 1.15023e-005 ]
4518 : [ 1.01779e-005 ]
4519 : [ 9.77598e-006 ]
4520 : [ 9.9958e-006  ]
4521 : [ 9.04163e-006 ]
4522 : [ 1.06302e-005 ]
4523 : [ 1.06228e-005 ]
4524 : [ 1.12918e-005 ]
4525 : [ 8.92658e-006 ]
4526 : [ 9.77212e-006 ]
4527 : [ 1.05705e-005 ]
4528 : [ 8.53778e-006 ]
4529 : [ 9.98552e-006 ]
4530 : [ 9.73643e-006 ]
4531 : [ 1.10143e-005 ]
4532 : [ 1.0451e-005  ]
4533 : [ 9.67124e-006 ]
4534 : [ 1.09658e-005 ]
4535 : [ 9.37139e-006 ]
4536 : [ 1.01454e-005 ]
4537 : [ 1.03745e-005 ]
4538 : [ 9.96843e-006 ]
4539 : [ 9.58157e-006 ]
4540 : [ 1.082e-005   ]
4541 : [ 1.02019e-005 ]
4542 : [ 1.04678e-005 ]
4543 : [ 9.28863e-006 ]
4544 : [ 9.17476e-006 ]
4545 : [ 1.07506e-005 ]
4546 : [ 1.10451e-005 ]
4547 : [ 1.07786e-005 ]
4548 : [ 9.87428e-006 ]
4549 : [ 1.04382e-005 ]
4550 : [ 9.41301e-006 ]
4551 : [ 9.21493e-006 ]
4552 : [ 1.037e-005   ]
4553 : [ 9.30087e-006 ]
4554 : [ 1.03388e-005 ]
4555 : [ 1.08051e-005 ]
4556 : [ 1.03401e-005 ]
4557 : [ 8.89936e-006 ]
4558 : [ 9.66192e-006 ]
4559 : [ 1.05457e-005 ]
4560 : [ 1.13104e-005 ]
4561 : [ 1.08488e-005 ]
4562 : [ 1.01319e-005 ]
4563 : [ 1.01162e-005 ]
4564 : [ 9.61091e-006 ]
4565 : [ 8.92576e-006 ]
4566 : [ 8.4599e-006  ]
4567 : [ 1.11315e-005 ]
4568 : [ 9.01618e-006 ]
4569 : [ 1.01027e-005 ]
4570 : [ 9.26098e-006 ]
4571 : [ 9.28244e-006 ]
4572 : [ 9.512e-006   ]
4573 : [ 8.95028e-006 ]
4574 : [ 1.09722e-005 ]
4575 : [ 9.175e-006   ]
4576 : [ 1.07102e-005 ]
4577 : [ 1.08568e-005 ]
4578 : [ 1.1446e-005  ]
4579 : [ 9.66759e-006 ]
4580 : [ 8.66591e-006 ]
4581 : [ 8.75017e-006 ]
4582 : [ 1.0588e-005  ]
4583 : [ 9.12404e-006 ]
4584 : [ 9.75384e-006 ]
4585 : [ 9.45928e-006 ]
4586 : [ 1.06084e-005 ]
4587 : [ 8.97727e-006 ]
4588 : [ 9.38934e-006 ]
4589 : [ 9.35356e-006 ]
4590 : [ 9.89484e-006 ]
4591 : [ 9.77133e-006 ]
4592 : [ 9.26761e-006 ]
4593 : [ 9.40704e-006 ]
4594 : [ 1.11637e-005 ]
4595 : [ 9.67078e-006 ]
4596 : [ 8.78718e-006 ]
4597 : [ 1.07876e-005 ]
4598 : [ 1.06382e-005 ]
4599 : [ 8.75261e-006 ]
4600 : [ 9.82948e-006 ]
4601 : [ 1.03644e-005 ]
4602 : [ 1.02202e-005 ]
4603 : [ 9.4902e-006  ]
4604 : [ 1.05131e-005 ]
4605 : [ 9.5119e-006  ]
4606 : [ 1.08499e-005 ]
4607 : [ 8.49468e-006 ]
4608 : [ 8.98696e-006 ]
4609 : [ 1.04143e-005 ]
4610 : [ 1.02341e-005 ]
4611 : [ 8.32599e-006 ]
4612 : [ 1.03037e-005 ]
4613 : [ 1.06e-005    ]
4614 : [ 9.00811e-006 ]
4615 : [ 8.91632e-006 ]
4616 : [ 9.3763e-006  ]
4617 : [ 9.29705e-006 ]
4618 : [ 1.04447e-005 ]
4619 : [ 8.97563e-006 ]
4620 : [ 1.03618e-005 ]
4621 : [ 9.05388e-006 ]
4622 : [ 1.09873e-005 ]
4623 : [ 1.0858e-005  ]
4624 : [ 9.71616e-006 ]
4625 : [ 1.06636e-005 ]
4626 : [ 1.10875e-005 ]
4627 : [ 8.6984e-006  ]
4628 : [ 9.08542e-006 ]
4629 : [ 9.7785e-006  ]
4630 : [ 9.56023e-006 ]
4631 : [ 1.01228e-005 ]
4632 : [ 8.79483e-006 ]
4633 : [ 1.01237e-005 ]
4634 : [ 9.45707e-006 ]
4635 : [ 1.05876e-005 ]
4636 : [ 8.79421e-006 ]
4637 : [ 1.11386e-005 ]
4638 : [ 8.75186e-006 ]
4639 : [ 9.94626e-006 ]
4640 : [ 9.61834e-006 ]
4641 : [ 9.87341e-006 ]
4642 : [ 1.12035e-005 ]
4643 : [ 1.04369e-005 ]
4644 : [ 9.42711e-006 ]
4645 : [ 1.01402e-005 ]
4646 : [ 9.18605e-006 ]
4647 : [ 8.55268e-006 ]
4648 : [ 9.86398e-006 ]
4649 : [ 1.09141e-005 ]
4650 : [ 1.0095e-005  ]
4651 : [ 8.95238e-006 ]
4652 : [ 8.92847e-006 ]
4653 : [ 1.10669e-005 ]
4654 : [ 9.39508e-006 ]
4655 : [ 9.08326e-006 ]
4656 : [ 9.5479e-006  ]
4657 : [ 8.90444e-006 ]
4658 : [ 1.06236e-005 ]
4659 : [ 8.81705e-006 ]
4660 : [ 8.81109e-006 ]
4661 : [ 9.91033e-006 ]
4662 : [ 8.63677e-006 ]
4663 : [ 9.54888e-006 ]
4664 : [ 9.53467e-006 ]
4665 : [ 9.53169e-006 ]
4666 : [ 9.82334e-006 ]
4667 : [ 9.05751e-006 ]
4668 : [ 1.04455e-005 ]
4669 : [ 9.60085e-006 ]
4670 : [ 9.01978e-006 ]
4671 : [ 9.29549e-006 ]
4672 : [ 1.13857e-005 ]
4673 : [ 9.69078e-006 ]
4674 : [ 1.14453e-005 ]
4675 : [ 9.16008e-006 ]
4676 : [ 1.10979e-005 ]
4677 : [ 8.63386e-006 ]
4678 : [ 1.04777e-005 ]
4679 : [ 9.92655e-006 ]
4680 : [ 1.0446e-005  ]
4681 : [ 1.08473e-005 ]
4682 : [ 1.02305e-005 ]
4683 : [ 1.14617e-005 ]
4684 : [ 9.92517e-006 ]
4685 : [ 1.10265e-005 ]
4686 : [ 1.07253e-005 ]
4687 : [ 9.72659e-006 ]
4688 : [ 1.09778e-005 ]
4689 : [ 9.48387e-006 ]
4690 : [ 8.98564e-006 ]
4691 : [ 1.11863e-005 ]
4692 : [ 1.12327e-005 ]
4693 : [ 1.085e-005   ]
4694 : [ 9.91478e-006 ]
4695 : [ 1.03554e-005 ]
4696 : [ 8.9804e-006  ]
4697 : [ 1.10623e-005 ]
4698 : [ 9.54176e-006 ]
4699 : [ 9.0082e-006  ]
4700 : [ 1.07192e-005 ]
4701 : [ 1.08186e-005 ]
4702 : [ 1.00106e-005 ]
4703 : [ 9.85442e-006 ]
4704 : [ 1.13209e-005 ]
4705 : [ 1.02104e-005 ]
4706 : [ 9.57192e-006 ]
4707 : [ 9.97873e-006 ]
4708 : [ 1.05607e-005 ]
4709 : [ 9.37975e-006 ]
4710 : [ 1.02686e-005 ]
4711 : [ 9.25871e-006 ]
4712 : [ 1.09197e-005 ]
4713 : [ 9.58316e-006 ]
4714 : [ 1.09395e-005 ]
4715 : [ 1.0259e-005  ]
4716 : [ 9.23965e-006 ]
4717 : [ 1.05961e-005 ]
4718 : [ 9.18658e-006 ]
4719 : [ 1.0364e-005  ]
4720 : [ 9.21697e-006 ]
4721 : [ 9.39535e-006 ]
4722 : [ 9.5988e-006  ]
4723 : [ 1.06983e-005 ]
4724 : [ 9.99866e-006 ]
4725 : [ 1.0777e-005  ]
4726 : [ 9.61765e-006 ]
4727 : [ 1.00721e-005 ]
4728 : [ 1.05528e-005 ]
4729 : [ 9.98209e-006 ]
4730 : [ 9.39624e-006 ]
4731 : [ 1.11287e-005 ]
4732 : [ 1.07856e-005 ]
4733 : [ 1.14263e-005 ]
4734 : [ 1.03136e-005 ]
4735 : [ 8.79673e-006 ]
4736 : [ 1.05142e-005 ]
4737 : [ 9.4455e-006  ]
4738 : [ 1.02977e-005 ]
4739 : [ 9.60178e-006 ]
4740 : [ 9.17829e-006 ]
4741 : [ 1.10205e-005 ]
4742 : [ 9.34807e-006 ]
4743 : [ 9.00934e-006 ]
4744 : [ 1.08691e-005 ]
4745 : [ 9.05774e-006 ]
4746 : [ 9.77974e-006 ]
4747 : [ 1.02731e-005 ]
4748 : [ 8.94944e-006 ]
4749 : [ 1.12329e-005 ]
4750 : [ 1.03742e-005 ]
4751 : [ 1.12866e-005 ]
4752 : [ 1.09823e-005 ]
4753 : [ 1.00117e-005 ]
4754 : [ 1.01308e-005 ]
4755 : [ 1.09735e-005 ]
4756 : [ 1.12213e-005 ]
4757 : [ 9.58754e-006 ]
4758 : [ 1.05712e-005 ]
4759 : [ 1.15082e-005 ]
4760 : [ 1.02677e-005 ]
4761 : [ 8.74792e-006 ]
4762 : [ 1.09911e-005 ]
4763 : [ 8.625e-006   ]
4764 : [ 1.06356e-005 ]
4765 : [ 1.10235e-005 ]
4766 : [ 9.1179e-006  ]
4767 : [ 1.06818e-005 ]
4768 : [ 1.06563e-005 ]
4769 : [ 8.77675e-006 ]
4770 : [ 1.11084e-005 ]
4771 : [ 1.1027e-005  ]
4772 : [ 9.22377e-006 ]
4773 : [ 9.02218e-006 ]
4774 : [ 1.02357e-005 ]
4775 : [ 9.85608e-006 ]
4776 : [ 9.59616e-006 ]
4777 : [ 9.40565e-006 ]
4778 : [ 1.03504e-005 ]
4779 : [ 9.04061e-006 ]
4780 : [ 9.02241e-006 ]
4781 : [ 8.90806e-006 ]
4782 : [ 9.97914e-006 ]
4783 : [ 9.57938e-006 ]
4784 : [ 9.08399e-006 ]
4785 : [ 9.23314e-006 ]
4786 : [ 1.06759e-005 ]
4787 : [ 1.10198e-005 ]
4788 : [ 1.10891e-005 ]
4789 : [ 1.05663e-005 ]
4790 : [ 9.23808e-006 ]
4791 : [ 1.09727e-005 ]
4792 : [ 9.57902e-006 ]
4793 : [ 1.00871e-005 ]
4794 : [ 1.11324e-005 ]
4795 : [ 1.07398e-005 ]
4796 : [ 9.88056e-006 ]
4797 : [ 1.07101e-005 ]
4798 : [ 1.04957e-005 ]
4799 : [ 9.37861e-006 ]
4800 : [ 1.11867e-005 ]
4801 : [ 9.57828e-006 ]
4802 : [ 9.48333e-006 ]
4803 : [ 9.24152e-006 ]
4804 : [ 9.13375e-006 ]
4805 : [ 1.09006e-005 ]
4806 : [ 9.51585e-006 ]
4807 : [ 1.15039e-005 ]
4808 : [ 1.01972e-005 ]
4809 : [ 1.11584e-005 ]
4810 : [ 9.08919e-006 ]
4811 : [ 1.11802e-005 ]
4812 : [ 9.23739e-006 ]
4813 : [ 1.11173e-005 ]
4814 : [ 8.6178e-006  ]
4815 : [ 9.8808e-006  ]
4816 : [ 1.08411e-005 ]
4817 : [ 1.02801e-005 ]
4818 : [ 9.96937e-006 ]
4819 : [ 9.20325e-006 ]
4820 : [ 9.82037e-006 ]
4821 : [ 1.01652e-005 ]
4822 : [ 9.39163e-006 ]
4823 : [ 1.01109e-005 ]
4824 : [ 9.07334e-006 ]
4825 : [ 1.07887e-005 ]
4826 : [ 9.47132e-006 ]
4827 : [ 1.06468e-005 ]
4828 : [ 1.0968e-005  ]
4829 : [ 1.04477e-005 ]
4830 : [ 1.07894e-005 ]
4831 : [ 9.6586e-006  ]
4832 : [ 1.00758e-005 ]
4833 : [ 9.51978e-006 ]
4834 : [ 9.3785e-006  ]
4835 : [ 1.01987e-005 ]
4836 : [ 9.90071e-006 ]
4837 : [ 8.82416e-006 ]
4838 : [ 9.60009e-006 ]
4839 : [ 1.12343e-005 ]
4840 : [ 1.11603e-005 ]
4841 : [ 1.04148e-005 ]
4842 : [ 1.01424e-005 ]
4843 : [ 1.04184e-005 ]
4844 : [ 1.03871e-005 ]
4845 : [ 1.09293e-005 ]
4846 : [ 1.07057e-005 ]
4847 : [ 1.05707e-005 ]
4848 : [ 1.11886e-005 ]
4849 : [ 9.35557e-006 ]
4850 : [ 1.08211e-005 ]
4851 : [ 9.16829e-006 ]
4852 : [ 9.34311e-006 ]
4853 : [ 8.61128e-006 ]
4854 : [ 8.99167e-006 ]
4855 : [ 1.02099e-005 ]
4856 : [ 9.55654e-006 ]
4857 : [ 8.54196e-006 ]
4858 : [ 1.00823e-005 ]
4859 : [ 1.01552e-005 ]
4860 : [ 9.19171e-006 ]
4861 : [ 9.70633e-006 ]
4862 : [ 9.07566e-006 ]
4863 : [ 9.88461e-006 ]
4864 : [ 9.56751e-006 ]
4865 : [ 1.02148e-005 ]
4866 : [ 9.75432e-006 ]
4867 : [ 1.04131e-005 ]
4868 : [ 9.16666e-006 ]
4869 : [ 1.08315e-005 ]
4870 : [ 9.13818e-006 ]
4871 : [ 1.14351e-005 ]
4872 : [ 9.41319e-006 ]
4873 : [ 9.77349e-006 ]
4874 : [ 1.01222e-005 ]
4875 : [ 1.01925e-005 ]
4876 : [ 1.15431e-005 ]
4877 : [ 9.56387e-006 ]
4878 : [ 9.78738e-006 ]
4879 : [ 9.54975e-006 ]
4880 : [ 1.05253e-005 ]
4881 : [ 9.73888e-006 ]
4882 : [ 8.75246e-006 ]
4883 : [ 1.10563e-005 ]
4884 : [ 9.09941e-006 ]
4885 : [ 8.47162e-006 ]
4886 : [ 9.82058e-006 ]
4887 : [ 9.19408e-006 ]
4888 : [ 1.1168e-005  ]
4889 : [ 1.05199e-005 ]
4890 : [ 1.04055e-005 ]
4891 : [ 1.05367e-005 ]
4892 : [ 1.05942e-005 ]
4893 : [ 9.49445e-006 ]
4894 : [ 9.25704e-006 ]
4895 : [ 1.08349e-005 ]
4896 : [ 1.07082e-005 ]
4897 : [ 1.13973e-005 ]
4898 : [ 8.9083e-006  ]
4899 : [ 1.06149e-005 ]
4900 : [ 9.71527e-006 ]
4901 : [ 1.03166e-005 ]
4902 : [ 1.09357e-005 ]
4903 : [ 9.33986e-006 ]
4904 : [ 1.04277e-005 ]
4905 : [ 8.84652e-006 ]
4906 : [ 1.10522e-005 ]
4907 : [ 1.02987e-005 ]
4908 : [ 1.05423e-005 ]
4909 : [ 1.04714e-005 ]
4910 : [ 9.82269e-006 ]
4911 : [ 1.03466e-005 ]
4912 : [ 9.97344e-006 ]
4913 : [ 8.72158e-006 ]
4914 : [ 1.12712e-005 ]
4915 : [ 1.05676e-005 ]
4916 : [ 8.42662e-006 ]
4917 : [ 1.10237e-005 ]
4918 : [ 1.06051e-005 ]
4919 : [ 9.17566e-006 ]
4920 : [ 8.83344e-006 ]
4921 : [ 9.02881e-006 ]
4922 : [ 9.78419e-006 ]
4923 : [ 9.15065e-006 ]
4924 : [ 8.51806e-006 ]
4925 : [ 9.16754e-006 ]
4926 : [ 1.03271e-005 ]
4927 : [ 8.71706e-006 ]
4928 : [ 1.02298e-005 ]
4929 : [ 9.40586e-006 ]
4930 : [ 9.97088e-006 ]
4931 : [ 1.10821e-005 ]
4932 : [ 1.08174e-005 ]
4933 : [ 9.83613e-006 ]
4934 : [ 8.97003e-006 ]
4935 : [ 9.86264e-006 ]
4936 : [ 1.03792e-005 ]
4937 : [ 1.13491e-005 ]
4938 : [ 1.05456e-005 ]
4939 : [ 1.01516e-005 ]
4940 : [ 1.08486e-005 ]
4941 : [ 1.12967e-005 ]
4942 : [ 9.8042e-006  ]
4943 : [ 1.14166e-005 ]
4944 : [ 1.0112e-005  ]
4945 : [ 1.04908e-005 ]
4946 : [ 8.9972e-006  ]
4947 : [ 8.48972e-006 ]
4948 : [ 1.08522e-005 ]
4949 : [ 8.98772e-006 ]
4950 : [ 9.38608e-006 ]
4951 : [ 9.50173e-006 ]
4952 : [ 8.95417e-006 ]
4953 : [ 1.00743e-005 ]
4954 : [ 1.05738e-005 ]
4955 : [ 1.14629e-005 ]
4956 : [ 1.01512e-005 ]
4957 : [ 1.10552e-005 ]
4958 : [ 8.71406e-006 ]
4959 : [ 9.56248e-006 ]
4960 : [ 9.15072e-006 ]
4961 : [ 1.05293e-005 ]
4962 : [ 1.09e-005    ]
4963 : [ 1.01139e-005 ]
4964 : [ 9.61318e-006 ]
4965 : [ 8.47047e-006 ]
4966 : [ 1.09399e-005 ]
4967 : [ 8.90116e-006 ]
4968 : [ 1.14578e-005 ]
4969 : [ 1.08878e-005 ]
4970 : [ 1.15634e-005 ]
4971 : [ 9.26507e-006 ]
4972 : [ 8.91875e-006 ]
4973 : [ 9.17527e-006 ]
4974 : [ 9.3675e-006  ]
4975 : [ 9.8821e-006  ]
4976 : [ 1.12007e-005 ]
4977 : [ 8.49887e-006 ]
4978 : [ 1.04634e-005 ]
4979 : [ 9.62698e-006 ]
4980 : [ 1.06179e-005 ]
4981 : [ 1.09844e-005 ]
4982 : [ 1.02066e-005 ]
4983 : [ 8.85952e-006 ]
4984 : [ 1.01987e-005 ]
4985 : [ 8.87967e-006 ]
4986 : [ 1.13641e-005 ]
4987 : [ 1.08287e-005 ]
4988 : [ 1.05129e-005 ]
4989 : [ 9.79366e-006 ]
4990 : [ 1.06502e-005 ]
4991 : [ 9.58698e-006 ]
4992 : [ 9.74975e-006 ]
4993 : [ 1.08956e-005 ]
4994 : [ 1.12651e-005 ]
4995 : [ 9.68249e-006 ]
4996 : [ 9.58414e-006 ]
4997 : [ 1.11397e-005 ]
4998 : [ 8.7917e-006  ]
4999 : [ 1.03635e-005 ]
5000 : [ 1.07364e-005 ]
5001 : [ 1.07402e-005 ]
5002 : [ 9.01015e-006 ]
5003 : [ 9.51142e-006 ]
5004 : [ 9.84562e-006 ]
5005 : [ 9.97392e-006 ]
5006 : [ 1.06739e-005 ]
5007 : [ 1.0782e-005  ]
5008 : [ 1.00623e-005 ]
5009 : [ 8.47938e-006 ]
5010 : [ 9.4752e-006  ]
5011 : [ 9.10449e-006 ]
5012 : [ 9.18613e-006 ]
5013 : [ 8.76615e-006 ]
5014 : [ 8.45903e-006 ]
5015 : [ 1.09679e-005 ]
5016 : [ 1.03433e-005 ]
5017 : [ 8.87212e-006 ]
5018 : [ 8.65874e-006 ]
5019 : [ 1.11676e-005 ]
5020 : [ 9.5517e-006  ]
5021 : [ 8.3955e-006  ]
5022 : [ 9.43634e-006 ]
5023 : [ 9.07247e-006 ]
5024 : [ 1.02994e-005 ]
5025 : [ 1.00344e-005 ]
5026 : [ 8.79108e-006 ]
5027 : [ 1.08582e-005 ]
5028 : [ 8.86339e-006 ]
5029 : [ 9.78101e-006 ]
5030 : [ 9.25263e-006 ]
5031 : [ 9.52297e-006 ]
5032 : [ 9.45063e-006 ]
5033 : [ 1.12696e-005 ]
5034 : [ 1.07194e-005 ]
5035 : [ 8.88078e-006 ]
5036 : [ 1.13239e-005 ]
5037 : [ 9.76204e-006 ]
5038 : [ 9.19293e-006 ]
5039 : [ 1.14118e-005 ]
5040 : [ 1.0437e-005  ]
5041 : [ 9.67515e-006 ]
5042 : [ 9.56823e-006 ]
5043 : [ 8.73492e-006 ]
5044 : [ 1.04746e-005 ]
5045 : [ 1.05949e-005 ]
5046 : [ 9.3862e-006  ]
5047 : [ 1.11934e-005 ]
5048 : [ 1.03432e-005 ]
5049 : [ 1.07303e-005 ]
5050 : [ 1.14275e-005 ]
5051 : [ 9.91393e-006 ]
5052 : [ 8.56267e-006 ]
5053 : [ 8.91775e-006 ]
5054 : [ 9.7621e-006  ]
5055 : [ 1.13262e-005 ]
5056 : [ 9.65971e-006 ]
5057 : [ 1.08504e-005 ]
5058 : [ 1.10479e-005 ]
5059 : [ 9.97924e-006 ]
5060 : [ 1.03168e-005 ]
5061 : [ 9.60621e-006 ]
5062 : [ 9.0051e-006  ]
5063 : [ 9.55844e-006 ]
5064 : [ 1.0215e-005  ]
5065 : [ 9.2047e-006  ]
5066 : [ 1.08394e-005 ]
5067 : [ 1.03565e-005 ]
5068 : [ 9.96899e-006 ]
5069 : [ 9.08961e-006 ]
5070 : [ 1.10657e-005 ]
5071 : [ 9.65215e-006 ]
5072 : [ 9.61404e-006 ]
5073 : [ 9.28533e-006 ]
5074 : [ 8.73819e-006 ]
5075 : [ 9.83799e-006 ]
5076 : [ 9.22873e-006 ]
5077 : [ 9.14749e-006 ]
5078 : [ 1.07049e-005 ]
5079 : [ 1.04815e-005 ]
5080 : [ 1.03399e-005 ]
5081 : [ 9.07429e-006 ]
5082 : [ 8.64007e-006 ]
5083 : [ 1.01836e-005 ]
5084 : [ 1.03651e-005 ]
5085 : [ 9.47217e-006 ]
5086 : [ 9.58446e-006 ]
5087 : [ 1.01011e-005 ]
5088 : [ 9.70747e-006 ]
5089 : [ 9.63409e-006 ]
5090 : [ 9.64755e-006 ]
5091 : [ 1.0416e-005  ]
5092 : [ 1.0605e-005  ]
5093 : [ 1.07612e-005 ]
5094 : [ 9.91184e-006 ]
5095 : [ 9.38702e-006 ]
5096 : [ 8.87724e-006 ]
5097 : [ 8.73686e-006 ]
5098 : [ 9.87204e-006 ]
5099 : [ 9.52748e-006 ]
5100 : [ 1.04388e-005 ]
5101 : [ 1.08928e-005 ]
5102 : [ 9.31444e-006 ]
5103 : [ 1.00448e-005 ]
5104 : [ 1.09593e-005 ]
5105 : [ 1.13097e-005 ]
5106 : [ 1.04784e-005 ]
5107 : [ 8.57609e-006 ]
5108 : [ 8.90852e-006 ]
5109 : [ 1.10501e-005 ]
5110 : [ 1.05673e-005 ]
5111 : [ 1.01134e-005 ]
5112 : [ 1.0586e-005  ]
5113 : [ 9.09921e-006 ]
5114 : [ 1.08617e-005 ]
5115 : [ 9.18395e-006 ]
5116 : [ 1.04284e-005 ]
5117 : [ 1.04651e-005 ]
5118 : [ 1.04797e-005 ]
5119 : [ 1.02447e-005 ]
5120 : [ 8.57715e-006 ]
5121 : [ 1.05138e-005 ]
5122 : [ 9.37849e-006 ]
5123 : [ 1.04181e-005 ]
5124 : [ 8.69913e-006 ]
5125 : [ 9.12803e-006 ]
5126 : [ 9.82511e-006 ]
5127 : [ 9.31702e-006 ]
5128 : [ 1.12139e-005 ]
5129 : [ 9.08652e-006 ]
5130 : [ 8.81124e-006 ]
5131 : [ 9.51568e-006 ]
5132 : [ 1.08074e-005 ]
5133 : [ 8.9038e-006  ]
5134 : [ 8.94928e-006 ]
5135 : [ 1.0195e-005  ]
5136 : [ 9.16565e-006 ]
5137 : [ 1.0812e-005  ]
5138 : [ 8.7396e-006  ]
5139 : [ 1.05805e-005 ]
5140 : [ 1.07745e-005 ]
5141 : [ 8.95266e-006 ]
5142 : [ 9.42141e-006 ]
5143 : [ 9.44682e-006 ]
5144 : [ 8.81135e-006 ]
5145 : [ 1.07679e-005 ]
5146 : [ 9.92384e-006 ]
5147 : [ 9.47804e-006 ]
5148 : [ 1.08763e-005 ]
5149 : [ 8.70965e-006 ]
5150 : [ 1.02885e-005 ]
5151 : [ 1.12689e-005 ]
5152 : [ 9.92886e-006 ]
5153 : [ 8.90037e-006 ]
5154 : [ 8.65922e-006 ]
5155 : [ 9.08173e-006 ]
5156 : [ 1.13432e-005 ]
5157 : [ 1.03907e-005 ]
5158 : [ 1.03467e-005 ]
5159 : [ 1.09178e-005 ]
5160 : [ 9.77006e-006 ]
5161 : [ 1.02586e-005 ]
5162 : [ 1.13558e-005 ]
5163 : [ 9.5454e-006  ]
5164 : [ 1.10462e-005 ]
5165 : [ 9.64926e-006 ]
5166 : [ 1.13644e-005 ]
5167 : [ 1.12282e-005 ]
5168 : [ 9.32385e-006 ]
5169 : [ 9.51229e-006 ]
5170 : [ 9.76463e-006 ]
5171 : [ 9.2329e-006  ]
5172 : [ 1.07233e-005 ]
5173 : [ 8.59211e-006 ]
5174 : [ 1.07086e-005 ]
5175 : [ 1.00765e-005 ]
5176 : [ 1.02568e-005 ]
5177 : [ 9.29514e-006 ]
5178 : [ 1.03811e-005 ]
5179 : [ 9.62009e-006 ]
5180 : [ 9.92303e-006 ]
5181 : [ 9.17948e-006 ]
5182 : [ 1.01116e-005 ]
5183 : [ 1.09158e-005 ]
5184 : [ 1.05593e-005 ]
5185 : [ 8.71769e-006 ]
5186 : [ 9.82759e-006 ]
5187 : [ 1.13748e-005 ]
5188 : [ 1.01441e-005 ]
5189 : [ 9.2031e-006  ]
5190 : [ 1.04865e-005 ]
5191 : [ 1.12762e-005 ]
5192 : [ 9.26754e-006 ]
5193 : [ 1.05958e-005 ]
5194 : [ 8.84472e-006 ]
5195 : [ 8.62885e-006 ]
5196 : [ 1.09186e-005 ]
5197 : [ 8.90501e-006 ]
5198 : [ 9.44788e-006 ]
5199 : [ 1.04903e-005 ]
5200 : [ 9.60759e-006 ]
5201 : [ 1.06882e-005 ]
5202 : [ 1.12355e-005 ]
5203 : [ 9.49914e-006 ]
5204 : [ 1.06636e-005 ]
5205 : [ 9.17623e-006 ]
5206 : [ 9.60265e-006 ]
5207 : [ 1.02964e-005 ]
5208 : [ 9.18964e-006 ]
5209 : [ 9.15197e-006 ]
5210 : [ 8.70833e-006 ]
5211 : [ 9.45601e-006 ]
5212 : [ 8.95793e-006 ]
5213 : [ 1.14516e-005 ]
5214 : [ 1.09469e-005 ]
5215 : [ 1.08684e-005 ]
5216 : [ 1.10641e-005 ]
5217 : [ 1.09296e-005 ]
5218 : [ 9.54738e-006 ]
5219 : [ 1.00324e-005 ]
5220 : [ 9.71579e-006 ]
5221 : [ 9.43294e-006 ]
5222 : [ 9.11386e-006 ]
5223 : [ 1.13427e-005 ]
5224 : [ 1.01478e-005 ]
5225 : [ 1.11618e-005 ]
5226 : [ 1.04918e-005 ]
5227 : [ 9.55855e-006 ]
5228 : [ 8.60452e-006 ]
5229 : [ 1.12091e-005 ]
5230 : [ 1.07045e-005 ]
5231 : [ 1.05929e-005 ]
5232 : [ 1.14859e-005 ]
5233 : [ 1.09953e-005 ]
5234 : [ 8.92735e-006 ]
5235 : [ 9.53096e-006 ]
5236 : [ 1.14674e-005 ]
5237 : [ 1.04496e-005 ]
5238 : [ 9.3245e-006  ]
5239 : [ 9.64435e-006 ]
5240 : [ 1.12352e-005 ]
5241 : [ 1.09877e-005 ]
5242 : [ 1.01977e-005 ]
5243 : [ 1.1004e-005  ]
5244 : [ 9.87258e-006 ]
5245 : [ 1.03233e-005 ]
5246 : [ 9.92645e-006 ]
5247 : [ 1.06119e-005 ]
5248 : [ 1.01541e-005 ]
5249 : [ 8.46993e-006 ]
5250 : [ 9.45082e-006 ]
5251 : [ 9.40976e-006 ]
5252 : [ 8.94652e-006 ]
5253 : [ 8.48164e-006 ]
5254 : [ 1.02876e-005 ]
5255 : [ 1.13967e-005 ]
5256 : [ 9.91498e-006 ]
5257 : [ 9.33205e-006 ]
5258 : [ 1.01608e-005 ]
5259 : [ 1.09834e-005 ]
5260 : [ 9.42945e-006 ]
5261 : [ 1.05074e-005 ]
5262 : [ 8.88709e-006 ]
5263 : [ 9.75363e-006 ]
5264 : [ 1.07534e-005 ]
5265 : [ 1.06918e-005 ]
5266 : [ 1.04244e-005 ]
5267 : [ 9.35734e-006 ]
5268 : [ 9.3024e-006  ]
5269 : [ 9.27018e-006 ]
5270 : [ 1.02057e-005 ]
5271 : [ 1.06489e-005 ]
5272 : [ 1.12171e-005 ]
5273 : [ 9.88103e-006 ]
5274 : [ 9.75423e-006 ]
5275 : [ 1.07062e-005 ]
5276 : [ 8.96504e-006 ]
5277 : [ 8.91332e-006 ]
5278 : [ 9.57934e-006 ]
5279 : [ 9.01583e-006 ]
5280 : [ 1.01285e-005 ]
5281 : [ 8.5048e-006  ]
5282 : [ 8.36421e-006 ]
5283 : [ 9.87287e-006 ]
5284 : [ 1.0993e-005  ]
5285 : [ 1.04169e-005 ]
5286 : [ 1.03622e-005 ]
5287 : [ 9.61434e-006 ]
5288 : [ 9.81691e-006 ]
5289 : [ 9.84021e-006 ]
5290 : [ 8.80471e-006 ]
5291 : [ 8.96667e-006 ]
5292 : [ 1.14568e-005 ]
5293 : [ 1.07849e-005 ]
5294 : [ 9.79285e-006 ]
5295 : [ 9.76902e-006 ]
5296 : [ 1.09315e-005 ]
5297 : [ 8.80038e-006 ]
5298 : [ 8.81904e-006 ]
5299 : [ 8.93373e-006 ]
5300 : [ 1.012e-005   ]
5301 : [ 9.98596e-006 ]
5302 : [ 9.77954e-006 ]
5303 : [ 1.03402e-005 ]
5304 : [ 1.0624e-005  ]
5305 : [ 1.01707e-005 ]
5306 : [ 9.80833e-006 ]
5307 : [ 9.09041e-006 ]
5308 : [ 1.01152e-005 ]
5309 : [ 9.88211e-006 ]
5310 : [ 8.90617e-006 ]
5311 : [ 1.13903e-005 ]
5312 : [ 1.09303e-005 ]
5313 : [ 9.06308e-006 ]
5314 : [ 9.77305e-006 ]
5315 : [ 1.08542e-005 ]
5316 : [ 9.15936e-006 ]
5317 : [ 1.12131e-005 ]
5318 : [ 1.04693e-005 ]
5319 : [ 1.12805e-005 ]
5320 : [ 8.73378e-006 ]
5321 : [ 9.79523e-006 ]
5322 : [ 1.01198e-005 ]
5323 : [ 1.09497e-005 ]
5324 : [ 8.59739e-006 ]
5325 : [ 1.09041e-005 ]
5326 : [ 1.0236e-005  ]
5327 : [ 8.96152e-006 ]
5328 : [ 1.03798e-005 ]
5329 : [ 8.37233e-006 ]
5330 : [ 9.18514e-006 ]
5331 : [ 9.72427e-006 ]
5332 : [ 1.12278e-005 ]
5333 : [ 1.03237e-005 ]
5334 : [ 1.03369e-005 ]
5335 : [ 8.70183e-006 ]
5336 : [ 9.0517e-006  ]
5337 : [ 9.10032e-006 ]
5338 : [ 9.49314e-006 ]
5339 : [ 9.44716e-006 ]
5340 : [ 1.01974e-005 ]
5341 : [ 1.08975e-005 ]
5342 : [ 9.4396e-006  ]
5343 : [ 9.55449e-006 ]
5344 : [ 1.10689e-005 ]
5345 : [ 1.00381e-005 ]
5346 : [ 1.07891e-005 ]
5347 : [ 1.07295e-005 ]
5348 : [ 1.05244e-005 ]
5349 : [ 1.04385e-005 ]
5350 : [ 1.10076e-005 ]
5351 : [ 1.07788e-005 ]
5352 : [ 9.96278e-006 ]
5353 : [ 1.08442e-005 ]
5354 : [ 1.06722e-005 ]
5355 : [ 8.99363e-006 ]
5356 : [ 8.8525e-006  ]
5357 : [ 1.07427e-005 ]
5358 : [ 1.00551e-005 ]
5359 : [ 9.23599e-006 ]
5360 : [ 9.85973e-006 ]
5361 : [ 8.40854e-006 ]
5362 : [ 8.92959e-006 ]
5363 : [ 1.01375e-005 ]
5364 : [ 1.02448e-005 ]
5365 : [ 9.84712e-006 ]
5366 : [ 8.9752e-006  ]
5367 : [ 1.14524e-005 ]
5368 : [ 1.08794e-005 ]
5369 : [ 9.59807e-006 ]
5370 : [ 1.04171e-005 ]
5371 : [ 9.23615e-006 ]
5372 : [ 9.99724e-006 ]
5373 : [ 1.00114e-005 ]
5374 : [ 8.85277e-006 ]
5375 : [ 9.33673e-006 ]
5376 : [ 8.46875e-006 ]
5377 : [ 9.62943e-006 ]
5378 : [ 9.404e-006   ]
5379 : [ 1.09662e-005 ]
5380 : [ 1.09671e-005 ]
5381 : [ 9.78945e-006 ]
5382 : [ 9.81393e-006 ]
5383 : [ 9.12141e-006 ]
5384 : [ 1.01074e-005 ]
5385 : [ 8.75224e-006 ]
5386 : [ 8.61757e-006 ]
5387 : [ 8.91416e-006 ]
5388 : [ 8.93416e-006 ]
5389 : [ 9.15117e-006 ]
5390 : [ 1.09277e-005 ]
5391 : [ 1.05993e-005 ]
5392 : [ 8.96689e-006 ]
5393 : [ 1.04757e-005 ]
5394 : [ 1.05883e-005 ]
5395 : [ 9.31893e-006 ]
5396 : [ 1.0844e-005  ]
5397 : [ 1.06182e-005 ]
5398 : [ 1.02396e-005 ]
5399 : [ 9.74652e-006 ]
5400 : [ 1.15365e-005 ]
5401 : [ 9.96972e-006 ]
5402 : [ 1.00667e-005 ]
5403 : [ 1.01178e-005 ]
5404 : [ 1.07888e-005 ]
5405 : [ 9.48335e-006 ]
5406 : [ 1.00025e-005 ]
5407 : [ 1.00795e-005 ]
5408 : [ 1.05381e-005 ]
5409 : [ 9.37565e-006 ]
5410 : [ 9.82361e-006 ]
5411 : [ 1.02881e-005 ]
5412 : [ 1.0045e-005  ]
5413 : [ 8.6459e-006  ]
5414 : [ 1.01959e-005 ]
5415 : [ 9.97245e-006 ]
5416 : [ 1.02436e-005 ]
5417 : [ 9.41493e-006 ]
5418 : [ 1.0759e-005  ]
5419 : [ 1.0902e-005  ]
5420 : [ 1.12705e-005 ]
5421 : [ 1.05711e-005 ]
5422 : [ 1.09614e-005 ]
5423 : [ 8.85638e-006 ]
5424 : [ 1.0977e-005  ]
5425 : [ 9.77784e-006 ]
5426 : [ 8.97349e-006 ]
5427 : [ 9.45868e-006 ]
5428 : [ 1.00279e-005 ]
5429 : [ 1.13498e-005 ]
5430 : [ 8.60698e-006 ]
5431 : [ 8.97309e-006 ]
5432 : [ 9.6095e-006  ]
5433 : [ 1.07445e-005 ]
5434 : [ 9.4044e-006  ]
5435 : [ 8.97652e-006 ]
5436 : [ 9.32526e-006 ]
5437 : [ 9.99699e-006 ]
5438 : [ 8.93011e-006 ]
5439 : [ 1.01256e-005 ]
5440 : [ 1.06815e-005 ]
5441 : [ 1.10045e-005 ]
5442 : [ 1.00454e-005 ]
5443 : [ 9.0631e-006  ]
5444 : [ 9.4736e-006  ]
5445 : [ 1.02447e-005 ]
5446 : [ 1.1063e-005  ]
5447 : [ 1.08493e-005 ]
5448 : [ 8.81669e-006 ]
5449 : [ 9.93616e-006 ]
5450 : [ 8.66676e-006 ]
5451 : [ 1.07929e-005 ]
5452 : [ 8.74205e-006 ]
5453 : [ 9.23959e-006 ]
5454 : [ 1.058e-005   ]
5455 : [ 1.01063e-005 ]
5456 : [ 9.02399e-006 ]
5457 : [ 1.11761e-005 ]
5458 : [ 9.60868e-006 ]
5459 : [ 1.10291e-005 ]
5460 : [ 1.0698e-005  ]
5461 : [ 8.82628e-006 ]
5462 : [ 8.94281e-006 ]
5463 : [ 1.03353e-005 ]
5464 : [ 1.14081e-005 ]
5465 : [ 1.00183e-005 ]
5466 : [ 1.13358e-005 ]
5467 : [ 9.5123e-006  ]
5468 : [ 9.60908e-006 ]
5469 : [ 1.11855e-005 ]
5470 : [ 1.15325e-005 ]
5471 : [ 9.44297e-006 ]
5472 : [ 1.00474e-005 ]
5473 : [ 9.10764e-006 ]
5474 : [ 1.03653e-005 ]
5475 : [ 9.71912e-006 ]
5476 : [ 9.40432e-006 ]
5477 : [ 8.46275e-006 ]
5478 : [ 9.52279e-006 ]
5479 : [ 1.03204e-005 ]
5480 : [ 1.07779e-005 ]
5481 : [ 1.13421e-005 ]
5482 : [ 1.00055e-005 ]
5483 : [ 1.0911e-005  ]
5484 : [ 9.7845e-006  ]
5485 : [ 8.92133e-006 ]
5486 : [ 1.05994e-005 ]
5487 : [ 9.42725e-006 ]
5488 : [ 1.09385e-005 ]
5489 : [ 1.11864e-005 ]
5490 : [ 1.10261e-005 ]
5491 : [ 9.13511e-006 ]
5492 : [ 1.02846e-005 ]
5493 : [ 1.03679e-005 ]
5494 : [ 1.10673e-005 ]
5495 : [ 9.75701e-006 ]
5496 : [ 1.10463e-005 ]
5497 : [ 9.02609e-006 ]
5498 : [ 8.93184e-006 ]
5499 : [ 1.00155e-005 ]
5500 : [ 9.39071e-006 ]
5501 : [ 9.21385e-006 ]
5502 : [ 9.68903e-006 ]
5503 : [ 9.62066e-006 ]
5504 : [ 9.37947e-006 ]
5505 : [ 1.05407e-005 ]
5506 : [ 1.08766e-005 ]
5507 : [ 9.3539e-006  ]
5508 : [ 9.8526e-006  ]
5509 : [ 1.07564e-005 ]
5510 : [ 1.12947e-005 ]
5511 : [ 9.76868e-006 ]
5512 : [ 1.12458e-005 ]
5513 : [ 1.12345e-005 ]
5514 : [ 1.03729e-005 ]
5515 : [ 9.60858e-006 ]
5516 : [ 1.04245e-005 ]
5517 : [ 1.02833e-005 ]
5518 : [ 9.60182e-006 ]
5519 : [ 9.47301e-006 ]
5520 : [ 9.93136e-006 ]
5521 : [ 9.16857e-006 ]
5522 : [ 9.59696e-006 ]
5523 : [ 1.10693e-005 ]
5524 : [ 8.90456e-006 ]
5525 : [ 8.51224e-006 ]
5526 : [ 8.73903e-006 ]
5527 : [ 1.01879e-005 ]
5528 : [ 1.026e-005   ]
5529 : [ 9.05324e-006 ]
5530 : [ 9.67671e-006 ]
5531 : [ 9.19371e-006 ]
5532 : [ 9.60656e-006 ]
5533 : [ 8.92105e-006 ]
5534 : [ 8.52935e-006 ]
5535 : [ 9.71149e-006 ]
5536 : [ 9.8285e-006  ]
5537 : [ 8.97354e-006 ]
5538 : [ 1.0886e-005  ]
5539 : [ 9.33164e-006 ]
5540 : [ 8.99778e-006 ]
5541 : [ 9.0817e-006  ]
5542 : [ 8.5717e-006  ]
5543 : [ 9.28326e-006 ]
5544 : [ 9.25442e-006 ]
5545 : [ 9.68243e-006 ]
5546 : [ 9.77012e-006 ]
5547 : [ 1.13991e-005 ]
5548 : [ 9.02639e-006 ]
5549 : [ 9.96951e-006 ]
5550 : [ 8.62929e-006 ]
5551 : [ 9.41522e-006 ]
5552 : [ 1.10013e-005 ]
5553 : [ 9.96333e-006 ]
5554 : [ 9.40062e-006 ]
5555 : [ 9.57899e-006 ]
5556 : [ 1.03745e-005 ]
5557 : [ 9.52565e-006 ]
5558 : [ 9.61547e-006 ]
5559 : [ 1.00846e-005 ]
5560 : [ 9.16419e-006 ]
5561 : [ 1.09139e-005 ]
5562 : [ 1.1043e-005  ]
5563 : [ 1.09227e-005 ]
5564 : [ 1.13023e-005 ]
5565 : [ 1.10039e-005 ]
5566 : [ 8.71077e-006 ]
5567 : [ 9.9053e-006  ]
5568 : [ 9.1421e-006  ]
5569 : [ 1.02363e-005 ]
5570 : [ 9.96566e-006 ]
5571 : [ 8.94239e-006 ]
5572 : [ 8.74919e-006 ]
5573 : [ 1.09315e-005 ]
5574 : [ 1.10903e-005 ]
5575 : [ 9.33764e-006 ]
5576 : [ 9.77449e-006 ]
5577 : [ 9.73714e-006 ]
5578 : [ 1.13132e-005 ]
5579 : [ 1.10046e-005 ]
5580 : [ 8.94321e-006 ]
5581 : [ 1.03e-005    ]
5582 : [ 9.10543e-006 ]
5583 : [ 9.97707e-006 ]
5584 : [ 9.05725e-006 ]
5585 : [ 1.12214e-005 ]
5586 : [ 1.13008e-005 ]
5587 : [ 1.06163e-005 ]
5588 : [ 1.10982e-005 ]
5589 : [ 1.06679e-005 ]
5590 : [ 1.05697e-005 ]
5591 : [ 1.03386e-005 ]
5592 : [ 9.82625e-006 ]
5593 : [ 9.03242e-006 ]
5594 : [ 1.00177e-005 ]
5595 : [ 1.10545e-005 ]
5596 : [ 9.46529e-006 ]
5597 : [ 1.13402e-005 ]
5598 : [ 1.05344e-005 ]
5599 : [ 9.57154e-006 ]
5600 : [ 1.00184e-005 ]
5601 : [ 8.49098e-006 ]
5602 : [ 1.15452e-005 ]
5603 : [ 1.08872e-005 ]
5604 : [ 8.41429e-006 ]
5605 : [ 8.63569e-006 ]
5606 : [ 1.02034e-005 ]
5607 : [ 9.75463e-006 ]
5608 : [ 9.0493e-006  ]
5609 : [ 1.04254e-005 ]
5610 : [ 1.11106e-005 ]
5611 : [ 1.0343e-005  ]
5612 : [ 1.00487e-005 ]
5613 : [ 9.63098e-006 ]
5614 : [ 8.64995e-006 ]
5615 : [ 1.09601e-005 ]
5616 : [ 9.53681e-006 ]
5617 : [ 9.35843e-006 ]
5618 : [ 1.04658e-005 ]
5619 : [ 8.58025e-006 ]
5620 : [ 1.07498e-005 ]
5621 : [ 9.76784e-006 ]
5622 : [ 9.98345e-006 ]
5623 : [ 9.23784e-006 ]
5624 : [ 9.77035e-006 ]
5625 : [ 1.0067e-005  ]
5626 : [ 1.09063e-005 ]
5627 : [ 1.017e-005   ]
5628 : [ 1.10678e-005 ]
5629 : [ 1.10081e-005 ]
5630 : [ 9.76791e-006 ]
5631 : [ 1.12961e-005 ]
5632 : [ 1.02427e-005 ]
5633 : [ 1.00916e-005 ]
5634 : [ 1.06867e-005 ]
5635 : [ 9.22954e-006 ]
5636 : [ 8.95598e-006 ]
5637 : [ 1.09017e-005 ]
5638 : [ 1.03111e-005 ]
5639 : [ 9.79015e-006 ]
5640 : [ 1.05547e-005 ]
5641 : [ 8.96213e-006 ]
5642 : [ 9.50894e-006 ]
5643 : [ 8.93531e-006 ]
5644 : [ 1.0583e-005  ]
5645 : [ 9.23193e-006 ]
5646 : [ 1.12084e-005 ]
5647 : [ 8.9821e-006  ]
5648 : [ 1.01842e-005 ]
5649 : [ 9.27469e-006 ]
5650 : [ 1.12521e-005 ]
5651 : [ 8.75574e-006 ]
5652 : [ 1.02999e-005 ]
5653 : [ 1.04975e-005 ]
5654 : [ 1.14465e-005 ]
5655 : [ 1.00387e-005 ]
5656 : [ 1.05194e-005 ]
5657 : [ 1.08323e-005 ]
5658 : [ 9.88524e-006 ]
5659 : [ 8.78201e-006 ]
5660 : [ 1.03393e-005 ]
5661 : [ 1.08915e-005 ]
5662 : [ 9.76374e-006 ]
5663 : [ 1.03385e-005 ]
5664 : [ 9.57884e-006 ]
5665 : [ 1.07011e-005 ]
5666 : [ 8.99654e-006 ]
5667 : [ 9.58309e-006 ]
5668 : [ 8.8736e-006  ]
5669 : [ 9.95479e-006 ]
5670 : [ 1.00153e-005 ]
5671 : [ 1.11966e-005 ]
5672 : [ 1.06852e-005 ]
5673 : [ 1.09738e-005 ]
5674 : [ 1.05954e-005 ]
5675 : [ 9.48177e-006 ]
5676 : [ 1.04904e-005 ]
5677 : [ 9.87713e-006 ]
5678 : [ 9.52777e-006 ]
5679 : [ 1.07634e-005 ]
5680 : [ 9.72981e-006 ]
5681 : [ 1.10071e-005 ]
5682 : [ 1.09314e-005 ]
5683 : [ 9.28878e-006 ]
5684 : [ 1.01038e-005 ]
5685 : [ 9.71924e-006 ]
5686 : [ 1.04718e-005 ]
5687 : [ 1.069e-005   ]
5688 : [ 1.06157e-005 ]
5689 : [ 9.91102e-006 ]
5690 : [ 8.6244e-006  ]
5691 : [ 8.57853e-006 ]
5692 : [ 8.36714e-006 ]
5693 : [ 1.09914e-005 ]
5694 : [ 9.28723e-006 ]
5695 : [ 8.77094e-006 ]
5696 : [ 8.66899e-006 ]
5697 : [ 9.77693e-006 ]
5698 : [ 1.01228e-005 ]
5699 : [ 1.09131e-005 ]
5700 : [ 1.01315e-005 ]
5701 : [ 1.02384e-005 ]
5702 : [ 1.00494e-005 ]
5703 : [ 1.0517e-005  ]
5704 : [ 8.85535e-006 ]
5705 : [ 9.67631e-006 ]
5706 : [ 1.09042e-005 ]
5707 : [ 9.2175e-006  ]
5708 : [ 1.08817e-005 ]
5709 : [ 9.06367e-006 ]
5710 : [ 1.00791e-005 ]
5711 : [ 1.04301e-005 ]
5712 : [ 1.02902e-005 ]
5713 : [ 1.07817e-005 ]
5714 : [ 1.03165e-005 ]
5715 : [ 9.69916e-006 ]
5716 : [ 1.07936e-005 ]
5717 : [ 1.01925e-005 ]
5718 : [ 1.03552e-005 ]
5719 : [ 1.09143e-005 ]
5720 : [ 1.02037e-005 ]
5721 : [ 1.05405e-005 ]
5722 : [ 1.10106e-005 ]
5723 : [ 1.13364e-005 ]
5724 : [ 8.98131e-006 ]
5725 : [ 8.68238e-006 ]
5726 : [ 1.01373e-005 ]
5727 : [ 1.03746e-005 ]
5728 : [ 1.02492e-005 ]
5729 : [ 1.06906e-005 ]
5730 : [ 9.72726e-006 ]
5731 : [ 9.47254e-006 ]
5732 : [ 1.09958e-005 ]
5733 : [ 1.12148e-005 ]
5734 : [ 1.07665e-005 ]
5735 : [ 8.84607e-006 ]
5736 : [ 9.63988e-006 ]
5737 : [ 9.80996e-006 ]
5738 : [ 9.54871e-006 ]
5739 : [ 1.02989e-005 ]
5740 : [ 9.7117e-006  ]
5741 : [ 1.14346e-005 ]
5742 : [ 1.00543e-005 ]
5743 : [ 9.57449e-006 ]
5744 : [ 1.15622e-005 ]
5745 : [ 1.16102e-005 ]
5746 : [ 1.08025e-005 ]
5747 : [ 1.09296e-005 ]
5748 : [ 1.1132e-005  ]
5749 : [ 1.11169e-005 ]
5750 : [ 9.26632e-006 ]
5751 : [ 1.06756e-005 ]
5752 : [ 9.28331e-006 ]
5753 : [ 1.02247e-005 ]
5754 : [ 1.09496e-005 ]
5755 : [ 1.10136e-005 ]
5756 : [ 9.64536e-006 ]
5757 : [ 1.084e-005   ]
5758 : [ 8.92868e-006 ]
5759 : [ 9.04688e-006 ]
5760 : [ 1.01625e-005 ]
5761 : [ 8.78286e-006 ]
5762 : [ 1.05256e-005 ]
5763 : [ 8.72663e-006 ]
5764 : [ 1.0126e-005  ]
5765 : [ 9.76772e-006 ]
5766 : [ 1.07098e-005 ]
5767 : [ 9.56039e-006 ]
5768 : [ 1.06744e-005 ]
5769 : [ 9.41429e-006 ]
5770 : [ 9.24962e-006 ]
5771 : [ 1.10209e-005 ]
5772 : [ 1.0333e-005  ]
5773 : [ 1.03247e-005 ]
5774 : [ 9.23701e-006 ]
5775 : [ 1.05061e-005 ]
5776 : [ 9.90693e-006 ]
5777 : [ 9.59077e-006 ]
5778 : [ 9.16701e-006 ]
5779 : [ 9.48326e-006 ]
5780 : [ 1.1529e-005  ]
5781 : [ 8.4104e-006  ]
5782 : [ 1.12444e-005 ]
5783 : [ 1.05113e-005 ]
5784 : [ 9.83695e-006 ]
5785 : [ 1.14414e-005 ]
5786 : [ 1.04985e-005 ]
5787 : [ 1.06356e-005 ]
5788 : [ 1.07411e-005 ]
5789 : [ 9.94953e-006 ]
5790 : [ 9.63218e-006 ]
5791 : [ 9.12106e-006 ]
5792 : [ 1.03097e-005 ]
5793 : [ 1.00497e-005 ]
5794 : [ 9.20728e-006 ]
5795 : [ 1.04534e-005 ]
5796 : [ 9.64312e-006 ]
5797 : [ 1.09012e-005 ]
5798 : [ 1.07873e-005 ]
5799 : [ 1.07286e-005 ]
5800 : [ 1.00606e-005 ]
5801 : [ 9.3373e-006  ]
5802 : [ 9.85182e-006 ]
5803 : [ 8.95601e-006 ]
5804 : [ 1.02729e-005 ]
5805 : [ 9.06775e-006 ]
5806 : [ 1.08005e-005 ]
5807 : [ 1.01477e-005 ]
5808 : [ 9.00569e-006 ]
5809 : [ 8.80919e-006 ]
5810 : [ 8.96305e-006 ]
5811 : [ 9.13612e-006 ]
5812 : [ 9.77266e-006 ]
5813 : [ 8.43722e-006 ]
5814 : [ 9.89915e-006 ]
5815 : [ 8.79908e-006 ]
5816 : [ 9.69128e-006 ]
5817 : [ 1.12459e-005 ]
5818 : [ 1.10247e-005 ]
5819 : [ 9.69534e-006 ]
5820 : [ 8.67413e-006 ]
5821 : [ 9.76483e-006 ]
5822 : [ 9.84213e-006 ]
5823 : [ 1.14129e-005 ]
5824 : [ 9.57545e-006 ]
5825 : [ 1.08434e-005 ]
5826 : [ 9.15646e-006 ]
5827 : [ 9.32796e-006 ]
5828 : [ 1.09555e-005 ]
5829 : [ 1.0594e-005  ]
5830 : [ 9.35201e-006 ]
5831 : [ 1.05074e-005 ]
5832 : [ 1.04116e-005 ]
5833 : [ 1.01842e-005 ]
5834 : [ 9.79336e-006 ]
5835 : [ 8.71115e-006 ]
5836 : [ 1.15047e-005 ]
5837 : [ 8.47682e-006 ]
5838 : [ 8.93802e-006 ]
5839 : [ 1.10485e-005 ]
5840 : [ 1.00863e-005 ]
5841 : [ 9.13602e-006 ]
5842 : [ 1.00905e-005 ]
5843 : [ 1.08179e-005 ]
5844 : [ 1.09954e-005 ]
5845 : [ 1.05374e-005 ]
5846 : [ 8.80096e-006 ]
5847 : [ 9.17308e-006 ]
5848 : [ 1.12334e-005 ]
5849 : [ 1.03139e-005 ]
5850 : [ 8.29787e-006 ]
5851 : [ 1.10778e-005 ]
5852 : [ 9.92799e-006 ]
5853 : [ 1.0378e-005  ]
5854 : [ 8.66776e-006 ]
5855 : [ 9.8679e-006  ]
5856 : [ 9.5368e-006  ]
5857 : [ 9.02268e-006 ]
5858 : [ 1.08322e-005 ]
5859 : [ 1.04315e-005 ]
5860 : [ 9.76584e-006 ]
5861 : [ 9.58776e-006 ]
5862 : [ 1.11066e-005 ]
5863 : [ 8.78336e-006 ]
5864 : [ 9.72468e-006 ]
5865 : [ 1.15478e-005 ]
5866 : [ 9.65984e-006 ]
5867 : [ 1.09453e-005 ]
5868 : [ 1.14231e-005 ]
5869 : [ 1.03656e-005 ]
5870 : [ 9.63346e-006 ]
5871 : [ 9.22036e-006 ]
5872 : [ 1.07535e-005 ]
5873 : [ 9.57522e-006 ]
5874 : [ 8.33601e-006 ]
5875 : [ 1.10189e-005 ]
5876 : [ 1.01115e-005 ]
5877 : [ 9.739e-006   ]
5878 : [ 1.06975e-005 ]
5879 : [ 1.05412e-005 ]
5880 : [ 1.09455e-005 ]
5881 : [ 8.75863e-006 ]
5882 : [ 1.04181e-005 ]
5883 : [ 1.08228e-005 ]
5884 : [ 8.95442e-006 ]
5885 : [ 8.97526e-006 ]
5886 : [ 1.0248e-005  ]
5887 : [ 9.40249e-006 ]
5888 : [ 1.03693e-005 ]
5889 : [ 9.71799e-006 ]
5890 : [ 1.09244e-005 ]
5891 : [ 1.07036e-005 ]
5892 : [ 9.87176e-006 ]
5893 : [ 9.85685e-006 ]
5894 : [ 9.08776e-006 ]
5895 : [ 9.97927e-006 ]
5896 : [ 1.15283e-005 ]
5897 : [ 1.0853e-005  ]
5898 : [ 1.06689e-005 ]
5899 : [ 8.99994e-006 ]
5900 : [ 1.05291e-005 ]
5901 : [ 9.02397e-006 ]
5902 : [ 8.50633e-006 ]
5903 : [ 9.60667e-006 ]
5904 : [ 9.95067e-006 ]
5905 : [ 8.57665e-006 ]
5906 : [ 9.11771e-006 ]
5907 : [ 9.6413e-006  ]
5908 : [ 9.93099e-006 ]
5909 : [ 9.61168e-006 ]
5910 : [ 9.40497e-006 ]
5911 : [ 9.77687e-006 ]
5912 : [ 9.69181e-006 ]
5913 : [ 1.1004e-005  ]
5914 : [ 1.01085e-005 ]
5915 : [ 8.90544e-006 ]
5916 : [ 9.95131e-006 ]
5917 : [ 9.28432e-006 ]
5918 : [ 1.03075e-005 ]
5919 : [ 9.499e-006   ]
5920 : [ 1.08087e-005 ]
5921 : [ 1.07819e-005 ]
5922 : [ 8.67384e-006 ]
5923 : [ 9.29477e-006 ]
5924 : [ 1.07851e-005 ]
5925 : [ 1.06e-005    ]
5926 : [ 9.15028e-006 ]
5927 : [ 9.85277e-006 ]
5928 : [ 9.49547e-006 ]
5929 : [ 8.6272e-006  ]
5930 : [ 8.48947e-006 ]
5931 : [ 1.06311e-005 ]
5932 : [ 9.9481e-006  ]
5933 : [ 9.27878e-006 ]
5934 : [ 1.10498e-005 ]
5935 : [ 9.81604e-006 ]
5936 : [ 1.07098e-005 ]
5937 : [ 1.1057e-005  ]
5938 : [ 1.03007e-005 ]
5939 : [ 9.33553e-006 ]
5940 : [ 1.10411e-005 ]
5941 : [ 8.9314e-006  ]
5942 : [ 9.64133e-006 ]
5943 : [ 1.10169e-005 ]
5944 : [ 1.12956e-005 ]
5945 : [ 1.12953e-005 ]
5946 : [ 1.02915e-005 ]
5947 : [ 8.79217e-006 ]
5948 : [ 8.98554e-006 ]
5949 : [ 9.37446e-006 ]
5950 : [ 9.34375e-006 ]
5951 : [ 1.02644e-005 ]
5952 : [ 1.05652e-005 ]
5953 : [ 1.01278e-005 ]
5954 : [ 1.05343e-005 ]
5955 : [ 1.06857e-005 ]
5956 : [ 9.55497e-006 ]
5957 : [ 8.50776e-006 ]
5958 : [ 8.89591e-006 ]
5959 : [ 8.81708e-006 ]
5960 : [ 8.9216e-006  ]
5961 : [ 1.06157e-005 ]
5962 : [ 1.03696e-005 ]
5963 : [ 1.01897e-005 ]
5964 : [ 9.81012e-006 ]
5965 : [ 9.36313e-006 ]
5966 : [ 9.69046e-006 ]
5967 : [ 9.33586e-006 ]
5968 : [ 1.08223e-005 ]
5969 : [ 9.07225e-006 ]
5970 : [ 1.00471e-005 ]
5971 : [ 9.03783e-006 ]
5972 : [ 8.635e-006   ]
5973 : [ 9.75904e-006 ]
5974 : [ 1.09316e-005 ]
5975 : [ 9.6589e-006  ]
5976 : [ 9.49916e-006 ]
5977 : [ 9.58898e-006 ]
5978 : [ 1.02685e-005 ]
5979 : [ 1.12167e-005 ]
5980 : [ 8.62357e-006 ]
5981 : [ 9.75919e-006 ]
5982 : [ 9.53809e-006 ]
5983 : [ 1.06827e-005 ]
5984 : [ 1.01479e-005 ]
5985 : [ 9.48931e-006 ]
5986 : [ 1.05257e-005 ]
5987 : [ 1.09686e-005 ]
5988 : [ 9.24645e-006 ]
5989 : [ 1.13558e-005 ]
5990 : [ 1.03459e-005 ]
5991 : [ 9.22121e-006 ]
5992 : [ 9.72438e-006 ]
5993 : [ 9.65347e-006 ]
5994 : [ 1.09105e-005 ]
5995 : [ 9.08792e-006 ]
5996 : [ 8.66204e-006 ]
5997 : [ 9.79384e-006 ]
5998 : [ 8.86824e-006 ]
5999 : [ 9.71798e-006 ]
6000 : [ 1.0823e-005  ]
6001 : [ 9.34407e-006 ]
6002 : [ 9.05477e-006 ]
6003 : [ 1.01365e-005 ]
6004 : [ 1.07698e-005 ]
6005 : [ 9.8416e-006  ]
6006 : [ 8.97989e-006 ]
6007 : [ 9.87911e-006 ]
6008 : [ 1.01067e-005 ]
6009 : [ 8.92375e-006 ]
6010 : [ 9.37474e-006 ]
6011 : [ 9.66436e-006 ]
6012 : [ 1.06824e-005 ]
6013 : [ 9.60384e-006 ]
6014 : [ 1.00588e-005 ]
6015 : [ 1.06734e-005 ]
6016 : [ 1.00324e-005 ]
6017 : [ 1.08435e-005 ]
6018 : [ 1.07055e-005 ]
6019 : [ 1.11783e-005 ]
6020 : [ 9.77792e-006 ]
6021 : [ 1.00789e-005 ]
6022 : [ 9.3145e-006  ]
6023 : [ 1.04496e-005 ]
6024 : [ 1.02014e-005 ]
6025 : [ 1.10076e-005 ]
6026 : [ 1.00665e-005 ]
6027 : [ 9.36697e-006 ]
6028 : [ 1.0493e-005  ]
6029 : [ 9.9619e-006  ]
6030 : [ 9.98408e-006 ]
6031 : [ 1.01253e-005 ]
6032 : [ 1.0404e-005  ]
6033 : [ 1.04698e-005 ]
6034 : [ 9.46731e-006 ]
6035 : [ 8.66806e-006 ]
6036 : [ 9.22854e-006 ]
6037 : [ 1.09222e-005 ]
6038 : [ 1.10305e-005 ]
6039 : [ 1.08448e-005 ]
6040 : [ 1.0264e-005  ]
6041 : [ 8.58152e-006 ]
6042 : [ 8.61712e-006 ]
6043 : [ 1.00279e-005 ]
6044 : [ 1.08216e-005 ]
6045 : [ 1.03704e-005 ]
6046 : [ 9.50832e-006 ]
6047 : [ 8.92714e-006 ]
6048 : [ 9.83256e-006 ]
6049 : [ 1.01056e-005 ]
6050 : [ 9.94765e-006 ]
6051 : [ 1.0392e-005  ]
6052 : [ 9.28639e-006 ]
6053 : [ 1.07464e-005 ]
6054 : [ 1.02562e-005 ]
6055 : [ 1.02134e-005 ]
6056 : [ 8.55278e-006 ]
6057 : [ 1.09666e-005 ]
6058 : [ 9.68652e-006 ]
6059 : [ 1.07084e-005 ]
6060 : [ 8.61267e-006 ]
6061 : [ 1.06677e-005 ]
6062 : [ 9.96265e-006 ]
6063 : [ 1.09232e-005 ]
6064 : [ 9.47006e-006 ]
6065 : [ 9.51613e-006 ]
6066 : [ 9.44794e-006 ]
6067 : [ 8.98776e-006 ]
6068 : [ 1.08652e-005 ]
6069 : [ 8.88743e-006 ]
6070 : [ 9.30977e-006 ]
6071 : [ 1.00553e-005 ]
6072 : [ 1.07515e-005 ]
6073 : [ 8.94119e-006 ]
6074 : [ 9.54546e-006 ]
6075 : [ 9.12113e-006 ]
6076 : [ 9.56809e-006 ]
6077 : [ 8.90521e-006 ]
6078 : [ 1.12682e-005 ]
6079 : [ 9.49256e-006 ]
6080 : [ 1.06927e-005 ]
6081 : [ 8.66324e-006 ]
6082 : [ 1.01283e-005 ]
6083 : [ 1.00916e-005 ]
6084 : [ 1.05118e-005 ]
6085 : [ 9.61394e-006 ]
6086 : [ 8.6113e-006  ]
6087 : [ 9.80405e-006 ]
6088 : [ 9.5428e-006  ]
6089 : [ 9.84262e-006 ]
6090 : [ 1.0703e-005  ]
6091 : [ 8.64521e-006 ]
6092 : [ 9.82518e-006 ]
6093 : [ 9.60665e-006 ]
6094 : [ 9.42038e-006 ]
6095 : [ 1.03417e-005 ]
6096 : [ 9.9437e-006  ]
6097 : [ 1.00454e-005 ]
6098 : [ 9.29464e-006 ]
6099 : [ 8.88599e-006 ]
6100 : [ 1.05912e-005 ]
6101 : [ 1.08523e-005 ]
6102 : [ 1.06705e-005 ]
6103 : [ 1.0817e-005  ]
6104 : [ 9.61942e-006 ]
6105 : [ 1.08968e-005 ]
6106 : [ 1.05882e-005 ]
6107 : [ 1.09638e-005 ]
6108 : [ 1.04339e-005 ]
6109 : [ 9.75071e-006 ]
6110 : [ 1.00977e-005 ]
6111 : [ 1.00515e-005 ]
6112 : [ 9.22728e-006 ]
6113 : [ 9.66805e-006 ]
6114 : [ 9.64793e-006 ]
6115 : [ 9.30739e-006 ]
6116 : [ 9.14678e-006 ]
6117 : [ 1.07472e-005 ]
6118 : [ 1.04605e-005 ]
6119 : [ 1.0148e-005  ]
6120 : [ 8.54957e-006 ]
6121 : [ 9.94932e-006 ]
6122 : [ 1.05808e-005 ]
6123 : [ 1.02065e-005 ]
6124 : [ 1.12473e-005 ]
6125 : [ 9.95895e-006 ]
6126 : [ 9.79282e-006 ]
6127 : [ 1.00713e-005 ]
6128 : [ 1.09793e-005 ]
6129 : [ 1.13972e-005 ]
6130 : [ 1.15775e-005 ]
6131 : [ 9.71177e-006 ]
6132 : [ 9.90616e-006 ]
6133 : [ 1.0674e-005  ]
6134 : [ 9.58038e-006 ]
6135 : [ 9.99776e-006 ]
6136 : [ 1.14269e-005 ]
6137 : [ 9.51545e-006 ]
6138 : [ 1.11798e-005 ]
6139 : [ 1.0108e-005  ]
6140 : [ 9.77639e-006 ]
6141 : [ 1.01978e-005 ]
6142 : [ 9.34123e-006 ]
6143 : [ 9.20773e-006 ]
6144 : [ 1.05082e-005 ]
6145 : [ 9.37646e-006 ]
6146 : [ 1.10717e-005 ]
6147 : [ 8.53472e-006 ]
6148 : [ 1.15006e-005 ]
6149 : [ 1.01557e-005 ]
6150 : [ 9.36016e-006 ]
6151 : [ 1.13148e-005 ]
6152 : [ 1.11529e-005 ]
6153 : [ 9.40087e-006 ]
6154 : [ 1.0488e-005  ]
6155 : [ 9.72888e-006 ]
6156 : [ 1.06498e-005 ]
6157 : [ 9.8613e-006  ]
6158 : [ 1.10441e-005 ]
6159 : [ 1.06782e-005 ]
6160 : [ 9.84314e-006 ]
6161 : [ 8.82727e-006 ]
6162 : [ 1.09323e-005 ]
6163 : [ 1.10479e-005 ]
6164 : [ 1.00117e-005 ]
6165 : [ 1.09487e-005 ]
6166 : [ 8.945e-006   ]
6167 : [ 9.47478e-006 ]
6168 : [ 9.93979e-006 ]
6169 : [ 9.38348e-006 ]
6170 : [ 1.05266e-005 ]
6171 : [ 1.06689e-005 ]
6172 : [ 9.36916e-006 ]
6173 : [ 9.47976e-006 ]
6174 : [ 1.10368e-005 ]
6175 : [ 9.43735e-006 ]
6176 : [ 9.73824e-006 ]
6177 : [ 9.64105e-006 ]
6178 : [ 9.13549e-006 ]
6179 : [ 1.04339e-005 ]
6180 : [ 8.43823e-006 ]
6181 : [ 1.03179e-005 ]
6182 : [ 9.90534e-006 ]
6183 : [ 9.6852e-006  ]
6184 : [ 9.64373e-006 ]
6185 : [ 1.11751e-005 ]
6186 : [ 9.75896e-006 ]
6187 : [ 9.5716e-006  ]
6188 : [ 9.46146e-006 ]
6189 : [ 1.09851e-005 ]
6190 : [ 1.05206e-005 ]
6191 : [ 1.12822e-005 ]
6192 : [ 9.30291e-006 ]
6193 : [ 1.07197e-005 ]
6194 : [ 9.70667e-006 ]
6195 : [ 1.00679e-005 ]
6196 : [ 9.23236e-006 ]
6197 : [ 1.0117e-005  ]
6198 : [ 1.09989e-005 ]
6199 : [ 9.15078e-006 ]
6200 : [ 9.16e-006    ]
6201 : [ 1.04145e-005 ]
6202 : [ 1.05996e-005 ]
6203 : [ 1.04479e-005 ]
6204 : [ 1.0672e-005  ]
6205 : [ 1.09986e-005 ]
6206 : [ 1.00474e-005 ]
6207 : [ 9.70298e-006 ]
6208 : [ 1.04302e-005 ]
6209 : [ 1.14391e-005 ]
6210 : [ 9.92293e-006 ]
6211 : [ 8.40718e-006 ]
6212 : [ 9.1597e-006  ]
6213 : [ 1.08381e-005 ]
6214 : [ 8.43165e-006 ]
6215 : [ 9.02386e-006 ]
6216 : [ 9.54361e-006 ]
6217 : [ 9.49892e-006 ]
6218 : [ 1.05431e-005 ]
6219 : [ 9.77282e-006 ]
6220 : [ 1.07757e-005 ]
6221 : [ 9.54961e-006 ]
6222 : [ 9.39707e-006 ]
6223 : [ 1.08588e-005 ]
6224 : [ 8.61097e-006 ]
6225 : [ 9.84399e-006 ]
6226 : [ 9.98166e-006 ]
6227 : [ 1.1275e-005  ]
6228 : [ 9.60481e-006 ]
6229 : [ 1.13079e-005 ]
6230 : [ 9.67308e-006 ]
6231 : [ 1.09233e-005 ]
6232 : [ 9.0332e-006  ]
6233 : [ 9.069e-006   ]
6234 : [ 9.8995e-006  ]
6235 : [ 9.71209e-006 ]
6236 : [ 9.24438e-006 ]
6237 : [ 1.06388e-005 ]
6238 : [ 9.78454e-006 ]
6239 : [ 9.34572e-006 ]
6240 : [ 9.94716e-006 ]
6241 : [ 9.85164e-006 ]
6242 : [ 9.31644e-006 ]
6243 : [ 9.70258e-006 ]
6244 : [ 1.00242e-005 ]
6245 : [ 1.00788e-005 ]
6246 : [ 1.13638e-005 ]
6247 : [ 8.6142e-006  ]
6248 : [ 1.04641e-005 ]
6249 : [ 9.3085e-006  ]
6250 : [ 9.22789e-006 ]
6251 : [ 1.08155e-005 ]
6252 : [ 1.10595e-005 ]
6253 : [ 9.2025e-006  ]
6254 : [ 1.08189e-005 ]
6255 : [ 1.05524e-005 ]
6256 : [ 9.33023e-006 ]
6257 : [ 1.09267e-005 ]
6258 : [ 1.01289e-005 ]
6259 : [ 1.01925e-005 ]
6260 : [ 9.84668e-006 ]
6261 : [ 9.58782e-006 ]
6262 : [ 1.04736e-005 ]
6263 : [ 9.27448e-006 ]
6264 : [ 9.02924e-006 ]
6265 : [ 1.0035e-005  ]
6266 : [ 9.5076e-006  ]
6267 : [ 9.8114e-006  ]
6268 : [ 9.7181e-006  ]
6269 : [ 1.07148e-005 ]
6270 : [ 1.09212e-005 ]
6271 : [ 1.00517e-005 ]
6272 : [ 1.06674e-005 ]
6273 : [ 8.69869e-006 ]
6274 : [ 9.81752e-006 ]
6275 : [ 1.05554e-005 ]
6276 : [ 9.59432e-006 ]
6277 : [ 1.05359e-005 ]
6278 : [ 9.15907e-006 ]
6279 : [ 1.01167e-005 ]
6280 : [ 9.82735e-006 ]
6281 : [ 1.07813e-005 ]
6282 : [ 1.02301e-005 ]
6283 : [ 1.10695e-005 ]
6284 : [ 1.04835e-005 ]
6285 : [ 9.0437e-006  ]
6286 : [ 9.11188e-006 ]
6287 : [ 9.05566e-006 ]
6288 : [ 1.05693e-005 ]
6289 : [ 1.07269e-005 ]
6290 : [ 1.09479e-005 ]
6291 : [ 1.09232e-005 ]
6292 : [ 8.62514e-006 ]
6293 : [ 8.7621e-006  ]
6294 : [ 1.13693e-005 ]
6295 : [ 8.55146e-006 ]
6296 : [ 1.06335e-005 ]
6297 : [ 1.1542e-005  ]
6298 : [ 9.50925e-006 ]
6299 : [ 9.95272e-006 ]
6300 : [ 1.00655e-005 ]
6301 : [ 1.12532e-005 ]
6302 : [ 1.09824e-005 ]
6303 : [ 9.91522e-006 ]
6304 : [ 1.1173e-005  ]
6305 : [ 9.02861e-006 ]
6306 : [ 9.2831e-006  ]
6307 : [ 1.04318e-005 ]
6308 : [ 9.20105e-006 ]
6309 : [ 9.3369e-006  ]
6310 : [ 9.50973e-006 ]
6311 : [ 1.10121e-005 ]
6312 : [ 1.00904e-005 ]
6313 : [ 9.19552e-006 ]
6314 : [ 1.08076e-005 ]
6315 : [ 8.9873e-006  ]
6316 : [ 8.5744e-006  ]
6317 : [ 8.56838e-006 ]
6318 : [ 9.85802e-006 ]
6319 : [ 1.05649e-005 ]
6320 : [ 1.09189e-005 ]
6321 : [ 1.08198e-005 ]
6322 : [ 8.4967e-006  ]
6323 : [ 9.25546e-006 ]
6324 : [ 1.04026e-005 ]
6325 : [ 1.0452e-005  ]
6326 : [ 9.86049e-006 ]
6327 : [ 9.35581e-006 ]
6328 : [ 1.04725e-005 ]
6329 : [ 1.14392e-005 ]
6330 : [ 1.04214e-005 ]
6331 : [ 1.02987e-005 ]
6332 : [ 1.15883e-005 ]
6333 : [ 9.29783e-006 ]
6334 : [ 1.13095e-005 ]
6335 : [ 8.83535e-006 ]
6336 : [ 8.83204e-006 ]
6337 : [ 8.85894e-006 ]
6338 : [ 9.9885e-006  ]
6339 : [ 1.05417e-005 ]
6340 : [ 1.08313e-005 ]
6341 : [ 9.13085e-006 ]
6342 : [ 8.52163e-006 ]
6343 : [ 1.00209e-005 ]
6344 : [ 1.09295e-005 ]
6345 : [ 1.03315e-005 ]
6346 : [ 1.05846e-005 ]
6347 : [ 1.09939e-005 ]
6348 : [ 1.0325e-005  ]
6349 : [ 1.06005e-005 ]
6350 : [ 9.80053e-006 ]
6351 : [ 1.03001e-005 ]
6352 : [ 9.16854e-006 ]
6353 : [ 9.29899e-006 ]
6354 : [ 8.70203e-006 ]
6355 : [ 1.06999e-005 ]
6356 : [ 1.12934e-005 ]
6357 : [ 1.00951e-005 ]
6358 : [ 1.04337e-005 ]
6359 : [ 9.97532e-006 ]
6360 : [ 1.01995e-005 ]
6361 : [ 8.8956e-006  ]
6362 : [ 9.99271e-006 ]
6363 : [ 1.01633e-005 ]
6364 : [ 8.92366e-006 ]
6365 : [ 9.8514e-006  ]
6366 : [ 1.00325e-005 ]
6367 : [ 8.94697e-006 ]
6368 : [ 8.72302e-006 ]
6369 : [ 9.78846e-006 ]
6370 : [ 1.0916e-005  ]
6371 : [ 9.34138e-006 ]
6372 : [ 1.10873e-005 ]
6373 : [ 1.05919e-005 ]
6374 : [ 8.96239e-006 ]
6375 : [ 9.15892e-006 ]
6376 : [ 9.85889e-006 ]
6377 : [ 1.13235e-005 ]
6378 : [ 8.65987e-006 ]
6379 : [ 1.07202e-005 ]
6380 : [ 1.03637e-005 ]
6381 : [ 1.0972e-005  ]
6382 : [ 8.45732e-006 ]
6383 : [ 8.98414e-006 ]
6384 : [ 1.08803e-005 ]
6385 : [ 1.04888e-005 ]
6386 : [ 1.13157e-005 ]
6387 : [ 9.48829e-006 ]
6388 : [ 8.74704e-006 ]
6389 : [ 9.31686e-006 ]
6390 : [ 1.05173e-005 ]
6391 : [ 1.11248e-005 ]
6392 : [ 1.10215e-005 ]
6393 : [ 9.09944e-006 ]
6394 : [ 9.29044e-006 ]
6395 : [ 9.45465e-006 ]
6396 : [ 9.45122e-006 ]
6397 : [ 9.8894e-006  ]
6398 : [ 9.59488e-006 ]
6399 : [ 1.0075e-005  ]
6400 : [ 9.41966e-006 ]
6401 : [ 9.52364e-006 ]
6402 : [ 1.09307e-005 ]
6403 : [ 9.23576e-006 ]
6404 : [ 1.06365e-005 ]
6405 : [ 1.06619e-005 ]
6406 : [ 1.03953e-005 ]
6407 : [ 8.36895e-006 ]
6408 : [ 9.1277e-006  ]
6409 : [ 8.79617e-006 ]
6410 : [ 1.08273e-005 ]
6411 : [ 1.01656e-005 ]
6412 : [ 1.03869e-005 ]
6413 : [ 1.07505e-005 ]
6414 : [ 9.44833e-006 ]
6415 : [ 9.90642e-006 ]
6416 : [ 8.88871e-006 ]
6417 : [ 1.01597e-005 ]
6418 : [ 9.14149e-006 ]
6419 : [ 1.04241e-005 ]
6420 : [ 1.14447e-005 ]
6421 : [ 1.10501e-005 ]
6422 : [ 1.13281e-005 ]
6423 : [ 8.81611e-006 ]
6424 : [ 1.11559e-005 ]
6425 : [ 8.91532e-006 ]
6426 : [ 1.1197e-005  ]
6427 : [ 9.82991e-006 ]
6428 : [ 9.04997e-006 ]
6429 : [ 1.11621e-005 ]
6430 : [ 9.73617e-006 ]
6431 : [ 1.08067e-005 ]
6432 : [ 1.02073e-005 ]
6433 : [ 1.1015e-005  ]
6434 : [ 8.79016e-006 ]
6435 : [ 1.07376e-005 ]
6436 : [ 1.11666e-005 ]
6437 : [ 1.06942e-005 ]
6438 : [ 9.31684e-006 ]
6439 : [ 1.05976e-005 ]
6440 : [ 1.1289e-005  ]
6441 : [ 1.05664e-005 ]
6442 : [ 9.33081e-006 ]
6443 : [ 9.78344e-006 ]
6444 : [ 1.00301e-005 ]
6445 : [ 9.69728e-006 ]
6446 : [ 8.98332e-006 ]
6447 : [ 1.1336e-005  ]
6448 : [ 9.73877e-006 ]
6449 : [ 1.07891e-005 ]
6450 : [ 9.05672e-006 ]
6451 : [ 9.58388e-006 ]
6452 : [ 1.04619e-005 ]
6453 : [ 9.23618e-006 ]
6454 : [ 1.01529e-005 ]
6455 : [ 1.162e-005   ]
6456 : [ 9.71771e-006 ]
6457 : [ 9.20559e-006 ]
6458 : [ 1.06598e-005 ]
6459 : [ 1.06174e-005 ]
6460 : [ 1.11259e-005 ]
6461 : [ 9.78817e-006 ]
6462 : [ 9.12009e-006 ]
6463 : [ 9.00545e-006 ]
6464 : [ 9.84885e-006 ]
6465 : [ 8.79827e-006 ]
6466 : [ 1.07066e-005 ]
6467 : [ 9.04409e-006 ]
6468 : [ 9.20182e-006 ]
6469 : [ 9.30589e-006 ]
6470 : [ 9.2963e-006  ]
6471 : [ 1.0586e-005  ]
6472 : [ 1.03179e-005 ]
6473 : [ 9.75229e-006 ]
6474 : [ 1.08318e-005 ]
6475 : [ 1.03824e-005 ]
6476 : [ 1.06369e-005 ]
6477 : [ 1.1106e-005  ]
6478 : [ 9.54052e-006 ]
6479 : [ 1.10945e-005 ]
6480 : [ 1.03133e-005 ]
6481 : [ 1.02563e-005 ]
6482 : [ 9.27647e-006 ]
6483 : [ 1.03002e-005 ]
6484 : [ 9.43877e-006 ]
6485 : [ 1.01567e-005 ]
6486 : [ 1.08128e-005 ]
6487 : [ 8.55408e-006 ]
6488 : [ 1.1443e-005  ]
6489 : [ 9.27442e-006 ]
6490 : [ 1.03497e-005 ]
6491 : [ 8.70995e-006 ]
6492 : [ 9.53787e-006 ]
6493 : [ 9.24966e-006 ]
6494 : [ 9.91546e-006 ]
6495 : [ 1.04083e-005 ]
6496 : [ 8.77923e-006 ]
6497 : [ 9.54305e-006 ]
6498 : [ 9.8465e-006  ]
6499 : [ 1.05057e-005 ]
6500 : [ 9.07473e-006 ]
6501 : [ 1.14264e-005 ]
6502 : [ 9.70785e-006 ]
6503 : [ 1.01725e-005 ]
6504 : [ 1.09241e-005 ]
6505 : [ 9.1543e-006  ]
6506 : [ 8.63628e-006 ]
6507 : [ 9.26029e-006 ]
6508 : [ 9.95169e-006 ]
6509 : [ 1.11278e-005 ]
6510 : [ 9.59353e-006 ]
6511 : [ 8.47909e-006 ]
6512 : [ 1.07286e-005 ]
6513 : [ 8.96506e-006 ]
6514 : [ 1.1036e-005  ]
6515 : [ 1.07272e-005 ]
6516 : [ 1.05175e-005 ]
6517 : [ 9.53756e-006 ]
6518 : [ 1.12399e-005 ]
6519 : [ 1.02604e-005 ]
6520 : [ 9.8823e-006  ]
6521 : [ 9.66348e-006 ]
6522 : [ 9.11694e-006 ]
6523 : [ 8.42705e-006 ]
6524 : [ 9.66464e-006 ]
6525 : [ 1.13379e-005 ]
6526 : [ 9.19034e-006 ]
6527 : [ 1.04934e-005 ]
6528 : [ 9.1565e-006  ]
6529 : [ 1.13747e-005 ]
6530 : [ 9.12453e-006 ]
6531 : [ 9.68237e-006 ]
6532 : [ 9.50067e-006 ]
6533 : [ 8.53503e-006 ]
6534 : [ 1.08155e-005 ]
6535 : [ 1.11332e-005 ]
6536 : [ 1.00943e-005 ]
6537 : [ 9.77137e-006 ]
6538 : [ 1.01912e-005 ]
6539 : [ 9.37136e-006 ]
6540 : [ 1.0723e-005  ]
6541 : [ 8.47254e-006 ]
6542 : [ 9.17381e-006 ]
6543 : [ 8.83927e-006 ]
6544 : [ 1.13146e-005 ]
6545 : [ 9.18967e-006 ]
6546 : [ 1.05401e-005 ]
6547 : [ 1.12188e-005 ]
6548 : [ 9.15436e-006 ]
6549 : [ 9.29718e-006 ]
6550 : [ 9.9484e-006  ]
6551 : [ 9.97585e-006 ]
6552 : [ 9.86596e-006 ]
6553 : [ 1.04863e-005 ]
6554 : [ 1.06694e-005 ]
6555 : [ 1.10711e-005 ]
6556 : [ 9.26196e-006 ]
6557 : [ 9.80642e-006 ]
6558 : [ 8.97327e-006 ]
6559 : [ 9.75199e-006 ]
6560 : [ 1.03815e-005 ]
6561 : [ 1.06618e-005 ]
6562 : [ 1.0832e-005  ]
6563 : [ 1.10188e-005 ]
6564 : [ 1.16076e-005 ]
6565 : [ 1.13765e-005 ]
6566 : [ 9.13288e-006 ]
6567 : [ 8.39588e-006 ]
6568 : [ 8.74961e-006 ]
6569 : [ 8.5154e-006  ]
6570 : [ 1.00339e-005 ]
6571 : [ 9.58428e-006 ]
6572 : [ 1.03896e-005 ]
6573 : [ 1.03748e-005 ]
6574 : [ 8.92778e-006 ]
6575 : [ 9.05944e-006 ]
6576 : [ 9.90507e-006 ]
6577 : [ 9.33277e-006 ]
6578 : [ 8.86075e-006 ]
6579 : [ 9.30677e-006 ]
6580 : [ 8.56728e-006 ]
6581 : [ 8.91637e-006 ]
6582 : [ 1.14055e-005 ]
6583 : [ 1.02222e-005 ]
6584 : [ 9.7168e-006  ]
6585 : [ 9.45648e-006 ]
6586 : [ 9.956e-006   ]
6587 : [ 1.02525e-005 ]
6588 : [ 1.02872e-005 ]
6589 : [ 1.15106e-005 ]
6590 : [ 1.05511e-005 ]
6591 : [ 1.00951e-005 ]
6592 : [ 1.07564e-005 ]
6593 : [ 1.05394e-005 ]
6594 : [ 9.87298e-006 ]
6595 : [ 1.03707e-005 ]
6596 : [ 9.28944e-006 ]
6597 : [ 9.63611e-006 ]
6598 : [ 1.04799e-005 ]
6599 : [ 9.96494e-006 ]
6600 : [ 1.10599e-005 ]
6601 : [ 1.05555e-005 ]
6602 : [ 9.62941e-006 ]
6603 : [ 1.00798e-005 ]
6604 : [ 1.04089e-005 ]
6605 : [ 9.48785e-006 ]
6606 : [ 9.78309e-006 ]
6607 : [ 1.10357e-005 ]
6608 : [ 1.11205e-005 ]
6609 : [ 1.06031e-005 ]
6610 : [ 9.19602e-006 ]
6611 : [ 1.02319e-005 ]
6612 : [ 9.33147e-006 ]
6613 : [ 9.03015e-006 ]
6614 : [ 1.03917e-005 ]
6615 : [ 9.09697e-006 ]
6616 : [ 1.09977e-005 ]
6617 : [ 1.10144e-005 ]
6618 : [ 1.07661e-005 ]
6619 : [ 1.10094e-005 ]
6620 : [ 8.76138e-006 ]
6621 : [ 9.60491e-006 ]
6622 : [ 1.03888e-005 ]
6623 : [ 1.03559e-005 ]
6624 : [ 1.00574e-005 ]
6625 : [ 1.15404e-005 ]
6626 : [ 9.08015e-006 ]
6627 : [ 1.11606e-005 ]
6628 : [ 9.12153e-006 ]
6629 : [ 8.80408e-006 ]
6630 : [ 9.96254e-006 ]
6631 : [ 1.13467e-005 ]
6632 : [ 1.02139e-005 ]
6633 : [ 1.10008e-005 ]
6634 : [ 1.07033e-005 ]
6635 : [ 8.88771e-006 ]
6636 : [ 1.01857e-005 ]
6637 : [ 1.06613e-005 ]
6638 : [ 8.74675e-006 ]
6639 : [ 1.12129e-005 ]
6640 : [ 1.10252e-005 ]
6641 : [ 1.02529e-005 ]
6642 : [ 1.03079e-005 ]
6643 : [ 1.00814e-005 ]
6644 : [ 1.10673e-005 ]
6645 : [ 9.64245e-006 ]
6646 : [ 9.01547e-006 ]
6647 : [ 9.02225e-006 ]
6648 : [ 9.66387e-006 ]
6649 : [ 8.5157e-006  ]
6650 : [ 1.09721e-005 ]
6651 : [ 1.02847e-005 ]
6652 : [ 9.83854e-006 ]
6653 : [ 1.05498e-005 ]
6654 : [ 9.02825e-006 ]
6655 : [ 9.80963e-006 ]
6656 : [ 1.11062e-005 ]
6657 : [ 9.45502e-006 ]
6658 : [ 1.12519e-005 ]
6659 : [ 1.10712e-005 ]
6660 : [ 1.08621e-005 ]
6661 : [ 9.79698e-006 ]
6662 : [ 1.02085e-005 ]
6663 : [ 1.0114e-005  ]
6664 : [ 8.8971e-006  ]
6665 : [ 1.06078e-005 ]
6666 : [ 9.94691e-006 ]
6667 : [ 8.71625e-006 ]
6668 : [ 1.00057e-005 ]
6669 : [ 1.03488e-005 ]
6670 : [ 9.76159e-006 ]
6671 : [ 1.02508e-005 ]
6672 : [ 1.14431e-005 ]
6673 : [ 1.13557e-005 ]
6674 : [ 1.03195e-005 ]
6675 : [ 1.08938e-005 ]
6676 : [ 9.38123e-006 ]
6677 : [ 9.58778e-006 ]
6678 : [ 9.32103e-006 ]
6679 : [ 9.43244e-006 ]
6680 : [ 9.02921e-006 ]
6681 : [ 1.07829e-005 ]
6682 : [ 9.33719e-006 ]
6683 : [ 9.22201e-006 ]
6684 : [ 9.69812e-006 ]
6685 : [ 1.107e-005   ]
6686 : [ 9.95766e-006 ]
6687 : [ 9.19393e-006 ]
6688 : [ 1.09158e-005 ]
6689 : [ 1.0943e-005  ]
6690 : [ 9.2976e-006  ]
6691 : [ 9.04984e-006 ]
6692 : [ 9.5874e-006  ]
6693 : [ 9.76593e-006 ]
6694 : [ 1.07695e-005 ]
6695 : [ 8.83488e-006 ]
6696 : [ 9.89831e-006 ]
6697 : [ 9.37625e-006 ]
6698 : [ 1.07228e-005 ]
6699 : [ 9.98716e-006 ]
6700 : [ 9.42012e-006 ]
6701 : [ 9.6396e-006  ]
6702 : [ 9.90121e-006 ]
6703 : [ 1.10854e-005 ]
6704 : [ 9.27324e-006 ]
6705 : [ 8.90573e-006 ]
6706 : [ 8.98157e-006 ]
6707 : [ 1.09569e-005 ]
6708 : [ 9.64862e-006 ]
6709 : [ 9.28853e-006 ]
6710 : [ 9.68036e-006 ]
6711 : [ 9.11222e-006 ]
6712 : [ 1.11192e-005 ]
6713 : [ 9.06702e-006 ]
6714 : [ 1.16084e-005 ]
6715 : [ 9.19553e-006 ]
6716 : [ 9.43732e-006 ]
6717 : [ 9.83239e-006 ]
6718 : [ 1.14177e-005 ]
6719 : [ 9.53583e-006 ]
6720 : [ 1.07141e-005 ]
6721 : [ 1.00933e-005 ]
6722 : [ 9.81778e-006 ]
6723 : [ 9.08192e-006 ]
6724 : [ 1.0373e-005  ]
6725 : [ 9.64302e-006 ]
6726 : [ 9.74341e-006 ]
6727 : [ 1.11937e-005 ]
6728 : [ 1.11834e-005 ]
6729 : [ 8.94712e-006 ]
6730 : [ 8.62948e-006 ]
6731 : [ 1.06124e-005 ]
6732 : [ 9.62057e-006 ]
6733 : [ 8.76806e-006 ]
6734 : [ 9.40969e-006 ]
6735 : [ 9.66369e-006 ]
6736 : [ 1.06857e-005 ]
6737 : [ 9.62228e-006 ]
6738 : [ 9.87425e-006 ]
6739 : [ 1.11444e-005 ]
6740 : [ 1.13382e-005 ]
6741 : [ 9.17539e-006 ]
6742 : [ 9.107e-006   ]
6743 : [ 1.00752e-005 ]
6744 : [ 9.76178e-006 ]
6745 : [ 8.66657e-006 ]
6746 : [ 1.04478e-005 ]
6747 : [ 9.23625e-006 ]
6748 : [ 9.66099e-006 ]
6749 : [ 1.04502e-005 ]
6750 : [ 1.04603e-005 ]
6751 : [ 8.60953e-006 ]
6752 : [ 9.64189e-006 ]
6753 : [ 8.91512e-006 ]
6754 : [ 1.14806e-005 ]
6755 : [ 9.11486e-006 ]
6756 : [ 1.12001e-005 ]
6757 : [ 9.15552e-006 ]
6758 : [ 1.10875e-005 ]
6759 : [ 1.02196e-005 ]
6760 : [ 1.02619e-005 ]
6761 : [ 1.06289e-005 ]
6762 : [ 9.41327e-006 ]
6763 : [ 8.9233e-006  ]
6764 : [ 1.0222e-005  ]
6765 : [ 8.99404e-006 ]
6766 : [ 1.0908e-005  ]
6767 : [ 1.15483e-005 ]
6768 : [ 8.83685e-006 ]
6769 : [ 1.14199e-005 ]
6770 : [ 9.09395e-006 ]
6771 : [ 9.06481e-006 ]
6772 : [ 9.43024e-006 ]
6773 : [ 1.06114e-005 ]
6774 : [ 9.98452e-006 ]
6775 : [ 1.05171e-005 ]
6776 : [ 1.09533e-005 ]
6777 : [ 8.54688e-006 ]
6778 : [ 1.12134e-005 ]
6779 : [ 1.06431e-005 ]
6780 : [ 9.94704e-006 ]
6781 : [ 8.84316e-006 ]
6782 : [ 1.0298e-005  ]
6783 : [ 8.90881e-006 ]
6784 : [ 1.10735e-005 ]
6785 : [ 9.05413e-006 ]
6786 : [ 8.85469e-006 ]
6787 : [ 1.04745e-005 ]
6788 : [ 1.06125e-005 ]
6789 : [ 1.00228e-005 ]
6790 : [ 9.05261e-006 ]
6791 : [ 1.06326e-005 ]
6792 : [ 1.14904e-005 ]
6793 : [ 1.00613e-005 ]
6794 : [ 1.1191e-005  ]
6795 : [ 8.84721e-006 ]
6796 : [ 1.00901e-005 ]
6797 : [ 9.51684e-006 ]
6798 : [ 1.13839e-005 ]
6799 : [ 1.10495e-005 ]
6800 : [ 1.08866e-005 ]
6801 : [ 9.05304e-006 ]
6802 : [ 1.12577e-005 ]
6803 : [ 1.03416e-005 ]
6804 : [ 1.10186e-005 ]
6805 : [ 9.25584e-006 ]
6806 : [ 8.98816e-006 ]
6807 : [ 1.09271e-005 ]
6808 : [ 1.03732e-005 ]
6809 : [ 8.62008e-006 ]
6810 : [ 9.22396e-006 ]
6811 : [ 1.03234e-005 ]
6812 : [ 1.00534e-005 ]
6813 : [ 1.11866e-005 ]
6814 : [ 9.67998e-006 ]
6815 : [ 9.36242e-006 ]
6816 : [ 1.00863e-005 ]
6817 : [ 1.00107e-005 ]
6818 : [ 1.10585e-005 ]
6819 : [ 1.06913e-005 ]
6820 : [ 1.09947e-005 ]
6821 : [ 9.05067e-006 ]
6822 : [ 9.61308e-006 ]
6823 : [ 1.06199e-005 ]
6824 : [ 1.01117e-005 ]
6825 : [ 1.06099e-005 ]
6826 : [ 8.57181e-006 ]
6827 : [ 8.54282e-006 ]
6828 : [ 1.14965e-005 ]
6829 : [ 8.74832e-006 ]
6830 : [ 1.08243e-005 ]
6831 : [ 9.57715e-006 ]
6832 : [ 8.83643e-006 ]
6833 : [ 1.00687e-005 ]
6834 : [ 9.99279e-006 ]
6835 : [ 1.05399e-005 ]
6836 : [ 1.06657e-005 ]
6837 : [ 1.04539e-005 ]
6838 : [ 9.20864e-006 ]
6839 : [ 9.48195e-006 ]
6840 : [ 8.85756e-006 ]
6841 : [ 8.66321e-006 ]
6842 : [ 9.50049e-006 ]
6843 : [ 9.60201e-006 ]
6844 : [ 1.0444e-005  ]
6845 : [ 1.06005e-005 ]
6846 : [ 1.06417e-005 ]
6847 : [ 1.05446e-005 ]
6848 : [ 9.66347e-006 ]
6849 : [ 9.32208e-006 ]
6850 : [ 8.65945e-006 ]
6851 : [ 1.0047e-005  ]
6852 : [ 1.12334e-005 ]
6853 : [ 1.04983e-005 ]
6854 : [ 9.14384e-006 ]
6855 : [ 9.33854e-006 ]
6856 : [ 1.0443e-005  ]
6857 : [ 1.00611e-005 ]
6858 : [ 9.22269e-006 ]
6859 : [ 1.16288e-005 ]
6860 : [ 8.42769e-006 ]
6861 : [ 9.51984e-006 ]
6862 : [ 9.71993e-006 ]
6863 : [ 9.77199e-006 ]
6864 : [ 1.00033e-005 ]
6865 : [ 1.05816e-005 ]
6866 : [ 1.12659e-005 ]
6867 : [ 9.90977e-006 ]
6868 : [ 9.16036e-006 ]
6869 : [ 9.45412e-006 ]
6870 : [ 1.0416e-005  ]
6871 : [ 1.14916e-005 ]
6872 : [ 1.14612e-005 ]
6873 : [ 8.53288e-006 ]
6874 : [ 1.0495e-005  ]
6875 : [ 1.07212e-005 ]
6876 : [ 9.47821e-006 ]
6877 : [ 1.03777e-005 ]
6878 : [ 1.04904e-005 ]
6879 : [ 9.45628e-006 ]
6880 : [ 1.00262e-005 ]
6881 : [ 1.0441e-005  ]
6882 : [ 1.04839e-005 ]
6883 : [ 1.10099e-005 ]
6884 : [ 1.1075e-005  ]
6885 : [ 8.80598e-006 ]
6886 : [ 9.77166e-006 ]
6887 : [ 1.09472e-005 ]
6888 : [ 1.05819e-005 ]
6889 : [ 1.10894e-005 ]
6890 : [ 9.68426e-006 ]
6891 : [ 9.82903e-006 ]
6892 : [ 1.07632e-005 ]
6893 : [ 9.38644e-006 ]
6894 : [ 1.10405e-005 ]
6895 : [ 9.69226e-006 ]
6896 : [ 1.03588e-005 ]
6897 : [ 1.0158e-005  ]
6898 : [ 1.08747e-005 ]
6899 : [ 8.75266e-006 ]
6900 : [ 1.0255e-005  ]
6901 : [ 9.45989e-006 ]
6902 : [ 9.60457e-006 ]
6903 : [ 9.03939e-006 ]
6904 : [ 8.96389e-006 ]
6905 : [ 1.10732e-005 ]
6906 : [ 1.1039e-005  ]
6907 : [ 1.05783e-005 ]
6908 : [ 1.136e-005   ]
6909 : [ 1.01578e-005 ]
6910 : [ 8.82586e-006 ]
6911 : [ 1.11013e-005 ]
6912 : [ 9.07651e-006 ]
6913 : [ 9.93955e-006 ]
6914 : [ 1.10112e-005 ]
6915 : [ 9.18046e-006 ]
6916 : [ 9.40287e-006 ]
6917 : [ 9.89702e-006 ]
6918 : [ 1.07216e-005 ]
6919 : [ 1.09283e-005 ]
6920 : [ 9.7817e-006  ]
6921 : [ 9.24499e-006 ]
6922 : [ 8.90544e-006 ]
6923 : [ 1.04898e-005 ]
6924 : [ 1.04189e-005 ]
6925 : [ 9.07767e-006 ]
6926 : [ 1.07353e-005 ]
6927 : [ 1.06739e-005 ]
6928 : [ 9.65095e-006 ]
6929 : [ 9.69645e-006 ]
6930 : [ 9.02662e-006 ]
6931 : [ 1.06789e-005 ]
6932 : [ 1.03898e-005 ]
6933 : [ 1.11402e-005 ]
6934 : [ 1.08954e-005 ]
6935 : [ 9.42488e-006 ]
6936 : [ 1.14105e-005 ]
6937 : [ 9.89083e-006 ]
6938 : [ 1.00377e-005 ]
6939 : [ 9.84539e-006 ]
6940 : [ 1.12617e-005 ]
6941 : [ 1.05581e-005 ]
6942 : [ 9.04112e-006 ]
6943 : [ 1.04138e-005 ]
6944 : [ 8.40132e-006 ]
6945 : [ 9.08496e-006 ]
6946 : [ 9.93304e-006 ]
6947 : [ 9.91499e-006 ]
6948 : [ 1.13091e-005 ]
6949 : [ 9.75032e-006 ]
6950 : [ 1.13954e-005 ]
6951 : [ 9.21378e-006 ]
6952 : [ 1.04512e-005 ]
6953 : [ 8.94669e-006 ]
6954 : [ 9.83804e-006 ]
6955 : [ 1.04422e-005 ]
6956 : [ 1.12547e-005 ]
6957 : [ 1.03487e-005 ]
6958 : [ 9.79757e-006 ]
6959 : [ 1.09088e-005 ]
6960 : [ 1.09391e-005 ]
6961 : [ 9.43213e-006 ]
6962 : [ 1.08409e-005 ]
6963 : [ 1.08528e-005 ]
6964 : [ 9.6177e-006  ]
6965 : [ 1.10841e-005 ]
6966 : [ 1.02842e-005 ]
6967 : [ 1.01075e-005 ]
6968 : [ 8.38117e-006 ]
6969 : [ 1.09858e-005 ]
6970 : [ 1.07415e-005 ]
6971 : [ 1.0144e-005  ]
6972 : [ 1.09478e-005 ]
6973 : [ 1.09331e-005 ]
6974 : [ 8.46929e-006 ]
6975 : [ 9.47611e-006 ]
6976 : [ 9.74754e-006 ]
6977 : [ 9.25696e-006 ]
6978 : [ 1.06268e-005 ]
6979 : [ 9.78528e-006 ]
6980 : [ 1.08866e-005 ]
6981 : [ 1.01956e-005 ]
6982 : [ 1.03751e-005 ]
6983 : [ 1.01388e-005 ]
6984 : [ 1.11691e-005 ]
6985 : [ 1.02123e-005 ]
6986 : [ 9.08995e-006 ]
6987 : [ 1.07096e-005 ]
6988 : [ 8.48833e-006 ]
6989 : [ 1.04869e-005 ]
6990 : [ 8.5281e-006  ]
6991 : [ 9.33899e-006 ]
6992 : [ 9.84683e-006 ]
6993 : [ 1.05533e-005 ]
6994 : [ 8.56789e-006 ]
6995 : [ 9.17297e-006 ]
6996 : [ 9.68207e-006 ]
6997 : [ 8.96529e-006 ]
6998 : [ 8.89482e-006 ]
6999 : [ 9.33695e-006 ]
7000 : [ 9.12409e-006 ]
7001 : [ 9.10286e-006 ]
7002 : [ 9.88628e-006 ]
7003 : [ 8.55094e-006 ]
7004 : [ 9.94634e-006 ]
7005 : [ 8.64062e-006 ]
7006 : [ 1.06617e-005 ]
7007 : [ 1.06825e-005 ]
7008 : [ 8.71048e-006 ]
7009 : [ 1.05985e-005 ]
7010 : [ 8.72106e-006 ]
7011 : [ 1.08935e-005 ]
7012 : [ 8.99814e-006 ]
7013 : [ 1.00111e-005 ]
7014 : [ 1.01471e-005 ]
7015 : [ 1.09914e-005 ]
7016 : [ 9.45565e-006 ]
7017 : [ 9.61463e-006 ]
7018 : [ 9.24472e-006 ]
7019 : [ 9.09791e-006 ]
7020 : [ 9.18188e-006 ]
7021 : [ 9.71906e-006 ]
7022 : [ 1.10181e-005 ]
7023 : [ 9.20476e-006 ]
7024 : [ 9.5436e-006  ]
7025 : [ 1.00619e-005 ]
7026 : [ 8.7521e-006  ]
7027 : [ 9.51049e-006 ]
7028 : [ 8.67358e-006 ]
7029 : [ 9.40063e-006 ]
7030 : [ 1.1184e-005  ]
7031 : [ 1.00869e-005 ]
7032 : [ 1.09008e-005 ]
7033 : [ 1.09361e-005 ]
7034 : [ 1.09959e-005 ]
7035 : [ 1.03427e-005 ]
7036 : [ 9.32124e-006 ]
7037 : [ 1.04383e-005 ]
7038 : [ 1.1008e-005  ]
7039 : [ 9.76035e-006 ]
7040 : [ 8.78193e-006 ]
7041 : [ 9.50111e-006 ]
7042 : [ 1.07399e-005 ]
7043 : [ 8.99339e-006 ]
7044 : [ 8.97499e-006 ]
7045 : [ 8.55281e-006 ]
7046 : [ 1.00376e-005 ]
7047 : [ 9.76969e-006 ]
7048 : [ 1.08186e-005 ]
7049 : [ 8.58188e-006 ]
7050 : [ 1.05879e-005 ]
7051 : [ 8.88264e-006 ]
7052 : [ 1.06899e-005 ]
7053 : [ 1.1139e-005  ]
7054 : [ 9.21373e-006 ]
7055 : [ 1.07828e-005 ]
7056 : [ 1.0063e-005  ]
7057 : [ 9.36232e-006 ]
7058 : [ 1.01588e-005 ]
7059 : [ 1.13273e-005 ]
7060 : [ 1.06562e-005 ]
7061 : [ 9.13158e-006 ]
7062 : [ 8.60584e-006 ]
7063 : [ 8.92963e-006 ]
7064 : [ 1.06329e-005 ]
7065 : [ 1.02942e-005 ]
7066 : [ 9.7824e-006  ]
7067 : [ 9.98318e-006 ]
7068 : [ 8.50712e-006 ]
7069 : [ 1.13063e-005 ]
7070 : [ 8.99139e-006 ]
7071 : [ 8.96062e-006 ]
7072 : [ 9.10604e-006 ]
7073 : [ 9.32225e-006 ]
7074 : [ 9.7771e-006  ]
7075 : [ 8.74982e-006 ]
7076 : [ 1.12668e-005 ]
7077 : [ 8.99173e-006 ]
7078 : [ 8.9776e-006  ]
7079 : [ 1.1358e-005  ]
7080 : [ 1.06169e-005 ]
7081 : [ 9.72704e-006 ]
7082 : [ 9.8811e-006  ]
7083 : [ 1.13877e-005 ]
7084 : [ 1.03912e-005 ]
7085 : [ 9.99673e-006 ]
7086 : [ 8.85466e-006 ]
7087 : [ 9.31504e-006 ]
7088 : [ 9.02311e-006 ]
7089 : [ 1.00892e-005 ]
7090 : [ 1.10279e-005 ]
7091 : [ 1.01972e-005 ]
7092 : [ 9.98874e-006 ]
7093 : [ 1.07807e-005 ]
7094 : [ 9.9971e-006  ]
7095 : [ 9.66034e-006 ]
7096 : [ 1.02286e-005 ]
7097 : [ 1.02857e-005 ]
7098 : [ 8.87011e-006 ]
7099 : [ 1.03028e-005 ]
7100 : [ 1.02936e-005 ]
7101 : [ 1.05086e-005 ]
7102 : [ 9.71132e-006 ]
7103 : [ 1.07336e-005 ]
7104 : [ 9.03763e-006 ]
7105 : [ 9.15877e-006 ]
7106 : [ 1.07222e-005 ]
7107 : [ 1.08493e-005 ]
7108 : [ 8.83403e-006 ]
7109 : [ 1.03179e-005 ]
7110 : [ 1.10275e-005 ]
7111 : [ 1.04076e-005 ]
7112 : [ 8.92351e-006 ]
7113 : [ 1.02715e-005 ]
7114 : [ 8.50486e-006 ]
7115 : [ 8.64567e-006 ]
7116 : [ 1.05767e-005 ]
7117 : [ 9.19815e-006 ]
7118 : [ 1.11532e-005 ]
7119 : [ 9.48025e-006 ]
7120 : [ 8.63486e-006 ]
7121 : [ 9.16798e-006 ]
7122 : [ 1.01441e-005 ]
7123 : [ 9.05986e-006 ]
7124 : [ 9.24042e-006 ]
7125 : [ 9.05219e-006 ]
7126 : [ 1.05249e-005 ]
7127 : [ 8.70008e-006 ]
7128 : [ 8.7222e-006  ]
7129 : [ 1.07644e-005 ]
7130 : [ 1.04439e-005 ]
7131 : [ 9.9064e-006  ]
7132 : [ 1.05251e-005 ]
7133 : [ 9.79824e-006 ]
7134 : [ 9.58515e-006 ]
7135 : [ 9.1229e-006  ]
7136 : [ 9.40881e-006 ]
7137 : [ 9.16142e-006 ]
7138 : [ 9.75048e-006 ]
7139 : [ 1.06693e-005 ]
7140 : [ 9.67252e-006 ]
7141 : [ 1.1033e-005  ]
7142 : [ 1.09818e-005 ]
7143 : [ 9.64943e-006 ]
7144 : [ 1.04565e-005 ]
7145 : [ 9.64038e-006 ]
7146 : [ 1.03005e-005 ]
7147 : [ 1.07796e-005 ]
7148 : [ 9.56607e-006 ]
7149 : [ 9.27749e-006 ]
7150 : [ 1.10384e-005 ]
7151 : [ 1.07125e-005 ]
7152 : [ 8.58421e-006 ]
7153 : [ 1.05258e-005 ]
7154 : [ 9.66117e-006 ]
7155 : [ 1.11882e-005 ]
7156 : [ 9.59447e-006 ]
7157 : [ 1.06021e-005 ]
7158 : [ 9.47691e-006 ]
7159 : [ 1.11003e-005 ]
7160 : [ 1.09898e-005 ]
7161 : [ 1.04005e-005 ]
7162 : [ 9.12991e-006 ]
7163 : [ 8.96584e-006 ]
7164 : [ 1.05516e-005 ]
7165 : [ 1.01632e-005 ]
7166 : [ 1.09072e-005 ]
7167 : [ 9.3094e-006  ]
7168 : [ 9.60574e-006 ]
7169 : [ 9.67298e-006 ]
7170 : [ 8.57448e-006 ]
7171 : [ 9.4426e-006  ]
7172 : [ 9.65085e-006 ]
7173 : [ 9.04646e-006 ]
7174 : [ 9.72525e-006 ]
7175 : [ 1.05491e-005 ]
7176 : [ 8.9383e-006  ]
7177 : [ 8.61894e-006 ]
7178 : [ 9.86341e-006 ]
7179 : [ 9.36141e-006 ]
7180 : [ 1.02247e-005 ]
7181 : [ 1.00542e-005 ]
7182 : [ 1.0571e-005  ]
7183 : [ 1.09771e-005 ]
7184 : [ 8.75549e-006 ]
7185 : [ 1.05065e-005 ]
7186 : [ 8.65144e-006 ]
7187 : [ 1.08085e-005 ]
7188 : [ 1.14069e-005 ]
7189 : [ 9.83006e-006 ]
7190 : [ 1.12635e-005 ]
7191 : [ 1.08261e-005 ]
7192 : [ 9.223e-006   ]
7193 : [ 9.85446e-006 ]
7194 : [ 1.06017e-005 ]
7195 : [ 9.78791e-006 ]
7196 : [ 1.10331e-005 ]
7197 : [ 9.26259e-006 ]
7198 : [ 9.20666e-006 ]
7199 : [ 1.01043e-005 ]
7200 : [ 9.83348e-006 ]
7201 : [ 9.08701e-006 ]
7202 : [ 1.02479e-005 ]
7203 : [ 9.92839e-006 ]
7204 : [ 1.07661e-005 ]
7205 : [ 1.03159e-005 ]
7206 : [ 1.08104e-005 ]
7207 : [ 1.14381e-005 ]
7208 : [ 1.08559e-005 ]
7209 : [ 9.49173e-006 ]
7210 : [ 9.53519e-006 ]
7211 : [ 1.0559e-005  ]
7212 : [ 8.9723e-006  ]
7213 : [ 1.08362e-005 ]
7214 : [ 9.56928e-006 ]
7215 : [ 8.83186e-006 ]
7216 : [ 9.32984e-006 ]
7217 : [ 9.26955e-006 ]
7218 : [ 1.1239e-005  ]
7219 : [ 8.88093e-006 ]
7220 : [ 1.12777e-005 ]
7221 : [ 8.84006e-006 ]
7222 : [ 9.0042e-006  ]
7223 : [ 9.57551e-006 ]
7224 : [ 1.09076e-005 ]
7225 : [ 1.05964e-005 ]
7226 : [ 9.20264e-006 ]
7227 : [ 1.00732e-005 ]
7228 : [ 9.40664e-006 ]
7229 : [ 9.30531e-006 ]
7230 : [ 1.01044e-005 ]
7231 : [ 9.07983e-006 ]
7232 : [ 1.04903e-005 ]
7233 : [ 1.11171e-005 ]
7234 : [ 1.08662e-005 ]
7235 : [ 9.68314e-006 ]
7236 : [ 1.00996e-005 ]
7237 : [ 8.48554e-006 ]
7238 : [ 9.48728e-006 ]
7239 : [ 1.04087e-005 ]
7240 : [ 1.0058e-005  ]
7241 : [ 1.12524e-005 ]
7242 : [ 1.02994e-005 ]
7243 : [ 9.25913e-006 ]
7244 : [ 1.0438e-005  ]
7245 : [ 1.07254e-005 ]
7246 : [ 1.01422e-005 ]
7247 : [ 8.621e-006   ]
7248 : [ 1.02901e-005 ]
7249 : [ 9.02241e-006 ]
7250 : [ 1.08299e-005 ]
7251 : [ 1.02533e-005 ]
7252 : [ 9.69076e-006 ]
7253 : [ 1.02971e-005 ]
7254 : [ 1.06412e-005 ]
7255 : [ 1.02405e-005 ]
7256 : [ 1.02895e-005 ]
7257 : [ 1.11619e-005 ]
7258 : [ 1.01435e-005 ]
7259 : [ 1.06834e-005 ]
7260 : [ 8.96458e-006 ]
7261 : [ 1.00663e-005 ]
7262 : [ 9.62931e-006 ]
7263 : [ 8.4242e-006  ]
7264 : [ 1.08282e-005 ]
7265 : [ 9.37835e-006 ]
7266 : [ 1.0418e-005  ]
7267 : [ 8.87646e-006 ]
7268 : [ 1.07528e-005 ]
7269 : [ 8.85885e-006 ]
7270 : [ 9.21178e-006 ]
7271 : [ 9.50993e-006 ]
7272 : [ 9.93325e-006 ]
7273 : [ 9.76163e-006 ]
7274 : [ 8.9721e-006  ]
7275 : [ 8.79662e-006 ]
7276 : [ 1.15042e-005 ]
7277 : [ 1.12111e-005 ]
7278 : [ 8.58809e-006 ]
7279 : [ 8.50299e-006 ]
7280 : [ 1.08405e-005 ]
7281 : [ 1.10126e-005 ]
7282 : [ 9.50129e-006 ]
7283 : [ 9.22093e-006 ]
7284 : [ 1.09734e-005 ]
7285 : [ 1.12032e-005 ]
7286 : [ 9.17892e-006 ]
7287 : [ 9.88313e-006 ]
7288 : [ 1.06808e-005 ]
7289 : [ 1.01103e-005 ]
7290 : [ 9.02838e-006 ]
7291 : [ 1.01478e-005 ]
7292 : [ 1.11612e-005 ]
7293 : [ 9.47556e-006 ]
7294 : [ 1.09637e-005 ]
7295 : [ 1.0504e-005  ]
7296 : [ 1.09952e-005 ]
7297 : [ 1.0751e-005  ]
7298 : [ 1.12137e-005 ]
7299 : [ 8.75317e-006 ]
7300 : [ 8.98032e-006 ]
7301 : [ 8.86951e-006 ]
7302 : [ 1.02686e-005 ]
7303 : [ 8.7898e-006  ]
7304 : [ 9.36425e-006 ]
7305 : [ 1.0301e-005  ]
7306 : [ 1.00832e-005 ]
7307 : [ 9.99062e-006 ]
7308 : [ 9.91273e-006 ]
7309 : [ 9.25396e-006 ]
7310 : [ 1.08563e-005 ]
7311 : [ 1.141e-005   ]
7312 : [ 1.03869e-005 ]
7313 : [ 8.66067e-006 ]
7314 : [ 1.05154e-005 ]
7315 : [ 8.72248e-006 ]
7316 : [ 1.12204e-005 ]
7317 : [ 8.41078e-006 ]
7318 : [ 1.12539e-005 ]
7319 : [ 1.12221e-005 ]
7320 : [ 1.13636e-005 ]
7321 : [ 1.11008e-005 ]
7322 : [ 1.07238e-005 ]
7323 : [ 9.65331e-006 ]
7324 : [ 9.69173e-006 ]
7325 : [ 9.77645e-006 ]
7326 : [ 1.07179e-005 ]
7327 : [ 1.05598e-005 ]
7328 : [ 9.0881e-006  ]
7329 : [ 9.14151e-006 ]
7330 : [ 9.53247e-006 ]
7331 : [ 9.95408e-006 ]
7332 : [ 1.13975e-005 ]
7333 : [ 1.10855e-005 ]
7334 : [ 9.43259e-006 ]
7335 : [ 1.00781e-005 ]
7336 : [ 1.13236e-005 ]
7337 : [ 9.7197e-006  ]
7338 : [ 1.0148e-005  ]
7339 : [ 9.10872e-006 ]
7340 : [ 1.05733e-005 ]
7341 : [ 8.49186e-006 ]
7342 : [ 1.10961e-005 ]
7343 : [ 1.04159e-005 ]
7344 : [ 1.03774e-005 ]
7345 : [ 9.81076e-006 ]
7346 : [ 8.91409e-006 ]
7347 : [ 1.08774e-005 ]
7348 : [ 1.03137e-005 ]
7349 : [ 8.83851e-006 ]
7350 : [ 1.04754e-005 ]
7351 : [ 1.1529e-005  ]
7352 : [ 1.0176e-005  ]
7353 : [ 1.15239e-005 ]
7354 : [ 1.08566e-005 ]
7355 : [ 1.08501e-005 ]
7356 : [ 9.23668e-006 ]
7357 : [ 9.68377e-006 ]
7358 : [ 1.01194e-005 ]
7359 : [ 9.16079e-006 ]
7360 : [ 8.82058e-006 ]
7361 : [ 9.24299e-006 ]
7362 : [ 1.04215e-005 ]
7363 : [ 1.00164e-005 ]
7364 : [ 1.09897e-005 ]
7365 : [ 1.07854e-005 ]
7366 : [ 1.05178e-005 ]
7367 : [ 1.10855e-005 ]
7368 : [ 1.00496e-005 ]
7369 : [ 8.9386e-006  ]
7370 : [ 1.00606e-005 ]
7371 : [ 1.10385e-005 ]
7372 : [ 9.12506e-006 ]
7373 : [ 1.10345e-005 ]
7374 : [ 9.58559e-006 ]
7375 : [ 9.48233e-006 ]
7376 : [ 1.12436e-005 ]
7377 : [ 8.94194e-006 ]
7378 : [ 1.14132e-005 ]
7379 : [ 1.11237e-005 ]
7380 : [ 1.06596e-005 ]
7381 : [ 9.3075e-006  ]
7382 : [ 1.09758e-005 ]
7383 : [ 1.10076e-005 ]
7384 : [ 9.16838e-006 ]
7385 : [ 9.85679e-006 ]
7386 : [ 9.24224e-006 ]
7387 : [ 1.083e-005   ]
7388 : [ 9.75038e-006 ]
7389 : [ 1.11233e-005 ]
7390 : [ 1.01888e-005 ]
7391 : [ 1.09168e-005 ]
7392 : [ 8.30976e-006 ]
7393 : [ 1.0893e-005  ]
7394 : [ 1.01137e-005 ]
7395 : [ 1.03452e-005 ]
7396 : [ 1.07442e-005 ]
7397 : [ 1.02943e-005 ]
7398 : [ 9.95136e-006 ]
7399 : [ 1.11024e-005 ]
7400 : [ 1.10112e-005 ]
7401 : [ 9.28974e-006 ]
7402 : [ 1.0691e-005  ]
7403 : [ 1.06935e-005 ]
7404 : [ 1.0013e-005  ]
7405 : [ 1.14137e-005 ]
7406 : [ 9.97929e-006 ]
7407 : [ 9.90606e-006 ]
7408 : [ 9.87462e-006 ]
7409 : [ 8.92193e-006 ]
7410 : [ 1.03063e-005 ]
7411 : [ 1.09798e-005 ]
7412 : [ 1.0277e-005  ]
7413 : [ 8.93877e-006 ]
7414 : [ 9.13136e-006 ]
7415 : [ 9.862e-006   ]
7416 : [ 1.06545e-005 ]
7417 : [ 9.63163e-006 ]
7418 : [ 1.09836e-005 ]
7419 : [ 9.17105e-006 ]
7420 : [ 1.13826e-005 ]
7421 : [ 8.61689e-006 ]
7422 : [ 9.2974e-006  ]
7423 : [ 9.90792e-006 ]
7424 : [ 9.9867e-006  ]
7425 : [ 9.5543e-006  ]
7426 : [ 1.10015e-005 ]
7427 : [ 9.73791e-006 ]
7428 : [ 9.36559e-006 ]
7429 : [ 9.04117e-006 ]
7430 : [ 8.31393e-006 ]
7431 : [ 1.05302e-005 ]
7432 : [ 1.00511e-005 ]
7433 : [ 1.13228e-005 ]
7434 : [ 8.84677e-006 ]
7435 : [ 9.97176e-006 ]
7436 : [ 1.14611e-005 ]
7437 : [ 1.09858e-005 ]
7438 : [ 1.08531e-005 ]
7439 : [ 1.11929e-005 ]
7440 : [ 8.9104e-006  ]
7441 : [ 1.05511e-005 ]
7442 : [ 9.70309e-006 ]
7443 : [ 1.11672e-005 ]
7444 : [ 9.84814e-006 ]
7445 : [ 9.63206e-006 ]
7446 : [ 8.98305e-006 ]
7447 : [ 8.99047e-006 ]
7448 : [ 1.0773e-005  ]
7449 : [ 1.12616e-005 ]
7450 : [ 1.02135e-005 ]
7451 : [ 1.08103e-005 ]
7452 : [ 9.36673e-006 ]
7453 : [ 1.00714e-005 ]
7454 : [ 8.80925e-006 ]
7455 : [ 9.89724e-006 ]
7456 : [ 1.08801e-005 ]
7457 : [ 1.12274e-005 ]
7458 : [ 9.87401e-006 ]
7459 : [ 1.11794e-005 ]
7460 : [ 8.81456e-006 ]
7461 : [ 1.088e-005   ]
7462 : [ 1.01932e-005 ]
7463 : [ 9.9995e-006  ]
7464 : [ 1.0597e-005  ]
7465 : [ 9.17888e-006 ]
7466 : [ 1.08635e-005 ]
7467 : [ 9.96109e-006 ]
7468 : [ 1.0621e-005  ]
7469 : [ 9.36691e-006 ]
7470 : [ 8.45957e-006 ]
7471 : [ 9.47176e-006 ]
7472 : [ 1.01991e-005 ]
7473 : [ 8.4246e-006  ]
7474 : [ 9.45342e-006 ]
7475 : [ 1.05065e-005 ]
7476 : [ 1.06239e-005 ]
7477 : [ 1.00048e-005 ]
7478 : [ 8.59212e-006 ]
7479 : [ 1.10607e-005 ]
7480 : [ 9.08496e-006 ]
7481 : [ 8.50513e-006 ]
7482 : [ 9.69773e-006 ]
7483 : [ 8.5179e-006  ]
7484 : [ 9.65651e-006 ]
7485 : [ 9.71278e-006 ]
7486 : [ 1.11372e-005 ]
7487 : [ 9.54958e-006 ]
7488 : [ 1.12493e-005 ]
7489 : [ 9.82878e-006 ]
7490 : [ 1.10223e-005 ]
7491 : [ 9.27633e-006 ]
7492 : [ 1.08152e-005 ]
7493 : [ 9.00494e-006 ]
7494 : [ 9.83948e-006 ]
7495 : [ 9.38022e-006 ]
7496 : [ 8.92973e-006 ]
7497 : [ 9.23586e-006 ]
7498 : [ 1.04515e-005 ]
7499 : [ 9.16206e-006 ]
7500 : [ 1.04796e-005 ]
7501 : [ 1.06779e-005 ]
7502 : [ 1.04485e-005 ]
7503 : [ 1.06559e-005 ]
7504 : [ 1.0338e-005  ]
7505 : [ 9.37083e-006 ]
7506 : [ 8.80826e-006 ]
7507 : [ 9.66543e-006 ]
7508 : [ 9.97781e-006 ]
7509 : [ 8.81424e-006 ]
7510 : [ 8.90075e-006 ]
7511 : [ 1.14258e-005 ]
7512 : [ 9.06789e-006 ]
7513 : [ 1.07994e-005 ]
7514 : [ 1.00121e-005 ]
7515 : [ 9.30242e-006 ]
7516 : [ 8.28875e-006 ]
7517 : [ 9.82402e-006 ]
7518 : [ 1.13096e-005 ]
7519 : [ 9.09523e-006 ]
7520 : [ 8.67961e-006 ]
7521 : [ 1.00745e-005 ]
7522 : [ 1.08292e-005 ]
7523 : [ 9.57735e-006 ]
7524 : [ 9.75835e-006 ]
7525 : [ 9.53572e-006 ]
7526 : [ 9.69564e-006 ]
7527 : [ 1.13903e-005 ]
7528 : [ 9.28804e-006 ]
7529 : [ 8.71351e-006 ]
7530 : [ 1.05536e-005 ]
7531 : [ 8.95559e-006 ]
7532 : [ 9.06721e-006 ]
7533 : [ 9.06438e-006 ]
7534 : [ 1.02801e-005 ]
7535 : [ 1.04208e-005 ]
7536 : [ 9.34229e-006 ]
7537 : [ 1.0741e-005  ]
7538 : [ 1.03436e-005 ]
7539 : [ 1.04741e-005 ]
7540 : [ 8.9311e-006  ]
7541 : [ 9.21435e-006 ]
7542 : [ 1.15052e-005 ]
7543 : [ 9.78535e-006 ]
7544 : [ 9.09898e-006 ]
7545 : [ 9.0174e-006  ]
7546 : [ 9.96532e-006 ]
7547 : [ 9.81395e-006 ]
7548 : [ 1.0707e-005  ]
7549 : [ 1.096e-005   ]
7550 : [ 1.11016e-005 ]
7551 : [ 1.05183e-005 ]
7552 : [ 1.01013e-005 ]
7553 : [ 1.05822e-005 ]
7554 : [ 9.64403e-006 ]
7555 : [ 9.33736e-006 ]
7556 : [ 9.66032e-006 ]
7557 : [ 1.05312e-005 ]
7558 : [ 9.24723e-006 ]
7559 : [ 9.15726e-006 ]
7560 : [ 1.05583e-005 ]
7561 : [ 1.03613e-005 ]
7562 : [ 1.08695e-005 ]
7563 : [ 1.0944e-005  ]
7564 : [ 8.97082e-006 ]
7565 : [ 1.0173e-005  ]
7566 : [ 8.73401e-006 ]
7567 : [ 9.79901e-006 ]
7568 : [ 1.05518e-005 ]
7569 : [ 1.0188e-005  ]
7570 : [ 1.08852e-005 ]
7571 : [ 9.83534e-006 ]
7572 : [ 1.06283e-005 ]
7573 : [ 1.10455e-005 ]
7574 : [ 1.03411e-005 ]
7575 : [ 1.00551e-005 ]
7576 : [ 9.61723e-006 ]
7577 : [ 9.58453e-006 ]
7578 : [ 1.04191e-005 ]
7579 : [ 8.982e-006   ]
7580 : [ 1.0336e-005  ]
7581 : [ 1.13687e-005 ]
7582 : [ 9.08162e-006 ]
7583 : [ 9.45906e-006 ]
7584 : [ 8.97217e-006 ]
7585 : [ 1.03552e-005 ]
7586 : [ 1.08378e-005 ]
7587 : [ 1.04389e-005 ]
7588 : [ 1.02868e-005 ]
7589 : [ 1.0907e-005  ]
7590 : [ 9.97305e-006 ]
7591 : [ 9.74008e-006 ]
7592 : [ 1.07121e-005 ]
7593 : [ 9.69103e-006 ]
7594 : [ 1.1042e-005  ]
7595 : [ 1.04615e-005 ]
7596 : [ 9.0583e-006  ]
7597 : [ 9.56733e-006 ]
7598 : [ 1.01893e-005 ]
7599 : [ 9.85775e-006 ]
7600 : [ 1.12938e-005 ]
7601 : [ 1.05725e-005 ]
7602 : [ 9.53231e-006 ]
7603 : [ 1.03828e-005 ]
7604 : [ 8.53935e-006 ]
7605 : [ 9.74262e-006 ]
7606 : [ 8.76105e-006 ]
7607 : [ 1.00849e-005 ]
7608 : [ 1.04194e-005 ]
7609 : [ 1.03312e-005 ]
7610 : [ 9.48276e-006 ]
7611 : [ 1.02272e-005 ]
7612 : [ 1.13997e-005 ]
7613 : [ 1.14255e-005 ]
7614 : [ 9.93425e-006 ]
7615 : [ 1.11087e-005 ]
7616 : [ 1.10075e-005 ]
7617 : [ 9.4419e-006  ]
7618 : [ 1.03951e-005 ]
7619 : [ 1.0693e-005  ]
7620 : [ 9.96131e-006 ]
7621 : [ 1.0283e-005  ]
7622 : [ 1.00774e-005 ]
7623 : [ 1.0025e-005  ]
7624 : [ 9.00883e-006 ]
7625 : [ 1.15048e-005 ]
7626 : [ 8.80584e-006 ]
7627 : [ 9.72809e-006 ]
7628 : [ 1.08486e-005 ]
7629 : [ 1.11542e-005 ]
7630 : [ 8.85776e-006 ]
7631 : [ 1.09841e-005 ]
7632 : [ 8.66621e-006 ]
7633 : [ 1.0572e-005  ]
7634 : [ 1.03316e-005 ]
7635 : [ 1.01812e-005 ]
7636 : [ 8.93985e-006 ]
7637 : [ 9.23954e-006 ]
7638 : [ 9.84421e-006 ]
7639 : [ 1.02895e-005 ]
7640 : [ 9.21675e-006 ]
7641 : [ 9.05461e-006 ]
7642 : [ 9.95338e-006 ]
7643 : [ 1.02261e-005 ]
7644 : [ 1.14206e-005 ]
7645 : [ 9.13804e-006 ]
7646 : [ 9.71006e-006 ]
7647 : [ 1.11415e-005 ]
7648 : [ 1.08043e-005 ]
7649 : [ 1.14453e-005 ]
7650 : [ 1.09033e-005 ]
7651 : [ 1.08377e-005 ]
7652 : [ 1.10409e-005 ]
7653 : [ 9.36997e-006 ]
7654 : [ 9.2414e-006  ]
7655 : [ 1.10876e-005 ]
7656 : [ 1.09623e-005 ]
7657 : [ 9.78602e-006 ]
7658 : [ 9.1735e-006  ]
7659 : [ 8.99746e-006 ]
7660 : [ 1.04728e-005 ]
7661 : [ 1.08065e-005 ]
7662 : [ 8.54731e-006 ]
7663 : [ 9.63169e-006 ]
7664 : [ 8.67196e-006 ]
7665 : [ 1.09968e-005 ]
7666 : [ 1.08192e-005 ]
7667 : [ 1.11251e-005 ]
7668 : [ 1.13918e-005 ]
7669 : [ 1.00032e-005 ]
7670 : [ 1.0124e-005  ]
7671 : [ 9.48677e-006 ]
7672 : [ 9.07418e-006 ]
7673 : [ 1.0222e-005  ]
7674 : [ 1.0218e-005  ]
7675 : [ 9.20244e-006 ]
7676 : [ 1.10022e-005 ]
7677 : [ 8.79225e-006 ]
7678 : [ 1.08127e-005 ]
7679 : [ 1.11766e-005 ]
7680 : [ 8.77672e-006 ]
7681 : [ 8.41807e-006 ]
7682 : [ 1.06963e-005 ]
7683 : [ 8.99913e-006 ]
7684 : [ 9.0194e-006  ]
7685 : [ 9.58606e-006 ]
7686 : [ 1.02547e-005 ]
7687 : [ 1.07169e-005 ]
7688 : [ 9.87541e-006 ]
7689 : [ 1.11763e-005 ]
7690 : [ 8.87759e-006 ]
7691 : [ 1.06445e-005 ]
7692 : [ 8.67104e-006 ]
7693 : [ 9.59386e-006 ]
7694 : [ 1.02598e-005 ]
7695 : [ 9.1996e-006  ]
7696 : [ 8.84771e-006 ]
7697 : [ 8.48433e-006 ]
7698 : [ 1.15051e-005 ]
7699 : [ 9.23665e-006 ]
7700 : [ 1.12989e-005 ]
7701 : [ 1.06405e-005 ]
7702 : [ 8.90939e-006 ]
7703 : [ 1.05272e-005 ]
7704 : [ 1.07747e-005 ]
7705 : [ 1.05867e-005 ]
7706 : [ 1.07417e-005 ]
7707 : [ 1.01939e-005 ]
7708 : [ 1.05131e-005 ]
7709 : [ 1.07042e-005 ]
7710 : [ 9.91954e-006 ]
7711 : [ 1.10656e-005 ]
7712 : [ 9.01619e-006 ]
7713 : [ 9.03087e-006 ]
7714 : [ 8.6062e-006  ]
7715 : [ 1.08486e-005 ]
7716 : [ 1.0053e-005  ]
7717 : [ 9.74737e-006 ]
7718 : [ 8.62694e-006 ]
7719 : [ 9.01988e-006 ]
7720 : [ 1.09241e-005 ]
7721 : [ 1.02143e-005 ]
7722 : [ 9.16445e-006 ]
7723 : [ 1.12978e-005 ]
7724 : [ 8.92333e-006 ]
7725 : [ 9.16538e-006 ]
7726 : [ 8.86298e-006 ]
7727 : [ 1.11369e-005 ]
7728 : [ 1.00724e-005 ]
7729 : [ 9.93643e-006 ]
7730 : [ 1.09244e-005 ]
7731 : [ 9.90392e-006 ]
7732 : [ 1.03631e-005 ]
7733 : [ 1.09307e-005 ]
7734 : [ 1.02168e-005 ]
7735 : [ 9.69425e-006 ]
7736 : [ 1.12142e-005 ]
7737 : [ 8.82008e-006 ]
7738 : [ 1.01143e-005 ]
7739 : [ 9.44808e-006 ]
7740 : [ 1.06979e-005 ]
7741 : [ 1.06657e-005 ]
7742 : [ 1.04948e-005 ]
7743 : [ 8.90932e-006 ]
7744 : [ 1.04084e-005 ]
7745 : [ 8.49392e-006 ]
7746 : [ 1.05479e-005 ]
7747 : [ 9.30206e-006 ]
7748 : [ 1.01796e-005 ]
7749 : [ 1.0049e-005  ]
7750 : [ 9.82958e-006 ]
7751 : [ 9.18833e-006 ]
7752 : [ 8.84263e-006 ]
7753 : [ 1.02581e-005 ]
7754 : [ 1.04053e-005 ]
7755 : [ 9.36413e-006 ]
7756 : [ 9.11467e-006 ]
7757 : [ 9.39911e-006 ]
7758 : [ 9.39422e-006 ]
7759 : [ 8.55233e-006 ]
7760 : [ 8.90103e-006 ]
7761 : [ 1.01952e-005 ]
7762 : [ 9.83328e-006 ]
7763 : [ 1.01189e-005 ]
7764 : [ 1.1076e-005  ]
7765 : [ 9.81971e-006 ]
7766 : [ 8.91939e-006 ]
7767 : [ 8.36127e-006 ]
7768 : [ 9.18727e-006 ]
7769 : [ 1.02412e-005 ]
7770 : [ 9.06809e-006 ]
7771 : [ 9.08843e-006 ]
7772 : [ 1.1294e-005  ]
7773 : [ 1.02267e-005 ]
7774 : [ 9.46651e-006 ]
7775 : [ 1.07602e-005 ]
7776 : [ 9.26076e-006 ]
7777 : [ 9.97531e-006 ]
7778 : [ 9.37973e-006 ]
7779 : [ 1.02386e-005 ]
7780 : [ 1.14511e-005 ]
7781 : [ 9.37346e-006 ]
7782 : [ 8.75857e-006 ]
7783 : [ 1.09335e-005 ]
7784 : [ 1.05878e-005 ]
7785 : [ 1.10779e-005 ]
7786 : [ 1.03589e-005 ]
7787 : [ 1.00643e-005 ]
7788 : [ 9.11378e-006 ]
7789 : [ 1.05409e-005 ]
7790 : [ 9.88594e-006 ]
7791 : [ 1.01244e-005 ]
7792 : [ 1.03398e-005 ]
7793 : [ 9.80481e-006 ]
7794 : [ 1.01895e-005 ]
7795 : [ 9.10227e-006 ]
7796 : [ 9.73912e-006 ]
7797 : [ 9.23463e-006 ]
7798 : [ 1.09166e-005 ]
7799 : [ 1.03769e-005 ]
7800 : [ 1.05379e-005 ]
7801 : [ 9.39471e-006 ]
7802 : [ 1.02664e-005 ]
7803 : [ 9.14853e-006 ]
7804 : [ 1.12989e-005 ]
7805 : [ 1.01884e-005 ]
7806 : [ 9.54851e-006 ]
7807 : [ 1.09551e-005 ]
7808 : [ 1.01839e-005 ]
7809 : [ 9.44781e-006 ]
7810 : [ 8.77981e-006 ]
7811 : [ 8.71759e-006 ]
7812 : [ 9.49929e-006 ]
7813 : [ 1.10235e-005 ]
7814 : [ 9.33865e-006 ]
7815 : [ 9.5755e-006  ]
7816 : [ 1.04483e-005 ]
7817 : [ 9.15985e-006 ]
7818 : [ 9.94137e-006 ]
7819 : [ 9.96336e-006 ]
7820 : [ 1.01171e-005 ]
7821 : [ 9.31364e-006 ]
7822 : [ 9.27047e-006 ]
7823 : [ 8.90274e-006 ]
7824 : [ 9.82844e-006 ]
7825 : [ 1.06914e-005 ]
7826 : [ 1.0502e-005  ]
7827 : [ 1.02904e-005 ]
7828 : [ 1.0461e-005  ]
7829 : [ 1.08613e-005 ]
7830 : [ 1.02693e-005 ]
7831 : [ 8.97779e-006 ]
7832 : [ 9.72782e-006 ]
7833 : [ 9.9288e-006  ]
7834 : [ 1.02686e-005 ]
7835 : [ 1.04915e-005 ]
7836 : [ 1.00289e-005 ]
7837 : [ 1.09972e-005 ]
7838 : [ 9.90197e-006 ]
7839 : [ 1.04536e-005 ]
7840 : [ 1.00775e-005 ]
7841 : [ 9.07344e-006 ]
7842 : [ 9.05297e-006 ]
7843 : [ 9.08254e-006 ]
7844 : [ 1.1061e-005  ]
7845 : [ 1.00222e-005 ]
7846 : [ 9.7128e-006  ]
7847 : [ 9.28621e-006 ]
7848 : [ 1.03016e-005 ]
7849 : [ 9.13672e-006 ]
7850 : [ 1.05681e-005 ]
7851 : [ 9.20143e-006 ]
7852 : [ 1.1017e-005  ]
7853 : [ 1.03713e-005 ]
7854 : [ 8.87936e-006 ]
7855 : [ 9.01496e-006 ]
7856 : [ 9.58645e-006 ]
7857 : [ 8.94839e-006 ]
7858 : [ 1.04592e-005 ]
7859 : [ 1.02999e-005 ]
7860 : [ 1.01922e-005 ]
7861 : [ 1.09581e-005 ]
7862 : [ 1.02235e-005 ]
7863 : [ 9.27398e-006 ]
7864 : [ 1.03814e-005 ]
7865 : [ 1.0844e-005  ]
7866 : [ 1.06344e-005 ]
7867 : [ 9.99226e-006 ]
7868 : [ 1.04239e-005 ]
7869 : [ 9.25531e-006 ]
7870 : [ 1.04534e-005 ]
7871 : [ 8.33802e-006 ]
7872 : [ 8.82331e-006 ]
7873 : [ 8.64967e-006 ]
7874 : [ 9.24597e-006 ]
7875 : [ 1.00342e-005 ]
7876 : [ 8.78559e-006 ]
7877 : [ 9.04261e-006 ]
7878 : [ 9.30861e-006 ]
7879 : [ 9.63786e-006 ]
7880 : [ 1.13288e-005 ]
7881 : [ 8.87244e-006 ]
7882 : [ 1.02222e-005 ]
7883 : [ 9.51938e-006 ]
7884 : [ 9.75081e-006 ]
7885 : [ 9.74327e-006 ]
7886 : [ 1.08916e-005 ]
7887 : [ 1.11659e-005 ]
7888 : [ 1.06655e-005 ]
7889 : [ 1.04873e-005 ]
7890 : [ 1.0356e-005  ]
7891 : [ 1.0356e-005  ]
7892 : [ 1.02052e-005 ]
7893 : [ 8.91528e-006 ]
7894 : [ 1.07636e-005 ]
7895 : [ 8.98206e-006 ]
7896 : [ 1.11832e-005 ]
7897 : [ 9.35632e-006 ]
7898 : [ 1.01316e-005 ]
7899 : [ 8.96064e-006 ]
7900 : [ 9.5763e-006  ]
7901 : [ 9.80279e-006 ]
7902 : [ 1.07815e-005 ]
7903 : [ 9.1826e-006  ]
7904 : [ 9.53145e-006 ]
7905 : [ 8.8403e-006  ]
7906 : [ 9.06638e-006 ]
7907 : [ 1.02777e-005 ]
7908 : [ 1.08647e-005 ]
7909 : [ 9.79399e-006 ]
7910 : [ 8.78257e-006 ]
7911 : [ 9.94022e-006 ]
7912 : [ 8.98782e-006 ]
7913 : [ 9.4328e-006  ]
7914 : [ 1.01812e-005 ]
7915 : [ 1.04715e-005 ]
7916 : [ 1.06334e-005 ]
7917 : [ 8.63649e-006 ]
7918 : [ 1.09479e-005 ]
7919 : [ 9.55514e-006 ]
7920 : [ 1.06806e-005 ]
7921 : [ 9.12658e-006 ]
7922 : [ 9.81298e-006 ]
7923 : [ 9.47857e-006 ]
7924 : [ 1.14088e-005 ]
7925 : [ 8.67339e-006 ]
7926 : [ 9.2169e-006  ]
7927 : [ 1.11051e-005 ]
7928 : [ 9.45882e-006 ]
7929 : [ 8.84099e-006 ]
7930 : [ 1.0064e-005  ]
7931 : [ 1.06969e-005 ]
7932 : [ 9.52594e-006 ]
7933 : [ 9.91268e-006 ]
7934 : [ 8.94417e-006 ]
7935 : [ 1.09806e-005 ]
7936 : [ 1.09627e-005 ]
7937 : [ 1.03808e-005 ]
7938 : [ 9.63611e-006 ]
7939 : [ 1.01615e-005 ]
7940 : [ 1.14179e-005 ]
7941 : [ 1.10555e-005 ]
7942 : [ 1.07474e-005 ]
7943 : [ 8.92986e-006 ]
7944 : [ 1.13992e-005 ]
7945 : [ 1.11029e-005 ]
7946 : [ 9.22773e-006 ]
7947 : [ 1.04327e-005 ]
7948 : [ 9.59663e-006 ]
7949 : [ 1.06292e-005 ]
7950 : [ 9.68408e-006 ]
7951 : [ 1.13238e-005 ]
7952 : [ 1.04392e-005 ]
7953 : [ 9.43643e-006 ]
7954 : [ 1.07267e-005 ]
7955 : [ 1.14285e-005 ]
7956 : [ 9.1472e-006  ]
7957 : [ 1.10769e-005 ]
7958 : [ 1.01746e-005 ]
7959 : [ 1.10182e-005 ]
7960 : [ 8.9625e-006  ]
7961 : [ 9.06442e-006 ]
7962 : [ 9.54779e-006 ]
7963 : [ 9.42625e-006 ]
7964 : [ 1.10192e-005 ]
7965 : [ 9.53004e-006 ]
7966 : [ 9.79912e-006 ]
7967 : [ 9.6392e-006  ]
7968 : [ 9.46474e-006 ]
7969 : [ 8.47236e-006 ]
7970 : [ 9.34068e-006 ]
7971 : [ 9.40191e-006 ]
7972 : [ 9.12154e-006 ]
7973 : [ 8.76998e-006 ]
7974 : [ 1.14375e-005 ]
7975 : [ 1.05506e-005 ]
7976 : [ 8.55027e-006 ]
7977 : [ 1.05832e-005 ]
7978 : [ 8.8253e-006  ]
7979 : [ 8.53455e-006 ]
7980 : [ 8.88414e-006 ]
7981 : [ 9.73338e-006 ]
7982 : [ 9.72219e-006 ]
7983 : [ 1.04189e-005 ]
7984 : [ 8.99471e-006 ]
7985 : [ 9.10418e-006 ]
7986 : [ 9.47736e-006 ]
7987 : [ 1.11259e-005 ]
7988 : [ 1.10306e-005 ]
7989 : [ 9.64274e-006 ]
7990 : [ 1.08212e-005 ]
7991 : [ 1.03478e-005 ]
7992 : [ 9.28024e-006 ]
7993 : [ 8.44704e-006 ]
7994 : [ 1.0362e-005  ]
7995 : [ 9.03483e-006 ]
7996 : [ 1.02986e-005 ]
7997 : [ 9.11692e-006 ]
7998 : [ 1.02295e-005 ]
7999 : [ 9.83431e-006 ]
8000 : [ 9.14698e-006 ]
8001 : [ 9.27382e-006 ]
8002 : [ 1.00699e-005 ]
8003 : [ 9.79161e-006 ]
8004 : [ 1.02149e-005 ]
8005 : [ 8.81065e-006 ]
8006 : [ 1.0714e-005  ]
8007 : [ 1.07559e-005 ]
8008 : [ 1.08269e-005 ]
8009 : [ 1.07394e-005 ]
8010 : [ 9.3154e-006  ]
8011 : [ 1.05587e-005 ]
8012 : [ 1.06323e-005 ]
8013 : [ 1.00467e-005 ]
8014 : [ 1.05052e-005 ]
8015 : [ 1.03262e-005 ]
8016 : [ 1.08087e-005 ]
8017 : [ 1.07033e-005 ]
8018 : [ 8.64519e-006 ]
8019 : [ 9.73788e-006 ]
8020 : [ 9.543e-006   ]
8021 : [ 9.8823e-006  ]
8022 : [ 1.02433e-005 ]
8023 : [ 8.49318e-006 ]
8024 : [ 8.86018e-006 ]
8025 : [ 1.03896e-005 ]
8026 : [ 1.06462e-005 ]
8027 : [ 8.67116e-006 ]
8028 : [ 1.05304e-005 ]
8029 : [ 1.02089e-005 ]
8030 : [ 9.30613e-006 ]
8031 : [ 8.6337e-006  ]
8032 : [ 9.69242e-006 ]
8033 : [ 8.95045e-006 ]
8034 : [ 9.8232e-006  ]
8035 : [ 8.6492e-006  ]
8036 : [ 9.43836e-006 ]
8037 : [ 9.9166e-006  ]
8038 : [ 1.14604e-005 ]
8039 : [ 9.68196e-006 ]
8040 : [ 8.46646e-006 ]
8041 : [ 8.73386e-006 ]
8042 : [ 8.82863e-006 ]
8043 : [ 1.01404e-005 ]
8044 : [ 1.00803e-005 ]
8045 : [ 9.07991e-006 ]
8046 : [ 1.04843e-005 ]
8047 : [ 9.00191e-006 ]
8048 : [ 9.86074e-006 ]
8049 : [ 9.83049e-006 ]
8050 : [ 1.08414e-005 ]
8051 : [ 8.84523e-006 ]
8052 : [ 1.03997e-005 ]
8053 : [ 9.14219e-006 ]
8054 : [ 9.65216e-006 ]
8055 : [ 1.02123e-005 ]
8056 : [ 9.30607e-006 ]
8057 : [ 8.77474e-006 ]
8058 : [ 8.67076e-006 ]
8059 : [ 9.43803e-006 ]
8060 : [ 1.04941e-005 ]
8061 : [ 9.0923e-006  ]
8062 : [ 1.09371e-005 ]
8063 : [ 1.0887e-005  ]
8064 : [ 9.55211e-006 ]
8065 : [ 9.33769e-006 ]
8066 : [ 1.12998e-005 ]
8067 : [ 1.10087e-005 ]
8068 : [ 9.59737e-006 ]
8069 : [ 9.91675e-006 ]
8070 : [ 1.05481e-005 ]
8071 : [ 8.74482e-006 ]
8072 : [ 1.09372e-005 ]
8073 : [ 9.60645e-006 ]
8074 : [ 9.84497e-006 ]
8075 : [ 1.01396e-005 ]
8076 : [ 9.32147e-006 ]
8077 : [ 9.00742e-006 ]
8078 : [ 9.0322e-006  ]
8079 : [ 8.50703e-006 ]
8080 : [ 9.64944e-006 ]
8081 : [ 8.94419e-006 ]
8082 : [ 9.65462e-006 ]
8083 : [ 9.93318e-006 ]
8084 : [ 1.11041e-005 ]
8085 : [ 9.75024e-006 ]
8086 : [ 1.01922e-005 ]
8087 : [ 9.77067e-006 ]
8088 : [ 8.87078e-006 ]
8089 : [ 9.7731e-006  ]
8090 : [ 9.41471e-006 ]
8091 : [ 9.71608e-006 ]
8092 : [ 1.01987e-005 ]
8093 : [ 1.13888e-005 ]
8094 : [ 1.09303e-005 ]
8095 : [ 1.06028e-005 ]
8096 : [ 9.43495e-006 ]
8097 : [ 1.01676e-005 ]
8098 : [ 1.00754e-005 ]
8099 : [ 9.16708e-006 ]
8100 : [ 1.12212e-005 ]
8101 : [ 1.06484e-005 ]
8102 : [ 1.04851e-005 ]
8103 : [ 1.04518e-005 ]
8104 : [ 9.02571e-006 ]
8105 : [ 8.59771e-006 ]
8106 : [ 1.12885e-005 ]
8107 : [ 9.67103e-006 ]
8108 : [ 1.15515e-005 ]
8109 : [ 1.06711e-005 ]
8110 : [ 9.52917e-006 ]
8111 : [ 9.29845e-006 ]
8112 : [ 1.07551e-005 ]
8113 : [ 1.07608e-005 ]
8114 : [ 1.0456e-005  ]
8115 : [ 1.05485e-005 ]
8116 : [ 8.87712e-006 ]
8117 : [ 9.22387e-006 ]
8118 : [ 8.73714e-006 ]
8119 : [ 9.13519e-006 ]
8120 : [ 1.09511e-005 ]
8121 : [ 1.05555e-005 ]
8122 : [ 1.09668e-005 ]
8123 : [ 1.0069e-005  ]
8124 : [ 1.04244e-005 ]
8125 : [ 8.79649e-006 ]
8126 : [ 9.9461e-006  ]
8127 : [ 1.08337e-005 ]
8128 : [ 1.01218e-005 ]
8129 : [ 8.72196e-006 ]
8130 : [ 9.24094e-006 ]
8131 : [ 8.84663e-006 ]
8132 : [ 1.00995e-005 ]
8133 : [ 1.07524e-005 ]
8134 : [ 1.0849e-005  ]
8135 : [ 1.08104e-005 ]
8136 : [ 9.64431e-006 ]
8137 : [ 1.01033e-005 ]
8138 : [ 9.30479e-006 ]
8139 : [ 1.03528e-005 ]
8140 : [ 9.42585e-006 ]
8141 : [ 9.16491e-006 ]
8142 : [ 1.10687e-005 ]
8143 : [ 1.12567e-005 ]
8144 : [ 1.04275e-005 ]
8145 : [ 9.1308e-006  ]
8146 : [ 8.47654e-006 ]
8147 : [ 9.3755e-006  ]
8148 : [ 9.42811e-006 ]
8149 : [ 1.0044e-005  ]
8150 : [ 8.92019e-006 ]
8151 : [ 9.22135e-006 ]
8152 : [ 1.05892e-005 ]
8153 : [ 8.96262e-006 ]
8154 : [ 1.02918e-005 ]
8155 : [ 1.14212e-005 ]
8156 : [ 9.17942e-006 ]
8157 : [ 1.0008e-005  ]
8158 : [ 1.02542e-005 ]
8159 : [ 9.63098e-006 ]
8160 : [ 9.33211e-006 ]
8161 : [ 1.03833e-005 ]
8162 : [ 9.9909e-006  ]
8163 : [ 1.05103e-005 ]
8164 : [ 1.15765e-005 ]
8165 : [ 1.10353e-005 ]
8166 : [ 1.02553e-005 ]
8167 : [ 1.01978e-005 ]
8168 : [ 9.41846e-006 ]
8169 : [ 1.09153e-005 ]
8170 : [ 1.10807e-005 ]
8171 : [ 9.92113e-006 ]
8172 : [ 9.95461e-006 ]
8173 : [ 1.09916e-005 ]
8174 : [ 8.98483e-006 ]
8175 : [ 1.09005e-005 ]
8176 : [ 1.06184e-005 ]
8177 : [ 8.37792e-006 ]
8178 : [ 9.00067e-006 ]
8179 : [ 9.30886e-006 ]
8180 : [ 9.46811e-006 ]
8181 : [ 1.08497e-005 ]
8182 : [ 1.05349e-005 ]
8183 : [ 9.08524e-006 ]
8184 : [ 8.89452e-006 ]
8185 : [ 1.07715e-005 ]
8186 : [ 8.98305e-006 ]
8187 : [ 9.79864e-006 ]
8188 : [ 1.02296e-005 ]
8189 : [ 1.01785e-005 ]
8190 : [ 1.09768e-005 ]
8191 : [ 9.08857e-006 ]
8192 : [ 9.99297e-006 ]
8193 : [ 9.29125e-006 ]
8194 : [ 1.13128e-005 ]
8195 : [ 1.02373e-005 ]
8196 : [ 1.10569e-005 ]
8197 : [ 1.04839e-005 ]
8198 : [ 8.68921e-006 ]
8199 : [ 9.64194e-006 ]
8200 : [ 1.07638e-005 ]
8201 : [ 1.08469e-005 ]
8202 : [ 1.04668e-005 ]
8203 : [ 1.14224e-005 ]
8204 : [ 1.15413e-005 ]
8205 : [ 9.62951e-006 ]
8206 : [ 9.48091e-006 ]
8207 : [ 1.06175e-005 ]
8208 : [ 1.11833e-005 ]
8209 : [ 1.0312e-005  ]
8210 : [ 1.02605e-005 ]
8211 : [ 8.88023e-006 ]
8212 : [ 8.60431e-006 ]
8213 : [ 9.29032e-006 ]
8214 : [ 1.03035e-005 ]
8215 : [ 1.11705e-005 ]
8216 : [ 8.83701e-006 ]
8217 : [ 1.08411e-005 ]
8218 : [ 8.86124e-006 ]
8219 : [ 1.10244e-005 ]
8220 : [ 9.72517e-006 ]
8221 : [ 1.08651e-005 ]
8222 : [ 9.92599e-006 ]
8223 : [ 1.04922e-005 ]
8224 : [ 1.02715e-005 ]
8225 : [ 9.31673e-006 ]
8226 : [ 8.90105e-006 ]
8227 : [ 1.02069e-005 ]
8228 : [ 1.02342e-005 ]
8229 : [ 1.00038e-005 ]
8230 : [ 1.04627e-005 ]
8231 : [ 9.23235e-006 ]
8232 : [ 8.69823e-006 ]
8233 : [ 1.12255e-005 ]
8234 : [ 9.35487e-006 ]
8235 : [ 1.00766e-005 ]
8236 : [ 8.83111e-006 ]
8237 : [ 8.76863e-006 ]
8238 : [ 9.05782e-006 ]
8239 : [ 1.07208e-005 ]
8240 : [ 1.07749e-005 ]
8241 : [ 1.09202e-005 ]
8242 : [ 9.40492e-006 ]
8243 : [ 1.05767e-005 ]
8244 : [ 9.51078e-006 ]
8245 : [ 8.76783e-006 ]
8246 : [ 8.61834e-006 ]
8247 : [ 9.14303e-006 ]
8248 : [ 8.86316e-006 ]
8249 : [ 9.78482e-006 ]
8250 : [ 9.54498e-006 ]
8251 : [ 8.83698e-006 ]
8252 : [ 9.30477e-006 ]
8253 : [ 9.45007e-006 ]
8254 : [ 9.12632e-006 ]
8255 : [ 9.62512e-006 ]
8256 : [ 8.80324e-006 ]
8257 : [ 9.27943e-006 ]
8258 : [ 9.13458e-006 ]
8259 : [ 8.77115e-006 ]
8260 : [ 9.03319e-006 ]
8261 : [ 1.07239e-005 ]
8262 : [ 8.69336e-006 ]
8263 : [ 1.05469e-005 ]
8264 : [ 1.11018e-005 ]
8265 : [ 8.73557e-006 ]
8266 : [ 9.701e-006   ]
8267 : [ 1.07079e-005 ]
8268 : [ 9.70866e-006 ]
8269 : [ 1.13408e-005 ]
8270 : [ 8.82827e-006 ]
8271 : [ 9.52505e-006 ]
8272 : [ 9.3709e-006  ]
8273 : [ 1.01684e-005 ]
8274 : [ 8.75424e-006 ]
8275 : [ 1.06037e-005 ]
8276 : [ 8.90016e-006 ]
8277 : [ 8.73995e-006 ]
8278 : [ 8.73779e-006 ]
8279 : [ 9.94944e-006 ]
8280 : [ 8.9533e-006  ]
8281 : [ 1.12282e-005 ]
8282 : [ 1.06396e-005 ]
8283 : [ 1.0202e-005  ]
8284 : [ 1.03459e-005 ]
8285 : [ 1.13812e-005 ]
8286 : [ 1.02615e-005 ]
8287 : [ 1.06873e-005 ]
8288 : [ 9.45591e-006 ]
8289 : [ 9.90178e-006 ]
8290 : [ 1.08784e-005 ]
8291 : [ 1.09187e-005 ]
8292 : [ 8.94444e-006 ]
8293 : [ 1.00809e-005 ]
8294 : [ 1.11032e-005 ]
8295 : [ 8.67808e-006 ]
8296 : [ 9.16833e-006 ]
8297 : [ 9.85501e-006 ]
8298 : [ 1.1061e-005  ]
8299 : [ 9.00714e-006 ]
8300 : [ 1.07429e-005 ]
8301 : [ 9.51188e-006 ]
8302 : [ 9.94103e-006 ]
8303 : [ 8.65647e-006 ]
8304 : [ 9.67269e-006 ]
8305 : [ 8.33801e-006 ]
8306 : [ 8.52832e-006 ]
8307 : [ 8.76072e-006 ]
8308 : [ 8.8788e-006  ]
8309 : [ 9.99116e-006 ]
8310 : [ 1.07277e-005 ]
8311 : [ 9.07636e-006 ]
8312 : [ 1.06307e-005 ]
8313 : [ 1.09407e-005 ]
8314 : [ 9.93958e-006 ]
8315 : [ 1.14074e-005 ]
8316 : [ 1.07709e-005 ]
8317 : [ 1.01251e-005 ]
8318 : [ 8.81193e-006 ]
8319 : [ 8.56051e-006 ]
8320 : [ 1.02655e-005 ]
8321 : [ 9.67811e-006 ]
8322 : [ 1.00008e-005 ]
8323 : [ 9.1095e-006  ]
8324 : [ 1.09605e-005 ]
8325 : [ 1.10963e-005 ]
8326 : [ 8.83374e-006 ]
8327 : [ 9.90527e-006 ]
8328 : [ 1.07879e-005 ]
8329 : [ 1.03575e-005 ]
8330 : [ 9.59377e-006 ]
8331 : [ 9.58722e-006 ]
8332 : [ 1.01553e-005 ]
8333 : [ 9.87198e-006 ]
8334 : [ 9.47867e-006 ]
8335 : [ 1.0826e-005  ]
8336 : [ 9.14736e-006 ]
8337 : [ 8.67365e-006 ]
8338 : [ 1.09954e-005 ]
8339 : [ 9.9466e-006  ]
8340 : [ 8.84077e-006 ]
8341 : [ 9.94028e-006 ]
8342 : [ 9.32732e-006 ]
8343 : [ 1.07328e-005 ]
8344 : [ 1.10351e-005 ]
8345 : [ 1.13969e-005 ]
8346 : [ 9.6902e-006  ]
8347 : [ 9.82985e-006 ]
8348 : [ 9.6095e-006  ]
8349 : [ 9.42081e-006 ]
8350 : [ 1.14033e-005 ]
8351 : [ 9.60571e-006 ]
8352 : [ 9.62162e-006 ]
8353 : [ 9.17168e-006 ]
8354 : [ 8.90317e-006 ]
8355 : [ 1.12796e-005 ]
8356 : [ 1.14785e-005 ]
8357 : [ 1.15805e-005 ]
8358 : [ 8.82096e-006 ]
8359 : [ 1.02996e-005 ]
8360 : [ 1.08838e-005 ]
8361 : [ 1.02623e-005 ]
8362 : [ 9.83606e-006 ]
8363 : [ 1.09113e-005 ]
8364 : [ 9.08484e-006 ]
8365 : [ 9.76895e-006 ]
8366 : [ 1.1246e-005  ]
8367 : [ 1.01616e-005 ]
8368 : [ 1.09753e-005 ]
8369 : [ 1.08799e-005 ]
8370 : [ 9.07636e-006 ]
8371 : [ 1.03005e-005 ]
8372 : [ 9.74777e-006 ]
8373 : [ 1.05401e-005 ]
8374 : [ 8.77798e-006 ]
8375 : [ 8.78952e-006 ]
8376 : [ 1.03633e-005 ]
8377 : [ 9.64172e-006 ]
8378 : [ 9.11819e-006 ]
8379 : [ 9.16845e-006 ]
8380 : [ 8.64281e-006 ]
8381 : [ 8.62491e-006 ]
8382 : [ 1.11274e-005 ]
8383 : [ 8.88096e-006 ]
8384 : [ 8.79962e-006 ]
8385 : [ 1.05906e-005 ]
8386 : [ 1.10615e-005 ]
8387 : [ 9.18105e-006 ]
8388 : [ 1.06735e-005 ]
8389 : [ 9.81656e-006 ]
8390 : [ 9.5595e-006  ]
8391 : [ 9.26943e-006 ]
8392 : [ 1.10796e-005 ]
8393 : [ 9.66631e-006 ]
8394 : [ 9.27948e-006 ]
8395 : [ 1.00932e-005 ]
8396 : [ 9.95731e-006 ]
8397 : [ 8.973e-006   ]
8398 : [ 1.13056e-005 ]
8399 : [ 8.62205e-006 ]
8400 : [ 9.46093e-006 ]
8401 : [ 9.17635e-006 ]
8402 : [ 9.54247e-006 ]
8403 : [ 8.85759e-006 ]
8404 : [ 9.72399e-006 ]
8405 : [ 8.67886e-006 ]
8406 : [ 1.01532e-005 ]
8407 : [ 9.05709e-006 ]
8408 : [ 1.02948e-005 ]
8409 : [ 9.9098e-006  ]
8410 : [ 1.07376e-005 ]
8411 : [ 1.04069e-005 ]
8412 : [ 1.1162e-005  ]
8413 : [ 9.472e-006   ]
8414 : [ 1.06622e-005 ]
8415 : [ 1.02454e-005 ]
8416 : [ 9.58807e-006 ]
8417 : [ 1.0481e-005  ]
8418 : [ 1.07083e-005 ]
8419 : [ 9.87041e-006 ]
8420 : [ 9.64698e-006 ]
8421 : [ 9.76236e-006 ]
8422 : [ 1.10817e-005 ]
8423 : [ 1.05783e-005 ]
8424 : [ 1.04687e-005 ]
8425 : [ 1.00014e-005 ]
8426 : [ 1.11262e-005 ]
8427 : [ 1.05472e-005 ]
8428 : [ 1.02674e-005 ]
8429 : [ 9.07298e-006 ]
8430 : [ 9.01285e-006 ]
8431 : [ 9.92006e-006 ]
8432 : [ 9.69806e-006 ]
8433 : [ 9.06921e-006 ]
8434 : [ 1.07412e-005 ]
8435 : [ 9.34195e-006 ]
8436 : [ 1.09495e-005 ]
8437 : [ 9.63417e-006 ]
8438 : [ 1.13348e-005 ]
8439 : [ 1.00923e-005 ]
8440 : [ 9.53773e-006 ]
8441 : [ 1.03191e-005 ]
8442 : [ 1.10469e-005 ]
8443 : [ 9.94904e-006 ]
8444 : [ 1.1388e-005  ]
8445 : [ 9.84459e-006 ]
8446 : [ 9.41959e-006 ]
8447 : [ 1.07019e-005 ]
8448 : [ 9.41563e-006 ]
8449 : [ 8.91415e-006 ]
8450 : [ 1.08293e-005 ]
8451 : [ 9.46714e-006 ]
8452 : [ 8.44629e-006 ]
8453 : [ 9.19828e-006 ]
8454 : [ 9.5644e-006  ]
8455 : [ 9.74437e-006 ]
8456 : [ 1.12751e-005 ]
8457 : [ 1.02103e-005 ]
8458 : [ 1.03397e-005 ]
8459 : [ 8.34716e-006 ]
8460 : [ 1.08677e-005 ]
8461 : [ 9.67075e-006 ]
8462 : [ 1.10189e-005 ]
8463 : [ 1.09427e-005 ]
8464 : [ 9.18077e-006 ]
8465 : [ 9.15154e-006 ]
8466 : [ 1.04743e-005 ]
8467 : [ 9.25801e-006 ]
8468 : [ 9.58169e-006 ]
8469 : [ 8.73722e-006 ]
8470 : [ 1.01524e-005 ]
8471 : [ 8.45155e-006 ]
8472 : [ 9.10097e-006 ]
8473 : [ 1.01485e-005 ]
8474 : [ 1.08019e-005 ]
8475 : [ 1.00535e-005 ]
8476 : [ 9.3281e-006  ]
8477 : [ 9.11474e-006 ]
8478 : [ 9.19271e-006 ]
8479 : [ 1.10633e-005 ]
8480 : [ 9.45708e-006 ]
8481 : [ 1.08761e-005 ]
8482 : [ 1.07387e-005 ]
8483 : [ 9.29385e-006 ]
8484 : [ 1.03245e-005 ]
8485 : [ 9.48376e-006 ]
8486 : [ 1.00861e-005 ]
8487 : [ 9.23667e-006 ]
8488 : [ 1.08929e-005 ]
8489 : [ 1.09806e-005 ]
8490 : [ 1.03907e-005 ]
8491 : [ 1.08319e-005 ]
8492 : [ 8.6382e-006  ]
8493 : [ 1.04488e-005 ]
8494 : [ 1.0899e-005  ]
8495 : [ 9.12449e-006 ]
8496 : [ 9.34717e-006 ]
8497 : [ 8.83058e-006 ]
8498 : [ 9.14101e-006 ]
8499 : [ 9.08181e-006 ]
8500 : [ 1.10578e-005 ]
8501 : [ 1.03224e-005 ]
8502 : [ 1.04221e-005 ]
8503 : [ 8.85e-006    ]
8504 : [ 1.03257e-005 ]
8505 : [ 1.06402e-005 ]
8506 : [ 9.0768e-006  ]
8507 : [ 9.7634e-006  ]
8508 : [ 1.1138e-005  ]
8509 : [ 1.05373e-005 ]
8510 : [ 9.18173e-006 ]
8511 : [ 9.25054e-006 ]
8512 : [ 9.3026e-006  ]
8513 : [ 9.65277e-006 ]
8514 : [ 1.00226e-005 ]
8515 : [ 9.09722e-006 ]
8516 : [ 1.07847e-005 ]
8517 : [ 9.55927e-006 ]
8518 : [ 9.89497e-006 ]
8519 : [ 8.44318e-006 ]
8520 : [ 1.00927e-005 ]
8521 : [ 1.07888e-005 ]
8522 : [ 1.00021e-005 ]
8523 : [ 1.09053e-005 ]
8524 : [ 1.07521e-005 ]
8525 : [ 9.60373e-006 ]
8526 : [ 8.72061e-006 ]
8527 : [ 8.92178e-006 ]
8528 : [ 9.99246e-006 ]
8529 : [ 1.06804e-005 ]
8530 : [ 1.07101e-005 ]
8531 : [ 1.1003e-005  ]
8532 : [ 8.79255e-006 ]
8533 : [ 1.06959e-005 ]
8534 : [ 8.9039e-006  ]
8535 : [ 1.08731e-005 ]
8536 : [ 1.02911e-005 ]
8537 : [ 9.19513e-006 ]
8538 : [ 9.0806e-006  ]
8539 : [ 1.08928e-005 ]
8540 : [ 1.01174e-005 ]
8541 : [ 8.84161e-006 ]
8542 : [ 9.20213e-006 ]
8543 : [ 9.29612e-006 ]
8544 : [ 1.08384e-005 ]
8545 : [ 1.13512e-005 ]
8546 : [ 9.01645e-006 ]
8547 : [ 1.08535e-005 ]
8548 : [ 1.09269e-005 ]
8549 : [ 8.84439e-006 ]
8550 : [ 9.48315e-006 ]
8551 : [ 9.96767e-006 ]
8552 : [ 8.55566e-006 ]
8553 : [ 9.63007e-006 ]
8554 : [ 1.03468e-005 ]
8555 : [ 8.65046e-006 ]
8556 : [ 1.04555e-005 ]
8557 : [ 1.0459e-005  ]
8558 : [ 9.02796e-006 ]
8559 : [ 1.01629e-005 ]
8560 : [ 1.0501e-005  ]
8561 : [ 1.00049e-005 ]
8562 : [ 1.04256e-005 ]
8563 : [ 8.68932e-006 ]
8564 : [ 1.04965e-005 ]
8565 : [ 1.03804e-005 ]
8566 : [ 1.07755e-005 ]
8567 : [ 1.06892e-005 ]
8568 : [ 9.27172e-006 ]
8569 : [ 1.05634e-005 ]
8570 : [ 1.02808e-005 ]
8571 : [ 1.02911e-005 ]
8572 : [ 1.07998e-005 ]
8573 : [ 9.67088e-006 ]
8574 : [ 8.52358e-006 ]
8575 : [ 9.84605e-006 ]
8576 : [ 9.03186e-006 ]
8577 : [ 9.89953e-006 ]
8578 : [ 1.05835e-005 ]
8579 : [ 1.09844e-005 ]
8580 : [ 1.08582e-005 ]
8581 : [ 9.04391e-006 ]
8582 : [ 1.10212e-005 ]
8583 : [ 1.05473e-005 ]
8584 : [ 9.46373e-006 ]
8585 : [ 1.09806e-005 ]
8586 : [ 8.93902e-006 ]
8587 : [ 9.29234e-006 ]
8588 : [ 1.05955e-005 ]
8589 : [ 1.04881e-005 ]
8590 : [ 1.08699e-005 ]
8591 : [ 9.15061e-006 ]
8592 : [ 9.36157e-006 ]
8593 : [ 1.02639e-005 ]
8594 : [ 1.1005e-005  ]
8595 : [ 1.05556e-005 ]
8596 : [ 1.08847e-005 ]
8597 : [ 1.06422e-005 ]
8598 : [ 1.10664e-005 ]
8599 : [ 1.01932e-005 ]
8600 : [ 1.08092e-005 ]
8601 : [ 8.83998e-006 ]
8602 : [ 1.01659e-005 ]
8603 : [ 9.36811e-006 ]
8604 : [ 9.7933e-006  ]
8605 : [ 1.05072e-005 ]
8606 : [ 1.08076e-005 ]
8607 : [ 1.13545e-005 ]
8608 : [ 1.16175e-005 ]
8609 : [ 1.09638e-005 ]
8610 : [ 8.56325e-006 ]
8611 : [ 9.02318e-006 ]
8612 : [ 1.09978e-005 ]
8613 : [ 1.13329e-005 ]
8614 : [ 9.56692e-006 ]
8615 : [ 1.09348e-005 ]
8616 : [ 1.10343e-005 ]
8617 : [ 8.97808e-006 ]
8618 : [ 9.98128e-006 ]
8619 : [ 9.24165e-006 ]
8620 : [ 1.02517e-005 ]
8621 : [ 1.06723e-005 ]
8622 : [ 1.02848e-005 ]
8623 : [ 1.08397e-005 ]
8624 : [ 9.55703e-006 ]
8625 : [ 8.45594e-006 ]
8626 : [ 8.57877e-006 ]
8627 : [ 1.04043e-005 ]
8628 : [ 9.38395e-006 ]
8629 : [ 9.45133e-006 ]
8630 : [ 1.09455e-005 ]
8631 : [ 9.12218e-006 ]
8632 : [ 9.09432e-006 ]
8633 : [ 1.07172e-005 ]
8634 : [ 1.09716e-005 ]
8635 : [ 9.67045e-006 ]
8636 : [ 1.02507e-005 ]
8637 : [ 1.07376e-005 ]
8638 : [ 9.584e-006   ]
8639 : [ 1.0086e-005  ]
8640 : [ 9.4118e-006  ]
8641 : [ 9.45723e-006 ]
8642 : [ 1.04971e-005 ]
8643 : [ 8.65601e-006 ]
8644 : [ 8.77037e-006 ]
8645 : [ 1.09817e-005 ]
8646 : [ 9.83992e-006 ]
8647 : [ 1.07317e-005 ]
8648 : [ 1.13609e-005 ]
8649 : [ 1.07194e-005 ]
8650 : [ 1.03137e-005 ]
8651 : [ 9.4645e-006  ]
8652 : [ 9.75154e-006 ]
8653 : [ 1.00259e-005 ]
8654 : [ 1.10991e-005 ]
8655 : [ 9.68177e-006 ]
8656 : [ 8.83178e-006 ]
8657 : [ 1.03538e-005 ]
8658 : [ 8.99277e-006 ]
8659 : [ 1.05156e-005 ]
8660 : [ 9.04983e-006 ]
8661 : [ 1.00088e-005 ]
8662 : [ 9.03781e-006 ]
8663 : [ 1.05235e-005 ]
8664 : [ 9.04516e-006 ]
8665 : [ 9.63725e-006 ]
8666 : [ 9.99957e-006 ]
8667 : [ 1.08555e-005 ]
8668 : [ 8.69278e-006 ]
8669 : [ 9.48349e-006 ]
8670 : [ 1.06894e-005 ]
8671 : [ 8.62567e-006 ]
8672 : [ 9.17776e-006 ]
8673 : [ 1.10214e-005 ]
8674 : [ 9.88148e-006 ]
8675 : [ 1.12823e-005 ]
8676 : [ 1.08966e-005 ]
8677 : [ 1.09419e-005 ]
8678 : [ 9.92669e-006 ]
8679 : [ 9.92791e-006 ]
8680 : [ 1.03764e-005 ]
8681 : [ 9.38016e-006 ]
8682 : [ 9.12798e-006 ]
8683 : [ 1.13571e-005 ]
8684 : [ 1.08364e-005 ]
8685 : [ 1.03488e-005 ]
8686 : [ 1.08725e-005 ]
8687 : [ 9.12962e-006 ]
8688 : [ 1.01452e-005 ]
8689 : [ 8.88364e-006 ]
8690 : [ 9.70004e-006 ]
8691 : [ 1.08324e-005 ]
8692 : [ 1.01365e-005 ]
8693 : [ 1.00807e-005 ]
8694 : [ 8.395e-006   ]
8695 : [ 9.22598e-006 ]
8696 : [ 9.4607e-006  ]
8697 : [ 9.88511e-006 ]
8698 : [ 9.7968e-006  ]
8699 : [ 9.37244e-006 ]
8700 : [ 1.01088e-005 ]
8701 : [ 1.08157e-005 ]
8702 : [ 1.13066e-005 ]
8703 : [ 9.46321e-006 ]
8704 : [ 1.00299e-005 ]
8705 : [ 9.81187e-006 ]
8706 : [ 1.12471e-005 ]
8707 : [ 9.58775e-006 ]
8708 : [ 9.83717e-006 ]
8709 : [ 9.17444e-006 ]
8710 : [ 8.89795e-006 ]
8711 : [ 9.83483e-006 ]
8712 : [ 8.59565e-006 ]
8713 : [ 9.70899e-006 ]
8714 : [ 9.51899e-006 ]
8715 : [ 1.08263e-005 ]
8716 : [ 1.09883e-005 ]
8717 : [ 9.87295e-006 ]
8718 : [ 1.11155e-005 ]
8719 : [ 1.03372e-005 ]
8720 : [ 8.88141e-006 ]
8721 : [ 8.70462e-006 ]
8722 : [ 9.44446e-006 ]
8723 : [ 1.02627e-005 ]
8724 : [ 9.60601e-006 ]
8725 : [ 1.09249e-005 ]
8726 : [ 1.02704e-005 ]
8727 : [ 1.10841e-005 ]
8728 : [ 1.14337e-005 ]
8729 : [ 1.05731e-005 ]
8730 : [ 9.57226e-006 ]
8731 : [ 1.12084e-005 ]
8732 : [ 1.05802e-005 ]
8733 : [ 9.59975e-006 ]
8734 : [ 9.3873e-006  ]
8735 : [ 9.38367e-006 ]
8736 : [ 1.14465e-005 ]
8737 : [ 1.03228e-005 ]
8738 : [ 9.77966e-006 ]
8739 : [ 8.97385e-006 ]
8740 : [ 1.10488e-005 ]
8741 : [ 1.09503e-005 ]
8742 : [ 9.65258e-006 ]
8743 : [ 1.11458e-005 ]
8744 : [ 9.43532e-006 ]
8745 : [ 1.05987e-005 ]
8746 : [ 1.10873e-005 ]
8747 : [ 9.16903e-006 ]
8748 : [ 1.03849e-005 ]
8749 : [ 1.15816e-005 ]
8750 : [ 1.00726e-005 ]
8751 : [ 8.69132e-006 ]
8752 : [ 1.01077e-005 ]
8753 : [ 9.85389e-006 ]
8754 : [ 9.9725e-006  ]
8755 : [ 1.07394e-005 ]
8756 : [ 9.89892e-006 ]
8757 : [ 1.05758e-005 ]
8758 : [ 1.13327e-005 ]
8759 : [ 9.09056e-006 ]
8760 : [ 9.57905e-006 ]
8761 : [ 1.00878e-005 ]
8762 : [ 8.56888e-006 ]
8763 : [ 9.67432e-006 ]
8764 : [ 1.1498e-005  ]
8765 : [ 9.54316e-006 ]
8766 : [ 9.76685e-006 ]
8767 : [ 1.0647e-005  ]
8768 : [ 9.5632e-006  ]
8769 : [ 9.49751e-006 ]
8770 : [ 9.72377e-006 ]
8771 : [ 1.13691e-005 ]
8772 : [ 1.08311e-005 ]
8773 : [ 9.97585e-006 ]
8774 : [ 1.10149e-005 ]
8775 : [ 9.0375e-006  ]
8776 : [ 1.11452e-005 ]
8777 : [ 9.91881e-006 ]
8778 : [ 9.32212e-006 ]
8779 : [ 9.66842e-006 ]
8780 : [ 1.02782e-005 ]
8781 : [ 9.54332e-006 ]
8782 : [ 1.08467e-005 ]
8783 : [ 8.90329e-006 ]
8784 : [ 8.84689e-006 ]
8785 : [ 1.02627e-005 ]
8786 : [ 1.12269e-005 ]
8787 : [ 1.06019e-005 ]
8788 : [ 8.84638e-006 ]
8789 : [ 1.06927e-005 ]
8790 : [ 8.82256e-006 ]
8791 : [ 9.76394e-006 ]
8792 : [ 1.06748e-005 ]
8793 : [ 9.07992e-006 ]
8794 : [ 1.08076e-005 ]
8795 : [ 9.77935e-006 ]
8796 : [ 8.65384e-006 ]
8797 : [ 1.12938e-005 ]
8798 : [ 1.08626e-005 ]
8799 : [ 1.05359e-005 ]
8800 : [ 1.02469e-005 ]
8801 : [ 8.9061e-006  ]
8802 : [ 1.11657e-005 ]
8803 : [ 1.14568e-005 ]
8804 : [ 1.07776e-005 ]
8805 : [ 1.00923e-005 ]
8806 : [ 9.59434e-006 ]
8807 : [ 8.76581e-006 ]
8808 : [ 1.10917e-005 ]
8809 : [ 8.72634e-006 ]
8810 : [ 9.45371e-006 ]
8811 : [ 9.79277e-006 ]
8812 : [ 9.54807e-006 ]
8813 : [ 9.4065e-006  ]
8814 : [ 1.06331e-005 ]
8815 : [ 9.23427e-006 ]
8816 : [ 1.10535e-005 ]
8817 : [ 1.0673e-005  ]
8818 : [ 1.09069e-005 ]
8819 : [ 8.80647e-006 ]
8820 : [ 1.06046e-005 ]
8821 : [ 9.32064e-006 ]
8822 : [ 1.04069e-005 ]
8823 : [ 8.68538e-006 ]
8824 : [ 9.98799e-006 ]
8825 : [ 1.10575e-005 ]
8826 : [ 9.6063e-006  ]
8827 : [ 1.11663e-005 ]
8828 : [ 9.8541e-006  ]
8829 : [ 9.9144e-006  ]
8830 : [ 1.04264e-005 ]
8831 : [ 1.0507e-005  ]
8832 : [ 1.07235e-005 ]
8833 : [ 1.14015e-005 ]
8834 : [ 8.99769e-006 ]
8835 : [ 8.60587e-006 ]
8836 : [ 1.02179e-005 ]
8837 : [ 9.19658e-006 ]
8838 : [ 9.18836e-006 ]
8839 : [ 9.39921e-006 ]
8840 : [ 1.10308e-005 ]
8841 : [ 9.95365e-006 ]
8842 : [ 9.70838e-006 ]
8843 : [ 1.00627e-005 ]
8844 : [ 8.36129e-006 ]
8845 : [ 8.7827e-006  ]
8846 : [ 1.09295e-005 ]
8847 : [ 1.04237e-005 ]
8848 : [ 1.05151e-005 ]
8849 : [ 1.03058e-005 ]
8850 : [ 9.26072e-006 ]
8851 : [ 1.06722e-005 ]
8852 : [ 9.30769e-006 ]
8853 : [ 1.13957e-005 ]
8854 : [ 8.6933e-006  ]
8855 : [ 8.91006e-006 ]
8856 : [ 8.61007e-006 ]
8857 : [ 8.695e-006   ]
8858 : [ 1.04354e-005 ]
8859 : [ 8.58191e-006 ]
8860 : [ 1.04506e-005 ]
8861 : [ 8.92199e-006 ]
8862 : [ 1.0472e-005  ]
8863 : [ 9.0131e-006  ]
8864 : [ 8.79632e-006 ]
8865 : [ 9.84565e-006 ]
8866 : [ 1.01773e-005 ]
8867 : [ 1.04974e-005 ]
8868 : [ 8.71348e-006 ]
8869 : [ 9.70606e-006 ]
8870 : [ 8.87585e-006 ]
8871 : [ 9.27325e-006 ]
8872 : [ 1.02119e-005 ]
8873 : [ 1.08285e-005 ]
8874 : [ 9.95586e-006 ]
8875 : [ 1.13868e-005 ]
8876 : [ 1.04767e-005 ]
8877 : [ 9.6618e-006  ]
8878 : [ 1.09964e-005 ]
8879 : [ 9.19222e-006 ]
8880 : [ 1.00064e-005 ]
8881 : [ 8.57574e-006 ]
8882 : [ 9.37553e-006 ]
8883 : [ 9.88883e-006 ]
8884 : [ 1.05845e-005 ]
8885 : [ 9.53634e-006 ]
8886 : [ 9.36302e-006 ]
8887 : [ 9.84655e-006 ]
8888 : [ 1.08957e-005 ]
8889 : [ 9.64871e-006 ]
8890 : [ 1.11846e-005 ]
8891 : [ 1.00765e-005 ]
8892 : [ 1.05735e-005 ]
8893 : [ 1.09912e-005 ]
8894 : [ 1.01886e-005 ]
8895 : [ 1.05021e-005 ]
8896 : [ 1.02488e-005 ]
8897 : [ 1.00163e-005 ]
8898 : [ 1.10033e-005 ]
8899 : [ 8.68058e-006 ]
8900 : [ 1.0905e-005  ]
8901 : [ 1.06902e-005 ]
8902 : [ 9.1607e-006  ]
8903 : [ 1.05993e-005 ]
8904 : [ 1.085e-005   ]
8905 : [ 9.36592e-006 ]
8906 : [ 1.05473e-005 ]
8907 : [ 9.36511e-006 ]
8908 : [ 9.27909e-006 ]
8909 : [ 1.08538e-005 ]
8910 : [ 1.04969e-005 ]
8911 : [ 1.00187e-005 ]
8912 : [ 1.00281e-005 ]
8913 : [ 1.11254e-005 ]
8914 : [ 1.01309e-005 ]
8915 : [ 1.07847e-005 ]
8916 : [ 1.13905e-005 ]
8917 : [ 1.02565e-005 ]
8918 : [ 8.88772e-006 ]
8919 : [ 1.13584e-005 ]
8920 : [ 1.00015e-005 ]
8921 : [ 1.11148e-005 ]
8922 : [ 8.7242e-006  ]
8923 : [ 8.8726e-006  ]
8924 : [ 9.68917e-006 ]
8925 : [ 1.14473e-005 ]
8926 : [ 9.61546e-006 ]
8927 : [ 9.85198e-006 ]
8928 : [ 9.25104e-006 ]
8929 : [ 1.08776e-005 ]
8930 : [ 1.02348e-005 ]
8931 : [ 1.01449e-005 ]
8932 : [ 1.08046e-005 ]
8933 : [ 1.15097e-005 ]
8934 : [ 9.65436e-006 ]
8935 : [ 9.80565e-006 ]
8936 : [ 1.08608e-005 ]
8937 : [ 1.07354e-005 ]
8938 : [ 9.13614e-006 ]
8939 : [ 9.66714e-006 ]
8940 : [ 9.06999e-006 ]
8941 : [ 8.97583e-006 ]
8942 : [ 1.14418e-005 ]
8943 : [ 1.10849e-005 ]
8944 : [ 9.96143e-006 ]
8945 : [ 1.13261e-005 ]
8946 : [ 1.05269e-005 ]
8947 : [ 1.09987e-005 ]
8948 : [ 9.77073e-006 ]
8949 : [ 8.9986e-006  ]
8950 : [ 1.08255e-005 ]
8951 : [ 9.17048e-006 ]
8952 : [ 9.08252e-006 ]
8953 : [ 8.9243e-006  ]
8954 : [ 9.74034e-006 ]
8955 : [ 1.01907e-005 ]
8956 : [ 1.12487e-005 ]
8957 : [ 1.03542e-005 ]
8958 : [ 9.94053e-006 ]
8959 : [ 8.57908e-006 ]
8960 : [ 9.95016e-006 ]
8961 : [ 9.10822e-006 ]
8962 : [ 1.05938e-005 ]
8963 : [ 1.02284e-005 ]
8964 : [ 1.09728e-005 ]
8965 : [ 1.02208e-005 ]
8966 : [ 8.97377e-006 ]
8967 : [ 1.06743e-005 ]
8968 : [ 9.57983e-006 ]
8969 : [ 9.48093e-006 ]
8970 : [ 9.83889e-006 ]
8971 : [ 1.05603e-005 ]
8972 : [ 9.49606e-006 ]
8973 : [ 8.53211e-006 ]
8974 : [ 1.07673e-005 ]
8975 : [ 1.0919e-005  ]
8976 : [ 1.05048e-005 ]
8977 : [ 1.0363e-005  ]
8978 : [ 1.05797e-005 ]
8979 : [ 8.9939e-006  ]
8980 : [ 8.88623e-006 ]
8981 : [ 1.09068e-005 ]
8982 : [ 9.83695e-006 ]
8983 : [ 8.41414e-006 ]
8984 : [ 1.14159e-005 ]
8985 : [ 8.89209e-006 ]
8986 : [ 1.08473e-005 ]
8987 : [ 9.51069e-006 ]
8988 : [ 9.74385e-006 ]
8989 : [ 1.08861e-005 ]
8990 : [ 9.00768e-006 ]
8991 : [ 8.91666e-006 ]
8992 : [ 9.46239e-006 ]
8993 : [ 8.44859e-006 ]
8994 : [ 1.06149e-005 ]
8995 : [ 1.07363e-005 ]
8996 : [ 9.81162e-006 ]
8997 : [ 1.11815e-005 ]
8998 : [ 9.80934e-006 ]
8999 : [ 1.07155e-005 ]
9000 : [ 1.05467e-005 ]
9001 : [ 1.1237e-005  ]
9002 : [ 1.09205e-005 ]
9003 : [ 8.97357e-006 ]
9004 : [ 8.725e-006   ]
9005 : [ 9.0162e-006  ]
9006 : [ 9.53852e-006 ]
9007 : [ 9.25225e-006 ]
9008 : [ 8.81359e-006 ]
9009 : [ 1.00205e-005 ]
9010 : [ 9.83861e-006 ]
9011 : [ 9.03508e-006 ]
9012 : [ 9.04626e-006 ]
9013 : [ 1.02819e-005 ]
9014 : [ 1.10852e-005 ]
9015 : [ 9.1746e-006  ]
9016 : [ 9.39775e-006 ]
9017 : [ 1.1144e-005  ]
9018 : [ 1.00554e-005 ]
9019 : [ 9.19225e-006 ]
9020 : [ 9.54638e-006 ]
9021 : [ 1.01765e-005 ]
9022 : [ 9.35178e-006 ]
9023 : [ 9.60743e-006 ]
9024 : [ 1.10076e-005 ]
9025 : [ 9.12025e-006 ]
9026 : [ 1.07608e-005 ]
9027 : [ 1.02383e-005 ]
9028 : [ 9.01384e-006 ]
9029 : [ 1.11834e-005 ]
9030 : [ 1.07325e-005 ]
9031 : [ 9.9938e-006  ]
9032 : [ 1.02493e-005 ]
9033 : [ 9.90867e-006 ]
9034 : [ 8.8317e-006  ]
9035 : [ 1.02217e-005 ]
9036 : [ 9.88485e-006 ]
9037 : [ 1.09779e-005 ]
9038 : [ 1.03175e-005 ]
9039 : [ 9.96634e-006 ]
9040 : [ 1.05831e-005 ]
9041 : [ 9.14472e-006 ]
9042 : [ 9.06506e-006 ]
9043 : [ 1.07016e-005 ]
9044 : [ 8.98759e-006 ]
9045 : [ 1.01319e-005 ]
9046 : [ 1.02073e-005 ]
9047 : [ 1.00599e-005 ]
9048 : [ 8.56376e-006 ]
9049 : [ 9.85972e-006 ]
9050 : [ 1.091e-005   ]
9051 : [ 8.59529e-006 ]
9052 : [ 8.5847e-006  ]
9053 : [ 9.88807e-006 ]
9054 : [ 1.05214e-005 ]
9055 : [ 8.40058e-006 ]
9056 : [ 9.17505e-006 ]
9057 : [ 9.29201e-006 ]
9058 : [ 8.42152e-006 ]
9059 : [ 9.12401e-006 ]
9060 : [ 1.11501e-005 ]
9061 : [ 8.78847e-006 ]
9062 : [ 1.05914e-005 ]
9063 : [ 1.12792e-005 ]
9064 : [ 8.61696e-006 ]
9065 : [ 1.09418e-005 ]
9066 : [ 1.03233e-005 ]
9067 : [ 9.08819e-006 ]
9068 : [ 1.05089e-005 ]
9069 : [ 8.97368e-006 ]
9070 : [ 1.06128e-005 ]
9071 : [ 1.08019e-005 ]
9072 : [ 9.6964e-006  ]
9073 : [ 1.00919e-005 ]
9074 : [ 9.49237e-006 ]
9075 : [ 9.00975e-006 ]
9076 : [ 9.39165e-006 ]
9077 : [ 1.11109e-005 ]
9078 : [ 9.98217e-006 ]
9079 : [ 9.17045e-006 ]
9080 : [ 1.03887e-005 ]
9081 : [ 9.11786e-006 ]
9082 : [ 9.50759e-006 ]
9083 : [ 1.0028e-005  ]
9084 : [ 9.37917e-006 ]
9085 : [ 9.41712e-006 ]
9086 : [ 9.10491e-006 ]
9087 : [ 9.38919e-006 ]
9088 : [ 9.47027e-006 ]
9089 : [ 1.06629e-005 ]
9090 : [ 1.0953e-005  ]
9091 : [ 9.99794e-006 ]
9092 : [ 1.06003e-005 ]
9093 : [ 9.35567e-006 ]
9094 : [ 1.09059e-005 ]
9095 : [ 1.10142e-005 ]
9096 : [ 1.09711e-005 ]
9097 : [ 9.66299e-006 ]
9098 : [ 8.69087e-006 ]
9099 : [ 9.08106e-006 ]
9100 : [ 8.43724e-006 ]
9101 : [ 9.71405e-006 ]
9102 : [ 1.15343e-005 ]
9103 : [ 9.30017e-006 ]
9104 : [ 9.36802e-006 ]
9105 : [ 1.03433e-005 ]
9106 : [ 1.08527e-005 ]
9107 : [ 1.11382e-005 ]
9108 : [ 8.4197e-006  ]
9109 : [ 9.27082e-006 ]
9110 : [ 8.83965e-006 ]
9111 : [ 9.25629e-006 ]
9112 : [ 1.05499e-005 ]
9113 : [ 8.48634e-006 ]
9114 : [ 1.02303e-005 ]
9115 : [ 9.46487e-006 ]
9116 : [ 9.61768e-006 ]
9117 : [ 1.02857e-005 ]
9118 : [ 9.74256e-006 ]
9119 : [ 9.29298e-006 ]
9120 : [ 9.85491e-006 ]
9121 : [ 9.63097e-006 ]
9122 : [ 1.11917e-005 ]
9123 : [ 8.58085e-006 ]
9124 : [ 1.06206e-005 ]
9125 : [ 1.04193e-005 ]
9126 : [ 9.84176e-006 ]
9127 : [ 9.1026e-006  ]
9128 : [ 1.14609e-005 ]
9129 : [ 1.07875e-005 ]
9130 : [ 9.14359e-006 ]
9131 : [ 9.11633e-006 ]
9132 : [ 9.961e-006   ]
9133 : [ 1.02877e-005 ]
9134 : [ 9.08973e-006 ]
9135 : [ 1.11423e-005 ]
9136 : [ 9.40317e-006 ]
9137 : [ 1.13109e-005 ]
9138 : [ 9.03549e-006 ]
9139 : [ 9.95419e-006 ]
9140 : [ 1.02391e-005 ]
9141 : [ 1.13269e-005 ]
9142 : [ 9.0103e-006  ]
9143 : [ 9.11819e-006 ]
9144 : [ 1.09507e-005 ]
9145 : [ 1.11338e-005 ]
9146 : [ 9.06835e-006 ]
9147 : [ 1.15275e-005 ]
9148 : [ 1.00199e-005 ]
9149 : [ 1.02231e-005 ]
9150 : [ 9.58336e-006 ]
9151 : [ 9.81963e-006 ]
9152 : [ 9.55802e-006 ]
9153 : [ 9.02951e-006 ]
9154 : [ 8.77398e-006 ]
9155 : [ 9.09297e-006 ]
9156 : [ 9.5342e-006  ]
9157 : [ 8.94275e-006 ]
9158 : [ 1.00327e-005 ]
9159 : [ 9.70338e-006 ]
9160 : [ 9.04024e-006 ]
9161 : [ 1.10651e-005 ]
9162 : [ 1.02356e-005 ]
9163 : [ 1.07317e-005 ]
9164 : [ 9.63659e-006 ]
9165 : [ 8.78496e-006 ]
9166 : [ 8.92903e-006 ]
9167 : [ 1.12775e-005 ]
9168 : [ 8.61541e-006 ]
9169 : [ 8.89208e-006 ]
9170 : [ 1.05589e-005 ]
9171 : [ 1.03495e-005 ]
9172 : [ 1.02743e-005 ]
9173 : [ 9.76269e-006 ]
9174 : [ 9.93201e-006 ]
9175 : [ 1.02016e-005 ]
9176 : [ 9.72612e-006 ]
9177 : [ 9.90687e-006 ]
9178 : [ 8.64626e-006 ]
9179 : [ 9.9343e-006  ]
9180 : [ 1.1424e-005  ]
9181 : [ 1.09193e-005 ]
9182 : [ 1.10864e-005 ]
9183 : [ 1.07602e-005 ]
9184 : [ 1.11328e-005 ]
9185 : [ 1.0347e-005  ]
9186 : [ 1.13953e-005 ]
9187 : [ 8.73367e-006 ]
9188 : [ 1.03118e-005 ]
9189 : [ 1.08909e-005 ]
9190 : [ 9.07289e-006 ]
9191 : [ 9.04486e-006 ]
9192 : [ 1.11751e-005 ]
9193 : [ 8.89463e-006 ]
9194 : [ 1.04706e-005 ]
9195 : [ 9.79255e-006 ]
9196 : [ 1.04094e-005 ]
9197 : [ 1.11787e-005 ]
9198 : [ 8.67603e-006 ]
9199 : [ 9.78976e-006 ]
9200 : [ 1.05274e-005 ]
9201 : [ 1.11033e-005 ]
9202 : [ 1.05075e-005 ]
9203 : [ 9.19798e-006 ]
9204 : [ 8.89407e-006 ]
9205 : [ 1.10834e-005 ]
9206 : [ 9.49848e-006 ]
9207 : [ 9.00615e-006 ]
9208 : [ 8.98138e-006 ]
9209 : [ 9.71691e-006 ]
9210 : [ 1.04176e-005 ]
9211 : [ 9.84826e-006 ]
9212 : [ 1.12634e-005 ]
9213 : [ 9.59541e-006 ]
9214 : [ 1.10728e-005 ]
9215 : [ 9.22281e-006 ]
9216 : [ 9.37314e-006 ]
9217 : [ 1.08701e-005 ]
9218 : [ 8.96478e-006 ]
9219 : [ 9.59779e-006 ]
9220 : [ 1.03508e-005 ]
9221 : [ 1.04758e-005 ]
9222 : [ 1.08023e-005 ]
9223 : [ 9.39545e-006 ]
9224 : [ 1.12748e-005 ]
9225 : [ 8.94632e-006 ]
9226 : [ 1.09414e-005 ]
9227 : [ 1.11355e-005 ]
9228 : [ 1.00511e-005 ]
9229 : [ 8.60213e-006 ]
9230 : [ 9.02766e-006 ]
9231 : [ 8.7794e-006  ]
9232 : [ 1.13045e-005 ]
9233 : [ 1.07759e-005 ]
9234 : [ 1.08064e-005 ]
9235 : [ 9.73204e-006 ]
9236 : [ 9.96015e-006 ]
9237 : [ 1.09261e-005 ]
9238 : [ 8.66033e-006 ]
9239 : [ 9.50175e-006 ]
9240 : [ 1.11043e-005 ]
9241 : [ 1.12825e-005 ]
9242 : [ 1.00369e-005 ]
9243 : [ 1.08267e-005 ]
9244 : [ 9.29467e-006 ]
9245 : [ 9.08861e-006 ]
9246 : [ 1.08815e-005 ]
9247 : [ 8.65659e-006 ]
9248 : [ 1.10233e-005 ]
9249 : [ 8.92234e-006 ]
9250 : [ 9.05289e-006 ]
9251 : [ 9.9124e-006  ]
9252 : [ 9.46337e-006 ]
9253 : [ 1.01351e-005 ]
9254 : [ 1.10117e-005 ]
9255 : [ 1.06226e-005 ]
9256 : [ 9.02053e-006 ]
9257 : [ 1.03052e-005 ]
9258 : [ 1.08924e-005 ]
9259 : [ 8.48827e-006 ]
9260 : [ 9.21341e-006 ]
9261 : [ 9.18007e-006 ]
9262 : [ 9.98473e-006 ]
9263 : [ 8.94449e-006 ]
9264 : [ 9.6918e-006  ]
9265 : [ 8.67044e-006 ]
9266 : [ 1.1359e-005  ]
9267 : [ 1.01046e-005 ]
9268 : [ 1.01621e-005 ]
9269 : [ 1.08218e-005 ]
9270 : [ 9.72396e-006 ]
9271 : [ 1.01988e-005 ]
9272 : [ 1.01733e-005 ]
9273 : [ 1.06214e-005 ]
9274 : [ 1.08602e-005 ]
9275 : [ 9.14735e-006 ]
9276 : [ 1.14332e-005 ]
9277 : [ 8.82941e-006 ]
9278 : [ 9.90427e-006 ]
9279 : [ 9.13103e-006 ]
9280 : [ 8.82558e-006 ]
9281 : [ 9.14203e-006 ]
9282 : [ 9.34739e-006 ]
9283 : [ 1.01705e-005 ]
9284 : [ 9.18337e-006 ]
9285 : [ 1.12283e-005 ]
9286 : [ 9.54402e-006 ]
9287 : [ 8.76966e-006 ]
9288 : [ 9.41176e-006 ]
9289 : [ 9.04162e-006 ]
9290 : [ 9.67336e-006 ]
9291 : [ 9.24528e-006 ]
9292 : [ 9.06397e-006 ]
9293 : [ 1.05092e-005 ]
9294 : [ 1.06394e-005 ]
9295 : [ 8.66677e-006 ]
9296 : [ 8.83075e-006 ]
9297 : [ 9.99876e-006 ]
9298 : [ 9.6684e-006  ]
9299 : [ 8.99278e-006 ]
9300 : [ 8.94801e-006 ]
9301 : [ 9.10898e-006 ]
9302 : [ 1.0555e-005  ]
9303 : [ 1.10211e-005 ]
9304 : [ 1.12447e-005 ]
9305 : [ 8.84036e-006 ]
9306 : [ 1.04014e-005 ]
9307 : [ 9.58541e-006 ]
9308 : [ 8.93341e-006 ]
9309 : [ 9.78633e-006 ]
9310 : [ 1.00341e-005 ]
9311 : [ 1.10991e-005 ]
9312 : [ 9.21134e-006 ]
9313 : [ 1.06963e-005 ]
9314 : [ 1.04186e-005 ]
9315 : [ 8.78765e-006 ]
9316 : [ 9.96663e-006 ]
9317 : [ 9.08763e-006 ]
9318 : [ 9.41361e-006 ]
9319 : [ 9.78378e-006 ]
9320 : [ 1.07629e-005 ]
9321 : [ 1.03475e-005 ]
9322 : [ 8.46711e-006 ]
9323 : [ 9.18404e-006 ]
9324 : [ 1.0512e-005  ]
9325 : [ 1.00807e-005 ]
9326 : [ 1.10467e-005 ]
9327 : [ 9.98611e-006 ]
9328 : [ 9.06692e-006 ]
9329 : [ 1.0045e-005  ]
9330 : [ 1.02237e-005 ]
9331 : [ 9.28493e-006 ]
9332 : [ 9.92371e-006 ]
9333 : [ 9.37594e-006 ]
9334 : [ 1.00111e-005 ]
9335 : [ 9.80638e-006 ]
9336 : [ 9.48635e-006 ]
9337 : [ 9.46572e-006 ]
9338 : [ 8.82593e-006 ]
9339 : [ 8.39817e-006 ]
9340 : [ 1.02666e-005 ]
9341 : [ 1.02974e-005 ]
9342 : [ 9.36115e-006 ]
9343 : [ 9.95866e-006 ]
9344 : [ 8.8997e-006  ]
9345 : [ 9.57424e-006 ]
9346 : [ 1.01934e-005 ]
9347 : [ 9.54145e-006 ]
9348 : [ 1.04541e-005 ]
9349 : [ 9.64184e-006 ]
9350 : [ 1.04455e-005 ]
9351 : [ 9.19456e-006 ]
9352 : [ 9.7264e-006  ]
9353 : [ 1.12256e-005 ]
9354 : [ 8.46892e-006 ]
9355 : [ 9.57788e-006 ]
9356 : [ 1.05883e-005 ]
9357 : [ 9.35641e-006 ]
9358 : [ 1.09691e-005 ]
9359 : [ 9.59383e-006 ]
9360 : [ 1.11579e-005 ]
9361 : [ 1.1322e-005  ]
9362 : [ 1.08845e-005 ]
9363 : [ 1.12449e-005 ]
9364 : [ 1.03593e-005 ]
9365 : [ 8.71321e-006 ]
9366 : [ 9.89196e-006 ]
9367 : [ 9.25491e-006 ]
9368 : [ 9.29658e-006 ]
9369 : [ 1.0029e-005  ]
9370 : [ 1.13206e-005 ]
9371 : [ 9.1865e-006  ]
9372 : [ 9.29046e-006 ]
9373 : [ 9.29516e-006 ]
9374 : [ 1.04319e-005 ]
9375 : [ 9.74322e-006 ]
9376 : [ 8.8061e-006  ]
9377 : [ 1.05235e-005 ]
9378 : [ 8.59303e-006 ]
9379 : [ 9.68474e-006 ]
9380 : [ 1.02605e-005 ]
9381 : [ 8.91018e-006 ]
9382 : [ 1.00926e-005 ]
9383 : [ 1.03128e-005 ]
9384 : [ 9.22589e-006 ]
9385 : [ 8.68262e-006 ]
9386 : [ 8.70431e-006 ]
9387 : [ 9.61982e-006 ]
9388 : [ 8.79806e-006 ]
9389 : [ 9.7434e-006  ]
9390 : [ 1.105e-005   ]
9391 : [ 9.49886e-006 ]
9392 : [ 8.47666e-006 ]
9393 : [ 9.99605e-006 ]
9394 : [ 1.0327e-005  ]
9395 : [ 1.00746e-005 ]
9396 : [ 9.75178e-006 ]
9397 : [ 9.60953e-006 ]
9398 : [ 1.04065e-005 ]
9399 : [ 8.80412e-006 ]
9400 : [ 9.75225e-006 ]
9401 : [ 9.70067e-006 ]
9402 : [ 8.59546e-006 ]
9403 : [ 1.14281e-005 ]
9404 : [ 1.09208e-005 ]
9405 : [ 1.12286e-005 ]
9406 : [ 1.06064e-005 ]
9407 : [ 1.12425e-005 ]
9408 : [ 9.62342e-006 ]
9409 : [ 8.63626e-006 ]
9410 : [ 1.10431e-005 ]
9411 : [ 8.9542e-006  ]
9412 : [ 1.01145e-005 ]
9413 : [ 1.05523e-005 ]
9414 : [ 9.47109e-006 ]
9415 : [ 8.83419e-006 ]
9416 : [ 8.97403e-006 ]
9417 : [ 9.73137e-006 ]
9418 : [ 1.09482e-005 ]
9419 : [ 9.2959e-006  ]
9420 : [ 1.00387e-005 ]
9421 : [ 8.92699e-006 ]
9422 : [ 9.5009e-006  ]
9423 : [ 8.83292e-006 ]
9424 : [ 8.66741e-006 ]
9425 : [ 9.94178e-006 ]
9426 : [ 8.9324e-006  ]
9427 : [ 1.13392e-005 ]
9428 : [ 1.05927e-005 ]
9429 : [ 9.22552e-006 ]
9430 : [ 1.11309e-005 ]
9431 : [ 1.07435e-005 ]
9432 : [ 1.10841e-005 ]
9433 : [ 9.98251e-006 ]
9434 : [ 1.11983e-005 ]
9435 : [ 1.03296e-005 ]
9436 : [ 1.03411e-005 ]
9437 : [ 9.63658e-006 ]
9438 : [ 8.74249e-006 ]
9439 : [ 1.02409e-005 ]
9440 : [ 9.47164e-006 ]
9441 : [ 8.87243e-006 ]
9442 : [ 1.08358e-005 ]
9443 : [ 1.13196e-005 ]
9444 : [ 1.0461e-005  ]
9445 : [ 8.73815e-006 ]
9446 : [ 9.4432e-006  ]
9447 : [ 1.06123e-005 ]
9448 : [ 1.09239e-005 ]
9449 : [ 9.16642e-006 ]
9450 : [ 9.74578e-006 ]
9451 : [ 1.08903e-005 ]
9452 : [ 1.02205e-005 ]
9453 : [ 1.08391e-005 ]
9454 : [ 9.15398e-006 ]
9455 : [ 9.03494e-006 ]
9456 : [ 9.79745e-006 ]
9457 : [ 1.13433e-005 ]
9458 : [ 1.03867e-005 ]
9459 : [ 9.90112e-006 ]
9460 : [ 9.21654e-006 ]
9461 : [ 9.01014e-006 ]
9462 : [ 8.74315e-006 ]
9463 : [ 8.65663e-006 ]
9464 : [ 1.00164e-005 ]
9465 : [ 9.75722e-006 ]
9466 : [ 1.00607e-005 ]
9467 : [ 9.47504e-006 ]
9468 : [ 9.79677e-006 ]
9469 : [ 9.53762e-006 ]
9470 : [ 1.14075e-005 ]
9471 : [ 8.77079e-006 ]
9472 : [ 9.06857e-006 ]
9473 : [ 1.06004e-005 ]
9474 : [ 1.13465e-005 ]
9475 : [ 1.0079e-005  ]
9476 : [ 9.66745e-006 ]
9477 : [ 8.99252e-006 ]
9478 : [ 1.04988e-005 ]
9479 : [ 9.48108e-006 ]
9480 : [ 1.07831e-005 ]
9481 : [ 1.10682e-005 ]
9482 : [ 9.23623e-006 ]
9483 : [ 1.0008e-005  ]
9484 : [ 9.39856e-006 ]
9485 : [ 1.00559e-005 ]
9486 : [ 8.80828e-006 ]
9487 : [ 8.93953e-006 ]
9488 : [ 9.10715e-006 ]
9489 : [ 9.02967e-006 ]
9490 : [ 9.11946e-006 ]
9491 : [ 1.00546e-005 ]
9492 : [ 8.87617e-006 ]
9493 : [ 8.60391e-006 ]
9494 : [ 8.4957e-006  ]
9495 : [ 1.05145e-005 ]
9496 : [ 9.7513e-006  ]
9497 : [ 9.7232e-006  ]
9498 : [ 1.03856e-005 ]
9499 : [ 9.24994e-006 ]
9500 : [ 9.55799e-006 ]
9501 : [ 9.57826e-006 ]
9502 : [ 9.51257e-006 ]
9503 : [ 1.03748e-005 ]
9504 : [ 1.13696e-005 ]
9505 : [ 1.10201e-005 ]
9506 : [ 1.14226e-005 ]
9507 : [ 9.11587e-006 ]
9508 : [ 8.95522e-006 ]
9509 : [ 8.74969e-006 ]
9510 : [ 1.06028e-005 ]
9511 : [ 1.0314e-005  ]
9512 : [ 1.07325e-005 ]
9513 : [ 1.06673e-005 ]
9514 : [ 9.1766e-006  ]
9515 : [ 1.05701e-005 ]
9516 : [ 1.013e-005   ]
9517 : [ 1.10151e-005 ]
9518 : [ 9.85007e-006 ]
9519 : [ 1.09128e-005 ]
9520 : [ 9.66252e-006 ]
9521 : [ 9.85478e-006 ]
9522 : [ 9.93584e-006 ]
9523 : [ 9.91529e-006 ]
9524 : [ 9.11585e-006 ]
9525 : [ 9.54063e-006 ]
9526 : [ 1.04264e-005 ]
9527 : [ 8.47848e-006 ]
9528 : [ 1.09444e-005 ]
9529 : [ 9.4512e-006  ]
9530 : [ 1.09676e-005 ]
9531 : [ 1.16098e-005 ]
9532 : [ 1.10608e-005 ]
9533 : [ 1.10121e-005 ]
9534 : [ 1.14241e-005 ]
9535 : [ 1.07803e-005 ]
9536 : [ 9.75136e-006 ]
9537 : [ 1.10788e-005 ]
9538 : [ 9.73512e-006 ]
9539 : [ 1.02003e-005 ]
9540 : [ 1.01753e-005 ]
9541 : [ 1.11434e-005 ]
9542 : [ 9.76869e-006 ]
9543 : [ 1.10662e-005 ]
9544 : [ 9.50609e-006 ]
9545 : [ 1.02624e-005 ]
9546 : [ 1.11276e-005 ]
9547 : [ 8.63268e-006 ]
9548 : [ 8.66695e-006 ]
9549 : [ 9.40381e-006 ]
9550 : [ 8.53496e-006 ]
9551 : [ 1.08077e-005 ]
9552 : [ 9.02685e-006 ]
9553 : [ 1.05412e-005 ]
9554 : [ 8.85013e-006 ]
9555 : [ 1.05529e-005 ]
9556 : [ 1.03747e-005 ]
9557 : [ 9.79696e-006 ]
9558 : [ 9.60235e-006 ]
9559 : [ 9.54199e-006 ]
9560 : [ 1.07318e-005 ]
9561 : [ 9.39285e-006 ]
9562 : [ 9.91097e-006 ]
9563 : [ 9.28157e-006 ]
9564 : [ 1.11659e-005 ]
9565 : [ 8.98722e-006 ]
9566 : [ 8.71132e-006 ]
9567 : [ 9.23168e-006 ]
9568 : [ 1.08607e-005 ]
9569 : [ 8.46586e-006 ]
9570 : [ 1.11655e-005 ]
9571 : [ 9.30809e-006 ]
9572 : [ 1.07942e-005 ]
9573 : [ 1.07546e-005 ]
9574 : [ 9.12336e-006 ]
9575 : [ 9.26246e-006 ]
9576 : [ 8.81862e-006 ]
9577 : [ 1.02589e-005 ]
9578 : [ 8.58776e-006 ]
9579 : [ 9.39915e-006 ]
9580 : [ 9.05919e-006 ]
9581 : [ 9.31383e-006 ]
9582 : [ 8.8837e-006  ]
9583 : [ 1.0556e-005  ]
9584 : [ 9.18297e-006 ]
9585 : [ 1.04589e-005 ]
9586 : [ 1.04944e-005 ]
9587 : [ 9.35622e-006 ]
9588 : [ 1.03298e-005 ]
9589 : [ 9.05444e-006 ]
9590 : [ 8.92558e-006 ]
9591 : [ 1.02188e-005 ]
9592 : [ 1.14344e-005 ]
9593 : [ 1.07564e-005 ]
9594 : [ 8.86598e-006 ]
9595 : [ 9.17382e-006 ]
9596 : [ 1.13031e-005 ]
9597 : [ 1.08111e-005 ]
9598 : [ 9.72701e-006 ]
9599 : [ 1.06236e-005 ]
9600 : [ 9.51811e-006 ]
9601 : [ 1.05635e-005 ]
9602 : [ 1.11333e-005 ]
9603 : [ 9.70482e-006 ]
9604 : [ 9.96551e-006 ]
9605 : [ 1.07832e-005 ]
9606 : [ 1.00905e-005 ]
9607 : [ 1.11456e-005 ]
9608 : [ 1.03961e-005 ]
9609 : [ 1.00119e-005 ]
9610 : [ 9.84768e-006 ]
9611 : [ 9.33527e-006 ]
9612 : [ 9.57828e-006 ]
9613 : [ 9.54743e-006 ]
9614 : [ 1.02781e-005 ]
9615 : [ 1.02682e-005 ]
9616 : [ 1.07468e-005 ]
9617 : [ 1.09214e-005 ]
9618 : [ 1.15291e-005 ]
9619 : [ 1.09672e-005 ]
9620 : [ 8.33381e-006 ]
9621 : [ 1.08245e-005 ]
9622 : [ 9.45048e-006 ]
9623 : [ 9.98955e-006 ]
9624 : [ 1.0385e-005  ]
9625 : [ 1.10055e-005 ]
9626 : [ 1.01163e-005 ]
9627 : [ 9.5828e-006  ]
9628 : [ 1.10988e-005 ]
9629 : [ 1.0357e-005  ]
9630 : [ 9.5016e-006  ]
9631 : [ 9.39834e-006 ]
9632 : [ 8.44587e-006 ]
9633 : [ 1.01089e-005 ]
9634 : [ 1.07188e-005 ]
9635 : [ 1.10627e-005 ]
9636 : [ 1.03447e-005 ]
9637 : [ 9.66051e-006 ]
9638 : [ 9.60413e-006 ]
9639 : [ 8.61667e-006 ]
9640 : [ 9.86112e-006 ]
9641 : [ 9.16443e-006 ]
9642 : [ 1.09236e-005 ]
9643 : [ 9.28421e-006 ]
9644 : [ 8.91253e-006 ]
9645 : [ 1.06705e-005 ]
9646 : [ 1.13939e-005 ]
9647 : [ 1.057e-005   ]
9648 : [ 1.01453e-005 ]
9649 : [ 9.311e-006   ]
9650 : [ 1.07722e-005 ]
9651 : [ 1.07722e-005 ]
9652 : [ 9.69129e-006 ]
9653 : [ 1.04913e-005 ]
9654 : [ 1.04977e-005 ]
9655 : [ 8.81645e-006 ]
9656 : [ 9.16128e-006 ]
9657 : [ 9.23165e-006 ]
9658 : [ 9.19428e-006 ]
9659 : [ 1.10343e-005 ]
9660 : [ 1.06336e-005 ]
9661 : [ 8.95e-006    ]
9662 : [ 1.11965e-005 ]
9663 : [ 9.69179e-006 ]
9664 : [ 8.99396e-006 ]
9665 : [ 9.05068e-006 ]
9666 : [ 9.79179e-006 ]
9667 : [ 1.06452e-005 ]
9668 : [ 1.0156e-005  ]
9669 : [ 1.01555e-005 ]
9670 : [ 1.0737e-005  ]
9671 : [ 1.10111e-005 ]
9672 : [ 9.43563e-006 ]
9673 : [ 1.01535e-005 ]
9674 : [ 9.50607e-006 ]
9675 : [ 1.08113e-005 ]
9676 : [ 1.10741e-005 ]
9677 : [ 1.07078e-005 ]
9678 : [ 9.80804e-006 ]
9679 : [ 9.3352e-006  ]
9680 : [ 1.00989e-005 ]
9681 : [ 9.77027e-006 ]
9682 : [ 1.09044e-005 ]
9683 : [ 8.60296e-006 ]
9684 : [ 9.10104e-006 ]
9685 : [ 1.0989e-005  ]
9686 : [ 1.0974e-005  ]
9687 : [ 1.07968e-005 ]
9688 : [ 1.07623e-005 ]
9689 : [ 1.11663e-005 ]
9690 : [ 9.57541e-006 ]
9691 : [ 8.70805e-006 ]
9692 : [ 9.37919e-006 ]
9693 : [ 1.12608e-005 ]
9694 : [ 1.10374e-005 ]
9695 : [ 1.12719e-005 ]
9696 : [ 9.25532e-006 ]
9697 : [ 1.01257e-005 ]
9698 : [ 1.08711e-005 ]
9699 : [ 1.10283e-005 ]
9700 : [ 1.02187e-005 ]
9701 : [ 1.10596e-005 ]
9702 : [ 9.52795e-006 ]
9703 : [ 1.06926e-005 ]
9704 : [ 8.8274e-006  ]
9705 : [ 8.92123e-006 ]
9706 : [ 8.87727e-006 ]
9707 : [ 1.06347e-005 ]
9708 : [ 9.03801e-006 ]
9709 : [ 1.13337e-005 ]
9710 : [ 9.79099e-006 ]
9711 : [ 1.13804e-005 ]
9712 : [ 1.09721e-005 ]
9713 : [ 1.0114e-005  ]
9714 : [ 9.50784e-006 ]
9715 : [ 1.01337e-005 ]
9716 : [ 8.89251e-006 ]
9717 : [ 1.0277e-005  ]
9718 : [ 9.31809e-006 ]
9719 : [ 1.03369e-005 ]
9720 : [ 1.12924e-005 ]
9721 : [ 1.05568e-005 ]
9722 : [ 9.26626e-006 ]
9723 : [ 1.04326e-005 ]
9724 : [ 9.01194e-006 ]
9725 : [ 1.14865e-005 ]
9726 : [ 8.85123e-006 ]
9727 : [ 1.11444e-005 ]
9728 : [ 9.56224e-006 ]
9729 : [ 9.57448e-006 ]
9730 : [ 1.08452e-005 ]
9731 : [ 1.02651e-005 ]
9732 : [ 9.1422e-006  ]
9733 : [ 9.67634e-006 ]
9734 : [ 9.40415e-006 ]
9735 : [ 9.08937e-006 ]
9736 : [ 9.28512e-006 ]
9737 : [ 1.1063e-005  ]
9738 : [ 1.00834e-005 ]
9739 : [ 8.35175e-006 ]
9740 : [ 1.06011e-005 ]
9741 : [ 1.05108e-005 ]
9742 : [ 9.77851e-006 ]
9743 : [ 9.75825e-006 ]
9744 : [ 1.07862e-005 ]
9745 : [ 1.02018e-005 ]
9746 : [ 1.10648e-005 ]
9747 : [ 8.5509e-006  ]
9748 : [ 1.01131e-005 ]
9749 : [ 8.59938e-006 ]
9750 : [ 9.10596e-006 ]
9751 : [ 1.08605e-005 ]
9752 : [ 9.41303e-006 ]
9753 : [ 9.8365e-006  ]
9754 : [ 1.0602e-005  ]
9755 : [ 9.96645e-006 ]
9756 : [ 1.03651e-005 ]
9757 : [ 9.01588e-006 ]
9758 : [ 9.07698e-006 ]
9759 : [ 8.96024e-006 ]
9760 : [ 9.74826e-006 ]
9761 : [ 1.11143e-005 ]
9762 : [ 1.03444e-005 ]
9763 : [ 8.69069e-006 ]
9764 : [ 9.19236e-006 ]
9765 : [ 8.76452e-006 ]
9766 : [ 1.08664e-005 ]
9767 : [ 1.12833e-005 ]
9768 : [ 1.11492e-005 ]
9769 : [ 9.93659e-006 ]
9770 : [ 9.0855e-006  ]
9771 : [ 8.45305e-006 ]
9772 : [ 1.11026e-005 ]
9773 : [ 1.07803e-005 ]
9774 : [ 8.47664e-006 ]
9775 : [ 1.00357e-005 ]
9776 : [ 1.02281e-005 ]
9777 : [ 1.05561e-005 ]
9778 : [ 9.49001e-006 ]
9779 : [ 1.10816e-005 ]
9780 : [ 1.07696e-005 ]
9781 : [ 1.10151e-005 ]
9782 : [ 9.15119e-006 ]
9783 : [ 1.12242e-005 ]
9784 : [ 9.68904e-006 ]
9785 : [ 1.09181e-005 ]
9786 : [ 9.52452e-006 ]
9787 : [ 1.12791e-005 ]
9788 : [ 9.98583e-006 ]
9789 : [ 9.66348e-006 ]
9790 : [ 1.04727e-005 ]
9791 : [ 8.98449e-006 ]
9792 : [ 1.07587e-005 ]
9793 : [ 9.99361e-006 ]
9794 : [ 9.41125e-006 ]
9795 : [ 8.93302e-006 ]
9796 : [ 9.03043e-006 ]
9797 : [ 9.04739e-006 ]
9798 : [ 1.02507e-005 ]
9799 : [ 8.96564e-006 ]
9800 : [ 1.07717e-005 ]
9801 : [ 9.86135e-006 ]
9802 : [ 9.80961e-006 ]
9803 : [ 9.45221e-006 ]
9804 : [ 1.07602e-005 ]
9805 : [ 1.00516e-005 ]
9806 : [ 8.98078e-006 ]
9807 : [ 8.93004e-006 ]
9808 : [ 9.39959e-006 ]
9809 : [ 9.76646e-006 ]
9810 : [ 1.00514e-005 ]
9811 : [ 1.07514e-005 ]
9812 : [ 1.06728e-005 ]
9813 : [ 9.72202e-006 ]
9814 : [ 1.15526e-005 ]
9815 : [ 1.05066e-005 ]
9816 : [ 1.06417e-005 ]
9817 : [ 1.01007e-005 ]
9818 : [ 1.09186e-005 ]
9819 : [ 1.06961e-005 ]
9820 : [ 9.68594e-006 ]
9821 : [ 1.05814e-005 ]
9822 : [ 9.99275e-006 ]
9823 : [ 9.81451e-006 ]
9824 : [ 1.12406e-005 ]
9825 : [ 1.04172e-005 ]
9826 : [ 8.84651e-006 ]
9827 : [ 9.20669e-006 ]
9828 : [ 8.89463e-006 ]
9829 : [ 8.64003e-006 ]
9830 : [ 1.09637e-005 ]
9831 : [ 9.14971e-006 ]
9832 : [ 1.10018e-005 ]
9833 : [ 1.02012e-005 ]
9834 : [ 1.13785e-005 ]
9835 : [ 8.81202e-006 ]
9836 : [ 9.81392e-006 ]
9837 : [ 1.10418e-005 ]
9838 : [ 1.08946e-005 ]
9839 : [ 9.5594e-006  ]
9840 : [ 1.08708e-005 ]
9841 : [ 1.07998e-005 ]
9842 : [ 1.01044e-005 ]
9843 : [ 1.00275e-005 ]
9844 : [ 1.007e-005   ]
9845 : [ 9.89061e-006 ]
9846 : [ 1.0954e-005  ]
9847 : [ 1.06871e-005 ]
9848 : [ 9.03294e-006 ]
9849 : [ 1.15398e-005 ]
9850 : [ 1.00311e-005 ]
9851 : [ 9.19974e-006 ]
9852 : [ 9.48068e-006 ]
9853 : [ 1.05632e-005 ]
9854 : [ 9.53397e-006 ]
9855 : [ 9.74356e-006 ]
9856 : [ 1.14933e-005 ]
9857 : [ 8.7179e-006  ]
9858 : [ 1.02239e-005 ]
9859 : [ 8.9689e-006  ]
9860 : [ 1.14493e-005 ]
9861 : [ 1.03349e-005 ]
9862 : [ 9.6358e-006  ]
9863 : [ 1.05315e-005 ]
9864 : [ 9.79509e-006 ]
9865 : [ 8.54877e-006 ]
9866 : [ 8.95663e-006 ]
9867 : [ 1.09489e-005 ]
9868 : [ 1.01764e-005 ]
9869 : [ 9.32112e-006 ]
9870 : [ 9.54074e-006 ]
9871 : [ 9.23644e-006 ]
9872 : [ 1.04205e-005 ]
9873 : [ 9.86644e-006 ]
9874 : [ 9.96296e-006 ]
9875 : [ 1.08747e-005 ]
9876 : [ 1.00713e-005 ]
9877 : [ 1.08177e-005 ]
9878 : [ 1.09534e-005 ]
9879 : [ 1.00496e-005 ]
9880 : [ 1.10361e-005 ]
9881 : [ 1.11926e-005 ]
9882 : [ 1.10802e-005 ]
9883 : [ 8.99554e-006 ]
9884 : [ 9.5561e-006  ]
9885 : [ 9.02211e-006 ]
9886 : [ 9.97759e-006 ]
9887 : [ 1.02686e-005 ]
9888 : [ 1.02444e-005 ]
9889 : [ 9.32868e-006 ]
9890 : [ 9.87336e-006 ]
9891 : [ 1.05032e-005 ]
9892 : [ 1.06874e-005 ]
9893 : [ 1.00051e-005 ]
9894 : [ 9.21023e-006 ]
9895 : [ 1.00388e-005 ]
9896 : [ 1.0675e-005  ]
9897 : [ 1.00294e-005 ]
9898 : [ 1.06668e-005 ]
9899 : [ 1.08324e-005 ]
9900 : [ 1.00387e-005 ]
9901 : [ 8.79793e-006 ]
9902 : [ 9.69234e-006 ]
9903 : [ 1.13882e-005 ]
9904 : [ 1.09576e-005 ]
9905 : [ 1.08605e-005 ]
9906 : [ 9.71119e-006 ]
9907 : [ 1.09456e-005 ]
9908 : [ 1.00183e-005 ]
9909 : [ 1.09609e-005 ]
9910 : [ 1.15197e-005 ]
9911 : [ 1.04429e-005 ]
9912 : [ 9.69936e-006 ]
9913 : [ 9.32766e-006 ]
9914 : [ 9.7177e-006  ]
9915 : [ 9.32141e-006 ]
9916 : [ 9.87691e-006 ]
9917 : [ 8.98831e-006 ]
9918 : [ 1.01289e-005 ]
9919 : [ 1.15153e-005 ]
9920 : [ 8.85821e-006 ]
9921 : [ 1.08871e-005 ]
9922 : [ 9.50602e-006 ]
9923 : [ 1.14873e-005 ]
9924 : [ 9.60889e-006 ]
9925 : [ 9.5818e-006  ]
9926 : [ 8.75815e-006 ]
9927 : [ 8.87474e-006 ]
9928 : [ 1.14063e-005 ]
9929 : [ 9.80455e-006 ]
9930 : [ 1.10356e-005 ]
9931 : [ 1.03335e-005 ]
9932 : [ 1.00489e-005 ]
9933 : [ 1.0468e-005  ]
9934 : [ 8.69984e-006 ]
9935 : [ 1.05652e-005 ]
9936 : [ 9.37729e-006 ]
9937 : [ 8.91585e-006 ]
9938 : [ 1.07767e-005 ]
9939 : [ 1.1121e-005  ]
9940 : [ 9.64121e-006 ]
9941 : [ 8.76632e-006 ]
9942 : [ 1.08067e-005 ]
9943 : [ 9.60675e-006 ]
9944 : [ 8.82632e-006 ]
9945 : [ 9.08561e-006 ]
9946 : [ 1.12101e-005 ]
9947 : [ 1.12027e-005 ]
9948 : [ 9.18604e-006 ]
9949 : [ 1.04006e-005 ]
9950 : [ 8.92382e-006 ]
9951 : [ 1.03911e-005 ]
9952 : [ 8.72269e-006 ]
9953 : [ 1.03372e-005 ]
9954 : [ 1.10433e-005 ]
9955 : [ 9.79332e-006 ]
9956 : [ 9.58103e-006 ]
9957 : [ 1.04526e-005 ]
9958 : [ 9.03198e-006 ]
9959 : [ 9.75146e-006 ]
9960 : [ 9.67897e-006 ]
9961 : [ 1.00753e-005 ]
9962 : [ 8.49003e-006 ]
9963 : [ 9.76788e-006 ]
9964 : [ 8.82101e-006 ]
9965 : [ 1.01665e-005 ]
9966 : [ 1.03246e-005 ]
9967 : [ 9.9908e-006  ]
9968 : [ 8.55815e-006 ]
9969 : [ 9.53947e-006 ]
9970 : [ 8.91004e-006 ]
9971 : [ 1.10484e-005 ]
9972 : [ 1.02104e-005 ]
9973 : [ 8.77558e-006 ]
9974 : [ 9.91124e-006 ]
9975 : [ 9.69406e-006 ]
9976 : [ 1.05936e-005 ]
9977 : [ 9.837e-006   ]
9978 : [ 1.00471e-005 ]
9979 : [ 1.06291e-005 ]
9980 : [ 1.06706e-005 ]
9981 : [ 8.49835e-006 ]
9982 : [ 1.0401e-005  ]
9983 : [ 1.04191e-005 ]
9984 : [ 8.82279e-006 ]
9985 : [ 9.32457e-006 ]
9986 : [ 1.07266e-005 ]
9987 : [ 1.08553e-005 ]
9988 : [ 9.50276e-006 ]
9989 : [ 1.08648e-005 ]
9990 : [ 1.08394e-005 ]
9991 : [ 1.09844e-005 ]
9992 : [ 9.70154e-006 ]
9993 : [ 9.39809e-006 ]
9994 : [ 1.08346e-005 ]
9995 : [ 9.98755e-006 ]
9996 : [ 1.03141e-005 ]
9997 : [ 1.0219e-005  ]
9998 : [ 1.1087e-005  ]
9999 : [ 1.09992e-005 ]
