# Supplementary material for: Influence of tissue conductivity on foetal exposure to extremely low frequency magnetic fields at 50 Hz using stochastic dosimetry
Source: PLoS One. 2018 Feb 7;13(2):e0192131. doi: 10.1371/journal.pone.0192131 (PMC5802904; doi:10.1371/journal.pone.0192131)
Supplement: S1 File — (ZIP) [file pone.0192131.s001.zip › Data/Ydistributions(10000)/7m/Intestine.txt]

       [ y0           ]
   0 : [ 7.16662e-006 ]
   1 : [ 6.96043e-006 ]
   2 : [ 6.7585e-006  ]
   3 : [ 6.86784e-006 ]
   4 : [ 6.91356e-006 ]
   5 : [ 6.61377e-006 ]
   6 : [ 6.8601e-006  ]
   7 : [ 6.7754e-006  ]
   8 : [ 6.83263e-006 ]
   9 : [ 7.2839e-006  ]
  10 : [ 6.83258e-006 ]
  11 : [ 6.85008e-006 ]
  12 : [ 7.29027e-006 ]
  13 : [ 6.75467e-006 ]
  14 : [ 7.00982e-006 ]
  15 : [ 6.89275e-006 ]
  16 : [ 6.85864e-006 ]
  17 : [ 6.78522e-006 ]
  18 : [ 6.52543e-006 ]
  19 : [ 7.05006e-006 ]
  20 : [ 6.71573e-006 ]
  21 : [ 7.19796e-006 ]
  22 : [ 6.54519e-006 ]
  23 : [ 6.75054e-006 ]
  24 : [ 6.8648e-006  ]
  25 : [ 6.71473e-006 ]
  26 : [ 7.29e-006    ]
  27 : [ 6.64214e-006 ]
  28 : [ 7.1561e-006  ]
  29 : [ 6.9576e-006  ]
  30 : [ 6.96851e-006 ]
  31 : [ 6.73314e-006 ]
  32 : [ 6.6223e-006  ]
  33 : [ 6.82911e-006 ]
  34 : [ 7.08842e-006 ]
  35 : [ 7.0099e-006  ]
  36 : [ 6.52995e-006 ]
  37 : [ 6.65492e-006 ]
  38 : [ 7.07052e-006 ]
  39 : [ 6.86621e-006 ]
  40 : [ 6.95635e-006 ]
  41 : [ 6.61482e-006 ]
  42 : [ 6.81721e-006 ]
  43 : [ 7.19517e-006 ]
  44 : [ 6.9618e-006  ]
  45 : [ 7.25535e-006 ]
  46 : [ 7.01299e-006 ]
  47 : [ 6.66549e-006 ]
  48 : [ 7.06101e-006 ]
  49 : [ 7.14298e-006 ]
  50 : [ 6.90018e-006 ]
  51 : [ 6.95152e-006 ]
  52 : [ 6.829e-006   ]
  53 : [ 7.02759e-006 ]
  54 : [ 6.73614e-006 ]
  55 : [ 6.64701e-006 ]
  56 : [ 6.46482e-006 ]
  57 : [ 7.23241e-006 ]
  58 : [ 6.944e-006   ]
  59 : [ 6.90903e-006 ]
  60 : [ 6.864e-006   ]
  61 : [ 6.89909e-006 ]
  62 : [ 7.18942e-006 ]
  63 : [ 6.59826e-006 ]
  64 : [ 6.72039e-006 ]
  65 : [ 6.81086e-006 ]
  66 : [ 6.97732e-006 ]
  67 : [ 6.94119e-006 ]
  68 : [ 6.71272e-006 ]
  69 : [ 6.46632e-006 ]
  70 : [ 7.10505e-006 ]
  71 : [ 6.95375e-006 ]
  72 : [ 6.7428e-006  ]
  73 : [ 6.80144e-006 ]
  74 : [ 6.86336e-006 ]
  75 : [ 6.55448e-006 ]
  76 : [ 6.98488e-006 ]
  77 : [ 6.9079e-006  ]
  78 : [ 7.06864e-006 ]
  79 : [ 6.62987e-006 ]
  80 : [ 6.51992e-006 ]
  81 : [ 6.5425e-006  ]
  82 : [ 7.04772e-006 ]
  83 : [ 6.76808e-006 ]
  84 : [ 7.05056e-006 ]
  85 : [ 7.26862e-006 ]
  86 : [ 6.79317e-006 ]
  87 : [ 6.74029e-006 ]
  88 : [ 6.98312e-006 ]
  89 : [ 7.30211e-006 ]
  90 : [ 7.07191e-006 ]
  91 : [ 6.92774e-006 ]
  92 : [ 6.68628e-006 ]
  93 : [ 6.59337e-006 ]
  94 : [ 7.3877e-006  ]
  95 : [ 6.55785e-006 ]
  96 : [ 6.52774e-006 ]
  97 : [ 7.04782e-006 ]
  98 : [ 6.7374e-006  ]
  99 : [ 7.04234e-006 ]
 100 : [ 7.2362e-006  ]
 101 : [ 6.91584e-006 ]
 102 : [ 6.84503e-006 ]
 103 : [ 7.39678e-006 ]
 104 : [ 6.76402e-006 ]
 105 : [ 6.84213e-006 ]
 106 : [ 7.20366e-006 ]
 107 : [ 6.86724e-006 ]
 108 : [ 6.60477e-006 ]
 109 : [ 6.74721e-006 ]
 110 : [ 6.76561e-006 ]
 111 : [ 6.84751e-006 ]
 112 : [ 7.10568e-006 ]
 113 : [ 6.62408e-006 ]
 114 : [ 7.08949e-006 ]
 115 : [ 7.05566e-006 ]
 116 : [ 6.86019e-006 ]
 117 : [ 6.99683e-006 ]
 118 : [ 6.5613e-006  ]
 119 : [ 6.83485e-006 ]
 120 : [ 6.70781e-006 ]
 121 : [ 6.65136e-006 ]
 122 : [ 6.93855e-006 ]
 123 : [ 6.95476e-006 ]
 124 : [ 6.9215e-006  ]
 125 : [ 6.93369e-006 ]
 126 : [ 6.81607e-006 ]
 127 : [ 7.00131e-006 ]
 128 : [ 6.75358e-006 ]
 129 : [ 7.05858e-006 ]
 130 : [ 6.975e-006   ]
 131 : [ 6.56956e-006 ]
 132 : [ 7.00913e-006 ]
 133 : [ 7.14618e-006 ]
 134 : [ 6.74563e-006 ]
 135 : [ 6.51393e-006 ]
 136 : [ 6.56084e-006 ]
 137 : [ 6.5785e-006  ]
 138 : [ 7.01255e-006 ]
 139 : [ 7.24997e-006 ]
 140 : [ 6.81172e-006 ]
 141 : [ 6.82522e-006 ]
 142 : [ 6.67429e-006 ]
 143 : [ 7.30156e-006 ]
 144 : [ 6.69605e-006 ]
 145 : [ 6.74374e-006 ]
 146 : [ 6.50623e-006 ]
 147 : [ 6.85293e-006 ]
 148 : [ 6.85547e-006 ]
 149 : [ 6.80714e-006 ]
 150 : [ 6.87798e-006 ]
 151 : [ 6.89219e-006 ]
 152 : [ 6.62233e-006 ]
 153 : [ 6.76853e-006 ]
 154 : [ 6.89765e-006 ]
 155 : [ 6.70274e-006 ]
 156 : [ 6.83067e-006 ]
 157 : [ 7.21354e-006 ]
 158 : [ 6.47859e-006 ]
 159 : [ 6.94793e-006 ]
 160 : [ 7.04885e-006 ]
 161 : [ 6.83876e-006 ]
 162 : [ 6.68935e-006 ]
 163 : [ 7.32856e-006 ]
 164 : [ 7.18148e-006 ]
 165 : [ 6.51826e-006 ]
 166 : [ 6.98747e-006 ]
 167 : [ 6.89451e-006 ]
 168 : [ 6.82493e-006 ]
 169 : [ 6.87395e-006 ]
 170 : [ 6.63595e-006 ]
 171 : [ 6.58597e-006 ]
 172 : [ 6.54259e-006 ]
 173 : [ 6.96132e-006 ]
 174 : [ 6.9255e-006  ]
 175 : [ 6.72706e-006 ]
 176 : [ 7.01518e-006 ]
 177 : [ 6.76001e-006 ]
 178 : [ 6.91775e-006 ]
 179 : [ 6.72717e-006 ]
 180 : [ 6.88375e-006 ]
 181 : [ 6.62026e-006 ]
 182 : [ 6.7017e-006  ]
 183 : [ 6.85927e-006 ]
 184 : [ 7.01121e-006 ]
 185 : [ 6.88817e-006 ]
 186 : [ 6.90912e-006 ]
 187 : [ 6.52008e-006 ]
 188 : [ 6.61494e-006 ]
 189 : [ 6.59342e-006 ]
 190 : [ 6.82714e-006 ]
 191 : [ 6.95666e-006 ]
 192 : [ 6.76192e-006 ]
 193 : [ 6.56254e-006 ]
 194 : [ 6.49883e-006 ]
 195 : [ 7.06979e-006 ]
 196 : [ 7.26508e-006 ]
 197 : [ 7.40495e-006 ]
 198 : [ 6.90464e-006 ]
 199 : [ 6.84881e-006 ]
 200 : [ 6.4832e-006  ]
 201 : [ 6.86792e-006 ]
 202 : [ 6.91293e-006 ]
 203 : [ 6.9378e-006  ]
 204 : [ 6.8172e-006  ]
 205 : [ 6.74654e-006 ]
 206 : [ 6.75509e-006 ]
 207 : [ 6.86792e-006 ]
 208 : [ 6.85595e-006 ]
 209 : [ 6.56121e-006 ]
 210 : [ 7.069e-006   ]
 211 : [ 6.93713e-006 ]
 212 : [ 7.05564e-006 ]
 213 : [ 6.95816e-006 ]
 214 : [ 7.10072e-006 ]
 215 : [ 6.87325e-006 ]
 216 : [ 6.74982e-006 ]
 217 : [ 6.9257e-006  ]
 218 : [ 6.93457e-006 ]
 219 : [ 7.26687e-006 ]
 220 : [ 7.13926e-006 ]
 221 : [ 6.59801e-006 ]
 222 : [ 6.60475e-006 ]
 223 : [ 6.86038e-006 ]
 224 : [ 7.1202e-006  ]
 225 : [ 6.8549e-006  ]
 226 : [ 7.41456e-006 ]
 227 : [ 6.84979e-006 ]
 228 : [ 6.55172e-006 ]
 229 : [ 6.91049e-006 ]
 230 : [ 6.78086e-006 ]
 231 : [ 6.66492e-006 ]
 232 : [ 6.67228e-006 ]
 233 : [ 6.60844e-006 ]
 234 : [ 7.04941e-006 ]
 235 : [ 6.73744e-006 ]
 236 : [ 6.95832e-006 ]
 237 : [ 6.89447e-006 ]
 238 : [ 7.36163e-006 ]
 239 : [ 6.88736e-006 ]
 240 : [ 6.51901e-006 ]
 241 : [ 6.95466e-006 ]
 242 : [ 6.85177e-006 ]
 243 : [ 6.9356e-006  ]
 244 : [ 6.60469e-006 ]
 245 : [ 6.62666e-006 ]
 246 : [ 7.28599e-006 ]
 247 : [ 6.94609e-006 ]
 248 : [ 6.68896e-006 ]
 249 : [ 6.87493e-006 ]
 250 : [ 6.77103e-006 ]
 251 : [ 7.38817e-006 ]
 252 : [ 6.88924e-006 ]
 253 : [ 6.91015e-006 ]
 254 : [ 6.52662e-006 ]
 255 : [ 6.53771e-006 ]
 256 : [ 6.97694e-006 ]
 257 : [ 7.02313e-006 ]
 258 : [ 6.80954e-006 ]
 259 : [ 6.92964e-006 ]
 260 : [ 6.68383e-006 ]
 261 : [ 6.92585e-006 ]
 262 : [ 6.77864e-006 ]
 263 : [ 6.56647e-006 ]
 264 : [ 6.88628e-006 ]
 265 : [ 6.75181e-006 ]
 266 : [ 6.52004e-006 ]
 267 : [ 6.67571e-006 ]
 268 : [ 7.00629e-006 ]
 269 : [ 7.2219e-006  ]
 270 : [ 6.69753e-006 ]
 271 : [ 6.81221e-006 ]
 272 : [ 6.94465e-006 ]
 273 : [ 7.05341e-006 ]
 274 : [ 6.73373e-006 ]
 275 : [ 7.0199e-006  ]
 276 : [ 6.75465e-006 ]
 277 : [ 7.08633e-006 ]
 278 : [ 6.72723e-006 ]
 279 : [ 7.00704e-006 ]
 280 : [ 6.75411e-006 ]
 281 : [ 7.43519e-006 ]
 282 : [ 6.97211e-006 ]
 283 : [ 6.55814e-006 ]
 284 : [ 6.60725e-006 ]
 285 : [ 6.9429e-006  ]
 286 : [ 6.61223e-006 ]
 287 : [ 7.16756e-006 ]
 288 : [ 6.58724e-006 ]
 289 : [ 7.06315e-006 ]
 290 : [ 6.78953e-006 ]
 291 : [ 6.89153e-006 ]
 292 : [ 6.98317e-006 ]
 293 : [ 6.98351e-006 ]
 294 : [ 6.64484e-006 ]
 295 : [ 6.91945e-006 ]
 296 : [ 6.92794e-006 ]
 297 : [ 6.91451e-006 ]
 298 : [ 7.01874e-006 ]
 299 : [ 6.88901e-006 ]
 300 : [ 6.77615e-006 ]
 301 : [ 6.69838e-006 ]
 302 : [ 6.79641e-006 ]
 303 : [ 6.99103e-006 ]
 304 : [ 6.58843e-006 ]
 305 : [ 6.88393e-006 ]
 306 : [ 6.83683e-006 ]
 307 : [ 6.89042e-006 ]
 308 : [ 6.71556e-006 ]
 309 : [ 6.6635e-006  ]
 310 : [ 6.97063e-006 ]
 311 : [ 6.90749e-006 ]
 312 : [ 6.94942e-006 ]
 313 : [ 6.93133e-006 ]
 314 : [ 6.54387e-006 ]
 315 : [ 6.63405e-006 ]
 316 : [ 6.49598e-006 ]
 317 : [ 6.86282e-006 ]
 318 : [ 7.15292e-006 ]
 319 : [ 7.24871e-006 ]
 320 : [ 6.50906e-006 ]
 321 : [ 6.89302e-006 ]
 322 : [ 6.83521e-006 ]
 323 : [ 7.25213e-006 ]
 324 : [ 6.95507e-006 ]
 325 : [ 7.02351e-006 ]
 326 : [ 7.26922e-006 ]
 327 : [ 7.01195e-006 ]
 328 : [ 6.61695e-006 ]
 329 : [ 6.56177e-006 ]
 330 : [ 6.55023e-006 ]
 331 : [ 6.51134e-006 ]
 332 : [ 7.23858e-006 ]
 333 : [ 6.57067e-006 ]
 334 : [ 6.92739e-006 ]
 335 : [ 6.71669e-006 ]
 336 : [ 7.09011e-006 ]
 337 : [ 6.59269e-006 ]
 338 : [ 6.7315e-006  ]
 339 : [ 6.95143e-006 ]
 340 : [ 6.66081e-006 ]
 341 : [ 6.65634e-006 ]
 342 : [ 6.86262e-006 ]
 343 : [ 6.73506e-006 ]
 344 : [ 6.87653e-006 ]
 345 : [ 7.05945e-006 ]
 346 : [ 6.98534e-006 ]
 347 : [ 6.65241e-006 ]
 348 : [ 6.69126e-006 ]
 349 : [ 6.75227e-006 ]
 350 : [ 6.82771e-006 ]
 351 : [ 6.77474e-006 ]
 352 : [ 6.73747e-006 ]
 353 : [ 6.8734e-006  ]
 354 : [ 6.90628e-006 ]
 355 : [ 6.4752e-006  ]
 356 : [ 6.61576e-006 ]
 357 : [ 6.9198e-006  ]
 358 : [ 6.63049e-006 ]
 359 : [ 6.53874e-006 ]
 360 : [ 6.98346e-006 ]
 361 : [ 7.02617e-006 ]
 362 : [ 7.17926e-006 ]
 363 : [ 7.40791e-006 ]
 364 : [ 6.56596e-006 ]
 365 : [ 6.70559e-006 ]
 366 : [ 6.80153e-006 ]
 367 : [ 7.02927e-006 ]
 368 : [ 6.66088e-006 ]
 369 : [ 6.81531e-006 ]
 370 : [ 6.48258e-006 ]
 371 : [ 6.68869e-006 ]
 372 : [ 6.62636e-006 ]
 373 : [ 6.60308e-006 ]
 374 : [ 6.91873e-006 ]
 375 : [ 6.61194e-006 ]
 376 : [ 7.17439e-006 ]
 377 : [ 6.61372e-006 ]
 378 : [ 6.94682e-006 ]
 379 : [ 7.03791e-006 ]
 380 : [ 6.82985e-006 ]
 381 : [ 6.61427e-006 ]
 382 : [ 6.76205e-006 ]
 383 : [ 7.40454e-006 ]
 384 : [ 7.00967e-006 ]
 385 : [ 6.77471e-006 ]
 386 : [ 6.74816e-006 ]
 387 : [ 6.70075e-006 ]
 388 : [ 6.62146e-006 ]
 389 : [ 6.90112e-006 ]
 390 : [ 7.21338e-006 ]
 391 : [ 7.1573e-006  ]
 392 : [ 6.91953e-006 ]
 393 : [ 6.6945e-006  ]
 394 : [ 6.90226e-006 ]
 395 : [ 7.10575e-006 ]
 396 : [ 6.85355e-006 ]
 397 : [ 7.06148e-006 ]
 398 : [ 6.71305e-006 ]
 399 : [ 6.80976e-006 ]
 400 : [ 6.81007e-006 ]
 401 : [ 6.95261e-006 ]
 402 : [ 6.57117e-006 ]
 403 : [ 6.74437e-006 ]
 404 : [ 7.00034e-006 ]
 405 : [ 6.61295e-006 ]
 406 : [ 6.52611e-006 ]
 407 : [ 6.93084e-006 ]
 408 : [ 6.94075e-006 ]
 409 : [ 7.32546e-006 ]
 410 : [ 6.93452e-006 ]
 411 : [ 7.0165e-006  ]
 412 : [ 7.08861e-006 ]
 413 : [ 7.3686e-006  ]
 414 : [ 6.8547e-006  ]
 415 : [ 6.8413e-006  ]
 416 : [ 6.73412e-006 ]
 417 : [ 6.58187e-006 ]
 418 : [ 6.4769e-006  ]
 419 : [ 6.74808e-006 ]
 420 : [ 6.85719e-006 ]
 421 : [ 7.10421e-006 ]
 422 : [ 6.92115e-006 ]
 423 : [ 6.50429e-006 ]
 424 : [ 6.71924e-006 ]
 425 : [ 6.60071e-006 ]
 426 : [ 6.88096e-006 ]
 427 : [ 6.65914e-006 ]
 428 : [ 6.54284e-006 ]
 429 : [ 6.57373e-006 ]
 430 : [ 7.076e-006   ]
 431 : [ 7.11388e-006 ]
 432 : [ 6.57238e-006 ]
 433 : [ 7.00502e-006 ]
 434 : [ 6.86222e-006 ]
 435 : [ 6.97942e-006 ]
 436 : [ 6.46558e-006 ]
 437 : [ 6.89873e-006 ]
 438 : [ 6.66093e-006 ]
 439 : [ 6.91387e-006 ]
 440 : [ 6.65113e-006 ]
 441 : [ 6.64089e-006 ]
 442 : [ 6.62949e-006 ]
 443 : [ 6.85297e-006 ]
 444 : [ 6.74896e-006 ]
 445 : [ 6.88478e-006 ]
 446 : [ 6.73439e-006 ]
 447 : [ 6.81262e-006 ]
 448 : [ 6.54526e-006 ]
 449 : [ 6.947e-006   ]
 450 : [ 6.94973e-006 ]
 451 : [ 6.78897e-006 ]
 452 : [ 6.98271e-006 ]
 453 : [ 6.83884e-006 ]
 454 : [ 6.80467e-006 ]
 455 : [ 6.51138e-006 ]
 456 : [ 6.78742e-006 ]
 457 : [ 7.25735e-006 ]
 458 : [ 6.59499e-006 ]
 459 : [ 6.93267e-006 ]
 460 : [ 6.68919e-006 ]
 461 : [ 6.85528e-006 ]
 462 : [ 7.08432e-006 ]
 463 : [ 6.9217e-006  ]
 464 : [ 7.2123e-006  ]
 465 : [ 6.76585e-006 ]
 466 : [ 6.75377e-006 ]
 467 : [ 6.82584e-006 ]
 468 : [ 7.31278e-006 ]
 469 : [ 6.52731e-006 ]
 470 : [ 6.54528e-006 ]
 471 : [ 7.09788e-006 ]
 472 : [ 6.73222e-006 ]
 473 : [ 7.09579e-006 ]
 474 : [ 6.91598e-006 ]
 475 : [ 6.88606e-006 ]
 476 : [ 6.64179e-006 ]
 477 : [ 6.57194e-006 ]
 478 : [ 6.80942e-006 ]
 479 : [ 6.71099e-006 ]
 480 : [ 7.17509e-006 ]
 481 : [ 6.81058e-006 ]
 482 : [ 7.13834e-006 ]
 483 : [ 6.93407e-006 ]
 484 : [ 6.93511e-006 ]
 485 : [ 6.97309e-006 ]
 486 : [ 6.70641e-006 ]
 487 : [ 6.80547e-006 ]
 488 : [ 6.78068e-006 ]
 489 : [ 6.77627e-006 ]
 490 : [ 6.98373e-006 ]
 491 : [ 6.73673e-006 ]
 492 : [ 6.81111e-006 ]
 493 : [ 7.08396e-006 ]
 494 : [ 6.46897e-006 ]
 495 : [ 6.82216e-006 ]
 496 : [ 6.57099e-006 ]
 497 : [ 6.68537e-006 ]
 498 : [ 6.75758e-006 ]
 499 : [ 6.98742e-006 ]
 500 : [ 6.90139e-006 ]
 501 : [ 6.80859e-006 ]
 502 : [ 7.03635e-006 ]
 503 : [ 6.78151e-006 ]
 504 : [ 6.94622e-006 ]
 505 : [ 6.95546e-006 ]
 506 : [ 6.86742e-006 ]
 507 : [ 6.67708e-006 ]
 508 : [ 7.21548e-006 ]
 509 : [ 6.91217e-006 ]
 510 : [ 6.5659e-006  ]
 511 : [ 6.9922e-006  ]
 512 : [ 6.60154e-006 ]
 513 : [ 6.85847e-006 ]
 514 : [ 6.72162e-006 ]
 515 : [ 7.01152e-006 ]
 516 : [ 6.91143e-006 ]
 517 : [ 7.1149e-006  ]
 518 : [ 6.99339e-006 ]
 519 : [ 7.10698e-006 ]
 520 : [ 6.82207e-006 ]
 521 : [ 6.65599e-006 ]
 522 : [ 6.56603e-006 ]
 523 : [ 6.84311e-006 ]
 524 : [ 6.77013e-006 ]
 525 : [ 7.4452e-006  ]
 526 : [ 6.62012e-006 ]
 527 : [ 6.55647e-006 ]
 528 : [ 6.71834e-006 ]
 529 : [ 6.61306e-006 ]
 530 : [ 7.20933e-006 ]
 531 : [ 6.96426e-006 ]
 532 : [ 6.92214e-006 ]
 533 : [ 6.79938e-006 ]
 534 : [ 6.67186e-006 ]
 535 : [ 6.5267e-006  ]
 536 : [ 6.92844e-006 ]
 537 : [ 6.90331e-006 ]
 538 : [ 6.83142e-006 ]
 539 : [ 6.9961e-006  ]
 540 : [ 6.84211e-006 ]
 541 : [ 6.58715e-006 ]
 542 : [ 6.89352e-006 ]
 543 : [ 6.86884e-006 ]
 544 : [ 6.68725e-006 ]
 545 : [ 6.61839e-006 ]
 546 : [ 6.73702e-006 ]
 547 : [ 6.65743e-006 ]
 548 : [ 6.76021e-006 ]
 549 : [ 7.0268e-006  ]
 550 : [ 6.9241e-006  ]
 551 : [ 6.67593e-006 ]
 552 : [ 6.59632e-006 ]
 553 : [ 6.78455e-006 ]
 554 : [ 6.82018e-006 ]
 555 : [ 6.60841e-006 ]
 556 : [ 6.80978e-006 ]
 557 : [ 6.94737e-006 ]
 558 : [ 6.75948e-006 ]
 559 : [ 7.1023e-006  ]
 560 : [ 6.99224e-006 ]
 561 : [ 6.51506e-006 ]
 562 : [ 6.99802e-006 ]
 563 : [ 6.8346e-006  ]
 564 : [ 6.99104e-006 ]
 565 : [ 6.92479e-006 ]
 566 : [ 6.97012e-006 ]
 567 : [ 6.4933e-006  ]
 568 : [ 7.06764e-006 ]
 569 : [ 6.62979e-006 ]
 570 : [ 6.99004e-006 ]
 571 : [ 7.11005e-006 ]
 572 : [ 6.69181e-006 ]
 573 : [ 6.82947e-006 ]
 574 : [ 6.80032e-006 ]
 575 : [ 7.183e-006   ]
 576 : [ 6.63184e-006 ]
 577 : [ 6.81789e-006 ]
 578 : [ 6.86602e-006 ]
 579 : [ 6.61182e-006 ]
 580 : [ 6.66544e-006 ]
 581 : [ 6.62201e-006 ]
 582 : [ 6.72633e-006 ]
 583 : [ 6.66129e-006 ]
 584 : [ 6.91977e-006 ]
 585 : [ 7.12332e-006 ]
 586 : [ 6.66992e-006 ]
 587 : [ 6.8811e-006  ]
 588 : [ 6.9536e-006  ]
 589 : [ 7.03293e-006 ]
 590 : [ 6.54616e-006 ]
 591 : [ 6.62688e-006 ]
 592 : [ 7.20271e-006 ]
 593 : [ 6.82251e-006 ]
 594 : [ 6.60233e-006 ]
 595 : [ 6.90747e-006 ]
 596 : [ 6.58018e-006 ]
 597 : [ 6.58231e-006 ]
 598 : [ 6.84674e-006 ]
 599 : [ 6.74486e-006 ]
 600 : [ 6.89141e-006 ]
 601 : [ 6.87698e-006 ]
 602 : [ 6.70797e-006 ]
 603 : [ 6.75908e-006 ]
 604 : [ 6.58817e-006 ]
 605 : [ 6.62265e-006 ]
 606 : [ 6.74618e-006 ]
 607 : [ 6.88629e-006 ]
 608 : [ 6.97593e-006 ]
 609 : [ 6.56325e-006 ]
 610 : [ 6.67917e-006 ]
 611 : [ 6.93405e-006 ]
 612 : [ 6.68283e-006 ]
 613 : [ 6.9722e-006  ]
 614 : [ 6.94173e-006 ]
 615 : [ 6.59565e-006 ]
 616 : [ 6.63553e-006 ]
 617 : [ 6.89877e-006 ]
 618 : [ 6.86516e-006 ]
 619 : [ 6.76301e-006 ]
 620 : [ 6.80418e-006 ]
 621 : [ 6.99624e-006 ]
 622 : [ 6.85415e-006 ]
 623 : [ 7.06982e-006 ]
 624 : [ 6.74792e-006 ]
 625 : [ 7.28169e-006 ]
 626 : [ 6.63653e-006 ]
 627 : [ 6.68002e-006 ]
 628 : [ 7.01051e-006 ]
 629 : [ 6.63776e-006 ]
 630 : [ 6.68947e-006 ]
 631 : [ 6.93309e-006 ]
 632 : [ 6.89298e-006 ]
 633 : [ 6.70883e-006 ]
 634 : [ 7.07152e-006 ]
 635 : [ 7.28999e-006 ]
 636 : [ 6.57605e-006 ]
 637 : [ 6.89215e-006 ]
 638 : [ 6.90299e-006 ]
 639 : [ 6.64336e-006 ]
 640 : [ 6.54571e-006 ]
 641 : [ 7.01444e-006 ]
 642 : [ 7.22513e-006 ]
 643 : [ 6.95e-006    ]
 644 : [ 6.9582e-006  ]
 645 : [ 6.66593e-006 ]
 646 : [ 6.4854e-006  ]
 647 : [ 6.97602e-006 ]
 648 : [ 6.69508e-006 ]
 649 : [ 6.89778e-006 ]
 650 : [ 6.8115e-006  ]
 651 : [ 6.9293e-006  ]
 652 : [ 6.74492e-006 ]
 653 : [ 6.99752e-006 ]
 654 : [ 6.84392e-006 ]
 655 : [ 6.65655e-006 ]
 656 : [ 7.13827e-006 ]
 657 : [ 7.23308e-006 ]
 658 : [ 6.95644e-006 ]
 659 : [ 6.86707e-006 ]
 660 : [ 7.03709e-006 ]
 661 : [ 6.91928e-006 ]
 662 : [ 6.63769e-006 ]
 663 : [ 6.69834e-006 ]
 664 : [ 6.60941e-006 ]
 665 : [ 6.97702e-006 ]
 666 : [ 6.80177e-006 ]
 667 : [ 6.86482e-006 ]
 668 : [ 7.01067e-006 ]
 669 : [ 6.96569e-006 ]
 670 : [ 6.60571e-006 ]
 671 : [ 6.66329e-006 ]
 672 : [ 7.16799e-006 ]
 673 : [ 6.94662e-006 ]
 674 : [ 6.92667e-006 ]
 675 : [ 7.08635e-006 ]
 676 : [ 7.101e-006   ]
 677 : [ 6.60712e-006 ]
 678 : [ 6.88809e-006 ]
 679 : [ 6.52344e-006 ]
 680 : [ 6.91018e-006 ]
 681 : [ 6.9161e-006  ]
 682 : [ 7.47328e-006 ]
 683 : [ 6.72112e-006 ]
 684 : [ 7.22764e-006 ]
 685 : [ 6.90104e-006 ]
 686 : [ 7.17583e-006 ]
 687 : [ 6.63015e-006 ]
 688 : [ 7.24281e-006 ]
 689 : [ 6.87526e-006 ]
 690 : [ 7.10699e-006 ]
 691 : [ 6.95719e-006 ]
 692 : [ 6.73297e-006 ]
 693 : [ 6.73553e-006 ]
 694 : [ 6.8095e-006  ]
 695 : [ 7.37993e-006 ]
 696 : [ 7.044e-006   ]
 697 : [ 6.74343e-006 ]
 698 : [ 7.16767e-006 ]
 699 : [ 6.66446e-006 ]
 700 : [ 6.63807e-006 ]
 701 : [ 6.78351e-006 ]
 702 : [ 7.18696e-006 ]
 703 : [ 6.94321e-006 ]
 704 : [ 6.84535e-006 ]
 705 : [ 6.90628e-006 ]
 706 : [ 6.7867e-006  ]
 707 : [ 6.81666e-006 ]
 708 : [ 7.37946e-006 ]
 709 : [ 7.4798e-006  ]
 710 : [ 6.68515e-006 ]
 711 : [ 6.88691e-006 ]
 712 : [ 7.10124e-006 ]
 713 : [ 6.72626e-006 ]
 714 : [ 7.10389e-006 ]
 715 : [ 6.84066e-006 ]
 716 : [ 6.57732e-006 ]
 717 : [ 6.9468e-006  ]
 718 : [ 7.35483e-006 ]
 719 : [ 6.99679e-006 ]
 720 : [ 6.54667e-006 ]
 721 : [ 7.27368e-006 ]
 722 : [ 6.549e-006   ]
 723 : [ 6.77293e-006 ]
 724 : [ 7.09663e-006 ]
 725 : [ 7.25042e-006 ]
 726 : [ 6.84139e-006 ]
 727 : [ 7.23111e-006 ]
 728 : [ 6.54882e-006 ]
 729 : [ 6.86419e-006 ]
 730 : [ 6.96472e-006 ]
 731 : [ 6.89138e-006 ]
 732 : [ 7.33227e-006 ]
 733 : [ 6.58191e-006 ]
 734 : [ 6.90836e-006 ]
 735 : [ 6.88382e-006 ]
 736 : [ 6.63173e-006 ]
 737 : [ 6.74328e-006 ]
 738 : [ 6.60149e-006 ]
 739 : [ 6.78294e-006 ]
 740 : [ 6.82735e-006 ]
 741 : [ 7.17435e-006 ]
 742 : [ 6.91982e-006 ]
 743 : [ 7.36704e-006 ]
 744 : [ 6.7633e-006  ]
 745 : [ 7.32946e-006 ]
 746 : [ 6.7122e-006  ]
 747 : [ 6.54723e-006 ]
 748 : [ 6.81205e-006 ]
 749 : [ 6.6263e-006  ]
 750 : [ 6.87062e-006 ]
 751 : [ 6.55708e-006 ]
 752 : [ 6.46715e-006 ]
 753 : [ 7.14383e-006 ]
 754 : [ 6.90446e-006 ]
 755 : [ 6.90175e-006 ]
 756 : [ 7.34778e-006 ]
 757 : [ 6.97565e-006 ]
 758 : [ 6.64734e-006 ]
 759 : [ 6.73401e-006 ]
 760 : [ 6.4935e-006  ]
 761 : [ 6.55668e-006 ]
 762 : [ 7.20635e-006 ]
 763 : [ 6.94247e-006 ]
 764 : [ 6.5994e-006  ]
 765 : [ 6.90229e-006 ]
 766 : [ 6.48882e-006 ]
 767 : [ 7.05182e-006 ]
 768 : [ 6.8855e-006  ]
 769 : [ 6.63146e-006 ]
 770 : [ 7.05973e-006 ]
 771 : [ 7.37529e-006 ]
 772 : [ 6.6553e-006  ]
 773 : [ 6.56939e-006 ]
 774 : [ 6.92968e-006 ]
 775 : [ 6.71995e-006 ]
 776 : [ 6.62887e-006 ]
 777 : [ 7.05225e-006 ]
 778 : [ 6.90272e-006 ]
 779 : [ 6.57629e-006 ]
 780 : [ 6.91867e-006 ]
 781 : [ 6.7957e-006  ]
 782 : [ 6.62494e-006 ]
 783 : [ 6.84205e-006 ]
 784 : [ 7.09687e-006 ]
 785 : [ 6.62619e-006 ]
 786 : [ 6.81319e-006 ]
 787 : [ 7.3173e-006  ]
 788 : [ 7.25801e-006 ]
 789 : [ 6.61861e-006 ]
 790 : [ 6.88054e-006 ]
 791 : [ 6.87512e-006 ]
 792 : [ 6.73246e-006 ]
 793 : [ 7.1174e-006  ]
 794 : [ 7.03324e-006 ]
 795 : [ 6.94111e-006 ]
 796 : [ 6.73162e-006 ]
 797 : [ 6.88735e-006 ]
 798 : [ 6.76786e-006 ]
 799 : [ 6.77095e-006 ]
 800 : [ 7.21617e-006 ]
 801 : [ 6.59716e-006 ]
 802 : [ 6.80478e-006 ]
 803 : [ 6.80131e-006 ]
 804 : [ 6.78892e-006 ]
 805 : [ 6.79805e-006 ]
 806 : [ 6.87807e-006 ]
 807 : [ 6.84436e-006 ]
 808 : [ 6.69601e-006 ]
 809 : [ 6.7245e-006  ]
 810 : [ 6.6313e-006  ]
 811 : [ 6.91368e-006 ]
 812 : [ 6.72512e-006 ]
 813 : [ 6.51342e-006 ]
 814 : [ 7.03809e-006 ]
 815 : [ 6.84149e-006 ]
 816 : [ 6.67429e-006 ]
 817 : [ 6.87762e-006 ]
 818 : [ 7.23982e-006 ]
 819 : [ 7.32995e-006 ]
 820 : [ 7.14281e-006 ]
 821 : [ 6.85395e-006 ]
 822 : [ 6.5864e-006  ]
 823 : [ 6.94033e-006 ]
 824 : [ 6.50799e-006 ]
 825 : [ 6.50452e-006 ]
 826 : [ 6.67114e-006 ]
 827 : [ 7.0864e-006  ]
 828 : [ 6.71034e-006 ]
 829 : [ 7.21788e-006 ]
 830 : [ 6.92321e-006 ]
 831 : [ 6.96808e-006 ]
 832 : [ 6.51712e-006 ]
 833 : [ 7.245e-006   ]
 834 : [ 6.73463e-006 ]
 835 : [ 6.87978e-006 ]
 836 : [ 7.07417e-006 ]
 837 : [ 6.55274e-006 ]
 838 : [ 6.64921e-006 ]
 839 : [ 6.61797e-006 ]
 840 : [ 6.58758e-006 ]
 841 : [ 6.8804e-006  ]
 842 : [ 6.4634e-006  ]
 843 : [ 7.04112e-006 ]
 844 : [ 6.9797e-006  ]
 845 : [ 6.5155e-006  ]
 846 : [ 6.92092e-006 ]
 847 : [ 6.9333e-006  ]
 848 : [ 7.2425e-006  ]
 849 : [ 6.94872e-006 ]
 850 : [ 6.717e-006   ]
 851 : [ 6.73e-006    ]
 852 : [ 6.63455e-006 ]
 853 : [ 6.96571e-006 ]
 854 : [ 7.11104e-006 ]
 855 : [ 6.47949e-006 ]
 856 : [ 6.67574e-006 ]
 857 : [ 6.91122e-006 ]
 858 : [ 6.73141e-006 ]
 859 : [ 6.77215e-006 ]
 860 : [ 6.97152e-006 ]
 861 : [ 6.87646e-006 ]
 862 : [ 7.03718e-006 ]
 863 : [ 7.0206e-006  ]
 864 : [ 7.00977e-006 ]
 865 : [ 6.73802e-006 ]
 866 : [ 6.83595e-006 ]
 867 : [ 6.6603e-006  ]
 868 : [ 6.89489e-006 ]
 869 : [ 6.63802e-006 ]
 870 : [ 6.8876e-006  ]
 871 : [ 6.75451e-006 ]
 872 : [ 6.66918e-006 ]
 873 : [ 6.61811e-006 ]
 874 : [ 7.08959e-006 ]
 875 : [ 6.54657e-006 ]
 876 : [ 7.01994e-006 ]
 877 : [ 6.67404e-006 ]
 878 : [ 7.3557e-006  ]
 879 : [ 6.77959e-006 ]
 880 : [ 6.58047e-006 ]
 881 : [ 7.30406e-006 ]
 882 : [ 7.34035e-006 ]
 883 : [ 6.59969e-006 ]
 884 : [ 6.66112e-006 ]
 885 : [ 6.66336e-006 ]
 886 : [ 6.96324e-006 ]
 887 : [ 7.2106e-006  ]
 888 : [ 7.32227e-006 ]
 889 : [ 6.85473e-006 ]
 890 : [ 6.90616e-006 ]
 891 : [ 6.63211e-006 ]
 892 : [ 6.49935e-006 ]
 893 : [ 6.49168e-006 ]
 894 : [ 6.66522e-006 ]
 895 : [ 6.47812e-006 ]
 896 : [ 6.62575e-006 ]
 897 : [ 6.61102e-006 ]
 898 : [ 6.70819e-006 ]
 899 : [ 6.8081e-006  ]
 900 : [ 6.75489e-006 ]
 901 : [ 6.87247e-006 ]
 902 : [ 6.55233e-006 ]
 903 : [ 7.27371e-006 ]
 904 : [ 6.76279e-006 ]
 905 : [ 6.8733e-006  ]
 906 : [ 6.50121e-006 ]
 907 : [ 6.93811e-006 ]
 908 : [ 7.1494e-006  ]
 909 : [ 6.89043e-006 ]
 910 : [ 6.65011e-006 ]
 911 : [ 6.62969e-006 ]
 912 : [ 6.90974e-006 ]
 913 : [ 6.86304e-006 ]
 914 : [ 6.8361e-006  ]
 915 : [ 6.64342e-006 ]
 916 : [ 7.27402e-006 ]
 917 : [ 7.11678e-006 ]
 918 : [ 6.89642e-006 ]
 919 : [ 6.9858e-006  ]
 920 : [ 6.53238e-006 ]
 921 : [ 6.71053e-006 ]
 922 : [ 6.93464e-006 ]
 923 : [ 6.73551e-006 ]
 924 : [ 6.7849e-006  ]
 925 : [ 7.29445e-006 ]
 926 : [ 6.61091e-006 ]
 927 : [ 7.40243e-006 ]
 928 : [ 6.84227e-006 ]
 929 : [ 7.05562e-006 ]
 930 : [ 6.76666e-006 ]
 931 : [ 6.56265e-006 ]
 932 : [ 6.89291e-006 ]
 933 : [ 6.83098e-006 ]
 934 : [ 6.94117e-006 ]
 935 : [ 6.82727e-006 ]
 936 : [ 6.90276e-006 ]
 937 : [ 6.83862e-006 ]
 938 : [ 7.02226e-006 ]
 939 : [ 6.99321e-006 ]
 940 : [ 6.95235e-006 ]
 941 : [ 6.76495e-006 ]
 942 : [ 7.43488e-006 ]
 943 : [ 7.44197e-006 ]
 944 : [ 6.61426e-006 ]
 945 : [ 6.91233e-006 ]
 946 : [ 6.64563e-006 ]
 947 : [ 6.56159e-006 ]
 948 : [ 6.96169e-006 ]
 949 : [ 6.959e-006   ]
 950 : [ 6.86718e-006 ]
 951 : [ 6.85245e-006 ]
 952 : [ 6.57076e-006 ]
 953 : [ 6.78949e-006 ]
 954 : [ 6.5419e-006  ]
 955 : [ 6.90884e-006 ]
 956 : [ 6.62658e-006 ]
 957 : [ 6.5335e-006  ]
 958 : [ 6.96791e-006 ]
 959 : [ 6.636e-006   ]
 960 : [ 6.92901e-006 ]
 961 : [ 6.66888e-006 ]
 962 : [ 6.95399e-006 ]
 963 : [ 6.543e-006   ]
 964 : [ 6.60093e-006 ]
 965 : [ 6.8778e-006  ]
 966 : [ 6.66277e-006 ]
 967 : [ 6.85304e-006 ]
 968 : [ 6.53109e-006 ]
 969 : [ 6.72534e-006 ]
 970 : [ 7.23509e-006 ]
 971 : [ 7.33441e-006 ]
 972 : [ 6.93373e-006 ]
 973 : [ 6.86156e-006 ]
 974 : [ 6.79095e-006 ]
 975 : [ 6.64189e-006 ]
 976 : [ 6.68403e-006 ]
 977 : [ 6.87131e-006 ]
 978 : [ 6.74129e-006 ]
 979 : [ 6.89361e-006 ]
 980 : [ 6.68829e-006 ]
 981 : [ 7.20924e-006 ]
 982 : [ 6.96112e-006 ]
 983 : [ 6.6899e-006  ]
 984 : [ 6.89563e-006 ]
 985 : [ 6.69534e-006 ]
 986 : [ 7.1661e-006  ]
 987 : [ 6.88649e-006 ]
 988 : [ 6.64031e-006 ]
 989 : [ 7.15596e-006 ]
 990 : [ 6.77415e-006 ]
 991 : [ 7.18687e-006 ]
 992 : [ 6.4867e-006  ]
 993 : [ 6.83775e-006 ]
 994 : [ 7.142e-006   ]
 995 : [ 7.11052e-006 ]
 996 : [ 6.64054e-006 ]
 997 : [ 6.83778e-006 ]
 998 : [ 6.53697e-006 ]
 999 : [ 6.5008e-006  ]
1000 : [ 6.4765e-006  ]
1001 : [ 6.7372e-006  ]
1002 : [ 6.89929e-006 ]
1003 : [ 6.97893e-006 ]
1004 : [ 7.06383e-006 ]
1005 : [ 6.84379e-006 ]
1006 : [ 6.56241e-006 ]
1007 : [ 6.98762e-006 ]
1008 : [ 6.59401e-006 ]
1009 : [ 6.51698e-006 ]
1010 : [ 6.89829e-006 ]
1011 : [ 7.27973e-006 ]
1012 : [ 6.51758e-006 ]
1013 : [ 6.58997e-006 ]
1014 : [ 7.44083e-006 ]
1015 : [ 6.83538e-006 ]
1016 : [ 6.50492e-006 ]
1017 : [ 6.86225e-006 ]
1018 : [ 6.58077e-006 ]
1019 : [ 6.94022e-006 ]
1020 : [ 6.9422e-006  ]
1021 : [ 6.91947e-006 ]
1022 : [ 6.75255e-006 ]
1023 : [ 6.91376e-006 ]
1024 : [ 6.56142e-006 ]
1025 : [ 7.23002e-006 ]
1026 : [ 6.81104e-006 ]
1027 : [ 6.86567e-006 ]
1028 : [ 6.80057e-006 ]
1029 : [ 6.81169e-006 ]
1030 : [ 6.51537e-006 ]
1031 : [ 6.61733e-006 ]
1032 : [ 6.9117e-006  ]
1033 : [ 6.81197e-006 ]
1034 : [ 6.90263e-006 ]
1035 : [ 6.85779e-006 ]
1036 : [ 6.81318e-006 ]
1037 : [ 6.92635e-006 ]
1038 : [ 7.16252e-006 ]
1039 : [ 6.53149e-006 ]
1040 : [ 7.08124e-006 ]
1041 : [ 7.1394e-006  ]
1042 : [ 7.01501e-006 ]
1043 : [ 6.87546e-006 ]
1044 : [ 6.62997e-006 ]
1045 : [ 6.53349e-006 ]
1046 : [ 6.79649e-006 ]
1047 : [ 6.65321e-006 ]
1048 : [ 6.82437e-006 ]
1049 : [ 6.88874e-006 ]
1050 : [ 7.03537e-006 ]
1051 : [ 6.52047e-006 ]
1052 : [ 6.56767e-006 ]
1053 : [ 6.93335e-006 ]
1054 : [ 7.07855e-006 ]
1055 : [ 6.66562e-006 ]
1056 : [ 6.8623e-006  ]
1057 : [ 7.29714e-006 ]
1058 : [ 6.89756e-006 ]
1059 : [ 6.94398e-006 ]
1060 : [ 6.62597e-006 ]
1061 : [ 6.9801e-006  ]
1062 : [ 6.90624e-006 ]
1063 : [ 7.09889e-006 ]
1064 : [ 7.35489e-006 ]
1065 : [ 6.53933e-006 ]
1066 : [ 6.92965e-006 ]
1067 : [ 6.85381e-006 ]
1068 : [ 7.00966e-006 ]
1069 : [ 6.91332e-006 ]
1070 : [ 6.91486e-006 ]
1071 : [ 6.79036e-006 ]
1072 : [ 6.79067e-006 ]
1073 : [ 6.79607e-006 ]
1074 : [ 6.79351e-006 ]
1075 : [ 7.1902e-006  ]
1076 : [ 6.88982e-006 ]
1077 : [ 7.22575e-006 ]
1078 : [ 6.90276e-006 ]
1079 : [ 6.73262e-006 ]
1080 : [ 6.8092e-006  ]
1081 : [ 6.64982e-006 ]
1082 : [ 6.71738e-006 ]
1083 : [ 6.95082e-006 ]
1084 : [ 6.80292e-006 ]
1085 : [ 6.84205e-006 ]
1086 : [ 7.25659e-006 ]
1087 : [ 6.68706e-006 ]
1088 : [ 6.92958e-006 ]
1089 : [ 6.88812e-006 ]
1090 : [ 6.89608e-006 ]
1091 : [ 6.67056e-006 ]
1092 : [ 6.88706e-006 ]
1093 : [ 6.72581e-006 ]
1094 : [ 7.11515e-006 ]
1095 : [ 6.98003e-006 ]
1096 : [ 6.61439e-006 ]
1097 : [ 7.03319e-006 ]
1098 : [ 6.57207e-006 ]
1099 : [ 6.71051e-006 ]
1100 : [ 6.59254e-006 ]
1101 : [ 6.72908e-006 ]
1102 : [ 6.94715e-006 ]
1103 : [ 7.27402e-006 ]
1104 : [ 6.54453e-006 ]
1105 : [ 6.99114e-006 ]
1106 : [ 7.12427e-006 ]
1107 : [ 7.03512e-006 ]
1108 : [ 6.61039e-006 ]
1109 : [ 6.79868e-006 ]
1110 : [ 7.2454e-006  ]
1111 : [ 7.46609e-006 ]
1112 : [ 6.6406e-006  ]
1113 : [ 7.07636e-006 ]
1114 : [ 6.94032e-006 ]
1115 : [ 6.56523e-006 ]
1116 : [ 6.66016e-006 ]
1117 : [ 6.54932e-006 ]
1118 : [ 6.86132e-006 ]
1119 : [ 7.39186e-006 ]
1120 : [ 6.95289e-006 ]
1121 : [ 7.18766e-006 ]
1122 : [ 7.01652e-006 ]
1123 : [ 6.82705e-006 ]
1124 : [ 6.95575e-006 ]
1125 : [ 7.09104e-006 ]
1126 : [ 7.19174e-006 ]
1127 : [ 7.0954e-006  ]
1128 : [ 6.74095e-006 ]
1129 : [ 6.96872e-006 ]
1130 : [ 6.71415e-006 ]
1131 : [ 6.66332e-006 ]
1132 : [ 6.9798e-006  ]
1133 : [ 6.83607e-006 ]
1134 : [ 6.96597e-006 ]
1135 : [ 6.50933e-006 ]
1136 : [ 6.65272e-006 ]
1137 : [ 6.93917e-006 ]
1138 : [ 6.66943e-006 ]
1139 : [ 6.53506e-006 ]
1140 : [ 7.2094e-006  ]
1141 : [ 7.13501e-006 ]
1142 : [ 6.88119e-006 ]
1143 : [ 6.97736e-006 ]
1144 : [ 6.83511e-006 ]
1145 : [ 6.64715e-006 ]
1146 : [ 6.64427e-006 ]
1147 : [ 6.52773e-006 ]
1148 : [ 6.93459e-006 ]
1149 : [ 6.85184e-006 ]
1150 : [ 7.26162e-006 ]
1151 : [ 6.62096e-006 ]
1152 : [ 7.01699e-006 ]
1153 : [ 6.84836e-006 ]
1154 : [ 6.64313e-006 ]
1155 : [ 6.91416e-006 ]
1156 : [ 6.95623e-006 ]
1157 : [ 6.87137e-006 ]
1158 : [ 6.90896e-006 ]
1159 : [ 6.6053e-006  ]
1160 : [ 6.89027e-006 ]
1161 : [ 7.01793e-006 ]
1162 : [ 7.05224e-006 ]
1163 : [ 7.19277e-006 ]
1164 : [ 6.8375e-006  ]
1165 : [ 6.56515e-006 ]
1166 : [ 6.82908e-006 ]
1167 : [ 6.8413e-006  ]
1168 : [ 7.03297e-006 ]
1169 : [ 6.80088e-006 ]
1170 : [ 6.55745e-006 ]
1171 : [ 6.9137e-006  ]
1172 : [ 6.65249e-006 ]
1173 : [ 6.51659e-006 ]
1174 : [ 6.64765e-006 ]
1175 : [ 6.50024e-006 ]
1176 : [ 6.65845e-006 ]
1177 : [ 6.77333e-006 ]
1178 : [ 6.84322e-006 ]
1179 : [ 6.71809e-006 ]
1180 : [ 6.86573e-006 ]
1181 : [ 7.03794e-006 ]
1182 : [ 6.93533e-006 ]
1183 : [ 6.85466e-006 ]
1184 : [ 6.9594e-006  ]
1185 : [ 6.5226e-006  ]
1186 : [ 6.63842e-006 ]
1187 : [ 6.8747e-006  ]
1188 : [ 6.62202e-006 ]
1189 : [ 6.74197e-006 ]
1190 : [ 7.20383e-006 ]
1191 : [ 7.09683e-006 ]
1192 : [ 6.86136e-006 ]
1193 : [ 6.62607e-006 ]
1194 : [ 6.52037e-006 ]
1195 : [ 7.03988e-006 ]
1196 : [ 7.32485e-006 ]
1197 : [ 6.75072e-006 ]
1198 : [ 7.25947e-006 ]
1199 : [ 6.73373e-006 ]
1200 : [ 6.89516e-006 ]
1201 : [ 6.61949e-006 ]
1202 : [ 6.95388e-006 ]
1203 : [ 6.90697e-006 ]
1204 : [ 6.48501e-006 ]
1205 : [ 7.23762e-006 ]
1206 : [ 7.36382e-006 ]
1207 : [ 6.99326e-006 ]
1208 : [ 6.75205e-006 ]
1209 : [ 6.68461e-006 ]
1210 : [ 7.3692e-006  ]
1211 : [ 6.9036e-006  ]
1212 : [ 6.81278e-006 ]
1213 : [ 7.21543e-006 ]
1214 : [ 6.89991e-006 ]
1215 : [ 6.96898e-006 ]
1216 : [ 6.82222e-006 ]
1217 : [ 7.08078e-006 ]
1218 : [ 6.5812e-006  ]
1219 : [ 6.91894e-006 ]
1220 : [ 6.6911e-006  ]
1221 : [ 6.61515e-006 ]
1222 : [ 6.52108e-006 ]
1223 : [ 6.59754e-006 ]
1224 : [ 7.25974e-006 ]
1225 : [ 6.89513e-006 ]
1226 : [ 6.62738e-006 ]
1227 : [ 6.65667e-006 ]
1228 : [ 6.95952e-006 ]
1229 : [ 6.7963e-006  ]
1230 : [ 6.79842e-006 ]
1231 : [ 6.88446e-006 ]
1232 : [ 7.4799e-006  ]
1233 : [ 6.65154e-006 ]
1234 : [ 6.97968e-006 ]
1235 : [ 6.93108e-006 ]
1236 : [ 6.68789e-006 ]
1237 : [ 6.50438e-006 ]
1238 : [ 6.76531e-006 ]
1239 : [ 6.58336e-006 ]
1240 : [ 6.85813e-006 ]
1241 : [ 6.49068e-006 ]
1242 : [ 6.7387e-006  ]
1243 : [ 6.64278e-006 ]
1244 : [ 6.6617e-006  ]
1245 : [ 6.89752e-006 ]
1246 : [ 6.56427e-006 ]
1247 : [ 6.93792e-006 ]
1248 : [ 6.9347e-006  ]
1249 : [ 6.95173e-006 ]
1250 : [ 6.76612e-006 ]
1251 : [ 6.83106e-006 ]
1252 : [ 6.61126e-006 ]
1253 : [ 6.71786e-006 ]
1254 : [ 6.61268e-006 ]
1255 : [ 7.29387e-006 ]
1256 : [ 6.89098e-006 ]
1257 : [ 6.9935e-006  ]
1258 : [ 6.93752e-006 ]
1259 : [ 7.14011e-006 ]
1260 : [ 6.92229e-006 ]
1261 : [ 6.66873e-006 ]
1262 : [ 7.17559e-006 ]
1263 : [ 6.84894e-006 ]
1264 : [ 6.56113e-006 ]
1265 : [ 6.55792e-006 ]
1266 : [ 6.87936e-006 ]
1267 : [ 6.61018e-006 ]
1268 : [ 6.58651e-006 ]
1269 : [ 6.72737e-006 ]
1270 : [ 7.20897e-006 ]
1271 : [ 6.75785e-006 ]
1272 : [ 6.91465e-006 ]
1273 : [ 6.80389e-006 ]
1274 : [ 7.04946e-006 ]
1275 : [ 6.71721e-006 ]
1276 : [ 6.64818e-006 ]
1277 : [ 6.66131e-006 ]
1278 : [ 7.05397e-006 ]
1279 : [ 6.5581e-006  ]
1280 : [ 6.67417e-006 ]
1281 : [ 6.93269e-006 ]
1282 : [ 6.54998e-006 ]
1283 : [ 6.92349e-006 ]
1284 : [ 7.13185e-006 ]
1285 : [ 7.26579e-006 ]
1286 : [ 6.80362e-006 ]
1287 : [ 6.79757e-006 ]
1288 : [ 6.52367e-006 ]
1289 : [ 6.85559e-006 ]
1290 : [ 7.25652e-006 ]
1291 : [ 6.69844e-006 ]
1292 : [ 6.95169e-006 ]
1293 : [ 6.7301e-006  ]
1294 : [ 6.86275e-006 ]
1295 : [ 7.04302e-006 ]
1296 : [ 6.90642e-006 ]
1297 : [ 7.03828e-006 ]
1298 : [ 6.77644e-006 ]
1299 : [ 7.10028e-006 ]
1300 : [ 6.90112e-006 ]
1301 : [ 6.78495e-006 ]
1302 : [ 6.88476e-006 ]
1303 : [ 7.1148e-006  ]
1304 : [ 6.55577e-006 ]
1305 : [ 7.11033e-006 ]
1306 : [ 6.73687e-006 ]
1307 : [ 7.1862e-006  ]
1308 : [ 6.82471e-006 ]
1309 : [ 7.34679e-006 ]
1310 : [ 6.73828e-006 ]
1311 : [ 6.73075e-006 ]
1312 : [ 6.54916e-006 ]
1313 : [ 6.90616e-006 ]
1314 : [ 6.8357e-006  ]
1315 : [ 7.26997e-006 ]
1316 : [ 6.53286e-006 ]
1317 : [ 7.18872e-006 ]
1318 : [ 6.87479e-006 ]
1319 : [ 6.65648e-006 ]
1320 : [ 6.72704e-006 ]
1321 : [ 6.62048e-006 ]
1322 : [ 6.5987e-006  ]
1323 : [ 6.6649e-006  ]
1324 : [ 6.61743e-006 ]
1325 : [ 7.12287e-006 ]
1326 : [ 6.98667e-006 ]
1327 : [ 6.60391e-006 ]
1328 : [ 6.869e-006   ]
1329 : [ 7.06948e-006 ]
1330 : [ 6.91886e-006 ]
1331 : [ 6.92131e-006 ]
1332 : [ 6.81586e-006 ]
1333 : [ 6.96492e-006 ]
1334 : [ 6.75367e-006 ]
1335 : [ 6.8477e-006  ]
1336 : [ 7.05701e-006 ]
1337 : [ 6.57774e-006 ]
1338 : [ 7.21899e-006 ]
1339 : [ 7.06416e-006 ]
1340 : [ 6.50044e-006 ]
1341 : [ 6.63646e-006 ]
1342 : [ 6.48584e-006 ]
1343 : [ 6.91904e-006 ]
1344 : [ 6.83423e-006 ]
1345 : [ 6.62475e-006 ]
1346 : [ 6.58704e-006 ]
1347 : [ 6.64804e-006 ]
1348 : [ 6.71711e-006 ]
1349 : [ 7.00896e-006 ]
1350 : [ 7.0109e-006  ]
1351 : [ 6.59846e-006 ]
1352 : [ 6.72696e-006 ]
1353 : [ 7.28837e-006 ]
1354 : [ 6.85511e-006 ]
1355 : [ 6.64986e-006 ]
1356 : [ 6.6863e-006  ]
1357 : [ 6.56217e-006 ]
1358 : [ 6.79085e-006 ]
1359 : [ 6.61647e-006 ]
1360 : [ 6.93031e-006 ]
1361 : [ 7.12307e-006 ]
1362 : [ 6.75694e-006 ]
1363 : [ 6.69554e-006 ]
1364 : [ 6.88899e-006 ]
1365 : [ 6.93825e-006 ]
1366 : [ 6.93212e-006 ]
1367 : [ 6.97373e-006 ]
1368 : [ 6.56429e-006 ]
1369 : [ 7.04671e-006 ]
1370 : [ 6.80646e-006 ]
1371 : [ 6.84742e-006 ]
1372 : [ 6.89654e-006 ]
1373 : [ 6.53861e-006 ]
1374 : [ 6.64649e-006 ]
1375 : [ 6.64499e-006 ]
1376 : [ 6.8812e-006  ]
1377 : [ 6.85449e-006 ]
1378 : [ 6.965e-006   ]
1379 : [ 7.0264e-006  ]
1380 : [ 6.47427e-006 ]
1381 : [ 6.89351e-006 ]
1382 : [ 6.52948e-006 ]
1383 : [ 6.86639e-006 ]
1384 : [ 6.87378e-006 ]
1385 : [ 6.66872e-006 ]
1386 : [ 6.56799e-006 ]
1387 : [ 6.4817e-006  ]
1388 : [ 6.88313e-006 ]
1389 : [ 6.92324e-006 ]
1390 : [ 6.94795e-006 ]
1391 : [ 6.91997e-006 ]
1392 : [ 6.78962e-006 ]
1393 : [ 6.75462e-006 ]
1394 : [ 6.64295e-006 ]
1395 : [ 6.6604e-006  ]
1396 : [ 6.9184e-006  ]
1397 : [ 7.02286e-006 ]
1398 : [ 6.50692e-006 ]
1399 : [ 6.83854e-006 ]
1400 : [ 6.9665e-006  ]
1401 : [ 6.73821e-006 ]
1402 : [ 7.03387e-006 ]
1403 : [ 6.95274e-006 ]
1404 : [ 6.9652e-006  ]
1405 : [ 7.2351e-006  ]
1406 : [ 6.91991e-006 ]
1407 : [ 6.72566e-006 ]
1408 : [ 6.96544e-006 ]
1409 : [ 6.8114e-006  ]
1410 : [ 6.57594e-006 ]
1411 : [ 6.91825e-006 ]
1412 : [ 6.79576e-006 ]
1413 : [ 6.66662e-006 ]
1414 : [ 6.71796e-006 ]
1415 : [ 6.61763e-006 ]
1416 : [ 6.93194e-006 ]
1417 : [ 6.86058e-006 ]
1418 : [ 6.64473e-006 ]
1419 : [ 6.98234e-006 ]
1420 : [ 6.94326e-006 ]
1421 : [ 6.81125e-006 ]
1422 : [ 6.84929e-006 ]
1423 : [ 6.87712e-006 ]
1424 : [ 7.01738e-006 ]
1425 : [ 7.29639e-006 ]
1426 : [ 7.10715e-006 ]
1427 : [ 7.02575e-006 ]
1428 : [ 6.56694e-006 ]
1429 : [ 6.83883e-006 ]
1430 : [ 6.97403e-006 ]
1431 : [ 6.5605e-006  ]
1432 : [ 6.788e-006   ]
1433 : [ 6.9776e-006  ]
1434 : [ 6.55748e-006 ]
1435 : [ 6.7109e-006  ]
1436 : [ 7.17419e-006 ]
1437 : [ 6.93907e-006 ]
1438 : [ 6.53823e-006 ]
1439 : [ 6.66225e-006 ]
1440 : [ 6.90086e-006 ]
1441 : [ 6.69369e-006 ]
1442 : [ 6.87055e-006 ]
1443 : [ 6.73858e-006 ]
1444 : [ 6.87276e-006 ]
1445 : [ 7.18324e-006 ]
1446 : [ 7.04895e-006 ]
1447 : [ 6.90018e-006 ]
1448 : [ 6.94142e-006 ]
1449 : [ 6.83251e-006 ]
1450 : [ 7.05447e-006 ]
1451 : [ 6.91614e-006 ]
1452 : [ 6.8935e-006  ]
1453 : [ 6.69498e-006 ]
1454 : [ 7.28112e-006 ]
1455 : [ 6.95863e-006 ]
1456 : [ 6.56624e-006 ]
1457 : [ 6.62957e-006 ]
1458 : [ 6.4929e-006  ]
1459 : [ 6.95481e-006 ]
1460 : [ 6.85731e-006 ]
1461 : [ 7.26175e-006 ]
1462 : [ 6.95078e-006 ]
1463 : [ 6.92083e-006 ]
1464 : [ 6.86738e-006 ]
1465 : [ 6.88665e-006 ]
1466 : [ 6.93055e-006 ]
1467 : [ 6.58584e-006 ]
1468 : [ 6.88438e-006 ]
1469 : [ 6.9099e-006  ]
1470 : [ 6.6657e-006  ]
1471 : [ 6.60865e-006 ]
1472 : [ 7.11399e-006 ]
1473 : [ 6.85192e-006 ]
1474 : [ 6.85083e-006 ]
1475 : [ 6.88163e-006 ]
1476 : [ 6.85294e-006 ]
1477 : [ 7.18991e-006 ]
1478 : [ 6.62245e-006 ]
1479 : [ 6.66495e-006 ]
1480 : [ 6.80703e-006 ]
1481 : [ 6.69744e-006 ]
1482 : [ 7.09413e-006 ]
1483 : [ 6.86033e-006 ]
1484 : [ 6.82918e-006 ]
1485 : [ 6.64876e-006 ]
1486 : [ 6.87723e-006 ]
1487 : [ 6.74926e-006 ]
1488 : [ 6.95025e-006 ]
1489 : [ 7.51288e-006 ]
1490 : [ 6.63099e-006 ]
1491 : [ 6.92708e-006 ]
1492 : [ 7.02773e-006 ]
1493 : [ 6.91719e-006 ]
1494 : [ 6.51915e-006 ]
1495 : [ 6.7542e-006  ]
1496 : [ 6.65788e-006 ]
1497 : [ 7.14989e-006 ]
1498 : [ 6.81156e-006 ]
1499 : [ 6.89706e-006 ]
1500 : [ 6.81091e-006 ]
1501 : [ 6.86789e-006 ]
1502 : [ 6.76791e-006 ]
1503 : [ 6.54023e-006 ]
1504 : [ 6.88097e-006 ]
1505 : [ 6.5266e-006  ]
1506 : [ 7.01213e-006 ]
1507 : [ 6.47077e-006 ]
1508 : [ 6.48956e-006 ]
1509 : [ 6.61884e-006 ]
1510 : [ 6.91123e-006 ]
1511 : [ 6.5922e-006  ]
1512 : [ 6.76166e-006 ]
1513 : [ 6.68603e-006 ]
1514 : [ 6.73612e-006 ]
1515 : [ 6.90322e-006 ]
1516 : [ 7.09793e-006 ]
1517 : [ 6.47314e-006 ]
1518 : [ 6.77443e-006 ]
1519 : [ 6.53635e-006 ]
1520 : [ 6.86008e-006 ]
1521 : [ 6.86812e-006 ]
1522 : [ 7.04351e-006 ]
1523 : [ 7.00626e-006 ]
1524 : [ 6.7871e-006  ]
1525 : [ 6.75964e-006 ]
1526 : [ 6.59298e-006 ]
1527 : [ 6.59354e-006 ]
1528 : [ 7.2191e-006  ]
1529 : [ 6.86052e-006 ]
1530 : [ 6.78105e-006 ]
1531 : [ 6.93597e-006 ]
1532 : [ 6.89361e-006 ]
1533 : [ 7.33065e-006 ]
1534 : [ 6.68755e-006 ]
1535 : [ 7.37298e-006 ]
1536 : [ 6.7844e-006  ]
1537 : [ 6.86222e-006 ]
1538 : [ 6.6047e-006  ]
1539 : [ 6.5004e-006  ]
1540 : [ 6.55973e-006 ]
1541 : [ 6.54697e-006 ]
1542 : [ 7.01553e-006 ]
1543 : [ 6.9861e-006  ]
1544 : [ 6.54815e-006 ]
1545 : [ 6.63309e-006 ]
1546 : [ 6.88531e-006 ]
1547 : [ 6.9272e-006  ]
1548 : [ 6.68874e-006 ]
1549 : [ 6.92781e-006 ]
1550 : [ 6.96757e-006 ]
1551 : [ 6.56677e-006 ]
1552 : [ 7.2057e-006  ]
1553 : [ 6.88573e-006 ]
1554 : [ 6.62428e-006 ]
1555 : [ 6.70478e-006 ]
1556 : [ 6.49904e-006 ]
1557 : [ 6.50509e-006 ]
1558 : [ 6.61618e-006 ]
1559 : [ 6.87566e-006 ]
1560 : [ 6.94131e-006 ]
1561 : [ 6.63657e-006 ]
1562 : [ 6.94093e-006 ]
1563 : [ 6.93374e-006 ]
1564 : [ 7.43872e-006 ]
1565 : [ 7.32713e-006 ]
1566 : [ 6.80069e-006 ]
1567 : [ 6.88904e-006 ]
1568 : [ 6.68686e-006 ]
1569 : [ 6.56315e-006 ]
1570 : [ 6.48386e-006 ]
1571 : [ 6.70425e-006 ]
1572 : [ 6.75393e-006 ]
1573 : [ 7.15482e-006 ]
1574 : [ 7.05683e-006 ]
1575 : [ 6.93978e-006 ]
1576 : [ 6.89097e-006 ]
1577 : [ 6.77789e-006 ]
1578 : [ 7.16859e-006 ]
1579 : [ 6.76778e-006 ]
1580 : [ 7.07603e-006 ]
1581 : [ 7.32927e-006 ]
1582 : [ 7.25689e-006 ]
1583 : [ 6.73384e-006 ]
1584 : [ 6.7966e-006  ]
1585 : [ 6.8991e-006  ]
1586 : [ 6.51262e-006 ]
1587 : [ 6.56217e-006 ]
1588 : [ 7.29141e-006 ]
1589 : [ 6.68784e-006 ]
1590 : [ 6.66791e-006 ]
1591 : [ 7.07223e-006 ]
1592 : [ 6.75985e-006 ]
1593 : [ 6.62667e-006 ]
1594 : [ 7.41302e-006 ]
1595 : [ 6.49456e-006 ]
1596 : [ 6.55578e-006 ]
1597 : [ 6.75073e-006 ]
1598 : [ 6.86645e-006 ]
1599 : [ 6.87898e-006 ]
1600 : [ 6.87493e-006 ]
1601 : [ 6.91074e-006 ]
1602 : [ 6.77267e-006 ]
1603 : [ 6.72666e-006 ]
1604 : [ 6.84068e-006 ]
1605 : [ 6.99294e-006 ]
1606 : [ 6.81897e-006 ]
1607 : [ 7.40276e-006 ]
1608 : [ 6.85903e-006 ]
1609 : [ 6.6455e-006  ]
1610 : [ 6.482e-006   ]
1611 : [ 6.6991e-006  ]
1612 : [ 6.65574e-006 ]
1613 : [ 6.68225e-006 ]
1614 : [ 7.03724e-006 ]
1615 : [ 6.66762e-006 ]
1616 : [ 6.79137e-006 ]
1617 : [ 6.49394e-006 ]
1618 : [ 6.99568e-006 ]
1619 : [ 6.97875e-006 ]
1620 : [ 6.60136e-006 ]
1621 : [ 6.83829e-006 ]
1622 : [ 7.1105e-006  ]
1623 : [ 6.69077e-006 ]
1624 : [ 6.73476e-006 ]
1625 : [ 6.91829e-006 ]
1626 : [ 6.92625e-006 ]
1627 : [ 6.81564e-006 ]
1628 : [ 7.02403e-006 ]
1629 : [ 6.77682e-006 ]
1630 : [ 6.74879e-006 ]
1631 : [ 6.9969e-006  ]
1632 : [ 6.713e-006   ]
1633 : [ 6.82791e-006 ]
1634 : [ 6.57389e-006 ]
1635 : [ 7.07508e-006 ]
1636 : [ 6.8159e-006  ]
1637 : [ 6.6597e-006  ]
1638 : [ 6.68287e-006 ]
1639 : [ 7.00183e-006 ]
1640 : [ 6.52678e-006 ]
1641 : [ 6.5652e-006  ]
1642 : [ 6.5877e-006  ]
1643 : [ 6.59674e-006 ]
1644 : [ 7.24691e-006 ]
1645 : [ 7.01063e-006 ]
1646 : [ 6.57512e-006 ]
1647 : [ 6.52039e-006 ]
1648 : [ 7.25243e-006 ]
1649 : [ 6.70481e-006 ]
1650 : [ 6.69837e-006 ]
1651 : [ 6.74361e-006 ]
1652 : [ 6.97334e-006 ]
1653 : [ 6.73342e-006 ]
1654 : [ 6.77746e-006 ]
1655 : [ 7.02217e-006 ]
1656 : [ 6.78684e-006 ]
1657 : [ 6.93601e-006 ]
1658 : [ 7.12e-006    ]
1659 : [ 6.86063e-006 ]
1660 : [ 6.68116e-006 ]
1661 : [ 7.31588e-006 ]
1662 : [ 7.10222e-006 ]
1663 : [ 6.801e-006   ]
1664 : [ 6.593e-006   ]
1665 : [ 6.82919e-006 ]
1666 : [ 6.87467e-006 ]
1667 : [ 6.63696e-006 ]
1668 : [ 6.68123e-006 ]
1669 : [ 7.27674e-006 ]
1670 : [ 7.32098e-006 ]
1671 : [ 6.79214e-006 ]
1672 : [ 6.7232e-006  ]
1673 : [ 6.92131e-006 ]
1674 : [ 6.85603e-006 ]
1675 : [ 6.6539e-006  ]
1676 : [ 6.87562e-006 ]
1677 : [ 6.75073e-006 ]
1678 : [ 6.85183e-006 ]
1679 : [ 6.82161e-006 ]
1680 : [ 7.05484e-006 ]
1681 : [ 6.95308e-006 ]
1682 : [ 6.5866e-006  ]
1683 : [ 7.22085e-006 ]
1684 : [ 6.54044e-006 ]
1685 : [ 7.43698e-006 ]
1686 : [ 6.65305e-006 ]
1687 : [ 7.12153e-006 ]
1688 : [ 7.23796e-006 ]
1689 : [ 6.51133e-006 ]
1690 : [ 6.79775e-006 ]
1691 : [ 7.05322e-006 ]
1692 : [ 6.78952e-006 ]
1693 : [ 6.84244e-006 ]
1694 : [ 6.88785e-006 ]
1695 : [ 7.05514e-006 ]
1696 : [ 6.50612e-006 ]
1697 : [ 6.82917e-006 ]
1698 : [ 6.49971e-006 ]
1699 : [ 6.8695e-006  ]
1700 : [ 7.26726e-006 ]
1701 : [ 7.28442e-006 ]
1702 : [ 6.9881e-006  ]
1703 : [ 6.9032e-006  ]
1704 : [ 6.67633e-006 ]
1705 : [ 6.92957e-006 ]
1706 : [ 6.61387e-006 ]
1707 : [ 7.06938e-006 ]
1708 : [ 6.5405e-006  ]
1709 : [ 6.49629e-006 ]
1710 : [ 6.71232e-006 ]
1711 : [ 6.61914e-006 ]
1712 : [ 6.86624e-006 ]
1713 : [ 6.78089e-006 ]
1714 : [ 6.80783e-006 ]
1715 : [ 6.6777e-006  ]
1716 : [ 6.54486e-006 ]
1717 : [ 6.68464e-006 ]
1718 : [ 6.96615e-006 ]
1719 : [ 6.56137e-006 ]
1720 : [ 6.76911e-006 ]
1721 : [ 7.22235e-006 ]
1722 : [ 6.8794e-006  ]
1723 : [ 7.10849e-006 ]
1724 : [ 6.73111e-006 ]
1725 : [ 6.7376e-006  ]
1726 : [ 6.46393e-006 ]
1727 : [ 6.95403e-006 ]
1728 : [ 7.30656e-006 ]
1729 : [ 6.87581e-006 ]
1730 : [ 6.91257e-006 ]
1731 : [ 7.09242e-006 ]
1732 : [ 6.99743e-006 ]
1733 : [ 6.49734e-006 ]
1734 : [ 6.91472e-006 ]
1735 : [ 7.21617e-006 ]
1736 : [ 6.68203e-006 ]
1737 : [ 6.7282e-006  ]
1738 : [ 6.61234e-006 ]
1739 : [ 7.23944e-006 ]
1740 : [ 6.66015e-006 ]
1741 : [ 7.0066e-006  ]
1742 : [ 6.75062e-006 ]
1743 : [ 6.49278e-006 ]
1744 : [ 6.9675e-006  ]
1745 : [ 6.95517e-006 ]
1746 : [ 6.66046e-006 ]
1747 : [ 6.68209e-006 ]
1748 : [ 6.61057e-006 ]
1749 : [ 6.90061e-006 ]
1750 : [ 6.52342e-006 ]
1751 : [ 6.93219e-006 ]
1752 : [ 6.46158e-006 ]
1753 : [ 6.68602e-006 ]
1754 : [ 7.05975e-006 ]
1755 : [ 6.95019e-006 ]
1756 : [ 6.54657e-006 ]
1757 : [ 6.82388e-006 ]
1758 : [ 6.97401e-006 ]
1759 : [ 6.78899e-006 ]
1760 : [ 6.7591e-006  ]
1761 : [ 6.88049e-006 ]
1762 : [ 6.94785e-006 ]
1763 : [ 7.09342e-006 ]
1764 : [ 6.51275e-006 ]
1765 : [ 6.91762e-006 ]
1766 : [ 6.61921e-006 ]
1767 : [ 6.90737e-006 ]
1768 : [ 6.75218e-006 ]
1769 : [ 7.11136e-006 ]
1770 : [ 6.82612e-006 ]
1771 : [ 7.18726e-006 ]
1772 : [ 7.32546e-006 ]
1773 : [ 6.8289e-006  ]
1774 : [ 6.89422e-006 ]
1775 : [ 6.95409e-006 ]
1776 : [ 7.06437e-006 ]
1777 : [ 7.29691e-006 ]
1778 : [ 6.56284e-006 ]
1779 : [ 6.76809e-006 ]
1780 : [ 6.67151e-006 ]
1781 : [ 6.83601e-006 ]
1782 : [ 6.58471e-006 ]
1783 : [ 7.03148e-006 ]
1784 : [ 6.8407e-006  ]
1785 : [ 6.99849e-006 ]
1786 : [ 6.96726e-006 ]
1787 : [ 6.96944e-006 ]
1788 : [ 7.38931e-006 ]
1789 : [ 7.31188e-006 ]
1790 : [ 6.73571e-006 ]
1791 : [ 7.28533e-006 ]
1792 : [ 6.74079e-006 ]
1793 : [ 7.12915e-006 ]
1794 : [ 6.64099e-006 ]
1795 : [ 7.38376e-006 ]
1796 : [ 6.99643e-006 ]
1797 : [ 7.3239e-006  ]
1798 : [ 6.54751e-006 ]
1799 : [ 7.44116e-006 ]
1800 : [ 6.6669e-006  ]
1801 : [ 6.95042e-006 ]
1802 : [ 6.90836e-006 ]
1803 : [ 6.7084e-006  ]
1804 : [ 6.87039e-006 ]
1805 : [ 6.8953e-006  ]
1806 : [ 6.87675e-006 ]
1807 : [ 6.98051e-006 ]
1808 : [ 6.72479e-006 ]
1809 : [ 6.92031e-006 ]
1810 : [ 7.3068e-006  ]
1811 : [ 6.69285e-006 ]
1812 : [ 6.92287e-006 ]
1813 : [ 6.90215e-006 ]
1814 : [ 6.69953e-006 ]
1815 : [ 7.07543e-006 ]
1816 : [ 6.5872e-006  ]
1817 : [ 6.62017e-006 ]
1818 : [ 7.01312e-006 ]
1819 : [ 6.73384e-006 ]
1820 : [ 6.93136e-006 ]
1821 : [ 6.88623e-006 ]
1822 : [ 6.47553e-006 ]
1823 : [ 6.98515e-006 ]
1824 : [ 7.0578e-006  ]
1825 : [ 6.80483e-006 ]
1826 : [ 6.8407e-006  ]
1827 : [ 6.67114e-006 ]
1828 : [ 6.93152e-006 ]
1829 : [ 6.78671e-006 ]
1830 : [ 6.8404e-006  ]
1831 : [ 7.25275e-006 ]
1832 : [ 6.60066e-006 ]
1833 : [ 6.58498e-006 ]
1834 : [ 7.12266e-006 ]
1835 : [ 6.8467e-006  ]
1836 : [ 6.53505e-006 ]
1837 : [ 6.91419e-006 ]
1838 : [ 7.00682e-006 ]
1839 : [ 7.22647e-006 ]
1840 : [ 6.93604e-006 ]
1841 : [ 6.70625e-006 ]
1842 : [ 6.97988e-006 ]
1843 : [ 6.91937e-006 ]
1844 : [ 6.6913e-006  ]
1845 : [ 6.92109e-006 ]
1846 : [ 7.25556e-006 ]
1847 : [ 6.8654e-006  ]
1848 : [ 6.6956e-006  ]
1849 : [ 7.11746e-006 ]
1850 : [ 6.8214e-006  ]
1851 : [ 6.82277e-006 ]
1852 : [ 7.4406e-006  ]
1853 : [ 6.57843e-006 ]
1854 : [ 6.74056e-006 ]
1855 : [ 6.71032e-006 ]
1856 : [ 7.00861e-006 ]
1857 : [ 7.34572e-006 ]
1858 : [ 6.52575e-006 ]
1859 : [ 6.73221e-006 ]
1860 : [ 6.55908e-006 ]
1861 : [ 6.7674e-006  ]
1862 : [ 6.72923e-006 ]
1863 : [ 7.0037e-006  ]
1864 : [ 7.05083e-006 ]
1865 : [ 6.94969e-006 ]
1866 : [ 7.05689e-006 ]
1867 : [ 6.52248e-006 ]
1868 : [ 6.82423e-006 ]
1869 : [ 6.95487e-006 ]
1870 : [ 6.9311e-006  ]
1871 : [ 6.77032e-006 ]
1872 : [ 7.12868e-006 ]
1873 : [ 6.87932e-006 ]
1874 : [ 6.66455e-006 ]
1875 : [ 7.0583e-006  ]
1876 : [ 7.04887e-006 ]
1877 : [ 6.48507e-006 ]
1878 : [ 6.75858e-006 ]
1879 : [ 7.07902e-006 ]
1880 : [ 6.77722e-006 ]
1881 : [ 6.85254e-006 ]
1882 : [ 6.56715e-006 ]
1883 : [ 6.97394e-006 ]
1884 : [ 6.78499e-006 ]
1885 : [ 6.52517e-006 ]
1886 : [ 7.30392e-006 ]
1887 : [ 6.87526e-006 ]
1888 : [ 6.7072e-006  ]
1889 : [ 7.03515e-006 ]
1890 : [ 6.86182e-006 ]
1891 : [ 6.7419e-006  ]
1892 : [ 6.47618e-006 ]
1893 : [ 6.71623e-006 ]
1894 : [ 6.63651e-006 ]
1895 : [ 7.26101e-006 ]
1896 : [ 6.78067e-006 ]
1897 : [ 6.91774e-006 ]
1898 : [ 6.7634e-006  ]
1899 : [ 6.89482e-006 ]
1900 : [ 6.95497e-006 ]
1901 : [ 7.10332e-006 ]
1902 : [ 7.03541e-006 ]
1903 : [ 6.96238e-006 ]
1904 : [ 7.20812e-006 ]
1905 : [ 6.48236e-006 ]
1906 : [ 6.69186e-006 ]
1907 : [ 6.81654e-006 ]
1908 : [ 7.23689e-006 ]
1909 : [ 6.54946e-006 ]
1910 : [ 6.93257e-006 ]
1911 : [ 6.564e-006   ]
1912 : [ 7.27929e-006 ]
1913 : [ 6.92809e-006 ]
1914 : [ 6.65699e-006 ]
1915 : [ 6.73476e-006 ]
1916 : [ 6.50213e-006 ]
1917 : [ 6.527e-006   ]
1918 : [ 7.06597e-006 ]
1919 : [ 6.94061e-006 ]
1920 : [ 7.14541e-006 ]
1921 : [ 6.6472e-006  ]
1922 : [ 6.73416e-006 ]
1923 : [ 6.89605e-006 ]
1924 : [ 6.88864e-006 ]
1925 : [ 7.07956e-006 ]
1926 : [ 6.58515e-006 ]
1927 : [ 6.67808e-006 ]
1928 : [ 6.64322e-006 ]
1929 : [ 6.9002e-006  ]
1930 : [ 6.68487e-006 ]
1931 : [ 6.8796e-006  ]
1932 : [ 6.47447e-006 ]
1933 : [ 6.58512e-006 ]
1934 : [ 7.43282e-006 ]
1935 : [ 6.63763e-006 ]
1936 : [ 7.24085e-006 ]
1937 : [ 7.20772e-006 ]
1938 : [ 6.85856e-006 ]
1939 : [ 6.77113e-006 ]
1940 : [ 6.90459e-006 ]
1941 : [ 6.85885e-006 ]
1942 : [ 6.82046e-006 ]
1943 : [ 6.53176e-006 ]
1944 : [ 6.49195e-006 ]
1945 : [ 6.86743e-006 ]
1946 : [ 6.97924e-006 ]
1947 : [ 6.55236e-006 ]
1948 : [ 6.9425e-006  ]
1949 : [ 6.91195e-006 ]
1950 : [ 6.52081e-006 ]
1951 : [ 6.58528e-006 ]
1952 : [ 6.89137e-006 ]
1953 : [ 6.92831e-006 ]
1954 : [ 6.78303e-006 ]
1955 : [ 6.95708e-006 ]
1956 : [ 6.58788e-006 ]
1957 : [ 6.8399e-006  ]
1958 : [ 7.06655e-006 ]
1959 : [ 6.97195e-006 ]
1960 : [ 6.87632e-006 ]
1961 : [ 6.90161e-006 ]
1962 : [ 6.9396e-006  ]
1963 : [ 6.93119e-006 ]
1964 : [ 6.77882e-006 ]
1965 : [ 6.83605e-006 ]
1966 : [ 6.84969e-006 ]
1967 : [ 6.58886e-006 ]
1968 : [ 6.70358e-006 ]
1969 : [ 6.91336e-006 ]
1970 : [ 6.75733e-006 ]
1971 : [ 6.80461e-006 ]
1972 : [ 6.95367e-006 ]
1973 : [ 6.87309e-006 ]
1974 : [ 7.33009e-006 ]
1975 : [ 6.59977e-006 ]
1976 : [ 6.71084e-006 ]
1977 : [ 7.27336e-006 ]
1978 : [ 6.79271e-006 ]
1979 : [ 6.56656e-006 ]
1980 : [ 6.91482e-006 ]
1981 : [ 6.6714e-006  ]
1982 : [ 7.29658e-006 ]
1983 : [ 6.63547e-006 ]
1984 : [ 6.56203e-006 ]
1985 : [ 6.89863e-006 ]
1986 : [ 6.91589e-006 ]
1987 : [ 6.4722e-006  ]
1988 : [ 6.55912e-006 ]
1989 : [ 6.92253e-006 ]
1990 : [ 7.41789e-006 ]
1991 : [ 6.91527e-006 ]
1992 : [ 6.85236e-006 ]
1993 : [ 6.96403e-006 ]
1994 : [ 6.90008e-006 ]
1995 : [ 6.87211e-006 ]
1996 : [ 6.87933e-006 ]
1997 : [ 6.98488e-006 ]
1998 : [ 7.2009e-006  ]
1999 : [ 6.57261e-006 ]
2000 : [ 6.58364e-006 ]
2001 : [ 6.83513e-006 ]
2002 : [ 7.00974e-006 ]
2003 : [ 6.52529e-006 ]
2004 : [ 6.63947e-006 ]
2005 : [ 6.63268e-006 ]
2006 : [ 7.04478e-006 ]
2007 : [ 6.93482e-006 ]
2008 : [ 6.86193e-006 ]
2009 : [ 7.03269e-006 ]
2010 : [ 6.78128e-006 ]
2011 : [ 7.24771e-006 ]
2012 : [ 6.78794e-006 ]
2013 : [ 6.81714e-006 ]
2014 : [ 6.62789e-006 ]
2015 : [ 6.90699e-006 ]
2016 : [ 6.56713e-006 ]
2017 : [ 6.97858e-006 ]
2018 : [ 6.75225e-006 ]
2019 : [ 6.88741e-006 ]
2020 : [ 6.9482e-006  ]
2021 : [ 6.92605e-006 ]
2022 : [ 6.97501e-006 ]
2023 : [ 6.73241e-006 ]
2024 : [ 7.24855e-006 ]
2025 : [ 6.49356e-006 ]
2026 : [ 6.969e-006   ]
2027 : [ 7.13148e-006 ]
2028 : [ 7.33542e-006 ]
2029 : [ 6.70817e-006 ]
2030 : [ 6.66733e-006 ]
2031 : [ 7.28988e-006 ]
2032 : [ 6.6882e-006  ]
2033 : [ 7.037e-006   ]
2034 : [ 6.55484e-006 ]
2035 : [ 7.08635e-006 ]
2036 : [ 6.61217e-006 ]
2037 : [ 7.24651e-006 ]
2038 : [ 7.11971e-006 ]
2039 : [ 6.81986e-006 ]
2040 : [ 6.782e-006   ]
2041 : [ 6.99558e-006 ]
2042 : [ 6.78364e-006 ]
2043 : [ 6.67831e-006 ]
2044 : [ 6.73634e-006 ]
2045 : [ 6.87223e-006 ]
2046 : [ 6.47007e-006 ]
2047 : [ 6.74025e-006 ]
2048 : [ 7.16289e-006 ]
2049 : [ 7.20701e-006 ]
2050 : [ 6.90564e-006 ]
2051 : [ 6.96507e-006 ]
2052 : [ 6.98063e-006 ]
2053 : [ 6.93162e-006 ]
2054 : [ 6.90694e-006 ]
2055 : [ 7.07299e-006 ]
2056 : [ 6.83744e-006 ]
2057 : [ 6.82335e-006 ]
2058 : [ 6.61621e-006 ]
2059 : [ 6.84237e-006 ]
2060 : [ 7.04462e-006 ]
2061 : [ 6.5541e-006  ]
2062 : [ 6.72525e-006 ]
2063 : [ 6.5691e-006  ]
2064 : [ 6.97699e-006 ]
2065 : [ 6.85824e-006 ]
2066 : [ 7.23755e-006 ]
2067 : [ 7.19968e-006 ]
2068 : [ 6.84591e-006 ]
2069 : [ 7.14745e-006 ]
2070 : [ 6.54387e-006 ]
2071 : [ 7.48097e-006 ]
2072 : [ 6.69724e-006 ]
2073 : [ 7.0493e-006  ]
2074 : [ 7.0838e-006  ]
2075 : [ 6.61805e-006 ]
2076 : [ 6.65045e-006 ]
2077 : [ 6.84767e-006 ]
2078 : [ 6.52192e-006 ]
2079 : [ 6.56531e-006 ]
2080 : [ 7.02323e-006 ]
2081 : [ 6.79727e-006 ]
2082 : [ 6.89867e-006 ]
2083 : [ 6.62839e-006 ]
2084 : [ 6.62032e-006 ]
2085 : [ 6.59137e-006 ]
2086 : [ 6.51765e-006 ]
2087 : [ 6.91022e-006 ]
2088 : [ 6.93686e-006 ]
2089 : [ 6.62375e-006 ]
2090 : [ 6.96705e-006 ]
2091 : [ 6.75792e-006 ]
2092 : [ 7.15339e-006 ]
2093 : [ 6.96868e-006 ]
2094 : [ 6.47642e-006 ]
2095 : [ 6.47274e-006 ]
2096 : [ 6.6028e-006  ]
2097 : [ 7.23633e-006 ]
2098 : [ 6.90503e-006 ]
2099 : [ 6.81234e-006 ]
2100 : [ 6.96279e-006 ]
2101 : [ 6.9227e-006  ]
2102 : [ 6.57939e-006 ]
2103 : [ 7.10733e-006 ]
2104 : [ 7.0262e-006  ]
2105 : [ 6.95352e-006 ]
2106 : [ 7.14018e-006 ]
2107 : [ 7.09458e-006 ]
2108 : [ 6.92136e-006 ]
2109 : [ 6.65277e-006 ]
2110 : [ 6.78948e-006 ]
2111 : [ 6.75085e-006 ]
2112 : [ 6.57011e-006 ]
2113 : [ 6.95788e-006 ]
2114 : [ 6.74187e-006 ]
2115 : [ 6.63411e-006 ]
2116 : [ 7.08488e-006 ]
2117 : [ 6.88947e-006 ]
2118 : [ 6.92445e-006 ]
2119 : [ 6.86189e-006 ]
2120 : [ 6.57578e-006 ]
2121 : [ 6.83937e-006 ]
2122 : [ 7.17484e-006 ]
2123 : [ 6.85474e-006 ]
2124 : [ 6.93107e-006 ]
2125 : [ 6.51975e-006 ]
2126 : [ 6.95205e-006 ]
2127 : [ 6.88355e-006 ]
2128 : [ 6.93112e-006 ]
2129 : [ 6.53245e-006 ]
2130 : [ 6.95183e-006 ]
2131 : [ 6.65686e-006 ]
2132 : [ 7.30265e-006 ]
2133 : [ 6.56942e-006 ]
2134 : [ 6.91479e-006 ]
2135 : [ 6.86266e-006 ]
2136 : [ 7.17455e-006 ]
2137 : [ 6.92313e-006 ]
2138 : [ 6.86468e-006 ]
2139 : [ 6.77262e-006 ]
2140 : [ 6.80752e-006 ]
2141 : [ 6.56312e-006 ]
2142 : [ 7.26771e-006 ]
2143 : [ 6.62132e-006 ]
2144 : [ 6.81783e-006 ]
2145 : [ 6.50567e-006 ]
2146 : [ 6.68992e-006 ]
2147 : [ 6.55252e-006 ]
2148 : [ 7.24048e-006 ]
2149 : [ 6.96765e-006 ]
2150 : [ 6.80592e-006 ]
2151 : [ 7.03205e-006 ]
2152 : [ 6.51924e-006 ]
2153 : [ 6.56365e-006 ]
2154 : [ 6.64641e-006 ]
2155 : [ 6.95029e-006 ]
2156 : [ 7.47539e-006 ]
2157 : [ 6.96588e-006 ]
2158 : [ 6.97541e-006 ]
2159 : [ 6.8886e-006  ]
2160 : [ 6.90865e-006 ]
2161 : [ 6.69409e-006 ]
2162 : [ 7.03782e-006 ]
2163 : [ 6.57253e-006 ]
2164 : [ 6.80426e-006 ]
2165 : [ 6.60845e-006 ]
2166 : [ 6.98462e-006 ]
2167 : [ 6.56628e-006 ]
2168 : [ 6.89526e-006 ]
2169 : [ 7.03482e-006 ]
2170 : [ 6.84942e-006 ]
2171 : [ 6.77345e-006 ]
2172 : [ 6.88447e-006 ]
2173 : [ 6.63011e-006 ]
2174 : [ 6.73595e-006 ]
2175 : [ 6.86798e-006 ]
2176 : [ 7.06346e-006 ]
2177 : [ 6.52264e-006 ]
2178 : [ 6.53389e-006 ]
2179 : [ 6.57593e-006 ]
2180 : [ 7.29831e-006 ]
2181 : [ 6.96647e-006 ]
2182 : [ 6.95132e-006 ]
2183 : [ 6.83912e-006 ]
2184 : [ 6.86057e-006 ]
2185 : [ 7.13154e-006 ]
2186 : [ 6.78478e-006 ]
2187 : [ 6.77687e-006 ]
2188 : [ 6.91962e-006 ]
2189 : [ 7.01834e-006 ]
2190 : [ 6.96827e-006 ]
2191 : [ 6.66816e-006 ]
2192 : [ 6.79141e-006 ]
2193 : [ 6.9405e-006  ]
2194 : [ 6.87221e-006 ]
2195 : [ 6.6994e-006  ]
2196 : [ 6.5945e-006  ]
2197 : [ 7.25371e-006 ]
2198 : [ 6.78086e-006 ]
2199 : [ 7.29386e-006 ]
2200 : [ 6.57163e-006 ]
2201 : [ 7.08124e-006 ]
2202 : [ 6.53564e-006 ]
2203 : [ 6.84802e-006 ]
2204 : [ 7.03926e-006 ]
2205 : [ 6.7299e-006  ]
2206 : [ 6.93543e-006 ]
2207 : [ 6.98862e-006 ]
2208 : [ 6.97336e-006 ]
2209 : [ 6.80821e-006 ]
2210 : [ 6.67027e-006 ]
2211 : [ 6.71649e-006 ]
2212 : [ 6.90628e-006 ]
2213 : [ 6.86453e-006 ]
2214 : [ 6.9151e-006  ]
2215 : [ 6.89776e-006 ]
2216 : [ 6.87816e-006 ]
2217 : [ 6.88603e-006 ]
2218 : [ 7.06047e-006 ]
2219 : [ 6.75636e-006 ]
2220 : [ 6.56118e-006 ]
2221 : [ 6.99268e-006 ]
2222 : [ 6.69013e-006 ]
2223 : [ 6.5011e-006  ]
2224 : [ 6.58893e-006 ]
2225 : [ 6.95809e-006 ]
2226 : [ 6.54656e-006 ]
2227 : [ 6.73774e-006 ]
2228 : [ 7.12329e-006 ]
2229 : [ 7.28051e-006 ]
2230 : [ 6.62399e-006 ]
2231 : [ 6.59517e-006 ]
2232 : [ 7.01939e-006 ]
2233 : [ 7.39049e-006 ]
2234 : [ 6.57404e-006 ]
2235 : [ 6.46425e-006 ]
2236 : [ 6.53696e-006 ]
2237 : [ 6.86952e-006 ]
2238 : [ 6.90471e-006 ]
2239 : [ 6.86407e-006 ]
2240 : [ 6.85254e-006 ]
2241 : [ 7.40695e-006 ]
2242 : [ 6.70812e-006 ]
2243 : [ 6.8525e-006  ]
2244 : [ 6.5677e-006  ]
2245 : [ 6.84802e-006 ]
2246 : [ 6.79325e-006 ]
2247 : [ 7.18015e-006 ]
2248 : [ 6.93768e-006 ]
2249 : [ 6.7993e-006  ]
2250 : [ 6.72846e-006 ]
2251 : [ 6.47099e-006 ]
2252 : [ 7.26902e-006 ]
2253 : [ 6.83271e-006 ]
2254 : [ 6.71298e-006 ]
2255 : [ 6.77437e-006 ]
2256 : [ 7.1041e-006  ]
2257 : [ 6.75371e-006 ]
2258 : [ 7.05968e-006 ]
2259 : [ 6.88341e-006 ]
2260 : [ 7.42675e-006 ]
2261 : [ 6.98763e-006 ]
2262 : [ 7.44747e-006 ]
2263 : [ 6.54585e-006 ]
2264 : [ 7.05343e-006 ]
2265 : [ 6.51917e-006 ]
2266 : [ 6.59532e-006 ]
2267 : [ 7.0326e-006  ]
2268 : [ 6.61582e-006 ]
2269 : [ 7.2171e-006  ]
2270 : [ 7.4268e-006  ]
2271 : [ 6.58097e-006 ]
2272 : [ 7.44245e-006 ]
2273 : [ 7.09721e-006 ]
2274 : [ 7.01824e-006 ]
2275 : [ 7.39837e-006 ]
2276 : [ 6.84023e-006 ]
2277 : [ 6.56996e-006 ]
2278 : [ 6.83074e-006 ]
2279 : [ 7.26514e-006 ]
2280 : [ 6.88182e-006 ]
2281 : [ 7.45398e-006 ]
2282 : [ 6.47313e-006 ]
2283 : [ 6.84064e-006 ]
2284 : [ 6.93646e-006 ]
2285 : [ 6.70465e-006 ]
2286 : [ 6.95967e-006 ]
2287 : [ 6.68719e-006 ]
2288 : [ 6.87729e-006 ]
2289 : [ 6.89836e-006 ]
2290 : [ 7.11962e-006 ]
2291 : [ 7.08671e-006 ]
2292 : [ 6.98834e-006 ]
2293 : [ 6.59887e-006 ]
2294 : [ 6.81074e-006 ]
2295 : [ 6.87693e-006 ]
2296 : [ 6.52306e-006 ]
2297 : [ 6.7917e-006  ]
2298 : [ 6.53195e-006 ]
2299 : [ 7.10027e-006 ]
2300 : [ 6.89957e-006 ]
2301 : [ 6.93576e-006 ]
2302 : [ 6.49647e-006 ]
2303 : [ 6.82528e-006 ]
2304 : [ 7.01922e-006 ]
2305 : [ 6.91016e-006 ]
2306 : [ 7.0002e-006  ]
2307 : [ 7.26191e-006 ]
2308 : [ 6.80913e-006 ]
2309 : [ 6.7194e-006  ]
2310 : [ 6.84814e-006 ]
2311 : [ 7.22803e-006 ]
2312 : [ 6.58234e-006 ]
2313 : [ 6.49729e-006 ]
2314 : [ 7.41786e-006 ]
2315 : [ 6.54345e-006 ]
2316 : [ 6.4978e-006  ]
2317 : [ 6.74516e-006 ]
2318 : [ 6.53885e-006 ]
2319 : [ 6.5096e-006  ]
2320 : [ 6.82879e-006 ]
2321 : [ 6.58073e-006 ]
2322 : [ 7.21776e-006 ]
2323 : [ 7.00215e-006 ]
2324 : [ 6.86097e-006 ]
2325 : [ 6.67512e-006 ]
2326 : [ 6.66703e-006 ]
2327 : [ 6.71163e-006 ]
2328 : [ 6.95367e-006 ]
2329 : [ 6.52009e-006 ]
2330 : [ 6.52006e-006 ]
2331 : [ 6.66901e-006 ]
2332 : [ 6.88622e-006 ]
2333 : [ 6.86994e-006 ]
2334 : [ 6.97798e-006 ]
2335 : [ 6.92194e-006 ]
2336 : [ 6.86926e-006 ]
2337 : [ 6.71777e-006 ]
2338 : [ 6.93024e-006 ]
2339 : [ 6.87996e-006 ]
2340 : [ 6.62343e-006 ]
2341 : [ 6.7588e-006  ]
2342 : [ 7.19456e-006 ]
2343 : [ 7.05408e-006 ]
2344 : [ 6.97556e-006 ]
2345 : [ 6.85111e-006 ]
2346 : [ 6.48781e-006 ]
2347 : [ 6.57963e-006 ]
2348 : [ 6.56243e-006 ]
2349 : [ 6.90181e-006 ]
2350 : [ 6.76922e-006 ]
2351 : [ 7.28874e-006 ]
2352 : [ 6.54446e-006 ]
2353 : [ 6.77247e-006 ]
2354 : [ 6.71407e-006 ]
2355 : [ 6.71898e-006 ]
2356 : [ 6.97868e-006 ]
2357 : [ 6.51435e-006 ]
2358 : [ 7.37186e-006 ]
2359 : [ 6.77615e-006 ]
2360 : [ 6.76613e-006 ]
2361 : [ 7.06842e-006 ]
2362 : [ 6.91738e-006 ]
2363 : [ 6.48101e-006 ]
2364 : [ 6.82471e-006 ]
2365 : [ 6.83848e-006 ]
2366 : [ 6.98907e-006 ]
2367 : [ 7.04206e-006 ]
2368 : [ 6.48924e-006 ]
2369 : [ 7.31831e-006 ]
2370 : [ 6.7561e-006  ]
2371 : [ 6.91196e-006 ]
2372 : [ 6.93864e-006 ]
2373 : [ 6.75264e-006 ]
2374 : [ 7.11329e-006 ]
2375 : [ 6.9403e-006  ]
2376 : [ 6.81631e-006 ]
2377 : [ 6.9668e-006  ]
2378 : [ 6.88764e-006 ]
2379 : [ 6.93181e-006 ]
2380 : [ 7.2291e-006  ]
2381 : [ 6.51258e-006 ]
2382 : [ 6.50349e-006 ]
2383 : [ 6.75836e-006 ]
2384 : [ 6.53835e-006 ]
2385 : [ 6.96707e-006 ]
2386 : [ 7.47294e-006 ]
2387 : [ 6.87901e-006 ]
2388 : [ 6.90014e-006 ]
2389 : [ 6.87202e-006 ]
2390 : [ 6.49136e-006 ]
2391 : [ 6.95359e-006 ]
2392 : [ 6.7828e-006  ]
2393 : [ 6.96516e-006 ]
2394 : [ 7.15264e-006 ]
2395 : [ 7.33964e-006 ]
2396 : [ 6.62891e-006 ]
2397 : [ 7.25519e-006 ]
2398 : [ 7.09049e-006 ]
2399 : [ 7.42102e-006 ]
2400 : [ 7.16768e-006 ]
2401 : [ 6.66696e-006 ]
2402 : [ 6.98507e-006 ]
2403 : [ 6.5456e-006  ]
2404 : [ 7.16237e-006 ]
2405 : [ 6.55439e-006 ]
2406 : [ 7.08125e-006 ]
2407 : [ 6.75885e-006 ]
2408 : [ 6.59709e-006 ]
2409 : [ 6.9612e-006  ]
2410 : [ 6.71258e-006 ]
2411 : [ 6.60043e-006 ]
2412 : [ 7.07192e-006 ]
2413 : [ 6.95419e-006 ]
2414 : [ 6.97276e-006 ]
2415 : [ 6.89005e-006 ]
2416 : [ 6.67232e-006 ]
2417 : [ 6.75152e-006 ]
2418 : [ 7.04219e-006 ]
2419 : [ 7.18827e-006 ]
2420 : [ 7.15559e-006 ]
2421 : [ 7.05847e-006 ]
2422 : [ 6.99692e-006 ]
2423 : [ 6.82155e-006 ]
2424 : [ 6.89388e-006 ]
2425 : [ 6.73474e-006 ]
2426 : [ 6.54961e-006 ]
2427 : [ 6.72425e-006 ]
2428 : [ 6.92406e-006 ]
2429 : [ 6.83547e-006 ]
2430 : [ 7.27277e-006 ]
2431 : [ 6.82691e-006 ]
2432 : [ 6.78199e-006 ]
2433 : [ 7.04165e-006 ]
2434 : [ 6.94767e-006 ]
2435 : [ 6.9321e-006  ]
2436 : [ 7.09238e-006 ]
2437 : [ 6.92453e-006 ]
2438 : [ 7.3424e-006  ]
2439 : [ 6.91539e-006 ]
2440 : [ 6.74348e-006 ]
2441 : [ 6.67098e-006 ]
2442 : [ 6.95805e-006 ]
2443 : [ 6.46665e-006 ]
2444 : [ 7.092e-006   ]
2445 : [ 6.55933e-006 ]
2446 : [ 6.66238e-006 ]
2447 : [ 7.12773e-006 ]
2448 : [ 6.83488e-006 ]
2449 : [ 6.5636e-006  ]
2450 : [ 6.9881e-006  ]
2451 : [ 6.50847e-006 ]
2452 : [ 6.96525e-006 ]
2453 : [ 7.4143e-006  ]
2454 : [ 6.96141e-006 ]
2455 : [ 6.52873e-006 ]
2456 : [ 6.78224e-006 ]
2457 : [ 6.97666e-006 ]
2458 : [ 7.44174e-006 ]
2459 : [ 6.83994e-006 ]
2460 : [ 6.84482e-006 ]
2461 : [ 7.3093e-006  ]
2462 : [ 7.36635e-006 ]
2463 : [ 6.81123e-006 ]
2464 : [ 6.89736e-006 ]
2465 : [ 6.56485e-006 ]
2466 : [ 6.88707e-006 ]
2467 : [ 6.82433e-006 ]
2468 : [ 6.91124e-006 ]
2469 : [ 6.94482e-006 ]
2470 : [ 6.88736e-006 ]
2471 : [ 6.47123e-006 ]
2472 : [ 7.02042e-006 ]
2473 : [ 6.66968e-006 ]
2474 : [ 6.58041e-006 ]
2475 : [ 7.20554e-006 ]
2476 : [ 6.89835e-006 ]
2477 : [ 6.55689e-006 ]
2478 : [ 6.64122e-006 ]
2479 : [ 6.51901e-006 ]
2480 : [ 6.54624e-006 ]
2481 : [ 6.95375e-006 ]
2482 : [ 6.95864e-006 ]
2483 : [ 6.7888e-006  ]
2484 : [ 7.23601e-006 ]
2485 : [ 6.70432e-006 ]
2486 : [ 6.88376e-006 ]
2487 : [ 6.87059e-006 ]
2488 : [ 7.03742e-006 ]
2489 : [ 7.05609e-006 ]
2490 : [ 6.64044e-006 ]
2491 : [ 7.35905e-006 ]
2492 : [ 7.07917e-006 ]
2493 : [ 7.36861e-006 ]
2494 : [ 7.00722e-006 ]
2495 : [ 6.63805e-006 ]
2496 : [ 7.00576e-006 ]
2497 : [ 7.16255e-006 ]
2498 : [ 7.22662e-006 ]
2499 : [ 7.31125e-006 ]
2500 : [ 6.86594e-006 ]
2501 : [ 6.97233e-006 ]
2502 : [ 6.89127e-006 ]
2503 : [ 7.04823e-006 ]
2504 : [ 6.70841e-006 ]
2505 : [ 6.61976e-006 ]
2506 : [ 6.68594e-006 ]
2507 : [ 6.49606e-006 ]
2508 : [ 6.54978e-006 ]
2509 : [ 6.86736e-006 ]
2510 : [ 6.98812e-006 ]
2511 : [ 6.96406e-006 ]
2512 : [ 6.50939e-006 ]
2513 : [ 7.00467e-006 ]
2514 : [ 6.9106e-006  ]
2515 : [ 7.30126e-006 ]
2516 : [ 6.95548e-006 ]
2517 : [ 6.61494e-006 ]
2518 : [ 7.21086e-006 ]
2519 : [ 6.73836e-006 ]
2520 : [ 6.61353e-006 ]
2521 : [ 7.13034e-006 ]
2522 : [ 6.73784e-006 ]
2523 : [ 6.50025e-006 ]
2524 : [ 7.11046e-006 ]
2525 : [ 6.83666e-006 ]
2526 : [ 6.77773e-006 ]
2527 : [ 6.5262e-006  ]
2528 : [ 7.18173e-006 ]
2529 : [ 6.96562e-006 ]
2530 : [ 6.8628e-006  ]
2531 : [ 6.94074e-006 ]
2532 : [ 6.84885e-006 ]
2533 : [ 6.57664e-006 ]
2534 : [ 6.90828e-006 ]
2535 : [ 7.3193e-006  ]
2536 : [ 6.85265e-006 ]
2537 : [ 6.75459e-006 ]
2538 : [ 6.88289e-006 ]
2539 : [ 6.74348e-006 ]
2540 : [ 6.62484e-006 ]
2541 : [ 6.51009e-006 ]
2542 : [ 6.57694e-006 ]
2543 : [ 7.01112e-006 ]
2544 : [ 6.62456e-006 ]
2545 : [ 6.65676e-006 ]
2546 : [ 6.87877e-006 ]
2547 : [ 7.13889e-006 ]
2548 : [ 6.8427e-006  ]
2549 : [ 7.09473e-006 ]
2550 : [ 6.82589e-006 ]
2551 : [ 6.74859e-006 ]
2552 : [ 6.89231e-006 ]
2553 : [ 6.88077e-006 ]
2554 : [ 6.92249e-006 ]
2555 : [ 6.95981e-006 ]
2556 : [ 6.95432e-006 ]
2557 : [ 6.71742e-006 ]
2558 : [ 6.96235e-006 ]
2559 : [ 6.66235e-006 ]
2560 : [ 7.31714e-006 ]
2561 : [ 6.55995e-006 ]
2562 : [ 6.55823e-006 ]
2563 : [ 6.59191e-006 ]
2564 : [ 6.82822e-006 ]
2565 : [ 6.77487e-006 ]
2566 : [ 6.81734e-006 ]
2567 : [ 7.30205e-006 ]
2568 : [ 6.89686e-006 ]
2569 : [ 6.7891e-006  ]
2570 : [ 6.92513e-006 ]
2571 : [ 6.81349e-006 ]
2572 : [ 6.97115e-006 ]
2573 : [ 6.92131e-006 ]
2574 : [ 6.91741e-006 ]
2575 : [ 7.05392e-006 ]
2576 : [ 6.88576e-006 ]
2577 : [ 7.02588e-006 ]
2578 : [ 7.13482e-006 ]
2579 : [ 6.74951e-006 ]
2580 : [ 6.60961e-006 ]
2581 : [ 7.44639e-006 ]
2582 : [ 6.98545e-006 ]
2583 : [ 6.93781e-006 ]
2584 : [ 6.59327e-006 ]
2585 : [ 6.81914e-006 ]
2586 : [ 6.86068e-006 ]
2587 : [ 6.60608e-006 ]
2588 : [ 6.9303e-006  ]
2589 : [ 6.63153e-006 ]
2590 : [ 6.67041e-006 ]
2591 : [ 6.89236e-006 ]
2592 : [ 6.57971e-006 ]
2593 : [ 6.77103e-006 ]
2594 : [ 7.12424e-006 ]
2595 : [ 7.12295e-006 ]
2596 : [ 6.75308e-006 ]
2597 : [ 6.72453e-006 ]
2598 : [ 7.02682e-006 ]
2599 : [ 7.26505e-006 ]
2600 : [ 6.76725e-006 ]
2601 : [ 6.58497e-006 ]
2602 : [ 6.78816e-006 ]
2603 : [ 6.9428e-006  ]
2604 : [ 6.63247e-006 ]
2605 : [ 6.73897e-006 ]
2606 : [ 6.91844e-006 ]
2607 : [ 7.06759e-006 ]
2608 : [ 6.7165e-006  ]
2609 : [ 6.93163e-006 ]
2610 : [ 6.96998e-006 ]
2611 : [ 6.81079e-006 ]
2612 : [ 6.6493e-006  ]
2613 : [ 6.96117e-006 ]
2614 : [ 6.64849e-006 ]
2615 : [ 7.09765e-006 ]
2616 : [ 6.84459e-006 ]
2617 : [ 6.7465e-006  ]
2618 : [ 7.26543e-006 ]
2619 : [ 6.70273e-006 ]
2620 : [ 6.59094e-006 ]
2621 : [ 6.89756e-006 ]
2622 : [ 7.07964e-006 ]
2623 : [ 6.96138e-006 ]
2624 : [ 6.87773e-006 ]
2625 : [ 6.78701e-006 ]
2626 : [ 6.54021e-006 ]
2627 : [ 6.61944e-006 ]
2628 : [ 6.47973e-006 ]
2629 : [ 7.24759e-006 ]
2630 : [ 7.4427e-006  ]
2631 : [ 7.17657e-006 ]
2632 : [ 6.86879e-006 ]
2633 : [ 6.5716e-006  ]
2634 : [ 7.14847e-006 ]
2635 : [ 6.85037e-006 ]
2636 : [ 6.98219e-006 ]
2637 : [ 6.59067e-006 ]
2638 : [ 6.61e-006    ]
2639 : [ 6.96547e-006 ]
2640 : [ 6.56084e-006 ]
2641 : [ 6.70254e-006 ]
2642 : [ 6.92731e-006 ]
2643 : [ 6.9531e-006  ]
2644 : [ 6.68731e-006 ]
2645 : [ 6.58484e-006 ]
2646 : [ 6.63075e-006 ]
2647 : [ 6.60501e-006 ]
2648 : [ 6.97913e-006 ]
2649 : [ 6.87116e-006 ]
2650 : [ 6.88058e-006 ]
2651 : [ 6.79898e-006 ]
2652 : [ 6.62977e-006 ]
2653 : [ 7.08492e-006 ]
2654 : [ 7.21046e-006 ]
2655 : [ 6.81191e-006 ]
2656 : [ 6.98393e-006 ]
2657 : [ 6.66197e-006 ]
2658 : [ 7.19744e-006 ]
2659 : [ 6.79671e-006 ]
2660 : [ 6.95473e-006 ]
2661 : [ 6.77691e-006 ]
2662 : [ 6.96953e-006 ]
2663 : [ 7.09041e-006 ]
2664 : [ 6.5901e-006  ]
2665 : [ 6.47516e-006 ]
2666 : [ 7.26029e-006 ]
2667 : [ 7.04636e-006 ]
2668 : [ 7.06566e-006 ]
2669 : [ 6.94857e-006 ]
2670 : [ 6.92962e-006 ]
2671 : [ 6.92792e-006 ]
2672 : [ 7.36384e-006 ]
2673 : [ 6.9103e-006  ]
2674 : [ 6.49262e-006 ]
2675 : [ 6.89084e-006 ]
2676 : [ 6.59081e-006 ]
2677 : [ 6.62754e-006 ]
2678 : [ 6.92489e-006 ]
2679 : [ 6.64698e-006 ]
2680 : [ 6.92525e-006 ]
2681 : [ 7.14327e-006 ]
2682 : [ 7.18619e-006 ]
2683 : [ 7.09013e-006 ]
2684 : [ 7.05273e-006 ]
2685 : [ 6.53734e-006 ]
2686 : [ 6.85072e-006 ]
2687 : [ 7.13177e-006 ]
2688 : [ 6.88083e-006 ]
2689 : [ 6.62316e-006 ]
2690 : [ 6.92032e-006 ]
2691 : [ 6.51578e-006 ]
2692 : [ 6.85222e-006 ]
2693 : [ 6.61937e-006 ]
2694 : [ 7.34485e-006 ]
2695 : [ 7.15594e-006 ]
2696 : [ 6.77821e-006 ]
2697 : [ 6.9206e-006  ]
2698 : [ 6.64001e-006 ]
2699 : [ 6.6608e-006  ]
2700 : [ 6.79601e-006 ]
2701 : [ 7.20179e-006 ]
2702 : [ 6.52603e-006 ]
2703 : [ 7.02062e-006 ]
2704 : [ 6.90461e-006 ]
2705 : [ 6.68487e-006 ]
2706 : [ 6.49979e-006 ]
2707 : [ 6.8755e-006  ]
2708 : [ 6.91917e-006 ]
2709 : [ 7.09818e-006 ]
2710 : [ 6.89463e-006 ]
2711 : [ 6.89155e-006 ]
2712 : [ 6.56356e-006 ]
2713 : [ 6.60031e-006 ]
2714 : [ 6.66694e-006 ]
2715 : [ 6.53931e-006 ]
2716 : [ 6.95139e-006 ]
2717 : [ 6.76842e-006 ]
2718 : [ 6.49834e-006 ]
2719 : [ 6.92003e-006 ]
2720 : [ 6.95025e-006 ]
2721 : [ 7.35452e-006 ]
2722 : [ 7.3306e-006  ]
2723 : [ 6.69884e-006 ]
2724 : [ 6.83862e-006 ]
2725 : [ 7.11804e-006 ]
2726 : [ 7.08101e-006 ]
2727 : [ 6.80881e-006 ]
2728 : [ 6.77242e-006 ]
2729 : [ 6.52235e-006 ]
2730 : [ 6.6601e-006  ]
2731 : [ 6.89674e-006 ]
2732 : [ 7.23161e-006 ]
2733 : [ 6.86237e-006 ]
2734 : [ 6.83964e-006 ]
2735 : [ 6.94393e-006 ]
2736 : [ 6.46785e-006 ]
2737 : [ 7.02859e-006 ]
2738 : [ 6.85003e-006 ]
2739 : [ 6.92691e-006 ]
2740 : [ 6.58266e-006 ]
2741 : [ 6.71087e-006 ]
2742 : [ 6.71051e-006 ]
2743 : [ 6.93314e-006 ]
2744 : [ 6.62169e-006 ]
2745 : [ 6.89116e-006 ]
2746 : [ 6.92703e-006 ]
2747 : [ 6.57936e-006 ]
2748 : [ 6.79495e-006 ]
2749 : [ 6.73325e-006 ]
2750 : [ 6.81814e-006 ]
2751 : [ 7.35437e-006 ]
2752 : [ 7.3879e-006  ]
2753 : [ 6.75155e-006 ]
2754 : [ 6.55935e-006 ]
2755 : [ 6.69662e-006 ]
2756 : [ 6.67386e-006 ]
2757 : [ 6.70158e-006 ]
2758 : [ 7.03056e-006 ]
2759 : [ 6.83797e-006 ]
2760 : [ 7.01025e-006 ]
2761 : [ 6.69995e-006 ]
2762 : [ 6.642e-006   ]
2763 : [ 6.55752e-006 ]
2764 : [ 6.749e-006   ]
2765 : [ 6.68212e-006 ]
2766 : [ 7.04366e-006 ]
2767 : [ 7.02226e-006 ]
2768 : [ 6.75524e-006 ]
2769 : [ 6.89152e-006 ]
2770 : [ 6.55606e-006 ]
2771 : [ 6.70061e-006 ]
2772 : [ 6.54638e-006 ]
2773 : [ 6.94651e-006 ]
2774 : [ 6.916e-006   ]
2775 : [ 6.92063e-006 ]
2776 : [ 7.16357e-006 ]
2777 : [ 7.00353e-006 ]
2778 : [ 7.28266e-006 ]
2779 : [ 6.87428e-006 ]
2780 : [ 6.6648e-006  ]
2781 : [ 6.88872e-006 ]
2782 : [ 6.73836e-006 ]
2783 : [ 6.66767e-006 ]
2784 : [ 6.86781e-006 ]
2785 : [ 6.66047e-006 ]
2786 : [ 7.1206e-006  ]
2787 : [ 6.79943e-006 ]
2788 : [ 6.65568e-006 ]
2789 : [ 6.98507e-006 ]
2790 : [ 6.83875e-006 ]
2791 : [ 6.60685e-006 ]
2792 : [ 6.79828e-006 ]
2793 : [ 6.72601e-006 ]
2794 : [ 6.95478e-006 ]
2795 : [ 7.36224e-006 ]
2796 : [ 6.60229e-006 ]
2797 : [ 6.85915e-006 ]
2798 : [ 6.68742e-006 ]
2799 : [ 6.57281e-006 ]
2800 : [ 6.77637e-006 ]
2801 : [ 6.92697e-006 ]
2802 : [ 7.02269e-006 ]
2803 : [ 6.71708e-006 ]
2804 : [ 7.30246e-006 ]
2805 : [ 7.00557e-006 ]
2806 : [ 6.80598e-006 ]
2807 : [ 6.70558e-006 ]
2808 : [ 6.95405e-006 ]
2809 : [ 6.86889e-006 ]
2810 : [ 6.59345e-006 ]
2811 : [ 6.72459e-006 ]
2812 : [ 6.92023e-006 ]
2813 : [ 7.42773e-006 ]
2814 : [ 7.24007e-006 ]
2815 : [ 7.06287e-006 ]
2816 : [ 6.86632e-006 ]
2817 : [ 7.19258e-006 ]
2818 : [ 6.91521e-006 ]
2819 : [ 6.60791e-006 ]
2820 : [ 6.78756e-006 ]
2821 : [ 6.57172e-006 ]
2822 : [ 6.88285e-006 ]
2823 : [ 6.46215e-006 ]
2824 : [ 6.99915e-006 ]
2825 : [ 6.69214e-006 ]
2826 : [ 6.46695e-006 ]
2827 : [ 6.88359e-006 ]
2828 : [ 7.13586e-006 ]
2829 : [ 7.17735e-006 ]
2830 : [ 6.87169e-006 ]
2831 : [ 6.86038e-006 ]
2832 : [ 6.89329e-006 ]
2833 : [ 6.90213e-006 ]
2834 : [ 6.88041e-006 ]
2835 : [ 6.99597e-006 ]
2836 : [ 7.42174e-006 ]
2837 : [ 6.94445e-006 ]
2838 : [ 6.85808e-006 ]
2839 : [ 7.12051e-006 ]
2840 : [ 6.60838e-006 ]
2841 : [ 7.30014e-006 ]
2842 : [ 7.40555e-006 ]
2843 : [ 6.69325e-006 ]
2844 : [ 6.75443e-006 ]
2845 : [ 6.6471e-006  ]
2846 : [ 6.72825e-006 ]
2847 : [ 6.86659e-006 ]
2848 : [ 6.98512e-006 ]
2849 : [ 6.64799e-006 ]
2850 : [ 6.48425e-006 ]
2851 : [ 6.57405e-006 ]
2852 : [ 6.48358e-006 ]
2853 : [ 6.97536e-006 ]
2854 : [ 7.26572e-006 ]
2855 : [ 6.95735e-006 ]
2856 : [ 6.87729e-006 ]
2857 : [ 6.64004e-006 ]
2858 : [ 6.61801e-006 ]
2859 : [ 6.85811e-006 ]
2860 : [ 6.93925e-006 ]
2861 : [ 6.72521e-006 ]
2862 : [ 6.61684e-006 ]
2863 : [ 6.57954e-006 ]
2864 : [ 6.84887e-006 ]
2865 : [ 6.88646e-006 ]
2866 : [ 6.55142e-006 ]
2867 : [ 6.50773e-006 ]
2868 : [ 6.80297e-006 ]
2869 : [ 6.78429e-006 ]
2870 : [ 6.61582e-006 ]
2871 : [ 7.43224e-006 ]
2872 : [ 6.96005e-006 ]
2873 : [ 6.64886e-006 ]
2874 : [ 6.80571e-006 ]
2875 : [ 6.6514e-006  ]
2876 : [ 6.51283e-006 ]
2877 : [ 6.83521e-006 ]
2878 : [ 6.86452e-006 ]
2879 : [ 7.02874e-006 ]
2880 : [ 6.71354e-006 ]
2881 : [ 6.90432e-006 ]
2882 : [ 6.98214e-006 ]
2883 : [ 6.54885e-006 ]
2884 : [ 6.65067e-006 ]
2885 : [ 6.84393e-006 ]
2886 : [ 6.60809e-006 ]
2887 : [ 6.45859e-006 ]
2888 : [ 6.84042e-006 ]
2889 : [ 6.71696e-006 ]
2890 : [ 6.86661e-006 ]
2891 : [ 6.93548e-006 ]
2892 : [ 6.65589e-006 ]
2893 : [ 6.96305e-006 ]
2894 : [ 6.59835e-006 ]
2895 : [ 6.468e-006   ]
2896 : [ 6.89705e-006 ]
2897 : [ 6.94161e-006 ]
2898 : [ 6.64059e-006 ]
2899 : [ 6.80429e-006 ]
2900 : [ 6.92154e-006 ]
2901 : [ 7.0731e-006  ]
2902 : [ 6.49678e-006 ]
2903 : [ 6.79724e-006 ]
2904 : [ 6.884e-006   ]
2905 : [ 6.75747e-006 ]
2906 : [ 6.63907e-006 ]
2907 : [ 6.97272e-006 ]
2908 : [ 6.49487e-006 ]
2909 : [ 6.66527e-006 ]
2910 : [ 6.68566e-006 ]
2911 : [ 6.86353e-006 ]
2912 : [ 6.74629e-006 ]
2913 : [ 6.90553e-006 ]
2914 : [ 6.56049e-006 ]
2915 : [ 6.54305e-006 ]
2916 : [ 6.97583e-006 ]
2917 : [ 6.74391e-006 ]
2918 : [ 6.93904e-006 ]
2919 : [ 6.88738e-006 ]
2920 : [ 7.24258e-006 ]
2921 : [ 6.89239e-006 ]
2922 : [ 6.88231e-006 ]
2923 : [ 6.63746e-006 ]
2924 : [ 6.522e-006   ]
2925 : [ 6.53961e-006 ]
2926 : [ 6.90051e-006 ]
2927 : [ 7.15821e-006 ]
2928 : [ 6.61185e-006 ]
2929 : [ 6.68709e-006 ]
2930 : [ 6.77504e-006 ]
2931 : [ 7.24491e-006 ]
2932 : [ 6.56559e-006 ]
2933 : [ 6.55874e-006 ]
2934 : [ 6.73052e-006 ]
2935 : [ 6.85215e-006 ]
2936 : [ 7.04405e-006 ]
2937 : [ 6.9847e-006  ]
2938 : [ 6.61664e-006 ]
2939 : [ 6.48581e-006 ]
2940 : [ 6.61217e-006 ]
2941 : [ 7.02114e-006 ]
2942 : [ 6.63218e-006 ]
2943 : [ 7.16474e-006 ]
2944 : [ 6.54609e-006 ]
2945 : [ 6.76617e-006 ]
2946 : [ 6.85282e-006 ]
2947 : [ 6.85639e-006 ]
2948 : [ 6.86105e-006 ]
2949 : [ 6.74237e-006 ]
2950 : [ 6.87951e-006 ]
2951 : [ 6.89507e-006 ]
2952 : [ 6.68671e-006 ]
2953 : [ 6.62726e-006 ]
2954 : [ 6.53918e-006 ]
2955 : [ 6.76242e-006 ]
2956 : [ 6.88474e-006 ]
2957 : [ 6.53522e-006 ]
2958 : [ 6.80733e-006 ]
2959 : [ 7.42555e-006 ]
2960 : [ 6.86005e-006 ]
2961 : [ 6.59259e-006 ]
2962 : [ 7.08473e-006 ]
2963 : [ 7.31783e-006 ]
2964 : [ 6.47407e-006 ]
2965 : [ 6.99232e-006 ]
2966 : [ 6.93807e-006 ]
2967 : [ 6.7461e-006  ]
2968 : [ 6.70411e-006 ]
2969 : [ 7.02261e-006 ]
2970 : [ 6.64995e-006 ]
2971 : [ 6.92731e-006 ]
2972 : [ 6.59299e-006 ]
2973 : [ 6.91869e-006 ]
2974 : [ 7.03856e-006 ]
2975 : [ 6.93402e-006 ]
2976 : [ 6.59304e-006 ]
2977 : [ 6.87385e-006 ]
2978 : [ 6.60447e-006 ]
2979 : [ 7.27815e-006 ]
2980 : [ 6.73546e-006 ]
2981 : [ 7.05333e-006 ]
2982 : [ 6.58617e-006 ]
2983 : [ 6.96482e-006 ]
2984 : [ 6.60786e-006 ]
2985 : [ 6.8572e-006  ]
2986 : [ 6.87164e-006 ]
2987 : [ 6.86623e-006 ]
2988 : [ 7.03276e-006 ]
2989 : [ 6.84766e-006 ]
2990 : [ 6.55886e-006 ]
2991 : [ 6.65179e-006 ]
2992 : [ 6.80849e-006 ]
2993 : [ 6.97522e-006 ]
2994 : [ 6.95085e-006 ]
2995 : [ 6.54561e-006 ]
2996 : [ 7.01744e-006 ]
2997 : [ 7.20235e-006 ]
2998 : [ 6.52737e-006 ]
2999 : [ 6.81663e-006 ]
3000 : [ 6.57293e-006 ]
3001 : [ 7.09534e-006 ]
3002 : [ 6.58379e-006 ]
3003 : [ 7.12313e-006 ]
3004 : [ 6.71092e-006 ]
3005 : [ 7.27916e-006 ]
3006 : [ 6.51731e-006 ]
3007 : [ 6.73425e-006 ]
3008 : [ 7.47707e-006 ]
3009 : [ 6.52042e-006 ]
3010 : [ 6.87761e-006 ]
3011 : [ 6.88335e-006 ]
3012 : [ 7.07379e-006 ]
3013 : [ 6.62754e-006 ]
3014 : [ 6.69967e-006 ]
3015 : [ 6.74282e-006 ]
3016 : [ 6.75653e-006 ]
3017 : [ 7.01772e-006 ]
3018 : [ 6.93266e-006 ]
3019 : [ 6.90073e-006 ]
3020 : [ 6.77474e-006 ]
3021 : [ 6.93387e-006 ]
3022 : [ 6.52336e-006 ]
3023 : [ 6.91851e-006 ]
3024 : [ 6.99877e-006 ]
3025 : [ 7.00858e-006 ]
3026 : [ 7.15724e-006 ]
3027 : [ 7.17536e-006 ]
3028 : [ 7.04766e-006 ]
3029 : [ 7.04839e-006 ]
3030 : [ 6.51192e-006 ]
3031 : [ 6.76793e-006 ]
3032 : [ 6.81842e-006 ]
3033 : [ 6.81997e-006 ]
3034 : [ 6.65102e-006 ]
3035 : [ 6.74164e-006 ]
3036 : [ 7.31963e-006 ]
3037 : [ 6.57531e-006 ]
3038 : [ 6.9131e-006  ]
3039 : [ 6.57147e-006 ]
3040 : [ 6.65447e-006 ]
3041 : [ 7.36779e-006 ]
3042 : [ 6.95468e-006 ]
3043 : [ 7.22157e-006 ]
3044 : [ 6.63757e-006 ]
3045 : [ 6.94432e-006 ]
3046 : [ 7.04841e-006 ]
3047 : [ 6.80651e-006 ]
3048 : [ 7.2507e-006  ]
3049 : [ 6.94488e-006 ]
3050 : [ 6.89231e-006 ]
3051 : [ 6.56164e-006 ]
3052 : [ 6.78634e-006 ]
3053 : [ 7.07032e-006 ]
3054 : [ 6.64527e-006 ]
3055 : [ 6.91777e-006 ]
3056 : [ 6.61543e-006 ]
3057 : [ 6.90336e-006 ]
3058 : [ 6.91832e-006 ]
3059 : [ 6.77674e-006 ]
3060 : [ 7.08331e-006 ]
3061 : [ 6.7229e-006  ]
3062 : [ 7.47478e-006 ]
3063 : [ 6.88931e-006 ]
3064 : [ 7.14131e-006 ]
3065 : [ 6.98492e-006 ]
3066 : [ 6.71469e-006 ]
3067 : [ 6.61738e-006 ]
3068 : [ 6.53504e-006 ]
3069 : [ 7.0807e-006  ]
3070 : [ 7.38506e-006 ]
3071 : [ 6.63879e-006 ]
3072 : [ 6.83863e-006 ]
3073 : [ 6.63477e-006 ]
3074 : [ 6.76832e-006 ]
3075 : [ 7.22444e-006 ]
3076 : [ 6.86156e-006 ]
3077 : [ 6.81228e-006 ]
3078 : [ 7.1275e-006  ]
3079 : [ 6.50928e-006 ]
3080 : [ 7.05147e-006 ]
3081 : [ 6.70122e-006 ]
3082 : [ 6.7754e-006  ]
3083 : [ 7.03341e-006 ]
3084 : [ 6.99689e-006 ]
3085 : [ 6.87914e-006 ]
3086 : [ 6.84987e-006 ]
3087 : [ 6.52297e-006 ]
3088 : [ 6.99166e-006 ]
3089 : [ 6.8057e-006  ]
3090 : [ 6.94901e-006 ]
3091 : [ 7.26869e-006 ]
3092 : [ 6.56952e-006 ]
3093 : [ 6.62656e-006 ]
3094 : [ 6.62299e-006 ]
3095 : [ 6.83347e-006 ]
3096 : [ 6.8663e-006  ]
3097 : [ 6.89742e-006 ]
3098 : [ 6.9293e-006  ]
3099 : [ 7.34263e-006 ]
3100 : [ 7.50574e-006 ]
3101 : [ 6.6041e-006  ]
3102 : [ 7.05172e-006 ]
3103 : [ 7.01904e-006 ]
3104 : [ 6.69801e-006 ]
3105 : [ 6.98426e-006 ]
3106 : [ 6.8314e-006  ]
3107 : [ 6.96542e-006 ]
3108 : [ 7.05882e-006 ]
3109 : [ 7.03444e-006 ]
3110 : [ 6.47441e-006 ]
3111 : [ 7.13433e-006 ]
3112 : [ 6.6045e-006  ]
3113 : [ 7.45429e-006 ]
3114 : [ 7.11972e-006 ]
3115 : [ 7.06636e-006 ]
3116 : [ 7.27562e-006 ]
3117 : [ 7.0166e-006  ]
3118 : [ 6.90043e-006 ]
3119 : [ 6.57215e-006 ]
3120 : [ 6.93668e-006 ]
3121 : [ 6.99218e-006 ]
3122 : [ 6.66059e-006 ]
3123 : [ 6.9752e-006  ]
3124 : [ 6.92448e-006 ]
3125 : [ 6.95531e-006 ]
3126 : [ 6.76255e-006 ]
3127 : [ 6.72335e-006 ]
3128 : [ 6.86222e-006 ]
3129 : [ 6.49428e-006 ]
3130 : [ 7.00886e-006 ]
3131 : [ 6.89213e-006 ]
3132 : [ 6.93411e-006 ]
3133 : [ 6.70532e-006 ]
3134 : [ 6.60845e-006 ]
3135 : [ 6.65646e-006 ]
3136 : [ 6.72132e-006 ]
3137 : [ 6.65341e-006 ]
3138 : [ 7.23256e-006 ]
3139 : [ 6.6432e-006  ]
3140 : [ 6.8244e-006  ]
3141 : [ 6.79539e-006 ]
3142 : [ 6.77183e-006 ]
3143 : [ 6.79645e-006 ]
3144 : [ 6.87424e-006 ]
3145 : [ 6.79375e-006 ]
3146 : [ 6.82914e-006 ]
3147 : [ 7.21253e-006 ]
3148 : [ 7.36987e-006 ]
3149 : [ 6.5986e-006  ]
3150 : [ 6.95806e-006 ]
3151 : [ 6.64801e-006 ]
3152 : [ 6.85165e-006 ]
3153 : [ 6.67752e-006 ]
3154 : [ 7.03406e-006 ]
3155 : [ 6.58664e-006 ]
3156 : [ 7.11465e-006 ]
3157 : [ 6.75111e-006 ]
3158 : [ 7.05046e-006 ]
3159 : [ 6.60799e-006 ]
3160 : [ 6.67467e-006 ]
3161 : [ 6.67865e-006 ]
3162 : [ 6.73627e-006 ]
3163 : [ 6.52905e-006 ]
3164 : [ 6.74804e-006 ]
3165 : [ 6.64914e-006 ]
3166 : [ 6.88701e-006 ]
3167 : [ 6.93424e-006 ]
3168 : [ 6.7841e-006  ]
3169 : [ 6.49837e-006 ]
3170 : [ 6.57904e-006 ]
3171 : [ 6.99792e-006 ]
3172 : [ 6.54383e-006 ]
3173 : [ 6.67079e-006 ]
3174 : [ 7.00539e-006 ]
3175 : [ 6.94075e-006 ]
3176 : [ 6.94131e-006 ]
3177 : [ 6.7388e-006  ]
3178 : [ 6.68642e-006 ]
3179 : [ 6.57329e-006 ]
3180 : [ 6.94725e-006 ]
3181 : [ 6.98838e-006 ]
3182 : [ 7.20355e-006 ]
3183 : [ 6.77272e-006 ]
3184 : [ 7.02511e-006 ]
3185 : [ 6.7042e-006  ]
3186 : [ 6.88509e-006 ]
3187 : [ 7.0685e-006  ]
3188 : [ 6.60296e-006 ]
3189 : [ 7.4232e-006  ]
3190 : [ 6.88609e-006 ]
3191 : [ 6.87815e-006 ]
3192 : [ 6.62148e-006 ]
3193 : [ 7.01312e-006 ]
3194 : [ 6.72633e-006 ]
3195 : [ 7.01944e-006 ]
3196 : [ 7.06163e-006 ]
3197 : [ 6.8877e-006  ]
3198 : [ 6.57093e-006 ]
3199 : [ 6.84261e-006 ]
3200 : [ 6.82441e-006 ]
3201 : [ 6.82812e-006 ]
3202 : [ 6.77094e-006 ]
3203 : [ 7.21797e-006 ]
3204 : [ 7.34716e-006 ]
3205 : [ 6.85335e-006 ]
3206 : [ 6.89377e-006 ]
3207 : [ 6.95615e-006 ]
3208 : [ 6.59163e-006 ]
3209 : [ 6.83228e-006 ]
3210 : [ 6.91938e-006 ]
3211 : [ 7.1997e-006  ]
3212 : [ 7.39745e-006 ]
3213 : [ 6.60167e-006 ]
3214 : [ 6.73062e-006 ]
3215 : [ 6.6411e-006  ]
3216 : [ 6.86651e-006 ]
3217 : [ 6.80611e-006 ]
3218 : [ 6.61264e-006 ]
3219 : [ 7.21788e-006 ]
3220 : [ 6.8561e-006  ]
3221 : [ 7.0714e-006  ]
3222 : [ 6.9134e-006  ]
3223 : [ 7.0734e-006  ]
3224 : [ 6.98514e-006 ]
3225 : [ 6.56086e-006 ]
3226 : [ 7.03735e-006 ]
3227 : [ 6.71426e-006 ]
3228 : [ 6.93999e-006 ]
3229 : [ 6.88677e-006 ]
3230 : [ 6.94977e-006 ]
3231 : [ 6.90794e-006 ]
3232 : [ 6.72039e-006 ]
3233 : [ 6.86323e-006 ]
3234 : [ 6.52452e-006 ]
3235 : [ 6.82986e-006 ]
3236 : [ 6.85652e-006 ]
3237 : [ 6.83177e-006 ]
3238 : [ 6.88938e-006 ]
3239 : [ 6.93564e-006 ]
3240 : [ 7.022e-006   ]
3241 : [ 6.86857e-006 ]
3242 : [ 6.95345e-006 ]
3243 : [ 6.50408e-006 ]
3244 : [ 7.40881e-006 ]
3245 : [ 7.27035e-006 ]
3246 : [ 6.62675e-006 ]
3247 : [ 6.96536e-006 ]
3248 : [ 7.09324e-006 ]
3249 : [ 7.05125e-006 ]
3250 : [ 6.8781e-006  ]
3251 : [ 7.02042e-006 ]
3252 : [ 6.91e-006    ]
3253 : [ 6.5684e-006  ]
3254 : [ 7.4781e-006  ]
3255 : [ 6.75671e-006 ]
3256 : [ 6.77722e-006 ]
3257 : [ 7.01425e-006 ]
3258 : [ 6.54204e-006 ]
3259 : [ 6.5773e-006  ]
3260 : [ 6.61959e-006 ]
3261 : [ 6.77237e-006 ]
3262 : [ 6.75378e-006 ]
3263 : [ 6.66478e-006 ]
3264 : [ 6.55813e-006 ]
3265 : [ 6.99282e-006 ]
3266 : [ 6.7723e-006  ]
3267 : [ 7.19864e-006 ]
3268 : [ 6.92284e-006 ]
3269 : [ 6.85005e-006 ]
3270 : [ 7.03486e-006 ]
3271 : [ 6.55956e-006 ]
3272 : [ 7.05655e-006 ]
3273 : [ 6.56663e-006 ]
3274 : [ 6.92523e-006 ]
3275 : [ 6.80757e-006 ]
3276 : [ 7.07007e-006 ]
3277 : [ 6.96104e-006 ]
3278 : [ 6.76456e-006 ]
3279 : [ 7.3165e-006  ]
3280 : [ 6.56861e-006 ]
3281 : [ 7.09217e-006 ]
3282 : [ 6.80874e-006 ]
3283 : [ 6.7524e-006  ]
3284 : [ 6.64763e-006 ]
3285 : [ 6.46694e-006 ]
3286 : [ 6.94549e-006 ]
3287 : [ 6.82717e-006 ]
3288 : [ 6.69248e-006 ]
3289 : [ 7.01145e-006 ]
3290 : [ 7.07408e-006 ]
3291 : [ 7.10204e-006 ]
3292 : [ 7.33848e-006 ]
3293 : [ 6.63083e-006 ]
3294 : [ 6.54848e-006 ]
3295 : [ 6.85029e-006 ]
3296 : [ 6.90793e-006 ]
3297 : [ 6.88359e-006 ]
3298 : [ 6.69231e-006 ]
3299 : [ 6.64438e-006 ]
3300 : [ 6.46797e-006 ]
3301 : [ 6.52094e-006 ]
3302 : [ 6.77877e-006 ]
3303 : [ 6.87737e-006 ]
3304 : [ 7.10195e-006 ]
3305 : [ 6.64067e-006 ]
3306 : [ 7.12652e-006 ]
3307 : [ 6.48718e-006 ]
3308 : [ 7.19629e-006 ]
3309 : [ 7.04433e-006 ]
3310 : [ 6.86086e-006 ]
3311 : [ 6.74165e-006 ]
3312 : [ 7.14574e-006 ]
3313 : [ 7.14103e-006 ]
3314 : [ 6.85229e-006 ]
3315 : [ 6.98418e-006 ]
3316 : [ 7.03156e-006 ]
3317 : [ 6.78438e-006 ]
3318 : [ 6.75169e-006 ]
3319 : [ 6.89212e-006 ]
3320 : [ 6.78071e-006 ]
3321 : [ 6.80844e-006 ]
3322 : [ 7.00426e-006 ]
3323 : [ 6.99674e-006 ]
3324 : [ 6.70816e-006 ]
3325 : [ 7.20756e-006 ]
3326 : [ 6.60678e-006 ]
3327 : [ 6.79599e-006 ]
3328 : [ 6.87816e-006 ]
3329 : [ 6.82599e-006 ]
3330 : [ 6.56434e-006 ]
3331 : [ 6.66118e-006 ]
3332 : [ 6.61092e-006 ]
3333 : [ 7.4304e-006  ]
3334 : [ 6.93795e-006 ]
3335 : [ 6.6159e-006  ]
3336 : [ 6.93619e-006 ]
3337 : [ 7.0963e-006  ]
3338 : [ 6.92746e-006 ]
3339 : [ 6.53356e-006 ]
3340 : [ 6.9015e-006  ]
3341 : [ 6.62567e-006 ]
3342 : [ 6.88554e-006 ]
3343 : [ 7.14313e-006 ]
3344 : [ 6.58216e-006 ]
3345 : [ 6.72605e-006 ]
3346 : [ 6.84059e-006 ]
3347 : [ 6.88836e-006 ]
3348 : [ 6.65594e-006 ]
3349 : [ 6.80343e-006 ]
3350 : [ 6.93099e-006 ]
3351 : [ 6.90681e-006 ]
3352 : [ 6.93789e-006 ]
3353 : [ 6.90668e-006 ]
3354 : [ 6.57892e-006 ]
3355 : [ 6.73269e-006 ]
3356 : [ 6.69982e-006 ]
3357 : [ 6.69758e-006 ]
3358 : [ 6.55257e-006 ]
3359 : [ 6.64608e-006 ]
3360 : [ 6.73253e-006 ]
3361 : [ 6.84974e-006 ]
3362 : [ 6.8026e-006  ]
3363 : [ 6.61898e-006 ]
3364 : [ 6.74041e-006 ]
3365 : [ 6.80385e-006 ]
3366 : [ 6.53095e-006 ]
3367 : [ 7.00815e-006 ]
3368 : [ 6.5232e-006  ]
3369 : [ 6.80407e-006 ]
3370 : [ 6.84175e-006 ]
3371 : [ 7.08058e-006 ]
3372 : [ 6.90502e-006 ]
3373 : [ 6.61585e-006 ]
3374 : [ 6.59748e-006 ]
3375 : [ 6.57693e-006 ]
3376 : [ 6.70256e-006 ]
3377 : [ 6.7647e-006  ]
3378 : [ 6.70858e-006 ]
3379 : [ 6.64453e-006 ]
3380 : [ 6.9325e-006  ]
3381 : [ 7.0102e-006  ]
3382 : [ 7.29687e-006 ]
3383 : [ 7.09891e-006 ]
3384 : [ 7.32741e-006 ]
3385 : [ 6.63844e-006 ]
3386 : [ 6.95576e-006 ]
3387 : [ 6.62747e-006 ]
3388 : [ 7.15004e-006 ]
3389 : [ 6.62829e-006 ]
3390 : [ 6.67633e-006 ]
3391 : [ 6.58446e-006 ]
3392 : [ 7.11561e-006 ]
3393 : [ 6.91114e-006 ]
3394 : [ 6.69012e-006 ]
3395 : [ 6.4642e-006  ]
3396 : [ 6.69745e-006 ]
3397 : [ 6.9177e-006  ]
3398 : [ 6.87078e-006 ]
3399 : [ 6.94179e-006 ]
3400 : [ 6.61839e-006 ]
3401 : [ 6.97747e-006 ]
3402 : [ 6.48779e-006 ]
3403 : [ 6.85686e-006 ]
3404 : [ 6.87404e-006 ]
3405 : [ 7.12659e-006 ]
3406 : [ 7.01195e-006 ]
3407 : [ 7.24173e-006 ]
3408 : [ 6.49918e-006 ]
3409 : [ 7.32631e-006 ]
3410 : [ 6.96109e-006 ]
3411 : [ 6.84392e-006 ]
3412 : [ 6.5148e-006  ]
3413 : [ 7.09426e-006 ]
3414 : [ 7.05553e-006 ]
3415 : [ 6.91977e-006 ]
3416 : [ 6.65936e-006 ]
3417 : [ 6.71882e-006 ]
3418 : [ 6.99323e-006 ]
3419 : [ 7.11294e-006 ]
3420 : [ 6.55824e-006 ]
3421 : [ 6.58341e-006 ]
3422 : [ 6.87967e-006 ]
3423 : [ 7.19486e-006 ]
3424 : [ 7.07281e-006 ]
3425 : [ 7.42612e-006 ]
3426 : [ 7.23418e-006 ]
3427 : [ 6.66756e-006 ]
3428 : [ 6.68436e-006 ]
3429 : [ 7.04212e-006 ]
3430 : [ 6.66022e-006 ]
3431 : [ 6.93942e-006 ]
3432 : [ 7.10306e-006 ]
3433 : [ 6.80461e-006 ]
3434 : [ 6.55697e-006 ]
3435 : [ 7.13281e-006 ]
3436 : [ 6.90609e-006 ]
3437 : [ 6.74807e-006 ]
3438 : [ 7.35314e-006 ]
3439 : [ 6.93682e-006 ]
3440 : [ 7.04064e-006 ]
3441 : [ 6.91079e-006 ]
3442 : [ 7.08122e-006 ]
3443 : [ 7.00898e-006 ]
3444 : [ 6.90633e-006 ]
3445 : [ 7.04564e-006 ]
3446 : [ 6.66401e-006 ]
3447 : [ 6.93877e-006 ]
3448 : [ 7.15047e-006 ]
3449 : [ 6.61634e-006 ]
3450 : [ 6.77991e-006 ]
3451 : [ 6.913e-006   ]
3452 : [ 6.74636e-006 ]
3453 : [ 6.96167e-006 ]
3454 : [ 6.8884e-006  ]
3455 : [ 6.83957e-006 ]
3456 : [ 6.96172e-006 ]
3457 : [ 6.60477e-006 ]
3458 : [ 6.49251e-006 ]
3459 : [ 6.53166e-006 ]
3460 : [ 7.02206e-006 ]
3461 : [ 6.90152e-006 ]
3462 : [ 6.64004e-006 ]
3463 : [ 6.8847e-006  ]
3464 : [ 7.12818e-006 ]
3465 : [ 6.90057e-006 ]
3466 : [ 6.94846e-006 ]
3467 : [ 6.7041e-006  ]
3468 : [ 7.03603e-006 ]
3469 : [ 7.00144e-006 ]
3470 : [ 6.62422e-006 ]
3471 : [ 6.85095e-006 ]
3472 : [ 6.58869e-006 ]
3473 : [ 6.85561e-006 ]
3474 : [ 6.89654e-006 ]
3475 : [ 6.65186e-006 ]
3476 : [ 6.86933e-006 ]
3477 : [ 6.60262e-006 ]
3478 : [ 7.01268e-006 ]
3479 : [ 6.76021e-006 ]
3480 : [ 7.36733e-006 ]
3481 : [ 7.24913e-006 ]
3482 : [ 7.14049e-006 ]
3483 : [ 7.06138e-006 ]
3484 : [ 6.6086e-006  ]
3485 : [ 6.59587e-006 ]
3486 : [ 7.17946e-006 ]
3487 : [ 6.94245e-006 ]
3488 : [ 6.91229e-006 ]
3489 : [ 7.05024e-006 ]
3490 : [ 6.85895e-006 ]
3491 : [ 7.23047e-006 ]
3492 : [ 6.69652e-006 ]
3493 : [ 7.25475e-006 ]
3494 : [ 6.98734e-006 ]
3495 : [ 7.47739e-006 ]
3496 : [ 6.60886e-006 ]
3497 : [ 7.15615e-006 ]
3498 : [ 6.8976e-006  ]
3499 : [ 6.7047e-006  ]
3500 : [ 6.79745e-006 ]
3501 : [ 6.75977e-006 ]
3502 : [ 6.54258e-006 ]
3503 : [ 6.58715e-006 ]
3504 : [ 6.83846e-006 ]
3505 : [ 6.68503e-006 ]
3506 : [ 7.05777e-006 ]
3507 : [ 6.60011e-006 ]
3508 : [ 6.84513e-006 ]
3509 : [ 6.6299e-006  ]
3510 : [ 6.89995e-006 ]
3511 : [ 7.37651e-006 ]
3512 : [ 6.54744e-006 ]
3513 : [ 6.64409e-006 ]
3514 : [ 6.97013e-006 ]
3515 : [ 6.95611e-006 ]
3516 : [ 6.92995e-006 ]
3517 : [ 6.59147e-006 ]
3518 : [ 6.88149e-006 ]
3519 : [ 7.03419e-006 ]
3520 : [ 6.73811e-006 ]
3521 : [ 6.89449e-006 ]
3522 : [ 6.89683e-006 ]
3523 : [ 6.83432e-006 ]
3524 : [ 6.93788e-006 ]
3525 : [ 6.86e-006    ]
3526 : [ 7.20475e-006 ]
3527 : [ 7.12408e-006 ]
3528 : [ 6.60066e-006 ]
3529 : [ 6.99139e-006 ]
3530 : [ 7.01853e-006 ]
3531 : [ 6.54849e-006 ]
3532 : [ 6.48187e-006 ]
3533 : [ 6.96605e-006 ]
3534 : [ 6.95965e-006 ]
3535 : [ 6.72835e-006 ]
3536 : [ 7.10775e-006 ]
3537 : [ 7.1371e-006  ]
3538 : [ 6.70179e-006 ]
3539 : [ 7.33419e-006 ]
3540 : [ 7.34509e-006 ]
3541 : [ 7.42174e-006 ]
3542 : [ 6.92685e-006 ]
3543 : [ 6.88282e-006 ]
3544 : [ 6.63948e-006 ]
3545 : [ 6.95182e-006 ]
3546 : [ 6.90448e-006 ]
3547 : [ 6.95222e-006 ]
3548 : [ 6.56956e-006 ]
3549 : [ 7.03991e-006 ]
3550 : [ 6.62858e-006 ]
3551 : [ 6.9257e-006  ]
3552 : [ 7.06262e-006 ]
3553 : [ 7.15288e-006 ]
3554 : [ 6.58098e-006 ]
3555 : [ 6.74696e-006 ]
3556 : [ 6.89711e-006 ]
3557 : [ 6.90378e-006 ]
3558 : [ 6.75162e-006 ]
3559 : [ 6.68531e-006 ]
3560 : [ 6.90088e-006 ]
3561 : [ 6.91263e-006 ]
3562 : [ 6.61227e-006 ]
3563 : [ 6.94315e-006 ]
3564 : [ 6.82315e-006 ]
3565 : [ 6.90751e-006 ]
3566 : [ 6.87019e-006 ]
3567 : [ 6.68304e-006 ]
3568 : [ 7.04346e-006 ]
3569 : [ 6.95547e-006 ]
3570 : [ 6.91407e-006 ]
3571 : [ 6.71654e-006 ]
3572 : [ 7.13939e-006 ]
3573 : [ 6.90105e-006 ]
3574 : [ 6.90345e-006 ]
3575 : [ 6.81671e-006 ]
3576 : [ 6.82888e-006 ]
3577 : [ 6.91684e-006 ]
3578 : [ 7.05584e-006 ]
3579 : [ 6.58211e-006 ]
3580 : [ 6.59483e-006 ]
3581 : [ 6.68333e-006 ]
3582 : [ 6.97898e-006 ]
3583 : [ 6.91274e-006 ]
3584 : [ 6.92935e-006 ]
3585 : [ 6.93235e-006 ]
3586 : [ 6.94497e-006 ]
3587 : [ 7.02868e-006 ]
3588 : [ 7.25713e-006 ]
3589 : [ 6.98219e-006 ]
3590 : [ 6.55272e-006 ]
3591 : [ 7.07184e-006 ]
3592 : [ 7.1613e-006  ]
3593 : [ 6.80874e-006 ]
3594 : [ 6.5799e-006  ]
3595 : [ 6.84854e-006 ]
3596 : [ 6.98689e-006 ]
3597 : [ 6.64799e-006 ]
3598 : [ 6.63434e-006 ]
3599 : [ 6.53336e-006 ]
3600 : [ 6.8387e-006  ]
3601 : [ 6.88764e-006 ]
3602 : [ 6.93537e-006 ]
3603 : [ 6.85892e-006 ]
3604 : [ 6.85485e-006 ]
3605 : [ 6.91563e-006 ]
3606 : [ 6.71538e-006 ]
3607 : [ 6.55962e-006 ]
3608 : [ 6.68293e-006 ]
3609 : [ 7.03711e-006 ]
3610 : [ 7.05756e-006 ]
3611 : [ 6.92223e-006 ]
3612 : [ 6.59179e-006 ]
3613 : [ 6.83126e-006 ]
3614 : [ 6.78304e-006 ]
3615 : [ 6.46422e-006 ]
3616 : [ 6.68322e-006 ]
3617 : [ 6.84445e-006 ]
3618 : [ 7.23077e-006 ]
3619 : [ 6.90761e-006 ]
3620 : [ 7.11018e-006 ]
3621 : [ 6.65208e-006 ]
3622 : [ 7.05042e-006 ]
3623 : [ 6.83439e-006 ]
3624 : [ 6.91488e-006 ]
3625 : [ 6.53198e-006 ]
3626 : [ 6.8805e-006  ]
3627 : [ 6.48238e-006 ]
3628 : [ 6.63381e-006 ]
3629 : [ 7.29737e-006 ]
3630 : [ 6.92004e-006 ]
3631 : [ 6.56381e-006 ]
3632 : [ 7.36545e-006 ]
3633 : [ 6.6539e-006  ]
3634 : [ 7.18444e-006 ]
3635 : [ 6.88933e-006 ]
3636 : [ 7.02733e-006 ]
3637 : [ 7.16541e-006 ]
3638 : [ 6.5633e-006  ]
3639 : [ 6.56466e-006 ]
3640 : [ 6.78395e-006 ]
3641 : [ 6.48574e-006 ]
3642 : [ 6.61926e-006 ]
3643 : [ 6.95541e-006 ]
3644 : [ 7.21231e-006 ]
3645 : [ 6.84682e-006 ]
3646 : [ 7.24748e-006 ]
3647 : [ 6.94299e-006 ]
3648 : [ 6.52373e-006 ]
3649 : [ 6.89577e-006 ]
3650 : [ 6.87006e-006 ]
3651 : [ 6.94021e-006 ]
3652 : [ 6.64072e-006 ]
3653 : [ 6.51301e-006 ]
3654 : [ 7.31762e-006 ]
3655 : [ 6.95994e-006 ]
3656 : [ 6.58576e-006 ]
3657 : [ 6.70418e-006 ]
3658 : [ 6.82425e-006 ]
3659 : [ 7.03355e-006 ]
3660 : [ 7.01455e-006 ]
3661 : [ 7.13187e-006 ]
3662 : [ 6.73314e-006 ]
3663 : [ 6.83339e-006 ]
3664 : [ 6.85604e-006 ]
3665 : [ 6.4898e-006  ]
3666 : [ 6.4976e-006  ]
3667 : [ 6.59287e-006 ]
3668 : [ 6.62985e-006 ]
3669 : [ 6.50104e-006 ]
3670 : [ 6.51254e-006 ]
3671 : [ 6.71391e-006 ]
3672 : [ 7.25375e-006 ]
3673 : [ 6.57556e-006 ]
3674 : [ 6.68589e-006 ]
3675 : [ 6.86403e-006 ]
3676 : [ 6.70036e-006 ]
3677 : [ 6.92419e-006 ]
3678 : [ 6.77828e-006 ]
3679 : [ 6.90343e-006 ]
3680 : [ 6.57299e-006 ]
3681 : [ 6.92009e-006 ]
3682 : [ 6.59402e-006 ]
3683 : [ 6.93192e-006 ]
3684 : [ 6.95648e-006 ]
3685 : [ 7.01865e-006 ]
3686 : [ 6.68573e-006 ]
3687 : [ 6.91229e-006 ]
3688 : [ 6.93112e-006 ]
3689 : [ 6.78243e-006 ]
3690 : [ 6.84181e-006 ]
3691 : [ 6.56945e-006 ]
3692 : [ 7.00105e-006 ]
3693 : [ 6.62027e-006 ]
3694 : [ 7.01315e-006 ]
3695 : [ 6.64329e-006 ]
3696 : [ 7.38774e-006 ]
3697 : [ 6.6276e-006  ]
3698 : [ 6.87673e-006 ]
3699 : [ 6.84675e-006 ]
3700 : [ 6.47755e-006 ]
3701 : [ 6.69199e-006 ]
3702 : [ 6.62389e-006 ]
3703 : [ 7.00245e-006 ]
3704 : [ 6.79906e-006 ]
3705 : [ 6.60012e-006 ]
3706 : [ 6.76838e-006 ]
3707 : [ 6.73769e-006 ]
3708 : [ 6.83346e-006 ]
3709 : [ 6.99515e-006 ]
3710 : [ 6.6348e-006  ]
3711 : [ 6.68253e-006 ]
3712 : [ 7.26852e-006 ]
3713 : [ 6.90775e-006 ]
3714 : [ 6.70693e-006 ]
3715 : [ 6.54228e-006 ]
3716 : [ 7.01794e-006 ]
3717 : [ 6.85844e-006 ]
3718 : [ 6.68448e-006 ]
3719 : [ 6.60617e-006 ]
3720 : [ 6.89271e-006 ]
3721 : [ 6.66738e-006 ]
3722 : [ 6.57474e-006 ]
3723 : [ 7.13178e-006 ]
3724 : [ 6.94364e-006 ]
3725 : [ 6.81983e-006 ]
3726 : [ 6.80264e-006 ]
3727 : [ 6.56217e-006 ]
3728 : [ 6.48777e-006 ]
3729 : [ 6.87273e-006 ]
3730 : [ 6.46669e-006 ]
3731 : [ 6.87033e-006 ]
3732 : [ 6.64977e-006 ]
3733 : [ 7.29329e-006 ]
3734 : [ 6.7141e-006  ]
3735 : [ 7.25751e-006 ]
3736 : [ 6.99941e-006 ]
3737 : [ 6.92683e-006 ]
3738 : [ 6.62743e-006 ]
3739 : [ 6.53148e-006 ]
3740 : [ 7.16469e-006 ]
3741 : [ 6.88225e-006 ]
3742 : [ 6.90669e-006 ]
3743 : [ 6.59245e-006 ]
3744 : [ 6.86449e-006 ]
3745 : [ 6.5924e-006  ]
3746 : [ 7.10127e-006 ]
3747 : [ 6.9926e-006  ]
3748 : [ 6.87276e-006 ]
3749 : [ 6.77128e-006 ]
3750 : [ 6.72797e-006 ]
3751 : [ 6.9427e-006  ]
3752 : [ 6.56968e-006 ]
3753 : [ 7.07459e-006 ]
3754 : [ 7.43707e-006 ]
3755 : [ 6.72223e-006 ]
3756 : [ 6.50293e-006 ]
3757 : [ 6.9428e-006  ]
3758 : [ 7.03793e-006 ]
3759 : [ 7.05162e-006 ]
3760 : [ 6.87934e-006 ]
3761 : [ 6.60283e-006 ]
3762 : [ 6.91979e-006 ]
3763 : [ 6.5301e-006  ]
3764 : [ 6.71265e-006 ]
3765 : [ 6.65492e-006 ]
3766 : [ 6.8128e-006  ]
3767 : [ 6.54911e-006 ]
3768 : [ 6.51897e-006 ]
3769 : [ 6.72983e-006 ]
3770 : [ 7.32791e-006 ]
3771 : [ 6.91051e-006 ]
3772 : [ 6.95502e-006 ]
3773 : [ 6.64923e-006 ]
3774 : [ 6.72803e-006 ]
3775 : [ 6.57761e-006 ]
3776 : [ 6.9621e-006  ]
3777 : [ 7.15029e-006 ]
3778 : [ 6.82483e-006 ]
3779 : [ 6.70226e-006 ]
3780 : [ 6.90504e-006 ]
3781 : [ 6.69648e-006 ]
3782 : [ 7.11179e-006 ]
3783 : [ 6.70281e-006 ]
3784 : [ 6.94478e-006 ]
3785 : [ 6.67804e-006 ]
3786 : [ 6.82032e-006 ]
3787 : [ 6.73609e-006 ]
3788 : [ 6.62471e-006 ]
3789 : [ 7.39422e-006 ]
3790 : [ 6.55511e-006 ]
3791 : [ 6.84206e-006 ]
3792 : [ 6.74647e-006 ]
3793 : [ 6.63609e-006 ]
3794 : [ 6.9109e-006  ]
3795 : [ 6.95424e-006 ]
3796 : [ 7.1107e-006  ]
3797 : [ 6.6425e-006  ]
3798 : [ 6.63794e-006 ]
3799 : [ 6.75541e-006 ]
3800 : [ 6.96396e-006 ]
3801 : [ 6.92889e-006 ]
3802 : [ 6.69635e-006 ]
3803 : [ 6.73709e-006 ]
3804 : [ 6.82865e-006 ]
3805 : [ 6.54224e-006 ]
3806 : [ 6.69436e-006 ]
3807 : [ 7.13176e-006 ]
3808 : [ 6.61624e-006 ]
3809 : [ 6.80772e-006 ]
3810 : [ 7.21809e-006 ]
3811 : [ 6.86024e-006 ]
3812 : [ 6.85408e-006 ]
3813 : [ 6.84557e-006 ]
3814 : [ 6.74561e-006 ]
3815 : [ 6.5298e-006  ]
3816 : [ 6.92297e-006 ]
3817 : [ 6.80898e-006 ]
3818 : [ 6.91464e-006 ]
3819 : [ 6.53222e-006 ]
3820 : [ 6.70487e-006 ]
3821 : [ 6.47679e-006 ]
3822 : [ 7.03407e-006 ]
3823 : [ 6.82451e-006 ]
3824 : [ 6.57225e-006 ]
3825 : [ 6.97219e-006 ]
3826 : [ 7.34958e-006 ]
3827 : [ 6.95718e-006 ]
3828 : [ 7.09596e-006 ]
3829 : [ 6.74352e-006 ]
3830 : [ 7.04308e-006 ]
3831 : [ 6.76501e-006 ]
3832 : [ 6.74534e-006 ]
3833 : [ 6.60002e-006 ]
3834 : [ 6.84836e-006 ]
3835 : [ 6.92833e-006 ]
3836 : [ 6.48697e-006 ]
3837 : [ 6.93878e-006 ]
3838 : [ 6.60795e-006 ]
3839 : [ 6.79696e-006 ]
3840 : [ 6.58542e-006 ]
3841 : [ 6.9563e-006  ]
3842 : [ 7.28877e-006 ]
3843 : [ 6.76029e-006 ]
3844 : [ 6.5726e-006  ]
3845 : [ 6.53705e-006 ]
3846 : [ 6.74826e-006 ]
3847 : [ 7.26688e-006 ]
3848 : [ 6.56989e-006 ]
3849 : [ 6.83395e-006 ]
3850 : [ 7.20276e-006 ]
3851 : [ 6.8969e-006  ]
3852 : [ 6.73124e-006 ]
3853 : [ 6.82443e-006 ]
3854 : [ 6.52502e-006 ]
3855 : [ 6.8219e-006  ]
3856 : [ 6.63541e-006 ]
3857 : [ 6.68129e-006 ]
3858 : [ 6.57105e-006 ]
3859 : [ 6.682e-006   ]
3860 : [ 6.60558e-006 ]
3861 : [ 7.25226e-006 ]
3862 : [ 6.61246e-006 ]
3863 : [ 7.10199e-006 ]
3864 : [ 7.09613e-006 ]
3865 : [ 6.52307e-006 ]
3866 : [ 6.52825e-006 ]
3867 : [ 6.72443e-006 ]
3868 : [ 6.57805e-006 ]
3869 : [ 6.51215e-006 ]
3870 : [ 6.5314e-006  ]
3871 : [ 6.83378e-006 ]
3872 : [ 6.78435e-006 ]
3873 : [ 6.99219e-006 ]
3874 : [ 6.98514e-006 ]
3875 : [ 7.25109e-006 ]
3876 : [ 6.58653e-006 ]
3877 : [ 7.21935e-006 ]
3878 : [ 6.58543e-006 ]
3879 : [ 6.78167e-006 ]
3880 : [ 6.86489e-006 ]
3881 : [ 6.68381e-006 ]
3882 : [ 6.52264e-006 ]
3883 : [ 7.03777e-006 ]
3884 : [ 7.24836e-006 ]
3885 : [ 6.53701e-006 ]
3886 : [ 6.9943e-006  ]
3887 : [ 7.4045e-006  ]
3888 : [ 7.01544e-006 ]
3889 : [ 7.28173e-006 ]
3890 : [ 6.81494e-006 ]
3891 : [ 6.92858e-006 ]
3892 : [ 6.60348e-006 ]
3893 : [ 6.70596e-006 ]
3894 : [ 6.79128e-006 ]
3895 : [ 7.14186e-006 ]
3896 : [ 6.76355e-006 ]
3897 : [ 6.83516e-006 ]
3898 : [ 6.72031e-006 ]
3899 : [ 6.92701e-006 ]
3900 : [ 6.61254e-006 ]
3901 : [ 6.6608e-006  ]
3902 : [ 6.63664e-006 ]
3903 : [ 6.67888e-006 ]
3904 : [ 7.00914e-006 ]
3905 : [ 7.29733e-006 ]
3906 : [ 6.85644e-006 ]
3907 : [ 7.33999e-006 ]
3908 : [ 6.92055e-006 ]
3909 : [ 6.58598e-006 ]
3910 : [ 6.51086e-006 ]
3911 : [ 6.96193e-006 ]
3912 : [ 6.90075e-006 ]
3913 : [ 6.67215e-006 ]
3914 : [ 6.63879e-006 ]
3915 : [ 6.67825e-006 ]
3916 : [ 6.84114e-006 ]
3917 : [ 6.94045e-006 ]
3918 : [ 6.88711e-006 ]
3919 : [ 6.69888e-006 ]
3920 : [ 6.99226e-006 ]
3921 : [ 6.47477e-006 ]
3922 : [ 6.8215e-006  ]
3923 : [ 6.88502e-006 ]
3924 : [ 6.84292e-006 ]
3925 : [ 7.20083e-006 ]
3926 : [ 7.06673e-006 ]
3927 : [ 7.39106e-006 ]
3928 : [ 6.73154e-006 ]
3929 : [ 7.03252e-006 ]
3930 : [ 6.81982e-006 ]
3931 : [ 6.96635e-006 ]
3932 : [ 6.78476e-006 ]
3933 : [ 6.85714e-006 ]
3934 : [ 6.87034e-006 ]
3935 : [ 6.52567e-006 ]
3936 : [ 7.07133e-006 ]
3937 : [ 6.91384e-006 ]
3938 : [ 6.48137e-006 ]
3939 : [ 7.36971e-006 ]
3940 : [ 6.92668e-006 ]
3941 : [ 6.56419e-006 ]
3942 : [ 6.87925e-006 ]
3943 : [ 6.49691e-006 ]
3944 : [ 6.85665e-006 ]
3945 : [ 6.56906e-006 ]
3946 : [ 6.95825e-006 ]
3947 : [ 6.71032e-006 ]
3948 : [ 6.61374e-006 ]
3949 : [ 6.93341e-006 ]
3950 : [ 7.08557e-006 ]
3951 : [ 6.5576e-006  ]
3952 : [ 7.04925e-006 ]
3953 : [ 6.63368e-006 ]
3954 : [ 6.74164e-006 ]
3955 : [ 6.73842e-006 ]
3956 : [ 6.75366e-006 ]
3957 : [ 6.65276e-006 ]
3958 : [ 6.61407e-006 ]
3959 : [ 6.98276e-006 ]
3960 : [ 6.88071e-006 ]
3961 : [ 6.7153e-006  ]
3962 : [ 6.61233e-006 ]
3963 : [ 6.68809e-006 ]
3964 : [ 7.00235e-006 ]
3965 : [ 7.1718e-006  ]
3966 : [ 6.49004e-006 ]
3967 : [ 6.83611e-006 ]
3968 : [ 7.00313e-006 ]
3969 : [ 6.61871e-006 ]
3970 : [ 7.01022e-006 ]
3971 : [ 6.86036e-006 ]
3972 : [ 7.00779e-006 ]
3973 : [ 6.52913e-006 ]
3974 : [ 6.55837e-006 ]
3975 : [ 6.66828e-006 ]
3976 : [ 6.91559e-006 ]
3977 : [ 6.98447e-006 ]
3978 : [ 6.69862e-006 ]
3979 : [ 6.85935e-006 ]
3980 : [ 6.81945e-006 ]
3981 : [ 6.57911e-006 ]
3982 : [ 6.58014e-006 ]
3983 : [ 7.0637e-006  ]
3984 : [ 7.01154e-006 ]
3985 : [ 6.61851e-006 ]
3986 : [ 6.64603e-006 ]
3987 : [ 6.54979e-006 ]
3988 : [ 6.59909e-006 ]
3989 : [ 6.49591e-006 ]
3990 : [ 6.96755e-006 ]
3991 : [ 6.71177e-006 ]
3992 : [ 6.77886e-006 ]
3993 : [ 7.15854e-006 ]
3994 : [ 6.84174e-006 ]
3995 : [ 6.95102e-006 ]
3996 : [ 7.11479e-006 ]
3997 : [ 7.13588e-006 ]
3998 : [ 7.31466e-006 ]
3999 : [ 6.837e-006   ]
4000 : [ 6.48649e-006 ]
4001 : [ 7.01835e-006 ]
4002 : [ 6.99271e-006 ]
4003 : [ 6.57423e-006 ]
4004 : [ 6.56584e-006 ]
4005 : [ 6.85797e-006 ]
4006 : [ 6.62269e-006 ]
4007 : [ 6.47961e-006 ]
4008 : [ 6.93335e-006 ]
4009 : [ 6.52084e-006 ]
4010 : [ 6.61324e-006 ]
4011 : [ 6.53709e-006 ]
4012 : [ 6.55644e-006 ]
4013 : [ 6.95155e-006 ]
4014 : [ 6.58855e-006 ]
4015 : [ 6.83231e-006 ]
4016 : [ 7.42232e-006 ]
4017 : [ 6.50997e-006 ]
4018 : [ 6.51056e-006 ]
4019 : [ 6.72504e-006 ]
4020 : [ 7.08047e-006 ]
4021 : [ 6.87977e-006 ]
4022 : [ 6.97523e-006 ]
4023 : [ 6.92819e-006 ]
4024 : [ 6.86816e-006 ]
4025 : [ 6.57578e-006 ]
4026 : [ 6.70637e-006 ]
4027 : [ 7.12102e-006 ]
4028 : [ 7.04966e-006 ]
4029 : [ 7.00243e-006 ]
4030 : [ 6.84275e-006 ]
4031 : [ 6.7672e-006  ]
4032 : [ 6.64581e-006 ]
4033 : [ 6.612e-006   ]
4034 : [ 6.91454e-006 ]
4035 : [ 6.90157e-006 ]
4036 : [ 6.58106e-006 ]
4037 : [ 6.6925e-006  ]
4038 : [ 6.554e-006   ]
4039 : [ 6.92518e-006 ]
4040 : [ 6.84798e-006 ]
4041 : [ 6.90796e-006 ]
4042 : [ 7.02232e-006 ]
4043 : [ 6.52966e-006 ]
4044 : [ 7.16968e-006 ]
4045 : [ 6.98262e-006 ]
4046 : [ 6.51453e-006 ]
4047 : [ 6.76548e-006 ]
4048 : [ 6.86351e-006 ]
4049 : [ 6.55322e-006 ]
4050 : [ 6.82875e-006 ]
4051 : [ 7.0542e-006  ]
4052 : [ 7.08905e-006 ]
4053 : [ 6.52662e-006 ]
4054 : [ 6.91867e-006 ]
4055 : [ 6.63308e-006 ]
4056 : [ 6.9478e-006  ]
4057 : [ 6.88238e-006 ]
4058 : [ 6.81545e-006 ]
4059 : [ 6.5943e-006  ]
4060 : [ 6.68448e-006 ]
4061 : [ 6.84938e-006 ]
4062 : [ 6.58711e-006 ]
4063 : [ 6.86124e-006 ]
4064 : [ 7.036e-006   ]
4065 : [ 6.9251e-006  ]
4066 : [ 6.71235e-006 ]
4067 : [ 6.72169e-006 ]
4068 : [ 6.70597e-006 ]
4069 : [ 6.80464e-006 ]
4070 : [ 6.86615e-006 ]
4071 : [ 6.65394e-006 ]
4072 : [ 6.88148e-006 ]
4073 : [ 6.55676e-006 ]
4074 : [ 6.71925e-006 ]
4075 : [ 7.16944e-006 ]
4076 : [ 6.87218e-006 ]
4077 : [ 6.57533e-006 ]
4078 : [ 6.73583e-006 ]
4079 : [ 6.66187e-006 ]
4080 : [ 6.66881e-006 ]
4081 : [ 6.86049e-006 ]
4082 : [ 6.99301e-006 ]
4083 : [ 6.9321e-006  ]
4084 : [ 6.48278e-006 ]
4085 : [ 6.60669e-006 ]
4086 : [ 6.57853e-006 ]
4087 : [ 6.75485e-006 ]
4088 : [ 6.72599e-006 ]
4089 : [ 6.81552e-006 ]
4090 : [ 6.59824e-006 ]
4091 : [ 7.3167e-006  ]
4092 : [ 7.21564e-006 ]
4093 : [ 6.54892e-006 ]
4094 : [ 7.02694e-006 ]
4095 : [ 6.89843e-006 ]
4096 : [ 6.63654e-006 ]
4097 : [ 6.56709e-006 ]
4098 : [ 6.68198e-006 ]
4099 : [ 7.41752e-006 ]
4100 : [ 6.67326e-006 ]
4101 : [ 6.77719e-006 ]
4102 : [ 7.11932e-006 ]
4103 : [ 6.55819e-006 ]
4104 : [ 7.51125e-006 ]
4105 : [ 6.97174e-006 ]
4106 : [ 6.68895e-006 ]
4107 : [ 7.25559e-006 ]
4108 : [ 6.83214e-006 ]
4109 : [ 7.35981e-006 ]
4110 : [ 6.66153e-006 ]
4111 : [ 6.88578e-006 ]
4112 : [ 6.52318e-006 ]
4113 : [ 6.95992e-006 ]
4114 : [ 7.08988e-006 ]
4115 : [ 6.86131e-006 ]
4116 : [ 6.90168e-006 ]
4117 : [ 6.87102e-006 ]
4118 : [ 6.68676e-006 ]
4119 : [ 6.57013e-006 ]
4120 : [ 6.89766e-006 ]
4121 : [ 6.71521e-006 ]
4122 : [ 6.9556e-006  ]
4123 : [ 6.69963e-006 ]
4124 : [ 6.5039e-006  ]
4125 : [ 7.07858e-006 ]
4126 : [ 6.59985e-006 ]
4127 : [ 7.1085e-006  ]
4128 : [ 6.95129e-006 ]
4129 : [ 6.83485e-006 ]
4130 : [ 6.89025e-006 ]
4131 : [ 6.46914e-006 ]
4132 : [ 6.91103e-006 ]
4133 : [ 7.28752e-006 ]
4134 : [ 6.97495e-006 ]
4135 : [ 7.24684e-006 ]
4136 : [ 7.21981e-006 ]
4137 : [ 6.7981e-006  ]
4138 : [ 6.74201e-006 ]
4139 : [ 6.82656e-006 ]
4140 : [ 7.19506e-006 ]
4141 : [ 6.95316e-006 ]
4142 : [ 6.82933e-006 ]
4143 : [ 7.41146e-006 ]
4144 : [ 6.99352e-006 ]
4145 : [ 6.89436e-006 ]
4146 : [ 7.30129e-006 ]
4147 : [ 6.86375e-006 ]
4148 : [ 7.17515e-006 ]
4149 : [ 6.84413e-006 ]
4150 : [ 7.18771e-006 ]
4151 : [ 6.75233e-006 ]
4152 : [ 7.26075e-006 ]
4153 : [ 7.07501e-006 ]
4154 : [ 6.60542e-006 ]
4155 : [ 6.65212e-006 ]
4156 : [ 7.00392e-006 ]
4157 : [ 7.19225e-006 ]
4158 : [ 6.951e-006   ]
4159 : [ 6.89746e-006 ]
4160 : [ 6.96904e-006 ]
4161 : [ 6.57776e-006 ]
4162 : [ 6.92355e-006 ]
4163 : [ 6.59142e-006 ]
4164 : [ 6.88955e-006 ]
4165 : [ 6.95047e-006 ]
4166 : [ 6.48259e-006 ]
4167 : [ 7.11605e-006 ]
4168 : [ 6.76858e-006 ]
4169 : [ 7.33257e-006 ]
4170 : [ 6.80404e-006 ]
4171 : [ 6.85176e-006 ]
4172 : [ 7.10581e-006 ]
4173 : [ 6.75614e-006 ]
4174 : [ 6.88072e-006 ]
4175 : [ 6.53787e-006 ]
4176 : [ 6.70803e-006 ]
4177 : [ 6.95011e-006 ]
4178 : [ 6.70219e-006 ]
4179 : [ 6.73196e-006 ]
4180 : [ 6.97742e-006 ]
4181 : [ 6.60522e-006 ]
4182 : [ 6.48601e-006 ]
4183 : [ 6.98637e-006 ]
4184 : [ 6.99114e-006 ]
4185 : [ 7.25465e-006 ]
4186 : [ 6.49702e-006 ]
4187 : [ 6.61515e-006 ]
4188 : [ 6.66366e-006 ]
4189 : [ 6.99377e-006 ]
4190 : [ 6.92833e-006 ]
4191 : [ 7.25345e-006 ]
4192 : [ 6.87923e-006 ]
4193 : [ 7.12759e-006 ]
4194 : [ 6.97164e-006 ]
4195 : [ 6.71919e-006 ]
4196 : [ 6.83217e-006 ]
4197 : [ 6.7533e-006  ]
4198 : [ 6.57473e-006 ]
4199 : [ 6.95986e-006 ]
4200 : [ 6.64418e-006 ]
4201 : [ 6.57172e-006 ]
4202 : [ 6.63745e-006 ]
4203 : [ 7.1806e-006  ]
4204 : [ 6.79194e-006 ]
4205 : [ 6.99491e-006 ]
4206 : [ 6.87498e-006 ]
4207 : [ 6.75106e-006 ]
4208 : [ 6.93678e-006 ]
4209 : [ 7.05571e-006 ]
4210 : [ 6.98195e-006 ]
4211 : [ 6.91941e-006 ]
4212 : [ 6.94876e-006 ]
4213 : [ 6.94929e-006 ]
4214 : [ 6.46213e-006 ]
4215 : [ 6.73512e-006 ]
4216 : [ 6.57974e-006 ]
4217 : [ 6.70628e-006 ]
4218 : [ 6.52182e-006 ]
4219 : [ 6.90267e-006 ]
4220 : [ 6.98977e-006 ]
4221 : [ 6.95517e-006 ]
4222 : [ 7.16089e-006 ]
4223 : [ 7.26467e-006 ]
4224 : [ 6.79449e-006 ]
4225 : [ 6.61654e-006 ]
4226 : [ 7.22529e-006 ]
4227 : [ 6.8573e-006  ]
4228 : [ 6.89361e-006 ]
4229 : [ 6.90763e-006 ]
4230 : [ 6.63749e-006 ]
4231 : [ 6.49498e-006 ]
4232 : [ 6.64705e-006 ]
4233 : [ 7.0368e-006  ]
4234 : [ 6.80702e-006 ]
4235 : [ 7.02651e-006 ]
4236 : [ 6.82111e-006 ]
4237 : [ 6.51687e-006 ]
4238 : [ 6.78793e-006 ]
4239 : [ 6.88076e-006 ]
4240 : [ 6.91572e-006 ]
4241 : [ 7.04349e-006 ]
4242 : [ 6.91405e-006 ]
4243 : [ 6.54119e-006 ]
4244 : [ 6.70968e-006 ]
4245 : [ 6.79257e-006 ]
4246 : [ 7.35053e-006 ]
4247 : [ 6.54731e-006 ]
4248 : [ 6.61436e-006 ]
4249 : [ 6.52994e-006 ]
4250 : [ 7.11552e-006 ]
4251 : [ 6.84634e-006 ]
4252 : [ 6.59904e-006 ]
4253 : [ 7.14564e-006 ]
4254 : [ 6.63715e-006 ]
4255 : [ 6.64023e-006 ]
4256 : [ 6.92607e-006 ]
4257 : [ 6.66783e-006 ]
4258 : [ 6.97436e-006 ]
4259 : [ 7.06704e-006 ]
4260 : [ 6.5183e-006  ]
4261 : [ 6.904e-006   ]
4262 : [ 6.79256e-006 ]
4263 : [ 6.98044e-006 ]
4264 : [ 7.37548e-006 ]
4265 : [ 6.91448e-006 ]
4266 : [ 6.67037e-006 ]
4267 : [ 6.83361e-006 ]
4268 : [ 6.57448e-006 ]
4269 : [ 6.55667e-006 ]
4270 : [ 7.00804e-006 ]
4271 : [ 7.05103e-006 ]
4272 : [ 7.08813e-006 ]
4273 : [ 6.75776e-006 ]
4274 : [ 7.06488e-006 ]
4275 : [ 6.86464e-006 ]
4276 : [ 7.19978e-006 ]
4277 : [ 6.67066e-006 ]
4278 : [ 7.15622e-006 ]
4279 : [ 6.48782e-006 ]
4280 : [ 6.87358e-006 ]
4281 : [ 6.69323e-006 ]
4282 : [ 6.97202e-006 ]
4283 : [ 6.92635e-006 ]
4284 : [ 6.97568e-006 ]
4285 : [ 7.13041e-006 ]
4286 : [ 7.27162e-006 ]
4287 : [ 6.89682e-006 ]
4288 : [ 7.2156e-006  ]
4289 : [ 6.8292e-006  ]
4290 : [ 6.5453e-006  ]
4291 : [ 7.07428e-006 ]
4292 : [ 6.52849e-006 ]
4293 : [ 6.9915e-006  ]
4294 : [ 6.84254e-006 ]
4295 : [ 6.53585e-006 ]
4296 : [ 6.96904e-006 ]
4297 : [ 6.71963e-006 ]
4298 : [ 6.846e-006   ]
4299 : [ 7.14617e-006 ]
4300 : [ 7.01671e-006 ]
4301 : [ 7.08674e-006 ]
4302 : [ 7.22508e-006 ]
4303 : [ 6.90665e-006 ]
4304 : [ 6.67088e-006 ]
4305 : [ 6.89416e-006 ]
4306 : [ 6.57402e-006 ]
4307 : [ 6.53348e-006 ]
4308 : [ 6.6823e-006  ]
4309 : [ 6.89287e-006 ]
4310 : [ 6.67361e-006 ]
4311 : [ 6.7076e-006  ]
4312 : [ 6.85143e-006 ]
4313 : [ 7.09051e-006 ]
4314 : [ 6.93758e-006 ]
4315 : [ 6.99484e-006 ]
4316 : [ 6.78001e-006 ]
4317 : [ 6.92703e-006 ]
4318 : [ 6.9371e-006  ]
4319 : [ 6.97164e-006 ]
4320 : [ 6.94057e-006 ]
4321 : [ 6.70883e-006 ]
4322 : [ 6.90338e-006 ]
4323 : [ 7.0712e-006  ]
4324 : [ 6.5674e-006  ]
4325 : [ 6.53156e-006 ]
4326 : [ 7.07286e-006 ]
4327 : [ 6.86123e-006 ]
4328 : [ 6.97567e-006 ]
4329 : [ 7.01905e-006 ]
4330 : [ 6.63371e-006 ]
4331 : [ 7.06874e-006 ]
4332 : [ 6.73555e-006 ]
4333 : [ 6.66217e-006 ]
4334 : [ 6.59347e-006 ]
4335 : [ 6.62965e-006 ]
4336 : [ 6.54716e-006 ]
4337 : [ 6.91945e-006 ]
4338 : [ 6.54e-006    ]
4339 : [ 6.7586e-006  ]
4340 : [ 7.19558e-006 ]
4341 : [ 6.78534e-006 ]
4342 : [ 7.01267e-006 ]
4343 : [ 6.72137e-006 ]
4344 : [ 6.83806e-006 ]
4345 : [ 6.68813e-006 ]
4346 : [ 6.82761e-006 ]
4347 : [ 7.05985e-006 ]
4348 : [ 7.26081e-006 ]
4349 : [ 6.85958e-006 ]
4350 : [ 7.37241e-006 ]
4351 : [ 6.63721e-006 ]
4352 : [ 6.9592e-006  ]
4353 : [ 7.36899e-006 ]
4354 : [ 6.85662e-006 ]
4355 : [ 6.99837e-006 ]
4356 : [ 6.97224e-006 ]
4357 : [ 7.4235e-006  ]
4358 : [ 6.76966e-006 ]
4359 : [ 6.97097e-006 ]
4360 : [ 7.00924e-006 ]
4361 : [ 6.55344e-006 ]
4362 : [ 6.72038e-006 ]
4363 : [ 6.68473e-006 ]
4364 : [ 6.85949e-006 ]
4365 : [ 6.95847e-006 ]
4366 : [ 6.95657e-006 ]
4367 : [ 7.07223e-006 ]
4368 : [ 6.87344e-006 ]
4369 : [ 6.57784e-006 ]
4370 : [ 6.53415e-006 ]
4371 : [ 6.64578e-006 ]
4372 : [ 6.79379e-006 ]
4373 : [ 6.92595e-006 ]
4374 : [ 6.48552e-006 ]
4375 : [ 7.1173e-006  ]
4376 : [ 6.55737e-006 ]
4377 : [ 6.90786e-006 ]
4378 : [ 6.61704e-006 ]
4379 : [ 6.76412e-006 ]
4380 : [ 6.58626e-006 ]
4381 : [ 6.92884e-006 ]
4382 : [ 6.9251e-006  ]
4383 : [ 7.4133e-006  ]
4384 : [ 6.57025e-006 ]
4385 : [ 6.98045e-006 ]
4386 : [ 6.87196e-006 ]
4387 : [ 6.98555e-006 ]
4388 : [ 6.67473e-006 ]
4389 : [ 6.83393e-006 ]
4390 : [ 6.76851e-006 ]
4391 : [ 6.66314e-006 ]
4392 : [ 6.85603e-006 ]
4393 : [ 7.0443e-006  ]
4394 : [ 6.91608e-006 ]
4395 : [ 6.76898e-006 ]
4396 : [ 6.58487e-006 ]
4397 : [ 6.94481e-006 ]
4398 : [ 7.17501e-006 ]
4399 : [ 6.52846e-006 ]
4400 : [ 6.62117e-006 ]
4401 : [ 6.98435e-006 ]
4402 : [ 7.07678e-006 ]
4403 : [ 6.67283e-006 ]
4404 : [ 7.07866e-006 ]
4405 : [ 6.9547e-006  ]
4406 : [ 6.71974e-006 ]
4407 : [ 6.91235e-006 ]
4408 : [ 7.17885e-006 ]
4409 : [ 6.55141e-006 ]
4410 : [ 6.70304e-006 ]
4411 : [ 6.97836e-006 ]
4412 : [ 7.01574e-006 ]
4413 : [ 6.83585e-006 ]
4414 : [ 6.50884e-006 ]
4415 : [ 6.86795e-006 ]
4416 : [ 6.74764e-006 ]
4417 : [ 6.58061e-006 ]
4418 : [ 7.47415e-006 ]
4419 : [ 7.18514e-006 ]
4420 : [ 7.3692e-006  ]
4421 : [ 6.90383e-006 ]
4422 : [ 6.89665e-006 ]
4423 : [ 7.41174e-006 ]
4424 : [ 6.89424e-006 ]
4425 : [ 6.60992e-006 ]
4426 : [ 6.55544e-006 ]
4427 : [ 6.87206e-006 ]
4428 : [ 6.99048e-006 ]
4429 : [ 6.54952e-006 ]
4430 : [ 6.90831e-006 ]
4431 : [ 6.64516e-006 ]
4432 : [ 6.96808e-006 ]
4433 : [ 6.94458e-006 ]
4434 : [ 6.97618e-006 ]
4435 : [ 6.90996e-006 ]
4436 : [ 6.55165e-006 ]
4437 : [ 7.05244e-006 ]
4438 : [ 6.79823e-006 ]
4439 : [ 6.70944e-006 ]
4440 : [ 6.61101e-006 ]
4441 : [ 6.94437e-006 ]
4442 : [ 6.53159e-006 ]
4443 : [ 6.51668e-006 ]
4444 : [ 7.16443e-006 ]
4445 : [ 6.68858e-006 ]
4446 : [ 6.78274e-006 ]
4447 : [ 6.53285e-006 ]
4448 : [ 6.92708e-006 ]
4449 : [ 6.65784e-006 ]
4450 : [ 6.84403e-006 ]
4451 : [ 6.72857e-006 ]
4452 : [ 6.89601e-006 ]
4453 : [ 6.55768e-006 ]
4454 : [ 6.58796e-006 ]
4455 : [ 6.88316e-006 ]
4456 : [ 7.12204e-006 ]
4457 : [ 7.20067e-006 ]
4458 : [ 6.6565e-006  ]
4459 : [ 6.84164e-006 ]
4460 : [ 6.88719e-006 ]
4461 : [ 7.0665e-006  ]
4462 : [ 6.94017e-006 ]
4463 : [ 6.67066e-006 ]
4464 : [ 6.53425e-006 ]
4465 : [ 6.56999e-006 ]
4466 : [ 6.88003e-006 ]
4467 : [ 7.028e-006   ]
4468 : [ 6.61482e-006 ]
4469 : [ 6.5992e-006  ]
4470 : [ 6.98969e-006 ]
4471 : [ 6.93515e-006 ]
4472 : [ 6.97407e-006 ]
4473 : [ 6.87221e-006 ]
4474 : [ 6.78795e-006 ]
4475 : [ 6.74551e-006 ]
4476 : [ 7.28421e-006 ]
4477 : [ 6.86452e-006 ]
4478 : [ 6.51144e-006 ]
4479 : [ 6.58724e-006 ]
4480 : [ 6.76467e-006 ]
4481 : [ 6.85525e-006 ]
4482 : [ 6.53183e-006 ]
4483 : [ 6.93855e-006 ]
4484 : [ 6.96582e-006 ]
4485 : [ 7.05506e-006 ]
4486 : [ 7.13536e-006 ]
4487 : [ 7.14029e-006 ]
4488 : [ 6.71039e-006 ]
4489 : [ 6.79855e-006 ]
4490 : [ 7.28644e-006 ]
4491 : [ 6.93283e-006 ]
4492 : [ 6.68374e-006 ]
4493 : [ 6.67329e-006 ]
4494 : [ 6.83629e-006 ]
4495 : [ 6.54324e-006 ]
4496 : [ 7.36583e-006 ]
4497 : [ 6.86473e-006 ]
4498 : [ 7.23384e-006 ]
4499 : [ 6.91284e-006 ]
4500 : [ 6.58534e-006 ]
4501 : [ 7.06414e-006 ]
4502 : [ 7.44223e-006 ]
4503 : [ 6.95818e-006 ]
4504 : [ 6.92968e-006 ]
4505 : [ 6.57482e-006 ]
4506 : [ 6.53839e-006 ]
4507 : [ 6.87115e-006 ]
4508 : [ 6.97091e-006 ]
4509 : [ 6.65821e-006 ]
4510 : [ 6.63744e-006 ]
4511 : [ 7.40765e-006 ]
4512 : [ 6.8087e-006  ]
4513 : [ 6.776e-006   ]
4514 : [ 6.51701e-006 ]
4515 : [ 6.72451e-006 ]
4516 : [ 6.87741e-006 ]
4517 : [ 6.9447e-006  ]
4518 : [ 6.97114e-006 ]
4519 : [ 6.58169e-006 ]
4520 : [ 6.55991e-006 ]
4521 : [ 6.75685e-006 ]
4522 : [ 6.90446e-006 ]
4523 : [ 6.47236e-006 ]
4524 : [ 6.83118e-006 ]
4525 : [ 7.43929e-006 ]
4526 : [ 6.87237e-006 ]
4527 : [ 6.8759e-006  ]
4528 : [ 7.09677e-006 ]
4529 : [ 6.79488e-006 ]
4530 : [ 6.65035e-006 ]
4531 : [ 6.87854e-006 ]
4532 : [ 6.9515e-006  ]
4533 : [ 6.85792e-006 ]
4534 : [ 6.79748e-006 ]
4535 : [ 7.13909e-006 ]
4536 : [ 6.59544e-006 ]
4537 : [ 6.50714e-006 ]
4538 : [ 6.95904e-006 ]
4539 : [ 6.58456e-006 ]
4540 : [ 6.90358e-006 ]
4541 : [ 6.62306e-006 ]
4542 : [ 6.85847e-006 ]
4543 : [ 7.22424e-006 ]
4544 : [ 6.67495e-006 ]
4545 : [ 6.89114e-006 ]
4546 : [ 6.47437e-006 ]
4547 : [ 6.58833e-006 ]
4548 : [ 6.99055e-006 ]
4549 : [ 6.60271e-006 ]
4550 : [ 6.96627e-006 ]
4551 : [ 7.09003e-006 ]
4552 : [ 6.55952e-006 ]
4553 : [ 7.08041e-006 ]
4554 : [ 6.50019e-006 ]
4555 : [ 6.67192e-006 ]
4556 : [ 6.91882e-006 ]
4557 : [ 6.85328e-006 ]
4558 : [ 7.03792e-006 ]
4559 : [ 6.67353e-006 ]
4560 : [ 6.77971e-006 ]
4561 : [ 6.71968e-006 ]
4562 : [ 6.92537e-006 ]
4563 : [ 6.94059e-006 ]
4564 : [ 7.13649e-006 ]
4565 : [ 7.41782e-006 ]
4566 : [ 6.963e-006   ]
4567 : [ 6.61157e-006 ]
4568 : [ 7.26179e-006 ]
4569 : [ 6.59932e-006 ]
4570 : [ 7.08502e-006 ]
4571 : [ 6.73371e-006 ]
4572 : [ 7.21917e-006 ]
4573 : [ 6.80041e-006 ]
4574 : [ 6.87869e-006 ]
4575 : [ 7.18746e-006 ]
4576 : [ 6.86864e-006 ]
4577 : [ 6.77926e-006 ]
4578 : [ 6.90018e-006 ]
4579 : [ 6.59496e-006 ]
4580 : [ 7.0144e-006  ]
4581 : [ 6.93345e-006 ]
4582 : [ 6.82767e-006 ]
4583 : [ 6.87438e-006 ]
4584 : [ 7.08705e-006 ]
4585 : [ 6.91773e-006 ]
4586 : [ 6.82874e-006 ]
4587 : [ 6.69696e-006 ]
4588 : [ 7.16633e-006 ]
4589 : [ 7.2868e-006  ]
4590 : [ 6.96131e-006 ]
4591 : [ 7.06191e-006 ]
4592 : [ 7.31094e-006 ]
4593 : [ 6.66919e-006 ]
4594 : [ 6.82844e-006 ]
4595 : [ 6.94343e-006 ]
4596 : [ 6.95143e-006 ]
4597 : [ 6.82431e-006 ]
4598 : [ 6.56011e-006 ]
4599 : [ 7.43207e-006 ]
4600 : [ 6.95251e-006 ]
4601 : [ 6.49499e-006 ]
4602 : [ 6.97412e-006 ]
4603 : [ 6.88304e-006 ]
4604 : [ 6.95067e-006 ]
4605 : [ 7.10286e-006 ]
4606 : [ 6.98224e-006 ]
4607 : [ 7.02095e-006 ]
4608 : [ 6.78711e-006 ]
4609 : [ 6.94721e-006 ]
4610 : [ 6.96471e-006 ]
4611 : [ 7.0508e-006  ]
4612 : [ 6.94598e-006 ]
4613 : [ 6.85747e-006 ]
4614 : [ 6.80427e-006 ]
4615 : [ 7.38479e-006 ]
4616 : [ 6.85408e-006 ]
4617 : [ 6.65286e-006 ]
4618 : [ 6.53537e-006 ]
4619 : [ 7.41474e-006 ]
4620 : [ 6.47326e-006 ]
4621 : [ 6.79487e-006 ]
4622 : [ 6.8946e-006  ]
4623 : [ 6.87992e-006 ]
4624 : [ 7.11558e-006 ]
4625 : [ 6.48665e-006 ]
4626 : [ 6.71326e-006 ]
4627 : [ 7.18811e-006 ]
4628 : [ 6.79956e-006 ]
4629 : [ 6.92129e-006 ]
4630 : [ 7.11044e-006 ]
4631 : [ 6.63906e-006 ]
4632 : [ 7.40411e-006 ]
4633 : [ 6.48811e-006 ]
4634 : [ 7.05949e-006 ]
4635 : [ 6.58901e-006 ]
4636 : [ 6.87757e-006 ]
4637 : [ 6.50605e-006 ]
4638 : [ 6.91654e-006 ]
4639 : [ 6.70156e-006 ]
4640 : [ 7.17371e-006 ]
4641 : [ 6.57775e-006 ]
4642 : [ 6.84798e-006 ]
4643 : [ 6.60721e-006 ]
4644 : [ 7.20532e-006 ]
4645 : [ 6.94476e-006 ]
4646 : [ 6.80793e-006 ]
4647 : [ 7.11027e-006 ]
4648 : [ 7.00716e-006 ]
4649 : [ 6.57595e-006 ]
4650 : [ 6.54053e-006 ]
4651 : [ 7.32053e-006 ]
4652 : [ 7.12878e-006 ]
4653 : [ 6.52537e-006 ]
4654 : [ 7.23642e-006 ]
4655 : [ 7.09046e-006 ]
4656 : [ 6.76478e-006 ]
4657 : [ 7.28491e-006 ]
4658 : [ 6.58371e-006 ]
4659 : [ 7.51092e-006 ]
4660 : [ 7.20336e-006 ]
4661 : [ 7.05768e-006 ]
4662 : [ 6.95753e-006 ]
4663 : [ 6.64469e-006 ]
4664 : [ 7.06746e-006 ]
4665 : [ 6.72535e-006 ]
4666 : [ 7.05395e-006 ]
4667 : [ 6.81577e-006 ]
4668 : [ 6.84718e-006 ]
4669 : [ 6.75722e-006 ]
4670 : [ 7.32956e-006 ]
4671 : [ 6.75459e-006 ]
4672 : [ 6.72536e-006 ]
4673 : [ 6.6476e-006  ]
4674 : [ 6.88508e-006 ]
4675 : [ 6.72484e-006 ]
4676 : [ 6.89834e-006 ]
4677 : [ 6.81666e-006 ]
4678 : [ 6.93372e-006 ]
4679 : [ 6.54813e-006 ]
4680 : [ 6.92824e-006 ]
4681 : [ 6.6108e-006  ]
4682 : [ 6.67142e-006 ]
4683 : [ 7.02888e-006 ]
4684 : [ 6.54173e-006 ]
4685 : [ 6.70584e-006 ]
4686 : [ 6.46833e-006 ]
4687 : [ 6.69356e-006 ]
4688 : [ 6.87013e-006 ]
4689 : [ 6.60834e-006 ]
4690 : [ 7.38127e-006 ]
4691 : [ 6.80583e-006 ]
4692 : [ 6.89998e-006 ]
4693 : [ 6.86483e-006 ]
4694 : [ 6.80849e-006 ]
4695 : [ 6.78711e-006 ]
4696 : [ 6.77736e-006 ]
4697 : [ 6.53618e-006 ]
4698 : [ 6.61484e-006 ]
4699 : [ 7.1451e-006  ]
4700 : [ 6.65468e-006 ]
4701 : [ 6.7663e-006  ]
4702 : [ 6.80729e-006 ]
4703 : [ 6.87001e-006 ]
4704 : [ 6.81223e-006 ]
4705 : [ 6.95426e-006 ]
4706 : [ 7.09914e-006 ]
4707 : [ 6.57598e-006 ]
4708 : [ 6.53023e-006 ]
4709 : [ 6.76593e-006 ]
4710 : [ 6.90033e-006 ]
4711 : [ 6.78125e-006 ]
4712 : [ 6.84852e-006 ]
4713 : [ 6.63125e-006 ]
4714 : [ 6.74771e-006 ]
4715 : [ 6.57532e-006 ]
4716 : [ 6.70921e-006 ]
4717 : [ 6.91791e-006 ]
4718 : [ 6.77486e-006 ]
4719 : [ 6.55534e-006 ]
4720 : [ 6.70348e-006 ]
4721 : [ 7.00724e-006 ]
4722 : [ 6.61524e-006 ]
4723 : [ 6.70766e-006 ]
4724 : [ 6.999e-006   ]
4725 : [ 6.93885e-006 ]
4726 : [ 6.7149e-006  ]
4727 : [ 6.57667e-006 ]
4728 : [ 6.58137e-006 ]
4729 : [ 6.68458e-006 ]
4730 : [ 7.15752e-006 ]
4731 : [ 7.01538e-006 ]
4732 : [ 6.52912e-006 ]
4733 : [ 6.98703e-006 ]
4734 : [ 6.96645e-006 ]
4735 : [ 7.00972e-006 ]
4736 : [ 6.59588e-006 ]
4737 : [ 6.86414e-006 ]
4738 : [ 6.95593e-006 ]
4739 : [ 7.12375e-006 ]
4740 : [ 6.84853e-006 ]
4741 : [ 6.91586e-006 ]
4742 : [ 6.78392e-006 ]
4743 : [ 7.21703e-006 ]
4744 : [ 6.93995e-006 ]
4745 : [ 7.08884e-006 ]
4746 : [ 7.06808e-006 ]
4747 : [ 6.58589e-006 ]
4748 : [ 7.02318e-006 ]
4749 : [ 6.88346e-006 ]
4750 : [ 6.93457e-006 ]
4751 : [ 6.72211e-006 ]
4752 : [ 6.86794e-006 ]
4753 : [ 7.03553e-006 ]
4754 : [ 6.89455e-006 ]
4755 : [ 6.74936e-006 ]
4756 : [ 6.94176e-006 ]
4757 : [ 7.10181e-006 ]
4758 : [ 6.49399e-006 ]
4759 : [ 6.87881e-006 ]
4760 : [ 6.97086e-006 ]
4761 : [ 7.08123e-006 ]
4762 : [ 6.51087e-006 ]
4763 : [ 7.08949e-006 ]
4764 : [ 6.57104e-006 ]
4765 : [ 6.53551e-006 ]
4766 : [ 7.33093e-006 ]
4767 : [ 6.85577e-006 ]
4768 : [ 6.93175e-006 ]
4769 : [ 6.98623e-006 ]
4770 : [ 6.98128e-006 ]
4771 : [ 6.88747e-006 ]
4772 : [ 7.14469e-006 ]
4773 : [ 7.10356e-006 ]
4774 : [ 6.52596e-006 ]
4775 : [ 6.83443e-006 ]
4776 : [ 6.98317e-006 ]
4777 : [ 7.03503e-006 ]
4778 : [ 6.55011e-006 ]
4779 : [ 6.76271e-006 ]
4780 : [ 7.3634e-006  ]
4781 : [ 7.4317e-006  ]
4782 : [ 6.60047e-006 ]
4783 : [ 6.87571e-006 ]
4784 : [ 7.00442e-006 ]
4785 : [ 6.75514e-006 ]
4786 : [ 6.50421e-006 ]
4787 : [ 6.75579e-006 ]
4788 : [ 6.72926e-006 ]
4789 : [ 6.68392e-006 ]
4790 : [ 6.63972e-006 ]
4791 : [ 6.86939e-006 ]
4792 : [ 7.05975e-006 ]
4793 : [ 6.53698e-006 ]
4794 : [ 6.90645e-006 ]
4795 : [ 6.52066e-006 ]
4796 : [ 6.75604e-006 ]
4797 : [ 6.96354e-006 ]
4798 : [ 6.93166e-006 ]
4799 : [ 7.24308e-006 ]
4800 : [ 6.77656e-006 ]
4801 : [ 6.85996e-006 ]
4802 : [ 7.16535e-006 ]
4803 : [ 7.25594e-006 ]
4804 : [ 6.90913e-006 ]
4805 : [ 6.52767e-006 ]
4806 : [ 6.85163e-006 ]
4807 : [ 6.85467e-006 ]
4808 : [ 6.78721e-006 ]
4809 : [ 6.85475e-006 ]
4810 : [ 7.25637e-006 ]
4811 : [ 6.87663e-006 ]
4812 : [ 6.80062e-006 ]
4813 : [ 6.86361e-006 ]
4814 : [ 7.11551e-006 ]
4815 : [ 6.98619e-006 ]
4816 : [ 6.80124e-006 ]
4817 : [ 6.52759e-006 ]
4818 : [ 6.83877e-006 ]
4819 : [ 7.17447e-006 ]
4820 : [ 6.95465e-006 ]
4821 : [ 6.67928e-006 ]
4822 : [ 6.89351e-006 ]
4823 : [ 6.98639e-006 ]
4824 : [ 6.8119e-006  ]
4825 : [ 6.51407e-006 ]
4826 : [ 6.65633e-006 ]
4827 : [ 6.91802e-006 ]
4828 : [ 6.51034e-006 ]
4829 : [ 6.89153e-006 ]
4830 : [ 6.61091e-006 ]
4831 : [ 6.60631e-006 ]
4832 : [ 6.97442e-006 ]
4833 : [ 6.78059e-006 ]
4834 : [ 7.23601e-006 ]
4835 : [ 6.92481e-006 ]
4836 : [ 6.9614e-006  ]
4837 : [ 6.93703e-006 ]
4838 : [ 6.58754e-006 ]
4839 : [ 6.75161e-006 ]
4840 : [ 6.87101e-006 ]
4841 : [ 6.89704e-006 ]
4842 : [ 6.94187e-006 ]
4843 : [ 6.62199e-006 ]
4844 : [ 6.91746e-006 ]
4845 : [ 6.70771e-006 ]
4846 : [ 6.71286e-006 ]
4847 : [ 6.70611e-006 ]
4848 : [ 6.95574e-006 ]
4849 : [ 6.62375e-006 ]
4850 : [ 6.49511e-006 ]
4851 : [ 6.77509e-006 ]
4852 : [ 6.95505e-006 ]
4853 : [ 7.25412e-006 ]
4854 : [ 6.94832e-006 ]
4855 : [ 6.58219e-006 ]
4856 : [ 6.59793e-006 ]
4857 : [ 6.99575e-006 ]
4858 : [ 7.0244e-006  ]
4859 : [ 6.58001e-006 ]
4860 : [ 6.79009e-006 ]
4861 : [ 6.65376e-006 ]
4862 : [ 7.15198e-006 ]
4863 : [ 6.98554e-006 ]
4864 : [ 7.10021e-006 ]
4865 : [ 6.62641e-006 ]
4866 : [ 6.74423e-006 ]
4867 : [ 6.56567e-006 ]
4868 : [ 6.75848e-006 ]
4869 : [ 6.84649e-006 ]
4870 : [ 6.78445e-006 ]
4871 : [ 6.89018e-006 ]
4872 : [ 6.64105e-006 ]
4873 : [ 6.69281e-006 ]
4874 : [ 6.96424e-006 ]
4875 : [ 6.51081e-006 ]
4876 : [ 6.84624e-006 ]
4877 : [ 6.61583e-006 ]
4878 : [ 6.55813e-006 ]
4879 : [ 6.61155e-006 ]
4880 : [ 6.91262e-006 ]
4881 : [ 6.55755e-006 ]
4882 : [ 6.85803e-006 ]
4883 : [ 6.52574e-006 ]
4884 : [ 7.39257e-006 ]
4885 : [ 7.05108e-006 ]
4886 : [ 6.837e-006   ]
4887 : [ 7.14471e-006 ]
4888 : [ 6.78953e-006 ]
4889 : [ 6.85491e-006 ]
4890 : [ 6.5721e-006  ]
4891 : [ 6.82628e-006 ]
4892 : [ 6.89632e-006 ]
4893 : [ 7.18269e-006 ]
4894 : [ 7.17095e-006 ]
4895 : [ 6.65379e-006 ]
4896 : [ 6.66748e-006 ]
4897 : [ 6.90453e-006 ]
4898 : [ 6.73174e-006 ]
4899 : [ 6.55253e-006 ]
4900 : [ 7.01787e-006 ]
4901 : [ 6.96949e-006 ]
4902 : [ 6.81857e-006 ]
4903 : [ 7.12404e-006 ]
4904 : [ 6.92551e-006 ]
4905 : [ 7.43961e-006 ]
4906 : [ 6.6343e-006  ]
4907 : [ 6.58107e-006 ]
4908 : [ 6.6543e-006  ]
4909 : [ 6.78044e-006 ]
4910 : [ 6.73399e-006 ]
4911 : [ 6.69621e-006 ]
4912 : [ 7.01778e-006 ]
4913 : [ 6.94447e-006 ]
4914 : [ 6.86608e-006 ]
4915 : [ 6.91685e-006 ]
4916 : [ 7.00637e-006 ]
4917 : [ 6.95317e-006 ]
4918 : [ 6.71208e-006 ]
4919 : [ 6.82661e-006 ]
4920 : [ 7.08182e-006 ]
4921 : [ 6.75297e-006 ]
4922 : [ 6.65841e-006 ]
4923 : [ 7.21124e-006 ]
4924 : [ 7.03103e-006 ]
4925 : [ 7.34675e-006 ]
4926 : [ 6.61002e-006 ]
4927 : [ 7.03121e-006 ]
4928 : [ 6.50079e-006 ]
4929 : [ 7.22009e-006 ]
4930 : [ 6.99441e-006 ]
4931 : [ 6.86388e-006 ]
4932 : [ 6.82428e-006 ]
4933 : [ 6.60541e-006 ]
4934 : [ 6.93114e-006 ]
4935 : [ 6.79722e-006 ]
4936 : [ 6.93259e-006 ]
4937 : [ 6.91618e-006 ]
4938 : [ 6.53889e-006 ]
4939 : [ 6.95828e-006 ]
4940 : [ 6.92165e-006 ]
4941 : [ 6.87955e-006 ]
4942 : [ 7.06366e-006 ]
4943 : [ 6.93657e-006 ]
4944 : [ 6.69767e-006 ]
4945 : [ 6.62172e-006 ]
4946 : [ 7.22986e-006 ]
4947 : [ 6.97227e-006 ]
4948 : [ 6.49519e-006 ]
4949 : [ 7.33533e-006 ]
4950 : [ 6.64987e-006 ]
4951 : [ 6.60673e-006 ]
4952 : [ 7.40699e-006 ]
4953 : [ 7.01296e-006 ]
4954 : [ 6.6058e-006  ]
4955 : [ 6.93223e-006 ]
4956 : [ 6.57772e-006 ]
4957 : [ 6.89072e-006 ]
4958 : [ 6.94702e-006 ]
4959 : [ 6.69748e-006 ]
4960 : [ 7.34649e-006 ]
4961 : [ 6.62579e-006 ]
4962 : [ 6.52452e-006 ]
4963 : [ 6.89554e-006 ]
4964 : [ 6.76354e-006 ]
4965 : [ 7.06189e-006 ]
4966 : [ 6.86636e-006 ]
4967 : [ 6.8647e-006  ]
4968 : [ 6.83527e-006 ]
4969 : [ 6.96579e-006 ]
4970 : [ 6.92275e-006 ]
4971 : [ 7.29295e-006 ]
4972 : [ 6.77122e-006 ]
4973 : [ 6.8327e-006  ]
4974 : [ 7.04416e-006 ]
4975 : [ 6.66266e-006 ]
4976 : [ 6.80192e-006 ]
4977 : [ 7.00316e-006 ]
4978 : [ 6.71888e-006 ]
4979 : [ 6.62364e-006 ]
4980 : [ 6.46606e-006 ]
4981 : [ 6.55941e-006 ]
4982 : [ 6.89782e-006 ]
4983 : [ 6.88419e-006 ]
4984 : [ 6.83816e-006 ]
4985 : [ 7.29001e-006 ]
4986 : [ 6.83137e-006 ]
4987 : [ 6.56511e-006 ]
4988 : [ 6.50452e-006 ]
4989 : [ 6.64586e-006 ]
4990 : [ 6.71642e-006 ]
4991 : [ 6.62917e-006 ]
4992 : [ 6.83104e-006 ]
4993 : [ 6.84968e-006 ]
4994 : [ 7.00502e-006 ]
4995 : [ 6.96351e-006 ]
4996 : [ 7.08178e-006 ]
4997 : [ 6.91639e-006 ]
4998 : [ 7.24765e-006 ]
4999 : [ 6.47383e-006 ]
5000 : [ 6.52123e-006 ]
5001 : [ 6.80896e-006 ]
5002 : [ 7.29252e-006 ]
5003 : [ 6.62546e-006 ]
5004 : [ 7.06787e-006 ]
5005 : [ 7.02608e-006 ]
5006 : [ 6.89694e-006 ]
5007 : [ 6.53299e-006 ]
5008 : [ 6.76869e-006 ]
5009 : [ 6.98469e-006 ]
5010 : [ 6.64454e-006 ]
5011 : [ 7.30052e-006 ]
5012 : [ 7.083e-006   ]
5013 : [ 7.02598e-006 ]
5014 : [ 7.06995e-006 ]
5015 : [ 6.52772e-006 ]
5016 : [ 6.50347e-006 ]
5017 : [ 7.35502e-006 ]
5018 : [ 6.87937e-006 ]
5019 : [ 6.92509e-006 ]
5020 : [ 6.7122e-006  ]
5021 : [ 7.05097e-006 ]
5022 : [ 7.17346e-006 ]
5023 : [ 6.87198e-006 ]
5024 : [ 6.53959e-006 ]
5025 : [ 6.61194e-006 ]
5026 : [ 7.03102e-006 ]
5027 : [ 6.9744e-006  ]
5028 : [ 7.09703e-006 ]
5029 : [ 6.60286e-006 ]
5030 : [ 6.98313e-006 ]
5031 : [ 7.10562e-006 ]
5032 : [ 6.68728e-006 ]
5033 : [ 6.97244e-006 ]
5034 : [ 6.916e-006   ]
5035 : [ 6.76875e-006 ]
5036 : [ 6.9122e-006  ]
5037 : [ 7.08044e-006 ]
5038 : [ 6.66721e-006 ]
5039 : [ 6.97984e-006 ]
5040 : [ 6.58443e-006 ]
5041 : [ 7.13297e-006 ]
5042 : [ 6.61022e-006 ]
5043 : [ 6.78281e-006 ]
5044 : [ 6.6821e-006  ]
5045 : [ 6.49267e-006 ]
5046 : [ 6.8132e-006  ]
5047 : [ 6.93225e-006 ]
5048 : [ 6.52787e-006 ]
5049 : [ 6.91451e-006 ]
5050 : [ 6.89773e-006 ]
5051 : [ 7.00154e-006 ]
5052 : [ 6.89946e-006 ]
5053 : [ 7.34605e-006 ]
5054 : [ 6.62447e-006 ]
5055 : [ 6.80197e-006 ]
5056 : [ 6.5917e-006  ]
5057 : [ 6.84846e-006 ]
5058 : [ 6.82629e-006 ]
5059 : [ 6.76364e-006 ]
5060 : [ 6.92043e-006 ]
5061 : [ 6.73227e-006 ]
5062 : [ 6.76798e-006 ]
5063 : [ 6.63306e-006 ]
5064 : [ 6.59718e-006 ]
5065 : [ 6.70385e-006 ]
5066 : [ 6.86752e-006 ]
5067 : [ 6.60175e-006 ]
5068 : [ 6.56403e-006 ]
5069 : [ 7.10835e-006 ]
5070 : [ 6.67822e-006 ]
5071 : [ 6.97159e-006 ]
5072 : [ 6.60223e-006 ]
5073 : [ 6.73264e-006 ]
5074 : [ 6.88222e-006 ]
5075 : [ 7.09437e-006 ]
5076 : [ 6.77503e-006 ]
5077 : [ 6.7123e-006  ]
5078 : [ 6.72134e-006 ]
5079 : [ 6.95692e-006 ]
5080 : [ 6.53223e-006 ]
5081 : [ 7.3127e-006  ]
5082 : [ 7.13507e-006 ]
5083 : [ 6.84271e-006 ]
5084 : [ 6.62468e-006 ]
5085 : [ 7.11603e-006 ]
5086 : [ 6.72922e-006 ]
5087 : [ 6.85309e-006 ]
5088 : [ 6.57662e-006 ]
5089 : [ 7.11556e-006 ]
5090 : [ 6.64014e-006 ]
5091 : [ 6.55468e-006 ]
5092 : [ 6.86529e-006 ]
5093 : [ 6.95286e-006 ]
5094 : [ 6.71984e-006 ]
5095 : [ 6.5991e-006  ]
5096 : [ 7.11749e-006 ]
5097 : [ 6.97599e-006 ]
5098 : [ 6.994e-006   ]
5099 : [ 6.64983e-006 ]
5100 : [ 6.6015e-006  ]
5101 : [ 6.74134e-006 ]
5102 : [ 6.84976e-006 ]
5103 : [ 6.96854e-006 ]
5104 : [ 6.90771e-006 ]
5105 : [ 6.8381e-006  ]
5106 : [ 6.57704e-006 ]
5107 : [ 7.17452e-006 ]
5108 : [ 7.41415e-006 ]
5109 : [ 6.87342e-006 ]
5110 : [ 6.81952e-006 ]
5111 : [ 6.68001e-006 ]
5112 : [ 6.8843e-006  ]
5113 : [ 7.36111e-006 ]
5114 : [ 6.63466e-006 ]
5115 : [ 6.82693e-006 ]
5116 : [ 6.53332e-006 ]
5117 : [ 6.67801e-006 ]
5118 : [ 6.80478e-006 ]
5119 : [ 6.53382e-006 ]
5120 : [ 7.00975e-006 ]
5121 : [ 6.91667e-006 ]
5122 : [ 7.24934e-006 ]
5123 : [ 6.76217e-006 ]
5124 : [ 7.33224e-006 ]
5125 : [ 6.66142e-006 ]
5126 : [ 6.72435e-006 ]
5127 : [ 7.25757e-006 ]
5128 : [ 6.86654e-006 ]
5129 : [ 6.70917e-006 ]
5130 : [ 7.01611e-006 ]
5131 : [ 6.5981e-006  ]
5132 : [ 6.79831e-006 ]
5133 : [ 7.48582e-006 ]
5134 : [ 7.19918e-006 ]
5135 : [ 6.91366e-006 ]
5136 : [ 7.32138e-006 ]
5137 : [ 6.47159e-006 ]
5138 : [ 7.05316e-006 ]
5139 : [ 6.75841e-006 ]
5140 : [ 6.91044e-006 ]
5141 : [ 7.39613e-006 ]
5142 : [ 6.70281e-006 ]
5143 : [ 6.67685e-006 ]
5144 : [ 6.82068e-006 ]
5145 : [ 6.49974e-006 ]
5146 : [ 6.55777e-006 ]
5147 : [ 6.6684e-006  ]
5148 : [ 6.77513e-006 ]
5149 : [ 7.35904e-006 ]
5150 : [ 6.9346e-006  ]
5151 : [ 6.92379e-006 ]
5152 : [ 6.73153e-006 ]
5153 : [ 6.7554e-006  ]
5154 : [ 6.98447e-006 ]
5155 : [ 7.37547e-006 ]
5156 : [ 6.88879e-006 ]
5157 : [ 6.68391e-006 ]
5158 : [ 6.54979e-006 ]
5159 : [ 6.73861e-006 ]
5160 : [ 6.96374e-006 ]
5161 : [ 6.88627e-006 ]
5162 : [ 6.8327e-006  ]
5163 : [ 6.59772e-006 ]
5164 : [ 6.65812e-006 ]
5165 : [ 6.5731e-006  ]
5166 : [ 6.91966e-006 ]
5167 : [ 6.78285e-006 ]
5168 : [ 6.73088e-006 ]
5169 : [ 7.13182e-006 ]
5170 : [ 6.99366e-006 ]
5171 : [ 7.2764e-006  ]
5172 : [ 6.52206e-006 ]
5173 : [ 7.11079e-006 ]
5174 : [ 6.93519e-006 ]
5175 : [ 6.98992e-006 ]
5176 : [ 6.9043e-006  ]
5177 : [ 6.88765e-006 ]
5178 : [ 6.63369e-006 ]
5179 : [ 6.58858e-006 ]
5180 : [ 6.5734e-006  ]
5181 : [ 7.16922e-006 ]
5182 : [ 6.63128e-006 ]
5183 : [ 6.57452e-006 ]
5184 : [ 6.91712e-006 ]
5185 : [ 7.05959e-006 ]
5186 : [ 6.90819e-006 ]
5187 : [ 6.90308e-006 ]
5188 : [ 6.59822e-006 ]
5189 : [ 7.20316e-006 ]
5190 : [ 6.47537e-006 ]
5191 : [ 6.94747e-006 ]
5192 : [ 7.30329e-006 ]
5193 : [ 6.66088e-006 ]
5194 : [ 7.349e-006   ]
5195 : [ 6.89453e-006 ]
5196 : [ 6.67468e-006 ]
5197 : [ 7.29042e-006 ]
5198 : [ 6.66406e-006 ]
5199 : [ 6.59746e-006 ]
5200 : [ 7.02417e-006 ]
5201 : [ 6.55219e-006 ]
5202 : [ 6.92155e-006 ]
5203 : [ 6.60896e-006 ]
5204 : [ 6.86242e-006 ]
5205 : [ 7.22114e-006 ]
5206 : [ 6.6926e-006  ]
5207 : [ 6.54189e-006 ]
5208 : [ 6.83883e-006 ]
5209 : [ 6.65366e-006 ]
5210 : [ 6.94611e-006 ]
5211 : [ 6.61815e-006 ]
5212 : [ 7.1443e-006  ]
5213 : [ 6.95516e-006 ]
5214 : [ 6.86667e-006 ]
5215 : [ 6.91134e-006 ]
5216 : [ 6.97795e-006 ]
5217 : [ 6.4766e-006  ]
5218 : [ 7.08379e-006 ]
5219 : [ 6.65622e-006 ]
5220 : [ 6.70238e-006 ]
5221 : [ 7.18227e-006 ]
5222 : [ 6.81206e-006 ]
5223 : [ 7.08274e-006 ]
5224 : [ 6.97459e-006 ]
5225 : [ 6.87419e-006 ]
5226 : [ 6.61304e-006 ]
5227 : [ 6.96806e-006 ]
5228 : [ 7.09704e-006 ]
5229 : [ 6.82862e-006 ]
5230 : [ 6.59738e-006 ]
5231 : [ 6.73404e-006 ]
5232 : [ 6.78784e-006 ]
5233 : [ 6.8885e-006  ]
5234 : [ 7.40874e-006 ]
5235 : [ 7.08358e-006 ]
5236 : [ 6.79969e-006 ]
5237 : [ 6.88499e-006 ]
5238 : [ 7.20576e-006 ]
5239 : [ 6.60887e-006 ]
5240 : [ 6.94023e-006 ]
5241 : [ 6.78162e-006 ]
5242 : [ 6.55938e-006 ]
5243 : [ 6.83552e-006 ]
5244 : [ 6.96719e-006 ]
5245 : [ 6.92296e-006 ]
5246 : [ 6.97221e-006 ]
5247 : [ 6.8776e-006  ]
5248 : [ 6.54185e-006 ]
5249 : [ 6.84399e-006 ]
5250 : [ 7.01656e-006 ]
5251 : [ 6.65483e-006 ]
5252 : [ 7.24129e-006 ]
5253 : [ 7.04823e-006 ]
5254 : [ 6.58662e-006 ]
5255 : [ 6.89912e-006 ]
5256 : [ 6.86821e-006 ]
5257 : [ 6.74996e-006 ]
5258 : [ 6.98777e-006 ]
5259 : [ 6.52924e-006 ]
5260 : [ 6.7106e-006  ]
5261 : [ 6.7835e-006  ]
5262 : [ 7.46069e-006 ]
5263 : [ 7.0731e-006  ]
5264 : [ 6.50566e-006 ]
5265 : [ 6.75426e-006 ]
5266 : [ 6.83158e-006 ]
5267 : [ 7.135e-006   ]
5268 : [ 7.22347e-006 ]
5269 : [ 7.33683e-006 ]
5270 : [ 6.54751e-006 ]
5271 : [ 6.47244e-006 ]
5272 : [ 6.6529e-006  ]
5273 : [ 6.563e-006   ]
5274 : [ 6.70768e-006 ]
5275 : [ 6.77212e-006 ]
5276 : [ 7.20949e-006 ]
5277 : [ 6.81258e-006 ]
5278 : [ 7.1596e-006  ]
5279 : [ 7.41368e-006 ]
5280 : [ 6.66062e-006 ]
5281 : [ 6.94542e-006 ]
5282 : [ 7.10116e-006 ]
5283 : [ 6.87002e-006 ]
5284 : [ 6.85164e-006 ]
5285 : [ 6.9332e-006  ]
5286 : [ 6.94047e-006 ]
5287 : [ 7.13602e-006 ]
5288 : [ 6.94009e-006 ]
5289 : [ 6.96615e-006 ]
5290 : [ 6.91764e-006 ]
5291 : [ 7.38404e-006 ]
5292 : [ 6.95162e-006 ]
5293 : [ 6.57592e-006 ]
5294 : [ 7.07604e-006 ]
5295 : [ 7.04045e-006 ]
5296 : [ 6.53292e-006 ]
5297 : [ 7.08496e-006 ]
5298 : [ 7.41743e-006 ]
5299 : [ 6.92146e-006 ]
5300 : [ 6.74636e-006 ]
5301 : [ 6.56729e-006 ]
5302 : [ 6.88602e-006 ]
5303 : [ 6.96435e-006 ]
5304 : [ 6.91368e-006 ]
5305 : [ 6.986e-006   ]
5306 : [ 6.60803e-006 ]
5307 : [ 6.71024e-006 ]
5308 : [ 6.92692e-006 ]
5309 : [ 7.00551e-006 ]
5310 : [ 6.843e-006   ]
5311 : [ 6.86766e-006 ]
5312 : [ 6.93799e-006 ]
5313 : [ 6.81358e-006 ]
5314 : [ 7.01185e-006 ]
5315 : [ 6.88319e-006 ]
5316 : [ 6.83683e-006 ]
5317 : [ 6.79714e-006 ]
5318 : [ 6.95666e-006 ]
5319 : [ 6.83563e-006 ]
5320 : [ 6.89895e-006 ]
5321 : [ 6.62644e-006 ]
5322 : [ 6.74142e-006 ]
5323 : [ 6.95822e-006 ]
5324 : [ 7.07276e-006 ]
5325 : [ 6.91768e-006 ]
5326 : [ 6.93405e-006 ]
5327 : [ 7.01277e-006 ]
5328 : [ 6.71369e-006 ]
5329 : [ 7.09583e-006 ]
5330 : [ 7.32218e-006 ]
5331 : [ 6.62059e-006 ]
5332 : [ 6.85944e-006 ]
5333 : [ 6.59225e-006 ]
5334 : [ 6.49702e-006 ]
5335 : [ 7.16423e-006 ]
5336 : [ 7.36943e-006 ]
5337 : [ 7.29619e-006 ]
5338 : [ 6.99044e-006 ]
5339 : [ 6.7181e-006  ]
5340 : [ 6.61077e-006 ]
5341 : [ 6.7684e-006  ]
5342 : [ 6.92211e-006 ]
5343 : [ 6.66127e-006 ]
5344 : [ 6.72017e-006 ]
5345 : [ 6.9864e-006  ]
5346 : [ 6.46726e-006 ]
5347 : [ 6.56473e-006 ]
5348 : [ 6.53081e-006 ]
5349 : [ 6.5941e-006  ]
5350 : [ 6.67152e-006 ]
5351 : [ 6.78425e-006 ]
5352 : [ 6.71083e-006 ]
5353 : [ 6.90656e-006 ]
5354 : [ 6.89549e-006 ]
5355 : [ 7.10286e-006 ]
5356 : [ 6.92764e-006 ]
5357 : [ 6.94669e-006 ]
5358 : [ 6.61833e-006 ]
5359 : [ 6.72591e-006 ]
5360 : [ 6.5727e-006  ]
5361 : [ 6.90846e-006 ]
5362 : [ 7.35322e-006 ]
5363 : [ 6.83858e-006 ]
5364 : [ 6.5257e-006  ]
5365 : [ 7.04302e-006 ]
5366 : [ 6.87143e-006 ]
5367 : [ 6.82148e-006 ]
5368 : [ 6.49073e-006 ]
5369 : [ 6.60105e-006 ]
5370 : [ 6.53645e-006 ]
5371 : [ 6.96074e-006 ]
5372 : [ 6.59625e-006 ]
5373 : [ 7.00584e-006 ]
5374 : [ 7.29758e-006 ]
5375 : [ 6.62656e-006 ]
5376 : [ 7.08292e-006 ]
5377 : [ 7.05555e-006 ]
5378 : [ 7.23226e-006 ]
5379 : [ 6.90174e-006 ]
5380 : [ 6.49108e-006 ]
5381 : [ 6.9046e-006  ]
5382 : [ 6.83893e-006 ]
5383 : [ 6.64813e-006 ]
5384 : [ 6.94976e-006 ]
5385 : [ 7.20857e-006 ]
5386 : [ 6.99534e-006 ]
5387 : [ 7.38057e-006 ]
5388 : [ 7.36697e-006 ]
5389 : [ 6.72293e-006 ]
5390 : [ 6.49836e-006 ]
5391 : [ 6.46925e-006 ]
5392 : [ 7.04054e-006 ]
5393 : [ 6.59948e-006 ]
5394 : [ 6.4772e-006  ]
5395 : [ 6.68255e-006 ]
5396 : [ 6.91777e-006 ]
5397 : [ 6.84266e-006 ]
5398 : [ 6.97488e-006 ]
5399 : [ 6.68206e-006 ]
5400 : [ 6.83291e-006 ]
5401 : [ 6.71459e-006 ]
5402 : [ 6.97518e-006 ]
5403 : [ 6.98473e-006 ]
5404 : [ 6.82587e-006 ]
5405 : [ 6.59881e-006 ]
5406 : [ 6.97797e-006 ]
5407 : [ 6.6225e-006  ]
5408 : [ 6.76661e-006 ]
5409 : [ 6.69716e-006 ]
5410 : [ 7.04923e-006 ]
5411 : [ 6.86926e-006 ]
5412 : [ 6.50058e-006 ]
5413 : [ 7.04074e-006 ]
5414 : [ 6.49929e-006 ]
5415 : [ 7.02194e-006 ]
5416 : [ 6.92925e-006 ]
5417 : [ 6.87768e-006 ]
5418 : [ 6.46154e-006 ]
5419 : [ 6.85785e-006 ]
5420 : [ 6.81895e-006 ]
5421 : [ 6.9116e-006  ]
5422 : [ 6.73288e-006 ]
5423 : [ 6.87643e-006 ]
5424 : [ 6.86581e-006 ]
5425 : [ 7.11642e-006 ]
5426 : [ 7.2493e-006  ]
5427 : [ 6.8858e-006  ]
5428 : [ 6.81999e-006 ]
5429 : [ 7.00496e-006 ]
5430 : [ 7.02947e-006 ]
5431 : [ 7.08044e-006 ]
5432 : [ 6.70342e-006 ]
5433 : [ 6.59249e-006 ]
5434 : [ 7.17022e-006 ]
5435 : [ 6.67763e-006 ]
5436 : [ 6.92716e-006 ]
5437 : [ 6.81458e-006 ]
5438 : [ 6.92028e-006 ]
5439 : [ 6.70443e-006 ]
5440 : [ 6.82204e-006 ]
5441 : [ 6.6015e-006  ]
5442 : [ 6.98781e-006 ]
5443 : [ 7.22649e-006 ]
5444 : [ 6.7431e-006  ]
5445 : [ 6.93232e-006 ]
5446 : [ 6.56048e-006 ]
5447 : [ 6.53265e-006 ]
5448 : [ 6.85303e-006 ]
5449 : [ 6.6193e-006  ]
5450 : [ 7.25612e-006 ]
5451 : [ 6.51894e-006 ]
5452 : [ 6.8899e-006  ]
5453 : [ 7.19567e-006 ]
5454 : [ 6.91222e-006 ]
5455 : [ 6.94158e-006 ]
5456 : [ 7.19711e-006 ]
5457 : [ 6.88162e-006 ]
5458 : [ 6.7977e-006  ]
5459 : [ 6.52369e-006 ]
5460 : [ 6.86993e-006 ]
5461 : [ 7.33113e-006 ]
5462 : [ 7.45332e-006 ]
5463 : [ 6.9463e-006  ]
5464 : [ 7.00811e-006 ]
5465 : [ 6.58204e-006 ]
5466 : [ 6.90485e-006 ]
5467 : [ 7.15463e-006 ]
5468 : [ 7.14917e-006 ]
5469 : [ 6.64191e-006 ]
5470 : [ 6.82488e-006 ]
5471 : [ 6.68359e-006 ]
5472 : [ 6.68078e-006 ]
5473 : [ 6.85855e-006 ]
5474 : [ 6.56885e-006 ]
5475 : [ 6.58912e-006 ]
5476 : [ 7.16185e-006 ]
5477 : [ 6.90817e-006 ]
5478 : [ 6.9685e-006  ]
5479 : [ 6.85997e-006 ]
5480 : [ 6.89283e-006 ]
5481 : [ 6.78095e-006 ]
5482 : [ 6.87805e-006 ]
5483 : [ 6.85118e-006 ]
5484 : [ 7.11309e-006 ]
5485 : [ 6.85276e-006 ]
5486 : [ 6.84918e-006 ]
5487 : [ 7.00222e-006 ]
5488 : [ 6.48923e-006 ]
5489 : [ 6.82324e-006 ]
5490 : [ 6.49767e-006 ]
5491 : [ 7.3588e-006  ]
5492 : [ 6.95812e-006 ]
5493 : [ 6.93861e-006 ]
5494 : [ 6.52374e-006 ]
5495 : [ 7.03517e-006 ]
5496 : [ 6.83842e-006 ]
5497 : [ 7.3125e-006  ]
5498 : [ 6.95003e-006 ]
5499 : [ 6.97827e-006 ]
5500 : [ 6.714e-006   ]
5501 : [ 6.75024e-006 ]
5502 : [ 6.58105e-006 ]
5503 : [ 7.04562e-006 ]
5504 : [ 7.20654e-006 ]
5505 : [ 6.89315e-006 ]
5506 : [ 6.48715e-006 ]
5507 : [ 7.12939e-006 ]
5508 : [ 6.54636e-006 ]
5509 : [ 6.51948e-006 ]
5510 : [ 6.92899e-006 ]
5511 : [ 6.60273e-006 ]
5512 : [ 6.84673e-006 ]
5513 : [ 6.9179e-006  ]
5514 : [ 6.77109e-006 ]
5515 : [ 7.0452e-006  ]
5516 : [ 6.51784e-006 ]
5517 : [ 6.71279e-006 ]
5518 : [ 6.67865e-006 ]
5519 : [ 6.66026e-006 ]
5520 : [ 6.99109e-006 ]
5521 : [ 7.3043e-006  ]
5522 : [ 7.16812e-006 ]
5523 : [ 6.50987e-006 ]
5524 : [ 6.84028e-006 ]
5525 : [ 7.13241e-006 ]
5526 : [ 7.18396e-006 ]
5527 : [ 6.57932e-006 ]
5528 : [ 6.74258e-006 ]
5529 : [ 6.9972e-006  ]
5530 : [ 6.99884e-006 ]
5531 : [ 7.14228e-006 ]
5532 : [ 6.585e-006   ]
5533 : [ 7.19247e-006 ]
5534 : [ 7.10877e-006 ]
5535 : [ 6.60828e-006 ]
5536 : [ 6.59398e-006 ]
5537 : [ 7.30757e-006 ]
5538 : [ 6.82755e-006 ]
5539 : [ 6.64579e-006 ]
5540 : [ 6.9298e-006  ]
5541 : [ 6.73516e-006 ]
5542 : [ 7.03483e-006 ]
5543 : [ 7.1043e-006  ]
5544 : [ 6.74076e-006 ]
5545 : [ 7.03452e-006 ]
5546 : [ 6.81306e-006 ]
5547 : [ 6.88812e-006 ]
5548 : [ 6.74904e-006 ]
5549 : [ 6.63703e-006 ]
5550 : [ 7.03923e-006 ]
5551 : [ 7.23493e-006 ]
5552 : [ 6.79266e-006 ]
5553 : [ 6.58885e-006 ]
5554 : [ 6.98105e-006 ]
5555 : [ 7.01441e-006 ]
5556 : [ 6.96179e-006 ]
5557 : [ 7.12448e-006 ]
5558 : [ 6.78002e-006 ]
5559 : [ 6.97602e-006 ]
5560 : [ 7.02404e-006 ]
5561 : [ 6.49741e-006 ]
5562 : [ 6.84336e-006 ]
5563 : [ 6.64776e-006 ]
5564 : [ 6.82625e-006 ]
5565 : [ 6.61513e-006 ]
5566 : [ 7.2595e-006  ]
5567 : [ 6.55076e-006 ]
5568 : [ 7.15296e-006 ]
5569 : [ 6.49845e-006 ]
5570 : [ 6.62254e-006 ]
5571 : [ 6.82247e-006 ]
5572 : [ 7.32159e-006 ]
5573 : [ 6.54299e-006 ]
5574 : [ 6.82513e-006 ]
5575 : [ 7.15796e-006 ]
5576 : [ 7.03917e-006 ]
5577 : [ 6.94102e-006 ]
5578 : [ 6.71638e-006 ]
5579 : [ 6.51177e-006 ]
5580 : [ 6.89316e-006 ]
5581 : [ 6.95863e-006 ]
5582 : [ 7.32948e-006 ]
5583 : [ 6.6351e-006  ]
5584 : [ 7.27324e-006 ]
5585 : [ 6.89463e-006 ]
5586 : [ 6.92786e-006 ]
5587 : [ 6.77556e-006 ]
5588 : [ 6.83931e-006 ]
5589 : [ 6.70915e-006 ]
5590 : [ 6.56503e-006 ]
5591 : [ 6.69132e-006 ]
5592 : [ 6.5595e-006  ]
5593 : [ 7.34279e-006 ]
5594 : [ 6.99997e-006 ]
5595 : [ 6.90522e-006 ]
5596 : [ 7.08758e-006 ]
5597 : [ 6.85165e-006 ]
5598 : [ 6.61726e-006 ]
5599 : [ 7.17106e-006 ]
5600 : [ 6.56265e-006 ]
5601 : [ 7.02521e-006 ]
5602 : [ 6.8686e-006  ]
5603 : [ 6.83717e-006 ]
5604 : [ 6.96249e-006 ]
5605 : [ 7.00207e-006 ]
5606 : [ 6.98175e-006 ]
5607 : [ 7.04966e-006 ]
5608 : [ 7.16808e-006 ]
5609 : [ 6.74575e-006 ]
5610 : [ 6.84179e-006 ]
5611 : [ 6.91129e-006 ]
5612 : [ 6.55669e-006 ]
5613 : [ 7.11308e-006 ]
5614 : [ 6.92948e-006 ]
5615 : [ 6.87497e-006 ]
5616 : [ 7.08285e-006 ]
5617 : [ 7.24767e-006 ]
5618 : [ 6.53034e-006 ]
5619 : [ 7.04467e-006 ]
5620 : [ 6.54002e-006 ]
5621 : [ 6.96543e-006 ]
5622 : [ 6.6345e-006  ]
5623 : [ 7.23284e-006 ]
5624 : [ 7.06312e-006 ]
5625 : [ 6.94837e-006 ]
5626 : [ 6.53934e-006 ]
5627 : [ 6.54497e-006 ]
5628 : [ 6.97039e-006 ]
5629 : [ 6.66881e-006 ]
5630 : [ 7.06314e-006 ]
5631 : [ 6.85813e-006 ]
5632 : [ 6.57537e-006 ]
5633 : [ 6.98761e-006 ]
5634 : [ 6.46811e-006 ]
5635 : [ 7.2416e-006  ]
5636 : [ 6.74642e-006 ]
5637 : [ 6.53169e-006 ]
5638 : [ 6.6407e-006  ]
5639 : [ 6.57094e-006 ]
5640 : [ 6.924e-006   ]
5641 : [ 7.19076e-006 ]
5642 : [ 6.59446e-006 ]
5643 : [ 7.14349e-006 ]
5644 : [ 6.82747e-006 ]
5645 : [ 7.22879e-006 ]
5646 : [ 6.90707e-006 ]
5647 : [ 6.98578e-006 ]
5648 : [ 6.85935e-006 ]
5649 : [ 7.30763e-006 ]
5650 : [ 6.69924e-006 ]
5651 : [ 6.83964e-006 ]
5652 : [ 6.48145e-006 ]
5653 : [ 6.50568e-006 ]
5654 : [ 6.90255e-006 ]
5655 : [ 6.83217e-006 ]
5656 : [ 6.91539e-006 ]
5657 : [ 6.87058e-006 ]
5658 : [ 7.01618e-006 ]
5659 : [ 6.8091e-006  ]
5660 : [ 6.58299e-006 ]
5661 : [ 6.66343e-006 ]
5662 : [ 6.60953e-006 ]
5663 : [ 6.9246e-006  ]
5664 : [ 6.80362e-006 ]
5665 : [ 6.61804e-006 ]
5666 : [ 6.79244e-006 ]
5667 : [ 6.61976e-006 ]
5668 : [ 7.40428e-006 ]
5669 : [ 6.98955e-006 ]
5670 : [ 6.58826e-006 ]
5671 : [ 6.89242e-006 ]
5672 : [ 6.6364e-006  ]
5673 : [ 6.73468e-006 ]
5674 : [ 6.90854e-006 ]
5675 : [ 7.16961e-006 ]
5676 : [ 6.46809e-006 ]
5677 : [ 6.74329e-006 ]
5678 : [ 6.80858e-006 ]
5679 : [ 6.47272e-006 ]
5680 : [ 6.95128e-006 ]
5681 : [ 6.83524e-006 ]
5682 : [ 6.51836e-006 ]
5683 : [ 7.28092e-006 ]
5684 : [ 6.83183e-006 ]
5685 : [ 6.68693e-006 ]
5686 : [ 6.66451e-006 ]
5687 : [ 6.9072e-006  ]
5688 : [ 6.5858e-006  ]
5689 : [ 6.67766e-006 ]
5690 : [ 6.89555e-006 ]
5691 : [ 6.89267e-006 ]
5692 : [ 7.0448e-006  ]
5693 : [ 6.71809e-006 ]
5694 : [ 7.22899e-006 ]
5695 : [ 6.85987e-006 ]
5696 : [ 7.17942e-006 ]
5697 : [ 7.03184e-006 ]
5698 : [ 6.97903e-006 ]
5699 : [ 6.54674e-006 ]
5700 : [ 6.54527e-006 ]
5701 : [ 6.95861e-006 ]
5702 : [ 6.80728e-006 ]
5703 : [ 6.86078e-006 ]
5704 : [ 6.79395e-006 ]
5705 : [ 7.15445e-006 ]
5706 : [ 6.70984e-006 ]
5707 : [ 7.23526e-006 ]
5708 : [ 6.83617e-006 ]
5709 : [ 6.81949e-006 ]
5710 : [ 6.77385e-006 ]
5711 : [ 6.93672e-006 ]
5712 : [ 6.6312e-006  ]
5713 : [ 6.84201e-006 ]
5714 : [ 6.61365e-006 ]
5715 : [ 6.59799e-006 ]
5716 : [ 6.88766e-006 ]
5717 : [ 6.9809e-006  ]
5718 : [ 6.49321e-006 ]
5719 : [ 6.89852e-006 ]
5720 : [ 6.90595e-006 ]
5721 : [ 6.68047e-006 ]
5722 : [ 6.94493e-006 ]
5723 : [ 6.80547e-006 ]
5724 : [ 6.88185e-006 ]
5725 : [ 6.87449e-006 ]
5726 : [ 6.92479e-006 ]
5727 : [ 6.91133e-006 ]
5728 : [ 6.55367e-006 ]
5729 : [ 6.58064e-006 ]
5730 : [ 6.72482e-006 ]
5731 : [ 6.70119e-006 ]
5732 : [ 6.9024e-006  ]
5733 : [ 6.72437e-006 ]
5734 : [ 6.85255e-006 ]
5735 : [ 6.77818e-006 ]
5736 : [ 7.12461e-006 ]
5737 : [ 6.82005e-006 ]
5738 : [ 6.65573e-006 ]
5739 : [ 6.53517e-006 ]
5740 : [ 7.00267e-006 ]
5741 : [ 6.86481e-006 ]
5742 : [ 6.69599e-006 ]
5743 : [ 6.92244e-006 ]
5744 : [ 6.90636e-006 ]
5745 : [ 6.95788e-006 ]
5746 : [ 6.77637e-006 ]
5747 : [ 6.73514e-006 ]
5748 : [ 6.94632e-006 ]
5749 : [ 6.82859e-006 ]
5750 : [ 7.03734e-006 ]
5751 : [ 6.74918e-006 ]
5752 : [ 7.0013e-006  ]
5753 : [ 6.98949e-006 ]
5754 : [ 6.92061e-006 ]
5755 : [ 6.88164e-006 ]
5756 : [ 7.1662e-006  ]
5757 : [ 6.87868e-006 ]
5758 : [ 7.38258e-006 ]
5759 : [ 6.68e-006    ]
5760 : [ 6.81803e-006 ]
5761 : [ 7.11578e-006 ]
5762 : [ 6.59608e-006 ]
5763 : [ 7.10862e-006 ]
5764 : [ 6.90449e-006 ]
5765 : [ 6.54402e-006 ]
5766 : [ 6.66099e-006 ]
5767 : [ 6.58557e-006 ]
5768 : [ 6.59487e-006 ]
5769 : [ 7.13693e-006 ]
5770 : [ 7.15991e-006 ]
5771 : [ 6.78136e-006 ]
5772 : [ 6.55417e-006 ]
5773 : [ 6.82671e-006 ]
5774 : [ 7.07413e-006 ]
5775 : [ 6.86607e-006 ]
5776 : [ 6.90875e-006 ]
5777 : [ 7.0421e-006  ]
5778 : [ 7.14444e-006 ]
5779 : [ 7.08399e-006 ]
5780 : [ 6.88947e-006 ]
5781 : [ 7.04501e-006 ]
5782 : [ 6.95861e-006 ]
5783 : [ 6.59967e-006 ]
5784 : [ 7.09226e-006 ]
5785 : [ 6.98521e-006 ]
5786 : [ 6.61162e-006 ]
5787 : [ 6.45902e-006 ]
5788 : [ 6.86258e-006 ]
5789 : [ 6.56141e-006 ]
5790 : [ 6.66503e-006 ]
5791 : [ 6.78276e-006 ]
5792 : [ 6.89615e-006 ]
5793 : [ 6.8112e-006  ]
5794 : [ 7.33029e-006 ]
5795 : [ 6.53609e-006 ]
5796 : [ 6.71155e-006 ]
5797 : [ 6.57978e-006 ]
5798 : [ 6.55322e-006 ]
5799 : [ 6.47058e-006 ]
5800 : [ 6.58664e-006 ]
5801 : [ 6.7519e-006  ]
5802 : [ 7.03461e-006 ]
5803 : [ 6.76043e-006 ]
5804 : [ 6.88539e-006 ]
5805 : [ 7.08116e-006 ]
5806 : [ 6.50169e-006 ]
5807 : [ 6.77972e-006 ]
5808 : [ 7.25822e-006 ]
5809 : [ 6.79363e-006 ]
5810 : [ 7.13349e-006 ]
5811 : [ 6.93232e-006 ]
5812 : [ 7.0112e-006  ]
5813 : [ 7.10067e-006 ]
5814 : [ 6.75373e-006 ]
5815 : [ 6.91309e-006 ]
5816 : [ 6.65242e-006 ]
5817 : [ 6.66868e-006 ]
5818 : [ 6.6636e-006  ]
5819 : [ 7.13295e-006 ]
5820 : [ 6.92591e-006 ]
5821 : [ 7.06555e-006 ]
5822 : [ 6.8364e-006  ]
5823 : [ 6.91668e-006 ]
5824 : [ 7.19489e-006 ]
5825 : [ 6.8502e-006  ]
5826 : [ 7.16188e-006 ]
5827 : [ 7.20698e-006 ]
5828 : [ 6.49789e-006 ]
5829 : [ 6.60252e-006 ]
5830 : [ 6.66891e-006 ]
5831 : [ 6.57223e-006 ]
5832 : [ 6.54895e-006 ]
5833 : [ 6.54474e-006 ]
5834 : [ 7.0804e-006  ]
5835 : [ 6.77597e-006 ]
5836 : [ 6.87462e-006 ]
5837 : [ 7.10134e-006 ]
5838 : [ 7.09621e-006 ]
5839 : [ 6.77503e-006 ]
5840 : [ 6.8974e-006  ]
5841 : [ 7.34771e-006 ]
5842 : [ 6.98273e-006 ]
5843 : [ 6.705e-006   ]
5844 : [ 6.55318e-006 ]
5845 : [ 6.92843e-006 ]
5846 : [ 6.82005e-006 ]
5847 : [ 7.04273e-006 ]
5848 : [ 6.86354e-006 ]
5849 : [ 6.4892e-006  ]
5850 : [ 7.09783e-006 ]
5851 : [ 6.73742e-006 ]
5852 : [ 6.57326e-006 ]
5853 : [ 6.47903e-006 ]
5854 : [ 7.24506e-006 ]
5855 : [ 6.84913e-006 ]
5856 : [ 7.07516e-006 ]
5857 : [ 7.22407e-006 ]
5858 : [ 6.96143e-006 ]
5859 : [ 6.90496e-006 ]
5860 : [ 6.57844e-006 ]
5861 : [ 6.58299e-006 ]
5862 : [ 6.62995e-006 ]
5863 : [ 7.40063e-006 ]
5864 : [ 6.57687e-006 ]
5865 : [ 7.12046e-006 ]
5866 : [ 6.95963e-006 ]
5867 : [ 6.67414e-006 ]
5868 : [ 6.78345e-006 ]
5869 : [ 6.53415e-006 ]
5870 : [ 7.03963e-006 ]
5871 : [ 7.28313e-006 ]
5872 : [ 6.70251e-006 ]
5873 : [ 6.98742e-006 ]
5874 : [ 7.11519e-006 ]
5875 : [ 6.89568e-006 ]
5876 : [ 6.49648e-006 ]
5877 : [ 6.64231e-006 ]
5878 : [ 6.4721e-006  ]
5879 : [ 6.83007e-006 ]
5880 : [ 6.83513e-006 ]
5881 : [ 6.79949e-006 ]
5882 : [ 6.80606e-006 ]
5883 : [ 6.87135e-006 ]
5884 : [ 6.7912e-006  ]
5885 : [ 6.78107e-006 ]
5886 : [ 6.95718e-006 ]
5887 : [ 6.71212e-006 ]
5888 : [ 6.78028e-006 ]
5889 : [ 7.06737e-006 ]
5890 : [ 6.83677e-006 ]
5891 : [ 6.56389e-006 ]
5892 : [ 7.08966e-006 ]
5893 : [ 6.59494e-006 ]
5894 : [ 7.26195e-006 ]
5895 : [ 6.56102e-006 ]
5896 : [ 6.85622e-006 ]
5897 : [ 6.9406e-006  ]
5898 : [ 6.89563e-006 ]
5899 : [ 7.35729e-006 ]
5900 : [ 6.46307e-006 ]
5901 : [ 6.75197e-006 ]
5902 : [ 7.15527e-006 ]
5903 : [ 7.08862e-006 ]
5904 : [ 6.59421e-006 ]
5905 : [ 6.81212e-006 ]
5906 : [ 7.33212e-006 ]
5907 : [ 7.15393e-006 ]
5908 : [ 6.60645e-006 ]
5909 : [ 7.09486e-006 ]
5910 : [ 6.76157e-006 ]
5911 : [ 6.9338e-006  ]
5912 : [ 6.5642e-006  ]
5913 : [ 6.67623e-006 ]
5914 : [ 6.51262e-006 ]
5915 : [ 6.8319e-006  ]
5916 : [ 6.7825e-006  ]
5917 : [ 7.24036e-006 ]
5918 : [ 6.58824e-006 ]
5919 : [ 6.6249e-006  ]
5920 : [ 6.78161e-006 ]
5921 : [ 6.49873e-006 ]
5922 : [ 6.96471e-006 ]
5923 : [ 7.02359e-006 ]
5924 : [ 6.87341e-006 ]
5925 : [ 6.92536e-006 ]
5926 : [ 6.69827e-006 ]
5927 : [ 6.56377e-006 ]
5928 : [ 6.91544e-006 ]
5929 : [ 6.8373e-006  ]
5930 : [ 7.06913e-006 ]
5931 : [ 6.60127e-006 ]
5932 : [ 6.65397e-006 ]
5933 : [ 6.71592e-006 ]
5934 : [ 6.64672e-006 ]
5935 : [ 6.56573e-006 ]
5936 : [ 6.72679e-006 ]
5937 : [ 6.8773e-006  ]
5938 : [ 6.50433e-006 ]
5939 : [ 7.21863e-006 ]
5940 : [ 6.7811e-006  ]
5941 : [ 7.30658e-006 ]
5942 : [ 6.61269e-006 ]
5943 : [ 6.92976e-006 ]
5944 : [ 6.89167e-006 ]
5945 : [ 6.84631e-006 ]
5946 : [ 6.86539e-006 ]
5947 : [ 7.31087e-006 ]
5948 : [ 7.2749e-006  ]
5949 : [ 6.72104e-006 ]
5950 : [ 6.6942e-006  ]
5951 : [ 6.92955e-006 ]
5952 : [ 6.45916e-006 ]
5953 : [ 6.54464e-006 ]
5954 : [ 6.58558e-006 ]
5955 : [ 6.80036e-006 ]
5956 : [ 6.59616e-006 ]
5957 : [ 7.00162e-006 ]
5958 : [ 7.2998e-006  ]
5959 : [ 6.86967e-006 ]
5960 : [ 7.47826e-006 ]
5961 : [ 6.85213e-006 ]
5962 : [ 6.89889e-006 ]
5963 : [ 6.51464e-006 ]
5964 : [ 7.00777e-006 ]
5965 : [ 7.15762e-006 ]
5966 : [ 6.90837e-006 ]
5967 : [ 6.64752e-006 ]
5968 : [ 6.57231e-006 ]
5969 : [ 6.68886e-006 ]
5970 : [ 6.93038e-006 ]
5971 : [ 7.40095e-006 ]
5972 : [ 7.30546e-006 ]
5973 : [ 6.87162e-006 ]
5974 : [ 6.68309e-006 ]
5975 : [ 6.87099e-006 ]
5976 : [ 6.6882e-006  ]
5977 : [ 7.10202e-006 ]
5978 : [ 6.59745e-006 ]
5979 : [ 6.80545e-006 ]
5980 : [ 7.11114e-006 ]
5981 : [ 7.0371e-006  ]
5982 : [ 6.67477e-006 ]
5983 : [ 6.67614e-006 ]
5984 : [ 6.96527e-006 ]
5985 : [ 6.60121e-006 ]
5986 : [ 6.92436e-006 ]
5987 : [ 6.63909e-006 ]
5988 : [ 6.69937e-006 ]
5989 : [ 7.02943e-006 ]
5990 : [ 6.76205e-006 ]
5991 : [ 7.28467e-006 ]
5992 : [ 6.96789e-006 ]
5993 : [ 7.09177e-006 ]
5994 : [ 6.57007e-006 ]
5995 : [ 7.14968e-006 ]
5996 : [ 6.8411e-006  ]
5997 : [ 6.59927e-006 ]
5998 : [ 6.89153e-006 ]
5999 : [ 6.59637e-006 ]
6000 : [ 6.51762e-006 ]
6001 : [ 7.22213e-006 ]
6002 : [ 6.93713e-006 ]
6003 : [ 6.52127e-006 ]
6004 : [ 6.80876e-006 ]
6005 : [ 7.03777e-006 ]
6006 : [ 6.87646e-006 ]
6007 : [ 6.62906e-006 ]
6008 : [ 6.5921e-006  ]
6009 : [ 6.77029e-006 ]
6010 : [ 7.09721e-006 ]
6011 : [ 6.6603e-006  ]
6012 : [ 6.8594e-006  ]
6013 : [ 6.61462e-006 ]
6014 : [ 6.59309e-006 ]
6015 : [ 6.63766e-006 ]
6016 : [ 6.66437e-006 ]
6017 : [ 6.66522e-006 ]
6018 : [ 6.8371e-006  ]
6019 : [ 6.88269e-006 ]
6020 : [ 7.12071e-006 ]
6021 : [ 6.86747e-006 ]
6022 : [ 6.74689e-006 ]
6023 : [ 6.55329e-006 ]
6024 : [ 6.91038e-006 ]
6025 : [ 6.7552e-006  ]
6026 : [ 6.69599e-006 ]
6027 : [ 6.75061e-006 ]
6028 : [ 6.52638e-006 ]
6029 : [ 6.55059e-006 ]
6030 : [ 6.62517e-006 ]
6031 : [ 6.90908e-006 ]
6032 : [ 6.93676e-006 ]
6033 : [ 6.88301e-006 ]
6034 : [ 7.09777e-006 ]
6035 : [ 6.92022e-006 ]
6036 : [ 7.17532e-006 ]
6037 : [ 6.51869e-006 ]
6038 : [ 6.62749e-006 ]
6039 : [ 6.54641e-006 ]
6040 : [ 6.64383e-006 ]
6041 : [ 7.06917e-006 ]
6042 : [ 6.98001e-006 ]
6043 : [ 6.80885e-006 ]
6044 : [ 6.49936e-006 ]
6045 : [ 6.62586e-006 ]
6046 : [ 7.0761e-006  ]
6047 : [ 6.84694e-006 ]
6048 : [ 6.59127e-006 ]
6049 : [ 6.91674e-006 ]
6050 : [ 6.53891e-006 ]
6051 : [ 6.5201e-006  ]
6052 : [ 7.25878e-006 ]
6053 : [ 6.51043e-006 ]
6054 : [ 6.96683e-006 ]
6055 : [ 6.78655e-006 ]
6056 : [ 7.20179e-006 ]
6057 : [ 6.81027e-006 ]
6058 : [ 6.5593e-006  ]
6059 : [ 6.5337e-006  ]
6060 : [ 6.95817e-006 ]
6061 : [ 6.82389e-006 ]
6062 : [ 6.52635e-006 ]
6063 : [ 6.71744e-006 ]
6064 : [ 7.13026e-006 ]
6065 : [ 6.76633e-006 ]
6066 : [ 6.66227e-006 ]
6067 : [ 6.97529e-006 ]
6068 : [ 6.53529e-006 ]
6069 : [ 7.03653e-006 ]
6070 : [ 7.10252e-006 ]
6071 : [ 6.54511e-006 ]
6072 : [ 6.85147e-006 ]
6073 : [ 6.8343e-006  ]
6074 : [ 6.62769e-006 ]
6075 : [ 6.87754e-006 ]
6076 : [ 6.66188e-006 ]
6077 : [ 6.79024e-006 ]
6078 : [ 7.02357e-006 ]
6079 : [ 6.98186e-006 ]
6080 : [ 6.62978e-006 ]
6081 : [ 6.90377e-006 ]
6082 : [ 6.92394e-006 ]
6083 : [ 6.88527e-006 ]
6084 : [ 6.74264e-006 ]
6085 : [ 6.68895e-006 ]
6086 : [ 7.13615e-006 ]
6087 : [ 7.03136e-006 ]
6088 : [ 6.61759e-006 ]
6089 : [ 6.73328e-006 ]
6090 : [ 6.65476e-006 ]
6091 : [ 6.92143e-006 ]
6092 : [ 6.93686e-006 ]
6093 : [ 6.64212e-006 ]
6094 : [ 6.98143e-006 ]
6095 : [ 6.8497e-006  ]
6096 : [ 6.56836e-006 ]
6097 : [ 6.54847e-006 ]
6098 : [ 7.07444e-006 ]
6099 : [ 6.83999e-006 ]
6100 : [ 6.90597e-006 ]
6101 : [ 6.64353e-006 ]
6102 : [ 6.89803e-006 ]
6103 : [ 6.90184e-006 ]
6104 : [ 6.94458e-006 ]
6105 : [ 6.92987e-006 ]
6106 : [ 6.47134e-006 ]
6107 : [ 6.86104e-006 ]
6108 : [ 6.9652e-006  ]
6109 : [ 6.91771e-006 ]
6110 : [ 6.55386e-006 ]
6111 : [ 7.02502e-006 ]
6112 : [ 6.69812e-006 ]
6113 : [ 7.09349e-006 ]
6114 : [ 6.64522e-006 ]
6115 : [ 7.06866e-006 ]
6116 : [ 7.29239e-006 ]
6117 : [ 6.46614e-006 ]
6118 : [ 6.59765e-006 ]
6119 : [ 6.96982e-006 ]
6120 : [ 7.05785e-006 ]
6121 : [ 6.92066e-006 ]
6122 : [ 6.84474e-006 ]
6123 : [ 6.99165e-006 ]
6124 : [ 6.94204e-006 ]
6125 : [ 6.5649e-006  ]
6126 : [ 6.57273e-006 ]
6127 : [ 6.53474e-006 ]
6128 : [ 6.88232e-006 ]
6129 : [ 6.93381e-006 ]
6130 : [ 7.07057e-006 ]
6131 : [ 6.90144e-006 ]
6132 : [ 7.04209e-006 ]
6133 : [ 6.5597e-006  ]
6134 : [ 7.17067e-006 ]
6135 : [ 7.01868e-006 ]
6136 : [ 6.82422e-006 ]
6137 : [ 7.04864e-006 ]
6138 : [ 6.71865e-006 ]
6139 : [ 6.84911e-006 ]
6140 : [ 6.68261e-006 ]
6141 : [ 6.85609e-006 ]
6142 : [ 7.21703e-006 ]
6143 : [ 7.15516e-006 ]
6144 : [ 6.84439e-006 ]
6145 : [ 6.64622e-006 ]
6146 : [ 6.7464e-006  ]
6147 : [ 6.97e-006    ]
6148 : [ 7.06834e-006 ]
6149 : [ 6.97789e-006 ]
6150 : [ 6.99543e-006 ]
6151 : [ 7.03437e-006 ]
6152 : [ 6.87781e-006 ]
6153 : [ 7.12999e-006 ]
6154 : [ 6.93445e-006 ]
6155 : [ 6.59189e-006 ]
6156 : [ 6.87941e-006 ]
6157 : [ 6.94413e-006 ]
6158 : [ 6.8752e-006  ]
6159 : [ 6.91945e-006 ]
6160 : [ 7.04687e-006 ]
6161 : [ 7.48732e-006 ]
6162 : [ 6.66222e-006 ]
6163 : [ 6.85228e-006 ]
6164 : [ 6.66202e-006 ]
6165 : [ 6.472e-006   ]
6166 : [ 7.24378e-006 ]
6167 : [ 6.62874e-006 ]
6168 : [ 6.62293e-006 ]
6169 : [ 6.99589e-006 ]
6170 : [ 6.67181e-006 ]
6171 : [ 6.89103e-006 ]
6172 : [ 7.00981e-006 ]
6173 : [ 6.74836e-006 ]
6174 : [ 6.66036e-006 ]
6175 : [ 6.8377e-006  ]
6176 : [ 7.06117e-006 ]
6177 : [ 7.07332e-006 ]
6178 : [ 7.32921e-006 ]
6179 : [ 6.52804e-006 ]
6180 : [ 6.98468e-006 ]
6181 : [ 6.67985e-006 ]
6182 : [ 6.65701e-006 ]
6183 : [ 6.89704e-006 ]
6184 : [ 6.74241e-006 ]
6185 : [ 6.84536e-006 ]
6186 : [ 6.62409e-006 ]
6187 : [ 7.11608e-006 ]
6188 : [ 6.65234e-006 ]
6189 : [ 6.59914e-006 ]
6190 : [ 6.92804e-006 ]
6191 : [ 6.87374e-006 ]
6192 : [ 6.6828e-006  ]
6193 : [ 6.51621e-006 ]
6194 : [ 7.06479e-006 ]
6195 : [ 6.88823e-006 ]
6196 : [ 7.20003e-006 ]
6197 : [ 6.63508e-006 ]
6198 : [ 6.79716e-006 ]
6199 : [ 7.35651e-006 ]
6200 : [ 7.05179e-006 ]
6201 : [ 6.51442e-006 ]
6202 : [ 6.88985e-006 ]
6203 : [ 6.828e-006   ]
6204 : [ 6.8646e-006  ]
6205 : [ 6.75601e-006 ]
6206 : [ 6.89321e-006 ]
6207 : [ 6.8994e-006  ]
6208 : [ 6.88201e-006 ]
6209 : [ 6.94491e-006 ]
6210 : [ 7.02639e-006 ]
6211 : [ 7.11284e-006 ]
6212 : [ 6.70025e-006 ]
6213 : [ 6.87461e-006 ]
6214 : [ 6.8711e-006  ]
6215 : [ 7.33718e-006 ]
6216 : [ 6.67877e-006 ]
6217 : [ 6.97561e-006 ]
6218 : [ 6.50314e-006 ]
6219 : [ 6.63616e-006 ]
6220 : [ 6.52736e-006 ]
6221 : [ 6.73474e-006 ]
6222 : [ 7.10982e-006 ]
6223 : [ 6.91604e-006 ]
6224 : [ 7.20522e-006 ]
6225 : [ 7.04784e-006 ]
6226 : [ 6.81542e-006 ]
6227 : [ 6.87609e-006 ]
6228 : [ 7.09453e-006 ]
6229 : [ 6.86493e-006 ]
6230 : [ 6.74024e-006 ]
6231 : [ 6.59848e-006 ]
6232 : [ 7.13534e-006 ]
6233 : [ 6.99882e-006 ]
6234 : [ 6.61961e-006 ]
6235 : [ 6.58888e-006 ]
6236 : [ 7.14518e-006 ]
6237 : [ 6.82495e-006 ]
6238 : [ 6.55134e-006 ]
6239 : [ 7.23437e-006 ]
6240 : [ 6.58957e-006 ]
6241 : [ 6.8097e-006  ]
6242 : [ 7.18169e-006 ]
6243 : [ 6.93205e-006 ]
6244 : [ 6.805e-006   ]
6245 : [ 6.57214e-006 ]
6246 : [ 6.91217e-006 ]
6247 : [ 7.14477e-006 ]
6248 : [ 6.92073e-006 ]
6249 : [ 7.12118e-006 ]
6250 : [ 7.22249e-006 ]
6251 : [ 6.57603e-006 ]
6252 : [ 6.82956e-006 ]
6253 : [ 7.27512e-006 ]
6254 : [ 6.52589e-006 ]
6255 : [ 6.49272e-006 ]
6256 : [ 6.72238e-006 ]
6257 : [ 6.57634e-006 ]
6258 : [ 6.98163e-006 ]
6259 : [ 6.66115e-006 ]
6260 : [ 6.61585e-006 ]
6261 : [ 6.92569e-006 ]
6262 : [ 6.58674e-006 ]
6263 : [ 7.12854e-006 ]
6264 : [ 6.83934e-006 ]
6265 : [ 6.9822e-006  ]
6266 : [ 6.60527e-006 ]
6267 : [ 6.60905e-006 ]
6268 : [ 6.66553e-006 ]
6269 : [ 6.47e-006    ]
6270 : [ 6.50904e-006 ]
6271 : [ 6.98553e-006 ]
6272 : [ 6.83089e-006 ]
6273 : [ 7.37031e-006 ]
6274 : [ 7.03942e-006 ]
6275 : [ 6.68608e-006 ]
6276 : [ 7.1234e-006  ]
6277 : [ 6.51005e-006 ]
6278 : [ 7.30813e-006 ]
6279 : [ 6.97925e-006 ]
6280 : [ 6.8913e-006  ]
6281 : [ 6.76268e-006 ]
6282 : [ 6.57976e-006 ]
6283 : [ 6.89315e-006 ]
6284 : [ 6.49704e-006 ]
6285 : [ 7.3616e-006  ]
6286 : [ 7.19935e-006 ]
6287 : [ 7.20809e-006 ]
6288 : [ 6.51688e-006 ]
6289 : [ 6.53874e-006 ]
6290 : [ 6.54078e-006 ]
6291 : [ 6.81282e-006 ]
6292 : [ 7.03466e-006 ]
6293 : [ 7.01618e-006 ]
6294 : [ 6.85253e-006 ]
6295 : [ 7.08754e-006 ]
6296 : [ 6.93522e-006 ]
6297 : [ 7.07765e-006 ]
6298 : [ 6.61653e-006 ]
6299 : [ 6.96643e-006 ]
6300 : [ 7.00589e-006 ]
6301 : [ 6.99117e-006 ]
6302 : [ 6.55102e-006 ]
6303 : [ 6.59711e-006 ]
6304 : [ 6.66373e-006 ]
6305 : [ 7.09013e-006 ]
6306 : [ 6.77965e-006 ]
6307 : [ 6.53055e-006 ]
6308 : [ 7.32754e-006 ]
6309 : [ 6.64415e-006 ]
6310 : [ 6.76829e-006 ]
6311 : [ 6.72204e-006 ]
6312 : [ 6.57154e-006 ]
6313 : [ 7.29036e-006 ]
6314 : [ 6.71589e-006 ]
6315 : [ 7.12871e-006 ]
6316 : [ 6.92953e-006 ]
6317 : [ 7.15768e-006 ]
6318 : [ 6.99539e-006 ]
6319 : [ 6.9278e-006  ]
6320 : [ 6.71308e-006 ]
6321 : [ 6.69395e-006 ]
6322 : [ 7.06902e-006 ]
6323 : [ 6.97996e-006 ]
6324 : [ 6.94607e-006 ]
6325 : [ 6.89273e-006 ]
6326 : [ 6.77062e-006 ]
6327 : [ 7.25137e-006 ]
6328 : [ 6.91501e-006 ]
6329 : [ 6.98361e-006 ]
6330 : [ 6.56152e-006 ]
6331 : [ 6.9317e-006  ]
6332 : [ 6.96576e-006 ]
6333 : [ 6.82568e-006 ]
6334 : [ 6.88672e-006 ]
6335 : [ 6.9232e-006  ]
6336 : [ 7.0179e-006  ]
6337 : [ 6.7797e-006  ]
6338 : [ 6.90922e-006 ]
6339 : [ 6.82554e-006 ]
6340 : [ 6.46842e-006 ]
6341 : [ 6.96859e-006 ]
6342 : [ 7.16804e-006 ]
6343 : [ 7.0051e-006  ]
6344 : [ 6.71501e-006 ]
6345 : [ 6.59237e-006 ]
6346 : [ 6.93251e-006 ]
6347 : [ 6.60888e-006 ]
6348 : [ 6.92794e-006 ]
6349 : [ 6.65133e-006 ]
6350 : [ 6.92261e-006 ]
6351 : [ 6.6144e-006  ]
6352 : [ 7.34191e-006 ]
6353 : [ 7.02426e-006 ]
6354 : [ 6.93086e-006 ]
6355 : [ 6.8601e-006  ]
6356 : [ 6.82218e-006 ]
6357 : [ 6.98632e-006 ]
6358 : [ 6.66986e-006 ]
6359 : [ 6.59972e-006 ]
6360 : [ 6.56244e-006 ]
6361 : [ 7.3218e-006  ]
6362 : [ 6.58296e-006 ]
6363 : [ 6.6169e-006  ]
6364 : [ 6.70609e-006 ]
6365 : [ 6.60086e-006 ]
6366 : [ 6.97962e-006 ]
6367 : [ 6.73379e-006 ]
6368 : [ 6.82893e-006 ]
6369 : [ 6.56399e-006 ]
6370 : [ 6.8109e-006  ]
6371 : [ 6.6222e-006  ]
6372 : [ 6.87923e-006 ]
6373 : [ 6.69285e-006 ]
6374 : [ 6.88467e-006 ]
6375 : [ 7.30844e-006 ]
6376 : [ 6.59663e-006 ]
6377 : [ 7.01455e-006 ]
6378 : [ 6.86285e-006 ]
6379 : [ 6.54615e-006 ]
6380 : [ 6.52112e-006 ]
6381 : [ 6.6962e-006  ]
6382 : [ 7.04119e-006 ]
6383 : [ 6.91579e-006 ]
6384 : [ 6.73645e-006 ]
6385 : [ 6.91345e-006 ]
6386 : [ 6.79153e-006 ]
6387 : [ 6.82493e-006 ]
6388 : [ 7.2971e-006  ]
6389 : [ 6.70366e-006 ]
6390 : [ 6.53281e-006 ]
6391 : [ 6.80841e-006 ]
6392 : [ 6.93032e-006 ]
6393 : [ 7.27123e-006 ]
6394 : [ 6.82178e-006 ]
6395 : [ 7.09453e-006 ]
6396 : [ 6.64223e-006 ]
6397 : [ 6.96765e-006 ]
6398 : [ 7.11081e-006 ]
6399 : [ 6.94729e-006 ]
6400 : [ 6.98269e-006 ]
6401 : [ 6.86157e-006 ]
6402 : [ 6.81202e-006 ]
6403 : [ 7.00292e-006 ]
6404 : [ 6.76831e-006 ]
6405 : [ 6.77263e-006 ]
6406 : [ 6.8536e-006  ]
6407 : [ 7.00093e-006 ]
6408 : [ 7.38196e-006 ]
6409 : [ 7.02145e-006 ]
6410 : [ 6.57426e-006 ]
6411 : [ 6.96601e-006 ]
6412 : [ 6.92406e-006 ]
6413 : [ 6.9193e-006  ]
6414 : [ 6.5922e-006  ]
6415 : [ 6.7571e-006  ]
6416 : [ 7.22709e-006 ]
6417 : [ 6.73462e-006 ]
6418 : [ 7.12461e-006 ]
6419 : [ 6.51322e-006 ]
6420 : [ 6.88851e-006 ]
6421 : [ 6.85826e-006 ]
6422 : [ 7.00199e-006 ]
6423 : [ 7.1526e-006  ]
6424 : [ 6.80419e-006 ]
6425 : [ 6.82678e-006 ]
6426 : [ 6.96902e-006 ]
6427 : [ 7.06684e-006 ]
6428 : [ 6.80801e-006 ]
6429 : [ 6.70341e-006 ]
6430 : [ 6.93432e-006 ]
6431 : [ 6.88254e-006 ]
6432 : [ 6.75995e-006 ]
6433 : [ 6.69161e-006 ]
6434 : [ 7.20602e-006 ]
6435 : [ 6.55616e-006 ]
6436 : [ 6.61757e-006 ]
6437 : [ 6.81345e-006 ]
6438 : [ 7.18753e-006 ]
6439 : [ 6.55585e-006 ]
6440 : [ 6.82285e-006 ]
6441 : [ 6.58193e-006 ]
6442 : [ 6.60416e-006 ]
6443 : [ 7.05257e-006 ]
6444 : [ 6.90129e-006 ]
6445 : [ 6.705e-006   ]
6446 : [ 7.28974e-006 ]
6447 : [ 6.94149e-006 ]
6448 : [ 6.66987e-006 ]
6449 : [ 6.76887e-006 ]
6450 : [ 7.0286e-006  ]
6451 : [ 6.78284e-006 ]
6452 : [ 6.53255e-006 ]
6453 : [ 6.68044e-006 ]
6454 : [ 6.91981e-006 ]
6455 : [ 6.87685e-006 ]
6456 : [ 6.67774e-006 ]
6457 : [ 7.08249e-006 ]
6458 : [ 6.58982e-006 ]
6459 : [ 6.5345e-006  ]
6460 : [ 6.53975e-006 ]
6461 : [ 7.00608e-006 ]
6462 : [ 7.27332e-006 ]
6463 : [ 7.28252e-006 ]
6464 : [ 6.74662e-006 ]
6465 : [ 6.80504e-006 ]
6466 : [ 6.86464e-006 ]
6467 : [ 6.8136e-006  ]
6468 : [ 6.81243e-006 ]
6469 : [ 7.27842e-006 ]
6470 : [ 6.62829e-006 ]
6471 : [ 6.51575e-006 ]
6472 : [ 6.92581e-006 ]
6473 : [ 6.59149e-006 ]
6474 : [ 6.54976e-006 ]
6475 : [ 6.94219e-006 ]
6476 : [ 6.60774e-006 ]
6477 : [ 6.8413e-006  ]
6478 : [ 6.76729e-006 ]
6479 : [ 6.93175e-006 ]
6480 : [ 6.53424e-006 ]
6481 : [ 6.61784e-006 ]
6482 : [ 7.22395e-006 ]
6483 : [ 6.85912e-006 ]
6484 : [ 6.66005e-006 ]
6485 : [ 6.58786e-006 ]
6486 : [ 6.52539e-006 ]
6487 : [ 7.03219e-006 ]
6488 : [ 6.82938e-006 ]
6489 : [ 7.24869e-006 ]
6490 : [ 6.90875e-006 ]
6491 : [ 6.76342e-006 ]
6492 : [ 6.60627e-006 ]
6493 : [ 7.29086e-006 ]
6494 : [ 6.95633e-006 ]
6495 : [ 6.66193e-006 ]
6496 : [ 7.19976e-006 ]
6497 : [ 6.60493e-006 ]
6498 : [ 6.99845e-006 ]
6499 : [ 6.93662e-006 ]
6500 : [ 7.22643e-006 ]
6501 : [ 6.99124e-006 ]
6502 : [ 7.05422e-006 ]
6503 : [ 6.83765e-006 ]
6504 : [ 6.87103e-006 ]
6505 : [ 7.22013e-006 ]
6506 : [ 7.13394e-006 ]
6507 : [ 7.2884e-006  ]
6508 : [ 6.75014e-006 ]
6509 : [ 6.54497e-006 ]
6510 : [ 7.05524e-006 ]
6511 : [ 7.10298e-006 ]
6512 : [ 6.60759e-006 ]
6513 : [ 7.29816e-006 ]
6514 : [ 7.00362e-006 ]
6515 : [ 6.50292e-006 ]
6516 : [ 6.62164e-006 ]
6517 : [ 6.7015e-006  ]
6518 : [ 7.00601e-006 ]
6519 : [ 6.63506e-006 ]
6520 : [ 6.7382e-006  ]
6521 : [ 6.57298e-006 ]
6522 : [ 7.19858e-006 ]
6523 : [ 7.17701e-006 ]
6524 : [ 7.09592e-006 ]
6525 : [ 6.98185e-006 ]
6526 : [ 6.70493e-006 ]
6527 : [ 6.47381e-006 ]
6528 : [ 7.06007e-006 ]
6529 : [ 6.92098e-006 ]
6530 : [ 6.75143e-006 ]
6531 : [ 6.58866e-006 ]
6532 : [ 7.06827e-006 ]
6533 : [ 7.10569e-006 ]
6534 : [ 6.51228e-006 ]
6535 : [ 6.49265e-006 ]
6536 : [ 6.56462e-006 ]
6537 : [ 6.61165e-006 ]
6538 : [ 6.78959e-006 ]
6539 : [ 7.20999e-006 ]
6540 : [ 6.81726e-006 ]
6541 : [ 6.88184e-006 ]
6542 : [ 7.1925e-006  ]
6543 : [ 7.40749e-006 ]
6544 : [ 6.72231e-006 ]
6545 : [ 7.01189e-006 ]
6546 : [ 6.59933e-006 ]
6547 : [ 6.85708e-006 ]
6548 : [ 7.34843e-006 ]
6549 : [ 6.63688e-006 ]
6550 : [ 6.53541e-006 ]
6551 : [ 6.99402e-006 ]
6552 : [ 7.02583e-006 ]
6553 : [ 6.48282e-006 ]
6554 : [ 6.90062e-006 ]
6555 : [ 6.85493e-006 ]
6556 : [ 6.87941e-006 ]
6557 : [ 6.55216e-006 ]
6558 : [ 7.35851e-006 ]
6559 : [ 6.63951e-006 ]
6560 : [ 6.48934e-006 ]
6561 : [ 6.65163e-006 ]
6562 : [ 6.46414e-006 ]
6563 : [ 6.56353e-006 ]
6564 : [ 6.89007e-006 ]
6565 : [ 6.74588e-006 ]
6566 : [ 7.35067e-006 ]
6567 : [ 7.1613e-006  ]
6568 : [ 7.3252e-006  ]
6569 : [ 7.09446e-006 ]
6570 : [ 6.79304e-006 ]
6571 : [ 6.59217e-006 ]
6572 : [ 6.79737e-006 ]
6573 : [ 6.95786e-006 ]
6574 : [ 6.83485e-006 ]
6575 : [ 7.33318e-006 ]
6576 : [ 6.96214e-006 ]
6577 : [ 7.25529e-006 ]
6578 : [ 7.28004e-006 ]
6579 : [ 6.72177e-006 ]
6580 : [ 7.05588e-006 ]
6581 : [ 6.90909e-006 ]
6582 : [ 6.87079e-006 ]
6583 : [ 6.95062e-006 ]
6584 : [ 6.6668e-006  ]
6585 : [ 7.07457e-006 ]
6586 : [ 6.73231e-006 ]
6587 : [ 6.63001e-006 ]
6588 : [ 6.73023e-006 ]
6589 : [ 6.92709e-006 ]
6590 : [ 6.47115e-006 ]
6591 : [ 6.63505e-006 ]
6592 : [ 6.97229e-006 ]
6593 : [ 6.57266e-006 ]
6594 : [ 6.57535e-006 ]
6595 : [ 6.53122e-006 ]
6596 : [ 7.1244e-006  ]
6597 : [ 7.03434e-006 ]
6598 : [ 6.9374e-006  ]
6599 : [ 7.03112e-006 ]
6600 : [ 6.63932e-006 ]
6601 : [ 6.62266e-006 ]
6602 : [ 7.08571e-006 ]
6603 : [ 6.93806e-006 ]
6604 : [ 6.91003e-006 ]
6605 : [ 6.70503e-006 ]
6606 : [ 6.59555e-006 ]
6607 : [ 6.83469e-006 ]
6608 : [ 7.00681e-006 ]
6609 : [ 6.93511e-006 ]
6610 : [ 6.75088e-006 ]
6611 : [ 6.50388e-006 ]
6612 : [ 6.64119e-006 ]
6613 : [ 7.3225e-006  ]
6614 : [ 6.57968e-006 ]
6615 : [ 7.05964e-006 ]
6616 : [ 6.68086e-006 ]
6617 : [ 6.50923e-006 ]
6618 : [ 6.91115e-006 ]
6619 : [ 6.50502e-006 ]
6620 : [ 6.93262e-006 ]
6621 : [ 6.63428e-006 ]
6622 : [ 6.4702e-006  ]
6623 : [ 6.92611e-006 ]
6624 : [ 6.53361e-006 ]
6625 : [ 7.02443e-006 ]
6626 : [ 7.14183e-006 ]
6627 : [ 6.96766e-006 ]
6628 : [ 6.74978e-006 ]
6629 : [ 7.24404e-006 ]
6630 : [ 6.99303e-006 ]
6631 : [ 6.70637e-006 ]
6632 : [ 6.92057e-006 ]
6633 : [ 6.50994e-006 ]
6634 : [ 6.82201e-006 ]
6635 : [ 7.43877e-006 ]
6636 : [ 6.95255e-006 ]
6637 : [ 6.518e-006   ]
6638 : [ 6.71659e-006 ]
6639 : [ 6.89014e-006 ]
6640 : [ 6.84358e-006 ]
6641 : [ 6.7125e-006  ]
6642 : [ 6.84788e-006 ]
6643 : [ 6.51573e-006 ]
6644 : [ 6.50411e-006 ]
6645 : [ 6.76303e-006 ]
6646 : [ 7.08891e-006 ]
6647 : [ 6.7573e-006  ]
6648 : [ 6.585e-006   ]
6649 : [ 7.09462e-006 ]
6650 : [ 6.77042e-006 ]
6651 : [ 6.94731e-006 ]
6652 : [ 6.95644e-006 ]
6653 : [ 6.65217e-006 ]
6654 : [ 7.20471e-006 ]
6655 : [ 7.03046e-006 ]
6656 : [ 6.96715e-006 ]
6657 : [ 6.6328e-006  ]
6658 : [ 6.98965e-006 ]
6659 : [ 6.93525e-006 ]
6660 : [ 6.47257e-006 ]
6661 : [ 7.05382e-006 ]
6662 : [ 6.70032e-006 ]
6663 : [ 6.93049e-006 ]
6664 : [ 7.34217e-006 ]
6665 : [ 6.76962e-006 ]
6666 : [ 6.65908e-006 ]
6667 : [ 7.14777e-006 ]
6668 : [ 7.04352e-006 ]
6669 : [ 6.59287e-006 ]
6670 : [ 6.60691e-006 ]
6671 : [ 6.65607e-006 ]
6672 : [ 6.84727e-006 ]
6673 : [ 6.76866e-006 ]
6674 : [ 6.90841e-006 ]
6675 : [ 6.6229e-006  ]
6676 : [ 7.16554e-006 ]
6677 : [ 6.80538e-006 ]
6678 : [ 7.06461e-006 ]
6679 : [ 7.19203e-006 ]
6680 : [ 7.31574e-006 ]
6681 : [ 6.90823e-006 ]
6682 : [ 6.95782e-006 ]
6683 : [ 6.77026e-006 ]
6684 : [ 6.92322e-006 ]
6685 : [ 6.69977e-006 ]
6686 : [ 6.88394e-006 ]
6687 : [ 6.74909e-006 ]
6688 : [ 6.89778e-006 ]
6689 : [ 6.46972e-006 ]
6690 : [ 6.716e-006   ]
6691 : [ 7.30772e-006 ]
6692 : [ 7.0468e-006  ]
6693 : [ 6.57094e-006 ]
6694 : [ 6.89154e-006 ]
6695 : [ 6.87692e-006 ]
6696 : [ 6.53511e-006 ]
6697 : [ 7.2069e-006  ]
6698 : [ 6.89294e-006 ]
6699 : [ 6.90485e-006 ]
6700 : [ 6.64874e-006 ]
6701 : [ 7.06499e-006 ]
6702 : [ 7.02712e-006 ]
6703 : [ 6.89396e-006 ]
6704 : [ 7.20858e-006 ]
6705 : [ 7.08551e-006 ]
6706 : [ 7.30021e-006 ]
6707 : [ 6.88146e-006 ]
6708 : [ 7.02539e-006 ]
6709 : [ 7.27506e-006 ]
6710 : [ 6.75756e-006 ]
6711 : [ 6.72464e-006 ]
6712 : [ 6.69126e-006 ]
6713 : [ 6.81514e-006 ]
6714 : [ 6.976e-006   ]
6715 : [ 7.28003e-006 ]
6716 : [ 6.68056e-006 ]
6717 : [ 7.03261e-006 ]
6718 : [ 7.01369e-006 ]
6719 : [ 6.98702e-006 ]
6720 : [ 6.86155e-006 ]
6721 : [ 6.58302e-006 ]
6722 : [ 6.69539e-006 ]
6723 : [ 7.3686e-006  ]
6724 : [ 6.85861e-006 ]
6725 : [ 6.98821e-006 ]
6726 : [ 6.58764e-006 ]
6727 : [ 6.83412e-006 ]
6728 : [ 6.90453e-006 ]
6729 : [ 6.98856e-006 ]
6730 : [ 7.00674e-006 ]
6731 : [ 6.63245e-006 ]
6732 : [ 7.13856e-006 ]
6733 : [ 6.82728e-006 ]
6734 : [ 7.15172e-006 ]
6735 : [ 7.14758e-006 ]
6736 : [ 6.62339e-006 ]
6737 : [ 6.76746e-006 ]
6738 : [ 7.00566e-006 ]
6739 : [ 6.61863e-006 ]
6740 : [ 6.86263e-006 ]
6741 : [ 6.72995e-006 ]
6742 : [ 6.69126e-006 ]
6743 : [ 6.62527e-006 ]
6744 : [ 6.75864e-006 ]
6745 : [ 6.99901e-006 ]
6746 : [ 6.48045e-006 ]
6747 : [ 6.62209e-006 ]
6748 : [ 6.58237e-006 ]
6749 : [ 6.94193e-006 ]
6750 : [ 6.91017e-006 ]
6751 : [ 7.19762e-006 ]
6752 : [ 6.7257e-006  ]
6753 : [ 7.21626e-006 ]
6754 : [ 6.80189e-006 ]
6755 : [ 6.73667e-006 ]
6756 : [ 6.9165e-006  ]
6757 : [ 7.00343e-006 ]
6758 : [ 6.67271e-006 ]
6759 : [ 6.83019e-006 ]
6760 : [ 6.96643e-006 ]
6761 : [ 6.59454e-006 ]
6762 : [ 7.15782e-006 ]
6763 : [ 7.28833e-006 ]
6764 : [ 6.81093e-006 ]
6765 : [ 7.36699e-006 ]
6766 : [ 6.63907e-006 ]
6767 : [ 7.00158e-006 ]
6768 : [ 7.06779e-006 ]
6769 : [ 6.99232e-006 ]
6770 : [ 7.26035e-006 ]
6771 : [ 6.78494e-006 ]
6772 : [ 6.63272e-006 ]
6773 : [ 6.48127e-006 ]
6774 : [ 7.00191e-006 ]
6775 : [ 6.91851e-006 ]
6776 : [ 6.67089e-006 ]
6777 : [ 7.1585e-006  ]
6778 : [ 6.87959e-006 ]
6779 : [ 6.78837e-006 ]
6780 : [ 7.02596e-006 ]
6781 : [ 6.81953e-006 ]
6782 : [ 6.60534e-006 ]
6783 : [ 7.12381e-006 ]
6784 : [ 6.66031e-006 ]
6785 : [ 7.31862e-006 ]
6786 : [ 7.20371e-006 ]
6787 : [ 6.94089e-006 ]
6788 : [ 6.57514e-006 ]
6789 : [ 7.00341e-006 ]
6790 : [ 7.24067e-006 ]
6791 : [ 6.90475e-006 ]
6792 : [ 7.09463e-006 ]
6793 : [ 6.51956e-006 ]
6794 : [ 7.00326e-006 ]
6795 : [ 6.83265e-006 ]
6796 : [ 6.60269e-006 ]
6797 : [ 7.17206e-006 ]
6798 : [ 6.91863e-006 ]
6799 : [ 6.80974e-006 ]
6800 : [ 6.5172e-006  ]
6801 : [ 6.77456e-006 ]
6802 : [ 6.94079e-006 ]
6803 : [ 6.57111e-006 ]
6804 : [ 6.58764e-006 ]
6805 : [ 6.91068e-006 ]
6806 : [ 6.86493e-006 ]
6807 : [ 6.48964e-006 ]
6808 : [ 6.72957e-006 ]
6809 : [ 6.88369e-006 ]
6810 : [ 6.86102e-006 ]
6811 : [ 6.57585e-006 ]
6812 : [ 6.53218e-006 ]
6813 : [ 6.60796e-006 ]
6814 : [ 6.58758e-006 ]
6815 : [ 7.15156e-006 ]
6816 : [ 6.5419e-006  ]
6817 : [ 6.79697e-006 ]
6818 : [ 6.55287e-006 ]
6819 : [ 6.89029e-006 ]
6820 : [ 6.48658e-006 ]
6821 : [ 7.2438e-006  ]
6822 : [ 6.5819e-006  ]
6823 : [ 6.79246e-006 ]
6824 : [ 6.49189e-006 ]
6825 : [ 6.85979e-006 ]
6826 : [ 7.08211e-006 ]
6827 : [ 7.0184e-006  ]
6828 : [ 6.96262e-006 ]
6829 : [ 7.08238e-006 ]
6830 : [ 6.46294e-006 ]
6831 : [ 6.8823e-006  ]
6832 : [ 6.75917e-006 ]
6833 : [ 6.57701e-006 ]
6834 : [ 6.99601e-006 ]
6835 : [ 6.92193e-006 ]
6836 : [ 6.62801e-006 ]
6837 : [ 6.89834e-006 ]
6838 : [ 6.67671e-006 ]
6839 : [ 7.08955e-006 ]
6840 : [ 6.75769e-006 ]
6841 : [ 7.17056e-006 ]
6842 : [ 7.11622e-006 ]
6843 : [ 7.12395e-006 ]
6844 : [ 6.91227e-006 ]
6845 : [ 6.47215e-006 ]
6846 : [ 6.63098e-006 ]
6847 : [ 6.69817e-006 ]
6848 : [ 7.03416e-006 ]
6849 : [ 7.28954e-006 ]
6850 : [ 6.79471e-006 ]
6851 : [ 6.99111e-006 ]
6852 : [ 6.95412e-006 ]
6853 : [ 6.93724e-006 ]
6854 : [ 6.68064e-006 ]
6855 : [ 6.78974e-006 ]
6856 : [ 6.68131e-006 ]
6857 : [ 6.82501e-006 ]
6858 : [ 7.15868e-006 ]
6859 : [ 6.86624e-006 ]
6860 : [ 6.96005e-006 ]
6861 : [ 6.5867e-006  ]
6862 : [ 6.98481e-006 ]
6863 : [ 7.10715e-006 ]
6864 : [ 6.5687e-006  ]
6865 : [ 6.60982e-006 ]
6866 : [ 6.88088e-006 ]
6867 : [ 6.95454e-006 ]
6868 : [ 7.15889e-006 ]
6869 : [ 6.65379e-006 ]
6870 : [ 6.91871e-006 ]
6871 : [ 6.79962e-006 ]
6872 : [ 6.85447e-006 ]
6873 : [ 7.05719e-006 ]
6874 : [ 6.49088e-006 ]
6875 : [ 6.57607e-006 ]
6876 : [ 6.84336e-006 ]
6877 : [ 6.47652e-006 ]
6878 : [ 6.93521e-006 ]
6879 : [ 6.6623e-006  ]
6880 : [ 7.00022e-006 ]
6881 : [ 6.7088e-006  ]
6882 : [ 6.4837e-006  ]
6883 : [ 6.63407e-006 ]
6884 : [ 6.8863e-006  ]
6885 : [ 6.94483e-006 ]
6886 : [ 7.03589e-006 ]
6887 : [ 6.53802e-006 ]
6888 : [ 6.76167e-006 ]
6889 : [ 6.57609e-006 ]
6890 : [ 6.67764e-006 ]
6891 : [ 6.5662e-006  ]
6892 : [ 6.65909e-006 ]
6893 : [ 6.82278e-006 ]
6894 : [ 6.78352e-006 ]
6895 : [ 6.82757e-006 ]
6896 : [ 6.90605e-006 ]
6897 : [ 6.55341e-006 ]
6898 : [ 6.86907e-006 ]
6899 : [ 7.09111e-006 ]
6900 : [ 6.84581e-006 ]
6901 : [ 7.13278e-006 ]
6902 : [ 6.90592e-006 ]
6903 : [ 7.23138e-006 ]
6904 : [ 6.88753e-006 ]
6905 : [ 6.66832e-006 ]
6906 : [ 6.83288e-006 ]
6907 : [ 6.85567e-006 ]
6908 : [ 6.88405e-006 ]
6909 : [ 6.52108e-006 ]
6910 : [ 6.92466e-006 ]
6911 : [ 6.6492e-006  ]
6912 : [ 6.94852e-006 ]
6913 : [ 7.03051e-006 ]
6914 : [ 6.60196e-006 ]
6915 : [ 7.18706e-006 ]
6916 : [ 7.17469e-006 ]
6917 : [ 6.91688e-006 ]
6918 : [ 6.90076e-006 ]
6919 : [ 6.53856e-006 ]
6920 : [ 6.91578e-006 ]
6921 : [ 6.79123e-006 ]
6922 : [ 7.09872e-006 ]
6923 : [ 6.52367e-006 ]
6924 : [ 6.5058e-006  ]
6925 : [ 6.76873e-006 ]
6926 : [ 6.54998e-006 ]
6927 : [ 6.66585e-006 ]
6928 : [ 6.91051e-006 ]
6929 : [ 6.58279e-006 ]
6930 : [ 6.79229e-006 ]
6931 : [ 6.79351e-006 ]
6932 : [ 6.92967e-006 ]
6933 : [ 6.7905e-006  ]
6934 : [ 6.82841e-006 ]
6935 : [ 6.80811e-006 ]
6936 : [ 6.93525e-006 ]
6937 : [ 6.75927e-006 ]
6938 : [ 7.0259e-006  ]
6939 : [ 7.07072e-006 ]
6940 : [ 6.87586e-006 ]
6941 : [ 6.80479e-006 ]
6942 : [ 7.46452e-006 ]
6943 : [ 6.80994e-006 ]
6944 : [ 6.86845e-006 ]
6945 : [ 7.30993e-006 ]
6946 : [ 6.98457e-006 ]
6947 : [ 6.54857e-006 ]
6948 : [ 6.73211e-006 ]
6949 : [ 6.5615e-006  ]
6950 : [ 6.88268e-006 ]
6951 : [ 6.64618e-006 ]
6952 : [ 6.77127e-006 ]
6953 : [ 7.32522e-006 ]
6954 : [ 6.92377e-006 ]
6955 : [ 6.95637e-006 ]
6956 : [ 6.71486e-006 ]
6957 : [ 6.95956e-006 ]
6958 : [ 6.56893e-006 ]
6959 : [ 6.86454e-006 ]
6960 : [ 6.58861e-006 ]
6961 : [ 6.63288e-006 ]
6962 : [ 6.61007e-006 ]
6963 : [ 6.93529e-006 ]
6964 : [ 7.10109e-006 ]
6965 : [ 6.8792e-006  ]
6966 : [ 6.89965e-006 ]
6967 : [ 6.9983e-006  ]
6968 : [ 7.10643e-006 ]
6969 : [ 6.67118e-006 ]
6970 : [ 6.89516e-006 ]
6971 : [ 6.75398e-006 ]
6972 : [ 6.56913e-006 ]
6973 : [ 6.74578e-006 ]
6974 : [ 7.00384e-006 ]
6975 : [ 6.67871e-006 ]
6976 : [ 6.59829e-006 ]
6977 : [ 6.69846e-006 ]
6978 : [ 6.94928e-006 ]
6979 : [ 6.54492e-006 ]
6980 : [ 6.54803e-006 ]
6981 : [ 6.59387e-006 ]
6982 : [ 6.88445e-006 ]
6983 : [ 6.64486e-006 ]
6984 : [ 6.93673e-006 ]
6985 : [ 6.95594e-006 ]
6986 : [ 6.76226e-006 ]
6987 : [ 6.50969e-006 ]
6988 : [ 7.14462e-006 ]
6989 : [ 6.76818e-006 ]
6990 : [ 7.12871e-006 ]
6991 : [ 7.22718e-006 ]
6992 : [ 7.0659e-006  ]
6993 : [ 6.68359e-006 ]
6994 : [ 6.98083e-006 ]
6995 : [ 6.68806e-006 ]
6996 : [ 6.77597e-006 ]
6997 : [ 7.29547e-006 ]
6998 : [ 7.38804e-006 ]
6999 : [ 6.67563e-006 ]
7000 : [ 6.70827e-006 ]
7001 : [ 6.98273e-006 ]
7002 : [ 6.918e-006   ]
7003 : [ 6.94787e-006 ]
7004 : [ 6.97139e-006 ]
7005 : [ 6.96022e-006 ]
7006 : [ 6.80864e-006 ]
7007 : [ 6.46444e-006 ]
7008 : [ 7.37437e-006 ]
7009 : [ 6.55678e-006 ]
7010 : [ 7.33001e-006 ]
7011 : [ 6.55881e-006 ]
7012 : [ 6.76683e-006 ]
7013 : [ 6.79255e-006 ]
7014 : [ 6.78533e-006 ]
7015 : [ 6.89118e-006 ]
7016 : [ 6.66964e-006 ]
7017 : [ 6.65969e-006 ]
7018 : [ 6.89212e-006 ]
7019 : [ 6.90554e-006 ]
7020 : [ 6.99206e-006 ]
7021 : [ 6.57257e-006 ]
7022 : [ 6.69855e-006 ]
7023 : [ 6.66605e-006 ]
7024 : [ 7.1496e-006  ]
7025 : [ 6.55877e-006 ]
7026 : [ 7.47822e-006 ]
7027 : [ 6.95666e-006 ]
7028 : [ 6.90114e-006 ]
7029 : [ 7.23942e-006 ]
7030 : [ 6.87937e-006 ]
7031 : [ 6.9944e-006  ]
7032 : [ 6.91261e-006 ]
7033 : [ 6.68933e-006 ]
7034 : [ 6.69035e-006 ]
7035 : [ 6.80097e-006 ]
7036 : [ 6.77435e-006 ]
7037 : [ 6.8813e-006  ]
7038 : [ 6.54653e-006 ]
7039 : [ 6.67245e-006 ]
7040 : [ 6.87231e-006 ]
7041 : [ 6.6733e-006  ]
7042 : [ 6.80821e-006 ]
7043 : [ 7.00052e-006 ]
7044 : [ 6.96625e-006 ]
7045 : [ 6.98143e-006 ]
7046 : [ 6.76296e-006 ]
7047 : [ 6.97478e-006 ]
7048 : [ 6.48451e-006 ]
7049 : [ 7.06775e-006 ]
7050 : [ 6.49404e-006 ]
7051 : [ 7.2512e-006  ]
7052 : [ 6.94095e-006 ]
7053 : [ 6.66577e-006 ]
7054 : [ 6.79279e-006 ]
7055 : [ 6.89502e-006 ]
7056 : [ 6.96579e-006 ]
7057 : [ 6.68818e-006 ]
7058 : [ 6.55768e-006 ]
7059 : [ 6.82863e-006 ]
7060 : [ 6.83183e-006 ]
7061 : [ 6.90663e-006 ]
7062 : [ 7.00219e-006 ]
7063 : [ 7.15695e-006 ]
7064 : [ 6.88549e-006 ]
7065 : [ 6.48541e-006 ]
7066 : [ 7.00407e-006 ]
7067 : [ 6.84832e-006 ]
7068 : [ 7.16157e-006 ]
7069 : [ 6.91655e-006 ]
7070 : [ 6.70607e-006 ]
7071 : [ 6.81075e-006 ]
7072 : [ 6.92557e-006 ]
7073 : [ 6.88597e-006 ]
7074 : [ 7.11888e-006 ]
7075 : [ 6.91339e-006 ]
7076 : [ 7.00424e-006 ]
7077 : [ 7.13268e-006 ]
7078 : [ 7.02303e-006 ]
7079 : [ 6.77079e-006 ]
7080 : [ 6.52846e-006 ]
7081 : [ 6.75546e-006 ]
7082 : [ 6.63989e-006 ]
7083 : [ 6.79196e-006 ]
7084 : [ 6.93001e-006 ]
7085 : [ 6.88084e-006 ]
7086 : [ 7.41543e-006 ]
7087 : [ 6.7104e-006  ]
7088 : [ 6.78144e-006 ]
7089 : [ 6.64314e-006 ]
7090 : [ 6.51863e-006 ]
7091 : [ 6.55373e-006 ]
7092 : [ 6.85733e-006 ]
7093 : [ 6.8133e-006  ]
7094 : [ 7.00475e-006 ]
7095 : [ 6.65797e-006 ]
7096 : [ 6.98596e-006 ]
7097 : [ 6.60445e-006 ]
7098 : [ 7.38722e-006 ]
7099 : [ 6.95853e-006 ]
7100 : [ 6.96045e-006 ]
7101 : [ 6.5291e-006  ]
7102 : [ 7.05862e-006 ]
7103 : [ 6.68834e-006 ]
7104 : [ 6.76449e-006 ]
7105 : [ 6.75259e-006 ]
7106 : [ 6.65278e-006 ]
7107 : [ 6.87438e-006 ]
7108 : [ 6.8811e-006  ]
7109 : [ 6.92237e-006 ]
7110 : [ 6.89432e-006 ]
7111 : [ 6.93097e-006 ]
7112 : [ 7.18492e-006 ]
7113 : [ 6.47801e-006 ]
7114 : [ 7.15242e-006 ]
7115 : [ 7.24464e-006 ]
7116 : [ 6.90797e-006 ]
7117 : [ 7.32935e-006 ]
7118 : [ 6.59852e-006 ]
7119 : [ 6.64899e-006 ]
7120 : [ 6.97205e-006 ]
7121 : [ 7.28442e-006 ]
7122 : [ 6.58448e-006 ]
7123 : [ 6.8022e-006  ]
7124 : [ 6.7296e-006  ]
7125 : [ 7.32878e-006 ]
7126 : [ 6.48132e-006 ]
7127 : [ 6.8724e-006  ]
7128 : [ 7.06303e-006 ]
7129 : [ 6.47155e-006 ]
7130 : [ 6.77773e-006 ]
7131 : [ 6.91208e-006 ]
7132 : [ 6.57822e-006 ]
7133 : [ 7.05556e-006 ]
7134 : [ 6.9275e-006  ]
7135 : [ 7.20714e-006 ]
7136 : [ 6.94608e-006 ]
7137 : [ 7.26268e-006 ]
7138 : [ 6.71944e-006 ]
7139 : [ 6.59605e-006 ]
7140 : [ 7.01235e-006 ]
7141 : [ 6.96515e-006 ]
7142 : [ 6.91978e-006 ]
7143 : [ 7.0797e-006  ]
7144 : [ 6.57565e-006 ]
7145 : [ 6.66677e-006 ]
7146 : [ 6.53644e-006 ]
7147 : [ 6.75138e-006 ]
7148 : [ 6.76494e-006 ]
7149 : [ 6.98064e-006 ]
7150 : [ 6.54351e-006 ]
7151 : [ 6.88162e-006 ]
7152 : [ 7.0099e-006  ]
7153 : [ 6.60272e-006 ]
7154 : [ 6.59786e-006 ]
7155 : [ 6.93059e-006 ]
7156 : [ 6.71017e-006 ]
7157 : [ 6.56973e-006 ]
7158 : [ 7.11953e-006 ]
7159 : [ 6.78372e-006 ]
7160 : [ 6.60893e-006 ]
7161 : [ 6.5241e-006  ]
7162 : [ 6.68726e-006 ]
7163 : [ 7.07264e-006 ]
7164 : [ 6.58409e-006 ]
7165 : [ 6.63914e-006 ]
7166 : [ 6.68282e-006 ]
7167 : [ 7.17297e-006 ]
7168 : [ 6.62691e-006 ]
7169 : [ 6.62132e-006 ]
7170 : [ 6.92771e-006 ]
7171 : [ 6.94911e-006 ]
7172 : [ 6.57394e-006 ]
7173 : [ 7.2773e-006  ]
7174 : [ 6.73371e-006 ]
7175 : [ 6.54091e-006 ]
7176 : [ 7.48014e-006 ]
7177 : [ 6.91091e-006 ]
7178 : [ 6.56338e-006 ]
7179 : [ 6.80848e-006 ]
7180 : [ 6.83402e-006 ]
7181 : [ 6.98451e-006 ]
7182 : [ 6.9142e-006  ]
7183 : [ 6.77123e-006 ]
7184 : [ 6.7769e-006  ]
7185 : [ 6.82534e-006 ]
7186 : [ 6.99414e-006 ]
7187 : [ 6.86336e-006 ]
7188 : [ 7.00515e-006 ]
7189 : [ 6.66513e-006 ]
7190 : [ 6.72295e-006 ]
7191 : [ 6.48436e-006 ]
7192 : [ 7.30173e-006 ]
7193 : [ 7.03878e-006 ]
7194 : [ 6.90242e-006 ]
7195 : [ 6.81063e-006 ]
7196 : [ 6.71769e-006 ]
7197 : [ 7.26913e-006 ]
7198 : [ 7.24142e-006 ]
7199 : [ 6.95397e-006 ]
7200 : [ 7.01069e-006 ]
7201 : [ 7.27997e-006 ]
7202 : [ 6.919e-006   ]
7203 : [ 6.91277e-006 ]
7204 : [ 6.54604e-006 ]
7205 : [ 6.62863e-006 ]
7206 : [ 6.68772e-006 ]
7207 : [ 7.05647e-006 ]
7208 : [ 6.84776e-006 ]
7209 : [ 7.17167e-006 ]
7210 : [ 6.97393e-006 ]
7211 : [ 6.885e-006   ]
7212 : [ 7.00897e-006 ]
7213 : [ 6.67027e-006 ]
7214 : [ 7.18305e-006 ]
7215 : [ 7.48662e-006 ]
7216 : [ 6.71413e-006 ]
7217 : [ 6.62778e-006 ]
7218 : [ 6.92391e-006 ]
7219 : [ 7.38767e-006 ]
7220 : [ 6.66341e-006 ]
7221 : [ 7.00588e-006 ]
7222 : [ 6.84079e-006 ]
7223 : [ 6.66833e-006 ]
7224 : [ 6.49588e-006 ]
7225 : [ 6.58647e-006 ]
7226 : [ 7.15438e-006 ]
7227 : [ 6.81344e-006 ]
7228 : [ 6.98952e-006 ]
7229 : [ 7.25901e-006 ]
7230 : [ 6.52515e-006 ]
7231 : [ 7.25724e-006 ]
7232 : [ 6.58655e-006 ]
7233 : [ 6.5437e-006  ]
7234 : [ 6.50007e-006 ]
7235 : [ 7.06789e-006 ]
7236 : [ 6.84933e-006 ]
7237 : [ 7.10505e-006 ]
7238 : [ 6.87306e-006 ]
7239 : [ 6.86138e-006 ]
7240 : [ 6.52919e-006 ]
7241 : [ 6.86003e-006 ]
7242 : [ 6.86621e-006 ]
7243 : [ 6.98861e-006 ]
7244 : [ 6.60298e-006 ]
7245 : [ 6.90805e-006 ]
7246 : [ 6.7924e-006  ]
7247 : [ 6.98182e-006 ]
7248 : [ 6.72176e-006 ]
7249 : [ 6.86635e-006 ]
7250 : [ 6.79827e-006 ]
7251 : [ 6.95008e-006 ]
7252 : [ 6.78399e-006 ]
7253 : [ 6.90943e-006 ]
7254 : [ 6.74024e-006 ]
7255 : [ 6.71113e-006 ]
7256 : [ 6.91768e-006 ]
7257 : [ 6.89613e-006 ]
7258 : [ 6.98758e-006 ]
7259 : [ 6.86061e-006 ]
7260 : [ 7.43543e-006 ]
7261 : [ 6.98463e-006 ]
7262 : [ 6.59822e-006 ]
7263 : [ 7.01197e-006 ]
7264 : [ 6.8655e-006  ]
7265 : [ 6.60933e-006 ]
7266 : [ 6.87241e-006 ]
7267 : [ 6.87332e-006 ]
7268 : [ 6.78294e-006 ]
7269 : [ 6.81235e-006 ]
7270 : [ 7.22609e-006 ]
7271 : [ 7.13438e-006 ]
7272 : [ 6.58522e-006 ]
7273 : [ 6.59158e-006 ]
7274 : [ 7.33273e-006 ]
7275 : [ 6.90991e-006 ]
7276 : [ 6.89037e-006 ]
7277 : [ 6.68595e-006 ]
7278 : [ 7.13489e-006 ]
7279 : [ 7.11156e-006 ]
7280 : [ 6.84747e-006 ]
7281 : [ 6.7419e-006  ]
7282 : [ 7.13783e-006 ]
7283 : [ 7.14658e-006 ]
7284 : [ 6.9009e-006  ]
7285 : [ 6.8706e-006  ]
7286 : [ 6.90193e-006 ]
7287 : [ 6.99048e-006 ]
7288 : [ 6.52737e-006 ]
7289 : [ 6.80147e-006 ]
7290 : [ 6.98942e-006 ]
7291 : [ 6.55329e-006 ]
7292 : [ 6.8681e-006  ]
7293 : [ 6.66558e-006 ]
7294 : [ 6.87411e-006 ]
7295 : [ 6.72364e-006 ]
7296 : [ 6.75246e-006 ]
7297 : [ 6.73918e-006 ]
7298 : [ 6.86264e-006 ]
7299 : [ 7.40816e-006 ]
7300 : [ 7.14955e-006 ]
7301 : [ 6.72376e-006 ]
7302 : [ 6.87186e-006 ]
7303 : [ 6.78429e-006 ]
7304 : [ 6.90147e-006 ]
7305 : [ 6.81588e-006 ]
7306 : [ 6.90491e-006 ]
7307 : [ 6.53577e-006 ]
7308 : [ 6.54678e-006 ]
7309 : [ 6.75229e-006 ]
7310 : [ 6.89716e-006 ]
7311 : [ 6.83637e-006 ]
7312 : [ 6.51877e-006 ]
7313 : [ 7.10831e-006 ]
7314 : [ 6.47109e-006 ]
7315 : [ 7.18238e-006 ]
7316 : [ 6.88959e-006 ]
7317 : [ 7.10666e-006 ]
7318 : [ 6.80937e-006 ]
7319 : [ 6.81962e-006 ]
7320 : [ 6.87111e-006 ]
7321 : [ 6.77256e-006 ]
7322 : [ 6.6379e-006  ]
7323 : [ 6.90716e-006 ]
7324 : [ 7.05487e-006 ]
7325 : [ 7.04944e-006 ]
7326 : [ 6.89842e-006 ]
7327 : [ 6.91061e-006 ]
7328 : [ 6.81807e-006 ]
7329 : [ 7.11008e-006 ]
7330 : [ 7.21278e-006 ]
7331 : [ 6.60597e-006 ]
7332 : [ 7.02812e-006 ]
7333 : [ 6.84457e-006 ]
7334 : [ 6.73543e-006 ]
7335 : [ 6.99e-006    ]
7336 : [ 6.90306e-006 ]
7337 : [ 6.83004e-006 ]
7338 : [ 6.52382e-006 ]
7339 : [ 7.38773e-006 ]
7340 : [ 6.95442e-006 ]
7341 : [ 7.14504e-006 ]
7342 : [ 6.89329e-006 ]
7343 : [ 6.83171e-006 ]
7344 : [ 6.55076e-006 ]
7345 : [ 6.79412e-006 ]
7346 : [ 6.8215e-006  ]
7347 : [ 6.88097e-006 ]
7348 : [ 6.50708e-006 ]
7349 : [ 7.37718e-006 ]
7350 : [ 6.54393e-006 ]
7351 : [ 7.10434e-006 ]
7352 : [ 6.96006e-006 ]
7353 : [ 7.06933e-006 ]
7354 : [ 6.85814e-006 ]
7355 : [ 6.78076e-006 ]
7356 : [ 6.71935e-006 ]
7357 : [ 6.58278e-006 ]
7358 : [ 6.53337e-006 ]
7359 : [ 6.6681e-006  ]
7360 : [ 7.366e-006   ]
7361 : [ 6.66491e-006 ]
7362 : [ 6.48463e-006 ]
7363 : [ 6.58398e-006 ]
7364 : [ 6.53313e-006 ]
7365 : [ 6.48303e-006 ]
7366 : [ 6.92397e-006 ]
7367 : [ 6.70291e-006 ]
7368 : [ 6.99744e-006 ]
7369 : [ 7.4648e-006  ]
7370 : [ 6.97531e-006 ]
7371 : [ 6.49476e-006 ]
7372 : [ 6.88443e-006 ]
7373 : [ 6.52297e-006 ]
7374 : [ 6.66181e-006 ]
7375 : [ 6.71018e-006 ]
7376 : [ 6.84855e-006 ]
7377 : [ 7.23785e-006 ]
7378 : [ 6.84664e-006 ]
7379 : [ 6.75613e-006 ]
7380 : [ 6.46683e-006 ]
7381 : [ 7.19486e-006 ]
7382 : [ 6.88641e-006 ]
7383 : [ 6.98504e-006 ]
7384 : [ 7.28815e-006 ]
7385 : [ 6.57364e-006 ]
7386 : [ 7.08534e-006 ]
7387 : [ 6.95024e-006 ]
7388 : [ 6.57499e-006 ]
7389 : [ 6.67672e-006 ]
7390 : [ 6.99011e-006 ]
7391 : [ 6.74753e-006 ]
7392 : [ 7.09961e-006 ]
7393 : [ 6.5294e-006  ]
7394 : [ 6.89907e-006 ]
7395 : [ 6.60092e-006 ]
7396 : [ 6.87555e-006 ]
7397 : [ 6.76199e-006 ]
7398 : [ 6.77088e-006 ]
7399 : [ 6.85392e-006 ]
7400 : [ 6.5276e-006  ]
7401 : [ 6.69792e-006 ]
7402 : [ 6.57638e-006 ]
7403 : [ 6.58357e-006 ]
7404 : [ 6.55009e-006 ]
7405 : [ 6.95372e-006 ]
7406 : [ 6.69038e-006 ]
7407 : [ 6.82781e-006 ]
7408 : [ 6.75461e-006 ]
7409 : [ 7.24108e-006 ]
7410 : [ 6.79473e-006 ]
7411 : [ 6.86483e-006 ]
7412 : [ 6.57021e-006 ]
7413 : [ 6.84304e-006 ]
7414 : [ 6.66286e-006 ]
7415 : [ 6.95443e-006 ]
7416 : [ 6.74829e-006 ]
7417 : [ 6.78217e-006 ]
7418 : [ 6.80887e-006 ]
7419 : [ 6.702e-006   ]
7420 : [ 6.93961e-006 ]
7421 : [ 6.85126e-006 ]
7422 : [ 6.61016e-006 ]
7423 : [ 6.5326e-006  ]
7424 : [ 6.79684e-006 ]
7425 : [ 7.1226e-006  ]
7426 : [ 6.75611e-006 ]
7427 : [ 6.76179e-006 ]
7428 : [ 7.03249e-006 ]
7429 : [ 6.97225e-006 ]
7430 : [ 6.98466e-006 ]
7431 : [ 6.81364e-006 ]
7432 : [ 6.81459e-006 ]
7433 : [ 6.86069e-006 ]
7434 : [ 6.84553e-006 ]
7435 : [ 6.57802e-006 ]
7436 : [ 6.95958e-006 ]
7437 : [ 6.83264e-006 ]
7438 : [ 6.50722e-006 ]
7439 : [ 6.7107e-006  ]
7440 : [ 7.35352e-006 ]
7441 : [ 6.49407e-006 ]
7442 : [ 7.10315e-006 ]
7443 : [ 6.57446e-006 ]
7444 : [ 6.75257e-006 ]
7445 : [ 6.6205e-006  ]
7446 : [ 7.48431e-006 ]
7447 : [ 6.8086e-006  ]
7448 : [ 6.58734e-006 ]
7449 : [ 6.96942e-006 ]
7450 : [ 6.58332e-006 ]
7451 : [ 6.56582e-006 ]
7452 : [ 7.21622e-006 ]
7453 : [ 6.84373e-006 ]
7454 : [ 6.92369e-006 ]
7455 : [ 6.65321e-006 ]
7456 : [ 6.60603e-006 ]
7457 : [ 6.79869e-006 ]
7458 : [ 6.62345e-006 ]
7459 : [ 6.73304e-006 ]
7460 : [ 6.76081e-006 ]
7461 : [ 6.57473e-006 ]
7462 : [ 6.52398e-006 ]
7463 : [ 6.98734e-006 ]
7464 : [ 6.95655e-006 ]
7465 : [ 7.15227e-006 ]
7466 : [ 6.52251e-006 ]
7467 : [ 6.8862e-006  ]
7468 : [ 6.58128e-006 ]
7469 : [ 7.12896e-006 ]
7470 : [ 7.09513e-006 ]
7471 : [ 6.73817e-006 ]
7472 : [ 6.93487e-006 ]
7473 : [ 7.07416e-006 ]
7474 : [ 6.97916e-006 ]
7475 : [ 6.91456e-006 ]
7476 : [ 6.47988e-006 ]
7477 : [ 6.97818e-006 ]
7478 : [ 6.86943e-006 ]
7479 : [ 6.90854e-006 ]
7480 : [ 7.36432e-006 ]
7481 : [ 7.05013e-006 ]
7482 : [ 6.96639e-006 ]
7483 : [ 7.12278e-006 ]
7484 : [ 7.10312e-006 ]
7485 : [ 6.6393e-006  ]
7486 : [ 6.85644e-006 ]
7487 : [ 7.08058e-006 ]
7488 : [ 6.93283e-006 ]
7489 : [ 7.03746e-006 ]
7490 : [ 6.82379e-006 ]
7491 : [ 6.6642e-006  ]
7492 : [ 6.71713e-006 ]
7493 : [ 6.95571e-006 ]
7494 : [ 7.00006e-006 ]
7495 : [ 6.61458e-006 ]
7496 : [ 7.46219e-006 ]
7497 : [ 6.65454e-006 ]
7498 : [ 6.81455e-006 ]
7499 : [ 6.72207e-006 ]
7500 : [ 6.8244e-006  ]
7501 : [ 6.50039e-006 ]
7502 : [ 6.57543e-006 ]
7503 : [ 6.60517e-006 ]
7504 : [ 6.93676e-006 ]
7505 : [ 7.20018e-006 ]
7506 : [ 7.49564e-006 ]
7507 : [ 7.07191e-006 ]
7508 : [ 6.59055e-006 ]
7509 : [ 7.04323e-006 ]
7510 : [ 6.83116e-006 ]
7511 : [ 6.82248e-006 ]
7512 : [ 6.79606e-006 ]
7513 : [ 6.52766e-006 ]
7514 : [ 6.59987e-006 ]
7515 : [ 7.1954e-006  ]
7516 : [ 7.11309e-006 ]
7517 : [ 6.61433e-006 ]
7518 : [ 6.85849e-006 ]
7519 : [ 7.2835e-006  ]
7520 : [ 6.89364e-006 ]
7521 : [ 6.509e-006   ]
7522 : [ 6.89049e-006 ]
7523 : [ 7.08121e-006 ]
7524 : [ 7.00074e-006 ]
7525 : [ 6.67549e-006 ]
7526 : [ 7.01394e-006 ]
7527 : [ 6.94081e-006 ]
7528 : [ 7.04053e-006 ]
7529 : [ 6.76089e-006 ]
7530 : [ 6.9306e-006  ]
7531 : [ 7.39384e-006 ]
7532 : [ 7.37461e-006 ]
7533 : [ 6.74375e-006 ]
7534 : [ 6.76883e-006 ]
7535 : [ 6.60641e-006 ]
7536 : [ 7.23171e-006 ]
7537 : [ 6.47914e-006 ]
7538 : [ 6.94482e-006 ]
7539 : [ 6.52158e-006 ]
7540 : [ 6.79969e-006 ]
7541 : [ 7.279e-006   ]
7542 : [ 6.86332e-006 ]
7543 : [ 6.70823e-006 ]
7544 : [ 6.99171e-006 ]
7545 : [ 6.86819e-006 ]
7546 : [ 6.90868e-006 ]
7547 : [ 6.60252e-006 ]
7548 : [ 6.48556e-006 ]
7549 : [ 6.89479e-006 ]
7550 : [ 6.72031e-006 ]
7551 : [ 6.81737e-006 ]
7552 : [ 7.00979e-006 ]
7553 : [ 6.82533e-006 ]
7554 : [ 6.7581e-006  ]
7555 : [ 6.89078e-006 ]
7556 : [ 6.57009e-006 ]
7557 : [ 6.93702e-006 ]
7558 : [ 7.23671e-006 ]
7559 : [ 7.33826e-006 ]
7560 : [ 6.90154e-006 ]
7561 : [ 6.63326e-006 ]
7562 : [ 6.60999e-006 ]
7563 : [ 6.9531e-006  ]
7564 : [ 6.87441e-006 ]
7565 : [ 6.70862e-006 ]
7566 : [ 7.27458e-006 ]
7567 : [ 6.68511e-006 ]
7568 : [ 6.60861e-006 ]
7569 : [ 6.99395e-006 ]
7570 : [ 6.90744e-006 ]
7571 : [ 6.56094e-006 ]
7572 : [ 6.88855e-006 ]
7573 : [ 6.90588e-006 ]
7574 : [ 6.56498e-006 ]
7575 : [ 7.00154e-006 ]
7576 : [ 6.6658e-006  ]
7577 : [ 6.59561e-006 ]
7578 : [ 6.62945e-006 ]
7579 : [ 6.9828e-006  ]
7580 : [ 6.95069e-006 ]
7581 : [ 6.85496e-006 ]
7582 : [ 7.3597e-006  ]
7583 : [ 7.21457e-006 ]
7584 : [ 6.84126e-006 ]
7585 : [ 6.52645e-006 ]
7586 : [ 6.61203e-006 ]
7587 : [ 6.83856e-006 ]
7588 : [ 6.49707e-006 ]
7589 : [ 6.90453e-006 ]
7590 : [ 6.52416e-006 ]
7591 : [ 6.67966e-006 ]
7592 : [ 6.60232e-006 ]
7593 : [ 7.02051e-006 ]
7594 : [ 6.51719e-006 ]
7595 : [ 6.48227e-006 ]
7596 : [ 7.04443e-006 ]
7597 : [ 6.84702e-006 ]
7598 : [ 6.95104e-006 ]
7599 : [ 6.57121e-006 ]
7600 : [ 6.82009e-006 ]
7601 : [ 6.58382e-006 ]
7602 : [ 6.59984e-006 ]
7603 : [ 6.51214e-006 ]
7604 : [ 7.05251e-006 ]
7605 : [ 6.63506e-006 ]
7606 : [ 6.84168e-006 ]
7607 : [ 6.54674e-006 ]
7608 : [ 6.50449e-006 ]
7609 : [ 6.4859e-006  ]
7610 : [ 6.72432e-006 ]
7611 : [ 6.58059e-006 ]
7612 : [ 6.9471e-006  ]
7613 : [ 6.79483e-006 ]
7614 : [ 6.52309e-006 ]
7615 : [ 6.8454e-006  ]
7616 : [ 6.8049e-006  ]
7617 : [ 7.03519e-006 ]
7618 : [ 6.55487e-006 ]
7619 : [ 6.7717e-006  ]
7620 : [ 6.97828e-006 ]
7621 : [ 6.84752e-006 ]
7622 : [ 6.54546e-006 ]
7623 : [ 6.52262e-006 ]
7624 : [ 7.1998e-006  ]
7625 : [ 6.91917e-006 ]
7626 : [ 7.4069e-006  ]
7627 : [ 6.5558e-006  ]
7628 : [ 6.61019e-006 ]
7629 : [ 6.84696e-006 ]
7630 : [ 6.94647e-006 ]
7631 : [ 6.62747e-006 ]
7632 : [ 7.2653e-006  ]
7633 : [ 6.90204e-006 ]
7634 : [ 6.47279e-006 ]
7635 : [ 6.5624e-006  ]
7636 : [ 7.00821e-006 ]
7637 : [ 7.15925e-006 ]
7638 : [ 6.97165e-006 ]
7639 : [ 6.58936e-006 ]
7640 : [ 7.22137e-006 ]
7641 : [ 6.8168e-006  ]
7642 : [ 7.03314e-006 ]
7643 : [ 6.51987e-006 ]
7644 : [ 6.93023e-006 ]
7645 : [ 6.80841e-006 ]
7646 : [ 6.94188e-006 ]
7647 : [ 6.59722e-006 ]
7648 : [ 6.77586e-006 ]
7649 : [ 6.97678e-006 ]
7650 : [ 6.55003e-006 ]
7651 : [ 6.91089e-006 ]
7652 : [ 6.59552e-006 ]
7653 : [ 6.96133e-006 ]
7654 : [ 7.2311e-006  ]
7655 : [ 6.80837e-006 ]
7656 : [ 6.54176e-006 ]
7657 : [ 7.04396e-006 ]
7658 : [ 7.33488e-006 ]
7659 : [ 7.30834e-006 ]
7660 : [ 6.54239e-006 ]
7661 : [ 6.8577e-006  ]
7662 : [ 7.20707e-006 ]
7663 : [ 7.02878e-006 ]
7664 : [ 6.78446e-006 ]
7665 : [ 6.56801e-006 ]
7666 : [ 6.68773e-006 ]
7667 : [ 6.96645e-006 ]
7668 : [ 6.93841e-006 ]
7669 : [ 6.94977e-006 ]
7670 : [ 6.53537e-006 ]
7671 : [ 6.95182e-006 ]
7672 : [ 6.87049e-006 ]
7673 : [ 6.57817e-006 ]
7674 : [ 6.52665e-006 ]
7675 : [ 7.35833e-006 ]
7676 : [ 6.88421e-006 ]
7677 : [ 7.03314e-006 ]
7678 : [ 6.9396e-006  ]
7679 : [ 6.87342e-006 ]
7680 : [ 6.93112e-006 ]
7681 : [ 7.16102e-006 ]
7682 : [ 6.51672e-006 ]
7683 : [ 7.24541e-006 ]
7684 : [ 7.09746e-006 ]
7685 : [ 7.10479e-006 ]
7686 : [ 6.67744e-006 ]
7687 : [ 6.77629e-006 ]
7688 : [ 6.59978e-006 ]
7689 : [ 6.92627e-006 ]
7690 : [ 7.25024e-006 ]
7691 : [ 6.94498e-006 ]
7692 : [ 6.83324e-006 ]
7693 : [ 7.14417e-006 ]
7694 : [ 6.55707e-006 ]
7695 : [ 6.69572e-006 ]
7696 : [ 6.94135e-006 ]
7697 : [ 7.00751e-006 ]
7698 : [ 6.96225e-006 ]
7699 : [ 6.87176e-006 ]
7700 : [ 6.69124e-006 ]
7701 : [ 6.88946e-006 ]
7702 : [ 6.96546e-006 ]
7703 : [ 6.48461e-006 ]
7704 : [ 6.71122e-006 ]
7705 : [ 6.69813e-006 ]
7706 : [ 6.81718e-006 ]
7707 : [ 6.96903e-006 ]
7708 : [ 6.69053e-006 ]
7709 : [ 6.88087e-006 ]
7710 : [ 7.00399e-006 ]
7711 : [ 6.9374e-006  ]
7712 : [ 7.12275e-006 ]
7713 : [ 7.36418e-006 ]
7714 : [ 6.99722e-006 ]
7715 : [ 6.48652e-006 ]
7716 : [ 6.77517e-006 ]
7717 : [ 6.72549e-006 ]
7718 : [ 7.1707e-006  ]
7719 : [ 7.28108e-006 ]
7720 : [ 6.60215e-006 ]
7721 : [ 6.92714e-006 ]
7722 : [ 6.96251e-006 ]
7723 : [ 6.85024e-006 ]
7724 : [ 6.89192e-006 ]
7725 : [ 6.82897e-006 ]
7726 : [ 6.83836e-006 ]
7727 : [ 6.86401e-006 ]
7728 : [ 6.86965e-006 ]
7729 : [ 6.63048e-006 ]
7730 : [ 6.49491e-006 ]
7731 : [ 6.5621e-006  ]
7732 : [ 6.88973e-006 ]
7733 : [ 6.88134e-006 ]
7734 : [ 6.94299e-006 ]
7735 : [ 7.04259e-006 ]
7736 : [ 6.79219e-006 ]
7737 : [ 6.82782e-006 ]
7738 : [ 6.92577e-006 ]
7739 : [ 6.98622e-006 ]
7740 : [ 6.8184e-006  ]
7741 : [ 6.7031e-006  ]
7742 : [ 6.90633e-006 ]
7743 : [ 6.80495e-006 ]
7744 : [ 6.53517e-006 ]
7745 : [ 7.03956e-006 ]
7746 : [ 6.82685e-006 ]
7747 : [ 6.83018e-006 ]
7748 : [ 6.52921e-006 ]
7749 : [ 6.57701e-006 ]
7750 : [ 6.55516e-006 ]
7751 : [ 6.73926e-006 ]
7752 : [ 6.83875e-006 ]
7753 : [ 6.93686e-006 ]
7754 : [ 6.89666e-006 ]
7755 : [ 6.71888e-006 ]
7756 : [ 6.76182e-006 ]
7757 : [ 7.12853e-006 ]
7758 : [ 6.95068e-006 ]
7759 : [ 7.09084e-006 ]
7760 : [ 7.46769e-006 ]
7761 : [ 6.7096e-006  ]
7762 : [ 6.9842e-006  ]
7763 : [ 6.54605e-006 ]
7764 : [ 6.964e-006   ]
7765 : [ 6.97772e-006 ]
7766 : [ 7.3907e-006  ]
7767 : [ 6.97105e-006 ]
7768 : [ 6.75352e-006 ]
7769 : [ 6.66165e-006 ]
7770 : [ 7.2151e-006  ]
7771 : [ 7.31555e-006 ]
7772 : [ 6.84948e-006 ]
7773 : [ 6.96183e-006 ]
7774 : [ 7.07795e-006 ]
7775 : [ 6.82383e-006 ]
7776 : [ 6.69611e-006 ]
7777 : [ 6.5308e-006  ]
7778 : [ 6.66558e-006 ]
7779 : [ 6.9886e-006  ]
7780 : [ 6.90901e-006 ]
7781 : [ 7.17222e-006 ]
7782 : [ 6.9948e-006  ]
7783 : [ 6.97587e-006 ]
7784 : [ 6.64491e-006 ]
7785 : [ 6.88982e-006 ]
7786 : [ 6.9242e-006  ]
7787 : [ 6.94084e-006 ]
7788 : [ 6.76617e-006 ]
7789 : [ 6.77358e-006 ]
7790 : [ 6.62187e-006 ]
7791 : [ 6.53874e-006 ]
7792 : [ 6.49483e-006 ]
7793 : [ 6.57292e-006 ]
7794 : [ 6.60347e-006 ]
7795 : [ 6.72586e-006 ]
7796 : [ 6.5727e-006  ]
7797 : [ 7.13259e-006 ]
7798 : [ 6.49688e-006 ]
7799 : [ 6.49037e-006 ]
7800 : [ 6.4997e-006  ]
7801 : [ 6.75601e-006 ]
7802 : [ 6.65402e-006 ]
7803 : [ 7.13524e-006 ]
7804 : [ 6.89981e-006 ]
7805 : [ 6.52117e-006 ]
7806 : [ 7.19019e-006 ]
7807 : [ 6.78165e-006 ]
7808 : [ 6.69625e-006 ]
7809 : [ 7.0468e-006  ]
7810 : [ 7.19848e-006 ]
7811 : [ 6.92885e-006 ]
7812 : [ 7.05324e-006 ]
7813 : [ 6.81302e-006 ]
7814 : [ 6.67395e-006 ]
7815 : [ 6.60911e-006 ]
7816 : [ 6.79943e-006 ]
7817 : [ 7.28645e-006 ]
7818 : [ 6.63932e-006 ]
7819 : [ 7.03587e-006 ]
7820 : [ 6.58518e-006 ]
7821 : [ 6.73477e-006 ]
7822 : [ 7.30789e-006 ]
7823 : [ 6.83227e-006 ]
7824 : [ 6.9795e-006  ]
7825 : [ 6.88549e-006 ]
7826 : [ 6.46177e-006 ]
7827 : [ 6.95581e-006 ]
7828 : [ 6.93077e-006 ]
7829 : [ 6.66717e-006 ]
7830 : [ 6.80719e-006 ]
7831 : [ 6.85776e-006 ]
7832 : [ 6.95221e-006 ]
7833 : [ 6.52197e-006 ]
7834 : [ 6.96958e-006 ]
7835 : [ 6.73836e-006 ]
7836 : [ 6.6756e-006  ]
7837 : [ 6.64271e-006 ]
7838 : [ 7.02592e-006 ]
7839 : [ 6.95102e-006 ]
7840 : [ 6.97784e-006 ]
7841 : [ 6.8239e-006  ]
7842 : [ 6.79042e-006 ]
7843 : [ 6.79627e-006 ]
7844 : [ 6.86678e-006 ]
7845 : [ 7.03865e-006 ]
7846 : [ 6.65014e-006 ]
7847 : [ 7.00131e-006 ]
7848 : [ 6.58005e-006 ]
7849 : [ 6.77702e-006 ]
7850 : [ 6.56385e-006 ]
7851 : [ 7.16038e-006 ]
7852 : [ 6.83884e-006 ]
7853 : [ 6.91319e-006 ]
7854 : [ 7.36557e-006 ]
7855 : [ 6.71001e-006 ]
7856 : [ 7.1091e-006  ]
7857 : [ 6.87406e-006 ]
7858 : [ 6.88153e-006 ]
7859 : [ 6.48588e-006 ]
7860 : [ 6.97013e-006 ]
7861 : [ 6.70511e-006 ]
7862 : [ 6.9461e-006  ]
7863 : [ 6.80443e-006 ]
7864 : [ 6.73469e-006 ]
7865 : [ 6.61345e-006 ]
7866 : [ 6.6153e-006  ]
7867 : [ 6.61609e-006 ]
7868 : [ 6.89077e-006 ]
7869 : [ 6.7382e-006  ]
7870 : [ 6.87324e-006 ]
7871 : [ 7.09816e-006 ]
7872 : [ 7.3537e-006  ]
7873 : [ 7.16881e-006 ]
7874 : [ 6.66786e-006 ]
7875 : [ 6.99845e-006 ]
7876 : [ 6.75991e-006 ]
7877 : [ 6.93788e-006 ]
7878 : [ 6.88964e-006 ]
7879 : [ 7.04656e-006 ]
7880 : [ 6.89132e-006 ]
7881 : [ 6.83311e-006 ]
7882 : [ 6.97212e-006 ]
7883 : [ 7.13833e-006 ]
7884 : [ 6.62175e-006 ]
7885 : [ 7.04837e-006 ]
7886 : [ 6.87397e-006 ]
7887 : [ 6.70841e-006 ]
7888 : [ 6.63235e-006 ]
7889 : [ 6.84004e-006 ]
7890 : [ 6.55503e-006 ]
7891 : [ 6.52176e-006 ]
7892 : [ 6.66555e-006 ]
7893 : [ 6.82997e-006 ]
7894 : [ 6.83351e-006 ]
7895 : [ 6.94613e-006 ]
7896 : [ 6.87538e-006 ]
7897 : [ 6.97152e-006 ]
7898 : [ 6.49357e-006 ]
7899 : [ 6.77762e-006 ]
7900 : [ 6.63838e-006 ]
7901 : [ 6.97406e-006 ]
7902 : [ 6.52786e-006 ]
7903 : [ 6.76799e-006 ]
7904 : [ 6.60603e-006 ]
7905 : [ 7.24881e-006 ]
7906 : [ 6.69507e-006 ]
7907 : [ 6.93893e-006 ]
7908 : [ 6.86335e-006 ]
7909 : [ 6.5735e-006  ]
7910 : [ 6.80196e-006 ]
7911 : [ 6.53623e-006 ]
7912 : [ 7.16024e-006 ]
7913 : [ 6.67284e-006 ]
7914 : [ 6.95502e-006 ]
7915 : [ 6.86421e-006 ]
7916 : [ 6.92967e-006 ]
7917 : [ 6.95219e-006 ]
7918 : [ 6.87247e-006 ]
7919 : [ 6.61365e-006 ]
7920 : [ 6.95902e-006 ]
7921 : [ 6.96096e-006 ]
7922 : [ 6.58223e-006 ]
7923 : [ 6.7802e-006  ]
7924 : [ 6.91099e-006 ]
7925 : [ 6.9846e-006  ]
7926 : [ 7.20586e-006 ]
7927 : [ 6.48918e-006 ]
7928 : [ 7.19013e-006 ]
7929 : [ 7.27931e-006 ]
7930 : [ 7.01668e-006 ]
7931 : [ 6.85172e-006 ]
7932 : [ 6.97635e-006 ]
7933 : [ 6.55288e-006 ]
7934 : [ 6.81227e-006 ]
7935 : [ 6.70708e-006 ]
7936 : [ 6.58631e-006 ]
7937 : [ 6.59869e-006 ]
7938 : [ 7.09193e-006 ]
7939 : [ 6.75006e-006 ]
7940 : [ 6.91421e-006 ]
7941 : [ 6.93421e-006 ]
7942 : [ 6.90807e-006 ]
7943 : [ 6.84569e-006 ]
7944 : [ 6.824e-006   ]
7945 : [ 6.75999e-006 ]
7946 : [ 6.70695e-006 ]
7947 : [ 6.50114e-006 ]
7948 : [ 6.64754e-006 ]
7949 : [ 6.9138e-006  ]
7950 : [ 6.60865e-006 ]
7951 : [ 6.93635e-006 ]
7952 : [ 6.74426e-006 ]
7953 : [ 7.18974e-006 ]
7954 : [ 6.90807e-006 ]
7955 : [ 7.03709e-006 ]
7956 : [ 6.73588e-006 ]
7957 : [ 6.72172e-006 ]
7958 : [ 6.56355e-006 ]
7959 : [ 6.99496e-006 ]
7960 : [ 7.27693e-006 ]
7961 : [ 7.16457e-006 ]
7962 : [ 6.63212e-006 ]
7963 : [ 6.65733e-006 ]
7964 : [ 6.58325e-006 ]
7965 : [ 7.07019e-006 ]
7966 : [ 7.01706e-006 ]
7967 : [ 6.68282e-006 ]
7968 : [ 6.71662e-006 ]
7969 : [ 7.02929e-006 ]
7970 : [ 7.19074e-006 ]
7971 : [ 7.12273e-006 ]
7972 : [ 6.90762e-006 ]
7973 : [ 6.7932e-006  ]
7974 : [ 6.89858e-006 ]
7975 : [ 6.91792e-006 ]
7976 : [ 6.96581e-006 ]
7977 : [ 6.91064e-006 ]
7978 : [ 6.77181e-006 ]
7979 : [ 6.85958e-006 ]
7980 : [ 6.91899e-006 ]
7981 : [ 6.55709e-006 ]
7982 : [ 7.04774e-006 ]
7983 : [ 6.58388e-006 ]
7984 : [ 6.76838e-006 ]
7985 : [ 7.42017e-006 ]
7986 : [ 6.61375e-006 ]
7987 : [ 6.86061e-006 ]
7988 : [ 6.694e-006   ]
7989 : [ 7.16167e-006 ]
7990 : [ 6.60564e-006 ]
7991 : [ 6.90777e-006 ]
7992 : [ 6.67912e-006 ]
7993 : [ 6.89168e-006 ]
7994 : [ 6.81302e-006 ]
7995 : [ 7.32221e-006 ]
7996 : [ 6.66348e-006 ]
7997 : [ 7.30754e-006 ]
7998 : [ 6.48994e-006 ]
7999 : [ 6.98842e-006 ]
8000 : [ 7.19595e-006 ]
8001 : [ 6.86661e-006 ]
8002 : [ 6.51771e-006 ]
8003 : [ 7.02215e-006 ]
8004 : [ 6.74466e-006 ]
8005 : [ 6.84896e-006 ]
8006 : [ 6.52414e-006 ]
8007 : [ 6.65687e-006 ]
8008 : [ 6.48719e-006 ]
8009 : [ 6.66472e-006 ]
8010 : [ 6.65621e-006 ]
8011 : [ 6.47528e-006 ]
8012 : [ 6.51769e-006 ]
8013 : [ 7.00664e-006 ]
8014 : [ 6.6252e-006  ]
8015 : [ 6.49223e-006 ]
8016 : [ 6.53964e-006 ]
8017 : [ 6.59664e-006 ]
8018 : [ 7.08398e-006 ]
8019 : [ 7.05715e-006 ]
8020 : [ 7.17004e-006 ]
8021 : [ 6.54738e-006 ]
8022 : [ 6.91601e-006 ]
8023 : [ 6.98297e-006 ]
8024 : [ 6.92167e-006 ]
8025 : [ 6.63312e-006 ]
8026 : [ 6.5099e-006  ]
8027 : [ 7.15328e-006 ]
8028 : [ 6.57502e-006 ]
8029 : [ 6.98573e-006 ]
8030 : [ 7.10371e-006 ]
8031 : [ 7.1157e-006  ]
8032 : [ 6.61884e-006 ]
8033 : [ 6.81831e-006 ]
8034 : [ 6.99334e-006 ]
8035 : [ 6.91187e-006 ]
8036 : [ 7.1619e-006  ]
8037 : [ 6.61393e-006 ]
8038 : [ 6.86851e-006 ]
8039 : [ 7.05843e-006 ]
8040 : [ 7.07316e-006 ]
8041 : [ 6.83172e-006 ]
8042 : [ 7.32426e-006 ]
8043 : [ 6.82472e-006 ]
8044 : [ 6.97776e-006 ]
8045 : [ 6.99896e-006 ]
8046 : [ 6.54547e-006 ]
8047 : [ 7.1191e-006  ]
8048 : [ 6.7148e-006  ]
8049 : [ 7.01402e-006 ]
8050 : [ 6.90699e-006 ]
8051 : [ 7.02613e-006 ]
8052 : [ 6.51009e-006 ]
8053 : [ 7.36081e-006 ]
8054 : [ 7.076e-006   ]
8055 : [ 6.65489e-006 ]
8056 : [ 7.1745e-006  ]
8057 : [ 6.94155e-006 ]
8058 : [ 6.97093e-006 ]
8059 : [ 7.13654e-006 ]
8060 : [ 6.4954e-006  ]
8061 : [ 7.35997e-006 ]
8062 : [ 6.86716e-006 ]
8063 : [ 6.66628e-006 ]
8064 : [ 6.9437e-006  ]
8065 : [ 7.1594e-006  ]
8066 : [ 6.90699e-006 ]
8067 : [ 6.59556e-006 ]
8068 : [ 6.92714e-006 ]
8069 : [ 6.54418e-006 ]
8070 : [ 6.9223e-006  ]
8071 : [ 7.25011e-006 ]
8072 : [ 6.79927e-006 ]
8073 : [ 6.97371e-006 ]
8074 : [ 6.95276e-006 ]
8075 : [ 6.50781e-006 ]
8076 : [ 6.70075e-006 ]
8077 : [ 7.05773e-006 ]
8078 : [ 7.04861e-006 ]
8079 : [ 7.00003e-006 ]
8080 : [ 6.61507e-006 ]
8081 : [ 6.8231e-006  ]
8082 : [ 6.98716e-006 ]
8083 : [ 7.04143e-006 ]
8084 : [ 6.55859e-006 ]
8085 : [ 6.90655e-006 ]
8086 : [ 6.91787e-006 ]
8087 : [ 6.89231e-006 ]
8088 : [ 6.78779e-006 ]
8089 : [ 6.68319e-006 ]
8090 : [ 6.64778e-006 ]
8091 : [ 7.04939e-006 ]
8092 : [ 6.61679e-006 ]
8093 : [ 6.83087e-006 ]
8094 : [ 6.67432e-006 ]
8095 : [ 6.71969e-006 ]
8096 : [ 7.19165e-006 ]
8097 : [ 6.96845e-006 ]
8098 : [ 7.00814e-006 ]
8099 : [ 7.30048e-006 ]
8100 : [ 6.90632e-006 ]
8101 : [ 6.96946e-006 ]
8102 : [ 6.91362e-006 ]
8103 : [ 6.51181e-006 ]
8104 : [ 6.90349e-006 ]
8105 : [ 7.03651e-006 ]
8106 : [ 7.01707e-006 ]
8107 : [ 6.7922e-006  ]
8108 : [ 6.93849e-006 ]
8109 : [ 6.65483e-006 ]
8110 : [ 6.94451e-006 ]
8111 : [ 7.20798e-006 ]
8112 : [ 6.69074e-006 ]
8113 : [ 6.46254e-006 ]
8114 : [ 6.84004e-006 ]
8115 : [ 6.55735e-006 ]
8116 : [ 6.80194e-006 ]
8117 : [ 7.21855e-006 ]
8118 : [ 7.37706e-006 ]
8119 : [ 6.74583e-006 ]
8120 : [ 6.91909e-006 ]
8121 : [ 6.56263e-006 ]
8122 : [ 6.63025e-006 ]
8123 : [ 7.00579e-006 ]
8124 : [ 6.61769e-006 ]
8125 : [ 6.8467e-006  ]
8126 : [ 7.03698e-006 ]
8127 : [ 6.7644e-006  ]
8128 : [ 6.52223e-006 ]
8129 : [ 6.90647e-006 ]
8130 : [ 7.26087e-006 ]
8131 : [ 6.92797e-006 ]
8132 : [ 7.0046e-006  ]
8133 : [ 6.79954e-006 ]
8134 : [ 6.56442e-006 ]
8135 : [ 6.53009e-006 ]
8136 : [ 7.09792e-006 ]
8137 : [ 6.5836e-006  ]
8138 : [ 7.31552e-006 ]
8139 : [ 6.66481e-006 ]
8140 : [ 6.72607e-006 ]
8141 : [ 7.33742e-006 ]
8142 : [ 6.70926e-006 ]
8143 : [ 6.65672e-006 ]
8144 : [ 6.59391e-006 ]
8145 : [ 6.69513e-006 ]
8146 : [ 6.93011e-006 ]
8147 : [ 7.16054e-006 ]
8148 : [ 7.08409e-006 ]
8149 : [ 6.58225e-006 ]
8150 : [ 7.32637e-006 ]
8151 : [ 7.26509e-006 ]
8152 : [ 6.87781e-006 ]
8153 : [ 7.00906e-006 ]
8154 : [ 6.51864e-006 ]
8155 : [ 7.08479e-006 ]
8156 : [ 6.71405e-006 ]
8157 : [ 6.60022e-006 ]
8158 : [ 6.94833e-006 ]
8159 : [ 6.81539e-006 ]
8160 : [ 6.62743e-006 ]
8161 : [ 6.94325e-006 ]
8162 : [ 6.96424e-006 ]
8163 : [ 6.91886e-006 ]
8164 : [ 7.02701e-006 ]
8165 : [ 6.56255e-006 ]
8166 : [ 6.87056e-006 ]
8167 : [ 6.54408e-006 ]
8168 : [ 6.85667e-006 ]
8169 : [ 6.50361e-006 ]
8170 : [ 6.86098e-006 ]
8171 : [ 6.73269e-006 ]
8172 : [ 7.01536e-006 ]
8173 : [ 6.85524e-006 ]
8174 : [ 7.35567e-006 ]
8175 : [ 6.54932e-006 ]
8176 : [ 6.81846e-006 ]
8177 : [ 7.09046e-006 ]
8178 : [ 7.07617e-006 ]
8179 : [ 6.64508e-006 ]
8180 : [ 7.11509e-006 ]
8181 : [ 6.57563e-006 ]
8182 : [ 6.90357e-006 ]
8183 : [ 7.40009e-006 ]
8184 : [ 7.02181e-006 ]
8185 : [ 6.70068e-006 ]
8186 : [ 6.85771e-006 ]
8187 : [ 6.75876e-006 ]
8188 : [ 6.96578e-006 ]
8189 : [ 6.95965e-006 ]
8190 : [ 6.49797e-006 ]
8191 : [ 7.1135e-006  ]
8192 : [ 6.77565e-006 ]
8193 : [ 7.26264e-006 ]
8194 : [ 6.70869e-006 ]
8195 : [ 6.7196e-006  ]
8196 : [ 6.60794e-006 ]
8197 : [ 6.68263e-006 ]
8198 : [ 7.2337e-006  ]
8199 : [ 7.14837e-006 ]
8200 : [ 6.6357e-006  ]
8201 : [ 6.69064e-006 ]
8202 : [ 6.87101e-006 ]
8203 : [ 6.86677e-006 ]
8204 : [ 6.98169e-006 ]
8205 : [ 6.82324e-006 ]
8206 : [ 6.74716e-006 ]
8207 : [ 6.57033e-006 ]
8208 : [ 6.7046e-006  ]
8209 : [ 6.97198e-006 ]
8210 : [ 6.53989e-006 ]
8211 : [ 6.82114e-006 ]
8212 : [ 6.94431e-006 ]
8213 : [ 6.85372e-006 ]
8214 : [ 6.55015e-006 ]
8215 : [ 6.89782e-006 ]
8216 : [ 7.04124e-006 ]
8217 : [ 6.52237e-006 ]
8218 : [ 6.90865e-006 ]
8219 : [ 6.75803e-006 ]
8220 : [ 7.11629e-006 ]
8221 : [ 6.59195e-006 ]
8222 : [ 6.94365e-006 ]
8223 : [ 6.52844e-006 ]
8224 : [ 6.96987e-006 ]
8225 : [ 6.74952e-006 ]
8226 : [ 7.02798e-006 ]
8227 : [ 6.54352e-006 ]
8228 : [ 6.56537e-006 ]
8229 : [ 6.56485e-006 ]
8230 : [ 6.93328e-006 ]
8231 : [ 6.72406e-006 ]
8232 : [ 7.13723e-006 ]
8233 : [ 6.81289e-006 ]
8234 : [ 6.68663e-006 ]
8235 : [ 6.50411e-006 ]
8236 : [ 7.04722e-006 ]
8237 : [ 6.96921e-006 ]
8238 : [ 7.19284e-006 ]
8239 : [ 6.83345e-006 ]
8240 : [ 6.63702e-006 ]
8241 : [ 6.87369e-006 ]
8242 : [ 6.87416e-006 ]
8243 : [ 6.53687e-006 ]
8244 : [ 7.06801e-006 ]
8245 : [ 7.09589e-006 ]
8246 : [ 7.01801e-006 ]
8247 : [ 6.72492e-006 ]
8248 : [ 7.10097e-006 ]
8249 : [ 6.83146e-006 ]
8250 : [ 7.07885e-006 ]
8251 : [ 6.86547e-006 ]
8252 : [ 7.15157e-006 ]
8253 : [ 6.62929e-006 ]
8254 : [ 6.70947e-006 ]
8255 : [ 6.61014e-006 ]
8256 : [ 7.18871e-006 ]
8257 : [ 6.97189e-006 ]
8258 : [ 6.80364e-006 ]
8259 : [ 7.35121e-006 ]
8260 : [ 6.90269e-006 ]
8261 : [ 6.94264e-006 ]
8262 : [ 7.22154e-006 ]
8263 : [ 6.64052e-006 ]
8264 : [ 6.74584e-006 ]
8265 : [ 7.4364e-006  ]
8266 : [ 6.66364e-006 ]
8267 : [ 6.85674e-006 ]
8268 : [ 6.84073e-006 ]
8269 : [ 6.91123e-006 ]
8270 : [ 6.85094e-006 ]
8271 : [ 6.77793e-006 ]
8272 : [ 7.11621e-006 ]
8273 : [ 6.95813e-006 ]
8274 : [ 7.23394e-006 ]
8275 : [ 6.67619e-006 ]
8276 : [ 6.88277e-006 ]
8277 : [ 7.01814e-006 ]
8278 : [ 6.93389e-006 ]
8279 : [ 6.53032e-006 ]
8280 : [ 7.24438e-006 ]
8281 : [ 6.72127e-006 ]
8282 : [ 6.51284e-006 ]
8283 : [ 6.55182e-006 ]
8284 : [ 6.94436e-006 ]
8285 : [ 6.91088e-006 ]
8286 : [ 6.59894e-006 ]
8287 : [ 6.47639e-006 ]
8288 : [ 7.24037e-006 ]
8289 : [ 6.65096e-006 ]
8290 : [ 6.82527e-006 ]
8291 : [ 6.85294e-006 ]
8292 : [ 7.1576e-006  ]
8293 : [ 6.98835e-006 ]
8294 : [ 6.91558e-006 ]
8295 : [ 7.2134e-006  ]
8296 : [ 6.82403e-006 ]
8297 : [ 6.57772e-006 ]
8298 : [ 6.54601e-006 ]
8299 : [ 7.1435e-006  ]
8300 : [ 6.84753e-006 ]
8301 : [ 6.8229e-006  ]
8302 : [ 7.05729e-006 ]
8303 : [ 6.8272e-006  ]
8304 : [ 6.78226e-006 ]
8305 : [ 7.10366e-006 ]
8306 : [ 7.06271e-006 ]
8307 : [ 6.81801e-006 ]
8308 : [ 6.88309e-006 ]
8309 : [ 6.54053e-006 ]
8310 : [ 6.92269e-006 ]
8311 : [ 6.76577e-006 ]
8312 : [ 6.88817e-006 ]
8313 : [ 6.85655e-006 ]
8314 : [ 6.79198e-006 ]
8315 : [ 6.82496e-006 ]
8316 : [ 6.85941e-006 ]
8317 : [ 6.51314e-006 ]
8318 : [ 7.20864e-006 ]
8319 : [ 6.91159e-006 ]
8320 : [ 6.48705e-006 ]
8321 : [ 7.0214e-006  ]
8322 : [ 6.57884e-006 ]
8323 : [ 6.752e-006   ]
8324 : [ 6.67454e-006 ]
8325 : [ 6.85908e-006 ]
8326 : [ 6.86398e-006 ]
8327 : [ 6.8135e-006  ]
8328 : [ 6.89746e-006 ]
8329 : [ 6.88639e-006 ]
8330 : [ 6.6597e-006  ]
8331 : [ 6.61776e-006 ]
8332 : [ 6.70905e-006 ]
8333 : [ 6.63197e-006 ]
8334 : [ 6.69633e-006 ]
8335 : [ 6.49549e-006 ]
8336 : [ 6.88876e-006 ]
8337 : [ 7.0966e-006  ]
8338 : [ 6.52921e-006 ]
8339 : [ 7.0407e-006  ]
8340 : [ 7.14076e-006 ]
8341 : [ 6.58611e-006 ]
8342 : [ 7.09849e-006 ]
8343 : [ 6.86022e-006 ]
8344 : [ 6.54045e-006 ]
8345 : [ 6.84487e-006 ]
8346 : [ 6.94663e-006 ]
8347 : [ 6.679e-006   ]
8348 : [ 6.58351e-006 ]
8349 : [ 7.22277e-006 ]
8350 : [ 6.90131e-006 ]
8351 : [ 6.59311e-006 ]
8352 : [ 7.12544e-006 ]
8353 : [ 7.22292e-006 ]
8354 : [ 7.29784e-006 ]
8355 : [ 6.86602e-006 ]
8356 : [ 6.869e-006   ]
8357 : [ 7.04332e-006 ]
8358 : [ 7.37363e-006 ]
8359 : [ 6.51019e-006 ]
8360 : [ 6.81958e-006 ]
8361 : [ 6.54905e-006 ]
8362 : [ 7.03804e-006 ]
8363 : [ 6.75605e-006 ]
8364 : [ 7.09731e-006 ]
8365 : [ 6.58114e-006 ]
8366 : [ 6.83527e-006 ]
8367 : [ 6.51839e-006 ]
8368 : [ 6.68491e-006 ]
8369 : [ 6.73741e-006 ]
8370 : [ 6.96609e-006 ]
8371 : [ 6.52776e-006 ]
8372 : [ 6.55508e-006 ]
8373 : [ 6.58218e-006 ]
8374 : [ 6.91403e-006 ]
8375 : [ 7.18806e-006 ]
8376 : [ 6.49534e-006 ]
8377 : [ 6.63495e-006 ]
8378 : [ 7.21093e-006 ]
8379 : [ 6.72154e-006 ]
8380 : [ 7.09214e-006 ]
8381 : [ 6.79243e-006 ]
8382 : [ 6.82882e-006 ]
8383 : [ 7.44471e-006 ]
8384 : [ 6.94992e-006 ]
8385 : [ 6.78257e-006 ]
8386 : [ 6.55633e-006 ]
8387 : [ 6.7315e-006  ]
8388 : [ 6.81337e-006 ]
8389 : [ 6.79269e-006 ]
8390 : [ 6.99922e-006 ]
8391 : [ 7.14192e-006 ]
8392 : [ 6.94034e-006 ]
8393 : [ 6.61133e-006 ]
8394 : [ 6.92725e-006 ]
8395 : [ 7.00168e-006 ]
8396 : [ 7.00591e-006 ]
8397 : [ 6.8288e-006  ]
8398 : [ 6.87645e-006 ]
8399 : [ 7.11549e-006 ]
8400 : [ 6.60309e-006 ]
8401 : [ 6.71744e-006 ]
8402 : [ 7.10467e-006 ]
8403 : [ 6.9642e-006  ]
8404 : [ 7.01439e-006 ]
8405 : [ 6.91792e-006 ]
8406 : [ 6.828e-006   ]
8407 : [ 7.28098e-006 ]
8408 : [ 6.49776e-006 ]
8409 : [ 6.54282e-006 ]
8410 : [ 6.88482e-006 ]
8411 : [ 6.54345e-006 ]
8412 : [ 6.71006e-006 ]
8413 : [ 6.78331e-006 ]
8414 : [ 6.71548e-006 ]
8415 : [ 6.9191e-006  ]
8416 : [ 7.0838e-006  ]
8417 : [ 6.90362e-006 ]
8418 : [ 6.56638e-006 ]
8419 : [ 6.95338e-006 ]
8420 : [ 6.6707e-006  ]
8421 : [ 7.08458e-006 ]
8422 : [ 6.74327e-006 ]
8423 : [ 6.48873e-006 ]
8424 : [ 6.91086e-006 ]
8425 : [ 6.89777e-006 ]
8426 : [ 6.68936e-006 ]
8427 : [ 6.4955e-006  ]
8428 : [ 6.66682e-006 ]
8429 : [ 7.31189e-006 ]
8430 : [ 6.75002e-006 ]
8431 : [ 6.58015e-006 ]
8432 : [ 6.62991e-006 ]
8433 : [ 6.87745e-006 ]
8434 : [ 6.90661e-006 ]
8435 : [ 6.64265e-006 ]
8436 : [ 6.48026e-006 ]
8437 : [ 6.61589e-006 ]
8438 : [ 6.86586e-006 ]
8439 : [ 6.93948e-006 ]
8440 : [ 6.94933e-006 ]
8441 : [ 6.94991e-006 ]
8442 : [ 6.58765e-006 ]
8443 : [ 6.55539e-006 ]
8444 : [ 6.99565e-006 ]
8445 : [ 6.9982e-006  ]
8446 : [ 7.16782e-006 ]
8447 : [ 6.51692e-006 ]
8448 : [ 6.7016e-006  ]
8449 : [ 6.76124e-006 ]
8450 : [ 6.86805e-006 ]
8451 : [ 6.60646e-006 ]
8452 : [ 7.08835e-006 ]
8453 : [ 6.9887e-006  ]
8454 : [ 7.15541e-006 ]
8455 : [ 6.70811e-006 ]
8456 : [ 6.89574e-006 ]
8457 : [ 6.96083e-006 ]
8458 : [ 6.94591e-006 ]
8459 : [ 7.04058e-006 ]
8460 : [ 6.49823e-006 ]
8461 : [ 6.97512e-006 ]
8462 : [ 6.73036e-006 ]
8463 : [ 6.48995e-006 ]
8464 : [ 7.10685e-006 ]
8465 : [ 6.8207e-006  ]
8466 : [ 6.69982e-006 ]
8467 : [ 7.15108e-006 ]
8468 : [ 6.61404e-006 ]
8469 : [ 6.93226e-006 ]
8470 : [ 6.92559e-006 ]
8471 : [ 7.07273e-006 ]
8472 : [ 7.37165e-006 ]
8473 : [ 6.89103e-006 ]
8474 : [ 6.91322e-006 ]
8475 : [ 6.51843e-006 ]
8476 : [ 6.74492e-006 ]
8477 : [ 6.7593e-006  ]
8478 : [ 6.73706e-006 ]
8479 : [ 6.86779e-006 ]
8480 : [ 6.77743e-006 ]
8481 : [ 6.78264e-006 ]
8482 : [ 6.79869e-006 ]
8483 : [ 7.12284e-006 ]
8484 : [ 6.78003e-006 ]
8485 : [ 6.63394e-006 ]
8486 : [ 6.9659e-006  ]
8487 : [ 6.68115e-006 ]
8488 : [ 6.92919e-006 ]
8489 : [ 6.85612e-006 ]
8490 : [ 6.59076e-006 ]
8491 : [ 6.93728e-006 ]
8492 : [ 6.96333e-006 ]
8493 : [ 6.68414e-006 ]
8494 : [ 6.86524e-006 ]
8495 : [ 7.22587e-006 ]
8496 : [ 6.73997e-006 ]
8497 : [ 7.11709e-006 ]
8498 : [ 7.0161e-006  ]
8499 : [ 7.39563e-006 ]
8500 : [ 6.85637e-006 ]
8501 : [ 6.5188e-006  ]
8502 : [ 6.56573e-006 ]
8503 : [ 7.42953e-006 ]
8504 : [ 6.93152e-006 ]
8505 : [ 6.91058e-006 ]
8506 : [ 6.82991e-006 ]
8507 : [ 6.62787e-006 ]
8508 : [ 6.93652e-006 ]
8509 : [ 6.65296e-006 ]
8510 : [ 7.28075e-006 ]
8511 : [ 6.73574e-006 ]
8512 : [ 7.16772e-006 ]
8513 : [ 7.05205e-006 ]
8514 : [ 6.50968e-006 ]
8515 : [ 6.73022e-006 ]
8516 : [ 6.77007e-006 ]
8517 : [ 6.75212e-006 ]
8518 : [ 6.98923e-006 ]
8519 : [ 7.11943e-006 ]
8520 : [ 7.00663e-006 ]
8521 : [ 6.48574e-006 ]
8522 : [ 6.55721e-006 ]
8523 : [ 6.54254e-006 ]
8524 : [ 6.5917e-006  ]
8525 : [ 7.17424e-006 ]
8526 : [ 6.94372e-006 ]
8527 : [ 7.48056e-006 ]
8528 : [ 6.75822e-006 ]
8529 : [ 6.9145e-006  ]
8530 : [ 6.53854e-006 ]
8531 : [ 6.86298e-006 ]
8532 : [ 7.30547e-006 ]
8533 : [ 6.4622e-006  ]
8534 : [ 7.28042e-006 ]
8535 : [ 6.61507e-006 ]
8536 : [ 6.66456e-006 ]
8537 : [ 6.71375e-006 ]
8538 : [ 7.35162e-006 ]
8539 : [ 6.81486e-006 ]
8540 : [ 6.96103e-006 ]
8541 : [ 7.20545e-006 ]
8542 : [ 7.14616e-006 ]
8543 : [ 6.69052e-006 ]
8544 : [ 6.89558e-006 ]
8545 : [ 6.82187e-006 ]
8546 : [ 7.31511e-006 ]
8547 : [ 6.61309e-006 ]
8548 : [ 6.82879e-006 ]
8549 : [ 7.39085e-006 ]
8550 : [ 7.07726e-006 ]
8551 : [ 6.57295e-006 ]
8552 : [ 7.02371e-006 ]
8553 : [ 6.68196e-006 ]
8554 : [ 6.81197e-006 ]
8555 : [ 7.23789e-006 ]
8556 : [ 6.48423e-006 ]
8557 : [ 6.64809e-006 ]
8558 : [ 6.75096e-006 ]
8559 : [ 6.96907e-006 ]
8560 : [ 6.89505e-006 ]
8561 : [ 6.57027e-006 ]
8562 : [ 6.90173e-006 ]
8563 : [ 6.91865e-006 ]
8564 : [ 6.83161e-006 ]
8565 : [ 6.94239e-006 ]
8566 : [ 6.66428e-006 ]
8567 : [ 6.67861e-006 ]
8568 : [ 6.69337e-006 ]
8569 : [ 6.89295e-006 ]
8570 : [ 6.55155e-006 ]
8571 : [ 6.92348e-006 ]
8572 : [ 6.50793e-006 ]
8573 : [ 6.5827e-006  ]
8574 : [ 6.99551e-006 ]
8575 : [ 6.63444e-006 ]
8576 : [ 7.12103e-006 ]
8577 : [ 7.02198e-006 ]
8578 : [ 6.88956e-006 ]
8579 : [ 6.82281e-006 ]
8580 : [ 6.96524e-006 ]
8581 : [ 7.34375e-006 ]
8582 : [ 6.91456e-006 ]
8583 : [ 6.90748e-006 ]
8584 : [ 7.21215e-006 ]
8585 : [ 6.89284e-006 ]
8586 : [ 7.34818e-006 ]
8587 : [ 7.23868e-006 ]
8588 : [ 6.84071e-006 ]
8589 : [ 6.48328e-006 ]
8590 : [ 6.85748e-006 ]
8591 : [ 7.29626e-006 ]
8592 : [ 6.65728e-006 ]
8593 : [ 6.50309e-006 ]
8594 : [ 6.88078e-006 ]
8595 : [ 6.4912e-006  ]
8596 : [ 6.96128e-006 ]
8597 : [ 6.95065e-006 ]
8598 : [ 6.64633e-006 ]
8599 : [ 6.60688e-006 ]
8600 : [ 6.47261e-006 ]
8601 : [ 6.89408e-006 ]
8602 : [ 6.52395e-006 ]
8603 : [ 7.18095e-006 ]
8604 : [ 7.06819e-006 ]
8605 : [ 6.95331e-006 ]
8606 : [ 6.8378e-006  ]
8607 : [ 6.97714e-006 ]
8608 : [ 7.02491e-006 ]
8609 : [ 6.66697e-006 ]
8610 : [ 6.99053e-006 ]
8611 : [ 7.1951e-006  ]
8612 : [ 6.81441e-006 ]
8613 : [ 6.93993e-006 ]
8614 : [ 7.10825e-006 ]
8615 : [ 6.90382e-006 ]
8616 : [ 6.48965e-006 ]
8617 : [ 7.32088e-006 ]
8618 : [ 6.58896e-006 ]
8619 : [ 7.35839e-006 ]
8620 : [ 6.70931e-006 ]
8621 : [ 6.68115e-006 ]
8622 : [ 6.54185e-006 ]
8623 : [ 6.60252e-006 ]
8624 : [ 6.98658e-006 ]
8625 : [ 7.1049e-006  ]
8626 : [ 6.97679e-006 ]
8627 : [ 6.82184e-006 ]
8628 : [ 7.25626e-006 ]
8629 : [ 7.0652e-006  ]
8630 : [ 6.8889e-006  ]
8631 : [ 6.76349e-006 ]
8632 : [ 6.7211e-006  ]
8633 : [ 6.63239e-006 ]
8634 : [ 6.68643e-006 ]
8635 : [ 6.66039e-006 ]
8636 : [ 6.97567e-006 ]
8637 : [ 6.66437e-006 ]
8638 : [ 6.83301e-006 ]
8639 : [ 6.61482e-006 ]
8640 : [ 6.7426e-006  ]
8641 : [ 6.64124e-006 ]
8642 : [ 6.88343e-006 ]
8643 : [ 6.9702e-006  ]
8644 : [ 6.96689e-006 ]
8645 : [ 6.87956e-006 ]
8646 : [ 6.97495e-006 ]
8647 : [ 6.63768e-006 ]
8648 : [ 6.86113e-006 ]
8649 : [ 6.95271e-006 ]
8650 : [ 6.93262e-006 ]
8651 : [ 6.67316e-006 ]
8652 : [ 6.952e-006   ]
8653 : [ 6.54628e-006 ]
8654 : [ 6.5264e-006  ]
8655 : [ 7.04949e-006 ]
8656 : [ 6.87773e-006 ]
8657 : [ 6.603e-006   ]
8658 : [ 7.34092e-006 ]
8659 : [ 6.59312e-006 ]
8660 : [ 7.08556e-006 ]
8661 : [ 6.72537e-006 ]
8662 : [ 7.16153e-006 ]
8663 : [ 6.90719e-006 ]
8664 : [ 6.95672e-006 ]
8665 : [ 7.08578e-006 ]
8666 : [ 6.96556e-006 ]
8667 : [ 6.63112e-006 ]
8668 : [ 6.91712e-006 ]
8669 : [ 7.16653e-006 ]
8670 : [ 6.65959e-006 ]
8671 : [ 6.79026e-006 ]
8672 : [ 7.24888e-006 ]
8673 : [ 6.59876e-006 ]
8674 : [ 7.09057e-006 ]
8675 : [ 6.94022e-006 ]
8676 : [ 6.47674e-006 ]
8677 : [ 6.69282e-006 ]
8678 : [ 6.51962e-006 ]
8679 : [ 7.00855e-006 ]
8680 : [ 6.79541e-006 ]
8681 : [ 6.67459e-006 ]
8682 : [ 6.72044e-006 ]
8683 : [ 6.81151e-006 ]
8684 : [ 6.51308e-006 ]
8685 : [ 6.94069e-006 ]
8686 : [ 6.48236e-006 ]
8687 : [ 7.26674e-006 ]
8688 : [ 6.9801e-006  ]
8689 : [ 7.28943e-006 ]
8690 : [ 6.65934e-006 ]
8691 : [ 6.58932e-006 ]
8692 : [ 6.96868e-006 ]
8693 : [ 6.97213e-006 ]
8694 : [ 6.99683e-006 ]
8695 : [ 6.7011e-006  ]
8696 : [ 6.69396e-006 ]
8697 : [ 7.04232e-006 ]
8698 : [ 7.05967e-006 ]
8699 : [ 6.75457e-006 ]
8700 : [ 6.73858e-006 ]
8701 : [ 6.70247e-006 ]
8702 : [ 6.95883e-006 ]
8703 : [ 6.63344e-006 ]
8704 : [ 7.00854e-006 ]
8705 : [ 6.8147e-006  ]
8706 : [ 6.70472e-006 ]
8707 : [ 7.15813e-006 ]
8708 : [ 6.63843e-006 ]
8709 : [ 6.65289e-006 ]
8710 : [ 7.38899e-006 ]
8711 : [ 6.60929e-006 ]
8712 : [ 6.95308e-006 ]
8713 : [ 6.58644e-006 ]
8714 : [ 6.86154e-006 ]
8715 : [ 6.67104e-006 ]
8716 : [ 6.85189e-006 ]
8717 : [ 6.6048e-006  ]
8718 : [ 6.9918e-006  ]
8719 : [ 6.96702e-006 ]
8720 : [ 7.15181e-006 ]
8721 : [ 7.00018e-006 ]
8722 : [ 6.66198e-006 ]
8723 : [ 6.88189e-006 ]
8724 : [ 6.697e-006   ]
8725 : [ 6.92977e-006 ]
8726 : [ 6.51855e-006 ]
8727 : [ 6.63707e-006 ]
8728 : [ 6.85032e-006 ]
8729 : [ 6.65868e-006 ]
8730 : [ 7.11611e-006 ]
8731 : [ 6.80254e-006 ]
8732 : [ 6.48635e-006 ]
8733 : [ 7.00942e-006 ]
8734 : [ 7.13162e-006 ]
8735 : [ 7.11239e-006 ]
8736 : [ 6.78598e-006 ]
8737 : [ 6.59469e-006 ]
8738 : [ 6.64747e-006 ]
8739 : [ 7.33322e-006 ]
8740 : [ 6.87234e-006 ]
8741 : [ 6.79213e-006 ]
8742 : [ 6.58692e-006 ]
8743 : [ 6.6543e-006  ]
8744 : [ 6.83243e-006 ]
8745 : [ 6.64808e-006 ]
8746 : [ 6.72382e-006 ]
8747 : [ 7.1257e-006  ]
8748 : [ 6.55003e-006 ]
8749 : [ 6.87479e-006 ]
8750 : [ 6.6874e-006  ]
8751 : [ 7.23748e-006 ]
8752 : [ 6.91934e-006 ]
8753 : [ 6.58947e-006 ]
8754 : [ 6.52854e-006 ]
8755 : [ 6.7453e-006  ]
8756 : [ 6.87889e-006 ]
8757 : [ 6.52634e-006 ]
8758 : [ 6.86023e-006 ]
8759 : [ 7.27509e-006 ]
8760 : [ 6.65892e-006 ]
8761 : [ 6.5601e-006  ]
8762 : [ 7.17425e-006 ]
8763 : [ 7.01349e-006 ]
8764 : [ 6.85894e-006 ]
8765 : [ 6.70455e-006 ]
8766 : [ 7.02755e-006 ]
8767 : [ 6.87394e-006 ]
8768 : [ 7.15007e-006 ]
8769 : [ 6.68062e-006 ]
8770 : [ 6.65564e-006 ]
8771 : [ 6.71824e-006 ]
8772 : [ 6.89704e-006 ]
8773 : [ 6.9835e-006  ]
8774 : [ 6.74976e-006 ]
8775 : [ 6.90738e-006 ]
8776 : [ 6.55451e-006 ]
8777 : [ 6.90926e-006 ]
8778 : [ 6.75896e-006 ]
8779 : [ 6.78086e-006 ]
8780 : [ 6.94533e-006 ]
8781 : [ 6.64138e-006 ]
8782 : [ 6.82048e-006 ]
8783 : [ 6.85218e-006 ]
8784 : [ 6.74438e-006 ]
8785 : [ 6.89881e-006 ]
8786 : [ 6.63237e-006 ]
8787 : [ 6.55916e-006 ]
8788 : [ 6.9851e-006  ]
8789 : [ 6.89256e-006 ]
8790 : [ 7.23045e-006 ]
8791 : [ 7.06035e-006 ]
8792 : [ 6.77131e-006 ]
8793 : [ 6.72186e-006 ]
8794 : [ 6.499e-006   ]
8795 : [ 7.07624e-006 ]
8796 : [ 6.92531e-006 ]
8797 : [ 6.86669e-006 ]
8798 : [ 6.78513e-006 ]
8799 : [ 6.94749e-006 ]
8800 : [ 6.50079e-006 ]
8801 : [ 7.09056e-006 ]
8802 : [ 6.79628e-006 ]
8803 : [ 6.88124e-006 ]
8804 : [ 6.57485e-006 ]
8805 : [ 6.63074e-006 ]
8806 : [ 6.66089e-006 ]
8807 : [ 6.92554e-006 ]
8808 : [ 6.87775e-006 ]
8809 : [ 7.0035e-006  ]
8810 : [ 6.6348e-006  ]
8811 : [ 6.581e-006   ]
8812 : [ 7.14417e-006 ]
8813 : [ 7.00291e-006 ]
8814 : [ 6.69069e-006 ]
8815 : [ 7.193e-006   ]
8816 : [ 6.97119e-006 ]
8817 : [ 6.68664e-006 ]
8818 : [ 6.85591e-006 ]
8819 : [ 7.02438e-006 ]
8820 : [ 6.50307e-006 ]
8821 : [ 6.68431e-006 ]
8822 : [ 6.57004e-006 ]
8823 : [ 7.08751e-006 ]
8824 : [ 6.99728e-006 ]
8825 : [ 6.91667e-006 ]
8826 : [ 6.58747e-006 ]
8827 : [ 6.68473e-006 ]
8828 : [ 6.67933e-006 ]
8829 : [ 6.53484e-006 ]
8830 : [ 6.71043e-006 ]
8831 : [ 6.63845e-006 ]
8832 : [ 6.50185e-006 ]
8833 : [ 6.84744e-006 ]
8834 : [ 7.30802e-006 ]
8835 : [ 6.88982e-006 ]
8836 : [ 6.51361e-006 ]
8837 : [ 6.66297e-006 ]
8838 : [ 7.2931e-006  ]
8839 : [ 7.07848e-006 ]
8840 : [ 6.7156e-006  ]
8841 : [ 6.5885e-006  ]
8842 : [ 6.59295e-006 ]
8843 : [ 6.93432e-006 ]
8844 : [ 7.03382e-006 ]
8845 : [ 6.84286e-006 ]
8846 : [ 6.50728e-006 ]
8847 : [ 6.51995e-006 ]
8848 : [ 6.63874e-006 ]
8849 : [ 6.97163e-006 ]
8850 : [ 6.90314e-006 ]
8851 : [ 6.461e-006   ]
8852 : [ 6.71489e-006 ]
8853 : [ 6.93445e-006 ]
8854 : [ 7.37972e-006 ]
8855 : [ 6.72029e-006 ]
8856 : [ 7.01981e-006 ]
8857 : [ 6.95189e-006 ]
8858 : [ 6.71566e-006 ]
8859 : [ 7.01669e-006 ]
8860 : [ 6.77796e-006 ]
8861 : [ 6.864e-006   ]
8862 : [ 6.83842e-006 ]
8863 : [ 7.16452e-006 ]
8864 : [ 6.86152e-006 ]
8865 : [ 6.80916e-006 ]
8866 : [ 6.57382e-006 ]
8867 : [ 6.92216e-006 ]
8868 : [ 7.01505e-006 ]
8869 : [ 6.71292e-006 ]
8870 : [ 6.98721e-006 ]
8871 : [ 7.10949e-006 ]
8872 : [ 6.71712e-006 ]
8873 : [ 6.88252e-006 ]
8874 : [ 6.95976e-006 ]
8875 : [ 6.88661e-006 ]
8876 : [ 6.56959e-006 ]
8877 : [ 6.85902e-006 ]
8878 : [ 6.68805e-006 ]
8879 : [ 7.26472e-006 ]
8880 : [ 7.02668e-006 ]
8881 : [ 7.12191e-006 ]
8882 : [ 7.12627e-006 ]
8883 : [ 6.99936e-006 ]
8884 : [ 6.6263e-006  ]
8885 : [ 6.92861e-006 ]
8886 : [ 7.02449e-006 ]
8887 : [ 6.67262e-006 ]
8888 : [ 6.60844e-006 ]
8889 : [ 6.65973e-006 ]
8890 : [ 6.91744e-006 ]
8891 : [ 6.55682e-006 ]
8892 : [ 6.60023e-006 ]
8893 : [ 6.9143e-006  ]
8894 : [ 6.83175e-006 ]
8895 : [ 6.77408e-006 ]
8896 : [ 6.92566e-006 ]
8897 : [ 6.58922e-006 ]
8898 : [ 6.65404e-006 ]
8899 : [ 7.05787e-006 ]
8900 : [ 6.91569e-006 ]
8901 : [ 6.66146e-006 ]
8902 : [ 6.72639e-006 ]
8903 : [ 6.50995e-006 ]
8904 : [ 6.85476e-006 ]
8905 : [ 6.69002e-006 ]
8906 : [ 6.59941e-006 ]
8907 : [ 6.698e-006   ]
8908 : [ 6.99192e-006 ]
8909 : [ 6.7759e-006  ]
8910 : [ 6.55025e-006 ]
8911 : [ 6.68282e-006 ]
8912 : [ 6.62206e-006 ]
8913 : [ 6.71274e-006 ]
8914 : [ 6.77445e-006 ]
8915 : [ 6.91412e-006 ]
8916 : [ 6.86174e-006 ]
8917 : [ 6.58214e-006 ]
8918 : [ 7.19879e-006 ]
8919 : [ 7.02963e-006 ]
8920 : [ 6.58159e-006 ]
8921 : [ 6.61785e-006 ]
8922 : [ 6.75959e-006 ]
8923 : [ 6.94044e-006 ]
8924 : [ 7.07172e-006 ]
8925 : [ 6.8722e-006  ]
8926 : [ 6.78182e-006 ]
8927 : [ 6.64803e-006 ]
8928 : [ 7.21862e-006 ]
8929 : [ 6.54428e-006 ]
8930 : [ 6.92397e-006 ]
8931 : [ 6.53127e-006 ]
8932 : [ 6.57105e-006 ]
8933 : [ 6.85622e-006 ]
8934 : [ 6.88564e-006 ]
8935 : [ 6.93569e-006 ]
8936 : [ 6.6957e-006  ]
8937 : [ 6.64079e-006 ]
8938 : [ 7.11631e-006 ]
8939 : [ 7.0363e-006  ]
8940 : [ 6.76203e-006 ]
8941 : [ 6.8287e-006  ]
8942 : [ 7.04982e-006 ]
8943 : [ 6.82159e-006 ]
8944 : [ 6.59443e-006 ]
8945 : [ 6.80566e-006 ]
8946 : [ 6.91538e-006 ]
8947 : [ 6.73136e-006 ]
8948 : [ 6.55498e-006 ]
8949 : [ 6.81634e-006 ]
8950 : [ 6.73142e-006 ]
8951 : [ 6.98131e-006 ]
8952 : [ 7.36531e-006 ]
8953 : [ 7.45018e-006 ]
8954 : [ 6.56261e-006 ]
8955 : [ 6.7479e-006  ]
8956 : [ 6.85206e-006 ]
8957 : [ 6.96138e-006 ]
8958 : [ 6.94844e-006 ]
8959 : [ 7.03936e-006 ]
8960 : [ 6.8922e-006  ]
8961 : [ 7.30912e-006 ]
8962 : [ 6.57998e-006 ]
8963 : [ 6.91097e-006 ]
8964 : [ 6.50067e-006 ]
8965 : [ 6.57214e-006 ]
8966 : [ 6.82607e-006 ]
8967 : [ 6.8562e-006  ]
8968 : [ 6.6504e-006  ]
8969 : [ 7.06651e-006 ]
8970 : [ 6.59923e-006 ]
8971 : [ 6.90491e-006 ]
8972 : [ 6.66057e-006 ]
8973 : [ 7.17491e-006 ]
8974 : [ 6.5006e-006  ]
8975 : [ 6.57558e-006 ]
8976 : [ 6.79609e-006 ]
8977 : [ 6.6178e-006  ]
8978 : [ 6.9395e-006  ]
8979 : [ 6.94131e-006 ]
8980 : [ 7.19979e-006 ]
8981 : [ 6.82605e-006 ]
8982 : [ 6.54916e-006 ]
8983 : [ 7.13009e-006 ]
8984 : [ 6.94388e-006 ]
8985 : [ 7.30005e-006 ]
8986 : [ 6.54045e-006 ]
8987 : [ 6.63975e-006 ]
8988 : [ 6.66983e-006 ]
8989 : [ 6.8774e-006  ]
8990 : [ 7.07994e-006 ]
8991 : [ 7.03841e-006 ]
8992 : [ 6.66042e-006 ]
8993 : [ 7.05767e-006 ]
8994 : [ 6.50417e-006 ]
8995 : [ 6.8325e-006  ]
8996 : [ 6.86201e-006 ]
8997 : [ 6.7561e-006  ]
8998 : [ 6.58888e-006 ]
8999 : [ 6.96567e-006 ]
9000 : [ 6.81227e-006 ]
9001 : [ 6.86533e-006 ]
9002 : [ 6.67391e-006 ]
9003 : [ 7.2548e-006  ]
9004 : [ 6.98638e-006 ]
9005 : [ 6.83901e-006 ]
9006 : [ 6.66395e-006 ]
9007 : [ 6.87879e-006 ]
9008 : [ 6.82107e-006 ]
9009 : [ 6.5599e-006  ]
9010 : [ 6.7838e-006  ]
9011 : [ 7.35438e-006 ]
9012 : [ 6.91837e-006 ]
9013 : [ 6.60714e-006 ]
9014 : [ 7.01581e-006 ]
9015 : [ 7.27654e-006 ]
9016 : [ 7.24792e-006 ]
9017 : [ 6.9711e-006  ]
9018 : [ 6.5538e-006  ]
9019 : [ 7.35084e-006 ]
9020 : [ 7.08202e-006 ]
9021 : [ 6.56744e-006 ]
9022 : [ 6.6971e-006  ]
9023 : [ 6.59907e-006 ]
9024 : [ 6.60167e-006 ]
9025 : [ 7.11807e-006 ]
9026 : [ 6.88928e-006 ]
9027 : [ 6.55432e-006 ]
9028 : [ 7.00871e-006 ]
9029 : [ 6.84465e-006 ]
9030 : [ 6.7692e-006  ]
9031 : [ 6.88443e-006 ]
9032 : [ 6.58467e-006 ]
9033 : [ 6.92931e-006 ]
9034 : [ 6.76133e-006 ]
9035 : [ 6.48655e-006 ]
9036 : [ 7.04839e-006 ]
9037 : [ 6.86753e-006 ]
9038 : [ 6.67421e-006 ]
9039 : [ 6.94447e-006 ]
9040 : [ 6.63965e-006 ]
9041 : [ 7.35431e-006 ]
9042 : [ 6.71971e-006 ]
9043 : [ 6.70093e-006 ]
9044 : [ 7.30761e-006 ]
9045 : [ 6.56423e-006 ]
9046 : [ 6.56437e-006 ]
9047 : [ 6.5252e-006  ]
9048 : [ 6.94796e-006 ]
9049 : [ 6.64933e-006 ]
9050 : [ 6.49602e-006 ]
9051 : [ 6.91665e-006 ]
9052 : [ 6.96402e-006 ]
9053 : [ 6.57364e-006 ]
9054 : [ 6.82418e-006 ]
9055 : [ 7.10584e-006 ]
9056 : [ 7.2903e-006  ]
9057 : [ 6.74006e-006 ]
9058 : [ 7.15025e-006 ]
9059 : [ 6.7096e-006  ]
9060 : [ 6.66963e-006 ]
9061 : [ 6.79691e-006 ]
9062 : [ 6.84548e-006 ]
9063 : [ 6.9435e-006  ]
9064 : [ 6.98536e-006 ]
9065 : [ 6.88362e-006 ]
9066 : [ 6.56047e-006 ]
9067 : [ 7.27728e-006 ]
9068 : [ 6.46452e-006 ]
9069 : [ 6.95934e-006 ]
9070 : [ 6.46879e-006 ]
9071 : [ 6.62007e-006 ]
9072 : [ 6.58326e-006 ]
9073 : [ 6.9383e-006  ]
9074 : [ 6.67705e-006 ]
9075 : [ 6.81476e-006 ]
9076 : [ 6.65343e-006 ]
9077 : [ 6.55266e-006 ]
9078 : [ 6.80709e-006 ]
9079 : [ 6.87843e-006 ]
9080 : [ 6.65973e-006 ]
9081 : [ 7.35394e-006 ]
9082 : [ 6.88068e-006 ]
9083 : [ 6.5223e-006  ]
9084 : [ 6.62051e-006 ]
9085 : [ 6.6928e-006  ]
9086 : [ 6.76162e-006 ]
9087 : [ 7.24053e-006 ]
9088 : [ 6.63258e-006 ]
9089 : [ 6.85657e-006 ]
9090 : [ 6.86923e-006 ]
9091 : [ 6.93429e-006 ]
9092 : [ 6.91298e-006 ]
9093 : [ 7.239e-006   ]
9094 : [ 6.84603e-006 ]
9095 : [ 6.96675e-006 ]
9096 : [ 6.64966e-006 ]
9097 : [ 6.95272e-006 ]
9098 : [ 6.97717e-006 ]
9099 : [ 6.72526e-006 ]
9100 : [ 7.11002e-006 ]
9101 : [ 7.04353e-006 ]
9102 : [ 6.91931e-006 ]
9103 : [ 7.15569e-006 ]
9104 : [ 6.66246e-006 ]
9105 : [ 6.96249e-006 ]
9106 : [ 6.92486e-006 ]
9107 : [ 6.88358e-006 ]
9108 : [ 7.09303e-006 ]
9109 : [ 7.2264e-006  ]
9110 : [ 7.27484e-006 ]
9111 : [ 6.7257e-006  ]
9112 : [ 6.52174e-006 ]
9113 : [ 6.97102e-006 ]
9114 : [ 6.87995e-006 ]
9115 : [ 7.19313e-006 ]
9116 : [ 6.8137e-006  ]
9117 : [ 6.92509e-006 ]
9118 : [ 6.58364e-006 ]
9119 : [ 7.19559e-006 ]
9120 : [ 6.65937e-006 ]
9121 : [ 7.08912e-006 ]
9122 : [ 6.56668e-006 ]
9123 : [ 7.03093e-006 ]
9124 : [ 6.56332e-006 ]
9125 : [ 6.92663e-006 ]
9126 : [ 7.0419e-006  ]
9127 : [ 6.89717e-006 ]
9128 : [ 6.92286e-006 ]
9129 : [ 6.74076e-006 ]
9130 : [ 6.93406e-006 ]
9131 : [ 7.28543e-006 ]
9132 : [ 6.55337e-006 ]
9133 : [ 6.89652e-006 ]
9134 : [ 6.75208e-006 ]
9135 : [ 6.9689e-006  ]
9136 : [ 7.21871e-006 ]
9137 : [ 6.83787e-006 ]
9138 : [ 6.88262e-006 ]
9139 : [ 7.01903e-006 ]
9140 : [ 6.51168e-006 ]
9141 : [ 6.9892e-006  ]
9142 : [ 7.15245e-006 ]
9143 : [ 7.32422e-006 ]
9144 : [ 6.48731e-006 ]
9145 : [ 6.86463e-006 ]
9146 : [ 7.28888e-006 ]
9147 : [ 7.08912e-006 ]
9148 : [ 6.79675e-006 ]
9149 : [ 6.96623e-006 ]
9150 : [ 7.14055e-006 ]
9151 : [ 6.53672e-006 ]
9152 : [ 7.12924e-006 ]
9153 : [ 6.86458e-006 ]
9154 : [ 7.45692e-006 ]
9155 : [ 6.73842e-006 ]
9156 : [ 7.14469e-006 ]
9157 : [ 7.06703e-006 ]
9158 : [ 7.01656e-006 ]
9159 : [ 6.64713e-006 ]
9160 : [ 6.89596e-006 ]
9161 : [ 6.91314e-006 ]
9162 : [ 6.63306e-006 ]
9163 : [ 6.86572e-006 ]
9164 : [ 6.95895e-006 ]
9165 : [ 6.89631e-006 ]
9166 : [ 7.32134e-006 ]
9167 : [ 6.74776e-006 ]
9168 : [ 6.98117e-006 ]
9169 : [ 6.85909e-006 ]
9170 : [ 6.89886e-006 ]
9171 : [ 6.54226e-006 ]
9172 : [ 6.94754e-006 ]
9173 : [ 7.07867e-006 ]
9174 : [ 7.0264e-006  ]
9175 : [ 6.88496e-006 ]
9176 : [ 6.7214e-006  ]
9177 : [ 7.06416e-006 ]
9178 : [ 7.17011e-006 ]
9179 : [ 6.76018e-006 ]
9180 : [ 7.01312e-006 ]
9181 : [ 6.70814e-006 ]
9182 : [ 6.68982e-006 ]
9183 : [ 6.83229e-006 ]
9184 : [ 6.88878e-006 ]
9185 : [ 6.50846e-006 ]
9186 : [ 6.85321e-006 ]
9187 : [ 6.91085e-006 ]
9188 : [ 6.77749e-006 ]
9189 : [ 6.531e-006   ]
9190 : [ 6.76086e-006 ]
9191 : [ 6.73643e-006 ]
9192 : [ 6.96955e-006 ]
9193 : [ 6.7539e-006  ]
9194 : [ 6.5122e-006  ]
9195 : [ 7.1036e-006  ]
9196 : [ 6.8624e-006  ]
9197 : [ 6.82225e-006 ]
9198 : [ 7.11091e-006 ]
9199 : [ 6.82404e-006 ]
9200 : [ 6.93587e-006 ]
9201 : [ 6.50401e-006 ]
9202 : [ 6.53186e-006 ]
9203 : [ 6.82719e-006 ]
9204 : [ 7.08857e-006 ]
9205 : [ 6.94479e-006 ]
9206 : [ 6.66241e-006 ]
9207 : [ 7.46367e-006 ]
9208 : [ 6.7795e-006  ]
9209 : [ 6.92595e-006 ]
9210 : [ 6.55787e-006 ]
9211 : [ 6.53777e-006 ]
9212 : [ 6.79099e-006 ]
9213 : [ 6.65811e-006 ]
9214 : [ 6.87543e-006 ]
9215 : [ 6.71782e-006 ]
9216 : [ 7.13861e-006 ]
9217 : [ 6.71808e-006 ]
9218 : [ 6.73701e-006 ]
9219 : [ 6.59824e-006 ]
9220 : [ 6.78664e-006 ]
9221 : [ 6.91255e-006 ]
9222 : [ 6.8639e-006  ]
9223 : [ 7.18524e-006 ]
9224 : [ 7.04192e-006 ]
9225 : [ 6.82347e-006 ]
9226 : [ 6.66264e-006 ]
9227 : [ 6.81915e-006 ]
9228 : [ 6.91211e-006 ]
9229 : [ 6.97092e-006 ]
9230 : [ 7.11955e-006 ]
9231 : [ 6.84694e-006 ]
9232 : [ 7.02203e-006 ]
9233 : [ 6.49615e-006 ]
9234 : [ 6.87379e-006 ]
9235 : [ 6.58372e-006 ]
9236 : [ 7.02576e-006 ]
9237 : [ 6.88018e-006 ]
9238 : [ 7.28457e-006 ]
9239 : [ 6.98896e-006 ]
9240 : [ 6.68786e-006 ]
9241 : [ 6.94345e-006 ]
9242 : [ 6.93638e-006 ]
9243 : [ 6.89132e-006 ]
9244 : [ 7.16446e-006 ]
9245 : [ 6.78394e-006 ]
9246 : [ 6.96146e-006 ]
9247 : [ 6.98852e-006 ]
9248 : [ 6.66521e-006 ]
9249 : [ 7.3947e-006  ]
9250 : [ 7.22384e-006 ]
9251 : [ 6.67167e-006 ]
9252 : [ 6.67334e-006 ]
9253 : [ 6.99337e-006 ]
9254 : [ 6.95544e-006 ]
9255 : [ 6.68198e-006 ]
9256 : [ 7.285e-006   ]
9257 : [ 6.96437e-006 ]
9258 : [ 6.65761e-006 ]
9259 : [ 7.04721e-006 ]
9260 : [ 7.02116e-006 ]
9261 : [ 6.94809e-006 ]
9262 : [ 6.51471e-006 ]
9263 : [ 6.9709e-006  ]
9264 : [ 6.95643e-006 ]
9265 : [ 6.90884e-006 ]
9266 : [ 6.91331e-006 ]
9267 : [ 6.56377e-006 ]
9268 : [ 6.83976e-006 ]
9269 : [ 6.86378e-006 ]
9270 : [ 6.57752e-006 ]
9271 : [ 6.62585e-006 ]
9272 : [ 6.49765e-006 ]
9273 : [ 6.75467e-006 ]
9274 : [ 6.76518e-006 ]
9275 : [ 7.19202e-006 ]
9276 : [ 6.82238e-006 ]
9277 : [ 7.43224e-006 ]
9278 : [ 6.53604e-006 ]
9279 : [ 7.00935e-006 ]
9280 : [ 7.14962e-006 ]
9281 : [ 7.26892e-006 ]
9282 : [ 7.09052e-006 ]
9283 : [ 6.56028e-006 ]
9284 : [ 6.94153e-006 ]
9285 : [ 6.75359e-006 ]
9286 : [ 6.98093e-006 ]
9287 : [ 6.87846e-006 ]
9288 : [ 7.25027e-006 ]
9289 : [ 6.67582e-006 ]
9290 : [ 6.68803e-006 ]
9291 : [ 7.30615e-006 ]
9292 : [ 7.04352e-006 ]
9293 : [ 6.78014e-006 ]
9294 : [ 6.61602e-006 ]
9295 : [ 7.00122e-006 ]
9296 : [ 6.91355e-006 ]
9297 : [ 7.00183e-006 ]
9298 : [ 6.57676e-006 ]
9299 : [ 7.24853e-006 ]
9300 : [ 7.01391e-006 ]
9301 : [ 7.16451e-006 ]
9302 : [ 6.48643e-006 ]
9303 : [ 6.71828e-006 ]
9304 : [ 6.96795e-006 ]
9305 : [ 6.76448e-006 ]
9306 : [ 6.90593e-006 ]
9307 : [ 6.73798e-006 ]
9308 : [ 7.32336e-006 ]
9309 : [ 6.66317e-006 ]
9310 : [ 6.53312e-006 ]
9311 : [ 6.90567e-006 ]
9312 : [ 6.67895e-006 ]
9313 : [ 6.58263e-006 ]
9314 : [ 6.83425e-006 ]
9315 : [ 6.81794e-006 ]
9316 : [ 6.98828e-006 ]
9317 : [ 7.15472e-006 ]
9318 : [ 6.61488e-006 ]
9319 : [ 7.08596e-006 ]
9320 : [ 6.67139e-006 ]
9321 : [ 6.94277e-006 ]
9322 : [ 7.04774e-006 ]
9323 : [ 6.87836e-006 ]
9324 : [ 6.90083e-006 ]
9325 : [ 7.01417e-006 ]
9326 : [ 6.53119e-006 ]
9327 : [ 6.58083e-006 ]
9328 : [ 7.26459e-006 ]
9329 : [ 6.93582e-006 ]
9330 : [ 6.96041e-006 ]
9331 : [ 6.82012e-006 ]
9332 : [ 6.54043e-006 ]
9333 : [ 7.22677e-006 ]
9334 : [ 6.88593e-006 ]
9335 : [ 6.56465e-006 ]
9336 : [ 7.03006e-006 ]
9337 : [ 6.64825e-006 ]
9338 : [ 7.3244e-006  ]
9339 : [ 7.10928e-006 ]
9340 : [ 6.53735e-006 ]
9341 : [ 6.5883e-006  ]
9342 : [ 7.22146e-006 ]
9343 : [ 6.67788e-006 ]
9344 : [ 7.26036e-006 ]
9345 : [ 6.63731e-006 ]
9346 : [ 6.95877e-006 ]
9347 : [ 6.69753e-006 ]
9348 : [ 6.72367e-006 ]
9349 : [ 6.58416e-006 ]
9350 : [ 6.47236e-006 ]
9351 : [ 6.83591e-006 ]
9352 : [ 7.06092e-006 ]
9353 : [ 6.72546e-006 ]
9354 : [ 7.02327e-006 ]
9355 : [ 6.80398e-006 ]
9356 : [ 6.53096e-006 ]
9357 : [ 7.27864e-006 ]
9358 : [ 6.65103e-006 ]
9359 : [ 6.69902e-006 ]
9360 : [ 6.8511e-006  ]
9361 : [ 6.69107e-006 ]
9362 : [ 6.48035e-006 ]
9363 : [ 6.98446e-006 ]
9364 : [ 6.82716e-006 ]
9365 : [ 7.22259e-006 ]
9366 : [ 6.5576e-006  ]
9367 : [ 6.68891e-006 ]
9368 : [ 6.94657e-006 ]
9369 : [ 6.54754e-006 ]
9370 : [ 6.92307e-006 ]
9371 : [ 7.16334e-006 ]
9372 : [ 7.0251e-006  ]
9373 : [ 6.66478e-006 ]
9374 : [ 6.93589e-006 ]
9375 : [ 6.64434e-006 ]
9376 : [ 7.12306e-006 ]
9377 : [ 6.89485e-006 ]
9378 : [ 6.97949e-006 ]
9379 : [ 7.09585e-006 ]
9380 : [ 6.52775e-006 ]
9381 : [ 7.45206e-006 ]
9382 : [ 6.63887e-006 ]
9383 : [ 6.94859e-006 ]
9384 : [ 7.25389e-006 ]
9385 : [ 7.1256e-006  ]
9386 : [ 7.31305e-006 ]
9387 : [ 6.62901e-006 ]
9388 : [ 7.41247e-006 ]
9389 : [ 6.73711e-006 ]
9390 : [ 6.79553e-006 ]
9391 : [ 6.88396e-006 ]
9392 : [ 7.01717e-006 ]
9393 : [ 6.63408e-006 ]
9394 : [ 6.59483e-006 ]
9395 : [ 6.95331e-006 ]
9396 : [ 6.58398e-006 ]
9397 : [ 7.13419e-006 ]
9398 : [ 6.67257e-006 ]
9399 : [ 6.97562e-006 ]
9400 : [ 7.11929e-006 ]
9401 : [ 6.96672e-006 ]
9402 : [ 7.02825e-006 ]
9403 : [ 6.96787e-006 ]
9404 : [ 6.58253e-006 ]
9405 : [ 6.89753e-006 ]
9406 : [ 6.67652e-006 ]
9407 : [ 6.6409e-006  ]
9408 : [ 7.11425e-006 ]
9409 : [ 7.0728e-006  ]
9410 : [ 6.84769e-006 ]
9411 : [ 7.15322e-006 ]
9412 : [ 6.79642e-006 ]
9413 : [ 6.54846e-006 ]
9414 : [ 7.21138e-006 ]
9415 : [ 6.90013e-006 ]
9416 : [ 7.19186e-006 ]
9417 : [ 7.04108e-006 ]
9418 : [ 6.91326e-006 ]
9419 : [ 7.28206e-006 ]
9420 : [ 6.99503e-006 ]
9421 : [ 7.32734e-006 ]
9422 : [ 7.07678e-006 ]
9423 : [ 6.86128e-006 ]
9424 : [ 7.19314e-006 ]
9425 : [ 6.73597e-006 ]
9426 : [ 7.16133e-006 ]
9427 : [ 6.9349e-006  ]
9428 : [ 6.46519e-006 ]
9429 : [ 7.03954e-006 ]
9430 : [ 6.83435e-006 ]
9431 : [ 6.91215e-006 ]
9432 : [ 6.53112e-006 ]
9433 : [ 6.61157e-006 ]
9434 : [ 6.85422e-006 ]
9435 : [ 6.81276e-006 ]
9436 : [ 6.5112e-006  ]
9437 : [ 7.01359e-006 ]
9438 : [ 7.15592e-006 ]
9439 : [ 6.94159e-006 ]
9440 : [ 6.69109e-006 ]
9441 : [ 7.47627e-006 ]
9442 : [ 6.46589e-006 ]
9443 : [ 6.99787e-006 ]
9444 : [ 6.67368e-006 ]
9445 : [ 7.28925e-006 ]
9446 : [ 6.68617e-006 ]
9447 : [ 6.52994e-006 ]
9448 : [ 6.49701e-006 ]
9449 : [ 6.72076e-006 ]
9450 : [ 6.57749e-006 ]
9451 : [ 6.56737e-006 ]
9452 : [ 6.92308e-006 ]
9453 : [ 6.68815e-006 ]
9454 : [ 6.73447e-006 ]
9455 : [ 6.85843e-006 ]
9456 : [ 6.70776e-006 ]
9457 : [ 6.87415e-006 ]
9458 : [ 6.94547e-006 ]
9459 : [ 6.56439e-006 ]
9460 : [ 6.84259e-006 ]
9461 : [ 6.74781e-006 ]
9462 : [ 7.15429e-006 ]
9463 : [ 6.7766e-006  ]
9464 : [ 6.75977e-006 ]
9465 : [ 6.62931e-006 ]
9466 : [ 6.54119e-006 ]
9467 : [ 6.63299e-006 ]
9468 : [ 6.56669e-006 ]
9469 : [ 7.14015e-006 ]
9470 : [ 6.99491e-006 ]
9471 : [ 6.89597e-006 ]
9472 : [ 6.99141e-006 ]
9473 : [ 6.89551e-006 ]
9474 : [ 6.724e-006   ]
9475 : [ 6.95905e-006 ]
9476 : [ 6.82897e-006 ]
9477 : [ 7.39097e-006 ]
9478 : [ 6.59197e-006 ]
9479 : [ 6.91324e-006 ]
9480 : [ 6.56432e-006 ]
9481 : [ 6.82404e-006 ]
9482 : [ 6.99206e-006 ]
9483 : [ 6.56296e-006 ]
9484 : [ 7.06334e-006 ]
9485 : [ 7.00954e-006 ]
9486 : [ 7.24101e-006 ]
9487 : [ 7.42064e-006 ]
9488 : [ 7.38722e-006 ]
9489 : [ 6.92168e-006 ]
9490 : [ 6.64439e-006 ]
9491 : [ 6.81737e-006 ]
9492 : [ 7.29604e-006 ]
9493 : [ 7.15153e-006 ]
9494 : [ 7.05183e-006 ]
9495 : [ 6.92017e-006 ]
9496 : [ 6.87064e-006 ]
9497 : [ 6.85808e-006 ]
9498 : [ 6.8927e-006  ]
9499 : [ 7.26327e-006 ]
9500 : [ 7.04166e-006 ]
9501 : [ 7.15449e-006 ]
9502 : [ 7.15277e-006 ]
9503 : [ 6.73613e-006 ]
9504 : [ 6.82414e-006 ]
9505 : [ 6.95684e-006 ]
9506 : [ 6.87614e-006 ]
9507 : [ 6.65976e-006 ]
9508 : [ 6.87341e-006 ]
9509 : [ 7.43441e-006 ]
9510 : [ 6.79457e-006 ]
9511 : [ 6.75816e-006 ]
9512 : [ 6.73512e-006 ]
9513 : [ 6.70478e-006 ]
9514 : [ 7.18721e-006 ]
9515 : [ 6.59676e-006 ]
9516 : [ 6.97958e-006 ]
9517 : [ 6.91107e-006 ]
9518 : [ 6.5594e-006  ]
9519 : [ 6.49166e-006 ]
9520 : [ 7.07109e-006 ]
9521 : [ 6.6486e-006  ]
9522 : [ 6.98284e-006 ]
9523 : [ 6.57275e-006 ]
9524 : [ 7.36791e-006 ]
9525 : [ 6.60872e-006 ]
9526 : [ 6.47821e-006 ]
9527 : [ 7.18255e-006 ]
9528 : [ 6.69179e-006 ]
9529 : [ 7.00842e-006 ]
9530 : [ 6.47993e-006 ]
9531 : [ 6.89657e-006 ]
9532 : [ 6.87786e-006 ]
9533 : [ 6.87725e-006 ]
9534 : [ 7.06392e-006 ]
9535 : [ 6.50467e-006 ]
9536 : [ 6.9831e-006  ]
9537 : [ 6.71377e-006 ]
9538 : [ 6.65154e-006 ]
9539 : [ 6.50796e-006 ]
9540 : [ 6.62081e-006 ]
9541 : [ 6.60166e-006 ]
9542 : [ 6.62257e-006 ]
9543 : [ 6.8504e-006  ]
9544 : [ 6.77138e-006 ]
9545 : [ 6.74404e-006 ]
9546 : [ 6.94324e-006 ]
9547 : [ 7.06687e-006 ]
9548 : [ 6.98801e-006 ]
9549 : [ 6.75891e-006 ]
9550 : [ 7.0491e-006  ]
9551 : [ 6.873e-006   ]
9552 : [ 6.80491e-006 ]
9553 : [ 6.60723e-006 ]
9554 : [ 6.70194e-006 ]
9555 : [ 6.52777e-006 ]
9556 : [ 6.94758e-006 ]
9557 : [ 6.86368e-006 ]
9558 : [ 6.59972e-006 ]
9559 : [ 7.15379e-006 ]
9560 : [ 6.90489e-006 ]
9561 : [ 7.19538e-006 ]
9562 : [ 6.61558e-006 ]
9563 : [ 6.65362e-006 ]
9564 : [ 6.79607e-006 ]
9565 : [ 6.73967e-006 ]
9566 : [ 6.82155e-006 ]
9567 : [ 6.62544e-006 ]
9568 : [ 6.58677e-006 ]
9569 : [ 7.02851e-006 ]
9570 : [ 6.82708e-006 ]
9571 : [ 7.03621e-006 ]
9572 : [ 6.67949e-006 ]
9573 : [ 6.95224e-006 ]
9574 : [ 7.07973e-006 ]
9575 : [ 6.90339e-006 ]
9576 : [ 6.8048e-006  ]
9577 : [ 6.91395e-006 ]
9578 : [ 6.96173e-006 ]
9579 : [ 7.17657e-006 ]
9580 : [ 6.66362e-006 ]
9581 : [ 7.21475e-006 ]
9582 : [ 6.85536e-006 ]
9583 : [ 6.79471e-006 ]
9584 : [ 6.81097e-006 ]
9585 : [ 6.88057e-006 ]
9586 : [ 6.53423e-006 ]
9587 : [ 6.68827e-006 ]
9588 : [ 6.76272e-006 ]
9589 : [ 7.17719e-006 ]
9590 : [ 6.86186e-006 ]
9591 : [ 6.58721e-006 ]
9592 : [ 6.90972e-006 ]
9593 : [ 6.50117e-006 ]
9594 : [ 7.25353e-006 ]
9595 : [ 7.01627e-006 ]
9596 : [ 6.86121e-006 ]
9597 : [ 6.90599e-006 ]
9598 : [ 7.02687e-006 ]
9599 : [ 6.59344e-006 ]
9600 : [ 6.65683e-006 ]
9601 : [ 6.79832e-006 ]
9602 : [ 6.98759e-006 ]
9603 : [ 6.84843e-006 ]
9604 : [ 6.56282e-006 ]
9605 : [ 6.5482e-006  ]
9606 : [ 6.51774e-006 ]
9607 : [ 6.80587e-006 ]
9608 : [ 6.47081e-006 ]
9609 : [ 6.9963e-006  ]
9610 : [ 6.54525e-006 ]
9611 : [ 6.64828e-006 ]
9612 : [ 6.91336e-006 ]
9613 : [ 6.58963e-006 ]
9614 : [ 6.78571e-006 ]
9615 : [ 6.93457e-006 ]
9616 : [ 6.82169e-006 ]
9617 : [ 6.47622e-006 ]
9618 : [ 6.86143e-006 ]
9619 : [ 6.86791e-006 ]
9620 : [ 6.94874e-006 ]
9621 : [ 6.74782e-006 ]
9622 : [ 7.03031e-006 ]
9623 : [ 6.56367e-006 ]
9624 : [ 6.93335e-006 ]
9625 : [ 6.56198e-006 ]
9626 : [ 6.64084e-006 ]
9627 : [ 6.8261e-006  ]
9628 : [ 6.67399e-006 ]
9629 : [ 6.66919e-006 ]
9630 : [ 6.64231e-006 ]
9631 : [ 6.64238e-006 ]
9632 : [ 7.07782e-006 ]
9633 : [ 6.97897e-006 ]
9634 : [ 6.52867e-006 ]
9635 : [ 6.5201e-006  ]
9636 : [ 6.50707e-006 ]
9637 : [ 7.02908e-006 ]
9638 : [ 7.15121e-006 ]
9639 : [ 7.08145e-006 ]
9640 : [ 6.80729e-006 ]
9641 : [ 7.24397e-006 ]
9642 : [ 6.91163e-006 ]
9643 : [ 6.6506e-006  ]
9644 : [ 6.93229e-006 ]
9645 : [ 6.89952e-006 ]
9646 : [ 6.99574e-006 ]
9647 : [ 6.64476e-006 ]
9648 : [ 6.55296e-006 ]
9649 : [ 6.65228e-006 ]
9650 : [ 6.54346e-006 ]
9651 : [ 6.47131e-006 ]
9652 : [ 6.68394e-006 ]
9653 : [ 6.59785e-006 ]
9654 : [ 6.46543e-006 ]
9655 : [ 7.35082e-006 ]
9656 : [ 6.77164e-006 ]
9657 : [ 7.2172e-006  ]
9658 : [ 6.63889e-006 ]
9659 : [ 6.89311e-006 ]
9660 : [ 6.5963e-006  ]
9661 : [ 6.73915e-006 ]
9662 : [ 6.77149e-006 ]
9663 : [ 6.74557e-006 ]
9664 : [ 6.91554e-006 ]
9665 : [ 6.92071e-006 ]
9666 : [ 6.89046e-006 ]
9667 : [ 6.71077e-006 ]
9668 : [ 6.71739e-006 ]
9669 : [ 6.56702e-006 ]
9670 : [ 6.51524e-006 ]
9671 : [ 6.49153e-006 ]
9672 : [ 6.64311e-006 ]
9673 : [ 6.96872e-006 ]
9674 : [ 7.03178e-006 ]
9675 : [ 6.49035e-006 ]
9676 : [ 6.84639e-006 ]
9677 : [ 6.90345e-006 ]
9678 : [ 6.80755e-006 ]
9679 : [ 7.23711e-006 ]
9680 : [ 6.51375e-006 ]
9681 : [ 6.63527e-006 ]
9682 : [ 6.75311e-006 ]
9683 : [ 6.98263e-006 ]
9684 : [ 6.92583e-006 ]
9685 : [ 6.84064e-006 ]
9686 : [ 6.82381e-006 ]
9687 : [ 6.91351e-006 ]
9688 : [ 6.62601e-006 ]
9689 : [ 6.86036e-006 ]
9690 : [ 7.14404e-006 ]
9691 : [ 7.01242e-006 ]
9692 : [ 6.75192e-006 ]
9693 : [ 6.94513e-006 ]
9694 : [ 6.60228e-006 ]
9695 : [ 6.85095e-006 ]
9696 : [ 7.05316e-006 ]
9697 : [ 6.67744e-006 ]
9698 : [ 6.69081e-006 ]
9699 : [ 6.93544e-006 ]
9700 : [ 6.95478e-006 ]
9701 : [ 6.6888e-006  ]
9702 : [ 7.05732e-006 ]
9703 : [ 6.68714e-006 ]
9704 : [ 6.98927e-006 ]
9705 : [ 7.3081e-006  ]
9706 : [ 6.84479e-006 ]
9707 : [ 6.83597e-006 ]
9708 : [ 7.27191e-006 ]
9709 : [ 6.82272e-006 ]
9710 : [ 7.06846e-006 ]
9711 : [ 6.90075e-006 ]
9712 : [ 6.61997e-006 ]
9713 : [ 6.67348e-006 ]
9714 : [ 7.21191e-006 ]
9715 : [ 6.84277e-006 ]
9716 : [ 7.43227e-006 ]
9717 : [ 6.93603e-006 ]
9718 : [ 6.69028e-006 ]
9719 : [ 6.9533e-006  ]
9720 : [ 6.93997e-006 ]
9721 : [ 6.50939e-006 ]
9722 : [ 6.7394e-006  ]
9723 : [ 6.48854e-006 ]
9724 : [ 6.70747e-006 ]
9725 : [ 6.87132e-006 ]
9726 : [ 7.40243e-006 ]
9727 : [ 6.85128e-006 ]
9728 : [ 7.16821e-006 ]
9729 : [ 6.8217e-006  ]
9730 : [ 6.81248e-006 ]
9731 : [ 6.79022e-006 ]
9732 : [ 6.80446e-006 ]
9733 : [ 6.57754e-006 ]
9734 : [ 7.14799e-006 ]
9735 : [ 7.27576e-006 ]
9736 : [ 6.64944e-006 ]
9737 : [ 6.90395e-006 ]
9738 : [ 6.61939e-006 ]
9739 : [ 6.95246e-006 ]
9740 : [ 6.61086e-006 ]
9741 : [ 6.91468e-006 ]
9742 : [ 7.10783e-006 ]
9743 : [ 6.63809e-006 ]
9744 : [ 6.6399e-006  ]
9745 : [ 6.96784e-006 ]
9746 : [ 6.79189e-006 ]
9747 : [ 6.8381e-006  ]
9748 : [ 6.89685e-006 ]
9749 : [ 6.97045e-006 ]
9750 : [ 6.68123e-006 ]
9751 : [ 6.92775e-006 ]
9752 : [ 7.2504e-006  ]
9753 : [ 7.01839e-006 ]
9754 : [ 6.79382e-006 ]
9755 : [ 7.03267e-006 ]
9756 : [ 6.88795e-006 ]
9757 : [ 6.69667e-006 ]
9758 : [ 6.81738e-006 ]
9759 : [ 6.81431e-006 ]
9760 : [ 6.96981e-006 ]
9761 : [ 6.78955e-006 ]
9762 : [ 6.8275e-006  ]
9763 : [ 6.90472e-006 ]
9764 : [ 6.92319e-006 ]
9765 : [ 6.88042e-006 ]
9766 : [ 6.97666e-006 ]
9767 : [ 6.86175e-006 ]
9768 : [ 6.82236e-006 ]
9769 : [ 6.61597e-006 ]
9770 : [ 6.78636e-006 ]
9771 : [ 7.027e-006   ]
9772 : [ 6.88078e-006 ]
9773 : [ 6.92651e-006 ]
9774 : [ 6.95059e-006 ]
9775 : [ 6.79426e-006 ]
9776 : [ 6.88169e-006 ]
9777 : [ 6.62126e-006 ]
9778 : [ 6.93058e-006 ]
9779 : [ 6.86077e-006 ]
9780 : [ 6.83876e-006 ]
9781 : [ 6.83429e-006 ]
9782 : [ 7.07254e-006 ]
9783 : [ 6.71289e-006 ]
9784 : [ 7.12975e-006 ]
9785 : [ 6.78433e-006 ]
9786 : [ 6.85901e-006 ]
9787 : [ 6.84421e-006 ]
9788 : [ 6.53215e-006 ]
9789 : [ 6.84045e-006 ]
9790 : [ 6.95589e-006 ]
9791 : [ 6.84618e-006 ]
9792 : [ 6.74363e-006 ]
9793 : [ 6.9458e-006  ]
9794 : [ 6.8218e-006  ]
9795 : [ 7.12884e-006 ]
9796 : [ 6.94162e-006 ]
9797 : [ 6.86472e-006 ]
9798 : [ 6.9833e-006  ]
9799 : [ 6.90765e-006 ]
9800 : [ 6.64808e-006 ]
9801 : [ 6.61817e-006 ]
9802 : [ 6.55691e-006 ]
9803 : [ 6.62247e-006 ]
9804 : [ 6.72262e-006 ]
9805 : [ 7.00427e-006 ]
9806 : [ 7.45102e-006 ]
9807 : [ 6.9482e-006  ]
9808 : [ 6.82061e-006 ]
9809 : [ 7.09624e-006 ]
9810 : [ 6.61855e-006 ]
9811 : [ 6.47556e-006 ]
9812 : [ 6.8328e-006  ]
9813 : [ 6.62888e-006 ]
9814 : [ 6.87984e-006 ]
9815 : [ 6.60458e-006 ]
9816 : [ 6.59713e-006 ]
9817 : [ 6.79686e-006 ]
9818 : [ 6.5019e-006  ]
9819 : [ 6.84391e-006 ]
9820 : [ 7.08088e-006 ]
9821 : [ 6.5799e-006  ]
9822 : [ 6.55345e-006 ]
9823 : [ 6.57863e-006 ]
9824 : [ 6.75471e-006 ]
9825 : [ 6.91767e-006 ]
9826 : [ 7.4117e-006  ]
9827 : [ 6.74371e-006 ]
9828 : [ 7.14461e-006 ]
9829 : [ 6.9242e-006  ]
9830 : [ 6.6207e-006  ]
9831 : [ 7.12375e-006 ]
9832 : [ 6.75471e-006 ]
9833 : [ 6.59549e-006 ]
9834 : [ 6.94674e-006 ]
9835 : [ 6.84109e-006 ]
9836 : [ 6.84602e-006 ]
9837 : [ 6.93993e-006 ]
9838 : [ 6.89815e-006 ]
9839 : [ 6.80248e-006 ]
9840 : [ 6.82312e-006 ]
9841 : [ 6.5093e-006  ]
9842 : [ 6.64209e-006 ]
9843 : [ 6.97615e-006 ]
9844 : [ 7.02212e-006 ]
9845 : [ 6.8343e-006  ]
9846 : [ 6.91108e-006 ]
9847 : [ 6.88721e-006 ]
9848 : [ 7.36855e-006 ]
9849 : [ 6.99619e-006 ]
9850 : [ 6.50741e-006 ]
9851 : [ 7.25063e-006 ]
9852 : [ 7.07556e-006 ]
9853 : [ 6.61602e-006 ]
9854 : [ 6.61202e-006 ]
9855 : [ 6.71746e-006 ]
9856 : [ 6.86393e-006 ]
9857 : [ 6.96782e-006 ]
9858 : [ 6.9807e-006  ]
9859 : [ 6.87137e-006 ]
9860 : [ 6.89425e-006 ]
9861 : [ 6.47732e-006 ]
9862 : [ 6.69739e-006 ]
9863 : [ 6.56265e-006 ]
9864 : [ 7.02273e-006 ]
9865 : [ 7.13208e-006 ]
9866 : [ 7.38944e-006 ]
9867 : [ 6.49243e-006 ]
9868 : [ 6.97467e-006 ]
9869 : [ 7.16112e-006 ]
9870 : [ 6.63199e-006 ]
9871 : [ 7.26854e-006 ]
9872 : [ 6.49131e-006 ]
9873 : [ 7.04117e-006 ]
9874 : [ 6.52032e-006 ]
9875 : [ 6.5278e-006  ]
9876 : [ 6.54395e-006 ]
9877 : [ 6.6284e-006  ]
9878 : [ 6.48571e-006 ]
9879 : [ 6.6808e-006  ]
9880 : [ 6.94735e-006 ]
9881 : [ 6.97303e-006 ]
9882 : [ 6.89204e-006 ]
9883 : [ 6.81113e-006 ]
9884 : [ 6.61767e-006 ]
9885 : [ 7.41539e-006 ]
9886 : [ 6.97315e-006 ]
9887 : [ 6.51714e-006 ]
9888 : [ 6.86594e-006 ]
9889 : [ 7.11427e-006 ]
9890 : [ 6.69371e-006 ]
9891 : [ 6.90306e-006 ]
9892 : [ 6.73381e-006 ]
9893 : [ 6.56292e-006 ]
9894 : [ 6.66124e-006 ]
9895 : [ 6.55479e-006 ]
9896 : [ 6.48265e-006 ]
9897 : [ 6.51369e-006 ]
9898 : [ 6.81469e-006 ]
9899 : [ 6.61151e-006 ]
9900 : [ 6.54755e-006 ]
9901 : [ 7.10592e-006 ]
9902 : [ 6.64475e-006 ]
9903 : [ 6.7594e-006  ]
9904 : [ 6.71258e-006 ]
9905 : [ 6.63176e-006 ]
9906 : [ 6.76602e-006 ]
9907 : [ 6.88525e-006 ]
9908 : [ 6.80127e-006 ]
9909 : [ 6.61235e-006 ]
9910 : [ 6.88004e-006 ]
9911 : [ 6.61986e-006 ]
9912 : [ 6.58101e-006 ]
9913 : [ 6.69015e-006 ]
9914 : [ 6.59833e-006 ]
9915 : [ 6.9503e-006  ]
9916 : [ 6.7002e-006  ]
9917 : [ 7.11432e-006 ]
9918 : [ 6.58331e-006 ]
9919 : [ 6.86813e-006 ]
9920 : [ 7.21359e-006 ]
9921 : [ 6.87959e-006 ]
9922 : [ 7.14205e-006 ]
9923 : [ 6.89136e-006 ]
9924 : [ 7.02532e-006 ]
9925 : [ 7.08529e-006 ]
9926 : [ 6.76252e-006 ]
9927 : [ 7.00213e-006 ]
9928 : [ 6.8976e-006  ]
9929 : [ 6.57333e-006 ]
9930 : [ 6.85127e-006 ]
9931 : [ 6.94147e-006 ]
9932 : [ 6.6091e-006  ]
9933 : [ 6.6469e-006  ]
9934 : [ 7.11467e-006 ]
9935 : [ 6.52128e-006 ]
9936 : [ 7.08415e-006 ]
9937 : [ 7.48328e-006 ]
9938 : [ 6.47678e-006 ]
9939 : [ 6.84439e-006 ]
9940 : [ 6.82942e-006 ]
9941 : [ 6.82732e-006 ]
9942 : [ 6.4763e-006  ]
9943 : [ 7.08841e-006 ]
9944 : [ 7.07216e-006 ]
9945 : [ 6.74625e-006 ]
9946 : [ 7.04878e-006 ]
9947 : [ 6.88105e-006 ]
9948 : [ 6.78219e-006 ]
9949 : [ 6.89982e-006 ]
9950 : [ 7.2445e-006  ]
9951 : [ 6.63026e-006 ]
9952 : [ 6.8151e-006  ]
9953 : [ 6.52176e-006 ]
9954 : [ 6.90537e-006 ]
9955 : [ 6.808e-006   ]
9956 : [ 6.82144e-006 ]
9957 : [ 6.53908e-006 ]
9958 : [ 6.79849e-006 ]
9959 : [ 6.61557e-006 ]
9960 : [ 6.88851e-006 ]
9961 : [ 6.53518e-006 ]
9962 : [ 7.03126e-006 ]
9963 : [ 6.73582e-006 ]
9964 : [ 6.79392e-006 ]
9965 : [ 6.54082e-006 ]
9966 : [ 6.89311e-006 ]
9967 : [ 6.55053e-006 ]
9968 : [ 7.0971e-006  ]
9969 : [ 6.61622e-006 ]
9970 : [ 6.95311e-006 ]
9971 : [ 6.49135e-006 ]
9972 : [ 6.5285e-006  ]
9973 : [ 7.09265e-006 ]
9974 : [ 6.91376e-006 ]
9975 : [ 6.80011e-006 ]
9976 : [ 6.87817e-006 ]
9977 : [ 6.69502e-006 ]
9978 : [ 6.56078e-006 ]
9979 : [ 6.89018e-006 ]
9980 : [ 6.91935e-006 ]
9981 : [ 7.04445e-006 ]
9982 : [ 6.52386e-006 ]
9983 : [ 6.52247e-006 ]
9984 : [ 7.07006e-006 ]
9985 : [ 6.70178e-006 ]
9986 : [ 6.87267e-006 ]
9987 : [ 6.61124e-006 ]
9988 : [ 6.60352e-006 ]
9989 : [ 6.57944e-006 ]
9990 : [ 6.6049e-006  ]
9991 : [ 6.57114e-006 ]
9992 : [ 6.80653e-006 ]
9993 : [ 6.64119e-006 ]
9994 : [ 6.7357e-006  ]
9995 : [ 6.55233e-006 ]
9996 : [ 6.95277e-006 ]
9997 : [ 6.89853e-006 ]
9998 : [ 6.67084e-006 ]
9999 : [ 6.48432e-006 ]
