# Supplementary material for: Influence of tissue conductivity on foetal exposure to extremely low frequency magnetic fields at 50 Hz using stochastic dosimetry
Source: PLoS One. 2018 Feb 7;13(2):e0192131. doi: 10.1371/journal.pone.0192131 (PMC5802904; doi:10.1371/journal.pone.0192131)
Supplement: S1 File — (ZIP) [file pone.0192131.s001.zip › Data/Ydistributions(10000)/7m/Liver.txt]

       [ y0           ]
   0 : [ 1.51958e-005 ]
   1 : [ 1.67576e-005 ]
   2 : [ 1.57144e-005 ]
   3 : [ 1.70535e-005 ]
   4 : [ 1.69695e-005 ]
   5 : [ 1.55477e-005 ]
   6 : [ 1.68734e-005 ]
   7 : [ 1.61438e-005 ]
   8 : [ 1.65335e-005 ]
   9 : [ 1.50136e-005 ]
  10 : [ 1.65593e-005 ]
  11 : [ 1.70217e-005 ]
  12 : [ 1.53714e-005 ]
  13 : [ 1.57331e-005 ]
  14 : [ 1.50337e-005 ]
  15 : [ 1.70939e-005 ]
  16 : [ 1.67239e-005 ]
  17 : [ 1.48363e-005 ]
  18 : [ 1.63239e-005 ]
  19 : [ 1.45864e-005 ]
  20 : [ 1.64559e-005 ]
  21 : [ 1.50654e-005 ]
  22 : [ 1.59582e-005 ]
  23 : [ 1.63956e-005 ]
  24 : [ 1.63393e-005 ]
  25 : [ 1.51866e-005 ]
  26 : [ 1.50964e-005 ]
  27 : [ 1.6109e-005  ]
  28 : [ 1.55815e-005 ]
  29 : [ 1.69299e-005 ]
  30 : [ 1.65752e-005 ]
  31 : [ 1.64928e-005 ]
  32 : [ 1.54829e-005 ]
  33 : [ 1.67115e-005 ]
  34 : [ 1.37889e-005 ]
  35 : [ 1.65074e-005 ]
  36 : [ 1.5898e-005  ]
  37 : [ 1.65173e-005 ]
  38 : [ 1.47713e-005 ]
  39 : [ 1.52032e-005 ]
  40 : [ 1.68107e-005 ]
  41 : [ 1.57614e-005 ]
  42 : [ 1.66135e-005 ]
  43 : [ 1.40018e-005 ]
  44 : [ 1.54425e-005 ]
  45 : [ 1.51584e-005 ]
  46 : [ 1.46292e-005 ]
  47 : [ 1.63661e-005 ]
  48 : [ 1.60674e-005 ]
  49 : [ 1.48173e-005 ]
  50 : [ 1.69913e-005 ]
  51 : [ 1.70031e-005 ]
  52 : [ 1.71326e-005 ]
  53 : [ 1.61054e-005 ]
  54 : [ 1.61944e-005 ]
  55 : [ 1.53796e-005 ]
  56 : [ 1.61227e-005 ]
  57 : [ 1.38267e-005 ]
  58 : [ 1.68864e-005 ]
  59 : [ 1.51936e-005 ]
  60 : [ 1.64071e-005 ]
  61 : [ 1.6743e-005  ]
  62 : [ 1.4434e-005  ]
  63 : [ 1.56783e-005 ]
  64 : [ 1.55526e-005 ]
  65 : [ 1.65719e-005 ]
  66 : [ 1.46628e-005 ]
  67 : [ 1.67693e-005 ]
  68 : [ 1.62422e-005 ]
  69 : [ 1.59806e-005 ]
  70 : [ 1.5228e-005  ]
  71 : [ 1.37645e-005 ]
  72 : [ 1.6589e-005  ]
  73 : [ 1.57903e-005 ]
  74 : [ 1.43842e-005 ]
  75 : [ 1.60516e-005 ]
  76 : [ 1.63762e-005 ]
  77 : [ 1.67258e-005 ]
  78 : [ 1.48284e-005 ]
  79 : [ 1.63602e-005 ]
  80 : [ 1.60278e-005 ]
  81 : [ 1.59223e-005 ]
  82 : [ 1.62846e-005 ]
  83 : [ 1.63243e-005 ]
  84 : [ 1.57953e-005 ]
  85 : [ 1.45332e-005 ]
  86 : [ 1.43562e-005 ]
  87 : [ 1.52033e-005 ]
  88 : [ 1.57537e-005 ]
  89 : [ 1.46748e-005 ]
  90 : [ 1.62262e-005 ]
  91 : [ 1.58854e-005 ]
  92 : [ 1.52427e-005 ]
  93 : [ 1.58995e-005 ]
  94 : [ 1.40473e-005 ]
  95 : [ 1.58517e-005 ]
  96 : [ 1.59661e-005 ]
  97 : [ 1.62748e-005 ]
  98 : [ 1.63167e-005 ]
  99 : [ 1.35009e-005 ]
 100 : [ 1.39092e-005 ]
 101 : [ 1.66221e-005 ]
 102 : [ 1.65916e-005 ]
 103 : [ 1.47027e-005 ]
 104 : [ 1.66025e-005 ]
 105 : [ 1.48596e-005 ]
 106 : [ 1.41516e-005 ]
 107 : [ 1.70134e-005 ]
 108 : [ 1.55572e-005 ]
 109 : [ 1.66396e-005 ]
 110 : [ 1.62224e-005 ]
 111 : [ 1.5894e-005  ]
 112 : [ 1.51562e-005 ]
 113 : [ 1.55866e-005 ]
 114 : [ 1.62071e-005 ]
 115 : [ 1.62934e-005 ]
 116 : [ 1.67047e-005 ]
 117 : [ 1.65145e-005 ]
 118 : [ 1.58064e-005 ]
 119 : [ 1.70942e-005 ]
 120 : [ 1.65877e-005 ]
 121 : [ 1.53837e-005 ]
 122 : [ 1.47324e-005 ]
 123 : [ 1.53029e-005 ]
 124 : [ 1.65649e-005 ]
 125 : [ 1.64738e-005 ]
 126 : [ 1.65605e-005 ]
 127 : [ 1.61557e-005 ]
 128 : [ 1.52296e-005 ]
 129 : [ 1.50852e-005 ]
 130 : [ 1.3912e-005  ]
 131 : [ 1.6399e-005  ]
 132 : [ 1.41807e-005 ]
 133 : [ 1.35921e-005 ]
 134 : [ 1.66455e-005 ]
 135 : [ 1.60781e-005 ]
 136 : [ 1.58684e-005 ]
 137 : [ 1.57534e-005 ]
 138 : [ 1.60885e-005 ]
 139 : [ 1.43116e-005 ]
 140 : [ 1.66386e-005 ]
 141 : [ 1.66416e-005 ]
 142 : [ 1.6471e-005  ]
 143 : [ 1.45832e-005 ]
 144 : [ 1.5756e-005  ]
 145 : [ 1.65441e-005 ]
 146 : [ 1.62642e-005 ]
 147 : [ 1.5359e-005  ]
 148 : [ 1.67053e-005 ]
 149 : [ 1.52416e-005 ]
 150 : [ 1.69737e-005 ]
 151 : [ 1.68903e-005 ]
 152 : [ 1.63023e-005 ]
 153 : [ 1.66093e-005 ]
 154 : [ 1.63206e-005 ]
 155 : [ 1.5586e-005  ]
 156 : [ 1.4712e-005  ]
 157 : [ 1.5453e-005  ]
 158 : [ 1.60896e-005 ]
 159 : [ 1.66971e-005 ]
 160 : [ 1.60988e-005 ]
 161 : [ 1.68454e-005 ]
 162 : [ 1.54287e-005 ]
 163 : [ 1.50682e-005 ]
 164 : [ 1.56715e-005 ]
 165 : [ 1.59449e-005 ]
 166 : [ 1.63709e-005 ]
 167 : [ 1.69299e-005 ]
 168 : [ 1.50221e-005 ]
 169 : [ 1.62751e-005 ]
 170 : [ 1.64487e-005 ]
 171 : [ 1.63434e-005 ]
 172 : [ 1.5936e-005  ]
 173 : [ 1.54323e-005 ]
 174 : [ 1.69327e-005 ]
 175 : [ 1.63879e-005 ]
 176 : [ 1.62971e-005 ]
 177 : [ 1.62776e-005 ]
 178 : [ 1.70949e-005 ]
 179 : [ 1.51447e-005 ]
 180 : [ 1.71015e-005 ]
 181 : [ 1.63013e-005 ]
 182 : [ 1.52758e-005 ]
 183 : [ 1.45427e-005 ]
 184 : [ 1.60143e-005 ]
 185 : [ 1.44408e-005 ]
 186 : [ 1.70944e-005 ]
 187 : [ 1.59276e-005 ]
 188 : [ 1.64245e-005 ]
 189 : [ 1.5956e-005  ]
 190 : [ 1.42808e-005 ]
 191 : [ 1.6616e-005  ]
 192 : [ 1.52846e-005 ]
 193 : [ 1.58861e-005 ]
 194 : [ 1.61398e-005 ]
 195 : [ 1.53498e-005 ]
 196 : [ 1.54412e-005 ]
 197 : [ 1.43093e-005 ]
 198 : [ 1.44845e-005 ]
 199 : [ 1.68497e-005 ]
 200 : [ 1.61119e-005 ]
 201 : [ 1.51171e-005 ]
 202 : [ 1.39218e-005 ]
 203 : [ 1.68618e-005 ]
 204 : [ 1.5848e-005  ]
 205 : [ 1.63426e-005 ]
 206 : [ 1.64921e-005 ]
 207 : [ 1.69072e-005 ]
 208 : [ 1.64395e-005 ]
 209 : [ 1.59781e-005 ]
 210 : [ 1.50318e-005 ]
 211 : [ 1.69026e-005 ]
 212 : [ 1.56756e-005 ]
 213 : [ 1.6983e-005  ]
 214 : [ 1.54806e-005 ]
 215 : [ 1.64844e-005 ]
 216 : [ 1.55357e-005 ]
 217 : [ 1.68077e-005 ]
 218 : [ 1.68084e-005 ]
 219 : [ 1.50256e-005 ]
 220 : [ 1.5588e-005  ]
 221 : [ 1.57396e-005 ]
 222 : [ 1.61959e-005 ]
 223 : [ 1.6782e-005  ]
 224 : [ 1.60118e-005 ]
 225 : [ 1.45688e-005 ]
 226 : [ 1.4721e-005  ]
 227 : [ 1.66966e-005 ]
 228 : [ 1.60252e-005 ]
 229 : [ 1.65284e-005 ]
 230 : [ 1.58172e-005 ]
 231 : [ 1.60776e-005 ]
 232 : [ 1.53486e-005 ]
 233 : [ 1.58754e-005 ]
 234 : [ 1.69799e-005 ]
 235 : [ 1.64989e-005 ]
 236 : [ 1.68237e-005 ]
 237 : [ 1.64816e-005 ]
 238 : [ 1.42122e-005 ]
 239 : [ 1.67301e-005 ]
 240 : [ 1.58991e-005 ]
 241 : [ 1.66516e-005 ]
 242 : [ 1.65706e-005 ]
 243 : [ 1.662e-005   ]
 244 : [ 1.62574e-005 ]
 245 : [ 1.6454e-005  ]
 246 : [ 1.43749e-005 ]
 247 : [ 1.69933e-005 ]
 248 : [ 1.65491e-005 ]
 249 : [ 1.68449e-005 ]
 250 : [ 1.58354e-005 ]
 251 : [ 1.44495e-005 ]
 252 : [ 1.57121e-005 ]
 253 : [ 1.67736e-005 ]
 254 : [ 1.59602e-005 ]
 255 : [ 1.60548e-005 ]
 256 : [ 1.49474e-005 ]
 257 : [ 1.46069e-005 ]
 258 : [ 1.66625e-005 ]
 259 : [ 1.66212e-005 ]
 260 : [ 1.53243e-005 ]
 261 : [ 1.45519e-005 ]
 262 : [ 1.58506e-005 ]
 263 : [ 1.59971e-005 ]
 264 : [ 1.62027e-005 ]
 265 : [ 1.64215e-005 ]
 266 : [ 1.59846e-005 ]
 267 : [ 1.62333e-005 ]
 268 : [ 1.39355e-005 ]
 269 : [ 1.46101e-005 ]
 270 : [ 1.59081e-005 ]
 271 : [ 1.65772e-005 ]
 272 : [ 1.41097e-005 ]
 273 : [ 1.57212e-005 ]
 274 : [ 1.63661e-005 ]
 275 : [ 1.50067e-005 ]
 276 : [ 1.50025e-005 ]
 277 : [ 1.55713e-005 ]
 278 : [ 1.64608e-005 ]
 279 : [ 1.62559e-005 ]
 280 : [ 1.64751e-005 ]
 281 : [ 1.4671e-005  ]
 282 : [ 1.6692e-005  ]
 283 : [ 1.5848e-005  ]
 284 : [ 1.62196e-005 ]
 285 : [ 1.68073e-005 ]
 286 : [ 1.59146e-005 ]
 287 : [ 1.57018e-005 ]
 288 : [ 1.6245e-005  ]
 289 : [ 1.57468e-005 ]
 290 : [ 1.67345e-005 ]
 291 : [ 1.70066e-005 ]
 292 : [ 1.53677e-005 ]
 293 : [ 1.65547e-005 ]
 294 : [ 1.51341e-005 ]
 295 : [ 1.42508e-005 ]
 296 : [ 1.68417e-005 ]
 297 : [ 1.71409e-005 ]
 298 : [ 1.36355e-005 ]
 299 : [ 1.62782e-005 ]
 300 : [ 1.49005e-005 ]
 301 : [ 1.59099e-005 ]
 302 : [ 1.45557e-005 ]
 303 : [ 1.44162e-005 ]
 304 : [ 1.56841e-005 ]
 305 : [ 1.51425e-005 ]
 306 : [ 1.66375e-005 ]
 307 : [ 1.44883e-005 ]
 308 : [ 1.53995e-005 ]
 309 : [ 1.50016e-005 ]
 310 : [ 1.66973e-005 ]
 311 : [ 1.58184e-005 ]
 312 : [ 1.66703e-005 ]
 313 : [ 1.68385e-005 ]
 314 : [ 1.59078e-005 ]
 315 : [ 1.57685e-005 ]
 316 : [ 1.60212e-005 ]
 317 : [ 1.65594e-005 ]
 318 : [ 1.46131e-005 ]
 319 : [ 1.55439e-005 ]
 320 : [ 1.59784e-005 ]
 321 : [ 1.63688e-005 ]
 322 : [ 1.66657e-005 ]
 323 : [ 1.44821e-005 ]
 324 : [ 1.64252e-005 ]
 325 : [ 1.58492e-005 ]
 326 : [ 1.50017e-005 ]
 327 : [ 1.65041e-005 ]
 328 : [ 1.61696e-005 ]
 329 : [ 1.6176e-005  ]
 330 : [ 1.61641e-005 ]
 331 : [ 1.61365e-005 ]
 332 : [ 1.54985e-005 ]
 333 : [ 1.60423e-005 ]
 334 : [ 1.68127e-005 ]
 335 : [ 1.63708e-005 ]
 336 : [ 1.37782e-005 ]
 337 : [ 1.57777e-005 ]
 338 : [ 1.63883e-005 ]
 339 : [ 1.67408e-005 ]
 340 : [ 1.64179e-005 ]
 341 : [ 1.52253e-005 ]
 342 : [ 1.57719e-005 ]
 343 : [ 1.612e-005   ]
 344 : [ 1.47623e-005 ]
 345 : [ 1.36775e-005 ]
 346 : [ 1.64692e-005 ]
 347 : [ 1.54596e-005 ]
 348 : [ 1.52961e-005 ]
 349 : [ 1.63007e-005 ]
 350 : [ 1.38409e-005 ]
 351 : [ 1.67075e-005 ]
 352 : [ 1.58607e-005 ]
 353 : [ 1.66578e-005 ]
 354 : [ 1.65045e-005 ]
 355 : [ 1.60836e-005 ]
 356 : [ 1.60291e-005 ]
 357 : [ 1.67598e-005 ]
 358 : [ 1.5836e-005  ]
 359 : [ 1.61199e-005 ]
 360 : [ 1.60196e-005 ]
 361 : [ 1.63171e-005 ]
 362 : [ 1.58322e-005 ]
 363 : [ 1.47068e-005 ]
 364 : [ 1.59666e-005 ]
 365 : [ 1.64095e-005 ]
 366 : [ 1.658e-005   ]
 367 : [ 1.55458e-005 ]
 368 : [ 1.54017e-005 ]
 369 : [ 1.60829e-005 ]
 370 : [ 1.61643e-005 ]
 371 : [ 1.60617e-005 ]
 372 : [ 1.55998e-005 ]
 373 : [ 1.62471e-005 ]
 374 : [ 1.70354e-005 ]
 375 : [ 1.59466e-005 ]
 376 : [ 1.48022e-005 ]
 377 : [ 1.64151e-005 ]
 378 : [ 1.66633e-005 ]
 379 : [ 1.69072e-005 ]
 380 : [ 1.64471e-005 ]
 381 : [ 1.61561e-005 ]
 382 : [ 1.61535e-005 ]
 383 : [ 1.47579e-005 ]
 384 : [ 1.49016e-005 ]
 385 : [ 1.62784e-005 ]
 386 : [ 1.6512e-005  ]
 387 : [ 1.59336e-005 ]
 388 : [ 1.59714e-005 ]
 389 : [ 1.70221e-005 ]
 390 : [ 1.51025e-005 ]
 391 : [ 1.37646e-005 ]
 392 : [ 1.70918e-005 ]
 393 : [ 1.63992e-005 ]
 394 : [ 1.70088e-005 ]
 395 : [ 1.5912e-005  ]
 396 : [ 1.67009e-005 ]
 397 : [ 1.51021e-005 ]
 398 : [ 1.64822e-005 ]
 399 : [ 1.62876e-005 ]
 400 : [ 1.53182e-005 ]
 401 : [ 1.68967e-005 ]
 402 : [ 1.58078e-005 ]
 403 : [ 1.63234e-005 ]
 404 : [ 1.68809e-005 ]
 405 : [ 1.64668e-005 ]
 406 : [ 1.60286e-005 ]
 407 : [ 1.62492e-005 ]
 408 : [ 1.50406e-005 ]
 409 : [ 1.49053e-005 ]
 410 : [ 1.40915e-005 ]
 411 : [ 1.45005e-005 ]
 412 : [ 1.50017e-005 ]
 413 : [ 1.48105e-005 ]
 414 : [ 1.70439e-005 ]
 415 : [ 1.67831e-005 ]
 416 : [ 1.48583e-005 ]
 417 : [ 1.62899e-005 ]
 418 : [ 1.61475e-005 ]
 419 : [ 1.62004e-005 ]
 420 : [ 1.58413e-005 ]
 421 : [ 1.59184e-005 ]
 422 : [ 1.43965e-005 ]
 423 : [ 1.62488e-005 ]
 424 : [ 1.57144e-005 ]
 425 : [ 1.63154e-005 ]
 426 : [ 1.45444e-005 ]
 427 : [ 1.61482e-005 ]
 428 : [ 1.60162e-005 ]
 429 : [ 1.61933e-005 ]
 430 : [ 1.55882e-005 ]
 431 : [ 1.48384e-005 ]
 432 : [ 1.57677e-005 ]
 433 : [ 1.67759e-005 ]
 434 : [ 1.61622e-005 ]
 435 : [ 1.61758e-005 ]
 436 : [ 1.59718e-005 ]
 437 : [ 1.4334e-005  ]
 438 : [ 1.62638e-005 ]
 439 : [ 1.6908e-005  ]
 440 : [ 1.61156e-005 ]
 441 : [ 1.55031e-005 ]
 442 : [ 1.59683e-005 ]
 443 : [ 1.54679e-005 ]
 444 : [ 1.45939e-005 ]
 445 : [ 1.59933e-005 ]
 446 : [ 1.64672e-005 ]
 447 : [ 1.64269e-005 ]
 448 : [ 1.6264e-005  ]
 449 : [ 1.41321e-005 ]
 450 : [ 1.6821e-005  ]
 451 : [ 1.64811e-005 ]
 452 : [ 1.69168e-005 ]
 453 : [ 1.67517e-005 ]
 454 : [ 1.65345e-005 ]
 455 : [ 1.6252e-005  ]
 456 : [ 1.62785e-005 ]
 457 : [ 1.53827e-005 ]
 458 : [ 1.62945e-005 ]
 459 : [ 1.66321e-005 ]
 460 : [ 1.56183e-005 ]
 461 : [ 1.68656e-005 ]
 462 : [ 1.59721e-005 ]
 463 : [ 1.68841e-005 ]
 464 : [ 1.56266e-005 ]
 465 : [ 1.49245e-005 ]
 466 : [ 1.46301e-005 ]
 467 : [ 1.52629e-005 ]
 468 : [ 1.48861e-005 ]
 469 : [ 1.60847e-005 ]
 470 : [ 1.60196e-005 ]
 471 : [ 1.34286e-005 ]
 472 : [ 1.50151e-005 ]
 473 : [ 1.67173e-005 ]
 474 : [ 1.69036e-005 ]
 475 : [ 1.70921e-005 ]
 476 : [ 1.55182e-005 ]
 477 : [ 1.60509e-005 ]
 478 : [ 1.66692e-005 ]
 479 : [ 1.65735e-005 ]
 480 : [ 1.44829e-005 ]
 481 : [ 1.6566e-005  ]
 482 : [ 1.4278e-005  ]
 483 : [ 1.45549e-005 ]
 484 : [ 1.68601e-005 ]
 485 : [ 1.64459e-005 ]
 486 : [ 1.5072e-005  ]
 487 : [ 1.57574e-005 ]
 488 : [ 1.65211e-005 ]
 489 : [ 1.41577e-005 ]
 490 : [ 1.63655e-005 ]
 491 : [ 1.50974e-005 ]
 492 : [ 1.62413e-005 ]
 493 : [ 1.52443e-005 ]
 494 : [ 1.61819e-005 ]
 495 : [ 1.65631e-005 ]
 496 : [ 1.60473e-005 ]
 497 : [ 1.51876e-005 ]
 498 : [ 1.66567e-005 ]
 499 : [ 1.62366e-005 ]
 500 : [ 1.70073e-005 ]
 501 : [ 1.51042e-005 ]
 502 : [ 1.65794e-005 ]
 503 : [ 1.58926e-005 ]
 504 : [ 1.70408e-005 ]
 505 : [ 1.68669e-005 ]
 506 : [ 1.68039e-005 ]
 507 : [ 1.52365e-005 ]
 508 : [ 1.54932e-005 ]
 509 : [ 1.70678e-005 ]
 510 : [ 1.59392e-005 ]
 511 : [ 1.64504e-005 ]
 512 : [ 1.57537e-005 ]
 513 : [ 1.67464e-005 ]
 514 : [ 1.63346e-005 ]
 515 : [ 1.65306e-005 ]
 516 : [ 1.69694e-005 ]
 517 : [ 1.53867e-005 ]
 518 : [ 1.40836e-005 ]
 519 : [ 1.6025e-005  ]
 520 : [ 1.60049e-005 ]
 521 : [ 1.58762e-005 ]
 522 : [ 1.63546e-005 ]
 523 : [ 1.46033e-005 ]
 524 : [ 1.64521e-005 ]
 525 : [ 1.46505e-005 ]
 526 : [ 1.64295e-005 ]
 527 : [ 1.63175e-005 ]
 528 : [ 1.59169e-005 ]
 529 : [ 1.59417e-005 ]
 530 : [ 1.37784e-005 ]
 531 : [ 1.69492e-005 ]
 532 : [ 1.52572e-005 ]
 533 : [ 1.57772e-005 ]
 534 : [ 1.54026e-005 ]
 535 : [ 1.61447e-005 ]
 536 : [ 1.42881e-005 ]
 537 : [ 1.68027e-005 ]
 538 : [ 1.5271e-005  ]
 539 : [ 1.62459e-005 ]
 540 : [ 1.57433e-005 ]
 541 : [ 1.57676e-005 ]
 542 : [ 1.43766e-005 ]
 543 : [ 1.69645e-005 ]
 544 : [ 1.60885e-005 ]
 545 : [ 1.59168e-005 ]
 546 : [ 1.56441e-005 ]
 547 : [ 1.64689e-005 ]
 548 : [ 1.62799e-005 ]
 549 : [ 1.37997e-005 ]
 550 : [ 1.69837e-005 ]
 551 : [ 1.5325e-005  ]
 552 : [ 1.58003e-005 ]
 553 : [ 1.54711e-005 ]
 554 : [ 1.65509e-005 ]
 555 : [ 1.58242e-005 ]
 556 : [ 1.70775e-005 ]
 557 : [ 1.67991e-005 ]
 558 : [ 1.56912e-005 ]
 559 : [ 1.55666e-005 ]
 560 : [ 1.67585e-005 ]
 561 : [ 1.61283e-005 ]
 562 : [ 1.68045e-005 ]
 563 : [ 1.70096e-005 ]
 564 : [ 1.3999e-005  ]
 565 : [ 1.41552e-005 ]
 566 : [ 1.42679e-005 ]
 567 : [ 1.59997e-005 ]
 568 : [ 1.6122e-005  ]
 569 : [ 1.60079e-005 ]
 570 : [ 1.39038e-005 ]
 571 : [ 1.49751e-005 ]
 572 : [ 1.64902e-005 ]
 573 : [ 1.51365e-005 ]
 574 : [ 1.42111e-005 ]
 575 : [ 1.5754e-005  ]
 576 : [ 1.54367e-005 ]
 577 : [ 1.66647e-005 ]
 578 : [ 1.65944e-005 ]
 579 : [ 1.64219e-005 ]
 580 : [ 1.64674e-005 ]
 581 : [ 1.63932e-005 ]
 582 : [ 1.51596e-005 ]
 583 : [ 1.5315e-005  ]
 584 : [ 1.56992e-005 ]
 585 : [ 1.33324e-005 ]
 586 : [ 1.65549e-005 ]
 587 : [ 1.70372e-005 ]
 588 : [ 1.42161e-005 ]
 589 : [ 1.64184e-005 ]
 590 : [ 1.63111e-005 ]
 591 : [ 1.60079e-005 ]
 592 : [ 1.48391e-005 ]
 593 : [ 1.38792e-005 ]
 594 : [ 1.63579e-005 ]
 595 : [ 1.63713e-005 ]
 596 : [ 1.6218e-005  ]
 597 : [ 1.59937e-005 ]
 598 : [ 1.46336e-005 ]
 599 : [ 1.64694e-005 ]
 600 : [ 1.51843e-005 ]
 601 : [ 1.70348e-005 ]
 602 : [ 1.64166e-005 ]
 603 : [ 1.53812e-005 ]
 604 : [ 1.59389e-005 ]
 605 : [ 1.62821e-005 ]
 606 : [ 1.59448e-005 ]
 607 : [ 1.6757e-005  ]
 608 : [ 1.58683e-005 ]
 609 : [ 1.58852e-005 ]
 610 : [ 1.63709e-005 ]
 611 : [ 1.36836e-005 ]
 612 : [ 1.52913e-005 ]
 613 : [ 1.63082e-005 ]
 614 : [ 1.65911e-005 ]
 615 : [ 1.6431e-005  ]
 616 : [ 1.57491e-005 ]
 617 : [ 1.69616e-005 ]
 618 : [ 1.62804e-005 ]
 619 : [ 1.6603e-005  ]
 620 : [ 1.65257e-005 ]
 621 : [ 1.38963e-005 ]
 622 : [ 1.70931e-005 ]
 623 : [ 1.58018e-005 ]
 624 : [ 1.66585e-005 ]
 625 : [ 1.53562e-005 ]
 626 : [ 1.64343e-005 ]
 627 : [ 1.65572e-005 ]
 628 : [ 1.61777e-005 ]
 629 : [ 1.62713e-005 ]
 630 : [ 1.63998e-005 ]
 631 : [ 1.67348e-005 ]
 632 : [ 1.67834e-005 ]
 633 : [ 1.515e-005   ]
 634 : [ 1.52263e-005 ]
 635 : [ 1.44993e-005 ]
 636 : [ 1.5814e-005  ]
 637 : [ 1.6065e-005  ]
 638 : [ 1.674e-005   ]
 639 : [ 1.65002e-005 ]
 640 : [ 1.61286e-005 ]
 641 : [ 1.55427e-005 ]
 642 : [ 1.49595e-005 ]
 643 : [ 1.69583e-005 ]
 644 : [ 1.68928e-005 ]
 645 : [ 1.60048e-005 ]
 646 : [ 1.61823e-005 ]
 647 : [ 1.70343e-005 ]
 648 : [ 1.62931e-005 ]
 649 : [ 1.68174e-005 ]
 650 : [ 1.67728e-005 ]
 651 : [ 1.49771e-005 ]
 652 : [ 1.66286e-005 ]
 653 : [ 1.70218e-005 ]
 654 : [ 1.42367e-005 ]
 655 : [ 1.5723e-005  ]
 656 : [ 1.32888e-005 ]
 657 : [ 1.55194e-005 ]
 658 : [ 1.67178e-005 ]
 659 : [ 1.65223e-005 ]
 660 : [ 1.48441e-005 ]
 661 : [ 1.69697e-005 ]
 662 : [ 1.55696e-005 ]
 663 : [ 1.58617e-005 ]
 664 : [ 1.56547e-005 ]
 665 : [ 1.65688e-005 ]
 666 : [ 1.49347e-005 ]
 667 : [ 1.63925e-005 ]
 668 : [ 1.62441e-005 ]
 669 : [ 1.67529e-005 ]
 670 : [ 1.57697e-005 ]
 671 : [ 1.59261e-005 ]
 672 : [ 1.57609e-005 ]
 673 : [ 1.69227e-005 ]
 674 : [ 1.61287e-005 ]
 675 : [ 1.61022e-005 ]
 676 : [ 1.58961e-005 ]
 677 : [ 1.58715e-005 ]
 678 : [ 1.44401e-005 ]
 679 : [ 1.59645e-005 ]
 680 : [ 1.66887e-005 ]
 681 : [ 1.69429e-005 ]
 682 : [ 1.41808e-005 ]
 683 : [ 1.63018e-005 ]
 684 : [ 1.55181e-005 ]
 685 : [ 1.67343e-005 ]
 686 : [ 1.50829e-005 ]
 687 : [ 1.59328e-005 ]
 688 : [ 1.50164e-005 ]
 689 : [ 1.48538e-005 ]
 690 : [ 1.5769e-005  ]
 691 : [ 1.68937e-005 ]
 692 : [ 1.53902e-005 ]
 693 : [ 1.50077e-005 ]
 694 : [ 1.61961e-005 ]
 695 : [ 1.48554e-005 ]
 696 : [ 1.62964e-005 ]
 697 : [ 1.6583e-005  ]
 698 : [ 1.48832e-005 ]
 699 : [ 1.61771e-005 ]
 700 : [ 1.52917e-005 ]
 701 : [ 1.61814e-005 ]
 702 : [ 1.56135e-005 ]
 703 : [ 1.64808e-005 ]
 704 : [ 1.67254e-005 ]
 705 : [ 1.67075e-005 ]
 706 : [ 1.63346e-005 ]
 707 : [ 1.65833e-005 ]
 708 : [ 1.4841e-005  ]
 709 : [ 1.42523e-005 ]
 710 : [ 1.57072e-005 ]
 711 : [ 1.70944e-005 ]
 712 : [ 1.35025e-005 ]
 713 : [ 1.60462e-005 ]
 714 : [ 1.58889e-005 ]
 715 : [ 1.47763e-005 ]
 716 : [ 1.58225e-005 ]
 717 : [ 1.68157e-005 ]
 718 : [ 1.49876e-005 ]
 719 : [ 1.51246e-005 ]
 720 : [ 1.61841e-005 ]
 721 : [ 1.52561e-005 ]
 722 : [ 1.62538e-005 ]
 723 : [ 1.49488e-005 ]
 724 : [ 1.56651e-005 ]
 725 : [ 1.44504e-005 ]
 726 : [ 1.69206e-005 ]
 727 : [ 1.54174e-005 ]
 728 : [ 1.60252e-005 ]
 729 : [ 1.71418e-005 ]
 730 : [ 1.39304e-005 ]
 731 : [ 1.67841e-005 ]
 732 : [ 1.45213e-005 ]
 733 : [ 1.58696e-005 ]
 734 : [ 1.62611e-005 ]
 735 : [ 1.69915e-005 ]
 736 : [ 1.60799e-005 ]
 737 : [ 1.63619e-005 ]
 738 : [ 1.6202e-005  ]
 739 : [ 1.59782e-005 ]
 740 : [ 1.47333e-005 ]
 741 : [ 1.54719e-005 ]
 742 : [ 1.58581e-005 ]
 743 : [ 1.50004e-005 ]
 744 : [ 1.61648e-005 ]
 745 : [ 1.42592e-005 ]
 746 : [ 1.63216e-005 ]
 747 : [ 1.61312e-005 ]
 748 : [ 1.65407e-005 ]
 749 : [ 1.56302e-005 ]
 750 : [ 1.65761e-005 ]
 751 : [ 1.60833e-005 ]
 752 : [ 1.59365e-005 ]
 753 : [ 1.58744e-005 ]
 754 : [ 1.66434e-005 ]
 755 : [ 1.6865e-005  ]
 756 : [ 1.45694e-005 ]
 757 : [ 1.66737e-005 ]
 758 : [ 1.63618e-005 ]
 759 : [ 1.57683e-005 ]
 760 : [ 1.61552e-005 ]
 761 : [ 1.61194e-005 ]
 762 : [ 1.56352e-005 ]
 763 : [ 1.68065e-005 ]
 764 : [ 1.60954e-005 ]
 765 : [ 1.7095e-005  ]
 766 : [ 1.58977e-005 ]
 767 : [ 1.60166e-005 ]
 768 : [ 1.63864e-005 ]
 769 : [ 1.60528e-005 ]
 770 : [ 1.41349e-005 ]
 771 : [ 1.4746e-005  ]
 772 : [ 1.61946e-005 ]
 773 : [ 1.63226e-005 ]
 774 : [ 1.70165e-005 ]
 775 : [ 1.64732e-005 ]
 776 : [ 1.64523e-005 ]
 777 : [ 1.63462e-005 ]
 778 : [ 1.70258e-005 ]
 779 : [ 1.5913e-005  ]
 780 : [ 1.68214e-005 ]
 781 : [ 1.48667e-005 ]
 782 : [ 1.56301e-005 ]
 783 : [ 1.65737e-005 ]
 784 : [ 1.3997e-005  ]
 785 : [ 1.62946e-005 ]
 786 : [ 1.43863e-005 ]
 787 : [ 1.43844e-005 ]
 788 : [ 1.55022e-005 ]
 789 : [ 1.63056e-005 ]
 790 : [ 1.48519e-005 ]
 791 : [ 1.60943e-005 ]
 792 : [ 1.5525e-005  ]
 793 : [ 1.45988e-005 ]
 794 : [ 1.6762e-005  ]
 795 : [ 1.68054e-005 ]
 796 : [ 1.6025e-005  ]
 797 : [ 1.41882e-005 ]
 798 : [ 1.61816e-005 ]
 799 : [ 1.66831e-005 ]
 800 : [ 1.50495e-005 ]
 801 : [ 1.5704e-005  ]
 802 : [ 1.48653e-005 ]
 803 : [ 1.66304e-005 ]
 804 : [ 1.5251e-005  ]
 805 : [ 1.65731e-005 ]
 806 : [ 1.53052e-005 ]
 807 : [ 1.68527e-005 ]
 808 : [ 1.63562e-005 ]
 809 : [ 1.65402e-005 ]
 810 : [ 1.55443e-005 ]
 811 : [ 1.55129e-005 ]
 812 : [ 1.49462e-005 ]
 813 : [ 1.61924e-005 ]
 814 : [ 1.37157e-005 ]
 815 : [ 1.53071e-005 ]
 816 : [ 1.59783e-005 ]
 817 : [ 1.44717e-005 ]
 818 : [ 1.45757e-005 ]
 819 : [ 1.4427e-005  ]
 820 : [ 1.5052e-005  ]
 821 : [ 1.66919e-005 ]
 822 : [ 1.60449e-005 ]
 823 : [ 1.41603e-005 ]
 824 : [ 1.62318e-005 ]
 825 : [ 1.6014e-005  ]
 826 : [ 1.49895e-005 ]
 827 : [ 1.57268e-005 ]
 828 : [ 1.47162e-005 ]
 829 : [ 1.51169e-005 ]
 830 : [ 1.64809e-005 ]
 831 : [ 1.5643e-005  ]
 832 : [ 1.6166e-005  ]
 833 : [ 1.52818e-005 ]
 834 : [ 1.6413e-005  ]
 835 : [ 1.59593e-005 ]
 836 : [ 1.53211e-005 ]
 837 : [ 1.62522e-005 ]
 838 : [ 1.54949e-005 ]
 839 : [ 1.58274e-005 ]
 840 : [ 1.61881e-005 ]
 841 : [ 1.70223e-005 ]
 842 : [ 1.60561e-005 ]
 843 : [ 1.36943e-005 ]
 844 : [ 1.66156e-005 ]
 845 : [ 1.59788e-005 ]
 846 : [ 1.69439e-005 ]
 847 : [ 1.61914e-005 ]
 848 : [ 1.45259e-005 ]
 849 : [ 1.40604e-005 ]
 850 : [ 1.63956e-005 ]
 851 : [ 1.5064e-005  ]
 852 : [ 1.59661e-005 ]
 853 : [ 1.67318e-005 ]
 854 : [ 1.61157e-005 ]
 855 : [ 1.61136e-005 ]
 856 : [ 1.58595e-005 ]
 857 : [ 1.64179e-005 ]
 858 : [ 1.65383e-005 ]
 859 : [ 1.65497e-005 ]
 860 : [ 1.66745e-005 ]
 861 : [ 1.67274e-005 ]
 862 : [ 1.62485e-005 ]
 863 : [ 1.69505e-005 ]
 864 : [ 1.61478e-005 ]
 865 : [ 1.56663e-005 ]
 866 : [ 1.63644e-005 ]
 867 : [ 1.63941e-005 ]
 868 : [ 1.51367e-005 ]
 869 : [ 1.63215e-005 ]
 870 : [ 1.39927e-005 ]
 871 : [ 1.59902e-005 ]
 872 : [ 1.65375e-005 ]
 873 : [ 1.60998e-005 ]
 874 : [ 1.53501e-005 ]
 875 : [ 1.5968e-005  ]
 876 : [ 1.65166e-005 ]
 877 : [ 1.53587e-005 ]
 878 : [ 1.45151e-005 ]
 879 : [ 1.64961e-005 ]
 880 : [ 1.62791e-005 ]
 881 : [ 1.48346e-005 ]
 882 : [ 1.43421e-005 ]
 883 : [ 1.6425e-005  ]
 884 : [ 1.52599e-005 ]
 885 : [ 1.54197e-005 ]
 886 : [ 1.51476e-005 ]
 887 : [ 1.50705e-005 ]
 888 : [ 1.42428e-005 ]
 889 : [ 1.67411e-005 ]
 890 : [ 1.67763e-005 ]
 891 : [ 1.63816e-005 ]
 892 : [ 1.60213e-005 ]
 893 : [ 1.61576e-005 ]
 894 : [ 1.60393e-005 ]
 895 : [ 1.62009e-005 ]
 896 : [ 1.60743e-005 ]
 897 : [ 1.62795e-005 ]
 898 : [ 1.65243e-005 ]
 899 : [ 1.46974e-005 ]
 900 : [ 1.66371e-005 ]
 901 : [ 1.67809e-005 ]
 902 : [ 1.63453e-005 ]
 903 : [ 1.53802e-005 ]
 904 : [ 1.6608e-005  ]
 905 : [ 1.67094e-005 ]
 906 : [ 1.61063e-005 ]
 907 : [ 1.70055e-005 ]
 908 : [ 1.43017e-005 ]
 909 : [ 1.66482e-005 ]
 910 : [ 1.51568e-005 ]
 911 : [ 1.64384e-005 ]
 912 : [ 1.49253e-005 ]
 913 : [ 1.61714e-005 ]
 914 : [ 1.67767e-005 ]
 915 : [ 1.62963e-005 ]
 916 : [ 1.42432e-005 ]
 917 : [ 1.57301e-005 ]
 918 : [ 1.4861e-005  ]
 919 : [ 1.50908e-005 ]
 920 : [ 1.62393e-005 ]
 921 : [ 1.55126e-005 ]
 922 : [ 1.64492e-005 ]
 923 : [ 1.64579e-005 ]
 924 : [ 1.65268e-005 ]
 925 : [ 1.47429e-005 ]
 926 : [ 1.5604e-005  ]
 927 : [ 1.46414e-005 ]
 928 : [ 1.66126e-005 ]
 929 : [ 1.63136e-005 ]
 930 : [ 1.6306e-005  ]
 931 : [ 1.61352e-005 ]
 932 : [ 1.65066e-005 ]
 933 : [ 1.65484e-005 ]
 934 : [ 1.6673e-005  ]
 935 : [ 1.48362e-005 ]
 936 : [ 1.63532e-005 ]
 937 : [ 1.56464e-005 ]
 938 : [ 1.41161e-005 ]
 939 : [ 1.6832e-005  ]
 940 : [ 1.68687e-005 ]
 941 : [ 1.66913e-005 ]
 942 : [ 1.46475e-005 ]
 943 : [ 1.4626e-005  ]
 944 : [ 1.64665e-005 ]
 945 : [ 1.67696e-005 ]
 946 : [ 1.64851e-005 ]
 947 : [ 1.6037e-005  ]
 948 : [ 1.67504e-005 ]
 949 : [ 1.69255e-005 ]
 950 : [ 1.65133e-005 ]
 951 : [ 1.61686e-005 ]
 952 : [ 1.62715e-005 ]
 953 : [ 1.46273e-005 ]
 954 : [ 1.61468e-005 ]
 955 : [ 1.71249e-005 ]
 956 : [ 1.64499e-005 ]
 957 : [ 1.59286e-005 ]
 958 : [ 1.65386e-005 ]
 959 : [ 1.55265e-005 ]
 960 : [ 1.60597e-005 ]
 961 : [ 1.6355e-005  ]
 962 : [ 1.67674e-005 ]
 963 : [ 1.60676e-005 ]
 964 : [ 1.64456e-005 ]
 965 : [ 1.68968e-005 ]
 966 : [ 1.58923e-005 ]
 967 : [ 1.70565e-005 ]
 968 : [ 1.6262e-005  ]
 969 : [ 1.66218e-005 ]
 970 : [ 1.4415e-005  ]
 971 : [ 1.48156e-005 ]
 972 : [ 1.47027e-005 ]
 973 : [ 1.39512e-005 ]
 974 : [ 1.66641e-005 ]
 975 : [ 1.54755e-005 ]
 976 : [ 1.64505e-005 ]
 977 : [ 1.57869e-005 ]
 978 : [ 1.64277e-005 ]
 979 : [ 1.66862e-005 ]
 980 : [ 1.57157e-005 ]
 981 : [ 1.47334e-005 ]
 982 : [ 1.67375e-005 ]
 983 : [ 1.55577e-005 ]
 984 : [ 1.68866e-005 ]
 985 : [ 1.5148e-005  ]
 986 : [ 1.56763e-005 ]
 987 : [ 1.68914e-005 ]
 988 : [ 1.61386e-005 ]
 989 : [ 1.57662e-005 ]
 990 : [ 1.60583e-005 ]
 991 : [ 1.55183e-005 ]
 992 : [ 1.61193e-005 ]
 993 : [ 1.58609e-005 ]
 994 : [ 1.60196e-005 ]
 995 : [ 1.55197e-005 ]
 996 : [ 1.54302e-005 ]
 997 : [ 1.70824e-005 ]
 998 : [ 1.57838e-005 ]
 999 : [ 1.61983e-005 ]
1000 : [ 1.58488e-005 ]
1001 : [ 1.65178e-005 ]
1002 : [ 1.52357e-005 ]
1003 : [ 1.43155e-005 ]
1004 : [ 1.4053e-005  ]
1005 : [ 1.48898e-005 ]
1006 : [ 1.62914e-005 ]
1007 : [ 1.708e-005   ]
1008 : [ 1.57006e-005 ]
1009 : [ 1.61834e-005 ]
1010 : [ 1.66996e-005 ]
1011 : [ 1.48769e-005 ]
1012 : [ 1.62584e-005 ]
1013 : [ 1.58403e-005 ]
1014 : [ 1.40466e-005 ]
1015 : [ 1.68307e-005 ]
1016 : [ 1.60596e-005 ]
1017 : [ 1.66685e-005 ]
1018 : [ 1.62156e-005 ]
1019 : [ 1.43531e-005 ]
1020 : [ 1.43108e-005 ]
1021 : [ 1.69193e-005 ]
1022 : [ 1.65675e-005 ]
1023 : [ 1.68834e-005 ]
1024 : [ 1.6045e-005  ]
1025 : [ 1.50282e-005 ]
1026 : [ 1.46893e-005 ]
1027 : [ 1.68391e-005 ]
1028 : [ 1.4873e-005  ]
1029 : [ 1.63708e-005 ]
1030 : [ 1.60481e-005 ]
1031 : [ 1.59536e-005 ]
1032 : [ 1.69164e-005 ]
1033 : [ 1.6698e-005  ]
1034 : [ 1.64223e-005 ]
1035 : [ 1.46608e-005 ]
1036 : [ 1.45935e-005 ]
1037 : [ 1.68294e-005 ]
1038 : [ 1.39143e-005 ]
1039 : [ 1.61192e-005 ]
1040 : [ 1.61708e-005 ]
1041 : [ 1.57952e-005 ]
1042 : [ 1.60079e-005 ]
1043 : [ 1.45076e-005 ]
1044 : [ 1.62235e-005 ]
1045 : [ 1.59259e-005 ]
1046 : [ 1.65084e-005 ]
1047 : [ 1.62103e-005 ]
1048 : [ 1.66717e-005 ]
1049 : [ 1.69745e-005 ]
1050 : [ 1.46001e-005 ]
1051 : [ 1.63049e-005 ]
1052 : [ 1.59398e-005 ]
1053 : [ 1.35928e-005 ]
1054 : [ 1.56463e-005 ]
1055 : [ 1.637e-005   ]
1056 : [ 1.70406e-005 ]
1057 : [ 1.4911e-005  ]
1058 : [ 1.671e-005   ]
1059 : [ 1.68681e-005 ]
1060 : [ 1.63061e-005 ]
1061 : [ 1.64781e-005 ]
1062 : [ 1.64832e-005 ]
1063 : [ 1.4827e-005  ]
1064 : [ 1.50172e-005 ]
1065 : [ 1.60983e-005 ]
1066 : [ 1.60116e-005 ]
1067 : [ 1.35855e-005 ]
1068 : [ 1.69052e-005 ]
1069 : [ 1.65942e-005 ]
1070 : [ 1.69587e-005 ]
1071 : [ 1.62407e-005 ]
1072 : [ 1.45487e-005 ]
1073 : [ 1.57873e-005 ]
1074 : [ 1.65831e-005 ]
1075 : [ 1.56333e-005 ]
1076 : [ 1.66647e-005 ]
1077 : [ 1.44544e-005 ]
1078 : [ 1.68934e-005 ]
1079 : [ 1.51593e-005 ]
1080 : [ 1.6373e-005  ]
1081 : [ 1.64144e-005 ]
1082 : [ 1.4686e-005  ]
1083 : [ 1.47378e-005 ]
1084 : [ 1.4808e-005  ]
1085 : [ 1.68044e-005 ]
1086 : [ 1.53932e-005 ]
1087 : [ 1.63237e-005 ]
1088 : [ 1.69045e-005 ]
1089 : [ 1.68894e-005 ]
1090 : [ 1.70018e-005 ]
1091 : [ 1.53733e-005 ]
1092 : [ 1.67462e-005 ]
1093 : [ 1.63437e-005 ]
1094 : [ 1.34183e-005 ]
1095 : [ 1.70684e-005 ]
1096 : [ 1.61038e-005 ]
1097 : [ 1.37146e-005 ]
1098 : [ 1.63064e-005 ]
1099 : [ 1.66007e-005 ]
1100 : [ 1.61789e-005 ]
1101 : [ 1.65705e-005 ]
1102 : [ 1.65666e-005 ]
1103 : [ 1.44447e-005 ]
1104 : [ 1.61196e-005 ]
1105 : [ 1.69034e-005 ]
1106 : [ 1.44342e-005 ]
1107 : [ 1.56855e-005 ]
1108 : [ 1.64102e-005 ]
1109 : [ 1.6721e-005  ]
1110 : [ 1.48091e-005 ]
1111 : [ 1.43437e-005 ]
1112 : [ 1.55113e-005 ]
1113 : [ 1.52707e-005 ]
1114 : [ 1.63032e-005 ]
1115 : [ 1.58156e-005 ]
1116 : [ 1.62079e-005 ]
1117 : [ 1.63369e-005 ]
1118 : [ 1.69822e-005 ]
1119 : [ 1.45871e-005 ]
1120 : [ 1.70085e-005 ]
1121 : [ 1.4541e-005  ]
1122 : [ 1.42309e-005 ]
1123 : [ 1.64822e-005 ]
1124 : [ 1.43349e-005 ]
1125 : [ 1.46926e-005 ]
1126 : [ 1.48907e-005 ]
1127 : [ 1.35255e-005 ]
1128 : [ 1.66455e-005 ]
1129 : [ 1.41192e-005 ]
1130 : [ 1.66179e-005 ]
1131 : [ 1.65466e-005 ]
1132 : [ 1.57882e-005 ]
1133 : [ 1.70758e-005 ]
1134 : [ 1.51875e-005 ]
1135 : [ 1.62162e-005 ]
1136 : [ 1.54467e-005 ]
1137 : [ 1.65116e-005 ]
1138 : [ 1.57143e-005 ]
1139 : [ 1.62095e-005 ]
1140 : [ 1.46677e-005 ]
1141 : [ 1.58725e-005 ]
1142 : [ 1.66982e-005 ]
1143 : [ 1.6587e-005  ]
1144 : [ 1.6234e-005  ]
1145 : [ 1.64861e-005 ]
1146 : [ 1.56324e-005 ]
1147 : [ 1.59219e-005 ]
1148 : [ 1.56305e-005 ]
1149 : [ 1.63166e-005 ]
1150 : [ 1.53344e-005 ]
1151 : [ 1.64434e-005 ]
1152 : [ 1.62413e-005 ]
1153 : [ 1.65339e-005 ]
1154 : [ 1.6476e-005  ]
1155 : [ 1.68655e-005 ]
1156 : [ 1.69932e-005 ]
1157 : [ 1.70643e-005 ]
1158 : [ 1.68604e-005 ]
1159 : [ 1.63409e-005 ]
1160 : [ 1.67944e-005 ]
1161 : [ 1.61523e-005 ]
1162 : [ 1.57963e-005 ]
1163 : [ 1.48318e-005 ]
1164 : [ 1.67544e-005 ]
1165 : [ 1.62565e-005 ]
1166 : [ 1.6491e-005  ]
1167 : [ 1.65061e-005 ]
1168 : [ 1.3682e-005  ]
1169 : [ 1.65341e-005 ]
1170 : [ 1.60213e-005 ]
1171 : [ 1.45827e-005 ]
1172 : [ 1.65009e-005 ]
1173 : [ 1.61105e-005 ]
1174 : [ 1.60498e-005 ]
1175 : [ 1.60709e-005 ]
1176 : [ 1.62953e-005 ]
1177 : [ 1.58482e-005 ]
1178 : [ 1.67983e-005 ]
1179 : [ 1.64118e-005 ]
1180 : [ 1.69898e-005 ]
1181 : [ 1.41013e-005 ]
1182 : [ 1.67948e-005 ]
1183 : [ 1.71144e-005 ]
1184 : [ 1.68528e-005 ]
1185 : [ 1.61033e-005 ]
1186 : [ 1.57463e-005 ]
1187 : [ 1.6891e-005  ]
1188 : [ 1.60674e-005 ]
1189 : [ 1.61963e-005 ]
1190 : [ 1.56055e-005 ]
1191 : [ 1.6155e-005  ]
1192 : [ 1.53117e-005 ]
1193 : [ 1.59559e-005 ]
1194 : [ 1.6038e-005  ]
1195 : [ 1.63167e-005 ]
1196 : [ 1.45895e-005 ]
1197 : [ 1.55621e-005 ]
1198 : [ 1.45625e-005 ]
1199 : [ 1.65997e-005 ]
1200 : [ 1.63326e-005 ]
1201 : [ 1.56083e-005 ]
1202 : [ 1.70689e-005 ]
1203 : [ 1.62486e-005 ]
1204 : [ 1.59925e-005 ]
1205 : [ 1.44867e-005 ]
1206 : [ 1.48972e-005 ]
1207 : [ 1.3936e-005  ]
1208 : [ 1.6421e-005  ]
1209 : [ 1.5357e-005  ]
1210 : [ 1.46717e-005 ]
1211 : [ 1.70321e-005 ]
1212 : [ 1.47523e-005 ]
1213 : [ 1.42023e-005 ]
1214 : [ 1.68624e-005 ]
1215 : [ 1.67207e-005 ]
1216 : [ 1.6222e-005  ]
1217 : [ 1.56766e-005 ]
1218 : [ 1.57349e-005 ]
1219 : [ 1.69031e-005 ]
1220 : [ 1.63748e-005 ]
1221 : [ 1.64635e-005 ]
1222 : [ 1.59536e-005 ]
1223 : [ 1.57091e-005 ]
1224 : [ 1.51512e-005 ]
1225 : [ 1.6938e-005  ]
1226 : [ 1.61297e-005 ]
1227 : [ 1.63155e-005 ]
1228 : [ 1.67305e-005 ]
1229 : [ 1.63392e-005 ]
1230 : [ 1.62068e-005 ]
1231 : [ 1.65786e-005 ]
1232 : [ 1.41488e-005 ]
1233 : [ 1.6312e-005  ]
1234 : [ 1.68355e-005 ]
1235 : [ 1.3631e-005  ]
1236 : [ 1.62519e-005 ]
1237 : [ 1.61757e-005 ]
1238 : [ 1.66695e-005 ]
1239 : [ 1.57073e-005 ]
1240 : [ 1.68884e-005 ]
1241 : [ 1.59617e-005 ]
1242 : [ 1.61839e-005 ]
1243 : [ 1.57344e-005 ]
1244 : [ 1.64845e-005 ]
1245 : [ 1.49442e-005 ]
1246 : [ 1.61567e-005 ]
1247 : [ 1.38171e-005 ]
1248 : [ 1.62289e-005 ]
1249 : [ 1.67403e-005 ]
1250 : [ 1.58823e-005 ]
1251 : [ 1.71407e-005 ]
1252 : [ 1.60004e-005 ]
1253 : [ 1.66155e-005 ]
1254 : [ 1.56711e-005 ]
1255 : [ 1.528e-005   ]
1256 : [ 1.4443e-005  ]
1257 : [ 1.37946e-005 ]
1258 : [ 1.42119e-005 ]
1259 : [ 1.55851e-005 ]
1260 : [ 1.6826e-005  ]
1261 : [ 1.63142e-005 ]
1262 : [ 1.53577e-005 ]
1263 : [ 1.40918e-005 ]
1264 : [ 1.58918e-005 ]
1265 : [ 1.60198e-005 ]
1266 : [ 1.67459e-005 ]
1267 : [ 1.60118e-005 ]
1268 : [ 1.58954e-005 ]
1269 : [ 1.63044e-005 ]
1270 : [ 1.43434e-005 ]
1271 : [ 1.62318e-005 ]
1272 : [ 1.70048e-005 ]
1273 : [ 1.48631e-005 ]
1274 : [ 1.43428e-005 ]
1275 : [ 1.66027e-005 ]
1276 : [ 1.58635e-005 ]
1277 : [ 1.63129e-005 ]
1278 : [ 1.63856e-005 ]
1279 : [ 1.60888e-005 ]
1280 : [ 1.50414e-005 ]
1281 : [ 1.55741e-005 ]
1282 : [ 1.58579e-005 ]
1283 : [ 1.39788e-005 ]
1284 : [ 1.36292e-005 ]
1285 : [ 1.45152e-005 ]
1286 : [ 1.64968e-005 ]
1287 : [ 1.67126e-005 ]
1288 : [ 1.59736e-005 ]
1289 : [ 1.66059e-005 ]
1290 : [ 1.3831e-005  ]
1291 : [ 1.52026e-005 ]
1292 : [ 1.67455e-005 ]
1293 : [ 1.60169e-005 ]
1294 : [ 1.41521e-005 ]
1295 : [ 1.58882e-005 ]
1296 : [ 1.51075e-005 ]
1297 : [ 1.43843e-005 ]
1298 : [ 1.64335e-005 ]
1299 : [ 1.50179e-005 ]
1300 : [ 1.7086e-005  ]
1301 : [ 1.66106e-005 ]
1302 : [ 1.5166e-005  ]
1303 : [ 1.56115e-005 ]
1304 : [ 1.59338e-005 ]
1305 : [ 1.4331e-005  ]
1306 : [ 1.65622e-005 ]
1307 : [ 1.55563e-005 ]
1308 : [ 1.66453e-005 ]
1309 : [ 1.43812e-005 ]
1310 : [ 1.56302e-005 ]
1311 : [ 1.60824e-005 ]
1312 : [ 1.5967e-005  ]
1313 : [ 1.46799e-005 ]
1314 : [ 1.64016e-005 ]
1315 : [ 1.41972e-005 ]
1316 : [ 1.62148e-005 ]
1317 : [ 1.54107e-005 ]
1318 : [ 1.65657e-005 ]
1319 : [ 1.53831e-005 ]
1320 : [ 1.64807e-005 ]
1321 : [ 1.5995e-005  ]
1322 : [ 1.58474e-005 ]
1323 : [ 1.50382e-005 ]
1324 : [ 1.59267e-005 ]
1325 : [ 1.39698e-005 ]
1326 : [ 1.69249e-005 ]
1327 : [ 1.55202e-005 ]
1328 : [ 1.57242e-005 ]
1329 : [ 1.60059e-005 ]
1330 : [ 1.43744e-005 ]
1331 : [ 1.68768e-005 ]
1332 : [ 1.67858e-005 ]
1333 : [ 1.70365e-005 ]
1334 : [ 1.64373e-005 ]
1335 : [ 1.62994e-005 ]
1336 : [ 1.42333e-005 ]
1337 : [ 1.59665e-005 ]
1338 : [ 1.42485e-005 ]
1339 : [ 1.60782e-005 ]
1340 : [ 1.59999e-005 ]
1341 : [ 1.58535e-005 ]
1342 : [ 1.6157e-005  ]
1343 : [ 1.69458e-005 ]
1344 : [ 1.58134e-005 ]
1345 : [ 1.64073e-005 ]
1346 : [ 1.57417e-005 ]
1347 : [ 1.64007e-005 ]
1348 : [ 1.64611e-005 ]
1349 : [ 1.63909e-005 ]
1350 : [ 1.38952e-005 ]
1351 : [ 1.57222e-005 ]
1352 : [ 1.48311e-005 ]
1353 : [ 1.50784e-005 ]
1354 : [ 1.70239e-005 ]
1355 : [ 1.58167e-005 ]
1356 : [ 1.65524e-005 ]
1357 : [ 1.62262e-005 ]
1358 : [ 1.53832e-005 ]
1359 : [ 1.55144e-005 ]
1360 : [ 1.43662e-005 ]
1361 : [ 1.67492e-005 ]
1362 : [ 1.63629e-005 ]
1363 : [ 1.64325e-005 ]
1364 : [ 1.64769e-005 ]
1365 : [ 1.6763e-005  ]
1366 : [ 1.68082e-005 ]
1367 : [ 1.6946e-005  ]
1368 : [ 1.58247e-005 ]
1369 : [ 1.61813e-005 ]
1370 : [ 1.67278e-005 ]
1371 : [ 1.67089e-005 ]
1372 : [ 1.44449e-005 ]
1373 : [ 1.62072e-005 ]
1374 : [ 1.5748e-005  ]
1375 : [ 1.60087e-005 ]
1376 : [ 1.71205e-005 ]
1377 : [ 1.70296e-005 ]
1378 : [ 1.67262e-005 ]
1379 : [ 1.66838e-005 ]
1380 : [ 1.6121e-005  ]
1381 : [ 1.69029e-005 ]
1382 : [ 1.61018e-005 ]
1383 : [ 1.67354e-005 ]
1384 : [ 1.67892e-005 ]
1385 : [ 1.63373e-005 ]
1386 : [ 1.59141e-005 ]
1387 : [ 1.6066e-005  ]
1388 : [ 1.68339e-005 ]
1389 : [ 1.68212e-005 ]
1390 : [ 1.67815e-005 ]
1391 : [ 1.68615e-005 ]
1392 : [ 1.4339e-005  ]
1393 : [ 1.51306e-005 ]
1394 : [ 1.6464e-005  ]
1395 : [ 1.64636e-005 ]
1396 : [ 1.66717e-005 ]
1397 : [ 1.64808e-005 ]
1398 : [ 1.60628e-005 ]
1399 : [ 1.44572e-005 ]
1400 : [ 1.49043e-005 ]
1401 : [ 1.66412e-005 ]
1402 : [ 1.62342e-005 ]
1403 : [ 1.40255e-005 ]
1404 : [ 1.38835e-005 ]
1405 : [ 1.50042e-005 ]
1406 : [ 1.69268e-005 ]
1407 : [ 1.65052e-005 ]
1408 : [ 1.66404e-005 ]
1409 : [ 1.65696e-005 ]
1410 : [ 1.58723e-005 ]
1411 : [ 1.6372e-005  ]
1412 : [ 1.67378e-005 ]
1413 : [ 1.54593e-005 ]
1414 : [ 1.61703e-005 ]
1415 : [ 1.61422e-005 ]
1416 : [ 1.56651e-005 ]
1417 : [ 1.44749e-005 ]
1418 : [ 1.54402e-005 ]
1419 : [ 1.5391e-005  ]
1420 : [ 1.64391e-005 ]
1421 : [ 1.47269e-005 ]
1422 : [ 1.67784e-005 ]
1423 : [ 1.70321e-005 ]
1424 : [ 1.64856e-005 ]
1425 : [ 1.44831e-005 ]
1426 : [ 1.38674e-005 ]
1427 : [ 1.42135e-005 ]
1428 : [ 1.60319e-005 ]
1429 : [ 1.63462e-005 ]
1430 : [ 1.35428e-005 ]
1431 : [ 1.63794e-005 ]
1432 : [ 1.45424e-005 ]
1433 : [ 1.69465e-005 ]
1434 : [ 1.59907e-005 ]
1435 : [ 1.60883e-005 ]
1436 : [ 1.57136e-005 ]
1437 : [ 1.61429e-005 ]
1438 : [ 1.62971e-005 ]
1439 : [ 1.53955e-005 ]
1440 : [ 1.67351e-005 ]
1441 : [ 1.64645e-005 ]
1442 : [ 1.67018e-005 ]
1443 : [ 1.64272e-005 ]
1444 : [ 1.4445e-005  ]
1445 : [ 1.56155e-005 ]
1446 : [ 1.37292e-005 ]
1447 : [ 1.60199e-005 ]
1448 : [ 1.66772e-005 ]
1449 : [ 1.70268e-005 ]
1450 : [ 1.49542e-005 ]
1451 : [ 1.48855e-005 ]
1452 : [ 1.64642e-005 ]
1453 : [ 1.63083e-005 ]
1454 : [ 1.48008e-005 ]
1455 : [ 1.44896e-005 ]
1456 : [ 1.59975e-005 ]
1457 : [ 1.62313e-005 ]
1458 : [ 1.62322e-005 ]
1459 : [ 1.69007e-005 ]
1460 : [ 1.54739e-005 ]
1461 : [ 1.38432e-005 ]
1462 : [ 1.68126e-005 ]
1463 : [ 1.68568e-005 ]
1464 : [ 1.37606e-005 ]
1465 : [ 1.70747e-005 ]
1466 : [ 1.68586e-005 ]
1467 : [ 1.63624e-005 ]
1468 : [ 1.44814e-005 ]
1469 : [ 1.57285e-005 ]
1470 : [ 1.52034e-005 ]
1471 : [ 1.5903e-005  ]
1472 : [ 1.39974e-005 ]
1473 : [ 1.66301e-005 ]
1474 : [ 1.7096e-005  ]
1475 : [ 1.71174e-005 ]
1476 : [ 1.46426e-005 ]
1477 : [ 1.44511e-005 ]
1478 : [ 1.55112e-005 ]
1479 : [ 1.54027e-005 ]
1480 : [ 1.63891e-005 ]
1481 : [ 1.53122e-005 ]
1482 : [ 1.47746e-005 ]
1483 : [ 1.38301e-005 ]
1484 : [ 1.40519e-005 ]
1485 : [ 1.61472e-005 ]
1486 : [ 1.51945e-005 ]
1487 : [ 1.63295e-005 ]
1488 : [ 1.66083e-005 ]
1489 : [ 1.43373e-005 ]
1490 : [ 1.54481e-005 ]
1491 : [ 1.69937e-005 ]
1492 : [ 1.6456e-005  ]
1493 : [ 1.68743e-005 ]
1494 : [ 1.60987e-005 ]
1495 : [ 1.55593e-005 ]
1496 : [ 1.59763e-005 ]
1497 : [ 1.52605e-005 ]
1498 : [ 1.63547e-005 ]
1499 : [ 1.68695e-005 ]
1500 : [ 1.67294e-005 ]
1501 : [ 1.70656e-005 ]
1502 : [ 1.66614e-005 ]
1503 : [ 1.62621e-005 ]
1504 : [ 1.66998e-005 ]
1505 : [ 1.60089e-005 ]
1506 : [ 1.69215e-005 ]
1507 : [ 1.61819e-005 ]
1508 : [ 1.61294e-005 ]
1509 : [ 1.61879e-005 ]
1510 : [ 1.60628e-005 ]
1511 : [ 1.60963e-005 ]
1512 : [ 1.61557e-005 ]
1513 : [ 1.62317e-005 ]
1514 : [ 1.5546e-005  ]
1515 : [ 1.68209e-005 ]
1516 : [ 1.4633e-005  ]
1517 : [ 1.60374e-005 ]
1518 : [ 1.66641e-005 ]
1519 : [ 1.5941e-005  ]
1520 : [ 1.66492e-005 ]
1521 : [ 1.6523e-005  ]
1522 : [ 1.4586e-005  ]
1523 : [ 1.68781e-005 ]
1524 : [ 1.46985e-005 ]
1525 : [ 1.64779e-005 ]
1526 : [ 1.60095e-005 ]
1527 : [ 1.60049e-005 ]
1528 : [ 1.48748e-005 ]
1529 : [ 1.55244e-005 ]
1530 : [ 1.42082e-005 ]
1531 : [ 1.61778e-005 ]
1532 : [ 1.70657e-005 ]
1533 : [ 1.5079e-005  ]
1534 : [ 1.53565e-005 ]
1535 : [ 1.48551e-005 ]
1536 : [ 1.66539e-005 ]
1537 : [ 1.69528e-005 ]
1538 : [ 1.61893e-005 ]
1539 : [ 1.58486e-005 ]
1540 : [ 1.59205e-005 ]
1541 : [ 1.59337e-005 ]
1542 : [ 1.38882e-005 ]
1543 : [ 1.66423e-005 ]
1544 : [ 1.59378e-005 ]
1545 : [ 1.64324e-005 ]
1546 : [ 1.39718e-005 ]
1547 : [ 1.69739e-005 ]
1548 : [ 1.65205e-005 ]
1549 : [ 1.68706e-005 ]
1550 : [ 1.66267e-005 ]
1551 : [ 1.62507e-005 ]
1552 : [ 1.48367e-005 ]
1553 : [ 1.68047e-005 ]
1554 : [ 1.55316e-005 ]
1555 : [ 1.65694e-005 ]
1556 : [ 1.60271e-005 ]
1557 : [ 1.61588e-005 ]
1558 : [ 1.60054e-005 ]
1559 : [ 1.43606e-005 ]
1560 : [ 1.42972e-005 ]
1561 : [ 1.54576e-005 ]
1562 : [ 1.70377e-005 ]
1563 : [ 1.71109e-005 ]
1564 : [ 1.46912e-005 ]
1565 : [ 1.40048e-005 ]
1566 : [ 1.577e-005   ]
1567 : [ 1.70116e-005 ]
1568 : [ 1.57166e-005 ]
1569 : [ 1.61576e-005 ]
1570 : [ 1.60747e-005 ]
1571 : [ 1.64843e-005 ]
1572 : [ 1.57562e-005 ]
1573 : [ 1.46928e-005 ]
1574 : [ 1.58812e-005 ]
1575 : [ 1.67534e-005 ]
1576 : [ 1.57112e-005 ]
1577 : [ 1.4138e-005  ]
1578 : [ 1.49354e-005 ]
1579 : [ 1.61416e-005 ]
1580 : [ 1.62893e-005 ]
1581 : [ 1.45074e-005 ]
1582 : [ 1.39895e-005 ]
1583 : [ 1.65062e-005 ]
1584 : [ 1.65593e-005 ]
1585 : [ 1.67705e-005 ]
1586 : [ 1.62584e-005 ]
1587 : [ 1.58932e-005 ]
1588 : [ 1.44085e-005 ]
1589 : [ 1.5784e-005  ]
1590 : [ 1.59665e-005 ]
1591 : [ 1.57139e-005 ]
1592 : [ 1.54625e-005 ]
1593 : [ 1.60719e-005 ]
1594 : [ 1.4552e-005  ]
1595 : [ 1.58019e-005 ]
1596 : [ 1.59677e-005 ]
1597 : [ 1.64487e-005 ]
1598 : [ 1.68819e-005 ]
1599 : [ 1.48524e-005 ]
1600 : [ 1.70158e-005 ]
1601 : [ 1.69263e-005 ]
1602 : [ 1.66268e-005 ]
1603 : [ 1.53776e-005 ]
1604 : [ 1.43819e-005 ]
1605 : [ 1.45227e-005 ]
1606 : [ 1.66722e-005 ]
1607 : [ 1.46751e-005 ]
1608 : [ 1.71227e-005 ]
1609 : [ 1.55442e-005 ]
1610 : [ 1.60051e-005 ]
1611 : [ 1.57425e-005 ]
1612 : [ 1.60826e-005 ]
1613 : [ 1.63549e-005 ]
1614 : [ 1.62708e-005 ]
1615 : [ 1.63574e-005 ]
1616 : [ 1.65083e-005 ]
1617 : [ 1.59515e-005 ]
1618 : [ 1.51169e-005 ]
1619 : [ 1.51474e-005 ]
1620 : [ 1.58966e-005 ]
1621 : [ 1.67263e-005 ]
1622 : [ 1.58075e-005 ]
1623 : [ 1.50437e-005 ]
1624 : [ 1.64867e-005 ]
1625 : [ 1.40416e-005 ]
1626 : [ 1.62903e-005 ]
1627 : [ 1.61822e-005 ]
1628 : [ 1.33439e-005 ]
1629 : [ 1.55388e-005 ]
1630 : [ 1.63381e-005 ]
1631 : [ 1.58685e-005 ]
1632 : [ 1.59171e-005 ]
1633 : [ 1.67921e-005 ]
1634 : [ 1.59542e-005 ]
1635 : [ 1.59756e-005 ]
1636 : [ 1.66463e-005 ]
1637 : [ 1.6518e-005  ]
1638 : [ 1.61901e-005 ]
1639 : [ 1.67269e-005 ]
1640 : [ 1.59516e-005 ]
1641 : [ 1.6112e-005  ]
1642 : [ 1.62491e-005 ]
1643 : [ 1.60049e-005 ]
1644 : [ 1.45084e-005 ]
1645 : [ 1.64562e-005 ]
1646 : [ 1.60187e-005 ]
1647 : [ 1.58095e-005 ]
1648 : [ 1.54803e-005 ]
1649 : [ 1.61197e-005 ]
1650 : [ 1.65221e-005 ]
1651 : [ 1.65408e-005 ]
1652 : [ 1.62481e-005 ]
1653 : [ 1.50044e-005 ]
1654 : [ 1.65048e-005 ]
1655 : [ 1.67946e-005 ]
1656 : [ 1.65668e-005 ]
1657 : [ 1.56755e-005 ]
1658 : [ 1.5218e-005  ]
1659 : [ 1.69255e-005 ]
1660 : [ 1.59722e-005 ]
1661 : [ 1.43263e-005 ]
1662 : [ 1.60698e-005 ]
1663 : [ 1.64603e-005 ]
1664 : [ 1.58683e-005 ]
1665 : [ 1.55088e-005 ]
1666 : [ 1.67452e-005 ]
1667 : [ 1.58203e-005 ]
1668 : [ 1.5693e-005  ]
1669 : [ 1.46879e-005 ]
1670 : [ 1.44432e-005 ]
1671 : [ 1.47661e-005 ]
1672 : [ 1.61754e-005 ]
1673 : [ 1.67689e-005 ]
1674 : [ 1.49281e-005 ]
1675 : [ 1.55005e-005 ]
1676 : [ 1.70752e-005 ]
1677 : [ 1.59027e-005 ]
1678 : [ 1.71223e-005 ]
1679 : [ 1.65042e-005 ]
1680 : [ 1.65553e-005 ]
1681 : [ 1.65819e-005 ]
1682 : [ 1.59947e-005 ]
1683 : [ 1.55695e-005 ]
1684 : [ 1.60445e-005 ]
1685 : [ 1.46687e-005 ]
1686 : [ 1.56257e-005 ]
1687 : [ 1.49964e-005 ]
1688 : [ 1.55646e-005 ]
1689 : [ 1.59933e-005 ]
1690 : [ 1.66029e-005 ]
1691 : [ 1.59884e-005 ]
1692 : [ 1.64267e-005 ]
1693 : [ 1.6575e-005  ]
1694 : [ 1.46343e-005 ]
1695 : [ 1.63796e-005 ]
1696 : [ 1.58329e-005 ]
1697 : [ 1.58687e-005 ]
1698 : [ 1.62457e-005 ]
1699 : [ 1.45789e-005 ]
1700 : [ 1.50911e-005 ]
1701 : [ 1.39017e-005 ]
1702 : [ 1.38192e-005 ]
1703 : [ 1.48764e-005 ]
1704 : [ 1.5443e-005  ]
1705 : [ 1.68601e-005 ]
1706 : [ 1.64253e-005 ]
1707 : [ 1.39514e-005 ]
1708 : [ 1.59157e-005 ]
1709 : [ 1.60505e-005 ]
1710 : [ 1.64716e-005 ]
1711 : [ 1.55586e-005 ]
1712 : [ 1.70454e-005 ]
1713 : [ 1.67066e-005 ]
1714 : [ 1.51557e-005 ]
1715 : [ 1.65193e-005 ]
1716 : [ 1.62276e-005 ]
1717 : [ 1.62834e-005 ]
1718 : [ 1.66849e-005 ]
1719 : [ 1.60949e-005 ]
1720 : [ 1.52067e-005 ]
1721 : [ 1.44014e-005 ]
1722 : [ 1.70429e-005 ]
1723 : [ 1.59866e-005 ]
1724 : [ 1.58387e-005 ]
1725 : [ 1.49329e-005 ]
1726 : [ 1.60256e-005 ]
1727 : [ 1.40035e-005 ]
1728 : [ 1.51025e-005 ]
1729 : [ 1.61319e-005 ]
1730 : [ 1.69358e-005 ]
1731 : [ 1.67874e-005 ]
1732 : [ 1.5495e-005  ]
1733 : [ 1.59862e-005 ]
1734 : [ 1.69059e-005 ]
1735 : [ 1.49135e-005 ]
1736 : [ 1.60616e-005 ]
1737 : [ 1.62457e-005 ]
1738 : [ 1.62237e-005 ]
1739 : [ 1.54351e-005 ]
1740 : [ 1.50802e-005 ]
1741 : [ 1.47801e-005 ]
1742 : [ 1.52606e-005 ]
1743 : [ 1.59956e-005 ]
1744 : [ 1.66734e-005 ]
1745 : [ 1.39675e-005 ]
1746 : [ 1.51867e-005 ]
1747 : [ 1.48773e-005 ]
1748 : [ 1.60365e-005 ]
1749 : [ 1.69448e-005 ]
1750 : [ 1.62357e-005 ]
1751 : [ 1.69909e-005 ]
1752 : [ 1.60309e-005 ]
1753 : [ 1.64324e-005 ]
1754 : [ 1.50728e-005 ]
1755 : [ 1.58752e-005 ]
1756 : [ 1.60415e-005 ]
1757 : [ 1.45977e-005 ]
1758 : [ 1.57166e-005 ]
1759 : [ 1.55044e-005 ]
1760 : [ 1.5096e-005  ]
1761 : [ 1.66802e-005 ]
1762 : [ 1.60911e-005 ]
1763 : [ 1.44518e-005 ]
1764 : [ 1.6285e-005  ]
1765 : [ 1.67877e-005 ]
1766 : [ 1.53942e-005 ]
1767 : [ 1.68103e-005 ]
1768 : [ 1.63259e-005 ]
1769 : [ 1.43733e-005 ]
1770 : [ 1.67921e-005 ]
1771 : [ 1.57663e-005 ]
1772 : [ 1.51269e-005 ]
1773 : [ 1.70607e-005 ]
1774 : [ 1.51279e-005 ]
1775 : [ 1.47751e-005 ]
1776 : [ 1.60544e-005 ]
1777 : [ 1.49964e-005 ]
1778 : [ 1.60727e-005 ]
1779 : [ 1.66405e-005 ]
1780 : [ 1.55533e-005 ]
1781 : [ 1.68021e-005 ]
1782 : [ 1.62699e-005 ]
1783 : [ 1.35258e-005 ]
1784 : [ 1.7149e-005  ]
1785 : [ 1.3865e-005  ]
1786 : [ 1.63162e-005 ]
1787 : [ 1.651e-005   ]
1788 : [ 1.48967e-005 ]
1789 : [ 1.46949e-005 ]
1790 : [ 1.64013e-005 ]
1791 : [ 1.43889e-005 ]
1792 : [ 1.5232e-005  ]
1793 : [ 1.57363e-005 ]
1794 : [ 1.61225e-005 ]
1795 : [ 1.4574e-005  ]
1796 : [ 1.39975e-005 ]
1797 : [ 1.43824e-005 ]
1798 : [ 1.62268e-005 ]
1799 : [ 1.43544e-005 ]
1800 : [ 1.55586e-005 ]
1801 : [ 1.6821e-005  ]
1802 : [ 1.69617e-005 ]
1803 : [ 1.62901e-005 ]
1804 : [ 1.41223e-005 ]
1805 : [ 1.62641e-005 ]
1806 : [ 1.57219e-005 ]
1807 : [ 1.66164e-005 ]
1808 : [ 1.66172e-005 ]
1809 : [ 1.70215e-005 ]
1810 : [ 1.44331e-005 ]
1811 : [ 1.53179e-005 ]
1812 : [ 1.69005e-005 ]
1813 : [ 1.59765e-005 ]
1814 : [ 1.53669e-005 ]
1815 : [ 1.39006e-005 ]
1816 : [ 1.58007e-005 ]
1817 : [ 1.59158e-005 ]
1818 : [ 1.64966e-005 ]
1819 : [ 1.56862e-005 ]
1820 : [ 1.6913e-005  ]
1821 : [ 1.7013e-005  ]
1822 : [ 1.60678e-005 ]
1823 : [ 1.68387e-005 ]
1824 : [ 1.62567e-005 ]
1825 : [ 1.67611e-005 ]
1826 : [ 1.66237e-005 ]
1827 : [ 1.65028e-005 ]
1828 : [ 1.66422e-005 ]
1829 : [ 1.50938e-005 ]
1830 : [ 1.64566e-005 ]
1831 : [ 1.54827e-005 ]
1832 : [ 1.62332e-005 ]
1833 : [ 1.61921e-005 ]
1834 : [ 1.59876e-005 ]
1835 : [ 1.66545e-005 ]
1836 : [ 1.60281e-005 ]
1837 : [ 1.49736e-005 ]
1838 : [ 1.54701e-005 ]
1839 : [ 1.47542e-005 ]
1840 : [ 1.68769e-005 ]
1841 : [ 1.65673e-005 ]
1842 : [ 1.66515e-005 ]
1843 : [ 1.6703e-005  ]
1844 : [ 1.58332e-005 ]
1845 : [ 1.68626e-005 ]
1846 : [ 1.47591e-005 ]
1847 : [ 1.5781e-005  ]
1848 : [ 1.65195e-005 ]
1849 : [ 1.58093e-005 ]
1850 : [ 1.58704e-005 ]
1851 : [ 1.63128e-005 ]
1852 : [ 1.46433e-005 ]
1853 : [ 1.59455e-005 ]
1854 : [ 1.53682e-005 ]
1855 : [ 1.65235e-005 ]
1856 : [ 1.39398e-005 ]
1857 : [ 1.502e-005   ]
1858 : [ 1.61053e-005 ]
1859 : [ 1.65102e-005 ]
1860 : [ 1.58519e-005 ]
1861 : [ 1.60714e-005 ]
1862 : [ 1.5204e-005  ]
1863 : [ 1.65574e-005 ]
1864 : [ 1.50451e-005 ]
1865 : [ 1.67774e-005 ]
1866 : [ 1.50623e-005 ]
1867 : [ 1.61203e-005 ]
1868 : [ 1.66042e-005 ]
1869 : [ 1.68959e-005 ]
1870 : [ 1.67161e-005 ]
1871 : [ 1.42099e-005 ]
1872 : [ 1.55728e-005 ]
1873 : [ 1.68985e-005 ]
1874 : [ 1.64448e-005 ]
1875 : [ 1.67258e-005 ]
1876 : [ 1.51292e-005 ]
1877 : [ 1.62388e-005 ]
1878 : [ 1.50638e-005 ]
1879 : [ 1.36418e-005 ]
1880 : [ 1.65156e-005 ]
1881 : [ 1.67617e-005 ]
1882 : [ 1.58312e-005 ]
1883 : [ 1.41227e-005 ]
1884 : [ 1.65984e-005 ]
1885 : [ 1.59181e-005 ]
1886 : [ 1.44056e-005 ]
1887 : [ 1.57661e-005 ]
1888 : [ 1.62919e-005 ]
1889 : [ 1.69406e-005 ]
1890 : [ 1.69109e-005 ]
1891 : [ 1.58108e-005 ]
1892 : [ 1.5977e-005  ]
1893 : [ 1.64888e-005 ]
1894 : [ 1.62027e-005 ]
1895 : [ 1.42326e-005 ]
1896 : [ 1.4904e-005  ]
1897 : [ 1.68983e-005 ]
1898 : [ 1.657e-005   ]
1899 : [ 1.64402e-005 ]
1900 : [ 1.66195e-005 ]
1901 : [ 1.43782e-005 ]
1902 : [ 1.63583e-005 ]
1903 : [ 1.66132e-005 ]
1904 : [ 1.40783e-005 ]
1905 : [ 1.62064e-005 ]
1906 : [ 1.63719e-005 ]
1907 : [ 1.67095e-005 ]
1908 : [ 1.48558e-005 ]
1909 : [ 1.62426e-005 ]
1910 : [ 1.68734e-005 ]
1911 : [ 1.58045e-005 ]
1912 : [ 1.4191e-005  ]
1913 : [ 1.45337e-005 ]
1914 : [ 1.62805e-005 ]
1915 : [ 1.65658e-005 ]
1916 : [ 1.62812e-005 ]
1917 : [ 1.60149e-005 ]
1918 : [ 1.34879e-005 ]
1919 : [ 1.70168e-005 ]
1920 : [ 1.5527e-005  ]
1921 : [ 1.62557e-005 ]
1922 : [ 1.51931e-005 ]
1923 : [ 1.69387e-005 ]
1924 : [ 1.44829e-005 ]
1925 : [ 1.61058e-005 ]
1926 : [ 1.60404e-005 ]
1927 : [ 1.53498e-005 ]
1928 : [ 1.57296e-005 ]
1929 : [ 1.48024e-005 ]
1930 : [ 1.65325e-005 ]
1931 : [ 1.70022e-005 ]
1932 : [ 1.60067e-005 ]
1933 : [ 1.61626e-005 ]
1934 : [ 1.46938e-005 ]
1935 : [ 1.55171e-005 ]
1936 : [ 1.44964e-005 ]
1937 : [ 1.54422e-005 ]
1938 : [ 1.70052e-005 ]
1939 : [ 1.67028e-005 ]
1940 : [ 1.7153e-005  ]
1941 : [ 1.70516e-005 ]
1942 : [ 1.65503e-005 ]
1943 : [ 1.63312e-005 ]
1944 : [ 1.59388e-005 ]
1945 : [ 1.69407e-005 ]
1946 : [ 1.69529e-005 ]
1947 : [ 1.59921e-005 ]
1948 : [ 1.70113e-005 ]
1949 : [ 1.62352e-005 ]
1950 : [ 1.5899e-005  ]
1951 : [ 1.62581e-005 ]
1952 : [ 1.6934e-005  ]
1953 : [ 1.6346e-005  ]
1954 : [ 1.64586e-005 ]
1955 : [ 1.67775e-005 ]
1956 : [ 1.58004e-005 ]
1957 : [ 1.70006e-005 ]
1958 : [ 1.58858e-005 ]
1959 : [ 1.56191e-005 ]
1960 : [ 1.67627e-005 ]
1961 : [ 1.68876e-005 ]
1962 : [ 1.69445e-005 ]
1963 : [ 1.64323e-005 ]
1964 : [ 1.65914e-005 ]
1965 : [ 1.63967e-005 ]
1966 : [ 1.38562e-005 ]
1967 : [ 1.61947e-005 ]
1968 : [ 1.58601e-005 ]
1969 : [ 1.68805e-005 ]
1970 : [ 1.60629e-005 ]
1971 : [ 1.64818e-005 ]
1972 : [ 1.66465e-005 ]
1973 : [ 1.68648e-005 ]
1974 : [ 1.42171e-005 ]
1975 : [ 1.63384e-005 ]
1976 : [ 1.5215e-005  ]
1977 : [ 1.51648e-005 ]
1978 : [ 1.62087e-005 ]
1979 : [ 1.61033e-005 ]
1980 : [ 1.57198e-005 ]
1981 : [ 1.59282e-005 ]
1982 : [ 1.38967e-005 ]
1983 : [ 1.52368e-005 ]
1984 : [ 1.59407e-005 ]
1985 : [ 1.63988e-005 ]
1986 : [ 1.67724e-005 ]
1987 : [ 1.60296e-005 ]
1988 : [ 1.59506e-005 ]
1989 : [ 1.6921e-005  ]
1990 : [ 1.44158e-005 ]
1991 : [ 1.70232e-005 ]
1992 : [ 1.70891e-005 ]
1993 : [ 1.48778e-005 ]
1994 : [ 1.66619e-005 ]
1995 : [ 1.67901e-005 ]
1996 : [ 1.65845e-005 ]
1997 : [ 1.66198e-005 ]
1998 : [ 1.43596e-005 ]
1999 : [ 1.57921e-005 ]
2000 : [ 1.57474e-005 ]
2001 : [ 1.64695e-005 ]
2002 : [ 1.65507e-005 ]
2003 : [ 1.61649e-005 ]
2004 : [ 1.59253e-005 ]
2005 : [ 1.54939e-005 ]
2006 : [ 1.62012e-005 ]
2007 : [ 1.65562e-005 ]
2008 : [ 1.66734e-005 ]
2009 : [ 1.60198e-005 ]
2010 : [ 1.66092e-005 ]
2011 : [ 1.52638e-005 ]
2012 : [ 1.66335e-005 ]
2013 : [ 1.672e-005   ]
2014 : [ 1.62778e-005 ]
2015 : [ 1.70267e-005 ]
2016 : [ 1.60711e-005 ]
2017 : [ 1.65099e-005 ]
2018 : [ 1.60808e-005 ]
2019 : [ 1.70625e-005 ]
2020 : [ 1.52388e-005 ]
2021 : [ 1.46599e-005 ]
2022 : [ 1.4705e-005  ]
2023 : [ 1.49854e-005 ]
2024 : [ 1.53437e-005 ]
2025 : [ 1.60265e-005 ]
2026 : [ 1.3674e-005  ]
2027 : [ 1.43893e-005 ]
2028 : [ 1.4563e-005  ]
2029 : [ 1.6449e-005  ]
2030 : [ 1.51341e-005 ]
2031 : [ 1.46801e-005 ]
2032 : [ 1.62744e-005 ]
2033 : [ 1.63299e-005 ]
2034 : [ 1.60349e-005 ]
2035 : [ 1.68418e-005 ]
2036 : [ 1.62913e-005 ]
2037 : [ 1.41158e-005 ]
2038 : [ 1.44235e-005 ]
2039 : [ 1.65675e-005 ]
2040 : [ 1.64522e-005 ]
2041 : [ 1.49095e-005 ]
2042 : [ 1.65202e-005 ]
2043 : [ 1.65641e-005 ]
2044 : [ 1.51085e-005 ]
2045 : [ 1.69219e-005 ]
2046 : [ 1.59236e-005 ]
2047 : [ 1.63797e-005 ]
2048 : [ 1.55271e-005 ]
2049 : [ 1.43106e-005 ]
2050 : [ 1.66669e-005 ]
2051 : [ 1.63802e-005 ]
2052 : [ 1.7096e-005  ]
2053 : [ 1.66375e-005 ]
2054 : [ 1.70141e-005 ]
2055 : [ 1.59732e-005 ]
2056 : [ 1.65949e-005 ]
2057 : [ 1.42217e-005 ]
2058 : [ 1.56661e-005 ]
2059 : [ 1.46821e-005 ]
2060 : [ 1.59008e-005 ]
2061 : [ 1.63322e-005 ]
2062 : [ 1.64975e-005 ]
2063 : [ 1.58093e-005 ]
2064 : [ 1.41358e-005 ]
2065 : [ 1.5607e-005  ]
2066 : [ 1.49292e-005 ]
2067 : [ 1.43361e-005 ]
2068 : [ 1.70305e-005 ]
2069 : [ 1.5875e-005  ]
2070 : [ 1.59155e-005 ]
2071 : [ 1.44192e-005 ]
2072 : [ 1.57249e-005 ]
2073 : [ 1.58645e-005 ]
2074 : [ 1.37307e-005 ]
2075 : [ 1.63399e-005 ]
2076 : [ 1.58254e-005 ]
2077 : [ 1.44694e-005 ]
2078 : [ 1.59455e-005 ]
2079 : [ 1.60313e-005 ]
2080 : [ 1.66195e-005 ]
2081 : [ 1.65186e-005 ]
2082 : [ 1.44432e-005 ]
2083 : [ 1.63767e-005 ]
2084 : [ 1.57956e-005 ]
2085 : [ 1.56949e-005 ]
2086 : [ 1.60274e-005 ]
2087 : [ 1.65444e-005 ]
2088 : [ 1.68393e-005 ]
2089 : [ 1.60989e-005 ]
2090 : [ 1.51263e-005 ]
2091 : [ 1.53372e-005 ]
2092 : [ 1.50709e-005 ]
2093 : [ 1.68692e-005 ]
2094 : [ 1.60518e-005 ]
2095 : [ 1.59075e-005 ]
2096 : [ 1.64052e-005 ]
2097 : [ 1.55649e-005 ]
2098 : [ 1.35194e-005 ]
2099 : [ 1.58369e-005 ]
2100 : [ 1.69463e-005 ]
2101 : [ 1.63589e-005 ]
2102 : [ 1.59695e-005 ]
2103 : [ 1.53357e-005 ]
2104 : [ 1.52156e-005 ]
2105 : [ 1.41525e-005 ]
2106 : [ 1.54075e-005 ]
2107 : [ 1.56455e-005 ]
2108 : [ 1.7077e-005  ]
2109 : [ 1.63999e-005 ]
2110 : [ 1.51421e-005 ]
2111 : [ 1.58794e-005 ]
2112 : [ 1.63805e-005 ]
2113 : [ 1.65022e-005 ]
2114 : [ 1.48119e-005 ]
2115 : [ 1.62083e-005 ]
2116 : [ 1.55097e-005 ]
2117 : [ 1.60508e-005 ]
2118 : [ 1.65707e-005 ]
2119 : [ 1.66188e-005 ]
2120 : [ 1.61177e-005 ]
2121 : [ 1.64881e-005 ]
2122 : [ 1.50427e-005 ]
2123 : [ 1.67376e-005 ]
2124 : [ 1.69155e-005 ]
2125 : [ 1.62214e-005 ]
2126 : [ 1.41543e-005 ]
2127 : [ 1.61961e-005 ]
2128 : [ 1.62567e-005 ]
2129 : [ 1.59121e-005 ]
2130 : [ 1.67856e-005 ]
2131 : [ 1.51931e-005 ]
2132 : [ 1.52663e-005 ]
2133 : [ 1.63145e-005 ]
2134 : [ 1.43448e-005 ]
2135 : [ 1.71141e-005 ]
2136 : [ 1.50705e-005 ]
2137 : [ 1.69962e-005 ]
2138 : [ 1.70193e-005 ]
2139 : [ 1.67048e-005 ]
2140 : [ 1.67635e-005 ]
2141 : [ 1.59317e-005 ]
2142 : [ 1.47874e-005 ]
2143 : [ 1.59395e-005 ]
2144 : [ 1.67726e-005 ]
2145 : [ 1.62301e-005 ]
2146 : [ 1.52757e-005 ]
2147 : [ 1.60288e-005 ]
2148 : [ 1.39225e-005 ]
2149 : [ 1.5196e-005  ]
2150 : [ 1.5577e-005  ]
2151 : [ 1.68063e-005 ]
2152 : [ 1.60508e-005 ]
2153 : [ 1.60476e-005 ]
2154 : [ 1.5433e-005  ]
2155 : [ 1.59176e-005 ]
2156 : [ 1.41116e-005 ]
2157 : [ 1.60463e-005 ]
2158 : [ 1.53041e-005 ]
2159 : [ 1.45166e-005 ]
2160 : [ 1.68857e-005 ]
2161 : [ 1.51956e-005 ]
2162 : [ 1.4726e-005  ]
2163 : [ 1.61765e-005 ]
2164 : [ 1.66732e-005 ]
2165 : [ 1.61356e-005 ]
2166 : [ 1.67531e-005 ]
2167 : [ 1.62974e-005 ]
2168 : [ 1.6785e-005  ]
2169 : [ 1.44667e-005 ]
2170 : [ 1.71046e-005 ]
2171 : [ 1.58807e-005 ]
2172 : [ 1.67201e-005 ]
2173 : [ 1.56823e-005 ]
2174 : [ 1.60353e-005 ]
2175 : [ 1.46796e-005 ]
2176 : [ 1.52528e-005 ]
2177 : [ 1.60804e-005 ]
2178 : [ 1.61606e-005 ]
2179 : [ 1.61919e-005 ]
2180 : [ 1.48935e-005 ]
2181 : [ 1.48038e-005 ]
2182 : [ 1.71084e-005 ]
2183 : [ 1.47439e-005 ]
2184 : [ 1.67598e-005 ]
2185 : [ 1.37462e-005 ]
2186 : [ 1.63413e-005 ]
2187 : [ 1.66753e-005 ]
2188 : [ 1.70575e-005 ]
2189 : [ 1.64333e-005 ]
2190 : [ 1.68147e-005 ]
2191 : [ 1.53299e-005 ]
2192 : [ 1.66004e-005 ]
2193 : [ 1.69869e-005 ]
2194 : [ 1.45132e-005 ]
2195 : [ 1.64208e-005 ]
2196 : [ 1.57673e-005 ]
2197 : [ 1.46055e-005 ]
2198 : [ 1.52317e-005 ]
2199 : [ 1.52187e-005 ]
2200 : [ 1.60543e-005 ]
2201 : [ 1.61709e-005 ]
2202 : [ 1.63028e-005 ]
2203 : [ 1.54894e-005 ]
2204 : [ 1.40308e-005 ]
2205 : [ 1.44161e-005 ]
2206 : [ 1.51804e-005 ]
2207 : [ 1.68307e-005 ]
2208 : [ 1.66072e-005 ]
2209 : [ 1.57749e-005 ]
2210 : [ 1.52418e-005 ]
2211 : [ 1.58104e-005 ]
2212 : [ 1.63515e-005 ]
2213 : [ 1.55492e-005 ]
2214 : [ 1.69167e-005 ]
2215 : [ 1.6996e-005  ]
2216 : [ 1.67737e-005 ]
2217 : [ 1.60128e-005 ]
2218 : [ 1.58293e-005 ]
2219 : [ 1.52262e-005 ]
2220 : [ 1.60224e-005 ]
2221 : [ 1.66045e-005 ]
2222 : [ 1.64522e-005 ]
2223 : [ 1.59922e-005 ]
2224 : [ 1.61061e-005 ]
2225 : [ 1.66184e-005 ]
2226 : [ 1.62828e-005 ]
2227 : [ 1.60046e-005 ]
2228 : [ 1.67033e-005 ]
2229 : [ 1.5366e-005  ]
2230 : [ 1.64457e-005 ]
2231 : [ 1.63607e-005 ]
2232 : [ 1.58555e-005 ]
2233 : [ 1.43156e-005 ]
2234 : [ 1.58271e-005 ]
2235 : [ 1.60244e-005 ]
2236 : [ 1.60458e-005 ]
2237 : [ 1.56625e-005 ]
2238 : [ 1.67777e-005 ]
2239 : [ 1.67869e-005 ]
2240 : [ 1.46263e-005 ]
2241 : [ 1.47161e-005 ]
2242 : [ 1.6477e-005  ]
2243 : [ 1.71122e-005 ]
2244 : [ 1.59632e-005 ]
2245 : [ 1.45573e-005 ]
2246 : [ 1.6475e-005  ]
2247 : [ 1.4781e-005  ]
2248 : [ 1.6844e-005  ]
2249 : [ 1.59625e-005 ]
2250 : [ 1.50182e-005 ]
2251 : [ 1.60059e-005 ]
2252 : [ 1.42517e-005 ]
2253 : [ 1.70592e-005 ]
2254 : [ 1.62018e-005 ]
2255 : [ 1.58195e-005 ]
2256 : [ 1.36629e-005 ]
2257 : [ 1.43723e-005 ]
2258 : [ 1.50827e-005 ]
2259 : [ 1.67469e-005 ]
2260 : [ 1.44579e-005 ]
2261 : [ 1.65172e-005 ]
2262 : [ 1.46483e-005 ]
2263 : [ 1.61676e-005 ]
2264 : [ 1.49919e-005 ]
2265 : [ 1.61114e-005 ]
2266 : [ 1.59817e-005 ]
2267 : [ 1.63707e-005 ]
2268 : [ 1.56461e-005 ]
2269 : [ 1.53813e-005 ]
2270 : [ 1.47565e-005 ]
2271 : [ 1.60954e-005 ]
2272 : [ 1.45682e-005 ]
2273 : [ 1.35167e-005 ]
2274 : [ 1.36437e-005 ]
2275 : [ 1.45099e-005 ]
2276 : [ 1.48991e-005 ]
2277 : [ 1.59389e-005 ]
2278 : [ 1.59181e-005 ]
2279 : [ 1.43928e-005 ]
2280 : [ 1.71207e-005 ]
2281 : [ 1.4394e-005  ]
2282 : [ 1.61594e-005 ]
2283 : [ 1.58576e-005 ]
2284 : [ 1.67685e-005 ]
2285 : [ 1.52485e-005 ]
2286 : [ 1.68724e-005 ]
2287 : [ 1.56841e-005 ]
2288 : [ 1.68396e-005 ]
2289 : [ 1.67729e-005 ]
2290 : [ 1.4415e-005  ]
2291 : [ 1.62012e-005 ]
2292 : [ 1.44722e-005 ]
2293 : [ 1.60399e-005 ]
2294 : [ 1.6636e-005  ]
2295 : [ 1.62683e-005 ]
2296 : [ 1.60618e-005 ]
2297 : [ 1.62895e-005 ]
2298 : [ 1.59945e-005 ]
2299 : [ 1.43066e-005 ]
2300 : [ 1.68997e-005 ]
2301 : [ 1.62255e-005 ]
2302 : [ 1.60327e-005 ]
2303 : [ 1.63993e-005 ]
2304 : [ 1.69334e-005 ]
2305 : [ 1.67031e-005 ]
2306 : [ 1.57721e-005 ]
2307 : [ 1.42817e-005 ]
2308 : [ 1.65644e-005 ]
2309 : [ 1.64673e-005 ]
2310 : [ 1.6883e-005  ]
2311 : [ 1.4616e-005  ]
2312 : [ 1.62734e-005 ]
2313 : [ 1.60794e-005 ]
2314 : [ 1.4018e-005  ]
2315 : [ 1.61059e-005 ]
2316 : [ 1.62607e-005 ]
2317 : [ 1.65907e-005 ]
2318 : [ 1.60416e-005 ]
2319 : [ 1.61471e-005 ]
2320 : [ 1.60663e-005 ]
2321 : [ 1.62034e-005 ]
2322 : [ 1.4857e-005  ]
2323 : [ 1.65392e-005 ]
2324 : [ 1.70021e-005 ]
2325 : [ 1.61982e-005 ]
2326 : [ 1.583e-005   ]
2327 : [ 1.5686e-005  ]
2328 : [ 1.40785e-005 ]
2329 : [ 1.59306e-005 ]
2330 : [ 1.61585e-005 ]
2331 : [ 1.63292e-005 ]
2332 : [ 1.70965e-005 ]
2333 : [ 1.70028e-005 ]
2334 : [ 1.67081e-005 ]
2335 : [ 1.49583e-005 ]
2336 : [ 1.52842e-005 ]
2337 : [ 1.62906e-005 ]
2338 : [ 1.42746e-005 ]
2339 : [ 1.4164e-005  ]
2340 : [ 1.60837e-005 ]
2341 : [ 1.55898e-005 ]
2342 : [ 1.47948e-005 ]
2343 : [ 1.35957e-005 ]
2344 : [ 1.52619e-005 ]
2345 : [ 1.67682e-005 ]
2346 : [ 1.60822e-005 ]
2347 : [ 1.63943e-005 ]
2348 : [ 1.61694e-005 ]
2349 : [ 1.67765e-005 ]
2350 : [ 1.63041e-005 ]
2351 : [ 1.45713e-005 ]
2352 : [ 1.63102e-005 ]
2353 : [ 1.62654e-005 ]
2354 : [ 1.49971e-005 ]
2355 : [ 1.62401e-005 ]
2356 : [ 1.67837e-005 ]
2357 : [ 1.61061e-005 ]
2358 : [ 1.46158e-005 ]
2359 : [ 1.55767e-005 ]
2360 : [ 1.66882e-005 ]
2361 : [ 1.47108e-005 ]
2362 : [ 1.69831e-005 ]
2363 : [ 1.60133e-005 ]
2364 : [ 1.42811e-005 ]
2365 : [ 1.6433e-005  ]
2366 : [ 1.6551e-005  ]
2367 : [ 1.55801e-005 ]
2368 : [ 1.59631e-005 ]
2369 : [ 1.44512e-005 ]
2370 : [ 1.53377e-005 ]
2371 : [ 1.5113e-005  ]
2372 : [ 1.53591e-005 ]
2373 : [ 1.64617e-005 ]
2374 : [ 1.51417e-005 ]
2375 : [ 1.67674e-005 ]
2376 : [ 1.59508e-005 ]
2377 : [ 1.63538e-005 ]
2378 : [ 1.68415e-005 ]
2379 : [ 1.68638e-005 ]
2380 : [ 1.41004e-005 ]
2381 : [ 1.60221e-005 ]
2382 : [ 1.60192e-005 ]
2383 : [ 1.66633e-005 ]
2384 : [ 1.59798e-005 ]
2385 : [ 1.67235e-005 ]
2386 : [ 1.4165e-005  ]
2387 : [ 1.67544e-005 ]
2388 : [ 1.6412e-005  ]
2389 : [ 1.68197e-005 ]
2390 : [ 1.61951e-005 ]
2391 : [ 1.69932e-005 ]
2392 : [ 1.67147e-005 ]
2393 : [ 1.67085e-005 ]
2394 : [ 1.5374e-005  ]
2395 : [ 1.42982e-005 ]
2396 : [ 1.61218e-005 ]
2397 : [ 1.54621e-005 ]
2398 : [ 1.36537e-005 ]
2399 : [ 1.46447e-005 ]
2400 : [ 1.5438e-005  ]
2401 : [ 1.53778e-005 ]
2402 : [ 1.65363e-005 ]
2403 : [ 1.5862e-005  ]
2404 : [ 1.44876e-005 ]
2405 : [ 1.60799e-005 ]
2406 : [ 1.57352e-005 ]
2407 : [ 1.50208e-005 ]
2408 : [ 1.62284e-005 ]
2409 : [ 1.65244e-005 ]
2410 : [ 1.52022e-005 ]
2411 : [ 1.62706e-005 ]
2412 : [ 1.60774e-005 ]
2413 : [ 1.6904e-005  ]
2414 : [ 1.60607e-005 ]
2415 : [ 1.70093e-005 ]
2416 : [ 1.60773e-005 ]
2417 : [ 1.63486e-005 ]
2418 : [ 1.39742e-005 ]
2419 : [ 1.45896e-005 ]
2420 : [ 1.47937e-005 ]
2421 : [ 1.45299e-005 ]
2422 : [ 1.65033e-005 ]
2423 : [ 1.64259e-005 ]
2424 : [ 1.64247e-005 ]
2425 : [ 1.54327e-005 ]
2426 : [ 1.61185e-005 ]
2427 : [ 1.51478e-005 ]
2428 : [ 1.68182e-005 ]
2429 : [ 1.60682e-005 ]
2430 : [ 1.54416e-005 ]
2431 : [ 1.58169e-005 ]
2432 : [ 1.60813e-005 ]
2433 : [ 1.62747e-005 ]
2434 : [ 1.66372e-005 ]
2435 : [ 1.68591e-005 ]
2436 : [ 1.45304e-005 ]
2437 : [ 1.68552e-005 ]
2438 : [ 1.44371e-005 ]
2439 : [ 1.68527e-005 ]
2440 : [ 1.65336e-005 ]
2441 : [ 1.52009e-005 ]
2442 : [ 1.6593e-005  ]
2443 : [ 1.59933e-005 ]
2444 : [ 1.60531e-005 ]
2445 : [ 1.6118e-005  ]
2446 : [ 1.55766e-005 ]
2447 : [ 1.55184e-005 ]
2448 : [ 1.37581e-005 ]
2449 : [ 1.59497e-005 ]
2450 : [ 1.69856e-005 ]
2451 : [ 1.62205e-005 ]
2452 : [ 1.5904e-005  ]
2453 : [ 1.47474e-005 ]
2454 : [ 1.6682e-005  ]
2455 : [ 1.62444e-005 ]
2456 : [ 1.64653e-005 ]
2457 : [ 1.66811e-005 ]
2458 : [ 1.41807e-005 ]
2459 : [ 1.67146e-005 ]
2460 : [ 1.6061e-005  ]
2461 : [ 1.52791e-005 ]
2462 : [ 1.45473e-005 ]
2463 : [ 1.49041e-005 ]
2464 : [ 1.68654e-005 ]
2465 : [ 1.59933e-005 ]
2466 : [ 1.39254e-005 ]
2467 : [ 1.6351e-005  ]
2468 : [ 1.58263e-005 ]
2469 : [ 1.70207e-005 ]
2470 : [ 1.69791e-005 ]
2471 : [ 1.58963e-005 ]
2472 : [ 1.3785e-005  ]
2473 : [ 1.61883e-005 ]
2474 : [ 1.578e-005   ]
2475 : [ 1.48698e-005 ]
2476 : [ 1.71107e-005 ]
2477 : [ 1.61522e-005 ]
2478 : [ 1.58883e-005 ]
2479 : [ 1.58808e-005 ]
2480 : [ 1.59101e-005 ]
2481 : [ 1.67641e-005 ]
2482 : [ 1.67632e-005 ]
2483 : [ 1.66776e-005 ]
2484 : [ 1.464e-005   ]
2485 : [ 1.61464e-005 ]
2486 : [ 1.7003e-005  ]
2487 : [ 1.6637e-005  ]
2488 : [ 1.64466e-005 ]
2489 : [ 1.57314e-005 ]
2490 : [ 1.59847e-005 ]
2491 : [ 1.50531e-005 ]
2492 : [ 1.60912e-005 ]
2493 : [ 1.49292e-005 ]
2494 : [ 1.37751e-005 ]
2495 : [ 1.59349e-005 ]
2496 : [ 1.43645e-005 ]
2497 : [ 1.46407e-005 ]
2498 : [ 1.54828e-005 ]
2499 : [ 1.51714e-005 ]
2500 : [ 1.49757e-005 ]
2501 : [ 1.52986e-005 ]
2502 : [ 1.69108e-005 ]
2503 : [ 1.63865e-005 ]
2504 : [ 1.5052e-005  ]
2505 : [ 1.58762e-005 ]
2506 : [ 1.60992e-005 ]
2507 : [ 1.60114e-005 ]
2508 : [ 1.62274e-005 ]
2509 : [ 1.67278e-005 ]
2510 : [ 1.62917e-005 ]
2511 : [ 1.7081e-005  ]
2512 : [ 1.60147e-005 ]
2513 : [ 1.6572e-005  ]
2514 : [ 1.67105e-005 ]
2515 : [ 1.47173e-005 ]
2516 : [ 1.64687e-005 ]
2517 : [ 1.60246e-005 ]
2518 : [ 1.54895e-005 ]
2519 : [ 1.66557e-005 ]
2520 : [ 1.57773e-005 ]
2521 : [ 1.58499e-005 ]
2522 : [ 1.5987e-005  ]
2523 : [ 1.60114e-005 ]
2524 : [ 1.40629e-005 ]
2525 : [ 1.61068e-005 ]
2526 : [ 1.48328e-005 ]
2527 : [ 1.58185e-005 ]
2528 : [ 1.50427e-005 ]
2529 : [ 1.47141e-005 ]
2530 : [ 1.6915e-005  ]
2531 : [ 1.50401e-005 ]
2532 : [ 1.45498e-005 ]
2533 : [ 1.59981e-005 ]
2534 : [ 1.67746e-005 ]
2535 : [ 1.51978e-005 ]
2536 : [ 1.70897e-005 ]
2537 : [ 1.58465e-005 ]
2538 : [ 1.66633e-005 ]
2539 : [ 1.64058e-005 ]
2540 : [ 1.61795e-005 ]
2541 : [ 1.61951e-005 ]
2542 : [ 1.5963e-005  ]
2543 : [ 1.69336e-005 ]
2544 : [ 1.64063e-005 ]
2545 : [ 1.64912e-005 ]
2546 : [ 1.67035e-005 ]
2547 : [ 1.58161e-005 ]
2548 : [ 1.57877e-005 ]
2549 : [ 1.35549e-005 ]
2550 : [ 1.66063e-005 ]
2551 : [ 1.58774e-005 ]
2552 : [ 1.38819e-005 ]
2553 : [ 1.66413e-005 ]
2554 : [ 1.67659e-005 ]
2555 : [ 1.66698e-005 ]
2556 : [ 1.67133e-005 ]
2557 : [ 1.51752e-005 ]
2558 : [ 1.66756e-005 ]
2559 : [ 1.53608e-005 ]
2560 : [ 1.41638e-005 ]
2561 : [ 1.61154e-005 ]
2562 : [ 1.58459e-005 ]
2563 : [ 1.5996e-005  ]
2564 : [ 1.46475e-005 ]
2565 : [ 1.63905e-005 ]
2566 : [ 1.62289e-005 ]
2567 : [ 1.50936e-005 ]
2568 : [ 1.68345e-005 ]
2569 : [ 1.6328e-005  ]
2570 : [ 1.4833e-005  ]
2571 : [ 1.56597e-005 ]
2572 : [ 1.63821e-005 ]
2573 : [ 1.50193e-005 ]
2574 : [ 1.69059e-005 ]
2575 : [ 1.43561e-005 ]
2576 : [ 1.70434e-005 ]
2577 : [ 1.53656e-005 ]
2578 : [ 1.60059e-005 ]
2579 : [ 1.58678e-005 ]
2580 : [ 1.6175e-005  ]
2581 : [ 1.4452e-005  ]
2582 : [ 1.58145e-005 ]
2583 : [ 1.68393e-005 ]
2584 : [ 1.61705e-005 ]
2585 : [ 1.71453e-005 ]
2586 : [ 1.5574e-005  ]
2587 : [ 1.62022e-005 ]
2588 : [ 1.59549e-005 ]
2589 : [ 1.61831e-005 ]
2590 : [ 1.52418e-005 ]
2591 : [ 1.63078e-005 ]
2592 : [ 1.62902e-005 ]
2593 : [ 1.4805e-005  ]
2594 : [ 1.48736e-005 ]
2595 : [ 1.5529e-005  ]
2596 : [ 1.57757e-005 ]
2597 : [ 1.60558e-005 ]
2598 : [ 1.68915e-005 ]
2599 : [ 1.49698e-005 ]
2600 : [ 1.6567e-005  ]
2601 : [ 1.61537e-005 ]
2602 : [ 1.66852e-005 ]
2603 : [ 1.61833e-005 ]
2604 : [ 1.59553e-005 ]
2605 : [ 1.64888e-005 ]
2606 : [ 1.66577e-005 ]
2607 : [ 1.54743e-005 ]
2608 : [ 1.64626e-005 ]
2609 : [ 1.69033e-005 ]
2610 : [ 1.71146e-005 ]
2611 : [ 1.71553e-005 ]
2612 : [ 1.65252e-005 ]
2613 : [ 1.67681e-005 ]
2614 : [ 1.55251e-005 ]
2615 : [ 1.37576e-005 ]
2616 : [ 1.47551e-005 ]
2617 : [ 1.64733e-005 ]
2618 : [ 1.49133e-005 ]
2619 : [ 1.57508e-005 ]
2620 : [ 1.63234e-005 ]
2621 : [ 1.67087e-005 ]
2622 : [ 1.42344e-005 ]
2623 : [ 1.67795e-005 ]
2624 : [ 1.6474e-005  ]
2625 : [ 1.63623e-005 ]
2626 : [ 1.60744e-005 ]
2627 : [ 1.60518e-005 ]
2628 : [ 1.61395e-005 ]
2629 : [ 1.54619e-005 ]
2630 : [ 1.46248e-005 ]
2631 : [ 1.45863e-005 ]
2632 : [ 1.68369e-005 ]
2633 : [ 1.60806e-005 ]
2634 : [ 1.43765e-005 ]
2635 : [ 1.51182e-005 ]
2636 : [ 1.56947e-005 ]
2637 : [ 1.58325e-005 ]
2638 : [ 1.64626e-005 ]
2639 : [ 1.68702e-005 ]
2640 : [ 1.60398e-005 ]
2641 : [ 1.64896e-005 ]
2642 : [ 1.40946e-005 ]
2643 : [ 1.66107e-005 ]
2644 : [ 1.6506e-005  ]
2645 : [ 1.60873e-005 ]
2646 : [ 1.55403e-005 ]
2647 : [ 1.61976e-005 ]
2648 : [ 1.56576e-005 ]
2649 : [ 1.43563e-005 ]
2650 : [ 1.69955e-005 ]
2651 : [ 1.6302e-005  ]
2652 : [ 1.55688e-005 ]
2653 : [ 1.35035e-005 ]
2654 : [ 1.53915e-005 ]
2655 : [ 1.47343e-005 ]
2656 : [ 1.60941e-005 ]
2657 : [ 1.65067e-005 ]
2658 : [ 1.57043e-005 ]
2659 : [ 1.67169e-005 ]
2660 : [ 1.67885e-005 ]
2661 : [ 1.64465e-005 ]
2662 : [ 1.67149e-005 ]
2663 : [ 1.48018e-005 ]
2664 : [ 1.60017e-005 ]
2665 : [ 1.59547e-005 ]
2666 : [ 1.44965e-005 ]
2667 : [ 1.5593e-005  ]
2668 : [ 1.35521e-005 ]
2669 : [ 1.67552e-005 ]
2670 : [ 1.67851e-005 ]
2671 : [ 1.53988e-005 ]
2672 : [ 1.50398e-005 ]
2673 : [ 1.68256e-005 ]
2674 : [ 1.60594e-005 ]
2675 : [ 1.67742e-005 ]
2676 : [ 1.61834e-005 ]
2677 : [ 1.64483e-005 ]
2678 : [ 1.69688e-005 ]
2679 : [ 1.62895e-005 ]
2680 : [ 1.68443e-005 ]
2681 : [ 1.54066e-005 ]
2682 : [ 1.53054e-005 ]
2683 : [ 1.5937e-005  ]
2684 : [ 1.50714e-005 ]
2685 : [ 1.60103e-005 ]
2686 : [ 1.6803e-005  ]
2687 : [ 1.56312e-005 ]
2688 : [ 1.47247e-005 ]
2689 : [ 1.57827e-005 ]
2690 : [ 1.69445e-005 ]
2691 : [ 1.62767e-005 ]
2692 : [ 1.38145e-005 ]
2693 : [ 1.55523e-005 ]
2694 : [ 1.46829e-005 ]
2695 : [ 1.58516e-005 ]
2696 : [ 1.4931e-005  ]
2697 : [ 1.70055e-005 ]
2698 : [ 1.55296e-005 ]
2699 : [ 1.6134e-005  ]
2700 : [ 1.6583e-005  ]
2701 : [ 1.56187e-005 ]
2702 : [ 1.59423e-005 ]
2703 : [ 1.63538e-005 ]
2704 : [ 1.67275e-005 ]
2705 : [ 1.53065e-005 ]
2706 : [ 1.59434e-005 ]
2707 : [ 1.70647e-005 ]
2708 : [ 1.53119e-005 ]
2709 : [ 1.47638e-005 ]
2710 : [ 1.64912e-005 ]
2711 : [ 1.69233e-005 ]
2712 : [ 1.62229e-005 ]
2713 : [ 1.56724e-005 ]
2714 : [ 1.54289e-005 ]
2715 : [ 1.58884e-005 ]
2716 : [ 1.35734e-005 ]
2717 : [ 1.56036e-005 ]
2718 : [ 1.61707e-005 ]
2719 : [ 1.69166e-005 ]
2720 : [ 1.68179e-005 ]
2721 : [ 1.41809e-005 ]
2722 : [ 1.517e-005   ]
2723 : [ 1.62931e-005 ]
2724 : [ 1.63803e-005 ]
2725 : [ 1.60738e-005 ]
2726 : [ 1.50461e-005 ]
2727 : [ 1.65492e-005 ]
2728 : [ 1.62215e-005 ]
2729 : [ 1.59506e-005 ]
2730 : [ 1.61829e-005 ]
2731 : [ 1.70771e-005 ]
2732 : [ 1.54989e-005 ]
2733 : [ 1.43842e-005 ]
2734 : [ 1.71222e-005 ]
2735 : [ 1.67947e-005 ]
2736 : [ 1.61139e-005 ]
2737 : [ 1.69962e-005 ]
2738 : [ 1.66284e-005 ]
2739 : [ 1.70747e-005 ]
2740 : [ 1.57279e-005 ]
2741 : [ 1.51153e-005 ]
2742 : [ 1.63619e-005 ]
2743 : [ 1.63836e-005 ]
2744 : [ 1.55807e-005 ]
2745 : [ 1.70003e-005 ]
2746 : [ 1.66331e-005 ]
2747 : [ 1.57611e-005 ]
2748 : [ 1.56706e-005 ]
2749 : [ 1.57109e-005 ]
2750 : [ 1.67927e-005 ]
2751 : [ 1.45606e-005 ]
2752 : [ 1.4533e-005  ]
2753 : [ 1.66159e-005 ]
2754 : [ 1.58442e-005 ]
2755 : [ 1.64142e-005 ]
2756 : [ 1.55885e-005 ]
2757 : [ 1.63845e-005 ]
2758 : [ 1.63949e-005 ]
2759 : [ 1.58776e-005 ]
2760 : [ 1.46348e-005 ]
2761 : [ 1.59006e-005 ]
2762 : [ 1.56349e-005 ]
2763 : [ 1.60125e-005 ]
2764 : [ 1.64387e-005 ]
2765 : [ 1.63228e-005 ]
2766 : [ 1.38951e-005 ]
2767 : [ 1.5664e-005  ]
2768 : [ 1.6383e-005  ]
2769 : [ 1.4539e-005  ]
2770 : [ 1.63307e-005 ]
2771 : [ 1.63919e-005 ]
2772 : [ 1.59643e-005 ]
2773 : [ 1.60096e-005 ]
2774 : [ 1.70765e-005 ]
2775 : [ 1.7077e-005  ]
2776 : [ 1.51535e-005 ]
2777 : [ 1.64689e-005 ]
2778 : [ 1.51603e-005 ]
2779 : [ 1.70637e-005 ]
2780 : [ 1.61689e-005 ]
2781 : [ 1.68847e-005 ]
2782 : [ 1.55041e-005 ]
2783 : [ 1.60571e-005 ]
2784 : [ 1.58403e-005 ]
2785 : [ 1.52675e-005 ]
2786 : [ 1.53145e-005 ]
2787 : [ 1.5038e-005  ]
2788 : [ 1.62575e-005 ]
2789 : [ 1.65525e-005 ]
2790 : [ 1.68375e-005 ]
2791 : [ 1.61186e-005 ]
2792 : [ 1.66518e-005 ]
2793 : [ 1.53363e-005 ]
2794 : [ 1.50011e-005 ]
2795 : [ 1.41316e-005 ]
2796 : [ 1.60844e-005 ]
2797 : [ 1.7039e-005  ]
2798 : [ 1.56293e-005 ]
2799 : [ 1.61231e-005 ]
2800 : [ 1.53047e-005 ]
2801 : [ 1.3976e-005  ]
2802 : [ 1.64849e-005 ]
2803 : [ 1.66161e-005 ]
2804 : [ 1.42368e-005 ]
2805 : [ 1.64777e-005 ]
2806 : [ 1.66946e-005 ]
2807 : [ 1.51499e-005 ]
2808 : [ 1.68886e-005 ]
2809 : [ 1.6911e-005  ]
2810 : [ 1.59245e-005 ]
2811 : [ 1.52274e-005 ]
2812 : [ 1.36349e-005 ]
2813 : [ 1.46767e-005 ]
2814 : [ 1.44832e-005 ]
2815 : [ 1.44596e-005 ]
2816 : [ 1.4858e-005  ]
2817 : [ 1.53507e-005 ]
2818 : [ 1.66758e-005 ]
2819 : [ 1.57609e-005 ]
2820 : [ 1.45502e-005 ]
2821 : [ 1.58723e-005 ]
2822 : [ 1.45501e-005 ]
2823 : [ 1.61369e-005 ]
2824 : [ 1.60035e-005 ]
2825 : [ 1.6495e-005  ]
2826 : [ 1.59629e-005 ]
2827 : [ 1.70123e-005 ]
2828 : [ 1.41085e-005 ]
2829 : [ 1.5189e-005  ]
2830 : [ 1.67905e-005 ]
2831 : [ 1.6688e-005  ]
2832 : [ 1.71182e-005 ]
2833 : [ 1.69441e-005 ]
2834 : [ 1.6795e-005  ]
2835 : [ 1.39451e-005 ]
2836 : [ 1.43226e-005 ]
2837 : [ 1.62916e-005 ]
2838 : [ 1.57752e-005 ]
2839 : [ 1.46125e-005 ]
2840 : [ 1.55475e-005 ]
2841 : [ 1.46774e-005 ]
2842 : [ 1.45595e-005 ]
2843 : [ 1.64402e-005 ]
2844 : [ 1.47561e-005 ]
2845 : [ 1.63177e-005 ]
2846 : [ 1.63269e-005 ]
2847 : [ 1.45401e-005 ]
2848 : [ 1.48249e-005 ]
2849 : [ 1.62397e-005 ]
2850 : [ 1.60973e-005 ]
2851 : [ 1.63146e-005 ]
2852 : [ 1.6015e-005  ]
2853 : [ 1.47331e-005 ]
2854 : [ 1.4016e-005  ]
2855 : [ 1.64881e-005 ]
2856 : [ 1.67898e-005 ]
2857 : [ 1.62634e-005 ]
2858 : [ 1.57605e-005 ]
2859 : [ 1.35193e-005 ]
2860 : [ 1.70335e-005 ]
2861 : [ 1.63621e-005 ]
2862 : [ 1.56147e-005 ]
2863 : [ 1.6067e-005  ]
2864 : [ 1.66841e-005 ]
2865 : [ 1.70359e-005 ]
2866 : [ 1.58563e-005 ]
2867 : [ 1.62825e-005 ]
2868 : [ 1.65467e-005 ]
2869 : [ 1.59955e-005 ]
2870 : [ 1.61191e-005 ]
2871 : [ 1.40204e-005 ]
2872 : [ 1.41602e-005 ]
2873 : [ 1.59098e-005 ]
2874 : [ 1.48541e-005 ]
2875 : [ 1.56595e-005 ]
2876 : [ 1.60865e-005 ]
2877 : [ 1.49127e-005 ]
2878 : [ 1.52877e-005 ]
2879 : [ 1.61228e-005 ]
2880 : [ 1.50905e-005 ]
2881 : [ 1.48399e-005 ]
2882 : [ 1.66386e-005 ]
2883 : [ 1.62926e-005 ]
2884 : [ 1.65064e-005 ]
2885 : [ 1.6314e-005  ]
2886 : [ 1.56041e-005 ]
2887 : [ 1.60762e-005 ]
2888 : [ 1.71041e-005 ]
2889 : [ 1.49354e-005 ]
2890 : [ 1.68628e-005 ]
2891 : [ 1.61061e-005 ]
2892 : [ 1.54374e-005 ]
2893 : [ 1.40902e-005 ]
2894 : [ 1.57234e-005 ]
2895 : [ 1.60368e-005 ]
2896 : [ 1.69748e-005 ]
2897 : [ 1.6988e-005  ]
2898 : [ 1.60335e-005 ]
2899 : [ 1.6685e-005  ]
2900 : [ 1.70306e-005 ]
2901 : [ 1.57452e-005 ]
2902 : [ 1.59819e-005 ]
2903 : [ 1.61181e-005 ]
2904 : [ 1.70513e-005 ]
2905 : [ 1.65051e-005 ]
2906 : [ 1.63949e-005 ]
2907 : [ 1.53305e-005 ]
2908 : [ 1.62614e-005 ]
2909 : [ 1.58374e-005 ]
2910 : [ 1.63937e-005 ]
2911 : [ 1.67159e-005 ]
2912 : [ 1.55885e-005 ]
2913 : [ 1.59862e-005 ]
2914 : [ 1.59735e-005 ]
2915 : [ 1.62072e-005 ]
2916 : [ 1.4582e-005  ]
2917 : [ 1.60887e-005 ]
2918 : [ 1.54596e-005 ]
2919 : [ 1.68847e-005 ]
2920 : [ 1.51338e-005 ]
2921 : [ 1.6824e-005  ]
2922 : [ 1.6836e-005  ]
2923 : [ 1.60029e-005 ]
2924 : [ 1.60499e-005 ]
2925 : [ 1.59709e-005 ]
2926 : [ 1.64576e-005 ]
2927 : [ 1.39952e-005 ]
2928 : [ 1.56337e-005 ]
2929 : [ 1.53173e-005 ]
2930 : [ 1.56988e-005 ]
2931 : [ 1.45979e-005 ]
2932 : [ 1.59075e-005 ]
2933 : [ 1.60971e-005 ]
2934 : [ 1.62207e-005 ]
2935 : [ 1.70749e-005 ]
2936 : [ 1.4805e-005  ]
2937 : [ 1.66054e-005 ]
2938 : [ 1.63047e-005 ]
2939 : [ 1.59934e-005 ]
2940 : [ 1.64315e-005 ]
2941 : [ 1.41127e-005 ]
2942 : [ 1.61569e-005 ]
2943 : [ 1.58011e-005 ]
2944 : [ 1.60975e-005 ]
2945 : [ 1.47373e-005 ]
2946 : [ 1.65673e-005 ]
2947 : [ 1.69174e-005 ]
2948 : [ 1.38413e-005 ]
2949 : [ 1.66081e-005 ]
2950 : [ 1.57127e-005 ]
2951 : [ 1.68863e-005 ]
2952 : [ 1.63168e-005 ]
2953 : [ 1.62403e-005 ]
2954 : [ 1.62937e-005 ]
2955 : [ 1.66541e-005 ]
2956 : [ 1.69959e-005 ]
2957 : [ 1.59844e-005 ]
2958 : [ 1.60865e-005 ]
2959 : [ 1.46311e-005 ]
2960 : [ 1.65683e-005 ]
2961 : [ 1.6038e-005  ]
2962 : [ 1.37205e-005 ]
2963 : [ 1.42617e-005 ]
2964 : [ 1.61104e-005 ]
2965 : [ 1.52505e-005 ]
2966 : [ 1.64066e-005 ]
2967 : [ 1.65817e-005 ]
2968 : [ 1.49364e-005 ]
2969 : [ 1.62985e-005 ]
2970 : [ 1.59445e-005 ]
2971 : [ 1.68939e-005 ]
2972 : [ 1.58301e-005 ]
2973 : [ 1.47878e-005 ]
2974 : [ 1.45208e-005 ]
2975 : [ 1.70514e-005 ]
2976 : [ 1.57953e-005 ]
2977 : [ 1.69218e-005 ]
2978 : [ 1.62893e-005 ]
2979 : [ 1.53968e-005 ]
2980 : [ 1.65422e-005 ]
2981 : [ 1.63282e-005 ]
2982 : [ 1.5806e-005  ]
2983 : [ 1.51555e-005 ]
2984 : [ 1.6239e-005  ]
2985 : [ 1.64881e-005 ]
2986 : [ 1.69483e-005 ]
2987 : [ 1.66475e-005 ]
2988 : [ 1.58412e-005 ]
2989 : [ 1.70529e-005 ]
2990 : [ 1.59119e-005 ]
2991 : [ 1.63672e-005 ]
2992 : [ 1.6759e-005  ]
2993 : [ 1.63492e-005 ]
2994 : [ 1.69076e-005 ]
2995 : [ 1.59445e-005 ]
2996 : [ 1.47207e-005 ]
2997 : [ 1.54791e-005 ]
2998 : [ 1.59572e-005 ]
2999 : [ 1.66179e-005 ]
3000 : [ 1.63643e-005 ]
3001 : [ 1.60022e-005 ]
3002 : [ 1.60356e-005 ]
3003 : [ 1.60893e-005 ]
3004 : [ 1.45384e-005 ]
3005 : [ 1.54222e-005 ]
3006 : [ 1.59449e-005 ]
3007 : [ 1.50984e-005 ]
3008 : [ 1.43525e-005 ]
3009 : [ 1.62098e-005 ]
3010 : [ 1.69885e-005 ]
3011 : [ 1.47909e-005 ]
3012 : [ 1.61798e-005 ]
3013 : [ 1.6121e-005  ]
3014 : [ 1.6292e-005  ]
3015 : [ 1.59122e-005 ]
3016 : [ 1.64702e-005 ]
3017 : [ 1.64301e-005 ]
3018 : [ 1.68613e-005 ]
3019 : [ 1.67564e-005 ]
3020 : [ 1.60077e-005 ]
3021 : [ 1.70271e-005 ]
3022 : [ 1.62741e-005 ]
3023 : [ 1.71144e-005 ]
3024 : [ 1.65095e-005 ]
3025 : [ 1.65438e-005 ]
3026 : [ 1.538e-005   ]
3027 : [ 1.57029e-005 ]
3028 : [ 1.58909e-005 ]
3029 : [ 1.61846e-005 ]
3030 : [ 1.60948e-005 ]
3031 : [ 1.65543e-005 ]
3032 : [ 1.47161e-005 ]
3033 : [ 1.66714e-005 ]
3034 : [ 1.64626e-005 ]
3035 : [ 1.54554e-005 ]
3036 : [ 1.4489e-005  ]
3037 : [ 1.58527e-005 ]
3038 : [ 1.68676e-005 ]
3039 : [ 1.61347e-005 ]
3040 : [ 1.56257e-005 ]
3041 : [ 1.46855e-005 ]
3042 : [ 1.69144e-005 ]
3043 : [ 1.52428e-005 ]
3044 : [ 1.58355e-005 ]
3045 : [ 1.64111e-005 ]
3046 : [ 1.51818e-005 ]
3047 : [ 1.48101e-005 ]
3048 : [ 1.52956e-005 ]
3049 : [ 1.67706e-005 ]
3050 : [ 1.65451e-005 ]
3051 : [ 1.59623e-005 ]
3052 : [ 1.48623e-005 ]
3053 : [ 1.60947e-005 ]
3054 : [ 1.63139e-005 ]
3055 : [ 1.69086e-005 ]
3056 : [ 1.63189e-005 ]
3057 : [ 1.69545e-005 ]
3058 : [ 1.46562e-005 ]
3059 : [ 1.62139e-005 ]
3060 : [ 1.52111e-005 ]
3061 : [ 1.49522e-005 ]
3062 : [ 1.44102e-005 ]
3063 : [ 1.47067e-005 ]
3064 : [ 1.54502e-005 ]
3065 : [ 1.6605e-005  ]
3066 : [ 1.62575e-005 ]
3067 : [ 1.57528e-005 ]
3068 : [ 1.59688e-005 ]
3069 : [ 1.54897e-005 ]
3070 : [ 1.3988e-005  ]
3071 : [ 1.64752e-005 ]
3072 : [ 1.49097e-005 ]
3073 : [ 1.64805e-005 ]
3074 : [ 1.66644e-005 ]
3075 : [ 1.53111e-005 ]
3076 : [ 1.45885e-005 ]
3077 : [ 1.41561e-005 ]
3078 : [ 1.44587e-005 ]
3079 : [ 1.62937e-005 ]
3080 : [ 1.47425e-005 ]
3081 : [ 1.6334e-005  ]
3082 : [ 1.65483e-005 ]
3083 : [ 1.34945e-005 ]
3084 : [ 1.65969e-005 ]
3085 : [ 1.68574e-005 ]
3086 : [ 1.6703e-005  ]
3087 : [ 1.59865e-005 ]
3088 : [ 1.68743e-005 ]
3089 : [ 1.6718e-005  ]
3090 : [ 1.68469e-005 ]
3091 : [ 1.48801e-005 ]
3092 : [ 1.59156e-005 ]
3093 : [ 1.56153e-005 ]
3094 : [ 1.5338e-005  ]
3095 : [ 1.44805e-005 ]
3096 : [ 1.66049e-005 ]
3097 : [ 1.7082e-005  ]
3098 : [ 1.65763e-005 ]
3099 : [ 1.49289e-005 ]
3100 : [ 1.42303e-005 ]
3101 : [ 1.61219e-005 ]
3102 : [ 1.66114e-005 ]
3103 : [ 1.66195e-005 ]
3104 : [ 1.65567e-005 ]
3105 : [ 1.48732e-005 ]
3106 : [ 1.65146e-005 ]
3107 : [ 1.66359e-005 ]
3108 : [ 1.59119e-005 ]
3109 : [ 1.64228e-005 ]
3110 : [ 1.61852e-005 ]
3111 : [ 1.48094e-005 ]
3112 : [ 1.57974e-005 ]
3113 : [ 1.46323e-005 ]
3114 : [ 1.34749e-005 ]
3115 : [ 1.55314e-005 ]
3116 : [ 1.39247e-005 ]
3117 : [ 1.64718e-005 ]
3118 : [ 1.69163e-005 ]
3119 : [ 1.59742e-005 ]
3120 : [ 1.67112e-005 ]
3121 : [ 1.37918e-005 ]
3122 : [ 1.61521e-005 ]
3123 : [ 1.56981e-005 ]
3124 : [ 1.69469e-005 ]
3125 : [ 1.64236e-005 ]
3126 : [ 1.6527e-005  ]
3127 : [ 1.52057e-005 ]
3128 : [ 1.69126e-005 ]
3129 : [ 1.59808e-005 ]
3130 : [ 1.68062e-005 ]
3131 : [ 1.66054e-005 ]
3132 : [ 1.65731e-005 ]
3133 : [ 1.61419e-005 ]
3134 : [ 1.60707e-005 ]
3135 : [ 1.61662e-005 ]
3136 : [ 1.63902e-005 ]
3137 : [ 1.61762e-005 ]
3138 : [ 1.53587e-005 ]
3139 : [ 1.58138e-005 ]
3140 : [ 1.65084e-005 ]
3141 : [ 1.65723e-005 ]
3142 : [ 1.66781e-005 ]
3143 : [ 1.66716e-005 ]
3144 : [ 1.70573e-005 ]
3145 : [ 1.66584e-005 ]
3146 : [ 1.58031e-005 ]
3147 : [ 1.53537e-005 ]
3148 : [ 1.46966e-005 ]
3149 : [ 1.5587e-005  ]
3150 : [ 1.71137e-005 ]
3151 : [ 1.6313e-005  ]
3152 : [ 1.68846e-005 ]
3153 : [ 1.5302e-005  ]
3154 : [ 1.40511e-005 ]
3155 : [ 1.57212e-005 ]
3156 : [ 1.50554e-005 ]
3157 : [ 1.65362e-005 ]
3158 : [ 1.39224e-005 ]
3159 : [ 1.56533e-005 ]
3160 : [ 1.63925e-005 ]
3161 : [ 1.52823e-005 ]
3162 : [ 1.65961e-005 ]
3163 : [ 1.59262e-005 ]
3164 : [ 1.59928e-005 ]
3165 : [ 1.5458e-005  ]
3166 : [ 1.48175e-005 ]
3167 : [ 1.60739e-005 ]
3168 : [ 1.49912e-005 ]
3169 : [ 1.61967e-005 ]
3170 : [ 1.59282e-005 ]
3171 : [ 1.64416e-005 ]
3172 : [ 1.63276e-005 ]
3173 : [ 1.59193e-005 ]
3174 : [ 1.63313e-005 ]
3175 : [ 1.69584e-005 ]
3176 : [ 1.6921e-005  ]
3177 : [ 1.54082e-005 ]
3178 : [ 1.5775e-005  ]
3179 : [ 1.59957e-005 ]
3180 : [ 1.6347e-005  ]
3181 : [ 1.4002e-005  ]
3182 : [ 1.57017e-005 ]
3183 : [ 1.50151e-005 ]
3184 : [ 1.54916e-005 ]
3185 : [ 1.48577e-005 ]
3186 : [ 1.65132e-005 ]
3187 : [ 1.43359e-005 ]
3188 : [ 1.64147e-005 ]
3189 : [ 1.434e-005   ]
3190 : [ 1.70057e-005 ]
3191 : [ 1.69485e-005 ]
3192 : [ 1.57023e-005 ]
3193 : [ 1.65137e-005 ]
3194 : [ 1.54603e-005 ]
3195 : [ 1.58696e-005 ]
3196 : [ 1.40024e-005 ]
3197 : [ 1.68476e-005 ]
3198 : [ 1.57891e-005 ]
3199 : [ 1.65537e-005 ]
3200 : [ 1.48366e-005 ]
3201 : [ 1.63448e-005 ]
3202 : [ 1.60878e-005 ]
3203 : [ 1.50644e-005 ]
3204 : [ 1.43671e-005 ]
3205 : [ 1.68313e-005 ]
3206 : [ 1.66589e-005 ]
3207 : [ 1.67622e-005 ]
3208 : [ 1.61705e-005 ]
3209 : [ 1.62888e-005 ]
3210 : [ 1.68991e-005 ]
3211 : [ 1.56909e-005 ]
3212 : [ 1.4657e-005  ]
3213 : [ 1.60317e-005 ]
3214 : [ 1.48729e-005 ]
3215 : [ 1.55584e-005 ]
3216 : [ 1.67991e-005 ]
3217 : [ 1.53169e-005 ]
3218 : [ 1.5844e-005  ]
3219 : [ 1.53972e-005 ]
3220 : [ 1.36217e-005 ]
3221 : [ 1.62513e-005 ]
3222 : [ 1.36622e-005 ]
3223 : [ 1.67405e-005 ]
3224 : [ 1.60625e-005 ]
3225 : [ 1.61358e-005 ]
3226 : [ 1.46501e-005 ]
3227 : [ 1.48808e-005 ]
3228 : [ 1.67644e-005 ]
3229 : [ 1.6982e-005  ]
3230 : [ 1.69075e-005 ]
3231 : [ 1.69675e-005 ]
3232 : [ 1.55858e-005 ]
3233 : [ 1.65341e-005 ]
3234 : [ 1.6324e-005  ]
3235 : [ 1.65608e-005 ]
3236 : [ 1.70762e-005 ]
3237 : [ 1.70991e-005 ]
3238 : [ 1.68043e-005 ]
3239 : [ 1.41968e-005 ]
3240 : [ 1.49486e-005 ]
3241 : [ 1.67897e-005 ]
3242 : [ 1.40769e-005 ]
3243 : [ 1.62341e-005 ]
3244 : [ 1.45681e-005 ]
3245 : [ 1.5226e-005  ]
3246 : [ 1.61727e-005 ]
3247 : [ 1.66717e-005 ]
3248 : [ 1.60465e-005 ]
3249 : [ 1.5584e-005  ]
3250 : [ 1.65829e-005 ]
3251 : [ 1.33567e-005 ]
3252 : [ 1.38675e-005 ]
3253 : [ 1.60207e-005 ]
3254 : [ 1.43416e-005 ]
3255 : [ 1.53997e-005 ]
3256 : [ 1.63462e-005 ]
3257 : [ 1.54984e-005 ]
3258 : [ 1.60204e-005 ]
3259 : [ 1.63352e-005 ]
3260 : [ 1.62385e-005 ]
3261 : [ 1.64034e-005 ]
3262 : [ 1.59402e-005 ]
3263 : [ 1.62038e-005 ]
3264 : [ 1.63642e-005 ]
3265 : [ 1.42436e-005 ]
3266 : [ 1.62267e-005 ]
3267 : [ 1.49788e-005 ]
3268 : [ 1.68358e-005 ]
3269 : [ 1.45745e-005 ]
3270 : [ 1.62566e-005 ]
3271 : [ 1.60982e-005 ]
3272 : [ 1.3647e-005  ]
3273 : [ 1.58547e-005 ]
3274 : [ 1.69973e-005 ]
3275 : [ 1.49123e-005 ]
3276 : [ 1.36743e-005 ]
3277 : [ 1.67363e-005 ]
3278 : [ 1.66021e-005 ]
3279 : [ 1.47196e-005 ]
3280 : [ 1.57948e-005 ]
3281 : [ 1.6028e-005  ]
3282 : [ 1.64609e-005 ]
3283 : [ 1.65969e-005 ]
3284 : [ 1.6417e-005  ]
3285 : [ 1.60654e-005 ]
3286 : [ 1.37808e-005 ]
3287 : [ 1.5467e-005  ]
3288 : [ 1.53961e-005 ]
3289 : [ 1.64044e-005 ]
3290 : [ 1.61871e-005 ]
3291 : [ 1.58468e-005 ]
3292 : [ 1.42976e-005 ]
3293 : [ 1.56317e-005 ]
3294 : [ 1.6144e-005  ]
3295 : [ 1.70412e-005 ]
3296 : [ 1.51428e-005 ]
3297 : [ 1.65422e-005 ]
3298 : [ 1.60775e-005 ]
3299 : [ 1.63484e-005 ]
3300 : [ 1.60273e-005 ]
3301 : [ 1.59547e-005 ]
3302 : [ 1.62001e-005 ]
3303 : [ 1.66325e-005 ]
3304 : [ 1.40386e-005 ]
3305 : [ 1.62477e-005 ]
3306 : [ 1.5618e-005  ]
3307 : [ 1.61799e-005 ]
3308 : [ 1.54697e-005 ]
3309 : [ 1.3627e-005  ]
3310 : [ 1.4077e-005  ]
3311 : [ 1.53678e-005 ]
3312 : [ 1.47563e-005 ]
3313 : [ 1.57018e-005 ]
3314 : [ 1.60254e-005 ]
3315 : [ 1.69359e-005 ]
3316 : [ 1.59549e-005 ]
3317 : [ 1.67288e-005 ]
3318 : [ 1.58016e-005 ]
3319 : [ 1.69884e-005 ]
3320 : [ 1.49716e-005 ]
3321 : [ 1.63538e-005 ]
3322 : [ 1.64691e-005 ]
3323 : [ 1.65814e-005 ]
3324 : [ 1.66013e-005 ]
3325 : [ 1.55495e-005 ]
3326 : [ 1.59963e-005 ]
3327 : [ 1.67177e-005 ]
3328 : [ 1.66199e-005 ]
3329 : [ 1.63112e-005 ]
3330 : [ 1.60445e-005 ]
3331 : [ 1.56895e-005 ]
3332 : [ 1.55375e-005 ]
3333 : [ 1.42196e-005 ]
3334 : [ 1.41932e-005 ]
3335 : [ 1.56778e-005 ]
3336 : [ 1.68556e-005 ]
3337 : [ 1.66504e-005 ]
3338 : [ 1.53865e-005 ]
3339 : [ 1.59857e-005 ]
3340 : [ 1.67952e-005 ]
3341 : [ 1.55034e-005 ]
3342 : [ 1.69e-005    ]
3343 : [ 1.40923e-005 ]
3344 : [ 1.59606e-005 ]
3345 : [ 1.50983e-005 ]
3346 : [ 1.70183e-005 ]
3347 : [ 1.60544e-005 ]
3348 : [ 1.59337e-005 ]
3349 : [ 1.65695e-005 ]
3350 : [ 1.44701e-005 ]
3351 : [ 1.53177e-005 ]
3352 : [ 1.66624e-005 ]
3353 : [ 1.43796e-005 ]
3354 : [ 1.57121e-005 ]
3355 : [ 1.65662e-005 ]
3356 : [ 1.6316e-005  ]
3357 : [ 1.65461e-005 ]
3358 : [ 1.61915e-005 ]
3359 : [ 1.6495e-005  ]
3360 : [ 1.64635e-005 ]
3361 : [ 1.67638e-005 ]
3362 : [ 1.52137e-005 ]
3363 : [ 1.64325e-005 ]
3364 : [ 1.49609e-005 ]
3365 : [ 1.51242e-005 ]
3366 : [ 1.59426e-005 ]
3367 : [ 1.4626e-005  ]
3368 : [ 1.60309e-005 ]
3369 : [ 1.61094e-005 ]
3370 : [ 1.54991e-005 ]
3371 : [ 1.47256e-005 ]
3372 : [ 1.67059e-005 ]
3373 : [ 1.63511e-005 ]
3374 : [ 1.57433e-005 ]
3375 : [ 1.58243e-005 ]
3376 : [ 1.57972e-005 ]
3377 : [ 1.66359e-005 ]
3378 : [ 1.63722e-005 ]
3379 : [ 1.64419e-005 ]
3380 : [ 1.5768e-005  ]
3381 : [ 1.56032e-005 ]
3382 : [ 1.48244e-005 ]
3383 : [ 1.3888e-005  ]
3384 : [ 1.51786e-005 ]
3385 : [ 1.63544e-005 ]
3386 : [ 1.68052e-005 ]
3387 : [ 1.64548e-005 ]
3388 : [ 1.56595e-005 ]
3389 : [ 1.63761e-005 ]
3390 : [ 1.65539e-005 ]
3391 : [ 1.58558e-005 ]
3392 : [ 1.56842e-005 ]
3393 : [ 1.69262e-005 ]
3394 : [ 1.53601e-005 ]
3395 : [ 1.59834e-005 ]
3396 : [ 1.57943e-005 ]
3397 : [ 1.68389e-005 ]
3398 : [ 1.45291e-005 ]
3399 : [ 1.66735e-005 ]
3400 : [ 1.57438e-005 ]
3401 : [ 1.66096e-005 ]
3402 : [ 1.62358e-005 ]
3403 : [ 1.56012e-005 ]
3404 : [ 1.46854e-005 ]
3405 : [ 1.53731e-005 ]
3406 : [ 1.63111e-005 ]
3407 : [ 1.53703e-005 ]
3408 : [ 1.58609e-005 ]
3409 : [ 1.48369e-005 ]
3410 : [ 1.69905e-005 ]
3411 : [ 1.67265e-005 ]
3412 : [ 1.60629e-005 ]
3413 : [ 1.55815e-005 ]
3414 : [ 1.51955e-005 ]
3415 : [ 1.67849e-005 ]
3416 : [ 1.6261e-005  ]
3417 : [ 1.65321e-005 ]
3418 : [ 1.65575e-005 ]
3419 : [ 1.44288e-005 ]
3420 : [ 1.59749e-005 ]
3421 : [ 1.58639e-005 ]
3422 : [ 1.44257e-005 ]
3423 : [ 1.48794e-005 ]
3424 : [ 1.49942e-005 ]
3425 : [ 1.4468e-005  ]
3426 : [ 1.47154e-005 ]
3427 : [ 1.56733e-005 ]
3428 : [ 1.64368e-005 ]
3429 : [ 1.34074e-005 ]
3430 : [ 1.61248e-005 ]
3431 : [ 1.42409e-005 ]
3432 : [ 1.57523e-005 ]
3433 : [ 1.66583e-005 ]
3434 : [ 1.60903e-005 ]
3435 : [ 1.5383e-005  ]
3436 : [ 1.62372e-005 ]
3437 : [ 1.5021e-005  ]
3438 : [ 1.47333e-005 ]
3439 : [ 1.6782e-005  ]
3440 : [ 1.39257e-005 ]
3441 : [ 1.69119e-005 ]
3442 : [ 1.54901e-005 ]
3443 : [ 1.57658e-005 ]
3444 : [ 1.569e-005   ]
3445 : [ 1.53889e-005 ]
3446 : [ 1.58906e-005 ]
3447 : [ 1.66883e-005 ]
3448 : [ 1.58949e-005 ]
3449 : [ 1.60859e-005 ]
3450 : [ 1.66096e-005 ]
3451 : [ 1.70273e-005 ]
3452 : [ 1.54187e-005 ]
3453 : [ 1.56417e-005 ]
3454 : [ 1.6859e-005  ]
3455 : [ 1.5617e-005  ]
3456 : [ 1.60238e-005 ]
3457 : [ 1.57629e-005 ]
3458 : [ 1.59998e-005 ]
3459 : [ 1.59535e-005 ]
3460 : [ 1.45337e-005 ]
3461 : [ 1.61758e-005 ]
3462 : [ 1.5901e-005  ]
3463 : [ 1.68231e-005 ]
3464 : [ 1.51381e-005 ]
3465 : [ 1.64734e-005 ]
3466 : [ 1.53138e-005 ]
3467 : [ 1.65186e-005 ]
3468 : [ 1.38494e-005 ]
3469 : [ 1.55284e-005 ]
3470 : [ 1.60318e-005 ]
3471 : [ 1.70673e-005 ]
3472 : [ 1.64e-005    ]
3473 : [ 1.69453e-005 ]
3474 : [ 1.65892e-005 ]
3475 : [ 1.64917e-005 ]
3476 : [ 1.58011e-005 ]
3477 : [ 1.63388e-005 ]
3478 : [ 1.4565e-005  ]
3479 : [ 1.58679e-005 ]
3480 : [ 1.49249e-005 ]
3481 : [ 1.44755e-005 ]
3482 : [ 1.60261e-005 ]
3483 : [ 1.41857e-005 ]
3484 : [ 1.6107e-005  ]
3485 : [ 1.63499e-005 ]
3486 : [ 1.54061e-005 ]
3487 : [ 1.69945e-005 ]
3488 : [ 1.69258e-005 ]
3489 : [ 1.46053e-005 ]
3490 : [ 1.56694e-005 ]
3491 : [ 1.54266e-005 ]
3492 : [ 1.60613e-005 ]
3493 : [ 1.4118e-005  ]
3494 : [ 1.66265e-005 ]
3495 : [ 1.44572e-005 ]
3496 : [ 1.60437e-005 ]
3497 : [ 1.52707e-005 ]
3498 : [ 1.70353e-005 ]
3499 : [ 1.63353e-005 ]
3500 : [ 1.65274e-005 ]
3501 : [ 1.64596e-005 ]
3502 : [ 1.61182e-005 ]
3503 : [ 1.58658e-005 ]
3504 : [ 1.70911e-005 ]
3505 : [ 1.55057e-005 ]
3506 : [ 1.58515e-005 ]
3507 : [ 1.63452e-005 ]
3508 : [ 1.67116e-005 ]
3509 : [ 1.56892e-005 ]
3510 : [ 1.55458e-005 ]
3511 : [ 1.45122e-005 ]
3512 : [ 1.59038e-005 ]
3513 : [ 1.64429e-005 ]
3514 : [ 1.38962e-005 ]
3515 : [ 1.57135e-005 ]
3516 : [ 1.46662e-005 ]
3517 : [ 1.59012e-005 ]
3518 : [ 1.70241e-005 ]
3519 : [ 1.38436e-005 ]
3520 : [ 1.4416e-005  ]
3521 : [ 1.69925e-005 ]
3522 : [ 1.70609e-005 ]
3523 : [ 1.42776e-005 ]
3524 : [ 1.6595e-005  ]
3525 : [ 1.50079e-005 ]
3526 : [ 1.56255e-005 ]
3527 : [ 1.46177e-005 ]
3528 : [ 1.55606e-005 ]
3529 : [ 1.64761e-005 ]
3530 : [ 1.63207e-005 ]
3531 : [ 1.62323e-005 ]
3532 : [ 1.60867e-005 ]
3533 : [ 1.67098e-005 ]
3534 : [ 1.68373e-005 ]
3535 : [ 1.65332e-005 ]
3536 : [ 1.45702e-005 ]
3537 : [ 1.4499e-005  ]
3538 : [ 1.60855e-005 ]
3539 : [ 1.42411e-005 ]
3540 : [ 1.49745e-005 ]
3541 : [ 1.42035e-005 ]
3542 : [ 1.55039e-005 ]
3543 : [ 1.65996e-005 ]
3544 : [ 1.64641e-005 ]
3545 : [ 1.69051e-005 ]
3546 : [ 1.69176e-005 ]
3547 : [ 1.52366e-005 ]
3548 : [ 1.59272e-005 ]
3549 : [ 1.55276e-005 ]
3550 : [ 1.6322e-005  ]
3551 : [ 1.40199e-005 ]
3552 : [ 1.61687e-005 ]
3553 : [ 1.41405e-005 ]
3554 : [ 1.58717e-005 ]
3555 : [ 1.66063e-005 ]
3556 : [ 1.62678e-005 ]
3557 : [ 1.69372e-005 ]
3558 : [ 1.54692e-005 ]
3559 : [ 1.58835e-005 ]
3560 : [ 1.52245e-005 ]
3561 : [ 1.66642e-005 ]
3562 : [ 1.63627e-005 ]
3563 : [ 1.65641e-005 ]
3564 : [ 1.67756e-005 ]
3565 : [ 1.57027e-005 ]
3566 : [ 1.68318e-005 ]
3567 : [ 1.64445e-005 ]
3568 : [ 1.63266e-005 ]
3569 : [ 1.67832e-005 ]
3570 : [ 1.49454e-005 ]
3571 : [ 1.51588e-005 ]
3572 : [ 1.55676e-005 ]
3573 : [ 1.61689e-005 ]
3574 : [ 1.58619e-005 ]
3575 : [ 1.67146e-005 ]
3576 : [ 1.55642e-005 ]
3577 : [ 1.68796e-005 ]
3578 : [ 1.62938e-005 ]
3579 : [ 1.61076e-005 ]
3580 : [ 1.58899e-005 ]
3581 : [ 1.65291e-005 ]
3582 : [ 1.6675e-005  ]
3583 : [ 1.70603e-005 ]
3584 : [ 1.52416e-005 ]
3585 : [ 1.65146e-005 ]
3586 : [ 1.42729e-005 ]
3587 : [ 1.37936e-005 ]
3588 : [ 1.46534e-005 ]
3589 : [ 1.68983e-005 ]
3590 : [ 1.62912e-005 ]
3591 : [ 1.36806e-005 ]
3592 : [ 1.51641e-005 ]
3593 : [ 1.47209e-005 ]
3594 : [ 1.62472e-005 ]
3595 : [ 1.67632e-005 ]
3596 : [ 1.36747e-005 ]
3597 : [ 1.64832e-005 ]
3598 : [ 1.55401e-005 ]
3599 : [ 1.59097e-005 ]
3600 : [ 1.68127e-005 ]
3601 : [ 1.43757e-005 ]
3602 : [ 1.67067e-005 ]
3603 : [ 1.47208e-005 ]
3604 : [ 1.70679e-005 ]
3605 : [ 1.70009e-005 ]
3606 : [ 1.65741e-005 ]
3607 : [ 1.59333e-005 ]
3608 : [ 1.60961e-005 ]
3609 : [ 1.44305e-005 ]
3610 : [ 1.62463e-005 ]
3611 : [ 1.63084e-005 ]
3612 : [ 1.58174e-005 ]
3613 : [ 1.66822e-005 ]
3614 : [ 1.52216e-005 ]
3615 : [ 1.60524e-005 ]
3616 : [ 1.62491e-005 ]
3617 : [ 1.68938e-005 ]
3618 : [ 1.50078e-005 ]
3619 : [ 1.50079e-005 ]
3620 : [ 1.46193e-005 ]
3621 : [ 1.61085e-005 ]
3622 : [ 1.40692e-005 ]
3623 : [ 1.54617e-005 ]
3624 : [ 1.39943e-005 ]
3625 : [ 1.62019e-005 ]
3626 : [ 1.45172e-005 ]
3627 : [ 1.61225e-005 ]
3628 : [ 1.63074e-005 ]
3629 : [ 1.42698e-005 ]
3630 : [ 1.63983e-005 ]
3631 : [ 1.59839e-005 ]
3632 : [ 1.41592e-005 ]
3633 : [ 1.5513e-005  ]
3634 : [ 1.58214e-005 ]
3635 : [ 1.39754e-005 ]
3636 : [ 1.48878e-005 ]
3637 : [ 1.41452e-005 ]
3638 : [ 1.63914e-005 ]
3639 : [ 1.63366e-005 ]
3640 : [ 1.64346e-005 ]
3641 : [ 1.59063e-005 ]
3642 : [ 1.55923e-005 ]
3643 : [ 1.67719e-005 ]
3644 : [ 1.53374e-005 ]
3645 : [ 1.68012e-005 ]
3646 : [ 1.5328e-005  ]
3647 : [ 1.68911e-005 ]
3648 : [ 1.58518e-005 ]
3649 : [ 1.70185e-005 ]
3650 : [ 1.51381e-005 ]
3651 : [ 1.42842e-005 ]
3652 : [ 1.61113e-005 ]
3653 : [ 1.60817e-005 ]
3654 : [ 1.49941e-005 ]
3655 : [ 1.7005e-005  ]
3656 : [ 1.57468e-005 ]
3657 : [ 1.63945e-005 ]
3658 : [ 1.62551e-005 ]
3659 : [ 1.49569e-005 ]
3660 : [ 1.69152e-005 ]
3661 : [ 1.53207e-005 ]
3662 : [ 1.58634e-005 ]
3663 : [ 1.57926e-005 ]
3664 : [ 1.66725e-005 ]
3665 : [ 1.60853e-005 ]
3666 : [ 1.61925e-005 ]
3667 : [ 1.61721e-005 ]
3668 : [ 1.54287e-005 ]
3669 : [ 1.59819e-005 ]
3670 : [ 1.60282e-005 ]
3671 : [ 1.6054e-005  ]
3672 : [ 1.50024e-005 ]
3673 : [ 1.61988e-005 ]
3674 : [ 1.65361e-005 ]
3675 : [ 1.65958e-005 ]
3676 : [ 1.53282e-005 ]
3677 : [ 1.67541e-005 ]
3678 : [ 1.6469e-005  ]
3679 : [ 1.68844e-005 ]
3680 : [ 1.61559e-005 ]
3681 : [ 1.68843e-005 ]
3682 : [ 1.6164e-005  ]
3683 : [ 1.62969e-005 ]
3684 : [ 1.67588e-005 ]
3685 : [ 1.64024e-005 ]
3686 : [ 1.6038e-005  ]
3687 : [ 1.69229e-005 ]
3688 : [ 1.67658e-005 ]
3689 : [ 1.64818e-005 ]
3690 : [ 1.41154e-005 ]
3691 : [ 1.63986e-005 ]
3692 : [ 1.53093e-005 ]
3693 : [ 1.63746e-005 ]
3694 : [ 1.38701e-005 ]
3695 : [ 1.55106e-005 ]
3696 : [ 1.46785e-005 ]
3697 : [ 1.57808e-005 ]
3698 : [ 1.7008e-005  ]
3699 : [ 1.68039e-005 ]
3700 : [ 1.58738e-005 ]
3701 : [ 1.51148e-005 ]
3702 : [ 1.59313e-005 ]
3703 : [ 1.61941e-005 ]
3704 : [ 1.65948e-005 ]
3705 : [ 1.57365e-005 ]
3706 : [ 1.65922e-005 ]
3707 : [ 1.6104e-005  ]
3708 : [ 1.66008e-005 ]
3709 : [ 1.56707e-005 ]
3710 : [ 1.62906e-005 ]
3711 : [ 1.64472e-005 ]
3712 : [ 1.46321e-005 ]
3713 : [ 1.66941e-005 ]
3714 : [ 1.55718e-005 ]
3715 : [ 1.61913e-005 ]
3716 : [ 1.50978e-005 ]
3717 : [ 1.65758e-005 ]
3718 : [ 1.53835e-005 ]
3719 : [ 1.63352e-005 ]
3720 : [ 1.45934e-005 ]
3721 : [ 1.65513e-005 ]
3722 : [ 1.62539e-005 ]
3723 : [ 1.57673e-005 ]
3724 : [ 1.52662e-005 ]
3725 : [ 1.43476e-005 ]
3726 : [ 1.52315e-005 ]
3727 : [ 1.59317e-005 ]
3728 : [ 1.60026e-005 ]
3729 : [ 1.70448e-005 ]
3730 : [ 1.61062e-005 ]
3731 : [ 1.55122e-005 ]
3732 : [ 1.65031e-005 ]
3733 : [ 1.47453e-005 ]
3734 : [ 1.64181e-005 ]
3735 : [ 1.39573e-005 ]
3736 : [ 1.65861e-005 ]
3737 : [ 1.45794e-005 ]
3738 : [ 1.64825e-005 ]
3739 : [ 1.62865e-005 ]
3740 : [ 1.55235e-005 ]
3741 : [ 1.63772e-005 ]
3742 : [ 1.63217e-005 ]
3743 : [ 1.63145e-005 ]
3744 : [ 1.67744e-005 ]
3745 : [ 1.6016e-005  ]
3746 : [ 1.57994e-005 ]
3747 : [ 1.64215e-005 ]
3748 : [ 1.70611e-005 ]
3749 : [ 1.5744e-005  ]
3750 : [ 1.51165e-005 ]
3751 : [ 1.68109e-005 ]
3752 : [ 1.59798e-005 ]
3753 : [ 1.46087e-005 ]
3754 : [ 1.46591e-005 ]
3755 : [ 1.66044e-005 ]
3756 : [ 1.59857e-005 ]
3757 : [ 1.68663e-005 ]
3758 : [ 1.61121e-005 ]
3759 : [ 1.49586e-005 ]
3760 : [ 1.69871e-005 ]
3761 : [ 1.61478e-005 ]
3762 : [ 1.678e-005   ]
3763 : [ 1.60492e-005 ]
3764 : [ 1.52267e-005 ]
3765 : [ 1.62452e-005 ]
3766 : [ 1.49858e-005 ]
3767 : [ 1.58901e-005 ]
3768 : [ 1.59516e-005 ]
3769 : [ 1.64452e-005 ]
3770 : [ 1.51593e-005 ]
3771 : [ 1.67221e-005 ]
3772 : [ 1.54046e-005 ]
3773 : [ 1.62191e-005 ]
3774 : [ 1.51279e-005 ]
3775 : [ 1.6163e-005  ]
3776 : [ 1.60192e-005 ]
3777 : [ 1.51601e-005 ]
3778 : [ 1.59905e-005 ]
3779 : [ 1.63295e-005 ]
3780 : [ 1.69404e-005 ]
3781 : [ 1.57545e-005 ]
3782 : [ 1.56851e-005 ]
3783 : [ 1.58567e-005 ]
3784 : [ 1.51319e-005 ]
3785 : [ 1.51477e-005 ]
3786 : [ 1.56434e-005 ]
3787 : [ 1.653e-005   ]
3788 : [ 1.6183e-005  ]
3789 : [ 1.42905e-005 ]
3790 : [ 1.5915e-005  ]
3791 : [ 1.62151e-005 ]
3792 : [ 1.63013e-005 ]
3793 : [ 1.64469e-005 ]
3794 : [ 1.379e-005   ]
3795 : [ 1.67303e-005 ]
3796 : [ 1.44772e-005 ]
3797 : [ 1.53564e-005 ]
3798 : [ 1.62795e-005 ]
3799 : [ 1.62747e-005 ]
3800 : [ 1.58309e-005 ]
3801 : [ 1.37189e-005 ]
3802 : [ 1.55404e-005 ]
3803 : [ 1.50373e-005 ]
3804 : [ 1.71273e-005 ]
3805 : [ 1.60637e-005 ]
3806 : [ 1.50684e-005 ]
3807 : [ 1.5656e-005  ]
3808 : [ 1.56019e-005 ]
3809 : [ 1.47738e-005 ]
3810 : [ 1.53303e-005 ]
3811 : [ 1.68211e-005 ]
3812 : [ 1.66681e-005 ]
3813 : [ 1.448e-005   ]
3814 : [ 1.65258e-005 ]
3815 : [ 1.62319e-005 ]
3816 : [ 1.41688e-005 ]
3817 : [ 1.57008e-005 ]
3818 : [ 1.7021e-005  ]
3819 : [ 1.6247e-005  ]
3820 : [ 1.51137e-005 ]
3821 : [ 1.60018e-005 ]
3822 : [ 1.67513e-005 ]
3823 : [ 1.71524e-005 ]
3824 : [ 1.59266e-005 ]
3825 : [ 1.66209e-005 ]
3826 : [ 1.47994e-005 ]
3827 : [ 1.5498e-005  ]
3828 : [ 1.61592e-005 ]
3829 : [ 1.50788e-005 ]
3830 : [ 1.55596e-005 ]
3831 : [ 1.55618e-005 ]
3832 : [ 1.606e-005   ]
3833 : [ 1.63138e-005 ]
3834 : [ 1.66684e-005 ]
3835 : [ 1.47537e-005 ]
3836 : [ 1.58605e-005 ]
3837 : [ 1.66289e-005 ]
3838 : [ 1.61263e-005 ]
3839 : [ 1.67181e-005 ]
3840 : [ 1.64157e-005 ]
3841 : [ 1.67553e-005 ]
3842 : [ 1.52786e-005 ]
3843 : [ 1.64149e-005 ]
3844 : [ 1.60926e-005 ]
3845 : [ 1.60427e-005 ]
3846 : [ 1.63933e-005 ]
3847 : [ 1.53622e-005 ]
3848 : [ 1.61024e-005 ]
3849 : [ 1.66789e-005 ]
3850 : [ 1.56898e-005 ]
3851 : [ 1.42795e-005 ]
3852 : [ 1.65126e-005 ]
3853 : [ 1.65632e-005 ]
3854 : [ 1.60517e-005 ]
3855 : [ 1.62997e-005 ]
3856 : [ 1.63183e-005 ]
3857 : [ 1.53719e-005 ]
3858 : [ 1.63047e-005 ]
3859 : [ 1.61108e-005 ]
3860 : [ 1.63364e-005 ]
3861 : [ 1.45948e-005 ]
3862 : [ 1.6383e-005  ]
3863 : [ 1.41577e-005 ]
3864 : [ 1.57174e-005 ]
3865 : [ 1.60343e-005 ]
3866 : [ 1.59544e-005 ]
3867 : [ 1.61283e-005 ]
3868 : [ 1.6361e-005  ]
3869 : [ 1.61336e-005 ]
3870 : [ 1.63195e-005 ]
3871 : [ 1.44568e-005 ]
3872 : [ 1.40238e-005 ]
3873 : [ 1.65587e-005 ]
3874 : [ 1.65919e-005 ]
3875 : [ 1.52367e-005 ]
3876 : [ 1.62637e-005 ]
3877 : [ 1.46953e-005 ]
3878 : [ 1.63754e-005 ]
3879 : [ 1.44379e-005 ]
3880 : [ 1.69526e-005 ]
3881 : [ 1.65608e-005 ]
3882 : [ 1.59544e-005 ]
3883 : [ 1.58633e-005 ]
3884 : [ 1.51586e-005 ]
3885 : [ 1.5947e-005  ]
3886 : [ 1.69255e-005 ]
3887 : [ 1.48578e-005 ]
3888 : [ 1.39468e-005 ]
3889 : [ 1.50578e-005 ]
3890 : [ 1.46033e-005 ]
3891 : [ 1.42713e-005 ]
3892 : [ 1.63905e-005 ]
3893 : [ 1.60596e-005 ]
3894 : [ 1.63501e-005 ]
3895 : [ 1.46429e-005 ]
3896 : [ 1.65853e-005 ]
3897 : [ 1.39241e-005 ]
3898 : [ 1.59362e-005 ]
3899 : [ 1.42586e-005 ]
3900 : [ 1.64026e-005 ]
3901 : [ 1.53488e-005 ]
3902 : [ 1.55712e-005 ]
3903 : [ 1.52516e-005 ]
3904 : [ 1.61796e-005 ]
3905 : [ 1.44019e-005 ]
3906 : [ 1.67479e-005 ]
3907 : [ 1.40236e-005 ]
3908 : [ 1.67635e-005 ]
3909 : [ 1.58575e-005 ]
3910 : [ 1.61646e-005 ]
3911 : [ 1.37679e-005 ]
3912 : [ 1.5899e-005  ]
3913 : [ 1.64284e-005 ]
3914 : [ 1.58453e-005 ]
3915 : [ 1.56456e-005 ]
3916 : [ 1.56613e-005 ]
3917 : [ 1.68562e-005 ]
3918 : [ 1.62979e-005 ]
3919 : [ 1.5156e-005  ]
3920 : [ 1.68693e-005 ]
3921 : [ 1.62004e-005 ]
3922 : [ 1.61952e-005 ]
3923 : [ 1.33912e-005 ]
3924 : [ 1.66371e-005 ]
3925 : [ 1.56777e-005 ]
3926 : [ 1.61223e-005 ]
3927 : [ 1.49284e-005 ]
3928 : [ 1.64236e-005 ]
3929 : [ 1.5565e-005  ]
3930 : [ 1.62704e-005 ]
3931 : [ 1.7037e-005  ]
3932 : [ 1.64792e-005 ]
3933 : [ 1.70095e-005 ]
3934 : [ 1.67059e-005 ]
3935 : [ 1.59468e-005 ]
3936 : [ 1.33941e-005 ]
3937 : [ 1.70348e-005 ]
3938 : [ 1.61036e-005 ]
3939 : [ 1.49135e-005 ]
3940 : [ 1.68396e-005 ]
3941 : [ 1.63914e-005 ]
3942 : [ 1.58121e-005 ]
3943 : [ 1.57704e-005 ]
3944 : [ 1.4332e-005  ]
3945 : [ 1.595e-005   ]
3946 : [ 1.37018e-005 ]
3947 : [ 1.6484e-005  ]
3948 : [ 1.61013e-005 ]
3949 : [ 1.47679e-005 ]
3950 : [ 1.66763e-005 ]
3951 : [ 1.60434e-005 ]
3952 : [ 1.51148e-005 ]
3953 : [ 1.55577e-005 ]
3954 : [ 1.64454e-005 ]
3955 : [ 1.58721e-005 ]
3956 : [ 1.639e-005   ]
3957 : [ 1.59214e-005 ]
3958 : [ 1.64577e-005 ]
3959 : [ 1.60902e-005 ]
3960 : [ 1.42041e-005 ]
3961 : [ 1.6347e-005  ]
3962 : [ 1.62537e-005 ]
3963 : [ 1.6473e-005  ]
3964 : [ 1.63386e-005 ]
3965 : [ 1.49251e-005 ]
3966 : [ 1.62253e-005 ]
3967 : [ 1.6178e-005  ]
3968 : [ 1.43772e-005 ]
3969 : [ 1.54666e-005 ]
3970 : [ 1.64983e-005 ]
3971 : [ 1.66686e-005 ]
3972 : [ 1.65297e-005 ]
3973 : [ 1.59798e-005 ]
3974 : [ 1.60676e-005 ]
3975 : [ 1.64153e-005 ]
3976 : [ 1.70069e-005 ]
3977 : [ 1.52166e-005 ]
3978 : [ 1.52443e-005 ]
3979 : [ 1.70636e-005 ]
3980 : [ 1.63833e-005 ]
3981 : [ 1.61995e-005 ]
3982 : [ 1.5812e-005  ]
3983 : [ 1.55563e-005 ]
3984 : [ 1.41178e-005 ]
3985 : [ 1.60668e-005 ]
3986 : [ 1.58013e-005 ]
3987 : [ 1.61481e-005 ]
3988 : [ 1.64009e-005 ]
3989 : [ 1.61711e-005 ]
3990 : [ 1.67211e-005 ]
3991 : [ 1.59073e-005 ]
3992 : [ 1.42017e-005 ]
3993 : [ 1.5229e-005  ]
3994 : [ 1.47914e-005 ]
3995 : [ 1.64437e-005 ]
3996 : [ 1.58553e-005 ]
3997 : [ 1.44398e-005 ]
3998 : [ 1.48713e-005 ]
3999 : [ 1.67695e-005 ]
4000 : [ 1.59604e-005 ]
4001 : [ 1.51027e-005 ]
4002 : [ 1.51204e-005 ]
4003 : [ 1.58443e-005 ]
4004 : [ 1.6018e-005  ]
4005 : [ 1.68869e-005 ]
4006 : [ 1.60766e-005 ]
4007 : [ 1.61952e-005 ]
4008 : [ 1.68132e-005 ]
4009 : [ 1.59433e-005 ]
4010 : [ 1.5517e-005  ]
4011 : [ 1.60006e-005 ]
4012 : [ 1.58599e-005 ]
4013 : [ 1.69446e-005 ]
4014 : [ 1.63238e-005 ]
4015 : [ 1.71411e-005 ]
4016 : [ 1.47421e-005 ]
4017 : [ 1.57606e-005 ]
4018 : [ 1.5974e-005  ]
4019 : [ 1.53236e-005 ]
4020 : [ 1.45527e-005 ]
4021 : [ 1.70017e-005 ]
4022 : [ 1.42061e-005 ]
4023 : [ 1.70246e-005 ]
4024 : [ 1.57036e-005 ]
4025 : [ 1.61932e-005 ]
4026 : [ 1.64303e-005 ]
4027 : [ 1.59603e-005 ]
4028 : [ 1.42944e-005 ]
4029 : [ 1.6284e-005  ]
4030 : [ 1.69201e-005 ]
4031 : [ 1.65527e-005 ]
4032 : [ 1.57095e-005 ]
4033 : [ 1.57547e-005 ]
4034 : [ 1.68716e-005 ]
4035 : [ 1.68055e-005 ]
4036 : [ 1.59767e-005 ]
4037 : [ 1.55704e-005 ]
4038 : [ 1.6199e-005  ]
4039 : [ 1.6655e-005  ]
4040 : [ 1.69818e-005 ]
4041 : [ 1.60536e-005 ]
4042 : [ 1.35989e-005 ]
4043 : [ 1.6299e-005  ]
4044 : [ 1.46687e-005 ]
4045 : [ 1.65784e-005 ]
4046 : [ 1.61158e-005 ]
4047 : [ 1.66891e-005 ]
4048 : [ 1.70708e-005 ]
4049 : [ 1.58892e-005 ]
4050 : [ 1.67174e-005 ]
4051 : [ 1.62809e-005 ]
4052 : [ 1.35384e-005 ]
4053 : [ 1.63039e-005 ]
4054 : [ 1.60349e-005 ]
4055 : [ 1.55986e-005 ]
4056 : [ 1.69229e-005 ]
4057 : [ 1.69176e-005 ]
4058 : [ 1.63645e-005 ]
4059 : [ 1.628e-005   ]
4060 : [ 1.64432e-005 ]
4061 : [ 1.70894e-005 ]
4062 : [ 1.59885e-005 ]
4063 : [ 1.66747e-005 ]
4064 : [ 1.39005e-005 ]
4065 : [ 1.66603e-005 ]
4066 : [ 1.60785e-005 ]
4067 : [ 1.66078e-005 ]
4068 : [ 1.51408e-005 ]
4069 : [ 1.50752e-005 ]
4070 : [ 1.66312e-005 ]
4071 : [ 1.54905e-005 ]
4072 : [ 1.46531e-005 ]
4073 : [ 1.58628e-005 ]
4074 : [ 1.58857e-005 ]
4075 : [ 1.55652e-005 ]
4076 : [ 1.69974e-005 ]
4077 : [ 1.62306e-005 ]
4078 : [ 1.64046e-005 ]
4079 : [ 1.62626e-005 ]
4080 : [ 1.61205e-005 ]
4081 : [ 1.65294e-005 ]
4082 : [ 1.61989e-005 ]
4083 : [ 1.63732e-005 ]
4084 : [ 1.61803e-005 ]
4085 : [ 1.62378e-005 ]
4086 : [ 1.63183e-005 ]
4087 : [ 1.54674e-005 ]
4088 : [ 1.57335e-005 ]
4089 : [ 1.49591e-005 ]
4090 : [ 1.56706e-005 ]
4091 : [ 1.462e-005   ]
4092 : [ 1.56093e-005 ]
4093 : [ 1.59419e-005 ]
4094 : [ 1.54644e-005 ]
4095 : [ 1.68898e-005 ]
4096 : [ 1.60966e-005 ]
4097 : [ 1.60053e-005 ]
4098 : [ 1.64703e-005 ]
4099 : [ 1.45172e-005 ]
4100 : [ 1.58171e-005 ]
4101 : [ 1.49211e-005 ]
4102 : [ 1.5789e-005  ]
4103 : [ 1.5768e-005  ]
4104 : [ 1.43595e-005 ]
4105 : [ 1.63499e-005 ]
4106 : [ 1.62697e-005 ]
4107 : [ 1.5469e-005  ]
4108 : [ 1.52403e-005 ]
4109 : [ 1.46573e-005 ]
4110 : [ 1.6378e-005  ]
4111 : [ 1.39427e-005 ]
4112 : [ 1.62746e-005 ]
4113 : [ 1.41523e-005 ]
4114 : [ 1.59375e-005 ]
4115 : [ 1.67135e-005 ]
4116 : [ 1.68441e-005 ]
4117 : [ 1.68623e-005 ]
4118 : [ 1.62716e-005 ]
4119 : [ 1.59341e-005 ]
4120 : [ 1.51964e-005 ]
4121 : [ 1.59755e-005 ]
4122 : [ 1.65019e-005 ]
4123 : [ 1.62029e-005 ]
4124 : [ 1.61293e-005 ]
4125 : [ 1.33938e-005 ]
4126 : [ 1.58571e-005 ]
4127 : [ 1.5698e-005  ]
4128 : [ 1.70155e-005 ]
4129 : [ 1.67529e-005 ]
4130 : [ 1.7087e-005  ]
4131 : [ 1.60549e-005 ]
4132 : [ 1.59846e-005 ]
4133 : [ 1.48819e-005 ]
4134 : [ 1.37971e-005 ]
4135 : [ 1.48306e-005 ]
4136 : [ 1.38187e-005 ]
4137 : [ 1.47564e-005 ]
4138 : [ 1.50447e-005 ]
4139 : [ 1.45222e-005 ]
4140 : [ 1.49824e-005 ]
4141 : [ 1.70813e-005 ]
4142 : [ 1.63032e-005 ]
4143 : [ 1.46979e-005 ]
4144 : [ 1.55344e-005 ]
4145 : [ 1.69669e-005 ]
4146 : [ 1.47806e-005 ]
4147 : [ 1.70535e-005 ]
4148 : [ 1.57671e-005 ]
4149 : [ 1.55947e-005 ]
4150 : [ 1.57802e-005 ]
4151 : [ 1.54762e-005 ]
4152 : [ 1.48587e-005 ]
4153 : [ 1.34898e-005 ]
4154 : [ 1.61436e-005 ]
4155 : [ 1.62539e-005 ]
4156 : [ 1.45049e-005 ]
4157 : [ 1.37965e-005 ]
4158 : [ 1.62636e-005 ]
4159 : [ 1.61181e-005 ]
4160 : [ 1.69643e-005 ]
4161 : [ 1.57585e-005 ]
4162 : [ 1.39894e-005 ]
4163 : [ 1.62062e-005 ]
4164 : [ 1.69048e-005 ]
4165 : [ 1.69686e-005 ]
4166 : [ 1.61358e-005 ]
4167 : [ 1.41052e-005 ]
4168 : [ 1.65298e-005 ]
4169 : [ 1.45022e-005 ]
4170 : [ 1.62841e-005 ]
4171 : [ 1.41507e-005 ]
4172 : [ 1.56838e-005 ]
4173 : [ 1.45029e-005 ]
4174 : [ 1.69913e-005 ]
4175 : [ 1.58971e-005 ]
4176 : [ 1.58055e-005 ]
4177 : [ 1.68041e-005 ]
4178 : [ 1.48572e-005 ]
4179 : [ 1.5194e-005  ]
4180 : [ 1.66203e-005 ]
4181 : [ 1.62307e-005 ]
4182 : [ 1.619e-005   ]
4183 : [ 1.69329e-005 ]
4184 : [ 1.67241e-005 ]
4185 : [ 1.51787e-005 ]
4186 : [ 1.62271e-005 ]
4187 : [ 1.61223e-005 ]
4188 : [ 1.53509e-005 ]
4189 : [ 1.65241e-005 ]
4190 : [ 1.65765e-005 ]
4191 : [ 1.50529e-005 ]
4192 : [ 1.67031e-005 ]
4193 : [ 1.38065e-005 ]
4194 : [ 1.45675e-005 ]
4195 : [ 1.57635e-005 ]
4196 : [ 1.66068e-005 ]
4197 : [ 1.50556e-005 ]
4198 : [ 1.58866e-005 ]
4199 : [ 1.70325e-005 ]
4200 : [ 1.59902e-005 ]
4201 : [ 1.57865e-005 ]
4202 : [ 1.57126e-005 ]
4203 : [ 1.48803e-005 ]
4204 : [ 1.59731e-005 ]
4205 : [ 1.63832e-005 ]
4206 : [ 1.47639e-005 ]
4207 : [ 1.58286e-005 ]
4208 : [ 1.66535e-005 ]
4209 : [ 1.3351e-005  ]
4210 : [ 1.55908e-005 ]
4211 : [ 1.69126e-005 ]
4212 : [ 1.6779e-005  ]
4213 : [ 1.67911e-005 ]
4214 : [ 1.61246e-005 ]
4215 : [ 1.62245e-005 ]
4216 : [ 1.59309e-005 ]
4217 : [ 1.59252e-005 ]
4218 : [ 1.62474e-005 ]
4219 : [ 1.55128e-005 ]
4220 : [ 1.43809e-005 ]
4221 : [ 1.62201e-005 ]
4222 : [ 1.33436e-005 ]
4223 : [ 1.52037e-005 ]
4224 : [ 1.47964e-005 ]
4225 : [ 1.60191e-005 ]
4226 : [ 1.47773e-005 ]
4227 : [ 1.62107e-005 ]
4228 : [ 1.69397e-005 ]
4229 : [ 1.68803e-005 ]
4230 : [ 1.5867e-005  ]
4231 : [ 1.60493e-005 ]
4232 : [ 1.63392e-005 ]
4233 : [ 1.59373e-005 ]
4234 : [ 1.48525e-005 ]
4235 : [ 1.6203e-005  ]
4236 : [ 1.66553e-005 ]
4237 : [ 1.59618e-005 ]
4238 : [ 1.55036e-005 ]
4239 : [ 1.57404e-005 ]
4240 : [ 1.61456e-005 ]
4241 : [ 1.60279e-005 ]
4242 : [ 1.69e-005    ]
4243 : [ 1.6069e-005  ]
4244 : [ 1.51845e-005 ]
4245 : [ 1.61973e-005 ]
4246 : [ 1.43979e-005 ]
4247 : [ 1.61657e-005 ]
4248 : [ 1.5695e-005  ]
4249 : [ 1.61619e-005 ]
4250 : [ 1.61148e-005 ]
4251 : [ 1.6669e-005  ]
4252 : [ 1.62117e-005 ]
4253 : [ 1.59852e-005 ]
4254 : [ 1.59135e-005 ]
4255 : [ 1.54367e-005 ]
4256 : [ 1.68385e-005 ]
4257 : [ 1.6406e-005  ]
4258 : [ 1.37853e-005 ]
4259 : [ 1.66818e-005 ]
4260 : [ 1.59663e-005 ]
4261 : [ 1.63903e-005 ]
4262 : [ 1.51745e-005 ]
4263 : [ 1.51644e-005 ]
4264 : [ 1.45821e-005 ]
4265 : [ 1.68922e-005 ]
4266 : [ 1.58436e-005 ]
4267 : [ 1.71296e-005 ]
4268 : [ 1.63581e-005 ]
4269 : [ 1.58218e-005 ]
4270 : [ 1.54351e-005 ]
4271 : [ 1.3814e-005  ]
4272 : [ 1.60511e-005 ]
4273 : [ 1.6522e-005  ]
4274 : [ 1.43633e-005 ]
4275 : [ 1.52437e-005 ]
4276 : [ 1.56162e-005 ]
4277 : [ 1.53137e-005 ]
4278 : [ 1.38332e-005 ]
4279 : [ 1.59347e-005 ]
4280 : [ 1.68419e-005 ]
4281 : [ 1.64993e-005 ]
4282 : [ 1.66819e-005 ]
4283 : [ 1.66771e-005 ]
4284 : [ 1.43663e-005 ]
4285 : [ 1.55932e-005 ]
4286 : [ 1.45955e-005 ]
4287 : [ 1.65613e-005 ]
4288 : [ 1.54272e-005 ]
4289 : [ 1.53754e-005 ]
4290 : [ 1.60827e-005 ]
4291 : [ 1.60936e-005 ]
4292 : [ 1.63373e-005 ]
4293 : [ 1.65133e-005 ]
4294 : [ 1.44857e-005 ]
4295 : [ 1.62193e-005 ]
4296 : [ 1.46163e-005 ]
4297 : [ 1.5253e-005  ]
4298 : [ 1.68668e-005 ]
4299 : [ 1.5557e-005  ]
4300 : [ 1.48369e-005 ]
4301 : [ 1.56787e-005 ]
4302 : [ 1.52755e-005 ]
4303 : [ 1.55448e-005 ]
4304 : [ 1.59096e-005 ]
4305 : [ 1.37812e-005 ]
4306 : [ 1.57647e-005 ]
4307 : [ 1.63217e-005 ]
4308 : [ 1.53573e-005 ]
4309 : [ 1.66155e-005 ]
4310 : [ 1.59574e-005 ]
4311 : [ 1.65846e-005 ]
4312 : [ 1.71138e-005 ]
4313 : [ 1.56996e-005 ]
4314 : [ 1.68528e-005 ]
4315 : [ 1.40977e-005 ]
4316 : [ 1.50058e-005 ]
4317 : [ 1.69026e-005 ]
4318 : [ 1.66388e-005 ]
4319 : [ 1.67102e-005 ]
4320 : [ 1.54997e-005 ]
4321 : [ 1.64186e-005 ]
4322 : [ 1.64259e-005 ]
4323 : [ 1.35717e-005 ]
4324 : [ 1.62072e-005 ]
4325 : [ 1.62926e-005 ]
4326 : [ 1.37171e-005 ]
4327 : [ 1.67856e-005 ]
4328 : [ 1.58694e-005 ]
4329 : [ 1.44252e-005 ]
4330 : [ 1.63121e-005 ]
4331 : [ 1.56517e-005 ]
4332 : [ 1.65199e-005 ]
4333 : [ 1.59905e-005 ]
4334 : [ 1.59701e-005 ]
4335 : [ 1.55475e-005 ]
4336 : [ 1.58937e-005 ]
4337 : [ 1.49104e-005 ]
4338 : [ 1.60527e-005 ]
4339 : [ 1.62451e-005 ]
4340 : [ 1.44672e-005 ]
4341 : [ 1.55198e-005 ]
4342 : [ 1.6272e-005  ]
4343 : [ 1.51987e-005 ]
4344 : [ 1.58131e-005 ]
4345 : [ 1.58183e-005 ]
4346 : [ 1.63623e-005 ]
4347 : [ 1.47975e-005 ]
4348 : [ 1.47313e-005 ]
4349 : [ 1.63064e-005 ]
4350 : [ 1.47825e-005 ]
4351 : [ 1.53277e-005 ]
4352 : [ 1.5825e-005  ]
4353 : [ 1.45322e-005 ]
4354 : [ 1.53689e-005 ]
4355 : [ 1.61647e-005 ]
4356 : [ 1.66932e-005 ]
4357 : [ 1.47543e-005 ]
4358 : [ 1.63812e-005 ]
4359 : [ 1.44728e-005 ]
4360 : [ 1.64823e-005 ]
4361 : [ 1.59011e-005 ]
4362 : [ 1.52071e-005 ]
4363 : [ 1.5303e-005  ]
4364 : [ 1.60364e-005 ]
4365 : [ 1.57116e-005 ]
4366 : [ 1.57107e-005 ]
4367 : [ 1.40719e-005 ]
4368 : [ 1.66735e-005 ]
4369 : [ 1.6002e-005  ]
4370 : [ 1.59017e-005 ]
4371 : [ 1.54961e-005 ]
4372 : [ 1.66191e-005 ]
4373 : [ 1.66492e-005 ]
4374 : [ 1.60428e-005 ]
4375 : [ 1.57713e-005 ]
4376 : [ 1.58678e-005 ]
4377 : [ 1.60961e-005 ]
4378 : [ 1.64394e-005 ]
4379 : [ 1.66947e-005 ]
4380 : [ 1.63543e-005 ]
4381 : [ 1.60188e-005 ]
4382 : [ 1.69569e-005 ]
4383 : [ 1.45841e-005 ]
4384 : [ 1.60738e-005 ]
4385 : [ 1.66693e-005 ]
4386 : [ 1.6795e-005  ]
4387 : [ 1.43846e-005 ]
4388 : [ 1.64634e-005 ]
4389 : [ 1.65563e-005 ]
4390 : [ 1.46679e-005 ]
4391 : [ 1.63138e-005 ]
4392 : [ 1.4844e-005  ]
4393 : [ 1.62827e-005 ]
4394 : [ 1.6242e-005  ]
4395 : [ 1.6628e-005  ]
4396 : [ 1.57337e-005 ]
4397 : [ 1.71343e-005 ]
4398 : [ 1.52944e-005 ]
4399 : [ 1.61522e-005 ]
4400 : [ 1.59918e-005 ]
4401 : [ 1.48096e-005 ]
4402 : [ 1.58178e-005 ]
4403 : [ 1.64568e-005 ]
4404 : [ 1.44151e-005 ]
4405 : [ 1.67276e-005 ]
4406 : [ 1.53315e-005 ]
4407 : [ 1.48452e-005 ]
4408 : [ 1.55307e-005 ]
4409 : [ 1.59948e-005 ]
4410 : [ 1.57678e-005 ]
4411 : [ 1.63669e-005 ]
4412 : [ 1.61221e-005 ]
4413 : [ 1.67205e-005 ]
4414 : [ 1.60107e-005 ]
4415 : [ 1.63514e-005 ]
4416 : [ 1.5851e-005  ]
4417 : [ 1.60855e-005 ]
4418 : [ 1.44627e-005 ]
4419 : [ 1.58171e-005 ]
4420 : [ 1.41782e-005 ]
4421 : [ 1.46128e-005 ]
4422 : [ 1.65384e-005 ]
4423 : [ 1.48343e-005 ]
4424 : [ 1.70773e-005 ]
4425 : [ 1.63085e-005 ]
4426 : [ 1.59725e-005 ]
4427 : [ 1.57846e-005 ]
4428 : [ 1.6616e-005  ]
4429 : [ 1.59886e-005 ]
4430 : [ 1.36018e-005 ]
4431 : [ 1.62435e-005 ]
4432 : [ 1.67906e-005 ]
4433 : [ 1.67892e-005 ]
4434 : [ 1.64994e-005 ]
4435 : [ 1.66442e-005 ]
4436 : [ 1.60576e-005 ]
4437 : [ 1.63123e-005 ]
4438 : [ 1.48447e-005 ]
4439 : [ 1.64642e-005 ]
4440 : [ 1.54799e-005 ]
4441 : [ 1.70758e-005 ]
4442 : [ 1.60956e-005 ]
4443 : [ 1.63121e-005 ]
4444 : [ 1.5524e-005  ]
4445 : [ 1.58826e-005 ]
4446 : [ 1.46217e-005 ]
4447 : [ 1.61284e-005 ]
4448 : [ 1.69496e-005 ]
4449 : [ 1.58523e-005 ]
4450 : [ 1.71151e-005 ]
4451 : [ 1.64598e-005 ]
4452 : [ 1.69206e-005 ]
4453 : [ 1.59864e-005 ]
4454 : [ 1.63699e-005 ]
4455 : [ 1.55745e-005 ]
4456 : [ 1.59481e-005 ]
4457 : [ 1.4258e-005  ]
4458 : [ 1.52502e-005 ]
4459 : [ 1.67622e-005 ]
4460 : [ 1.64856e-005 ]
4461 : [ 1.55361e-005 ]
4462 : [ 1.6931e-005  ]
4463 : [ 1.56707e-005 ]
4464 : [ 1.61831e-005 ]
4465 : [ 1.58289e-005 ]
4466 : [ 1.66423e-005 ]
4467 : [ 1.37876e-005 ]
4468 : [ 1.64019e-005 ]
4469 : [ 1.59591e-005 ]
4470 : [ 1.49164e-005 ]
4471 : [ 1.66819e-005 ]
4472 : [ 1.39608e-005 ]
4473 : [ 1.44549e-005 ]
4474 : [ 1.46239e-005 ]
4475 : [ 1.53065e-005 ]
4476 : [ 1.44862e-005 ]
4477 : [ 1.51015e-005 ]
4478 : [ 1.62468e-005 ]
4479 : [ 1.57915e-005 ]
4480 : [ 1.49182e-005 ]
4481 : [ 1.60285e-005 ]
4482 : [ 1.59716e-005 ]
4483 : [ 1.67898e-005 ]
4484 : [ 1.61956e-005 ]
4485 : [ 1.41815e-005 ]
4486 : [ 1.55654e-005 ]
4487 : [ 1.52068e-005 ]
4488 : [ 1.62687e-005 ]
4489 : [ 1.5568e-005  ]
4490 : [ 1.40267e-005 ]
4491 : [ 1.61137e-005 ]
4492 : [ 1.51638e-005 ]
4493 : [ 1.52647e-005 ]
4494 : [ 1.67589e-005 ]
4495 : [ 1.59826e-005 ]
4496 : [ 1.4993e-005  ]
4497 : [ 1.68645e-005 ]
4498 : [ 1.45374e-005 ]
4499 : [ 1.68717e-005 ]
4500 : [ 1.59507e-005 ]
4501 : [ 1.63317e-005 ]
4502 : [ 1.45785e-005 ]
4503 : [ 1.69639e-005 ]
4504 : [ 1.68945e-005 ]
4505 : [ 1.62586e-005 ]
4506 : [ 1.60096e-005 ]
4507 : [ 1.67737e-005 ]
4508 : [ 1.51934e-005 ]
4509 : [ 1.64743e-005 ]
4510 : [ 1.54928e-005 ]
4511 : [ 1.48226e-005 ]
4512 : [ 1.64001e-005 ]
4513 : [ 1.4913e-005  ]
4514 : [ 1.62834e-005 ]
4515 : [ 1.65341e-005 ]
4516 : [ 1.61075e-005 ]
4517 : [ 1.67658e-005 ]
4518 : [ 1.67019e-005 ]
4519 : [ 1.59262e-005 ]
4520 : [ 1.58377e-005 ]
4521 : [ 1.50367e-005 ]
4522 : [ 1.6729e-005  ]
4523 : [ 1.60359e-005 ]
4524 : [ 1.6703e-005  ]
4525 : [ 1.44952e-005 ]
4526 : [ 1.60276e-005 ]
4527 : [ 1.70681e-005 ]
4528 : [ 1.38491e-005 ]
4529 : [ 1.62614e-005 ]
4530 : [ 1.59732e-005 ]
4531 : [ 1.67036e-005 ]
4532 : [ 1.68887e-005 ]
4533 : [ 1.59178e-005 ]
4534 : [ 1.65964e-005 ]
4535 : [ 1.55212e-005 ]
4536 : [ 1.63033e-005 ]
4537 : [ 1.60884e-005 ]
4538 : [ 1.66303e-005 ]
4539 : [ 1.57059e-005 ]
4540 : [ 1.69057e-005 ]
4541 : [ 1.63154e-005 ]
4542 : [ 1.66542e-005 ]
4543 : [ 1.56418e-005 ]
4544 : [ 1.4978e-005  ]
4545 : [ 1.68911e-005 ]
4546 : [ 1.58862e-005 ]
4547 : [ 1.61592e-005 ]
4548 : [ 1.62125e-005 ]
4549 : [ 1.61265e-005 ]
4550 : [ 1.54876e-005 ]
4551 : [ 1.50251e-005 ]
4552 : [ 1.59591e-005 ]
4553 : [ 1.52052e-005 ]
4554 : [ 1.61855e-005 ]
4555 : [ 1.64676e-005 ]
4556 : [ 1.69394e-005 ]
4557 : [ 1.46381e-005 ]
4558 : [ 1.58667e-005 ]
4559 : [ 1.63748e-005 ]
4560 : [ 1.64341e-005 ]
4561 : [ 1.65902e-005 ]
4562 : [ 1.6789e-005  ]
4563 : [ 1.63834e-005 ]
4564 : [ 1.59501e-005 ]
4565 : [ 1.47801e-005 ]
4566 : [ 1.38365e-005 ]
4567 : [ 1.57931e-005 ]
4568 : [ 1.49773e-005 ]
4569 : [ 1.62247e-005 ]
4570 : [ 1.57128e-005 ]
4571 : [ 1.54877e-005 ]
4572 : [ 1.55743e-005 ]
4573 : [ 1.48818e-005 ]
4574 : [ 1.70206e-005 ]
4575 : [ 1.48201e-005 ]
4576 : [ 1.67643e-005 ]
4577 : [ 1.66777e-005 ]
4578 : [ 1.67647e-005 ]
4579 : [ 1.59194e-005 ]
4580 : [ 1.42002e-005 ]
4581 : [ 1.43814e-005 ]
4582 : [ 1.66737e-005 ]
4583 : [ 1.50984e-005 ]
4584 : [ 1.59453e-005 ]
4585 : [ 1.56054e-005 ]
4586 : [ 1.6708e-005  ]
4587 : [ 1.48015e-005 ]
4588 : [ 1.53226e-005 ]
4589 : [ 1.52773e-005 ]
4590 : [ 1.61241e-005 ]
4591 : [ 1.63523e-005 ]
4592 : [ 1.51933e-005 ]
4593 : [ 1.55177e-005 ]
4594 : [ 1.63318e-005 ]
4595 : [ 1.58982e-005 ]
4596 : [ 1.44488e-005 ]
4597 : [ 1.71473e-005 ]
4598 : [ 1.63482e-005 ]
4599 : [ 1.45362e-005 ]
4600 : [ 1.60735e-005 ]
4601 : [ 1.62523e-005 ]
4602 : [ 1.66601e-005 ]
4603 : [ 1.56847e-005 ]
4604 : [ 1.67807e-005 ]
4605 : [ 1.56361e-005 ]
4606 : [ 1.70387e-005 ]
4607 : [ 1.39583e-005 ]
4608 : [ 1.4972e-005  ]
4609 : [ 1.67647e-005 ]
4610 : [ 1.66091e-005 ]
4611 : [ 1.35933e-005 ]
4612 : [ 1.67996e-005 ]
4613 : [ 1.6719e-005  ]
4614 : [ 1.46399e-005 ]
4615 : [ 1.44974e-005 ]
4616 : [ 1.55238e-005 ]
4617 : [ 1.5315e-005  ]
4618 : [ 1.59949e-005 ]
4619 : [ 1.45206e-005 ]
4620 : [ 1.60616e-005 ]
4621 : [ 1.46615e-005 ]
4622 : [ 1.69778e-005 ]
4623 : [ 1.66576e-005 ]
4624 : [ 1.60353e-005 ]
4625 : [ 1.60577e-005 ]
4626 : [ 1.6543e-005  ]
4627 : [ 1.41516e-005 ]
4628 : [ 1.50604e-005 ]
4629 : [ 1.60229e-005 ]
4630 : [ 1.60435e-005 ]
4631 : [ 1.63119e-005 ]
4632 : [ 1.41196e-005 ]
4633 : [ 1.60906e-005 ]
4634 : [ 1.55226e-005 ]
4635 : [ 1.59994e-005 ]
4636 : [ 1.45336e-005 ]
4637 : [ 1.57644e-005 ]
4638 : [ 1.45171e-005 ]
4639 : [ 1.62174e-005 ]
4640 : [ 1.56936e-005 ]
4641 : [ 1.57523e-005 ]
4642 : [ 1.70191e-005 ]
4643 : [ 1.63451e-005 ]
4644 : [ 1.54643e-005 ]
4645 : [ 1.6457e-005  ]
4646 : [ 1.52551e-005 ]
4647 : [ 1.3419e-005  ]
4648 : [ 1.62237e-005 ]
4649 : [ 1.60968e-005 ]
4650 : [ 1.59016e-005 ]
4651 : [ 1.47721e-005 ]
4652 : [ 1.4645e-005  ]
4653 : [ 1.57533e-005 ]
4654 : [ 1.55325e-005 ]
4655 : [ 1.484e-005   ]
4656 : [ 1.57919e-005 ]
4657 : [ 1.44421e-005 ]
4658 : [ 1.61873e-005 ]
4659 : [ 1.43622e-005 ]
4660 : [ 1.46448e-005 ]
4661 : [ 1.634e-005   ]
4662 : [ 1.40727e-005 ]
4663 : [ 1.53494e-005 ]
4664 : [ 1.5601e-005  ]
4665 : [ 1.58187e-005 ]
4666 : [ 1.63225e-005 ]
4667 : [ 1.51333e-005 ]
4668 : [ 1.66494e-005 ]
4669 : [ 1.58721e-005 ]
4670 : [ 1.4526e-005  ]
4671 : [ 1.54855e-005 ]
4672 : [ 1.63429e-005 ]
4673 : [ 1.5909e-005  ]
4674 : [ 1.64705e-005 ]
4675 : [ 1.4865e-005  ]
4676 : [ 1.67482e-005 ]
4677 : [ 1.39147e-005 ]
4678 : [ 1.68452e-005 ]
4679 : [ 1.60134e-005 ]
4680 : [ 1.67301e-005 ]
4681 : [ 1.64367e-005 ]
4682 : [ 1.64007e-005 ]
4683 : [ 1.69033e-005 ]
4684 : [ 1.6018e-005  ]
4685 : [ 1.6521e-005  ]
4686 : [ 1.60071e-005 ]
4687 : [ 1.59895e-005 ]
4688 : [ 1.69656e-005 ]
4689 : [ 1.5599e-005  ]
4690 : [ 1.47623e-005 ]
4691 : [ 1.66877e-005 ]
4692 : [ 1.6752e-005  ]
4693 : [ 1.68774e-005 ]
4694 : [ 1.61935e-005 ]
4695 : [ 1.651e-005   ]
4696 : [ 1.4969e-005  ]
4697 : [ 1.61021e-005 ]
4698 : [ 1.56315e-005 ]
4699 : [ 1.52634e-005 ]
4700 : [ 1.59507e-005 ]
4701 : [ 1.66877e-005 ]
4702 : [ 1.62868e-005 ]
4703 : [ 1.61275e-005 ]
4704 : [ 1.63778e-005 ]
4705 : [ 1.65079e-005 ]
4706 : [ 1.60735e-005 ]
4707 : [ 1.58658e-005 ]
4708 : [ 1.59821e-005 ]
4709 : [ 1.55557e-005 ]
4710 : [ 1.65229e-005 ]
4711 : [ 1.53872e-005 ]
4712 : [ 1.68149e-005 ]
4713 : [ 1.55267e-005 ]
4714 : [ 1.63953e-005 ]
4715 : [ 1.61932e-005 ]
4716 : [ 1.54383e-005 ]
4717 : [ 1.67251e-005 ]
4718 : [ 1.53022e-005 ]
4719 : [ 1.6163e-005  ]
4720 : [ 1.50733e-005 ]
4721 : [ 1.5497e-005  ]
4722 : [ 1.54972e-005 ]
4723 : [ 1.64185e-005 ]
4724 : [ 1.63402e-005 ]
4725 : [ 1.69513e-005 ]
4726 : [ 1.58525e-005 ]
4727 : [ 1.59423e-005 ]
4728 : [ 1.64252e-005 ]
4729 : [ 1.62226e-005 ]
4730 : [ 1.5516e-005  ]
4731 : [ 1.69262e-005 ]
4732 : [ 1.59052e-005 ]
4733 : [ 1.68699e-005 ]
4734 : [ 1.66829e-005 ]
4735 : [ 1.40044e-005 ]
4736 : [ 1.61966e-005 ]
4737 : [ 1.56288e-005 ]
4738 : [ 1.67955e-005 ]
4739 : [ 1.60244e-005 ]
4740 : [ 1.52048e-005 ]
4741 : [ 1.66678e-005 ]
4742 : [ 1.55268e-005 ]
4743 : [ 1.51983e-005 ]
4744 : [ 1.69227e-005 ]
4745 : [ 1.47065e-005 ]
4746 : [ 1.61212e-005 ]
4747 : [ 1.63482e-005 ]
4748 : [ 1.45902e-005 ]
4749 : [ 1.68292e-005 ]
4750 : [ 1.68625e-005 ]
4751 : [ 1.64049e-005 ]
4752 : [ 1.69258e-005 ]
4753 : [ 1.63137e-005 ]
4754 : [ 1.63908e-005 ]
4755 : [ 1.66559e-005 ]
4756 : [ 1.6585e-005  ]
4757 : [ 1.57077e-005 ]
4758 : [ 1.60537e-005 ]
4759 : [ 1.66926e-005 ]
4760 : [ 1.67087e-005 ]
4761 : [ 1.43533e-005 ]
4762 : [ 1.6007e-005  ]
4763 : [ 1.41602e-005 ]
4764 : [ 1.5933e-005  ]
4765 : [ 1.61571e-005 ]
4766 : [ 1.49242e-005 ]
4767 : [ 1.67367e-005 ]
4768 : [ 1.68738e-005 ]
4769 : [ 1.43202e-005 ]
4770 : [ 1.6875e-005  ]
4771 : [ 1.6777e-005  ]
4772 : [ 1.50959e-005 ]
4773 : [ 1.46625e-005 ]
4774 : [ 1.61919e-005 ]
4775 : [ 1.61289e-005 ]
4776 : [ 1.57581e-005 ]
4777 : [ 1.54409e-005 ]
4778 : [ 1.62727e-005 ]
4779 : [ 1.47402e-005 ]
4780 : [ 1.49669e-005 ]
4781 : [ 1.44844e-005 ]
4782 : [ 1.57554e-005 ]
4783 : [ 1.58015e-005 ]
4784 : [ 1.4959e-005  ]
4785 : [ 1.53534e-005 ]
4786 : [ 1.6027e-005  ]
4787 : [ 1.65151e-005 ]
4788 : [ 1.6033e-005  ]
4789 : [ 1.65481e-005 ]
4790 : [ 1.51823e-005 ]
4791 : [ 1.69485e-005 ]
4792 : [ 1.57427e-005 ]
4793 : [ 1.62184e-005 ]
4794 : [ 1.70201e-005 ]
4795 : [ 1.59663e-005 ]
4796 : [ 1.61539e-005 ]
4797 : [ 1.69234e-005 ]
4798 : [ 1.68152e-005 ]
4799 : [ 1.53677e-005 ]
4800 : [ 1.62055e-005 ]
4801 : [ 1.5787e-005  ]
4802 : [ 1.58638e-005 ]
4803 : [ 1.51544e-005 ]
4804 : [ 1.50744e-005 ]
4805 : [ 1.58841e-005 ]
4806 : [ 1.57309e-005 ]
4807 : [ 1.66865e-005 ]
4808 : [ 1.64318e-005 ]
4809 : [ 1.69877e-005 ]
4810 : [ 1.47799e-005 ]
4811 : [ 1.66702e-005 ]
4812 : [ 1.53515e-005 ]
4813 : [ 1.70233e-005 ]
4814 : [ 1.41116e-005 ]
4815 : [ 1.66019e-005 ]
4816 : [ 1.66513e-005 ]
4817 : [ 1.6287e-005  ]
4818 : [ 1.62429e-005 ]
4819 : [ 1.53765e-005 ]
4820 : [ 1.65913e-005 ]
4821 : [ 1.63556e-005 ]
4822 : [ 1.55401e-005 ]
4823 : [ 1.66344e-005 ]
4824 : [ 1.51452e-005 ]
4825 : [ 1.58904e-005 ]
4826 : [ 1.5728e-005  ]
4827 : [ 1.6817e-005  ]
4828 : [ 1.58722e-005 ]
4829 : [ 1.67169e-005 ]
4830 : [ 1.63961e-005 ]
4831 : [ 1.56256e-005 ]
4832 : [ 1.65771e-005 ]
4833 : [ 1.57407e-005 ]
4834 : [ 1.54628e-005 ]
4835 : [ 1.65001e-005 ]
4836 : [ 1.66659e-005 ]
4837 : [ 1.42463e-005 ]
4838 : [ 1.58266e-005 ]
4839 : [ 1.65418e-005 ]
4840 : [ 1.7043e-005  ]
4841 : [ 1.66178e-005 ]
4842 : [ 1.64111e-005 ]
4843 : [ 1.63327e-005 ]
4844 : [ 1.66321e-005 ]
4845 : [ 1.63529e-005 ]
4846 : [ 1.65457e-005 ]
4847 : [ 1.65723e-005 ]
4848 : [ 1.69678e-005 ]
4849 : [ 1.54773e-005 ]
4850 : [ 1.60842e-005 ]
4851 : [ 1.49472e-005 ]
4852 : [ 1.5438e-005  ]
4853 : [ 1.39017e-005 ]
4854 : [ 1.48196e-005 ]
4855 : [ 1.58897e-005 ]
4856 : [ 1.57354e-005 ]
4857 : [ 1.38372e-005 ]
4858 : [ 1.64211e-005 ]
4859 : [ 1.62656e-005 ]
4860 : [ 1.53241e-005 ]
4861 : [ 1.55027e-005 ]
4862 : [ 1.4856e-005  ]
4863 : [ 1.61745e-005 ]
4864 : [ 1.59781e-005 ]
4865 : [ 1.63628e-005 ]
4866 : [ 1.60281e-005 ]
4867 : [ 1.6239e-005  ]
4868 : [ 1.50201e-005 ]
4869 : [ 1.68444e-005 ]
4870 : [ 1.46208e-005 ]
4871 : [ 1.66039e-005 ]
4872 : [ 1.55558e-005 ]
4873 : [ 1.60678e-005 ]
4874 : [ 1.6421e-005  ]
4875 : [ 1.59757e-005 ]
4876 : [ 1.66075e-005 ]
4877 : [ 1.57287e-005 ]
4878 : [ 1.58396e-005 ]
4879 : [ 1.56331e-005 ]
4880 : [ 1.67606e-005 ]
4881 : [ 1.59032e-005 ]
4882 : [ 1.45587e-005 ]
4883 : [ 1.59753e-005 ]
4884 : [ 1.47679e-005 ]
4885 : [ 1.37266e-005 ]
4886 : [ 1.60918e-005 ]
4887 : [ 1.49949e-005 ]
4888 : [ 1.6444e-005  ]
4889 : [ 1.66783e-005 ]
4890 : [ 1.63781e-005 ]
4891 : [ 1.66742e-005 ]
4892 : [ 1.68239e-005 ]
4893 : [ 1.55288e-005 ]
4894 : [ 1.51253e-005 ]
4895 : [ 1.62096e-005 ]
4896 : [ 1.62296e-005 ]
4897 : [ 1.67323e-005 ]
4898 : [ 1.46983e-005 ]
4899 : [ 1.60537e-005 ]
4900 : [ 1.5922e-005  ]
4901 : [ 1.67114e-005 ]
4902 : [ 1.65503e-005 ]
4903 : [ 1.53483e-005 ]
4904 : [ 1.67659e-005 ]
4905 : [ 1.44495e-005 ]
4906 : [ 1.58466e-005 ]
4907 : [ 1.63676e-005 ]
4908 : [ 1.64909e-005 ]
4909 : [ 1.6586e-005  ]
4910 : [ 1.60993e-005 ]
4911 : [ 1.64627e-005 ]
4912 : [ 1.65179e-005 ]
4913 : [ 1.43643e-005 ]
4914 : [ 1.67308e-005 ]
4915 : [ 1.7019e-005  ]
4916 : [ 1.34937e-005 ]
4917 : [ 1.68389e-005 ]
4918 : [ 1.65917e-005 ]
4919 : [ 1.52218e-005 ]
4920 : [ 1.44917e-005 ]
4921 : [ 1.5059e-005  ]
4922 : [ 1.60265e-005 ]
4923 : [ 1.49773e-005 ]
4924 : [ 1.37709e-005 ]
4925 : [ 1.48723e-005 ]
4926 : [ 1.63479e-005 ]
4927 : [ 1.42756e-005 ]
4928 : [ 1.6199e-005  ]
4929 : [ 1.56152e-005 ]
4930 : [ 1.65491e-005 ]
4931 : [ 1.6652e-005  ]
4932 : [ 1.66812e-005 ]
4933 : [ 1.57038e-005 ]
4934 : [ 1.43284e-005 ]
4935 : [ 1.61381e-005 ]
4936 : [ 1.69584e-005 ]
4937 : [ 1.66763e-005 ]
4938 : [ 1.60541e-005 ]
4939 : [ 1.64953e-005 ]
4940 : [ 1.70714e-005 ]
4941 : [ 1.65966e-005 ]
4942 : [ 1.62167e-005 ]
4943 : [ 1.68371e-005 ]
4944 : [ 1.63348e-005 ]
4945 : [ 1.6248e-005  ]
4946 : [ 1.47508e-005 ]
4947 : [ 1.34315e-005 ]
4948 : [ 1.61466e-005 ]
4949 : [ 1.44599e-005 ]
4950 : [ 1.55397e-005 ]
4951 : [ 1.57126e-005 ]
4952 : [ 1.4361e-005  ]
4953 : [ 1.6518e-005  ]
4954 : [ 1.61583e-005 ]
4955 : [ 1.65663e-005 ]
4956 : [ 1.58756e-005 ]
4957 : [ 1.67387e-005 ]
4958 : [ 1.44096e-005 ]
4959 : [ 1.52871e-005 ]
4960 : [ 1.4876e-005  ]
4961 : [ 1.63405e-005 ]
4962 : [ 1.60599e-005 ]
4963 : [ 1.64206e-005 ]
4964 : [ 1.58832e-005 ]
4965 : [ 1.3308e-005  ]
4966 : [ 1.70876e-005 ]
4967 : [ 1.44226e-005 ]
4968 : [ 1.68718e-005 ]
4969 : [ 1.69914e-005 ]
4970 : [ 1.66318e-005 ]
4971 : [ 1.50377e-005 ]
4972 : [ 1.43636e-005 ]
4973 : [ 1.53023e-005 ]
4974 : [ 1.53095e-005 ]
4975 : [ 1.61583e-005 ]
4976 : [ 1.64986e-005 ]
4977 : [ 1.3487e-005  ]
4978 : [ 1.65179e-005 ]
4979 : [ 1.58504e-005 ]
4980 : [ 1.60646e-005 ]
4981 : [ 1.58529e-005 ]
4982 : [ 1.69778e-005 ]
4983 : [ 1.40779e-005 ]
4984 : [ 1.64506e-005 ]
4985 : [ 1.42276e-005 ]
4986 : [ 1.67224e-005 ]
4987 : [ 1.5898e-005  ]
4988 : [ 1.62392e-005 ]
4989 : [ 1.60399e-005 ]
4990 : [ 1.65348e-005 ]
4991 : [ 1.5461e-005  ]
4992 : [ 1.601e-005   ]
4993 : [ 1.70961e-005 ]
4994 : [ 1.68013e-005 ]
4995 : [ 1.58666e-005 ]
4996 : [ 1.56342e-005 ]
4997 : [ 1.69874e-005 ]
4998 : [ 1.42642e-005 ]
4999 : [ 1.61703e-005 ]
5000 : [ 1.61177e-005 ]
5001 : [ 1.66604e-005 ]
5002 : [ 1.49552e-005 ]
5003 : [ 1.55539e-005 ]
5004 : [ 1.62161e-005 ]
5005 : [ 1.63917e-005 ]
5006 : [ 1.69082e-005 ]
5007 : [ 1.62131e-005 ]
5008 : [ 1.63191e-005 ]
5009 : [ 1.35867e-005 ]
5010 : [ 1.56413e-005 ]
5011 : [ 1.48111e-005 ]
5012 : [ 1.50443e-005 ]
5013 : [ 1.44301e-005 ]
5014 : [ 1.36349e-005 ]
5015 : [ 1.59306e-005 ]
5016 : [ 1.61072e-005 ]
5017 : [ 1.4291e-005  ]
5018 : [ 1.39055e-005 ]
5019 : [ 1.70031e-005 ]
5020 : [ 1.57706e-005 ]
5021 : [ 1.34312e-005 ]
5022 : [ 1.54222e-005 ]
5023 : [ 1.50179e-005 ]
5024 : [ 1.60635e-005 ]
5025 : [ 1.6228e-005  ]
5026 : [ 1.44466e-005 ]
5027 : [ 1.69814e-005 ]
5028 : [ 1.45365e-005 ]
5029 : [ 1.57035e-005 ]
5030 : [ 1.52494e-005 ]
5031 : [ 1.56429e-005 ]
5032 : [ 1.56926e-005 ]
5033 : [ 1.6857e-005  ]
5034 : [ 1.68729e-005 ]
5035 : [ 1.4383e-005  ]
5036 : [ 1.64025e-005 ]
5037 : [ 1.60463e-005 ]
5038 : [ 1.53049e-005 ]
5039 : [ 1.66915e-005 ]
5040 : [ 1.59907e-005 ]
5041 : [ 1.59961e-005 ]
5042 : [ 1.57079e-005 ]
5043 : [ 1.44616e-005 ]
5044 : [ 1.6514e-005  ]
5045 : [ 1.62341e-005 ]
5046 : [ 1.55754e-005 ]
5047 : [ 1.69073e-005 ]
5048 : [ 1.61482e-005 ]
5049 : [ 1.70816e-005 ]
5050 : [ 1.6621e-005  ]
5051 : [ 1.65359e-005 ]
5052 : [ 1.37961e-005 ]
5053 : [ 1.44604e-005 ]
5054 : [ 1.60018e-005 ]
5055 : [ 1.66157e-005 ]
5056 : [ 1.58591e-005 ]
5057 : [ 1.68104e-005 ]
5058 : [ 1.66767e-005 ]
5059 : [ 1.6248e-005  ]
5060 : [ 1.6903e-005  ]
5061 : [ 1.5854e-005  ]
5062 : [ 1.50687e-005 ]
5063 : [ 1.57632e-005 ]
5064 : [ 1.5958e-005  ]
5065 : [ 1.5203e-005  ]
5066 : [ 1.68676e-005 ]
5067 : [ 1.62153e-005 ]
5068 : [ 1.61049e-005 ]
5069 : [ 1.49024e-005 ]
5070 : [ 1.63159e-005 ]
5071 : [ 1.58699e-005 ]
5072 : [ 1.57676e-005 ]
5073 : [ 1.54377e-005 ]
5074 : [ 1.45265e-005 ]
5075 : [ 1.60479e-005 ]
5076 : [ 1.48916e-005 ]
5077 : [ 1.52409e-005 ]
5078 : [ 1.66151e-005 ]
5079 : [ 1.69181e-005 ]
5080 : [ 1.63102e-005 ]
5081 : [ 1.4703e-005  ]
5082 : [ 1.40003e-005 ]
5083 : [ 1.6444e-005  ]
5084 : [ 1.64246e-005 ]
5085 : [ 1.54709e-005 ]
5086 : [ 1.58216e-005 ]
5087 : [ 1.63711e-005 ]
5088 : [ 1.5959e-005  ]
5089 : [ 1.61302e-005 ]
5090 : [ 1.59311e-005 ]
5091 : [ 1.62327e-005 ]
5092 : [ 1.6772e-005  ]
5093 : [ 1.71446e-005 ]
5094 : [ 1.61854e-005 ]
5095 : [ 1.54941e-005 ]
5096 : [ 1.45134e-005 ]
5097 : [ 1.44469e-005 ]
5098 : [ 1.65761e-005 ]
5099 : [ 1.54532e-005 ]
5100 : [ 1.64197e-005 ]
5101 : [ 1.66546e-005 ]
5102 : [ 1.54164e-005 ]
5103 : [ 1.6695e-005  ]
5104 : [ 1.70407e-005 ]
5105 : [ 1.67693e-005 ]
5106 : [ 1.61649e-005 ]
5107 : [ 1.39703e-005 ]
5108 : [ 1.43251e-005 ]
5109 : [ 1.70152e-005 ]
5110 : [ 1.6691e-005  ]
5111 : [ 1.63267e-005 ]
5112 : [ 1.67275e-005 ]
5113 : [ 1.49463e-005 ]
5114 : [ 1.62799e-005 ]
5115 : [ 1.48158e-005 ]
5116 : [ 1.61568e-005 ]
5117 : [ 1.65176e-005 ]
5118 : [ 1.66374e-005 ]
5119 : [ 1.59917e-005 ]
5120 : [ 1.39252e-005 ]
5121 : [ 1.69062e-005 ]
5122 : [ 1.53674e-005 ]
5123 : [ 1.6567e-005  ]
5124 : [ 1.39724e-005 ]
5125 : [ 1.51904e-005 ]
5126 : [ 1.61145e-005 ]
5127 : [ 1.54494e-005 ]
5128 : [ 1.66981e-005 ]
5129 : [ 1.51134e-005 ]
5130 : [ 1.45427e-005 ]
5131 : [ 1.571e-005   ]
5132 : [ 1.65063e-005 ]
5133 : [ 1.44618e-005 ]
5134 : [ 1.45e-005    ]
5135 : [ 1.64711e-005 ]
5136 : [ 1.48377e-005 ]
5137 : [ 1.60722e-005 ]
5138 : [ 1.43031e-005 ]
5139 : [ 1.65235e-005 ]
5140 : [ 1.69671e-005 ]
5141 : [ 1.47859e-005 ]
5142 : [ 1.56517e-005 ]
5143 : [ 1.53552e-005 ]
5144 : [ 1.44388e-005 ]
5145 : [ 1.61925e-005 ]
5146 : [ 1.61293e-005 ]
5147 : [ 1.57181e-005 ]
5148 : [ 1.65288e-005 ]
5149 : [ 1.39829e-005 ]
5150 : [ 1.68491e-005 ]
5151 : [ 1.698e-005   ]
5152 : [ 1.61981e-005 ]
5153 : [ 1.48158e-005 ]
5154 : [ 1.42042e-005 ]
5155 : [ 1.47964e-005 ]
5156 : [ 1.66754e-005 ]
5157 : [ 1.64553e-005 ]
5158 : [ 1.60985e-005 ]
5159 : [ 1.62945e-005 ]
5160 : [ 1.60147e-005 ]
5161 : [ 1.65264e-005 ]
5162 : [ 1.68776e-005 ]
5163 : [ 1.56743e-005 ]
5164 : [ 1.6451e-005  ]
5165 : [ 1.58494e-005 ]
5166 : [ 1.63191e-005 ]
5167 : [ 1.66482e-005 ]
5168 : [ 1.5503e-005  ]
5169 : [ 1.55055e-005 ]
5170 : [ 1.60165e-005 ]
5171 : [ 1.49875e-005 ]
5172 : [ 1.5958e-005  ]
5173 : [ 1.40809e-005 ]
5174 : [ 1.68461e-005 ]
5175 : [ 1.63615e-005 ]
5176 : [ 1.65193e-005 ]
5177 : [ 1.53349e-005 ]
5178 : [ 1.64381e-005 ]
5179 : [ 1.56903e-005 ]
5180 : [ 1.60347e-005 ]
5181 : [ 1.50097e-005 ]
5182 : [ 1.6298e-005  ]
5183 : [ 1.62158e-005 ]
5184 : [ 1.69613e-005 ]
5185 : [ 1.42362e-005 ]
5186 : [ 1.61063e-005 ]
5187 : [ 1.69385e-005 ]
5188 : [ 1.62974e-005 ]
5189 : [ 1.5108e-005  ]
5190 : [ 1.60916e-005 ]
5191 : [ 1.69514e-005 ]
5192 : [ 1.52243e-005 ]
5193 : [ 1.64431e-005 ]
5194 : [ 1.42356e-005 ]
5195 : [ 1.39655e-005 ]
5196 : [ 1.61683e-005 ]
5197 : [ 1.48292e-005 ]
5198 : [ 1.52784e-005 ]
5199 : [ 1.64276e-005 ]
5200 : [ 1.5774e-005  ]
5201 : [ 1.61136e-005 ]
5202 : [ 1.70235e-005 ]
5203 : [ 1.55923e-005 ]
5204 : [ 1.70668e-005 ]
5205 : [ 1.49866e-005 ]
5206 : [ 1.58994e-005 ]
5207 : [ 1.59641e-005 ]
5208 : [ 1.53182e-005 ]
5209 : [ 1.50889e-005 ]
5210 : [ 1.37759e-005 ]
5211 : [ 1.56642e-005 ]
5212 : [ 1.44995e-005 ]
5213 : [ 1.6851e-005  ]
5214 : [ 1.70201e-005 ]
5215 : [ 1.68661e-005 ]
5216 : [ 1.69909e-005 ]
5217 : [ 1.59639e-005 ]
5218 : [ 1.59539e-005 ]
5219 : [ 1.62365e-005 ]
5220 : [ 1.59943e-005 ]
5221 : [ 1.55784e-005 ]
5222 : [ 1.47966e-005 ]
5223 : [ 1.68159e-005 ]
5224 : [ 1.64385e-005 ]
5225 : [ 1.69543e-005 ]
5226 : [ 1.64514e-005 ]
5227 : [ 1.56975e-005 ]
5228 : [ 1.33809e-005 ]
5229 : [ 1.62628e-005 ]
5230 : [ 1.59492e-005 ]
5231 : [ 1.65448e-005 ]
5232 : [ 1.64414e-005 ]
5233 : [ 1.66667e-005 ]
5234 : [ 1.45659e-005 ]
5235 : [ 1.55508e-005 ]
5236 : [ 1.64751e-005 ]
5237 : [ 1.6633e-005  ]
5238 : [ 1.51779e-005 ]
5239 : [ 1.5646e-005  ]
5240 : [ 1.64853e-005 ]
5241 : [ 1.66107e-005 ]
5242 : [ 1.59495e-005 ]
5243 : [ 1.6545e-005  ]
5244 : [ 1.61283e-005 ]
5245 : [ 1.69158e-005 ]
5246 : [ 1.62105e-005 ]
5247 : [ 1.70583e-005 ]
5248 : [ 1.60034e-005 ]
5249 : [ 1.39753e-005 ]
5250 : [ 1.55091e-005 ]
5251 : [ 1.52866e-005 ]
5252 : [ 1.44786e-005 ]
5253 : [ 1.39125e-005 ]
5254 : [ 1.60884e-005 ]
5255 : [ 1.67205e-005 ]
5256 : [ 1.61808e-005 ]
5257 : [ 1.55201e-005 ]
5258 : [ 1.65757e-005 ]
5259 : [ 1.58127e-005 ]
5260 : [ 1.56655e-005 ]
5261 : [ 1.66136e-005 ]
5262 : [ 1.43269e-005 ]
5263 : [ 1.59476e-005 ]
5264 : [ 1.61347e-005 ]
5265 : [ 1.66231e-005 ]
5266 : [ 1.65955e-005 ]
5267 : [ 1.53225e-005 ]
5268 : [ 1.53904e-005 ]
5269 : [ 1.51323e-005 ]
5270 : [ 1.62635e-005 ]
5271 : [ 1.60046e-005 ]
5272 : [ 1.62381e-005 ]
5273 : [ 1.60712e-005 ]
5274 : [ 1.6013e-005  ]
5275 : [ 1.65962e-005 ]
5276 : [ 1.44191e-005 ]
5277 : [ 1.46478e-005 ]
5278 : [ 1.57083e-005 ]
5279 : [ 1.45694e-005 ]
5280 : [ 1.63124e-005 ]
5281 : [ 1.37888e-005 ]
5282 : [ 1.36762e-005 ]
5283 : [ 1.61389e-005 ]
5284 : [ 1.70561e-005 ]
5285 : [ 1.67543e-005 ]
5286 : [ 1.66744e-005 ]
5287 : [ 1.58981e-005 ]
5288 : [ 1.60402e-005 ]
5289 : [ 1.61365e-005 ]
5290 : [ 1.45175e-005 ]
5291 : [ 1.44424e-005 ]
5292 : [ 1.67187e-005 ]
5293 : [ 1.63782e-005 ]
5294 : [ 1.60703e-005 ]
5295 : [ 1.59787e-005 ]
5296 : [ 1.60785e-005 ]
5297 : [ 1.42666e-005 ]
5298 : [ 1.44135e-005 ]
5299 : [ 1.43691e-005 ]
5300 : [ 1.63564e-005 ]
5301 : [ 1.61426e-005 ]
5302 : [ 1.60412e-005 ]
5303 : [ 1.66689e-005 ]
5304 : [ 1.68775e-005 ]
5305 : [ 1.64733e-005 ]
5306 : [ 1.6046e-005  ]
5307 : [ 1.47462e-005 ]
5308 : [ 1.63736e-005 ]
5309 : [ 1.62705e-005 ]
5310 : [ 1.47816e-005 ]
5311 : [ 1.67168e-005 ]
5312 : [ 1.68368e-005 ]
5313 : [ 1.47923e-005 ]
5314 : [ 1.60517e-005 ]
5315 : [ 1.69422e-005 ]
5316 : [ 1.46132e-005 ]
5317 : [ 1.66844e-005 ]
5318 : [ 1.68794e-005 ]
5319 : [ 1.66993e-005 ]
5320 : [ 1.43232e-005 ]
5321 : [ 1.60751e-005 ]
5322 : [ 1.63596e-005 ]
5323 : [ 1.71229e-005 ]
5324 : [ 1.39514e-005 ]
5325 : [ 1.69843e-005 ]
5326 : [ 1.65533e-005 ]
5327 : [ 1.47989e-005 ]
5328 : [ 1.64892e-005 ]
5329 : [ 1.34329e-005 ]
5330 : [ 1.49411e-005 ]
5331 : [ 1.60069e-005 ]
5332 : [ 1.69179e-005 ]
5333 : [ 1.60145e-005 ]
5334 : [ 1.61642e-005 ]
5335 : [ 1.4119e-005  ]
5336 : [ 1.47095e-005 ]
5337 : [ 1.50906e-005 ]
5338 : [ 1.56233e-005 ]
5339 : [ 1.57184e-005 ]
5340 : [ 1.63422e-005 ]
5341 : [ 1.66648e-005 ]
5342 : [ 1.55662e-005 ]
5343 : [ 1.57503e-005 ]
5344 : [ 1.62427e-005 ]
5345 : [ 1.6485e-005  ]
5346 : [ 1.60234e-005 ]
5347 : [ 1.59867e-005 ]
5348 : [ 1.62155e-005 ]
5349 : [ 1.63877e-005 ]
5350 : [ 1.64216e-005 ]
5351 : [ 1.6646e-005  ]
5352 : [ 1.62281e-005 ]
5353 : [ 1.7051e-005  ]
5354 : [ 1.69639e-005 ]
5355 : [ 1.45709e-005 ]
5356 : [ 1.46154e-005 ]
5357 : [ 1.71517e-005 ]
5358 : [ 1.62542e-005 ]
5359 : [ 1.51518e-005 ]
5360 : [ 1.57869e-005 ]
5361 : [ 1.35463e-005 ]
5362 : [ 1.43397e-005 ]
5363 : [ 1.63917e-005 ]
5364 : [ 1.62132e-005 ]
5365 : [ 1.61284e-005 ]
5366 : [ 1.49776e-005 ]
5367 : [ 1.65445e-005 ]
5368 : [ 1.5964e-005  ]
5369 : [ 1.55821e-005 ]
5370 : [ 1.62762e-005 ]
5371 : [ 1.52806e-005 ]
5372 : [ 1.61788e-005 ]
5373 : [ 1.63214e-005 ]
5374 : [ 1.43292e-005 ]
5375 : [ 1.5398e-005  ]
5376 : [ 1.38602e-005 ]
5377 : [ 1.5777e-005  ]
5378 : [ 1.53028e-005 ]
5379 : [ 1.71374e-005 ]
5380 : [ 1.59614e-005 ]
5381 : [ 1.60569e-005 ]
5382 : [ 1.60858e-005 ]
5383 : [ 1.50517e-005 ]
5384 : [ 1.64118e-005 ]
5385 : [ 1.40363e-005 ]
5386 : [ 1.42012e-005 ]
5387 : [ 1.49172e-005 ]
5388 : [ 1.44756e-005 ]
5389 : [ 1.52398e-005 ]
5390 : [ 1.61342e-005 ]
5391 : [ 1.6063e-005  ]
5392 : [ 1.47922e-005 ]
5393 : [ 1.64333e-005 ]
5394 : [ 1.59903e-005 ]
5395 : [ 1.53279e-005 ]
5396 : [ 1.7131e-005  ]
5397 : [ 1.71153e-005 ]
5398 : [ 1.66648e-005 ]
5399 : [ 1.60222e-005 ]
5400 : [ 1.65475e-005 ]
5401 : [ 1.62356e-005 ]
5402 : [ 1.64933e-005 ]
5403 : [ 1.6542e-005  ]
5404 : [ 1.67712e-005 ]
5405 : [ 1.56831e-005 ]
5406 : [ 1.66341e-005 ]
5407 : [ 1.6283e-005  ]
5408 : [ 1.65401e-005 ]
5409 : [ 1.55402e-005 ]
5410 : [ 1.62854e-005 ]
5411 : [ 1.65325e-005 ]
5412 : [ 1.60916e-005 ]
5413 : [ 1.39888e-005 ]
5414 : [ 1.60884e-005 ]
5415 : [ 1.63342e-005 ]
5416 : [ 1.68673e-005 ]
5417 : [ 1.55212e-005 ]
5418 : [ 1.60926e-005 ]
5419 : [ 1.69015e-005 ]
5420 : [ 1.66707e-005 ]
5421 : [ 1.68321e-005 ]
5422 : [ 1.65306e-005 ]
5423 : [ 1.46196e-005 ]
5424 : [ 1.68123e-005 ]
5425 : [ 1.59883e-005 ]
5426 : [ 1.52999e-005 ]
5427 : [ 1.55976e-005 ]
5428 : [ 1.62881e-005 ]
5429 : [ 1.68808e-005 ]
5430 : [ 1.41632e-005 ]
5431 : [ 1.47569e-005 ]
5432 : [ 1.58693e-005 ]
5433 : [ 1.64313e-005 ]
5434 : [ 1.53936e-005 ]
5435 : [ 1.4898e-005  ]
5436 : [ 1.54169e-005 ]
5437 : [ 1.62762e-005 ]
5438 : [ 1.47788e-005 ]
5439 : [ 1.6341e-005  ]
5440 : [ 1.67184e-005 ]
5441 : [ 1.58421e-005 ]
5442 : [ 1.66478e-005 ]
5443 : [ 1.52541e-005 ]
5444 : [ 1.56695e-005 ]
5445 : [ 1.65064e-005 ]
5446 : [ 1.61869e-005 ]
5447 : [ 1.61946e-005 ]
5448 : [ 1.46355e-005 ]
5449 : [ 1.6152e-005  ]
5450 : [ 1.39815e-005 ]
5451 : [ 1.6243e-005  ]
5452 : [ 1.43667e-005 ]
5453 : [ 1.53471e-005 ]
5454 : [ 1.67703e-005 ]
5455 : [ 1.6805e-005  ]
5456 : [ 1.45444e-005 ]
5457 : [ 1.66256e-005 ]
5458 : [ 1.58654e-005 ]
5459 : [ 1.593e-005   ]
5460 : [ 1.67534e-005 ]
5461 : [ 1.41911e-005 ]
5462 : [ 1.43046e-005 ]
5463 : [ 1.67608e-005 ]
5464 : [ 1.66787e-005 ]
5465 : [ 1.58728e-005 ]
5466 : [ 1.68562e-005 ]
5467 : [ 1.55552e-005 ]
5468 : [ 1.59459e-005 ]
5469 : [ 1.57485e-005 ]
5470 : [ 1.65245e-005 ]
5471 : [ 1.56016e-005 ]
5472 : [ 1.6287e-005  ]
5473 : [ 1.50694e-005 ]
5474 : [ 1.59217e-005 ]
5475 : [ 1.57035e-005 ]
5476 : [ 1.53973e-005 ]
5477 : [ 1.3472e-005  ]
5478 : [ 1.56885e-005 ]
5479 : [ 1.65385e-005 ]
5480 : [ 1.68453e-005 ]
5481 : [ 1.65551e-005 ]
5482 : [ 1.62621e-005 ]
5483 : [ 1.70647e-005 ]
5484 : [ 1.61265e-005 ]
5485 : [ 1.45182e-005 ]
5486 : [ 1.67153e-005 ]
5487 : [ 1.54603e-005 ]
5488 : [ 1.59167e-005 ]
5489 : [ 1.66902e-005 ]
5490 : [ 1.57826e-005 ]
5491 : [ 1.48939e-005 ]
5492 : [ 1.66306e-005 ]
5493 : [ 1.6831e-005  ]
5494 : [ 1.59209e-005 ]
5495 : [ 1.63418e-005 ]
5496 : [ 1.68378e-005 ]
5497 : [ 1.4624e-005  ]
5498 : [ 1.41744e-005 ]
5499 : [ 1.66283e-005 ]
5500 : [ 1.50338e-005 ]
5501 : [ 1.50619e-005 ]
5502 : [ 1.57252e-005 ]
5503 : [ 1.59621e-005 ]
5504 : [ 1.54503e-005 ]
5505 : [ 1.6784e-005  ]
5506 : [ 1.58731e-005 ]
5507 : [ 1.56604e-005 ]
5508 : [ 1.59424e-005 ]
5509 : [ 1.58938e-005 ]
5510 : [ 1.67915e-005 ]
5511 : [ 1.5649e-005  ]
5512 : [ 1.67514e-005 ]
5513 : [ 1.70012e-005 ]
5514 : [ 1.65406e-005 ]
5515 : [ 1.59695e-005 ]
5516 : [ 1.63072e-005 ]
5517 : [ 1.64536e-005 ]
5518 : [ 1.53797e-005 ]
5519 : [ 1.54216e-005 ]
5520 : [ 1.61998e-005 ]
5521 : [ 1.48861e-005 ]
5522 : [ 1.56959e-005 ]
5523 : [ 1.58227e-005 ]
5524 : [ 1.48527e-005 ]
5525 : [ 1.39066e-005 ]
5526 : [ 1.42629e-005 ]
5527 : [ 1.59046e-005 ]
5528 : [ 1.64512e-005 ]
5529 : [ 1.48277e-005 ]
5530 : [ 1.5917e-005  ]
5531 : [ 1.49838e-005 ]
5532 : [ 1.58528e-005 ]
5533 : [ 1.44156e-005 ]
5534 : [ 1.39196e-005 ]
5535 : [ 1.59054e-005 ]
5536 : [ 1.57354e-005 ]
5537 : [ 1.45504e-005 ]
5538 : [ 1.68089e-005 ]
5539 : [ 1.53933e-005 ]
5540 : [ 1.49748e-005 ]
5541 : [ 1.51845e-005 ]
5542 : [ 1.35178e-005 ]
5543 : [ 1.52513e-005 ]
5544 : [ 1.54111e-005 ]
5545 : [ 1.61962e-005 ]
5546 : [ 1.60347e-005 ]
5547 : [ 1.67116e-005 ]
5548 : [ 1.50116e-005 ]
5549 : [ 1.61776e-005 ]
5550 : [ 1.42175e-005 ]
5551 : [ 1.55817e-005 ]
5552 : [ 1.62788e-005 ]
5553 : [ 1.61374e-005 ]
5554 : [ 1.54785e-005 ]
5555 : [ 1.57641e-005 ]
5556 : [ 1.67655e-005 ]
5557 : [ 1.5622e-005  ]
5558 : [ 1.5859e-005  ]
5559 : [ 1.63796e-005 ]
5560 : [ 1.51178e-005 ]
5561 : [ 1.59044e-005 ]
5562 : [ 1.65919e-005 ]
5563 : [ 1.58581e-005 ]
5564 : [ 1.66502e-005 ]
5565 : [ 1.60692e-005 ]
5566 : [ 1.41024e-005 ]
5567 : [ 1.60113e-005 ]
5568 : [ 1.49706e-005 ]
5569 : [ 1.60476e-005 ]
5570 : [ 1.61821e-005 ]
5571 : [ 1.47803e-005 ]
5572 : [ 1.40987e-005 ]
5573 : [ 1.59004e-005 ]
5574 : [ 1.64674e-005 ]
5575 : [ 1.5224e-005  ]
5576 : [ 1.60004e-005 ]
5577 : [ 1.59693e-005 ]
5578 : [ 1.62853e-005 ]
5579 : [ 1.58336e-005 ]
5580 : [ 1.4839e-005  ]
5581 : [ 1.66362e-005 ]
5582 : [ 1.47822e-005 ]
5583 : [ 1.62039e-005 ]
5584 : [ 1.50027e-005 ]
5585 : [ 1.68611e-005 ]
5586 : [ 1.63806e-005 ]
5587 : [ 1.66559e-005 ]
5588 : [ 1.70504e-005 ]
5589 : [ 1.65365e-005 ]
5590 : [ 1.60318e-005 ]
5591 : [ 1.64337e-005 ]
5592 : [ 1.59111e-005 ]
5593 : [ 1.45641e-005 ]
5594 : [ 1.65583e-005 ]
5595 : [ 1.6921e-005  ]
5596 : [ 1.55391e-005 ]
5597 : [ 1.69063e-005 ]
5598 : [ 1.63922e-005 ]
5599 : [ 1.56901e-005 ]
5600 : [ 1.61035e-005 ]
5601 : [ 1.3801e-005  ]
5602 : [ 1.66316e-005 ]
5603 : [ 1.71163e-005 ]
5604 : [ 1.36292e-005 ]
5605 : [ 1.37609e-005 ]
5606 : [ 1.66635e-005 ]
5607 : [ 1.60439e-005 ]
5608 : [ 1.45814e-005 ]
5609 : [ 1.65446e-005 ]
5610 : [ 1.70291e-005 ]
5611 : [ 1.65832e-005 ]
5612 : [ 1.61482e-005 ]
5613 : [ 1.60117e-005 ]
5614 : [ 1.40346e-005 ]
5615 : [ 1.70671e-005 ]
5616 : [ 1.56336e-005 ]
5617 : [ 1.54838e-005 ]
5618 : [ 1.63053e-005 ]
5619 : [ 1.40753e-005 ]
5620 : [ 1.62526e-005 ]
5621 : [ 1.59959e-005 ]
5622 : [ 1.62247e-005 ]
5623 : [ 1.5551e-005  ]
5624 : [ 1.63453e-005 ]
5625 : [ 1.63953e-005 ]
5626 : [ 1.60808e-005 ]
5627 : [ 1.59885e-005 ]
5628 : [ 1.70613e-005 ]
5629 : [ 1.58227e-005 ]
5630 : [ 1.61122e-005 ]
5631 : [ 1.69572e-005 ]
5632 : [ 1.60103e-005 ]
5633 : [ 1.64383e-005 ]
5634 : [ 1.60226e-005 ]
5635 : [ 1.49942e-005 ]
5636 : [ 1.46861e-005 ]
5637 : [ 1.59235e-005 ]
5638 : [ 1.63968e-005 ]
5639 : [ 1.58177e-005 ]
5640 : [ 1.68172e-005 ]
5641 : [ 1.45907e-005 ]
5642 : [ 1.57371e-005 ]
5643 : [ 1.46101e-005 ]
5644 : [ 1.66874e-005 ]
5645 : [ 1.49926e-005 ]
5646 : [ 1.69074e-005 ]
5647 : [ 1.48983e-005 ]
5648 : [ 1.6446e-005  ]
5649 : [ 1.53011e-005 ]
5650 : [ 1.64032e-005 ]
5651 : [ 1.45346e-005 ]
5652 : [ 1.60575e-005 ]
5653 : [ 1.60313e-005 ]
5654 : [ 1.67221e-005 ]
5655 : [ 1.63074e-005 ]
5656 : [ 1.70371e-005 ]
5657 : [ 1.70399e-005 ]
5658 : [ 1.61142e-005 ]
5659 : [ 1.46171e-005 ]
5660 : [ 1.62432e-005 ]
5661 : [ 1.65024e-005 ]
5662 : [ 1.56381e-005 ]
5663 : [ 1.68879e-005 ]
5664 : [ 1.5816e-005  ]
5665 : [ 1.61047e-005 ]
5666 : [ 1.4887e-005  ]
5667 : [ 1.58173e-005 ]
5668 : [ 1.42867e-005 ]
5669 : [ 1.63229e-005 ]
5670 : [ 1.57857e-005 ]
5671 : [ 1.67909e-005 ]
5672 : [ 1.5943e-005  ]
5673 : [ 1.62929e-005 ]
5674 : [ 1.67774e-005 ]
5675 : [ 1.56842e-005 ]
5676 : [ 1.60927e-005 ]
5677 : [ 1.61589e-005 ]
5678 : [ 1.57482e-005 ]
5679 : [ 1.59529e-005 ]
5680 : [ 1.59345e-005 ]
5681 : [ 1.68332e-005 ]
5682 : [ 1.61739e-005 ]
5683 : [ 1.53797e-005 ]
5684 : [ 1.63678e-005 ]
5685 : [ 1.59932e-005 ]
5686 : [ 1.64329e-005 ]
5687 : [ 1.69533e-005 ]
5688 : [ 1.6429e-005  ]
5689 : [ 1.61683e-005 ]
5690 : [ 1.43277e-005 ]
5691 : [ 1.41911e-005 ]
5692 : [ 1.37164e-005 ]
5693 : [ 1.64434e-005 ]
5694 : [ 1.51057e-005 ]
5695 : [ 1.45601e-005 ]
5696 : [ 1.41297e-005 ]
5697 : [ 1.6377e-005  ]
5698 : [ 1.66606e-005 ]
5699 : [ 1.61845e-005 ]
5700 : [ 1.62401e-005 ]
5701 : [ 1.67678e-005 ]
5702 : [ 1.63196e-005 ]
5703 : [ 1.66956e-005 ]
5704 : [ 1.45692e-005 ]
5705 : [ 1.59476e-005 ]
5706 : [ 1.66007e-005 ]
5707 : [ 1.5107e-005  ]
5708 : [ 1.6694e-005  ]
5709 : [ 1.50363e-005 ]
5710 : [ 1.63317e-005 ]
5711 : [ 1.67118e-005 ]
5712 : [ 1.63642e-005 ]
5713 : [ 1.67964e-005 ]
5714 : [ 1.63613e-005 ]
5715 : [ 1.56732e-005 ]
5716 : [ 1.71447e-005 ]
5717 : [ 1.66199e-005 ]
5718 : [ 1.61677e-005 ]
5719 : [ 1.7018e-005  ]
5720 : [ 1.64696e-005 ]
5721 : [ 1.6543e-005  ]
5722 : [ 1.71179e-005 ]
5723 : [ 1.66474e-005 ]
5724 : [ 1.48596e-005 ]
5725 : [ 1.42706e-005 ]
5726 : [ 1.6432e-005  ]
5727 : [ 1.66102e-005 ]
5728 : [ 1.63055e-005 ]
5729 : [ 1.63031e-005 ]
5730 : [ 1.60088e-005 ]
5731 : [ 1.52966e-005 ]
5732 : [ 1.68439e-005 ]
5733 : [ 1.62689e-005 ]
5734 : [ 1.66278e-005 ]
5735 : [ 1.44176e-005 ]
5736 : [ 1.59942e-005 ]
5737 : [ 1.60802e-005 ]
5738 : [ 1.57962e-005 ]
5739 : [ 1.62656e-005 ]
5740 : [ 1.63264e-005 ]
5741 : [ 1.65976e-005 ]
5742 : [ 1.62977e-005 ]
5743 : [ 1.57629e-005 ]
5744 : [ 1.6702e-005  ]
5745 : [ 1.67786e-005 ]
5746 : [ 1.67123e-005 ]
5747 : [ 1.64576e-005 ]
5748 : [ 1.69626e-005 ]
5749 : [ 1.68019e-005 ]
5750 : [ 1.51313e-005 ]
5751 : [ 1.66428e-005 ]
5752 : [ 1.52788e-005 ]
5753 : [ 1.65898e-005 ]
5754 : [ 1.68774e-005 ]
5755 : [ 1.68411e-005 ]
5756 : [ 1.59154e-005 ]
5757 : [ 1.70193e-005 ]
5758 : [ 1.42999e-005 ]
5759 : [ 1.5103e-005  ]
5760 : [ 1.64098e-005 ]
5761 : [ 1.43512e-005 ]
5762 : [ 1.60521e-005 ]
5763 : [ 1.42538e-005 ]
5764 : [ 1.6439e-005  ]
5765 : [ 1.59447e-005 ]
5766 : [ 1.65414e-005 ]
5767 : [ 1.5764e-005  ]
5768 : [ 1.59434e-005 ]
5769 : [ 1.53275e-005 ]
5770 : [ 1.50577e-005 ]
5771 : [ 1.66256e-005 ]
5772 : [ 1.63298e-005 ]
5773 : [ 1.65548e-005 ]
5774 : [ 1.52109e-005 ]
5775 : [ 1.70415e-005 ]
5776 : [ 1.61801e-005 ]
5777 : [ 1.57165e-005 ]
5778 : [ 1.52075e-005 ]
5779 : [ 1.56281e-005 ]
5780 : [ 1.6659e-005  ]
5781 : [ 1.35476e-005 ]
5782 : [ 1.6886e-005  ]
5783 : [ 1.63645e-005 ]
5784 : [ 1.60949e-005 ]
5785 : [ 1.69432e-005 ]
5786 : [ 1.61564e-005 ]
5787 : [ 1.60541e-005 ]
5788 : [ 1.68193e-005 ]
5789 : [ 1.58481e-005 ]
5790 : [ 1.54455e-005 ]
5791 : [ 1.50732e-005 ]
5792 : [ 1.65429e-005 ]
5793 : [ 1.63238e-005 ]
5794 : [ 1.50456e-005 ]
5795 : [ 1.61685e-005 ]
5796 : [ 1.59397e-005 ]
5797 : [ 1.61778e-005 ]
5798 : [ 1.6173e-005  ]
5799 : [ 1.60855e-005 ]
5800 : [ 1.62215e-005 ]
5801 : [ 1.55304e-005 ]
5802 : [ 1.6122e-005  ]
5803 : [ 1.47741e-005 ]
5804 : [ 1.65254e-005 ]
5805 : [ 1.49067e-005 ]
5806 : [ 1.59238e-005 ]
5807 : [ 1.63934e-005 ]
5808 : [ 1.45536e-005 ]
5809 : [ 1.45671e-005 ]
5810 : [ 1.46263e-005 ]
5811 : [ 1.51227e-005 ]
5812 : [ 1.64784e-005 ]
5813 : [ 1.37611e-005 ]
5814 : [ 1.61737e-005 ]
5815 : [ 1.43657e-005 ]
5816 : [ 1.59523e-005 ]
5817 : [ 1.62523e-005 ]
5818 : [ 1.6215e-005  ]
5819 : [ 1.59793e-005 ]
5820 : [ 1.3821e-005  ]
5821 : [ 1.59523e-005 ]
5822 : [ 1.61181e-005 ]
5823 : [ 1.64403e-005 ]
5824 : [ 1.57655e-005 ]
5825 : [ 1.68564e-005 ]
5826 : [ 1.48835e-005 ]
5827 : [ 1.56758e-005 ]
5828 : [ 1.59882e-005 ]
5829 : [ 1.59447e-005 ]
5830 : [ 1.5505e-005  ]
5831 : [ 1.62083e-005 ]
5832 : [ 1.63354e-005 ]
5833 : [ 1.61807e-005 ]
5834 : [ 1.59723e-005 ]
5835 : [ 1.44645e-005 ]
5836 : [ 1.66371e-005 ]
5837 : [ 1.37919e-005 ]
5838 : [ 1.47078e-005 ]
5839 : [ 1.66904e-005 ]
5840 : [ 1.63574e-005 ]
5841 : [ 1.49614e-005 ]
5842 : [ 1.64943e-005 ]
5843 : [ 1.64e-005    ]
5844 : [ 1.58154e-005 ]
5845 : [ 1.69726e-005 ]
5846 : [ 1.46597e-005 ]
5847 : [ 1.50482e-005 ]
5848 : [ 1.67614e-005 ]
5849 : [ 1.61348e-005 ]
5850 : [ 1.34977e-005 ]
5851 : [ 1.66067e-005 ]
5852 : [ 1.59386e-005 ]
5853 : [ 1.60675e-005 ]
5854 : [ 1.39312e-005 ]
5855 : [ 1.61479e-005 ]
5856 : [ 1.60197e-005 ]
5857 : [ 1.4676e-005  ]
5858 : [ 1.69971e-005 ]
5859 : [ 1.69486e-005 ]
5860 : [ 1.59244e-005 ]
5861 : [ 1.5807e-005  ]
5862 : [ 1.6302e-005  ]
5863 : [ 1.45207e-005 ]
5864 : [ 1.59551e-005 ]
5865 : [ 1.66938e-005 ]
5866 : [ 1.58727e-005 ]
5867 : [ 1.61362e-005 ]
5868 : [ 1.63866e-005 ]
5869 : [ 1.59345e-005 ]
5870 : [ 1.57738e-005 ]
5871 : [ 1.51291e-005 ]
5872 : [ 1.64312e-005 ]
5873 : [ 1.57519e-005 ]
5874 : [ 1.3584e-005  ]
5875 : [ 1.66163e-005 ]
5876 : [ 1.61377e-005 ]
5877 : [ 1.6021e-005  ]
5878 : [ 1.59995e-005 ]
5879 : [ 1.66866e-005 ]
5880 : [ 1.68264e-005 ]
5881 : [ 1.44978e-005 ]
5882 : [ 1.65899e-005 ]
5883 : [ 1.68735e-005 ]
5884 : [ 1.4825e-005  ]
5885 : [ 1.46976e-005 ]
5886 : [ 1.67628e-005 ]
5887 : [ 1.52382e-005 ]
5888 : [ 1.65509e-005 ]
5889 : [ 1.59861e-005 ]
5890 : [ 1.6829e-005  ]
5891 : [ 1.63849e-005 ]
5892 : [ 1.62275e-005 ]
5893 : [ 1.56977e-005 ]
5894 : [ 1.47587e-005 ]
5895 : [ 1.59292e-005 ]
5896 : [ 1.65904e-005 ]
5897 : [ 1.68286e-005 ]
5898 : [ 1.68123e-005 ]
5899 : [ 1.49119e-005 ]
5900 : [ 1.61502e-005 ]
5901 : [ 1.48645e-005 ]
5902 : [ 1.38412e-005 ]
5903 : [ 1.57259e-005 ]
5904 : [ 1.6135e-005  ]
5905 : [ 1.38597e-005 ]
5906 : [ 1.48845e-005 ]
5907 : [ 1.58967e-005 ]
5908 : [ 1.56857e-005 ]
5909 : [ 1.58129e-005 ]
5910 : [ 1.55776e-005 ]
5911 : [ 1.60446e-005 ]
5912 : [ 1.5853e-005  ]
5913 : [ 1.64237e-005 ]
5914 : [ 1.59803e-005 ]
5915 : [ 1.45707e-005 ]
5916 : [ 1.62253e-005 ]
5917 : [ 1.51749e-005 ]
5918 : [ 1.63345e-005 ]
5919 : [ 1.57577e-005 ]
5920 : [ 1.6721e-005  ]
5921 : [ 1.62264e-005 ]
5922 : [ 1.44045e-005 ]
5923 : [ 1.53184e-005 ]
5924 : [ 1.7032e-005  ]
5925 : [ 1.69677e-005 ]
5926 : [ 1.51584e-005 ]
5927 : [ 1.60254e-005 ]
5928 : [ 1.56537e-005 ]
5929 : [ 1.42798e-005 ]
5930 : [ 1.38176e-005 ]
5931 : [ 1.61248e-005 ]
5932 : [ 1.62125e-005 ]
5933 : [ 1.54391e-005 ]
5934 : [ 1.64112e-005 ]
5935 : [ 1.58164e-005 ]
5936 : [ 1.65884e-005 ]
5937 : [ 1.64976e-005 ]
5938 : [ 1.59933e-005 ]
5939 : [ 1.54577e-005 ]
5940 : [ 1.63406e-005 ]
5941 : [ 1.48004e-005 ]
5942 : [ 1.58652e-005 ]
5943 : [ 1.69597e-005 ]
5944 : [ 1.68323e-005 ]
5945 : [ 1.68143e-005 ]
5946 : [ 1.65479e-005 ]
5947 : [ 1.41874e-005 ]
5948 : [ 1.46178e-005 ]
5949 : [ 1.55244e-005 ]
5950 : [ 1.55643e-005 ]
5951 : [ 1.68612e-005 ]
5952 : [ 1.60709e-005 ]
5953 : [ 1.61731e-005 ]
5954 : [ 1.61717e-005 ]
5955 : [ 1.66521e-005 ]
5956 : [ 1.57983e-005 ]
5957 : [ 1.40202e-005 ]
5958 : [ 1.48796e-005 ]
5959 : [ 1.44504e-005 ]
5960 : [ 1.42292e-005 ]
5961 : [ 1.67009e-005 ]
5962 : [ 1.69544e-005 ]
5963 : [ 1.61481e-005 ]
5964 : [ 1.64788e-005 ]
5965 : [ 1.55616e-005 ]
5966 : [ 1.59274e-005 ]
5967 : [ 1.54402e-005 ]
5968 : [ 1.63596e-005 ]
5969 : [ 1.49109e-005 ]
5970 : [ 1.68099e-005 ]
5971 : [ 1.46642e-005 ]
5972 : [ 1.38982e-005 ]
5973 : [ 1.60034e-005 ]
5974 : [ 1.6552e-005  ]
5975 : [ 1.58896e-005 ]
5976 : [ 1.53656e-005 ]
5977 : [ 1.57282e-005 ]
5978 : [ 1.63261e-005 ]
5979 : [ 1.67024e-005 ]
5980 : [ 1.39144e-005 ]
5981 : [ 1.63119e-005 ]
5982 : [ 1.52672e-005 ]
5983 : [ 1.65571e-005 ]
5984 : [ 1.67339e-005 ]
5985 : [ 1.56854e-005 ]
5986 : [ 1.6723e-005  ]
5987 : [ 1.6322e-005  ]
5988 : [ 1.52087e-005 ]
5989 : [ 1.69031e-005 ]
5990 : [ 1.65133e-005 ]
5991 : [ 1.50246e-005 ]
5992 : [ 1.63497e-005 ]
5993 : [ 1.61558e-005 ]
5994 : [ 1.58536e-005 ]
5995 : [ 1.47966e-005 ]
5996 : [ 1.40469e-005 ]
5997 : [ 1.60041e-005 ]
5998 : [ 1.44245e-005 ]
5999 : [ 1.56727e-005 ]
6000 : [ 1.62203e-005 ]
6001 : [ 1.55619e-005 ]
6002 : [ 1.49746e-005 ]
6003 : [ 1.59575e-005 ]
6004 : [ 1.67424e-005 ]
6005 : [ 1.61736e-005 ]
6006 : [ 1.4892e-005  ]
6007 : [ 1.61228e-005 ]
6008 : [ 1.62747e-005 ]
6009 : [ 1.48e-005    ]
6010 : [ 1.53742e-005 ]
6011 : [ 1.53737e-005 ]
6012 : [ 1.67915e-005 ]
6013 : [ 1.55412e-005 ]
6014 : [ 1.57916e-005 ]
6015 : [ 1.62491e-005 ]
6016 : [ 1.62702e-005 ]
6017 : [ 1.65376e-005 ]
6018 : [ 1.66365e-005 ]
6019 : [ 1.6993e-005  ]
6020 : [ 1.60614e-005 ]
6021 : [ 1.63409e-005 ]
6022 : [ 1.50608e-005 ]
6023 : [ 1.62867e-005 ]
6024 : [ 1.6463e-005  ]
6025 : [ 1.63649e-005 ]
6026 : [ 1.62997e-005 ]
6027 : [ 1.55203e-005 ]
6028 : [ 1.62037e-005 ]
6029 : [ 1.60704e-005 ]
6030 : [ 1.61971e-005 ]
6031 : [ 1.63789e-005 ]
6032 : [ 1.69989e-005 ]
6033 : [ 1.66761e-005 ]
6034 : [ 1.59774e-005 ]
6035 : [ 1.43096e-005 ]
6036 : [ 1.5088e-005  ]
6037 : [ 1.61282e-005 ]
6038 : [ 1.62674e-005 ]
6039 : [ 1.62517e-005 ]
6040 : [ 1.63419e-005 ]
6041 : [ 1.34003e-005 ]
6042 : [ 1.41236e-005 ]
6043 : [ 1.6301e-005  ]
6044 : [ 1.59785e-005 ]
6045 : [ 1.64234e-005 ]
6046 : [ 1.57657e-005 ]
6047 : [ 1.46364e-005 ]
6048 : [ 1.60262e-005 ]
6049 : [ 1.63777e-005 ]
6050 : [ 1.60877e-005 ]
6051 : [ 1.63118e-005 ]
6052 : [ 1.52766e-005 ]
6053 : [ 1.59602e-005 ]
6054 : [ 1.6626e-005  ]
6055 : [ 1.64396e-005 ]
6056 : [ 1.38794e-005 ]
6057 : [ 1.65235e-005 ]
6058 : [ 1.58636e-005 ]
6059 : [ 1.62561e-005 ]
6060 : [ 1.41824e-005 ]
6061 : [ 1.67308e-005 ]
6062 : [ 1.60242e-005 ]
6063 : [ 1.64358e-005 ]
6064 : [ 1.60052e-005 ]
6065 : [ 1.57389e-005 ]
6066 : [ 1.56234e-005 ]
6067 : [ 1.48823e-005 ]
6068 : [ 1.58518e-005 ]
6069 : [ 1.45318e-005 ]
6070 : [ 1.51197e-005 ]
6071 : [ 1.61889e-005 ]
6072 : [ 1.68116e-005 ]
6073 : [ 1.46284e-005 ]
6074 : [ 1.55356e-005 ]
6075 : [ 1.51005e-005 ]
6076 : [ 1.57662e-005 ]
6077 : [ 1.48406e-005 ]
6078 : [ 1.6865e-005  ]
6079 : [ 1.56007e-005 ]
6080 : [ 1.64895e-005 ]
6081 : [ 1.43526e-005 ]
6082 : [ 1.6461e-005  ]
6083 : [ 1.6381e-005  ]
6084 : [ 1.65491e-005 ]
6085 : [ 1.58786e-005 ]
6086 : [ 1.40798e-005 ]
6087 : [ 1.64635e-005 ]
6088 : [ 1.57358e-005 ]
6089 : [ 1.61112e-005 ]
6090 : [ 1.61311e-005 ]
6091 : [ 1.43275e-005 ]
6092 : [ 1.60962e-005 ]
6093 : [ 1.55218e-005 ]
6094 : [ 1.55291e-005 ]
6095 : [ 1.6583e-005  ]
6096 : [ 1.61343e-005 ]
6097 : [ 1.58696e-005 ]
6098 : [ 1.51853e-005 ]
6099 : [ 1.48194e-005 ]
6100 : [ 1.68442e-005 ]
6101 : [ 1.59942e-005 ]
6102 : [ 1.68236e-005 ]
6103 : [ 1.6892e-005  ]
6104 : [ 1.58336e-005 ]
6105 : [ 1.69358e-005 ]
6106 : [ 1.61841e-005 ]
6107 : [ 1.70034e-005 ]
6108 : [ 1.68105e-005 ]
6109 : [ 1.59926e-005 ]
6110 : [ 1.58558e-005 ]
6111 : [ 1.64859e-005 ]
6112 : [ 1.53164e-005 ]
6113 : [ 1.5863e-005  ]
6114 : [ 1.54612e-005 ]
6115 : [ 1.53086e-005 ]
6116 : [ 1.48791e-005 ]
6117 : [ 1.60067e-005 ]
6118 : [ 1.64324e-005 ]
6119 : [ 1.67198e-005 ]
6120 : [ 1.40893e-005 ]
6121 : [ 1.623e-005   ]
6122 : [ 1.66912e-005 ]
6123 : [ 1.65754e-005 ]
6124 : [ 1.70185e-005 ]
6125 : [ 1.61615e-005 ]
6126 : [ 1.57784e-005 ]
6127 : [ 1.60585e-005 ]
6128 : [ 1.66474e-005 ]
6129 : [ 1.67974e-005 ]
6130 : [ 1.66957e-005 ]
6131 : [ 1.59634e-005 ]
6132 : [ 1.61691e-005 ]
6133 : [ 1.63698e-005 ]
6134 : [ 1.58518e-005 ]
6135 : [ 1.64762e-005 ]
6136 : [ 1.65384e-005 ]
6137 : [ 1.62493e-005 ]
6138 : [ 1.64971e-005 ]
6139 : [ 1.63648e-005 ]
6140 : [ 1.60497e-005 ]
6141 : [ 1.64605e-005 ]
6142 : [ 1.5169e-005  ]
6143 : [ 1.52982e-005 ]
6144 : [ 1.66429e-005 ]
6145 : [ 1.52717e-005 ]
6146 : [ 1.65558e-005 ]
6147 : [ 1.38144e-005 ]
6148 : [ 1.66142e-005 ]
6149 : [ 1.66792e-005 ]
6150 : [ 1.54217e-005 ]
6151 : [ 1.68464e-005 ]
6152 : [ 1.6729e-005  ]
6153 : [ 1.5874e-005  ]
6154 : [ 1.6748e-005  ]
6155 : [ 1.5689e-005  ]
6156 : [ 1.6824e-005  ]
6157 : [ 1.60992e-005 ]
6158 : [ 1.70062e-005 ]
6159 : [ 1.67926e-005 ]
6160 : [ 1.64152e-005 ]
6161 : [ 1.43983e-005 ]
6162 : [ 1.6489e-005  ]
6163 : [ 1.71003e-005 ]
6164 : [ 1.62518e-005 ]
6165 : [ 1.59289e-005 ]
6166 : [ 1.42927e-005 ]
6167 : [ 1.54965e-005 ]
6168 : [ 1.61481e-005 ]
6169 : [ 1.54742e-005 ]
6170 : [ 1.64746e-005 ]
6171 : [ 1.69068e-005 ]
6172 : [ 1.5325e-005  ]
6173 : [ 1.51264e-005 ]
6174 : [ 1.5991e-005  ]
6175 : [ 1.56513e-005 ]
6176 : [ 1.61455e-005 ]
6177 : [ 1.58e-005    ]
6178 : [ 1.48682e-005 ]
6179 : [ 1.6096e-005  ]
6180 : [ 1.37651e-005 ]
6181 : [ 1.6412e-005  ]
6182 : [ 1.61754e-005 ]
6183 : [ 1.59216e-005 ]
6184 : [ 1.58885e-005 ]
6185 : [ 1.68431e-005 ]
6186 : [ 1.59733e-005 ]
6187 : [ 1.60632e-005 ]
6188 : [ 1.53717e-005 ]
6189 : [ 1.58858e-005 ]
6190 : [ 1.68673e-005 ]
6191 : [ 1.68912e-005 ]
6192 : [ 1.52746e-005 ]
6193 : [ 1.62524e-005 ]
6194 : [ 1.61249e-005 ]
6195 : [ 1.63739e-005 ]
6196 : [ 1.52407e-005 ]
6197 : [ 1.63155e-005 ]
6198 : [ 1.67326e-005 ]
6199 : [ 1.49402e-005 ]
6200 : [ 1.50286e-005 ]
6201 : [ 1.60186e-005 ]
6202 : [ 1.70944e-005 ]
6203 : [ 1.66066e-005 ]
6204 : [ 1.67508e-005 ]
6205 : [ 1.64984e-005 ]
6206 : [ 1.63098e-005 ]
6207 : [ 1.59439e-005 ]
6208 : [ 1.66889e-005 ]
6209 : [ 1.64117e-005 ]
6210 : [ 1.62746e-005 ]
6211 : [ 1.37431e-005 ]
6212 : [ 1.52279e-005 ]
6213 : [ 1.6891e-005  ]
6214 : [ 1.37352e-005 ]
6215 : [ 1.45607e-005 ]
6216 : [ 1.58013e-005 ]
6217 : [ 1.56542e-005 ]
6218 : [ 1.60203e-005 ]
6219 : [ 1.60199e-005 ]
6220 : [ 1.61911e-005 ]
6221 : [ 1.5802e-005  ]
6222 : [ 1.56724e-005 ]
6223 : [ 1.69044e-005 ]
6224 : [ 1.39822e-005 ]
6225 : [ 1.6284e-005  ]
6226 : [ 1.6263e-005  ]
6227 : [ 1.68874e-005 ]
6228 : [ 1.56734e-005 ]
6229 : [ 1.69116e-005 ]
6230 : [ 1.59532e-005 ]
6231 : [ 1.59676e-005 ]
6232 : [ 1.4799e-005  ]
6233 : [ 1.4879e-005  ]
6234 : [ 1.61063e-005 ]
6235 : [ 1.58437e-005 ]
6236 : [ 1.50317e-005 ]
6237 : [ 1.67219e-005 ]
6238 : [ 1.5988e-005  ]
6239 : [ 1.53154e-005 ]
6240 : [ 1.61096e-005 ]
6241 : [ 1.61264e-005 ]
6242 : [ 1.54534e-005 ]
6243 : [ 1.59174e-005 ]
6244 : [ 1.62931e-005 ]
6245 : [ 1.58387e-005 ]
6246 : [ 1.67908e-005 ]
6247 : [ 1.41062e-005 ]
6248 : [ 1.69212e-005 ]
6249 : [ 1.58803e-005 ]
6250 : [ 1.49548e-005 ]
6251 : [ 1.63112e-005 ]
6252 : [ 1.66867e-005 ]
6253 : [ 1.5299e-005  ]
6254 : [ 1.61691e-005 ]
6255 : [ 1.62524e-005 ]
6256 : [ 1.55692e-005 ]
6257 : [ 1.60448e-005 ]
6258 : [ 1.66675e-005 ]
6259 : [ 1.63712e-005 ]
6260 : [ 1.56755e-005 ]
6261 : [ 1.57597e-005 ]
6262 : [ 1.59625e-005 ]
6263 : [ 1.51368e-005 ]
6264 : [ 1.46518e-005 ]
6265 : [ 1.64022e-005 ]
6266 : [ 1.56463e-005 ]
6267 : [ 1.5656e-005  ]
6268 : [ 1.60173e-005 ]
6269 : [ 1.60726e-005 ]
6270 : [ 1.61194e-005 ]
6271 : [ 1.63858e-005 ]
6272 : [ 1.66412e-005 ]
6273 : [ 1.39472e-005 ]
6274 : [ 1.60417e-005 ]
6275 : [ 1.65388e-005 ]
6276 : [ 1.57088e-005 ]
6277 : [ 1.61371e-005 ]
6278 : [ 1.52576e-005 ]
6279 : [ 1.63975e-005 ]
6280 : [ 1.61014e-005 ]
6281 : [ 1.66744e-005 ]
6282 : [ 1.62138e-005 ]
6283 : [ 1.7051e-005  ]
6284 : [ 1.6014e-005  ]
6285 : [ 1.50601e-005 ]
6286 : [ 1.50489e-005 ]
6287 : [ 1.47636e-005 ]
6288 : [ 1.60803e-005 ]
6289 : [ 1.62987e-005 ]
6290 : [ 1.62207e-005 ]
6291 : [ 1.67815e-005 ]
6292 : [ 1.41677e-005 ]
6293 : [ 1.37568e-005 ]
6294 : [ 1.67159e-005 ]
6295 : [ 1.33601e-005 ]
6296 : [ 1.68066e-005 ]
6297 : [ 1.67853e-005 ]
6298 : [ 1.56491e-005 ]
6299 : [ 1.62038e-005 ]
6300 : [ 1.65113e-005 ]
6301 : [ 1.66637e-005 ]
6302 : [ 1.58465e-005 ]
6303 : [ 1.58087e-005 ]
6304 : [ 1.63754e-005 ]
6305 : [ 1.48328e-005 ]
6306 : [ 1.54618e-005 ]
6307 : [ 1.61047e-005 ]
6308 : [ 1.4894e-005  ]
6309 : [ 1.55003e-005 ]
6310 : [ 1.57468e-005 ]
6311 : [ 1.65754e-005 ]
6312 : [ 1.5912e-005  ]
6313 : [ 1.53663e-005 ]
6314 : [ 1.66002e-005 ]
6315 : [ 1.47468e-005 ]
6316 : [ 1.41114e-005 ]
6317 : [ 1.38398e-005 ]
6318 : [ 1.61005e-005 ]
6319 : [ 1.69224e-005 ]
6320 : [ 1.6521e-005  ]
6321 : [ 1.62769e-005 ]
6322 : [ 1.38581e-005 ]
6323 : [ 1.52998e-005 ]
6324 : [ 1.69064e-005 ]
6325 : [ 1.66416e-005 ]
6326 : [ 1.61376e-005 ]
6327 : [ 1.52355e-005 ]
6328 : [ 1.67842e-005 ]
6329 : [ 1.69181e-005 ]
6330 : [ 1.59239e-005 ]
6331 : [ 1.65763e-005 ]
6332 : [ 1.67701e-005 ]
6333 : [ 1.53939e-005 ]
6334 : [ 1.69967e-005 ]
6335 : [ 1.4299e-005  ]
6336 : [ 1.46138e-005 ]
6337 : [ 1.48054e-005 ]
6338 : [ 1.62393e-005 ]
6339 : [ 1.66382e-005 ]
6340 : [ 1.59782e-005 ]
6341 : [ 1.51374e-005 ]
6342 : [ 1.38371e-005 ]
6343 : [ 1.63299e-005 ]
6344 : [ 1.65846e-005 ]
6345 : [ 1.62607e-005 ]
6346 : [ 1.70854e-005 ]
6347 : [ 1.58694e-005 ]
6348 : [ 1.68829e-005 ]
6349 : [ 1.63991e-005 ]
6350 : [ 1.60619e-005 ]
6351 : [ 1.63979e-005 ]
6352 : [ 1.48716e-005 ]
6353 : [ 1.5301e-005  ]
6354 : [ 1.4425e-005  ]
6355 : [ 1.67998e-005 ]
6356 : [ 1.70365e-005 ]
6357 : [ 1.66398e-005 ]
6358 : [ 1.64644e-005 ]
6359 : [ 1.61787e-005 ]
6360 : [ 1.60016e-005 ]
6361 : [ 1.4371e-005  ]
6362 : [ 1.58067e-005 ]
6363 : [ 1.63258e-005 ]
6364 : [ 1.46321e-005 ]
6365 : [ 1.6032e-005  ]
6366 : [ 1.64341e-005 ]
6367 : [ 1.47279e-005 ]
6368 : [ 1.44159e-005 ]
6369 : [ 1.58128e-005 ]
6370 : [ 1.71173e-005 ]
6371 : [ 1.52393e-005 ]
6372 : [ 1.678e-005   ]
6373 : [ 1.65558e-005 ]
6374 : [ 1.44872e-005 ]
6375 : [ 1.50434e-005 ]
6376 : [ 1.60784e-005 ]
6377 : [ 1.66906e-005 ]
6378 : [ 1.41048e-005 ]
6379 : [ 1.59649e-005 ]
6380 : [ 1.60915e-005 ]
6381 : [ 1.63274e-005 ]
6382 : [ 1.34552e-005 ]
6383 : [ 1.48807e-005 ]
6384 : [ 1.66514e-005 ]
6385 : [ 1.67778e-005 ]
6386 : [ 1.643e-005   ]
6387 : [ 1.57085e-005 ]
6388 : [ 1.41285e-005 ]
6389 : [ 1.53264e-005 ]
6390 : [ 1.60333e-005 ]
6391 : [ 1.67374e-005 ]
6392 : [ 1.70228e-005 ]
6393 : [ 1.48614e-005 ]
6394 : [ 1.54006e-005 ]
6395 : [ 1.60652e-005 ]
6396 : [ 1.53827e-005 ]
6397 : [ 1.61924e-005 ]
6398 : [ 1.57332e-005 ]
6399 : [ 1.63726e-005 ]
6400 : [ 1.54685e-005 ]
6401 : [ 1.57116e-005 ]
6402 : [ 1.6776e-005  ]
6403 : [ 1.51647e-005 ]
6404 : [ 1.66695e-005 ]
6405 : [ 1.66404e-005 ]
6406 : [ 1.65754e-005 ]
6407 : [ 1.36976e-005 ]
6408 : [ 1.48747e-005 ]
6409 : [ 1.45573e-005 ]
6410 : [ 1.58766e-005 ]
6411 : [ 1.65043e-005 ]
6412 : [ 1.66671e-005 ]
6413 : [ 1.69949e-005 ]
6414 : [ 1.55645e-005 ]
6415 : [ 1.61823e-005 ]
6416 : [ 1.44704e-005 ]
6417 : [ 1.63834e-005 ]
6418 : [ 1.48529e-005 ]
6419 : [ 1.60073e-005 ]
6420 : [ 1.67894e-005 ]
6421 : [ 1.67113e-005 ]
6422 : [ 1.66181e-005 ]
6423 : [ 1.44141e-005 ]
6424 : [ 1.71057e-005 ]
6425 : [ 1.47672e-005 ]
6426 : [ 1.69466e-005 ]
6427 : [ 1.62122e-005 ]
6428 : [ 1.51167e-005 ]
6429 : [ 1.63839e-005 ]
6430 : [ 1.59679e-005 ]
6431 : [ 1.69258e-005 ]
6432 : [ 1.6428e-005  ]
6433 : [ 1.6487e-005  ]
6434 : [ 1.41785e-005 ]
6435 : [ 1.60827e-005 ]
6436 : [ 1.61194e-005 ]
6437 : [ 1.66141e-005 ]
6438 : [ 1.53796e-005 ]
6439 : [ 1.61935e-005 ]
6440 : [ 1.67028e-005 ]
6441 : [ 1.6285e-005  ]
6442 : [ 1.5434e-005  ]
6443 : [ 1.61773e-005 ]
6444 : [ 1.63071e-005 ]
6445 : [ 1.59701e-005 ]
6446 : [ 1.4881e-005  ]
6447 : [ 1.66275e-005 ]
6448 : [ 1.6024e-005  ]
6449 : [ 1.6516e-005  ]
6450 : [ 1.49345e-005 ]
6451 : [ 1.58225e-005 ]
6452 : [ 1.61372e-005 ]
6453 : [ 1.51632e-005 ]
6454 : [ 1.68382e-005 ]
6455 : [ 1.67239e-005 ]
6456 : [ 1.54373e-005 ]
6457 : [ 1.51464e-005 ]
6458 : [ 1.62607e-005 ]
6459 : [ 1.61671e-005 ]
6460 : [ 1.60768e-005 ]
6461 : [ 1.606e-005   ]
6462 : [ 1.51543e-005 ]
6463 : [ 1.46118e-005 ]
6464 : [ 1.61339e-005 ]
6465 : [ 1.45318e-005 ]
6466 : [ 1.71143e-005 ]
6467 : [ 1.50361e-005 ]
6468 : [ 1.46135e-005 ]
6469 : [ 1.50923e-005 ]
6470 : [ 1.54666e-005 ]
6471 : [ 1.62323e-005 ]
6472 : [ 1.6884e-005  ]
6473 : [ 1.57155e-005 ]
6474 : [ 1.60118e-005 ]
6475 : [ 1.67365e-005 ]
6476 : [ 1.63046e-005 ]
6477 : [ 1.68401e-005 ]
6478 : [ 1.58085e-005 ]
6479 : [ 1.68785e-005 ]
6480 : [ 1.62864e-005 ]
6481 : [ 1.63298e-005 ]
6482 : [ 1.51149e-005 ]
6483 : [ 1.65518e-005 ]
6484 : [ 1.56186e-005 ]
6485 : [ 1.63028e-005 ]
6486 : [ 1.61891e-005 ]
6487 : [ 1.41299e-005 ]
6488 : [ 1.6548e-005  ]
6489 : [ 1.55524e-005 ]
6490 : [ 1.69357e-005 ]
6491 : [ 1.41866e-005 ]
6492 : [ 1.55356e-005 ]
6493 : [ 1.51104e-005 ]
6494 : [ 1.66065e-005 ]
6495 : [ 1.647e-005   ]
6496 : [ 1.42307e-005 ]
6497 : [ 1.55523e-005 ]
6498 : [ 1.60833e-005 ]
6499 : [ 1.67849e-005 ]
6500 : [ 1.47464e-005 ]
6501 : [ 1.68811e-005 ]
6502 : [ 1.60382e-005 ]
6503 : [ 1.64148e-005 ]
6504 : [ 1.69475e-005 ]
6505 : [ 1.55092e-005 ]
6506 : [ 1.39903e-005 ]
6507 : [ 1.50558e-005 ]
6508 : [ 1.6222e-005  ]
6509 : [ 1.60953e-005 ]
6510 : [ 1.59705e-005 ]
6511 : [ 1.38756e-005 ]
6512 : [ 1.64302e-005 ]
6513 : [ 1.46276e-005 ]
6514 : [ 1.69798e-005 ]
6515 : [ 1.59538e-005 ]
6516 : [ 1.60044e-005 ]
6517 : [ 1.58079e-005 ]
6518 : [ 1.6688e-005  ]
6519 : [ 1.63188e-005 ]
6520 : [ 1.61561e-005 ]
6521 : [ 1.58751e-005 ]
6522 : [ 1.48744e-005 ]
6523 : [ 1.36844e-005 ]
6524 : [ 1.60683e-005 ]
6525 : [ 1.68286e-005 ]
6526 : [ 1.52203e-005 ]
6527 : [ 1.60852e-005 ]
6528 : [ 1.5032e-005  ]
6529 : [ 1.67453e-005 ]
6530 : [ 1.51599e-005 ]
6531 : [ 1.57104e-005 ]
6532 : [ 1.58542e-005 ]
6533 : [ 1.34783e-005 ]
6534 : [ 1.59829e-005 ]
6535 : [ 1.58383e-005 ]
6536 : [ 1.58521e-005 ]
6537 : [ 1.56516e-005 ]
6538 : [ 1.64387e-005 ]
6539 : [ 1.54441e-005 ]
6540 : [ 1.65967e-005 ]
6541 : [ 1.38598e-005 ]
6542 : [ 1.48843e-005 ]
6543 : [ 1.41386e-005 ]
6544 : [ 1.64056e-005 ]
6545 : [ 1.5134e-005  ]
6546 : [ 1.62405e-005 ]
6547 : [ 1.69743e-005 ]
6548 : [ 1.5088e-005  ]
6549 : [ 1.54358e-005 ]
6550 : [ 1.60377e-005 ]
6551 : [ 1.65891e-005 ]
6552 : [ 1.64595e-005 ]
6553 : [ 1.62177e-005 ]
6554 : [ 1.68659e-005 ]
6555 : [ 1.70798e-005 ]
6556 : [ 1.53715e-005 ]
6557 : [ 1.5959e-005  ]
6558 : [ 1.44311e-005 ]
6559 : [ 1.55645e-005 ]
6560 : [ 1.6099e-005  ]
6561 : [ 1.59491e-005 ]
6562 : [ 1.60342e-005 ]
6563 : [ 1.58685e-005 ]
6564 : [ 1.66791e-005 ]
6565 : [ 1.64169e-005 ]
6566 : [ 1.4798e-005  ]
6567 : [ 1.36112e-005 ]
6568 : [ 1.45983e-005 ]
6569 : [ 1.38285e-005 ]
6570 : [ 1.62944e-005 ]
6571 : [ 1.57108e-005 ]
6572 : [ 1.65266e-005 ]
6573 : [ 1.67701e-005 ]
6574 : [ 1.47568e-005 ]
6575 : [ 1.47502e-005 ]
6576 : [ 1.61978e-005 ]
6577 : [ 1.54737e-005 ]
6578 : [ 1.48288e-005 ]
6579 : [ 1.54182e-005 ]
6580 : [ 1.37284e-005 ]
6581 : [ 1.48019e-005 ]
6582 : [ 1.67796e-005 ]
6583 : [ 1.655e-005   ]
6584 : [ 1.59676e-005 ]
6585 : [ 1.55201e-005 ]
6586 : [ 1.6225e-005  ]
6587 : [ 1.6326e-005  ]
6588 : [ 1.64695e-005 ]
6589 : [ 1.66095e-005 ]
6590 : [ 1.61931e-005 ]
6591 : [ 1.62648e-005 ]
6592 : [ 1.69463e-005 ]
6593 : [ 1.62279e-005 ]
6594 : [ 1.57754e-005 ]
6595 : [ 1.62101e-005 ]
6596 : [ 1.52122e-005 ]
6597 : [ 1.58649e-005 ]
6598 : [ 1.67821e-005 ]
6599 : [ 1.63219e-005 ]
6600 : [ 1.58598e-005 ]
6601 : [ 1.64134e-005 ]
6602 : [ 1.57732e-005 ]
6603 : [ 1.635e-005   ]
6604 : [ 1.7051e-005  ]
6605 : [ 1.57232e-005 ]
6606 : [ 1.60361e-005 ]
6607 : [ 1.68098e-005 ]
6608 : [ 1.70088e-005 ]
6609 : [ 1.69108e-005 ]
6610 : [ 1.53826e-005 ]
6611 : [ 1.60589e-005 ]
6612 : [ 1.53497e-005 ]
6613 : [ 1.49016e-005 ]
6614 : [ 1.63972e-005 ]
6615 : [ 1.49689e-005 ]
6616 : [ 1.57963e-005 ]
6617 : [ 1.59858e-005 ]
6618 : [ 1.691e-005   ]
6619 : [ 1.59379e-005 ]
6620 : [ 1.43458e-005 ]
6621 : [ 1.5811e-005  ]
6622 : [ 1.60898e-005 ]
6623 : [ 1.66005e-005 ]
6624 : [ 1.61849e-005 ]
6625 : [ 1.68546e-005 ]
6626 : [ 1.48085e-005 ]
6627 : [ 1.69119e-005 ]
6628 : [ 1.5225e-005  ]
6629 : [ 1.41827e-005 ]
6630 : [ 1.62413e-005 ]
6631 : [ 1.63116e-005 ]
6632 : [ 1.65433e-005 ]
6633 : [ 1.59479e-005 ]
6634 : [ 1.673e-005   ]
6635 : [ 1.45828e-005 ]
6636 : [ 1.67726e-005 ]
6637 : [ 1.59606e-005 ]
6638 : [ 1.45617e-005 ]
6639 : [ 1.66273e-005 ]
6640 : [ 1.67253e-005 ]
6641 : [ 1.64066e-005 ]
6642 : [ 1.65258e-005 ]
6643 : [ 1.61098e-005 ]
6644 : [ 1.59357e-005 ]
6645 : [ 1.59033e-005 ]
6646 : [ 1.48369e-005 ]
6647 : [ 1.44473e-005 ]
6648 : [ 1.57011e-005 ]
6649 : [ 1.3904e-005  ]
6650 : [ 1.65812e-005 ]
6651 : [ 1.66651e-005 ]
6652 : [ 1.66791e-005 ]
6653 : [ 1.63041e-005 ]
6654 : [ 1.45715e-005 ]
6655 : [ 1.62206e-005 ]
6656 : [ 1.67623e-005 ]
6657 : [ 1.5444e-005  ]
6658 : [ 1.66522e-005 ]
6659 : [ 1.67553e-005 ]
6660 : [ 1.59639e-005 ]
6661 : [ 1.60026e-005 ]
6662 : [ 1.63861e-005 ]
6663 : [ 1.64041e-005 ]
6664 : [ 1.4712e-005  ]
6665 : [ 1.6613e-005  ]
6666 : [ 1.61806e-005 ]
6667 : [ 1.4211e-005  ]
6668 : [ 1.62992e-005 ]
6669 : [ 1.60255e-005 ]
6670 : [ 1.56423e-005 ]
6671 : [ 1.63428e-005 ]
6672 : [ 1.66364e-005 ]
6673 : [ 1.65216e-005 ]
6674 : [ 1.69203e-005 ]
6675 : [ 1.6413e-005  ]
6676 : [ 1.52918e-005 ]
6677 : [ 1.5818e-005  ]
6678 : [ 1.53208e-005 ]
6679 : [ 1.53801e-005 ]
6680 : [ 1.48046e-005 ]
6681 : [ 1.69477e-005 ]
6682 : [ 1.53709e-005 ]
6683 : [ 1.53471e-005 ]
6684 : [ 1.59378e-005 ]
6685 : [ 1.64053e-005 ]
6686 : [ 1.62443e-005 ]
6687 : [ 1.50643e-005 ]
6688 : [ 1.68007e-005 ]
6689 : [ 1.59495e-005 ]
6690 : [ 1.49982e-005 ]
6691 : [ 1.46072e-005 ]
6692 : [ 1.57432e-005 ]
6693 : [ 1.5824e-005  ]
6694 : [ 1.68353e-005 ]
6695 : [ 1.44895e-005 ]
6696 : [ 1.59508e-005 ]
6697 : [ 1.52916e-005 ]
6698 : [ 1.71314e-005 ]
6699 : [ 1.62751e-005 ]
6700 : [ 1.56173e-005 ]
6701 : [ 1.58668e-005 ]
6702 : [ 1.63747e-005 ]
6703 : [ 1.70357e-005 ]
6704 : [ 1.51098e-005 ]
6705 : [ 1.46619e-005 ]
6706 : [ 1.4438e-005  ]
6707 : [ 1.69357e-005 ]
6708 : [ 1.5812e-005  ]
6709 : [ 1.53439e-005 ]
6710 : [ 1.59632e-005 ]
6711 : [ 1.5102e-005  ]
6712 : [ 1.64225e-005 ]
6713 : [ 1.51078e-005 ]
6714 : [ 1.66701e-005 ]
6715 : [ 1.49725e-005 ]
6716 : [ 1.53444e-005 ]
6717 : [ 1.63195e-005 ]
6718 : [ 1.69118e-005 ]
6719 : [ 1.56644e-005 ]
6720 : [ 1.70704e-005 ]
6721 : [ 1.57984e-005 ]
6722 : [ 1.60757e-005 ]
6723 : [ 1.47167e-005 ]
6724 : [ 1.70516e-005 ]
6725 : [ 1.58402e-005 ]
6726 : [ 1.57089e-005 ]
6727 : [ 1.64394e-005 ]
6728 : [ 1.6704e-005  ]
6729 : [ 1.47864e-005 ]
6730 : [ 1.38826e-005 ]
6731 : [ 1.64786e-005 ]
6732 : [ 1.59239e-005 ]
6733 : [ 1.43054e-005 ]
6734 : [ 1.55348e-005 ]
6735 : [ 1.59577e-005 ]
6736 : [ 1.59492e-005 ]
6737 : [ 1.58831e-005 ]
6738 : [ 1.62001e-005 ]
6739 : [ 1.61237e-005 ]
6740 : [ 1.63086e-005 ]
6741 : [ 1.46482e-005 ]
6742 : [ 1.49468e-005 ]
6743 : [ 1.62408e-005 ]
6744 : [ 1.60265e-005 ]
6745 : [ 1.41685e-005 ]
6746 : [ 1.6049e-005  ]
6747 : [ 1.53168e-005 ]
6748 : [ 1.58881e-005 ]
6749 : [ 1.67501e-005 ]
6750 : [ 1.67402e-005 ]
6751 : [ 1.38929e-005 ]
6752 : [ 1.59203e-005 ]
6753 : [ 1.44729e-005 ]
6754 : [ 1.64758e-005 ]
6755 : [ 1.52291e-005 ]
6756 : [ 1.68497e-005 ]
6757 : [ 1.50802e-005 ]
6758 : [ 1.63798e-005 ]
6759 : [ 1.64692e-005 ]
6760 : [ 1.66293e-005 ]
6761 : [ 1.61578e-005 ]
6762 : [ 1.53866e-005 ]
6763 : [ 1.44085e-005 ]
6764 : [ 1.64582e-005 ]
6765 : [ 1.45916e-005 ]
6766 : [ 1.62047e-005 ]
6767 : [ 1.65523e-005 ]
6768 : [ 1.4468e-005  ]
6769 : [ 1.67241e-005 ]
6770 : [ 1.48076e-005 ]
6771 : [ 1.50741e-005 ]
6772 : [ 1.55427e-005 ]
6773 : [ 1.60045e-005 ]
6774 : [ 1.6313e-005  ]
6775 : [ 1.69041e-005 ]
6776 : [ 1.64667e-005 ]
6777 : [ 1.39729e-005 ]
6778 : [ 1.62787e-005 ]
6779 : [ 1.66573e-005 ]
6780 : [ 1.63812e-005 ]
6781 : [ 1.44771e-005 ]
6782 : [ 1.59112e-005 ]
6783 : [ 1.46192e-005 ]
6784 : [ 1.64169e-005 ]
6785 : [ 1.47005e-005 ]
6786 : [ 1.44189e-005 ]
6787 : [ 1.6924e-005  ]
6788 : [ 1.59773e-005 ]
6789 : [ 1.65107e-005 ]
6790 : [ 1.46816e-005 ]
6791 : [ 1.68547e-005 ]
6792 : [ 1.67777e-005 ]
6793 : [ 1.59496e-005 ]
6794 : [ 1.69383e-005 ]
6795 : [ 1.47873e-005 ]
6796 : [ 1.58244e-005 ]
6797 : [ 1.5867e-005  ]
6798 : [ 1.68823e-005 ]
6799 : [ 1.6502e-005  ]
6800 : [ 1.60001e-005 ]
6801 : [ 1.48403e-005 ]
6802 : [ 1.69089e-005 ]
6803 : [ 1.59024e-005 ]
6804 : [ 1.62855e-005 ]
6805 : [ 1.53212e-005 ]
6806 : [ 1.46233e-005 ]
6807 : [ 1.59191e-005 ]
6808 : [ 1.65054e-005 ]
6809 : [ 1.42954e-005 ]
6810 : [ 1.53542e-005 ]
6811 : [ 1.62044e-005 ]
6812 : [ 1.59175e-005 ]
6813 : [ 1.61735e-005 ]
6814 : [ 1.58263e-005 ]
6815 : [ 1.5371e-005  ]
6816 : [ 1.61344e-005 ]
6817 : [ 1.62815e-005 ]
6818 : [ 1.60522e-005 ]
6819 : [ 1.70103e-005 ]
6820 : [ 1.59141e-005 ]
6821 : [ 1.4715e-005  ]
6822 : [ 1.57563e-005 ]
6823 : [ 1.6673e-005  ]
6824 : [ 1.60452e-005 ]
6825 : [ 1.66528e-005 ]
6826 : [ 1.4021e-005  ]
6827 : [ 1.39918e-005 ]
6828 : [ 1.65986e-005 ]
6829 : [ 1.434e-005   ]
6830 : [ 1.60405e-005 ]
6831 : [ 1.57686e-005 ]
6832 : [ 1.46177e-005 ]
6833 : [ 1.6138e-005  ]
6834 : [ 1.64048e-005 ]
6835 : [ 1.68382e-005 ]
6836 : [ 1.64305e-005 ]
6837 : [ 1.66992e-005 ]
6838 : [ 1.51923e-005 ]
6839 : [ 1.60163e-005 ]
6840 : [ 1.46415e-005 ]
6841 : [ 1.41543e-005 ]
6842 : [ 1.55341e-005 ]
6843 : [ 1.57841e-005 ]
6844 : [ 1.6681e-005  ]
6845 : [ 1.61404e-005 ]
6846 : [ 1.64947e-005 ]
6847 : [ 1.64508e-005 ]
6848 : [ 1.61311e-005 ]
6849 : [ 1.53625e-005 ]
6850 : [ 1.43078e-005 ]
6851 : [ 1.64282e-005 ]
6852 : [ 1.66822e-005 ]
6853 : [ 1.68018e-005 ]
6854 : [ 1.50382e-005 ]
6855 : [ 1.54867e-005 ]
6856 : [ 1.64357e-005 ]
6857 : [ 1.63199e-005 ]
6858 : [ 1.50536e-005 ]
6859 : [ 1.65749e-005 ]
6860 : [ 1.3616e-005  ]
6861 : [ 1.5723e-005  ]
6862 : [ 1.59375e-005 ]
6863 : [ 1.61109e-005 ]
6864 : [ 1.59446e-005 ]
6865 : [ 1.64267e-005 ]
6866 : [ 1.67839e-005 ]
6867 : [ 1.61452e-005 ]
6868 : [ 1.49893e-005 ]
6869 : [ 1.52438e-005 ]
6870 : [ 1.68776e-005 ]
6871 : [ 1.6472e-005  ]
6872 : [ 1.68972e-005 ]
6873 : [ 1.37071e-005 ]
6874 : [ 1.59956e-005 ]
6875 : [ 1.60197e-005 ]
6876 : [ 1.56767e-005 ]
6877 : [ 1.61401e-005 ]
6878 : [ 1.70231e-005 ]
6879 : [ 1.55412e-005 ]
6880 : [ 1.6452e-005  ]
6881 : [ 1.65354e-005 ]
6882 : [ 1.61932e-005 ]
6883 : [ 1.60605e-005 ]
6884 : [ 1.6933e-005  ]
6885 : [ 1.39215e-005 ]
6886 : [ 1.60984e-005 ]
6887 : [ 1.61896e-005 ]
6888 : [ 1.65755e-005 ]
6889 : [ 1.616e-005   ]
6890 : [ 1.54352e-005 ]
6891 : [ 1.59457e-005 ]
6892 : [ 1.622e-005   ]
6893 : [ 1.55426e-005 ]
6894 : [ 1.64281e-005 ]
6895 : [ 1.59522e-005 ]
6896 : [ 1.69447e-005 ]
6897 : [ 1.60545e-005 ]
6898 : [ 1.69021e-005 ]
6899 : [ 1.43781e-005 ]
6900 : [ 1.64815e-005 ]
6901 : [ 1.54593e-005 ]
6902 : [ 1.57797e-005 ]
6903 : [ 1.47159e-005 ]
6904 : [ 1.48253e-005 ]
6905 : [ 1.57497e-005 ]
6906 : [ 1.67557e-005 ]
6907 : [ 1.67204e-005 ]
6908 : [ 1.6583e-005  ]
6909 : [ 1.60282e-005 ]
6910 : [ 1.45793e-005 ]
6911 : [ 1.5796e-005  ]
6912 : [ 1.50609e-005 ]
6913 : [ 1.63825e-005 ]
6914 : [ 1.62131e-005 ]
6915 : [ 1.5064e-005  ]
6916 : [ 1.54704e-005 ]
6917 : [ 1.61907e-005 ]
6918 : [ 1.69387e-005 ]
6919 : [ 1.60324e-005 ]
6920 : [ 1.60393e-005 ]
6921 : [ 1.53354e-005 ]
6922 : [ 1.45656e-005 ]
6923 : [ 1.59787e-005 ]
6924 : [ 1.59779e-005 ]
6925 : [ 1.51888e-005 ]
6926 : [ 1.62002e-005 ]
6927 : [ 1.59241e-005 ]
6928 : [ 1.58767e-005 ]
6929 : [ 1.57626e-005 ]
6930 : [ 1.486e-005   ]
6931 : [ 1.66329e-005 ]
6932 : [ 1.68187e-005 ]
6933 : [ 1.64691e-005 ]
6934 : [ 1.6803e-005  ]
6935 : [ 1.56399e-005 ]
6936 : [ 1.66874e-005 ]
6937 : [ 1.61703e-005 ]
6938 : [ 1.64896e-005 ]
6939 : [ 1.61462e-005 ]
6940 : [ 1.68993e-005 ]
6941 : [ 1.66805e-005 ]
6942 : [ 1.45187e-005 ]
6943 : [ 1.65732e-005 ]
6944 : [ 1.36604e-005 ]
6945 : [ 1.46105e-005 ]
6946 : [ 1.61868e-005 ]
6947 : [ 1.58618e-005 ]
6948 : [ 1.64559e-005 ]
6949 : [ 1.5912e-005  ]
6950 : [ 1.6612e-005  ]
6951 : [ 1.52551e-005 ]
6952 : [ 1.65824e-005 ]
6953 : [ 1.47227e-005 ]
6954 : [ 1.60879e-005 ]
6955 : [ 1.68314e-005 ]
6956 : [ 1.64256e-005 ]
6957 : [ 1.67417e-005 ]
6958 : [ 1.59076e-005 ]
6959 : [ 1.6788e-005  ]
6960 : [ 1.58417e-005 ]
6961 : [ 1.5569e-005  ]
6962 : [ 1.60827e-005 ]
6963 : [ 1.68565e-005 ]
6964 : [ 1.57801e-005 ]
6965 : [ 1.6978e-005  ]
6966 : [ 1.70272e-005 ]
6967 : [ 1.64431e-005 ]
6968 : [ 1.35248e-005 ]
6969 : [ 1.60086e-005 ]
6970 : [ 1.69112e-005 ]
6971 : [ 1.63781e-005 ]
6972 : [ 1.59694e-005 ]
6973 : [ 1.65659e-005 ]
6974 : [ 1.36744e-005 ]
6975 : [ 1.56623e-005 ]
6976 : [ 1.60167e-005 ]
6977 : [ 1.54383e-005 ]
6978 : [ 1.69724e-005 ]
6979 : [ 1.58951e-005 ]
6980 : [ 1.60139e-005 ]
6981 : [ 1.63115e-005 ]
6982 : [ 1.66307e-005 ]
6983 : [ 1.63273e-005 ]
6984 : [ 1.70244e-005 ]
6985 : [ 1.68011e-005 ]
6986 : [ 1.47606e-005 ]
6987 : [ 1.62729e-005 ]
6988 : [ 1.33375e-005 ]
6989 : [ 1.65585e-005 ]
6990 : [ 1.39237e-005 ]
6991 : [ 1.54723e-005 ]
6992 : [ 1.6189e-005  ]
6993 : [ 1.65152e-005 ]
6994 : [ 1.41478e-005 ]
6995 : [ 1.48938e-005 ]
6996 : [ 1.59423e-005 ]
6997 : [ 1.43712e-005 ]
6998 : [ 1.47778e-005 ]
6999 : [ 1.52851e-005 ]
7000 : [ 1.51378e-005 ]
7001 : [ 1.4971e-005  ]
7002 : [ 1.61744e-005 ]
7003 : [ 1.33824e-005 ]
7004 : [ 1.61871e-005 ]
7005 : [ 1.41779e-005 ]
7006 : [ 1.66827e-005 ]
7007 : [ 1.61505e-005 ]
7008 : [ 1.44997e-005 ]
7009 : [ 1.60732e-005 ]
7010 : [ 1.40465e-005 ]
7011 : [ 1.59915e-005 ]
7012 : [ 1.50376e-005 ]
7013 : [ 1.62825e-005 ]
7014 : [ 1.63915e-005 ]
7015 : [ 1.69417e-005 ]
7016 : [ 1.53709e-005 ]
7017 : [ 1.54749e-005 ]
7018 : [ 1.52868e-005 ]
7019 : [ 1.5048e-005  ]
7020 : [ 1.51886e-005 ]
7021 : [ 1.59243e-005 ]
7022 : [ 1.64734e-005 ]
7023 : [ 1.51613e-005 ]
7024 : [ 1.57516e-005 ]
7025 : [ 1.60395e-005 ]
7026 : [ 1.44771e-005 ]
7027 : [ 1.5643e-005  ]
7028 : [ 1.42861e-005 ]
7029 : [ 1.55446e-005 ]
7030 : [ 1.69197e-005 ]
7031 : [ 1.64632e-005 ]
7032 : [ 1.71033e-005 ]
7033 : [ 1.65329e-005 ]
7034 : [ 1.62859e-005 ]
7035 : [ 1.65425e-005 ]
7036 : [ 1.54911e-005 ]
7037 : [ 1.66349e-005 ]
7038 : [ 1.61536e-005 ]
7039 : [ 1.60137e-005 ]
7040 : [ 1.39593e-005 ]
7041 : [ 1.572e-005   ]
7042 : [ 1.6753e-005  ]
7043 : [ 1.46938e-005 ]
7044 : [ 1.47717e-005 ]
7045 : [ 1.39663e-005 ]
7046 : [ 1.62995e-005 ]
7047 : [ 1.59969e-005 ]
7048 : [ 1.60049e-005 ]
7049 : [ 1.35158e-005 ]
7050 : [ 1.61006e-005 ]
7051 : [ 1.42815e-005 ]
7052 : [ 1.69778e-005 ]
7053 : [ 1.5758e-005  ]
7054 : [ 1.53684e-005 ]
7055 : [ 1.68965e-005 ]
7056 : [ 1.64297e-005 ]
7057 : [ 1.53068e-005 ]
7058 : [ 1.62197e-005 ]
7059 : [ 1.66e-005    ]
7060 : [ 1.66979e-005 ]
7061 : [ 1.51597e-005 ]
7062 : [ 1.40764e-005 ]
7063 : [ 1.44455e-005 ]
7064 : [ 1.68383e-005 ]
7065 : [ 1.61454e-005 ]
7066 : [ 1.59978e-005 ]
7067 : [ 1.62527e-005 ]
7068 : [ 1.37699e-005 ]
7069 : [ 1.68203e-005 ]
7070 : [ 1.49505e-005 ]
7071 : [ 1.45539e-005 ]
7072 : [ 1.50568e-005 ]
7073 : [ 1.54069e-005 ]
7074 : [ 1.60993e-005 ]
7075 : [ 1.39642e-005 ]
7076 : [ 1.67657e-005 ]
7077 : [ 1.4674e-005  ]
7078 : [ 1.47854e-005 ]
7079 : [ 1.64422e-005 ]
7080 : [ 1.63017e-005 ]
7081 : [ 1.59979e-005 ]
7082 : [ 1.55531e-005 ]
7083 : [ 1.65476e-005 ]
7084 : [ 1.67366e-005 ]
7085 : [ 1.62548e-005 ]
7086 : [ 1.42959e-005 ]
7087 : [ 1.54352e-005 ]
7088 : [ 1.50263e-005 ]
7089 : [ 1.62535e-005 ]
7090 : [ 1.58525e-005 ]
7091 : [ 1.62255e-005 ]
7092 : [ 1.62571e-005 ]
7093 : [ 1.67519e-005 ]
7094 : [ 1.65687e-005 ]
7095 : [ 1.59375e-005 ]
7096 : [ 1.65763e-005 ]
7097 : [ 1.63622e-005 ]
7098 : [ 1.43082e-005 ]
7099 : [ 1.65938e-005 ]
7100 : [ 1.67101e-005 ]
7101 : [ 1.59412e-005 ]
7102 : [ 1.59597e-005 ]
7103 : [ 1.622e-005   ]
7104 : [ 1.50355e-005 ]
7105 : [ 1.51789e-005 ]
7106 : [ 1.61905e-005 ]
7107 : [ 1.69631e-005 ]
7108 : [ 1.46434e-005 ]
7109 : [ 1.65723e-005 ]
7110 : [ 1.70473e-005 ]
7111 : [ 1.66867e-005 ]
7112 : [ 1.45662e-005 ]
7113 : [ 1.60826e-005 ]
7114 : [ 1.37689e-005 ]
7115 : [ 1.40373e-005 ]
7116 : [ 1.68191e-005 ]
7117 : [ 1.51825e-005 ]
7118 : [ 1.57198e-005 ]
7119 : [ 1.56491e-005 ]
7120 : [ 1.42599e-005 ]
7121 : [ 1.49917e-005 ]
7122 : [ 1.59862e-005 ]
7123 : [ 1.51037e-005 ]
7124 : [ 1.49672e-005 ]
7125 : [ 1.46407e-005 ]
7126 : [ 1.62262e-005 ]
7127 : [ 1.4227e-005  ]
7128 : [ 1.36403e-005 ]
7129 : [ 1.60777e-005 ]
7130 : [ 1.6543e-005  ]
7131 : [ 1.61984e-005 ]
7132 : [ 1.6391e-005  ]
7133 : [ 1.63314e-005 ]
7134 : [ 1.57681e-005 ]
7135 : [ 1.52172e-005 ]
7136 : [ 1.55046e-005 ]
7137 : [ 1.48765e-005 ]
7138 : [ 1.60115e-005 ]
7139 : [ 1.63939e-005 ]
7140 : [ 1.64407e-005 ]
7141 : [ 1.68107e-005 ]
7142 : [ 1.71374e-005 ]
7143 : [ 1.61083e-005 ]
7144 : [ 1.62873e-005 ]
7145 : [ 1.59132e-005 ]
7146 : [ 1.59246e-005 ]
7147 : [ 1.66401e-005 ]
7148 : [ 1.58245e-005 ]
7149 : [ 1.52905e-005 ]
7150 : [ 1.60376e-005 ]
7151 : [ 1.71186e-005 ]
7152 : [ 1.4091e-005  ]
7153 : [ 1.61656e-005 ]
7154 : [ 1.58115e-005 ]
7155 : [ 1.67221e-005 ]
7156 : [ 1.58614e-005 ]
7157 : [ 1.62638e-005 ]
7158 : [ 1.54971e-005 ]
7159 : [ 1.63342e-005 ]
7160 : [ 1.59411e-005 ]
7161 : [ 1.59907e-005 ]
7162 : [ 1.5154e-005  ]
7163 : [ 1.46163e-005 ]
7164 : [ 1.59459e-005 ]
7165 : [ 1.63063e-005 ]
7166 : [ 1.62623e-005 ]
7167 : [ 1.53836e-005 ]
7168 : [ 1.55552e-005 ]
7169 : [ 1.55208e-005 ]
7170 : [ 1.39951e-005 ]
7171 : [ 1.55835e-005 ]
7172 : [ 1.58317e-005 ]
7173 : [ 1.45132e-005 ]
7174 : [ 1.60058e-005 ]
7175 : [ 1.60979e-005 ]
7176 : [ 1.44801e-005 ]
7177 : [ 1.42297e-005 ]
7178 : [ 1.60215e-005 ]
7179 : [ 1.55163e-005 ]
7180 : [ 1.64661e-005 ]
7181 : [ 1.64604e-005 ]
7182 : [ 1.69268e-005 ]
7183 : [ 1.6682e-005  ]
7184 : [ 1.44868e-005 ]
7185 : [ 1.66231e-005 ]
7186 : [ 1.4123e-005  ]
7187 : [ 1.67874e-005 ]
7188 : [ 1.67377e-005 ]
7189 : [ 1.60927e-005 ]
7190 : [ 1.63925e-005 ]
7191 : [ 1.60559e-005 ]
7192 : [ 1.49817e-005 ]
7193 : [ 1.60687e-005 ]
7194 : [ 1.68393e-005 ]
7195 : [ 1.60594e-005 ]
7196 : [ 1.57827e-005 ]
7197 : [ 1.50657e-005 ]
7198 : [ 1.49025e-005 ]
7199 : [ 1.63886e-005 ]
7200 : [ 1.60776e-005 ]
7201 : [ 1.46968e-005 ]
7202 : [ 1.69449e-005 ]
7203 : [ 1.61713e-005 ]
7204 : [ 1.60124e-005 ]
7205 : [ 1.63272e-005 ]
7206 : [ 1.64421e-005 ]
7207 : [ 1.68181e-005 ]
7208 : [ 1.68382e-005 ]
7209 : [ 1.5821e-005  ]
7210 : [ 1.57016e-005 ]
7211 : [ 1.6728e-005  ]
7212 : [ 1.4806e-005  ]
7213 : [ 1.65468e-005 ]
7214 : [ 1.56416e-005 ]
7215 : [ 1.44826e-005 ]
7216 : [ 1.52202e-005 ]
7217 : [ 1.53345e-005 ]
7218 : [ 1.65493e-005 ]
7219 : [ 1.43399e-005 ]
7220 : [ 1.62767e-005 ]
7221 : [ 1.45184e-005 ]
7222 : [ 1.49604e-005 ]
7223 : [ 1.54042e-005 ]
7224 : [ 1.59336e-005 ]
7225 : [ 1.59877e-005 ]
7226 : [ 1.5142e-005  ]
7227 : [ 1.63381e-005 ]
7228 : [ 1.54077e-005 ]
7229 : [ 1.5179e-005  ]
7230 : [ 1.59358e-005 ]
7231 : [ 1.48035e-005 ]
7232 : [ 1.64102e-005 ]
7233 : [ 1.57952e-005 ]
7234 : [ 1.59132e-005 ]
7235 : [ 1.58266e-005 ]
7236 : [ 1.63798e-005 ]
7237 : [ 1.33517e-005 ]
7238 : [ 1.56469e-005 ]
7239 : [ 1.70539e-005 ]
7240 : [ 1.61578e-005 ]
7241 : [ 1.69261e-005 ]
7242 : [ 1.65271e-005 ]
7243 : [ 1.52827e-005 ]
7244 : [ 1.64211e-005 ]
7245 : [ 1.70519e-005 ]
7246 : [ 1.63872e-005 ]
7247 : [ 1.41486e-005 ]
7248 : [ 1.64644e-005 ]
7249 : [ 1.43893e-005 ]
7250 : [ 1.66376e-005 ]
7251 : [ 1.66129e-005 ]
7252 : [ 1.59542e-005 ]
7253 : [ 1.6539e-005  ]
7254 : [ 1.6633e-005  ]
7255 : [ 1.64313e-005 ]
7256 : [ 1.69238e-005 ]
7257 : [ 1.68426e-005 ]
7258 : [ 1.6542e-005  ]
7259 : [ 1.70716e-005 ]
7260 : [ 1.46265e-005 ]
7261 : [ 1.65884e-005 ]
7262 : [ 1.56462e-005 ]
7263 : [ 1.33624e-005 ]
7264 : [ 1.70625e-005 ]
7265 : [ 1.54977e-005 ]
7266 : [ 1.66261e-005 ]
7267 : [ 1.45145e-005 ]
7268 : [ 1.66419e-005 ]
7269 : [ 1.4586e-005  ]
7270 : [ 1.49969e-005 ]
7271 : [ 1.59274e-005 ]
7272 : [ 1.57819e-005 ]
7273 : [ 1.57091e-005 ]
7274 : [ 1.48239e-005 ]
7275 : [ 1.45703e-005 ]
7276 : [ 1.68405e-005 ]
7277 : [ 1.63409e-005 ]
7278 : [ 1.40654e-005 ]
7279 : [ 1.39243e-005 ]
7280 : [ 1.66966e-005 ]
7281 : [ 1.6215e-005  ]
7282 : [ 1.57837e-005 ]
7283 : [ 1.5135e-005  ]
7284 : [ 1.6908e-005  ]
7285 : [ 1.68675e-005 ]
7286 : [ 1.51435e-005 ]
7287 : [ 1.61148e-005 ]
7288 : [ 1.61354e-005 ]
7289 : [ 1.63674e-005 ]
7290 : [ 1.4879e-005  ]
7291 : [ 1.61487e-005 ]
7292 : [ 1.69791e-005 ]
7293 : [ 1.57216e-005 ]
7294 : [ 1.69055e-005 ]
7295 : [ 1.65674e-005 ]
7296 : [ 1.644e-005   ]
7297 : [ 1.66289e-005 ]
7298 : [ 1.68668e-005 ]
7299 : [ 1.4724e-005  ]
7300 : [ 1.46003e-005 ]
7301 : [ 1.48189e-005 ]
7302 : [ 1.65396e-005 ]
7303 : [ 1.42308e-005 ]
7304 : [ 1.54483e-005 ]
7305 : [ 1.65354e-005 ]
7306 : [ 1.69007e-005 ]
7307 : [ 1.60911e-005 ]
7308 : [ 1.60844e-005 ]
7309 : [ 1.50451e-005 ]
7310 : [ 1.69056e-005 ]
7311 : [ 1.69317e-005 ]
7312 : [ 1.62527e-005 ]
7313 : [ 1.3948e-005  ]
7314 : [ 1.61341e-005 ]
7315 : [ 1.42437e-005 ]
7316 : [ 1.70366e-005 ]
7317 : [ 1.37673e-005 ]
7318 : [ 1.67033e-005 ]
7319 : [ 1.67612e-005 ]
7320 : [ 1.66137e-005 ]
7321 : [ 1.66746e-005 ]
7322 : [ 1.6473e-005  ]
7323 : [ 1.58688e-005 ]
7324 : [ 1.61336e-005 ]
7325 : [ 1.60004e-005 ]
7326 : [ 1.69448e-005 ]
7327 : [ 1.6995e-005  ]
7328 : [ 1.51156e-005 ]
7329 : [ 1.49141e-005 ]
7330 : [ 1.56804e-005 ]
7331 : [ 1.61547e-005 ]
7332 : [ 1.65471e-005 ]
7333 : [ 1.64466e-005 ]
7334 : [ 1.56633e-005 ]
7335 : [ 1.644e-005   ]
7336 : [ 1.70199e-005 ]
7337 : [ 1.59794e-005 ]
7338 : [ 1.60896e-005 ]
7339 : [ 1.46744e-005 ]
7340 : [ 1.68602e-005 ]
7341 : [ 1.37639e-005 ]
7342 : [ 1.69135e-005 ]
7343 : [ 1.6603e-005  ]
7344 : [ 1.60999e-005 ]
7345 : [ 1.60816e-005 ]
7346 : [ 1.47396e-005 ]
7347 : [ 1.67592e-005 ]
7348 : [ 1.59809e-005 ]
7349 : [ 1.42601e-005 ]
7350 : [ 1.59858e-005 ]
7351 : [ 1.65874e-005 ]
7352 : [ 1.67397e-005 ]
7353 : [ 1.65091e-005 ]
7354 : [ 1.71074e-005 ]
7355 : [ 1.66979e-005 ]
7356 : [ 1.51871e-005 ]
7357 : [ 1.57053e-005 ]
7358 : [ 1.59425e-005 ]
7359 : [ 1.51068e-005 ]
7360 : [ 1.41769e-005 ]
7361 : [ 1.51841e-005 ]
7362 : [ 1.62145e-005 ]
7363 : [ 1.58096e-005 ]
7364 : [ 1.59097e-005 ]
7365 : [ 1.60399e-005 ]
7366 : [ 1.69648e-005 ]
7367 : [ 1.64227e-005 ]
7368 : [ 1.65694e-005 ]
7369 : [ 1.45802e-005 ]
7370 : [ 1.64728e-005 ]
7371 : [ 1.58596e-005 ]
7372 : [ 1.51606e-005 ]
7373 : [ 1.58374e-005 ]
7374 : [ 1.58338e-005 ]
7375 : [ 1.5674e-005  ]
7376 : [ 1.66321e-005 ]
7377 : [ 1.44398e-005 ]
7378 : [ 1.69594e-005 ]
7379 : [ 1.57647e-005 ]
7380 : [ 1.61359e-005 ]
7381 : [ 1.5601e-005  ]
7382 : [ 1.70265e-005 ]
7383 : [ 1.69735e-005 ]
7384 : [ 1.49542e-005 ]
7385 : [ 1.60118e-005 ]
7386 : [ 1.51339e-005 ]
7387 : [ 1.71204e-005 ]
7388 : [ 1.59011e-005 ]
7389 : [ 1.63482e-005 ]
7390 : [ 1.65231e-005 ]
7391 : [ 1.65574e-005 ]
7392 : [ 1.35568e-005 ]
7393 : [ 1.58196e-005 ]
7394 : [ 1.69265e-005 ]
7395 : [ 1.63114e-005 ]
7396 : [ 1.68896e-005 ]
7397 : [ 1.64856e-005 ]
7398 : [ 1.62239e-005 ]
7399 : [ 1.68519e-005 ]
7400 : [ 1.57728e-005 ]
7401 : [ 1.53651e-005 ]
7402 : [ 1.63949e-005 ]
7403 : [ 1.60585e-005 ]
7404 : [ 1.61832e-005 ]
7405 : [ 1.65073e-005 ]
7406 : [ 1.62226e-005 ]
7407 : [ 1.61822e-005 ]
7408 : [ 1.6149e-005  ]
7409 : [ 1.44083e-005 ]
7410 : [ 1.65137e-005 ]
7411 : [ 1.69372e-005 ]
7412 : [ 1.62924e-005 ]
7413 : [ 1.46436e-005 ]
7414 : [ 1.50986e-005 ]
7415 : [ 1.65174e-005 ]
7416 : [ 1.66237e-005 ]
7417 : [ 1.5885e-005  ]
7418 : [ 1.666e-005   ]
7419 : [ 1.50728e-005 ]
7420 : [ 1.68245e-005 ]
7421 : [ 1.38652e-005 ]
7422 : [ 1.54116e-005 ]
7423 : [ 1.5944e-005  ]
7424 : [ 1.62626e-005 ]
7425 : [ 1.57448e-005 ]
7426 : [ 1.66392e-005 ]
7427 : [ 1.6014e-005  ]
7428 : [ 1.53501e-005 ]
7429 : [ 1.48597e-005 ]
7430 : [ 1.35469e-005 ]
7431 : [ 1.66191e-005 ]
7432 : [ 1.63152e-005 ]
7433 : [ 1.6798e-005  ]
7434 : [ 1.45925e-005 ]
7435 : [ 1.5799e-005  ]
7436 : [ 1.67395e-005 ]
7437 : [ 1.71399e-005 ]
7438 : [ 1.61753e-005 ]
7439 : [ 1.64778e-005 ]
7440 : [ 1.43315e-005 ]
7441 : [ 1.62648e-005 ]
7442 : [ 1.60748e-005 ]
7443 : [ 1.61096e-005 ]
7444 : [ 1.61221e-005 ]
7445 : [ 1.57905e-005 ]
7446 : [ 1.43647e-005 ]
7447 : [ 1.4863e-005  ]
7448 : [ 1.59585e-005 ]
7449 : [ 1.69117e-005 ]
7450 : [ 1.62751e-005 ]
7451 : [ 1.61008e-005 ]
7452 : [ 1.56744e-005 ]
7453 : [ 1.63437e-005 ]
7454 : [ 1.45739e-005 ]
7455 : [ 1.61409e-005 ]
7456 : [ 1.63234e-005 ]
7457 : [ 1.6515e-005  ]
7458 : [ 1.56532e-005 ]
7459 : [ 1.6532e-005  ]
7460 : [ 1.46799e-005 ]
7461 : [ 1.59041e-005 ]
7462 : [ 1.60676e-005 ]
7463 : [ 1.643e-005   ]
7464 : [ 1.6913e-005  ]
7465 : [ 1.54088e-005 ]
7466 : [ 1.60987e-005 ]
7467 : [ 1.62193e-005 ]
7468 : [ 1.61073e-005 ]
7469 : [ 1.52784e-005 ]
7470 : [ 1.37192e-005 ]
7471 : [ 1.5167e-005  ]
7472 : [ 1.65313e-005 ]
7473 : [ 1.38292e-005 ]
7474 : [ 1.55723e-005 ]
7475 : [ 1.67517e-005 ]
7476 : [ 1.61314e-005 ]
7477 : [ 1.6279e-005  ]
7478 : [ 1.3974e-005  ]
7479 : [ 1.69653e-005 ]
7480 : [ 1.46598e-005 ]
7481 : [ 1.39495e-005 ]
7482 : [ 1.64986e-005 ]
7483 : [ 1.37949e-005 ]
7484 : [ 1.60068e-005 ]
7485 : [ 1.60061e-005 ]
7486 : [ 1.69076e-005 ]
7487 : [ 1.59829e-005 ]
7488 : [ 1.68703e-005 ]
7489 : [ 1.60261e-005 ]
7490 : [ 1.68075e-005 ]
7491 : [ 1.52417e-005 ]
7492 : [ 1.66179e-005 ]
7493 : [ 1.48227e-005 ]
7494 : [ 1.63869e-005 ]
7495 : [ 1.56084e-005 ]
7496 : [ 1.45977e-005 ]
7497 : [ 1.52027e-005 ]
7498 : [ 1.65977e-005 ]
7499 : [ 1.51871e-005 ]
7500 : [ 1.65748e-005 ]
7501 : [ 1.61722e-005 ]
7502 : [ 1.62268e-005 ]
7503 : [ 1.6263e-005  ]
7504 : [ 1.68423e-005 ]
7505 : [ 1.54524e-005 ]
7506 : [ 1.44232e-005 ]
7507 : [ 1.60689e-005 ]
7508 : [ 1.61107e-005 ]
7509 : [ 1.4474e-005  ]
7510 : [ 1.46343e-005 ]
7511 : [ 1.69498e-005 ]
7512 : [ 1.45487e-005 ]
7513 : [ 1.61719e-005 ]
7514 : [ 1.62245e-005 ]
7515 : [ 1.53986e-005 ]
7516 : [ 1.3479e-005  ]
7517 : [ 1.60817e-005 ]
7518 : [ 1.69145e-005 ]
7519 : [ 1.50648e-005 ]
7520 : [ 1.42125e-005 ]
7521 : [ 1.61509e-005 ]
7522 : [ 1.7116e-005  ]
7523 : [ 1.57564e-005 ]
7524 : [ 1.5961e-005  ]
7525 : [ 1.53407e-005 ]
7526 : [ 1.58619e-005 ]
7527 : [ 1.68431e-005 ]
7528 : [ 1.52918e-005 ]
7529 : [ 1.42396e-005 ]
7530 : [ 1.68139e-005 ]
7531 : [ 1.43912e-005 ]
7532 : [ 1.47663e-005 ]
7533 : [ 1.51247e-005 ]
7534 : [ 1.64683e-005 ]
7535 : [ 1.61857e-005 ]
7536 : [ 1.53145e-005 ]
7537 : [ 1.59812e-005 ]
7538 : [ 1.66965e-005 ]
7539 : [ 1.59974e-005 ]
7540 : [ 1.47962e-005 ]
7541 : [ 1.50028e-005 ]
7542 : [ 1.66835e-005 ]
7543 : [ 1.60757e-005 ]
7544 : [ 1.49616e-005 ]
7545 : [ 1.50167e-005 ]
7546 : [ 1.6218e-005  ]
7547 : [ 1.56869e-005 ]
7548 : [ 1.61806e-005 ]
7549 : [ 1.69926e-005 ]
7550 : [ 1.6343e-005  ]
7551 : [ 1.65905e-005 ]
7552 : [ 1.65274e-005 ]
7553 : [ 1.668e-005   ]
7554 : [ 1.5904e-005  ]
7555 : [ 1.54408e-005 ]
7556 : [ 1.58193e-005 ]
7557 : [ 1.69348e-005 ]
7558 : [ 1.50315e-005 ]
7559 : [ 1.49743e-005 ]
7560 : [ 1.69014e-005 ]
7561 : [ 1.63864e-005 ]
7562 : [ 1.58461e-005 ]
7563 : [ 1.70155e-005 ]
7564 : [ 1.48214e-005 ]
7565 : [ 1.63628e-005 ]
7566 : [ 1.40743e-005 ]
7567 : [ 1.60868e-005 ]
7568 : [ 1.59643e-005 ]
7569 : [ 1.65236e-005 ]
7570 : [ 1.6913e-005  ]
7571 : [ 1.59203e-005 ]
7572 : [ 1.7121e-005  ]
7573 : [ 1.6784e-005  ]
7574 : [ 1.6023e-005  ]
7575 : [ 1.65221e-005 ]
7576 : [ 1.58991e-005 ]
7577 : [ 1.58204e-005 ]
7578 : [ 1.64203e-005 ]
7579 : [ 1.48714e-005 ]
7580 : [ 1.67145e-005 ]
7581 : [ 1.69681e-005 ]
7582 : [ 1.49797e-005 ]
7583 : [ 1.55022e-005 ]
7584 : [ 1.42818e-005 ]
7585 : [ 1.60835e-005 ]
7586 : [ 1.63888e-005 ]
7587 : [ 1.66146e-005 ]
7588 : [ 1.6081e-005  ]
7589 : [ 1.70518e-005 ]
7590 : [ 1.5964e-005  ]
7591 : [ 1.59963e-005 ]
7592 : [ 1.62465e-005 ]
7593 : [ 1.5876e-005  ]
7594 : [ 1.57203e-005 ]
7595 : [ 1.60437e-005 ]
7596 : [ 1.48991e-005 ]
7597 : [ 1.58028e-005 ]
7598 : [ 1.65348e-005 ]
7599 : [ 1.60091e-005 ]
7600 : [ 1.7033e-005  ]
7601 : [ 1.59615e-005 ]
7602 : [ 1.55914e-005 ]
7603 : [ 1.62601e-005 ]
7604 : [ 1.38798e-005 ]
7605 : [ 1.55687e-005 ]
7606 : [ 1.42304e-005 ]
7607 : [ 1.59141e-005 ]
7608 : [ 1.61039e-005 ]
7609 : [ 1.61301e-005 ]
7610 : [ 1.57342e-005 ]
7611 : [ 1.6231e-005  ]
7612 : [ 1.63595e-005 ]
7613 : [ 1.64151e-005 ]
7614 : [ 1.59743e-005 ]
7615 : [ 1.68116e-005 ]
7616 : [ 1.6706e-005  ]
7617 : [ 1.55044e-005 ]
7618 : [ 1.59114e-005 ]
7619 : [ 1.66461e-005 ]
7620 : [ 1.66407e-005 ]
7621 : [ 1.65012e-005 ]
7622 : [ 1.61486e-005 ]
7623 : [ 1.60298e-005 ]
7624 : [ 1.44628e-005 ]
7625 : [ 1.67629e-005 ]
7626 : [ 1.4106e-005  ]
7627 : [ 1.58875e-005 ]
7628 : [ 1.63812e-005 ]
7629 : [ 1.67702e-005 ]
7630 : [ 1.46698e-005 ]
7631 : [ 1.63717e-005 ]
7632 : [ 1.40234e-005 ]
7633 : [ 1.69174e-005 ]
7634 : [ 1.60792e-005 ]
7635 : [ 1.60563e-005 ]
7636 : [ 1.47049e-005 ]
7637 : [ 1.51087e-005 ]
7638 : [ 1.65534e-005 ]
7639 : [ 1.63763e-005 ]
7640 : [ 1.51714e-005 ]
7641 : [ 1.50019e-005 ]
7642 : [ 1.64347e-005 ]
7643 : [ 1.62049e-005 ]
7644 : [ 1.67372e-005 ]
7645 : [ 1.51486e-005 ]
7646 : [ 1.59555e-005 ]
7647 : [ 1.57305e-005 ]
7648 : [ 1.67113e-005 ]
7649 : [ 1.67326e-005 ]
7650 : [ 1.59459e-005 ]
7651 : [ 1.69181e-005 ]
7652 : [ 1.58933e-005 ]
7653 : [ 1.54666e-005 ]
7654 : [ 1.51426e-005 ]
7655 : [ 1.63315e-005 ]
7656 : [ 1.62038e-005 ]
7657 : [ 1.64026e-005 ]
7658 : [ 1.50882e-005 ]
7659 : [ 1.44854e-005 ]
7660 : [ 1.60694e-005 ]
7661 : [ 1.68301e-005 ]
7662 : [ 1.38578e-005 ]
7663 : [ 1.57995e-005 ]
7664 : [ 1.42614e-005 ]
7665 : [ 1.62688e-005 ]
7666 : [ 1.6448e-005  ]
7667 : [ 1.66839e-005 ]
7668 : [ 1.69036e-005 ]
7669 : [ 1.67293e-005 ]
7670 : [ 1.62261e-005 ]
7671 : [ 1.56512e-005 ]
7672 : [ 1.50814e-005 ]
7673 : [ 1.6095e-005  ]
7674 : [ 1.61873e-005 ]
7675 : [ 1.50083e-005 ]
7676 : [ 1.67493e-005 ]
7677 : [ 1.44943e-005 ]
7678 : [ 1.68705e-005 ]
7679 : [ 1.69921e-005 ]
7680 : [ 1.42665e-005 ]
7681 : [ 1.36745e-005 ]
7682 : [ 1.5918e-005  ]
7683 : [ 1.5018e-005  ]
7684 : [ 1.48349e-005 ]
7685 : [ 1.57839e-005 ]
7686 : [ 1.64226e-005 ]
7687 : [ 1.65575e-005 ]
7688 : [ 1.60745e-005 ]
7689 : [ 1.65544e-005 ]
7690 : [ 1.42548e-005 ]
7691 : [ 1.70017e-005 ]
7692 : [ 1.41015e-005 ]
7693 : [ 1.58656e-005 ]
7694 : [ 1.62305e-005 ]
7695 : [ 1.52277e-005 ]
7696 : [ 1.46642e-005 ]
7697 : [ 1.3888e-005  ]
7698 : [ 1.6555e-005  ]
7699 : [ 1.53552e-005 ]
7700 : [ 1.62961e-005 ]
7701 : [ 1.70549e-005 ]
7702 : [ 1.472e-005   ]
7703 : [ 1.62288e-005 ]
7704 : [ 1.66109e-005 ]
7705 : [ 1.63875e-005 ]
7706 : [ 1.67354e-005 ]
7707 : [ 1.66989e-005 ]
7708 : [ 1.65232e-005 ]
7709 : [ 1.68849e-005 ]
7710 : [ 1.65117e-005 ]
7711 : [ 1.66715e-005 ]
7712 : [ 1.47788e-005 ]
7713 : [ 1.46775e-005 ]
7714 : [ 1.39009e-005 ]
7715 : [ 1.59292e-005 ]
7716 : [ 1.63135e-005 ]
7717 : [ 1.60239e-005 ]
7718 : [ 1.404e-005   ]
7719 : [ 1.46303e-005 ]
7720 : [ 1.63754e-005 ]
7721 : [ 1.68683e-005 ]
7722 : [ 1.51882e-005 ]
7723 : [ 1.69389e-005 ]
7724 : [ 1.47478e-005 ]
7725 : [ 1.5245e-005  ]
7726 : [ 1.46824e-005 ]
7727 : [ 1.6911e-005  ]
7728 : [ 1.63321e-005 ]
7729 : [ 1.61853e-005 ]
7730 : [ 1.6064e-005  ]
7731 : [ 1.59607e-005 ]
7732 : [ 1.70271e-005 ]
7733 : [ 1.6968e-005  ]
7734 : [ 1.65116e-005 ]
7735 : [ 1.59105e-005 ]
7736 : [ 1.66346e-005 ]
7737 : [ 1.45167e-005 ]
7738 : [ 1.63735e-005 ]
7739 : [ 1.55612e-005 ]
7740 : [ 1.67056e-005 ]
7741 : [ 1.64634e-005 ]
7742 : [ 1.6734e-005  ]
7743 : [ 1.47337e-005 ]
7744 : [ 1.60822e-005 ]
7745 : [ 1.39471e-005 ]
7746 : [ 1.66932e-005 ]
7747 : [ 1.54569e-005 ]
7748 : [ 1.61143e-005 ]
7749 : [ 1.61407e-005 ]
7750 : [ 1.58312e-005 ]
7751 : [ 1.53437e-005 ]
7752 : [ 1.45532e-005 ]
7753 : [ 1.65991e-005 ]
7754 : [ 1.70632e-005 ]
7755 : [ 1.5565e-005  ]
7756 : [ 1.49393e-005 ]
7757 : [ 1.53576e-005 ]
7758 : [ 1.55136e-005 ]
7759 : [ 1.36574e-005 ]
7760 : [ 1.4246e-005  ]
7761 : [ 1.63999e-005 ]
7762 : [ 1.60794e-005 ]
7763 : [ 1.58795e-005 ]
7764 : [ 1.69907e-005 ]
7765 : [ 1.60312e-005 ]
7766 : [ 1.43163e-005 ]
7767 : [ 1.33864e-005 ]
7768 : [ 1.5278e-005  ]
7769 : [ 1.63864e-005 ]
7770 : [ 1.53875e-005 ]
7771 : [ 1.48426e-005 ]
7772 : [ 1.69999e-005 ]
7773 : [ 1.67203e-005 ]
7774 : [ 1.57279e-005 ]
7775 : [ 1.71502e-005 ]
7776 : [ 1.5456e-005  ]
7777 : [ 1.59496e-005 ]
7778 : [ 1.5417e-005  ]
7779 : [ 1.65857e-005 ]
7780 : [ 1.67636e-005 ]
7781 : [ 1.53081e-005 ]
7782 : [ 1.40946e-005 ]
7783 : [ 1.70791e-005 ]
7784 : [ 1.63177e-005 ]
7785 : [ 1.69931e-005 ]
7786 : [ 1.69254e-005 ]
7787 : [ 1.67943e-005 ]
7788 : [ 1.50141e-005 ]
7789 : [ 1.65392e-005 ]
7790 : [ 1.6096e-005  ]
7791 : [ 1.59025e-005 ]
7792 : [ 1.61872e-005 ]
7793 : [ 1.58357e-005 ]
7794 : [ 1.6339e-005  ]
7795 : [ 1.51351e-005 ]
7796 : [ 1.5899e-005  ]
7797 : [ 1.50403e-005 ]
7798 : [ 1.60197e-005 ]
7799 : [ 1.61764e-005 ]
7800 : [ 1.59686e-005 ]
7801 : [ 1.56337e-005 ]
7802 : [ 1.63671e-005 ]
7803 : [ 1.52632e-005 ]
7804 : [ 1.68843e-005 ]
7805 : [ 1.59505e-005 ]
7806 : [ 1.57636e-005 ]
7807 : [ 1.65981e-005 ]
7808 : [ 1.63654e-005 ]
7809 : [ 1.55583e-005 ]
7810 : [ 1.42394e-005 ]
7811 : [ 1.40492e-005 ]
7812 : [ 1.5571e-005  ]
7813 : [ 1.65617e-005 ]
7814 : [ 1.53319e-005 ]
7815 : [ 1.58365e-005 ]
7816 : [ 1.65928e-005 ]
7817 : [ 1.48381e-005 ]
7818 : [ 1.61793e-005 ]
7819 : [ 1.62481e-005 ]
7820 : [ 1.62283e-005 ]
7821 : [ 1.51162e-005 ]
7822 : [ 1.50811e-005 ]
7823 : [ 1.43393e-005 ]
7824 : [ 1.60626e-005 ]
7825 : [ 1.68751e-005 ]
7826 : [ 1.61127e-005 ]
7827 : [ 1.67244e-005 ]
7828 : [ 1.672e-005   ]
7829 : [ 1.60349e-005 ]
7830 : [ 1.64994e-005 ]
7831 : [ 1.49531e-005 ]
7832 : [ 1.59489e-005 ]
7833 : [ 1.60171e-005 ]
7834 : [ 1.66277e-005 ]
7835 : [ 1.65469e-005 ]
7836 : [ 1.62712e-005 ]
7837 : [ 1.61797e-005 ]
7838 : [ 1.61624e-005 ]
7839 : [ 1.6774e-005  ]
7840 : [ 1.66481e-005 ]
7841 : [ 1.51085e-005 ]
7842 : [ 1.47019e-005 ]
7843 : [ 1.50572e-005 ]
7844 : [ 1.68724e-005 ]
7845 : [ 1.63893e-005 ]
7846 : [ 1.53987e-005 ]
7847 : [ 1.53169e-005 ]
7848 : [ 1.63571e-005 ]
7849 : [ 1.52013e-005 ]
7850 : [ 1.59885e-005 ]
7851 : [ 1.48593e-005 ]
7852 : [ 1.6836e-005  ]
7853 : [ 1.66474e-005 ]
7854 : [ 1.42565e-005 ]
7855 : [ 1.49469e-005 ]
7856 : [ 1.57214e-005 ]
7857 : [ 1.49175e-005 ]
7858 : [ 1.67091e-005 ]
7859 : [ 1.61677e-005 ]
7860 : [ 1.66844e-005 ]
7861 : [ 1.65822e-005 ]
7862 : [ 1.65621e-005 ]
7863 : [ 1.5386e-005  ]
7864 : [ 1.65233e-005 ]
7865 : [ 1.6126e-005  ]
7866 : [ 1.6118e-005  ]
7867 : [ 1.62277e-005 ]
7868 : [ 1.66238e-005 ]
7869 : [ 1.50596e-005 ]
7870 : [ 1.66655e-005 ]
7871 : [ 1.36341e-005 ]
7872 : [ 1.41572e-005 ]
7873 : [ 1.41047e-005 ]
7874 : [ 1.52454e-005 ]
7875 : [ 1.65913e-005 ]
7876 : [ 1.43761e-005 ]
7877 : [ 1.50163e-005 ]
7878 : [ 1.53467e-005 ]
7879 : [ 1.57769e-005 ]
7880 : [ 1.66192e-005 ]
7881 : [ 1.46383e-005 ]
7882 : [ 1.66996e-005 ]
7883 : [ 1.56757e-005 ]
7884 : [ 1.59579e-005 ]
7885 : [ 1.59918e-005 ]
7886 : [ 1.69444e-005 ]
7887 : [ 1.57167e-005 ]
7888 : [ 1.62711e-005 ]
7889 : [ 1.66574e-005 ]
7890 : [ 1.62296e-005 ]
7891 : [ 1.6019e-005  ]
7892 : [ 1.63707e-005 ]
7893 : [ 1.47876e-005 ]
7894 : [ 1.71378e-005 ]
7895 : [ 1.48576e-005 ]
7896 : [ 1.70373e-005 ]
7897 : [ 1.53406e-005 ]
7898 : [ 1.61111e-005 ]
7899 : [ 1.44089e-005 ]
7900 : [ 1.58144e-005 ]
7901 : [ 1.66108e-005 ]
7902 : [ 1.61572e-005 ]
7903 : [ 1.49591e-005 ]
7904 : [ 1.57782e-005 ]
7905 : [ 1.41332e-005 ]
7906 : [ 1.50596e-005 ]
7907 : [ 1.66564e-005 ]
7908 : [ 1.70514e-005 ]
7909 : [ 1.59585e-005 ]
7910 : [ 1.42563e-005 ]
7911 : [ 1.59385e-005 ]
7912 : [ 1.46799e-005 ]
7913 : [ 1.53726e-005 ]
7914 : [ 1.64837e-005 ]
7915 : [ 1.66412e-005 ]
7916 : [ 1.6832e-005  ]
7917 : [ 1.4255e-005  ]
7918 : [ 1.71233e-005 ]
7919 : [ 1.57195e-005 ]
7920 : [ 1.70998e-005 ]
7921 : [ 1.50986e-005 ]
7922 : [ 1.59599e-005 ]
7923 : [ 1.5688e-005  ]
7924 : [ 1.6838e-005  ]
7925 : [ 1.38664e-005 ]
7926 : [ 1.49873e-005 ]
7927 : [ 1.5816e-005  ]
7928 : [ 1.55308e-005 ]
7929 : [ 1.50311e-005 ]
7930 : [ 1.65265e-005 ]
7931 : [ 1.71007e-005 ]
7932 : [ 1.56463e-005 ]
7933 : [ 1.5994e-005  ]
7934 : [ 1.48825e-005 ]
7935 : [ 1.63391e-005 ]
7936 : [ 1.61852e-005 ]
7937 : [ 1.63347e-005 ]
7938 : [ 1.58856e-005 ]
7939 : [ 1.63849e-005 ]
7940 : [ 1.65098e-005 ]
7941 : [ 1.70406e-005 ]
7942 : [ 1.71408e-005 ]
7943 : [ 1.48542e-005 ]
7944 : [ 1.69581e-005 ]
7945 : [ 1.63598e-005 ]
7946 : [ 1.53659e-005 ]
7947 : [ 1.6265e-005  ]
7948 : [ 1.58892e-005 ]
7949 : [ 1.69507e-005 ]
7950 : [ 1.59577e-005 ]
7951 : [ 1.6487e-005  ]
7952 : [ 1.64886e-005 ]
7953 : [ 1.57949e-005 ]
7954 : [ 1.68241e-005 ]
7955 : [ 1.6698e-005  ]
7956 : [ 1.51679e-005 ]
7957 : [ 1.57719e-005 ]
7958 : [ 1.59882e-005 ]
7959 : [ 1.70627e-005 ]
7960 : [ 1.46419e-005 ]
7961 : [ 1.48617e-005 ]
7962 : [ 1.57313e-005 ]
7963 : [ 1.56743e-005 ]
7964 : [ 1.60501e-005 ]
7965 : [ 1.56517e-005 ]
7966 : [ 1.63942e-005 ]
7967 : [ 1.59349e-005 ]
7968 : [ 1.50629e-005 ]
7969 : [ 1.37692e-005 ]
7970 : [ 1.53295e-005 ]
7971 : [ 1.53777e-005 ]
7972 : [ 1.5181e-005  ]
7973 : [ 1.43847e-005 ]
7974 : [ 1.68839e-005 ]
7975 : [ 1.67493e-005 ]
7976 : [ 1.3813e-005  ]
7977 : [ 1.68129e-005 ]
7978 : [ 1.46396e-005 ]
7979 : [ 1.41005e-005 ]
7980 : [ 1.46588e-005 ]
7981 : [ 1.58496e-005 ]
7982 : [ 1.59731e-005 ]
7983 : [ 1.61856e-005 ]
7984 : [ 1.4937e-005  ]
7985 : [ 1.46439e-005 ]
7986 : [ 1.54306e-005 ]
7987 : [ 1.6983e-005  ]
7988 : [ 1.65322e-005 ]
7989 : [ 1.58054e-005 ]
7990 : [ 1.62863e-005 ]
7991 : [ 1.69588e-005 ]
7992 : [ 1.52419e-005 ]
7993 : [ 1.36803e-005 ]
7994 : [ 1.65396e-005 ]
7995 : [ 1.46144e-005 ]
7996 : [ 1.64364e-005 ]
7997 : [ 1.486e-005   ]
7998 : [ 1.60695e-005 ]
7999 : [ 1.6576e-005  ]
8000 : [ 1.49204e-005 ]
8001 : [ 1.54071e-005 ]
8002 : [ 1.60767e-005 ]
8003 : [ 1.59919e-005 ]
8004 : [ 1.64281e-005 ]
8005 : [ 1.44407e-005 ]
8006 : [ 1.62856e-005 ]
8007 : [ 1.65129e-005 ]
8008 : [ 1.5988e-005  ]
8009 : [ 1.62496e-005 ]
8010 : [ 1.54132e-005 ]
8011 : [ 1.60286e-005 ]
8012 : [ 1.61746e-005 ]
8013 : [ 1.65153e-005 ]
8014 : [ 1.59473e-005 ]
8015 : [ 1.61902e-005 ]
8016 : [ 1.62343e-005 ]
8017 : [ 1.6439e-005  ]
8018 : [ 1.41271e-005 ]
8019 : [ 1.59429e-005 ]
8020 : [ 1.5873e-005  ]
8021 : [ 1.60926e-005 ]
8022 : [ 1.69206e-005 ]
8023 : [ 1.37699e-005 ]
8024 : [ 1.46698e-005 ]
8025 : [ 1.64507e-005 ]
8026 : [ 1.61098e-005 ]
8027 : [ 1.39738e-005 ]
8028 : [ 1.62542e-005 ]
8029 : [ 1.66435e-005 ]
8030 : [ 1.57334e-005 ]
8031 : [ 1.40222e-005 ]
8032 : [ 1.56141e-005 ]
8033 : [ 1.46984e-005 ]
8034 : [ 1.64509e-005 ]
8035 : [ 1.41959e-005 ]
8036 : [ 1.57259e-005 ]
8037 : [ 1.56944e-005 ]
8038 : [ 1.66748e-005 ]
8039 : [ 1.58628e-005 ]
8040 : [ 1.33597e-005 ]
8041 : [ 1.4407e-005  ]
8042 : [ 1.43897e-005 ]
8043 : [ 1.63971e-005 ]
8044 : [ 1.63676e-005 ]
8045 : [ 1.49995e-005 ]
8046 : [ 1.62392e-005 ]
8047 : [ 1.46337e-005 ]
8048 : [ 1.61428e-005 ]
8049 : [ 1.64492e-005 ]
8050 : [ 1.70889e-005 ]
8051 : [ 1.44909e-005 ]
8052 : [ 1.60316e-005 ]
8053 : [ 1.50553e-005 ]
8054 : [ 1.57986e-005 ]
8055 : [ 1.63269e-005 ]
8056 : [ 1.53532e-005 ]
8057 : [ 1.44841e-005 ]
8058 : [ 1.4179e-005  ]
8059 : [ 1.55093e-005 ]
8060 : [ 1.62196e-005 ]
8061 : [ 1.50123e-005 ]
8062 : [ 1.70122e-005 ]
8063 : [ 1.59583e-005 ]
8064 : [ 1.57314e-005 ]
8065 : [ 1.58052e-005 ]
8066 : [ 1.69677e-005 ]
8067 : [ 1.58486e-005 ]
8068 : [ 1.57398e-005 ]
8069 : [ 1.59231e-005 ]
8070 : [ 1.69095e-005 ]
8071 : [ 1.41191e-005 ]
8072 : [ 1.64907e-005 ]
8073 : [ 1.57126e-005 ]
8074 : [ 1.61207e-005 ]
8075 : [ 1.61949e-005 ]
8076 : [ 1.52172e-005 ]
8077 : [ 1.48485e-005 ]
8078 : [ 1.48834e-005 ]
8079 : [ 1.38221e-005 ]
8080 : [ 1.59313e-005 ]
8081 : [ 1.46857e-005 ]
8082 : [ 1.58702e-005 ]
8083 : [ 1.64179e-005 ]
8084 : [ 1.61274e-005 ]
8085 : [ 1.59949e-005 ]
8086 : [ 1.68409e-005 ]
8087 : [ 1.59886e-005 ]
8088 : [ 1.4353e-005  ]
8089 : [ 1.60669e-005 ]
8090 : [ 1.53733e-005 ]
8091 : [ 1.61806e-005 ]
8092 : [ 1.62589e-005 ]
8093 : [ 1.67034e-005 ]
8094 : [ 1.65248e-005 ]
8095 : [ 1.65687e-005 ]
8096 : [ 1.55929e-005 ]
8097 : [ 1.6719e-005  ]
8098 : [ 1.6483e-005  ]
8099 : [ 1.47985e-005 ]
8100 : [ 1.69195e-005 ]
8101 : [ 1.68784e-005 ]
8102 : [ 1.67524e-005 ]
8103 : [ 1.62577e-005 ]
8104 : [ 1.44493e-005 ]
8105 : [ 1.40845e-005 ]
8106 : [ 1.69519e-005 ]
8107 : [ 1.59223e-005 ]
8108 : [ 1.66879e-005 ]
8109 : [ 1.62464e-005 ]
8110 : [ 1.56301e-005 ]
8111 : [ 1.51257e-005 ]
8112 : [ 1.64197e-005 ]
8113 : [ 1.6035e-005  ]
8114 : [ 1.66077e-005 ]
8115 : [ 1.63513e-005 ]
8116 : [ 1.48209e-005 ]
8117 : [ 1.49304e-005 ]
8118 : [ 1.40305e-005 ]
8119 : [ 1.51242e-005 ]
8120 : [ 1.69433e-005 ]
8121 : [ 1.60067e-005 ]
8122 : [ 1.58048e-005 ]
8123 : [ 1.65727e-005 ]
8124 : [ 1.62731e-005 ]
8125 : [ 1.45089e-005 ]
8126 : [ 1.62403e-005 ]
8127 : [ 1.66383e-005 ]
8128 : [ 1.59525e-005 ]
8129 : [ 1.44094e-005 ]
8130 : [ 1.53065e-005 ]
8131 : [ 1.46866e-005 ]
8132 : [ 1.63924e-005 ]
8133 : [ 1.67041e-005 ]
8134 : [ 1.60248e-005 ]
8135 : [ 1.59056e-005 ]
8136 : [ 1.59265e-005 ]
8137 : [ 1.62296e-005 ]
8138 : [ 1.51431e-005 ]
8139 : [ 1.64527e-005 ]
8140 : [ 1.5651e-005  ]
8141 : [ 1.49176e-005 ]
8142 : [ 1.62994e-005 ]
8143 : [ 1.62586e-005 ]
8144 : [ 1.59692e-005 ]
8145 : [ 1.49867e-005 ]
8146 : [ 1.3675e-005  ]
8147 : [ 1.56109e-005 ]
8148 : [ 1.57649e-005 ]
8149 : [ 1.58881e-005 ]
8150 : [ 1.44218e-005 ]
8151 : [ 1.53476e-005 ]
8152 : [ 1.70796e-005 ]
8153 : [ 1.47584e-005 ]
8154 : [ 1.5989e-005  ]
8155 : [ 1.6856e-005  ]
8156 : [ 1.53452e-005 ]
8157 : [ 1.62163e-005 ]
8158 : [ 1.67953e-005 ]
8159 : [ 1.5882e-005  ]
8160 : [ 1.53336e-005 ]
8161 : [ 1.67911e-005 ]
8162 : [ 1.6644e-005  ]
8163 : [ 1.68952e-005 ]
8164 : [ 1.67953e-005 ]
8165 : [ 1.57571e-005 ]
8166 : [ 1.65131e-005 ]
8167 : [ 1.62664e-005 ]
8168 : [ 1.55956e-005 ]
8169 : [ 1.59841e-005 ]
8170 : [ 1.69922e-005 ]
8171 : [ 1.61868e-005 ]
8172 : [ 1.62697e-005 ]
8173 : [ 1.67854e-005 ]
8174 : [ 1.45826e-005 ]
8175 : [ 1.58748e-005 ]
8176 : [ 1.66433e-005 ]
8177 : [ 1.34406e-005 ]
8178 : [ 1.48017e-005 ]
8179 : [ 1.54429e-005 ]
8180 : [ 1.6084e-005  ]
8181 : [ 1.60147e-005 ]
8182 : [ 1.70287e-005 ]
8183 : [ 1.46604e-005 ]
8184 : [ 1.46094e-005 ]
8185 : [ 1.65923e-005 ]
8186 : [ 1.44837e-005 ]
8187 : [ 1.60728e-005 ]
8188 : [ 1.66262e-005 ]
8189 : [ 1.675e-005   ]
8190 : [ 1.578e-005   ]
8191 : [ 1.48724e-005 ]
8192 : [ 1.62618e-005 ]
8193 : [ 1.50736e-005 ]
8194 : [ 1.63231e-005 ]
8195 : [ 1.64318e-005 ]
8196 : [ 1.60833e-005 ]
8197 : [ 1.64878e-005 ]
8198 : [ 1.40147e-005 ]
8199 : [ 1.57697e-005 ]
8200 : [ 1.60424e-005 ]
8201 : [ 1.65673e-005 ]
8202 : [ 1.70466e-005 ]
8203 : [ 1.67593e-005 ]
8204 : [ 1.65834e-005 ]
8205 : [ 1.58701e-005 ]
8206 : [ 1.56943e-005 ]
8207 : [ 1.60489e-005 ]
8208 : [ 1.61931e-005 ]
8209 : [ 1.66769e-005 ]
8210 : [ 1.62956e-005 ]
8211 : [ 1.47795e-005 ]
8212 : [ 1.4036e-005  ]
8213 : [ 1.53974e-005 ]
8214 : [ 1.6312e-005  ]
8215 : [ 1.69242e-005 ]
8216 : [ 1.45274e-005 ]
8217 : [ 1.58939e-005 ]
8218 : [ 1.46935e-005 ]
8219 : [ 1.63781e-005 ]
8220 : [ 1.61031e-005 ]
8221 : [ 1.59506e-005 ]
8222 : [ 1.61569e-005 ]
8223 : [ 1.6337e-005  ]
8224 : [ 1.65825e-005 ]
8225 : [ 1.50993e-005 ]
8226 : [ 1.4619e-005  ]
8227 : [ 1.6265e-005  ]
8228 : [ 1.63098e-005 ]
8229 : [ 1.58675e-005 ]
8230 : [ 1.67932e-005 ]
8231 : [ 1.54078e-005 ]
8232 : [ 1.42193e-005 ]
8233 : [ 1.67147e-005 ]
8234 : [ 1.54365e-005 ]
8235 : [ 1.60453e-005 ]
8236 : [ 1.4362e-005  ]
8237 : [ 1.44503e-005 ]
8238 : [ 1.47931e-005 ]
8239 : [ 1.66892e-005 ]
8240 : [ 1.6204e-005  ]
8241 : [ 1.68694e-005 ]
8242 : [ 1.5552e-005  ]
8243 : [ 1.60103e-005 ]
8244 : [ 1.57488e-005 ]
8245 : [ 1.4388e-005  ]
8246 : [ 1.42232e-005 ]
8247 : [ 1.49087e-005 ]
8248 : [ 1.44661e-005 ]
8249 : [ 1.60529e-005 ]
8250 : [ 1.60976e-005 ]
8251 : [ 1.45489e-005 ]
8252 : [ 1.51897e-005 ]
8253 : [ 1.55453e-005 ]
8254 : [ 1.49913e-005 ]
8255 : [ 1.55527e-005 ]
8256 : [ 1.41873e-005 ]
8257 : [ 1.53413e-005 ]
8258 : [ 1.51272e-005 ]
8259 : [ 1.40746e-005 ]
8260 : [ 1.49996e-005 ]
8261 : [ 1.70455e-005 ]
8262 : [ 1.40464e-005 ]
8263 : [ 1.64846e-005 ]
8264 : [ 1.60406e-005 ]
8265 : [ 1.46417e-005 ]
8266 : [ 1.59998e-005 ]
8267 : [ 1.67467e-005 ]
8268 : [ 1.59638e-005 ]
8269 : [ 1.66256e-005 ]
8270 : [ 1.46457e-005 ]
8271 : [ 1.57675e-005 ]
8272 : [ 1.54031e-005 ]
8273 : [ 1.67655e-005 ]
8274 : [ 1.40149e-005 ]
8275 : [ 1.64843e-005 ]
8276 : [ 1.47446e-005 ]
8277 : [ 1.43758e-005 ]
8278 : [ 1.39816e-005 ]
8279 : [ 1.59368e-005 ]
8280 : [ 1.45895e-005 ]
8281 : [ 1.63615e-005 ]
8282 : [ 1.62166e-005 ]
8283 : [ 1.60128e-005 ]
8284 : [ 1.68204e-005 ]
8285 : [ 1.68137e-005 ]
8286 : [ 1.63705e-005 ]
8287 : [ 1.61671e-005 ]
8288 : [ 1.55548e-005 ]
8289 : [ 1.61555e-005 ]
8290 : [ 1.67566e-005 ]
8291 : [ 1.68781e-005 ]
8292 : [ 1.46522e-005 ]
8293 : [ 1.63534e-005 ]
8294 : [ 1.68634e-005 ]
8295 : [ 1.4142e-005  ]
8296 : [ 1.52614e-005 ]
8297 : [ 1.60111e-005 ]
8298 : [ 1.61429e-005 ]
8299 : [ 1.4528e-005  ]
8300 : [ 1.67896e-005 ]
8301 : [ 1.57042e-005 ]
8302 : [ 1.63065e-005 ]
8303 : [ 1.38485e-005 ]
8304 : [ 1.59397e-005 ]
8305 : [ 1.36507e-005 ]
8306 : [ 1.40088e-005 ]
8307 : [ 1.45188e-005 ]
8308 : [ 1.44372e-005 ]
8309 : [ 1.59758e-005 ]
8310 : [ 1.70531e-005 ]
8311 : [ 1.50209e-005 ]
8312 : [ 1.69035e-005 ]
8313 : [ 1.68258e-005 ]
8314 : [ 1.62135e-005 ]
8315 : [ 1.65915e-005 ]
8316 : [ 1.67642e-005 ]
8317 : [ 1.61251e-005 ]
8318 : [ 1.42272e-005 ]
8319 : [ 1.41015e-005 ]
8320 : [ 1.60335e-005 ]
8321 : [ 1.58571e-005 ]
8322 : [ 1.61914e-005 ]
8323 : [ 1.50666e-005 ]
8324 : [ 1.65249e-005 ]
8325 : [ 1.6994e-005  ]
8326 : [ 1.45656e-005 ]
8327 : [ 1.61763e-005 ]
8328 : [ 1.69119e-005 ]
8329 : [ 1.7026e-005  ]
8330 : [ 1.54954e-005 ]
8331 : [ 1.56036e-005 ]
8332 : [ 1.63608e-005 ]
8333 : [ 1.60844e-005 ]
8334 : [ 1.56799e-005 ]
8335 : [ 1.61622e-005 ]
8336 : [ 1.51747e-005 ]
8337 : [ 1.40529e-005 ]
8338 : [ 1.58694e-005 ]
8339 : [ 1.62709e-005 ]
8340 : [ 1.44601e-005 ]
8341 : [ 1.57996e-005 ]
8342 : [ 1.52863e-005 ]
8343 : [ 1.70928e-005 ]
8344 : [ 1.588e-005   ]
8345 : [ 1.67119e-005 ]
8346 : [ 1.58904e-005 ]
8347 : [ 1.61092e-005 ]
8348 : [ 1.58412e-005 ]
8349 : [ 1.53638e-005 ]
8350 : [ 1.6931e-005  ]
8351 : [ 1.57124e-005 ]
8352 : [ 1.60691e-005 ]
8353 : [ 1.50577e-005 ]
8354 : [ 1.42931e-005 ]
8355 : [ 1.68487e-005 ]
8356 : [ 1.6835e-005  ]
8357 : [ 1.67468e-005 ]
8358 : [ 1.42227e-005 ]
8359 : [ 1.61756e-005 ]
8360 : [ 1.67429e-005 ]
8361 : [ 1.62787e-005 ]
8362 : [ 1.63974e-005 ]
8363 : [ 1.66686e-005 ]
8364 : [ 1.4944e-005  ]
8365 : [ 1.59564e-005 ]
8366 : [ 1.67489e-005 ]
8367 : [ 1.60134e-005 ]
8368 : [ 1.61074e-005 ]
8369 : [ 1.66511e-005 ]
8370 : [ 1.49499e-005 ]
8371 : [ 1.62802e-005 ]
8372 : [ 1.59052e-005 ]
8373 : [ 1.63125e-005 ]
8374 : [ 1.43367e-005 ]
8375 : [ 1.42762e-005 ]
8376 : [ 1.61396e-005 ]
8377 : [ 1.5537e-005  ]
8378 : [ 1.49242e-005 ]
8379 : [ 1.52035e-005 ]
8380 : [ 1.41974e-005 ]
8381 : [ 1.43071e-005 ]
8382 : [ 1.67711e-005 ]
8383 : [ 1.43414e-005 ]
8384 : [ 1.45531e-005 ]
8385 : [ 1.66048e-005 ]
8386 : [ 1.59637e-005 ]
8387 : [ 1.51281e-005 ]
8388 : [ 1.67318e-005 ]
8389 : [ 1.60899e-005 ]
8390 : [ 1.63034e-005 ]
8391 : [ 1.57921e-005 ]
8392 : [ 1.68986e-005 ]
8393 : [ 1.56342e-005 ]
8394 : [ 1.53461e-005 ]
8395 : [ 1.65867e-005 ]
8396 : [ 1.62362e-005 ]
8397 : [ 1.4896e-005  ]
8398 : [ 1.62708e-005 ]
8399 : [ 1.40785e-005 ]
8400 : [ 1.55522e-005 ]
8401 : [ 1.52138e-005 ]
8402 : [ 1.57111e-005 ]
8403 : [ 1.41541e-005 ]
8404 : [ 1.59063e-005 ]
8405 : [ 1.42647e-005 ]
8406 : [ 1.64202e-005 ]
8407 : [ 1.47065e-005 ]
8408 : [ 1.60096e-005 ]
8409 : [ 1.59957e-005 ]
8410 : [ 1.68148e-005 ]
8411 : [ 1.62022e-005 ]
8412 : [ 1.6392e-005  ]
8413 : [ 1.56688e-005 ]
8414 : [ 1.63977e-005 ]
8415 : [ 1.68755e-005 ]
8416 : [ 1.58038e-005 ]
8417 : [ 1.6667e-005  ]
8418 : [ 1.63894e-005 ]
8419 : [ 1.6122e-005  ]
8420 : [ 1.54397e-005 ]
8421 : [ 1.62474e-005 ]
8422 : [ 1.61361e-005 ]
8423 : [ 1.59838e-005 ]
8424 : [ 1.66902e-005 ]
8425 : [ 1.6271e-005  ]
8426 : [ 1.57999e-005 ]
8427 : [ 1.6169e-005  ]
8428 : [ 1.63894e-005 ]
8429 : [ 1.46784e-005 ]
8430 : [ 1.48176e-005 ]
8431 : [ 1.58486e-005 ]
8432 : [ 1.59837e-005 ]
8433 : [ 1.49993e-005 ]
8434 : [ 1.70857e-005 ]
8435 : [ 1.53883e-005 ]
8436 : [ 1.60204e-005 ]
8437 : [ 1.5817e-005  ]
8438 : [ 1.69584e-005 ]
8439 : [ 1.67863e-005 ]
8440 : [ 1.56774e-005 ]
8441 : [ 1.68032e-005 ]
8442 : [ 1.58351e-005 ]
8443 : [ 1.60594e-005 ]
8444 : [ 1.6827e-005  ]
8445 : [ 1.60974e-005 ]
8446 : [ 1.53645e-005 ]
8447 : [ 1.62855e-005 ]
8448 : [ 1.56459e-005 ]
8449 : [ 1.44908e-005 ]
8450 : [ 1.67835e-005 ]
8451 : [ 1.55768e-005 ]
8452 : [ 1.35622e-005 ]
8453 : [ 1.51586e-005 ]
8454 : [ 1.57808e-005 ]
8455 : [ 1.60218e-005 ]
8456 : [ 1.67121e-005 ]
8457 : [ 1.67555e-005 ]
8458 : [ 1.68836e-005 ]
8459 : [ 1.34207e-005 ]
8460 : [ 1.59009e-005 ]
8461 : [ 1.58561e-005 ]
8462 : [ 1.63084e-005 ]
8463 : [ 1.58475e-005 ]
8464 : [ 1.50734e-005 ]
8465 : [ 1.51852e-005 ]
8466 : [ 1.6413e-005  ]
8467 : [ 1.50431e-005 ]
8468 : [ 1.55695e-005 ]
8469 : [ 1.44104e-005 ]
8470 : [ 1.68349e-005 ]
8471 : [ 1.34376e-005 ]
8472 : [ 1.49693e-005 ]
8473 : [ 1.6939e-005  ]
8474 : [ 1.70623e-005 ]
8475 : [ 1.61286e-005 ]
8476 : [ 1.50222e-005 ]
8477 : [ 1.51323e-005 ]
8478 : [ 1.51128e-005 ]
8479 : [ 1.68605e-005 ]
8480 : [ 1.56441e-005 ]
8481 : [ 1.65358e-005 ]
8482 : [ 1.66855e-005 ]
8483 : [ 1.52415e-005 ]
8484 : [ 1.65173e-005 ]
8485 : [ 1.55396e-005 ]
8486 : [ 1.64399e-005 ]
8487 : [ 1.53744e-005 ]
8488 : [ 1.71285e-005 ]
8489 : [ 1.70548e-005 ]
8490 : [ 1.60795e-005 ]
8491 : [ 1.70679e-005 ]
8492 : [ 1.41796e-005 ]
8493 : [ 1.64609e-005 ]
8494 : [ 1.702e-005   ]
8495 : [ 1.55042e-005 ]
8496 : [ 1.55422e-005 ]
8497 : [ 1.44236e-005 ]
8498 : [ 1.50687e-005 ]
8499 : [ 1.45947e-005 ]
8500 : [ 1.68291e-005 ]
8501 : [ 1.59603e-005 ]
8502 : [ 1.60677e-005 ]
8503 : [ 1.42254e-005 ]
8504 : [ 1.66046e-005 ]
8505 : [ 1.67656e-005 ]
8506 : [ 1.47174e-005 ]
8507 : [ 1.6004e-005  ]
8508 : [ 1.68772e-005 ]
8509 : [ 1.64861e-005 ]
8510 : [ 1.49865e-005 ]
8511 : [ 1.5318e-005  ]
8512 : [ 1.58019e-005 ]
8513 : [ 1.60248e-005 ]
8514 : [ 1.60472e-005 ]
8515 : [ 1.51875e-005 ]
8516 : [ 1.65007e-005 ]
8517 : [ 1.57919e-005 ]
8518 : [ 1.61566e-005 ]
8519 : [ 1.37579e-005 ]
8520 : [ 1.64294e-005 ]
8521 : [ 1.59688e-005 ]
8522 : [ 1.61336e-005 ]
8523 : [ 1.58631e-005 ]
8524 : [ 1.6177e-005  ]
8525 : [ 1.56923e-005 ]
8526 : [ 1.4475e-005  ]
8527 : [ 1.44469e-005 ]
8528 : [ 1.62597e-005 ]
8529 : [ 1.70924e-005 ]
8530 : [ 1.59197e-005 ]
8531 : [ 1.70163e-005 ]
8532 : [ 1.4241e-005  ]
8533 : [ 1.60617e-005 ]
8534 : [ 1.43457e-005 ]
8535 : [ 1.64219e-005 ]
8536 : [ 1.63953e-005 ]
8537 : [ 1.52347e-005 ]
8538 : [ 1.49352e-005 ]
8539 : [ 1.67715e-005 ]
8540 : [ 1.66869e-005 ]
8541 : [ 1.43005e-005 ]
8542 : [ 1.49741e-005 ]
8543 : [ 1.53717e-005 ]
8544 : [ 1.70998e-005 ]
8545 : [ 1.66232e-005 ]
8546 : [ 1.51284e-005 ]
8547 : [ 1.59354e-005 ]
8548 : [ 1.67338e-005 ]
8549 : [ 1.42852e-005 ]
8550 : [ 1.61164e-005 ]
8551 : [ 1.61454e-005 ]
8552 : [ 1.38388e-005 ]
8553 : [ 1.58818e-005 ]
8554 : [ 1.6565e-005  ]
8555 : [ 1.40351e-005 ]
8556 : [ 1.6141e-005  ]
8557 : [ 1.64448e-005 ]
8558 : [ 1.50268e-005 ]
8559 : [ 1.64363e-005 ]
8560 : [ 1.6763e-005  ]
8561 : [ 1.61638e-005 ]
8562 : [ 1.6984e-005  ]
8563 : [ 1.43146e-005 ]
8564 : [ 1.66596e-005 ]
8565 : [ 1.67068e-005 ]
8566 : [ 1.62428e-005 ]
8567 : [ 1.63585e-005 ]
8568 : [ 1.53742e-005 ]
8569 : [ 1.69849e-005 ]
8570 : [ 1.59338e-005 ]
8571 : [ 1.69443e-005 ]
8572 : [ 1.61857e-005 ]
8573 : [ 1.57459e-005 ]
8574 : [ 1.38589e-005 ]
8575 : [ 1.60891e-005 ]
8576 : [ 1.46878e-005 ]
8577 : [ 1.62809e-005 ]
8578 : [ 1.70183e-005 ]
8579 : [ 1.67013e-005 ]
8580 : [ 1.69665e-005 ]
8581 : [ 1.50681e-005 ]
8582 : [ 1.68846e-005 ]
8583 : [ 1.70685e-005 ]
8584 : [ 1.54779e-005 ]
8585 : [ 1.67884e-005 ]
8586 : [ 1.48361e-005 ]
8587 : [ 1.53092e-005 ]
8588 : [ 1.71114e-005 ]
8589 : [ 1.6222e-005  ]
8590 : [ 1.70658e-005 ]
8591 : [ 1.48455e-005 ]
8592 : [ 1.52221e-005 ]
8593 : [ 1.62006e-005 ]
8594 : [ 1.71287e-005 ]
8595 : [ 1.60271e-005 ]
8596 : [ 1.71311e-005 ]
8597 : [ 1.69528e-005 ]
8598 : [ 1.63203e-005 ]
8599 : [ 1.63261e-005 ]
8600 : [ 1.59258e-005 ]
8601 : [ 1.44221e-005 ]
8602 : [ 1.60633e-005 ]
8603 : [ 1.55638e-005 ]
8604 : [ 1.60607e-005 ]
8605 : [ 1.6804e-005  ]
8606 : [ 1.71301e-005 ]
8607 : [ 1.67977e-005 ]
8608 : [ 1.6736e-005  ]
8609 : [ 1.60231e-005 ]
8610 : [ 1.40402e-005 ]
8611 : [ 1.4706e-005  ]
8612 : [ 1.64461e-005 ]
8613 : [ 1.68873e-005 ]
8614 : [ 1.59445e-005 ]
8615 : [ 1.70582e-005 ]
8616 : [ 1.58816e-005 ]
8617 : [ 1.4579e-005  ]
8618 : [ 1.61584e-005 ]
8619 : [ 1.49719e-005 ]
8620 : [ 1.64214e-005 ]
8621 : [ 1.65561e-005 ]
8622 : [ 1.59654e-005 ]
8623 : [ 1.63846e-005 ]
8624 : [ 1.57296e-005 ]
8625 : [ 1.38588e-005 ]
8626 : [ 1.40482e-005 ]
8627 : [ 1.65808e-005 ]
8628 : [ 1.52925e-005 ]
8629 : [ 1.54633e-005 ]
8630 : [ 1.71296e-005 ]
8631 : [ 1.49709e-005 ]
8632 : [ 1.4901e-005  ]
8633 : [ 1.61029e-005 ]
8634 : [ 1.6093e-005  ]
8635 : [ 1.5485e-005  ]
8636 : [ 1.66638e-005 ]
8637 : [ 1.64748e-005 ]
8638 : [ 1.58103e-005 ]
8639 : [ 1.62673e-005 ]
8640 : [ 1.55988e-005 ]
8641 : [ 1.54691e-005 ]
8642 : [ 1.66977e-005 ]
8643 : [ 1.43056e-005 ]
8644 : [ 1.41218e-005 ]
8645 : [ 1.69346e-005 ]
8646 : [ 1.60721e-005 ]
8647 : [ 1.65063e-005 ]
8648 : [ 1.69727e-005 ]
8649 : [ 1.70392e-005 ]
8650 : [ 1.68572e-005 ]
8651 : [ 1.53626e-005 ]
8652 : [ 1.60131e-005 ]
8653 : [ 1.61744e-005 ]
8654 : [ 1.57363e-005 ]
8655 : [ 1.59185e-005 ]
8656 : [ 1.45661e-005 ]
8657 : [ 1.63939e-005 ]
8658 : [ 1.48193e-005 ]
8659 : [ 1.64317e-005 ]
8660 : [ 1.47084e-005 ]
8661 : [ 1.62717e-005 ]
8662 : [ 1.4819e-005  ]
8663 : [ 1.67772e-005 ]
8664 : [ 1.50201e-005 ]
8665 : [ 1.58742e-005 ]
8666 : [ 1.66581e-005 ]
8667 : [ 1.62892e-005 ]
8668 : [ 1.43812e-005 ]
8669 : [ 1.56743e-005 ]
8670 : [ 1.63234e-005 ]
8671 : [ 1.42698e-005 ]
8672 : [ 1.49497e-005 ]
8673 : [ 1.63178e-005 ]
8674 : [ 1.61819e-005 ]
8675 : [ 1.68402e-005 ]
8676 : [ 1.59669e-005 ]
8677 : [ 1.58502e-005 ]
8678 : [ 1.59903e-005 ]
8679 : [ 1.63625e-005 ]
8680 : [ 1.65204e-005 ]
8681 : [ 1.56106e-005 ]
8682 : [ 1.50569e-005 ]
8683 : [ 1.65211e-005 ]
8684 : [ 1.58984e-005 ]
8685 : [ 1.68267e-005 ]
8686 : [ 1.59364e-005 ]
8687 : [ 1.48198e-005 ]
8688 : [ 1.66535e-005 ]
8689 : [ 1.4348e-005  ]
8690 : [ 1.54076e-005 ]
8691 : [ 1.58666e-005 ]
8692 : [ 1.64793e-005 ]
8693 : [ 1.6675e-005  ]
8694 : [ 1.35539e-005 ]
8695 : [ 1.52054e-005 ]
8696 : [ 1.57261e-005 ]
8697 : [ 1.61823e-005 ]
8698 : [ 1.63192e-005 ]
8699 : [ 1.55563e-005 ]
8700 : [ 1.635e-005   ]
8701 : [ 1.66022e-005 ]
8702 : [ 1.69404e-005 ]
8703 : [ 1.56945e-005 ]
8704 : [ 1.65652e-005 ]
8705 : [ 1.60838e-005 ]
8706 : [ 1.63784e-005 ]
8707 : [ 1.56632e-005 ]
8708 : [ 1.55945e-005 ]
8709 : [ 1.52737e-005 ]
8710 : [ 1.47764e-005 ]
8711 : [ 1.60804e-005 ]
8712 : [ 1.41532e-005 ]
8713 : [ 1.59702e-005 ]
8714 : [ 1.57306e-005 ]
8715 : [ 1.64382e-005 ]
8716 : [ 1.67738e-005 ]
8717 : [ 1.60787e-005 ]
8718 : [ 1.69494e-005 ]
8719 : [ 1.66709e-005 ]
8720 : [ 1.43922e-005 ]
8721 : [ 1.40015e-005 ]
8722 : [ 1.55998e-005 ]
8723 : [ 1.69802e-005 ]
8724 : [ 1.53293e-005 ]
8725 : [ 1.69704e-005 ]
8726 : [ 1.6031e-005  ]
8727 : [ 1.6371e-005  ]
8728 : [ 1.665e-005   ]
8729 : [ 1.64913e-005 ]
8730 : [ 1.60784e-005 ]
8731 : [ 1.66936e-005 ]
8732 : [ 1.60756e-005 ]
8733 : [ 1.61707e-005 ]
8734 : [ 1.54386e-005 ]
8735 : [ 1.54014e-005 ]
8736 : [ 1.64362e-005 ]
8737 : [ 1.63721e-005 ]
8738 : [ 1.60504e-005 ]
8739 : [ 1.50778e-005 ]
8740 : [ 1.68874e-005 ]
8741 : [ 1.67391e-005 ]
8742 : [ 1.58644e-005 ]
8743 : [ 1.61883e-005 ]
8744 : [ 1.56115e-005 ]
8745 : [ 1.63505e-005 ]
8746 : [ 1.65623e-005 ]
8747 : [ 1.54885e-005 ]
8748 : [ 1.63141e-005 ]
8749 : [ 1.67258e-005 ]
8750 : [ 1.62917e-005 ]
8751 : [ 1.40434e-005 ]
8752 : [ 1.68709e-005 ]
8753 : [ 1.60239e-005 ]
8754 : [ 1.60543e-005 ]
8755 : [ 1.66558e-005 ]
8756 : [ 1.61531e-005 ]
8757 : [ 1.6307e-005  ]
8758 : [ 1.65206e-005 ]
8759 : [ 1.48481e-005 ]
8760 : [ 1.57842e-005 ]
8761 : [ 1.62074e-005 ]
8762 : [ 1.39204e-005 ]
8763 : [ 1.61982e-005 ]
8764 : [ 1.66921e-005 ]
8765 : [ 1.52821e-005 ]
8766 : [ 1.60532e-005 ]
8767 : [ 1.67867e-005 ]
8768 : [ 1.58079e-005 ]
8769 : [ 1.57595e-005 ]
8770 : [ 1.54912e-005 ]
8771 : [ 1.63491e-005 ]
8772 : [ 1.7114e-005  ]
8773 : [ 1.62915e-005 ]
8774 : [ 1.64757e-005 ]
8775 : [ 1.49446e-005 ]
8776 : [ 1.61107e-005 ]
8777 : [ 1.61805e-005 ]
8778 : [ 1.55209e-005 ]
8779 : [ 1.59254e-005 ]
8780 : [ 1.65871e-005 ]
8781 : [ 1.57199e-005 ]
8782 : [ 1.67785e-005 ]
8783 : [ 1.45045e-005 ]
8784 : [ 1.47713e-005 ]
8785 : [ 1.69449e-005 ]
8786 : [ 1.62295e-005 ]
8787 : [ 1.63786e-005 ]
8788 : [ 1.45335e-005 ]
8789 : [ 1.7032e-005  ]
8790 : [ 1.43181e-005 ]
8791 : [ 1.61014e-005 ]
8792 : [ 1.66374e-005 ]
8793 : [ 1.52008e-005 ]
8794 : [ 1.61696e-005 ]
8795 : [ 1.62089e-005 ]
8796 : [ 1.41799e-005 ]
8797 : [ 1.64899e-005 ]
8798 : [ 1.67092e-005 ]
8799 : [ 1.68371e-005 ]
8800 : [ 1.60628e-005 ]
8801 : [ 1.46598e-005 ]
8802 : [ 1.65135e-005 ]
8803 : [ 1.67059e-005 ]
8804 : [ 1.63942e-005 ]
8805 : [ 1.62918e-005 ]
8806 : [ 1.58405e-005 ]
8807 : [ 1.44368e-005 ]
8808 : [ 1.68324e-005 ]
8809 : [ 1.42496e-005 ]
8810 : [ 1.57052e-005 ]
8811 : [ 1.57304e-005 ]
8812 : [ 1.59419e-005 ]
8813 : [ 1.60531e-005 ]
8814 : [ 1.64562e-005 ]
8815 : [ 1.49979e-005 ]
8816 : [ 1.68974e-005 ]
8817 : [ 1.65594e-005 ]
8818 : [ 1.71242e-005 ]
8819 : [ 1.44762e-005 ]
8820 : [ 1.60208e-005 ]
8821 : [ 1.54525e-005 ]
8822 : [ 1.63575e-005 ]
8823 : [ 1.35465e-005 ]
8824 : [ 1.63282e-005 ]
8825 : [ 1.68765e-005 ]
8826 : [ 1.58394e-005 ]
8827 : [ 1.62632e-005 ]
8828 : [ 1.61227e-005 ]
8829 : [ 1.60346e-005 ]
8830 : [ 1.64574e-005 ]
8831 : [ 1.63169e-005 ]
8832 : [ 1.59705e-005 ]
8833 : [ 1.63886e-005 ]
8834 : [ 1.46439e-005 ]
8835 : [ 1.42077e-005 ]
8836 : [ 1.60086e-005 ]
8837 : [ 1.5297e-005  ]
8838 : [ 1.50214e-005 ]
8839 : [ 1.5872e-005  ]
8840 : [ 1.62394e-005 ]
8841 : [ 1.57579e-005 ]
8842 : [ 1.57029e-005 ]
8843 : [ 1.6791e-005  ]
8844 : [ 1.34258e-005 ]
8845 : [ 1.4567e-005  ]
8846 : [ 1.59142e-005 ]
8847 : [ 1.60187e-005 ]
8848 : [ 1.64266e-005 ]
8849 : [ 1.6685e-005  ]
8850 : [ 1.53217e-005 ]
8851 : [ 1.60608e-005 ]
8852 : [ 1.52223e-005 ]
8853 : [ 1.67965e-005 ]
8854 : [ 1.39694e-005 ]
8855 : [ 1.48907e-005 ]
8856 : [ 1.41014e-005 ]
8857 : [ 1.44285e-005 ]
8858 : [ 1.64789e-005 ]
8859 : [ 1.37974e-005 ]
8860 : [ 1.65461e-005 ]
8861 : [ 1.47515e-005 ]
8862 : [ 1.66455e-005 ]
8863 : [ 1.46427e-005 ]
8864 : [ 1.44352e-005 ]
8865 : [ 1.61191e-005 ]
8866 : [ 1.6251e-005  ]
8867 : [ 1.68434e-005 ]
8868 : [ 1.43458e-005 ]
8869 : [ 1.59905e-005 ]
8870 : [ 1.46413e-005 ]
8871 : [ 1.5568e-005  ]
8872 : [ 1.63926e-005 ]
8873 : [ 1.6922e-005  ]
8874 : [ 1.66887e-005 ]
8875 : [ 1.68701e-005 ]
8876 : [ 1.63209e-005 ]
8877 : [ 1.58681e-005 ]
8878 : [ 1.65356e-005 ]
8879 : [ 1.51391e-005 ]
8880 : [ 1.63583e-005 ]
8881 : [ 1.33798e-005 ]
8882 : [ 1.59598e-005 ]
8883 : [ 1.6367e-005  ]
8884 : [ 1.64097e-005 ]
8885 : [ 1.56963e-005 ]
8886 : [ 1.53409e-005 ]
8887 : [ 1.60901e-005 ]
8888 : [ 1.63723e-005 ]
8889 : [ 1.58962e-005 ]
8890 : [ 1.64574e-005 ]
8891 : [ 1.58765e-005 ]
8892 : [ 1.64193e-005 ]
8893 : [ 1.71032e-005 ]
8894 : [ 1.64341e-005 ]
8895 : [ 1.65321e-005 ]
8896 : [ 1.68956e-005 ]
8897 : [ 1.62164e-005 ]
8898 : [ 1.6427e-005  ]
8899 : [ 1.42253e-005 ]
8900 : [ 1.6787e-005  ]
8901 : [ 1.64498e-005 ]
8902 : [ 1.51348e-005 ]
8903 : [ 1.59566e-005 ]
8904 : [ 1.68118e-005 ]
8905 : [ 1.55085e-005 ]
8906 : [ 1.62118e-005 ]
8907 : [ 1.55426e-005 ]
8908 : [ 1.53188e-005 ]
8909 : [ 1.6439e-005  ]
8910 : [ 1.63287e-005 ]
8911 : [ 1.62639e-005 ]
8912 : [ 1.62415e-005 ]
8913 : [ 1.65286e-005 ]
8914 : [ 1.63717e-005 ]
8915 : [ 1.68432e-005 ]
8916 : [ 1.6786e-005  ]
8917 : [ 1.60026e-005 ]
8918 : [ 1.43025e-005 ]
8919 : [ 1.67638e-005 ]
8920 : [ 1.58432e-005 ]
8921 : [ 1.61207e-005 ]
8922 : [ 1.43855e-005 ]
8923 : [ 1.47752e-005 ]
8924 : [ 1.62722e-005 ]
8925 : [ 1.67379e-005 ]
8926 : [ 1.58545e-005 ]
8927 : [ 1.61178e-005 ]
8928 : [ 1.51361e-005 ]
8929 : [ 1.59238e-005 ]
8930 : [ 1.68824e-005 ]
8931 : [ 1.59281e-005 ]
8932 : [ 1.60846e-005 ]
8933 : [ 1.68643e-005 ]
8934 : [ 1.58481e-005 ]
8935 : [ 1.60828e-005 ]
8936 : [ 1.65545e-005 ]
8937 : [ 1.6506e-005  ]
8938 : [ 1.48255e-005 ]
8939 : [ 1.59949e-005 ]
8940 : [ 1.48514e-005 ]
8941 : [ 1.43149e-005 ]
8942 : [ 1.66593e-005 ]
8943 : [ 1.67715e-005 ]
8944 : [ 1.57919e-005 ]
8945 : [ 1.63203e-005 ]
8946 : [ 1.68626e-005 ]
8947 : [ 1.60322e-005 ]
8948 : [ 1.58839e-005 ]
8949 : [ 1.44564e-005 ]
8950 : [ 1.63704e-005 ]
8951 : [ 1.51624e-005 ]
8952 : [ 1.49732e-005 ]
8953 : [ 1.46392e-005 ]
8954 : [ 1.58636e-005 ]
8955 : [ 1.64148e-005 ]
8956 : [ 1.65486e-005 ]
8957 : [ 1.68037e-005 ]
8958 : [ 1.61912e-005 ]
8959 : [ 1.41756e-005 ]
8960 : [ 1.62208e-005 ]
8961 : [ 1.48413e-005 ]
8962 : [ 1.63255e-005 ]
8963 : [ 1.6473e-005  ]
8964 : [ 1.60401e-005 ]
8965 : [ 1.62651e-005 ]
8966 : [ 1.47769e-005 ]
8967 : [ 1.67709e-005 ]
8968 : [ 1.58395e-005 ]
8969 : [ 1.59692e-005 ]
8970 : [ 1.56934e-005 ]
8971 : [ 1.69723e-005 ]
8972 : [ 1.53057e-005 ]
8973 : [ 1.38102e-005 ]
8974 : [ 1.59496e-005 ]
8975 : [ 1.5887e-005  ]
8976 : [ 1.66224e-005 ]
8977 : [ 1.63388e-005 ]
8978 : [ 1.69684e-005 ]
8979 : [ 1.48984e-005 ]
8980 : [ 1.42731e-005 ]
8981 : [ 1.67487e-005 ]
8982 : [ 1.59156e-005 ]
8983 : [ 1.37219e-005 ]
8984 : [ 1.63871e-005 ]
8985 : [ 1.42881e-005 ]
8986 : [ 1.62067e-005 ]
8987 : [ 1.57231e-005 ]
8988 : [ 1.60364e-005 ]
8989 : [ 1.7112e-005  ]
8990 : [ 1.48308e-005 ]
8991 : [ 1.46065e-005 ]
8992 : [ 1.55898e-005 ]
8993 : [ 1.37377e-005 ]
8994 : [ 1.59797e-005 ]
8995 : [ 1.71484e-005 ]
8996 : [ 1.60821e-005 ]
8997 : [ 1.65892e-005 ]
8998 : [ 1.57173e-005 ]
8999 : [ 1.68997e-005 ]
9000 : [ 1.66758e-005 ]
9001 : [ 1.64227e-005 ]
9002 : [ 1.58151e-005 ]
9003 : [ 1.50325e-005 ]
9004 : [ 1.43602e-005 ]
9005 : [ 1.4922e-005  ]
9006 : [ 1.52646e-005 ]
9007 : [ 1.52972e-005 ]
9008 : [ 1.4586e-005  ]
9009 : [ 1.61465e-005 ]
9010 : [ 1.6113e-005  ]
9011 : [ 1.46891e-005 ]
9012 : [ 1.4889e-005  ]
9013 : [ 1.62919e-005 ]
9014 : [ 1.68867e-005 ]
9015 : [ 1.52507e-005 ]
9016 : [ 1.53276e-005 ]
9017 : [ 1.70613e-005 ]
9018 : [ 1.59484e-005 ]
9019 : [ 1.49364e-005 ]
9020 : [ 1.57002e-005 ]
9021 : [ 1.59173e-005 ]
9022 : [ 1.50983e-005 ]
9023 : [ 1.56272e-005 ]
9024 : [ 1.61091e-005 ]
9025 : [ 1.52062e-005 ]
9026 : [ 1.67889e-005 ]
9027 : [ 1.60672e-005 ]
9028 : [ 1.49234e-005 ]
9029 : [ 1.65633e-005 ]
9030 : [ 1.66108e-005 ]
9031 : [ 1.6247e-005  ]
9032 : [ 1.61682e-005 ]
9033 : [ 1.62218e-005 ]
9034 : [ 1.4746e-005  ]
9035 : [ 1.60508e-005 ]
9036 : [ 1.62455e-005 ]
9037 : [ 1.70594e-005 ]
9038 : [ 1.64196e-005 ]
9039 : [ 1.66945e-005 ]
9040 : [ 1.64388e-005 ]
9041 : [ 1.50692e-005 ]
9042 : [ 1.50157e-005 ]
9043 : [ 1.65456e-005 ]
9044 : [ 1.46044e-005 ]
9045 : [ 1.61323e-005 ]
9046 : [ 1.60958e-005 ]
9047 : [ 1.61243e-005 ]
9048 : [ 1.36178e-005 ]
9049 : [ 1.55584e-005 ]
9050 : [ 1.59981e-005 ]
9051 : [ 1.39745e-005 ]
9052 : [ 1.41976e-005 ]
9053 : [ 1.6028e-005  ]
9054 : [ 1.66138e-005 ]
9055 : [ 1.35363e-005 ]
9056 : [ 1.49308e-005 ]
9057 : [ 1.54448e-005 ]
9058 : [ 1.35882e-005 ]
9059 : [ 1.51097e-005 ]
9060 : [ 1.63821e-005 ]
9061 : [ 1.45891e-005 ]
9062 : [ 1.66988e-005 ]
9063 : [ 1.69105e-005 ]
9064 : [ 1.42784e-005 ]
9065 : [ 1.688e-005   ]
9066 : [ 1.59976e-005 ]
9067 : [ 1.46712e-005 ]
9068 : [ 1.60548e-005 ]
9069 : [ 1.47656e-005 ]
9070 : [ 1.61083e-005 ]
9071 : [ 1.62219e-005 ]
9072 : [ 1.59062e-005 ]
9073 : [ 1.67624e-005 ]
9074 : [ 1.57668e-005 ]
9075 : [ 1.49225e-005 ]
9076 : [ 1.56487e-005 ]
9077 : [ 1.59115e-005 ]
9078 : [ 1.62529e-005 ]
9079 : [ 1.52305e-005 ]
9080 : [ 1.6475e-005  ]
9081 : [ 1.46882e-005 ]
9082 : [ 1.56562e-005 ]
9083 : [ 1.60983e-005 ]
9084 : [ 1.55781e-005 ]
9085 : [ 1.55945e-005 ]
9086 : [ 1.50203e-005 ]
9087 : [ 1.54272e-005 ]
9088 : [ 1.55187e-005 ]
9089 : [ 1.67753e-005 ]
9090 : [ 1.68473e-005 ]
9091 : [ 1.67916e-005 ]
9092 : [ 1.69239e-005 ]
9093 : [ 1.54858e-005 ]
9094 : [ 1.68035e-005 ]
9095 : [ 1.70951e-005 ]
9096 : [ 1.63628e-005 ]
9097 : [ 1.58449e-005 ]
9098 : [ 1.43316e-005 ]
9099 : [ 1.51562e-005 ]
9100 : [ 1.37869e-005 ]
9101 : [ 1.59756e-005 ]
9102 : [ 1.68587e-005 ]
9103 : [ 1.52809e-005 ]
9104 : [ 1.55461e-005 ]
9105 : [ 1.67439e-005 ]
9106 : [ 1.69988e-005 ]
9107 : [ 1.64785e-005 ]
9108 : [ 1.36823e-005 ]
9109 : [ 1.54062e-005 ]
9110 : [ 1.4305e-005  ]
9111 : [ 1.51747e-005 ]
9112 : [ 1.6092e-005  ]
9113 : [ 1.39357e-005 ]
9114 : [ 1.65039e-005 ]
9115 : [ 1.57592e-005 ]
9116 : [ 1.58663e-005 ]
9117 : [ 1.68648e-005 ]
9118 : [ 1.57275e-005 ]
9119 : [ 1.57248e-005 ]
9120 : [ 1.60934e-005 ]
9121 : [ 1.58777e-005 ]
9122 : [ 1.57563e-005 ]
9123 : [ 1.39137e-005 ]
9124 : [ 1.63941e-005 ]
9125 : [ 1.685e-005   ]
9126 : [ 1.63975e-005 ]
9127 : [ 1.51131e-005 ]
9128 : [ 1.67771e-005 ]
9129 : [ 1.64639e-005 ]
9130 : [ 1.5073e-005  ]
9131 : [ 1.48652e-005 ]
9132 : [ 1.58378e-005 ]
9133 : [ 1.69733e-005 ]
9134 : [ 1.5061e-005  ]
9135 : [ 1.67397e-005 ]
9136 : [ 1.54677e-005 ]
9137 : [ 1.63001e-005 ]
9138 : [ 1.50318e-005 ]
9139 : [ 1.63355e-005 ]
9140 : [ 1.60078e-005 ]
9141 : [ 1.68529e-005 ]
9142 : [ 1.47764e-005 ]
9143 : [ 1.47658e-005 ]
9144 : [ 1.59508e-005 ]
9145 : [ 1.69401e-005 ]
9146 : [ 1.47329e-005 ]
9147 : [ 1.68229e-005 ]
9148 : [ 1.62833e-005 ]
9149 : [ 1.66344e-005 ]
9150 : [ 1.57353e-005 ]
9151 : [ 1.59431e-005 ]
9152 : [ 1.60378e-005 ]
9153 : [ 1.5064e-005  ]
9154 : [ 1.45028e-005 ]
9155 : [ 1.50953e-005 ]
9156 : [ 1.56086e-005 ]
9157 : [ 1.46456e-005 ]
9158 : [ 1.65038e-005 ]
9159 : [ 1.59355e-005 ]
9160 : [ 1.49572e-005 ]
9161 : [ 1.70909e-005 ]
9162 : [ 1.63369e-005 ]
9163 : [ 1.6828e-005  ]
9164 : [ 1.58017e-005 ]
9165 : [ 1.44168e-005 ]
9166 : [ 1.44757e-005 ]
9167 : [ 1.65201e-005 ]
9168 : [ 1.41758e-005 ]
9169 : [ 1.43308e-005 ]
9170 : [ 1.67661e-005 ]
9171 : [ 1.61059e-005 ]
9172 : [ 1.67131e-005 ]
9173 : [ 1.59375e-005 ]
9174 : [ 1.64846e-005 ]
9175 : [ 1.647e-005   ]
9176 : [ 1.60216e-005 ]
9177 : [ 1.62197e-005 ]
9178 : [ 1.41074e-005 ]
9179 : [ 1.62053e-005 ]
9180 : [ 1.68438e-005 ]
9181 : [ 1.61604e-005 ]
9182 : [ 1.62772e-005 ]
9183 : [ 1.65969e-005 ]
9184 : [ 1.68001e-005 ]
9185 : [ 1.62077e-005 ]
9186 : [ 1.69178e-005 ]
9187 : [ 1.4407e-005  ]
9188 : [ 1.64766e-005 ]
9189 : [ 1.6052e-005  ]
9190 : [ 1.49038e-005 ]
9191 : [ 1.48771e-005 ]
9192 : [ 1.70436e-005 ]
9193 : [ 1.45904e-005 ]
9194 : [ 1.60298e-005 ]
9195 : [ 1.61622e-005 ]
9196 : [ 1.70593e-005 ]
9197 : [ 1.65893e-005 ]
9198 : [ 1.42703e-005 ]
9199 : [ 1.60589e-005 ]
9200 : [ 1.68471e-005 ]
9201 : [ 1.58054e-005 ]
9202 : [ 1.62812e-005 ]
9203 : [ 1.52918e-005 ]
9204 : [ 1.46346e-005 ]
9205 : [ 1.68173e-005 ]
9206 : [ 1.56952e-005 ]
9207 : [ 1.45437e-005 ]
9208 : [ 1.48875e-005 ]
9209 : [ 1.5969e-005  ]
9210 : [ 1.60169e-005 ]
9211 : [ 1.594e-005   ]
9212 : [ 1.66292e-005 ]
9213 : [ 1.58638e-005 ]
9214 : [ 1.65768e-005 ]
9215 : [ 1.52729e-005 ]
9216 : [ 1.55367e-005 ]
9217 : [ 1.65064e-005 ]
9218 : [ 1.48318e-005 ]
9219 : [ 1.5762e-005  ]
9220 : [ 1.65283e-005 ]
9221 : [ 1.69046e-005 ]
9222 : [ 1.68884e-005 ]
9223 : [ 1.5732e-005  ]
9224 : [ 1.68146e-005 ]
9225 : [ 1.48265e-005 ]
9226 : [ 1.6159e-005  ]
9227 : [ 1.64547e-005 ]
9228 : [ 1.63675e-005 ]
9229 : [ 1.39911e-005 ]
9230 : [ 1.48265e-005 ]
9231 : [ 1.42437e-005 ]
9232 : [ 1.66802e-005 ]
9233 : [ 1.60949e-005 ]
9234 : [ 1.70541e-005 ]
9235 : [ 1.59544e-005 ]
9236 : [ 1.64155e-005 ]
9237 : [ 1.71076e-005 ]
9238 : [ 1.40052e-005 ]
9239 : [ 1.5642e-005  ]
9240 : [ 1.62848e-005 ]
9241 : [ 1.69274e-005 ]
9242 : [ 1.62866e-005 ]
9243 : [ 1.69413e-005 ]
9244 : [ 1.58123e-005 ]
9245 : [ 1.50493e-005 ]
9246 : [ 1.70773e-005 ]
9247 : [ 1.39155e-005 ]
9248 : [ 1.58623e-005 ]
9249 : [ 1.43227e-005 ]
9250 : [ 1.45942e-005 ]
9251 : [ 1.61807e-005 ]
9252 : [ 1.56207e-005 ]
9253 : [ 1.65279e-005 ]
9254 : [ 1.71018e-005 ]
9255 : [ 1.64749e-005 ]
9256 : [ 1.48242e-005 ]
9257 : [ 1.67348e-005 ]
9258 : [ 1.64891e-005 ]
9259 : [ 1.35538e-005 ]
9260 : [ 1.51855e-005 ]
9261 : [ 1.5203e-005  ]
9262 : [ 1.60932e-005 ]
9263 : [ 1.47706e-005 ]
9264 : [ 1.58996e-005 ]
9265 : [ 1.43007e-005 ]
9266 : [ 1.6721e-005  ]
9267 : [ 1.59777e-005 ]
9268 : [ 1.64036e-005 ]
9269 : [ 1.69079e-005 ]
9270 : [ 1.58007e-005 ]
9271 : [ 1.63464e-005 ]
9272 : [ 1.6079e-005  ]
9273 : [ 1.65654e-005 ]
9274 : [ 1.6602e-005  ]
9275 : [ 1.49526e-005 ]
9276 : [ 1.65079e-005 ]
9277 : [ 1.44278e-005 ]
9278 : [ 1.59666e-005 ]
9279 : [ 1.49509e-005 ]
9280 : [ 1.42615e-005 ]
9281 : [ 1.51029e-005 ]
9282 : [ 1.53059e-005 ]
9283 : [ 1.62422e-005 ]
9284 : [ 1.51275e-005 ]
9285 : [ 1.62678e-005 ]
9286 : [ 1.57151e-005 ]
9287 : [ 1.4276e-005  ]
9288 : [ 1.55115e-005 ]
9289 : [ 1.49251e-005 ]
9290 : [ 1.59408e-005 ]
9291 : [ 1.50237e-005 ]
9292 : [ 1.49344e-005 ]
9293 : [ 1.66241e-005 ]
9294 : [ 1.62546e-005 ]
9295 : [ 1.37715e-005 ]
9296 : [ 1.434e-005   ]
9297 : [ 1.62741e-005 ]
9298 : [ 1.5821e-005  ]
9299 : [ 1.45886e-005 ]
9300 : [ 1.47932e-005 ]
9301 : [ 1.52063e-005 ]
9302 : [ 1.62444e-005 ]
9303 : [ 1.57821e-005 ]
9304 : [ 1.69008e-005 ]
9305 : [ 1.46827e-005 ]
9306 : [ 1.66186e-005 ]
9307 : [ 1.58237e-005 ]
9308 : [ 1.475e-005   ]
9309 : [ 1.60392e-005 ]
9310 : [ 1.61136e-005 ]
9311 : [ 1.68206e-005 ]
9312 : [ 1.52105e-005 ]
9313 : [ 1.5953e-005  ]
9314 : [ 1.66022e-005 ]
9315 : [ 1.45537e-005 ]
9316 : [ 1.65857e-005 ]
9317 : [ 1.48714e-005 ]
9318 : [ 1.55161e-005 ]
9319 : [ 1.62518e-005 ]
9320 : [ 1.61879e-005 ]
9321 : [ 1.66715e-005 ]
9322 : [ 1.35431e-005 ]
9323 : [ 1.52464e-005 ]
9324 : [ 1.69506e-005 ]
9325 : [ 1.65188e-005 ]
9326 : [ 1.60954e-005 ]
9327 : [ 1.61504e-005 ]
9328 : [ 1.46073e-005 ]
9329 : [ 1.68104e-005 ]
9330 : [ 1.66404e-005 ]
9331 : [ 1.53844e-005 ]
9332 : [ 1.60198e-005 ]
9333 : [ 1.56537e-005 ]
9334 : [ 1.62755e-005 ]
9335 : [ 1.58266e-005 ]
9336 : [ 1.60115e-005 ]
9337 : [ 1.54047e-005 ]
9338 : [ 1.41339e-005 ]
9339 : [ 1.36383e-005 ]
9340 : [ 1.59486e-005 ]
9341 : [ 1.60053e-005 ]
9342 : [ 1.56558e-005 ]
9343 : [ 1.62193e-005 ]
9344 : [ 1.42634e-005 ]
9345 : [ 1.5762e-005  ]
9346 : [ 1.67472e-005 ]
9347 : [ 1.52476e-005 ]
9348 : [ 1.65517e-005 ]
9349 : [ 1.58642e-005 ]
9350 : [ 1.61937e-005 ]
9351 : [ 1.52658e-005 ]
9352 : [ 1.59473e-005 ]
9353 : [ 1.63232e-005 ]
9354 : [ 1.37316e-005 ]
9355 : [ 1.57994e-005 ]
9356 : [ 1.62357e-005 ]
9357 : [ 1.53709e-005 ]
9358 : [ 1.63773e-005 ]
9359 : [ 1.58791e-005 ]
9360 : [ 1.70235e-005 ]
9361 : [ 1.62927e-005 ]
9362 : [ 1.59917e-005 ]
9363 : [ 1.69647e-005 ]
9364 : [ 1.65702e-005 ]
9365 : [ 1.41619e-005 ]
9366 : [ 1.59486e-005 ]
9367 : [ 1.50277e-005 ]
9368 : [ 1.53677e-005 ]
9369 : [ 1.61032e-005 ]
9370 : [ 1.67913e-005 ]
9371 : [ 1.50082e-005 ]
9372 : [ 1.52636e-005 ]
9373 : [ 1.51835e-005 ]
9374 : [ 1.69411e-005 ]
9375 : [ 1.59785e-005 ]
9376 : [ 1.43603e-005 ]
9377 : [ 1.68057e-005 ]
9378 : [ 1.41339e-005 ]
9379 : [ 1.60978e-005 ]
9380 : [ 1.61327e-005 ]
9381 : [ 1.44779e-005 ]
9382 : [ 1.63012e-005 ]
9383 : [ 1.66344e-005 ]
9384 : [ 1.49784e-005 ]
9385 : [ 1.41824e-005 ]
9386 : [ 1.39955e-005 ]
9387 : [ 1.59017e-005 ]
9388 : [ 1.41033e-005 ]
9389 : [ 1.60286e-005 ]
9390 : [ 1.6535e-005  ]
9391 : [ 1.56779e-005 ]
9392 : [ 1.34412e-005 ]
9393 : [ 1.62384e-005 ]
9394 : [ 1.62777e-005 ]
9395 : [ 1.6744e-005  ]
9396 : [ 1.57261e-005 ]
9397 : [ 1.5711e-005  ]
9398 : [ 1.64458e-005 ]
9399 : [ 1.44988e-005 ]
9400 : [ 1.59641e-005 ]
9401 : [ 1.59432e-005 ]
9402 : [ 1.38075e-005 ]
9403 : [ 1.64203e-005 ]
9404 : [ 1.5883e-005  ]
9405 : [ 1.65322e-005 ]
9406 : [ 1.65335e-005 ]
9407 : [ 1.61986e-005 ]
9408 : [ 1.5902e-005  ]
9409 : [ 1.39799e-005 ]
9410 : [ 1.7043e-005  ]
9411 : [ 1.46724e-005 ]
9412 : [ 1.6369e-005  ]
9413 : [ 1.62721e-005 ]
9414 : [ 1.56201e-005 ]
9415 : [ 1.45948e-005 ]
9416 : [ 1.46587e-005 ]
9417 : [ 1.601e-005   ]
9418 : [ 1.68877e-005 ]
9419 : [ 1.5327e-005  ]
9420 : [ 1.65838e-005 ]
9421 : [ 1.46582e-005 ]
9422 : [ 1.59164e-005 ]
9423 : [ 1.44906e-005 ]
9424 : [ 1.3969e-005  ]
9425 : [ 1.62174e-005 ]
9426 : [ 1.45048e-005 ]
9427 : [ 1.68771e-005 ]
9428 : [ 1.60832e-005 ]
9429 : [ 1.51598e-005 ]
9430 : [ 1.66892e-005 ]
9431 : [ 1.70611e-005 ]
9432 : [ 1.57617e-005 ]
9433 : [ 1.61945e-005 ]
9434 : [ 1.68753e-005 ]
9435 : [ 1.65507e-005 ]
9436 : [ 1.60422e-005 ]
9437 : [ 1.57998e-005 ]
9438 : [ 1.42966e-005 ]
9439 : [ 1.68789e-005 ]
9440 : [ 1.56999e-005 ]
9441 : [ 1.43534e-005 ]
9442 : [ 1.60255e-005 ]
9443 : [ 1.67723e-005 ]
9444 : [ 1.63641e-005 ]
9445 : [ 1.40805e-005 ]
9446 : [ 1.56589e-005 ]
9447 : [ 1.63088e-005 ]
9448 : [ 1.58288e-005 ]
9449 : [ 1.53144e-005 ]
9450 : [ 1.59455e-005 ]
9451 : [ 1.59065e-005 ]
9452 : [ 1.68835e-005 ]
9453 : [ 1.63505e-005 ]
9454 : [ 1.52918e-005 ]
9455 : [ 1.50288e-005 ]
9456 : [ 1.60609e-005 ]
9457 : [ 1.68632e-005 ]
9458 : [ 1.67104e-005 ]
9459 : [ 1.59844e-005 ]
9460 : [ 1.53276e-005 ]
9461 : [ 1.48278e-005 ]
9462 : [ 1.42277e-005 ]
9463 : [ 1.41676e-005 ]
9464 : [ 1.62795e-005 ]
9465 : [ 1.59792e-005 ]
9466 : [ 1.61925e-005 ]
9467 : [ 1.56941e-005 ]
9468 : [ 1.59122e-005 ]
9469 : [ 1.55683e-005 ]
9470 : [ 1.6459e-005  ]
9471 : [ 1.45766e-005 ]
9472 : [ 1.50006e-005 ]
9473 : [ 1.69987e-005 ]
9474 : [ 1.63558e-005 ]
9475 : [ 1.64196e-005 ]
9476 : [ 1.59096e-005 ]
9477 : [ 1.44383e-005 ]
9478 : [ 1.63886e-005 ]
9479 : [ 1.56301e-005 ]
9480 : [ 1.62677e-005 ]
9481 : [ 1.67369e-005 ]
9482 : [ 1.52231e-005 ]
9483 : [ 1.61406e-005 ]
9484 : [ 1.57734e-005 ]
9485 : [ 1.64818e-005 ]
9486 : [ 1.42296e-005 ]
9487 : [ 1.44892e-005 ]
9488 : [ 1.4868e-005  ]
9489 : [ 1.4939e-005  ]
9490 : [ 1.52465e-005 ]
9491 : [ 1.63203e-005 ]
9492 : [ 1.47645e-005 ]
9493 : [ 1.40089e-005 ]
9494 : [ 1.37344e-005 ]
9495 : [ 1.67674e-005 ]
9496 : [ 1.60113e-005 ]
9497 : [ 1.59615e-005 ]
9498 : [ 1.70662e-005 ]
9499 : [ 1.50326e-005 ]
9500 : [ 1.56894e-005 ]
9501 : [ 1.59567e-005 ]
9502 : [ 1.56256e-005 ]
9503 : [ 1.65103e-005 ]
9504 : [ 1.66443e-005 ]
9505 : [ 1.67836e-005 ]
9506 : [ 1.68881e-005 ]
9507 : [ 1.5144e-005  ]
9508 : [ 1.41752e-005 ]
9509 : [ 1.4618e-005  ]
9510 : [ 1.66753e-005 ]
9511 : [ 1.64631e-005 ]
9512 : [ 1.66401e-005 ]
9513 : [ 1.65516e-005 ]
9514 : [ 1.49803e-005 ]
9515 : [ 1.62068e-005 ]
9516 : [ 1.65336e-005 ]
9517 : [ 1.68194e-005 ]
9518 : [ 1.60713e-005 ]
9519 : [ 1.60862e-005 ]
9520 : [ 1.59038e-005 ]
9521 : [ 1.55426e-005 ]
9522 : [ 1.62011e-005 ]
9523 : [ 1.61116e-005 ]
9524 : [ 1.4774e-005  ]
9525 : [ 1.5588e-005  ]
9526 : [ 1.60689e-005 ]
9527 : [ 1.37584e-005 ]
9528 : [ 1.63037e-005 ]
9529 : [ 1.55487e-005 ]
9530 : [ 1.58474e-005 ]
9531 : [ 1.6643e-005  ]
9532 : [ 1.70094e-005 ]
9533 : [ 1.71169e-005 ]
9534 : [ 1.6698e-005  ]
9535 : [ 1.62216e-005 ]
9536 : [ 1.59462e-005 ]
9537 : [ 1.64298e-005 ]
9538 : [ 1.60273e-005 ]
9539 : [ 1.61024e-005 ]
9540 : [ 1.6335e-005  ]
9541 : [ 1.61234e-005 ]
9542 : [ 1.56312e-005 ]
9543 : [ 1.70657e-005 ]
9544 : [ 1.57418e-005 ]
9545 : [ 1.64557e-005 ]
9546 : [ 1.68711e-005 ]
9547 : [ 1.41192e-005 ]
9548 : [ 1.39763e-005 ]
9549 : [ 1.55869e-005 ]
9550 : [ 1.38317e-005 ]
9551 : [ 1.68946e-005 ]
9552 : [ 1.50337e-005 ]
9553 : [ 1.62892e-005 ]
9554 : [ 1.47722e-005 ]
9555 : [ 1.60586e-005 ]
9556 : [ 1.67119e-005 ]
9557 : [ 1.60524e-005 ]
9558 : [ 1.56416e-005 ]
9559 : [ 1.55916e-005 ]
9560 : [ 1.67437e-005 ]
9561 : [ 1.53395e-005 ]
9562 : [ 1.61489e-005 ]
9563 : [ 1.54131e-005 ]
9564 : [ 1.65853e-005 ]
9565 : [ 1.46946e-005 ]
9566 : [ 1.4196e-005  ]
9567 : [ 1.52921e-005 ]
9568 : [ 1.6028e-005  ]
9569 : [ 1.36346e-005 ]
9570 : [ 1.62735e-005 ]
9571 : [ 1.52642e-005 ]
9572 : [ 1.6439e-005  ]
9573 : [ 1.71018e-005 ]
9574 : [ 1.50008e-005 ]
9575 : [ 1.5322e-005  ]
9576 : [ 1.44327e-005 ]
9577 : [ 1.6558e-005  ]
9578 : [ 1.38753e-005 ]
9579 : [ 1.58365e-005 ]
9580 : [ 1.49879e-005 ]
9581 : [ 1.52128e-005 ]
9582 : [ 1.46113e-005 ]
9583 : [ 1.65759e-005 ]
9584 : [ 1.52704e-005 ]
9585 : [ 1.7103e-005  ]
9586 : [ 1.63037e-005 ]
9587 : [ 1.52969e-005 ]
9588 : [ 1.65075e-005 ]
9589 : [ 1.47211e-005 ]
9590 : [ 1.46063e-005 ]
9591 : [ 1.63031e-005 ]
9592 : [ 1.67903e-005 ]
9593 : [ 1.59799e-005 ]
9594 : [ 1.42915e-005 ]
9595 : [ 1.51415e-005 ]
9596 : [ 1.68688e-005 ]
9597 : [ 1.69786e-005 ]
9598 : [ 1.58864e-005 ]
9599 : [ 1.59425e-005 ]
9600 : [ 1.57121e-005 ]
9601 : [ 1.65772e-005 ]
9602 : [ 1.68392e-005 ]
9603 : [ 1.59591e-005 ]
9604 : [ 1.58594e-005 ]
9605 : [ 1.63327e-005 ]
9606 : [ 1.61466e-005 ]
9607 : [ 1.63905e-005 ]
9608 : [ 1.61762e-005 ]
9609 : [ 1.6302e-005  ]
9610 : [ 1.58729e-005 ]
9611 : [ 1.5455e-005  ]
9612 : [ 1.57786e-005 ]
9613 : [ 1.56079e-005 ]
9614 : [ 1.64782e-005 ]
9615 : [ 1.68579e-005 ]
9616 : [ 1.71435e-005 ]
9617 : [ 1.60391e-005 ]
9618 : [ 1.67069e-005 ]
9619 : [ 1.69752e-005 ]
9620 : [ 1.3327e-005  ]
9621 : [ 1.66694e-005 ]
9622 : [ 1.54852e-005 ]
9623 : [ 1.58397e-005 ]
9624 : [ 1.6671e-005  ]
9625 : [ 1.62579e-005 ]
9626 : [ 1.62792e-005 ]
9627 : [ 1.58197e-005 ]
9628 : [ 1.57682e-005 ]
9629 : [ 1.64088e-005 ]
9630 : [ 1.57547e-005 ]
9631 : [ 1.54684e-005 ]
9632 : [ 1.36755e-005 ]
9633 : [ 1.64891e-005 ]
9634 : [ 1.63078e-005 ]
9635 : [ 1.58525e-005 ]
9636 : [ 1.59832e-005 ]
9637 : [ 1.58909e-005 ]
9638 : [ 1.58605e-005 ]
9639 : [ 1.41545e-005 ]
9640 : [ 1.61338e-005 ]
9641 : [ 1.49142e-005 ]
9642 : [ 1.69257e-005 ]
9643 : [ 1.54514e-005 ]
9644 : [ 1.4817e-005  ]
9645 : [ 1.68306e-005 ]
9646 : [ 1.66338e-005 ]
9647 : [ 1.63135e-005 ]
9648 : [ 1.61495e-005 ]
9649 : [ 1.53658e-005 ]
9650 : [ 1.61001e-005 ]
9651 : [ 1.60012e-005 ]
9652 : [ 1.59868e-005 ]
9653 : [ 1.63523e-005 ]
9654 : [ 1.61318e-005 ]
9655 : [ 1.43771e-005 ]
9656 : [ 1.52634e-005 ]
9657 : [ 1.50212e-005 ]
9658 : [ 1.51142e-005 ]
9659 : [ 1.66143e-005 ]
9660 : [ 1.62076e-005 ]
9661 : [ 1.47066e-005 ]
9662 : [ 1.64625e-005 ]
9663 : [ 1.59779e-005 ]
9664 : [ 1.4908e-005  ]
9665 : [ 1.5036e-005  ]
9666 : [ 1.60299e-005 ]
9667 : [ 1.65932e-005 ]
9668 : [ 1.63736e-005 ]
9669 : [ 1.58677e-005 ]
9670 : [ 1.62693e-005 ]
9671 : [ 1.58864e-005 ]
9672 : [ 1.55768e-005 ]
9673 : [ 1.67102e-005 ]
9674 : [ 1.55977e-005 ]
9675 : [ 1.61421e-005 ]
9676 : [ 1.6809e-005  ]
9677 : [ 1.68133e-005 ]
9678 : [ 1.60777e-005 ]
9679 : [ 1.51976e-005 ]
9680 : [ 1.61719e-005 ]
9681 : [ 1.60406e-005 ]
9682 : [ 1.63286e-005 ]
9683 : [ 1.40393e-005 ]
9684 : [ 1.50787e-005 ]
9685 : [ 1.67969e-005 ]
9686 : [ 1.67653e-005 ]
9687 : [ 1.69246e-005 ]
9688 : [ 1.59914e-005 ]
9689 : [ 1.69507e-005 ]
9690 : [ 1.57086e-005 ]
9691 : [ 1.39438e-005 ]
9692 : [ 1.55379e-005 ]
9693 : [ 1.69567e-005 ]
9694 : [ 1.60594e-005 ]
9695 : [ 1.69234e-005 ]
9696 : [ 1.52396e-005 ]
9697 : [ 1.6343e-005  ]
9698 : [ 1.63836e-005 ]
9699 : [ 1.70053e-005 ]
9700 : [ 1.67937e-005 ]
9701 : [ 1.65086e-005 ]
9702 : [ 1.56453e-005 ]
9703 : [ 1.65769e-005 ]
9704 : [ 1.44444e-005 ]
9705 : [ 1.44407e-005 ]
9706 : [ 1.46179e-005 ]
9707 : [ 1.67191e-005 ]
9708 : [ 1.46274e-005 ]
9709 : [ 1.6315e-005  ]
9710 : [ 1.61847e-005 ]
9711 : [ 1.68589e-005 ]
9712 : [ 1.63965e-005 ]
9713 : [ 1.63265e-005 ]
9714 : [ 1.56598e-005 ]
9715 : [ 1.64003e-005 ]
9716 : [ 1.43329e-005 ]
9717 : [ 1.66117e-005 ]
9718 : [ 1.54552e-005 ]
9719 : [ 1.6845e-005  ]
9720 : [ 1.66955e-005 ]
9721 : [ 1.61613e-005 ]
9722 : [ 1.50737e-005 ]
9723 : [ 1.62196e-005 ]
9724 : [ 1.48898e-005 ]
9725 : [ 1.66665e-005 ]
9726 : [ 1.44452e-005 ]
9727 : [ 1.67559e-005 ]
9728 : [ 1.57446e-005 ]
9729 : [ 1.58137e-005 ]
9730 : [ 1.67637e-005 ]
9731 : [ 1.64726e-005 ]
9732 : [ 1.51886e-005 ]
9733 : [ 1.57631e-005 ]
9734 : [ 1.54764e-005 ]
9735 : [ 1.50031e-005 ]
9736 : [ 1.52992e-005 ]
9737 : [ 1.69473e-005 ]
9738 : [ 1.6275e-005  ]
9739 : [ 1.34814e-005 ]
9740 : [ 1.62403e-005 ]
9741 : [ 1.67388e-005 ]
9742 : [ 1.60617e-005 ]
9743 : [ 1.6026e-005  ]
9744 : [ 1.64863e-005 ]
9745 : [ 1.65952e-005 ]
9746 : [ 1.66869e-005 ]
9747 : [ 1.39861e-005 ]
9748 : [ 1.64009e-005 ]
9749 : [ 1.41725e-005 ]
9750 : [ 1.49884e-005 ]
9751 : [ 1.7061e-005  ]
9752 : [ 1.5503e-005  ]
9753 : [ 1.64112e-005 ]
9754 : [ 1.66787e-005 ]
9755 : [ 1.63509e-005 ]
9756 : [ 1.66265e-005 ]
9757 : [ 1.48936e-005 ]
9758 : [ 1.47492e-005 ]
9759 : [ 1.4984e-005  ]
9760 : [ 1.65374e-005 ]
9761 : [ 1.61244e-005 ]
9762 : [ 1.65572e-005 ]
9763 : [ 1.43311e-005 ]
9764 : [ 1.51476e-005 ]
9765 : [ 1.43539e-005 ]
9766 : [ 1.68966e-005 ]
9767 : [ 1.67547e-005 ]
9768 : [ 1.67118e-005 ]
9769 : [ 1.57717e-005 ]
9770 : [ 1.45853e-005 ]
9771 : [ 1.37736e-005 ]
9772 : [ 1.68967e-005 ]
9773 : [ 1.67849e-005 ]
9774 : [ 1.37117e-005 ]
9775 : [ 1.63066e-005 ]
9776 : [ 1.64842e-005 ]
9777 : [ 1.63156e-005 ]
9778 : [ 1.55822e-005 ]
9779 : [ 1.692e-005   ]
9780 : [ 1.68009e-005 ]
9781 : [ 1.66253e-005 ]
9782 : [ 1.50419e-005 ]
9783 : [ 1.63016e-005 ]
9784 : [ 1.6e-005     ]
9785 : [ 1.67029e-005 ]
9786 : [ 1.5714e-005  ]
9787 : [ 1.63484e-005 ]
9788 : [ 1.59598e-005 ]
9789 : [ 1.59107e-005 ]
9790 : [ 1.68886e-005 ]
9791 : [ 1.48461e-005 ]
9792 : [ 1.64524e-005 ]
9793 : [ 1.62713e-005 ]
9794 : [ 1.5634e-005  ]
9795 : [ 1.45168e-005 ]
9796 : [ 1.49203e-005 ]
9797 : [ 1.50064e-005 ]
9798 : [ 1.66292e-005 ]
9799 : [ 1.44357e-005 ]
9800 : [ 1.62118e-005 ]
9801 : [ 1.61106e-005 ]
9802 : [ 1.59433e-005 ]
9803 : [ 1.54109e-005 ]
9804 : [ 1.65916e-005 ]
9805 : [ 1.65542e-005 ]
9806 : [ 1.46049e-005 ]
9807 : [ 1.48267e-005 ]
9808 : [ 1.55638e-005 ]
9809 : [ 1.59408e-005 ]
9810 : [ 1.5749e-005  ]
9811 : [ 1.61477e-005 ]
9812 : [ 1.67058e-005 ]
9813 : [ 1.59506e-005 ]
9814 : [ 1.68314e-005 ]
9815 : [ 1.59882e-005 ]
9816 : [ 1.62212e-005 ]
9817 : [ 1.63612e-005 ]
9818 : [ 1.61025e-005 ]
9819 : [ 1.71067e-005 ]
9820 : [ 1.62304e-005 ]
9821 : [ 1.63821e-005 ]
9822 : [ 1.60586e-005 ]
9823 : [ 1.60484e-005 ]
9824 : [ 1.62954e-005 ]
9825 : [ 1.70438e-005 ]
9826 : [ 1.43817e-005 ]
9827 : [ 1.5223e-005  ]
9828 : [ 1.43418e-005 ]
9829 : [ 1.43575e-005 ]
9830 : [ 1.6301e-005  ]
9831 : [ 1.4979e-005  ]
9832 : [ 1.66373e-005 ]
9833 : [ 1.62515e-005 ]
9834 : [ 1.66089e-005 ]
9835 : [ 1.42067e-005 ]
9836 : [ 1.60784e-005 ]
9837 : [ 1.68869e-005 ]
9838 : [ 1.67819e-005 ]
9839 : [ 1.57856e-005 ]
9840 : [ 1.66971e-005 ]
9841 : [ 1.60353e-005 ]
9842 : [ 1.62783e-005 ]
9843 : [ 1.62819e-005 ]
9844 : [ 1.63929e-005 ]
9845 : [ 1.61691e-005 ]
9846 : [ 1.6883e-005  ]
9847 : [ 1.69834e-005 ]
9848 : [ 1.47045e-005 ]
9849 : [ 1.66811e-005 ]
9850 : [ 1.60103e-005 ]
9851 : [ 1.50384e-005 ]
9852 : [ 1.61657e-005 ]
9853 : [ 1.60299e-005 ]
9854 : [ 1.57509e-005 ]
9855 : [ 1.60169e-005 ]
9856 : [ 1.6722e-005  ]
9857 : [ 1.44457e-005 ]
9858 : [ 1.65943e-005 ]
9859 : [ 1.49218e-005 ]
9860 : [ 1.68561e-005 ]
9861 : [ 1.61871e-005 ]
9862 : [ 1.53377e-005 ]
9863 : [ 1.63693e-005 ]
9864 : [ 1.6486e-005  ]
9865 : [ 1.39678e-005 ]
9866 : [ 1.45827e-005 ]
9867 : [ 1.58862e-005 ]
9868 : [ 1.66659e-005 ]
9869 : [ 1.53128e-005 ]
9870 : [ 1.5726e-005  ]
9871 : [ 1.51573e-005 ]
9872 : [ 1.6231e-005  ]
9873 : [ 1.63872e-005 ]
9874 : [ 1.59953e-005 ]
9875 : [ 1.60934e-005 ]
9876 : [ 1.60161e-005 ]
9877 : [ 1.595e-005   ]
9878 : [ 1.60337e-005 ]
9879 : [ 1.62779e-005 ]
9880 : [ 1.68614e-005 ]
9881 : [ 1.69153e-005 ]
9882 : [ 1.68594e-005 ]
9883 : [ 1.5026e-005  ]
9884 : [ 1.58277e-005 ]
9885 : [ 1.46613e-005 ]
9886 : [ 1.63456e-005 ]
9887 : [ 1.60059e-005 ]
9888 : [ 1.64912e-005 ]
9889 : [ 1.53884e-005 ]
9890 : [ 1.61274e-005 ]
9891 : [ 1.67686e-005 ]
9892 : [ 1.66152e-005 ]
9893 : [ 1.61758e-005 ]
9894 : [ 1.52438e-005 ]
9895 : [ 1.60484e-005 ]
9896 : [ 1.61844e-005 ]
9897 : [ 1.60707e-005 ]
9898 : [ 1.67262e-005 ]
9899 : [ 1.60413e-005 ]
9900 : [ 1.6066e-005  ]
9901 : [ 1.44537e-005 ]
9902 : [ 1.5506e-005  ]
9903 : [ 1.63947e-005 ]
9904 : [ 1.65842e-005 ]
9905 : [ 1.5941e-005  ]
9906 : [ 1.59805e-005 ]
9907 : [ 1.71329e-005 ]
9908 : [ 1.6291e-005  ]
9909 : [ 1.59666e-005 ]
9910 : [ 1.6586e-005  ]
9911 : [ 1.59258e-005 ]
9912 : [ 1.58626e-005 ]
9913 : [ 1.52936e-005 ]
9914 : [ 1.59725e-005 ]
9915 : [ 1.534e-005   ]
9916 : [ 1.61367e-005 ]
9917 : [ 1.46995e-005 ]
9918 : [ 1.59307e-005 ]
9919 : [ 1.66068e-005 ]
9920 : [ 1.4408e-005  ]
9921 : [ 1.69217e-005 ]
9922 : [ 1.59962e-005 ]
9923 : [ 1.64903e-005 ]
9924 : [ 1.57153e-005 ]
9925 : [ 1.57211e-005 ]
9926 : [ 1.44866e-005 ]
9927 : [ 1.46439e-005 ]
9928 : [ 1.69175e-005 ]
9929 : [ 1.57714e-005 ]
9930 : [ 1.67165e-005 ]
9931 : [ 1.68504e-005 ]
9932 : [ 1.62358e-005 ]
9933 : [ 1.63855e-005 ]
9934 : [ 1.3969e-005  ]
9935 : [ 1.6301e-005  ]
9936 : [ 1.53011e-005 ]
9937 : [ 1.42337e-005 ]
9938 : [ 1.59232e-005 ]
9939 : [ 1.7033e-005  ]
9940 : [ 1.58757e-005 ]
9941 : [ 1.44129e-005 ]
9942 : [ 1.59543e-005 ]
9943 : [ 1.57224e-005 ]
9944 : [ 1.44909e-005 ]
9945 : [ 1.51955e-005 ]
9946 : [ 1.6932e-005  ]
9947 : [ 1.69031e-005 ]
9948 : [ 1.49665e-005 ]
9949 : [ 1.69668e-005 ]
9950 : [ 1.45238e-005 ]
9951 : [ 1.63042e-005 ]
9952 : [ 1.41402e-005 ]
9953 : [ 1.60788e-005 ]
9954 : [ 1.69526e-005 ]
9955 : [ 1.60664e-005 ]
9956 : [ 1.5812e-005  ]
9957 : [ 1.60244e-005 ]
9958 : [ 1.50419e-005 ]
9959 : [ 1.59822e-005 ]
9960 : [ 1.59208e-005 ]
9961 : [ 1.59132e-005 ]
9962 : [ 1.38925e-005 ]
9963 : [ 1.60577e-005 ]
9964 : [ 1.42087e-005 ]
9965 : [ 1.61928e-005 ]
9966 : [ 1.7001e-005  ]
9967 : [ 1.61224e-005 ]
9968 : [ 1.36176e-005 ]
9969 : [ 1.57381e-005 ]
9970 : [ 1.47748e-005 ]
9971 : [ 1.5985e-005  ]
9972 : [ 1.59461e-005 ]
9973 : [ 1.44206e-005 ]
9974 : [ 1.61708e-005 ]
9975 : [ 1.59564e-005 ]
9976 : [ 1.70406e-005 ]
9977 : [ 1.61208e-005 ]
9978 : [ 1.59286e-005 ]
9979 : [ 1.68184e-005 ]
9980 : [ 1.6999e-005  ]
9981 : [ 1.34753e-005 ]
9982 : [ 1.60431e-005 ]
9983 : [ 1.60764e-005 ]
9984 : [ 1.45095e-005 ]
9985 : [ 1.55087e-005 ]
9986 : [ 1.68482e-005 ]
9987 : [ 1.63959e-005 ]
9988 : [ 1.56486e-005 ]
9989 : [ 1.63716e-005 ]
9990 : [ 1.60205e-005 ]
9991 : [ 1.58663e-005 ]
9992 : [ 1.597e-005   ]
9993 : [ 1.5632e-005  ]
9994 : [ 1.64432e-005 ]
9995 : [ 1.60005e-005 ]
9996 : [ 1.68463e-005 ]
9997 : [ 1.64657e-005 ]
9998 : [ 1.64576e-005 ]
9999 : [ 1.59592e-005 ]
