# Supplementary material for: Influence of tissue conductivity on foetal exposure to extremely low frequency magnetic fields at 50 Hz using stochastic dosimetry
Source: PLoS One. 2018 Feb 7;13(2):e0192131. doi: 10.1371/journal.pone.0192131 (PMC5802904; doi:10.1371/journal.pone.0192131)
Supplement: S1 File — (ZIP) [file pone.0192131.s001.zip › Data/Ydistributions(10000)/7m/Lung.txt]

       [ y0           ]
   0 : [ 1.12362e-005 ]
   1 : [ 1.37931e-005 ]
   2 : [ 1.30522e-005 ]
   3 : [ 1.52977e-005 ]
   4 : [ 1.46424e-005 ]
   5 : [ 1.29609e-005 ]
   6 : [ 1.48892e-005 ]
   7 : [ 1.36862e-005 ]
   8 : [ 1.4745e-005  ]
   9 : [ 1.08772e-005 ]
  10 : [ 1.42368e-005 ]
  11 : [ 1.52097e-005 ]
  12 : [ 1.18599e-005 ]
  13 : [ 1.29762e-005 ]
  14 : [ 1.15034e-005 ]
  15 : [ 1.48534e-005 ]
  16 : [ 1.53078e-005 ]
  17 : [ 1.21857e-005 ]
  18 : [ 1.48722e-005 ]
  19 : [ 1.14417e-005 ]
  20 : [ 1.53447e-005 ]
  21 : [ 1.17392e-005 ]
  22 : [ 1.43643e-005 ]
  23 : [ 1.52272e-005 ]
  24 : [ 1.38986e-005 ]
  25 : [ 1.2878e-005  ]
  26 : [ 1.14745e-005 ]
  27 : [ 1.38563e-005 ]
  28 : [ 1.24964e-005 ]
  29 : [ 1.45151e-005 ]
  30 : [ 1.40116e-005 ]
  31 : [ 1.45242e-005 ]
  32 : [ 1.29505e-005 ]
  33 : [ 1.45481e-005 ]
  34 : [ 1.07736e-005 ]
  35 : [ 1.3616e-005  ]
  36 : [ 1.46212e-005 ]
  37 : [ 1.50198e-005 ]
  38 : [ 1.14255e-005 ]
  39 : [ 1.24942e-005 ]
  40 : [ 1.39973e-005 ]
  41 : [ 1.36426e-005 ]
  42 : [ 1.42285e-005 ]
  43 : [ 1.01637e-005 ]
  44 : [ 1.26585e-005 ]
  45 : [ 1.13981e-005 ]
  46 : [ 1.15505e-005 ]
  47 : [ 1.46692e-005 ]
  48 : [ 1.29995e-005 ]
  49 : [ 1.09095e-005 ]
  50 : [ 1.45951e-005 ]
  51 : [ 1.46543e-005 ]
  52 : [ 1.49431e-005 ]
  53 : [ 1.29569e-005 ]
  54 : [ 1.49994e-005 ]
  55 : [ 1.35447e-005 ]
  56 : [ 1.48248e-005 ]
  57 : [ 1.05084e-005 ]
  58 : [ 1.47392e-005 ]
  59 : [ 1.21812e-005 ]
  60 : [ 1.48074e-005 ]
  61 : [ 1.45472e-005 ]
  62 : [ 1.14052e-005 ]
  63 : [ 1.33863e-005 ]
  64 : [ 1.29469e-005 ]
  65 : [ 1.51376e-005 ]
  66 : [ 1.12966e-005 ]
  67 : [ 1.38668e-005 ]
  68 : [ 1.40402e-005 ]
  69 : [ 1.49026e-005 ]
  70 : [ 1.24878e-005 ]
  71 : [ 1.04166e-005 ]
  72 : [ 1.4382e-005  ]
  73 : [ 1.28784e-005 ]
  74 : [ 1.1963e-005  ]
  75 : [ 1.40892e-005 ]
  76 : [ 1.36383e-005 ]
  77 : [ 1.45771e-005 ]
  78 : [ 1.16964e-005 ]
  79 : [ 1.49474e-005 ]
  80 : [ 1.44914e-005 ]
  81 : [ 1.41283e-005 ]
  82 : [ 1.34963e-005 ]
  83 : [ 1.54615e-005 ]
  84 : [ 1.25889e-005 ]
  85 : [ 1.07567e-005 ]
  86 : [ 1.19166e-005 ]
  87 : [ 1.26962e-005 ]
  88 : [ 1.24574e-005 ]
  89 : [ 1.03626e-005 ]
  90 : [ 1.29349e-005 ]
  91 : [ 1.31178e-005 ]
  92 : [ 1.23782e-005 ]
  93 : [ 1.3577e-005  ]
  94 : [ 1.10478e-005 ]
  95 : [ 1.43565e-005 ]
  96 : [ 1.44524e-005 ]
  97 : [ 1.32248e-005 ]
  98 : [ 1.39157e-005 ]
  99 : [ 1.01922e-005 ]
 100 : [ 1.0286e-005  ]
 101 : [ 1.42023e-005 ]
 102 : [ 1.52033e-005 ]
 103 : [ 1.08495e-005 ]
 104 : [ 1.49786e-005 ]
 105 : [ 1.21477e-005 ]
 106 : [ 1.08062e-005 ]
 107 : [ 1.44982e-005 ]
 108 : [ 1.3067e-005  ]
 109 : [ 1.49678e-005 ]
 110 : [ 1.3744e-005  ]
 111 : [ 1.31787e-005 ]
 112 : [ 1.15554e-005 ]
 113 : [ 1.33132e-005 ]
 114 : [ 1.33893e-005 ]
 115 : [ 1.31482e-005 ]
 116 : [ 1.47361e-005 ]
 117 : [ 1.36575e-005 ]
 118 : [ 1.49269e-005 ]
 119 : [ 1.53708e-005 ]
 120 : [ 1.48176e-005 ]
 121 : [ 1.31715e-005 ]
 122 : [ 1.20246e-005 ]
 123 : [ 1.20506e-005 ]
 124 : [ 1.39881e-005 ]
 125 : [ 1.40203e-005 ]
 126 : [ 1.5012e-005  ]
 127 : [ 1.30452e-005 ]
 128 : [ 1.24807e-005 ]
 129 : [ 1.1636e-005  ]
 130 : [ 1.07398e-005 ]
 131 : [ 1.4708e-005  ]
 132 : [ 1.02926e-005 ]
 133 : [ 1.03919e-005 ]
 134 : [ 1.48148e-005 ]
 135 : [ 1.5139e-005  ]
 136 : [ 1.40322e-005 ]
 137 : [ 1.3911e-005  ]
 138 : [ 1.3057e-005  ]
 139 : [ 1.00912e-005 ]
 140 : [ 1.45503e-005 ]
 141 : [ 1.45816e-005 ]
 142 : [ 1.43639e-005 ]
 143 : [ 1.11143e-005 ]
 144 : [ 1.35095e-005 ]
 145 : [ 1.46645e-005 ]
 146 : [ 1.50312e-005 ]
 147 : [ 1.27879e-005 ]
 148 : [ 1.48903e-005 ]
 149 : [ 1.2628e-005  ]
 150 : [ 1.49271e-005 ]
 151 : [ 1.51585e-005 ]
 152 : [ 1.50808e-005 ]
 153 : [ 1.4762e-005  ]
 154 : [ 1.35564e-005 ]
 155 : [ 1.30307e-005 ]
 156 : [ 1.19731e-005 ]
 157 : [ 1.21138e-005 ]
 158 : [ 1.45538e-005 ]
 159 : [ 1.49989e-005 ]
 160 : [ 1.32261e-005 ]
 161 : [ 1.48796e-005 ]
 162 : [ 1.28505e-005 ]
 163 : [ 1.13633e-005 ]
 164 : [ 1.2795e-005  ]
 165 : [ 1.48524e-005 ]
 166 : [ 1.35764e-005 ]
 167 : [ 1.55974e-005 ]
 168 : [ 1.17452e-005 ]
 169 : [ 1.37918e-005 ]
 170 : [ 1.44979e-005 ]
 171 : [ 1.45455e-005 ]
 172 : [ 1.41763e-005 ]
 173 : [ 1.26211e-005 ]
 174 : [ 1.43806e-005 ]
 175 : [ 1.51492e-005 ]
 176 : [ 1.35483e-005 ]
 177 : [ 1.44703e-005 ]
 178 : [ 1.46661e-005 ]
 179 : [ 1.31162e-005 ]
 180 : [ 1.44446e-005 ]
 181 : [ 1.45807e-005 ]
 182 : [ 1.28433e-005 ]
 183 : [ 1.17437e-005 ]
 184 : [ 1.31215e-005 ]
 185 : [ 1.14237e-005 ]
 186 : [ 1.48907e-005 ]
 187 : [ 1.48783e-005 ]
 188 : [ 1.43961e-005 ]
 189 : [ 1.3858e-005  ]
 190 : [ 1.0808e-005  ]
 191 : [ 1.43665e-005 ]
 192 : [ 1.26726e-005 ]
 193 : [ 1.49235e-005 ]
 194 : [ 1.44446e-005 ]
 195 : [ 1.24427e-005 ]
 196 : [ 1.22684e-005 ]
 197 : [ 1.08462e-005 ]
 198 : [ 1.15805e-005 ]
 199 : [ 1.48506e-005 ]
 200 : [ 1.47165e-005 ]
 201 : [ 1.2242e-005  ]
 202 : [ 1.06217e-005 ]
 203 : [ 1.4137e-005  ]
 204 : [ 1.32495e-005 ]
 205 : [ 1.41807e-005 ]
 206 : [ 1.44842e-005 ]
 207 : [ 1.52111e-005 ]
 208 : [ 1.39815e-005 ]
 209 : [ 1.39701e-005 ]
 210 : [ 1.19162e-005 ]
 211 : [ 1.41624e-005 ]
 212 : [ 1.22744e-005 ]
 213 : [ 1.5081e-005  ]
 214 : [ 1.15825e-005 ]
 215 : [ 1.40758e-005 ]
 216 : [ 1.28992e-005 ]
 217 : [ 1.39735e-005 ]
 218 : [ 1.4192e-005  ]
 219 : [ 1.15131e-005 ]
 220 : [ 1.19014e-005 ]
 221 : [ 1.35679e-005 ]
 222 : [ 1.45717e-005 ]
 223 : [ 1.52365e-005 ]
 224 : [ 1.28887e-005 ]
 225 : [ 1.18015e-005 ]
 226 : [ 1.10135e-005 ]
 227 : [ 1.5015e-005  ]
 228 : [ 1.45598e-005 ]
 229 : [ 1.47078e-005 ]
 230 : [ 1.32337e-005 ]
 231 : [ 1.3912e-005  ]
 232 : [ 1.30289e-005 ]
 233 : [ 1.38351e-005 ]
 234 : [ 1.54593e-005 ]
 235 : [ 1.47334e-005 ]
 236 : [ 1.40624e-005 ]
 237 : [ 1.5267e-005  ]
 238 : [ 1.04389e-005 ]
 239 : [ 1.4586e-005  ]
 240 : [ 1.48334e-005 ]
 241 : [ 1.40932e-005 ]
 242 : [ 1.54945e-005 ]
 243 : [ 1.46109e-005 ]
 244 : [ 1.49042e-005 ]
 245 : [ 1.49815e-005 ]
 246 : [ 1.04781e-005 ]
 247 : [ 1.42688e-005 ]
 248 : [ 1.47511e-005 ]
 249 : [ 1.49666e-005 ]
 250 : [ 1.309e-005   ]
 251 : [ 1.04645e-005 ]
 252 : [ 1.27986e-005 ]
 253 : [ 1.5411e-005  ]
 254 : [ 1.42358e-005 ]
 255 : [ 1.39873e-005 ]
 256 : [ 1.1842e-005  ]
 257 : [ 1.14139e-005 ]
 258 : [ 1.46964e-005 ]
 259 : [ 1.39185e-005 ]
 260 : [ 1.32334e-005 ]
 261 : [ 1.18054e-005 ]
 262 : [ 1.3342e-005  ]
 263 : [ 1.51896e-005 ]
 264 : [ 1.35571e-005 ]
 265 : [ 1.50493e-005 ]
 266 : [ 1.42815e-005 ]
 267 : [ 1.47459e-005 ]
 268 : [ 1.1045e-005  ]
 269 : [ 1.1127e-005  ]
 270 : [ 1.34583e-005 ]
 271 : [ 1.4451e-005  ]
 272 : [ 1.11146e-005 ]
 273 : [ 1.21482e-005 ]
 274 : [ 1.41398e-005 ]
 275 : [ 1.15648e-005 ]
 276 : [ 1.23466e-005 ]
 277 : [ 1.23196e-005 ]
 278 : [ 1.47552e-005 ]
 279 : [ 1.33265e-005 ]
 280 : [ 1.50677e-005 ]
 281 : [ 1.0785e-005  ]
 282 : [ 1.38539e-005 ]
 283 : [ 1.40515e-005 ]
 284 : [ 1.42095e-005 ]
 285 : [ 1.43147e-005 ]
 286 : [ 1.3714e-005  ]
 287 : [ 1.21664e-005 ]
 288 : [ 1.41921e-005 ]
 289 : [ 1.26526e-005 ]
 290 : [ 1.47796e-005 ]
 291 : [ 1.52036e-005 ]
 292 : [ 1.2282e-005  ]
 293 : [ 1.3779e-005  ]
 294 : [ 1.26352e-005 ]
 295 : [ 1.07511e-005 ]
 296 : [ 1.39741e-005 ]
 297 : [ 1.49464e-005 ]
 298 : [ 1.00602e-005 ]
 299 : [ 1.36718e-005 ]
 300 : [ 1.21718e-005 ]
 301 : [ 1.35646e-005 ]
 302 : [ 1.15238e-005 ]
 303 : [ 1.13417e-005 ]
 304 : [ 1.37769e-005 ]
 305 : [ 1.22023e-005 ]
 306 : [ 1.43752e-005 ]
 307 : [ 1.16269e-005 ]
 308 : [ 1.31356e-005 ]
 309 : [ 1.22062e-005 ]
 310 : [ 1.39586e-005 ]
 311 : [ 1.31386e-005 ]
 312 : [ 1.50579e-005 ]
 313 : [ 1.42973e-005 ]
 314 : [ 1.40759e-005 ]
 315 : [ 1.43344e-005 ]
 316 : [ 1.49606e-005 ]
 317 : [ 1.49721e-005 ]
 318 : [ 1.12542e-005 ]
 319 : [ 1.24543e-005 ]
 320 : [ 1.46962e-005 ]
 321 : [ 1.37901e-005 ]
 322 : [ 1.51219e-005 ]
 323 : [ 1.11122e-005 ]
 324 : [ 1.36949e-005 ]
 325 : [ 1.32346e-005 ]
 326 : [ 1.14205e-005 ]
 327 : [ 1.35606e-005 ]
 328 : [ 1.4054e-005  ]
 329 : [ 1.50108e-005 ]
 330 : [ 1.47376e-005 ]
 331 : [ 1.45816e-005 ]
 332 : [ 1.20055e-005 ]
 333 : [ 1.4172e-005  ]
 334 : [ 1.48058e-005 ]
 335 : [ 1.39332e-005 ]
 336 : [ 1.00455e-005 ]
 337 : [ 1.37375e-005 ]
 338 : [ 1.53523e-005 ]
 339 : [ 1.47676e-005 ]
 340 : [ 1.48253e-005 ]
 341 : [ 1.24216e-005 ]
 342 : [ 1.31989e-005 ]
 343 : [ 1.37849e-005 ]
 344 : [ 1.24187e-005 ]
 345 : [ 1.17496e-005 ]
 346 : [ 1.37904e-005 ]
 347 : [ 1.32591e-005 ]
 348 : [ 1.28997e-005 ]
 349 : [ 1.50185e-005 ]
 350 : [ 1.06953e-005 ]
 351 : [ 1.49661e-005 ]
 352 : [ 1.34285e-005 ]
 353 : [ 1.4278e-005  ]
 354 : [ 1.40721e-005 ]
 355 : [ 1.48026e-005 ]
 356 : [ 1.42417e-005 ]
 357 : [ 1.41224e-005 ]
 358 : [ 1.3539e-005  ]
 359 : [ 1.45079e-005 ]
 360 : [ 1.30224e-005 ]
 361 : [ 1.31277e-005 ]
 362 : [ 1.28106e-005 ]
 363 : [ 1.0979e-005  ]
 364 : [ 1.47442e-005 ]
 365 : [ 1.44496e-005 ]
 366 : [ 1.42975e-005 ]
 367 : [ 1.21781e-005 ]
 368 : [ 1.30045e-005 ]
 369 : [ 1.35367e-005 ]
 370 : [ 1.47302e-005 ]
 371 : [ 1.37316e-005 ]
 372 : [ 1.34885e-005 ]
 373 : [ 1.41921e-005 ]
 374 : [ 1.4704e-005  ]
 375 : [ 1.36738e-005 ]
 376 : [ 1.18708e-005 ]
 377 : [ 1.4523e-005  ]
 378 : [ 1.4098e-005  ]
 379 : [ 1.57132e-005 ]
 380 : [ 1.46756e-005 ]
 381 : [ 1.4076e-005  ]
 382 : [ 1.36019e-005 ]
 383 : [ 1.08071e-005 ]
 384 : [ 1.21084e-005 ]
 385 : [ 1.43622e-005 ]
 386 : [ 1.48286e-005 ]
 387 : [ 1.45538e-005 ]
 388 : [ 1.48267e-005 ]
 389 : [ 1.45606e-005 ]
 390 : [ 1.19597e-005 ]
 391 : [ 1.09034e-005 ]
 392 : [ 1.47992e-005 ]
 393 : [ 1.50545e-005 ]
 394 : [ 1.43909e-005 ]
 395 : [ 1.25812e-005 ]
 396 : [ 1.41788e-005 ]
 397 : [ 1.19339e-005 ]
 398 : [ 1.4695e-005  ]
 399 : [ 1.42726e-005 ]
 400 : [ 1.26134e-005 ]
 401 : [ 1.5103e-005  ]
 402 : [ 1.36568e-005 ]
 403 : [ 1.40977e-005 ]
 404 : [ 1.49192e-005 ]
 405 : [ 1.48902e-005 ]
 406 : [ 1.50056e-005 ]
 407 : [ 1.33373e-005 ]
 408 : [ 1.18534e-005 ]
 409 : [ 1.13278e-005 ]
 410 : [ 1.08105e-005 ]
 411 : [ 1.1069e-005  ]
 412 : [ 1.17015e-005 ]
 413 : [ 1.12933e-005 ]
 414 : [ 1.50651e-005 ]
 415 : [ 1.51834e-005 ]
 416 : [ 1.24469e-005 ]
 417 : [ 1.4853e-005  ]
 418 : [ 1.48896e-005 ]
 419 : [ 1.38939e-005 ]
 420 : [ 1.3268e-005  ]
 421 : [ 1.27477e-005 ]
 422 : [ 1.16319e-005 ]
 423 : [ 1.48999e-005 ]
 424 : [ 1.31466e-005 ]
 425 : [ 1.42878e-005 ]
 426 : [ 1.10165e-005 ]
 427 : [ 1.50904e-005 ]
 428 : [ 1.49617e-005 ]
 429 : [ 1.47948e-005 ]
 430 : [ 1.25332e-005 ]
 431 : [ 1.18636e-005 ]
 432 : [ 1.3734e-005  ]
 433 : [ 1.43597e-005 ]
 434 : [ 1.36987e-005 ]
 435 : [ 1.34292e-005 ]
 436 : [ 1.486e-005   ]
 437 : [ 1.17758e-005 ]
 438 : [ 1.47445e-005 ]
 439 : [ 1.52267e-005 ]
 440 : [ 1.37643e-005 ]
 441 : [ 1.34782e-005 ]
 442 : [ 1.49588e-005 ]
 443 : [ 1.28331e-005 ]
 444 : [ 1.19037e-005 ]
 445 : [ 1.33507e-005 ]
 446 : [ 1.42606e-005 ]
 447 : [ 1.41578e-005 ]
 448 : [ 1.44292e-005 ]
 449 : [ 1.14127e-005 ]
 450 : [ 1.42336e-005 ]
 451 : [ 1.44135e-005 ]
 452 : [ 1.43263e-005 ]
 453 : [ 1.46023e-005 ]
 454 : [ 1.49577e-005 ]
 455 : [ 1.50004e-005 ]
 456 : [ 1.42244e-005 ]
 457 : [ 1.21636e-005 ]
 458 : [ 1.44729e-005 ]
 459 : [ 1.41388e-005 ]
 460 : [ 1.32659e-005 ]
 461 : [ 1.55592e-005 ]
 462 : [ 1.29558e-005 ]
 463 : [ 1.44933e-005 ]
 464 : [ 1.21729e-005 ]
 465 : [ 1.23036e-005 ]
 466 : [ 1.21008e-005 ]
 467 : [ 1.27844e-005 ]
 468 : [ 1.09979e-005 ]
 469 : [ 1.4116e-005  ]
 470 : [ 1.40163e-005 ]
 471 : [ 9.90293e-006 ]
 472 : [ 1.24294e-005 ]
 473 : [ 1.50694e-005 ]
 474 : [ 1.52288e-005 ]
 475 : [ 1.4762e-005  ]
 476 : [ 1.33176e-005 ]
 477 : [ 1.4205e-005  ]
 478 : [ 1.51101e-005 ]
 479 : [ 1.51338e-005 ]
 480 : [ 1.12158e-005 ]
 481 : [ 1.52599e-005 ]
 482 : [ 1.07216e-005 ]
 483 : [ 1.1249e-005  ]
 484 : [ 1.49633e-005 ]
 485 : [ 1.36856e-005 ]
 486 : [ 1.2868e-005  ]
 487 : [ 1.31882e-005 ]
 488 : [ 1.52742e-005 ]
 489 : [ 1.1088e-005  ]
 490 : [ 1.36034e-005 ]
 491 : [ 1.24995e-005 ]
 492 : [ 1.3634e-005  ]
 493 : [ 1.20096e-005 ]
 494 : [ 1.48719e-005 ]
 495 : [ 1.42217e-005 ]
 496 : [ 1.39798e-005 ]
 497 : [ 1.29697e-005 ]
 498 : [ 1.50245e-005 ]
 499 : [ 1.31026e-005 ]
 500 : [ 1.5082e-005  ]
 501 : [ 1.23714e-005 ]
 502 : [ 1.4915e-005  ]
 503 : [ 1.31248e-005 ]
 504 : [ 1.48471e-005 ]
 505 : [ 1.43724e-005 ]
 506 : [ 1.4739e-005  ]
 507 : [ 1.27297e-005 ]
 508 : [ 1.25938e-005 ]
 509 : [ 1.44119e-005 ]
 510 : [ 1.41221e-005 ]
 511 : [ 1.35206e-005 ]
 512 : [ 1.35133e-005 ]
 513 : [ 1.46393e-005 ]
 514 : [ 1.48971e-005 ]
 515 : [ 1.36942e-005 ]
 516 : [ 1.43717e-005 ]
 517 : [ 1.23493e-005 ]
 518 : [ 1.09833e-005 ]
 519 : [ 1.2529e-005  ]
 520 : [ 1.34044e-005 ]
 521 : [ 1.35623e-005 ]
 522 : [ 1.4719e-005  ]
 523 : [ 1.16918e-005 ]
 524 : [ 1.5318e-005  ]
 525 : [ 1.09678e-005 ]
 526 : [ 1.47108e-005 ]
 527 : [ 1.50871e-005 ]
 528 : [ 1.43963e-005 ]
 529 : [ 1.36073e-005 ]
 530 : [ 1.02133e-005 ]
 531 : [ 1.46574e-005 ]
 532 : [ 1.24786e-005 ]
 533 : [ 1.33695e-005 ]
 534 : [ 1.29157e-005 ]
 535 : [ 1.43489e-005 ]
 536 : [ 1.1545e-005  ]
 537 : [ 1.50634e-005 ]
 538 : [ 1.19446e-005 ]
 539 : [ 1.31131e-005 ]
 540 : [ 1.32024e-005 ]
 541 : [ 1.38664e-005 ]
 542 : [ 1.14007e-005 ]
 543 : [ 1.49818e-005 ]
 544 : [ 1.36314e-005 ]
 545 : [ 1.34649e-005 ]
 546 : [ 1.30071e-005 ]
 547 : [ 1.51558e-005 ]
 548 : [ 1.52327e-005 ]
 549 : [ 1.10118e-005 ]
 550 : [ 1.48588e-005 ]
 551 : [ 1.29867e-005 ]
 552 : [ 1.40681e-005 ]
 553 : [ 1.27855e-005 ]
 554 : [ 1.43343e-005 ]
 555 : [ 1.35405e-005 ]
 556 : [ 1.54806e-005 ]
 557 : [ 1.42637e-005 ]
 558 : [ 1.30311e-005 ]
 559 : [ 1.25028e-005 ]
 560 : [ 1.48616e-005 ]
 561 : [ 1.44259e-005 ]
 562 : [ 1.52135e-005 ]
 563 : [ 1.53548e-005 ]
 564 : [ 1.14165e-005 ]
 565 : [ 1.10752e-005 ]
 566 : [ 1.13457e-005 ]
 567 : [ 1.47038e-005 ]
 568 : [ 1.30605e-005 ]
 569 : [ 1.38928e-005 ]
 570 : [ 1.07603e-005 ]
 571 : [ 1.14286e-005 ]
 572 : [ 1.47728e-005 ]
 573 : [ 1.23242e-005 ]
 574 : [ 1.09951e-005 ]
 575 : [ 1.24267e-005 ]
 576 : [ 1.31105e-005 ]
 577 : [ 1.4519e-005  ]
 578 : [ 1.51466e-005 ]
 579 : [ 1.48384e-005 ]
 580 : [ 1.47872e-005 ]
 581 : [ 1.45083e-005 ]
 582 : [ 1.28795e-005 ]
 583 : [ 1.27378e-005 ]
 584 : [ 1.27085e-005 ]
 585 : [ 1.01885e-005 ]
 586 : [ 1.48547e-005 ]
 587 : [ 1.42476e-005 ]
 588 : [ 1.10513e-005 ]
 589 : [ 1.35632e-005 ]
 590 : [ 1.45765e-005 ]
 591 : [ 1.46455e-005 ]
 592 : [ 1.08438e-005 ]
 593 : [ 1.04488e-005 ]
 594 : [ 1.43326e-005 ]
 595 : [ 1.37891e-005 ]
 596 : [ 1.43011e-005 ]
 597 : [ 1.36226e-005 ]
 598 : [ 1.2015e-005  ]
 599 : [ 1.49049e-005 ]
 600 : [ 1.19706e-005 ]
 601 : [ 1.48074e-005 ]
 602 : [ 1.43596e-005 ]
 603 : [ 1.2768e-005  ]
 604 : [ 1.44346e-005 ]
 605 : [ 1.41356e-005 ]
 606 : [ 1.33512e-005 ]
 607 : [ 1.48555e-005 ]
 608 : [ 1.30613e-005 ]
 609 : [ 1.40815e-005 ]
 610 : [ 1.44749e-005 ]
 611 : [ 1.00536e-005 ]
 612 : [ 1.2802e-005  ]
 613 : [ 1.36563e-005 ]
 614 : [ 1.41028e-005 ]
 615 : [ 1.51121e-005 ]
 616 : [ 1.34553e-005 ]
 617 : [ 1.4548e-005  ]
 618 : [ 1.54056e-005 ]
 619 : [ 1.45893e-005 ]
 620 : [ 1.49232e-005 ]
 621 : [ 1.07939e-005 ]
 622 : [ 1.4617e-005  ]
 623 : [ 1.24311e-005 ]
 624 : [ 1.49209e-005 ]
 625 : [ 1.19766e-005 ]
 626 : [ 1.43435e-005 ]
 627 : [ 1.50418e-005 ]
 628 : [ 1.34344e-005 ]
 629 : [ 1.43224e-005 ]
 630 : [ 1.46154e-005 ]
 631 : [ 1.42423e-005 ]
 632 : [ 1.43121e-005 ]
 633 : [ 1.25316e-005 ]
 634 : [ 1.20491e-005 ]
 635 : [ 1.10606e-005 ]
 636 : [ 1.38287e-005 ]
 637 : [ 1.33508e-005 ]
 638 : [ 1.45408e-005 ]
 639 : [ 1.45506e-005 ]
 640 : [ 1.41573e-005 ]
 641 : [ 1.21345e-005 ]
 642 : [ 1.13851e-005 ]
 643 : [ 1.41469e-005 ]
 644 : [ 1.45283e-005 ]
 645 : [ 1.37591e-005 ]
 646 : [ 1.48025e-005 ]
 647 : [ 1.51149e-005 ]
 648 : [ 1.40181e-005 ]
 649 : [ 1.45984e-005 ]
 650 : [ 1.50554e-005 ]
 651 : [ 1.24114e-005 ]
 652 : [ 1.49636e-005 ]
 653 : [ 1.44737e-005 ]
 654 : [ 1.15304e-005 ]
 655 : [ 1.31916e-005 ]
 656 : [ 1.00573e-005 ]
 657 : [ 1.1981e-005  ]
 658 : [ 1.42256e-005 ]
 659 : [ 1.41662e-005 ]
 660 : [ 1.23209e-005 ]
 661 : [ 1.40746e-005 ]
 662 : [ 1.347e-005   ]
 663 : [ 1.35254e-005 ]
 664 : [ 1.31899e-005 ]
 665 : [ 1.31584e-005 ]
 666 : [ 1.19074e-005 ]
 667 : [ 1.5058e-005  ]
 668 : [ 1.33776e-005 ]
 669 : [ 1.41796e-005 ]
 670 : [ 1.46461e-005 ]
 671 : [ 1.41069e-005 ]
 672 : [ 1.23616e-005 ]
 673 : [ 1.46247e-005 ]
 674 : [ 1.36057e-005 ]
 675 : [ 1.313e-005   ]
 676 : [ 1.24964e-005 ]
 677 : [ 1.48505e-005 ]
 678 : [ 1.17186e-005 ]
 679 : [ 1.42097e-005 ]
 680 : [ 1.46435e-005 ]
 681 : [ 1.54346e-005 ]
 682 : [ 1.04987e-005 ]
 683 : [ 1.42231e-005 ]
 684 : [ 1.21243e-005 ]
 685 : [ 1.49648e-005 ]
 686 : [ 1.1951e-005  ]
 687 : [ 1.47051e-005 ]
 688 : [ 1.15374e-005 ]
 689 : [ 1.2173e-005  ]
 690 : [ 1.2631e-005  ]
 691 : [ 1.38933e-005 ]
 692 : [ 1.26272e-005 ]
 693 : [ 1.2859e-005  ]
 694 : [ 1.36782e-005 ]
 695 : [ 1.12318e-005 ]
 696 : [ 1.31289e-005 ]
 697 : [ 1.45232e-005 ]
 698 : [ 1.18246e-005 ]
 699 : [ 1.3967e-005  ]
 700 : [ 1.27093e-005 ]
 701 : [ 1.36967e-005 ]
 702 : [ 1.23312e-005 ]
 703 : [ 1.39541e-005 ]
 704 : [ 1.47027e-005 ]
 705 : [ 1.56002e-005 ]
 706 : [ 1.39182e-005 ]
 707 : [ 1.43787e-005 ]
 708 : [ 1.13279e-005 ]
 709 : [ 1.04574e-005 ]
 710 : [ 1.3151e-005  ]
 711 : [ 1.44987e-005 ]
 712 : [ 1.02612e-005 ]
 713 : [ 1.37503e-005 ]
 714 : [ 1.27989e-005 ]
 715 : [ 1.24696e-005 ]
 716 : [ 1.37107e-005 ]
 717 : [ 1.42599e-005 ]
 718 : [ 1.12529e-005 ]
 719 : [ 1.20696e-005 ]
 720 : [ 1.4738e-005  ]
 721 : [ 1.17464e-005 ]
 722 : [ 1.44738e-005 ]
 723 : [ 1.23924e-005 ]
 724 : [ 1.24972e-005 ]
 725 : [ 1.09514e-005 ]
 726 : [ 1.44349e-005 ]
 727 : [ 1.2025e-005  ]
 728 : [ 1.40809e-005 ]
 729 : [ 1.53023e-005 ]
 730 : [ 1.06571e-005 ]
 731 : [ 1.48704e-005 ]
 732 : [ 1.08478e-005 ]
 733 : [ 1.42064e-005 ]
 734 : [ 1.37875e-005 ]
 735 : [ 1.44419e-005 ]
 736 : [ 1.37119e-005 ]
 737 : [ 1.43319e-005 ]
 738 : [ 1.48922e-005 ]
 739 : [ 1.35852e-005 ]
 740 : [ 1.23444e-005 ]
 741 : [ 1.18329e-005 ]
 742 : [ 1.33644e-005 ]
 743 : [ 1.13286e-005 ]
 744 : [ 1.54079e-005 ]
 745 : [ 1.05845e-005 ]
 746 : [ 1.42013e-005 ]
 747 : [ 1.4369e-005  ]
 748 : [ 1.51499e-005 ]
 749 : [ 1.35558e-005 ]
 750 : [ 1.41543e-005 ]
 751 : [ 1.44023e-005 ]
 752 : [ 1.50424e-005 ]
 753 : [ 1.28853e-005 ]
 754 : [ 1.42744e-005 ]
 755 : [ 1.52693e-005 ]
 756 : [ 1.04829e-005 ]
 757 : [ 1.40077e-005 ]
 758 : [ 1.44123e-005 ]
 759 : [ 1.32528e-005 ]
 760 : [ 1.43537e-005 ]
 761 : [ 1.51433e-005 ]
 762 : [ 1.23014e-005 ]
 763 : [ 1.42352e-005 ]
 764 : [ 1.39597e-005 ]
 765 : [ 1.47843e-005 ]
 766 : [ 1.50382e-005 ]
 767 : [ 1.25194e-005 ]
 768 : [ 1.52583e-005 ]
 769 : [ 1.48853e-005 ]
 770 : [ 1.09653e-005 ]
 771 : [ 1.11013e-005 ]
 772 : [ 1.48211e-005 ]
 773 : [ 1.48684e-005 ]
 774 : [ 1.49146e-005 ]
 775 : [ 1.46695e-005 ]
 776 : [ 1.50213e-005 ]
 777 : [ 1.32602e-005 ]
 778 : [ 1.49552e-005 ]
 779 : [ 1.36835e-005 ]
 780 : [ 1.44705e-005 ]
 781 : [ 1.23507e-005 ]
 782 : [ 1.35743e-005 ]
 783 : [ 1.42742e-005 ]
 784 : [ 1.02746e-005 ]
 785 : [ 1.42743e-005 ]
 786 : [ 1.15698e-005 ]
 787 : [ 1.04276e-005 ]
 788 : [ 1.20339e-005 ]
 789 : [ 1.45494e-005 ]
 790 : [ 1.20005e-005 ]
 791 : [ 1.35898e-005 ]
 792 : [ 1.30489e-005 ]
 793 : [ 1.14605e-005 ]
 794 : [ 1.52779e-005 ]
 795 : [ 1.39934e-005 ]
 796 : [ 1.37525e-005 ]
 797 : [ 1.17468e-005 ]
 798 : [ 1.37493e-005 ]
 799 : [ 1.48676e-005 ]
 800 : [ 1.16381e-005 ]
 801 : [ 1.36502e-005 ]
 802 : [ 1.21547e-005 ]
 803 : [ 1.49187e-005 ]
 804 : [ 1.24582e-005 ]
 805 : [ 1.4446e-005  ]
 806 : [ 1.24928e-005 ]
 807 : [ 1.50338e-005 ]
 808 : [ 1.41499e-005 ]
 809 : [ 1.486e-005   ]
 810 : [ 1.34795e-005 ]
 811 : [ 1.26671e-005 ]
 812 : [ 1.18891e-005 ]
 813 : [ 1.47318e-005 ]
 814 : [ 1.01052e-005 ]
 815 : [ 1.23015e-005 ]
 816 : [ 1.36257e-005 ]
 817 : [ 1.16658e-005 ]
 818 : [ 1.11314e-005 ]
 819 : [ 1.07455e-005 ]
 820 : [ 1.16649e-005 ]
 821 : [ 1.44001e-005 ]
 822 : [ 1.38841e-005 ]
 823 : [ 1.14539e-005 ]
 824 : [ 1.497e-005   ]
 825 : [ 1.43404e-005 ]
 826 : [ 1.2476e-005  ]
 827 : [ 1.26488e-005 ]
 828 : [ 1.18605e-005 ]
 829 : [ 1.1688e-005  ]
 830 : [ 1.488e-005   ]
 831 : [ 1.28763e-005 ]
 832 : [ 1.45792e-005 ]
 833 : [ 1.20614e-005 ]
 834 : [ 1.43867e-005 ]
 835 : [ 1.33511e-005 ]
 836 : [ 1.19485e-005 ]
 837 : [ 1.47949e-005 ]
 838 : [ 1.31813e-005 ]
 839 : [ 1.36079e-005 ]
 840 : [ 1.44784e-005 ]
 841 : [ 1.48004e-005 ]
 842 : [ 1.49459e-005 ]
 843 : [ 1.07872e-005 ]
 844 : [ 1.37802e-005 ]
 845 : [ 1.44187e-005 ]
 846 : [ 1.52784e-005 ]
 847 : [ 1.33646e-005 ]
 848 : [ 1.11393e-005 ]
 849 : [ 1.08693e-005 ]
 850 : [ 1.42741e-005 ]
 851 : [ 1.24398e-005 ]
 852 : [ 1.49585e-005 ]
 853 : [ 1.40806e-005 ]
 854 : [ 1.30212e-005 ]
 855 : [ 1.45728e-005 ]
 856 : [ 1.33196e-005 ]
 857 : [ 1.54164e-005 ]
 858 : [ 1.45072e-005 ]
 859 : [ 1.52868e-005 ]
 860 : [ 1.52458e-005 ]
 861 : [ 1.42685e-005 ]
 862 : [ 1.34855e-005 ]
 863 : [ 1.45318e-005 ]
 864 : [ 1.3421e-005  ]
 865 : [ 1.32303e-005 ]
 866 : [ 1.39612e-005 ]
 867 : [ 1.50776e-005 ]
 868 : [ 1.21598e-005 ]
 869 : [ 1.45437e-005 ]
 870 : [ 1.14619e-005 ]
 871 : [ 1.35609e-005 ]
 872 : [ 1.45664e-005 ]
 873 : [ 1.39506e-005 ]
 874 : [ 1.19982e-005 ]
 875 : [ 1.43453e-005 ]
 876 : [ 1.49854e-005 ]
 877 : [ 1.29631e-005 ]
 878 : [ 1.0673e-005  ]
 879 : [ 1.4286e-005  ]
 880 : [ 1.43922e-005 ]
 881 : [ 1.17717e-005 ]
 882 : [ 1.00539e-005 ]
 883 : [ 1.44738e-005 ]
 884 : [ 1.28322e-005 ]
 885 : [ 1.33965e-005 ]
 886 : [ 1.23853e-005 ]
 887 : [ 1.1593e-005  ]
 888 : [ 1.15836e-005 ]
 889 : [ 1.4792e-005  ]
 890 : [ 1.41837e-005 ]
 891 : [ 1.43444e-005 ]
 892 : [ 1.50442e-005 ]
 893 : [ 1.44835e-005 ]
 894 : [ 1.50906e-005 ]
 895 : [ 1.50264e-005 ]
 896 : [ 1.39531e-005 ]
 897 : [ 1.48712e-005 ]
 898 : [ 1.51094e-005 ]
 899 : [ 1.20336e-005 ]
 900 : [ 1.43765e-005 ]
 901 : [ 1.44927e-005 ]
 902 : [ 1.46934e-005 ]
 903 : [ 1.22299e-005 ]
 904 : [ 1.52962e-005 ]
 905 : [ 1.53977e-005 ]
 906 : [ 1.48549e-005 ]
 907 : [ 1.44915e-005 ]
 908 : [ 1.07897e-005 ]
 909 : [ 1.44263e-005 ]
 910 : [ 1.2589e-005  ]
 911 : [ 1.44928e-005 ]
 912 : [ 1.13912e-005 ]
 913 : [ 1.37555e-005 ]
 914 : [ 1.47401e-005 ]
 915 : [ 1.42313e-005 ]
 916 : [ 1.05844e-005 ]
 917 : [ 1.2264e-005  ]
 918 : [ 1.18736e-005 ]
 919 : [ 1.16185e-005 ]
 920 : [ 1.47079e-005 ]
 921 : [ 1.30712e-005 ]
 922 : [ 1.39405e-005 ]
 923 : [ 1.52531e-005 ]
 924 : [ 1.46158e-005 ]
 925 : [ 1.13436e-005 ]
 926 : [ 1.33616e-005 ]
 927 : [ 1.06671e-005 ]
 928 : [ 1.50224e-005 ]
 929 : [ 1.32935e-005 ]
 930 : [ 1.39696e-005 ]
 931 : [ 1.48295e-005 ]
 932 : [ 1.50459e-005 ]
 933 : [ 1.508e-005   ]
 934 : [ 1.48314e-005 ]
 935 : [ 1.19061e-005 ]
 936 : [ 1.38835e-005 ]
 937 : [ 1.25391e-005 ]
 938 : [ 1.12952e-005 ]
 939 : [ 1.51164e-005 ]
 940 : [ 1.45121e-005 ]
 941 : [ 1.48989e-005 ]
 942 : [ 1.09958e-005 ]
 943 : [ 1.11106e-005 ]
 944 : [ 1.46452e-005 ]
 945 : [ 1.43913e-005 ]
 946 : [ 1.49769e-005 ]
 947 : [ 1.50941e-005 ]
 948 : [ 1.39327e-005 ]
 949 : [ 1.45859e-005 ]
 950 : [ 1.50144e-005 ]
 951 : [ 1.37212e-005 ]
 952 : [ 1.47362e-005 ]
 953 : [ 1.14968e-005 ]
 954 : [ 1.42927e-005 ]
 955 : [ 1.47289e-005 ]
 956 : [ 1.45477e-005 ]
 957 : [ 1.43212e-005 ]
 958 : [ 1.37528e-005 ]
 959 : [ 1.29884e-005 ]
 960 : [ 1.34262e-005 ]
 961 : [ 1.44723e-005 ]
 962 : [ 1.40024e-005 ]
 963 : [ 1.39296e-005 ]
 964 : [ 1.49707e-005 ]
 965 : [ 1.48818e-005 ]
 966 : [ 1.35816e-005 ]
 967 : [ 1.44616e-005 ]
 968 : [ 1.50125e-005 ]
 969 : [ 1.48386e-005 ]
 970 : [ 1.11727e-005 ]
 971 : [ 1.12467e-005 ]
 972 : [ 1.19179e-005 ]
 973 : [ 1.02394e-005 ]
 974 : [ 1.45144e-005 ]
 975 : [ 1.3123e-005  ]
 976 : [ 1.45869e-005 ]
 977 : [ 1.32187e-005 ]
 978 : [ 1.52632e-005 ]
 979 : [ 1.44223e-005 ]
 980 : [ 1.33476e-005 ]
 981 : [ 1.14935e-005 ]
 982 : [ 1.40549e-005 ]
 983 : [ 1.30367e-005 ]
 984 : [ 1.47694e-005 ]
 985 : [ 1.32546e-005 ]
 986 : [ 1.21465e-005 ]
 987 : [ 1.53175e-005 ]
 988 : [ 1.49893e-005 ]
 989 : [ 1.26263e-005 ]
 990 : [ 1.34685e-005 ]
 991 : [ 1.21583e-005 ]
 992 : [ 1.45165e-005 ]
 993 : [ 1.31447e-005 ]
 994 : [ 1.27734e-005 ]
 995 : [ 1.24293e-005 ]
 996 : [ 1.28155e-005 ]
 997 : [ 1.5333e-005  ]
 998 : [ 1.49964e-005 ]
 999 : [ 1.46955e-005 ]
1000 : [ 1.49588e-005 ]
1001 : [ 1.51733e-005 ]
1002 : [ 1.24118e-005 ]
1003 : [ 1.06458e-005 ]
1004 : [ 1.07073e-005 ]
1005 : [ 1.20683e-005 ]
1006 : [ 1.47399e-005 ]
1007 : [ 1.53743e-005 ]
1008 : [ 1.37905e-005 ]
1009 : [ 1.4587e-005  ]
1010 : [ 1.45445e-005 ]
1011 : [ 1.14861e-005 ]
1012 : [ 1.47179e-005 ]
1013 : [ 1.3855e-005  ]
1014 : [ 1.04515e-005 ]
1015 : [ 1.46749e-005 ]
1016 : [ 1.47687e-005 ]
1017 : [ 1.54457e-005 ]
1018 : [ 1.43772e-005 ]
1019 : [ 1.13422e-005 ]
1020 : [ 1.14053e-005 ]
1021 : [ 1.46447e-005 ]
1022 : [ 1.44751e-005 ]
1023 : [ 1.45624e-005 ]
1024 : [ 1.40618e-005 ]
1025 : [ 1.09567e-005 ]
1026 : [ 1.1659e-005  ]
1027 : [ 1.54582e-005 ]
1028 : [ 1.27995e-005 ]
1029 : [ 1.39402e-005 ]
1030 : [ 1.47198e-005 ]
1031 : [ 1.36596e-005 ]
1032 : [ 1.51976e-005 ]
1033 : [ 1.48012e-005 ]
1034 : [ 1.37371e-005 ]
1035 : [ 1.17576e-005 ]
1036 : [ 1.20321e-005 ]
1037 : [ 1.47005e-005 ]
1038 : [ 1.03975e-005 ]
1039 : [ 1.45963e-005 ]
1040 : [ 1.27269e-005 ]
1041 : [ 1.25747e-005 ]
1042 : [ 1.31695e-005 ]
1043 : [ 1.20004e-005 ]
1044 : [ 1.49362e-005 ]
1045 : [ 1.43879e-005 ]
1046 : [ 1.42947e-005 ]
1047 : [ 1.51155e-005 ]
1048 : [ 1.52229e-005 ]
1049 : [ 1.5056e-005  ]
1050 : [ 1.17358e-005 ]
1051 : [ 1.47849e-005 ]
1052 : [ 1.38909e-005 ]
1053 : [ 1.00451e-005 ]
1054 : [ 1.26641e-005 ]
1055 : [ 1.4261e-005  ]
1056 : [ 1.50058e-005 ]
1057 : [ 1.12411e-005 ]
1058 : [ 1.53059e-005 ]
1059 : [ 1.44144e-005 ]
1060 : [ 1.44915e-005 ]
1061 : [ 1.50359e-005 ]
1062 : [ 1.39991e-005 ]
1063 : [ 1.17047e-005 ]
1064 : [ 1.12561e-005 ]
1065 : [ 1.42514e-005 ]
1066 : [ 1.34666e-005 ]
1067 : [ 1.10262e-005 ]
1068 : [ 1.49107e-005 ]
1069 : [ 1.52761e-005 ]
1070 : [ 1.42695e-005 ]
1071 : [ 1.37939e-005 ]
1072 : [ 1.16783e-005 ]
1073 : [ 1.31462e-005 ]
1074 : [ 1.46516e-005 ]
1075 : [ 1.24697e-005 ]
1076 : [ 1.42666e-005 ]
1077 : [ 1.06953e-005 ]
1078 : [ 1.44475e-005 ]
1079 : [ 1.27037e-005 ]
1080 : [ 1.37638e-005 ]
1081 : [ 1.4493e-005  ]
1082 : [ 1.21829e-005 ]
1083 : [ 1.18092e-005 ]
1084 : [ 1.20921e-005 ]
1085 : [ 1.51194e-005 ]
1086 : [ 1.2077e-005  ]
1087 : [ 1.52848e-005 ]
1088 : [ 1.39515e-005 ]
1089 : [ 1.52483e-005 ]
1090 : [ 1.48611e-005 ]
1091 : [ 1.29793e-005 ]
1092 : [ 1.53489e-005 ]
1093 : [ 1.41036e-005 ]
1094 : [ 1.00672e-005 ]
1095 : [ 1.51575e-005 ]
1096 : [ 1.50491e-005 ]
1097 : [ 1.08952e-005 ]
1098 : [ 1.44131e-005 ]
1099 : [ 1.45978e-005 ]
1100 : [ 1.41376e-005 ]
1101 : [ 1.48871e-005 ]
1102 : [ 1.37733e-005 ]
1103 : [ 1.08383e-005 ]
1104 : [ 1.45462e-005 ]
1105 : [ 1.44232e-005 ]
1106 : [ 1.09258e-005 ]
1107 : [ 1.24809e-005 ]
1108 : [ 1.48403e-005 ]
1109 : [ 1.49746e-005 ]
1110 : [ 1.15325e-005 ]
1111 : [ 1.07926e-005 ]
1112 : [ 1.31856e-005 ]
1113 : [ 1.21051e-005 ]
1114 : [ 1.36531e-005 ]
1115 : [ 1.38909e-005 ]
1116 : [ 1.53871e-005 ]
1117 : [ 1.46205e-005 ]
1118 : [ 1.51689e-005 ]
1119 : [ 1.09204e-005 ]
1120 : [ 1.47551e-005 ]
1121 : [ 1.1131e-005  ]
1122 : [ 1.10731e-005 ]
1123 : [ 1.39989e-005 ]
1124 : [ 1.11436e-005 ]
1125 : [ 1.13729e-005 ]
1126 : [ 1.19847e-005 ]
1127 : [ 1.05398e-005 ]
1128 : [ 1.4712e-005  ]
1129 : [ 1.16732e-005 ]
1130 : [ 1.50003e-005 ]
1131 : [ 1.47732e-005 ]
1132 : [ 1.2961e-005  ]
1133 : [ 1.50334e-005 ]
1134 : [ 1.20753e-005 ]
1135 : [ 1.45311e-005 ]
1136 : [ 1.28021e-005 ]
1137 : [ 1.44009e-005 ]
1138 : [ 1.34028e-005 ]
1139 : [ 1.48924e-005 ]
1140 : [ 1.1376e-005  ]
1141 : [ 1.29398e-005 ]
1142 : [ 1.44575e-005 ]
1143 : [ 1.3775e-005  ]
1144 : [ 1.34776e-005 ]
1145 : [ 1.45688e-005 ]
1146 : [ 1.34094e-005 ]
1147 : [ 1.39521e-005 ]
1148 : [ 1.28688e-005 ]
1149 : [ 1.37098e-005 ]
1150 : [ 1.1871e-005  ]
1151 : [ 1.47383e-005 ]
1152 : [ 1.335e-005   ]
1153 : [ 1.40788e-005 ]
1154 : [ 1.51369e-005 ]
1155 : [ 1.52057e-005 ]
1156 : [ 1.52051e-005 ]
1157 : [ 1.43566e-005 ]
1158 : [ 1.51231e-005 ]
1159 : [ 1.43325e-005 ]
1160 : [ 1.41058e-005 ]
1161 : [ 1.2634e-005  ]
1162 : [ 1.28712e-005 ]
1163 : [ 1.09986e-005 ]
1164 : [ 1.50216e-005 ]
1165 : [ 1.43025e-005 ]
1166 : [ 1.40423e-005 ]
1167 : [ 1.41849e-005 ]
1168 : [ 1.0623e-005  ]
1169 : [ 1.48984e-005 ]
1170 : [ 1.44142e-005 ]
1171 : [ 1.21008e-005 ]
1172 : [ 1.45989e-005 ]
1173 : [ 1.42259e-005 ]
1174 : [ 1.38038e-005 ]
1175 : [ 1.5017e-005  ]
1176 : [ 1.50302e-005 ]
1177 : [ 1.33642e-005 ]
1178 : [ 1.48087e-005 ]
1179 : [ 1.42694e-005 ]
1180 : [ 1.47479e-005 ]
1181 : [ 1.02389e-005 ]
1182 : [ 1.54041e-005 ]
1183 : [ 1.49931e-005 ]
1184 : [ 1.43145e-005 ]
1185 : [ 1.4464e-005  ]
1186 : [ 1.34887e-005 ]
1187 : [ 1.48824e-005 ]
1188 : [ 1.40303e-005 ]
1189 : [ 1.37682e-005 ]
1190 : [ 1.23448e-005 ]
1191 : [ 1.297e-005   ]
1192 : [ 1.25316e-005 ]
1193 : [ 1.35146e-005 ]
1194 : [ 1.39505e-005 ]
1195 : [ 1.34322e-005 ]
1196 : [ 1.08524e-005 ]
1197 : [ 1.28422e-005 ]
1198 : [ 1.14366e-005 ]
1199 : [ 1.49678e-005 ]
1200 : [ 1.38204e-005 ]
1201 : [ 1.35106e-005 ]
1202 : [ 1.43549e-005 ]
1203 : [ 1.36837e-005 ]
1204 : [ 1.48882e-005 ]
1205 : [ 1.02712e-005 ]
1206 : [ 1.12556e-005 ]
1207 : [ 1.05242e-005 ]
1208 : [ 1.41841e-005 ]
1209 : [ 1.37367e-005 ]
1210 : [ 1.08552e-005 ]
1211 : [ 1.43785e-005 ]
1212 : [ 1.19649e-005 ]
1213 : [ 1.07411e-005 ]
1214 : [ 1.45464e-005 ]
1215 : [ 1.4146e-005  ]
1216 : [ 1.40199e-005 ]
1217 : [ 1.26285e-005 ]
1218 : [ 1.36664e-005 ]
1219 : [ 1.43861e-005 ]
1220 : [ 1.4843e-005  ]
1221 : [ 1.50873e-005 ]
1222 : [ 1.44888e-005 ]
1223 : [ 1.3602e-005  ]
1224 : [ 1.17929e-005 ]
1225 : [ 1.44767e-005 ]
1226 : [ 1.51339e-005 ]
1227 : [ 1.40947e-005 ]
1228 : [ 1.41038e-005 ]
1229 : [ 1.39469e-005 ]
1230 : [ 1.39274e-005 ]
1231 : [ 1.42037e-005 ]
1232 : [ 1.05548e-005 ]
1233 : [ 1.52731e-005 ]
1234 : [ 1.57069e-005 ]
1235 : [ 1.10577e-005 ]
1236 : [ 1.40608e-005 ]
1237 : [ 1.49405e-005 ]
1238 : [ 1.51892e-005 ]
1239 : [ 1.36358e-005 ]
1240 : [ 1.51088e-005 ]
1241 : [ 1.48623e-005 ]
1242 : [ 1.51695e-005 ]
1243 : [ 1.33724e-005 ]
1244 : [ 1.4727e-005  ]
1245 : [ 1.15654e-005 ]
1246 : [ 1.48046e-005 ]
1247 : [ 1.12191e-005 ]
1248 : [ 1.35025e-005 ]
1249 : [ 1.40044e-005 ]
1250 : [ 1.32564e-005 ]
1251 : [ 1.5111e-005  ]
1252 : [ 1.52365e-005 ]
1253 : [ 1.49995e-005 ]
1254 : [ 1.32513e-005 ]
1255 : [ 1.1562e-005  ]
1256 : [ 1.16716e-005 ]
1257 : [ 1.06109e-005 ]
1258 : [ 1.11494e-005 ]
1259 : [ 1.23033e-005 ]
1260 : [ 1.45036e-005 ]
1261 : [ 1.41765e-005 ]
1262 : [ 1.16028e-005 ]
1263 : [ 1.11815e-005 ]
1264 : [ 1.48665e-005 ]
1265 : [ 1.47497e-005 ]
1266 : [ 1.52034e-005 ]
1267 : [ 1.37557e-005 ]
1268 : [ 1.44365e-005 ]
1269 : [ 1.51247e-005 ]
1270 : [ 1.11765e-005 ]
1271 : [ 1.3588e-005  ]
1272 : [ 1.40651e-005 ]
1273 : [ 1.27175e-005 ]
1274 : [ 1.10112e-005 ]
1275 : [ 1.4957e-005  ]
1276 : [ 1.34942e-005 ]
1277 : [ 1.52277e-005 ]
1278 : [ 1.3522e-005  ]
1279 : [ 1.41015e-005 ]
1280 : [ 1.20183e-005 ]
1281 : [ 1.27626e-005 ]
1282 : [ 1.40724e-005 ]
1283 : [ 1.13662e-005 ]
1284 : [ 1.05202e-005 ]
1285 : [ 1.13913e-005 ]
1286 : [ 1.42016e-005 ]
1287 : [ 1.51291e-005 ]
1288 : [ 1.42253e-005 ]
1289 : [ 1.51716e-005 ]
1290 : [ 1.05908e-005 ]
1291 : [ 1.31812e-005 ]
1292 : [ 1.38632e-005 ]
1293 : [ 1.36248e-005 ]
1294 : [ 1.08563e-005 ]
1295 : [ 1.28779e-005 ]
1296 : [ 1.18919e-005 ]
1297 : [ 1.13178e-005 ]
1298 : [ 1.41043e-005 ]
1299 : [ 1.13594e-005 ]
1300 : [ 1.53534e-005 ]
1301 : [ 1.51879e-005 ]
1302 : [ 1.22535e-005 ]
1303 : [ 1.22848e-005 ]
1304 : [ 1.39512e-005 ]
1305 : [ 1.11534e-005 ]
1306 : [ 1.47193e-005 ]
1307 : [ 1.25493e-005 ]
1308 : [ 1.51083e-005 ]
1309 : [ 1.07066e-005 ]
1310 : [ 1.31608e-005 ]
1311 : [ 1.36802e-005 ]
1312 : [ 1.3933e-005  ]
1313 : [ 1.13677e-005 ]
1314 : [ 1.40364e-005 ]
1315 : [ 1.02673e-005 ]
1316 : [ 1.42921e-005 ]
1317 : [ 1.21085e-005 ]
1318 : [ 1.42494e-005 ]
1319 : [ 1.31262e-005 ]
1320 : [ 1.4817e-005  ]
1321 : [ 1.37254e-005 ]
1322 : [ 1.36324e-005 ]
1323 : [ 1.22739e-005 ]
1324 : [ 1.44271e-005 ]
1325 : [ 1.07919e-005 ]
1326 : [ 1.4618e-005  ]
1327 : [ 1.3013e-005  ]
1328 : [ 1.28524e-005 ]
1329 : [ 1.29931e-005 ]
1330 : [ 1.13033e-005 ]
1331 : [ 1.45376e-005 ]
1332 : [ 1.48491e-005 ]
1333 : [ 1.4765e-005  ]
1334 : [ 1.4905e-005  ]
1335 : [ 1.48224e-005 ]
1336 : [ 1.0868e-005  ]
1337 : [ 1.38394e-005 ]
1338 : [ 1.12637e-005 ]
1339 : [ 1.31767e-005 ]
1340 : [ 1.45009e-005 ]
1341 : [ 1.35585e-005 ]
1342 : [ 1.46289e-005 ]
1343 : [ 1.48524e-005 ]
1344 : [ 1.33438e-005 ]
1345 : [ 1.4378e-005  ]
1346 : [ 1.38929e-005 ]
1347 : [ 1.45476e-005 ]
1348 : [ 1.47611e-005 ]
1349 : [ 1.35091e-005 ]
1350 : [ 1.13039e-005 ]
1351 : [ 1.3537e-005  ]
1352 : [ 1.17381e-005 ]
1353 : [ 1.1749e-005  ]
1354 : [ 1.47353e-005 ]
1355 : [ 1.34425e-005 ]
1356 : [ 1.46665e-005 ]
1357 : [ 1.43812e-005 ]
1358 : [ 1.24948e-005 ]
1359 : [ 1.32573e-005 ]
1360 : [ 1.1344e-005  ]
1361 : [ 1.57739e-005 ]
1362 : [ 1.49295e-005 ]
1363 : [ 1.42026e-005 ]
1364 : [ 1.39578e-005 ]
1365 : [ 1.49806e-005 ]
1366 : [ 1.43401e-005 ]
1367 : [ 1.47894e-005 ]
1368 : [ 1.39688e-005 ]
1369 : [ 1.31404e-005 ]
1370 : [ 1.46298e-005 ]
1371 : [ 1.45874e-005 ]
1372 : [ 1.12825e-005 ]
1373 : [ 1.43304e-005 ]
1374 : [ 1.34403e-005 ]
1375 : [ 1.36944e-005 ]
1376 : [ 1.49794e-005 ]
1377 : [ 1.4688e-005  ]
1378 : [ 1.38644e-005 ]
1379 : [ 1.53385e-005 ]
1380 : [ 1.45915e-005 ]
1381 : [ 1.52537e-005 ]
1382 : [ 1.41124e-005 ]
1383 : [ 1.45912e-005 ]
1384 : [ 1.50954e-005 ]
1385 : [ 1.49568e-005 ]
1386 : [ 1.49026e-005 ]
1387 : [ 1.46133e-005 ]
1388 : [ 1.4968e-005  ]
1389 : [ 1.43754e-005 ]
1390 : [ 1.52633e-005 ]
1391 : [ 1.44574e-005 ]
1392 : [ 1.13597e-005 ]
1393 : [ 1.2505e-005  ]
1394 : [ 1.48492e-005 ]
1395 : [ 1.49085e-005 ]
1396 : [ 1.42537e-005 ]
1397 : [ 1.33698e-005 ]
1398 : [ 1.43075e-005 ]
1399 : [ 1.16865e-005 ]
1400 : [ 1.21441e-005 ]
1401 : [ 1.46695e-005 ]
1402 : [ 1.31263e-005 ]
1403 : [ 1.12817e-005 ]
1404 : [ 1.19049e-005 ]
1405 : [ 1.20501e-005 ]
1406 : [ 1.51403e-005 ]
1407 : [ 1.48665e-005 ]
1408 : [ 1.52594e-005 ]
1409 : [ 1.43727e-005 ]
1410 : [ 1.41684e-005 ]
1411 : [ 1.54433e-005 ]
1412 : [ 1.49306e-005 ]
1413 : [ 1.3261e-005  ]
1414 : [ 1.53539e-005 ]
1415 : [ 1.50997e-005 ]
1416 : [ 1.23822e-005 ]
1417 : [ 1.20301e-005 ]
1418 : [ 1.30169e-005 ]
1419 : [ 1.18881e-005 ]
1420 : [ 1.36944e-005 ]
1421 : [ 1.20553e-005 ]
1422 : [ 1.48545e-005 ]
1423 : [ 1.4585e-005  ]
1424 : [ 1.33935e-005 ]
1425 : [ 1.15063e-005 ]
1426 : [ 1.03522e-005 ]
1427 : [ 1.09281e-005 ]
1428 : [ 1.43667e-005 ]
1429 : [ 1.39679e-005 ]
1430 : [ 1.02009e-005 ]
1431 : [ 1.50765e-005 ]
1432 : [ 1.25152e-005 ]
1433 : [ 1.53015e-005 ]
1434 : [ 1.38955e-005 ]
1435 : [ 1.35997e-005 ]
1436 : [ 1.22627e-005 ]
1437 : [ 1.34534e-005 ]
1438 : [ 1.4995e-005  ]
1439 : [ 1.29507e-005 ]
1440 : [ 1.42774e-005 ]
1441 : [ 1.46322e-005 ]
1442 : [ 1.43747e-005 ]
1443 : [ 1.40458e-005 ]
1444 : [ 1.14513e-005 ]
1445 : [ 1.26428e-005 ]
1446 : [ 1.0742e-005  ]
1447 : [ 1.33592e-005 ]
1448 : [ 1.37667e-005 ]
1449 : [ 1.47069e-005 ]
1450 : [ 1.22089e-005 ]
1451 : [ 1.19452e-005 ]
1452 : [ 1.3716e-005  ]
1453 : [ 1.41395e-005 ]
1454 : [ 1.12947e-005 ]
1455 : [ 1.11824e-005 ]
1456 : [ 1.38189e-005 ]
1457 : [ 1.40901e-005 ]
1458 : [ 1.49586e-005 ]
1459 : [ 1.47362e-005 ]
1460 : [ 1.29282e-005 ]
1461 : [ 1.02935e-005 ]
1462 : [ 1.51037e-005 ]
1463 : [ 1.47525e-005 ]
1464 : [ 1.15672e-005 ]
1465 : [ 1.47475e-005 ]
1466 : [ 1.44417e-005 ]
1467 : [ 1.45478e-005 ]
1468 : [ 1.20089e-005 ]
1469 : [ 1.31186e-005 ]
1470 : [ 1.28656e-005 ]
1471 : [ 1.36782e-005 ]
1472 : [ 1.06042e-005 ]
1473 : [ 1.4156e-005  ]
1474 : [ 1.49342e-005 ]
1475 : [ 1.53283e-005 ]
1476 : [ 1.20826e-005 ]
1477 : [ 1.11341e-005 ]
1478 : [ 1.33355e-005 ]
1479 : [ 1.28584e-005 ]
1480 : [ 1.39157e-005 ]
1481 : [ 1.27386e-005 ]
1482 : [ 1.18543e-005 ]
1483 : [ 1.06735e-005 ]
1484 : [ 1.07063e-005 ]
1485 : [ 1.39347e-005 ]
1486 : [ 1.24279e-005 ]
1487 : [ 1.38532e-005 ]
1488 : [ 1.41222e-005 ]
1489 : [ 1.03781e-005 ]
1490 : [ 1.35975e-005 ]
1491 : [ 1.46836e-005 ]
1492 : [ 1.35659e-005 ]
1493 : [ 1.46365e-005 ]
1494 : [ 1.51799e-005 ]
1495 : [ 1.30848e-005 ]
1496 : [ 1.40553e-005 ]
1497 : [ 1.26542e-005 ]
1498 : [ 1.39478e-005 ]
1499 : [ 1.49933e-005 ]
1500 : [ 1.45253e-005 ]
1501 : [ 1.46563e-005 ]
1502 : [ 1.45808e-005 ]
1503 : [ 1.47297e-005 ]
1504 : [ 1.41688e-005 ]
1505 : [ 1.45907e-005 ]
1506 : [ 1.50439e-005 ]
1507 : [ 1.47501e-005 ]
1508 : [ 1.4556e-005  ]
1509 : [ 1.52495e-005 ]
1510 : [ 1.33739e-005 ]
1511 : [ 1.39259e-005 ]
1512 : [ 1.38802e-005 ]
1513 : [ 1.46752e-005 ]
1514 : [ 1.31285e-005 ]
1515 : [ 1.45244e-005 ]
1516 : [ 1.11089e-005 ]
1517 : [ 1.50958e-005 ]
1518 : [ 1.48864e-005 ]
1519 : [ 1.47857e-005 ]
1520 : [ 1.4581e-005  ]
1521 : [ 1.37539e-005 ]
1522 : [ 1.08769e-005 ]
1523 : [ 1.49626e-005 ]
1524 : [ 1.18466e-005 ]
1525 : [ 1.47257e-005 ]
1526 : [ 1.38945e-005 ]
1527 : [ 1.3838e-005  ]
1528 : [ 1.22384e-005 ]
1529 : [ 1.28886e-005 ]
1530 : [ 1.19211e-005 ]
1531 : [ 1.351e-005   ]
1532 : [ 1.45603e-005 ]
1533 : [ 1.15036e-005 ]
1534 : [ 1.27112e-005 ]
1535 : [ 1.15933e-005 ]
1536 : [ 1.49187e-005 ]
1537 : [ 1.51284e-005 ]
1538 : [ 1.49581e-005 ]
1539 : [ 1.43422e-005 ]
1540 : [ 1.38852e-005 ]
1541 : [ 1.44793e-005 ]
1542 : [ 1.14921e-005 ]
1543 : [ 1.37388e-005 ]
1544 : [ 1.43711e-005 ]
1545 : [ 1.4913e-005  ]
1546 : [ 1.09341e-005 ]
1547 : [ 1.38065e-005 ]
1548 : [ 1.4569e-005  ]
1549 : [ 1.41691e-005 ]
1550 : [ 1.37744e-005 ]
1551 : [ 1.44357e-005 ]
1552 : [ 1.14459e-005 ]
1553 : [ 1.48595e-005 ]
1554 : [ 1.3648e-005  ]
1555 : [ 1.47228e-005 ]
1556 : [ 1.46495e-005 ]
1557 : [ 1.48321e-005 ]
1558 : [ 1.39595e-005 ]
1559 : [ 1.16195e-005 ]
1560 : [ 1.11235e-005 ]
1561 : [ 1.30722e-005 ]
1562 : [ 1.43387e-005 ]
1563 : [ 1.42592e-005 ]
1564 : [ 1.10475e-005 ]
1565 : [ 1.05062e-005 ]
1566 : [ 1.30924e-005 ]
1567 : [ 1.45686e-005 ]
1568 : [ 1.32922e-005 ]
1569 : [ 1.4613e-005  ]
1570 : [ 1.47908e-005 ]
1571 : [ 1.50293e-005 ]
1572 : [ 1.29619e-005 ]
1573 : [ 1.08256e-005 ]
1574 : [ 1.27289e-005 ]
1575 : [ 1.42341e-005 ]
1576 : [ 1.2911e-005  ]
1577 : [ 1.17113e-005 ]
1578 : [ 1.11724e-005 ]
1579 : [ 1.37933e-005 ]
1580 : [ 1.3227e-005  ]
1581 : [ 1.08934e-005 ]
1582 : [ 1.02087e-005 ]
1583 : [ 1.47222e-005 ]
1584 : [ 1.43819e-005 ]
1585 : [ 1.44927e-005 ]
1586 : [ 1.48913e-005 ]
1587 : [ 1.41356e-005 ]
1588 : [ 1.03333e-005 ]
1589 : [ 1.49541e-005 ]
1590 : [ 1.36978e-005 ]
1591 : [ 1.23085e-005 ]
1592 : [ 1.3015e-005  ]
1593 : [ 1.37467e-005 ]
1594 : [ 1.0736e-005  ]
1595 : [ 1.49718e-005 ]
1596 : [ 1.38607e-005 ]
1597 : [ 1.51253e-005 ]
1598 : [ 1.5622e-005  ]
1599 : [ 1.1855e-005  ]
1600 : [ 1.47753e-005 ]
1601 : [ 1.45975e-005 ]
1602 : [ 1.40852e-005 ]
1603 : [ 1.27934e-005 ]
1604 : [ 1.13173e-005 ]
1605 : [ 1.08554e-005 ]
1606 : [ 1.44101e-005 ]
1607 : [ 1.08925e-005 ]
1608 : [ 1.45641e-005 ]
1609 : [ 1.31007e-005 ]
1610 : [ 1.49566e-005 ]
1611 : [ 1.31246e-005 ]
1612 : [ 1.38353e-005 ]
1613 : [ 1.40223e-005 ]
1614 : [ 1.3362e-005  ]
1615 : [ 1.44197e-005 ]
1616 : [ 1.5249e-005  ]
1617 : [ 1.49189e-005 ]
1618 : [ 1.21721e-005 ]
1619 : [ 1.24185e-005 ]
1620 : [ 1.37464e-005 ]
1621 : [ 1.50326e-005 ]
1622 : [ 1.25492e-005 ]
1623 : [ 1.28071e-005 ]
1624 : [ 1.44505e-005 ]
1625 : [ 1.15673e-005 ]
1626 : [ 1.37057e-005 ]
1627 : [ 1.35478e-005 ]
1628 : [ 1.00402e-005 ]
1629 : [ 1.2891e-005  ]
1630 : [ 1.54002e-005 ]
1631 : [ 1.29902e-005 ]
1632 : [ 1.35337e-005 ]
1633 : [ 1.46871e-005 ]
1634 : [ 1.47455e-005 ]
1635 : [ 1.27298e-005 ]
1636 : [ 1.44782e-005 ]
1637 : [ 1.47285e-005 ]
1638 : [ 1.40735e-005 ]
1639 : [ 1.5428e-005  ]
1640 : [ 1.46852e-005 ]
1641 : [ 1.41206e-005 ]
1642 : [ 1.47455e-005 ]
1643 : [ 1.44602e-005 ]
1644 : [ 1.07555e-005 ]
1645 : [ 1.35928e-005 ]
1646 : [ 1.39041e-005 ]
1647 : [ 1.52122e-005 ]
1648 : [ 1.19411e-005 ]
1649 : [ 1.52654e-005 ]
1650 : [ 1.48581e-005 ]
1651 : [ 1.44461e-005 ]
1652 : [ 1.34321e-005 ]
1653 : [ 1.29205e-005 ]
1654 : [ 1.41374e-005 ]
1655 : [ 1.50399e-005 ]
1656 : [ 1.44838e-005 ]
1657 : [ 1.28406e-005 ]
1658 : [ 1.23164e-005 ]
1659 : [ 1.54857e-005 ]
1660 : [ 1.35782e-005 ]
1661 : [ 1.06714e-005 ]
1662 : [ 1.31213e-005 ]
1663 : [ 1.44552e-005 ]
1664 : [ 1.37547e-005 ]
1665 : [ 1.24596e-005 ]
1666 : [ 1.42754e-005 ]
1667 : [ 1.46928e-005 ]
1668 : [ 1.36057e-005 ]
1669 : [ 1.16193e-005 ]
1670 : [ 1.06392e-005 ]
1671 : [ 1.22497e-005 ]
1672 : [ 1.39701e-005 ]
1673 : [ 1.4452e-005  ]
1674 : [ 1.19721e-005 ]
1675 : [ 1.35533e-005 ]
1676 : [ 1.45495e-005 ]
1677 : [ 1.35858e-005 ]
1678 : [ 1.46687e-005 ]
1679 : [ 1.53595e-005 ]
1680 : [ 1.49607e-005 ]
1681 : [ 1.41712e-005 ]
1682 : [ 1.50087e-005 ]
1683 : [ 1.21492e-005 ]
1684 : [ 1.462e-005   ]
1685 : [ 1.09648e-005 ]
1686 : [ 1.32169e-005 ]
1687 : [ 1.18555e-005 ]
1688 : [ 1.23733e-005 ]
1689 : [ 1.43108e-005 ]
1690 : [ 1.46029e-005 ]
1691 : [ 1.30708e-005 ]
1692 : [ 1.50639e-005 ]
1693 : [ 1.43052e-005 ]
1694 : [ 1.17427e-005 ]
1695 : [ 1.3328e-005  ]
1696 : [ 1.46016e-005 ]
1697 : [ 1.32069e-005 ]
1698 : [ 1.46192e-005 ]
1699 : [ 1.20345e-005 ]
1700 : [ 1.19541e-005 ]
1701 : [ 1.01883e-005 ]
1702 : [ 1.13754e-005 ]
1703 : [ 1.20425e-005 ]
1704 : [ 1.2754e-005  ]
1705 : [ 1.43302e-005 ]
1706 : [ 1.50667e-005 ]
1707 : [ 1.1008e-005  ]
1708 : [ 1.39402e-005 ]
1709 : [ 1.466e-005   ]
1710 : [ 1.4515e-005  ]
1711 : [ 1.33547e-005 ]
1712 : [ 1.47204e-005 ]
1713 : [ 1.51181e-005 ]
1714 : [ 1.2282e-005  ]
1715 : [ 1.48726e-005 ]
1716 : [ 1.43458e-005 ]
1717 : [ 1.51641e-005 ]
1718 : [ 1.51361e-005 ]
1719 : [ 1.41117e-005 ]
1720 : [ 1.26293e-005 ]
1721 : [ 1.07741e-005 ]
1722 : [ 1.45301e-005 ]
1723 : [ 1.29617e-005 ]
1724 : [ 1.334e-005   ]
1725 : [ 1.21882e-005 ]
1726 : [ 1.47529e-005 ]
1727 : [ 1.08699e-005 ]
1728 : [ 1.16915e-005 ]
1729 : [ 1.37949e-005 ]
1730 : [ 1.50234e-005 ]
1731 : [ 1.49318e-005 ]
1732 : [ 1.24826e-005 ]
1733 : [ 1.47307e-005 ]
1734 : [ 1.44328e-005 ]
1735 : [ 1.12507e-005 ]
1736 : [ 1.51157e-005 ]
1737 : [ 1.39126e-005 ]
1738 : [ 1.49577e-005 ]
1739 : [ 1.19135e-005 ]
1740 : [ 1.24681e-005 ]
1741 : [ 1.15488e-005 ]
1742 : [ 1.26335e-005 ]
1743 : [ 1.47475e-005 ]
1744 : [ 1.51803e-005 ]
1745 : [ 1.09394e-005 ]
1746 : [ 1.22001e-005 ]
1747 : [ 1.1833e-005  ]
1748 : [ 1.39364e-005 ]
1749 : [ 1.4868e-005  ]
1750 : [ 1.4378e-005  ]
1751 : [ 1.44176e-005 ]
1752 : [ 1.48811e-005 ]
1753 : [ 1.46727e-005 ]
1754 : [ 1.1968e-005  ]
1755 : [ 1.31684e-005 ]
1756 : [ 1.43358e-005 ]
1757 : [ 1.17937e-005 ]
1758 : [ 1.26761e-005 ]
1759 : [ 1.28845e-005 ]
1760 : [ 1.26415e-005 ]
1761 : [ 1.4225e-005  ]
1762 : [ 1.3292e-005  ]
1763 : [ 1.07347e-005 ]
1764 : [ 1.44943e-005 ]
1765 : [ 1.4293e-005  ]
1766 : [ 1.37037e-005 ]
1767 : [ 1.42253e-005 ]
1768 : [ 1.41363e-005 ]
1769 : [ 1.07736e-005 ]
1770 : [ 1.48737e-005 ]
1771 : [ 1.24986e-005 ]
1772 : [ 1.16561e-005 ]
1773 : [ 1.48739e-005 ]
1774 : [ 1.1942e-005  ]
1775 : [ 1.1675e-005  ]
1776 : [ 1.3359e-005  ]
1777 : [ 1.21331e-005 ]
1778 : [ 1.42852e-005 ]
1779 : [ 1.4973e-005  ]
1780 : [ 1.30404e-005 ]
1781 : [ 1.46186e-005 ]
1782 : [ 1.43831e-005 ]
1783 : [ 1.00019e-005 ]
1784 : [ 1.48932e-005 ]
1785 : [ 1.14701e-005 ]
1786 : [ 1.35837e-005 ]
1787 : [ 1.39514e-005 ]
1788 : [ 1.14943e-005 ]
1789 : [ 1.10877e-005 ]
1790 : [ 1.3976e-005  ]
1791 : [ 1.13319e-005 ]
1792 : [ 1.30754e-005 ]
1793 : [ 1.21649e-005 ]
1794 : [ 1.38937e-005 ]
1795 : [ 1.08559e-005 ]
1796 : [ 1.10643e-005 ]
1797 : [ 1.1034e-005  ]
1798 : [ 1.43443e-005 ]
1799 : [ 1.02223e-005 ]
1800 : [ 1.31358e-005 ]
1801 : [ 1.43668e-005 ]
1802 : [ 1.45837e-005 ]
1803 : [ 1.4045e-005  ]
1804 : [ 1.15685e-005 ]
1805 : [ 1.36238e-005 ]
1806 : [ 1.25788e-005 ]
1807 : [ 1.38911e-005 ]
1808 : [ 1.43821e-005 ]
1809 : [ 1.53114e-005 ]
1810 : [ 1.10318e-005 ]
1811 : [ 1.25921e-005 ]
1812 : [ 1.46901e-005 ]
1813 : [ 1.34404e-005 ]
1814 : [ 1.30074e-005 ]
1815 : [ 1.10995e-005 ]
1816 : [ 1.40457e-005 ]
1817 : [ 1.47944e-005 ]
1818 : [ 1.35878e-005 ]
1819 : [ 1.3247e-005  ]
1820 : [ 1.44088e-005 ]
1821 : [ 1.46559e-005 ]
1822 : [ 1.49063e-005 ]
1823 : [ 1.47593e-005 ]
1824 : [ 1.31978e-005 ]
1825 : [ 1.47923e-005 ]
1826 : [ 1.41258e-005 ]
1827 : [ 1.46063e-005 ]
1828 : [ 1.47513e-005 ]
1829 : [ 1.21939e-005 ]
1830 : [ 1.47055e-005 ]
1831 : [ 1.22085e-005 ]
1832 : [ 1.52262e-005 ]
1833 : [ 1.41027e-005 ]
1834 : [ 1.28397e-005 ]
1835 : [ 1.5435e-005  ]
1836 : [ 1.44343e-005 ]
1837 : [ 1.23023e-005 ]
1838 : [ 1.24038e-005 ]
1839 : [ 1.15677e-005 ]
1840 : [ 1.51156e-005 ]
1841 : [ 1.44509e-005 ]
1842 : [ 1.39045e-005 ]
1843 : [ 1.55521e-005 ]
1844 : [ 1.3734e-005  ]
1845 : [ 1.39847e-005 ]
1846 : [ 1.04419e-005 ]
1847 : [ 1.31642e-005 ]
1848 : [ 1.47833e-005 ]
1849 : [ 1.29046e-005 ]
1850 : [ 1.34184e-005 ]
1851 : [ 1.38703e-005 ]
1852 : [ 1.07742e-005 ]
1853 : [ 1.44077e-005 ]
1854 : [ 1.2875e-005  ]
1855 : [ 1.48348e-005 ]
1856 : [ 1.09464e-005 ]
1857 : [ 1.12422e-005 ]
1858 : [ 1.45733e-005 ]
1859 : [ 1.4297e-005  ]
1860 : [ 1.40248e-005 ]
1861 : [ 1.37733e-005 ]
1862 : [ 1.30714e-005 ]
1863 : [ 1.38826e-005 ]
1864 : [ 1.15838e-005 ]
1865 : [ 1.41177e-005 ]
1866 : [ 1.17089e-005 ]
1867 : [ 1.50791e-005 ]
1868 : [ 1.47736e-005 ]
1869 : [ 1.41635e-005 ]
1870 : [ 1.39923e-005 ]
1871 : [ 1.17842e-005 ]
1872 : [ 1.20456e-005 ]
1873 : [ 1.45094e-005 ]
1874 : [ 1.50183e-005 ]
1875 : [ 1.42307e-005 ]
1876 : [ 1.2329e-005  ]
1877 : [ 1.47916e-005 ]
1878 : [ 1.25987e-005 ]
1879 : [ 1.04023e-005 ]
1880 : [ 1.44204e-005 ]
1881 : [ 1.45828e-005 ]
1882 : [ 1.38486e-005 ]
1883 : [ 1.13224e-005 ]
1884 : [ 1.44921e-005 ]
1885 : [ 1.47259e-005 ]
1886 : [ 1.04274e-005 ]
1887 : [ 1.29114e-005 ]
1888 : [ 1.41243e-005 ]
1889 : [ 1.46465e-005 ]
1890 : [ 1.51433e-005 ]
1891 : [ 1.32267e-005 ]
1892 : [ 1.48664e-005 ]
1893 : [ 1.45076e-005 ]
1894 : [ 1.52623e-005 ]
1895 : [ 1.1375e-005  ]
1896 : [ 1.25404e-005 ]
1897 : [ 1.42277e-005 ]
1898 : [ 1.44104e-005 ]
1899 : [ 1.50035e-005 ]
1900 : [ 1.36392e-005 ]
1901 : [ 1.11691e-005 ]
1902 : [ 1.35111e-005 ]
1903 : [ 1.40679e-005 ]
1904 : [ 1.12073e-005 ]
1905 : [ 1.48459e-005 ]
1906 : [ 1.38909e-005 ]
1907 : [ 1.506e-005   ]
1908 : [ 1.08364e-005 ]
1909 : [ 1.48808e-005 ]
1910 : [ 1.40536e-005 ]
1911 : [ 1.49941e-005 ]
1912 : [ 1.03407e-005 ]
1913 : [ 1.13461e-005 ]
1914 : [ 1.41769e-005 ]
1915 : [ 1.50449e-005 ]
1916 : [ 1.48846e-005 ]
1917 : [ 1.51961e-005 ]
1918 : [ 9.99565e-006 ]
1919 : [ 1.48792e-005 ]
1920 : [ 1.20803e-005 ]
1921 : [ 1.50603e-005 ]
1922 : [ 1.28024e-005 ]
1923 : [ 1.41552e-005 ]
1924 : [ 1.16548e-005 ]
1925 : [ 1.29041e-005 ]
1926 : [ 1.38791e-005 ]
1927 : [ 1.30551e-005 ]
1928 : [ 1.32533e-005 ]
1929 : [ 1.20556e-005 ]
1930 : [ 1.44467e-005 ]
1931 : [ 1.53719e-005 ]
1932 : [ 1.45689e-005 ]
1933 : [ 1.5146e-005  ]
1934 : [ 1.1272e-005  ]
1935 : [ 1.32219e-005 ]
1936 : [ 1.13026e-005 ]
1937 : [ 1.21317e-005 ]
1938 : [ 1.51578e-005 ]
1939 : [ 1.50376e-005 ]
1940 : [ 1.49968e-005 ]
1941 : [ 1.49819e-005 ]
1942 : [ 1.52666e-005 ]
1943 : [ 1.46473e-005 ]
1944 : [ 1.49699e-005 ]
1945 : [ 1.53761e-005 ]
1946 : [ 1.37004e-005 ]
1947 : [ 1.52774e-005 ]
1948 : [ 1.49341e-005 ]
1949 : [ 1.35965e-005 ]
1950 : [ 1.4576e-005  ]
1951 : [ 1.51518e-005 ]
1952 : [ 1.52097e-005 ]
1953 : [ 1.35508e-005 ]
1954 : [ 1.52324e-005 ]
1955 : [ 1.40433e-005 ]
1956 : [ 1.40005e-005 ]
1957 : [ 1.52556e-005 ]
1958 : [ 1.28826e-005 ]
1959 : [ 1.27615e-005 ]
1960 : [ 1.49948e-005 ]
1961 : [ 1.47367e-005 ]
1962 : [ 1.46211e-005 ]
1963 : [ 1.39559e-005 ]
1964 : [ 1.51057e-005 ]
1965 : [ 1.40563e-005 ]
1966 : [ 1.1026e-005  ]
1967 : [ 1.45686e-005 ]
1968 : [ 1.34975e-005 ]
1969 : [ 1.47438e-005 ]
1970 : [ 1.34697e-005 ]
1971 : [ 1.54059e-005 ]
1972 : [ 1.49244e-005 ]
1973 : [ 1.48055e-005 ]
1974 : [ 1.09469e-005 ]
1975 : [ 1.49483e-005 ]
1976 : [ 1.21605e-005 ]
1977 : [ 1.126e-005   ]
1978 : [ 1.37492e-005 ]
1979 : [ 1.45689e-005 ]
1980 : [ 1.31179e-005 ]
1981 : [ 1.344e-005   ]
1982 : [ 1.03383e-005 ]
1983 : [ 1.27457e-005 ]
1984 : [ 1.45087e-005 ]
1985 : [ 1.38816e-005 ]
1986 : [ 1.53678e-005 ]
1987 : [ 1.48611e-005 ]
1988 : [ 1.38716e-005 ]
1989 : [ 1.46548e-005 ]
1990 : [ 1.0145e-005  ]
1991 : [ 1.48026e-005 ]
1992 : [ 1.48329e-005 ]
1993 : [ 1.18366e-005 ]
1994 : [ 1.43253e-005 ]
1995 : [ 1.47088e-005 ]
1996 : [ 1.55032e-005 ]
1997 : [ 1.40789e-005 ]
1998 : [ 1.03166e-005 ]
1999 : [ 1.38209e-005 ]
2000 : [ 1.35894e-005 ]
2001 : [ 1.42375e-005 ]
2002 : [ 1.37825e-005 ]
2003 : [ 1.44164e-005 ]
2004 : [ 1.4455e-005  ]
2005 : [ 1.33613e-005 ]
2006 : [ 1.31424e-005 ]
2007 : [ 1.51897e-005 ]
2008 : [ 1.5188e-005  ]
2009 : [ 1.30318e-005 ]
2010 : [ 1.45328e-005 ]
2011 : [ 1.17323e-005 ]
2012 : [ 1.51e-005    ]
2013 : [ 1.44579e-005 ]
2014 : [ 1.42206e-005 ]
2015 : [ 1.49989e-005 ]
2016 : [ 1.47125e-005 ]
2017 : [ 1.35734e-005 ]
2018 : [ 1.37491e-005 ]
2019 : [ 1.46696e-005 ]
2020 : [ 1.24564e-005 ]
2021 : [ 1.1479e-005  ]
2022 : [ 1.15013e-005 ]
2023 : [ 1.23122e-005 ]
2024 : [ 1.20123e-005 ]
2025 : [ 1.45895e-005 ]
2026 : [ 1.05143e-005 ]
2027 : [ 1.03138e-005 ]
2028 : [ 1.02398e-005 ]
2029 : [ 1.45409e-005 ]
2030 : [ 1.27811e-005 ]
2031 : [ 1.10109e-005 ]
2032 : [ 1.39828e-005 ]
2033 : [ 1.35603e-005 ]
2034 : [ 1.40189e-005 ]
2035 : [ 1.49801e-005 ]
2036 : [ 1.43086e-005 ]
2037 : [ 1.04822e-005 ]
2038 : [ 1.04569e-005 ]
2039 : [ 1.52918e-005 ]
2040 : [ 1.51617e-005 ]
2041 : [ 1.19589e-005 ]
2042 : [ 1.49189e-005 ]
2043 : [ 1.50428e-005 ]
2044 : [ 1.2665e-005  ]
2045 : [ 1.52554e-005 ]
2046 : [ 1.50297e-005 ]
2047 : [ 1.40784e-005 ]
2048 : [ 1.24314e-005 ]
2049 : [ 1.13925e-005 ]
2050 : [ 1.41028e-005 ]
2051 : [ 1.36908e-005 ]
2052 : [ 1.52582e-005 ]
2053 : [ 1.51053e-005 ]
2054 : [ 1.433e-005   ]
2055 : [ 1.24297e-005 ]
2056 : [ 1.42295e-005 ]
2057 : [ 1.12835e-005 ]
2058 : [ 1.36312e-005 ]
2059 : [ 1.19997e-005 ]
2060 : [ 1.29747e-005 ]
2061 : [ 1.44692e-005 ]
2062 : [ 1.45097e-005 ]
2063 : [ 1.379e-005   ]
2064 : [ 1.22074e-005 ]
2065 : [ 1.28297e-005 ]
2066 : [ 1.18828e-005 ]
2067 : [ 1.04314e-005 ]
2068 : [ 1.52632e-005 ]
2069 : [ 1.27829e-005 ]
2070 : [ 1.43613e-005 ]
2071 : [ 1.0966e-005  ]
2072 : [ 1.32107e-005 ]
2073 : [ 1.29145e-005 ]
2074 : [ 1.04115e-005 ]
2075 : [ 1.42708e-005 ]
2076 : [ 1.41751e-005 ]
2077 : [ 1.18791e-005 ]
2078 : [ 1.42646e-005 ]
2079 : [ 1.43102e-005 ]
2080 : [ 1.51213e-005 ]
2081 : [ 1.51539e-005 ]
2082 : [ 1.14446e-005 ]
2083 : [ 1.42786e-005 ]
2084 : [ 1.36546e-005 ]
2085 : [ 1.37364e-005 ]
2086 : [ 1.47477e-005 ]
2087 : [ 1.52183e-005 ]
2088 : [ 1.45549e-005 ]
2089 : [ 1.39137e-005 ]
2090 : [ 1.15071e-005 ]
2091 : [ 1.25214e-005 ]
2092 : [ 1.20684e-005 ]
2093 : [ 1.44396e-005 ]
2094 : [ 1.43535e-005 ]
2095 : [ 1.50872e-005 ]
2096 : [ 1.45861e-005 ]
2097 : [ 1.22366e-005 ]
2098 : [ 1.05911e-005 ]
2099 : [ 1.33472e-005 ]
2100 : [ 1.45964e-005 ]
2101 : [ 1.47778e-005 ]
2102 : [ 1.41924e-005 ]
2103 : [ 1.23665e-005 ]
2104 : [ 1.24138e-005 ]
2105 : [ 1.11731e-005 ]
2106 : [ 1.17051e-005 ]
2107 : [ 1.26386e-005 ]
2108 : [ 1.48866e-005 ]
2109 : [ 1.43056e-005 ]
2110 : [ 1.21801e-005 ]
2111 : [ 1.36419e-005 ]
2112 : [ 1.45673e-005 ]
2113 : [ 1.37348e-005 ]
2114 : [ 1.26524e-005 ]
2115 : [ 1.50053e-005 ]
2116 : [ 1.25434e-005 ]
2117 : [ 1.3553e-005  ]
2118 : [ 1.55287e-005 ]
2119 : [ 1.50888e-005 ]
2120 : [ 1.50296e-005 ]
2121 : [ 1.41995e-005 ]
2122 : [ 1.1915e-005  ]
2123 : [ 1.46138e-005 ]
2124 : [ 1.47237e-005 ]
2125 : [ 1.49926e-005 ]
2126 : [ 1.11877e-005 ]
2127 : [ 1.34889e-005 ]
2128 : [ 1.36034e-005 ]
2129 : [ 1.41097e-005 ]
2130 : [ 1.41922e-005 ]
2131 : [ 1.27728e-005 ]
2132 : [ 1.17445e-005 ]
2133 : [ 1.43967e-005 ]
2134 : [ 1.14885e-005 ]
2135 : [ 1.48214e-005 ]
2136 : [ 1.12767e-005 ]
2137 : [ 1.51543e-005 ]
2138 : [ 1.51342e-005 ]
2139 : [ 1.48626e-005 ]
2140 : [ 1.50669e-005 ]
2141 : [ 1.38653e-005 ]
2142 : [ 1.11457e-005 ]
2143 : [ 1.39744e-005 ]
2144 : [ 1.48383e-005 ]
2145 : [ 1.47523e-005 ]
2146 : [ 1.24645e-005 ]
2147 : [ 1.41629e-005 ]
2148 : [ 1.04934e-005 ]
2149 : [ 1.2283e-005  ]
2150 : [ 1.27815e-005 ]
2151 : [ 1.51047e-005 ]
2152 : [ 1.4265e-005  ]
2153 : [ 1.45113e-005 ]
2154 : [ 1.31611e-005 ]
2155 : [ 1.32805e-005 ]
2156 : [ 1.03534e-005 ]
2157 : [ 1.32841e-005 ]
2158 : [ 1.27265e-005 ]
2159 : [ 1.17886e-005 ]
2160 : [ 1.45384e-005 ]
2161 : [ 1.25544e-005 ]
2162 : [ 1.17315e-005 ]
2163 : [ 1.41673e-005 ]
2164 : [ 1.4861e-005  ]
2165 : [ 1.39466e-005 ]
2166 : [ 1.5522e-005  ]
2167 : [ 1.45058e-005 ]
2168 : [ 1.46107e-005 ]
2169 : [ 1.16388e-005 ]
2170 : [ 1.48152e-005 ]
2171 : [ 1.35779e-005 ]
2172 : [ 1.42326e-005 ]
2173 : [ 1.33642e-005 ]
2174 : [ 1.37914e-005 ]
2175 : [ 1.16541e-005 ]
2176 : [ 1.18472e-005 ]
2177 : [ 1.42407e-005 ]
2178 : [ 1.50752e-005 ]
2179 : [ 1.42715e-005 ]
2180 : [ 1.16199e-005 ]
2181 : [ 1.16568e-005 ]
2182 : [ 1.40251e-005 ]
2183 : [ 1.23329e-005 ]
2184 : [ 1.44971e-005 ]
2185 : [ 1.04823e-005 ]
2186 : [ 1.37845e-005 ]
2187 : [ 1.46798e-005 ]
2188 : [ 1.4581e-005  ]
2189 : [ 1.33791e-005 ]
2190 : [ 1.45881e-005 ]
2191 : [ 1.28095e-005 ]
2192 : [ 1.51181e-005 ]
2193 : [ 1.47593e-005 ]
2194 : [ 1.1372e-005  ]
2195 : [ 1.43813e-005 ]
2196 : [ 1.36398e-005 ]
2197 : [ 1.09285e-005 ]
2198 : [ 1.27347e-005 ]
2199 : [ 1.19633e-005 ]
2200 : [ 1.40846e-005 ]
2201 : [ 1.33076e-005 ]
2202 : [ 1.46489e-005 ]
2203 : [ 1.23824e-005 ]
2204 : [ 1.08547e-005 ]
2205 : [ 1.11062e-005 ]
2206 : [ 1.18838e-005 ]
2207 : [ 1.48501e-005 ]
2208 : [ 1.38929e-005 ]
2209 : [ 1.31046e-005 ]
2210 : [ 1.25719e-005 ]
2211 : [ 1.33787e-005 ]
2212 : [ 1.36834e-005 ]
2213 : [ 1.26914e-005 ]
2214 : [ 1.44762e-005 ]
2215 : [ 1.49112e-005 ]
2216 : [ 1.51568e-005 ]
2217 : [ 1.31512e-005 ]
2218 : [ 1.25789e-005 ]
2219 : [ 1.24247e-005 ]
2220 : [ 1.39517e-005 ]
2221 : [ 1.4775e-005  ]
2222 : [ 1.44366e-005 ]
2223 : [ 1.43362e-005 ]
2224 : [ 1.40277e-005 ]
2225 : [ 1.41074e-005 ]
2226 : [ 1.43587e-005 ]
2227 : [ 1.40868e-005 ]
2228 : [ 1.5238e-005  ]
2229 : [ 1.18876e-005 ]
2230 : [ 1.44359e-005 ]
2231 : [ 1.48561e-005 ]
2232 : [ 1.28918e-005 ]
2233 : [ 1.04219e-005 ]
2234 : [ 1.38113e-005 ]
2235 : [ 1.48811e-005 ]
2236 : [ 1.41625e-005 ]
2237 : [ 1.29894e-005 ]
2238 : [ 1.4522e-005  ]
2239 : [ 1.4781e-005  ]
2240 : [ 1.19553e-005 ]
2241 : [ 1.11958e-005 ]
2242 : [ 1.47857e-005 ]
2243 : [ 1.51866e-005 ]
2244 : [ 1.43728e-005 ]
2245 : [ 1.13586e-005 ]
2246 : [ 1.4259e-005  ]
2247 : [ 1.14089e-005 ]
2248 : [ 1.41814e-005 ]
2249 : [ 1.33647e-005 ]
2250 : [ 1.2246e-005  ]
2251 : [ 1.48732e-005 ]
2252 : [ 1.05489e-005 ]
2253 : [ 1.51473e-005 ]
2254 : [ 1.38388e-005 ]
2255 : [ 1.30941e-005 ]
2256 : [ 1.05826e-005 ]
2257 : [ 1.10482e-005 ]
2258 : [ 1.20876e-005 ]
2259 : [ 1.51647e-005 ]
2260 : [ 1.06799e-005 ]
2261 : [ 1.52338e-005 ]
2262 : [ 1.08931e-005 ]
2263 : [ 1.50305e-005 ]
2264 : [ 1.19117e-005 ]
2265 : [ 1.42888e-005 ]
2266 : [ 1.36857e-005 ]
2267 : [ 1.35052e-005 ]
2268 : [ 1.34359e-005 ]
2269 : [ 1.19767e-005 ]
2270 : [ 1.11818e-005 ]
2271 : [ 1.52747e-005 ]
2272 : [ 1.1001e-005  ]
2273 : [ 1.01491e-005 ]
2274 : [ 1.10746e-005 ]
2275 : [ 1.07425e-005 ]
2276 : [ 1.22184e-005 ]
2277 : [ 1.37981e-005 ]
2278 : [ 1.33643e-005 ]
2279 : [ 1.04678e-005 ]
2280 : [ 1.46616e-005 ]
2281 : [ 1.08783e-005 ]
2282 : [ 1.46949e-005 ]
2283 : [ 1.33145e-005 ]
2284 : [ 1.37596e-005 ]
2285 : [ 1.27302e-005 ]
2286 : [ 1.50509e-005 ]
2287 : [ 1.3577e-005  ]
2288 : [ 1.53518e-005 ]
2289 : [ 1.51263e-005 ]
2290 : [ 1.08253e-005 ]
2291 : [ 1.35347e-005 ]
2292 : [ 1.16521e-005 ]
2293 : [ 1.4696e-005  ]
2294 : [ 1.46714e-005 ]
2295 : [ 1.38446e-005 ]
2296 : [ 1.45885e-005 ]
2297 : [ 1.40583e-005 ]
2298 : [ 1.46529e-005 ]
2299 : [ 1.13961e-005 ]
2300 : [ 1.52949e-005 ]
2301 : [ 1.35678e-005 ]
2302 : [ 1.48957e-005 ]
2303 : [ 1.39662e-005 ]
2304 : [ 1.55155e-005 ]
2305 : [ 1.42545e-005 ]
2306 : [ 1.29456e-005 ]
2307 : [ 1.09736e-005 ]
2308 : [ 1.48817e-005 ]
2309 : [ 1.50056e-005 ]
2310 : [ 1.52414e-005 ]
2311 : [ 1.13225e-005 ]
2312 : [ 1.43447e-005 ]
2313 : [ 1.49391e-005 ]
2314 : [ 1.09095e-005 ]
2315 : [ 1.4372e-005  ]
2316 : [ 1.46703e-005 ]
2317 : [ 1.5156e-005  ]
2318 : [ 1.52486e-005 ]
2319 : [ 1.48922e-005 ]
2320 : [ 1.33692e-005 ]
2321 : [ 1.49762e-005 ]
2322 : [ 1.15045e-005 ]
2323 : [ 1.3629e-005  ]
2324 : [ 1.52109e-005 ]
2325 : [ 1.39351e-005 ]
2326 : [ 1.35263e-005 ]
2327 : [ 1.31788e-005 ]
2328 : [ 1.08024e-005 ]
2329 : [ 1.47385e-005 ]
2330 : [ 1.46539e-005 ]
2331 : [ 1.43769e-005 ]
2332 : [ 1.46158e-005 ]
2333 : [ 1.52741e-005 ]
2334 : [ 1.5535e-005  ]
2335 : [ 1.21201e-005 ]
2336 : [ 1.24226e-005 ]
2337 : [ 1.51357e-005 ]
2338 : [ 1.12591e-005 ]
2339 : [ 1.13203e-005 ]
2340 : [ 1.46674e-005 ]
2341 : [ 1.27273e-005 ]
2342 : [ 1.13728e-005 ]
2343 : [ 1.05e-005    ]
2344 : [ 1.22304e-005 ]
2345 : [ 1.51487e-005 ]
2346 : [ 1.49113e-005 ]
2347 : [ 1.46089e-005 ]
2348 : [ 1.50337e-005 ]
2349 : [ 1.44786e-005 ]
2350 : [ 1.39218e-005 ]
2351 : [ 1.15354e-005 ]
2352 : [ 1.45123e-005 ]
2353 : [ 1.44296e-005 ]
2354 : [ 1.23474e-005 ]
2355 : [ 1.40311e-005 ]
2356 : [ 1.55133e-005 ]
2357 : [ 1.43123e-005 ]
2358 : [ 1.0711e-005  ]
2359 : [ 1.27391e-005 ]
2360 : [ 1.49928e-005 ]
2361 : [ 1.14124e-005 ]
2362 : [ 1.42627e-005 ]
2363 : [ 1.47095e-005 ]
2364 : [ 1.10294e-005 ]
2365 : [ 1.41184e-005 ]
2366 : [ 1.39758e-005 ]
2367 : [ 1.26281e-005 ]
2368 : [ 1.49286e-005 ]
2369 : [ 1.08458e-005 ]
2370 : [ 1.26556e-005 ]
2371 : [ 1.15378e-005 ]
2372 : [ 1.24428e-005 ]
2373 : [ 1.52061e-005 ]
2374 : [ 1.19785e-005 ]
2375 : [ 1.40643e-005 ]
2376 : [ 1.34283e-005 ]
2377 : [ 1.37489e-005 ]
2378 : [ 1.53329e-005 ]
2379 : [ 1.45632e-005 ]
2380 : [ 1.07938e-005 ]
2381 : [ 1.51177e-005 ]
2382 : [ 1.42884e-005 ]
2383 : [ 1.5048e-005  ]
2384 : [ 1.4174e-005  ]
2385 : [ 1.38448e-005 ]
2386 : [ 1.06089e-005 ]
2387 : [ 1.45923e-005 ]
2388 : [ 1.49428e-005 ]
2389 : [ 1.52579e-005 ]
2390 : [ 1.48525e-005 ]
2391 : [ 1.49657e-005 ]
2392 : [ 1.4894e-005  ]
2393 : [ 1.39523e-005 ]
2394 : [ 1.1824e-005  ]
2395 : [ 1.07962e-005 ]
2396 : [ 1.42092e-005 ]
2397 : [ 1.20973e-005 ]
2398 : [ 1.07033e-005 ]
2399 : [ 1.15275e-005 ]
2400 : [ 1.22361e-005 ]
2401 : [ 1.31113e-005 ]
2402 : [ 1.38096e-005 ]
2403 : [ 1.47582e-005 ]
2404 : [ 1.11024e-005 ]
2405 : [ 1.47925e-005 ]
2406 : [ 1.22862e-005 ]
2407 : [ 1.24564e-005 ]
2408 : [ 1.49435e-005 ]
2409 : [ 1.38821e-005 ]
2410 : [ 1.31652e-005 ]
2411 : [ 1.44886e-005 ]
2412 : [ 1.28827e-005 ]
2413 : [ 1.4299e-005  ]
2414 : [ 1.33894e-005 ]
2415 : [ 1.46408e-005 ]
2416 : [ 1.48944e-005 ]
2417 : [ 1.50354e-005 ]
2418 : [ 1.0925e-005  ]
2419 : [ 1.13369e-005 ]
2420 : [ 1.12736e-005 ]
2421 : [ 1.1813e-005  ]
2422 : [ 1.33627e-005 ]
2423 : [ 1.41942e-005 ]
2424 : [ 1.44788e-005 ]
2425 : [ 1.28275e-005 ]
2426 : [ 1.44507e-005 ]
2427 : [ 1.24213e-005 ]
2428 : [ 1.48169e-005 ]
2429 : [ 1.359e-005   ]
2430 : [ 1.22918e-005 ]
2431 : [ 1.32582e-005 ]
2432 : [ 1.3658e-005  ]
2433 : [ 1.37161e-005 ]
2434 : [ 1.49219e-005 ]
2435 : [ 1.54314e-005 ]
2436 : [ 1.13998e-005 ]
2437 : [ 1.43534e-005 ]
2438 : [ 1.05972e-005 ]
2439 : [ 1.46515e-005 ]
2440 : [ 1.52374e-005 ]
2441 : [ 1.26282e-005 ]
2442 : [ 1.47223e-005 ]
2443 : [ 1.49748e-005 ]
2444 : [ 1.29876e-005 ]
2445 : [ 1.41069e-005 ]
2446 : [ 1.30198e-005 ]
2447 : [ 1.21839e-005 ]
2448 : [ 1.04723e-005 ]
2449 : [ 1.40975e-005 ]
2450 : [ 1.51189e-005 ]
2451 : [ 1.47861e-005 ]
2452 : [ 1.29865e-005 ]
2453 : [ 1.09369e-005 ]
2454 : [ 1.41649e-005 ]
2455 : [ 1.49155e-005 ]
2456 : [ 1.52526e-005 ]
2457 : [ 1.36055e-005 ]
2458 : [ 1.03423e-005 ]
2459 : [ 1.50654e-005 ]
2460 : [ 1.31895e-005 ]
2461 : [ 1.18217e-005 ]
2462 : [ 1.0556e-005  ]
2463 : [ 1.24557e-005 ]
2464 : [ 1.44735e-005 ]
2465 : [ 1.39862e-005 ]
2466 : [ 1.12172e-005 ]
2467 : [ 1.40312e-005 ]
2468 : [ 1.31395e-005 ]
2469 : [ 1.44868e-005 ]
2470 : [ 1.48691e-005 ]
2471 : [ 1.49709e-005 ]
2472 : [ 1.07192e-005 ]
2473 : [ 1.53122e-005 ]
2474 : [ 1.49688e-005 ]
2475 : [ 1.09105e-005 ]
2476 : [ 1.51151e-005 ]
2477 : [ 1.40669e-005 ]
2478 : [ 1.49987e-005 ]
2479 : [ 1.5083e-005  ]
2480 : [ 1.44723e-005 ]
2481 : [ 1.39748e-005 ]
2482 : [ 1.43731e-005 ]
2483 : [ 1.4854e-005  ]
2484 : [ 1.18276e-005 ]
2485 : [ 1.38508e-005 ]
2486 : [ 1.47697e-005 ]
2487 : [ 1.4971e-005  ]
2488 : [ 1.3297e-005  ]
2489 : [ 1.29688e-005 ]
2490 : [ 1.4914e-005  ]
2491 : [ 1.13826e-005 ]
2492 : [ 1.30239e-005 ]
2493 : [ 1.12942e-005 ]
2494 : [ 1.1122e-005  ]
2495 : [ 1.46569e-005 ]
2496 : [ 1.12683e-005 ]
2497 : [ 1.12364e-005 ]
2498 : [ 1.24287e-005 ]
2499 : [ 1.15931e-005 ]
2500 : [ 1.17525e-005 ]
2501 : [ 1.22375e-005 ]
2502 : [ 1.54215e-005 ]
2503 : [ 1.34244e-005 ]
2504 : [ 1.23157e-005 ]
2505 : [ 1.36869e-005 ]
2506 : [ 1.40264e-005 ]
2507 : [ 1.45613e-005 ]
2508 : [ 1.51197e-005 ]
2509 : [ 1.51162e-005 ]
2510 : [ 1.31737e-005 ]
2511 : [ 1.46349e-005 ]
2512 : [ 1.43157e-005 ]
2513 : [ 1.37816e-005 ]
2514 : [ 1.44059e-005 ]
2515 : [ 1.10623e-005 ]
2516 : [ 1.32099e-005 ]
2517 : [ 1.37081e-005 ]
2518 : [ 1.18619e-005 ]
2519 : [ 1.48336e-005 ]
2520 : [ 1.35809e-005 ]
2521 : [ 1.27254e-005 ]
2522 : [ 1.36572e-005 ]
2523 : [ 1.41195e-005 ]
2524 : [ 1.09753e-005 ]
2525 : [ 1.31276e-005 ]
2526 : [ 1.20604e-005 ]
2527 : [ 1.45418e-005 ]
2528 : [ 1.09599e-005 ]
2529 : [ 1.13735e-005 ]
2530 : [ 1.55304e-005 ]
2531 : [ 1.22954e-005 ]
2532 : [ 1.10191e-005 ]
2533 : [ 1.48251e-005 ]
2534 : [ 1.41901e-005 ]
2535 : [ 1.17181e-005 ]
2536 : [ 1.48137e-005 ]
2537 : [ 1.34546e-005 ]
2538 : [ 1.52204e-005 ]
2539 : [ 1.47587e-005 ]
2540 : [ 1.40192e-005 ]
2541 : [ 1.47789e-005 ]
2542 : [ 1.44723e-005 ]
2543 : [ 1.47845e-005 ]
2544 : [ 1.47828e-005 ]
2545 : [ 1.46459e-005 ]
2546 : [ 1.51582e-005 ]
2547 : [ 1.27007e-005 ]
2548 : [ 1.26583e-005 ]
2549 : [ 1.03246e-005 ]
2550 : [ 1.4457e-005  ]
2551 : [ 1.31114e-005 ]
2552 : [ 1.06467e-005 ]
2553 : [ 1.41704e-005 ]
2554 : [ 1.42364e-005 ]
2555 : [ 1.38689e-005 ]
2556 : [ 1.42549e-005 ]
2557 : [ 1.2914e-005  ]
2558 : [ 1.38517e-005 ]
2559 : [ 1.31704e-005 ]
2560 : [ 1.04509e-005 ]
2561 : [ 1.51288e-005 ]
2562 : [ 1.387e-005   ]
2563 : [ 1.53458e-005 ]
2564 : [ 1.21566e-005 ]
2565 : [ 1.51416e-005 ]
2566 : [ 1.38335e-005 ]
2567 : [ 1.14858e-005 ]
2568 : [ 1.49454e-005 ]
2569 : [ 1.40616e-005 ]
2570 : [ 1.18576e-005 ]
2571 : [ 1.27952e-005 ]
2572 : [ 1.35085e-005 ]
2573 : [ 1.23678e-005 ]
2574 : [ 1.45823e-005 ]
2575 : [ 1.12726e-005 ]
2576 : [ 1.46243e-005 ]
2577 : [ 1.19851e-005 ]
2578 : [ 1.27587e-005 ]
2579 : [ 1.33959e-005 ]
2580 : [ 1.47565e-005 ]
2581 : [ 1.02348e-005 ]
2582 : [ 1.3021e-005  ]
2583 : [ 1.41386e-005 ]
2584 : [ 1.41471e-005 ]
2585 : [ 1.50264e-005 ]
2586 : [ 1.25327e-005 ]
2587 : [ 1.4108e-005  ]
2588 : [ 1.33365e-005 ]
2589 : [ 1.46787e-005 ]
2590 : [ 1.2535e-005  ]
2591 : [ 1.35807e-005 ]
2592 : [ 1.49133e-005 ]
2593 : [ 1.20282e-005 ]
2594 : [ 1.1361e-005  ]
2595 : [ 1.26339e-005 ]
2596 : [ 1.32177e-005 ]
2597 : [ 1.37508e-005 ]
2598 : [ 1.45767e-005 ]
2599 : [ 1.1625e-005  ]
2600 : [ 1.44227e-005 ]
2601 : [ 1.46569e-005 ]
2602 : [ 1.47911e-005 ]
2603 : [ 1.36082e-005 ]
2604 : [ 1.37623e-005 ]
2605 : [ 1.47621e-005 ]
2606 : [ 1.38664e-005 ]
2607 : [ 1.26049e-005 ]
2608 : [ 1.45095e-005 ]
2609 : [ 1.4464e-005  ]
2610 : [ 1.48606e-005 ]
2611 : [ 1.5324e-005  ]
2612 : [ 1.47243e-005 ]
2613 : [ 1.44855e-005 ]
2614 : [ 1.30652e-005 ]
2615 : [ 1.05852e-005 ]
2616 : [ 1.24083e-005 ]
2617 : [ 1.43955e-005 ]
2618 : [ 1.17312e-005 ]
2619 : [ 1.31586e-005 ]
2620 : [ 1.491e-005   ]
2621 : [ 1.41555e-005 ]
2622 : [ 1.14679e-005 ]
2623 : [ 1.43255e-005 ]
2624 : [ 1.40056e-005 ]
2625 : [ 1.413e-005   ]
2626 : [ 1.52183e-005 ]
2627 : [ 1.38271e-005 ]
2628 : [ 1.49036e-005 ]
2629 : [ 1.17433e-005 ]
2630 : [ 1.09439e-005 ]
2631 : [ 1.08104e-005 ]
2632 : [ 1.50436e-005 ]
2633 : [ 1.47029e-005 ]
2634 : [ 1.0962e-005  ]
2635 : [ 1.22298e-005 ]
2636 : [ 1.27171e-005 ]
2637 : [ 1.34982e-005 ]
2638 : [ 1.49136e-005 ]
2639 : [ 1.52649e-005 ]
2640 : [ 1.46045e-005 ]
2641 : [ 1.45138e-005 ]
2642 : [ 1.10044e-005 ]
2643 : [ 1.40053e-005 ]
2644 : [ 1.47233e-005 ]
2645 : [ 1.41633e-005 ]
2646 : [ 1.31489e-005 ]
2647 : [ 1.47028e-005 ]
2648 : [ 1.26449e-005 ]
2649 : [ 1.12822e-005 ]
2650 : [ 1.48798e-005 ]
2651 : [ 1.38094e-005 ]
2652 : [ 1.34626e-005 ]
2653 : [ 1.05543e-005 ]
2654 : [ 1.22484e-005 ]
2655 : [ 1.19101e-005 ]
2656 : [ 1.29887e-005 ]
2657 : [ 1.48486e-005 ]
2658 : [ 1.23548e-005 ]
2659 : [ 1.51736e-005 ]
2660 : [ 1.40827e-005 ]
2661 : [ 1.5067e-005  ]
2662 : [ 1.3955e-005  ]
2663 : [ 1.17762e-005 ]
2664 : [ 1.4729e-005  ]
2665 : [ 1.43804e-005 ]
2666 : [ 1.15216e-005 ]
2667 : [ 1.25429e-005 ]
2668 : [ 1.08225e-005 ]
2669 : [ 1.42015e-005 ]
2670 : [ 1.40412e-005 ]
2671 : [ 1.2643e-005  ]
2672 : [ 1.17745e-005 ]
2673 : [ 1.54705e-005 ]
2674 : [ 1.48939e-005 ]
2675 : [ 1.44515e-005 ]
2676 : [ 1.42259e-005 ]
2677 : [ 1.47501e-005 ]
2678 : [ 1.48325e-005 ]
2679 : [ 1.42949e-005 ]
2680 : [ 1.4534e-005  ]
2681 : [ 1.24437e-005 ]
2682 : [ 1.17239e-005 ]
2683 : [ 1.26995e-005 ]
2684 : [ 1.19283e-005 ]
2685 : [ 1.48514e-005 ]
2686 : [ 1.49534e-005 ]
2687 : [ 1.2305e-005  ]
2688 : [ 1.17285e-005 ]
2689 : [ 1.35113e-005 ]
2690 : [ 1.41501e-005 ]
2691 : [ 1.45457e-005 ]
2692 : [ 1.07331e-005 ]
2693 : [ 1.31556e-005 ]
2694 : [ 1.07775e-005 ]
2695 : [ 1.26151e-005 ]
2696 : [ 1.25501e-005 ]
2697 : [ 1.44972e-005 ]
2698 : [ 1.30399e-005 ]
2699 : [ 1.37878e-005 ]
2700 : [ 1.41814e-005 ]
2701 : [ 1.21741e-005 ]
2702 : [ 1.43641e-005 ]
2703 : [ 1.3443e-005  ]
2704 : [ 1.46356e-005 ]
2705 : [ 1.3094e-005  ]
2706 : [ 1.48414e-005 ]
2707 : [ 1.4726e-005  ]
2708 : [ 1.26107e-005 ]
2709 : [ 1.1243e-005  ]
2710 : [ 1.38967e-005 ]
2711 : [ 1.51959e-005 ]
2712 : [ 1.42689e-005 ]
2713 : [ 1.3099e-005  ]
2714 : [ 1.32207e-005 ]
2715 : [ 1.4107e-005  ]
2716 : [ 1.01526e-005 ]
2717 : [ 1.295e-005   ]
2718 : [ 1.47516e-005 ]
2719 : [ 1.45419e-005 ]
2720 : [ 1.42675e-005 ]
2721 : [ 1.057e-005   ]
2722 : [ 1.14673e-005 ]
2723 : [ 1.38083e-005 ]
2724 : [ 1.52487e-005 ]
2725 : [ 1.28686e-005 ]
2726 : [ 1.23147e-005 ]
2727 : [ 1.51523e-005 ]
2728 : [ 1.38283e-005 ]
2729 : [ 1.44763e-005 ]
2730 : [ 1.39549e-005 ]
2731 : [ 1.48947e-005 ]
2732 : [ 1.22121e-005 ]
2733 : [ 1.13553e-005 ]
2734 : [ 1.52506e-005 ]
2735 : [ 1.42471e-005 ]
2736 : [ 1.45643e-005 ]
2737 : [ 1.43537e-005 ]
2738 : [ 1.47138e-005 ]
2739 : [ 1.4873e-005  ]
2740 : [ 1.36403e-005 ]
2741 : [ 1.22994e-005 ]
2742 : [ 1.48461e-005 ]
2743 : [ 1.35942e-005 ]
2744 : [ 1.32969e-005 ]
2745 : [ 1.46031e-005 ]
2746 : [ 1.41026e-005 ]
2747 : [ 1.37655e-005 ]
2748 : [ 1.27854e-005 ]
2749 : [ 1.34694e-005 ]
2750 : [ 1.51589e-005 ]
2751 : [ 1.05617e-005 ]
2752 : [ 1.12306e-005 ]
2753 : [ 1.44309e-005 ]
2754 : [ 1.49758e-005 ]
2755 : [ 1.4241e-005  ]
2756 : [ 1.30445e-005 ]
2757 : [ 1.4102e-005  ]
2758 : [ 1.34444e-005 ]
2759 : [ 1.3331e-005  ]
2760 : [ 1.14805e-005 ]
2761 : [ 1.34703e-005 ]
2762 : [ 1.32804e-005 ]
2763 : [ 1.4416e-005  ]
2764 : [ 1.53434e-005 ]
2765 : [ 1.50822e-005 ]
2766 : [ 1.05321e-005 ]
2767 : [ 1.27434e-005 ]
2768 : [ 1.39149e-005 ]
2769 : [ 1.14143e-005 ]
2770 : [ 1.44713e-005 ]
2771 : [ 1.42659e-005 ]
2772 : [ 1.43371e-005 ]
2773 : [ 1.30068e-005 ]
2774 : [ 1.44786e-005 ]
2775 : [ 1.45117e-005 ]
2776 : [ 1.19808e-005 ]
2777 : [ 1.36211e-005 ]
2778 : [ 1.17708e-005 ]
2779 : [ 1.40522e-005 ]
2780 : [ 1.46864e-005 ]
2781 : [ 1.46068e-005 ]
2782 : [ 1.27942e-005 ]
2783 : [ 1.49135e-005 ]
2784 : [ 1.3483e-005  ]
2785 : [ 1.3039e-005  ]
2786 : [ 1.22385e-005 ]
2787 : [ 1.23235e-005 ]
2788 : [ 1.41491e-005 ]
2789 : [ 1.53072e-005 ]
2790 : [ 1.49135e-005 ]
2791 : [ 1.40534e-005 ]
2792 : [ 1.45793e-005 ]
2793 : [ 1.25371e-005 ]
2794 : [ 1.18851e-005 ]
2795 : [ 1.09253e-005 ]
2796 : [ 1.39651e-005 ]
2797 : [ 1.50596e-005 ]
2798 : [ 1.33537e-005 ]
2799 : [ 1.41481e-005 ]
2800 : [ 1.25929e-005 ]
2801 : [ 1.04468e-005 ]
2802 : [ 1.37862e-005 ]
2803 : [ 1.49915e-005 ]
2804 : [ 1.00514e-005 ]
2805 : [ 1.37795e-005 ]
2806 : [ 1.48038e-005 ]
2807 : [ 1.25852e-005 ]
2808 : [ 1.42494e-005 ]
2809 : [ 1.52006e-005 ]
2810 : [ 1.48105e-005 ]
2811 : [ 1.28795e-005 ]
2812 : [ 1.05311e-005 ]
2813 : [ 1.08348e-005 ]
2814 : [ 1.16125e-005 ]
2815 : [ 1.15431e-005 ]
2816 : [ 1.20512e-005 ]
2817 : [ 1.23036e-005 ]
2818 : [ 1.43335e-005 ]
2819 : [ 1.35309e-005 ]
2820 : [ 1.20091e-005 ]
2821 : [ 1.41739e-005 ]
2822 : [ 1.1814e-005  ]
2823 : [ 1.48247e-005 ]
2824 : [ 1.32613e-005 ]
2825 : [ 1.44396e-005 ]
2826 : [ 1.49346e-005 ]
2827 : [ 1.50971e-005 ]
2828 : [ 1.05712e-005 ]
2829 : [ 1.15359e-005 ]
2830 : [ 1.5244e-005  ]
2831 : [ 1.43991e-005 ]
2832 : [ 1.47717e-005 ]
2833 : [ 1.46426e-005 ]
2834 : [ 1.49068e-005 ]
2835 : [ 1.05346e-005 ]
2836 : [ 1.04273e-005 ]
2837 : [ 1.36491e-005 ]
2838 : [ 1.31868e-005 ]
2839 : [ 1.11185e-005 ]
2840 : [ 1.35218e-005 ]
2841 : [ 1.16311e-005 ]
2842 : [ 1.0705e-005  ]
2843 : [ 1.41686e-005 ]
2844 : [ 1.21586e-005 ]
2845 : [ 1.43541e-005 ]
2846 : [ 1.49064e-005 ]
2847 : [ 1.18044e-005 ]
2848 : [ 1.16389e-005 ]
2849 : [ 1.49966e-005 ]
2850 : [ 1.43777e-005 ]
2851 : [ 1.43147e-005 ]
2852 : [ 1.48713e-005 ]
2853 : [ 1.19501e-005 ]
2854 : [ 1.03634e-005 ]
2855 : [ 1.39524e-005 ]
2856 : [ 1.50717e-005 ]
2857 : [ 1.4255e-005  ]
2858 : [ 1.49678e-005 ]
2859 : [ 1.02131e-005 ]
2860 : [ 1.41863e-005 ]
2861 : [ 1.40943e-005 ]
2862 : [ 1.33871e-005 ]
2863 : [ 1.49856e-005 ]
2864 : [ 1.43473e-005 ]
2865 : [ 1.47933e-005 ]
2866 : [ 1.41238e-005 ]
2867 : [ 1.47827e-005 ]
2868 : [ 1.40627e-005 ]
2869 : [ 1.33178e-005 ]
2870 : [ 1.41087e-005 ]
2871 : [ 1.02597e-005 ]
2872 : [ 1.1217e-005  ]
2873 : [ 1.36828e-005 ]
2874 : [ 1.19694e-005 ]
2875 : [ 1.35829e-005 ]
2876 : [ 1.51724e-005 ]
2877 : [ 1.21142e-005 ]
2878 : [ 1.25862e-005 ]
2879 : [ 1.33321e-005 ]
2880 : [ 1.23628e-005 ]
2881 : [ 1.21772e-005 ]
2882 : [ 1.39982e-005 ]
2883 : [ 1.45087e-005 ]
2884 : [ 1.47789e-005 ]
2885 : [ 1.39634e-005 ]
2886 : [ 1.33884e-005 ]
2887 : [ 1.49534e-005 ]
2888 : [ 1.51098e-005 ]
2889 : [ 1.24135e-005 ]
2890 : [ 1.4833e-005  ]
2891 : [ 1.34669e-005 ]
2892 : [ 1.33369e-005 ]
2893 : [ 1.10408e-005 ]
2894 : [ 1.35932e-005 ]
2895 : [ 1.49856e-005 ]
2896 : [ 1.45486e-005 ]
2897 : [ 1.45472e-005 ]
2898 : [ 1.37473e-005 ]
2899 : [ 1.52552e-005 ]
2900 : [ 1.43582e-005 ]
2901 : [ 1.24898e-005 ]
2902 : [ 1.48568e-005 ]
2903 : [ 1.35981e-005 ]
2904 : [ 1.40723e-005 ]
2905 : [ 1.43611e-005 ]
2906 : [ 1.4419e-005  ]
2907 : [ 1.24711e-005 ]
2908 : [ 1.47711e-005 ]
2909 : [ 1.34699e-005 ]
2910 : [ 1.47777e-005 ]
2911 : [ 1.45632e-005 ]
2912 : [ 1.30586e-005 ]
2913 : [ 1.33575e-005 ]
2914 : [ 1.4332e-005  ]
2915 : [ 1.43113e-005 ]
2916 : [ 1.17523e-005 ]
2917 : [ 1.3597e-005  ]
2918 : [ 1.21294e-005 ]
2919 : [ 1.51185e-005 ]
2920 : [ 1.16874e-005 ]
2921 : [ 1.47651e-005 ]
2922 : [ 1.49711e-005 ]
2923 : [ 1.46429e-005 ]
2924 : [ 1.46699e-005 ]
2925 : [ 1.43675e-005 ]
2926 : [ 1.37758e-005 ]
2927 : [ 9.91837e-006 ]
2928 : [ 1.34709e-005 ]
2929 : [ 1.32528e-005 ]
2930 : [ 1.30549e-005 ]
2931 : [ 1.12425e-005 ]
2932 : [ 1.38718e-005 ]
2933 : [ 1.50482e-005 ]
2934 : [ 1.40231e-005 ]
2935 : [ 1.48855e-005 ]
2936 : [ 1.16057e-005 ]
2937 : [ 1.51982e-005 ]
2938 : [ 1.46695e-005 ]
2939 : [ 1.48624e-005 ]
2940 : [ 1.44699e-005 ]
2941 : [ 1.14695e-005 ]
2942 : [ 1.39491e-005 ]
2943 : [ 1.23904e-005 ]
2944 : [ 1.49411e-005 ]
2945 : [ 1.19508e-005 ]
2946 : [ 1.42792e-005 ]
2947 : [ 1.51776e-005 ]
2948 : [ 1.08734e-005 ]
2949 : [ 1.47328e-005 ]
2950 : [ 1.30248e-005 ]
2951 : [ 1.45869e-005 ]
2952 : [ 1.42309e-005 ]
2953 : [ 1.42469e-005 ]
2954 : [ 1.50475e-005 ]
2955 : [ 1.46243e-005 ]
2956 : [ 1.47725e-005 ]
2957 : [ 1.45388e-005 ]
2958 : [ 1.36512e-005 ]
2959 : [ 1.0803e-005  ]
2960 : [ 1.48942e-005 ]
2961 : [ 1.38866e-005 ]
2962 : [ 1.04283e-005 ]
2963 : [ 1.07411e-005 ]
2964 : [ 1.47409e-005 ]
2965 : [ 1.20952e-005 ]
2966 : [ 1.49395e-005 ]
2967 : [ 1.52491e-005 ]
2968 : [ 1.22337e-005 ]
2969 : [ 1.32065e-005 ]
2970 : [ 1.3653e-005  ]
2971 : [ 1.48031e-005 ]
2972 : [ 1.40551e-005 ]
2973 : [ 1.22764e-005 ]
2974 : [ 1.1058e-005  ]
2975 : [ 1.41365e-005 ]
2976 : [ 1.34849e-005 ]
2977 : [ 1.49536e-005 ]
2978 : [ 1.4947e-005  ]
2979 : [ 1.20525e-005 ]
2980 : [ 1.46011e-005 ]
2981 : [ 1.36727e-005 ]
2982 : [ 1.37309e-005 ]
2983 : [ 1.249e-005   ]
2984 : [ 1.43488e-005 ]
2985 : [ 1.41576e-005 ]
2986 : [ 1.46233e-005 ]
2987 : [ 1.54493e-005 ]
2988 : [ 1.25947e-005 ]
2989 : [ 1.4815e-005  ]
2990 : [ 1.43312e-005 ]
2991 : [ 1.43717e-005 ]
2992 : [ 1.4884e-005  ]
2993 : [ 1.34968e-005 ]
2994 : [ 1.51575e-005 ]
2995 : [ 1.45405e-005 ]
2996 : [ 1.15816e-005 ]
2997 : [ 1.22896e-005 ]
2998 : [ 1.44102e-005 ]
2999 : [ 1.51231e-005 ]
3000 : [ 1.50041e-005 ]
3001 : [ 1.26344e-005 ]
3002 : [ 1.39575e-005 ]
3003 : [ 1.29118e-005 ]
3004 : [ 1.13048e-005 ]
3005 : [ 1.18298e-005 ]
3006 : [ 1.4887e-005  ]
3007 : [ 1.24566e-005 ]
3008 : [ 1.09287e-005 ]
3009 : [ 1.4453e-005  ]
3010 : [ 1.49599e-005 ]
3011 : [ 1.14871e-005 ]
3012 : [ 1.30794e-005 ]
3013 : [ 1.46854e-005 ]
3014 : [ 1.41259e-005 ]
3015 : [ 1.32856e-005 ]
3016 : [ 1.51914e-005 ]
3017 : [ 1.34896e-005 ]
3018 : [ 1.43669e-005 ]
3019 : [ 1.46729e-005 ]
3020 : [ 1.359e-005   ]
3021 : [ 1.47842e-005 ]
3022 : [ 1.50325e-005 ]
3023 : [ 1.46413e-005 ]
3024 : [ 1.35193e-005 ]
3025 : [ 1.3703e-005  ]
3026 : [ 1.20856e-005 ]
3027 : [ 1.23558e-005 ]
3028 : [ 1.21413e-005 ]
3029 : [ 1.32276e-005 ]
3030 : [ 1.39751e-005 ]
3031 : [ 1.45488e-005 ]
3032 : [ 1.20348e-005 ]
3033 : [ 1.48336e-005 ]
3034 : [ 1.46602e-005 ]
3035 : [ 1.28065e-005 ]
3036 : [ 1.13905e-005 ]
3037 : [ 1.3816e-005  ]
3038 : [ 1.52473e-005 ]
3039 : [ 1.41503e-005 ]
3040 : [ 1.31108e-005 ]
3041 : [ 1.09936e-005 ]
3042 : [ 1.47647e-005 ]
3043 : [ 1.20211e-005 ]
3044 : [ 1.36053e-005 ]
3045 : [ 1.54035e-005 ]
3046 : [ 1.22447e-005 ]
3047 : [ 1.25448e-005 ]
3048 : [ 1.15578e-005 ]
3049 : [ 1.40804e-005 ]
3050 : [ 1.53153e-005 ]
3051 : [ 1.40301e-005 ]
3052 : [ 1.20338e-005 ]
3053 : [ 1.27105e-005 ]
3054 : [ 1.42425e-005 ]
3055 : [ 1.44278e-005 ]
3056 : [ 1.48968e-005 ]
3057 : [ 1.40633e-005 ]
3058 : [ 1.17592e-005 ]
3059 : [ 1.37042e-005 ]
3060 : [ 1.21297e-005 ]
3061 : [ 1.2469e-005  ]
3062 : [ 1.10595e-005 ]
3063 : [ 1.19911e-005 ]
3064 : [ 1.24248e-005 ]
3065 : [ 1.39404e-005 ]
3066 : [ 1.53503e-005 ]
3067 : [ 1.49372e-005 ]
3068 : [ 1.42075e-005 ]
3069 : [ 1.19885e-005 ]
3070 : [ 1.05813e-005 ]
3071 : [ 1.51371e-005 ]
3072 : [ 1.19252e-005 ]
3073 : [ 1.47146e-005 ]
3074 : [ 1.49233e-005 ]
3075 : [ 1.1641e-005  ]
3076 : [ 1.19059e-005 ]
3077 : [ 1.08397e-005 ]
3078 : [ 1.08716e-005 ]
3079 : [ 1.49198e-005 ]
3080 : [ 1.12644e-005 ]
3081 : [ 1.51793e-005 ]
3082 : [ 1.43375e-005 ]
3083 : [ 1.03351e-005 ]
3084 : [ 1.3745e-005  ]
3085 : [ 1.45748e-005 ]
3086 : [ 1.47793e-005 ]
3087 : [ 1.44863e-005 ]
3088 : [ 1.49281e-005 ]
3089 : [ 1.50172e-005 ]
3090 : [ 1.41784e-005 ]
3091 : [ 1.17244e-005 ]
3092 : [ 1.385e-005   ]
3093 : [ 1.37581e-005 ]
3094 : [ 1.31825e-005 ]
3095 : [ 1.23515e-005 ]
3096 : [ 1.44328e-005 ]
3097 : [ 1.46069e-005 ]
3098 : [ 1.39736e-005 ]
3099 : [ 1.11349e-005 ]
3100 : [ 1.03034e-005 ]
3101 : [ 1.39716e-005 ]
3102 : [ 1.53415e-005 ]
3103 : [ 1.50615e-005 ]
3104 : [ 1.49247e-005 ]
3105 : [ 1.18122e-005 ]
3106 : [ 1.42428e-005 ]
3107 : [ 1.56332e-005 ]
3108 : [ 1.2959e-005  ]
3109 : [ 1.36576e-005 ]
3110 : [ 1.46478e-005 ]
3111 : [ 1.13959e-005 ]
3112 : [ 1.33888e-005 ]
3113 : [ 1.09164e-005 ]
3114 : [ 1.06292e-005 ]
3115 : [ 1.20243e-005 ]
3116 : [ 1.03218e-005 ]
3117 : [ 1.38286e-005 ]
3118 : [ 1.4255e-005  ]
3119 : [ 1.38551e-005 ]
3120 : [ 1.42861e-005 ]
3121 : [ 1.08057e-005 ]
3122 : [ 1.49883e-005 ]
3123 : [ 1.29684e-005 ]
3124 : [ 1.48743e-005 ]
3125 : [ 1.3527e-005  ]
3126 : [ 1.47933e-005 ]
3127 : [ 1.25466e-005 ]
3128 : [ 1.49423e-005 ]
3129 : [ 1.47165e-005 ]
3130 : [ 1.4752e-005  ]
3131 : [ 1.50546e-005 ]
3132 : [ 1.38271e-005 ]
3133 : [ 1.37053e-005 ]
3134 : [ 1.44652e-005 ]
3135 : [ 1.38198e-005 ]
3136 : [ 1.43511e-005 ]
3137 : [ 1.52198e-005 ]
3138 : [ 1.21905e-005 ]
3139 : [ 1.32933e-005 ]
3140 : [ 1.52821e-005 ]
3141 : [ 1.49015e-005 ]
3142 : [ 1.4832e-005  ]
3143 : [ 1.52465e-005 ]
3144 : [ 1.46749e-005 ]
3145 : [ 1.50965e-005 ]
3146 : [ 1.3303e-005  ]
3147 : [ 1.21091e-005 ]
3148 : [ 1.13741e-005 ]
3149 : [ 1.32762e-005 ]
3150 : [ 1.50087e-005 ]
3151 : [ 1.42106e-005 ]
3152 : [ 1.48887e-005 ]
3153 : [ 1.28492e-005 ]
3154 : [ 1.03753e-005 ]
3155 : [ 1.36717e-005 ]
3156 : [ 1.22476e-005 ]
3157 : [ 1.41945e-005 ]
3158 : [ 1.07412e-005 ]
3159 : [ 1.34227e-005 ]
3160 : [ 1.41765e-005 ]
3161 : [ 1.28515e-005 ]
3162 : [ 1.4563e-005  ]
3163 : [ 1.4124e-005  ]
3164 : [ 1.3255e-005  ]
3165 : [ 1.30172e-005 ]
3166 : [ 1.18928e-005 ]
3167 : [ 1.33739e-005 ]
3168 : [ 1.25794e-005 ]
3169 : [ 1.44417e-005 ]
3170 : [ 1.37897e-005 ]
3171 : [ 1.35058e-005 ]
3172 : [ 1.48642e-005 ]
3173 : [ 1.36469e-005 ]
3174 : [ 1.35495e-005 ]
3175 : [ 1.47214e-005 ]
3176 : [ 1.48513e-005 ]
3177 : [ 1.24235e-005 ]
3178 : [ 1.3529e-005  ]
3179 : [ 1.40536e-005 ]
3180 : [ 1.37368e-005 ]
3181 : [ 1.05532e-005 ]
3182 : [ 1.23645e-005 ]
3183 : [ 1.24939e-005 ]
3184 : [ 1.20004e-005 ]
3185 : [ 1.2409e-005  ]
3186 : [ 1.40595e-005 ]
3187 : [ 1.12065e-005 ]
3188 : [ 1.48353e-005 ]
3189 : [ 1.03987e-005 ]
3190 : [ 1.46987e-005 ]
3191 : [ 1.50615e-005 ]
3192 : [ 1.36579e-005 ]
3193 : [ 1.36195e-005 ]
3194 : [ 1.27863e-005 ]
3195 : [ 1.31119e-005 ]
3196 : [ 1.05637e-005 ]
3197 : [ 1.46337e-005 ]
3198 : [ 1.3684e-005  ]
3199 : [ 1.43736e-005 ]
3200 : [ 1.20556e-005 ]
3201 : [ 1.38649e-005 ]
3202 : [ 1.36353e-005 ]
3203 : [ 1.19459e-005 ]
3204 : [ 1.11826e-005 ]
3205 : [ 1.51621e-005 ]
3206 : [ 1.42096e-005 ]
3207 : [ 1.42006e-005 ]
3208 : [ 1.42969e-005 ]
3209 : [ 1.37329e-005 ]
3210 : [ 1.4316e-005  ]
3211 : [ 1.216e-005   ]
3212 : [ 1.08861e-005 ]
3213 : [ 1.38695e-005 ]
3214 : [ 1.24355e-005 ]
3215 : [ 1.26516e-005 ]
3216 : [ 1.47439e-005 ]
3217 : [ 1.20856e-005 ]
3218 : [ 1.32949e-005 ]
3219 : [ 1.22574e-005 ]
3220 : [ 1.10111e-005 ]
3221 : [ 1.32472e-005 ]
3222 : [ 1.04255e-005 ]
3223 : [ 1.54008e-005 ]
3224 : [ 1.33149e-005 ]
3225 : [ 1.43589e-005 ]
3226 : [ 1.12799e-005 ]
3227 : [ 1.1955e-005  ]
3228 : [ 1.39011e-005 ]
3229 : [ 1.47023e-005 ]
3230 : [ 1.47124e-005 ]
3231 : [ 1.48416e-005 ]
3232 : [ 1.33269e-005 ]
3233 : [ 1.42676e-005 ]
3234 : [ 1.50375e-005 ]
3235 : [ 1.41536e-005 ]
3236 : [ 1.48881e-005 ]
3237 : [ 1.50493e-005 ]
3238 : [ 1.50294e-005 ]
3239 : [ 1.15126e-005 ]
3240 : [ 1.14055e-005 ]
3241 : [ 1.47031e-005 ]
3242 : [ 1.08302e-005 ]
3243 : [ 1.44003e-005 ]
3244 : [ 1.08997e-005 ]
3245 : [ 1.139e-005   ]
3246 : [ 1.40701e-005 ]
3247 : [ 1.35618e-005 ]
3248 : [ 1.26186e-005 ]
3249 : [ 1.27992e-005 ]
3250 : [ 1.42369e-005 ]
3251 : [ 9.89522e-006 ]
3252 : [ 1.03552e-005 ]
3253 : [ 1.44794e-005 ]
3254 : [ 1.06051e-005 ]
3255 : [ 1.26788e-005 ]
3256 : [ 1.4105e-005  ]
3257 : [ 1.18693e-005 ]
3258 : [ 1.4112e-005  ]
3259 : [ 1.45881e-005 ]
3260 : [ 1.45478e-005 ]
3261 : [ 1.4204e-005  ]
3262 : [ 1.34193e-005 ]
3263 : [ 1.48758e-005 ]
3264 : [ 1.46147e-005 ]
3265 : [ 1.18339e-005 ]
3266 : [ 1.38061e-005 ]
3267 : [ 1.18155e-005 ]
3268 : [ 1.41611e-005 ]
3269 : [ 1.19682e-005 ]
3270 : [ 1.33295e-005 ]
3271 : [ 1.43665e-005 ]
3272 : [ 1.13133e-005 ]
3273 : [ 1.39579e-005 ]
3274 : [ 1.50856e-005 ]
3275 : [ 1.18459e-005 ]
3276 : [ 1.03811e-005 ]
3277 : [ 1.38484e-005 ]
3278 : [ 1.44833e-005 ]
3279 : [ 1.10426e-005 ]
3280 : [ 1.37573e-005 ]
3281 : [ 1.30896e-005 ]
3282 : [ 1.53162e-005 ]
3283 : [ 1.46737e-005 ]
3284 : [ 1.48998e-005 ]
3285 : [ 1.48054e-005 ]
3286 : [ 1.05155e-005 ]
3287 : [ 1.2622e-005  ]
3288 : [ 1.24335e-005 ]
3289 : [ 1.33972e-005 ]
3290 : [ 1.30125e-005 ]
3291 : [ 1.25243e-005 ]
3292 : [ 1.07035e-005 ]
3293 : [ 1.36242e-005 ]
3294 : [ 1.46655e-005 ]
3295 : [ 1.5032e-005  ]
3296 : [ 1.24986e-005 ]
3297 : [ 1.45002e-005 ]
3298 : [ 1.37698e-005 ]
3299 : [ 1.43923e-005 ]
3300 : [ 1.47008e-005 ]
3301 : [ 1.46724e-005 ]
3302 : [ 1.38179e-005 ]
3303 : [ 1.46021e-005 ]
3304 : [ 1.12062e-005 ]
3305 : [ 1.5022e-005  ]
3306 : [ 1.24607e-005 ]
3307 : [ 1.47387e-005 ]
3308 : [ 1.24284e-005 ]
3309 : [ 1.01186e-005 ]
3310 : [ 1.04642e-005 ]
3311 : [ 1.27554e-005 ]
3312 : [ 1.08514e-005 ]
3313 : [ 1.22939e-005 ]
3314 : [ 1.32896e-005 ]
3315 : [ 1.4738e-005  ]
3316 : [ 1.31168e-005 ]
3317 : [ 1.47424e-005 ]
3318 : [ 1.31472e-005 ]
3319 : [ 1.46663e-005 ]
3320 : [ 1.28565e-005 ]
3321 : [ 1.50883e-005 ]
3322 : [ 1.36795e-005 ]
3323 : [ 1.4891e-005  ]
3324 : [ 1.48328e-005 ]
3325 : [ 1.21578e-005 ]
3326 : [ 1.53558e-005 ]
3327 : [ 1.48104e-005 ]
3328 : [ 1.49881e-005 ]
3329 : [ 1.35997e-005 ]
3330 : [ 1.40015e-005 ]
3331 : [ 1.33737e-005 ]
3332 : [ 1.30811e-005 ]
3333 : [ 1.05324e-005 ]
3334 : [ 1.11119e-005 ]
3335 : [ 1.38214e-005 ]
3336 : [ 1.49963e-005 ]
3337 : [ 1.54074e-005 ]
3338 : [ 1.21956e-005 ]
3339 : [ 1.41226e-005 ]
3340 : [ 1.50874e-005 ]
3341 : [ 1.33576e-005 ]
3342 : [ 1.46825e-005 ]
3343 : [ 1.12003e-005 ]
3344 : [ 1.49763e-005 ]
3345 : [ 1.28183e-005 ]
3346 : [ 1.51541e-005 ]
3347 : [ 1.30582e-005 ]
3348 : [ 1.36046e-005 ]
3349 : [ 1.481e-005   ]
3350 : [ 1.13077e-005 ]
3351 : [ 1.24795e-005 ]
3352 : [ 1.40629e-005 ]
3353 : [ 1.15467e-005 ]
3354 : [ 1.34676e-005 ]
3355 : [ 1.47726e-005 ]
3356 : [ 1.39878e-005 ]
3357 : [ 1.47191e-005 ]
3358 : [ 1.51777e-005 ]
3359 : [ 1.50721e-005 ]
3360 : [ 1.43809e-005 ]
3361 : [ 1.46343e-005 ]
3362 : [ 1.26199e-005 ]
3363 : [ 1.47926e-005 ]
3364 : [ 1.25831e-005 ]
3365 : [ 1.22555e-005 ]
3366 : [ 1.49778e-005 ]
3367 : [ 1.17483e-005 ]
3368 : [ 1.48689e-005 ]
3369 : [ 1.3672e-005  ]
3370 : [ 1.22663e-005 ]
3371 : [ 1.15527e-005 ]
3372 : [ 1.49503e-005 ]
3373 : [ 1.46562e-005 ]
3374 : [ 1.38343e-005 ]
3375 : [ 1.34141e-005 ]
3376 : [ 1.47485e-005 ]
3377 : [ 1.5001e-005  ]
3378 : [ 1.42302e-005 ]
3379 : [ 1.46707e-005 ]
3380 : [ 1.29466e-005 ]
3381 : [ 1.23736e-005 ]
3382 : [ 1.06384e-005 ]
3383 : [ 1.10109e-005 ]
3384 : [ 1.14212e-005 ]
3385 : [ 1.43525e-005 ]
3386 : [ 1.44393e-005 ]
3387 : [ 1.48408e-005 ]
3388 : [ 1.23996e-005 ]
3389 : [ 1.46818e-005 ]
3390 : [ 1.50455e-005 ]
3391 : [ 1.36978e-005 ]
3392 : [ 1.28408e-005 ]
3393 : [ 1.43535e-005 ]
3394 : [ 1.28465e-005 ]
3395 : [ 1.47422e-005 ]
3396 : [ 1.41171e-005 ]
3397 : [ 1.49804e-005 ]
3398 : [ 1.10162e-005 ]
3399 : [ 1.48904e-005 ]
3400 : [ 1.34922e-005 ]
3401 : [ 1.40283e-005 ]
3402 : [ 1.4809e-005  ]
3403 : [ 1.29504e-005 ]
3404 : [ 1.18365e-005 ]
3405 : [ 1.23874e-005 ]
3406 : [ 1.35591e-005 ]
3407 : [ 1.22588e-005 ]
3408 : [ 1.4386e-005  ]
3409 : [ 1.16122e-005 ]
3410 : [ 1.5021e-005  ]
3411 : [ 1.44159e-005 ]
3412 : [ 1.43312e-005 ]
3413 : [ 1.26993e-005 ]
3414 : [ 1.16219e-005 ]
3415 : [ 1.50794e-005 ]
3416 : [ 1.40877e-005 ]
3417 : [ 1.42567e-005 ]
3418 : [ 1.3607e-005  ]
3419 : [ 1.13791e-005 ]
3420 : [ 1.44005e-005 ]
3421 : [ 1.51236e-005 ]
3422 : [ 1.17964e-005 ]
3423 : [ 1.13467e-005 ]
3424 : [ 1.18427e-005 ]
3425 : [ 1.12479e-005 ]
3426 : [ 1.13333e-005 ]
3427 : [ 1.32568e-005 ]
3428 : [ 1.43746e-005 ]
3429 : [ 1.00125e-005 ]
3430 : [ 1.40616e-005 ]
3431 : [ 1.13452e-005 ]
3432 : [ 1.29579e-005 ]
3433 : [ 1.51161e-005 ]
3434 : [ 1.46455e-005 ]
3435 : [ 1.20513e-005 ]
3436 : [ 1.36537e-005 ]
3437 : [ 1.23878e-005 ]
3438 : [ 1.16261e-005 ]
3439 : [ 1.53426e-005 ]
3440 : [ 1.0965e-005  ]
3441 : [ 1.44156e-005 ]
3442 : [ 1.2444e-005  ]
3443 : [ 1.271e-005   ]
3444 : [ 1.27813e-005 ]
3445 : [ 1.21034e-005 ]
3446 : [ 1.35891e-005 ]
3447 : [ 1.41467e-005 ]
3448 : [ 1.3267e-005  ]
3449 : [ 1.39109e-005 ]
3450 : [ 1.49032e-005 ]
3451 : [ 1.41773e-005 ]
3452 : [ 1.30495e-005 ]
3453 : [ 1.2502e-005  ]
3454 : [ 1.46991e-005 ]
3455 : [ 1.2996e-005  ]
3456 : [ 1.33124e-005 ]
3457 : [ 1.50338e-005 ]
3458 : [ 1.48399e-005 ]
3459 : [ 1.4672e-005  ]
3460 : [ 1.12733e-005 ]
3461 : [ 1.35722e-005 ]
3462 : [ 1.34156e-005 ]
3463 : [ 1.47965e-005 ]
3464 : [ 1.21263e-005 ]
3465 : [ 1.38312e-005 ]
3466 : [ 1.20255e-005 ]
3467 : [ 1.44697e-005 ]
3468 : [ 9.85618e-006 ]
3469 : [ 1.27745e-005 ]
3470 : [ 1.38285e-005 ]
3471 : [ 1.4679e-005  ]
3472 : [ 1.4923e-005  ]
3473 : [ 1.48902e-005 ]
3474 : [ 1.41783e-005 ]
3475 : [ 1.45307e-005 ]
3476 : [ 1.31658e-005 ]
3477 : [ 1.42918e-005 ]
3478 : [ 1.11434e-005 ]
3479 : [ 1.32311e-005 ]
3480 : [ 1.12313e-005 ]
3481 : [ 1.12726e-005 ]
3482 : [ 1.30388e-005 ]
3483 : [ 1.09469e-005 ]
3484 : [ 1.40734e-005 ]
3485 : [ 1.43475e-005 ]
3486 : [ 1.163e-005   ]
3487 : [ 1.46435e-005 ]
3488 : [ 1.44617e-005 ]
3489 : [ 1.16863e-005 ]
3490 : [ 1.29733e-005 ]
3491 : [ 1.19518e-005 ]
3492 : [ 1.37199e-005 ]
3493 : [ 1.09904e-005 ]
3494 : [ 1.38125e-005 ]
3495 : [ 1.07303e-005 ]
3496 : [ 1.3798e-005  ]
3497 : [ 1.15077e-005 ]
3498 : [ 1.49759e-005 ]
3499 : [ 1.50928e-005 ]
3500 : [ 1.43825e-005 ]
3501 : [ 1.42299e-005 ]
3502 : [ 1.41991e-005 ]
3503 : [ 1.45306e-005 ]
3504 : [ 1.50274e-005 ]
3505 : [ 1.29779e-005 ]
3506 : [ 1.26918e-005 ]
3507 : [ 1.45128e-005 ]
3508 : [ 1.48246e-005 ]
3509 : [ 1.3544e-005  ]
3510 : [ 1.25532e-005 ]
3511 : [ 1.07827e-005 ]
3512 : [ 1.47893e-005 ]
3513 : [ 1.45138e-005 ]
3514 : [ 1.08601e-005 ]
3515 : [ 1.27302e-005 ]
3516 : [ 1.17569e-005 ]
3517 : [ 1.3898e-005  ]
3518 : [ 1.48462e-005 ]
3519 : [ 1.12404e-005 ]
3520 : [ 1.11909e-005 ]
3521 : [ 1.48658e-005 ]
3522 : [ 1.50183e-005 ]
3523 : [ 1.17396e-005 ]
3524 : [ 1.41275e-005 ]
3525 : [ 1.23216e-005 ]
3526 : [ 1.24038e-005 ]
3527 : [ 1.18471e-005 ]
3528 : [ 1.34903e-005 ]
3529 : [ 1.3814e-005  ]
3530 : [ 1.28882e-005 ]
3531 : [ 1.43512e-005 ]
3532 : [ 1.4631e-005  ]
3533 : [ 1.41028e-005 ]
3534 : [ 1.47873e-005 ]
3535 : [ 1.43744e-005 ]
3536 : [ 1.15626e-005 ]
3537 : [ 1.11847e-005 ]
3538 : [ 1.51036e-005 ]
3539 : [ 1.04548e-005 ]
3540 : [ 1.18719e-005 ]
3541 : [ 1.09744e-005 ]
3542 : [ 1.25459e-005 ]
3543 : [ 1.53423e-005 ]
3544 : [ 1.43175e-005 ]
3545 : [ 1.45941e-005 ]
3546 : [ 1.48665e-005 ]
3547 : [ 1.2208e-005  ]
3548 : [ 1.39601e-005 ]
3549 : [ 1.23387e-005 ]
3550 : [ 1.50534e-005 ]
3551 : [ 1.10561e-005 ]
3552 : [ 1.32794e-005 ]
3553 : [ 1.01182e-005 ]
3554 : [ 1.37043e-005 ]
3555 : [ 1.48304e-005 ]
3556 : [ 1.36117e-005 ]
3557 : [ 1.45679e-005 ]
3558 : [ 1.31209e-005 ]
3559 : [ 1.48421e-005 ]
3560 : [ 1.25191e-005 ]
3561 : [ 1.40619e-005 ]
3562 : [ 1.45486e-005 ]
3563 : [ 1.39176e-005 ]
3564 : [ 1.47415e-005 ]
3565 : [ 1.29317e-005 ]
3566 : [ 1.47902e-005 ]
3567 : [ 1.5005e-005  ]
3568 : [ 1.32119e-005 ]
3569 : [ 1.40066e-005 ]
3570 : [ 1.24457e-005 ]
3571 : [ 1.2483e-005  ]
3572 : [ 1.1798e-005  ]
3573 : [ 1.34498e-005 ]
3574 : [ 1.31398e-005 ]
3575 : [ 1.45706e-005 ]
3576 : [ 1.26164e-005 ]
3577 : [ 1.45426e-005 ]
3578 : [ 1.33678e-005 ]
3579 : [ 1.49988e-005 ]
3580 : [ 1.36439e-005 ]
3581 : [ 1.47517e-005 ]
3582 : [ 1.38497e-005 ]
3583 : [ 1.48816e-005 ]
3584 : [ 1.2483e-005  ]
3585 : [ 1.47347e-005 ]
3586 : [ 1.14675e-005 ]
3587 : [ 1.16036e-005 ]
3588 : [ 1.13957e-005 ]
3589 : [ 1.48992e-005 ]
3590 : [ 1.44551e-005 ]
3591 : [ 1.04104e-005 ]
3592 : [ 1.19521e-005 ]
3593 : [ 1.2369e-005  ]
3594 : [ 1.4791e-005  ]
3595 : [ 1.44241e-005 ]
3596 : [ 1.07637e-005 ]
3597 : [ 1.47607e-005 ]
3598 : [ 1.29405e-005 ]
3599 : [ 1.41422e-005 ]
3600 : [ 1.51426e-005 ]
3601 : [ 1.17602e-005 ]
3602 : [ 1.41352e-005 ]
3603 : [ 1.21364e-005 ]
3604 : [ 1.47668e-005 ]
3605 : [ 1.43856e-005 ]
3606 : [ 1.43661e-005 ]
3607 : [ 1.49797e-005 ]
3608 : [ 1.36237e-005 ]
3609 : [ 1.12215e-005 ]
3610 : [ 1.35373e-005 ]
3611 : [ 1.36665e-005 ]
3612 : [ 1.36597e-005 ]
3613 : [ 1.46085e-005 ]
3614 : [ 1.25298e-005 ]
3615 : [ 1.50539e-005 ]
3616 : [ 1.40165e-005 ]
3617 : [ 1.53236e-005 ]
3618 : [ 1.17629e-005 ]
3619 : [ 1.19904e-005 ]
3620 : [ 1.0971e-005  ]
3621 : [ 1.38455e-005 ]
3622 : [ 1.11811e-005 ]
3623 : [ 1.26919e-005 ]
3624 : [ 1.11862e-005 ]
3625 : [ 1.43943e-005 ]
3626 : [ 1.1503e-005  ]
3627 : [ 1.50165e-005 ]
3628 : [ 1.42136e-005 ]
3629 : [ 1.12162e-005 ]
3630 : [ 1.38183e-005 ]
3631 : [ 1.40226e-005 ]
3632 : [ 1.0351e-005  ]
3633 : [ 1.30349e-005 ]
3634 : [ 1.25836e-005 ]
3635 : [ 1.08153e-005 ]
3636 : [ 1.16396e-005 ]
3637 : [ 1.05724e-005 ]
3638 : [ 1.47795e-005 ]
3639 : [ 1.48262e-005 ]
3640 : [ 1.48433e-005 ]
3641 : [ 1.48168e-005 ]
3642 : [ 1.33905e-005 ]
3643 : [ 1.4047e-005  ]
3644 : [ 1.17871e-005 ]
3645 : [ 1.50259e-005 ]
3646 : [ 1.20094e-005 ]
3647 : [ 1.4324e-005  ]
3648 : [ 1.50927e-005 ]
3649 : [ 1.47268e-005 ]
3650 : [ 1.24251e-005 ]
3651 : [ 1.13404e-005 ]
3652 : [ 1.51155e-005 ]
3653 : [ 1.42499e-005 ]
3654 : [ 1.11958e-005 ]
3655 : [ 1.45912e-005 ]
3656 : [ 1.37759e-005 ]
3657 : [ 1.43769e-005 ]
3658 : [ 1.3808e-005  ]
3659 : [ 1.17593e-005 ]
3660 : [ 1.5254e-005  ]
3661 : [ 1.18522e-005 ]
3662 : [ 1.34024e-005 ]
3663 : [ 1.33995e-005 ]
3664 : [ 1.45751e-005 ]
3665 : [ 1.50144e-005 ]
3666 : [ 1.45056e-005 ]
3667 : [ 1.41575e-005 ]
3668 : [ 1.30378e-005 ]
3669 : [ 1.44942e-005 ]
3670 : [ 1.4571e-005  ]
3671 : [ 1.37691e-005 ]
3672 : [ 1.1053e-005  ]
3673 : [ 1.45516e-005 ]
3674 : [ 1.51295e-005 ]
3675 : [ 1.41859e-005 ]
3676 : [ 1.33929e-005 ]
3677 : [ 1.43896e-005 ]
3678 : [ 1.51251e-005 ]
3679 : [ 1.45994e-005 ]
3680 : [ 1.43087e-005 ]
3681 : [ 1.41414e-005 ]
3682 : [ 1.40996e-005 ]
3683 : [ 1.37079e-005 ]
3684 : [ 1.41247e-005 ]
3685 : [ 1.35867e-005 ]
3686 : [ 1.35833e-005 ]
3687 : [ 1.43854e-005 ]
3688 : [ 1.42705e-005 ]
3689 : [ 1.50536e-005 ]
3690 : [ 1.11085e-005 ]
3691 : [ 1.47615e-005 ]
3692 : [ 1.24802e-005 ]
3693 : [ 1.455e-005   ]
3694 : [ 1.10751e-005 ]
3695 : [ 1.32448e-005 ]
3696 : [ 1.06973e-005 ]
3697 : [ 1.34133e-005 ]
3698 : [ 1.43615e-005 ]
3699 : [ 1.47505e-005 ]
3700 : [ 1.49029e-005 ]
3701 : [ 1.27002e-005 ]
3702 : [ 1.51336e-005 ]
3703 : [ 1.29842e-005 ]
3704 : [ 1.49999e-005 ]
3705 : [ 1.38342e-005 ]
3706 : [ 1.46417e-005 ]
3707 : [ 1.35982e-005 ]
3708 : [ 1.51039e-005 ]
3709 : [ 1.22294e-005 ]
3710 : [ 1.41862e-005 ]
3711 : [ 1.44329e-005 ]
3712 : [ 1.09784e-005 ]
3713 : [ 1.51279e-005 ]
3714 : [ 1.2907e-005  ]
3715 : [ 1.43609e-005 ]
3716 : [ 1.2096e-005  ]
3717 : [ 1.42423e-005 ]
3718 : [ 1.27462e-005 ]
3719 : [ 1.47586e-005 ]
3720 : [ 1.18601e-005 ]
3721 : [ 1.45536e-005 ]
3722 : [ 1.48747e-005 ]
3723 : [ 1.25778e-005 ]
3724 : [ 1.23616e-005 ]
3725 : [ 1.17936e-005 ]
3726 : [ 1.26414e-005 ]
3727 : [ 1.41054e-005 ]
3728 : [ 1.49264e-005 ]
3729 : [ 1.40409e-005 ]
3730 : [ 1.48571e-005 ]
3731 : [ 1.25689e-005 ]
3732 : [ 1.49713e-005 ]
3733 : [ 1.09327e-005 ]
3734 : [ 1.42102e-005 ]
3735 : [ 1.04041e-005 ]
3736 : [ 1.37368e-005 ]
3737 : [ 1.11616e-005 ]
3738 : [ 1.46617e-005 ]
3739 : [ 1.45813e-005 ]
3740 : [ 1.24032e-005 ]
3741 : [ 1.38783e-005 ]
3742 : [ 1.36649e-005 ]
3743 : [ 1.44359e-005 ]
3744 : [ 1.5211e-005  ]
3745 : [ 1.37999e-005 ]
3746 : [ 1.23378e-005 ]
3747 : [ 1.34075e-005 ]
3748 : [ 1.46339e-005 ]
3749 : [ 1.32834e-005 ]
3750 : [ 1.25351e-005 ]
3751 : [ 1.41854e-005 ]
3752 : [ 1.39026e-005 ]
3753 : [ 1.12945e-005 ]
3754 : [ 1.08124e-005 ]
3755 : [ 1.50833e-005 ]
3756 : [ 1.49201e-005 ]
3757 : [ 1.40361e-005 ]
3758 : [ 1.32431e-005 ]
3759 : [ 1.18139e-005 ]
3760 : [ 1.45342e-005 ]
3761 : [ 1.39978e-005 ]
3762 : [ 1.45841e-005 ]
3763 : [ 1.43402e-005 ]
3764 : [ 1.28141e-005 ]
3765 : [ 1.43508e-005 ]
3766 : [ 1.21837e-005 ]
3767 : [ 1.39326e-005 ]
3768 : [ 1.49503e-005 ]
3769 : [ 1.41903e-005 ]
3770 : [ 1.14661e-005 ]
3771 : [ 1.43082e-005 ]
3772 : [ 1.22483e-005 ]
3773 : [ 1.39146e-005 ]
3774 : [ 1.26034e-005 ]
3775 : [ 1.50675e-005 ]
3776 : [ 1.33813e-005 ]
3777 : [ 1.15982e-005 ]
3778 : [ 1.32733e-005 ]
3779 : [ 1.52338e-005 ]
3780 : [ 1.47998e-005 ]
3781 : [ 1.33435e-005 ]
3782 : [ 1.25322e-005 ]
3783 : [ 1.38582e-005 ]
3784 : [ 1.2086e-005  ]
3785 : [ 1.28642e-005 ]
3786 : [ 1.30279e-005 ]
3787 : [ 1.47009e-005 ]
3788 : [ 1.40913e-005 ]
3789 : [ 1.06436e-005 ]
3790 : [ 1.42309e-005 ]
3791 : [ 1.37381e-005 ]
3792 : [ 1.39476e-005 ]
3793 : [ 1.44207e-005 ]
3794 : [ 1.0123e-005  ]
3795 : [ 1.39769e-005 ]
3796 : [ 1.14242e-005 ]
3797 : [ 1.33699e-005 ]
3798 : [ 1.40721e-005 ]
3799 : [ 1.50965e-005 ]
3800 : [ 1.27879e-005 ]
3801 : [ 1.11707e-005 ]
3802 : [ 1.29696e-005 ]
3803 : [ 1.26139e-005 ]
3804 : [ 1.51631e-005 ]
3805 : [ 1.4571e-005  ]
3806 : [ 1.24483e-005 ]
3807 : [ 1.27866e-005 ]
3808 : [ 1.34492e-005 ]
3809 : [ 1.1972e-005  ]
3810 : [ 1.19966e-005 ]
3811 : [ 1.48071e-005 ]
3812 : [ 1.43815e-005 ]
3813 : [ 1.18502e-005 ]
3814 : [ 1.44162e-005 ]
3815 : [ 1.486e-005   ]
3816 : [ 1.06719e-005 ]
3817 : [ 1.27227e-005 ]
3818 : [ 1.48721e-005 ]
3819 : [ 1.44194e-005 ]
3820 : [ 1.21176e-005 ]
3821 : [ 1.48241e-005 ]
3822 : [ 1.52339e-005 ]
3823 : [ 1.46327e-005 ]
3824 : [ 1.42546e-005 ]
3825 : [ 1.3883e-005  ]
3826 : [ 1.17794e-005 ]
3827 : [ 1.25499e-005 ]
3828 : [ 1.30161e-005 ]
3829 : [ 1.20515e-005 ]
3830 : [ 1.20929e-005 ]
3831 : [ 1.30156e-005 ]
3832 : [ 1.36615e-005 ]
3833 : [ 1.52012e-005 ]
3834 : [ 1.49686e-005 ]
3835 : [ 1.12777e-005 ]
3836 : [ 1.50429e-005 ]
3837 : [ 1.41563e-005 ]
3838 : [ 1.40047e-005 ]
3839 : [ 1.49877e-005 ]
3840 : [ 1.47862e-005 ]
3841 : [ 1.53086e-005 ]
3842 : [ 1.18048e-005 ]
3843 : [ 1.43305e-005 ]
3844 : [ 1.42576e-005 ]
3845 : [ 1.4342e-005  ]
3846 : [ 1.39548e-005 ]
3847 : [ 1.22937e-005 ]
3848 : [ 1.41848e-005 ]
3849 : [ 1.50726e-005 ]
3850 : [ 1.24638e-005 ]
3851 : [ 1.13157e-005 ]
3852 : [ 1.48552e-005 ]
3853 : [ 1.52325e-005 ]
3854 : [ 1.41456e-005 ]
3855 : [ 1.37952e-005 ]
3856 : [ 1.469e-005   ]
3857 : [ 1.33455e-005 ]
3858 : [ 1.4481e-005  ]
3859 : [ 1.38864e-005 ]
3860 : [ 1.51502e-005 ]
3861 : [ 1.04977e-005 ]
3862 : [ 1.44147e-005 ]
3863 : [ 1.11453e-005 ]
3864 : [ 1.23971e-005 ]
3865 : [ 1.41691e-005 ]
3866 : [ 1.42098e-005 ]
3867 : [ 1.54366e-005 ]
3868 : [ 1.44748e-005 ]
3869 : [ 1.43222e-005 ]
3870 : [ 1.45926e-005 ]
3871 : [ 1.18891e-005 ]
3872 : [ 1.09445e-005 ]
3873 : [ 1.36822e-005 ]
3874 : [ 1.38617e-005 ]
3875 : [ 1.13269e-005 ]
3876 : [ 1.46511e-005 ]
3877 : [ 1.13169e-005 ]
3878 : [ 1.51319e-005 ]
3879 : [ 1.14558e-005 ]
3880 : [ 1.4853e-005  ]
3881 : [ 1.45867e-005 ]
3882 : [ 1.44328e-005 ]
3883 : [ 1.28474e-005 ]
3884 : [ 1.17751e-005 ]
3885 : [ 1.4792e-005  ]
3886 : [ 1.52137e-005 ]
3887 : [ 1.12546e-005 ]
3888 : [ 1.07039e-005 ]
3889 : [ 1.12274e-005 ]
3890 : [ 1.16776e-005 ]
3891 : [ 1.1334e-005  ]
3892 : [ 1.45997e-005 ]
3893 : [ 1.38208e-005 ]
3894 : [ 1.53784e-005 ]
3895 : [ 1.16019e-005 ]
3896 : [ 1.45774e-005 ]
3897 : [ 1.09057e-005 ]
3898 : [ 1.33857e-005 ]
3899 : [ 1.0744e-005  ]
3900 : [ 1.43983e-005 ]
3901 : [ 1.32382e-005 ]
3902 : [ 1.30177e-005 ]
3903 : [ 1.25297e-005 ]
3904 : [ 1.31234e-005 ]
3905 : [ 1.12037e-005 ]
3906 : [ 1.50013e-005 ]
3907 : [ 1.06389e-005 ]
3908 : [ 1.43785e-005 ]
3909 : [ 1.3709e-005  ]
3910 : [ 1.49658e-005 ]
3911 : [ 1.15176e-005 ]
3912 : [ 1.29835e-005 ]
3913 : [ 1.44226e-005 ]
3914 : [ 1.33293e-005 ]
3915 : [ 1.3121e-005  ]
3916 : [ 1.30024e-005 ]
3917 : [ 1.44504e-005 ]
3918 : [ 1.37009e-005 ]
3919 : [ 1.31367e-005 ]
3920 : [ 1.46861e-005 ]
3921 : [ 1.48829e-005 ]
3922 : [ 1.35763e-005 ]
3923 : [ 1.03067e-005 ]
3924 : [ 1.43745e-005 ]
3925 : [ 1.24043e-005 ]
3926 : [ 1.32259e-005 ]
3927 : [ 1.12345e-005 ]
3928 : [ 1.51507e-005 ]
3929 : [ 1.25194e-005 ]
3930 : [ 1.37904e-005 ]
3931 : [ 1.53994e-005 ]
3932 : [ 1.41736e-005 ]
3933 : [ 1.50562e-005 ]
3934 : [ 1.44279e-005 ]
3935 : [ 1.38678e-005 ]
3936 : [ 9.93007e-006 ]
3937 : [ 1.50808e-005 ]
3938 : [ 1.45668e-005 ]
3939 : [ 1.12372e-005 ]
3940 : [ 1.41143e-005 ]
3941 : [ 1.4825e-005  ]
3942 : [ 1.31931e-005 ]
3943 : [ 1.50322e-005 ]
3944 : [ 1.1438e-005  ]
3945 : [ 1.39453e-005 ]
3946 : [ 1.02382e-005 ]
3947 : [ 1.52052e-005 ]
3948 : [ 1.39733e-005 ]
3949 : [ 1.18791e-005 ]
3950 : [ 1.43502e-005 ]
3951 : [ 1.38246e-005 ]
3952 : [ 1.21726e-005 ]
3953 : [ 1.33394e-005 ]
3954 : [ 1.43023e-005 ]
3955 : [ 1.31093e-005 ]
3956 : [ 1.53134e-005 ]
3957 : [ 1.35052e-005 ]
3958 : [ 1.49419e-005 ]
3959 : [ 1.33994e-005 ]
3960 : [ 1.14617e-005 ]
3961 : [ 1.41631e-005 ]
3962 : [ 1.40743e-005 ]
3963 : [ 1.46568e-005 ]
3964 : [ 1.34832e-005 ]
3965 : [ 1.15205e-005 ]
3966 : [ 1.45671e-005 ]
3967 : [ 1.33776e-005 ]
3968 : [ 1.0744e-005  ]
3969 : [ 1.30244e-005 ]
3970 : [ 1.35025e-005 ]
3971 : [ 1.44341e-005 ]
3972 : [ 1.3663e-005  ]
3973 : [ 1.48526e-005 ]
3974 : [ 1.43728e-005 ]
3975 : [ 1.4103e-005  ]
3976 : [ 1.49553e-005 ]
3977 : [ 1.21322e-005 ]
3978 : [ 1.27903e-005 ]
3979 : [ 1.44563e-005 ]
3980 : [ 1.4863e-005  ]
3981 : [ 1.41896e-005 ]
3982 : [ 1.37653e-005 ]
3983 : [ 1.26298e-005 ]
3984 : [ 1.06971e-005 ]
3985 : [ 1.37662e-005 ]
3986 : [ 1.44788e-005 ]
3987 : [ 1.41203e-005 ]
3988 : [ 1.45505e-005 ]
3989 : [ 1.50492e-005 ]
3990 : [ 1.53224e-005 ]
3991 : [ 1.37698e-005 ]
3992 : [ 1.12472e-005 ]
3993 : [ 1.17919e-005 ]
3994 : [ 1.20263e-005 ]
3995 : [ 1.3778e-005  ]
3996 : [ 1.26959e-005 ]
3997 : [ 1.1297e-005  ]
3998 : [ 1.1002e-005  ]
3999 : [ 1.48205e-005 ]
4000 : [ 1.51015e-005 ]
4001 : [ 1.19689e-005 ]
4002 : [ 1.20414e-005 ]
4003 : [ 1.43471e-005 ]
4004 : [ 1.40488e-005 ]
4005 : [ 1.44743e-005 ]
4006 : [ 1.46569e-005 ]
4007 : [ 1.47496e-005 ]
4008 : [ 1.41785e-005 ]
4009 : [ 1.42465e-005 ]
4010 : [ 1.33894e-005 ]
4011 : [ 1.40385e-005 ]
4012 : [ 1.47525e-005 ]
4013 : [ 1.45647e-005 ]
4014 : [ 1.43472e-005 ]
4015 : [ 1.52667e-005 ]
4016 : [ 1.09575e-005 ]
4017 : [ 1.48042e-005 ]
4018 : [ 1.44548e-005 ]
4019 : [ 1.28184e-005 ]
4020 : [ 1.15885e-005 ]
4021 : [ 1.54749e-005 ]
4022 : [ 1.13029e-005 ]
4023 : [ 1.45954e-005 ]
4024 : [ 1.26957e-005 ]
4025 : [ 1.41468e-005 ]
4026 : [ 1.48101e-005 ]
4027 : [ 1.28629e-005 ]
4028 : [ 1.10085e-005 ]
4029 : [ 1.33893e-005 ]
4030 : [ 1.53976e-005 ]
4031 : [ 1.46003e-005 ]
4032 : [ 1.32831e-005 ]
4033 : [ 1.37447e-005 ]
4034 : [ 1.50368e-005 ]
4035 : [ 1.47422e-005 ]
4036 : [ 1.51331e-005 ]
4037 : [ 1.33048e-005 ]
4038 : [ 1.4567e-005  ]
4039 : [ 1.49862e-005 ]
4040 : [ 1.54501e-005 ]
4041 : [ 1.34609e-005 ]
4042 : [ 1.01082e-005 ]
4043 : [ 1.49956e-005 ]
4044 : [ 1.14559e-005 ]
4045 : [ 1.37441e-005 ]
4046 : [ 1.40979e-005 ]
4047 : [ 1.48815e-005 ]
4048 : [ 1.46773e-005 ]
4049 : [ 1.42841e-005 ]
4050 : [ 1.46012e-005 ]
4051 : [ 1.3396e-005  ]
4052 : [ 1.09296e-005 ]
4053 : [ 1.47384e-005 ]
4054 : [ 1.33992e-005 ]
4055 : [ 1.32027e-005 ]
4056 : [ 1.41182e-005 ]
4057 : [ 1.48754e-005 ]
4058 : [ 1.54804e-005 ]
4059 : [ 1.46008e-005 ]
4060 : [ 1.44672e-005 ]
4061 : [ 1.50672e-005 ]
4062 : [ 1.36362e-005 ]
4063 : [ 1.38128e-005 ]
4064 : [ 1.0618e-005  ]
4065 : [ 1.48012e-005 ]
4066 : [ 1.35503e-005 ]
4067 : [ 1.49043e-005 ]
4068 : [ 1.25869e-005 ]
4069 : [ 1.23608e-005 ]
4070 : [ 1.44821e-005 ]
4071 : [ 1.32867e-005 ]
4072 : [ 1.16629e-005 ]
4073 : [ 1.39804e-005 ]
4074 : [ 1.32532e-005 ]
4075 : [ 1.22836e-005 ]
4076 : [ 1.4831e-005  ]
4077 : [ 1.4386e-005  ]
4078 : [ 1.43796e-005 ]
4079 : [ 1.41384e-005 ]
4080 : [ 1.53028e-005 ]
4081 : [ 1.45715e-005 ]
4082 : [ 1.29631e-005 ]
4083 : [ 1.37418e-005 ]
4084 : [ 1.46086e-005 ]
4085 : [ 1.41108e-005 ]
4086 : [ 1.48254e-005 ]
4087 : [ 1.23637e-005 ]
4088 : [ 1.32674e-005 ]
4089 : [ 1.23575e-005 ]
4090 : [ 1.35868e-005 ]
4091 : [ 1.08983e-005 ]
4092 : [ 1.23662e-005 ]
4093 : [ 1.46582e-005 ]
4094 : [ 1.22735e-005 ]
4095 : [ 1.51174e-005 ]
4096 : [ 1.38644e-005 ]
4097 : [ 1.37546e-005 ]
4098 : [ 1.40574e-005 ]
4099 : [ 1.10096e-005 ]
4100 : [ 1.34694e-005 ]
4101 : [ 1.20916e-005 ]
4102 : [ 1.24509e-005 ]
4103 : [ 1.50851e-005 ]
4104 : [ 1.04121e-005 ]
4105 : [ 1.37152e-005 ]
4106 : [ 1.39374e-005 ]
4107 : [ 1.22336e-005 ]
4108 : [ 1.24884e-005 ]
4109 : [ 1.10411e-005 ]
4110 : [ 1.4214e-005  ]
4111 : [ 1.05514e-005 ]
4112 : [ 1.46065e-005 ]
4113 : [ 1.10759e-005 ]
4114 : [ 1.29341e-005 ]
4115 : [ 1.50212e-005 ]
4116 : [ 1.48352e-005 ]
4117 : [ 1.50276e-005 ]
4118 : [ 1.42135e-005 ]
4119 : [ 1.43555e-005 ]
4120 : [ 1.21009e-005 ]
4121 : [ 1.35314e-005 ]
4122 : [ 1.38182e-005 ]
4123 : [ 1.39561e-005 ]
4124 : [ 1.50895e-005 ]
4125 : [ 1.02791e-005 ]
4126 : [ 1.539e-005   ]
4127 : [ 1.23922e-005 ]
4128 : [ 1.50308e-005 ]
4129 : [ 1.49042e-005 ]
4130 : [ 1.48014e-005 ]
4131 : [ 1.4789e-005  ]
4132 : [ 1.32704e-005 ]
4133 : [ 1.15223e-005 ]
4134 : [ 1.02921e-005 ]
4135 : [ 1.14314e-005 ]
4136 : [ 1.02364e-005 ]
4137 : [ 1.18959e-005 ]
4138 : [ 1.24778e-005 ]
4139 : [ 1.11646e-005 ]
4140 : [ 1.15716e-005 ]
4141 : [ 1.49387e-005 ]
4142 : [ 1.3887e-005  ]
4143 : [ 1.06236e-005 ]
4144 : [ 1.22543e-005 ]
4145 : [ 1.44382e-005 ]
4146 : [ 1.16037e-005 ]
4147 : [ 1.52678e-005 ]
4148 : [ 1.23842e-005 ]
4149 : [ 1.26356e-005 ]
4150 : [ 1.24247e-005 ]
4151 : [ 1.30421e-005 ]
4152 : [ 1.15689e-005 ]
4153 : [ 1.08155e-005 ]
4154 : [ 1.40417e-005 ]
4155 : [ 1.48143e-005 ]
4156 : [ 1.08515e-005 ]
4157 : [ 1.00865e-005 ]
4158 : [ 1.36521e-005 ]
4159 : [ 1.33471e-005 ]
4160 : [ 1.46203e-005 ]
4161 : [ 1.36406e-005 ]
4162 : [ 1.06995e-005 ]
4163 : [ 1.50138e-005 ]
4164 : [ 1.52388e-005 ]
4165 : [ 1.48924e-005 ]
4166 : [ 1.45884e-005 ]
4167 : [ 1.09828e-005 ]
4168 : [ 1.43462e-005 ]
4169 : [ 1.07857e-005 ]
4170 : [ 1.39279e-005 ]
4171 : [ 1.10142e-005 ]
4172 : [ 1.21969e-005 ]
4173 : [ 1.1597e-005  ]
4174 : [ 1.47881e-005 ]
4175 : [ 1.43422e-005 ]
4176 : [ 1.47278e-005 ]
4177 : [ 1.42929e-005 ]
4178 : [ 1.22104e-005 ]
4179 : [ 1.20356e-005 ]
4180 : [ 1.35829e-005 ]
4181 : [ 1.42342e-005 ]
4182 : [ 1.47241e-005 ]
4183 : [ 1.50298e-005 ]
4184 : [ 1.50844e-005 ]
4185 : [ 1.15536e-005 ]
4186 : [ 1.48876e-005 ]
4187 : [ 1.50801e-005 ]
4188 : [ 1.29465e-005 ]
4189 : [ 1.34739e-005 ]
4190 : [ 1.41131e-005 ]
4191 : [ 1.18909e-005 ]
4192 : [ 1.46545e-005 ]
4193 : [ 1.00338e-005 ]
4194 : [ 1.12658e-005 ]
4195 : [ 1.32647e-005 ]
4196 : [ 1.42526e-005 ]
4197 : [ 1.26396e-005 ]
4198 : [ 1.36518e-005 ]
4199 : [ 1.50254e-005 ]
4200 : [ 1.53081e-005 ]
4201 : [ 1.50418e-005 ]
4202 : [ 1.52839e-005 ]
4203 : [ 1.087e-005   ]
4204 : [ 1.34214e-005 ]
4205 : [ 1.3493e-005  ]
4206 : [ 1.13526e-005 ]
4207 : [ 1.32713e-005 ]
4208 : [ 1.4208e-005  ]
4209 : [ 1.0095e-005  ]
4210 : [ 1.26096e-005 ]
4211 : [ 1.47543e-005 ]
4212 : [ 1.38276e-005 ]
4213 : [ 1.40141e-005 ]
4214 : [ 1.48241e-005 ]
4215 : [ 1.40017e-005 ]
4216 : [ 1.4156e-005  ]
4217 : [ 1.34532e-005 ]
4218 : [ 1.4527e-005  ]
4219 : [ 1.27119e-005 ]
4220 : [ 1.14042e-005 ]
4221 : [ 1.35256e-005 ]
4222 : [ 1.13312e-005 ]
4223 : [ 1.18229e-005 ]
4224 : [ 1.24818e-005 ]
4225 : [ 1.3934e-005  ]
4226 : [ 1.0735e-005  ]
4227 : [ 1.35357e-005 ]
4228 : [ 1.44802e-005 ]
4229 : [ 1.4526e-005  ]
4230 : [ 1.37503e-005 ]
4231 : [ 1.43762e-005 ]
4232 : [ 1.44792e-005 ]
4233 : [ 1.29858e-005 ]
4234 : [ 1.19055e-005 ]
4235 : [ 1.30283e-005 ]
4236 : [ 1.49962e-005 ]
4237 : [ 1.44211e-005 ]
4238 : [ 1.27116e-005 ]
4239 : [ 1.26847e-005 ]
4240 : [ 1.33619e-005 ]
4241 : [ 1.26928e-005 ]
4242 : [ 1.43286e-005 ]
4243 : [ 1.49967e-005 ]
4244 : [ 1.29314e-005 ]
4245 : [ 1.39107e-005 ]
4246 : [ 1.07692e-005 ]
4247 : [ 1.40751e-005 ]
4248 : [ 1.49972e-005 ]
4249 : [ 1.47786e-005 ]
4250 : [ 1.29654e-005 ]
4251 : [ 1.43282e-005 ]
4252 : [ 1.51041e-005 ]
4253 : [ 1.28538e-005 ]
4254 : [ 1.49472e-005 ]
4255 : [ 1.33059e-005 ]
4256 : [ 1.44985e-005 ]
4257 : [ 1.4319e-005  ]
4258 : [ 1.09576e-005 ]
4259 : [ 1.44765e-005 ]
4260 : [ 1.45843e-005 ]
4261 : [ 1.38164e-005 ]
4262 : [ 1.26223e-005 ]
4263 : [ 1.1988e-005  ]
4264 : [ 1.1249e-005  ]
4265 : [ 1.45266e-005 ]
4266 : [ 1.499e-005   ]
4267 : [ 1.49522e-005 ]
4268 : [ 1.4538e-005  ]
4269 : [ 1.52951e-005 ]
4270 : [ 1.26103e-005 ]
4271 : [ 1.0734e-005  ]
4272 : [ 1.31615e-005 ]
4273 : [ 1.45271e-005 ]
4274 : [ 1.1141e-005  ]
4275 : [ 1.25222e-005 ]
4276 : [ 1.24149e-005 ]
4277 : [ 1.29582e-005 ]
4278 : [ 1.09742e-005 ]
4279 : [ 1.50178e-005 ]
4280 : [ 1.505e-005   ]
4281 : [ 1.44359e-005 ]
4282 : [ 1.38577e-005 ]
4283 : [ 1.40876e-005 ]
4284 : [ 1.18519e-005 ]
4285 : [ 1.22172e-005 ]
4286 : [ 1.07265e-005 ]
4287 : [ 1.4191e-005  ]
4288 : [ 1.18303e-005 ]
4289 : [ 1.24024e-005 ]
4290 : [ 1.40685e-005 ]
4291 : [ 1.31159e-005 ]
4292 : [ 1.46866e-005 ]
4293 : [ 1.3534e-005  ]
4294 : [ 1.14176e-005 ]
4295 : [ 1.44961e-005 ]
4296 : [ 1.12091e-005 ]
4297 : [ 1.29175e-005 ]
4298 : [ 1.50227e-005 ]
4299 : [ 1.23187e-005 ]
4300 : [ 1.11616e-005 ]
4301 : [ 1.25549e-005 ]
4302 : [ 1.20472e-005 ]
4303 : [ 1.26623e-005 ]
4304 : [ 1.45697e-005 ]
4305 : [ 1.04337e-005 ]
4306 : [ 1.36692e-005 ]
4307 : [ 1.49116e-005 ]
4308 : [ 1.26684e-005 ]
4309 : [ 1.43561e-005 ]
4310 : [ 1.35855e-005 ]
4311 : [ 1.48577e-005 ]
4312 : [ 1.49868e-005 ]
4313 : [ 1.27524e-005 ]
4314 : [ 1.40979e-005 ]
4315 : [ 1.113e-005   ]
4316 : [ 1.23251e-005 ]
4317 : [ 1.41505e-005 ]
4318 : [ 1.42068e-005 ]
4319 : [ 1.39947e-005 ]
4320 : [ 1.23333e-005 ]
4321 : [ 1.43589e-005 ]
4322 : [ 1.51426e-005 ]
4323 : [ 1.03138e-005 ]
4324 : [ 1.49475e-005 ]
4325 : [ 1.44539e-005 ]
4326 : [ 1.00695e-005 ]
4327 : [ 1.42753e-005 ]
4328 : [ 1.31097e-005 ]
4329 : [ 1.11785e-005 ]
4330 : [ 1.52107e-005 ]
4331 : [ 1.26197e-005 ]
4332 : [ 1.51421e-005 ]
4333 : [ 1.3709e-005  ]
4334 : [ 1.43594e-005 ]
4335 : [ 1.33109e-005 ]
4336 : [ 1.49647e-005 ]
4337 : [ 1.14191e-005 ]
4338 : [ 1.43224e-005 ]
4339 : [ 1.39683e-005 ]
4340 : [ 1.13949e-005 ]
4341 : [ 1.27885e-005 ]
4342 : [ 1.36466e-005 ]
4343 : [ 1.25368e-005 ]
4344 : [ 1.34186e-005 ]
4345 : [ 1.3301e-005  ]
4346 : [ 1.40359e-005 ]
4347 : [ 1.10507e-005 ]
4348 : [ 1.12417e-005 ]
4349 : [ 1.38243e-005 ]
4350 : [ 1.12647e-005 ]
4351 : [ 1.26693e-005 ]
4352 : [ 1.30855e-005 ]
4353 : [ 1.07551e-005 ]
4354 : [ 1.28358e-005 ]
4355 : [ 1.28711e-005 ]
4356 : [ 1.3741e-005  ]
4357 : [ 1.15958e-005 ]
4358 : [ 1.53697e-005 ]
4359 : [ 1.15709e-005 ]
4360 : [ 1.35981e-005 ]
4361 : [ 1.40213e-005 ]
4362 : [ 1.30653e-005 ]
4363 : [ 1.28225e-005 ]
4364 : [ 1.32721e-005 ]
4365 : [ 1.28204e-005 ]
4366 : [ 1.27217e-005 ]
4367 : [ 1.01623e-005 ]
4368 : [ 1.41192e-005 ]
4369 : [ 1.38602e-005 ]
4370 : [ 1.40836e-005 ]
4371 : [ 1.33891e-005 ]
4372 : [ 1.5197e-005  ]
4373 : [ 1.48262e-005 ]
4374 : [ 1.43352e-005 ]
4375 : [ 1.2728e-005  ]
4376 : [ 1.3935e-005  ]
4377 : [ 1.35075e-005 ]
4378 : [ 1.47725e-005 ]
4379 : [ 1.48045e-005 ]
4380 : [ 1.47136e-005 ]
4381 : [ 1.31118e-005 ]
4382 : [ 1.41327e-005 ]
4383 : [ 1.0932e-005  ]
4384 : [ 1.51227e-005 ]
4385 : [ 1.40159e-005 ]
4386 : [ 1.49894e-005 ]
4387 : [ 1.17465e-005 ]
4388 : [ 1.48055e-005 ]
4389 : [ 1.42163e-005 ]
4390 : [ 1.22786e-005 ]
4391 : [ 1.42783e-005 ]
4392 : [ 1.20899e-005 ]
4393 : [ 1.32604e-005 ]
4394 : [ 1.35501e-005 ]
4395 : [ 1.43823e-005 ]
4396 : [ 1.34395e-005 ]
4397 : [ 1.51042e-005 ]
4398 : [ 1.20557e-005 ]
4399 : [ 1.49841e-005 ]
4400 : [ 1.38713e-005 ]
4401 : [ 1.17491e-005 ]
4402 : [ 1.26948e-005 ]
4403 : [ 1.52231e-005 ]
4404 : [ 1.10691e-005 ]
4405 : [ 1.36565e-005 ]
4406 : [ 1.30409e-005 ]
4407 : [ 1.19401e-005 ]
4408 : [ 1.19868e-005 ]
4409 : [ 1.44914e-005 ]
4410 : [ 1.32617e-005 ]
4411 : [ 1.37347e-005 ]
4412 : [ 1.3038e-005  ]
4413 : [ 1.51568e-005 ]
4414 : [ 1.45301e-005 ]
4415 : [ 1.38384e-005 ]
4416 : [ 1.3333e-005  ]
4417 : [ 1.4004e-005  ]
4418 : [ 1.07969e-005 ]
4419 : [ 1.23439e-005 ]
4420 : [ 1.00645e-005 ]
4421 : [ 1.15807e-005 ]
4422 : [ 1.39511e-005 ]
4423 : [ 1.14586e-005 ]
4424 : [ 1.45197e-005 ]
4425 : [ 1.42229e-005 ]
4426 : [ 1.45434e-005 ]
4427 : [ 1.30128e-005 ]
4428 : [ 1.3508e-005  ]
4429 : [ 1.40781e-005 ]
4430 : [ 1.01347e-005 ]
4431 : [ 1.50299e-005 ]
4432 : [ 1.53084e-005 ]
4433 : [ 1.41158e-005 ]
4434 : [ 1.37458e-005 ]
4435 : [ 1.41434e-005 ]
4436 : [ 1.41005e-005 ]
4437 : [ 1.29355e-005 ]
4438 : [ 1.25986e-005 ]
4439 : [ 1.5255e-005  ]
4440 : [ 1.31436e-005 ]
4441 : [ 1.48248e-005 ]
4442 : [ 1.43569e-005 ]
4443 : [ 1.46893e-005 ]
4444 : [ 1.18681e-005 ]
4445 : [ 1.44616e-005 ]
4446 : [ 1.22676e-005 ]
4447 : [ 1.43709e-005 ]
4448 : [ 1.4654e-005  ]
4449 : [ 1.32722e-005 ]
4450 : [ 1.48141e-005 ]
4451 : [ 1.49105e-005 ]
4452 : [ 1.43023e-005 ]
4453 : [ 1.39762e-005 ]
4454 : [ 1.47687e-005 ]
4455 : [ 1.27997e-005 ]
4456 : [ 1.26139e-005 ]
4457 : [ 1.14345e-005 ]
4458 : [ 1.27e-005    ]
4459 : [ 1.497e-005   ]
4460 : [ 1.54198e-005 ]
4461 : [ 1.24199e-005 ]
4462 : [ 1.42676e-005 ]
4463 : [ 1.31979e-005 ]
4464 : [ 1.44243e-005 ]
4465 : [ 1.3835e-005  ]
4466 : [ 1.43238e-005 ]
4467 : [ 1.02543e-005 ]
4468 : [ 1.48953e-005 ]
4469 : [ 1.37626e-005 ]
4470 : [ 1.18857e-005 ]
4471 : [ 1.50975e-005 ]
4472 : [ 1.062e-005   ]
4473 : [ 1.15069e-005 ]
4474 : [ 1.21218e-005 ]
4475 : [ 1.27476e-005 ]
4476 : [ 1.09082e-005 ]
4477 : [ 1.22065e-005 ]
4478 : [ 1.45275e-005 ]
4479 : [ 1.47002e-005 ]
4480 : [ 1.24574e-005 ]
4481 : [ 1.35172e-005 ]
4482 : [ 1.46558e-005 ]
4483 : [ 1.40114e-005 ]
4484 : [ 1.33171e-005 ]
4485 : [ 1.10842e-005 ]
4486 : [ 1.23633e-005 ]
4487 : [ 1.18616e-005 ]
4488 : [ 1.42176e-005 ]
4489 : [ 1.31229e-005 ]
4490 : [ 1.06106e-005 ]
4491 : [ 1.32824e-005 ]
4492 : [ 1.24748e-005 ]
4493 : [ 1.26178e-005 ]
4494 : [ 1.46529e-005 ]
4495 : [ 1.41578e-005 ]
4496 : [ 1.15081e-005 ]
4497 : [ 1.51605e-005 ]
4498 : [ 1.1413e-005  ]
4499 : [ 1.44682e-005 ]
4500 : [ 1.37398e-005 ]
4501 : [ 1.33407e-005 ]
4502 : [ 1.09366e-005 ]
4503 : [ 1.48493e-005 ]
4504 : [ 1.41685e-005 ]
4505 : [ 1.44861e-005 ]
4506 : [ 1.4681e-005  ]
4507 : [ 1.45192e-005 ]
4508 : [ 1.19673e-005 ]
4509 : [ 1.4536e-005  ]
4510 : [ 1.32265e-005 ]
4511 : [ 1.1418e-005  ]
4512 : [ 1.39553e-005 ]
4513 : [ 1.24449e-005 ]
4514 : [ 1.45253e-005 ]
4515 : [ 1.50212e-005 ]
4516 : [ 1.34174e-005 ]
4517 : [ 1.48987e-005 ]
4518 : [ 1.41077e-005 ]
4519 : [ 1.37836e-005 ]
4520 : [ 1.40826e-005 ]
4521 : [ 1.19144e-005 ]
4522 : [ 1.39002e-005 ]
4523 : [ 1.48255e-005 ]
4524 : [ 1.52465e-005 ]
4525 : [ 1.08925e-005 ]
4526 : [ 1.35929e-005 ]
4527 : [ 1.39902e-005 ]
4528 : [ 1.07406e-005 ]
4529 : [ 1.39843e-005 ]
4530 : [ 1.37776e-005 ]
4531 : [ 1.50653e-005 ]
4532 : [ 1.41415e-005 ]
4533 : [ 1.3527e-005  ]
4534 : [ 1.50044e-005 ]
4535 : [ 1.27517e-005 ]
4536 : [ 1.45675e-005 ]
4537 : [ 1.44611e-005 ]
4538 : [ 1.34248e-005 ]
4539 : [ 1.35235e-005 ]
4540 : [ 1.48108e-005 ]
4541 : [ 1.43941e-005 ]
4542 : [ 1.45139e-005 ]
4543 : [ 1.2196e-005  ]
4544 : [ 1.2015e-005  ]
4545 : [ 1.48288e-005 ]
4546 : [ 1.47841e-005 ]
4547 : [ 1.48705e-005 ]
4548 : [ 1.35765e-005 ]
4549 : [ 1.48753e-005 ]
4550 : [ 1.19691e-005 ]
4551 : [ 1.14546e-005 ]
4552 : [ 1.43537e-005 ]
4553 : [ 1.17441e-005 ]
4554 : [ 1.4745e-005  ]
4555 : [ 1.50294e-005 ]
4556 : [ 1.4445e-005  ]
4557 : [ 1.20319e-005 ]
4558 : [ 1.29201e-005 ]
4559 : [ 1.46792e-005 ]
4560 : [ 1.51804e-005 ]
4561 : [ 1.44829e-005 ]
4562 : [ 1.38885e-005 ]
4563 : [ 1.37404e-005 ]
4564 : [ 1.26823e-005 ]
4565 : [ 1.09172e-005 ]
4566 : [ 1.02469e-005 ]
4567 : [ 1.50215e-005 ]
4568 : [ 1.14978e-005 ]
4569 : [ 1.4212e-005  ]
4570 : [ 1.27597e-005 ]
4571 : [ 1.30199e-005 ]
4572 : [ 1.22944e-005 ]
4573 : [ 1.23145e-005 ]
4574 : [ 1.48188e-005 ]
4575 : [ 1.12666e-005 ]
4576 : [ 1.48016e-005 ]
4577 : [ 1.4696e-005  ]
4578 : [ 1.49824e-005 ]
4579 : [ 1.37326e-005 ]
4580 : [ 1.09929e-005 ]
4581 : [ 1.15997e-005 ]
4582 : [ 1.43415e-005 ]
4583 : [ 1.21625e-005 ]
4584 : [ 1.30001e-005 ]
4585 : [ 1.25775e-005 ]
4586 : [ 1.47198e-005 ]
4587 : [ 1.18443e-005 ]
4588 : [ 1.23138e-005 ]
4589 : [ 1.18075e-005 ]
4590 : [ 1.34695e-005 ]
4591 : [ 1.32445e-005 ]
4592 : [ 1.17114e-005 ]
4593 : [ 1.31203e-005 ]
4594 : [ 1.39721e-005 ]
4595 : [ 1.30589e-005 ]
4596 : [ 1.20209e-005 ]
4597 : [ 1.50612e-005 ]
4598 : [ 1.49278e-005 ]
4599 : [ 1.05125e-005 ]
4600 : [ 1.33043e-005 ]
4601 : [ 1.47005e-005 ]
4602 : [ 1.37412e-005 ]
4603 : [ 1.28446e-005 ]
4604 : [ 1.43201e-005 ]
4605 : [ 1.23733e-005 ]
4606 : [ 1.50375e-005 ]
4607 : [ 1.10261e-005 ]
4608 : [ 1.18813e-005 ]
4609 : [ 1.42144e-005 ]
4610 : [ 1.37473e-005 ]
4611 : [ 1.03986e-005 ]
4612 : [ 1.42879e-005 ]
4613 : [ 1.43688e-005 ]
4614 : [ 1.20529e-005 ]
4615 : [ 1.15092e-005 ]
4616 : [ 1.29851e-005 ]
4617 : [ 1.308e-005   ]
4618 : [ 1.47649e-005 ]
4619 : [ 1.0887e-005  ]
4620 : [ 1.45594e-005 ]
4621 : [ 1.21196e-005 ]
4622 : [ 1.45197e-005 ]
4623 : [ 1.50197e-005 ]
4624 : [ 1.29988e-005 ]
4625 : [ 1.50234e-005 ]
4626 : [ 1.49011e-005 ]
4627 : [ 1.05918e-005 ]
4628 : [ 1.25669e-005 ]
4629 : [ 1.32753e-005 ]
4630 : [ 1.26288e-005 ]
4631 : [ 1.43874e-005 ]
4632 : [ 1.04e-005    ]
4633 : [ 1.4475e-005  ]
4634 : [ 1.25451e-005 ]
4635 : [ 1.47832e-005 ]
4636 : [ 1.16704e-005 ]
4637 : [ 1.48405e-005 ]
4638 : [ 1.12079e-005 ]
4639 : [ 1.39086e-005 ]
4640 : [ 1.24807e-005 ]
4641 : [ 1.40549e-005 ]
4642 : [ 1.49428e-005 ]
4643 : [ 1.45354e-005 ]
4644 : [ 1.20859e-005 ]
4645 : [ 1.38011e-005 ]
4646 : [ 1.22355e-005 ]
4647 : [ 1.06497e-005 ]
4648 : [ 1.36359e-005 ]
4649 : [ 1.50993e-005 ]
4650 : [ 1.40904e-005 ]
4651 : [ 1.07603e-005 ]
4652 : [ 1.13054e-005 ]
4653 : [ 1.50629e-005 ]
4654 : [ 1.22809e-005 ]
4655 : [ 1.23064e-005 ]
4656 : [ 1.32503e-005 ]
4657 : [ 1.09157e-005 ]
4658 : [ 1.50752e-005 ]
4659 : [ 1.06353e-005 ]
4660 : [ 1.04584e-005 ]
4661 : [ 1.35265e-005 ]
4662 : [ 1.15909e-005 ]
4663 : [ 1.30946e-005 ]
4664 : [ 1.28123e-005 ]
4665 : [ 1.35781e-005 ]
4666 : [ 1.36168e-005 ]
4667 : [ 1.26003e-005 ]
4668 : [ 1.43737e-005 ]
4669 : [ 1.34535e-005 ]
4670 : [ 1.11394e-005 ]
4671 : [ 1.27869e-005 ]
4672 : [ 1.47179e-005 ]
4673 : [ 1.37582e-005 ]
4674 : [ 1.52056e-005 ]
4675 : [ 1.20901e-005 ]
4676 : [ 1.43044e-005 ]
4677 : [ 1.08123e-005 ]
4678 : [ 1.42385e-005 ]
4679 : [ 1.40419e-005 ]
4680 : [ 1.43862e-005 ]
4681 : [ 1.50895e-005 ]
4682 : [ 1.42131e-005 ]
4683 : [ 1.50981e-005 ]
4684 : [ 1.41677e-005 ]
4685 : [ 1.50548e-005 ]
4686 : [ 1.48339e-005 ]
4687 : [ 1.35216e-005 ]
4688 : [ 1.45633e-005 ]
4689 : [ 1.34186e-005 ]
4690 : [ 1.14144e-005 ]
4691 : [ 1.48832e-005 ]
4692 : [ 1.51769e-005 ]
4693 : [ 1.49707e-005 ]
4694 : [ 1.38078e-005 ]
4695 : [ 1.409e-005   ]
4696 : [ 1.20836e-005 ]
4697 : [ 1.503e-005   ]
4698 : [ 1.33874e-005 ]
4699 : [ 1.13348e-005 ]
4700 : [ 1.42223e-005 ]
4701 : [ 1.47344e-005 ]
4702 : [ 1.39415e-005 ]
4703 : [ 1.35793e-005 ]
4704 : [ 1.49685e-005 ]
4705 : [ 1.3663e-005  ]
4706 : [ 1.28762e-005 ]
4707 : [ 1.41048e-005 ]
4708 : [ 1.47284e-005 ]
4709 : [ 1.29113e-005 ]
4710 : [ 1.41025e-005 ]
4711 : [ 1.28056e-005 ]
4712 : [ 1.46434e-005 ]
4713 : [ 1.34178e-005 ]
4714 : [ 1.46159e-005 ]
4715 : [ 1.46186e-005 ]
4716 : [ 1.30783e-005 ]
4717 : [ 1.46023e-005 ]
4718 : [ 1.25857e-005 ]
4719 : [ 1.46763e-005 ]
4720 : [ 1.25353e-005 ]
4721 : [ 1.27395e-005 ]
4722 : [ 1.30036e-005 ]
4723 : [ 1.50593e-005 ]
4724 : [ 1.34547e-005 ]
4725 : [ 1.4707e-005  ]
4726 : [ 1.35984e-005 ]
4727 : [ 1.43248e-005 ]
4728 : [ 1.48487e-005 ]
4729 : [ 1.41036e-005 ]
4730 : [ 1.2657e-005  ]
4731 : [ 1.50026e-005 ]
4732 : [ 1.48544e-005 ]
4733 : [ 1.50956e-005 ]
4734 : [ 1.41616e-005 ]
4735 : [ 1.09202e-005 ]
4736 : [ 1.48819e-005 ]
4737 : [ 1.27639e-005 ]
4738 : [ 1.40647e-005 ]
4739 : [ 1.27885e-005 ]
4740 : [ 1.19458e-005 ]
4741 : [ 1.51544e-005 ]
4742 : [ 1.26752e-005 ]
4743 : [ 1.14656e-005 ]
4744 : [ 1.47016e-005 ]
4745 : [ 1.09641e-005 ]
4746 : [ 1.31994e-005 ]
4747 : [ 1.4442e-005  ]
4748 : [ 1.09632e-005 ]
4749 : [ 1.52419e-005 ]
4750 : [ 1.43929e-005 ]
4751 : [ 1.51507e-005 ]
4752 : [ 1.49997e-005 ]
4753 : [ 1.357e-005   ]
4754 : [ 1.36557e-005 ]
4755 : [ 1.49229e-005 ]
4756 : [ 1.47764e-005 ]
4757 : [ 1.23618e-005 ]
4758 : [ 1.48489e-005 ]
4759 : [ 1.52396e-005 ]
4760 : [ 1.37594e-005 ]
4761 : [ 1.08743e-005 ]
4762 : [ 1.49692e-005 ]
4763 : [ 1.10483e-005 ]
4764 : [ 1.47624e-005 ]
4765 : [ 1.51483e-005 ]
4766 : [ 1.15041e-005 ]
4767 : [ 1.46987e-005 ]
4768 : [ 1.45072e-005 ]
4769 : [ 1.07148e-005 ]
4770 : [ 1.45795e-005 ]
4771 : [ 1.48737e-005 ]
4772 : [ 1.19646e-005 ]
4773 : [ 1.10544e-005 ]
4774 : [ 1.46685e-005 ]
4775 : [ 1.34837e-005 ]
4776 : [ 1.2981e-005  ]
4777 : [ 1.21301e-005 ]
4778 : [ 1.43766e-005 ]
4779 : [ 1.22927e-005 ]
4780 : [ 1.14122e-005 ]
4781 : [ 1.15544e-005 ]
4782 : [ 1.41911e-005 ]
4783 : [ 1.30513e-005 ]
4784 : [ 1.18677e-005 ]
4785 : [ 1.27531e-005 ]
4786 : [ 1.47498e-005 ]
4787 : [ 1.51811e-005 ]
4788 : [ 1.53835e-005 ]
4789 : [ 1.44201e-005 ]
4790 : [ 1.26673e-005 ]
4791 : [ 1.488e-005   ]
4792 : [ 1.27389e-005 ]
4793 : [ 1.43425e-005 ]
4794 : [ 1.54542e-005 ]
4795 : [ 1.48791e-005 ]
4796 : [ 1.35755e-005 ]
4797 : [ 1.45265e-005 ]
4798 : [ 1.44091e-005 ]
4799 : [ 1.2112e-005  ]
4800 : [ 1.51443e-005 ]
4801 : [ 1.2956e-005  ]
4802 : [ 1.2334e-005  ]
4803 : [ 1.20445e-005 ]
4804 : [ 1.1585e-005  ]
4805 : [ 1.4981e-005  ]
4806 : [ 1.29182e-005 ]
4807 : [ 1.4752e-005  ]
4808 : [ 1.41911e-005 ]
4809 : [ 1.53737e-005 ]
4810 : [ 1.12701e-005 ]
4811 : [ 1.45001e-005 ]
4812 : [ 1.26021e-005 ]
4813 : [ 1.52017e-005 ]
4814 : [ 1.07892e-005 ]
4815 : [ 1.37316e-005 ]
4816 : [ 1.50572e-005 ]
4817 : [ 1.46716e-005 ]
4818 : [ 1.35722e-005 ]
4819 : [ 1.21454e-005 ]
4820 : [ 1.32911e-005 ]
4821 : [ 1.40468e-005 ]
4822 : [ 1.29277e-005 ]
4823 : [ 1.37101e-005 ]
4824 : [ 1.26261e-005 ]
4825 : [ 1.4646e-005  ]
4826 : [ 1.34645e-005 ]
4827 : [ 1.4665e-005  ]
4828 : [ 1.50386e-005 ]
4829 : [ 1.44108e-005 ]
4830 : [ 1.47689e-005 ]
4831 : [ 1.34531e-005 ]
4832 : [ 1.34363e-005 ]
4833 : [ 1.32424e-005 ]
4834 : [ 1.19621e-005 ]
4835 : [ 1.38424e-005 ]
4836 : [ 1.37024e-005 ]
4837 : [ 1.16637e-005 ]
4838 : [ 1.35438e-005 ]
4839 : [ 1.48382e-005 ]
4840 : [ 1.52463e-005 ]
4841 : [ 1.41899e-005 ]
4842 : [ 1.37824e-005 ]
4843 : [ 1.42251e-005 ]
4844 : [ 1.427e-005   ]
4845 : [ 1.50031e-005 ]
4846 : [ 1.41085e-005 ]
4847 : [ 1.45108e-005 ]
4848 : [ 1.45406e-005 ]
4849 : [ 1.29934e-005 ]
4850 : [ 1.51471e-005 ]
4851 : [ 1.25264e-005 ]
4852 : [ 1.24621e-005 ]
4853 : [ 1.08455e-005 ]
4854 : [ 1.15396e-005 ]
4855 : [ 1.44011e-005 ]
4856 : [ 1.328e-005   ]
4857 : [ 1.16678e-005 ]
4858 : [ 1.37334e-005 ]
4859 : [ 1.43464e-005 ]
4860 : [ 1.25951e-005 ]
4861 : [ 1.32822e-005 ]
4862 : [ 1.14649e-005 ]
4863 : [ 1.31603e-005 ]
4864 : [ 1.27548e-005 ]
4865 : [ 1.42309e-005 ]
4866 : [ 1.35797e-005 ]
4867 : [ 1.47394e-005 ]
4868 : [ 1.24056e-005 ]
4869 : [ 1.48176e-005 ]
4870 : [ 1.21577e-005 ]
4871 : [ 1.55584e-005 ]
4872 : [ 1.26792e-005 ]
4873 : [ 1.38543e-005 ]
4874 : [ 1.37125e-005 ]
4875 : [ 1.41195e-005 ]
4876 : [ 1.47927e-005 ]
4877 : [ 1.33041e-005 ]
4878 : [ 1.40125e-005 ]
4879 : [ 1.35615e-005 ]
4880 : [ 1.43262e-005 ]
4881 : [ 1.38602e-005 ]
4882 : [ 1.18677e-005 ]
4883 : [ 1.4949e-005  ]
4884 : [ 1.10508e-005 ]
4885 : [ 1.04258e-005 ]
4886 : [ 1.35205e-005 ]
4887 : [ 1.12244e-005 ]
4888 : [ 1.54308e-005 ]
4889 : [ 1.43883e-005 ]
4890 : [ 1.44938e-005 ]
4891 : [ 1.4597e-005  ]
4892 : [ 1.44428e-005 ]
4893 : [ 1.23838e-005 ]
4894 : [ 1.15268e-005 ]
4895 : [ 1.49315e-005 ]
4896 : [ 1.45184e-005 ]
4897 : [ 1.54012e-005 ]
4898 : [ 1.16834e-005 ]
4899 : [ 1.4535e-005  ]
4900 : [ 1.26784e-005 ]
4901 : [ 1.39856e-005 ]
4902 : [ 1.49501e-005 ]
4903 : [ 1.24557e-005 ]
4904 : [ 1.42502e-005 ]
4905 : [ 1.02295e-005 ]
4906 : [ 1.47673e-005 ]
4907 : [ 1.45945e-005 ]
4908 : [ 1.44843e-005 ]
4909 : [ 1.43369e-005 ]
4910 : [ 1.37342e-005 ]
4911 : [ 1.43318e-005 ]
4912 : [ 1.36533e-005 ]
4913 : [ 1.16654e-005 ]
4914 : [ 1.48186e-005 ]
4915 : [ 1.47387e-005 ]
4916 : [ 1.03227e-005 ]
4917 : [ 1.4549e-005  ]
4918 : [ 1.46937e-005 ]
4919 : [ 1.20324e-005 ]
4920 : [ 1.10165e-005 ]
4921 : [ 1.26508e-005 ]
4922 : [ 1.37681e-005 ]
4923 : [ 1.19001e-005 ]
4924 : [ 1.07523e-005 ]
4925 : [ 1.12241e-005 ]
4926 : [ 1.44967e-005 ]
4927 : [ 1.07567e-005 ]
4928 : [ 1.45248e-005 ]
4929 : [ 1.22375e-005 ]
4930 : [ 1.32976e-005 ]
4931 : [ 1.48346e-005 ]
4932 : [ 1.49777e-005 ]
4933 : [ 1.39894e-005 ]
4934 : [ 1.13976e-005 ]
4935 : [ 1.38434e-005 ]
4936 : [ 1.4326e-005  ]
4937 : [ 1.44583e-005 ]
4938 : [ 1.48367e-005 ]
4939 : [ 1.39149e-005 ]
4940 : [ 1.46783e-005 ]
4941 : [ 1.52237e-005 ]
4942 : [ 1.31487e-005 ]
4943 : [ 1.46248e-005 ]
4944 : [ 1.41945e-005 ]
4945 : [ 1.44444e-005 ]
4946 : [ 1.0683e-005  ]
4947 : [ 1.17132e-005 ]
4948 : [ 1.50268e-005 ]
4949 : [ 1.0859e-005  ]
4950 : [ 1.32845e-005 ]
4951 : [ 1.35193e-005 ]
4952 : [ 1.02432e-005 ]
4953 : [ 1.37409e-005 ]
4954 : [ 1.50059e-005 ]
4955 : [ 1.45497e-005 ]
4956 : [ 1.39505e-005 ]
4957 : [ 1.50814e-005 ]
4958 : [ 1.09778e-005 ]
4959 : [ 1.32125e-005 ]
4960 : [ 1.11895e-005 ]
4961 : [ 1.48825e-005 ]
4962 : [ 1.50638e-005 ]
4963 : [ 1.39582e-005 ]
4964 : [ 1.33242e-005 ]
4965 : [ 1.04322e-005 ]
4966 : [ 1.50373e-005 ]
4967 : [ 1.16577e-005 ]
4968 : [ 1.56157e-005 ]
4969 : [ 1.42591e-005 ]
4970 : [ 1.54906e-005 ]
4971 : [ 1.14696e-005 ]
4972 : [ 1.15097e-005 ]
4973 : [ 1.25454e-005 ]
4974 : [ 1.23153e-005 ]
4975 : [ 1.39921e-005 ]
4976 : [ 1.48771e-005 ]
4977 : [ 1.0056e-005  ]
4978 : [ 1.4661e-005  ]
4979 : [ 1.35894e-005 ]
4980 : [ 1.4878e-005  ]
4981 : [ 1.4856e-005  ]
4982 : [ 1.44275e-005 ]
4983 : [ 1.11494e-005 ]
4984 : [ 1.41616e-005 ]
4985 : [ 1.06962e-005 ]
4986 : [ 1.4508e-005  ]
4987 : [ 1.49396e-005 ]
4988 : [ 1.44951e-005 ]
4989 : [ 1.36139e-005 ]
4990 : [ 1.45664e-005 ]
4991 : [ 1.31675e-005 ]
4992 : [ 1.35688e-005 ]
4993 : [ 1.45488e-005 ]
4994 : [ 1.47753e-005 ]
4995 : [ 1.31577e-005 ]
4996 : [ 1.24285e-005 ]
4997 : [ 1.52058e-005 ]
4998 : [ 1.06851e-005 ]
4999 : [ 1.46972e-005 ]
5000 : [ 1.43148e-005 ]
5001 : [ 1.48786e-005 ]
5002 : [ 1.10514e-005 ]
5003 : [ 1.33543e-005 ]
5004 : [ 1.3208e-005  ]
5005 : [ 1.35489e-005 ]
5006 : [ 1.48246e-005 ]
5007 : [ 1.50446e-005 ]
5008 : [ 1.39692e-005 ]
5009 : [ 1.05024e-005 ]
5010 : [ 1.3293e-005  ]
5011 : [ 1.12976e-005 ]
5012 : [ 1.16517e-005 ]
5013 : [ 1.14536e-005 ]
5014 : [ 1.04092e-005 ]
5015 : [ 1.51365e-005 ]
5016 : [ 1.44246e-005 ]
5017 : [ 1.06976e-005 ]
5018 : [ 1.09607e-005 ]
5019 : [ 1.55161e-005 ]
5020 : [ 1.35058e-005 ]
5021 : [ 1.04891e-005 ]
5022 : [ 1.22485e-005 ]
5023 : [ 1.24137e-005 ]
5024 : [ 1.43842e-005 ]
5025 : [ 1.44479e-005 ]
5026 : [ 1.19347e-005 ]
5027 : [ 1.50369e-005 ]
5028 : [ 1.10768e-005 ]
5029 : [ 1.36618e-005 ]
5030 : [ 1.22663e-005 ]
5031 : [ 1.26432e-005 ]
5032 : [ 1.34531e-005 ]
5033 : [ 1.54149e-005 ]
5034 : [ 1.48006e-005 ]
5035 : [ 1.12502e-005 ]
5036 : [ 1.40849e-005 ]
5037 : [ 1.31267e-005 ]
5038 : [ 1.24632e-005 ]
5039 : [ 1.526e-005   ]
5040 : [ 1.45462e-005 ]
5041 : [ 1.29387e-005 ]
5042 : [ 1.32669e-005 ]
5043 : [ 1.15764e-005 ]
5044 : [ 1.47136e-005 ]
5045 : [ 1.48198e-005 ]
5046 : [ 1.27664e-005 ]
5047 : [ 1.48329e-005 ]
5048 : [ 1.44434e-005 ]
5049 : [ 1.44707e-005 ]
5050 : [ 1.44954e-005 ]
5051 : [ 1.33075e-005 ]
5052 : [ 1.05577e-005 ]
5053 : [ 1.06291e-005 ]
5054 : [ 1.39551e-005 ]
5055 : [ 1.50007e-005 ]
5056 : [ 1.36779e-005 ]
5057 : [ 1.47491e-005 ]
5058 : [ 1.51234e-005 ]
5059 : [ 1.37368e-005 ]
5060 : [ 1.4463e-005  ]
5061 : [ 1.35012e-005 ]
5062 : [ 1.27619e-005 ]
5063 : [ 1.32982e-005 ]
5064 : [ 1.45206e-005 ]
5065 : [ 1.23225e-005 ]
5066 : [ 1.4856e-005  ]
5067 : [ 1.4496e-005  ]
5068 : [ 1.40602e-005 ]
5069 : [ 1.20044e-005 ]
5070 : [ 1.53144e-005 ]
5071 : [ 1.31942e-005 ]
5072 : [ 1.35117e-005 ]
5073 : [ 1.24556e-005 ]
5074 : [ 1.17607e-005 ]
5075 : [ 1.33001e-005 ]
5076 : [ 1.26259e-005 ]
5077 : [ 1.2397e-005  ]
5078 : [ 1.49676e-005 ]
5079 : [ 1.41918e-005 ]
5080 : [ 1.45835e-005 ]
5081 : [ 1.09111e-005 ]
5082 : [ 1.02034e-005 ]
5083 : [ 1.38985e-005 ]
5084 : [ 1.4619e-005  ]
5085 : [ 1.25498e-005 ]
5086 : [ 1.33276e-005 ]
5087 : [ 1.36751e-005 ]
5088 : [ 1.4088e-005  ]
5089 : [ 1.30694e-005 ]
5090 : [ 1.37206e-005 ]
5091 : [ 1.46941e-005 ]
5092 : [ 1.46408e-005 ]
5093 : [ 1.45511e-005 ]
5094 : [ 1.39896e-005 ]
5095 : [ 1.30588e-005 ]
5096 : [ 1.16273e-005 ]
5097 : [ 1.17305e-005 ]
5098 : [ 1.33676e-005 ]
5099 : [ 1.31748e-005 ]
5100 : [ 1.47472e-005 ]
5101 : [ 1.49603e-005 ]
5102 : [ 1.28736e-005 ]
5103 : [ 1.39675e-005 ]
5104 : [ 1.46733e-005 ]
5105 : [ 1.51998e-005 ]
5106 : [ 1.48458e-005 ]
5107 : [ 1.04988e-005 ]
5108 : [ 1.07126e-005 ]
5109 : [ 1.50329e-005 ]
5110 : [ 1.45666e-005 ]
5111 : [ 1.42286e-005 ]
5112 : [ 1.43556e-005 ]
5113 : [ 1.14017e-005 ]
5114 : [ 1.50275e-005 ]
5115 : [ 1.23666e-005 ]
5116 : [ 1.46747e-005 ]
5117 : [ 1.47391e-005 ]
5118 : [ 1.44688e-005 ]
5119 : [ 1.43324e-005 ]
5120 : [ 1.10258e-005 ]
5121 : [ 1.45235e-005 ]
5122 : [ 1.20129e-005 ]
5123 : [ 1.42881e-005 ]
5124 : [ 1.1151e-005  ]
5125 : [ 1.22725e-005 ]
5126 : [ 1.3851e-005  ]
5127 : [ 1.2055e-005  ]
5128 : [ 1.54082e-005 ]
5129 : [ 1.2149e-005  ]
5130 : [ 1.1345e-005  ]
5131 : [ 1.35026e-005 ]
5132 : [ 1.41576e-005 ]
5133 : [ 1.07228e-005 ]
5134 : [ 1.05144e-005 ]
5135 : [ 1.38897e-005 ]
5136 : [ 1.14916e-005 ]
5137 : [ 1.48928e-005 ]
5138 : [ 1.09427e-005 ]
5139 : [ 1.48626e-005 ]
5140 : [ 1.47965e-005 ]
5141 : [ 1.10628e-005 ]
5142 : [ 1.29163e-005 ]
5143 : [ 1.29965e-005 ]
5144 : [ 1.17454e-005 ]
5145 : [ 1.47113e-005 ]
5146 : [ 1.42323e-005 ]
5147 : [ 1.33707e-005 ]
5148 : [ 1.51172e-005 ]
5149 : [ 1.03423e-005 ]
5150 : [ 1.42096e-005 ]
5151 : [ 1.4822e-005  ]
5152 : [ 1.39765e-005 ]
5153 : [ 1.17854e-005 ]
5154 : [ 1.0917e-005  ]
5155 : [ 1.13866e-005 ]
5156 : [ 1.46873e-005 ]
5157 : [ 1.46391e-005 ]
5158 : [ 1.46636e-005 ]
5159 : [ 1.40034e-005 ]
5160 : [ 1.32358e-005 ]
5161 : [ 1.40212e-005 ]
5162 : [ 1.49735e-005 ]
5163 : [ 1.35216e-005 ]
5164 : [ 1.51788e-005 ]
5165 : [ 1.34972e-005 ]
5166 : [ 1.49052e-005 ]
5167 : [ 1.48964e-005 ]
5168 : [ 1.28903e-005 ]
5169 : [ 1.25503e-005 ]
5170 : [ 1.33072e-005 ]
5171 : [ 1.17713e-005 ]
5172 : [ 1.47628e-005 ]
5173 : [ 1.12144e-005 ]
5174 : [ 1.47018e-005 ]
5175 : [ 1.36605e-005 ]
5176 : [ 1.39206e-005 ]
5177 : [ 1.21664e-005 ]
5178 : [ 1.46739e-005 ]
5179 : [ 1.37555e-005 ]
5180 : [ 1.40366e-005 ]
5181 : [ 1.16165e-005 ]
5182 : [ 1.42843e-005 ]
5183 : [ 1.50255e-005 ]
5184 : [ 1.46831e-005 ]
5185 : [ 1.06084e-005 ]
5186 : [ 1.34351e-005 ]
5187 : [ 1.54031e-005 ]
5188 : [ 1.43037e-005 ]
5189 : [ 1.19387e-005 ]
5190 : [ 1.43721e-005 ]
5191 : [ 1.47269e-005 ]
5192 : [ 1.17875e-005 ]
5193 : [ 1.49326e-005 ]
5194 : [ 1.04041e-005 ]
5195 : [ 1.05983e-005 ]
5196 : [ 1.52861e-005 ]
5197 : [ 1.16851e-005 ]
5198 : [ 1.2776e-005  ]
5199 : [ 1.48106e-005 ]
5200 : [ 1.28732e-005 ]
5201 : [ 1.51037e-005 ]
5202 : [ 1.5305e-005  ]
5203 : [ 1.37546e-005 ]
5204 : [ 1.48528e-005 ]
5205 : [ 1.14384e-005 ]
5206 : [ 1.35259e-005 ]
5207 : [ 1.4738e-005  ]
5208 : [ 1.27495e-005 ]
5209 : [ 1.26069e-005 ]
5210 : [ 1.10895e-005 ]
5211 : [ 1.33516e-005 ]
5212 : [ 1.06127e-005 ]
5213 : [ 1.51898e-005 ]
5214 : [ 1.50683e-005 ]
5215 : [ 1.4839e-005  ]
5216 : [ 1.47869e-005 ]
5217 : [ 1.48078e-005 ]
5218 : [ 1.23219e-005 ]
5219 : [ 1.4115e-005  ]
5220 : [ 1.36058e-005 ]
5221 : [ 1.22966e-005 ]
5222 : [ 1.20643e-005 ]
5223 : [ 1.56616e-005 ]
5224 : [ 1.35244e-005 ]
5225 : [ 1.50699e-005 ]
5226 : [ 1.45168e-005 ]
5227 : [ 1.28923e-005 ]
5228 : [ 1.05029e-005 ]
5229 : [ 1.43381e-005 ]
5230 : [ 1.39283e-005 ]
5231 : [ 1.48445e-005 ]
5232 : [ 1.52997e-005 ]
5233 : [ 1.50421e-005 ]
5234 : [ 1.12218e-005 ]
5235 : [ 1.20027e-005 ]
5236 : [ 1.50764e-005 ]
5237 : [ 1.41445e-005 ]
5238 : [ 1.16612e-005 ]
5239 : [ 1.36347e-005 ]
5240 : [ 1.39808e-005 ]
5241 : [ 1.44415e-005 ]
5242 : [ 1.40628e-005 ]
5243 : [ 1.50758e-005 ]
5244 : [ 1.33799e-005 ]
5245 : [ 1.44067e-005 ]
5246 : [ 1.34297e-005 ]
5247 : [ 1.448e-005   ]
5248 : [ 1.45929e-005 ]
5249 : [ 1.03958e-005 ]
5250 : [ 1.2276e-005  ]
5251 : [ 1.321e-005   ]
5252 : [ 1.07545e-005 ]
5253 : [ 1.06624e-005 ]
5254 : [ 1.4442e-005  ]
5255 : [ 1.49894e-005 ]
5256 : [ 1.36864e-005 ]
5257 : [ 1.28892e-005 ]
5258 : [ 1.36688e-005 ]
5259 : [ 1.49563e-005 ]
5260 : [ 1.32349e-005 ]
5261 : [ 1.4316e-005  ]
5262 : [ 1.09271e-005 ]
5263 : [ 1.28517e-005 ]
5264 : [ 1.49689e-005 ]
5265 : [ 1.479e-005   ]
5266 : [ 1.44753e-005 ]
5267 : [ 1.19832e-005 ]
5268 : [ 1.18293e-005 ]
5269 : [ 1.17092e-005 ]
5270 : [ 1.45704e-005 ]
5271 : [ 1.49243e-005 ]
5272 : [ 1.49758e-005 ]
5273 : [ 1.40397e-005 ]
5274 : [ 1.37033e-005 ]
5275 : [ 1.47446e-005 ]
5276 : [ 1.1473e-005  ]
5277 : [ 1.20558e-005 ]
5278 : [ 1.24173e-005 ]
5279 : [ 1.08467e-005 ]
5280 : [ 1.42562e-005 ]
5281 : [ 1.14094e-005 ]
5282 : [ 1.02855e-005 ]
5283 : [ 1.36129e-005 ]
5284 : [ 1.4887e-005  ]
5285 : [ 1.43875e-005 ]
5286 : [ 1.40676e-005 ]
5287 : [ 1.2827e-005  ]
5288 : [ 1.31095e-005 ]
5289 : [ 1.33296e-005 ]
5290 : [ 1.1437e-005  ]
5291 : [ 1.06854e-005 ]
5292 : [ 1.53547e-005 ]
5293 : [ 1.47454e-005 ]
5294 : [ 1.30095e-005 ]
5295 : [ 1.29176e-005 ]
5296 : [ 1.51708e-005 ]
5297 : [ 1.06707e-005 ]
5298 : [ 1.06784e-005 ]
5299 : [ 1.18955e-005 ]
5300 : [ 1.41228e-005 ]
5301 : [ 1.42579e-005 ]
5302 : [ 1.34095e-005 ]
5303 : [ 1.42332e-005 ]
5304 : [ 1.45795e-005 ]
5305 : [ 1.3728e-005  ]
5306 : [ 1.41016e-005 ]
5307 : [ 1.16129e-005 ]
5308 : [ 1.38476e-005 ]
5309 : [ 1.32435e-005 ]
5310 : [ 1.18153e-005 ]
5311 : [ 1.51661e-005 ]
5312 : [ 1.46839e-005 ]
5313 : [ 1.20979e-005 ]
5314 : [ 1.29926e-005 ]
5315 : [ 1.48809e-005 ]
5316 : [ 1.19834e-005 ]
5317 : [ 1.51851e-005 ]
5318 : [ 1.44612e-005 ]
5319 : [ 1.4161e-005  ]
5320 : [ 1.1384e-005  ]
5321 : [ 1.39441e-005 ]
5322 : [ 1.40754e-005 ]
5323 : [ 1.39986e-005 ]
5324 : [ 1.06588e-005 ]
5325 : [ 1.40882e-005 ]
5326 : [ 1.40989e-005 ]
5327 : [ 1.15906e-005 ]
5328 : [ 1.43732e-005 ]
5329 : [ 1.02134e-005 ]
5330 : [ 1.14791e-005 ]
5331 : [ 1.39567e-005 ]
5332 : [ 1.49587e-005 ]
5333 : [ 1.4478e-005  ]
5334 : [ 1.44021e-005 ]
5335 : [ 1.08143e-005 ]
5336 : [ 1.08737e-005 ]
5337 : [ 1.10728e-005 ]
5338 : [ 1.26727e-005 ]
5339 : [ 1.3382e-005  ]
5340 : [ 1.44568e-005 ]
5341 : [ 1.48259e-005 ]
5342 : [ 1.26228e-005 ]
5343 : [ 1.33024e-005 ]
5344 : [ 1.53097e-005 ]
5345 : [ 1.34493e-005 ]
5346 : [ 1.47229e-005 ]
5347 : [ 1.43728e-005 ]
5348 : [ 1.44602e-005 ]
5349 : [ 1.45521e-005 ]
5350 : [ 1.51425e-005 ]
5351 : [ 1.4915e-005  ]
5352 : [ 1.3792e-005  ]
5353 : [ 1.51185e-005 ]
5354 : [ 1.4664e-005  ]
5355 : [ 1.13294e-005 ]
5356 : [ 1.16838e-005 ]
5357 : [ 1.46543e-005 ]
5358 : [ 1.43914e-005 ]
5359 : [ 1.2509e-005  ]
5360 : [ 1.39139e-005 ]
5361 : [ 1.0708e-005  ]
5362 : [ 1.09743e-005 ]
5363 : [ 1.39784e-005 ]
5364 : [ 1.46356e-005 ]
5365 : [ 1.32542e-005 ]
5366 : [ 1.2214e-005  ]
5367 : [ 1.50758e-005 ]
5368 : [ 1.49232e-005 ]
5369 : [ 1.3335e-005  ]
5370 : [ 1.4758e-005  ]
5371 : [ 1.23855e-005 ]
5372 : [ 1.41649e-005 ]
5373 : [ 1.35476e-005 ]
5374 : [ 1.07601e-005 ]
5375 : [ 1.31523e-005 ]
5376 : [ 1.06722e-005 ]
5377 : [ 1.24839e-005 ]
5378 : [ 1.20349e-005 ]
5379 : [ 1.52546e-005 ]
5380 : [ 1.45024e-005 ]
5381 : [ 1.35387e-005 ]
5382 : [ 1.32244e-005 ]
5383 : [ 1.21949e-005 ]
5384 : [ 1.37583e-005 ]
5385 : [ 1.00873e-005 ]
5386 : [ 1.0969e-005  ]
5387 : [ 1.11893e-005 ]
5388 : [ 1.13876e-005 ]
5389 : [ 1.2375e-005  ]
5390 : [ 1.49768e-005 ]
5391 : [ 1.45083e-005 ]
5392 : [ 1.1558e-005  ]
5393 : [ 1.46149e-005 ]
5394 : [ 1.47428e-005 ]
5395 : [ 1.32092e-005 ]
5396 : [ 1.51026e-005 ]
5397 : [ 1.47987e-005 ]
5398 : [ 1.4055e-005  ]
5399 : [ 1.38645e-005 ]
5400 : [ 1.51445e-005 ]
5401 : [ 1.40957e-005 ]
5402 : [ 1.35501e-005 ]
5403 : [ 1.36755e-005 ]
5404 : [ 1.46943e-005 ]
5405 : [ 1.359e-005   ]
5406 : [ 1.38267e-005 ]
5407 : [ 1.41397e-005 ]
5408 : [ 1.47174e-005 ]
5409 : [ 1.30312e-005 ]
5410 : [ 1.33315e-005 ]
5411 : [ 1.41955e-005 ]
5412 : [ 1.43491e-005 ]
5413 : [ 1.10404e-005 ]
5414 : [ 1.45111e-005 ]
5415 : [ 1.35255e-005 ]
5416 : [ 1.43193e-005 ]
5417 : [ 1.24978e-005 ]
5418 : [ 1.48236e-005 ]
5419 : [ 1.4867e-005  ]
5420 : [ 1.48677e-005 ]
5421 : [ 1.45687e-005 ]
5422 : [ 1.50416e-005 ]
5423 : [ 1.19939e-005 ]
5424 : [ 1.50142e-005 ]
5425 : [ 1.30261e-005 ]
5426 : [ 1.22673e-005 ]
5427 : [ 1.27415e-005 ]
5428 : [ 1.38873e-005 ]
5429 : [ 1.56037e-005 ]
5430 : [ 1.09638e-005 ]
5431 : [ 1.1404e-005  ]
5432 : [ 1.3268e-005  ]
5433 : [ 1.51092e-005 ]
5434 : [ 1.22252e-005 ]
5435 : [ 1.23385e-005 ]
5436 : [ 1.27478e-005 ]
5437 : [ 1.3828e-005  ]
5438 : [ 1.1714e-005  ]
5439 : [ 1.3933e-005  ]
5440 : [ 1.47805e-005 ]
5441 : [ 1.48671e-005 ]
5442 : [ 1.37457e-005 ]
5443 : [ 1.12431e-005 ]
5444 : [ 1.29031e-005 ]
5445 : [ 1.38924e-005 ]
5446 : [ 1.4796e-005  ]
5447 : [ 1.48861e-005 ]
5448 : [ 1.19428e-005 ]
5449 : [ 1.41595e-005 ]
5450 : [ 1.10454e-005 ]
5451 : [ 1.48431e-005 ]
5452 : [ 1.14824e-005 ]
5453 : [ 1.16879e-005 ]
5454 : [ 1.44985e-005 ]
5455 : [ 1.41424e-005 ]
5456 : [ 1.12738e-005 ]
5457 : [ 1.47976e-005 ]
5458 : [ 1.32786e-005 ]
5459 : [ 1.51748e-005 ]
5460 : [ 1.46561e-005 ]
5461 : [ 1.10703e-005 ]
5462 : [ 1.07211e-005 ]
5463 : [ 1.40456e-005 ]
5464 : [ 1.52314e-005 ]
5465 : [ 1.4215e-005  ]
5466 : [ 1.50738e-005 ]
5467 : [ 1.24915e-005 ]
5468 : [ 1.27193e-005 ]
5469 : [ 1.41364e-005 ]
5470 : [ 1.52789e-005 ]
5471 : [ 1.33838e-005 ]
5472 : [ 1.41438e-005 ]
5473 : [ 1.16956e-005 ]
5474 : [ 1.44242e-005 ]
5475 : [ 1.36472e-005 ]
5476 : [ 1.20405e-005 ]
5477 : [ 1.00715e-005 ]
5478 : [ 1.26454e-005 ]
5479 : [ 1.42464e-005 ]
5480 : [ 1.4656e-005  ]
5481 : [ 1.49945e-005 ]
5482 : [ 1.37244e-005 ]
5483 : [ 1.47666e-005 ]
5484 : [ 1.30578e-005 ]
5485 : [ 1.16386e-005 ]
5486 : [ 1.44358e-005 ]
5487 : [ 1.20875e-005 ]
5488 : [ 1.48816e-005 ]
5489 : [ 1.52248e-005 ]
5490 : [ 1.49052e-005 ]
5491 : [ 1.12243e-005 ]
5492 : [ 1.4038e-005  ]
5493 : [ 1.42491e-005 ]
5494 : [ 1.46274e-005 ]
5495 : [ 1.31038e-005 ]
5496 : [ 1.46163e-005 ]
5497 : [ 1.13253e-005 ]
5498 : [ 1.15247e-005 ]
5499 : [ 1.37701e-005 ]
5500 : [ 1.23115e-005 ]
5501 : [ 1.26696e-005 ]
5502 : [ 1.35516e-005 ]
5503 : [ 1.25986e-005 ]
5504 : [ 1.25874e-005 ]
5505 : [ 1.45123e-005 ]
5506 : [ 1.50005e-005 ]
5507 : [ 1.19458e-005 ]
5508 : [ 1.39431e-005 ]
5509 : [ 1.44347e-005 ]
5510 : [ 1.5202e-005  ]
5511 : [ 1.35103e-005 ]
5512 : [ 1.49542e-005 ]
5513 : [ 1.54192e-005 ]
5514 : [ 1.44532e-005 ]
5515 : [ 1.25685e-005 ]
5516 : [ 1.47598e-005 ]
5517 : [ 1.45325e-005 ]
5518 : [ 1.32497e-005 ]
5519 : [ 1.33094e-005 ]
5520 : [ 1.33443e-005 ]
5521 : [ 1.15724e-005 ]
5522 : [ 1.25936e-005 ]
5523 : [ 1.46863e-005 ]
5524 : [ 1.19106e-005 ]
5525 : [ 1.04359e-005 ]
5526 : [ 1.1281e-005  ]
5527 : [ 1.40949e-005 ]
5528 : [ 1.43724e-005 ]
5529 : [ 1.15574e-005 ]
5530 : [ 1.34044e-005 ]
5531 : [ 1.16792e-005 ]
5532 : [ 1.37115e-005 ]
5533 : [ 1.08186e-005 ]
5534 : [ 1.05489e-005 ]
5535 : [ 1.38084e-005 ]
5536 : [ 1.40534e-005 ]
5537 : [ 1.13987e-005 ]
5538 : [ 1.48372e-005 ]
5539 : [ 1.32739e-005 ]
5540 : [ 1.20354e-005 ]
5541 : [ 1.27356e-005 ]
5542 : [ 1.02431e-005 ]
5543 : [ 1.19736e-005 ]
5544 : [ 1.24487e-005 ]
5545 : [ 1.27754e-005 ]
5546 : [ 1.34625e-005 ]
5547 : [ 1.51315e-005 ]
5548 : [ 1.20734e-005 ]
5549 : [ 1.40341e-005 ]
5550 : [ 1.10555e-005 ]
5551 : [ 1.20941e-005 ]
5552 : [ 1.39914e-005 ]
5553 : [ 1.4103e-005  ]
5554 : [ 1.25374e-005 ]
5555 : [ 1.2742e-005  ]
5556 : [ 1.42486e-005 ]
5557 : [ 1.22988e-005 ]
5558 : [ 1.33086e-005 ]
5559 : [ 1.37309e-005 ]
5560 : [ 1.20652e-005 ]
5561 : [ 1.47307e-005 ]
5562 : [ 1.52482e-005 ]
5563 : [ 1.44518e-005 ]
5564 : [ 1.49703e-005 ]
5565 : [ 1.45961e-005 ]
5566 : [ 1.12674e-005 ]
5567 : [ 1.39891e-005 ]
5568 : [ 1.16303e-005 ]
5569 : [ 1.44311e-005 ]
5570 : [ 1.40015e-005 ]
5571 : [ 1.1962e-005  ]
5572 : [ 1.04815e-005 ]
5573 : [ 1.42262e-005 ]
5574 : [ 1.49783e-005 ]
5575 : [ 1.19369e-005 ]
5576 : [ 1.29581e-005 ]
5577 : [ 1.32663e-005 ]
5578 : [ 1.50057e-005 ]
5579 : [ 1.48922e-005 ]
5580 : [ 1.19818e-005 ]
5581 : [ 1.40795e-005 ]
5582 : [ 1.0998e-005  ]
5583 : [ 1.39944e-005 ]
5584 : [ 1.10238e-005 ]
5585 : [ 1.50004e-005 ]
5586 : [ 1.56e-005    ]
5587 : [ 1.45405e-005 ]
5588 : [ 1.51824e-005 ]
5589 : [ 1.44101e-005 ]
5590 : [ 1.44001e-005 ]
5591 : [ 1.44633e-005 ]
5592 : [ 1.37598e-005 ]
5593 : [ 1.0773e-005  ]
5594 : [ 1.37543e-005 ]
5595 : [ 1.52418e-005 ]
5596 : [ 1.25122e-005 ]
5597 : [ 1.49444e-005 ]
5598 : [ 1.47021e-005 ]
5599 : [ 1.25781e-005 ]
5600 : [ 1.36626e-005 ]
5601 : [ 1.07985e-005 ]
5602 : [ 1.50791e-005 ]
5603 : [ 1.48666e-005 ]
5604 : [ 1.01341e-005 ]
5605 : [ 1.06042e-005 ]
5606 : [ 1.39608e-005 ]
5607 : [ 1.30824e-005 ]
5608 : [ 1.12131e-005 ]
5609 : [ 1.44863e-005 ]
5610 : [ 1.50838e-005 ]
5611 : [ 1.41172e-005 ]
5612 : [ 1.42437e-005 ]
5613 : [ 1.2793e-005  ]
5614 : [ 1.10746e-005 ]
5615 : [ 1.49562e-005 ]
5616 : [ 1.24909e-005 ]
5617 : [ 1.23692e-005 ]
5618 : [ 1.44787e-005 ]
5619 : [ 1.10412e-005 ]
5620 : [ 1.49165e-005 ]
5621 : [ 1.29754e-005 ]
5622 : [ 1.41334e-005 ]
5623 : [ 1.20169e-005 ]
5624 : [ 1.33734e-005 ]
5625 : [ 1.3811e-005  ]
5626 : [ 1.49628e-005 ]
5627 : [ 1.42005e-005 ]
5628 : [ 1.53648e-005 ]
5629 : [ 1.45435e-005 ]
5630 : [ 1.33269e-005 ]
5631 : [ 1.50624e-005 ]
5632 : [ 1.41069e-005 ]
5633 : [ 1.3713e-005  ]
5634 : [ 1.49662e-005 ]
5635 : [ 1.16325e-005 ]
5636 : [ 1.16701e-005 ]
5637 : [ 1.47379e-005 ]
5638 : [ 1.46075e-005 ]
5639 : [ 1.38047e-005 ]
5640 : [ 1.45022e-005 ]
5641 : [ 1.12379e-005 ]
5642 : [ 1.33858e-005 ]
5643 : [ 1.11026e-005 ]
5644 : [ 1.43027e-005 ]
5645 : [ 1.11921e-005 ]
5646 : [ 1.53835e-005 ]
5647 : [ 1.21723e-005 ]
5648 : [ 1.4139e-005  ]
5649 : [ 1.17075e-005 ]
5650 : [ 1.51993e-005 ]
5651 : [ 1.17712e-005 ]
5652 : [ 1.46443e-005 ]
5653 : [ 1.45754e-005 ]
5654 : [ 1.54601e-005 ]
5655 : [ 1.38481e-005 ]
5656 : [ 1.4568e-005  ]
5657 : [ 1.50551e-005 ]
5658 : [ 1.32587e-005 ]
5659 : [ 1.12396e-005 ]
5660 : [ 1.46074e-005 ]
5661 : [ 1.48817e-005 ]
5662 : [ 1.35157e-005 ]
5663 : [ 1.43816e-005 ]
5664 : [ 1.30533e-005 ]
5665 : [ 1.46729e-005 ]
5666 : [ 1.22228e-005 ]
5667 : [ 1.35146e-005 ]
5668 : [ 1.0596e-005  ]
5669 : [ 1.32713e-005 ]
5670 : [ 1.39259e-005 ]
5671 : [ 1.49175e-005 ]
5672 : [ 1.47801e-005 ]
5673 : [ 1.50603e-005 ]
5674 : [ 1.45392e-005 ]
5675 : [ 1.22447e-005 ]
5676 : [ 1.4699e-005  ]
5677 : [ 1.38542e-005 ]
5678 : [ 1.31972e-005 ]
5679 : [ 1.48266e-005 ]
5680 : [ 1.33764e-005 ]
5681 : [ 1.48576e-005 ]
5682 : [ 1.50443e-005 ]
5683 : [ 1.18169e-005 ]
5684 : [ 1.39068e-005 ]
5685 : [ 1.38392e-005 ]
5686 : [ 1.45804e-005 ]
5687 : [ 1.41628e-005 ]
5688 : [ 1.48683e-005 ]
5689 : [ 1.38757e-005 ]
5690 : [ 1.12589e-005 ]
5691 : [ 1.18918e-005 ]
5692 : [ 1.0571e-005  ]
5693 : [ 1.52759e-005 ]
5694 : [ 1.20648e-005 ]
5695 : [ 1.12544e-005 ]
5696 : [ 1.11527e-005 ]
5697 : [ 1.32498e-005 ]
5698 : [ 1.39579e-005 ]
5699 : [ 1.43816e-005 ]
5700 : [ 1.41466e-005 ]
5701 : [ 1.39873e-005 ]
5702 : [ 1.38275e-005 ]
5703 : [ 1.43504e-005 ]
5704 : [ 1.15206e-005 ]
5705 : [ 1.28433e-005 ]
5706 : [ 1.50864e-005 ]
5707 : [ 1.16421e-005 ]
5708 : [ 1.44584e-005 ]
5709 : [ 1.23935e-005 ]
5710 : [ 1.38561e-005 ]
5711 : [ 1.39474e-005 ]
5712 : [ 1.46958e-005 ]
5713 : [ 1.44818e-005 ]
5714 : [ 1.44966e-005 ]
5715 : [ 1.35752e-005 ]
5716 : [ 1.47472e-005 ]
5717 : [ 1.37948e-005 ]
5718 : [ 1.4558e-005  ]
5719 : [ 1.50267e-005 ]
5720 : [ 1.39364e-005 ]
5721 : [ 1.45968e-005 ]
5722 : [ 1.50658e-005 ]
5723 : [ 1.45718e-005 ]
5724 : [ 1.2579e-005  ]
5725 : [ 1.10983e-005 ]
5726 : [ 1.37856e-005 ]
5727 : [ 1.41422e-005 ]
5728 : [ 1.46721e-005 ]
5729 : [ 1.51344e-005 ]
5730 : [ 1.3616e-005  ]
5731 : [ 1.30142e-005 ]
5732 : [ 1.49356e-005 ]
5733 : [ 1.49157e-005 ]
5734 : [ 1.45979e-005 ]
5735 : [ 1.16007e-005 ]
5736 : [ 1.28008e-005 ]
5737 : [ 1.36699e-005 ]
5738 : [ 1.34898e-005 ]
5739 : [ 1.41931e-005 ]
5740 : [ 1.32391e-005 ]
5741 : [ 1.49967e-005 ]
5742 : [ 1.39631e-005 ]
5743 : [ 1.28642e-005 ]
5744 : [ 1.53949e-005 ]
5745 : [ 1.51044e-005 ]
5746 : [ 1.47124e-005 ]
5747 : [ 1.47842e-005 ]
5748 : [ 1.52049e-005 ]
5749 : [ 1.48883e-005 ]
5750 : [ 1.24272e-005 ]
5751 : [ 1.47368e-005 ]
5752 : [ 1.20577e-005 ]
5753 : [ 1.3976e-005  ]
5754 : [ 1.48241e-005 ]
5755 : [ 1.42252e-005 ]
5756 : [ 1.26836e-005 ]
5757 : [ 1.46131e-005 ]
5758 : [ 1.08541e-005 ]
5759 : [ 1.23587e-005 ]
5760 : [ 1.41476e-005 ]
5761 : [ 1.08367e-005 ]
5762 : [ 1.47322e-005 ]
5763 : [ 1.06898e-005 ]
5764 : [ 1.39558e-005 ]
5765 : [ 1.37939e-005 ]
5766 : [ 1.48442e-005 ]
5767 : [ 1.35151e-005 ]
5768 : [ 1.45941e-005 ]
5769 : [ 1.23279e-005 ]
5770 : [ 1.13996e-005 ]
5771 : [ 1.49443e-005 ]
5772 : [ 1.44699e-005 ]
5773 : [ 1.42596e-005 ]
5774 : [ 1.22236e-005 ]
5775 : [ 1.45646e-005 ]
5776 : [ 1.34575e-005 ]
5777 : [ 1.26653e-005 ]
5778 : [ 1.13656e-005 ]
5779 : [ 1.21713e-005 ]
5780 : [ 1.54883e-005 ]
5781 : [ 1.03422e-005 ]
5782 : [ 1.55024e-005 ]
5783 : [ 1.46838e-005 ]
5784 : [ 1.31711e-005 ]
5785 : [ 1.46523e-005 ]
5786 : [ 1.46536e-005 ]
5787 : [ 1.47205e-005 ]
5788 : [ 1.46295e-005 ]
5789 : [ 1.41689e-005 ]
5790 : [ 1.34373e-005 ]
5791 : [ 1.28254e-005 ]
5792 : [ 1.41851e-005 ]
5793 : [ 1.38619e-005 ]
5794 : [ 1.12369e-005 ]
5795 : [ 1.47884e-005 ]
5796 : [ 1.36404e-005 ]
5797 : [ 1.52386e-005 ]
5798 : [ 1.50908e-005 ]
5799 : [ 1.48479e-005 ]
5800 : [ 1.42506e-005 ]
5801 : [ 1.27872e-005 ]
5802 : [ 1.31719e-005 ]
5803 : [ 1.18407e-005 ]
5804 : [ 1.39399e-005 ]
5805 : [ 1.21666e-005 ]
5806 : [ 1.48314e-005 ]
5807 : [ 1.39386e-005 ]
5808 : [ 1.07978e-005 ]
5809 : [ 1.22534e-005 ]
5810 : [ 1.10155e-005 ]
5811 : [ 1.24324e-005 ]
5812 : [ 1.34909e-005 ]
5813 : [ 1.03907e-005 ]
5814 : [ 1.38643e-005 ]
5815 : [ 1.1586e-005  ]
5816 : [ 1.37345e-005 ]
5817 : [ 1.53154e-005 ]
5818 : [ 1.52856e-005 ]
5819 : [ 1.28562e-005 ]
5820 : [ 1.09647e-005 ]
5821 : [ 1.30668e-005 ]
5822 : [ 1.35853e-005 ]
5823 : [ 1.53547e-005 ]
5824 : [ 1.2602e-005  ]
5825 : [ 1.49719e-005 ]
5826 : [ 1.18611e-005 ]
5827 : [ 1.22913e-005 ]
5828 : [ 1.49367e-005 ]
5829 : [ 1.4576e-005  ]
5830 : [ 1.28857e-005 ]
5831 : [ 1.48389e-005 ]
5832 : [ 1.47819e-005 ]
5833 : [ 1.43641e-005 ]
5834 : [ 1.31901e-005 ]
5835 : [ 1.19123e-005 ]
5836 : [ 1.49993e-005 ]
5837 : [ 1.06196e-005 ]
5838 : [ 1.17575e-005 ]
5839 : [ 1.52279e-005 ]
5840 : [ 1.39628e-005 ]
5841 : [ 1.16098e-005 ]
5842 : [ 1.36444e-005 ]
5843 : [ 1.49943e-005 ]
5844 : [ 1.49293e-005 ]
5845 : [ 1.46241e-005 ]
5846 : [ 1.14069e-005 ]
5847 : [ 1.17945e-005 ]
5848 : [ 1.49632e-005 ]
5849 : [ 1.44756e-005 ]
5850 : [ 9.99197e-006 ]
5851 : [ 1.50617e-005 ]
5852 : [ 1.36819e-005 ]
5853 : [ 1.46718e-005 ]
5854 : [ 1.1041e-005  ]
5855 : [ 1.36993e-005 ]
5856 : [ 1.25458e-005 ]
5857 : [ 1.15939e-005 ]
5858 : [ 1.50199e-005 ]
5859 : [ 1.45857e-005 ]
5860 : [ 1.39001e-005 ]
5861 : [ 1.39278e-005 ]
5862 : [ 1.51076e-005 ]
5863 : [ 1.04734e-005 ]
5864 : [ 1.34753e-005 ]
5865 : [ 1.573e-005   ]
5866 : [ 1.31072e-005 ]
5867 : [ 1.50007e-005 ]
5868 : [ 1.45749e-005 ]
5869 : [ 1.44527e-005 ]
5870 : [ 1.28909e-005 ]
5871 : [ 1.14129e-005 ]
5872 : [ 1.50772e-005 ]
5873 : [ 1.26655e-005 ]
5874 : [ 1.05378e-005 ]
5875 : [ 1.52511e-005 ]
5876 : [ 1.44709e-005 ]
5877 : [ 1.37292e-005 ]
5878 : [ 1.49234e-005 ]
5879 : [ 1.45491e-005 ]
5880 : [ 1.46457e-005 ]
5881 : [ 1.11684e-005 ]
5882 : [ 1.45264e-005 ]
5883 : [ 1.46591e-005 ]
5884 : [ 1.22594e-005 ]
5885 : [ 1.2199e-005  ]
5886 : [ 1.39323e-005 ]
5887 : [ 1.29433e-005 ]
5888 : [ 1.43085e-005 ]
5889 : [ 1.28454e-005 ]
5890 : [ 1.49468e-005 ]
5891 : [ 1.4744e-005  ]
5892 : [ 1.30834e-005 ]
5893 : [ 1.36847e-005 ]
5894 : [ 1.09921e-005 ]
5895 : [ 1.4201e-005  ]
5896 : [ 1.48178e-005 ]
5897 : [ 1.41774e-005 ]
5898 : [ 1.45267e-005 ]
5899 : [ 1.11832e-005 ]
5900 : [ 1.48214e-005 ]
5901 : [ 1.24881e-005 ]
5902 : [ 1.03344e-005 ]
5903 : [ 1.26577e-005 ]
5904 : [ 1.40604e-005 ]
5905 : [ 1.04707e-005 ]
5906 : [ 1.14061e-005 ]
5907 : [ 1.28226e-005 ]
5908 : [ 1.37376e-005 ]
5909 : [ 1.28383e-005 ]
5910 : [ 1.31123e-005 ]
5911 : [ 1.35603e-005 ]
5912 : [ 1.36456e-005 ]
5913 : [ 1.51782e-005 ]
5914 : [ 1.43302e-005 ]
5915 : [ 1.16215e-005 ]
5916 : [ 1.38979e-005 ]
5917 : [ 1.19382e-005 ]
5918 : [ 1.4538e-005  ]
5919 : [ 1.33654e-005 ]
5920 : [ 1.49159e-005 ]
5921 : [ 1.46969e-005 ]
5922 : [ 1.16939e-005 ]
5923 : [ 1.2197e-005  ]
5924 : [ 1.4737e-005  ]
5925 : [ 1.46379e-005 ]
5926 : [ 1.2347e-005  ]
5927 : [ 1.41825e-005 ]
5928 : [ 1.24332e-005 ]
5929 : [ 1.07798e-005 ]
5930 : [ 1.03467e-005 ]
5931 : [ 1.44172e-005 ]
5932 : [ 1.40887e-005 ]
5933 : [ 1.25389e-005 ]
5934 : [ 1.4823e-005  ]
5935 : [ 1.37321e-005 ]
5936 : [ 1.45346e-005 ]
5937 : [ 1.41827e-005 ]
5938 : [ 1.44653e-005 ]
5939 : [ 1.18063e-005 ]
5940 : [ 1.48423e-005 ]
5941 : [ 1.07207e-005 ]
5942 : [ 1.35837e-005 ]
5943 : [ 1.49657e-005 ]
5944 : [ 1.51191e-005 ]
5945 : [ 1.48861e-005 ]
5946 : [ 1.40266e-005 ]
5947 : [ 1.07652e-005 ]
5948 : [ 1.1697e-005  ]
5949 : [ 1.30244e-005 ]
5950 : [ 1.31602e-005 ]
5951 : [ 1.43031e-005 ]
5952 : [ 1.48187e-005 ]
5953 : [ 1.44821e-005 ]
5954 : [ 1.48958e-005 ]
5955 : [ 1.44068e-005 ]
5956 : [ 1.35885e-005 ]
5957 : [ 1.10881e-005 ]
5958 : [ 1.0853e-005  ]
5959 : [ 1.13661e-005 ]
5960 : [ 1.06683e-005 ]
5961 : [ 1.46904e-005 ]
5962 : [ 1.44297e-005 ]
5963 : [ 1.44904e-005 ]
5964 : [ 1.33992e-005 ]
5965 : [ 1.19508e-005 ]
5966 : [ 1.29905e-005 ]
5967 : [ 1.30568e-005 ]
5968 : [ 1.50751e-005 ]
5969 : [ 1.24495e-005 ]
5970 : [ 1.3862e-005  ]
5971 : [ 1.10671e-005 ]
5972 : [ 1.03949e-005 ]
5973 : [ 1.31844e-005 ]
5974 : [ 1.48245e-005 ]
5975 : [ 1.31579e-005 ]
5976 : [ 1.31583e-005 ]
5977 : [ 1.26004e-005 ]
5978 : [ 1.40822e-005 ]
5979 : [ 1.4874e-005  ]
5980 : [ 1.14353e-005 ]
5981 : [ 1.30839e-005 ]
5982 : [ 1.27805e-005 ]
5983 : [ 1.46831e-005 ]
5984 : [ 1.39796e-005 ]
5985 : [ 1.33595e-005 ]
5986 : [ 1.44582e-005 ]
5987 : [ 1.51695e-005 ]
5988 : [ 1.26601e-005 ]
5989 : [ 1.56524e-005 ]
5990 : [ 1.42133e-005 ]
5991 : [ 1.18205e-005 ]
5992 : [ 1.3181e-005  ]
5993 : [ 1.28072e-005 ]
5994 : [ 1.49314e-005 ]
5995 : [ 1.14579e-005 ]
5996 : [ 1.10106e-005 ]
5997 : [ 1.38264e-005 ]
5998 : [ 1.14792e-005 ]
5999 : [ 1.37128e-005 ]
6000 : [ 1.50236e-005 ]
6001 : [ 1.20685e-005 ]
6002 : [ 1.2063e-005  ]
6003 : [ 1.4452e-005  ]
6004 : [ 1.49343e-005 ]
6005 : [ 1.33744e-005 ]
6006 : [ 1.17679e-005 ]
6007 : [ 1.40377e-005 ]
6008 : [ 1.45266e-005 ]
6009 : [ 1.17793e-005 ]
6010 : [ 1.21184e-005 ]
6011 : [ 1.29887e-005 ]
6012 : [ 1.46514e-005 ]
6013 : [ 1.39186e-005 ]
6014 : [ 1.41014e-005 ]
6015 : [ 1.45046e-005 ]
6016 : [ 1.42125e-005 ]
6017 : [ 1.50251e-005 ]
6018 : [ 1.48652e-005 ]
6019 : [ 1.53909e-005 ]
6020 : [ 1.30482e-005 ]
6021 : [ 1.38178e-005 ]
6022 : [ 1.2651e-005  ]
6023 : [ 1.46253e-005 ]
6024 : [ 1.39478e-005 ]
6025 : [ 1.51042e-005 ]
6026 : [ 1.42425e-005 ]
6027 : [ 1.30611e-005 ]
6028 : [ 1.4557e-005  ]
6029 : [ 1.39926e-005 ]
6030 : [ 1.41192e-005 ]
6031 : [ 1.37379e-005 ]
6032 : [ 1.43839e-005 ]
6033 : [ 1.44701e-005 ]
6034 : [ 1.26662e-005 ]
6035 : [ 1.07495e-005 ]
6036 : [ 1.17092e-005 ]
6037 : [ 1.50922e-005 ]
6038 : [ 1.52484e-005 ]
6039 : [ 1.45408e-005 ]
6040 : [ 1.41971e-005 ]
6041 : [ 1.01595e-005 ]
6042 : [ 1.10304e-005 ]
6043 : [ 1.39825e-005 ]
6044 : [ 1.49351e-005 ]
6045 : [ 1.45171e-005 ]
6046 : [ 1.24612e-005 ]
6047 : [ 1.19802e-005 ]
6048 : [ 1.39661e-005 ]
6049 : [ 1.36768e-005 ]
6050 : [ 1.42499e-005 ]
6051 : [ 1.46538e-005 ]
6052 : [ 1.21734e-005 ]
6053 : [ 1.46887e-005 ]
6054 : [ 1.40461e-005 ]
6055 : [ 1.40188e-005 ]
6056 : [ 1.08231e-005 ]
6057 : [ 1.49822e-005 ]
6058 : [ 1.40103e-005 ]
6059 : [ 1.50815e-005 ]
6060 : [ 1.11241e-005 ]
6061 : [ 1.46902e-005 ]
6062 : [ 1.42328e-005 ]
6063 : [ 1.50437e-005 ]
6064 : [ 1.25881e-005 ]
6065 : [ 1.32424e-005 ]
6066 : [ 1.33255e-005 ]
6067 : [ 1.18001e-005 ]
6068 : [ 1.41218e-005 ]
6069 : [ 1.09868e-005 ]
6070 : [ 1.17388e-005 ]
6071 : [ 1.42924e-005 ]
6072 : [ 1.4438e-005  ]
6073 : [ 1.19652e-005 ]
6074 : [ 1.34045e-005 ]
6075 : [ 1.22654e-005 ]
6076 : [ 1.3523e-005  ]
6077 : [ 1.2036e-005  ]
6078 : [ 1.4465e-005  ]
6079 : [ 1.2504e-005  ]
6080 : [ 1.48198e-005 ]
6081 : [ 1.14679e-005 ]
6082 : [ 1.38811e-005 ]
6083 : [ 1.38657e-005 ]
6084 : [ 1.47275e-005 ]
6085 : [ 1.33024e-005 ]
6086 : [ 1.10607e-005 ]
6087 : [ 1.36111e-005 ]
6088 : [ 1.33516e-005 ]
6089 : [ 1.38034e-005 ]
6090 : [ 1.49178e-005 ]
6091 : [ 1.11875e-005 ]
6092 : [ 1.35019e-005 ]
6093 : [ 1.36572e-005 ]
6094 : [ 1.2621e-005  ]
6095 : [ 1.42627e-005 ]
6096 : [ 1.41911e-005 ]
6097 : [ 1.42763e-005 ]
6098 : [ 1.20266e-005 ]
6099 : [ 1.20393e-005 ]
6100 : [ 1.46576e-005 ]
6101 : [ 1.50016e-005 ]
6102 : [ 1.47212e-005 ]
6103 : [ 1.48251e-005 ]
6104 : [ 1.32251e-005 ]
6105 : [ 1.46908e-005 ]
6106 : [ 1.4948e-005  ]
6107 : [ 1.50218e-005 ]
6108 : [ 1.43096e-005 ]
6109 : [ 1.33772e-005 ]
6110 : [ 1.40736e-005 ]
6111 : [ 1.36499e-005 ]
6112 : [ 1.23986e-005 ]
6113 : [ 1.28866e-005 ]
6114 : [ 1.36321e-005 ]
6115 : [ 1.20937e-005 ]
6116 : [ 1.16959e-005 ]
6117 : [ 1.49214e-005 ]
6118 : [ 1.48965e-005 ]
6119 : [ 1.40223e-005 ]
6120 : [ 1.13481e-005 ]
6121 : [ 1.33036e-005 ]
6122 : [ 1.4444e-005  ]
6123 : [ 1.39606e-005 ]
6124 : [ 1.55384e-005 ]
6125 : [ 1.4202e-005  ]
6126 : [ 1.37262e-005 ]
6127 : [ 1.43064e-005 ]
6128 : [ 1.47413e-005 ]
6129 : [ 1.50618e-005 ]
6130 : [ 1.49042e-005 ]
6131 : [ 1.34127e-005 ]
6132 : [ 1.30992e-005 ]
6133 : [ 1.50465e-005 ]
6134 : [ 1.26552e-005 ]
6135 : [ 1.37758e-005 ]
6136 : [ 1.50606e-005 ]
6137 : [ 1.30211e-005 ]
6138 : [ 1.49325e-005 ]
6139 : [ 1.39817e-005 ]
6140 : [ 1.37706e-005 ]
6141 : [ 1.39726e-005 ]
6142 : [ 1.21858e-005 ]
6143 : [ 1.1528e-005  ]
6144 : [ 1.44927e-005 ]
6145 : [ 1.26766e-005 ]
6146 : [ 1.47528e-005 ]
6147 : [ 1.06754e-005 ]
6148 : [ 1.38255e-005 ]
6149 : [ 1.40285e-005 ]
6150 : [ 1.24612e-005 ]
6151 : [ 1.47596e-005 ]
6152 : [ 1.50844e-005 ]
6153 : [ 1.2493e-005  ]
6154 : [ 1.43937e-005 ]
6155 : [ 1.39219e-005 ]
6156 : [ 1.44177e-005 ]
6157 : [ 1.31641e-005 ]
6158 : [ 1.4827e-005  ]
6159 : [ 1.47e-005    ]
6160 : [ 1.33488e-005 ]
6161 : [ 1.03798e-005 ]
6162 : [ 1.48887e-005 ]
6163 : [ 1.49274e-005 ]
6164 : [ 1.41783e-005 ]
6165 : [ 1.50378e-005 ]
6166 : [ 1.09925e-005 ]
6167 : [ 1.32256e-005 ]
6168 : [ 1.39548e-005 ]
6169 : [ 1.26854e-005 ]
6170 : [ 1.49215e-005 ]
6171 : [ 1.4788e-005  ]
6172 : [ 1.21745e-005 ]
6173 : [ 1.34466e-005 ]
6174 : [ 1.54051e-005 ]
6175 : [ 1.30675e-005 ]
6176 : [ 1.29591e-005 ]
6177 : [ 1.28484e-005 ]
6178 : [ 1.13783e-005 ]
6179 : [ 1.45431e-005 ]
6180 : [ 1.08403e-005 ]
6181 : [ 1.45046e-005 ]
6182 : [ 1.40249e-005 ]
6183 : [ 1.33662e-005 ]
6184 : [ 1.3397e-005  ]
6185 : [ 1.49007e-005 ]
6186 : [ 1.36686e-005 ]
6187 : [ 1.27966e-005 ]
6188 : [ 1.28239e-005 ]
6189 : [ 1.47097e-005 ]
6190 : [ 1.45933e-005 ]
6191 : [ 1.5103e-005  ]
6192 : [ 1.31176e-005 ]
6193 : [ 1.49009e-005 ]
6194 : [ 1.31621e-005 ]
6195 : [ 1.4013e-005  ]
6196 : [ 1.19045e-005 ]
6197 : [ 1.44464e-005 ]
6198 : [ 1.47612e-005 ]
6199 : [ 1.11876e-005 ]
6200 : [ 1.16401e-005 ]
6201 : [ 1.44764e-005 ]
6202 : [ 1.48462e-005 ]
6203 : [ 1.43962e-005 ]
6204 : [ 1.47214e-005 ]
6205 : [ 1.48317e-005 ]
6206 : [ 1.36812e-005 ]
6207 : [ 1.32784e-005 ]
6208 : [ 1.43585e-005 ]
6209 : [ 1.49623e-005 ]
6210 : [ 1.32505e-005 ]
6211 : [ 1.05498e-005 ]
6212 : [ 1.24831e-005 ]
6213 : [ 1.48471e-005 ]
6214 : [ 1.02015e-005 ]
6215 : [ 1.08046e-005 ]
6216 : [ 1.32966e-005 ]
6217 : [ 1.2695e-005  ]
6218 : [ 1.44041e-005 ]
6219 : [ 1.38663e-005 ]
6220 : [ 1.45192e-005 ]
6221 : [ 1.34474e-005 ]
6222 : [ 1.24029e-005 ]
6223 : [ 1.45665e-005 ]
6224 : [ 1.08411e-005 ]
6225 : [ 1.37176e-005 ]
6226 : [ 1.37478e-005 ]
6227 : [ 1.52334e-005 ]
6228 : [ 1.27625e-005 ]
6229 : [ 1.54831e-005 ]
6230 : [ 1.34545e-005 ]
6231 : [ 1.41253e-005 ]
6232 : [ 1.13482e-005 ]
6233 : [ 1.22726e-005 ]
6234 : [ 1.41102e-005 ]
6235 : [ 1.38854e-005 ]
6236 : [ 1.18357e-005 ]
6237 : [ 1.47604e-005 ]
6238 : [ 1.40059e-005 ]
6239 : [ 1.22411e-005 ]
6240 : [ 1.40452e-005 ]
6241 : [ 1.36227e-005 ]
6242 : [ 1.26992e-005 ]
6243 : [ 1.33792e-005 ]
6244 : [ 1.39586e-005 ]
6245 : [ 1.40281e-005 ]
6246 : [ 1.5204e-005  ]
6247 : [ 1.08864e-005 ]
6248 : [ 1.45345e-005 ]
6249 : [ 1.25387e-005 ]
6250 : [ 1.17416e-005 ]
6251 : [ 1.51355e-005 ]
6252 : [ 1.48854e-005 ]
6253 : [ 1.19902e-005 ]
6254 : [ 1.50164e-005 ]
6255 : [ 1.48584e-005 ]
6256 : [ 1.3167e-005  ]
6257 : [ 1.49626e-005 ]
6258 : [ 1.39264e-005 ]
6259 : [ 1.44264e-005 ]
6260 : [ 1.37738e-005 ]
6261 : [ 1.28755e-005 ]
6262 : [ 1.47017e-005 ]
6263 : [ 1.13281e-005 ]
6264 : [ 1.20839e-005 ]
6265 : [ 1.38206e-005 ]
6266 : [ 1.33966e-005 ]
6267 : [ 1.35609e-005 ]
6268 : [ 1.37246e-005 ]
6269 : [ 1.49737e-005 ]
6270 : [ 1.51626e-005 ]
6271 : [ 1.36127e-005 ]
6272 : [ 1.47379e-005 ]
6273 : [ 1.02693e-005 ]
6274 : [ 1.31612e-005 ]
6275 : [ 1.46656e-005 ]
6276 : [ 1.24809e-005 ]
6277 : [ 1.48674e-005 ]
6278 : [ 1.16055e-005 ]
6279 : [ 1.36216e-005 ]
6280 : [ 1.32793e-005 ]
6281 : [ 1.47115e-005 ]
6282 : [ 1.44979e-005 ]
6283 : [ 1.45976e-005 ]
6284 : [ 1.43137e-005 ]
6285 : [ 1.16052e-005 ]
6286 : [ 1.11705e-005 ]
6287 : [ 1.11486e-005 ]
6288 : [ 1.44402e-005 ]
6289 : [ 1.48013e-005 ]
6290 : [ 1.51412e-005 ]
6291 : [ 1.46745e-005 ]
6292 : [ 1.08675e-005 ]
6293 : [ 1.21875e-005 ]
6294 : [ 1.48565e-005 ]
6295 : [ 1.00056e-005 ]
6296 : [ 1.44829e-005 ]
6297 : [ 1.4867e-005  ]
6298 : [ 1.33866e-005 ]
6299 : [ 1.35482e-005 ]
6300 : [ 1.37081e-005 ]
6301 : [ 1.50413e-005 ]
6302 : [ 1.52921e-005 ]
6303 : [ 1.37148e-005 ]
6304 : [ 1.5239e-005  ]
6305 : [ 1.14835e-005 ]
6306 : [ 1.27565e-005 ]
6307 : [ 1.4614e-005  ]
6308 : [ 1.16252e-005 ]
6309 : [ 1.3192e-005  ]
6310 : [ 1.30681e-005 ]
6311 : [ 1.47091e-005 ]
6312 : [ 1.39023e-005 ]
6313 : [ 1.18607e-005 ]
6314 : [ 1.5026e-005  ]
6315 : [ 1.18119e-005 ]
6316 : [ 1.20502e-005 ]
6317 : [ 1.05009e-005 ]
6318 : [ 1.33361e-005 ]
6319 : [ 1.43642e-005 ]
6320 : [ 1.51414e-005 ]
6321 : [ 1.51849e-005 ]
6322 : [ 1.05154e-005 ]
6323 : [ 1.23145e-005 ]
6324 : [ 1.44144e-005 ]
6325 : [ 1.41794e-005 ]
6326 : [ 1.353e-005   ]
6327 : [ 1.20297e-005 ]
6328 : [ 1.45069e-005 ]
6329 : [ 1.51361e-005 ]
6330 : [ 1.44311e-005 ]
6331 : [ 1.40204e-005 ]
6332 : [ 1.52797e-005 ]
6333 : [ 1.22342e-005 ]
6334 : [ 1.49595e-005 ]
6335 : [ 1.19344e-005 ]
6336 : [ 1.14741e-005 ]
6337 : [ 1.1897e-005  ]
6338 : [ 1.3448e-005  ]
6339 : [ 1.45993e-005 ]
6340 : [ 1.49888e-005 ]
6341 : [ 1.22371e-005 ]
6342 : [ 1.0971e-005  ]
6343 : [ 1.33435e-005 ]
6344 : [ 1.44658e-005 ]
6345 : [ 1.45426e-005 ]
6346 : [ 1.49088e-005 ]
6347 : [ 1.53699e-005 ]
6348 : [ 1.41016e-005 ]
6349 : [ 1.45328e-005 ]
6350 : [ 1.33257e-005 ]
6351 : [ 1.44573e-005 ]
6352 : [ 1.14374e-005 ]
6353 : [ 1.21825e-005 ]
6354 : [ 1.1215e-005  ]
6355 : [ 1.46349e-005 ]
6356 : [ 1.47602e-005 ]
6357 : [ 1.39678e-005 ]
6358 : [ 1.4432e-005  ]
6359 : [ 1.43634e-005 ]
6360 : [ 1.45316e-005 ]
6361 : [ 1.08009e-005 ]
6362 : [ 1.40071e-005 ]
6363 : [ 1.4406e-005  ]
6364 : [ 1.16542e-005 ]
6365 : [ 1.36551e-005 ]
6366 : [ 1.3476e-005  ]
6367 : [ 1.1796e-005  ]
6368 : [ 1.13072e-005 ]
6369 : [ 1.39381e-005 ]
6370 : [ 1.47763e-005 ]
6371 : [ 1.27281e-005 ]
6372 : [ 1.48441e-005 ]
6373 : [ 1.47015e-005 ]
6374 : [ 1.16525e-005 ]
6375 : [ 1.12343e-005 ]
6376 : [ 1.39451e-005 ]
6377 : [ 1.52388e-005 ]
6378 : [ 1.07809e-005 ]
6379 : [ 1.4289e-005  ]
6380 : [ 1.45464e-005 ]
6381 : [ 1.47314e-005 ]
6382 : [ 1.00462e-005 ]
6383 : [ 1.22491e-005 ]
6384 : [ 1.49071e-005 ]
6385 : [ 1.42905e-005 ]
6386 : [ 1.53037e-005 ]
6387 : [ 1.29656e-005 ]
6388 : [ 1.09156e-005 ]
6389 : [ 1.3041e-005  ]
6390 : [ 1.45982e-005 ]
6391 : [ 1.50691e-005 ]
6392 : [ 1.50156e-005 ]
6393 : [ 1.14941e-005 ]
6394 : [ 1.28192e-005 ]
6395 : [ 1.27348e-005 ]
6396 : [ 1.30191e-005 ]
6397 : [ 1.34303e-005 ]
6398 : [ 1.26819e-005 ]
6399 : [ 1.34669e-005 ]
6400 : [ 1.27386e-005 ]
6401 : [ 1.31005e-005 ]
6402 : [ 1.50679e-005 ]
6403 : [ 1.23035e-005 ]
6404 : [ 1.46271e-005 ]
6405 : [ 1.47169e-005 ]
6406 : [ 1.44262e-005 ]
6407 : [ 1.02652e-005 ]
6408 : [ 1.16341e-005 ]
6409 : [ 1.139e-005   ]
6410 : [ 1.49328e-005 ]
6411 : [ 1.38847e-005 ]
6412 : [ 1.42088e-005 ]
6413 : [ 1.45536e-005 ]
6414 : [ 1.31379e-005 ]
6415 : [ 1.37627e-005 ]
6416 : [ 1.14611e-005 ]
6417 : [ 1.41994e-005 ]
6418 : [ 1.13692e-005 ]
6419 : [ 1.45304e-005 ]
6420 : [ 1.48563e-005 ]
6421 : [ 1.48024e-005 ]
6422 : [ 1.55414e-005 ]
6423 : [ 1.13145e-005 ]
6424 : [ 1.46675e-005 ]
6425 : [ 1.15672e-005 ]
6426 : [ 1.54858e-005 ]
6427 : [ 1.29855e-005 ]
6428 : [ 1.24937e-005 ]
6429 : [ 1.50373e-005 ]
6430 : [ 1.31762e-005 ]
6431 : [ 1.47381e-005 ]
6432 : [ 1.42495e-005 ]
6433 : [ 1.50427e-005 ]
6434 : [ 1.12619e-005 ]
6435 : [ 1.51439e-005 ]
6436 : [ 1.5027e-005  ]
6437 : [ 1.48175e-005 ]
6438 : [ 1.18472e-005 ]
6439 : [ 1.48249e-005 ]
6440 : [ 1.52563e-005 ]
6441 : [ 1.4962e-005  ]
6442 : [ 1.30738e-005 ]
6443 : [ 1.32233e-005 ]
6444 : [ 1.36429e-005 ]
6445 : [ 1.34652e-005 ]
6446 : [ 1.09198e-005 ]
6447 : [ 1.5398e-005  ]
6448 : [ 1.35519e-005 ]
6449 : [ 1.50546e-005 ]
6450 : [ 1.18856e-005 ]
6451 : [ 1.32109e-005 ]
6452 : [ 1.46842e-005 ]
6453 : [ 1.2803e-005  ]
6454 : [ 1.41906e-005 ]
6455 : [ 1.51326e-005 ]
6456 : [ 1.32295e-005 ]
6457 : [ 1.18955e-005 ]
6458 : [ 1.43947e-005 ]
6459 : [ 1.49122e-005 ]
6460 : [ 1.48016e-005 ]
6461 : [ 1.29976e-005 ]
6462 : [ 1.13919e-005 ]
6463 : [ 1.09019e-005 ]
6464 : [ 1.35791e-005 ]
6465 : [ 1.19213e-005 ]
6466 : [ 1.4782e-005  ]
6467 : [ 1.22636e-005 ]
6468 : [ 1.22344e-005 ]
6469 : [ 1.19524e-005 ]
6470 : [ 1.28142e-005 ]
6471 : [ 1.48719e-005 ]
6472 : [ 1.42827e-005 ]
6473 : [ 1.36902e-005 ]
6474 : [ 1.40973e-005 ]
6475 : [ 1.42121e-005 ]
6476 : [ 1.43425e-005 ]
6477 : [ 1.5195e-005  ]
6478 : [ 1.33476e-005 ]
6479 : [ 1.48145e-005 ]
6480 : [ 1.45594e-005 ]
6481 : [ 1.46167e-005 ]
6482 : [ 1.15685e-005 ]
6483 : [ 1.41428e-005 ]
6484 : [ 1.31393e-005 ]
6485 : [ 1.43935e-005 ]
6486 : [ 1.4929e-005  ]
6487 : [ 1.09613e-005 ]
6488 : [ 1.54214e-005 ]
6489 : [ 1.21706e-005 ]
6490 : [ 1.42306e-005 ]
6491 : [ 1.10596e-005 ]
6492 : [ 1.32019e-005 ]
6493 : [ 1.15841e-005 ]
6494 : [ 1.36014e-005 ]
6495 : [ 1.4622e-005  ]
6496 : [ 1.1042e-005  ]
6497 : [ 1.31968e-005 ]
6498 : [ 1.29645e-005 ]
6499 : [ 1.42688e-005 ]
6500 : [ 1.12382e-005 ]
6501 : [ 1.56621e-005 ]
6502 : [ 1.34718e-005 ]
6503 : [ 1.39818e-005 ]
6504 : [ 1.46649e-005 ]
6505 : [ 1.17646e-005 ]
6506 : [ 1.0276e-005  ]
6507 : [ 1.18405e-005 ]
6508 : [ 1.39005e-005 ]
6509 : [ 1.46479e-005 ]
6510 : [ 1.23236e-005 ]
6511 : [ 1.04331e-005 ]
6512 : [ 1.50243e-005 ]
6513 : [ 1.0555e-005  ]
6514 : [ 1.46461e-005 ]
6515 : [ 1.45798e-005 ]
6516 : [ 1.47473e-005 ]
6517 : [ 1.33239e-005 ]
6518 : [ 1.54766e-005 ]
6519 : [ 1.42175e-005 ]
6520 : [ 1.38132e-005 ]
6521 : [ 1.38417e-005 ]
6522 : [ 1.14479e-005 ]
6523 : [ 1.00451e-005 ]
6524 : [ 1.29405e-005 ]
6525 : [ 1.49853e-005 ]
6526 : [ 1.25632e-005 ]
6527 : [ 1.4757e-005  ]
6528 : [ 1.15538e-005 ]
6529 : [ 1.52291e-005 ]
6530 : [ 1.23844e-005 ]
6531 : [ 1.35629e-005 ]
6532 : [ 1.20525e-005 ]
6533 : [ 1.07338e-005 ]
6534 : [ 1.44524e-005 ]
6535 : [ 1.44815e-005 ]
6536 : [ 1.41858e-005 ]
6537 : [ 1.37606e-005 ]
6538 : [ 1.40147e-005 ]
6539 : [ 1.26311e-005 ]
6540 : [ 1.47595e-005 ]
6541 : [ 1.11085e-005 ]
6542 : [ 1.12795e-005 ]
6543 : [ 1.02914e-005 ]
6544 : [ 1.51462e-005 ]
6545 : [ 1.18552e-005 ]
6546 : [ 1.43668e-005 ]
6547 : [ 1.48112e-005 ]
6548 : [ 1.13969e-005 ]
6549 : [ 1.27282e-005 ]
6550 : [ 1.4182e-005  ]
6551 : [ 1.34617e-005 ]
6552 : [ 1.33722e-005 ]
6553 : [ 1.48618e-005 ]
6554 : [ 1.46506e-005 ]
6555 : [ 1.51193e-005 ]
6556 : [ 1.26986e-005 ]
6557 : [ 1.37787e-005 ]
6558 : [ 1.0781e-005  ]
6559 : [ 1.34721e-005 ]
6560 : [ 1.45645e-005 ]
6561 : [ 1.45083e-005 ]
6562 : [ 1.48945e-005 ]
6563 : [ 1.4587e-005  ]
6564 : [ 1.47434e-005 ]
6565 : [ 1.52461e-005 ]
6566 : [ 1.13983e-005 ]
6567 : [ 1.02749e-005 ]
6568 : [ 1.04917e-005 ]
6569 : [ 1.0696e-005  ]
6570 : [ 1.39362e-005 ]
6571 : [ 1.35843e-005 ]
6572 : [ 1.45145e-005 ]
6573 : [ 1.41005e-005 ]
6574 : [ 1.19447e-005 ]
6575 : [ 1.11117e-005 ]
6576 : [ 1.35341e-005 ]
6577 : [ 1.19104e-005 ]
6578 : [ 1.08591e-005 ]
6579 : [ 1.30041e-005 ]
6580 : [ 1.04552e-005 ]
6581 : [ 1.19749e-005 ]
6582 : [ 1.52169e-005 ]
6583 : [ 1.39208e-005 ]
6584 : [ 1.36724e-005 ]
6585 : [ 1.22974e-005 ]
6586 : [ 1.39824e-005 ]
6587 : [ 1.41582e-005 ]
6588 : [ 1.44763e-005 ]
6589 : [ 1.47001e-005 ]
6590 : [ 1.48291e-005 ]
6591 : [ 1.4141e-005  ]
6592 : [ 1.47981e-005 ]
6593 : [ 1.47777e-005 ]
6594 : [ 1.39348e-005 ]
6595 : [ 1.47509e-005 ]
6596 : [ 1.23107e-005 ]
6597 : [ 1.33329e-005 ]
6598 : [ 1.43562e-005 ]
6599 : [ 1.33575e-005 ]
6600 : [ 1.44144e-005 ]
6601 : [ 1.4923e-005  ]
6602 : [ 1.24415e-005 ]
6603 : [ 1.36031e-005 ]
6604 : [ 1.46131e-005 ]
6605 : [ 1.31694e-005 ]
6606 : [ 1.39188e-005 ]
6607 : [ 1.47662e-005 ]
6608 : [ 1.50027e-005 ]
6609 : [ 1.43307e-005 ]
6610 : [ 1.31084e-005 ]
6611 : [ 1.43076e-005 ]
6612 : [ 1.2835e-005  ]
6613 : [ 1.11347e-005 ]
6614 : [ 1.45489e-005 ]
6615 : [ 1.18347e-005 ]
6616 : [ 1.44903e-005 ]
6617 : [ 1.48572e-005 ]
6618 : [ 1.47449e-005 ]
6619 : [ 1.45663e-005 ]
6620 : [ 1.15159e-005 ]
6621 : [ 1.34856e-005 ]
6622 : [ 1.47125e-005 ]
6623 : [ 1.39724e-005 ]
6624 : [ 1.43332e-005 ]
6625 : [ 1.44513e-005 ]
6626 : [ 1.12828e-005 ]
6627 : [ 1.42597e-005 ]
6628 : [ 1.25636e-005 ]
6629 : [ 1.044e-005   ]
6630 : [ 1.33844e-005 ]
6631 : [ 1.48938e-005 ]
6632 : [ 1.40817e-005 ]
6633 : [ 1.48119e-005 ]
6634 : [ 1.47794e-005 ]
6635 : [ 1.08424e-005 ]
6636 : [ 1.39738e-005 ]
6637 : [ 1.47929e-005 ]
6638 : [ 1.1382e-005  ]
6639 : [ 1.48659e-005 ]
6640 : [ 1.50287e-005 ]
6641 : [ 1.4267e-005  ]
6642 : [ 1.40354e-005 ]
6643 : [ 1.43385e-005 ]
6644 : [ 1.45421e-005 ]
6645 : [ 1.33841e-005 ]
6646 : [ 1.15703e-005 ]
6647 : [ 1.14767e-005 ]
6648 : [ 1.35159e-005 ]
6649 : [ 1.05136e-005 ]
6650 : [ 1.45355e-005 ]
6651 : [ 1.41888e-005 ]
6652 : [ 1.37664e-005 ]
6653 : [ 1.42576e-005 ]
6654 : [ 1.10731e-005 ]
6655 : [ 1.31563e-005 ]
6656 : [ 1.49705e-005 ]
6657 : [ 1.3174e-005  ]
6658 : [ 1.49421e-005 ]
6659 : [ 1.51863e-005 ]
6660 : [ 1.47027e-005 ]
6661 : [ 1.30194e-005 ]
6662 : [ 1.43818e-005 ]
6663 : [ 1.38863e-005 ]
6664 : [ 1.0434e-005  ]
6665 : [ 1.46914e-005 ]
6666 : [ 1.3988e-005  ]
6667 : [ 1.07471e-005 ]
6668 : [ 1.35764e-005 ]
6669 : [ 1.44438e-005 ]
6670 : [ 1.3525e-005  ]
6671 : [ 1.39745e-005 ]
6672 : [ 1.45948e-005 ]
6673 : [ 1.50608e-005 ]
6674 : [ 1.41671e-005 ]
6675 : [ 1.49926e-005 ]
6676 : [ 1.17916e-005 ]
6677 : [ 1.29683e-005 ]
6678 : [ 1.23264e-005 ]
6679 : [ 1.23045e-005 ]
6680 : [ 1.14256e-005 ]
6681 : [ 1.46878e-005 ]
6682 : [ 1.19796e-005 ]
6683 : [ 1.25571e-005 ]
6684 : [ 1.3203e-005  ]
6685 : [ 1.52009e-005 ]
6686 : [ 1.35367e-005 ]
6687 : [ 1.25687e-005 ]
6688 : [ 1.46281e-005 ]
6689 : [ 1.47177e-005 ]
6690 : [ 1.27096e-005 ]
6691 : [ 1.0665e-005  ]
6692 : [ 1.28222e-005 ]
6693 : [ 1.3661e-005  ]
6694 : [ 1.4565e-005  ]
6695 : [ 1.19659e-005 ]
6696 : [ 1.40254e-005 ]
6697 : [ 1.20319e-005 ]
6698 : [ 1.46425e-005 ]
6699 : [ 1.37321e-005 ]
6700 : [ 1.28804e-005 ]
6701 : [ 1.2447e-005  ]
6702 : [ 1.35121e-005 ]
6703 : [ 1.52346e-005 ]
6704 : [ 1.2059e-005  ]
6705 : [ 1.15718e-005 ]
6706 : [ 1.07158e-005 ]
6707 : [ 1.50323e-005 ]
6708 : [ 1.27848e-005 ]
6709 : [ 1.19047e-005 ]
6710 : [ 1.35962e-005 ]
6711 : [ 1.25772e-005 ]
6712 : [ 1.52713e-005 ]
6713 : [ 1.22228e-005 ]
6714 : [ 1.46577e-005 ]
6715 : [ 1.14404e-005 ]
6716 : [ 1.29435e-005 ]
6717 : [ 1.32147e-005 ]
6718 : [ 1.55343e-005 ]
6719 : [ 1.26997e-005 ]
6720 : [ 1.49178e-005 ]
6721 : [ 1.42781e-005 ]
6722 : [ 1.38489e-005 ]
6723 : [ 1.07353e-005 ]
6724 : [ 1.4705e-005  ]
6725 : [ 1.29781e-005 ]
6726 : [ 1.37537e-005 ]
6727 : [ 1.49276e-005 ]
6728 : [ 1.46951e-005 ]
6729 : [ 1.18381e-005 ]
6730 : [ 1.08316e-005 ]
6731 : [ 1.45898e-005 ]
6732 : [ 1.26388e-005 ]
6733 : [ 1.10722e-005 ]
6734 : [ 1.21575e-005 ]
6735 : [ 1.28222e-005 ]
6736 : [ 1.47987e-005 ]
6737 : [ 1.35138e-005 ]
6738 : [ 1.33044e-005 ]
6739 : [ 1.50778e-005 ]
6740 : [ 1.49259e-005 ]
6741 : [ 1.24852e-005 ]
6742 : [ 1.2708e-005  ]
6743 : [ 1.42265e-005 ]
6744 : [ 1.37078e-005 ]
6745 : [ 1.11064e-005 ]
6746 : [ 1.46259e-005 ]
6747 : [ 1.28747e-005 ]
6748 : [ 1.38907e-005 ]
6749 : [ 1.43261e-005 ]
6750 : [ 1.43879e-005 ]
6751 : [ 1.02027e-005 ]
6752 : [ 1.35577e-005 ]
6753 : [ 1.13593e-005 ]
6754 : [ 1.50418e-005 ]
6755 : [ 1.25502e-005 ]
6756 : [ 1.50654e-005 ]
6757 : [ 1.19213e-005 ]
6758 : [ 1.52665e-005 ]
6759 : [ 1.4197e-005  ]
6760 : [ 1.40307e-005 ]
6761 : [ 1.4264e-005  ]
6762 : [ 1.22549e-005 ]
6763 : [ 1.10218e-005 ]
6764 : [ 1.41714e-005 ]
6765 : [ 1.09404e-005 ]
6766 : [ 1.49217e-005 ]
6767 : [ 1.53461e-005 ]
6768 : [ 1.12092e-005 ]
6769 : [ 1.56276e-005 ]
6770 : [ 1.11844e-005 ]
6771 : [ 1.22513e-005 ]
6772 : [ 1.35107e-005 ]
6773 : [ 1.48514e-005 ]
6774 : [ 1.35626e-005 ]
6775 : [ 1.4474e-005  ]
6776 : [ 1.47903e-005 ]
6777 : [ 1.11073e-005 ]
6778 : [ 1.50792e-005 ]
6779 : [ 1.47683e-005 ]
6780 : [ 1.32404e-005 ]
6781 : [ 1.16478e-005 ]
6782 : [ 1.41112e-005 ]
6783 : [ 1.15778e-005 ]
6784 : [ 1.50433e-005 ]
6785 : [ 1.10402e-005 ]
6786 : [ 1.09705e-005 ]
6787 : [ 1.44166e-005 ]
6788 : [ 1.48036e-005 ]
6789 : [ 1.37758e-005 ]
6790 : [ 1.12668e-005 ]
6791 : [ 1.45718e-005 ]
6792 : [ 1.49998e-005 ]
6793 : [ 1.41983e-005 ]
6794 : [ 1.44849e-005 ]
6795 : [ 1.21935e-005 ]
6796 : [ 1.40588e-005 ]
6797 : [ 1.25393e-005 ]
6798 : [ 1.50884e-005 ]
6799 : [ 1.458e-005   ]
6800 : [ 1.51943e-005 ]
6801 : [ 1.20378e-005 ]
6802 : [ 1.54636e-005 ]
6803 : [ 1.40566e-005 ]
6804 : [ 1.48772e-005 ]
6805 : [ 1.26001e-005 ]
6806 : [ 1.29189e-005 ]
6807 : [ 1.4788e-005  ]
6808 : [ 1.42344e-005 ]
6809 : [ 1.1044e-005  ]
6810 : [ 1.26201e-005 ]
6811 : [ 1.42205e-005 ]
6812 : [ 1.43003e-005 ]
6813 : [ 1.48823e-005 ]
6814 : [ 1.34986e-005 ]
6815 : [ 1.23301e-005 ]
6816 : [ 1.44266e-005 ]
6817 : [ 1.37924e-005 ]
6818 : [ 1.50996e-005 ]
6819 : [ 1.48505e-005 ]
6820 : [ 1.48153e-005 ]
6821 : [ 1.12003e-005 ]
6822 : [ 1.34707e-005 ]
6823 : [ 1.47927e-005 ]
6824 : [ 1.4303e-005  ]
6825 : [ 1.45625e-005 ]
6826 : [ 1.09377e-005 ]
6827 : [ 1.07492e-005 ]
6828 : [ 1.49834e-005 ]
6829 : [ 1.14993e-005 ]
6830 : [ 1.48767e-005 ]
6831 : [ 1.30172e-005 ]
6832 : [ 1.19409e-005 ]
6833 : [ 1.44961e-005 ]
6834 : [ 1.34361e-005 ]
6835 : [ 1.44426e-005 ]
6836 : [ 1.4665e-005  ]
6837 : [ 1.43474e-005 ]
6838 : [ 1.23705e-005 ]
6839 : [ 1.27839e-005 ]
6840 : [ 1.17538e-005 ]
6841 : [ 1.06394e-005 ]
6842 : [ 1.23881e-005 ]
6843 : [ 1.26619e-005 ]
6844 : [ 1.43075e-005 ]
6845 : [ 1.48063e-005 ]
6846 : [ 1.47576e-005 ]
6847 : [ 1.48928e-005 ]
6848 : [ 1.29511e-005 ]
6849 : [ 1.19037e-005 ]
6850 : [ 1.0727e-005  ]
6851 : [ 1.3532e-005  ]
6852 : [ 1.4182e-005  ]
6853 : [ 1.44963e-005 ]
6854 : [ 1.27198e-005 ]
6855 : [ 1.29693e-005 ]
6856 : [ 1.44659e-005 ]
6857 : [ 1.36385e-005 ]
6858 : [ 1.15943e-005 ]
6859 : [ 1.48496e-005 ]
6860 : [ 1.09894e-005 ]
6861 : [ 1.32943e-005 ]
6862 : [ 1.31339e-005 ]
6863 : [ 1.30739e-005 ]
6864 : [ 1.40039e-005 ]
6865 : [ 1.48271e-005 ]
6866 : [ 1.51728e-005 ]
6867 : [ 1.34298e-005 ]
6868 : [ 1.15185e-005 ]
6869 : [ 1.26296e-005 ]
6870 : [ 1.45152e-005 ]
6871 : [ 1.52593e-005 ]
6872 : [ 1.53228e-005 ]
6873 : [ 1.09817e-005 ]
6874 : [ 1.46086e-005 ]
6875 : [ 1.49989e-005 ]
6876 : [ 1.32279e-005 ]
6877 : [ 1.4626e-005  ]
6878 : [ 1.44782e-005 ]
6879 : [ 1.33589e-005 ]
6880 : [ 1.35511e-005 ]
6881 : [ 1.44154e-005 ]
6882 : [ 1.45681e-005 ]
6883 : [ 1.49206e-005 ]
6884 : [ 1.47386e-005 ]
6885 : [ 1.23354e-005 ]
6886 : [ 1.29393e-005 ]
6887 : [ 1.47328e-005 ]
6888 : [ 1.46759e-005 ]
6889 : [ 1.47473e-005 ]
6890 : [ 1.34184e-005 ]
6891 : [ 1.39134e-005 ]
6892 : [ 1.47709e-005 ]
6893 : [ 1.27604e-005 ]
6894 : [ 1.5205e-005  ]
6895 : [ 1.34371e-005 ]
6896 : [ 1.44927e-005 ]
6897 : [ 1.42678e-005 ]
6898 : [ 1.47519e-005 ]
6899 : [ 1.09872e-005 ]
6900 : [ 1.39916e-005 ]
6901 : [ 1.25089e-005 ]
6902 : [ 1.28833e-005 ]
6903 : [ 1.14222e-005 ]
6904 : [ 1.1798e-005  ]
6905 : [ 1.5052e-005  ]
6906 : [ 1.50257e-005 ]
6907 : [ 1.46609e-005 ]
6908 : [ 1.46449e-005 ]
6909 : [ 1.42921e-005 ]
6910 : [ 1.19197e-005 ]
6911 : [ 1.48326e-005 ]
6912 : [ 1.25467e-005 ]
6913 : [ 1.36569e-005 ]
6914 : [ 1.5152e-005  ]
6915 : [ 1.26176e-005 ]
6916 : [ 1.22488e-005 ]
6917 : [ 1.33554e-005 ]
6918 : [ 1.45859e-005 ]
6919 : [ 1.48694e-005 ]
6920 : [ 1.313e-005   ]
6921 : [ 1.22535e-005 ]
6922 : [ 1.1301e-005  ]
6923 : [ 1.45355e-005 ]
6924 : [ 1.44508e-005 ]
6925 : [ 1.26251e-005 ]
6926 : [ 1.49663e-005 ]
6927 : [ 1.48176e-005 ]
6928 : [ 1.30601e-005 ]
6929 : [ 1.34921e-005 ]
6930 : [ 1.20746e-005 ]
6931 : [ 1.47735e-005 ]
6932 : [ 1.43552e-005 ]
6933 : [ 1.46563e-005 ]
6934 : [ 1.47265e-005 ]
6935 : [ 1.29309e-005 ]
6936 : [ 1.51538e-005 ]
6937 : [ 1.37368e-005 ]
6938 : [ 1.36549e-005 ]
6939 : [ 1.31829e-005 ]
6940 : [ 1.5211e-005  ]
6941 : [ 1.45252e-005 ]
6942 : [ 1.10358e-005 ]
6943 : [ 1.42638e-005 ]
6944 : [ 9.96269e-006 ]
6945 : [ 1.15747e-005 ]
6946 : [ 1.3301e-005  ]
6947 : [ 1.4066e-005  ]
6948 : [ 1.51355e-005 ]
6949 : [ 1.39494e-005 ]
6950 : [ 1.41323e-005 ]
6951 : [ 1.25518e-005 ]
6952 : [ 1.45279e-005 ]
6953 : [ 1.07949e-005 ]
6954 : [ 1.3313e-005  ]
6955 : [ 1.41026e-005 ]
6956 : [ 1.49791e-005 ]
6957 : [ 1.40411e-005 ]
6958 : [ 1.38036e-005 ]
6959 : [ 1.4956e-005  ]
6960 : [ 1.41883e-005 ]
6961 : [ 1.33915e-005 ]
6962 : [ 1.49817e-005 ]
6963 : [ 1.44426e-005 ]
6964 : [ 1.27173e-005 ]
6965 : [ 1.48293e-005 ]
6966 : [ 1.45508e-005 ]
6967 : [ 1.36094e-005 ]
6968 : [ 1.01871e-005 ]
6969 : [ 1.40426e-005 ]
6970 : [ 1.45998e-005 ]
6971 : [ 1.41711e-005 ]
6972 : [ 1.5042e-005  ]
6973 : [ 1.48455e-005 ]
6974 : [ 1.0274e-005  ]
6975 : [ 1.29231e-005 ]
6976 : [ 1.38863e-005 ]
6977 : [ 1.27617e-005 ]
6978 : [ 1.4643e-005  ]
6979 : [ 1.39055e-005 ]
6980 : [ 1.52776e-005 ]
6981 : [ 1.45284e-005 ]
6982 : [ 1.42323e-005 ]
6983 : [ 1.42522e-005 ]
6984 : [ 1.46434e-005 ]
6985 : [ 1.39681e-005 ]
6986 : [ 1.22302e-005 ]
6987 : [ 1.48185e-005 ]
6988 : [ 1.00413e-005 ]
6989 : [ 1.45242e-005 ]
6990 : [ 1.05055e-005 ]
6991 : [ 1.19346e-005 ]
6992 : [ 1.30596e-005 ]
6993 : [ 1.47785e-005 ]
6994 : [ 1.1462e-005  ]
6995 : [ 1.19257e-005 ]
6996 : [ 1.34504e-005 ]
6997 : [ 1.07198e-005 ]
6998 : [ 1.09142e-005 ]
6999 : [ 1.27549e-005 ]
7000 : [ 1.25874e-005 ]
7001 : [ 1.26555e-005 ]
7002 : [ 1.36553e-005 ]
7003 : [ 1.00631e-005 ]
7004 : [ 1.33925e-005 ]
7005 : [ 1.09724e-005 ]
7006 : [ 1.44838e-005 ]
7007 : [ 1.46472e-005 ]
7008 : [ 1.0384e-005  ]
7009 : [ 1.46892e-005 ]
7010 : [ 1.04901e-005 ]
7011 : [ 1.52694e-005 ]
7012 : [ 1.25043e-005 ]
7013 : [ 1.39895e-005 ]
7014 : [ 1.40673e-005 ]
7015 : [ 1.42307e-005 ]
7016 : [ 1.29526e-005 ]
7017 : [ 1.3436e-005  ]
7018 : [ 1.23156e-005 ]
7019 : [ 1.18405e-005 ]
7020 : [ 1.23145e-005 ]
7021 : [ 1.38252e-005 ]
7022 : [ 1.49156e-005 ]
7023 : [ 1.27446e-005 ]
7024 : [ 1.27586e-005 ]
7025 : [ 1.40495e-005 ]
7026 : [ 1.05165e-005 ]
7027 : [ 1.28434e-005 ]
7028 : [ 1.14943e-005 ]
7029 : [ 1.22791e-005 ]
7030 : [ 1.51663e-005 ]
7031 : [ 1.34252e-005 ]
7032 : [ 1.53682e-005 ]
7033 : [ 1.50788e-005 ]
7034 : [ 1.51751e-005 ]
7035 : [ 1.43408e-005 ]
7036 : [ 1.27665e-005 ]
7037 : [ 1.41881e-005 ]
7038 : [ 1.49183e-005 ]
7039 : [ 1.3733e-005  ]
7040 : [ 1.09462e-005 ]
7041 : [ 1.33204e-005 ]
7042 : [ 1.4735e-005  ]
7043 : [ 1.10844e-005 ]
7044 : [ 1.23244e-005 ]
7045 : [ 1.10856e-005 ]
7046 : [ 1.40685e-005 ]
7047 : [ 1.31519e-005 ]
7048 : [ 1.48958e-005 ]
7049 : [ 1.03756e-005 ]
7050 : [ 1.42941e-005 ]
7051 : [ 1.07983e-005 ]
7052 : [ 1.43791e-005 ]
7053 : [ 1.45646e-005 ]
7054 : [ 1.28481e-005 ]
7055 : [ 1.44679e-005 ]
7056 : [ 1.37441e-005 ]
7057 : [ 1.29028e-005 ]
7058 : [ 1.45587e-005 ]
7059 : [ 1.4698e-005  ]
7060 : [ 1.47588e-005 ]
7061 : [ 1.21261e-005 ]
7062 : [ 1.07747e-005 ]
7063 : [ 1.09367e-005 ]
7064 : [ 1.46272e-005 ]
7065 : [ 1.4589e-005  ]
7066 : [ 1.30672e-005 ]
7067 : [ 1.3779e-005  ]
7068 : [ 1.03341e-005 ]
7069 : [ 1.52932e-005 ]
7070 : [ 1.21924e-005 ]
7071 : [ 1.15888e-005 ]
7072 : [ 1.19011e-005 ]
7073 : [ 1.24945e-005 ]
7074 : [ 1.30781e-005 ]
7075 : [ 1.06858e-005 ]
7076 : [ 1.52812e-005 ]
7077 : [ 1.10827e-005 ]
7078 : [ 1.14777e-005 ]
7079 : [ 1.48691e-005 ]
7080 : [ 1.48898e-005 ]
7081 : [ 1.34445e-005 ]
7082 : [ 1.35197e-005 ]
7083 : [ 1.48758e-005 ]
7084 : [ 1.43633e-005 ]
7085 : [ 1.36054e-005 ]
7086 : [ 1.04205e-005 ]
7087 : [ 1.30815e-005 ]
7088 : [ 1.22923e-005 ]
7089 : [ 1.40763e-005 ]
7090 : [ 1.49775e-005 ]
7091 : [ 1.4265e-005  ]
7092 : [ 1.3857e-005  ]
7093 : [ 1.46376e-005 ]
7094 : [ 1.37496e-005 ]
7095 : [ 1.35284e-005 ]
7096 : [ 1.4004e-005  ]
7097 : [ 1.44596e-005 ]
7098 : [ 1.08196e-005 ]
7099 : [ 1.39912e-005 ]
7100 : [ 1.40636e-005 ]
7101 : [ 1.44902e-005 ]
7102 : [ 1.28234e-005 ]
7103 : [ 1.38584e-005 ]
7104 : [ 1.26263e-005 ]
7105 : [ 1.28063e-005 ]
7106 : [ 1.43467e-005 ]
7107 : [ 1.5051e-005  ]
7108 : [ 1.16505e-005 ]
7109 : [ 1.38275e-005 ]
7110 : [ 1.42584e-005 ]
7111 : [ 1.43152e-005 ]
7112 : [ 1.15833e-005 ]
7113 : [ 1.45639e-005 ]
7114 : [ 1.02927e-005 ]
7115 : [ 1.05605e-005 ]
7116 : [ 1.45311e-005 ]
7117 : [ 1.14986e-005 ]
7118 : [ 1.48072e-005 ]
7119 : [ 1.27975e-005 ]
7120 : [ 1.1305e-005  ]
7121 : [ 1.18244e-005 ]
7122 : [ 1.44339e-005 ]
7123 : [ 1.22884e-005 ]
7124 : [ 1.23674e-005 ]
7125 : [ 1.04506e-005 ]
7126 : [ 1.47484e-005 ]
7127 : [ 1.11488e-005 ]
7128 : [ 1.12667e-005 ]
7129 : [ 1.46085e-005 ]
7130 : [ 1.43357e-005 ]
7131 : [ 1.35079e-005 ]
7132 : [ 1.4552e-005  ]
7133 : [ 1.32494e-005 ]
7134 : [ 1.29525e-005 ]
7135 : [ 1.18477e-005 ]
7136 : [ 1.23677e-005 ]
7137 : [ 1.16274e-005 ]
7138 : [ 1.36118e-005 ]
7139 : [ 1.45894e-005 ]
7140 : [ 1.33367e-005 ]
7141 : [ 1.45961e-005 ]
7142 : [ 1.42288e-005 ]
7143 : [ 1.31815e-005 ]
7144 : [ 1.45511e-005 ]
7145 : [ 1.34681e-005 ]
7146 : [ 1.4127e-005  ]
7147 : [ 1.45785e-005 ]
7148 : [ 1.32156e-005 ]
7149 : [ 1.21816e-005 ]
7150 : [ 1.49064e-005 ]
7151 : [ 1.44114e-005 ]
7152 : [ 1.04981e-005 ]
7153 : [ 1.44818e-005 ]
7154 : [ 1.36163e-005 ]
7155 : [ 1.51754e-005 ]
7156 : [ 1.34109e-005 ]
7157 : [ 1.49351e-005 ]
7158 : [ 1.25642e-005 ]
7159 : [ 1.43634e-005 ]
7160 : [ 1.38621e-005 ]
7161 : [ 1.45596e-005 ]
7162 : [ 1.23991e-005 ]
7163 : [ 1.11817e-005 ]
7164 : [ 1.42636e-005 ]
7165 : [ 1.40131e-005 ]
7166 : [ 1.43163e-005 ]
7167 : [ 1.1985e-005  ]
7168 : [ 1.33278e-005 ]
7169 : [ 1.356e-005   ]
7170 : [ 1.02831e-005 ]
7171 : [ 1.28203e-005 ]
7172 : [ 1.37821e-005 ]
7173 : [ 1.03064e-005 ]
7174 : [ 1.34579e-005 ]
7175 : [ 1.4946e-005  ]
7176 : [ 1.05707e-005 ]
7177 : [ 1.10603e-005 ]
7178 : [ 1.40478e-005 ]
7179 : [ 1.29554e-005 ]
7180 : [ 1.40331e-005 ]
7181 : [ 1.35692e-005 ]
7182 : [ 1.44516e-005 ]
7183 : [ 1.4845e-005  ]
7184 : [ 1.11699e-005 ]
7185 : [ 1.41755e-005 ]
7186 : [ 1.12552e-005 ]
7187 : [ 1.44247e-005 ]
7188 : [ 1.49697e-005 ]
7189 : [ 1.36947e-005 ]
7190 : [ 1.51256e-005 ]
7191 : [ 1.46626e-005 ]
7192 : [ 1.15758e-005 ]
7193 : [ 1.32697e-005 ]
7194 : [ 1.45801e-005 ]
7195 : [ 1.34529e-005 ]
7196 : [ 1.46748e-005 ]
7197 : [ 1.17971e-005 ]
7198 : [ 1.10662e-005 ]
7199 : [ 1.37606e-005 ]
7200 : [ 1.30354e-005 ]
7201 : [ 1.10017e-005 ]
7202 : [ 1.43864e-005 ]
7203 : [ 1.34551e-005 ]
7204 : [ 1.50509e-005 ]
7205 : [ 1.44054e-005 ]
7206 : [ 1.50642e-005 ]
7207 : [ 1.48802e-005 ]
7208 : [ 1.49922e-005 ]
7209 : [ 1.25567e-005 ]
7210 : [ 1.26342e-005 ]
7211 : [ 1.44996e-005 ]
7212 : [ 1.17805e-005 ]
7213 : [ 1.49857e-005 ]
7214 : [ 1.22192e-005 ]
7215 : [ 1.05627e-005 ]
7216 : [ 1.28366e-005 ]
7217 : [ 1.26744e-005 ]
7218 : [ 1.49979e-005 ]
7219 : [ 1.0852e-005  ]
7220 : [ 1.53318e-005 ]
7221 : [ 1.11112e-005 ]
7222 : [ 1.20845e-005 ]
7223 : [ 1.34041e-005 ]
7224 : [ 1.45096e-005 ]
7225 : [ 1.44598e-005 ]
7226 : [ 1.11884e-005 ]
7227 : [ 1.41008e-005 ]
7228 : [ 1.21458e-005 ]
7229 : [ 1.18604e-005 ]
7230 : [ 1.44415e-005 ]
7231 : [ 1.06932e-005 ]
7232 : [ 1.45967e-005 ]
7233 : [ 1.51191e-005 ]
7234 : [ 1.48469e-005 ]
7235 : [ 1.28958e-005 ]
7236 : [ 1.40235e-005 ]
7237 : [ 1.01968e-005 ]
7238 : [ 1.24633e-005 ]
7239 : [ 1.46669e-005 ]
7240 : [ 1.4284e-005  ]
7241 : [ 1.50342e-005 ]
7242 : [ 1.4183e-005  ]
7243 : [ 1.23008e-005 ]
7244 : [ 1.43785e-005 ]
7245 : [ 1.43102e-005 ]
7246 : [ 1.4018e-005  ]
7247 : [ 1.0822e-005  ]
7248 : [ 1.42897e-005 ]
7249 : [ 1.15385e-005 ]
7250 : [ 1.48249e-005 ]
7251 : [ 1.41025e-005 ]
7252 : [ 1.34898e-005 ]
7253 : [ 1.38828e-005 ]
7254 : [ 1.47875e-005 ]
7255 : [ 1.42194e-005 ]
7256 : [ 1.44586e-005 ]
7257 : [ 1.50505e-005 ]
7258 : [ 1.38276e-005 ]
7259 : [ 1.4244e-005  ]
7260 : [ 1.09746e-005 ]
7261 : [ 1.36816e-005 ]
7262 : [ 1.35732e-005 ]
7263 : [ 1.01675e-005 ]
7264 : [ 1.48735e-005 ]
7265 : [ 1.29597e-005 ]
7266 : [ 1.4341e-005  ]
7267 : [ 1.15563e-005 ]
7268 : [ 1.43272e-005 ]
7269 : [ 1.1816e-005  ]
7270 : [ 1.14488e-005 ]
7271 : [ 1.26377e-005 ]
7272 : [ 1.40377e-005 ]
7273 : [ 1.36238e-005 ]
7274 : [ 1.09469e-005 ]
7275 : [ 1.18879e-005 ]
7276 : [ 1.53313e-005 ]
7277 : [ 1.47441e-005 ]
7278 : [ 1.08167e-005 ]
7279 : [ 1.05998e-005 ]
7280 : [ 1.48561e-005 ]
7281 : [ 1.45352e-005 ]
7282 : [ 1.23076e-005 ]
7283 : [ 1.20842e-005 ]
7284 : [ 1.46816e-005 ]
7285 : [ 1.4952e-005  ]
7286 : [ 1.22173e-005 ]
7287 : [ 1.33768e-005 ]
7288 : [ 1.43612e-005 ]
7289 : [ 1.40929e-005 ]
7290 : [ 1.17635e-005 ]
7291 : [ 1.43359e-005 ]
7292 : [ 1.49976e-005 ]
7293 : [ 1.33706e-005 ]
7294 : [ 1.45426e-005 ]
7295 : [ 1.46752e-005 ]
7296 : [ 1.45027e-005 ]
7297 : [ 1.46912e-005 ]
7298 : [ 1.49325e-005 ]
7299 : [ 1.1321e-005  ]
7300 : [ 1.15682e-005 ]
7301 : [ 1.23036e-005 ]
7302 : [ 1.41869e-005 ]
7303 : [ 1.17097e-005 ]
7304 : [ 1.23954e-005 ]
7305 : [ 1.42973e-005 ]
7306 : [ 1.43159e-005 ]
7307 : [ 1.41962e-005 ]
7308 : [ 1.41397e-005 ]
7309 : [ 1.28122e-005 ]
7310 : [ 1.49182e-005 ]
7311 : [ 1.53794e-005 ]
7312 : [ 1.47685e-005 ]
7313 : [ 1.03901e-005 ]
7314 : [ 1.47134e-005 ]
7315 : [ 1.08605e-005 ]
7316 : [ 1.5327e-005  ]
7317 : [ 1.04484e-005 ]
7318 : [ 1.45172e-005 ]
7319 : [ 1.48481e-005 ]
7320 : [ 1.50897e-005 ]
7321 : [ 1.5177e-005  ]
7322 : [ 1.48142e-005 ]
7323 : [ 1.31094e-005 ]
7324 : [ 1.30933e-005 ]
7325 : [ 1.29835e-005 ]
7326 : [ 1.45228e-005 ]
7327 : [ 1.47061e-005 ]
7328 : [ 1.23824e-005 ]
7329 : [ 1.13825e-005 ]
7330 : [ 1.24116e-005 ]
7331 : [ 1.41252e-005 ]
7332 : [ 1.4829e-005  ]
7333 : [ 1.48128e-005 ]
7334 : [ 1.29639e-005 ]
7335 : [ 1.34296e-005 ]
7336 : [ 1.54098e-005 ]
7337 : [ 1.35675e-005 ]
7338 : [ 1.42652e-005 ]
7339 : [ 1.13881e-005 ]
7340 : [ 1.44597e-005 ]
7341 : [ 1.09406e-005 ]
7342 : [ 1.4764e-005  ]
7343 : [ 1.43831e-005 ]
7344 : [ 1.45851e-005 ]
7345 : [ 1.34371e-005 ]
7346 : [ 1.19937e-005 ]
7347 : [ 1.48774e-005 ]
7348 : [ 1.41332e-005 ]
7349 : [ 1.08422e-005 ]
7350 : [ 1.44703e-005 ]
7351 : [ 1.56686e-005 ]
7352 : [ 1.39947e-005 ]
7353 : [ 1.45471e-005 ]
7354 : [ 1.46329e-005 ]
7355 : [ 1.48838e-005 ]
7356 : [ 1.28079e-005 ]
7357 : [ 1.34809e-005 ]
7358 : [ 1.44513e-005 ]
7359 : [ 1.2674e-005  ]
7360 : [ 1.0486e-005  ]
7361 : [ 1.30753e-005 ]
7362 : [ 1.46401e-005 ]
7363 : [ 1.39354e-005 ]
7364 : [ 1.50112e-005 ]
7365 : [ 1.45427e-005 ]
7366 : [ 1.45098e-005 ]
7367 : [ 1.51093e-005 ]
7368 : [ 1.37436e-005 ]
7369 : [ 1.08615e-005 ]
7370 : [ 1.34984e-005 ]
7371 : [ 1.46533e-005 ]
7372 : [ 1.20901e-005 ]
7373 : [ 1.4698e-005  ]
7374 : [ 1.34187e-005 ]
7375 : [ 1.32781e-005 ]
7376 : [ 1.43497e-005 ]
7377 : [ 1.0366e-005  ]
7378 : [ 1.50127e-005 ]
7379 : [ 1.5306e-005  ]
7380 : [ 1.4714e-005  ]
7381 : [ 1.22165e-005 ]
7382 : [ 1.47471e-005 ]
7383 : [ 1.47003e-005 ]
7384 : [ 1.11719e-005 ]
7385 : [ 1.40454e-005 ]
7386 : [ 1.15604e-005 ]
7387 : [ 1.46633e-005 ]
7388 : [ 1.37771e-005 ]
7389 : [ 1.53313e-005 ]
7390 : [ 1.3892e-005  ]
7391 : [ 1.50375e-005 ]
7392 : [ 1.07287e-005 ]
7393 : [ 1.45101e-005 ]
7394 : [ 1.41772e-005 ]
7395 : [ 1.43141e-005 ]
7396 : [ 1.47417e-005 ]
7397 : [ 1.4361e-005  ]
7398 : [ 1.37586e-005 ]
7399 : [ 1.50343e-005 ]
7400 : [ 1.49319e-005 ]
7401 : [ 1.28144e-005 ]
7402 : [ 1.50249e-005 ]
7403 : [ 1.48163e-005 ]
7404 : [ 1.41714e-005 ]
7405 : [ 1.51838e-005 ]
7406 : [ 1.40553e-005 ]
7407 : [ 1.36522e-005 ]
7408 : [ 1.39598e-005 ]
7409 : [ 1.09085e-005 ]
7410 : [ 1.4447e-005  ]
7411 : [ 1.51015e-005 ]
7412 : [ 1.43326e-005 ]
7413 : [ 1.23011e-005 ]
7414 : [ 1.25451e-005 ]
7415 : [ 1.35033e-005 ]
7416 : [ 1.4738e-005  ]
7417 : [ 1.33568e-005 ]
7418 : [ 1.51357e-005 ]
7419 : [ 1.26138e-005 ]
7420 : [ 1.46786e-005 ]
7421 : [ 1.05669e-005 ]
7422 : [ 1.30286e-005 ]
7423 : [ 1.40363e-005 ]
7424 : [ 1.39013e-005 ]
7425 : [ 1.21903e-005 ]
7426 : [ 1.49942e-005 ]
7427 : [ 1.35081e-005 ]
7428 : [ 1.21061e-005 ]
7429 : [ 1.17602e-005 ]
7430 : [ 1.07626e-005 ]
7431 : [ 1.44965e-005 ]
7432 : [ 1.39579e-005 ]
7433 : [ 1.50353e-005 ]
7434 : [ 1.14627e-005 ]
7435 : [ 1.4016e-005  ]
7436 : [ 1.50488e-005 ]
7437 : [ 1.48671e-005 ]
7438 : [ 1.50535e-005 ]
7439 : [ 1.48822e-005 ]
7440 : [ 1.11858e-005 ]
7441 : [ 1.46912e-005 ]
7442 : [ 1.2905e-005  ]
7443 : [ 1.46157e-005 ]
7444 : [ 1.34975e-005 ]
7445 : [ 1.34395e-005 ]
7446 : [ 1.07487e-005 ]
7447 : [ 1.20213e-005 ]
7448 : [ 1.44323e-005 ]
7449 : [ 1.51904e-005 ]
7450 : [ 1.44785e-005 ]
7451 : [ 1.48664e-005 ]
7452 : [ 1.23345e-005 ]
7453 : [ 1.38044e-005 ]
7454 : [ 1.1495e-005  ]
7455 : [ 1.41212e-005 ]
7456 : [ 1.50608e-005 ]
7457 : [ 1.43563e-005 ]
7458 : [ 1.36539e-005 ]
7459 : [ 1.53047e-005 ]
7460 : [ 1.18932e-005 ]
7461 : [ 1.49345e-005 ]
7462 : [ 1.44005e-005 ]
7463 : [ 1.38152e-005 ]
7464 : [ 1.45518e-005 ]
7465 : [ 1.18126e-005 ]
7466 : [ 1.45467e-005 ]
7467 : [ 1.34153e-005 ]
7468 : [ 1.42381e-005 ]
7469 : [ 1.21134e-005 ]
7470 : [ 1.01825e-005 ]
7471 : [ 1.28457e-005 ]
7472 : [ 1.40273e-005 ]
7473 : [ 1.13862e-005 ]
7474 : [ 1.26853e-005 ]
7475 : [ 1.41748e-005 ]
7476 : [ 1.48993e-005 ]
7477 : [ 1.35535e-005 ]
7478 : [ 1.08027e-005 ]
7479 : [ 1.44646e-005 ]
7480 : [ 1.09357e-005 ]
7481 : [ 1.08365e-005 ]
7482 : [ 1.33509e-005 ]
7483 : [ 1.03287e-005 ]
7484 : [ 1.3044e-005  ]
7485 : [ 1.38724e-005 ]
7486 : [ 1.48922e-005 ]
7487 : [ 1.26206e-005 ]
7488 : [ 1.50902e-005 ]
7489 : [ 1.32179e-005 ]
7490 : [ 1.4855e-005  ]
7491 : [ 1.28332e-005 ]
7492 : [ 1.4951e-005  ]
7493 : [ 1.15479e-005 ]
7494 : [ 1.29649e-005 ]
7495 : [ 1.30945e-005 ]
7496 : [ 1.07868e-005 ]
7497 : [ 1.2543e-005  ]
7498 : [ 1.44165e-005 ]
7499 : [ 1.22772e-005 ]
7500 : [ 1.46686e-005 ]
7501 : [ 1.49972e-005 ]
7502 : [ 1.48448e-005 ]
7503 : [ 1.45872e-005 ]
7504 : [ 1.40986e-005 ]
7505 : [ 1.22183e-005 ]
7506 : [ 1.03525e-005 ]
7507 : [ 1.30009e-005 ]
7508 : [ 1.40146e-005 ]
7509 : [ 1.10341e-005 ]
7510 : [ 1.2656e-005  ]
7511 : [ 1.51019e-005 ]
7512 : [ 1.15988e-005 ]
7513 : [ 1.50795e-005 ]
7514 : [ 1.4308e-005  ]
7515 : [ 1.14559e-005 ]
7516 : [ 1.03075e-005 ]
7517 : [ 1.39448e-005 ]
7518 : [ 1.53397e-005 ]
7519 : [ 1.14203e-005 ]
7520 : [ 1.10932e-005 ]
7521 : [ 1.43452e-005 ]
7522 : [ 1.49607e-005 ]
7523 : [ 1.29279e-005 ]
7524 : [ 1.27226e-005 ]
7525 : [ 1.30428e-005 ]
7526 : [ 1.30621e-005 ]
7527 : [ 1.5421e-005  ]
7528 : [ 1.22106e-005 ]
7529 : [ 1.16754e-005 ]
7530 : [ 1.45741e-005 ]
7531 : [ 1.08186e-005 ]
7532 : [ 1.13143e-005 ]
7533 : [ 1.23661e-005 ]
7534 : [ 1.41075e-005 ]
7535 : [ 1.46335e-005 ]
7536 : [ 1.19332e-005 ]
7537 : [ 1.47329e-005 ]
7538 : [ 1.40627e-005 ]
7539 : [ 1.45979e-005 ]
7540 : [ 1.17213e-005 ]
7541 : [ 1.15372e-005 ]
7542 : [ 1.50405e-005 ]
7543 : [ 1.36644e-005 ]
7544 : [ 1.20288e-005 ]
7545 : [ 1.19635e-005 ]
7546 : [ 1.33444e-005 ]
7547 : [ 1.36352e-005 ]
7548 : [ 1.46164e-005 ]
7549 : [ 1.50884e-005 ]
7550 : [ 1.49487e-005 ]
7551 : [ 1.4255e-005  ]
7552 : [ 1.37624e-005 ]
7553 : [ 1.45271e-005 ]
7554 : [ 1.32918e-005 ]
7555 : [ 1.28018e-005 ]
7556 : [ 1.37894e-005 ]
7557 : [ 1.45613e-005 ]
7558 : [ 1.19807e-005 ]
7559 : [ 1.14981e-005 ]
7560 : [ 1.42612e-005 ]
7561 : [ 1.45488e-005 ]
7562 : [ 1.48891e-005 ]
7563 : [ 1.48013e-005 ]
7564 : [ 1.1741e-005  ]
7565 : [ 1.41657e-005 ]
7566 : [ 1.0354e-005  ]
7567 : [ 1.38476e-005 ]
7568 : [ 1.44946e-005 ]
7569 : [ 1.37939e-005 ]
7570 : [ 1.43898e-005 ]
7571 : [ 1.39381e-005 ]
7572 : [ 1.48206e-005 ]
7573 : [ 1.45849e-005 ]
7574 : [ 1.41562e-005 ]
7575 : [ 1.35013e-005 ]
7576 : [ 1.3527e-005  ]
7577 : [ 1.34383e-005 ]
7578 : [ 1.46593e-005 ]
7579 : [ 1.18147e-005 ]
7580 : [ 1.4172e-005  ]
7581 : [ 1.50142e-005 ]
7582 : [ 1.13028e-005 ]
7583 : [ 1.22241e-005 ]
7584 : [ 1.14337e-005 ]
7585 : [ 1.4649e-005  ]
7586 : [ 1.49101e-005 ]
7587 : [ 1.44484e-005 ]
7588 : [ 1.4568e-005  ]
7589 : [ 1.50855e-005 ]
7590 : [ 1.408e-005   ]
7591 : [ 1.34389e-005 ]
7592 : [ 1.49295e-005 ]
7593 : [ 1.31521e-005 ]
7594 : [ 1.48164e-005 ]
7595 : [ 1.4424e-005  ]
7596 : [ 1.15862e-005 ]
7597 : [ 1.32276e-005 ]
7598 : [ 1.38999e-005 ]
7599 : [ 1.3868e-005  ]
7600 : [ 1.50077e-005 ]
7601 : [ 1.46178e-005 ]
7602 : [ 1.34106e-005 ]
7603 : [ 1.47256e-005 ]
7604 : [ 1.09953e-005 ]
7605 : [ 1.35493e-005 ]
7606 : [ 1.16402e-005 ]
7607 : [ 1.42005e-005 ]
7608 : [ 1.47463e-005 ]
7609 : [ 1.45741e-005 ]
7610 : [ 1.33865e-005 ]
7611 : [ 1.47243e-005 ]
7612 : [ 1.47114e-005 ]
7613 : [ 1.4564e-005  ]
7614 : [ 1.42501e-005 ]
7615 : [ 1.50725e-005 ]
7616 : [ 1.498e-005   ]
7617 : [ 1.25464e-005 ]
7618 : [ 1.42778e-005 ]
7619 : [ 1.45092e-005 ]
7620 : [ 1.38131e-005 ]
7621 : [ 1.42457e-005 ]
7622 : [ 1.44458e-005 ]
7623 : [ 1.43319e-005 ]
7624 : [ 1.13268e-005 ]
7625 : [ 1.49134e-005 ]
7626 : [ 1.03145e-005 ]
7627 : [ 1.38541e-005 ]
7628 : [ 1.51285e-005 ]
7629 : [ 1.52299e-005 ]
7630 : [ 1.15446e-005 ]
7631 : [ 1.4998e-005  ]
7632 : [ 1.04764e-005 ]
7633 : [ 1.45866e-005 ]
7634 : [ 1.46513e-005 ]
7635 : [ 1.42382e-005 ]
7636 : [ 1.16459e-005 ]
7637 : [ 1.11337e-005 ]
7638 : [ 1.36138e-005 ]
7639 : [ 1.44986e-005 ]
7640 : [ 1.14929e-005 ]
7641 : [ 1.20461e-005 ]
7642 : [ 1.36795e-005 ]
7643 : [ 1.45447e-005 ]
7644 : [ 1.46922e-005 ]
7645 : [ 1.26526e-005 ]
7646 : [ 1.34314e-005 ]
7647 : [ 1.50576e-005 ]
7648 : [ 1.47323e-005 ]
7649 : [ 1.48322e-005 ]
7650 : [ 1.50431e-005 ]
7651 : [ 1.48103e-005 ]
7652 : [ 1.43419e-005 ]
7653 : [ 1.24813e-005 ]
7654 : [ 1.18126e-005 ]
7655 : [ 1.43331e-005 ]
7656 : [ 1.48967e-005 ]
7657 : [ 1.32906e-005 ]
7658 : [ 1.1692e-005  ]
7659 : [ 1.0575e-005  ]
7660 : [ 1.49019e-005 ]
7661 : [ 1.48161e-005 ]
7662 : [ 1.06047e-005 ]
7663 : [ 1.28581e-005 ]
7664 : [ 1.09534e-005 ]
7665 : [ 1.48552e-005 ]
7666 : [ 1.43522e-005 ]
7667 : [ 1.52263e-005 ]
7668 : [ 1.50838e-005 ]
7669 : [ 1.36326e-005 ]
7670 : [ 1.43476e-005 ]
7671 : [ 1.30096e-005 ]
7672 : [ 1.20849e-005 ]
7673 : [ 1.44795e-005 ]
7674 : [ 1.45152e-005 ]
7675 : [ 1.14917e-005 ]
7676 : [ 1.50932e-005 ]
7677 : [ 1.13027e-005 ]
7678 : [ 1.4735e-005  ]
7679 : [ 1.51064e-005 ]
7680 : [ 1.15046e-005 ]
7681 : [ 1.01154e-005 ]
7682 : [ 1.46646e-005 ]
7683 : [ 1.1264e-005  ]
7684 : [ 1.19623e-005 ]
7685 : [ 1.28826e-005 ]
7686 : [ 1.4282e-005  ]
7687 : [ 1.48629e-005 ]
7688 : [ 1.38911e-005 ]
7689 : [ 1.52219e-005 ]
7690 : [ 1.02682e-005 ]
7691 : [ 1.45158e-005 ]
7692 : [ 1.09325e-005 ]
7693 : [ 1.28742e-005 ]
7694 : [ 1.4249e-005  ]
7695 : [ 1.26304e-005 ]
7696 : [ 1.18771e-005 ]
7697 : [ 1.08403e-005 ]
7698 : [ 1.42099e-005 ]
7699 : [ 1.25315e-005 ]
7700 : [ 1.49467e-005 ]
7701 : [ 1.46311e-005 ]
7702 : [ 1.18862e-005 ]
7703 : [ 1.45872e-005 ]
7704 : [ 1.4998e-005  ]
7705 : [ 1.48909e-005 ]
7706 : [ 1.45709e-005 ]
7707 : [ 1.39841e-005 ]
7708 : [ 1.45687e-005 ]
7709 : [ 1.48048e-005 ]
7710 : [ 1.33347e-005 ]
7711 : [ 1.49582e-005 ]
7712 : [ 1.17805e-005 ]
7713 : [ 1.13305e-005 ]
7714 : [ 1.0878e-005  ]
7715 : [ 1.48887e-005 ]
7716 : [ 1.39895e-005 ]
7717 : [ 1.35248e-005 ]
7718 : [ 1.07956e-005 ]
7719 : [ 1.09673e-005 ]
7720 : [ 1.47878e-005 ]
7721 : [ 1.41504e-005 ]
7722 : [ 1.22374e-005 ]
7723 : [ 1.52545e-005 ]
7724 : [ 1.22939e-005 ]
7725 : [ 1.22549e-005 ]
7726 : [ 1.15431e-005 ]
7727 : [ 1.50685e-005 ]
7728 : [ 1.37352e-005 ]
7729 : [ 1.41241e-005 ]
7730 : [ 1.49191e-005 ]
7731 : [ 1.40283e-005 ]
7732 : [ 1.4442e-005  ]
7733 : [ 1.49279e-005 ]
7734 : [ 1.39264e-005 ]
7735 : [ 1.28639e-005 ]
7736 : [ 1.49114e-005 ]
7737 : [ 1.14654e-005 ]
7738 : [ 1.37168e-005 ]
7739 : [ 1.23607e-005 ]
7740 : [ 1.43824e-005 ]
7741 : [ 1.49793e-005 ]
7742 : [ 1.43841e-005 ]
7743 : [ 1.19367e-005 ]
7744 : [ 1.43987e-005 ]
7745 : [ 1.08888e-005 ]
7746 : [ 1.44443e-005 ]
7747 : [ 1.26059e-005 ]
7748 : [ 1.46725e-005 ]
7749 : [ 1.41392e-005 ]
7750 : [ 1.39552e-005 ]
7751 : [ 1.27713e-005 ]
7752 : [ 1.16043e-005 ]
7753 : [ 1.40735e-005 ]
7754 : [ 1.44918e-005 ]
7755 : [ 1.31417e-005 ]
7756 : [ 1.25653e-005 ]
7757 : [ 1.16127e-005 ]
7758 : [ 1.26129e-005 ]
7759 : [ 1.10831e-005 ]
7760 : [ 1.0419e-005  ]
7761 : [ 1.43277e-005 ]
7762 : [ 1.28554e-005 ]
7763 : [ 1.42126e-005 ]
7764 : [ 1.49193e-005 ]
7765 : [ 1.32476e-005 ]
7766 : [ 1.07066e-005 ]
7767 : [ 1.01195e-005 ]
7768 : [ 1.25021e-005 ]
7769 : [ 1.46029e-005 ]
7770 : [ 1.15177e-005 ]
7771 : [ 1.10525e-005 ]
7772 : [ 1.54502e-005 ]
7773 : [ 1.40553e-005 ]
7774 : [ 1.24977e-005 ]
7775 : [ 1.48785e-005 ]
7776 : [ 1.26459e-005 ]
7777 : [ 1.3898e-005  ]
7778 : [ 1.32563e-005 ]
7779 : [ 1.37587e-005 ]
7780 : [ 1.53806e-005 ]
7781 : [ 1.20657e-005 ]
7782 : [ 1.14289e-005 ]
7783 : [ 1.47117e-005 ]
7784 : [ 1.48616e-005 ]
7785 : [ 1.42852e-005 ]
7786 : [ 1.40939e-005 ]
7787 : [ 1.39977e-005 ]
7788 : [ 1.24555e-005 ]
7789 : [ 1.45979e-005 ]
7790 : [ 1.38501e-005 ]
7791 : [ 1.41684e-005 ]
7792 : [ 1.44818e-005 ]
7793 : [ 1.41953e-005 ]
7794 : [ 1.44764e-005 ]
7795 : [ 1.24094e-005 ]
7796 : [ 1.39159e-005 ]
7797 : [ 1.12396e-005 ]
7798 : [ 1.47704e-005 ]
7799 : [ 1.4701e-005  ]
7800 : [ 1.48447e-005 ]
7801 : [ 1.30965e-005 ]
7802 : [ 1.45751e-005 ]
7803 : [ 1.12596e-005 ]
7804 : [ 1.47965e-005 ]
7805 : [ 1.4182e-005  ]
7806 : [ 1.22895e-005 ]
7807 : [ 1.50472e-005 ]
7808 : [ 1.45197e-005 ]
7809 : [ 1.28541e-005 ]
7810 : [ 1.05614e-005 ]
7811 : [ 1.09879e-005 ]
7812 : [ 1.28442e-005 ]
7813 : [ 1.44858e-005 ]
7814 : [ 1.28635e-005 ]
7815 : [ 1.35595e-005 ]
7816 : [ 1.44505e-005 ]
7817 : [ 1.13305e-005 ]
7818 : [ 1.39577e-005 ]
7819 : [ 1.33542e-005 ]
7820 : [ 1.45457e-005 ]
7821 : [ 1.29416e-005 ]
7822 : [ 1.15793e-005 ]
7823 : [ 1.1569e-005  ]
7824 : [ 1.31143e-005 ]
7825 : [ 1.48058e-005 ]
7826 : [ 1.48299e-005 ]
7827 : [ 1.39604e-005 ]
7828 : [ 1.42192e-005 ]
7829 : [ 1.53748e-005 ]
7830 : [ 1.42938e-005 ]
7831 : [ 1.21085e-005 ]
7832 : [ 1.31842e-005 ]
7833 : [ 1.39379e-005 ]
7834 : [ 1.39601e-005 ]
7835 : [ 1.41636e-005 ]
7836 : [ 1.42119e-005 ]
7837 : [ 1.53415e-005 ]
7838 : [ 1.32555e-005 ]
7839 : [ 1.43378e-005 ]
7840 : [ 1.40371e-005 ]
7841 : [ 1.21739e-005 ]
7842 : [ 1.20862e-005 ]
7843 : [ 1.23881e-005 ]
7844 : [ 1.47586e-005 ]
7845 : [ 1.3549e-005  ]
7846 : [ 1.28364e-005 ]
7847 : [ 1.25493e-005 ]
7848 : [ 1.45086e-005 ]
7849 : [ 1.24899e-005 ]
7850 : [ 1.43141e-005 ]
7851 : [ 1.20775e-005 ]
7852 : [ 1.50412e-005 ]
7853 : [ 1.41058e-005 ]
7854 : [ 1.05168e-005 ]
7855 : [ 1.21849e-005 ]
7856 : [ 1.22769e-005 ]
7857 : [ 1.22911e-005 ]
7858 : [ 1.44227e-005 ]
7859 : [ 1.4539e-005  ]
7860 : [ 1.3967e-005  ]
7861 : [ 1.4985e-005  ]
7862 : [ 1.40808e-005 ]
7863 : [ 1.26037e-005 ]
7864 : [ 1.44311e-005 ]
7865 : [ 1.41707e-005 ]
7866 : [ 1.50297e-005 ]
7867 : [ 1.42056e-005 ]
7868 : [ 1.43142e-005 ]
7869 : [ 1.27572e-005 ]
7870 : [ 1.43499e-005 ]
7871 : [ 1.05673e-005 ]
7872 : [ 1.1145e-005  ]
7873 : [ 1.09407e-005 ]
7874 : [ 1.27746e-005 ]
7875 : [ 1.37933e-005 ]
7876 : [ 1.18501e-005 ]
7877 : [ 1.24338e-005 ]
7878 : [ 1.22571e-005 ]
7879 : [ 1.26357e-005 ]
7880 : [ 1.52307e-005 ]
7881 : [ 1.20163e-005 ]
7882 : [ 1.38999e-005 ]
7883 : [ 1.23867e-005 ]
7884 : [ 1.36936e-005 ]
7885 : [ 1.27804e-005 ]
7886 : [ 1.46749e-005 ]
7887 : [ 1.50905e-005 ]
7888 : [ 1.51032e-005 ]
7889 : [ 1.44464e-005 ]
7890 : [ 1.43517e-005 ]
7891 : [ 1.45279e-005 ]
7892 : [ 1.42874e-005 ]
7893 : [ 1.16562e-005 ]
7894 : [ 1.49744e-005 ]
7895 : [ 1.21895e-005 ]
7896 : [ 1.54907e-005 ]
7897 : [ 1.21918e-005 ]
7898 : [ 1.45223e-005 ]
7899 : [ 1.13413e-005 ]
7900 : [ 1.34899e-005 ]
7901 : [ 1.37281e-005 ]
7902 : [ 1.47206e-005 ]
7903 : [ 1.24818e-005 ]
7904 : [ 1.34598e-005 ]
7905 : [ 1.01122e-005 ]
7906 : [ 1.26846e-005 ]
7907 : [ 1.42679e-005 ]
7908 : [ 1.50442e-005 ]
7909 : [ 1.38871e-005 ]
7910 : [ 1.22148e-005 ]
7911 : [ 1.40371e-005 ]
7912 : [ 1.17091e-005 ]
7913 : [ 1.30853e-005 ]
7914 : [ 1.36122e-005 ]
7915 : [ 1.43883e-005 ]
7916 : [ 1.46457e-005 ]
7917 : [ 1.13046e-005 ]
7918 : [ 1.52357e-005 ]
7919 : [ 1.33003e-005 ]
7920 : [ 1.40685e-005 ]
7921 : [ 1.19915e-005 ]
7922 : [ 1.39888e-005 ]
7923 : [ 1.28614e-005 ]
7924 : [ 1.50143e-005 ]
7925 : [ 1.12314e-005 ]
7926 : [ 1.11233e-005 ]
7927 : [ 1.48347e-005 ]
7928 : [ 1.22921e-005 ]
7929 : [ 1.20109e-005 ]
7930 : [ 1.37815e-005 ]
7931 : [ 1.48909e-005 ]
7932 : [ 1.29196e-005 ]
7933 : [ 1.39773e-005 ]
7934 : [ 1.20118e-005 ]
7935 : [ 1.42814e-005 ]
7936 : [ 1.50271e-005 ]
7937 : [ 1.47914e-005 ]
7938 : [ 1.30067e-005 ]
7939 : [ 1.41633e-005 ]
7940 : [ 1.46119e-005 ]
7941 : [ 1.52721e-005 ]
7942 : [ 1.46175e-005 ]
7943 : [ 1.1832e-005  ]
7944 : [ 1.51478e-005 ]
7945 : [ 1.49656e-005 ]
7946 : [ 1.28151e-005 ]
7947 : [ 1.45757e-005 ]
7948 : [ 1.35307e-005 ]
7949 : [ 1.44695e-005 ]
7950 : [ 1.38221e-005 ]
7951 : [ 1.43365e-005 ]
7952 : [ 1.44246e-005 ]
7953 : [ 1.23979e-005 ]
7954 : [ 1.45858e-005 ]
7955 : [ 1.51002e-005 ]
7956 : [ 1.26316e-005 ]
7957 : [ 1.44691e-005 ]
7958 : [ 1.43015e-005 ]
7959 : [ 1.52486e-005 ]
7960 : [ 1.06433e-005 ]
7961 : [ 1.18526e-005 ]
7962 : [ 1.33568e-005 ]
7963 : [ 1.33037e-005 ]
7964 : [ 1.44572e-005 ]
7965 : [ 1.27359e-005 ]
7966 : [ 1.31508e-005 ]
7967 : [ 1.35997e-005 ]
7968 : [ 1.28019e-005 ]
7969 : [ 1.02276e-005 ]
7970 : [ 1.22929e-005 ]
7971 : [ 1.24572e-005 ]
7972 : [ 1.23873e-005 ]
7973 : [ 1.11972e-005 ]
7974 : [ 1.51256e-005 ]
7975 : [ 1.43228e-005 ]
7976 : [ 1.09722e-005 ]
7977 : [ 1.45234e-005 ]
7978 : [ 1.23592e-005 ]
7979 : [ 1.06786e-005 ]
7980 : [ 1.20916e-005 ]
7981 : [ 1.39095e-005 ]
7982 : [ 1.31448e-005 ]
7983 : [ 1.47833e-005 ]
7984 : [ 1.20919e-005 ]
7985 : [ 1.13373e-005 ]
7986 : [ 1.31455e-005 ]
7987 : [ 1.49965e-005 ]
7988 : [ 1.50685e-005 ]
7989 : [ 1.26582e-005 ]
7990 : [ 1.47146e-005 ]
7991 : [ 1.41684e-005 ]
7992 : [ 1.2993e-005  ]
7993 : [ 1.006e-005   ]
7994 : [ 1.41901e-005 ]
7995 : [ 1.05863e-005 ]
7996 : [ 1.41747e-005 ]
7997 : [ 1.10384e-005 ]
7998 : [ 1.42176e-005 ]
7999 : [ 1.34639e-005 ]
8000 : [ 1.14836e-005 ]
8001 : [ 1.26429e-005 ]
8002 : [ 1.43763e-005 ]
8003 : [ 1.29522e-005 ]
8004 : [ 1.42204e-005 ]
8005 : [ 1.16155e-005 ]
8006 : [ 1.4632e-005  ]
8007 : [ 1.48959e-005 ]
8008 : [ 1.46689e-005 ]
8009 : [ 1.41021e-005 ]
8010 : [ 1.3043e-005  ]
8011 : [ 1.4832e-005  ]
8012 : [ 1.50092e-005 ]
8013 : [ 1.36699e-005 ]
8014 : [ 1.40479e-005 ]
8015 : [ 1.45781e-005 ]
8016 : [ 1.51067e-005 ]
8017 : [ 1.4972e-005  ]
8018 : [ 1.1555e-005  ]
8019 : [ 1.28914e-005 ]
8020 : [ 1.27871e-005 ]
8021 : [ 1.40832e-005 ]
8022 : [ 1.44085e-005 ]
8023 : [ 1.0461e-005  ]
8024 : [ 1.13036e-005 ]
8025 : [ 1.4551e-005  ]
8026 : [ 1.49343e-005 ]
8027 : [ 1.00613e-005 ]
8028 : [ 1.43212e-005 ]
8029 : [ 1.38434e-005 ]
8030 : [ 1.24825e-005 ]
8031 : [ 1.08374e-005 ]
8032 : [ 1.38941e-005 ]
8033 : [ 1.22034e-005 ]
8034 : [ 1.35808e-005 ]
8035 : [ 1.13064e-005 ]
8036 : [ 1.26294e-005 ]
8037 : [ 1.36747e-005 ]
8038 : [ 1.52443e-005 ]
8039 : [ 1.27498e-005 ]
8040 : [ 1.06291e-005 ]
8041 : [ 1.11784e-005 ]
8042 : [ 1.03197e-005 ]
8043 : [ 1.39682e-005 ]
8044 : [ 1.36188e-005 ]
8045 : [ 1.19268e-005 ]
8046 : [ 1.47518e-005 ]
8047 : [ 1.12136e-005 ]
8048 : [ 1.38589e-005 ]
8049 : [ 1.32176e-005 ]
8050 : [ 1.50885e-005 ]
8051 : [ 1.10424e-005 ]
8052 : [ 1.46445e-005 ]
8053 : [ 1.14188e-005 ]
8054 : [ 1.26891e-005 ]
8055 : [ 1.43213e-005 ]
8056 : [ 1.19882e-005 ]
8057 : [ 1.13984e-005 ]
8058 : [ 1.11435e-005 ]
8059 : [ 1.25519e-005 ]
8060 : [ 1.42437e-005 ]
8061 : [ 1.19361e-005 ]
8062 : [ 1.50341e-005 ]
8063 : [ 1.452e-005   ]
8064 : [ 1.3091e-005  ]
8065 : [ 1.22352e-005 ]
8066 : [ 1.52829e-005 ]
8067 : [ 1.44587e-005 ]
8068 : [ 1.29857e-005 ]
8069 : [ 1.39796e-005 ]
8070 : [ 1.43255e-005 ]
8071 : [ 1.11995e-005 ]
8072 : [ 1.45292e-005 ]
8073 : [ 1.24647e-005 ]
8074 : [ 1.31679e-005 ]
8075 : [ 1.44656e-005 ]
8076 : [ 1.29292e-005 ]
8077 : [ 1.19767e-005 ]
8078 : [ 1.16612e-005 ]
8079 : [ 1.00285e-005 ]
8080 : [ 1.36963e-005 ]
8081 : [ 1.20316e-005 ]
8082 : [ 1.32096e-005 ]
8083 : [ 1.34806e-005 ]
8084 : [ 1.51713e-005 ]
8085 : [ 1.32347e-005 ]
8086 : [ 1.42999e-005 ]
8087 : [ 1.32155e-005 ]
8088 : [ 1.1292e-005  ]
8089 : [ 1.37002e-005 ]
8090 : [ 1.29107e-005 ]
8091 : [ 1.29393e-005 ]
8092 : [ 1.42592e-005 ]
8093 : [ 1.50125e-005 ]
8094 : [ 1.50445e-005 ]
8095 : [ 1.47964e-005 ]
8096 : [ 1.24113e-005 ]
8097 : [ 1.3917e-005  ]
8098 : [ 1.36807e-005 ]
8099 : [ 1.11845e-005 ]
8100 : [ 1.51752e-005 ]
8101 : [ 1.44297e-005 ]
8102 : [ 1.44675e-005 ]
8103 : [ 1.47579e-005 ]
8104 : [ 1.16501e-005 ]
8105 : [ 1.10042e-005 ]
8106 : [ 1.53681e-005 ]
8107 : [ 1.32688e-005 ]
8108 : [ 1.51339e-005 ]
8109 : [ 1.46538e-005 ]
8110 : [ 1.26678e-005 ]
8111 : [ 1.14534e-005 ]
8112 : [ 1.41896e-005 ]
8113 : [ 1.48601e-005 ]
8114 : [ 1.43636e-005 ]
8115 : [ 1.45931e-005 ]
8116 : [ 1.17088e-005 ]
8117 : [ 1.18354e-005 ]
8118 : [ 1.03295e-005 ]
8119 : [ 1.24432e-005 ]
8120 : [ 1.49942e-005 ]
8121 : [ 1.45539e-005 ]
8122 : [ 1.49135e-005 ]
8123 : [ 1.36928e-005 ]
8124 : [ 1.47274e-005 ]
8125 : [ 1.13939e-005 ]
8126 : [ 1.3378e-005  ]
8127 : [ 1.50417e-005 ]
8128 : [ 1.42696e-005 ]
8129 : [ 1.11547e-005 ]
8130 : [ 1.1787e-005  ]
8131 : [ 1.15788e-005 ]
8132 : [ 1.3601e-005  ]
8133 : [ 1.46106e-005 ]
8134 : [ 1.45678e-005 ]
8135 : [ 1.49346e-005 ]
8136 : [ 1.31866e-005 ]
8137 : [ 1.44872e-005 ]
8138 : [ 1.17292e-005 ]
8139 : [ 1.4321e-005  ]
8140 : [ 1.29641e-005 ]
8141 : [ 1.1312e-005  ]
8142 : [ 1.47012e-005 ]
8143 : [ 1.50198e-005 ]
8144 : [ 1.44462e-005 ]
8145 : [ 1.21706e-005 ]
8146 : [ 1.05206e-005 ]
8147 : [ 1.21775e-005 ]
8148 : [ 1.20014e-005 ]
8149 : [ 1.39056e-005 ]
8150 : [ 1.10569e-005 ]
8151 : [ 1.17338e-005 ]
8152 : [ 1.46407e-005 ]
8153 : [ 1.1334e-005  ]
8154 : [ 1.41028e-005 ]
8155 : [ 1.52346e-005 ]
8156 : [ 1.28163e-005 ]
8157 : [ 1.42858e-005 ]
8158 : [ 1.41615e-005 ]
8159 : [ 1.34167e-005 ]
8160 : [ 1.30083e-005 ]
8161 : [ 1.43639e-005 ]
8162 : [ 1.37293e-005 ]
8163 : [ 1.43779e-005 ]
8164 : [ 1.52328e-005 ]
8165 : [ 1.49803e-005 ]
8166 : [ 1.39643e-005 ]
8167 : [ 1.43918e-005 ]
8168 : [ 1.28874e-005 ]
8169 : [ 1.50775e-005 ]
8170 : [ 1.52517e-005 ]
8171 : [ 1.38703e-005 ]
8172 : [ 1.31951e-005 ]
8173 : [ 1.49251e-005 ]
8174 : [ 1.15306e-005 ]
8175 : [ 1.49538e-005 ]
8176 : [ 1.47371e-005 ]
8177 : [ 1.04188e-005 ]
8178 : [ 1.14342e-005 ]
8179 : [ 1.31994e-005 ]
8180 : [ 1.31328e-005 ]
8181 : [ 1.48828e-005 ]
8182 : [ 1.42021e-005 ]
8183 : [ 1.09528e-005 ]
8184 : [ 1.13703e-005 ]
8185 : [ 1.48637e-005 ]
8186 : [ 1.15911e-005 ]
8187 : [ 1.33467e-005 ]
8188 : [ 1.40173e-005 ]
8189 : [ 1.40904e-005 ]
8190 : [ 1.4139e-005  ]
8191 : [ 1.12512e-005 ]
8192 : [ 1.37178e-005 ]
8193 : [ 1.17292e-005 ]
8194 : [ 1.51129e-005 ]
8195 : [ 1.42653e-005 ]
8196 : [ 1.48981e-005 ]
8197 : [ 1.46763e-005 ]
8198 : [ 1.08116e-005 ]
8199 : [ 1.28731e-005 ]
8200 : [ 1.48604e-005 ]
8201 : [ 1.49892e-005 ]
8202 : [ 1.46131e-005 ]
8203 : [ 1.53318e-005 ]
8204 : [ 1.52982e-005 ]
8205 : [ 1.35044e-005 ]
8206 : [ 1.31171e-005 ]
8207 : [ 1.4869e-005  ]
8208 : [ 1.51369e-005 ]
8209 : [ 1.36771e-005 ]
8210 : [ 1.44693e-005 ]
8211 : [ 1.20313e-005 ]
8212 : [ 1.03529e-005 ]
8213 : [ 1.23833e-005 ]
8214 : [ 1.44643e-005 ]
8215 : [ 1.49763e-005 ]
8216 : [ 1.1454e-005  ]
8217 : [ 1.50434e-005 ]
8218 : [ 1.15393e-005 ]
8219 : [ 1.51092e-005 ]
8220 : [ 1.28283e-005 ]
8221 : [ 1.50027e-005 ]
8222 : [ 1.34717e-005 ]
8223 : [ 1.4737e-005  ]
8224 : [ 1.40601e-005 ]
8225 : [ 1.2637e-005  ]
8226 : [ 1.13119e-005 ]
8227 : [ 1.45376e-005 ]
8228 : [ 1.44215e-005 ]
8229 : [ 1.41511e-005 ]
8230 : [ 1.43444e-005 ]
8231 : [ 1.28019e-005 ]
8232 : [ 1.12625e-005 ]
8233 : [ 1.49067e-005 ]
8234 : [ 1.30155e-005 ]
8235 : [ 1.42227e-005 ]
8236 : [ 1.04714e-005 ]
8237 : [ 1.12529e-005 ]
8238 : [ 1.14434e-005 ]
8239 : [ 1.41168e-005 ]
8240 : [ 1.43232e-005 ]
8241 : [ 1.47391e-005 ]
8242 : [ 1.25705e-005 ]
8243 : [ 1.41059e-005 ]
8244 : [ 1.28214e-005 ]
8245 : [ 1.1355e-005  ]
8246 : [ 1.11797e-005 ]
8247 : [ 1.21351e-005 ]
8248 : [ 1.14123e-005 ]
8249 : [ 1.34422e-005 ]
8250 : [ 1.28403e-005 ]
8251 : [ 1.16645e-005 ]
8252 : [ 1.22508e-005 ]
8253 : [ 1.32334e-005 ]
8254 : [ 1.25383e-005 ]
8255 : [ 1.31003e-005 ]
8256 : [ 1.05349e-005 ]
8257 : [ 1.26108e-005 ]
8258 : [ 1.27952e-005 ]
8259 : [ 1.1118e-005  ]
8260 : [ 1.19959e-005 ]
8261 : [ 1.47524e-005 ]
8262 : [ 1.03756e-005 ]
8263 : [ 1.45633e-005 ]
8264 : [ 1.51461e-005 ]
8265 : [ 1.0819e-005  ]
8266 : [ 1.36874e-005 ]
8267 : [ 1.40238e-005 ]
8268 : [ 1.33951e-005 ]
8269 : [ 1.52866e-005 ]
8270 : [ 1.16789e-005 ]
8271 : [ 1.31023e-005 ]
8272 : [ 1.27493e-005 ]
8273 : [ 1.39557e-005 ]
8274 : [ 1.07589e-005 ]
8275 : [ 1.48675e-005 ]
8276 : [ 1.18024e-005 ]
8277 : [ 1.11322e-005 ]
8278 : [ 1.13206e-005 ]
8279 : [ 1.40572e-005 ]
8280 : [ 1.13583e-005 ]
8281 : [ 1.50808e-005 ]
8282 : [ 1.45382e-005 ]
8283 : [ 1.41697e-005 ]
8284 : [ 1.42363e-005 ]
8285 : [ 1.44663e-005 ]
8286 : [ 1.43279e-005 ]
8287 : [ 1.49186e-005 ]
8288 : [ 1.1985e-005  ]
8289 : [ 1.40292e-005 ]
8290 : [ 1.45196e-005 ]
8291 : [ 1.48946e-005 ]
8292 : [ 1.16436e-005 ]
8293 : [ 1.36821e-005 ]
8294 : [ 1.50082e-005 ]
8295 : [ 1.13546e-005 ]
8296 : [ 1.22763e-005 ]
8297 : [ 1.38944e-005 ]
8298 : [ 1.50909e-005 ]
8299 : [ 1.16277e-005 ]
8300 : [ 1.46954e-005 ]
8301 : [ 1.28025e-005 ]
8302 : [ 1.34579e-005 ]
8303 : [ 1.05696e-005 ]
8304 : [ 1.33626e-005 ]
8305 : [ 1.08486e-005 ]
8306 : [ 1.10163e-005 ]
8307 : [ 1.13845e-005 ]
8308 : [ 1.16021e-005 ]
8309 : [ 1.39633e-005 ]
8310 : [ 1.46726e-005 ]
8311 : [ 1.23842e-005 ]
8312 : [ 1.42731e-005 ]
8313 : [ 1.46339e-005 ]
8314 : [ 1.3737e-005  ]
8315 : [ 1.48936e-005 ]
8316 : [ 1.4856e-005  ]
8317 : [ 1.44979e-005 ]
8318 : [ 1.03979e-005 ]
8319 : [ 1.1428e-005  ]
8320 : [ 1.46173e-005 ]
8321 : [ 1.30366e-005 ]
8322 : [ 1.42814e-005 ]
8323 : [ 1.254e-005   ]
8324 : [ 1.50411e-005 ]
8325 : [ 1.51491e-005 ]
8326 : [ 1.15921e-005 ]
8327 : [ 1.35906e-005 ]
8328 : [ 1.46536e-005 ]
8329 : [ 1.46303e-005 ]
8330 : [ 1.33253e-005 ]
8331 : [ 1.33978e-005 ]
8332 : [ 1.41831e-005 ]
8333 : [ 1.40131e-005 ]
8334 : [ 1.31107e-005 ]
8335 : [ 1.51569e-005 ]
8336 : [ 1.21891e-005 ]
8337 : [ 1.08548e-005 ]
8338 : [ 1.52705e-005 ]
8339 : [ 1.34069e-005 ]
8340 : [ 1.13504e-005 ]
8341 : [ 1.38474e-005 ]
8342 : [ 1.20064e-005 ]
8343 : [ 1.49911e-005 ]
8344 : [ 1.43283e-005 ]
8345 : [ 1.53306e-005 ]
8346 : [ 1.32333e-005 ]
8347 : [ 1.38251e-005 ]
8348 : [ 1.359e-005   ]
8349 : [ 1.1989e-005  ]
8350 : [ 1.55643e-005 ]
8351 : [ 1.36292e-005 ]
8352 : [ 1.28675e-005 ]
8353 : [ 1.17292e-005 ]
8354 : [ 1.08295e-005 ]
8355 : [ 1.50551e-005 ]
8356 : [ 1.55262e-005 ]
8357 : [ 1.51443e-005 ]
8358 : [ 1.08561e-005 ]
8359 : [ 1.44619e-005 ]
8360 : [ 1.46436e-005 ]
8361 : [ 1.43626e-005 ]
8362 : [ 1.34956e-005 ]
8363 : [ 1.45978e-005 ]
8364 : [ 1.1727e-005  ]
8365 : [ 1.39118e-005 ]
8366 : [ 1.51306e-005 ]
8367 : [ 1.45983e-005 ]
8368 : [ 1.4724e-005  ]
8369 : [ 1.50147e-005 ]
8370 : [ 1.16601e-005 ]
8371 : [ 1.45779e-005 ]
8372 : [ 1.39276e-005 ]
8373 : [ 1.48158e-005 ]
8374 : [ 1.2375e-005  ]
8375 : [ 1.08175e-005 ]
8376 : [ 1.46939e-005 ]
8377 : [ 1.33739e-005 ]
8378 : [ 1.19144e-005 ]
8379 : [ 1.28562e-005 ]
8380 : [ 1.08817e-005 ]
8381 : [ 1.17659e-005 ]
8382 : [ 1.48531e-005 ]
8383 : [ 1.07541e-005 ]
8384 : [ 1.119e-005   ]
8385 : [ 1.46243e-005 ]
8386 : [ 1.48756e-005 ]
8387 : [ 1.25487e-005 ]
8388 : [ 1.46336e-005 ]
8389 : [ 1.36803e-005 ]
8390 : [ 1.30995e-005 ]
8391 : [ 1.23123e-005 ]
8392 : [ 1.5317e-005  ]
8393 : [ 1.35588e-005 ]
8394 : [ 1.23061e-005 ]
8395 : [ 1.38154e-005 ]
8396 : [ 1.34084e-005 ]
8397 : [ 1.19987e-005 ]
8398 : [ 1.5478e-005  ]
8399 : [ 1.08397e-005 ]
8400 : [ 1.3359e-005  ]
8401 : [ 1.23383e-005 ]
8402 : [ 1.29535e-005 ]
8403 : [ 1.1132e-005  ]
8404 : [ 1.30492e-005 ]
8405 : [ 1.13433e-005 ]
8406 : [ 1.40504e-005 ]
8407 : [ 1.1397e-005  ]
8408 : [ 1.44907e-005 ]
8409 : [ 1.4016e-005  ]
8410 : [ 1.40624e-005 ]
8411 : [ 1.45144e-005 ]
8412 : [ 1.51893e-005 ]
8413 : [ 1.29466e-005 ]
8414 : [ 1.49785e-005 ]
8415 : [ 1.3844e-005  ]
8416 : [ 1.28718e-005 ]
8417 : [ 1.43952e-005 ]
8418 : [ 1.48576e-005 ]
8419 : [ 1.32159e-005 ]
8420 : [ 1.35038e-005 ]
8421 : [ 1.31595e-005 ]
8422 : [ 1.44649e-005 ]
8423 : [ 1.47853e-005 ]
8424 : [ 1.44018e-005 ]
8425 : [ 1.37998e-005 ]
8426 : [ 1.5313e-005  ]
8427 : [ 1.44512e-005 ]
8428 : [ 1.44068e-005 ]
8429 : [ 1.11104e-005 ]
8430 : [ 1.18557e-005 ]
8431 : [ 1.38867e-005 ]
8432 : [ 1.38057e-005 ]
8433 : [ 1.15916e-005 ]
8434 : [ 1.48975e-005 ]
8435 : [ 1.29602e-005 ]
8436 : [ 1.51106e-005 ]
8437 : [ 1.35581e-005 ]
8438 : [ 1.51258e-005 ]
8439 : [ 1.40731e-005 ]
8440 : [ 1.2606e-005  ]
8441 : [ 1.42663e-005 ]
8442 : [ 1.48019e-005 ]
8443 : [ 1.40408e-005 ]
8444 : [ 1.5492e-005  ]
8445 : [ 1.33135e-005 ]
8446 : [ 1.23418e-005 ]
8447 : [ 1.48917e-005 ]
8448 : [ 1.30065e-005 ]
8449 : [ 1.12925e-005 ]
8450 : [ 1.4891e-005  ]
8451 : [ 1.3196e-005  ]
8452 : [ 1.02288e-005 ]
8453 : [ 1.24765e-005 ]
8454 : [ 1.25569e-005 ]
8455 : [ 1.3791e-005  ]
8456 : [ 1.52039e-005 ]
8457 : [ 1.39818e-005 ]
8458 : [ 1.4372e-005  ]
8459 : [ 1.0366e-005  ]
8460 : [ 1.49463e-005 ]
8461 : [ 1.31103e-005 ]
8462 : [ 1.50074e-005 ]
8463 : [ 1.50512e-005 ]
8464 : [ 1.19984e-005 ]
8465 : [ 1.2872e-005  ]
8466 : [ 1.41346e-005 ]
8467 : [ 1.16409e-005 ]
8468 : [ 1.33664e-005 ]
8469 : [ 1.09847e-005 ]
8470 : [ 1.40662e-005 ]
8471 : [ 1.04554e-005 ]
8472 : [ 1.1382e-005  ]
8473 : [ 1.43924e-005 ]
8474 : [ 1.47888e-005 ]
8475 : [ 1.43066e-005 ]
8476 : [ 1.27677e-005 ]
8477 : [ 1.18741e-005 ]
8478 : [ 1.28318e-005 ]
8479 : [ 1.49131e-005 ]
8480 : [ 1.34161e-005 ]
8481 : [ 1.4971e-005  ]
8482 : [ 1.44349e-005 ]
8483 : [ 1.20454e-005 ]
8484 : [ 1.44262e-005 ]
8485 : [ 1.32348e-005 ]
8486 : [ 1.38306e-005 ]
8487 : [ 1.32711e-005 ]
8488 : [ 1.50126e-005 ]
8489 : [ 1.50599e-005 ]
8490 : [ 1.46533e-005 ]
8491 : [ 1.51804e-005 ]
8492 : [ 1.11849e-005 ]
8493 : [ 1.46542e-005 ]
8494 : [ 1.51218e-005 ]
8495 : [ 1.1941e-005  ]
8496 : [ 1.28913e-005 ]
8497 : [ 1.08743e-005 ]
8498 : [ 1.17678e-005 ]
8499 : [ 1.13544e-005 ]
8500 : [ 1.48406e-005 ]
8501 : [ 1.41117e-005 ]
8502 : [ 1.44653e-005 ]
8503 : [ 1.06339e-005 ]
8504 : [ 1.41203e-005 ]
8505 : [ 1.39717e-005 ]
8506 : [ 1.25058e-005 ]
8507 : [ 1.37656e-005 ]
8508 : [ 1.43018e-005 ]
8509 : [ 1.47649e-005 ]
8510 : [ 1.1367e-005  ]
8511 : [ 1.27525e-005 ]
8512 : [ 1.23518e-005 ]
8513 : [ 1.34466e-005 ]
8514 : [ 1.42804e-005 ]
8515 : [ 1.2553e-005  ]
8516 : [ 1.49586e-005 ]
8517 : [ 1.32712e-005 ]
8518 : [ 1.31615e-005 ]
8519 : [ 1.02929e-005 ]
8520 : [ 1.37078e-005 ]
8521 : [ 1.49909e-005 ]
8522 : [ 1.3868e-005  ]
8523 : [ 1.51723e-005 ]
8524 : [ 1.42588e-005 ]
8525 : [ 1.28116e-005 ]
8526 : [ 1.18016e-005 ]
8527 : [ 1.0557e-005  ]
8528 : [ 1.39611e-005 ]
8529 : [ 1.44282e-005 ]
8530 : [ 1.48347e-005 ]
8531 : [ 1.47261e-005 ]
8532 : [ 1.11353e-005 ]
8533 : [ 1.46271e-005 ]
8534 : [ 1.02941e-005 ]
8535 : [ 1.46124e-005 ]
8536 : [ 1.45508e-005 ]
8537 : [ 1.29492e-005 ]
8538 : [ 1.15956e-005 ]
8539 : [ 1.48561e-005 ]
8540 : [ 1.38637e-005 ]
8541 : [ 1.06105e-005 ]
8542 : [ 1.1298e-005  ]
8543 : [ 1.2956e-005  ]
8544 : [ 1.46483e-005 ]
8545 : [ 1.48083e-005 ]
8546 : [ 1.15919e-005 ]
8547 : [ 1.47032e-005 ]
8548 : [ 1.50511e-005 ]
8549 : [ 1.12116e-005 ]
8550 : [ 1.27042e-005 ]
8551 : [ 1.41549e-005 ]
8552 : [ 1.00711e-005 ]
8553 : [ 1.34781e-005 ]
8554 : [ 1.43345e-005 ]
8555 : [ 1.06011e-005 ]
8556 : [ 1.48226e-005 ]
8557 : [ 1.44396e-005 ]
8558 : [ 1.22275e-005 ]
8559 : [ 1.39129e-005 ]
8560 : [ 1.43448e-005 ]
8561 : [ 1.44091e-005 ]
8562 : [ 1.4455e-005  ]
8563 : [ 1.14617e-005 ]
8564 : [ 1.43475e-005 ]
8565 : [ 1.42205e-005 ]
8566 : [ 1.51324e-005 ]
8567 : [ 1.41903e-005 ]
8568 : [ 1.28363e-005 ]
8569 : [ 1.47262e-005 ]
8570 : [ 1.43013e-005 ]
8571 : [ 1.43006e-005 ]
8572 : [ 1.51424e-005 ]
8573 : [ 1.36611e-005 ]
8574 : [ 1.05541e-005 ]
8575 : [ 1.39321e-005 ]
8576 : [ 1.0939e-005  ]
8577 : [ 1.35006e-005 ]
8578 : [ 1.43321e-005 ]
8579 : [ 1.4731e-005  ]
8580 : [ 1.49262e-005 ]
8581 : [ 1.13296e-005 ]
8582 : [ 1.48877e-005 ]
8583 : [ 1.44788e-005 ]
8584 : [ 1.21746e-005 ]
8585 : [ 1.50497e-005 ]
8586 : [ 1.12024e-005 ]
8587 : [ 1.1869e-005  ]
8588 : [ 1.46188e-005 ]
8589 : [ 1.4698e-005  ]
8590 : [ 1.51482e-005 ]
8591 : [ 1.12138e-005 ]
8592 : [ 1.26891e-005 ]
8593 : [ 1.46317e-005 ]
8594 : [ 1.52772e-005 ]
8595 : [ 1.45745e-005 ]
8596 : [ 1.52791e-005 ]
8597 : [ 1.45353e-005 ]
8598 : [ 1.48685e-005 ]
8599 : [ 1.43288e-005 ]
8600 : [ 1.4589e-005  ]
8601 : [ 1.14842e-005 ]
8602 : [ 1.44962e-005 ]
8603 : [ 1.19979e-005 ]
8604 : [ 1.28856e-005 ]
8605 : [ 1.37847e-005 ]
8606 : [ 1.51505e-005 ]
8607 : [ 1.51995e-005 ]
8608 : [ 1.5044e-005  ]
8609 : [ 1.51773e-005 ]
8610 : [ 1.1249e-005  ]
8611 : [ 1.16604e-005 ]
8612 : [ 1.50779e-005 ]
8613 : [ 1.5376e-005  ]
8614 : [ 1.29622e-005 ]
8615 : [ 1.47576e-005 ]
8616 : [ 1.5195e-005  ]
8617 : [ 1.12558e-005 ]
8618 : [ 1.41094e-005 ]
8619 : [ 1.17015e-005 ]
8620 : [ 1.42182e-005 ]
8621 : [ 1.49441e-005 ]
8622 : [ 1.41164e-005 ]
8623 : [ 1.50199e-005 ]
8624 : [ 1.23871e-005 ]
8625 : [ 1.10252e-005 ]
8626 : [ 1.08688e-005 ]
8627 : [ 1.45238e-005 ]
8628 : [ 1.17264e-005 ]
8629 : [ 1.21604e-005 ]
8630 : [ 1.52636e-005 ]
8631 : [ 1.25844e-005 ]
8632 : [ 1.238e-005   ]
8633 : [ 1.48607e-005 ]
8634 : [ 1.44719e-005 ]
8635 : [ 1.35906e-005 ]
8636 : [ 1.39124e-005 ]
8637 : [ 1.5023e-005  ]
8638 : [ 1.3402e-005  ]
8639 : [ 1.43061e-005 ]
8640 : [ 1.29825e-005 ]
8641 : [ 1.31774e-005 ]
8642 : [ 1.4492e-005  ]
8643 : [ 1.11979e-005 ]
8644 : [ 1.14748e-005 ]
8645 : [ 1.50112e-005 ]
8646 : [ 1.31727e-005 ]
8647 : [ 1.49934e-005 ]
8648 : [ 1.53535e-005 ]
8649 : [ 1.45473e-005 ]
8650 : [ 1.41032e-005 ]
8651 : [ 1.35431e-005 ]
8652 : [ 1.33818e-005 ]
8653 : [ 1.42055e-005 ]
8654 : [ 1.50718e-005 ]
8655 : [ 1.30595e-005 ]
8656 : [ 1.15229e-005 ]
8657 : [ 1.48356e-005 ]
8658 : [ 1.10704e-005 ]
8659 : [ 1.45196e-005 ]
8660 : [ 1.1877e-005  ]
8661 : [ 1.39607e-005 ]
8662 : [ 1.19969e-005 ]
8663 : [ 1.41739e-005 ]
8664 : [ 1.21324e-005 ]
8665 : [ 1.26462e-005 ]
8666 : [ 1.36022e-005 ]
8667 : [ 1.52275e-005 ]
8668 : [ 1.14813e-005 ]
8669 : [ 1.23689e-005 ]
8670 : [ 1.47378e-005 ]
8671 : [ 1.07629e-005 ]
8672 : [ 1.16024e-005 ]
8673 : [ 1.52505e-005 ]
8674 : [ 1.33207e-005 ]
8675 : [ 1.53562e-005 ]
8676 : [ 1.48101e-005 ]
8677 : [ 1.51722e-005 ]
8678 : [ 1.41641e-005 ]
8679 : [ 1.33105e-005 ]
8680 : [ 1.43214e-005 ]
8681 : [ 1.32318e-005 ]
8682 : [ 1.20759e-005 ]
8683 : [ 1.48045e-005 ]
8684 : [ 1.45666e-005 ]
8685 : [ 1.42253e-005 ]
8686 : [ 1.47599e-005 ]
8687 : [ 1.17562e-005 ]
8688 : [ 1.39305e-005 ]
8689 : [ 1.07864e-005 ]
8690 : [ 1.28632e-005 ]
8691 : [ 1.40068e-005 ]
8692 : [ 1.37064e-005 ]
8693 : [ 1.38886e-005 ]
8694 : [ 1.01192e-005 ]
8695 : [ 1.2998e-005  ]
8696 : [ 1.33108e-005 ]
8697 : [ 1.3158e-005  ]
8698 : [ 1.31801e-005 ]
8699 : [ 1.27898e-005 ]
8700 : [ 1.40735e-005 ]
8701 : [ 1.48347e-005 ]
8702 : [ 1.50395e-005 ]
8703 : [ 1.30821e-005 ]
8704 : [ 1.36217e-005 ]
8705 : [ 1.36493e-005 ]
8706 : [ 1.51537e-005 ]
8707 : [ 1.2641e-005  ]
8708 : [ 1.34978e-005 ]
8709 : [ 1.26093e-005 ]
8710 : [ 1.08604e-005 ]
8711 : [ 1.39494e-005 ]
8712 : [ 1.1677e-005  ]
8713 : [ 1.4001e-005  ]
8714 : [ 1.29347e-005 ]
8715 : [ 1.44073e-005 ]
8716 : [ 1.49223e-005 ]
8717 : [ 1.38588e-005 ]
8718 : [ 1.51132e-005 ]
8719 : [ 1.38929e-005 ]
8720 : [ 1.13281e-005 ]
8721 : [ 1.10081e-005 ]
8722 : [ 1.31935e-005 ]
8723 : [ 1.43989e-005 ]
8724 : [ 1.30655e-005 ]
8725 : [ 1.46503e-005 ]
8726 : [ 1.48271e-005 ]
8727 : [ 1.47628e-005 ]
8728 : [ 1.48205e-005 ]
8729 : [ 1.47782e-005 ]
8730 : [ 1.27443e-005 ]
8731 : [ 1.52628e-005 ]
8732 : [ 1.48789e-005 ]
8733 : [ 1.27732e-005 ]
8734 : [ 1.25842e-005 ]
8735 : [ 1.23189e-005 ]
8736 : [ 1.47519e-005 ]
8737 : [ 1.46247e-005 ]
8738 : [ 1.37381e-005 ]
8739 : [ 1.13116e-005 ]
8740 : [ 1.50288e-005 ]
8741 : [ 1.48287e-005 ]
8742 : [ 1.36786e-005 ]
8743 : [ 1.51805e-005 ]
8744 : [ 1.26599e-005 ]
8745 : [ 1.44165e-005 ]
8746 : [ 1.48978e-005 ]
8747 : [ 1.16728e-005 ]
8748 : [ 1.4475e-005  ]
8749 : [ 1.50355e-005 ]
8750 : [ 1.40369e-005 ]
8751 : [ 1.07375e-005 ]
8752 : [ 1.40468e-005 ]
8753 : [ 1.39641e-005 ]
8754 : [ 1.43071e-005 ]
8755 : [ 1.47269e-005 ]
8756 : [ 1.36265e-005 ]
8757 : [ 1.49208e-005 ]
8758 : [ 1.48523e-005 ]
8759 : [ 1.18066e-005 ]
8760 : [ 1.35488e-005 ]
8761 : [ 1.42508e-005 ]
8762 : [ 1.10059e-005 ]
8763 : [ 1.27514e-005 ]
8764 : [ 1.53388e-005 ]
8765 : [ 1.29139e-005 ]
8766 : [ 1.32409e-005 ]
8767 : [ 1.46626e-005 ]
8768 : [ 1.25592e-005 ]
8769 : [ 1.35249e-005 ]
8770 : [ 1.35455e-005 ]
8771 : [ 1.49855e-005 ]
8772 : [ 1.50953e-005 ]
8773 : [ 1.33761e-005 ]
8774 : [ 1.50916e-005 ]
8775 : [ 1.1826e-005  ]
8776 : [ 1.4879e-005  ]
8777 : [ 1.3412e-005  ]
8778 : [ 1.29242e-005 ]
8779 : [ 1.34985e-005 ]
8780 : [ 1.40074e-005 ]
8781 : [ 1.34106e-005 ]
8782 : [ 1.47521e-005 ]
8783 : [ 1.17762e-005 ]
8784 : [ 1.21409e-005 ]
8785 : [ 1.40826e-005 ]
8786 : [ 1.51824e-005 ]
8787 : [ 1.49457e-005 ]
8788 : [ 1.154e-005   ]
8789 : [ 1.47157e-005 ]
8790 : [ 1.07439e-005 ]
8791 : [ 1.27409e-005 ]
8792 : [ 1.43368e-005 ]
8793 : [ 1.26875e-005 ]
8794 : [ 1.49804e-005 ]
8795 : [ 1.3287e-005  ]
8796 : [ 1.10793e-005 ]
8797 : [ 1.51699e-005 ]
8798 : [ 1.49677e-005 ]
8799 : [ 1.44367e-005 ]
8800 : [ 1.41807e-005 ]
8801 : [ 1.16237e-005 ]
8802 : [ 1.49881e-005 ]
8803 : [ 1.51261e-005 ]
8804 : [ 1.494e-005   ]
8805 : [ 1.41124e-005 ]
8806 : [ 1.34538e-005 ]
8807 : [ 1.14696e-005 ]
8808 : [ 1.50995e-005 ]
8809 : [ 1.12888e-005 ]
8810 : [ 1.33792e-005 ]
8811 : [ 1.3702e-005  ]
8812 : [ 1.26717e-005 ]
8813 : [ 1.29719e-005 ]
8814 : [ 1.49678e-005 ]
8815 : [ 1.19302e-005 ]
8816 : [ 1.52525e-005 ]
8817 : [ 1.48904e-005 ]
8818 : [ 1.50772e-005 ]
8819 : [ 1.16479e-005 ]
8820 : [ 1.474e-005   ]
8821 : [ 1.27403e-005 ]
8822 : [ 1.46137e-005 ]
8823 : [ 1.07536e-005 ]
8824 : [ 1.34554e-005 ]
8825 : [ 1.44475e-005 ]
8826 : [ 1.37139e-005 ]
8827 : [ 1.50361e-005 ]
8828 : [ 1.398e-005   ]
8829 : [ 1.41259e-005 ]
8830 : [ 1.42815e-005 ]
8831 : [ 1.48683e-005 ]
8832 : [ 1.45496e-005 ]
8833 : [ 1.52176e-005 ]
8834 : [ 1.07951e-005 ]
8835 : [ 1.10078e-005 ]
8836 : [ 1.43835e-005 ]
8837 : [ 1.26115e-005 ]
8838 : [ 1.16368e-005 ]
8839 : [ 1.24202e-005 ]
8840 : [ 1.51711e-005 ]
8841 : [ 1.39721e-005 ]
8842 : [ 1.36601e-005 ]
8843 : [ 1.4009e-005  ]
8844 : [ 1.09923e-005 ]
8845 : [ 1.11608e-005 ]
8846 : [ 1.47885e-005 ]
8847 : [ 1.42821e-005 ]
8848 : [ 1.4874e-005  ]
8849 : [ 1.41561e-005 ]
8850 : [ 1.22768e-005 ]
8851 : [ 1.49045e-005 ]
8852 : [ 1.32277e-005 ]
8853 : [ 1.54164e-005 ]
8854 : [ 1.12207e-005 ]
8855 : [ 1.22476e-005 ]
8856 : [ 1.09372e-005 ]
8857 : [ 1.15857e-005 ]
8858 : [ 1.45156e-005 ]
8859 : [ 1.12238e-005 ]
8860 : [ 1.46618e-005 ]
8861 : [ 1.13009e-005 ]
8862 : [ 1.41826e-005 ]
8863 : [ 1.13484e-005 ]
8864 : [ 1.13713e-005 ]
8865 : [ 1.33884e-005 ]
8866 : [ 1.44378e-005 ]
8867 : [ 1.44714e-005 ]
8868 : [ 1.13377e-005 ]
8869 : [ 1.3537e-005  ]
8870 : [ 1.1792e-005  ]
8871 : [ 1.19517e-005 ]
8872 : [ 1.42662e-005 ]
8873 : [ 1.49028e-005 ]
8874 : [ 1.37648e-005 ]
8875 : [ 1.52e-005    ]
8876 : [ 1.48964e-005 ]
8877 : [ 1.31013e-005 ]
8878 : [ 1.47522e-005 ]
8879 : [ 1.19662e-005 ]
8880 : [ 1.3521e-005  ]
8881 : [ 1.05479e-005 ]
8882 : [ 1.29422e-005 ]
8883 : [ 1.33658e-005 ]
8884 : [ 1.45491e-005 ]
8885 : [ 1.28848e-005 ]
8886 : [ 1.19863e-005 ]
8887 : [ 1.39643e-005 ]
8888 : [ 1.50875e-005 ]
8889 : [ 1.35568e-005 ]
8890 : [ 1.43273e-005 ]
8891 : [ 1.42595e-005 ]
8892 : [ 1.49488e-005 ]
8893 : [ 1.48546e-005 ]
8894 : [ 1.40981e-005 ]
8895 : [ 1.46939e-005 ]
8896 : [ 1.41206e-005 ]
8897 : [ 1.41754e-005 ]
8898 : [ 1.51513e-005 ]
8899 : [ 1.10975e-005 ]
8900 : [ 1.5013e-005  ]
8901 : [ 1.4833e-005  ]
8902 : [ 1.32897e-005 ]
8903 : [ 1.48841e-005 ]
8904 : [ 1.46557e-005 ]
8905 : [ 1.30745e-005 ]
8906 : [ 1.48896e-005 ]
8907 : [ 1.26578e-005 ]
8908 : [ 1.23959e-005 ]
8909 : [ 1.50009e-005 ]
8910 : [ 1.47125e-005 ]
8911 : [ 1.42339e-005 ]
8912 : [ 1.41513e-005 ]
8913 : [ 1.48039e-005 ]
8914 : [ 1.40385e-005 ]
8915 : [ 1.48334e-005 ]
8916 : [ 1.53432e-005 ]
8917 : [ 1.41529e-005 ]
8918 : [ 1.15593e-005 ]
8919 : [ 1.553e-005   ]
8920 : [ 1.37925e-005 ]
8921 : [ 1.50516e-005 ]
8922 : [ 1.12623e-005 ]
8923 : [ 1.20023e-005 ]
8924 : [ 1.33859e-005 ]
8925 : [ 1.52582e-005 ]
8926 : [ 1.34728e-005 ]
8927 : [ 1.3729e-005  ]
8928 : [ 1.20121e-005 ]
8929 : [ 1.46565e-005 ]
8930 : [ 1.44254e-005 ]
8931 : [ 1.4477e-005  ]
8932 : [ 1.52124e-005 ]
8933 : [ 1.51746e-005 ]
8934 : [ 1.31197e-005 ]
8935 : [ 1.34833e-005 ]
8936 : [ 1.47239e-005 ]
8937 : [ 1.44799e-005 ]
8938 : [ 1.15836e-005 ]
8939 : [ 1.25388e-005 ]
8940 : [ 1.234e-005   ]
8941 : [ 1.17989e-005 ]
8942 : [ 1.55697e-005 ]
8943 : [ 1.46661e-005 ]
8944 : [ 1.38784e-005 ]
8945 : [ 1.50409e-005 ]
8946 : [ 1.45418e-005 ]
8947 : [ 1.53825e-005 ]
8948 : [ 1.38661e-005 ]
8949 : [ 1.14178e-005 ]
8950 : [ 1.50973e-005 ]
8951 : [ 1.23247e-005 ]
8952 : [ 1.12512e-005 ]
8953 : [ 1.09043e-005 ]
8954 : [ 1.37444e-005 ]
8955 : [ 1.42442e-005 ]
8956 : [ 1.52982e-005 ]
8957 : [ 1.42885e-005 ]
8958 : [ 1.35541e-005 ]
8959 : [ 1.1284e-005  ]
8960 : [ 1.3445e-005  ]
8961 : [ 1.14867e-005 ]
8962 : [ 1.44351e-005 ]
8963 : [ 1.40089e-005 ]
8964 : [ 1.50041e-005 ]
8965 : [ 1.46301e-005 ]
8966 : [ 1.22173e-005 ]
8967 : [ 1.45642e-005 ]
8968 : [ 1.34064e-005 ]
8969 : [ 1.25885e-005 ]
8970 : [ 1.38243e-005 ]
8971 : [ 1.44064e-005 ]
8972 : [ 1.30765e-005 ]
8973 : [ 1.11872e-005 ]
8974 : [ 1.48739e-005 ]
8975 : [ 1.50402e-005 ]
8976 : [ 1.44495e-005 ]
8977 : [ 1.46997e-005 ]
8978 : [ 1.4287e-005  ]
8979 : [ 1.21883e-005 ]
8980 : [ 1.1065e-005  ]
8981 : [ 1.50222e-005 ]
8982 : [ 1.39594e-005 ]
8983 : [ 1.03997e-005 ]
8984 : [ 1.51192e-005 ]
8985 : [ 1.06669e-005 ]
8986 : [ 1.51195e-005 ]
8987 : [ 1.34344e-005 ]
8988 : [ 1.3871e-005  ]
8989 : [ 1.45791e-005 ]
8990 : [ 1.16585e-005 ]
8991 : [ 1.18154e-005 ]
8992 : [ 1.30855e-005 ]
8993 : [ 1.05511e-005 ]
8994 : [ 1.47299e-005 ]
8995 : [ 1.51001e-005 ]
8996 : [ 1.35758e-005 ]
8997 : [ 1.47666e-005 ]
8998 : [ 1.36654e-005 ]
8999 : [ 1.45135e-005 ]
9000 : [ 1.44772e-005 ]
9001 : [ 1.54542e-005 ]
9002 : [ 1.45162e-005 ]
9003 : [ 1.16526e-005 ]
9004 : [ 1.11547e-005 ]
9005 : [ 1.19679e-005 ]
9006 : [ 1.28269e-005 ]
9007 : [ 1.25541e-005 ]
9008 : [ 1.16473e-005 ]
9009 : [ 1.42994e-005 ]
9010 : [ 1.36612e-005 ]
9011 : [ 1.09911e-005 ]
9012 : [ 1.14922e-005 ]
9013 : [ 1.45447e-005 ]
9014 : [ 1.45718e-005 ]
9015 : [ 1.15853e-005 ]
9016 : [ 1.19859e-005 ]
9017 : [ 1.47548e-005 ]
9018 : [ 1.40253e-005 ]
9019 : [ 1.15077e-005 ]
9020 : [ 1.2721e-005  ]
9021 : [ 1.39121e-005 ]
9022 : [ 1.25013e-005 ]
9023 : [ 1.36607e-005 ]
9024 : [ 1.46613e-005 ]
9025 : [ 1.11441e-005 ]
9026 : [ 1.46464e-005 ]
9027 : [ 1.42637e-005 ]
9028 : [ 1.1871e-005  ]
9029 : [ 1.51826e-005 ]
9030 : [ 1.45334e-005 ]
9031 : [ 1.37368e-005 ]
9032 : [ 1.43718e-005 ]
9033 : [ 1.38289e-005 ]
9034 : [ 1.20146e-005 ]
9035 : [ 1.44944e-005 ]
9036 : [ 1.328e-005   ]
9037 : [ 1.51011e-005 ]
9038 : [ 1.41144e-005 ]
9039 : [ 1.35415e-005 ]
9040 : [ 1.48383e-005 ]
9041 : [ 1.14745e-005 ]
9042 : [ 1.22524e-005 ]
9043 : [ 1.44397e-005 ]
9044 : [ 1.10745e-005 ]
9045 : [ 1.45427e-005 ]
9046 : [ 1.45359e-005 ]
9047 : [ 1.4249e-005  ]
9048 : [ 1.04085e-005 ]
9049 : [ 1.34215e-005 ]
9050 : [ 1.43555e-005 ]
9051 : [ 1.08387e-005 ]
9052 : [ 1.12911e-005 ]
9053 : [ 1.39814e-005 ]
9054 : [ 1.44524e-005 ]
9055 : [ 1.07918e-005 ]
9056 : [ 1.11938e-005 ]
9057 : [ 1.28169e-005 ]
9058 : [ 1.04586e-005 ]
9059 : [ 1.23404e-005 ]
9060 : [ 1.49306e-005 ]
9061 : [ 1.1477e-005  ]
9062 : [ 1.46058e-005 ]
9063 : [ 1.51405e-005 ]
9064 : [ 1.14178e-005 ]
9065 : [ 1.49654e-005 ]
9066 : [ 1.43381e-005 ]
9067 : [ 1.10578e-005 ]
9068 : [ 1.46687e-005 ]
9069 : [ 1.13907e-005 ]
9070 : [ 1.49495e-005 ]
9071 : [ 1.44282e-005 ]
9072 : [ 1.36814e-005 ]
9073 : [ 1.38762e-005 ]
9074 : [ 1.32871e-005 ]
9075 : [ 1.24517e-005 ]
9076 : [ 1.33209e-005 ]
9077 : [ 1.50872e-005 ]
9078 : [ 1.4028e-005  ]
9079 : [ 1.22689e-005 ]
9080 : [ 1.44854e-005 ]
9081 : [ 1.1523e-005  ]
9082 : [ 1.29188e-005 ]
9083 : [ 1.43724e-005 ]
9084 : [ 1.32016e-005 ]
9085 : [ 1.27226e-005 ]
9086 : [ 1.23625e-005 ]
9087 : [ 1.207e-005   ]
9088 : [ 1.3406e-005  ]
9089 : [ 1.4698e-005  ]
9090 : [ 1.44621e-005 ]
9091 : [ 1.40236e-005 ]
9092 : [ 1.46959e-005 ]
9093 : [ 1.20072e-005 ]
9094 : [ 1.47693e-005 ]
9095 : [ 1.46221e-005 ]
9096 : [ 1.52379e-005 ]
9097 : [ 1.31051e-005 ]
9098 : [ 1.13233e-005 ]
9099 : [ 1.27843e-005 ]
9100 : [ 1.06375e-005 ]
9101 : [ 1.26624e-005 ]
9102 : [ 1.49342e-005 ]
9103 : [ 1.22008e-005 ]
9104 : [ 1.27419e-005 ]
9105 : [ 1.39405e-005 ]
9106 : [ 1.48926e-005 ]
9107 : [ 1.49834e-005 ]
9108 : [ 1.02891e-005 ]
9109 : [ 1.18195e-005 ]
9110 : [ 1.1232e-005  ]
9111 : [ 1.3293e-005  ]
9112 : [ 1.45829e-005 ]
9113 : [ 1.05134e-005 ]
9114 : [ 1.41962e-005 ]
9115 : [ 1.26448e-005 ]
9116 : [ 1.3416e-005  ]
9117 : [ 1.41591e-005 ]
9118 : [ 1.36533e-005 ]
9119 : [ 1.22218e-005 ]
9120 : [ 1.37783e-005 ]
9121 : [ 1.26909e-005 ]
9122 : [ 1.47239e-005 ]
9123 : [ 1.12051e-005 ]
9124 : [ 1.49364e-005 ]
9125 : [ 1.43992e-005 ]
9126 : [ 1.34247e-005 ]
9127 : [ 1.21429e-005 ]
9128 : [ 1.56109e-005 ]
9129 : [ 1.50758e-005 ]
9130 : [ 1.17322e-005 ]
9131 : [ 1.17006e-005 ]
9132 : [ 1.39805e-005 ]
9133 : [ 1.4157e-005  ]
9134 : [ 1.24104e-005 ]
9135 : [ 1.50827e-005 ]
9136 : [ 1.21044e-005 ]
9137 : [ 1.47802e-005 ]
9138 : [ 1.19609e-005 ]
9139 : [ 1.36024e-005 ]
9140 : [ 1.43512e-005 ]
9141 : [ 1.54849e-005 ]
9142 : [ 1.18558e-005 ]
9143 : [ 1.1056e-005  ]
9144 : [ 1.49281e-005 ]
9145 : [ 1.52344e-005 ]
9146 : [ 1.11674e-005 ]
9147 : [ 1.38876e-005 ]
9148 : [ 1.38969e-005 ]
9149 : [ 1.38981e-005 ]
9150 : [ 1.26032e-005 ]
9151 : [ 1.39127e-005 ]
9152 : [ 1.27083e-005 ]
9153 : [ 1.22905e-005 ]
9154 : [ 1.04294e-005 ]
9155 : [ 1.22977e-005 ]
9156 : [ 1.25155e-005 ]
9157 : [ 1.11572e-005 ]
9158 : [ 1.3701e-005  ]
9159 : [ 1.33498e-005 ]
9160 : [ 1.17079e-005 ]
9161 : [ 1.52226e-005 ]
9162 : [ 1.45494e-005 ]
9163 : [ 1.47102e-005 ]
9164 : [ 1.27424e-005 ]
9165 : [ 1.1725e-005  ]
9166 : [ 1.10448e-005 ]
9167 : [ 1.51219e-005 ]
9168 : [ 1.10195e-005 ]
9169 : [ 1.24223e-005 ]
9170 : [ 1.43656e-005 ]
9171 : [ 1.40795e-005 ]
9172 : [ 1.42274e-005 ]
9173 : [ 1.30479e-005 ]
9174 : [ 1.38291e-005 ]
9175 : [ 1.40303e-005 ]
9176 : [ 1.36365e-005 ]
9177 : [ 1.3314e-005  ]
9178 : [ 1.08409e-005 ]
9179 : [ 1.38451e-005 ]
9180 : [ 1.50419e-005 ]
9181 : [ 1.5236e-005  ]
9182 : [ 1.53414e-005 ]
9183 : [ 1.45175e-005 ]
9184 : [ 1.51148e-005 ]
9185 : [ 1.44653e-005 ]
9186 : [ 1.53484e-005 ]
9187 : [ 1.1362e-005  ]
9188 : [ 1.44798e-005 ]
9189 : [ 1.51221e-005 ]
9190 : [ 1.22248e-005 ]
9191 : [ 1.2028e-005  ]
9192 : [ 1.44465e-005 ]
9193 : [ 1.26093e-005 ]
9194 : [ 1.4069e-005  ]
9195 : [ 1.30523e-005 ]
9196 : [ 1.46603e-005 ]
9197 : [ 1.4589e-005  ]
9198 : [ 1.12029e-005 ]
9199 : [ 1.36681e-005 ]
9200 : [ 1.45348e-005 ]
9201 : [ 1.48486e-005 ]
9202 : [ 1.48195e-005 ]
9203 : [ 1.23801e-005 ]
9204 : [ 1.12714e-005 ]
9205 : [ 1.49383e-005 ]
9206 : [ 1.36059e-005 ]
9207 : [ 1.07723e-005 ]
9208 : [ 1.21364e-005 ]
9209 : [ 1.32291e-005 ]
9210 : [ 1.44554e-005 ]
9211 : [ 1.40302e-005 ]
9212 : [ 1.50589e-005 ]
9213 : [ 1.33448e-005 ]
9214 : [ 1.47383e-005 ]
9215 : [ 1.30234e-005 ]
9216 : [ 1.21111e-005 ]
9217 : [ 1.45024e-005 ]
9218 : [ 1.22258e-005 ]
9219 : [ 1.36684e-005 ]
9220 : [ 1.42621e-005 ]
9221 : [ 1.45772e-005 ]
9222 : [ 1.49137e-005 ]
9223 : [ 1.23935e-005 ]
9224 : [ 1.46571e-005 ]
9225 : [ 1.20078e-005 ]
9226 : [ 1.5283e-005  ]
9227 : [ 1.48824e-005 ]
9228 : [ 1.39506e-005 ]
9229 : [ 1.09774e-005 ]
9230 : [ 1.1609e-005  ]
9231 : [ 1.21729e-005 ]
9232 : [ 1.50299e-005 ]
9233 : [ 1.4656e-005  ]
9234 : [ 1.48818e-005 ]
9235 : [ 1.36813e-005 ]
9236 : [ 1.37288e-005 ]
9237 : [ 1.4828e-005  ]
9238 : [ 1.03694e-005 ]
9239 : [ 1.28048e-005 ]
9240 : [ 1.47918e-005 ]
9241 : [ 1.49766e-005 ]
9242 : [ 1.3711e-005  ]
9243 : [ 1.45983e-005 ]
9244 : [ 1.22092e-005 ]
9245 : [ 1.26122e-005 ]
9246 : [ 1.47334e-005 ]
9247 : [ 1.07391e-005 ]
9248 : [ 1.53444e-005 ]
9249 : [ 1.06684e-005 ]
9250 : [ 1.17861e-005 ]
9251 : [ 1.39143e-005 ]
9252 : [ 1.32894e-005 ]
9253 : [ 1.37076e-005 ]
9254 : [ 1.4556e-005  ]
9255 : [ 1.41653e-005 ]
9256 : [ 1.08616e-005 ]
9257 : [ 1.41113e-005 ]
9258 : [ 1.49503e-005 ]
9259 : [ 1.0319e-005  ]
9260 : [ 1.2256e-005  ]
9261 : [ 1.2134e-005  ]
9262 : [ 1.42546e-005 ]
9263 : [ 1.15124e-005 ]
9264 : [ 1.29513e-005 ]
9265 : [ 1.14857e-005 ]
9266 : [ 1.53205e-005 ]
9267 : [ 1.41577e-005 ]
9268 : [ 1.4034e-005  ]
9269 : [ 1.46091e-005 ]
9270 : [ 1.39171e-005 ]
9271 : [ 1.43465e-005 ]
9272 : [ 1.43064e-005 ]
9273 : [ 1.46746e-005 ]
9274 : [ 1.47741e-005 ]
9275 : [ 1.14791e-005 ]
9276 : [ 1.46747e-005 ]
9277 : [ 1.06901e-005 ]
9278 : [ 1.42096e-005 ]
9279 : [ 1.20991e-005 ]
9280 : [ 1.10445e-005 ]
9281 : [ 1.12864e-005 ]
9282 : [ 1.18138e-005 ]
9283 : [ 1.45412e-005 ]
9284 : [ 1.19684e-005 ]
9285 : [ 1.51707e-005 ]
9286 : [ 1.29598e-005 ]
9287 : [ 1.152e-005   ]
9288 : [ 1.20722e-005 ]
9289 : [ 1.24719e-005 ]
9290 : [ 1.34738e-005 ]
9291 : [ 1.17872e-005 ]
9292 : [ 1.22279e-005 ]
9293 : [ 1.45103e-005 ]
9294 : [ 1.50425e-005 ]
9295 : [ 1.08812e-005 ]
9296 : [ 1.15432e-005 ]
9297 : [ 1.35369e-005 ]
9298 : [ 1.36364e-005 ]
9299 : [ 1.07922e-005 ]
9300 : [ 1.15515e-005 ]
9301 : [ 1.15571e-005 ]
9302 : [ 1.46639e-005 ]
9303 : [ 1.49164e-005 ]
9304 : [ 1.46686e-005 ]
9305 : [ 1.17485e-005 ]
9306 : [ 1.40369e-005 ]
9307 : [ 1.33547e-005 ]
9308 : [ 1.13073e-005 ]
9309 : [ 1.37959e-005 ]
9310 : [ 1.42078e-005 ]
9311 : [ 1.48146e-005 ]
9312 : [ 1.2832e-005  ]
9313 : [ 1.41212e-005 ]
9314 : [ 1.44696e-005 ]
9315 : [ 1.17473e-005 ]
9316 : [ 1.36536e-005 ]
9317 : [ 1.15487e-005 ]
9318 : [ 1.29955e-005 ]
9319 : [ 1.31944e-005 ]
9320 : [ 1.43608e-005 ]
9321 : [ 1.41598e-005 ]
9322 : [ 1.08885e-005 ]
9323 : [ 1.25694e-005 ]
9324 : [ 1.46781e-005 ]
9325 : [ 1.36873e-005 ]
9326 : [ 1.50602e-005 ]
9327 : [ 1.40412e-005 ]
9328 : [ 1.11292e-005 ]
9329 : [ 1.41418e-005 ]
9330 : [ 1.40164e-005 ]
9331 : [ 1.22635e-005 ]
9332 : [ 1.41284e-005 ]
9333 : [ 1.24803e-005 ]
9334 : [ 1.3744e-005  ]
9335 : [ 1.37697e-005 ]
9336 : [ 1.34128e-005 ]
9337 : [ 1.35013e-005 ]
9338 : [ 1.06292e-005 ]
9339 : [ 1.01327e-005 ]
9340 : [ 1.44429e-005 ]
9341 : [ 1.42305e-005 ]
9342 : [ 1.24379e-005 ]
9343 : [ 1.39074e-005 ]
9344 : [ 1.0134e-005  ]
9345 : [ 1.33622e-005 ]
9346 : [ 1.38083e-005 ]
9347 : [ 1.30637e-005 ]
9348 : [ 1.46403e-005 ]
9349 : [ 1.37968e-005 ]
9350 : [ 1.4727e-005  ]
9351 : [ 1.25674e-005 ]
9352 : [ 1.29033e-005 ]
9353 : [ 1.51736e-005 ]
9354 : [ 1.06129e-005 ]
9355 : [ 1.31582e-005 ]
9356 : [ 1.47061e-005 ]
9357 : [ 1.19739e-005 ]
9358 : [ 1.50311e-005 ]
9359 : [ 1.35546e-005 ]
9360 : [ 1.52762e-005 ]
9361 : [ 1.51871e-005 ]
9362 : [ 1.50261e-005 ]
9363 : [ 1.54025e-005 ]
9364 : [ 1.4219e-005  ]
9365 : [ 1.10851e-005 ]
9366 : [ 1.38806e-005 ]
9367 : [ 1.25199e-005 ]
9368 : [ 1.25425e-005 ]
9369 : [ 1.42612e-005 ]
9370 : [ 1.54396e-005 ]
9371 : [ 1.17454e-005 ]
9372 : [ 1.27711e-005 ]
9373 : [ 1.30778e-005 ]
9374 : [ 1.45251e-005 ]
9375 : [ 1.38592e-005 ]
9376 : [ 1.1075e-005  ]
9377 : [ 1.45494e-005 ]
9378 : [ 1.08128e-005 ]
9379 : [ 1.31234e-005 ]
9380 : [ 1.4443e-005  ]
9381 : [ 1.09435e-005 ]
9382 : [ 1.42984e-005 ]
9383 : [ 1.41471e-005 ]
9384 : [ 1.14928e-005 ]
9385 : [ 1.12744e-005 ]
9386 : [ 1.08596e-005 ]
9387 : [ 1.34094e-005 ]
9388 : [ 1.03469e-005 ]
9389 : [ 1.35282e-005 ]
9390 : [ 1.42655e-005 ]
9391 : [ 1.27991e-005 ]
9392 : [ 9.95104e-006 ]
9393 : [ 1.42064e-005 ]
9394 : [ 1.4611e-005  ]
9395 : [ 1.40028e-005 ]
9396 : [ 1.36039e-005 ]
9397 : [ 1.25339e-005 ]
9398 : [ 1.43846e-005 ]
9399 : [ 1.17576e-005 ]
9400 : [ 1.29602e-005 ]
9401 : [ 1.29223e-005 ]
9402 : [ 1.05918e-005 ]
9403 : [ 1.56357e-005 ]
9404 : [ 1.50631e-005 ]
9405 : [ 1.50335e-005 ]
9406 : [ 1.44569e-005 ]
9407 : [ 1.51921e-005 ]
9408 : [ 1.28761e-005 ]
9409 : [ 1.13449e-005 ]
9410 : [ 1.48341e-005 ]
9411 : [ 1.13594e-005 ]
9412 : [ 1.40877e-005 ]
9413 : [ 1.49045e-005 ]
9414 : [ 1.22317e-005 ]
9415 : [ 1.14384e-005 ]
9416 : [ 1.12676e-005 ]
9417 : [ 1.32603e-005 ]
9418 : [ 1.45395e-005 ]
9419 : [ 1.20361e-005 ]
9420 : [ 1.35804e-005 ]
9421 : [ 1.04838e-005 ]
9422 : [ 1.29274e-005 ]
9423 : [ 1.15414e-005 ]
9424 : [ 1.01416e-005 ]
9425 : [ 1.39997e-005 ]
9426 : [ 1.07649e-005 ]
9427 : [ 1.45863e-005 ]
9428 : [ 1.46096e-005 ]
9429 : [ 1.18486e-005 ]
9430 : [ 1.5192e-005  ]
9431 : [ 1.48205e-005 ]
9432 : [ 1.5002e-005  ]
9433 : [ 1.43386e-005 ]
9434 : [ 1.51926e-005 ]
9435 : [ 1.43159e-005 ]
9436 : [ 1.44531e-005 ]
9437 : [ 1.26446e-005 ]
9438 : [ 1.09282e-005 ]
9439 : [ 1.43121e-005 ]
9440 : [ 1.3182e-005  ]
9441 : [ 1.09008e-005 ]
9442 : [ 1.50835e-005 ]
9443 : [ 1.47147e-005 ]
9444 : [ 1.44175e-005 ]
9445 : [ 1.08935e-005 ]
9446 : [ 1.30525e-005 ]
9447 : [ 1.49797e-005 ]
9448 : [ 1.4419e-005  ]
9449 : [ 1.27375e-005 ]
9450 : [ 1.37907e-005 ]
9451 : [ 1.46387e-005 ]
9452 : [ 1.43908e-005 ]
9453 : [ 1.47478e-005 ]
9454 : [ 1.27459e-005 ]
9455 : [ 1.21946e-005 ]
9456 : [ 1.38621e-005 ]
9457 : [ 1.51309e-005 ]
9458 : [ 1.42326e-005 ]
9459 : [ 1.39198e-005 ]
9460 : [ 1.23753e-005 ]
9461 : [ 1.24585e-005 ]
9462 : [ 1.07076e-005 ]
9463 : [ 1.13332e-005 ]
9464 : [ 1.39108e-005 ]
9465 : [ 1.37661e-005 ]
9466 : [ 1.43724e-005 ]
9467 : [ 1.35782e-005 ]
9468 : [ 1.38272e-005 ]
9469 : [ 1.27115e-005 ]
9470 : [ 1.39039e-005 ]
9471 : [ 1.1689e-005  ]
9472 : [ 1.18474e-005 ]
9473 : [ 1.48178e-005 ]
9474 : [ 1.54027e-005 ]
9475 : [ 1.35989e-005 ]
9476 : [ 1.31313e-005 ]
9477 : [ 1.0879e-005  ]
9478 : [ 1.44052e-005 ]
9479 : [ 1.29207e-005 ]
9480 : [ 1.51598e-005 ]
9481 : [ 1.51382e-005 ]
9482 : [ 1.19106e-005 ]
9483 : [ 1.427e-005   ]
9484 : [ 1.20032e-005 ]
9485 : [ 1.34927e-005 ]
9486 : [ 1.05629e-005 ]
9487 : [ 1.04508e-005 ]
9488 : [ 1.09776e-005 ]
9489 : [ 1.18842e-005 ]
9490 : [ 1.24452e-005 ]
9491 : [ 1.3941e-005  ]
9492 : [ 1.0801e-005  ]
9493 : [ 1.09281e-005 ]
9494 : [ 1.07754e-005 ]
9495 : [ 1.4292e-005  ]
9496 : [ 1.34736e-005 ]
9497 : [ 1.31061e-005 ]
9498 : [ 1.4058e-005  ]
9499 : [ 1.17637e-005 ]
9500 : [ 1.26135e-005 ]
9501 : [ 1.26001e-005 ]
9502 : [ 1.22891e-005 ]
9503 : [ 1.46064e-005 ]
9504 : [ 1.52805e-005 ]
9505 : [ 1.49937e-005 ]
9506 : [ 1.52062e-005 ]
9507 : [ 1.22913e-005 ]
9508 : [ 1.14085e-005 ]
9509 : [ 1.0894e-005  ]
9510 : [ 1.46788e-005 ]
9511 : [ 1.44541e-005 ]
9512 : [ 1.49711e-005 ]
9513 : [ 1.47301e-005 ]
9514 : [ 1.10879e-005 ]
9515 : [ 1.49068e-005 ]
9516 : [ 1.37493e-005 ]
9517 : [ 1.50779e-005 ]
9518 : [ 1.41511e-005 ]
9519 : [ 1.51496e-005 ]
9520 : [ 1.26096e-005 ]
9521 : [ 1.37431e-005 ]
9522 : [ 1.34623e-005 ]
9523 : [ 1.40864e-005 ]
9524 : [ 1.14228e-005 ]
9525 : [ 1.34334e-005 ]
9526 : [ 1.47064e-005 ]
9527 : [ 1.01876e-005 ]
9528 : [ 1.50357e-005 ]
9529 : [ 1.2717e-005  ]
9530 : [ 1.49869e-005 ]
9531 : [ 1.54327e-005 ]
9532 : [ 1.52161e-005 ]
9533 : [ 1.37972e-005 ]
9534 : [ 1.5341e-005  ]
9535 : [ 1.48809e-005 ]
9536 : [ 1.29884e-005 ]
9537 : [ 1.49185e-005 ]
9538 : [ 1.35701e-005 ]
9539 : [ 1.42451e-005 ]
9540 : [ 1.44612e-005 ]
9541 : [ 1.48069e-005 ]
9542 : [ 1.35519e-005 ]
9543 : [ 1.49737e-005 ]
9544 : [ 1.30764e-005 ]
9545 : [ 1.43914e-005 ]
9546 : [ 1.47091e-005 ]
9547 : [ 1.14137e-005 ]
9548 : [ 1.0816e-005  ]
9549 : [ 1.31616e-005 ]
9550 : [ 1.13016e-005 ]
9551 : [ 1.49579e-005 ]
9552 : [ 1.22827e-005 ]
9553 : [ 1.46344e-005 ]
9554 : [ 1.20111e-005 ]
9555 : [ 1.46537e-005 ]
9556 : [ 1.41266e-005 ]
9557 : [ 1.32037e-005 ]
9558 : [ 1.35122e-005 ]
9559 : [ 1.25255e-005 ]
9560 : [ 1.44833e-005 ]
9561 : [ 1.18513e-005 ]
9562 : [ 1.3858e-005  ]
9563 : [ 1.29647e-005 ]
9564 : [ 1.48905e-005 ]
9565 : [ 1.25146e-005 ]
9566 : [ 1.10915e-005 ]
9567 : [ 1.26532e-005 ]
9568 : [ 1.41218e-005 ]
9569 : [ 1.03873e-005 ]
9570 : [ 1.52204e-005 ]
9571 : [ 1.21495e-005 ]
9572 : [ 1.49894e-005 ]
9573 : [ 1.44122e-005 ]
9574 : [ 1.19786e-005 ]
9575 : [ 1.21829e-005 ]
9576 : [ 1.14566e-005 ]
9577 : [ 1.40571e-005 ]
9578 : [ 1.06332e-005 ]
9579 : [ 1.30211e-005 ]
9580 : [ 1.22408e-005 ]
9581 : [ 1.16036e-005 ]
9582 : [ 1.16385e-005 ]
9583 : [ 1.46718e-005 ]
9584 : [ 1.24782e-005 ]
9585 : [ 1.44884e-005 ]
9586 : [ 1.49374e-005 ]
9587 : [ 1.30493e-005 ]
9588 : [ 1.4425e-005  ]
9589 : [ 1.13428e-005 ]
9590 : [ 1.20407e-005 ]
9591 : [ 1.43431e-005 ]
9592 : [ 1.53315e-005 ]
9593 : [ 1.47976e-005 ]
9594 : [ 1.0511e-005  ]
9595 : [ 1.22556e-005 ]
9596 : [ 1.4551e-005  ]
9597 : [ 1.49916e-005 ]
9598 : [ 1.28213e-005 ]
9599 : [ 1.47207e-005 ]
9600 : [ 1.3237e-005  ]
9601 : [ 1.451e-005   ]
9602 : [ 1.51575e-005 ]
9603 : [ 1.3235e-005  ]
9604 : [ 1.39762e-005 ]
9605 : [ 1.51139e-005 ]
9606 : [ 1.43414e-005 ]
9607 : [ 1.52539e-005 ]
9608 : [ 1.46945e-005 ]
9609 : [ 1.34669e-005 ]
9610 : [ 1.41078e-005 ]
9611 : [ 1.30136e-005 ]
9612 : [ 1.30517e-005 ]
9613 : [ 1.32418e-005 ]
9614 : [ 1.43509e-005 ]
9615 : [ 1.42038e-005 ]
9616 : [ 1.49502e-005 ]
9617 : [ 1.50661e-005 ]
9618 : [ 1.48598e-005 ]
9619 : [ 1.49825e-005 ]
9620 : [ 9.4792e-006  ]
9621 : [ 1.4832e-005  ]
9622 : [ 1.27605e-005 ]
9623 : [ 1.40156e-005 ]
9624 : [ 1.42667e-005 ]
9625 : [ 1.48807e-005 ]
9626 : [ 1.4133e-005  ]
9627 : [ 1.33134e-005 ]
9628 : [ 1.51789e-005 ]
9629 : [ 1.45082e-005 ]
9630 : [ 1.36258e-005 ]
9631 : [ 1.30916e-005 ]
9632 : [ 1.05797e-005 ]
9633 : [ 1.3854e-005  ]
9634 : [ 1.48601e-005 ]
9635 : [ 1.52734e-005 ]
9636 : [ 1.45128e-005 ]
9637 : [ 1.25666e-005 ]
9638 : [ 1.26875e-005 ]
9639 : [ 1.0746e-005  ]
9640 : [ 1.35373e-005 ]
9641 : [ 1.14212e-005 ]
9642 : [ 1.4734e-005  ]
9643 : [ 1.28235e-005 ]
9644 : [ 1.18675e-005 ]
9645 : [ 1.44314e-005 ]
9646 : [ 1.45926e-005 ]
9647 : [ 1.47565e-005 ]
9648 : [ 1.43854e-005 ]
9649 : [ 1.31436e-005 ]
9650 : [ 1.517e-005   ]
9651 : [ 1.49056e-005 ]
9652 : [ 1.3532e-005  ]
9653 : [ 1.48335e-005 ]
9654 : [ 1.47683e-005 ]
9655 : [ 1.10795e-005 ]
9656 : [ 1.26165e-005 ]
9657 : [ 1.14519e-005 ]
9658 : [ 1.21112e-005 ]
9659 : [ 1.50678e-005 ]
9660 : [ 1.49772e-005 ]
9661 : [ 1.19676e-005 ]
9662 : [ 1.42223e-005 ]
9663 : [ 1.34716e-005 ]
9664 : [ 1.16963e-005 ]
9665 : [ 1.20452e-005 ]
9666 : [ 1.31657e-005 ]
9667 : [ 1.48222e-005 ]
9668 : [ 1.43223e-005 ]
9669 : [ 1.41757e-005 ]
9670 : [ 1.46026e-005 ]
9671 : [ 1.46253e-005 ]
9672 : [ 1.34445e-005 ]
9673 : [ 1.39487e-005 ]
9674 : [ 1.24308e-005 ]
9675 : [ 1.48797e-005 ]
9676 : [ 1.50661e-005 ]
9677 : [ 1.47647e-005 ]
9678 : [ 1.33598e-005 ]
9679 : [ 1.19884e-005 ]
9680 : [ 1.4505e-005  ]
9681 : [ 1.38878e-005 ]
9682 : [ 1.46119e-005 ]
9683 : [ 1.10699e-005 ]
9684 : [ 1.22637e-005 ]
9685 : [ 1.45784e-005 ]
9686 : [ 1.50461e-005 ]
9687 : [ 1.46547e-005 ]
9688 : [ 1.47955e-005 ]
9689 : [ 1.52303e-005 ]
9690 : [ 1.25721e-005 ]
9691 : [ 1.09803e-005 ]
9692 : [ 1.27354e-005 ]
9693 : [ 1.51882e-005 ]
9694 : [ 1.43129e-005 ]
9695 : [ 1.50097e-005 ]
9696 : [ 1.23133e-005 ]
9697 : [ 1.42739e-005 ]
9698 : [ 1.50645e-005 ]
9699 : [ 1.52449e-005 ]
9700 : [ 1.43004e-005 ]
9701 : [ 1.523e-005   ]
9702 : [ 1.26222e-005 ]
9703 : [ 1.46852e-005 ]
9704 : [ 1.16841e-005 ]
9705 : [ 1.06166e-005 ]
9706 : [ 1.19549e-005 ]
9707 : [ 1.47514e-005 ]
9708 : [ 1.09497e-005 ]
9709 : [ 1.54605e-005 ]
9710 : [ 1.34267e-005 ]
9711 : [ 1.47449e-005 ]
9712 : [ 1.51268e-005 ]
9713 : [ 1.42657e-005 ]
9714 : [ 1.22954e-005 ]
9715 : [ 1.39326e-005 ]
9716 : [ 1.07035e-005 ]
9717 : [ 1.41779e-005 ]
9718 : [ 1.31142e-005 ]
9719 : [ 1.38249e-005 ]
9720 : [ 1.54895e-005 ]
9721 : [ 1.4863e-005  ]
9722 : [ 1.27827e-005 ]
9723 : [ 1.48792e-005 ]
9724 : [ 1.3081e-005  ]
9725 : [ 1.52732e-005 ]
9726 : [ 1.08819e-005 ]
9727 : [ 1.50465e-005 ]
9728 : [ 1.25734e-005 ]
9729 : [ 1.32453e-005 ]
9730 : [ 1.45048e-005 ]
9731 : [ 1.42438e-005 ]
9732 : [ 1.23906e-005 ]
9733 : [ 1.35584e-005 ]
9734 : [ 1.21367e-005 ]
9735 : [ 1.08928e-005 ]
9736 : [ 1.26287e-005 ]
9737 : [ 1.52817e-005 ]
9738 : [ 1.42354e-005 ]
9739 : [ 9.84088e-006 ]
9740 : [ 1.50434e-005 ]
9741 : [ 1.4475e-005  ]
9742 : [ 1.29586e-005 ]
9743 : [ 1.3833e-005  ]
9744 : [ 1.47679e-005 ]
9745 : [ 1.3837e-005  ]
9746 : [ 1.48304e-005 ]
9747 : [ 1.07286e-005 ]
9748 : [ 1.37357e-005 ]
9749 : [ 1.10482e-005 ]
9750 : [ 1.22653e-005 ]
9751 : [ 1.50272e-005 ]
9752 : [ 1.2141e-005  ]
9753 : [ 1.3393e-005  ]
9754 : [ 1.47596e-005 ]
9755 : [ 1.32785e-005 ]
9756 : [ 1.4323e-005  ]
9757 : [ 1.18257e-005 ]
9758 : [ 1.22091e-005 ]
9759 : [ 1.23959e-005 ]
9760 : [ 1.34086e-005 ]
9761 : [ 1.38821e-005 ]
9762 : [ 1.44288e-005 ]
9763 : [ 1.10559e-005 ]
9764 : [ 1.22482e-005 ]
9765 : [ 1.14188e-005 ]
9766 : [ 1.48012e-005 ]
9767 : [ 1.5146e-005  ]
9768 : [ 1.46547e-005 ]
9769 : [ 1.37235e-005 ]
9770 : [ 1.17592e-005 ]
9771 : [ 1.07994e-005 ]
9772 : [ 1.51379e-005 ]
9773 : [ 1.41248e-005 ]
9774 : [ 1.06157e-005 ]
9775 : [ 1.39883e-005 ]
9776 : [ 1.41252e-005 ]
9777 : [ 1.48759e-005 ]
9778 : [ 1.2744e-005  ]
9779 : [ 1.5109e-005  ]
9780 : [ 1.48979e-005 ]
9781 : [ 1.51061e-005 ]
9782 : [ 1.24727e-005 ]
9783 : [ 1.53148e-005 ]
9784 : [ 1.29176e-005 ]
9785 : [ 1.48923e-005 ]
9786 : [ 1.287e-005   ]
9787 : [ 1.4747e-005  ]
9788 : [ 1.41446e-005 ]
9789 : [ 1.34335e-005 ]
9790 : [ 1.44239e-005 ]
9791 : [ 1.2077e-005  ]
9792 : [ 1.4813e-005  ]
9793 : [ 1.35762e-005 ]
9794 : [ 1.30803e-005 ]
9795 : [ 1.20421e-005 ]
9796 : [ 1.17686e-005 ]
9797 : [ 1.21983e-005 ]
9798 : [ 1.39137e-005 ]
9799 : [ 1.153e-005   ]
9800 : [ 1.5232e-005  ]
9801 : [ 1.39775e-005 ]
9802 : [ 1.39178e-005 ]
9803 : [ 1.3119e-005  ]
9804 : [ 1.446e-005   ]
9805 : [ 1.38445e-005 ]
9806 : [ 1.06451e-005 ]
9807 : [ 1.17156e-005 ]
9808 : [ 1.28704e-005 ]
9809 : [ 1.3049e-005  ]
9810 : [ 1.39305e-005 ]
9811 : [ 1.49658e-005 ]
9812 : [ 1.47624e-005 ]
9813 : [ 1.37081e-005 ]
9814 : [ 1.52563e-005 ]
9815 : [ 1.43445e-005 ]
9816 : [ 1.48984e-005 ]
9817 : [ 1.38191e-005 ]
9818 : [ 1.49863e-005 ]
9819 : [ 1.50064e-005 ]
9820 : [ 1.3495e-005  ]
9821 : [ 1.47677e-005 ]
9822 : [ 1.42398e-005 ]
9823 : [ 1.39637e-005 ]
9824 : [ 1.472e-005   ]
9825 : [ 1.42752e-005 ]
9826 : [ 1.03888e-005 ]
9827 : [ 1.2682e-005  ]
9828 : [ 1.08411e-005 ]
9829 : [ 1.18315e-005 ]
9830 : [ 1.51352e-005 ]
9831 : [ 1.1629e-005  ]
9832 : [ 1.48391e-005 ]
9833 : [ 1.46381e-005 ]
9834 : [ 1.46369e-005 ]
9835 : [ 1.15291e-005 ]
9836 : [ 1.36814e-005 ]
9837 : [ 1.48142e-005 ]
9838 : [ 1.43242e-005 ]
9839 : [ 1.306e-005   ]
9840 : [ 1.50444e-005 ]
9841 : [ 1.48816e-005 ]
9842 : [ 1.41469e-005 ]
9843 : [ 1.34794e-005 ]
9844 : [ 1.3524e-005  ]
9845 : [ 1.36645e-005 ]
9846 : [ 1.42721e-005 ]
9847 : [ 1.46872e-005 ]
9848 : [ 1.15857e-005 ]
9849 : [ 1.53537e-005 ]
9850 : [ 1.43789e-005 ]
9851 : [ 1.15312e-005 ]
9852 : [ 1.29327e-005 ]
9853 : [ 1.48882e-005 ]
9854 : [ 1.362e-005   ]
9855 : [ 1.35413e-005 ]
9856 : [ 1.53128e-005 ]
9857 : [ 1.15093e-005 ]
9858 : [ 1.39724e-005 ]
9859 : [ 1.19276e-005 ]
9860 : [ 1.52449e-005 ]
9861 : [ 1.46425e-005 ]
9862 : [ 1.35546e-005 ]
9863 : [ 1.48002e-005 ]
9864 : [ 1.34502e-005 ]
9865 : [ 1.04808e-005 ]
9866 : [ 1.07236e-005 ]
9867 : [ 1.49426e-005 ]
9868 : [ 1.40783e-005 ]
9869 : [ 1.17012e-005 ]
9870 : [ 1.33923e-005 ]
9871 : [ 1.20753e-005 ]
9872 : [ 1.44253e-005 ]
9873 : [ 1.3341e-005  ]
9874 : [ 1.43088e-005 ]
9875 : [ 1.49856e-005 ]
9876 : [ 1.43583e-005 ]
9877 : [ 1.49053e-005 ]
9878 : [ 1.51716e-005 ]
9879 : [ 1.4071e-005  ]
9880 : [ 1.451e-005   ]
9881 : [ 1.54762e-005 ]
9882 : [ 1.50868e-005 ]
9883 : [ 1.24947e-005 ]
9884 : [ 1.3689e-005  ]
9885 : [ 1.10218e-005 ]
9886 : [ 1.34058e-005 ]
9887 : [ 1.44989e-005 ]
9888 : [ 1.4056e-005  ]
9889 : [ 1.17079e-005 ]
9890 : [ 1.38672e-005 ]
9891 : [ 1.45454e-005 ]
9892 : [ 1.47069e-005 ]
9893 : [ 1.42479e-005 ]
9894 : [ 1.21822e-005 ]
9895 : [ 1.37132e-005 ]
9896 : [ 1.48856e-005 ]
9897 : [ 1.4207e-005  ]
9898 : [ 1.47915e-005 ]
9899 : [ 1.47548e-005 ]
9900 : [ 1.41161e-005 ]
9901 : [ 1.10436e-005 ]
9902 : [ 1.32801e-005 ]
9903 : [ 1.52004e-005 ]
9904 : [ 1.49408e-005 ]
9905 : [ 1.52919e-005 ]
9906 : [ 1.34524e-005 ]
9907 : [ 1.50761e-005 ]
9908 : [ 1.36246e-005 ]
9909 : [ 1.46971e-005 ]
9910 : [ 1.48633e-005 ]
9911 : [ 1.43808e-005 ]
9912 : [ 1.3791e-005  ]
9913 : [ 1.29336e-005 ]
9914 : [ 1.38174e-005 ]
9915 : [ 1.24658e-005 ]
9916 : [ 1.38758e-005 ]
9917 : [ 1.13032e-005 ]
9918 : [ 1.42424e-005 ]
9919 : [ 1.53703e-005 ]
9920 : [ 1.14847e-005 ]
9921 : [ 1.48908e-005 ]
9922 : [ 1.26205e-005 ]
9923 : [ 1.51395e-005 ]
9924 : [ 1.24239e-005 ]
9925 : [ 1.27639e-005 ]
9926 : [ 1.16588e-005 ]
9927 : [ 1.12642e-005 ]
9928 : [ 1.53968e-005 ]
9929 : [ 1.37917e-005 ]
9930 : [ 1.49385e-005 ]
9931 : [ 1.42721e-005 ]
9932 : [ 1.4175e-005  ]
9933 : [ 1.45742e-005 ]
9934 : [ 9.79572e-006 ]
9935 : [ 1.4841e-005  ]
9936 : [ 1.21407e-005 ]
9937 : [ 1.06846e-005 ]
9938 : [ 1.47092e-005 ]
9939 : [ 1.51692e-005 ]
9940 : [ 1.30602e-005 ]
9941 : [ 1.14637e-005 ]
9942 : [ 1.49298e-005 ]
9943 : [ 1.2773e-005  ]
9944 : [ 1.11423e-005 ]
9945 : [ 1.27061e-005 ]
9946 : [ 1.48972e-005 ]
9947 : [ 1.49098e-005 ]
9948 : [ 1.257e-005   ]
9949 : [ 1.45419e-005 ]
9950 : [ 1.10868e-005 ]
9951 : [ 1.44818e-005 ]
9952 : [ 1.11401e-005 ]
9953 : [ 1.46647e-005 ]
9954 : [ 1.4859e-005  ]
9955 : [ 1.37139e-005 ]
9956 : [ 1.32363e-005 ]
9957 : [ 1.47705e-005 ]
9958 : [ 1.2246e-005  ]
9959 : [ 1.37752e-005 ]
9960 : [ 1.341e-005   ]
9961 : [ 1.41739e-005 ]
9962 : [ 1.07459e-005 ]
9963 : [ 1.34521e-005 ]
9964 : [ 1.14016e-005 ]
9965 : [ 1.43664e-005 ]
9966 : [ 1.43806e-005 ]
9967 : [ 1.41137e-005 ]
9968 : [ 1.05047e-005 ]
9969 : [ 1.34465e-005 ]
9970 : [ 1.1541e-005  ]
9971 : [ 1.48167e-005 ]
9972 : [ 1.43124e-005 ]
9973 : [ 1.12799e-005 ]
9974 : [ 1.34193e-005 ]
9975 : [ 1.33754e-005 ]
9976 : [ 1.46944e-005 ]
9977 : [ 1.38603e-005 ]
9978 : [ 1.41088e-005 ]
9979 : [ 1.46938e-005 ]
9980 : [ 1.38538e-005 ]
9981 : [ 1.0119e-005  ]
9982 : [ 1.44842e-005 ]
9983 : [ 1.47544e-005 ]
9984 : [ 1.12031e-005 ]
9985 : [ 1.27307e-005 ]
9986 : [ 1.44448e-005 ]
9987 : [ 1.46052e-005 ]
9988 : [ 1.37451e-005 ]
9989 : [ 1.49866e-005 ]
9990 : [ 1.53175e-005 ]
9991 : [ 1.44773e-005 ]
9992 : [ 1.34561e-005 ]
9993 : [ 1.32295e-005 ]
9994 : [ 1.47508e-005 ]
9995 : [ 1.43999e-005 ]
9996 : [ 1.42377e-005 ]
9997 : [ 1.40561e-005 ]
9998 : [ 1.48827e-005 ]
9999 : [ 1.51926e-005 ]
