# Supplementary material for: Influence of tissue conductivity on foetal exposure to extremely low frequency magnetic fields at 50 Hz using stochastic dosimetry
Source: PLoS One. 2018 Feb 7;13(2):e0192131. doi: 10.1371/journal.pone.0192131 (PMC5802904; doi:10.1371/journal.pone.0192131)
Supplement: S1 File — (ZIP) [file pone.0192131.s001.zip › Data/Ydistributions(10000)/7m/Muscle.txt]

       [ y0           ]
   0 : [ 1.50009e-005 ]
   1 : [ 1.52591e-005 ]
   2 : [ 1.48987e-005 ]
   3 : [ 1.49535e-005 ]
   4 : [ 1.52521e-005 ]
   5 : [ 1.45757e-005 ]
   6 : [ 1.46816e-005 ]
   7 : [ 1.48898e-005 ]
   8 : [ 1.45321e-005 ]
   9 : [ 1.55757e-005 ]
  10 : [ 1.49096e-005 ]
  11 : [ 1.48391e-005 ]
  12 : [ 1.56761e-005 ]
  13 : [ 1.47242e-005 ]
  14 : [ 1.47474e-005 ]
  15 : [ 1.52122e-005 ]
  16 : [ 1.46438e-005 ]
  17 : [ 1.47876e-005 ]
  18 : [ 1.43851e-005 ]
  19 : [ 1.48492e-005 ]
  20 : [ 1.45635e-005 ]
  21 : [ 1.52068e-005 ]
  22 : [ 1.43242e-005 ]
  23 : [ 1.45972e-005 ]
  24 : [ 1.49998e-005 ]
  25 : [ 1.47655e-005 ]
  26 : [ 1.54531e-005 ]
  27 : [ 1.47666e-005 ]
  28 : [ 1.53924e-005 ]
  29 : [ 1.5256e-005  ]
  30 : [ 1.51536e-005 ]
  31 : [ 1.45018e-005 ]
  32 : [ 1.45948e-005 ]
  33 : [ 1.48503e-005 ]
  34 : [ 1.52566e-005 ]
  35 : [ 1.52537e-005 ]
  36 : [ 1.40925e-005 ]
  37 : [ 1.45425e-005 ]
  38 : [ 1.51886e-005 ]
  39 : [ 1.49733e-005 ]
  40 : [ 1.52796e-005 ]
  41 : [ 1.46932e-005 ]
  42 : [ 1.49578e-005 ]
  43 : [ 1.50691e-005 ]
  44 : [ 1.51512e-005 ]
  45 : [ 1.53639e-005 ]
  46 : [ 1.49258e-005 ]
  47 : [ 1.49444e-005 ]
  48 : [ 1.52467e-005 ]
  49 : [ 1.48006e-005 ]
  50 : [ 1.51709e-005 ]
  51 : [ 1.53006e-005 ]
  52 : [ 1.50562e-005 ]
  53 : [ 1.50635e-005 ]
  54 : [ 1.49946e-005 ]
  55 : [ 1.45224e-005 ]
  56 : [ 1.42641e-005 ]
  57 : [ 1.54379e-005 ]
  58 : [ 1.51914e-005 ]
  59 : [ 1.50656e-005 ]
  60 : [ 1.51808e-005 ]
  61 : [ 1.50666e-005 ]
  62 : [ 1.54104e-005 ]
  63 : [ 1.46302e-005 ]
  64 : [ 1.48846e-005 ]
  65 : [ 1.47509e-005 ]
  66 : [ 1.49381e-005 ]
  67 : [ 1.51842e-005 ]
  68 : [ 1.48492e-005 ]
  69 : [ 1.40714e-005 ]
  70 : [ 1.51683e-005 ]
  71 : [ 1.45166e-005 ]
  72 : [ 1.47429e-005 ]
  73 : [ 1.48593e-005 ]
  74 : [ 1.48159e-005 ]
  75 : [ 1.46008e-005 ]
  76 : [ 1.51428e-005 ]
  77 : [ 1.51911e-005 ]
  78 : [ 1.51876e-005 ]
  79 : [ 1.43617e-005 ]
  80 : [ 1.44775e-005 ]
  81 : [ 1.44888e-005 ]
  82 : [ 1.52806e-005 ]
  83 : [ 1.46078e-005 ]
  84 : [ 1.50701e-005 ]
  85 : [ 1.50329e-005 ]
  86 : [ 1.45237e-005 ]
  87 : [ 1.47039e-005 ]
  88 : [ 1.49138e-005 ]
  89 : [ 1.51973e-005 ]
  90 : [ 1.54645e-005 ]
  91 : [ 1.51171e-005 ]
  92 : [ 1.4609e-005  ]
  93 : [ 1.46766e-005 ]
  94 : [ 1.5515e-005  ]
  95 : [ 1.44208e-005 ]
  96 : [ 1.42709e-005 ]
  97 : [ 1.52593e-005 ]
  98 : [ 1.48451e-005 ]
  99 : [ 1.47183e-005 ]
 100 : [ 1.54445e-005 ]
 101 : [ 1.50587e-005 ]
 102 : [ 1.45387e-005 ]
 103 : [ 1.56253e-005 ]
 104 : [ 1.482e-005   ]
 105 : [ 1.49945e-005 ]
 106 : [ 1.51665e-005 ]
 107 : [ 1.52209e-005 ]
 108 : [ 1.45726e-005 ]
 109 : [ 1.47117e-005 ]
 110 : [ 1.48933e-005 ]
 111 : [ 1.50317e-005 ]
 112 : [ 1.49158e-005 ]
 113 : [ 1.45183e-005 ]
 114 : [ 1.55195e-005 ]
 115 : [ 1.53724e-005 ]
 116 : [ 1.50127e-005 ]
 117 : [ 1.52051e-005 ]
 118 : [ 1.41733e-005 ]
 119 : [ 1.49619e-005 ]
 120 : [ 1.46388e-005 ]
 121 : [ 1.44106e-005 ]
 122 : [ 1.50655e-005 ]
 123 : [ 1.49754e-005 ]
 124 : [ 1.50884e-005 ]
 125 : [ 1.50774e-005 ]
 126 : [ 1.46e-005    ]
 127 : [ 1.50662e-005 ]
 128 : [ 1.49006e-005 ]
 129 : [ 1.49046e-005 ]
 130 : [ 1.44663e-005 ]
 131 : [ 1.44723e-005 ]
 132 : [ 1.46386e-005 ]
 133 : [ 1.53189e-005 ]
 134 : [ 1.4699e-005  ]
 135 : [ 1.42679e-005 ]
 136 : [ 1.45896e-005 ]
 137 : [ 1.4525e-005  ]
 138 : [ 1.50895e-005 ]
 139 : [ 1.4791e-005  ]
 140 : [ 1.48465e-005 ]
 141 : [ 1.48947e-005 ]
 142 : [ 1.47757e-005 ]
 143 : [ 1.53514e-005 ]
 144 : [ 1.4857e-005  ]
 145 : [ 1.48861e-005 ]
 146 : [ 1.42903e-005 ]
 147 : [ 1.50622e-005 ]
 148 : [ 1.5038e-005  ]
 149 : [ 1.49988e-005 ]
 150 : [ 1.48853e-005 ]
 151 : [ 1.48575e-005 ]
 152 : [ 1.47667e-005 ]
 153 : [ 1.48524e-005 ]
 154 : [ 1.50061e-005 ]
 155 : [ 1.47789e-005 ]
 156 : [ 1.49376e-005 ]
 157 : [ 1.54065e-005 ]
 158 : [ 1.43292e-005 ]
 159 : [ 1.51714e-005 ]
 160 : [ 1.52707e-005 ]
 161 : [ 1.47383e-005 ]
 162 : [ 1.48058e-005 ]
 163 : [ 1.57347e-005 ]
 164 : [ 1.54467e-005 ]
 165 : [ 1.42331e-005 ]
 166 : [ 1.51437e-005 ]
 167 : [ 1.49348e-005 ]
 168 : [ 1.46238e-005 ]
 169 : [ 1.50208e-005 ]
 170 : [ 1.46438e-005 ]
 171 : [ 1.46559e-005 ]
 172 : [ 1.44838e-005 ]
 173 : [ 1.49625e-005 ]
 174 : [ 1.50508e-005 ]
 175 : [ 1.4958e-005  ]
 176 : [ 1.52233e-005 ]
 177 : [ 1.48382e-005 ]
 178 : [ 1.54038e-005 ]
 179 : [ 1.4789e-005  ]
 180 : [ 1.53061e-005 ]
 181 : [ 1.48516e-005 ]
 182 : [ 1.47916e-005 ]
 183 : [ 1.49308e-005 ]
 184 : [ 1.50788e-005 ]
 185 : [ 1.48127e-005 ]
 186 : [ 1.5227e-005  ]
 187 : [ 1.41291e-005 ]
 188 : [ 1.46221e-005 ]
 189 : [ 1.46864e-005 ]
 190 : [ 1.4431e-005  ]
 191 : [ 1.52715e-005 ]
 192 : [ 1.49267e-005 ]
 193 : [ 1.4322e-005  ]
 194 : [ 1.4447e-005  ]
 195 : [ 1.52938e-005 ]
 196 : [ 1.55844e-005 ]
 197 : [ 1.53386e-005 ]
 198 : [ 1.50223e-005 ]
 199 : [ 1.48133e-005 ]
 200 : [ 1.43655e-005 ]
 201 : [ 1.50704e-005 ]
 202 : [ 1.4505e-005  ]
 203 : [ 1.52415e-005 ]
 204 : [ 1.49678e-005 ]
 205 : [ 1.49099e-005 ]
 206 : [ 1.48243e-005 ]
 207 : [ 1.47523e-005 ]
 208 : [ 1.50425e-005 ]
 209 : [ 1.46503e-005 ]
 210 : [ 1.52742e-005 ]
 211 : [ 1.52261e-005 ]
 212 : [ 1.50367e-005 ]
 213 : [ 1.52163e-005 ]
 214 : [ 1.50614e-005 ]
 215 : [ 1.50237e-005 ]
 216 : [ 1.48305e-005 ]
 217 : [ 1.53265e-005 ]
 218 : [ 1.51236e-005 ]
 219 : [ 1.54722e-005 ]
 220 : [ 1.51866e-005 ]
 221 : [ 1.44956e-005 ]
 222 : [ 1.44512e-005 ]
 223 : [ 1.46197e-005 ]
 224 : [ 1.53862e-005 ]
 225 : [ 1.49354e-005 ]
 226 : [ 1.56954e-005 ]
 227 : [ 1.4633e-005  ]
 228 : [ 1.44891e-005 ]
 229 : [ 1.48011e-005 ]
 230 : [ 1.48906e-005 ]
 231 : [ 1.4787e-005  ]
 232 : [ 1.45366e-005 ]
 233 : [ 1.452e-005   ]
 234 : [ 1.56589e-005 ]
 235 : [ 1.49864e-005 ]
 236 : [ 1.52827e-005 ]
 237 : [ 1.51974e-005 ]
 238 : [ 1.51571e-005 ]
 239 : [ 1.49958e-005 ]
 240 : [ 1.41031e-005 ]
 241 : [ 1.51357e-005 ]
 242 : [ 1.46533e-005 ]
 243 : [ 1.51556e-005 ]
 244 : [ 1.47078e-005 ]
 245 : [ 1.45986e-005 ]
 246 : [ 1.48903e-005 ]
 247 : [ 1.5208e-005  ]
 248 : [ 1.46557e-005 ]
 249 : [ 1.49304e-005 ]
 250 : [ 1.4831e-005  ]
 251 : [ 1.53775e-005 ]
 252 : [ 1.49077e-005 ]
 253 : [ 1.47731e-005 ]
 254 : [ 1.44564e-005 ]
 255 : [ 1.45602e-005 ]
 256 : [ 1.52038e-005 ]
 257 : [ 1.52306e-005 ]
 258 : [ 1.49042e-005 ]
 259 : [ 1.5079e-005  ]
 260 : [ 1.47453e-005 ]
 261 : [ 1.512e-005   ]
 262 : [ 1.49087e-005 ]
 263 : [ 1.45138e-005 ]
 264 : [ 1.50155e-005 ]
 265 : [ 1.44666e-005 ]
 266 : [ 1.44694e-005 ]
 267 : [ 1.44759e-005 ]
 268 : [ 1.50943e-005 ]
 269 : [ 1.49259e-005 ]
 270 : [ 1.4804e-005  ]
 271 : [ 1.51004e-005 ]
 272 : [ 1.49611e-005 ]
 273 : [ 1.50706e-005 ]
 274 : [ 1.48447e-005 ]
 275 : [ 1.48575e-005 ]
 276 : [ 1.47915e-005 ]
 277 : [ 1.49861e-005 ]
 278 : [ 1.44207e-005 ]
 279 : [ 1.51106e-005 ]
 280 : [ 1.46215e-005 ]
 281 : [ 1.57968e-005 ]
 282 : [ 1.53236e-005 ]
 283 : [ 1.43036e-005 ]
 284 : [ 1.47128e-005 ]
 285 : [ 1.51507e-005 ]
 286 : [ 1.47174e-005 ]
 287 : [ 1.53648e-005 ]
 288 : [ 1.47671e-005 ]
 289 : [ 1.52137e-005 ]
 290 : [ 1.46793e-005 ]
 291 : [ 1.49744e-005 ]
 292 : [ 1.5205e-005  ]
 293 : [ 1.51736e-005 ]
 294 : [ 1.44529e-005 ]
 295 : [ 1.44726e-005 ]
 296 : [ 1.5303e-005  ]
 297 : [ 1.53975e-005 ]
 298 : [ 1.48884e-005 ]
 299 : [ 1.50182e-005 ]
 300 : [ 1.46629e-005 ]
 301 : [ 1.48182e-005 ]
 302 : [ 1.45763e-005 ]
 303 : [ 1.48712e-005 ]
 304 : [ 1.45622e-005 ]
 305 : [ 1.50646e-005 ]
 306 : [ 1.50551e-005 ]
 307 : [ 1.48237e-005 ]
 308 : [ 1.48739e-005 ]
 309 : [ 1.44445e-005 ]
 310 : [ 1.53127e-005 ]
 311 : [ 1.4975e-005  ]
 312 : [ 1.49559e-005 ]
 313 : [ 1.52731e-005 ]
 314 : [ 1.45376e-005 ]
 315 : [ 1.43664e-005 ]
 316 : [ 1.42296e-005 ]
 317 : [ 1.49862e-005 ]
 318 : [ 1.47808e-005 ]
 319 : [ 1.55916e-005 ]
 320 : [ 1.41999e-005 ]
 321 : [ 1.50295e-005 ]
 322 : [ 1.48886e-005 ]
 323 : [ 1.54729e-005 ]
 324 : [ 1.5085e-005  ]
 325 : [ 1.51284e-005 ]
 326 : [ 1.54378e-005 ]
 327 : [ 1.52651e-005 ]
 328 : [ 1.47047e-005 ]
 329 : [ 1.43387e-005 ]
 330 : [ 1.4524e-005  ]
 331 : [ 1.44862e-005 ]
 332 : [ 1.56971e-005 ]
 333 : [ 1.45825e-005 ]
 334 : [ 1.51548e-005 ]
 335 : [ 1.4939e-005  ]
 336 : [ 1.47983e-005 ]
 337 : [ 1.46521e-005 ]
 338 : [ 1.43886e-005 ]
 339 : [ 1.50573e-005 ]
 340 : [ 1.4824e-005  ]
 341 : [ 1.45271e-005 ]
 342 : [ 1.4893e-005  ]
 343 : [ 1.48645e-005 ]
 344 : [ 1.45839e-005 ]
 345 : [ 1.50662e-005 ]
 346 : [ 1.51695e-005 ]
 347 : [ 1.47057e-005 ]
 348 : [ 1.47413e-005 ]
 349 : [ 1.47394e-005 ]
 350 : [ 1.4233e-005  ]
 351 : [ 1.46485e-005 ]
 352 : [ 1.49019e-005 ]
 353 : [ 1.49588e-005 ]
 354 : [ 1.50373e-005 ]
 355 : [ 1.41533e-005 ]
 356 : [ 1.46472e-005 ]
 357 : [ 1.5118e-005  ]
 358 : [ 1.47452e-005 ]
 359 : [ 1.45762e-005 ]
 360 : [ 1.50594e-005 ]
 361 : [ 1.52553e-005 ]
 362 : [ 1.55964e-005 ]
 363 : [ 1.58495e-005 ]
 364 : [ 1.44301e-005 ]
 365 : [ 1.49495e-005 ]
 366 : [ 1.49814e-005 ]
 367 : [ 1.5008e-005  ]
 368 : [ 1.46159e-005 ]
 369 : [ 1.49688e-005 ]
 370 : [ 1.4341e-005  ]
 371 : [ 1.48203e-005 ]
 372 : [ 1.4695e-005  ]
 373 : [ 1.47245e-005 ]
 374 : [ 1.51596e-005 ]
 375 : [ 1.47119e-005 ]
 376 : [ 1.49225e-005 ]
 377 : [ 1.46014e-005 ]
 378 : [ 1.51276e-005 ]
 379 : [ 1.54536e-005 ]
 380 : [ 1.51024e-005 ]
 381 : [ 1.47115e-005 ]
 382 : [ 1.48799e-005 ]
 383 : [ 1.57483e-005 ]
 384 : [ 1.49953e-005 ]
 385 : [ 1.48197e-005 ]
 386 : [ 1.49958e-005 ]
 387 : [ 1.49875e-005 ]
 388 : [ 1.4668e-005  ]
 389 : [ 1.51777e-005 ]
 390 : [ 1.53437e-005 ]
 391 : [ 1.51055e-005 ]
 392 : [ 1.52608e-005 ]
 393 : [ 1.49291e-005 ]
 394 : [ 1.51123e-005 ]
 395 : [ 1.53142e-005 ]
 396 : [ 1.49646e-005 ]
 397 : [ 1.51839e-005 ]
 398 : [ 1.44679e-005 ]
 399 : [ 1.51077e-005 ]
 400 : [ 1.48271e-005 ]
 401 : [ 1.52046e-005 ]
 402 : [ 1.4577e-005  ]
 403 : [ 1.4851e-005  ]
 404 : [ 1.53224e-005 ]
 405 : [ 1.45341e-005 ]
 406 : [ 1.43864e-005 ]
 407 : [ 1.49886e-005 ]
 408 : [ 1.50618e-005 ]
 409 : [ 1.55766e-005 ]
 410 : [ 1.47807e-005 ]
 411 : [ 1.50635e-005 ]
 412 : [ 1.48755e-005 ]
 413 : [ 1.55634e-005 ]
 414 : [ 1.48796e-005 ]
 415 : [ 1.47275e-005 ]
 416 : [ 1.46207e-005 ]
 417 : [ 1.46259e-005 ]
 418 : [ 1.42524e-005 ]
 419 : [ 1.48755e-005 ]
 420 : [ 1.50395e-005 ]
 421 : [ 1.52586e-005 ]
 422 : [ 1.4886e-005  ]
 423 : [ 1.43268e-005 ]
 424 : [ 1.48387e-005 ]
 425 : [ 1.46588e-005 ]
 426 : [ 1.46337e-005 ]
 427 : [ 1.49637e-005 ]
 428 : [ 1.4371e-005  ]
 429 : [ 1.44243e-005 ]
 430 : [ 1.49597e-005 ]
 431 : [ 1.53284e-005 ]
 432 : [ 1.45268e-005 ]
 433 : [ 1.53998e-005 ]
 434 : [ 1.50114e-005 ]
 435 : [ 1.50199e-005 ]
 436 : [ 1.40579e-005 ]
 437 : [ 1.48105e-005 ]
 438 : [ 1.4263e-005  ]
 439 : [ 1.51082e-005 ]
 440 : [ 1.4794e-005  ]
 441 : [ 1.45709e-005 ]
 442 : [ 1.46627e-005 ]
 443 : [ 1.49221e-005 ]
 444 : [ 1.44909e-005 ]
 445 : [ 1.5063e-005  ]
 446 : [ 1.48278e-005 ]
 447 : [ 1.49138e-005 ]
 448 : [ 1.45387e-005 ]
 449 : [ 1.49266e-005 ]
 450 : [ 1.51865e-005 ]
 451 : [ 1.49576e-005 ]
 452 : [ 1.53477e-005 ]
 453 : [ 1.48761e-005 ]
 454 : [ 1.5113e-005  ]
 455 : [ 1.43577e-005 ]
 456 : [ 1.47296e-005 ]
 457 : [ 1.5519e-005  ]
 458 : [ 1.47237e-005 ]
 459 : [ 1.50788e-005 ]
 460 : [ 1.47689e-005 ]
 461 : [ 1.47046e-005 ]
 462 : [ 1.52347e-005 ]
 463 : [ 1.51264e-005 ]
 464 : [ 1.55511e-005 ]
 465 : [ 1.47269e-005 ]
 466 : [ 1.4492e-005  ]
 467 : [ 1.50074e-005 ]
 468 : [ 1.55929e-005 ]
 469 : [ 1.45533e-005 ]
 470 : [ 1.45811e-005 ]
 471 : [ 1.5114e-005  ]
 472 : [ 1.46928e-005 ]
 473 : [ 1.55012e-005 ]
 474 : [ 1.49529e-005 ]
 475 : [ 1.52233e-005 ]
 476 : [ 1.47019e-005 ]
 477 : [ 1.47009e-005 ]
 478 : [ 1.46935e-005 ]
 479 : [ 1.45371e-005 ]
 480 : [ 1.52797e-005 ]
 481 : [ 1.44689e-005 ]
 482 : [ 1.52256e-005 ]
 483 : [ 1.50114e-005 ]
 484 : [ 1.51408e-005 ]
 485 : [ 1.51531e-005 ]
 486 : [ 1.46697e-005 ]
 487 : [ 1.48167e-005 ]
 488 : [ 1.44588e-005 ]
 489 : [ 1.42733e-005 ]
 490 : [ 1.51271e-005 ]
 491 : [ 1.47613e-005 ]
 492 : [ 1.49304e-005 ]
 493 : [ 1.52343e-005 ]
 494 : [ 1.4252e-005  ]
 495 : [ 1.493e-005   ]
 496 : [ 1.4697e-005  ]
 497 : [ 1.45335e-005 ]
 498 : [ 1.4561e-005  ]
 499 : [ 1.51048e-005 ]
 500 : [ 1.50826e-005 ]
 501 : [ 1.48523e-005 ]
 502 : [ 1.53612e-005 ]
 503 : [ 1.48084e-005 ]
 504 : [ 1.52583e-005 ]
 505 : [ 1.5232e-005  ]
 506 : [ 1.48321e-005 ]
 507 : [ 1.46439e-005 ]
 508 : [ 1.54804e-005 ]
 509 : [ 1.53702e-005 ]
 510 : [ 1.45354e-005 ]
 511 : [ 1.51459e-005 ]
 512 : [ 1.468e-005   ]
 513 : [ 1.49069e-005 ]
 514 : [ 1.43108e-005 ]
 515 : [ 1.52873e-005 ]
 516 : [ 1.51525e-005 ]
 517 : [ 1.50489e-005 ]
 518 : [ 1.48087e-005 ]
 519 : [ 1.54229e-005 ]
 520 : [ 1.49064e-005 ]
 521 : [ 1.47797e-005 ]
 522 : [ 1.45417e-005 ]
 523 : [ 1.45361e-005 ]
 524 : [ 1.43911e-005 ]
 525 : [ 1.58759e-005 ]
 526 : [ 1.46333e-005 ]
 527 : [ 1.43819e-005 ]
 528 : [ 1.5037e-005  ]
 529 : [ 1.45394e-005 ]
 530 : [ 1.53745e-005 ]
 531 : [ 1.52024e-005 ]
 532 : [ 1.51367e-005 ]
 533 : [ 1.49556e-005 ]
 534 : [ 1.47568e-005 ]
 535 : [ 1.45648e-005 ]
 536 : [ 1.49288e-005 ]
 537 : [ 1.50214e-005 ]
 538 : [ 1.47016e-005 ]
 539 : [ 1.50741e-005 ]
 540 : [ 1.50259e-005 ]
 541 : [ 1.44577e-005 ]
 542 : [ 1.49109e-005 ]
 543 : [ 1.486e-005   ]
 544 : [ 1.4808e-005  ]
 545 : [ 1.47006e-005 ]
 546 : [ 1.48027e-005 ]
 547 : [ 1.4521e-005  ]
 548 : [ 1.49817e-005 ]
 549 : [ 1.5014e-005  ]
 550 : [ 1.51164e-005 ]
 551 : [ 1.46021e-005 ]
 552 : [ 1.44281e-005 ]
 553 : [ 1.48561e-005 ]
 554 : [ 1.49008e-005 ]
 555 : [ 1.47049e-005 ]
 556 : [ 1.4849e-005  ]
 557 : [ 1.51941e-005 ]
 558 : [ 1.47964e-005 ]
 559 : [ 1.52476e-005 ]
 560 : [ 1.51372e-005 ]
 561 : [ 1.45137e-005 ]
 562 : [ 1.51696e-005 ]
 563 : [ 1.47859e-005 ]
 564 : [ 1.50651e-005 ]
 565 : [ 1.47163e-005 ]
 566 : [ 1.51278e-005 ]
 567 : [ 1.41998e-005 ]
 568 : [ 1.52445e-005 ]
 569 : [ 1.47911e-005 ]
 570 : [ 1.49581e-005 ]
 571 : [ 1.5016e-005  ]
 572 : [ 1.47503e-005 ]
 573 : [ 1.47215e-005 ]
 574 : [ 1.4439e-005  ]
 575 : [ 1.56791e-005 ]
 576 : [ 1.45616e-005 ]
 577 : [ 1.48655e-005 ]
 578 : [ 1.49512e-005 ]
 579 : [ 1.46169e-005 ]
 580 : [ 1.47498e-005 ]
 581 : [ 1.4713e-005  ]
 582 : [ 1.473e-005   ]
 583 : [ 1.46311e-005 ]
 584 : [ 1.50756e-005 ]
 585 : [ 1.49852e-005 ]
 586 : [ 1.4571e-005  ]
 587 : [ 1.52501e-005 ]
 588 : [ 1.5023e-005  ]
 589 : [ 1.53031e-005 ]
 590 : [ 1.45168e-005 ]
 591 : [ 1.47801e-005 ]
 592 : [ 1.49424e-005 ]
 593 : [ 1.42402e-005 ]
 594 : [ 1.46393e-005 ]
 595 : [ 1.50188e-005 ]
 596 : [ 1.46599e-005 ]
 597 : [ 1.46837e-005 ]
 598 : [ 1.48894e-005 ]
 599 : [ 1.44004e-005 ]
 600 : [ 1.47735e-005 ]
 601 : [ 1.50166e-005 ]
 602 : [ 1.478e-005   ]
 603 : [ 1.47583e-005 ]
 604 : [ 1.44483e-005 ]
 605 : [ 1.4805e-005  ]
 606 : [ 1.48855e-005 ]
 607 : [ 1.49244e-005 ]
 608 : [ 1.50457e-005 ]
 609 : [ 1.43927e-005 ]
 610 : [ 1.49027e-005 ]
 611 : [ 1.45194e-005 ]
 612 : [ 1.46753e-005 ]
 613 : [ 1.5151e-005  ]
 614 : [ 1.50961e-005 ]
 615 : [ 1.44154e-005 ]
 616 : [ 1.47211e-005 ]
 617 : [ 1.51936e-005 ]
 618 : [ 1.50564e-005 ]
 619 : [ 1.4845e-005  ]
 620 : [ 1.50221e-005 ]
 621 : [ 1.50263e-005 ]
 622 : [ 1.51704e-005 ]
 623 : [ 1.52418e-005 ]
 624 : [ 1.46452e-005 ]
 625 : [ 1.56587e-005 ]
 626 : [ 1.47015e-005 ]
 627 : [ 1.45372e-005 ]
 628 : [ 1.51927e-005 ]
 629 : [ 1.47947e-005 ]
 630 : [ 1.4989e-005  ]
 631 : [ 1.50909e-005 ]
 632 : [ 1.50373e-005 ]
 633 : [ 1.47371e-005 ]
 634 : [ 1.52584e-005 ]
 635 : [ 1.54741e-005 ]
 636 : [ 1.44614e-005 ]
 637 : [ 1.50492e-005 ]
 638 : [ 1.51787e-005 ]
 639 : [ 1.45833e-005 ]
 640 : [ 1.46406e-005 ]
 641 : [ 1.49262e-005 ]
 642 : [ 1.51056e-005 ]
 643 : [ 1.53255e-005 ]
 644 : [ 1.52545e-005 ]
 645 : [ 1.47868e-005 ]
 646 : [ 1.42337e-005 ]
 647 : [ 1.53871e-005 ]
 648 : [ 1.47919e-005 ]
 649 : [ 1.49885e-005 ]
 650 : [ 1.46789e-005 ]
 651 : [ 1.49715e-005 ]
 652 : [ 1.46281e-005 ]
 653 : [ 1.54444e-005 ]
 654 : [ 1.46487e-005 ]
 655 : [ 1.47634e-005 ]
 656 : [ 1.49424e-005 ]
 657 : [ 1.57248e-005 ]
 658 : [ 1.51688e-005 ]
 659 : [ 1.49881e-005 ]
 660 : [ 1.52361e-005 ]
 661 : [ 1.53714e-005 ]
 662 : [ 1.45082e-005 ]
 663 : [ 1.48552e-005 ]
 664 : [ 1.46587e-005 ]
 665 : [ 1.53487e-005 ]
 666 : [ 1.48015e-005 ]
 667 : [ 1.5175e-005  ]
 668 : [ 1.52047e-005 ]
 669 : [ 1.5248e-005  ]
 670 : [ 1.43897e-005 ]
 671 : [ 1.47352e-005 ]
 672 : [ 1.55909e-005 ]
 673 : [ 1.52175e-005 ]
 674 : [ 1.49497e-005 ]
 675 : [ 1.53259e-005 ]
 676 : [ 1.5233e-005  ]
 677 : [ 1.45304e-005 ]
 678 : [ 1.49284e-005 ]
 679 : [ 1.44228e-005 ]
 680 : [ 1.52224e-005 ]
 681 : [ 1.4984e-005  ]
 682 : [ 1.56943e-005 ]
 683 : [ 1.48192e-005 ]
 684 : [ 1.54937e-005 ]
 685 : [ 1.46874e-005 ]
 686 : [ 1.51267e-005 ]
 687 : [ 1.46812e-005 ]
 688 : [ 1.52374e-005 ]
 689 : [ 1.49103e-005 ]
 690 : [ 1.51629e-005 ]
 691 : [ 1.52973e-005 ]
 692 : [ 1.47881e-005 ]
 693 : [ 1.46435e-005 ]
 694 : [ 1.49523e-005 ]
 695 : [ 1.5664e-005  ]
 696 : [ 1.53439e-005 ]
 697 : [ 1.47483e-005 ]
 698 : [ 1.50459e-005 ]
 699 : [ 1.47702e-005 ]
 700 : [ 1.45394e-005 ]
 701 : [ 1.49118e-005 ]
 702 : [ 1.543e-005   ]
 703 : [ 1.51005e-005 ]
 704 : [ 1.49623e-005 ]
 705 : [ 1.46796e-005 ]
 706 : [ 1.49016e-005 ]
 707 : [ 1.48905e-005 ]
 708 : [ 1.56533e-005 ]
 709 : [ 1.56846e-005 ]
 710 : [ 1.47862e-005 ]
 711 : [ 1.52892e-005 ]
 712 : [ 1.5169e-005  ]
 713 : [ 1.48209e-005 ]
 714 : [ 1.52792e-005 ]
 715 : [ 1.49489e-005 ]
 716 : [ 1.46249e-005 ]
 717 : [ 1.51787e-005 ]
 718 : [ 1.56448e-005 ]
 719 : [ 1.50718e-005 ]
 720 : [ 1.4582e-005  ]
 721 : [ 1.54919e-005 ]
 722 : [ 1.46049e-005 ]
 723 : [ 1.48151e-005 ]
 724 : [ 1.51774e-005 ]
 725 : [ 1.54674e-005 ]
 726 : [ 1.47544e-005 ]
 727 : [ 1.54251e-005 ]
 728 : [ 1.46063e-005 ]
 729 : [ 1.51869e-005 ]
 730 : [ 1.46914e-005 ]
 731 : [ 1.50651e-005 ]
 732 : [ 1.54036e-005 ]
 733 : [ 1.44994e-005 ]
 734 : [ 1.50654e-005 ]
 735 : [ 1.50011e-005 ]
 736 : [ 1.47643e-005 ]
 737 : [ 1.50837e-005 ]
 738 : [ 1.42711e-005 ]
 739 : [ 1.48852e-005 ]
 740 : [ 1.48545e-005 ]
 741 : [ 1.5228e-005  ]
 742 : [ 1.51146e-005 ]
 743 : [ 1.57567e-005 ]
 744 : [ 1.49625e-005 ]
 745 : [ 1.55051e-005 ]
 746 : [ 1.48158e-005 ]
 747 : [ 1.46491e-005 ]
 748 : [ 1.46788e-005 ]
 749 : [ 1.47107e-005 ]
 750 : [ 1.50463e-005 ]
 751 : [ 1.46794e-005 ]
 752 : [ 1.40253e-005 ]
 753 : [ 1.53865e-005 ]
 754 : [ 1.50799e-005 ]
 755 : [ 1.48351e-005 ]
 756 : [ 1.53294e-005 ]
 757 : [ 1.53442e-005 ]
 758 : [ 1.47217e-005 ]
 759 : [ 1.48885e-005 ]
 760 : [ 1.44255e-005 ]
 761 : [ 1.4529e-005  ]
 762 : [ 1.54775e-005 ]
 763 : [ 1.52806e-005 ]
 764 : [ 1.47344e-005 ]
 765 : [ 1.53866e-005 ]
 766 : [ 1.4065e-005  ]
 767 : [ 1.52906e-005 ]
 768 : [ 1.51489e-005 ]
 769 : [ 1.48284e-005 ]
 770 : [ 1.52561e-005 ]
 771 : [ 1.55424e-005 ]
 772 : [ 1.49029e-005 ]
 773 : [ 1.45692e-005 ]
 774 : [ 1.52248e-005 ]
 775 : [ 1.49695e-005 ]
 776 : [ 1.45463e-005 ]
 777 : [ 1.54118e-005 ]
 778 : [ 1.50916e-005 ]
 779 : [ 1.46458e-005 ]
 780 : [ 1.50631e-005 ]
 781 : [ 1.47334e-005 ]
 782 : [ 1.44917e-005 ]
 783 : [ 1.4922e-005  ]
 784 : [ 1.49848e-005 ]
 785 : [ 1.48892e-005 ]
 786 : [ 1.46251e-005 ]
 787 : [ 1.50876e-005 ]
 788 : [ 1.56552e-005 ]
 789 : [ 1.48256e-005 ]
 790 : [ 1.48932e-005 ]
 791 : [ 1.50323e-005 ]
 792 : [ 1.47801e-005 ]
 793 : [ 1.48069e-005 ]
 794 : [ 1.52663e-005 ]
 795 : [ 1.52925e-005 ]
 796 : [ 1.48549e-005 ]
 797 : [ 1.46061e-005 ]
 798 : [ 1.48919e-005 ]
 799 : [ 1.46913e-005 ]
 800 : [ 1.5193e-005  ]
 801 : [ 1.45109e-005 ]
 802 : [ 1.49336e-005 ]
 803 : [ 1.45359e-005 ]
 804 : [ 1.48177e-005 ]
 805 : [ 1.48524e-005 ]
 806 : [ 1.47509e-005 ]
 807 : [ 1.47446e-005 ]
 808 : [ 1.49564e-005 ]
 809 : [ 1.48235e-005 ]
 810 : [ 1.45466e-005 ]
 811 : [ 1.48181e-005 ]
 812 : [ 1.45648e-005 ]
 813 : [ 1.45019e-005 ]
 814 : [ 1.49867e-005 ]
 815 : [ 1.47284e-005 ]
 816 : [ 1.47761e-005 ]
 817 : [ 1.49602e-005 ]
 818 : [ 1.54527e-005 ]
 819 : [ 1.53389e-005 ]
 820 : [ 1.52465e-005 ]
 821 : [ 1.49961e-005 ]
 822 : [ 1.46999e-005 ]
 823 : [ 1.488e-005   ]
 824 : [ 1.43149e-005 ]
 825 : [ 1.43487e-005 ]
 826 : [ 1.43752e-005 ]
 827 : [ 1.51631e-005 ]
 828 : [ 1.44147e-005 ]
 829 : [ 1.54257e-005 ]
 830 : [ 1.52568e-005 ]
 831 : [ 1.51186e-005 ]
 832 : [ 1.44595e-005 ]
 833 : [ 1.54228e-005 ]
 834 : [ 1.48388e-005 ]
 835 : [ 1.50305e-005 ]
 836 : [ 1.49382e-005 ]
 837 : [ 1.46224e-005 ]
 838 : [ 1.45055e-005 ]
 839 : [ 1.47256e-005 ]
 840 : [ 1.47353e-005 ]
 841 : [ 1.50453e-005 ]
 842 : [ 1.41612e-005 ]
 843 : [ 1.50246e-005 ]
 844 : [ 1.52404e-005 ]
 845 : [ 1.42631e-005 ]
 846 : [ 1.518e-005   ]
 847 : [ 1.50124e-005 ]
 848 : [ 1.54329e-005 ]
 849 : [ 1.48646e-005 ]
 850 : [ 1.47922e-005 ]
 851 : [ 1.46643e-005 ]
 852 : [ 1.47491e-005 ]
 853 : [ 1.52267e-005 ]
 854 : [ 1.54157e-005 ]
 855 : [ 1.43208e-005 ]
 856 : [ 1.47858e-005 ]
 857 : [ 1.49896e-005 ]
 858 : [ 1.4838e-005  ]
 859 : [ 1.46656e-005 ]
 860 : [ 1.50701e-005 ]
 861 : [ 1.50884e-005 ]
 862 : [ 1.52579e-005 ]
 863 : [ 1.54524e-005 ]
 864 : [ 1.50968e-005 ]
 865 : [ 1.48887e-005 ]
 866 : [ 1.49577e-005 ]
 867 : [ 1.45567e-005 ]
 868 : [ 1.5027e-005  ]
 869 : [ 1.48306e-005 ]
 870 : [ 1.45727e-005 ]
 871 : [ 1.48827e-005 ]
 872 : [ 1.46122e-005 ]
 873 : [ 1.47154e-005 ]
 874 : [ 1.51135e-005 ]
 875 : [ 1.44644e-005 ]
 876 : [ 1.5252e-005  ]
 877 : [ 1.46596e-005 ]
 878 : [ 1.5368e-005  ]
 879 : [ 1.49842e-005 ]
 880 : [ 1.46194e-005 ]
 881 : [ 1.5506e-005  ]
 882 : [ 1.51016e-005 ]
 883 : [ 1.45655e-005 ]
 884 : [ 1.46032e-005 ]
 885 : [ 1.46377e-005 ]
 886 : [ 1.51674e-005 ]
 887 : [ 1.52937e-005 ]
 888 : [ 1.5195e-005  ]
 889 : [ 1.49556e-005 ]
 890 : [ 1.50313e-005 ]
 891 : [ 1.46607e-005 ]
 892 : [ 1.41271e-005 ]
 893 : [ 1.44054e-005 ]
 894 : [ 1.49251e-005 ]
 895 : [ 1.4253e-005  ]
 896 : [ 1.47394e-005 ]
 897 : [ 1.45156e-005 ]
 898 : [ 1.45876e-005 ]
 899 : [ 1.48213e-005 ]
 900 : [ 1.47532e-005 ]
 901 : [ 1.49699e-005 ]
 902 : [ 1.4504e-005  ]
 903 : [ 1.56713e-005 ]
 904 : [ 1.45173e-005 ]
 905 : [ 1.48548e-005 ]
 906 : [ 1.43872e-005 ]
 907 : [ 1.53345e-005 ]
 908 : [ 1.53152e-005 ]
 909 : [ 1.51064e-005 ]
 910 : [ 1.44849e-005 ]
 911 : [ 1.46307e-005 ]
 912 : [ 1.47029e-005 ]
 913 : [ 1.50165e-005 ]
 914 : [ 1.48299e-005 ]
 915 : [ 1.48214e-005 ]
 916 : [ 1.51845e-005 ]
 917 : [ 1.51713e-005 ]
 918 : [ 1.48379e-005 ]
 919 : [ 1.48156e-005 ]
 920 : [ 1.43606e-005 ]
 921 : [ 1.48227e-005 ]
 922 : [ 1.50794e-005 ]
 923 : [ 1.46388e-005 ]
 924 : [ 1.49486e-005 ]
 925 : [ 1.52062e-005 ]
 926 : [ 1.46327e-005 ]
 927 : [ 1.56581e-005 ]
 928 : [ 1.45613e-005 ]
 929 : [ 1.5511e-005  ]
 930 : [ 1.48807e-005 ]
 931 : [ 1.46728e-005 ]
 932 : [ 1.48437e-005 ]
 933 : [ 1.45151e-005 ]
 934 : [ 1.5285e-005  ]
 935 : [ 1.49554e-005 ]
 936 : [ 1.50495e-005 ]
 937 : [ 1.47523e-005 ]
 938 : [ 1.46092e-005 ]
 939 : [ 1.51756e-005 ]
 940 : [ 1.5225e-005  ]
 941 : [ 1.46296e-005 ]
 942 : [ 1.58375e-005 ]
 943 : [ 1.57291e-005 ]
 944 : [ 1.4508e-005  ]
 945 : [ 1.50427e-005 ]
 946 : [ 1.45314e-005 ]
 947 : [ 1.45476e-005 ]
 948 : [ 1.52235e-005 ]
 949 : [ 1.52682e-005 ]
 950 : [ 1.4835e-005  ]
 951 : [ 1.49608e-005 ]
 952 : [ 1.46062e-005 ]
 953 : [ 1.46499e-005 ]
 954 : [ 1.45684e-005 ]
 955 : [ 1.53064e-005 ]
 956 : [ 1.46001e-005 ]
 957 : [ 1.4347e-005  ]
 958 : [ 1.51349e-005 ]
 959 : [ 1.46419e-005 ]
 960 : [ 1.51102e-005 ]
 961 : [ 1.48463e-005 ]
 962 : [ 1.52778e-005 ]
 963 : [ 1.45981e-005 ]
 964 : [ 1.44349e-005 ]
 965 : [ 1.47858e-005 ]
 966 : [ 1.47448e-005 ]
 967 : [ 1.48995e-005 ]
 968 : [ 1.4456e-005  ]
 969 : [ 1.46639e-005 ]
 970 : [ 1.52854e-005 ]
 971 : [ 1.55131e-005 ]
 972 : [ 1.50839e-005 ]
 973 : [ 1.44004e-005 ]
 974 : [ 1.48003e-005 ]
 975 : [ 1.46796e-005 ]
 976 : [ 1.47685e-005 ]
 977 : [ 1.50659e-005 ]
 978 : [ 1.44536e-005 ]
 979 : [ 1.50005e-005 ]
 980 : [ 1.48431e-005 ]
 981 : [ 1.49158e-005 ]
 982 : [ 1.5303e-005  ]
 983 : [ 1.47819e-005 ]
 984 : [ 1.49888e-005 ]
 985 : [ 1.45703e-005 ]
 986 : [ 1.53837e-005 ]
 987 : [ 1.48129e-005 ]
 988 : [ 1.489e-005   ]
 989 : [ 1.53602e-005 ]
 990 : [ 1.48765e-005 ]
 991 : [ 1.53346e-005 ]
 992 : [ 1.43924e-005 ]
 993 : [ 1.5022e-005  ]
 994 : [ 1.55147e-005 ]
 995 : [ 1.50243e-005 ]
 996 : [ 1.46165e-005 ]
 997 : [ 1.49299e-005 ]
 998 : [ 1.40328e-005 ]
 999 : [ 1.44475e-005 ]
1000 : [ 1.39675e-005 ]
1001 : [ 1.44364e-005 ]
1002 : [ 1.51177e-005 ]
1003 : [ 1.46338e-005 ]
1004 : [ 1.50897e-005 ]
1005 : [ 1.4965e-005  ]
1006 : [ 1.45942e-005 ]
1007 : [ 1.55256e-005 ]
1008 : [ 1.45201e-005 ]
1009 : [ 1.4445e-005  ]
1010 : [ 1.48296e-005 ]
1011 : [ 1.54208e-005 ]
1012 : [ 1.43184e-005 ]
1013 : [ 1.45771e-005 ]
1014 : [ 1.56397e-005 ]
1015 : [ 1.47626e-005 ]
1016 : [ 1.43512e-005 ]
1017 : [ 1.46691e-005 ]
1018 : [ 1.46541e-005 ]
1019 : [ 1.51023e-005 ]
1020 : [ 1.48946e-005 ]
1021 : [ 1.51028e-005 ]
1022 : [ 1.4795e-005  ]
1023 : [ 1.50695e-005 ]
1024 : [ 1.46719e-005 ]
1025 : [ 1.51951e-005 ]
1026 : [ 1.47627e-005 ]
1027 : [ 1.46577e-005 ]
1028 : [ 1.47608e-005 ]
1029 : [ 1.49591e-005 ]
1030 : [ 1.44034e-005 ]
1031 : [ 1.47247e-005 ]
1032 : [ 1.49353e-005 ]
1033 : [ 1.46123e-005 ]
1034 : [ 1.50403e-005 ]
1035 : [ 1.50051e-005 ]
1036 : [ 1.47746e-005 ]
1037 : [ 1.51538e-005 ]
1038 : [ 1.50802e-005 ]
1039 : [ 1.44778e-005 ]
1040 : [ 1.55717e-005 ]
1041 : [ 1.54769e-005 ]
1042 : [ 1.52037e-005 ]
1043 : [ 1.49349e-005 ]
1044 : [ 1.42341e-005 ]
1045 : [ 1.43615e-005 ]
1046 : [ 1.48931e-005 ]
1047 : [ 1.43286e-005 ]
1048 : [ 1.47529e-005 ]
1049 : [ 1.49483e-005 ]
1050 : [ 1.52575e-005 ]
1051 : [ 1.44362e-005 ]
1052 : [ 1.46419e-005 ]
1053 : [ 1.45352e-005 ]
1054 : [ 1.5064e-005  ]
1055 : [ 1.47179e-005 ]
1056 : [ 1.49054e-005 ]
1057 : [ 1.5357e-005  ]
1058 : [ 1.50201e-005 ]
1059 : [ 1.51958e-005 ]
1060 : [ 1.48601e-005 ]
1061 : [ 1.5256e-005  ]
1062 : [ 1.50523e-005 ]
1063 : [ 1.52826e-005 ]
1064 : [ 1.56959e-005 ]
1065 : [ 1.45794e-005 ]
1066 : [ 1.51154e-005 ]
1067 : [ 1.4201e-005  ]
1068 : [ 1.54039e-005 ]
1069 : [ 1.5203e-005  ]
1070 : [ 1.52725e-005 ]
1071 : [ 1.49198e-005 ]
1072 : [ 1.45105e-005 ]
1073 : [ 1.49342e-005 ]
1074 : [ 1.50056e-005 ]
1075 : [ 1.54197e-005 ]
1076 : [ 1.5102e-005  ]
1077 : [ 1.48865e-005 ]
1078 : [ 1.50168e-005 ]
1079 : [ 1.46743e-005 ]
1080 : [ 1.49493e-005 ]
1081 : [ 1.46828e-005 ]
1082 : [ 1.44444e-005 ]
1083 : [ 1.51206e-005 ]
1084 : [ 1.48348e-005 ]
1085 : [ 1.47616e-005 ]
1086 : [ 1.56038e-005 ]
1087 : [ 1.47296e-005 ]
1088 : [ 1.53273e-005 ]
1089 : [ 1.48611e-005 ]
1090 : [ 1.50025e-005 ]
1091 : [ 1.4701e-005  ]
1092 : [ 1.46709e-005 ]
1093 : [ 1.48201e-005 ]
1094 : [ 1.51359e-005 ]
1095 : [ 1.54601e-005 ]
1096 : [ 1.47221e-005 ]
1097 : [ 1.5011e-005  ]
1098 : [ 1.4582e-005  ]
1099 : [ 1.4648e-005  ]
1100 : [ 1.46809e-005 ]
1101 : [ 1.47898e-005 ]
1102 : [ 1.51159e-005 ]
1103 : [ 1.5049e-005  ]
1104 : [ 1.44428e-005 ]
1105 : [ 1.53548e-005 ]
1106 : [ 1.51737e-005 ]
1107 : [ 1.50297e-005 ]
1108 : [ 1.46336e-005 ]
1109 : [ 1.4721e-005  ]
1110 : [ 1.51255e-005 ]
1111 : [ 1.56896e-005 ]
1112 : [ 1.4691e-005  ]
1113 : [ 1.48358e-005 ]
1114 : [ 1.51047e-005 ]
1115 : [ 1.44285e-005 ]
1116 : [ 1.44643e-005 ]
1117 : [ 1.45094e-005 ]
1118 : [ 1.48151e-005 ]
1119 : [ 1.55515e-005 ]
1120 : [ 1.52338e-005 ]
1121 : [ 1.53634e-005 ]
1122 : [ 1.4842e-005  ]
1123 : [ 1.49231e-005 ]
1124 : [ 1.51343e-005 ]
1125 : [ 1.49012e-005 ]
1126 : [ 1.53906e-005 ]
1127 : [ 1.51439e-005 ]
1128 : [ 1.45684e-005 ]
1129 : [ 1.50836e-005 ]
1130 : [ 1.46186e-005 ]
1131 : [ 1.45503e-005 ]
1132 : [ 1.51532e-005 ]
1133 : [ 1.48788e-005 ]
1134 : [ 1.51003e-005 ]
1135 : [ 1.44706e-005 ]
1136 : [ 1.46619e-005 ]
1137 : [ 1.52259e-005 ]
1138 : [ 1.48172e-005 ]
1139 : [ 1.42239e-005 ]
1140 : [ 1.50889e-005 ]
1141 : [ 1.53645e-005 ]
1142 : [ 1.50861e-005 ]
1143 : [ 1.5171e-005  ]
1144 : [ 1.49328e-005 ]
1145 : [ 1.46368e-005 ]
1146 : [ 1.47602e-005 ]
1147 : [ 1.44032e-005 ]
1148 : [ 1.50512e-005 ]
1149 : [ 1.49767e-005 ]
1150 : [ 1.54948e-005 ]
1151 : [ 1.4617e-005  ]
1152 : [ 1.51539e-005 ]
1153 : [ 1.49602e-005 ]
1154 : [ 1.44381e-005 ]
1155 : [ 1.49774e-005 ]
1156 : [ 1.52203e-005 ]
1157 : [ 1.51479e-005 ]
1158 : [ 1.48546e-005 ]
1159 : [ 1.46355e-005 ]
1160 : [ 1.47819e-005 ]
1161 : [ 1.5151e-005  ]
1162 : [ 1.5199e-005  ]
1163 : [ 1.49969e-005 ]
1164 : [ 1.4859e-005  ]
1165 : [ 1.45865e-005 ]
1166 : [ 1.49411e-005 ]
1167 : [ 1.49361e-005 ]
1168 : [ 1.50134e-005 ]
1169 : [ 1.48131e-005 ]
1170 : [ 1.45385e-005 ]
1171 : [ 1.50172e-005 ]
1172 : [ 1.45547e-005 ]
1173 : [ 1.45175e-005 ]
1174 : [ 1.47676e-005 ]
1175 : [ 1.41204e-005 ]
1176 : [ 1.42778e-005 ]
1177 : [ 1.48913e-005 ]
1178 : [ 1.48222e-005 ]
1179 : [ 1.48742e-005 ]
1180 : [ 1.48398e-005 ]
1181 : [ 1.46744e-005 ]
1182 : [ 1.49111e-005 ]
1183 : [ 1.51062e-005 ]
1184 : [ 1.52625e-005 ]
1185 : [ 1.44186e-005 ]
1186 : [ 1.47632e-005 ]
1187 : [ 1.48532e-005 ]
1188 : [ 1.47421e-005 ]
1189 : [ 1.4869e-005  ]
1190 : [ 1.54719e-005 ]
1191 : [ 1.54272e-005 ]
1192 : [ 1.50636e-005 ]
1193 : [ 1.47204e-005 ]
1194 : [ 1.44947e-005 ]
1195 : [ 1.52653e-005 ]
1196 : [ 1.5403e-005  ]
1197 : [ 1.48745e-005 ]
1198 : [ 1.53939e-005 ]
1199 : [ 1.46994e-005 ]
1200 : [ 1.50414e-005 ]
1201 : [ 1.46589e-005 ]
1202 : [ 1.53735e-005 ]
1203 : [ 1.50171e-005 ]
1204 : [ 1.41669e-005 ]
1205 : [ 1.47994e-005 ]
1206 : [ 1.561e-005   ]
1207 : [ 1.48666e-005 ]
1208 : [ 1.48934e-005 ]
1209 : [ 1.45613e-005 ]
1210 : [ 1.54556e-005 ]
1211 : [ 1.52029e-005 ]
1212 : [ 1.48396e-005 ]
1213 : [ 1.54303e-005 ]
1214 : [ 1.48722e-005 ]
1215 : [ 1.52498e-005 ]
1216 : [ 1.51773e-005 ]
1217 : [ 1.51471e-005 ]
1218 : [ 1.45402e-005 ]
1219 : [ 1.52074e-005 ]
1220 : [ 1.46273e-005 ]
1221 : [ 1.44613e-005 ]
1222 : [ 1.42166e-005 ]
1223 : [ 1.45158e-005 ]
1224 : [ 1.55032e-005 ]
1225 : [ 1.49571e-005 ]
1226 : [ 1.48565e-005 ]
1227 : [ 1.47713e-005 ]
1228 : [ 1.51814e-005 ]
1229 : [ 1.49266e-005 ]
1230 : [ 1.493e-005   ]
1231 : [ 1.49977e-005 ]
1232 : [ 1.57016e-005 ]
1233 : [ 1.45379e-005 ]
1234 : [ 1.51361e-005 ]
1235 : [ 1.45122e-005 ]
1236 : [ 1.47994e-005 ]
1237 : [ 1.43624e-005 ]
1238 : [ 1.46338e-005 ]
1239 : [ 1.45828e-005 ]
1240 : [ 1.4713e-005  ]
1241 : [ 1.41525e-005 ]
1242 : [ 1.50841e-005 ]
1243 : [ 1.4717e-005  ]
1244 : [ 1.45757e-005 ]
1245 : [ 1.47099e-005 ]
1246 : [ 1.41941e-005 ]
1247 : [ 1.45761e-005 ]
1248 : [ 1.50582e-005 ]
1249 : [ 1.51517e-005 ]
1250 : [ 1.49141e-005 ]
1251 : [ 1.50342e-005 ]
1252 : [ 1.45505e-005 ]
1253 : [ 1.46289e-005 ]
1254 : [ 1.4635e-005  ]
1255 : [ 1.57766e-005 ]
1256 : [ 1.4943e-005  ]
1257 : [ 1.49267e-005 ]
1258 : [ 1.48032e-005 ]
1259 : [ 1.52823e-005 ]
1260 : [ 1.49585e-005 ]
1261 : [ 1.47871e-005 ]
1262 : [ 1.51507e-005 ]
1263 : [ 1.44494e-005 ]
1264 : [ 1.42725e-005 ]
1265 : [ 1.44708e-005 ]
1266 : [ 1.46042e-005 ]
1267 : [ 1.47179e-005 ]
1268 : [ 1.44787e-005 ]
1269 : [ 1.50578e-005 ]
1270 : [ 1.47888e-005 ]
1271 : [ 1.48883e-005 ]
1272 : [ 1.53249e-005 ]
1273 : [ 1.4793e-005  ]
1274 : [ 1.51919e-005 ]
1275 : [ 1.45332e-005 ]
1276 : [ 1.47768e-005 ]
1277 : [ 1.4324e-005  ]
1278 : [ 1.53906e-005 ]
1279 : [ 1.46751e-005 ]
1280 : [ 1.45172e-005 ]
1281 : [ 1.51344e-005 ]
1282 : [ 1.45135e-005 ]
1283 : [ 1.47048e-005 ]
1284 : [ 1.53034e-005 ]
1285 : [ 1.54827e-005 ]
1286 : [ 1.49088e-005 ]
1287 : [ 1.46931e-005 ]
1288 : [ 1.44795e-005 ]
1289 : [ 1.48473e-005 ]
1290 : [ 1.54591e-005 ]
1291 : [ 1.46225e-005 ]
1292 : [ 1.53369e-005 ]
1293 : [ 1.4864e-005  ]
1294 : [ 1.46524e-005 ]
1295 : [ 1.51034e-005 ]
1296 : [ 1.4961e-005  ]
1297 : [ 1.52549e-005 ]
1298 : [ 1.49719e-005 ]
1299 : [ 1.4848e-005  ]
1300 : [ 1.5176e-005  ]
1301 : [ 1.47421e-005 ]
1302 : [ 1.50629e-005 ]
1303 : [ 1.52211e-005 ]
1304 : [ 1.4599e-005  ]
1305 : [ 1.5157e-005  ]
1306 : [ 1.48219e-005 ]
1307 : [ 1.53639e-005 ]
1308 : [ 1.49322e-005 ]
1309 : [ 1.53939e-005 ]
1310 : [ 1.49182e-005 ]
1311 : [ 1.48729e-005 ]
1312 : [ 1.45921e-005 ]
1313 : [ 1.47965e-005 ]
1314 : [ 1.49664e-005 ]
1315 : [ 1.51638e-005 ]
1316 : [ 1.45425e-005 ]
1317 : [ 1.53406e-005 ]
1318 : [ 1.4991e-005  ]
1319 : [ 1.45227e-005 ]
1320 : [ 1.49596e-005 ]
1321 : [ 1.473e-005   ]
1322 : [ 1.46904e-005 ]
1323 : [ 1.43451e-005 ]
1324 : [ 1.45599e-005 ]
1325 : [ 1.52335e-005 ]
1326 : [ 1.54215e-005 ]
1327 : [ 1.45458e-005 ]
1328 : [ 1.48442e-005 ]
1329 : [ 1.52343e-005 ]
1330 : [ 1.50291e-005 ]
1331 : [ 1.50938e-005 ]
1332 : [ 1.47254e-005 ]
1333 : [ 1.53496e-005 ]
1334 : [ 1.44739e-005 ]
1335 : [ 1.51738e-005 ]
1336 : [ 1.51226e-005 ]
1337 : [ 1.46572e-005 ]
1338 : [ 1.53603e-005 ]
1339 : [ 1.52771e-005 ]
1340 : [ 1.43202e-005 ]
1341 : [ 1.46984e-005 ]
1342 : [ 1.4389e-005  ]
1343 : [ 1.51065e-005 ]
1344 : [ 1.49783e-005 ]
1345 : [ 1.46544e-005 ]
1346 : [ 1.45049e-005 ]
1347 : [ 1.48157e-005 ]
1348 : [ 1.49812e-005 ]
1349 : [ 1.51777e-005 ]
1350 : [ 1.50798e-005 ]
1351 : [ 1.4652e-005  ]
1352 : [ 1.44688e-005 ]
1353 : [ 1.54888e-005 ]
1354 : [ 1.48458e-005 ]
1355 : [ 1.47695e-005 ]
1356 : [ 1.46425e-005 ]
1357 : [ 1.46758e-005 ]
1358 : [ 1.48747e-005 ]
1359 : [ 1.44993e-005 ]
1360 : [ 1.50882e-005 ]
1361 : [ 1.56303e-005 ]
1362 : [ 1.50716e-005 ]
1363 : [ 1.48575e-005 ]
1364 : [ 1.50151e-005 ]
1365 : [ 1.50887e-005 ]
1366 : [ 1.51861e-005 ]
1367 : [ 1.52703e-005 ]
1368 : [ 1.45161e-005 ]
1369 : [ 1.51918e-005 ]
1370 : [ 1.47931e-005 ]
1371 : [ 1.49008e-005 ]
1372 : [ 1.49542e-005 ]
1373 : [ 1.4546e-005  ]
1374 : [ 1.47353e-005 ]
1375 : [ 1.47642e-005 ]
1376 : [ 1.52411e-005 ]
1377 : [ 1.4852e-005  ]
1378 : [ 1.52001e-005 ]
1379 : [ 1.53008e-005 ]
1380 : [ 1.43207e-005 ]
1381 : [ 1.4841e-005  ]
1382 : [ 1.45588e-005 ]
1383 : [ 1.49222e-005 ]
1384 : [ 1.46695e-005 ]
1385 : [ 1.49486e-005 ]
1386 : [ 1.44e-005    ]
1387 : [ 1.43143e-005 ]
1388 : [ 1.4974e-005  ]
1389 : [ 1.50812e-005 ]
1390 : [ 1.52147e-005 ]
1391 : [ 1.50845e-005 ]
1392 : [ 1.44341e-005 ]
1393 : [ 1.48007e-005 ]
1394 : [ 1.44373e-005 ]
1395 : [ 1.47063e-005 ]
1396 : [ 1.51501e-005 ]
1397 : [ 1.54129e-005 ]
1398 : [ 1.4462e-005  ]
1399 : [ 1.47235e-005 ]
1400 : [ 1.5178e-005  ]
1401 : [ 1.46757e-005 ]
1402 : [ 1.51771e-005 ]
1403 : [ 1.49353e-005 ]
1404 : [ 1.47533e-005 ]
1405 : [ 1.51585e-005 ]
1406 : [ 1.49799e-005 ]
1407 : [ 1.47683e-005 ]
1408 : [ 1.50858e-005 ]
1409 : [ 1.49769e-005 ]
1410 : [ 1.44414e-005 ]
1411 : [ 1.52157e-005 ]
1412 : [ 1.47186e-005 ]
1413 : [ 1.45765e-005 ]
1414 : [ 1.49086e-005 ]
1415 : [ 1.46645e-005 ]
1416 : [ 1.48366e-005 ]
1417 : [ 1.48125e-005 ]
1418 : [ 1.46429e-005 ]
1419 : [ 1.48416e-005 ]
1420 : [ 1.50771e-005 ]
1421 : [ 1.46763e-005 ]
1422 : [ 1.47866e-005 ]
1423 : [ 1.51075e-005 ]
1424 : [ 1.54298e-005 ]
1425 : [ 1.53426e-005 ]
1426 : [ 1.51638e-005 ]
1427 : [ 1.51886e-005 ]
1428 : [ 1.45628e-005 ]
1429 : [ 1.49648e-005 ]
1430 : [ 1.46452e-005 ]
1431 : [ 1.44254e-005 ]
1432 : [ 1.45364e-005 ]
1433 : [ 1.52866e-005 ]
1434 : [ 1.46245e-005 ]
1435 : [ 1.48285e-005 ]
1436 : [ 1.54002e-005 ]
1437 : [ 1.50666e-005 ]
1438 : [ 1.43518e-005 ]
1439 : [ 1.4619e-005  ]
1440 : [ 1.50064e-005 ]
1441 : [ 1.47405e-005 ]
1442 : [ 1.48308e-005 ]
1443 : [ 1.48088e-005 ]
1444 : [ 1.4848e-005  ]
1445 : [ 1.54467e-005 ]
1446 : [ 1.51295e-005 ]
1447 : [ 1.50034e-005 ]
1448 : [ 1.52867e-005 ]
1449 : [ 1.48212e-005 ]
1450 : [ 1.52712e-005 ]
1451 : [ 1.47704e-005 ]
1452 : [ 1.50331e-005 ]
1453 : [ 1.48378e-005 ]
1454 : [ 1.54875e-005 ]
1455 : [ 1.48143e-005 ]
1456 : [ 1.46697e-005 ]
1457 : [ 1.47485e-005 ]
1458 : [ 1.42622e-005 ]
1459 : [ 1.52394e-005 ]
1460 : [ 1.50674e-005 ]
1461 : [ 1.54406e-005 ]
1462 : [ 1.52338e-005 ]
1463 : [ 1.51108e-005 ]
1464 : [ 1.43958e-005 ]
1465 : [ 1.51383e-005 ]
1466 : [ 1.51599e-005 ]
1467 : [ 1.45789e-005 ]
1468 : [ 1.48333e-005 ]
1469 : [ 1.50962e-005 ]
1470 : [ 1.44683e-005 ]
1471 : [ 1.47123e-005 ]
1472 : [ 1.51793e-005 ]
1473 : [ 1.49299e-005 ]
1474 : [ 1.50359e-005 ]
1475 : [ 1.51688e-005 ]
1476 : [ 1.49817e-005 ]
1477 : [ 1.53098e-005 ]
1478 : [ 1.44922e-005 ]
1479 : [ 1.47262e-005 ]
1480 : [ 1.4942e-005  ]
1481 : [ 1.4658e-005  ]
1482 : [ 1.50602e-005 ]
1483 : [ 1.43165e-005 ]
1484 : [ 1.44263e-005 ]
1485 : [ 1.47629e-005 ]
1486 : [ 1.47136e-005 ]
1487 : [ 1.48924e-005 ]
1488 : [ 1.51172e-005 ]
1489 : [ 1.58101e-005 ]
1490 : [ 1.45306e-005 ]
1491 : [ 1.52282e-005 ]
1492 : [ 1.5298e-005  ]
1493 : [ 1.50736e-005 ]
1494 : [ 1.41657e-005 ]
1495 : [ 1.48609e-005 ]
1496 : [ 1.4742e-005  ]
1497 : [ 1.53511e-005 ]
1498 : [ 1.49501e-005 ]
1499 : [ 1.49662e-005 ]
1500 : [ 1.47506e-005 ]
1501 : [ 1.52134e-005 ]
1502 : [ 1.47422e-005 ]
1503 : [ 1.45437e-005 ]
1504 : [ 1.5007e-005  ]
1505 : [ 1.44271e-005 ]
1506 : [ 1.53665e-005 ]
1507 : [ 1.42529e-005 ]
1508 : [ 1.44057e-005 ]
1509 : [ 1.42082e-005 ]
1510 : [ 1.50895e-005 ]
1511 : [ 1.46866e-005 ]
1512 : [ 1.48975e-005 ]
1513 : [ 1.49326e-005 ]
1514 : [ 1.491e-005   ]
1515 : [ 1.50344e-005 ]
1516 : [ 1.50512e-005 ]
1517 : [ 1.41016e-005 ]
1518 : [ 1.47777e-005 ]
1519 : [ 1.42663e-005 ]
1520 : [ 1.51528e-005 ]
1521 : [ 1.50279e-005 ]
1522 : [ 1.47995e-005 ]
1523 : [ 1.54001e-005 ]
1524 : [ 1.47448e-005 ]
1525 : [ 1.48313e-005 ]
1526 : [ 1.46628e-005 ]
1527 : [ 1.46867e-005 ]
1528 : [ 1.52188e-005 ]
1529 : [ 1.50635e-005 ]
1530 : [ 1.43161e-005 ]
1531 : [ 1.50568e-005 ]
1532 : [ 1.53453e-005 ]
1533 : [ 1.57013e-005 ]
1534 : [ 1.47536e-005 ]
1535 : [ 1.563e-005   ]
1536 : [ 1.45536e-005 ]
1537 : [ 1.47742e-005 ]
1538 : [ 1.43348e-005 ]
1539 : [ 1.39661e-005 ]
1540 : [ 1.4606e-005  ]
1541 : [ 1.43391e-005 ]
1542 : [ 1.51049e-005 ]
1543 : [ 1.52481e-005 ]
1544 : [ 1.44827e-005 ]
1545 : [ 1.4679e-005  ]
1546 : [ 1.46143e-005 ]
1547 : [ 1.52407e-005 ]
1548 : [ 1.46813e-005 ]
1549 : [ 1.52046e-005 ]
1550 : [ 1.52477e-005 ]
1551 : [ 1.46249e-005 ]
1552 : [ 1.53621e-005 ]
1553 : [ 1.49948e-005 ]
1554 : [ 1.45333e-005 ]
1555 : [ 1.46847e-005 ]
1556 : [ 1.43299e-005 ]
1557 : [ 1.43525e-005 ]
1558 : [ 1.47144e-005 ]
1559 : [ 1.47176e-005 ]
1560 : [ 1.50857e-005 ]
1561 : [ 1.46311e-005 ]
1562 : [ 1.54022e-005 ]
1563 : [ 1.53858e-005 ]
1564 : [ 1.58592e-005 ]
1565 : [ 1.54796e-005 ]
1566 : [ 1.47921e-005 ]
1567 : [ 1.51775e-005 ]
1568 : [ 1.48407e-005 ]
1569 : [ 1.46015e-005 ]
1570 : [ 1.42724e-005 ]
1571 : [ 1.44861e-005 ]
1572 : [ 1.47354e-005 ]
1573 : [ 1.47516e-005 ]
1574 : [ 1.51828e-005 ]
1575 : [ 1.5327e-005  ]
1576 : [ 1.50931e-005 ]
1577 : [ 1.42616e-005 ]
1578 : [ 1.48704e-005 ]
1579 : [ 1.49012e-005 ]
1580 : [ 1.54567e-005 ]
1581 : [ 1.55346e-005 ]
1582 : [ 1.50342e-005 ]
1583 : [ 1.44641e-005 ]
1584 : [ 1.5088e-005  ]
1585 : [ 1.50044e-005 ]
1586 : [ 1.43589e-005 ]
1587 : [ 1.44816e-005 ]
1588 : [ 1.49767e-005 ]
1589 : [ 1.47332e-005 ]
1590 : [ 1.47712e-005 ]
1591 : [ 1.49789e-005 ]
1592 : [ 1.48557e-005 ]
1593 : [ 1.47512e-005 ]
1594 : [ 1.56054e-005 ]
1595 : [ 1.39508e-005 ]
1596 : [ 1.462e-005   ]
1597 : [ 1.50132e-005 ]
1598 : [ 1.47414e-005 ]
1599 : [ 1.49243e-005 ]
1600 : [ 1.49733e-005 ]
1601 : [ 1.51071e-005 ]
1602 : [ 1.47759e-005 ]
1603 : [ 1.4889e-005  ]
1604 : [ 1.46902e-005 ]
1605 : [ 1.47922e-005 ]
1606 : [ 1.49493e-005 ]
1607 : [ 1.58269e-005 ]
1608 : [ 1.50882e-005 ]
1609 : [ 1.46915e-005 ]
1610 : [ 1.40821e-005 ]
1611 : [ 1.47399e-005 ]
1612 : [ 1.47848e-005 ]
1613 : [ 1.4914e-005  ]
1614 : [ 1.52165e-005 ]
1615 : [ 1.49169e-005 ]
1616 : [ 1.4773e-005  ]
1617 : [ 1.40803e-005 ]
1618 : [ 1.52167e-005 ]
1619 : [ 1.47122e-005 ]
1620 : [ 1.4604e-005  ]
1621 : [ 1.46792e-005 ]
1622 : [ 1.52075e-005 ]
1623 : [ 1.45371e-005 ]
1624 : [ 1.47802e-005 ]
1625 : [ 1.46857e-005 ]
1626 : [ 1.50535e-005 ]
1627 : [ 1.49071e-005 ]
1628 : [ 1.46803e-005 ]
1629 : [ 1.47374e-005 ]
1630 : [ 1.45444e-005 ]
1631 : [ 1.51832e-005 ]
1632 : [ 1.48648e-005 ]
1633 : [ 1.47002e-005 ]
1634 : [ 1.44531e-005 ]
1635 : [ 1.51942e-005 ]
1636 : [ 1.4896e-005  ]
1637 : [ 1.44805e-005 ]
1638 : [ 1.48003e-005 ]
1639 : [ 1.51295e-005 ]
1640 : [ 1.4256e-005  ]
1641 : [ 1.46371e-005 ]
1642 : [ 1.46581e-005 ]
1643 : [ 1.47006e-005 ]
1644 : [ 1.49766e-005 ]
1645 : [ 1.52996e-005 ]
1646 : [ 1.46964e-005 ]
1647 : [ 1.40897e-005 ]
1648 : [ 1.57214e-005 ]
1649 : [ 1.49593e-005 ]
1650 : [ 1.47143e-005 ]
1651 : [ 1.47705e-005 ]
1652 : [ 1.51143e-005 ]
1653 : [ 1.47374e-005 ]
1654 : [ 1.49579e-005 ]
1655 : [ 1.52653e-005 ]
1656 : [ 1.49069e-005 ]
1657 : [ 1.5105e-005  ]
1658 : [ 1.50606e-005 ]
1659 : [ 1.47702e-005 ]
1660 : [ 1.47955e-005 ]
1661 : [ 1.52735e-005 ]
1662 : [ 1.55852e-005 ]
1663 : [ 1.48402e-005 ]
1664 : [ 1.46608e-005 ]
1665 : [ 1.48955e-005 ]
1666 : [ 1.49571e-005 ]
1667 : [ 1.45236e-005 ]
1668 : [ 1.48265e-005 ]
1669 : [ 1.52148e-005 ]
1670 : [ 1.53665e-005 ]
1671 : [ 1.48096e-005 ]
1672 : [ 1.48485e-005 ]
1673 : [ 1.50552e-005 ]
1674 : [ 1.50541e-005 ]
1675 : [ 1.4493e-005  ]
1676 : [ 1.50357e-005 ]
1677 : [ 1.48704e-005 ]
1678 : [ 1.5075e-005  ]
1679 : [ 1.49186e-005 ]
1680 : [ 1.54164e-005 ]
1681 : [ 1.51226e-005 ]
1682 : [ 1.45917e-005 ]
1683 : [ 1.54945e-005 ]
1684 : [ 1.44821e-005 ]
1685 : [ 1.57687e-005 ]
1686 : [ 1.47768e-005 ]
1687 : [ 1.50444e-005 ]
1688 : [ 1.55585e-005 ]
1689 : [ 1.44073e-005 ]
1690 : [ 1.49481e-005 ]
1691 : [ 1.52647e-005 ]
1692 : [ 1.45687e-005 ]
1693 : [ 1.51547e-005 ]
1694 : [ 1.50603e-005 ]
1695 : [ 1.54159e-005 ]
1696 : [ 1.39538e-005 ]
1697 : [ 1.49818e-005 ]
1698 : [ 1.44142e-005 ]
1699 : [ 1.49879e-005 ]
1700 : [ 1.5372e-005  ]
1701 : [ 1.54079e-005 ]
1702 : [ 1.4943e-005  ]
1703 : [ 1.51082e-005 ]
1704 : [ 1.46707e-005 ]
1705 : [ 1.52463e-005 ]
1706 : [ 1.44432e-005 ]
1707 : [ 1.52031e-005 ]
1708 : [ 1.44314e-005 ]
1709 : [ 1.43796e-005 ]
1710 : [ 1.48476e-005 ]
1711 : [ 1.46076e-005 ]
1712 : [ 1.49607e-005 ]
1713 : [ 1.46376e-005 ]
1714 : [ 1.49854e-005 ]
1715 : [ 1.46826e-005 ]
1716 : [ 1.45683e-005 ]
1717 : [ 1.42763e-005 ]
1718 : [ 1.53255e-005 ]
1719 : [ 1.4673e-005  ]
1720 : [ 1.49234e-005 ]
1721 : [ 1.53044e-005 ]
1722 : [ 1.52287e-005 ]
1723 : [ 1.53359e-005 ]
1724 : [ 1.48833e-005 ]
1725 : [ 1.47054e-005 ]
1726 : [ 1.41219e-005 ]
1727 : [ 1.48818e-005 ]
1728 : [ 1.56604e-005 ]
1729 : [ 1.49794e-005 ]
1730 : [ 1.50357e-005 ]
1731 : [ 1.55422e-005 ]
1732 : [ 1.51757e-005 ]
1733 : [ 1.41706e-005 ]
1734 : [ 1.5215e-005  ]
1735 : [ 1.51684e-005 ]
1736 : [ 1.47892e-005 ]
1737 : [ 1.48471e-005 ]
1738 : [ 1.48813e-005 ]
1739 : [ 1.5478e-005  ]
1740 : [ 1.44488e-005 ]
1741 : [ 1.50585e-005 ]
1742 : [ 1.48288e-005 ]
1743 : [ 1.41755e-005 ]
1744 : [ 1.51431e-005 ]
1745 : [ 1.49079e-005 ]
1746 : [ 1.45214e-005 ]
1747 : [ 1.44332e-005 ]
1748 : [ 1.47097e-005 ]
1749 : [ 1.50251e-005 ]
1750 : [ 1.45191e-005 ]
1751 : [ 1.5345e-005  ]
1752 : [ 1.41048e-005 ]
1753 : [ 1.44192e-005 ]
1754 : [ 1.52779e-005 ]
1755 : [ 1.51308e-005 ]
1756 : [ 1.45574e-005 ]
1757 : [ 1.48224e-005 ]
1758 : [ 1.50284e-005 ]
1759 : [ 1.49853e-005 ]
1760 : [ 1.4894e-005  ]
1761 : [ 1.50218e-005 ]
1762 : [ 1.51315e-005 ]
1763 : [ 1.47077e-005 ]
1764 : [ 1.44298e-005 ]
1765 : [ 1.51059e-005 ]
1766 : [ 1.44625e-005 ]
1767 : [ 1.50609e-005 ]
1768 : [ 1.48918e-005 ]
1769 : [ 1.51162e-005 ]
1770 : [ 1.47338e-005 ]
1771 : [ 1.54934e-005 ]
1772 : [ 1.57956e-005 ]
1773 : [ 1.4852e-005  ]
1774 : [ 1.47624e-005 ]
1775 : [ 1.51751e-005 ]
1776 : [ 1.51818e-005 ]
1777 : [ 1.54947e-005 ]
1778 : [ 1.46124e-005 ]
1779 : [ 1.47821e-005 ]
1780 : [ 1.47042e-005 ]
1781 : [ 1.48094e-005 ]
1782 : [ 1.46246e-005 ]
1783 : [ 1.4895e-005  ]
1784 : [ 1.51115e-005 ]
1785 : [ 1.49714e-005 ]
1786 : [ 1.50555e-005 ]
1787 : [ 1.51418e-005 ]
1788 : [ 1.57146e-005 ]
1789 : [ 1.54548e-005 ]
1790 : [ 1.49384e-005 ]
1791 : [ 1.53475e-005 ]
1792 : [ 1.48411e-005 ]
1793 : [ 1.54199e-005 ]
1794 : [ 1.47552e-005 ]
1795 : [ 1.55125e-005 ]
1796 : [ 1.50106e-005 ]
1797 : [ 1.55375e-005 ]
1798 : [ 1.46268e-005 ]
1799 : [ 1.55336e-005 ]
1800 : [ 1.4799e-005  ]
1801 : [ 1.51895e-005 ]
1802 : [ 1.52213e-005 ]
1803 : [ 1.48399e-005 ]
1804 : [ 1.45465e-005 ]
1805 : [ 1.50298e-005 ]
1806 : [ 1.48961e-005 ]
1807 : [ 1.51999e-005 ]
1808 : [ 1.46682e-005 ]
1809 : [ 1.51155e-005 ]
1810 : [ 1.53552e-005 ]
1811 : [ 1.47118e-005 ]
1812 : [ 1.51151e-005 ]
1813 : [ 1.5069e-005  ]
1814 : [ 1.48035e-005 ]
1815 : [ 1.52502e-005 ]
1816 : [ 1.44848e-005 ]
1817 : [ 1.44825e-005 ]
1818 : [ 1.54159e-005 ]
1819 : [ 1.47888e-005 ]
1820 : [ 1.52519e-005 ]
1821 : [ 1.51772e-005 ]
1822 : [ 1.41902e-005 ]
1823 : [ 1.5204e-005  ]
1824 : [ 1.53021e-005 ]
1825 : [ 1.47091e-005 ]
1826 : [ 1.51073e-005 ]
1827 : [ 1.46236e-005 ]
1828 : [ 1.52003e-005 ]
1829 : [ 1.49042e-005 ]
1830 : [ 1.50788e-005 ]
1831 : [ 1.57011e-005 ]
1832 : [ 1.43478e-005 ]
1833 : [ 1.47642e-005 ]
1834 : [ 1.53779e-005 ]
1835 : [ 1.45455e-005 ]
1836 : [ 1.45216e-005 ]
1837 : [ 1.48907e-005 ]
1838 : [ 1.52213e-005 ]
1839 : [ 1.54523e-005 ]
1840 : [ 1.50563e-005 ]
1841 : [ 1.46917e-005 ]
1842 : [ 1.52337e-005 ]
1843 : [ 1.47338e-005 ]
1844 : [ 1.47371e-005 ]
1845 : [ 1.53004e-005 ]
1846 : [ 1.52461e-005 ]
1847 : [ 1.48425e-005 ]
1848 : [ 1.47582e-005 ]
1849 : [ 1.53603e-005 ]
1850 : [ 1.50023e-005 ]
1851 : [ 1.49513e-005 ]
1852 : [ 1.58929e-005 ]
1853 : [ 1.44951e-005 ]
1854 : [ 1.48758e-005 ]
1855 : [ 1.45615e-005 ]
1856 : [ 1.50174e-005 ]
1857 : [ 1.56869e-005 ]
1858 : [ 1.44932e-005 ]
1859 : [ 1.49307e-005 ]
1860 : [ 1.4431e-005  ]
1861 : [ 1.48969e-005 ]
1862 : [ 1.46724e-005 ]
1863 : [ 1.52604e-005 ]
1864 : [ 1.50537e-005 ]
1865 : [ 1.52896e-005 ]
1866 : [ 1.51523e-005 ]
1867 : [ 1.42379e-005 ]
1868 : [ 1.47958e-005 ]
1869 : [ 1.52931e-005 ]
1870 : [ 1.51331e-005 ]
1871 : [ 1.42027e-005 ]
1872 : [ 1.51065e-005 ]
1873 : [ 1.49236e-005 ]
1874 : [ 1.44159e-005 ]
1875 : [ 1.54067e-005 ]
1876 : [ 1.50203e-005 ]
1877 : [ 1.43365e-005 ]
1878 : [ 1.47244e-005 ]
1879 : [ 1.51868e-005 ]
1880 : [ 1.49081e-005 ]
1881 : [ 1.4932e-005  ]
1882 : [ 1.44774e-005 ]
1883 : [ 1.51068e-005 ]
1884 : [ 1.48222e-005 ]
1885 : [ 1.41392e-005 ]
1886 : [ 1.51788e-005 ]
1887 : [ 1.48189e-005 ]
1888 : [ 1.48024e-005 ]
1889 : [ 1.54965e-005 ]
1890 : [ 1.47239e-005 ]
1891 : [ 1.48046e-005 ]
1892 : [ 1.41013e-005 ]
1893 : [ 1.491e-005   ]
1894 : [ 1.42785e-005 ]
1895 : [ 1.52525e-005 ]
1896 : [ 1.47988e-005 ]
1897 : [ 1.53184e-005 ]
1898 : [ 1.49375e-005 ]
1899 : [ 1.51534e-005 ]
1900 : [ 1.52362e-005 ]
1901 : [ 1.48458e-005 ]
1902 : [ 1.52635e-005 ]
1903 : [ 1.5145e-005  ]
1904 : [ 1.5377e-005  ]
1905 : [ 1.42863e-005 ]
1906 : [ 1.49439e-005 ]
1907 : [ 1.48077e-005 ]
1908 : [ 1.52402e-005 ]
1909 : [ 1.42637e-005 ]
1910 : [ 1.51686e-005 ]
1911 : [ 1.42169e-005 ]
1912 : [ 1.50987e-005 ]
1913 : [ 1.50241e-005 ]
1914 : [ 1.47336e-005 ]
1915 : [ 1.47635e-005 ]
1916 : [ 1.43708e-005 ]
1917 : [ 1.43252e-005 ]
1918 : [ 1.50024e-005 ]
1919 : [ 1.52733e-005 ]
1920 : [ 1.51442e-005 ]
1921 : [ 1.45674e-005 ]
1922 : [ 1.48674e-005 ]
1923 : [ 1.52756e-005 ]
1924 : [ 1.50148e-005 ]
1925 : [ 1.53042e-005 ]
1926 : [ 1.46834e-005 ]
1927 : [ 1.4721e-005  ]
1928 : [ 1.4692e-005  ]
1929 : [ 1.50978e-005 ]
1930 : [ 1.46799e-005 ]
1931 : [ 1.49904e-005 ]
1932 : [ 1.40996e-005 ]
1933 : [ 1.45116e-005 ]
1934 : [ 1.58713e-005 ]
1935 : [ 1.46809e-005 ]
1936 : [ 1.53832e-005 ]
1937 : [ 1.54043e-005 ]
1938 : [ 1.49722e-005 ]
1939 : [ 1.46264e-005 ]
1940 : [ 1.53889e-005 ]
1941 : [ 1.4912e-005  ]
1942 : [ 1.44619e-005 ]
1943 : [ 1.43923e-005 ]
1944 : [ 1.40594e-005 ]
1945 : [ 1.47795e-005 ]
1946 : [ 1.52967e-005 ]
1947 : [ 1.44059e-005 ]
1948 : [ 1.51959e-005 ]
1949 : [ 1.50166e-005 ]
1950 : [ 1.40831e-005 ]
1951 : [ 1.44093e-005 ]
1952 : [ 1.49082e-005 ]
1953 : [ 1.5049e-005  ]
1954 : [ 1.44077e-005 ]
1955 : [ 1.52147e-005 ]
1956 : [ 1.43887e-005 ]
1957 : [ 1.48099e-005 ]
1958 : [ 1.52744e-005 ]
1959 : [ 1.5175e-005  ]
1960 : [ 1.46095e-005 ]
1961 : [ 1.50187e-005 ]
1962 : [ 1.51917e-005 ]
1963 : [ 1.50834e-005 ]
1964 : [ 1.47634e-005 ]
1965 : [ 1.49526e-005 ]
1966 : [ 1.42938e-005 ]
1967 : [ 1.48034e-005 ]
1968 : [ 1.48481e-005 ]
1969 : [ 1.5062e-005  ]
1970 : [ 1.48671e-005 ]
1971 : [ 1.47781e-005 ]
1972 : [ 1.50486e-005 ]
1973 : [ 1.49088e-005 ]
1974 : [ 1.50528e-005 ]
1975 : [ 1.44856e-005 ]
1976 : [ 1.45619e-005 ]
1977 : [ 1.54436e-005 ]
1978 : [ 1.49182e-005 ]
1979 : [ 1.46637e-005 ]
1980 : [ 1.49885e-005 ]
1981 : [ 1.47939e-005 ]
1982 : [ 1.54131e-005 ]
1983 : [ 1.4471e-005  ]
1984 : [ 1.43424e-005 ]
1985 : [ 1.50324e-005 ]
1986 : [ 1.48068e-005 ]
1987 : [ 1.41063e-005 ]
1988 : [ 1.46168e-005 ]
1989 : [ 1.51105e-005 ]
1990 : [ 1.5477e-005  ]
1991 : [ 1.51736e-005 ]
1992 : [ 1.50595e-005 ]
1993 : [ 1.50639e-005 ]
1994 : [ 1.50227e-005 ]
1995 : [ 1.49289e-005 ]
1996 : [ 1.46985e-005 ]
1997 : [ 1.52476e-005 ]
1998 : [ 1.48445e-005 ]
1999 : [ 1.45104e-005 ]
2000 : [ 1.46115e-005 ]
2001 : [ 1.47461e-005 ]
2002 : [ 1.52885e-005 ]
2003 : [ 1.45497e-005 ]
2004 : [ 1.47311e-005 ]
2005 : [ 1.46224e-005 ]
2006 : [ 1.52147e-005 ]
2007 : [ 1.51967e-005 ]
2008 : [ 1.45424e-005 ]
2009 : [ 1.50351e-005 ]
2010 : [ 1.48064e-005 ]
2011 : [ 1.54659e-005 ]
2012 : [ 1.45706e-005 ]
2013 : [ 1.4835e-005  ]
2014 : [ 1.46893e-005 ]
2015 : [ 1.51135e-005 ]
2016 : [ 1.46235e-005 ]
2017 : [ 1.53312e-005 ]
2018 : [ 1.4889e-005  ]
2019 : [ 1.51947e-005 ]
2020 : [ 1.47555e-005 ]
2021 : [ 1.49893e-005 ]
2022 : [ 1.48323e-005 ]
2023 : [ 1.46869e-005 ]
2024 : [ 1.55185e-005 ]
2025 : [ 1.42469e-005 ]
2026 : [ 1.46652e-005 ]
2027 : [ 1.46619e-005 ]
2028 : [ 1.53578e-005 ]
2029 : [ 1.47673e-005 ]
2030 : [ 1.44901e-005 ]
2031 : [ 1.53137e-005 ]
2032 : [ 1.48419e-005 ]
2033 : [ 1.52684e-005 ]
2034 : [ 1.46434e-005 ]
2035 : [ 1.55917e-005 ]
2036 : [ 1.46604e-005 ]
2037 : [ 1.5447e-005  ]
2038 : [ 1.46776e-005 ]
2039 : [ 1.45497e-005 ]
2040 : [ 1.44023e-005 ]
2041 : [ 1.48504e-005 ]
2042 : [ 1.47242e-005 ]
2043 : [ 1.45332e-005 ]
2044 : [ 1.47902e-005 ]
2045 : [ 1.48205e-005 ]
2046 : [ 1.40173e-005 ]
2047 : [ 1.4941e-005  ]
2048 : [ 1.54054e-005 ]
2049 : [ 1.54154e-005 ]
2050 : [ 1.51398e-005 ]
2051 : [ 1.5121e-005  ]
2052 : [ 1.55289e-005 ]
2053 : [ 1.52848e-005 ]
2054 : [ 1.51016e-005 ]
2055 : [ 1.5379e-005  ]
2056 : [ 1.50581e-005 ]
2057 : [ 1.45437e-005 ]
2058 : [ 1.44761e-005 ]
2059 : [ 1.49433e-005 ]
2060 : [ 1.52592e-005 ]
2061 : [ 1.45207e-005 ]
2062 : [ 1.48871e-005 ]
2063 : [ 1.45869e-005 ]
2064 : [ 1.48881e-005 ]
2065 : [ 1.48777e-005 ]
2066 : [ 1.5163e-005  ]
2067 : [ 1.49928e-005 ]
2068 : [ 1.48235e-005 ]
2069 : [ 1.54205e-005 ]
2070 : [ 1.42398e-005 ]
2071 : [ 1.57405e-005 ]
2072 : [ 1.48385e-005 ]
2073 : [ 1.52633e-005 ]
2074 : [ 1.52361e-005 ]
2075 : [ 1.46607e-005 ]
2076 : [ 1.45338e-005 ]
2077 : [ 1.46237e-005 ]
2078 : [ 1.43491e-005 ]
2079 : [ 1.46649e-005 ]
2080 : [ 1.51787e-005 ]
2081 : [ 1.46904e-005 ]
2082 : [ 1.50288e-005 ]
2083 : [ 1.47612e-005 ]
2084 : [ 1.47187e-005 ]
2085 : [ 1.46093e-005 ]
2086 : [ 1.43494e-005 ]
2087 : [ 1.50553e-005 ]
2088 : [ 1.50144e-005 ]
2089 : [ 1.4751e-005  ]
2090 : [ 1.47722e-005 ]
2091 : [ 1.48483e-005 ]
2092 : [ 1.50705e-005 ]
2093 : [ 1.52997e-005 ]
2094 : [ 1.424e-005   ]
2095 : [ 1.401e-005   ]
2096 : [ 1.4551e-005  ]
2097 : [ 1.55529e-005 ]
2098 : [ 1.43656e-005 ]
2099 : [ 1.49951e-005 ]
2100 : [ 1.5307e-005  ]
2101 : [ 1.5292e-005  ]
2102 : [ 1.45748e-005 ]
2103 : [ 1.52485e-005 ]
2104 : [ 1.49769e-005 ]
2105 : [ 1.50356e-005 ]
2106 : [ 1.50367e-005 ]
2107 : [ 1.53115e-005 ]
2108 : [ 1.53761e-005 ]
2109 : [ 1.47463e-005 ]
2110 : [ 1.46783e-005 ]
2111 : [ 1.4913e-005  ]
2112 : [ 1.45234e-005 ]
2113 : [ 1.5122e-005  ]
2114 : [ 1.46354e-005 ]
2115 : [ 1.48615e-005 ]
2116 : [ 1.52334e-005 ]
2117 : [ 1.50636e-005 ]
2118 : [ 1.4929e-005  ]
2119 : [ 1.45071e-005 ]
2120 : [ 1.46004e-005 ]
2121 : [ 1.49561e-005 ]
2122 : [ 1.53595e-005 ]
2123 : [ 1.48982e-005 ]
2124 : [ 1.50814e-005 ]
2125 : [ 1.42685e-005 ]
2126 : [ 1.5011e-005  ]
2127 : [ 1.50214e-005 ]
2128 : [ 1.50942e-005 ]
2129 : [ 1.44483e-005 ]
2130 : [ 1.51943e-005 ]
2131 : [ 1.43879e-005 ]
2132 : [ 1.56182e-005 ]
2133 : [ 1.46012e-005 ]
2134 : [ 1.50232e-005 ]
2135 : [ 1.51547e-005 ]
2136 : [ 1.50365e-005 ]
2137 : [ 1.50899e-005 ]
2138 : [ 1.48947e-005 ]
2139 : [ 1.46826e-005 ]
2140 : [ 1.46662e-005 ]
2141 : [ 1.46198e-005 ]
2142 : [ 1.53825e-005 ]
2143 : [ 1.464e-005   ]
2144 : [ 1.47729e-005 ]
2145 : [ 1.42867e-005 ]
2146 : [ 1.4701e-005  ]
2147 : [ 1.45966e-005 ]
2148 : [ 1.51904e-005 ]
2149 : [ 1.49949e-005 ]
2150 : [ 1.48084e-005 ]
2151 : [ 1.53104e-005 ]
2152 : [ 1.44849e-005 ]
2153 : [ 1.46677e-005 ]
2154 : [ 1.45835e-005 ]
2155 : [ 1.51291e-005 ]
2156 : [ 1.56967e-005 ]
2157 : [ 1.50588e-005 ]
2158 : [ 1.48795e-005 ]
2159 : [ 1.50337e-005 ]
2160 : [ 1.50424e-005 ]
2161 : [ 1.46926e-005 ]
2162 : [ 1.52389e-005 ]
2163 : [ 1.46483e-005 ]
2164 : [ 1.48861e-005 ]
2165 : [ 1.47802e-005 ]
2166 : [ 1.50557e-005 ]
2167 : [ 1.45749e-005 ]
2168 : [ 1.50165e-005 ]
2169 : [ 1.46266e-005 ]
2170 : [ 1.51637e-005 ]
2171 : [ 1.49468e-005 ]
2172 : [ 1.50256e-005 ]
2173 : [ 1.47033e-005 ]
2174 : [ 1.4883e-005  ]
2175 : [ 1.49907e-005 ]
2176 : [ 1.4893e-005  ]
2177 : [ 1.45198e-005 ]
2178 : [ 1.43016e-005 ]
2179 : [ 1.47163e-005 ]
2180 : [ 1.55194e-005 ]
2181 : [ 1.51868e-005 ]
2182 : [ 1.54369e-005 ]
2183 : [ 1.47597e-005 ]
2184 : [ 1.49079e-005 ]
2185 : [ 1.53028e-005 ]
2186 : [ 1.49197e-005 ]
2187 : [ 1.4763e-005  ]
2188 : [ 1.5309e-005  ]
2189 : [ 1.54905e-005 ]
2190 : [ 1.50656e-005 ]
2191 : [ 1.46862e-005 ]
2192 : [ 1.48908e-005 ]
2193 : [ 1.51458e-005 ]
2194 : [ 1.45884e-005 ]
2195 : [ 1.48604e-005 ]
2196 : [ 1.46632e-005 ]
2197 : [ 1.53349e-005 ]
2198 : [ 1.49249e-005 ]
2199 : [ 1.55446e-005 ]
2200 : [ 1.46375e-005 ]
2201 : [ 1.55197e-005 ]
2202 : [ 1.44916e-005 ]
2203 : [ 1.48044e-005 ]
2204 : [ 1.47949e-005 ]
2205 : [ 1.42991e-005 ]
2206 : [ 1.47904e-005 ]
2207 : [ 1.53379e-005 ]
2208 : [ 1.52645e-005 ]
2209 : [ 1.49968e-005 ]
2210 : [ 1.45487e-005 ]
2211 : [ 1.48732e-005 ]
2212 : [ 1.50492e-005 ]
2213 : [ 1.50376e-005 ]
2214 : [ 1.51943e-005 ]
2215 : [ 1.50205e-005 ]
2216 : [ 1.46718e-005 ]
2217 : [ 1.48879e-005 ]
2218 : [ 1.52165e-005 ]
2219 : [ 1.48831e-005 ]
2220 : [ 1.46386e-005 ]
2221 : [ 1.51821e-005 ]
2222 : [ 1.47251e-005 ]
2223 : [ 1.42565e-005 ]
2224 : [ 1.46796e-005 ]
2225 : [ 1.51483e-005 ]
2226 : [ 1.45636e-005 ]
2227 : [ 1.50633e-005 ]
2228 : [ 1.55885e-005 ]
2229 : [ 1.56374e-005 ]
2230 : [ 1.46031e-005 ]
2231 : [ 1.46539e-005 ]
2232 : [ 1.52056e-005 ]
2233 : [ 1.53822e-005 ]
2234 : [ 1.46187e-005 ]
2235 : [ 1.40934e-005 ]
2236 : [ 1.45753e-005 ]
2237 : [ 1.49002e-005 ]
2238 : [ 1.50493e-005 ]
2239 : [ 1.49376e-005 ]
2240 : [ 1.49539e-005 ]
2241 : [ 1.56506e-005 ]
2242 : [ 1.49105e-005 ]
2243 : [ 1.50296e-005 ]
2244 : [ 1.45044e-005 ]
2245 : [ 1.4475e-005  ]
2246 : [ 1.45878e-005 ]
2247 : [ 1.5238e-005  ]
2248 : [ 1.52226e-005 ]
2249 : [ 1.4935e-005  ]
2250 : [ 1.46625e-005 ]
2251 : [ 1.41184e-005 ]
2252 : [ 1.53119e-005 ]
2253 : [ 1.4863e-005  ]
2254 : [ 1.48313e-005 ]
2255 : [ 1.49051e-005 ]
2256 : [ 1.51806e-005 ]
2257 : [ 1.43697e-005 ]
2258 : [ 1.52425e-005 ]
2259 : [ 1.4627e-005  ]
2260 : [ 1.56354e-005 ]
2261 : [ 1.53728e-005 ]
2262 : [ 1.57685e-005 ]
2263 : [ 1.41862e-005 ]
2264 : [ 1.51571e-005 ]
2265 : [ 1.45117e-005 ]
2266 : [ 1.47067e-005 ]
2267 : [ 1.52646e-005 ]
2268 : [ 1.44953e-005 ]
2269 : [ 1.54151e-005 ]
2270 : [ 1.57694e-005 ]
2271 : [ 1.42914e-005 ]
2272 : [ 1.57179e-005 ]
2273 : [ 1.51565e-005 ]
2274 : [ 1.4906e-005  ]
2275 : [ 1.55863e-005 ]
2276 : [ 1.4968e-005  ]
2277 : [ 1.46611e-005 ]
2278 : [ 1.50071e-005 ]
2279 : [ 1.49783e-005 ]
2280 : [ 1.53001e-005 ]
2281 : [ 1.56428e-005 ]
2282 : [ 1.43179e-005 ]
2283 : [ 1.50239e-005 ]
2284 : [ 1.53087e-005 ]
2285 : [ 1.47776e-005 ]
2286 : [ 1.51291e-005 ]
2287 : [ 1.48161e-005 ]
2288 : [ 1.47119e-005 ]
2289 : [ 1.47132e-005 ]
2290 : [ 1.51105e-005 ]
2291 : [ 1.54237e-005 ]
2292 : [ 1.51927e-005 ]
2293 : [ 1.4712e-005  ]
2294 : [ 1.49592e-005 ]
2295 : [ 1.50137e-005 ]
2296 : [ 1.44404e-005 ]
2297 : [ 1.49538e-005 ]
2298 : [ 1.4353e-005  ]
2299 : [ 1.5314e-005  ]
2300 : [ 1.49078e-005 ]
2301 : [ 1.50954e-005 ]
2302 : [ 1.41623e-005 ]
2303 : [ 1.49477e-005 ]
2304 : [ 1.54119e-005 ]
2305 : [ 1.50281e-005 ]
2306 : [ 1.52081e-005 ]
2307 : [ 1.52065e-005 ]
2308 : [ 1.4752e-005  ]
2309 : [ 1.46285e-005 ]
2310 : [ 1.47065e-005 ]
2311 : [ 1.48245e-005 ]
2312 : [ 1.46121e-005 ]
2313 : [ 1.43372e-005 ]
2314 : [ 1.56233e-005 ]
2315 : [ 1.44767e-005 ]
2316 : [ 1.43854e-005 ]
2317 : [ 1.47055e-005 ]
2318 : [ 1.4367e-005  ]
2319 : [ 1.44396e-005 ]
2320 : [ 1.49839e-005 ]
2321 : [ 1.46034e-005 ]
2322 : [ 1.51306e-005 ]
2323 : [ 1.5338e-005  ]
2324 : [ 1.48466e-005 ]
2325 : [ 1.48119e-005 ]
2326 : [ 1.47851e-005 ]
2327 : [ 1.48169e-005 ]
2328 : [ 1.49358e-005 ]
2329 : [ 1.40978e-005 ]
2330 : [ 1.44826e-005 ]
2331 : [ 1.46034e-005 ]
2332 : [ 1.51807e-005 ]
2333 : [ 1.4875e-005  ]
2334 : [ 1.51683e-005 ]
2335 : [ 1.47021e-005 ]
2336 : [ 1.49107e-005 ]
2337 : [ 1.50587e-005 ]
2338 : [ 1.50283e-005 ]
2339 : [ 1.46757e-005 ]
2340 : [ 1.48269e-005 ]
2341 : [ 1.48059e-005 ]
2342 : [ 1.53907e-005 ]
2343 : [ 1.49082e-005 ]
2344 : [ 1.51456e-005 ]
2345 : [ 1.46407e-005 ]
2346 : [ 1.41415e-005 ]
2347 : [ 1.45356e-005 ]
2348 : [ 1.46562e-005 ]
2349 : [ 1.50022e-005 ]
2350 : [ 1.48872e-005 ]
2351 : [ 1.53388e-005 ]
2352 : [ 1.45257e-005 ]
2353 : [ 1.48648e-005 ]
2354 : [ 1.45832e-005 ]
2355 : [ 1.4864e-005  ]
2356 : [ 1.5063e-005  ]
2357 : [ 1.44954e-005 ]
2358 : [ 1.54778e-005 ]
2359 : [ 1.48271e-005 ]
2360 : [ 1.46068e-005 ]
2361 : [ 1.52213e-005 ]
2362 : [ 1.51954e-005 ]
2363 : [ 1.41344e-005 ]
2364 : [ 1.45992e-005 ]
2365 : [ 1.49502e-005 ]
2366 : [ 1.53919e-005 ]
2367 : [ 1.52582e-005 ]
2368 : [ 1.41073e-005 ]
2369 : [ 1.55361e-005 ]
2370 : [ 1.4686e-005  ]
2371 : [ 1.46617e-005 ]
2372 : [ 1.51562e-005 ]
2373 : [ 1.44227e-005 ]
2374 : [ 1.52887e-005 ]
2375 : [ 1.5207e-005  ]
2376 : [ 1.48371e-005 ]
2377 : [ 1.51419e-005 ]
2378 : [ 1.48183e-005 ]
2379 : [ 1.5132e-005  ]
2380 : [ 1.51874e-005 ]
2381 : [ 1.43206e-005 ]
2382 : [ 1.44133e-005 ]
2383 : [ 1.46995e-005 ]
2384 : [ 1.45499e-005 ]
2385 : [ 1.52927e-005 ]
2386 : [ 1.56926e-005 ]
2387 : [ 1.50561e-005 ]
2388 : [ 1.51016e-005 ]
2389 : [ 1.46574e-005 ]
2390 : [ 1.42825e-005 ]
2391 : [ 1.52657e-005 ]
2392 : [ 1.47111e-005 ]
2393 : [ 1.52624e-005 ]
2394 : [ 1.51605e-005 ]
2395 : [ 1.54974e-005 ]
2396 : [ 1.46988e-005 ]
2397 : [ 1.55633e-005 ]
2398 : [ 1.52246e-005 ]
2399 : [ 1.56942e-005 ]
2400 : [ 1.53358e-005 ]
2401 : [ 1.4716e-005  ]
2402 : [ 1.51832e-005 ]
2403 : [ 1.41378e-005 ]
2404 : [ 1.53705e-005 ]
2405 : [ 1.45881e-005 ]
2406 : [ 1.5058e-005  ]
2407 : [ 1.48267e-005 ]
2408 : [ 1.42402e-005 ]
2409 : [ 1.51305e-005 ]
2410 : [ 1.4666e-005  ]
2411 : [ 1.47183e-005 ]
2412 : [ 1.52376e-005 ]
2413 : [ 1.52762e-005 ]
2414 : [ 1.5161e-005  ]
2415 : [ 1.51801e-005 ]
2416 : [ 1.49231e-005 ]
2417 : [ 1.48089e-005 ]
2418 : [ 1.51413e-005 ]
2419 : [ 1.49588e-005 ]
2420 : [ 1.52104e-005 ]
2421 : [ 1.46501e-005 ]
2422 : [ 1.52649e-005 ]
2423 : [ 1.49264e-005 ]
2424 : [ 1.51793e-005 ]
2425 : [ 1.47285e-005 ]
2426 : [ 1.46568e-005 ]
2427 : [ 1.4679e-005  ]
2428 : [ 1.51543e-005 ]
2429 : [ 1.49864e-005 ]
2430 : [ 1.56869e-005 ]
2431 : [ 1.50104e-005 ]
2432 : [ 1.49331e-005 ]
2433 : [ 1.53395e-005 ]
2434 : [ 1.51274e-005 ]
2435 : [ 1.4963e-005  ]
2436 : [ 1.52405e-005 ]
2437 : [ 1.51276e-005 ]
2438 : [ 1.54349e-005 ]
2439 : [ 1.50633e-005 ]
2440 : [ 1.45227e-005 ]
2441 : [ 1.45934e-005 ]
2442 : [ 1.52846e-005 ]
2443 : [ 1.40865e-005 ]
2444 : [ 1.53651e-005 ]
2445 : [ 1.46385e-005 ]
2446 : [ 1.47165e-005 ]
2447 : [ 1.50635e-005 ]
2448 : [ 1.42528e-005 ]
2449 : [ 1.45914e-005 ]
2450 : [ 1.53885e-005 ]
2451 : [ 1.44203e-005 ]
2452 : [ 1.50945e-005 ]
2453 : [ 1.57012e-005 ]
2454 : [ 1.5178e-005  ]
2455 : [ 1.43686e-005 ]
2456 : [ 1.44125e-005 ]
2457 : [ 1.5298e-005  ]
2458 : [ 1.56286e-005 ]
2459 : [ 1.46532e-005 ]
2460 : [ 1.49282e-005 ]
2461 : [ 1.5656e-005  ]
2462 : [ 1.5498e-005  ]
2463 : [ 1.49539e-005 ]
2464 : [ 1.50058e-005 ]
2465 : [ 1.46399e-005 ]
2466 : [ 1.44956e-005 ]
2467 : [ 1.49526e-005 ]
2468 : [ 1.50457e-005 ]
2469 : [ 1.53039e-005 ]
2470 : [ 1.50009e-005 ]
2471 : [ 1.39973e-005 ]
2472 : [ 1.50453e-005 ]
2473 : [ 1.49151e-005 ]
2474 : [ 1.42731e-005 ]
2475 : [ 1.49846e-005 ]
2476 : [ 1.52211e-005 ]
2477 : [ 1.46877e-005 ]
2478 : [ 1.46999e-005 ]
2479 : [ 1.41267e-005 ]
2480 : [ 1.42659e-005 ]
2481 : [ 1.52943e-005 ]
2482 : [ 1.52208e-005 ]
2483 : [ 1.48142e-005 ]
2484 : [ 1.50288e-005 ]
2485 : [ 1.4829e-005  ]
2486 : [ 1.49377e-005 ]
2487 : [ 1.45675e-005 ]
2488 : [ 1.53823e-005 ]
2489 : [ 1.52336e-005 ]
2490 : [ 1.47732e-005 ]
2491 : [ 1.57674e-005 ]
2492 : [ 1.53014e-005 ]
2493 : [ 1.56564e-005 ]
2494 : [ 1.49867e-005 ]
2495 : [ 1.45952e-005 ]
2496 : [ 1.50678e-005 ]
2497 : [ 1.53346e-005 ]
2498 : [ 1.5468e-005  ]
2499 : [ 1.55879e-005 ]
2500 : [ 1.48824e-005 ]
2501 : [ 1.51069e-005 ]
2502 : [ 1.48401e-005 ]
2503 : [ 1.53417e-005 ]
2504 : [ 1.46235e-005 ]
2505 : [ 1.47337e-005 ]
2506 : [ 1.48671e-005 ]
2507 : [ 1.42697e-005 ]
2508 : [ 1.4414e-005  ]
2509 : [ 1.45904e-005 ]
2510 : [ 1.51006e-005 ]
2511 : [ 1.54601e-005 ]
2512 : [ 1.43124e-005 ]
2513 : [ 1.5283e-005  ]
2514 : [ 1.5034e-005  ]
2515 : [ 1.5421e-005  ]
2516 : [ 1.52319e-005 ]
2517 : [ 1.47319e-005 ]
2518 : [ 1.54087e-005 ]
2519 : [ 1.46292e-005 ]
2520 : [ 1.47151e-005 ]
2521 : [ 1.53486e-005 ]
2522 : [ 1.48672e-005 ]
2523 : [ 1.43661e-005 ]
2524 : [ 1.53201e-005 ]
2525 : [ 1.48861e-005 ]
2526 : [ 1.47568e-005 ]
2527 : [ 1.4133e-005  ]
2528 : [ 1.49446e-005 ]
2529 : [ 1.47146e-005 ]
2530 : [ 1.47413e-005 ]
2531 : [ 1.51625e-005 ]
2532 : [ 1.44716e-005 ]
2533 : [ 1.45441e-005 ]
2534 : [ 1.50191e-005 ]
2535 : [ 1.56864e-005 ]
2536 : [ 1.50017e-005 ]
2537 : [ 1.49236e-005 ]
2538 : [ 1.48231e-005 ]
2539 : [ 1.43597e-005 ]
2540 : [ 1.47156e-005 ]
2541 : [ 1.44842e-005 ]
2542 : [ 1.44432e-005 ]
2543 : [ 1.537e-005   ]
2544 : [ 1.44518e-005 ]
2545 : [ 1.46542e-005 ]
2546 : [ 1.50536e-005 ]
2547 : [ 1.53911e-005 ]
2548 : [ 1.47965e-005 ]
2549 : [ 1.51745e-005 ]
2550 : [ 1.5024e-005  ]
2551 : [ 1.48385e-005 ]
2552 : [ 1.43557e-005 ]
2553 : [ 1.50348e-005 ]
2554 : [ 1.51929e-005 ]
2555 : [ 1.53767e-005 ]
2556 : [ 1.5148e-005  ]
2557 : [ 1.47318e-005 ]
2558 : [ 1.5385e-005  ]
2559 : [ 1.45308e-005 ]
2560 : [ 1.49684e-005 ]
2561 : [ 1.44665e-005 ]
2562 : [ 1.45559e-005 ]
2563 : [ 1.46145e-005 ]
2564 : [ 1.48698e-005 ]
2565 : [ 1.46895e-005 ]
2566 : [ 1.49397e-005 ]
2567 : [ 1.54856e-005 ]
2568 : [ 1.47875e-005 ]
2569 : [ 1.49092e-005 ]
2570 : [ 1.51364e-005 ]
2571 : [ 1.47609e-005 ]
2572 : [ 1.5145e-005  ]
2573 : [ 1.50387e-005 ]
2574 : [ 1.50711e-005 ]
2575 : [ 1.49823e-005 ]
2576 : [ 1.52811e-005 ]
2577 : [ 1.48119e-005 ]
2578 : [ 1.55788e-005 ]
2579 : [ 1.48331e-005 ]
2580 : [ 1.47674e-005 ]
2581 : [ 1.56787e-005 ]
2582 : [ 1.49825e-005 ]
2583 : [ 1.52285e-005 ]
2584 : [ 1.48096e-005 ]
2585 : [ 1.50123e-005 ]
2586 : [ 1.49257e-005 ]
2587 : [ 1.46747e-005 ]
2588 : [ 1.51155e-005 ]
2589 : [ 1.48487e-005 ]
2590 : [ 1.46232e-005 ]
2591 : [ 1.50303e-005 ]
2592 : [ 1.46891e-005 ]
2593 : [ 1.45943e-005 ]
2594 : [ 1.51359e-005 ]
2595 : [ 1.53484e-005 ]
2596 : [ 1.48636e-005 ]
2597 : [ 1.48371e-005 ]
2598 : [ 1.54003e-005 ]
2599 : [ 1.53997e-005 ]
2600 : [ 1.47983e-005 ]
2601 : [ 1.47935e-005 ]
2602 : [ 1.47911e-005 ]
2603 : [ 1.51187e-005 ]
2604 : [ 1.4749e-005  ]
2605 : [ 1.50154e-005 ]
2606 : [ 1.51317e-005 ]
2607 : [ 1.52284e-005 ]
2608 : [ 1.49099e-005 ]
2609 : [ 1.50658e-005 ]
2610 : [ 1.55301e-005 ]
2611 : [ 1.49952e-005 ]
2612 : [ 1.45339e-005 ]
2613 : [ 1.52109e-005 ]
2614 : [ 1.47255e-005 ]
2615 : [ 1.50424e-005 ]
2616 : [ 1.4982e-005  ]
2617 : [ 1.48267e-005 ]
2618 : [ 1.53281e-005 ]
2619 : [ 1.47422e-005 ]
2620 : [ 1.46908e-005 ]
2621 : [ 1.50129e-005 ]
2622 : [ 1.48955e-005 ]
2623 : [ 1.52137e-005 ]
2624 : [ 1.50297e-005 ]
2625 : [ 1.48984e-005 ]
2626 : [ 1.41677e-005 ]
2627 : [ 1.47367e-005 ]
2628 : [ 1.42943e-005 ]
2629 : [ 1.57476e-005 ]
2630 : [ 1.57289e-005 ]
2631 : [ 1.49589e-005 ]
2632 : [ 1.46801e-005 ]
2633 : [ 1.46494e-005 ]
2634 : [ 1.48097e-005 ]
2635 : [ 1.46732e-005 ]
2636 : [ 1.51318e-005 ]
2637 : [ 1.46587e-005 ]
2638 : [ 1.45199e-005 ]
2639 : [ 1.51613e-005 ]
2640 : [ 1.45583e-005 ]
2641 : [ 1.48345e-005 ]
2642 : [ 1.4526e-005  ]
2643 : [ 1.51225e-005 ]
2644 : [ 1.47443e-005 ]
2645 : [ 1.47485e-005 ]
2646 : [ 1.46727e-005 ]
2647 : [ 1.48281e-005 ]
2648 : [ 1.51042e-005 ]
2649 : [ 1.4848e-005  ]
2650 : [ 1.49663e-005 ]
2651 : [ 1.49215e-005 ]
2652 : [ 1.44999e-005 ]
2653 : [ 1.51156e-005 ]
2654 : [ 1.53849e-005 ]
2655 : [ 1.48726e-005 ]
2656 : [ 1.50962e-005 ]
2657 : [ 1.46536e-005 ]
2658 : [ 1.54891e-005 ]
2659 : [ 1.47036e-005 ]
2660 : [ 1.52417e-005 ]
2661 : [ 1.44144e-005 ]
2662 : [ 1.52411e-005 ]
2663 : [ 1.52601e-005 ]
2664 : [ 1.45964e-005 ]
2665 : [ 1.40798e-005 ]
2666 : [ 1.52931e-005 ]
2667 : [ 1.5203e-005  ]
2668 : [ 1.49841e-005 ]
2669 : [ 1.51505e-005 ]
2670 : [ 1.53495e-005 ]
2671 : [ 1.48499e-005 ]
2672 : [ 1.57555e-005 ]
2673 : [ 1.48262e-005 ]
2674 : [ 1.41395e-005 ]
2675 : [ 1.50748e-005 ]
2676 : [ 1.47348e-005 ]
2677 : [ 1.46278e-005 ]
2678 : [ 1.50993e-005 ]
2679 : [ 1.47185e-005 ]
2680 : [ 1.51072e-005 ]
2681 : [ 1.51151e-005 ]
2682 : [ 1.53412e-005 ]
2683 : [ 1.52055e-005 ]
2684 : [ 1.51817e-005 ]
2685 : [ 1.44088e-005 ]
2686 : [ 1.4654e-005  ]
2687 : [ 1.51954e-005 ]
2688 : [ 1.46106e-005 ]
2689 : [ 1.47287e-005 ]
2690 : [ 1.52229e-005 ]
2691 : [ 1.44396e-005 ]
2692 : [ 1.43027e-005 ]
2693 : [ 1.46367e-005 ]
2694 : [ 1.54012e-005 ]
2695 : [ 1.54196e-005 ]
2696 : [ 1.47197e-005 ]
2697 : [ 1.53136e-005 ]
2698 : [ 1.46441e-005 ]
2699 : [ 1.47893e-005 ]
2700 : [ 1.49842e-005 ]
2701 : [ 1.56805e-005 ]
2702 : [ 1.44375e-005 ]
2703 : [ 1.5429e-005  ]
2704 : [ 1.4819e-005  ]
2705 : [ 1.45626e-005 ]
2706 : [ 1.40749e-005 ]
2707 : [ 1.50753e-005 ]
2708 : [ 1.48901e-005 ]
2709 : [ 1.50138e-005 ]
2710 : [ 1.50288e-005 ]
2711 : [ 1.4874e-005  ]
2712 : [ 1.4611e-005  ]
2713 : [ 1.46273e-005 ]
2714 : [ 1.47314e-005 ]
2715 : [ 1.43992e-005 ]
2716 : [ 1.45926e-005 ]
2717 : [ 1.49534e-005 ]
2718 : [ 1.43281e-005 ]
2719 : [ 1.51008e-005 ]
2720 : [ 1.52103e-005 ]
2721 : [ 1.5535e-005  ]
2722 : [ 1.57376e-005 ]
2723 : [ 1.48938e-005 ]
2724 : [ 1.48945e-005 ]
2725 : [ 1.55425e-005 ]
2726 : [ 1.53064e-005 ]
2727 : [ 1.49758e-005 ]
2728 : [ 1.48961e-005 ]
2729 : [ 1.42414e-005 ]
2730 : [ 1.47818e-005 ]
2731 : [ 1.51293e-005 ]
2732 : [ 1.57286e-005 ]
2733 : [ 1.46176e-005 ]
2734 : [ 1.50061e-005 ]
2735 : [ 1.5159e-005  ]
2736 : [ 1.42722e-005 ]
2737 : [ 1.56094e-005 ]
2738 : [ 1.51681e-005 ]
2739 : [ 1.53129e-005 ]
2740 : [ 1.45574e-005 ]
2741 : [ 1.47002e-005 ]
2742 : [ 1.4526e-005  ]
2743 : [ 1.50426e-005 ]
2744 : [ 1.46616e-005 ]
2745 : [ 1.51701e-005 ]
2746 : [ 1.51128e-005 ]
2747 : [ 1.45551e-005 ]
2748 : [ 1.48082e-005 ]
2749 : [ 1.48964e-005 ]
2750 : [ 1.46951e-005 ]
2751 : [ 1.53111e-005 ]
2752 : [ 1.54423e-005 ]
2753 : [ 1.47586e-005 ]
2754 : [ 1.42602e-005 ]
2755 : [ 1.48809e-005 ]
2756 : [ 1.47742e-005 ]
2757 : [ 1.48851e-005 ]
2758 : [ 1.5276e-005  ]
2759 : [ 1.50185e-005 ]
2760 : [ 1.52083e-005 ]
2761 : [ 1.48528e-005 ]
2762 : [ 1.47511e-005 ]
2763 : [ 1.45425e-005 ]
2764 : [ 1.46854e-005 ]
2765 : [ 1.49661e-005 ]
2766 : [ 1.52007e-005 ]
2767 : [ 1.49812e-005 ]
2768 : [ 1.48733e-005 ]
2769 : [ 1.50147e-005 ]
2770 : [ 1.45366e-005 ]
2771 : [ 1.48411e-005 ]
2772 : [ 1.43387e-005 ]
2773 : [ 1.4924e-005  ]
2774 : [ 1.52361e-005 ]
2775 : [ 1.52824e-005 ]
2776 : [ 1.5244e-005  ]
2777 : [ 1.52056e-005 ]
2778 : [ 1.5548e-005  ]
2779 : [ 1.52065e-005 ]
2780 : [ 1.44974e-005 ]
2781 : [ 1.49615e-005 ]
2782 : [ 1.48658e-005 ]
2783 : [ 1.48828e-005 ]
2784 : [ 1.49036e-005 ]
2785 : [ 1.45234e-005 ]
2786 : [ 1.535e-005   ]
2787 : [ 1.49704e-005 ]
2788 : [ 1.48576e-005 ]
2789 : [ 1.51757e-005 ]
2790 : [ 1.47687e-005 ]
2791 : [ 1.47078e-005 ]
2792 : [ 1.48511e-005 ]
2793 : [ 1.47105e-005 ]
2794 : [ 1.50532e-005 ]
2795 : [ 1.55318e-005 ]
2796 : [ 1.46948e-005 ]
2797 : [ 1.48921e-005 ]
2798 : [ 1.48406e-005 ]
2799 : [ 1.46326e-005 ]
2800 : [ 1.49611e-005 ]
2801 : [ 1.46529e-005 ]
2802 : [ 1.53399e-005 ]
2803 : [ 1.45871e-005 ]
2804 : [ 1.49203e-005 ]
2805 : [ 1.52223e-005 ]
2806 : [ 1.48344e-005 ]
2807 : [ 1.47077e-005 ]
2808 : [ 1.51564e-005 ]
2809 : [ 1.4809e-005  ]
2810 : [ 1.44324e-005 ]
2811 : [ 1.46082e-005 ]
2812 : [ 1.45104e-005 ]
2813 : [ 1.57325e-005 ]
2814 : [ 1.50625e-005 ]
2815 : [ 1.49227e-005 ]
2816 : [ 1.47573e-005 ]
2817 : [ 1.52139e-005 ]
2818 : [ 1.50377e-005 ]
2819 : [ 1.46986e-005 ]
2820 : [ 1.46313e-005 ]
2821 : [ 1.44979e-005 ]
2822 : [ 1.48752e-005 ]
2823 : [ 1.42349e-005 ]
2824 : [ 1.51818e-005 ]
2825 : [ 1.47616e-005 ]
2826 : [ 1.40549e-005 ]
2827 : [ 1.49751e-005 ]
2828 : [ 1.48452e-005 ]
2829 : [ 1.50402e-005 ]
2830 : [ 1.46275e-005 ]
2831 : [ 1.49303e-005 ]
2832 : [ 1.52176e-005 ]
2833 : [ 1.50488e-005 ]
2834 : [ 1.46903e-005 ]
2835 : [ 1.48054e-005 ]
2836 : [ 1.54193e-005 ]
2837 : [ 1.50167e-005 ]
2838 : [ 1.50498e-005 ]
2839 : [ 1.50716e-005 ]
2840 : [ 1.44922e-005 ]
2841 : [ 1.51721e-005 ]
2842 : [ 1.56264e-005 ]
2843 : [ 1.48678e-005 ]
2844 : [ 1.46174e-005 ]
2845 : [ 1.4834e-005  ]
2846 : [ 1.44633e-005 ]
2847 : [ 1.49629e-005 ]
2848 : [ 1.50535e-005 ]
2849 : [ 1.42852e-005 ]
2850 : [ 1.4367e-005  ]
2851 : [ 1.45888e-005 ]
2852 : [ 1.41841e-005 ]
2853 : [ 1.51639e-005 ]
2854 : [ 1.54411e-005 ]
2855 : [ 1.51257e-005 ]
2856 : [ 1.48608e-005 ]
2857 : [ 1.4733e-005  ]
2858 : [ 1.44145e-005 ]
2859 : [ 1.41271e-005 ]
2860 : [ 1.52672e-005 ]
2861 : [ 1.48804e-005 ]
2862 : [ 1.46629e-005 ]
2863 : [ 1.45665e-005 ]
2864 : [ 1.49006e-005 ]
2865 : [ 1.50621e-005 ]
2866 : [ 1.44046e-005 ]
2867 : [ 1.43578e-005 ]
2868 : [ 1.48885e-005 ]
2869 : [ 1.49274e-005 ]
2870 : [ 1.48119e-005 ]
2871 : [ 1.56188e-005 ]
2872 : [ 1.50791e-005 ]
2873 : [ 1.47494e-005 ]
2874 : [ 1.48031e-005 ]
2875 : [ 1.47741e-005 ]
2876 : [ 1.42643e-005 ]
2877 : [ 1.48541e-005 ]
2878 : [ 1.50544e-005 ]
2879 : [ 1.52032e-005 ]
2880 : [ 1.4708e-005  ]
2881 : [ 1.51165e-005 ]
2882 : [ 1.52204e-005 ]
2883 : [ 1.45471e-005 ]
2884 : [ 1.45997e-005 ]
2885 : [ 1.49756e-005 ]
2886 : [ 1.45747e-005 ]
2887 : [ 1.41489e-005 ]
2888 : [ 1.49562e-005 ]
2889 : [ 1.45974e-005 ]
2890 : [ 1.48101e-005 ]
2891 : [ 1.51062e-005 ]
2892 : [ 1.46869e-005 ]
2893 : [ 1.48958e-005 ]
2894 : [ 1.46559e-005 ]
2895 : [ 1.4135e-005  ]
2896 : [ 1.51425e-005 ]
2897 : [ 1.52649e-005 ]
2898 : [ 1.47575e-005 ]
2899 : [ 1.45942e-005 ]
2900 : [ 1.53546e-005 ]
2901 : [ 1.51556e-005 ]
2902 : [ 1.41544e-005 ]
2903 : [ 1.48827e-005 ]
2904 : [ 1.51077e-005 ]
2905 : [ 1.50073e-005 ]
2906 : [ 1.46645e-005 ]
2907 : [ 1.5112e-005  ]
2908 : [ 1.4366e-005  ]
2909 : [ 1.48088e-005 ]
2910 : [ 1.47389e-005 ]
2911 : [ 1.50396e-005 ]
2912 : [ 1.4781e-005  ]
2913 : [ 1.50757e-005 ]
2914 : [ 1.4519e-005  ]
2915 : [ 1.45872e-005 ]
2916 : [ 1.51509e-005 ]
2917 : [ 1.48848e-005 ]
2918 : [ 1.4758e-005  ]
2919 : [ 1.48382e-005 ]
2920 : [ 1.54754e-005 ]
2921 : [ 1.50172e-005 ]
2922 : [ 1.47267e-005 ]
2923 : [ 1.48109e-005 ]
2924 : [ 1.41832e-005 ]
2925 : [ 1.43708e-005 ]
2926 : [ 1.50349e-005 ]
2927 : [ 1.46815e-005 ]
2928 : [ 1.44934e-005 ]
2929 : [ 1.47036e-005 ]
2930 : [ 1.49603e-005 ]
2931 : [ 1.54697e-005 ]
2932 : [ 1.46315e-005 ]
2933 : [ 1.44885e-005 ]
2934 : [ 1.48493e-005 ]
2935 : [ 1.49452e-005 ]
2936 : [ 1.52717e-005 ]
2937 : [ 1.53095e-005 ]
2938 : [ 1.48021e-005 ]
2939 : [ 1.41463e-005 ]
2940 : [ 1.45879e-005 ]
2941 : [ 1.52057e-005 ]
2942 : [ 1.47288e-005 ]
2943 : [ 1.55101e-005 ]
2944 : [ 1.41579e-005 ]
2945 : [ 1.46659e-005 ]
2946 : [ 1.49496e-005 ]
2947 : [ 1.47306e-005 ]
2948 : [ 1.42395e-005 ]
2949 : [ 1.47455e-005 ]
2950 : [ 1.49852e-005 ]
2951 : [ 1.48641e-005 ]
2952 : [ 1.47674e-005 ]
2953 : [ 1.47986e-005 ]
2954 : [ 1.44628e-005 ]
2955 : [ 1.47415e-005 ]
2956 : [ 1.50181e-005 ]
2957 : [ 1.44157e-005 ]
2958 : [ 1.49071e-005 ]
2959 : [ 1.56726e-005 ]
2960 : [ 1.50993e-005 ]
2961 : [ 1.46815e-005 ]
2962 : [ 1.52143e-005 ]
2963 : [ 1.52412e-005 ]
2964 : [ 1.42966e-005 ]
2965 : [ 1.50759e-005 ]
2966 : [ 1.51683e-005 ]
2967 : [ 1.45367e-005 ]
2968 : [ 1.45627e-005 ]
2969 : [ 1.51933e-005 ]
2970 : [ 1.47606e-005 ]
2971 : [ 1.51239e-005 ]
2972 : [ 1.44385e-005 ]
2973 : [ 1.50583e-005 ]
2974 : [ 1.47004e-005 ]
2975 : [ 1.53243e-005 ]
2976 : [ 1.44996e-005 ]
2977 : [ 1.48971e-005 ]
2978 : [ 1.4651e-005  ]
2979 : [ 1.5616e-005  ]
2980 : [ 1.45257e-005 ]
2981 : [ 1.53648e-005 ]
2982 : [ 1.46414e-005 ]
2983 : [ 1.51536e-005 ]
2984 : [ 1.48372e-005 ]
2985 : [ 1.49772e-005 ]
2986 : [ 1.48553e-005 ]
2987 : [ 1.46622e-005 ]
2988 : [ 1.5004e-005  ]
2989 : [ 1.48666e-005 ]
2990 : [ 1.43501e-005 ]
2991 : [ 1.47672e-005 ]
2992 : [ 1.46933e-005 ]
2993 : [ 1.50924e-005 ]
2994 : [ 1.51549e-005 ]
2995 : [ 1.42433e-005 ]
2996 : [ 1.52303e-005 ]
2997 : [ 1.54552e-005 ]
2998 : [ 1.43751e-005 ]
2999 : [ 1.45147e-005 ]
3000 : [ 1.43791e-005 ]
3001 : [ 1.5275e-005  ]
3002 : [ 1.46633e-005 ]
3003 : [ 1.55048e-005 ]
3004 : [ 1.43001e-005 ]
3005 : [ 1.56825e-005 ]
3006 : [ 1.41517e-005 ]
3007 : [ 1.48086e-005 ]
3008 : [ 1.57246e-005 ]
3009 : [ 1.44993e-005 ]
3010 : [ 1.49034e-005 ]
3011 : [ 1.47648e-005 ]
3012 : [ 1.53167e-005 ]
3013 : [ 1.49056e-005 ]
3014 : [ 1.4851e-005  ]
3015 : [ 1.48134e-005 ]
3016 : [ 1.48325e-005 ]
3017 : [ 1.525e-005   ]
3018 : [ 1.51365e-005 ]
3019 : [ 1.51232e-005 ]
3020 : [ 1.49277e-005 ]
3021 : [ 1.51828e-005 ]
3022 : [ 1.42811e-005 ]
3023 : [ 1.53424e-005 ]
3024 : [ 1.52412e-005 ]
3025 : [ 1.53201e-005 ]
3026 : [ 1.53397e-005 ]
3027 : [ 1.53974e-005 ]
3028 : [ 1.50571e-005 ]
3029 : [ 1.52029e-005 ]
3030 : [ 1.44903e-005 ]
3031 : [ 1.48369e-005 ]
3032 : [ 1.48531e-005 ]
3033 : [ 1.49555e-005 ]
3034 : [ 1.46993e-005 ]
3035 : [ 1.48529e-005 ]
3036 : [ 1.55107e-005 ]
3037 : [ 1.46316e-005 ]
3038 : [ 1.49031e-005 ]
3039 : [ 1.46352e-005 ]
3040 : [ 1.46733e-005 ]
3041 : [ 1.54735e-005 ]
3042 : [ 1.51754e-005 ]
3043 : [ 1.54679e-005 ]
3044 : [ 1.47194e-005 ]
3045 : [ 1.53229e-005 ]
3046 : [ 1.49996e-005 ]
3047 : [ 1.49061e-005 ]
3048 : [ 1.54184e-005 ]
3049 : [ 1.53244e-005 ]
3050 : [ 1.50366e-005 ]
3051 : [ 1.46231e-005 ]
3052 : [ 1.4859e-005  ]
3053 : [ 1.54321e-005 ]
3054 : [ 1.4747e-005  ]
3055 : [ 1.50859e-005 ]
3056 : [ 1.43339e-005 ]
3057 : [ 1.53118e-005 ]
3058 : [ 1.5082e-005  ]
3059 : [ 1.48977e-005 ]
3060 : [ 1.48671e-005 ]
3061 : [ 1.4641e-005  ]
3062 : [ 1.5718e-005  ]
3063 : [ 1.45955e-005 ]
3064 : [ 1.51462e-005 ]
3065 : [ 1.52108e-005 ]
3066 : [ 1.44621e-005 ]
3067 : [ 1.42965e-005 ]
3068 : [ 1.45075e-005 ]
3069 : [ 1.49107e-005 ]
3070 : [ 1.55818e-005 ]
3071 : [ 1.4461e-005  ]
3072 : [ 1.49526e-005 ]
3073 : [ 1.45954e-005 ]
3074 : [ 1.45632e-005 ]
3075 : [ 1.53875e-005 ]
3076 : [ 1.49788e-005 ]
3077 : [ 1.43485e-005 ]
3078 : [ 1.48189e-005 ]
3079 : [ 1.43771e-005 ]
3080 : [ 1.50393e-005 ]
3081 : [ 1.43439e-005 ]
3082 : [ 1.49148e-005 ]
3083 : [ 1.48922e-005 ]
3084 : [ 1.52617e-005 ]
3085 : [ 1.4939e-005  ]
3086 : [ 1.47973e-005 ]
3087 : [ 1.43694e-005 ]
3088 : [ 1.53255e-005 ]
3089 : [ 1.47842e-005 ]
3090 : [ 1.52362e-005 ]
3091 : [ 1.54337e-005 ]
3092 : [ 1.46296e-005 ]
3093 : [ 1.45027e-005 ]
3094 : [ 1.44527e-005 ]
3095 : [ 1.45472e-005 ]
3096 : [ 1.50348e-005 ]
3097 : [ 1.53076e-005 ]
3098 : [ 1.5071e-005  ]
3099 : [ 1.56179e-005 ]
3100 : [ 1.57411e-005 ]
3101 : [ 1.47775e-005 ]
3102 : [ 1.53531e-005 ]
3103 : [ 1.53296e-005 ]
3104 : [ 1.44853e-005 ]
3105 : [ 1.52019e-005 ]
3106 : [ 1.4948e-005  ]
3107 : [ 1.49489e-005 ]
3108 : [ 1.5247e-005  ]
3109 : [ 1.53159e-005 ]
3110 : [ 1.43262e-005 ]
3111 : [ 1.51264e-005 ]
3112 : [ 1.46662e-005 ]
3113 : [ 1.58406e-005 ]
3114 : [ 1.52262e-005 ]
3115 : [ 1.48876e-005 ]
3116 : [ 1.54076e-005 ]
3117 : [ 1.52665e-005 ]
3118 : [ 1.50178e-005 ]
3119 : [ 1.46463e-005 ]
3120 : [ 1.51548e-005 ]
3121 : [ 1.49395e-005 ]
3122 : [ 1.44778e-005 ]
3123 : [ 1.5174e-005  ]
3124 : [ 1.51215e-005 ]
3125 : [ 1.50977e-005 ]
3126 : [ 1.45319e-005 ]
3127 : [ 1.48343e-005 ]
3128 : [ 1.48126e-005 ]
3129 : [ 1.41757e-005 ]
3130 : [ 1.52453e-005 ]
3131 : [ 1.51304e-005 ]
3132 : [ 1.50878e-005 ]
3133 : [ 1.48311e-005 ]
3134 : [ 1.4649e-005  ]
3135 : [ 1.47778e-005 ]
3136 : [ 1.4877e-005  ]
3137 : [ 1.45602e-005 ]
3138 : [ 1.54931e-005 ]
3139 : [ 1.47025e-005 ]
3140 : [ 1.45739e-005 ]
3141 : [ 1.46227e-005 ]
3142 : [ 1.47399e-005 ]
3143 : [ 1.46318e-005 ]
3144 : [ 1.50471e-005 ]
3145 : [ 1.4808e-005  ]
3146 : [ 1.50178e-005 ]
3147 : [ 1.54625e-005 ]
3148 : [ 1.54949e-005 ]
3149 : [ 1.45318e-005 ]
3150 : [ 1.5539e-005  ]
3151 : [ 1.47389e-005 ]
3152 : [ 1.47478e-005 ]
3153 : [ 1.46015e-005 ]
3154 : [ 1.49147e-005 ]
3155 : [ 1.45961e-005 ]
3156 : [ 1.50288e-005 ]
3157 : [ 1.48306e-005 ]
3158 : [ 1.5165e-005  ]
3159 : [ 1.46515e-005 ]
3160 : [ 1.48492e-005 ]
3161 : [ 1.46063e-005 ]
3162 : [ 1.47593e-005 ]
3163 : [ 1.44538e-005 ]
3164 : [ 1.48417e-005 ]
3165 : [ 1.46954e-005 ]
3166 : [ 1.50827e-005 ]
3167 : [ 1.50244e-005 ]
3168 : [ 1.4912e-005  ]
3169 : [ 1.44359e-005 ]
3170 : [ 1.46538e-005 ]
3171 : [ 1.51629e-005 ]
3172 : [ 1.4498e-005  ]
3173 : [ 1.48128e-005 ]
3174 : [ 1.53373e-005 ]
3175 : [ 1.5181e-005  ]
3176 : [ 1.51794e-005 ]
3177 : [ 1.46704e-005 ]
3178 : [ 1.48409e-005 ]
3179 : [ 1.46622e-005 ]
3180 : [ 1.50993e-005 ]
3181 : [ 1.44468e-005 ]
3182 : [ 1.56072e-005 ]
3183 : [ 1.46921e-005 ]
3184 : [ 1.50134e-005 ]
3185 : [ 1.44916e-005 ]
3186 : [ 1.50246e-005 ]
3187 : [ 1.4747e-005  ]
3188 : [ 1.44254e-005 ]
3189 : [ 1.54346e-005 ]
3190 : [ 1.50902e-005 ]
3191 : [ 1.48483e-005 ]
3192 : [ 1.47045e-005 ]
3193 : [ 1.53645e-005 ]
3194 : [ 1.46485e-005 ]
3195 : [ 1.51838e-005 ]
3196 : [ 1.5175e-005  ]
3197 : [ 1.49566e-005 ]
3198 : [ 1.45683e-005 ]
3199 : [ 1.49284e-005 ]
3200 : [ 1.49584e-005 ]
3201 : [ 1.49509e-005 ]
3202 : [ 1.49187e-005 ]
3203 : [ 1.5341e-005  ]
3204 : [ 1.53096e-005 ]
3205 : [ 1.4657e-005  ]
3206 : [ 1.50961e-005 ]
3207 : [ 1.51959e-005 ]
3208 : [ 1.46612e-005 ]
3209 : [ 1.49574e-005 ]
3210 : [ 1.52017e-005 ]
3211 : [ 1.56868e-005 ]
3212 : [ 1.56047e-005 ]
3213 : [ 1.46982e-005 ]
3214 : [ 1.43937e-005 ]
3215 : [ 1.46011e-005 ]
3216 : [ 1.49175e-005 ]
3217 : [ 1.46767e-005 ]
3218 : [ 1.46709e-005 ]
3219 : [ 1.54546e-005 ]
3220 : [ 1.41042e-005 ]
3221 : [ 1.54881e-005 ]
3222 : [ 1.44907e-005 ]
3223 : [ 1.54215e-005 ]
3224 : [ 1.51801e-005 ]
3225 : [ 1.46362e-005 ]
3226 : [ 1.50185e-005 ]
3227 : [ 1.45665e-005 ]
3228 : [ 1.52917e-005 ]
3229 : [ 1.49954e-005 ]
3230 : [ 1.52158e-005 ]
3231 : [ 1.49931e-005 ]
3232 : [ 1.48412e-005 ]
3233 : [ 1.4975e-005  ]
3234 : [ 1.43556e-005 ]
3235 : [ 1.49272e-005 ]
3236 : [ 1.49943e-005 ]
3237 : [ 1.49096e-005 ]
3238 : [ 1.47964e-005 ]
3239 : [ 1.50035e-005 ]
3240 : [ 1.47842e-005 ]
3241 : [ 1.49464e-005 ]
3242 : [ 1.49054e-005 ]
3243 : [ 1.44409e-005 ]
3244 : [ 1.57346e-005 ]
3245 : [ 1.55209e-005 ]
3246 : [ 1.47188e-005 ]
3247 : [ 1.53268e-005 ]
3248 : [ 1.53004e-005 ]
3249 : [ 1.52714e-005 ]
3250 : [ 1.50001e-005 ]
3251 : [ 1.45312e-005 ]
3252 : [ 1.45655e-005 ]
3253 : [ 1.45531e-005 ]
3254 : [ 1.56713e-005 ]
3255 : [ 1.48192e-005 ]
3256 : [ 1.48933e-005 ]
3257 : [ 1.48282e-005 ]
3258 : [ 1.45912e-005 ]
3259 : [ 1.45736e-005 ]
3260 : [ 1.48985e-005 ]
3261 : [ 1.48688e-005 ]
3262 : [ 1.4878e-005  ]
3263 : [ 1.49301e-005 ]
3264 : [ 1.44004e-005 ]
3265 : [ 1.5111e-005  ]
3266 : [ 1.4896e-005  ]
3267 : [ 1.53644e-005 ]
3268 : [ 1.50883e-005 ]
3269 : [ 1.48236e-005 ]
3270 : [ 1.5214e-005  ]
3271 : [ 1.46414e-005 ]
3272 : [ 1.49218e-005 ]
3273 : [ 1.45328e-005 ]
3274 : [ 1.51249e-005 ]
3275 : [ 1.47127e-005 ]
3276 : [ 1.51748e-005 ]
3277 : [ 1.52858e-005 ]
3278 : [ 1.47766e-005 ]
3279 : [ 1.52844e-005 ]
3280 : [ 1.45311e-005 ]
3281 : [ 1.52913e-005 ]
3282 : [ 1.44639e-005 ]
3283 : [ 1.48227e-005 ]
3284 : [ 1.4693e-005  ]
3285 : [ 1.42048e-005 ]
3286 : [ 1.47375e-005 ]
3287 : [ 1.4986e-005  ]
3288 : [ 1.46645e-005 ]
3289 : [ 1.52043e-005 ]
3290 : [ 1.53772e-005 ]
3291 : [ 1.51997e-005 ]
3292 : [ 1.55519e-005 ]
3293 : [ 1.44726e-005 ]
3294 : [ 1.45994e-005 ]
3295 : [ 1.48855e-005 ]
3296 : [ 1.50748e-005 ]
3297 : [ 1.49656e-005 ]
3298 : [ 1.48153e-005 ]
3299 : [ 1.48901e-005 ]
3300 : [ 1.40923e-005 ]
3301 : [ 1.41711e-005 ]
3302 : [ 1.50836e-005 ]
3303 : [ 1.52228e-005 ]
3304 : [ 1.50776e-005 ]
3305 : [ 1.49452e-005 ]
3306 : [ 1.53332e-005 ]
3307 : [ 1.42103e-005 ]
3308 : [ 1.53338e-005 ]
3309 : [ 1.5036e-005  ]
3310 : [ 1.44857e-005 ]
3311 : [ 1.49166e-005 ]
3312 : [ 1.47775e-005 ]
3313 : [ 1.52515e-005 ]
3314 : [ 1.49604e-005 ]
3315 : [ 1.5362e-005  ]
3316 : [ 1.51731e-005 ]
3317 : [ 1.46626e-005 ]
3318 : [ 1.48144e-005 ]
3319 : [ 1.51119e-005 ]
3320 : [ 1.46864e-005 ]
3321 : [ 1.46679e-005 ]
3322 : [ 1.52225e-005 ]
3323 : [ 1.53784e-005 ]
3324 : [ 1.45785e-005 ]
3325 : [ 1.54424e-005 ]
3326 : [ 1.45691e-005 ]
3327 : [ 1.46439e-005 ]
3328 : [ 1.46655e-005 ]
3329 : [ 1.49529e-005 ]
3330 : [ 1.46227e-005 ]
3331 : [ 1.47832e-005 ]
3332 : [ 1.45919e-005 ]
3333 : [ 1.5601e-005  ]
3334 : [ 1.4953e-005  ]
3335 : [ 1.44561e-005 ]
3336 : [ 1.50533e-005 ]
3337 : [ 1.55124e-005 ]
3338 : [ 1.48692e-005 ]
3339 : [ 1.43307e-005 ]
3340 : [ 1.50599e-005 ]
3341 : [ 1.45273e-005 ]
3342 : [ 1.49494e-005 ]
3343 : [ 1.51137e-005 ]
3344 : [ 1.45012e-005 ]
3345 : [ 1.47226e-005 ]
3346 : [ 1.48051e-005 ]
3347 : [ 1.4899e-005  ]
3348 : [ 1.47876e-005 ]
3349 : [ 1.45362e-005 ]
3350 : [ 1.45725e-005 ]
3351 : [ 1.5126e-005  ]
3352 : [ 1.50933e-005 ]
3353 : [ 1.50115e-005 ]
3354 : [ 1.45657e-005 ]
3355 : [ 1.48173e-005 ]
3356 : [ 1.48708e-005 ]
3357 : [ 1.4678e-005  ]
3358 : [ 1.4204e-005  ]
3359 : [ 1.4558e-005  ]
3360 : [ 1.49241e-005 ]
3361 : [ 1.48842e-005 ]
3362 : [ 1.48938e-005 ]
3363 : [ 1.46098e-005 ]
3364 : [ 1.45966e-005 ]
3365 : [ 1.49558e-005 ]
3366 : [ 1.42393e-005 ]
3367 : [ 1.51989e-005 ]
3368 : [ 1.43664e-005 ]
3369 : [ 1.49423e-005 ]
3370 : [ 1.47412e-005 ]
3371 : [ 1.53025e-005 ]
3372 : [ 1.52175e-005 ]
3373 : [ 1.47636e-005 ]
3374 : [ 1.44233e-005 ]
3375 : [ 1.4625e-005  ]
3376 : [ 1.47108e-005 ]
3377 : [ 1.47802e-005 ]
3378 : [ 1.48026e-005 ]
3379 : [ 1.46979e-005 ]
3380 : [ 1.49619e-005 ]
3381 : [ 1.50523e-005 ]
3382 : [ 1.52794e-005 ]
3383 : [ 1.52892e-005 ]
3384 : [ 1.57725e-005 ]
3385 : [ 1.47852e-005 ]
3386 : [ 1.52743e-005 ]
3387 : [ 1.46215e-005 ]
3388 : [ 1.53351e-005 ]
3389 : [ 1.4758e-005  ]
3390 : [ 1.45708e-005 ]
3391 : [ 1.46541e-005 ]
3392 : [ 1.53506e-005 ]
3393 : [ 1.51756e-005 ]
3394 : [ 1.47655e-005 ]
3395 : [ 1.40683e-005 ]
3396 : [ 1.48266e-005 ]
3397 : [ 1.5078e-005  ]
3398 : [ 1.45028e-005 ]
3399 : [ 1.50465e-005 ]
3400 : [ 1.4717e-005  ]
3401 : [ 1.51872e-005 ]
3402 : [ 1.4363e-005  ]
3403 : [ 1.50619e-005 ]
3404 : [ 1.50139e-005 ]
3405 : [ 1.53574e-005 ]
3406 : [ 1.52114e-005 ]
3407 : [ 1.55795e-005 ]
3408 : [ 1.40046e-005 ]
3409 : [ 1.55533e-005 ]
3410 : [ 1.52546e-005 ]
3411 : [ 1.4955e-005  ]
3412 : [ 1.44937e-005 ]
3413 : [ 1.51126e-005 ]
3414 : [ 1.48426e-005 ]
3415 : [ 1.51609e-005 ]
3416 : [ 1.47473e-005 ]
3417 : [ 1.47658e-005 ]
3418 : [ 1.52221e-005 ]
3419 : [ 1.53198e-005 ]
3420 : [ 1.44378e-005 ]
3421 : [ 1.42992e-005 ]
3422 : [ 1.49152e-005 ]
3423 : [ 1.52087e-005 ]
3424 : [ 1.52929e-005 ]
3425 : [ 1.5579e-005  ]
3426 : [ 1.54544e-005 ]
3427 : [ 1.48089e-005 ]
3428 : [ 1.48294e-005 ]
3429 : [ 1.4859e-005  ]
3430 : [ 1.47807e-005 ]
3431 : [ 1.50125e-005 ]
3432 : [ 1.52922e-005 ]
3433 : [ 1.45793e-005 ]
3434 : [ 1.43609e-005 ]
3435 : [ 1.49914e-005 ]
3436 : [ 1.50626e-005 ]
3437 : [ 1.48088e-005 ]
3438 : [ 1.55578e-005 ]
3439 : [ 1.49396e-005 ]
3440 : [ 1.51711e-005 ]
3441 : [ 1.52298e-005 ]
3442 : [ 1.52992e-005 ]
3443 : [ 1.51684e-005 ]
3444 : [ 1.49352e-005 ]
3445 : [ 1.51413e-005 ]
3446 : [ 1.47773e-005 ]
3447 : [ 1.51044e-005 ]
3448 : [ 1.54837e-005 ]
3449 : [ 1.47391e-005 ]
3450 : [ 1.49008e-005 ]
3451 : [ 1.51376e-005 ]
3452 : [ 1.48718e-005 ]
3453 : [ 1.49014e-005 ]
3454 : [ 1.49588e-005 ]
3455 : [ 1.50417e-005 ]
3456 : [ 1.51445e-005 ]
3457 : [ 1.42505e-005 ]
3458 : [ 1.4185e-005  ]
3459 : [ 1.43059e-005 ]
3460 : [ 1.52433e-005 ]
3461 : [ 1.50472e-005 ]
3462 : [ 1.47376e-005 ]
3463 : [ 1.49698e-005 ]
3464 : [ 1.5142e-005  ]
3465 : [ 1.5032e-005  ]
3466 : [ 1.49516e-005 ]
3467 : [ 1.47124e-005 ]
3468 : [ 1.44645e-005 ]
3469 : [ 1.52067e-005 ]
3470 : [ 1.4738e-005  ]
3471 : [ 1.51765e-005 ]
3472 : [ 1.43878e-005 ]
3473 : [ 1.47373e-005 ]
3474 : [ 1.50316e-005 ]
3475 : [ 1.46424e-005 ]
3476 : [ 1.49482e-005 ]
3477 : [ 1.47313e-005 ]
3478 : [ 1.5046e-005  ]
3479 : [ 1.48028e-005 ]
3480 : [ 1.56447e-005 ]
3481 : [ 1.54539e-005 ]
3482 : [ 1.5507e-005  ]
3483 : [ 1.52487e-005 ]
3484 : [ 1.48437e-005 ]
3485 : [ 1.46871e-005 ]
3486 : [ 1.53844e-005 ]
3487 : [ 1.52653e-005 ]
3488 : [ 1.51427e-005 ]
3489 : [ 1.49636e-005 ]
3490 : [ 1.50401e-005 ]
3491 : [ 1.54291e-005 ]
3492 : [ 1.48316e-005 ]
3493 : [ 1.54677e-005 ]
3494 : [ 1.52367e-005 ]
3495 : [ 1.57599e-005 ]
3496 : [ 1.4742e-005  ]
3497 : [ 1.51741e-005 ]
3498 : [ 1.50634e-005 ]
3499 : [ 1.48683e-005 ]
3500 : [ 1.48741e-005 ]
3501 : [ 1.49935e-005 ]
3502 : [ 1.45697e-005 ]
3503 : [ 1.44443e-005 ]
3504 : [ 1.49135e-005 ]
3505 : [ 1.4827e-005  ]
3506 : [ 1.51792e-005 ]
3507 : [ 1.46405e-005 ]
3508 : [ 1.49837e-005 ]
3509 : [ 1.47378e-005 ]
3510 : [ 1.49559e-005 ]
3511 : [ 1.56016e-005 ]
3512 : [ 1.41581e-005 ]
3513 : [ 1.4682e-005  ]
3514 : [ 1.47346e-005 ]
3515 : [ 1.48612e-005 ]
3516 : [ 1.51303e-005 ]
3517 : [ 1.46758e-005 ]
3518 : [ 1.49848e-005 ]
3519 : [ 1.51541e-005 ]
3520 : [ 1.43293e-005 ]
3521 : [ 1.50195e-005 ]
3522 : [ 1.51263e-005 ]
3523 : [ 1.461e-005   ]
3524 : [ 1.50884e-005 ]
3525 : [ 1.50647e-005 ]
3526 : [ 1.54891e-005 ]
3527 : [ 1.52688e-005 ]
3528 : [ 1.4502e-005  ]
3529 : [ 1.51713e-005 ]
3530 : [ 1.53635e-005 ]
3531 : [ 1.46149e-005 ]
3532 : [ 1.43365e-005 ]
3533 : [ 1.51947e-005 ]
3534 : [ 1.52811e-005 ]
3535 : [ 1.48698e-005 ]
3536 : [ 1.52854e-005 ]
3537 : [ 1.53622e-005 ]
3538 : [ 1.49506e-005 ]
3539 : [ 1.54481e-005 ]
3540 : [ 1.56224e-005 ]
3541 : [ 1.55973e-005 ]
3542 : [ 1.47918e-005 ]
3543 : [ 1.5134e-005  ]
3544 : [ 1.4652e-005  ]
3545 : [ 1.52306e-005 ]
3546 : [ 1.49206e-005 ]
3547 : [ 1.49946e-005 ]
3548 : [ 1.4655e-005  ]
3549 : [ 1.5014e-005  ]
3550 : [ 1.46933e-005 ]
3551 : [ 1.47988e-005 ]
3552 : [ 1.52997e-005 ]
3553 : [ 1.47609e-005 ]
3554 : [ 1.46497e-005 ]
3555 : [ 1.47833e-005 ]
3556 : [ 1.50153e-005 ]
3557 : [ 1.50162e-005 ]
3558 : [ 1.49143e-005 ]
3559 : [ 1.48185e-005 ]
3560 : [ 1.47069e-005 ]
3561 : [ 1.50856e-005 ]
3562 : [ 1.46075e-005 ]
3563 : [ 1.51012e-005 ]
3564 : [ 1.47902e-005 ]
3565 : [ 1.50972e-005 ]
3566 : [ 1.49219e-005 ]
3567 : [ 1.44102e-005 ]
3568 : [ 1.55305e-005 ]
3569 : [ 1.52131e-005 ]
3570 : [ 1.48353e-005 ]
3571 : [ 1.47767e-005 ]
3572 : [ 1.53544e-005 ]
3573 : [ 1.4989e-005  ]
3574 : [ 1.50951e-005 ]
3575 : [ 1.48245e-005 ]
3576 : [ 1.49175e-005 ]
3577 : [ 1.50744e-005 ]
3578 : [ 1.54313e-005 ]
3579 : [ 1.47286e-005 ]
3580 : [ 1.46809e-005 ]
3581 : [ 1.45855e-005 ]
3582 : [ 1.53097e-005 ]
3583 : [ 1.52694e-005 ]
3584 : [ 1.51509e-005 ]
3585 : [ 1.51523e-005 ]
3586 : [ 1.49204e-005 ]
3587 : [ 1.50826e-005 ]
3588 : [ 1.54596e-005 ]
3589 : [ 1.53494e-005 ]
3590 : [ 1.45785e-005 ]
3591 : [ 1.50341e-005 ]
3592 : [ 1.52648e-005 ]
3593 : [ 1.48258e-005 ]
3594 : [ 1.47283e-005 ]
3595 : [ 1.48922e-005 ]
3596 : [ 1.48273e-005 ]
3597 : [ 1.46284e-005 ]
3598 : [ 1.4612e-005  ]
3599 : [ 1.44034e-005 ]
3600 : [ 1.46694e-005 ]
3601 : [ 1.49242e-005 ]
3602 : [ 1.50898e-005 ]
3603 : [ 1.50252e-005 ]
3604 : [ 1.49432e-005 ]
3605 : [ 1.51855e-005 ]
3606 : [ 1.4709e-005  ]
3607 : [ 1.43888e-005 ]
3608 : [ 1.48056e-005 ]
3609 : [ 1.51762e-005 ]
3610 : [ 1.53051e-005 ]
3611 : [ 1.50649e-005 ]
3612 : [ 1.46692e-005 ]
3613 : [ 1.49287e-005 ]
3614 : [ 1.4916e-005  ]
3615 : [ 1.41247e-005 ]
3616 : [ 1.47836e-005 ]
3617 : [ 1.46954e-005 ]
3618 : [ 1.52575e-005 ]
3619 : [ 1.51249e-005 ]
3620 : [ 1.47944e-005 ]
3621 : [ 1.4769e-005  ]
3622 : [ 1.52221e-005 ]
3623 : [ 1.49839e-005 ]
3624 : [ 1.46219e-005 ]
3625 : [ 1.45498e-005 ]
3626 : [ 1.49939e-005 ]
3627 : [ 1.42514e-005 ]
3628 : [ 1.46893e-005 ]
3629 : [ 1.54999e-005 ]
3630 : [ 1.50438e-005 ]
3631 : [ 1.46648e-005 ]
3632 : [ 1.54589e-005 ]
3633 : [ 1.4732e-005  ]
3634 : [ 1.55203e-005 ]
3635 : [ 1.43651e-005 ]
3636 : [ 1.52196e-005 ]
3637 : [ 1.50164e-005 ]
3638 : [ 1.44155e-005 ]
3639 : [ 1.45573e-005 ]
3640 : [ 1.49406e-005 ]
3641 : [ 1.40406e-005 ]
3642 : [ 1.46623e-005 ]
3643 : [ 1.52606e-005 ]
3644 : [ 1.53141e-005 ]
3645 : [ 1.46845e-005 ]
3646 : [ 1.54405e-005 ]
3647 : [ 1.52888e-005 ]
3648 : [ 1.40961e-005 ]
3649 : [ 1.50066e-005 ]
3650 : [ 1.50809e-005 ]
3651 : [ 1.50669e-005 ]
3652 : [ 1.46076e-005 ]
3653 : [ 1.44902e-005 ]
3654 : [ 1.57007e-005 ]
3655 : [ 1.52833e-005 ]
3656 : [ 1.44709e-005 ]
3657 : [ 1.48133e-005 ]
3658 : [ 1.49427e-005 ]
3659 : [ 1.47397e-005 ]
3660 : [ 1.53658e-005 ]
3661 : [ 1.49894e-005 ]
3662 : [ 1.49003e-005 ]
3663 : [ 1.50233e-005 ]
3664 : [ 1.50275e-005 ]
3665 : [ 1.42533e-005 ]
3666 : [ 1.44333e-005 ]
3667 : [ 1.47411e-005 ]
3668 : [ 1.44873e-005 ]
3669 : [ 1.41866e-005 ]
3670 : [ 1.44534e-005 ]
3671 : [ 1.48474e-005 ]
3672 : [ 1.52347e-005 ]
3673 : [ 1.47604e-005 ]
3674 : [ 1.45575e-005 ]
3675 : [ 1.49796e-005 ]
3676 : [ 1.46217e-005 ]
3677 : [ 1.50623e-005 ]
3678 : [ 1.4441e-005  ]
3679 : [ 1.49604e-005 ]
3680 : [ 1.47253e-005 ]
3681 : [ 1.5318e-005  ]
3682 : [ 1.46657e-005 ]
3683 : [ 1.50814e-005 ]
3684 : [ 1.52872e-005 ]
3685 : [ 1.52411e-005 ]
3686 : [ 1.47874e-005 ]
3687 : [ 1.50993e-005 ]
3688 : [ 1.50855e-005 ]
3689 : [ 1.44095e-005 ]
3690 : [ 1.43941e-005 ]
3691 : [ 1.44243e-005 ]
3692 : [ 1.50522e-005 ]
3693 : [ 1.44745e-005 ]
3694 : [ 1.49257e-005 ]
3695 : [ 1.47003e-005 ]
3696 : [ 1.55956e-005 ]
3697 : [ 1.47182e-005 ]
3698 : [ 1.52087e-005 ]
3699 : [ 1.47133e-005 ]
3700 : [ 1.39973e-005 ]
3701 : [ 1.46044e-005 ]
3702 : [ 1.46613e-005 ]
3703 : [ 1.50606e-005 ]
3704 : [ 1.4689e-005  ]
3705 : [ 1.44223e-005 ]
3706 : [ 1.47953e-005 ]
3707 : [ 1.4854e-005  ]
3708 : [ 1.50142e-005 ]
3709 : [ 1.49771e-005 ]
3710 : [ 1.48308e-005 ]
3711 : [ 1.47177e-005 ]
3712 : [ 1.53541e-005 ]
3713 : [ 1.52269e-005 ]
3714 : [ 1.47492e-005 ]
3715 : [ 1.4621e-005  ]
3716 : [ 1.52457e-005 ]
3717 : [ 1.49481e-005 ]
3718 : [ 1.4774e-005  ]
3719 : [ 1.47423e-005 ]
3720 : [ 1.49416e-005 ]
3721 : [ 1.45651e-005 ]
3722 : [ 1.46902e-005 ]
3723 : [ 1.52986e-005 ]
3724 : [ 1.50344e-005 ]
3725 : [ 1.44474e-005 ]
3726 : [ 1.48524e-005 ]
3727 : [ 1.46296e-005 ]
3728 : [ 1.419e-005   ]
3729 : [ 1.5222e-005  ]
3730 : [ 1.42394e-005 ]
3731 : [ 1.49703e-005 ]
3732 : [ 1.44664e-005 ]
3733 : [ 1.52295e-005 ]
3734 : [ 1.48876e-005 ]
3735 : [ 1.53186e-005 ]
3736 : [ 1.5328e-005  ]
3737 : [ 1.48207e-005 ]
3738 : [ 1.45622e-005 ]
3739 : [ 1.45057e-005 ]
3740 : [ 1.53648e-005 ]
3741 : [ 1.50082e-005 ]
3742 : [ 1.50076e-005 ]
3743 : [ 1.46581e-005 ]
3744 : [ 1.49022e-005 ]
3745 : [ 1.46863e-005 ]
3746 : [ 1.51537e-005 ]
3747 : [ 1.53157e-005 ]
3748 : [ 1.51825e-005 ]
3749 : [ 1.49539e-005 ]
3750 : [ 1.47849e-005 ]
3751 : [ 1.52593e-005 ]
3752 : [ 1.46757e-005 ]
3753 : [ 1.52475e-005 ]
3754 : [ 1.57758e-005 ]
3755 : [ 1.45653e-005 ]
3756 : [ 1.42318e-005 ]
3757 : [ 1.52436e-005 ]
3758 : [ 1.52508e-005 ]
3759 : [ 1.52263e-005 ]
3760 : [ 1.52409e-005 ]
3761 : [ 1.47719e-005 ]
3762 : [ 1.51056e-005 ]
3763 : [ 1.45536e-005 ]
3764 : [ 1.45533e-005 ]
3765 : [ 1.47462e-005 ]
3766 : [ 1.4952e-005  ]
3767 : [ 1.45521e-005 ]
3768 : [ 1.41724e-005 ]
3769 : [ 1.4789e-005  ]
3770 : [ 1.57382e-005 ]
3771 : [ 1.51653e-005 ]
3772 : [ 1.49458e-005 ]
3773 : [ 1.47495e-005 ]
3774 : [ 1.46551e-005 ]
3775 : [ 1.43562e-005 ]
3776 : [ 1.51535e-005 ]
3777 : [ 1.50895e-005 ]
3778 : [ 1.49508e-005 ]
3779 : [ 1.4547e-005  ]
3780 : [ 1.50414e-005 ]
3781 : [ 1.48574e-005 ]
3782 : [ 1.53336e-005 ]
3783 : [ 1.47794e-005 ]
3784 : [ 1.49487e-005 ]
3785 : [ 1.45936e-005 ]
3786 : [ 1.50028e-005 ]
3787 : [ 1.48747e-005 ]
3788 : [ 1.47124e-005 ]
3789 : [ 1.55462e-005 ]
3790 : [ 1.43007e-005 ]
3791 : [ 1.49566e-005 ]
3792 : [ 1.48633e-005 ]
3793 : [ 1.46578e-005 ]
3794 : [ 1.44723e-005 ]
3795 : [ 1.51676e-005 ]
3796 : [ 1.53214e-005 ]
3797 : [ 1.45494e-005 ]
3798 : [ 1.47638e-005 ]
3799 : [ 1.47266e-005 ]
3800 : [ 1.50429e-005 ]
3801 : [ 1.43673e-005 ]
3802 : [ 1.48421e-005 ]
3803 : [ 1.46632e-005 ]
3804 : [ 1.49804e-005 ]
3805 : [ 1.45203e-005 ]
3806 : [ 1.45361e-005 ]
3807 : [ 1.53391e-005 ]
3808 : [ 1.45852e-005 ]
3809 : [ 1.48859e-005 ]
3810 : [ 1.53291e-005 ]
3811 : [ 1.48869e-005 ]
3812 : [ 1.49184e-005 ]
3813 : [ 1.48209e-005 ]
3814 : [ 1.47814e-005 ]
3815 : [ 1.4487e-005  ]
3816 : [ 1.47046e-005 ]
3817 : [ 1.48034e-005 ]
3818 : [ 1.51164e-005 ]
3819 : [ 1.45358e-005 ]
3820 : [ 1.45212e-005 ]
3821 : [ 1.41355e-005 ]
3822 : [ 1.52674e-005 ]
3823 : [ 1.50467e-005 ]
3824 : [ 1.44251e-005 ]
3825 : [ 1.51743e-005 ]
3826 : [ 1.55369e-005 ]
3827 : [ 1.51411e-005 ]
3828 : [ 1.5419e-005  ]
3829 : [ 1.45797e-005 ]
3830 : [ 1.48861e-005 ]
3831 : [ 1.49273e-005 ]
3832 : [ 1.48267e-005 ]
3833 : [ 1.44273e-005 ]
3834 : [ 1.49769e-005 ]
3835 : [ 1.47553e-005 ]
3836 : [ 1.40169e-005 ]
3837 : [ 1.50919e-005 ]
3838 : [ 1.47263e-005 ]
3839 : [ 1.47667e-005 ]
3840 : [ 1.44122e-005 ]
3841 : [ 1.50943e-005 ]
3842 : [ 1.55829e-005 ]
3843 : [ 1.48491e-005 ]
3844 : [ 1.47062e-005 ]
3845 : [ 1.45602e-005 ]
3846 : [ 1.48455e-005 ]
3847 : [ 1.57772e-005 ]
3848 : [ 1.47331e-005 ]
3849 : [ 1.49524e-005 ]
3850 : [ 1.55025e-005 ]
3851 : [ 1.47969e-005 ]
3852 : [ 1.4432e-005  ]
3853 : [ 1.45432e-005 ]
3854 : [ 1.45242e-005 ]
3855 : [ 1.49503e-005 ]
3856 : [ 1.48991e-005 ]
3857 : [ 1.46285e-005 ]
3858 : [ 1.4647e-005  ]
3859 : [ 1.48053e-005 ]
3860 : [ 1.45285e-005 ]
3861 : [ 1.491e-005   ]
3862 : [ 1.4623e-005  ]
3863 : [ 1.5224e-005  ]
3864 : [ 1.50838e-005 ]
3865 : [ 1.45144e-005 ]
3866 : [ 1.44818e-005 ]
3867 : [ 1.5054e-005  ]
3868 : [ 1.45597e-005 ]
3869 : [ 1.44946e-005 ]
3870 : [ 1.44403e-005 ]
3871 : [ 1.47451e-005 ]
3872 : [ 1.42419e-005 ]
3873 : [ 1.54155e-005 ]
3874 : [ 1.52037e-005 ]
3875 : [ 1.55931e-005 ]
3876 : [ 1.4724e-005  ]
3877 : [ 1.53058e-005 ]
3878 : [ 1.43651e-005 ]
3879 : [ 1.43568e-005 ]
3880 : [ 1.47823e-005 ]
3881 : [ 1.46226e-005 ]
3882 : [ 1.44092e-005 ]
3883 : [ 1.49982e-005 ]
3884 : [ 1.54474e-005 ]
3885 : [ 1.4268e-005  ]
3886 : [ 1.53288e-005 ]
3887 : [ 1.57958e-005 ]
3888 : [ 1.51505e-005 ]
3889 : [ 1.54386e-005 ]
3890 : [ 1.47915e-005 ]
3891 : [ 1.49371e-005 ]
3892 : [ 1.46208e-005 ]
3893 : [ 1.48261e-005 ]
3894 : [ 1.51025e-005 ]
3895 : [ 1.51679e-005 ]
3896 : [ 1.48147e-005 ]
3897 : [ 1.43142e-005 ]
3898 : [ 1.4841e-005  ]
3899 : [ 1.47005e-005 ]
3900 : [ 1.46076e-005 ]
3901 : [ 1.467e-005   ]
3902 : [ 1.46453e-005 ]
3903 : [ 1.46555e-005 ]
3904 : [ 1.51612e-005 ]
3905 : [ 1.55169e-005 ]
3906 : [ 1.49618e-005 ]
3907 : [ 1.55144e-005 ]
3908 : [ 1.52163e-005 ]
3909 : [ 1.46618e-005 ]
3910 : [ 1.41864e-005 ]
3911 : [ 1.46047e-005 ]
3912 : [ 1.48962e-005 ]
3913 : [ 1.4815e-005  ]
3914 : [ 1.4706e-005  ]
3915 : [ 1.47567e-005 ]
3916 : [ 1.50125e-005 ]
3917 : [ 1.52187e-005 ]
3918 : [ 1.49908e-005 ]
3919 : [ 1.46994e-005 ]
3920 : [ 1.52617e-005 ]
3921 : [ 1.43081e-005 ]
3922 : [ 1.49245e-005 ]
3923 : [ 1.41153e-005 ]
3924 : [ 1.50134e-005 ]
3925 : [ 1.54841e-005 ]
3926 : [ 1.52716e-005 ]
3927 : [ 1.57535e-005 ]
3928 : [ 1.43925e-005 ]
3929 : [ 1.52223e-005 ]
3930 : [ 1.49424e-005 ]
3931 : [ 1.53349e-005 ]
3932 : [ 1.48699e-005 ]
3933 : [ 1.48341e-005 ]
3934 : [ 1.49835e-005 ]
3935 : [ 1.4408e-005  ]
3936 : [ 1.4885e-005  ]
3937 : [ 1.51179e-005 ]
3938 : [ 1.43588e-005 ]
3939 : [ 1.56394e-005 ]
3940 : [ 1.52987e-005 ]
3941 : [ 1.44351e-005 ]
3942 : [ 1.48323e-005 ]
3943 : [ 1.39234e-005 ]
3944 : [ 1.44868e-005 ]
3945 : [ 1.46317e-005 ]
3946 : [ 1.44465e-005 ]
3947 : [ 1.45907e-005 ]
3948 : [ 1.4707e-005  ]
3949 : [ 1.51395e-005 ]
3950 : [ 1.54441e-005 ]
3951 : [ 1.46646e-005 ]
3952 : [ 1.52529e-005 ]
3953 : [ 1.46855e-005 ]
3954 : [ 1.4806e-005  ]
3955 : [ 1.48194e-005 ]
3956 : [ 1.46219e-005 ]
3957 : [ 1.47619e-005 ]
3958 : [ 1.44771e-005 ]
3959 : [ 1.51727e-005 ]
3960 : [ 1.46955e-005 ]
3961 : [ 1.48055e-005 ]
3962 : [ 1.47025e-005 ]
3963 : [ 1.47833e-005 ]
3964 : [ 1.51627e-005 ]
3965 : [ 1.52215e-005 ]
3966 : [ 1.4257e-005  ]
3967 : [ 1.49328e-005 ]
3968 : [ 1.47585e-005 ]
3969 : [ 1.44914e-005 ]
3970 : [ 1.52946e-005 ]
3971 : [ 1.51311e-005 ]
3972 : [ 1.52608e-005 ]
3973 : [ 1.42597e-005 ]
3974 : [ 1.46751e-005 ]
3975 : [ 1.47979e-005 ]
3976 : [ 1.50804e-005 ]
3977 : [ 1.503e-005   ]
3978 : [ 1.47556e-005 ]
3979 : [ 1.51496e-005 ]
3980 : [ 1.49223e-005 ]
3981 : [ 1.4631e-005  ]
3982 : [ 1.46326e-005 ]
3983 : [ 1.52658e-005 ]
3984 : [ 1.46634e-005 ]
3985 : [ 1.47566e-005 ]
3986 : [ 1.4445e-005  ]
3987 : [ 1.45953e-005 ]
3988 : [ 1.45783e-005 ]
3989 : [ 1.42259e-005 ]
3990 : [ 1.5043e-005  ]
3991 : [ 1.47746e-005 ]
3992 : [ 1.43291e-005 ]
3993 : [ 1.51545e-005 ]
3994 : [ 1.50102e-005 ]
3995 : [ 1.51057e-005 ]
3996 : [ 1.52859e-005 ]
3997 : [ 1.53447e-005 ]
3998 : [ 1.55593e-005 ]
3999 : [ 1.48368e-005 ]
4000 : [ 1.41268e-005 ]
4001 : [ 1.51526e-005 ]
4002 : [ 1.52089e-005 ]
4003 : [ 1.44225e-005 ]
4004 : [ 1.46744e-005 ]
4005 : [ 1.47511e-005 ]
4006 : [ 1.4452e-005  ]
4007 : [ 1.42703e-005 ]
4008 : [ 1.53058e-005 ]
4009 : [ 1.43657e-005 ]
4010 : [ 1.44656e-005 ]
4011 : [ 1.45605e-005 ]
4012 : [ 1.41477e-005 ]
4013 : [ 1.52403e-005 ]
4014 : [ 1.46129e-005 ]
4015 : [ 1.50354e-005 ]
4016 : [ 1.57706e-005 ]
4017 : [ 1.39123e-005 ]
4018 : [ 1.43659e-005 ]
4019 : [ 1.48667e-005 ]
4020 : [ 1.53002e-005 ]
4021 : [ 1.50557e-005 ]
4022 : [ 1.51292e-005 ]
4023 : [ 1.53649e-005 ]
4024 : [ 1.48628e-005 ]
4025 : [ 1.46262e-005 ]
4026 : [ 1.49947e-005 ]
4027 : [ 1.53805e-005 ]
4028 : [ 1.48643e-005 ]
4029 : [ 1.5118e-005  ]
4030 : [ 1.47858e-005 ]
4031 : [ 1.49157e-005 ]
4032 : [ 1.4754e-005  ]
4033 : [ 1.45273e-005 ]
4034 : [ 1.49476e-005 ]
4035 : [ 1.50486e-005 ]
4036 : [ 1.45369e-005 ]
4037 : [ 1.47891e-005 ]
4038 : [ 1.44872e-005 ]
4039 : [ 1.50017e-005 ]
4040 : [ 1.47735e-005 ]
4041 : [ 1.50626e-005 ]
4042 : [ 1.49225e-005 ]
4043 : [ 1.43136e-005 ]
4044 : [ 1.53684e-005 ]
4045 : [ 1.51846e-005 ]
4046 : [ 1.44967e-005 ]
4047 : [ 1.46944e-005 ]
4048 : [ 1.5134e-005  ]
4049 : [ 1.43049e-005 ]
4050 : [ 1.46631e-005 ]
4051 : [ 1.52967e-005 ]
4052 : [ 1.51457e-005 ]
4053 : [ 1.44612e-005 ]
4054 : [ 1.50385e-005 ]
4055 : [ 1.46564e-005 ]
4056 : [ 1.522e-005   ]
4057 : [ 1.49367e-005 ]
4058 : [ 1.4753e-005  ]
4059 : [ 1.47704e-005 ]
4060 : [ 1.47771e-005 ]
4061 : [ 1.49584e-005 ]
4062 : [ 1.46833e-005 ]
4063 : [ 1.51197e-005 ]
4064 : [ 1.49156e-005 ]
4065 : [ 1.51214e-005 ]
4066 : [ 1.48368e-005 ]
4067 : [ 1.46741e-005 ]
4068 : [ 1.46784e-005 ]
4069 : [ 1.47301e-005 ]
4070 : [ 1.50021e-005 ]
4071 : [ 1.45815e-005 ]
4072 : [ 1.50508e-005 ]
4073 : [ 1.44406e-005 ]
4074 : [ 1.47549e-005 ]
4075 : [ 1.5411e-005  ]
4076 : [ 1.49225e-005 ]
4077 : [ 1.46771e-005 ]
4078 : [ 1.48973e-005 ]
4079 : [ 1.47518e-005 ]
4080 : [ 1.49276e-005 ]
4081 : [ 1.46789e-005 ]
4082 : [ 1.51407e-005 ]
4083 : [ 1.50773e-005 ]
4084 : [ 1.4377e-005  ]
4085 : [ 1.4681e-005  ]
4086 : [ 1.46459e-005 ]
4087 : [ 1.47102e-005 ]
4088 : [ 1.48804e-005 ]
4089 : [ 1.4984e-005  ]
4090 : [ 1.45382e-005 ]
4091 : [ 1.54057e-005 ]
4092 : [ 1.55119e-005 ]
4093 : [ 1.43374e-005 ]
4094 : [ 1.51243e-005 ]
4095 : [ 1.49307e-005 ]
4096 : [ 1.4749e-005  ]
4097 : [ 1.46702e-005 ]
4098 : [ 1.48141e-005 ]
4099 : [ 1.55641e-005 ]
4100 : [ 1.48113e-005 ]
4101 : [ 1.48612e-005 ]
4102 : [ 1.52276e-005 ]
4103 : [ 1.41527e-005 ]
4104 : [ 1.58419e-005 ]
4105 : [ 1.51485e-005 ]
4106 : [ 1.47834e-005 ]
4107 : [ 1.55648e-005 ]
4108 : [ 1.4864e-005  ]
4109 : [ 1.55672e-005 ]
4110 : [ 1.47483e-005 ]
4111 : [ 1.44971e-005 ]
4112 : [ 1.44816e-005 ]
4113 : [ 1.48953e-005 ]
4114 : [ 1.53266e-005 ]
4115 : [ 1.45953e-005 ]
4116 : [ 1.50431e-005 ]
4117 : [ 1.47085e-005 ]
4118 : [ 1.47863e-005 ]
4119 : [ 1.44887e-005 ]
4120 : [ 1.49746e-005 ]
4121 : [ 1.48362e-005 ]
4122 : [ 1.51092e-005 ]
4123 : [ 1.48124e-005 ]
4124 : [ 1.42386e-005 ]
4125 : [ 1.47994e-005 ]
4126 : [ 1.44723e-005 ]
4127 : [ 1.51485e-005 ]
4128 : [ 1.5363e-005  ]
4129 : [ 1.48706e-005 ]
4130 : [ 1.51518e-005 ]
4131 : [ 1.41991e-005 ]
4132 : [ 1.50251e-005 ]
4133 : [ 1.53026e-005 ]
4134 : [ 1.45275e-005 ]
4135 : [ 1.52336e-005 ]
4136 : [ 1.54062e-005 ]
4137 : [ 1.46578e-005 ]
4138 : [ 1.47399e-005 ]
4139 : [ 1.44733e-005 ]
4140 : [ 1.53539e-005 ]
4141 : [ 1.54461e-005 ]
4142 : [ 1.4992e-005  ]
4143 : [ 1.58536e-005 ]
4144 : [ 1.49794e-005 ]
4145 : [ 1.52256e-005 ]
4146 : [ 1.52535e-005 ]
4147 : [ 1.49705e-005 ]
4148 : [ 1.56834e-005 ]
4149 : [ 1.48367e-005 ]
4150 : [ 1.56337e-005 ]
4151 : [ 1.49232e-005 ]
4152 : [ 1.54364e-005 ]
4153 : [ 1.48388e-005 ]
4154 : [ 1.46868e-005 ]
4155 : [ 1.43645e-005 ]
4156 : [ 1.47762e-005 ]
4157 : [ 1.51477e-005 ]
4158 : [ 1.51148e-005 ]
4159 : [ 1.49839e-005 ]
4160 : [ 1.53025e-005 ]
4161 : [ 1.45861e-005 ]
4162 : [ 1.47972e-005 ]
4163 : [ 1.46106e-005 ]
4164 : [ 1.48646e-005 ]
4165 : [ 1.51908e-005 ]
4166 : [ 1.43743e-005 ]
4167 : [ 1.52995e-005 ]
4168 : [ 1.48405e-005 ]
4169 : [ 1.54574e-005 ]
4170 : [ 1.49311e-005 ]
4171 : [ 1.45771e-005 ]
4172 : [ 1.53325e-005 ]
4173 : [ 1.42799e-005 ]
4174 : [ 1.49685e-005 ]
4175 : [ 1.43788e-005 ]
4176 : [ 1.47692e-005 ]
4177 : [ 1.52051e-005 ]
4178 : [ 1.44871e-005 ]
4179 : [ 1.46381e-005 ]
4180 : [ 1.53838e-005 ]
4181 : [ 1.46849e-005 ]
4182 : [ 1.43669e-005 ]
4183 : [ 1.52672e-005 ]
4184 : [ 1.50571e-005 ]
4185 : [ 1.53694e-005 ]
4186 : [ 1.42575e-005 ]
4187 : [ 1.46779e-005 ]
4188 : [ 1.46837e-005 ]
4189 : [ 1.52444e-005 ]
4190 : [ 1.50718e-005 ]
4191 : [ 1.54582e-005 ]
4192 : [ 1.50562e-005 ]
4193 : [ 1.51062e-005 ]
4194 : [ 1.50657e-005 ]
4195 : [ 1.48543e-005 ]
4196 : [ 1.48958e-005 ]
4197 : [ 1.48572e-005 ]
4198 : [ 1.46458e-005 ]
4199 : [ 1.53439e-005 ]
4200 : [ 1.48157e-005 ]
4201 : [ 1.42135e-005 ]
4202 : [ 1.43082e-005 ]
4203 : [ 1.48995e-005 ]
4204 : [ 1.48541e-005 ]
4205 : [ 1.51303e-005 ]
4206 : [ 1.46687e-005 ]
4207 : [ 1.48694e-005 ]
4208 : [ 1.50924e-005 ]
4209 : [ 1.48445e-005 ]
4210 : [ 1.51955e-005 ]
4211 : [ 1.50934e-005 ]
4212 : [ 1.52881e-005 ]
4213 : [ 1.52577e-005 ]
4214 : [ 1.4216e-005  ]
4215 : [ 1.48606e-005 ]
4216 : [ 1.45718e-005 ]
4217 : [ 1.48253e-005 ]
4218 : [ 1.44866e-005 ]
4219 : [ 1.51156e-005 ]
4220 : [ 1.51585e-005 ]
4221 : [ 1.50764e-005 ]
4222 : [ 1.50881e-005 ]
4223 : [ 1.55067e-005 ]
4224 : [ 1.48453e-005 ]
4225 : [ 1.47262e-005 ]
4226 : [ 1.49501e-005 ]
4227 : [ 1.50085e-005 ]
4228 : [ 1.49974e-005 ]
4229 : [ 1.50361e-005 ]
4230 : [ 1.47437e-005 ]
4231 : [ 1.43516e-005 ]
4232 : [ 1.43482e-005 ]
4233 : [ 1.50768e-005 ]
4234 : [ 1.48982e-005 ]
4235 : [ 1.51802e-005 ]
4236 : [ 1.47587e-005 ]
4237 : [ 1.42894e-005 ]
4238 : [ 1.48813e-005 ]
4239 : [ 1.4889e-005  ]
4240 : [ 1.50746e-005 ]
4241 : [ 1.51054e-005 ]
4242 : [ 1.5286e-005  ]
4243 : [ 1.44901e-005 ]
4244 : [ 1.47379e-005 ]
4245 : [ 1.49118e-005 ]
4246 : [ 1.55133e-005 ]
4247 : [ 1.44332e-005 ]
4248 : [ 1.42293e-005 ]
4249 : [ 1.45494e-005 ]
4250 : [ 1.55251e-005 ]
4251 : [ 1.50465e-005 ]
4252 : [ 1.44391e-005 ]
4253 : [ 1.55008e-005 ]
4254 : [ 1.46665e-005 ]
4255 : [ 1.46272e-005 ]
4256 : [ 1.50958e-005 ]
4257 : [ 1.48855e-005 ]
4258 : [ 1.48107e-005 ]
4259 : [ 1.5406e-005  ]
4260 : [ 1.43303e-005 ]
4261 : [ 1.50283e-005 ]
4262 : [ 1.46848e-005 ]
4263 : [ 1.51175e-005 ]
4264 : [ 1.54735e-005 ]
4265 : [ 1.50715e-005 ]
4266 : [ 1.465e-005   ]
4267 : [ 1.50031e-005 ]
4268 : [ 1.45629e-005 ]
4269 : [ 1.4274e-005  ]
4270 : [ 1.49168e-005 ]
4271 : [ 1.49819e-005 ]
4272 : [ 1.53303e-005 ]
4273 : [ 1.48458e-005 ]
4274 : [ 1.51585e-005 ]
4275 : [ 1.49019e-005 ]
4276 : [ 1.54779e-005 ]
4277 : [ 1.45536e-005 ]
4278 : [ 1.50069e-005 ]
4279 : [ 1.41039e-005 ]
4280 : [ 1.474e-005   ]
4281 : [ 1.47429e-005 ]
4282 : [ 1.52294e-005 ]
4283 : [ 1.50967e-005 ]
4284 : [ 1.51248e-005 ]
4285 : [ 1.51336e-005 ]
4286 : [ 1.5014e-005  ]
4287 : [ 1.50554e-005 ]
4288 : [ 1.53769e-005 ]
4289 : [ 1.48735e-005 ]
4290 : [ 1.45886e-005 ]
4291 : [ 1.52487e-005 ]
4292 : [ 1.4407e-005  ]
4293 : [ 1.54238e-005 ]
4294 : [ 1.48083e-005 ]
4295 : [ 1.4547e-005  ]
4296 : [ 1.49295e-005 ]
4297 : [ 1.47668e-005 ]
4298 : [ 1.47627e-005 ]
4299 : [ 1.524e-005   ]
4300 : [ 1.47751e-005 ]
4301 : [ 1.50365e-005 ]
4302 : [ 1.53032e-005 ]
4303 : [ 1.50976e-005 ]
4304 : [ 1.46883e-005 ]
4305 : [ 1.45135e-005 ]
4306 : [ 1.45553e-005 ]
4307 : [ 1.44143e-005 ]
4308 : [ 1.46924e-005 ]
4309 : [ 1.51758e-005 ]
4310 : [ 1.48094e-005 ]
4311 : [ 1.45277e-005 ]
4312 : [ 1.51125e-005 ]
4313 : [ 1.51297e-005 ]
4314 : [ 1.53039e-005 ]
4315 : [ 1.51344e-005 ]
4316 : [ 1.48731e-005 ]
4317 : [ 1.53344e-005 ]
4318 : [ 1.50981e-005 ]
4319 : [ 1.52532e-005 ]
4320 : [ 1.48091e-005 ]
4321 : [ 1.49385e-005 ]
4322 : [ 1.51668e-005 ]
4323 : [ 1.51069e-005 ]
4324 : [ 1.45765e-005 ]
4325 : [ 1.4499e-005  ]
4326 : [ 1.49266e-005 ]
4327 : [ 1.49178e-005 ]
4328 : [ 1.50726e-005 ]
4329 : [ 1.52089e-005 ]
4330 : [ 1.43786e-005 ]
4331 : [ 1.52437e-005 ]
4332 : [ 1.45674e-005 ]
4333 : [ 1.47866e-005 ]
4334 : [ 1.45472e-005 ]
4335 : [ 1.46276e-005 ]
4336 : [ 1.41552e-005 ]
4337 : [ 1.46528e-005 ]
4338 : [ 1.45427e-005 ]
4339 : [ 1.48922e-005 ]
4340 : [ 1.49739e-005 ]
4341 : [ 1.48171e-005 ]
4342 : [ 1.52019e-005 ]
4343 : [ 1.48215e-005 ]
4344 : [ 1.50234e-005 ]
4345 : [ 1.47818e-005 ]
4346 : [ 1.49718e-005 ]
4347 : [ 1.48403e-005 ]
4348 : [ 1.53938e-005 ]
4349 : [ 1.49977e-005 ]
4350 : [ 1.55539e-005 ]
4351 : [ 1.45508e-005 ]
4352 : [ 1.51491e-005 ]
4353 : [ 1.53505e-005 ]
4354 : [ 1.49111e-005 ]
4355 : [ 1.52216e-005 ]
4356 : [ 1.53075e-005 ]
4357 : [ 1.57979e-005 ]
4358 : [ 1.4612e-005  ]
4359 : [ 1.47873e-005 ]
4360 : [ 1.52472e-005 ]
4361 : [ 1.45762e-005 ]
4362 : [ 1.46256e-005 ]
4363 : [ 1.47431e-005 ]
4364 : [ 1.48802e-005 ]
4365 : [ 1.50024e-005 ]
4366 : [ 1.51051e-005 ]
4367 : [ 1.47692e-005 ]
4368 : [ 1.49519e-005 ]
4369 : [ 1.4662e-005  ]
4370 : [ 1.44407e-005 ]
4371 : [ 1.47096e-005 ]
4372 : [ 1.47512e-005 ]
4373 : [ 1.48873e-005 ]
4374 : [ 1.41551e-005 ]
4375 : [ 1.52456e-005 ]
4376 : [ 1.4328e-005  ]
4377 : [ 1.50217e-005 ]
4378 : [ 1.45308e-005 ]
4379 : [ 1.46614e-005 ]
4380 : [ 1.44504e-005 ]
4381 : [ 1.49438e-005 ]
4382 : [ 1.50616e-005 ]
4383 : [ 1.5596e-005  ]
4384 : [ 1.4218e-005  ]
4385 : [ 1.53212e-005 ]
4386 : [ 1.49627e-005 ]
4387 : [ 1.46863e-005 ]
4388 : [ 1.48009e-005 ]
4389 : [ 1.49523e-005 ]
4390 : [ 1.44582e-005 ]
4391 : [ 1.47334e-005 ]
4392 : [ 1.48426e-005 ]
4393 : [ 1.53171e-005 ]
4394 : [ 1.50721e-005 ]
4395 : [ 1.48126e-005 ]
4396 : [ 1.46048e-005 ]
4397 : [ 1.54876e-005 ]
4398 : [ 1.54113e-005 ]
4399 : [ 1.44152e-005 ]
4400 : [ 1.47016e-005 ]
4401 : [ 1.52083e-005 ]
4402 : [ 1.51786e-005 ]
4403 : [ 1.44046e-005 ]
4404 : [ 1.52171e-005 ]
4405 : [ 1.53508e-005 ]
4406 : [ 1.47896e-005 ]
4407 : [ 1.50768e-005 ]
4408 : [ 1.55185e-005 ]
4409 : [ 1.44779e-005 ]
4410 : [ 1.47259e-005 ]
4411 : [ 1.51625e-005 ]
4412 : [ 1.50571e-005 ]
4413 : [ 1.47959e-005 ]
4414 : [ 1.42892e-005 ]
4415 : [ 1.50007e-005 ]
4416 : [ 1.48975e-005 ]
4417 : [ 1.46766e-005 ]
4418 : [ 1.5748e-005  ]
4419 : [ 1.55997e-005 ]
4420 : [ 1.51845e-005 ]
4421 : [ 1.50447e-005 ]
4422 : [ 1.50323e-005 ]
4423 : [ 1.57672e-005 ]
4424 : [ 1.53232e-005 ]
4425 : [ 1.48066e-005 ]
4426 : [ 1.43836e-005 ]
4427 : [ 1.48828e-005 ]
4428 : [ 1.53029e-005 ]
4429 : [ 1.45934e-005 ]
4430 : [ 1.43502e-005 ]
4431 : [ 1.48321e-005 ]
4432 : [ 1.5129e-005  ]
4433 : [ 1.52924e-005 ]
4434 : [ 1.51451e-005 ]
4435 : [ 1.50601e-005 ]
4436 : [ 1.46359e-005 ]
4437 : [ 1.54686e-005 ]
4438 : [ 1.48926e-005 ]
4439 : [ 1.47036e-005 ]
4440 : [ 1.45235e-005 ]
4441 : [ 1.53206e-005 ]
4442 : [ 1.45751e-005 ]
4443 : [ 1.4364e-005  ]
4444 : [ 1.52798e-005 ]
4445 : [ 1.47411e-005 ]
4446 : [ 1.45766e-005 ]
4447 : [ 1.45718e-005 ]
4448 : [ 1.5133e-005  ]
4449 : [ 1.47339e-005 ]
4450 : [ 1.50886e-005 ]
4451 : [ 1.43931e-005 ]
4452 : [ 1.49927e-005 ]
4453 : [ 1.46074e-005 ]
4454 : [ 1.4594e-005  ]
4455 : [ 1.49753e-005 ]
4456 : [ 1.55676e-005 ]
4457 : [ 1.54048e-005 ]
4458 : [ 1.4516e-005  ]
4459 : [ 1.48861e-005 ]
4460 : [ 1.474e-005   ]
4461 : [ 1.5257e-005  ]
4462 : [ 1.52609e-005 ]
4463 : [ 1.46839e-005 ]
4464 : [ 1.43624e-005 ]
4465 : [ 1.45715e-005 ]
4466 : [ 1.50569e-005 ]
4467 : [ 1.49437e-005 ]
4468 : [ 1.45429e-005 ]
4469 : [ 1.46955e-005 ]
4470 : [ 1.50984e-005 ]
4471 : [ 1.48075e-005 ]
4472 : [ 1.49726e-005 ]
4473 : [ 1.48237e-005 ]
4474 : [ 1.45515e-005 ]
4475 : [ 1.48994e-005 ]
4476 : [ 1.5502e-005  ]
4477 : [ 1.50241e-005 ]
4478 : [ 1.44624e-005 ]
4479 : [ 1.43226e-005 ]
4480 : [ 1.47787e-005 ]
4481 : [ 1.50256e-005 ]
4482 : [ 1.42713e-005 ]
4483 : [ 1.5292e-005  ]
4484 : [ 1.50236e-005 ]
4485 : [ 1.52154e-005 ]
4486 : [ 1.51385e-005 ]
4487 : [ 1.50537e-005 ]
4488 : [ 1.48279e-005 ]
4489 : [ 1.47746e-005 ]
4490 : [ 1.50004e-005 ]
4491 : [ 1.51005e-005 ]
4492 : [ 1.4527e-005  ]
4493 : [ 1.45995e-005 ]
4494 : [ 1.48594e-005 ]
4495 : [ 1.45654e-005 ]
4496 : [ 1.56802e-005 ]
4497 : [ 1.48027e-005 ]
4498 : [ 1.54496e-005 ]
4499 : [ 1.50601e-005 ]
4500 : [ 1.46853e-005 ]
4501 : [ 1.53734e-005 ]
4502 : [ 1.57198e-005 ]
4503 : [ 1.52398e-005 ]
4504 : [ 1.51899e-005 ]
4505 : [ 1.46235e-005 ]
4506 : [ 1.4402e-005  ]
4507 : [ 1.49474e-005 ]
4508 : [ 1.48941e-005 ]
4509 : [ 1.46666e-005 ]
4510 : [ 1.46301e-005 ]
4511 : [ 1.57962e-005 ]
4512 : [ 1.49335e-005 ]
4513 : [ 1.48357e-005 ]
4514 : [ 1.44483e-005 ]
4515 : [ 1.45107e-005 ]
4516 : [ 1.50017e-005 ]
4517 : [ 1.48993e-005 ]
4518 : [ 1.52233e-005 ]
4519 : [ 1.46595e-005 ]
4520 : [ 1.44305e-005 ]
4521 : [ 1.4614e-005  ]
4522 : [ 1.51293e-005 ]
4523 : [ 1.41738e-005 ]
4524 : [ 1.46251e-005 ]
4525 : [ 1.56985e-005 ]
4526 : [ 1.50175e-005 ]
4527 : [ 1.52201e-005 ]
4528 : [ 1.49368e-005 ]
4529 : [ 1.4923e-005  ]
4530 : [ 1.4776e-005  ]
4531 : [ 1.50307e-005 ]
4532 : [ 1.52485e-005 ]
4533 : [ 1.50179e-005 ]
4534 : [ 1.48786e-005 ]
4535 : [ 1.51208e-005 ]
4536 : [ 1.46336e-005 ]
4537 : [ 1.44156e-005 ]
4538 : [ 1.53478e-005 ]
4539 : [ 1.45692e-005 ]
4540 : [ 1.5024e-005  ]
4541 : [ 1.47562e-005 ]
4542 : [ 1.49554e-005 ]
4543 : [ 1.56292e-005 ]
4544 : [ 1.44652e-005 ]
4545 : [ 1.49734e-005 ]
4546 : [ 1.39993e-005 ]
4547 : [ 1.46171e-005 ]
4548 : [ 1.50779e-005 ]
4549 : [ 1.48282e-005 ]
4550 : [ 1.48568e-005 ]
4551 : [ 1.48138e-005 ]
4552 : [ 1.44231e-005 ]
4553 : [ 1.48012e-005 ]
4554 : [ 1.44435e-005 ]
4555 : [ 1.46586e-005 ]
4556 : [ 1.5332e-005  ]
4557 : [ 1.49795e-005 ]
4558 : [ 1.52351e-005 ]
4559 : [ 1.49476e-005 ]
4560 : [ 1.46018e-005 ]
4561 : [ 1.4652e-005  ]
4562 : [ 1.5314e-005  ]
4563 : [ 1.50857e-005 ]
4564 : [ 1.54074e-005 ]
4565 : [ 1.5831e-005  ]
4566 : [ 1.47852e-005 ]
4567 : [ 1.43948e-005 ]
4568 : [ 1.52942e-005 ]
4569 : [ 1.47918e-005 ]
4570 : [ 1.51613e-005 ]
4571 : [ 1.4897e-005  ]
4572 : [ 1.55075e-005 ]
4573 : [ 1.49032e-005 ]
4574 : [ 1.49452e-005 ]
4575 : [ 1.49087e-005 ]
4576 : [ 1.49767e-005 ]
4577 : [ 1.47431e-005 ]
4578 : [ 1.47388e-005 ]
4579 : [ 1.46867e-005 ]
4580 : [ 1.51348e-005 ]
4581 : [ 1.47821e-005 ]
4582 : [ 1.49061e-005 ]
4583 : [ 1.4776e-005  ]
4584 : [ 1.52536e-005 ]
4585 : [ 1.50199e-005 ]
4586 : [ 1.48643e-005 ]
4587 : [ 1.4439e-005  ]
4588 : [ 1.54027e-005 ]
4589 : [ 1.55666e-005 ]
4590 : [ 1.50994e-005 ]
4591 : [ 1.54016e-005 ]
4592 : [ 1.56062e-005 ]
4593 : [ 1.47951e-005 ]
4594 : [ 1.50813e-005 ]
4595 : [ 1.51374e-005 ]
4596 : [ 1.4845e-005  ]
4597 : [ 1.50285e-005 ]
4598 : [ 1.44614e-005 ]
4599 : [ 1.58084e-005 ]
4600 : [ 1.51381e-005 ]
4601 : [ 1.43857e-005 ]
4602 : [ 1.5199e-005  ]
4603 : [ 1.50737e-005 ]
4604 : [ 1.51802e-005 ]
4605 : [ 1.5225e-005  ]
4606 : [ 1.54259e-005 ]
4607 : [ 1.51706e-005 ]
4608 : [ 1.46945e-005 ]
4609 : [ 1.51471e-005 ]
4610 : [ 1.51528e-005 ]
4611 : [ 1.50269e-005 ]
4612 : [ 1.51747e-005 ]
4613 : [ 1.49351e-005 ]
4614 : [ 1.47348e-005 ]
4615 : [ 1.54157e-005 ]
4616 : [ 1.50591e-005 ]
4617 : [ 1.4601e-005  ]
4618 : [ 1.43517e-005 ]
4619 : [ 1.55637e-005 ]
4620 : [ 1.42417e-005 ]
4621 : [ 1.46605e-005 ]
4622 : [ 1.49874e-005 ]
4623 : [ 1.52074e-005 ]
4624 : [ 1.53883e-005 ]
4625 : [ 1.42608e-005 ]
4626 : [ 1.44682e-005 ]
4627 : [ 1.5314e-005  ]
4628 : [ 1.46961e-005 ]
4629 : [ 1.507e-005   ]
4630 : [ 1.54616e-005 ]
4631 : [ 1.47036e-005 ]
4632 : [ 1.56158e-005 ]
4633 : [ 1.43877e-005 ]
4634 : [ 1.5279e-005  ]
4635 : [ 1.45905e-005 ]
4636 : [ 1.47299e-005 ]
4637 : [ 1.3974e-005  ]
4638 : [ 1.48177e-005 ]
4639 : [ 1.48197e-005 ]
4640 : [ 1.54222e-005 ]
4641 : [ 1.45065e-005 ]
4642 : [ 1.48128e-005 ]
4643 : [ 1.47388e-005 ]
4644 : [ 1.53664e-005 ]
4645 : [ 1.50796e-005 ]
4646 : [ 1.48787e-005 ]
4647 : [ 1.5022e-005  ]
4648 : [ 1.51149e-005 ]
4649 : [ 1.44879e-005 ]
4650 : [ 1.44338e-005 ]
4651 : [ 1.54263e-005 ]
4652 : [ 1.53201e-005 ]
4653 : [ 1.39104e-005 ]
4654 : [ 1.55374e-005 ]
4655 : [ 1.48208e-005 ]
4656 : [ 1.49239e-005 ]
4657 : [ 1.54201e-005 ]
4658 : [ 1.47146e-005 ]
4659 : [ 1.58261e-005 ]
4660 : [ 1.49472e-005 ]
4661 : [ 1.53894e-005 ]
4662 : [ 1.49625e-005 ]
4663 : [ 1.44827e-005 ]
4664 : [ 1.52507e-005 ]
4665 : [ 1.48915e-005 ]
4666 : [ 1.53222e-005 ]
4667 : [ 1.50132e-005 ]
4668 : [ 1.49373e-005 ]
4669 : [ 1.48408e-005 ]
4670 : [ 1.54959e-005 ]
4671 : [ 1.49122e-005 ]
4672 : [ 1.43349e-005 ]
4673 : [ 1.47632e-005 ]
4674 : [ 1.48362e-005 ]
4675 : [ 1.44946e-005 ]
4676 : [ 1.49952e-005 ]
4677 : [ 1.42608e-005 ]
4678 : [ 1.51316e-005 ]
4679 : [ 1.45989e-005 ]
4680 : [ 1.51142e-005 ]
4681 : [ 1.4412e-005  ]
4682 : [ 1.47144e-005 ]
4683 : [ 1.55712e-005 ]
4684 : [ 1.45696e-005 ]
4685 : [ 1.45412e-005 ]
4686 : [ 1.41096e-005 ]
4687 : [ 1.48214e-005 ]
4688 : [ 1.48811e-005 ]
4689 : [ 1.46197e-005 ]
4690 : [ 1.55743e-005 ]
4691 : [ 1.46046e-005 ]
4692 : [ 1.4946e-005  ]
4693 : [ 1.48662e-005 ]
4694 : [ 1.49368e-005 ]
4695 : [ 1.49813e-005 ]
4696 : [ 1.46162e-005 ]
4697 : [ 1.41895e-005 ]
4698 : [ 1.46691e-005 ]
4699 : [ 1.51973e-005 ]
4700 : [ 1.47187e-005 ]
4701 : [ 1.46876e-005 ]
4702 : [ 1.49344e-005 ]
4703 : [ 1.50324e-005 ]
4704 : [ 1.47588e-005 ]
4705 : [ 1.51102e-005 ]
4706 : [ 1.54402e-005 ]
4707 : [ 1.4533e-005  ]
4708 : [ 1.4295e-005  ]
4709 : [ 1.48291e-005 ]
4710 : [ 1.5026e-005  ]
4711 : [ 1.49536e-005 ]
4712 : [ 1.48253e-005 ]
4713 : [ 1.45933e-005 ]
4714 : [ 1.49357e-005 ]
4715 : [ 1.47596e-005 ]
4716 : [ 1.48527e-005 ]
4717 : [ 1.51807e-005 ]
4718 : [ 1.48889e-005 ]
4719 : [ 1.46757e-005 ]
4720 : [ 1.45635e-005 ]
4721 : [ 1.52105e-005 ]
4722 : [ 1.45195e-005 ]
4723 : [ 1.49463e-005 ]
4724 : [ 1.50996e-005 ]
4725 : [ 1.51814e-005 ]
4726 : [ 1.48468e-005 ]
4727 : [ 1.45967e-005 ]
4728 : [ 1.44785e-005 ]
4729 : [ 1.48069e-005 ]
4730 : [ 1.52147e-005 ]
4731 : [ 1.5424e-005  ]
4732 : [ 1.41511e-005 ]
4733 : [ 1.52469e-005 ]
4734 : [ 1.51802e-005 ]
4735 : [ 1.49701e-005 ]
4736 : [ 1.48099e-005 ]
4737 : [ 1.50103e-005 ]
4738 : [ 1.52115e-005 ]
4739 : [ 1.54695e-005 ]
4740 : [ 1.47931e-005 ]
4741 : [ 1.52537e-005 ]
4742 : [ 1.47783e-005 ]
4743 : [ 1.54436e-005 ]
4744 : [ 1.51649e-005 ]
4745 : [ 1.46891e-005 ]
4746 : [ 1.53066e-005 ]
4747 : [ 1.45908e-005 ]
4748 : [ 1.4615e-005  ]
4749 : [ 1.47932e-005 ]
4750 : [ 1.5215e-005  ]
4751 : [ 1.44092e-005 ]
4752 : [ 1.48493e-005 ]
4753 : [ 1.52653e-005 ]
4754 : [ 1.50249e-005 ]
4755 : [ 1.46039e-005 ]
4756 : [ 1.52685e-005 ]
4757 : [ 1.51518e-005 ]
4758 : [ 1.42908e-005 ]
4759 : [ 1.46597e-005 ]
4760 : [ 1.52362e-005 ]
4761 : [ 1.51171e-005 ]
4762 : [ 1.41746e-005 ]
4763 : [ 1.5232e-005  ]
4764 : [ 1.43359e-005 ]
4765 : [ 1.41799e-005 ]
4766 : [ 1.55549e-005 ]
4767 : [ 1.49636e-005 ]
4768 : [ 1.51413e-005 ]
4769 : [ 1.45304e-005 ]
4770 : [ 1.5293e-005  ]
4771 : [ 1.49785e-005 ]
4772 : [ 1.51655e-005 ]
4773 : [ 1.47707e-005 ]
4774 : [ 1.45551e-005 ]
4775 : [ 1.49353e-005 ]
4776 : [ 1.51905e-005 ]
4777 : [ 1.50283e-005 ]
4778 : [ 1.45983e-005 ]
4779 : [ 1.46517e-005 ]
4780 : [ 1.56681e-005 ]
4781 : [ 1.55919e-005 ]
4782 : [ 1.44196e-005 ]
4783 : [ 1.50697e-005 ]
4784 : [ 1.49998e-005 ]
4785 : [ 1.49144e-005 ]
4786 : [ 1.42914e-005 ]
4787 : [ 1.47542e-005 ]
4788 : [ 1.4997e-005  ]
4789 : [ 1.46478e-005 ]
4790 : [ 1.44164e-005 ]
4791 : [ 1.48694e-005 ]
4792 : [ 1.5105e-005  ]
4793 : [ 1.45458e-005 ]
4794 : [ 1.50627e-005 ]
4795 : [ 1.42827e-005 ]
4796 : [ 1.48823e-005 ]
4797 : [ 1.52853e-005 ]
4798 : [ 1.51128e-005 ]
4799 : [ 1.55132e-005 ]
4800 : [ 1.49064e-005 ]
4801 : [ 1.49278e-005 ]
4802 : [ 1.55944e-005 ]
4803 : [ 1.54755e-005 ]
4804 : [ 1.47401e-005 ]
4805 : [ 1.41238e-005 ]
4806 : [ 1.50458e-005 ]
4807 : [ 1.45694e-005 ]
4808 : [ 1.48783e-005 ]
4809 : [ 1.47884e-005 ]
4810 : [ 1.53747e-005 ]
4811 : [ 1.49068e-005 ]
4812 : [ 1.49536e-005 ]
4813 : [ 1.4883e-005  ]
4814 : [ 1.5289e-005  ]
4815 : [ 1.53698e-005 ]
4816 : [ 1.48909e-005 ]
4817 : [ 1.44843e-005 ]
4818 : [ 1.49605e-005 ]
4819 : [ 1.51966e-005 ]
4820 : [ 1.52947e-005 ]
4821 : [ 1.48369e-005 ]
4822 : [ 1.51041e-005 ]
4823 : [ 1.52904e-005 ]
4824 : [ 1.50084e-005 ]
4825 : [ 1.4035e-005  ]
4826 : [ 1.4681e-005  ]
4827 : [ 1.50959e-005 ]
4828 : [ 1.41327e-005 ]
4829 : [ 1.49828e-005 ]
4830 : [ 1.45011e-005 ]
4831 : [ 1.4561e-005  ]
4832 : [ 1.52089e-005 ]
4833 : [ 1.4967e-005  ]
4834 : [ 1.54922e-005 ]
4835 : [ 1.50732e-005 ]
4836 : [ 1.53335e-005 ]
4837 : [ 1.48448e-005 ]
4838 : [ 1.46567e-005 ]
4839 : [ 1.44492e-005 ]
4840 : [ 1.4957e-005  ]
4841 : [ 1.51023e-005 ]
4842 : [ 1.50901e-005 ]
4843 : [ 1.48233e-005 ]
4844 : [ 1.50976e-005 ]
4845 : [ 1.4831e-005  ]
4846 : [ 1.47631e-005 ]
4847 : [ 1.46786e-005 ]
4848 : [ 1.51918e-005 ]
4849 : [ 1.45502e-005 ]
4850 : [ 1.42496e-005 ]
4851 : [ 1.46683e-005 ]
4852 : [ 1.51375e-005 ]
4853 : [ 1.5342e-005  ]
4854 : [ 1.47859e-005 ]
4855 : [ 1.44245e-005 ]
4856 : [ 1.46186e-005 ]
4857 : [ 1.45078e-005 ]
4858 : [ 1.52652e-005 ]
4859 : [ 1.46291e-005 ]
4860 : [ 1.49843e-005 ]
4861 : [ 1.44942e-005 ]
4862 : [ 1.53153e-005 ]
4863 : [ 1.50092e-005 ]
4864 : [ 1.52938e-005 ]
4865 : [ 1.46889e-005 ]
4866 : [ 1.48699e-005 ]
4867 : [ 1.46842e-005 ]
4868 : [ 1.47876e-005 ]
4869 : [ 1.48107e-005 ]
4870 : [ 1.44853e-005 ]
4871 : [ 1.47587e-005 ]
4872 : [ 1.46131e-005 ]
4873 : [ 1.48247e-005 ]
4874 : [ 1.51099e-005 ]
4875 : [ 1.43779e-005 ]
4876 : [ 1.45085e-005 ]
4877 : [ 1.46918e-005 ]
4878 : [ 1.45306e-005 ]
4879 : [ 1.46448e-005 ]
4880 : [ 1.50332e-005 ]
4881 : [ 1.45915e-005 ]
4882 : [ 1.48812e-005 ]
4883 : [ 1.41701e-005 ]
4884 : [ 1.56657e-005 ]
4885 : [ 1.51401e-005 ]
4886 : [ 1.49825e-005 ]
4887 : [ 1.49199e-005 ]
4888 : [ 1.48027e-005 ]
4889 : [ 1.49366e-005 ]
4890 : [ 1.45314e-005 ]
4891 : [ 1.48916e-005 ]
4892 : [ 1.49841e-005 ]
4893 : [ 1.53872e-005 ]
4894 : [ 1.49667e-005 ]
4895 : [ 1.48637e-005 ]
4896 : [ 1.49834e-005 ]
4897 : [ 1.47693e-005 ]
4898 : [ 1.45114e-005 ]
4899 : [ 1.45367e-005 ]
4900 : [ 1.50742e-005 ]
4901 : [ 1.52112e-005 ]
4902 : [ 1.50579e-005 ]
4903 : [ 1.50091e-005 ]
4904 : [ 1.50865e-005 ]
4905 : [ 1.56752e-005 ]
4906 : [ 1.45421e-005 ]
4907 : [ 1.45629e-005 ]
4908 : [ 1.46552e-005 ]
4909 : [ 1.48481e-005 ]
4910 : [ 1.48582e-005 ]
4911 : [ 1.47975e-005 ]
4912 : [ 1.53131e-005 ]
4913 : [ 1.51149e-005 ]
4914 : [ 1.47974e-005 ]
4915 : [ 1.52951e-005 ]
4916 : [ 1.4762e-005  ]
4917 : [ 1.5234e-005  ]
4918 : [ 1.46663e-005 ]
4919 : [ 1.48046e-005 ]
4920 : [ 1.51166e-005 ]
4921 : [ 1.48503e-005 ]
4922 : [ 1.47845e-005 ]
4923 : [ 1.54304e-005 ]
4924 : [ 1.50827e-005 ]
4925 : [ 1.55665e-005 ]
4926 : [ 1.47266e-005 ]
4927 : [ 1.4978e-005  ]
4928 : [ 1.44422e-005 ]
4929 : [ 1.55202e-005 ]
4930 : [ 1.53502e-005 ]
4931 : [ 1.50059e-005 ]
4932 : [ 1.49492e-005 ]
4933 : [ 1.44568e-005 ]
4934 : [ 1.48584e-005 ]
4935 : [ 1.49325e-005 ]
4936 : [ 1.53519e-005 ]
4937 : [ 1.48962e-005 ]
4938 : [ 1.44818e-005 ]
4939 : [ 1.51273e-005 ]
4940 : [ 1.52241e-005 ]
4941 : [ 1.49041e-005 ]
4942 : [ 1.53528e-005 ]
4943 : [ 1.49739e-005 ]
4944 : [ 1.47806e-005 ]
4945 : [ 1.48837e-005 ]
4946 : [ 1.49318e-005 ]
4947 : [ 1.45594e-005 ]
4948 : [ 1.41815e-005 ]
4949 : [ 1.54618e-005 ]
4950 : [ 1.47512e-005 ]
4951 : [ 1.46687e-005 ]
4952 : [ 1.53881e-005 ]
4953 : [ 1.52931e-005 ]
4954 : [ 1.48473e-005 ]
4955 : [ 1.49785e-005 ]
4956 : [ 1.45006e-005 ]
4957 : [ 1.50351e-005 ]
4958 : [ 1.48993e-005 ]
4959 : [ 1.45352e-005 ]
4960 : [ 1.55523e-005 ]
4961 : [ 1.48088e-005 ]
4962 : [ 1.42864e-005 ]
4963 : [ 1.50304e-005 ]
4964 : [ 1.48837e-005 ]
4965 : [ 1.47549e-005 ]
4966 : [ 1.50255e-005 ]
4967 : [ 1.47292e-005 ]
4968 : [ 1.46982e-005 ]
4969 : [ 1.53119e-005 ]
4970 : [ 1.47587e-005 ]
4971 : [ 1.54283e-005 ]
4972 : [ 1.42295e-005 ]
4973 : [ 1.50338e-005 ]
4974 : [ 1.49613e-005 ]
4975 : [ 1.48048e-005 ]
4976 : [ 1.47588e-005 ]
4977 : [ 1.46746e-005 ]
4978 : [ 1.48261e-005 ]
4979 : [ 1.46891e-005 ]
4980 : [ 1.41913e-005 ]
4981 : [ 1.4317e-005  ]
4982 : [ 1.53079e-005 ]
4983 : [ 1.44964e-005 ]
4984 : [ 1.49485e-005 ]
4985 : [ 1.49552e-005 ]
4986 : [ 1.45836e-005 ]
4987 : [ 1.42433e-005 ]
4988 : [ 1.44177e-005 ]
4989 : [ 1.47633e-005 ]
4990 : [ 1.48141e-005 ]
4991 : [ 1.45202e-005 ]
4992 : [ 1.49681e-005 ]
4993 : [ 1.49789e-005 ]
4994 : [ 1.52941e-005 ]
4995 : [ 1.51319e-005 ]
4996 : [ 1.50494e-005 ]
4997 : [ 1.50462e-005 ]
4998 : [ 1.54064e-005 ]
4999 : [ 1.43316e-005 ]
5000 : [ 1.44272e-005 ]
5001 : [ 1.49331e-005 ]
5002 : [ 1.54317e-005 ]
5003 : [ 1.46584e-005 ]
5004 : [ 1.53035e-005 ]
5005 : [ 1.52476e-005 ]
5006 : [ 1.49986e-005 ]
5007 : [ 1.43636e-005 ]
5008 : [ 1.48794e-005 ]
5009 : [ 1.46899e-005 ]
5010 : [ 1.47632e-005 ]
5011 : [ 1.55364e-005 ]
5012 : [ 1.51039e-005 ]
5013 : [ 1.51574e-005 ]
5014 : [ 1.51151e-005 ]
5015 : [ 1.42499e-005 ]
5016 : [ 1.4442e-005  ]
5017 : [ 1.54525e-005 ]
5018 : [ 1.45335e-005 ]
5019 : [ 1.51117e-005 ]
5020 : [ 1.48702e-005 ]
5021 : [ 1.48631e-005 ]
5022 : [ 1.54154e-005 ]
5023 : [ 1.48413e-005 ]
5024 : [ 1.45655e-005 ]
5025 : [ 1.47322e-005 ]
5026 : [ 1.49582e-005 ]
5027 : [ 1.53345e-005 ]
5028 : [ 1.51748e-005 ]
5029 : [ 1.44617e-005 ]
5030 : [ 1.50222e-005 ]
5031 : [ 1.53326e-005 ]
5032 : [ 1.48453e-005 ]
5033 : [ 1.51463e-005 ]
5034 : [ 1.50811e-005 ]
5035 : [ 1.4342e-005  ]
5036 : [ 1.51659e-005 ]
5037 : [ 1.53104e-005 ]
5038 : [ 1.4551e-005  ]
5039 : [ 1.51475e-005 ]
5040 : [ 1.45607e-005 ]
5041 : [ 1.54555e-005 ]
5042 : [ 1.46688e-005 ]
5043 : [ 1.45498e-005 ]
5044 : [ 1.46922e-005 ]
5045 : [ 1.43423e-005 ]
5046 : [ 1.49429e-005 ]
5047 : [ 1.5024e-005  ]
5048 : [ 1.45607e-005 ]
5049 : [ 1.52939e-005 ]
5050 : [ 1.47476e-005 ]
5051 : [ 1.54154e-005 ]
5052 : [ 1.45539e-005 ]
5053 : [ 1.53008e-005 ]
5054 : [ 1.47358e-005 ]
5055 : [ 1.45331e-005 ]
5056 : [ 1.46739e-005 ]
5057 : [ 1.48527e-005 ]
5058 : [ 1.48496e-005 ]
5059 : [ 1.48917e-005 ]
5060 : [ 1.51731e-005 ]
5061 : [ 1.47646e-005 ]
5062 : [ 1.4857e-005  ]
5063 : [ 1.47251e-005 ]
5064 : [ 1.4599e-005  ]
5065 : [ 1.47158e-005 ]
5066 : [ 1.48801e-005 ]
5067 : [ 1.48588e-005 ]
5068 : [ 1.46578e-005 ]
5069 : [ 1.52488e-005 ]
5070 : [ 1.45908e-005 ]
5071 : [ 1.51189e-005 ]
5072 : [ 1.467e-005   ]
5073 : [ 1.46228e-005 ]
5074 : [ 1.49628e-005 ]
5075 : [ 1.53367e-005 ]
5076 : [ 1.47464e-005 ]
5077 : [ 1.47049e-005 ]
5078 : [ 1.46612e-005 ]
5079 : [ 1.53177e-005 ]
5080 : [ 1.44784e-005 ]
5081 : [ 1.54143e-005 ]
5082 : [ 1.49262e-005 ]
5083 : [ 1.49742e-005 ]
5084 : [ 1.46294e-005 ]
5085 : [ 1.52549e-005 ]
5086 : [ 1.48858e-005 ]
5087 : [ 1.49842e-005 ]
5088 : [ 1.46511e-005 ]
5089 : [ 1.54909e-005 ]
5090 : [ 1.47647e-005 ]
5091 : [ 1.46455e-005 ]
5092 : [ 1.49149e-005 ]
5093 : [ 1.55513e-005 ]
5094 : [ 1.48464e-005 ]
5095 : [ 1.45024e-005 ]
5096 : [ 1.51405e-005 ]
5097 : [ 1.49442e-005 ]
5098 : [ 1.53601e-005 ]
5099 : [ 1.45263e-005 ]
5100 : [ 1.45792e-005 ]
5101 : [ 1.46043e-005 ]
5102 : [ 1.48528e-005 ]
5103 : [ 1.53003e-005 ]
5104 : [ 1.51172e-005 ]
5105 : [ 1.46233e-005 ]
5106 : [ 1.47357e-005 ]
5107 : [ 1.53835e-005 ]
5108 : [ 1.54417e-005 ]
5109 : [ 1.49194e-005 ]
5110 : [ 1.48393e-005 ]
5111 : [ 1.47897e-005 ]
5112 : [ 1.50155e-005 ]
5113 : [ 1.56296e-005 ]
5114 : [ 1.46492e-005 ]
5115 : [ 1.47691e-005 ]
5116 : [ 1.45569e-005 ]
5117 : [ 1.4658e-005  ]
5118 : [ 1.48381e-005 ]
5119 : [ 1.44547e-005 ]
5120 : [ 1.44805e-005 ]
5121 : [ 1.51312e-005 ]
5122 : [ 1.5501e-005  ]
5123 : [ 1.47906e-005 ]
5124 : [ 1.54751e-005 ]
5125 : [ 1.45147e-005 ]
5126 : [ 1.48547e-005 ]
5127 : [ 1.56308e-005 ]
5128 : [ 1.48333e-005 ]
5129 : [ 1.45557e-005 ]
5130 : [ 1.52123e-005 ]
5131 : [ 1.46484e-005 ]
5132 : [ 1.513e-005   ]
5133 : [ 1.57885e-005 ]
5134 : [ 1.49259e-005 ]
5135 : [ 1.50574e-005 ]
5136 : [ 1.55633e-005 ]
5137 : [ 1.41709e-005 ]
5138 : [ 1.49507e-005 ]
5139 : [ 1.50204e-005 ]
5140 : [ 1.508e-005   ]
5141 : [ 1.5842e-005  ]
5142 : [ 1.47361e-005 ]
5143 : [ 1.46283e-005 ]
5144 : [ 1.46955e-005 ]
5145 : [ 1.42785e-005 ]
5146 : [ 1.46099e-005 ]
5147 : [ 1.47358e-005 ]
5148 : [ 1.49522e-005 ]
5149 : [ 1.54388e-005 ]
5150 : [ 1.52343e-005 ]
5151 : [ 1.50889e-005 ]
5152 : [ 1.48552e-005 ]
5153 : [ 1.45673e-005 ]
5154 : [ 1.47988e-005 ]
5155 : [ 1.56431e-005 ]
5156 : [ 1.47847e-005 ]
5157 : [ 1.48161e-005 ]
5158 : [ 1.46221e-005 ]
5159 : [ 1.50624e-005 ]
5160 : [ 1.51052e-005 ]
5161 : [ 1.50467e-005 ]
5162 : [ 1.46879e-005 ]
5163 : [ 1.46206e-005 ]
5164 : [ 1.43937e-005 ]
5165 : [ 1.46251e-005 ]
5166 : [ 1.51817e-005 ]
5167 : [ 1.45495e-005 ]
5168 : [ 1.48983e-005 ]
5169 : [ 1.51566e-005 ]
5170 : [ 1.51613e-005 ]
5171 : [ 1.53453e-005 ]
5172 : [ 1.42159e-005 ]
5173 : [ 1.52246e-005 ]
5174 : [ 1.51788e-005 ]
5175 : [ 1.51593e-005 ]
5176 : [ 1.50617e-005 ]
5177 : [ 1.47183e-005 ]
5178 : [ 1.46481e-005 ]
5179 : [ 1.45532e-005 ]
5180 : [ 1.46832e-005 ]
5181 : [ 1.53328e-005 ]
5182 : [ 1.46883e-005 ]
5183 : [ 1.43811e-005 ]
5184 : [ 1.51875e-005 ]
5185 : [ 1.48996e-005 ]
5186 : [ 1.50757e-005 ]
5187 : [ 1.50048e-005 ]
5188 : [ 1.46329e-005 ]
5189 : [ 1.51241e-005 ]
5190 : [ 1.426e-005   ]
5191 : [ 1.51552e-005 ]
5192 : [ 1.56012e-005 ]
5193 : [ 1.47729e-005 ]
5194 : [ 1.54003e-005 ]
5195 : [ 1.45817e-005 ]
5196 : [ 1.48945e-005 ]
5197 : [ 1.53146e-005 ]
5198 : [ 1.44047e-005 ]
5199 : [ 1.45514e-005 ]
5200 : [ 1.52348e-005 ]
5201 : [ 1.45561e-005 ]
5202 : [ 1.52552e-005 ]
5203 : [ 1.45876e-005 ]
5204 : [ 1.5077e-005  ]
5205 : [ 1.53224e-005 ]
5206 : [ 1.48383e-005 ]
5207 : [ 1.43443e-005 ]
5208 : [ 1.49805e-005 ]
5209 : [ 1.4457e-005  ]
5210 : [ 1.46047e-005 ]
5211 : [ 1.46612e-005 ]
5212 : [ 1.48382e-005 ]
5213 : [ 1.50385e-005 ]
5214 : [ 1.49072e-005 ]
5215 : [ 1.50646e-005 ]
5216 : [ 1.53231e-005 ]
5217 : [ 1.40449e-005 ]
5218 : [ 1.52964e-005 ]
5219 : [ 1.48177e-005 ]
5220 : [ 1.48442e-005 ]
5221 : [ 1.53368e-005 ]
5222 : [ 1.4841e-005  ]
5223 : [ 1.55573e-005 ]
5224 : [ 1.51048e-005 ]
5225 : [ 1.48479e-005 ]
5226 : [ 1.4568e-005  ]
5227 : [ 1.50703e-005 ]
5228 : [ 1.48772e-005 ]
5229 : [ 1.50564e-005 ]
5230 : [ 1.45495e-005 ]
5231 : [ 1.48699e-005 ]
5232 : [ 1.43925e-005 ]
5233 : [ 1.5148e-005  ]
5234 : [ 1.5675e-005  ]
5235 : [ 1.49558e-005 ]
5236 : [ 1.44457e-005 ]
5237 : [ 1.50778e-005 ]
5238 : [ 1.51955e-005 ]
5239 : [ 1.45324e-005 ]
5240 : [ 1.52972e-005 ]
5241 : [ 1.47652e-005 ]
5242 : [ 1.45344e-005 ]
5243 : [ 1.50719e-005 ]
5244 : [ 1.5133e-005  ]
5245 : [ 1.52211e-005 ]
5246 : [ 1.51239e-005 ]
5247 : [ 1.50949e-005 ]
5248 : [ 1.45018e-005 ]
5249 : [ 1.43848e-005 ]
5250 : [ 1.49988e-005 ]
5251 : [ 1.43833e-005 ]
5252 : [ 1.52199e-005 ]
5253 : [ 1.51055e-005 ]
5254 : [ 1.47659e-005 ]
5255 : [ 1.47683e-005 ]
5256 : [ 1.50012e-005 ]
5257 : [ 1.49354e-005 ]
5258 : [ 1.52068e-005 ]
5259 : [ 1.40082e-005 ]
5260 : [ 1.48694e-005 ]
5261 : [ 1.48407e-005 ]
5262 : [ 1.56966e-005 ]
5263 : [ 1.52218e-005 ]
5264 : [ 1.42997e-005 ]
5265 : [ 1.47824e-005 ]
5266 : [ 1.49824e-005 ]
5267 : [ 1.49543e-005 ]
5268 : [ 1.53821e-005 ]
5269 : [ 1.56592e-005 ]
5270 : [ 1.45558e-005 ]
5271 : [ 1.41193e-005 ]
5272 : [ 1.43528e-005 ]
5273 : [ 1.46275e-005 ]
5274 : [ 1.48112e-005 ]
5275 : [ 1.49111e-005 ]
5276 : [ 1.49453e-005 ]
5277 : [ 1.47614e-005 ]
5278 : [ 1.54156e-005 ]
5279 : [ 1.56671e-005 ]
5280 : [ 1.47908e-005 ]
5281 : [ 1.47103e-005 ]
5282 : [ 1.5219e-005  ]
5283 : [ 1.49986e-005 ]
5284 : [ 1.48898e-005 ]
5285 : [ 1.5099e-005  ]
5286 : [ 1.5129e-005  ]
5287 : [ 1.54045e-005 ]
5288 : [ 1.4931e-005  ]
5289 : [ 1.5117e-005  ]
5290 : [ 1.50447e-005 ]
5291 : [ 1.55254e-005 ]
5292 : [ 1.49845e-005 ]
5293 : [ 1.43819e-005 ]
5294 : [ 1.52639e-005 ]
5295 : [ 1.51109e-005 ]
5296 : [ 1.42947e-005 ]
5297 : [ 1.46722e-005 ]
5298 : [ 1.55041e-005 ]
5299 : [ 1.49021e-005 ]
5300 : [ 1.48941e-005 ]
5301 : [ 1.46259e-005 ]
5302 : [ 1.50545e-005 ]
5303 : [ 1.51659e-005 ]
5304 : [ 1.5062e-005  ]
5305 : [ 1.51819e-005 ]
5306 : [ 1.47181e-005 ]
5307 : [ 1.44167e-005 ]
5308 : [ 1.50774e-005 ]
5309 : [ 1.50806e-005 ]
5310 : [ 1.49246e-005 ]
5311 : [ 1.47153e-005 ]
5312 : [ 1.51887e-005 ]
5313 : [ 1.48055e-005 ]
5314 : [ 1.51084e-005 ]
5315 : [ 1.49391e-005 ]
5316 : [ 1.46551e-005 ]
5317 : [ 1.4562e-005  ]
5318 : [ 1.52433e-005 ]
5319 : [ 1.4688e-005  ]
5320 : [ 1.48931e-005 ]
5321 : [ 1.47307e-005 ]
5322 : [ 1.48362e-005 ]
5323 : [ 1.55064e-005 ]
5324 : [ 1.48513e-005 ]
5325 : [ 1.51059e-005 ]
5326 : [ 1.50811e-005 ]
5327 : [ 1.51741e-005 ]
5328 : [ 1.4811e-005  ]
5329 : [ 1.51069e-005 ]
5330 : [ 1.55527e-005 ]
5331 : [ 1.47307e-005 ]
5332 : [ 1.4738e-005  ]
5333 : [ 1.46764e-005 ]
5334 : [ 1.44384e-005 ]
5335 : [ 1.50941e-005 ]
5336 : [ 1.549e-005   ]
5337 : [ 1.56371e-005 ]
5338 : [ 1.51112e-005 ]
5339 : [ 1.48811e-005 ]
5340 : [ 1.46368e-005 ]
5341 : [ 1.47169e-005 ]
5342 : [ 1.49892e-005 ]
5343 : [ 1.47943e-005 ]
5344 : [ 1.48198e-005 ]
5345 : [ 1.5152e-005  ]
5346 : [ 1.41313e-005 ]
5347 : [ 1.44602e-005 ]
5348 : [ 1.44949e-005 ]
5349 : [ 1.46115e-005 ]
5350 : [ 1.45299e-005 ]
5351 : [ 1.48541e-005 ]
5352 : [ 1.48486e-005 ]
5353 : [ 1.51335e-005 ]
5354 : [ 1.50478e-005 ]
5355 : [ 1.47196e-005 ]
5356 : [ 1.47957e-005 ]
5357 : [ 1.55511e-005 ]
5358 : [ 1.46855e-005 ]
5359 : [ 1.48111e-005 ]
5360 : [ 1.45115e-005 ]
5361 : [ 1.43655e-005 ]
5362 : [ 1.55012e-005 ]
5363 : [ 1.49568e-005 ]
5364 : [ 1.45421e-005 ]
5365 : [ 1.52526e-005 ]
5366 : [ 1.50727e-005 ]
5367 : [ 1.45246e-005 ]
5368 : [ 1.41473e-005 ]
5369 : [ 1.45481e-005 ]
5370 : [ 1.45252e-005 ]
5371 : [ 1.51834e-005 ]
5372 : [ 1.46639e-005 ]
5373 : [ 1.51904e-005 ]
5374 : [ 1.55162e-005 ]
5375 : [ 1.4562e-005  ]
5376 : [ 1.52646e-005 ]
5377 : [ 1.50475e-005 ]
5378 : [ 1.5411e-005  ]
5379 : [ 1.5319e-005  ]
5380 : [ 1.40675e-005 ]
5381 : [ 1.4951e-005  ]
5382 : [ 1.49013e-005 ]
5383 : [ 1.43973e-005 ]
5384 : [ 1.51041e-005 ]
5385 : [ 1.47095e-005 ]
5386 : [ 1.50854e-005 ]
5387 : [ 1.58412e-005 ]
5388 : [ 1.55404e-005 ]
5389 : [ 1.46927e-005 ]
5390 : [ 1.41656e-005 ]
5391 : [ 1.42093e-005 ]
5392 : [ 1.51847e-005 ]
5393 : [ 1.45482e-005 ]
5394 : [ 1.41068e-005 ]
5395 : [ 1.47158e-005 ]
5396 : [ 1.53885e-005 ]
5397 : [ 1.50422e-005 ]
5398 : [ 1.52059e-005 ]
5399 : [ 1.48016e-005 ]
5400 : [ 1.44773e-005 ]
5401 : [ 1.48464e-005 ]
5402 : [ 1.51206e-005 ]
5403 : [ 1.51808e-005 ]
5404 : [ 1.48059e-005 ]
5405 : [ 1.46235e-005 ]
5406 : [ 1.52933e-005 ]
5407 : [ 1.47177e-005 ]
5408 : [ 1.50057e-005 ]
5409 : [ 1.4854e-005  ]
5410 : [ 1.52798e-005 ]
5411 : [ 1.50289e-005 ]
5412 : [ 1.44453e-005 ]
5413 : [ 1.44912e-005 ]
5414 : [ 1.44344e-005 ]
5415 : [ 1.52351e-005 ]
5416 : [ 1.52319e-005 ]
5417 : [ 1.47375e-005 ]
5418 : [ 1.41559e-005 ]
5419 : [ 1.48109e-005 ]
5420 : [ 1.45705e-005 ]
5421 : [ 1.50513e-005 ]
5422 : [ 1.47003e-005 ]
5423 : [ 1.48785e-005 ]
5424 : [ 1.49058e-005 ]
5425 : [ 1.53638e-005 ]
5426 : [ 1.56584e-005 ]
5427 : [ 1.48091e-005 ]
5428 : [ 1.49502e-005 ]
5429 : [ 1.52837e-005 ]
5430 : [ 1.5221e-005  ]
5431 : [ 1.52384e-005 ]
5432 : [ 1.4739e-005  ]
5433 : [ 1.44231e-005 ]
5434 : [ 1.51513e-005 ]
5435 : [ 1.44237e-005 ]
5436 : [ 1.50583e-005 ]
5437 : [ 1.49442e-005 ]
5438 : [ 1.48702e-005 ]
5439 : [ 1.48978e-005 ]
5440 : [ 1.48537e-005 ]
5441 : [ 1.44814e-005 ]
5442 : [ 1.52787e-005 ]
5443 : [ 1.55288e-005 ]
5444 : [ 1.48064e-005 ]
5445 : [ 1.50806e-005 ]
5446 : [ 1.42254e-005 ]
5447 : [ 1.42932e-005 ]
5448 : [ 1.49762e-005 ]
5449 : [ 1.47091e-005 ]
5450 : [ 1.52876e-005 ]
5451 : [ 1.42511e-005 ]
5452 : [ 1.49324e-005 ]
5453 : [ 1.52708e-005 ]
5454 : [ 1.50966e-005 ]
5455 : [ 1.52846e-005 ]
5456 : [ 1.48903e-005 ]
5457 : [ 1.5024e-005  ]
5458 : [ 1.49196e-005 ]
5459 : [ 1.42368e-005 ]
5460 : [ 1.50123e-005 ]
5461 : [ 1.5474e-005  ]
5462 : [ 1.55804e-005 ]
5463 : [ 1.51405e-005 ]
5464 : [ 1.52709e-005 ]
5465 : [ 1.4496e-005  ]
5466 : [ 1.48704e-005 ]
5467 : [ 1.52054e-005 ]
5468 : [ 1.54773e-005 ]
5469 : [ 1.4497e-005  ]
5470 : [ 1.44512e-005 ]
5471 : [ 1.48348e-005 ]
5472 : [ 1.47827e-005 ]
5473 : [ 1.47329e-005 ]
5474 : [ 1.43976e-005 ]
5475 : [ 1.45493e-005 ]
5476 : [ 1.53416e-005 ]
5477 : [ 1.43251e-005 ]
5478 : [ 1.5049e-005  ]
5479 : [ 1.49884e-005 ]
5480 : [ 1.50053e-005 ]
5481 : [ 1.44916e-005 ]
5482 : [ 1.50213e-005 ]
5483 : [ 1.49063e-005 ]
5484 : [ 1.54421e-005 ]
5485 : [ 1.48435e-005 ]
5486 : [ 1.48954e-005 ]
5487 : [ 1.48162e-005 ]
5488 : [ 1.40907e-005 ]
5489 : [ 1.46673e-005 ]
5490 : [ 1.3931e-005  ]
5491 : [ 1.55916e-005 ]
5492 : [ 1.51406e-005 ]
5493 : [ 1.51729e-005 ]
5494 : [ 1.42036e-005 ]
5495 : [ 1.53539e-005 ]
5496 : [ 1.47082e-005 ]
5497 : [ 1.55349e-005 ]
5498 : [ 1.48644e-005 ]
5499 : [ 1.53934e-005 ]
5500 : [ 1.44765e-005 ]
5501 : [ 1.48461e-005 ]
5502 : [ 1.45663e-005 ]
5503 : [ 1.50382e-005 ]
5504 : [ 1.54529e-005 ]
5505 : [ 1.49925e-005 ]
5506 : [ 1.39845e-005 ]
5507 : [ 1.52559e-005 ]
5508 : [ 1.45669e-005 ]
5509 : [ 1.40681e-005 ]
5510 : [ 1.49936e-005 ]
5511 : [ 1.45144e-005 ]
5512 : [ 1.466e-005   ]
5513 : [ 1.51461e-005 ]
5514 : [ 1.48451e-005 ]
5515 : [ 1.50951e-005 ]
5516 : [ 1.44213e-005 ]
5517 : [ 1.47777e-005 ]
5518 : [ 1.46373e-005 ]
5519 : [ 1.46825e-005 ]
5520 : [ 1.51459e-005 ]
5521 : [ 1.55494e-005 ]
5522 : [ 1.54313e-005 ]
5523 : [ 1.39532e-005 ]
5524 : [ 1.49892e-005 ]
5525 : [ 1.53284e-005 ]
5526 : [ 1.53861e-005 ]
5527 : [ 1.45415e-005 ]
5528 : [ 1.48472e-005 ]
5529 : [ 1.46714e-005 ]
5530 : [ 1.50894e-005 ]
5531 : [ 1.51495e-005 ]
5532 : [ 1.46533e-005 ]
5533 : [ 1.48731e-005 ]
5534 : [ 1.51887e-005 ]
5535 : [ 1.47074e-005 ]
5536 : [ 1.44431e-005 ]
5537 : [ 1.54146e-005 ]
5538 : [ 1.47614e-005 ]
5539 : [ 1.46403e-005 ]
5540 : [ 1.51412e-005 ]
5541 : [ 1.48393e-005 ]
5542 : [ 1.47695e-005 ]
5543 : [ 1.53023e-005 ]
5544 : [ 1.46733e-005 ]
5545 : [ 1.52587e-005 ]
5546 : [ 1.49096e-005 ]
5547 : [ 1.47368e-005 ]
5548 : [ 1.46565e-005 ]
5549 : [ 1.47691e-005 ]
5550 : [ 1.51594e-005 ]
5551 : [ 1.55617e-005 ]
5552 : [ 1.51527e-005 ]
5553 : [ 1.46683e-005 ]
5554 : [ 1.50915e-005 ]
5555 : [ 1.5152e-005  ]
5556 : [ 1.52174e-005 ]
5557 : [ 1.52022e-005 ]
5558 : [ 1.49254e-005 ]
5559 : [ 1.51554e-005 ]
5560 : [ 1.52056e-005 ]
5561 : [ 1.40296e-005 ]
5562 : [ 1.50009e-005 ]
5563 : [ 1.46916e-005 ]
5564 : [ 1.46492e-005 ]
5565 : [ 1.45328e-005 ]
5566 : [ 1.53931e-005 ]
5567 : [ 1.46074e-005 ]
5568 : [ 1.5267e-005  ]
5569 : [ 1.43856e-005 ]
5570 : [ 1.47157e-005 ]
5571 : [ 1.49527e-005 ]
5572 : [ 1.54117e-005 ]
5573 : [ 1.41751e-005 ]
5574 : [ 1.50274e-005 ]
5575 : [ 1.52052e-005 ]
5576 : [ 1.52026e-005 ]
5577 : [ 1.51174e-005 ]
5578 : [ 1.44321e-005 ]
5579 : [ 1.40475e-005 ]
5580 : [ 1.50977e-005 ]
5581 : [ 1.51448e-005 ]
5582 : [ 1.54001e-005 ]
5583 : [ 1.4727e-005  ]
5584 : [ 1.5426e-005  ]
5585 : [ 1.48547e-005 ]
5586 : [ 1.52568e-005 ]
5587 : [ 1.47849e-005 ]
5588 : [ 1.48394e-005 ]
5589 : [ 1.47761e-005 ]
5590 : [ 1.45547e-005 ]
5591 : [ 1.48476e-005 ]
5592 : [ 1.4601e-005  ]
5593 : [ 1.54248e-005 ]
5594 : [ 1.5267e-005  ]
5595 : [ 1.4968e-005  ]
5596 : [ 1.53101e-005 ]
5597 : [ 1.4704e-005  ]
5598 : [ 1.46972e-005 ]
5599 : [ 1.54093e-005 ]
5600 : [ 1.47075e-005 ]
5601 : [ 1.49692e-005 ]
5602 : [ 1.45164e-005 ]
5603 : [ 1.4977e-005  ]
5604 : [ 1.46739e-005 ]
5605 : [ 1.48635e-005 ]
5606 : [ 1.52467e-005 ]
5607 : [ 1.52331e-005 ]
5608 : [ 1.47269e-005 ]
5609 : [ 1.48071e-005 ]
5610 : [ 1.4837e-005  ]
5611 : [ 1.50374e-005 ]
5612 : [ 1.46625e-005 ]
5613 : [ 1.53744e-005 ]
5614 : [ 1.48121e-005 ]
5615 : [ 1.50109e-005 ]
5616 : [ 1.49624e-005 ]
5617 : [ 1.55511e-005 ]
5618 : [ 1.4475e-005  ]
5619 : [ 1.52039e-005 ]
5620 : [ 1.43684e-005 ]
5621 : [ 1.51348e-005 ]
5622 : [ 1.47168e-005 ]
5623 : [ 1.57121e-005 ]
5624 : [ 1.54183e-005 ]
5625 : [ 1.51112e-005 ]
5626 : [ 1.43077e-005 ]
5627 : [ 1.44906e-005 ]
5628 : [ 1.54038e-005 ]
5629 : [ 1.46793e-005 ]
5630 : [ 1.52487e-005 ]
5631 : [ 1.47603e-005 ]
5632 : [ 1.46187e-005 ]
5633 : [ 1.51663e-005 ]
5634 : [ 1.4134e-005  ]
5635 : [ 1.54205e-005 ]
5636 : [ 1.4563e-005  ]
5637 : [ 1.4275e-005  ]
5638 : [ 1.47327e-005 ]
5639 : [ 1.45943e-005 ]
5640 : [ 1.50879e-005 ]
5641 : [ 1.52734e-005 ]
5642 : [ 1.46401e-005 ]
5643 : [ 1.52372e-005 ]
5644 : [ 1.49065e-005 ]
5645 : [ 1.5118e-005  ]
5646 : [ 1.49212e-005 ]
5647 : [ 1.52129e-005 ]
5648 : [ 1.49759e-005 ]
5649 : [ 1.56836e-005 ]
5650 : [ 1.43524e-005 ]
5651 : [ 1.484e-005   ]
5652 : [ 1.43004e-005 ]
5653 : [ 1.43072e-005 ]
5654 : [ 1.47271e-005 ]
5655 : [ 1.49537e-005 ]
5656 : [ 1.52475e-005 ]
5657 : [ 1.49733e-005 ]
5658 : [ 1.51029e-005 ]
5659 : [ 1.45483e-005 ]
5660 : [ 1.47641e-005 ]
5661 : [ 1.45091e-005 ]
5662 : [ 1.45489e-005 ]
5663 : [ 1.52372e-005 ]
5664 : [ 1.4953e-005  ]
5665 : [ 1.48212e-005 ]
5666 : [ 1.49023e-005 ]
5667 : [ 1.47265e-005 ]
5668 : [ 1.56186e-005 ]
5669 : [ 1.50997e-005 ]
5670 : [ 1.44192e-005 ]
5671 : [ 1.48587e-005 ]
5672 : [ 1.46517e-005 ]
5673 : [ 1.49829e-005 ]
5674 : [ 1.50782e-005 ]
5675 : [ 1.53755e-005 ]
5676 : [ 1.425e-005   ]
5677 : [ 1.48763e-005 ]
5678 : [ 1.49763e-005 ]
5679 : [ 1.40603e-005 ]
5680 : [ 1.51446e-005 ]
5681 : [ 1.47233e-005 ]
5682 : [ 1.41988e-005 ]
5683 : [ 1.57222e-005 ]
5684 : [ 1.49554e-005 ]
5685 : [ 1.48269e-005 ]
5686 : [ 1.48198e-005 ]
5687 : [ 1.50848e-005 ]
5688 : [ 1.44761e-005 ]
5689 : [ 1.48042e-005 ]
5690 : [ 1.48431e-005 ]
5691 : [ 1.46356e-005 ]
5692 : [ 1.49979e-005 ]
5693 : [ 1.47161e-005 ]
5694 : [ 1.54392e-005 ]
5695 : [ 1.47597e-005 ]
5696 : [ 1.5396e-005  ]
5697 : [ 1.53501e-005 ]
5698 : [ 1.52242e-005 ]
5699 : [ 1.42788e-005 ]
5700 : [ 1.45767e-005 ]
5701 : [ 1.52618e-005 ]
5702 : [ 1.49377e-005 ]
5703 : [ 1.49789e-005 ]
5704 : [ 1.46486e-005 ]
5705 : [ 1.54877e-005 ]
5706 : [ 1.45513e-005 ]
5707 : [ 1.53362e-005 ]
5708 : [ 1.49424e-005 ]
5709 : [ 1.49007e-005 ]
5710 : [ 1.48988e-005 ]
5711 : [ 1.50922e-005 ]
5712 : [ 1.47656e-005 ]
5713 : [ 1.48372e-005 ]
5714 : [ 1.4714e-005  ]
5715 : [ 1.45482e-005 ]
5716 : [ 1.52853e-005 ]
5717 : [ 1.52174e-005 ]
5718 : [ 1.44203e-005 ]
5719 : [ 1.50466e-005 ]
5720 : [ 1.50464e-005 ]
5721 : [ 1.46381e-005 ]
5722 : [ 1.54582e-005 ]
5723 : [ 1.45428e-005 ]
5724 : [ 1.49511e-005 ]
5725 : [ 1.47909e-005 ]
5726 : [ 1.50627e-005 ]
5727 : [ 1.51164e-005 ]
5728 : [ 1.45416e-005 ]
5729 : [ 1.45597e-005 ]
5730 : [ 1.48541e-005 ]
5731 : [ 1.46169e-005 ]
5732 : [ 1.50217e-005 ]
5733 : [ 1.46134e-005 ]
5734 : [ 1.51764e-005 ]
5735 : [ 1.44646e-005 ]
5736 : [ 1.53909e-005 ]
5737 : [ 1.49713e-005 ]
5738 : [ 1.47953e-005 ]
5739 : [ 1.45445e-005 ]
5740 : [ 1.53468e-005 ]
5741 : [ 1.47014e-005 ]
5742 : [ 1.48305e-005 ]
5743 : [ 1.50402e-005 ]
5744 : [ 1.46935e-005 ]
5745 : [ 1.49837e-005 ]
5746 : [ 1.46901e-005 ]
5747 : [ 1.48342e-005 ]
5748 : [ 1.51651e-005 ]
5749 : [ 1.46776e-005 ]
5750 : [ 1.48553e-005 ]
5751 : [ 1.47172e-005 ]
5752 : [ 1.49284e-005 ]
5753 : [ 1.52207e-005 ]
5754 : [ 1.50946e-005 ]
5755 : [ 1.49402e-005 ]
5756 : [ 1.55295e-005 ]
5757 : [ 1.49848e-005 ]
5758 : [ 1.52345e-005 ]
5759 : [ 1.45159e-005 ]
5760 : [ 1.49677e-005 ]
5761 : [ 1.51438e-005 ]
5762 : [ 1.47189e-005 ]
5763 : [ 1.51385e-005 ]
5764 : [ 1.50419e-005 ]
5765 : [ 1.45608e-005 ]
5766 : [ 1.45527e-005 ]
5767 : [ 1.46285e-005 ]
5768 : [ 1.44489e-005 ]
5769 : [ 1.50032e-005 ]
5770 : [ 1.50679e-005 ]
5771 : [ 1.47209e-005 ]
5772 : [ 1.45418e-005 ]
5773 : [ 1.49132e-005 ]
5774 : [ 1.53003e-005 ]
5775 : [ 1.51795e-005 ]
5776 : [ 1.50684e-005 ]
5777 : [ 1.52257e-005 ]
5778 : [ 1.49546e-005 ]
5779 : [ 1.50744e-005 ]
5780 : [ 1.46227e-005 ]
5781 : [ 1.49724e-005 ]
5782 : [ 1.51132e-005 ]
5783 : [ 1.46635e-005 ]
5784 : [ 1.53378e-005 ]
5785 : [ 1.53283e-005 ]
5786 : [ 1.48712e-005 ]
5787 : [ 1.4131e-005  ]
5788 : [ 1.48855e-005 ]
5789 : [ 1.44504e-005 ]
5790 : [ 1.45994e-005 ]
5791 : [ 1.49411e-005 ]
5792 : [ 1.50172e-005 ]
5793 : [ 1.49356e-005 ]
5794 : [ 1.55705e-005 ]
5795 : [ 1.45822e-005 ]
5796 : [ 1.48334e-005 ]
5797 : [ 1.45051e-005 ]
5798 : [ 1.44726e-005 ]
5799 : [ 1.42083e-005 ]
5800 : [ 1.46541e-005 ]
5801 : [ 1.48079e-005 ]
5802 : [ 1.51874e-005 ]
5803 : [ 1.46757e-005 ]
5804 : [ 1.50116e-005 ]
5805 : [ 1.52095e-005 ]
5806 : [ 1.41148e-005 ]
5807 : [ 1.4914e-005  ]
5808 : [ 1.50602e-005 ]
5809 : [ 1.46732e-005 ]
5810 : [ 1.51245e-005 ]
5811 : [ 1.50871e-005 ]
5812 : [ 1.5455e-005  ]
5813 : [ 1.51279e-005 ]
5814 : [ 1.48736e-005 ]
5815 : [ 1.50323e-005 ]
5816 : [ 1.47411e-005 ]
5817 : [ 1.43595e-005 ]
5818 : [ 1.46903e-005 ]
5819 : [ 1.54129e-005 ]
5820 : [ 1.44439e-005 ]
5821 : [ 1.52893e-005 ]
5822 : [ 1.49922e-005 ]
5823 : [ 1.50238e-005 ]
5824 : [ 1.55294e-005 ]
5825 : [ 1.48166e-005 ]
5826 : [ 1.51269e-005 ]
5827 : [ 1.55813e-005 ]
5828 : [ 1.41296e-005 ]
5829 : [ 1.44784e-005 ]
5830 : [ 1.47473e-005 ]
5831 : [ 1.46997e-005 ]
5832 : [ 1.45133e-005 ]
5833 : [ 1.46344e-005 ]
5834 : [ 1.52532e-005 ]
5835 : [ 1.45259e-005 ]
5836 : [ 1.45803e-005 ]
5837 : [ 1.52412e-005 ]
5838 : [ 1.53132e-005 ]
5839 : [ 1.46027e-005 ]
5840 : [ 1.50407e-005 ]
5841 : [ 1.56259e-005 ]
5842 : [ 1.51445e-005 ]
5843 : [ 1.48658e-005 ]
5844 : [ 1.41867e-005 ]
5845 : [ 1.52315e-005 ]
5846 : [ 1.4678e-005  ]
5847 : [ 1.49044e-005 ]
5848 : [ 1.47415e-005 ]
5849 : [ 1.43831e-005 ]
5850 : [ 1.51285e-005 ]
5851 : [ 1.45209e-005 ]
5852 : [ 1.46299e-005 ]
5853 : [ 1.42704e-005 ]
5854 : [ 1.51276e-005 ]
5855 : [ 1.4972e-005  ]
5856 : [ 1.52616e-005 ]
5857 : [ 1.54063e-005 ]
5858 : [ 1.52924e-005 ]
5859 : [ 1.52207e-005 ]
5860 : [ 1.46537e-005 ]
5861 : [ 1.46346e-005 ]
5862 : [ 1.43423e-005 ]
5863 : [ 1.56492e-005 ]
5864 : [ 1.46797e-005 ]
5865 : [ 1.55823e-005 ]
5866 : [ 1.50646e-005 ]
5867 : [ 1.48306e-005 ]
5868 : [ 1.44591e-005 ]
5869 : [ 1.42217e-005 ]
5870 : [ 1.52295e-005 ]
5871 : [ 1.54316e-005 ]
5872 : [ 1.48822e-005 ]
5873 : [ 1.51419e-005 ]
5874 : [ 1.51418e-005 ]
5875 : [ 1.52082e-005 ]
5876 : [ 1.44372e-005 ]
5877 : [ 1.47603e-005 ]
5878 : [ 1.41129e-005 ]
5879 : [ 1.48792e-005 ]
5880 : [ 1.47737e-005 ]
5881 : [ 1.45136e-005 ]
5882 : [ 1.48747e-005 ]
5883 : [ 1.48964e-005 ]
5884 : [ 1.48354e-005 ]
5885 : [ 1.47191e-005 ]
5886 : [ 1.52663e-005 ]
5887 : [ 1.46924e-005 ]
5888 : [ 1.48307e-005 ]
5889 : [ 1.51559e-005 ]
5890 : [ 1.47634e-005 ]
5891 : [ 1.44096e-005 ]
5892 : [ 1.54106e-005 ]
5893 : [ 1.45196e-005 ]
5894 : [ 1.52654e-005 ]
5895 : [ 1.45855e-005 ]
5896 : [ 1.45838e-005 ]
5897 : [ 1.52195e-005 ]
5898 : [ 1.50189e-005 ]
5899 : [ 1.57213e-005 ]
5900 : [ 1.42381e-005 ]
5901 : [ 1.4715e-005  ]
5902 : [ 1.5207e-005  ]
5903 : [ 1.52947e-005 ]
5904 : [ 1.46686e-005 ]
5905 : [ 1.42226e-005 ]
5906 : [ 1.54808e-005 ]
5907 : [ 1.54757e-005 ]
5908 : [ 1.44786e-005 ]
5909 : [ 1.52293e-005 ]
5910 : [ 1.49493e-005 ]
5911 : [ 1.51025e-005 ]
5912 : [ 1.45937e-005 ]
5913 : [ 1.45439e-005 ]
5914 : [ 1.43731e-005 ]
5915 : [ 1.48416e-005 ]
5916 : [ 1.49142e-005 ]
5917 : [ 1.54521e-005 ]
5918 : [ 1.46649e-005 ]
5919 : [ 1.47149e-005 ]
5920 : [ 1.46993e-005 ]
5921 : [ 1.42512e-005 ]
5922 : [ 1.51462e-005 ]
5923 : [ 1.52103e-005 ]
5924 : [ 1.50049e-005 ]
5925 : [ 1.51725e-005 ]
5926 : [ 1.46551e-005 ]
5927 : [ 1.46222e-005 ]
5928 : [ 1.48957e-005 ]
5929 : [ 1.45688e-005 ]
5930 : [ 1.51231e-005 ]
5931 : [ 1.47941e-005 ]
5932 : [ 1.47482e-005 ]
5933 : [ 1.46966e-005 ]
5934 : [ 1.43818e-005 ]
5935 : [ 1.45729e-005 ]
5936 : [ 1.47385e-005 ]
5937 : [ 1.52481e-005 ]
5938 : [ 1.4302e-005  ]
5939 : [ 1.5417e-005  ]
5940 : [ 1.50312e-005 ]
5941 : [ 1.55225e-005 ]
5942 : [ 1.47062e-005 ]
5943 : [ 1.51109e-005 ]
5944 : [ 1.48503e-005 ]
5945 : [ 1.46676e-005 ]
5946 : [ 1.50235e-005 ]
5947 : [ 1.54988e-005 ]
5948 : [ 1.5099e-005  ]
5949 : [ 1.48935e-005 ]
5950 : [ 1.48427e-005 ]
5951 : [ 1.52205e-005 ]
5952 : [ 1.41595e-005 ]
5953 : [ 1.46322e-005 ]
5954 : [ 1.47576e-005 ]
5955 : [ 1.49137e-005 ]
5956 : [ 1.46693e-005 ]
5957 : [ 1.51382e-005 ]
5958 : [ 1.54184e-005 ]
5959 : [ 1.4904e-005  ]
5960 : [ 1.57131e-005 ]
5961 : [ 1.49648e-005 ]
5962 : [ 1.52203e-005 ]
5963 : [ 1.45145e-005 ]
5964 : [ 1.53039e-005 ]
5965 : [ 1.52669e-005 ]
5966 : [ 1.5051e-005  ]
5967 : [ 1.46775e-005 ]
5968 : [ 1.43591e-005 ]
5969 : [ 1.44865e-005 ]
5970 : [ 1.53037e-005 ]
5971 : [ 1.55885e-005 ]
5972 : [ 1.54206e-005 ]
5973 : [ 1.49075e-005 ]
5974 : [ 1.44942e-005 ]
5975 : [ 1.49385e-005 ]
5976 : [ 1.462e-005   ]
5977 : [ 1.53258e-005 ]
5978 : [ 1.47136e-005 ]
5979 : [ 1.45732e-005 ]
5980 : [ 1.47149e-005 ]
5981 : [ 1.52645e-005 ]
5982 : [ 1.4434e-005  ]
5983 : [ 1.4594e-005  ]
5984 : [ 1.52376e-005 ]
5985 : [ 1.46366e-005 ]
5986 : [ 1.51802e-005 ]
5987 : [ 1.4531e-005  ]
5988 : [ 1.47008e-005 ]
5989 : [ 1.54251e-005 ]
5990 : [ 1.4851e-005  ]
5991 : [ 1.53655e-005 ]
5992 : [ 1.51837e-005 ]
5993 : [ 1.55359e-005 ]
5994 : [ 1.4219e-005  ]
5995 : [ 1.49757e-005 ]
5996 : [ 1.44954e-005 ]
5997 : [ 1.46979e-005 ]
5998 : [ 1.49561e-005 ]
5999 : [ 1.45685e-005 ]
6000 : [ 1.42507e-005 ]
6001 : [ 1.55571e-005 ]
6002 : [ 1.50367e-005 ]
6003 : [ 1.43424e-005 ]
6004 : [ 1.47802e-005 ]
6005 : [ 1.52518e-005 ]
6006 : [ 1.47751e-005 ]
6007 : [ 1.47811e-005 ]
6008 : [ 1.46332e-005 ]
6009 : [ 1.47053e-005 ]
6010 : [ 1.52692e-005 ]
6011 : [ 1.4497e-005  ]
6012 : [ 1.48864e-005 ]
6013 : [ 1.45826e-005 ]
6014 : [ 1.44167e-005 ]
6015 : [ 1.48768e-005 ]
6016 : [ 1.47474e-005 ]
6017 : [ 1.45037e-005 ]
6018 : [ 1.51009e-005 ]
6019 : [ 1.49131e-005 ]
6020 : [ 1.54193e-005 ]
6021 : [ 1.49981e-005 ]
6022 : [ 1.47622e-005 ]
6023 : [ 1.45903e-005 ]
6024 : [ 1.50535e-005 ]
6025 : [ 1.49454e-005 ]
6026 : [ 1.48773e-005 ]
6027 : [ 1.49253e-005 ]
6028 : [ 1.45223e-005 ]
6029 : [ 1.45963e-005 ]
6030 : [ 1.47486e-005 ]
6031 : [ 1.50406e-005 ]
6032 : [ 1.5379e-005  ]
6033 : [ 1.49956e-005 ]
6034 : [ 1.54986e-005 ]
6035 : [ 1.47618e-005 ]
6036 : [ 1.53139e-005 ]
6037 : [ 1.42219e-005 ]
6038 : [ 1.44787e-005 ]
6039 : [ 1.43741e-005 ]
6040 : [ 1.48286e-005 ]
6041 : [ 1.47426e-005 ]
6042 : [ 1.51266e-005 ]
6043 : [ 1.49339e-005 ]
6044 : [ 1.4205e-005  ]
6045 : [ 1.46336e-005 ]
6046 : [ 1.50602e-005 ]
6047 : [ 1.495e-005   ]
6048 : [ 1.46783e-005 ]
6049 : [ 1.50515e-005 ]
6050 : [ 1.45858e-005 ]
6051 : [ 1.44222e-005 ]
6052 : [ 1.55178e-005 ]
6053 : [ 1.41629e-005 ]
6054 : [ 1.51597e-005 ]
6055 : [ 1.49011e-005 ]
6056 : [ 1.52678e-005 ]
6057 : [ 1.50306e-005 ]
6058 : [ 1.45803e-005 ]
6059 : [ 1.44125e-005 ]
6060 : [ 1.50861e-005 ]
6061 : [ 1.48258e-005 ]
6062 : [ 1.4524e-005  ]
6063 : [ 1.47809e-005 ]
6064 : [ 1.55923e-005 ]
6065 : [ 1.49363e-005 ]
6066 : [ 1.46753e-005 ]
6067 : [ 1.51273e-005 ]
6068 : [ 1.41338e-005 ]
6069 : [ 1.48056e-005 ]
6070 : [ 1.48371e-005 ]
6071 : [ 1.45793e-005 ]
6072 : [ 1.48564e-005 ]
6073 : [ 1.4893e-005  ]
6074 : [ 1.46104e-005 ]
6075 : [ 1.48079e-005 ]
6076 : [ 1.47612e-005 ]
6077 : [ 1.45916e-005 ]
6078 : [ 1.54002e-005 ]
6079 : [ 1.50107e-005 ]
6080 : [ 1.4525e-005  ]
6081 : [ 1.49808e-005 ]
6082 : [ 1.50663e-005 ]
6083 : [ 1.5011e-005  ]
6084 : [ 1.48682e-005 ]
6085 : [ 1.47301e-005 ]
6086 : [ 1.5235e-005  ]
6087 : [ 1.54128e-005 ]
6088 : [ 1.46881e-005 ]
6089 : [ 1.48613e-005 ]
6090 : [ 1.49637e-005 ]
6091 : [ 1.49944e-005 ]
6092 : [ 1.51175e-005 ]
6093 : [ 1.44888e-005 ]
6094 : [ 1.51773e-005 ]
6095 : [ 1.49519e-005 ]
6096 : [ 1.46612e-005 ]
6097 : [ 1.4404e-005  ]
6098 : [ 1.50218e-005 ]
6099 : [ 1.50041e-005 ]
6100 : [ 1.50301e-005 ]
6101 : [ 1.48326e-005 ]
6102 : [ 1.50115e-005 ]
6103 : [ 1.50187e-005 ]
6104 : [ 1.50994e-005 ]
6105 : [ 1.51159e-005 ]
6106 : [ 1.42563e-005 ]
6107 : [ 1.48449e-005 ]
6108 : [ 1.52466e-005 ]
6109 : [ 1.50987e-005 ]
6110 : [ 1.43832e-005 ]
6111 : [ 1.53266e-005 ]
6112 : [ 1.46476e-005 ]
6113 : [ 1.53267e-005 ]
6114 : [ 1.45395e-005 ]
6115 : [ 1.5281e-005  ]
6116 : [ 1.53007e-005 ]
6117 : [ 1.41056e-005 ]
6118 : [ 1.45405e-005 ]
6119 : [ 1.52313e-005 ]
6120 : [ 1.52174e-005 ]
6121 : [ 1.50128e-005 ]
6122 : [ 1.4943e-005  ]
6123 : [ 1.52216e-005 ]
6124 : [ 1.52837e-005 ]
6125 : [ 1.46146e-005 ]
6126 : [ 1.45694e-005 ]
6127 : [ 1.45769e-005 ]
6128 : [ 1.51632e-005 ]
6129 : [ 1.49347e-005 ]
6130 : [ 1.53843e-005 ]
6131 : [ 1.50862e-005 ]
6132 : [ 1.52021e-005 ]
6133 : [ 1.44195e-005 ]
6134 : [ 1.54811e-005 ]
6135 : [ 1.5271e-005  ]
6136 : [ 1.44972e-005 ]
6137 : [ 1.54995e-005 ]
6138 : [ 1.44524e-005 ]
6139 : [ 1.49764e-005 ]
6140 : [ 1.47978e-005 ]
6141 : [ 1.5015e-005  ]
6142 : [ 1.52349e-005 ]
6143 : [ 1.51149e-005 ]
6144 : [ 1.50307e-005 ]
6145 : [ 1.45282e-005 ]
6146 : [ 1.46307e-005 ]
6147 : [ 1.48644e-005 ]
6148 : [ 1.54009e-005 ]
6149 : [ 1.52417e-005 ]
6150 : [ 1.51323e-005 ]
6151 : [ 1.53705e-005 ]
6152 : [ 1.49389e-005 ]
6153 : [ 1.54826e-005 ]
6154 : [ 1.51331e-005 ]
6155 : [ 1.45772e-005 ]
6156 : [ 1.4952e-005  ]
6157 : [ 1.49601e-005 ]
6158 : [ 1.49187e-005 ]
6159 : [ 1.51266e-005 ]
6160 : [ 1.53828e-005 ]
6161 : [ 1.57791e-005 ]
6162 : [ 1.44864e-005 ]
6163 : [ 1.50215e-005 ]
6164 : [ 1.47559e-005 ]
6165 : [ 1.40357e-005 ]
6166 : [ 1.47593e-005 ]
6167 : [ 1.45675e-005 ]
6168 : [ 1.47135e-005 ]
6169 : [ 1.51686e-005 ]
6170 : [ 1.47649e-005 ]
6171 : [ 1.49739e-005 ]
6172 : [ 1.47903e-005 ]
6173 : [ 1.46927e-005 ]
6174 : [ 1.47638e-005 ]
6175 : [ 1.50257e-005 ]
6176 : [ 1.52329e-005 ]
6177 : [ 1.52563e-005 ]
6178 : [ 1.5559e-005  ]
6179 : [ 1.45165e-005 ]
6180 : [ 1.48901e-005 ]
6181 : [ 1.48634e-005 ]
6182 : [ 1.47762e-005 ]
6183 : [ 1.50429e-005 ]
6184 : [ 1.49001e-005 ]
6185 : [ 1.47166e-005 ]
6186 : [ 1.47344e-005 ]
6187 : [ 1.55705e-005 ]
6188 : [ 1.46219e-005 ]
6189 : [ 1.45029e-005 ]
6190 : [ 1.51163e-005 ]
6191 : [ 1.47442e-005 ]
6192 : [ 1.46394e-005 ]
6193 : [ 1.42976e-005 ]
6194 : [ 1.52333e-005 ]
6195 : [ 1.50256e-005 ]
6196 : [ 1.52373e-005 ]
6197 : [ 1.46946e-005 ]
6198 : [ 1.46645e-005 ]
6199 : [ 1.5605e-005  ]
6200 : [ 1.50302e-005 ]
6201 : [ 1.4329e-005  ]
6202 : [ 1.52655e-005 ]
6203 : [ 1.49586e-005 ]
6204 : [ 1.4955e-005  ]
6205 : [ 1.48033e-005 ]
6206 : [ 1.49895e-005 ]
6207 : [ 1.50816e-005 ]
6208 : [ 1.49667e-005 ]
6209 : [ 1.51176e-005 ]
6210 : [ 1.52101e-005 ]
6211 : [ 1.52474e-005 ]
6212 : [ 1.46054e-005 ]
6213 : [ 1.4905e-005  ]
6214 : [ 1.43719e-005 ]
6215 : [ 1.54061e-005 ]
6216 : [ 1.47781e-005 ]
6217 : [ 1.51113e-005 ]
6218 : [ 1.4283e-005  ]
6219 : [ 1.47514e-005 ]
6220 : [ 1.43254e-005 ]
6221 : [ 1.48382e-005 ]
6222 : [ 1.52795e-005 ]
6223 : [ 1.50657e-005 ]
6224 : [ 1.53572e-005 ]
6225 : [ 1.52703e-005 ]
6226 : [ 1.49484e-005 ]
6227 : [ 1.47679e-005 ]
6228 : [ 1.51476e-005 ]
6229 : [ 1.47308e-005 ]
6230 : [ 1.48469e-005 ]
6231 : [ 1.45466e-005 ]
6232 : [ 1.52733e-005 ]
6233 : [ 1.47329e-005 ]
6234 : [ 1.47268e-005 ]
6235 : [ 1.46644e-005 ]
6236 : [ 1.4855e-005  ]
6237 : [ 1.48424e-005 ]
6238 : [ 1.45915e-005 ]
6239 : [ 1.53867e-005 ]
6240 : [ 1.47536e-005 ]
6241 : [ 1.49618e-005 ]
6242 : [ 1.52427e-005 ]
6243 : [ 1.50942e-005 ]
6244 : [ 1.49305e-005 ]
6245 : [ 1.44189e-005 ]
6246 : [ 1.48574e-005 ]
6247 : [ 1.53503e-005 ]
6248 : [ 1.51659e-005 ]
6249 : [ 1.54945e-005 ]
6250 : [ 1.51053e-005 ]
6251 : [ 1.44354e-005 ]
6252 : [ 1.48396e-005 ]
6253 : [ 1.56858e-005 ]
6254 : [ 1.43155e-005 ]
6255 : [ 1.4316e-005  ]
6256 : [ 1.48844e-005 ]
6257 : [ 1.44755e-005 ]
6258 : [ 1.53048e-005 ]
6259 : [ 1.47578e-005 ]
6260 : [ 1.44813e-005 ]
6261 : [ 1.4993e-005  ]
6262 : [ 1.45023e-005 ]
6263 : [ 1.48444e-005 ]
6264 : [ 1.48764e-005 ]
6265 : [ 1.51593e-005 ]
6266 : [ 1.46383e-005 ]
6267 : [ 1.4499e-005  ]
6268 : [ 1.47729e-005 ]
6269 : [ 1.41981e-005 ]
6270 : [ 1.41987e-005 ]
6271 : [ 1.5136e-005  ]
6272 : [ 1.50609e-005 ]
6273 : [ 1.55283e-005 ]
6274 : [ 1.52515e-005 ]
6275 : [ 1.46771e-005 ]
6276 : [ 1.53386e-005 ]
6277 : [ 1.44466e-005 ]
6278 : [ 1.57489e-005 ]
6279 : [ 1.51431e-005 ]
6280 : [ 1.49882e-005 ]
6281 : [ 1.47102e-005 ]
6282 : [ 1.47701e-005 ]
6283 : [ 1.51102e-005 ]
6284 : [ 1.42622e-005 ]
6285 : [ 1.57462e-005 ]
6286 : [ 1.5024e-005  ]
6287 : [ 1.51536e-005 ]
6288 : [ 1.44107e-005 ]
6289 : [ 1.43962e-005 ]
6290 : [ 1.42304e-005 ]
6291 : [ 1.47065e-005 ]
6292 : [ 1.51377e-005 ]
6293 : [ 1.48345e-005 ]
6294 : [ 1.46732e-005 ]
6295 : [ 1.48203e-005 ]
6296 : [ 1.5189e-005  ]
6297 : [ 1.54909e-005 ]
6298 : [ 1.46877e-005 ]
6299 : [ 1.51482e-005 ]
6300 : [ 1.52394e-005 ]
6301 : [ 1.53591e-005 ]
6302 : [ 1.42147e-005 ]
6303 : [ 1.45602e-005 ]
6304 : [ 1.43355e-005 ]
6305 : [ 1.52361e-005 ]
6306 : [ 1.49744e-005 ]
6307 : [ 1.45226e-005 ]
6308 : [ 1.55571e-005 ]
6309 : [ 1.46622e-005 ]
6310 : [ 1.48822e-005 ]
6311 : [ 1.45427e-005 ]
6312 : [ 1.44924e-005 ]
6313 : [ 1.56799e-005 ]
6314 : [ 1.46339e-005 ]
6315 : [ 1.53415e-005 ]
6316 : [ 1.49048e-005 ]
6317 : [ 1.49901e-005 ]
6318 : [ 1.51904e-005 ]
6319 : [ 1.51837e-005 ]
6320 : [ 1.4667e-005  ]
6321 : [ 1.49405e-005 ]
6322 : [ 1.52359e-005 ]
6323 : [ 1.52034e-005 ]
6324 : [ 1.52417e-005 ]
6325 : [ 1.50906e-005 ]
6326 : [ 1.49091e-005 ]
6327 : [ 1.54173e-005 ]
6328 : [ 1.50401e-005 ]
6329 : [ 1.53103e-005 ]
6330 : [ 1.4315e-005  ]
6331 : [ 1.5096e-005  ]
6332 : [ 1.50008e-005 ]
6333 : [ 1.47698e-005 ]
6334 : [ 1.49526e-005 ]
6335 : [ 1.48501e-005 ]
6336 : [ 1.524e-005   ]
6337 : [ 1.47439e-005 ]
6338 : [ 1.49776e-005 ]
6339 : [ 1.49524e-005 ]
6340 : [ 1.40765e-005 ]
6341 : [ 1.5188e-005  ]
6342 : [ 1.53705e-005 ]
6343 : [ 1.52038e-005 ]
6344 : [ 1.45722e-005 ]
6345 : [ 1.47886e-005 ]
6346 : [ 1.53933e-005 ]
6347 : [ 1.45365e-005 ]
6348 : [ 1.52851e-005 ]
6349 : [ 1.48064e-005 ]
6350 : [ 1.50923e-005 ]
6351 : [ 1.4624e-005  ]
6352 : [ 1.55479e-005 ]
6353 : [ 1.50949e-005 ]
6354 : [ 1.50632e-005 ]
6355 : [ 1.48852e-005 ]
6356 : [ 1.48449e-005 ]
6357 : [ 1.53433e-005 ]
6358 : [ 1.476e-005   ]
6359 : [ 1.4686e-005  ]
6360 : [ 1.45658e-005 ]
6361 : [ 1.55414e-005 ]
6362 : [ 1.43918e-005 ]
6363 : [ 1.46635e-005 ]
6364 : [ 1.43034e-005 ]
6365 : [ 1.47215e-005 ]
6366 : [ 1.51021e-005 ]
6367 : [ 1.45433e-005 ]
6368 : [ 1.45655e-005 ]
6369 : [ 1.45499e-005 ]
6370 : [ 1.48967e-005 ]
6371 : [ 1.44275e-005 ]
6372 : [ 1.4923e-005  ]
6373 : [ 1.46711e-005 ]
6374 : [ 1.49145e-005 ]
6375 : [ 1.54794e-005 ]
6376 : [ 1.47354e-005 ]
6377 : [ 1.53764e-005 ]
6378 : [ 1.45692e-005 ]
6379 : [ 1.43112e-005 ]
6380 : [ 1.44983e-005 ]
6381 : [ 1.47654e-005 ]
6382 : [ 1.48427e-005 ]
6383 : [ 1.51283e-005 ]
6384 : [ 1.46081e-005 ]
6385 : [ 1.50404e-005 ]
6386 : [ 1.46279e-005 ]
6387 : [ 1.4999e-005  ]
6388 : [ 1.54863e-005 ]
6389 : [ 1.48301e-005 ]
6390 : [ 1.44354e-005 ]
6391 : [ 1.46241e-005 ]
6392 : [ 1.51641e-005 ]
6393 : [ 1.54131e-005 ]
6394 : [ 1.50224e-005 ]
6395 : [ 1.55416e-005 ]
6396 : [ 1.45837e-005 ]
6397 : [ 1.51371e-005 ]
6398 : [ 1.53239e-005 ]
6399 : [ 1.51023e-005 ]
6400 : [ 1.49213e-005 ]
6401 : [ 1.49016e-005 ]
6402 : [ 1.47216e-005 ]
6403 : [ 1.47842e-005 ]
6404 : [ 1.47325e-005 ]
6405 : [ 1.48205e-005 ]
6406 : [ 1.502e-005   ]
6407 : [ 1.4817e-005  ]
6408 : [ 1.56965e-005 ]
6409 : [ 1.52441e-005 ]
6410 : [ 1.42649e-005 ]
6411 : [ 1.51408e-005 ]
6412 : [ 1.50573e-005 ]
6413 : [ 1.51268e-005 ]
6414 : [ 1.45145e-005 ]
6415 : [ 1.48887e-005 ]
6416 : [ 1.545e-005   ]
6417 : [ 1.48411e-005 ]
6418 : [ 1.48592e-005 ]
6419 : [ 1.42958e-005 ]
6420 : [ 1.46895e-005 ]
6421 : [ 1.49149e-005 ]
6422 : [ 1.53443e-005 ]
6423 : [ 1.52907e-005 ]
6424 : [ 1.48699e-005 ]
6425 : [ 1.45107e-005 ]
6426 : [ 1.52141e-005 ]
6427 : [ 1.53144e-005 ]
6428 : [ 1.4993e-005  ]
6429 : [ 1.45069e-005 ]
6430 : [ 1.51221e-005 ]
6431 : [ 1.49303e-005 ]
6432 : [ 1.48424e-005 ]
6433 : [ 1.45273e-005 ]
6434 : [ 1.50561e-005 ]
6435 : [ 1.45654e-005 ]
6436 : [ 1.43551e-005 ]
6437 : [ 1.50496e-005 ]
6438 : [ 1.52973e-005 ]
6439 : [ 1.46215e-005 ]
6440 : [ 1.45962e-005 ]
6441 : [ 1.46532e-005 ]
6442 : [ 1.4483e-005  ]
6443 : [ 1.52729e-005 ]
6444 : [ 1.50525e-005 ]
6445 : [ 1.48334e-005 ]
6446 : [ 1.53082e-005 ]
6447 : [ 1.50822e-005 ]
6448 : [ 1.47789e-005 ]
6449 : [ 1.50052e-005 ]
6450 : [ 1.51545e-005 ]
6451 : [ 1.49495e-005 ]
6452 : [ 1.45437e-005 ]
6453 : [ 1.45729e-005 ]
6454 : [ 1.53168e-005 ]
6455 : [ 1.4579e-005  ]
6456 : [ 1.45673e-005 ]
6457 : [ 1.53029e-005 ]
6458 : [ 1.46431e-005 ]
6459 : [ 1.45017e-005 ]
6460 : [ 1.41405e-005 ]
6461 : [ 1.51168e-005 ]
6462 : [ 1.55071e-005 ]
6463 : [ 1.51919e-005 ]
6464 : [ 1.48564e-005 ]
6465 : [ 1.45678e-005 ]
6466 : [ 1.51943e-005 ]
6467 : [ 1.4955e-005  ]
6468 : [ 1.45545e-005 ]
6469 : [ 1.54646e-005 ]
6470 : [ 1.45772e-005 ]
6471 : [ 1.44104e-005 ]
6472 : [ 1.51674e-005 ]
6473 : [ 1.45215e-005 ]
6474 : [ 1.44626e-005 ]
6475 : [ 1.51171e-005 ]
6476 : [ 1.47366e-005 ]
6477 : [ 1.47185e-005 ]
6478 : [ 1.49167e-005 ]
6479 : [ 1.50647e-005 ]
6480 : [ 1.45149e-005 ]
6481 : [ 1.47841e-005 ]
6482 : [ 1.53272e-005 ]
6483 : [ 1.50137e-005 ]
6484 : [ 1.47761e-005 ]
6485 : [ 1.46246e-005 ]
6486 : [ 1.43154e-005 ]
6487 : [ 1.51395e-005 ]
6488 : [ 1.45371e-005 ]
6489 : [ 1.56602e-005 ]
6490 : [ 1.52455e-005 ]
6491 : [ 1.4275e-005  ]
6492 : [ 1.44808e-005 ]
6493 : [ 1.5499e-005  ]
6494 : [ 1.52604e-005 ]
6495 : [ 1.46966e-005 ]
6496 : [ 1.51798e-005 ]
6497 : [ 1.4526e-005  ]
6498 : [ 1.50709e-005 ]
6499 : [ 1.51195e-005 ]
6500 : [ 1.5209e-005  ]
6501 : [ 1.52655e-005 ]
6502 : [ 1.516e-005   ]
6503 : [ 1.49832e-005 ]
6504 : [ 1.48842e-005 ]
6505 : [ 1.56498e-005 ]
6506 : [ 1.49317e-005 ]
6507 : [ 1.54119e-005 ]
6508 : [ 1.48778e-005 ]
6509 : [ 1.41556e-005 ]
6510 : [ 1.51025e-005 ]
6511 : [ 1.52951e-005 ]
6512 : [ 1.45059e-005 ]
6513 : [ 1.51732e-005 ]
6514 : [ 1.54335e-005 ]
6515 : [ 1.41015e-005 ]
6516 : [ 1.47349e-005 ]
6517 : [ 1.47721e-005 ]
6518 : [ 1.53974e-005 ]
6519 : [ 1.48785e-005 ]
6520 : [ 1.48623e-005 ]
6521 : [ 1.46307e-005 ]
6522 : [ 1.51355e-005 ]
6523 : [ 1.53411e-005 ]
6524 : [ 1.53357e-005 ]
6525 : [ 1.51395e-005 ]
6526 : [ 1.47656e-005 ]
6527 : [ 1.42492e-005 ]
6528 : [ 1.5073e-005  ]
6529 : [ 1.48931e-005 ]
6530 : [ 1.48629e-005 ]
6531 : [ 1.46085e-005 ]
6532 : [ 1.51949e-005 ]
6533 : [ 1.50885e-005 ]
6534 : [ 1.42591e-005 ]
6535 : [ 1.40223e-005 ]
6536 : [ 1.43521e-005 ]
6537 : [ 1.45097e-005 ]
6538 : [ 1.48804e-005 ]
6539 : [ 1.54169e-005 ]
6540 : [ 1.50964e-005 ]
6541 : [ 1.4495e-005  ]
6542 : [ 1.50287e-005 ]
6543 : [ 1.53552e-005 ]
6544 : [ 1.43742e-005 ]
6545 : [ 1.50723e-005 ]
6546 : [ 1.47972e-005 ]
6547 : [ 1.48681e-005 ]
6548 : [ 1.56954e-005 ]
6549 : [ 1.45458e-005 ]
6550 : [ 1.45611e-005 ]
6551 : [ 1.53715e-005 ]
6552 : [ 1.54441e-005 ]
6553 : [ 1.43317e-005 ]
6554 : [ 1.50037e-005 ]
6555 : [ 1.49949e-005 ]
6556 : [ 1.49747e-005 ]
6557 : [ 1.46028e-005 ]
6558 : [ 1.53433e-005 ]
6559 : [ 1.45313e-005 ]
6560 : [ 1.43634e-005 ]
6561 : [ 1.46996e-005 ]
6562 : [ 1.41255e-005 ]
6563 : [ 1.42495e-005 ]
6564 : [ 1.4618e-005  ]
6565 : [ 1.43663e-005 ]
6566 : [ 1.56041e-005 ]
6567 : [ 1.53404e-005 ]
6568 : [ 1.54044e-005 ]
6569 : [ 1.50034e-005 ]
6570 : [ 1.4929e-005  ]
6571 : [ 1.46248e-005 ]
6572 : [ 1.50194e-005 ]
6573 : [ 1.52097e-005 ]
6574 : [ 1.49456e-005 ]
6575 : [ 1.54603e-005 ]
6576 : [ 1.51136e-005 ]
6577 : [ 1.56074e-005 ]
6578 : [ 1.53188e-005 ]
6579 : [ 1.48164e-005 ]
6580 : [ 1.50772e-005 ]
6581 : [ 1.49185e-005 ]
6582 : [ 1.46728e-005 ]
6583 : [ 1.5115e-005  ]
6584 : [ 1.47895e-005 ]
6585 : [ 1.52294e-005 ]
6586 : [ 1.48568e-005 ]
6587 : [ 1.48205e-005 ]
6588 : [ 1.47801e-005 ]
6589 : [ 1.47943e-005 ]
6590 : [ 1.42739e-005 ]
6591 : [ 1.48088e-005 ]
6592 : [ 1.53197e-005 ]
6593 : [ 1.46787e-005 ]
6594 : [ 1.44668e-005 ]
6595 : [ 1.45542e-005 ]
6596 : [ 1.53506e-005 ]
6597 : [ 1.50831e-005 ]
6598 : [ 1.51259e-005 ]
6599 : [ 1.52519e-005 ]
6600 : [ 1.46578e-005 ]
6601 : [ 1.46753e-005 ]
6602 : [ 1.52146e-005 ]
6603 : [ 1.50665e-005 ]
6604 : [ 1.53787e-005 ]
6605 : [ 1.48381e-005 ]
6606 : [ 1.46847e-005 ]
6607 : [ 1.474e-005   ]
6608 : [ 1.54558e-005 ]
6609 : [ 1.51799e-005 ]
6610 : [ 1.4932e-005  ]
6611 : [ 1.44324e-005 ]
6612 : [ 1.45846e-005 ]
6613 : [ 1.54801e-005 ]
6614 : [ 1.45307e-005 ]
6615 : [ 1.5188e-005  ]
6616 : [ 1.47092e-005 ]
6617 : [ 1.41263e-005 ]
6618 : [ 1.50577e-005 ]
6619 : [ 1.40948e-005 ]
6620 : [ 1.50864e-005 ]
6621 : [ 1.47437e-005 ]
6622 : [ 1.42662e-005 ]
6623 : [ 1.50895e-005 ]
6624 : [ 1.45375e-005 ]
6625 : [ 1.53828e-005 ]
6626 : [ 1.51573e-005 ]
6627 : [ 1.51781e-005 ]
6628 : [ 1.46213e-005 ]
6629 : [ 1.51197e-005 ]
6630 : [ 1.51202e-005 ]
6631 : [ 1.43293e-005 ]
6632 : [ 1.50753e-005 ]
6633 : [ 1.41127e-005 ]
6634 : [ 1.4847e-005  ]
6635 : [ 1.57086e-005 ]
6636 : [ 1.52822e-005 ]
6637 : [ 1.41904e-005 ]
6638 : [ 1.434e-005   ]
6639 : [ 1.49969e-005 ]
6640 : [ 1.48843e-005 ]
6641 : [ 1.49097e-005 ]
6642 : [ 1.50371e-005 ]
6643 : [ 1.45002e-005 ]
6644 : [ 1.41315e-005 ]
6645 : [ 1.48422e-005 ]
6646 : [ 1.53173e-005 ]
6647 : [ 1.4222e-005  ]
6648 : [ 1.45427e-005 ]
6649 : [ 1.52576e-005 ]
6650 : [ 1.47912e-005 ]
6651 : [ 1.51148e-005 ]
6652 : [ 1.53866e-005 ]
6653 : [ 1.49586e-005 ]
6654 : [ 1.48338e-005 ]
6655 : [ 1.51512e-005 ]
6656 : [ 1.52926e-005 ]
6657 : [ 1.45168e-005 ]
6658 : [ 1.53805e-005 ]
6659 : [ 1.51914e-005 ]
6660 : [ 1.40616e-005 ]
6661 : [ 1.51786e-005 ]
6662 : [ 1.48573e-005 ]
6663 : [ 1.50738e-005 ]
6664 : [ 1.55412e-005 ]
6665 : [ 1.48536e-005 ]
6666 : [ 1.47658e-005 ]
6667 : [ 1.52146e-005 ]
6668 : [ 1.52789e-005 ]
6669 : [ 1.47177e-005 ]
6670 : [ 1.45594e-005 ]
6671 : [ 1.49164e-005 ]
6672 : [ 1.45161e-005 ]
6673 : [ 1.44354e-005 ]
6674 : [ 1.52754e-005 ]
6675 : [ 1.44419e-005 ]
6676 : [ 1.51707e-005 ]
6677 : [ 1.48212e-005 ]
6678 : [ 1.52857e-005 ]
6679 : [ 1.53908e-005 ]
6680 : [ 1.53315e-005 ]
6681 : [ 1.50499e-005 ]
6682 : [ 1.48252e-005 ]
6683 : [ 1.4906e-005  ]
6684 : [ 1.51041e-005 ]
6685 : [ 1.45868e-005 ]
6686 : [ 1.50164e-005 ]
6687 : [ 1.47687e-005 ]
6688 : [ 1.50505e-005 ]
6689 : [ 1.40512e-005 ]
6690 : [ 1.45686e-005 ]
6691 : [ 1.52178e-005 ]
6692 : [ 1.5186e-005  ]
6693 : [ 1.46057e-005 ]
6694 : [ 1.50003e-005 ]
6695 : [ 1.49313e-005 ]
6696 : [ 1.45248e-005 ]
6697 : [ 1.54094e-005 ]
6698 : [ 1.53183e-005 ]
6699 : [ 1.50591e-005 ]
6700 : [ 1.46473e-005 ]
6701 : [ 1.5051e-005  ]
6702 : [ 1.52399e-005 ]
6703 : [ 1.50287e-005 ]
6704 : [ 1.54417e-005 ]
6705 : [ 1.52658e-005 ]
6706 : [ 1.52203e-005 ]
6707 : [ 1.48919e-005 ]
6708 : [ 1.51147e-005 ]
6709 : [ 1.55971e-005 ]
6710 : [ 1.49039e-005 ]
6711 : [ 1.47669e-005 ]
6712 : [ 1.44751e-005 ]
6713 : [ 1.49357e-005 ]
6714 : [ 1.49577e-005 ]
6715 : [ 1.55244e-005 ]
6716 : [ 1.46963e-005 ]
6717 : [ 1.5273e-005  ]
6718 : [ 1.54112e-005 ]
6719 : [ 1.50956e-005 ]
6720 : [ 1.50437e-005 ]
6721 : [ 1.44111e-005 ]
6722 : [ 1.48162e-005 ]
6723 : [ 1.54876e-005 ]
6724 : [ 1.51831e-005 ]
6725 : [ 1.51664e-005 ]
6726 : [ 1.45579e-005 ]
6727 : [ 1.49681e-005 ]
6728 : [ 1.50023e-005 ]
6729 : [ 1.51785e-005 ]
6730 : [ 1.50114e-005 ]
6731 : [ 1.45809e-005 ]
6732 : [ 1.54157e-005 ]
6733 : [ 1.45822e-005 ]
6734 : [ 1.52324e-005 ]
6735 : [ 1.54733e-005 ]
6736 : [ 1.45971e-005 ]
6737 : [ 1.49343e-005 ]
6738 : [ 1.5168e-005  ]
6739 : [ 1.4374e-005  ]
6740 : [ 1.4993e-005  ]
6741 : [ 1.43007e-005 ]
6742 : [ 1.4522e-005  ]
6743 : [ 1.48336e-005 ]
6744 : [ 1.49118e-005 ]
6745 : [ 1.4792e-005  ]
6746 : [ 1.42514e-005 ]
6747 : [ 1.44871e-005 ]
6748 : [ 1.46572e-005 ]
6749 : [ 1.51705e-005 ]
6750 : [ 1.50246e-005 ]
6751 : [ 1.5079e-005  ]
6752 : [ 1.48506e-005 ]
6753 : [ 1.53001e-005 ]
6754 : [ 1.44468e-005 ]
6755 : [ 1.4852e-005  ]
6756 : [ 1.49637e-005 ]
6757 : [ 1.50326e-005 ]
6758 : [ 1.4481e-005  ]
6759 : [ 1.49499e-005 ]
6760 : [ 1.51605e-005 ]
6761 : [ 1.47755e-005 ]
6762 : [ 1.53885e-005 ]
6763 : [ 1.54193e-005 ]
6764 : [ 1.49509e-005 ]
6765 : [ 1.55082e-005 ]
6766 : [ 1.47061e-005 ]
6767 : [ 1.51558e-005 ]
6768 : [ 1.49879e-005 ]
6769 : [ 1.51415e-005 ]
6770 : [ 1.51006e-005 ]
6771 : [ 1.46871e-005 ]
6772 : [ 1.46743e-005 ]
6773 : [ 1.41574e-005 ]
6774 : [ 1.51762e-005 ]
6775 : [ 1.51344e-005 ]
6776 : [ 1.45314e-005 ]
6777 : [ 1.53244e-005 ]
6778 : [ 1.52562e-005 ]
6779 : [ 1.48441e-005 ]
6780 : [ 1.52701e-005 ]
6781 : [ 1.4682e-005  ]
6782 : [ 1.45543e-005 ]
6783 : [ 1.53407e-005 ]
6784 : [ 1.44097e-005 ]
6785 : [ 1.52725e-005 ]
6786 : [ 1.5313e-005  ]
6787 : [ 1.52184e-005 ]
6788 : [ 1.4479e-005  ]
6789 : [ 1.52301e-005 ]
6790 : [ 1.50814e-005 ]
6791 : [ 1.50156e-005 ]
6792 : [ 1.55629e-005 ]
6793 : [ 1.44024e-005 ]
6794 : [ 1.53434e-005 ]
6795 : [ 1.4922e-005  ]
6796 : [ 1.45331e-005 ]
6797 : [ 1.56013e-005 ]
6798 : [ 1.49235e-005 ]
6799 : [ 1.49735e-005 ]
6800 : [ 1.42849e-005 ]
6801 : [ 1.47331e-005 ]
6802 : [ 1.50556e-005 ]
6803 : [ 1.43941e-005 ]
6804 : [ 1.42698e-005 ]
6805 : [ 1.49734e-005 ]
6806 : [ 1.47987e-005 ]
6807 : [ 1.40697e-005 ]
6808 : [ 1.48086e-005 ]
6809 : [ 1.47482e-005 ]
6810 : [ 1.5072e-005  ]
6811 : [ 1.47594e-005 ]
6812 : [ 1.44048e-005 ]
6813 : [ 1.42141e-005 ]
6814 : [ 1.46453e-005 ]
6815 : [ 1.52767e-005 ]
6816 : [ 1.46254e-005 ]
6817 : [ 1.49241e-005 ]
6818 : [ 1.42462e-005 ]
6819 : [ 1.50613e-005 ]
6820 : [ 1.40291e-005 ]
6821 : [ 1.5431e-005  ]
6822 : [ 1.46095e-005 ]
6823 : [ 1.48071e-005 ]
6824 : [ 1.43597e-005 ]
6825 : [ 1.51289e-005 ]
6826 : [ 1.52404e-005 ]
6827 : [ 1.51753e-005 ]
6828 : [ 1.50503e-005 ]
6829 : [ 1.52433e-005 ]
6830 : [ 1.41145e-005 ]
6831 : [ 1.49027e-005 ]
6832 : [ 1.44212e-005 ]
6833 : [ 1.47726e-005 ]
6834 : [ 1.51294e-005 ]
6835 : [ 1.50925e-005 ]
6836 : [ 1.46249e-005 ]
6837 : [ 1.50565e-005 ]
6838 : [ 1.4612e-005  ]
6839 : [ 1.54149e-005 ]
6840 : [ 1.45247e-005 ]
6841 : [ 1.53879e-005 ]
6842 : [ 1.52806e-005 ]
6843 : [ 1.53064e-005 ]
6844 : [ 1.51499e-005 ]
6845 : [ 1.42708e-005 ]
6846 : [ 1.45354e-005 ]
6847 : [ 1.49217e-005 ]
6848 : [ 1.51233e-005 ]
6849 : [ 1.56625e-005 ]
6850 : [ 1.43659e-005 ]
6851 : [ 1.51299e-005 ]
6852 : [ 1.51672e-005 ]
6853 : [ 1.51412e-005 ]
6854 : [ 1.45406e-005 ]
6855 : [ 1.4925e-005  ]
6856 : [ 1.48818e-005 ]
6857 : [ 1.49551e-005 ]
6858 : [ 1.50648e-005 ]
6859 : [ 1.45219e-005 ]
6860 : [ 1.452e-005   ]
6861 : [ 1.45986e-005 ]
6862 : [ 1.51298e-005 ]
6863 : [ 1.53969e-005 ]
6864 : [ 1.46416e-005 ]
6865 : [ 1.45948e-005 ]
6866 : [ 1.4832e-005  ]
6867 : [ 1.50894e-005 ]
6868 : [ 1.53176e-005 ]
6869 : [ 1.44284e-005 ]
6870 : [ 1.50921e-005 ]
6871 : [ 1.44047e-005 ]
6872 : [ 1.47155e-005 ]
6873 : [ 1.51377e-005 ]
6874 : [ 1.41661e-005 ]
6875 : [ 1.45833e-005 ]
6876 : [ 1.50415e-005 ]
6877 : [ 1.43395e-005 ]
6878 : [ 1.53736e-005 ]
6879 : [ 1.47827e-005 ]
6880 : [ 1.51801e-005 ]
6881 : [ 1.47098e-005 ]
6882 : [ 1.43572e-005 ]
6883 : [ 1.46287e-005 ]
6884 : [ 1.49141e-005 ]
6885 : [ 1.46901e-005 ]
6886 : [ 1.51026e-005 ]
6887 : [ 1.42015e-005 ]
6888 : [ 1.49099e-005 ]
6889 : [ 1.42184e-005 ]
6890 : [ 1.45505e-005 ]
6891 : [ 1.46365e-005 ]
6892 : [ 1.48899e-005 ]
6893 : [ 1.48425e-005 ]
6894 : [ 1.49463e-005 ]
6895 : [ 1.49932e-005 ]
6896 : [ 1.51501e-005 ]
6897 : [ 1.46436e-005 ]
6898 : [ 1.48665e-005 ]
6899 : [ 1.52184e-005 ]
6900 : [ 1.49634e-005 ]
6901 : [ 1.53658e-005 ]
6902 : [ 1.48307e-005 ]
6903 : [ 1.54591e-005 ]
6904 : [ 1.4773e-005  ]
6905 : [ 1.46253e-005 ]
6906 : [ 1.47726e-005 ]
6907 : [ 1.4934e-005  ]
6908 : [ 1.48575e-005 ]
6909 : [ 1.44804e-005 ]
6910 : [ 1.51089e-005 ]
6911 : [ 1.46301e-005 ]
6912 : [ 1.50968e-005 ]
6913 : [ 1.52629e-005 ]
6914 : [ 1.44108e-005 ]
6915 : [ 1.50562e-005 ]
6916 : [ 1.5371e-005  ]
6917 : [ 1.50277e-005 ]
6918 : [ 1.50326e-005 ]
6919 : [ 1.4343e-005  ]
6920 : [ 1.50061e-005 ]
6921 : [ 1.46414e-005 ]
6922 : [ 1.50712e-005 ]
6923 : [ 1.42573e-005 ]
6924 : [ 1.41896e-005 ]
6925 : [ 1.49427e-005 ]
6926 : [ 1.44581e-005 ]
6927 : [ 1.47279e-005 ]
6928 : [ 1.50345e-005 ]
6929 : [ 1.46175e-005 ]
6930 : [ 1.48745e-005 ]
6931 : [ 1.49247e-005 ]
6932 : [ 1.51016e-005 ]
6933 : [ 1.48259e-005 ]
6934 : [ 1.47615e-005 ]
6935 : [ 1.49944e-005 ]
6936 : [ 1.49589e-005 ]
6937 : [ 1.48825e-005 ]
6938 : [ 1.5326e-005  ]
6939 : [ 1.52987e-005 ]
6940 : [ 1.47794e-005 ]
6941 : [ 1.48173e-005 ]
6942 : [ 1.57436e-005 ]
6943 : [ 1.49719e-005 ]
6944 : [ 1.43135e-005 ]
6945 : [ 1.5206e-005  ]
6946 : [ 1.51616e-005 ]
6947 : [ 1.45123e-005 ]
6948 : [ 1.43876e-005 ]
6949 : [ 1.46063e-005 ]
6950 : [ 1.47322e-005 ]
6951 : [ 1.45472e-005 ]
6952 : [ 1.47981e-005 ]
6953 : [ 1.53741e-005 ]
6954 : [ 1.50611e-005 ]
6955 : [ 1.52192e-005 ]
6956 : [ 1.43892e-005 ]
6957 : [ 1.51952e-005 ]
6958 : [ 1.46309e-005 ]
6959 : [ 1.49331e-005 ]
6960 : [ 1.44179e-005 ]
6961 : [ 1.47046e-005 ]
6962 : [ 1.46573e-005 ]
6963 : [ 1.51728e-005 ]
6964 : [ 1.53068e-005 ]
6965 : [ 1.48897e-005 ]
6966 : [ 1.53297e-005 ]
6967 : [ 1.5201e-005  ]
6968 : [ 1.52182e-005 ]
6969 : [ 1.48019e-005 ]
6970 : [ 1.49931e-005 ]
6971 : [ 1.48645e-005 ]
6972 : [ 1.44401e-005 ]
6973 : [ 1.47265e-005 ]
6974 : [ 1.48777e-005 ]
6975 : [ 1.47466e-005 ]
6976 : [ 1.46903e-005 ]
6977 : [ 1.46808e-005 ]
6978 : [ 1.52836e-005 ]
6979 : [ 1.45345e-005 ]
6980 : [ 1.44248e-005 ]
6981 : [ 1.46544e-005 ]
6982 : [ 1.50284e-005 ]
6983 : [ 1.47389e-005 ]
6984 : [ 1.51874e-005 ]
6985 : [ 1.52586e-005 ]
6986 : [ 1.46098e-005 ]
6987 : [ 1.4303e-005  ]
6988 : [ 1.51345e-005 ]
6989 : [ 1.49284e-005 ]
6990 : [ 1.53305e-005 ]
6991 : [ 1.55069e-005 ]
6992 : [ 1.52773e-005 ]
6993 : [ 1.4724e-005  ]
6994 : [ 1.49136e-005 ]
6995 : [ 1.44337e-005 ]
6996 : [ 1.49345e-005 ]
6997 : [ 1.49451e-005 ]
6998 : [ 1.56967e-005 ]
6999 : [ 1.46858e-005 ]
7000 : [ 1.47105e-005 ]
7001 : [ 1.48171e-005 ]
7002 : [ 1.50516e-005 ]
7003 : [ 1.42598e-005 ]
7004 : [ 1.50759e-005 ]
7005 : [ 1.50903e-005 ]
7006 : [ 1.48792e-005 ]
7007 : [ 1.42166e-005 ]
7008 : [ 1.55562e-005 ]
7009 : [ 1.45762e-005 ]
7010 : [ 1.54556e-005 ]
7011 : [ 1.44542e-005 ]
7012 : [ 1.48372e-005 ]
7013 : [ 1.49171e-005 ]
7014 : [ 1.49384e-005 ]
7015 : [ 1.49578e-005 ]
7016 : [ 1.47029e-005 ]
7017 : [ 1.45406e-005 ]
7018 : [ 1.48156e-005 ]
7019 : [ 1.48922e-005 ]
7020 : [ 1.52134e-005 ]
7021 : [ 1.46378e-005 ]
7022 : [ 1.45687e-005 ]
7023 : [ 1.45605e-005 ]
7024 : [ 1.53512e-005 ]
7025 : [ 1.46697e-005 ]
7026 : [ 1.59007e-005 ]
7027 : [ 1.486e-005   ]
7028 : [ 1.49245e-005 ]
7029 : [ 1.56006e-005 ]
7030 : [ 1.4832e-005  ]
7031 : [ 1.51855e-005 ]
7032 : [ 1.52603e-005 ]
7033 : [ 1.45368e-005 ]
7034 : [ 1.47358e-005 ]
7035 : [ 1.4871e-005  ]
7036 : [ 1.48652e-005 ]
7037 : [ 1.49954e-005 ]
7038 : [ 1.427e-005   ]
7039 : [ 1.47715e-005 ]
7040 : [ 1.43289e-005 ]
7041 : [ 1.47136e-005 ]
7042 : [ 1.4761e-005  ]
7043 : [ 1.46244e-005 ]
7044 : [ 1.4848e-005  ]
7045 : [ 1.50193e-005 ]
7046 : [ 1.48756e-005 ]
7047 : [ 1.51655e-005 ]
7048 : [ 1.41675e-005 ]
7049 : [ 1.49474e-005 ]
7050 : [ 1.43153e-005 ]
7051 : [ 1.50181e-005 ]
7052 : [ 1.52526e-005 ]
7053 : [ 1.45512e-005 ]
7054 : [ 1.49819e-005 ]
7055 : [ 1.49892e-005 ]
7056 : [ 1.51385e-005 ]
7057 : [ 1.46983e-005 ]
7058 : [ 1.46434e-005 ]
7059 : [ 1.46021e-005 ]
7060 : [ 1.49275e-005 ]
7061 : [ 1.51045e-005 ]
7062 : [ 1.50892e-005 ]
7063 : [ 1.4782e-005  ]
7064 : [ 1.49608e-005 ]
7065 : [ 1.43912e-005 ]
7066 : [ 1.51375e-005 ]
7067 : [ 1.49877e-005 ]
7068 : [ 1.51958e-005 ]
7069 : [ 1.49117e-005 ]
7070 : [ 1.45034e-005 ]
7071 : [ 1.46924e-005 ]
7072 : [ 1.49159e-005 ]
7073 : [ 1.48474e-005 ]
7074 : [ 1.54421e-005 ]
7075 : [ 1.45628e-005 ]
7076 : [ 1.53334e-005 ]
7077 : [ 1.51148e-005 ]
7078 : [ 1.50648e-005 ]
7079 : [ 1.45001e-005 ]
7080 : [ 1.4407e-005  ]
7081 : [ 1.48886e-005 ]
7082 : [ 1.44612e-005 ]
7083 : [ 1.44573e-005 ]
7084 : [ 1.50804e-005 ]
7085 : [ 1.49927e-005 ]
7086 : [ 1.53715e-005 ]
7087 : [ 1.48025e-005 ]
7088 : [ 1.49362e-005 ]
7089 : [ 1.48382e-005 ]
7090 : [ 1.41213e-005 ]
7091 : [ 1.4624e-005  ]
7092 : [ 1.50016e-005 ]
7093 : [ 1.47802e-005 ]
7094 : [ 1.53689e-005 ]
7095 : [ 1.47663e-005 ]
7096 : [ 1.52025e-005 ]
7097 : [ 1.46535e-005 ]
7098 : [ 1.56085e-005 ]
7099 : [ 1.51341e-005 ]
7100 : [ 1.51711e-005 ]
7101 : [ 1.4193e-005  ]
7102 : [ 1.51373e-005 ]
7103 : [ 1.50196e-005 ]
7104 : [ 1.48824e-005 ]
7105 : [ 1.48521e-005 ]
7106 : [ 1.49573e-005 ]
7107 : [ 1.4906e-005  ]
7108 : [ 1.50104e-005 ]
7109 : [ 1.50776e-005 ]
7110 : [ 1.50571e-005 ]
7111 : [ 1.50801e-005 ]
7112 : [ 1.53686e-005 ]
7113 : [ 1.43122e-005 ]
7114 : [ 1.50813e-005 ]
7115 : [ 1.54565e-005 ]
7116 : [ 1.50248e-005 ]
7117 : [ 1.57218e-005 ]
7118 : [ 1.42524e-005 ]
7119 : [ 1.46638e-005 ]
7120 : [ 1.51307e-005 ]
7121 : [ 1.55293e-005 ]
7122 : [ 1.46543e-005 ]
7123 : [ 1.49616e-005 ]
7124 : [ 1.45871e-005 ]
7125 : [ 1.52636e-005 ]
7126 : [ 1.42899e-005 ]
7127 : [ 1.47497e-005 ]
7128 : [ 1.49004e-005 ]
7129 : [ 1.41338e-005 ]
7130 : [ 1.49698e-005 ]
7131 : [ 1.50611e-005 ]
7132 : [ 1.45375e-005 ]
7133 : [ 1.54898e-005 ]
7134 : [ 1.4932e-005  ]
7135 : [ 1.5222e-005  ]
7136 : [ 1.49514e-005 ]
7137 : [ 1.54973e-005 ]
7138 : [ 1.48663e-005 ]
7139 : [ 1.45404e-005 ]
7140 : [ 1.5473e-005  ]
7141 : [ 1.52707e-005 ]
7142 : [ 1.53932e-005 ]
7143 : [ 1.546e-005   ]
7144 : [ 1.46794e-005 ]
7145 : [ 1.47789e-005 ]
7146 : [ 1.43343e-005 ]
7147 : [ 1.47213e-005 ]
7148 : [ 1.49028e-005 ]
7149 : [ 1.50456e-005 ]
7150 : [ 1.42154e-005 ]
7151 : [ 1.5188e-005  ]
7152 : [ 1.49537e-005 ]
7153 : [ 1.48495e-005 ]
7154 : [ 1.4681e-005  ]
7155 : [ 1.50916e-005 ]
7156 : [ 1.48711e-005 ]
7157 : [ 1.45935e-005 ]
7158 : [ 1.53141e-005 ]
7159 : [ 1.49559e-005 ]
7160 : [ 1.45384e-005 ]
7161 : [ 1.43023e-005 ]
7162 : [ 1.46393e-005 ]
7163 : [ 1.48555e-005 ]
7164 : [ 1.44305e-005 ]
7165 : [ 1.48538e-005 ]
7166 : [ 1.48643e-005 ]
7167 : [ 1.51968e-005 ]
7168 : [ 1.45448e-005 ]
7169 : [ 1.45287e-005 ]
7170 : [ 1.45767e-005 ]
7171 : [ 1.51613e-005 ]
7172 : [ 1.46204e-005 ]
7173 : [ 1.49839e-005 ]
7174 : [ 1.48722e-005 ]
7175 : [ 1.45216e-005 ]
7176 : [ 1.57792e-005 ]
7177 : [ 1.48271e-005 ]
7178 : [ 1.46369e-005 ]
7179 : [ 1.50009e-005 ]
7180 : [ 1.49356e-005 ]
7181 : [ 1.51539e-005 ]
7182 : [ 1.51274e-005 ]
7183 : [ 1.46625e-005 ]
7184 : [ 1.44888e-005 ]
7185 : [ 1.49506e-005 ]
7186 : [ 1.51604e-005 ]
7187 : [ 1.49401e-005 ]
7188 : [ 1.52612e-005 ]
7189 : [ 1.47915e-005 ]
7190 : [ 1.44447e-005 ]
7191 : [ 1.41515e-005 ]
7192 : [ 1.54257e-005 ]
7193 : [ 1.52187e-005 ]
7194 : [ 1.50255e-005 ]
7195 : [ 1.49609e-005 ]
7196 : [ 1.47929e-005 ]
7197 : [ 1.53346e-005 ]
7198 : [ 1.51548e-005 ]
7199 : [ 1.51221e-005 ]
7200 : [ 1.51333e-005 ]
7201 : [ 1.5182e-005  ]
7202 : [ 1.52936e-005 ]
7203 : [ 1.50421e-005 ]
7204 : [ 1.44477e-005 ]
7205 : [ 1.48522e-005 ]
7206 : [ 1.47506e-005 ]
7207 : [ 1.54431e-005 ]
7208 : [ 1.48186e-005 ]
7209 : [ 1.56229e-005 ]
7210 : [ 1.51099e-005 ]
7211 : [ 1.49997e-005 ]
7212 : [ 1.50711e-005 ]
7213 : [ 1.45152e-005 ]
7214 : [ 1.53914e-005 ]
7215 : [ 1.58702e-005 ]
7216 : [ 1.469e-005   ]
7217 : [ 1.45253e-005 ]
7218 : [ 1.51813e-005 ]
7219 : [ 1.55784e-005 ]
7220 : [ 1.42676e-005 ]
7221 : [ 1.48886e-005 ]
7222 : [ 1.50135e-005 ]
7223 : [ 1.46504e-005 ]
7224 : [ 1.41279e-005 ]
7225 : [ 1.45493e-005 ]
7226 : [ 1.49046e-005 ]
7227 : [ 1.49371e-005 ]
7228 : [ 1.48774e-005 ]
7229 : [ 1.55066e-005 ]
7230 : [ 1.43728e-005 ]
7231 : [ 1.50839e-005 ]
7232 : [ 1.45398e-005 ]
7233 : [ 1.41773e-005 ]
7234 : [ 1.40368e-005 ]
7235 : [ 1.50484e-005 ]
7236 : [ 1.49728e-005 ]
7237 : [ 1.50052e-005 ]
7238 : [ 1.48404e-005 ]
7239 : [ 1.52063e-005 ]
7240 : [ 1.45347e-005 ]
7241 : [ 1.47361e-005 ]
7242 : [ 1.50589e-005 ]
7243 : [ 1.51228e-005 ]
7244 : [ 1.45774e-005 ]
7245 : [ 1.52196e-005 ]
7246 : [ 1.49033e-005 ]
7247 : [ 1.50015e-005 ]
7248 : [ 1.47737e-005 ]
7249 : [ 1.46141e-005 ]
7250 : [ 1.49063e-005 ]
7251 : [ 1.5115e-005  ]
7252 : [ 1.49459e-005 ]
7253 : [ 1.5063e-005  ]
7254 : [ 1.46962e-005 ]
7255 : [ 1.47673e-005 ]
7256 : [ 1.52162e-005 ]
7257 : [ 1.49286e-005 ]
7258 : [ 1.51943e-005 ]
7259 : [ 1.50769e-005 ]
7260 : [ 1.57597e-005 ]
7261 : [ 1.51999e-005 ]
7262 : [ 1.45903e-005 ]
7263 : [ 1.46786e-005 ]
7264 : [ 1.50021e-005 ]
7265 : [ 1.45408e-005 ]
7266 : [ 1.49648e-005 ]
7267 : [ 1.49628e-005 ]
7268 : [ 1.4861e-005  ]
7269 : [ 1.47491e-005 ]
7270 : [ 1.53297e-005 ]
7271 : [ 1.55075e-005 ]
7272 : [ 1.4554e-005  ]
7273 : [ 1.45145e-005 ]
7274 : [ 1.55602e-005 ]
7275 : [ 1.49803e-005 ]
7276 : [ 1.4763e-005  ]
7277 : [ 1.44083e-005 ]
7278 : [ 1.53107e-005 ]
7279 : [ 1.51744e-005 ]
7280 : [ 1.50037e-005 ]
7281 : [ 1.50197e-005 ]
7282 : [ 1.53776e-005 ]
7283 : [ 1.53635e-005 ]
7284 : [ 1.49699e-005 ]
7285 : [ 1.47574e-005 ]
7286 : [ 1.4702e-005  ]
7287 : [ 1.51854e-005 ]
7288 : [ 1.44772e-005 ]
7289 : [ 1.49582e-005 ]
7290 : [ 1.50048e-005 ]
7291 : [ 1.46658e-005 ]
7292 : [ 1.48377e-005 ]
7293 : [ 1.48093e-005 ]
7294 : [ 1.48865e-005 ]
7295 : [ 1.47235e-005 ]
7296 : [ 1.48585e-005 ]
7297 : [ 1.4703e-005  ]
7298 : [ 1.47639e-005 ]
7299 : [ 1.58505e-005 ]
7300 : [ 1.48812e-005 ]
7301 : [ 1.44475e-005 ]
7302 : [ 1.5004e-005  ]
7303 : [ 1.43564e-005 ]
7304 : [ 1.48e-005    ]
7305 : [ 1.48914e-005 ]
7306 : [ 1.52754e-005 ]
7307 : [ 1.45549e-005 ]
7308 : [ 1.45875e-005 ]
7309 : [ 1.47587e-005 ]
7310 : [ 1.49922e-005 ]
7311 : [ 1.47278e-005 ]
7312 : [ 1.44776e-005 ]
7313 : [ 1.46109e-005 ]
7314 : [ 1.42793e-005 ]
7315 : [ 1.53965e-005 ]
7316 : [ 1.50267e-005 ]
7317 : [ 1.52867e-005 ]
7318 : [ 1.4597e-005  ]
7319 : [ 1.46277e-005 ]
7320 : [ 1.47527e-005 ]
7321 : [ 1.45698e-005 ]
7322 : [ 1.45727e-005 ]
7323 : [ 1.49159e-005 ]
7324 : [ 1.5327e-005  ]
7325 : [ 1.52673e-005 ]
7326 : [ 1.50251e-005 ]
7327 : [ 1.51404e-005 ]
7328 : [ 1.4679e-005  ]
7329 : [ 1.50031e-005 ]
7330 : [ 1.55404e-005 ]
7331 : [ 1.47454e-005 ]
7332 : [ 1.54356e-005 ]
7333 : [ 1.51337e-005 ]
7334 : [ 1.48224e-005 ]
7335 : [ 1.51649e-005 ]
7336 : [ 1.51305e-005 ]
7337 : [ 1.49835e-005 ]
7338 : [ 1.4542e-005  ]
7339 : [ 1.55759e-005 ]
7340 : [ 1.52285e-005 ]
7341 : [ 1.53203e-005 ]
7342 : [ 1.48928e-005 ]
7343 : [ 1.48977e-005 ]
7344 : [ 1.46143e-005 ]
7345 : [ 1.48553e-005 ]
7346 : [ 1.4916e-005  ]
7347 : [ 1.50493e-005 ]
7348 : [ 1.43133e-005 ]
7349 : [ 1.55935e-005 ]
7350 : [ 1.43885e-005 ]
7351 : [ 1.55162e-005 ]
7352 : [ 1.52981e-005 ]
7353 : [ 1.54458e-005 ]
7354 : [ 1.50393e-005 ]
7355 : [ 1.47268e-005 ]
7356 : [ 1.4808e-005  ]
7357 : [ 1.45553e-005 ]
7358 : [ 1.44517e-005 ]
7359 : [ 1.44767e-005 ]
7360 : [ 1.54591e-005 ]
7361 : [ 1.44805e-005 ]
7362 : [ 1.43641e-005 ]
7363 : [ 1.44956e-005 ]
7364 : [ 1.42712e-005 ]
7365 : [ 1.42157e-005 ]
7366 : [ 1.51718e-005 ]
7367 : [ 1.45642e-005 ]
7368 : [ 1.5251e-005  ]
7369 : [ 1.5788e-005  ]
7370 : [ 1.51269e-005 ]
7371 : [ 1.40029e-005 ]
7372 : [ 1.49681e-005 ]
7373 : [ 1.39717e-005 ]
7374 : [ 1.47972e-005 ]
7375 : [ 1.48699e-005 ]
7376 : [ 1.48199e-005 ]
7377 : [ 1.4944e-005  ]
7378 : [ 1.47766e-005 ]
7379 : [ 1.48613e-005 ]
7380 : [ 1.42268e-005 ]
7381 : [ 1.55968e-005 ]
7382 : [ 1.49984e-005 ]
7383 : [ 1.5349e-005  ]
7384 : [ 1.53369e-005 ]
7385 : [ 1.46824e-005 ]
7386 : [ 1.49133e-005 ]
7387 : [ 1.54859e-005 ]
7388 : [ 1.46521e-005 ]
7389 : [ 1.44811e-005 ]
7390 : [ 1.51918e-005 ]
7391 : [ 1.47611e-005 ]
7392 : [ 1.51001e-005 ]
7393 : [ 1.39938e-005 ]
7394 : [ 1.52994e-005 ]
7395 : [ 1.47589e-005 ]
7396 : [ 1.49093e-005 ]
7397 : [ 1.4833e-005  ]
7398 : [ 1.48994e-005 ]
7399 : [ 1.47308e-005 ]
7400 : [ 1.40025e-005 ]
7401 : [ 1.48269e-005 ]
7402 : [ 1.44427e-005 ]
7403 : [ 1.46671e-005 ]
7404 : [ 1.45889e-005 ]
7405 : [ 1.50925e-005 ]
7406 : [ 1.4801e-005  ]
7407 : [ 1.49757e-005 ]
7408 : [ 1.48865e-005 ]
7409 : [ 1.50452e-005 ]
7410 : [ 1.48762e-005 ]
7411 : [ 1.48393e-005 ]
7412 : [ 1.46449e-005 ]
7413 : [ 1.49408e-005 ]
7414 : [ 1.44784e-005 ]
7415 : [ 1.52611e-005 ]
7416 : [ 1.47501e-005 ]
7417 : [ 1.49339e-005 ]
7418 : [ 1.48356e-005 ]
7419 : [ 1.46538e-005 ]
7420 : [ 1.50021e-005 ]
7421 : [ 1.42732e-005 ]
7422 : [ 1.4501e-005  ]
7423 : [ 1.45024e-005 ]
7424 : [ 1.49204e-005 ]
7425 : [ 1.5209e-005  ]
7426 : [ 1.46377e-005 ]
7427 : [ 1.49064e-005 ]
7428 : [ 1.50186e-005 ]
7429 : [ 1.47564e-005 ]
7430 : [ 1.47159e-005 ]
7431 : [ 1.49798e-005 ]
7432 : [ 1.49438e-005 ]
7433 : [ 1.46309e-005 ]
7434 : [ 1.48143e-005 ]
7435 : [ 1.44094e-005 ]
7436 : [ 1.49558e-005 ]
7437 : [ 1.50416e-005 ]
7438 : [ 1.42043e-005 ]
7439 : [ 1.44108e-005 ]
7440 : [ 1.55721e-005 ]
7441 : [ 1.43383e-005 ]
7442 : [ 1.53872e-005 ]
7443 : [ 1.42072e-005 ]
7444 : [ 1.48707e-005 ]
7445 : [ 1.47226e-005 ]
7446 : [ 1.57274e-005 ]
7447 : [ 1.48761e-005 ]
7448 : [ 1.45512e-005 ]
7449 : [ 1.51922e-005 ]
7450 : [ 1.46993e-005 ]
7451 : [ 1.45682e-005 ]
7452 : [ 1.55755e-005 ]
7453 : [ 1.49726e-005 ]
7454 : [ 1.50874e-005 ]
7455 : [ 1.47883e-005 ]
7456 : [ 1.45143e-005 ]
7457 : [ 1.46849e-005 ]
7458 : [ 1.44655e-005 ]
7459 : [ 1.44672e-005 ]
7460 : [ 1.44445e-005 ]
7461 : [ 1.44394e-005 ]
7462 : [ 1.45261e-005 ]
7463 : [ 1.51317e-005 ]
7464 : [ 1.52749e-005 ]
7465 : [ 1.51893e-005 ]
7466 : [ 1.42735e-005 ]
7467 : [ 1.49897e-005 ]
7468 : [ 1.47135e-005 ]
7469 : [ 1.51791e-005 ]
7470 : [ 1.50489e-005 ]
7471 : [ 1.46307e-005 ]
7472 : [ 1.50843e-005 ]
7473 : [ 1.51361e-005 ]
7474 : [ 1.5178e-005  ]
7475 : [ 1.5036e-005  ]
7476 : [ 1.42597e-005 ]
7477 : [ 1.51373e-005 ]
7478 : [ 1.45625e-005 ]
7479 : [ 1.50234e-005 ]
7480 : [ 1.54287e-005 ]
7481 : [ 1.52197e-005 ]
7482 : [ 1.53221e-005 ]
7483 : [ 1.50593e-005 ]
7484 : [ 1.53072e-005 ]
7485 : [ 1.47528e-005 ]
7486 : [ 1.47666e-005 ]
7487 : [ 1.53303e-005 ]
7488 : [ 1.50273e-005 ]
7489 : [ 1.52488e-005 ]
7490 : [ 1.47146e-005 ]
7491 : [ 1.45689e-005 ]
7492 : [ 1.46091e-005 ]
7493 : [ 1.47556e-005 ]
7494 : [ 1.52324e-005 ]
7495 : [ 1.46103e-005 ]
7496 : [ 1.58e-005    ]
7497 : [ 1.45359e-005 ]
7498 : [ 1.49556e-005 ]
7499 : [ 1.47441e-005 ]
7500 : [ 1.50865e-005 ]
7501 : [ 1.43247e-005 ]
7502 : [ 1.47318e-005 ]
7503 : [ 1.47481e-005 ]
7504 : [ 1.52129e-005 ]
7505 : [ 1.53852e-005 ]
7506 : [ 1.58965e-005 ]
7507 : [ 1.53101e-005 ]
7508 : [ 1.47519e-005 ]
7509 : [ 1.50211e-005 ]
7510 : [ 1.48623e-005 ]
7511 : [ 1.47737e-005 ]
7512 : [ 1.45204e-005 ]
7513 : [ 1.43908e-005 ]
7514 : [ 1.46609e-005 ]
7515 : [ 1.53137e-005 ]
7516 : [ 1.5208e-005  ]
7517 : [ 1.47176e-005 ]
7518 : [ 1.4802e-005  ]
7519 : [ 1.54357e-005 ]
7520 : [ 1.48123e-005 ]
7521 : [ 1.44789e-005 ]
7522 : [ 1.52198e-005 ]
7523 : [ 1.52881e-005 ]
7524 : [ 1.49526e-005 ]
7525 : [ 1.45541e-005 ]
7526 : [ 1.52094e-005 ]
7527 : [ 1.49742e-005 ]
7528 : [ 1.52429e-005 ]
7529 : [ 1.42925e-005 ]
7530 : [ 1.51306e-005 ]
7531 : [ 1.56214e-005 ]
7532 : [ 1.56117e-005 ]
7533 : [ 1.47425e-005 ]
7534 : [ 1.49393e-005 ]
7535 : [ 1.4867e-005  ]
7536 : [ 1.54036e-005 ]
7537 : [ 1.41284e-005 ]
7538 : [ 1.51458e-005 ]
7539 : [ 1.43003e-005 ]
7540 : [ 1.45943e-005 ]
7541 : [ 1.54521e-005 ]
7542 : [ 1.4593e-005  ]
7543 : [ 1.48369e-005 ]
7544 : [ 1.48576e-005 ]
7545 : [ 1.49105e-005 ]
7546 : [ 1.49669e-005 ]
7547 : [ 1.45087e-005 ]
7548 : [ 1.42118e-005 ]
7549 : [ 1.49956e-005 ]
7550 : [ 1.46952e-005 ]
7551 : [ 1.50641e-005 ]
7552 : [ 1.52753e-005 ]
7553 : [ 1.48938e-005 ]
7554 : [ 1.48441e-005 ]
7555 : [ 1.49459e-005 ]
7556 : [ 1.45994e-005 ]
7557 : [ 1.52146e-005 ]
7558 : [ 1.54747e-005 ]
7559 : [ 1.56018e-005 ]
7560 : [ 1.50187e-005 ]
7561 : [ 1.47668e-005 ]
7562 : [ 1.43718e-005 ]
7563 : [ 1.5271e-005  ]
7564 : [ 1.465e-005   ]
7565 : [ 1.49187e-005 ]
7566 : [ 1.53164e-005 ]
7567 : [ 1.48078e-005 ]
7568 : [ 1.45693e-005 ]
7569 : [ 1.52064e-005 ]
7570 : [ 1.50377e-005 ]
7571 : [ 1.46152e-005 ]
7572 : [ 1.53466e-005 ]
7573 : [ 1.50636e-005 ]
7574 : [ 1.46051e-005 ]
7575 : [ 1.52281e-005 ]
7576 : [ 1.47683e-005 ]
7577 : [ 1.46497e-005 ]
7578 : [ 1.46874e-005 ]
7579 : [ 1.51521e-005 ]
7580 : [ 1.51355e-005 ]
7581 : [ 1.4778e-005  ]
7582 : [ 1.56583e-005 ]
7583 : [ 1.54847e-005 ]
7584 : [ 1.44837e-005 ]
7585 : [ 1.44959e-005 ]
7586 : [ 1.44762e-005 ]
7587 : [ 1.49188e-005 ]
7588 : [ 1.43929e-005 ]
7589 : [ 1.51303e-005 ]
7590 : [ 1.44829e-005 ]
7591 : [ 1.47691e-005 ]
7592 : [ 1.46741e-005 ]
7593 : [ 1.51895e-005 ]
7594 : [ 1.38954e-005 ]
7595 : [ 1.42568e-005 ]
7596 : [ 1.50957e-005 ]
7597 : [ 1.50288e-005 ]
7598 : [ 1.51129e-005 ]
7599 : [ 1.46458e-005 ]
7600 : [ 1.48174e-005 ]
7601 : [ 1.44566e-005 ]
7602 : [ 1.45688e-005 ]
7603 : [ 1.44524e-005 ]
7604 : [ 1.52051e-005 ]
7605 : [ 1.44738e-005 ]
7606 : [ 1.4552e-005  ]
7607 : [ 1.43712e-005 ]
7608 : [ 1.442e-005   ]
7609 : [ 1.43765e-005 ]
7610 : [ 1.48491e-005 ]
7611 : [ 1.47612e-005 ]
7612 : [ 1.52103e-005 ]
7613 : [ 1.4534e-005  ]
7614 : [ 1.44856e-005 ]
7615 : [ 1.47301e-005 ]
7616 : [ 1.47504e-005 ]
7617 : [ 1.51997e-005 ]
7618 : [ 1.43023e-005 ]
7619 : [ 1.4804e-005  ]
7620 : [ 1.53614e-005 ]
7621 : [ 1.49987e-005 ]
7622 : [ 1.46129e-005 ]
7623 : [ 1.45056e-005 ]
7624 : [ 1.47674e-005 ]
7625 : [ 1.48228e-005 ]
7626 : [ 1.55405e-005 ]
7627 : [ 1.45794e-005 ]
7628 : [ 1.44727e-005 ]
7629 : [ 1.47585e-005 ]
7630 : [ 1.50447e-005 ]
7631 : [ 1.44094e-005 ]
7632 : [ 1.54291e-005 ]
7633 : [ 1.50329e-005 ]
7634 : [ 1.42689e-005 ]
7635 : [ 1.46802e-005 ]
7636 : [ 1.49719e-005 ]
7637 : [ 1.48978e-005 ]
7638 : [ 1.52941e-005 ]
7639 : [ 1.45738e-005 ]
7640 : [ 1.52293e-005 ]
7641 : [ 1.45735e-005 ]
7642 : [ 1.5304e-005  ]
7643 : [ 1.45235e-005 ]
7644 : [ 1.4858e-005  ]
7645 : [ 1.47693e-005 ]
7646 : [ 1.50909e-005 ]
7647 : [ 1.42457e-005 ]
7648 : [ 1.46915e-005 ]
7649 : [ 1.50431e-005 ]
7650 : [ 1.43784e-005 ]
7651 : [ 1.50497e-005 ]
7652 : [ 1.45126e-005 ]
7653 : [ 1.50916e-005 ]
7654 : [ 1.54256e-005 ]
7655 : [ 1.50794e-005 ]
7656 : [ 1.42287e-005 ]
7657 : [ 1.54466e-005 ]
7658 : [ 1.56326e-005 ]
7659 : [ 1.51906e-005 ]
7660 : [ 1.4518e-005  ]
7661 : [ 1.4871e-005  ]
7662 : [ 1.53987e-005 ]
7663 : [ 1.51287e-005 ]
7664 : [ 1.44108e-005 ]
7665 : [ 1.42641e-005 ]
7666 : [ 1.47537e-005 ]
7667 : [ 1.53344e-005 ]
7668 : [ 1.50293e-005 ]
7669 : [ 1.53642e-005 ]
7670 : [ 1.45341e-005 ]
7671 : [ 1.51453e-005 ]
7672 : [ 1.50157e-005 ]
7673 : [ 1.47606e-005 ]
7674 : [ 1.45545e-005 ]
7675 : [ 1.56579e-005 ]
7676 : [ 1.50372e-005 ]
7677 : [ 1.52453e-005 ]
7678 : [ 1.51845e-005 ]
7679 : [ 1.48747e-005 ]
7680 : [ 1.50192e-005 ]
7681 : [ 1.53491e-005 ]
7682 : [ 1.41095e-005 ]
7683 : [ 1.53754e-005 ]
7684 : [ 1.53222e-005 ]
7685 : [ 1.53257e-005 ]
7686 : [ 1.47249e-005 ]
7687 : [ 1.50024e-005 ]
7688 : [ 1.47484e-005 ]
7689 : [ 1.52538e-005 ]
7690 : [ 1.50483e-005 ]
7691 : [ 1.53127e-005 ]
7692 : [ 1.45049e-005 ]
7693 : [ 1.5413e-005  ]
7694 : [ 1.46541e-005 ]
7695 : [ 1.46684e-005 ]
7696 : [ 1.51475e-005 ]
7697 : [ 1.50653e-005 ]
7698 : [ 1.50589e-005 ]
7699 : [ 1.50599e-005 ]
7700 : [ 1.43398e-005 ]
7701 : [ 1.51338e-005 ]
7702 : [ 1.50594e-005 ]
7703 : [ 1.43364e-005 ]
7704 : [ 1.4612e-005  ]
7705 : [ 1.50233e-005 ]
7706 : [ 1.48174e-005 ]
7707 : [ 1.52008e-005 ]
7708 : [ 1.47221e-005 ]
7709 : [ 1.49304e-005 ]
7710 : [ 1.54332e-005 ]
7711 : [ 1.52791e-005 ]
7712 : [ 1.52724e-005 ]
7713 : [ 1.55995e-005 ]
7714 : [ 1.50229e-005 ]
7715 : [ 1.40426e-005 ]
7716 : [ 1.48943e-005 ]
7717 : [ 1.48496e-005 ]
7718 : [ 1.53538e-005 ]
7719 : [ 1.52425e-005 ]
7720 : [ 1.43916e-005 ]
7721 : [ 1.5263e-005  ]
7722 : [ 1.51811e-005 ]
7723 : [ 1.47268e-005 ]
7724 : [ 1.5059e-005  ]
7725 : [ 1.49299e-005 ]
7726 : [ 1.48644e-005 ]
7727 : [ 1.47914e-005 ]
7728 : [ 1.49988e-005 ]
7729 : [ 1.47471e-005 ]
7730 : [ 1.41184e-005 ]
7731 : [ 1.46443e-005 ]
7732 : [ 1.53239e-005 ]
7733 : [ 1.4932e-005  ]
7734 : [ 1.50977e-005 ]
7735 : [ 1.50503e-005 ]
7736 : [ 1.45948e-005 ]
7737 : [ 1.47313e-005 ]
7738 : [ 1.50675e-005 ]
7739 : [ 1.50015e-005 ]
7740 : [ 1.48799e-005 ]
7741 : [ 1.48839e-005 ]
7742 : [ 1.50847e-005 ]
7743 : [ 1.48285e-005 ]
7744 : [ 1.45429e-005 ]
7745 : [ 1.51883e-005 ]
7746 : [ 1.48532e-005 ]
7747 : [ 1.50187e-005 ]
7748 : [ 1.45668e-005 ]
7749 : [ 1.47472e-005 ]
7750 : [ 1.45091e-005 ]
7751 : [ 1.4895e-005  ]
7752 : [ 1.48552e-005 ]
7753 : [ 1.50967e-005 ]
7754 : [ 1.53453e-005 ]
7755 : [ 1.48819e-005 ]
7756 : [ 1.469e-005   ]
7757 : [ 1.49528e-005 ]
7758 : [ 1.51329e-005 ]
7759 : [ 1.50348e-005 ]
7760 : [ 1.5696e-005  ]
7761 : [ 1.47926e-005 ]
7762 : [ 1.49837e-005 ]
7763 : [ 1.43942e-005 ]
7764 : [ 1.52514e-005 ]
7765 : [ 1.51399e-005 ]
7766 : [ 1.52987e-005 ]
7767 : [ 1.45397e-005 ]
7768 : [ 1.48809e-005 ]
7769 : [ 1.47652e-005 ]
7770 : [ 1.55304e-005 ]
7771 : [ 1.53633e-005 ]
7772 : [ 1.48463e-005 ]
7773 : [ 1.51841e-005 ]
7774 : [ 1.51285e-005 ]
7775 : [ 1.50317e-005 ]
7776 : [ 1.46512e-005 ]
7777 : [ 1.45064e-005 ]
7778 : [ 1.47367e-005 ]
7779 : [ 1.52152e-005 ]
7780 : [ 1.47974e-005 ]
7781 : [ 1.53093e-005 ]
7782 : [ 1.49362e-005 ]
7783 : [ 1.54682e-005 ]
7784 : [ 1.49015e-005 ]
7785 : [ 1.49608e-005 ]
7786 : [ 1.52777e-005 ]
7787 : [ 1.52984e-005 ]
7788 : [ 1.48811e-005 ]
7789 : [ 1.50381e-005 ]
7790 : [ 1.47217e-005 ]
7791 : [ 1.43804e-005 ]
7792 : [ 1.44262e-005 ]
7793 : [ 1.45626e-005 ]
7794 : [ 1.46246e-005 ]
7795 : [ 1.47786e-005 ]
7796 : [ 1.46432e-005 ]
7797 : [ 1.48348e-005 ]
7798 : [ 1.4218e-005  ]
7799 : [ 1.44041e-005 ]
7800 : [ 1.41276e-005 ]
7801 : [ 1.49415e-005 ]
7802 : [ 1.48453e-005 ]
7803 : [ 1.49366e-005 ]
7804 : [ 1.48446e-005 ]
7805 : [ 1.42816e-005 ]
7806 : [ 1.55245e-005 ]
7807 : [ 1.48193e-005 ]
7808 : [ 1.49205e-005 ]
7809 : [ 1.49265e-005 ]
7810 : [ 1.51865e-005 ]
7811 : [ 1.47627e-005 ]
7812 : [ 1.52664e-005 ]
7813 : [ 1.49474e-005 ]
7814 : [ 1.46994e-005 ]
7815 : [ 1.47088e-005 ]
7816 : [ 1.48467e-005 ]
7817 : [ 1.54462e-005 ]
7818 : [ 1.47587e-005 ]
7819 : [ 1.52347e-005 ]
7820 : [ 1.4745e-005  ]
7821 : [ 1.47729e-005 ]
7822 : [ 1.5563e-005  ]
7823 : [ 1.44534e-005 ]
7824 : [ 1.50299e-005 ]
7825 : [ 1.49498e-005 ]
7826 : [ 1.42304e-005 ]
7827 : [ 1.51597e-005 ]
7828 : [ 1.50994e-005 ]
7829 : [ 1.49524e-005 ]
7830 : [ 1.48995e-005 ]
7831 : [ 1.50395e-005 ]
7832 : [ 1.50706e-005 ]
7833 : [ 1.45034e-005 ]
7834 : [ 1.51689e-005 ]
7835 : [ 1.48389e-005 ]
7836 : [ 1.48348e-005 ]
7837 : [ 1.46425e-005 ]
7838 : [ 1.51164e-005 ]
7839 : [ 1.51782e-005 ]
7840 : [ 1.52275e-005 ]
7841 : [ 1.49422e-005 ]
7842 : [ 1.46825e-005 ]
7843 : [ 1.49051e-005 ]
7844 : [ 1.48089e-005 ]
7845 : [ 1.52973e-005 ]
7846 : [ 1.44209e-005 ]
7847 : [ 1.51825e-005 ]
7848 : [ 1.45661e-005 ]
7849 : [ 1.49354e-005 ]
7850 : [ 1.44606e-005 ]
7851 : [ 1.48029e-005 ]
7852 : [ 1.47547e-005 ]
7853 : [ 1.50435e-005 ]
7854 : [ 1.52831e-005 ]
7855 : [ 1.45802e-005 ]
7856 : [ 1.51639e-005 ]
7857 : [ 1.49242e-005 ]
7858 : [ 1.4985e-005  ]
7859 : [ 1.43918e-005 ]
7860 : [ 1.51977e-005 ]
7861 : [ 1.45136e-005 ]
7862 : [ 1.51044e-005 ]
7863 : [ 1.46884e-005 ]
7864 : [ 1.47631e-005 ]
7865 : [ 1.47364e-005 ]
7866 : [ 1.48451e-005 ]
7867 : [ 1.46975e-005 ]
7868 : [ 1.51087e-005 ]
7869 : [ 1.47136e-005 ]
7870 : [ 1.50294e-005 ]
7871 : [ 1.52436e-005 ]
7872 : [ 1.55108e-005 ]
7873 : [ 1.53478e-005 ]
7874 : [ 1.4576e-005  ]
7875 : [ 1.53075e-005 ]
7876 : [ 1.43988e-005 ]
7877 : [ 1.51204e-005 ]
7878 : [ 1.47009e-005 ]
7879 : [ 1.505e-005   ]
7880 : [ 1.4921e-005  ]
7881 : [ 1.48955e-005 ]
7882 : [ 1.52299e-005 ]
7883 : [ 1.52398e-005 ]
7884 : [ 1.47322e-005 ]
7885 : [ 1.50898e-005 ]
7886 : [ 1.48992e-005 ]
7887 : [ 1.46481e-005 ]
7888 : [ 1.48505e-005 ]
7889 : [ 1.49401e-005 ]
7890 : [ 1.46578e-005 ]
7891 : [ 1.43991e-005 ]
7892 : [ 1.47497e-005 ]
7893 : [ 1.48077e-005 ]
7894 : [ 1.5029e-005  ]
7895 : [ 1.51545e-005 ]
7896 : [ 1.504e-005   ]
7897 : [ 1.47964e-005 ]
7898 : [ 1.44213e-005 ]
7899 : [ 1.44062e-005 ]
7900 : [ 1.47661e-005 ]
7901 : [ 1.53639e-005 ]
7902 : [ 1.44023e-005 ]
7903 : [ 1.48273e-005 ]
7904 : [ 1.46919e-005 ]
7905 : [ 1.48087e-005 ]
7906 : [ 1.46119e-005 ]
7907 : [ 1.51032e-005 ]
7908 : [ 1.49524e-005 ]
7909 : [ 1.46489e-005 ]
7910 : [ 1.44852e-005 ]
7911 : [ 1.45138e-005 ]
7912 : [ 1.5263e-005  ]
7913 : [ 1.46679e-005 ]
7914 : [ 1.51041e-005 ]
7915 : [ 1.50252e-005 ]
7916 : [ 1.51244e-005 ]
7917 : [ 1.5103e-005  ]
7918 : [ 1.51472e-005 ]
7919 : [ 1.46793e-005 ]
7920 : [ 1.5469e-005  ]
7921 : [ 1.50563e-005 ]
7922 : [ 1.46659e-005 ]
7923 : [ 1.48346e-005 ]
7924 : [ 1.48383e-005 ]
7925 : [ 1.49214e-005 ]
7926 : [ 1.5025e-005  ]
7927 : [ 1.39834e-005 ]
7928 : [ 1.53437e-005 ]
7929 : [ 1.55868e-005 ]
7930 : [ 1.53351e-005 ]
7931 : [ 1.50252e-005 ]
7932 : [ 1.50745e-005 ]
7933 : [ 1.4608e-005  ]
7934 : [ 1.49392e-005 ]
7935 : [ 1.48068e-005 ]
7936 : [ 1.43971e-005 ]
7937 : [ 1.47222e-005 ]
7938 : [ 1.52322e-005 ]
7939 : [ 1.49073e-005 ]
7940 : [ 1.49223e-005 ]
7941 : [ 1.52235e-005 ]
7942 : [ 1.5351e-005  ]
7943 : [ 1.49513e-005 ]
7944 : [ 1.47451e-005 ]
7945 : [ 1.48374e-005 ]
7946 : [ 1.48455e-005 ]
7947 : [ 1.43995e-005 ]
7948 : [ 1.47625e-005 ]
7949 : [ 1.51222e-005 ]
7950 : [ 1.47121e-005 ]
7951 : [ 1.51776e-005 ]
7952 : [ 1.50045e-005 ]
7953 : [ 1.55848e-005 ]
7954 : [ 1.50848e-005 ]
7955 : [ 1.53714e-005 ]
7956 : [ 1.48594e-005 ]
7957 : [ 1.48412e-005 ]
7958 : [ 1.4587e-005  ]
7959 : [ 1.55051e-005 ]
7960 : [ 1.50489e-005 ]
7961 : [ 1.53919e-005 ]
7962 : [ 1.47441e-005 ]
7963 : [ 1.47935e-005 ]
7964 : [ 1.44603e-005 ]
7965 : [ 1.52778e-005 ]
7966 : [ 1.54048e-005 ]
7967 : [ 1.482e-005   ]
7968 : [ 1.44668e-005 ]
7969 : [ 1.47768e-005 ]
7970 : [ 1.53358e-005 ]
7971 : [ 1.53481e-005 ]
7972 : [ 1.51242e-005 ]
7973 : [ 1.4522e-005  ]
7974 : [ 1.48816e-005 ]
7975 : [ 1.51153e-005 ]
7976 : [ 1.48463e-005 ]
7977 : [ 1.50376e-005 ]
7978 : [ 1.46395e-005 ]
7979 : [ 1.45838e-005 ]
7980 : [ 1.48304e-005 ]
7981 : [ 1.45592e-005 ]
7982 : [ 1.52642e-005 ]
7983 : [ 1.47776e-005 ]
7984 : [ 1.45323e-005 ]
7985 : [ 1.56913e-005 ]
7986 : [ 1.44835e-005 ]
7987 : [ 1.48073e-005 ]
7988 : [ 1.44723e-005 ]
7989 : [ 1.54193e-005 ]
7990 : [ 1.45588e-005 ]
7991 : [ 1.53249e-005 ]
7992 : [ 1.45985e-005 ]
7993 : [ 1.43751e-005 ]
7994 : [ 1.49928e-005 ]
7995 : [ 1.52158e-005 ]
7996 : [ 1.46962e-005 ]
7997 : [ 1.53421e-005 ]
7998 : [ 1.43489e-005 ]
7999 : [ 1.53372e-005 ]
8000 : [ 1.53187e-005 ]
8001 : [ 1.5026e-005  ]
8002 : [ 1.45123e-005 ]
8003 : [ 1.50509e-005 ]
8004 : [ 1.48166e-005 ]
8005 : [ 1.47859e-005 ]
8006 : [ 1.43028e-005 ]
8007 : [ 1.45607e-005 ]
8008 : [ 1.41688e-005 ]
8009 : [ 1.49598e-005 ]
8010 : [ 1.46899e-005 ]
8011 : [ 1.41752e-005 ]
8012 : [ 1.44283e-005 ]
8013 : [ 1.52619e-005 ]
8014 : [ 1.46309e-005 ]
8015 : [ 1.44114e-005 ]
8016 : [ 1.43769e-005 ]
8017 : [ 1.4462e-005  ]
8018 : [ 1.51791e-005 ]
8019 : [ 1.51583e-005 ]
8020 : [ 1.54944e-005 ]
8021 : [ 1.45852e-005 ]
8022 : [ 1.52395e-005 ]
8023 : [ 1.48422e-005 ]
8024 : [ 1.48278e-005 ]
8025 : [ 1.46146e-005 ]
8026 : [ 1.43859e-005 ]
8027 : [ 1.48021e-005 ]
8028 : [ 1.46873e-005 ]
8029 : [ 1.52477e-005 ]
8030 : [ 1.52094e-005 ]
8031 : [ 1.49246e-005 ]
8032 : [ 1.44984e-005 ]
8033 : [ 1.48143e-005 ]
8034 : [ 1.52149e-005 ]
8035 : [ 1.49036e-005 ]
8036 : [ 1.53663e-005 ]
8037 : [ 1.44682e-005 ]
8038 : [ 1.45908e-005 ]
8039 : [ 1.52733e-005 ]
8040 : [ 1.49157e-005 ]
8041 : [ 1.44677e-005 ]
8042 : [ 1.51141e-005 ]
8043 : [ 1.49752e-005 ]
8044 : [ 1.51016e-005 ]
8045 : [ 1.51538e-005 ]
8046 : [ 1.45756e-005 ]
8047 : [ 1.48896e-005 ]
8048 : [ 1.48432e-005 ]
8049 : [ 1.53067e-005 ]
8050 : [ 1.52414e-005 ]
8051 : [ 1.48556e-005 ]
8052 : [ 1.4338e-005  ]
8053 : [ 1.57087e-005 ]
8054 : [ 1.52641e-005 ]
8055 : [ 1.48759e-005 ]
8056 : [ 1.5177e-005  ]
8057 : [ 1.51357e-005 ]
8058 : [ 1.51237e-005 ]
8059 : [ 1.52894e-005 ]
8060 : [ 1.43573e-005 ]
8061 : [ 1.5668e-005  ]
8062 : [ 1.4907e-005  ]
8063 : [ 1.48716e-005 ]
8064 : [ 1.5008e-005  ]
8065 : [ 1.55857e-005 ]
8066 : [ 1.49784e-005 ]
8067 : [ 1.43042e-005 ]
8068 : [ 1.48886e-005 ]
8069 : [ 1.45251e-005 ]
8070 : [ 1.51336e-005 ]
8071 : [ 1.51912e-005 ]
8072 : [ 1.50524e-005 ]
8073 : [ 1.48664e-005 ]
8074 : [ 1.49784e-005 ]
8075 : [ 1.44659e-005 ]
8076 : [ 1.47328e-005 ]
8077 : [ 1.52349e-005 ]
8078 : [ 1.52256e-005 ]
8079 : [ 1.46089e-005 ]
8080 : [ 1.47119e-005 ]
8081 : [ 1.48777e-005 ]
8082 : [ 1.5176e-005  ]
8083 : [ 1.53383e-005 ]
8084 : [ 1.41619e-005 ]
8085 : [ 1.50886e-005 ]
8086 : [ 1.53195e-005 ]
8087 : [ 1.49137e-005 ]
8088 : [ 1.43778e-005 ]
8089 : [ 1.48105e-005 ]
8090 : [ 1.45815e-005 ]
8091 : [ 1.53328e-005 ]
8092 : [ 1.48561e-005 ]
8093 : [ 1.45635e-005 ]
8094 : [ 1.44895e-005 ]
8095 : [ 1.47539e-005 ]
8096 : [ 1.5398e-005  ]
8097 : [ 1.52393e-005 ]
8098 : [ 1.52325e-005 ]
8099 : [ 1.52751e-005 ]
8100 : [ 1.49136e-005 ]
8101 : [ 1.52947e-005 ]
8102 : [ 1.50515e-005 ]
8103 : [ 1.4446e-005  ]
8104 : [ 1.48892e-005 ]
8105 : [ 1.48907e-005 ]
8106 : [ 1.5421e-005  ]
8107 : [ 1.48067e-005 ]
8108 : [ 1.4828e-005  ]
8109 : [ 1.49296e-005 ]
8110 : [ 1.48511e-005 ]
8111 : [ 1.52125e-005 ]
8112 : [ 1.48527e-005 ]
8113 : [ 1.40987e-005 ]
8114 : [ 1.50391e-005 ]
8115 : [ 1.44852e-005 ]
8116 : [ 1.47462e-005 ]
8117 : [ 1.50685e-005 ]
8118 : [ 1.55721e-005 ]
8119 : [ 1.4873e-005  ]
8120 : [ 1.50769e-005 ]
8121 : [ 1.45001e-005 ]
8122 : [ 1.44306e-005 ]
8123 : [ 1.53312e-005 ]
8124 : [ 1.48692e-005 ]
8125 : [ 1.47773e-005 ]
8126 : [ 1.52077e-005 ]
8127 : [ 1.47635e-005 ]
8128 : [ 1.43752e-005 ]
8129 : [ 1.48159e-005 ]
8130 : [ 1.54677e-005 ]
8131 : [ 1.50908e-005 ]
8132 : [ 1.52074e-005 ]
8133 : [ 1.48078e-005 ]
8134 : [ 1.4521e-005  ]
8135 : [ 1.41902e-005 ]
8136 : [ 1.52809e-005 ]
8137 : [ 1.4734e-005  ]
8138 : [ 1.56029e-005 ]
8139 : [ 1.47139e-005 ]
8140 : [ 1.48127e-005 ]
8141 : [ 1.55724e-005 ]
8142 : [ 1.4739e-005  ]
8143 : [ 1.42916e-005 ]
8144 : [ 1.45704e-005 ]
8145 : [ 1.45576e-005 ]
8146 : [ 1.45947e-005 ]
8147 : [ 1.53374e-005 ]
8148 : [ 1.51911e-005 ]
8149 : [ 1.4602e-005  ]
8150 : [ 1.51337e-005 ]
8151 : [ 1.55568e-005 ]
8152 : [ 1.51644e-005 ]
8153 : [ 1.50299e-005 ]
8154 : [ 1.43034e-005 ]
8155 : [ 1.55867e-005 ]
8156 : [ 1.48052e-005 ]
8157 : [ 1.4672e-005  ]
8158 : [ 1.51945e-005 ]
8159 : [ 1.49945e-005 ]
8160 : [ 1.45238e-005 ]
8161 : [ 1.51455e-005 ]
8162 : [ 1.52282e-005 ]
8163 : [ 1.51038e-005 ]
8164 : [ 1.52837e-005 ]
8165 : [ 1.40779e-005 ]
8166 : [ 1.50323e-005 ]
8167 : [ 1.45593e-005 ]
8168 : [ 1.5018e-005  ]
8169 : [ 1.41899e-005 ]
8170 : [ 1.48292e-005 ]
8171 : [ 1.48586e-005 ]
8172 : [ 1.51276e-005 ]
8173 : [ 1.48845e-005 ]
8174 : [ 1.544e-005   ]
8175 : [ 1.41804e-005 ]
8176 : [ 1.49907e-005 ]
8177 : [ 1.50867e-005 ]
8178 : [ 1.52203e-005 ]
8179 : [ 1.46709e-005 ]
8180 : [ 1.55631e-005 ]
8181 : [ 1.4553e-005  ]
8182 : [ 1.51724e-005 ]
8183 : [ 1.56319e-005 ]
8184 : [ 1.49533e-005 ]
8185 : [ 1.46039e-005 ]
8186 : [ 1.48288e-005 ]
8187 : [ 1.48466e-005 ]
8188 : [ 1.51615e-005 ]
8189 : [ 1.5282e-005  ]
8190 : [ 1.39394e-005 ]
8191 : [ 1.50795e-005 ]
8192 : [ 1.49037e-005 ]
8193 : [ 1.54564e-005 ]
8194 : [ 1.43683e-005 ]
8195 : [ 1.47859e-005 ]
8196 : [ 1.44818e-005 ]
8197 : [ 1.47697e-005 ]
8198 : [ 1.51841e-005 ]
8199 : [ 1.53343e-005 ]
8200 : [ 1.48423e-005 ]
8201 : [ 1.45636e-005 ]
8202 : [ 1.51098e-005 ]
8203 : [ 1.46012e-005 ]
8204 : [ 1.50532e-005 ]
8205 : [ 1.49848e-005 ]
8206 : [ 1.47943e-005 ]
8207 : [ 1.46016e-005 ]
8208 : [ 1.46259e-005 ]
8209 : [ 1.51998e-005 ]
8210 : [ 1.4509e-005  ]
8211 : [ 1.46368e-005 ]
8212 : [ 1.45604e-005 ]
8213 : [ 1.49544e-005 ]
8214 : [ 1.45279e-005 ]
8215 : [ 1.49282e-005 ]
8216 : [ 1.50362e-005 ]
8217 : [ 1.4135e-005  ]
8218 : [ 1.49349e-005 ]
8219 : [ 1.49011e-005 ]
8220 : [ 1.5444e-005  ]
8221 : [ 1.45515e-005 ]
8222 : [ 1.50604e-005 ]
8223 : [ 1.44078e-005 ]
8224 : [ 1.51578e-005 ]
8225 : [ 1.47112e-005 ]
8226 : [ 1.49683e-005 ]
8227 : [ 1.45391e-005 ]
8228 : [ 1.45711e-005 ]
8229 : [ 1.45005e-005 ]
8230 : [ 1.51035e-005 ]
8231 : [ 1.47819e-005 ]
8232 : [ 1.53412e-005 ]
8233 : [ 1.45868e-005 ]
8234 : [ 1.47939e-005 ]
8235 : [ 1.44277e-005 ]
8236 : [ 1.46512e-005 ]
8237 : [ 1.49079e-005 ]
8238 : [ 1.53435e-005 ]
8239 : [ 1.49734e-005 ]
8240 : [ 1.48475e-005 ]
8241 : [ 1.49052e-005 ]
8242 : [ 1.49647e-005 ]
8243 : [ 1.43995e-005 ]
8244 : [ 1.49903e-005 ]
8245 : [ 1.53027e-005 ]
8246 : [ 1.5127e-005  ]
8247 : [ 1.45502e-005 ]
8248 : [ 1.50034e-005 ]
8249 : [ 1.49654e-005 ]
8250 : [ 1.54731e-005 ]
8251 : [ 1.49586e-005 ]
8252 : [ 1.53183e-005 ]
8253 : [ 1.46685e-005 ]
8254 : [ 1.46283e-005 ]
8255 : [ 1.45598e-005 ]
8256 : [ 1.49069e-005 ]
8257 : [ 1.51824e-005 ]
8258 : [ 1.49939e-005 ]
8259 : [ 1.52244e-005 ]
8260 : [ 1.51188e-005 ]
8261 : [ 1.53118e-005 ]
8262 : [ 1.51773e-005 ]
8263 : [ 1.4612e-005  ]
8264 : [ 1.50083e-005 ]
8265 : [ 1.5898e-005  ]
8266 : [ 1.47829e-005 ]
8267 : [ 1.49471e-005 ]
8268 : [ 1.49749e-005 ]
8269 : [ 1.4967e-005  ]
8270 : [ 1.48642e-005 ]
8271 : [ 1.48361e-005 ]
8272 : [ 1.51441e-005 ]
8273 : [ 1.52223e-005 ]
8274 : [ 1.49156e-005 ]
8275 : [ 1.47546e-005 ]
8276 : [ 1.50561e-005 ]
8277 : [ 1.51688e-005 ]
8278 : [ 1.4737e-005  ]
8279 : [ 1.44857e-005 ]
8280 : [ 1.54563e-005 ]
8281 : [ 1.4513e-005  ]
8282 : [ 1.44064e-005 ]
8283 : [ 1.45875e-005 ]
8284 : [ 1.51997e-005 ]
8285 : [ 1.48719e-005 ]
8286 : [ 1.46082e-005 ]
8287 : [ 1.4208e-005  ]
8288 : [ 1.5592e-005  ]
8289 : [ 1.4799e-005  ]
8290 : [ 1.48086e-005 ]
8291 : [ 1.48051e-005 ]
8292 : [ 1.5376e-005  ]
8293 : [ 1.51678e-005 ]
8294 : [ 1.50278e-005 ]
8295 : [ 1.54263e-005 ]
8296 : [ 1.49041e-005 ]
8297 : [ 1.46519e-005 ]
8298 : [ 1.41837e-005 ]
8299 : [ 1.47642e-005 ]
8300 : [ 1.48589e-005 ]
8301 : [ 1.47783e-005 ]
8302 : [ 1.53248e-005 ]
8303 : [ 1.42038e-005 ]
8304 : [ 1.48606e-005 ]
8305 : [ 1.52412e-005 ]
8306 : [ 1.5217e-005  ]
8307 : [ 1.46808e-005 ]
8308 : [ 1.49266e-005 ]
8309 : [ 1.45628e-005 ]
8310 : [ 1.52568e-005 ]
8311 : [ 1.48819e-005 ]
8312 : [ 1.49608e-005 ]
8313 : [ 1.48527e-005 ]
8314 : [ 1.49274e-005 ]
8315 : [ 1.44893e-005 ]
8316 : [ 1.49533e-005 ]
8317 : [ 1.45057e-005 ]
8318 : [ 1.50413e-005 ]
8319 : [ 1.46564e-005 ]
8320 : [ 1.4288e-005  ]
8321 : [ 1.51968e-005 ]
8322 : [ 1.46298e-005 ]
8323 : [ 1.4839e-005  ]
8324 : [ 1.44642e-005 ]
8325 : [ 1.48151e-005 ]
8326 : [ 1.49724e-005 ]
8327 : [ 1.48986e-005 ]
8328 : [ 1.49959e-005 ]
8329 : [ 1.52139e-005 ]
8330 : [ 1.45437e-005 ]
8331 : [ 1.4662e-005  ]
8332 : [ 1.48803e-005 ]
8333 : [ 1.47713e-005 ]
8334 : [ 1.48319e-005 ]
8335 : [ 1.4209e-005  ]
8336 : [ 1.50639e-005 ]
8337 : [ 1.47735e-005 ]
8338 : [ 1.41847e-005 ]
8339 : [ 1.52573e-005 ]
8340 : [ 1.52759e-005 ]
8341 : [ 1.44583e-005 ]
8342 : [ 1.52321e-005 ]
8343 : [ 1.50282e-005 ]
8344 : [ 1.42633e-005 ]
8345 : [ 1.45719e-005 ]
8346 : [ 1.50883e-005 ]
8347 : [ 1.48021e-005 ]
8348 : [ 1.46396e-005 ]
8349 : [ 1.5425e-005  ]
8350 : [ 1.50472e-005 ]
8351 : [ 1.46299e-005 ]
8352 : [ 1.5514e-005  ]
8353 : [ 1.51436e-005 ]
8354 : [ 1.50391e-005 ]
8355 : [ 1.47083e-005 ]
8356 : [ 1.46621e-005 ]
8357 : [ 1.52943e-005 ]
8358 : [ 1.55758e-005 ]
8359 : [ 1.44922e-005 ]
8360 : [ 1.48003e-005 ]
8361 : [ 1.45844e-005 ]
8362 : [ 1.53462e-005 ]
8363 : [ 1.46534e-005 ]
8364 : [ 1.53256e-005 ]
8365 : [ 1.46598e-005 ]
8366 : [ 1.46376e-005 ]
8367 : [ 1.44058e-005 ]
8368 : [ 1.48996e-005 ]
8369 : [ 1.46035e-005 ]
8370 : [ 1.4847e-005  ]
8371 : [ 1.44868e-005 ]
8372 : [ 1.45848e-005 ]
8373 : [ 1.46626e-005 ]
8374 : [ 1.49009e-005 ]
8375 : [ 1.51909e-005 ]
8376 : [ 1.4412e-005  ]
8377 : [ 1.45949e-005 ]
8378 : [ 1.54314e-005 ]
8379 : [ 1.4828e-005  ]
8380 : [ 1.53068e-005 ]
8381 : [ 1.4389e-005  ]
8382 : [ 1.4689e-005  ]
8383 : [ 1.56206e-005 ]
8384 : [ 1.49718e-005 ]
8385 : [ 1.49258e-005 ]
8386 : [ 1.43199e-005 ]
8387 : [ 1.48121e-005 ]
8388 : [ 1.48052e-005 ]
8389 : [ 1.48954e-005 ]
8390 : [ 1.52909e-005 ]
8391 : [ 1.55343e-005 ]
8392 : [ 1.51064e-005 ]
8393 : [ 1.45444e-005 ]
8394 : [ 1.5053e-005  ]
8395 : [ 1.53151e-005 ]
8396 : [ 1.52041e-005 ]
8397 : [ 1.49964e-005 ]
8398 : [ 1.51254e-005 ]
8399 : [ 1.53004e-005 ]
8400 : [ 1.45681e-005 ]
8401 : [ 1.47429e-005 ]
8402 : [ 1.52777e-005 ]
8403 : [ 1.49217e-005 ]
8404 : [ 1.51018e-005 ]
8405 : [ 1.44982e-005 ]
8406 : [ 1.49551e-005 ]
8407 : [ 1.55108e-005 ]
8408 : [ 1.4302e-005  ]
8409 : [ 1.45684e-005 ]
8410 : [ 1.49788e-005 ]
8411 : [ 1.45997e-005 ]
8412 : [ 1.45285e-005 ]
8413 : [ 1.4753e-005  ]
8414 : [ 1.50503e-005 ]
8415 : [ 1.5311e-005  ]
8416 : [ 1.51563e-005 ]
8417 : [ 1.51474e-005 ]
8418 : [ 1.44105e-005 ]
8419 : [ 1.5063e-005  ]
8420 : [ 1.45314e-005 ]
8421 : [ 1.54554e-005 ]
8422 : [ 1.49843e-005 ]
8423 : [ 1.4131e-005  ]
8424 : [ 1.51055e-005 ]
8425 : [ 1.50508e-005 ]
8426 : [ 1.47028e-005 ]
8427 : [ 1.43947e-005 ]
8428 : [ 1.48203e-005 ]
8429 : [ 1.52652e-005 ]
8430 : [ 1.4675e-005  ]
8431 : [ 1.45156e-005 ]
8432 : [ 1.47435e-005 ]
8433 : [ 1.47428e-005 ]
8434 : [ 1.5245e-005  ]
8435 : [ 1.46103e-005 ]
8436 : [ 1.40852e-005 ]
8437 : [ 1.47221e-005 ]
8438 : [ 1.47993e-005 ]
8439 : [ 1.53224e-005 ]
8440 : [ 1.49882e-005 ]
8441 : [ 1.52049e-005 ]
8442 : [ 1.44139e-005 ]
8443 : [ 1.46227e-005 ]
8444 : [ 1.51992e-005 ]
8445 : [ 1.51635e-005 ]
8446 : [ 1.52202e-005 ]
8447 : [ 1.43323e-005 ]
8448 : [ 1.47513e-005 ]
8449 : [ 1.44599e-005 ]
8450 : [ 1.49681e-005 ]
8451 : [ 1.45831e-005 ]
8452 : [ 1.51543e-005 ]
8453 : [ 1.502e-005   ]
8454 : [ 1.5406e-005  ]
8455 : [ 1.48505e-005 ]
8456 : [ 1.49073e-005 ]
8457 : [ 1.52124e-005 ]
8458 : [ 1.52531e-005 ]
8459 : [ 1.48453e-005 ]
8460 : [ 1.40953e-005 ]
8461 : [ 1.51753e-005 ]
8462 : [ 1.48535e-005 ]
8463 : [ 1.39766e-005 ]
8464 : [ 1.52481e-005 ]
8465 : [ 1.4912e-005  ]
8466 : [ 1.50086e-005 ]
8467 : [ 1.49174e-005 ]
8468 : [ 1.45491e-005 ]
8469 : [ 1.48666e-005 ]
8470 : [ 1.53075e-005 ]
8471 : [ 1.49493e-005 ]
8472 : [ 1.57593e-005 ]
8473 : [ 1.52631e-005 ]
8474 : [ 1.52088e-005 ]
8475 : [ 1.45088e-005 ]
8476 : [ 1.46919e-005 ]
8477 : [ 1.46079e-005 ]
8478 : [ 1.4823e-005  ]
8479 : [ 1.48552e-005 ]
8480 : [ 1.48219e-005 ]
8481 : [ 1.49751e-005 ]
8482 : [ 1.48405e-005 ]
8483 : [ 1.53503e-005 ]
8484 : [ 1.48496e-005 ]
8485 : [ 1.46896e-005 ]
8486 : [ 1.51406e-005 ]
8487 : [ 1.47754e-005 ]
8488 : [ 1.54002e-005 ]
8489 : [ 1.49154e-005 ]
8490 : [ 1.4764e-005  ]
8491 : [ 1.52834e-005 ]
8492 : [ 1.50373e-005 ]
8493 : [ 1.48355e-005 ]
8494 : [ 1.49053e-005 ]
8495 : [ 1.57005e-005 ]
8496 : [ 1.49064e-005 ]
8497 : [ 1.51195e-005 ]
8498 : [ 1.51192e-005 ]
8499 : [ 1.55898e-005 ]
8500 : [ 1.48118e-005 ]
8501 : [ 1.43199e-005 ]
8502 : [ 1.46363e-005 ]
8503 : [ 1.55315e-005 ]
8504 : [ 1.51082e-005 ]
8505 : [ 1.50978e-005 ]
8506 : [ 1.4871e-005  ]
8507 : [ 1.4741e-005  ]
8508 : [ 1.51035e-005 ]
8509 : [ 1.46612e-005 ]
8510 : [ 1.54006e-005 ]
8511 : [ 1.48988e-005 ]
8512 : [ 1.56391e-005 ]
8513 : [ 1.51077e-005 ]
8514 : [ 1.44673e-005 ]
8515 : [ 1.47777e-005 ]
8516 : [ 1.50385e-005 ]
8517 : [ 1.49151e-005 ]
8518 : [ 1.50278e-005 ]
8519 : [ 1.53011e-005 ]
8520 : [ 1.52078e-005 ]
8521 : [ 1.41221e-005 ]
8522 : [ 1.46713e-005 ]
8523 : [ 1.41453e-005 ]
8524 : [ 1.46842e-005 ]
8525 : [ 1.53942e-005 ]
8526 : [ 1.49674e-005 ]
8527 : [ 1.57555e-005 ]
8528 : [ 1.48777e-005 ]
8529 : [ 1.53618e-005 ]
8530 : [ 1.41492e-005 ]
8531 : [ 1.48827e-005 ]
8532 : [ 1.55204e-005 ]
8533 : [ 1.41312e-005 ]
8534 : [ 1.48835e-005 ]
8535 : [ 1.44386e-005 ]
8536 : [ 1.48166e-005 ]
8537 : [ 1.48175e-005 ]
8538 : [ 1.57195e-005 ]
8539 : [ 1.47426e-005 ]
8540 : [ 1.52495e-005 ]
8541 : [ 1.50272e-005 ]
8542 : [ 1.49765e-005 ]
8543 : [ 1.47698e-005 ]
8544 : [ 1.52125e-005 ]
8545 : [ 1.45319e-005 ]
8546 : [ 1.56993e-005 ]
8547 : [ 1.46342e-005 ]
8548 : [ 1.48471e-005 ]
8549 : [ 1.5301e-005  ]
8550 : [ 1.54874e-005 ]
8551 : [ 1.46721e-005 ]
8552 : [ 1.44682e-005 ]
8553 : [ 1.48122e-005 ]
8554 : [ 1.48751e-005 ]
8555 : [ 1.5443e-005  ]
8556 : [ 1.43495e-005 ]
8557 : [ 1.47258e-005 ]
8558 : [ 1.46719e-005 ]
8559 : [ 1.51468e-005 ]
8560 : [ 1.49856e-005 ]
8561 : [ 1.46511e-005 ]
8562 : [ 1.51901e-005 ]
8563 : [ 1.50127e-005 ]
8564 : [ 1.49035e-005 ]
8565 : [ 1.51105e-005 ]
8566 : [ 1.48757e-005 ]
8567 : [ 1.4939e-005  ]
8568 : [ 1.48175e-005 ]
8569 : [ 1.50716e-005 ]
8570 : [ 1.4395e-005  ]
8571 : [ 1.52778e-005 ]
8572 : [ 1.42682e-005 ]
8573 : [ 1.4603e-005  ]
8574 : [ 1.49818e-005 ]
8575 : [ 1.4759e-005  ]
8576 : [ 1.49207e-005 ]
8577 : [ 1.51822e-005 ]
8578 : [ 1.5072e-005  ]
8579 : [ 1.4821e-005  ]
8580 : [ 1.52938e-005 ]
8581 : [ 1.57312e-005 ]
8582 : [ 1.50263e-005 ]
8583 : [ 1.53648e-005 ]
8584 : [ 1.54666e-005 ]
8585 : [ 1.5033e-005  ]
8586 : [ 1.56982e-005 ]
8587 : [ 1.54208e-005 ]
8588 : [ 1.51416e-005 ]
8589 : [ 1.43413e-005 ]
8590 : [ 1.49392e-005 ]
8591 : [ 1.54474e-005 ]
8592 : [ 1.44454e-005 ]
8593 : [ 1.44559e-005 ]
8594 : [ 1.52038e-005 ]
8595 : [ 1.42376e-005 ]
8596 : [ 1.5574e-005  ]
8597 : [ 1.52634e-005 ]
8598 : [ 1.44566e-005 ]
8599 : [ 1.46362e-005 ]
8600 : [ 1.40276e-005 ]
8601 : [ 1.49678e-005 ]
8602 : [ 1.45125e-005 ]
8603 : [ 1.53373e-005 ]
8604 : [ 1.52253e-005 ]
8605 : [ 1.51932e-005 ]
8606 : [ 1.50221e-005 ]
8607 : [ 1.51504e-005 ]
8608 : [ 1.52032e-005 ]
8609 : [ 1.48371e-005 ]
8610 : [ 1.51181e-005 ]
8611 : [ 1.52017e-005 ]
8612 : [ 1.51091e-005 ]
8613 : [ 1.50628e-005 ]
8614 : [ 1.54285e-005 ]
8615 : [ 1.51124e-005 ]
8616 : [ 1.40552e-005 ]
8617 : [ 1.55493e-005 ]
8618 : [ 1.467e-005   ]
8619 : [ 1.56508e-005 ]
8620 : [ 1.4828e-005  ]
8621 : [ 1.46191e-005 ]
8622 : [ 1.44432e-005 ]
8623 : [ 1.44609e-005 ]
8624 : [ 1.49165e-005 ]
8625 : [ 1.52197e-005 ]
8626 : [ 1.50051e-005 ]
8627 : [ 1.49373e-005 ]
8628 : [ 1.54404e-005 ]
8629 : [ 1.5079e-005  ]
8630 : [ 1.52377e-005 ]
8631 : [ 1.47728e-005 ]
8632 : [ 1.45225e-005 ]
8633 : [ 1.48916e-005 ]
8634 : [ 1.49251e-005 ]
8635 : [ 1.45559e-005 ]
8636 : [ 1.52171e-005 ]
8637 : [ 1.46617e-005 ]
8638 : [ 1.49619e-005 ]
8639 : [ 1.46907e-005 ]
8640 : [ 1.49089e-005 ]
8641 : [ 1.46327e-005 ]
8642 : [ 1.50049e-005 ]
8643 : [ 1.50851e-005 ]
8644 : [ 1.48801e-005 ]
8645 : [ 1.49055e-005 ]
8646 : [ 1.50374e-005 ]
8647 : [ 1.45063e-005 ]
8648 : [ 1.4954e-005  ]
8649 : [ 1.53717e-005 ]
8650 : [ 1.52459e-005 ]
8651 : [ 1.45577e-005 ]
8652 : [ 1.51386e-005 ]
8653 : [ 1.45902e-005 ]
8654 : [ 1.3895e-005  ]
8655 : [ 1.52666e-005 ]
8656 : [ 1.49646e-005 ]
8657 : [ 1.46167e-005 ]
8658 : [ 1.54503e-005 ]
8659 : [ 1.45253e-005 ]
8660 : [ 1.47945e-005 ]
8661 : [ 1.48332e-005 ]
8662 : [ 1.53885e-005 ]
8663 : [ 1.50156e-005 ]
8664 : [ 1.51674e-005 ]
8665 : [ 1.5234e-005  ]
8666 : [ 1.52626e-005 ]
8667 : [ 1.46594e-005 ]
8668 : [ 1.50579e-005 ]
8669 : [ 1.53646e-005 ]
8670 : [ 1.48689e-005 ]
8671 : [ 1.43722e-005 ]
8672 : [ 1.54794e-005 ]
8673 : [ 1.43075e-005 ]
8674 : [ 1.53753e-005 ]
8675 : [ 1.50165e-005 ]
8676 : [ 1.41007e-005 ]
8677 : [ 1.47963e-005 ]
8678 : [ 1.44761e-005 ]
8679 : [ 1.51558e-005 ]
8680 : [ 1.50205e-005 ]
8681 : [ 1.46737e-005 ]
8682 : [ 1.46882e-005 ]
8683 : [ 1.46161e-005 ]
8684 : [ 1.4159e-005  ]
8685 : [ 1.52017e-005 ]
8686 : [ 1.40442e-005 ]
8687 : [ 1.54697e-005 ]
8688 : [ 1.5223e-005  ]
8689 : [ 1.5312e-005  ]
8690 : [ 1.45102e-005 ]
8691 : [ 1.43793e-005 ]
8692 : [ 1.51059e-005 ]
8693 : [ 1.53601e-005 ]
8694 : [ 1.47692e-005 ]
8695 : [ 1.46907e-005 ]
8696 : [ 1.4854e-005  ]
8697 : [ 1.52516e-005 ]
8698 : [ 1.53981e-005 ]
8699 : [ 1.48781e-005 ]
8700 : [ 1.48334e-005 ]
8701 : [ 1.4574e-005  ]
8702 : [ 1.51875e-005 ]
8703 : [ 1.46362e-005 ]
8704 : [ 1.53417e-005 ]
8705 : [ 1.49107e-005 ]
8706 : [ 1.44006e-005 ]
8707 : [ 1.53412e-005 ]
8708 : [ 1.44911e-005 ]
8709 : [ 1.45818e-005 ]
8710 : [ 1.57307e-005 ]
8711 : [ 1.47426e-005 ]
8712 : [ 1.50339e-005 ]
8713 : [ 1.46717e-005 ]
8714 : [ 1.50581e-005 ]
8715 : [ 1.46704e-005 ]
8716 : [ 1.4867e-005  ]
8717 : [ 1.47564e-005 ]
8718 : [ 1.53389e-005 ]
8719 : [ 1.51809e-005 ]
8720 : [ 1.48255e-005 ]
8721 : [ 1.49393e-005 ]
8722 : [ 1.47927e-005 ]
8723 : [ 1.52277e-005 ]
8724 : [ 1.45673e-005 ]
8725 : [ 1.51384e-005 ]
8726 : [ 1.43954e-005 ]
8727 : [ 1.43331e-005 ]
8728 : [ 1.45249e-005 ]
8729 : [ 1.46728e-005 ]
8730 : [ 1.55709e-005 ]
8731 : [ 1.45728e-005 ]
8732 : [ 1.42756e-005 ]
8733 : [ 1.52295e-005 ]
8734 : [ 1.52474e-005 ]
8735 : [ 1.52254e-005 ]
8736 : [ 1.43924e-005 ]
8737 : [ 1.4621e-005  ]
8738 : [ 1.47659e-005 ]
8739 : [ 1.58358e-005 ]
8740 : [ 1.48434e-005 ]
8741 : [ 1.46861e-005 ]
8742 : [ 1.46578e-005 ]
8743 : [ 1.45109e-005 ]
8744 : [ 1.4924e-005  ]
8745 : [ 1.48577e-005 ]
8746 : [ 1.44896e-005 ]
8747 : [ 1.51897e-005 ]
8748 : [ 1.45468e-005 ]
8749 : [ 1.45874e-005 ]
8750 : [ 1.48175e-005 ]
8751 : [ 1.52403e-005 ]
8752 : [ 1.53304e-005 ]
8753 : [ 1.47068e-005 ]
8754 : [ 1.4539e-005  ]
8755 : [ 1.46762e-005 ]
8756 : [ 1.5032e-005  ]
8757 : [ 1.44043e-005 ]
8758 : [ 1.48261e-005 ]
8759 : [ 1.55057e-005 ]
8760 : [ 1.48007e-005 ]
8761 : [ 1.46358e-005 ]
8762 : [ 1.53562e-005 ]
8763 : [ 1.51093e-005 ]
8764 : [ 1.45615e-005 ]
8765 : [ 1.4641e-005  ]
8766 : [ 1.5219e-005  ]
8767 : [ 1.4953e-005  ]
8768 : [ 1.53724e-005 ]
8769 : [ 1.47813e-005 ]
8770 : [ 1.45305e-005 ]
8771 : [ 1.43221e-005 ]
8772 : [ 1.52214e-005 ]
8773 : [ 1.50546e-005 ]
8774 : [ 1.47847e-005 ]
8775 : [ 1.48082e-005 ]
8776 : [ 1.41515e-005 ]
8777 : [ 1.50548e-005 ]
8778 : [ 1.47699e-005 ]
8779 : [ 1.49438e-005 ]
8780 : [ 1.51124e-005 ]
8781 : [ 1.47576e-005 ]
8782 : [ 1.47757e-005 ]
8783 : [ 1.476e-005   ]
8784 : [ 1.44697e-005 ]
8785 : [ 1.52722e-005 ]
8786 : [ 1.42393e-005 ]
8787 : [ 1.44458e-005 ]
8788 : [ 1.48404e-005 ]
8789 : [ 1.51035e-005 ]
8790 : [ 1.5324e-005  ]
8791 : [ 1.51998e-005 ]
8792 : [ 1.48232e-005 ]
8793 : [ 1.47647e-005 ]
8794 : [ 1.42057e-005 ]
8795 : [ 1.53364e-005 ]
8796 : [ 1.4943e-005  ]
8797 : [ 1.49378e-005 ]
8798 : [ 1.47262e-005 ]
8799 : [ 1.51845e-005 ]
8800 : [ 1.44185e-005 ]
8801 : [ 1.53092e-005 ]
8802 : [ 1.47729e-005 ]
8803 : [ 1.46566e-005 ]
8804 : [ 1.43848e-005 ]
8805 : [ 1.47427e-005 ]
8806 : [ 1.47935e-005 ]
8807 : [ 1.50984e-005 ]
8808 : [ 1.48805e-005 ]
8809 : [ 1.47046e-005 ]
8810 : [ 1.47507e-005 ]
8811 : [ 1.45534e-005 ]
8812 : [ 1.54632e-005 ]
8813 : [ 1.51207e-005 ]
8814 : [ 1.48548e-005 ]
8815 : [ 1.52092e-005 ]
8816 : [ 1.52552e-005 ]
8817 : [ 1.46352e-005 ]
8818 : [ 1.50796e-005 ]
8819 : [ 1.5003e-005  ]
8820 : [ 1.42748e-005 ]
8821 : [ 1.47326e-005 ]
8822 : [ 1.45652e-005 ]
8823 : [ 1.49435e-005 ]
8824 : [ 1.51264e-005 ]
8825 : [ 1.50269e-005 ]
8826 : [ 1.46585e-005 ]
8827 : [ 1.45154e-005 ]
8828 : [ 1.47996e-005 ]
8829 : [ 1.45507e-005 ]
8830 : [ 1.49456e-005 ]
8831 : [ 1.49e-005    ]
8832 : [ 1.41525e-005 ]
8833 : [ 1.47957e-005 ]
8834 : [ 1.52309e-005 ]
8835 : [ 1.46592e-005 ]
8836 : [ 1.44048e-005 ]
8837 : [ 1.45759e-005 ]
8838 : [ 1.55353e-005 ]
8839 : [ 1.5214e-005  ]
8840 : [ 1.48523e-005 ]
8841 : [ 1.4425e-005  ]
8842 : [ 1.46148e-005 ]
8843 : [ 1.53341e-005 ]
8844 : [ 1.48022e-005 ]
8845 : [ 1.46712e-005 ]
8846 : [ 1.4122e-005  ]
8847 : [ 1.4383e-005  ]
8848 : [ 1.47241e-005 ]
8849 : [ 1.52041e-005 ]
8850 : [ 1.49195e-005 ]
8851 : [ 1.4149e-005  ]
8852 : [ 1.48127e-005 ]
8853 : [ 1.48959e-005 ]
8854 : [ 1.55699e-005 ]
8855 : [ 1.45272e-005 ]
8856 : [ 1.50404e-005 ]
8857 : [ 1.50102e-005 ]
8858 : [ 1.49063e-005 ]
8859 : [ 1.48701e-005 ]
8860 : [ 1.49651e-005 ]
8861 : [ 1.45464e-005 ]
8862 : [ 1.48934e-005 ]
8863 : [ 1.51273e-005 ]
8864 : [ 1.48567e-005 ]
8865 : [ 1.4923e-005  ]
8866 : [ 1.46727e-005 ]
8867 : [ 1.50819e-005 ]
8868 : [ 1.52062e-005 ]
8869 : [ 1.4835e-005  ]
8870 : [ 1.51869e-005 ]
8871 : [ 1.51707e-005 ]
8872 : [ 1.49192e-005 ]
8873 : [ 1.49354e-005 ]
8874 : [ 1.53816e-005 ]
8875 : [ 1.47854e-005 ]
8876 : [ 1.46031e-005 ]
8877 : [ 1.4827e-005  ]
8878 : [ 1.44681e-005 ]
8879 : [ 1.53691e-005 ]
8880 : [ 1.52413e-005 ]
8881 : [ 1.49807e-005 ]
8882 : [ 1.55296e-005 ]
8883 : [ 1.51923e-005 ]
8884 : [ 1.46798e-005 ]
8885 : [ 1.49104e-005 ]
8886 : [ 1.49555e-005 ]
8887 : [ 1.47959e-005 ]
8888 : [ 1.44263e-005 ]
8889 : [ 1.47981e-005 ]
8890 : [ 1.53008e-005 ]
8891 : [ 1.44272e-005 ]
8892 : [ 1.45619e-005 ]
8893 : [ 1.5263e-005  ]
8894 : [ 1.49455e-005 ]
8895 : [ 1.50418e-005 ]
8896 : [ 1.53197e-005 ]
8897 : [ 1.46562e-005 ]
8898 : [ 1.4453e-005  ]
8899 : [ 1.52244e-005 ]
8900 : [ 1.51574e-005 ]
8901 : [ 1.47173e-005 ]
8902 : [ 1.47537e-005 ]
8903 : [ 1.41312e-005 ]
8904 : [ 1.4875e-005  ]
8905 : [ 1.48115e-005 ]
8906 : [ 1.48002e-005 ]
8907 : [ 1.46963e-005 ]
8908 : [ 1.51773e-005 ]
8909 : [ 1.50931e-005 ]
8910 : [ 1.45073e-005 ]
8911 : [ 1.47789e-005 ]
8912 : [ 1.47032e-005 ]
8913 : [ 1.44462e-005 ]
8914 : [ 1.49506e-005 ]
8915 : [ 1.5092e-005  ]
8916 : [ 1.46434e-005 ]
8917 : [ 1.46322e-005 ]
8918 : [ 1.49113e-005 ]
8919 : [ 1.53485e-005 ]
8920 : [ 1.45792e-005 ]
8921 : [ 1.43829e-005 ]
8922 : [ 1.43881e-005 ]
8923 : [ 1.51307e-005 ]
8924 : [ 1.54053e-005 ]
8925 : [ 1.46479e-005 ]
8926 : [ 1.49162e-005 ]
8927 : [ 1.4783e-005  ]
8928 : [ 1.54374e-005 ]
8929 : [ 1.43045e-005 ]
8930 : [ 1.52001e-005 ]
8931 : [ 1.43267e-005 ]
8932 : [ 1.45738e-005 ]
8933 : [ 1.47215e-005 ]
8934 : [ 1.48796e-005 ]
8935 : [ 1.51136e-005 ]
8936 : [ 1.45913e-005 ]
8937 : [ 1.45151e-005 ]
8938 : [ 1.48337e-005 ]
8939 : [ 1.50198e-005 ]
8940 : [ 1.46281e-005 ]
8941 : [ 1.44652e-005 ]
8942 : [ 1.53736e-005 ]
8943 : [ 1.47156e-005 ]
8944 : [ 1.45476e-005 ]
8945 : [ 1.47676e-005 ]
8946 : [ 1.50624e-005 ]
8947 : [ 1.50841e-005 ]
8948 : [ 1.45734e-005 ]
8949 : [ 1.45383e-005 ]
8950 : [ 1.50099e-005 ]
8951 : [ 1.52028e-005 ]
8952 : [ 1.56812e-005 ]
8953 : [ 1.57837e-005 ]
8954 : [ 1.45926e-005 ]
8955 : [ 1.4829e-005  ]
8956 : [ 1.48588e-005 ]
8957 : [ 1.52264e-005 ]
8958 : [ 1.51209e-005 ]
8959 : [ 1.5235e-005  ]
8960 : [ 1.50461e-005 ]
8961 : [ 1.55509e-005 ]
8962 : [ 1.4618e-005  ]
8963 : [ 1.50516e-005 ]
8964 : [ 1.41107e-005 ]
8965 : [ 1.46702e-005 ]
8966 : [ 1.49638e-005 ]
8967 : [ 1.48859e-005 ]
8968 : [ 1.47318e-005 ]
8969 : [ 1.53486e-005 ]
8970 : [ 1.45085e-005 ]
8971 : [ 1.5113e-005  ]
8972 : [ 1.45126e-005 ]
8973 : [ 1.50834e-005 ]
8974 : [ 1.41302e-005 ]
8975 : [ 1.4415e-005  ]
8976 : [ 1.48547e-005 ]
8977 : [ 1.47947e-005 ]
8978 : [ 1.52727e-005 ]
8979 : [ 1.51299e-005 ]
8980 : [ 1.48262e-005 ]
8981 : [ 1.48248e-005 ]
8982 : [ 1.45673e-005 ]
8983 : [ 1.53014e-005 ]
8984 : [ 1.51879e-005 ]
8985 : [ 1.52377e-005 ]
8986 : [ 1.43421e-005 ]
8987 : [ 1.47346e-005 ]
8988 : [ 1.47993e-005 ]
8989 : [ 1.51405e-005 ]
8990 : [ 1.53062e-005 ]
8991 : [ 1.48903e-005 ]
8992 : [ 1.47723e-005 ]
8993 : [ 1.51727e-005 ]
8994 : [ 1.41867e-005 ]
8995 : [ 1.50922e-005 ]
8996 : [ 1.50133e-005 ]
8997 : [ 1.45328e-005 ]
8998 : [ 1.45121e-005 ]
8999 : [ 1.52851e-005 ]
9000 : [ 1.48454e-005 ]
9001 : [ 1.50527e-005 ]
9002 : [ 1.46136e-005 ]
9003 : [ 1.53732e-005 ]
9004 : [ 1.48612e-005 ]
9005 : [ 1.46097e-005 ]
9006 : [ 1.43993e-005 ]
9007 : [ 1.476e-005   ]
9008 : [ 1.48011e-005 ]
9009 : [ 1.4605e-005  ]
9010 : [ 1.49273e-005 ]
9011 : [ 1.54181e-005 ]
9012 : [ 1.46073e-005 ]
9013 : [ 1.47988e-005 ]
9014 : [ 1.54198e-005 ]
9015 : [ 1.552e-005   ]
9016 : [ 1.5503e-005  ]
9017 : [ 1.54102e-005 ]
9018 : [ 1.45756e-005 ]
9019 : [ 1.55784e-005 ]
9020 : [ 1.51564e-005 ]
9021 : [ 1.45295e-005 ]
9022 : [ 1.44726e-005 ]
9023 : [ 1.4563e-005  ]
9024 : [ 1.4456e-005  ]
9025 : [ 1.50274e-005 ]
9026 : [ 1.50348e-005 ]
9027 : [ 1.46458e-005 ]
9028 : [ 1.52364e-005 ]
9029 : [ 1.49072e-005 ]
9030 : [ 1.48672e-005 ]
9031 : [ 1.49963e-005 ]
9032 : [ 1.48054e-005 ]
9033 : [ 1.4999e-005  ]
9034 : [ 1.45985e-005 ]
9035 : [ 1.43307e-005 ]
9036 : [ 1.52469e-005 ]
9037 : [ 1.49634e-005 ]
9038 : [ 1.4826e-005  ]
9039 : [ 1.52909e-005 ]
9040 : [ 1.46918e-005 ]
9041 : [ 1.57622e-005 ]
9042 : [ 1.46846e-005 ]
9043 : [ 1.47147e-005 ]
9044 : [ 1.53877e-005 ]
9045 : [ 1.47209e-005 ]
9046 : [ 1.47083e-005 ]
9047 : [ 1.45289e-005 ]
9048 : [ 1.45909e-005 ]
9049 : [ 1.4511e-005  ]
9050 : [ 1.42123e-005 ]
9051 : [ 1.47606e-005 ]
9052 : [ 1.49768e-005 ]
9053 : [ 1.46647e-005 ]
9054 : [ 1.50221e-005 ]
9055 : [ 1.51495e-005 ]
9056 : [ 1.53388e-005 ]
9057 : [ 1.48977e-005 ]
9058 : [ 1.52958e-005 ]
9059 : [ 1.47068e-005 ]
9060 : [ 1.4385e-005  ]
9061 : [ 1.46593e-005 ]
9062 : [ 1.49565e-005 ]
9063 : [ 1.50758e-005 ]
9064 : [ 1.51445e-005 ]
9065 : [ 1.49391e-005 ]
9066 : [ 1.4547e-005  ]
9067 : [ 1.51623e-005 ]
9068 : [ 1.41718e-005 ]
9069 : [ 1.47623e-005 ]
9070 : [ 1.42244e-005 ]
9071 : [ 1.47396e-005 ]
9072 : [ 1.46623e-005 ]
9073 : [ 1.53133e-005 ]
9074 : [ 1.47779e-005 ]
9075 : [ 1.48024e-005 ]
9076 : [ 1.47001e-005 ]
9077 : [ 1.43076e-005 ]
9078 : [ 1.49401e-005 ]
9079 : [ 1.50764e-005 ]
9080 : [ 1.4654e-005  ]
9081 : [ 1.55212e-005 ]
9082 : [ 1.48127e-005 ]
9083 : [ 1.45187e-005 ]
9084 : [ 1.46051e-005 ]
9085 : [ 1.47124e-005 ]
9086 : [ 1.48661e-005 ]
9087 : [ 1.54987e-005 ]
9088 : [ 1.46632e-005 ]
9089 : [ 1.49095e-005 ]
9090 : [ 1.48801e-005 ]
9091 : [ 1.53241e-005 ]
9092 : [ 1.5083e-005  ]
9093 : [ 1.55148e-005 ]
9094 : [ 1.48321e-005 ]
9095 : [ 1.547e-005   ]
9096 : [ 1.45446e-005 ]
9097 : [ 1.50877e-005 ]
9098 : [ 1.51556e-005 ]
9099 : [ 1.48086e-005 ]
9100 : [ 1.51925e-005 ]
9101 : [ 1.5043e-005  ]
9102 : [ 1.49264e-005 ]
9103 : [ 1.53563e-005 ]
9104 : [ 1.46485e-005 ]
9105 : [ 1.5214e-005  ]
9106 : [ 1.51506e-005 ]
9107 : [ 1.52071e-005 ]
9108 : [ 1.50829e-005 ]
9109 : [ 1.54293e-005 ]
9110 : [ 1.53104e-005 ]
9111 : [ 1.48262e-005 ]
9112 : [ 1.44447e-005 ]
9113 : [ 1.49184e-005 ]
9114 : [ 1.49954e-005 ]
9115 : [ 1.56441e-005 ]
9116 : [ 1.49844e-005 ]
9117 : [ 1.52496e-005 ]
9118 : [ 1.45411e-005 ]
9119 : [ 1.56723e-005 ]
9120 : [ 1.47815e-005 ]
9121 : [ 1.52504e-005 ]
9122 : [ 1.41453e-005 ]
9123 : [ 1.51779e-005 ]
9124 : [ 1.44301e-005 ]
9125 : [ 1.51061e-005 ]
9126 : [ 1.53512e-005 ]
9127 : [ 1.49686e-005 ]
9128 : [ 1.48245e-005 ]
9129 : [ 1.49755e-005 ]
9130 : [ 1.47776e-005 ]
9131 : [ 1.54117e-005 ]
9132 : [ 1.44587e-005 ]
9133 : [ 1.52975e-005 ]
9134 : [ 1.48564e-005 ]
9135 : [ 1.52944e-005 ]
9136 : [ 1.54389e-005 ]
9137 : [ 1.49346e-005 ]
9138 : [ 1.49694e-005 ]
9139 : [ 1.52118e-005 ]
9140 : [ 1.43937e-005 ]
9141 : [ 1.51925e-005 ]
9142 : [ 1.53806e-005 ]
9143 : [ 1.54439e-005 ]
9144 : [ 1.41155e-005 ]
9145 : [ 1.47882e-005 ]
9146 : [ 1.55011e-005 ]
9147 : [ 1.55668e-005 ]
9148 : [ 1.49218e-005 ]
9149 : [ 1.51643e-005 ]
9150 : [ 1.53639e-005 ]
9151 : [ 1.45272e-005 ]
9152 : [ 1.55638e-005 ]
9153 : [ 1.50742e-005 ]
9154 : [ 1.58798e-005 ]
9155 : [ 1.48022e-005 ]
9156 : [ 1.52004e-005 ]
9157 : [ 1.49878e-005 ]
9158 : [ 1.52831e-005 ]
9159 : [ 1.47245e-005 ]
9160 : [ 1.49044e-005 ]
9161 : [ 1.52399e-005 ]
9162 : [ 1.47897e-005 ]
9163 : [ 1.48988e-005 ]
9164 : [ 1.49745e-005 ]
9165 : [ 1.49673e-005 ]
9166 : [ 1.54933e-005 ]
9167 : [ 1.44331e-005 ]
9168 : [ 1.47817e-005 ]
9169 : [ 1.47174e-005 ]
9170 : [ 1.49937e-005 ]
9171 : [ 1.46075e-005 ]
9172 : [ 1.51243e-005 ]
9173 : [ 1.52648e-005 ]
9174 : [ 1.53155e-005 ]
9175 : [ 1.50097e-005 ]
9176 : [ 1.48572e-005 ]
9177 : [ 1.5306e-005  ]
9178 : [ 1.53559e-005 ]
9179 : [ 1.48824e-005 ]
9180 : [ 1.52719e-005 ]
9181 : [ 1.50152e-005 ]
9182 : [ 1.46431e-005 ]
9183 : [ 1.51504e-005 ]
9184 : [ 1.49214e-005 ]
9185 : [ 1.44751e-005 ]
9186 : [ 1.4718e-005  ]
9187 : [ 1.46915e-005 ]
9188 : [ 1.50016e-005 ]
9189 : [ 1.43319e-005 ]
9190 : [ 1.47401e-005 ]
9191 : [ 1.4631e-005  ]
9192 : [ 1.5365e-005  ]
9193 : [ 1.45252e-005 ]
9194 : [ 1.43309e-005 ]
9195 : [ 1.54192e-005 ]
9196 : [ 1.51378e-005 ]
9197 : [ 1.48112e-005 ]
9198 : [ 1.53251e-005 ]
9199 : [ 1.49869e-005 ]
9200 : [ 1.51478e-005 ]
9201 : [ 1.3937e-005  ]
9202 : [ 1.4498e-005  ]
9203 : [ 1.49562e-005 ]
9204 : [ 1.53021e-005 ]
9205 : [ 1.51645e-005 ]
9206 : [ 1.48044e-005 ]
9207 : [ 1.57576e-005 ]
9208 : [ 1.48486e-005 ]
9209 : [ 1.50843e-005 ]
9210 : [ 1.45101e-005 ]
9211 : [ 1.45292e-005 ]
9212 : [ 1.45616e-005 ]
9213 : [ 1.47292e-005 ]
9214 : [ 1.51423e-005 ]
9215 : [ 1.47973e-005 ]
9216 : [ 1.51735e-005 ]
9217 : [ 1.4748e-005  ]
9218 : [ 1.46271e-005 ]
9219 : [ 1.46599e-005 ]
9220 : [ 1.49157e-005 ]
9221 : [ 1.50854e-005 ]
9222 : [ 1.48595e-005 ]
9223 : [ 1.56039e-005 ]
9224 : [ 1.5437e-005  ]
9225 : [ 1.48158e-005 ]
9226 : [ 1.48257e-005 ]
9227 : [ 1.49575e-005 ]
9228 : [ 1.50607e-005 ]
9229 : [ 1.49674e-005 ]
9230 : [ 1.53468e-005 ]
9231 : [ 1.46633e-005 ]
9232 : [ 1.54153e-005 ]
9233 : [ 1.42302e-005 ]
9234 : [ 1.50209e-005 ]
9235 : [ 1.46793e-005 ]
9236 : [ 1.52666e-005 ]
9237 : [ 1.51381e-005 ]
9238 : [ 1.54892e-005 ]
9239 : [ 1.51482e-005 ]
9240 : [ 1.45899e-005 ]
9241 : [ 1.50806e-005 ]
9242 : [ 1.50337e-005 ]
9243 : [ 1.49776e-005 ]
9244 : [ 1.56597e-005 ]
9245 : [ 1.49477e-005 ]
9246 : [ 1.54086e-005 ]
9247 : [ 1.49577e-005 ]
9248 : [ 1.47142e-005 ]
9249 : [ 1.55651e-005 ]
9250 : [ 1.5052e-005  ]
9251 : [ 1.48184e-005 ]
9252 : [ 1.48193e-005 ]
9253 : [ 1.52001e-005 ]
9254 : [ 1.54316e-005 ]
9255 : [ 1.4789e-005  ]
9256 : [ 1.522e-005   ]
9257 : [ 1.52249e-005 ]
9258 : [ 1.45001e-005 ]
9259 : [ 1.49221e-005 ]
9260 : [ 1.51436e-005 ]
9261 : [ 1.5149e-005  ]
9262 : [ 1.44965e-005 ]
9263 : [ 1.49971e-005 ]
9264 : [ 1.49406e-005 ]
9265 : [ 1.4616e-005  ]
9266 : [ 1.48361e-005 ]
9267 : [ 1.46167e-005 ]
9268 : [ 1.49691e-005 ]
9269 : [ 1.48492e-005 ]
9270 : [ 1.46155e-005 ]
9271 : [ 1.47036e-005 ]
9272 : [ 1.44267e-005 ]
9273 : [ 1.49108e-005 ]
9274 : [ 1.4808e-005  ]
9275 : [ 1.49516e-005 ]
9276 : [ 1.451e-005   ]
9277 : [ 1.5665e-005  ]
9278 : [ 1.45321e-005 ]
9279 : [ 1.47986e-005 ]
9280 : [ 1.47571e-005 ]
9281 : [ 1.53915e-005 ]
9282 : [ 1.5081e-005  ]
9283 : [ 1.46529e-005 ]
9284 : [ 1.47734e-005 ]
9285 : [ 1.47192e-005 ]
9286 : [ 1.51783e-005 ]
9287 : [ 1.48216e-005 ]
9288 : [ 1.55719e-005 ]
9289 : [ 1.4422e-005  ]
9290 : [ 1.48218e-005 ]
9291 : [ 1.555e-005   ]
9292 : [ 1.51758e-005 ]
9293 : [ 1.47955e-005 ]
9294 : [ 1.48003e-005 ]
9295 : [ 1.47874e-005 ]
9296 : [ 1.49745e-005 ]
9297 : [ 1.51092e-005 ]
9298 : [ 1.46227e-005 ]
9299 : [ 1.50068e-005 ]
9300 : [ 1.52238e-005 ]
9301 : [ 1.51428e-005 ]
9302 : [ 1.43225e-005 ]
9303 : [ 1.4863e-005  ]
9304 : [ 1.51513e-005 ]
9305 : [ 1.46134e-005 ]
9306 : [ 1.50742e-005 ]
9307 : [ 1.49096e-005 ]
9308 : [ 1.53703e-005 ]
9309 : [ 1.47875e-005 ]
9310 : [ 1.4565e-005  ]
9311 : [ 1.49824e-005 ]
9312 : [ 1.46551e-005 ]
9313 : [ 1.44236e-005 ]
9314 : [ 1.49177e-005 ]
9315 : [ 1.4768e-005  ]
9316 : [ 1.53367e-005 ]
9317 : [ 1.52986e-005 ]
9318 : [ 1.45884e-005 ]
9319 : [ 1.54234e-005 ]
9320 : [ 1.49937e-005 ]
9321 : [ 1.51514e-005 ]
9322 : [ 1.49895e-005 ]
9323 : [ 1.50601e-005 ]
9324 : [ 1.50702e-005 ]
9325 : [ 1.5293e-005  ]
9326 : [ 1.41741e-005 ]
9327 : [ 1.46421e-005 ]
9328 : [ 1.50692e-005 ]
9329 : [ 1.53002e-005 ]
9330 : [ 1.51505e-005 ]
9331 : [ 1.46636e-005 ]
9332 : [ 1.45797e-005 ]
9333 : [ 1.55933e-005 ]
9334 : [ 1.5026e-005  ]
9335 : [ 1.4578e-005  ]
9336 : [ 1.50826e-005 ]
9337 : [ 1.45238e-005 ]
9338 : [ 1.52687e-005 ]
9339 : [ 1.5254e-005  ]
9340 : [ 1.43335e-005 ]
9341 : [ 1.4696e-005  ]
9342 : [ 1.55711e-005 ]
9343 : [ 1.48144e-005 ]
9344 : [ 1.47698e-005 ]
9345 : [ 1.47513e-005 ]
9346 : [ 1.52838e-005 ]
9347 : [ 1.45637e-005 ]
9348 : [ 1.47313e-005 ]
9349 : [ 1.46578e-005 ]
9350 : [ 1.42935e-005 ]
9351 : [ 1.50441e-005 ]
9352 : [ 1.51904e-005 ]
9353 : [ 1.45657e-005 ]
9354 : [ 1.45637e-005 ]
9355 : [ 1.47838e-005 ]
9356 : [ 1.45023e-005 ]
9357 : [ 1.55928e-005 ]
9358 : [ 1.45216e-005 ]
9359 : [ 1.48239e-005 ]
9360 : [ 1.48301e-005 ]
9361 : [ 1.43081e-005 ]
9362 : [ 1.41455e-005 ]
9363 : [ 1.5302e-005  ]
9364 : [ 1.49505e-005 ]
9365 : [ 1.54037e-005 ]
9366 : [ 1.46206e-005 ]
9367 : [ 1.44714e-005 ]
9368 : [ 1.50924e-005 ]
9369 : [ 1.46249e-005 ]
9370 : [ 1.49111e-005 ]
9371 : [ 1.50979e-005 ]
9372 : [ 1.4843e-005  ]
9373 : [ 1.45721e-005 ]
9374 : [ 1.52281e-005 ]
9375 : [ 1.47678e-005 ]
9376 : [ 1.50817e-005 ]
9377 : [ 1.4982e-005  ]
9378 : [ 1.50858e-005 ]
9379 : [ 1.53456e-005 ]
9380 : [ 1.4566e-005  ]
9381 : [ 1.56649e-005 ]
9382 : [ 1.47183e-005 ]
9383 : [ 1.51138e-005 ]
9384 : [ 1.54078e-005 ]
9385 : [ 1.52872e-005 ]
9386 : [ 1.53294e-005 ]
9387 : [ 1.47015e-005 ]
9388 : [ 1.55908e-005 ]
9389 : [ 1.48144e-005 ]
9390 : [ 1.48659e-005 ]
9391 : [ 1.49747e-005 ]
9392 : [ 1.46228e-005 ]
9393 : [ 1.47397e-005 ]
9394 : [ 1.47812e-005 ]
9395 : [ 1.53236e-005 ]
9396 : [ 1.45775e-005 ]
9397 : [ 1.52879e-005 ]
9398 : [ 1.48053e-005 ]
9399 : [ 1.50687e-005 ]
9400 : [ 1.53811e-005 ]
9401 : [ 1.50572e-005 ]
9402 : [ 1.50671e-005 ]
9403 : [ 1.52e-005    ]
9404 : [ 1.44462e-005 ]
9405 : [ 1.50992e-005 ]
9406 : [ 1.4655e-005  ]
9407 : [ 1.42931e-005 ]
9408 : [ 1.5293e-005  ]
9409 : [ 1.46358e-005 ]
9410 : [ 1.48488e-005 ]
9411 : [ 1.53806e-005 ]
9412 : [ 1.49397e-005 ]
9413 : [ 1.45534e-005 ]
9414 : [ 1.54871e-005 ]
9415 : [ 1.49655e-005 ]
9416 : [ 1.53706e-005 ]
9417 : [ 1.51547e-005 ]
9418 : [ 1.5057e-005  ]
9419 : [ 1.55839e-005 ]
9420 : [ 1.53015e-005 ]
9421 : [ 1.53903e-005 ]
9422 : [ 1.53528e-005 ]
9423 : [ 1.49053e-005 ]
9424 : [ 1.49582e-005 ]
9425 : [ 1.48679e-005 ]
9426 : [ 1.49525e-005 ]
9427 : [ 1.50026e-005 ]
9428 : [ 1.4213e-005  ]
9429 : [ 1.50833e-005 ]
9430 : [ 1.47936e-005 ]
9431 : [ 1.52056e-005 ]
9432 : [ 1.3916e-005  ]
9433 : [ 1.4692e-005  ]
9434 : [ 1.47273e-005 ]
9435 : [ 1.48944e-005 ]
9436 : [ 1.4396e-005  ]
9437 : [ 1.49851e-005 ]
9438 : [ 1.53773e-005 ]
9439 : [ 1.52656e-005 ]
9440 : [ 1.48178e-005 ]
9441 : [ 1.56879e-005 ]
9442 : [ 1.40943e-005 ]
9443 : [ 1.52287e-005 ]
9444 : [ 1.49847e-005 ]
9445 : [ 1.53767e-005 ]
9446 : [ 1.47572e-005 ]
9447 : [ 1.44062e-005 ]
9448 : [ 1.40005e-005 ]
9449 : [ 1.47148e-005 ]
9450 : [ 1.46548e-005 ]
9451 : [ 1.43451e-005 ]
9452 : [ 1.52164e-005 ]
9453 : [ 1.48555e-005 ]
9454 : [ 1.47973e-005 ]
9455 : [ 1.50382e-005 ]
9456 : [ 1.48468e-005 ]
9457 : [ 1.47543e-005 ]
9458 : [ 1.51176e-005 ]
9459 : [ 1.46646e-005 ]
9460 : [ 1.4961e-005  ]
9461 : [ 1.4603e-005  ]
9462 : [ 1.5137e-005  ]
9463 : [ 1.43064e-005 ]
9464 : [ 1.48823e-005 ]
9465 : [ 1.47443e-005 ]
9466 : [ 1.45843e-005 ]
9467 : [ 1.47155e-005 ]
9468 : [ 1.46368e-005 ]
9469 : [ 1.53724e-005 ]
9470 : [ 1.53231e-005 ]
9471 : [ 1.50718e-005 ]
9472 : [ 1.52056e-005 ]
9473 : [ 1.50925e-005 ]
9474 : [ 1.43625e-005 ]
9475 : [ 1.51105e-005 ]
9476 : [ 1.48943e-005 ]
9477 : [ 1.55927e-005 ]
9478 : [ 1.46007e-005 ]
9479 : [ 1.4905e-005  ]
9480 : [ 1.4458e-005  ]
9481 : [ 1.47546e-005 ]
9482 : [ 1.50261e-005 ]
9483 : [ 1.46622e-005 ]
9484 : [ 1.51364e-005 ]
9485 : [ 1.52369e-005 ]
9486 : [ 1.52083e-005 ]
9487 : [ 1.55365e-005 ]
9488 : [ 1.57133e-005 ]
9489 : [ 1.50399e-005 ]
9490 : [ 1.44974e-005 ]
9491 : [ 1.49413e-005 ]
9492 : [ 1.53459e-005 ]
9493 : [ 1.53474e-005 ]
9494 : [ 1.5149e-005  ]
9495 : [ 1.50614e-005 ]
9496 : [ 1.50111e-005 ]
9497 : [ 1.49e-005    ]
9498 : [ 1.5297e-005  ]
9499 : [ 1.54757e-005 ]
9500 : [ 1.52337e-005 ]
9501 : [ 1.55186e-005 ]
9502 : [ 1.53427e-005 ]
9503 : [ 1.48151e-005 ]
9504 : [ 1.45343e-005 ]
9505 : [ 1.52873e-005 ]
9506 : [ 1.47504e-005 ]
9507 : [ 1.44955e-005 ]
9508 : [ 1.44959e-005 ]
9509 : [ 1.58461e-005 ]
9510 : [ 1.48043e-005 ]
9511 : [ 1.49936e-005 ]
9512 : [ 1.4665e-005  ]
9513 : [ 1.47282e-005 ]
9514 : [ 1.49212e-005 ]
9515 : [ 1.47588e-005 ]
9516 : [ 1.51633e-005 ]
9517 : [ 1.50373e-005 ]
9518 : [ 1.46175e-005 ]
9519 : [ 1.41308e-005 ]
9520 : [ 1.51022e-005 ]
9521 : [ 1.45128e-005 ]
9522 : [ 1.51721e-005 ]
9523 : [ 1.46415e-005 ]
9524 : [ 1.55361e-005 ]
9525 : [ 1.45661e-005 ]
9526 : [ 1.42813e-005 ]
9527 : [ 1.53325e-005 ]
9528 : [ 1.48246e-005 ]
9529 : [ 1.50089e-005 ]
9530 : [ 1.39706e-005 ]
9531 : [ 1.46225e-005 ]
9532 : [ 1.49212e-005 ]
9533 : [ 1.51465e-005 ]
9534 : [ 1.54534e-005 ]
9535 : [ 1.42687e-005 ]
9536 : [ 1.50802e-005 ]
9537 : [ 1.46126e-005 ]
9538 : [ 1.47664e-005 ]
9539 : [ 1.44789e-005 ]
9540 : [ 1.46947e-005 ]
9541 : [ 1.43462e-005 ]
9542 : [ 1.44969e-005 ]
9543 : [ 1.49568e-005 ]
9544 : [ 1.47685e-005 ]
9545 : [ 1.48384e-005 ]
9546 : [ 1.51082e-005 ]
9547 : [ 1.51713e-005 ]
9548 : [ 1.49599e-005 ]
9549 : [ 1.49416e-005 ]
9550 : [ 1.51761e-005 ]
9551 : [ 1.4897e-005  ]
9552 : [ 1.46871e-005 ]
9553 : [ 1.47687e-005 ]
9554 : [ 1.44199e-005 ]
9555 : [ 1.44436e-005 ]
9556 : [ 1.51288e-005 ]
9557 : [ 1.49669e-005 ]
9558 : [ 1.45905e-005 ]
9559 : [ 1.52575e-005 ]
9560 : [ 1.51804e-005 ]
9561 : [ 1.52402e-005 ]
9562 : [ 1.47931e-005 ]
9563 : [ 1.46877e-005 ]
9564 : [ 1.46853e-005 ]
9565 : [ 1.4394e-005  ]
9566 : [ 1.4445e-005  ]
9567 : [ 1.44811e-005 ]
9568 : [ 1.45499e-005 ]
9569 : [ 1.49729e-005 ]
9570 : [ 1.51006e-005 ]
9571 : [ 1.48072e-005 ]
9572 : [ 1.47498e-005 ]
9573 : [ 1.54597e-005 ]
9574 : [ 1.52237e-005 ]
9575 : [ 1.49604e-005 ]
9576 : [ 1.46197e-005 ]
9577 : [ 1.50624e-005 ]
9578 : [ 1.48597e-005 ]
9579 : [ 1.55551e-005 ]
9580 : [ 1.44352e-005 ]
9581 : [ 1.53205e-005 ]
9582 : [ 1.49676e-005 ]
9583 : [ 1.50341e-005 ]
9584 : [ 1.50128e-005 ]
9585 : [ 1.52978e-005 ]
9586 : [ 1.44753e-005 ]
9587 : [ 1.46712e-005 ]
9588 : [ 1.48543e-005 ]
9589 : [ 1.50191e-005 ]
9590 : [ 1.48669e-005 ]
9591 : [ 1.46574e-005 ]
9592 : [ 1.48304e-005 ]
9593 : [ 1.42189e-005 ]
9594 : [ 1.51271e-005 ]
9595 : [ 1.521e-005   ]
9596 : [ 1.4717e-005  ]
9597 : [ 1.50441e-005 ]
9598 : [ 1.49887e-005 ]
9599 : [ 1.44393e-005 ]
9600 : [ 1.47245e-005 ]
9601 : [ 1.50492e-005 ]
9602 : [ 1.53122e-005 ]
9603 : [ 1.49923e-005 ]
9604 : [ 1.44938e-005 ]
9605 : [ 1.43272e-005 ]
9606 : [ 1.45034e-005 ]
9607 : [ 1.49512e-005 ]
9608 : [ 1.43036e-005 ]
9609 : [ 1.51345e-005 ]
9610 : [ 1.45039e-005 ]
9611 : [ 1.46934e-005 ]
9612 : [ 1.50402e-005 ]
9613 : [ 1.45485e-005 ]
9614 : [ 1.49059e-005 ]
9615 : [ 1.51878e-005 ]
9616 : [ 1.50363e-005 ]
9617 : [ 1.41079e-005 ]
9618 : [ 1.45779e-005 ]
9619 : [ 1.48544e-005 ]
9620 : [ 1.43454e-005 ]
9621 : [ 1.46486e-005 ]
9622 : [ 1.51034e-005 ]
9623 : [ 1.43933e-005 ]
9624 : [ 1.50839e-005 ]
9625 : [ 1.42506e-005 ]
9626 : [ 1.47923e-005 ]
9627 : [ 1.49941e-005 ]
9628 : [ 1.45675e-005 ]
9629 : [ 1.48473e-005 ]
9630 : [ 1.47634e-005 ]
9631 : [ 1.46715e-005 ]
9632 : [ 1.52043e-005 ]
9633 : [ 1.51664e-005 ]
9634 : [ 1.43455e-005 ]
9635 : [ 1.4153e-005  ]
9636 : [ 1.42509e-005 ]
9637 : [ 1.4975e-005  ]
9638 : [ 1.54201e-005 ]
9639 : [ 1.52906e-005 ]
9640 : [ 1.48985e-005 ]
9641 : [ 1.54358e-005 ]
9642 : [ 1.50323e-005 ]
9643 : [ 1.46224e-005 ]
9644 : [ 1.51458e-005 ]
9645 : [ 1.50029e-005 ]
9646 : [ 1.52826e-005 ]
9647 : [ 1.48885e-005 ]
9648 : [ 1.46723e-005 ]
9649 : [ 1.46204e-005 ]
9650 : [ 1.44804e-005 ]
9651 : [ 1.41153e-005 ]
9652 : [ 1.47976e-005 ]
9653 : [ 1.46837e-005 ]
9654 : [ 1.42546e-005 ]
9655 : [ 1.51643e-005 ]
9656 : [ 1.49521e-005 ]
9657 : [ 1.52948e-005 ]
9658 : [ 1.44205e-005 ]
9659 : [ 1.52139e-005 ]
9660 : [ 1.47175e-005 ]
9661 : [ 1.45511e-005 ]
9662 : [ 1.46656e-005 ]
9663 : [ 1.48752e-005 ]
9664 : [ 1.49973e-005 ]
9665 : [ 1.50576e-005 ]
9666 : [ 1.49468e-005 ]
9667 : [ 1.46651e-005 ]
9668 : [ 1.48286e-005 ]
9669 : [ 1.43569e-005 ]
9670 : [ 1.43229e-005 ]
9671 : [ 1.40594e-005 ]
9672 : [ 1.46681e-005 ]
9673 : [ 1.5311e-005  ]
9674 : [ 1.50488e-005 ]
9675 : [ 1.41722e-005 ]
9676 : [ 1.4755e-005  ]
9677 : [ 1.50659e-005 ]
9678 : [ 1.48856e-005 ]
9679 : [ 1.5477e-005  ]
9680 : [ 1.44972e-005 ]
9681 : [ 1.47554e-005 ]
9682 : [ 1.50717e-005 ]
9683 : [ 1.50451e-005 ]
9684 : [ 1.51484e-005 ]
9685 : [ 1.48112e-005 ]
9686 : [ 1.47698e-005 ]
9687 : [ 1.5063e-005  ]
9688 : [ 1.474e-005   ]
9689 : [ 1.47635e-005 ]
9690 : [ 1.52781e-005 ]
9691 : [ 1.49342e-005 ]
9692 : [ 1.48644e-005 ]
9693 : [ 1.51327e-005 ]
9694 : [ 1.45312e-005 ]
9695 : [ 1.47146e-005 ]
9696 : [ 1.52737e-005 ]
9697 : [ 1.47469e-005 ]
9698 : [ 1.4773e-005  ]
9699 : [ 1.51536e-005 ]
9700 : [ 1.52233e-005 ]
9701 : [ 1.44445e-005 ]
9702 : [ 1.51945e-005 ]
9703 : [ 1.45985e-005 ]
9704 : [ 1.46801e-005 ]
9705 : [ 1.51852e-005 ]
9706 : [ 1.49201e-005 ]
9707 : [ 1.48885e-005 ]
9708 : [ 1.53327e-005 ]
9709 : [ 1.48204e-005 ]
9710 : [ 1.52915e-005 ]
9711 : [ 1.49282e-005 ]
9712 : [ 1.43778e-005 ]
9713 : [ 1.47446e-005 ]
9714 : [ 1.55174e-005 ]
9715 : [ 1.49695e-005 ]
9716 : [ 1.54676e-005 ]
9717 : [ 1.50836e-005 ]
9718 : [ 1.47197e-005 ]
9719 : [ 1.52833e-005 ]
9720 : [ 1.50682e-005 ]
9721 : [ 1.44209e-005 ]
9722 : [ 1.47766e-005 ]
9723 : [ 1.4367e-005  ]
9724 : [ 1.44743e-005 ]
9725 : [ 1.46149e-005 ]
9726 : [ 1.5441e-005  ]
9727 : [ 1.48033e-005 ]
9728 : [ 1.54352e-005 ]
9729 : [ 1.49323e-005 ]
9730 : [ 1.47631e-005 ]
9731 : [ 1.4885e-005  ]
9732 : [ 1.47745e-005 ]
9733 : [ 1.45952e-005 ]
9734 : [ 1.52653e-005 ]
9735 : [ 1.53782e-005 ]
9736 : [ 1.45927e-005 ]
9737 : [ 1.49701e-005 ]
9738 : [ 1.46911e-005 ]
9739 : [ 1.45204e-005 ]
9740 : [ 1.47863e-005 ]
9741 : [ 1.50649e-005 ]
9742 : [ 1.53671e-005 ]
9743 : [ 1.47543e-005 ]
9744 : [ 1.45111e-005 ]
9745 : [ 1.51536e-005 ]
9746 : [ 1.46492e-005 ]
9747 : [ 1.43972e-005 ]
9748 : [ 1.50256e-005 ]
9749 : [ 1.50698e-005 ]
9750 : [ 1.45002e-005 ]
9751 : [ 1.5222e-005  ]
9752 : [ 1.55734e-005 ]
9753 : [ 1.5392e-005  ]
9754 : [ 1.47926e-005 ]
9755 : [ 1.52506e-005 ]
9756 : [ 1.49986e-005 ]
9757 : [ 1.4463e-005  ]
9758 : [ 1.48806e-005 ]
9759 : [ 1.49433e-005 ]
9760 : [ 1.53201e-005 ]
9761 : [ 1.50916e-005 ]
9762 : [ 1.49023e-005 ]
9763 : [ 1.48177e-005 ]
9764 : [ 1.47345e-005 ]
9765 : [ 1.48873e-005 ]
9766 : [ 1.53277e-005 ]
9767 : [ 1.47603e-005 ]
9768 : [ 1.46759e-005 ]
9769 : [ 1.45348e-005 ]
9770 : [ 1.44785e-005 ]
9771 : [ 1.50646e-005 ]
9772 : [ 1.48349e-005 ]
9773 : [ 1.52034e-005 ]
9774 : [ 1.47033e-005 ]
9775 : [ 1.49171e-005 ]
9776 : [ 1.50162e-005 ]
9777 : [ 1.48133e-005 ]
9778 : [ 1.48301e-005 ]
9779 : [ 1.47916e-005 ]
9780 : [ 1.482e-005   ]
9781 : [ 1.49488e-005 ]
9782 : [ 1.51422e-005 ]
9783 : [ 1.45318e-005 ]
9784 : [ 1.54199e-005 ]
9785 : [ 1.47016e-005 ]
9786 : [ 1.48954e-005 ]
9787 : [ 1.49718e-005 ]
9788 : [ 1.44891e-005 ]
9789 : [ 1.49899e-005 ]
9790 : [ 1.52562e-005 ]
9791 : [ 1.50289e-005 ]
9792 : [ 1.50164e-005 ]
9793 : [ 1.50514e-005 ]
9794 : [ 1.50209e-005 ]
9795 : [ 1.4798e-005  ]
9796 : [ 1.49479e-005 ]
9797 : [ 1.5067e-005  ]
9798 : [ 1.52207e-005 ]
9799 : [ 1.48888e-005 ]
9800 : [ 1.48816e-005 ]
9801 : [ 1.47183e-005 ]
9802 : [ 1.46039e-005 ]
9803 : [ 1.45246e-005 ]
9804 : [ 1.47022e-005 ]
9805 : [ 1.52608e-005 ]
9806 : [ 1.57644e-005 ]
9807 : [ 1.51687e-005 ]
9808 : [ 1.49767e-005 ]
9809 : [ 1.5337e-005  ]
9810 : [ 1.44883e-005 ]
9811 : [ 1.41873e-005 ]
9812 : [ 1.49297e-005 ]
9813 : [ 1.47466e-005 ]
9814 : [ 1.47072e-005 ]
9815 : [ 1.46342e-005 ]
9816 : [ 1.47278e-005 ]
9817 : [ 1.4949e-005  ]
9818 : [ 1.41456e-005 ]
9819 : [ 1.50339e-005 ]
9820 : [ 1.53983e-005 ]
9821 : [ 1.45285e-005 ]
9822 : [ 1.4652e-005  ]
9823 : [ 1.46538e-005 ]
9824 : [ 1.46914e-005 ]
9825 : [ 1.53679e-005 ]
9826 : [ 1.5418e-005  ]
9827 : [ 1.48925e-005 ]
9828 : [ 1.46668e-005 ]
9829 : [ 1.50541e-005 ]
9830 : [ 1.44733e-005 ]
9831 : [ 1.52288e-005 ]
9832 : [ 1.46342e-005 ]
9833 : [ 1.48018e-005 ]
9834 : [ 1.50381e-005 ]
9835 : [ 1.4551e-005  ]
9836 : [ 1.49984e-005 ]
9837 : [ 1.51366e-005 ]
9838 : [ 1.50935e-005 ]
9839 : [ 1.48599e-005 ]
9840 : [ 1.48982e-005 ]
9841 : [ 1.43084e-005 ]
9842 : [ 1.47881e-005 ]
9843 : [ 1.50897e-005 ]
9844 : [ 1.52463e-005 ]
9845 : [ 1.49852e-005 ]
9846 : [ 1.50531e-005 ]
9847 : [ 1.49933e-005 ]
9848 : [ 1.56076e-005 ]
9849 : [ 1.51011e-005 ]
9850 : [ 1.44174e-005 ]
9851 : [ 1.54118e-005 ]
9852 : [ 1.54972e-005 ]
9853 : [ 1.47699e-005 ]
9854 : [ 1.46961e-005 ]
9855 : [ 1.4823e-005  ]
9856 : [ 1.45803e-005 ]
9857 : [ 1.50346e-005 ]
9858 : [ 1.51912e-005 ]
9859 : [ 1.48697e-005 ]
9860 : [ 1.47903e-005 ]
9861 : [ 1.4347e-005  ]
9862 : [ 1.46221e-005 ]
9863 : [ 1.449e-005   ]
9864 : [ 1.5423e-005  ]
9865 : [ 1.52952e-005 ]
9866 : [ 1.5477e-005  ]
9867 : [ 1.40006e-005 ]
9868 : [ 1.52055e-005 ]
9869 : [ 1.50816e-005 ]
9870 : [ 1.47029e-005 ]
9871 : [ 1.55194e-005 ]
9872 : [ 1.43642e-005 ]
9873 : [ 1.54372e-005 ]
9874 : [ 1.44703e-005 ]
9875 : [ 1.43097e-005 ]
9876 : [ 1.45685e-005 ]
9877 : [ 1.46764e-005 ]
9878 : [ 1.40939e-005 ]
9879 : [ 1.47794e-005 ]
9880 : [ 1.51906e-005 ]
9881 : [ 1.52066e-005 ]
9882 : [ 1.49369e-005 ]
9883 : [ 1.49913e-005 ]
9884 : [ 1.47115e-005 ]
9885 : [ 1.5658e-005  ]
9886 : [ 1.51005e-005 ]
9887 : [ 1.43792e-005 ]
9888 : [ 1.50099e-005 ]
9889 : [ 1.49234e-005 ]
9890 : [ 1.48184e-005 ]
9891 : [ 1.50146e-005 ]
9892 : [ 1.47138e-005 ]
9893 : [ 1.46238e-005 ]
9894 : [ 1.45303e-005 ]
9895 : [ 1.46457e-005 ]
9896 : [ 1.42347e-005 ]
9897 : [ 1.44932e-005 ]
9898 : [ 1.48148e-005 ]
9899 : [ 1.47167e-005 ]
9900 : [ 1.46261e-005 ]
9901 : [ 1.52979e-005 ]
9902 : [ 1.44756e-005 ]
9903 : [ 1.44369e-005 ]
9904 : [ 1.45443e-005 ]
9905 : [ 1.46447e-005 ]
9906 : [ 1.49292e-005 ]
9907 : [ 1.52302e-005 ]
9908 : [ 1.49329e-005 ]
9909 : [ 1.46394e-005 ]
9910 : [ 1.46598e-005 ]
9911 : [ 1.45976e-005 ]
9912 : [ 1.46448e-005 ]
9913 : [ 1.47407e-005 ]
9914 : [ 1.46948e-005 ]
9915 : [ 1.4768e-005  ]
9916 : [ 1.48252e-005 ]
9917 : [ 1.5141e-005  ]
9918 : [ 1.45959e-005 ]
9919 : [ 1.45858e-005 ]
9920 : [ 1.52868e-005 ]
9921 : [ 1.49103e-005 ]
9922 : [ 1.55626e-005 ]
9923 : [ 1.48012e-005 ]
9924 : [ 1.49697e-005 ]
9925 : [ 1.53089e-005 ]
9926 : [ 1.44496e-005 ]
9927 : [ 1.50196e-005 ]
9928 : [ 1.49452e-005 ]
9929 : [ 1.45144e-005 ]
9930 : [ 1.48943e-005 ]
9931 : [ 1.52592e-005 ]
9932 : [ 1.46746e-005 ]
9933 : [ 1.48382e-005 ]
9934 : [ 1.45351e-005 ]
9935 : [ 1.43905e-005 ]
9936 : [ 1.50285e-005 ]
9937 : [ 1.57215e-005 ]
9938 : [ 1.40218e-005 ]
9939 : [ 1.48254e-005 ]
9940 : [ 1.48639e-005 ]
9941 : [ 1.47014e-005 ]
9942 : [ 1.40825e-005 ]
9943 : [ 1.52656e-005 ]
9944 : [ 1.51497e-005 ]
9945 : [ 1.48609e-005 ]
9946 : [ 1.55314e-005 ]
9947 : [ 1.48488e-005 ]
9948 : [ 1.4731e-005  ]
9949 : [ 1.51645e-005 ]
9950 : [ 1.54639e-005 ]
9951 : [ 1.48982e-005 ]
9952 : [ 1.44017e-005 ]
9953 : [ 1.44939e-005 ]
9954 : [ 1.49796e-005 ]
9955 : [ 1.49682e-005 ]
9956 : [ 1.49184e-005 ]
9957 : [ 1.44406e-005 ]
9958 : [ 1.47159e-005 ]
9959 : [ 1.47227e-005 ]
9960 : [ 1.50643e-005 ]
9961 : [ 1.44288e-005 ]
9962 : [ 1.51636e-005 ]
9963 : [ 1.48355e-005 ]
9964 : [ 1.43485e-005 ]
9965 : [ 1.46128e-005 ]
9966 : [ 1.5214e-005  ]
9967 : [ 1.46373e-005 ]
9968 : [ 1.50482e-005 ]
9969 : [ 1.47132e-005 ]
9970 : [ 1.50427e-005 ]
9971 : [ 1.40662e-005 ]
9972 : [ 1.43626e-005 ]
9973 : [ 1.52087e-005 ]
9974 : [ 1.50512e-005 ]
9975 : [ 1.48901e-005 ]
9976 : [ 1.50587e-005 ]
9977 : [ 1.48208e-005 ]
9978 : [ 1.45556e-005 ]
9979 : [ 1.49726e-005 ]
9980 : [ 1.52035e-005 ]
9981 : [ 1.48841e-005 ]
9982 : [ 1.44334e-005 ]
9983 : [ 1.44679e-005 ]
9984 : [ 1.51711e-005 ]
9985 : [ 1.47364e-005 ]
9986 : [ 1.49142e-005 ]
9987 : [ 1.44618e-005 ]
9988 : [ 1.46233e-005 ]
9989 : [ 1.43522e-005 ]
9990 : [ 1.46979e-005 ]
9991 : [ 1.42712e-005 ]
9992 : [ 1.49511e-005 ]
9993 : [ 1.47223e-005 ]
9994 : [ 1.49336e-005 ]
9995 : [ 1.46006e-005 ]
9996 : [ 1.52478e-005 ]
9997 : [ 1.5044e-005  ]
9998 : [ 1.43956e-005 ]
9999 : [ 1.40563e-005 ]
