# Supplementary material for: Influence of tissue conductivity on foetal exposure to extremely low frequency magnetic fields at 50 Hz using stochastic dosimetry
Source: PLoS One. 2018 Feb 7;13(2):e0192131. doi: 10.1371/journal.pone.0192131 (PMC5802904; doi:10.1371/journal.pone.0192131)
Supplement: S1 File — (ZIP) [file pone.0192131.s001.zip › Data/Ydistributions(10000)/7m/SAT.txt]

       [ y0           ]
   0 : [ 3.18352e-005 ]
   1 : [ 3.11683e-005 ]
   2 : [ 2.19169e-005 ]
   3 : [ 3.40786e-005 ]
   4 : [ 3.01927e-005 ]
   5 : [ 2.14406e-005 ]
   6 : [ 3.36592e-005 ]
   7 : [ 2.52695e-005 ]
   8 : [ 3.16803e-005 ]
   9 : [ 2.83164e-005 ]
  10 : [ 2.81906e-005 ]
  11 : [ 3.25013e-005 ]
  12 : [ 2.78932e-005 ]
  13 : [ 2.55192e-005 ]
  14 : [ 2.409e-005   ]
  15 : [ 3.27439e-005 ]
  16 : [ 3.32026e-005 ]
  17 : [ 2.04622e-005 ]
  18 : [ 2.06756e-005 ]
  19 : [ 2.18158e-005 ]
  20 : [ 2.72611e-005 ]
  21 : [ 2.58835e-005 ]
  22 : [ 1.95535e-005 ]
  23 : [ 2.39575e-005 ]
  24 : [ 2.75997e-005 ]
  25 : [ 2.10897e-005 ]
  26 : [ 3.01654e-005 ]
  27 : [ 2.10594e-005 ]
  28 : [ 2.83677e-005 ]
  29 : [ 3.00381e-005 ]
  30 : [ 3.04809e-005 ]
  31 : [ 2.54353e-005 ]
  32 : [ 2.11993e-005 ]
  33 : [ 2.9162e-005  ]
  34 : [ 2.24314e-005 ]
  35 : [ 3.0932e-005  ]
  36 : [ 1.67111e-005 ]
  37 : [ 2.52272e-005 ]
  38 : [ 2.63562e-005 ]
  39 : [ 2.44935e-005 ]
  40 : [ 3.14614e-005 ]
  41 : [ 2.02394e-005 ]
  42 : [ 2.8957e-005  ]
  43 : [ 2.81051e-005 ]
  44 : [ 2.44e-005    ]
  45 : [ 2.73124e-005 ]
  46 : [ 2.68475e-005 ]
  47 : [ 2.37155e-005 ]
  48 : [ 2.90651e-005 ]
  49 : [ 3.20515e-005 ]
  50 : [ 3.0741e-005  ]
  51 : [ 3.3848e-005  ]
  52 : [ 3.1512e-005  ]
  53 : [ 2.74307e-005 ]
  54 : [ 1.63162e-005 ]
  55 : [ 2.05388e-005 ]
  56 : [ 1.78135e-005 ]
  57 : [ 2.36649e-005 ]
  58 : [ 3.03649e-005 ]
  59 : [ 2.27083e-005 ]
  60 : [ 2.92614e-005 ]
  61 : [ 3.12523e-005 ]
  62 : [ 2.47751e-005 ]
  63 : [ 1.98655e-005 ]
  64 : [ 2.08463e-005 ]
  65 : [ 2.60349e-005 ]
  66 : [ 2.16997e-005 ]
  67 : [ 3.13655e-005 ]
  68 : [ 2.3781e-005  ]
  69 : [ 1.70163e-005 ]
  70 : [ 2.93783e-005 ]
  71 : [ 2.59564e-005 ]
  72 : [ 2.70338e-005 ]
  73 : [ 2.31909e-005 ]
  74 : [ 2.04815e-005 ]
  75 : [ 1.96488e-005 ]
  76 : [ 3.04185e-005 ]
  77 : [ 2.72212e-005 ]
  78 : [ 2.66716e-005 ]
  79 : [ 2.43974e-005 ]
  80 : [ 1.72664e-005 ]
  81 : [ 1.82769e-005 ]
  82 : [ 3.0384e-005  ]
  83 : [ 2.84271e-005 ]
  84 : [ 2.75124e-005 ]
  85 : [ 2.49486e-005 ]
  86 : [ 2.44296e-005 ]
  87 : [ 1.94754e-005 ]
  88 : [ 2.65505e-005 ]
  89 : [ 3.14718e-005 ]
  90 : [ 2.95134e-005 ]
  91 : [ 2.65621e-005 ]
  92 : [ 2.2746e-005  ]
  93 : [ 1.99469e-005 ]
  94 : [ 2.85528e-005 ]
  95 : [ 1.89745e-005 ]
  96 : [ 1.80095e-005 ]
  97 : [ 2.92683e-005 ]
  98 : [ 2.51171e-005 ]
  99 : [ 2.70402e-005 ]
 100 : [ 2.38936e-005 ]
 101 : [ 2.98926e-005 ]
 102 : [ 3.03191e-005 ]
 103 : [ 2.54e-005    ]
 104 : [ 2.5065e-005  ]
 105 : [ 2.22163e-005 ]
 106 : [ 2.82217e-005 ]
 107 : [ 2.99509e-005 ]
 108 : [ 1.95495e-005 ]
 109 : [ 2.78708e-005 ]
 110 : [ 2.50851e-005 ]
 111 : [ 2.48413e-005 ]
 112 : [ 3.08894e-005 ]
 113 : [ 1.99849e-005 ]
 114 : [ 2.86437e-005 ]
 115 : [ 2.86053e-005 ]
 116 : [ 3.0736e-005  ]
 117 : [ 2.98663e-005 ]
 118 : [ 1.46317e-005 ]
 119 : [ 3.12972e-005 ]
 120 : [ 2.68701e-005 ]
 121 : [ 2.27017e-005 ]
 122 : [ 2.36248e-005 ]
 123 : [ 2.37568e-005 ]
 124 : [ 3.01247e-005 ]
 125 : [ 2.94476e-005 ]
 126 : [ 2.76624e-005 ]
 127 : [ 2.90467e-005 ]
 128 : [ 2.03699e-005 ]
 129 : [ 2.95927e-005 ]
 130 : [ 2.74158e-005 ]
 131 : [ 2.2284e-005  ]
 132 : [ 2.82652e-005 ]
 133 : [ 2.23283e-005 ]
 134 : [ 2.6852e-005  ]
 135 : [ 1.96877e-005 ]
 136 : [ 1.94593e-005 ]
 137 : [ 1.99473e-005 ]
 138 : [ 3.11051e-005 ]
 139 : [ 2.44184e-005 ]
 140 : [ 2.845e-005   ]
 141 : [ 2.8912e-005  ]
 142 : [ 2.495e-005   ]
 143 : [ 2.56092e-005 ]
 144 : [ 2.13196e-005 ]
 145 : [ 2.3898e-005  ]
 146 : [ 1.9757e-005  ]
 147 : [ 2.24819e-005 ]
 148 : [ 3.08614e-005 ]
 149 : [ 2.11722e-005 ]
 150 : [ 3.19732e-005 ]
 151 : [ 3.57116e-005 ]
 152 : [ 2.25717e-005 ]
 153 : [ 2.75289e-005 ]
 154 : [ 2.82317e-005 ]
 155 : [ 2.24276e-005 ]
 156 : [ 2.16193e-005 ]
 157 : [ 3.05784e-005 ]
 158 : [ 1.81258e-005 ]
 159 : [ 3.30282e-005 ]
 160 : [ 2.93199e-005 ]
 161 : [ 3.13893e-005 ]
 162 : [ 2.09206e-005 ]
 163 : [ 2.54163e-005 ]
 164 : [ 2.89628e-005 ]
 165 : [ 1.82131e-005 ]
 166 : [ 2.94674e-005 ]
 167 : [ 3.57778e-005 ]
 168 : [ 2.04382e-005 ]
 169 : [ 2.73069e-005 ]
 170 : [ 2.12889e-005 ]
 171 : [ 2.19255e-005 ]
 172 : [ 1.95654e-005 ]
 173 : [ 2.41157e-005 ]
 174 : [ 3.11412e-005 ]
 175 : [ 1.98445e-005 ]
 176 : [ 2.96948e-005 ]
 177 : [ 2.01346e-005 ]
 178 : [ 2.9989e-005  ]
 179 : [ 2.1433e-005  ]
 180 : [ 2.99389e-005 ]
 181 : [ 1.69756e-005 ]
 182 : [ 2.00462e-005 ]
 183 : [ 2.23201e-005 ]
 184 : [ 2.77285e-005 ]
 185 : [ 2.3778e-005  ]
 186 : [ 3.08906e-005 ]
 187 : [ 1.86158e-005 ]
 188 : [ 2.19499e-005 ]
 189 : [ 1.99472e-005 ]
 190 : [ 2.60966e-005 ]
 191 : [ 3.29237e-005 ]
 192 : [ 2.13766e-005 ]
 193 : [ 1.41296e-005 ]
 194 : [ 1.74216e-005 ]
 195 : [ 2.62841e-005 ]
 196 : [ 2.8984e-005  ]
 197 : [ 2.39934e-005 ]
 198 : [ 2.02962e-005 ]
 199 : [ 3.08791e-005 ]
 200 : [ 1.7795e-005  ]
 201 : [ 2.17427e-005 ]
 202 : [ 2.67218e-005 ]
 203 : [ 3.0769e-005  ]
 204 : [ 2.44368e-005 ]
 205 : [ 2.45211e-005 ]
 206 : [ 2.60115e-005 ]
 207 : [ 3.23035e-005 ]
 208 : [ 2.23306e-005 ]
 209 : [ 1.77934e-005 ]
 210 : [ 2.603e-005   ]
 211 : [ 3.1428e-005  ]
 212 : [ 2.68045e-005 ]
 213 : [ 3.56562e-005 ]
 214 : [ 2.38234e-005 ]
 215 : [ 2.82197e-005 ]
 216 : [ 2.35177e-005 ]
 217 : [ 2.91753e-005 ]
 218 : [ 3.14208e-005 ]
 219 : [ 2.91068e-005 ]
 220 : [ 3.11538e-005 ]
 221 : [ 1.97622e-005 ]
 222 : [ 1.83279e-005 ]
 223 : [ 3.26426e-005 ]
 224 : [ 2.84756e-005 ]
 225 : [ 2.00707e-005 ]
 226 : [ 2.89519e-005 ]
 227 : [ 3.02582e-005 ]
 228 : [ 1.49498e-005 ]
 229 : [ 2.85877e-005 ]
 230 : [ 2.28137e-005 ]
 231 : [ 2.17967e-005 ]
 232 : [ 2.19149e-005 ]
 233 : [ 2.07149e-005 ]
 234 : [ 3.79899e-005 ]
 235 : [ 2.54506e-005 ]
 236 : [ 3.12364e-005 ]
 237 : [ 2.31896e-005 ]
 238 : [ 2.42576e-005 ]
 239 : [ 2.95814e-005 ]
 240 : [ 1.83032e-005 ]
 241 : [ 3.08023e-005 ]
 242 : [ 3.232e-005   ]
 243 : [ 3.25953e-005 ]
 244 : [ 2.1533e-005  ]
 245 : [ 2.39728e-005 ]
 246 : [ 2.36962e-005 ]
 247 : [ 3.39241e-005 ]
 248 : [ 2.55771e-005 ]
 249 : [ 3.20106e-005 ]
 250 : [ 2.2457e-005  ]
 251 : [ 2.44881e-005 ]
 252 : [ 2.46519e-005 ]
 253 : [ 3.53718e-005 ]
 254 : [ 1.85105e-005 ]
 255 : [ 1.92892e-005 ]
 256 : [ 2.33806e-005 ]
 257 : [ 2.24514e-005 ]
 258 : [ 2.71592e-005 ]
 259 : [ 2.97679e-005 ]
 260 : [ 2.07713e-005 ]
 261 : [ 2.16279e-005 ]
 262 : [ 2.43408e-005 ]
 263 : [ 1.96329e-005 ]
 264 : [ 2.7097e-005  ]
 265 : [ 2.88237e-005 ]
 266 : [ 1.91711e-005 ]
 267 : [ 2.49945e-005 ]
 268 : [ 2.22068e-005 ]
 269 : [ 2.25266e-005 ]
 270 : [ 2.24888e-005 ]
 271 : [ 2.40862e-005 ]
 272 : [ 2.3234e-005  ]
 273 : [ 2.4106e-005  ]
 274 : [ 2.51903e-005 ]
 275 : [ 2.94528e-005 ]
 276 : [ 1.97389e-005 ]
 277 : [ 2.64608e-005 ]
 278 : [ 2.7839e-005  ]
 279 : [ 2.95164e-005 ]
 280 : [ 2.81557e-005 ]
 281 : [ 2.60347e-005 ]
 282 : [ 3.01228e-005 ]
 283 : [ 1.37098e-005 ]
 284 : [ 2.15727e-005 ]
 285 : [ 3.15825e-005 ]
 286 : [ 2.04281e-005 ]
 287 : [ 3.09162e-005 ]
 288 : [ 1.87269e-005 ]
 289 : [ 2.74648e-005 ]
 290 : [ 2.96972e-005 ]
 291 : [ 3.14694e-005 ]
 292 : [ 2.50373e-005 ]
 293 : [ 3.09527e-005 ]
 294 : [ 1.91829e-005 ]
 295 : [ 2.70283e-005 ]
 296 : [ 2.98695e-005 ]
 297 : [ 3.34535e-005 ]
 298 : [ 2.50475e-005 ]
 299 : [ 2.75889e-005 ]
 300 : [ 2.3349e-005  ]
 301 : [ 2.2319e-005  ]
 302 : [ 1.8915e-005  ]
 303 : [ 2.05527e-005 ]
 304 : [ 1.96133e-005 ]
 305 : [ 2.2028e-005  ]
 306 : [ 2.64376e-005 ]
 307 : [ 2.3825e-005  ]
 308 : [ 2.05326e-005 ]
 309 : [ 1.91511e-005 ]
 310 : [ 3.00668e-005 ]
 311 : [ 2.49976e-005 ]
 312 : [ 3.48858e-005 ]
 313 : [ 3.01455e-005 ]
 314 : [ 1.86782e-005 ]
 315 : [ 1.37091e-005 ]
 316 : [ 1.53368e-005 ]
 317 : [ 2.49414e-005 ]
 318 : [ 3.09184e-005 ]
 319 : [ 2.88059e-005 ]
 320 : [ 1.66737e-005 ]
 321 : [ 2.84333e-005 ]
 322 : [ 2.64658e-005 ]
 323 : [ 2.63182e-005 ]
 324 : [ 2.90293e-005 ]
 325 : [ 2.94679e-005 ]
 326 : [ 2.72958e-005 ]
 327 : [ 2.99795e-005 ]
 328 : [ 2.17676e-005 ]
 329 : [ 2.12016e-005 ]
 330 : [ 1.5572e-005  ]
 331 : [ 1.68959e-005 ]
 332 : [ 2.76076e-005 ]
 333 : [ 1.94801e-005 ]
 334 : [ 2.94409e-005 ]
 335 : [ 2.43364e-005 ]
 336 : [ 2.02677e-005 ]
 337 : [ 1.90611e-005 ]
 338 : [ 2.78148e-005 ]
 339 : [ 2.89251e-005 ]
 340 : [ 2.14284e-005 ]
 341 : [ 1.91973e-005 ]
 342 : [ 2.38712e-005 ]
 343 : [ 2.40476e-005 ]
 344 : [ 2.63379e-005 ]
 345 : [ 2.37262e-005 ]
 346 : [ 3.0324e-005  ]
 347 : [ 1.99641e-005 ]
 348 : [ 2.02933e-005 ]
 349 : [ 2.6839e-005  ]
 350 : [ 2.66674e-005 ]
 351 : [ 2.92421e-005 ]
 352 : [ 2.23915e-005 ]
 353 : [ 2.94274e-005 ]
 354 : [ 2.91825e-005 ]
 355 : [ 1.81017e-005 ]
 356 : [ 1.48911e-005 ]
 357 : [ 3.19503e-005 ]
 358 : [ 2.06731e-005 ]
 359 : [ 1.55707e-005 ]
 360 : [ 2.78682e-005 ]
 361 : [ 2.80722e-005 ]
 362 : [ 2.86347e-005 ]
 363 : [ 2.47314e-005 ]
 364 : [ 1.66635e-005 ]
 365 : [ 2.40609e-005 ]
 366 : [ 2.75691e-005 ]
 367 : [ 2.62256e-005 ]
 368 : [ 2.02297e-005 ]
 369 : [ 2.5187e-005  ]
 370 : [ 1.70929e-005 ]
 371 : [ 2.24508e-005 ]
 372 : [ 2.03573e-005 ]
 373 : [ 2.00064e-005 ]
 374 : [ 3.42964e-005 ]
 375 : [ 2.05302e-005 ]
 376 : [ 2.24944e-005 ]
 377 : [ 2.26668e-005 ]
 378 : [ 3.07771e-005 ]
 379 : [ 3.75043e-005 ]
 380 : [ 2.10701e-005 ]
 381 : [ 2.12233e-005 ]
 382 : [ 2.44769e-005 ]
 383 : [ 2.83378e-005 ]
 384 : [ 2.72224e-005 ]
 385 : [ 2.00562e-005 ]
 386 : [ 2.298e-005   ]
 387 : [ 1.28087e-005 ]
 388 : [ 1.47623e-005 ]
 389 : [ 3.10184e-005 ]
 390 : [ 2.9629e-005  ]
 391 : [ 2.60039e-005 ]
 392 : [ 3.09296e-005 ]
 393 : [ 2.50091e-005 ]
 394 : [ 3.12801e-005 ]
 395 : [ 2.66801e-005 ]
 396 : [ 2.79089e-005 ]
 397 : [ 2.72065e-005 ]
 398 : [ 2.53881e-005 ]
 399 : [ 1.8332e-005  ]
 400 : [ 2.12572e-005 ]
 401 : [ 3.43881e-005 ]
 402 : [ 1.92796e-005 ]
 403 : [ 2.50177e-005 ]
 404 : [ 2.9319e-005  ]
 405 : [ 2.33919e-005 ]
 406 : [ 1.92136e-005 ]
 407 : [ 2.84227e-005 ]
 408 : [ 2.2588e-005  ]
 409 : [ 2.86965e-005 ]
 410 : [ 1.88457e-005 ]
 411 : [ 2.15982e-005 ]
 412 : [ 3.09041e-005 ]
 413 : [ 2.97543e-005 ]
 414 : [ 3.31492e-005 ]
 415 : [ 2.99717e-005 ]
 416 : [ 1.91364e-005 ]
 417 : [ 2.18216e-005 ]
 418 : [ 1.69046e-005 ]
 419 : [ 2.44152e-005 ]
 420 : [ 2.5034e-005  ]
 421 : [ 3.11662e-005 ]
 422 : [ 2.31348e-005 ]
 423 : [ 2.00557e-005 ]
 424 : [ 2.12506e-005 ]
 425 : [ 2.21502e-005 ]
 426 : [ 2.03587e-005 ]
 427 : [ 2.11708e-005 ]
 428 : [ 1.48656e-005 ]
 429 : [ 1.77406e-005 ]
 430 : [ 2.64814e-005 ]
 431 : [ 2.57337e-005 ]
 432 : [ 1.94591e-005 ]
 433 : [ 3.51776e-005 ]
 434 : [ 2.62154e-005 ]
 435 : [ 3.03735e-005 ]
 436 : [ 1.66805e-005 ]
 437 : [ 2.18273e-005 ]
 438 : [ 2.41238e-005 ]
 439 : [ 3.60251e-005 ]
 440 : [ 2.20058e-005 ]
 441 : [ 2.00329e-005 ]
 442 : [ 1.3462e-005  ]
 443 : [ 2.23081e-005 ]
 444 : [ 1.88877e-005 ]
 445 : [ 2.59819e-005 ]
 446 : [ 2.57975e-005 ]
 447 : [ 2.69621e-005 ]
 448 : [ 2.04601e-005 ]
 449 : [ 2.15643e-005 ]
 450 : [ 3.14414e-005 ]
 451 : [ 2.17614e-005 ]
 452 : [ 3.46591e-005 ]
 453 : [ 2.80194e-005 ]
 454 : [ 2.73235e-005 ]
 455 : [ 2.02015e-005 ]
 456 : [ 2.22343e-005 ]
 457 : [ 2.9829e-005  ]
 458 : [ 1.98203e-005 ]
 459 : [ 3.05698e-005 ]
 460 : [ 2.24813e-005 ]
 461 : [ 3.46717e-005 ]
 462 : [ 2.86929e-005 ]
 463 : [ 3.13896e-005 ]
 464 : [ 2.7107e-005  ]
 465 : [ 1.92737e-005 ]
 466 : [ 1.95566e-005 ]
 467 : [ 2.13078e-005 ]
 468 : [ 2.37999e-005 ]
 469 : [ 1.9155e-005  ]
 470 : [ 1.9449e-005  ]
 471 : [ 2.39922e-005 ]
 472 : [ 2.19506e-005 ]
 473 : [ 2.91851e-005 ]
 474 : [ 3.16789e-005 ]
 475 : [ 3.26944e-005 ]
 476 : [ 1.98499e-005 ]
 477 : [ 1.92313e-005 ]
 478 : [ 3.10178e-005 ]
 479 : [ 2.72994e-005 ]
 480 : [ 2.36637e-005 ]
 481 : [ 3.01449e-005 ]
 482 : [ 2.6158e-005  ]
 483 : [ 2.38169e-005 ]
 484 : [ 2.97793e-005 ]
 485 : [ 3.00026e-005 ]
 486 : [ 2.16581e-005 ]
 487 : [ 2.27996e-005 ]
 488 : [ 2.84414e-005 ]
 489 : [ 1.85419e-005 ]
 490 : [ 2.90884e-005 ]
 491 : [ 2.13636e-005 ]
 492 : [ 2.62171e-005 ]
 493 : [ 2.77984e-005 ]
 494 : [ 1.81106e-005 ]
 495 : [ 2.83301e-005 ]
 496 : [ 1.96144e-005 ]
 497 : [ 2.05845e-005 ]
 498 : [ 2.85768e-005 ]
 499 : [ 2.93452e-005 ]
 500 : [ 3.11091e-005 ]
 501 : [ 2.35593e-005 ]
 502 : [ 3.58457e-005 ]
 503 : [ 2.5256e-005  ]
 504 : [ 3.52273e-005 ]
 505 : [ 3.2117e-005  ]
 506 : [ 3.26804e-005 ]
 507 : [ 2.13357e-005 ]
 508 : [ 2.88151e-005 ]
 509 : [ 3.16708e-005 ]
 510 : [ 1.78963e-005 ]
 511 : [ 3.01252e-005 ]
 512 : [ 1.96337e-005 ]
 513 : [ 2.97981e-005 ]
 514 : [ 2.66304e-005 ]
 515 : [ 3.01101e-005 ]
 516 : [ 3.1299e-005  ]
 517 : [ 2.60042e-005 ]
 518 : [ 1.93345e-005 ]
 519 : [ 3.00761e-005 ]
 520 : [ 2.62254e-005 ]
 521 : [ 2.07602e-005 ]
 522 : [ 1.9445e-005  ]
 523 : [ 1.979e-005   ]
 524 : [ 2.84405e-005 ]
 525 : [ 2.66498e-005 ]
 526 : [ 2.35576e-005 ]
 527 : [ 1.98764e-005 ]
 528 : [ 1.18404e-005 ]
 529 : [ 2.01528e-005 ]
 530 : [ 2.43199e-005 ]
 531 : [ 3.02576e-005 ]
 532 : [ 2.39162e-005 ]
 533 : [ 2.28713e-005 ]
 534 : [ 1.98735e-005 ]
 535 : [ 1.73278e-005 ]
 536 : [ 2.31763e-005 ]
 537 : [ 3.26648e-005 ]
 538 : [ 2.23147e-005 ]
 539 : [ 2.95678e-005 ]
 540 : [ 2.45912e-005 ]
 541 : [ 1.99965e-005 ]
 542 : [ 2.29547e-005 ]
 543 : [ 3.29806e-005 ]
 544 : [ 2.29667e-005 ]
 545 : [ 2.02129e-005 ]
 546 : [ 2.37419e-005 ]
 547 : [ 2.52101e-005 ]
 548 : [ 2.56143e-005 ]
 549 : [ 2.1903e-005  ]
 550 : [ 3.36774e-005 ]
 551 : [ 2.056e-005   ]
 552 : [ 1.95111e-005 ]
 553 : [ 2.13867e-005 ]
 554 : [ 2.81672e-005 ]
 555 : [ 1.98778e-005 ]
 556 : [ 3.31341e-005 ]
 557 : [ 3.11041e-005 ]
 558 : [ 2.40808e-005 ]
 559 : [ 2.94256e-005 ]
 560 : [ 2.95737e-005 ]
 561 : [ 1.94609e-005 ]
 562 : [ 3.69748e-005 ]
 563 : [ 3.35443e-005 ]
 564 : [ 2.20631e-005 ]
 565 : [ 2.17555e-005 ]
 566 : [ 2.2338e-005  ]
 567 : [ 1.80192e-005 ]
 568 : [ 3.08263e-005 ]
 569 : [ 1.42965e-005 ]
 570 : [ 2.37358e-005 ]
 571 : [ 2.47701e-005 ]
 572 : [ 2.61871e-005 ]
 573 : [ 2.05234e-005 ]
 574 : [ 2.49243e-005 ]
 575 : [ 2.70855e-005 ]
 576 : [ 1.93788e-005 ]
 577 : [ 2.81095e-005 ]
 578 : [ 3.18309e-005 ]
 579 : [ 2.35797e-005 ]
 580 : [ 2.46932e-005 ]
 581 : [ 2.09523e-005 ]
 582 : [ 2.13864e-005 ]
 583 : [ 1.96636e-005 ]
 584 : [ 2.51254e-005 ]
 585 : [ 2.27471e-005 ]
 586 : [ 2.52603e-005 ]
 587 : [ 3.02656e-005 ]
 588 : [ 1.99667e-005 ]
 589 : [ 3.06075e-005 ]
 590 : [ 2.08369e-005 ]
 591 : [ 1.95824e-005 ]
 592 : [ 2.55684e-005 ]
 593 : [ 2.71527e-005 ]
 594 : [ 2.27071e-005 ]
 595 : [ 2.92919e-005 ]
 596 : [ 2.01877e-005 ]
 597 : [ 1.9619e-005  ]
 598 : [ 2.21488e-005 ]
 599 : [ 2.76518e-005 ]
 600 : [ 2.73292e-005 ]
 601 : [ 3.24682e-005 ]
 602 : [ 2.43665e-005 ]
 603 : [ 2.43625e-005 ]
 604 : [ 1.7338e-005  ]
 605 : [ 2.2634e-005  ]
 606 : [ 2.31909e-005 ]
 607 : [ 3.24609e-005 ]
 608 : [ 2.6473e-005  ]
 609 : [ 1.99716e-005 ]
 610 : [ 2.335e-005   ]
 611 : [ 1.8692e-005  ]
 612 : [ 2.0061e-005  ]
 613 : [ 2.93548e-005 ]
 614 : [ 3.03449e-005 ]
 615 : [ 2.28201e-005 ]
 616 : [ 2.0489e-005  ]
 617 : [ 3.09451e-005 ]
 618 : [ 2.9591e-005  ]
 619 : [ 2.77632e-005 ]
 620 : [ 2.80156e-005 ]
 621 : [ 2.01673e-005 ]
 622 : [ 3.03627e-005 ]
 623 : [ 2.96077e-005 ]
 624 : [ 2.84469e-005 ]
 625 : [ 2.85404e-005 ]
 626 : [ 2.35677e-005 ]
 627 : [ 2.51732e-005 ]
 628 : [ 2.94224e-005 ]
 629 : [ 2.20452e-005 ]
 630 : [ 2.43406e-005 ]
 631 : [ 3.09529e-005 ]
 632 : [ 2.89506e-005 ]
 633 : [ 1.96831e-005 ]
 634 : [ 2.70185e-005 ]
 635 : [ 2.57895e-005 ]
 636 : [ 1.96055e-005 ]
 637 : [ 2.67172e-005 ]
 638 : [ 3.07573e-005 ]
 639 : [ 2.48704e-005 ]
 640 : [ 1.76302e-005 ]
 641 : [ 2.58903e-005 ]
 642 : [ 3.16792e-005 ]
 643 : [ 3.17069e-005 ]
 644 : [ 2.95572e-005 ]
 645 : [ 2.22393e-005 ]
 646 : [ 1.89737e-005 ]
 647 : [ 3.50136e-005 ]
 648 : [ 2.34452e-005 ]
 649 : [ 3.11669e-005 ]
 650 : [ 3.06463e-005 ]
 651 : [ 2.5773e-005  ]
 652 : [ 2.64644e-005 ]
 653 : [ 3.57935e-005 ]
 654 : [ 2.36795e-005 ]
 655 : [ 2.01654e-005 ]
 656 : [ 2.68278e-005 ]
 657 : [ 2.70991e-005 ]
 658 : [ 3.06045e-005 ]
 659 : [ 2.81326e-005 ]
 660 : [ 2.47063e-005 ]
 661 : [ 3.14691e-005 ]
 662 : [ 2.09497e-005 ]
 663 : [ 2.17617e-005 ]
 664 : [ 1.93703e-005 ]
 665 : [ 2.80547e-005 ]
 666 : [ 1.95172e-005 ]
 667 : [ 2.09556e-005 ]
 668 : [ 2.94029e-005 ]
 669 : [ 3.07721e-005 ]
 670 : [ 1.25225e-005 ]
 671 : [ 1.40308e-005 ]
 672 : [ 2.64373e-005 ]
 673 : [ 3.0656e-005  ]
 674 : [ 2.96111e-005 ]
 675 : [ 2.93973e-005 ]
 676 : [ 2.79654e-005 ]
 677 : [ 1.36177e-005 ]
 678 : [ 2.2602e-005  ]
 679 : [ 1.82054e-005 ]
 680 : [ 2.62556e-005 ]
 681 : [ 3.54451e-005 ]
 682 : [ 2.83151e-005 ]
 683 : [ 2.43911e-005 ]
 684 : [ 2.85701e-005 ]
 685 : [ 3.50304e-005 ]
 686 : [ 2.58559e-005 ]
 687 : [ 2.03511e-005 ]
 688 : [ 2.5861e-005  ]
 689 : [ 2.4475e-005  ]
 690 : [ 2.70738e-005 ]
 691 : [ 3.14811e-005 ]
 692 : [ 2.27862e-005 ]
 693 : [ 2.22895e-005 ]
 694 : [ 2.56298e-005 ]
 695 : [ 2.87599e-005 ]
 696 : [ 2.85146e-005 ]
 697 : [ 2.65937e-005 ]
 698 : [ 3.1101e-005  ]
 699 : [ 2.25966e-005 ]
 700 : [ 2.15314e-005 ]
 701 : [ 2.50033e-005 ]
 702 : [ 2.98851e-005 ]
 703 : [ 2.96797e-005 ]
 704 : [ 3.02268e-005 ]
 705 : [ 3.5429e-005  ]
 706 : [ 2.61046e-005 ]
 707 : [ 2.78136e-005 ]
 708 : [ 2.90713e-005 ]
 709 : [ 2.93295e-005 ]
 710 : [ 2.16983e-005 ]
 711 : [ 2.94448e-005 ]
 712 : [ 2.29588e-005 ]
 713 : [ 2.44782e-005 ]
 714 : [ 2.82663e-005 ]
 715 : [ 2.22138e-005 ]
 716 : [ 1.99747e-005 ]
 717 : [ 3.18395e-005 ]
 718 : [ 2.6909e-005  ]
 719 : [ 2.6309e-005  ]
 720 : [ 2.06125e-005 ]
 721 : [ 2.7558e-005  ]
 722 : [ 2.09759e-005 ]
 723 : [ 2.09489e-005 ]
 724 : [ 3.03909e-005 ]
 725 : [ 2.62846e-005 ]
 726 : [ 3.43861e-005 ]
 727 : [ 3.04916e-005 ]
 728 : [ 1.89301e-005 ]
 729 : [ 3.42308e-005 ]
 730 : [ 1.86007e-005 ]
 731 : [ 2.87892e-005 ]
 732 : [ 3.0128e-005  ]
 733 : [ 1.84663e-005 ]
 734 : [ 2.79373e-005 ]
 735 : [ 3.20083e-005 ]
 736 : [ 2.19896e-005 ]
 737 : [ 1.85777e-005 ]
 738 : [ 2.28682e-005 ]
 739 : [ 2.47295e-005 ]
 740 : [ 2.19524e-005 ]
 741 : [ 2.72721e-005 ]
 742 : [ 2.59607e-005 ]
 743 : [ 2.68083e-005 ]
 744 : [ 2.57384e-005 ]
 745 : [ 2.55907e-005 ]
 746 : [ 2.41006e-005 ]
 747 : [ 1.98031e-005 ]
 748 : [ 2.6752e-005  ]
 749 : [ 1.95148e-005 ]
 750 : [ 2.73094e-005 ]
 751 : [ 1.78895e-005 ]
 752 : [ 1.64896e-005 ]
 753 : [ 2.83331e-005 ]
 754 : [ 3.04581e-005 ]
 755 : [ 3.2244e-005  ]
 756 : [ 3.02888e-005 ]
 757 : [ 2.97809e-005 ]
 758 : [ 2.23385e-005 ]
 759 : [ 2.19085e-005 ]
 760 : [ 1.89606e-005 ]
 761 : [ 2.01329e-005 ]
 762 : [ 2.99107e-005 ]
 763 : [ 2.99496e-005 ]
 764 : [ 1.98242e-005 ]
 765 : [ 3.20737e-005 ]
 766 : [ 1.77076e-005 ]
 767 : [ 2.61825e-005 ]
 768 : [ 2.21482e-005 ]
 769 : [ 2.011e-005   ]
 770 : [ 2.27622e-005 ]
 771 : [ 3.02016e-005 ]
 772 : [ 2.26992e-005 ]
 773 : [ 1.8761e-005  ]
 774 : [ 3.33966e-005 ]
 775 : [ 2.11324e-005 ]
 776 : [ 2.4236e-005  ]
 777 : [ 2.99079e-005 ]
 778 : [ 3.08317e-005 ]
 779 : [ 1.95886e-005 ]
 780 : [ 3.18228e-005 ]
 781 : [ 2.16096e-005 ]
 782 : [ 2.06611e-005 ]
 783 : [ 2.85882e-005 ]
 784 : [ 2.6797e-005  ]
 785 : [ 1.75512e-005 ]
 786 : [ 1.94817e-005 ]
 787 : [ 2.4598e-005  ]
 788 : [ 2.77532e-005 ]
 789 : [ 2.24023e-005 ]
 790 : [ 2.42436e-005 ]
 791 : [ 2.68231e-005 ]
 792 : [ 2.32574e-005 ]
 793 : [ 2.28806e-005 ]
 794 : [ 3.7669e-005  ]
 795 : [ 2.96515e-005 ]
 796 : [ 2.34549e-005 ]
 797 : [ 1.82591e-005 ]
 798 : [ 2.45329e-005 ]
 799 : [ 2.93413e-005 ]
 800 : [ 2.5906e-005  ]
 801 : [ 2.016e-005   ]
 802 : [ 2.04136e-005 ]
 803 : [ 2.9302e-005  ]
 804 : [ 2.41736e-005 ]
 805 : [ 2.74927e-005 ]
 806 : [ 2.74224e-005 ]
 807 : [ 3.1232e-005  ]
 808 : [ 1.81561e-005 ]
 809 : [ 2.6807e-005  ]
 810 : [ 2.03876e-005 ]
 811 : [ 2.45085e-005 ]
 812 : [ 2.33878e-005 ]
 813 : [ 1.93348e-005 ]
 814 : [ 2.43777e-005 ]
 815 : [ 2.1455e-005  ]
 816 : [ 2.26797e-005 ]
 817 : [ 2.23678e-005 ]
 818 : [ 2.6777e-005  ]
 819 : [ 3.02561e-005 ]
 820 : [ 2.87671e-005 ]
 821 : [ 2.75185e-005 ]
 822 : [ 1.93846e-005 ]
 823 : [ 2.16531e-005 ]
 824 : [ 2.01526e-005 ]
 825 : [ 1.77566e-005 ]
 826 : [ 2.38117e-005 ]
 827 : [ 2.57249e-005 ]
 828 : [ 1.82171e-005 ]
 829 : [ 2.73148e-005 ]
 830 : [ 2.26631e-005 ]
 831 : [ 2.72531e-005 ]
 832 : [ 1.58709e-005 ]
 833 : [ 2.73185e-005 ]
 834 : [ 2.52187e-005 ]
 835 : [ 2.53885e-005 ]
 836 : [ 3.01941e-005 ]
 837 : [ 2.07182e-005 ]
 838 : [ 2.05851e-005 ]
 839 : [ 1.99685e-005 ]
 840 : [ 1.51534e-005 ]
 841 : [ 3.20891e-005 ]
 842 : [ 1.76808e-005 ]
 843 : [ 2.15946e-005 ]
 844 : [ 3.02775e-005 ]
 845 : [ 1.80103e-005 ]
 846 : [ 3.05573e-005 ]
 847 : [ 2.7815e-005  ]
 848 : [ 2.53264e-005 ]
 849 : [ 2.446e-005   ]
 850 : [ 2.45622e-005 ]
 851 : [ 2.27936e-005 ]
 852 : [ 1.96466e-005 ]
 853 : [ 3.10249e-005 ]
 854 : [ 2.95795e-005 ]
 855 : [ 1.70526e-005 ]
 856 : [ 2.14307e-005 ]
 857 : [ 3.24079e-005 ]
 858 : [ 2.68028e-005 ]
 859 : [ 2.9086e-005  ]
 860 : [ 2.92601e-005 ]
 861 : [ 2.65911e-005 ]
 862 : [ 3.00268e-005 ]
 863 : [ 2.98469e-005 ]
 864 : [ 3.09115e-005 ]
 865 : [ 2.15988e-005 ]
 866 : [ 2.70962e-005 ]
 867 : [ 2.54721e-005 ]
 868 : [ 2.1836e-005  ]
 869 : [ 2.06091e-005 ]
 870 : [ 2.51386e-005 ]
 871 : [ 2.41995e-005 ]
 872 : [ 2.49252e-005 ]
 873 : [ 2.10562e-005 ]
 874 : [ 2.97213e-005 ]
 875 : [ 1.72649e-005 ]
 876 : [ 3.47677e-005 ]
 877 : [ 2.09496e-005 ]
 878 : [ 2.58548e-005 ]
 879 : [ 2.63809e-005 ]
 880 : [ 2.06868e-005 ]
 881 : [ 2.91396e-005 ]
 882 : [ 3.20163e-005 ]
 883 : [ 2.13004e-005 ]
 884 : [ 2.12372e-005 ]
 885 : [ 2.03275e-005 ]
 886 : [ 2.32503e-005 ]
 887 : [ 2.66796e-005 ]
 888 : [ 3.04871e-005 ]
 889 : [ 2.87748e-005 ]
 890 : [ 3.10467e-005 ]
 891 : [ 2.31857e-005 ]
 892 : [ 1.8683e-005  ]
 893 : [ 1.70873e-005 ]
 894 : [ 1.40768e-005 ]
 895 : [ 1.8229e-005  ]
 896 : [ 2.1029e-005  ]
 897 : [ 2.28638e-005 ]
 898 : [ 2.71183e-005 ]
 899 : [ 2.04051e-005 ]
 900 : [ 2.60902e-005 ]
 901 : [ 2.90479e-005 ]
 902 : [ 2.10492e-005 ]
 903 : [ 2.84528e-005 ]
 904 : [ 2.91741e-005 ]
 905 : [ 3.25717e-005 ]
 906 : [ 1.57066e-005 ]
 907 : [ 2.99994e-005 ]
 908 : [ 2.53632e-005 ]
 909 : [ 2.76822e-005 ]
 910 : [ 1.84384e-005 ]
 911 : [ 2.35396e-005 ]
 912 : [ 2.17658e-005 ]
 913 : [ 2.68045e-005 ]
 914 : [ 3.00185e-005 ]
 915 : [ 2.25481e-005 ]
 916 : [ 2.38821e-005 ]
 917 : [ 2.75034e-005 ]
 918 : [ 2.59388e-005 ]
 919 : [ 2.89801e-005 ]
 920 : [ 2.09432e-005 ]
 921 : [ 2.20978e-005 ]
 922 : [ 2.93773e-005 ]
 923 : [ 2.74517e-005 ]
 924 : [ 2.80208e-005 ]
 925 : [ 3.14572e-005 ]
 926 : [ 1.9544e-005  ]
 927 : [ 2.87835e-005 ]
 928 : [ 3.01267e-005 ]
 929 : [ 2.84614e-005 ]
 930 : [ 2.5423e-005  ]
 931 : [ 2.02136e-005 ]
 932 : [ 3.29673e-005 ]
 933 : [ 2.94653e-005 ]
 934 : [ 2.55816e-005 ]
 935 : [ 2.03121e-005 ]
 936 : [ 2.82951e-005 ]
 937 : [ 2.36906e-005 ]
 938 : [ 2.01164e-005 ]
 939 : [ 3.64434e-005 ]
 940 : [ 3.32672e-005 ]
 941 : [ 2.83089e-005 ]
 942 : [ 2.55132e-005 ]
 943 : [ 2.7555e-005  ]
 944 : [ 2.3902e-005  ]
 945 : [ 3.15121e-005 ]
 946 : [ 2.29857e-005 ]
 947 : [ 1.9827e-005  ]
 948 : [ 3.10937e-005 ]
 949 : [ 2.98399e-005 ]
 950 : [ 2.6022e-005  ]
 951 : [ 2.67985e-005 ]
 952 : [ 1.77203e-005 ]
 953 : [ 1.92912e-005 ]
 954 : [ 1.97928e-005 ]
 955 : [ 2.9677e-005  ]
 956 : [ 2.33185e-005 ]
 957 : [ 1.93633e-005 ]
 958 : [ 3.0562e-005  ]
 959 : [ 1.98281e-005 ]
 960 : [ 2.71311e-005 ]
 961 : [ 1.81538e-005 ]
 962 : [ 3.0243e-005  ]
 963 : [ 1.94503e-005 ]
 964 : [ 2.30668e-005 ]
 965 : [ 3.43177e-005 ]
 966 : [ 2.24421e-005 ]
 967 : [ 3.252e-005   ]
 968 : [ 2.03987e-005 ]
 969 : [ 2.70363e-005 ]
 970 : [ 2.45193e-005 ]
 971 : [ 2.95953e-005 ]
 972 : [ 2.09728e-005 ]
 973 : [ 2.5828e-005  ]
 974 : [ 2.79737e-005 ]
 975 : [ 1.92895e-005 ]
 976 : [ 2.46498e-005 ]
 977 : [ 2.49354e-005 ]
 978 : [ 2.83958e-005 ]
 979 : [ 3.02694e-005 ]
 980 : [ 2.08516e-005 ]
 981 : [ 2.329e-005   ]
 982 : [ 3.01135e-005 ]
 983 : [ 2.16172e-005 ]
 984 : [ 3.19605e-005 ]
 985 : [ 2.18418e-005 ]
 986 : [ 3.05107e-005 ]
 987 : [ 3.17381e-005 ]
 988 : [ 2.07434e-005 ]
 989 : [ 2.81014e-005 ]
 990 : [ 2.42201e-005 ]
 991 : [ 2.68828e-005 ]
 992 : [ 1.85959e-005 ]
 993 : [ 2.45901e-005 ]
 994 : [ 2.9223e-005  ]
 995 : [ 3.10253e-005 ]
 996 : [ 1.90127e-005 ]
 997 : [ 3.37139e-005 ]
 998 : [ 1.49704e-005 ]
 999 : [ 1.81127e-005 ]
1000 : [ 1.61622e-005 ]
1001 : [ 2.74766e-005 ]
1002 : [ 2.31888e-005 ]
1003 : [ 2.08321e-005 ]
1004 : [ 2.52462e-005 ]
1005 : [ 2.28708e-005 ]
1006 : [ 2.12069e-005 ]
1007 : [ 3.56357e-005 ]
1008 : [ 2.0332e-005  ]
1009 : [ 1.64135e-005 ]
1010 : [ 2.90105e-005 ]
1011 : [ 2.64909e-005 ]
1012 : [ 1.88531e-005 ]
1013 : [ 1.92473e-005 ]
1014 : [ 2.77253e-005 ]
1015 : [ 3.06982e-005 ]
1016 : [ 1.59565e-005 ]
1017 : [ 3.29094e-005 ]
1018 : [ 1.63493e-005 ]
1019 : [ 2.10159e-005 ]
1020 : [ 2.3788e-005  ]
1021 : [ 3.26373e-005 ]
1022 : [ 2.72272e-005 ]
1023 : [ 3.08439e-005 ]
1024 : [ 2.00079e-005 ]
1025 : [ 3.10178e-005 ]
1026 : [ 2.32164e-005 ]
1027 : [ 3.35723e-005 ]
1028 : [ 2.24837e-005 ]
1029 : [ 2.67146e-005 ]
1030 : [ 1.93006e-005 ]
1031 : [ 2.05623e-005 ]
1032 : [ 3.50471e-005 ]
1033 : [ 2.93522e-005 ]
1034 : [ 2.84854e-005 ]
1035 : [ 2.07638e-005 ]
1036 : [ 2.31358e-005 ]
1037 : [ 2.91643e-005 ]
1038 : [ 2.66044e-005 ]
1039 : [ 1.50962e-005 ]
1040 : [ 2.79238e-005 ]
1041 : [ 2.59991e-005 ]
1042 : [ 2.88703e-005 ]
1043 : [ 2.15015e-005 ]
1044 : [ 2.35485e-005 ]
1045 : [ 1.84737e-005 ]
1046 : [ 2.73227e-005 ]
1047 : [ 2.1783e-005  ]
1048 : [ 2.78624e-005 ]
1049 : [ 3.15809e-005 ]
1050 : [ 2.34604e-005 ]
1051 : [ 2.02339e-005 ]
1052 : [ 1.87254e-005 ]
1053 : [ 1.86588e-005 ]
1054 : [ 2.73512e-005 ]
1055 : [ 2.36972e-005 ]
1056 : [ 3.19207e-005 ]
1057 : [ 3.11732e-005 ]
1058 : [ 3.26733e-005 ]
1059 : [ 3.22025e-005 ]
1060 : [ 2.19665e-005 ]
1061 : [ 3.2887e-005  ]
1062 : [ 2.91309e-005 ]
1063 : [ 2.62151e-005 ]
1064 : [ 2.85973e-005 ]
1065 : [ 1.9505e-005  ]
1066 : [ 2.69801e-005 ]
1067 : [ 1.74915e-005 ]
1068 : [ 2.89543e-005 ]
1069 : [ 3.11634e-005 ]
1070 : [ 3.16194e-005 ]
1071 : [ 2.54843e-005 ]
1072 : [ 2.42006e-005 ]
1073 : [ 2.32087e-005 ]
1074 : [ 2.47623e-005 ]
1075 : [ 3.03634e-005 ]
1076 : [ 3.07272e-005 ]
1077 : [ 3.22642e-005 ]
1078 : [ 3.05822e-005 ]
1079 : [ 2.20006e-005 ]
1080 : [ 2.6225e-005  ]
1081 : [ 2.31105e-005 ]
1082 : [ 2.43083e-005 ]
1083 : [ 2.16968e-005 ]
1084 : [ 2.19869e-005 ]
1085 : [ 2.99645e-005 ]
1086 : [ 2.63063e-005 ]
1087 : [ 2.48177e-005 ]
1088 : [ 3.13266e-005 ]
1089 : [ 3.41413e-005 ]
1090 : [ 3.35715e-005 ]
1091 : [ 2.14231e-005 ]
1092 : [ 3.4378e-005  ]
1093 : [ 2.49089e-005 ]
1094 : [ 2.23536e-005 ]
1095 : [ 2.9724e-005  ]
1096 : [ 2.06057e-005 ]
1097 : [ 2.12735e-005 ]
1098 : [ 2.0814e-005  ]
1099 : [ 2.58731e-005 ]
1100 : [ 2.1288e-005  ]
1101 : [ 2.67527e-005 ]
1102 : [ 3.0765e-005  ]
1103 : [ 3.13124e-005 ]
1104 : [ 1.55502e-005 ]
1105 : [ 3.40304e-005 ]
1106 : [ 2.66406e-005 ]
1107 : [ 3.06636e-005 ]
1108 : [ 2.29655e-005 ]
1109 : [ 3.03732e-005 ]
1110 : [ 2.32353e-005 ]
1111 : [ 2.73316e-005 ]
1112 : [ 1.98113e-005 ]
1113 : [ 3.12133e-005 ]
1114 : [ 2.87239e-005 ]
1115 : [ 1.9485e-005  ]
1116 : [ 2.45049e-005 ]
1117 : [ 2.03685e-005 ]
1118 : [ 3.43216e-005 ]
1119 : [ 2.42062e-005 ]
1120 : [ 3.56521e-005 ]
1121 : [ 2.4514e-005  ]
1122 : [ 2.68049e-005 ]
1123 : [ 2.78382e-005 ]
1124 : [ 2.14047e-005 ]
1125 : [ 2.90336e-005 ]
1126 : [ 2.76976e-005 ]
1127 : [ 2.32798e-005 ]
1128 : [ 2.79692e-005 ]
1129 : [ 2.22144e-005 ]
1130 : [ 2.66315e-005 ]
1131 : [ 2.49764e-005 ]
1132 : [ 2.76814e-005 ]
1133 : [ 3.23614e-005 ]
1134 : [ 2.33208e-005 ]
1135 : [ 1.86935e-005 ]
1136 : [ 1.9064e-005  ]
1137 : [ 3.24148e-005 ]
1138 : [ 2.06867e-005 ]
1139 : [ 1.974e-005   ]
1140 : [ 2.44051e-005 ]
1141 : [ 3.03903e-005 ]
1142 : [ 3.09783e-005 ]
1143 : [ 3.06017e-005 ]
1144 : [ 2.68252e-005 ]
1145 : [ 2.27596e-005 ]
1146 : [ 2.0266e-005  ]
1147 : [ 1.88694e-005 ]
1148 : [ 2.4475e-005  ]
1149 : [ 2.73181e-005 ]
1150 : [ 3.01449e-005 ]
1151 : [ 2.39488e-005 ]
1152 : [ 2.87586e-005 ]
1153 : [ 2.76643e-005 ]
1154 : [ 2.48111e-005 ]
1155 : [ 3.42209e-005 ]
1156 : [ 3.03965e-005 ]
1157 : [ 3.15297e-005 ]
1158 : [ 3.20695e-005 ]
1159 : [ 2.17696e-005 ]
1160 : [ 3.38948e-005 ]
1161 : [ 2.65266e-005 ]
1162 : [ 2.9319e-005  ]
1163 : [ 2.54323e-005 ]
1164 : [ 2.8324e-005  ]
1165 : [ 2.09182e-005 ]
1166 : [ 2.81577e-005 ]
1167 : [ 2.8097e-005  ]
1168 : [ 2.38451e-005 ]
1169 : [ 2.97683e-005 ]
1170 : [ 1.65088e-005 ]
1171 : [ 2.29087e-005 ]
1172 : [ 2.33224e-005 ]
1173 : [ 1.78207e-005 ]
1174 : [ 2.08721e-005 ]
1175 : [ 1.82202e-005 ]
1176 : [ 2.44848e-005 ]
1177 : [ 2.45444e-005 ]
1178 : [ 3.18411e-005 ]
1179 : [ 2.47944e-005 ]
1180 : [ 3.2348e-005  ]
1181 : [ 2.85884e-005 ]
1182 : [ 3.18611e-005 ]
1183 : [ 3.23876e-005 ]
1184 : [ 3.0671e-005  ]
1185 : [ 1.51792e-005 ]
1186 : [ 2.02479e-005 ]
1187 : [ 3.08895e-005 ]
1188 : [ 2.06355e-005 ]
1189 : [ 2.44039e-005 ]
1190 : [ 2.87841e-005 ]
1191 : [ 2.97565e-005 ]
1192 : [ 2.31978e-005 ]
1193 : [ 2.09718e-005 ]
1194 : [ 1.91991e-005 ]
1195 : [ 2.96276e-005 ]
1196 : [ 2.99741e-005 ]
1197 : [ 2.16282e-005 ]
1198 : [ 2.80358e-005 ]
1199 : [ 2.76026e-005 ]
1200 : [ 2.80368e-005 ]
1201 : [ 1.98159e-005 ]
1202 : [ 2.96526e-005 ]
1203 : [ 2.86408e-005 ]
1204 : [ 1.80473e-005 ]
1205 : [ 2.44778e-005 ]
1206 : [ 2.76108e-005 ]
1207 : [ 1.91842e-005 ]
1208 : [ 2.44913e-005 ]
1209 : [ 2.16144e-005 ]
1210 : [ 3.01127e-005 ]
1211 : [ 3.19193e-005 ]
1212 : [ 2.09392e-005 ]
1213 : [ 2.48752e-005 ]
1214 : [ 3.06972e-005 ]
1215 : [ 3.06545e-005 ]
1216 : [ 1.74909e-005 ]
1217 : [ 2.5305e-005  ]
1218 : [ 1.95732e-005 ]
1219 : [ 3.07062e-005 ]
1220 : [ 2.11486e-005 ]
1221 : [ 2.3812e-005  ]
1222 : [ 1.85923e-005 ]
1223 : [ 1.97515e-005 ]
1224 : [ 2.90039e-005 ]
1225 : [ 3.32859e-005 ]
1226 : [ 2.15415e-005 ]
1227 : [ 2.17759e-005 ]
1228 : [ 3.10841e-005 ]
1229 : [ 2.57754e-005 ]
1230 : [ 2.59085e-005 ]
1231 : [ 2.93588e-005 ]
1232 : [ 2.82684e-005 ]
1233 : [ 2.43049e-005 ]
1234 : [ 3.70219e-005 ]
1235 : [ 2.01133e-005 ]
1236 : [ 2.30935e-005 ]
1237 : [ 1.97944e-005 ]
1238 : [ 2.91962e-005 ]
1239 : [ 2.02858e-005 ]
1240 : [ 3.29107e-005 ]
1241 : [ 1.78885e-005 ]
1242 : [ 2.44808e-005 ]
1243 : [ 2.05451e-005 ]
1244 : [ 2.29757e-005 ]
1245 : [ 2.68633e-005 ]
1246 : [ 2.1384e-005  ]
1247 : [ 2.10109e-005 ]
1248 : [ 2.87082e-005 ]
1249 : [ 3.11659e-005 ]
1250 : [ 2.34991e-005 ]
1251 : [ 3.09638e-005 ]
1252 : [ 2.06582e-005 ]
1253 : [ 2.71564e-005 ]
1254 : [ 1.98815e-005 ]
1255 : [ 2.6438e-005  ]
1256 : [ 2.17825e-005 ]
1257 : [ 2.45904e-005 ]
1258 : [ 1.89466e-005 ]
1259 : [ 3.01562e-005 ]
1260 : [ 2.98739e-005 ]
1261 : [ 2.38962e-005 ]
1262 : [ 3.14182e-005 ]
1263 : [ 2.63505e-005 ]
1264 : [ 1.51879e-005 ]
1265 : [ 1.44277e-005 ]
1266 : [ 3.43955e-005 ]
1267 : [ 2.04371e-005 ]
1268 : [ 1.28688e-005 ]
1269 : [ 2.43696e-005 ]
1270 : [ 2.38285e-005 ]
1271 : [ 2.44238e-005 ]
1272 : [ 3.08567e-005 ]
1273 : [ 2.19273e-005 ]
1274 : [ 2.42566e-005 ]
1275 : [ 2.69611e-005 ]
1276 : [ 2.09035e-005 ]
1277 : [ 2.35545e-005 ]
1278 : [ 2.98413e-005 ]
1279 : [ 1.66456e-005 ]
1280 : [ 1.88178e-005 ]
1281 : [ 2.53849e-005 ]
1282 : [ 1.93684e-005 ]
1283 : [ 2.09367e-005 ]
1284 : [ 2.20518e-005 ]
1285 : [ 2.60549e-005 ]
1286 : [ 2.75184e-005 ]
1287 : [ 2.84304e-005 ]
1288 : [ 1.83037e-005 ]
1289 : [ 2.67408e-005 ]
1290 : [ 2.37671e-005 ]
1291 : [ 2.16863e-005 ]
1292 : [ 2.96872e-005 ]
1293 : [ 2.35632e-005 ]
1294 : [ 2.48379e-005 ]
1295 : [ 2.76051e-005 ]
1296 : [ 2.22137e-005 ]
1297 : [ 2.24148e-005 ]
1298 : [ 2.67553e-005 ]
1299 : [ 3.07585e-005 ]
1300 : [ 3.50387e-005 ]
1301 : [ 2.93287e-005 ]
1302 : [ 2.3342e-005  ]
1303 : [ 2.54991e-005 ]
1304 : [ 1.91523e-005 ]
1305 : [ 2.63597e-005 ]
1306 : [ 2.45748e-005 ]
1307 : [ 2.78492e-005 ]
1308 : [ 3.00966e-005 ]
1309 : [ 2.57186e-005 ]
1310 : [ 2.15594e-005 ]
1311 : [ 2.34517e-005 ]
1312 : [ 1.92204e-005 ]
1313 : [ 2.0181e-005  ]
1314 : [ 2.71425e-005 ]
1315 : [ 2.9815e-005  ]
1316 : [ 1.67658e-005 ]
1317 : [ 2.53627e-005 ]
1318 : [ 2.86979e-005 ]
1319 : [ 2.06771e-005 ]
1320 : [ 2.54938e-005 ]
1321 : [ 2.06965e-005 ]
1322 : [ 1.98565e-005 ]
1323 : [ 1.94632e-005 ]
1324 : [ 1.50268e-005 ]
1325 : [ 2.48338e-005 ]
1326 : [ 3.77093e-005 ]
1327 : [ 1.92096e-005 ]
1328 : [ 2.71419e-005 ]
1329 : [ 3.06074e-005 ]
1330 : [ 2.2438e-005  ]
1331 : [ 3.05014e-005 ]
1332 : [ 3.06458e-005 ]
1333 : [ 3.04955e-005 ]
1334 : [ 2.5779e-005  ]
1335 : [ 1.96814e-005 ]
1336 : [ 2.51694e-005 ]
1337 : [ 1.97109e-005 ]
1338 : [ 2.64114e-005 ]
1339 : [ 3.0089e-005  ]
1340 : [ 1.83494e-005 ]
1341 : [ 2.10133e-005 ]
1342 : [ 1.86848e-005 ]
1343 : [ 3.09395e-005 ]
1344 : [ 2.49863e-005 ]
1345 : [ 2.18702e-005 ]
1346 : [ 2.00202e-005 ]
1347 : [ 2.40576e-005 ]
1348 : [ 2.1101e-005  ]
1349 : [ 3.09948e-005 ]
1350 : [ 2.29921e-005 ]
1351 : [ 1.9937e-005  ]
1352 : [ 1.93862e-005 ]
1353 : [ 2.98287e-005 ]
1354 : [ 3.28265e-005 ]
1355 : [ 2.10569e-005 ]
1356 : [ 2.53965e-005 ]
1357 : [ 1.80744e-005 ]
1358 : [ 2.16382e-005 ]
1359 : [ 2.08998e-005 ]
1360 : [ 2.15592e-005 ]
1361 : [ 3.84357e-005 ]
1362 : [ 1.86802e-005 ]
1363 : [ 2.19949e-005 ]
1364 : [ 2.86269e-005 ]
1365 : [ 2.82836e-005 ]
1366 : [ 3.214e-005   ]
1367 : [ 3.4578e-005  ]
1368 : [ 1.98357e-005 ]
1369 : [ 2.87693e-005 ]
1370 : [ 2.85706e-005 ]
1371 : [ 2.9125e-005  ]
1372 : [ 2.31782e-005 ]
1373 : [ 1.96652e-005 ]
1374 : [ 2.12155e-005 ]
1375 : [ 2.12617e-005 ]
1376 : [ 3.29993e-005 ]
1377 : [ 3.3087e-005  ]
1378 : [ 3.08774e-005 ]
1379 : [ 2.82675e-005 ]
1380 : [ 1.76359e-005 ]
1381 : [ 3.1889e-005  ]
1382 : [ 1.69966e-005 ]
1383 : [ 3.0088e-005  ]
1384 : [ 3.20127e-005 ]
1385 : [ 1.82601e-005 ]
1386 : [ 1.40413e-005 ]
1387 : [ 1.77196e-005 ]
1388 : [ 3.20913e-005 ]
1389 : [ 3.16902e-005 ]
1390 : [ 3.33543e-005 ]
1391 : [ 3.145e-005   ]
1392 : [ 2.47083e-005 ]
1393 : [ 2.28765e-005 ]
1394 : [ 2.50046e-005 ]
1395 : [ 2.14212e-005 ]
1396 : [ 3.04586e-005 ]
1397 : [ 2.90687e-005 ]
1398 : [ 1.84342e-005 ]
1399 : [ 2.07009e-005 ]
1400 : [ 2.26429e-005 ]
1401 : [ 2.65841e-005 ]
1402 : [ 2.8829e-005  ]
1403 : [ 2.39953e-005 ]
1404 : [ 2.52952e-005 ]
1405 : [ 3.13347e-005 ]
1406 : [ 3.15722e-005 ]
1407 : [ 2.65026e-005 ]
1408 : [ 3.48676e-005 ]
1409 : [ 2.80108e-005 ]
1410 : [ 1.98665e-005 ]
1411 : [ 3.115e-005   ]
1412 : [ 2.86905e-005 ]
1413 : [ 2.11365e-005 ]
1414 : [ 2.42796e-005 ]
1415 : [ 1.62094e-005 ]
1416 : [ 2.58968e-005 ]
1417 : [ 2.0737e-005  ]
1418 : [ 1.94641e-005 ]
1419 : [ 2.52676e-005 ]
1420 : [ 2.89448e-005 ]
1421 : [ 2.1566e-005  ]
1422 : [ 2.92517e-005 ]
1423 : [ 3.10821e-005 ]
1424 : [ 2.93342e-005 ]
1425 : [ 2.93565e-005 ]
1426 : [ 2.08204e-005 ]
1427 : [ 2.30415e-005 ]
1428 : [ 1.96315e-005 ]
1429 : [ 2.70373e-005 ]
1430 : [ 1.95341e-005 ]
1431 : [ 2.09707e-005 ]
1432 : [ 2.40044e-005 ]
1433 : [ 3.71839e-005 ]
1434 : [ 1.96985e-005 ]
1435 : [ 2.34333e-005 ]
1436 : [ 2.81179e-005 ]
1437 : [ 2.88926e-005 ]
1438 : [ 2.12867e-005 ]
1439 : [ 1.88368e-005 ]
1440 : [ 3.09693e-005 ]
1441 : [ 2.48771e-005 ]
1442 : [ 2.81453e-005 ]
1443 : [ 2.53466e-005 ]
1444 : [ 2.32546e-005 ]
1445 : [ 2.90709e-005 ]
1446 : [ 2.15403e-005 ]
1447 : [ 2.58068e-005 ]
1448 : [ 2.89004e-005 ]
1449 : [ 3.37511e-005 ]
1450 : [ 2.52897e-005 ]
1451 : [ 2.11286e-005 ]
1452 : [ 2.93213e-005 ]
1453 : [ 2.27396e-005 ]
1454 : [ 2.85282e-005 ]
1455 : [ 2.61244e-005 ]
1456 : [ 2.01197e-005 ]
1457 : [ 2.13739e-005 ]
1458 : [ 1.90921e-005 ]
1459 : [ 3.05292e-005 ]
1460 : [ 2.32935e-005 ]
1461 : [ 2.33742e-005 ]
1462 : [ 2.80863e-005 ]
1463 : [ 3.02385e-005 ]
1464 : [ 1.77392e-005 ]
1465 : [ 3.11527e-005 ]
1466 : [ 3.11077e-005 ]
1467 : [ 2.20381e-005 ]
1468 : [ 2.18424e-005 ]
1469 : [ 2.56709e-005 ]
1470 : [ 2.01863e-005 ]
1471 : [ 2.03215e-005 ]
1472 : [ 2.15238e-005 ]
1473 : [ 2.8666e-005  ]
1474 : [ 3.15145e-005 ]
1475 : [ 3.40216e-005 ]
1476 : [ 2.10469e-005 ]
1477 : [ 2.39237e-005 ]
1478 : [ 2.08887e-005 ]
1479 : [ 1.95452e-005 ]
1480 : [ 2.59119e-005 ]
1481 : [ 1.90522e-005 ]
1482 : [ 2.34307e-005 ]
1483 : [ 1.73734e-005 ]
1484 : [ 2.54479e-005 ]
1485 : [ 2.17615e-005 ]
1486 : [ 2.70978e-005 ]
1487 : [ 2.56563e-005 ]
1488 : [ 3.04029e-005 ]
1489 : [ 2.85522e-005 ]
1490 : [ 2.05778e-005 ]
1491 : [ 3.08606e-005 ]
1492 : [ 2.9992e-005  ]
1493 : [ 3.11032e-005 ]
1494 : [ 1.8351e-005  ]
1495 : [ 2.27601e-005 ]
1496 : [ 2.09504e-005 ]
1497 : [ 2.80953e-005 ]
1498 : [ 2.61298e-005 ]
1499 : [ 3.33268e-005 ]
1500 : [ 3.04449e-005 ]
1501 : [ 2.99176e-005 ]
1502 : [ 2.75841e-005 ]
1503 : [ 2.06926e-005 ]
1504 : [ 2.87033e-005 ]
1505 : [ 1.9537e-005  ]
1506 : [ 2.96736e-005 ]
1507 : [ 1.84069e-005 ]
1508 : [ 1.8649e-005  ]
1509 : [ 2.26802e-005 ]
1510 : [ 2.68962e-005 ]
1511 : [ 2.08794e-005 ]
1512 : [ 2.43983e-005 ]
1513 : [ 1.6014e-005  ]
1514 : [ 2.15715e-005 ]
1515 : [ 3.05225e-005 ]
1516 : [ 2.77336e-005 ]
1517 : [ 1.70464e-005 ]
1518 : [ 2.71005e-005 ]
1519 : [ 1.54814e-005 ]
1520 : [ 2.43456e-005 ]
1521 : [ 2.83655e-005 ]
1522 : [ 2.2465e-005  ]
1523 : [ 2.9144e-005  ]
1524 : [ 2.26013e-005 ]
1525 : [ 2.20697e-005 ]
1526 : [ 1.98646e-005 ]
1527 : [ 1.99395e-005 ]
1528 : [ 2.9868e-005  ]
1529 : [ 2.33212e-005 ]
1530 : [ 1.95293e-005 ]
1531 : [ 2.90507e-005 ]
1532 : [ 2.97598e-005 ]
1533 : [ 2.57817e-005 ]
1534 : [ 2.12214e-005 ]
1535 : [ 2.95371e-005 ]
1536 : [ 2.89278e-005 ]
1537 : [ 3.36007e-005 ]
1538 : [ 2.28902e-005 ]
1539 : [ 1.69607e-005 ]
1540 : [ 1.92005e-005 ]
1541 : [ 1.80385e-005 ]
1542 : [ 2.08988e-005 ]
1543 : [ 3.08176e-005 ]
1544 : [ 1.84988e-005 ]
1545 : [ 2.12407e-005 ]
1546 : [ 2.55128e-005 ]
1547 : [ 3.18007e-005 ]
1548 : [ 2.48973e-005 ]
1549 : [ 3.08293e-005 ]
1550 : [ 3.03173e-005 ]
1551 : [ 1.98583e-005 ]
1552 : [ 2.81458e-005 ]
1553 : [ 2.84822e-005 ]
1554 : [ 2.02939e-005 ]
1555 : [ 2.51396e-005 ]
1556 : [ 1.7742e-005  ]
1557 : [ 1.62951e-005 ]
1558 : [ 1.538e-005   ]
1559 : [ 2.09918e-005 ]
1560 : [ 2.19878e-005 ]
1561 : [ 1.9449e-005  ]
1562 : [ 3.28922e-005 ]
1563 : [ 3.03479e-005 ]
1564 : [ 2.68852e-005 ]
1565 : [ 2.6988e-005  ]
1566 : [ 2.65093e-005 ]
1567 : [ 3.12997e-005 ]
1568 : [ 2.08122e-005 ]
1569 : [ 1.53745e-005 ]
1570 : [ 1.81866e-005 ]
1571 : [ 2.72927e-005 ]
1572 : [ 2.4259e-005  ]
1573 : [ 2.4257e-005  ]
1574 : [ 2.78879e-005 ]
1575 : [ 2.93926e-005 ]
1576 : [ 2.48421e-005 ]
1577 : [ 2.54287e-005 ]
1578 : [ 3.19417e-005 ]
1579 : [ 2.44923e-005 ]
1580 : [ 2.94159e-005 ]
1581 : [ 2.6669e-005  ]
1582 : [ 2.94988e-005 ]
1583 : [ 2.63505e-005 ]
1584 : [ 2.84273e-005 ]
1585 : [ 3.03555e-005 ]
1586 : [ 1.82342e-005 ]
1587 : [ 1.84784e-005 ]
1588 : [ 3.11633e-005 ]
1589 : [ 1.23819e-005 ]
1590 : [ 2.24983e-005 ]
1591 : [ 2.63526e-005 ]
1592 : [ 2.30202e-005 ]
1593 : [ 2.04081e-005 ]
1594 : [ 2.95732e-005 ]
1595 : [ 1.68905e-005 ]
1596 : [ 1.96119e-005 ]
1597 : [ 2.09454e-005 ]
1598 : [ 3.49245e-005 ]
1599 : [ 2.05008e-005 ]
1600 : [ 3.20503e-005 ]
1601 : [ 3.16504e-005 ]
1602 : [ 2.85443e-005 ]
1603 : [ 2.04818e-005 ]
1604 : [ 2.40517e-005 ]
1605 : [ 2.16656e-005 ]
1606 : [ 2.96788e-005 ]
1607 : [ 2.67455e-005 ]
1608 : [ 3.32593e-005 ]
1609 : [ 2.14506e-005 ]
1610 : [ 1.69433e-005 ]
1611 : [ 2.10935e-005 ]
1612 : [ 2.14232e-005 ]
1613 : [ 2.42882e-005 ]
1614 : [ 3.0798e-005  ]
1615 : [ 2.36093e-005 ]
1616 : [ 2.46862e-005 ]
1617 : [ 1.72211e-005 ]
1618 : [ 2.45906e-005 ]
1619 : [ 3.02719e-005 ]
1620 : [ 2.03173e-005 ]
1621 : [ 3.21954e-005 ]
1622 : [ 3.0934e-005  ]
1623 : [ 2.20833e-005 ]
1624 : [ 2.57658e-005 ]
1625 : [ 2.14079e-005 ]
1626 : [ 2.78815e-005 ]
1627 : [ 2.58332e-005 ]
1628 : [ 1.98935e-005 ]
1629 : [ 2.24271e-005 ]
1630 : [ 2.77511e-005 ]
1631 : [ 2.72052e-005 ]
1632 : [ 2.23896e-005 ]
1633 : [ 3.01741e-005 ]
1634 : [ 1.43636e-005 ]
1635 : [ 2.87737e-005 ]
1636 : [ 2.72043e-005 ]
1637 : [ 2.54439e-005 ]
1638 : [ 2.31261e-005 ]
1639 : [ 3.6374e-005  ]
1640 : [ 1.93388e-005 ]
1641 : [ 2.05826e-005 ]
1642 : [ 1.64442e-005 ]
1643 : [ 1.70658e-005 ]
1644 : [ 2.47445e-005 ]
1645 : [ 3.00608e-005 ]
1646 : [ 1.93232e-005 ]
1647 : [ 1.79672e-005 ]
1648 : [ 2.73739e-005 ]
1649 : [ 2.29542e-005 ]
1650 : [ 2.59715e-005 ]
1651 : [ 2.62982e-005 ]
1652 : [ 2.89035e-005 ]
1653 : [ 1.99712e-005 ]
1654 : [ 2.67695e-005 ]
1655 : [ 3.0302e-005  ]
1656 : [ 2.78966e-005 ]
1657 : [ 2.49921e-005 ]
1658 : [ 3.07968e-005 ]
1659 : [ 3.46424e-005 ]
1660 : [ 2.16508e-005 ]
1661 : [ 2.52376e-005 ]
1662 : [ 2.72435e-005 ]
1663 : [ 2.89671e-005 ]
1664 : [ 1.91309e-005 ]
1665 : [ 2.28834e-005 ]
1666 : [ 3.05557e-005 ]
1667 : [ 1.97487e-005 ]
1668 : [ 2.09765e-005 ]
1669 : [ 2.54817e-005 ]
1670 : [ 2.56903e-005 ]
1671 : [ 1.98515e-005 ]
1672 : [ 2.36594e-005 ]
1673 : [ 3.10377e-005 ]
1674 : [ 2.16338e-005 ]
1675 : [ 2.12885e-005 ]
1676 : [ 3.14627e-005 ]
1677 : [ 2.35393e-005 ]
1678 : [ 3.07064e-005 ]
1679 : [ 2.9371e-005  ]
1680 : [ 3.5881e-005  ]
1681 : [ 3.0028e-005  ]
1682 : [ 1.98178e-005 ]
1683 : [ 3.02411e-005 ]
1684 : [ 1.92456e-005 ]
1685 : [ 2.66382e-005 ]
1686 : [ 2.00551e-005 ]
1687 : [ 2.9419e-005  ]
1688 : [ 2.86205e-005 ]
1689 : [ 1.83472e-005 ]
1690 : [ 2.63166e-005 ]
1691 : [ 2.93138e-005 ]
1692 : [ 2.94789e-005 ]
1693 : [ 2.97122e-005 ]
1694 : [ 2.08415e-005 ]
1695 : [ 2.96393e-005 ]
1696 : [ 1.69154e-005 ]
1697 : [ 2.4322e-005  ]
1698 : [ 1.90543e-005 ]
1699 : [ 2.20037e-005 ]
1700 : [ 2.68657e-005 ]
1701 : [ 2.64013e-005 ]
1702 : [ 2.37225e-005 ]
1703 : [ 2.23632e-005 ]
1704 : [ 2.0223e-005  ]
1705 : [ 3.03742e-005 ]
1706 : [ 2.37805e-005 ]
1707 : [ 2.08396e-005 ]
1708 : [ 1.91671e-005 ]
1709 : [ 1.79224e-005 ]
1710 : [ 2.34336e-005 ]
1711 : [ 1.98627e-005 ]
1712 : [ 3.19218e-005 ]
1713 : [ 2.95987e-005 ]
1714 : [ 2.09497e-005 ]
1715 : [ 2.58303e-005 ]
1716 : [ 2.06365e-005 ]
1717 : [ 2.50692e-005 ]
1718 : [ 2.67823e-005 ]
1719 : [ 2.05241e-005 ]
1720 : [ 2.03266e-005 ]
1721 : [ 2.7666e-005  ]
1722 : [ 3.14911e-005 ]
1723 : [ 3.02595e-005 ]
1724 : [ 2.27065e-005 ]
1725 : [ 1.96215e-005 ]
1726 : [ 1.70453e-005 ]
1727 : [ 2.08696e-005 ]
1728 : [ 2.54104e-005 ]
1729 : [ 2.70119e-005 ]
1730 : [ 3.3536e-005  ]
1731 : [ 2.92177e-005 ]
1732 : [ 2.68233e-005 ]
1733 : [ 1.82607e-005 ]
1734 : [ 3.06071e-005 ]
1735 : [ 2.57182e-005 ]
1736 : [ 2.23011e-005 ]
1737 : [ 2.38243e-005 ]
1738 : [ 1.67772e-005 ]
1739 : [ 2.99025e-005 ]
1740 : [ 1.89403e-005 ]
1741 : [ 2.21659e-005 ]
1742 : [ 1.99307e-005 ]
1743 : [ 1.74893e-005 ]
1744 : [ 2.80904e-005 ]
1745 : [ 2.36645e-005 ]
1746 : [ 1.91341e-005 ]
1747 : [ 2.32157e-005 ]
1748 : [ 2.0756e-005  ]
1749 : [ 3.12577e-005 ]
1750 : [ 2.03013e-005 ]
1751 : [ 3.04059e-005 ]
1752 : [ 1.72836e-005 ]
1753 : [ 2.64028e-005 ]
1754 : [ 2.57016e-005 ]
1755 : [ 2.73152e-005 ]
1756 : [ 1.97792e-005 ]
1757 : [ 2.25097e-005 ]
1758 : [ 2.54503e-005 ]
1759 : [ 2.22083e-005 ]
1760 : [ 2.12116e-005 ]
1761 : [ 3.07338e-005 ]
1762 : [ 2.76974e-005 ]
1763 : [ 2.28247e-005 ]
1764 : [ 1.97108e-005 ]
1765 : [ 3.22417e-005 ]
1766 : [ 2.09122e-005 ]
1767 : [ 3.22621e-005 ]
1768 : [ 2.48184e-005 ]
1769 : [ 2.26508e-005 ]
1770 : [ 3.13828e-005 ]
1771 : [ 2.92938e-005 ]
1772 : [ 2.58901e-005 ]
1773 : [ 3.24412e-005 ]
1774 : [ 2.74576e-005 ]
1775 : [ 2.24404e-005 ]
1776 : [ 3.08656e-005 ]
1777 : [ 2.76406e-005 ]
1778 : [ 1.52806e-005 ]
1779 : [ 2.83244e-005 ]
1780 : [ 2.02261e-005 ]
1781 : [ 3.06959e-005 ]
1782 : [ 2.09714e-005 ]
1783 : [ 2.51092e-005 ]
1784 : [ 3.03476e-005 ]
1785 : [ 2.1493e-005  ]
1786 : [ 3.06327e-005 ]
1787 : [ 3.04527e-005 ]
1788 : [ 2.74397e-005 ]
1789 : [ 2.96301e-005 ]
1790 : [ 2.58177e-005 ]
1791 : [ 2.5196e-005  ]
1792 : [ 2.14956e-005 ]
1793 : [ 2.51457e-005 ]
1794 : [ 2.20409e-005 ]
1795 : [ 2.64832e-005 ]
1796 : [ 2.2666e-005  ]
1797 : [ 2.72586e-005 ]
1798 : [ 1.7487e-005  ]
1799 : [ 3.02011e-005 ]
1800 : [ 2.0141e-005  ]
1801 : [ 3.06289e-005 ]
1802 : [ 3.03137e-005 ]
1803 : [ 2.37641e-005 ]
1804 : [ 2.09829e-005 ]
1805 : [ 2.73726e-005 ]
1806 : [ 2.49844e-005 ]
1807 : [ 3.08647e-005 ]
1808 : [ 2.72131e-005 ]
1809 : [ 3.09797e-005 ]
1810 : [ 2.92059e-005 ]
1811 : [ 2.17477e-005 ]
1812 : [ 3.09413e-005 ]
1813 : [ 2.69404e-005 ]
1814 : [ 2.13317e-005 ]
1815 : [ 2.14195e-005 ]
1816 : [ 2.04868e-005 ]
1817 : [ 2.02084e-005 ]
1818 : [ 2.88835e-005 ]
1819 : [ 2.37958e-005 ]
1820 : [ 3.03128e-005 ]
1821 : [ 3.05944e-005 ]
1822 : [ 1.83142e-005 ]
1823 : [ 3.70125e-005 ]
1824 : [ 3.0217e-005  ]
1825 : [ 3.03646e-005 ]
1826 : [ 2.92498e-005 ]
1827 : [ 2.26189e-005 ]
1828 : [ 3.22284e-005 ]
1829 : [ 2.22e-005    ]
1830 : [ 2.86885e-005 ]
1831 : [ 2.78118e-005 ]
1832 : [ 2.02471e-005 ]
1833 : [ 2.1291e-005  ]
1834 : [ 3.05353e-005 ]
1835 : [ 3.2481e-005  ]
1836 : [ 1.97595e-005 ]
1837 : [ 2.12091e-005 ]
1838 : [ 2.61422e-005 ]
1839 : [ 2.69469e-005 ]
1840 : [ 2.99563e-005 ]
1841 : [ 2.52545e-005 ]
1842 : [ 3.04252e-005 ]
1843 : [ 3.56193e-005 ]
1844 : [ 2.26197e-005 ]
1845 : [ 2.9663e-005  ]
1846 : [ 2.95691e-005 ]
1847 : [ 2.75201e-005 ]
1848 : [ 2.36159e-005 ]
1849 : [ 2.91077e-005 ]
1850 : [ 2.44357e-005 ]
1851 : [ 2.63605e-005 ]
1852 : [ 2.62875e-005 ]
1853 : [ 2.02138e-005 ]
1854 : [ 2.06301e-005 ]
1855 : [ 2.72774e-005 ]
1856 : [ 2.42072e-005 ]
1857 : [ 2.6249e-005  ]
1858 : [ 1.95133e-005 ]
1859 : [ 2.152e-005   ]
1860 : [ 1.9118e-005  ]
1861 : [ 2.43311e-005 ]
1862 : [ 2.16767e-005 ]
1863 : [ 3.06039e-005 ]
1864 : [ 2.43675e-005 ]
1865 : [ 3.02085e-005 ]
1866 : [ 2.44904e-005 ]
1867 : [ 1.75712e-005 ]
1868 : [ 2.63951e-005 ]
1869 : [ 3.15409e-005 ]
1870 : [ 3.08352e-005 ]
1871 : [ 1.92415e-005 ]
1872 : [ 3.14443e-005 ]
1873 : [ 3.19917e-005 ]
1874 : [ 2.41933e-005 ]
1875 : [ 2.82794e-005 ]
1876 : [ 2.49698e-005 ]
1877 : [ 1.87257e-005 ]
1878 : [ 2.15754e-005 ]
1879 : [ 2.13504e-005 ]
1880 : [ 2.55125e-005 ]
1881 : [ 3.1074e-005  ]
1882 : [ 1.93986e-005 ]
1883 : [ 2.2017e-005  ]
1884 : [ 2.72813e-005 ]
1885 : [ 1.84767e-005 ]
1886 : [ 3.11678e-005 ]
1887 : [ 2.43731e-005 ]
1888 : [ 2.40296e-005 ]
1889 : [ 3.59223e-005 ]
1890 : [ 3.29092e-005 ]
1891 : [ 2.19065e-005 ]
1892 : [ 1.62064e-005 ]
1893 : [ 2.12323e-005 ]
1894 : [ 2.3981e-005  ]
1895 : [ 2.36501e-005 ]
1896 : [ 2.10595e-005 ]
1897 : [ 2.91906e-005 ]
1898 : [ 2.74397e-005 ]
1899 : [ 2.30627e-005 ]
1900 : [ 2.90038e-005 ]
1901 : [ 2.96518e-005 ]
1902 : [ 3.08963e-005 ]
1903 : [ 3.0682e-005  ]
1904 : [ 2.33637e-005 ]
1905 : [ 1.79654e-005 ]
1906 : [ 2.35179e-005 ]
1907 : [ 2.76798e-005 ]
1908 : [ 2.90123e-005 ]
1909 : [ 2.0035e-005  ]
1910 : [ 3.12985e-005 ]
1911 : [ 1.37187e-005 ]
1912 : [ 3.02768e-005 ]
1913 : [ 2.34169e-005 ]
1914 : [ 2.28785e-005 ]
1915 : [ 2.71838e-005 ]
1916 : [ 1.92939e-005 ]
1917 : [ 1.91604e-005 ]
1918 : [ 1.97561e-005 ]
1919 : [ 3.36009e-005 ]
1920 : [ 2.63518e-005 ]
1921 : [ 1.92076e-005 ]
1922 : [ 2.04616e-005 ]
1923 : [ 2.94612e-005 ]
1924 : [ 2.08543e-005 ]
1925 : [ 3.03586e-005 ]
1926 : [ 2.0091e-005  ]
1927 : [ 2.02701e-005 ]
1928 : [ 2.14711e-005 ]
1929 : [ 2.13815e-005 ]
1930 : [ 2.56302e-005 ]
1931 : [ 3.13332e-005 ]
1932 : [ 1.76908e-005 ]
1933 : [ 2.15785e-005 ]
1934 : [ 2.61055e-005 ]
1935 : [ 2.02214e-005 ]
1936 : [ 2.47624e-005 ]
1937 : [ 2.78448e-005 ]
1938 : [ 3.48634e-005 ]
1939 : [ 2.90269e-005 ]
1940 : [ 3.4174e-005  ]
1941 : [ 3.19929e-005 ]
1942 : [ 3.03552e-005 ]
1943 : [ 2.09583e-005 ]
1944 : [ 1.69594e-005 ]
1945 : [ 3.42866e-005 ]
1946 : [ 3.61898e-005 ]
1947 : [ 1.99415e-005 ]
1948 : [ 3.11957e-005 ]
1949 : [ 2.90377e-005 ]
1950 : [ 1.84812e-005 ]
1951 : [ 2.24693e-005 ]
1952 : [ 3.41769e-005 ]
1953 : [ 2.89071e-005 ]
1954 : [ 2.8611e-005  ]
1955 : [ 3.11815e-005 ]
1956 : [ 1.98319e-005 ]
1957 : [ 3.24089e-005 ]
1958 : [ 2.84795e-005 ]
1959 : [ 2.62777e-005 ]
1960 : [ 3.42288e-005 ]
1961 : [ 3.26076e-005 ]
1962 : [ 3.02962e-005 ]
1963 : [ 2.92914e-005 ]
1964 : [ 2.87976e-005 ]
1965 : [ 2.72466e-005 ]
1966 : [ 1.78638e-005 ]
1967 : [ 1.8224e-005  ]
1968 : [ 2.1486e-005  ]
1969 : [ 3.08353e-005 ]
1970 : [ 2.43016e-005 ]
1971 : [ 2.97241e-005 ]
1972 : [ 2.76967e-005 ]
1973 : [ 3.06087e-005 ]
1974 : [ 2.39027e-005 ]
1975 : [ 1.9969e-005  ]
1976 : [ 2.37599e-005 ]
1977 : [ 3.04774e-005 ]
1978 : [ 2.55121e-005 ]
1979 : [ 1.95579e-005 ]
1980 : [ 2.6814e-005  ]
1981 : [ 2.18029e-005 ]
1982 : [ 2.37221e-005 ]
1983 : [ 2.1596e-005  ]
1984 : [ 1.94453e-005 ]
1985 : [ 2.84836e-005 ]
1986 : [ 3.5263e-005  ]
1987 : [ 1.65815e-005 ]
1988 : [ 1.92704e-005 ]
1989 : [ 3.31034e-005 ]
1990 : [ 3.07296e-005 ]
1991 : [ 3.10413e-005 ]
1992 : [ 3.14481e-005 ]
1993 : [ 2.48521e-005 ]
1994 : [ 2.95644e-005 ]
1995 : [ 3.09302e-005 ]
1996 : [ 3.32149e-005 ]
1997 : [ 3.04284e-005 ]
1998 : [ 2.39851e-005 ]
1999 : [ 1.94863e-005 ]
2000 : [ 1.95128e-005 ]
2001 : [ 3.04176e-005 ]
2002 : [ 3.04963e-005 ]
2003 : [ 1.84041e-005 ]
2004 : [ 1.32954e-005 ]
2005 : [ 1.99235e-005 ]
2006 : [ 2.93589e-005 ]
2007 : [ 2.55923e-005 ]
2008 : [ 3.2533e-005  ]
2009 : [ 2.87129e-005 ]
2010 : [ 2.74363e-005 ]
2011 : [ 2.92291e-005 ]
2012 : [ 2.83439e-005 ]
2013 : [ 2.85816e-005 ]
2014 : [ 2.2276e-005  ]
2015 : [ 3.33247e-005 ]
2016 : [ 1.96378e-005 ]
2017 : [ 2.93002e-005 ]
2018 : [ 2.43495e-005 ]
2019 : [ 3.23036e-005 ]
2020 : [ 2.42669e-005 ]
2021 : [ 2.39195e-005 ]
2022 : [ 2.11625e-005 ]
2023 : [ 1.93554e-005 ]
2024 : [ 2.88307e-005 ]
2025 : [ 1.83816e-005 ]
2026 : [ 2.65263e-005 ]
2027 : [ 3.1346e-005  ]
2028 : [ 2.97358e-005 ]
2029 : [ 2.47799e-005 ]
2030 : [ 2.21162e-005 ]
2031 : [ 3.01091e-005 ]
2032 : [ 2.39758e-005 ]
2033 : [ 3.03205e-005 ]
2034 : [ 1.80814e-005 ]
2035 : [ 3.01355e-005 ]
2036 : [ 2.19282e-005 ]
2037 : [ 2.54049e-005 ]
2038 : [ 3.11325e-005 ]
2039 : [ 2.87746e-005 ]
2040 : [ 2.84727e-005 ]
2041 : [ 2.82769e-005 ]
2042 : [ 2.95357e-005 ]
2043 : [ 2.57577e-005 ]
2044 : [ 2.09341e-005 ]
2045 : [ 3.21605e-005 ]
2046 : [ 1.6467e-005  ]
2047 : [ 2.40749e-005 ]
2048 : [ 2.87639e-005 ]
2049 : [ 2.53422e-005 ]
2050 : [ 2.77858e-005 ]
2051 : [ 2.92164e-005 ]
2052 : [ 3.58425e-005 ]
2053 : [ 3.14207e-005 ]
2054 : [ 3.2982e-005  ]
2055 : [ 2.62546e-005 ]
2056 : [ 2.91975e-005 ]
2057 : [ 1.80729e-005 ]
2058 : [ 2.05861e-005 ]
2059 : [ 1.99054e-005 ]
2060 : [ 2.8514e-005  ]
2061 : [ 2.08499e-005 ]
2062 : [ 2.56267e-005 ]
2063 : [ 1.95098e-005 ]
2064 : [ 2.46418e-005 ]
2065 : [ 2.37575e-005 ]
2066 : [ 3.08941e-005 ]
2067 : [ 3.00811e-005 ]
2068 : [ 3.31745e-005 ]
2069 : [ 2.92445e-005 ]
2070 : [ 1.9344e-005  ]
2071 : [ 2.90418e-005 ]
2072 : [ 2.09508e-005 ]
2073 : [ 2.85446e-005 ]
2074 : [ 2.14975e-005 ]
2075 : [ 2.27774e-005 ]
2076 : [ 1.3538e-005  ]
2077 : [ 2.5356e-005  ]
2078 : [ 1.86287e-005 ]
2079 : [ 1.67315e-005 ]
2080 : [ 2.87166e-005 ]
2081 : [ 2.56179e-005 ]
2082 : [ 2.1345e-005  ]
2083 : [ 2.25755e-005 ]
2084 : [ 2.00768e-005 ]
2085 : [ 1.89405e-005 ]
2086 : [ 1.55775e-005 ]
2087 : [ 2.54648e-005 ]
2088 : [ 2.98358e-005 ]
2089 : [ 2.07236e-005 ]
2090 : [ 2.405e-005   ]
2091 : [ 2.27027e-005 ]
2092 : [ 3.10215e-005 ]
2093 : [ 2.95594e-005 ]
2094 : [ 1.79093e-005 ]
2095 : [ 1.62182e-005 ]
2096 : [ 2.03951e-005 ]
2097 : [ 2.89133e-005 ]
2098 : [ 1.84768e-005 ]
2099 : [ 2.40884e-005 ]
2100 : [ 3.27966e-005 ]
2101 : [ 2.16513e-005 ]
2102 : [ 1.71698e-005 ]
2103 : [ 2.60585e-005 ]
2104 : [ 2.40496e-005 ]
2105 : [ 2.13892e-005 ]
2106 : [ 2.63271e-005 ]
2107 : [ 2.77085e-005 ]
2108 : [ 2.97279e-005 ]
2109 : [ 2.23066e-005 ]
2110 : [ 2.44368e-005 ]
2111 : [ 2.25874e-005 ]
2112 : [ 2.19171e-005 ]
2113 : [ 3.02711e-005 ]
2114 : [ 2.26308e-005 ]
2115 : [ 2.12342e-005 ]
2116 : [ 2.65187e-005 ]
2117 : [ 2.6281e-005  ]
2118 : [ 3.38493e-005 ]
2119 : [ 3.24552e-005 ]
2120 : [ 2.01213e-005 ]
2121 : [ 2.79745e-005 ]
2122 : [ 2.61501e-005 ]
2123 : [ 2.97411e-005 ]
2124 : [ 3.03063e-005 ]
2125 : [ 2.01956e-005 ]
2126 : [ 2.26958e-005 ]
2127 : [ 2.71312e-005 ]
2128 : [ 2.82249e-005 ]
2129 : [ 1.89365e-005 ]
2130 : [ 3.11771e-005 ]
2131 : [ 2.34923e-005 ]
2132 : [ 2.92186e-005 ]
2133 : [ 2.17224e-005 ]
2134 : [ 2.05937e-005 ]
2135 : [ 3.06504e-005 ]
2136 : [ 3.19674e-005 ]
2137 : [ 3.11545e-005 ]
2138 : [ 3.29098e-005 ]
2139 : [ 2.83192e-005 ]
2140 : [ 3.04817e-005 ]
2141 : [ 1.97294e-005 ]
2142 : [ 2.63602e-005 ]
2143 : [ 1.76353e-005 ]
2144 : [ 3.02786e-005 ]
2145 : [ 1.84528e-005 ]
2146 : [ 1.95517e-005 ]
2147 : [ 1.96149e-005 ]
2148 : [ 2.29572e-005 ]
2149 : [ 2.69182e-005 ]
2150 : [ 2.52676e-005 ]
2151 : [ 3.79065e-005 ]
2152 : [ 1.94863e-005 ]
2153 : [ 2.02555e-005 ]
2154 : [ 2.01956e-005 ]
2155 : [ 2.64754e-005 ]
2156 : [ 2.76451e-005 ]
2157 : [ 2.74658e-005 ]
2158 : [ 2.88028e-005 ]
2159 : [ 2.15552e-005 ]
2160 : [ 3.13417e-005 ]
2161 : [ 1.97565e-005 ]
2162 : [ 2.44496e-005 ]
2163 : [ 1.96983e-005 ]
2164 : [ 2.61733e-005 ]
2165 : [ 1.93792e-005 ]
2166 : [ 3.75852e-005 ]
2167 : [ 2.12057e-005 ]
2168 : [ 3.12834e-005 ]
2169 : [ 2.89808e-005 ]
2170 : [ 3.01769e-005 ]
2171 : [ 2.35034e-005 ]
2172 : [ 3.05015e-005 ]
2173 : [ 1.94288e-005 ]
2174 : [ 2.32775e-005 ]
2175 : [ 2.04102e-005 ]
2176 : [ 2.47255e-005 ]
2177 : [ 1.90034e-005 ]
2178 : [ 2.03558e-005 ]
2179 : [ 1.85307e-005 ]
2180 : [ 2.89263e-005 ]
2181 : [ 2.2509e-005  ]
2182 : [ 3.44478e-005 ]
2183 : [ 2.42355e-005 ]
2184 : [ 3.0672e-005  ]
2185 : [ 2.30462e-005 ]
2186 : [ 2.64817e-005 ]
2187 : [ 2.88396e-005 ]
2188 : [ 3.23573e-005 ]
2189 : [ 2.8289e-005  ]
2190 : [ 3.01322e-005 ]
2191 : [ 2.1089e-005  ]
2192 : [ 2.49925e-005 ]
2193 : [ 3.10805e-005 ]
2194 : [ 2.00494e-005 ]
2195 : [ 2.30321e-005 ]
2196 : [ 1.96549e-005 ]
2197 : [ 2.89883e-005 ]
2198 : [ 2.23789e-005 ]
2199 : [ 2.98421e-005 ]
2200 : [ 2.01102e-005 ]
2201 : [ 2.84842e-005 ]
2202 : [ 2.03037e-005 ]
2203 : [ 2.34822e-005 ]
2204 : [ 1.97943e-005 ]
2205 : [ 2.47475e-005 ]
2206 : [ 2.83855e-005 ]
2207 : [ 2.8199e-005  ]
2208 : [ 2.98721e-005 ]
2209 : [ 2.353e-005   ]
2210 : [ 1.9945e-005  ]
2211 : [ 2.22918e-005 ]
2212 : [ 2.82491e-005 ]
2213 : [ 2.44308e-005 ]
2214 : [ 3.1062e-005  ]
2215 : [ 3.15314e-005 ]
2216 : [ 3.42898e-005 ]
2217 : [ 2.85947e-005 ]
2218 : [ 2.81614e-005 ]
2219 : [ 2.17734e-005 ]
2220 : [ 1.90111e-005 ]
2221 : [ 2.71318e-005 ]
2222 : [ 2.48181e-005 ]
2223 : [ 1.83535e-005 ]
2224 : [ 2.00155e-005 ]
2225 : [ 3.03714e-005 ]
2226 : [ 2.05891e-005 ]
2227 : [ 1.30069e-005 ]
2228 : [ 2.91543e-005 ]
2229 : [ 2.90366e-005 ]
2230 : [ 2.34438e-005 ]
2231 : [ 1.94729e-005 ]
2232 : [ 2.75081e-005 ]
2233 : [ 2.55542e-005 ]
2234 : [ 1.96725e-005 ]
2235 : [ 1.66973e-005 ]
2236 : [ 1.85588e-005 ]
2237 : [ 2.35819e-005 ]
2238 : [ 3.31998e-005 ]
2239 : [ 2.95674e-005 ]
2240 : [ 2.19177e-005 ]
2241 : [ 2.7102e-005  ]
2242 : [ 2.47992e-005 ]
2243 : [ 3.126e-005   ]
2244 : [ 1.70161e-005 ]
2245 : [ 1.94013e-005 ]
2246 : [ 2.58806e-005 ]
2247 : [ 2.49099e-005 ]
2248 : [ 3.05015e-005 ]
2249 : [ 2.47299e-005 ]
2250 : [ 2.26126e-005 ]
2251 : [ 1.66373e-005 ]
2252 : [ 2.44036e-005 ]
2253 : [ 3.22663e-005 ]
2254 : [ 2.35235e-005 ]
2255 : [ 2.3083e-005  ]
2256 : [ 2.40766e-005 ]
2257 : [ 2.47872e-005 ]
2258 : [ 2.65275e-005 ]
2259 : [ 3.30464e-005 ]
2260 : [ 2.92947e-005 ]
2261 : [ 3.23322e-005 ]
2262 : [ 2.86319e-005 ]
2263 : [ 2.04097e-005 ]
2264 : [ 2.72762e-005 ]
2265 : [ 1.92798e-005 ]
2266 : [ 2.00879e-005 ]
2267 : [ 2.99726e-005 ]
2268 : [ 2.03004e-005 ]
2269 : [ 3.00707e-005 ]
2270 : [ 2.83347e-005 ]
2271 : [ 2.18791e-005 ]
2272 : [ 2.82498e-005 ]
2273 : [ 2.31267e-005 ]
2274 : [ 1.90945e-005 ]
2275 : [ 2.94059e-005 ]
2276 : [ 2.28028e-005 ]
2277 : [ 1.99239e-005 ]
2278 : [ 2.45938e-005 ]
2279 : [ 3.14956e-005 ]
2280 : [ 2.94368e-005 ]
2281 : [ 2.66084e-005 ]
2282 : [ 1.74784e-005 ]
2283 : [ 2.43753e-005 ]
2284 : [ 3.01053e-005 ]
2285 : [ 2.04257e-005 ]
2286 : [ 3.50678e-005 ]
2287 : [ 2.12458e-005 ]
2288 : [ 3.23019e-005 ]
2289 : [ 3.50898e-005 ]
2290 : [ 2.71319e-005 ]
2291 : [ 2.98226e-005 ]
2292 : [ 2.17325e-005 ]
2293 : [ 1.52294e-005 ]
2294 : [ 2.6172e-005  ]
2295 : [ 2.73481e-005 ]
2296 : [ 1.88068e-005 ]
2297 : [ 2.01711e-005 ]
2298 : [ 1.96442e-005 ]
2299 : [ 2.28087e-005 ]
2300 : [ 3.43473e-005 ]
2301 : [ 2.80223e-005 ]
2302 : [ 1.65566e-005 ]
2303 : [ 2.73042e-005 ]
2304 : [ 3.6838e-005  ]
2305 : [ 3.0816e-005  ]
2306 : [ 2.72474e-005 ]
2307 : [ 2.92374e-005 ]
2308 : [ 3.0502e-005  ]
2309 : [ 2.31737e-005 ]
2310 : [ 3.31775e-005 ]
2311 : [ 2.35069e-005 ]
2312 : [ 2.11696e-005 ]
2313 : [ 1.90069e-005 ]
2314 : [ 2.70585e-005 ]
2315 : [ 1.50342e-005 ]
2316 : [ 1.88837e-005 ]
2317 : [ 2.81612e-005 ]
2318 : [ 1.99532e-005 ]
2319 : [ 1.9121e-005  ]
2320 : [ 2.53704e-005 ]
2321 : [ 1.62719e-005 ]
2322 : [ 3.10516e-005 ]
2323 : [ 2.94553e-005 ]
2324 : [ 3.27192e-005 ]
2325 : [ 2.22996e-005 ]
2326 : [ 2.18022e-005 ]
2327 : [ 2.15402e-005 ]
2328 : [ 1.96443e-005 ]
2329 : [ 1.77123e-005 ]
2330 : [ 1.5997e-005  ]
2331 : [ 2.01557e-005 ]
2332 : [ 3.09059e-005 ]
2333 : [ 3.2079e-005  ]
2334 : [ 3.51353e-005 ]
2335 : [ 2.79105e-005 ]
2336 : [ 2.52248e-005 ]
2337 : [ 2.44679e-005 ]
2338 : [ 2.18842e-005 ]
2339 : [ 2.45563e-005 ]
2340 : [ 2.03229e-005 ]
2341 : [ 2.2041e-005  ]
2342 : [ 2.71223e-005 ]
2343 : [ 2.54958e-005 ]
2344 : [ 2.39445e-005 ]
2345 : [ 3.14184e-005 ]
2346 : [ 1.74763e-005 ]
2347 : [ 2.21981e-005 ]
2348 : [ 1.62162e-005 ]
2349 : [ 3.09776e-005 ]
2350 : [ 2.51744e-005 ]
2351 : [ 2.98086e-005 ]
2352 : [ 2.09596e-005 ]
2353 : [ 2.73502e-005 ]
2354 : [ 1.97245e-005 ]
2355 : [ 2.39147e-005 ]
2356 : [ 3.64798e-005 ]
2357 : [ 1.89389e-005 ]
2358 : [ 2.97895e-005 ]
2359 : [ 2.40601e-005 ]
2360 : [ 2.89845e-005 ]
2361 : [ 2.5481e-005  ]
2362 : [ 3.18319e-005 ]
2363 : [ 1.58991e-005 ]
2364 : [ 1.86032e-005 ]
2365 : [ 2.74556e-005 ]
2366 : [ 2.90341e-005 ]
2367 : [ 2.67516e-005 ]
2368 : [ 1.79096e-005 ]
2369 : [ 2.72426e-005 ]
2370 : [ 2.00199e-005 ]
2371 : [ 2.32073e-005 ]
2372 : [ 2.40568e-005 ]
2373 : [ 2.86266e-005 ]
2374 : [ 2.75873e-005 ]
2375 : [ 3.20794e-005 ]
2376 : [ 2.69644e-005 ]
2377 : [ 2.94539e-005 ]
2378 : [ 3.4026e-005  ]
2379 : [ 3.07091e-005 ]
2380 : [ 2.85715e-005 ]
2381 : [ 1.89534e-005 ]
2382 : [ 1.84487e-005 ]
2383 : [ 2.85159e-005 ]
2384 : [ 1.89703e-005 ]
2385 : [ 3.0307e-005  ]
2386 : [ 2.8228e-005  ]
2387 : [ 2.77837e-005 ]
2388 : [ 3.05704e-005 ]
2389 : [ 3.34458e-005 ]
2390 : [ 1.74795e-005 ]
2391 : [ 3.00798e-005 ]
2392 : [ 2.82208e-005 ]
2393 : [ 3.0224e-005  ]
2394 : [ 3.14402e-005 ]
2395 : [ 2.57504e-005 ]
2396 : [ 1.50226e-005 ]
2397 : [ 2.89882e-005 ]
2398 : [ 2.13676e-005 ]
2399 : [ 2.85213e-005 ]
2400 : [ 2.7787e-005  ]
2401 : [ 2.04366e-005 ]
2402 : [ 3.00527e-005 ]
2403 : [ 1.57331e-005 ]
2404 : [ 2.43103e-005 ]
2405 : [ 1.52937e-005 ]
2406 : [ 3.19068e-005 ]
2407 : [ 2.16248e-005 ]
2408 : [ 2.16713e-005 ]
2409 : [ 3.01097e-005 ]
2410 : [ 2.09294e-005 ]
2411 : [ 2.13804e-005 ]
2412 : [ 3.14136e-005 ]
2413 : [ 3.0893e-005  ]
2414 : [ 2.82403e-005 ]
2415 : [ 3.06426e-005 ]
2416 : [ 1.42339e-005 ]
2417 : [ 2.64069e-005 ]
2418 : [ 2.37342e-005 ]
2419 : [ 3.11929e-005 ]
2420 : [ 2.47411e-005 ]
2421 : [ 2.94207e-005 ]
2422 : [ 2.96749e-005 ]
2423 : [ 2.71713e-005 ]
2424 : [ 2.23849e-005 ]
2425 : [ 2.3888e-005  ]
2426 : [ 1.98512e-005 ]
2427 : [ 1.9128e-005  ]
2428 : [ 2.88889e-005 ]
2429 : [ 2.58118e-005 ]
2430 : [ 2.7766e-005  ]
2431 : [ 2.39232e-005 ]
2432 : [ 2.46023e-005 ]
2433 : [ 2.98134e-005 ]
2434 : [ 2.64659e-005 ]
2435 : [ 3.53434e-005 ]
2436 : [ 2.55183e-005 ]
2437 : [ 3.30995e-005 ]
2438 : [ 2.61587e-005 ]
2439 : [ 3.19401e-005 ]
2440 : [ 2.64484e-005 ]
2441 : [ 1.97089e-005 ]
2442 : [ 3.20393e-005 ]
2443 : [ 1.7417e-005  ]
2444 : [ 2.76861e-005 ]
2445 : [ 1.91431e-005 ]
2446 : [ 2.14323e-005 ]
2447 : [ 3.10468e-005 ]
2448 : [ 1.81011e-005 ]
2449 : [ 1.94987e-005 ]
2450 : [ 3.48157e-005 ]
2451 : [ 1.71826e-005 ]
2452 : [ 2.63491e-005 ]
2453 : [ 2.76525e-005 ]
2454 : [ 3.02962e-005 ]
2455 : [ 1.80309e-005 ]
2456 : [ 2.95417e-005 ]
2457 : [ 2.99424e-005 ]
2458 : [ 2.86164e-005 ]
2459 : [ 3.2106e-005  ]
2460 : [ 2.59243e-005 ]
2461 : [ 2.89024e-005 ]
2462 : [ 2.28835e-005 ]
2463 : [ 2.01453e-005 ]
2464 : [ 2.95621e-005 ]
2465 : [ 1.91115e-005 ]
2466 : [ 2.66337e-005 ]
2467 : [ 2.69362e-005 ]
2468 : [ 2.66146e-005 ]
2469 : [ 3.29287e-005 ]
2470 : [ 3.17519e-005 ]
2471 : [ 1.65094e-005 ]
2472 : [ 2.35691e-005 ]
2473 : [ 2.27015e-005 ]
2474 : [ 1.37381e-005 ]
2475 : [ 3.20926e-005 ]
2476 : [ 3.37327e-005 ]
2477 : [ 1.78703e-005 ]
2478 : [ 1.25926e-005 ]
2479 : [ 1.82983e-005 ]
2480 : [ 1.92067e-005 ]
2481 : [ 3.01441e-005 ]
2482 : [ 3.04706e-005 ]
2483 : [ 2.69827e-005 ]
2484 : [ 3.09089e-005 ]
2485 : [ 2.31962e-005 ]
2486 : [ 3.44712e-005 ]
2487 : [ 3.15054e-005 ]
2488 : [ 2.95886e-005 ]
2489 : [ 2.90492e-005 ]
2490 : [ 1.39958e-005 ]
2491 : [ 2.7018e-005  ]
2492 : [ 2.79438e-005 ]
2493 : [ 2.81233e-005 ]
2494 : [ 2.4119e-005  ]
2495 : [ 1.59869e-005 ]
2496 : [ 2.46721e-005 ]
2497 : [ 2.64662e-005 ]
2498 : [ 3.00059e-005 ]
2499 : [ 2.72568e-005 ]
2500 : [ 2.10249e-005 ]
2501 : [ 2.39686e-005 ]
2502 : [ 3.50719e-005 ]
2503 : [ 2.98544e-005 ]
2504 : [ 2.22853e-005 ]
2505 : [ 2.03406e-005 ]
2506 : [ 1.58141e-005 ]
2507 : [ 1.85684e-005 ]
2508 : [ 1.80101e-005 ]
2509 : [ 3.35411e-005 ]
2510 : [ 2.97204e-005 ]
2511 : [ 3.34416e-005 ]
2512 : [ 1.73681e-005 ]
2513 : [ 3.04162e-005 ]
2514 : [ 3.04237e-005 ]
2515 : [ 2.95928e-005 ]
2516 : [ 2.72247e-005 ]
2517 : [ 2.09564e-005 ]
2518 : [ 2.67106e-005 ]
2519 : [ 2.74714e-005 ]
2520 : [ 1.99044e-005 ]
2521 : [ 3.0173e-005  ]
2522 : [ 2.38655e-005 ]
2523 : [ 1.85247e-005 ]
2524 : [ 2.27169e-005 ]
2525 : [ 2.64138e-005 ]
2526 : [ 2.24649e-005 ]
2527 : [ 1.39808e-005 ]
2528 : [ 3.23741e-005 ]
2529 : [ 2.84121e-005 ]
2530 : [ 3.44385e-005 ]
2531 : [ 2.33514e-005 ]
2532 : [ 2.63649e-005 ]
2533 : [ 1.58171e-005 ]
2534 : [ 3.09351e-005 ]
2535 : [ 2.70017e-005 ]
2536 : [ 3.22794e-005 ]
2537 : [ 2.26095e-005 ]
2538 : [ 2.84136e-005 ]
2539 : [ 2.73441e-005 ]
2540 : [ 2.19001e-005 ]
2541 : [ 1.76654e-005 ]
2542 : [ 1.53915e-005 ]
2543 : [ 3.63121e-005 ]
2544 : [ 2.43486e-005 ]
2545 : [ 2.48473e-005 ]
2546 : [ 3.13475e-005 ]
2547 : [ 2.95722e-005 ]
2548 : [ 2.48964e-005 ]
2549 : [ 2.33009e-005 ]
2550 : [ 2.83313e-005 ]
2551 : [ 2.31448e-005 ]
2552 : [ 2.62171e-005 ]
2553 : [ 2.9454e-005  ]
2554 : [ 3.19817e-005 ]
2555 : [ 2.8914e-005  ]
2556 : [ 3.09619e-005 ]
2557 : [ 2.06618e-005 ]
2558 : [ 2.91957e-005 ]
2559 : [ 2.07774e-005 ]
2560 : [ 3.16062e-005 ]
2561 : [ 2.0947e-005  ]
2562 : [ 1.9209e-005  ]
2563 : [ 2.03258e-005 ]
2564 : [ 2.25018e-005 ]
2565 : [ 2.34776e-005 ]
2566 : [ 2.59416e-005 ]
2567 : [ 2.68075e-005 ]
2568 : [ 3.25621e-005 ]
2569 : [ 2.59409e-005 ]
2570 : [ 2.2469e-005  ]
2571 : [ 2.68691e-005 ]
2572 : [ 2.96906e-005 ]
2573 : [ 2.43022e-005 ]
2574 : [ 3.07447e-005 ]
2575 : [ 2.12215e-005 ]
2576 : [ 3.13772e-005 ]
2577 : [ 3.05596e-005 ]
2578 : [ 2.8421e-005  ]
2579 : [ 2.45008e-005 ]
2580 : [ 1.52005e-005 ]
2581 : [ 2.91718e-005 ]
2582 : [ 2.96783e-005 ]
2583 : [ 3.06878e-005 ]
2584 : [ 2.08031e-005 ]
2585 : [ 3.16043e-005 ]
2586 : [ 2.35483e-005 ]
2587 : [ 2.13654e-005 ]
2588 : [ 2.70237e-005 ]
2589 : [ 2.13249e-005 ]
2590 : [ 2.16616e-005 ]
2591 : [ 2.75047e-005 ]
2592 : [ 1.81745e-005 ]
2593 : [ 1.88755e-005 ]
2594 : [ 2.86778e-005 ]
2595 : [ 2.7744e-005  ]
2596 : [ 2.38873e-005 ]
2597 : [ 2.32453e-005 ]
2598 : [ 2.91589e-005 ]
2599 : [ 3.00627e-005 ]
2600 : [ 2.70677e-005 ]
2601 : [ 2.03499e-005 ]
2602 : [ 2.88911e-005 ]
2603 : [ 2.81014e-005 ]
2604 : [ 2.10868e-005 ]
2605 : [ 2.59626e-005 ]
2606 : [ 3.12337e-005 ]
2607 : [ 2.81097e-005 ]
2608 : [ 2.25875e-005 ]
2609 : [ 3.44312e-005 ]
2610 : [ 2.97902e-005 ]
2611 : [ 3.23994e-005 ]
2612 : [ 2.48461e-005 ]
2613 : [ 3.02246e-005 ]
2614 : [ 2.06843e-005 ]
2615 : [ 2.55362e-005 ]
2616 : [ 2.04946e-005 ]
2617 : [ 2.61564e-005 ]
2618 : [ 2.93298e-005 ]
2619 : [ 2.30816e-005 ]
2620 : [ 1.86877e-005 ]
2621 : [ 2.96585e-005 ]
2622 : [ 2.80025e-005 ]
2623 : [ 3.07492e-005 ]
2624 : [ 2.8236e-005  ]
2625 : [ 2.60654e-005 ]
2626 : [ 1.85622e-005 ]
2627 : [ 2.08039e-005 ]
2628 : [ 1.84691e-005 ]
2629 : [ 2.63419e-005 ]
2630 : [ 2.90283e-005 ]
2631 : [ 3.10951e-005 ]
2632 : [ 3.37976e-005 ]
2633 : [ 1.44128e-005 ]
2634 : [ 2.27385e-005 ]
2635 : [ 2.11988e-005 ]
2636 : [ 2.58312e-005 ]
2637 : [ 1.96869e-005 ]
2638 : [ 2.27536e-005 ]
2639 : [ 3.49891e-005 ]
2640 : [ 1.91929e-005 ]
2641 : [ 2.52154e-005 ]
2642 : [ 1.90471e-005 ]
2643 : [ 3.07592e-005 ]
2644 : [ 2.52356e-005 ]
2645 : [ 1.82875e-005 ]
2646 : [ 1.92082e-005 ]
2647 : [ 1.49521e-005 ]
2648 : [ 2.7373e-005  ]
2649 : [ 2.30495e-005 ]
2650 : [ 3.16954e-005 ]
2651 : [ 2.61152e-005 ]
2652 : [ 2.07139e-005 ]
2653 : [ 2.11179e-005 ]
2654 : [ 2.76214e-005 ]
2655 : [ 2.19374e-005 ]
2656 : [ 2.84547e-005 ]
2657 : [ 2.32922e-005 ]
2658 : [ 3.00953e-005 ]
2659 : [ 3.01447e-005 ]
2660 : [ 3.09131e-005 ]
2661 : [ 2.79933e-005 ]
2662 : [ 3.09724e-005 ]
2663 : [ 2.62928e-005 ]
2664 : [ 1.54629e-005 ]
2665 : [ 1.58455e-005 ]
2666 : [ 2.46224e-005 ]
2667 : [ 2.845e-005   ]
2668 : [ 2.2062e-005  ]
2669 : [ 3.11546e-005 ]
2670 : [ 2.9195e-005  ]
2671 : [ 2.4428e-005  ]
2672 : [ 2.7327e-005  ]
2673 : [ 3.54442e-005 ]
2674 : [ 1.70658e-005 ]
2675 : [ 3.20797e-005 ]
2676 : [ 2.05217e-005 ]
2677 : [ 2.24976e-005 ]
2678 : [ 3.42197e-005 ]
2679 : [ 2.26729e-005 ]
2680 : [ 3.19164e-005 ]
2681 : [ 3.03459e-005 ]
2682 : [ 2.41111e-005 ]
2683 : [ 2.83272e-005 ]
2684 : [ 2.70106e-005 ]
2685 : [ 1.48453e-005 ]
2686 : [ 3.18925e-005 ]
2687 : [ 3.0784e-005  ]
2688 : [ 2.00514e-005 ]
2689 : [ 2.01883e-005 ]
2690 : [ 3.0183e-005  ]
2691 : [ 1.8373e-005  ]
2692 : [ 2.67387e-005 ]
2693 : [ 1.9167e-005  ]
2694 : [ 3.01497e-005 ]
2695 : [ 2.85162e-005 ]
2696 : [ 2.25397e-005 ]
2697 : [ 2.97261e-005 ]
2698 : [ 1.96109e-005 ]
2699 : [ 2.22169e-005 ]
2700 : [ 2.85361e-005 ]
2701 : [ 2.59632e-005 ]
2702 : [ 1.83634e-005 ]
2703 : [ 2.90363e-005 ]
2704 : [ 3.40684e-005 ]
2705 : [ 2.23886e-005 ]
2706 : [ 1.76474e-005 ]
2707 : [ 3.13956e-005 ]
2708 : [ 2.69483e-005 ]
2709 : [ 2.38732e-005 ]
2710 : [ 2.88402e-005 ]
2711 : [ 3.1446e-005  ]
2712 : [ 1.98186e-005 ]
2713 : [ 1.90746e-005 ]
2714 : [ 2.06324e-005 ]
2715 : [ 1.90931e-005 ]
2716 : [ 1.90919e-005 ]
2717 : [ 2.195e-005   ]
2718 : [ 1.92576e-005 ]
2719 : [ 3.29527e-005 ]
2720 : [ 3.09977e-005 ]
2721 : [ 2.56816e-005 ]
2722 : [ 2.7114e-005  ]
2723 : [ 2.44348e-005 ]
2724 : [ 2.34329e-005 ]
2725 : [ 2.87244e-005 ]
2726 : [ 2.56641e-005 ]
2727 : [ 2.37917e-005 ]
2728 : [ 2.53428e-005 ]
2729 : [ 1.87497e-005 ]
2730 : [ 2.25918e-005 ]
2731 : [ 3.12468e-005 ]
2732 : [ 2.69414e-005 ]
2733 : [ 2.52727e-005 ]
2734 : [ 3.12688e-005 ]
2735 : [ 3.13758e-005 ]
2736 : [ 1.81247e-005 ]
2737 : [ 3.70547e-005 ]
2738 : [ 2.98559e-005 ]
2739 : [ 3.04378e-005 ]
2740 : [ 1.9594e-005  ]
2741 : [ 1.94095e-005 ]
2742 : [ 2.68819e-005 ]
2743 : [ 2.93645e-005 ]
2744 : [ 1.94012e-005 ]
2745 : [ 3.13795e-005 ]
2746 : [ 2.93032e-005 ]
2747 : [ 2.01603e-005 ]
2748 : [ 2.2908e-005  ]
2749 : [ 2.24598e-005 ]
2750 : [ 3.04839e-005 ]
2751 : [ 3.09329e-005 ]
2752 : [ 3.00015e-005 ]
2753 : [ 2.77697e-005 ]
2754 : [ 1.37573e-005 ]
2755 : [ 2.21309e-005 ]
2756 : [ 2.02961e-005 ]
2757 : [ 2.21224e-005 ]
2758 : [ 3.03545e-005 ]
2759 : [ 2.4475e-005  ]
2760 : [ 2.37664e-005 ]
2761 : [ 2.20029e-005 ]
2762 : [ 1.97463e-005 ]
2763 : [ 1.96106e-005 ]
2764 : [ 2.76705e-005 ]
2765 : [ 2.37696e-005 ]
2766 : [ 2.20507e-005 ]
2767 : [ 3.05641e-005 ]
2768 : [ 2.61103e-005 ]
2769 : [ 2.23392e-005 ]
2770 : [ 2.01876e-005 ]
2771 : [ 2.41973e-005 ]
2772 : [ 1.726e-005   ]
2773 : [ 3.00079e-005 ]
2774 : [ 3.08876e-005 ]
2775 : [ 3.30266e-005 ]
2776 : [ 2.97261e-005 ]
2777 : [ 3.02697e-005 ]
2778 : [ 2.87044e-005 ]
2779 : [ 3.12447e-005 ]
2780 : [ 1.91567e-005 ]
2781 : [ 3.13597e-005 ]
2782 : [ 2.21917e-005 ]
2783 : [ 1.44985e-005 ]
2784 : [ 2.66511e-005 ]
2785 : [ 2.27017e-005 ]
2786 : [ 2.70967e-005 ]
2787 : [ 2.05969e-005 ]
2788 : [ 2.13918e-005 ]
2789 : [ 2.67198e-005 ]
2790 : [ 3.08099e-005 ]
2791 : [ 2.08323e-005 ]
2792 : [ 2.71573e-005 ]
2793 : [ 2.02315e-005 ]
2794 : [ 2.54067e-005 ]
2795 : [ 2.75733e-005 ]
2796 : [ 2.06151e-005 ]
2797 : [ 3.2237e-005  ]
2798 : [ 2.10285e-005 ]
2799 : [ 2.03175e-005 ]
2800 : [ 2.15489e-005 ]
2801 : [ 1.91259e-005 ]
2802 : [ 3.01455e-005 ]
2803 : [ 2.73417e-005 ]
2804 : [ 2.43177e-005 ]
2805 : [ 3.04943e-005 ]
2806 : [ 2.80462e-005 ]
2807 : [ 1.97489e-005 ]
2808 : [ 2.93969e-005 ]
2809 : [ 3.32516e-005 ]
2810 : [ 1.95228e-005 ]
2811 : [ 2.25025e-005 ]
2812 : [ 1.893e-005   ]
2813 : [ 2.6381e-005  ]
2814 : [ 2.39665e-005 ]
2815 : [ 2.80431e-005 ]
2816 : [ 2.57969e-005 ]
2817 : [ 3.13443e-005 ]
2818 : [ 3.03963e-005 ]
2819 : [ 1.98731e-005 ]
2820 : [ 1.91147e-005 ]
2821 : [ 1.83407e-005 ]
2822 : [ 2.36913e-005 ]
2823 : [ 1.74173e-005 ]
2824 : [ 2.87245e-005 ]
2825 : [ 2.56707e-005 ]
2826 : [ 1.70328e-005 ]
2827 : [ 3.33611e-005 ]
2828 : [ 2.84484e-005 ]
2829 : [ 2.57396e-005 ]
2830 : [ 3.38261e-005 ]
2831 : [ 3.00573e-005 ]
2832 : [ 3.08812e-005 ]
2833 : [ 3.22664e-005 ]
2834 : [ 3.19373e-005 ]
2835 : [ 2.61564e-005 ]
2836 : [ 3.1061e-005  ]
2837 : [ 2.99611e-005 ]
2838 : [ 2.4328e-005  ]
2839 : [ 2.84273e-005 ]
2840 : [ 2.01819e-005 ]
2841 : [ 2.43036e-005 ]
2842 : [ 2.91654e-005 ]
2843 : [ 2.16226e-005 ]
2844 : [ 1.92917e-005 ]
2845 : [ 2.05269e-005 ]
2846 : [ 2.76938e-005 ]
2847 : [ 2.08755e-005 ]
2848 : [ 2.53151e-005 ]
2849 : [ 2.44391e-005 ]
2850 : [ 1.79139e-005 ]
2851 : [ 2.08374e-005 ]
2852 : [ 1.80502e-005 ]
2853 : [ 2.19212e-005 ]
2854 : [ 2.39511e-005 ]
2855 : [ 2.99591e-005 ]
2856 : [ 3.26988e-005 ]
2857 : [ 2.24825e-005 ]
2858 : [ 1.26825e-005 ]
2859 : [ 2.7179e-005  ]
2860 : [ 3.10006e-005 ]
2861 : [ 2.41095e-005 ]
2862 : [ 1.97092e-005 ]
2863 : [ 1.47723e-005 ]
2864 : [ 2.94888e-005 ]
2865 : [ 3.29693e-005 ]
2866 : [ 1.94667e-005 ]
2867 : [ 1.89138e-005 ]
2868 : [ 2.76643e-005 ]
2869 : [ 2.42091e-005 ]
2870 : [ 1.44838e-005 ]
2871 : [ 2.78497e-005 ]
2872 : [ 2.2062e-005  ]
2873 : [ 2.17373e-005 ]
2874 : [ 1.94497e-005 ]
2875 : [ 1.98665e-005 ]
2876 : [ 1.92684e-005 ]
2877 : [ 1.99973e-005 ]
2878 : [ 2.20989e-005 ]
2879 : [ 2.87968e-005 ]
2880 : [ 1.96907e-005 ]
2881 : [ 2.19523e-005 ]
2882 : [ 3.07821e-005 ]
2883 : [ 2.11192e-005 ]
2884 : [ 2.32171e-005 ]
2885 : [ 2.71826e-005 ]
2886 : [ 1.98125e-005 ]
2887 : [ 1.71233e-005 ]
2888 : [ 3.30566e-005 ]
2889 : [ 1.90406e-005 ]
2890 : [ 3.27755e-005 ]
2891 : [ 2.73567e-005 ]
2892 : [ 2.02786e-005 ]
2893 : [ 2.43018e-005 ]
2894 : [ 1.92324e-005 ]
2895 : [ 1.62974e-005 ]
2896 : [ 3.10976e-005 ]
2897 : [ 3.35583e-005 ]
2898 : [ 2.14332e-005 ]
2899 : [ 2.93952e-005 ]
2900 : [ 3.02255e-005 ]
2901 : [ 2.76487e-005 ]
2902 : [ 1.78315e-005 ]
2903 : [ 2.59723e-005 ]
2904 : [ 3.22331e-005 ]
2905 : [ 2.19095e-005 ]
2906 : [ 2.30809e-005 ]
2907 : [ 2.41886e-005 ]
2908 : [ 1.89449e-005 ]
2909 : [ 2.0996e-005  ]
2910 : [ 2.52749e-005 ]
2911 : [ 3.03579e-005 ]
2912 : [ 2.34249e-005 ]
2913 : [ 2.63265e-005 ]
2914 : [ 1.76721e-005 ]
2915 : [ 1.99945e-005 ]
2916 : [ 2.13073e-005 ]
2917 : [ 2.36924e-005 ]
2918 : [ 2.95372e-005 ]
2919 : [ 3.39157e-005 ]
2920 : [ 2.78279e-005 ]
2921 : [ 2.88518e-005 ]
2922 : [ 3.43327e-005 ]
2923 : [ 1.37272e-005 ]
2924 : [ 1.95044e-005 ]
2925 : [ 1.96327e-005 ]
2926 : [ 2.91101e-005 ]
2927 : [ 2.20965e-005 ]
2928 : [ 2.04926e-005 ]
2929 : [ 2.06499e-005 ]
2930 : [ 2.27498e-005 ]
2931 : [ 2.64835e-005 ]
2932 : [ 1.81204e-005 ]
2933 : [ 2.03907e-005 ]
2934 : [ 2.41621e-005 ]
2935 : [ 3.23931e-005 ]
2936 : [ 2.38455e-005 ]
2937 : [ 2.61349e-005 ]
2938 : [ 1.78676e-005 ]
2939 : [ 1.66119e-005 ]
2940 : [ 2.09814e-005 ]
2941 : [ 2.19714e-005 ]
2942 : [ 2.17815e-005 ]
2943 : [ 2.72864e-005 ]
2944 : [ 1.92462e-005 ]
2945 : [ 2.33961e-005 ]
2946 : [ 2.87826e-005 ]
2947 : [ 3.43028e-005 ]
2948 : [ 2.06654e-005 ]
2949 : [ 2.60713e-005 ]
2950 : [ 2.6395e-005  ]
2951 : [ 3.10514e-005 ]
2952 : [ 2.37552e-005 ]
2953 : [ 2.0898e-005  ]
2954 : [ 1.87119e-005 ]
2955 : [ 2.81675e-005 ]
2956 : [ 3.18823e-005 ]
2957 : [ 1.96627e-005 ]
2958 : [ 2.44968e-005 ]
2959 : [ 2.62528e-005 ]
2960 : [ 2.43766e-005 ]
2961 : [ 2.01571e-005 ]
2962 : [ 2.30403e-005 ]
2963 : [ 2.43131e-005 ]
2964 : [ 1.7184e-005  ]
2965 : [ 2.67218e-005 ]
2966 : [ 2.37393e-005 ]
2967 : [ 2.69707e-005 ]
2968 : [ 2.30773e-005 ]
2969 : [ 3.14399e-005 ]
2970 : [ 2.08683e-005 ]
2971 : [ 3.27e-005    ]
2972 : [ 1.92045e-005 ]
2973 : [ 2.08674e-005 ]
2974 : [ 2.21895e-005 ]
2975 : [ 3.08771e-005 ]
2976 : [ 1.98661e-005 ]
2977 : [ 3.21155e-005 ]
2978 : [ 1.78958e-005 ]
2979 : [ 2.93512e-005 ]
2980 : [ 2.84411e-005 ]
2981 : [ 3.01932e-005 ]
2982 : [ 2.02824e-005 ]
2983 : [ 2.50098e-005 ]
2984 : [ 1.64011e-005 ]
2985 : [ 2.80723e-005 ]
2986 : [ 3.22871e-005 ]
2987 : [ 3.30493e-005 ]
2988 : [ 2.76344e-005 ]
2989 : [ 3.26612e-005 ]
2990 : [ 2.00614e-005 ]
2991 : [ 2.39347e-005 ]
2992 : [ 2.93608e-005 ]
2993 : [ 2.99998e-005 ]
2994 : [ 3.00918e-005 ]
2995 : [ 1.92629e-005 ]
2996 : [ 2.27593e-005 ]
2997 : [ 2.92477e-005 ]
2998 : [ 1.79575e-005 ]
2999 : [ 3.02435e-005 ]
3000 : [ 2.24527e-005 ]
3001 : [ 2.90329e-005 ]
3002 : [ 2.03276e-005 ]
3003 : [ 2.93704e-005 ]
3004 : [ 2.44181e-005 ]
3005 : [ 2.80304e-005 ]
3006 : [ 1.56975e-005 ]
3007 : [ 2.12531e-005 ]
3008 : [ 2.86673e-005 ]
3009 : [ 1.92868e-005 ]
3010 : [ 3.19809e-005 ]
3011 : [ 2.57204e-005 ]
3012 : [ 2.84891e-005 ]
3013 : [ 2.03078e-005 ]
3014 : [ 2.27168e-005 ]
3015 : [ 2.32572e-005 ]
3016 : [ 2.78097e-005 ]
3017 : [ 3.03565e-005 ]
3018 : [ 3.09152e-005 ]
3019 : [ 3.10103e-005 ]
3020 : [ 2.4341e-005  ]
3021 : [ 3.04175e-005 ]
3022 : [ 2.02981e-005 ]
3023 : [ 3.32723e-005 ]
3024 : [ 2.93444e-005 ]
3025 : [ 3.05028e-005 ]
3026 : [ 2.91967e-005 ]
3027 : [ 3.05889e-005 ]
3028 : [ 3.15469e-005 ]
3029 : [ 3.13521e-005 ]
3030 : [ 1.89555e-005 ]
3031 : [ 2.62721e-005 ]
3032 : [ 2.07242e-005 ]
3033 : [ 2.68336e-005 ]
3034 : [ 2.21614e-005 ]
3035 : [ 2.10291e-005 ]
3036 : [ 2.63699e-005 ]
3037 : [ 2.01484e-005 ]
3038 : [ 3.20336e-005 ]
3039 : [ 2.00782e-005 ]
3040 : [ 2.13554e-005 ]
3041 : [ 2.64635e-005 ]
3042 : [ 3.6512e-005  ]
3043 : [ 2.83319e-005 ]
3044 : [ 2.15169e-005 ]
3045 : [ 3.0611e-005  ]
3046 : [ 2.93681e-005 ]
3047 : [ 2.14119e-005 ]
3048 : [ 3.0832e-005  ]
3049 : [ 2.96559e-005 ]
3050 : [ 3.20964e-005 ]
3051 : [ 1.89952e-005 ]
3052 : [ 2.01343e-005 ]
3053 : [ 2.69656e-005 ]
3054 : [ 2.27248e-005 ]
3055 : [ 3.27941e-005 ]
3056 : [ 2.19946e-005 ]
3057 : [ 3.0096e-005  ]
3058 : [ 2.09873e-005 ]
3059 : [ 2.49342e-005 ]
3060 : [ 2.55081e-005 ]
3061 : [ 1.9124e-005  ]
3062 : [ 2.93317e-005 ]
3063 : [ 1.99604e-005 ]
3064 : [ 3.08141e-005 ]
3065 : [ 3.06141e-005 ]
3066 : [ 2.64693e-005 ]
3067 : [ 1.38395e-005 ]
3068 : [ 1.7946e-005  ]
3069 : [ 2.58347e-005 ]
3070 : [ 2.69103e-005 ]
3071 : [ 2.46834e-005 ]
3072 : [ 2.04334e-005 ]
3073 : [ 2.29285e-005 ]
3074 : [ 2.87407e-005 ]
3075 : [ 2.97316e-005 ]
3076 : [ 2.08495e-005 ]
3077 : [ 2.51532e-005 ]
3078 : [ 2.36789e-005 ]
3079 : [ 1.93216e-005 ]
3080 : [ 2.29149e-005 ]
3081 : [ 2.49507e-005 ]
3082 : [ 2.70336e-005 ]
3083 : [ 1.99638e-005 ]
3084 : [ 3.06337e-005 ]
3085 : [ 3.2353e-005  ]
3086 : [ 3.19253e-005 ]
3087 : [ 1.94434e-005 ]
3088 : [ 3.43871e-005 ]
3089 : [ 3.03064e-005 ]
3090 : [ 3.02139e-005 ]
3091 : [ 2.64635e-005 ]
3092 : [ 1.94562e-005 ]
3093 : [ 2.05741e-005 ]
3094 : [ 1.87579e-005 ]
3095 : [ 2.08754e-005 ]
3096 : [ 2.77137e-005 ]
3097 : [ 2.95932e-005 ]
3098 : [ 3.00032e-005 ]
3099 : [ 2.87965e-005 ]
3100 : [ 2.73752e-005 ]
3101 : [ 1.9377e-005  ]
3102 : [ 3.57086e-005 ]
3103 : [ 2.69585e-005 ]
3104 : [ 2.65756e-005 ]
3105 : [ 2.37194e-005 ]
3106 : [ 2.34506e-005 ]
3107 : [ 3.56789e-005 ]
3108 : [ 2.9599e-005  ]
3109 : [ 3.04407e-005 ]
3110 : [ 1.803e-005   ]
3111 : [ 2.91726e-005 ]
3112 : [ 1.95344e-005 ]
3113 : [ 2.75201e-005 ]
3114 : [ 2.12163e-005 ]
3115 : [ 3.15226e-005 ]
3116 : [ 2.34964e-005 ]
3117 : [ 3.07309e-005 ]
3118 : [ 3.20719e-005 ]
3119 : [ 1.99316e-005 ]
3120 : [ 3.11238e-005 ]
3121 : [ 2.03455e-005 ]
3122 : [ 1.94287e-005 ]
3123 : [ 2.59562e-005 ]
3124 : [ 3.0928e-005  ]
3125 : [ 2.89556e-005 ]
3126 : [ 2.67468e-005 ]
3127 : [ 2.00504e-005 ]
3128 : [ 3.26656e-005 ]
3129 : [ 1.81525e-005 ]
3130 : [ 3.66424e-005 ]
3131 : [ 3.10831e-005 ]
3132 : [ 2.99796e-005 ]
3133 : [ 2.33429e-005 ]
3134 : [ 1.45271e-005 ]
3135 : [ 2.19718e-005 ]
3136 : [ 2.37137e-005 ]
3137 : [ 2.33206e-005 ]
3138 : [ 2.86631e-005 ]
3139 : [ 2.14108e-005 ]
3140 : [ 3.14153e-005 ]
3141 : [ 3.03273e-005 ]
3142 : [ 2.89901e-005 ]
3143 : [ 3.03801e-005 ]
3144 : [ 3.15432e-005 ]
3145 : [ 2.95342e-005 ]
3146 : [ 2.42093e-005 ]
3147 : [ 2.84185e-005 ]
3148 : [ 2.64231e-005 ]
3149 : [ 1.92455e-005 ]
3150 : [ 2.97542e-005 ]
3151 : [ 2.3271e-005  ]
3152 : [ 3.19717e-005 ]
3153 : [ 2.167e-005   ]
3154 : [ 2.61085e-005 ]
3155 : [ 1.95829e-005 ]
3156 : [ 2.48775e-005 ]
3157 : [ 2.51067e-005 ]
3158 : [ 2.34776e-005 ]
3159 : [ 1.96707e-005 ]
3160 : [ 2.43195e-005 ]
3161 : [ 1.87361e-005 ]
3162 : [ 2.75111e-005 ]
3163 : [ 1.86894e-005 ]
3164 : [ 2.30588e-005 ]
3165 : [ 1.96759e-005 ]
3166 : [ 2.12714e-005 ]
3167 : [ 2.68186e-005 ]
3168 : [ 2.17208e-005 ]
3169 : [ 1.76339e-005 ]
3170 : [ 1.96317e-005 ]
3171 : [ 2.95065e-005 ]
3172 : [ 2.04249e-005 ]
3173 : [ 2.14909e-005 ]
3174 : [ 2.93903e-005 ]
3175 : [ 3.33507e-005 ]
3176 : [ 3.01817e-005 ]
3177 : [ 2.04231e-005 ]
3178 : [ 2.14327e-005 ]
3179 : [ 1.94706e-005 ]
3180 : [ 2.96691e-005 ]
3181 : [ 2.79983e-005 ]
3182 : [ 2.86663e-005 ]
3183 : [ 2.17448e-005 ]
3184 : [ 2.6279e-005  ]
3185 : [ 1.87859e-005 ]
3186 : [ 2.90998e-005 ]
3187 : [ 2.85471e-005 ]
3188 : [ 2.2219e-005  ]
3189 : [ 2.5348e-005  ]
3190 : [ 3.15791e-005 ]
3191 : [ 3.19594e-005 ]
3192 : [ 2.00436e-005 ]
3193 : [ 2.93753e-005 ]
3194 : [ 2.44266e-005 ]
3195 : [ 2.89684e-005 ]
3196 : [ 2.09683e-005 ]
3197 : [ 3.11543e-005 ]
3198 : [ 1.96054e-005 ]
3199 : [ 2.83978e-005 ]
3200 : [ 2.17013e-005 ]
3201 : [ 2.67581e-005 ]
3202 : [ 2.42369e-005 ]
3203 : [ 2.33898e-005 ]
3204 : [ 3.06444e-005 ]
3205 : [ 3.3938e-005  ]
3206 : [ 3.06e-005    ]
3207 : [ 3.11262e-005 ]
3208 : [ 2.08981e-005 ]
3209 : [ 2.68954e-005 ]
3210 : [ 3.08021e-005 ]
3211 : [ 2.70561e-005 ]
3212 : [ 2.96197e-005 ]
3213 : [ 2.04183e-005 ]
3214 : [ 2.14401e-005 ]
3215 : [ 1.91716e-005 ]
3216 : [ 2.99839e-005 ]
3217 : [ 2.11201e-005 ]
3218 : [ 2.01871e-005 ]
3219 : [ 2.96829e-005 ]
3220 : [ 1.89403e-005 ]
3221 : [ 2.89042e-005 ]
3222 : [ 2.54304e-005 ]
3223 : [ 3.73113e-005 ]
3224 : [ 2.82513e-005 ]
3225 : [ 1.5446e-005  ]
3226 : [ 2.71026e-005 ]
3227 : [ 2.32082e-005 ]
3228 : [ 3.01522e-005 ]
3229 : [ 3.17103e-005 ]
3230 : [ 3.05782e-005 ]
3231 : [ 3.52647e-005 ]
3232 : [ 2.19763e-005 ]
3233 : [ 2.85594e-005 ]
3234 : [ 2.03301e-005 ]
3235 : [ 2.87017e-005 ]
3236 : [ 3.19793e-005 ]
3237 : [ 3.27562e-005 ]
3238 : [ 3.39512e-005 ]
3239 : [ 2.02752e-005 ]
3240 : [ 2.33271e-005 ]
3241 : [ 3.10084e-005 ]
3242 : [ 1.97356e-005 ]
3243 : [ 1.97508e-005 ]
3244 : [ 2.75176e-005 ]
3245 : [ 2.97167e-005 ]
3246 : [ 2.16831e-005 ]
3247 : [ 2.91206e-005 ]
3248 : [ 2.80378e-005 ]
3249 : [ 2.72269e-005 ]
3250 : [ 2.89995e-005 ]
3251 : [ 2.84208e-005 ]
3252 : [ 2.55489e-005 ]
3253 : [ 1.59004e-005 ]
3254 : [ 2.58865e-005 ]
3255 : [ 2.30842e-005 ]
3256 : [ 2.58652e-005 ]
3257 : [ 2.64599e-005 ]
3258 : [ 1.85053e-005 ]
3259 : [ 2.14982e-005 ]
3260 : [ 2.19318e-005 ]
3261 : [ 2.61013e-005 ]
3262 : [ 2.36712e-005 ]
3263 : [ 1.6067e-005  ]
3264 : [ 2.20236e-005 ]
3265 : [ 2.03724e-005 ]
3266 : [ 2.45992e-005 ]
3267 : [ 2.63253e-005 ]
3268 : [ 3.10021e-005 ]
3269 : [ 2.10687e-005 ]
3270 : [ 3.03593e-005 ]
3271 : [ 1.95079e-005 ]
3272 : [ 1.89927e-005 ]
3273 : [ 1.87587e-005 ]
3274 : [ 3.10087e-005 ]
3275 : [ 1.96966e-005 ]
3276 : [ 2.11938e-005 ]
3277 : [ 3.04744e-005 ]
3278 : [ 2.74702e-005 ]
3279 : [ 3.16408e-005 ]
3280 : [ 1.92226e-005 ]
3281 : [ 2.89802e-005 ]
3282 : [ 3.07114e-005 ]
3283 : [ 2.78622e-005 ]
3284 : [ 2.41354e-005 ]
3285 : [ 1.76452e-005 ]
3286 : [ 2.47459e-005 ]
3287 : [ 2.35246e-005 ]
3288 : [ 1.98217e-005 ]
3289 : [ 2.91452e-005 ]
3290 : [ 3.03385e-005 ]
3291 : [ 3.12246e-005 ]
3292 : [ 2.70086e-005 ]
3293 : [ 2.09239e-005 ]
3294 : [ 1.53036e-005 ]
3295 : [ 3.40289e-005 ]
3296 : [ 2.38797e-005 ]
3297 : [ 3.14806e-005 ]
3298 : [ 2.29422e-005 ]
3299 : [ 1.84386e-005 ]
3300 : [ 1.73649e-005 ]
3301 : [ 1.87797e-005 ]
3302 : [ 1.68224e-005 ]
3303 : [ 2.42376e-005 ]
3304 : [ 2.62202e-005 ]
3305 : [ 2.22385e-005 ]
3306 : [ 2.91385e-005 ]
3307 : [ 1.84113e-005 ]
3308 : [ 2.72129e-005 ]
3309 : [ 2.39665e-005 ]
3310 : [ 1.85764e-005 ]
3311 : [ 2.08469e-005 ]
3312 : [ 3.20795e-005 ]
3313 : [ 2.76589e-005 ]
3314 : [ 2.55751e-005 ]
3315 : [ 3.35166e-005 ]
3316 : [ 2.95019e-005 ]
3317 : [ 2.95175e-005 ]
3318 : [ 2.38494e-005 ]
3319 : [ 3.1475e-005  ]
3320 : [ 2.2817e-005  ]
3321 : [ 2.41006e-005 ]
3322 : [ 3.06518e-005 ]
3323 : [ 2.57823e-005 ]
3324 : [ 2.60144e-005 ]
3325 : [ 2.99035e-005 ]
3326 : [ 2.12162e-005 ]
3327 : [ 2.90278e-005 ]
3328 : [ 3.01647e-005 ]
3329 : [ 2.60309e-005 ]
3330 : [ 1.98336e-005 ]
3331 : [ 2.00831e-005 ]
3332 : [ 2.06626e-005 ]
3333 : [ 2.87487e-005 ]
3334 : [ 2.1503e-005  ]
3335 : [ 2.05349e-005 ]
3336 : [ 2.99407e-005 ]
3337 : [ 3.67672e-005 ]
3338 : [ 2.76018e-005 ]
3339 : [ 1.90819e-005 ]
3340 : [ 2.82852e-005 ]
3341 : [ 2.1193e-005  ]
3342 : [ 3.22559e-005 ]
3343 : [ 2.69327e-005 ]
3344 : [ 1.36816e-005 ]
3345 : [ 2.05773e-005 ]
3346 : [ 3.27845e-005 ]
3347 : [ 2.63837e-005 ]
3348 : [ 2.12065e-005 ]
3349 : [ 2.83091e-005 ]
3350 : [ 1.99066e-005 ]
3351 : [ 2.34662e-005 ]
3352 : [ 3.07029e-005 ]
3353 : [ 2.22286e-005 ]
3354 : [ 1.94682e-005 ]
3355 : [ 2.7316e-005  ]
3356 : [ 2.23138e-005 ]
3357 : [ 2.56594e-005 ]
3358 : [ 2.04958e-005 ]
3359 : [ 2.32641e-005 ]
3360 : [ 2.62618e-005 ]
3361 : [ 3.11079e-005 ]
3362 : [ 2.35665e-005 ]
3363 : [ 2.25283e-005 ]
3364 : [ 2.28436e-005 ]
3365 : [ 2.21491e-005 ]
3366 : [ 1.88939e-005 ]
3367 : [ 2.20908e-005 ]
3368 : [ 1.87746e-005 ]
3369 : [ 2.5332e-005  ]
3370 : [ 2.32819e-005 ]
3371 : [ 2.46014e-005 ]
3372 : [ 3.19287e-005 ]
3373 : [ 2.27056e-005 ]
3374 : [ 2.02679e-005 ]
3375 : [ 1.93654e-005 ]
3376 : [ 1.2652e-005  ]
3377 : [ 2.8336e-005  ]
3378 : [ 2.46884e-005 ]
3379 : [ 2.23708e-005 ]
3380 : [ 2.59368e-005 ]
3381 : [ 2.61293e-005 ]
3382 : [ 3.12949e-005 ]
3383 : [ 2.1927e-005  ]
3384 : [ 2.72206e-005 ]
3385 : [ 2.25485e-005 ]
3386 : [ 3.33014e-005 ]
3387 : [ 2.22191e-005 ]
3388 : [ 2.78284e-005 ]
3389 : [ 2.25788e-005 ]
3390 : [ 2.48008e-005 ]
3391 : [ 1.95013e-005 ]
3392 : [ 2.8551e-005  ]
3393 : [ 3.10803e-005 ]
3394 : [ 1.94763e-005 ]
3395 : [ 1.65468e-005 ]
3396 : [ 1.19156e-005 ]
3397 : [ 3.32518e-005 ]
3398 : [ 2.04291e-005 ]
3399 : [ 3.3897e-005  ]
3400 : [ 2.0177e-005  ]
3401 : [ 3.07636e-005 ]
3402 : [ 1.90316e-005 ]
3403 : [ 2.37109e-005 ]
3404 : [ 2.02612e-005 ]
3405 : [ 2.74505e-005 ]
3406 : [ 2.95912e-005 ]
3407 : [ 2.57023e-005 ]
3408 : [ 1.60963e-005 ]
3409 : [ 2.89857e-005 ]
3410 : [ 2.99797e-005 ]
3411 : [ 3.0828e-005  ]
3412 : [ 1.8247e-005  ]
3413 : [ 3.02459e-005 ]
3414 : [ 2.47507e-005 ]
3415 : [ 2.80975e-005 ]
3416 : [ 2.29995e-005 ]
3417 : [ 2.45371e-005 ]
3418 : [ 3.04437e-005 ]
3419 : [ 2.32046e-005 ]
3420 : [ 1.68016e-005 ]
3421 : [ 1.96643e-005 ]
3422 : [ 2.28856e-005 ]
3423 : [ 2.93646e-005 ]
3424 : [ 2.48367e-005 ]
3425 : [ 3.02759e-005 ]
3426 : [ 2.70291e-005 ]
3427 : [ 2.07519e-005 ]
3428 : [ 2.26676e-005 ]
3429 : [ 1.99921e-005 ]
3430 : [ 2.23456e-005 ]
3431 : [ 2.01254e-005 ]
3432 : [ 2.9658e-005  ]
3433 : [ 2.91219e-005 ]
3434 : [ 1.66699e-005 ]
3435 : [ 3.21517e-005 ]
3436 : [ 2.76236e-005 ]
3437 : [ 2.15482e-005 ]
3438 : [ 2.72628e-005 ]
3439 : [ 3.56099e-005 ]
3440 : [ 2.07839e-005 ]
3441 : [ 3.05247e-005 ]
3442 : [ 2.75288e-005 ]
3443 : [ 2.80322e-005 ]
3444 : [ 2.75723e-005 ]
3445 : [ 2.58677e-005 ]
3446 : [ 2.13139e-005 ]
3447 : [ 3.02869e-005 ]
3448 : [ 2.94333e-005 ]
3449 : [ 2.07732e-005 ]
3450 : [ 2.84836e-005 ]
3451 : [ 3.31925e-005 ]
3452 : [ 2.24969e-005 ]
3453 : [ 2.94952e-005 ]
3454 : [ 3.12196e-005 ]
3455 : [ 2.34489e-005 ]
3456 : [ 2.79834e-005 ]
3457 : [ 1.92778e-005 ]
3458 : [ 1.81184e-005 ]
3459 : [ 1.79466e-005 ]
3460 : [ 2.2862e-005  ]
3461 : [ 2.7702e-005  ]
3462 : [ 2.07392e-005 ]
3463 : [ 3.22588e-005 ]
3464 : [ 2.51873e-005 ]
3465 : [ 2.90471e-005 ]
3466 : [ 2.40264e-005 ]
3467 : [ 2.52482e-005 ]
3468 : [ 2.86996e-005 ]
3469 : [ 2.55912e-005 ]
3470 : [ 2.08299e-005 ]
3471 : [ 3.0191e-005  ]
3472 : [ 2.2874e-005  ]
3473 : [ 3.34354e-005 ]
3474 : [ 2.95305e-005 ]
3475 : [ 2.45794e-005 ]
3476 : [ 2.41764e-005 ]
3477 : [ 1.90554e-005 ]
3478 : [ 2.16769e-005 ]
3479 : [ 2.51565e-005 ]
3480 : [ 2.92232e-005 ]
3481 : [ 2.66622e-005 ]
3482 : [ 2.92844e-005 ]
3483 : [ 2.3107e-005  ]
3484 : [ 1.49254e-005 ]
3485 : [ 1.91488e-005 ]
3486 : [ 2.42025e-005 ]
3487 : [ 3.299e-005   ]
3488 : [ 3.14117e-005 ]
3489 : [ 2.79788e-005 ]
3490 : [ 2.36688e-005 ]
3491 : [ 2.71634e-005 ]
3492 : [ 2.26433e-005 ]
3493 : [ 2.50918e-005 ]
3494 : [ 3.07897e-005 ]
3495 : [ 2.78055e-005 ]
3496 : [ 2.02746e-005 ]
3497 : [ 2.94157e-005 ]
3498 : [ 3.13035e-005 ]
3499 : [ 1.92787e-005 ]
3500 : [ 2.72323e-005 ]
3501 : [ 2.34627e-005 ]
3502 : [ 1.97352e-005 ]
3503 : [ 1.32134e-005 ]
3504 : [ 3.24446e-005 ]
3505 : [ 2.02489e-005 ]
3506 : [ 2.95554e-005 ]
3507 : [ 1.88966e-005 ]
3508 : [ 2.73994e-005 ]
3509 : [ 1.98003e-005 ]
3510 : [ 2.43244e-005 ]
3511 : [ 2.74231e-005 ]
3512 : [ 1.63928e-005 ]
3513 : [ 2.47111e-005 ]
3514 : [ 2.58074e-005 ]
3515 : [ 2.58504e-005 ]
3516 : [ 2.14086e-005 ]
3517 : [ 1.93982e-005 ]
3518 : [ 3.46007e-005 ]
3519 : [ 2.13807e-005 ]
3520 : [ 2.52082e-005 ]
3521 : [ 3.32924e-005 ]
3522 : [ 3.10485e-005 ]
3523 : [ 1.99718e-005 ]
3524 : [ 3.01944e-005 ]
3525 : [ 2.19727e-005 ]
3526 : [ 2.91071e-005 ]
3527 : [ 2.38392e-005 ]
3528 : [ 1.89427e-005 ]
3529 : [ 3.03686e-005 ]
3530 : [ 2.71426e-005 ]
3531 : [ 1.70048e-005 ]
3532 : [ 1.85085e-005 ]
3533 : [ 3.10523e-005 ]
3534 : [ 3.34994e-005 ]
3535 : [ 2.32563e-005 ]
3536 : [ 2.56187e-005 ]
3537 : [ 2.42887e-005 ]
3538 : [ 2.25223e-005 ]
3539 : [ 2.8416e-005  ]
3540 : [ 2.88651e-005 ]
3541 : [ 2.85085e-005 ]
3542 : [ 2.89124e-005 ]
3543 : [ 3.11164e-005 ]
3544 : [ 2.42233e-005 ]
3545 : [ 3.32026e-005 ]
3546 : [ 3.13854e-005 ]
3547 : [ 2.30207e-005 ]
3548 : [ 1.95436e-005 ]
3549 : [ 2.57495e-005 ]
3550 : [ 2.33857e-005 ]
3551 : [ 1.88908e-005 ]
3552 : [ 3.00763e-005 ]
3553 : [ 2.26474e-005 ]
3554 : [ 1.9067e-005  ]
3555 : [ 2.55567e-005 ]
3556 : [ 2.76678e-005 ]
3557 : [ 3.04609e-005 ]
3558 : [ 2.11219e-005 ]
3559 : [ 2.03823e-005 ]
3560 : [ 2.2498e-005  ]
3561 : [ 3.00405e-005 ]
3562 : [ 2.31121e-005 ]
3563 : [ 3.04241e-005 ]
3564 : [ 2.95944e-005 ]
3565 : [ 2.55756e-005 ]
3566 : [ 3.0099e-005  ]
3567 : [ 2.63696e-005 ]
3568 : [ 2.79915e-005 ]
3569 : [ 3.1504e-005  ]
3570 : [ 2.60487e-005 ]
3571 : [ 1.97024e-005 ]
3572 : [ 2.45643e-005 ]
3573 : [ 2.7103e-005  ]
3574 : [ 2.56676e-005 ]
3575 : [ 2.94174e-005 ]
3576 : [ 2.27027e-005 ]
3577 : [ 3.07905e-005 ]
3578 : [ 2.92566e-005 ]
3579 : [ 2.06231e-005 ]
3580 : [ 1.99906e-005 ]
3581 : [ 2.37463e-005 ]
3582 : [ 3.03282e-005 ]
3583 : [ 3.28192e-005 ]
3584 : [ 2.34926e-005 ]
3585 : [ 2.45989e-005 ]
3586 : [ 2.34591e-005 ]
3587 : [ 2.30622e-005 ]
3588 : [ 2.61927e-005 ]
3589 : [ 3.36256e-005 ]
3590 : [ 2.12526e-005 ]
3591 : [ 1.96474e-005 ]
3592 : [ 2.59559e-005 ]
3593 : [ 2.25598e-005 ]
3594 : [ 2.13497e-005 ]
3595 : [ 2.95132e-005 ]
3596 : [ 1.9791e-005  ]
3597 : [ 2.35515e-005 ]
3598 : [ 1.92641e-005 ]
3599 : [ 1.91608e-005 ]
3600 : [ 3.14898e-005 ]
3601 : [ 2.25056e-005 ]
3602 : [ 3.11113e-005 ]
3603 : [ 2.145e-005   ]
3604 : [ 3.23428e-005 ]
3605 : [ 3.29835e-005 ]
3606 : [ 2.63487e-005 ]
3607 : [ 1.42052e-005 ]
3608 : [ 2.29659e-005 ]
3609 : [ 2.19713e-005 ]
3610 : [ 3.0119e-005  ]
3611 : [ 2.81181e-005 ]
3612 : [ 1.95998e-005 ]
3613 : [ 2.9362e-005  ]
3614 : [ 2.20438e-005 ]
3615 : [ 1.7515e-005  ]
3616 : [ 2.33182e-005 ]
3617 : [ 3.39522e-005 ]
3618 : [ 3.01829e-005 ]
3619 : [ 2.22452e-005 ]
3620 : [ 2.39353e-005 ]
3621 : [ 2.21099e-005 ]
3622 : [ 2.11797e-005 ]
3623 : [ 2.36938e-005 ]
3624 : [ 2.05351e-005 ]
3625 : [ 2.02252e-005 ]
3626 : [ 2.20636e-005 ]
3627 : [ 1.89114e-005 ]
3628 : [ 2.25124e-005 ]
3629 : [ 2.66069e-005 ]
3630 : [ 2.98435e-005 ]
3631 : [ 2.0175e-005  ]
3632 : [ 2.5352e-005  ]
3633 : [ 2.06014e-005 ]
3634 : [ 2.92127e-005 ]
3635 : [ 2.6265e-005  ]
3636 : [ 2.49315e-005 ]
3637 : [ 2.85336e-005 ]
3638 : [ 2.1406e-005  ]
3639 : [ 2.20129e-005 ]
3640 : [ 2.75409e-005 ]
3641 : [ 1.59989e-005 ]
3642 : [ 2.00162e-005 ]
3643 : [ 3.07629e-005 ]
3644 : [ 3.07951e-005 ]
3645 : [ 3.11295e-005 ]
3646 : [ 2.78887e-005 ]
3647 : [ 3.04414e-005 ]
3648 : [ 1.82145e-005 ]
3649 : [ 3.10873e-005 ]
3650 : [ 2.20745e-005 ]
3651 : [ 2.07041e-005 ]
3652 : [ 1.66366e-005 ]
3653 : [ 1.87028e-005 ]
3654 : [ 2.73835e-005 ]
3655 : [ 3.40217e-005 ]
3656 : [ 1.98211e-005 ]
3657 : [ 2.37907e-005 ]
3658 : [ 2.67775e-005 ]
3659 : [ 2.95653e-005 ]
3660 : [ 3.04008e-005 ]
3661 : [ 3.1426e-005  ]
3662 : [ 2.24549e-005 ]
3663 : [ 2.39944e-005 ]
3664 : [ 2.75887e-005 ]
3665 : [ 1.86268e-005 ]
3666 : [ 1.86927e-005 ]
3667 : [ 2.06239e-005 ]
3668 : [ 2.1406e-005  ]
3669 : [ 1.82978e-005 ]
3670 : [ 1.76316e-005 ]
3671 : [ 2.27237e-005 ]
3672 : [ 3.11826e-005 ]
3673 : [ 1.63559e-005 ]
3674 : [ 2.64197e-005 ]
3675 : [ 2.94096e-005 ]
3676 : [ 2.15073e-005 ]
3677 : [ 3.10417e-005 ]
3678 : [ 2.78678e-005 ]
3679 : [ 3.01135e-005 ]
3680 : [ 2.00868e-005 ]
3681 : [ 2.98532e-005 ]
3682 : [ 2.10963e-005 ]
3683 : [ 2.81853e-005 ]
3684 : [ 3.02638e-005 ]
3685 : [ 2.98857e-005 ]
3686 : [ 2.23204e-005 ]
3687 : [ 3.17154e-005 ]
3688 : [ 3.10013e-005 ]
3689 : [ 2.94302e-005 ]
3690 : [ 2.04941e-005 ]
3691 : [ 2.23113e-005 ]
3692 : [ 2.43051e-005 ]
3693 : [ 2.39048e-005 ]
3694 : [ 2.24466e-005 ]
3695 : [ 2.04445e-005 ]
3696 : [ 2.92432e-005 ]
3697 : [ 2.08442e-005 ]
3698 : [ 3.04771e-005 ]
3699 : [ 3.04857e-005 ]
3700 : [ 1.57749e-005 ]
3701 : [ 2.004e-005   ]
3702 : [ 1.98122e-005 ]
3703 : [ 2.91724e-005 ]
3704 : [ 2.64345e-005 ]
3705 : [ 2.03074e-005 ]
3706 : [ 2.74584e-005 ]
3707 : [ 2.38481e-005 ]
3708 : [ 2.9406e-005  ]
3709 : [ 2.67358e-005 ]
3710 : [ 2.29279e-005 ]
3711 : [ 2.47143e-005 ]
3712 : [ 2.91863e-005 ]
3713 : [ 3.17827e-005 ]
3714 : [ 2.27656e-005 ]
3715 : [ 1.75716e-005 ]
3716 : [ 2.46084e-005 ]
3717 : [ 2.88899e-005 ]
3718 : [ 1.96279e-005 ]
3719 : [ 1.84679e-005 ]
3720 : [ 2.31619e-005 ]
3721 : [ 2.5037e-005  ]
3722 : [ 2.14559e-005 ]
3723 : [ 2.81306e-005 ]
3724 : [ 2.35736e-005 ]
3725 : [ 2.03613e-005 ]
3726 : [ 2.05343e-005 ]
3727 : [ 1.90986e-005 ]
3728 : [ 1.54422e-005 ]
3729 : [ 3.03195e-005 ]
3730 : [ 1.80432e-005 ]
3731 : [ 2.3043e-005  ]
3732 : [ 2.44025e-005 ]
3733 : [ 3.13955e-005 ]
3734 : [ 2.47185e-005 ]
3735 : [ 2.31959e-005 ]
3736 : [ 3.01107e-005 ]
3737 : [ 2.55211e-005 ]
3738 : [ 2.33904e-005 ]
3739 : [ 2.05994e-005 ]
3740 : [ 2.8127e-005  ]
3741 : [ 2.86756e-005 ]
3742 : [ 2.89966e-005 ]
3743 : [ 2.22855e-005 ]
3744 : [ 3.21645e-005 ]
3745 : [ 2.02141e-005 ]
3746 : [ 3.1508e-005  ]
3747 : [ 2.77559e-005 ]
3748 : [ 3.01725e-005 ]
3749 : [ 2.28986e-005 ]
3750 : [ 2.11157e-005 ]
3751 : [ 3.04429e-005 ]
3752 : [ 1.84045e-005 ]
3753 : [ 2.49897e-005 ]
3754 : [ 2.63048e-005 ]
3755 : [ 2.64538e-005 ]
3756 : [ 1.5193e-005  ]
3757 : [ 3.10692e-005 ]
3758 : [ 2.90416e-005 ]
3759 : [ 2.39533e-005 ]
3760 : [ 2.985e-005   ]
3761 : [ 2.16451e-005 ]
3762 : [ 2.98191e-005 ]
3763 : [ 1.82831e-005 ]
3764 : [ 2.12521e-005 ]
3765 : [ 2.2652e-005  ]
3766 : [ 2.04565e-005 ]
3767 : [ 1.91124e-005 ]
3768 : [ 1.55233e-005 ]
3769 : [ 2.53207e-005 ]
3770 : [ 2.7926e-005  ]
3771 : [ 3.0463e-005  ]
3772 : [ 2.77992e-005 ]
3773 : [ 2.18392e-005 ]
3774 : [ 2.22334e-005 ]
3775 : [ 1.85189e-005 ]
3776 : [ 2.76265e-005 ]
3777 : [ 3.09877e-005 ]
3778 : [ 2.48279e-005 ]
3779 : [ 2.22492e-005 ]
3780 : [ 3.11788e-005 ]
3781 : [ 2.1391e-005  ]
3782 : [ 2.82718e-005 ]
3783 : [ 1.40131e-005 ]
3784 : [ 2.69964e-005 ]
3785 : [ 2.17742e-005 ]
3786 : [ 2.29734e-005 ]
3787 : [ 2.3729e-005  ]
3788 : [ 2.15745e-005 ]
3789 : [ 2.91651e-005 ]
3790 : [ 1.86487e-005 ]
3791 : [ 2.72549e-005 ]
3792 : [ 2.51498e-005 ]
3793 : [ 2.16159e-005 ]
3794 : [ 1.82301e-005 ]
3795 : [ 3.18777e-005 ]
3796 : [ 2.33593e-005 ]
3797 : [ 2.08715e-005 ]
3798 : [ 2.26926e-005 ]
3799 : [ 2.07683e-005 ]
3800 : [ 2.64933e-005 ]
3801 : [ 2.75437e-005 ]
3802 : [ 2.0389e-005  ]
3803 : [ 1.88401e-005 ]
3804 : [ 3.16874e-005 ]
3805 : [ 1.93e-005    ]
3806 : [ 2.27973e-005 ]
3807 : [ 2.96209e-005 ]
3808 : [ 1.99671e-005 ]
3809 : [ 2.01572e-005 ]
3810 : [ 3.07473e-005 ]
3811 : [ 3.12542e-005 ]
3812 : [ 2.95375e-005 ]
3813 : [ 2.31888e-005 ]
3814 : [ 2.62081e-005 ]
3815 : [ 1.69967e-005 ]
3816 : [ 2.55618e-005 ]
3817 : [ 2.34176e-005 ]
3818 : [ 3.3652e-005  ]
3819 : [ 2.05715e-005 ]
3820 : [ 1.97882e-005 ]
3821 : [ 1.63548e-005 ]
3822 : [ 3.77844e-005 ]
3823 : [ 3.10358e-005 ]
3824 : [ 1.8219e-005  ]
3825 : [ 3.0603e-005  ]
3826 : [ 2.91526e-005 ]
3827 : [ 2.59456e-005 ]
3828 : [ 2.98674e-005 ]
3829 : [ 2.47369e-005 ]
3830 : [ 3.16175e-005 ]
3831 : [ 2.14234e-005 ]
3832 : [ 2.51619e-005 ]
3833 : [ 2.04345e-005 ]
3834 : [ 2.66339e-005 ]
3835 : [ 2.65766e-005 ]
3836 : [ 1.72763e-005 ]
3837 : [ 3.03301e-005 ]
3838 : [ 2.10609e-005 ]
3839 : [ 2.96633e-005 ]
3840 : [ 2.21649e-005 ]
3841 : [ 2.90663e-005 ]
3842 : [ 2.7321e-005  ]
3843 : [ 2.58322e-005 ]
3844 : [ 1.84981e-005 ]
3845 : [ 1.92359e-005 ]
3846 : [ 2.55195e-005 ]
3847 : [ 2.64442e-005 ]
3848 : [ 1.65105e-005 ]
3849 : [ 2.63843e-005 ]
3850 : [ 2.96371e-005 ]
3851 : [ 2.09796e-005 ]
3852 : [ 2.73311e-005 ]
3853 : [ 3.13378e-005 ]
3854 : [ 1.91431e-005 ]
3855 : [ 2.63673e-005 ]
3856 : [ 2.28174e-005 ]
3857 : [ 2.07652e-005 ]
3858 : [ 2.13753e-005 ]
3859 : [ 2.26026e-005 ]
3860 : [ 2.2916e-005  ]
3861 : [ 2.33871e-005 ]
3862 : [ 2.26688e-005 ]
3863 : [ 2.19768e-005 ]
3864 : [ 3.15323e-005 ]
3865 : [ 1.87759e-005 ]
3866 : [ 1.86303e-005 ]
3867 : [ 2.3359e-005  ]
3868 : [ 2.18284e-005 ]
3869 : [ 1.86663e-005 ]
3870 : [ 2.10062e-005 ]
3871 : [ 2.34644e-005 ]
3872 : [ 2.63963e-005 ]
3873 : [ 2.91438e-005 ]
3874 : [ 3.07801e-005 ]
3875 : [ 2.8291e-005  ]
3876 : [ 1.70231e-005 ]
3877 : [ 2.5012e-005  ]
3878 : [ 2.18809e-005 ]
3879 : [ 2.07287e-005 ]
3880 : [ 3.24982e-005 ]
3881 : [ 2.46553e-005 ]
3882 : [ 1.82226e-005 ]
3883 : [ 3.10094e-005 ]
3884 : [ 2.97609e-005 ]
3885 : [ 1.57004e-005 ]
3886 : [ 3.54125e-005 ]
3887 : [ 2.77873e-005 ]
3888 : [ 2.18318e-005 ]
3889 : [ 2.98444e-005 ]
3890 : [ 2.31496e-005 ]
3891 : [ 2.19166e-005 ]
3892 : [ 2.13308e-005 ]
3893 : [ 2.30255e-005 ]
3894 : [ 2.68585e-005 ]
3895 : [ 2.34724e-005 ]
3896 : [ 2.75642e-005 ]
3897 : [ 1.78864e-005 ]
3898 : [ 2.25045e-005 ]
3899 : [ 1.92548e-005 ]
3900 : [ 2.25521e-005 ]
3901 : [ 1.91161e-005 ]
3902 : [ 1.96346e-005 ]
3903 : [ 1.93473e-005 ]
3904 : [ 2.85129e-005 ]
3905 : [ 2.62898e-005 ]
3906 : [ 2.77478e-005 ]
3907 : [ 2.49508e-005 ]
3908 : [ 2.74673e-005 ]
3909 : [ 1.96511e-005 ]
3910 : [ 1.91022e-005 ]
3911 : [ 2.63358e-005 ]
3912 : [ 2.57544e-005 ]
3913 : [ 2.49692e-005 ]
3914 : [ 2.0543e-005  ]
3915 : [ 2.15605e-005 ]
3916 : [ 2.44708e-005 ]
3917 : [ 3.07133e-005 ]
3918 : [ 2.88512e-005 ]
3919 : [ 2.12745e-005 ]
3920 : [ 2.94138e-005 ]
3921 : [ 1.8548e-005  ]
3922 : [ 2.5871e-005  ]
3923 : [ 1.86121e-005 ]
3924 : [ 2.69321e-005 ]
3925 : [ 2.84968e-005 ]
3926 : [ 3.03716e-005 ]
3927 : [ 2.78299e-005 ]
3928 : [ 2.79217e-005 ]
3929 : [ 2.63168e-005 ]
3930 : [ 2.64328e-005 ]
3931 : [ 3.55384e-005 ]
3932 : [ 2.70928e-005 ]
3933 : [ 3.38472e-005 ]
3934 : [ 2.87128e-005 ]
3935 : [ 1.89492e-005 ]
3936 : [ 2.58042e-005 ]
3937 : [ 3.46569e-005 ]
3938 : [ 1.81979e-005 ]
3939 : [ 2.94211e-005 ]
3940 : [ 2.99478e-005 ]
3941 : [ 2.1202e-005  ]
3942 : [ 2.84322e-005 ]
3943 : [ 1.66146e-005 ]
3944 : [ 1.88998e-005 ]
3945 : [ 1.96076e-005 ]
3946 : [ 1.85702e-005 ]
3947 : [ 2.39076e-005 ]
3948 : [ 2.10743e-005 ]
3949 : [ 2.25917e-005 ]
3950 : [ 3.76595e-005 ]
3951 : [ 1.95237e-005 ]
3952 : [ 2.60871e-005 ]
3953 : [ 2.0843e-005  ]
3954 : [ 2.56785e-005 ]
3955 : [ 2.2976e-005  ]
3956 : [ 2.81438e-005 ]
3957 : [ 2.13241e-005 ]
3958 : [ 2.39609e-005 ]
3959 : [ 2.85528e-005 ]
3960 : [ 2.45883e-005 ]
3961 : [ 2.42905e-005 ]
3962 : [ 2.16929e-005 ]
3963 : [ 2.31713e-005 ]
3964 : [ 2.95895e-005 ]
3965 : [ 2.89571e-005 ]
3966 : [ 1.88887e-005 ]
3967 : [ 2.64601e-005 ]
3968 : [ 2.78264e-005 ]
3969 : [ 1.985e-005   ]
3970 : [ 2.9231e-005  ]
3971 : [ 2.55523e-005 ]
3972 : [ 3.04707e-005 ]
3973 : [ 1.49691e-005 ]
3974 : [ 2.0371e-005  ]
3975 : [ 2.36702e-005 ]
3976 : [ 3.45206e-005 ]
3977 : [ 2.68273e-005 ]
3978 : [ 2.10651e-005 ]
3979 : [ 3.06867e-005 ]
3980 : [ 2.88186e-005 ]
3981 : [ 2.09982e-005 ]
3982 : [ 1.97002e-005 ]
3983 : [ 2.78083e-005 ]
3984 : [ 2.74794e-005 ]
3985 : [ 2.12019e-005 ]
3986 : [ 2.05455e-005 ]
3987 : [ 2.00631e-005 ]
3988 : [ 2.25098e-005 ]
3989 : [ 1.79911e-005 ]
3990 : [ 2.95102e-005 ]
3991 : [ 2.30889e-005 ]
3992 : [ 1.8149e-005  ]
3993 : [ 2.60113e-005 ]
3994 : [ 2.10715e-005 ]
3995 : [ 2.97597e-005 ]
3996 : [ 3.01912e-005 ]
3997 : [ 2.47435e-005 ]
3998 : [ 2.83814e-005 ]
3999 : [ 2.99282e-005 ]
4000 : [ 1.78749e-005 ]
4001 : [ 2.65302e-005 ]
4002 : [ 2.47415e-005 ]
4003 : [ 1.88724e-005 ]
4004 : [ 1.82818e-005 ]
4005 : [ 3.19414e-005 ]
4006 : [ 2.27256e-005 ]
4007 : [ 1.87994e-005 ]
4008 : [ 2.98194e-005 ]
4009 : [ 1.87726e-005 ]
4010 : [ 2.09339e-005 ]
4011 : [ 1.84829e-005 ]
4012 : [ 1.92598e-005 ]
4013 : [ 3.31632e-005 ]
4014 : [ 2.10463e-005 ]
4015 : [ 3.29677e-005 ]
4016 : [ 2.83277e-005 ]
4017 : [ 1.59835e-005 ]
4018 : [ 1.85626e-005 ]
4019 : [ 2.12001e-005 ]
4020 : [ 2.41573e-005 ]
4021 : [ 3.08138e-005 ]
4022 : [ 2.10285e-005 ]
4023 : [ 3.19424e-005 ]
4024 : [ 2.47986e-005 ]
4025 : [ 2.04422e-005 ]
4026 : [ 2.41902e-005 ]
4027 : [ 2.92122e-005 ]
4028 : [ 2.13562e-005 ]
4029 : [ 2.91662e-005 ]
4030 : [ 3.24541e-005 ]
4031 : [ 2.70461e-005 ]
4032 : [ 2.0173e-005  ]
4033 : [ 1.99402e-005 ]
4034 : [ 3.42409e-005 ]
4035 : [ 2.94512e-005 ]
4036 : [ 1.94111e-005 ]
4037 : [ 2.17862e-005 ]
4038 : [ 2.09065e-005 ]
4039 : [ 2.7529e-005  ]
4040 : [ 3.3855e-005  ]
4041 : [ 2.72918e-005 ]
4042 : [ 2.45397e-005 ]
4043 : [ 2.00468e-005 ]
4044 : [ 2.64815e-005 ]
4045 : [ 3.05299e-005 ]
4046 : [ 1.90973e-005 ]
4047 : [ 2.8151e-005  ]
4048 : [ 3.08188e-005 ]
4049 : [ 1.92287e-005 ]
4050 : [ 2.93312e-005 ]
4051 : [ 3.04752e-005 ]
4052 : [ 2.18132e-005 ]
4053 : [ 1.91445e-005 ]
4054 : [ 2.83034e-005 ]
4055 : [ 2.1718e-005  ]
4056 : [ 3.27477e-005 ]
4057 : [ 3.15044e-005 ]
4058 : [ 2.9329e-005  ]
4059 : [ 1.70102e-005 ]
4060 : [ 2.3344e-005  ]
4061 : [ 3.30254e-005 ]
4062 : [ 1.98594e-005 ]
4063 : [ 2.96086e-005 ]
4064 : [ 2.50648e-005 ]
4065 : [ 2.72303e-005 ]
4066 : [ 2.34456e-005 ]
4067 : [ 2.56872e-005 ]
4068 : [ 2.00571e-005 ]
4069 : [ 1.98218e-005 ]
4070 : [ 2.82865e-005 ]
4071 : [ 2.07782e-005 ]
4072 : [ 2.17061e-005 ]
4073 : [ 1.95632e-005 ]
4074 : [ 2.22083e-005 ]
4075 : [ 2.85335e-005 ]
4076 : [ 3.24289e-005 ]
4077 : [ 2.0836e-005  ]
4078 : [ 2.42853e-005 ]
4079 : [ 2.27243e-005 ]
4080 : [ 2.21073e-005 ]
4081 : [ 3.21998e-005 ]
4082 : [ 2.63102e-005 ]
4083 : [ 2.87e-005    ]
4084 : [ 1.85002e-005 ]
4085 : [ 2.09283e-005 ]
4086 : [ 2.21798e-005 ]
4087 : [ 2.11612e-005 ]
4088 : [ 2.21468e-005 ]
4089 : [ 2.14001e-005 ]
4090 : [ 1.99374e-005 ]
4091 : [ 2.20576e-005 ]
4092 : [ 2.92783e-005 ]
4093 : [ 1.92069e-005 ]
4094 : [ 2.56036e-005 ]
4095 : [ 3.38625e-005 ]
4096 : [ 2.17332e-005 ]
4097 : [ 1.96438e-005 ]
4098 : [ 2.47933e-005 ]
4099 : [ 2.94993e-005 ]
4100 : [ 2.1527e-005  ]
4101 : [ 1.99129e-005 ]
4102 : [ 2.77899e-005 ]
4103 : [ 1.86424e-005 ]
4104 : [ 2.65988e-005 ]
4105 : [ 2.93171e-005 ]
4106 : [ 2.3661e-005  ]
4107 : [ 2.81978e-005 ]
4108 : [ 2.48962e-005 ]
4109 : [ 2.72742e-005 ]
4110 : [ 2.41616e-005 ]
4111 : [ 2.51887e-005 ]
4112 : [ 1.91273e-005 ]
4113 : [ 2.43377e-005 ]
4114 : [ 2.92742e-005 ]
4115 : [ 3.33356e-005 ]
4116 : [ 3.2713e-005  ]
4117 : [ 3.41672e-005 ]
4118 : [ 2.34483e-005 ]
4119 : [ 1.74013e-005 ]
4120 : [ 2.2658e-005  ]
4121 : [ 2.23689e-005 ]
4122 : [ 2.97193e-005 ]
4123 : [ 2.34232e-005 ]
4124 : [ 1.94569e-005 ]
4125 : [ 2.2498e-005  ]
4126 : [ 1.97525e-005 ]
4127 : [ 3.15195e-005 ]
4128 : [ 3.60115e-005 ]
4129 : [ 3.04403e-005 ]
4130 : [ 3.05414e-005 ]
4131 : [ 1.75403e-005 ]
4132 : [ 2.79057e-005 ]
4133 : [ 2.44289e-005 ]
4134 : [ 1.86107e-005 ]
4135 : [ 2.56767e-005 ]
4136 : [ 2.29075e-005 ]
4137 : [ 1.92006e-005 ]
4138 : [ 2.05638e-005 ]
4139 : [ 2.63186e-005 ]
4140 : [ 2.85711e-005 ]
4141 : [ 3.37621e-005 ]
4142 : [ 2.02982e-005 ]
4143 : [ 2.67778e-005 ]
4144 : [ 2.54528e-005 ]
4145 : [ 3.00887e-005 ]
4146 : [ 3.13195e-005 ]
4147 : [ 3.13463e-005 ]
4148 : [ 2.70888e-005 ]
4149 : [ 2.3538e-005  ]
4150 : [ 2.81919e-005 ]
4151 : [ 2.16989e-005 ]
4152 : [ 2.90344e-005 ]
4153 : [ 2.24837e-005 ]
4154 : [ 2.11798e-005 ]
4155 : [ 2.19108e-005 ]
4156 : [ 2.77204e-005 ]
4157 : [ 2.66857e-005 ]
4158 : [ 2.85278e-005 ]
4159 : [ 2.71153e-005 ]
4160 : [ 3.42216e-005 ]
4161 : [ 1.93591e-005 ]
4162 : [ 1.96579e-005 ]
4163 : [ 1.67436e-005 ]
4164 : [ 3.18692e-005 ]
4165 : [ 3.4853e-005  ]
4166 : [ 1.86985e-005 ]
4167 : [ 2.39906e-005 ]
4168 : [ 2.60817e-005 ]
4169 : [ 2.91371e-005 ]
4170 : [ 2.61436e-005 ]
4171 : [ 2.52768e-005 ]
4172 : [ 2.50617e-005 ]
4173 : [ 1.96887e-005 ]
4174 : [ 3.19335e-005 ]
4175 : [ 1.92485e-005 ]
4176 : [ 1.32614e-005 ]
4177 : [ 3.07932e-005 ]
4178 : [ 2.26162e-005 ]
4179 : [ 1.98677e-005 ]
4180 : [ 2.95236e-005 ]
4181 : [ 2.10325e-005 ]
4182 : [ 1.88205e-005 ]
4183 : [ 3.56961e-005 ]
4184 : [ 3.63882e-005 ]
4185 : [ 2.70609e-005 ]
4186 : [ 1.87726e-005 ]
4187 : [ 1.57798e-005 ]
4188 : [ 1.90703e-005 ]
4189 : [ 2.9006e-005  ]
4190 : [ 3.01144e-005 ]
4191 : [ 2.89896e-005 ]
4192 : [ 2.8433e-005  ]
4193 : [ 2.56823e-005 ]
4194 : [ 2.11631e-005 ]
4195 : [ 2.14892e-005 ]
4196 : [ 2.8445e-005  ]
4197 : [ 2.01625e-005 ]
4198 : [ 2.00431e-005 ]
4199 : [ 3.0476e-005  ]
4200 : [ 2.06493e-005 ]
4201 : [ 1.86796e-005 ]
4202 : [ 1.98576e-005 ]
4203 : [ 2.26552e-005 ]
4204 : [ 2.60287e-005 ]
4205 : [ 2.94357e-005 ]
4206 : [ 2.62582e-005 ]
4207 : [ 2.23942e-005 ]
4208 : [ 3.06748e-005 ]
4209 : [ 2.01623e-005 ]
4210 : [ 2.60696e-005 ]
4211 : [ 3.2981e-005  ]
4212 : [ 2.99506e-005 ]
4213 : [ 3.05776e-005 ]
4214 : [ 1.7852e-005  ]
4215 : [ 2.43601e-005 ]
4216 : [ 1.81698e-005 ]
4217 : [ 2.25107e-005 ]
4218 : [ 1.98171e-005 ]
4219 : [ 2.41911e-005 ]
4220 : [ 2.29409e-005 ]
4221 : [ 2.80006e-005 ]
4222 : [ 2.51323e-005 ]
4223 : [ 2.94801e-005 ]
4224 : [ 1.98078e-005 ]
4225 : [ 2.0311e-005  ]
4226 : [ 2.54256e-005 ]
4227 : [ 2.66307e-005 ]
4228 : [ 3.24269e-005 ]
4229 : [ 3.22234e-005 ]
4230 : [ 2.14271e-005 ]
4231 : [ 1.73822e-005 ]
4232 : [ 2.47037e-005 ]
4233 : [ 2.82715e-005 ]
4234 : [ 2.21858e-005 ]
4235 : [ 3.08094e-005 ]
4236 : [ 3.08272e-005 ]
4237 : [ 1.88537e-005 ]
4238 : [ 2.14306e-005 ]
4239 : [ 2.48898e-005 ]
4240 : [ 2.73979e-005 ]
4241 : [ 2.87591e-005 ]
4242 : [ 2.97888e-005 ]
4243 : [ 1.91737e-005 ]
4244 : [ 2.10078e-005 ]
4245 : [ 2.61213e-005 ]
4246 : [ 2.61582e-005 ]
4247 : [ 2.02753e-005 ]
4248 : [ 1.91014e-005 ]
4249 : [ 1.94289e-005 ]
4250 : [ 2.89653e-005 ]
4251 : [ 2.6122e-005  ]
4252 : [ 2.27481e-005 ]
4253 : [ 2.87716e-005 ]
4254 : [ 1.38679e-005 ]
4255 : [ 2.11325e-005 ]
4256 : [ 3.11435e-005 ]
4257 : [ 1.9934e-005  ]
4258 : [ 2.05565e-005 ]
4259 : [ 2.82475e-005 ]
4260 : [ 1.80726e-005 ]
4261 : [ 2.89175e-005 ]
4262 : [ 2.47042e-005 ]
4263 : [ 2.37482e-005 ]
4264 : [ 2.65208e-005 ]
4265 : [ 3.31266e-005 ]
4266 : [ 1.30421e-005 ]
4267 : [ 3.13446e-005 ]
4268 : [ 2.08631e-005 ]
4269 : [ 1.89181e-005 ]
4270 : [ 2.51945e-005 ]
4271 : [ 2.4902e-005  ]
4272 : [ 2.93604e-005 ]
4273 : [ 2.58298e-005 ]
4274 : [ 2.20051e-005 ]
4275 : [ 2.50386e-005 ]
4276 : [ 2.92111e-005 ]
4277 : [ 2.05757e-005 ]
4278 : [ 2.75571e-005 ]
4279 : [ 1.78719e-005 ]
4280 : [ 3.37514e-005 ]
4281 : [ 2.27582e-005 ]
4282 : [ 3.07938e-005 ]
4283 : [ 2.95357e-005 ]
4284 : [ 2.06542e-005 ]
4285 : [ 3.17666e-005 ]
4286 : [ 2.42876e-005 ]
4287 : [ 2.9045e-005  ]
4288 : [ 3.04681e-005 ]
4289 : [ 2.19415e-005 ]
4290 : [ 1.97416e-005 ]
4291 : [ 3.0691e-005  ]
4292 : [ 2.04552e-005 ]
4293 : [ 2.80644e-005 ]
4294 : [ 1.91686e-005 ]
4295 : [ 1.64087e-005 ]
4296 : [ 2.59881e-005 ]
4297 : [ 2.19479e-005 ]
4298 : [ 3.15553e-005 ]
4299 : [ 3.05295e-005 ]
4300 : [ 2.32408e-005 ]
4301 : [ 2.66316e-005 ]
4302 : [ 2.66542e-005 ]
4303 : [ 2.41121e-005 ]
4304 : [ 1.52383e-005 ]
4305 : [ 2.62256e-005 ]
4306 : [ 1.9419e-005  ]
4307 : [ 1.94383e-005 ]
4308 : [ 1.92167e-005 ]
4309 : [ 2.46384e-005 ]
4310 : [ 2.17241e-005 ]
4311 : [ 2.71616e-005 ]
4312 : [ 3.21042e-005 ]
4313 : [ 2.7032e-005  ]
4314 : [ 3.03678e-005 ]
4315 : [ 2.07324e-005 ]
4316 : [ 2.18279e-005 ]
4317 : [ 2.92994e-005 ]
4318 : [ 3.01941e-005 ]
4319 : [ 3.07227e-005 ]
4320 : [ 2.88653e-005 ]
4321 : [ 2.51797e-005 ]
4322 : [ 2.31394e-005 ]
4323 : [ 2.37024e-005 ]
4324 : [ 1.65007e-005 ]
4325 : [ 2.08266e-005 ]
4326 : [ 2.01244e-005 ]
4327 : [ 3.09335e-005 ]
4328 : [ 2.62907e-005 ]
4329 : [ 2.18721e-005 ]
4330 : [ 2.44707e-005 ]
4331 : [ 2.88869e-005 ]
4332 : [ 2.7943e-005  ]
4333 : [ 2.14411e-005 ]
4334 : [ 2.06869e-005 ]
4335 : [ 2.00945e-005 ]
4336 : [ 1.92716e-005 ]
4337 : [ 2.78108e-005 ]
4338 : [ 1.63062e-005 ]
4339 : [ 2.46739e-005 ]
4340 : [ 3.08763e-005 ]
4341 : [ 2.46235e-005 ]
4342 : [ 2.99875e-005 ]
4343 : [ 1.99316e-005 ]
4344 : [ 2.46131e-005 ]
4345 : [ 2.13358e-005 ]
4346 : [ 2.72269e-005 ]
4347 : [ 2.39473e-005 ]
4348 : [ 2.61004e-005 ]
4349 : [ 2.7177e-005  ]
4350 : [ 3.00405e-005 ]
4351 : [ 2.16554e-005 ]
4352 : [ 2.64575e-005 ]
4353 : [ 2.4938e-005  ]
4354 : [ 2.19017e-005 ]
4355 : [ 2.99562e-005 ]
4356 : [ 2.98253e-005 ]
4357 : [ 2.78768e-005 ]
4358 : [ 2.86962e-005 ]
4359 : [ 2.11384e-005 ]
4360 : [ 3.05049e-005 ]
4361 : [ 1.91328e-005 ]
4362 : [ 2.09795e-005 ]
4363 : [ 1.94844e-005 ]
4364 : [ 2.79817e-005 ]
4365 : [ 2.56466e-005 ]
4366 : [ 2.58137e-005 ]
4367 : [ 2.80351e-005 ]
4368 : [ 2.98046e-005 ]
4369 : [ 2.01877e-005 ]
4370 : [ 1.9022e-005  ]
4371 : [ 2.03693e-005 ]
4372 : [ 2.63493e-005 ]
4373 : [ 2.87034e-005 ]
4374 : [ 1.82681e-005 ]
4375 : [ 2.79356e-005 ]
4376 : [ 1.96162e-005 ]
4377 : [ 2.78903e-005 ]
4378 : [ 2.15727e-005 ]
4379 : [ 2.82441e-005 ]
4380 : [ 2.04673e-005 ]
4381 : [ 2.66616e-005 ]
4382 : [ 3.15867e-005 ]
4383 : [ 2.67237e-005 ]
4384 : [ 2.1203e-005  ]
4385 : [ 3.01152e-005 ]
4386 : [ 2.88294e-005 ]
4387 : [ 2.78092e-005 ]
4388 : [ 2.42894e-005 ]
4389 : [ 2.76459e-005 ]
4390 : [ 2.52315e-005 ]
4391 : [ 2.31778e-005 ]
4392 : [ 2.05473e-005 ]
4393 : [ 3.05567e-005 ]
4394 : [ 2.79196e-005 ]
4395 : [ 2.84157e-005 ]
4396 : [ 1.92957e-005 ]
4397 : [ 3.40561e-005 ]
4398 : [ 2.77648e-005 ]
4399 : [ 1.65615e-005 ]
4400 : [ 2.02952e-005 ]
4401 : [ 2.28575e-005 ]
4402 : [ 3.06015e-005 ]
4403 : [ 2.50469e-005 ]
4404 : [ 2.50444e-005 ]
4405 : [ 2.9579e-005  ]
4406 : [ 2.19053e-005 ]
4407 : [ 2.32574e-005 ]
4408 : [ 2.83696e-005 ]
4409 : [ 1.98917e-005 ]
4410 : [ 2.10636e-005 ]
4411 : [ 2.96832e-005 ]
4412 : [ 2.84388e-005 ]
4413 : [ 2.84576e-005 ]
4414 : [ 1.679e-005   ]
4415 : [ 2.75061e-005 ]
4416 : [ 2.32668e-005 ]
4417 : [ 1.9623e-005  ]
4418 : [ 2.65409e-005 ]
4419 : [ 2.81152e-005 ]
4420 : [ 3.18516e-005 ]
4421 : [ 2.272e-005   ]
4422 : [ 2.97859e-005 ]
4423 : [ 2.81477e-005 ]
4424 : [ 3.21308e-005 ]
4425 : [ 1.78766e-005 ]
4426 : [ 1.59527e-005 ]
4427 : [ 2.43969e-005 ]
4428 : [ 3.06876e-005 ]
4429 : [ 1.91976e-005 ]
4430 : [ 1.9806e-005  ]
4431 : [ 2.23252e-005 ]
4432 : [ 2.96278e-005 ]
4433 : [ 3.0004e-005  ]
4434 : [ 2.99356e-005 ]
4435 : [ 3.0588e-005  ]
4436 : [ 1.81553e-005 ]
4437 : [ 2.79398e-005 ]
4438 : [ 2.1292e-005  ]
4439 : [ 2.65814e-005 ]
4440 : [ 2.06968e-005 ]
4441 : [ 2.98923e-005 ]
4442 : [ 1.7535e-005  ]
4443 : [ 1.98374e-005 ]
4444 : [ 3.04101e-005 ]
4445 : [ 1.41605e-005 ]
4446 : [ 2.43705e-005 ]
4447 : [ 1.95032e-005 ]
4448 : [ 3.33191e-005 ]
4449 : [ 2.10095e-005 ]
4450 : [ 3.18909e-005 ]
4451 : [ 2.75514e-005 ]
4452 : [ 3.23904e-005 ]
4453 : [ 1.96005e-005 ]
4454 : [ 2.21743e-005 ]
4455 : [ 2.59285e-005 ]
4456 : [ 2.64597e-005 ]
4457 : [ 2.40972e-005 ]
4458 : [ 2.21721e-005 ]
4459 : [ 2.86064e-005 ]
4460 : [ 3.3024e-005  ]
4461 : [ 2.80043e-005 ]
4462 : [ 3.00584e-005 ]
4463 : [ 2.30706e-005 ]
4464 : [ 1.69696e-005 ]
4465 : [ 1.99028e-005 ]
4466 : [ 3.01368e-005 ]
4467 : [ 2.50676e-005 ]
4468 : [ 2.06195e-005 ]
4469 : [ 2.038e-005   ]
4470 : [ 2.54669e-005 ]
4471 : [ 3.59432e-005 ]
4472 : [ 1.98203e-005 ]
4473 : [ 2.33462e-005 ]
4474 : [ 2.04264e-005 ]
4475 : [ 2.05724e-005 ]
4476 : [ 2.69261e-005 ]
4477 : [ 2.30148e-005 ]
4478 : [ 1.96869e-005 ]
4479 : [ 1.32639e-005 ]
4480 : [ 2.17387e-005 ]
4481 : [ 2.57983e-005 ]
4482 : [ 1.69467e-005 ]
4483 : [ 2.97982e-005 ]
4484 : [ 3.00379e-005 ]
4485 : [ 2.35401e-005 ]
4486 : [ 3.08132e-005 ]
4487 : [ 2.35091e-005 ]
4488 : [ 2.39702e-005 ]
4489 : [ 2.17095e-005 ]
4490 : [ 2.29198e-005 ]
4491 : [ 2.75352e-005 ]
4492 : [ 2.00836e-005 ]
4493 : [ 1.97325e-005 ]
4494 : [ 3.02584e-005 ]
4495 : [ 1.79903e-005 ]
4496 : [ 2.84479e-005 ]
4497 : [ 3.10072e-005 ]
4498 : [ 2.65375e-005 ]
4499 : [ 3.07706e-005 ]
4500 : [ 1.94531e-005 ]
4501 : [ 2.99068e-005 ]
4502 : [ 2.8512e-005  ]
4503 : [ 3.04737e-005 ]
4504 : [ 3.18754e-005 ]
4505 : [ 2.05659e-005 ]
4506 : [ 1.61177e-005 ]
4507 : [ 2.96805e-005 ]
4508 : [ 2.84688e-005 ]
4509 : [ 2.36962e-005 ]
4510 : [ 2.03831e-005 ]
4511 : [ 2.77742e-005 ]
4512 : [ 2.71246e-005 ]
4513 : [ 2.03382e-005 ]
4514 : [ 2.03871e-005 ]
4515 : [ 2.79602e-005 ]
4516 : [ 2.70955e-005 ]
4517 : [ 3.12949e-005 ]
4518 : [ 3.07298e-005 ]
4519 : [ 1.97831e-005 ]
4520 : [ 1.95066e-005 ]
4521 : [ 1.96399e-005 ]
4522 : [ 3.06187e-005 ]
4523 : [ 1.7785e-005  ]
4524 : [ 3.20043e-005 ]
4525 : [ 2.83694e-005 ]
4526 : [ 2.5466e-005  ]
4527 : [ 3.12084e-005 ]
4528 : [ 2.62404e-005 ]
4529 : [ 2.562e-005   ]
4530 : [ 2.10831e-005 ]
4531 : [ 3.14131e-005 ]
4532 : [ 3.0173e-005  ]
4533 : [ 2.54494e-005 ]
4534 : [ 2.52121e-005 ]
4535 : [ 3.14648e-005 ]
4536 : [ 2.14609e-005 ]
4537 : [ 1.87812e-005 ]
4538 : [ 2.81318e-005 ]
4539 : [ 1.9602e-005  ]
4540 : [ 3.28197e-005 ]
4541 : [ 2.26221e-005 ]
4542 : [ 2.89053e-005 ]
4543 : [ 2.77557e-005 ]
4544 : [ 1.91438e-005 ]
4545 : [ 3.21939e-005 ]
4546 : [ 1.58727e-005 ]
4547 : [ 2.10771e-005 ]
4548 : [ 2.99525e-005 ]
4549 : [ 1.54754e-005 ]
4550 : [ 2.55951e-005 ]
4551 : [ 3.06496e-005 ]
4552 : [ 1.76309e-005 ]
4553 : [ 3.12998e-005 ]
4554 : [ 1.75822e-005 ]
4555 : [ 2.19913e-005 ]
4556 : [ 2.93207e-005 ]
4557 : [ 2.14243e-005 ]
4558 : [ 2.78456e-005 ]
4559 : [ 2.40679e-005 ]
4560 : [ 2.49839e-005 ]
4561 : [ 2.76513e-005 ]
4562 : [ 2.97477e-005 ]
4563 : [ 2.89958e-005 ]
4564 : [ 2.87199e-005 ]
4565 : [ 2.65702e-005 ]
4566 : [ 2.50907e-005 ]
4567 : [ 1.93896e-005 ]
4568 : [ 3.01844e-005 ]
4569 : [ 2.15685e-005 ]
4570 : [ 3.02877e-005 ]
4571 : [ 2.1704e-005  ]
4572 : [ 2.95136e-005 ]
4573 : [ 2.21689e-005 ]
4574 : [ 3.19491e-005 ]
4575 : [ 3.13162e-005 ]
4576 : [ 2.8983e-005  ]
4577 : [ 2.69603e-005 ]
4578 : [ 3.15181e-005 ]
4579 : [ 1.99321e-005 ]
4580 : [ 2.07678e-005 ]
4581 : [ 2.57801e-005 ]
4582 : [ 2.94048e-005 ]
4583 : [ 2.61793e-005 ]
4584 : [ 2.85869e-005 ]
4585 : [ 2.48215e-005 ]
4586 : [ 2.89293e-005 ]
4587 : [ 1.91597e-005 ]
4588 : [ 2.78686e-005 ]
4589 : [ 2.96184e-005 ]
4590 : [ 2.86093e-005 ]
4591 : [ 2.97059e-005 ]
4592 : [ 2.93026e-005 ]
4593 : [ 2.03467e-005 ]
4594 : [ 1.97299e-005 ]
4595 : [ 2.6636e-005  ]
4596 : [ 2.52302e-005 ]
4597 : [ 3.22303e-005 ]
4598 : [ 2.17273e-005 ]
4599 : [ 2.7244e-005  ]
4600 : [ 2.77468e-005 ]
4601 : [ 1.90998e-005 ]
4602 : [ 3.03514e-005 ]
4603 : [ 2.48778e-005 ]
4604 : [ 2.99404e-005 ]
4605 : [ 2.75405e-005 ]
4606 : [ 3.52082e-005 ]
4607 : [ 2.17866e-005 ]
4608 : [ 2.37995e-005 ]
4609 : [ 3.16281e-005 ]
4610 : [ 3.11834e-005 ]
4611 : [ 2.43959e-005 ]
4612 : [ 3.09189e-005 ]
4613 : [ 2.87807e-005 ]
4614 : [ 2.33351e-005 ]
4615 : [ 3.08094e-005 ]
4616 : [ 2.35703e-005 ]
4617 : [ 2.16426e-005 ]
4618 : [ 1.62402e-005 ]
4619 : [ 2.62869e-005 ]
4620 : [ 1.7818e-005  ]
4621 : [ 2.00455e-005 ]
4622 : [ 3.33028e-005 ]
4623 : [ 2.55108e-005 ]
4624 : [ 3.00276e-005 ]
4625 : [ 1.85848e-005 ]
4626 : [ 2.65632e-005 ]
4627 : [ 2.29879e-005 ]
4628 : [ 2.45931e-005 ]
4629 : [ 2.66278e-005 ]
4630 : [ 2.80112e-005 ]
4631 : [ 2.27348e-005 ]
4632 : [ 2.7085e-005  ]
4633 : [ 1.8312e-005  ]
4634 : [ 2.6833e-005  ]
4635 : [ 2.03401e-005 ]
4636 : [ 1.91274e-005 ]
4637 : [ 1.49597e-005 ]
4638 : [ 2.5476e-005  ]
4639 : [ 2.35501e-005 ]
4640 : [ 3.00998e-005 ]
4641 : [ 1.9473e-005  ]
4642 : [ 3.29543e-005 ]
4643 : [ 2.2411e-005  ]
4644 : [ 2.76555e-005 ]
4645 : [ 3.02497e-005 ]
4646 : [ 2.10766e-005 ]
4647 : [ 2.24655e-005 ]
4648 : [ 3.03585e-005 ]
4649 : [ 1.60626e-005 ]
4650 : [ 1.89219e-005 ]
4651 : [ 2.95196e-005 ]
4652 : [ 2.41202e-005 ]
4653 : [ 1.73235e-005 ]
4654 : [ 2.89187e-005 ]
4655 : [ 2.99993e-005 ]
4656 : [ 2.2475e-005  ]
4657 : [ 2.53006e-005 ]
4658 : [ 2.11828e-005 ]
4659 : [ 2.69464e-005 ]
4660 : [ 2.98783e-005 ]
4661 : [ 2.99308e-005 ]
4662 : [ 2.39072e-005 ]
4663 : [ 2.18829e-005 ]
4664 : [ 2.67403e-005 ]
4665 : [ 2.22105e-005 ]
4666 : [ 3.04049e-005 ]
4667 : [ 2.1424e-005  ]
4668 : [ 2.8661e-005  ]
4669 : [ 2.39216e-005 ]
4670 : [ 2.87976e-005 ]
4671 : [ 2.21404e-005 ]
4672 : [ 2.74334e-005 ]
4673 : [ 2.12111e-005 ]
4674 : [ 3.22888e-005 ]
4675 : [ 1.98781e-005 ]
4676 : [ 2.78244e-005 ]
4677 : [ 1.83056e-005 ]
4678 : [ 3.17713e-005 ]
4679 : [ 1.91107e-005 ]
4680 : [ 3.11453e-005 ]
4681 : [ 2.36577e-005 ]
4682 : [ 2.39621e-005 ]
4683 : [ 3.75555e-005 ]
4684 : [ 1.94808e-005 ]
4685 : [ 2.48572e-005 ]
4686 : [ 1.69646e-005 ]
4687 : [ 2.23335e-005 ]
4688 : [ 3.21207e-005 ]
4689 : [ 1.88202e-005 ]
4690 : [ 3.00345e-005 ]
4691 : [ 2.91766e-005 ]
4692 : [ 2.9137e-005  ]
4693 : [ 3.09849e-005 ]
4694 : [ 2.59414e-005 ]
4695 : [ 2.70813e-005 ]
4696 : [ 2.00167e-005 ]
4697 : [ 2.04574e-005 ]
4698 : [ 1.99255e-005 ]
4699 : [ 2.24693e-005 ]
4700 : [ 1.49161e-005 ]
4701 : [ 2.76046e-005 ]
4702 : [ 2.60635e-005 ]
4703 : [ 2.65388e-005 ]
4704 : [ 2.3353e-005  ]
4705 : [ 3.04745e-005 ]
4706 : [ 2.94502e-005 ]
4707 : [ 1.82187e-005 ]
4708 : [ 1.63238e-005 ]
4709 : [ 2.37833e-005 ]
4710 : [ 2.9265e-005  ]
4711 : [ 2.10567e-005 ]
4712 : [ 2.9951e-005  ]
4713 : [ 2.03152e-005 ]
4714 : [ 2.6297e-005  ]
4715 : [ 2.11111e-005 ]
4716 : [ 2.0975e-005  ]
4717 : [ 2.88676e-005 ]
4718 : [ 2.0519e-005  ]
4719 : [ 1.95352e-005 ]
4720 : [ 2.29633e-005 ]
4721 : [ 2.5759e-005  ]
4722 : [ 1.96303e-005 ]
4723 : [ 2.01736e-005 ]
4724 : [ 3.07955e-005 ]
4725 : [ 3.09581e-005 ]
4726 : [ 2.30312e-005 ]
4727 : [ 1.71538e-005 ]
4728 : [ 2.21505e-005 ]
4729 : [ 2.32289e-005 ]
4730 : [ 3.10444e-005 ]
4731 : [ 3.61126e-005 ]
4732 : [ 1.88219e-005 ]
4733 : [ 3.04818e-005 ]
4734 : [ 3.08827e-005 ]
4735 : [ 2.40339e-005 ]
4736 : [ 2.07e-005    ]
4737 : [ 2.4955e-005  ]
4738 : [ 3.12289e-005 ]
4739 : [ 2.82178e-005 ]
4740 : [ 2.20831e-005 ]
4741 : [ 2.56487e-005 ]
4742 : [ 2.51805e-005 ]
4743 : [ 2.83942e-005 ]
4744 : [ 3.32136e-005 ]
4745 : [ 3.17393e-005 ]
4746 : [ 2.9705e-005  ]
4747 : [ 2.1302e-005  ]
4748 : [ 2.92223e-005 ]
4749 : [ 3.38438e-005 ]
4750 : [ 3.06161e-005 ]
4751 : [ 2.76177e-005 ]
4752 : [ 3.25913e-005 ]
4753 : [ 3.02461e-005 ]
4754 : [ 2.88066e-005 ]
4755 : [ 2.85442e-005 ]
4756 : [ 2.42431e-005 ]
4757 : [ 3.11217e-005 ]
4758 : [ 1.60536e-005 ]
4759 : [ 3.09715e-005 ]
4760 : [ 3.05165e-005 ]
4761 : [ 2.59627e-005 ]
4762 : [ 1.61581e-005 ]
4763 : [ 2.15385e-005 ]
4764 : [ 1.59179e-005 ]
4765 : [ 1.98216e-005 ]
4766 : [ 2.74919e-005 ]
4767 : [ 2.828e-005   ]
4768 : [ 3.08286e-005 ]
4769 : [ 2.81294e-005 ]
4770 : [ 2.86855e-005 ]
4771 : [ 3.2148e-005  ]
4772 : [ 3.00784e-005 ]
4773 : [ 3.11741e-005 ]
4774 : [ 1.77427e-005 ]
4775 : [ 2.55972e-005 ]
4776 : [ 2.68366e-005 ]
4777 : [ 2.5763e-005  ]
4778 : [ 1.85105e-005 ]
4779 : [ 2.34111e-005 ]
4780 : [ 2.67982e-005 ]
4781 : [ 2.97949e-005 ]
4782 : [ 2.0806e-005  ]
4783 : [ 2.49271e-005 ]
4784 : [ 2.67442e-005 ]
4785 : [ 2.15176e-005 ]
4786 : [ 1.86625e-005 ]
4787 : [ 2.81454e-005 ]
4788 : [ 2.2761e-005  ]
4789 : [ 2.48858e-005 ]
4790 : [ 1.94894e-005 ]
4791 : [ 3.19338e-005 ]
4792 : [ 3.0583e-005  ]
4793 : [ 2.03587e-005 ]
4794 : [ 3.50448e-005 ]
4795 : [ 1.4624e-005  ]
4796 : [ 2.46875e-005 ]
4797 : [ 3.10377e-005 ]
4798 : [ 3.10473e-005 ]
4799 : [ 2.89387e-005 ]
4800 : [ 1.88055e-005 ]
4801 : [ 2.62288e-005 ]
4802 : [ 2.86706e-005 ]
4803 : [ 2.95336e-005 ]
4804 : [ 2.26885e-005 ]
4805 : [ 1.82671e-005 ]
4806 : [ 2.41193e-005 ]
4807 : [ 3.28224e-005 ]
4808 : [ 2.66262e-005 ]
4809 : [ 3.35009e-005 ]
4810 : [ 2.60168e-005 ]
4811 : [ 2.74575e-005 ]
4812 : [ 2.11768e-005 ]
4813 : [ 3.3917e-005  ]
4814 : [ 2.38886e-005 ]
4815 : [ 2.92068e-005 ]
4816 : [ 2.91485e-005 ]
4817 : [ 1.96452e-005 ]
4818 : [ 2.63993e-005 ]
4819 : [ 3.09884e-005 ]
4820 : [ 3.01497e-005 ]
4821 : [ 2.36423e-005 ]
4822 : [ 2.40526e-005 ]
4823 : [ 3.01406e-005 ]
4824 : [ 2.14444e-005 ]
4825 : [ 1.80473e-005 ]
4826 : [ 1.9794e-005  ]
4827 : [ 3.02216e-005 ]
4828 : [ 1.79338e-005 ]
4829 : [ 3.03245e-005 ]
4830 : [ 2.07456e-005 ]
4831 : [ 1.98737e-005 ]
4832 : [ 2.90204e-005 ]
4833 : [ 2.28649e-005 ]
4834 : [ 2.98892e-005 ]
4835 : [ 2.91071e-005 ]
4836 : [ 2.99215e-005 ]
4837 : [ 2.22389e-005 ]
4838 : [ 1.94929e-005 ]
4839 : [ 2.82336e-005 ]
4840 : [ 3.43458e-005 ]
4841 : [ 2.78754e-005 ]
4842 : [ 2.92499e-005 ]
4843 : [ 1.81678e-005 ]
4844 : [ 2.94037e-005 ]
4845 : [ 1.95452e-005 ]
4846 : [ 2.61643e-005 ]
4847 : [ 2.53611e-005 ]
4848 : [ 3.0988e-005  ]
4849 : [ 2.20801e-005 ]
4850 : [ 1.89822e-005 ]
4851 : [ 2.13724e-005 ]
4852 : [ 2.55303e-005 ]
4853 : [ 2.67838e-005 ]
4854 : [ 2.17811e-005 ]
4855 : [ 2.07072e-005 ]
4856 : [ 2.01192e-005 ]
4857 : [ 2.71836e-005 ]
4858 : [ 3.0441e-005  ]
4859 : [ 2.15348e-005 ]
4860 : [ 2.173e-005   ]
4861 : [ 2.15911e-005 ]
4862 : [ 2.73567e-005 ]
4863 : [ 3.10015e-005 ]
4864 : [ 3.11003e-005 ]
4865 : [ 2.27889e-005 ]
4866 : [ 2.39834e-005 ]
4867 : [ 2.09422e-005 ]
4868 : [ 2.13944e-005 ]
4869 : [ 3.10246e-005 ]
4870 : [ 2.52939e-005 ]
4871 : [ 3.34352e-005 ]
4872 : [ 1.95545e-005 ]
4873 : [ 2.24808e-005 ]
4874 : [ 2.99303e-005 ]
4875 : [ 1.86793e-005 ]
4876 : [ 3.13547e-005 ]
4877 : [ 1.97274e-005 ]
4878 : [ 1.93141e-005 ]
4879 : [ 2.03381e-005 ]
4880 : [ 3.08263e-005 ]
4881 : [ 1.92586e-005 ]
4882 : [ 1.99309e-005 ]
4883 : [ 1.61956e-005 ]
4884 : [ 2.87727e-005 ]
4885 : [ 2.1362e-005  ]
4886 : [ 2.58535e-005 ]
4887 : [ 2.55145e-005 ]
4888 : [ 2.88134e-005 ]
4889 : [ 2.87028e-005 ]
4890 : [ 2.18251e-005 ]
4891 : [ 2.92505e-005 ]
4892 : [ 3.12361e-005 ]
4893 : [ 2.79433e-005 ]
4894 : [ 2.57767e-005 ]
4895 : [ 2.18997e-005 ]
4896 : [ 1.53475e-005 ]
4897 : [ 3.47402e-005 ]
4898 : [ 2.38236e-005 ]
4899 : [ 1.48164e-005 ]
4900 : [ 2.80611e-005 ]
4901 : [ 3.11211e-005 ]
4902 : [ 2.88455e-005 ]
4903 : [ 3.09327e-005 ]
4904 : [ 3.12599e-005 ]
4905 : [ 2.8828e-005  ]
4906 : [ 1.95998e-005 ]
4907 : [ 2.15465e-005 ]
4908 : [ 2.27876e-005 ]
4909 : [ 2.78567e-005 ]
4910 : [ 2.40336e-005 ]
4911 : [ 2.51799e-005 ]
4912 : [ 3.05819e-005 ]
4913 : [ 2.19017e-005 ]
4914 : [ 3.27617e-005 ]
4915 : [ 3.02058e-005 ]
4916 : [ 2.02455e-005 ]
4917 : [ 3.40295e-005 ]
4918 : [ 2.64342e-005 ]
4919 : [ 2.16444e-005 ]
4920 : [ 2.65609e-005 ]
4921 : [ 2.00615e-005 ]
4922 : [ 2.16836e-005 ]
4923 : [ 2.77789e-005 ]
4924 : [ 2.13905e-005 ]
4925 : [ 2.7694e-005  ]
4926 : [ 2.0392e-005  ]
4927 : [ 2.08419e-005 ]
4928 : [ 1.91396e-005 ]
4929 : [ 2.84588e-005 ]
4930 : [ 3.01943e-005 ]
4931 : [ 3.10956e-005 ]
4932 : [ 2.677e-005   ]
4933 : [ 2.05424e-005 ]
4934 : [ 2.42454e-005 ]
4935 : [ 2.56363e-005 ]
4936 : [ 3.02461e-005 ]
4937 : [ 2.86395e-005 ]
4938 : [ 1.96414e-005 ]
4939 : [ 2.99223e-005 ]
4940 : [ 3.02957e-005 ]
4941 : [ 3.20612e-005 ]
4942 : [ 3.02429e-005 ]
4943 : [ 3.53443e-005 ]
4944 : [ 2.41227e-005 ]
4945 : [ 2.10932e-005 ]
4946 : [ 2.47892e-005 ]
4947 : [ 2.59905e-005 ]
4948 : [ 1.82469e-005 ]
4949 : [ 2.92429e-005 ]
4950 : [ 1.99655e-005 ]
4951 : [ 1.98614e-005 ]
4952 : [ 3.09695e-005 ]
4953 : [ 3.03785e-005 ]
4954 : [ 2.10417e-005 ]
4955 : [ 3.39867e-005 ]
4956 : [ 1.88324e-005 ]
4957 : [ 2.80922e-005 ]
4958 : [ 2.4769e-005  ]
4959 : [ 2.21792e-005 ]
4960 : [ 2.97959e-005 ]
4961 : [ 2.23201e-005 ]
4962 : [ 1.6022e-005  ]
4963 : [ 2.8763e-005  ]
4964 : [ 2.39597e-005 ]
4965 : [ 2.07396e-005 ]
4966 : [ 3.35889e-005 ]
4967 : [ 2.10703e-005 ]
4968 : [ 3.43225e-005 ]
4969 : [ 3.36237e-005 ]
4970 : [ 3.48564e-005 ]
4971 : [ 3.05243e-005 ]
4972 : [ 2.03236e-005 ]
4973 : [ 2.25558e-005 ]
4974 : [ 2.91799e-005 ]
4975 : [ 2.20967e-005 ]
4976 : [ 2.51283e-005 ]
4977 : [ 2.65213e-005 ]
4978 : [ 2.59721e-005 ]
4979 : [ 2.15909e-005 ]
4980 : [ 1.7841e-005  ]
4981 : [ 1.85316e-005 ]
4982 : [ 3.07075e-005 ]
4983 : [ 2.67535e-005 ]
4984 : [ 2.75655e-005 ]
4985 : [ 2.36033e-005 ]
4986 : [ 3.17026e-005 ]
4987 : [ 1.95023e-005 ]
4988 : [ 1.76854e-005 ]
4989 : [ 2.187e-005   ]
4990 : [ 2.26671e-005 ]
4991 : [ 2.12378e-005 ]
4992 : [ 2.53593e-005 ]
4993 : [ 3.34048e-005 ]
4994 : [ 2.91499e-005 ]
4995 : [ 2.64867e-005 ]
4996 : [ 3.10319e-005 ]
4997 : [ 3.12557e-005 ]
4998 : [ 2.43808e-005 ]
4999 : [ 1.84047e-005 ]
5000 : [ 1.58645e-005 ]
5001 : [ 2.89059e-005 ]
5002 : [ 2.98805e-005 ]
5003 : [ 1.93596e-005 ]
5004 : [ 3.06333e-005 ]
5005 : [ 3.06432e-005 ]
5006 : [ 3.2238e-005  ]
5007 : [ 2.08185e-005 ]
5008 : [ 2.55804e-005 ]
5009 : [ 2.56727e-005 ]
5010 : [ 2.01258e-005 ]
5011 : [ 2.80922e-005 ]
5012 : [ 2.83113e-005 ]
5013 : [ 2.40556e-005 ]
5014 : [ 2.33096e-005 ]
5015 : [ 1.91154e-005 ]
5016 : [ 1.72307e-005 ]
5017 : [ 2.90116e-005 ]
5018 : [ 1.86232e-005 ]
5019 : [ 3.54595e-005 ]
5020 : [ 2.1876e-005  ]
5021 : [ 2.05892e-005 ]
5022 : [ 2.83081e-005 ]
5023 : [ 2.52443e-005 ]
5024 : [ 1.93895e-005 ]
5025 : [ 2.10341e-005 ]
5026 : [ 2.10045e-005 ]
5027 : [ 3.43323e-005 ]
5028 : [ 2.63324e-005 ]
5029 : [ 2.02843e-005 ]
5030 : [ 2.77219e-005 ]
5031 : [ 2.85368e-005 ]
5032 : [ 2.09159e-005 ]
5033 : [ 3.56711e-005 ]
5034 : [ 3.24026e-005 ]
5035 : [ 2.53065e-005 ]
5036 : [ 3.06698e-005 ]
5037 : [ 3.00125e-005 ]
5038 : [ 2.30525e-005 ]
5039 : [ 2.84369e-005 ]
5040 : [ 1.64155e-005 ]
5041 : [ 2.85795e-005 ]
5042 : [ 1.96644e-005 ]
5043 : [ 1.85777e-005 ]
5044 : [ 2.52965e-005 ]
5045 : [ 1.96238e-005 ]
5046 : [ 2.40965e-005 ]
5047 : [ 3.09364e-005 ]
5048 : [ 1.6688e-005  ]
5049 : [ 3.35351e-005 ]
5050 : [ 2.95643e-005 ]
5051 : [ 2.94107e-005 ]
5052 : [ 1.93524e-005 ]
5053 : [ 2.97767e-005 ]
5054 : [ 2.07124e-005 ]
5055 : [ 2.91072e-005 ]
5056 : [ 1.96419e-005 ]
5057 : [ 2.97026e-005 ]
5058 : [ 2.70686e-005 ]
5059 : [ 2.53149e-005 ]
5060 : [ 3.13306e-005 ]
5061 : [ 2.48913e-005 ]
5062 : [ 2.01441e-005 ]
5063 : [ 2.01028e-005 ]
5064 : [ 1.6989e-005  ]
5065 : [ 1.92655e-005 ]
5066 : [ 3.20735e-005 ]
5067 : [ 1.65002e-005 ]
5068 : [ 1.88605e-005 ]
5069 : [ 2.43522e-005 ]
5070 : [ 2.50206e-005 ]
5071 : [ 2.82999e-005 ]
5072 : [ 2.01551e-005 ]
5073 : [ 2.10231e-005 ]
5074 : [ 2.24756e-005 ]
5075 : [ 3.00544e-005 ]
5076 : [ 2.09826e-005 ]
5077 : [ 2.26498e-005 ]
5078 : [ 2.62586e-005 ]
5079 : [ 3.18153e-005 ]
5080 : [ 2.07522e-005 ]
5081 : [ 2.66571e-005 ]
5082 : [ 2.7967e-005  ]
5083 : [ 2.81548e-005 ]
5084 : [ 2.34482e-005 ]
5085 : [ 2.71508e-005 ]
5086 : [ 2.1945e-005  ]
5087 : [ 2.68931e-005 ]
5088 : [ 1.95437e-005 ]
5089 : [ 2.92531e-005 ]
5090 : [ 2.10746e-005 ]
5091 : [ 1.7395e-005  ]
5092 : [ 3.00463e-005 ]
5093 : [ 2.93024e-005 ]
5094 : [ 2.3951e-005  ]
5095 : [ 1.92175e-005 ]
5096 : [ 2.75613e-005 ]
5097 : [ 2.08345e-005 ]
5098 : [ 2.89715e-005 ]
5099 : [ 2.15941e-005 ]
5100 : [ 2.30043e-005 ]
5101 : [ 2.81323e-005 ]
5102 : [ 2.59988e-005 ]
5103 : [ 3.01825e-005 ]
5104 : [ 3.39375e-005 ]
5105 : [ 3.14608e-005 ]
5106 : [ 2.09152e-005 ]
5107 : [ 2.34932e-005 ]
5108 : [ 2.53849e-005 ]
5109 : [ 3.17692e-005 ]
5110 : [ 2.88516e-005 ]
5111 : [ 2.38233e-005 ]
5112 : [ 3.0951e-005  ]
5113 : [ 2.75275e-005 ]
5114 : [ 1.8203e-005  ]
5115 : [ 2.28696e-005 ]
5116 : [ 2.02063e-005 ]
5117 : [ 2.48853e-005 ]
5118 : [ 2.8423e-005  ]
5119 : [ 1.91855e-005 ]
5120 : [ 1.94261e-005 ]
5121 : [ 3.13045e-005 ]
5122 : [ 2.81739e-005 ]
5123 : [ 2.68004e-005 ]
5124 : [ 2.46825e-005 ]
5125 : [ 2.27078e-005 ]
5126 : [ 2.34001e-005 ]
5127 : [ 2.71476e-005 ]
5128 : [ 3.24795e-005 ]
5129 : [ 1.90095e-005 ]
5130 : [ 2.22093e-005 ]
5131 : [ 1.95318e-005 ]
5132 : [ 2.80197e-005 ]
5133 : [ 2.78692e-005 ]
5134 : [ 2.46889e-005 ]
5135 : [ 2.90795e-005 ]
5136 : [ 2.84561e-005 ]
5137 : [ 1.80464e-005 ]
5138 : [ 2.62681e-005 ]
5139 : [ 2.2229e-005  ]
5140 : [ 3.30523e-005 ]
5141 : [ 2.50202e-005 ]
5142 : [ 2.12718e-005 ]
5143 : [ 2.05002e-005 ]
5144 : [ 2.39211e-005 ]
5145 : [ 1.75495e-005 ]
5146 : [ 1.95233e-005 ]
5147 : [ 2.01172e-005 ]
5148 : [ 2.79662e-005 ]
5149 : [ 2.46013e-005 ]
5150 : [ 3.0677e-005  ]
5151 : [ 3.06949e-005 ]
5152 : [ 2.40969e-005 ]
5153 : [ 1.92694e-005 ]
5154 : [ 1.97862e-005 ]
5155 : [ 2.85577e-005 ]
5156 : [ 2.92332e-005 ]
5157 : [ 2.23864e-005 ]
5158 : [ 1.91439e-005 ]
5159 : [ 1.72845e-005 ]
5160 : [ 2.84715e-005 ]
5161 : [ 2.93832e-005 ]
5162 : [ 3.36607e-005 ]
5163 : [ 1.95899e-005 ]
5164 : [ 2.48363e-005 ]
5165 : [ 1.94221e-005 ]
5166 : [ 2.2318e-005  ]
5167 : [ 2.89717e-005 ]
5168 : [ 2.13641e-005 ]
5169 : [ 2.68647e-005 ]
5170 : [ 2.90682e-005 ]
5171 : [ 2.62907e-005 ]
5172 : [ 1.59268e-005 ]
5173 : [ 2.14057e-005 ]
5174 : [ 3.27166e-005 ]
5175 : [ 3.03284e-005 ]
5176 : [ 2.96434e-005 ]
5177 : [ 2.37606e-005 ]
5178 : [ 2.35258e-005 ]
5179 : [ 1.9968e-005  ]
5180 : [ 2.05241e-005 ]
5181 : [ 2.8195e-005  ]
5182 : [ 2.24511e-005 ]
5183 : [ 1.8595e-005  ]
5184 : [ 3.07129e-005 ]
5185 : [ 2.13069e-005 ]
5186 : [ 2.68102e-005 ]
5187 : [ 3.12465e-005 ]
5188 : [ 2.16008e-005 ]
5189 : [ 3.18507e-005 ]
5190 : [ 1.81699e-005 ]
5191 : [ 3.12605e-005 ]
5192 : [ 2.9025e-005  ]
5193 : [ 2.43493e-005 ]
5194 : [ 2.54088e-005 ]
5195 : [ 2.55611e-005 ]
5196 : [ 2.26862e-005 ]
5197 : [ 3.02505e-005 ]
5198 : [ 2.30581e-005 ]
5199 : [ 2.17958e-005 ]
5200 : [ 2.73618e-005 ]
5201 : [ 2.00501e-005 ]
5202 : [ 3.0226e-005  ]
5203 : [ 1.98675e-005 ]
5204 : [ 3.1377e-005  ]
5205 : [ 2.64465e-005 ]
5206 : [ 2.15825e-005 ]
5207 : [ 1.73299e-005 ]
5208 : [ 2.19419e-005 ]
5209 : [ 2.26135e-005 ]
5210 : [ 2.67225e-005 ]
5211 : [ 2.02005e-005 ]
5212 : [ 3.03789e-005 ]
5213 : [ 3.07147e-005 ]
5214 : [ 3.28607e-005 ]
5215 : [ 3.25179e-005 ]
5216 : [ 3.58053e-005 ]
5217 : [ 1.70395e-005 ]
5218 : [ 3.0469e-005  ]
5219 : [ 2.19551e-005 ]
5220 : [ 2.23798e-005 ]
5221 : [ 3.06537e-005 ]
5222 : [ 2.15072e-005 ]
5223 : [ 3.76033e-005 ]
5224 : [ 2.96367e-005 ]
5225 : [ 3.19456e-005 ]
5226 : [ 2.3594e-005  ]
5227 : [ 2.56326e-005 ]
5228 : [ 2.6831e-005  ]
5229 : [ 2.76168e-005 ]
5230 : [ 1.92308e-005 ]
5231 : [ 2.64086e-005 ]
5232 : [ 2.88495e-005 ]
5233 : [ 2.60271e-005 ]
5234 : [ 2.4001e-005  ]
5235 : [ 3.19235e-005 ]
5236 : [ 3.04998e-005 ]
5237 : [ 2.93065e-005 ]
5238 : [ 3.07145e-005 ]
5239 : [ 2.0284e-005  ]
5240 : [ 2.30113e-005 ]
5241 : [ 2.53484e-005 ]
5242 : [ 1.91703e-005 ]
5243 : [ 2.98229e-005 ]
5244 : [ 2.87321e-005 ]
5245 : [ 3.045e-005   ]
5246 : [ 2.92196e-005 ]
5247 : [ 3.13483e-005 ]
5248 : [ 1.6783e-005  ]
5249 : [ 2.57428e-005 ]
5250 : [ 2.93558e-005 ]
5251 : [ 2.0983e-005  ]
5252 : [ 2.91949e-005 ]
5253 : [ 2.03343e-005 ]
5254 : [ 2.06065e-005 ]
5255 : [ 3.06979e-005 ]
5256 : [ 2.74165e-005 ]
5257 : [ 2.14664e-005 ]
5258 : [ 3.04996e-005 ]
5259 : [ 1.80554e-005 ]
5260 : [ 2.09798e-005 ]
5261 : [ 2.65349e-005 ]
5262 : [ 2.84552e-005 ]
5263 : [ 2.8806e-005  ]
5264 : [ 1.95424e-005 ]
5265 : [ 2.79167e-005 ]
5266 : [ 2.86511e-005 ]
5267 : [ 2.57761e-005 ]
5268 : [ 2.70667e-005 ]
5269 : [ 2.89704e-005 ]
5270 : [ 2.04956e-005 ]
5271 : [ 1.75243e-005 ]
5272 : [ 2.45151e-005 ]
5273 : [ 1.95172e-005 ]
5274 : [ 2.34115e-005 ]
5275 : [ 2.77497e-005 ]
5276 : [ 2.39466e-005 ]
5277 : [ 2.05466e-005 ]
5278 : [ 2.9029e-005  ]
5279 : [ 2.81824e-005 ]
5280 : [ 2.28245e-005 ]
5281 : [ 2.45969e-005 ]
5282 : [ 2.32859e-005 ]
5283 : [ 2.61191e-005 ]
5284 : [ 3.31384e-005 ]
5285 : [ 3.13707e-005 ]
5286 : [ 2.9766e-005  ]
5287 : [ 2.97342e-005 ]
5288 : [ 2.73618e-005 ]
5289 : [ 2.80603e-005 ]
5290 : [ 2.05141e-005 ]
5291 : [ 2.93057e-005 ]
5292 : [ 2.97486e-005 ]
5293 : [ 2.26105e-005 ]
5294 : [ 3.05072e-005 ]
5295 : [ 2.84286e-005 ]
5296 : [ 1.66643e-005 ]
5297 : [ 2.99147e-005 ]
5298 : [ 2.96598e-005 ]
5299 : [ 2.27302e-005 ]
5300 : [ 2.42331e-005 ]
5301 : [ 2.01573e-005 ]
5302 : [ 2.61332e-005 ]
5303 : [ 3.07807e-005 ]
5304 : [ 3.24967e-005 ]
5305 : [ 3.03379e-005 ]
5306 : [ 2.03224e-005 ]
5307 : [ 1.91013e-005 ]
5308 : [ 2.87802e-005 ]
5309 : [ 3.12668e-005 ]
5310 : [ 2.03693e-005 ]
5311 : [ 3.00467e-005 ]
5312 : [ 2.85287e-005 ]
5313 : [ 2.24699e-005 ]
5314 : [ 2.80682e-005 ]
5315 : [ 3.13336e-005 ]
5316 : [ 2.45196e-005 ]
5317 : [ 2.99735e-005 ]
5318 : [ 3.26832e-005 ]
5319 : [ 3.16498e-005 ]
5320 : [ 2.32334e-005 ]
5321 : [ 2.11938e-005 ]
5322 : [ 2.51365e-005 ]
5323 : [ 3.41386e-005 ]
5324 : [ 1.98684e-005 ]
5325 : [ 3.31538e-005 ]
5326 : [ 2.9955e-005  ]
5327 : [ 2.49141e-005 ]
5328 : [ 2.54326e-005 ]
5329 : [ 2.11679e-005 ]
5330 : [ 2.76242e-005 ]
5331 : [ 2.04025e-005 ]
5332 : [ 3.2957e-005  ]
5333 : [ 1.58844e-005 ]
5334 : [ 1.74814e-005 ]
5335 : [ 2.79688e-005 ]
5336 : [ 3.07684e-005 ]
5337 : [ 2.84219e-005 ]
5338 : [ 2.76753e-005 ]
5339 : [ 2.15276e-005 ]
5340 : [ 2.23292e-005 ]
5341 : [ 2.65904e-005 ]
5342 : [ 2.66302e-005 ]
5343 : [ 2.04874e-005 ]
5344 : [ 2.49299e-005 ]
5345 : [ 2.97568e-005 ]
5346 : [ 1.62737e-005 ]
5347 : [ 1.49336e-005 ]
5348 : [ 2.05313e-005 ]
5349 : [ 2.24703e-005 ]
5350 : [ 2.58926e-005 ]
5351 : [ 2.61854e-005 ]
5352 : [ 2.28045e-005 ]
5353 : [ 3.39068e-005 ]
5354 : [ 3.18349e-005 ]
5355 : [ 2.32077e-005 ]
5356 : [ 2.01776e-005 ]
5357 : [ 2.90438e-005 ]
5358 : [ 2.1847e-005  ]
5359 : [ 1.99014e-005 ]
5360 : [ 1.93421e-005 ]
5361 : [ 2.64326e-005 ]
5362 : [ 2.85375e-005 ]
5363 : [ 2.73806e-005 ]
5364 : [ 1.97635e-005 ]
5365 : [ 2.91526e-005 ]
5366 : [ 2.1498e-005  ]
5367 : [ 2.91501e-005 ]
5368 : [ 1.51348e-005 ]
5369 : [ 2.02383e-005 ]
5370 : [ 1.78642e-005 ]
5371 : [ 2.42496e-005 ]
5372 : [ 2.11537e-005 ]
5373 : [ 3.0432e-005  ]
5374 : [ 2.6245e-005  ]
5375 : [ 1.84032e-005 ]
5376 : [ 2.19754e-005 ]
5377 : [ 3.1321e-005  ]
5378 : [ 3.01484e-005 ]
5379 : [ 2.99177e-005 ]
5380 : [ 1.79142e-005 ]
5381 : [ 2.79314e-005 ]
5382 : [ 2.57825e-005 ]
5383 : [ 2.30944e-005 ]
5384 : [ 2.944e-005   ]
5385 : [ 2.23444e-005 ]
5386 : [ 2.03878e-005 ]
5387 : [ 2.63075e-005 ]
5388 : [ 2.91932e-005 ]
5389 : [ 1.96386e-005 ]
5390 : [ 1.88758e-005 ]
5391 : [ 1.70538e-005 ]
5392 : [ 2.55945e-005 ]
5393 : [ 2.19826e-005 ]
5394 : [ 1.72516e-005 ]
5395 : [ 2.05559e-005 ]
5396 : [ 2.93101e-005 ]
5397 : [ 3.21958e-005 ]
5398 : [ 3.08746e-005 ]
5399 : [ 2.2865e-005  ]
5400 : [ 3.04239e-005 ]
5401 : [ 2.39292e-005 ]
5402 : [ 3.02621e-005 ]
5403 : [ 3.03376e-005 ]
5404 : [ 3.02359e-005 ]
5405 : [ 1.9707e-005  ]
5406 : [ 3.02772e-005 ]
5407 : [ 2.26572e-005 ]
5408 : [ 2.72637e-005 ]
5409 : [ 2.07827e-005 ]
5410 : [ 3.05046e-005 ]
5411 : [ 2.85597e-005 ]
5412 : [ 1.85336e-005 ]
5413 : [ 1.97952e-005 ]
5414 : [ 1.90559e-005 ]
5415 : [ 2.9666e-005  ]
5416 : [ 3.08702e-005 ]
5417 : [ 2.36518e-005 ]
5418 : [ 1.70948e-005 ]
5419 : [ 3.2148e-005  ]
5420 : [ 2.99651e-005 ]
5421 : [ 3.05545e-005 ]
5422 : [ 2.39199e-005 ]
5423 : [ 2.40113e-005 ]
5424 : [ 2.92068e-005 ]
5425 : [ 3.03074e-005 ]
5426 : [ 2.74829e-005 ]
5427 : [ 2.76807e-005 ]
5428 : [ 2.63456e-005 ]
5429 : [ 3.74339e-005 ]
5430 : [ 2.15545e-005 ]
5431 : [ 2.59342e-005 ]
5432 : [ 2.36508e-005 ]
5433 : [ 2.26719e-005 ]
5434 : [ 2.62005e-005 ]
5435 : [ 1.86415e-005 ]
5436 : [ 2.55671e-005 ]
5437 : [ 2.62426e-005 ]
5438 : [ 2.60047e-005 ]
5439 : [ 2.43336e-005 ]
5440 : [ 2.84197e-005 ]
5441 : [ 1.89402e-005 ]
5442 : [ 3.05772e-005 ]
5443 : [ 2.84268e-005 ]
5444 : [ 2.20309e-005 ]
5445 : [ 2.98772e-005 ]
5446 : [ 1.99352e-005 ]
5447 : [ 2.07147e-005 ]
5448 : [ 2.169e-005   ]
5449 : [ 2.14674e-005 ]
5450 : [ 2.27985e-005 ]
5451 : [ 2.00054e-005 ]
5452 : [ 2.05864e-005 ]
5453 : [ 2.56794e-005 ]
5454 : [ 3.00133e-005 ]
5455 : [ 2.99816e-005 ]
5456 : [ 2.41774e-005 ]
5457 : [ 3.19011e-005 ]
5458 : [ 2.34128e-005 ]
5459 : [ 1.88275e-005 ]
5460 : [ 3.08358e-005 ]
5461 : [ 2.51582e-005 ]
5462 : [ 2.62677e-005 ]
5463 : [ 3.09761e-005 ]
5464 : [ 2.84284e-005 ]
5465 : [ 1.85156e-005 ]
5466 : [ 3.14519e-005 ]
5467 : [ 2.68247e-005 ]
5468 : [ 2.85648e-005 ]
5469 : [ 1.22489e-005 ]
5470 : [ 3.03246e-005 ]
5471 : [ 2.04216e-005 ]
5472 : [ 2.30336e-005 ]
5473 : [ 2.15946e-005 ]
5474 : [ 1.78311e-005 ]
5475 : [ 1.96333e-005 ]
5476 : [ 2.91202e-005 ]
5477 : [ 1.92785e-005 ]
5478 : [ 2.61002e-005 ]
5479 : [ 2.8432e-005  ]
5480 : [ 3.20732e-005 ]
5481 : [ 2.8321e-005  ]
5482 : [ 2.72282e-005 ]
5483 : [ 3.2939e-005  ]
5484 : [ 2.93508e-005 ]
5485 : [ 2.30305e-005 ]
5486 : [ 3.0029e-005  ]
5487 : [ 2.55473e-005 ]
5488 : [ 1.54176e-005 ]
5489 : [ 3.15777e-005 ]
5490 : [ 1.66949e-005 ]
5491 : [ 2.98692e-005 ]
5492 : [ 3.08944e-005 ]
5493 : [ 3.13062e-005 ]
5494 : [ 1.49579e-005 ]
5495 : [ 2.80234e-005 ]
5496 : [ 3.15685e-005 ]
5497 : [ 2.79293e-005 ]
5498 : [ 2.45324e-005 ]
5499 : [ 2.92948e-005 ]
5500 : [ 2.04833e-005 ]
5501 : [ 2.09088e-005 ]
5502 : [ 1.91984e-005 ]
5503 : [ 3.20895e-005 ]
5504 : [ 2.93388e-005 ]
5505 : [ 3.03889e-005 ]
5506 : [ 1.64058e-005 ]
5507 : [ 2.64235e-005 ]
5508 : [ 1.91757e-005 ]
5509 : [ 1.83445e-005 ]
5510 : [ 3.43443e-005 ]
5511 : [ 2.04592e-005 ]
5512 : [ 3.06615e-005 ]
5513 : [ 3.56271e-005 ]
5514 : [ 2.72844e-005 ]
5515 : [ 3.04052e-005 ]
5516 : [ 1.9917e-005  ]
5517 : [ 2.47761e-005 ]
5518 : [ 2.09402e-005 ]
5519 : [ 2.04793e-005 ]
5520 : [ 2.95149e-005 ]
5521 : [ 2.81074e-005 ]
5522 : [ 2.91136e-005 ]
5523 : [ 1.72228e-005 ]
5524 : [ 2.20614e-005 ]
5525 : [ 2.30084e-005 ]
5526 : [ 2.36341e-005 ]
5527 : [ 2.01547e-005 ]
5528 : [ 2.5869e-005  ]
5529 : [ 2.94168e-005 ]
5530 : [ 2.94247e-005 ]
5531 : [ 2.8954e-005  ]
5532 : [ 2.01604e-005 ]
5533 : [ 3.11763e-005 ]
5534 : [ 2.43716e-005 ]
5535 : [ 2.06386e-005 ]
5536 : [ 2.00974e-005 ]
5537 : [ 2.89839e-005 ]
5538 : [ 3.05046e-005 ]
5539 : [ 1.88999e-005 ]
5540 : [ 2.31906e-005 ]
5541 : [ 2.16908e-005 ]
5542 : [ 2.65031e-005 ]
5543 : [ 2.62068e-005 ]
5544 : [ 2.40965e-005 ]
5545 : [ 3.05782e-005 ]
5546 : [ 2.44866e-005 ]
5547 : [ 3.064e-005   ]
5548 : [ 2.32609e-005 ]
5549 : [ 2.10855e-005 ]
5550 : [ 2.10178e-005 ]
5551 : [ 2.93876e-005 ]
5552 : [ 2.5505e-005  ]
5553 : [ 2.10053e-005 ]
5554 : [ 2.49454e-005 ]
5555 : [ 2.65547e-005 ]
5556 : [ 3.00628e-005 ]
5557 : [ 2.76438e-005 ]
5558 : [ 2.28984e-005 ]
5559 : [ 2.97587e-005 ]
5560 : [ 2.42378e-005 ]
5561 : [ 1.7532e-005  ]
5562 : [ 3.05485e-005 ]
5563 : [ 2.05747e-005 ]
5564 : [ 3.14886e-005 ]
5565 : [ 2.16753e-005 ]
5566 : [ 2.66318e-005 ]
5567 : [ 1.95672e-005 ]
5568 : [ 2.52864e-005 ]
5569 : [ 1.87028e-005 ]
5570 : [ 2.11358e-005 ]
5571 : [ 2.09135e-005 ]
5572 : [ 2.46708e-005 ]
5573 : [ 1.6065e-005  ]
5574 : [ 2.20808e-005 ]
5575 : [ 2.67992e-005 ]
5576 : [ 2.9543e-005  ]
5577 : [ 2.74734e-005 ]
5578 : [ 2.31451e-005 ]
5579 : [ 1.48852e-005 ]
5580 : [ 2.19592e-005 ]
5581 : [ 3.04418e-005 ]
5582 : [ 3.10976e-005 ]
5583 : [ 2.16462e-005 ]
5584 : [ 2.93943e-005 ]
5585 : [ 3.09012e-005 ]
5586 : [ 3.07784e-005 ]
5587 : [ 2.72218e-005 ]
5588 : [ 3.31704e-005 ]
5589 : [ 2.60828e-005 ]
5590 : [ 1.97496e-005 ]
5591 : [ 2.50326e-005 ]
5592 : [ 1.92949e-005 ]
5593 : [ 2.9944e-005  ]
5594 : [ 3.08023e-005 ]
5595 : [ 3.42792e-005 ]
5596 : [ 2.73141e-005 ]
5597 : [ 3.3591e-005  ]
5598 : [ 2.29087e-005 ]
5599 : [ 2.8416e-005  ]
5600 : [ 1.97018e-005 ]
5601 : [ 2.44788e-005 ]
5602 : [ 3.29458e-005 ]
5603 : [ 3.30183e-005 ]
5604 : [ 2.55006e-005 ]
5605 : [ 2.15071e-005 ]
5606 : [ 3.07368e-005 ]
5607 : [ 2.87938e-005 ]
5608 : [ 2.42178e-005 ]
5609 : [ 2.69642e-005 ]
5610 : [ 3.38372e-005 ]
5611 : [ 2.98335e-005 ]
5612 : [ 2.03157e-005 ]
5613 : [ 3.04107e-005 ]
5614 : [ 2.03441e-005 ]
5615 : [ 3.40946e-005 ]
5616 : [ 2.64556e-005 ]
5617 : [ 2.90916e-005 ]
5618 : [ 1.90032e-005 ]
5619 : [ 2.31735e-005 ]
5620 : [ 1.83647e-005 ]
5621 : [ 2.75191e-005 ]
5622 : [ 2.19922e-005 ]
5623 : [ 2.73119e-005 ]
5624 : [ 2.97223e-005 ]
5625 : [ 2.95101e-005 ]
5626 : [ 1.6364e-005  ]
5627 : [ 1.92192e-005 ]
5628 : [ 3.56633e-005 ]
5629 : [ 1.21345e-005 ]
5630 : [ 3.06622e-005 ]
5631 : [ 3.33376e-005 ]
5632 : [ 1.93145e-005 ]
5633 : [ 2.99791e-005 ]
5634 : [ 1.75767e-005 ]
5635 : [ 2.90955e-005 ]
5636 : [ 1.83039e-005 ]
5637 : [ 1.89788e-005 ]
5638 : [ 2.18776e-005 ]
5639 : [ 1.85689e-005 ]
5640 : [ 3.17979e-005 ]
5641 : [ 2.44138e-005 ]
5642 : [ 1.89566e-005 ]
5643 : [ 2.38712e-005 ]
5644 : [ 2.75436e-005 ]
5645 : [ 3.15389e-005 ]
5646 : [ 3.46616e-005 ]
5647 : [ 2.33787e-005 ]
5648 : [ 2.80038e-005 ]
5649 : [ 2.84209e-005 ]
5650 : [ 2.63444e-005 ]
5651 : [ 1.96653e-005 ]
5652 : [ 1.8134e-005  ]
5653 : [ 1.8746e-005  ]
5654 : [ 3.48829e-005 ]
5655 : [ 2.72594e-005 ]
5656 : [ 3.24007e-005 ]
5657 : [ 3.18822e-005 ]
5658 : [ 2.87364e-005 ]
5659 : [ 2.52268e-005 ]
5660 : [ 2.12301e-005 ]
5661 : [ 2.38627e-005 ]
5662 : [ 2.00608e-005 ]
5663 : [ 3.03272e-005 ]
5664 : [ 2.3652e-005  ]
5665 : [ 1.42203e-005 ]
5666 : [ 2.06037e-005 ]
5667 : [ 2.01709e-005 ]
5668 : [ 2.70586e-005 ]
5669 : [ 2.96523e-005 ]
5670 : [ 1.98331e-005 ]
5671 : [ 3.35445e-005 ]
5672 : [ 1.42169e-005 ]
5673 : [ 2.4886e-005  ]
5674 : [ 3.18108e-005 ]
5675 : [ 3.017e-005   ]
5676 : [ 1.79563e-005 ]
5677 : [ 2.41511e-005 ]
5678 : [ 2.39737e-005 ]
5679 : [ 1.61336e-005 ]
5680 : [ 2.69432e-005 ]
5681 : [ 3.1149e-005  ]
5682 : [ 1.98797e-005 ]
5683 : [ 2.70692e-005 ]
5684 : [ 2.6804e-005  ]
5685 : [ 2.20051e-005 ]
5686 : [ 2.10344e-005 ]
5687 : [ 3.20973e-005 ]
5688 : [ 2.19889e-005 ]
5689 : [ 2.28627e-005 ]
5690 : [ 2.42902e-005 ]
5691 : [ 1.83383e-005 ]
5692 : [ 2.43403e-005 ]
5693 : [ 2.67578e-005 ]
5694 : [ 2.73962e-005 ]
5695 : [ 2.46286e-005 ]
5696 : [ 2.38256e-005 ]
5697 : [ 3.0335e-005  ]
5698 : [ 3.09362e-005 ]
5699 : [ 2.0955e-005  ]
5700 : [ 2.02481e-005 ]
5701 : [ 3.09534e-005 ]
5702 : [ 2.64496e-005 ]
5703 : [ 2.98789e-005 ]
5704 : [ 2.36346e-005 ]
5705 : [ 2.91062e-005 ]
5706 : [ 2.64866e-005 ]
5707 : [ 2.65709e-005 ]
5708 : [ 2.67504e-005 ]
5709 : [ 2.33165e-005 ]
5710 : [ 2.6132e-005  ]
5711 : [ 3.08671e-005 ]
5712 : [ 2.11016e-005 ]
5713 : [ 3.08815e-005 ]
5714 : [ 2.03932e-005 ]
5715 : [ 1.99287e-005 ]
5716 : [ 3.30735e-005 ]
5717 : [ 3.05223e-005 ]
5718 : [ 1.9127e-005  ]
5719 : [ 3.14173e-005 ]
5720 : [ 2.86883e-005 ]
5721 : [ 2.52201e-005 ]
5722 : [ 3.48142e-005 ]
5723 : [ 3.07626e-005 ]
5724 : [ 2.36757e-005 ]
5725 : [ 2.35603e-005 ]
5726 : [ 2.90838e-005 ]
5727 : [ 3.0152e-005  ]
5728 : [ 2.0521e-005  ]
5729 : [ 1.87409e-005 ]
5730 : [ 2.35091e-005 ]
5731 : [ 2.19306e-005 ]
5732 : [ 3.30624e-005 ]
5733 : [ 2.68188e-005 ]
5734 : [ 2.38906e-005 ]
5735 : [ 1.89297e-005 ]
5736 : [ 3.06013e-005 ]
5737 : [ 2.56528e-005 ]
5738 : [ 2.06891e-005 ]
5739 : [ 2.04712e-005 ]
5740 : [ 2.72899e-005 ]
5741 : [ 3.25788e-005 ]
5742 : [ 2.39243e-005 ]
5743 : [ 2.69035e-005 ]
5744 : [ 3.19707e-005 ]
5745 : [ 3.68798e-005 ]
5746 : [ 2.8978e-005  ]
5747 : [ 2.19333e-005 ]
5748 : [ 3.03643e-005 ]
5749 : [ 3.08865e-005 ]
5750 : [ 2.40055e-005 ]
5751 : [ 2.79963e-005 ]
5752 : [ 2.38879e-005 ]
5753 : [ 3.06918e-005 ]
5754 : [ 2.93951e-005 ]
5755 : [ 3.23507e-005 ]
5756 : [ 2.92586e-005 ]
5757 : [ 3.25849e-005 ]
5758 : [ 2.46079e-005 ]
5759 : [ 1.8888e-005  ]
5760 : [ 2.64357e-005 ]
5761 : [ 2.23487e-005 ]
5762 : [ 2.05576e-005 ]
5763 : [ 2.21977e-005 ]
5764 : [ 2.89018e-005 ]
5765 : [ 1.92126e-005 ]
5766 : [ 2.4687e-005  ]
5767 : [ 1.89778e-005 ]
5768 : [ 1.57255e-005 ]
5769 : [ 2.63838e-005 ]
5770 : [ 3.0833e-005  ]
5771 : [ 2.98702e-005 ]
5772 : [ 2.15198e-005 ]
5773 : [ 2.84483e-005 ]
5774 : [ 2.6118e-005  ]
5775 : [ 3.02379e-005 ]
5776 : [ 2.74387e-005 ]
5777 : [ 2.73555e-005 ]
5778 : [ 2.46552e-005 ]
5779 : [ 2.68925e-005 ]
5780 : [ 3.42751e-005 ]
5781 : [ 2.46083e-005 ]
5782 : [ 3.5612e-005  ]
5783 : [ 2.28691e-005 ]
5784 : [ 3.02049e-005 ]
5785 : [ 3.70173e-005 ]
5786 : [ 1.49301e-005 ]
5787 : [ 1.6945e-005  ]
5788 : [ 3.10435e-005 ]
5789 : [ 1.88256e-005 ]
5790 : [ 2.08625e-005 ]
5791 : [ 2.11734e-005 ]
5792 : [ 2.92279e-005 ]
5793 : [ 2.66085e-005 ]
5794 : [ 3.01043e-005 ]
5795 : [ 1.99168e-005 ]
5796 : [ 2.28479e-005 ]
5797 : [ 2.16706e-005 ]
5798 : [ 2.03289e-005 ]
5799 : [ 1.81618e-005 ]
5800 : [ 2.12478e-005 ]
5801 : [ 2.37593e-005 ]
5802 : [ 3.05524e-005 ]
5803 : [ 2.27743e-005 ]
5804 : [ 2.84774e-005 ]
5805 : [ 2.69352e-005 ]
5806 : [ 1.80382e-005 ]
5807 : [ 2.60381e-005 ]
5808 : [ 3.12952e-005 ]
5809 : [ 1.89575e-005 ]
5810 : [ 2.80831e-005 ]
5811 : [ 2.45996e-005 ]
5812 : [ 2.84149e-005 ]
5813 : [ 2.43311e-005 ]
5814 : [ 2.38659e-005 ]
5815 : [ 2.19983e-005 ]
5816 : [ 2.24595e-005 ]
5817 : [ 2.53823e-005 ]
5818 : [ 2.38227e-005 ]
5819 : [ 2.89464e-005 ]
5820 : [ 2.11986e-005 ]
5821 : [ 2.8898e-005  ]
5822 : [ 2.57349e-005 ]
5823 : [ 3.19604e-005 ]
5824 : [ 2.95656e-005 ]
5825 : [ 3.11491e-005 ]
5826 : [ 2.53774e-005 ]
5827 : [ 2.75904e-005 ]
5828 : [ 1.60726e-005 ]
5829 : [ 1.63974e-005 ]
5830 : [ 1.98766e-005 ]
5831 : [ 2.01208e-005 ]
5832 : [ 2.11489e-005 ]
5833 : [ 1.70548e-005 ]
5834 : [ 2.87471e-005 ]
5835 : [ 2.34554e-005 ]
5836 : [ 3.38488e-005 ]
5837 : [ 2.3421e-005  ]
5838 : [ 2.39583e-005 ]
5839 : [ 2.948e-005   ]
5840 : [ 2.83895e-005 ]
5841 : [ 2.85373e-005 ]
5842 : [ 3.04402e-005 ]
5843 : [ 1.96547e-005 ]
5844 : [ 1.41531e-005 ]
5845 : [ 3.2333e-005  ]
5846 : [ 2.42879e-005 ]
5847 : [ 2.36164e-005 ]
5848 : [ 3.27551e-005 ]
5849 : [ 1.9035e-005  ]
5850 : [ 2.38749e-005 ]
5851 : [ 2.75346e-005 ]
5852 : [ 1.99291e-005 ]
5853 : [ 1.71954e-005 ]
5854 : [ 2.23277e-005 ]
5855 : [ 2.68519e-005 ]
5856 : [ 2.77481e-005 ]
5857 : [ 2.57103e-005 ]
5858 : [ 3.41701e-005 ]
5859 : [ 3.02796e-005 ]
5860 : [ 1.9342e-005  ]
5861 : [ 1.9192e-005  ]
5862 : [ 2.19781e-005 ]
5863 : [ 2.80291e-005 ]
5864 : [ 1.97683e-005 ]
5865 : [ 3.80113e-005 ]
5866 : [ 2.8253e-005  ]
5867 : [ 2.30104e-005 ]
5868 : [ 2.67474e-005 ]
5869 : [ 1.92142e-005 ]
5870 : [ 2.74092e-005 ]
5871 : [ 3.09147e-005 ]
5872 : [ 2.49415e-005 ]
5873 : [ 2.66271e-005 ]
5874 : [ 2.02462e-005 ]
5875 : [ 3.11954e-005 ]
5876 : [ 1.84148e-005 ]
5877 : [ 2.15328e-005 ]
5878 : [ 1.74632e-005 ]
5879 : [ 2.88215e-005 ]
5880 : [ 3.07393e-005 ]
5881 : [ 1.89108e-005 ]
5882 : [ 2.81351e-005 ]
5883 : [ 3.16674e-005 ]
5884 : [ 2.20953e-005 ]
5885 : [ 2.27168e-005 ]
5886 : [ 3.06312e-005 ]
5887 : [ 2.11381e-005 ]
5888 : [ 2.74207e-005 ]
5889 : [ 2.81598e-005 ]
5890 : [ 3.1352e-005  ]
5891 : [ 2.11731e-005 ]
5892 : [ 2.96719e-005 ]
5893 : [ 2.03832e-005 ]
5894 : [ 2.60464e-005 ]
5895 : [ 1.89834e-005 ]
5896 : [ 3.00745e-005 ]
5897 : [ 3.27317e-005 ]
5898 : [ 2.96944e-005 ]
5899 : [ 2.53033e-005 ]
5900 : [ 1.7604e-005  ]
5901 : [ 2.21298e-005 ]
5902 : [ 2.51166e-005 ]
5903 : [ 2.89181e-005 ]
5904 : [ 2.08108e-005 ]
5905 : [ 2.65237e-005 ]
5906 : [ 3.01789e-005 ]
5907 : [ 2.80971e-005 ]
5908 : [ 2.04164e-005 ]
5909 : [ 3.02852e-005 ]
5910 : [ 2.20386e-005 ]
5911 : [ 2.75214e-005 ]
5912 : [ 1.94847e-005 ]
5913 : [ 2.57907e-005 ]
5914 : [ 1.81841e-005 ]
5915 : [ 1.96851e-005 ]
5916 : [ 2.52313e-005 ]
5917 : [ 2.74418e-005 ]
5918 : [ 2.22654e-005 ]
5919 : [ 1.98754e-005 ]
5920 : [ 2.89939e-005 ]
5921 : [ 1.93459e-005 ]
5922 : [ 2.10427e-005 ]
5923 : [ 2.50436e-005 ]
5924 : [ 3.20049e-005 ]
5925 : [ 3.07428e-005 ]
5926 : [ 1.96568e-005 ]
5927 : [ 1.97607e-005 ]
5928 : [ 2.47195e-005 ]
5929 : [ 2.47328e-005 ]
5930 : [ 2.04653e-005 ]
5931 : [ 1.46485e-005 ]
5932 : [ 2.23511e-005 ]
5933 : [ 2.08589e-005 ]
5934 : [ 2.36574e-005 ]
5935 : [ 1.93509e-005 ]
5936 : [ 2.69181e-005 ]
5937 : [ 2.14959e-005 ]
5938 : [ 1.81759e-005 ]
5939 : [ 2.71977e-005 ]
5940 : [ 2.00711e-005 ]
5941 : [ 2.82456e-005 ]
5942 : [ 1.99346e-005 ]
5943 : [ 3.40942e-005 ]
5944 : [ 3.07289e-005 ]
5945 : [ 3.24623e-005 ]
5946 : [ 2.94707e-005 ]
5947 : [ 2.69487e-005 ]
5948 : [ 3.17437e-005 ]
5949 : [ 2.10052e-005 ]
5950 : [ 2.05557e-005 ]
5951 : [ 3.07222e-005 ]
5952 : [ 1.70893e-005 ]
5953 : [ 1.75734e-005 ]
5954 : [ 2.04874e-005 ]
5955 : [ 2.56923e-005 ]
5956 : [ 1.9994e-005  ]
5957 : [ 2.11905e-005 ]
5958 : [ 2.38616e-005 ]
5959 : [ 1.97689e-005 ]
5960 : [ 2.81808e-005 ]
5961 : [ 2.83084e-005 ]
5962 : [ 3.06673e-005 ]
5963 : [ 1.93232e-005 ]
5964 : [ 2.90865e-005 ]
5965 : [ 3.05728e-005 ]
5966 : [ 2.61942e-005 ]
5967 : [ 1.94146e-005 ]
5968 : [ 2.13323e-005 ]
5969 : [ 2.34926e-005 ]
5970 : [ 3.01779e-005 ]
5971 : [ 2.61431e-005 ]
5972 : [ 2.36286e-005 ]
5973 : [ 2.76254e-005 ]
5974 : [ 2.58892e-005 ]
5975 : [ 2.67275e-005 ]
5976 : [ 2.12368e-005 ]
5977 : [ 2.88599e-005 ]
5978 : [ 2.17855e-005 ]
5979 : [ 3.04121e-005 ]
5980 : [ 2.86514e-005 ]
5981 : [ 2.87952e-005 ]
5982 : [ 2.06107e-005 ]
5983 : [ 2.58167e-005 ]
5984 : [ 3.0886e-005  ]
5985 : [ 2.04546e-005 ]
5986 : [ 3.14886e-005 ]
5987 : [ 2.38852e-005 ]
5988 : [ 2.14014e-005 ]
5989 : [ 3.77999e-005 ]
5990 : [ 2.71415e-005 ]
5991 : [ 2.62812e-005 ]
5992 : [ 2.68502e-005 ]
5993 : [ 2.86986e-005 ]
5994 : [ 1.54875e-005 ]
5995 : [ 2.41343e-005 ]
5996 : [ 1.90597e-005 ]
5997 : [ 2.02181e-005 ]
5998 : [ 2.13048e-005 ]
5999 : [ 1.94728e-005 ]
6000 : [ 2.01972e-005 ]
6001 : [ 2.67691e-005 ]
6002 : [ 2.16781e-005 ]
6003 : [ 1.82418e-005 ]
6004 : [ 2.98404e-005 ]
6005 : [ 2.94597e-005 ]
6006 : [ 2.5005e-005  ]
6007 : [ 2.08844e-005 ]
6008 : [ 2.13464e-005 ]
6009 : [ 1.90774e-005 ]
6010 : [ 2.65561e-005 ]
6011 : [ 2.07503e-005 ]
6012 : [ 3.04749e-005 ]
6013 : [ 1.99989e-005 ]
6014 : [ 2.01747e-005 ]
6015 : [ 1.60425e-005 ]
6016 : [ 2.29942e-005 ]
6017 : [ 2.54711e-005 ]
6018 : [ 2.88605e-005 ]
6019 : [ 3.46674e-005 ]
6020 : [ 2.98933e-005 ]
6021 : [ 2.75793e-005 ]
6022 : [ 2.15421e-005 ]
6023 : [ 1.82326e-005 ]
6024 : [ 2.90796e-005 ]
6025 : [ 2.60278e-005 ]
6026 : [ 2.2832e-005  ]
6027 : [ 2.19696e-005 ]
6028 : [ 1.65306e-005 ]
6029 : [ 1.94978e-005 ]
6030 : [ 2.17565e-005 ]
6031 : [ 2.86464e-005 ]
6032 : [ 3.24178e-005 ]
6033 : [ 2.94211e-005 ]
6034 : [ 2.6134e-005  ]
6035 : [ 2.52133e-005 ]
6036 : [ 2.88809e-005 ]
6037 : [ 1.77445e-005 ]
6038 : [ 2.37709e-005 ]
6039 : [ 1.84881e-005 ]
6040 : [ 2.04326e-005 ]
6041 : [ 2.73708e-005 ]
6042 : [ 2.17791e-005 ]
6043 : [ 2.61523e-005 ]
6044 : [ 1.85782e-005 ]
6045 : [ 2.34528e-005 ]
6046 : [ 2.61231e-005 ]
6047 : [ 2.08721e-005 ]
6048 : [ 2.01265e-005 ]
6049 : [ 2.89088e-005 ]
6050 : [ 1.87939e-005 ]
6051 : [ 1.96712e-005 ]
6052 : [ 2.84442e-005 ]
6053 : [ 1.84164e-005 ]
6054 : [ 3.07182e-005 ]
6055 : [ 2.57107e-005 ]
6056 : [ 2.20258e-005 ]
6057 : [ 2.2511e-005  ]
6058 : [ 1.92164e-005 ]
6059 : [ 2.07598e-005 ]
6060 : [ 2.20517e-005 ]
6061 : [ 2.94197e-005 ]
6062 : [ 1.80656e-005 ]
6063 : [ 2.16994e-005 ]
6064 : [ 2.76702e-005 ]
6065 : [ 2.29511e-005 ]
6066 : [ 2.21142e-005 ]
6067 : [ 2.48125e-005 ]
6068 : [ 1.82163e-005 ]
6069 : [ 2.78084e-005 ]
6070 : [ 3.10784e-005 ]
6071 : [ 2.03876e-005 ]
6072 : [ 3.02342e-005 ]
6073 : [ 2.03545e-005 ]
6074 : [ 2.00374e-005 ]
6075 : [ 2.64285e-005 ]
6076 : [ 2.18538e-005 ]
6077 : [ 1.96633e-005 ]
6078 : [ 3.52271e-005 ]
6079 : [ 2.86953e-005 ]
6080 : [ 2.42618e-005 ]
6081 : [ 2.24894e-005 ]
6082 : [ 2.97385e-005 ]
6083 : [ 2.85506e-005 ]
6084 : [ 2.65302e-005 ]
6085 : [ 2.15064e-005 ]
6086 : [ 2.17737e-005 ]
6087 : [ 2.94562e-005 ]
6088 : [ 2.05512e-005 ]
6089 : [ 2.40238e-005 ]
6090 : [ 2.13961e-005 ]
6091 : [ 2.28737e-005 ]
6092 : [ 2.74804e-005 ]
6093 : [ 2.10773e-005 ]
6094 : [ 2.64059e-005 ]
6095 : [ 2.84678e-005 ]
6096 : [ 1.92231e-005 ]
6097 : [ 1.89781e-005 ]
6098 : [ 2.90668e-005 ]
6099 : [ 2.16065e-005 ]
6100 : [ 3.20411e-005 ]
6101 : [ 2.00166e-005 ]
6102 : [ 3.03815e-005 ]
6103 : [ 3.07427e-005 ]
6104 : [ 2.75294e-005 ]
6105 : [ 3.34059e-005 ]
6106 : [ 1.78635e-005 ]
6107 : [ 3.30973e-005 ]
6108 : [ 3.08026e-005 ]
6109 : [ 2.6471e-005  ]
6110 : [ 1.94882e-005 ]
6111 : [ 2.9916e-005  ]
6112 : [ 1.94093e-005 ]
6113 : [ 2.91027e-005 ]
6114 : [ 2.08423e-005 ]
6115 : [ 2.59706e-005 ]
6116 : [ 2.49788e-005 ]
6117 : [ 1.6357e-005  ]
6118 : [ 2.2685e-005  ]
6119 : [ 3.10776e-005 ]
6120 : [ 2.11045e-005 ]
6121 : [ 2.83586e-005 ]
6122 : [ 3.01586e-005 ]
6123 : [ 3.06641e-005 ]
6124 : [ 3.63067e-005 ]
6125 : [ 2.00341e-005 ]
6126 : [ 1.96602e-005 ]
6127 : [ 1.97189e-005 ]
6128 : [ 3.13555e-005 ]
6129 : [ 3.56902e-005 ]
6130 : [ 2.88411e-005 ]
6131 : [ 2.62548e-005 ]
6132 : [ 3.10733e-005 ]
6133 : [ 2.19457e-005 ]
6134 : [ 2.97948e-005 ]
6135 : [ 3.05292e-005 ]
6136 : [ 3.15336e-005 ]
6137 : [ 2.70886e-005 ]
6138 : [ 2.77021e-005 ]
6139 : [ 2.73597e-005 ]
6140 : [ 2.19043e-005 ]
6141 : [ 2.83027e-005 ]
6142 : [ 2.66273e-005 ]
6143 : [ 3.01115e-005 ]
6144 : [ 2.94489e-005 ]
6145 : [ 1.90228e-005 ]
6146 : [ 2.84426e-005 ]
6147 : [ 1.93155e-005 ]
6148 : [ 2.73035e-005 ]
6149 : [ 3.0697e-005  ]
6150 : [ 2.47792e-005 ]
6151 : [ 3.64468e-005 ]
6152 : [ 2.77449e-005 ]
6153 : [ 2.91433e-005 ]
6154 : [ 3.00195e-005 ]
6155 : [ 1.94659e-005 ]
6156 : [ 3.03423e-005 ]
6157 : [ 2.98219e-005 ]
6158 : [ 3.35483e-005 ]
6159 : [ 2.96584e-005 ]
6160 : [ 2.98991e-005 ]
6161 : [ 2.6012e-005  ]
6162 : [ 2.56423e-005 ]
6163 : [ 3.08617e-005 ]
6164 : [ 2.28902e-005 ]
6165 : [ 1.71131e-005 ]
6166 : [ 2.37681e-005 ]
6167 : [ 1.99123e-005 ]
6168 : [ 2.14795e-005 ]
6169 : [ 2.66198e-005 ]
6170 : [ 2.24355e-005 ]
6171 : [ 3.17207e-005 ]
6172 : [ 2.51302e-005 ]
6173 : [ 2.1935e-005  ]
6174 : [ 2.18946e-005 ]
6175 : [ 2.34053e-005 ]
6176 : [ 3.12962e-005 ]
6177 : [ 2.96061e-005 ]
6178 : [ 2.75807e-005 ]
6179 : [ 1.66118e-005 ]
6180 : [ 1.99923e-005 ]
6181 : [ 2.3848e-005  ]
6182 : [ 2.19541e-005 ]
6183 : [ 2.70266e-005 ]
6184 : [ 2.26633e-005 ]
6185 : [ 3.14084e-005 ]
6186 : [ 2.09019e-005 ]
6187 : [ 2.77401e-005 ]
6188 : [ 1.95528e-005 ]
6189 : [ 2.00881e-005 ]
6190 : [ 3.21415e-005 ]
6191 : [ 3.25144e-005 ]
6192 : [ 1.98483e-005 ]
6193 : [ 1.90019e-005 ]
6194 : [ 3.07591e-005 ]
6195 : [ 2.81171e-005 ]
6196 : [ 2.44285e-005 ]
6197 : [ 2.24841e-005 ]
6198 : [ 2.91937e-005 ]
6199 : [ 2.96525e-005 ]
6200 : [ 2.85003e-005 ]
6201 : [ 1.89656e-005 ]
6202 : [ 3.24251e-005 ]
6203 : [ 2.70359e-005 ]
6204 : [ 2.91685e-005 ]
6205 : [ 2.25547e-005 ]
6206 : [ 2.88897e-005 ]
6207 : [ 2.63024e-005 ]
6208 : [ 3.0072e-005  ]
6209 : [ 2.43836e-005 ]
6210 : [ 2.97295e-005 ]
6211 : [ 2.10335e-005 ]
6212 : [ 2.34093e-005 ]
6213 : [ 3.12169e-005 ]
6214 : [ 2.67383e-005 ]
6215 : [ 2.98275e-005 ]
6216 : [ 2.2151e-005  ]
6217 : [ 2.53781e-005 ]
6218 : [ 1.70258e-005 ]
6219 : [ 2.15123e-005 ]
6220 : [ 2.04915e-005 ]
6221 : [ 2.1663e-005  ]
6222 : [ 2.46324e-005 ]
6223 : [ 2.99775e-005 ]
6224 : [ 2.54537e-005 ]
6225 : [ 3.04043e-005 ]
6226 : [ 2.6008e-005  ]
6227 : [ 3.42381e-005 ]
6228 : [ 2.77647e-005 ]
6229 : [ 3.41078e-005 ]
6230 : [ 2.27099e-005 ]
6231 : [ 2.02909e-005 ]
6232 : [ 2.46165e-005 ]
6233 : [ 2.91306e-005 ]
6234 : [ 2.06466e-005 ]
6235 : [ 1.95353e-005 ]
6236 : [ 2.48114e-005 ]
6237 : [ 2.90858e-005 ]
6238 : [ 1.93791e-005 ]
6239 : [ 2.61558e-005 ]
6240 : [ 1.91592e-005 ]
6241 : [ 2.5232e-005  ]
6242 : [ 3.08922e-005 ]
6243 : [ 2.59882e-005 ]
6244 : [ 2.60424e-005 ]
6245 : [ 1.99988e-005 ]
6246 : [ 3.09472e-005 ]
6247 : [ 2.38587e-005 ]
6248 : [ 3.08723e-005 ]
6249 : [ 2.89994e-005 ]
6250 : [ 2.59225e-005 ]
6251 : [ 2.22925e-005 ]
6252 : [ 2.6868e-005  ]
6253 : [ 2.58141e-005 ]
6254 : [ 1.73186e-005 ]
6255 : [ 1.93975e-005 ]
6256 : [ 2.09788e-005 ]
6257 : [ 2.09504e-005 ]
6258 : [ 3.02567e-005 ]
6259 : [ 2.23236e-005 ]
6260 : [ 2.01345e-005 ]
6261 : [ 2.80305e-005 ]
6262 : [ 2.04908e-005 ]
6263 : [ 3.26233e-005 ]
6264 : [ 2.1307e-005  ]
6265 : [ 3.01596e-005 ]
6266 : [ 2.01116e-005 ]
6267 : [ 2.05182e-005 ]
6268 : [ 2.22377e-005 ]
6269 : [ 1.81275e-005 ]
6270 : [ 1.78449e-005 ]
6271 : [ 3.0753e-005  ]
6272 : [ 2.93597e-005 ]
6273 : [ 2.50094e-005 ]
6274 : [ 2.91399e-005 ]
6275 : [ 2.59082e-005 ]
6276 : [ 2.92974e-005 ]
6277 : [ 1.93573e-005 ]
6278 : [ 2.75596e-005 ]
6279 : [ 2.99976e-005 ]
6280 : [ 2.64077e-005 ]
6281 : [ 2.85569e-005 ]
6282 : [ 1.67197e-005 ]
6283 : [ 3.10074e-005 ]
6284 : [ 1.75172e-005 ]
6285 : [ 2.80563e-005 ]
6286 : [ 2.45226e-005 ]
6287 : [ 2.55939e-005 ]
6288 : [ 1.88626e-005 ]
6289 : [ 2.10973e-005 ]
6290 : [ 2.00598e-005 ]
6291 : [ 2.99559e-005 ]
6292 : [ 2.38153e-005 ]
6293 : [ 2.55286e-005 ]
6294 : [ 3.02691e-005 ]
6295 : [ 2.21378e-005 ]
6296 : [ 2.95642e-005 ]
6297 : [ 2.9525e-005  ]
6298 : [ 1.97355e-005 ]
6299 : [ 2.87291e-005 ]
6300 : [ 3.03522e-005 ]
6301 : [ 3.43975e-005 ]
6302 : [ 1.90596e-005 ]
6303 : [ 1.9761e-005  ]
6304 : [ 2.46617e-005 ]
6305 : [ 2.6312e-005  ]
6306 : [ 2.18667e-005 ]
6307 : [ 1.53988e-005 ]
6308 : [ 2.78143e-005 ]
6309 : [ 1.8958e-005  ]
6310 : [ 2.23901e-005 ]
6311 : [ 2.62805e-005 ]
6312 : [ 1.97782e-005 ]
6313 : [ 2.77537e-005 ]
6314 : [ 2.7263e-005  ]
6315 : [ 2.56492e-005 ]
6316 : [ 2.06379e-005 ]
6317 : [ 2.73583e-005 ]
6318 : [ 2.87185e-005 ]
6319 : [ 3.11079e-005 ]
6320 : [ 2.71629e-005 ]
6321 : [ 1.77565e-005 ]
6322 : [ 2.15153e-005 ]
6323 : [ 2.47612e-005 ]
6324 : [ 3.07026e-005 ]
6325 : [ 2.95562e-005 ]
6326 : [ 2.47064e-005 ]
6327 : [ 2.75166e-005 ]
6328 : [ 3.12396e-005 ]
6329 : [ 2.99352e-005 ]
6330 : [ 1.99417e-005 ]
6331 : [ 3.00999e-005 ]
6332 : [ 3.11125e-005 ]
6333 : [ 2.26536e-005 ]
6334 : [ 3.51011e-005 ]
6335 : [ 2.19878e-005 ]
6336 : [ 2.27065e-005 ]
6337 : [ 2.32772e-005 ]
6338 : [ 2.71122e-005 ]
6339 : [ 2.68667e-005 ]
6340 : [ 1.72535e-005 ]
6341 : [ 2.36382e-005 ]
6342 : [ 2.29862e-005 ]
6343 : [ 2.98458e-005 ]
6344 : [ 2.55837e-005 ]
6345 : [ 1.78649e-005 ]
6346 : [ 3.33622e-005 ]
6347 : [ 1.99324e-005 ]
6348 : [ 3.05858e-005 ]
6349 : [ 1.96032e-005 ]
6350 : [ 2.69799e-005 ]
6351 : [ 2.29863e-005 ]
6352 : [ 2.72404e-005 ]
6353 : [ 2.79307e-005 ]
6354 : [ 2.2622e-005  ]
6355 : [ 3.0533e-005  ]
6356 : [ 3.37733e-005 ]
6357 : [ 2.99276e-005 ]
6358 : [ 2.45112e-005 ]
6359 : [ 2.1001e-005  ]
6360 : [ 1.65694e-005 ]
6361 : [ 2.68003e-005 ]
6362 : [ 1.97669e-005 ]
6363 : [ 2.19363e-005 ]
6364 : [ 2.50453e-005 ]
6365 : [ 2.0169e-005  ]
6366 : [ 2.94774e-005 ]
6367 : [ 2.32468e-005 ]
6368 : [ 2.44151e-005 ]
6369 : [ 1.94306e-005 ]
6370 : [ 3.25099e-005 ]
6371 : [ 1.96055e-005 ]
6372 : [ 2.85888e-005 ]
6373 : [ 2.47714e-005 ]
6374 : [ 2.20918e-005 ]
6375 : [ 3.05731e-005 ]
6376 : [ 1.96996e-005 ]
6377 : [ 2.76144e-005 ]
6378 : [ 2.54454e-005 ]
6379 : [ 1.63152e-005 ]
6380 : [ 1.90788e-005 ]
6381 : [ 1.92099e-005 ]
6382 : [ 2.57958e-005 ]
6383 : [ 2.25523e-005 ]
6384 : [ 2.74885e-005 ]
6385 : [ 3.14996e-005 ]
6386 : [ 2.98074e-005 ]
6387 : [ 2.4067e-005  ]
6388 : [ 2.4956e-005  ]
6389 : [ 2.02933e-005 ]
6390 : [ 1.89443e-005 ]
6391 : [ 2.99879e-005 ]
6392 : [ 3.50579e-005 ]
6393 : [ 2.63405e-005 ]
6394 : [ 2.20121e-005 ]
6395 : [ 2.69655e-005 ]
6396 : [ 2.12908e-005 ]
6397 : [ 2.85614e-005 ]
6398 : [ 2.94732e-005 ]
6399 : [ 2.93865e-005 ]
6400 : [ 2.44414e-005 ]
6401 : [ 2.35478e-005 ]
6402 : [ 3.04218e-005 ]
6403 : [ 2.94078e-005 ]
6404 : [ 2.79138e-005 ]
6405 : [ 2.82303e-005 ]
6406 : [ 2.75765e-005 ]
6407 : [ 2.49105e-005 ]
6408 : [ 2.63653e-005 ]
6409 : [ 2.28436e-005 ]
6410 : [ 1.98098e-005 ]
6411 : [ 3.01785e-005 ]
6412 : [ 3.05052e-005 ]
6413 : [ 3.11835e-005 ]
6414 : [ 1.87631e-005 ]
6415 : [ 2.44266e-005 ]
6416 : [ 2.57179e-005 ]
6417 : [ 2.53174e-005 ]
6418 : [ 2.47655e-005 ]
6419 : [ 1.9047e-005  ]
6420 : [ 3.48753e-005 ]
6421 : [ 2.78161e-005 ]
6422 : [ 3.41019e-005 ]
6423 : [ 2.32266e-005 ]
6424 : [ 3.25681e-005 ]
6425 : [ 2.69302e-005 ]
6426 : [ 3.59288e-005 ]
6427 : [ 3.08702e-005 ]
6428 : [ 2.15135e-005 ]
6429 : [ 2.34599e-005 ]
6430 : [ 2.69494e-005 ]
6431 : [ 3.25297e-005 ]
6432 : [ 2.60404e-005 ]
6433 : [ 2.40553e-005 ]
6434 : [ 2.27872e-005 ]
6435 : [ 2.01125e-005 ]
6436 : [ 1.89863e-005 ]
6437 : [ 2.49814e-005 ]
6438 : [ 3.01051e-005 ]
6439 : [ 2.02652e-005 ]
6440 : [ 3.16152e-005 ]
6441 : [ 1.77627e-005 ]
6442 : [ 2.18757e-005 ]
6443 : [ 2.80567e-005 ]
6444 : [ 2.79966e-005 ]
6445 : [ 2.24412e-005 ]
6446 : [ 2.53105e-005 ]
6447 : [ 3.33423e-005 ]
6448 : [ 2.20951e-005 ]
6449 : [ 2.21874e-005 ]
6450 : [ 2.32638e-005 ]
6451 : [ 2.3146e-005  ]
6452 : [ 1.94131e-005 ]
6453 : [ 2.00805e-005 ]
6454 : [ 2.94939e-005 ]
6455 : [ 3.36348e-005 ]
6456 : [ 2.12185e-005 ]
6457 : [ 2.56035e-005 ]
6458 : [ 2.15222e-005 ]
6459 : [ 1.99356e-005 ]
6460 : [ 1.9087e-005  ]
6461 : [ 2.83897e-005 ]
6462 : [ 2.92104e-005 ]
6463 : [ 2.50978e-005 ]
6464 : [ 2.45871e-005 ]
6465 : [ 2.40174e-005 ]
6466 : [ 3.03588e-005 ]
6467 : [ 2.20441e-005 ]
6468 : [ 2.50555e-005 ]
6469 : [ 2.97582e-005 ]
6470 : [ 2.1452e-005  ]
6471 : [ 2.00348e-005 ]
6472 : [ 3.0846e-005  ]
6473 : [ 2.01121e-005 ]
6474 : [ 1.49267e-005 ]
6475 : [ 3.10901e-005 ]
6476 : [ 1.75419e-005 ]
6477 : [ 3.12411e-005 ]
6478 : [ 2.24223e-005 ]
6479 : [ 3.00643e-005 ]
6480 : [ 1.90759e-005 ]
6481 : [ 1.96744e-005 ]
6482 : [ 3.03021e-005 ]
6483 : [ 2.92058e-005 ]
6484 : [ 2.01779e-005 ]
6485 : [ 2.1754e-005  ]
6486 : [ 1.75505e-005 ]
6487 : [ 2.38958e-005 ]
6488 : [ 3.15599e-005 ]
6489 : [ 2.81729e-005 ]
6490 : [ 3.10134e-005 ]
6491 : [ 1.74864e-005 ]
6492 : [ 2.10936e-005 ]
6493 : [ 3.01047e-005 ]
6494 : [ 2.95077e-005 ]
6495 : [ 2.333e-005   ]
6496 : [ 2.28803e-005 ]
6497 : [ 2.0668e-005  ]
6498 : [ 2.87184e-005 ]
6499 : [ 3.17613e-005 ]
6500 : [ 2.51936e-005 ]
6501 : [ 3.71726e-005 ]
6502 : [ 3.07328e-005 ]
6503 : [ 2.64383e-005 ]
6504 : [ 3.19977e-005 ]
6505 : [ 2.54894e-005 ]
6506 : [ 2.17278e-005 ]
6507 : [ 2.64991e-005 ]
6508 : [ 2.46364e-005 ]
6509 : [ 1.9261e-005  ]
6510 : [ 2.79682e-005 ]
6511 : [ 2.21386e-005 ]
6512 : [ 2.34944e-005 ]
6513 : [ 3.05163e-005 ]
6514 : [ 3.53777e-005 ]
6515 : [ 1.78385e-005 ]
6516 : [ 1.47932e-005 ]
6517 : [ 2.12215e-005 ]
6518 : [ 3.41712e-005 ]
6519 : [ 2.26062e-005 ]
6520 : [ 2.4307e-005  ]
6521 : [ 1.94694e-005 ]
6522 : [ 2.49971e-005 ]
6523 : [ 2.36429e-005 ]
6524 : [ 3.05287e-005 ]
6525 : [ 3.5833e-005  ]
6526 : [ 1.9756e-005  ]
6527 : [ 1.65925e-005 ]
6528 : [ 2.44971e-005 ]
6529 : [ 3.0055e-005  ]
6530 : [ 2.01378e-005 ]
6531 : [ 1.99296e-005 ]
6532 : [ 3.05342e-005 ]
6533 : [ 2.42437e-005 ]
6534 : [ 1.5419e-005  ]
6535 : [ 1.51032e-005 ]
6536 : [ 1.94644e-005 ]
6537 : [ 2.02391e-005 ]
6538 : [ 2.65829e-005 ]
6539 : [ 2.99163e-005 ]
6540 : [ 2.45562e-005 ]
6541 : [ 1.76832e-005 ]
6542 : [ 2.58538e-005 ]
6543 : [ 2.50462e-005 ]
6544 : [ 2.7437e-005  ]
6545 : [ 2.70036e-005 ]
6546 : [ 1.61147e-005 ]
6547 : [ 3.20229e-005 ]
6548 : [ 2.7479e-005  ]
6549 : [ 2.22149e-005 ]
6550 : [ 1.92254e-005 ]
6551 : [ 2.99146e-005 ]
6552 : [ 2.91387e-005 ]
6553 : [ 1.80562e-005 ]
6554 : [ 3.11673e-005 ]
6555 : [ 3.39948e-005 ]
6556 : [ 2.25348e-005 ]
6557 : [ 1.94748e-005 ]
6558 : [ 2.55117e-005 ]
6559 : [ 2.06798e-005 ]
6560 : [ 1.68361e-005 ]
6561 : [ 2.03698e-005 ]
6562 : [ 1.76165e-005 ]
6563 : [ 1.89335e-005 ]
6564 : [ 3.43458e-005 ]
6565 : [ 2.75034e-005 ]
6566 : [ 2.83101e-005 ]
6567 : [ 2.26793e-005 ]
6568 : [ 2.24443e-005 ]
6569 : [ 1.99233e-005 ]
6570 : [ 2.61389e-005 ]
6571 : [ 1.91689e-005 ]
6572 : [ 2.55154e-005 ]
6573 : [ 3.12412e-005 ]
6574 : [ 2.22009e-005 ]
6575 : [ 2.67433e-005 ]
6576 : [ 2.89741e-005 ]
6577 : [ 2.89994e-005 ]
6578 : [ 2.37931e-005 ]
6579 : [ 2.21857e-005 ]
6580 : [ 2.32739e-005 ]
6581 : [ 2.07012e-005 ]
6582 : [ 3.16415e-005 ]
6583 : [ 3.02569e-005 ]
6584 : [ 2.15031e-005 ]
6585 : [ 2.83157e-005 ]
6586 : [ 2.42348e-005 ]
6587 : [ 1.92539e-005 ]
6588 : [ 2.56583e-005 ]
6589 : [ 2.9742e-005  ]
6590 : [ 1.80752e-005 ]
6591 : [ 2.04266e-005 ]
6592 : [ 3.35175e-005 ]
6593 : [ 1.64458e-005 ]
6594 : [ 1.9867e-005  ]
6595 : [ 1.70593e-005 ]
6596 : [ 2.70274e-005 ]
6597 : [ 2.98747e-005 ]
6598 : [ 3.1449e-005  ]
6599 : [ 3.00043e-005 ]
6600 : [ 1.21822e-005 ]
6601 : [ 2.31882e-005 ]
6602 : [ 2.82403e-005 ]
6603 : [ 2.90846e-005 ]
6604 : [ 3.18229e-005 ]
6605 : [ 2.11112e-005 ]
6606 : [ 2.04091e-005 ]
6607 : [ 3.18054e-005 ]
6608 : [ 2.992e-005   ]
6609 : [ 3.26004e-005 ]
6610 : [ 2.1011e-005  ]
6611 : [ 1.75945e-005 ]
6612 : [ 2.15079e-005 ]
6613 : [ 2.49442e-005 ]
6614 : [ 2.16781e-005 ]
6615 : [ 2.67204e-005 ]
6616 : [ 1.98922e-005 ]
6617 : [ 1.64566e-005 ]
6618 : [ 3.10471e-005 ]
6619 : [ 1.83065e-005 ]
6620 : [ 2.16686e-005 ]
6621 : [ 2.0586e-005  ]
6622 : [ 1.74321e-005 ]
6623 : [ 3.04895e-005 ]
6624 : [ 1.97778e-005 ]
6625 : [ 3.73749e-005 ]
6626 : [ 2.87047e-005 ]
6627 : [ 2.99387e-005 ]
6628 : [ 2.04043e-005 ]
6629 : [ 2.38166e-005 ]
6630 : [ 3.04969e-005 ]
6631 : [ 2.48956e-005 ]
6632 : [ 2.95703e-005 ]
6633 : [ 1.62683e-005 ]
6634 : [ 3.01512e-005 ]
6635 : [ 2.90768e-005 ]
6636 : [ 3.03288e-005 ]
6637 : [ 1.87435e-005 ]
6638 : [ 2.49413e-005 ]
6639 : [ 2.62755e-005 ]
6640 : [ 2.79193e-005 ]
6641 : [ 2.53701e-005 ]
6642 : [ 2.88839e-005 ]
6643 : [ 1.91786e-005 ]
6644 : [ 1.53763e-005 ]
6645 : [ 2.49431e-005 ]
6646 : [ 2.46895e-005 ]
6647 : [ 2.61422e-005 ]
6648 : [ 1.99661e-005 ]
6649 : [ 2.14695e-005 ]
6650 : [ 2.86751e-005 ]
6651 : [ 3.0799e-005  ]
6652 : [ 2.894e-005   ]
6653 : [ 1.6737e-005  ]
6654 : [ 2.40298e-005 ]
6655 : [ 3.12646e-005 ]
6656 : [ 2.81946e-005 ]
6657 : [ 2.00932e-005 ]
6658 : [ 2.55425e-005 ]
6659 : [ 3.31147e-005 ]
6660 : [ 1.70562e-005 ]
6661 : [ 3.02103e-005 ]
6662 : [ 2.42363e-005 ]
6663 : [ 2.8623e-005  ]
6664 : [ 2.88672e-005 ]
6665 : [ 2.55091e-005 ]
6666 : [ 2.26385e-005 ]
6667 : [ 2.62844e-005 ]
6668 : [ 3.03365e-005 ]
6669 : [ 1.99688e-005 ]
6670 : [ 2.00069e-005 ]
6671 : [ 2.33709e-005 ]
6672 : [ 3.18543e-005 ]
6673 : [ 2.8669e-005  ]
6674 : [ 3.06761e-005 ]
6675 : [ 2.21491e-005 ]
6676 : [ 3.07911e-005 ]
6677 : [ 2.56409e-005 ]
6678 : [ 2.65105e-005 ]
6679 : [ 2.77251e-005 ]
6680 : [ 3.14685e-005 ]
6681 : [ 3.07445e-005 ]
6682 : [ 2.4267e-005  ]
6683 : [ 2.07481e-005 ]
6684 : [ 2.66654e-005 ]
6685 : [ 2.61377e-005 ]
6686 : [ 2.7487e-005  ]
6687 : [ 2.10671e-005 ]
6688 : [ 2.83725e-005 ]
6689 : [ 1.60725e-005 ]
6690 : [ 2.31136e-005 ]
6691 : [ 3.12204e-005 ]
6692 : [ 2.94313e-005 ]
6693 : [ 1.94134e-005 ]
6694 : [ 3.22287e-005 ]
6695 : [ 2.21808e-005 ]
6696 : [ 1.8612e-005  ]
6697 : [ 2.77688e-005 ]
6698 : [ 3.26812e-005 ]
6699 : [ 2.79635e-005 ]
6700 : [ 2.01149e-005 ]
6701 : [ 3.15203e-005 ]
6702 : [ 3.04099e-005 ]
6703 : [ 3.13692e-005 ]
6704 : [ 2.74693e-005 ]
6705 : [ 2.54616e-005 ]
6706 : [ 3.0131e-005  ]
6707 : [ 3.35235e-005 ]
6708 : [ 2.72058e-005 ]
6709 : [ 2.69865e-005 ]
6710 : [ 2.40436e-005 ]
6711 : [ 1.93229e-005 ]
6712 : [ 2.65489e-005 ]
6713 : [ 2.25634e-005 ]
6714 : [ 3.01102e-005 ]
6715 : [ 2.82042e-005 ]
6716 : [ 2.05461e-005 ]
6717 : [ 3.06339e-005 ]
6718 : [ 3.75128e-005 ]
6719 : [ 2.59439e-005 ]
6720 : [ 3.18696e-005 ]
6721 : [ 1.94821e-005 ]
6722 : [ 2.2553e-005  ]
6723 : [ 3.05132e-005 ]
6724 : [ 3.05943e-005 ]
6725 : [ 2.78457e-005 ]
6726 : [ 1.9783e-005  ]
6727 : [ 2.89081e-005 ]
6728 : [ 2.82136e-005 ]
6729 : [ 2.40847e-005 ]
6730 : [ 2.36084e-005 ]
6731 : [ 2.2363e-005  ]
6732 : [ 2.84727e-005 ]
6733 : [ 2.47377e-005 ]
6734 : [ 2.75925e-005 ]
6735 : [ 2.87254e-005 ]
6736 : [ 2.03919e-005 ]
6737 : [ 2.35822e-005 ]
6738 : [ 2.91162e-005 ]
6739 : [ 1.87048e-005 ]
6740 : [ 2.16784e-005 ]
6741 : [ 2.5117e-005  ]
6742 : [ 2.33788e-005 ]
6743 : [ 2.13497e-005 ]
6744 : [ 2.39855e-005 ]
6745 : [ 2.66173e-005 ]
6746 : [ 1.73932e-005 ]
6747 : [ 2.1128e-005  ]
6748 : [ 1.95843e-005 ]
6749 : [ 3.14561e-005 ]
6750 : [ 3.06329e-005 ]
6751 : [ 2.76498e-005 ]
6752 : [ 2.21585e-005 ]
6753 : [ 2.43108e-005 ]
6754 : [ 3.03973e-005 ]
6755 : [ 2.15191e-005 ]
6756 : [ 3.051e-005   ]
6757 : [ 2.38097e-005 ]
6758 : [ 2.55981e-005 ]
6759 : [ 2.73901e-005 ]
6760 : [ 3.08424e-005 ]
6761 : [ 1.4757e-005  ]
6762 : [ 2.77474e-005 ]
6763 : [ 2.81071e-005 ]
6764 : [ 2.64683e-005 ]
6765 : [ 2.67509e-005 ]
6766 : [ 1.70391e-005 ]
6767 : [ 2.77459e-005 ]
6768 : [ 2.22764e-005 ]
6769 : [ 3.58773e-005 ]
6770 : [ 2.48724e-005 ]
6771 : [ 1.97372e-005 ]
6772 : [ 1.99191e-005 ]
6773 : [ 1.62385e-005 ]
6774 : [ 2.90869e-005 ]
6775 : [ 3.15192e-005 ]
6776 : [ 2.5633e-005  ]
6777 : [ 2.23864e-005 ]
6778 : [ 1.92683e-005 ]
6779 : [ 2.88125e-005 ]
6780 : [ 2.86976e-005 ]
6781 : [ 1.98049e-005 ]
6782 : [ 1.79929e-005 ]
6783 : [ 2.40953e-005 ]
6784 : [ 2.55259e-005 ]
6785 : [ 2.52855e-005 ]
6786 : [ 2.41481e-005 ]
6787 : [ 3.28643e-005 ]
6788 : [ 2.0118e-005  ]
6789 : [ 3.04725e-005 ]
6790 : [ 2.46232e-005 ]
6791 : [ 3.14226e-005 ]
6792 : [ 2.86608e-005 ]
6793 : [ 1.86439e-005 ]
6794 : [ 2.98966e-005 ]
6795 : [ 1.98574e-005 ]
6796 : [ 1.85504e-005 ]
6797 : [ 2.8447e-005  ]
6798 : [ 3.17436e-005 ]
6799 : [ 2.91179e-005 ]
6800 : [ 1.92052e-005 ]
6801 : [ 2.2638e-005  ]
6802 : [ 3.5427e-005  ]
6803 : [ 1.86963e-005 ]
6804 : [ 2.20284e-005 ]
6805 : [ 2.2712e-005  ]
6806 : [ 2.33977e-005 ]
6807 : [ 1.75446e-005 ]
6808 : [ 2.45004e-005 ]
6809 : [ 2.48145e-005 ]
6810 : [ 2.26545e-005 ]
6811 : [ 1.63875e-005 ]
6812 : [ 1.85655e-005 ]
6813 : [ 2.15943e-005 ]
6814 : [ 1.90893e-005 ]
6815 : [ 2.99285e-005 ]
6816 : [ 1.76717e-005 ]
6817 : [ 2.60346e-005 ]
6818 : [ 1.72713e-005 ]
6819 : [ 3.23961e-005 ]
6820 : [ 1.75604e-005 ]
6821 : [ 2.78567e-005 ]
6822 : [ 1.97612e-005 ]
6823 : [ 2.87675e-005 ]
6824 : [ 1.8123e-005  ]
6825 : [ 2.94323e-005 ]
6826 : [ 2.36162e-005 ]
6827 : [ 2.16146e-005 ]
6828 : [ 2.74863e-005 ]
6829 : [ 2.46379e-005 ]
6830 : [ 1.66239e-005 ]
6831 : [ 2.43871e-005 ]
6832 : [ 2.42505e-005 ]
6833 : [ 1.72505e-005 ]
6834 : [ 3.13777e-005 ]
6835 : [ 3.05626e-005 ]
6836 : [ 2.07549e-005 ]
6837 : [ 2.93542e-005 ]
6838 : [ 1.86453e-005 ]
6839 : [ 2.92284e-005 ]
6840 : [ 2.43515e-005 ]
6841 : [ 2.37916e-005 ]
6842 : [ 2.91086e-005 ]
6843 : [ 3.02293e-005 ]
6844 : [ 3.0923e-005  ]
6845 : [ 1.84078e-005 ]
6846 : [ 2.33342e-005 ]
6847 : [ 2.1062e-005  ]
6848 : [ 3.17247e-005 ]
6849 : [ 2.7699e-005  ]
6850 : [ 2.56475e-005 ]
6851 : [ 2.97542e-005 ]
6852 : [ 2.79159e-005 ]
6853 : [ 3.1873e-005  ]
6854 : [ 2.2321e-005  ]
6855 : [ 2.31778e-005 ]
6856 : [ 2.44751e-005 ]
6857 : [ 2.71282e-005 ]
6858 : [ 3.07376e-005 ]
6859 : [ 3.13304e-005 ]
6860 : [ 2.69603e-005 ]
6861 : [ 1.91197e-005 ]
6862 : [ 2.88445e-005 ]
6863 : [ 2.96122e-005 ]
6864 : [ 1.74868e-005 ]
6865 : [ 2.35615e-005 ]
6866 : [ 3.00243e-005 ]
6867 : [ 2.78069e-005 ]
6868 : [ 2.58674e-005 ]
6869 : [ 1.99224e-005 ]
6870 : [ 3.1559e-005  ]
6871 : [ 2.98634e-005 ]
6872 : [ 3.44901e-005 ]
6873 : [ 2.24573e-005 ]
6874 : [ 1.70437e-005 ]
6875 : [ 1.95629e-005 ]
6876 : [ 2.36395e-005 ]
6877 : [ 1.84195e-005 ]
6878 : [ 2.96001e-005 ]
6879 : [ 2.02823e-005 ]
6880 : [ 3.05207e-005 ]
6881 : [ 2.58311e-005 ]
6882 : [ 1.87903e-005 ]
6883 : [ 2.15102e-005 ]
6884 : [ 3.14747e-005 ]
6885 : [ 2.54276e-005 ]
6886 : [ 3.10542e-005 ]
6887 : [ 2.02715e-005 ]
6888 : [ 2.78608e-005 ]
6889 : [ 2.19599e-005 ]
6890 : [ 2.15143e-005 ]
6891 : [ 1.91258e-005 ]
6892 : [ 2.28004e-005 ]
6893 : [ 2.5143e-005  ]
6894 : [ 2.16754e-005 ]
6895 : [ 2.5173e-005  ]
6896 : [ 3.12724e-005 ]
6897 : [ 1.94185e-005 ]
6898 : [ 3.10362e-005 ]
6899 : [ 2.50593e-005 ]
6900 : [ 2.83867e-005 ]
6901 : [ 2.7987e-005  ]
6902 : [ 2.50276e-005 ]
6903 : [ 2.64993e-005 ]
6904 : [ 2.59431e-005 ]
6905 : [ 1.26449e-005 ]
6906 : [ 2.89338e-005 ]
6907 : [ 3.01357e-005 ]
6908 : [ 2.67943e-005 ]
6909 : [ 1.73714e-005 ]
6910 : [ 2.09449e-005 ]
6911 : [ 1.28378e-005 ]
6912 : [ 2.22979e-005 ]
6913 : [ 3.06769e-005 ]
6914 : [ 2.25622e-005 ]
6915 : [ 3.11199e-005 ]
6916 : [ 2.78056e-005 ]
6917 : [ 2.73285e-005 ]
6918 : [ 3.22494e-005 ]
6919 : [ 1.52123e-005 ]
6920 : [ 2.67936e-005 ]
6921 : [ 2.13792e-005 ]
6922 : [ 2.78082e-005 ]
6923 : [ 1.92044e-005 ]
6924 : [ 1.85406e-005 ]
6925 : [ 2.07286e-005 ]
6926 : [ 1.6849e-005  ]
6927 : [ 1.49296e-005 ]
6928 : [ 2.54482e-005 ]
6929 : [ 1.95216e-005 ]
6930 : [ 2.14443e-005 ]
6931 : [ 2.86605e-005 ]
6932 : [ 3.13339e-005 ]
6933 : [ 2.91746e-005 ]
6934 : [ 3.09164e-005 ]
6935 : [ 2.3208e-005  ]
6936 : [ 3.41611e-005 ]
6937 : [ 2.39777e-005 ]
6938 : [ 3.00913e-005 ]
6939 : [ 3.04499e-005 ]
6940 : [ 3.42166e-005 ]
6941 : [ 2.89434e-005 ]
6942 : [ 2.88816e-005 ]
6943 : [ 2.66256e-005 ]
6944 : [ 2.67247e-005 ]
6945 : [ 2.49538e-005 ]
6946 : [ 2.88222e-005 ]
6947 : [ 1.8964e-005  ]
6948 : [ 2.7361e-005  ]
6949 : [ 1.93782e-005 ]
6950 : [ 2.86765e-005 ]
6951 : [ 2.1884e-005  ]
6952 : [ 2.72644e-005 ]
6953 : [ 2.9916e-005  ]
6954 : [ 2.78469e-005 ]
6955 : [ 3.16211e-005 ]
6956 : [ 2.73549e-005 ]
6957 : [ 3.0984e-005  ]
6958 : [ 1.9757e-005  ]
6959 : [ 2.88013e-005 ]
6960 : [ 1.89603e-005 ]
6961 : [ 1.97204e-005 ]
6962 : [ 1.45458e-005 ]
6963 : [ 2.88774e-005 ]
6964 : [ 2.95034e-005 ]
6965 : [ 3.1594e-005  ]
6966 : [ 3.13994e-005 ]
6967 : [ 3.02843e-005 ]
6968 : [ 2.17388e-005 ]
6969 : [ 2.12487e-005 ]
6970 : [ 3.20499e-005 ]
6971 : [ 2.54457e-005 ]
6972 : [ 1.97627e-005 ]
6973 : [ 2.76916e-005 ]
6974 : [ 1.9495e-005  ]
6975 : [ 2.04882e-005 ]
6976 : [ 2.04243e-005 ]
6977 : [ 1.99457e-005 ]
6978 : [ 3.03603e-005 ]
6979 : [ 1.90191e-005 ]
6980 : [ 1.97647e-005 ]
6981 : [ 2.18113e-005 ]
6982 : [ 2.85213e-005 ]
6983 : [ 2.32416e-005 ]
6984 : [ 3.51833e-005 ]
6985 : [ 3.14847e-005 ]
6986 : [ 2.31169e-005 ]
6987 : [ 2.00419e-005 ]
6988 : [ 2.35388e-005 ]
6989 : [ 2.76691e-005 ]
6990 : [ 2.24145e-005 ]
6991 : [ 2.95266e-005 ]
6992 : [ 3.04294e-005 ]
6993 : [ 2.31675e-005 ]
6994 : [ 1.98543e-005 ]
6995 : [ 1.87657e-005 ]
6996 : [ 2.37974e-005 ]
6997 : [ 2.47252e-005 ]
6998 : [ 2.52555e-005 ]
6999 : [ 1.97683e-005 ]
7000 : [ 2.14827e-005 ]
7001 : [ 2.78263e-005 ]
7002 : [ 2.80119e-005 ]
7003 : [ 2.08934e-005 ]
7004 : [ 2.8241e-005  ]
7005 : [ 2.20347e-005 ]
7006 : [ 2.69123e-005 ]
7007 : [ 1.76466e-005 ]
7008 : [ 2.85592e-005 ]
7009 : [ 1.48909e-005 ]
7010 : [ 2.45585e-005 ]
7011 : [ 1.98983e-005 ]
7012 : [ 1.99716e-005 ]
7013 : [ 2.55921e-005 ]
7014 : [ 2.52708e-005 ]
7015 : [ 3.29735e-005 ]
7016 : [ 2.0004e-005  ]
7017 : [ 2.06009e-005 ]
7018 : [ 2.67066e-005 ]
7019 : [ 2.1637e-005  ]
7020 : [ 2.48407e-005 ]
7021 : [ 1.95907e-005 ]
7022 : [ 2.65776e-005 ]
7023 : [ 2.22546e-005 ]
7024 : [ 3.03381e-005 ]
7025 : [ 1.92538e-005 ]
7026 : [ 2.67259e-005 ]
7027 : [ 2.87843e-005 ]
7028 : [ 1.9996e-005  ]
7029 : [ 2.75364e-005 ]
7030 : [ 3.1849e-005  ]
7031 : [ 3.04926e-005 ]
7032 : [ 3.48534e-005 ]
7033 : [ 2.47868e-005 ]
7034 : [ 1.91901e-005 ]
7035 : [ 2.7231e-005  ]
7036 : [ 2.36774e-005 ]
7037 : [ 2.99282e-005 ]
7038 : [ 2.07841e-005 ]
7039 : [ 2.2863e-005  ]
7040 : [ 2.70561e-005 ]
7041 : [ 2.28104e-005 ]
7042 : [ 2.96267e-005 ]
7043 : [ 2.88951e-005 ]
7044 : [ 2.68543e-005 ]
7045 : [ 2.10261e-005 ]
7046 : [ 2.51811e-005 ]
7047 : [ 2.78885e-005 ]
7048 : [ 1.54012e-005 ]
7049 : [ 2.19498e-005 ]
7050 : [ 1.88109e-005 ]
7051 : [ 2.36662e-005 ]
7052 : [ 3.32319e-005 ]
7053 : [ 1.34553e-005 ]
7054 : [ 2.22122e-005 ]
7055 : [ 3.25579e-005 ]
7056 : [ 2.9654e-005  ]
7057 : [ 2.04699e-005 ]
7058 : [ 2.02235e-005 ]
7059 : [ 2.87793e-005 ]
7060 : [ 2.76979e-005 ]
7061 : [ 2.25935e-005 ]
7062 : [ 2.03219e-005 ]
7063 : [ 3.07407e-005 ]
7064 : [ 3.18647e-005 ]
7065 : [ 1.86961e-005 ]
7066 : [ 2.93248e-005 ]
7067 : [ 2.66336e-005 ]
7068 : [ 2.10285e-005 ]
7069 : [ 3.49648e-005 ]
7070 : [ 2.41488e-005 ]
7071 : [ 2.02314e-005 ]
7072 : [ 2.20189e-005 ]
7073 : [ 2.70542e-005 ]
7074 : [ 2.98684e-005 ]
7075 : [ 2.64131e-005 ]
7076 : [ 3.52228e-005 ]
7077 : [ 2.84512e-005 ]
7078 : [ 2.65943e-005 ]
7079 : [ 2.92343e-005 ]
7080 : [ 2.1003e-005  ]
7081 : [ 2.37266e-005 ]
7082 : [ 2.19249e-005 ]
7083 : [ 2.93103e-005 ]
7084 : [ 3.10895e-005 ]
7085 : [ 2.69979e-005 ]
7086 : [ 3.12442e-005 ]
7087 : [ 2.2182e-005  ]
7088 : [ 2.07356e-005 ]
7089 : [ 2.03703e-005 ]
7090 : [ 1.77894e-005 ]
7091 : [ 1.88143e-005 ]
7092 : [ 2.68067e-005 ]
7093 : [ 2.97114e-005 ]
7094 : [ 2.96673e-005 ]
7095 : [ 2.11954e-005 ]
7096 : [ 3.06729e-005 ]
7097 : [ 2.28439e-005 ]
7098 : [ 2.7274e-005  ]
7099 : [ 3.07198e-005 ]
7100 : [ 3.09602e-005 ]
7101 : [ 1.87211e-005 ]
7102 : [ 2.80875e-005 ]
7103 : [ 2.24601e-005 ]
7104 : [ 2.1445e-005  ]
7105 : [ 2.16902e-005 ]
7106 : [ 1.53071e-005 ]
7107 : [ 3.24747e-005 ]
7108 : [ 2.0552e-005  ]
7109 : [ 3.05016e-005 ]
7110 : [ 3.36599e-005 ]
7111 : [ 3.04916e-005 ]
7112 : [ 2.44718e-005 ]
7113 : [ 1.82432e-005 ]
7114 : [ 2.6034e-005  ]
7115 : [ 2.43687e-005 ]
7116 : [ 3.14671e-005 ]
7117 : [ 2.83167e-005 ]
7118 : [ 1.34763e-005 ]
7119 : [ 1.99029e-005 ]
7120 : [ 2.08041e-005 ]
7121 : [ 2.84834e-005 ]
7122 : [ 1.67033e-005 ]
7123 : [ 2.06999e-005 ]
7124 : [ 2.29297e-005 ]
7125 : [ 3.1454e-005  ]
7126 : [ 1.87551e-005 ]
7127 : [ 1.9761e-005  ]
7128 : [ 2.59119e-005 ]
7129 : [ 1.72386e-005 ]
7130 : [ 2.42245e-005 ]
7131 : [ 2.73455e-005 ]
7132 : [ 2.06765e-005 ]
7133 : [ 2.85314e-005 ]
7134 : [ 2.49299e-005 ]
7135 : [ 3.09888e-005 ]
7136 : [ 2.44708e-005 ]
7137 : [ 2.77432e-005 ]
7138 : [ 2.27993e-005 ]
7139 : [ 2.01503e-005 ]
7140 : [ 2.8047e-005  ]
7141 : [ 2.86758e-005 ]
7142 : [ 3.39446e-005 ]
7143 : [ 2.88642e-005 ]
7144 : [ 1.7546e-005  ]
7145 : [ 2.13357e-005 ]
7146 : [ 1.88476e-005 ]
7147 : [ 2.59769e-005 ]
7148 : [ 2.2747e-005  ]
7149 : [ 2.73688e-005 ]
7150 : [ 1.70317e-005 ]
7151 : [ 3.08492e-005 ]
7152 : [ 2.51136e-005 ]
7153 : [ 2.00967e-005 ]
7154 : [ 1.95305e-005 ]
7155 : [ 3.31011e-005 ]
7156 : [ 2.20259e-005 ]
7157 : [ 1.73356e-005 ]
7158 : [ 2.71577e-005 ]
7159 : [ 2.73289e-005 ]
7160 : [ 2.00371e-005 ]
7161 : [ 1.70567e-005 ]
7162 : [ 1.93252e-005 ]
7163 : [ 2.86381e-005 ]
7164 : [ 1.71528e-005 ]
7165 : [ 2.25382e-005 ]
7166 : [ 1.71952e-005 ]
7167 : [ 2.55553e-005 ]
7168 : [ 2.0149e-005  ]
7169 : [ 2.04169e-005 ]
7170 : [ 1.87639e-005 ]
7171 : [ 2.54603e-005 ]
7172 : [ 1.95116e-005 ]
7173 : [ 3.24117e-005 ]
7174 : [ 2.32768e-005 ]
7175 : [ 1.48131e-005 ]
7176 : [ 2.85698e-005 ]
7177 : [ 1.95169e-005 ]
7178 : [ 1.95991e-005 ]
7179 : [ 2.28749e-005 ]
7180 : [ 2.77989e-005 ]
7181 : [ 3.03768e-005 ]
7182 : [ 3.17475e-005 ]
7183 : [ 2.75251e-005 ]
7184 : [ 2.45772e-005 ]
7185 : [ 2.87934e-005 ]
7186 : [ 2.16505e-005 ]
7187 : [ 3.13015e-005 ]
7188 : [ 2.81534e-005 ]
7189 : [ 2.22965e-005 ]
7190 : [ 2.77413e-005 ]
7191 : [ 1.83677e-005 ]
7192 : [ 2.69454e-005 ]
7193 : [ 2.9781e-005  ]
7194 : [ 3.19183e-005 ]
7195 : [ 2.50069e-005 ]
7196 : [ 1.19031e-005 ]
7197 : [ 2.66257e-005 ]
7198 : [ 3.15468e-005 ]
7199 : [ 2.93753e-005 ]
7200 : [ 2.96172e-005 ]
7201 : [ 2.57685e-005 ]
7202 : [ 3.00284e-005 ]
7203 : [ 2.69856e-005 ]
7204 : [ 1.91679e-005 ]
7205 : [ 2.20877e-005 ]
7206 : [ 2.15573e-005 ]
7207 : [ 3.67329e-005 ]
7208 : [ 3.14731e-005 ]
7209 : [ 2.72156e-005 ]
7210 : [ 2.61829e-005 ]
7211 : [ 2.98718e-005 ]
7212 : [ 2.26362e-005 ]
7213 : [ 2.51377e-005 ]
7214 : [ 3.07659e-005 ]
7215 : [ 2.64828e-005 ]
7216 : [ 2.09587e-005 ]
7217 : [ 2.16982e-005 ]
7218 : [ 2.49988e-005 ]
7219 : [ 2.66519e-005 ]
7220 : [ 2.44824e-005 ]
7221 : [ 2.68578e-005 ]
7222 : [ 2.20936e-005 ]
7223 : [ 2.06002e-005 ]
7224 : [ 1.78907e-005 ]
7225 : [ 1.95851e-005 ]
7226 : [ 2.57361e-005 ]
7227 : [ 2.62266e-005 ]
7228 : [ 2.96205e-005 ]
7229 : [ 2.90401e-005 ]
7230 : [ 1.89227e-005 ]
7231 : [ 3.22173e-005 ]
7232 : [ 2.11524e-005 ]
7233 : [ 1.82317e-005 ]
7234 : [ 1.69725e-005 ]
7235 : [ 2.80355e-005 ]
7236 : [ 2.74988e-005 ]
7237 : [ 2.19825e-005 ]
7238 : [ 2.45819e-005 ]
7239 : [ 3.0039e-005  ]
7240 : [ 1.92143e-005 ]
7241 : [ 3.31444e-005 ]
7242 : [ 2.75444e-005 ]
7243 : [ 2.44391e-005 ]
7244 : [ 2.27982e-005 ]
7245 : [ 3.26169e-005 ]
7246 : [ 2.65738e-005 ]
7247 : [ 1.98845e-005 ]
7248 : [ 2.56513e-005 ]
7249 : [ 2.18943e-005 ]
7250 : [ 2.53342e-005 ]
7251 : [ 3.04667e-005 ]
7252 : [ 2.36777e-005 ]
7253 : [ 2.9965e-005  ]
7254 : [ 2.69955e-005 ]
7255 : [ 2.51707e-005 ]
7256 : [ 3.05075e-005 ]
7257 : [ 3.03708e-005 ]
7258 : [ 3.05302e-005 ]
7259 : [ 3.13839e-005 ]
7260 : [ 2.58454e-005 ]
7261 : [ 3.04209e-005 ]
7262 : [ 1.91252e-005 ]
7263 : [ 2.01618e-005 ]
7264 : [ 3.26199e-005 ]
7265 : [ 2.10534e-005 ]
7266 : [ 2.93308e-005 ]
7267 : [ 2.11341e-005 ]
7268 : [ 2.83999e-005 ]
7269 : [ 1.9971e-005  ]
7270 : [ 2.95849e-005 ]
7271 : [ 2.71999e-005 ]
7272 : [ 1.87367e-005 ]
7273 : [ 1.98458e-005 ]
7274 : [ 2.84714e-005 ]
7275 : [ 1.99257e-005 ]
7276 : [ 3.5298e-005  ]
7277 : [ 2.32372e-005 ]
7278 : [ 2.2201e-005  ]
7279 : [ 2.50875e-005 ]
7280 : [ 3.03225e-005 ]
7281 : [ 1.69285e-005 ]
7282 : [ 3.0054e-005  ]
7283 : [ 2.63319e-005 ]
7284 : [ 3.05115e-005 ]
7285 : [ 3.15725e-005 ]
7286 : [ 2.83012e-005 ]
7287 : [ 2.85566e-005 ]
7288 : [ 1.56766e-005 ]
7289 : [ 2.64565e-005 ]
7290 : [ 2.20724e-005 ]
7291 : [ 2.01378e-005 ]
7292 : [ 3.43007e-005 ]
7293 : [ 2.08075e-005 ]
7294 : [ 3.24182e-005 ]
7295 : [ 2.58809e-005 ]
7296 : [ 2.12298e-005 ]
7297 : [ 2.78846e-005 ]
7298 : [ 3.31739e-005 ]
7299 : [ 2.67578e-005 ]
7300 : [ 3.07241e-005 ]
7301 : [ 1.82278e-005 ]
7302 : [ 2.82938e-005 ]
7303 : [ 2.47954e-005 ]
7304 : [ 2.32286e-005 ]
7305 : [ 2.7662e-005  ]
7306 : [ 2.98163e-005 ]
7307 : [ 1.93853e-005 ]
7308 : [ 1.93477e-005 ]
7309 : [ 2.09007e-005 ]
7310 : [ 3.08027e-005 ]
7311 : [ 3.31866e-005 ]
7312 : [ 1.81152e-005 ]
7313 : [ 2.10742e-005 ]
7314 : [ 1.68136e-005 ]
7315 : [ 2.3869e-005  ]
7316 : [ 3.12688e-005 ]
7317 : [ 2.20841e-005 ]
7318 : [ 3.08958e-005 ]
7319 : [ 3.08616e-005 ]
7320 : [ 2.84862e-005 ]
7321 : [ 2.90549e-005 ]
7322 : [ 2.48563e-005 ]
7323 : [ 2.83245e-005 ]
7324 : [ 2.96567e-005 ]
7325 : [ 2.88914e-005 ]
7326 : [ 3.12338e-005 ]
7327 : [ 3.2899e-005  ]
7328 : [ 2.08496e-005 ]
7329 : [ 3.00672e-005 ]
7330 : [ 2.84713e-005 ]
7331 : [ 2.09064e-005 ]
7332 : [ 2.51409e-005 ]
7333 : [ 2.15687e-005 ]
7334 : [ 2.2936e-005  ]
7335 : [ 3.03561e-005 ]
7336 : [ 3.07207e-005 ]
7337 : [ 2.51419e-005 ]
7338 : [ 1.94864e-005 ]
7339 : [ 2.71217e-005 ]
7340 : [ 3.3142e-005  ]
7341 : [ 2.3204e-005  ]
7342 : [ 3.11812e-005 ]
7343 : [ 2.87158e-005 ]
7344 : [ 1.92306e-005 ]
7345 : [ 2.46132e-005 ]
7346 : [ 2.03511e-005 ]
7347 : [ 2.7681e-005  ]
7348 : [ 1.85307e-005 ]
7349 : [ 2.68675e-005 ]
7350 : [ 1.73267e-005 ]
7351 : [ 3.75381e-005 ]
7352 : [ 3.0268e-005  ]
7353 : [ 2.60633e-005 ]
7354 : [ 3.08984e-005 ]
7355 : [ 2.75543e-005 ]
7356 : [ 2.1034e-005  ]
7357 : [ 1.96986e-005 ]
7358 : [ 1.95844e-005 ]
7359 : [ 2.23477e-005 ]
7360 : [ 2.52587e-005 ]
7361 : [ 2.20324e-005 ]
7362 : [ 1.82855e-005 ]
7363 : [ 1.95823e-005 ]
7364 : [ 1.8434e-005  ]
7365 : [ 1.57427e-005 ]
7366 : [ 3.05863e-005 ]
7367 : [ 2.63507e-005 ]
7368 : [ 3.10071e-005 ]
7369 : [ 2.80659e-005 ]
7370 : [ 2.97615e-005 ]
7371 : [ 1.57599e-005 ]
7372 : [ 2.46208e-005 ]
7373 : [ 1.77672e-005 ]
7374 : [ 2.09047e-005 ]
7375 : [ 2.16755e-005 ]
7376 : [ 3.12207e-005 ]
7377 : [ 2.4769e-005  ]
7378 : [ 3.43294e-005 ]
7379 : [ 2.13789e-005 ]
7380 : [ 1.71014e-005 ]
7381 : [ 2.61018e-005 ]
7382 : [ 3.12152e-005 ]
7383 : [ 3.43892e-005 ]
7384 : [ 3.1149e-005  ]
7385 : [ 1.94119e-005 ]
7386 : [ 2.50253e-005 ]
7387 : [ 3.4559e-005  ]
7388 : [ 1.91009e-005 ]
7389 : [ 2.58334e-005 ]
7390 : [ 3.07587e-005 ]
7391 : [ 2.82772e-005 ]
7392 : [ 2.40664e-005 ]
7393 : [ 1.63989e-005 ]
7394 : [ 2.98001e-005 ]
7395 : [ 1.8662e-005  ]
7396 : [ 3.10764e-005 ]
7397 : [ 2.64301e-005 ]
7398 : [ 2.51302e-005 ]
7399 : [ 3.27753e-005 ]
7400 : [ 1.79376e-005 ]
7401 : [ 2.04064e-005 ]
7402 : [ 2.2591e-005  ]
7403 : [ 1.9475e-005  ]
7404 : [ 2.01485e-005 ]
7405 : [ 3.29694e-005 ]
7406 : [ 2.29387e-005 ]
7407 : [ 2.59177e-005 ]
7408 : [ 2.46922e-005 ]
7409 : [ 3.11899e-005 ]
7410 : [ 2.71701e-005 ]
7411 : [ 3.24507e-005 ]
7412 : [ 1.88425e-005 ]
7413 : [ 2.17048e-005 ]
7414 : [ 2.31024e-005 ]
7415 : [ 2.79314e-005 ]
7416 : [ 2.62176e-005 ]
7417 : [ 2.40942e-005 ]
7418 : [ 2.65537e-005 ]
7419 : [ 2.17563e-005 ]
7420 : [ 3.53125e-005 ]
7421 : [ 2.67877e-005 ]
7422 : [ 2.07792e-005 ]
7423 : [ 1.90581e-005 ]
7424 : [ 2.52716e-005 ]
7425 : [ 3.13417e-005 ]
7426 : [ 2.68103e-005 ]
7427 : [ 2.36412e-005 ]
7428 : [ 2.88063e-005 ]
7429 : [ 2.81833e-005 ]
7430 : [ 1.8898e-005  ]
7431 : [ 2.62618e-005 ]
7432 : [ 2.66086e-005 ]
7433 : [ 3.27136e-005 ]
7434 : [ 1.97094e-005 ]
7435 : [ 1.99133e-005 ]
7436 : [ 3.57463e-005 ]
7437 : [ 3.05686e-005 ]
7438 : [ 1.95353e-005 ]
7439 : [ 2.71447e-005 ]
7440 : [ 2.68034e-005 ]
7441 : [ 1.91268e-005 ]
7442 : [ 3.00632e-005 ]
7443 : [ 1.94247e-005 ]
7444 : [ 2.44934e-005 ]
7445 : [ 1.96947e-005 ]
7446 : [ 2.90858e-005 ]
7447 : [ 1.95496e-005 ]
7448 : [ 1.95591e-005 ]
7449 : [ 3.00471e-005 ]
7450 : [ 2.17152e-005 ]
7451 : [ 1.96895e-005 ]
7452 : [ 2.81497e-005 ]
7453 : [ 2.71909e-005 ]
7454 : [ 2.25183e-005 ]
7455 : [ 2.22324e-005 ]
7456 : [ 2.33907e-005 ]
7457 : [ 2.53832e-005 ]
7458 : [ 2.07206e-005 ]
7459 : [ 2.80539e-005 ]
7460 : [ 1.92411e-005 ]
7461 : [ 1.35952e-005 ]
7462 : [ 1.94373e-005 ]
7463 : [ 3.10149e-005 ]
7464 : [ 3.08532e-005 ]
7465 : [ 3.06674e-005 ]
7466 : [ 1.96752e-005 ]
7467 : [ 2.76619e-005 ]
7468 : [ 1.44951e-005 ]
7469 : [ 2.94378e-005 ]
7470 : [ 2.04258e-005 ]
7471 : [ 2.2682e-005  ]
7472 : [ 2.99007e-005 ]
7473 : [ 2.07203e-005 ]
7474 : [ 2.63758e-005 ]
7475 : [ 3.08859e-005 ]
7476 : [ 1.66325e-005 ]
7477 : [ 2.99627e-005 ]
7478 : [ 1.93076e-005 ]
7479 : [ 3.37628e-005 ]
7480 : [ 3.04947e-005 ]
7481 : [ 2.22604e-005 ]
7482 : [ 2.76933e-005 ]
7483 : [ 2.09285e-005 ]
7484 : [ 3.07231e-005 ]
7485 : [ 2.10322e-005 ]
7486 : [ 3.24662e-005 ]
7487 : [ 2.96915e-005 ]
7488 : [ 3.46615e-005 ]
7489 : [ 2.87036e-005 ]
7490 : [ 3.07029e-005 ]
7491 : [ 2.21874e-005 ]
7492 : [ 2.72873e-005 ]
7493 : [ 2.22168e-005 ]
7494 : [ 3.10052e-005 ]
7495 : [ 1.92512e-005 ]
7496 : [ 2.82543e-005 ]
7497 : [ 2.17868e-005 ]
7498 : [ 2.88271e-005 ]
7499 : [ 1.95348e-005 ]
7500 : [ 2.5329e-005  ]
7501 : [ 1.93503e-005 ]
7502 : [ 2.09609e-005 ]
7503 : [ 1.7181e-005  ]
7504 : [ 3.08163e-005 ]
7505 : [ 2.56298e-005 ]
7506 : [ 2.70302e-005 ]
7507 : [ 2.74474e-005 ]
7508 : [ 2.08312e-005 ]
7509 : [ 2.21469e-005 ]
7510 : [ 2.23282e-005 ]
7511 : [ 3.4338e-005  ]
7512 : [ 2.07706e-005 ]
7513 : [ 2.0496e-005  ]
7514 : [ 2.14072e-005 ]
7515 : [ 3.0829e-005  ]
7516 : [ 2.30417e-005 ]
7517 : [ 2.08777e-005 ]
7518 : [ 3.51989e-005 ]
7519 : [ 2.9721e-005  ]
7520 : [ 2.40522e-005 ]
7521 : [ 1.91834e-005 ]
7522 : [ 3.36135e-005 ]
7523 : [ 2.89857e-005 ]
7524 : [ 3.1637e-005  ]
7525 : [ 2.17333e-005 ]
7526 : [ 2.82156e-005 ]
7527 : [ 3.62514e-005 ]
7528 : [ 2.64203e-005 ]
7529 : [ 2.57736e-005 ]
7530 : [ 3.21679e-005 ]
7531 : [ 2.75451e-005 ]
7532 : [ 2.93985e-005 ]
7533 : [ 2.00043e-005 ]
7534 : [ 2.60447e-005 ]
7535 : [ 1.51337e-005 ]
7536 : [ 3.05963e-005 ]
7537 : [ 1.56695e-005 ]
7538 : [ 3.08744e-005 ]
7539 : [ 1.9227e-005  ]
7540 : [ 1.90305e-005 ]
7541 : [ 3.00131e-005 ]
7542 : [ 3.12863e-005 ]
7543 : [ 2.3058e-005  ]
7544 : [ 2.85974e-005 ]
7545 : [ 2.46112e-005 ]
7546 : [ 2.81516e-005 ]
7547 : [ 1.97854e-005 ]
7548 : [ 1.86939e-005 ]
7549 : [ 3.37061e-005 ]
7550 : [ 2.10099e-005 ]
7551 : [ 2.46555e-005 ]
7552 : [ 3.07174e-005 ]
7553 : [ 2.96682e-005 ]
7554 : [ 2.2889e-005  ]
7555 : [ 2.6351e-005  ]
7556 : [ 1.92137e-005 ]
7557 : [ 3.2593e-005  ]
7558 : [ 2.76753e-005 ]
7559 : [ 2.81779e-005 ]
7560 : [ 3.15737e-005 ]
7561 : [ 2.30446e-005 ]
7562 : [ 1.50399e-005 ]
7563 : [ 3.44987e-005 ]
7564 : [ 2.63722e-005 ]
7565 : [ 2.22157e-005 ]
7566 : [ 2.80324e-005 ]
7567 : [ 2.29542e-005 ]
7568 : [ 2.0307e-005  ]
7569 : [ 3.06332e-005 ]
7570 : [ 3.34013e-005 ]
7571 : [ 1.87084e-005 ]
7572 : [ 2.90768e-005 ]
7573 : [ 2.78044e-005 ]
7574 : [ 1.65677e-005 ]
7575 : [ 3.06609e-005 ]
7576 : [ 2.22033e-005 ]
7577 : [ 1.94512e-005 ]
7578 : [ 2.18128e-005 ]
7579 : [ 2.24051e-005 ]
7580 : [ 3.10605e-005 ]
7581 : [ 3.4143e-005  ]
7582 : [ 2.93779e-005 ]
7583 : [ 2.9029e-005  ]
7584 : [ 2.12269e-005 ]
7585 : [ 1.61057e-005 ]
7586 : [ 2.35689e-005 ]
7587 : [ 2.84391e-005 ]
7588 : [ 1.87405e-005 ]
7589 : [ 3.09506e-005 ]
7590 : [ 1.87862e-005 ]
7591 : [ 2.16026e-005 ]
7592 : [ 1.67554e-005 ]
7593 : [ 2.72453e-005 ]
7594 : [ 1.56758e-005 ]
7595 : [ 1.75996e-005 ]
7596 : [ 2.33352e-005 ]
7597 : [ 2.42338e-005 ]
7598 : [ 2.97162e-005 ]
7599 : [ 1.99324e-005 ]
7600 : [ 3.23168e-005 ]
7601 : [ 1.96509e-005 ]
7602 : [ 1.9853e-005  ]
7603 : [ 2.01351e-005 ]
7604 : [ 2.25443e-005 ]
7605 : [ 2.02232e-005 ]
7606 : [ 2.4521e-005  ]
7607 : [ 1.86196e-005 ]
7608 : [ 1.90537e-005 ]
7609 : [ 1.70374e-005 ]
7610 : [ 2.12292e-005 ]
7611 : [ 1.80963e-005 ]
7612 : [ 2.34827e-005 ]
7613 : [ 2.98373e-005 ]
7614 : [ 1.87652e-005 ]
7615 : [ 3.05394e-005 ]
7616 : [ 2.76322e-005 ]
7617 : [ 2.6129e-005  ]
7618 : [ 1.98468e-005 ]
7619 : [ 2.8494e-005  ]
7620 : [ 2.93471e-005 ]
7621 : [ 2.71666e-005 ]
7622 : [ 1.90176e-005 ]
7623 : [ 1.80894e-005 ]
7624 : [ 2.38636e-005 ]
7625 : [ 3.08631e-005 ]
7626 : [ 2.87827e-005 ]
7627 : [ 1.94691e-005 ]
7628 : [ 2.3637e-005  ]
7629 : [ 3.22418e-005 ]
7630 : [ 2.38495e-005 ]
7631 : [ 2.43378e-005 ]
7632 : [ 2.38183e-005 ]
7633 : [ 3.16881e-005 ]
7634 : [ 1.75051e-005 ]
7635 : [ 1.95578e-005 ]
7636 : [ 2.16573e-005 ]
7637 : [ 3.21732e-005 ]
7638 : [ 2.94876e-005 ]
7639 : [ 2.2028e-005  ]
7640 : [ 2.62443e-005 ]
7641 : [ 2.54785e-005 ]
7642 : [ 3.0331e-005  ]
7643 : [ 1.78463e-005 ]
7644 : [ 3.06061e-005 ]
7645 : [ 2.47434e-005 ]
7646 : [ 2.76202e-005 ]
7647 : [ 1.86976e-005 ]
7648 : [ 2.86075e-005 ]
7649 : [ 3.02028e-005 ]
7650 : [ 1.91083e-005 ]
7651 : [ 3.08743e-005 ]
7652 : [ 1.31661e-005 ]
7653 : [ 2.43071e-005 ]
7654 : [ 2.73204e-005 ]
7655 : [ 2.67603e-005 ]
7656 : [ 1.96335e-005 ]
7657 : [ 2.93056e-005 ]
7658 : [ 2.85141e-005 ]
7659 : [ 3.09312e-005 ]
7660 : [ 1.49927e-005 ]
7661 : [ 3.12977e-005 ]
7662 : [ 2.41514e-005 ]
7663 : [ 2.69271e-005 ]
7664 : [ 2.45956e-005 ]
7665 : [ 2.18389e-005 ]
7666 : [ 2.15853e-005 ]
7667 : [ 3.36602e-005 ]
7668 : [ 3.15724e-005 ]
7669 : [ 2.93515e-005 ]
7670 : [ 1.95173e-005 ]
7671 : [ 2.6304e-005  ]
7672 : [ 2.13722e-005 ]
7673 : [ 2.0252e-005  ]
7674 : [ 1.99238e-005 ]
7675 : [ 2.77322e-005 ]
7676 : [ 2.7867e-005  ]
7677 : [ 2.32554e-005 ]
7678 : [ 2.99479e-005 ]
7679 : [ 3.42135e-005 ]
7680 : [ 2.20448e-005 ]
7681 : [ 2.23362e-005 ]
7682 : [ 1.63523e-005 ]
7683 : [ 2.3586e-005  ]
7684 : [ 2.53052e-005 ]
7685 : [ 2.94486e-005 ]
7686 : [ 2.44613e-005 ]
7687 : [ 2.81411e-005 ]
7688 : [ 2.05848e-005 ]
7689 : [ 3.22012e-005 ]
7690 : [ 3.06651e-005 ]
7691 : [ 3.3081e-005  ]
7692 : [ 1.81752e-005 ]
7693 : [ 2.92875e-005 ]
7694 : [ 1.82104e-005 ]
7695 : [ 1.87383e-005 ]
7696 : [ 2.24003e-005 ]
7697 : [ 2.34972e-005 ]
7698 : [ 3.37661e-005 ]
7699 : [ 2.26189e-005 ]
7700 : [ 2.60323e-005 ]
7701 : [ 3.23341e-005 ]
7702 : [ 2.49459e-005 ]
7703 : [ 1.82068e-005 ]
7704 : [ 2.69442e-005 ]
7705 : [ 2.34267e-005 ]
7706 : [ 2.98908e-005 ]
7707 : [ 3.13182e-005 ]
7708 : [ 2.36701e-005 ]
7709 : [ 3.13794e-005 ]
7710 : [ 2.84483e-005 ]
7711 : [ 3.15282e-005 ]
7712 : [ 2.40891e-005 ]
7713 : [ 2.87295e-005 ]
7714 : [ 2.1369e-005  ]
7715 : [ 1.73492e-005 ]
7716 : [ 2.54082e-005 ]
7717 : [ 2.30393e-005 ]
7718 : [ 2.27581e-005 ]
7719 : [ 2.53167e-005 ]
7720 : [ 2.34081e-005 ]
7721 : [ 3.03334e-005 ]
7722 : [ 2.42596e-005 ]
7723 : [ 3.35407e-005 ]
7724 : [ 2.2651e-005  ]
7725 : [ 2.16284e-005 ]
7726 : [ 1.96932e-005 ]
7727 : [ 3.29998e-005 ]
7728 : [ 2.77602e-005 ]
7729 : [ 2.14105e-005 ]
7730 : [ 1.85204e-005 ]
7731 : [ 1.90705e-005 ]
7732 : [ 3.10852e-005 ]
7733 : [ 3.30579e-005 ]
7734 : [ 2.95312e-005 ]
7735 : [ 2.73234e-005 ]
7736 : [ 2.80242e-005 ]
7737 : [ 1.9513e-005  ]
7738 : [ 2.90252e-005 ]
7739 : [ 2.50826e-005 ]
7740 : [ 2.72563e-005 ]
7741 : [ 2.12949e-005 ]
7742 : [ 2.91115e-005 ]
7743 : [ 2.22866e-005 ]
7744 : [ 1.90674e-005 ]
7745 : [ 2.11636e-005 ]
7746 : [ 2.93563e-005 ]
7747 : [ 2.24499e-005 ]
7748 : [ 1.75042e-005 ]
7749 : [ 1.79702e-005 ]
7750 : [ 1.92507e-005 ]
7751 : [ 2.0474e-005  ]
7752 : [ 2.25202e-005 ]
7753 : [ 3.04339e-005 ]
7754 : [ 3.11548e-005 ]
7755 : [ 2.15467e-005 ]
7756 : [ 2.06087e-005 ]
7757 : [ 3.20255e-005 ]
7758 : [ 2.58856e-005 ]
7759 : [ 2.42845e-005 ]
7760 : [ 2.76118e-005 ]
7761 : [ 2.42365e-005 ]
7762 : [ 2.86423e-005 ]
7763 : [ 1.89616e-005 ]
7764 : [ 3.50163e-005 ]
7765 : [ 2.88275e-005 ]
7766 : [ 2.46989e-005 ]
7767 : [ 1.94759e-005 ]
7768 : [ 2.02563e-005 ]
7769 : [ 2.27313e-005 ]
7770 : [ 2.45431e-005 ]
7771 : [ 2.60859e-005 ]
7772 : [ 3.21537e-005 ]
7773 : [ 3.10655e-005 ]
7774 : [ 2.49266e-005 ]
7775 : [ 3.07617e-005 ]
7776 : [ 2.33871e-005 ]
7777 : [ 1.88964e-005 ]
7778 : [ 1.99248e-005 ]
7779 : [ 3.08152e-005 ]
7780 : [ 3.11622e-005 ]
7781 : [ 2.70384e-005 ]
7782 : [ 2.43206e-005 ]
7783 : [ 3.53883e-005 ]
7784 : [ 2.26045e-005 ]
7785 : [ 3.35563e-005 ]
7786 : [ 3.06834e-005 ]
7787 : [ 3.0232e-005  ]
7788 : [ 2.11139e-005 ]
7789 : [ 2.34978e-005 ]
7790 : [ 2.11636e-005 ]
7791 : [ 1.92633e-005 ]
7792 : [ 1.78188e-005 ]
7793 : [ 1.83285e-005 ]
7794 : [ 2.20073e-005 ]
7795 : [ 1.96627e-005 ]
7796 : [ 1.89972e-005 ]
7797 : [ 3.21706e-005 ]
7798 : [ 1.84116e-005 ]
7799 : [ 1.91848e-005 ]
7800 : [ 1.78819e-005 ]
7801 : [ 2.20519e-005 ]
7802 : [ 2.08379e-005 ]
7803 : [ 2.54701e-005 ]
7804 : [ 3.18858e-005 ]
7805 : [ 1.87197e-005 ]
7806 : [ 2.98358e-005 ]
7807 : [ 2.53983e-005 ]
7808 : [ 2.13937e-005 ]
7809 : [ 3.13186e-005 ]
7810 : [ 2.33417e-005 ]
7811 : [ 2.10839e-005 ]
7812 : [ 2.68841e-005 ]
7813 : [ 2.898e-005   ]
7814 : [ 2.07858e-005 ]
7815 : [ 1.98239e-005 ]
7816 : [ 2.76719e-005 ]
7817 : [ 2.96103e-005 ]
7818 : [ 2.23499e-005 ]
7819 : [ 2.91585e-005 ]
7820 : [ 1.91235e-005 ]
7821 : [ 2.10398e-005 ]
7822 : [ 2.93472e-005 ]
7823 : [ 2.55856e-005 ]
7824 : [ 2.79509e-005 ]
7825 : [ 3.17713e-005 ]
7826 : [ 1.76995e-005 ]
7827 : [ 3.07242e-005 ]
7828 : [ 3.13453e-005 ]
7829 : [ 2.12945e-005 ]
7830 : [ 2.71508e-005 ]
7831 : [ 2.20773e-005 ]
7832 : [ 2.86253e-005 ]
7833 : [ 1.90942e-005 ]
7834 : [ 3.06494e-005 ]
7835 : [ 2.63859e-005 ]
7836 : [ 2.1978e-005  ]
7837 : [ 2.325e-005   ]
7838 : [ 2.87755e-005 ]
7839 : [ 3.16227e-005 ]
7840 : [ 3.05188e-005 ]
7841 : [ 2.07412e-005 ]
7842 : [ 2.3097e-005  ]
7843 : [ 1.99102e-005 ]
7844 : [ 3.11945e-005 ]
7845 : [ 3.06361e-005 ]
7846 : [ 2.07318e-005 ]
7847 : [ 2.47378e-005 ]
7848 : [ 2.17303e-005 ]
7849 : [ 2.04333e-005 ]
7850 : [ 1.96626e-005 ]
7851 : [ 2.42063e-005 ]
7852 : [ 3.07088e-005 ]
7853 : [ 2.9789e-005  ]
7854 : [ 3.07432e-005 ]
7855 : [ 2.29294e-005 ]
7856 : [ 2.81629e-005 ]
7857 : [ 2.37966e-005 ]
7858 : [ 2.94256e-005 ]
7859 : [ 1.79969e-005 ]
7860 : [ 3.10308e-005 ]
7861 : [ 2.67474e-005 ]
7862 : [ 3.01968e-005 ]
7863 : [ 2.15043e-005 ]
7864 : [ 2.61281e-005 ]
7865 : [ 1.44473e-005 ]
7866 : [ 2.05824e-005 ]
7867 : [ 2.11271e-005 ]
7868 : [ 2.96603e-005 ]
7869 : [ 2.21762e-005 ]
7870 : [ 2.82763e-005 ]
7871 : [ 2.20909e-005 ]
7872 : [ 2.55066e-005 ]
7873 : [ 2.48623e-005 ]
7874 : [ 2.18169e-005 ]
7875 : [ 3.00257e-005 ]
7876 : [ 2.4067e-005  ]
7877 : [ 2.21424e-005 ]
7878 : [ 2.36443e-005 ]
7879 : [ 2.74943e-005 ]
7880 : [ 2.70867e-005 ]
7881 : [ 1.99538e-005 ]
7882 : [ 3.04557e-005 ]
7883 : [ 3.06019e-005 ]
7884 : [ 2.07629e-005 ]
7885 : [ 3.12643e-005 ]
7886 : [ 3.22234e-005 ]
7887 : [ 2.02016e-005 ]
7888 : [ 2.27199e-005 ]
7889 : [ 2.82394e-005 ]
7890 : [ 1.72602e-005 ]
7891 : [ 1.90587e-005 ]
7892 : [ 2.37731e-005 ]
7893 : [ 2.02094e-005 ]
7894 : [ 3.3064e-005  ]
7895 : [ 2.3105e-005  ]
7896 : [ 3.49272e-005 ]
7897 : [ 2.87666e-005 ]
7898 : [ 1.84165e-005 ]
7899 : [ 2.00082e-005 ]
7900 : [ 2.05011e-005 ]
7901 : [ 2.88938e-005 ]
7902 : [ 1.64222e-005 ]
7903 : [ 2.14914e-005 ]
7904 : [ 1.96499e-005 ]
7905 : [ 3.13806e-005 ]
7906 : [ 1.88979e-005 ]
7907 : [ 3.02768e-005 ]
7908 : [ 3.26492e-005 ]
7909 : [ 1.92204e-005 ]
7910 : [ 2.43072e-005 ]
7911 : [ 1.91112e-005 ]
7912 : [ 2.40533e-005 ]
7913 : [ 2.03238e-005 ]
7914 : [ 3.03417e-005 ]
7915 : [ 2.77714e-005 ]
7916 : [ 3.0463e-005  ]
7917 : [ 2.12093e-005 ]
7918 : [ 3.05948e-005 ]
7919 : [ 1.94673e-005 ]
7920 : [ 3.0386e-005  ]
7921 : [ 2.55288e-005 ]
7922 : [ 2.02741e-005 ]
7923 : [ 2.23508e-005 ]
7924 : [ 3.2099e-005  ]
7925 : [ 2.44916e-005 ]
7926 : [ 3.17452e-005 ]
7927 : [ 1.53893e-005 ]
7928 : [ 3.01904e-005 ]
7929 : [ 2.78986e-005 ]
7930 : [ 2.99875e-005 ]
7931 : [ 3.13432e-005 ]
7932 : [ 2.53125e-005 ]
7933 : [ 1.89358e-005 ]
7934 : [ 2.01878e-005 ]
7935 : [ 1.93594e-005 ]
7936 : [ 1.84748e-005 ]
7937 : [ 1.86347e-005 ]
7938 : [ 3.06097e-005 ]
7939 : [ 2.54166e-005 ]
7940 : [ 2.66916e-005 ]
7941 : [ 3.59907e-005 ]
7942 : [ 2.95097e-005 ]
7943 : [ 2.03084e-005 ]
7944 : [ 3.38384e-005 ]
7945 : [ 2.06822e-005 ]
7946 : [ 2.07157e-005 ]
7947 : [ 1.95599e-005 ]
7948 : [ 2.0938e-005  ]
7949 : [ 3.24484e-005 ]
7950 : [ 2.03727e-005 ]
7951 : [ 2.39103e-005 ]
7952 : [ 2.62066e-005 ]
7953 : [ 2.89992e-005 ]
7954 : [ 3.19019e-005 ]
7955 : [ 2.78444e-005 ]
7956 : [ 2.07105e-005 ]
7957 : [ 1.13317e-005 ]
7958 : [ 1.75705e-005 ]
7959 : [ 3.6222e-005  ]
7960 : [ 2.41684e-005 ]
7961 : [ 2.62856e-005 ]
7962 : [ 1.99937e-005 ]
7963 : [ 2.02939e-005 ]
7964 : [ 1.53255e-005 ]
7965 : [ 2.72748e-005 ]
7966 : [ 2.75885e-005 ]
7967 : [ 2.20871e-005 ]
7968 : [ 2.39701e-005 ]
7969 : [ 2.64087e-005 ]
7970 : [ 2.96927e-005 ]
7971 : [ 2.71391e-005 ]
7972 : [ 2.33374e-005 ]
7973 : [ 2.42579e-005 ]
7974 : [ 3.21889e-005 ]
7975 : [ 3.18023e-005 ]
7976 : [ 2.43943e-005 ]
7977 : [ 3.06063e-005 ]
7978 : [ 1.86525e-005 ]
7979 : [ 2.52101e-005 ]
7980 : [ 2.50888e-005 ]
7981 : [ 1.91033e-005 ]
7982 : [ 2.89497e-005 ]
7983 : [ 1.6287e-005  ]
7984 : [ 2.42477e-005 ]
7985 : [ 2.81886e-005 ]
7986 : [ 1.89085e-005 ]
7987 : [ 3.33694e-005 ]
7988 : [ 2.57508e-005 ]
7989 : [ 2.89865e-005 ]
7990 : [ 2.30864e-005 ]
7991 : [ 3.09717e-005 ]
7992 : [ 2.15533e-005 ]
7993 : [ 1.83915e-005 ]
7994 : [ 2.5713e-005  ]
7995 : [ 3.12156e-005 ]
7996 : [ 2.41591e-005 ]
7997 : [ 2.62939e-005 ]
7998 : [ 1.84656e-005 ]
7999 : [ 2.89941e-005 ]
8000 : [ 2.58575e-005 ]
8001 : [ 2.28962e-005 ]
8002 : [ 1.90178e-005 ]
8003 : [ 3.06741e-005 ]
8004 : [ 2.55634e-005 ]
8005 : [ 2.36939e-005 ]
8006 : [ 2.04844e-005 ]
8007 : [ 2.35217e-005 ]
8008 : [ 1.57118e-005 ]
8009 : [ 1.5684e-005  ]
8010 : [ 1.9585e-005  ]
8011 : [ 1.73781e-005 ]
8012 : [ 1.99681e-005 ]
8013 : [ 2.98845e-005 ]
8014 : [ 1.70013e-005 ]
8015 : [ 1.76008e-005 ]
8016 : [ 2.08139e-005 ]
8017 : [ 2.32422e-005 ]
8018 : [ 2.44234e-005 ]
8019 : [ 2.82817e-005 ]
8020 : [ 2.92509e-005 ]
8021 : [ 1.95195e-005 ]
8022 : [ 3.03476e-005 ]
8023 : [ 1.88891e-005 ]
8024 : [ 2.54987e-005 ]
8025 : [ 2.3427e-005  ]
8026 : [ 1.89237e-005 ]
8027 : [ 2.17191e-005 ]
8028 : [ 1.63997e-005 ]
8029 : [ 3.08326e-005 ]
8030 : [ 3.09478e-005 ]
8031 : [ 2.15445e-005 ]
8032 : [ 2.0172e-005  ]
8033 : [ 2.09638e-005 ]
8034 : [ 3.08237e-005 ]
8035 : [ 1.97747e-005 ]
8036 : [ 3.04759e-005 ]
8037 : [ 2.05068e-005 ]
8038 : [ 3.36088e-005 ]
8039 : [ 2.83508e-005 ]
8040 : [ 2.53896e-005 ]
8041 : [ 2.61724e-005 ]
8042 : [ 3.04674e-005 ]
8043 : [ 2.71072e-005 ]
8044 : [ 3.06137e-005 ]
8045 : [ 2.51369e-005 ]
8046 : [ 2.07189e-005 ]
8047 : [ 2.34999e-005 ]
8048 : [ 2.34138e-005 ]
8049 : [ 2.86501e-005 ]
8050 : [ 3.02115e-005 ]
8051 : [ 2.72271e-005 ]
8052 : [ 1.67049e-005 ]
8053 : [ 2.81056e-005 ]
8054 : [ 2.91256e-005 ]
8055 : [ 2.36511e-005 ]
8056 : [ 2.55803e-005 ]
8057 : [ 2.15059e-005 ]
8058 : [ 2.13466e-005 ]
8059 : [ 2.93895e-005 ]
8060 : [ 1.93641e-005 ]
8061 : [ 2.91137e-005 ]
8062 : [ 3.24895e-005 ]
8063 : [ 2.00502e-005 ]
8064 : [ 2.8076e-005  ]
8065 : [ 2.682e-005   ]
8066 : [ 3.13397e-005 ]
8067 : [ 1.53738e-005 ]
8068 : [ 2.49791e-005 ]
8069 : [ 1.93098e-005 ]
8070 : [ 3.17403e-005 ]
8071 : [ 2.8769e-005  ]
8072 : [ 2.16698e-005 ]
8073 : [ 3.05728e-005 ]
8074 : [ 2.92456e-005 ]
8075 : [ 1.90426e-005 ]
8076 : [ 2.10146e-005 ]
8077 : [ 2.3533e-005  ]
8078 : [ 2.38094e-005 ]
8079 : [ 1.96767e-005 ]
8080 : [ 2.09377e-005 ]
8081 : [ 1.94883e-005 ]
8082 : [ 2.79607e-005 ]
8083 : [ 3.00471e-005 ]
8084 : [ 2.05578e-005 ]
8085 : [ 2.64198e-005 ]
8086 : [ 2.93988e-005 ]
8087 : [ 2.63678e-005 ]
8088 : [ 2.52589e-005 ]
8089 : [ 2.22282e-005 ]
8090 : [ 2.13072e-005 ]
8091 : [ 2.99626e-005 ]
8092 : [ 1.8556e-005  ]
8093 : [ 3.1388e-005  ]
8094 : [ 2.59141e-005 ]
8095 : [ 2.48043e-005 ]
8096 : [ 3.06916e-005 ]
8097 : [ 3.03061e-005 ]
8098 : [ 3.08263e-005 ]
8099 : [ 3.10731e-005 ]
8100 : [ 3.51826e-005 ]
8101 : [ 3.27233e-005 ]
8102 : [ 3.10696e-005 ]
8103 : [ 2.00927e-005 ]
8104 : [ 2.28629e-005 ]
8105 : [ 2.05015e-005 ]
8106 : [ 2.99034e-005 ]
8107 : [ 2.64595e-005 ]
8108 : [ 3.12849e-005 ]
8109 : [ 2.16954e-005 ]
8110 : [ 2.57374e-005 ]
8111 : [ 3.12095e-005 ]
8112 : [ 1.95011e-005 ]
8113 : [ 1.69763e-005 ]
8114 : [ 2.66372e-005 ]
8115 : [ 2.20126e-005 ]
8116 : [ 2.37973e-005 ]
8117 : [ 2.56903e-005 ]
8118 : [ 2.68845e-005 ]
8119 : [ 2.04888e-005 ]
8120 : [ 3.04911e-005 ]
8121 : [ 1.94535e-005 ]
8122 : [ 1.39348e-005 ]
8123 : [ 2.99275e-005 ]
8124 : [ 1.68573e-005 ]
8125 : [ 1.89981e-005 ]
8126 : [ 2.93853e-005 ]
8127 : [ 2.62557e-005 ]
8128 : [ 1.83958e-005 ]
8129 : [ 2.49317e-005 ]
8130 : [ 2.72771e-005 ]
8131 : [ 2.12069e-005 ]
8132 : [ 3.04346e-005 ]
8133 : [ 2.92396e-005 ]
8134 : [ 1.42162e-005 ]
8135 : [ 1.50328e-005 ]
8136 : [ 3.0469e-005  ]
8137 : [ 1.83907e-005 ]
8138 : [ 2.91162e-005 ]
8139 : [ 2.471e-005   ]
8140 : [ 2.12626e-005 ]
8141 : [ 2.94376e-005 ]
8142 : [ 1.99044e-005 ]
8143 : [ 2.48022e-005 ]
8144 : [ 1.73141e-005 ]
8145 : [ 1.94652e-005 ]
8146 : [ 2.59738e-005 ]
8147 : [ 2.58145e-005 ]
8148 : [ 3.04299e-005 ]
8149 : [ 1.81268e-005 ]
8150 : [ 2.36506e-005 ]
8151 : [ 2.67031e-005 ]
8152 : [ 3.03574e-005 ]
8153 : [ 2.25791e-005 ]
8154 : [ 1.90869e-005 ]
8155 : [ 2.99019e-005 ]
8156 : [ 1.97866e-005 ]
8157 : [ 2.13715e-005 ]
8158 : [ 3.08372e-005 ]
8159 : [ 2.40275e-005 ]
8160 : [ 2.13971e-005 ]
8161 : [ 3.07177e-005 ]
8162 : [ 3.0901e-005  ]
8163 : [ 3.19776e-005 ]
8164 : [ 3.01064e-005 ]
8165 : [ 1.47118e-005 ]
8166 : [ 2.91824e-005 ]
8167 : [ 2.07221e-005 ]
8168 : [ 2.4785e-005  ]
8169 : [ 1.86423e-005 ]
8170 : [ 3.26029e-005 ]
8171 : [ 2.39065e-005 ]
8172 : [ 3.14505e-005 ]
8173 : [ 2.90824e-005 ]
8174 : [ 3.00889e-005 ]
8175 : [ 1.57367e-005 ]
8176 : [ 2.85759e-005 ]
8177 : [ 2.3856e-005  ]
8178 : [ 2.61519e-005 ]
8179 : [ 1.91171e-005 ]
8180 : [ 2.83778e-005 ]
8181 : [ 1.43678e-005 ]
8182 : [ 3.11712e-005 ]
8183 : [ 2.93435e-005 ]
8184 : [ 2.66199e-005 ]
8185 : [ 2.55678e-005 ]
8186 : [ 2.06924e-005 ]
8187 : [ 2.44067e-005 ]
8188 : [ 3.0595e-005  ]
8189 : [ 3.03204e-005 ]
8190 : [ 1.67377e-005 ]
8191 : [ 2.4779e-005  ]
8192 : [ 2.48174e-005 ]
8193 : [ 2.96373e-005 ]
8194 : [ 2.6835e-005  ]
8195 : [ 2.52026e-005 ]
8196 : [ 1.6587e-005  ]
8197 : [ 2.28047e-005 ]
8198 : [ 2.29446e-005 ]
8199 : [ 2.82362e-005 ]
8200 : [ 1.99997e-005 ]
8201 : [ 2.64767e-005 ]
8202 : [ 3.14256e-005 ]
8203 : [ 3.34e-005    ]
8204 : [ 2.86393e-005 ]
8205 : [ 2.47145e-005 ]
8206 : [ 2.4023e-005  ]
8207 : [ 1.97712e-005 ]
8208 : [ 2.5234e-005  ]
8209 : [ 3.05426e-005 ]
8210 : [ 2.024e-005   ]
8211 : [ 1.95227e-005 ]
8212 : [ 1.88778e-005 ]
8213 : [ 2.25777e-005 ]
8214 : [ 2.03221e-005 ]
8215 : [ 3.41077e-005 ]
8216 : [ 2.1765e-005  ]
8217 : [ 1.86656e-005 ]
8218 : [ 2.40141e-005 ]
8219 : [ 2.10506e-005 ]
8220 : [ 2.93011e-005 ]
8221 : [ 1.93464e-005 ]
8222 : [ 2.82024e-005 ]
8223 : [ 2.03683e-005 ]
8224 : [ 3.0632e-005  ]
8225 : [ 2.18908e-005 ]
8226 : [ 2.72074e-005 ]
8227 : [ 2.04621e-005 ]
8228 : [ 2.14865e-005 ]
8229 : [ 2.00924e-005 ]
8230 : [ 3.14507e-005 ]
8231 : [ 2.00861e-005 ]
8232 : [ 2.40704e-005 ]
8233 : [ 3.03605e-005 ]
8234 : [ 2.00541e-005 ]
8235 : [ 1.87471e-005 ]
8236 : [ 2.96608e-005 ]
8237 : [ 2.03697e-005 ]
8238 : [ 2.52782e-005 ]
8239 : [ 2.93254e-005 ]
8240 : [ 1.57117e-005 ]
8241 : [ 3.24709e-005 ]
8242 : [ 2.33469e-005 ]
8243 : [ 1.89546e-005 ]
8244 : [ 3.19588e-005 ]
8245 : [ 2.41425e-005 ]
8246 : [ 2.10069e-005 ]
8247 : [ 2.33439e-005 ]
8248 : [ 2.21417e-005 ]
8249 : [ 2.50548e-005 ]
8250 : [ 2.70179e-005 ]
8251 : [ 2.0386e-005  ]
8252 : [ 2.63185e-005 ]
8253 : [ 1.9677e-005  ]
8254 : [ 2.27235e-005 ]
8255 : [ 1.92346e-005 ]
8256 : [ 2.29545e-005 ]
8257 : [ 2.43171e-005 ]
8258 : [ 2.10934e-005 ]
8259 : [ 3.06183e-005 ]
8260 : [ 2.21405e-005 ]
8261 : [ 3.32855e-005 ]
8262 : [ 2.78844e-005 ]
8263 : [ 2.41899e-005 ]
8264 : [ 1.55284e-005 ]
8265 : [ 2.54275e-005 ]
8266 : [ 2.20081e-005 ]
8267 : [ 3.02816e-005 ]
8268 : [ 2.57219e-005 ]
8269 : [ 2.75551e-005 ]
8270 : [ 1.9493e-005  ]
8271 : [ 2.27822e-005 ]
8272 : [ 2.99559e-005 ]
8273 : [ 3.09915e-005 ]
8274 : [ 2.26297e-005 ]
8275 : [ 2.19389e-005 ]
8276 : [ 2.21485e-005 ]
8277 : [ 2.13145e-005 ]
8278 : [ 2.04405e-005 ]
8279 : [ 1.89884e-005 ]
8280 : [ 2.69094e-005 ]
8281 : [ 2.69551e-005 ]
8282 : [ 1.69348e-005 ]
8283 : [ 1.91675e-005 ]
8284 : [ 3.13069e-005 ]
8285 : [ 3.43311e-005 ]
8286 : [ 2.23678e-005 ]
8287 : [ 1.83582e-005 ]
8288 : [ 2.94496e-005 ]
8289 : [ 2.16033e-005 ]
8290 : [ 2.88765e-005 ]
8291 : [ 3.17193e-005 ]
8292 : [ 2.5752e-005  ]
8293 : [ 2.95636e-005 ]
8294 : [ 3.0305e-005  ]
8295 : [ 2.41346e-005 ]
8296 : [ 2.38483e-005 ]
8297 : [ 1.99484e-005 ]
8298 : [ 1.95939e-005 ]
8299 : [ 2.3541e-005  ]
8300 : [ 3.00991e-005 ]
8301 : [ 2.32684e-005 ]
8302 : [ 2.95768e-005 ]
8303 : [ 2.71777e-005 ]
8304 : [ 2.41778e-005 ]
8305 : [ 2.11359e-005 ]
8306 : [ 2.1021e-005  ]
8307 : [ 2.42565e-005 ]
8308 : [ 2.25075e-005 ]
8309 : [ 1.88005e-005 ]
8310 : [ 3.09674e-005 ]
8311 : [ 2.13118e-005 ]
8312 : [ 3.16006e-005 ]
8313 : [ 2.95675e-005 ]
8314 : [ 2.53277e-005 ]
8315 : [ 3.13418e-005 ]
8316 : [ 2.87892e-005 ]
8317 : [ 1.74731e-005 ]
8318 : [ 2.95004e-005 ]
8319 : [ 1.83975e-005 ]
8320 : [ 1.80583e-005 ]
8321 : [ 2.8903e-005  ]
8322 : [ 2.07404e-005 ]
8323 : [ 2.14604e-005 ]
8324 : [ 2.55432e-005 ]
8325 : [ 3.38256e-005 ]
8326 : [ 2.06686e-005 ]
8327 : [ 2.65862e-005 ]
8328 : [ 3.05777e-005 ]
8329 : [ 3.14997e-005 ]
8330 : [ 2.12712e-005 ]
8331 : [ 2.01139e-005 ]
8332 : [ 2.2768e-005  ]
8333 : [ 2.02458e-005 ]
8334 : [ 2.09079e-005 ]
8335 : [ 1.91251e-005 ]
8336 : [ 2.21238e-005 ]
8337 : [ 2.81105e-005 ]
8338 : [ 1.86077e-005 ]
8339 : [ 2.9699e-005  ]
8340 : [ 2.31072e-005 ]
8341 : [ 2.02852e-005 ]
8342 : [ 2.81754e-005 ]
8343 : [ 3.30548e-005 ]
8344 : [ 1.41613e-005 ]
8345 : [ 3.23519e-005 ]
8346 : [ 2.60816e-005 ]
8347 : [ 2.24194e-005 ]
8348 : [ 2.00294e-005 ]
8349 : [ 3.00648e-005 ]
8350 : [ 3.60524e-005 ]
8351 : [ 1.94318e-005 ]
8352 : [ 2.92233e-005 ]
8353 : [ 3.18814e-005 ]
8354 : [ 2.38879e-005 ]
8355 : [ 3.37052e-005 ]
8356 : [ 3.43242e-005 ]
8357 : [ 3.06192e-005 ]
8358 : [ 2.75856e-005 ]
8359 : [ 1.71132e-005 ]
8360 : [ 2.82245e-005 ]
8361 : [ 2.09921e-005 ]
8362 : [ 3.01101e-005 ]
8363 : [ 2.88393e-005 ]
8364 : [ 2.52103e-005 ]
8365 : [ 1.98e-005    ]
8366 : [ 3.05606e-005 ]
8367 : [ 1.72217e-005 ]
8368 : [ 1.55568e-005 ]
8369 : [ 2.79114e-005 ]
8370 : [ 2.28196e-005 ]
8371 : [ 2.01496e-005 ]
8372 : [ 1.89888e-005 ]
8373 : [ 2.17022e-005 ]
8374 : [ 2.31971e-005 ]
8375 : [ 2.79406e-005 ]
8376 : [ 1.90704e-005 ]
8377 : [ 2.04206e-005 ]
8378 : [ 2.7636e-005  ]
8379 : [ 2.06455e-005 ]
8380 : [ 2.28894e-005 ]
8381 : [ 1.87999e-005 ]
8382 : [ 2.99035e-005 ]
8383 : [ 2.68353e-005 ]
8384 : [ 2.46021e-005 ]
8385 : [ 2.54618e-005 ]
8386 : [ 1.532e-005   ]
8387 : [ 2.02328e-005 ]
8388 : [ 2.87896e-005 ]
8389 : [ 2.59049e-005 ]
8390 : [ 2.98844e-005 ]
8391 : [ 2.61484e-005 ]
8392 : [ 3.47467e-005 ]
8393 : [ 2.01069e-005 ]
8394 : [ 2.33334e-005 ]
8395 : [ 3.00735e-005 ]
8396 : [ 2.93363e-005 ]
8397 : [ 2.0589e-005  ]
8398 : [ 2.87541e-005 ]
8399 : [ 2.20677e-005 ]
8400 : [ 1.86561e-005 ]
8401 : [ 1.97098e-005 ]
8402 : [ 2.96892e-005 ]
8403 : [ 2.26258e-005 ]
8404 : [ 2.72335e-005 ]
8405 : [ 1.94643e-005 ]
8406 : [ 2.66359e-005 ]
8407 : [ 2.74015e-005 ]
8408 : [ 1.80554e-005 ]
8409 : [ 1.91945e-005 ]
8410 : [ 3.12741e-005 ]
8411 : [ 2.06083e-005 ]
8412 : [ 2.33444e-005 ]
8413 : [ 2.56698e-005 ]
8414 : [ 2.46129e-005 ]
8415 : [ 2.97158e-005 ]
8416 : [ 3.10536e-005 ]
8417 : [ 2.98736e-005 ]
8418 : [ 2.21618e-005 ]
8419 : [ 2.87449e-005 ]
8420 : [ 2.1363e-005  ]
8421 : [ 2.90647e-005 ]
8422 : [ 1.58775e-005 ]
8423 : [ 1.8018e-005  ]
8424 : [ 2.95077e-005 ]
8425 : [ 2.76288e-005 ]
8426 : [ 2.0701e-005  ]
8427 : [ 1.65825e-005 ]
8428 : [ 2.1635e-005  ]
8429 : [ 2.55313e-005 ]
8430 : [ 1.92977e-005 ]
8431 : [ 2.03185e-005 ]
8432 : [ 2.05698e-005 ]
8433 : [ 2.15175e-005 ]
8434 : [ 3.33989e-005 ]
8435 : [ 1.95683e-005 ]
8436 : [ 1.72902e-005 ]
8437 : [ 1.9931e-005  ]
8438 : [ 3.43292e-005 ]
8439 : [ 2.97136e-005 ]
8440 : [ 2.76974e-005 ]
8441 : [ 3.11559e-005 ]
8442 : [ 1.33275e-005 ]
8443 : [ 1.90377e-005 ]
8444 : [ 3.66493e-005 ]
8445 : [ 2.94893e-005 ]
8446 : [ 2.65653e-005 ]
8447 : [ 2.04361e-005 ]
8448 : [ 2.22594e-005 ]
8449 : [ 1.90794e-005 ]
8450 : [ 2.91277e-005 ]
8451 : [ 2.09491e-005 ]
8452 : [ 2.28726e-005 ]
8453 : [ 2.32034e-005 ]
8454 : [ 2.90352e-005 ]
8455 : [ 2.25458e-005 ]
8456 : [ 3.30493e-005 ]
8457 : [ 3.11347e-005 ]
8458 : [ 3.18225e-005 ]
8459 : [ 2.0127e-005  ]
8460 : [ 1.79059e-005 ]
8461 : [ 2.71585e-005 ]
8462 : [ 1.90489e-005 ]
8463 : [ 1.70405e-005 ]
8464 : [ 2.74208e-005 ]
8465 : [ 2.30921e-005 ]
8466 : [ 2.41947e-005 ]
8467 : [ 2.58461e-005 ]
8468 : [ 2.03328e-005 ]
8469 : [ 2.02321e-005 ]
8470 : [ 2.96469e-005 ]
8471 : [ 2.50389e-005 ]
8472 : [ 2.65407e-005 ]
8473 : [ 2.98017e-005 ]
8474 : [ 3.1043e-005  ]
8475 : [ 1.89387e-005 ]
8476 : [ 2.09306e-005 ]
8477 : [ 2.03723e-005 ]
8478 : [ 2.0865e-005  ]
8479 : [ 3.02192e-005 ]
8480 : [ 2.43072e-005 ]
8481 : [ 2.24491e-005 ]
8482 : [ 2.67012e-005 ]
8483 : [ 2.67154e-005 ]
8484 : [ 2.70951e-005 ]
8485 : [ 2.0161e-005  ]
8486 : [ 2.98361e-005 ]
8487 : [ 2.04092e-005 ]
8488 : [ 2.96206e-005 ]
8489 : [ 3.2525e-005  ]
8490 : [ 2.01121e-005 ]
8491 : [ 3.46901e-005 ]
8492 : [ 2.3041e-005  ]
8493 : [ 2.15255e-005 ]
8494 : [ 3.25517e-005 ]
8495 : [ 2.73966e-005 ]
8496 : [ 2.17807e-005 ]
8497 : [ 2.28972e-005 ]
8498 : [ 2.3804e-005  ]
8499 : [ 2.70231e-005 ]
8500 : [ 3.25969e-005 ]
8501 : [ 1.89051e-005 ]
8502 : [ 1.52649e-005 ]
8503 : [ 2.5829e-005  ]
8504 : [ 2.96282e-005 ]
8505 : [ 3.10833e-005 ]
8506 : [ 2.17844e-005 ]
8507 : [ 2.09488e-005 ]
8508 : [ 3.37629e-005 ]
8509 : [ 2.27545e-005 ]
8510 : [ 2.68953e-005 ]
8511 : [ 2.08626e-005 ]
8512 : [ 2.68854e-005 ]
8513 : [ 3.11114e-005 ]
8514 : [ 1.85631e-005 ]
8515 : [ 1.98695e-005 ]
8516 : [ 2.18661e-005 ]
8517 : [ 2.22281e-005 ]
8518 : [ 2.87245e-005 ]
8519 : [ 2.24892e-005 ]
8520 : [ 3.05705e-005 ]
8521 : [ 1.78841e-005 ]
8522 : [ 1.98334e-005 ]
8523 : [ 1.90501e-005 ]
8524 : [ 1.50962e-005 ]
8525 : [ 2.8431e-005  ]
8526 : [ 2.01743e-005 ]
8527 : [ 2.72839e-005 ]
8528 : [ 2.48995e-005 ]
8529 : [ 3.284e-005   ]
8530 : [ 1.92261e-005 ]
8531 : [ 3.26317e-005 ]
8532 : [ 2.58775e-005 ]
8533 : [ 1.7469e-005  ]
8534 : [ 2.40334e-005 ]
8535 : [ 2.38159e-005 ]
8536 : [ 2.35883e-005 ]
8537 : [ 2.00078e-005 ]
8538 : [ 2.50354e-005 ]
8539 : [ 2.93462e-005 ]
8540 : [ 3.04214e-005 ]
8541 : [ 2.32378e-005 ]
8542 : [ 3.07835e-005 ]
8543 : [ 2.11757e-005 ]
8544 : [ 3.36202e-005 ]
8545 : [ 3.13672e-005 ]
8546 : [ 2.81305e-005 ]
8547 : [ 1.9592e-005  ]
8548 : [ 3.05919e-005 ]
8549 : [ 3.1277e-005  ]
8550 : [ 2.67282e-005 ]
8551 : [ 2.03754e-005 ]
8552 : [ 1.96338e-005 ]
8553 : [ 2.1922e-005  ]
8554 : [ 2.80274e-005 ]
8555 : [ 2.40274e-005 ]
8556 : [ 1.88416e-005 ]
8557 : [ 2.43747e-005 ]
8558 : [ 2.39094e-005 ]
8559 : [ 2.98532e-005 ]
8560 : [ 3.0958e-005  ]
8561 : [ 1.99904e-005 ]
8562 : [ 3.04384e-005 ]
8563 : [ 2.12116e-005 ]
8564 : [ 2.80278e-005 ]
8565 : [ 3.09265e-005 ]
8566 : [ 1.71388e-005 ]
8567 : [ 1.853e-005   ]
8568 : [ 2.01438e-005 ]
8569 : [ 3.14631e-005 ]
8570 : [ 1.95846e-005 ]
8571 : [ 2.9846e-005  ]
8572 : [ 1.9781e-005  ]
8573 : [ 1.93632e-005 ]
8574 : [ 2.38887e-005 ]
8575 : [ 2.1456e-005  ]
8576 : [ 2.98249e-005 ]
8577 : [ 3.04205e-005 ]
8578 : [ 3.1492e-005  ]
8579 : [ 2.75785e-005 ]
8580 : [ 3.04913e-005 ]
8581 : [ 2.63259e-005 ]
8582 : [ 3.02809e-005 ]
8583 : [ 3.00591e-005 ]
8584 : [ 2.94548e-005 ]
8585 : [ 2.84427e-005 ]
8586 : [ 2.4102e-005  ]
8587 : [ 2.7369e-005  ]
8588 : [ 3.01861e-005 ]
8589 : [ 1.8951e-005  ]
8590 : [ 3.31185e-005 ]
8591 : [ 2.95677e-005 ]
8592 : [ 2.23212e-005 ]
8593 : [ 1.79122e-005 ]
8594 : [ 3.03345e-005 ]
8595 : [ 1.85037e-005 ]
8596 : [ 3.51333e-005 ]
8597 : [ 3.33243e-005 ]
8598 : [ 2.11795e-005 ]
8599 : [ 2.21037e-005 ]
8600 : [ 1.69213e-005 ]
8601 : [ 2.20754e-005 ]
8602 : [ 1.97066e-005 ]
8603 : [ 2.69926e-005 ]
8604 : [ 3.03756e-005 ]
8605 : [ 3.13155e-005 ]
8606 : [ 3.30728e-005 ]
8607 : [ 3.53356e-005 ]
8608 : [ 3.74093e-005 ]
8609 : [ 2.17992e-005 ]
8610 : [ 2.17116e-005 ]
8611 : [ 2.96245e-005 ]
8612 : [ 2.72664e-005 ]
8613 : [ 3.64899e-005 ]
8614 : [ 2.69428e-005 ]
8615 : [ 3.08753e-005 ]
8616 : [ 1.76345e-005 ]
8617 : [ 2.72601e-005 ]
8618 : [ 2.05119e-005 ]
8619 : [ 2.84794e-005 ]
8620 : [ 2.3396e-005  ]
8621 : [ 2.47094e-005 ]
8622 : [ 1.93575e-005 ]
8623 : [ 2.36258e-005 ]
8624 : [ 2.58687e-005 ]
8625 : [ 2.12095e-005 ]
8626 : [ 2.02226e-005 ]
8627 : [ 2.76045e-005 ]
8628 : [ 3.06677e-005 ]
8629 : [ 3.0039e-005  ]
8630 : [ 3.42357e-005 ]
8631 : [ 2.20208e-005 ]
8632 : [ 2.01318e-005 ]
8633 : [ 2.00146e-005 ]
8634 : [ 1.48701e-005 ]
8635 : [ 2.10391e-005 ]
8636 : [ 3.1123e-005  ]
8637 : [ 2.23304e-005 ]
8638 : [ 2.50473e-005 ]
8639 : [ 2.15051e-005 ]
8640 : [ 2.14472e-005 ]
8641 : [ 2.04629e-005 ]
8642 : [ 3.04565e-005 ]
8643 : [ 2.07179e-005 ]
8644 : [ 2.26954e-005 ]
8645 : [ 3.12164e-005 ]
8646 : [ 2.78903e-005 ]
8647 : [ 2.44987e-005 ]
8648 : [ 3.14217e-005 ]
8649 : [ 2.9615e-005  ]
8650 : [ 3.0976e-005  ]
8651 : [ 2.13855e-005 ]
8652 : [ 2.73462e-005 ]
8653 : [ 2.01528e-005 ]
8654 : [ 1.62477e-005 ]
8655 : [ 2.84913e-005 ]
8656 : [ 1.99025e-005 ]
8657 : [ 2.17011e-005 ]
8658 : [ 2.6037e-005  ]
8659 : [ 2.21069e-005 ]
8660 : [ 2.30764e-005 ]
8661 : [ 2.44586e-005 ]
8662 : [ 2.57447e-005 ]
8663 : [ 3.11005e-005 ]
8664 : [ 2.39368e-005 ]
8665 : [ 2.85854e-005 ]
8666 : [ 3.01078e-005 ]
8667 : [ 2.34296e-005 ]
8668 : [ 2.15702e-005 ]
8669 : [ 2.81273e-005 ]
8670 : [ 1.74195e-005 ]
8671 : [ 2.50231e-005 ]
8672 : [ 2.72962e-005 ]
8673 : [ 2.29911e-005 ]
8674 : [ 2.96342e-005 ]
8675 : [ 3.54695e-005 ]
8676 : [ 1.75213e-005 ]
8677 : [ 2.10477e-005 ]
8678 : [ 1.85688e-005 ]
8679 : [ 2.92697e-005 ]
8680 : [ 2.44802e-005 ]
8681 : [ 1.97694e-005 ]
8682 : [ 1.92141e-005 ]
8683 : [ 3.04925e-005 ]
8684 : [ 1.83179e-005 ]
8685 : [ 3.08126e-005 ]
8686 : [ 1.67141e-005 ]
8687 : [ 2.66092e-005 ]
8688 : [ 3.06897e-005 ]
8689 : [ 2.46201e-005 ]
8690 : [ 2.05121e-005 ]
8691 : [ 1.9351e-005  ]
8692 : [ 3.08203e-005 ]
8693 : [ 2.95391e-005 ]
8694 : [ 2.52884e-005 ]
8695 : [ 2.03315e-005 ]
8696 : [ 2.12691e-005 ]
8697 : [ 2.95174e-005 ]
8698 : [ 3.01778e-005 ]
8699 : [ 2.13363e-005 ]
8700 : [ 2.52107e-005 ]
8701 : [ 2.64534e-005 ]
8702 : [ 3.09781e-005 ]
8703 : [ 1.99704e-005 ]
8704 : [ 3.02312e-005 ]
8705 : [ 2.65075e-005 ]
8706 : [ 2.69934e-005 ]
8707 : [ 2.80493e-005 ]
8708 : [ 2.08629e-005 ]
8709 : [ 2.16587e-005 ]
8710 : [ 2.5357e-005  ]
8711 : [ 2.03796e-005 ]
8712 : [ 2.12625e-005 ]
8713 : [ 1.98023e-005 ]
8714 : [ 2.43032e-005 ]
8715 : [ 2.56802e-005 ]
8716 : [ 2.85903e-005 ]
8717 : [ 2.10368e-005 ]
8718 : [ 2.99564e-005 ]
8719 : [ 3.14282e-005 ]
8720 : [ 3.0534e-005  ]
8721 : [ 2.451e-005   ]
8722 : [ 2.03834e-005 ]
8723 : [ 3.01264e-005 ]
8724 : [ 2.22648e-005 ]
8725 : [ 3.02286e-005 ]
8726 : [ 1.65135e-005 ]
8727 : [ 2.42679e-005 ]
8728 : [ 3.23527e-005 ]
8729 : [ 2.2522e-005  ]
8730 : [ 2.81312e-005 ]
8731 : [ 2.99859e-005 ]
8732 : [ 1.57241e-005 ]
8733 : [ 2.69049e-005 ]
8734 : [ 3.00051e-005 ]
8735 : [ 2.95091e-005 ]
8736 : [ 2.9564e-005  ]
8737 : [ 2.22242e-005 ]
8738 : [ 2.13065e-005 ]
8739 : [ 2.60258e-005 ]
8740 : [ 3.11462e-005 ]
8741 : [ 2.89929e-005 ]
8742 : [ 2.01705e-005 ]
8743 : [ 2.43821e-005 ]
8744 : [ 2.32975e-005 ]
8745 : [ 1.78709e-005 ]
8746 : [ 2.76845e-005 ]
8747 : [ 2.42592e-005 ]
8748 : [ 2.14819e-005 ]
8749 : [ 3.3856e-005  ]
8750 : [ 2.34074e-005 ]
8751 : [ 2.75168e-005 ]
8752 : [ 2.96675e-005 ]
8753 : [ 2.01743e-005 ]
8754 : [ 1.89501e-005 ]
8755 : [ 2.77099e-005 ]
8756 : [ 2.7063e-005  ]
8757 : [ 2.08047e-005 ]
8758 : [ 2.58179e-005 ]
8759 : [ 2.80847e-005 ]
8760 : [ 2.07655e-005 ]
8761 : [ 1.88366e-005 ]
8762 : [ 2.42156e-005 ]
8763 : [ 2.82637e-005 ]
8764 : [ 3.29545e-005 ]
8765 : [ 2.11005e-005 ]
8766 : [ 2.86772e-005 ]
8767 : [ 2.97179e-005 ]
8768 : [ 2.76521e-005 ]
8769 : [ 2.04392e-005 ]
8770 : [ 2.1094e-005  ]
8771 : [ 2.6302e-005  ]
8772 : [ 3.38446e-005 ]
8773 : [ 2.89596e-005 ]
8774 : [ 2.26009e-005 ]
8775 : [ 2.5709e-005  ]
8776 : [ 2.04463e-005 ]
8777 : [ 2.75314e-005 ]
8778 : [ 2.10643e-005 ]
8779 : [ 2.40621e-005 ]
8780 : [ 3.0517e-005  ]
8781 : [ 2.06088e-005 ]
8782 : [ 2.96946e-005 ]
8783 : [ 2.36032e-005 ]
8784 : [ 1.89519e-005 ]
8785 : [ 3.0012e-005  ]
8786 : [ 2.36807e-005 ]
8787 : [ 2.07545e-005 ]
8788 : [ 2.72023e-005 ]
8789 : [ 3.13535e-005 ]
8790 : [ 2.73304e-005 ]
8791 : [ 2.9188e-005  ]
8792 : [ 2.55783e-005 ]
8793 : [ 1.94633e-005 ]
8794 : [ 1.84338e-005 ]
8795 : [ 2.96313e-005 ]
8796 : [ 2.01883e-005 ]
8797 : [ 3.08183e-005 ]
8798 : [ 2.95229e-005 ]
8799 : [ 3.03672e-005 ]
8800 : [ 1.78659e-005 ]
8801 : [ 2.3746e-005  ]
8802 : [ 2.44156e-005 ]
8803 : [ 3.12245e-005 ]
8804 : [ 2.20323e-005 ]
8805 : [ 2.247e-005   ]
8806 : [ 2.10393e-005 ]
8807 : [ 2.13075e-005 ]
8808 : [ 3.31703e-005 ]
8809 : [ 2.74935e-005 ]
8810 : [ 1.99698e-005 ]
8811 : [ 2.0029e-005  ]
8812 : [ 2.83673e-005 ]
8813 : [ 3.01973e-005 ]
8814 : [ 2.11309e-005 ]
8815 : [ 2.61628e-005 ]
8816 : [ 3.46231e-005 ]
8817 : [ 2.61095e-005 ]
8818 : [ 3.33119e-005 ]
8819 : [ 2.10363e-005 ]
8820 : [ 1.85265e-005 ]
8821 : [ 2.01504e-005 ]
8822 : [ 2.01213e-005 ]
8823 : [ 2.6165e-005  ]
8824 : [ 2.92824e-005 ]
8825 : [ 2.95948e-005 ]
8826 : [ 1.9663e-005  ]
8827 : [ 2.54973e-005 ]
8828 : [ 2.25638e-005 ]
8829 : [ 1.92537e-005 ]
8830 : [ 2.52956e-005 ]
8831 : [ 2.24142e-005 ]
8832 : [ 1.69143e-005 ]
8833 : [ 2.4848e-005  ]
8834 : [ 2.5517e-005  ]
8835 : [ 2.45462e-005 ]
8836 : [ 1.88518e-005 ]
8837 : [ 2.27996e-005 ]
8838 : [ 2.79505e-005 ]
8839 : [ 3.0927e-005  ]
8840 : [ 2.42037e-005 ]
8841 : [ 2.0107e-005  ]
8842 : [ 1.96286e-005 ]
8843 : [ 2.94982e-005 ]
8844 : [ 1.99578e-005 ]
8845 : [ 2.48319e-005 ]
8846 : [ 1.80579e-005 ]
8847 : [ 1.70256e-005 ]
8848 : [ 2.09596e-005 ]
8849 : [ 3.07014e-005 ]
8850 : [ 2.3198e-005  ]
8851 : [ 1.66668e-005 ]
8852 : [ 2.04753e-005 ]
8853 : [ 3.58886e-005 ]
8854 : [ 2.67785e-005 ]
8855 : [ 1.86878e-005 ]
8856 : [ 2.45869e-005 ]
8857 : [ 2.36353e-005 ]
8858 : [ 2.60473e-005 ]
8859 : [ 2.20799e-005 ]
8860 : [ 2.51964e-005 ]
8861 : [ 2.65121e-005 ]
8862 : [ 2.90558e-005 ]
8863 : [ 2.87559e-005 ]
8864 : [ 2.29186e-005 ]
8865 : [ 2.55062e-005 ]
8866 : [ 2.13893e-005 ]
8867 : [ 3.13178e-005 ]
8868 : [ 2.28002e-005 ]
8869 : [ 2.30516e-005 ]
8870 : [ 2.18756e-005 ]
8871 : [ 2.95572e-005 ]
8872 : [ 2.42177e-005 ]
8873 : [ 3.23841e-005 ]
8874 : [ 2.91287e-005 ]
8875 : [ 3.24552e-005 ]
8876 : [ 1.88493e-005 ]
8877 : [ 2.73063e-005 ]
8878 : [ 2.6306e-005  ]
8879 : [ 3.08937e-005 ]
8880 : [ 3.07187e-005 ]
8881 : [ 2.63301e-005 ]
8882 : [ 2.88962e-005 ]
8883 : [ 3.008e-005   ]
8884 : [ 2.40161e-005 ]
8885 : [ 2.87912e-005 ]
8886 : [ 2.9678e-005  ]
8887 : [ 2.21016e-005 ]
8888 : [ 2.36958e-005 ]
8889 : [ 2.11955e-005 ]
8890 : [ 2.23239e-005 ]
8891 : [ 1.94214e-005 ]
8892 : [ 2.1212e-005  ]
8893 : [ 3.4468e-005  ]
8894 : [ 2.71955e-005 ]
8895 : [ 2.69065e-005 ]
8896 : [ 3.01604e-005 ]
8897 : [ 2.04685e-005 ]
8898 : [ 2.54231e-005 ]
8899 : [ 2.16549e-005 ]
8900 : [ 2.82749e-005 ]
8901 : [ 2.44816e-005 ]
8902 : [ 2.06615e-005 ]
8903 : [ 1.83754e-005 ]
8904 : [ 2.93477e-005 ]
8905 : [ 2.13055e-005 ]
8906 : [ 2.07551e-005 ]
8907 : [ 2.07466e-005 ]
8908 : [ 2.61017e-005 ]
8909 : [ 2.66946e-005 ]
8910 : [ 2.1397e-005  ]
8911 : [ 2.33388e-005 ]
8912 : [ 2.14847e-005 ]
8913 : [ 2.70038e-005 ]
8914 : [ 2.51107e-005 ]
8915 : [ 2.99681e-005 ]
8916 : [ 3.32976e-005 ]
8917 : [ 1.96909e-005 ]
8918 : [ 2.28074e-005 ]
8919 : [ 3.64461e-005 ]
8920 : [ 1.88029e-005 ]
8921 : [ 1.88386e-005 ]
8922 : [ 2.52588e-005 ]
8923 : [ 2.16284e-005 ]
8924 : [ 3.01208e-005 ]
8925 : [ 3.15037e-005 ]
8926 : [ 2.4374e-005  ]
8927 : [ 2.24853e-005 ]
8928 : [ 2.72242e-005 ]
8929 : [ 1.41469e-005 ]
8930 : [ 3.08386e-005 ]
8931 : [ 1.93131e-005 ]
8932 : [ 2.02863e-005 ]
8933 : [ 3.47803e-005 ]
8934 : [ 2.48308e-005 ]
8935 : [ 2.73705e-005 ]
8936 : [ 2.45561e-005 ]
8937 : [ 2.46286e-005 ]
8938 : [ 2.47554e-005 ]
8939 : [ 2.8203e-005  ]
8940 : [ 2.05035e-005 ]
8941 : [ 2.61867e-005 ]
8942 : [ 3.66719e-005 ]
8943 : [ 3.11745e-005 ]
8944 : [ 1.87797e-005 ]
8945 : [ 2.23755e-005 ]
8946 : [ 3.09633e-005 ]
8947 : [ 2.28895e-005 ]
8948 : [ 1.90867e-005 ]
8949 : [ 2.068e-005   ]
8950 : [ 1.92073e-005 ]
8951 : [ 2.45057e-005 ]
8952 : [ 2.68682e-005 ]
8953 : [ 2.70847e-005 ]
8954 : [ 1.95637e-005 ]
8955 : [ 2.54534e-005 ]
8956 : [ 3.0881e-005  ]
8957 : [ 3.02825e-005 ]
8958 : [ 2.83853e-005 ]
8959 : [ 2.17442e-005 ]
8960 : [ 2.74342e-005 ]
8961 : [ 2.81919e-005 ]
8962 : [ 1.85259e-005 ]
8963 : [ 2.92677e-005 ]
8964 : [ 1.87204e-005 ]
8965 : [ 1.95136e-005 ]
8966 : [ 2.09455e-005 ]
8967 : [ 3.03151e-005 ]
8968 : [ 2.18555e-005 ]
8969 : [ 2.87238e-005 ]
8970 : [ 2.04752e-005 ]
8971 : [ 3.09354e-005 ]
8972 : [ 1.96714e-005 ]
8973 : [ 2.09033e-005 ]
8974 : [ 1.59842e-005 ]
8975 : [ 1.9418e-005  ]
8976 : [ 2.86046e-005 ]
8977 : [ 1.9192e-005  ]
8978 : [ 3.29391e-005 ]
8979 : [ 2.18424e-005 ]
8980 : [ 2.30618e-005 ]
8981 : [ 2.86012e-005 ]
8982 : [ 1.94804e-005 ]
8983 : [ 2.17317e-005 ]
8984 : [ 2.31022e-005 ]
8985 : [ 2.49353e-005 ]
8986 : [ 2.10228e-005 ]
8987 : [ 2.11173e-005 ]
8988 : [ 2.20342e-005 ]
8989 : [ 3.37687e-005 ]
8990 : [ 2.48938e-005 ]
8991 : [ 2.74862e-005 ]
8992 : [ 1.99424e-005 ]
8993 : [ 2.13759e-005 ]
8994 : [ 1.84995e-005 ]
8995 : [ 3.05556e-005 ]
8996 : [ 2.65308e-005 ]
8997 : [ 2.91249e-005 ]
8998 : [ 1.98204e-005 ]
8999 : [ 3.26365e-005 ]
9000 : [ 2.80862e-005 ]
9001 : [ 3.01519e-005 ]
9002 : [ 2.07972e-005 ]
9003 : [ 2.93157e-005 ]
9004 : [ 2.0946e-005  ]
9005 : [ 2.66219e-005 ]
9006 : [ 2.31059e-005 ]
9007 : [ 2.64014e-005 ]
9008 : [ 1.94101e-005 ]
9009 : [ 1.98838e-005 ]
9010 : [ 2.45283e-005 ]
9011 : [ 3.06393e-005 ]
9012 : [ 2.16623e-005 ]
9013 : [ 2.14629e-005 ]
9014 : [ 2.96808e-005 ]
9015 : [ 2.64519e-005 ]
9016 : [ 2.94399e-005 ]
9017 : [ 3.55591e-005 ]
9018 : [ 1.96259e-005 ]
9019 : [ 2.71986e-005 ]
9020 : [ 3.07231e-005 ]
9021 : [ 1.94225e-005 ]
9022 : [ 2.33805e-005 ]
9023 : [ 2.05744e-005 ]
9024 : [ 2.17981e-005 ]
9025 : [ 2.97833e-005 ]
9026 : [ 2.94678e-005 ]
9027 : [ 1.948e-005   ]
9028 : [ 2.3901e-005  ]
9029 : [ 2.53914e-005 ]
9030 : [ 2.85691e-005 ]
9031 : [ 2.79258e-005 ]
9032 : [ 1.98018e-005 ]
9033 : [ 2.91891e-005 ]
9034 : [ 2.32228e-005 ]
9035 : [ 1.80634e-005 ]
9036 : [ 2.90426e-005 ]
9037 : [ 3.38439e-005 ]
9038 : [ 2.39895e-005 ]
9039 : [ 2.95599e-005 ]
9040 : [ 2.40016e-005 ]
9041 : [ 2.78472e-005 ]
9042 : [ 2.24595e-005 ]
9043 : [ 2.64934e-005 ]
9044 : [ 2.60167e-005 ]
9045 : [ 1.75406e-005 ]
9046 : [ 2.03476e-005 ]
9047 : [ 1.91086e-005 ]
9048 : [ 1.91844e-005 ]
9049 : [ 2.10596e-005 ]
9050 : [ 1.52563e-005 ]
9051 : [ 2.42768e-005 ]
9052 : [ 1.99752e-005 ]
9053 : [ 1.93216e-005 ]
9054 : [ 2.91416e-005 ]
9055 : [ 2.41774e-005 ]
9056 : [ 2.66933e-005 ]
9057 : [ 2.15574e-005 ]
9058 : [ 2.12763e-005 ]
9059 : [ 1.92408e-005 ]
9060 : [ 2.3765e-005  ]
9061 : [ 2.3383e-005  ]
9062 : [ 2.83085e-005 ]
9063 : [ 3.04397e-005 ]
9064 : [ 2.09882e-005 ]
9065 : [ 3.05326e-005 ]
9066 : [ 1.7518e-005  ]
9067 : [ 2.58577e-005 ]
9068 : [ 1.73142e-005 ]
9069 : [ 2.76595e-005 ]
9070 : [ 1.80593e-005 ]
9071 : [ 1.64254e-005 ]
9072 : [ 1.97397e-005 ]
9073 : [ 2.92147e-005 ]
9074 : [ 2.06967e-005 ]
9075 : [ 2.36501e-005 ]
9076 : [ 2.05148e-005 ]
9077 : [ 1.94865e-005 ]
9078 : [ 2.58369e-005 ]
9079 : [ 2.23965e-005 ]
9080 : [ 2.43311e-005 ]
9081 : [ 2.69565e-005 ]
9082 : [ 2.38867e-005 ]
9083 : [ 1.91251e-005 ]
9084 : [ 1.88818e-005 ]
9085 : [ 2.0497e-005  ]
9086 : [ 2.07002e-005 ]
9087 : [ 2.98362e-005 ]
9088 : [ 2.0008e-005  ]
9089 : [ 3.07637e-005 ]
9090 : [ 2.97519e-005 ]
9091 : [ 2.96974e-005 ]
9092 : [ 3.12012e-005 ]
9093 : [ 2.75415e-005 ]
9094 : [ 2.93826e-005 ]
9095 : [ 2.91984e-005 ]
9096 : [ 2.48164e-005 ]
9097 : [ 2.76074e-005 ]
9098 : [ 2.22505e-005 ]
9099 : [ 1.98785e-005 ]
9100 : [ 2.06902e-005 ]
9101 : [ 3.16886e-005 ]
9102 : [ 3.13552e-005 ]
9103 : [ 2.70303e-005 ]
9104 : [ 2.01776e-005 ]
9105 : [ 3.11058e-005 ]
9106 : [ 3.36451e-005 ]
9107 : [ 3.0058e-005  ]
9108 : [ 2.49722e-005 ]
9109 : [ 2.63015e-005 ]
9110 : [ 2.8711e-005  ]
9111 : [ 2.06844e-005 ]
9112 : [ 1.92998e-005 ]
9113 : [ 2.39435e-005 ]
9114 : [ 2.87748e-005 ]
9115 : [ 2.79751e-005 ]
9116 : [ 2.45542e-005 ]
9117 : [ 3.03863e-005 ]
9118 : [ 1.93476e-005 ]
9119 : [ 2.74311e-005 ]
9120 : [ 2.23055e-005 ]
9121 : [ 2.8119e-005  ]
9122 : [ 1.84791e-005 ]
9123 : [ 2.15646e-005 ]
9124 : [ 2.19545e-005 ]
9125 : [ 3.1022e-005  ]
9126 : [ 2.94628e-005 ]
9127 : [ 2.22373e-005 ]
9128 : [ 3.58097e-005 ]
9129 : [ 2.63258e-005 ]
9130 : [ 2.74327e-005 ]
9131 : [ 2.97749e-005 ]
9132 : [ 1.92259e-005 ]
9133 : [ 3.0905e-005  ]
9134 : [ 2.04176e-005 ]
9135 : [ 3.3118e-005  ]
9136 : [ 2.797e-005   ]
9137 : [ 2.11943e-005 ]
9138 : [ 2.41425e-005 ]
9139 : [ 3.04543e-005 ]
9140 : [ 1.76326e-005 ]
9141 : [ 3.67713e-005 ]
9142 : [ 2.56773e-005 ]
9143 : [ 2.99538e-005 ]
9144 : [ 1.54239e-005 ]
9145 : [ 3.34219e-005 ]
9146 : [ 2.81439e-005 ]
9147 : [ 3.73043e-005 ]
9148 : [ 2.57996e-005 ]
9149 : [ 3.11678e-005 ]
9150 : [ 2.99292e-005 ]
9151 : [ 1.9207e-005  ]
9152 : [ 2.8262e-005  ]
9153 : [ 2.17853e-005 ]
9154 : [ 2.66967e-005 ]
9155 : [ 2.16891e-005 ]
9156 : [ 2.66624e-005 ]
9157 : [ 2.26457e-005 ]
9158 : [ 3.05365e-005 ]
9159 : [ 2.04571e-005 ]
9160 : [ 2.1361e-005  ]
9161 : [ 3.0603e-005  ]
9162 : [ 2.09888e-005 ]
9163 : [ 3.15372e-005 ]
9164 : [ 2.87217e-005 ]
9165 : [ 2.16536e-005 ]
9166 : [ 2.62716e-005 ]
9167 : [ 2.80403e-005 ]
9168 : [ 2.57254e-005 ]
9169 : [ 2.37055e-005 ]
9170 : [ 3.09098e-005 ]
9171 : [ 1.67681e-005 ]
9172 : [ 3.09486e-005 ]
9173 : [ 2.84716e-005 ]
9174 : [ 3.03679e-005 ]
9175 : [ 2.87318e-005 ]
9176 : [ 2.30189e-005 ]
9177 : [ 3.03699e-005 ]
9178 : [ 2.47453e-005 ]
9179 : [ 2.51747e-005 ]
9180 : [ 3.01516e-005 ]
9181 : [ 2.27192e-005 ]
9182 : [ 2.50396e-005 ]
9183 : [ 2.93552e-005 ]
9184 : [ 2.93062e-005 ]
9185 : [ 1.79268e-005 ]
9186 : [ 3.40684e-005 ]
9187 : [ 1.9382e-005  ]
9188 : [ 2.45531e-005 ]
9189 : [ 1.94126e-005 ]
9190 : [ 2.02385e-005 ]
9191 : [ 2.29082e-005 ]
9192 : [ 3.54281e-005 ]
9193 : [ 2.3189e-005  ]
9194 : [ 1.8754e-005  ]
9195 : [ 2.99439e-005 ]
9196 : [ 3.10752e-005 ]
9197 : [ 3.04179e-005 ]
9198 : [ 2.29086e-005 ]
9199 : [ 2.50707e-005 ]
9200 : [ 3.25481e-005 ]
9201 : [ 1.69144e-005 ]
9202 : [ 2.09796e-005 ]
9203 : [ 2.14468e-005 ]
9204 : [ 2.36644e-005 ]
9205 : [ 2.88524e-005 ]
9206 : [ 2.06023e-005 ]
9207 : [ 2.8737e-005  ]
9208 : [ 1.98494e-005 ]
9209 : [ 2.65434e-005 ]
9210 : [ 1.95018e-005 ]
9211 : [ 1.9326e-005  ]
9212 : [ 2.86293e-005 ]
9213 : [ 2.19862e-005 ]
9214 : [ 3.10459e-005 ]
9215 : [ 2.13211e-005 ]
9216 : [ 2.60668e-005 ]
9217 : [ 2.6976e-005  ]
9218 : [ 1.9592e-005  ]
9219 : [ 1.91085e-005 ]
9220 : [ 2.56727e-005 ]
9221 : [ 3.15123e-005 ]
9222 : [ 3.15725e-005 ]
9223 : [ 2.6927e-005  ]
9224 : [ 2.88689e-005 ]
9225 : [ 2.36327e-005 ]
9226 : [ 2.25642e-005 ]
9227 : [ 2.32017e-005 ]
9228 : [ 2.85396e-005 ]
9229 : [ 2.11692e-005 ]
9230 : [ 2.50784e-005 ]
9231 : [ 2.38552e-005 ]
9232 : [ 2.72888e-005 ]
9233 : [ 1.91195e-005 ]
9234 : [ 3.14143e-005 ]
9235 : [ 2.01017e-005 ]
9236 : [ 3.05392e-005 ]
9237 : [ 3.1081e-005  ]
9238 : [ 2.53369e-005 ]
9239 : [ 2.75912e-005 ]
9240 : [ 2.56308e-005 ]
9241 : [ 3.5263e-005  ]
9242 : [ 2.88979e-005 ]
9243 : [ 3.10519e-005 ]
9244 : [ 2.75233e-005 ]
9245 : [ 2.08609e-005 ]
9246 : [ 3.40918e-005 ]
9247 : [ 2.40502e-005 ]
9248 : [ 2.05754e-005 ]
9249 : [ 2.65479e-005 ]
9250 : [ 2.42061e-005 ]
9251 : [ 2.21183e-005 ]
9252 : [ 2.04603e-005 ]
9253 : [ 3.11781e-005 ]
9254 : [ 3.50911e-005 ]
9255 : [ 2.5107e-005  ]
9256 : [ 2.51854e-005 ]
9257 : [ 3.08532e-005 ]
9258 : [ 2.56057e-005 ]
9259 : [ 2.12165e-005 ]
9260 : [ 2.66792e-005 ]
9261 : [ 2.34981e-005 ]
9262 : [ 1.87927e-005 ]
9263 : [ 2.56058e-005 ]
9264 : [ 2.98125e-005 ]
9265 : [ 1.90615e-005 ]
9266 : [ 3.4679e-005  ]
9267 : [ 1.96108e-005 ]
9268 : [ 2.74698e-005 ]
9269 : [ 3.16967e-005 ]
9270 : [ 1.9228e-005  ]
9271 : [ 2.30306e-005 ]
9272 : [ 1.82705e-005 ]
9273 : [ 2.7435e-005  ]
9274 : [ 2.50843e-005 ]
9275 : [ 3.21099e-005 ]
9276 : [ 2.88393e-005 ]
9277 : [ 2.39234e-005 ]
9278 : [ 1.86407e-005 ]
9279 : [ 2.37533e-005 ]
9280 : [ 3.11124e-005 ]
9281 : [ 2.58511e-005 ]
9282 : [ 2.62387e-005 ]
9283 : [ 1.86017e-005 ]
9284 : [ 2.8131e-005  ]
9285 : [ 2.68571e-005 ]
9286 : [ 2.70206e-005 ]
9287 : [ 1.99077e-005 ]
9288 : [ 2.9478e-005  ]
9289 : [ 2.24916e-005 ]
9290 : [ 2.19733e-005 ]
9291 : [ 2.78324e-005 ]
9292 : [ 2.33904e-005 ]
9293 : [ 2.79904e-005 ]
9294 : [ 2.17779e-005 ]
9295 : [ 2.21583e-005 ]
9296 : [ 2.17836e-005 ]
9297 : [ 3.04582e-005 ]
9298 : [ 1.99545e-005 ]
9299 : [ 2.44525e-005 ]
9300 : [ 2.30204e-005 ]
9301 : [ 2.35456e-005 ]
9302 : [ 1.87705e-005 ]
9303 : [ 1.17739e-005 ]
9304 : [ 3.5603e-005  ]
9305 : [ 1.88789e-005 ]
9306 : [ 3.01644e-005 ]
9307 : [ 2.23925e-005 ]
9308 : [ 2.97632e-005 ]
9309 : [ 2.19828e-005 ]
9310 : [ 1.86173e-005 ]
9311 : [ 2.98208e-005 ]
9312 : [ 1.89167e-005 ]
9313 : [ 1.6915e-005  ]
9314 : [ 2.83287e-005 ]
9315 : [ 2.28746e-005 ]
9316 : [ 2.90985e-005 ]
9317 : [ 2.50199e-005 ]
9318 : [ 1.88939e-005 ]
9319 : [ 2.98558e-005 ]
9320 : [ 1.46591e-005 ]
9321 : [ 3.09922e-005 ]
9322 : [ 2.45809e-005 ]
9323 : [ 2.3819e-005  ]
9324 : [ 3.1674e-005  ]
9325 : [ 3.00239e-005 ]
9326 : [ 1.84329e-005 ]
9327 : [ 2.06295e-005 ]
9328 : [ 2.53718e-005 ]
9329 : [ 3.00106e-005 ]
9330 : [ 3.08898e-005 ]
9331 : [ 2.69474e-005 ]
9332 : [ 1.97437e-005 ]
9333 : [ 2.89084e-005 ]
9334 : [ 2.77292e-005 ]
9335 : [ 1.93824e-005 ]
9336 : [ 3.05061e-005 ]
9337 : [ 2.07147e-005 ]
9338 : [ 2.45888e-005 ]
9339 : [ 2.2714e-005  ]
9340 : [ 1.83099e-005 ]
9341 : [ 1.60854e-005 ]
9342 : [ 2.83828e-005 ]
9343 : [ 2.30048e-005 ]
9344 : [ 2.43049e-005 ]
9345 : [ 2.01838e-005 ]
9346 : [ 2.99957e-005 ]
9347 : [ 2.22409e-005 ]
9348 : [ 2.58625e-005 ]
9349 : [ 1.95317e-005 ]
9350 : [ 1.8518e-005  ]
9351 : [ 2.22057e-005 ]
9352 : [ 3.08003e-005 ]
9353 : [ 2.23684e-005 ]
9354 : [ 1.8829e-005  ]
9355 : [ 2.63569e-005 ]
9356 : [ 2.01967e-005 ]
9357 : [ 2.78533e-005 ]
9358 : [ 2.47203e-005 ]
9359 : [ 2.27879e-005 ]
9360 : [ 3.26528e-005 ]
9361 : [ 2.61542e-005 ]
9362 : [ 1.8054e-005  ]
9363 : [ 3.61529e-005 ]
9364 : [ 2.82007e-005 ]
9365 : [ 2.58186e-005 ]
9366 : [ 1.85284e-005 ]
9367 : [ 2.34564e-005 ]
9368 : [ 2.36114e-005 ]
9369 : [ 2.02194e-005 ]
9370 : [ 3.50813e-005 ]
9371 : [ 3.06916e-005 ]
9372 : [ 2.97068e-005 ]
9373 : [ 2.24263e-005 ]
9374 : [ 3.23244e-005 ]
9375 : [ 2.1384e-005  ]
9376 : [ 2.2133e-005  ]
9377 : [ 3.08475e-005 ]
9378 : [ 2.29674e-005 ]
9379 : [ 3.03987e-005 ]
9380 : [ 1.74293e-005 ]
9381 : [ 2.97475e-005 ]
9382 : [ 2.26257e-005 ]
9383 : [ 3.06123e-005 ]
9384 : [ 2.96553e-005 ]
9385 : [ 2.45573e-005 ]
9386 : [ 2.82829e-005 ]
9387 : [ 2.08904e-005 ]
9388 : [ 2.81233e-005 ]
9389 : [ 2.44229e-005 ]
9390 : [ 2.34651e-005 ]
9391 : [ 2.62072e-005 ]
9392 : [ 2.71637e-005 ]
9393 : [ 2.17663e-005 ]
9394 : [ 2.165e-005   ]
9395 : [ 2.9684e-005  ]
9396 : [ 1.95082e-005 ]
9397 : [ 3.04105e-005 ]
9398 : [ 2.14095e-005 ]
9399 : [ 2.42198e-005 ]
9400 : [ 2.98039e-005 ]
9401 : [ 2.6575e-005  ]
9402 : [ 2.18937e-005 ]
9403 : [ 3.30247e-005 ]
9404 : [ 1.37844e-005 ]
9405 : [ 2.49356e-005 ]
9406 : [ 2.54981e-005 ]
9407 : [ 2.43046e-005 ]
9408 : [ 3.03391e-005 ]
9409 : [ 2.0125e-005  ]
9410 : [ 3.27846e-005 ]
9411 : [ 2.51645e-005 ]
9412 : [ 2.5897e-005  ]
9413 : [ 2.06522e-005 ]
9414 : [ 3.01413e-005 ]
9415 : [ 2.00805e-005 ]
9416 : [ 2.49582e-005 ]
9417 : [ 3.0366e-005  ]
9418 : [ 3.28524e-005 ]
9419 : [ 2.89079e-005 ]
9420 : [ 2.94463e-005 ]
9421 : [ 2.95465e-005 ]
9422 : [ 2.58675e-005 ]
9423 : [ 2.24818e-005 ]
9424 : [ 2.21469e-005 ]
9425 : [ 2.46427e-005 ]
9426 : [ 2.35464e-005 ]
9427 : [ 3.14393e-005 ]
9428 : [ 1.70842e-005 ]
9429 : [ 2.76663e-005 ]
9430 : [ 2.80079e-005 ]
9431 : [ 3.31058e-005 ]
9432 : [ 1.74288e-005 ]
9433 : [ 2.14194e-005 ]
9434 : [ 3.19516e-005 ]
9435 : [ 2.80543e-005 ]
9436 : [ 1.70344e-005 ]
9437 : [ 3.0448e-005  ]
9438 : [ 2.40255e-005 ]
9439 : [ 3.05395e-005 ]
9440 : [ 2.07255e-005 ]
9441 : [ 2.94589e-005 ]
9442 : [ 1.73308e-005 ]
9443 : [ 2.90621e-005 ]
9444 : [ 2.38636e-005 ]
9445 : [ 2.39387e-005 ]
9446 : [ 2.04409e-005 ]
9447 : [ 1.93131e-005 ]
9448 : [ 1.7264e-005  ]
9449 : [ 2.03666e-005 ]
9450 : [ 1.99498e-005 ]
9451 : [ 1.44217e-005 ]
9452 : [ 3.06342e-005 ]
9453 : [ 1.9134e-005  ]
9454 : [ 2.03804e-005 ]
9455 : [ 2.23666e-005 ]
9456 : [ 2.28932e-005 ]
9457 : [ 3.17059e-005 ]
9458 : [ 3.09232e-005 ]
9459 : [ 1.94863e-005 ]
9460 : [ 2.40021e-005 ]
9461 : [ 2.28322e-005 ]
9462 : [ 2.76025e-005 ]
9463 : [ 1.90771e-005 ]
9464 : [ 2.51023e-005 ]
9465 : [ 2.10473e-005 ]
9466 : [ 1.90885e-005 ]
9467 : [ 1.93986e-005 ]
9468 : [ 1.8323e-005  ]
9469 : [ 2.87162e-005 ]
9470 : [ 2.38541e-005 ]
9471 : [ 2.12824e-005 ]
9472 : [ 2.34232e-005 ]
9473 : [ 3.22267e-005 ]
9474 : [ 2.74026e-005 ]
9475 : [ 2.98387e-005 ]
9476 : [ 2.4726e-005  ]
9477 : [ 2.88239e-005 ]
9478 : [ 1.99607e-005 ]
9479 : [ 2.78583e-005 ]
9480 : [ 1.86524e-005 ]
9481 : [ 2.85841e-005 ]
9482 : [ 2.41066e-005 ]
9483 : [ 2.00345e-005 ]
9484 : [ 3.03464e-005 ]
9485 : [ 3.1286e-005  ]
9486 : [ 2.89716e-005 ]
9487 : [ 2.6253e-005  ]
9488 : [ 2.89871e-005 ]
9489 : [ 2.14974e-005 ]
9490 : [ 2.27698e-005 ]
9491 : [ 2.64764e-005 ]
9492 : [ 2.29789e-005 ]
9493 : [ 2.24873e-005 ]
9494 : [ 2.12954e-005 ]
9495 : [ 3.09247e-005 ]
9496 : [ 2.63783e-005 ]
9497 : [ 2.68389e-005 ]
9498 : [ 3.11723e-005 ]
9499 : [ 2.74457e-005 ]
9500 : [ 2.71216e-005 ]
9501 : [ 2.93376e-005 ]
9502 : [ 2.82554e-005 ]
9503 : [ 2.52742e-005 ]
9504 : [ 3.05197e-005 ]
9505 : [ 2.76921e-005 ]
9506 : [ 3.24395e-005 ]
9507 : [ 2.24319e-005 ]
9508 : [ 2.07529e-005 ]
9509 : [ 2.50312e-005 ]
9510 : [ 2.79077e-005 ]
9511 : [ 2.39648e-005 ]
9512 : [ 2.69018e-005 ]
9513 : [ 2.6608e-005  ]
9514 : [ 3.18315e-005 ]
9515 : [ 1.56669e-005 ]
9516 : [ 3.05622e-005 ]
9517 : [ 3.36762e-005 ]
9518 : [ 1.94381e-005 ]
9519 : [ 1.8063e-005  ]
9520 : [ 2.81445e-005 ]
9521 : [ 2.10618e-005 ]
9522 : [ 2.884e-005   ]
9523 : [ 1.99785e-005 ]
9524 : [ 2.96818e-005 ]
9525 : [ 2.01499e-005 ]
9526 : [ 1.83212e-005 ]
9527 : [ 2.20231e-005 ]
9528 : [ 2.43355e-005 ]
9529 : [ 2.9321e-005  ]
9530 : [ 1.59271e-005 ]
9531 : [ 3.46046e-005 ]
9532 : [ 3.18751e-005 ]
9533 : [ 3.34322e-005 ]
9534 : [ 3.58871e-005 ]
9535 : [ 1.85256e-005 ]
9536 : [ 2.76293e-005 ]
9537 : [ 2.6762e-005  ]
9538 : [ 2.13625e-005 ]
9539 : [ 1.7772e-005  ]
9540 : [ 2.15815e-005 ]
9541 : [ 2.21761e-005 ]
9542 : [ 2.0503e-005  ]
9543 : [ 3.13166e-005 ]
9544 : [ 2.23452e-005 ]
9545 : [ 2.52441e-005 ]
9546 : [ 2.95403e-005 ]
9547 : [ 2.40778e-005 ]
9548 : [ 2.39903e-005 ]
9549 : [ 2.15931e-005 ]
9550 : [ 2.26426e-005 ]
9551 : [ 3.19937e-005 ]
9552 : [ 2.00821e-005 ]
9553 : [ 2.21718e-005 ]
9554 : [ 2.32879e-005 ]
9555 : [ 1.53161e-005 ]
9556 : [ 3.13297e-005 ]
9557 : [ 2.64667e-005 ]
9558 : [ 2.02055e-005 ]
9559 : [ 2.78301e-005 ]
9560 : [ 3.09029e-005 ]
9561 : [ 3.06908e-005 ]
9562 : [ 2.18966e-005 ]
9563 : [ 2.09134e-005 ]
9564 : [ 2.6736e-005  ]
9565 : [ 1.95652e-005 ]
9566 : [ 2.59895e-005 ]
9567 : [ 2.1549e-005  ]
9568 : [ 2.01907e-005 ]
9569 : [ 2.44809e-005 ]
9570 : [ 1.94147e-005 ]
9571 : [ 3.12227e-005 ]
9572 : [ 2.49582e-005 ]
9573 : [ 2.91207e-005 ]
9574 : [ 2.66891e-005 ]
9575 : [ 2.31998e-005 ]
9576 : [ 1.90384e-005 ]
9577 : [ 2.93341e-005 ]
9578 : [ 2.43648e-005 ]
9579 : [ 2.90516e-005 ]
9580 : [ 2.34318e-005 ]
9581 : [ 2.7329e-005  ]
9582 : [ 2.0492e-005  ]
9583 : [ 2.43153e-005 ]
9584 : [ 2.16282e-005 ]
9585 : [ 3.14438e-005 ]
9586 : [ 2.06022e-005 ]
9587 : [ 2.05461e-005 ]
9588 : [ 2.67164e-005 ]
9589 : [ 3.00988e-005 ]
9590 : [ 2.22253e-005 ]
9591 : [ 2.00991e-005 ]
9592 : [ 3.10646e-005 ]
9593 : [ 1.85078e-005 ]
9594 : [ 2.97061e-005 ]
9595 : [ 2.40244e-005 ]
9596 : [ 3.31627e-005 ]
9597 : [ 3.3613e-005  ]
9598 : [ 3.06107e-005 ]
9599 : [ 1.63192e-005 ]
9600 : [ 1.97741e-005 ]
9601 : [ 2.71996e-005 ]
9602 : [ 3.50781e-005 ]
9603 : [ 2.51785e-005 ]
9604 : [ 1.94736e-005 ]
9605 : [ 2.11476e-005 ]
9606 : [ 1.92121e-005 ]
9607 : [ 2.20375e-005 ]
9608 : [ 1.83014e-005 ]
9609 : [ 3.06604e-005 ]
9610 : [ 1.9049e-005  ]
9611 : [ 2.05994e-005 ]
9612 : [ 2.66189e-005 ]
9613 : [ 1.97454e-005 ]
9614 : [ 2.60814e-005 ]
9615 : [ 3.09998e-005 ]
9616 : [ 3.15026e-005 ]
9617 : [ 1.78782e-005 ]
9618 : [ 3.32278e-005 ]
9619 : [ 3.31894e-005 ]
9620 : [ 2.79129e-005 ]
9621 : [ 2.79309e-005 ]
9622 : [ 2.53399e-005 ]
9623 : [ 1.94947e-005 ]
9624 : [ 3.03937e-005 ]
9625 : [ 2.13389e-005 ]
9626 : [ 2.253e-005   ]
9627 : [ 2.36948e-005 ]
9628 : [ 2.02354e-005 ]
9629 : [ 2.36647e-005 ]
9630 : [ 2.08274e-005 ]
9631 : [ 2.10358e-005 ]
9632 : [ 2.14751e-005 ]
9633 : [ 3.01576e-005 ]
9634 : [ 2.0749e-005  ]
9635 : [ 1.83762e-005 ]
9636 : [ 1.86317e-005 ]
9637 : [ 2.76703e-005 ]
9638 : [ 2.80304e-005 ]
9639 : [ 2.27619e-005 ]
9640 : [ 2.51301e-005 ]
9641 : [ 2.84274e-005 ]
9642 : [ 3.0761e-005  ]
9643 : [ 2.146e-005   ]
9644 : [ 2.24869e-005 ]
9645 : [ 3.17956e-005 ]
9646 : [ 3.46744e-005 ]
9647 : [ 1.71127e-005 ]
9648 : [ 2.02121e-005 ]
9649 : [ 1.98389e-005 ]
9650 : [ 1.99049e-005 ]
9651 : [ 1.58329e-005 ]
9652 : [ 2.21685e-005 ]
9653 : [ 2.26364e-005 ]
9654 : [ 1.71097e-005 ]
9655 : [ 3.14674e-005 ]
9656 : [ 2.12389e-005 ]
9657 : [ 2.99612e-005 ]
9658 : [ 1.85876e-005 ]
9659 : [ 2.41953e-005 ]
9660 : [ 1.60689e-005 ]
9661 : [ 2.36191e-005 ]
9662 : [ 2.40554e-005 ]
9663 : [ 2.31013e-005 ]
9664 : [ 2.17619e-005 ]
9665 : [ 2.4163e-005  ]
9666 : [ 2.75106e-005 ]
9667 : [ 2.67429e-005 ]
9668 : [ 2.45926e-005 ]
9669 : [ 2.01036e-005 ]
9670 : [ 1.88489e-005 ]
9671 : [ 1.52432e-005 ]
9672 : [ 2.10325e-005 ]
9673 : [ 3.00438e-005 ]
9674 : [ 2.62645e-005 ]
9675 : [ 1.85574e-005 ]
9676 : [ 3.20642e-005 ]
9677 : [ 3.21643e-005 ]
9678 : [ 2.56203e-005 ]
9679 : [ 2.88876e-005 ]
9680 : [ 1.8782e-005  ]
9681 : [ 2.067e-005   ]
9682 : [ 1.7832e-005  ]
9683 : [ 2.24442e-005 ]
9684 : [ 2.30609e-005 ]
9685 : [ 3.13632e-005 ]
9686 : [ 3.11222e-005 ]
9687 : [ 3.04183e-005 ]
9688 : [ 1.9826e-005  ]
9689 : [ 3.28377e-005 ]
9690 : [ 2.75824e-005 ]
9691 : [ 2.3011e-005  ]
9692 : [ 2.11091e-005 ]
9693 : [ 3.56683e-005 ]
9694 : [ 1.54901e-005 ]
9695 : [ 3.36079e-005 ]
9696 : [ 2.54171e-005 ]
9697 : [ 2.3777e-005  ]
9698 : [ 1.99963e-005 ]
9699 : [ 3.49311e-005 ]
9700 : [ 3.07027e-005 ]
9701 : [ 2.64177e-005 ]
9702 : [ 2.67336e-005 ]
9703 : [ 2.59414e-005 ]
9704 : [ 2.85584e-005 ]
9705 : [ 2.49085e-005 ]
9706 : [ 2.08447e-005 ]
9707 : [ 2.87861e-005 ]
9708 : [ 2.97452e-005 ]
9709 : [ 2.93101e-005 ]
9710 : [ 3.04268e-005 ]
9711 : [ 3.14571e-005 ]
9712 : [ 2.408e-005   ]
9713 : [ 2.3496e-005  ]
9714 : [ 2.87654e-005 ]
9715 : [ 2.76492e-005 ]
9716 : [ 2.46723e-005 ]
9717 : [ 3.03491e-005 ]
9718 : [ 2.16905e-005 ]
9719 : [ 3.05834e-005 ]
9720 : [ 3.4042e-005  ]
9721 : [ 1.96984e-005 ]
9722 : [ 2.12931e-005 ]
9723 : [ 1.90768e-005 ]
9724 : [ 2.30285e-005 ]
9725 : [ 3.33938e-005 ]
9726 : [ 3.01263e-005 ]
9727 : [ 3.21266e-005 ]
9728 : [ 2.90171e-005 ]
9729 : [ 2.51648e-005 ]
9730 : [ 2.99931e-005 ]
9731 : [ 2.66584e-005 ]
9732 : [ 2.39004e-005 ]
9733 : [ 1.95677e-005 ]
9734 : [ 2.71599e-005 ]
9735 : [ 3.03821e-005 ]
9736 : [ 1.93444e-005 ]
9737 : [ 3.41932e-005 ]
9738 : [ 2.15634e-005 ]
9739 : [ 1.83547e-005 ]
9740 : [ 1.67898e-005 ]
9741 : [ 3.00226e-005 ]
9742 : [ 2.93914e-005 ]
9743 : [ 2.10964e-005 ]
9744 : [ 2.49455e-005 ]
9745 : [ 3.08828e-005 ]
9746 : [ 2.84151e-005 ]
9747 : [ 1.76454e-005 ]
9748 : [ 2.82354e-005 ]
9749 : [ 2.05052e-005 ]
9750 : [ 2.30924e-005 ]
9751 : [ 3.50149e-005 ]
9752 : [ 2.80204e-005 ]
9753 : [ 2.95028e-005 ]
9754 : [ 2.87358e-005 ]
9755 : [ 3.11341e-005 ]
9756 : [ 2.98996e-005 ]
9757 : [ 1.80916e-005 ]
9758 : [ 2.17681e-005 ]
9759 : [ 2.20664e-005 ]
9760 : [ 2.80411e-005 ]
9761 : [ 2.50561e-005 ]
9762 : [ 2.81456e-005 ]
9763 : [ 2.4318e-005  ]
9764 : [ 2.24054e-005 ]
9765 : [ 2.32068e-005 ]
9766 : [ 3.01654e-005 ]
9767 : [ 2.96733e-005 ]
9768 : [ 2.89074e-005 ]
9769 : [ 2.08569e-005 ]
9770 : [ 2.10168e-005 ]
9771 : [ 2.33106e-005 ]
9772 : [ 3.38494e-005 ]
9773 : [ 3.17613e-005 ]
9774 : [ 1.85229e-005 ]
9775 : [ 2.58717e-005 ]
9776 : [ 2.8757e-005  ]
9777 : [ 2.19911e-005 ]
9778 : [ 2.47954e-005 ]
9779 : [ 3.19238e-005 ]
9780 : [ 3.03187e-005 ]
9781 : [ 2.98942e-005 ]
9782 : [ 2.75319e-005 ]
9783 : [ 2.64069e-005 ]
9784 : [ 2.96963e-005 ]
9785 : [ 2.81288e-005 ]
9786 : [ 2.64083e-005 ]
9787 : [ 2.87599e-005 ]
9788 : [ 1.82109e-005 ]
9789 : [ 2.42703e-005 ]
9790 : [ 3.0595e-005  ]
9791 : [ 2.09763e-005 ]
9792 : [ 2.66111e-005 ]
9793 : [ 2.8101e-005  ]
9794 : [ 2.32739e-005 ]
9795 : [ 3.00871e-005 ]
9796 : [ 2.16175e-005 ]
9797 : [ 2.14955e-005 ]
9798 : [ 3.09454e-005 ]
9799 : [ 2.30282e-005 ]
9800 : [ 2.23508e-005 ]
9801 : [ 2.12557e-005 ]
9802 : [ 1.89278e-005 ]
9803 : [ 1.88616e-005 ]
9804 : [ 2.74962e-005 ]
9805 : [ 3.06472e-005 ]
9806 : [ 2.87748e-005 ]
9807 : [ 2.23547e-005 ]
9808 : [ 2.22709e-005 ]
9809 : [ 2.92508e-005 ]
9810 : [ 1.96081e-005 ]
9811 : [ 1.79241e-005 ]
9812 : [ 2.79049e-005 ]
9813 : [ 2.07896e-005 ]
9814 : [ 3.2824e-005  ]
9815 : [ 1.59926e-005 ]
9816 : [ 2.14336e-005 ]
9817 : [ 2.62617e-005 ]
9818 : [ 1.88951e-005 ]
9819 : [ 3.1535e-005  ]
9820 : [ 3.01414e-005 ]
9821 : [ 2.22169e-005 ]
9822 : [ 1.83991e-005 ]
9823 : [ 2.01591e-005 ]
9824 : [ 2.13274e-005 ]
9825 : [ 2.91761e-005 ]
9826 : [ 2.48465e-005 ]
9827 : [ 2.1034e-005  ]
9828 : [ 2.26398e-005 ]
9829 : [ 2.06806e-005 ]
9830 : [ 2.36205e-005 ]
9831 : [ 2.51629e-005 ]
9832 : [ 2.69744e-005 ]
9833 : [ 1.79274e-005 ]
9834 : [ 2.7735e-005  ]
9835 : [ 2.47643e-005 ]
9836 : [ 2.62833e-005 ]
9837 : [ 3.35344e-005 ]
9838 : [ 3.23289e-005 ]
9839 : [ 2.47607e-005 ]
9840 : [ 3.00478e-005 ]
9841 : [ 1.53856e-005 ]
9842 : [ 2.11539e-005 ]
9843 : [ 2.89199e-005 ]
9844 : [ 3.06843e-005 ]
9845 : [ 2.59651e-005 ]
9846 : [ 3.29348e-005 ]
9847 : [ 3.27309e-005 ]
9848 : [ 2.87869e-005 ]
9849 : [ 2.9738e-005  ]
9850 : [ 1.89208e-005 ]
9851 : [ 2.71696e-005 ]
9852 : [ 2.73181e-005 ]
9853 : [ 2.05157e-005 ]
9854 : [ 1.93976e-005 ]
9855 : [ 2.26415e-005 ]
9856 : [ 3.24867e-005 ]
9857 : [ 2.06931e-005 ]
9858 : [ 3.08301e-005 ]
9859 : [ 2.43065e-005 ]
9860 : [ 3.21431e-005 ]
9861 : [ 1.83963e-005 ]
9862 : [ 2.14175e-005 ]
9863 : [ 2.00889e-005 ]
9864 : [ 2.92978e-005 ]
9865 : [ 2.19638e-005 ]
9866 : [ 3.02862e-005 ]
9867 : [ 1.72025e-005 ]
9868 : [ 3.08516e-005 ]
9869 : [ 2.63172e-005 ]
9870 : [ 1.94535e-005 ]
9871 : [ 2.82613e-005 ]
9872 : [ 1.9296e-005  ]
9873 : [ 2.86207e-005 ]
9874 : [ 1.93256e-005 ]
9875 : [ 1.96287e-005 ]
9876 : [ 1.70264e-005 ]
9877 : [ 1.95624e-005 ]
9878 : [ 1.75999e-005 ]
9879 : [ 2.29239e-005 ]
9880 : [ 3.34354e-005 ]
9881 : [ 3.56765e-005 ]
9882 : [ 3.32823e-005 ]
9883 : [ 2.14269e-005 ]
9884 : [ 2.02815e-005 ]
9885 : [ 2.93095e-005 ]
9886 : [ 2.92615e-005 ]
9887 : [ 1.72282e-005 ]
9888 : [ 2.85981e-005 ]
9889 : [ 2.56397e-005 ]
9890 : [ 2.30634e-005 ]
9891 : [ 3.11497e-005 ]
9892 : [ 2.77162e-005 ]
9893 : [ 1.96813e-005 ]
9894 : [ 1.89117e-005 ]
9895 : [ 1.92468e-005 ]
9896 : [ 1.88406e-005 ]
9897 : [ 1.9062e-005  ]
9898 : [ 2.97229e-005 ]
9899 : [ 1.38478e-005 ]
9900 : [ 1.8015e-005  ]
9901 : [ 2.47823e-005 ]
9902 : [ 2.05128e-005 ]
9903 : [ 2.63055e-005 ]
9904 : [ 2.60463e-005 ]
9905 : [ 2.08641e-005 ]
9906 : [ 2.36595e-005 ]
9907 : [ 3.04861e-005 ]
9908 : [ 2.65704e-005 ]
9909 : [ 1.36105e-005 ]
9910 : [ 2.93641e-005 ]
9911 : [ 2.09729e-005 ]
9912 : [ 1.892e-005   ]
9913 : [ 2.0779e-005  ]
9914 : [ 2.01024e-005 ]
9915 : [ 2.97026e-005 ]
9916 : [ 2.30854e-005 ]
9917 : [ 2.80718e-005 ]
9918 : [ 1.7089e-005  ]
9919 : [ 3.0647e-005  ]
9920 : [ 2.78176e-005 ]
9921 : [ 3.29795e-005 ]
9922 : [ 2.87694e-005 ]
9923 : [ 3.26786e-005 ]
9924 : [ 3.11972e-005 ]
9925 : [ 2.85328e-005 ]
9926 : [ 1.78609e-005 ]
9927 : [ 2.57638e-005 ]
9928 : [ 3.61025e-005 ]
9929 : [ 1.93353e-005 ]
9930 : [ 2.78489e-005 ]
9931 : [ 3.05776e-005 ]
9932 : [ 2.18527e-005 ]
9933 : [ 2.39298e-005 ]
9934 : [ 3.04273e-005 ]
9935 : [ 2.06703e-005 ]
9936 : [ 2.97011e-005 ]
9937 : [ 2.78452e-005 ]
9938 : [ 1.67371e-005 ]
9939 : [ 3.33718e-005 ]
9940 : [ 2.6144e-005  ]
9941 : [ 2.34452e-005 ]
9942 : [ 1.7538e-005  ]
9943 : [ 2.76215e-005 ]
9944 : [ 2.56443e-005 ]
9945 : [ 1.98093e-005 ]
9946 : [ 2.98615e-005 ]
9947 : [ 3.14652e-005 ]
9948 : [ 2.26075e-005 ]
9949 : [ 3.09099e-005 ]
9950 : [ 2.64659e-005 ]
9951 : [ 1.84966e-005 ]
9952 : [ 1.90504e-005 ]
9953 : [ 1.95069e-005 ]
9954 : [ 3.12258e-005 ]
9955 : [ 2.4985e-005  ]
9956 : [ 2.57328e-005 ]
9957 : [ 1.97726e-005 ]
9958 : [ 1.99332e-005 ]
9959 : [ 2.06324e-005 ]
9960 : [ 2.53855e-005 ]
9961 : [ 1.85485e-005 ]
9962 : [ 2.12521e-005 ]
9963 : [ 2.34134e-005 ]
9964 : [ 2.5488e-005  ]
9965 : [ 2.0533e-005  ]
9966 : [ 3.1075e-005  ]
9967 : [ 2.01585e-005 ]
9968 : [ 2.41963e-005 ]
9969 : [ 1.99417e-005 ]
9970 : [ 2.46253e-005 ]
9971 : [ 1.72739e-005 ]
9972 : [ 1.91219e-005 ]
9973 : [ 2.53644e-005 ]
9974 : [ 2.78304e-005 ]
9975 : [ 2.58165e-005 ]
9976 : [ 3.12866e-005 ]
9977 : [ 2.29913e-005 ]
9978 : [ 1.83815e-005 ]
9979 : [ 3.07178e-005 ]
9980 : [ 3.21281e-005 ]
9981 : [ 2.05641e-005 ]
9982 : [ 1.63616e-005 ]
9983 : [ 1.66091e-005 ]
9984 : [ 2.537e-005   ]
9985 : [ 2.04791e-005 ]
9986 : [ 3.03744e-005 ]
9987 : [ 2.11942e-005 ]
9988 : [ 1.97107e-005 ]
9989 : [ 2.24456e-005 ]
9990 : [ 2.05045e-005 ]
9991 : [ 1.47839e-005 ]
9992 : [ 2.52182e-005 ]
9993 : [ 1.9527e-005  ]
9994 : [ 2.58091e-005 ]
9995 : [ 1.73069e-005 ]
9996 : [ 3.08819e-005 ]
9997 : [ 2.83069e-005 ]
9998 : [ 2.5262e-005  ]
9999 : [ 1.67359e-005 ]
