# Supplementary material for: Influence of tissue conductivity on foetal exposure to extremely low frequency magnetic fields at 50 Hz using stochastic dosimetry
Source: PLoS One. 2018 Feb 7;13(2):e0192131. doi: 10.1371/journal.pone.0192131 (PMC5802904; doi:10.1371/journal.pone.0192131)
Supplement: S1 File — (ZIP) [file pone.0192131.s001.zip › Data/Ydistributions(10000)/7m/Skin.txt]

       [ y0           ]
   0 : [ 2.61429e-005 ]
   1 : [ 2.58335e-005 ]
   2 : [ 2.18627e-005 ]
   3 : [ 2.57495e-005 ]
   4 : [ 2.54153e-005 ]
   5 : [ 2.05042e-005 ]
   6 : [ 2.5879e-005  ]
   7 : [ 2.32602e-005 ]
   8 : [ 2.55755e-005 ]
   9 : [ 2.47508e-005 ]
  10 : [ 2.50929e-005 ]
  11 : [ 2.56526e-005 ]
  12 : [ 2.59052e-005 ]
  13 : [ 2.25173e-005 ]
  14 : [ 2.46305e-005 ]
  15 : [ 2.53688e-005 ]
  16 : [ 2.6151e-005  ]
  17 : [ 2.09682e-005 ]
  18 : [ 2.11931e-005 ]
  19 : [ 2.36445e-005 ]
  20 : [ 2.36e-005    ]
  21 : [ 2.58977e-005 ]
  22 : [ 2.17903e-005 ]
  23 : [ 2.37415e-005 ]
  24 : [ 2.47798e-005 ]
  25 : [ 2.0769e-005  ]
  26 : [ 2.60667e-005 ]
  27 : [ 2.14661e-005 ]
  28 : [ 2.5934e-005  ]
  29 : [ 2.63278e-005 ]
  30 : [ 2.6301e-005  ]
  31 : [ 2.41872e-005 ]
  32 : [ 2.04691e-005 ]
  33 : [ 2.55376e-005 ]
  34 : [ 2.0614e-005  ]
  35 : [ 2.62927e-005 ]
  36 : [ 2.20473e-005 ]
  37 : [ 2.31432e-005 ]
  38 : [ 2.31933e-005 ]
  39 : [ 2.19443e-005 ]
  40 : [ 2.57941e-005 ]
  41 : [ 2.05712e-005 ]
  42 : [ 2.47154e-005 ]
  43 : [ 2.34731e-005 ]
  44 : [ 2.34398e-005 ]
  45 : [ 2.63209e-005 ]
  46 : [ 2.28811e-005 ]
  47 : [ 2.15723e-005 ]
  48 : [ 2.62048e-005 ]
  49 : [ 2.58789e-005 ]
  50 : [ 2.56036e-005 ]
  51 : [ 2.60578e-005 ]
  52 : [ 2.48707e-005 ]
  53 : [ 2.61991e-005 ]
  54 : [ 2.14816e-005 ]
  55 : [ 2.13545e-005 ]
  56 : [ 2.05119e-005 ]
  57 : [ 2.2176e-005  ]
  58 : [ 2.63075e-005 ]
  59 : [ 2.22468e-005 ]
  60 : [ 2.34216e-005 ]
  61 : [ 2.59114e-005 ]
  62 : [ 2.33028e-005 ]
  63 : [ 2.05021e-005 ]
  64 : [ 2.09317e-005 ]
  65 : [ 2.47408e-005 ]
  66 : [ 2.23615e-005 ]
  67 : [ 2.61816e-005 ]
  68 : [ 2.26102e-005 ]
  69 : [ 2.07697e-005 ]
  70 : [ 2.50719e-005 ]
  71 : [ 2.11179e-005 ]
  72 : [ 2.4247e-005  ]
  73 : [ 2.29022e-005 ]
  74 : [ 2.07782e-005 ]
  75 : [ 2.06094e-005 ]
  76 : [ 2.61781e-005 ]
  77 : [ 2.54979e-005 ]
  78 : [ 2.33261e-005 ]
  79 : [ 2.27041e-005 ]
  80 : [ 2.06558e-005 ]
  81 : [ 2.08926e-005 ]
  82 : [ 2.63314e-005 ]
  83 : [ 2.36905e-005 ]
  84 : [ 2.60361e-005 ]
  85 : [ 2.61433e-005 ]
  86 : [ 2.05194e-005 ]
  87 : [ 2.10076e-005 ]
  88 : [ 2.5501e-005  ]
  89 : [ 2.60271e-005 ]
  90 : [ 2.53056e-005 ]
  91 : [ 2.42045e-005 ]
  92 : [ 2.0669e-005  ]
  93 : [ 2.0609e-005  ]
  94 : [ 2.49556e-005 ]
  95 : [ 2.14397e-005 ]
  96 : [ 2.16969e-005 ]
  97 : [ 2.62912e-005 ]
  98 : [ 2.32131e-005 ]
  99 : [ 2.20113e-005 ]
 100 : [ 2.24413e-005 ]
 101 : [ 2.59923e-005 ]
 102 : [ 2.58939e-005 ]
 103 : [ 2.59431e-005 ]
 104 : [ 2.40768e-005 ]
 105 : [ 2.06562e-005 ]
 106 : [ 2.36621e-005 ]
 107 : [ 2.46668e-005 ]
 108 : [ 2.04701e-005 ]
 109 : [ 2.44029e-005 ]
 110 : [ 2.32745e-005 ]
 111 : [ 2.32532e-005 ]
 112 : [ 2.57989e-005 ]
 113 : [ 2.15965e-005 ]
 114 : [ 2.53375e-005 ]
 115 : [ 2.57333e-005 ]
 116 : [ 2.51393e-005 ]
 117 : [ 2.62513e-005 ]
 118 : [ 2.16074e-005 ]
 119 : [ 2.48954e-005 ]
 120 : [ 2.38623e-005 ]
 121 : [ 2.21083e-005 ]
 122 : [ 2.14737e-005 ]
 123 : [ 2.36218e-005 ]
 124 : [ 2.58556e-005 ]
 125 : [ 2.58861e-005 ]
 126 : [ 2.52439e-005 ]
 127 : [ 2.61772e-005 ]
 128 : [ 2.06134e-005 ]
 129 : [ 2.49455e-005 ]
 130 : [ 2.20166e-005 ]
 131 : [ 2.17946e-005 ]
 132 : [ 2.26553e-005 ]
 133 : [ 2.07091e-005 ]
 134 : [ 2.44863e-005 ]
 135 : [ 2.05666e-005 ]
 136 : [ 2.04983e-005 ]
 137 : [ 2.1035e-005  ]
 138 : [ 2.61118e-005 ]
 139 : [ 2.61403e-005 ]
 140 : [ 2.51375e-005 ]
 141 : [ 2.51778e-005 ]
 142 : [ 2.26177e-005 ]
 143 : [ 2.56776e-005 ]
 144 : [ 2.11489e-005 ]
 145 : [ 2.35456e-005 ]
 146 : [ 2.09871e-005 ]
 147 : [ 2.1815e-005  ]
 148 : [ 2.50719e-005 ]
 149 : [ 2.10495e-005 ]
 150 : [ 2.62661e-005 ]
 151 : [ 2.56639e-005 ]
 152 : [ 2.11569e-005 ]
 153 : [ 2.42405e-005 ]
 154 : [ 2.52418e-005 ]
 155 : [ 2.11221e-005 ]
 156 : [ 2.05552e-005 ]
 157 : [ 2.63143e-005 ]
 158 : [ 2.05742e-005 ]
 159 : [ 2.56715e-005 ]
 160 : [ 2.6041e-005  ]
 161 : [ 2.61334e-005 ]
 162 : [ 2.05177e-005 ]
 163 : [ 2.51455e-005 ]
 164 : [ 2.62774e-005 ]
 165 : [ 2.09473e-005 ]
 166 : [ 2.61975e-005 ]
 167 : [ 2.54732e-005 ]
 168 : [ 2.2122e-005  ]
 169 : [ 2.4693e-005  ]
 170 : [ 2.23129e-005 ]
 171 : [ 2.13038e-005 ]
 172 : [ 2.09579e-005 ]
 173 : [ 2.41289e-005 ]
 174 : [ 2.63277e-005 ]
 175 : [ 2.22104e-005 ]
 176 : [ 2.61629e-005 ]
 177 : [ 2.26199e-005 ]
 178 : [ 2.49752e-005 ]
 179 : [ 2.04778e-005 ]
 180 : [ 2.47667e-005 ]
 181 : [ 2.0973e-005  ]
 182 : [ 2.04764e-005 ]
 183 : [ 2.04754e-005 ]
 184 : [ 2.5965e-005  ]
 185 : [ 2.0879e-005  ]
 186 : [ 2.53051e-005 ]
 187 : [ 2.17681e-005 ]
 188 : [ 2.21387e-005 ]
 189 : [ 2.06861e-005 ]
 190 : [ 2.09075e-005 ]
 191 : [ 2.51893e-005 ]
 192 : [ 2.07571e-005 ]
 193 : [ 2.12042e-005 ]
 194 : [ 2.04688e-005 ]
 195 : [ 2.43742e-005 ]
 196 : [ 2.63101e-005 ]
 197 : [ 2.61922e-005 ]
 198 : [ 2.05539e-005 ]
 199 : [ 2.61273e-005 ]
 200 : [ 2.051e-005   ]
 201 : [ 2.13867e-005 ]
 202 : [ 2.0974e-005  ]
 203 : [ 2.57297e-005 ]
 204 : [ 2.28879e-005 ]
 205 : [ 2.31622e-005 ]
 206 : [ 2.39713e-005 ]
 207 : [ 2.62971e-005 ]
 208 : [ 2.38954e-005 ]
 209 : [ 2.05092e-005 ]
 210 : [ 2.35646e-005 ]
 211 : [ 2.59317e-005 ]
 212 : [ 2.59395e-005 ]
 213 : [ 2.61562e-005 ]
 214 : [ 2.52683e-005 ]
 215 : [ 2.51576e-005 ]
 216 : [ 2.15266e-005 ]
 217 : [ 2.47915e-005 ]
 218 : [ 2.63317e-005 ]
 219 : [ 2.58781e-005 ]
 220 : [ 2.60071e-005 ]
 221 : [ 2.1624e-005  ]
 222 : [ 2.14654e-005 ]
 223 : [ 2.63229e-005 ]
 224 : [ 2.62001e-005 ]
 225 : [ 2.04947e-005 ]
 226 : [ 2.63337e-005 ]
 227 : [ 2.60116e-005 ]
 228 : [ 2.07557e-005 ]
 229 : [ 2.57303e-005 ]
 230 : [ 2.2517e-005  ]
 231 : [ 2.16848e-005 ]
 232 : [ 2.17653e-005 ]
 233 : [ 2.2076e-005  ]
 234 : [ 2.53341e-005 ]
 235 : [ 2.28401e-005 ]
 236 : [ 2.58708e-005 ]
 237 : [ 2.40789e-005 ]
 238 : [ 2.62163e-005 ]
 239 : [ 2.59796e-005 ]
 240 : [ 2.16317e-005 ]
 241 : [ 2.63121e-005 ]
 242 : [ 2.55749e-005 ]
 243 : [ 2.52884e-005 ]
 244 : [ 2.09503e-005 ]
 245 : [ 2.236e-005   ]
 246 : [ 2.63237e-005 ]
 247 : [ 2.62385e-005 ]
 248 : [ 2.35458e-005 ]
 249 : [ 2.61207e-005 ]
 250 : [ 2.26355e-005 ]
 251 : [ 2.61403e-005 ]
 252 : [ 2.39326e-005 ]
 253 : [ 2.63043e-005 ]
 254 : [ 2.0793e-005  ]
 255 : [ 2.05231e-005 ]
 256 : [ 2.21325e-005 ]
 257 : [ 2.18324e-005 ]
 258 : [ 2.48541e-005 ]
 259 : [ 2.6121e-005  ]
 260 : [ 2.04693e-005 ]
 261 : [ 2.06646e-005 ]
 262 : [ 2.24971e-005 ]
 263 : [ 2.06577e-005 ]
 264 : [ 2.4736e-005  ]
 265 : [ 2.42954e-005 ]
 266 : [ 2.06083e-005 ]
 267 : [ 2.24881e-005 ]
 268 : [ 2.07042e-005 ]
 269 : [ 2.52807e-005 ]
 270 : [ 2.1738e-005  ]
 271 : [ 2.39119e-005 ]
 272 : [ 2.07339e-005 ]
 273 : [ 2.50713e-005 ]
 274 : [ 2.32601e-005 ]
 275 : [ 2.43001e-005 ]
 276 : [ 2.04985e-005 ]
 277 : [ 2.6255e-005  ]
 278 : [ 2.42517e-005 ]
 279 : [ 2.63e-005    ]
 280 : [ 2.40139e-005 ]
 281 : [ 2.5705e-005  ]
 282 : [ 2.54975e-005 ]
 283 : [ 2.0749e-005  ]
 284 : [ 2.13356e-005 ]
 285 : [ 2.63174e-005 ]
 286 : [ 2.0762e-005  ]
 287 : [ 2.62104e-005 ]
 288 : [ 2.0791e-005  ]
 289 : [ 2.56102e-005 ]
 290 : [ 2.53761e-005 ]
 291 : [ 2.61251e-005 ]
 292 : [ 2.33736e-005 ]
 293 : [ 2.63094e-005 ]
 294 : [ 2.06255e-005 ]
 295 : [ 2.2063e-005  ]
 296 : [ 2.50832e-005 ]
 297 : [ 2.49041e-005 ]
 298 : [ 2.05193e-005 ]
 299 : [ 2.4955e-005  ]
 300 : [ 2.09254e-005 ]
 301 : [ 2.1702e-005  ]
 302 : [ 2.06771e-005 ]
 303 : [ 2.21492e-005 ]
 304 : [ 2.0795e-005  ]
 305 : [ 2.17199e-005 ]
 306 : [ 2.4667e-005  ]
 307 : [ 2.19123e-005 ]
 308 : [ 2.05723e-005 ]
 309 : [ 2.05157e-005 ]
 310 : [ 2.55449e-005 ]
 311 : [ 2.42495e-005 ]
 312 : [ 2.61668e-005 ]
 313 : [ 2.53181e-005 ]
 314 : [ 2.05523e-005 ]
 315 : [ 2.20781e-005 ]
 316 : [ 2.04908e-005 ]
 317 : [ 2.4636e-005  ]
 318 : [ 2.55735e-005 ]
 319 : [ 2.62078e-005 ]
 320 : [ 2.14312e-005 ]
 321 : [ 2.51922e-005 ]
 322 : [ 2.50106e-005 ]
 323 : [ 2.4198e-005  ]
 324 : [ 2.60645e-005 ]
 325 : [ 2.55766e-005 ]
 326 : [ 2.59664e-005 ]
 327 : [ 2.62089e-005 ]
 328 : [ 2.14279e-005 ]
 329 : [ 2.11921e-005 ]
 330 : [ 2.05701e-005 ]
 331 : [ 2.04819e-005 ]
 332 : [ 2.50028e-005 ]
 333 : [ 2.05489e-005 ]
 334 : [ 2.6123e-005  ]
 335 : [ 2.25812e-005 ]
 336 : [ 2.22037e-005 ]
 337 : [ 2.0476e-005  ]
 338 : [ 2.41497e-005 ]
 339 : [ 2.61402e-005 ]
 340 : [ 2.2092e-005  ]
 341 : [ 2.05181e-005 ]
 342 : [ 2.37172e-005 ]
 343 : [ 2.26334e-005 ]
 344 : [ 2.23786e-005 ]
 345 : [ 2.11401e-005 ]
 346 : [ 2.62746e-005 ]
 347 : [ 2.06342e-005 ]
 348 : [ 2.07759e-005 ]
 349 : [ 2.29294e-005 ]
 350 : [ 2.10323e-005 ]
 351 : [ 2.51684e-005 ]
 352 : [ 2.18851e-005 ]
 353 : [ 2.57698e-005 ]
 354 : [ 2.56806e-005 ]
 355 : [ 2.04996e-005 ]
 356 : [ 2.05505e-005 ]
 357 : [ 2.60788e-005 ]
 358 : [ 2.07609e-005 ]
 359 : [ 2.05198e-005 ]
 360 : [ 2.56417e-005 ]
 361 : [ 2.57964e-005 ]
 362 : [ 2.55529e-005 ]
 363 : [ 2.48547e-005 ]
 364 : [ 2.16979e-005 ]
 365 : [ 2.23951e-005 ]
 366 : [ 2.42727e-005 ]
 367 : [ 2.53298e-005 ]
 368 : [ 2.12305e-005 ]
 369 : [ 2.3456e-005  ]
 370 : [ 2.04705e-005 ]
 371 : [ 2.19044e-005 ]
 372 : [ 2.04792e-005 ]
 373 : [ 2.1267e-005  ]
 374 : [ 2.60265e-005 ]
 375 : [ 2.08435e-005 ]
 376 : [ 2.49699e-005 ]
 377 : [ 2.22282e-005 ]
 378 : [ 2.62671e-005 ]
 379 : [ 2.60264e-005 ]
 380 : [ 2.33648e-005 ]
 381 : [ 2.13292e-005 ]
 382 : [ 2.31016e-005 ]
 383 : [ 2.56047e-005 ]
 384 : [ 2.33205e-005 ]
 385 : [ 2.28932e-005 ]
 386 : [ 2.30686e-005 ]
 387 : [ 2.04926e-005 ]
 388 : [ 2.13151e-005 ]
 389 : [ 2.56481e-005 ]
 390 : [ 2.57447e-005 ]
 391 : [ 2.20695e-005 ]
 392 : [ 2.55514e-005 ]
 393 : [ 2.19484e-005 ]
 394 : [ 2.59784e-005 ]
 395 : [ 2.57506e-005 ]
 396 : [ 2.5472e-005  ]
 397 : [ 2.39835e-005 ]
 398 : [ 2.39812e-005 ]
 399 : [ 2.24529e-005 ]
 400 : [ 2.19157e-005 ]
 401 : [ 2.6289e-005  ]
 402 : [ 2.07054e-005 ]
 403 : [ 2.33225e-005 ]
 404 : [ 2.63287e-005 ]
 405 : [ 2.24848e-005 ]
 406 : [ 2.06904e-005 ]
 407 : [ 2.56537e-005 ]
 408 : [ 2.23498e-005 ]
 409 : [ 2.60493e-005 ]
 410 : [ 2.07799e-005 ]
 411 : [ 2.20604e-005 ]
 412 : [ 2.52916e-005 ]
 413 : [ 2.63315e-005 ]
 414 : [ 2.59137e-005 ]
 415 : [ 2.59644e-005 ]
 416 : [ 2.07366e-005 ]
 417 : [ 2.10384e-005 ]
 418 : [ 2.04893e-005 ]
 419 : [ 2.30002e-005 ]
 420 : [ 2.3243e-005  ]
 421 : [ 2.63332e-005 ]
 422 : [ 2.19132e-005 ]
 423 : [ 2.08277e-005 ]
 424 : [ 2.14708e-005 ]
 425 : [ 2.16118e-005 ]
 426 : [ 2.16694e-005 ]
 427 : [ 2.05621e-005 ]
 428 : [ 2.04844e-005 ]
 429 : [ 2.11469e-005 ]
 430 : [ 2.6243e-005  ]
 431 : [ 2.35397e-005 ]
 432 : [ 2.09175e-005 ]
 433 : [ 2.5971e-005  ]
 434 : [ 2.42596e-005 ]
 435 : [ 2.60795e-005 ]
 436 : [ 2.07569e-005 ]
 437 : [ 2.15422e-005 ]
 438 : [ 2.31125e-005 ]
 439 : [ 2.46663e-005 ]
 440 : [ 2.15205e-005 ]
 441 : [ 2.13945e-005 ]
 442 : [ 2.05081e-005 ]
 443 : [ 2.26364e-005 ]
 444 : [ 2.04733e-005 ]
 445 : [ 2.3997e-005  ]
 446 : [ 2.35431e-005 ]
 447 : [ 2.44571e-005 ]
 448 : [ 2.10534e-005 ]
 449 : [ 2.11653e-005 ]
 450 : [ 2.62983e-005 ]
 451 : [ 2.3418e-005  ]
 452 : [ 2.63237e-005 ]
 453 : [ 2.54908e-005 ]
 454 : [ 2.33862e-005 ]
 455 : [ 2.08361e-005 ]
 456 : [ 2.33829e-005 ]
 457 : [ 2.63336e-005 ]
 458 : [ 2.11894e-005 ]
 459 : [ 2.6183e-005  ]
 460 : [ 2.10338e-005 ]
 461 : [ 2.54338e-005 ]
 462 : [ 2.63116e-005 ]
 463 : [ 2.6092e-005  ]
 464 : [ 2.57874e-005 ]
 465 : [ 2.06404e-005 ]
 466 : [ 2.10792e-005 ]
 467 : [ 2.13502e-005 ]
 468 : [ 2.48052e-005 ]
 469 : [ 2.0469e-005  ]
 470 : [ 2.05038e-005 ]
 471 : [ 2.05275e-005 ]
 472 : [ 2.09601e-005 ]
 473 : [ 2.63292e-005 ]
 474 : [ 2.58453e-005 ]
 475 : [ 2.51979e-005 ]
 476 : [ 2.04703e-005 ]
 477 : [ 2.0525e-005  ]
 478 : [ 2.5276e-005  ]
 479 : [ 2.41081e-005 ]
 480 : [ 2.37093e-005 ]
 481 : [ 2.55954e-005 ]
 482 : [ 2.27543e-005 ]
 483 : [ 2.114e-005   ]
 484 : [ 2.61832e-005 ]
 485 : [ 2.61306e-005 ]
 486 : [ 2.05994e-005 ]
 487 : [ 2.30465e-005 ]
 488 : [ 2.50813e-005 ]
 489 : [ 2.08739e-005 ]
 490 : [ 2.61899e-005 ]
 491 : [ 2.10115e-005 ]
 492 : [ 2.3931e-005  ]
 493 : [ 2.45383e-005 ]
 494 : [ 2.05111e-005 ]
 495 : [ 2.48386e-005 ]
 496 : [ 2.05199e-005 ]
 497 : [ 2.14735e-005 ]
 498 : [ 2.49794e-005 ]
 499 : [ 2.60443e-005 ]
 500 : [ 2.52497e-005 ]
 501 : [ 2.12441e-005 ]
 502 : [ 2.57957e-005 ]
 503 : [ 2.30424e-005 ]
 504 : [ 2.59519e-005 ]
 505 : [ 2.63e-005    ]
 506 : [ 2.60442e-005 ]
 507 : [ 2.04768e-005 ]
 508 : [ 2.62311e-005 ]
 509 : [ 2.4987e-005  ]
 510 : [ 2.12103e-005 ]
 511 : [ 2.62272e-005 ]
 512 : [ 2.04699e-005 ]
 513 : [ 2.5872e-005  ]
 514 : [ 2.40775e-005 ]
 515 : [ 2.61433e-005 ]
 516 : [ 2.59089e-005 ]
 517 : [ 2.60365e-005 ]
 518 : [ 2.15108e-005 ]
 519 : [ 2.55979e-005 ]
 520 : [ 2.36129e-005 ]
 521 : [ 2.1103e-005  ]
 522 : [ 2.13832e-005 ]
 523 : [ 2.1604e-005  ]
 524 : [ 2.49119e-005 ]
 525 : [ 2.53733e-005 ]
 526 : [ 2.21926e-005 ]
 527 : [ 2.15114e-005 ]
 528 : [ 2.04797e-005 ]
 529 : [ 2.20864e-005 ]
 530 : [ 2.19185e-005 ]
 531 : [ 2.62504e-005 ]
 532 : [ 2.23566e-005 ]
 533 : [ 2.24619e-005 ]
 534 : [ 2.05042e-005 ]
 535 : [ 2.04706e-005 ]
 536 : [ 2.13782e-005 ]
 537 : [ 2.5959e-005  ]
 538 : [ 2.26039e-005 ]
 539 : [ 2.62624e-005 ]
 540 : [ 2.27934e-005 ]
 541 : [ 2.1668e-005  ]
 542 : [ 2.09674e-005 ]
 543 : [ 2.63104e-005 ]
 544 : [ 2.19926e-005 ]
 545 : [ 2.09139e-005 ]
 546 : [ 2.17063e-005 ]
 547 : [ 2.30056e-005 ]
 548 : [ 2.21555e-005 ]
 549 : [ 2.11793e-005 ]
 550 : [ 2.62702e-005 ]
 551 : [ 2.13842e-005 ]
 552 : [ 2.21205e-005 ]
 553 : [ 2.1807e-005  ]
 554 : [ 2.49005e-005 ]
 555 : [ 2.05745e-005 ]
 556 : [ 2.4789e-005  ]
 557 : [ 2.60565e-005 ]
 558 : [ 2.22083e-005 ]
 559 : [ 2.56209e-005 ]
 560 : [ 2.6329e-005  ]
 561 : [ 2.0472e-005  ]
 562 : [ 2.62745e-005 ]
 563 : [ 2.54052e-005 ]
 564 : [ 2.08063e-005 ]
 565 : [ 2.19675e-005 ]
 566 : [ 2.05803e-005 ]
 567 : [ 2.13298e-005 ]
 568 : [ 2.63312e-005 ]
 569 : [ 2.07864e-005 ]
 570 : [ 2.05412e-005 ]
 571 : [ 2.50348e-005 ]
 572 : [ 2.28565e-005 ]
 573 : [ 2.21342e-005 ]
 574 : [ 2.06599e-005 ]
 575 : [ 2.48291e-005 ]
 576 : [ 2.09534e-005 ]
 577 : [ 2.52045e-005 ]
 578 : [ 2.49238e-005 ]
 579 : [ 2.20087e-005 ]
 580 : [ 2.2553e-005  ]
 581 : [ 2.18253e-005 ]
 582 : [ 2.12076e-005 ]
 583 : [ 2.07569e-005 ]
 584 : [ 2.37436e-005 ]
 585 : [ 2.17026e-005 ]
 586 : [ 2.34636e-005 ]
 587 : [ 2.48739e-005 ]
 588 : [ 2.05739e-005 ]
 589 : [ 2.61484e-005 ]
 590 : [ 2.12085e-005 ]
 591 : [ 2.06405e-005 ]
 592 : [ 2.6253e-005  ]
 593 : [ 2.10277e-005 ]
 594 : [ 2.17812e-005 ]
 595 : [ 2.54683e-005 ]
 596 : [ 2.10901e-005 ]
 597 : [ 2.06153e-005 ]
 598 : [ 2.10433e-005 ]
 599 : [ 2.45956e-005 ]
 600 : [ 2.30535e-005 ]
 601 : [ 2.59359e-005 ]
 602 : [ 2.31835e-005 ]
 603 : [ 2.15416e-005 ]
 604 : [ 2.20486e-005 ]
 605 : [ 2.13289e-005 ]
 606 : [ 2.23e-005    ]
 607 : [ 2.58534e-005 ]
 608 : [ 2.51985e-005 ]
 609 : [ 2.17821e-005 ]
 610 : [ 2.20605e-005 ]
 611 : [ 2.06486e-005 ]
 612 : [ 2.09685e-005 ]
 613 : [ 2.58292e-005 ]
 614 : [ 2.61742e-005 ]
 615 : [ 2.23754e-005 ]
 616 : [ 2.07266e-005 ]
 617 : [ 2.53755e-005 ]
 618 : [ 2.33854e-005 ]
 619 : [ 2.40167e-005 ]
 620 : [ 2.36067e-005 ]
 621 : [ 2.04697e-005 ]
 622 : [ 2.48128e-005 ]
 623 : [ 2.48154e-005 ]
 624 : [ 2.46523e-005 ]
 625 : [ 2.57029e-005 ]
 626 : [ 2.21644e-005 ]
 627 : [ 2.36514e-005 ]
 628 : [ 2.59434e-005 ]
 629 : [ 2.16193e-005 ]
 630 : [ 2.18445e-005 ]
 631 : [ 2.63132e-005 ]
 632 : [ 2.59749e-005 ]
 633 : [ 2.05583e-005 ]
 634 : [ 2.42006e-005 ]
 635 : [ 2.48359e-005 ]
 636 : [ 2.15297e-005 ]
 637 : [ 2.43545e-005 ]
 638 : [ 2.54276e-005 ]
 639 : [ 2.28465e-005 ]
 640 : [ 2.04768e-005 ]
 641 : [ 2.53937e-005 ]
 642 : [ 2.62964e-005 ]
 643 : [ 2.58204e-005 ]
 644 : [ 2.63162e-005 ]
 645 : [ 2.15318e-005 ]
 646 : [ 2.06526e-005 ]
 647 : [ 2.6041e-005  ]
 648 : [ 2.26566e-005 ]
 649 : [ 2.62958e-005 ]
 650 : [ 2.57525e-005 ]
 651 : [ 2.23371e-005 ]
 652 : [ 2.45097e-005 ]
 653 : [ 2.5804e-005  ]
 654 : [ 2.05422e-005 ]
 655 : [ 2.08214e-005 ]
 656 : [ 2.21226e-005 ]
 657 : [ 2.47992e-005 ]
 658 : [ 2.63316e-005 ]
 659 : [ 2.52784e-005 ]
 660 : [ 2.26807e-005 ]
 661 : [ 2.4905e-005  ]
 662 : [ 2.19112e-005 ]
 663 : [ 2.14441e-005 ]
 664 : [ 2.04756e-005 ]
 665 : [ 2.50174e-005 ]
 666 : [ 2.0903e-005  ]
 667 : [ 2.33962e-005 ]
 668 : [ 2.6052e-005  ]
 669 : [ 2.60303e-005 ]
 670 : [ 2.10571e-005 ]
 671 : [ 2.16986e-005 ]
 672 : [ 2.50025e-005 ]
 673 : [ 2.6286e-005  ]
 674 : [ 2.54428e-005 ]
 675 : [ 2.63232e-005 ]
 676 : [ 2.63337e-005 ]
 677 : [ 2.08127e-005 ]
 678 : [ 2.10075e-005 ]
 679 : [ 2.09159e-005 ]
 680 : [ 2.50598e-005 ]
 681 : [ 2.61491e-005 ]
 682 : [ 2.59376e-005 ]
 683 : [ 2.3008e-005  ]
 684 : [ 2.63338e-005 ]
 685 : [ 2.62816e-005 ]
 686 : [ 2.58981e-005 ]
 687 : [ 2.04744e-005 ]
 688 : [ 2.62607e-005 ]
 689 : [ 2.13945e-005 ]
 690 : [ 2.63312e-005 ]
 691 : [ 2.59826e-005 ]
 692 : [ 2.10625e-005 ]
 693 : [ 2.1328e-005  ]
 694 : [ 2.3707e-005  ]
 695 : [ 2.63202e-005 ]
 696 : [ 2.56186e-005 ]
 697 : [ 2.42287e-005 ]
 698 : [ 2.55573e-005 ]
 699 : [ 2.1971e-005  ]
 700 : [ 2.05425e-005 ]
 701 : [ 2.33996e-005 ]
 702 : [ 2.62736e-005 ]
 703 : [ 2.59604e-005 ]
 704 : [ 2.52924e-005 ]
 705 : [ 2.62739e-005 ]
 706 : [ 2.38599e-005 ]
 707 : [ 2.49445e-005 ]
 708 : [ 2.63172e-005 ]
 709 : [ 2.62096e-005 ]
 710 : [ 2.11234e-005 ]
 711 : [ 2.49042e-005 ]
 712 : [ 2.07192e-005 ]
 713 : [ 2.24791e-005 ]
 714 : [ 2.62673e-005 ]
 715 : [ 2.05982e-005 ]
 716 : [ 2.04689e-005 ]
 717 : [ 2.62203e-005 ]
 718 : [ 2.60655e-005 ]
 719 : [ 2.34379e-005 ]
 720 : [ 2.05104e-005 ]
 721 : [ 2.63306e-005 ]
 722 : [ 2.08024e-005 ]
 723 : [ 2.09716e-005 ]
 724 : [ 2.60166e-005 ]
 725 : [ 2.41031e-005 ]
 726 : [ 2.50891e-005 ]
 727 : [ 2.63114e-005 ]
 728 : [ 2.04861e-005 ]
 729 : [ 2.46673e-005 ]
 730 : [ 2.10993e-005 ]
 731 : [ 2.5757e-005  ]
 732 : [ 2.57826e-005 ]
 733 : [ 2.16014e-005 ]
 734 : [ 2.50434e-005 ]
 735 : [ 2.61239e-005 ]
 736 : [ 2.1244e-005  ]
 737 : [ 2.19275e-005 ]
 738 : [ 2.20211e-005 ]
 739 : [ 2.2986e-005  ]
 740 : [ 2.12042e-005 ]
 741 : [ 2.63192e-005 ]
 742 : [ 2.40143e-005 ]
 743 : [ 2.56947e-005 ]
 744 : [ 2.18434e-005 ]
 745 : [ 2.46733e-005 ]
 746 : [ 2.29137e-005 ]
 747 : [ 2.04717e-005 ]
 748 : [ 2.48688e-005 ]
 749 : [ 2.04702e-005 ]
 750 : [ 2.52179e-005 ]
 751 : [ 2.04741e-005 ]
 752 : [ 2.06571e-005 ]
 753 : [ 2.62316e-005 ]
 754 : [ 2.57773e-005 ]
 755 : [ 2.60217e-005 ]
 756 : [ 2.58811e-005 ]
 757 : [ 2.53965e-005 ]
 758 : [ 2.22545e-005 ]
 759 : [ 2.16499e-005 ]
 760 : [ 2.04813e-005 ]
 761 : [ 2.05126e-005 ]
 762 : [ 2.63064e-005 ]
 763 : [ 2.54333e-005 ]
 764 : [ 2.08821e-005 ]
 765 : [ 2.4744e-005  ]
 766 : [ 2.08052e-005 ]
 767 : [ 2.49778e-005 ]
 768 : [ 2.37525e-005 ]
 769 : [ 2.04783e-005 ]
 770 : [ 2.10473e-005 ]
 771 : [ 2.63297e-005 ]
 772 : [ 2.07838e-005 ]
 773 : [ 2.11873e-005 ]
 774 : [ 2.59925e-005 ]
 775 : [ 2.2569e-005  ]
 776 : [ 2.25008e-005 ]
 777 : [ 2.5622e-005  ]
 778 : [ 2.54041e-005 ]
 779 : [ 2.05169e-005 ]
 780 : [ 2.63313e-005 ]
 781 : [ 2.17023e-005 ]
 782 : [ 2.19123e-005 ]
 783 : [ 2.52319e-005 ]
 784 : [ 2.22218e-005 ]
 785 : [ 2.0931e-005  ]
 786 : [ 2.06132e-005 ]
 787 : [ 2.62479e-005 ]
 788 : [ 2.57716e-005 ]
 789 : [ 2.11805e-005 ]
 790 : [ 2.15317e-005 ]
 791 : [ 2.42174e-005 ]
 792 : [ 2.14175e-005 ]
 793 : [ 2.49021e-005 ]
 794 : [ 2.61627e-005 ]
 795 : [ 2.53292e-005 ]
 796 : [ 2.23814e-005 ]
 797 : [ 2.09371e-005 ]
 798 : [ 2.32192e-005 ]
 799 : [ 2.49048e-005 ]
 800 : [ 2.61446e-005 ]
 801 : [ 2.14039e-005 ]
 802 : [ 2.04733e-005 ]
 803 : [ 2.54981e-005 ]
 804 : [ 2.14471e-005 ]
 805 : [ 2.47593e-005 ]
 806 : [ 2.32569e-005 ]
 807 : [ 2.61811e-005 ]
 808 : [ 2.16977e-005 ]
 809 : [ 2.33091e-005 ]
 810 : [ 2.14558e-005 ]
 811 : [ 2.4136e-005  ]
 812 : [ 2.06611e-005 ]
 813 : [ 2.05104e-005 ]
 814 : [ 2.0627e-005  ]
 815 : [ 2.27606e-005 ]
 816 : [ 2.16434e-005 ]
 817 : [ 2.0565e-005  ]
 818 : [ 2.43402e-005 ]
 819 : [ 2.57317e-005 ]
 820 : [ 2.4896e-005  ]
 821 : [ 2.5327e-005  ]
 822 : [ 2.07133e-005 ]
 823 : [ 2.14111e-005 ]
 824 : [ 2.08329e-005 ]
 825 : [ 2.09512e-005 ]
 826 : [ 2.1242e-005  ]
 827 : [ 2.53643e-005 ]
 828 : [ 2.04766e-005 ]
 829 : [ 2.55604e-005 ]
 830 : [ 2.4277e-005  ]
 831 : [ 2.42069e-005 ]
 832 : [ 2.04819e-005 ]
 833 : [ 2.62989e-005 ]
 834 : [ 2.33977e-005 ]
 835 : [ 2.3954e-005  ]
 836 : [ 2.56777e-005 ]
 837 : [ 2.0692e-005  ]
 838 : [ 2.19325e-005 ]
 839 : [ 2.06379e-005 ]
 840 : [ 2.05395e-005 ]
 841 : [ 2.58732e-005 ]
 842 : [ 2.06312e-005 ]
 843 : [ 2.09881e-005 ]
 844 : [ 2.59093e-005 ]
 845 : [ 2.15091e-005 ]
 846 : [ 2.46444e-005 ]
 847 : [ 2.54664e-005 ]
 848 : [ 2.43187e-005 ]
 849 : [ 2.12712e-005 ]
 850 : [ 2.32492e-005 ]
 851 : [ 2.06751e-005 ]
 852 : [ 2.09149e-005 ]
 853 : [ 2.60936e-005 ]
 854 : [ 2.62708e-005 ]
 855 : [ 2.05363e-005 ]
 856 : [ 2.13448e-005 ]
 857 : [ 2.47652e-005 ]
 858 : [ 2.35289e-005 ]
 859 : [ 2.44087e-005 ]
 860 : [ 2.61279e-005 ]
 861 : [ 2.52818e-005 ]
 862 : [ 2.62362e-005 ]
 863 : [ 2.62932e-005 ]
 864 : [ 2.6176e-005  ]
 865 : [ 2.14574e-005 ]
 866 : [ 2.4529e-005  ]
 867 : [ 2.26184e-005 ]
 868 : [ 2.20159e-005 ]
 869 : [ 2.15514e-005 ]
 870 : [ 2.11837e-005 ]
 871 : [ 2.25604e-005 ]
 872 : [ 2.33264e-005 ]
 873 : [ 2.12562e-005 ]
 874 : [ 2.53572e-005 ]
 875 : [ 2.12031e-005 ]
 876 : [ 2.57151e-005 ]
 877 : [ 2.11246e-005 ]
 878 : [ 2.6189e-005  ]
 879 : [ 2.37339e-005 ]
 880 : [ 2.13628e-005 ]
 881 : [ 2.58182e-005 ]
 882 : [ 2.63338e-005 ]
 883 : [ 2.20486e-005 ]
 884 : [ 2.06713e-005 ]
 885 : [ 2.12335e-005 ]
 886 : [ 2.25977e-005 ]
 887 : [ 2.57959e-005 ]
 888 : [ 2.56446e-005 ]
 889 : [ 2.5565e-005  ]
 890 : [ 2.6214e-005  ]
 891 : [ 2.22739e-005 ]
 892 : [ 2.05986e-005 ]
 893 : [ 2.0469e-005  ]
 894 : [ 2.04721e-005 ]
 895 : [ 2.06079e-005 ]
 896 : [ 2.1231e-005  ]
 897 : [ 2.16496e-005 ]
 898 : [ 2.37014e-005 ]
 899 : [ 2.06882e-005 ]
 900 : [ 2.44292e-005 ]
 901 : [ 2.58824e-005 ]
 902 : [ 2.14019e-005 ]
 903 : [ 2.55217e-005 ]
 904 : [ 2.49814e-005 ]
 905 : [ 2.57259e-005 ]
 906 : [ 2.05351e-005 ]
 907 : [ 2.56084e-005 ]
 908 : [ 2.26571e-005 ]
 909 : [ 2.54463e-005 ]
 910 : [ 2.0469e-005  ]
 911 : [ 2.24206e-005 ]
 912 : [ 2.29044e-005 ]
 913 : [ 2.42757e-005 ]
 914 : [ 2.58161e-005 ]
 915 : [ 2.16507e-005 ]
 916 : [ 2.49572e-005 ]
 917 : [ 2.63161e-005 ]
 918 : [ 2.2006e-005  ]
 919 : [ 2.4148e-005  ]
 920 : [ 2.09997e-005 ]
 921 : [ 2.09094e-005 ]
 922 : [ 2.58397e-005 ]
 923 : [ 2.36325e-005 ]
 924 : [ 2.3589e-005  ]
 925 : [ 2.61096e-005 ]
 926 : [ 2.05694e-005 ]
 927 : [ 2.55721e-005 ]
 928 : [ 2.58634e-005 ]
 929 : [ 2.49905e-005 ]
 930 : [ 2.35401e-005 ]
 931 : [ 2.04848e-005 ]
 932 : [ 2.53013e-005 ]
 933 : [ 2.56549e-005 ]
 934 : [ 2.51764e-005 ]
 935 : [ 2.05469e-005 ]
 936 : [ 2.52349e-005 ]
 937 : [ 2.35383e-005 ]
 938 : [ 2.27933e-005 ]
 939 : [ 2.62048e-005 ]
 940 : [ 2.63245e-005 ]
 941 : [ 2.50337e-005 ]
 942 : [ 2.53301e-005 ]
 943 : [ 2.63194e-005 ]
 944 : [ 2.25191e-005 ]
 945 : [ 2.62528e-005 ]
 946 : [ 2.29006e-005 ]
 947 : [ 2.07176e-005 ]
 948 : [ 2.6074e-005  ]
 949 : [ 2.62975e-005 ]
 950 : [ 2.50084e-005 ]
 951 : [ 2.43133e-005 ]
 952 : [ 2.0907e-005  ]
 953 : [ 2.0539e-005  ]
 954 : [ 2.07009e-005 ]
 955 : [ 2.51495e-005 ]
 956 : [ 2.25091e-005 ]
 957 : [ 2.14602e-005 ]
 958 : [ 2.62867e-005 ]
 959 : [ 2.05335e-005 ]
 960 : [ 2.47014e-005 ]
 961 : [ 2.16828e-005 ]
 962 : [ 2.55932e-005 ]
 963 : [ 2.04969e-005 ]
 964 : [ 2.24524e-005 ]
 965 : [ 2.63116e-005 ]
 966 : [ 2.13738e-005 ]
 967 : [ 2.58586e-005 ]
 968 : [ 2.08379e-005 ]
 969 : [ 2.42412e-005 ]
 970 : [ 2.44489e-005 ]
 971 : [ 2.61548e-005 ]
 972 : [ 2.12582e-005 ]
 973 : [ 2.06906e-005 ]
 974 : [ 2.49848e-005 ]
 975 : [ 2.0547e-005  ]
 976 : [ 2.28543e-005 ]
 977 : [ 2.32273e-005 ]
 978 : [ 2.42146e-005 ]
 979 : [ 2.59856e-005 ]
 980 : [ 2.09882e-005 ]
 981 : [ 2.55817e-005 ]
 982 : [ 2.55142e-005 ]
 983 : [ 2.08584e-005 ]
 984 : [ 2.63334e-005 ]
 985 : [ 2.13408e-005 ]
 986 : [ 2.58531e-005 ]
 987 : [ 2.63061e-005 ]
 988 : [ 2.05329e-005 ]
 989 : [ 2.624e-005   ]
 990 : [ 2.30786e-005 ]
 991 : [ 2.60166e-005 ]
 992 : [ 2.04756e-005 ]
 993 : [ 2.30454e-005 ]
 994 : [ 2.59344e-005 ]
 995 : [ 2.63119e-005 ]
 996 : [ 2.04885e-005 ]
 997 : [ 2.51155e-005 ]
 998 : [ 2.1701e-005  ]
 999 : [ 2.05272e-005 ]
1000 : [ 2.06166e-005 ]
1001 : [ 2.45528e-005 ]
1002 : [ 2.20091e-005 ]
1003 : [ 2.25724e-005 ]
1004 : [ 2.14798e-005 ]
1005 : [ 2.08376e-005 ]
1006 : [ 2.0941e-005  ]
1007 : [ 2.5375e-005  ]
1008 : [ 2.12639e-005 ]
1009 : [ 2.05231e-005 ]
1010 : [ 2.60369e-005 ]
1011 : [ 2.58665e-005 ]
1012 : [ 2.10156e-005 ]
1013 : [ 2.12894e-005 ]
1014 : [ 2.531e-005   ]
1015 : [ 2.60314e-005 ]
1016 : [ 2.07459e-005 ]
1017 : [ 2.59689e-005 ]
1018 : [ 2.0705e-005  ]
1019 : [ 2.04945e-005 ]
1020 : [ 2.20128e-005 ]
1021 : [ 2.62862e-005 ]
1022 : [ 2.4173e-005  ]
1023 : [ 2.63069e-005 ]
1024 : [ 2.04797e-005 ]
1025 : [ 2.57491e-005 ]
1026 : [ 2.05963e-005 ]
1027 : [ 2.62908e-005 ]
1028 : [ 2.16873e-005 ]
1029 : [ 2.41326e-005 ]
1030 : [ 2.08656e-005 ]
1031 : [ 2.08928e-005 ]
1032 : [ 2.6228e-005  ]
1033 : [ 2.56459e-005 ]
1034 : [ 2.54281e-005 ]
1035 : [ 2.04693e-005 ]
1036 : [ 2.0621e-005  ]
1037 : [ 2.60233e-005 ]
1038 : [ 2.26655e-005 ]
1039 : [ 2.04689e-005 ]
1040 : [ 2.46968e-005 ]
1041 : [ 2.51109e-005 ]
1042 : [ 2.55694e-005 ]
1043 : [ 2.09346e-005 ]
1044 : [ 2.2622e-005  ]
1045 : [ 2.1382e-005  ]
1046 : [ 2.44395e-005 ]
1047 : [ 2.25837e-005 ]
1048 : [ 2.52951e-005 ]
1049 : [ 2.62897e-005 ]
1050 : [ 2.19037e-005 ]
1051 : [ 2.1006e-005  ]
1052 : [ 2.04802e-005 ]
1053 : [ 2.04689e-005 ]
1054 : [ 2.60933e-005 ]
1055 : [ 2.26101e-005 ]
1056 : [ 2.58269e-005 ]
1057 : [ 2.63219e-005 ]
1058 : [ 2.55537e-005 ]
1059 : [ 2.62027e-005 ]
1060 : [ 2.11612e-005 ]
1061 : [ 2.50506e-005 ]
1062 : [ 2.55772e-005 ]
1063 : [ 2.34432e-005 ]
1064 : [ 2.58449e-005 ]
1065 : [ 2.05486e-005 ]
1066 : [ 2.4569e-005  ]
1067 : [ 2.04718e-005 ]
1068 : [ 2.63264e-005 ]
1069 : [ 2.47558e-005 ]
1070 : [ 2.53053e-005 ]
1071 : [ 2.36265e-005 ]
1072 : [ 2.07906e-005 ]
1073 : [ 2.25174e-005 ]
1074 : [ 2.39965e-005 ]
1075 : [ 2.63338e-005 ]
1076 : [ 2.5482e-005  ]
1077 : [ 2.58546e-005 ]
1078 : [ 2.62825e-005 ]
1079 : [ 2.16922e-005 ]
1080 : [ 2.41352e-005 ]
1081 : [ 2.255e-005   ]
1082 : [ 2.05567e-005 ]
1083 : [ 2.14747e-005 ]
1084 : [ 2.10142e-005 ]
1085 : [ 2.59717e-005 ]
1086 : [ 2.55542e-005 ]
1087 : [ 2.21459e-005 ]
1088 : [ 2.51856e-005 ]
1089 : [ 2.63304e-005 ]
1090 : [ 2.6202e-005  ]
1091 : [ 2.0493e-005  ]
1092 : [ 2.63337e-005 ]
1093 : [ 2.31767e-005 ]
1094 : [ 2.09408e-005 ]
1095 : [ 2.57775e-005 ]
1096 : [ 2.05605e-005 ]
1097 : [ 2.09565e-005 ]
1098 : [ 2.14103e-005 ]
1099 : [ 2.39957e-005 ]
1100 : [ 2.11399e-005 ]
1101 : [ 2.36398e-005 ]
1102 : [ 2.61372e-005 ]
1103 : [ 2.5961e-005  ]
1104 : [ 2.05712e-005 ]
1105 : [ 2.63073e-005 ]
1106 : [ 2.31657e-005 ]
1107 : [ 2.56934e-005 ]
1108 : [ 2.18911e-005 ]
1109 : [ 2.53001e-005 ]
1110 : [ 2.55683e-005 ]
1111 : [ 2.62246e-005 ]
1112 : [ 2.06298e-005 ]
1113 : [ 2.59335e-005 ]
1114 : [ 2.55013e-005 ]
1115 : [ 2.1467e-005  ]
1116 : [ 2.22164e-005 ]
1117 : [ 2.13e-005    ]
1118 : [ 2.58821e-005 ]
1119 : [ 2.57139e-005 ]
1120 : [ 2.61149e-005 ]
1121 : [ 2.3754e-005  ]
1122 : [ 2.21464e-005 ]
1123 : [ 2.4784e-005  ]
1124 : [ 2.05363e-005 ]
1125 : [ 2.43943e-005 ]
1126 : [ 2.46852e-005 ]
1127 : [ 2.08629e-005 ]
1128 : [ 2.471e-005   ]
1129 : [ 2.0492e-005  ]
1130 : [ 2.41684e-005 ]
1131 : [ 2.33867e-005 ]
1132 : [ 2.46472e-005 ]
1133 : [ 2.54338e-005 ]
1134 : [ 2.30068e-005 ]
1135 : [ 2.06236e-005 ]
1136 : [ 2.05241e-005 ]
1137 : [ 2.47128e-005 ]
1138 : [ 2.0803e-005  ]
1139 : [ 2.13159e-005 ]
1140 : [ 2.54629e-005 ]
1141 : [ 2.63302e-005 ]
1142 : [ 2.54432e-005 ]
1143 : [ 2.63291e-005 ]
1144 : [ 2.43002e-005 ]
1145 : [ 2.27125e-005 ]
1146 : [ 2.05026e-005 ]
1147 : [ 2.10257e-005 ]
1148 : [ 2.38935e-005 ]
1149 : [ 2.46033e-005 ]
1150 : [ 2.63223e-005 ]
1151 : [ 2.22364e-005 ]
1152 : [ 2.62741e-005 ]
1153 : [ 2.51029e-005 ]
1154 : [ 2.31078e-005 ]
1155 : [ 2.62945e-005 ]
1156 : [ 2.60409e-005 ]
1157 : [ 2.52378e-005 ]
1158 : [ 2.61717e-005 ]
1159 : [ 2.18338e-005 ]
1160 : [ 2.62971e-005 ]
1161 : [ 2.55228e-005 ]
1162 : [ 2.56231e-005 ]
1163 : [ 2.59542e-005 ]
1164 : [ 2.55232e-005 ]
1165 : [ 2.11959e-005 ]
1166 : [ 2.47647e-005 ]
1167 : [ 2.50224e-005 ]
1168 : [ 2.07482e-005 ]
1169 : [ 2.42593e-005 ]
1170 : [ 2.10634e-005 ]
1171 : [ 2.08986e-005 ]
1172 : [ 2.29958e-005 ]
1173 : [ 2.04692e-005 ]
1174 : [ 2.14172e-005 ]
1175 : [ 2.07526e-005 ]
1176 : [ 2.31425e-005 ]
1177 : [ 2.24721e-005 ]
1178 : [ 2.58462e-005 ]
1179 : [ 2.29552e-005 ]
1180 : [ 2.61541e-005 ]
1181 : [ 2.27535e-005 ]
1182 : [ 2.58755e-005 ]
1183 : [ 2.51284e-005 ]
1184 : [ 2.61326e-005 ]
1185 : [ 2.04688e-005 ]
1186 : [ 2.06269e-005 ]
1187 : [ 2.62965e-005 ]
1188 : [ 2.11471e-005 ]
1189 : [ 2.29141e-005 ]
1190 : [ 2.63197e-005 ]
1191 : [ 2.58825e-005 ]
1192 : [ 2.18172e-005 ]
1193 : [ 2.10443e-005 ]
1194 : [ 2.05878e-005 ]
1195 : [ 2.63336e-005 ]
1196 : [ 2.58498e-005 ]
1197 : [ 2.14451e-005 ]
1198 : [ 2.48324e-005 ]
1199 : [ 2.40454e-005 ]
1200 : [ 2.50953e-005 ]
1201 : [ 2.04721e-005 ]
1202 : [ 2.57537e-005 ]
1203 : [ 2.51747e-005 ]
1204 : [ 2.06596e-005 ]
1205 : [ 2.63133e-005 ]
1206 : [ 2.63335e-005 ]
1207 : [ 2.09253e-005 ]
1208 : [ 2.349e-005   ]
1209 : [ 2.19478e-005 ]
1210 : [ 2.62437e-005 ]
1211 : [ 2.55885e-005 ]
1212 : [ 2.09931e-005 ]
1213 : [ 2.29899e-005 ]
1214 : [ 2.63308e-005 ]
1215 : [ 2.59812e-005 ]
1216 : [ 2.21536e-005 ]
1217 : [ 2.5106e-005  ]
1218 : [ 2.09436e-005 ]
1219 : [ 2.56005e-005 ]
1220 : [ 2.27311e-005 ]
1221 : [ 2.26325e-005 ]
1222 : [ 2.18267e-005 ]
1223 : [ 2.14022e-005 ]
1224 : [ 2.59789e-005 ]
1225 : [ 2.63336e-005 ]
1226 : [ 2.04907e-005 ]
1227 : [ 2.21269e-005 ]
1228 : [ 2.62528e-005 ]
1229 : [ 2.39317e-005 ]
1230 : [ 2.36375e-005 ]
1231 : [ 2.56421e-005 ]
1232 : [ 2.5926e-005  ]
1233 : [ 2.22394e-005 ]
1234 : [ 2.59263e-005 ]
1235 : [ 2.10189e-005 ]
1236 : [ 2.24135e-005 ]
1237 : [ 2.05472e-005 ]
1238 : [ 2.49217e-005 ]
1239 : [ 2.05724e-005 ]
1240 : [ 2.63328e-005 ]
1241 : [ 2.07018e-005 ]
1242 : [ 2.12059e-005 ]
1243 : [ 2.08088e-005 ]
1244 : [ 2.29649e-005 ]
1245 : [ 2.27346e-005 ]
1246 : [ 2.16044e-005 ]
1247 : [ 2.16594e-005 ]
1248 : [ 2.54094e-005 ]
1249 : [ 2.6297e-005  ]
1250 : [ 2.23545e-005 ]
1251 : [ 2.47856e-005 ]
1252 : [ 2.06492e-005 ]
1253 : [ 2.41542e-005 ]
1254 : [ 2.05467e-005 ]
1255 : [ 2.49606e-005 ]
1256 : [ 2.10043e-005 ]
1257 : [ 2.04748e-005 ]
1258 : [ 2.10398e-005 ]
1259 : [ 2.60811e-005 ]
1260 : [ 2.62929e-005 ]
1261 : [ 2.22683e-005 ]
1262 : [ 2.62083e-005 ]
1263 : [ 2.1397e-005  ]
1264 : [ 2.16144e-005 ]
1265 : [ 2.04701e-005 ]
1266 : [ 2.62034e-005 ]
1267 : [ 2.09341e-005 ]
1268 : [ 2.06534e-005 ]
1269 : [ 2.15768e-005 ]
1270 : [ 2.56676e-005 ]
1271 : [ 2.31871e-005 ]
1272 : [ 2.514e-005   ]
1273 : [ 2.15398e-005 ]
1274 : [ 2.16675e-005 ]
1275 : [ 2.43288e-005 ]
1276 : [ 2.09674e-005 ]
1277 : [ 2.30917e-005 ]
1278 : [ 2.5982e-005  ]
1279 : [ 2.05295e-005 ]
1280 : [ 2.05231e-005 ]
1281 : [ 2.33905e-005 ]
1282 : [ 2.07269e-005 ]
1283 : [ 2.12341e-005 ]
1284 : [ 2.06595e-005 ]
1285 : [ 2.4469e-005  ]
1286 : [ 2.44744e-005 ]
1287 : [ 2.53182e-005 ]
1288 : [ 2.06092e-005 ]
1289 : [ 2.51543e-005 ]
1290 : [ 2.2487e-005  ]
1291 : [ 2.13301e-005 ]
1292 : [ 2.5124e-005  ]
1293 : [ 2.23009e-005 ]
1294 : [ 2.04689e-005 ]
1295 : [ 2.60357e-005 ]
1296 : [ 2.23688e-005 ]
1297 : [ 2.13803e-005 ]
1298 : [ 2.36138e-005 ]
1299 : [ 2.56069e-005 ]
1300 : [ 2.53419e-005 ]
1301 : [ 2.45868e-005 ]
1302 : [ 2.18012e-005 ]
1303 : [ 2.52329e-005 ]
1304 : [ 2.05734e-005 ]
1305 : [ 2.27182e-005 ]
1306 : [ 2.37231e-005 ]
1307 : [ 2.6318e-005  ]
1308 : [ 2.46724e-005 ]
1309 : [ 2.56679e-005 ]
1310 : [ 2.12641e-005 ]
1311 : [ 2.24377e-005 ]
1312 : [ 2.05365e-005 ]
1313 : [ 2.18228e-005 ]
1314 : [ 2.45762e-005 ]
1315 : [ 2.48446e-005 ]
1316 : [ 2.05599e-005 ]
1317 : [ 2.5502e-005  ]
1318 : [ 2.54849e-005 ]
1319 : [ 2.15978e-005 ]
1320 : [ 2.26539e-005 ]
1321 : [ 2.10106e-005 ]
1322 : [ 2.05419e-005 ]
1323 : [ 2.14716e-005 ]
1324 : [ 2.15658e-005 ]
1325 : [ 2.16306e-005 ]
1326 : [ 2.47301e-005 ]
1327 : [ 2.06027e-005 ]
1328 : [ 2.38823e-005 ]
1329 : [ 2.62205e-005 ]
1330 : [ 2.04932e-005 ]
1331 : [ 2.63333e-005 ]
1332 : [ 2.57585e-005 ]
1333 : [ 2.6025e-005  ]
1334 : [ 2.43556e-005 ]
1335 : [ 2.28075e-005 ]
1336 : [ 2.17413e-005 ]
1337 : [ 2.05897e-005 ]
1338 : [ 2.34427e-005 ]
1339 : [ 2.61766e-005 ]
1340 : [ 2.09978e-005 ]
1341 : [ 2.10491e-005 ]
1342 : [ 2.0469e-005  ]
1343 : [ 2.62881e-005 ]
1344 : [ 2.3034e-005  ]
1345 : [ 2.21913e-005 ]
1346 : [ 2.13222e-005 ]
1347 : [ 2.18111e-005 ]
1348 : [ 2.24723e-005 ]
1349 : [ 2.63277e-005 ]
1350 : [ 2.04701e-005 ]
1351 : [ 2.04693e-005 ]
1352 : [ 2.07254e-005 ]
1353 : [ 2.62219e-005 ]
1354 : [ 2.6016e-005  ]
1355 : [ 2.09129e-005 ]
1356 : [ 2.35512e-005 ]
1357 : [ 2.0714e-005  ]
1358 : [ 2.16083e-005 ]
1359 : [ 2.12563e-005 ]
1360 : [ 2.04705e-005 ]
1361 : [ 2.62531e-005 ]
1362 : [ 2.21435e-005 ]
1363 : [ 2.26482e-005 ]
1364 : [ 2.54299e-005 ]
1365 : [ 2.60036e-005 ]
1366 : [ 2.60644e-005 ]
1367 : [ 2.63229e-005 ]
1368 : [ 2.09746e-005 ]
1369 : [ 2.62584e-005 ]
1370 : [ 2.53388e-005 ]
1371 : [ 2.56496e-005 ]
1372 : [ 2.05671e-005 ]
1373 : [ 2.08287e-005 ]
1374 : [ 2.08294e-005 ]
1375 : [ 2.12945e-005 ]
1376 : [ 2.5024e-005  ]
1377 : [ 2.59667e-005 ]
1378 : [ 2.63224e-005 ]
1379 : [ 2.61501e-005 ]
1380 : [ 2.05111e-005 ]
1381 : [ 2.62076e-005 ]
1382 : [ 2.05164e-005 ]
1383 : [ 2.59306e-005 ]
1384 : [ 2.63325e-005 ]
1385 : [ 2.13366e-005 ]
1386 : [ 2.09945e-005 ]
1387 : [ 2.06855e-005 ]
1388 : [ 2.60631e-005 ]
1389 : [ 2.63325e-005 ]
1390 : [ 2.58661e-005 ]
1391 : [ 2.62641e-005 ]
1392 : [ 2.05543e-005 ]
1393 : [ 2.07172e-005 ]
1394 : [ 2.30561e-005 ]
1395 : [ 2.24906e-005 ]
1396 : [ 2.57839e-005 ]
1397 : [ 2.5418e-005  ]
1398 : [ 2.04773e-005 ]
1399 : [ 2.10725e-005 ]
1400 : [ 2.19491e-005 ]
1401 : [ 2.44259e-005 ]
1402 : [ 2.62131e-005 ]
1403 : [ 2.0469e-005  ]
1404 : [ 2.15765e-005 ]
1405 : [ 2.60411e-005 ]
1406 : [ 2.61715e-005 ]
1407 : [ 2.32853e-005 ]
1408 : [ 2.59249e-005 ]
1409 : [ 2.4461e-005  ]
1410 : [ 2.1779e-005  ]
1411 : [ 2.39373e-005 ]
1412 : [ 2.53732e-005 ]
1413 : [ 2.1816e-005  ]
1414 : [ 2.14285e-005 ]
1415 : [ 2.0826e-005  ]
1416 : [ 2.47634e-005 ]
1417 : [ 2.1176e-005  ]
1418 : [ 2.0485e-005  ]
1419 : [ 2.48101e-005 ]
1420 : [ 2.59532e-005 ]
1421 : [ 2.18359e-005 ]
1422 : [ 2.5889e-005  ]
1423 : [ 2.55109e-005 ]
1424 : [ 2.52043e-005 ]
1425 : [ 2.53709e-005 ]
1426 : [ 2.13701e-005 ]
1427 : [ 2.09899e-005 ]
1428 : [ 2.07858e-005 ]
1429 : [ 2.45059e-005 ]
1430 : [ 2.08869e-005 ]
1431 : [ 2.17048e-005 ]
1432 : [ 2.13067e-005 ]
1433 : [ 2.55982e-005 ]
1434 : [ 2.04859e-005 ]
1435 : [ 2.22997e-005 ]
1436 : [ 2.62218e-005 ]
1437 : [ 2.52362e-005 ]
1438 : [ 2.13013e-005 ]
1439 : [ 2.0655e-005  ]
1440 : [ 2.61594e-005 ]
1441 : [ 2.31784e-005 ]
1442 : [ 2.57337e-005 ]
1443 : [ 2.362e-005   ]
1444 : [ 2.11375e-005 ]
1445 : [ 2.61933e-005 ]
1446 : [ 2.06065e-005 ]
1447 : [ 2.45461e-005 ]
1448 : [ 2.49237e-005 ]
1449 : [ 2.52244e-005 ]
1450 : [ 2.31284e-005 ]
1451 : [ 2.26397e-005 ]
1452 : [ 2.54049e-005 ]
1453 : [ 2.25e-005    ]
1454 : [ 2.5462e-005  ]
1455 : [ 2.20562e-005 ]
1456 : [ 2.04768e-005 ]
1457 : [ 2.15909e-005 ]
1458 : [ 2.08101e-005 ]
1459 : [ 2.63338e-005 ]
1460 : [ 2.21669e-005 ]
1461 : [ 2.26736e-005 ]
1462 : [ 2.5971e-005  ]
1463 : [ 2.62263e-005 ]
1464 : [ 2.05404e-005 ]
1465 : [ 2.55829e-005 ]
1466 : [ 2.60311e-005 ]
1467 : [ 2.1744e-005  ]
1468 : [ 2.16825e-005 ]
1469 : [ 2.35818e-005 ]
1470 : [ 2.14359e-005 ]
1471 : [ 2.07057e-005 ]
1472 : [ 2.17675e-005 ]
1473 : [ 2.54755e-005 ]
1474 : [ 2.53698e-005 ]
1475 : [ 2.51392e-005 ]
1476 : [ 2.05172e-005 ]
1477 : [ 2.37414e-005 ]
1478 : [ 2.1434e-005  ]
1479 : [ 2.04841e-005 ]
1480 : [ 2.41644e-005 ]
1481 : [ 2.08149e-005 ]
1482 : [ 2.40686e-005 ]
1483 : [ 2.06577e-005 ]
1484 : [ 2.08055e-005 ]
1485 : [ 2.16735e-005 ]
1486 : [ 2.30839e-005 ]
1487 : [ 2.32512e-005 ]
1488 : [ 2.62484e-005 ]
1489 : [ 2.62124e-005 ]
1490 : [ 2.11743e-005 ]
1491 : [ 2.59009e-005 ]
1492 : [ 2.62315e-005 ]
1493 : [ 2.63273e-005 ]
1494 : [ 2.0926e-005  ]
1495 : [ 2.1542e-005  ]
1496 : [ 2.0599e-005  ]
1497 : [ 2.51765e-005 ]
1498 : [ 2.41293e-005 ]
1499 : [ 2.6228e-005  ]
1500 : [ 2.53905e-005 ]
1501 : [ 2.4839e-005  ]
1502 : [ 2.47878e-005 ]
1503 : [ 2.07531e-005 ]
1504 : [ 2.57781e-005 ]
1505 : [ 2.10122e-005 ]
1506 : [ 2.62597e-005 ]
1507 : [ 2.05184e-005 ]
1508 : [ 2.04725e-005 ]
1509 : [ 2.24234e-005 ]
1510 : [ 2.45022e-005 ]
1511 : [ 2.09489e-005 ]
1512 : [ 2.30307e-005 ]
1513 : [ 2.11695e-005 ]
1514 : [ 2.1057e-005  ]
1515 : [ 2.62158e-005 ]
1516 : [ 2.37693e-005 ]
1517 : [ 2.04862e-005 ]
1518 : [ 2.47278e-005 ]
1519 : [ 2.13329e-005 ]
1520 : [ 2.45182e-005 ]
1521 : [ 2.51403e-005 ]
1522 : [ 2.37282e-005 ]
1523 : [ 2.62754e-005 ]
1524 : [ 2.04929e-005 ]
1525 : [ 2.3416e-005  ]
1526 : [ 2.11728e-005 ]
1527 : [ 2.07837e-005 ]
1528 : [ 2.56843e-005 ]
1529 : [ 2.23671e-005 ]
1530 : [ 2.09745e-005 ]
1531 : [ 2.531e-005   ]
1532 : [ 2.47164e-005 ]
1533 : [ 2.5447e-005  ]
1534 : [ 2.05072e-005 ]
1535 : [ 2.60084e-005 ]
1536 : [ 2.53205e-005 ]
1537 : [ 2.62041e-005 ]
1538 : [ 2.18114e-005 ]
1539 : [ 2.16126e-005 ]
1540 : [ 2.04696e-005 ]
1541 : [ 2.1776e-005  ]
1542 : [ 2.04747e-005 ]
1543 : [ 2.61713e-005 ]
1544 : [ 2.10942e-005 ]
1545 : [ 2.21203e-005 ]
1546 : [ 2.07056e-005 ]
1547 : [ 2.57984e-005 ]
1548 : [ 2.34153e-005 ]
1549 : [ 2.57293e-005 ]
1550 : [ 2.55902e-005 ]
1551 : [ 2.10535e-005 ]
1552 : [ 2.48624e-005 ]
1553 : [ 2.58849e-005 ]
1554 : [ 2.13143e-005 ]
1555 : [ 2.37262e-005 ]
1556 : [ 2.09294e-005 ]
1557 : [ 2.05305e-005 ]
1558 : [ 2.12004e-005 ]
1559 : [ 2.16345e-005 ]
1560 : [ 2.04694e-005 ]
1561 : [ 2.06962e-005 ]
1562 : [ 2.53809e-005 ]
1563 : [ 2.50205e-005 ]
1564 : [ 2.54956e-005 ]
1565 : [ 2.40205e-005 ]
1566 : [ 2.30976e-005 ]
1567 : [ 2.53667e-005 ]
1568 : [ 2.09777e-005 ]
1569 : [ 2.052e-005   ]
1570 : [ 2.05974e-005 ]
1571 : [ 2.3809e-005  ]
1572 : [ 2.25226e-005 ]
1573 : [ 2.59017e-005 ]
1574 : [ 2.59494e-005 ]
1575 : [ 2.49288e-005 ]
1576 : [ 2.32407e-005 ]
1577 : [ 2.09028e-005 ]
1578 : [ 2.62528e-005 ]
1579 : [ 2.30833e-005 ]
1580 : [ 2.57223e-005 ]
1581 : [ 2.52399e-005 ]
1582 : [ 2.45465e-005 ]
1583 : [ 2.43725e-005 ]
1584 : [ 2.35173e-005 ]
1585 : [ 2.61961e-005 ]
1586 : [ 2.08677e-005 ]
1587 : [ 2.13139e-005 ]
1588 : [ 2.5857e-005  ]
1589 : [ 2.11923e-005 ]
1590 : [ 2.15319e-005 ]
1591 : [ 2.6332e-005  ]
1592 : [ 2.14032e-005 ]
1593 : [ 2.11958e-005 ]
1594 : [ 2.62663e-005 ]
1595 : [ 2.11288e-005 ]
1596 : [ 2.04701e-005 ]
1597 : [ 2.2608e-005  ]
1598 : [ 2.56554e-005 ]
1599 : [ 2.13965e-005 ]
1600 : [ 2.60795e-005 ]
1601 : [ 2.60489e-005 ]
1602 : [ 2.44144e-005 ]
1603 : [ 2.06178e-005 ]
1604 : [ 2.05283e-005 ]
1605 : [ 2.27725e-005 ]
1606 : [ 2.47466e-005 ]
1607 : [ 2.47259e-005 ]
1608 : [ 2.51107e-005 ]
1609 : [ 2.05387e-005 ]
1610 : [ 2.05131e-005 ]
1611 : [ 2.15948e-005 ]
1612 : [ 2.15563e-005 ]
1613 : [ 2.20448e-005 ]
1614 : [ 2.6328e-005  ]
1615 : [ 2.17617e-005 ]
1616 : [ 2.41585e-005 ]
1617 : [ 2.155e-005   ]
1618 : [ 2.28443e-005 ]
1619 : [ 2.45829e-005 ]
1620 : [ 2.15405e-005 ]
1621 : [ 2.58613e-005 ]
1622 : [ 2.63334e-005 ]
1623 : [ 2.09744e-005 ]
1624 : [ 2.37873e-005 ]
1625 : [ 2.15014e-005 ]
1626 : [ 2.54421e-005 ]
1627 : [ 2.39527e-005 ]
1628 : [ 2.1068e-005  ]
1629 : [ 2.23118e-005 ]
1630 : [ 2.36815e-005 ]
1631 : [ 2.50137e-005 ]
1632 : [ 2.17753e-005 ]
1633 : [ 2.59316e-005 ]
1634 : [ 2.12189e-005 ]
1635 : [ 2.63189e-005 ]
1636 : [ 2.50085e-005 ]
1637 : [ 2.3379e-005  ]
1638 : [ 2.21869e-005 ]
1639 : [ 2.63338e-005 ]
1640 : [ 2.17676e-005 ]
1641 : [ 2.07461e-005 ]
1642 : [ 2.08695e-005 ]
1643 : [ 2.10986e-005 ]
1644 : [ 2.59806e-005 ]
1645 : [ 2.56951e-005 ]
1646 : [ 2.05279e-005 ]
1647 : [ 2.09204e-005 ]
1648 : [ 2.51221e-005 ]
1649 : [ 2.09463e-005 ]
1650 : [ 2.31958e-005 ]
1651 : [ 2.40791e-005 ]
1652 : [ 2.58377e-005 ]
1653 : [ 2.05723e-005 ]
1654 : [ 2.38234e-005 ]
1655 : [ 2.63027e-005 ]
1656 : [ 2.43134e-005 ]
1657 : [ 2.38291e-005 ]
1658 : [ 2.56607e-005 ]
1659 : [ 2.5619e-005  ]
1660 : [ 2.16644e-005 ]
1661 : [ 2.54938e-005 ]
1662 : [ 2.47168e-005 ]
1663 : [ 2.3883e-005  ]
1664 : [ 2.05947e-005 ]
1665 : [ 2.24661e-005 ]
1666 : [ 2.59446e-005 ]
1667 : [ 2.14774e-005 ]
1668 : [ 2.08915e-005 ]
1669 : [ 2.60424e-005 ]
1670 : [ 2.5547e-005  ]
1671 : [ 2.06293e-005 ]
1672 : [ 2.26332e-005 ]
1673 : [ 2.63213e-005 ]
1674 : [ 2.08039e-005 ]
1675 : [ 2.21288e-005 ]
1676 : [ 2.55301e-005 ]
1677 : [ 2.2326e-005  ]
1678 : [ 2.51706e-005 ]
1679 : [ 2.40805e-005 ]
1680 : [ 2.57843e-005 ]
1681 : [ 2.62221e-005 ]
1682 : [ 2.05669e-005 ]
1683 : [ 2.61941e-005 ]
1684 : [ 2.08899e-005 ]
1685 : [ 2.59407e-005 ]
1686 : [ 2.054e-005   ]
1687 : [ 2.51642e-005 ]
1688 : [ 2.62646e-005 ]
1689 : [ 2.07816e-005 ]
1690 : [ 2.43748e-005 ]
1691 : [ 2.58715e-005 ]
1692 : [ 2.45014e-005 ]
1693 : [ 2.39169e-005 ]
1694 : [ 2.05551e-005 ]
1695 : [ 2.58157e-005 ]
1696 : [ 2.1741e-005  ]
1697 : [ 2.30824e-005 ]
1698 : [ 2.06912e-005 ]
1699 : [ 2.04707e-005 ]
1700 : [ 2.63088e-005 ]
1701 : [ 2.33224e-005 ]
1702 : [ 2.05827e-005 ]
1703 : [ 2.11644e-005 ]
1704 : [ 2.07799e-005 ]
1705 : [ 2.54982e-005 ]
1706 : [ 2.24942e-005 ]
1707 : [ 2.09043e-005 ]
1708 : [ 2.11486e-005 ]
1709 : [ 2.06736e-005 ]
1710 : [ 2.30577e-005 ]
1711 : [ 2.08207e-005 ]
1712 : [ 2.59487e-005 ]
1713 : [ 2.52539e-005 ]
1714 : [ 2.08984e-005 ]
1715 : [ 2.30616e-005 ]
1716 : [ 2.08728e-005 ]
1717 : [ 2.34791e-005 ]
1718 : [ 2.54073e-005 ]
1719 : [ 2.05395e-005 ]
1720 : [ 2.06912e-005 ]
1721 : [ 2.41379e-005 ]
1722 : [ 2.49604e-005 ]
1723 : [ 2.63272e-005 ]
1724 : [ 2.17997e-005 ]
1725 : [ 2.05542e-005 ]
1726 : [ 2.07739e-005 ]
1727 : [ 2.10326e-005 ]
1728 : [ 2.51892e-005 ]
1729 : [ 2.45294e-005 ]
1730 : [ 2.63338e-005 ]
1731 : [ 2.62312e-005 ]
1732 : [ 2.40614e-005 ]
1733 : [ 2.14838e-005 ]
1734 : [ 2.54662e-005 ]
1735 : [ 2.59097e-005 ]
1736 : [ 2.09767e-005 ]
1737 : [ 2.28873e-005 ]
1738 : [ 2.05804e-005 ]
1739 : [ 2.61634e-005 ]
1740 : [ 2.08746e-005 ]
1741 : [ 2.26936e-005 ]
1742 : [ 2.08676e-005 ]
1743 : [ 2.13627e-005 ]
1744 : [ 2.58954e-005 ]
1745 : [ 2.04705e-005 ]
1746 : [ 2.05092e-005 ]
1747 : [ 2.04951e-005 ]
1748 : [ 2.10228e-005 ]
1749 : [ 2.63043e-005 ]
1750 : [ 2.06784e-005 ]
1751 : [ 2.53888e-005 ]
1752 : [ 2.05151e-005 ]
1753 : [ 2.35735e-005 ]
1754 : [ 2.35155e-005 ]
1755 : [ 2.44866e-005 ]
1756 : [ 2.08094e-005 ]
1757 : [ 2.04755e-005 ]
1758 : [ 2.48401e-005 ]
1759 : [ 2.14814e-005 ]
1760 : [ 2.04716e-005 ]
1761 : [ 2.56772e-005 ]
1762 : [ 2.5001e-005  ]
1763 : [ 2.44925e-005 ]
1764 : [ 2.08946e-005 ]
1765 : [ 2.613e-005   ]
1766 : [ 2.10692e-005 ]
1767 : [ 2.61659e-005 ]
1768 : [ 2.32954e-005 ]
1769 : [ 2.3008e-005  ]
1770 : [ 2.58466e-005 ]
1771 : [ 2.63221e-005 ]
1772 : [ 2.49668e-005 ]
1773 : [ 2.52039e-005 ]
1774 : [ 2.29866e-005 ]
1775 : [ 2.14246e-005 ]
1776 : [ 2.63262e-005 ]
1777 : [ 2.61375e-005 ]
1778 : [ 2.06764e-005 ]
1779 : [ 2.44317e-005 ]
1780 : [ 2.08507e-005 ]
1781 : [ 2.59039e-005 ]
1782 : [ 2.14006e-005 ]
1783 : [ 2.04688e-005 ]
1784 : [ 2.47901e-005 ]
1785 : [ 2.09954e-005 ]
1786 : [ 2.60993e-005 ]
1787 : [ 2.62391e-005 ]
1788 : [ 2.61356e-005 ]
1789 : [ 2.57542e-005 ]
1790 : [ 2.29764e-005 ]
1791 : [ 2.493e-005   ]
1792 : [ 2.06354e-005 ]
1793 : [ 2.49488e-005 ]
1794 : [ 2.15216e-005 ]
1795 : [ 2.62337e-005 ]
1796 : [ 2.13182e-005 ]
1797 : [ 2.48066e-005 ]
1798 : [ 2.06393e-005 ]
1799 : [ 2.60907e-005 ]
1800 : [ 2.05187e-005 ]
1801 : [ 2.63263e-005 ]
1802 : [ 2.54436e-005 ]
1803 : [ 2.26815e-005 ]
1804 : [ 2.14881e-005 ]
1805 : [ 2.49778e-005 ]
1806 : [ 2.38012e-005 ]
1807 : [ 2.6318e-005  ]
1808 : [ 2.41603e-005 ]
1809 : [ 2.58982e-005 ]
1810 : [ 2.53494e-005 ]
1811 : [ 2.06021e-005 ]
1812 : [ 2.62521e-005 ]
1813 : [ 2.4213e-005  ]
1814 : [ 2.05237e-005 ]
1815 : [ 2.07156e-005 ]
1816 : [ 2.16187e-005 ]
1817 : [ 2.21572e-005 ]
1818 : [ 2.5224e-005  ]
1819 : [ 2.18157e-005 ]
1820 : [ 2.56722e-005 ]
1821 : [ 2.53096e-005 ]
1822 : [ 2.04742e-005 ]
1823 : [ 2.55528e-005 ]
1824 : [ 2.63329e-005 ]
1825 : [ 2.55811e-005 ]
1826 : [ 2.44843e-005 ]
1827 : [ 2.30306e-005 ]
1828 : [ 2.51851e-005 ]
1829 : [ 2.07325e-005 ]
1830 : [ 2.36252e-005 ]
1831 : [ 2.52596e-005 ]
1832 : [ 2.18722e-005 ]
1833 : [ 2.07097e-005 ]
1834 : [ 2.63199e-005 ]
1835 : [ 2.60781e-005 ]
1836 : [ 2.07534e-005 ]
1837 : [ 2.23937e-005 ]
1838 : [ 2.39699e-005 ]
1839 : [ 2.4625e-005  ]
1840 : [ 2.6323e-005  ]
1841 : [ 2.37267e-005 ]
1842 : [ 2.61225e-005 ]
1843 : [ 2.62994e-005 ]
1844 : [ 2.17079e-005 ]
1845 : [ 2.50078e-005 ]
1846 : [ 2.48792e-005 ]
1847 : [ 2.39816e-005 ]
1848 : [ 2.31582e-005 ]
1849 : [ 2.60353e-005 ]
1850 : [ 2.28801e-005 ]
1851 : [ 2.42138e-005 ]
1852 : [ 2.5124e-005  ]
1853 : [ 2.16693e-005 ]
1854 : [ 2.08204e-005 ]
1855 : [ 2.38082e-005 ]
1856 : [ 2.06622e-005 ]
1857 : [ 2.56619e-005 ]
1858 : [ 2.05459e-005 ]
1859 : [ 2.29595e-005 ]
1860 : [ 2.14127e-005 ]
1861 : [ 2.29198e-005 ]
1862 : [ 2.17963e-005 ]
1863 : [ 2.62631e-005 ]
1864 : [ 2.41524e-005 ]
1865 : [ 2.54546e-005 ]
1866 : [ 2.39208e-005 ]
1867 : [ 2.08336e-005 ]
1868 : [ 2.49006e-005 ]
1869 : [ 2.59557e-005 ]
1870 : [ 2.61274e-005 ]
1871 : [ 2.14197e-005 ]
1872 : [ 2.62839e-005 ]
1873 : [ 2.63238e-005 ]
1874 : [ 2.33367e-005 ]
1875 : [ 2.62963e-005 ]
1876 : [ 2.44783e-005 ]
1877 : [ 2.06393e-005 ]
1878 : [ 2.16513e-005 ]
1879 : [ 2.04729e-005 ]
1880 : [ 2.40514e-005 ]
1881 : [ 2.56219e-005 ]
1882 : [ 2.12864e-005 ]
1883 : [ 2.04846e-005 ]
1884 : [ 2.4697e-005  ]
1885 : [ 2.17494e-005 ]
1886 : [ 2.58507e-005 ]
1887 : [ 2.41925e-005 ]
1888 : [ 2.28174e-005 ]
1889 : [ 2.62894e-005 ]
1890 : [ 2.62644e-005 ]
1891 : [ 2.22031e-005 ]
1892 : [ 2.0895e-005  ]
1893 : [ 2.27224e-005 ]
1894 : [ 2.24891e-005 ]
1895 : [ 2.4472e-005  ]
1896 : [ 2.10849e-005 ]
1897 : [ 2.49448e-005 ]
1898 : [ 2.36521e-005 ]
1899 : [ 2.40712e-005 ]
1900 : [ 2.53201e-005 ]
1901 : [ 2.39219e-005 ]
1902 : [ 2.63044e-005 ]
1903 : [ 2.63133e-005 ]
1904 : [ 2.27272e-005 ]
1905 : [ 2.05965e-005 ]
1906 : [ 2.2115e-005  ]
1907 : [ 2.52158e-005 ]
1908 : [ 2.48759e-005 ]
1909 : [ 2.14958e-005 ]
1910 : [ 2.60786e-005 ]
1911 : [ 2.13519e-005 ]
1912 : [ 2.52097e-005 ]
1913 : [ 2.09578e-005 ]
1914 : [ 2.22172e-005 ]
1915 : [ 2.37048e-005 ]
1916 : [ 2.08529e-005 ]
1917 : [ 2.04693e-005 ]
1918 : [ 2.04741e-005 ]
1919 : [ 2.59807e-005 ]
1920 : [ 2.62994e-005 ]
1921 : [ 2.18751e-005 ]
1922 : [ 2.0471e-005  ]
1923 : [ 2.48079e-005 ]
1924 : [ 2.04977e-005 ]
1925 : [ 2.60015e-005 ]
1926 : [ 2.07434e-005 ]
1927 : [ 2.07869e-005 ]
1928 : [ 2.08893e-005 ]
1929 : [ 2.09726e-005 ]
1930 : [ 2.33325e-005 ]
1931 : [ 2.52105e-005 ]
1932 : [ 2.04688e-005 ]
1933 : [ 2.09342e-005 ]
1934 : [ 2.52823e-005 ]
1935 : [ 2.06428e-005 ]
1936 : [ 2.4398e-005  ]
1937 : [ 2.6249e-005  ]
1938 : [ 2.47455e-005 ]
1939 : [ 2.51616e-005 ]
1940 : [ 2.47344e-005 ]
1941 : [ 2.58729e-005 ]
1942 : [ 2.56884e-005 ]
1943 : [ 2.12687e-005 ]
1944 : [ 2.14943e-005 ]
1945 : [ 2.60354e-005 ]
1946 : [ 2.56353e-005 ]
1947 : [ 2.04692e-005 ]
1948 : [ 2.61151e-005 ]
1949 : [ 2.52233e-005 ]
1950 : [ 2.1841e-005  ]
1951 : [ 2.15655e-005 ]
1952 : [ 2.63263e-005 ]
1953 : [ 2.56214e-005 ]
1954 : [ 2.5057e-005  ]
1955 : [ 2.61115e-005 ]
1956 : [ 2.21418e-005 ]
1957 : [ 2.53042e-005 ]
1958 : [ 2.5787e-005  ]
1959 : [ 2.39886e-005 ]
1960 : [ 2.61951e-005 ]
1961 : [ 2.62863e-005 ]
1962 : [ 2.62916e-005 ]
1963 : [ 2.57357e-005 ]
1964 : [ 2.4362e-005  ]
1965 : [ 2.46254e-005 ]
1966 : [ 2.06508e-005 ]
1967 : [ 2.06156e-005 ]
1968 : [ 2.1549e-005  ]
1969 : [ 2.63323e-005 ]
1970 : [ 2.28498e-005 ]
1971 : [ 2.42209e-005 ]
1972 : [ 2.5911e-005  ]
1973 : [ 2.62319e-005 ]
1974 : [ 2.61496e-005 ]
1975 : [ 2.18236e-005 ]
1976 : [ 2.11012e-005 ]
1977 : [ 2.59858e-005 ]
1978 : [ 2.3594e-005  ]
1979 : [ 2.05545e-005 ]
1980 : [ 2.40544e-005 ]
1981 : [ 2.14105e-005 ]
1982 : [ 2.34819e-005 ]
1983 : [ 2.07462e-005 ]
1984 : [ 2.05209e-005 ]
1985 : [ 2.53406e-005 ]
1986 : [ 2.63273e-005 ]
1987 : [ 2.04717e-005 ]
1988 : [ 2.04731e-005 ]
1989 : [ 2.63198e-005 ]
1990 : [ 2.61389e-005 ]
1991 : [ 2.59535e-005 ]
1992 : [ 2.53003e-005 ]
1993 : [ 2.22663e-005 ]
1994 : [ 2.59593e-005 ]
1995 : [ 2.6076e-005  ]
1996 : [ 2.58263e-005 ]
1997 : [ 2.60268e-005 ]
1998 : [ 2.53947e-005 ]
1999 : [ 2.11071e-005 ]
2000 : [ 2.05365e-005 ]
2001 : [ 2.47024e-005 ]
2002 : [ 2.61814e-005 ]
2003 : [ 2.05323e-005 ]
2004 : [ 2.05442e-005 ]
2005 : [ 2.08199e-005 ]
2006 : [ 2.6329e-005  ]
2007 : [ 2.4914e-005  ]
2008 : [ 2.627e-005   ]
2009 : [ 2.63329e-005 ]
2010 : [ 2.47137e-005 ]
2011 : [ 2.55937e-005 ]
2012 : [ 2.52374e-005 ]
2013 : [ 2.53729e-005 ]
2014 : [ 2.18947e-005 ]
2015 : [ 2.60448e-005 ]
2016 : [ 2.06553e-005 ]
2017 : [ 2.49337e-005 ]
2018 : [ 2.27246e-005 ]
2019 : [ 2.5335e-005  ]
2020 : [ 2.41828e-005 ]
2021 : [ 2.13699e-005 ]
2022 : [ 2.28423e-005 ]
2023 : [ 2.0497e-005  ]
2024 : [ 2.62122e-005 ]
2025 : [ 2.08155e-005 ]
2026 : [ 2.12653e-005 ]
2027 : [ 2.50826e-005 ]
2028 : [ 2.53318e-005 ]
2029 : [ 2.33001e-005 ]
2030 : [ 2.10513e-005 ]
2031 : [ 2.58825e-005 ]
2032 : [ 2.2296e-005  ]
2033 : [ 2.63289e-005 ]
2034 : [ 2.04728e-005 ]
2035 : [ 2.59047e-005 ]
2036 : [ 2.17681e-005 ]
2037 : [ 2.31769e-005 ]
2038 : [ 2.49366e-005 ]
2039 : [ 2.54733e-005 ]
2040 : [ 2.50379e-005 ]
2041 : [ 2.36706e-005 ]
2042 : [ 2.42586e-005 ]
2043 : [ 2.36794e-005 ]
2044 : [ 2.08558e-005 ]
2045 : [ 2.55696e-005 ]
2046 : [ 2.07897e-005 ]
2047 : [ 2.30031e-005 ]
2048 : [ 2.58561e-005 ]
2049 : [ 2.32174e-005 ]
2050 : [ 2.56026e-005 ]
2051 : [ 2.5989e-005  ]
2052 : [ 2.53094e-005 ]
2053 : [ 2.49143e-005 ]
2054 : [ 2.61006e-005 ]
2055 : [ 2.48047e-005 ]
2056 : [ 2.4621e-005  ]
2057 : [ 2.04712e-005 ]
2058 : [ 2.19156e-005 ]
2059 : [ 2.04763e-005 ]
2060 : [ 2.55523e-005 ]
2061 : [ 2.13614e-005 ]
2062 : [ 2.31481e-005 ]
2063 : [ 2.05521e-005 ]
2064 : [ 2.21525e-005 ]
2065 : [ 2.32657e-005 ]
2066 : [ 2.62315e-005 ]
2067 : [ 2.47696e-005 ]
2068 : [ 2.5779e-005  ]
2069 : [ 2.63279e-005 ]
2070 : [ 2.21663e-005 ]
2071 : [ 2.61737e-005 ]
2072 : [ 2.11596e-005 ]
2073 : [ 2.5518e-005  ]
2074 : [ 2.05101e-005 ]
2075 : [ 2.19541e-005 ]
2076 : [ 2.18521e-005 ]
2077 : [ 2.19543e-005 ]
2078 : [ 2.12323e-005 ]
2079 : [ 2.06751e-005 ]
2080 : [ 2.62336e-005 ]
2081 : [ 2.45481e-005 ]
2082 : [ 2.05188e-005 ]
2083 : [ 2.17235e-005 ]
2084 : [ 2.06277e-005 ]
2085 : [ 2.0563e-005  ]
2086 : [ 2.07831e-005 ]
2087 : [ 2.49928e-005 ]
2088 : [ 2.63184e-005 ]
2089 : [ 2.12088e-005 ]
2090 : [ 2.41119e-005 ]
2091 : [ 2.10887e-005 ]
2092 : [ 2.57407e-005 ]
2093 : [ 2.62987e-005 ]
2094 : [ 2.08473e-005 ]
2095 : [ 2.05193e-005 ]
2096 : [ 2.19623e-005 ]
2097 : [ 2.63079e-005 ]
2098 : [ 2.06643e-005 ]
2099 : [ 2.26738e-005 ]
2100 : [ 2.61999e-005 ]
2101 : [ 2.36931e-005 ]
2102 : [ 2.13322e-005 ]
2103 : [ 2.50972e-005 ]
2104 : [ 2.45192e-005 ]
2105 : [ 2.06797e-005 ]
2106 : [ 2.63077e-005 ]
2107 : [ 2.54767e-005 ]
2108 : [ 2.5162e-005  ]
2109 : [ 2.23026e-005 ]
2110 : [ 2.16845e-005 ]
2111 : [ 2.21047e-005 ]
2112 : [ 2.1674e-005  ]
2113 : [ 2.61378e-005 ]
2114 : [ 2.0585e-005  ]
2115 : [ 2.07169e-005 ]
2116 : [ 2.52636e-005 ]
2117 : [ 2.42191e-005 ]
2118 : [ 2.56612e-005 ]
2119 : [ 2.62236e-005 ]
2120 : [ 2.05219e-005 ]
2121 : [ 2.48716e-005 ]
2122 : [ 2.49497e-005 ]
2123 : [ 2.58307e-005 ]
2124 : [ 2.63313e-005 ]
2125 : [ 2.10439e-005 ]
2126 : [ 2.08434e-005 ]
2127 : [ 2.46529e-005 ]
2128 : [ 2.52857e-005 ]
2129 : [ 2.08547e-005 ]
2130 : [ 2.61331e-005 ]
2131 : [ 2.16479e-005 ]
2132 : [ 2.61852e-005 ]
2133 : [ 2.12762e-005 ]
2134 : [ 2.04931e-005 ]
2135 : [ 2.50664e-005 ]
2136 : [ 2.61373e-005 ]
2137 : [ 2.59241e-005 ]
2138 : [ 2.61239e-005 ]
2139 : [ 2.50701e-005 ]
2140 : [ 2.57051e-005 ]
2141 : [ 2.04777e-005 ]
2142 : [ 2.56001e-005 ]
2143 : [ 2.18253e-005 ]
2144 : [ 2.56704e-005 ]
2145 : [ 2.08721e-005 ]
2146 : [ 2.05221e-005 ]
2147 : [ 2.05586e-005 ]
2148 : [ 2.35084e-005 ]
2149 : [ 2.34612e-005 ]
2150 : [ 2.26079e-005 ]
2151 : [ 2.61234e-005 ]
2152 : [ 2.06315e-005 ]
2153 : [ 2.06444e-005 ]
2154 : [ 2.11845e-005 ]
2155 : [ 2.46052e-005 ]
2156 : [ 2.57871e-005 ]
2157 : [ 2.54425e-005 ]
2158 : [ 2.43226e-005 ]
2159 : [ 2.04732e-005 ]
2160 : [ 2.63167e-005 ]
2161 : [ 2.04707e-005 ]
2162 : [ 2.23562e-005 ]
2163 : [ 2.09359e-005 ]
2164 : [ 2.47573e-005 ]
2165 : [ 2.09309e-005 ]
2166 : [ 2.60935e-005 ]
2167 : [ 2.13228e-005 ]
2168 : [ 2.61092e-005 ]
2169 : [ 2.39129e-005 ]
2170 : [ 2.47639e-005 ]
2171 : [ 2.23426e-005 ]
2172 : [ 2.57938e-005 ]
2173 : [ 2.05791e-005 ]
2174 : [ 2.2368e-005  ]
2175 : [ 2.06058e-005 ]
2176 : [ 2.55049e-005 ]
2177 : [ 2.04939e-005 ]
2178 : [ 2.09155e-005 ]
2179 : [ 2.07498e-005 ]
2180 : [ 2.58375e-005 ]
2181 : [ 2.1647e-005  ]
2182 : [ 2.52127e-005 ]
2183 : [ 2.11102e-005 ]
2184 : [ 2.59223e-005 ]
2185 : [ 2.09308e-005 ]
2186 : [ 2.37702e-005 ]
2187 : [ 2.48621e-005 ]
2188 : [ 2.54298e-005 ]
2189 : [ 2.46868e-005 ]
2190 : [ 2.63124e-005 ]
2191 : [ 2.06156e-005 ]
2192 : [ 2.41832e-005 ]
2193 : [ 2.60281e-005 ]
2194 : [ 2.1617e-005  ]
2195 : [ 2.26921e-005 ]
2196 : [ 2.0469e-005  ]
2197 : [ 2.50782e-005 ]
2198 : [ 2.09018e-005 ]
2199 : [ 2.63173e-005 ]
2200 : [ 2.07327e-005 ]
2201 : [ 2.49905e-005 ]
2202 : [ 2.1108e-005  ]
2203 : [ 2.30673e-005 ]
2204 : [ 2.21242e-005 ]
2205 : [ 2.05978e-005 ]
2206 : [ 2.36849e-005 ]
2207 : [ 2.61326e-005 ]
2208 : [ 2.55598e-005 ]
2209 : [ 2.24397e-005 ]
2210 : [ 2.12243e-005 ]
2211 : [ 2.15365e-005 ]
2212 : [ 2.52885e-005 ]
2213 : [ 2.25965e-005 ]
2214 : [ 2.56237e-005 ]
2215 : [ 2.62285e-005 ]
2216 : [ 2.63318e-005 ]
2217 : [ 2.47439e-005 ]
2218 : [ 2.57636e-005 ]
2219 : [ 2.06929e-005 ]
2220 : [ 2.05321e-005 ]
2221 : [ 2.58634e-005 ]
2222 : [ 2.31615e-005 ]
2223 : [ 2.12847e-005 ]
2224 : [ 2.09437e-005 ]
2225 : [ 2.62694e-005 ]
2226 : [ 2.09688e-005 ]
2227 : [ 2.07008e-005 ]
2228 : [ 2.63009e-005 ]
2229 : [ 2.58614e-005 ]
2230 : [ 2.24372e-005 ]
2231 : [ 2.14355e-005 ]
2232 : [ 2.52481e-005 ]
2233 : [ 2.6141e-005  ]
2234 : [ 2.04767e-005 ]
2235 : [ 2.0478e-005  ]
2236 : [ 2.04707e-005 ]
2237 : [ 2.35099e-005 ]
2238 : [ 2.58163e-005 ]
2239 : [ 2.58646e-005 ]
2240 : [ 2.04693e-005 ]
2241 : [ 2.63243e-005 ]
2242 : [ 2.25934e-005 ]
2243 : [ 2.52908e-005 ]
2244 : [ 2.14279e-005 ]
2245 : [ 2.17805e-005 ]
2246 : [ 2.46662e-005 ]
2247 : [ 2.47742e-005 ]
2248 : [ 2.57801e-005 ]
2249 : [ 2.30192e-005 ]
2250 : [ 2.05697e-005 ]
2251 : [ 2.09111e-005 ]
2252 : [ 2.44285e-005 ]
2253 : [ 2.52284e-005 ]
2254 : [ 2.25932e-005 ]
2255 : [ 2.23618e-005 ]
2256 : [ 2.0755e-005  ]
2257 : [ 2.05054e-005 ]
2258 : [ 2.36771e-005 ]
2259 : [ 2.62804e-005 ]
2260 : [ 2.61545e-005 ]
2261 : [ 2.49155e-005 ]
2262 : [ 2.62019e-005 ]
2263 : [ 2.14239e-005 ]
2264 : [ 2.36529e-005 ]
2265 : [ 2.05135e-005 ]
2266 : [ 2.06953e-005 ]
2267 : [ 2.63303e-005 ]
2268 : [ 2.17359e-005 ]
2269 : [ 2.62086e-005 ]
2270 : [ 2.61212e-005 ]
2271 : [ 2.13092e-005 ]
2272 : [ 2.63132e-005 ]
2273 : [ 2.07724e-005 ]
2274 : [ 2.04924e-005 ]
2275 : [ 2.60616e-005 ]
2276 : [ 2.08013e-005 ]
2277 : [ 2.04688e-005 ]
2278 : [ 2.31377e-005 ]
2279 : [ 2.59446e-005 ]
2280 : [ 2.47744e-005 ]
2281 : [ 2.63022e-005 ]
2282 : [ 2.04689e-005 ]
2283 : [ 2.30765e-005 ]
2284 : [ 2.50045e-005 ]
2285 : [ 2.06723e-005 ]
2286 : [ 2.63331e-005 ]
2287 : [ 2.09936e-005 ]
2288 : [ 2.6308e-005  ]
2289 : [ 2.62169e-005 ]
2290 : [ 2.32781e-005 ]
2291 : [ 2.58355e-005 ]
2292 : [ 2.10897e-005 ]
2293 : [ 2.08684e-005 ]
2294 : [ 2.45994e-005 ]
2295 : [ 2.47524e-005 ]
2296 : [ 2.07747e-005 ]
2297 : [ 2.27218e-005 ]
2298 : [ 2.13817e-005 ]
2299 : [ 2.19033e-005 ]
2300 : [ 2.63338e-005 ]
2301 : [ 2.52785e-005 ]
2302 : [ 2.05315e-005 ]
2303 : [ 2.44718e-005 ]
2304 : [ 2.59399e-005 ]
2305 : [ 2.61651e-005 ]
2306 : [ 2.47209e-005 ]
2307 : [ 2.47941e-005 ]
2308 : [ 2.46851e-005 ]
2309 : [ 2.34833e-005 ]
2310 : [ 2.53384e-005 ]
2311 : [ 2.63129e-005 ]
2312 : [ 2.14172e-005 ]
2313 : [ 2.05991e-005 ]
2314 : [ 2.49411e-005 ]
2315 : [ 2.04878e-005 ]
2316 : [ 2.0734e-005  ]
2317 : [ 2.41122e-005 ]
2318 : [ 2.05045e-005 ]
2319 : [ 2.04694e-005 ]
2320 : [ 2.35763e-005 ]
2321 : [ 2.07802e-005 ]
2322 : [ 2.59195e-005 ]
2323 : [ 2.55774e-005 ]
2324 : [ 2.61783e-005 ]
2325 : [ 2.20295e-005 ]
2326 : [ 2.11437e-005 ]
2327 : [ 2.13636e-005 ]
2328 : [ 2.05392e-005 ]
2329 : [ 2.2082e-005  ]
2330 : [ 2.04708e-005 ]
2331 : [ 2.23301e-005 ]
2332 : [ 2.53823e-005 ]
2333 : [ 2.61025e-005 ]
2334 : [ 2.6049e-005  ]
2335 : [ 2.3194e-005  ]
2336 : [ 2.24465e-005 ]
2337 : [ 2.14039e-005 ]
2338 : [ 2.06719e-005 ]
2339 : [ 2.11232e-005 ]
2340 : [ 2.04719e-005 ]
2341 : [ 2.18984e-005 ]
2342 : [ 2.44658e-005 ]
2343 : [ 2.16029e-005 ]
2344 : [ 2.31909e-005 ]
2345 : [ 2.62031e-005 ]
2346 : [ 2.06107e-005 ]
2347 : [ 2.1821e-005  ]
2348 : [ 2.04816e-005 ]
2349 : [ 2.62516e-005 ]
2350 : [ 2.35525e-005 ]
2351 : [ 2.55029e-005 ]
2352 : [ 2.11152e-005 ]
2353 : [ 2.26609e-005 ]
2354 : [ 2.10985e-005 ]
2355 : [ 2.26512e-005 ]
2356 : [ 2.62512e-005 ]
2357 : [ 2.04955e-005 ]
2358 : [ 2.57903e-005 ]
2359 : [ 2.20591e-005 ]
2360 : [ 2.50896e-005 ]
2361 : [ 2.28668e-005 ]
2362 : [ 2.58402e-005 ]
2363 : [ 2.04688e-005 ]
2364 : [ 2.04919e-005 ]
2365 : [ 2.47581e-005 ]
2366 : [ 2.49923e-005 ]
2367 : [ 2.46877e-005 ]
2368 : [ 2.12566e-005 ]
2369 : [ 2.49139e-005 ]
2370 : [ 2.165e-005   ]
2371 : [ 2.36158e-005 ]
2372 : [ 2.28215e-005 ]
2373 : [ 2.46008e-005 ]
2374 : [ 2.45181e-005 ]
2375 : [ 2.60777e-005 ]
2376 : [ 2.36499e-005 ]
2377 : [ 2.5884e-005  ]
2378 : [ 2.63112e-005 ]
2379 : [ 2.63335e-005 ]
2380 : [ 2.3842e-005  ]
2381 : [ 2.06677e-005 ]
2382 : [ 2.06137e-005 ]
2383 : [ 2.46625e-005 ]
2384 : [ 2.05645e-005 ]
2385 : [ 2.56721e-005 ]
2386 : [ 2.58998e-005 ]
2387 : [ 2.55258e-005 ]
2388 : [ 2.4214e-005  ]
2389 : [ 2.60688e-005 ]
2390 : [ 2.06399e-005 ]
2391 : [ 2.53937e-005 ]
2392 : [ 2.516e-005   ]
2393 : [ 2.57514e-005 ]
2394 : [ 2.61504e-005 ]
2395 : [ 2.49677e-005 ]
2396 : [ 2.07986e-005 ]
2397 : [ 2.633e-005   ]
2398 : [ 2.04791e-005 ]
2399 : [ 2.62958e-005 ]
2400 : [ 2.59428e-005 ]
2401 : [ 2.05894e-005 ]
2402 : [ 2.63294e-005 ]
2403 : [ 2.18557e-005 ]
2404 : [ 2.31738e-005 ]
2405 : [ 2.06486e-005 ]
2406 : [ 2.63072e-005 ]
2407 : [ 2.04897e-005 ]
2408 : [ 2.2158e-005  ]
2409 : [ 2.61969e-005 ]
2410 : [ 2.14232e-005 ]
2411 : [ 2.12847e-005 ]
2412 : [ 2.61211e-005 ]
2413 : [ 2.60653e-005 ]
2414 : [ 2.52064e-005 ]
2415 : [ 2.53706e-005 ]
2416 : [ 2.05807e-005 ]
2417 : [ 2.28659e-005 ]
2418 : [ 2.0791e-005  ]
2419 : [ 2.54061e-005 ]
2420 : [ 2.45271e-005 ]
2421 : [ 2.43752e-005 ]
2422 : [ 2.57477e-005 ]
2423 : [ 2.45545e-005 ]
2424 : [ 2.3913e-005  ]
2425 : [ 2.14085e-005 ]
2426 : [ 2.04723e-005 ]
2427 : [ 2.07382e-005 ]
2428 : [ 2.59586e-005 ]
2429 : [ 2.36811e-005 ]
2430 : [ 2.56809e-005 ]
2431 : [ 2.27993e-005 ]
2432 : [ 2.30428e-005 ]
2433 : [ 2.54947e-005 ]
2434 : [ 2.55851e-005 ]
2435 : [ 2.63033e-005 ]
2436 : [ 2.26735e-005 ]
2437 : [ 2.62179e-005 ]
2438 : [ 2.5606e-005  ]
2439 : [ 2.63293e-005 ]
2440 : [ 2.4419e-005  ]
2441 : [ 2.0759e-005  ]
2442 : [ 2.50809e-005 ]
2443 : [ 2.05536e-005 ]
2444 : [ 2.56907e-005 ]
2445 : [ 2.06639e-005 ]
2446 : [ 2.07365e-005 ]
2447 : [ 2.62673e-005 ]
2448 : [ 2.06269e-005 ]
2449 : [ 2.08813e-005 ]
2450 : [ 2.62639e-005 ]
2451 : [ 2.05982e-005 ]
2452 : [ 2.49398e-005 ]
2453 : [ 2.6307e-005  ]
2454 : [ 2.63188e-005 ]
2455 : [ 2.09571e-005 ]
2456 : [ 2.5054e-005  ]
2457 : [ 2.57245e-005 ]
2458 : [ 2.57149e-005 ]
2459 : [ 2.5909e-005  ]
2460 : [ 2.40439e-005 ]
2461 : [ 2.61766e-005 ]
2462 : [ 2.51978e-005 ]
2463 : [ 2.05075e-005 ]
2464 : [ 2.61929e-005 ]
2465 : [ 2.05272e-005 ]
2466 : [ 2.13423e-005 ]
2467 : [ 2.43247e-005 ]
2468 : [ 2.4058e-005  ]
2469 : [ 2.59241e-005 ]
2470 : [ 2.61851e-005 ]
2471 : [ 2.06181e-005 ]
2472 : [ 2.06751e-005 ]
2473 : [ 2.08843e-005 ]
2474 : [ 2.12388e-005 ]
2475 : [ 2.62333e-005 ]
2476 : [ 2.5333e-005  ]
2477 : [ 2.04964e-005 ]
2478 : [ 2.0654e-005  ]
2479 : [ 2.12622e-005 ]
2480 : [ 2.20894e-005 ]
2481 : [ 2.54798e-005 ]
2482 : [ 2.62917e-005 ]
2483 : [ 2.4834e-005  ]
2484 : [ 2.59792e-005 ]
2485 : [ 2.23281e-005 ]
2486 : [ 2.58647e-005 ]
2487 : [ 2.62144e-005 ]
2488 : [ 2.58429e-005 ]
2489 : [ 2.53932e-005 ]
2490 : [ 2.12602e-005 ]
2491 : [ 2.56598e-005 ]
2492 : [ 2.59355e-005 ]
2493 : [ 2.63337e-005 ]
2494 : [ 2.06318e-005 ]
2495 : [ 2.21421e-005 ]
2496 : [ 2.15112e-005 ]
2497 : [ 2.37419e-005 ]
2498 : [ 2.63325e-005 ]
2499 : [ 2.61512e-005 ]
2500 : [ 2.16739e-005 ]
2501 : [ 2.33876e-005 ]
2502 : [ 2.61639e-005 ]
2503 : [ 2.61897e-005 ]
2504 : [ 2.05182e-005 ]
2505 : [ 2.07339e-005 ]
2506 : [ 2.09193e-005 ]
2507 : [ 2.1126e-005  ]
2508 : [ 2.10107e-005 ]
2509 : [ 2.63199e-005 ]
2510 : [ 2.61802e-005 ]
2511 : [ 2.55827e-005 ]
2512 : [ 2.11538e-005 ]
2513 : [ 2.61614e-005 ]
2514 : [ 2.61641e-005 ]
2515 : [ 2.57743e-005 ]
2516 : [ 2.47938e-005 ]
2517 : [ 2.0983e-005  ]
2518 : [ 2.60614e-005 ]
2519 : [ 2.4587e-005  ]
2520 : [ 2.05256e-005 ]
2521 : [ 2.62988e-005 ]
2522 : [ 2.23408e-005 ]
2523 : [ 2.07829e-005 ]
2524 : [ 2.138e-005   ]
2525 : [ 2.41912e-005 ]
2526 : [ 2.09472e-005 ]
2527 : [ 2.08167e-005 ]
2528 : [ 2.6237e-005  ]
2529 : [ 2.31665e-005 ]
2530 : [ 2.58665e-005 ]
2531 : [ 2.19689e-005 ]
2532 : [ 2.17852e-005 ]
2533 : [ 2.13483e-005 ]
2534 : [ 2.62808e-005 ]
2535 : [ 2.57972e-005 ]
2536 : [ 2.55326e-005 ]
2537 : [ 2.20411e-005 ]
2538 : [ 2.57681e-005 ]
2539 : [ 2.44798e-005 ]
2540 : [ 2.15359e-005 ]
2541 : [ 2.05074e-005 ]
2542 : [ 2.15892e-005 ]
2543 : [ 2.61366e-005 ]
2544 : [ 2.25256e-005 ]
2545 : [ 2.28667e-005 ]
2546 : [ 2.52247e-005 ]
2547 : [ 2.62255e-005 ]
2548 : [ 2.38099e-005 ]
2549 : [ 2.04725e-005 ]
2550 : [ 2.45723e-005 ]
2551 : [ 2.23503e-005 ]
2552 : [ 2.10868e-005 ]
2553 : [ 2.55603e-005 ]
2554 : [ 2.56221e-005 ]
2555 : [ 2.48256e-005 ]
2556 : [ 2.63216e-005 ]
2557 : [ 2.10275e-005 ]
2558 : [ 2.48588e-005 ]
2559 : [ 2.16074e-005 ]
2560 : [ 2.61216e-005 ]
2561 : [ 2.06447e-005 ]
2562 : [ 2.06189e-005 ]
2563 : [ 2.05549e-005 ]
2564 : [ 2.06876e-005 ]
2565 : [ 2.37551e-005 ]
2566 : [ 2.39673e-005 ]
2567 : [ 2.63021e-005 ]
2568 : [ 2.59346e-005 ]
2569 : [ 2.38542e-005 ]
2570 : [ 2.12786e-005 ]
2571 : [ 2.31338e-005 ]
2572 : [ 2.59983e-005 ]
2573 : [ 2.20723e-005 ]
2574 : [ 2.63056e-005 ]
2575 : [ 2.25553e-005 ]
2576 : [ 2.4829e-005  ]
2577 : [ 2.55224e-005 ]
2578 : [ 2.52785e-005 ]
2579 : [ 2.23616e-005 ]
2580 : [ 2.06065e-005 ]
2581 : [ 2.57173e-005 ]
2582 : [ 2.54408e-005 ]
2583 : [ 2.57323e-005 ]
2584 : [ 2.0473e-005  ]
2585 : [ 2.48394e-005 ]
2586 : [ 2.30312e-005 ]
2587 : [ 2.14338e-005 ]
2588 : [ 2.44328e-005 ]
2589 : [ 2.06484e-005 ]
2590 : [ 2.04728e-005 ]
2591 : [ 2.50337e-005 ]
2592 : [ 2.09049e-005 ]
2593 : [ 2.0854e-005  ]
2594 : [ 2.45331e-005 ]
2595 : [ 2.54747e-005 ]
2596 : [ 2.20667e-005 ]
2597 : [ 2.24108e-005 ]
2598 : [ 2.6305e-005  ]
2599 : [ 2.59577e-005 ]
2600 : [ 2.44296e-005 ]
2601 : [ 2.04701e-005 ]
2602 : [ 2.496e-005   ]
2603 : [ 2.51985e-005 ]
2604 : [ 2.10364e-005 ]
2605 : [ 2.27482e-005 ]
2606 : [ 2.58305e-005 ]
2607 : [ 2.49206e-005 ]
2608 : [ 2.2842e-005  ]
2609 : [ 2.633e-005   ]
2610 : [ 2.51833e-005 ]
2611 : [ 2.4638e-005  ]
2612 : [ 2.31553e-005 ]
2613 : [ 2.63336e-005 ]
2614 : [ 2.04719e-005 ]
2615 : [ 2.13695e-005 ]
2616 : [ 2.0518e-005  ]
2617 : [ 2.37738e-005 ]
2618 : [ 2.53115e-005 ]
2619 : [ 2.16639e-005 ]
2620 : [ 2.11366e-005 ]
2621 : [ 2.60411e-005 ]
2622 : [ 2.29515e-005 ]
2623 : [ 2.63165e-005 ]
2624 : [ 2.51846e-005 ]
2625 : [ 2.39416e-005 ]
2626 : [ 2.10977e-005 ]
2627 : [ 2.10931e-005 ]
2628 : [ 2.04688e-005 ]
2629 : [ 2.47772e-005 ]
2630 : [ 2.63024e-005 ]
2631 : [ 2.52202e-005 ]
2632 : [ 2.63225e-005 ]
2633 : [ 2.05927e-005 ]
2634 : [ 2.47648e-005 ]
2635 : [ 2.25992e-005 ]
2636 : [ 2.45201e-005 ]
2637 : [ 2.05137e-005 ]
2638 : [ 2.24383e-005 ]
2639 : [ 2.63287e-005 ]
2640 : [ 2.0925e-005  ]
2641 : [ 2.2933e-005  ]
2642 : [ 2.15619e-005 ]
2643 : [ 2.62706e-005 ]
2644 : [ 2.30625e-005 ]
2645 : [ 2.06018e-005 ]
2646 : [ 2.04741e-005 ]
2647 : [ 2.0536e-005  ]
2648 : [ 2.4478e-005  ]
2649 : [ 2.0487e-005  ]
2650 : [ 2.61992e-005 ]
2651 : [ 2.39097e-005 ]
2652 : [ 2.17708e-005 ]
2653 : [ 2.05374e-005 ]
2654 : [ 2.62347e-005 ]
2655 : [ 2.05942e-005 ]
2656 : [ 2.56972e-005 ]
2657 : [ 2.29397e-005 ]
2658 : [ 2.6301e-005  ]
2659 : [ 2.5302e-005  ]
2660 : [ 2.59071e-005 ]
2661 : [ 2.49088e-005 ]
2662 : [ 2.60331e-005 ]
2663 : [ 2.33233e-005 ]
2664 : [ 2.12397e-005 ]
2665 : [ 2.06059e-005 ]
2666 : [ 2.50373e-005 ]
2667 : [ 2.4997e-005  ]
2668 : [ 2.12359e-005 ]
2669 : [ 2.6333e-005  ]
2670 : [ 2.46805e-005 ]
2671 : [ 2.39338e-005 ]
2672 : [ 2.58076e-005 ]
2673 : [ 2.62746e-005 ]
2674 : [ 2.06025e-005 ]
2675 : [ 2.56679e-005 ]
2676 : [ 2.09095e-005 ]
2677 : [ 2.23751e-005 ]
2678 : [ 2.63038e-005 ]
2679 : [ 2.21263e-005 ]
2680 : [ 2.63145e-005 ]
2681 : [ 2.57069e-005 ]
2682 : [ 2.49786e-005 ]
2683 : [ 2.63147e-005 ]
2684 : [ 2.3767e-005  ]
2685 : [ 2.0674e-005  ]
2686 : [ 2.62554e-005 ]
2687 : [ 2.63078e-005 ]
2688 : [ 2.22427e-005 ]
2689 : [ 2.06089e-005 ]
2690 : [ 2.56642e-005 ]
2691 : [ 2.0821e-005  ]
2692 : [ 2.11212e-005 ]
2693 : [ 2.04961e-005 ]
2694 : [ 2.58836e-005 ]
2695 : [ 2.62608e-005 ]
2696 : [ 2.16182e-005 ]
2697 : [ 2.53324e-005 ]
2698 : [ 2.05772e-005 ]
2699 : [ 2.1738e-005  ]
2700 : [ 2.41548e-005 ]
2701 : [ 2.47154e-005 ]
2702 : [ 2.08431e-005 ]
2703 : [ 2.47818e-005 ]
2704 : [ 2.61979e-005 ]
2705 : [ 2.17577e-005 ]
2706 : [ 2.1712e-005  ]
2707 : [ 2.56562e-005 ]
2708 : [ 2.34017e-005 ]
2709 : [ 2.42792e-005 ]
2710 : [ 2.54995e-005 ]
2711 : [ 2.62997e-005 ]
2712 : [ 2.1014e-005  ]
2713 : [ 2.0469e-005  ]
2714 : [ 2.048e-005   ]
2715 : [ 2.12302e-005 ]
2716 : [ 2.07341e-005 ]
2717 : [ 2.1532e-005  ]
2718 : [ 2.05499e-005 ]
2719 : [ 2.63093e-005 ]
2720 : [ 2.60994e-005 ]
2721 : [ 2.47359e-005 ]
2722 : [ 2.56378e-005 ]
2723 : [ 2.23051e-005 ]
2724 : [ 2.39264e-005 ]
2725 : [ 2.53602e-005 ]
2726 : [ 2.36734e-005 ]
2727 : [ 2.39124e-005 ]
2728 : [ 2.33748e-005 ]
2729 : [ 2.17521e-005 ]
2730 : [ 2.18653e-005 ]
2731 : [ 2.56972e-005 ]
2732 : [ 2.46583e-005 ]
2733 : [ 2.19891e-005 ]
2734 : [ 2.51033e-005 ]
2735 : [ 2.63278e-005 ]
2736 : [ 2.05354e-005 ]
2737 : [ 2.51954e-005 ]
2738 : [ 2.42829e-005 ]
2739 : [ 2.55585e-005 ]
2740 : [ 2.08454e-005 ]
2741 : [ 2.04775e-005 ]
2742 : [ 2.32893e-005 ]
2743 : [ 2.58037e-005 ]
2744 : [ 2.05829e-005 ]
2745 : [ 2.54268e-005 ]
2746 : [ 2.59878e-005 ]
2747 : [ 2.08992e-005 ]
2748 : [ 2.26798e-005 ]
2749 : [ 2.14658e-005 ]
2750 : [ 2.58592e-005 ]
2751 : [ 2.62993e-005 ]
2752 : [ 2.61034e-005 ]
2753 : [ 2.43583e-005 ]
2754 : [ 2.12049e-005 ]
2755 : [ 2.25406e-005 ]
2756 : [ 2.07315e-005 ]
2757 : [ 2.25659e-005 ]
2758 : [ 2.63338e-005 ]
2759 : [ 2.31061e-005 ]
2760 : [ 2.17903e-005 ]
2761 : [ 2.15729e-005 ]
2762 : [ 2.05054e-005 ]
2763 : [ 2.1068e-005  ]
2764 : [ 2.35903e-005 ]
2765 : [ 2.13716e-005 ]
2766 : [ 2.04899e-005 ]
2767 : [ 2.56212e-005 ]
2768 : [ 2.35488e-005 ]
2769 : [ 2.05352e-005 ]
2770 : [ 2.13195e-005 ]
2771 : [ 2.27491e-005 ]
2772 : [ 2.17372e-005 ]
2773 : [ 2.55477e-005 ]
2774 : [ 2.56687e-005 ]
2775 : [ 2.55732e-005 ]
2776 : [ 2.54924e-005 ]
2777 : [ 2.63274e-005 ]
2778 : [ 2.61571e-005 ]
2779 : [ 2.50053e-005 ]
2780 : [ 2.20312e-005 ]
2781 : [ 2.63265e-005 ]
2782 : [ 2.11452e-005 ]
2783 : [ 2.05765e-005 ]
2784 : [ 2.3941e-005  ]
2785 : [ 2.06536e-005 ]
2786 : [ 2.48697e-005 ]
2787 : [ 2.05785e-005 ]
2788 : [ 2.16431e-005 ]
2789 : [ 2.56227e-005 ]
2790 : [ 2.60679e-005 ]
2791 : [ 2.11454e-005 ]
2792 : [ 2.48809e-005 ]
2793 : [ 2.11009e-005 ]
2794 : [ 2.24973e-005 ]
2795 : [ 2.47314e-005 ]
2796 : [ 2.10509e-005 ]
2797 : [ 2.59774e-005 ]
2798 : [ 2.07888e-005 ]
2799 : [ 2.09005e-005 ]
2800 : [ 2.08884e-005 ]
2801 : [ 2.08141e-005 ]
2802 : [ 2.58829e-005 ]
2803 : [ 2.4243e-005  ]
2804 : [ 2.62356e-005 ]
2805 : [ 2.63322e-005 ]
2806 : [ 2.51343e-005 ]
2807 : [ 2.04717e-005 ]
2808 : [ 2.63177e-005 ]
2809 : [ 2.63323e-005 ]
2810 : [ 2.17635e-005 ]
2811 : [ 2.21361e-005 ]
2812 : [ 2.07119e-005 ]
2813 : [ 2.59668e-005 ]
2814 : [ 2.55288e-005 ]
2815 : [ 2.32136e-005 ]
2816 : [ 2.18287e-005 ]
2817 : [ 2.62667e-005 ]
2818 : [ 2.61564e-005 ]
2819 : [ 2.0487e-005  ]
2820 : [ 2.06694e-005 ]
2821 : [ 2.13902e-005 ]
2822 : [ 2.08626e-005 ]
2823 : [ 2.04736e-005 ]
2824 : [ 2.53962e-005 ]
2825 : [ 2.30823e-005 ]
2826 : [ 2.06029e-005 ]
2827 : [ 2.6162e-005  ]
2828 : [ 2.36816e-005 ]
2829 : [ 2.63314e-005 ]
2830 : [ 2.60208e-005 ]
2831 : [ 2.57198e-005 ]
2832 : [ 2.51932e-005 ]
2833 : [ 2.62197e-005 ]
2834 : [ 2.63323e-005 ]
2835 : [ 2.11956e-005 ]
2836 : [ 2.63225e-005 ]
2837 : [ 2.5855e-005  ]
2838 : [ 2.3044e-005  ]
2839 : [ 2.39937e-005 ]
2840 : [ 2.12234e-005 ]
2841 : [ 2.62168e-005 ]
2842 : [ 2.54698e-005 ]
2843 : [ 2.25635e-005 ]
2844 : [ 2.08569e-005 ]
2845 : [ 2.16974e-005 ]
2846 : [ 2.36237e-005 ]
2847 : [ 2.05779e-005 ]
2848 : [ 2.24945e-005 ]
2849 : [ 2.27642e-005 ]
2850 : [ 2.05253e-005 ]
2851 : [ 2.1426e-005  ]
2852 : [ 2.11521e-005 ]
2853 : [ 2.16793e-005 ]
2854 : [ 2.32225e-005 ]
2855 : [ 2.60907e-005 ]
2856 : [ 2.60258e-005 ]
2857 : [ 2.18954e-005 ]
2858 : [ 2.11982e-005 ]
2859 : [ 2.09944e-005 ]
2860 : [ 2.59746e-005 ]
2861 : [ 2.29576e-005 ]
2862 : [ 2.05874e-005 ]
2863 : [ 2.05051e-005 ]
2864 : [ 2.56378e-005 ]
2865 : [ 2.59127e-005 ]
2866 : [ 2.13936e-005 ]
2867 : [ 2.09175e-005 ]
2868 : [ 2.46457e-005 ]
2869 : [ 2.28867e-005 ]
2870 : [ 2.04754e-005 ]
2871 : [ 2.51846e-005 ]
2872 : [ 2.05312e-005 ]
2873 : [ 2.11823e-005 ]
2874 : [ 2.0763e-005  ]
2875 : [ 2.05886e-005 ]
2876 : [ 2.05837e-005 ]
2877 : [ 2.11483e-005 ]
2878 : [ 2.18381e-005 ]
2879 : [ 2.60395e-005 ]
2880 : [ 2.06478e-005 ]
2881 : [ 2.10602e-005 ]
2882 : [ 2.62684e-005 ]
2883 : [ 2.11078e-005 ]
2884 : [ 2.2916e-005  ]
2885 : [ 2.44712e-005 ]
2886 : [ 2.09274e-005 ]
2887 : [ 2.05064e-005 ]
2888 : [ 2.53449e-005 ]
2889 : [ 2.07848e-005 ]
2890 : [ 2.62477e-005 ]
2891 : [ 2.49377e-005 ]
2892 : [ 2.07859e-005 ]
2893 : [ 2.15795e-005 ]
2894 : [ 2.04747e-005 ]
2895 : [ 2.05007e-005 ]
2896 : [ 2.56474e-005 ]
2897 : [ 2.60166e-005 ]
2898 : [ 2.13068e-005 ]
2899 : [ 2.55597e-005 ]
2900 : [ 2.51942e-005 ]
2901 : [ 2.59506e-005 ]
2902 : [ 2.15225e-005 ]
2903 : [ 2.35854e-005 ]
2904 : [ 2.56709e-005 ]
2905 : [ 2.29846e-005 ]
2906 : [ 2.24044e-005 ]
2907 : [ 2.34615e-005 ]
2908 : [ 2.07387e-005 ]
2909 : [ 2.1049e-005  ]
2910 : [ 2.23756e-005 ]
2911 : [ 2.53181e-005 ]
2912 : [ 2.17912e-005 ]
2913 : [ 2.42668e-005 ]
2914 : [ 2.12263e-005 ]
2915 : [ 2.07348e-005 ]
2916 : [ 2.13346e-005 ]
2917 : [ 2.26233e-005 ]
2918 : [ 2.46256e-005 ]
2919 : [ 2.63338e-005 ]
2920 : [ 2.57902e-005 ]
2921 : [ 2.59933e-005 ]
2922 : [ 2.63018e-005 ]
2923 : [ 2.05337e-005 ]
2924 : [ 2.07659e-005 ]
2925 : [ 2.14964e-005 ]
2926 : [ 2.54952e-005 ]
2927 : [ 2.43354e-005 ]
2928 : [ 2.16119e-005 ]
2929 : [ 2.10155e-005 ]
2930 : [ 2.1852e-005  ]
2931 : [ 2.44183e-005 ]
2932 : [ 2.05075e-005 ]
2933 : [ 2.05471e-005 ]
2934 : [ 2.28589e-005 ]
2935 : [ 2.57228e-005 ]
2936 : [ 2.25482e-005 ]
2937 : [ 2.53934e-005 ]
2938 : [ 2.10356e-005 ]
2939 : [ 2.11706e-005 ]
2940 : [ 2.2118e-005  ]
2941 : [ 2.06394e-005 ]
2942 : [ 2.15562e-005 ]
2943 : [ 2.5574e-005  ]
2944 : [ 2.12774e-005 ]
2945 : [ 2.04739e-005 ]
2946 : [ 2.5289e-005  ]
2947 : [ 2.57314e-005 ]
2948 : [ 2.18488e-005 ]
2949 : [ 2.42265e-005 ]
2950 : [ 2.34768e-005 ]
2951 : [ 2.63326e-005 ]
2952 : [ 2.26643e-005 ]
2953 : [ 2.13662e-005 ]
2954 : [ 2.10182e-005 ]
2955 : [ 2.4667e-005  ]
2956 : [ 2.60665e-005 ]
2957 : [ 2.12197e-005 ]
2958 : [ 2.35763e-005 ]
2959 : [ 2.61069e-005 ]
2960 : [ 2.42774e-005 ]
2961 : [ 2.08552e-005 ]
2962 : [ 2.0551e-005  ]
2963 : [ 2.54667e-005 ]
2964 : [ 2.05465e-005 ]
2965 : [ 2.36965e-005 ]
2966 : [ 2.45038e-005 ]
2967 : [ 2.45996e-005 ]
2968 : [ 2.06223e-005 ]
2969 : [ 2.60365e-005 ]
2970 : [ 2.12378e-005 ]
2971 : [ 2.63296e-005 ]
2972 : [ 2.20673e-005 ]
2973 : [ 2.13445e-005 ]
2974 : [ 2.38439e-005 ]
2975 : [ 2.56386e-005 ]
2976 : [ 2.16554e-005 ]
2977 : [ 2.63316e-005 ]
2978 : [ 2.12121e-005 ]
2979 : [ 2.61275e-005 ]
2980 : [ 2.43347e-005 ]
2981 : [ 2.58746e-005 ]
2982 : [ 2.04775e-005 ]
2983 : [ 2.26972e-005 ]
2984 : [ 2.06546e-005 ]
2985 : [ 2.50844e-005 ]
2986 : [ 2.55105e-005 ]
2987 : [ 2.59683e-005 ]
2988 : [ 2.61099e-005 ]
2989 : [ 2.57917e-005 ]
2990 : [ 2.19421e-005 ]
2991 : [ 2.2147e-005  ]
2992 : [ 2.56338e-005 ]
2993 : [ 2.61554e-005 ]
2994 : [ 2.63295e-005 ]
2995 : [ 2.19723e-005 ]
2996 : [ 2.20532e-005 ]
2997 : [ 2.61178e-005 ]
2998 : [ 2.12337e-005 ]
2999 : [ 2.57066e-005 ]
3000 : [ 2.19113e-005 ]
3001 : [ 2.63254e-005 ]
3002 : [ 2.07842e-005 ]
3003 : [ 2.57948e-005 ]
3004 : [ 2.06855e-005 ]
3005 : [ 2.57933e-005 ]
3006 : [ 2.05347e-005 ]
3007 : [ 2.05078e-005 ]
3008 : [ 2.62681e-005 ]
3009 : [ 2.0708e-005  ]
3010 : [ 2.62354e-005 ]
3011 : [ 2.18852e-005 ]
3012 : [ 2.61162e-005 ]
3013 : [ 2.04776e-005 ]
3014 : [ 2.24919e-005 ]
3015 : [ 2.24425e-005 ]
3016 : [ 2.33385e-005 ]
3017 : [ 2.63319e-005 ]
3018 : [ 2.63329e-005 ]
3019 : [ 2.56972e-005 ]
3020 : [ 2.27602e-005 ]
3021 : [ 2.60272e-005 ]
3022 : [ 2.12378e-005 ]
3023 : [ 2.52429e-005 ]
3024 : [ 2.5983e-005  ]
3025 : [ 2.58777e-005 ]
3026 : [ 2.5638e-005  ]
3027 : [ 2.62218e-005 ]
3028 : [ 2.5743e-005  ]
3029 : [ 2.62276e-005 ]
3030 : [ 2.0472e-005  ]
3031 : [ 2.42544e-005 ]
3032 : [ 2.08839e-005 ]
3033 : [ 2.47879e-005 ]
3034 : [ 2.25039e-005 ]
3035 : [ 2.11209e-005 ]
3036 : [ 2.51305e-005 ]
3037 : [ 2.04695e-005 ]
3038 : [ 2.58166e-005 ]
3039 : [ 2.08919e-005 ]
3040 : [ 2.08789e-005 ]
3041 : [ 2.63337e-005 ]
3042 : [ 2.54266e-005 ]
3043 : [ 2.57852e-005 ]
3044 : [ 2.09503e-005 ]
3045 : [ 2.40889e-005 ]
3046 : [ 2.46925e-005 ]
3047 : [ 2.05647e-005 ]
3048 : [ 2.62367e-005 ]
3049 : [ 2.51207e-005 ]
3050 : [ 2.48154e-005 ]
3051 : [ 2.04926e-005 ]
3052 : [ 2.05624e-005 ]
3053 : [ 2.49254e-005 ]
3054 : [ 2.20265e-005 ]
3055 : [ 2.63322e-005 ]
3056 : [ 2.24383e-005 ]
3057 : [ 2.4824e-005  ]
3058 : [ 2.09252e-005 ]
3059 : [ 2.34225e-005 ]
3060 : [ 2.57812e-005 ]
3061 : [ 2.04714e-005 ]
3062 : [ 2.63334e-005 ]
3063 : [ 2.2384e-005  ]
3064 : [ 2.62118e-005 ]
3065 : [ 2.63111e-005 ]
3066 : [ 2.31788e-005 ]
3067 : [ 2.19629e-005 ]
3068 : [ 2.07216e-005 ]
3069 : [ 2.62383e-005 ]
3070 : [ 2.45019e-005 ]
3071 : [ 2.2978e-005  ]
3072 : [ 2.08544e-005 ]
3073 : [ 2.26315e-005 ]
3074 : [ 2.51352e-005 ]
3075 : [ 2.5694e-005  ]
3076 : [ 2.05208e-005 ]
3077 : [ 2.06817e-005 ]
3078 : [ 2.46298e-005 ]
3079 : [ 2.09432e-005 ]
3080 : [ 2.33785e-005 ]
3081 : [ 2.36711e-005 ]
3082 : [ 2.40405e-005 ]
3083 : [ 2.05007e-005 ]
3084 : [ 2.62022e-005 ]
3085 : [ 2.61949e-005 ]
3086 : [ 2.55913e-005 ]
3087 : [ 2.11974e-005 ]
3088 : [ 2.62831e-005 ]
3089 : [ 2.5213e-005  ]
3090 : [ 2.59977e-005 ]
3091 : [ 2.56731e-005 ]
3092 : [ 2.04923e-005 ]
3093 : [ 2.18401e-005 ]
3094 : [ 2.09918e-005 ]
3095 : [ 2.20959e-005 ]
3096 : [ 2.52471e-005 ]
3097 : [ 2.5013e-005  ]
3098 : [ 2.60566e-005 ]
3099 : [ 2.55896e-005 ]
3100 : [ 2.62949e-005 ]
3101 : [ 2.08469e-005 ]
3102 : [ 2.60872e-005 ]
3103 : [ 2.58059e-005 ]
3104 : [ 2.4027e-005  ]
3105 : [ 2.20539e-005 ]
3106 : [ 2.41594e-005 ]
3107 : [ 2.62441e-005 ]
3108 : [ 2.58322e-005 ]
3109 : [ 2.61175e-005 ]
3110 : [ 2.04855e-005 ]
3111 : [ 2.45515e-005 ]
3112 : [ 2.05905e-005 ]
3113 : [ 2.5754e-005  ]
3114 : [ 2.04689e-005 ]
3115 : [ 2.62198e-005 ]
3116 : [ 2.32487e-005 ]
3117 : [ 2.61789e-005 ]
3118 : [ 2.63147e-005 ]
3119 : [ 2.05655e-005 ]
3120 : [ 2.61249e-005 ]
3121 : [ 2.05882e-005 ]
3122 : [ 2.19779e-005 ]
3123 : [ 2.42558e-005 ]
3124 : [ 2.63144e-005 ]
3125 : [ 2.60222e-005 ]
3126 : [ 2.46221e-005 ]
3127 : [ 2.04781e-005 ]
3128 : [ 2.63211e-005 ]
3129 : [ 2.09893e-005 ]
3130 : [ 2.63336e-005 ]
3131 : [ 2.47501e-005 ]
3132 : [ 2.60618e-005 ]
3133 : [ 2.23256e-005 ]
3134 : [ 2.05787e-005 ]
3135 : [ 2.1784e-005  ]
3136 : [ 2.29599e-005 ]
3137 : [ 2.1696e-005  ]
3138 : [ 2.61242e-005 ]
3139 : [ 2.10446e-005 ]
3140 : [ 2.52532e-005 ]
3141 : [ 2.49427e-005 ]
3142 : [ 2.48053e-005 ]
3143 : [ 2.5307e-005  ]
3144 : [ 2.57543e-005 ]
3145 : [ 2.47221e-005 ]
3146 : [ 2.27711e-005 ]
3147 : [ 2.59444e-005 ]
3148 : [ 2.63314e-005 ]
3149 : [ 2.08766e-005 ]
3150 : [ 2.4643e-005  ]
3151 : [ 2.21058e-005 ]
3152 : [ 2.62933e-005 ]
3153 : [ 2.13354e-005 ]
3154 : [ 2.16568e-005 ]
3155 : [ 2.06578e-005 ]
3156 : [ 2.5273e-005  ]
3157 : [ 2.39458e-005 ]
3158 : [ 2.0706e-005  ]
3159 : [ 2.05767e-005 ]
3160 : [ 2.2243e-005  ]
3161 : [ 2.06641e-005 ]
3162 : [ 2.39259e-005 ]
3163 : [ 2.07764e-005 ]
3164 : [ 2.26213e-005 ]
3165 : [ 2.05879e-005 ]
3166 : [ 2.08747e-005 ]
3167 : [ 2.51469e-005 ]
3168 : [ 2.04888e-005 ]
3169 : [ 2.05137e-005 ]
3170 : [ 2.05501e-005 ]
3171 : [ 2.6243e-005  ]
3172 : [ 2.12459e-005 ]
3173 : [ 2.13096e-005 ]
3174 : [ 2.48518e-005 ]
3175 : [ 2.63177e-005 ]
3176 : [ 2.6331e-005  ]
3177 : [ 2.16223e-005 ]
3178 : [ 2.11066e-005 ]
3179 : [ 2.05687e-005 ]
3180 : [ 2.57291e-005 ]
3181 : [ 2.255e-005   ]
3182 : [ 2.55385e-005 ]
3183 : [ 2.19804e-005 ]
3184 : [ 2.51046e-005 ]
3185 : [ 2.07637e-005 ]
3186 : [ 2.54105e-005 ]
3187 : [ 2.36244e-005 ]
3188 : [ 2.23636e-005 ]
3189 : [ 2.62914e-005 ]
3190 : [ 2.57467e-005 ]
3191 : [ 2.62814e-005 ]
3192 : [ 2.05157e-005 ]
3193 : [ 2.55937e-005 ]
3194 : [ 2.16439e-005 ]
3195 : [ 2.5365e-005  ]
3196 : [ 2.10163e-005 ]
3197 : [ 2.62957e-005 ]
3198 : [ 2.06807e-005 ]
3199 : [ 2.51751e-005 ]
3200 : [ 2.05128e-005 ]
3201 : [ 2.43796e-005 ]
3202 : [ 2.29335e-005 ]
3203 : [ 2.47281e-005 ]
3204 : [ 2.59222e-005 ]
3205 : [ 2.54544e-005 ]
3206 : [ 2.55644e-005 ]
3207 : [ 2.61579e-005 ]
3208 : [ 2.11856e-005 ]
3209 : [ 2.42901e-005 ]
3210 : [ 2.56309e-005 ]
3211 : [ 2.49254e-005 ]
3212 : [ 2.62956e-005 ]
3213 : [ 2.09187e-005 ]
3214 : [ 2.21083e-005 ]
3215 : [ 2.07819e-005 ]
3216 : [ 2.60289e-005 ]
3217 : [ 2.24188e-005 ]
3218 : [ 2.07764e-005 ]
3219 : [ 2.6138e-005  ]
3220 : [ 2.15675e-005 ]
3221 : [ 2.52563e-005 ]
3222 : [ 2.04773e-005 ]
3223 : [ 2.63074e-005 ]
3224 : [ 2.53328e-005 ]
3225 : [ 2.047e-005   ]
3226 : [ 2.29744e-005 ]
3227 : [ 2.04752e-005 ]
3228 : [ 2.51674e-005 ]
3229 : [ 2.6198e-005  ]
3230 : [ 2.63195e-005 ]
3231 : [ 2.58666e-005 ]
3232 : [ 2.11632e-005 ]
3233 : [ 2.5292e-005  ]
3234 : [ 2.12512e-005 ]
3235 : [ 2.49779e-005 ]
3236 : [ 2.56465e-005 ]
3237 : [ 2.5332e-005  ]
3238 : [ 2.62886e-005 ]
3239 : [ 2.051e-005   ]
3240 : [ 2.44507e-005 ]
3241 : [ 2.59212e-005 ]
3242 : [ 2.06124e-005 ]
3243 : [ 2.06306e-005 ]
3244 : [ 2.49438e-005 ]
3245 : [ 2.56722e-005 ]
3246 : [ 2.15403e-005 ]
3247 : [ 2.52418e-005 ]
3248 : [ 2.61686e-005 ]
3249 : [ 2.47938e-005 ]
3250 : [ 2.55392e-005 ]
3251 : [ 2.19421e-005 ]
3252 : [ 2.06204e-005 ]
3253 : [ 2.11012e-005 ]
3254 : [ 2.61649e-005 ]
3255 : [ 2.13294e-005 ]
3256 : [ 2.37598e-005 ]
3257 : [ 2.56287e-005 ]
3258 : [ 2.04818e-005 ]
3259 : [ 2.15792e-005 ]
3260 : [ 2.06393e-005 ]
3261 : [ 2.39048e-005 ]
3262 : [ 2.24409e-005 ]
3263 : [ 2.0843e-005  ]
3264 : [ 2.16733e-005 ]
3265 : [ 2.08633e-005 ]
3266 : [ 2.3386e-005  ]
3267 : [ 2.51281e-005 ]
3268 : [ 2.63288e-005 ]
3269 : [ 2.12805e-005 ]
3270 : [ 2.63245e-005 ]
3271 : [ 2.06238e-005 ]
3272 : [ 2.09077e-005 ]
3273 : [ 2.10291e-005 ]
3274 : [ 2.62245e-005 ]
3275 : [ 2.12378e-005 ]
3276 : [ 2.04754e-005 ]
3277 : [ 2.5609e-005  ]
3278 : [ 2.45248e-005 ]
3279 : [ 2.63336e-005 ]
3280 : [ 2.08897e-005 ]
3281 : [ 2.6332e-005  ]
3282 : [ 2.52311e-005 ]
3283 : [ 2.40383e-005 ]
3284 : [ 2.21415e-005 ]
3285 : [ 2.07349e-005 ]
3286 : [ 2.05554e-005 ]
3287 : [ 2.19795e-005 ]
3288 : [ 2.09183e-005 ]
3289 : [ 2.61453e-005 ]
3290 : [ 2.573e-005   ]
3291 : [ 2.63334e-005 ]
3292 : [ 2.4746e-005  ]
3293 : [ 2.21551e-005 ]
3294 : [ 2.04699e-005 ]
3295 : [ 2.54625e-005 ]
3296 : [ 2.20581e-005 ]
3297 : [ 2.49149e-005 ]
3298 : [ 2.20205e-005 ]
3299 : [ 2.13869e-005 ]
3300 : [ 2.04693e-005 ]
3301 : [ 2.18899e-005 ]
3302 : [ 2.17861e-005 ]
3303 : [ 2.44225e-005 ]
3304 : [ 2.20704e-005 ]
3305 : [ 2.07293e-005 ]
3306 : [ 2.58033e-005 ]
3307 : [ 2.07128e-005 ]
3308 : [ 2.63309e-005 ]
3309 : [ 2.04936e-005 ]
3310 : [ 2.07054e-005 ]
3311 : [ 2.07035e-005 ]
3312 : [ 2.58448e-005 ]
3313 : [ 2.63055e-005 ]
3314 : [ 2.39491e-005 ]
3315 : [ 2.63326e-005 ]
3316 : [ 2.57954e-005 ]
3317 : [ 2.53363e-005 ]
3318 : [ 2.22993e-005 ]
3319 : [ 2.57319e-005 ]
3320 : [ 2.20306e-005 ]
3321 : [ 2.4169e-005  ]
3322 : [ 2.63279e-005 ]
3323 : [ 2.52506e-005 ]
3324 : [ 2.40893e-005 ]
3325 : [ 2.63267e-005 ]
3326 : [ 2.05589e-005 ]
3327 : [ 2.54512e-005 ]
3328 : [ 2.60102e-005 ]
3329 : [ 2.4257e-005  ]
3330 : [ 2.06609e-005 ]
3331 : [ 2.07473e-005 ]
3332 : [ 2.05194e-005 ]
3333 : [ 2.5746e-005  ]
3334 : [ 2.1037e-005  ]
3335 : [ 2.20537e-005 ]
3336 : [ 2.62967e-005 ]
3337 : [ 2.62446e-005 ]
3338 : [ 2.38188e-005 ]
3339 : [ 2.14968e-005 ]
3340 : [ 2.58412e-005 ]
3341 : [ 2.12769e-005 ]
3342 : [ 2.63198e-005 ]
3343 : [ 2.27325e-005 ]
3344 : [ 2.0469e-005  ]
3345 : [ 2.09759e-005 ]
3346 : [ 2.55523e-005 ]
3347 : [ 2.48449e-005 ]
3348 : [ 2.1206e-005  ]
3349 : [ 2.53097e-005 ]
3350 : [ 2.2476e-005  ]
3351 : [ 2.23159e-005 ]
3352 : [ 2.62571e-005 ]
3353 : [ 2.04773e-005 ]
3354 : [ 2.05883e-005 ]
3355 : [ 2.36059e-005 ]
3356 : [ 2.24635e-005 ]
3357 : [ 2.36216e-005 ]
3358 : [ 2.15397e-005 ]
3359 : [ 2.28848e-005 ]
3360 : [ 2.3084e-005  ]
3361 : [ 2.56182e-005 ]
3362 : [ 2.12837e-005 ]
3363 : [ 2.22965e-005 ]
3364 : [ 2.1535e-005  ]
3365 : [ 2.08671e-005 ]
3366 : [ 2.13934e-005 ]
3367 : [ 2.17691e-005 ]
3368 : [ 2.05319e-005 ]
3369 : [ 2.34412e-005 ]
3370 : [ 2.32358e-005 ]
3371 : [ 2.2793e-005  ]
3372 : [ 2.51092e-005 ]
3373 : [ 2.14304e-005 ]
3374 : [ 2.20144e-005 ]
3375 : [ 2.04692e-005 ]
3376 : [ 2.19116e-005 ]
3377 : [ 2.43778e-005 ]
3378 : [ 2.30119e-005 ]
3379 : [ 2.23926e-005 ]
3380 : [ 2.45681e-005 ]
3381 : [ 2.50209e-005 ]
3382 : [ 2.60853e-005 ]
3383 : [ 2.08736e-005 ]
3384 : [ 2.53756e-005 ]
3385 : [ 2.18024e-005 ]
3386 : [ 2.59069e-005 ]
3387 : [ 2.23734e-005 ]
3388 : [ 2.62039e-005 ]
3389 : [ 2.17396e-005 ]
3390 : [ 2.35063e-005 ]
3391 : [ 2.04973e-005 ]
3392 : [ 2.57471e-005 ]
3393 : [ 2.56631e-005 ]
3394 : [ 2.051e-005   ]
3395 : [ 2.06878e-005 ]
3396 : [ 2.07854e-005 ]
3397 : [ 2.60981e-005 ]
3398 : [ 2.1954e-005  ]
3399 : [ 2.58661e-005 ]
3400 : [ 2.05185e-005 ]
3401 : [ 2.63324e-005 ]
3402 : [ 2.06213e-005 ]
3403 : [ 2.25176e-005 ]
3404 : [ 2.06237e-005 ]
3405 : [ 2.50915e-005 ]
3406 : [ 2.61855e-005 ]
3407 : [ 2.5222e-005  ]
3408 : [ 2.13901e-005 ]
3409 : [ 2.59754e-005 ]
3410 : [ 2.6228e-005  ]
3411 : [ 2.52901e-005 ]
3412 : [ 2.04964e-005 ]
3413 : [ 2.6002e-005  ]
3414 : [ 2.54183e-005 ]
3415 : [ 2.57532e-005 ]
3416 : [ 2.21607e-005 ]
3417 : [ 2.36208e-005 ]
3418 : [ 2.6197e-005  ]
3419 : [ 2.2417e-005  ]
3420 : [ 2.15341e-005 ]
3421 : [ 2.18511e-005 ]
3422 : [ 2.07709e-005 ]
3423 : [ 2.53729e-005 ]
3424 : [ 2.34504e-005 ]
3425 : [ 2.63062e-005 ]
3426 : [ 2.46313e-005 ]
3427 : [ 2.07164e-005 ]
3428 : [ 2.25667e-005 ]
3429 : [ 2.06342e-005 ]
3430 : [ 2.1741e-005  ]
3431 : [ 2.05026e-005 ]
3432 : [ 2.59301e-005 ]
3433 : [ 2.55102e-005 ]
3434 : [ 2.08012e-005 ]
3435 : [ 2.63251e-005 ]
3436 : [ 2.49592e-005 ]
3437 : [ 2.05944e-005 ]
3438 : [ 2.60748e-005 ]
3439 : [ 2.63231e-005 ]
3440 : [ 2.05791e-005 ]
3441 : [ 2.53109e-005 ]
3442 : [ 2.49112e-005 ]
3443 : [ 2.49932e-005 ]
3444 : [ 2.40434e-005 ]
3445 : [ 2.46745e-005 ]
3446 : [ 2.12684e-005 ]
3447 : [ 2.62764e-005 ]
3448 : [ 2.57884e-005 ]
3449 : [ 2.11086e-005 ]
3450 : [ 2.40909e-005 ]
3451 : [ 2.60467e-005 ]
3452 : [ 2.10349e-005 ]
3453 : [ 2.49265e-005 ]
3454 : [ 2.63099e-005 ]
3455 : [ 2.23594e-005 ]
3456 : [ 2.50016e-005 ]
3457 : [ 2.19926e-005 ]
3458 : [ 2.11859e-005 ]
3459 : [ 2.16403e-005 ]
3460 : [ 2.15725e-005 ]
3461 : [ 2.47935e-005 ]
3462 : [ 2.10704e-005 ]
3463 : [ 2.59958e-005 ]
3464 : [ 2.52854e-005 ]
3465 : [ 2.55424e-005 ]
3466 : [ 2.36421e-005 ]
3467 : [ 2.35701e-005 ]
3468 : [ 2.28073e-005 ]
3469 : [ 2.40971e-005 ]
3470 : [ 2.1119e-005  ]
3471 : [ 2.46696e-005 ]
3472 : [ 2.22331e-005 ]
3473 : [ 2.60022e-005 ]
3474 : [ 2.57277e-005 ]
3475 : [ 2.28021e-005 ]
3476 : [ 2.36894e-005 ]
3477 : [ 2.13e-005    ]
3478 : [ 2.22434e-005 ]
3479 : [ 2.26531e-005 ]
3480 : [ 2.61212e-005 ]
3481 : [ 2.42042e-005 ]
3482 : [ 2.59773e-005 ]
3483 : [ 2.12264e-005 ]
3484 : [ 2.0544e-005  ]
3485 : [ 2.13677e-005 ]
3486 : [ 2.49905e-005 ]
3487 : [ 2.60393e-005 ]
3488 : [ 2.58767e-005 ]
3489 : [ 2.32644e-005 ]
3490 : [ 2.28162e-005 ]
3491 : [ 2.62305e-005 ]
3492 : [ 2.19872e-005 ]
3493 : [ 2.32353e-005 ]
3494 : [ 2.62394e-005 ]
3495 : [ 2.63335e-005 ]
3496 : [ 2.0894e-005  ]
3497 : [ 2.50707e-005 ]
3498 : [ 2.60344e-005 ]
3499 : [ 2.19857e-005 ]
3500 : [ 2.45725e-005 ]
3501 : [ 2.32747e-005 ]
3502 : [ 2.06591e-005 ]
3503 : [ 2.07558e-005 ]
3504 : [ 2.55025e-005 ]
3505 : [ 2.05493e-005 ]
3506 : [ 2.50881e-005 ]
3507 : [ 2.14219e-005 ]
3508 : [ 2.51329e-005 ]
3509 : [ 2.0501e-005  ]
3510 : [ 2.34735e-005 ]
3511 : [ 2.57164e-005 ]
3512 : [ 2.21667e-005 ]
3513 : [ 2.22681e-005 ]
3514 : [ 2.18619e-005 ]
3515 : [ 2.51768e-005 ]
3516 : [ 2.09508e-005 ]
3517 : [ 2.05905e-005 ]
3518 : [ 2.55438e-005 ]
3519 : [ 2.04908e-005 ]
3520 : [ 2.06465e-005 ]
3521 : [ 2.62163e-005 ]
3522 : [ 2.58024e-005 ]
3523 : [ 2.08294e-005 ]
3524 : [ 2.61542e-005 ]
3525 : [ 2.10142e-005 ]
3526 : [ 2.63211e-005 ]
3527 : [ 2.33144e-005 ]
3528 : [ 2.10159e-005 ]
3529 : [ 2.633e-005   ]
3530 : [ 2.49734e-005 ]
3531 : [ 2.06085e-005 ]
3532 : [ 2.05958e-005 ]
3533 : [ 2.62829e-005 ]
3534 : [ 2.6064e-005  ]
3535 : [ 2.32769e-005 ]
3536 : [ 2.28584e-005 ]
3537 : [ 2.28348e-005 ]
3538 : [ 2.08313e-005 ]
3539 : [ 2.49084e-005 ]
3540 : [ 2.62892e-005 ]
3541 : [ 2.55923e-005 ]
3542 : [ 2.44228e-005 ]
3543 : [ 2.45957e-005 ]
3544 : [ 2.24658e-005 ]
3545 : [ 2.63087e-005 ]
3546 : [ 2.63004e-005 ]
3547 : [ 2.33259e-005 ]
3548 : [ 2.04695e-005 ]
3549 : [ 2.54229e-005 ]
3550 : [ 2.15026e-005 ]
3551 : [ 2.04904e-005 ]
3552 : [ 2.62653e-005 ]
3553 : [ 2.43606e-005 ]
3554 : [ 2.0496e-005  ]
3555 : [ 2.41154e-005 ]
3556 : [ 2.5071e-005  ]
3557 : [ 2.63338e-005 ]
3558 : [ 2.10851e-005 ]
3559 : [ 2.1328e-005  ]
3560 : [ 2.35715e-005 ]
3561 : [ 2.5925e-005  ]
3562 : [ 2.17205e-005 ]
3563 : [ 2.6126e-005  ]
3564 : [ 2.57135e-005 ]
3565 : [ 2.34705e-005 ]
3566 : [ 2.60701e-005 ]
3567 : [ 2.36092e-005 ]
3568 : [ 2.46452e-005 ]
3569 : [ 2.60976e-005 ]
3570 : [ 2.25248e-005 ]
3571 : [ 2.0529e-005  ]
3572 : [ 2.4873e-005  ]
3573 : [ 2.49915e-005 ]
3574 : [ 2.3834e-005  ]
3575 : [ 2.54179e-005 ]
3576 : [ 2.2524e-005  ]
3577 : [ 2.63161e-005 ]
3578 : [ 2.53789e-005 ]
3579 : [ 2.05344e-005 ]
3580 : [ 2.05967e-005 ]
3581 : [ 2.34136e-005 ]
3582 : [ 2.56889e-005 ]
3583 : [ 2.54841e-005 ]
3584 : [ 2.23754e-005 ]
3585 : [ 2.48702e-005 ]
3586 : [ 2.17731e-005 ]
3587 : [ 2.07091e-005 ]
3588 : [ 2.48005e-005 ]
3589 : [ 2.62954e-005 ]
3590 : [ 2.1027e-005  ]
3591 : [ 2.08324e-005 ]
3592 : [ 2.54113e-005 ]
3593 : [ 2.08117e-005 ]
3594 : [ 2.06748e-005 ]
3595 : [ 2.57627e-005 ]
3596 : [ 2.06286e-005 ]
3597 : [ 2.28163e-005 ]
3598 : [ 2.06209e-005 ]
3599 : [ 2.1124e-005  ]
3600 : [ 2.61574e-005 ]
3601 : [ 2.06666e-005 ]
3602 : [ 2.63031e-005 ]
3603 : [ 2.05015e-005 ]
3604 : [ 2.57861e-005 ]
3605 : [ 2.5885e-005  ]
3606 : [ 2.38374e-005 ]
3607 : [ 2.04775e-005 ]
3608 : [ 2.19491e-005 ]
3609 : [ 2.1772e-005  ]
3610 : [ 2.632e-005   ]
3611 : [ 2.53795e-005 ]
3612 : [ 2.04819e-005 ]
3613 : [ 2.51899e-005 ]
3614 : [ 2.09386e-005 ]
3615 : [ 2.04752e-005 ]
3616 : [ 2.23922e-005 ]
3617 : [ 2.53934e-005 ]
3618 : [ 2.60418e-005 ]
3619 : [ 2.15092e-005 ]
3620 : [ 2.48923e-005 ]
3621 : [ 2.16168e-005 ]
3622 : [ 2.08681e-005 ]
3623 : [ 2.20875e-005 ]
3624 : [ 2.15894e-005 ]
3625 : [ 2.06903e-005 ]
3626 : [ 2.04688e-005 ]
3627 : [ 2.04798e-005 ]
3628 : [ 2.20544e-005 ]
3629 : [ 2.42177e-005 ]
3630 : [ 2.56332e-005 ]
3631 : [ 2.04922e-005 ]
3632 : [ 2.51259e-005 ]
3633 : [ 2.04824e-005 ]
3634 : [ 2.62137e-005 ]
3635 : [ 2.12524e-005 ]
3636 : [ 2.27085e-005 ]
3637 : [ 2.36054e-005 ]
3638 : [ 2.18177e-005 ]
3639 : [ 2.12436e-005 ]
3640 : [ 2.32152e-005 ]
3641 : [ 2.04695e-005 ]
3642 : [ 2.05324e-005 ]
3643 : [ 2.57477e-005 ]
3644 : [ 2.63203e-005 ]
3645 : [ 2.61634e-005 ]
3646 : [ 2.63337e-005 ]
3647 : [ 2.56741e-005 ]
3648 : [ 2.1396e-005  ]
3649 : [ 2.59472e-005 ]
3650 : [ 2.14349e-005 ]
3651 : [ 2.04727e-005 ]
3652 : [ 2.11607e-005 ]
3653 : [ 2.04714e-005 ]
3654 : [ 2.47613e-005 ]
3655 : [ 2.61957e-005 ]
3656 : [ 2.14996e-005 ]
3657 : [ 2.29343e-005 ]
3658 : [ 2.41337e-005 ]
3659 : [ 2.4822e-005  ]
3660 : [ 2.62402e-005 ]
3661 : [ 2.62724e-005 ]
3662 : [ 2.18288e-005 ]
3663 : [ 2.27913e-005 ]
3664 : [ 2.52035e-005 ]
3665 : [ 2.04694e-005 ]
3666 : [ 2.05523e-005 ]
3667 : [ 2.08987e-005 ]
3668 : [ 2.13292e-005 ]
3669 : [ 2.12372e-005 ]
3670 : [ 2.0619e-005  ]
3671 : [ 2.21919e-005 ]
3672 : [ 2.60459e-005 ]
3673 : [ 2.05279e-005 ]
3674 : [ 2.35608e-005 ]
3675 : [ 2.54138e-005 ]
3676 : [ 2.18722e-005 ]
3677 : [ 2.6316e-005  ]
3678 : [ 2.49205e-005 ]
3679 : [ 2.62971e-005 ]
3680 : [ 2.06156e-005 ]
3681 : [ 2.49573e-005 ]
3682 : [ 2.11939e-005 ]
3683 : [ 2.54421e-005 ]
3684 : [ 2.55692e-005 ]
3685 : [ 2.63262e-005 ]
3686 : [ 2.19274e-005 ]
3687 : [ 2.61264e-005 ]
3688 : [ 2.63337e-005 ]
3689 : [ 2.51241e-005 ]
3690 : [ 2.16526e-005 ]
3691 : [ 2.18962e-005 ]
3692 : [ 2.40876e-005 ]
3693 : [ 2.22681e-005 ]
3694 : [ 2.16863e-005 ]
3695 : [ 2.04689e-005 ]
3696 : [ 2.57583e-005 ]
3697 : [ 2.0695e-005  ]
3698 : [ 2.49243e-005 ]
3699 : [ 2.61117e-005 ]
3700 : [ 2.05555e-005 ]
3701 : [ 2.08868e-005 ]
3702 : [ 2.04879e-005 ]
3703 : [ 2.62757e-005 ]
3704 : [ 2.48688e-005 ]
3705 : [ 2.2059e-005  ]
3706 : [ 2.45003e-005 ]
3707 : [ 2.26794e-005 ]
3708 : [ 2.43376e-005 ]
3709 : [ 2.52422e-005 ]
3710 : [ 2.14489e-005 ]
3711 : [ 2.30477e-005 ]
3712 : [ 2.53058e-005 ]
3713 : [ 2.50496e-005 ]
3714 : [ 2.1257e-005  ]
3715 : [ 2.05486e-005 ]
3716 : [ 2.30372e-005 ]
3717 : [ 2.54055e-005 ]
3718 : [ 2.048e-005   ]
3719 : [ 2.12226e-005 ]
3720 : [ 2.08838e-005 ]
3721 : [ 2.3427e-005  ]
3722 : [ 2.07184e-005 ]
3723 : [ 2.62946e-005 ]
3724 : [ 2.31165e-005 ]
3725 : [ 2.17913e-005 ]
3726 : [ 2.148e-005   ]
3727 : [ 2.05215e-005 ]
3728 : [ 2.07571e-005 ]
3729 : [ 2.48554e-005 ]
3730 : [ 2.05288e-005 ]
3731 : [ 2.28495e-005 ]
3732 : [ 2.32278e-005 ]
3733 : [ 2.6304e-005  ]
3734 : [ 2.2837e-005  ]
3735 : [ 2.33912e-005 ]
3736 : [ 2.57559e-005 ]
3737 : [ 2.17821e-005 ]
3738 : [ 2.26728e-005 ]
3739 : [ 2.09203e-005 ]
3740 : [ 2.60067e-005 ]
3741 : [ 2.51202e-005 ]
3742 : [ 2.53818e-005 ]
3743 : [ 2.14612e-005 ]
3744 : [ 2.5756e-005  ]
3745 : [ 2.07908e-005 ]
3746 : [ 2.62975e-005 ]
3747 : [ 2.50176e-005 ]
3748 : [ 2.50891e-005 ]
3749 : [ 2.19318e-005 ]
3750 : [ 2.06641e-005 ]
3751 : [ 2.55764e-005 ]
3752 : [ 2.0475e-005  ]
3753 : [ 2.25822e-005 ]
3754 : [ 2.58403e-005 ]
3755 : [ 2.43041e-005 ]
3756 : [ 2.07541e-005 ]
3757 : [ 2.58558e-005 ]
3758 : [ 2.5986e-005  ]
3759 : [ 2.32668e-005 ]
3760 : [ 2.47578e-005 ]
3761 : [ 2.08962e-005 ]
3762 : [ 2.61562e-005 ]
3763 : [ 2.0485e-005  ]
3764 : [ 2.21604e-005 ]
3765 : [ 2.20565e-005 ]
3766 : [ 2.06855e-005 ]
3767 : [ 2.05227e-005 ]
3768 : [ 2.05233e-005 ]
3769 : [ 2.35855e-005 ]
3770 : [ 2.55125e-005 ]
3771 : [ 2.56656e-005 ]
3772 : [ 2.40169e-005 ]
3773 : [ 2.18918e-005 ]
3774 : [ 2.15675e-005 ]
3775 : [ 2.12945e-005 ]
3776 : [ 2.49616e-005 ]
3777 : [ 2.58529e-005 ]
3778 : [ 2.34476e-005 ]
3779 : [ 2.29802e-005 ]
3780 : [ 2.63116e-005 ]
3781 : [ 2.11504e-005 ]
3782 : [ 2.57529e-005 ]
3783 : [ 2.19292e-005 ]
3784 : [ 2.30951e-005 ]
3785 : [ 2.06981e-005 ]
3786 : [ 2.22689e-005 ]
3787 : [ 2.34422e-005 ]
3788 : [ 2.15539e-005 ]
3789 : [ 2.55946e-005 ]
3790 : [ 2.21028e-005 ]
3791 : [ 2.42745e-005 ]
3792 : [ 2.3258e-005  ]
3793 : [ 2.22766e-005 ]
3794 : [ 2.0736e-005  ]
3795 : [ 2.63302e-005 ]
3796 : [ 2.25094e-005 ]
3797 : [ 2.09745e-005 ]
3798 : [ 2.12501e-005 ]
3799 : [ 2.29212e-005 ]
3800 : [ 2.49252e-005 ]
3801 : [ 2.11564e-005 ]
3802 : [ 2.07119e-005 ]
3803 : [ 2.07111e-005 ]
3804 : [ 2.51195e-005 ]
3805 : [ 2.07543e-005 ]
3806 : [ 2.11885e-005 ]
3807 : [ 2.59483e-005 ]
3808 : [ 2.10682e-005 ]
3809 : [ 2.05519e-005 ]
3810 : [ 2.63259e-005 ]
3811 : [ 2.6049e-005  ]
3812 : [ 2.56271e-005 ]
3813 : [ 2.06932e-005 ]
3814 : [ 2.40442e-005 ]
3815 : [ 2.06667e-005 ]
3816 : [ 2.10601e-005 ]
3817 : [ 2.30055e-005 ]
3818 : [ 2.61177e-005 ]
3819 : [ 2.06691e-005 ]
3820 : [ 2.09092e-005 ]
3821 : [ 2.09357e-005 ]
3822 : [ 2.63035e-005 ]
3823 : [ 2.47476e-005 ]
3824 : [ 2.18647e-005 ]
3825 : [ 2.63338e-005 ]
3826 : [ 2.56827e-005 ]
3827 : [ 2.35546e-005 ]
3828 : [ 2.59352e-005 ]
3829 : [ 2.11808e-005 ]
3830 : [ 2.5991e-005  ]
3831 : [ 2.14702e-005 ]
3832 : [ 2.28045e-005 ]
3833 : [ 2.19105e-005 ]
3834 : [ 2.49293e-005 ]
3835 : [ 2.25275e-005 ]
3836 : [ 2.05087e-005 ]
3837 : [ 2.62164e-005 ]
3838 : [ 2.11087e-005 ]
3839 : [ 2.51906e-005 ]
3840 : [ 2.21914e-005 ]
3841 : [ 2.61424e-005 ]
3842 : [ 2.60529e-005 ]
3843 : [ 2.38032e-005 ]
3844 : [ 2.05807e-005 ]
3845 : [ 2.04994e-005 ]
3846 : [ 2.35648e-005 ]
3847 : [ 2.4656e-005  ]
3848 : [ 2.04992e-005 ]
3849 : [ 2.48881e-005 ]
3850 : [ 2.6315e-005  ]
3851 : [ 2.13382e-005 ]
3852 : [ 2.44664e-005 ]
3853 : [ 2.55369e-005 ]
3854 : [ 2.04767e-005 ]
3855 : [ 2.4172e-005  ]
3856 : [ 2.11421e-005 ]
3857 : [ 2.15443e-005 ]
3858 : [ 2.10002e-005 ]
3859 : [ 2.19696e-005 ]
3860 : [ 2.17598e-005 ]
3861 : [ 2.62187e-005 ]
3862 : [ 2.20766e-005 ]
3863 : [ 2.18558e-005 ]
3864 : [ 2.63336e-005 ]
3865 : [ 2.04688e-005 ]
3866 : [ 2.06629e-005 ]
3867 : [ 2.09385e-005 ]
3868 : [ 2.1678e-005  ]
3869 : [ 2.05001e-005 ]
3870 : [ 2.11163e-005 ]
3871 : [ 2.0775e-005  ]
3872 : [ 2.05656e-005 ]
3873 : [ 2.49615e-005 ]
3874 : [ 2.63114e-005 ]
3875 : [ 2.48037e-005 ]
3876 : [ 2.07783e-005 ]
3877 : [ 2.48986e-005 ]
3878 : [ 2.2158e-005  ]
3879 : [ 2.17694e-005 ]
3880 : [ 2.60838e-005 ]
3881 : [ 2.35318e-005 ]
3882 : [ 2.09504e-005 ]
3883 : [ 2.6232e-005  ]
3884 : [ 2.60222e-005 ]
3885 : [ 2.14185e-005 ]
3886 : [ 2.63288e-005 ]
3887 : [ 2.57781e-005 ]
3888 : [ 2.04826e-005 ]
3889 : [ 2.57152e-005 ]
3890 : [ 2.04844e-005 ]
3891 : [ 2.12551e-005 ]
3892 : [ 2.19109e-005 ]
3893 : [ 2.21587e-005 ]
3894 : [ 2.24531e-005 ]
3895 : [ 2.40524e-005 ]
3896 : [ 2.43133e-005 ]
3897 : [ 2.05665e-005 ]
3898 : [ 2.20311e-005 ]
3899 : [ 2.13656e-005 ]
3900 : [ 2.21674e-005 ]
3901 : [ 2.05956e-005 ]
3902 : [ 2.06129e-005 ]
3903 : [ 2.04864e-005 ]
3904 : [ 2.60334e-005 ]
3905 : [ 2.4522e-005  ]
3906 : [ 2.54532e-005 ]
3907 : [ 2.41456e-005 ]
3908 : [ 2.56011e-005 ]
3909 : [ 2.04967e-005 ]
3910 : [ 2.09796e-005 ]
3911 : [ 2.18673e-005 ]
3912 : [ 2.46542e-005 ]
3913 : [ 2.21496e-005 ]
3914 : [ 2.10382e-005 ]
3915 : [ 2.09804e-005 ]
3916 : [ 2.26136e-005 ]
3917 : [ 2.59142e-005 ]
3918 : [ 2.50771e-005 ]
3919 : [ 2.05622e-005 ]
3920 : [ 2.63331e-005 ]
3921 : [ 2.05187e-005 ]
3922 : [ 2.40131e-005 ]
3923 : [ 2.1187e-005  ]
3924 : [ 2.49776e-005 ]
3925 : [ 2.62619e-005 ]
3926 : [ 2.62974e-005 ]
3927 : [ 2.60609e-005 ]
3928 : [ 2.42672e-005 ]
3929 : [ 2.46319e-005 ]
3930 : [ 2.40985e-005 ]
3931 : [ 2.58353e-005 ]
3932 : [ 2.42739e-005 ]
3933 : [ 2.58832e-005 ]
3934 : [ 2.57016e-005 ]
3935 : [ 2.10089e-005 ]
3936 : [ 2.12683e-005 ]
3937 : [ 2.60229e-005 ]
3938 : [ 2.05113e-005 ]
3939 : [ 2.63211e-005 ]
3940 : [ 2.50713e-005 ]
3941 : [ 2.17799e-005 ]
3942 : [ 2.43267e-005 ]
3943 : [ 2.11543e-005 ]
3944 : [ 2.127e-005   ]
3945 : [ 2.0531e-005  ]
3946 : [ 2.1265e-005  ]
3947 : [ 2.35504e-005 ]
3948 : [ 2.12219e-005 ]
3949 : [ 2.12241e-005 ]
3950 : [ 2.63236e-005 ]
3951 : [ 2.04693e-005 ]
3952 : [ 2.35589e-005 ]
3953 : [ 2.04716e-005 ]
3954 : [ 2.37215e-005 ]
3955 : [ 2.22463e-005 ]
3956 : [ 2.36818e-005 ]
3957 : [ 2.12232e-005 ]
3958 : [ 2.25475e-005 ]
3959 : [ 2.53921e-005 ]
3960 : [ 2.12048e-005 ]
3961 : [ 2.30637e-005 ]
3962 : [ 2.15279e-005 ]
3963 : [ 2.28848e-005 ]
3964 : [ 2.62595e-005 ]
3965 : [ 2.50962e-005 ]
3966 : [ 2.07724e-005 ]
3967 : [ 2.41784e-005 ]
3968 : [ 2.26559e-005 ]
3969 : [ 2.11737e-005 ]
3970 : [ 2.5895e-005  ]
3971 : [ 2.47135e-005 ]
3972 : [ 2.62493e-005 ]
3973 : [ 2.0501e-005  ]
3974 : [ 2.05145e-005 ]
3975 : [ 2.23804e-005 ]
3976 : [ 2.61535e-005 ]
3977 : [ 2.36534e-005 ]
3978 : [ 2.06123e-005 ]
3979 : [ 2.49767e-005 ]
3980 : [ 2.35725e-005 ]
3981 : [ 2.11539e-005 ]
3982 : [ 2.04707e-005 ]
3983 : [ 2.4937e-005  ]
3984 : [ 2.24235e-005 ]
3985 : [ 2.10366e-005 ]
3986 : [ 2.21377e-005 ]
3987 : [ 2.07259e-005 ]
3988 : [ 2.20343e-005 ]
3989 : [ 2.07357e-005 ]
3990 : [ 2.62606e-005 ]
3991 : [ 2.20774e-005 ]
3992 : [ 2.07759e-005 ]
3993 : [ 2.59179e-005 ]
3994 : [ 2.04898e-005 ]
3995 : [ 2.59767e-005 ]
3996 : [ 2.59277e-005 ]
3997 : [ 2.27164e-005 ]
3998 : [ 2.49806e-005 ]
3999 : [ 2.58001e-005 ]
4000 : [ 2.05198e-005 ]
4001 : [ 2.34136e-005 ]
4002 : [ 2.2836e-005  ]
4003 : [ 2.1776e-005  ]
4004 : [ 2.0485e-005  ]
4005 : [ 2.63179e-005 ]
4006 : [ 2.12905e-005 ]
4007 : [ 2.05748e-005 ]
4008 : [ 2.5099e-005  ]
4009 : [ 2.11188e-005 ]
4010 : [ 2.13853e-005 ]
4011 : [ 2.04758e-005 ]
4012 : [ 2.20877e-005 ]
4013 : [ 2.62972e-005 ]
4014 : [ 2.1601e-005  ]
4015 : [ 2.48559e-005 ]
4016 : [ 2.58764e-005 ]
4017 : [ 2.1573e-005  ]
4018 : [ 2.09494e-005 ]
4019 : [ 2.0558e-005  ]
4020 : [ 2.2321e-005  ]
4021 : [ 2.47545e-005 ]
4022 : [ 2.05184e-005 ]
4023 : [ 2.52727e-005 ]
4024 : [ 2.37422e-005 ]
4025 : [ 2.1106e-005  ]
4026 : [ 2.20942e-005 ]
4027 : [ 2.6311e-005  ]
4028 : [ 2.27621e-005 ]
4029 : [ 2.62818e-005 ]
4030 : [ 2.4912e-005  ]
4031 : [ 2.38851e-005 ]
4032 : [ 2.0677e-005  ]
4033 : [ 2.18162e-005 ]
4034 : [ 2.633e-005   ]
4035 : [ 2.61083e-005 ]
4036 : [ 2.04995e-005 ]
4037 : [ 2.09002e-005 ]
4038 : [ 2.07768e-005 ]
4039 : [ 2.57367e-005 ]
4040 : [ 2.57112e-005 ]
4041 : [ 2.45299e-005 ]
4042 : [ 2.05854e-005 ]
4043 : [ 2.1315e-005  ]
4044 : [ 2.3805e-005  ]
4045 : [ 2.63067e-005 ]
4046 : [ 2.05051e-005 ]
4047 : [ 2.49254e-005 ]
4048 : [ 2.51531e-005 ]
4049 : [ 2.20182e-005 ]
4050 : [ 2.57676e-005 ]
4051 : [ 2.63322e-005 ]
4052 : [ 2.07098e-005 ]
4053 : [ 2.0993e-005  ]
4054 : [ 2.47472e-005 ]
4055 : [ 2.05909e-005 ]
4056 : [ 2.63011e-005 ]
4057 : [ 2.63336e-005 ]
4058 : [ 2.40192e-005 ]
4059 : [ 2.08397e-005 ]
4060 : [ 2.28149e-005 ]
4061 : [ 2.55687e-005 ]
4062 : [ 2.0672e-005  ]
4063 : [ 2.47697e-005 ]
4064 : [ 2.12808e-005 ]
4065 : [ 2.54077e-005 ]
4066 : [ 2.22673e-005 ]
4067 : [ 2.40562e-005 ]
4068 : [ 2.09054e-005 ]
4069 : [ 2.15518e-005 ]
4070 : [ 2.54263e-005 ]
4071 : [ 2.16019e-005 ]
4072 : [ 2.05462e-005 ]
4073 : [ 2.13366e-005 ]
4074 : [ 2.22197e-005 ]
4075 : [ 2.6018e-005  ]
4076 : [ 2.6214e-005  ]
4077 : [ 2.09562e-005 ]
4078 : [ 2.3158e-005  ]
4079 : [ 2.21887e-005 ]
4080 : [ 2.06464e-005 ]
4081 : [ 2.54699e-005 ]
4082 : [ 2.51568e-005 ]
4083 : [ 2.56384e-005 ]
4084 : [ 2.04912e-005 ]
4085 : [ 2.14891e-005 ]
4086 : [ 2.10987e-005 ]
4087 : [ 2.18783e-005 ]
4088 : [ 2.1468e-005  ]
4089 : [ 2.05725e-005 ]
4090 : [ 2.11551e-005 ]
4091 : [ 2.48388e-005 ]
4092 : [ 2.6333e-005  ]
4093 : [ 2.11668e-005 ]
4094 : [ 2.46455e-005 ]
4095 : [ 2.63135e-005 ]
4096 : [ 2.14159e-005 ]
4097 : [ 2.06391e-005 ]
4098 : [ 2.25189e-005 ]
4099 : [ 2.6022e-005  ]
4100 : [ 2.11133e-005 ]
4101 : [ 2.04842e-005 ]
4102 : [ 2.63297e-005 ]
4103 : [ 2.13495e-005 ]
4104 : [ 2.59986e-005 ]
4105 : [ 2.59245e-005 ]
4106 : [ 2.25354e-005 ]
4107 : [ 2.62318e-005 ]
4108 : [ 2.19178e-005 ]
4109 : [ 2.59561e-005 ]
4110 : [ 2.24227e-005 ]
4111 : [ 2.06859e-005 ]
4112 : [ 2.08764e-005 ]
4113 : [ 2.17716e-005 ]
4114 : [ 2.60589e-005 ]
4115 : [ 2.625e-005   ]
4116 : [ 2.61351e-005 ]
4117 : [ 2.62944e-005 ]
4118 : [ 2.24911e-005 ]
4119 : [ 2.15257e-005 ]
4120 : [ 2.24187e-005 ]
4121 : [ 2.20644e-005 ]
4122 : [ 2.61476e-005 ]
4123 : [ 2.24481e-005 ]
4124 : [ 2.06661e-005 ]
4125 : [ 2.1959e-005  ]
4126 : [ 2.09467e-005 ]
4127 : [ 2.63019e-005 ]
4128 : [ 2.48092e-005 ]
4129 : [ 2.54962e-005 ]
4130 : [ 2.55637e-005 ]
4131 : [ 2.08065e-005 ]
4132 : [ 2.45469e-005 ]
4133 : [ 2.59264e-005 ]
4134 : [ 2.14785e-005 ]
4135 : [ 2.59177e-005 ]
4136 : [ 2.20752e-005 ]
4137 : [ 2.09027e-005 ]
4138 : [ 2.10566e-005 ]
4139 : [ 2.13661e-005 ]
4140 : [ 2.5121e-005  ]
4141 : [ 2.54568e-005 ]
4142 : [ 2.31769e-005 ]
4143 : [ 2.48788e-005 ]
4144 : [ 2.48507e-005 ]
4145 : [ 2.51177e-005 ]
4146 : [ 2.63146e-005 ]
4147 : [ 2.53538e-005 ]
4148 : [ 2.46725e-005 ]
4149 : [ 2.3163e-005  ]
4150 : [ 2.5316e-005  ]
4151 : [ 2.10815e-005 ]
4152 : [ 2.54913e-005 ]
4153 : [ 2.20575e-005 ]
4154 : [ 2.12553e-005 ]
4155 : [ 2.26062e-005 ]
4156 : [ 2.29584e-005 ]
4157 : [ 2.25491e-005 ]
4158 : [ 2.55355e-005 ]
4159 : [ 2.48268e-005 ]
4160 : [ 2.63083e-005 ]
4161 : [ 2.0619e-005  ]
4162 : [ 2.0603e-005  ]
4163 : [ 2.08817e-005 ]
4164 : [ 2.56474e-005 ]
4165 : [ 2.629e-005   ]
4166 : [ 2.04741e-005 ]
4167 : [ 2.16522e-005 ]
4168 : [ 2.42101e-005 ]
4169 : [ 2.5552e-005  ]
4170 : [ 2.39134e-005 ]
4171 : [ 2.09254e-005 ]
4172 : [ 2.4676e-005  ]
4173 : [ 2.18663e-005 ]
4174 : [ 2.61992e-005 ]
4175 : [ 2.13286e-005 ]
4176 : [ 2.17318e-005 ]
4177 : [ 2.60789e-005 ]
4178 : [ 2.0471e-005  ]
4179 : [ 2.1092e-005  ]
4180 : [ 2.50186e-005 ]
4181 : [ 2.14349e-005 ]
4182 : [ 2.04938e-005 ]
4183 : [ 2.61998e-005 ]
4184 : [ 2.62999e-005 ]
4185 : [ 2.63289e-005 ]
4186 : [ 2.08449e-005 ]
4187 : [ 2.07089e-005 ]
4188 : [ 2.04759e-005 ]
4189 : [ 2.5883e-005  ]
4190 : [ 2.60404e-005 ]
4191 : [ 2.58032e-005 ]
4192 : [ 2.55455e-005 ]
4193 : [ 2.17233e-005 ]
4194 : [ 2.15404e-005 ]
4195 : [ 2.15336e-005 ]
4196 : [ 2.52346e-005 ]
4197 : [ 2.04914e-005 ]
4198 : [ 2.04726e-005 ]
4199 : [ 2.60069e-005 ]
4200 : [ 2.04961e-005 ]
4201 : [ 2.14706e-005 ]
4202 : [ 2.21479e-005 ]
4203 : [ 2.56151e-005 ]
4204 : [ 2.32423e-005 ]
4205 : [ 2.63247e-005 ]
4206 : [ 2.20396e-005 ]
4207 : [ 2.21469e-005 ]
4208 : [ 2.62315e-005 ]
4209 : [ 2.08847e-005 ]
4210 : [ 2.39949e-005 ]
4211 : [ 2.63321e-005 ]
4212 : [ 2.54467e-005 ]
4213 : [ 2.56795e-005 ]
4214 : [ 2.04756e-005 ]
4215 : [ 2.28999e-005 ]
4216 : [ 2.13064e-005 ]
4217 : [ 2.18384e-005 ]
4218 : [ 2.08255e-005 ]
4219 : [ 2.28132e-005 ]
4220 : [ 2.09984e-005 ]
4221 : [ 2.56363e-005 ]
4222 : [ 2.20652e-005 ]
4223 : [ 2.61496e-005 ]
4224 : [ 2.05772e-005 ]
4225 : [ 2.10165e-005 ]
4226 : [ 2.63306e-005 ]
4227 : [ 2.43105e-005 ]
4228 : [ 2.62964e-005 ]
4229 : [ 2.63326e-005 ]
4230 : [ 2.09339e-005 ]
4231 : [ 2.07653e-005 ]
4232 : [ 2.29074e-005 ]
4233 : [ 2.61435e-005 ]
4234 : [ 2.05101e-005 ]
4235 : [ 2.57867e-005 ]
4236 : [ 2.51741e-005 ]
4237 : [ 2.14373e-005 ]
4238 : [ 2.18502e-005 ]
4239 : [ 2.39428e-005 ]
4240 : [ 2.48412e-005 ]
4241 : [ 2.63057e-005 ]
4242 : [ 2.50421e-005 ]
4243 : [ 2.05235e-005 ]
4244 : [ 2.08066e-005 ]
4245 : [ 2.35891e-005 ]
4246 : [ 2.53454e-005 ]
4247 : [ 2.07386e-005 ]
4248 : [ 2.19091e-005 ]
4249 : [ 2.04689e-005 ]
4250 : [ 2.55753e-005 ]
4251 : [ 2.49148e-005 ]
4252 : [ 2.14847e-005 ]
4253 : [ 2.59713e-005 ]
4254 : [ 2.12116e-005 ]
4255 : [ 2.07384e-005 ]
4256 : [ 2.6301e-005  ]
4257 : [ 2.19137e-005 ]
4258 : [ 2.1e-005     ]
4259 : [ 2.62779e-005 ]
4260 : [ 2.1277e-005  ]
4261 : [ 2.54221e-005 ]
4262 : [ 2.17936e-005 ]
4263 : [ 2.31099e-005 ]
4264 : [ 2.62592e-005 ]
4265 : [ 2.63161e-005 ]
4266 : [ 2.17721e-005 ]
4267 : [ 2.50689e-005 ]
4268 : [ 2.15846e-005 ]
4269 : [ 2.06337e-005 ]
4270 : [ 2.50488e-005 ]
4271 : [ 2.20389e-005 ]
4272 : [ 2.62556e-005 ]
4273 : [ 2.39799e-005 ]
4274 : [ 2.20859e-005 ]
4275 : [ 2.22973e-005 ]
4276 : [ 2.62909e-005 ]
4277 : [ 2.1495e-005  ]
4278 : [ 2.2614e-005  ]
4279 : [ 2.08008e-005 ]
4280 : [ 2.63284e-005 ]
4281 : [ 2.29404e-005 ]
4282 : [ 2.60475e-005 ]
4283 : [ 2.61169e-005 ]
4284 : [ 2.08782e-005 ]
4285 : [ 2.63274e-005 ]
4286 : [ 2.6326e-005  ]
4287 : [ 2.5584e-005  ]
4288 : [ 2.61193e-005 ]
4289 : [ 2.21947e-005 ]
4290 : [ 2.05757e-005 ]
4291 : [ 2.62275e-005 ]
4292 : [ 2.12463e-005 ]
4293 : [ 2.47313e-005 ]
4294 : [ 2.04701e-005 ]
4295 : [ 2.05805e-005 ]
4296 : [ 2.21355e-005 ]
4297 : [ 2.06364e-005 ]
4298 : [ 2.62091e-005 ]
4299 : [ 2.622e-005   ]
4300 : [ 2.4093e-005  ]
4301 : [ 2.63151e-005 ]
4302 : [ 2.63316e-005 ]
4303 : [ 2.30327e-005 ]
4304 : [ 2.21325e-005 ]
4305 : [ 2.06767e-005 ]
4306 : [ 2.07635e-005 ]
4307 : [ 2.11927e-005 ]
4308 : [ 2.06087e-005 ]
4309 : [ 2.46627e-005 ]
4310 : [ 2.14563e-005 ]
4311 : [ 2.41435e-005 ]
4312 : [ 2.50455e-005 ]
4313 : [ 2.61601e-005 ]
4314 : [ 2.53384e-005 ]
4315 : [ 2.05123e-005 ]
4316 : [ 2.05605e-005 ]
4317 : [ 2.50824e-005 ]
4318 : [ 2.61926e-005 ]
4319 : [ 2.5991e-005  ]
4320 : [ 2.4564e-005  ]
4321 : [ 2.25169e-005 ]
4322 : [ 2.40926e-005 ]
4323 : [ 2.05868e-005 ]
4324 : [ 2.07257e-005 ]
4325 : [ 2.09553e-005 ]
4326 : [ 2.13044e-005 ]
4327 : [ 2.59099e-005 ]
4328 : [ 2.5097e-005  ]
4329 : [ 2.1364e-005  ]
4330 : [ 2.25173e-005 ]
4331 : [ 2.53459e-005 ]
4332 : [ 2.41132e-005 ]
4333 : [ 2.14395e-005 ]
4334 : [ 2.16765e-005 ]
4335 : [ 2.09355e-005 ]
4336 : [ 2.20722e-005 ]
4337 : [ 2.32098e-005 ]
4338 : [ 2.0753e-005  ]
4339 : [ 2.32156e-005 ]
4340 : [ 2.51345e-005 ]
4341 : [ 2.20939e-005 ]
4342 : [ 2.61458e-005 ]
4343 : [ 2.04795e-005 ]
4344 : [ 2.29202e-005 ]
4345 : [ 2.14532e-005 ]
4346 : [ 2.43289e-005 ]
4347 : [ 2.44211e-005 ]
4348 : [ 2.53098e-005 ]
4349 : [ 2.46237e-005 ]
4350 : [ 2.63201e-005 ]
4351 : [ 2.04689e-005 ]
4352 : [ 2.443e-005   ]
4353 : [ 2.62629e-005 ]
4354 : [ 2.24714e-005 ]
4355 : [ 2.46899e-005 ]
4356 : [ 2.5601e-005  ]
4357 : [ 2.57841e-005 ]
4358 : [ 2.39083e-005 ]
4359 : [ 2.23051e-005 ]
4360 : [ 2.61374e-005 ]
4361 : [ 2.04793e-005 ]
4362 : [ 2.18634e-005 ]
4363 : [ 2.05097e-005 ]
4364 : [ 2.44065e-005 ]
4365 : [ 2.46793e-005 ]
4366 : [ 2.42542e-005 ]
4367 : [ 2.28554e-005 ]
4368 : [ 2.58257e-005 ]
4369 : [ 2.06397e-005 ]
4370 : [ 2.09114e-005 ]
4371 : [ 2.04913e-005 ]
4372 : [ 2.4707e-005  ]
4373 : [ 2.60383e-005 ]
4374 : [ 2.04914e-005 ]
4375 : [ 2.62841e-005 ]
4376 : [ 2.19516e-005 ]
4377 : [ 2.47933e-005 ]
4378 : [ 2.23435e-005 ]
4379 : [ 2.49787e-005 ]
4380 : [ 2.18242e-005 ]
4381 : [ 2.52254e-005 ]
4382 : [ 2.57593e-005 ]
4383 : [ 2.63291e-005 ]
4384 : [ 2.13259e-005 ]
4385 : [ 2.56351e-005 ]
4386 : [ 2.58107e-005 ]
4387 : [ 2.26715e-005 ]
4388 : [ 2.24733e-005 ]
4389 : [ 2.49361e-005 ]
4390 : [ 2.18191e-005 ]
4391 : [ 2.23922e-005 ]
4392 : [ 2.13227e-005 ]
4393 : [ 2.57369e-005 ]
4394 : [ 2.50947e-005 ]
4395 : [ 2.44527e-005 ]
4396 : [ 2.05799e-005 ]
4397 : [ 2.50201e-005 ]
4398 : [ 2.54293e-005 ]
4399 : [ 2.05733e-005 ]
4400 : [ 2.13865e-005 ]
4401 : [ 2.18594e-005 ]
4402 : [ 2.60899e-005 ]
4403 : [ 2.35351e-005 ]
4404 : [ 2.22252e-005 ]
4405 : [ 2.50539e-005 ]
4406 : [ 2.07351e-005 ]
4407 : [ 2.1332e-005  ]
4408 : [ 2.47277e-005 ]
4409 : [ 2.12393e-005 ]
4410 : [ 2.17726e-005 ]
4411 : [ 2.60086e-005 ]
4412 : [ 2.6299e-005  ]
4413 : [ 2.55021e-005 ]
4414 : [ 2.12124e-005 ]
4415 : [ 2.48562e-005 ]
4416 : [ 2.20406e-005 ]
4417 : [ 2.07871e-005 ]
4418 : [ 2.61349e-005 ]
4419 : [ 2.5619e-005  ]
4420 : [ 2.61587e-005 ]
4421 : [ 2.07473e-005 ]
4422 : [ 2.56206e-005 ]
4423 : [ 2.60904e-005 ]
4424 : [ 2.48627e-005 ]
4425 : [ 2.10637e-005 ]
4426 : [ 2.14286e-005 ]
4427 : [ 2.39434e-005 ]
4428 : [ 2.57989e-005 ]
4429 : [ 2.04794e-005 ]
4430 : [ 2.1311e-005  ]
4431 : [ 2.10165e-005 ]
4432 : [ 2.62571e-005 ]
4433 : [ 2.53572e-005 ]
4434 : [ 2.6287e-005  ]
4435 : [ 2.59406e-005 ]
4436 : [ 2.04821e-005 ]
4437 : [ 2.51519e-005 ]
4438 : [ 2.0613e-005  ]
4439 : [ 2.30953e-005 ]
4440 : [ 2.08124e-005 ]
4441 : [ 2.56648e-005 ]
4442 : [ 2.04837e-005 ]
4443 : [ 2.11068e-005 ]
4444 : [ 2.57666e-005 ]
4445 : [ 2.20101e-005 ]
4446 : [ 2.12746e-005 ]
4447 : [ 2.05258e-005 ]
4448 : [ 2.63119e-005 ]
4449 : [ 2.12428e-005 ]
4450 : [ 2.50141e-005 ]
4451 : [ 2.43582e-005 ]
4452 : [ 2.63333e-005 ]
4453 : [ 2.05236e-005 ]
4454 : [ 2.15369e-005 ]
4455 : [ 2.32049e-005 ]
4456 : [ 2.47993e-005 ]
4457 : [ 2.30088e-005 ]
4458 : [ 2.11045e-005 ]
4459 : [ 2.55745e-005 ]
4460 : [ 2.54804e-005 ]
4461 : [ 2.49603e-005 ]
4462 : [ 2.58826e-005 ]
4463 : [ 2.11857e-005 ]
4464 : [ 2.08307e-005 ]
4465 : [ 2.07917e-005 ]
4466 : [ 2.546e-005   ]
4467 : [ 2.07895e-005 ]
4468 : [ 2.21068e-005 ]
4469 : [ 2.07426e-005 ]
4470 : [ 2.2649e-005  ]
4471 : [ 2.63324e-005 ]
4472 : [ 2.0471e-005  ]
4473 : [ 2.06672e-005 ]
4474 : [ 2.15673e-005 ]
4475 : [ 2.06754e-005 ]
4476 : [ 2.46056e-005 ]
4477 : [ 2.14625e-005 ]
4478 : [ 2.06937e-005 ]
4479 : [ 2.11707e-005 ]
4480 : [ 2.08329e-005 ]
4481 : [ 2.37509e-005 ]
4482 : [ 2.1669e-005  ]
4483 : [ 2.52189e-005 ]
4484 : [ 2.59228e-005 ]
4485 : [ 2.12397e-005 ]
4486 : [ 2.6333e-005  ]
4487 : [ 2.51127e-005 ]
4488 : [ 2.27167e-005 ]
4489 : [ 2.25953e-005 ]
4490 : [ 2.52301e-005 ]
4491 : [ 2.4936e-005  ]
4492 : [ 2.13749e-005 ]
4493 : [ 2.10835e-005 ]
4494 : [ 2.56614e-005 ]
4495 : [ 2.06099e-005 ]
4496 : [ 2.63142e-005 ]
4497 : [ 2.62511e-005 ]
4498 : [ 2.41505e-005 ]
4499 : [ 2.6325e-005  ]
4500 : [ 2.05733e-005 ]
4501 : [ 2.61732e-005 ]
4502 : [ 2.63207e-005 ]
4503 : [ 2.63134e-005 ]
4504 : [ 2.59375e-005 ]
4505 : [ 2.12139e-005 ]
4506 : [ 2.12127e-005 ]
4507 : [ 2.5959e-005  ]
4508 : [ 2.38925e-005 ]
4509 : [ 2.28441e-005 ]
4510 : [ 2.08992e-005 ]
4511 : [ 2.56898e-005 ]
4512 : [ 2.42518e-005 ]
4513 : [ 2.07297e-005 ]
4514 : [ 2.0869e-005  ]
4515 : [ 2.42034e-005 ]
4516 : [ 2.44073e-005 ]
4517 : [ 2.61903e-005 ]
4518 : [ 2.61579e-005 ]
4519 : [ 2.05622e-005 ]
4520 : [ 2.13964e-005 ]
4521 : [ 2.11508e-005 ]
4522 : [ 2.5721e-005  ]
4523 : [ 2.08488e-005 ]
4524 : [ 2.58483e-005 ]
4525 : [ 2.56044e-005 ]
4526 : [ 2.40602e-005 ]
4527 : [ 2.49784e-005 ]
4528 : [ 2.1989e-005  ]
4529 : [ 2.37385e-005 ]
4530 : [ 2.12528e-005 ]
4531 : [ 2.52827e-005 ]
4532 : [ 2.61243e-005 ]
4533 : [ 2.35386e-005 ]
4534 : [ 2.42731e-005 ]
4535 : [ 2.63317e-005 ]
4536 : [ 2.16068e-005 ]
4537 : [ 2.0632e-005  ]
4538 : [ 2.48264e-005 ]
4539 : [ 2.07253e-005 ]
4540 : [ 2.63229e-005 ]
4541 : [ 2.15949e-005 ]
4542 : [ 2.55268e-005 ]
4543 : [ 2.5675e-005  ]
4544 : [ 2.06696e-005 ]
4545 : [ 2.63201e-005 ]
4546 : [ 2.06221e-005 ]
4547 : [ 2.06918e-005 ]
4548 : [ 2.61207e-005 ]
4549 : [ 2.04926e-005 ]
4550 : [ 2.47582e-005 ]
4551 : [ 2.55947e-005 ]
4552 : [ 2.16355e-005 ]
4553 : [ 2.59466e-005 ]
4554 : [ 2.04888e-005 ]
4555 : [ 2.27677e-005 ]
4556 : [ 2.50191e-005 ]
4557 : [ 2.0506e-005  ]
4558 : [ 2.5453e-005  ]
4559 : [ 2.15743e-005 ]
4560 : [ 2.42804e-005 ]
4561 : [ 2.39635e-005 ]
4562 : [ 2.47896e-005 ]
4563 : [ 2.57606e-005 ]
4564 : [ 2.6299e-005  ]
4565 : [ 2.55376e-005 ]
4566 : [ 2.05648e-005 ]
4567 : [ 2.1417e-005  ]
4568 : [ 2.57258e-005 ]
4569 : [ 2.08885e-005 ]
4570 : [ 2.52805e-005 ]
4571 : [ 2.09288e-005 ]
4572 : [ 2.63281e-005 ]
4573 : [ 2.04876e-005 ]
4574 : [ 2.60888e-005 ]
4575 : [ 2.61325e-005 ]
4576 : [ 2.57611e-005 ]
4577 : [ 2.48375e-005 ]
4578 : [ 2.63325e-005 ]
4579 : [ 2.06355e-005 ]
4580 : [ 2.09783e-005 ]
4581 : [ 2.14943e-005 ]
4582 : [ 2.52166e-005 ]
4583 : [ 2.25367e-005 ]
4584 : [ 2.62533e-005 ]
4585 : [ 2.36747e-005 ]
4586 : [ 2.54635e-005 ]
4587 : [ 2.048e-005   ]
4588 : [ 2.54023e-005 ]
4589 : [ 2.63337e-005 ]
4590 : [ 2.54143e-005 ]
4591 : [ 2.59816e-005 ]
4592 : [ 2.63337e-005 ]
4593 : [ 2.04894e-005 ]
4594 : [ 2.29688e-005 ]
4595 : [ 2.44127e-005 ]
4596 : [ 2.17198e-005 ]
4597 : [ 2.48284e-005 ]
4598 : [ 2.14643e-005 ]
4599 : [ 2.49424e-005 ]
4600 : [ 2.50057e-005 ]
4601 : [ 2.06974e-005 ]
4602 : [ 2.62857e-005 ]
4603 : [ 2.31169e-005 ]
4604 : [ 2.63283e-005 ]
4605 : [ 2.5878e-005  ]
4606 : [ 2.60104e-005 ]
4607 : [ 2.04692e-005 ]
4608 : [ 2.11507e-005 ]
4609 : [ 2.63247e-005 ]
4610 : [ 2.63122e-005 ]
4611 : [ 2.04688e-005 ]
4612 : [ 2.61548e-005 ]
4613 : [ 2.56967e-005 ]
4614 : [ 2.09154e-005 ]
4615 : [ 2.63253e-005 ]
4616 : [ 2.22791e-005 ]
4617 : [ 2.0472e-005  ]
4618 : [ 2.13698e-005 ]
4619 : [ 2.63179e-005 ]
4620 : [ 2.07804e-005 ]
4621 : [ 2.12457e-005 ]
4622 : [ 2.62861e-005 ]
4623 : [ 2.46271e-005 ]
4624 : [ 2.63335e-005 ]
4625 : [ 2.06296e-005 ]
4626 : [ 2.42246e-005 ]
4627 : [ 2.28543e-005 ]
4628 : [ 2.15598e-005 ]
4629 : [ 2.46379e-005 ]
4630 : [ 2.55282e-005 ]
4631 : [ 2.20949e-005 ]
4632 : [ 2.5036e-005  ]
4633 : [ 2.0506e-005  ]
4634 : [ 2.47317e-005 ]
4635 : [ 2.11428e-005 ]
4636 : [ 2.12429e-005 ]
4637 : [ 2.09898e-005 ]
4638 : [ 2.1469e-005  ]
4639 : [ 2.24842e-005 ]
4640 : [ 2.62943e-005 ]
4641 : [ 2.11229e-005 ]
4642 : [ 2.58236e-005 ]
4643 : [ 2.13019e-005 ]
4644 : [ 2.6332e-005  ]
4645 : [ 2.60043e-005 ]
4646 : [ 2.15257e-005 ]
4647 : [ 2.15428e-005 ]
4648 : [ 2.62381e-005 ]
4649 : [ 2.07001e-005 ]
4650 : [ 2.11022e-005 ]
4651 : [ 2.5483e-005  ]
4652 : [ 2.32703e-005 ]
4653 : [ 2.19718e-005 ]
4654 : [ 2.63325e-005 ]
4655 : [ 2.50884e-005 ]
4656 : [ 2.20647e-005 ]
4657 : [ 2.48002e-005 ]
4658 : [ 2.05438e-005 ]
4659 : [ 2.61441e-005 ]
4660 : [ 2.48518e-005 ]
4661 : [ 2.58856e-005 ]
4662 : [ 2.05064e-005 ]
4663 : [ 2.14135e-005 ]
4664 : [ 2.51693e-005 ]
4665 : [ 2.16274e-005 ]
4666 : [ 2.61979e-005 ]
4667 : [ 2.08637e-005 ]
4668 : [ 2.53985e-005 ]
4669 : [ 2.24679e-005 ]
4670 : [ 2.54331e-005 ]
4671 : [ 2.11766e-005 ]
4672 : [ 2.40787e-005 ]
4673 : [ 2.11106e-005 ]
4674 : [ 2.50951e-005 ]
4675 : [ 2.13521e-005 ]
4676 : [ 2.5771e-005  ]
4677 : [ 2.08953e-005 ]
4678 : [ 2.63317e-005 ]
4679 : [ 2.04827e-005 ]
4680 : [ 2.61751e-005 ]
4681 : [ 2.25995e-005 ]
4682 : [ 2.27839e-005 ]
4683 : [ 2.4753e-005  ]
4684 : [ 2.04933e-005 ]
4685 : [ 2.38023e-005 ]
4686 : [ 2.09011e-005 ]
4687 : [ 2.18058e-005 ]
4688 : [ 2.63104e-005 ]
4689 : [ 2.04828e-005 ]
4690 : [ 2.62249e-005 ]
4691 : [ 2.55583e-005 ]
4692 : [ 2.59254e-005 ]
4693 : [ 2.62419e-005 ]
4694 : [ 2.37453e-005 ]
4695 : [ 2.39055e-005 ]
4696 : [ 2.12758e-005 ]
4697 : [ 2.10725e-005 ]
4698 : [ 2.04923e-005 ]
4699 : [ 2.46428e-005 ]
4700 : [ 2.19151e-005 ]
4701 : [ 2.49056e-005 ]
4702 : [ 2.39609e-005 ]
4703 : [ 2.42174e-005 ]
4704 : [ 2.40022e-005 ]
4705 : [ 2.61382e-005 ]
4706 : [ 2.54987e-005 ]
4707 : [ 2.12797e-005 ]
4708 : [ 2.14573e-005 ]
4709 : [ 2.18349e-005 ]
4710 : [ 2.56694e-005 ]
4711 : [ 2.11849e-005 ]
4712 : [ 2.595e-005   ]
4713 : [ 2.11103e-005 ]
4714 : [ 2.25816e-005 ]
4715 : [ 2.05465e-005 ]
4716 : [ 2.06321e-005 ]
4717 : [ 2.57375e-005 ]
4718 : [ 2.11093e-005 ]
4719 : [ 2.04694e-005 ]
4720 : [ 2.12763e-005 ]
4721 : [ 2.40909e-005 ]
4722 : [ 2.10327e-005 ]
4723 : [ 2.21434e-005 ]
4724 : [ 2.63123e-005 ]
4725 : [ 2.6313e-005  ]
4726 : [ 2.17148e-005 ]
4727 : [ 2.11319e-005 ]
4728 : [ 2.20443e-005 ]
4729 : [ 2.22626e-005 ]
4730 : [ 2.63183e-005 ]
4731 : [ 2.63315e-005 ]
4732 : [ 2.16485e-005 ]
4733 : [ 2.55432e-005 ]
4734 : [ 2.63046e-005 ]
4735 : [ 2.19185e-005 ]
4736 : [ 2.05147e-005 ]
4737 : [ 2.29073e-005 ]
4738 : [ 2.61756e-005 ]
4739 : [ 2.57455e-005 ]
4740 : [ 2.23493e-005 ]
4741 : [ 2.49429e-005 ]
4742 : [ 2.22374e-005 ]
4743 : [ 2.46827e-005 ]
4744 : [ 2.63278e-005 ]
4745 : [ 2.51869e-005 ]
4746 : [ 2.62224e-005 ]
4747 : [ 2.16778e-005 ]
4748 : [ 2.41176e-005 ]
4749 : [ 2.63017e-005 ]
4750 : [ 2.58083e-005 ]
4751 : [ 2.40088e-005 ]
4752 : [ 2.633e-005   ]
4753 : [ 2.63062e-005 ]
4754 : [ 2.52857e-005 ]
4755 : [ 2.47581e-005 ]
4756 : [ 2.48876e-005 ]
4757 : [ 2.62454e-005 ]
4758 : [ 2.07098e-005 ]
4759 : [ 2.62216e-005 ]
4760 : [ 2.60812e-005 ]
4761 : [ 2.24704e-005 ]
4762 : [ 2.05678e-005 ]
4763 : [ 2.16411e-005 ]
4764 : [ 2.18947e-005 ]
4765 : [ 2.12745e-005 ]
4766 : [ 2.622e-005   ]
4767 : [ 2.55465e-005 ]
4768 : [ 2.63196e-005 ]
4769 : [ 2.30934e-005 ]
4770 : [ 2.62716e-005 ]
4771 : [ 2.58107e-005 ]
4772 : [ 2.53401e-005 ]
4773 : [ 2.4995e-005  ]
4774 : [ 2.05139e-005 ]
4775 : [ 2.40183e-005 ]
4776 : [ 2.44793e-005 ]
4777 : [ 2.50697e-005 ]
4778 : [ 2.08495e-005 ]
4779 : [ 2.07741e-005 ]
4780 : [ 2.60429e-005 ]
4781 : [ 2.63337e-005 ]
4782 : [ 2.21353e-005 ]
4783 : [ 2.33225e-005 ]
4784 : [ 2.33781e-005 ]
4785 : [ 2.08607e-005 ]
4786 : [ 2.06447e-005 ]
4787 : [ 2.37654e-005 ]
4788 : [ 2.08622e-005 ]
4789 : [ 2.34654e-005 ]
4790 : [ 2.09944e-005 ]
4791 : [ 2.63304e-005 ]
4792 : [ 2.59271e-005 ]
4793 : [ 2.08166e-005 ]
4794 : [ 2.57735e-005 ]
4795 : [ 2.07342e-005 ]
4796 : [ 2.2993e-005  ]
4797 : [ 2.63057e-005 ]
4798 : [ 2.63334e-005 ]
4799 : [ 2.62112e-005 ]
4800 : [ 2.236e-005   ]
4801 : [ 2.35792e-005 ]
4802 : [ 2.53476e-005 ]
4803 : [ 2.60238e-005 ]
4804 : [ 2.31641e-005 ]
4805 : [ 2.16063e-005 ]
4806 : [ 2.2838e-005  ]
4807 : [ 2.61844e-005 ]
4808 : [ 2.41811e-005 ]
4809 : [ 2.60033e-005 ]
4810 : [ 2.54396e-005 ]
4811 : [ 2.5478e-005  ]
4812 : [ 2.13877e-005 ]
4813 : [ 2.58478e-005 ]
4814 : [ 2.16997e-005 ]
4815 : [ 2.52383e-005 ]
4816 : [ 2.45606e-005 ]
4817 : [ 2.09626e-005 ]
4818 : [ 2.42736e-005 ]
4819 : [ 2.58918e-005 ]
4820 : [ 2.4878e-005  ]
4821 : [ 2.23227e-005 ]
4822 : [ 2.27833e-005 ]
4823 : [ 2.58439e-005 ]
4824 : [ 2.0854e-005  ]
4825 : [ 2.19039e-005 ]
4826 : [ 2.11174e-005 ]
4827 : [ 2.62135e-005 ]
4828 : [ 2.06973e-005 ]
4829 : [ 2.60732e-005 ]
4830 : [ 2.21562e-005 ]
4831 : [ 2.10527e-005 ]
4832 : [ 2.58105e-005 ]
4833 : [ 2.20223e-005 ]
4834 : [ 2.6083e-005  ]
4835 : [ 2.58242e-005 ]
4836 : [ 2.5089e-005  ]
4837 : [ 2.19058e-005 ]
4838 : [ 2.04826e-005 ]
4839 : [ 2.4797e-005  ]
4840 : [ 2.56453e-005 ]
4841 : [ 2.55186e-005 ]
4842 : [ 2.5826e-005  ]
4843 : [ 2.12299e-005 ]
4844 : [ 2.58945e-005 ]
4845 : [ 2.22117e-005 ]
4846 : [ 2.33703e-005 ]
4847 : [ 2.37911e-005 ]
4848 : [ 2.58898e-005 ]
4849 : [ 2.05516e-005 ]
4850 : [ 2.04855e-005 ]
4851 : [ 2.19042e-005 ]
4852 : [ 2.33715e-005 ]
4853 : [ 2.30911e-005 ]
4854 : [ 2.29115e-005 ]
4855 : [ 2.20276e-005 ]
4856 : [ 2.05368e-005 ]
4857 : [ 2.19783e-005 ]
4858 : [ 2.63328e-005 ]
4859 : [ 2.12923e-005 ]
4860 : [ 2.10523e-005 ]
4861 : [ 2.21263e-005 ]
4862 : [ 2.42459e-005 ]
4863 : [ 2.61878e-005 ]
4864 : [ 2.60614e-005 ]
4865 : [ 2.20181e-005 ]
4866 : [ 2.2537e-005  ]
4867 : [ 2.06344e-005 ]
4868 : [ 2.10832e-005 ]
4869 : [ 2.61106e-005 ]
4870 : [ 2.18538e-005 ]
4871 : [ 2.58451e-005 ]
4872 : [ 2.07368e-005 ]
4873 : [ 2.19691e-005 ]
4874 : [ 2.61001e-005 ]
4875 : [ 2.08949e-005 ]
4876 : [ 2.60355e-005 ]
4877 : [ 2.05304e-005 ]
4878 : [ 2.07734e-005 ]
4879 : [ 2.04698e-005 ]
4880 : [ 2.62733e-005 ]
4881 : [ 2.047e-005   ]
4882 : [ 2.05536e-005 ]
4883 : [ 2.0638e-005  ]
4884 : [ 2.62966e-005 ]
4885 : [ 2.05271e-005 ]
4886 : [ 2.37815e-005 ]
4887 : [ 2.59385e-005 ]
4888 : [ 2.37846e-005 ]
4889 : [ 2.55839e-005 ]
4890 : [ 2.16853e-005 ]
4891 : [ 2.52561e-005 ]
4892 : [ 2.62982e-005 ]
4893 : [ 2.61801e-005 ]
4894 : [ 2.63312e-005 ]
4895 : [ 2.09137e-005 ]
4896 : [ 2.08245e-005 ]
4897 : [ 2.62972e-005 ]
4898 : [ 2.0589e-005  ]
4899 : [ 2.07225e-005 ]
4900 : [ 2.58606e-005 ]
4901 : [ 2.62648e-005 ]
4902 : [ 2.37913e-005 ]
4903 : [ 2.61881e-005 ]
4904 : [ 2.62828e-005 ]
4905 : [ 2.55434e-005 ]
4906 : [ 2.14817e-005 ]
4907 : [ 2.1727e-005  ]
4908 : [ 2.27841e-005 ]
4909 : [ 2.44819e-005 ]
4910 : [ 2.259e-005   ]
4911 : [ 2.29683e-005 ]
4912 : [ 2.60801e-005 ]
4913 : [ 2.05217e-005 ]
4914 : [ 2.58713e-005 ]
4915 : [ 2.53768e-005 ]
4916 : [ 2.07464e-005 ]
4917 : [ 2.60882e-005 ]
4918 : [ 2.39736e-005 ]
4919 : [ 2.20049e-005 ]
4920 : [ 2.28681e-005 ]
4921 : [ 2.04693e-005 ]
4922 : [ 2.14712e-005 ]
4923 : [ 2.50754e-005 ]
4924 : [ 2.06398e-005 ]
4925 : [ 2.62618e-005 ]
4926 : [ 2.15084e-005 ]
4927 : [ 2.19917e-005 ]
4928 : [ 2.05799e-005 ]
4929 : [ 2.62971e-005 ]
4930 : [ 2.53512e-005 ]
4931 : [ 2.49605e-005 ]
4932 : [ 2.48355e-005 ]
4933 : [ 2.18937e-005 ]
4934 : [ 2.20275e-005 ]
4935 : [ 2.34384e-005 ]
4936 : [ 2.52766e-005 ]
4937 : [ 2.59891e-005 ]
4938 : [ 2.07441e-005 ]
4939 : [ 2.61126e-005 ]
4940 : [ 2.57545e-005 ]
4941 : [ 2.52547e-005 ]
4942 : [ 2.57373e-005 ]
4943 : [ 2.63319e-005 ]
4944 : [ 2.28365e-005 ]
4945 : [ 2.07016e-005 ]
4946 : [ 2.63115e-005 ]
4947 : [ 2.08531e-005 ]
4948 : [ 2.07638e-005 ]
4949 : [ 2.54664e-005 ]
4950 : [ 2.04718e-005 ]
4951 : [ 2.04775e-005 ]
4952 : [ 2.63275e-005 ]
4953 : [ 2.6079e-005  ]
4954 : [ 2.04697e-005 ]
4955 : [ 2.5596e-005  ]
4956 : [ 2.15172e-005 ]
4957 : [ 2.55524e-005 ]
4958 : [ 2.13517e-005 ]
4959 : [ 2.21334e-005 ]
4960 : [ 2.62968e-005 ]
4961 : [ 2.1273e-005  ]
4962 : [ 2.05763e-005 ]
4963 : [ 2.53492e-005 ]
4964 : [ 2.24323e-005 ]
4965 : [ 2.14314e-005 ]
4966 : [ 2.55889e-005 ]
4967 : [ 2.15601e-005 ]
4968 : [ 2.49391e-005 ]
4969 : [ 2.62312e-005 ]
4970 : [ 2.62578e-005 ]
4971 : [ 2.63272e-005 ]
4972 : [ 2.19402e-005 ]
4973 : [ 2.14592e-005 ]
4974 : [ 2.51112e-005 ]
4975 : [ 2.1762e-005  ]
4976 : [ 2.43115e-005 ]
4977 : [ 2.12314e-005 ]
4978 : [ 2.33233e-005 ]
4979 : [ 2.08854e-005 ]
4980 : [ 2.06831e-005 ]
4981 : [ 2.06964e-005 ]
4982 : [ 2.47871e-005 ]
4983 : [ 2.19294e-005 ]
4984 : [ 2.47994e-005 ]
4985 : [ 2.59584e-005 ]
4986 : [ 2.60189e-005 ]
4987 : [ 2.20204e-005 ]
4988 : [ 2.06408e-005 ]
4989 : [ 2.13828e-005 ]
4990 : [ 2.3235e-005  ]
4991 : [ 2.1242e-005  ]
4992 : [ 2.35317e-005 ]
4993 : [ 2.53327e-005 ]
4994 : [ 2.62621e-005 ]
4995 : [ 2.46732e-005 ]
4996 : [ 2.61522e-005 ]
4997 : [ 2.61227e-005 ]
4998 : [ 2.37681e-005 ]
4999 : [ 2.04719e-005 ]
5000 : [ 2.04696e-005 ]
5001 : [ 2.4633e-005  ]
5002 : [ 2.55629e-005 ]
5003 : [ 2.06008e-005 ]
5004 : [ 2.6292e-005  ]
5005 : [ 2.63172e-005 ]
5006 : [ 2.63321e-005 ]
5007 : [ 2.09103e-005 ]
5008 : [ 2.36097e-005 ]
5009 : [ 2.11123e-005 ]
5010 : [ 2.05114e-005 ]
5011 : [ 2.5603e-005  ]
5012 : [ 2.44707e-005 ]
5013 : [ 2.16689e-005 ]
5014 : [ 2.08893e-005 ]
5015 : [ 2.04745e-005 ]
5016 : [ 2.05331e-005 ]
5017 : [ 2.53463e-005 ]
5018 : [ 2.07654e-005 ]
5019 : [ 2.58531e-005 ]
5020 : [ 2.13832e-005 ]
5021 : [ 2.10359e-005 ]
5022 : [ 2.57169e-005 ]
5023 : [ 2.20336e-005 ]
5024 : [ 2.06557e-005 ]
5025 : [ 2.13524e-005 ]
5026 : [ 2.25359e-005 ]
5027 : [ 2.62708e-005 ]
5028 : [ 2.3014e-005  ]
5029 : [ 2.18081e-005 ]
5030 : [ 2.37513e-005 ]
5031 : [ 2.55603e-005 ]
5032 : [ 2.0913e-005  ]
5033 : [ 2.63306e-005 ]
5034 : [ 2.62892e-005 ]
5035 : [ 2.12974e-005 ]
5036 : [ 2.41327e-005 ]
5037 : [ 2.62139e-005 ]
5038 : [ 2.07352e-005 ]
5039 : [ 2.60721e-005 ]
5040 : [ 2.14307e-005 ]
5041 : [ 2.59701e-005 ]
5042 : [ 2.04983e-005 ]
5043 : [ 2.04719e-005 ]
5044 : [ 2.32206e-005 ]
5045 : [ 2.06563e-005 ]
5046 : [ 2.22056e-005 ]
5047 : [ 2.63029e-005 ]
5048 : [ 2.0471e-005  ]
5049 : [ 2.5415e-005  ]
5050 : [ 2.60129e-005 ]
5051 : [ 2.50978e-005 ]
5052 : [ 2.05958e-005 ]
5053 : [ 2.54857e-005 ]
5054 : [ 2.10652e-005 ]
5055 : [ 2.54631e-005 ]
5056 : [ 2.05271e-005 ]
5057 : [ 2.59455e-005 ]
5058 : [ 2.5063e-005  ]
5059 : [ 2.33093e-005 ]
5060 : [ 2.58328e-005 ]
5061 : [ 2.23122e-005 ]
5062 : [ 2.0588e-005  ]
5063 : [ 2.07099e-005 ]
5064 : [ 2.15571e-005 ]
5065 : [ 2.05065e-005 ]
5066 : [ 2.62025e-005 ]
5067 : [ 2.05558e-005 ]
5068 : [ 2.06429e-005 ]
5069 : [ 2.39325e-005 ]
5070 : [ 2.24469e-005 ]
5071 : [ 2.48599e-005 ]
5072 : [ 2.05058e-005 ]
5073 : [ 2.17798e-005 ]
5074 : [ 2.05444e-005 ]
5075 : [ 2.62967e-005 ]
5076 : [ 2.12119e-005 ]
5077 : [ 2.0705e-005  ]
5078 : [ 2.41436e-005 ]
5079 : [ 2.59249e-005 ]
5080 : [ 2.10821e-005 ]
5081 : [ 2.59215e-005 ]
5082 : [ 2.30558e-005 ]
5083 : [ 2.47578e-005 ]
5084 : [ 2.23194e-005 ]
5085 : [ 2.55576e-005 ]
5086 : [ 2.17175e-005 ]
5087 : [ 2.47233e-005 ]
5088 : [ 2.0581e-005  ]
5089 : [ 2.5866e-005  ]
5090 : [ 2.10417e-005 ]
5091 : [ 2.06094e-005 ]
5092 : [ 2.59924e-005 ]
5093 : [ 2.48307e-005 ]
5094 : [ 2.2609e-005  ]
5095 : [ 2.06608e-005 ]
5096 : [ 2.34063e-005 ]
5097 : [ 2.17281e-005 ]
5098 : [ 2.53865e-005 ]
5099 : [ 2.16805e-005 ]
5100 : [ 2.20634e-005 ]
5101 : [ 2.46628e-005 ]
5102 : [ 2.27122e-005 ]
5103 : [ 2.55582e-005 ]
5104 : [ 2.59968e-005 ]
5105 : [ 2.6128e-005  ]
5106 : [ 2.04709e-005 ]
5107 : [ 2.1875e-005  ]
5108 : [ 2.62657e-005 ]
5109 : [ 2.61321e-005 ]
5110 : [ 2.53836e-005 ]
5111 : [ 2.24776e-005 ]
5112 : [ 2.58441e-005 ]
5113 : [ 2.63274e-005 ]
5114 : [ 2.15453e-005 ]
5115 : [ 2.2039e-005  ]
5116 : [ 2.04689e-005 ]
5117 : [ 2.33077e-005 ]
5118 : [ 2.50466e-005 ]
5119 : [ 2.10164e-005 ]
5120 : [ 2.2545e-005  ]
5121 : [ 2.59975e-005 ]
5122 : [ 2.63028e-005 ]
5123 : [ 2.43706e-005 ]
5124 : [ 2.4027e-005  ]
5125 : [ 2.05402e-005 ]
5126 : [ 2.24816e-005 ]
5127 : [ 2.56683e-005 ]
5128 : [ 2.56676e-005 ]
5129 : [ 2.08539e-005 ]
5130 : [ 2.16184e-005 ]
5131 : [ 2.04842e-005 ]
5132 : [ 2.31214e-005 ]
5133 : [ 2.63038e-005 ]
5134 : [ 2.54498e-005 ]
5135 : [ 2.56474e-005 ]
5136 : [ 2.5877e-005  ]
5137 : [ 2.04695e-005 ]
5138 : [ 2.25149e-005 ]
5139 : [ 2.31305e-005 ]
5140 : [ 2.62548e-005 ]
5141 : [ 2.49526e-005 ]
5142 : [ 2.144e-005   ]
5143 : [ 2.13716e-005 ]
5144 : [ 2.04809e-005 ]
5145 : [ 2.07143e-005 ]
5146 : [ 2.0763e-005  ]
5147 : [ 2.10787e-005 ]
5148 : [ 2.3464e-005  ]
5149 : [ 2.46149e-005 ]
5150 : [ 2.56523e-005 ]
5151 : [ 2.57102e-005 ]
5152 : [ 2.27989e-005 ]
5153 : [ 2.07554e-005 ]
5154 : [ 2.1736e-005  ]
5155 : [ 2.62312e-005 ]
5156 : [ 2.59781e-005 ]
5157 : [ 2.26316e-005 ]
5158 : [ 2.0574e-005  ]
5159 : [ 2.16674e-005 ]
5160 : [ 2.51582e-005 ]
5161 : [ 2.53724e-005 ]
5162 : [ 2.4977e-005  ]
5163 : [ 2.05906e-005 ]
5164 : [ 2.33461e-005 ]
5165 : [ 2.04699e-005 ]
5166 : [ 2.38792e-005 ]
5167 : [ 2.52917e-005 ]
5168 : [ 2.09195e-005 ]
5169 : [ 2.61826e-005 ]
5170 : [ 2.54196e-005 ]
5171 : [ 2.62871e-005 ]
5172 : [ 2.14747e-005 ]
5173 : [ 2.17799e-005 ]
5174 : [ 2.61769e-005 ]
5175 : [ 2.61635e-005 ]
5176 : [ 2.55896e-005 ]
5177 : [ 2.36175e-005 ]
5178 : [ 2.2417e-005  ]
5179 : [ 2.08859e-005 ]
5180 : [ 2.05708e-005 ]
5181 : [ 2.48723e-005 ]
5182 : [ 2.19967e-005 ]
5183 : [ 2.13626e-005 ]
5184 : [ 2.58294e-005 ]
5185 : [ 2.26227e-005 ]
5186 : [ 2.46171e-005 ]
5187 : [ 2.52875e-005 ]
5188 : [ 2.16494e-005 ]
5189 : [ 2.62926e-005 ]
5190 : [ 2.05648e-005 ]
5191 : [ 2.56955e-005 ]
5192 : [ 2.6333e-005  ]
5193 : [ 2.22322e-005 ]
5194 : [ 2.52948e-005 ]
5195 : [ 2.11837e-005 ]
5196 : [ 2.09309e-005 ]
5197 : [ 2.56605e-005 ]
5198 : [ 2.20486e-005 ]
5199 : [ 2.20779e-005 ]
5200 : [ 2.5004e-005  ]
5201 : [ 2.04689e-005 ]
5202 : [ 2.47593e-005 ]
5203 : [ 2.08142e-005 ]
5204 : [ 2.54027e-005 ]
5205 : [ 2.56382e-005 ]
5206 : [ 2.15083e-005 ]
5207 : [ 2.165e-005   ]
5208 : [ 2.17923e-005 ]
5209 : [ 2.04704e-005 ]
5210 : [ 2.15121e-005 ]
5211 : [ 2.05267e-005 ]
5212 : [ 2.49318e-005 ]
5213 : [ 2.62232e-005 ]
5214 : [ 2.61229e-005 ]
5215 : [ 2.61966e-005 ]
5216 : [ 2.6219e-005  ]
5217 : [ 2.04756e-005 ]
5218 : [ 2.547e-005   ]
5219 : [ 2.17721e-005 ]
5220 : [ 2.18721e-005 ]
5221 : [ 2.6313e-005  ]
5222 : [ 2.11691e-005 ]
5223 : [ 2.63294e-005 ]
5224 : [ 2.62752e-005 ]
5225 : [ 2.62977e-005 ]
5226 : [ 2.23394e-005 ]
5227 : [ 2.45364e-005 ]
5228 : [ 2.19014e-005 ]
5229 : [ 2.27987e-005 ]
5230 : [ 2.11708e-005 ]
5231 : [ 2.33861e-005 ]
5232 : [ 2.51118e-005 ]
5233 : [ 2.49139e-005 ]
5234 : [ 2.52837e-005 ]
5235 : [ 2.62653e-005 ]
5236 : [ 2.52165e-005 ]
5237 : [ 2.5443e-005  ]
5238 : [ 2.62716e-005 ]
5239 : [ 2.13615e-005 ]
5240 : [ 2.43956e-005 ]
5241 : [ 2.44762e-005 ]
5242 : [ 2.10929e-005 ]
5243 : [ 2.39429e-005 ]
5244 : [ 2.53913e-005 ]
5245 : [ 2.56555e-005 ]
5246 : [ 2.56992e-005 ]
5247 : [ 2.56101e-005 ]
5248 : [ 2.09621e-005 ]
5249 : [ 2.05778e-005 ]
5250 : [ 2.50719e-005 ]
5251 : [ 2.19836e-005 ]
5252 : [ 2.49653e-005 ]
5253 : [ 2.08398e-005 ]
5254 : [ 2.06149e-005 ]
5255 : [ 2.62374e-005 ]
5256 : [ 2.44435e-005 ]
5257 : [ 2.11093e-005 ]
5258 : [ 2.63265e-005 ]
5259 : [ 2.18741e-005 ]
5260 : [ 2.11077e-005 ]
5261 : [ 2.46067e-005 ]
5262 : [ 2.61059e-005 ]
5263 : [ 2.61851e-005 ]
5264 : [ 2.05691e-005 ]
5265 : [ 2.42484e-005 ]
5266 : [ 2.48426e-005 ]
5267 : [ 2.63149e-005 ]
5268 : [ 2.63334e-005 ]
5269 : [ 2.6252e-005  ]
5270 : [ 2.10184e-005 ]
5271 : [ 2.09788e-005 ]
5272 : [ 2.25987e-005 ]
5273 : [ 2.0674e-005  ]
5274 : [ 2.21315e-005 ]
5275 : [ 2.3927e-005  ]
5276 : [ 2.53205e-005 ]
5277 : [ 2.10106e-005 ]
5278 : [ 2.61876e-005 ]
5279 : [ 2.61438e-005 ]
5280 : [ 2.21085e-005 ]
5281 : [ 2.04901e-005 ]
5282 : [ 2.06337e-005 ]
5283 : [ 2.43782e-005 ]
5284 : [ 2.58188e-005 ]
5285 : [ 2.63185e-005 ]
5286 : [ 2.62014e-005 ]
5287 : [ 2.63022e-005 ]
5288 : [ 2.54998e-005 ]
5289 : [ 2.54546e-005 ]
5290 : [ 2.07117e-005 ]
5291 : [ 2.59043e-005 ]
5292 : [ 2.62404e-005 ]
5293 : [ 2.19986e-005 ]
5294 : [ 2.63185e-005 ]
5295 : [ 2.61725e-005 ]
5296 : [ 2.06817e-005 ]
5297 : [ 2.39748e-005 ]
5298 : [ 2.58868e-005 ]
5299 : [ 2.17128e-005 ]
5300 : [ 2.32538e-005 ]
5301 : [ 2.0876e-005  ]
5302 : [ 2.41733e-005 ]
5303 : [ 2.63292e-005 ]
5304 : [ 2.63333e-005 ]
5305 : [ 2.62565e-005 ]
5306 : [ 2.0973e-005  ]
5307 : [ 2.09179e-005 ]
5308 : [ 2.5559e-005  ]
5309 : [ 2.63156e-005 ]
5310 : [ 2.07087e-005 ]
5311 : [ 2.60522e-005 ]
5312 : [ 2.60621e-005 ]
5313 : [ 2.14083e-005 ]
5314 : [ 2.59603e-005 ]
5315 : [ 2.63304e-005 ]
5316 : [ 2.21037e-005 ]
5317 : [ 2.55639e-005 ]
5318 : [ 2.62897e-005 ]
5319 : [ 2.57151e-005 ]
5320 : [ 2.0979e-005  ]
5321 : [ 2.12767e-005 ]
5322 : [ 2.34126e-005 ]
5323 : [ 2.51727e-005 ]
5324 : [ 2.22166e-005 ]
5325 : [ 2.62522e-005 ]
5326 : [ 2.60444e-005 ]
5327 : [ 2.2405e-005  ]
5328 : [ 2.32705e-005 ]
5329 : [ 2.05804e-005 ]
5330 : [ 2.6159e-005  ]
5331 : [ 2.10355e-005 ]
5332 : [ 2.63126e-005 ]
5333 : [ 2.11064e-005 ]
5334 : [ 2.04737e-005 ]
5335 : [ 2.32174e-005 ]
5336 : [ 2.6328e-005  ]
5337 : [ 2.50198e-005 ]
5338 : [ 2.45403e-005 ]
5339 : [ 2.13067e-005 ]
5340 : [ 2.19293e-005 ]
5341 : [ 2.47202e-005 ]
5342 : [ 2.37579e-005 ]
5343 : [ 2.08445e-005 ]
5344 : [ 2.19995e-005 ]
5345 : [ 2.63332e-005 ]
5346 : [ 2.06263e-005 ]
5347 : [ 2.1251e-005  ]
5348 : [ 2.06122e-005 ]
5349 : [ 2.17348e-005 ]
5350 : [ 2.29672e-005 ]
5351 : [ 2.44709e-005 ]
5352 : [ 2.25486e-005 ]
5353 : [ 2.59177e-005 ]
5354 : [ 2.61057e-005 ]
5355 : [ 2.49235e-005 ]
5356 : [ 2.19851e-005 ]
5357 : [ 2.47425e-005 ]
5358 : [ 2.17006e-005 ]
5359 : [ 2.05153e-005 ]
5360 : [ 2.10859e-005 ]
5361 : [ 2.05076e-005 ]
5362 : [ 2.52739e-005 ]
5363 : [ 2.46394e-005 ]
5364 : [ 2.06053e-005 ]
5365 : [ 2.60852e-005 ]
5366 : [ 2.10771e-005 ]
5367 : [ 2.54926e-005 ]
5368 : [ 2.0513e-005  ]
5369 : [ 2.08136e-005 ]
5370 : [ 2.08194e-005 ]
5371 : [ 2.2859e-005  ]
5372 : [ 2.12671e-005 ]
5373 : [ 2.61918e-005 ]
5374 : [ 2.43261e-005 ]
5375 : [ 2.04827e-005 ]
5376 : [ 2.06768e-005 ]
5377 : [ 2.61314e-005 ]
5378 : [ 2.62376e-005 ]
5379 : [ 2.4833e-005  ]
5380 : [ 2.0521e-005  ]
5381 : [ 2.49121e-005 ]
5382 : [ 2.41157e-005 ]
5383 : [ 2.07333e-005 ]
5384 : [ 2.58949e-005 ]
5385 : [ 2.51281e-005 ]
5386 : [ 2.08793e-005 ]
5387 : [ 2.51446e-005 ]
5388 : [ 2.56961e-005 ]
5389 : [ 2.08859e-005 ]
5390 : [ 2.08005e-005 ]
5391 : [ 2.07415e-005 ]
5392 : [ 2.27879e-005 ]
5393 : [ 2.21569e-005 ]
5394 : [ 2.11461e-005 ]
5395 : [ 2.08534e-005 ]
5396 : [ 2.50217e-005 ]
5397 : [ 2.51805e-005 ]
5398 : [ 2.62677e-005 ]
5399 : [ 2.17753e-005 ]
5400 : [ 2.57877e-005 ]
5401 : [ 2.26377e-005 ]
5402 : [ 2.63212e-005 ]
5403 : [ 2.61577e-005 ]
5404 : [ 2.57003e-005 ]
5405 : [ 2.04699e-005 ]
5406 : [ 2.56059e-005 ]
5407 : [ 2.16947e-005 ]
5408 : [ 2.34162e-005 ]
5409 : [ 2.0685e-005  ]
5410 : [ 2.61723e-005 ]
5411 : [ 2.5175e-005  ]
5412 : [ 2.04704e-005 ]
5413 : [ 2.31752e-005 ]
5414 : [ 2.05044e-005 ]
5415 : [ 2.62764e-005 ]
5416 : [ 2.55951e-005 ]
5417 : [ 2.38893e-005 ]
5418 : [ 2.04698e-005 ]
5419 : [ 2.62973e-005 ]
5420 : [ 2.57503e-005 ]
5421 : [ 2.62974e-005 ]
5422 : [ 2.36994e-005 ]
5423 : [ 2.09302e-005 ]
5424 : [ 2.59286e-005 ]
5425 : [ 2.6333e-005  ]
5426 : [ 2.46537e-005 ]
5427 : [ 2.39504e-005 ]
5428 : [ 2.41128e-005 ]
5429 : [ 2.60503e-005 ]
5430 : [ 2.08126e-005 ]
5431 : [ 2.31216e-005 ]
5432 : [ 2.19843e-005 ]
5433 : [ 2.23173e-005 ]
5434 : [ 2.62811e-005 ]
5435 : [ 2.06318e-005 ]
5436 : [ 2.31694e-005 ]
5437 : [ 2.4018e-005  ]
5438 : [ 2.20364e-005 ]
5439 : [ 2.24817e-005 ]
5440 : [ 2.53835e-005 ]
5441 : [ 2.06986e-005 ]
5442 : [ 2.6018e-005  ]
5443 : [ 2.46567e-005 ]
5444 : [ 2.1853e-005  ]
5445 : [ 2.59242e-005 ]
5446 : [ 2.15602e-005 ]
5447 : [ 2.10348e-005 ]
5448 : [ 2.04999e-005 ]
5449 : [ 2.14121e-005 ]
5450 : [ 2.35554e-005 ]
5451 : [ 2.11579e-005 ]
5452 : [ 2.06091e-005 ]
5453 : [ 2.58447e-005 ]
5454 : [ 2.60523e-005 ]
5455 : [ 2.5384e-005  ]
5456 : [ 2.56601e-005 ]
5457 : [ 2.50216e-005 ]
5458 : [ 2.28028e-005 ]
5459 : [ 2.04807e-005 ]
5460 : [ 2.55944e-005 ]
5461 : [ 2.46267e-005 ]
5462 : [ 2.6288e-005  ]
5463 : [ 2.6296e-005  ]
5464 : [ 2.60226e-005 ]
5465 : [ 2.16297e-005 ]
5466 : [ 2.63337e-005 ]
5467 : [ 2.63194e-005 ]
5468 : [ 2.60528e-005 ]
5469 : [ 2.12358e-005 ]
5470 : [ 2.56925e-005 ]
5471 : [ 2.06962e-005 ]
5472 : [ 2.24371e-005 ]
5473 : [ 2.23698e-005 ]
5474 : [ 2.19234e-005 ]
5475 : [ 2.09764e-005 ]
5476 : [ 2.57419e-005 ]
5477 : [ 2.0823e-005  ]
5478 : [ 2.46006e-005 ]
5479 : [ 2.51943e-005 ]
5480 : [ 2.61296e-005 ]
5481 : [ 2.51028e-005 ]
5482 : [ 2.47262e-005 ]
5483 : [ 2.57679e-005 ]
5484 : [ 2.61383e-005 ]
5485 : [ 2.09622e-005 ]
5486 : [ 2.57129e-005 ]
5487 : [ 2.53945e-005 ]
5488 : [ 2.07686e-005 ]
5489 : [ 2.55963e-005 ]
5490 : [ 2.12262e-005 ]
5491 : [ 2.6333e-005  ]
5492 : [ 2.63065e-005 ]
5493 : [ 2.60711e-005 ]
5494 : [ 2.04706e-005 ]
5495 : [ 2.55204e-005 ]
5496 : [ 2.61552e-005 ]
5497 : [ 2.52965e-005 ]
5498 : [ 2.18044e-005 ]
5499 : [ 2.50137e-005 ]
5500 : [ 2.18827e-005 ]
5501 : [ 2.06014e-005 ]
5502 : [ 2.07251e-005 ]
5503 : [ 2.6212e-005  ]
5504 : [ 2.61153e-005 ]
5505 : [ 2.61679e-005 ]
5506 : [ 2.12599e-005 ]
5507 : [ 2.56079e-005 ]
5508 : [ 2.04702e-005 ]
5509 : [ 2.186e-005   ]
5510 : [ 2.62075e-005 ]
5511 : [ 2.13278e-005 ]
5512 : [ 2.60757e-005 ]
5513 : [ 2.52372e-005 ]
5514 : [ 2.4254e-005  ]
5515 : [ 2.57903e-005 ]
5516 : [ 2.10184e-005 ]
5517 : [ 2.33468e-005 ]
5518 : [ 2.14587e-005 ]
5519 : [ 2.08728e-005 ]
5520 : [ 2.58757e-005 ]
5521 : [ 2.58026e-005 ]
5522 : [ 2.62187e-005 ]
5523 : [ 2.17727e-005 ]
5524 : [ 2.06349e-005 ]
5525 : [ 2.12653e-005 ]
5526 : [ 2.28279e-005 ]
5527 : [ 2.14021e-005 ]
5528 : [ 2.35769e-005 ]
5529 : [ 2.41511e-005 ]
5530 : [ 2.55134e-005 ]
5531 : [ 2.50638e-005 ]
5532 : [ 2.05001e-005 ]
5533 : [ 2.53142e-005 ]
5534 : [ 2.14442e-005 ]
5535 : [ 2.07214e-005 ]
5536 : [ 2.1806e-005  ]
5537 : [ 2.5459e-005  ]
5538 : [ 2.59026e-005 ]
5539 : [ 2.05557e-005 ]
5540 : [ 2.17033e-005 ]
5541 : [ 2.04958e-005 ]
5542 : [ 2.16033e-005 ]
5543 : [ 2.46225e-005 ]
5544 : [ 2.16493e-005 ]
5545 : [ 2.54755e-005 ]
5546 : [ 2.3529e-005  ]
5547 : [ 2.61868e-005 ]
5548 : [ 2.08337e-005 ]
5549 : [ 2.15221e-005 ]
5550 : [ 2.12971e-005 ]
5551 : [ 2.61996e-005 ]
5552 : [ 2.20373e-005 ]
5553 : [ 2.10473e-005 ]
5554 : [ 2.40766e-005 ]
5555 : [ 2.51347e-005 ]
5556 : [ 2.63308e-005 ]
5557 : [ 2.62019e-005 ]
5558 : [ 2.24763e-005 ]
5559 : [ 2.60261e-005 ]
5560 : [ 2.33439e-005 ]
5561 : [ 2.15511e-005 ]
5562 : [ 2.44643e-005 ]
5563 : [ 2.07192e-005 ]
5564 : [ 2.55419e-005 ]
5565 : [ 2.09329e-005 ]
5566 : [ 2.35505e-005 ]
5567 : [ 2.04857e-005 ]
5568 : [ 2.47577e-005 ]
5569 : [ 2.06859e-005 ]
5570 : [ 2.15029e-005 ]
5571 : [ 2.05075e-005 ]
5572 : [ 2.44525e-005 ]
5573 : [ 2.18619e-005 ]
5574 : [ 2.3627e-005  ]
5575 : [ 2.57256e-005 ]
5576 : [ 2.59104e-005 ]
5577 : [ 2.46352e-005 ]
5578 : [ 2.34074e-005 ]
5579 : [ 2.12172e-005 ]
5580 : [ 2.09624e-005 ]
5581 : [ 2.6309e-005  ]
5582 : [ 2.6318e-005  ]
5583 : [ 2.17129e-005 ]
5584 : [ 2.5317e-005  ]
5585 : [ 2.63273e-005 ]
5586 : [ 2.39662e-005 ]
5587 : [ 2.47335e-005 ]
5588 : [ 2.55952e-005 ]
5589 : [ 2.3256e-005  ]
5590 : [ 2.07948e-005 ]
5591 : [ 2.26143e-005 ]
5592 : [ 2.04689e-005 ]
5593 : [ 2.59633e-005 ]
5594 : [ 2.60613e-005 ]
5595 : [ 2.63338e-005 ]
5596 : [ 2.50995e-005 ]
5597 : [ 2.56788e-005 ]
5598 : [ 2.17176e-005 ]
5599 : [ 2.62929e-005 ]
5600 : [ 2.04693e-005 ]
5601 : [ 2.07055e-005 ]
5602 : [ 2.62848e-005 ]
5603 : [ 2.5235e-005  ]
5604 : [ 2.04747e-005 ]
5605 : [ 2.1294e-005  ]
5606 : [ 2.614e-005   ]
5607 : [ 2.6053e-005  ]
5608 : [ 2.5895e-005  ]
5609 : [ 2.39622e-005 ]
5610 : [ 2.54355e-005 ]
5611 : [ 2.5923e-005  ]
5612 : [ 2.05844e-005 ]
5613 : [ 2.60365e-005 ]
5614 : [ 2.09629e-005 ]
5615 : [ 2.57478e-005 ]
5616 : [ 2.63248e-005 ]
5617 : [ 2.63335e-005 ]
5618 : [ 2.10026e-005 ]
5619 : [ 2.08637e-005 ]
5620 : [ 2.11114e-005 ]
5621 : [ 2.50259e-005 ]
5622 : [ 2.17873e-005 ]
5623 : [ 2.49969e-005 ]
5624 : [ 2.58682e-005 ]
5625 : [ 2.58124e-005 ]
5626 : [ 2.07216e-005 ]
5627 : [ 2.10648e-005 ]
5628 : [ 2.5612e-005  ]
5629 : [ 2.13269e-005 ]
5630 : [ 2.62994e-005 ]
5631 : [ 2.61534e-005 ]
5632 : [ 2.10645e-005 ]
5633 : [ 2.6257e-005  ]
5634 : [ 2.08373e-005 ]
5635 : [ 2.56142e-005 ]
5636 : [ 2.0479e-005  ]
5637 : [ 2.05221e-005 ]
5638 : [ 2.21296e-005 ]
5639 : [ 2.06067e-005 ]
5640 : [ 2.63236e-005 ]
5641 : [ 2.42831e-005 ]
5642 : [ 2.04697e-005 ]
5643 : [ 2.37232e-005 ]
5644 : [ 2.52238e-005 ]
5645 : [ 2.63336e-005 ]
5646 : [ 2.63088e-005 ]
5647 : [ 2.21044e-005 ]
5648 : [ 2.50311e-005 ]
5649 : [ 2.601e-005   ]
5650 : [ 2.38715e-005 ]
5651 : [ 2.04709e-005 ]
5652 : [ 2.07378e-005 ]
5653 : [ 2.09614e-005 ]
5654 : [ 2.6324e-005  ]
5655 : [ 2.43473e-005 ]
5656 : [ 2.56194e-005 ]
5657 : [ 2.59798e-005 ]
5658 : [ 2.617e-005   ]
5659 : [ 2.10882e-005 ]
5660 : [ 2.06974e-005 ]
5661 : [ 2.32683e-005 ]
5662 : [ 2.12539e-005 ]
5663 : [ 2.55194e-005 ]
5664 : [ 2.26413e-005 ]
5665 : [ 2.04688e-005 ]
5666 : [ 2.0558e-005  ]
5667 : [ 2.06389e-005 ]
5668 : [ 2.54783e-005 ]
5669 : [ 2.62573e-005 ]
5670 : [ 2.19513e-005 ]
5671 : [ 2.61698e-005 ]
5672 : [ 2.16631e-005 ]
5673 : [ 2.18574e-005 ]
5674 : [ 2.60744e-005 ]
5675 : [ 2.60659e-005 ]
5676 : [ 2.06087e-005 ]
5677 : [ 2.28173e-005 ]
5678 : [ 2.24553e-005 ]
5679 : [ 2.08359e-005 ]
5680 : [ 2.46055e-005 ]
5681 : [ 2.60924e-005 ]
5682 : [ 2.10632e-005 ]
5683 : [ 2.53918e-005 ]
5684 : [ 2.44775e-005 ]
5685 : [ 2.16871e-005 ]
5686 : [ 2.2172e-005  ]
5687 : [ 2.61529e-005 ]
5688 : [ 2.21035e-005 ]
5689 : [ 2.2035e-005  ]
5690 : [ 2.06246e-005 ]
5691 : [ 2.09202e-005 ]
5692 : [ 2.06768e-005 ]
5693 : [ 2.30843e-005 ]
5694 : [ 2.56479e-005 ]
5695 : [ 2.09508e-005 ]
5696 : [ 2.23459e-005 ]
5697 : [ 2.56036e-005 ]
5698 : [ 2.62238e-005 ]
5699 : [ 2.12119e-005 ]
5700 : [ 2.08581e-005 ]
5701 : [ 2.58072e-005 ]
5702 : [ 2.40257e-005 ]
5703 : [ 2.55355e-005 ]
5704 : [ 2.08589e-005 ]
5705 : [ 2.61676e-005 ]
5706 : [ 2.41786e-005 ]
5707 : [ 2.60805e-005 ]
5708 : [ 2.50143e-005 ]
5709 : [ 2.10648e-005 ]
5710 : [ 2.36476e-005 ]
5711 : [ 2.63166e-005 ]
5712 : [ 2.17608e-005 ]
5713 : [ 2.59035e-005 ]
5714 : [ 2.16515e-005 ]
5715 : [ 2.10983e-005 ]
5716 : [ 2.48673e-005 ]
5717 : [ 2.61294e-005 ]
5718 : [ 2.04737e-005 ]
5719 : [ 2.61321e-005 ]
5720 : [ 2.55644e-005 ]
5721 : [ 2.34513e-005 ]
5722 : [ 2.48946e-005 ]
5723 : [ 2.55884e-005 ]
5724 : [ 2.13617e-005 ]
5725 : [ 2.04691e-005 ]
5726 : [ 2.57128e-005 ]
5727 : [ 2.56825e-005 ]
5728 : [ 2.12405e-005 ]
5729 : [ 2.12429e-005 ]
5730 : [ 2.22333e-005 ]
5731 : [ 2.17994e-005 ]
5732 : [ 2.61068e-005 ]
5733 : [ 2.28427e-005 ]
5734 : [ 2.42763e-005 ]
5735 : [ 2.09186e-005 ]
5736 : [ 2.62189e-005 ]
5737 : [ 2.35173e-005 ]
5738 : [ 2.0863e-005  ]
5739 : [ 2.07804e-005 ]
5740 : [ 2.47167e-005 ]
5741 : [ 2.5684e-005  ]
5742 : [ 2.25248e-005 ]
5743 : [ 2.40927e-005 ]
5744 : [ 2.6331e-005  ]
5745 : [ 2.59238e-005 ]
5746 : [ 2.51363e-005 ]
5747 : [ 2.29952e-005 ]
5748 : [ 2.62968e-005 ]
5749 : [ 2.60203e-005 ]
5750 : [ 2.49222e-005 ]
5751 : [ 2.44911e-005 ]
5752 : [ 2.44801e-005 ]
5753 : [ 2.63126e-005 ]
5754 : [ 2.62336e-005 ]
5755 : [ 2.60901e-005 ]
5756 : [ 2.60338e-005 ]
5757 : [ 2.60878e-005 ]
5758 : [ 2.62911e-005 ]
5759 : [ 2.05794e-005 ]
5760 : [ 2.42929e-005 ]
5761 : [ 2.29115e-005 ]
5762 : [ 2.0763e-005  ]
5763 : [ 2.25454e-005 ]
5764 : [ 2.54898e-005 ]
5765 : [ 2.0478e-005  ]
5766 : [ 2.33269e-005 ]
5767 : [ 2.04773e-005 ]
5768 : [ 2.19505e-005 ]
5769 : [ 2.62991e-005 ]
5770 : [ 2.58105e-005 ]
5771 : [ 2.46693e-005 ]
5772 : [ 2.12325e-005 ]
5773 : [ 2.49695e-005 ]
5774 : [ 2.40403e-005 ]
5775 : [ 2.49228e-005 ]
5776 : [ 2.48389e-005 ]
5777 : [ 2.51685e-005 ]
5778 : [ 2.58428e-005 ]
5779 : [ 2.60915e-005 ]
5780 : [ 2.63012e-005 ]
5781 : [ 2.04707e-005 ]
5782 : [ 2.6317e-005  ]
5783 : [ 2.14714e-005 ]
5784 : [ 2.6332e-005  ]
5785 : [ 2.54857e-005 ]
5786 : [ 2.04692e-005 ]
5787 : [ 2.05509e-005 ]
5788 : [ 2.61172e-005 ]
5789 : [ 2.13503e-005 ]
5790 : [ 2.15983e-005 ]
5791 : [ 2.05385e-005 ]
5792 : [ 2.56793e-005 ]
5793 : [ 2.41092e-005 ]
5794 : [ 2.62111e-005 ]
5795 : [ 2.04705e-005 ]
5796 : [ 2.1928e-005  ]
5797 : [ 2.09399e-005 ]
5798 : [ 2.07255e-005 ]
5799 : [ 2.04969e-005 ]
5800 : [ 2.12284e-005 ]
5801 : [ 2.16293e-005 ]
5802 : [ 2.61642e-005 ]
5803 : [ 2.06959e-005 ]
5804 : [ 2.54918e-005 ]
5805 : [ 2.36599e-005 ]
5806 : [ 2.11851e-005 ]
5807 : [ 2.38238e-005 ]
5808 : [ 2.59718e-005 ]
5809 : [ 2.06254e-005 ]
5810 : [ 2.40375e-005 ]
5811 : [ 2.23432e-005 ]
5812 : [ 2.48875e-005 ]
5813 : [ 2.1123e-005  ]
5814 : [ 2.30377e-005 ]
5815 : [ 2.05038e-005 ]
5816 : [ 2.13672e-005 ]
5817 : [ 2.28522e-005 ]
5818 : [ 2.15561e-005 ]
5819 : [ 2.62968e-005 ]
5820 : [ 2.21478e-005 ]
5821 : [ 2.58791e-005 ]
5822 : [ 2.37998e-005 ]
5823 : [ 2.48077e-005 ]
5824 : [ 2.61564e-005 ]
5825 : [ 2.61617e-005 ]
5826 : [ 2.51793e-005 ]
5827 : [ 2.56752e-005 ]
5828 : [ 2.05138e-005 ]
5829 : [ 2.20494e-005 ]
5830 : [ 2.05805e-005 ]
5831 : [ 2.0551e-005  ]
5832 : [ 2.12487e-005 ]
5833 : [ 2.05279e-005 ]
5834 : [ 2.62306e-005 ]
5835 : [ 2.04774e-005 ]
5836 : [ 2.62232e-005 ]
5837 : [ 2.08307e-005 ]
5838 : [ 2.2952e-005  ]
5839 : [ 2.52112e-005 ]
5840 : [ 2.51929e-005 ]
5841 : [ 2.62847e-005 ]
5842 : [ 2.63319e-005 ]
5843 : [ 2.22609e-005 ]
5844 : [ 2.13281e-005 ]
5845 : [ 2.5873e-005  ]
5846 : [ 2.09083e-005 ]
5847 : [ 2.45978e-005 ]
5848 : [ 2.60792e-005 ]
5849 : [ 2.04889e-005 ]
5850 : [ 2.04957e-005 ]
5851 : [ 2.46377e-005 ]
5852 : [ 2.08645e-005 ]
5853 : [ 2.0744e-005  ]
5854 : [ 2.38436e-005 ]
5855 : [ 2.4163e-005  ]
5856 : [ 2.57531e-005 ]
5857 : [ 2.45442e-005 ]
5858 : [ 2.62204e-005 ]
5859 : [ 2.53337e-005 ]
5860 : [ 2.05373e-005 ]
5861 : [ 2.04705e-005 ]
5862 : [ 2.25479e-005 ]
5863 : [ 2.50351e-005 ]
5864 : [ 2.04999e-005 ]
5865 : [ 2.63317e-005 ]
5866 : [ 2.48831e-005 ]
5867 : [ 2.09993e-005 ]
5868 : [ 2.46384e-005 ]
5869 : [ 2.20575e-005 ]
5870 : [ 2.52638e-005 ]
5871 : [ 2.62824e-005 ]
5872 : [ 2.2322e-005  ]
5873 : [ 2.4716e-005  ]
5874 : [ 2.08377e-005 ]
5875 : [ 2.46042e-005 ]
5876 : [ 2.04739e-005 ]
5877 : [ 2.12949e-005 ]
5878 : [ 2.09291e-005 ]
5879 : [ 2.53973e-005 ]
5880 : [ 2.60061e-005 ]
5881 : [ 2.07799e-005 ]
5882 : [ 2.48367e-005 ]
5883 : [ 2.62713e-005 ]
5884 : [ 2.0742e-005  ]
5885 : [ 2.05629e-005 ]
5886 : [ 2.57249e-005 ]
5887 : [ 2.14001e-005 ]
5888 : [ 2.44971e-005 ]
5889 : [ 2.63334e-005 ]
5890 : [ 2.6028e-005  ]
5891 : [ 2.18077e-005 ]
5892 : [ 2.6165e-005  ]
5893 : [ 2.12793e-005 ]
5894 : [ 2.58465e-005 ]
5895 : [ 2.07982e-005 ]
5896 : [ 2.5895e-005  ]
5897 : [ 2.60578e-005 ]
5898 : [ 2.61363e-005 ]
5899 : [ 2.52543e-005 ]
5900 : [ 2.0469e-005  ]
5901 : [ 2.04827e-005 ]
5902 : [ 2.18742e-005 ]
5903 : [ 2.56495e-005 ]
5904 : [ 2.11269e-005 ]
5905 : [ 2.0727e-005  ]
5906 : [ 2.63261e-005 ]
5907 : [ 2.59527e-005 ]
5908 : [ 2.17414e-005 ]
5909 : [ 2.61552e-005 ]
5910 : [ 2.13762e-005 ]
5911 : [ 2.47692e-005 ]
5912 : [ 2.05294e-005 ]
5913 : [ 2.29943e-005 ]
5914 : [ 2.0967e-005  ]
5915 : [ 2.05358e-005 ]
5916 : [ 2.34801e-005 ]
5917 : [ 2.5937e-005  ]
5918 : [ 2.13535e-005 ]
5919 : [ 2.06242e-005 ]
5920 : [ 2.52177e-005 ]
5921 : [ 2.08755e-005 ]
5922 : [ 2.07523e-005 ]
5923 : [ 2.38688e-005 ]
5924 : [ 2.59248e-005 ]
5925 : [ 2.61136e-005 ]
5926 : [ 2.05201e-005 ]
5927 : [ 2.06201e-005 ]
5928 : [ 2.42449e-005 ]
5929 : [ 2.06112e-005 ]
5930 : [ 2.08381e-005 ]
5931 : [ 2.04726e-005 ]
5932 : [ 2.1962e-005  ]
5933 : [ 2.12543e-005 ]
5934 : [ 2.30702e-005 ]
5935 : [ 2.05954e-005 ]
5936 : [ 2.38398e-005 ]
5937 : [ 2.37416e-005 ]
5938 : [ 2.11507e-005 ]
5939 : [ 2.60722e-005 ]
5940 : [ 2.25099e-005 ]
5941 : [ 2.46962e-005 ]
5942 : [ 2.07046e-005 ]
5943 : [ 2.6317e-005  ]
5944 : [ 2.62762e-005 ]
5945 : [ 2.62251e-005 ]
5946 : [ 2.51643e-005 ]
5947 : [ 2.42045e-005 ]
5948 : [ 2.62075e-005 ]
5949 : [ 2.08461e-005 ]
5950 : [ 2.07328e-005 ]
5951 : [ 2.56489e-005 ]
5952 : [ 2.05751e-005 ]
5953 : [ 2.05327e-005 ]
5954 : [ 2.04816e-005 ]
5955 : [ 2.45748e-005 ]
5956 : [ 2.0494e-005  ]
5957 : [ 2.04689e-005 ]
5958 : [ 2.54874e-005 ]
5959 : [ 2.04703e-005 ]
5960 : [ 2.60579e-005 ]
5961 : [ 2.54444e-005 ]
5962 : [ 2.5214e-005  ]
5963 : [ 2.04734e-005 ]
5964 : [ 2.56866e-005 ]
5965 : [ 2.58447e-005 ]
5966 : [ 2.42561e-005 ]
5967 : [ 2.05773e-005 ]
5968 : [ 2.19439e-005 ]
5969 : [ 2.05268e-005 ]
5970 : [ 2.50315e-005 ]
5971 : [ 2.61645e-005 ]
5972 : [ 2.35985e-005 ]
5973 : [ 2.44126e-005 ]
5974 : [ 2.37879e-005 ]
5975 : [ 2.39867e-005 ]
5976 : [ 2.17344e-005 ]
5977 : [ 2.57431e-005 ]
5978 : [ 2.1302e-005  ]
5979 : [ 2.56943e-005 ]
5980 : [ 2.32343e-005 ]
5981 : [ 2.60249e-005 ]
5982 : [ 2.20931e-005 ]
5983 : [ 2.34877e-005 ]
5984 : [ 2.60128e-005 ]
5985 : [ 2.04692e-005 ]
5986 : [ 2.58501e-005 ]
5987 : [ 2.21317e-005 ]
5988 : [ 2.08823e-005 ]
5989 : [ 2.58698e-005 ]
5990 : [ 2.402e-005   ]
5991 : [ 2.61908e-005 ]
5992 : [ 2.49036e-005 ]
5993 : [ 2.50903e-005 ]
5994 : [ 2.19337e-005 ]
5995 : [ 2.53117e-005 ]
5996 : [ 2.04884e-005 ]
5997 : [ 2.08268e-005 ]
5998 : [ 2.08332e-005 ]
5999 : [ 2.09279e-005 ]
6000 : [ 2.10643e-005 ]
6001 : [ 2.57122e-005 ]
6002 : [ 2.22078e-005 ]
6003 : [ 2.12691e-005 ]
6004 : [ 2.54469e-005 ]
6005 : [ 2.61141e-005 ]
6006 : [ 2.20122e-005 ]
6007 : [ 2.12298e-005 ]
6008 : [ 2.15021e-005 ]
6009 : [ 2.05132e-005 ]
6010 : [ 2.49651e-005 ]
6011 : [ 2.17993e-005 ]
6012 : [ 2.60295e-005 ]
6013 : [ 2.07847e-005 ]
6014 : [ 2.20867e-005 ]
6015 : [ 2.08478e-005 ]
6016 : [ 2.22653e-005 ]
6017 : [ 2.34723e-005 ]
6018 : [ 2.43856e-005 ]
6019 : [ 2.59962e-005 ]
6020 : [ 2.63064e-005 ]
6021 : [ 2.48336e-005 ]
6022 : [ 2.11167e-005 ]
6023 : [ 2.08797e-005 ]
6024 : [ 2.55928e-005 ]
6025 : [ 2.25301e-005 ]
6026 : [ 2.23374e-005 ]
6027 : [ 2.11554e-005 ]
6028 : [ 2.05272e-005 ]
6029 : [ 2.0603e-005  ]
6030 : [ 2.14475e-005 ]
6031 : [ 2.54294e-005 ]
6032 : [ 2.53293e-005 ]
6033 : [ 2.58164e-005 ]
6034 : [ 2.47326e-005 ]
6035 : [ 2.11811e-005 ]
6036 : [ 2.52459e-005 ]
6037 : [ 2.08576e-005 ]
6038 : [ 2.1938e-005  ]
6039 : [ 2.11663e-005 ]
6040 : [ 2.16937e-005 ]
6041 : [ 2.20865e-005 ]
6042 : [ 2.04701e-005 ]
6043 : [ 2.4023e-005  ]
6044 : [ 2.05444e-005 ]
6045 : [ 2.23227e-005 ]
6046 : [ 2.59277e-005 ]
6047 : [ 2.05791e-005 ]
6048 : [ 2.08228e-005 ]
6049 : [ 2.55061e-005 ]
6050 : [ 2.05089e-005 ]
6051 : [ 2.10469e-005 ]
6052 : [ 2.61985e-005 ]
6053 : [ 2.15554e-005 ]
6054 : [ 2.63314e-005 ]
6055 : [ 2.40933e-005 ]
6056 : [ 2.24801e-005 ]
6057 : [ 2.36491e-005 ]
6058 : [ 2.05e-005    ]
6059 : [ 2.09404e-005 ]
6060 : [ 2.04937e-005 ]
6061 : [ 2.55665e-005 ]
6062 : [ 2.05258e-005 ]
6063 : [ 2.28372e-005 ]
6064 : [ 2.50855e-005 ]
6065 : [ 2.19072e-005 ]
6066 : [ 2.09789e-005 ]
6067 : [ 2.22177e-005 ]
6068 : [ 2.14786e-005 ]
6069 : [ 2.3442e-005  ]
6070 : [ 2.59291e-005 ]
6071 : [ 2.07772e-005 ]
6072 : [ 2.60192e-005 ]
6073 : [ 2.05471e-005 ]
6074 : [ 2.09436e-005 ]
6075 : [ 2.24715e-005 ]
6076 : [ 2.10037e-005 ]
6077 : [ 2.12265e-005 ]
6078 : [ 2.63272e-005 ]
6079 : [ 2.4725e-005  ]
6080 : [ 2.27682e-005 ]
6081 : [ 2.04816e-005 ]
6082 : [ 2.57511e-005 ]
6083 : [ 2.51672e-005 ]
6084 : [ 2.36131e-005 ]
6085 : [ 2.18097e-005 ]
6086 : [ 2.21316e-005 ]
6087 : [ 2.55627e-005 ]
6088 : [ 2.05719e-005 ]
6089 : [ 2.25951e-005 ]
6090 : [ 2.05011e-005 ]
6091 : [ 2.05152e-005 ]
6092 : [ 2.48918e-005 ]
6093 : [ 2.19553e-005 ]
6094 : [ 2.38903e-005 ]
6095 : [ 2.52589e-005 ]
6096 : [ 2.07464e-005 ]
6097 : [ 2.13645e-005 ]
6098 : [ 2.50256e-005 ]
6099 : [ 2.05289e-005 ]
6100 : [ 2.63027e-005 ]
6101 : [ 2.06326e-005 ]
6102 : [ 2.62235e-005 ]
6103 : [ 2.63135e-005 ]
6104 : [ 2.44083e-005 ]
6105 : [ 2.63337e-005 ]
6106 : [ 2.05214e-005 ]
6107 : [ 2.61566e-005 ]
6108 : [ 2.62871e-005 ]
6109 : [ 2.43917e-005 ]
6110 : [ 2.15618e-005 ]
6111 : [ 2.60498e-005 ]
6112 : [ 2.08683e-005 ]
6113 : [ 2.59392e-005 ]
6114 : [ 2.15245e-005 ]
6115 : [ 2.4293e-005  ]
6116 : [ 2.60884e-005 ]
6117 : [ 2.07202e-005 ]
6118 : [ 2.21689e-005 ]
6119 : [ 2.61352e-005 ]
6120 : [ 2.10374e-005 ]
6121 : [ 2.53619e-005 ]
6122 : [ 2.53925e-005 ]
6123 : [ 2.632e-005   ]
6124 : [ 2.5119e-005  ]
6125 : [ 2.09157e-005 ]
6126 : [ 2.06819e-005 ]
6127 : [ 2.04796e-005 ]
6128 : [ 2.47109e-005 ]
6129 : [ 2.63306e-005 ]
6130 : [ 2.63337e-005 ]
6131 : [ 2.41008e-005 ]
6132 : [ 2.62932e-005 ]
6133 : [ 2.16654e-005 ]
6134 : [ 2.62877e-005 ]
6135 : [ 2.63108e-005 ]
6136 : [ 2.55909e-005 ]
6137 : [ 2.46423e-005 ]
6138 : [ 2.41669e-005 ]
6139 : [ 2.46738e-005 ]
6140 : [ 2.18642e-005 ]
6141 : [ 2.48552e-005 ]
6142 : [ 2.62747e-005 ]
6143 : [ 2.55223e-005 ]
6144 : [ 2.4935e-005  ]
6145 : [ 2.08341e-005 ]
6146 : [ 2.42016e-005 ]
6147 : [ 2.04968e-005 ]
6148 : [ 2.61475e-005 ]
6149 : [ 2.61268e-005 ]
6150 : [ 2.39972e-005 ]
6151 : [ 2.6279e-005  ]
6152 : [ 2.5622e-005  ]
6153 : [ 2.51761e-005 ]
6154 : [ 2.62278e-005 ]
6155 : [ 2.08121e-005 ]
6156 : [ 2.61397e-005 ]
6157 : [ 2.55998e-005 ]
6158 : [ 2.6181e-005  ]
6159 : [ 2.60813e-005 ]
6160 : [ 2.59664e-005 ]
6161 : [ 2.59341e-005 ]
6162 : [ 2.32627e-005 ]
6163 : [ 2.50775e-005 ]
6164 : [ 2.21519e-005 ]
6165 : [ 2.07045e-005 ]
6166 : [ 2.61162e-005 ]
6167 : [ 2.10832e-005 ]
6168 : [ 2.14455e-005 ]
6169 : [ 2.40078e-005 ]
6170 : [ 2.25919e-005 ]
6171 : [ 2.63299e-005 ]
6172 : [ 2.52518e-005 ]
6173 : [ 2.18351e-005 ]
6174 : [ 2.06087e-005 ]
6175 : [ 2.24808e-005 ]
6176 : [ 2.61872e-005 ]
6177 : [ 2.57414e-005 ]
6178 : [ 2.60683e-005 ]
6179 : [ 2.05976e-005 ]
6180 : [ 2.05072e-005 ]
6181 : [ 2.22981e-005 ]
6182 : [ 2.18195e-005 ]
6183 : [ 2.40886e-005 ]
6184 : [ 2.2041e-005  ]
6185 : [ 2.62049e-005 ]
6186 : [ 2.10021e-005 ]
6187 : [ 2.5104e-005  ]
6188 : [ 2.08311e-005 ]
6189 : [ 2.04776e-005 ]
6190 : [ 2.63208e-005 ]
6191 : [ 2.62116e-005 ]
6192 : [ 2.11256e-005 ]
6193 : [ 2.10331e-005 ]
6194 : [ 2.61928e-005 ]
6195 : [ 2.51418e-005 ]
6196 : [ 2.56713e-005 ]
6197 : [ 2.20696e-005 ]
6198 : [ 2.54736e-005 ]
6199 : [ 2.61814e-005 ]
6200 : [ 2.42117e-005 ]
6201 : [ 2.11322e-005 ]
6202 : [ 2.50765e-005 ]
6203 : [ 2.48981e-005 ]
6204 : [ 2.57774e-005 ]
6205 : [ 2.35425e-005 ]
6206 : [ 2.5208e-005  ]
6207 : [ 2.40347e-005 ]
6208 : [ 2.59349e-005 ]
6209 : [ 2.47867e-005 ]
6210 : [ 2.62865e-005 ]
6211 : [ 2.08487e-005 ]
6212 : [ 2.08328e-005 ]
6213 : [ 2.63017e-005 ]
6214 : [ 2.07737e-005 ]
6215 : [ 2.59395e-005 ]
6216 : [ 2.12807e-005 ]
6217 : [ 2.43853e-005 ]
6218 : [ 2.11145e-005 ]
6219 : [ 2.1229e-005  ]
6220 : [ 2.08768e-005 ]
6221 : [ 2.1937e-005  ]
6222 : [ 2.50262e-005 ]
6223 : [ 2.63027e-005 ]
6224 : [ 2.24861e-005 ]
6225 : [ 2.63293e-005 ]
6226 : [ 2.39836e-005 ]
6227 : [ 2.63143e-005 ]
6228 : [ 2.61011e-005 ]
6229 : [ 2.61235e-005 ]
6230 : [ 2.23742e-005 ]
6231 : [ 2.04883e-005 ]
6232 : [ 2.39829e-005 ]
6233 : [ 2.40855e-005 ]
6234 : [ 2.12509e-005 ]
6235 : [ 2.04992e-005 ]
6236 : [ 2.62219e-005 ]
6237 : [ 2.55028e-005 ]
6238 : [ 2.04989e-005 ]
6239 : [ 2.60134e-005 ]
6240 : [ 2.06902e-005 ]
6241 : [ 2.34999e-005 ]
6242 : [ 2.62911e-005 ]
6243 : [ 2.44457e-005 ]
6244 : [ 2.39533e-005 ]
6245 : [ 2.17353e-005 ]
6246 : [ 2.63121e-005 ]
6247 : [ 2.19101e-005 ]
6248 : [ 2.59351e-005 ]
6249 : [ 2.49198e-005 ]
6250 : [ 2.6265e-005  ]
6251 : [ 2.15695e-005 ]
6252 : [ 2.51719e-005 ]
6253 : [ 2.51129e-005 ]
6254 : [ 2.08177e-005 ]
6255 : [ 2.07629e-005 ]
6256 : [ 2.1e-005     ]
6257 : [ 2.05989e-005 ]
6258 : [ 2.57587e-005 ]
6259 : [ 2.23636e-005 ]
6260 : [ 2.19088e-005 ]
6261 : [ 2.43178e-005 ]
6262 : [ 2.17618e-005 ]
6263 : [ 2.62665e-005 ]
6264 : [ 2.10098e-005 ]
6265 : [ 2.61443e-005 ]
6266 : [ 2.05387e-005 ]
6267 : [ 2.15905e-005 ]
6268 : [ 2.16081e-005 ]
6269 : [ 2.05276e-005 ]
6270 : [ 2.07865e-005 ]
6271 : [ 2.62239e-005 ]
6272 : [ 2.44899e-005 ]
6273 : [ 2.43563e-005 ]
6274 : [ 2.5843e-005  ]
6275 : [ 2.33644e-005 ]
6276 : [ 2.59574e-005 ]
6277 : [ 2.04789e-005 ]
6278 : [ 2.53804e-005 ]
6279 : [ 2.61469e-005 ]
6280 : [ 2.46691e-005 ]
6281 : [ 2.47724e-005 ]
6282 : [ 2.0591e-005  ]
6283 : [ 2.51896e-005 ]
6284 : [ 2.11534e-005 ]
6285 : [ 2.59118e-005 ]
6286 : [ 2.62194e-005 ]
6287 : [ 2.54646e-005 ]
6288 : [ 2.05485e-005 ]
6289 : [ 2.11942e-005 ]
6290 : [ 2.1408e-005  ]
6291 : [ 2.57465e-005 ]
6292 : [ 2.11768e-005 ]
6293 : [ 2.18045e-005 ]
6294 : [ 2.59968e-005 ]
6295 : [ 2.19106e-005 ]
6296 : [ 2.61113e-005 ]
6297 : [ 2.59398e-005 ]
6298 : [ 2.04933e-005 ]
6299 : [ 2.55072e-005 ]
6300 : [ 2.62904e-005 ]
6301 : [ 2.55338e-005 ]
6302 : [ 2.13138e-005 ]
6303 : [ 2.14566e-005 ]
6304 : [ 2.33224e-005 ]
6305 : [ 2.34969e-005 ]
6306 : [ 2.12711e-005 ]
6307 : [ 2.05616e-005 ]
6308 : [ 2.61103e-005 ]
6309 : [ 2.05242e-005 ]
6310 : [ 2.21649e-005 ]
6311 : [ 2.42409e-005 ]
6312 : [ 2.15022e-005 ]
6313 : [ 2.58546e-005 ]
6314 : [ 2.40263e-005 ]
6315 : [ 2.34717e-005 ]
6316 : [ 2.06817e-005 ]
6317 : [ 2.27192e-005 ]
6318 : [ 2.55465e-005 ]
6319 : [ 2.60082e-005 ]
6320 : [ 2.35045e-005 ]
6321 : [ 2.14061e-005 ]
6322 : [ 2.05892e-005 ]
6323 : [ 2.31432e-005 ]
6324 : [ 2.6076e-005  ]
6325 : [ 2.55379e-005 ]
6326 : [ 2.30892e-005 ]
6327 : [ 2.6296e-005  ]
6328 : [ 2.63128e-005 ]
6329 : [ 2.53541e-005 ]
6330 : [ 2.21582e-005 ]
6331 : [ 2.60047e-005 ]
6332 : [ 2.60033e-005 ]
6333 : [ 2.25833e-005 ]
6334 : [ 2.57311e-005 ]
6335 : [ 2.1762e-005  ]
6336 : [ 2.17351e-005 ]
6337 : [ 2.05236e-005 ]
6338 : [ 2.53369e-005 ]
6339 : [ 2.49265e-005 ]
6340 : [ 2.07836e-005 ]
6341 : [ 2.25768e-005 ]
6342 : [ 2.1462e-005  ]
6343 : [ 2.61591e-005 ]
6344 : [ 2.41037e-005 ]
6345 : [ 2.07692e-005 ]
6346 : [ 2.53081e-005 ]
6347 : [ 2.07975e-005 ]
6348 : [ 2.53138e-005 ]
6349 : [ 2.18099e-005 ]
6350 : [ 2.46726e-005 ]
6351 : [ 2.21233e-005 ]
6352 : [ 2.62565e-005 ]
6353 : [ 2.42728e-005 ]
6354 : [ 2.06218e-005 ]
6355 : [ 2.60556e-005 ]
6356 : [ 2.48242e-005 ]
6357 : [ 2.55382e-005 ]
6358 : [ 2.26141e-005 ]
6359 : [ 2.12371e-005 ]
6360 : [ 2.10619e-005 ]
6361 : [ 2.47277e-005 ]
6362 : [ 2.20341e-005 ]
6363 : [ 2.18987e-005 ]
6364 : [ 2.10155e-005 ]
6365 : [ 2.0824e-005  ]
6366 : [ 2.63202e-005 ]
6367 : [ 2.05538e-005 ]
6368 : [ 2.08167e-005 ]
6369 : [ 2.07045e-005 ]
6370 : [ 2.48882e-005 ]
6371 : [ 2.06586e-005 ]
6372 : [ 2.58697e-005 ]
6373 : [ 2.35284e-005 ]
6374 : [ 2.12253e-005 ]
6375 : [ 2.61843e-005 ]
6376 : [ 2.08029e-005 ]
6377 : [ 2.58527e-005 ]
6378 : [ 2.10671e-005 ]
6379 : [ 2.16865e-005 ]
6380 : [ 2.05948e-005 ]
6381 : [ 2.21679e-005 ]
6382 : [ 2.10179e-005 ]
6383 : [ 2.12907e-005 ]
6384 : [ 2.45867e-005 ]
6385 : [ 2.62861e-005 ]
6386 : [ 2.43439e-005 ]
6387 : [ 2.25281e-005 ]
6388 : [ 2.38682e-005 ]
6389 : [ 2.04695e-005 ]
6390 : [ 2.09962e-005 ]
6391 : [ 2.57171e-005 ]
6392 : [ 2.60733e-005 ]
6393 : [ 2.57332e-005 ]
6394 : [ 2.1586e-005  ]
6395 : [ 2.47627e-005 ]
6396 : [ 2.08536e-005 ]
6397 : [ 2.55392e-005 ]
6398 : [ 2.58874e-005 ]
6399 : [ 2.57772e-005 ]
6400 : [ 2.47233e-005 ]
6401 : [ 2.35064e-005 ]
6402 : [ 2.56889e-005 ]
6403 : [ 2.47393e-005 ]
6404 : [ 2.48424e-005 ]
6405 : [ 2.44658e-005 ]
6406 : [ 2.50338e-005 ]
6407 : [ 2.06286e-005 ]
6408 : [ 2.59001e-005 ]
6409 : [ 2.1623e-005  ]
6410 : [ 2.19363e-005 ]
6411 : [ 2.61894e-005 ]
6412 : [ 2.61984e-005 ]
6413 : [ 2.62044e-005 ]
6414 : [ 2.0704e-005  ]
6415 : [ 2.30545e-005 ]
6416 : [ 2.38545e-005 ]
6417 : [ 2.33271e-005 ]
6418 : [ 2.55012e-005 ]
6419 : [ 2.12475e-005 ]
6420 : [ 2.61835e-005 ]
6421 : [ 2.53976e-005 ]
6422 : [ 2.55511e-005 ]
6423 : [ 2.31153e-005 ]
6424 : [ 2.47418e-005 ]
6425 : [ 2.18851e-005 ]
6426 : [ 2.62172e-005 ]
6427 : [ 2.60775e-005 ]
6428 : [ 2.07852e-005 ]
6429 : [ 2.33372e-005 ]
6430 : [ 2.45058e-005 ]
6431 : [ 2.63317e-005 ]
6432 : [ 2.38523e-005 ]
6433 : [ 2.35147e-005 ]
6434 : [ 2.41929e-005 ]
6435 : [ 2.05027e-005 ]
6436 : [ 2.16754e-005 ]
6437 : [ 2.41361e-005 ]
6438 : [ 2.56007e-005 ]
6439 : [ 2.05278e-005 ]
6440 : [ 2.58317e-005 ]
6441 : [ 2.09588e-005 ]
6442 : [ 2.06669e-005 ]
6443 : [ 2.5778e-005  ]
6444 : [ 2.50904e-005 ]
6445 : [ 2.18967e-005 ]
6446 : [ 2.59492e-005 ]
6447 : [ 2.56087e-005 ]
6448 : [ 2.16705e-005 ]
6449 : [ 2.31748e-005 ]
6450 : [ 2.31062e-005 ]
6451 : [ 2.23351e-005 ]
6452 : [ 2.04802e-005 ]
6453 : [ 2.09995e-005 ]
6454 : [ 2.48102e-005 ]
6455 : [ 2.63025e-005 ]
6456 : [ 2.20465e-005 ]
6457 : [ 2.39867e-005 ]
6458 : [ 2.09681e-005 ]
6459 : [ 2.05118e-005 ]
6460 : [ 2.11815e-005 ]
6461 : [ 2.58687e-005 ]
6462 : [ 2.55052e-005 ]
6463 : [ 2.60136e-005 ]
6464 : [ 2.28905e-005 ]
6465 : [ 2.07605e-005 ]
6466 : [ 2.49272e-005 ]
6467 : [ 2.0799e-005  ]
6468 : [ 2.20958e-005 ]
6469 : [ 2.62022e-005 ]
6470 : [ 2.05147e-005 ]
6471 : [ 2.07e-005    ]
6472 : [ 2.59429e-005 ]
6473 : [ 2.1246e-005  ]
6474 : [ 2.06641e-005 ]
6475 : [ 2.63334e-005 ]
6476 : [ 2.10931e-005 ]
6477 : [ 2.61651e-005 ]
6478 : [ 2.2175e-005  ]
6479 : [ 2.63014e-005 ]
6480 : [ 2.09439e-005 ]
6481 : [ 2.13799e-005 ]
6482 : [ 2.59779e-005 ]
6483 : [ 2.51065e-005 ]
6484 : [ 2.06094e-005 ]
6485 : [ 2.15084e-005 ]
6486 : [ 2.08749e-005 ]
6487 : [ 2.10387e-005 ]
6488 : [ 2.55673e-005 ]
6489 : [ 2.57208e-005 ]
6490 : [ 2.52482e-005 ]
6491 : [ 2.05183e-005 ]
6492 : [ 2.11935e-005 ]
6493 : [ 2.62801e-005 ]
6494 : [ 2.51663e-005 ]
6495 : [ 2.27713e-005 ]
6496 : [ 2.37726e-005 ]
6497 : [ 2.09429e-005 ]
6498 : [ 2.59695e-005 ]
6499 : [ 2.6333e-005  ]
6500 : [ 2.54956e-005 ]
6501 : [ 2.56356e-005 ]
6502 : [ 2.63006e-005 ]
6503 : [ 2.4572e-005  ]
6504 : [ 2.63295e-005 ]
6505 : [ 2.48751e-005 ]
6506 : [ 2.29887e-005 ]
6507 : [ 2.63338e-005 ]
6508 : [ 2.30768e-005 ]
6509 : [ 2.12627e-005 ]
6510 : [ 2.60427e-005 ]
6511 : [ 2.08799e-005 ]
6512 : [ 2.22584e-005 ]
6513 : [ 2.58224e-005 ]
6514 : [ 2.62769e-005 ]
6515 : [ 2.17564e-005 ]
6516 : [ 2.11962e-005 ]
6517 : [ 2.16741e-005 ]
6518 : [ 2.56878e-005 ]
6519 : [ 2.12644e-005 ]
6520 : [ 2.27815e-005 ]
6521 : [ 2.04739e-005 ]
6522 : [ 2.56743e-005 ]
6523 : [ 2.12951e-005 ]
6524 : [ 2.60868e-005 ]
6525 : [ 2.63147e-005 ]
6526 : [ 2.04736e-005 ]
6527 : [ 2.05958e-005 ]
6528 : [ 2.41903e-005 ]
6529 : [ 2.62285e-005 ]
6530 : [ 2.05587e-005 ]
6531 : [ 2.05524e-005 ]
6532 : [ 2.5265e-005  ]
6533 : [ 2.12888e-005 ]
6534 : [ 2.09141e-005 ]
6535 : [ 2.05566e-005 ]
6536 : [ 2.19505e-005 ]
6537 : [ 2.15768e-005 ]
6538 : [ 2.4228e-005  ]
6539 : [ 2.62447e-005 ]
6540 : [ 2.39335e-005 ]
6541 : [ 2.04933e-005 ]
6542 : [ 2.59722e-005 ]
6543 : [ 2.6039e-005  ]
6544 : [ 2.41322e-005 ]
6545 : [ 2.37042e-005 ]
6546 : [ 2.06653e-005 ]
6547 : [ 2.51765e-005 ]
6548 : [ 2.6035e-005  ]
6549 : [ 2.06387e-005 ]
6550 : [ 2.04766e-005 ]
6551 : [ 2.53696e-005 ]
6552 : [ 2.52253e-005 ]
6553 : [ 2.05689e-005 ]
6554 : [ 2.63331e-005 ]
6555 : [ 2.51417e-005 ]
6556 : [ 2.25999e-005 ]
6557 : [ 2.04799e-005 ]
6558 : [ 2.61146e-005 ]
6559 : [ 2.18083e-005 ]
6560 : [ 2.05809e-005 ]
6561 : [ 2.19927e-005 ]
6562 : [ 2.05458e-005 ]
6563 : [ 2.16474e-005 ]
6564 : [ 2.63313e-005 ]
6565 : [ 2.45315e-005 ]
6566 : [ 2.60469e-005 ]
6567 : [ 2.08861e-005 ]
6568 : [ 2.49584e-005 ]
6569 : [ 2.16522e-005 ]
6570 : [ 2.37623e-005 ]
6571 : [ 2.05289e-005 ]
6572 : [ 2.39537e-005 ]
6573 : [ 2.61415e-005 ]
6574 : [ 2.05112e-005 ]
6575 : [ 2.61534e-005 ]
6576 : [ 2.55536e-005 ]
6577 : [ 2.5879e-005  ]
6578 : [ 2.536e-005   ]
6579 : [ 2.08711e-005 ]
6580 : [ 2.12162e-005 ]
6581 : [ 2.17447e-005 ]
6582 : [ 2.631e-005   ]
6583 : [ 2.61554e-005 ]
6584 : [ 2.14477e-005 ]
6585 : [ 2.51465e-005 ]
6586 : [ 2.2869e-005  ]
6587 : [ 2.14492e-005 ]
6588 : [ 2.36757e-005 ]
6589 : [ 2.61707e-005 ]
6590 : [ 2.05195e-005 ]
6591 : [ 2.15025e-005 ]
6592 : [ 2.6319e-005  ]
6593 : [ 2.06349e-005 ]
6594 : [ 2.13689e-005 ]
6595 : [ 2.05365e-005 ]
6596 : [ 2.46516e-005 ]
6597 : [ 2.59298e-005 ]
6598 : [ 2.63273e-005 ]
6599 : [ 2.63068e-005 ]
6600 : [ 2.05335e-005 ]
6601 : [ 2.19253e-005 ]
6602 : [ 2.59946e-005 ]
6603 : [ 2.57157e-005 ]
6604 : [ 2.48662e-005 ]
6605 : [ 2.12757e-005 ]
6606 : [ 2.08839e-005 ]
6607 : [ 2.5974e-005  ]
6608 : [ 2.59938e-005 ]
6609 : [ 2.61894e-005 ]
6610 : [ 2.08104e-005 ]
6611 : [ 2.05815e-005 ]
6612 : [ 2.06377e-005 ]
6613 : [ 2.581e-005   ]
6614 : [ 2.18467e-005 ]
6615 : [ 2.35705e-005 ]
6616 : [ 2.1258e-005  ]
6617 : [ 2.06063e-005 ]
6618 : [ 2.63338e-005 ]
6619 : [ 2.0531e-005  ]
6620 : [ 2.0469e-005  ]
6621 : [ 2.07661e-005 ]
6622 : [ 2.0625e-005  ]
6623 : [ 2.59934e-005 ]
6624 : [ 2.07461e-005 ]
6625 : [ 2.55755e-005 ]
6626 : [ 2.45507e-005 ]
6627 : [ 2.63021e-005 ]
6628 : [ 2.14989e-005 ]
6629 : [ 2.45641e-005 ]
6630 : [ 2.60803e-005 ]
6631 : [ 2.37119e-005 ]
6632 : [ 2.5844e-005  ]
6633 : [ 2.05561e-005 ]
6634 : [ 2.5411e-005  ]
6635 : [ 2.59692e-005 ]
6636 : [ 2.55505e-005 ]
6637 : [ 2.16091e-005 ]
6638 : [ 2.04688e-005 ]
6639 : [ 2.52193e-005 ]
6640 : [ 2.53791e-005 ]
6641 : [ 2.2694e-005  ]
6642 : [ 2.47676e-005 ]
6643 : [ 2.05027e-005 ]
6644 : [ 2.0474e-005  ]
6645 : [ 2.26371e-005 ]
6646 : [ 2.31786e-005 ]
6647 : [ 2.19957e-005 ]
6648 : [ 2.08996e-005 ]
6649 : [ 2.09574e-005 ]
6650 : [ 2.41267e-005 ]
6651 : [ 2.63074e-005 ]
6652 : [ 2.47261e-005 ]
6653 : [ 2.10191e-005 ]
6654 : [ 2.60214e-005 ]
6655 : [ 2.62449e-005 ]
6656 : [ 2.58003e-005 ]
6657 : [ 2.1287e-005  ]
6658 : [ 2.54107e-005 ]
6659 : [ 2.56945e-005 ]
6660 : [ 2.09988e-005 ]
6661 : [ 2.61864e-005 ]
6662 : [ 2.26643e-005 ]
6663 : [ 2.5697e-005  ]
6664 : [ 2.50684e-005 ]
6665 : [ 2.42545e-005 ]
6666 : [ 2.19066e-005 ]
6667 : [ 2.2758e-005  ]
6668 : [ 2.63242e-005 ]
6669 : [ 2.09508e-005 ]
6670 : [ 2.11416e-005 ]
6671 : [ 2.15231e-005 ]
6672 : [ 2.6107e-005  ]
6673 : [ 2.49968e-005 ]
6674 : [ 2.50331e-005 ]
6675 : [ 2.25627e-005 ]
6676 : [ 2.61041e-005 ]
6677 : [ 2.3187e-005  ]
6678 : [ 2.42436e-005 ]
6679 : [ 2.59604e-005 ]
6680 : [ 2.63126e-005 ]
6681 : [ 2.6321e-005  ]
6682 : [ 2.44301e-005 ]
6683 : [ 2.10916e-005 ]
6684 : [ 2.43178e-005 ]
6685 : [ 2.31034e-005 ]
6686 : [ 2.47974e-005 ]
6687 : [ 2.11492e-005 ]
6688 : [ 2.58584e-005 ]
6689 : [ 2.06177e-005 ]
6690 : [ 2.12456e-005 ]
6691 : [ 2.62358e-005 ]
6692 : [ 2.54548e-005 ]
6693 : [ 2.05095e-005 ]
6694 : [ 2.61556e-005 ]
6695 : [ 2.09109e-005 ]
6696 : [ 2.05397e-005 ]
6697 : [ 2.58944e-005 ]
6698 : [ 2.48957e-005 ]
6699 : [ 2.50451e-005 ]
6700 : [ 2.08664e-005 ]
6701 : [ 2.62296e-005 ]
6702 : [ 2.62655e-005 ]
6703 : [ 2.59544e-005 ]
6704 : [ 2.53456e-005 ]
6705 : [ 2.28341e-005 ]
6706 : [ 2.57394e-005 ]
6707 : [ 2.63335e-005 ]
6708 : [ 2.55614e-005 ]
6709 : [ 2.58715e-005 ]
6710 : [ 2.24599e-005 ]
6711 : [ 2.04768e-005 ]
6712 : [ 2.34223e-005 ]
6713 : [ 2.10565e-005 ]
6714 : [ 2.63337e-005 ]
6715 : [ 2.5757e-005  ]
6716 : [ 2.10039e-005 ]
6717 : [ 2.58691e-005 ]
6718 : [ 2.54923e-005 ]
6719 : [ 2.46542e-005 ]
6720 : [ 2.55403e-005 ]
6721 : [ 2.19121e-005 ]
6722 : [ 2.20631e-005 ]
6723 : [ 2.62217e-005 ]
6724 : [ 2.47661e-005 ]
6725 : [ 2.48663e-005 ]
6726 : [ 2.09029e-005 ]
6727 : [ 2.38381e-005 ]
6728 : [ 2.56611e-005 ]
6729 : [ 2.19734e-005 ]
6730 : [ 2.10471e-005 ]
6731 : [ 2.26105e-005 ]
6732 : [ 2.6066e-005  ]
6733 : [ 2.09637e-005 ]
6734 : [ 2.62586e-005 ]
6735 : [ 2.60999e-005 ]
6736 : [ 2.17617e-005 ]
6737 : [ 2.23001e-005 ]
6738 : [ 2.60082e-005 ]
6739 : [ 2.16433e-005 ]
6740 : [ 2.36695e-005 ]
6741 : [ 2.17151e-005 ]
6742 : [ 2.05207e-005 ]
6743 : [ 2.11901e-005 ]
6744 : [ 2.26052e-005 ]
6745 : [ 2.18884e-005 ]
6746 : [ 2.08686e-005 ]
6747 : [ 2.04788e-005 ]
6748 : [ 2.0515e-005  ]
6749 : [ 2.62108e-005 ]
6750 : [ 2.62378e-005 ]
6751 : [ 2.31661e-005 ]
6752 : [ 2.20418e-005 ]
6753 : [ 2.42575e-005 ]
6754 : [ 2.5245e-005  ]
6755 : [ 2.05523e-005 ]
6756 : [ 2.62954e-005 ]
6757 : [ 2.35721e-005 ]
6758 : [ 2.29788e-005 ]
6759 : [ 2.47011e-005 ]
6760 : [ 2.63308e-005 ]
6761 : [ 2.04782e-005 ]
6762 : [ 2.54902e-005 ]
6763 : [ 2.47639e-005 ]
6764 : [ 2.43465e-005 ]
6765 : [ 2.60837e-005 ]
6766 : [ 2.11618e-005 ]
6767 : [ 2.58822e-005 ]
6768 : [ 2.30674e-005 ]
6769 : [ 2.62756e-005 ]
6770 : [ 2.62371e-005 ]
6771 : [ 2.14052e-005 ]
6772 : [ 2.06684e-005 ]
6773 : [ 2.09535e-005 ]
6774 : [ 2.61687e-005 ]
6775 : [ 2.60188e-005 ]
6776 : [ 2.314e-005   ]
6777 : [ 2.18529e-005 ]
6778 : [ 2.29035e-005 ]
6779 : [ 2.46977e-005 ]
6780 : [ 2.59842e-005 ]
6781 : [ 2.09104e-005 ]
6782 : [ 2.1896e-005  ]
6783 : [ 2.30401e-005 ]
6784 : [ 2.3188e-005  ]
6785 : [ 2.63312e-005 ]
6786 : [ 2.38584e-005 ]
6787 : [ 2.61333e-005 ]
6788 : [ 2.13707e-005 ]
6789 : [ 2.632e-005   ]
6790 : [ 2.59719e-005 ]
6791 : [ 2.63338e-005 ]
6792 : [ 2.63291e-005 ]
6793 : [ 2.09061e-005 ]
6794 : [ 2.61651e-005 ]
6795 : [ 2.06016e-005 ]
6796 : [ 2.17716e-005 ]
6797 : [ 2.54894e-005 ]
6798 : [ 2.62403e-005 ]
6799 : [ 2.37326e-005 ]
6800 : [ 2.04757e-005 ]
6801 : [ 2.10525e-005 ]
6802 : [ 2.62821e-005 ]
6803 : [ 2.19668e-005 ]
6804 : [ 2.2141e-005  ]
6805 : [ 2.29708e-005 ]
6806 : [ 2.19986e-005 ]
6807 : [ 2.10779e-005 ]
6808 : [ 2.36004e-005 ]
6809 : [ 2.06871e-005 ]
6810 : [ 2.18925e-005 ]
6811 : [ 2.05453e-005 ]
6812 : [ 2.11082e-005 ]
6813 : [ 2.21986e-005 ]
6814 : [ 2.05059e-005 ]
6815 : [ 2.57521e-005 ]
6816 : [ 2.04794e-005 ]
6817 : [ 2.38171e-005 ]
6818 : [ 2.09538e-005 ]
6819 : [ 2.59833e-005 ]
6820 : [ 2.04787e-005 ]
6821 : [ 2.48678e-005 ]
6822 : [ 2.04831e-005 ]
6823 : [ 2.49855e-005 ]
6824 : [ 2.06775e-005 ]
6825 : [ 2.47816e-005 ]
6826 : [ 2.11332e-005 ]
6827 : [ 2.04769e-005 ]
6828 : [ 2.58618e-005 ]
6829 : [ 2.1979e-005  ]
6830 : [ 2.04905e-005 ]
6831 : [ 2.39895e-005 ]
6832 : [ 2.08146e-005 ]
6833 : [ 2.04818e-005 ]
6834 : [ 2.6308e-005  ]
6835 : [ 2.63105e-005 ]
6836 : [ 2.21737e-005 ]
6837 : [ 2.58701e-005 ]
6838 : [ 2.04763e-005 ]
6839 : [ 2.51707e-005 ]
6840 : [ 2.05445e-005 ]
6841 : [ 2.23056e-005 ]
6842 : [ 2.5629e-005  ]
6843 : [ 2.62246e-005 ]
6844 : [ 2.56987e-005 ]
6845 : [ 2.04695e-005 ]
6846 : [ 2.27942e-005 ]
6847 : [ 2.23083e-005 ]
6848 : [ 2.60656e-005 ]
6849 : [ 2.59349e-005 ]
6850 : [ 2.07442e-005 ]
6851 : [ 2.63323e-005 ]
6852 : [ 2.57035e-005 ]
6853 : [ 2.63126e-005 ]
6854 : [ 2.04901e-005 ]
6855 : [ 2.16712e-005 ]
6856 : [ 2.22228e-005 ]
6857 : [ 2.42529e-005 ]
6858 : [ 2.57931e-005 ]
6859 : [ 2.61246e-005 ]
6860 : [ 2.08251e-005 ]
6861 : [ 2.04698e-005 ]
6862 : [ 2.52007e-005 ]
6863 : [ 2.6309e-005  ]
6864 : [ 2.06953e-005 ]
6865 : [ 2.20593e-005 ]
6866 : [ 2.61048e-005 ]
6867 : [ 2.53984e-005 ]
6868 : [ 2.47123e-005 ]
6869 : [ 2.1538e-005  ]
6870 : [ 2.62199e-005 ]
6871 : [ 2.53357e-005 ]
6872 : [ 2.55937e-005 ]
6873 : [ 2.07099e-005 ]
6874 : [ 2.12865e-005 ]
6875 : [ 2.07421e-005 ]
6876 : [ 2.25784e-005 ]
6877 : [ 2.0479e-005  ]
6878 : [ 2.53765e-005 ]
6879 : [ 2.04881e-005 ]
6880 : [ 2.63252e-005 ]
6881 : [ 2.36894e-005 ]
6882 : [ 2.04992e-005 ]
6883 : [ 2.08605e-005 ]
6884 : [ 2.63338e-005 ]
6885 : [ 2.16116e-005 ]
6886 : [ 2.6109e-005  ]
6887 : [ 2.13522e-005 ]
6888 : [ 2.37916e-005 ]
6889 : [ 2.16967e-005 ]
6890 : [ 2.2129e-005  ]
6891 : [ 2.0485e-005  ]
6892 : [ 2.09379e-005 ]
6893 : [ 2.26567e-005 ]
6894 : [ 2.31651e-005 ]
6895 : [ 2.32283e-005 ]
6896 : [ 2.57374e-005 ]
6897 : [ 2.0556e-005  ]
6898 : [ 2.62976e-005 ]
6899 : [ 2.23137e-005 ]
6900 : [ 2.49356e-005 ]
6901 : [ 2.53815e-005 ]
6902 : [ 2.46746e-005 ]
6903 : [ 2.45709e-005 ]
6904 : [ 2.20127e-005 ]
6905 : [ 2.11025e-005 ]
6906 : [ 2.56722e-005 ]
6907 : [ 2.56706e-005 ]
6908 : [ 2.54076e-005 ]
6909 : [ 2.06668e-005 ]
6910 : [ 2.07434e-005 ]
6911 : [ 2.07284e-005 ]
6912 : [ 2.23953e-005 ]
6913 : [ 2.63288e-005 ]
6914 : [ 2.16162e-005 ]
6915 : [ 2.62161e-005 ]
6916 : [ 2.59995e-005 ]
6917 : [ 2.51503e-005 ]
6918 : [ 2.62688e-005 ]
6919 : [ 2.05236e-005 ]
6920 : [ 2.48356e-005 ]
6921 : [ 2.23656e-005 ]
6922 : [ 2.35167e-005 ]
6923 : [ 2.15587e-005 ]
6924 : [ 2.15986e-005 ]
6925 : [ 2.05931e-005 ]
6926 : [ 2.08098e-005 ]
6927 : [ 2.18223e-005 ]
6928 : [ 2.42219e-005 ]
6929 : [ 2.04872e-005 ]
6930 : [ 2.06567e-005 ]
6931 : [ 2.43758e-005 ]
6932 : [ 2.62939e-005 ]
6933 : [ 2.38189e-005 ]
6934 : [ 2.58688e-005 ]
6935 : [ 2.20968e-005 ]
6936 : [ 2.60647e-005 ]
6937 : [ 2.3086e-005  ]
6938 : [ 2.61017e-005 ]
6939 : [ 2.63093e-005 ]
6940 : [ 2.63081e-005 ]
6941 : [ 2.51913e-005 ]
6942 : [ 2.6318e-005  ]
6943 : [ 2.44618e-005 ]
6944 : [ 2.04689e-005 ]
6945 : [ 2.62909e-005 ]
6946 : [ 2.56939e-005 ]
6947 : [ 2.07094e-005 ]
6948 : [ 2.44109e-005 ]
6949 : [ 2.04715e-005 ]
6950 : [ 2.58563e-005 ]
6951 : [ 2.05636e-005 ]
6952 : [ 2.45274e-005 ]
6953 : [ 2.57085e-005 ]
6954 : [ 2.48769e-005 ]
6955 : [ 2.63248e-005 ]
6956 : [ 2.40516e-005 ]
6957 : [ 2.61835e-005 ]
6958 : [ 2.04766e-005 ]
6959 : [ 2.5766e-005  ]
6960 : [ 2.08378e-005 ]
6961 : [ 2.05206e-005 ]
6962 : [ 2.06039e-005 ]
6963 : [ 2.61626e-005 ]
6964 : [ 2.5919e-005  ]
6965 : [ 2.62394e-005 ]
6966 : [ 2.48407e-005 ]
6967 : [ 2.62897e-005 ]
6968 : [ 2.04833e-005 ]
6969 : [ 2.0669e-005  ]
6970 : [ 2.63234e-005 ]
6971 : [ 2.35526e-005 ]
6972 : [ 2.04743e-005 ]
6973 : [ 2.39423e-005 ]
6974 : [ 2.04783e-005 ]
6975 : [ 2.10618e-005 ]
6976 : [ 2.0865e-005  ]
6977 : [ 2.10485e-005 ]
6978 : [ 2.60629e-005 ]
6979 : [ 2.05576e-005 ]
6980 : [ 2.04713e-005 ]
6981 : [ 2.15002e-005 ]
6982 : [ 2.5627e-005  ]
6983 : [ 2.20776e-005 ]
6984 : [ 2.59581e-005 ]
6985 : [ 2.58785e-005 ]
6986 : [ 2.11503e-005 ]
6987 : [ 2.10235e-005 ]
6988 : [ 2.13633e-005 ]
6989 : [ 2.3849e-005  ]
6990 : [ 2.12478e-005 ]
6991 : [ 2.57545e-005 ]
6992 : [ 2.63054e-005 ]
6993 : [ 2.30576e-005 ]
6994 : [ 2.11214e-005 ]
6995 : [ 2.08828e-005 ]
6996 : [ 2.25882e-005 ]
6997 : [ 2.63282e-005 ]
6998 : [ 2.55877e-005 ]
6999 : [ 2.06279e-005 ]
7000 : [ 2.04716e-005 ]
7001 : [ 2.37627e-005 ]
7002 : [ 2.50374e-005 ]
7003 : [ 2.18653e-005 ]
7004 : [ 2.58029e-005 ]
7005 : [ 2.04865e-005 ]
7006 : [ 2.49526e-005 ]
7007 : [ 2.04796e-005 ]
7008 : [ 2.48462e-005 ]
7009 : [ 2.06023e-005 ]
7010 : [ 2.42741e-005 ]
7011 : [ 2.0483e-005  ]
7012 : [ 2.05691e-005 ]
7013 : [ 2.37736e-005 ]
7014 : [ 2.38162e-005 ]
7015 : [ 2.63334e-005 ]
7016 : [ 2.07643e-005 ]
7017 : [ 2.19099e-005 ]
7018 : [ 2.31842e-005 ]
7019 : [ 2.24538e-005 ]
7020 : [ 2.29953e-005 ]
7021 : [ 2.05146e-005 ]
7022 : [ 2.34192e-005 ]
7023 : [ 2.04715e-005 ]
7024 : [ 2.63155e-005 ]
7025 : [ 2.04864e-005 ]
7026 : [ 2.52781e-005 ]
7027 : [ 2.50065e-005 ]
7028 : [ 2.05403e-005 ]
7029 : [ 2.58212e-005 ]
7030 : [ 2.63234e-005 ]
7031 : [ 2.63153e-005 ]
7032 : [ 2.5275e-005  ]
7033 : [ 2.36515e-005 ]
7034 : [ 2.2027e-005  ]
7035 : [ 2.46758e-005 ]
7036 : [ 2.1665e-005  ]
7037 : [ 2.57126e-005 ]
7038 : [ 2.11315e-005 ]
7039 : [ 2.17161e-005 ]
7040 : [ 2.2104e-005  ]
7041 : [ 2.12372e-005 ]
7042 : [ 2.55352e-005 ]
7043 : [ 2.40104e-005 ]
7044 : [ 2.28281e-005 ]
7045 : [ 2.06409e-005 ]
7046 : [ 2.34829e-005 ]
7047 : [ 2.50605e-005 ]
7048 : [ 2.05075e-005 ]
7049 : [ 2.13517e-005 ]
7050 : [ 2.04777e-005 ]
7051 : [ 2.53194e-005 ]
7052 : [ 2.60509e-005 ]
7053 : [ 2.16486e-005 ]
7054 : [ 2.12098e-005 ]
7055 : [ 2.63276e-005 ]
7056 : [ 2.60453e-005 ]
7057 : [ 2.1033e-005  ]
7058 : [ 2.0771e-005  ]
7059 : [ 2.55372e-005 ]
7060 : [ 2.52138e-005 ]
7061 : [ 2.19712e-005 ]
7062 : [ 2.06693e-005 ]
7063 : [ 2.51859e-005 ]
7064 : [ 2.62302e-005 ]
7065 : [ 2.04691e-005 ]
7066 : [ 2.56181e-005 ]
7067 : [ 2.43476e-005 ]
7068 : [ 2.18166e-005 ]
7069 : [ 2.6312e-005  ]
7070 : [ 2.06164e-005 ]
7071 : [ 2.09685e-005 ]
7072 : [ 2.27067e-005 ]
7073 : [ 2.32901e-005 ]
7074 : [ 2.61943e-005 ]
7075 : [ 2.17704e-005 ]
7076 : [ 2.60858e-005 ]
7077 : [ 2.41948e-005 ]
7078 : [ 2.29463e-005 ]
7079 : [ 2.4525e-005  ]
7080 : [ 2.10753e-005 ]
7081 : [ 2.25725e-005 ]
7082 : [ 2.21624e-005 ]
7083 : [ 2.53289e-005 ]
7084 : [ 2.63098e-005 ]
7085 : [ 2.48642e-005 ]
7086 : [ 2.63161e-005 ]
7087 : [ 2.0798e-005  ]
7088 : [ 2.04738e-005 ]
7089 : [ 2.15003e-005 ]
7090 : [ 2.1005e-005  ]
7091 : [ 2.079e-005   ]
7092 : [ 2.4452e-005  ]
7093 : [ 2.55621e-005 ]
7094 : [ 2.55728e-005 ]
7095 : [ 2.13255e-005 ]
7096 : [ 2.63326e-005 ]
7097 : [ 2.17598e-005 ]
7098 : [ 2.53161e-005 ]
7099 : [ 2.62737e-005 ]
7100 : [ 2.62927e-005 ]
7101 : [ 2.20709e-005 ]
7102 : [ 2.62712e-005 ]
7103 : [ 2.09192e-005 ]
7104 : [ 2.04695e-005 ]
7105 : [ 2.06393e-005 ]
7106 : [ 2.06299e-005 ]
7107 : [ 2.63099e-005 ]
7108 : [ 2.06314e-005 ]
7109 : [ 2.59232e-005 ]
7110 : [ 2.59371e-005 ]
7111 : [ 2.62502e-005 ]
7112 : [ 2.37607e-005 ]
7113 : [ 2.06235e-005 ]
7114 : [ 2.20957e-005 ]
7115 : [ 2.28894e-005 ]
7116 : [ 2.63157e-005 ]
7117 : [ 2.57672e-005 ]
7118 : [ 2.14783e-005 ]
7119 : [ 2.08864e-005 ]
7120 : [ 2.05783e-005 ]
7121 : [ 2.58502e-005 ]
7122 : [ 2.10711e-005 ]
7123 : [ 2.07784e-005 ]
7124 : [ 2.13482e-005 ]
7125 : [ 2.62371e-005 ]
7126 : [ 2.06396e-005 ]
7127 : [ 2.06877e-005 ]
7128 : [ 2.20573e-005 ]
7129 : [ 2.0496e-005  ]
7130 : [ 2.38296e-005 ]
7131 : [ 2.4966e-005  ]
7132 : [ 2.17068e-005 ]
7133 : [ 2.51804e-005 ]
7134 : [ 2.46024e-005 ]
7135 : [ 2.58582e-005 ]
7136 : [ 2.41229e-005 ]
7137 : [ 2.53488e-005 ]
7138 : [ 2.21047e-005 ]
7139 : [ 2.18612e-005 ]
7140 : [ 2.46728e-005 ]
7141 : [ 2.60075e-005 ]
7142 : [ 2.48512e-005 ]
7143 : [ 2.50453e-005 ]
7144 : [ 2.08841e-005 ]
7145 : [ 2.13587e-005 ]
7146 : [ 2.15782e-005 ]
7147 : [ 2.44143e-005 ]
7148 : [ 2.22316e-005 ]
7149 : [ 2.37344e-005 ]
7150 : [ 2.08858e-005 ]
7151 : [ 2.52217e-005 ]
7152 : [ 2.12598e-005 ]
7153 : [ 2.04702e-005 ]
7154 : [ 2.05016e-005 ]
7155 : [ 2.5779e-005  ]
7156 : [ 2.15696e-005 ]
7157 : [ 2.08973e-005 ]
7158 : [ 2.54651e-005 ]
7159 : [ 2.27706e-005 ]
7160 : [ 2.05224e-005 ]
7161 : [ 2.1437e-005  ]
7162 : [ 2.04688e-005 ]
7163 : [ 2.40637e-005 ]
7164 : [ 2.20269e-005 ]
7165 : [ 2.14503e-005 ]
7166 : [ 2.144e-005   ]
7167 : [ 2.58833e-005 ]
7168 : [ 2.13994e-005 ]
7169 : [ 2.12266e-005 ]
7170 : [ 2.11259e-005 ]
7171 : [ 2.3577e-005  ]
7172 : [ 2.04744e-005 ]
7173 : [ 2.63155e-005 ]
7174 : [ 2.23006e-005 ]
7175 : [ 2.04979e-005 ]
7176 : [ 2.62171e-005 ]
7177 : [ 2.06485e-005 ]
7178 : [ 2.05626e-005 ]
7179 : [ 2.17572e-005 ]
7180 : [ 2.48157e-005 ]
7181 : [ 2.62906e-005 ]
7182 : [ 2.60157e-005 ]
7183 : [ 2.4971e-005  ]
7184 : [ 2.05545e-005 ]
7185 : [ 2.49105e-005 ]
7186 : [ 2.04923e-005 ]
7187 : [ 2.58254e-005 ]
7188 : [ 2.61784e-005 ]
7189 : [ 2.17058e-005 ]
7190 : [ 2.38546e-005 ]
7191 : [ 2.051e-005   ]
7192 : [ 2.63252e-005 ]
7193 : [ 2.60067e-005 ]
7194 : [ 2.62584e-005 ]
7195 : [ 2.33505e-005 ]
7196 : [ 2.16702e-005 ]
7197 : [ 2.63315e-005 ]
7198 : [ 2.62437e-005 ]
7199 : [ 2.58422e-005 ]
7200 : [ 2.59191e-005 ]
7201 : [ 2.61984e-005 ]
7202 : [ 2.52467e-005 ]
7203 : [ 2.49822e-005 ]
7204 : [ 2.06574e-005 ]
7205 : [ 2.12528e-005 ]
7206 : [ 2.25742e-005 ]
7207 : [ 2.63212e-005 ]
7208 : [ 2.60715e-005 ]
7209 : [ 2.51551e-005 ]
7210 : [ 2.44899e-005 ]
7211 : [ 2.59212e-005 ]
7212 : [ 2.27553e-005 ]
7213 : [ 2.3546e-005  ]
7214 : [ 2.63319e-005 ]
7215 : [ 2.57157e-005 ]
7216 : [ 2.13915e-005 ]
7217 : [ 2.05482e-005 ]
7218 : [ 2.47915e-005 ]
7219 : [ 2.55142e-005 ]
7220 : [ 2.31797e-005 ]
7221 : [ 2.2601e-005  ]
7222 : [ 2.08033e-005 ]
7223 : [ 2.12206e-005 ]
7224 : [ 2.04884e-005 ]
7225 : [ 2.14696e-005 ]
7226 : [ 2.63182e-005 ]
7227 : [ 2.41743e-005 ]
7228 : [ 2.48332e-005 ]
7229 : [ 2.60227e-005 ]
7230 : [ 2.11619e-005 ]
7231 : [ 2.62548e-005 ]
7232 : [ 2.19008e-005 ]
7233 : [ 2.08617e-005 ]
7234 : [ 2.16744e-005 ]
7235 : [ 2.63324e-005 ]
7236 : [ 2.47263e-005 ]
7237 : [ 2.1201e-005  ]
7238 : [ 2.37565e-005 ]
7239 : [ 2.4712e-005  ]
7240 : [ 2.06452e-005 ]
7241 : [ 2.62632e-005 ]
7242 : [ 2.49928e-005 ]
7243 : [ 2.35452e-005 ]
7244 : [ 2.21125e-005 ]
7245 : [ 2.56199e-005 ]
7246 : [ 2.40692e-005 ]
7247 : [ 2.08418e-005 ]
7248 : [ 2.35433e-005 ]
7249 : [ 2.21235e-005 ]
7250 : [ 2.44172e-005 ]
7251 : [ 2.62602e-005 ]
7252 : [ 2.27049e-005 ]
7253 : [ 2.57081e-005 ]
7254 : [ 2.44187e-005 ]
7255 : [ 2.33206e-005 ]
7256 : [ 2.55821e-005 ]
7257 : [ 2.62049e-005 ]
7258 : [ 2.63323e-005 ]
7259 : [ 2.53709e-005 ]
7260 : [ 2.57382e-005 ]
7261 : [ 2.62663e-005 ]
7262 : [ 2.07168e-005 ]
7263 : [ 2.08186e-005 ]
7264 : [ 2.57767e-005 ]
7265 : [ 2.04743e-005 ]
7266 : [ 2.56699e-005 ]
7267 : [ 2.06868e-005 ]
7268 : [ 2.44309e-005 ]
7269 : [ 2.07724e-005 ]
7270 : [ 2.57112e-005 ]
7271 : [ 2.53619e-005 ]
7272 : [ 2.11276e-005 ]
7273 : [ 2.12666e-005 ]
7274 : [ 2.52131e-005 ]
7275 : [ 2.09387e-005 ]
7276 : [ 2.59831e-005 ]
7277 : [ 2.32603e-005 ]
7278 : [ 2.1792e-005  ]
7279 : [ 2.15505e-005 ]
7280 : [ 2.50026e-005 ]
7281 : [ 2.15513e-005 ]
7282 : [ 2.562e-005   ]
7283 : [ 2.47429e-005 ]
7284 : [ 2.63179e-005 ]
7285 : [ 2.63303e-005 ]
7286 : [ 2.33848e-005 ]
7287 : [ 2.55243e-005 ]
7288 : [ 2.04699e-005 ]
7289 : [ 2.39561e-005 ]
7290 : [ 2.28977e-005 ]
7291 : [ 2.05202e-005 ]
7292 : [ 2.59087e-005 ]
7293 : [ 2.07916e-005 ]
7294 : [ 2.63039e-005 ]
7295 : [ 2.39424e-005 ]
7296 : [ 2.30756e-005 ]
7297 : [ 2.42883e-005 ]
7298 : [ 2.62939e-005 ]
7299 : [ 2.49284e-005 ]
7300 : [ 2.51282e-005 ]
7301 : [ 2.07227e-005 ]
7302 : [ 2.53315e-005 ]
7303 : [ 2.09027e-005 ]
7304 : [ 2.38348e-005 ]
7305 : [ 2.48346e-005 ]
7306 : [ 2.48944e-005 ]
7307 : [ 2.05687e-005 ]
7308 : [ 2.06025e-005 ]
7309 : [ 2.12122e-005 ]
7310 : [ 2.63098e-005 ]
7311 : [ 2.52151e-005 ]
7312 : [ 2.06945e-005 ]
7313 : [ 2.36792e-005 ]
7314 : [ 2.04807e-005 ]
7315 : [ 2.27096e-005 ]
7316 : [ 2.56329e-005 ]
7317 : [ 2.07014e-005 ]
7318 : [ 2.56774e-005 ]
7319 : [ 2.59111e-005 ]
7320 : [ 2.56641e-005 ]
7321 : [ 2.5209e-005  ]
7322 : [ 2.26387e-005 ]
7323 : [ 2.46027e-005 ]
7324 : [ 2.53167e-005 ]
7325 : [ 2.58365e-005 ]
7326 : [ 2.62643e-005 ]
7327 : [ 2.59988e-005 ]
7328 : [ 2.20581e-005 ]
7329 : [ 2.49187e-005 ]
7330 : [ 2.61912e-005 ]
7331 : [ 2.10609e-005 ]
7332 : [ 2.53608e-005 ]
7333 : [ 2.34625e-005 ]
7334 : [ 2.16563e-005 ]
7335 : [ 2.62883e-005 ]
7336 : [ 2.50589e-005 ]
7337 : [ 2.33764e-005 ]
7338 : [ 2.04703e-005 ]
7339 : [ 2.62974e-005 ]
7340 : [ 2.63309e-005 ]
7341 : [ 2.11077e-005 ]
7342 : [ 2.63317e-005 ]
7343 : [ 2.52116e-005 ]
7344 : [ 2.05831e-005 ]
7345 : [ 2.35499e-005 ]
7346 : [ 2.04796e-005 ]
7347 : [ 2.55446e-005 ]
7348 : [ 2.1147e-005  ]
7349 : [ 2.5088e-005  ]
7350 : [ 2.14647e-005 ]
7351 : [ 2.6163e-005  ]
7352 : [ 2.55246e-005 ]
7353 : [ 2.57302e-005 ]
7354 : [ 2.53296e-005 ]
7355 : [ 2.50073e-005 ]
7356 : [ 2.05337e-005 ]
7357 : [ 2.07693e-005 ]
7358 : [ 2.09368e-005 ]
7359 : [ 2.10362e-005 ]
7360 : [ 2.51814e-005 ]
7361 : [ 2.12637e-005 ]
7362 : [ 2.05491e-005 ]
7363 : [ 2.15119e-005 ]
7364 : [ 2.06523e-005 ]
7365 : [ 2.05757e-005 ]
7366 : [ 2.60815e-005 ]
7367 : [ 2.32896e-005 ]
7368 : [ 2.61622e-005 ]
7369 : [ 2.6244e-005  ]
7370 : [ 2.6282e-005  ]
7371 : [ 2.12417e-005 ]
7372 : [ 2.2137e-005  ]
7373 : [ 2.21428e-005 ]
7374 : [ 2.10306e-005 ]
7375 : [ 2.11201e-005 ]
7376 : [ 2.5246e-005  ]
7377 : [ 2.5795e-005  ]
7378 : [ 2.54058e-005 ]
7379 : [ 2.21573e-005 ]
7380 : [ 2.04694e-005 ]
7381 : [ 2.49537e-005 ]
7382 : [ 2.60876e-005 ]
7383 : [ 2.62904e-005 ]
7384 : [ 2.63338e-005 ]
7385 : [ 2.05396e-005 ]
7386 : [ 2.54525e-005 ]
7387 : [ 2.5185e-005  ]
7388 : [ 2.04773e-005 ]
7389 : [ 2.29128e-005 ]
7390 : [ 2.63331e-005 ]
7391 : [ 2.38219e-005 ]
7392 : [ 2.07014e-005 ]
7393 : [ 2.20312e-005 ]
7394 : [ 2.47124e-005 ]
7395 : [ 2.11348e-005 ]
7396 : [ 2.62985e-005 ]
7397 : [ 2.4044e-005  ]
7398 : [ 2.3342e-005  ]
7399 : [ 2.62601e-005 ]
7400 : [ 2.15515e-005 ]
7401 : [ 2.04699e-005 ]
7402 : [ 2.19062e-005 ]
7403 : [ 2.06201e-005 ]
7404 : [ 2.08128e-005 ]
7405 : [ 2.53221e-005 ]
7406 : [ 2.23835e-005 ]
7407 : [ 2.38834e-005 ]
7408 : [ 2.29408e-005 ]
7409 : [ 2.54079e-005 ]
7410 : [ 2.44895e-005 ]
7411 : [ 2.63338e-005 ]
7412 : [ 2.10647e-005 ]
7413 : [ 2.05388e-005 ]
7414 : [ 2.04919e-005 ]
7415 : [ 2.47886e-005 ]
7416 : [ 2.43157e-005 ]
7417 : [ 2.25451e-005 ]
7418 : [ 2.48251e-005 ]
7419 : [ 2.0573e-005  ]
7420 : [ 2.63231e-005 ]
7421 : [ 2.15135e-005 ]
7422 : [ 2.04765e-005 ]
7423 : [ 2.06107e-005 ]
7424 : [ 2.37847e-005 ]
7425 : [ 2.61878e-005 ]
7426 : [ 2.46644e-005 ]
7427 : [ 2.26467e-005 ]
7428 : [ 2.48245e-005 ]
7429 : [ 2.35179e-005 ]
7430 : [ 2.04689e-005 ]
7431 : [ 2.45517e-005 ]
7432 : [ 2.41127e-005 ]
7433 : [ 2.63295e-005 ]
7434 : [ 2.06608e-005 ]
7435 : [ 2.18118e-005 ]
7436 : [ 2.63299e-005 ]
7437 : [ 2.4759e-005  ]
7438 : [ 2.09233e-005 ]
7439 : [ 2.41199e-005 ]
7440 : [ 2.49975e-005 ]
7441 : [ 2.07804e-005 ]
7442 : [ 2.59588e-005 ]
7443 : [ 2.15364e-005 ]
7444 : [ 2.29041e-005 ]
7445 : [ 2.06086e-005 ]
7446 : [ 2.63315e-005 ]
7447 : [ 2.06003e-005 ]
7448 : [ 2.07638e-005 ]
7449 : [ 2.63165e-005 ]
7450 : [ 2.10591e-005 ]
7451 : [ 2.04836e-005 ]
7452 : [ 2.59729e-005 ]
7453 : [ 2.45499e-005 ]
7454 : [ 2.07857e-005 ]
7455 : [ 2.16328e-005 ]
7456 : [ 2.17567e-005 ]
7457 : [ 2.45716e-005 ]
7458 : [ 2.20957e-005 ]
7459 : [ 2.44507e-005 ]
7460 : [ 2.09087e-005 ]
7461 : [ 2.06193e-005 ]
7462 : [ 2.05424e-005 ]
7463 : [ 2.63204e-005 ]
7464 : [ 2.61615e-005 ]
7465 : [ 2.54853e-005 ]
7466 : [ 2.0683e-005  ]
7467 : [ 2.48756e-005 ]
7468 : [ 2.05126e-005 ]
7469 : [ 2.55287e-005 ]
7470 : [ 2.12082e-005 ]
7471 : [ 2.20992e-005 ]
7472 : [ 2.60004e-005 ]
7473 : [ 2.08923e-005 ]
7474 : [ 2.39672e-005 ]
7475 : [ 2.62762e-005 ]
7476 : [ 2.04753e-005 ]
7477 : [ 2.58982e-005 ]
7478 : [ 2.05275e-005 ]
7479 : [ 2.63071e-005 ]
7480 : [ 2.63179e-005 ]
7481 : [ 2.06025e-005 ]
7482 : [ 2.46583e-005 ]
7483 : [ 2.17899e-005 ]
7484 : [ 2.62976e-005 ]
7485 : [ 2.12419e-005 ]
7486 : [ 2.63263e-005 ]
7487 : [ 2.5309e-005  ]
7488 : [ 2.63272e-005 ]
7489 : [ 2.57873e-005 ]
7490 : [ 2.59284e-005 ]
7491 : [ 2.09321e-005 ]
7492 : [ 2.42026e-005 ]
7493 : [ 2.31536e-005 ]
7494 : [ 2.55504e-005 ]
7495 : [ 2.05249e-005 ]
7496 : [ 2.61193e-005 ]
7497 : [ 2.06756e-005 ]
7498 : [ 2.46542e-005 ]
7499 : [ 2.05992e-005 ]
7500 : [ 2.42246e-005 ]
7501 : [ 2.05729e-005 ]
7502 : [ 2.05879e-005 ]
7503 : [ 2.08805e-005 ]
7504 : [ 2.58094e-005 ]
7505 : [ 2.5717e-005  ]
7506 : [ 2.55047e-005 ]
7507 : [ 2.55768e-005 ]
7508 : [ 2.07126e-005 ]
7509 : [ 2.25682e-005 ]
7510 : [ 2.04757e-005 ]
7511 : [ 2.4648e-005  ]
7512 : [ 2.16327e-005 ]
7513 : [ 2.06658e-005 ]
7514 : [ 2.14294e-005 ]
7515 : [ 2.57995e-005 ]
7516 : [ 2.04728e-005 ]
7517 : [ 2.11489e-005 ]
7518 : [ 2.52103e-005 ]
7519 : [ 2.58189e-005 ]
7520 : [ 2.08189e-005 ]
7521 : [ 2.05281e-005 ]
7522 : [ 2.52502e-005 ]
7523 : [ 2.56383e-005 ]
7524 : [ 2.61117e-005 ]
7525 : [ 2.17129e-005 ]
7526 : [ 2.51657e-005 ]
7527 : [ 2.60226e-005 ]
7528 : [ 2.39431e-005 ]
7529 : [ 2.04692e-005 ]
7530 : [ 2.62763e-005 ]
7531 : [ 2.55881e-005 ]
7532 : [ 2.62456e-005 ]
7533 : [ 2.07442e-005 ]
7534 : [ 2.36842e-005 ]
7535 : [ 2.04886e-005 ]
7536 : [ 2.62709e-005 ]
7537 : [ 2.06407e-005 ]
7538 : [ 2.62427e-005 ]
7539 : [ 2.13387e-005 ]
7540 : [ 2.12439e-005 ]
7541 : [ 2.60536e-005 ]
7542 : [ 2.62043e-005 ]
7543 : [ 2.21927e-005 ]
7544 : [ 2.37258e-005 ]
7545 : [ 2.17137e-005 ]
7546 : [ 2.53169e-005 ]
7547 : [ 2.14865e-005 ]
7548 : [ 2.06962e-005 ]
7549 : [ 2.62423e-005 ]
7550 : [ 2.2788e-005  ]
7551 : [ 2.42054e-005 ]
7552 : [ 2.61668e-005 ]
7553 : [ 2.52347e-005 ]
7554 : [ 2.25511e-005 ]
7555 : [ 2.30806e-005 ]
7556 : [ 2.05105e-005 ]
7557 : [ 2.60855e-005 ]
7558 : [ 2.54457e-005 ]
7559 : [ 2.62713e-005 ]
7560 : [ 2.63107e-005 ]
7561 : [ 2.17976e-005 ]
7562 : [ 2.19707e-005 ]
7563 : [ 2.61457e-005 ]
7564 : [ 2.22578e-005 ]
7565 : [ 2.25096e-005 ]
7566 : [ 2.40017e-005 ]
7567 : [ 2.19541e-005 ]
7568 : [ 2.17415e-005 ]
7569 : [ 2.63338e-005 ]
7570 : [ 2.6325e-005  ]
7571 : [ 2.04697e-005 ]
7572 : [ 2.46889e-005 ]
7573 : [ 2.58213e-005 ]
7574 : [ 2.09361e-005 ]
7575 : [ 2.62987e-005 ]
7576 : [ 2.13498e-005 ]
7577 : [ 2.05724e-005 ]
7578 : [ 2.21197e-005 ]
7579 : [ 2.2213e-005  ]
7580 : [ 2.63305e-005 ]
7581 : [ 2.57952e-005 ]
7582 : [ 2.60754e-005 ]
7583 : [ 2.6227e-005  ]
7584 : [ 2.18243e-005 ]
7585 : [ 2.06542e-005 ]
7586 : [ 2.22146e-005 ]
7587 : [ 2.52645e-005 ]
7588 : [ 2.06233e-005 ]
7589 : [ 2.59046e-005 ]
7590 : [ 2.05645e-005 ]
7591 : [ 2.17996e-005 ]
7592 : [ 2.09713e-005 ]
7593 : [ 2.53768e-005 ]
7594 : [ 2.15981e-005 ]
7595 : [ 2.08992e-005 ]
7596 : [ 2.34862e-005 ]
7597 : [ 2.3018e-005  ]
7598 : [ 2.61385e-005 ]
7599 : [ 2.06154e-005 ]
7600 : [ 2.49259e-005 ]
7601 : [ 2.17887e-005 ]
7602 : [ 2.06638e-005 ]
7603 : [ 2.07414e-005 ]
7604 : [ 2.05338e-005 ]
7605 : [ 2.20365e-005 ]
7606 : [ 2.12e-005    ]
7607 : [ 2.15932e-005 ]
7608 : [ 2.05687e-005 ]
7609 : [ 2.04914e-005 ]
7610 : [ 2.15604e-005 ]
7611 : [ 2.06655e-005 ]
7612 : [ 2.43198e-005 ]
7613 : [ 2.46493e-005 ]
7614 : [ 2.05456e-005 ]
7615 : [ 2.60888e-005 ]
7616 : [ 2.52201e-005 ]
7617 : [ 2.45981e-005 ]
7618 : [ 2.20892e-005 ]
7619 : [ 2.45316e-005 ]
7620 : [ 2.52398e-005 ]
7621 : [ 2.48654e-005 ]
7622 : [ 2.05945e-005 ]
7623 : [ 2.0562e-005  ]
7624 : [ 2.59098e-005 ]
7625 : [ 2.63338e-005 ]
7626 : [ 2.53154e-005 ]
7627 : [ 2.05047e-005 ]
7628 : [ 2.21695e-005 ]
7629 : [ 2.59026e-005 ]
7630 : [ 2.15044e-005 ]
7631 : [ 2.25605e-005 ]
7632 : [ 2.32826e-005 ]
7633 : [ 2.62616e-005 ]
7634 : [ 2.06733e-005 ]
7635 : [ 2.05643e-005 ]
7636 : [ 2.28401e-005 ]
7637 : [ 2.62741e-005 ]
7638 : [ 2.51418e-005 ]
7639 : [ 2.18476e-005 ]
7640 : [ 2.63234e-005 ]
7641 : [ 2.21283e-005 ]
7642 : [ 2.62821e-005 ]
7643 : [ 2.05685e-005 ]
7644 : [ 2.63257e-005 ]
7645 : [ 2.16582e-005 ]
7646 : [ 2.47147e-005 ]
7647 : [ 2.1568e-005  ]
7648 : [ 2.51269e-005 ]
7649 : [ 2.63291e-005 ]
7650 : [ 2.05337e-005 ]
7651 : [ 2.63269e-005 ]
7652 : [ 2.05558e-005 ]
7653 : [ 2.37267e-005 ]
7654 : [ 2.5818e-005  ]
7655 : [ 2.26929e-005 ]
7656 : [ 2.13664e-005 ]
7657 : [ 2.54318e-005 ]
7658 : [ 2.63336e-005 ]
7659 : [ 2.6063e-005  ]
7660 : [ 2.06655e-005 ]
7661 : [ 2.60635e-005 ]
7662 : [ 2.20133e-005 ]
7663 : [ 2.55311e-005 ]
7664 : [ 2.04723e-005 ]
7665 : [ 2.18329e-005 ]
7666 : [ 2.25917e-005 ]
7667 : [ 2.53816e-005 ]
7668 : [ 2.61058e-005 ]
7669 : [ 2.48709e-005 ]
7670 : [ 2.08471e-005 ]
7671 : [ 2.38642e-005 ]
7672 : [ 2.15323e-005 ]
7673 : [ 2.05248e-005 ]
7674 : [ 2.05537e-005 ]
7675 : [ 2.62762e-005 ]
7676 : [ 2.55303e-005 ]
7677 : [ 2.16293e-005 ]
7678 : [ 2.62297e-005 ]
7679 : [ 2.59516e-005 ]
7680 : [ 2.07348e-005 ]
7681 : [ 2.10103e-005 ]
7682 : [ 2.17031e-005 ]
7683 : [ 2.49939e-005 ]
7684 : [ 2.32909e-005 ]
7685 : [ 2.59162e-005 ]
7686 : [ 2.28844e-005 ]
7687 : [ 2.35041e-005 ]
7688 : [ 2.07963e-005 ]
7689 : [ 2.46106e-005 ]
7690 : [ 2.5123e-005  ]
7691 : [ 2.58643e-005 ]
7692 : [ 2.05177e-005 ]
7693 : [ 2.6308e-005  ]
7694 : [ 2.07172e-005 ]
7695 : [ 2.05817e-005 ]
7696 : [ 2.105e-005   ]
7697 : [ 2.04689e-005 ]
7698 : [ 2.56944e-005 ]
7699 : [ 2.21103e-005 ]
7700 : [ 2.34026e-005 ]
7701 : [ 2.56575e-005 ]
7702 : [ 2.18772e-005 ]
7703 : [ 2.06043e-005 ]
7704 : [ 2.41018e-005 ]
7705 : [ 2.16998e-005 ]
7706 : [ 2.54606e-005 ]
7707 : [ 2.6283e-005  ]
7708 : [ 2.32411e-005 ]
7709 : [ 2.63169e-005 ]
7710 : [ 2.49655e-005 ]
7711 : [ 2.51423e-005 ]
7712 : [ 2.37293e-005 ]
7713 : [ 2.59589e-005 ]
7714 : [ 2.07721e-005 ]
7715 : [ 2.1327e-005  ]
7716 : [ 2.36462e-005 ]
7717 : [ 2.22994e-005 ]
7718 : [ 2.21182e-005 ]
7719 : [ 2.58744e-005 ]
7720 : [ 2.22931e-005 ]
7721 : [ 2.53724e-005 ]
7722 : [ 2.26444e-005 ]
7723 : [ 2.57589e-005 ]
7724 : [ 2.08549e-005 ]
7725 : [ 2.16354e-005 ]
7726 : [ 2.06178e-005 ]
7727 : [ 2.63316e-005 ]
7728 : [ 2.48456e-005 ]
7729 : [ 2.1517e-005  ]
7730 : [ 2.06834e-005 ]
7731 : [ 2.05233e-005 ]
7732 : [ 2.46551e-005 ]
7733 : [ 2.63051e-005 ]
7734 : [ 2.6031e-005  ]
7735 : [ 2.62348e-005 ]
7736 : [ 2.52223e-005 ]
7737 : [ 2.05363e-005 ]
7738 : [ 2.55773e-005 ]
7739 : [ 2.47236e-005 ]
7740 : [ 2.51547e-005 ]
7741 : [ 2.24919e-005 ]
7742 : [ 2.59479e-005 ]
7743 : [ 2.07375e-005 ]
7744 : [ 2.06442e-005 ]
7745 : [ 2.05638e-005 ]
7746 : [ 2.54607e-005 ]
7747 : [ 2.18771e-005 ]
7748 : [ 2.0486e-005  ]
7749 : [ 2.05757e-005 ]
7750 : [ 2.08024e-005 ]
7751 : [ 2.06878e-005 ]
7752 : [ 2.05867e-005 ]
7753 : [ 2.61208e-005 ]
7754 : [ 2.47763e-005 ]
7755 : [ 2.09484e-005 ]
7756 : [ 2.14233e-005 ]
7757 : [ 2.62183e-005 ]
7758 : [ 2.35234e-005 ]
7759 : [ 2.20275e-005 ]
7760 : [ 2.60128e-005 ]
7761 : [ 2.31268e-005 ]
7762 : [ 2.60512e-005 ]
7763 : [ 2.13876e-005 ]
7764 : [ 2.61359e-005 ]
7765 : [ 2.52886e-005 ]
7766 : [ 2.63319e-005 ]
7767 : [ 2.0695e-005  ]
7768 : [ 2.07762e-005 ]
7769 : [ 2.23648e-005 ]
7770 : [ 2.49312e-005 ]
7771 : [ 2.6329e-005  ]
7772 : [ 2.53262e-005 ]
7773 : [ 2.62678e-005 ]
7774 : [ 2.53644e-005 ]
7775 : [ 2.4712e-005  ]
7776 : [ 2.11616e-005 ]
7777 : [ 2.05366e-005 ]
7778 : [ 2.05895e-005 ]
7779 : [ 2.63199e-005 ]
7780 : [ 2.63269e-005 ]
7781 : [ 2.5782e-005  ]
7782 : [ 2.21314e-005 ]
7783 : [ 2.56822e-005 ]
7784 : [ 2.11318e-005 ]
7785 : [ 2.62232e-005 ]
7786 : [ 2.53965e-005 ]
7787 : [ 2.52523e-005 ]
7788 : [ 2.04855e-005 ]
7789 : [ 2.33987e-005 ]
7790 : [ 2.1284e-005  ]
7791 : [ 2.13513e-005 ]
7792 : [ 2.0505e-005  ]
7793 : [ 2.0948e-005  ]
7794 : [ 2.18448e-005 ]
7795 : [ 2.04755e-005 ]
7796 : [ 2.04744e-005 ]
7797 : [ 2.61489e-005 ]
7798 : [ 2.04717e-005 ]
7799 : [ 2.0478e-005  ]
7800 : [ 2.1644e-005  ]
7801 : [ 2.14593e-005 ]
7802 : [ 2.18383e-005 ]
7803 : [ 2.59894e-005 ]
7804 : [ 2.61196e-005 ]
7805 : [ 2.15508e-005 ]
7806 : [ 2.60172e-005 ]
7807 : [ 2.42601e-005 ]
7808 : [ 2.22865e-005 ]
7809 : [ 2.59066e-005 ]
7810 : [ 2.37511e-005 ]
7811 : [ 2.13363e-005 ]
7812 : [ 2.48094e-005 ]
7813 : [ 2.41087e-005 ]
7814 : [ 2.07271e-005 ]
7815 : [ 2.0594e-005  ]
7816 : [ 2.48425e-005 ]
7817 : [ 2.57798e-005 ]
7818 : [ 2.16048e-005 ]
7819 : [ 2.62806e-005 ]
7820 : [ 2.084e-005   ]
7821 : [ 2.09669e-005 ]
7822 : [ 2.62465e-005 ]
7823 : [ 2.20214e-005 ]
7824 : [ 2.57908e-005 ]
7825 : [ 2.63105e-005 ]
7826 : [ 2.05236e-005 ]
7827 : [ 2.63071e-005 ]
7828 : [ 2.62421e-005 ]
7829 : [ 2.04742e-005 ]
7830 : [ 2.45794e-005 ]
7831 : [ 2.09352e-005 ]
7832 : [ 2.49395e-005 ]
7833 : [ 2.05189e-005 ]
7834 : [ 2.63336e-005 ]
7835 : [ 2.36713e-005 ]
7836 : [ 2.21031e-005 ]
7837 : [ 2.131e-005   ]
7838 : [ 2.63193e-005 ]
7839 : [ 2.63285e-005 ]
7840 : [ 2.60875e-005 ]
7841 : [ 2.11638e-005 ]
7842 : [ 2.11723e-005 ]
7843 : [ 2.07742e-005 ]
7844 : [ 2.62716e-005 ]
7845 : [ 2.62852e-005 ]
7846 : [ 2.20777e-005 ]
7847 : [ 2.36136e-005 ]
7848 : [ 2.16859e-005 ]
7849 : [ 2.07452e-005 ]
7850 : [ 2.12379e-005 ]
7851 : [ 2.61931e-005 ]
7852 : [ 2.60776e-005 ]
7853 : [ 2.60553e-005 ]
7854 : [ 2.59904e-005 ]
7855 : [ 2.07547e-005 ]
7856 : [ 2.6309e-005  ]
7857 : [ 2.14919e-005 ]
7858 : [ 2.5891e-005  ]
7859 : [ 2.0477e-005  ]
7860 : [ 2.62693e-005 ]
7861 : [ 2.41434e-005 ]
7862 : [ 2.61518e-005 ]
7863 : [ 2.2533e-005  ]
7864 : [ 2.39211e-005 ]
7865 : [ 2.05768e-005 ]
7866 : [ 2.04744e-005 ]
7867 : [ 2.15617e-005 ]
7868 : [ 2.5399e-005  ]
7869 : [ 2.1188e-005  ]
7870 : [ 2.54964e-005 ]
7871 : [ 2.04771e-005 ]
7872 : [ 2.47478e-005 ]
7873 : [ 2.22907e-005 ]
7874 : [ 2.10032e-005 ]
7875 : [ 2.58824e-005 ]
7876 : [ 2.05163e-005 ]
7877 : [ 2.20179e-005 ]
7878 : [ 2.37485e-005 ]
7879 : [ 2.60053e-005 ]
7880 : [ 2.54343e-005 ]
7881 : [ 2.05317e-005 ]
7882 : [ 2.61271e-005 ]
7883 : [ 2.63297e-005 ]
7884 : [ 2.09413e-005 ]
7885 : [ 2.63244e-005 ]
7886 : [ 2.633e-005   ]
7887 : [ 2.18984e-005 ]
7888 : [ 2.09362e-005 ]
7889 : [ 2.52734e-005 ]
7890 : [ 2.06176e-005 ]
7891 : [ 2.10356e-005 ]
7892 : [ 2.2476e-005  ]
7893 : [ 2.0923e-005  ]
7894 : [ 2.49452e-005 ]
7895 : [ 2.15954e-005 ]
7896 : [ 2.5027e-005  ]
7897 : [ 2.46742e-005 ]
7898 : [ 2.04703e-005 ]
7899 : [ 2.12467e-005 ]
7900 : [ 2.07559e-005 ]
7901 : [ 2.50168e-005 ]
7902 : [ 2.0605e-005  ]
7903 : [ 2.07885e-005 ]
7904 : [ 2.05073e-005 ]
7905 : [ 2.56341e-005 ]
7906 : [ 2.06178e-005 ]
7907 : [ 2.62311e-005 ]
7908 : [ 2.5916e-005  ]
7909 : [ 2.05484e-005 ]
7910 : [ 2.05862e-005 ]
7911 : [ 2.06186e-005 ]
7912 : [ 2.40868e-005 ]
7913 : [ 2.10988e-005 ]
7914 : [ 2.61204e-005 ]
7915 : [ 2.53156e-005 ]
7916 : [ 2.63054e-005 ]
7917 : [ 2.04688e-005 ]
7918 : [ 2.50841e-005 ]
7919 : [ 2.0524e-005  ]
7920 : [ 2.543e-005   ]
7921 : [ 2.28513e-005 ]
7922 : [ 2.06088e-005 ]
7923 : [ 2.23862e-005 ]
7924 : [ 2.61331e-005 ]
7925 : [ 2.09459e-005 ]
7926 : [ 2.63289e-005 ]
7927 : [ 2.06881e-005 ]
7928 : [ 2.6133e-005  ]
7929 : [ 2.46523e-005 ]
7930 : [ 2.59294e-005 ]
7931 : [ 2.54103e-005 ]
7932 : [ 2.45166e-005 ]
7933 : [ 2.0484e-005  ]
7934 : [ 2.05154e-005 ]
7935 : [ 2.22266e-005 ]
7936 : [ 2.1357e-005  ]
7937 : [ 2.12291e-005 ]
7938 : [ 2.62539e-005 ]
7939 : [ 2.33237e-005 ]
7940 : [ 2.53455e-005 ]
7941 : [ 2.55855e-005 ]
7942 : [ 2.48994e-005 ]
7943 : [ 2.08248e-005 ]
7944 : [ 2.49395e-005 ]
7945 : [ 2.29321e-005 ]
7946 : [ 2.04985e-005 ]
7947 : [ 2.07598e-005 ]
7948 : [ 2.10672e-005 ]
7949 : [ 2.60936e-005 ]
7950 : [ 2.08182e-005 ]
7951 : [ 2.47414e-005 ]
7952 : [ 2.29579e-005 ]
7953 : [ 2.57368e-005 ]
7954 : [ 2.60624e-005 ]
7955 : [ 2.61278e-005 ]
7956 : [ 2.04751e-005 ]
7957 : [ 2.13549e-005 ]
7958 : [ 2.09744e-005 ]
7959 : [ 2.56795e-005 ]
7960 : [ 2.62111e-005 ]
7961 : [ 2.4171e-005  ]
7962 : [ 2.05775e-005 ]
7963 : [ 2.06332e-005 ]
7964 : [ 2.07144e-005 ]
7965 : [ 2.52431e-005 ]
7966 : [ 2.49882e-005 ]
7967 : [ 2.15086e-005 ]
7968 : [ 2.2112e-005  ]
7969 : [ 2.13267e-005 ]
7970 : [ 2.6003e-005  ]
7971 : [ 2.50783e-005 ]
7972 : [ 2.19699e-005 ]
7973 : [ 2.0782e-005  ]
7974 : [ 2.56261e-005 ]
7975 : [ 2.60428e-005 ]
7976 : [ 2.05029e-005 ]
7977 : [ 2.63046e-005 ]
7978 : [ 2.05431e-005 ]
7979 : [ 2.04864e-005 ]
7980 : [ 2.18393e-005 ]
7981 : [ 2.05641e-005 ]
7982 : [ 2.57578e-005 ]
7983 : [ 2.04869e-005 ]
7984 : [ 2.13592e-005 ]
7985 : [ 2.62932e-005 ]
7986 : [ 2.09422e-005 ]
7987 : [ 2.61501e-005 ]
7988 : [ 2.39108e-005 ]
7989 : [ 2.63329e-005 ]
7990 : [ 2.14762e-005 ]
7991 : [ 2.48652e-005 ]
7992 : [ 2.1146e-005  ]
7993 : [ 2.0553e-005  ]
7994 : [ 2.43714e-005 ]
7995 : [ 2.62865e-005 ]
7996 : [ 2.27744e-005 ]
7997 : [ 2.63282e-005 ]
7998 : [ 2.06807e-005 ]
7999 : [ 2.53833e-005 ]
8000 : [ 2.50983e-005 ]
8001 : [ 2.22954e-005 ]
8002 : [ 2.04752e-005 ]
8003 : [ 2.61503e-005 ]
8004 : [ 2.36947e-005 ]
8005 : [ 2.08597e-005 ]
8006 : [ 2.12301e-005 ]
8007 : [ 2.30927e-005 ]
8008 : [ 2.07527e-005 ]
8009 : [ 2.09211e-005 ]
8010 : [ 2.06421e-005 ]
8011 : [ 2.09917e-005 ]
8012 : [ 2.05301e-005 ]
8013 : [ 2.61025e-005 ]
8014 : [ 2.19237e-005 ]
8015 : [ 2.04994e-005 ]
8016 : [ 2.10198e-005 ]
8017 : [ 2.22975e-005 ]
8018 : [ 2.16608e-005 ]
8019 : [ 2.61662e-005 ]
8020 : [ 2.62481e-005 ]
8021 : [ 2.0632e-005  ]
8022 : [ 2.54038e-005 ]
8023 : [ 2.05118e-005 ]
8024 : [ 2.19205e-005 ]
8025 : [ 2.2575e-005  ]
8026 : [ 2.04712e-005 ]
8027 : [ 2.37412e-005 ]
8028 : [ 2.07252e-005 ]
8029 : [ 2.61682e-005 ]
8030 : [ 2.55532e-005 ]
8031 : [ 2.28162e-005 ]
8032 : [ 2.16805e-005 ]
8033 : [ 2.10593e-005 ]
8034 : [ 2.57501e-005 ]
8035 : [ 2.05244e-005 ]
8036 : [ 2.61239e-005 ]
8037 : [ 2.19961e-005 ]
8038 : [ 2.62335e-005 ]
8039 : [ 2.5615e-005  ]
8040 : [ 2.09454e-005 ]
8041 : [ 2.11636e-005 ]
8042 : [ 2.57612e-005 ]
8043 : [ 2.43467e-005 ]
8044 : [ 2.61954e-005 ]
8045 : [ 2.28142e-005 ]
8046 : [ 2.06557e-005 ]
8047 : [ 2.47166e-005 ]
8048 : [ 2.24369e-005 ]
8049 : [ 2.57102e-005 ]
8050 : [ 2.54939e-005 ]
8051 : [ 2.29711e-005 ]
8052 : [ 2.10113e-005 ]
8053 : [ 2.61697e-005 ]
8054 : [ 2.575e-005   ]
8055 : [ 2.16705e-005 ]
8056 : [ 2.5912e-005  ]
8057 : [ 2.06662e-005 ]
8058 : [ 2.04692e-005 ]
8059 : [ 2.58325e-005 ]
8060 : [ 2.06073e-005 ]
8061 : [ 2.62562e-005 ]
8062 : [ 2.61617e-005 ]
8063 : [ 2.04953e-005 ]
8064 : [ 2.44749e-005 ]
8065 : [ 2.50076e-005 ]
8066 : [ 2.60742e-005 ]
8067 : [ 2.20416e-005 ]
8068 : [ 2.46873e-005 ]
8069 : [ 2.07172e-005 ]
8070 : [ 2.61383e-005 ]
8071 : [ 2.42133e-005 ]
8072 : [ 2.32952e-005 ]
8073 : [ 2.54263e-005 ]
8074 : [ 2.57153e-005 ]
8075 : [ 2.06068e-005 ]
8076 : [ 2.07311e-005 ]
8077 : [ 2.30269e-005 ]
8078 : [ 2.30132e-005 ]
8079 : [ 2.16313e-005 ]
8080 : [ 2.08566e-005 ]
8081 : [ 2.04692e-005 ]
8082 : [ 2.48914e-005 ]
8083 : [ 2.61495e-005 ]
8084 : [ 2.153e-005   ]
8085 : [ 2.42561e-005 ]
8086 : [ 2.47601e-005 ]
8087 : [ 2.4684e-005  ]
8088 : [ 2.14335e-005 ]
8089 : [ 2.18655e-005 ]
8090 : [ 2.09834e-005 ]
8091 : [ 2.53398e-005 ]
8092 : [ 2.0968e-005  ]
8093 : [ 2.60071e-005 ]
8094 : [ 2.3568e-005  ]
8095 : [ 2.36804e-005 ]
8096 : [ 2.63336e-005 ]
8097 : [ 2.60306e-005 ]
8098 : [ 2.62461e-005 ]
8099 : [ 2.63337e-005 ]
8100 : [ 2.61511e-005 ]
8101 : [ 2.63334e-005 ]
8102 : [ 2.62157e-005 ]
8103 : [ 2.07184e-005 ]
8104 : [ 2.1688e-005  ]
8105 : [ 2.18738e-005 ]
8106 : [ 2.61979e-005 ]
8107 : [ 2.33005e-005 ]
8108 : [ 2.63323e-005 ]
8109 : [ 2.08828e-005 ]
8110 : [ 2.4815e-005  ]
8111 : [ 2.61501e-005 ]
8112 : [ 2.22116e-005 ]
8113 : [ 2.04778e-005 ]
8114 : [ 2.47704e-005 ]
8115 : [ 2.13978e-005 ]
8116 : [ 2.08181e-005 ]
8117 : [ 2.62707e-005 ]
8118 : [ 2.45317e-005 ]
8119 : [ 2.04842e-005 ]
8120 : [ 2.63329e-005 ]
8121 : [ 2.12533e-005 ]
8122 : [ 2.18166e-005 ]
8123 : [ 2.58505e-005 ]
8124 : [ 2.08014e-005 ]
8125 : [ 2.0607e-005  ]
8126 : [ 2.63297e-005 ]
8127 : [ 2.44236e-005 ]
8128 : [ 2.11174e-005 ]
8129 : [ 2.10484e-005 ]
8130 : [ 2.62744e-005 ]
8131 : [ 2.11083e-005 ]
8132 : [ 2.62585e-005 ]
8133 : [ 2.51047e-005 ]
8134 : [ 2.04919e-005 ]
8135 : [ 2.13694e-005 ]
8136 : [ 2.62661e-005 ]
8137 : [ 2.08604e-005 ]
8138 : [ 2.63235e-005 ]
8139 : [ 2.27375e-005 ]
8140 : [ 2.15151e-005 ]
8141 : [ 2.62325e-005 ]
8142 : [ 2.23247e-005 ]
8143 : [ 2.29357e-005 ]
8144 : [ 2.16089e-005 ]
8145 : [ 2.06533e-005 ]
8146 : [ 2.0553e-005  ]
8147 : [ 2.56931e-005 ]
8148 : [ 2.53023e-005 ]
8149 : [ 2.11029e-005 ]
8150 : [ 2.58525e-005 ]
8151 : [ 2.588e-005   ]
8152 : [ 2.53044e-005 ]
8153 : [ 2.27814e-005 ]
8154 : [ 2.13878e-005 ]
8155 : [ 2.62135e-005 ]
8156 : [ 2.06431e-005 ]
8157 : [ 2.13748e-005 ]
8158 : [ 2.60664e-005 ]
8159 : [ 2.28425e-005 ]
8160 : [ 2.05031e-005 ]
8161 : [ 2.63304e-005 ]
8162 : [ 2.56906e-005 ]
8163 : [ 2.6198e-005  ]
8164 : [ 2.60126e-005 ]
8165 : [ 2.19217e-005 ]
8166 : [ 2.51421e-005 ]
8167 : [ 2.09363e-005 ]
8168 : [ 2.26685e-005 ]
8169 : [ 2.04701e-005 ]
8170 : [ 2.61926e-005 ]
8171 : [ 2.2778e-005  ]
8172 : [ 2.63331e-005 ]
8173 : [ 2.57648e-005 ]
8174 : [ 2.61259e-005 ]
8175 : [ 2.17743e-005 ]
8176 : [ 2.45998e-005 ]
8177 : [ 2.0628e-005  ]
8178 : [ 2.32473e-005 ]
8179 : [ 2.05491e-005 ]
8180 : [ 2.52078e-005 ]
8181 : [ 2.04855e-005 ]
8182 : [ 2.57348e-005 ]
8183 : [ 2.62655e-005 ]
8184 : [ 2.28615e-005 ]
8185 : [ 2.39036e-005 ]
8186 : [ 2.10331e-005 ]
8187 : [ 2.29791e-005 ]
8188 : [ 2.63234e-005 ]
8189 : [ 2.56467e-005 ]
8190 : [ 2.11446e-005 ]
8191 : [ 2.45726e-005 ]
8192 : [ 2.3495e-005  ]
8193 : [ 2.59868e-005 ]
8194 : [ 2.36541e-005 ]
8195 : [ 2.33928e-005 ]
8196 : [ 2.10365e-005 ]
8197 : [ 2.28307e-005 ]
8198 : [ 2.36854e-005 ]
8199 : [ 2.63269e-005 ]
8200 : [ 2.0495e-005  ]
8201 : [ 2.37533e-005 ]
8202 : [ 2.53933e-005 ]
8203 : [ 2.63337e-005 ]
8204 : [ 2.60264e-005 ]
8205 : [ 2.29777e-005 ]
8206 : [ 2.20275e-005 ]
8207 : [ 2.06915e-005 ]
8208 : [ 2.22452e-005 ]
8209 : [ 2.62983e-005 ]
8210 : [ 2.11119e-005 ]
8211 : [ 2.13696e-005 ]
8212 : [ 2.15377e-005 ]
8213 : [ 2.23364e-005 ]
8214 : [ 2.1238e-005  ]
8215 : [ 2.63315e-005 ]
8216 : [ 2.26274e-005 ]
8217 : [ 2.14391e-005 ]
8218 : [ 2.13913e-005 ]
8219 : [ 2.27654e-005 ]
8220 : [ 2.60977e-005 ]
8221 : [ 2.09119e-005 ]
8222 : [ 2.5365e-005  ]
8223 : [ 2.12432e-005 ]
8224 : [ 2.63134e-005 ]
8225 : [ 2.16505e-005 ]
8226 : [ 2.29294e-005 ]
8227 : [ 2.102e-005   ]
8228 : [ 2.13358e-005 ]
8229 : [ 2.12068e-005 ]
8230 : [ 2.63219e-005 ]
8231 : [ 2.09967e-005 ]
8232 : [ 2.21382e-005 ]
8233 : [ 2.57848e-005 ]
8234 : [ 2.05315e-005 ]
8235 : [ 2.05941e-005 ]
8236 : [ 2.37229e-005 ]
8237 : [ 2.17667e-005 ]
8238 : [ 2.46115e-005 ]
8239 : [ 2.4997e-005  ]
8240 : [ 2.07627e-005 ]
8241 : [ 2.62093e-005 ]
8242 : [ 2.30394e-005 ]
8243 : [ 2.09462e-005 ]
8244 : [ 2.63338e-005 ]
8245 : [ 2.20999e-005 ]
8246 : [ 2.11141e-005 ]
8247 : [ 2.1202e-005  ]
8248 : [ 2.3532e-005  ]
8249 : [ 2.36587e-005 ]
8250 : [ 2.49069e-005 ]
8251 : [ 2.0471e-005  ]
8252 : [ 2.51357e-005 ]
8253 : [ 2.0604e-005  ]
8254 : [ 2.05645e-005 ]
8255 : [ 2.08644e-005 ]
8256 : [ 2.4506e-005  ]
8257 : [ 2.32071e-005 ]
8258 : [ 2.07479e-005 ]
8259 : [ 2.55267e-005 ]
8260 : [ 2.14347e-005 ]
8261 : [ 2.58494e-005 ]
8262 : [ 2.36079e-005 ]
8263 : [ 2.27035e-005 ]
8264 : [ 2.10514e-005 ]
8265 : [ 2.49843e-005 ]
8266 : [ 2.14986e-005 ]
8267 : [ 2.56537e-005 ]
8268 : [ 2.35449e-005 ]
8269 : [ 2.55683e-005 ]
8270 : [ 2.06949e-005 ]
8271 : [ 2.25514e-005 ]
8272 : [ 2.57782e-005 ]
8273 : [ 2.60399e-005 ]
8274 : [ 2.4701e-005  ]
8275 : [ 2.26706e-005 ]
8276 : [ 2.07345e-005 ]
8277 : [ 2.1364e-005  ]
8278 : [ 2.13179e-005 ]
8279 : [ 2.06373e-005 ]
8280 : [ 2.44367e-005 ]
8281 : [ 2.34841e-005 ]
8282 : [ 2.06375e-005 ]
8283 : [ 2.0757e-005  ]
8284 : [ 2.60143e-005 ]
8285 : [ 2.63201e-005 ]
8286 : [ 2.18711e-005 ]
8287 : [ 2.05892e-005 ]
8288 : [ 2.59627e-005 ]
8289 : [ 2.15863e-005 ]
8290 : [ 2.55347e-005 ]
8291 : [ 2.62345e-005 ]
8292 : [ 2.35375e-005 ]
8293 : [ 2.61e-005    ]
8294 : [ 2.6232e-005  ]
8295 : [ 2.28031e-005 ]
8296 : [ 2.16972e-005 ]
8297 : [ 2.06883e-005 ]
8298 : [ 2.13494e-005 ]
8299 : [ 2.52673e-005 ]
8300 : [ 2.5918e-005  ]
8301 : [ 2.33372e-005 ]
8302 : [ 2.62044e-005 ]
8303 : [ 2.12445e-005 ]
8304 : [ 2.29725e-005 ]
8305 : [ 2.05522e-005 ]
8306 : [ 2.09069e-005 ]
8307 : [ 2.05631e-005 ]
8308 : [ 2.0858e-005  ]
8309 : [ 2.05064e-005 ]
8310 : [ 2.57287e-005 ]
8311 : [ 2.0476e-005  ]
8312 : [ 2.63337e-005 ]
8313 : [ 2.6007e-005  ]
8314 : [ 2.35571e-005 ]
8315 : [ 2.57955e-005 ]
8316 : [ 2.56711e-005 ]
8317 : [ 2.04696e-005 ]
8318 : [ 2.44263e-005 ]
8319 : [ 2.08949e-005 ]
8320 : [ 2.08919e-005 ]
8321 : [ 2.53154e-005 ]
8322 : [ 2.1139e-005  ]
8323 : [ 2.04766e-005 ]
8324 : [ 2.36494e-005 ]
8325 : [ 2.60098e-005 ]
8326 : [ 2.05198e-005 ]
8327 : [ 2.39363e-005 ]
8328 : [ 2.63237e-005 ]
8329 : [ 2.51507e-005 ]
8330 : [ 2.19659e-005 ]
8331 : [ 2.05575e-005 ]
8332 : [ 2.26743e-005 ]
8333 : [ 2.12309e-005 ]
8334 : [ 2.10626e-005 ]
8335 : [ 2.07455e-005 ]
8336 : [ 2.18826e-005 ]
8337 : [ 2.31724e-005 ]
8338 : [ 2.10046e-005 ]
8339 : [ 2.63085e-005 ]
8340 : [ 2.31123e-005 ]
8341 : [ 2.17334e-005 ]
8342 : [ 2.48887e-005 ]
8343 : [ 2.55312e-005 ]
8344 : [ 2.07739e-005 ]
8345 : [ 2.61516e-005 ]
8346 : [ 2.46319e-005 ]
8347 : [ 2.19293e-005 ]
8348 : [ 2.05009e-005 ]
8349 : [ 2.6212e-005  ]
8350 : [ 2.48837e-005 ]
8351 : [ 2.05257e-005 ]
8352 : [ 2.57059e-005 ]
8353 : [ 2.63326e-005 ]
8354 : [ 2.5951e-005  ]
8355 : [ 2.63325e-005 ]
8356 : [ 2.60622e-005 ]
8357 : [ 2.62608e-005 ]
8358 : [ 2.49965e-005 ]
8359 : [ 2.04836e-005 ]
8360 : [ 2.54314e-005 ]
8361 : [ 2.09074e-005 ]
8362 : [ 2.58824e-005 ]
8363 : [ 2.47684e-005 ]
8364 : [ 2.35783e-005 ]
8365 : [ 2.06074e-005 ]
8366 : [ 2.60072e-005 ]
8367 : [ 2.09556e-005 ]
8368 : [ 2.08441e-005 ]
8369 : [ 2.46051e-005 ]
8370 : [ 2.33235e-005 ]
8371 : [ 2.09593e-005 ]
8372 : [ 2.04761e-005 ]
8373 : [ 2.10653e-005 ]
8374 : [ 2.13958e-005 ]
8375 : [ 2.36722e-005 ]
8376 : [ 2.04819e-005 ]
8377 : [ 2.12349e-005 ]
8378 : [ 2.49236e-005 ]
8379 : [ 2.04967e-005 ]
8380 : [ 2.15098e-005 ]
8381 : [ 2.06448e-005 ]
8382 : [ 2.58907e-005 ]
8383 : [ 2.6164e-005  ]
8384 : [ 2.15125e-005 ]
8385 : [ 2.41626e-005 ]
8386 : [ 2.0564e-005  ]
8387 : [ 2.06215e-005 ]
8388 : [ 2.54426e-005 ]
8389 : [ 2.33894e-005 ]
8390 : [ 2.48599e-005 ]
8391 : [ 2.48294e-005 ]
8392 : [ 2.6324e-005  ]
8393 : [ 2.13101e-005 ]
8394 : [ 2.29991e-005 ]
8395 : [ 2.59027e-005 ]
8396 : [ 2.59709e-005 ]
8397 : [ 2.05678e-005 ]
8398 : [ 2.32758e-005 ]
8399 : [ 2.15681e-005 ]
8400 : [ 2.05398e-005 ]
8401 : [ 2.06002e-005 ]
8402 : [ 2.59043e-005 ]
8403 : [ 2.17298e-005 ]
8404 : [ 2.56758e-005 ]
8405 : [ 2.1982e-005  ]
8406 : [ 2.45345e-005 ]
8407 : [ 2.51248e-005 ]
8408 : [ 2.10305e-005 ]
8409 : [ 2.04807e-005 ]
8410 : [ 2.61138e-005 ]
8411 : [ 2.05202e-005 ]
8412 : [ 2.33889e-005 ]
8413 : [ 2.26998e-005 ]
8414 : [ 2.1856e-005  ]
8415 : [ 2.49453e-005 ]
8416 : [ 2.62132e-005 ]
8417 : [ 2.55371e-005 ]
8418 : [ 2.18543e-005 ]
8419 : [ 2.54211e-005 ]
8420 : [ 2.209e-005   ]
8421 : [ 2.57764e-005 ]
8422 : [ 2.14054e-005 ]
8423 : [ 2.13389e-005 ]
8424 : [ 2.58679e-005 ]
8425 : [ 2.49529e-005 ]
8426 : [ 2.16038e-005 ]
8427 : [ 2.04733e-005 ]
8428 : [ 2.22215e-005 ]
8429 : [ 2.62893e-005 ]
8430 : [ 2.05614e-005 ]
8431 : [ 2.14239e-005 ]
8432 : [ 2.10805e-005 ]
8433 : [ 2.24412e-005 ]
8434 : [ 2.54795e-005 ]
8435 : [ 2.0695e-005  ]
8436 : [ 2.05238e-005 ]
8437 : [ 2.06026e-005 ]
8438 : [ 2.59536e-005 ]
8439 : [ 2.50596e-005 ]
8440 : [ 2.44969e-005 ]
8441 : [ 2.60713e-005 ]
8442 : [ 2.07359e-005 ]
8443 : [ 2.05648e-005 ]
8444 : [ 2.63218e-005 ]
8445 : [ 2.56784e-005 ]
8446 : [ 2.61418e-005 ]
8447 : [ 2.10733e-005 ]
8448 : [ 2.13511e-005 ]
8449 : [ 2.08214e-005 ]
8450 : [ 2.57519e-005 ]
8451 : [ 2.04726e-005 ]
8452 : [ 2.07633e-005 ]
8453 : [ 2.36001e-005 ]
8454 : [ 2.6297e-005  ]
8455 : [ 2.20071e-005 ]
8456 : [ 2.5847e-005  ]
8457 : [ 2.61519e-005 ]
8458 : [ 2.59327e-005 ]
8459 : [ 2.07917e-005 ]
8460 : [ 2.09616e-005 ]
8461 : [ 2.46661e-005 ]
8462 : [ 2.22731e-005 ]
8463 : [ 2.11772e-005 ]
8464 : [ 2.43829e-005 ]
8465 : [ 2.14191e-005 ]
8466 : [ 2.19281e-005 ]
8467 : [ 2.61395e-005 ]
8468 : [ 2.11073e-005 ]
8469 : [ 2.125e-005   ]
8470 : [ 2.49824e-005 ]
8471 : [ 2.11003e-005 ]
8472 : [ 2.56539e-005 ]
8473 : [ 2.47633e-005 ]
8474 : [ 2.57536e-005 ]
8475 : [ 2.05353e-005 ]
8476 : [ 2.13343e-005 ]
8477 : [ 2.14535e-005 ]
8478 : [ 2.06393e-005 ]
8479 : [ 2.61884e-005 ]
8480 : [ 2.22753e-005 ]
8481 : [ 2.35227e-005 ]
8482 : [ 2.49074e-005 ]
8483 : [ 2.47076e-005 ]
8484 : [ 2.43511e-005 ]
8485 : [ 2.05264e-005 ]
8486 : [ 2.60611e-005 ]
8487 : [ 2.04876e-005 ]
8488 : [ 2.50295e-005 ]
8489 : [ 2.5893e-005  ]
8490 : [ 2.06712e-005 ]
8491 : [ 2.57865e-005 ]
8492 : [ 2.05728e-005 ]
8493 : [ 2.25276e-005 ]
8494 : [ 2.61241e-005 ]
8495 : [ 2.47032e-005 ]
8496 : [ 2.11174e-005 ]
8497 : [ 2.32279e-005 ]
8498 : [ 2.34121e-005 ]
8499 : [ 2.62014e-005 ]
8500 : [ 2.60782e-005 ]
8501 : [ 2.13311e-005 ]
8502 : [ 2.0743e-005  ]
8503 : [ 2.59788e-005 ]
8504 : [ 2.60154e-005 ]
8505 : [ 2.6013e-005  ]
8506 : [ 2.10947e-005 ]
8507 : [ 2.11034e-005 ]
8508 : [ 2.62786e-005 ]
8509 : [ 2.27119e-005 ]
8510 : [ 2.61923e-005 ]
8511 : [ 2.05817e-005 ]
8512 : [ 2.4888e-005  ]
8513 : [ 2.63182e-005 ]
8514 : [ 2.04819e-005 ]
8515 : [ 2.0601e-005  ]
8516 : [ 2.30182e-005 ]
8517 : [ 2.18959e-005 ]
8518 : [ 2.61428e-005 ]
8519 : [ 2.08003e-005 ]
8520 : [ 2.63268e-005 ]
8521 : [ 2.10126e-005 ]
8522 : [ 2.05413e-005 ]
8523 : [ 2.17188e-005 ]
8524 : [ 2.06276e-005 ]
8525 : [ 2.63338e-005 ]
8526 : [ 2.12312e-005 ]
8527 : [ 2.63057e-005 ]
8528 : [ 2.33017e-005 ]
8529 : [ 2.51081e-005 ]
8530 : [ 2.21404e-005 ]
8531 : [ 2.61383e-005 ]
8532 : [ 2.41882e-005 ]
8533 : [ 2.0479e-005  ]
8534 : [ 2.62951e-005 ]
8535 : [ 2.25089e-005 ]
8536 : [ 2.22019e-005 ]
8537 : [ 2.05057e-005 ]
8538 : [ 2.52264e-005 ]
8539 : [ 2.56513e-005 ]
8540 : [ 2.56433e-005 ]
8541 : [ 2.46334e-005 ]
8542 : [ 2.57174e-005 ]
8543 : [ 2.05221e-005 ]
8544 : [ 2.54017e-005 ]
8545 : [ 2.57377e-005 ]
8546 : [ 2.52843e-005 ]
8547 : [ 2.07029e-005 ]
8548 : [ 2.5366e-005  ]
8549 : [ 2.62948e-005 ]
8550 : [ 2.48629e-005 ]
8551 : [ 2.07966e-005 ]
8552 : [ 2.25688e-005 ]
8553 : [ 2.13968e-005 ]
8554 : [ 2.48927e-005 ]
8555 : [ 2.28272e-005 ]
8556 : [ 2.04787e-005 ]
8557 : [ 2.23031e-005 ]
8558 : [ 2.0845e-005  ]
8559 : [ 2.60774e-005 ]
8560 : [ 2.61911e-005 ]
8561 : [ 2.08662e-005 ]
8562 : [ 2.55188e-005 ]
8563 : [ 2.06344e-005 ]
8564 : [ 2.52821e-005 ]
8565 : [ 2.63218e-005 ]
8566 : [ 2.11126e-005 ]
8567 : [ 2.15582e-005 ]
8568 : [ 2.04688e-005 ]
8569 : [ 2.59574e-005 ]
8570 : [ 2.16025e-005 ]
8571 : [ 2.54331e-005 ]
8572 : [ 2.07989e-005 ]
8573 : [ 2.05818e-005 ]
8574 : [ 2.07953e-005 ]
8575 : [ 2.13275e-005 ]
8576 : [ 2.47791e-005 ]
8577 : [ 2.63149e-005 ]
8578 : [ 2.59249e-005 ]
8579 : [ 2.52101e-005 ]
8580 : [ 2.62968e-005 ]
8581 : [ 2.55519e-005 ]
8582 : [ 2.62785e-005 ]
8583 : [ 2.49166e-005 ]
8584 : [ 2.62013e-005 ]
8585 : [ 2.5794e-005  ]
8586 : [ 2.48386e-005 ]
8587 : [ 2.62894e-005 ]
8588 : [ 2.47023e-005 ]
8589 : [ 2.05752e-005 ]
8590 : [ 2.57945e-005 ]
8591 : [ 2.59313e-005 ]
8592 : [ 2.14382e-005 ]
8593 : [ 2.05303e-005 ]
8594 : [ 2.49444e-005 ]
8595 : [ 2.08545e-005 ]
8596 : [ 2.46784e-005 ]
8597 : [ 2.61705e-005 ]
8598 : [ 2.24655e-005 ]
8599 : [ 2.18366e-005 ]
8600 : [ 2.08321e-005 ]
8601 : [ 2.08116e-005 ]
8602 : [ 2.06035e-005 ]
8603 : [ 2.60594e-005 ]
8604 : [ 2.63171e-005 ]
8605 : [ 2.63258e-005 ]
8606 : [ 2.50575e-005 ]
8607 : [ 2.62962e-005 ]
8608 : [ 2.61813e-005 ]
8609 : [ 2.05859e-005 ]
8610 : [ 2.05094e-005 ]
8611 : [ 2.49373e-005 ]
8612 : [ 2.31289e-005 ]
8613 : [ 2.55913e-005 ]
8614 : [ 2.52523e-005 ]
8615 : [ 2.57653e-005 ]
8616 : [ 2.05407e-005 ]
8617 : [ 2.52513e-005 ]
8618 : [ 2.10839e-005 ]
8619 : [ 2.63306e-005 ]
8620 : [ 2.30125e-005 ]
8621 : [ 2.34761e-005 ]
8622 : [ 2.12073e-005 ]
8623 : [ 2.21224e-005 ]
8624 : [ 2.54828e-005 ]
8625 : [ 2.11184e-005 ]
8626 : [ 2.05517e-005 ]
8627 : [ 2.48352e-005 ]
8628 : [ 2.63148e-005 ]
8629 : [ 2.54055e-005 ]
8630 : [ 2.49663e-005 ]
8631 : [ 2.1092e-005  ]
8632 : [ 2.12408e-005 ]
8633 : [ 2.04726e-005 ]
8634 : [ 2.07522e-005 ]
8635 : [ 2.1878e-005  ]
8636 : [ 2.61763e-005 ]
8637 : [ 2.27053e-005 ]
8638 : [ 2.30699e-005 ]
8639 : [ 2.16443e-005 ]
8640 : [ 2.12863e-005 ]
8641 : [ 2.08838e-005 ]
8642 : [ 2.58246e-005 ]
8643 : [ 2.07886e-005 ]
8644 : [ 2.18996e-005 ]
8645 : [ 2.63335e-005 ]
8646 : [ 2.57198e-005 ]
8647 : [ 2.29903e-005 ]
8648 : [ 2.46928e-005 ]
8649 : [ 2.57745e-005 ]
8650 : [ 2.55639e-005 ]
8651 : [ 2.17196e-005 ]
8652 : [ 2.48422e-005 ]
8653 : [ 2.07314e-005 ]
8654 : [ 2.19785e-005 ]
8655 : [ 2.56429e-005 ]
8656 : [ 2.05651e-005 ]
8657 : [ 2.19213e-005 ]
8658 : [ 2.6184e-005  ]
8659 : [ 2.21262e-005 ]
8660 : [ 2.47522e-005 ]
8661 : [ 2.29552e-005 ]
8662 : [ 2.40175e-005 ]
8663 : [ 2.62808e-005 ]
8664 : [ 2.21481e-005 ]
8665 : [ 2.61557e-005 ]
8666 : [ 2.55701e-005 ]
8667 : [ 2.15052e-005 ]
8668 : [ 2.04829e-005 ]
8669 : [ 2.63199e-005 ]
8670 : [ 2.13815e-005 ]
8671 : [ 2.05902e-005 ]
8672 : [ 2.53977e-005 ]
8673 : [ 2.22922e-005 ]
8674 : [ 2.62928e-005 ]
8675 : [ 2.63288e-005 ]
8676 : [ 2.06936e-005 ]
8677 : [ 2.14431e-005 ]
8678 : [ 2.05661e-005 ]
8679 : [ 2.63222e-005 ]
8680 : [ 2.3903e-005  ]
8681 : [ 2.11364e-005 ]
8682 : [ 2.04956e-005 ]
8683 : [ 2.4991e-005  ]
8684 : [ 2.09117e-005 ]
8685 : [ 2.59258e-005 ]
8686 : [ 2.1239e-005  ]
8687 : [ 2.53597e-005 ]
8688 : [ 2.62388e-005 ]
8689 : [ 2.50123e-005 ]
8690 : [ 2.18282e-005 ]
8691 : [ 2.14649e-005 ]
8692 : [ 2.62752e-005 ]
8693 : [ 2.52252e-005 ]
8694 : [ 2.04691e-005 ]
8695 : [ 2.09851e-005 ]
8696 : [ 2.10579e-005 ]
8697 : [ 2.61898e-005 ]
8698 : [ 2.57894e-005 ]
8699 : [ 2.14766e-005 ]
8700 : [ 2.33548e-005 ]
8701 : [ 2.40473e-005 ]
8702 : [ 2.57193e-005 ]
8703 : [ 2.08611e-005 ]
8704 : [ 2.58259e-005 ]
8705 : [ 2.36764e-005 ]
8706 : [ 2.36929e-005 ]
8707 : [ 2.62813e-005 ]
8708 : [ 2.21058e-005 ]
8709 : [ 2.04698e-005 ]
8710 : [ 2.53938e-005 ]
8711 : [ 2.09741e-005 ]
8712 : [ 2.06838e-005 ]
8713 : [ 2.06656e-005 ]
8714 : [ 2.29503e-005 ]
8715 : [ 2.25878e-005 ]
8716 : [ 2.57168e-005 ]
8717 : [ 2.08513e-005 ]
8718 : [ 2.63091e-005 ]
8719 : [ 2.63333e-005 ]
8720 : [ 2.48012e-005 ]
8721 : [ 2.18537e-005 ]
8722 : [ 2.05513e-005 ]
8723 : [ 2.4865e-005  ]
8724 : [ 2.21005e-005 ]
8725 : [ 2.62991e-005 ]
8726 : [ 2.09774e-005 ]
8727 : [ 2.29405e-005 ]
8728 : [ 2.61522e-005 ]
8729 : [ 2.27539e-005 ]
8730 : [ 2.51643e-005 ]
8731 : [ 2.56304e-005 ]
8732 : [ 2.05482e-005 ]
8733 : [ 2.49296e-005 ]
8734 : [ 2.57325e-005 ]
8735 : [ 2.54309e-005 ]
8736 : [ 2.50685e-005 ]
8737 : [ 2.17213e-005 ]
8738 : [ 2.14222e-005 ]
8739 : [ 2.47157e-005 ]
8740 : [ 2.62897e-005 ]
8741 : [ 2.54089e-005 ]
8742 : [ 2.05254e-005 ]
8743 : [ 2.19109e-005 ]
8744 : [ 2.26819e-005 ]
8745 : [ 2.14094e-005 ]
8746 : [ 2.43755e-005 ]
8747 : [ 2.51623e-005 ]
8748 : [ 2.10667e-005 ]
8749 : [ 2.63312e-005 ]
8750 : [ 2.24181e-005 ]
8751 : [ 2.36134e-005 ]
8752 : [ 2.48307e-005 ]
8753 : [ 2.06937e-005 ]
8754 : [ 2.0479e-005  ]
8755 : [ 2.45938e-005 ]
8756 : [ 2.44285e-005 ]
8757 : [ 2.10844e-005 ]
8758 : [ 2.49698e-005 ]
8759 : [ 2.54303e-005 ]
8760 : [ 2.08641e-005 ]
8761 : [ 2.08298e-005 ]
8762 : [ 2.18349e-005 ]
8763 : [ 2.58736e-005 ]
8764 : [ 2.62498e-005 ]
8765 : [ 2.16877e-005 ]
8766 : [ 2.58105e-005 ]
8767 : [ 2.59989e-005 ]
8768 : [ 2.61502e-005 ]
8769 : [ 2.11976e-005 ]
8770 : [ 2.19299e-005 ]
8771 : [ 2.40432e-005 ]
8772 : [ 2.52701e-005 ]
8773 : [ 2.6255e-005  ]
8774 : [ 2.34236e-005 ]
8775 : [ 2.25194e-005 ]
8776 : [ 2.14518e-005 ]
8777 : [ 2.49003e-005 ]
8778 : [ 2.18577e-005 ]
8779 : [ 2.25887e-005 ]
8780 : [ 2.61627e-005 ]
8781 : [ 2.06298e-005 ]
8782 : [ 2.57162e-005 ]
8783 : [ 2.14154e-005 ]
8784 : [ 2.08171e-005 ]
8785 : [ 2.4906e-005  ]
8786 : [ 2.26603e-005 ]
8787 : [ 2.16403e-005 ]
8788 : [ 2.24958e-005 ]
8789 : [ 2.5845e-005  ]
8790 : [ 2.39585e-005 ]
8791 : [ 2.63313e-005 ]
8792 : [ 2.44114e-005 ]
8793 : [ 2.05666e-005 ]
8794 : [ 2.08119e-005 ]
8795 : [ 2.63225e-005 ]
8796 : [ 2.04766e-005 ]
8797 : [ 2.4582e-005  ]
8798 : [ 2.51126e-005 ]
8799 : [ 2.63144e-005 ]
8800 : [ 2.05893e-005 ]
8801 : [ 2.27436e-005 ]
8802 : [ 2.42459e-005 ]
8803 : [ 2.62743e-005 ]
8804 : [ 2.2046e-005  ]
8805 : [ 2.17503e-005 ]
8806 : [ 2.10452e-005 ]
8807 : [ 2.0501e-005  ]
8808 : [ 2.61255e-005 ]
8809 : [ 2.25098e-005 ]
8810 : [ 2.05441e-005 ]
8811 : [ 2.08353e-005 ]
8812 : [ 2.59786e-005 ]
8813 : [ 2.49248e-005 ]
8814 : [ 2.23982e-005 ]
8815 : [ 2.56506e-005 ]
8816 : [ 2.63088e-005 ]
8817 : [ 2.35138e-005 ]
8818 : [ 2.50921e-005 ]
8819 : [ 2.23444e-005 ]
8820 : [ 2.10436e-005 ]
8821 : [ 2.07097e-005 ]
8822 : [ 2.14493e-005 ]
8823 : [ 2.19987e-005 ]
8824 : [ 2.628e-005   ]
8825 : [ 2.62697e-005 ]
8826 : [ 2.04936e-005 ]
8827 : [ 2.2592e-005  ]
8828 : [ 2.19757e-005 ]
8829 : [ 2.04901e-005 ]
8830 : [ 2.25344e-005 ]
8831 : [ 2.10875e-005 ]
8832 : [ 2.14667e-005 ]
8833 : [ 2.44152e-005 ]
8834 : [ 2.62729e-005 ]
8835 : [ 2.08437e-005 ]
8836 : [ 2.0865e-005  ]
8837 : [ 2.05914e-005 ]
8838 : [ 2.60204e-005 ]
8839 : [ 2.5483e-005  ]
8840 : [ 2.18204e-005 ]
8841 : [ 2.1847e-005  ]
8842 : [ 2.06269e-005 ]
8843 : [ 2.48914e-005 ]
8844 : [ 2.09319e-005 ]
8845 : [ 2.1026e-005  ]
8846 : [ 2.12253e-005 ]
8847 : [ 2.10653e-005 ]
8848 : [ 2.20584e-005 ]
8849 : [ 2.62714e-005 ]
8850 : [ 2.30575e-005 ]
8851 : [ 2.05534e-005 ]
8852 : [ 2.0557e-005  ]
8853 : [ 2.62838e-005 ]
8854 : [ 2.44105e-005 ]
8855 : [ 2.05971e-005 ]
8856 : [ 2.11288e-005 ]
8857 : [ 2.10825e-005 ]
8858 : [ 2.28489e-005 ]
8859 : [ 2.1784e-005  ]
8860 : [ 2.38587e-005 ]
8861 : [ 2.22927e-005 ]
8862 : [ 2.54219e-005 ]
8863 : [ 2.45635e-005 ]
8864 : [ 2.06794e-005 ]
8865 : [ 2.36259e-005 ]
8866 : [ 2.09747e-005 ]
8867 : [ 2.63007e-005 ]
8868 : [ 2.11094e-005 ]
8869 : [ 2.20689e-005 ]
8870 : [ 2.15323e-005 ]
8871 : [ 2.52135e-005 ]
8872 : [ 2.2712e-005  ]
8873 : [ 2.6333e-005  ]
8874 : [ 2.48642e-005 ]
8875 : [ 2.59182e-005 ]
8876 : [ 2.11201e-005 ]
8877 : [ 2.41678e-005 ]
8878 : [ 2.38595e-005 ]
8879 : [ 2.63306e-005 ]
8880 : [ 2.63314e-005 ]
8881 : [ 2.18997e-005 ]
8882 : [ 2.51658e-005 ]
8883 : [ 2.56969e-005 ]
8884 : [ 2.19164e-005 ]
8885 : [ 2.4513e-005  ]
8886 : [ 2.49102e-005 ]
8887 : [ 2.18044e-005 ]
8888 : [ 2.22545e-005 ]
8889 : [ 2.11391e-005 ]
8890 : [ 2.39613e-005 ]
8891 : [ 2.14444e-005 ]
8892 : [ 2.1994e-005  ]
8893 : [ 2.53853e-005 ]
8894 : [ 2.46672e-005 ]
8895 : [ 2.33996e-005 ]
8896 : [ 2.511e-005   ]
8897 : [ 2.1254e-005  ]
8898 : [ 2.3001e-005  ]
8899 : [ 2.13639e-005 ]
8900 : [ 2.57556e-005 ]
8901 : [ 2.2396e-005  ]
8902 : [ 2.09463e-005 ]
8903 : [ 2.18528e-005 ]
8904 : [ 2.59244e-005 ]
8905 : [ 2.06578e-005 ]
8906 : [ 2.05758e-005 ]
8907 : [ 2.12413e-005 ]
8908 : [ 2.34877e-005 ]
8909 : [ 2.26416e-005 ]
8910 : [ 2.1184e-005  ]
8911 : [ 2.24373e-005 ]
8912 : [ 2.16668e-005 ]
8913 : [ 2.42305e-005 ]
8914 : [ 2.35368e-005 ]
8915 : [ 2.61696e-005 ]
8916 : [ 2.63087e-005 ]
8917 : [ 2.11298e-005 ]
8918 : [ 2.49653e-005 ]
8919 : [ 2.62675e-005 ]
8920 : [ 2.10877e-005 ]
8921 : [ 2.15937e-005 ]
8922 : [ 2.07299e-005 ]
8923 : [ 2.13794e-005 ]
8924 : [ 2.58642e-005 ]
8925 : [ 2.62857e-005 ]
8926 : [ 2.25297e-005 ]
8927 : [ 2.15177e-005 ]
8928 : [ 2.55793e-005 ]
8929 : [ 2.10752e-005 ]
8930 : [ 2.56992e-005 ]
8931 : [ 2.1514e-005  ]
8932 : [ 2.04801e-005 ]
8933 : [ 2.53284e-005 ]
8934 : [ 2.43426e-005 ]
8935 : [ 2.4854e-005  ]
8936 : [ 2.367e-005   ]
8937 : [ 2.2999e-005  ]
8938 : [ 2.53963e-005 ]
8939 : [ 2.63091e-005 ]
8940 : [ 2.1429e-005  ]
8941 : [ 2.17662e-005 ]
8942 : [ 2.61453e-005 ]
8943 : [ 2.57593e-005 ]
8944 : [ 2.14149e-005 ]
8945 : [ 2.36672e-005 ]
8946 : [ 2.6333e-005  ]
8947 : [ 2.06583e-005 ]
8948 : [ 2.05192e-005 ]
8949 : [ 2.16356e-005 ]
8950 : [ 2.20354e-005 ]
8951 : [ 2.27919e-005 ]
8952 : [ 2.60396e-005 ]
8953 : [ 2.60897e-005 ]
8954 : [ 2.05379e-005 ]
8955 : [ 2.36722e-005 ]
8956 : [ 2.4858e-005  ]
8957 : [ 2.63013e-005 ]
8958 : [ 2.52985e-005 ]
8959 : [ 2.09319e-005 ]
8960 : [ 2.47587e-005 ]
8961 : [ 2.57542e-005 ]
8962 : [ 2.11921e-005 ]
8963 : [ 2.56315e-005 ]
8964 : [ 2.06966e-005 ]
8965 : [ 2.09681e-005 ]
8966 : [ 2.04887e-005 ]
8967 : [ 2.59511e-005 ]
8968 : [ 2.1107e-005  ]
8969 : [ 2.48069e-005 ]
8970 : [ 2.14314e-005 ]
8971 : [ 2.59812e-005 ]
8972 : [ 2.14565e-005 ]
8973 : [ 2.25561e-005 ]
8974 : [ 2.1315e-005  ]
8975 : [ 2.08216e-005 ]
8976 : [ 2.47923e-005 ]
8977 : [ 2.13016e-005 ]
8978 : [ 2.58926e-005 ]
8979 : [ 2.17201e-005 ]
8980 : [ 2.52121e-005 ]
8981 : [ 2.54692e-005 ]
8982 : [ 2.05044e-005 ]
8983 : [ 2.08564e-005 ]
8984 : [ 2.44492e-005 ]
8985 : [ 2.52827e-005 ]
8986 : [ 2.10298e-005 ]
8987 : [ 2.06861e-005 ]
8988 : [ 2.16206e-005 ]
8989 : [ 2.51353e-005 ]
8990 : [ 2.30604e-005 ]
8991 : [ 2.33583e-005 ]
8992 : [ 2.05705e-005 ]
8993 : [ 2.0484e-005  ]
8994 : [ 2.13614e-005 ]
8995 : [ 2.47509e-005 ]
8996 : [ 2.40468e-005 ]
8997 : [ 2.47725e-005 ]
8998 : [ 2.12431e-005 ]
8999 : [ 2.63297e-005 ]
9000 : [ 2.52016e-005 ]
9001 : [ 2.3929e-005  ]
9002 : [ 2.18969e-005 ]
9003 : [ 2.53022e-005 ]
9004 : [ 2.19601e-005 ]
9005 : [ 2.21257e-005 ]
9006 : [ 2.20254e-005 ]
9007 : [ 2.32118e-005 ]
9008 : [ 2.04733e-005 ]
9009 : [ 2.08452e-005 ]
9010 : [ 2.31747e-005 ]
9011 : [ 2.63338e-005 ]
9012 : [ 2.33068e-005 ]
9013 : [ 2.10689e-005 ]
9014 : [ 2.63113e-005 ]
9015 : [ 2.59836e-005 ]
9016 : [ 2.62152e-005 ]
9017 : [ 2.55667e-005 ]
9018 : [ 2.07293e-005 ]
9019 : [ 2.6325e-005  ]
9020 : [ 2.59663e-005 ]
9021 : [ 2.1231e-005  ]
9022 : [ 2.17556e-005 ]
9023 : [ 2.0851e-005  ]
9024 : [ 2.11179e-005 ]
9025 : [ 2.47257e-005 ]
9026 : [ 2.59118e-005 ]
9027 : [ 2.0578e-005  ]
9028 : [ 2.24467e-005 ]
9029 : [ 2.46601e-005 ]
9030 : [ 2.40894e-005 ]
9031 : [ 2.48894e-005 ]
9032 : [ 2.04773e-005 ]
9033 : [ 2.55275e-005 ]
9034 : [ 2.05881e-005 ]
9035 : [ 2.07083e-005 ]
9036 : [ 2.63296e-005 ]
9037 : [ 2.58029e-005 ]
9038 : [ 2.23687e-005 ]
9039 : [ 2.50326e-005 ]
9040 : [ 2.21883e-005 ]
9041 : [ 2.56418e-005 ]
9042 : [ 2.04744e-005 ]
9043 : [ 2.3367e-005  ]
9044 : [ 2.5694e-005  ]
9045 : [ 2.04699e-005 ]
9046 : [ 2.05034e-005 ]
9047 : [ 2.05573e-005 ]
9048 : [ 2.08936e-005 ]
9049 : [ 2.21246e-005 ]
9050 : [ 2.05309e-005 ]
9051 : [ 2.05361e-005 ]
9052 : [ 2.0798e-005  ]
9053 : [ 2.06212e-005 ]
9054 : [ 2.45561e-005 ]
9055 : [ 2.05916e-005 ]
9056 : [ 2.63271e-005 ]
9057 : [ 2.0917e-005  ]
9058 : [ 2.0825e-005  ]
9059 : [ 2.04715e-005 ]
9060 : [ 2.32645e-005 ]
9061 : [ 2.0525e-005  ]
9062 : [ 2.53523e-005 ]
9063 : [ 2.6304e-005  ]
9064 : [ 2.07389e-005 ]
9065 : [ 2.62424e-005 ]
9066 : [ 2.11078e-005 ]
9067 : [ 2.61691e-005 ]
9068 : [ 2.07439e-005 ]
9069 : [ 2.30275e-005 ]
9070 : [ 2.04812e-005 ]
9071 : [ 2.09102e-005 ]
9072 : [ 2.05395e-005 ]
9073 : [ 2.5001e-005  ]
9074 : [ 2.11729e-005 ]
9075 : [ 2.10547e-005 ]
9076 : [ 2.08255e-005 ]
9077 : [ 2.04748e-005 ]
9078 : [ 2.38536e-005 ]
9079 : [ 2.18222e-005 ]
9080 : [ 2.29367e-005 ]
9081 : [ 2.60951e-005 ]
9082 : [ 2.40112e-005 ]
9083 : [ 2.05154e-005 ]
9084 : [ 2.05499e-005 ]
9085 : [ 2.1232e-005  ]
9086 : [ 2.05804e-005 ]
9087 : [ 2.63178e-005 ]
9088 : [ 2.06206e-005 ]
9089 : [ 2.58496e-005 ]
9090 : [ 2.61226e-005 ]
9091 : [ 2.49476e-005 ]
9092 : [ 2.62486e-005 ]
9093 : [ 2.61425e-005 ]
9094 : [ 2.58745e-005 ]
9095 : [ 2.52987e-005 ]
9096 : [ 2.23891e-005 ]
9097 : [ 2.4613e-005  ]
9098 : [ 2.07196e-005 ]
9099 : [ 2.04808e-005 ]
9100 : [ 2.11016e-005 ]
9101 : [ 2.6332e-005  ]
9102 : [ 2.57505e-005 ]
9103 : [ 2.53001e-005 ]
9104 : [ 2.08943e-005 ]
9105 : [ 2.61406e-005 ]
9106 : [ 2.61967e-005 ]
9107 : [ 2.38843e-005 ]
9108 : [ 2.09676e-005 ]
9109 : [ 2.59381e-005 ]
9110 : [ 2.46732e-005 ]
9111 : [ 2.05227e-005 ]
9112 : [ 2.05301e-005 ]
9113 : [ 2.05053e-005 ]
9114 : [ 2.54197e-005 ]
9115 : [ 2.52995e-005 ]
9116 : [ 2.2814e-005  ]
9117 : [ 2.53885e-005 ]
9118 : [ 2.09745e-005 ]
9119 : [ 2.50496e-005 ]
9120 : [ 2.16525e-005 ]
9121 : [ 2.61556e-005 ]
9122 : [ 2.15719e-005 ]
9123 : [ 2.04698e-005 ]
9124 : [ 2.17977e-005 ]
9125 : [ 2.62709e-005 ]
9126 : [ 2.59596e-005 ]
9127 : [ 2.22084e-005 ]
9128 : [ 2.62755e-005 ]
9129 : [ 2.26678e-005 ]
9130 : [ 2.34164e-005 ]
9131 : [ 2.59467e-005 ]
9132 : [ 2.10846e-005 ]
9133 : [ 2.48007e-005 ]
9134 : [ 2.0552e-005  ]
9135 : [ 2.57302e-005 ]
9136 : [ 2.6314e-005  ]
9137 : [ 2.34835e-005 ]
9138 : [ 2.17593e-005 ]
9139 : [ 2.63037e-005 ]
9140 : [ 2.08787e-005 ]
9141 : [ 2.62955e-005 ]
9142 : [ 2.37841e-005 ]
9143 : [ 2.61253e-005 ]
9144 : [ 2.05021e-005 ]
9145 : [ 2.63045e-005 ]
9146 : [ 2.53508e-005 ]
9147 : [ 2.61639e-005 ]
9148 : [ 2.38268e-005 ]
9149 : [ 2.63291e-005 ]
9150 : [ 2.61617e-005 ]
9151 : [ 2.0543e-005  ]
9152 : [ 2.53619e-005 ]
9153 : [ 2.11876e-005 ]
9154 : [ 2.49873e-005 ]
9155 : [ 2.04767e-005 ]
9156 : [ 2.63077e-005 ]
9157 : [ 2.35528e-005 ]
9158 : [ 2.62211e-005 ]
9159 : [ 2.13073e-005 ]
9160 : [ 2.20101e-005 ]
9161 : [ 2.52825e-005 ]
9162 : [ 2.16599e-005 ]
9163 : [ 2.6117e-005  ]
9164 : [ 2.50276e-005 ]
9165 : [ 2.08564e-005 ]
9166 : [ 2.51839e-005 ]
9167 : [ 2.4716e-005  ]
9168 : [ 2.1671e-005  ]
9169 : [ 2.10751e-005 ]
9170 : [ 2.62232e-005 ]
9171 : [ 2.05277e-005 ]
9172 : [ 2.63337e-005 ]
9173 : [ 2.61053e-005 ]
9174 : [ 2.61826e-005 ]
9175 : [ 2.53706e-005 ]
9176 : [ 2.21972e-005 ]
9177 : [ 2.63313e-005 ]
9178 : [ 2.22882e-005 ]
9179 : [ 2.31864e-005 ]
9180 : [ 2.61633e-005 ]
9181 : [ 2.0959e-005  ]
9182 : [ 2.22892e-005 ]
9183 : [ 2.39459e-005 ]
9184 : [ 2.60322e-005 ]
9185 : [ 2.0546e-005  ]
9186 : [ 2.57287e-005 ]
9187 : [ 2.15478e-005 ]
9188 : [ 2.35879e-005 ]
9189 : [ 2.05262e-005 ]
9190 : [ 2.0922e-005  ]
9191 : [ 2.0835e-005  ]
9192 : [ 2.57202e-005 ]
9193 : [ 2.04789e-005 ]
9194 : [ 2.0955e-005  ]
9195 : [ 2.62219e-005 ]
9196 : [ 2.50924e-005 ]
9197 : [ 2.47686e-005 ]
9198 : [ 2.1928e-005  ]
9199 : [ 2.34677e-005 ]
9200 : [ 2.63275e-005 ]
9201 : [ 2.15728e-005 ]
9202 : [ 2.08504e-005 ]
9203 : [ 2.16322e-005 ]
9204 : [ 2.26689e-005 ]
9205 : [ 2.60713e-005 ]
9206 : [ 2.0708e-005  ]
9207 : [ 2.63124e-005 ]
9208 : [ 2.04972e-005 ]
9209 : [ 2.45192e-005 ]
9210 : [ 2.11483e-005 ]
9211 : [ 2.0552e-005  ]
9212 : [ 2.52869e-005 ]
9213 : [ 2.12913e-005 ]
9214 : [ 2.43794e-005 ]
9215 : [ 2.05687e-005 ]
9216 : [ 2.58159e-005 ]
9217 : [ 2.3256e-005  ]
9218 : [ 2.06135e-005 ]
9219 : [ 2.0485e-005  ]
9220 : [ 2.42095e-005 ]
9221 : [ 2.61717e-005 ]
9222 : [ 2.62801e-005 ]
9223 : [ 2.52266e-005 ]
9224 : [ 2.63032e-005 ]
9225 : [ 2.08989e-005 ]
9226 : [ 2.09513e-005 ]
9227 : [ 2.37245e-005 ]
9228 : [ 2.5375e-005  ]
9229 : [ 2.08645e-005 ]
9230 : [ 2.35271e-005 ]
9231 : [ 2.06005e-005 ]
9232 : [ 2.5798e-005  ]
9233 : [ 2.0536e-005  ]
9234 : [ 2.58462e-005 ]
9235 : [ 2.05775e-005 ]
9236 : [ 2.63321e-005 ]
9237 : [ 2.5373e-005  ]
9238 : [ 2.3309e-005  ]
9239 : [ 2.44255e-005 ]
9240 : [ 2.24669e-005 ]
9241 : [ 2.62049e-005 ]
9242 : [ 2.56624e-005 ]
9243 : [ 2.63264e-005 ]
9244 : [ 2.47364e-005 ]
9245 : [ 2.04975e-005 ]
9246 : [ 2.57001e-005 ]
9247 : [ 2.10574e-005 ]
9248 : [ 2.12881e-005 ]
9249 : [ 2.56193e-005 ]
9250 : [ 2.56152e-005 ]
9251 : [ 2.19075e-005 ]
9252 : [ 2.06507e-005 ]
9253 : [ 2.63253e-005 ]
9254 : [ 2.54058e-005 ]
9255 : [ 2.25804e-005 ]
9256 : [ 2.61813e-005 ]
9257 : [ 2.60787e-005 ]
9258 : [ 2.31615e-005 ]
9259 : [ 2.11465e-005 ]
9260 : [ 2.37211e-005 ]
9261 : [ 2.25767e-005 ]
9262 : [ 2.04826e-005 ]
9263 : [ 2.23337e-005 ]
9264 : [ 2.53648e-005 ]
9265 : [ 2.15076e-005 ]
9266 : [ 2.6222e-005  ]
9267 : [ 2.08064e-005 ]
9268 : [ 2.46376e-005 ]
9269 : [ 2.63106e-005 ]
9270 : [ 2.04718e-005 ]
9271 : [ 2.19201e-005 ]
9272 : [ 2.04974e-005 ]
9273 : [ 2.3612e-005  ]
9274 : [ 2.4117e-005  ]
9275 : [ 2.63153e-005 ]
9276 : [ 2.54259e-005 ]
9277 : [ 2.53159e-005 ]
9278 : [ 2.0579e-005  ]
9279 : [ 2.42021e-005 ]
9280 : [ 2.46606e-005 ]
9281 : [ 2.58975e-005 ]
9282 : [ 2.53739e-005 ]
9283 : [ 2.07968e-005 ]
9284 : [ 2.37026e-005 ]
9285 : [ 2.28951e-005 ]
9286 : [ 2.43764e-005 ]
9287 : [ 2.05023e-005 ]
9288 : [ 2.62622e-005 ]
9289 : [ 2.07519e-005 ]
9290 : [ 2.1598e-005  ]
9291 : [ 2.61475e-005 ]
9292 : [ 2.32634e-005 ]
9293 : [ 2.476e-005   ]
9294 : [ 2.08356e-005 ]
9295 : [ 2.17775e-005 ]
9296 : [ 2.09228e-005 ]
9297 : [ 2.62814e-005 ]
9298 : [ 2.04694e-005 ]
9299 : [ 2.60929e-005 ]
9300 : [ 2.222e-005   ]
9301 : [ 2.51831e-005 ]
9302 : [ 2.06811e-005 ]
9303 : [ 2.11564e-005 ]
9304 : [ 2.62245e-005 ]
9305 : [ 2.04818e-005 ]
9306 : [ 2.57744e-005 ]
9307 : [ 2.17715e-005 ]
9308 : [ 2.58181e-005 ]
9309 : [ 2.15655e-005 ]
9310 : [ 2.05328e-005 ]
9311 : [ 2.61171e-005 ]
9312 : [ 2.05274e-005 ]
9313 : [ 2.19184e-005 ]
9314 : [ 2.51718e-005 ]
9315 : [ 2.0593e-005  ]
9316 : [ 2.542e-005   ]
9317 : [ 2.43948e-005 ]
9318 : [ 2.04709e-005 ]
9319 : [ 2.60626e-005 ]
9320 : [ 2.0709e-005  ]
9321 : [ 2.61547e-005 ]
9322 : [ 2.05293e-005 ]
9323 : [ 2.19246e-005 ]
9324 : [ 2.60801e-005 ]
9325 : [ 2.61245e-005 ]
9326 : [ 2.10354e-005 ]
9327 : [ 2.10447e-005 ]
9328 : [ 2.61483e-005 ]
9329 : [ 2.51785e-005 ]
9330 : [ 2.63176e-005 ]
9331 : [ 2.28754e-005 ]
9332 : [ 2.0469e-005  ]
9333 : [ 2.60642e-005 ]
9334 : [ 2.48685e-005 ]
9335 : [ 2.05589e-005 ]
9336 : [ 2.56519e-005 ]
9337 : [ 2.14748e-005 ]
9338 : [ 2.51237e-005 ]
9339 : [ 2.05558e-005 ]
9340 : [ 2.1623e-005  ]
9341 : [ 2.09646e-005 ]
9342 : [ 2.6076e-005  ]
9343 : [ 2.21127e-005 ]
9344 : [ 2.62203e-005 ]
9345 : [ 2.06805e-005 ]
9346 : [ 2.56036e-005 ]
9347 : [ 2.18279e-005 ]
9348 : [ 2.38941e-005 ]
9349 : [ 2.04977e-005 ]
9350 : [ 2.05084e-005 ]
9351 : [ 2.13774e-005 ]
9352 : [ 2.61265e-005 ]
9353 : [ 2.32214e-005 ]
9354 : [ 2.19062e-005 ]
9355 : [ 2.32608e-005 ]
9356 : [ 2.06619e-005 ]
9357 : [ 2.61967e-005 ]
9358 : [ 2.2539e-005  ]
9359 : [ 2.16151e-005 ]
9360 : [ 2.58651e-005 ]
9361 : [ 2.34964e-005 ]
9362 : [ 2.06079e-005 ]
9363 : [ 2.59862e-005 ]
9364 : [ 2.48537e-005 ]
9365 : [ 2.30907e-005 ]
9366 : [ 2.04918e-005 ]
9367 : [ 2.12726e-005 ]
9368 : [ 2.32174e-005 ]
9369 : [ 2.05206e-005 ]
9370 : [ 2.6303e-005  ]
9371 : [ 2.5632e-005  ]
9372 : [ 2.51315e-005 ]
9373 : [ 2.06103e-005 ]
9374 : [ 2.59949e-005 ]
9375 : [ 2.12023e-005 ]
9376 : [ 2.32889e-005 ]
9377 : [ 2.62619e-005 ]
9378 : [ 2.05369e-005 ]
9379 : [ 2.6182e-005  ]
9380 : [ 2.04715e-005 ]
9381 : [ 2.63293e-005 ]
9382 : [ 2.20103e-005 ]
9383 : [ 2.62801e-005 ]
9384 : [ 2.57959e-005 ]
9385 : [ 2.2056e-005  ]
9386 : [ 2.43382e-005 ]
9387 : [ 2.10357e-005 ]
9388 : [ 2.52106e-005 ]
9389 : [ 2.26391e-005 ]
9390 : [ 2.40225e-005 ]
9391 : [ 2.34968e-005 ]
9392 : [ 2.16964e-005 ]
9393 : [ 2.17167e-005 ]
9394 : [ 2.0866e-005  ]
9395 : [ 2.52311e-005 ]
9396 : [ 2.07376e-005 ]
9397 : [ 2.62501e-005 ]
9398 : [ 2.24438e-005 ]
9399 : [ 2.14081e-005 ]
9400 : [ 2.63009e-005 ]
9401 : [ 2.52029e-005 ]
9402 : [ 2.08996e-005 ]
9403 : [ 2.48625e-005 ]
9404 : [ 2.07155e-005 ]
9405 : [ 2.46356e-005 ]
9406 : [ 2.32328e-005 ]
9407 : [ 2.2487e-005  ]
9408 : [ 2.63336e-005 ]
9409 : [ 2.31104e-005 ]
9410 : [ 2.58067e-005 ]
9411 : [ 2.35065e-005 ]
9412 : [ 2.39492e-005 ]
9413 : [ 2.08298e-005 ]
9414 : [ 2.62957e-005 ]
9415 : [ 2.0911e-005  ]
9416 : [ 2.41219e-005 ]
9417 : [ 2.61138e-005 ]
9418 : [ 2.62636e-005 ]
9419 : [ 2.63338e-005 ]
9420 : [ 2.57978e-005 ]
9421 : [ 2.53598e-005 ]
9422 : [ 2.48149e-005 ]
9423 : [ 2.05703e-005 ]
9424 : [ 2.37691e-005 ]
9425 : [ 2.28681e-005 ]
9426 : [ 2.47869e-005 ]
9427 : [ 2.58409e-005 ]
9428 : [ 2.06129e-005 ]
9429 : [ 2.41751e-005 ]
9430 : [ 2.53668e-005 ]
9431 : [ 2.5751e-005  ]
9432 : [ 2.21548e-005 ]
9433 : [ 2.14408e-005 ]
9434 : [ 2.63092e-005 ]
9435 : [ 2.47991e-005 ]
9436 : [ 2.0856e-005  ]
9437 : [ 2.58138e-005 ]
9438 : [ 2.25112e-005 ]
9439 : [ 2.57366e-005 ]
9440 : [ 2.1082e-005  ]
9441 : [ 2.63293e-005 ]
9442 : [ 2.04712e-005 ]
9443 : [ 2.62621e-005 ]
9444 : [ 2.14613e-005 ]
9445 : [ 2.4023e-005  ]
9446 : [ 2.11271e-005 ]
9447 : [ 2.11213e-005 ]
9448 : [ 2.10421e-005 ]
9449 : [ 2.0957e-005  ]
9450 : [ 2.05577e-005 ]
9451 : [ 2.13906e-005 ]
9452 : [ 2.55876e-005 ]
9453 : [ 2.18731e-005 ]
9454 : [ 2.08202e-005 ]
9455 : [ 2.11353e-005 ]
9456 : [ 2.21105e-005 ]
9457 : [ 2.63338e-005 ]
9458 : [ 2.63326e-005 ]
9459 : [ 2.04698e-005 ]
9460 : [ 2.19494e-005 ]
9461 : [ 2.11126e-005 ]
9462 : [ 2.32026e-005 ]
9463 : [ 2.06738e-005 ]
9464 : [ 2.33556e-005 ]
9465 : [ 2.10584e-005 ]
9466 : [ 2.0696e-005  ]
9467 : [ 2.06008e-005 ]
9468 : [ 2.04738e-005 ]
9469 : [ 2.57435e-005 ]
9470 : [ 2.49669e-005 ]
9471 : [ 2.05102e-005 ]
9472 : [ 2.24999e-005 ]
9473 : [ 2.59264e-005 ]
9474 : [ 2.40127e-005 ]
9475 : [ 2.60234e-005 ]
9476 : [ 2.35267e-005 ]
9477 : [ 2.57663e-005 ]
9478 : [ 2.16847e-005 ]
9479 : [ 2.41107e-005 ]
9480 : [ 2.11995e-005 ]
9481 : [ 2.5548e-005  ]
9482 : [ 2.3808e-005  ]
9483 : [ 2.06702e-005 ]
9484 : [ 2.51482e-005 ]
9485 : [ 2.62567e-005 ]
9486 : [ 2.43148e-005 ]
9487 : [ 2.63093e-005 ]
9488 : [ 2.59017e-005 ]
9489 : [ 2.18573e-005 ]
9490 : [ 2.05059e-005 ]
9491 : [ 2.41813e-005 ]
9492 : [ 2.53127e-005 ]
9493 : [ 2.17591e-005 ]
9494 : [ 2.05202e-005 ]
9495 : [ 2.62927e-005 ]
9496 : [ 2.40149e-005 ]
9497 : [ 2.41135e-005 ]
9498 : [ 2.49425e-005 ]
9499 : [ 2.58331e-005 ]
9500 : [ 2.50618e-005 ]
9501 : [ 2.59658e-005 ]
9502 : [ 2.61459e-005 ]
9503 : [ 2.37002e-005 ]
9504 : [ 2.58266e-005 ]
9505 : [ 2.57982e-005 ]
9506 : [ 2.62087e-005 ]
9507 : [ 2.04953e-005 ]
9508 : [ 2.208e-005   ]
9509 : [ 2.51358e-005 ]
9510 : [ 2.50443e-005 ]
9511 : [ 2.32507e-005 ]
9512 : [ 2.44143e-005 ]
9513 : [ 2.34253e-005 ]
9514 : [ 2.62981e-005 ]
9515 : [ 2.06084e-005 ]
9516 : [ 2.63229e-005 ]
9517 : [ 2.60514e-005 ]
9518 : [ 2.06565e-005 ]
9519 : [ 2.0681e-005  ]
9520 : [ 2.62388e-005 ]
9521 : [ 2.20443e-005 ]
9522 : [ 2.5664e-005  ]
9523 : [ 2.08448e-005 ]
9524 : [ 2.61174e-005 ]
9525 : [ 2.09339e-005 ]
9526 : [ 2.07256e-005 ]
9527 : [ 2.16069e-005 ]
9528 : [ 2.18311e-005 ]
9529 : [ 2.50116e-005 ]
9530 : [ 2.08181e-005 ]
9531 : [ 2.63177e-005 ]
9532 : [ 2.61152e-005 ]
9533 : [ 2.52041e-005 ]
9534 : [ 2.61957e-005 ]
9535 : [ 2.0878e-005  ]
9536 : [ 2.53796e-005 ]
9537 : [ 2.33081e-005 ]
9538 : [ 2.14326e-005 ]
9539 : [ 2.04757e-005 ]
9540 : [ 2.18497e-005 ]
9541 : [ 2.15035e-005 ]
9542 : [ 2.18332e-005 ]
9543 : [ 2.51397e-005 ]
9544 : [ 2.26394e-005 ]
9545 : [ 2.36482e-005 ]
9546 : [ 2.62939e-005 ]
9547 : [ 2.14083e-005 ]
9548 : [ 2.13177e-005 ]
9549 : [ 2.13869e-005 ]
9550 : [ 2.04907e-005 ]
9551 : [ 2.63019e-005 ]
9552 : [ 2.1605e-005  ]
9553 : [ 2.09563e-005 ]
9554 : [ 2.04763e-005 ]
9555 : [ 2.07371e-005 ]
9556 : [ 2.63312e-005 ]
9557 : [ 2.41791e-005 ]
9558 : [ 2.07403e-005 ]
9559 : [ 2.6311e-005  ]
9560 : [ 2.54616e-005 ]
9561 : [ 2.63265e-005 ]
9562 : [ 2.10207e-005 ]
9563 : [ 2.05231e-005 ]
9564 : [ 2.48038e-005 ]
9565 : [ 2.16015e-005 ]
9566 : [ 2.11849e-005 ]
9567 : [ 2.04715e-005 ]
9568 : [ 2.05079e-005 ]
9569 : [ 2.06163e-005 ]
9570 : [ 2.26672e-005 ]
9571 : [ 2.54329e-005 ]
9572 : [ 2.24608e-005 ]
9573 : [ 2.53622e-005 ]
9574 : [ 2.38435e-005 ]
9575 : [ 2.29053e-005 ]
9576 : [ 2.06562e-005 ]
9577 : [ 2.58206e-005 ]
9578 : [ 2.07348e-005 ]
9579 : [ 2.57647e-005 ]
9580 : [ 2.05097e-005 ]
9581 : [ 2.61013e-005 ]
9582 : [ 2.04908e-005 ]
9583 : [ 2.38753e-005 ]
9584 : [ 2.11271e-005 ]
9585 : [ 2.47443e-005 ]
9586 : [ 2.10008e-005 ]
9587 : [ 2.11644e-005 ]
9588 : [ 2.40078e-005 ]
9589 : [ 2.53706e-005 ]
9590 : [ 2.14572e-005 ]
9591 : [ 2.1353e-005  ]
9592 : [ 2.63274e-005 ]
9593 : [ 2.06856e-005 ]
9594 : [ 2.49849e-005 ]
9595 : [ 2.32673e-005 ]
9596 : [ 2.63315e-005 ]
9597 : [ 2.62802e-005 ]
9598 : [ 2.61763e-005 ]
9599 : [ 2.19717e-005 ]
9600 : [ 2.0934e-005  ]
9601 : [ 2.38739e-005 ]
9602 : [ 2.61947e-005 ]
9603 : [ 2.35906e-005 ]
9604 : [ 2.11741e-005 ]
9605 : [ 2.16298e-005 ]
9606 : [ 2.05679e-005 ]
9607 : [ 2.33114e-005 ]
9608 : [ 2.04762e-005 ]
9609 : [ 2.62014e-005 ]
9610 : [ 2.0713e-005  ]
9611 : [ 2.05239e-005 ]
9612 : [ 2.39876e-005 ]
9613 : [ 2.04954e-005 ]
9614 : [ 2.41393e-005 ]
9615 : [ 2.59593e-005 ]
9616 : [ 2.48058e-005 ]
9617 : [ 2.04964e-005 ]
9618 : [ 2.6269e-005  ]
9619 : [ 2.62808e-005 ]
9620 : [ 2.11142e-005 ]
9621 : [ 2.47188e-005 ]
9622 : [ 2.48328e-005 ]
9623 : [ 2.16857e-005 ]
9624 : [ 2.62431e-005 ]
9625 : [ 2.17557e-005 ]
9626 : [ 2.16969e-005 ]
9627 : [ 2.28569e-005 ]
9628 : [ 2.18505e-005 ]
9629 : [ 2.21593e-005 ]
9630 : [ 2.06937e-005 ]
9631 : [ 2.04709e-005 ]
9632 : [ 2.047e-005   ]
9633 : [ 2.62453e-005 ]
9634 : [ 2.12528e-005 ]
9635 : [ 2.06705e-005 ]
9636 : [ 2.14155e-005 ]
9637 : [ 2.6248e-005  ]
9638 : [ 2.6098e-005  ]
9639 : [ 2.12939e-005 ]
9640 : [ 2.3728e-005  ]
9641 : [ 2.53875e-005 ]
9642 : [ 2.63299e-005 ]
9643 : [ 2.0614e-005  ]
9644 : [ 2.13111e-005 ]
9645 : [ 2.62882e-005 ]
9646 : [ 2.5708e-005  ]
9647 : [ 2.11383e-005 ]
9648 : [ 2.04896e-005 ]
9649 : [ 2.0812e-005  ]
9650 : [ 2.04778e-005 ]
9651 : [ 2.05508e-005 ]
9652 : [ 2.17361e-005 ]
9653 : [ 2.13605e-005 ]
9654 : [ 2.04834e-005 ]
9655 : [ 2.61708e-005 ]
9656 : [ 2.07586e-005 ]
9657 : [ 2.5764e-005  ]
9658 : [ 2.05186e-005 ]
9659 : [ 2.45464e-005 ]
9660 : [ 2.06846e-005 ]
9661 : [ 2.05143e-005 ]
9662 : [ 2.40605e-005 ]
9663 : [ 2.24128e-005 ]
9664 : [ 2.18371e-005 ]
9665 : [ 2.20364e-005 ]
9666 : [ 2.46331e-005 ]
9667 : [ 2.3926e-005  ]
9668 : [ 2.30604e-005 ]
9669 : [ 2.20097e-005 ]
9670 : [ 2.10186e-005 ]
9671 : [ 2.08589e-005 ]
9672 : [ 2.06366e-005 ]
9673 : [ 2.55548e-005 ]
9674 : [ 2.53535e-005 ]
9675 : [ 2.07242e-005 ]
9676 : [ 2.60385e-005 ]
9677 : [ 2.60663e-005 ]
9678 : [ 2.3642e-005  ]
9679 : [ 2.58639e-005 ]
9680 : [ 2.05569e-005 ]
9681 : [ 2.12466e-005 ]
9682 : [ 2.19575e-005 ]
9683 : [ 2.09137e-005 ]
9684 : [ 2.18914e-005 ]
9685 : [ 2.58398e-005 ]
9686 : [ 2.56365e-005 ]
9687 : [ 2.63326e-005 ]
9688 : [ 2.10247e-005 ]
9689 : [ 2.6204e-005  ]
9690 : [ 2.63335e-005 ]
9691 : [ 2.19338e-005 ]
9692 : [ 2.14397e-005 ]
9693 : [ 2.59018e-005 ]
9694 : [ 2.07626e-005 ]
9695 : [ 2.57324e-005 ]
9696 : [ 2.38846e-005 ]
9697 : [ 2.26433e-005 ]
9698 : [ 2.22951e-005 ]
9699 : [ 2.61002e-005 ]
9700 : [ 2.60483e-005 ]
9701 : [ 2.3832e-005  ]
9702 : [ 2.53341e-005 ]
9703 : [ 2.37111e-005 ]
9704 : [ 2.29212e-005 ]
9705 : [ 2.59723e-005 ]
9706 : [ 2.06673e-005 ]
9707 : [ 2.5501e-005  ]
9708 : [ 2.54215e-005 ]
9709 : [ 2.37112e-005 ]
9710 : [ 2.63322e-005 ]
9711 : [ 2.51453e-005 ]
9712 : [ 2.26601e-005 ]
9713 : [ 2.25507e-005 ]
9714 : [ 2.6281e-005  ]
9715 : [ 2.46784e-005 ]
9716 : [ 2.62423e-005 ]
9717 : [ 2.61758e-005 ]
9718 : [ 2.08382e-005 ]
9719 : [ 2.58121e-005 ]
9720 : [ 2.58575e-005 ]
9721 : [ 2.04806e-005 ]
9722 : [ 2.08712e-005 ]
9723 : [ 2.05658e-005 ]
9724 : [ 2.05934e-005 ]
9725 : [ 2.61884e-005 ]
9726 : [ 2.60742e-005 ]
9727 : [ 2.57861e-005 ]
9728 : [ 2.62945e-005 ]
9729 : [ 2.30097e-005 ]
9730 : [ 2.55951e-005 ]
9731 : [ 2.42919e-005 ]
9732 : [ 2.16827e-005 ]
9733 : [ 2.05426e-005 ]
9734 : [ 2.59935e-005 ]
9735 : [ 2.56832e-005 ]
9736 : [ 2.05249e-005 ]
9737 : [ 2.63129e-005 ]
9738 : [ 2.1736e-005  ]
9739 : [ 2.0476e-005  ]
9740 : [ 2.07707e-005 ]
9741 : [ 2.61633e-005 ]
9742 : [ 2.63195e-005 ]
9743 : [ 2.12624e-005 ]
9744 : [ 2.28965e-005 ]
9745 : [ 2.63198e-005 ]
9746 : [ 2.52637e-005 ]
9747 : [ 2.05088e-005 ]
9748 : [ 2.53431e-005 ]
9749 : [ 2.05527e-005 ]
9750 : [ 2.06574e-005 ]
9751 : [ 2.58269e-005 ]
9752 : [ 2.61586e-005 ]
9753 : [ 2.51592e-005 ]
9754 : [ 2.50881e-005 ]
9755 : [ 2.62145e-005 ]
9756 : [ 2.57912e-005 ]
9757 : [ 2.05153e-005 ]
9758 : [ 2.08234e-005 ]
9759 : [ 2.07281e-005 ]
9760 : [ 2.48922e-005 ]
9761 : [ 2.16398e-005 ]
9762 : [ 2.50323e-005 ]
9763 : [ 2.08267e-005 ]
9764 : [ 2.36127e-005 ]
9765 : [ 2.05402e-005 ]
9766 : [ 2.62939e-005 ]
9767 : [ 2.59965e-005 ]
9768 : [ 2.56407e-005 ]
9769 : [ 2.19148e-005 ]
9770 : [ 2.17929e-005 ]
9771 : [ 2.06725e-005 ]
9772 : [ 2.63326e-005 ]
9773 : [ 2.58392e-005 ]
9774 : [ 2.04782e-005 ]
9775 : [ 2.38593e-005 ]
9776 : [ 2.53243e-005 ]
9777 : [ 2.1102e-005  ]
9778 : [ 2.45463e-005 ]
9779 : [ 2.63323e-005 ]
9780 : [ 2.59193e-005 ]
9781 : [ 2.46498e-005 ]
9782 : [ 2.41528e-005 ]
9783 : [ 2.30776e-005 ]
9784 : [ 2.63306e-005 ]
9785 : [ 2.51148e-005 ]
9786 : [ 2.34957e-005 ]
9787 : [ 2.36254e-005 ]
9788 : [ 2.07353e-005 ]
9789 : [ 2.33443e-005 ]
9790 : [ 2.61957e-005 ]
9791 : [ 2.05797e-005 ]
9792 : [ 2.25305e-005 ]
9793 : [ 2.57053e-005 ]
9794 : [ 2.21988e-005 ]
9795 : [ 2.48881e-005 ]
9796 : [ 2.24666e-005 ]
9797 : [ 2.10707e-005 ]
9798 : [ 2.62494e-005 ]
9799 : [ 2.17351e-005 ]
9800 : [ 2.08159e-005 ]
9801 : [ 2.12693e-005 ]
9802 : [ 2.04726e-005 ]
9803 : [ 2.08203e-005 ]
9804 : [ 2.38875e-005 ]
9805 : [ 2.62632e-005 ]
9806 : [ 2.60658e-005 ]
9807 : [ 2.14941e-005 ]
9808 : [ 2.21645e-005 ]
9809 : [ 2.61166e-005 ]
9810 : [ 2.21544e-005 ]
9811 : [ 2.05743e-005 ]
9812 : [ 2.52206e-005 ]
9813 : [ 2.09806e-005 ]
9814 : [ 2.60056e-005 ]
9815 : [ 2.14667e-005 ]
9816 : [ 2.07115e-005 ]
9817 : [ 2.39011e-005 ]
9818 : [ 2.07969e-005 ]
9819 : [ 2.52484e-005 ]
9820 : [ 2.59813e-005 ]
9821 : [ 2.16686e-005 ]
9822 : [ 2.04691e-005 ]
9823 : [ 2.07667e-005 ]
9824 : [ 2.31076e-005 ]
9825 : [ 2.50703e-005 ]
9826 : [ 2.62409e-005 ]
9827 : [ 2.05157e-005 ]
9828 : [ 2.51371e-005 ]
9829 : [ 2.04722e-005 ]
9830 : [ 2.199e-005   ]
9831 : [ 2.44644e-005 ]
9832 : [ 2.46489e-005 ]
9833 : [ 2.07906e-005 ]
9834 : [ 2.57395e-005 ]
9835 : [ 2.10783e-005 ]
9836 : [ 2.38333e-005 ]
9837 : [ 2.62794e-005 ]
9838 : [ 2.5722e-005  ]
9839 : [ 2.29045e-005 ]
9840 : [ 2.50115e-005 ]
9841 : [ 2.05078e-005 ]
9842 : [ 2.17341e-005 ]
9843 : [ 2.60369e-005 ]
9844 : [ 2.633e-005   ]
9845 : [ 2.39206e-005 ]
9846 : [ 2.62519e-005 ]
9847 : [ 2.62124e-005 ]
9848 : [ 2.60547e-005 ]
9849 : [ 2.62898e-005 ]
9850 : [ 2.06671e-005 ]
9851 : [ 2.5884e-005  ]
9852 : [ 2.49625e-005 ]
9853 : [ 2.10056e-005 ]
9854 : [ 2.05157e-005 ]
9855 : [ 2.22542e-005 ]
9856 : [ 2.63073e-005 ]
9857 : [ 2.12746e-005 ]
9858 : [ 2.63322e-005 ]
9859 : [ 2.16618e-005 ]
9860 : [ 2.62392e-005 ]
9861 : [ 2.04909e-005 ]
9862 : [ 2.18356e-005 ]
9863 : [ 2.15301e-005 ]
9864 : [ 2.53754e-005 ]
9865 : [ 2.15412e-005 ]
9866 : [ 2.61985e-005 ]
9867 : [ 2.14361e-005 ]
9868 : [ 2.62712e-005 ]
9869 : [ 2.63207e-005 ]
9870 : [ 2.06896e-005 ]
9871 : [ 2.60586e-005 ]
9872 : [ 2.06115e-005 ]
9873 : [ 2.53567e-005 ]
9874 : [ 2.064e-005   ]
9875 : [ 2.06371e-005 ]
9876 : [ 2.06887e-005 ]
9877 : [ 2.12116e-005 ]
9878 : [ 2.05773e-005 ]
9879 : [ 2.24314e-005 ]
9880 : [ 2.61887e-005 ]
9881 : [ 2.63057e-005 ]
9882 : [ 2.62109e-005 ]
9883 : [ 2.06332e-005 ]
9884 : [ 2.0679e-005  ]
9885 : [ 2.63324e-005 ]
9886 : [ 2.60954e-005 ]
9887 : [ 2.1048e-005  ]
9888 : [ 2.51069e-005 ]
9889 : [ 2.63334e-005 ]
9890 : [ 2.21496e-005 ]
9891 : [ 2.62156e-005 ]
9892 : [ 2.4152e-005  ]
9893 : [ 2.08735e-005 ]
9894 : [ 2.05952e-005 ]
9895 : [ 2.05671e-005 ]
9896 : [ 2.06331e-005 ]
9897 : [ 2.048e-005   ]
9898 : [ 2.54241e-005 ]
9899 : [ 2.0469e-005  ]
9900 : [ 2.04749e-005 ]
9901 : [ 2.24576e-005 ]
9902 : [ 2.20337e-005 ]
9903 : [ 2.4404e-005  ]
9904 : [ 2.41541e-005 ]
9905 : [ 2.15244e-005 ]
9906 : [ 2.2543e-005  ]
9907 : [ 2.49654e-005 ]
9908 : [ 2.38767e-005 ]
9909 : [ 2.04707e-005 ]
9910 : [ 2.59473e-005 ]
9911 : [ 2.19881e-005 ]
9912 : [ 2.04952e-005 ]
9913 : [ 2.07312e-005 ]
9914 : [ 2.07595e-005 ]
9915 : [ 2.44439e-005 ]
9916 : [ 2.22519e-005 ]
9917 : [ 2.38745e-005 ]
9918 : [ 2.12586e-005 ]
9919 : [ 2.60708e-005 ]
9920 : [ 2.40841e-005 ]
9921 : [ 2.63266e-005 ]
9922 : [ 2.55166e-005 ]
9923 : [ 2.53593e-005 ]
9924 : [ 2.58319e-005 ]
9925 : [ 2.55373e-005 ]
9926 : [ 2.0506e-005  ]
9927 : [ 2.23937e-005 ]
9928 : [ 2.53858e-005 ]
9929 : [ 2.10317e-005 ]
9930 : [ 2.53967e-005 ]
9931 : [ 2.56789e-005 ]
9932 : [ 2.15522e-005 ]
9933 : [ 2.166e-005   ]
9934 : [ 2.41262e-005 ]
9935 : [ 2.10431e-005 ]
9936 : [ 2.54548e-005 ]
9937 : [ 2.61066e-005 ]
9938 : [ 2.10682e-005 ]
9939 : [ 2.57144e-005 ]
9940 : [ 2.3564e-005  ]
9941 : [ 2.0473e-005  ]
9942 : [ 2.07325e-005 ]
9943 : [ 2.57399e-005 ]
9944 : [ 2.25869e-005 ]
9945 : [ 2.05727e-005 ]
9946 : [ 2.62429e-005 ]
9947 : [ 2.63318e-005 ]
9948 : [ 2.17928e-005 ]
9949 : [ 2.5571e-005  ]
9950 : [ 2.42276e-005 ]
9951 : [ 2.10208e-005 ]
9952 : [ 2.10238e-005 ]
9953 : [ 2.06332e-005 ]
9954 : [ 2.63046e-005 ]
9955 : [ 2.3296e-005  ]
9956 : [ 2.30549e-005 ]
9957 : [ 2.10728e-005 ]
9958 : [ 2.1423e-005  ]
9959 : [ 2.09348e-005 ]
9960 : [ 2.38647e-005 ]
9961 : [ 2.10348e-005 ]
9962 : [ 2.04698e-005 ]
9963 : [ 2.26075e-005 ]
9964 : [ 2.11204e-005 ]
9965 : [ 2.05617e-005 ]
9966 : [ 2.52399e-005 ]
9967 : [ 2.05468e-005 ]
9968 : [ 2.19319e-005 ]
9969 : [ 2.04985e-005 ]
9970 : [ 2.18947e-005 ]
9971 : [ 2.05731e-005 ]
9972 : [ 2.13038e-005 ]
9973 : [ 2.24925e-005 ]
9974 : [ 2.49624e-005 ]
9975 : [ 2.31923e-005 ]
9976 : [ 2.57782e-005 ]
9977 : [ 2.21464e-005 ]
9978 : [ 2.09645e-005 ]
9979 : [ 2.62416e-005 ]
9980 : [ 2.58697e-005 ]
9981 : [ 2.0929e-005  ]
9982 : [ 2.0897e-005  ]
9983 : [ 2.06924e-005 ]
9984 : [ 2.25243e-005 ]
9985 : [ 2.10718e-005 ]
9986 : [ 2.61955e-005 ]
9987 : [ 2.22779e-005 ]
9988 : [ 2.06414e-005 ]
9989 : [ 2.21047e-005 ]
9990 : [ 2.0547e-005  ]
9991 : [ 2.17031e-005 ]
9992 : [ 2.30937e-005 ]
9993 : [ 2.05634e-005 ]
9994 : [ 2.26328e-005 ]
9995 : [ 2.06747e-005 ]
9996 : [ 2.60226e-005 ]
9997 : [ 2.54472e-005 ]
9998 : [ 2.35405e-005 ]
9999 : [ 2.0492e-005  ]
