# Supplementary material for: Influence of tissue conductivity on foetal exposure to extremely low frequency magnetic fields at 50 Hz using stochastic dosimetry
Source: PLoS One. 2018 Feb 7;13(2):e0192131. doi: 10.1371/journal.pone.0192131 (PMC5802904; doi:10.1371/journal.pone.0192131)
Supplement: S1 File — (ZIP) [file pone.0192131.s001.zip › Data/Ydistributions(10000)/7m/Spinal Cord.txt]

       [ y0           ]
   0 : [ 1.27123e-005 ]
   1 : [ 1.4753e-005  ]
   2 : [ 1.45297e-005 ]
   3 : [ 1.51576e-005 ]
   4 : [ 1.51711e-005 ]
   5 : [ 1.51918e-005 ]
   6 : [ 1.59001e-005 ]
   7 : [ 1.50771e-005 ]
   8 : [ 1.58663e-005 ]
   9 : [ 1.2434e-005  ]
  10 : [ 1.53402e-005 ]
  11 : [ 1.53436e-005 ]
  12 : [ 1.3224e-005  ]
  13 : [ 1.47469e-005 ]
  14 : [ 1.3475e-005  ]
  15 : [ 1.49844e-005 ]
  16 : [ 1.60562e-005 ]
  17 : [ 1.51108e-005 ]
  18 : [ 1.67674e-005 ]
  19 : [ 1.28808e-005 ]
  20 : [ 1.62947e-005 ]
  21 : [ 1.27871e-005 ]
  22 : [ 1.71842e-005 ]
  23 : [ 1.63078e-005 ]
  24 : [ 1.5303e-005  ]
  25 : [ 1.55257e-005 ]
  26 : [ 1.33219e-005 ]
  27 : [ 1.5838e-005  ]
  28 : [ 1.35513e-005 ]
  29 : [ 1.48087e-005 ]
  30 : [ 1.45808e-005 ]
  31 : [ 1.5955e-005  ]
  32 : [ 1.52047e-005 ]
  33 : [ 1.54275e-005 ]
  34 : [ 1.32623e-005 ]
  35 : [ 1.46447e-005 ]
  36 : [ 1.70732e-005 ]
  37 : [ 1.58737e-005 ]
  38 : [ 1.37884e-005 ]
  39 : [ 1.40301e-005 ]
  40 : [ 1.42848e-005 ]
  41 : [ 1.60406e-005 ]
  42 : [ 1.59079e-005 ]
  43 : [ 1.31707e-005 ]
  44 : [ 1.39646e-005 ]
  45 : [ 1.29086e-005 ]
  46 : [ 1.33606e-005 ]
  47 : [ 1.58309e-005 ]
  48 : [ 1.41289e-005 ]
  49 : [ 1.34727e-005 ]
  50 : [ 1.44392e-005 ]
  51 : [ 1.52314e-005 ]
  52 : [ 1.5292e-005  ]
  53 : [ 1.35749e-005 ]
  54 : [ 1.65676e-005 ]
  55 : [ 1.6365e-005  ]
  56 : [ 1.7099e-005  ]
  57 : [ 1.29488e-005 ]
  58 : [ 1.54704e-005 ]
  59 : [ 1.42209e-005 ]
  60 : [ 1.64895e-005 ]
  61 : [ 1.54077e-005 ]
  62 : [ 1.33378e-005 ]
  63 : [ 1.57609e-005 ]
  64 : [ 1.50595e-005 ]
  65 : [ 1.61039e-005 ]
  66 : [ 1.37449e-005 ]
  67 : [ 1.49823e-005 ]
  68 : [ 1.50898e-005 ]
  69 : [ 1.74508e-005 ]
  70 : [ 1.33377e-005 ]
  71 : [ 1.3246e-005  ]
  72 : [ 1.57734e-005 ]
  73 : [ 1.43087e-005 ]
  74 : [ 1.5038e-005  ]
  75 : [ 1.58759e-005 ]
  76 : [ 1.44292e-005 ]
  77 : [ 1.57284e-005 ]
  78 : [ 1.43196e-005 ]
  79 : [ 1.57347e-005 ]
  80 : [ 1.64869e-005 ]
  81 : [ 1.66214e-005 ]
  82 : [ 1.41104e-005 ]
  83 : [ 1.6435e-005  ]
  84 : [ 1.37597e-005 ]
  85 : [ 1.24328e-005 ]
  86 : [ 1.42518e-005 ]
  87 : [ 1.51222e-005 ]
  88 : [ 1.38109e-005 ]
  89 : [ 1.29023e-005 ]
  90 : [ 1.3467e-005  ]
  91 : [ 1.46632e-005 ]
  92 : [ 1.50374e-005 ]
  93 : [ 1.55685e-005 ]
  94 : [ 1.25752e-005 ]
  95 : [ 1.67607e-005 ]
  96 : [ 1.70228e-005 ]
  97 : [ 1.38189e-005 ]
  98 : [ 1.56799e-005 ]
  99 : [ 1.39368e-005 ]
 100 : [ 1.30071e-005 ]
 101 : [ 1.48774e-005 ]
 102 : [ 1.57033e-005 ]
 103 : [ 1.21597e-005 ]
 104 : [ 1.59729e-005 ]
 105 : [ 1.49539e-005 ]
 106 : [ 1.25085e-005 ]
 107 : [ 1.493e-005   ]
 108 : [ 1.55297e-005 ]
 109 : [ 1.57153e-005 ]
 110 : [ 1.52644e-005 ]
 111 : [ 1.51281e-005 ]
 112 : [ 1.35138e-005 ]
 113 : [ 1.68185e-005 ]
 114 : [ 1.43767e-005 ]
 115 : [ 1.36342e-005 ]
 116 : [ 1.57212e-005 ]
 117 : [ 1.42568e-005 ]
 118 : [ 1.74512e-005 ]
 119 : [ 1.56405e-005 ]
 120 : [ 1.60734e-005 ]
 121 : [ 1.57798e-005 ]
 122 : [ 1.39752e-005 ]
 123 : [ 1.38625e-005 ]
 124 : [ 1.47549e-005 ]
 125 : [ 1.43924e-005 ]
 126 : [ 1.63869e-005 ]
 127 : [ 1.43702e-005 ]
 128 : [ 1.50051e-005 ]
 129 : [ 1.33725e-005 ]
 130 : [ 1.28305e-005 ]
 131 : [ 1.67106e-005 ]
 132 : [ 1.31172e-005 ]
 133 : [ 1.32321e-005 ]
 134 : [ 1.54788e-005 ]
 135 : [ 1.65518e-005 ]
 136 : [ 1.60847e-005 ]
 137 : [ 1.64235e-005 ]
 138 : [ 1.42124e-005 ]
 139 : [ 1.23982e-005 ]
 140 : [ 1.51919e-005 ]
 141 : [ 1.52919e-005 ]
 142 : [ 1.63079e-005 ]
 143 : [ 1.25444e-005 ]
 144 : [ 1.59005e-005 ]
 145 : [ 1.60675e-005 ]
 146 : [ 1.67952e-005 ]
 147 : [ 1.44906e-005 ]
 148 : [ 1.58534e-005 ]
 149 : [ 1.44054e-005 ]
 150 : [ 1.56479e-005 ]
 151 : [ 1.56702e-005 ]
 152 : [ 1.64407e-005 ]
 153 : [ 1.56433e-005 ]
 154 : [ 1.47165e-005 ]
 155 : [ 1.47944e-005 ]
 156 : [ 1.45078e-005 ]
 157 : [ 1.30203e-005 ]
 158 : [ 1.65428e-005 ]
 159 : [ 1.51133e-005 ]
 160 : [ 1.41808e-005 ]
 161 : [ 1.59747e-005 ]
 162 : [ 1.52722e-005 ]
 163 : [ 1.23733e-005 ]
 164 : [ 1.44258e-005 ]
 165 : [ 1.75357e-005 ]
 166 : [ 1.42427e-005 ]
 167 : [ 1.51882e-005 ]
 168 : [ 1.35687e-005 ]
 169 : [ 1.53582e-005 ]
 170 : [ 1.57419e-005 ]
 171 : [ 1.63668e-005 ]
 172 : [ 1.61372e-005 ]
 173 : [ 1.39845e-005 ]
 174 : [ 1.49236e-005 ]
 175 : [ 1.62928e-005 ]
 176 : [ 1.42685e-005 ]
 177 : [ 1.57475e-005 ]
 178 : [ 1.51622e-005 ]
 179 : [ 1.49433e-005 ]
 180 : [ 1.42405e-005 ]
 181 : [ 1.63837e-005 ]
 182 : [ 1.51214e-005 ]
 183 : [ 1.50711e-005 ]
 184 : [ 1.40197e-005 ]
 185 : [ 1.39217e-005 ]
 186 : [ 1.56021e-005 ]
 187 : [ 1.73741e-005 ]
 188 : [ 1.54079e-005 ]
 189 : [ 1.61237e-005 ]
 190 : [ 1.34343e-005 ]
 191 : [ 1.58806e-005 ]
 192 : [ 1.50985e-005 ]
 193 : [ 1.71196e-005 ]
 194 : [ 1.61532e-005 ]
 195 : [ 1.36046e-005 ]
 196 : [ 1.3134e-005  ]
 197 : [ 1.19168e-005 ]
 198 : [ 1.45611e-005 ]
 199 : [ 1.56989e-005 ]
 200 : [ 1.68354e-005 ]
 201 : [ 1.41673e-005 ]
 202 : [ 1.30444e-005 ]
 203 : [ 1.44691e-005 ]
 204 : [ 1.46649e-005 ]
 205 : [ 1.55662e-005 ]
 206 : [ 1.55634e-005 ]
 207 : [ 1.59628e-005 ]
 208 : [ 1.53623e-005 ]
 209 : [ 1.60539e-005 ]
 210 : [ 1.34967e-005 ]
 211 : [ 1.47381e-005 ]
 212 : [ 1.3455e-005  ]
 213 : [ 1.56396e-005 ]
 214 : [ 1.25692e-005 ]
 215 : [ 1.47103e-005 ]
 216 : [ 1.473e-005   ]
 217 : [ 1.42306e-005 ]
 218 : [ 1.50144e-005 ]
 219 : [ 1.33676e-005 ]
 220 : [ 1.31421e-005 ]
 221 : [ 1.69277e-005 ]
 222 : [ 1.61328e-005 ]
 223 : [ 1.58682e-005 ]
 224 : [ 1.41508e-005 ]
 225 : [ 1.43871e-005 ]
 226 : [ 1.23887e-005 ]
 227 : [ 1.58123e-005 ]
 228 : [ 1.68152e-005 ]
 229 : [ 1.56185e-005 ]
 230 : [ 1.47641e-005 ]
 231 : [ 1.53126e-005 ]
 232 : [ 1.57319e-005 ]
 233 : [ 1.70808e-005 ]
 234 : [ 1.55062e-005 ]
 235 : [ 1.54603e-005 ]
 236 : [ 1.4594e-005  ]
 237 : [ 1.60929e-005 ]
 238 : [ 1.17348e-005 ]
 239 : [ 1.56878e-005 ]
 240 : [ 1.68805e-005 ]
 241 : [ 1.5064e-005  ]
 242 : [ 1.61562e-005 ]
 243 : [ 1.57988e-005 ]
 244 : [ 1.65803e-005 ]
 245 : [ 1.61049e-005 ]
 246 : [ 1.17652e-005 ]
 247 : [ 1.53881e-005 ]
 248 : [ 1.59475e-005 ]
 249 : [ 1.52594e-005 ]
 250 : [ 1.43548e-005 ]
 251 : [ 1.17693e-005 ]
 252 : [ 1.4517e-005  ]
 253 : [ 1.59428e-005 ]
 254 : [ 1.64243e-005 ]
 255 : [ 1.63892e-005 ]
 256 : [ 1.40336e-005 ]
 257 : [ 1.37446e-005 ]
 258 : [ 1.56957e-005 ]
 259 : [ 1.47499e-005 ]
 260 : [ 1.56407e-005 ]
 261 : [ 1.39815e-005 ]
 262 : [ 1.4645e-005  ]
 263 : [ 1.69051e-005 ]
 264 : [ 1.4955e-005  ]
 265 : [ 1.62066e-005 ]
 266 : [ 1.64357e-005 ]
 267 : [ 1.64332e-005 ]
 268 : [ 1.38439e-005 ]
 269 : [ 1.2144e-005  ]
 270 : [ 1.55534e-005 ]
 271 : [ 1.57007e-005 ]
 272 : [ 1.4092e-005  ]
 273 : [ 1.28096e-005 ]
 274 : [ 1.56736e-005 ]
 275 : [ 1.34602e-005 ]
 276 : [ 1.51833e-005 ]
 277 : [ 1.31135e-005 ]
 278 : [ 1.62562e-005 ]
 279 : [ 1.4597e-005  ]
 280 : [ 1.56289e-005 ]
 281 : [ 1.18911e-005 ]
 282 : [ 1.40137e-005 ]
 283 : [ 1.62955e-005 ]
 284 : [ 1.58505e-005 ]
 285 : [ 1.48797e-005 ]
 286 : [ 1.60121e-005 ]
 287 : [ 1.38666e-005 ]
 288 : [ 1.57851e-005 ]
 289 : [ 1.3816e-005  ]
 290 : [ 1.58102e-005 ]
 291 : [ 1.56046e-005 ]
 292 : [ 1.42617e-005 ]
 293 : [ 1.42797e-005 ]
 294 : [ 1.56504e-005 ]
 295 : [ 1.31358e-005 ]
 296 : [ 1.41016e-005 ]
 297 : [ 1.50247e-005 ]
 298 : [ 1.35923e-005 ]
 299 : [ 1.51463e-005 ]
 300 : [ 1.40905e-005 ]
 301 : [ 1.56898e-005 ]
 302 : [ 1.43049e-005 ]
 303 : [ 1.32796e-005 ]
 304 : [ 1.63033e-005 ]
 305 : [ 1.46385e-005 ]
 306 : [ 1.49105e-005 ]
 307 : [ 1.51069e-005 ]
 308 : [ 1.50324e-005 ]
 309 : [ 1.48761e-005 ]
 310 : [ 1.46449e-005 ]
 311 : [ 1.43362e-005 ]
 312 : [ 1.58198e-005 ]
 313 : [ 1.49594e-005 ]
 314 : [ 1.62818e-005 ]
 315 : [ 1.69281e-005 ]
 316 : [ 1.7195e-005  ]
 317 : [ 1.60431e-005 ]
 318 : [ 1.25281e-005 ]
 319 : [ 1.32503e-005 ]
 320 : [ 1.72357e-005 ]
 321 : [ 1.47607e-005 ]
 322 : [ 1.60721e-005 ]
 323 : [ 1.27885e-005 ]
 324 : [ 1.42511e-005 ]
 325 : [ 1.38681e-005 ]
 326 : [ 1.32072e-005 ]
 327 : [ 1.3969e-005  ]
 328 : [ 1.61247e-005 ]
 329 : [ 1.61207e-005 ]
 330 : [ 1.6941e-005  ]
 331 : [ 1.66528e-005 ]
 332 : [ 1.31655e-005 ]
 333 : [ 1.70293e-005 ]
 334 : [ 1.55554e-005 ]
 335 : [ 1.56988e-005 ]
 336 : [ 1.27479e-005 ]
 337 : [ 1.58683e-005 ]
 338 : [ 1.61195e-005 ]
 339 : [ 1.55002e-005 ]
 340 : [ 1.61078e-005 ]
 341 : [ 1.50361e-005 ]
 342 : [ 1.44998e-005 ]
 343 : [ 1.553e-005   ]
 344 : [ 1.3625e-005  ]
 345 : [ 1.39674e-005 ]
 346 : [ 1.49272e-005 ]
 347 : [ 1.59471e-005 ]
 348 : [ 1.58942e-005 ]
 349 : [ 1.64217e-005 ]
 350 : [ 1.37789e-005 ]
 351 : [ 1.58909e-005 ]
 352 : [ 1.51104e-005 ]
 353 : [ 1.5514e-005  ]
 354 : [ 1.47155e-005 ]
 355 : [ 1.70045e-005 ]
 356 : [ 1.63429e-005 ]
 357 : [ 1.54722e-005 ]
 358 : [ 1.55848e-005 ]
 359 : [ 1.67605e-005 ]
 360 : [ 1.44292e-005 ]
 361 : [ 1.40378e-005 ]
 362 : [ 1.32094e-005 ]
 363 : [ 1.22755e-005 ]
 364 : [ 1.68898e-005 ]
 365 : [ 1.52854e-005 ]
 366 : [ 1.48353e-005 ]
 367 : [ 1.37726e-005 ]
 368 : [ 1.55114e-005 ]
 369 : [ 1.49402e-005 ]
 370 : [ 1.66046e-005 ]
 371 : [ 1.5762e-005  ]
 372 : [ 1.56478e-005 ]
 373 : [ 1.55968e-005 ]
 374 : [ 1.53935e-005 ]
 375 : [ 1.57528e-005 ]
 376 : [ 1.25952e-005 ]
 377 : [ 1.56338e-005 ]
 378 : [ 1.44788e-005 ]
 379 : [ 1.53738e-005 ]
 380 : [ 1.64495e-005 ]
 381 : [ 1.59789e-005 ]
 382 : [ 1.55375e-005 ]
 383 : [ 1.20607e-005 ]
 384 : [ 1.34276e-005 ]
 385 : [ 1.64731e-005 ]
 386 : [ 1.58929e-005 ]
 387 : [ 1.68262e-005 ]
 388 : [ 1.70201e-005 ]
 389 : [ 1.48745e-005 ]
 390 : [ 1.30963e-005 ]
 391 : [ 1.29878e-005 ]
 392 : [ 1.53648e-005 ]
 393 : [ 1.62591e-005 ]
 394 : [ 1.42404e-005 ]
 395 : [ 1.33802e-005 ]
 396 : [ 1.54411e-005 ]
 397 : [ 1.35894e-005 ]
 398 : [ 1.54339e-005 ]
 399 : [ 1.64257e-005 ]
 400 : [ 1.48304e-005 ]
 401 : [ 1.5507e-005  ]
 402 : [ 1.59342e-005 ]
 403 : [ 1.51339e-005 ]
 404 : [ 1.56814e-005 ]
 405 : [ 1.61174e-005 ]
 406 : [ 1.63077e-005 ]
 407 : [ 1.45384e-005 ]
 408 : [ 1.40484e-005 ]
 409 : [ 1.30245e-005 ]
 410 : [ 1.31786e-005 ]
 411 : [ 1.35528e-005 ]
 412 : [ 1.28196e-005 ]
 413 : [ 1.23279e-005 ]
 414 : [ 1.55705e-005 ]
 415 : [ 1.60672e-005 ]
 416 : [ 1.55512e-005 ]
 417 : [ 1.56843e-005 ]
 418 : [ 1.70101e-005 ]
 419 : [ 1.50706e-005 ]
 420 : [ 1.53481e-005 ]
 421 : [ 1.34076e-005 ]
 422 : [ 1.47118e-005 ]
 423 : [ 1.63705e-005 ]
 424 : [ 1.48968e-005 ]
 425 : [ 1.5391e-005  ]
 426 : [ 1.35387e-005 ]
 427 : [ 1.63615e-005 ]
 428 : [ 1.69e-005    ]
 429 : [ 1.64974e-005 ]
 430 : [ 1.34727e-005 ]
 431 : [ 1.36444e-005 ]
 432 : [ 1.63155e-005 ]
 433 : [ 1.5717e-005  ]
 434 : [ 1.4638e-005  ]
 435 : [ 1.49065e-005 ]
 436 : [ 1.67242e-005 ]
 437 : [ 1.4629e-005  ]
 438 : [ 1.55268e-005 ]
 439 : [ 1.54848e-005 ]
 440 : [ 1.56253e-005 ]
 441 : [ 1.61796e-005 ]
 442 : [ 1.68907e-005 ]
 443 : [ 1.42021e-005 ]
 444 : [ 1.48386e-005 ]
 445 : [ 1.51757e-005 ]
 446 : [ 1.4985e-005  ]
 447 : [ 1.52038e-005 ]
 448 : [ 1.60576e-005 ]
 449 : [ 1.50291e-005 ]
 450 : [ 1.47409e-005 ]
 451 : [ 1.61821e-005 ]
 452 : [ 1.54309e-005 ]
 453 : [ 1.52627e-005 ]
 454 : [ 1.58561e-005 ]
 455 : [ 1.65414e-005 ]
 456 : [ 1.52916e-005 ]
 457 : [ 1.39264e-005 ]
 458 : [ 1.58592e-005 ]
 459 : [ 1.50088e-005 ]
 460 : [ 1.49798e-005 ]
 461 : [ 1.54346e-005 ]
 462 : [ 1.41905e-005 ]
 463 : [ 1.44907e-005 ]
 464 : [ 1.31568e-005 ]
 465 : [ 1.5106e-005  ]
 466 : [ 1.54969e-005 ]
 467 : [ 1.46302e-005 ]
 468 : [ 1.22164e-005 ]
 469 : [ 1.65203e-005 ]
 470 : [ 1.5844e-005  ]
 471 : [ 1.33106e-005 ]
 472 : [ 1.5352e-005  ]
 473 : [ 1.56977e-005 ]
 474 : [ 1.54257e-005 ]
 475 : [ 1.5163e-005  ]
 476 : [ 1.50747e-005 ]
 477 : [ 1.60422e-005 ]
 478 : [ 1.61199e-005 ]
 479 : [ 1.57658e-005 ]
 480 : [ 1.28321e-005 ]
 481 : [ 1.61831e-005 ]
 482 : [ 1.33596e-005 ]
 483 : [ 1.39203e-005 ]
 484 : [ 1.54849e-005 ]
 485 : [ 1.46987e-005 ]
 486 : [ 1.50098e-005 ]
 487 : [ 1.43265e-005 ]
 488 : [ 1.61712e-005 ]
 489 : [ 1.40048e-005 ]
 490 : [ 1.4216e-005  ]
 491 : [ 1.53904e-005 ]
 492 : [ 1.54892e-005 ]
 493 : [ 1.39531e-005 ]
 494 : [ 1.7036e-005  ]
 495 : [ 1.56053e-005 ]
 496 : [ 1.60053e-005 ]
 497 : [ 1.60594e-005 ]
 498 : [ 1.62026e-005 ]
 499 : [ 1.44039e-005 ]
 500 : [ 1.51418e-005 ]
 501 : [ 1.42369e-005 ]
 502 : [ 1.60989e-005 ]
 503 : [ 1.49558e-005 ]
 504 : [ 1.54783e-005 ]
 505 : [ 1.4526e-005  ]
 506 : [ 1.57004e-005 ]
 507 : [ 1.4875e-005  ]
 508 : [ 1.4297e-005  ]
 509 : [ 1.4688e-005  ]
 510 : [ 1.6547e-005  ]
 511 : [ 1.45202e-005 ]
 512 : [ 1.59971e-005 ]
 513 : [ 1.56006e-005 ]
 514 : [ 1.62043e-005 ]
 515 : [ 1.40761e-005 ]
 516 : [ 1.4979e-005  ]
 517 : [ 1.32898e-005 ]
 518 : [ 1.28819e-005 ]
 519 : [ 1.40263e-005 ]
 520 : [ 1.51381e-005 ]
 521 : [ 1.51645e-005 ]
 522 : [ 1.66719e-005 ]
 523 : [ 1.43003e-005 ]
 524 : [ 1.64752e-005 ]
 525 : [ 1.27228e-005 ]
 526 : [ 1.62358e-005 ]
 527 : [ 1.66136e-005 ]
 528 : [ 1.69833e-005 ]
 529 : [ 1.74132e-005 ]
 530 : [ 1.29523e-005 ]
 531 : [ 1.49582e-005 ]
 532 : [ 1.49166e-005 ]
 533 : [ 1.50422e-005 ]
 534 : [ 1.55227e-005 ]
 535 : [ 1.63452e-005 ]
 536 : [ 1.49515e-005 ]
 537 : [ 1.55442e-005 ]
 538 : [ 1.41132e-005 ]
 539 : [ 1.43738e-005 ]
 540 : [ 1.51533e-005 ]
 541 : [ 1.68541e-005 ]
 542 : [ 1.44114e-005 ]
 543 : [ 1.57625e-005 ]
 544 : [ 1.5086e-005  ]
 545 : [ 1.50281e-005 ]
 546 : [ 1.50391e-005 ]
 547 : [ 1.62392e-005 ]
 548 : [ 1.63869e-005 ]
 549 : [ 1.40089e-005 ]
 550 : [ 1.52715e-005 ]
 551 : [ 1.56883e-005 ]
 552 : [ 1.63096e-005 ]
 553 : [ 1.48484e-005 ]
 554 : [ 1.55497e-005 ]
 555 : [ 1.60206e-005 ]
 556 : [ 1.54949e-005 ]
 557 : [ 1.46345e-005 ]
 558 : [ 1.52259e-005 ]
 559 : [ 1.43928e-005 ]
 560 : [ 1.58456e-005 ]
 561 : [ 1.61778e-005 ]
 562 : [ 1.58448e-005 ]
 563 : [ 1.5188e-005  ]
 564 : [ 1.48168e-005 ]
 565 : [ 1.43356e-005 ]
 566 : [ 1.47386e-005 ]
 567 : [ 1.71275e-005 ]
 568 : [ 1.39104e-005 ]
 569 : [ 1.63814e-005 ]
 570 : [ 1.34226e-005 ]
 571 : [ 1.31196e-005 ]
 572 : [ 1.64913e-005 ]
 573 : [ 1.37613e-005 ]
 574 : [ 1.48155e-005 ]
 575 : [ 1.29254e-005 ]
 576 : [ 1.59343e-005 ]
 577 : [ 1.53329e-005 ]
 578 : [ 1.61053e-005 ]
 579 : [ 1.61869e-005 ]
 580 : [ 1.58879e-005 ]
 581 : [ 1.56806e-005 ]
 582 : [ 1.54352e-005 ]
 583 : [ 1.5176e-005  ]
 584 : [ 1.45569e-005 ]
 585 : [ 1.37735e-005 ]
 586 : [ 1.58434e-005 ]
 587 : [ 1.46533e-005 ]
 588 : [ 1.36218e-005 ]
 589 : [ 1.44987e-005 ]
 590 : [ 1.61374e-005 ]
 591 : [ 1.72393e-005 ]
 592 : [ 1.26585e-005 ]
 593 : [ 1.47204e-005 ]
 594 : [ 1.64523e-005 ]
 595 : [ 1.50524e-005 ]
 596 : [ 1.61344e-005 ]
 597 : [ 1.51301e-005 ]
 598 : [ 1.47323e-005 ]
 599 : [ 1.60563e-005 ]
 600 : [ 1.40122e-005 ]
 601 : [ 1.52728e-005 ]
 602 : [ 1.59324e-005 ]
 603 : [ 1.4561e-005  ]
 604 : [ 1.70285e-005 ]
 605 : [ 1.6367e-005  ]
 606 : [ 1.51104e-005 ]
 607 : [ 1.5216e-005  ]
 608 : [ 1.41684e-005 ]
 609 : [ 1.61556e-005 ]
 610 : [ 1.55639e-005 ]
 611 : [ 1.30236e-005 ]
 612 : [ 1.53815e-005 ]
 613 : [ 1.45603e-005 ]
 614 : [ 1.45574e-005 ]
 615 : [ 1.6251e-005  ]
 616 : [ 1.55285e-005 ]
 617 : [ 1.46517e-005 ]
 618 : [ 1.64946e-005 ]
 619 : [ 1.58867e-005 ]
 620 : [ 1.60133e-005 ]
 621 : [ 1.39996e-005 ]
 622 : [ 1.45123e-005 ]
 623 : [ 1.26442e-005 ]
 624 : [ 1.561e-005   ]
 625 : [ 1.32187e-005 ]
 626 : [ 1.61424e-005 ]
 627 : [ 1.60108e-005 ]
 628 : [ 1.48578e-005 ]
 629 : [ 1.54724e-005 ]
 630 : [ 1.63007e-005 ]
 631 : [ 1.49278e-005 ]
 632 : [ 1.53658e-005 ]
 633 : [ 1.53619e-005 ]
 634 : [ 1.37058e-005 ]
 635 : [ 1.25901e-005 ]
 636 : [ 1.70584e-005 ]
 637 : [ 1.46101e-005 ]
 638 : [ 1.48756e-005 ]
 639 : [ 1.63772e-005 ]
 640 : [ 1.59828e-005 ]
 641 : [ 1.35637e-005 ]
 642 : [ 1.24395e-005 ]
 643 : [ 1.47253e-005 ]
 644 : [ 1.53552e-005 ]
 645 : [ 1.56003e-005 ]
 646 : [ 1.7009e-005  ]
 647 : [ 1.53456e-005 ]
 648 : [ 1.56864e-005 ]
 649 : [ 1.5431e-005  ]
 650 : [ 1.58311e-005 ]
 651 : [ 1.38155e-005 ]
 652 : [ 1.61284e-005 ]
 653 : [ 1.51754e-005 ]
 654 : [ 1.42294e-005 ]
 655 : [ 1.49233e-005 ]
 656 : [ 1.3643e-005  ]
 657 : [ 1.27488e-005 ]
 658 : [ 1.43246e-005 ]
 659 : [ 1.48873e-005 ]
 660 : [ 1.37478e-005 ]
 661 : [ 1.44763e-005 ]
 662 : [ 1.6087e-005  ]
 663 : [ 1.5109e-005  ]
 664 : [ 1.52083e-005 ]
 665 : [ 1.39504e-005 ]
 666 : [ 1.40128e-005 ]
 667 : [ 1.64428e-005 ]
 668 : [ 1.44964e-005 ]
 669 : [ 1.37534e-005 ]
 670 : [ 1.71931e-005 ]
 671 : [ 1.66821e-005 ]
 672 : [ 1.31284e-005 ]
 673 : [ 1.493e-005   ]
 674 : [ 1.38877e-005 ]
 675 : [ 1.41725e-005 ]
 676 : [ 1.34346e-005 ]
 677 : [ 1.73795e-005 ]
 678 : [ 1.5201e-005  ]
 679 : [ 1.6568e-005  ]
 680 : [ 1.52786e-005 ]
 681 : [ 1.5268e-005  ]
 682 : [ 1.2827e-005  ]
 683 : [ 1.5376e-005  ]
 684 : [ 1.33048e-005 ]
 685 : [ 1.52431e-005 ]
 686 : [ 1.33267e-005 ]
 687 : [ 1.72058e-005 ]
 688 : [ 1.2595e-005  ]
 689 : [ 1.38971e-005 ]
 690 : [ 1.34259e-005 ]
 691 : [ 1.42253e-005 ]
 692 : [ 1.46518e-005 ]
 693 : [ 1.51648e-005 ]
 694 : [ 1.55117e-005 ]
 695 : [ 1.2681e-005  ]
 696 : [ 1.37657e-005 ]
 697 : [ 1.51964e-005 ]
 698 : [ 1.28545e-005 ]
 699 : [ 1.54464e-005 ]
 700 : [ 1.55137e-005 ]
 701 : [ 1.51522e-005 ]
 702 : [ 1.35546e-005 ]
 703 : [ 1.4444e-005  ]
 704 : [ 1.55673e-005 ]
 705 : [ 1.56626e-005 ]
 706 : [ 1.54835e-005 ]
 707 : [ 1.49428e-005 ]
 708 : [ 1.31538e-005 ]
 709 : [ 1.21462e-005 ]
 710 : [ 1.52755e-005 ]
 711 : [ 1.46529e-005 ]
 712 : [ 1.3999e-005  ]
 713 : [ 1.49628e-005 ]
 714 : [ 1.35456e-005 ]
 715 : [ 1.44786e-005 ]
 716 : [ 1.56775e-005 ]
 717 : [ 1.46259e-005 ]
 718 : [ 1.25394e-005 ]
 719 : [ 1.36882e-005 ]
 720 : [ 1.69647e-005 ]
 721 : [ 1.2884e-005  ]
 722 : [ 1.66465e-005 ]
 723 : [ 1.50144e-005 ]
 724 : [ 1.42346e-005 ]
 725 : [ 1.33859e-005 ]
 726 : [ 1.49611e-005 ]
 727 : [ 1.29074e-005 ]
 728 : [ 1.62574e-005 ]
 729 : [ 1.49139e-005 ]
 730 : [ 1.28311e-005 ]
 731 : [ 1.5624e-005  ]
 732 : [ 1.23571e-005 ]
 733 : [ 1.66887e-005 ]
 734 : [ 1.54126e-005 ]
 735 : [ 1.54276e-005 ]
 736 : [ 1.57014e-005 ]
 737 : [ 1.576e-005   ]
 738 : [ 1.55993e-005 ]
 739 : [ 1.47941e-005 ]
 740 : [ 1.48789e-005 ]
 741 : [ 1.31852e-005 ]
 742 : [ 1.45285e-005 ]
 743 : [ 1.26258e-005 ]
 744 : [ 1.67411e-005 ]
 745 : [ 1.26299e-005 ]
 746 : [ 1.53209e-005 ]
 747 : [ 1.64211e-005 ]
 748 : [ 1.61248e-005 ]
 749 : [ 1.56103e-005 ]
 750 : [ 1.46651e-005 ]
 751 : [ 1.64228e-005 ]
 752 : [ 1.72904e-005 ]
 753 : [ 1.40253e-005 ]
 754 : [ 1.51403e-005 ]
 755 : [ 1.56887e-005 ]
 756 : [ 1.21167e-005 ]
 757 : [ 1.39759e-005 ]
 758 : [ 1.61385e-005 ]
 759 : [ 1.5477e-005  ]
 760 : [ 1.68498e-005 ]
 761 : [ 1.67738e-005 ]
 762 : [ 1.33243e-005 ]
 763 : [ 1.40026e-005 ]
 764 : [ 1.5898e-005  ]
 765 : [ 1.48156e-005 ]
 766 : [ 1.74088e-005 ]
 767 : [ 1.32856e-005 ]
 768 : [ 1.62391e-005 ]
 769 : [ 1.60122e-005 ]
 770 : [ 1.3277e-005  ]
 771 : [ 1.22589e-005 ]
 772 : [ 1.69305e-005 ]
 773 : [ 1.64415e-005 ]
 774 : [ 1.50632e-005 ]
 775 : [ 1.62291e-005 ]
 776 : [ 1.63134e-005 ]
 777 : [ 1.37075e-005 ]
 778 : [ 1.50667e-005 ]
 779 : [ 1.62424e-005 ]
 780 : [ 1.50298e-005 ]
 781 : [ 1.5519e-005  ]
 782 : [ 1.6626e-005  ]
 783 : [ 1.47954e-005 ]
 784 : [ 1.28208e-005 ]
 785 : [ 1.58826e-005 ]
 786 : [ 1.46673e-005 ]
 787 : [ 1.20279e-005 ]
 788 : [ 1.30793e-005 ]
 789 : [ 1.58011e-005 ]
 790 : [ 1.40111e-005 ]
 791 : [ 1.47302e-005 ]
 792 : [ 1.45552e-005 ]
 793 : [ 1.25664e-005 ]
 794 : [ 1.57082e-005 ]
 795 : [ 1.41387e-005 ]
 796 : [ 1.57562e-005 ]
 797 : [ 1.38755e-005 ]
 798 : [ 1.51783e-005 ]
 799 : [ 1.54494e-005 ]
 800 : [ 1.2646e-005  ]
 801 : [ 1.63954e-005 ]
 802 : [ 1.51734e-005 ]
 803 : [ 1.61225e-005 ]
 804 : [ 1.4725e-005  ]
 805 : [ 1.54364e-005 ]
 806 : [ 1.36605e-005 ]
 807 : [ 1.53027e-005 ]
 808 : [ 1.56899e-005 ]
 809 : [ 1.62876e-005 ]
 810 : [ 1.6664e-005  ]
 811 : [ 1.46895e-005 ]
 812 : [ 1.47635e-005 ]
 813 : [ 1.64871e-005 ]
 814 : [ 1.3305e-005  ]
 815 : [ 1.37522e-005 ]
 816 : [ 1.54189e-005 ]
 817 : [ 1.45916e-005 ]
 818 : [ 1.30163e-005 ]
 819 : [ 1.22717e-005 ]
 820 : [ 1.33154e-005 ]
 821 : [ 1.56433e-005 ]
 822 : [ 1.57917e-005 ]
 823 : [ 1.51078e-005 ]
 824 : [ 1.66849e-005 ]
 825 : [ 1.65455e-005 ]
 826 : [ 1.51276e-005 ]
 827 : [ 1.34919e-005 ]
 828 : [ 1.44985e-005 ]
 829 : [ 1.33741e-005 ]
 830 : [ 1.62688e-005 ]
 831 : [ 1.39313e-005 ]
 832 : [ 1.67241e-005 ]
 833 : [ 1.31657e-005 ]
 834 : [ 1.53769e-005 ]
 835 : [ 1.48705e-005 ]
 836 : [ 1.38339e-005 ]
 837 : [ 1.64996e-005 ]
 838 : [ 1.65751e-005 ]
 839 : [ 1.54503e-005 ]
 840 : [ 1.66953e-005 ]
 841 : [ 1.53851e-005 ]
 842 : [ 1.72167e-005 ]
 843 : [ 1.44788e-005 ]
 844 : [ 1.46327e-005 ]
 845 : [ 1.69102e-005 ]
 846 : [ 1.54849e-005 ]
 847 : [ 1.4386e-005  ]
 848 : [ 1.30926e-005 ]
 849 : [ 1.42399e-005 ]
 850 : [ 1.60386e-005 ]
 851 : [ 1.45139e-005 ]
 852 : [ 1.69606e-005 ]
 853 : [ 1.44859e-005 ]
 854 : [ 1.36628e-005 ]
 855 : [ 1.68736e-005 ]
 856 : [ 1.53243e-005 ]
 857 : [ 1.56618e-005 ]
 858 : [ 1.61443e-005 ]
 859 : [ 1.57349e-005 ]
 860 : [ 1.59247e-005 ]
 861 : [ 1.53089e-005 ]
 862 : [ 1.47976e-005 ]
 863 : [ 1.46172e-005 ]
 864 : [ 1.36641e-005 ]
 865 : [ 1.57519e-005 ]
 866 : [ 1.47475e-005 ]
 867 : [ 1.63003e-005 ]
 868 : [ 1.38964e-005 ]
 869 : [ 1.60061e-005 ]
 870 : [ 1.39365e-005 ]
 871 : [ 1.48446e-005 ]
 872 : [ 1.60617e-005 ]
 873 : [ 1.56626e-005 ]
 874 : [ 1.3833e-005  ]
 875 : [ 1.64349e-005 ]
 876 : [ 1.58791e-005 ]
 877 : [ 1.57015e-005 ]
 878 : [ 1.23312e-005 ]
 879 : [ 1.49186e-005 ]
 880 : [ 1.63546e-005 ]
 881 : [ 1.28535e-005 ]
 882 : [ 1.20768e-005 ]
 883 : [ 1.58253e-005 ]
 884 : [ 1.55486e-005 ]
 885 : [ 1.59122e-005 ]
 886 : [ 1.38796e-005 ]
 887 : [ 1.33316e-005 ]
 888 : [ 1.25985e-005 ]
 889 : [ 1.55138e-005 ]
 890 : [ 1.46483e-005 ]
 891 : [ 1.63442e-005 ]
 892 : [ 1.70862e-005 ]
 893 : [ 1.64093e-005 ]
 894 : [ 1.71255e-005 ]
 895 : [ 1.67206e-005 ]
 896 : [ 1.55622e-005 ]
 897 : [ 1.55682e-005 ]
 898 : [ 1.5659e-005  ]
 899 : [ 1.47101e-005 ]
 900 : [ 1.53653e-005 ]
 901 : [ 1.50254e-005 ]
 902 : [ 1.62181e-005 ]
 903 : [ 1.27091e-005 ]
 904 : [ 1.60308e-005 ]
 905 : [ 1.58013e-005 ]
 906 : [ 1.677e-005   ]
 907 : [ 1.4358e-005  ]
 908 : [ 1.31952e-005 ]
 909 : [ 1.56151e-005 ]
 910 : [ 1.52571e-005 ]
 911 : [ 1.60847e-005 ]
 912 : [ 1.36033e-005 ]
 913 : [ 1.46983e-005 ]
 914 : [ 1.5352e-005  ]
 915 : [ 1.53297e-005 ]
 916 : [ 1.24884e-005 ]
 917 : [ 1.3294e-005  ]
 918 : [ 1.37902e-005 ]
 919 : [ 1.37592e-005 ]
 920 : [ 1.69549e-005 ]
 921 : [ 1.47965e-005 ]
 922 : [ 1.45507e-005 ]
 923 : [ 1.58302e-005 ]
 924 : [ 1.61163e-005 ]
 925 : [ 1.19774e-005 ]
 926 : [ 1.62862e-005 ]
 927 : [ 1.19292e-005 ]
 928 : [ 1.58195e-005 ]
 929 : [ 1.36046e-005 ]
 930 : [ 1.57015e-005 ]
 931 : [ 1.68805e-005 ]
 932 : [ 1.63753e-005 ]
 933 : [ 1.61618e-005 ]
 934 : [ 1.60176e-005 ]
 935 : [ 1.46308e-005 ]
 936 : [ 1.4558e-005  ]
 937 : [ 1.42087e-005 ]
 938 : [ 1.3207e-005  ]
 939 : [ 1.50181e-005 ]
 940 : [ 1.51593e-005 ]
 941 : [ 1.60423e-005 ]
 942 : [ 1.21591e-005 ]
 943 : [ 1.24112e-005 ]
 944 : [ 1.65753e-005 ]
 945 : [ 1.49223e-005 ]
 946 : [ 1.65316e-005 ]
 947 : [ 1.69483e-005 ]
 948 : [ 1.42624e-005 ]
 949 : [ 1.53008e-005 ]
 950 : [ 1.61745e-005 ]
 951 : [ 1.54261e-005 ]
 952 : [ 1.62861e-005 ]
 953 : [ 1.41287e-005 ]
 954 : [ 1.6289e-005  ]
 955 : [ 1.50628e-005 ]
 956 : [ 1.56681e-005 ]
 957 : [ 1.67672e-005 ]
 958 : [ 1.46364e-005 ]
 959 : [ 1.49484e-005 ]
 960 : [ 1.47585e-005 ]
 961 : [ 1.6484e-005  ]
 962 : [ 1.45604e-005 ]
 963 : [ 1.54428e-005 ]
 964 : [ 1.62469e-005 ]
 965 : [ 1.58248e-005 ]
 966 : [ 1.49225e-005 ]
 967 : [ 1.47045e-005 ]
 968 : [ 1.65192e-005 ]
 969 : [ 1.59463e-005 ]
 970 : [ 1.35129e-005 ]
 971 : [ 1.32125e-005 ]
 972 : [ 1.41764e-005 ]
 973 : [ 1.37692e-005 ]
 974 : [ 1.56836e-005 ]
 975 : [ 1.61456e-005 ]
 976 : [ 1.56027e-005 ]
 977 : [ 1.4324e-005  ]
 978 : [ 1.63187e-005 ]
 979 : [ 1.49828e-005 ]
 980 : [ 1.50108e-005 ]
 981 : [ 1.25427e-005 ]
 982 : [ 1.43234e-005 ]
 983 : [ 1.50517e-005 ]
 984 : [ 1.53084e-005 ]
 985 : [ 1.50499e-005 ]
 986 : [ 1.28996e-005 ]
 987 : [ 1.59019e-005 ]
 988 : [ 1.61407e-005 ]
 989 : [ 1.381e-005   ]
 990 : [ 1.53492e-005 ]
 991 : [ 1.3302e-005  ]
 992 : [ 1.63518e-005 ]
 993 : [ 1.5025e-005  ]
 994 : [ 1.33475e-005 ]
 995 : [ 1.41654e-005 ]
 996 : [ 1.5006e-005  ]
 997 : [ 1.52291e-005 ]
 998 : [ 1.74184e-005 ]
 999 : [ 1.66231e-005 ]
1000 : [ 1.73725e-005 ]
1001 : [ 1.62573e-005 ]
1002 : [ 1.4823e-005  ]
1003 : [ 1.3191e-005  ]
1004 : [ 1.36322e-005 ]
1005 : [ 1.49128e-005 ]
1006 : [ 1.65921e-005 ]
1007 : [ 1.4998e-005  ]
1008 : [ 1.65704e-005 ]
1009 : [ 1.65277e-005 ]
1010 : [ 1.59282e-005 ]
1011 : [ 1.26482e-005 ]
1012 : [ 1.60681e-005 ]
1013 : [ 1.62407e-005 ]
1014 : [ 1.23587e-005 ]
1015 : [ 1.58905e-005 ]
1016 : [ 1.7093e-005  ]
1017 : [ 1.59314e-005 ]
1018 : [ 1.61154e-005 ]
1019 : [ 1.39711e-005 ]
1020 : [ 1.48958e-005 ]
1021 : [ 1.53157e-005 ]
1022 : [ 1.60219e-005 ]
1023 : [ 1.50694e-005 ]
1024 : [ 1.61497e-005 ]
1025 : [ 1.22379e-005 ]
1026 : [ 1.41946e-005 ]
1027 : [ 1.58755e-005 ]
1028 : [ 1.50126e-005 ]
1029 : [ 1.51281e-005 ]
1030 : [ 1.69885e-005 ]
1031 : [ 1.54344e-005 ]
1032 : [ 1.5629e-005  ]
1033 : [ 1.62001e-005 ]
1034 : [ 1.51049e-005 ]
1035 : [ 1.44236e-005 ]
1036 : [ 1.45171e-005 ]
1037 : [ 1.50745e-005 ]
1038 : [ 1.31026e-005 ]
1039 : [ 1.68449e-005 ]
1040 : [ 1.34659e-005 ]
1041 : [ 1.36361e-005 ]
1042 : [ 1.47331e-005 ]
1043 : [ 1.49735e-005 ]
1044 : [ 1.67565e-005 ]
1045 : [ 1.64517e-005 ]
1046 : [ 1.50019e-005 ]
1047 : [ 1.63115e-005 ]
1048 : [ 1.59886e-005 ]
1049 : [ 1.53786e-005 ]
1050 : [ 1.39697e-005 ]
1051 : [ 1.61284e-005 ]
1052 : [ 1.5779e-005  ]
1053 : [ 1.33493e-005 ]
1054 : [ 1.41676e-005 ]
1055 : [ 1.60466e-005 ]
1056 : [ 1.50565e-005 ]
1057 : [ 1.24426e-005 ]
1058 : [ 1.59998e-005 ]
1059 : [ 1.49856e-005 ]
1060 : [ 1.55425e-005 ]
1061 : [ 1.59716e-005 ]
1062 : [ 1.44732e-005 ]
1063 : [ 1.40276e-005 ]
1064 : [ 1.24421e-005 ]
1065 : [ 1.58594e-005 ]
1066 : [ 1.45671e-005 ]
1067 : [ 1.42243e-005 ]
1068 : [ 1.57622e-005 ]
1069 : [ 1.5672e-005  ]
1070 : [ 1.43822e-005 ]
1071 : [ 1.56364e-005 ]
1072 : [ 1.45288e-005 ]
1073 : [ 1.52644e-005 ]
1074 : [ 1.57191e-005 ]
1075 : [ 1.31548e-005 ]
1076 : [ 1.5383e-005  ]
1077 : [ 1.21897e-005 ]
1078 : [ 1.45672e-005 ]
1079 : [ 1.58434e-005 ]
1080 : [ 1.52586e-005 ]
1081 : [ 1.57764e-005 ]
1082 : [ 1.46627e-005 ]
1083 : [ 1.40729e-005 ]
1084 : [ 1.53542e-005 ]
1085 : [ 1.5995e-005  ]
1086 : [ 1.32936e-005 ]
1087 : [ 1.60372e-005 ]
1088 : [ 1.43345e-005 ]
1089 : [ 1.56885e-005 ]
1090 : [ 1.51333e-005 ]
1091 : [ 1.49765e-005 ]
1092 : [ 1.54701e-005 ]
1093 : [ 1.57129e-005 ]
1094 : [ 1.34443e-005 ]
1095 : [ 1.55105e-005 ]
1096 : [ 1.67875e-005 ]
1097 : [ 1.3957e-005  ]
1098 : [ 1.64394e-005 ]
1099 : [ 1.5553e-005  ]
1100 : [ 1.59346e-005 ]
1101 : [ 1.55215e-005 ]
1102 : [ 1.48586e-005 ]
1103 : [ 1.22778e-005 ]
1104 : [ 1.6648e-005  ]
1105 : [ 1.53659e-005 ]
1106 : [ 1.3641e-005  ]
1107 : [ 1.37886e-005 ]
1108 : [ 1.57927e-005 ]
1109 : [ 1.61526e-005 ]
1110 : [ 1.24308e-005 ]
1111 : [ 1.27955e-005 ]
1112 : [ 1.59842e-005 ]
1113 : [ 1.30527e-005 ]
1114 : [ 1.47936e-005 ]
1115 : [ 1.60881e-005 ]
1116 : [ 1.63156e-005 ]
1117 : [ 1.58945e-005 ]
1118 : [ 1.49267e-005 ]
1119 : [ 1.19947e-005 ]
1120 : [ 1.54674e-005 ]
1121 : [ 1.33145e-005 ]
1122 : [ 1.29712e-005 ]
1123 : [ 1.54539e-005 ]
1124 : [ 1.4046e-005  ]
1125 : [ 1.41343e-005 ]
1126 : [ 1.32239e-005 ]
1127 : [ 1.37507e-005 ]
1128 : [ 1.59173e-005 ]
1129 : [ 1.4607e-005  ]
1130 : [ 1.58614e-005 ]
1131 : [ 1.59843e-005 ]
1132 : [ 1.40839e-005 ]
1133 : [ 1.48767e-005 ]
1134 : [ 1.3807e-005  ]
1135 : [ 1.61673e-005 ]
1136 : [ 1.47386e-005 ]
1137 : [ 1.6157e-005  ]
1138 : [ 1.5198e-005  ]
1139 : [ 1.69723e-005 ]
1140 : [ 1.25116e-005 ]
1141 : [ 1.34653e-005 ]
1142 : [ 1.51248e-005 ]
1143 : [ 1.43319e-005 ]
1144 : [ 1.51983e-005 ]
1145 : [ 1.56971e-005 ]
1146 : [ 1.52564e-005 ]
1147 : [ 1.60267e-005 ]
1148 : [ 1.39849e-005 ]
1149 : [ 1.49371e-005 ]
1150 : [ 1.29157e-005 ]
1151 : [ 1.62782e-005 ]
1152 : [ 1.39787e-005 ]
1153 : [ 1.49877e-005 ]
1154 : [ 1.64017e-005 ]
1155 : [ 1.57918e-005 ]
1156 : [ 1.57453e-005 ]
1157 : [ 1.44019e-005 ]
1158 : [ 1.58103e-005 ]
1159 : [ 1.54754e-005 ]
1160 : [ 1.5657e-005  ]
1161 : [ 1.33313e-005 ]
1162 : [ 1.39178e-005 ]
1163 : [ 1.30141e-005 ]
1164 : [ 1.58907e-005 ]
1165 : [ 1.56374e-005 ]
1166 : [ 1.57599e-005 ]
1167 : [ 1.52998e-005 ]
1168 : [ 1.37568e-005 ]
1169 : [ 1.64785e-005 ]
1170 : [ 1.67733e-005 ]
1171 : [ 1.46825e-005 ]
1172 : [ 1.54409e-005 ]
1173 : [ 1.60807e-005 ]
1174 : [ 1.50631e-005 ]
1175 : [ 1.6731e-005  ]
1176 : [ 1.6613e-005  ]
1177 : [ 1.50156e-005 ]
1178 : [ 1.55593e-005 ]
1179 : [ 1.55887e-005 ]
1180 : [ 1.45744e-005 ]
1181 : [ 1.31591e-005 ]
1182 : [ 1.57689e-005 ]
1183 : [ 1.47453e-005 ]
1184 : [ 1.45541e-005 ]
1185 : [ 1.65184e-005 ]
1186 : [ 1.58956e-005 ]
1187 : [ 1.52478e-005 ]
1188 : [ 1.53996e-005 ]
1189 : [ 1.5669e-005  ]
1190 : [ 1.37296e-005 ]
1191 : [ 1.39159e-005 ]
1192 : [ 1.47926e-005 ]
1193 : [ 1.55925e-005 ]
1194 : [ 1.68756e-005 ]
1195 : [ 1.44311e-005 ]
1196 : [ 1.30548e-005 ]
1197 : [ 1.47131e-005 ]
1198 : [ 1.37693e-005 ]
1199 : [ 1.54634e-005 ]
1200 : [ 1.5278e-005  ]
1201 : [ 1.61303e-005 ]
1202 : [ 1.4079e-005  ]
1203 : [ 1.43375e-005 ]
1204 : [ 1.64551e-005 ]
1205 : [ 1.23886e-005 ]
1206 : [ 1.28754e-005 ]
1207 : [ 1.30561e-005 ]
1208 : [ 1.56687e-005 ]
1209 : [ 1.55888e-005 ]
1210 : [ 1.20668e-005 ]
1211 : [ 1.47691e-005 ]
1212 : [ 1.49992e-005 ]
1213 : [ 1.33758e-005 ]
1214 : [ 1.52517e-005 ]
1215 : [ 1.43246e-005 ]
1216 : [ 1.59682e-005 ]
1217 : [ 1.34279e-005 ]
1218 : [ 1.6268e-005  ]
1219 : [ 1.44707e-005 ]
1220 : [ 1.65539e-005 ]
1221 : [ 1.62851e-005 ]
1222 : [ 1.642e-005   ]
1223 : [ 1.60204e-005 ]
1224 : [ 1.29976e-005 ]
1225 : [ 1.55095e-005 ]
1226 : [ 1.68025e-005 ]
1227 : [ 1.56666e-005 ]
1228 : [ 1.46306e-005 ]
1229 : [ 1.53777e-005 ]
1230 : [ 1.48815e-005 ]
1231 : [ 1.47148e-005 ]
1232 : [ 1.27426e-005 ]
1233 : [ 1.63436e-005 ]
1234 : [ 1.53907e-005 ]
1235 : [ 1.40834e-005 ]
1236 : [ 1.56355e-005 ]
1237 : [ 1.70103e-005 ]
1238 : [ 1.60119e-005 ]
1239 : [ 1.57059e-005 ]
1240 : [ 1.58781e-005 ]
1241 : [ 1.72963e-005 ]
1242 : [ 1.67957e-005 ]
1243 : [ 1.58698e-005 ]
1244 : [ 1.56482e-005 ]
1245 : [ 1.36883e-005 ]
1246 : [ 1.68841e-005 ]
1247 : [ 1.49089e-005 ]
1248 : [ 1.49701e-005 ]
1249 : [ 1.49565e-005 ]
1250 : [ 1.51047e-005 ]
1251 : [ 1.539e-005   ]
1252 : [ 1.67361e-005 ]
1253 : [ 1.56792e-005 ]
1254 : [ 1.58352e-005 ]
1255 : [ 1.24669e-005 ]
1256 : [ 1.45515e-005 ]
1257 : [ 1.41094e-005 ]
1258 : [ 1.34655e-005 ]
1259 : [ 1.36364e-005 ]
1260 : [ 1.53486e-005 ]
1261 : [ 1.53619e-005 ]
1262 : [ 1.31763e-005 ]
1263 : [ 1.42871e-005 ]
1264 : [ 1.73977e-005 ]
1265 : [ 1.69417e-005 ]
1266 : [ 1.5782e-005  ]
1267 : [ 1.52124e-005 ]
1268 : [ 1.68734e-005 ]
1269 : [ 1.559e-005   ]
1270 : [ 1.29855e-005 ]
1271 : [ 1.45502e-005 ]
1272 : [ 1.45746e-005 ]
1273 : [ 1.54186e-005 ]
1274 : [ 1.394e-005   ]
1275 : [ 1.55578e-005 ]
1276 : [ 1.56714e-005 ]
1277 : [ 1.64441e-005 ]
1278 : [ 1.38467e-005 ]
1279 : [ 1.60615e-005 ]
1280 : [ 1.45679e-005 ]
1281 : [ 1.43569e-005 ]
1282 : [ 1.64657e-005 ]
1283 : [ 1.4474e-005  ]
1284 : [ 1.38496e-005 ]
1285 : [ 1.38957e-005 ]
1286 : [ 1.49915e-005 ]
1287 : [ 1.5948e-005  ]
1288 : [ 1.60064e-005 ]
1289 : [ 1.60872e-005 ]
1290 : [ 1.35089e-005 ]
1291 : [ 1.60193e-005 ]
1292 : [ 1.40577e-005 ]
1293 : [ 1.51255e-005 ]
1294 : [ 1.41987e-005 ]
1295 : [ 1.37965e-005 ]
1296 : [ 1.40634e-005 ]
1297 : [ 1.36344e-005 ]
1298 : [ 1.5484e-005  ]
1299 : [ 1.32892e-005 ]
1300 : [ 1.52436e-005 ]
1301 : [ 1.56115e-005 ]
1302 : [ 1.44312e-005 ]
1303 : [ 1.317e-005   ]
1304 : [ 1.6157e-005  ]
1305 : [ 1.3008e-005  ]
1306 : [ 1.60106e-005 ]
1307 : [ 1.38908e-005 ]
1308 : [ 1.53904e-005 ]
1309 : [ 1.27037e-005 ]
1310 : [ 1.54536e-005 ]
1311 : [ 1.52896e-005 ]
1312 : [ 1.63525e-005 ]
1313 : [ 1.34728e-005 ]
1314 : [ 1.48178e-005 ]
1315 : [ 1.2503e-005  ]
1316 : [ 1.59764e-005 ]
1317 : [ 1.30253e-005 ]
1318 : [ 1.46742e-005 ]
1319 : [ 1.54923e-005 ]
1320 : [ 1.53687e-005 ]
1321 : [ 1.5304e-005  ]
1322 : [ 1.61141e-005 ]
1323 : [ 1.48791e-005 ]
1324 : [ 1.71469e-005 ]
1325 : [ 1.3975e-005  ]
1326 : [ 1.51205e-005 ]
1327 : [ 1.54493e-005 ]
1328 : [ 1.48664e-005 ]
1329 : [ 1.45151e-005 ]
1330 : [ 1.44716e-005 ]
1331 : [ 1.51542e-005 ]
1332 : [ 1.57503e-005 ]
1333 : [ 1.48192e-005 ]
1334 : [ 1.65203e-005 ]
1335 : [ 1.62363e-005 ]
1336 : [ 1.32266e-005 ]
1337 : [ 1.57566e-005 ]
1338 : [ 1.31437e-005 ]
1339 : [ 1.45305e-005 ]
1340 : [ 1.68637e-005 ]
1341 : [ 1.51635e-005 ]
1342 : [ 1.67713e-005 ]
1343 : [ 1.54195e-005 ]
1344 : [ 1.46357e-005 ]
1345 : [ 1.61747e-005 ]
1346 : [ 1.65236e-005 ]
1347 : [ 1.64979e-005 ]
1348 : [ 1.6161e-005  ]
1349 : [ 1.41406e-005 ]
1350 : [ 1.36233e-005 ]
1351 : [ 1.5505e-005  ]
1352 : [ 1.4172e-005  ]
1353 : [ 1.37889e-005 ]
1354 : [ 1.50088e-005 ]
1355 : [ 1.56576e-005 ]
1356 : [ 1.61873e-005 ]
1357 : [ 1.63588e-005 ]
1358 : [ 1.44642e-005 ]
1359 : [ 1.5754e-005  ]
1360 : [ 1.42573e-005 ]
1361 : [ 1.51333e-005 ]
1362 : [ 1.65399e-005 ]
1363 : [ 1.53196e-005 ]
1364 : [ 1.47002e-005 ]
1365 : [ 1.60767e-005 ]
1366 : [ 1.53267e-005 ]
1367 : [ 1.53673e-005 ]
1368 : [ 1.64151e-005 ]
1369 : [ 1.3975e-005  ]
1370 : [ 1.50231e-005 ]
1371 : [ 1.57755e-005 ]
1372 : [ 1.43416e-005 ]
1373 : [ 1.60315e-005 ]
1374 : [ 1.51362e-005 ]
1375 : [ 1.56964e-005 ]
1376 : [ 1.49205e-005 ]
1377 : [ 1.50301e-005 ]
1378 : [ 1.4255e-005  ]
1379 : [ 1.59283e-005 ]
1380 : [ 1.64857e-005 ]
1381 : [ 1.57029e-005 ]
1382 : [ 1.5993e-005  ]
1383 : [ 1.53638e-005 ]
1384 : [ 1.59111e-005 ]
1385 : [ 1.6189e-005  ]
1386 : [ 1.73129e-005 ]
1387 : [ 1.69855e-005 ]
1388 : [ 1.52461e-005 ]
1389 : [ 1.45255e-005 ]
1390 : [ 1.53984e-005 ]
1391 : [ 1.48317e-005 ]
1392 : [ 1.37829e-005 ]
1393 : [ 1.47094e-005 ]
1394 : [ 1.66524e-005 ]
1395 : [ 1.63832e-005 ]
1396 : [ 1.46499e-005 ]
1397 : [ 1.37517e-005 ]
1398 : [ 1.64327e-005 ]
1399 : [ 1.44546e-005 ]
1400 : [ 1.4862e-005  ]
1401 : [ 1.61239e-005 ]
1402 : [ 1.38639e-005 ]
1403 : [ 1.38175e-005 ]
1404 : [ 1.40759e-005 ]
1405 : [ 1.2262e-005  ]
1406 : [ 1.56586e-005 ]
1407 : [ 1.623e-005   ]
1408 : [ 1.62013e-005 ]
1409 : [ 1.49583e-005 ]
1410 : [ 1.66457e-005 ]
1411 : [ 1.61007e-005 ]
1412 : [ 1.60063e-005 ]
1413 : [ 1.6512e-005  ]
1414 : [ 1.6784e-005  ]
1415 : [ 1.67877e-005 ]
1416 : [ 1.41895e-005 ]
1417 : [ 1.5333e-005  ]
1418 : [ 1.58957e-005 ]
1419 : [ 1.37756e-005 ]
1420 : [ 1.42652e-005 ]
1421 : [ 1.49298e-005 ]
1422 : [ 1.5989e-005  ]
1423 : [ 1.51141e-005 ]
1424 : [ 1.38967e-005 ]
1425 : [ 1.28245e-005 ]
1426 : [ 1.30227e-005 ]
1427 : [ 1.3642e-005  ]
1428 : [ 1.7222e-005  ]
1429 : [ 1.50629e-005 ]
1430 : [ 1.33213e-005 ]
1431 : [ 1.64794e-005 ]
1432 : [ 1.47032e-005 ]
1433 : [ 1.56681e-005 ]
1434 : [ 1.56664e-005 ]
1435 : [ 1.58082e-005 ]
1436 : [ 1.3402e-005  ]
1437 : [ 1.43806e-005 ]
1438 : [ 1.64957e-005 ]
1439 : [ 1.47208e-005 ]
1440 : [ 1.52491e-005 ]
1441 : [ 1.57025e-005 ]
1442 : [ 1.54274e-005 ]
1443 : [ 1.55099e-005 ]
1444 : [ 1.48058e-005 ]
1445 : [ 1.42972e-005 ]
1446 : [ 1.42701e-005 ]
1447 : [ 1.42643e-005 ]
1448 : [ 1.42893e-005 ]
1449 : [ 1.53375e-005 ]
1450 : [ 1.36495e-005 ]
1451 : [ 1.35023e-005 ]
1452 : [ 1.52269e-005 ]
1453 : [ 1.52184e-005 ]
1454 : [ 1.28411e-005 ]
1455 : [ 1.3353e-005  ]
1456 : [ 1.65588e-005 ]
1457 : [ 1.52783e-005 ]
1458 : [ 1.654e-005   ]
1459 : [ 1.52168e-005 ]
1460 : [ 1.46311e-005 ]
1461 : [ 1.25059e-005 ]
1462 : [ 1.58644e-005 ]
1463 : [ 1.52396e-005 ]
1464 : [ 1.44557e-005 ]
1465 : [ 1.5166e-005  ]
1466 : [ 1.52028e-005 ]
1467 : [ 1.63448e-005 ]
1468 : [ 1.49479e-005 ]
1469 : [ 1.52596e-005 ]
1470 : [ 1.62403e-005 ]
1471 : [ 1.589e-005   ]
1472 : [ 1.33597e-005 ]
1473 : [ 1.50337e-005 ]
1474 : [ 1.5055e-005  ]
1475 : [ 1.50912e-005 ]
1476 : [ 1.48819e-005 ]
1477 : [ 1.31388e-005 ]
1478 : [ 1.58168e-005 ]
1479 : [ 1.52758e-005 ]
1480 : [ 1.53652e-005 ]
1481 : [ 1.44385e-005 ]
1482 : [ 1.3558e-005  ]
1483 : [ 1.29867e-005 ]
1484 : [ 1.45856e-005 ]
1485 : [ 1.55553e-005 ]
1486 : [ 1.37116e-005 ]
1487 : [ 1.58977e-005 ]
1488 : [ 1.46076e-005 ]
1489 : [ 1.21182e-005 ]
1490 : [ 1.5674e-005  ]
1491 : [ 1.52344e-005 ]
1492 : [ 1.40161e-005 ]
1493 : [ 1.51473e-005 ]
1494 : [ 1.68871e-005 ]
1495 : [ 1.53968e-005 ]
1496 : [ 1.68441e-005 ]
1497 : [ 1.35874e-005 ]
1498 : [ 1.47064e-005 ]
1499 : [ 1.57298e-005 ]
1500 : [ 1.57311e-005 ]
1501 : [ 1.45218e-005 ]
1502 : [ 1.52775e-005 ]
1503 : [ 1.58163e-005 ]
1504 : [ 1.54122e-005 ]
1505 : [ 1.67081e-005 ]
1506 : [ 1.57814e-005 ]
1507 : [ 1.70638e-005 ]
1508 : [ 1.63045e-005 ]
1509 : [ 1.68362e-005 ]
1510 : [ 1.51428e-005 ]
1511 : [ 1.63379e-005 ]
1512 : [ 1.58239e-005 ]
1513 : [ 1.67704e-005 ]
1514 : [ 1.57167e-005 ]
1515 : [ 1.54586e-005 ]
1516 : [ 1.33144e-005 ]
1517 : [ 1.69322e-005 ]
1518 : [ 1.57802e-005 ]
1519 : [ 1.71986e-005 ]
1520 : [ 1.59618e-005 ]
1521 : [ 1.51501e-005 ]
1522 : [ 1.30846e-005 ]
1523 : [ 1.54643e-005 ]
1524 : [ 1.45177e-005 ]
1525 : [ 1.63281e-005 ]
1526 : [ 1.70375e-005 ]
1527 : [ 1.58067e-005 ]
1528 : [ 1.30173e-005 ]
1529 : [ 1.52589e-005 ]
1530 : [ 1.50652e-005 ]
1531 : [ 1.4316e-005  ]
1532 : [ 1.49633e-005 ]
1533 : [ 1.26633e-005 ]
1534 : [ 1.5275e-005  ]
1535 : [ 1.22811e-005 ]
1536 : [ 1.63316e-005 ]
1537 : [ 1.57075e-005 ]
1538 : [ 1.67221e-005 ]
1539 : [ 1.73363e-005 ]
1540 : [ 1.62957e-005 ]
1541 : [ 1.64293e-005 ]
1542 : [ 1.4825e-005  ]
1543 : [ 1.48812e-005 ]
1544 : [ 1.68699e-005 ]
1545 : [ 1.61274e-005 ]
1546 : [ 1.40925e-005 ]
1547 : [ 1.48457e-005 ]
1548 : [ 1.62378e-005 ]
1549 : [ 1.49749e-005 ]
1550 : [ 1.39583e-005 ]
1551 : [ 1.60513e-005 ]
1552 : [ 1.31752e-005 ]
1553 : [ 1.59322e-005 ]
1554 : [ 1.57572e-005 ]
1555 : [ 1.60055e-005 ]
1556 : [ 1.69878e-005 ]
1557 : [ 1.7043e-005  ]
1558 : [ 1.64068e-005 ]
1559 : [ 1.45218e-005 ]
1560 : [ 1.40624e-005 ]
1561 : [ 1.58425e-005 ]
1562 : [ 1.48973e-005 ]
1563 : [ 1.45376e-005 ]
1564 : [ 1.29082e-005 ]
1565 : [ 1.34303e-005 ]
1566 : [ 1.45781e-005 ]
1567 : [ 1.46513e-005 ]
1568 : [ 1.48808e-005 ]
1569 : [ 1.67592e-005 ]
1570 : [ 1.72897e-005 ]
1571 : [ 1.6145e-005  ]
1572 : [ 1.48023e-005 ]
1573 : [ 1.24525e-005 ]
1574 : [ 1.37799e-005 ]
1575 : [ 1.378e-005   ]
1576 : [ 1.46372e-005 ]
1577 : [ 1.41742e-005 ]
1578 : [ 1.34684e-005 ]
1579 : [ 1.50648e-005 ]
1580 : [ 1.39195e-005 ]
1581 : [ 1.28609e-005 ]
1582 : [ 1.23877e-005 ]
1583 : [ 1.60981e-005 ]
1584 : [ 1.61721e-005 ]
1585 : [ 1.50878e-005 ]
1586 : [ 1.69335e-005 ]
1587 : [ 1.66824e-005 ]
1588 : [ 1.28703e-005 ]
1589 : [ 1.69007e-005 ]
1590 : [ 1.49595e-005 ]
1591 : [ 1.31574e-005 ]
1592 : [ 1.46024e-005 ]
1593 : [ 1.56199e-005 ]
1594 : [ 1.26017e-005 ]
1595 : [ 1.7591e-005  ]
1596 : [ 1.56044e-005 ]
1597 : [ 1.62169e-005 ]
1598 : [ 1.57164e-005 ]
1599 : [ 1.39273e-005 ]
1600 : [ 1.49247e-005 ]
1601 : [ 1.47376e-005 ]
1602 : [ 1.58737e-005 ]
1603 : [ 1.48268e-005 ]
1604 : [ 1.38441e-005 ]
1605 : [ 1.33454e-005 ]
1606 : [ 1.59287e-005 ]
1607 : [ 1.2726e-005  ]
1608 : [ 1.47907e-005 ]
1609 : [ 1.5718e-005  ]
1610 : [ 1.72346e-005 ]
1611 : [ 1.48654e-005 ]
1612 : [ 1.52464e-005 ]
1613 : [ 1.62116e-005 ]
1614 : [ 1.39785e-005 ]
1615 : [ 1.54342e-005 ]
1616 : [ 1.61943e-005 ]
1617 : [ 1.69578e-005 ]
1618 : [ 1.40473e-005 ]
1619 : [ 1.32925e-005 ]
1620 : [ 1.69237e-005 ]
1621 : [ 1.61587e-005 ]
1622 : [ 1.39899e-005 ]
1623 : [ 1.53301e-005 ]
1624 : [ 1.57292e-005 ]
1625 : [ 1.39966e-005 ]
1626 : [ 1.45564e-005 ]
1627 : [ 1.47552e-005 ]
1628 : [ 1.33185e-005 ]
1629 : [ 1.51931e-005 ]
1630 : [ 1.61382e-005 ]
1631 : [ 1.4207e-005  ]
1632 : [ 1.523e-005   ]
1633 : [ 1.52007e-005 ]
1634 : [ 1.72563e-005 ]
1635 : [ 1.38688e-005 ]
1636 : [ 1.5852e-005  ]
1637 : [ 1.65037e-005 ]
1638 : [ 1.58584e-005 ]
1639 : [ 1.51387e-005 ]
1640 : [ 1.69953e-005 ]
1641 : [ 1.5875e-005  ]
1642 : [ 1.67221e-005 ]
1643 : [ 1.68463e-005 ]
1644 : [ 1.25151e-005 ]
1645 : [ 1.45159e-005 ]
1646 : [ 1.54343e-005 ]
1647 : [ 1.71334e-005 ]
1648 : [ 1.2732e-005  ]
1649 : [ 1.67559e-005 ]
1650 : [ 1.54765e-005 ]
1651 : [ 1.58302e-005 ]
1652 : [ 1.47708e-005 ]
1653 : [ 1.56571e-005 ]
1654 : [ 1.56258e-005 ]
1655 : [ 1.54515e-005 ]
1656 : [ 1.57002e-005 ]
1657 : [ 1.40342e-005 ]
1658 : [ 1.30224e-005 ]
1659 : [ 1.5572e-005  ]
1660 : [ 1.49974e-005 ]
1661 : [ 1.27953e-005 ]
1662 : [ 1.38938e-005 ]
1663 : [ 1.61161e-005 ]
1664 : [ 1.53682e-005 ]
1665 : [ 1.44661e-005 ]
1666 : [ 1.5342e-005  ]
1667 : [ 1.74735e-005 ]
1668 : [ 1.58072e-005 ]
1669 : [ 1.31683e-005 ]
1670 : [ 1.26686e-005 ]
1671 : [ 1.54996e-005 ]
1672 : [ 1.51837e-005 ]
1673 : [ 1.51304e-005 ]
1674 : [ 1.45532e-005 ]
1675 : [ 1.63277e-005 ]
1676 : [ 1.44876e-005 ]
1677 : [ 1.56599e-005 ]
1678 : [ 1.44288e-005 ]
1679 : [ 1.60122e-005 ]
1680 : [ 1.61632e-005 ]
1681 : [ 1.53351e-005 ]
1682 : [ 1.59969e-005 ]
1683 : [ 1.29343e-005 ]
1684 : [ 1.70136e-005 ]
1685 : [ 1.21604e-005 ]
1686 : [ 1.5327e-005  ]
1687 : [ 1.31408e-005 ]
1688 : [ 1.36915e-005 ]
1689 : [ 1.69344e-005 ]
1690 : [ 1.583e-005   ]
1691 : [ 1.42088e-005 ]
1692 : [ 1.53467e-005 ]
1693 : [ 1.61964e-005 ]
1694 : [ 1.41918e-005 ]
1695 : [ 1.36519e-005 ]
1696 : [ 1.66894e-005 ]
1697 : [ 1.52938e-005 ]
1698 : [ 1.68073e-005 ]
1699 : [ 1.44251e-005 ]
1700 : [ 1.34214e-005 ]
1701 : [ 1.30361e-005 ]
1702 : [ 1.45961e-005 ]
1703 : [ 1.4252e-005  ]
1704 : [ 1.51113e-005 ]
1705 : [ 1.48464e-005 ]
1706 : [ 1.64275e-005 ]
1707 : [ 1.37139e-005 ]
1708 : [ 1.69505e-005 ]
1709 : [ 1.69381e-005 ]
1710 : [ 1.57711e-005 ]
1711 : [ 1.58696e-005 ]
1712 : [ 1.46949e-005 ]
1713 : [ 1.58644e-005 ]
1714 : [ 1.47202e-005 ]
1715 : [ 1.60931e-005 ]
1716 : [ 1.65362e-005 ]
1717 : [ 1.67668e-005 ]
1718 : [ 1.57185e-005 ]
1719 : [ 1.63567e-005 ]
1720 : [ 1.51357e-005 ]
1721 : [ 1.3298e-005  ]
1722 : [ 1.45843e-005 ]
1723 : [ 1.43574e-005 ]
1724 : [ 1.54461e-005 ]
1725 : [ 1.5068e-005  ]
1726 : [ 1.71856e-005 ]
1727 : [ 1.39852e-005 ]
1728 : [ 1.28672e-005 ]
1729 : [ 1.44199e-005 ]
1730 : [ 1.53447e-005 ]
1731 : [ 1.57669e-005 ]
1732 : [ 1.40477e-005 ]
1733 : [ 1.69874e-005 ]
1734 : [ 1.44078e-005 ]
1735 : [ 1.28426e-005 ]
1736 : [ 1.6727e-005  ]
1737 : [ 1.52368e-005 ]
1738 : [ 1.66868e-005 ]
1739 : [ 1.29721e-005 ]
1740 : [ 1.50824e-005 ]
1741 : [ 1.33268e-005 ]
1742 : [ 1.47442e-005 ]
1743 : [ 1.72733e-005 ]
1744 : [ 1.58299e-005 ]
1745 : [ 1.37095e-005 ]
1746 : [ 1.46406e-005 ]
1747 : [ 1.46322e-005 ]
1748 : [ 1.5467e-005  ]
1749 : [ 1.52972e-005 ]
1750 : [ 1.67939e-005 ]
1751 : [ 1.48007e-005 ]
1752 : [ 1.73096e-005 ]
1753 : [ 1.62607e-005 ]
1754 : [ 1.35682e-005 ]
1755 : [ 1.43878e-005 ]
1756 : [ 1.70395e-005 ]
1757 : [ 1.46993e-005 ]
1758 : [ 1.38718e-005 ]
1759 : [ 1.48308e-005 ]
1760 : [ 1.56624e-005 ]
1761 : [ 1.51716e-005 ]
1762 : [ 1.49426e-005 ]
1763 : [ 1.2793e-005  ]
1764 : [ 1.57851e-005 ]
1765 : [ 1.53661e-005 ]
1766 : [ 1.53509e-005 ]
1767 : [ 1.54953e-005 ]
1768 : [ 1.50838e-005 ]
1769 : [ 1.32235e-005 ]
1770 : [ 1.52415e-005 ]
1771 : [ 1.358e-005   ]
1772 : [ 1.29916e-005 ]
1773 : [ 1.53863e-005 ]
1774 : [ 1.45784e-005 ]
1775 : [ 1.39063e-005 ]
1776 : [ 1.35578e-005 ]
1777 : [ 1.38955e-005 ]
1778 : [ 1.64804e-005 ]
1779 : [ 1.56589e-005 ]
1780 : [ 1.56774e-005 ]
1781 : [ 1.58647e-005 ]
1782 : [ 1.60901e-005 ]
1783 : [ 1.33891e-005 ]
1784 : [ 1.4838e-005  ]
1785 : [ 1.50376e-005 ]
1786 : [ 1.39663e-005 ]
1787 : [ 1.42535e-005 ]
1788 : [ 1.25736e-005 ]
1789 : [ 1.30143e-005 ]
1790 : [ 1.59412e-005 ]
1791 : [ 1.36453e-005 ]
1792 : [ 1.4695e-005  ]
1793 : [ 1.29008e-005 ]
1794 : [ 1.5476e-005  ]
1795 : [ 1.22823e-005 ]
1796 : [ 1.41504e-005 ]
1797 : [ 1.26658e-005 ]
1798 : [ 1.62728e-005 ]
1799 : [ 1.16711e-005 ]
1800 : [ 1.51418e-005 ]
1801 : [ 1.43473e-005 ]
1802 : [ 1.51408e-005 ]
1803 : [ 1.499e-005   ]
1804 : [ 1.44027e-005 ]
1805 : [ 1.50039e-005 ]
1806 : [ 1.42465e-005 ]
1807 : [ 1.467e-005   ]
1808 : [ 1.58641e-005 ]
1809 : [ 1.5658e-005  ]
1810 : [ 1.26304e-005 ]
1811 : [ 1.50148e-005 ]
1812 : [ 1.54341e-005 ]
1813 : [ 1.46479e-005 ]
1814 : [ 1.48938e-005 ]
1815 : [ 1.34445e-005 ]
1816 : [ 1.63449e-005 ]
1817 : [ 1.69585e-005 ]
1818 : [ 1.38502e-005 ]
1819 : [ 1.45294e-005 ]
1820 : [ 1.48989e-005 ]
1821 : [ 1.47898e-005 ]
1822 : [ 1.72938e-005 ]
1823 : [ 1.54784e-005 ]
1824 : [ 1.41901e-005 ]
1825 : [ 1.53182e-005 ]
1826 : [ 1.58835e-005 ]
1827 : [ 1.63718e-005 ]
1828 : [ 1.58297e-005 ]
1829 : [ 1.4714e-005  ]
1830 : [ 1.60833e-005 ]
1831 : [ 1.2733e-005  ]
1832 : [ 1.66637e-005 ]
1833 : [ 1.65479e-005 ]
1834 : [ 1.43959e-005 ]
1835 : [ 1.59291e-005 ]
1836 : [ 1.68202e-005 ]
1837 : [ 1.3785e-005  ]
1838 : [ 1.43751e-005 ]
1839 : [ 1.29498e-005 ]
1840 : [ 1.58985e-005 ]
1841 : [ 1.50846e-005 ]
1842 : [ 1.43096e-005 ]
1843 : [ 1.5893e-005  ]
1844 : [ 1.48766e-005 ]
1845 : [ 1.43698e-005 ]
1846 : [ 1.29397e-005 ]
1847 : [ 1.40378e-005 ]
1848 : [ 1.588e-005   ]
1849 : [ 1.45313e-005 ]
1850 : [ 1.45399e-005 ]
1851 : [ 1.53371e-005 ]
1852 : [ 1.22164e-005 ]
1853 : [ 1.66196e-005 ]
1854 : [ 1.54241e-005 ]
1855 : [ 1.62937e-005 ]
1856 : [ 1.33382e-005 ]
1857 : [ 1.2444e-005  ]
1858 : [ 1.71601e-005 ]
1859 : [ 1.6043e-005  ]
1860 : [ 1.66606e-005 ]
1861 : [ 1.57156e-005 ]
1862 : [ 1.55347e-005 ]
1863 : [ 1.42478e-005 ]
1864 : [ 1.36334e-005 ]
1865 : [ 1.45477e-005 ]
1866 : [ 1.37233e-005 ]
1867 : [ 1.67727e-005 ]
1868 : [ 1.54917e-005 ]
1869 : [ 1.45797e-005 ]
1870 : [ 1.49735e-005 ]
1871 : [ 1.53136e-005 ]
1872 : [ 1.36548e-005 ]
1873 : [ 1.52203e-005 ]
1874 : [ 1.64501e-005 ]
1875 : [ 1.53994e-005 ]
1876 : [ 1.43477e-005 ]
1877 : [ 1.68615e-005 ]
1878 : [ 1.57267e-005 ]
1879 : [ 1.36203e-005 ]
1880 : [ 1.57334e-005 ]
1881 : [ 1.58647e-005 ]
1882 : [ 1.62156e-005 ]
1883 : [ 1.40125e-005 ]
1884 : [ 1.58262e-005 ]
1885 : [ 1.76421e-005 ]
1886 : [ 1.28793e-005 ]
1887 : [ 1.39559e-005 ]
1888 : [ 1.57299e-005 ]
1889 : [ 1.52883e-005 ]
1890 : [ 1.52818e-005 ]
1891 : [ 1.52551e-005 ]
1892 : [ 1.72958e-005 ]
1893 : [ 1.62329e-005 ]
1894 : [ 1.65948e-005 ]
1895 : [ 1.30914e-005 ]
1896 : [ 1.53677e-005 ]
1897 : [ 1.47267e-005 ]
1898 : [ 1.60592e-005 ]
1899 : [ 1.60506e-005 ]
1900 : [ 1.40209e-005 ]
1901 : [ 1.27141e-005 ]
1902 : [ 1.38261e-005 ]
1903 : [ 1.49263e-005 ]
1904 : [ 1.40244e-005 ]
1905 : [ 1.64931e-005 ]
1906 : [ 1.58217e-005 ]
1907 : [ 1.58977e-005 ]
1908 : [ 1.21994e-005 ]
1909 : [ 1.61347e-005 ]
1910 : [ 1.49966e-005 ]
1911 : [ 1.69329e-005 ]
1912 : [ 1.23543e-005 ]
1913 : [ 1.43546e-005 ]
1914 : [ 1.58713e-005 ]
1915 : [ 1.56642e-005 ]
1916 : [ 1.63842e-005 ]
1917 : [ 1.69692e-005 ]
1918 : [ 1.31681e-005 ]
1919 : [ 1.4941e-005  ]
1920 : [ 1.28666e-005 ]
1921 : [ 1.64011e-005 ]
1922 : [ 1.49829e-005 ]
1923 : [ 1.44653e-005 ]
1924 : [ 1.43142e-005 ]
1925 : [ 1.37428e-005 ]
1926 : [ 1.53682e-005 ]
1927 : [ 1.54566e-005 ]
1928 : [ 1.55313e-005 ]
1929 : [ 1.49186e-005 ]
1930 : [ 1.61595e-005 ]
1931 : [ 1.55906e-005 ]
1932 : [ 1.69823e-005 ]
1933 : [ 1.60413e-005 ]
1934 : [ 1.29332e-005 ]
1935 : [ 1.60561e-005 ]
1936 : [ 1.27653e-005 ]
1937 : [ 1.32683e-005 ]
1938 : [ 1.4797e-005  ]
1939 : [ 1.57565e-005 ]
1940 : [ 1.44338e-005 ]
1941 : [ 1.56218e-005 ]
1942 : [ 1.63759e-005 ]
1943 : [ 1.67311e-005 ]
1944 : [ 1.70121e-005 ]
1945 : [ 1.56717e-005 ]
1946 : [ 1.52358e-005 ]
1947 : [ 1.62349e-005 ]
1948 : [ 1.56712e-005 ]
1949 : [ 1.45428e-005 ]
1950 : [ 1.74958e-005 ]
1951 : [ 1.6782e-005  ]
1952 : [ 1.56293e-005 ]
1953 : [ 1.45585e-005 ]
1954 : [ 1.62838e-005 ]
1955 : [ 1.48509e-005 ]
1956 : [ 1.65634e-005 ]
1957 : [ 1.56914e-005 ]
1958 : [ 1.41133e-005 ]
1959 : [ 1.42526e-005 ]
1960 : [ 1.56108e-005 ]
1961 : [ 1.47524e-005 ]
1962 : [ 1.5381e-005  ]
1963 : [ 1.47961e-005 ]
1964 : [ 1.59962e-005 ]
1965 : [ 1.53541e-005 ]
1966 : [ 1.40177e-005 ]
1967 : [ 1.62852e-005 ]
1968 : [ 1.49002e-005 ]
1969 : [ 1.53986e-005 ]
1970 : [ 1.55339e-005 ]
1971 : [ 1.63286e-005 ]
1972 : [ 1.60366e-005 ]
1973 : [ 1.57945e-005 ]
1974 : [ 1.20578e-005 ]
1975 : [ 1.64324e-005 ]
1976 : [ 1.46166e-005 ]
1977 : [ 1.31672e-005 ]
1978 : [ 1.52244e-005 ]
1979 : [ 1.68714e-005 ]
1980 : [ 1.50627e-005 ]
1981 : [ 1.54078e-005 ]
1982 : [ 1.28088e-005 ]
1983 : [ 1.54128e-005 ]
1984 : [ 1.71323e-005 ]
1985 : [ 1.51641e-005 ]
1986 : [ 1.51021e-005 ]
1987 : [ 1.70471e-005 ]
1988 : [ 1.56371e-005 ]
1989 : [ 1.49705e-005 ]
1990 : [ 1.23304e-005 ]
1991 : [ 1.50366e-005 ]
1992 : [ 1.50232e-005 ]
1993 : [ 1.44909e-005 ]
1994 : [ 1.47382e-005 ]
1995 : [ 1.51336e-005 ]
1996 : [ 1.61546e-005 ]
1997 : [ 1.39126e-005 ]
1998 : [ 1.26052e-005 ]
1999 : [ 1.64871e-005 ]
2000 : [ 1.58258e-005 ]
2001 : [ 1.58853e-005 ]
2002 : [ 1.40936e-005 ]
2003 : [ 1.64492e-005 ]
2004 : [ 1.67872e-005 ]
2005 : [ 1.61711e-005 ]
2006 : [ 1.41541e-005 ]
2007 : [ 1.61309e-005 ]
2008 : [ 1.61157e-005 ]
2009 : [ 1.42462e-005 ]
2010 : [ 1.54611e-005 ]
2011 : [ 1.30755e-005 ]
2012 : [ 1.61915e-005 ]
2013 : [ 1.47715e-005 ]
2014 : [ 1.60234e-005 ]
2015 : [ 1.50294e-005 ]
2016 : [ 1.69899e-005 ]
2017 : [ 1.37303e-005 ]
2018 : [ 1.47424e-005 ]
2019 : [ 1.51619e-005 ]
2020 : [ 1.44884e-005 ]
2021 : [ 1.42121e-005 ]
2022 : [ 1.32267e-005 ]
2023 : [ 1.51884e-005 ]
2024 : [ 1.369e-005   ]
2025 : [ 1.72371e-005 ]
2026 : [ 1.39706e-005 ]
2027 : [ 1.2616e-005  ]
2028 : [ 1.19269e-005 ]
2029 : [ 1.55533e-005 ]
2030 : [ 1.56325e-005 ]
2031 : [ 1.32248e-005 ]
2032 : [ 1.56936e-005 ]
2033 : [ 1.48128e-005 ]
2034 : [ 1.60946e-005 ]
2035 : [ 1.54377e-005 ]
2036 : [ 1.54553e-005 ]
2037 : [ 1.29326e-005 ]
2038 : [ 1.25089e-005 ]
2039 : [ 1.63027e-005 ]
2040 : [ 1.65193e-005 ]
2041 : [ 1.32325e-005 ]
2042 : [ 1.65156e-005 ]
2043 : [ 1.6279e-005  ]
2044 : [ 1.52238e-005 ]
2045 : [ 1.57239e-005 ]
2046 : [ 1.73533e-005 ]
2047 : [ 1.48802e-005 ]
2048 : [ 1.36037e-005 ]
2049 : [ 1.42259e-005 ]
2050 : [ 1.52951e-005 ]
2051 : [ 1.43273e-005 ]
2052 : [ 1.5379e-005  ]
2053 : [ 1.51879e-005 ]
2054 : [ 1.45229e-005 ]
2055 : [ 1.31822e-005 ]
2056 : [ 1.5753e-005  ]
2057 : [ 1.36449e-005 ]
2058 : [ 1.66053e-005 ]
2059 : [ 1.44636e-005 ]
2060 : [ 1.41371e-005 ]
2061 : [ 1.63026e-005 ]
2062 : [ 1.51669e-005 ]
2063 : [ 1.59084e-005 ]
2064 : [ 1.46269e-005 ]
2065 : [ 1.49816e-005 ]
2066 : [ 1.26577e-005 ]
2067 : [ 1.30845e-005 ]
2068 : [ 1.56063e-005 ]
2069 : [ 1.36017e-005 ]
2070 : [ 1.71902e-005 ]
2071 : [ 1.20259e-005 ]
2072 : [ 1.49382e-005 ]
2073 : [ 1.41533e-005 ]
2074 : [ 1.326e-005   ]
2075 : [ 1.62895e-005 ]
2076 : [ 1.68202e-005 ]
2077 : [ 1.50329e-005 ]
2078 : [ 1.66453e-005 ]
2079 : [ 1.65851e-005 ]
2080 : [ 1.61093e-005 ]
2081 : [ 1.61887e-005 ]
2082 : [ 1.42742e-005 ]
2083 : [ 1.62034e-005 ]
2084 : [ 1.53458e-005 ]
2085 : [ 1.58155e-005 ]
2086 : [ 1.69889e-005 ]
2087 : [ 1.62184e-005 ]
2088 : [ 1.55966e-005 ]
2089 : [ 1.58586e-005 ]
2090 : [ 1.35588e-005 ]
2091 : [ 1.49446e-005 ]
2092 : [ 1.28505e-005 ]
2093 : [ 1.48014e-005 ]
2094 : [ 1.64369e-005 ]
2095 : [ 1.71958e-005 ]
2096 : [ 1.64588e-005 ]
2097 : [ 1.31913e-005 ]
2098 : [ 1.39091e-005 ]
2099 : [ 1.51079e-005 ]
2100 : [ 1.47743e-005 ]
2101 : [ 1.59613e-005 ]
2102 : [ 1.66333e-005 ]
2103 : [ 1.35788e-005 ]
2104 : [ 1.35993e-005 ]
2105 : [ 1.45544e-005 ]
2106 : [ 1.29212e-005 ]
2107 : [ 1.3611e-005  ]
2108 : [ 1.5212e-005  ]
2109 : [ 1.52912e-005 ]
2110 : [ 1.42208e-005 ]
2111 : [ 1.50338e-005 ]
2112 : [ 1.56633e-005 ]
2113 : [ 1.49178e-005 ]
2114 : [ 1.48131e-005 ]
2115 : [ 1.61525e-005 ]
2116 : [ 1.36681e-005 ]
2117 : [ 1.49757e-005 ]
2118 : [ 1.57884e-005 ]
2119 : [ 1.52914e-005 ]
2120 : [ 1.68092e-005 ]
2121 : [ 1.50368e-005 ]
2122 : [ 1.35911e-005 ]
2123 : [ 1.56869e-005 ]
2124 : [ 1.49432e-005 ]
2125 : [ 1.67774e-005 ]
2126 : [ 1.48122e-005 ]
2127 : [ 1.50545e-005 ]
2128 : [ 1.47794e-005 ]
2129 : [ 1.69249e-005 ]
2130 : [ 1.43493e-005 ]
2131 : [ 1.57043e-005 ]
2132 : [ 1.26404e-005 ]
2133 : [ 1.65962e-005 ]
2134 : [ 1.4274e-005  ]
2135 : [ 1.48753e-005 ]
2136 : [ 1.37298e-005 ]
2137 : [ 1.53355e-005 ]
2138 : [ 1.5592e-005  ]
2139 : [ 1.58567e-005 ]
2140 : [ 1.57211e-005 ]
2141 : [ 1.64179e-005 ]
2142 : [ 1.30157e-005 ]
2143 : [ 1.65245e-005 ]
2144 : [ 1.58815e-005 ]
2145 : [ 1.66458e-005 ]
2146 : [ 1.48584e-005 ]
2147 : [ 1.64944e-005 ]
2148 : [ 1.30139e-005 ]
2149 : [ 1.37322e-005 ]
2150 : [ 1.50353e-005 ]
2151 : [ 1.5765e-005  ]
2152 : [ 1.69748e-005 ]
2153 : [ 1.63707e-005 ]
2154 : [ 1.54452e-005 ]
2155 : [ 1.46624e-005 ]
2156 : [ 1.22058e-005 ]
2157 : [ 1.48228e-005 ]
2158 : [ 1.35037e-005 ]
2159 : [ 1.50332e-005 ]
2160 : [ 1.52732e-005 ]
2161 : [ 1.48155e-005 ]
2162 : [ 1.36184e-005 ]
2163 : [ 1.57956e-005 ]
2164 : [ 1.61015e-005 ]
2165 : [ 1.57089e-005 ]
2166 : [ 1.54286e-005 ]
2167 : [ 1.60617e-005 ]
2168 : [ 1.49272e-005 ]
2169 : [ 1.29041e-005 ]
2170 : [ 1.48421e-005 ]
2171 : [ 1.49291e-005 ]
2172 : [ 1.52927e-005 ]
2173 : [ 1.56025e-005 ]
2174 : [ 1.50131e-005 ]
2175 : [ 1.4263e-005  ]
2176 : [ 1.31586e-005 ]
2177 : [ 1.63861e-005 ]
2178 : [ 1.62614e-005 ]
2179 : [ 1.62729e-005 ]
2180 : [ 1.37941e-005 ]
2181 : [ 1.41703e-005 ]
2182 : [ 1.51399e-005 ]
2183 : [ 1.40862e-005 ]
2184 : [ 1.5694e-005  ]
2185 : [ 1.38689e-005 ]
2186 : [ 1.52228e-005 ]
2187 : [ 1.58609e-005 ]
2188 : [ 1.48207e-005 ]
2189 : [ 1.40274e-005 ]
2190 : [ 1.56867e-005 ]
2191 : [ 1.55641e-005 ]
2192 : [ 1.60244e-005 ]
2193 : [ 1.48312e-005 ]
2194 : [ 1.39938e-005 ]
2195 : [ 1.53719e-005 ]
2196 : [ 1.57806e-005 ]
2197 : [ 1.29459e-005 ]
2198 : [ 1.45969e-005 ]
2199 : [ 1.3841e-005  ]
2200 : [ 1.62355e-005 ]
2201 : [ 1.42585e-005 ]
2202 : [ 1.63666e-005 ]
2203 : [ 1.44453e-005 ]
2204 : [ 1.26366e-005 ]
2205 : [ 1.41793e-005 ]
2206 : [ 1.4264e-005  ]
2207 : [ 1.58487e-005 ]
2208 : [ 1.36697e-005 ]
2209 : [ 1.49421e-005 ]
2210 : [ 1.51291e-005 ]
2211 : [ 1.55363e-005 ]
2212 : [ 1.51738e-005 ]
2213 : [ 1.47356e-005 ]
2214 : [ 1.46585e-005 ]
2215 : [ 1.53268e-005 ]
2216 : [ 1.5642e-005  ]
2217 : [ 1.46106e-005 ]
2218 : [ 1.41152e-005 ]
2219 : [ 1.48892e-005 ]
2220 : [ 1.59552e-005 ]
2221 : [ 1.61614e-005 ]
2222 : [ 1.60074e-005 ]
2223 : [ 1.62621e-005 ]
2224 : [ 1.57573e-005 ]
2225 : [ 1.41906e-005 ]
2226 : [ 1.64371e-005 ]
2227 : [ 1.66281e-005 ]
2228 : [ 1.58281e-005 ]
2229 : [ 1.26391e-005 ]
2230 : [ 1.52539e-005 ]
2231 : [ 1.63587e-005 ]
2232 : [ 1.43248e-005 ]
2233 : [ 1.21393e-005 ]
2234 : [ 1.61245e-005 ]
2235 : [ 1.67769e-005 ]
2236 : [ 1.63819e-005 ]
2237 : [ 1.43209e-005 ]
2238 : [ 1.59199e-005 ]
2239 : [ 1.55902e-005 ]
2240 : [ 1.42541e-005 ]
2241 : [ 1.26386e-005 ]
2242 : [ 1.60366e-005 ]
2243 : [ 1.53158e-005 ]
2244 : [ 1.67543e-005 ]
2245 : [ 1.34431e-005 ]
2246 : [ 1.5376e-005  ]
2247 : [ 1.309e-005   ]
2248 : [ 1.48312e-005 ]
2249 : [ 1.52872e-005 ]
2250 : [ 1.51545e-005 ]
2251 : [ 1.69769e-005 ]
2252 : [ 1.28438e-005 ]
2253 : [ 1.55298e-005 ]
2254 : [ 1.56011e-005 ]
2255 : [ 1.49307e-005 ]
2256 : [ 1.3043e-005  ]
2257 : [ 1.40073e-005 ]
2258 : [ 1.35786e-005 ]
2259 : [ 1.58326e-005 ]
2260 : [ 1.22034e-005 ]
2261 : [ 1.58334e-005 ]
2262 : [ 1.21552e-005 ]
2263 : [ 1.68786e-005 ]
2264 : [ 1.42515e-005 ]
2265 : [ 1.63093e-005 ]
2266 : [ 1.53712e-005 ]
2267 : [ 1.42005e-005 ]
2268 : [ 1.66369e-005 ]
2269 : [ 1.34681e-005 ]
2270 : [ 1.29587e-005 ]
2271 : [ 1.69204e-005 ]
2272 : [ 1.23952e-005 ]
2273 : [ 1.34816e-005 ]
2274 : [ 1.40865e-005 ]
2275 : [ 1.23635e-005 ]
2276 : [ 1.49234e-005 ]
2277 : [ 1.58073e-005 ]
2278 : [ 1.5452e-005  ]
2279 : [ 1.23024e-005 ]
2280 : [ 1.46235e-005 ]
2281 : [ 1.22317e-005 ]
2282 : [ 1.67781e-005 ]
2283 : [ 1.48702e-005 ]
2284 : [ 1.37593e-005 ]
2285 : [ 1.53044e-005 ]
2286 : [ 1.47931e-005 ]
2287 : [ 1.56534e-005 ]
2288 : [ 1.58641e-005 ]
2289 : [ 1.58425e-005 ]
2290 : [ 1.31628e-005 ]
2291 : [ 1.35727e-005 ]
2292 : [ 1.47178e-005 ]
2293 : [ 1.69612e-005 ]
2294 : [ 1.57019e-005 ]
2295 : [ 1.54976e-005 ]
2296 : [ 1.63887e-005 ]
2297 : [ 1.52791e-005 ]
2298 : [ 1.72008e-005 ]
2299 : [ 1.39809e-005 ]
2300 : [ 1.52182e-005 ]
2301 : [ 1.44977e-005 ]
2302 : [ 1.69514e-005 ]
2303 : [ 1.54816e-005 ]
2304 : [ 1.51514e-005 ]
2305 : [ 1.47721e-005 ]
2306 : [ 1.46312e-005 ]
2307 : [ 1.26163e-005 ]
2308 : [ 1.6429e-005  ]
2309 : [ 1.6438e-005  ]
2310 : [ 1.57378e-005 ]
2311 : [ 1.21146e-005 ]
2312 : [ 1.62938e-005 ]
2313 : [ 1.71241e-005 ]
2314 : [ 1.27901e-005 ]
2315 : [ 1.64011e-005 ]
2316 : [ 1.62528e-005 ]
2317 : [ 1.61325e-005 ]
2318 : [ 1.69991e-005 ]
2319 : [ 1.65778e-005 ]
2320 : [ 1.50497e-005 ]
2321 : [ 1.67055e-005 ]
2322 : [ 1.25651e-005 ]
2323 : [ 1.40269e-005 ]
2324 : [ 1.55319e-005 ]
2325 : [ 1.55014e-005 ]
2326 : [ 1.50273e-005 ]
2327 : [ 1.47705e-005 ]
2328 : [ 1.37177e-005 ]
2329 : [ 1.74102e-005 ]
2330 : [ 1.68079e-005 ]
2331 : [ 1.58368e-005 ]
2332 : [ 1.47937e-005 ]
2333 : [ 1.5619e-005  ]
2334 : [ 1.58717e-005 ]
2335 : [ 1.33539e-005 ]
2336 : [ 1.4973e-005  ]
2337 : [ 1.66749e-005 ]
2338 : [ 1.44625e-005 ]
2339 : [ 1.42436e-005 ]
2340 : [ 1.69363e-005 ]
2341 : [ 1.4928e-005  ]
2342 : [ 1.32439e-005 ]
2343 : [ 1.40146e-005 ]
2344 : [ 1.40129e-005 ]
2345 : [ 1.54633e-005 ]
2346 : [ 1.69806e-005 ]
2347 : [ 1.58204e-005 ]
2348 : [ 1.69666e-005 ]
2349 : [ 1.50935e-005 ]
2350 : [ 1.48842e-005 ]
2351 : [ 1.26471e-005 ]
2352 : [ 1.56795e-005 ]
2353 : [ 1.65185e-005 ]
2354 : [ 1.50455e-005 ]
2355 : [ 1.51482e-005 ]
2356 : [ 1.55124e-005 ]
2357 : [ 1.64227e-005 ]
2358 : [ 1.18765e-005 ]
2359 : [ 1.48875e-005 ]
2360 : [ 1.5989e-005  ]
2361 : [ 1.39598e-005 ]
2362 : [ 1.50042e-005 ]
2363 : [ 1.66497e-005 ]
2364 : [ 1.37506e-005 ]
2365 : [ 1.48749e-005 ]
2366 : [ 1.3482e-005  ]
2367 : [ 1.38026e-005 ]
2368 : [ 1.73251e-005 ]
2369 : [ 1.31345e-005 ]
2370 : [ 1.41553e-005 ]
2371 : [ 1.36872e-005 ]
2372 : [ 1.44483e-005 ]
2373 : [ 1.62344e-005 ]
2374 : [ 1.41632e-005 ]
2375 : [ 1.54013e-005 ]
2376 : [ 1.42596e-005 ]
2377 : [ 1.45616e-005 ]
2378 : [ 1.58568e-005 ]
2379 : [ 1.49004e-005 ]
2380 : [ 1.25341e-005 ]
2381 : [ 1.6964e-005  ]
2382 : [ 1.65136e-005 ]
2383 : [ 1.5708e-005  ]
2384 : [ 1.63824e-005 ]
2385 : [ 1.44703e-005 ]
2386 : [ 1.29144e-005 ]
2387 : [ 1.52192e-005 ]
2388 : [ 1.61154e-005 ]
2389 : [ 1.57678e-005 ]
2390 : [ 1.70177e-005 ]
2391 : [ 1.55348e-005 ]
2392 : [ 1.61392e-005 ]
2393 : [ 1.41619e-005 ]
2394 : [ 1.39872e-005 ]
2395 : [ 1.28228e-005 ]
2396 : [ 1.63978e-005 ]
2397 : [ 1.31356e-005 ]
2398 : [ 1.42171e-005 ]
2399 : [ 1.27964e-005 ]
2400 : [ 1.39388e-005 ]
2401 : [ 1.55489e-005 ]
2402 : [ 1.45119e-005 ]
2403 : [ 1.73534e-005 ]
2404 : [ 1.32487e-005 ]
2405 : [ 1.67847e-005 ]
2406 : [ 1.35571e-005 ]
2407 : [ 1.50424e-005 ]
2408 : [ 1.68019e-005 ]
2409 : [ 1.4945e-005  ]
2410 : [ 1.6165e-005  ]
2411 : [ 1.58326e-005 ]
2412 : [ 1.34197e-005 ]
2413 : [ 1.42671e-005 ]
2414 : [ 1.41492e-005 ]
2415 : [ 1.47842e-005 ]
2416 : [ 1.68144e-005 ]
2417 : [ 1.56401e-005 ]
2418 : [ 1.32686e-005 ]
2419 : [ 1.24465e-005 ]
2420 : [ 1.3204e-005  ]
2421 : [ 1.27664e-005 ]
2422 : [ 1.39182e-005 ]
2423 : [ 1.51327e-005 ]
2424 : [ 1.57133e-005 ]
2425 : [ 1.44091e-005 ]
2426 : [ 1.6261e-005  ]
2427 : [ 1.44019e-005 ]
2428 : [ 1.52942e-005 ]
2429 : [ 1.53907e-005 ]
2430 : [ 1.3751e-005  ]
2431 : [ 1.52636e-005 ]
2432 : [ 1.53499e-005 ]
2433 : [ 1.34022e-005 ]
2434 : [ 1.59188e-005 ]
2435 : [ 1.5391e-005  ]
2436 : [ 1.32419e-005 ]
2437 : [ 1.55648e-005 ]
2438 : [ 1.25698e-005 ]
2439 : [ 1.50014e-005 ]
2440 : [ 1.61899e-005 ]
2441 : [ 1.53797e-005 ]
2442 : [ 1.49029e-005 ]
2443 : [ 1.73285e-005 ]
2444 : [ 1.38241e-005 ]
2445 : [ 1.58989e-005 ]
2446 : [ 1.51412e-005 ]
2447 : [ 1.37814e-005 ]
2448 : [ 1.35257e-005 ]
2449 : [ 1.62364e-005 ]
2450 : [ 1.5156e-005  ]
2451 : [ 1.68717e-005 ]
2452 : [ 1.40636e-005 ]
2453 : [ 1.24486e-005 ]
2454 : [ 1.43012e-005 ]
2455 : [ 1.69017e-005 ]
2456 : [ 1.60299e-005 ]
2457 : [ 1.40459e-005 ]
2458 : [ 1.23207e-005 ]
2459 : [ 1.52534e-005 ]
2460 : [ 1.47455e-005 ]
2461 : [ 1.3402e-005  ]
2462 : [ 1.1628e-005  ]
2463 : [ 1.48421e-005 ]
2464 : [ 1.54547e-005 ]
2465 : [ 1.56849e-005 ]
2466 : [ 1.42875e-005 ]
2467 : [ 1.49782e-005 ]
2468 : [ 1.51175e-005 ]
2469 : [ 1.49248e-005 ]
2470 : [ 1.51263e-005 ]
2471 : [ 1.68886e-005 ]
2472 : [ 1.47019e-005 ]
2473 : [ 1.64819e-005 ]
2474 : [ 1.73816e-005 ]
2475 : [ 1.31218e-005 ]
2476 : [ 1.4937e-005  ]
2477 : [ 1.57709e-005 ]
2478 : [ 1.69602e-005 ]
2479 : [ 1.74629e-005 ]
2480 : [ 1.71114e-005 ]
2481 : [ 1.45108e-005 ]
2482 : [ 1.49984e-005 ]
2483 : [ 1.58991e-005 ]
2484 : [ 1.25019e-005 ]
2485 : [ 1.54091e-005 ]
2486 : [ 1.55349e-005 ]
2487 : [ 1.52191e-005 ]
2488 : [ 1.37859e-005 ]
2489 : [ 1.37956e-005 ]
2490 : [ 1.68539e-005 ]
2491 : [ 1.24553e-005 ]
2492 : [ 1.38317e-005 ]
2493 : [ 1.25591e-005 ]
2494 : [ 1.39326e-005 ]
2495 : [ 1.71492e-005 ]
2496 : [ 1.33643e-005 ]
2497 : [ 1.33507e-005 ]
2498 : [ 1.32185e-005 ]
2499 : [ 1.2794e-005  ]
2500 : [ 1.4053e-005  ]
2501 : [ 1.41124e-005 ]
2502 : [ 1.55268e-005 ]
2503 : [ 1.43122e-005 ]
2504 : [ 1.49958e-005 ]
2505 : [ 1.57557e-005 ]
2506 : [ 1.59936e-005 ]
2507 : [ 1.63631e-005 ]
2508 : [ 1.67385e-005 ]
2509 : [ 1.60594e-005 ]
2510 : [ 1.44542e-005 ]
2511 : [ 1.48532e-005 ]
2512 : [ 1.67146e-005 ]
2513 : [ 1.42403e-005 ]
2514 : [ 1.50437e-005 ]
2515 : [ 1.3166e-005  ]
2516 : [ 1.35767e-005 ]
2517 : [ 1.5843e-005  ]
2518 : [ 1.28954e-005 ]
2519 : [ 1.62778e-005 ]
2520 : [ 1.56357e-005 ]
2521 : [ 1.37454e-005 ]
2522 : [ 1.47393e-005 ]
2523 : [ 1.68926e-005 ]
2524 : [ 1.33636e-005 ]
2525 : [ 1.45697e-005 ]
2526 : [ 1.53138e-005 ]
2527 : [ 1.68017e-005 ]
2528 : [ 1.25063e-005 ]
2529 : [ 1.31861e-005 ]
2530 : [ 1.56015e-005 ]
2531 : [ 1.41417e-005 ]
2532 : [ 1.40081e-005 ]
2533 : [ 1.68266e-005 ]
2534 : [ 1.5301e-005  ]
2535 : [ 1.26941e-005 ]
2536 : [ 1.5273e-005  ]
2537 : [ 1.52305e-005 ]
2538 : [ 1.6208e-005  ]
2539 : [ 1.62717e-005 ]
2540 : [ 1.61339e-005 ]
2541 : [ 1.66116e-005 ]
2542 : [ 1.69741e-005 ]
2543 : [ 1.5365e-005  ]
2544 : [ 1.66432e-005 ]
2545 : [ 1.56649e-005 ]
2546 : [ 1.57066e-005 ]
2547 : [ 1.37303e-005 ]
2548 : [ 1.45371e-005 ]
2549 : [ 1.4127e-005  ]
2550 : [ 1.54047e-005 ]
2551 : [ 1.50733e-005 ]
2552 : [ 1.39901e-005 ]
2553 : [ 1.52205e-005 ]
2554 : [ 1.54632e-005 ]
2555 : [ 1.4002e-005  ]
2556 : [ 1.44704e-005 ]
2557 : [ 1.56705e-005 ]
2558 : [ 1.44263e-005 ]
2559 : [ 1.54432e-005 ]
2560 : [ 1.32752e-005 ]
2561 : [ 1.69222e-005 ]
2562 : [ 1.61317e-005 ]
2563 : [ 1.67231e-005 ]
2564 : [ 1.47424e-005 ]
2565 : [ 1.62262e-005 ]
2566 : [ 1.554e-005   ]
2567 : [ 1.24947e-005 ]
2568 : [ 1.54684e-005 ]
2569 : [ 1.5131e-005  ]
2570 : [ 1.43537e-005 ]
2571 : [ 1.4782e-005  ]
2572 : [ 1.47968e-005 ]
2573 : [ 1.40732e-005 ]
2574 : [ 1.5161e-005  ]
2575 : [ 1.31353e-005 ]
2576 : [ 1.45928e-005 ]
2577 : [ 1.40891e-005 ]
2578 : [ 1.3676e-005  ]
2579 : [ 1.47547e-005 ]
2580 : [ 1.68591e-005 ]
2581 : [ 1.24409e-005 ]
2582 : [ 1.3793e-005  ]
2583 : [ 1.44918e-005 ]
2584 : [ 1.69596e-005 ]
2585 : [ 1.48645e-005 ]
2586 : [ 1.44874e-005 ]
2587 : [ 1.61582e-005 ]
2588 : [ 1.48075e-005 ]
2589 : [ 1.67409e-005 ]
2590 : [ 1.5039e-005  ]
2591 : [ 1.43649e-005 ]
2592 : [ 1.65224e-005 ]
2593 : [ 1.43701e-005 ]
2594 : [ 1.32559e-005 ]
2595 : [ 1.44193e-005 ]
2596 : [ 1.4981e-005  ]
2597 : [ 1.56344e-005 ]
2598 : [ 1.5623e-005  ]
2599 : [ 1.26967e-005 ]
2600 : [ 1.56945e-005 ]
2601 : [ 1.59404e-005 ]
2602 : [ 1.56753e-005 ]
2603 : [ 1.45801e-005 ]
2604 : [ 1.55327e-005 ]
2605 : [ 1.60366e-005 ]
2606 : [ 1.53108e-005 ]
2607 : [ 1.47525e-005 ]
2608 : [ 1.59434e-005 ]
2609 : [ 1.54086e-005 ]
2610 : [ 1.48669e-005 ]
2611 : [ 1.53216e-005 ]
2612 : [ 1.64989e-005 ]
2613 : [ 1.53321e-005 ]
2614 : [ 1.54347e-005 ]
2615 : [ 1.28696e-005 ]
2616 : [ 1.52284e-005 ]
2617 : [ 1.55802e-005 ]
2618 : [ 1.19872e-005 ]
2619 : [ 1.53243e-005 ]
2620 : [ 1.64058e-005 ]
2621 : [ 1.50843e-005 ]
2622 : [ 1.29418e-005 ]
2623 : [ 1.49644e-005 ]
2624 : [ 1.46196e-005 ]
2625 : [ 1.50941e-005 ]
2626 : [ 1.68319e-005 ]
2627 : [ 1.55151e-005 ]
2628 : [ 1.66166e-005 ]
2629 : [ 1.26061e-005 ]
2630 : [ 1.29e-005    ]
2631 : [ 1.37535e-005 ]
2632 : [ 1.49806e-005 ]
2633 : [ 1.69341e-005 ]
2634 : [ 1.23688e-005 ]
2635 : [ 1.38899e-005 ]
2636 : [ 1.3898e-005  ]
2637 : [ 1.5532e-005  ]
2638 : [ 1.60477e-005 ]
2639 : [ 1.52442e-005 ]
2640 : [ 1.63777e-005 ]
2641 : [ 1.58682e-005 ]
2642 : [ 1.34849e-005 ]
2643 : [ 1.448e-005   ]
2644 : [ 1.5858e-005  ]
2645 : [ 1.61318e-005 ]
2646 : [ 1.53056e-005 ]
2647 : [ 1.65492e-005 ]
2648 : [ 1.44937e-005 ]
2649 : [ 1.42098e-005 ]
2650 : [ 1.56144e-005 ]
2651 : [ 1.53556e-005 ]
2652 : [ 1.57211e-005 ]
2653 : [ 1.3619e-005  ]
2654 : [ 1.35691e-005 ]
2655 : [ 1.4711e-005  ]
2656 : [ 1.44518e-005 ]
2657 : [ 1.61311e-005 ]
2658 : [ 1.35228e-005 ]
2659 : [ 1.5789e-005  ]
2660 : [ 1.43729e-005 ]
2661 : [ 1.60997e-005 ]
2662 : [ 1.40771e-005 ]
2663 : [ 1.36648e-005 ]
2664 : [ 1.70042e-005 ]
2665 : [ 1.63253e-005 ]
2666 : [ 1.30002e-005 ]
2667 : [ 1.42043e-005 ]
2668 : [ 1.36297e-005 ]
2669 : [ 1.4793e-005  ]
2670 : [ 1.4499e-005  ]
2671 : [ 1.47007e-005 ]
2672 : [ 1.33334e-005 ]
2673 : [ 1.59556e-005 ]
2674 : [ 1.70917e-005 ]
2675 : [ 1.58596e-005 ]
2676 : [ 1.60272e-005 ]
2677 : [ 1.5859e-005  ]
2678 : [ 1.55506e-005 ]
2679 : [ 1.5421e-005  ]
2680 : [ 1.4776e-005  ]
2681 : [ 1.24426e-005 ]
2682 : [ 1.25377e-005 ]
2683 : [ 1.37527e-005 ]
2684 : [ 1.34615e-005 ]
2685 : [ 1.70752e-005 ]
2686 : [ 1.55467e-005 ]
2687 : [ 1.34452e-005 ]
2688 : [ 1.32988e-005 ]
2689 : [ 1.54561e-005 ]
2690 : [ 1.45675e-005 ]
2691 : [ 1.62463e-005 ]
2692 : [ 1.38139e-005 ]
2693 : [ 1.58441e-005 ]
2694 : [ 1.1988e-005  ]
2695 : [ 1.34316e-005 ]
2696 : [ 1.52287e-005 ]
2697 : [ 1.40229e-005 ]
2698 : [ 1.57928e-005 ]
2699 : [ 1.57394e-005 ]
2700 : [ 1.59008e-005 ]
2701 : [ 1.31972e-005 ]
2702 : [ 1.67183e-005 ]
2703 : [ 1.32961e-005 ]
2704 : [ 1.56485e-005 ]
2705 : [ 1.64522e-005 ]
2706 : [ 1.73152e-005 ]
2707 : [ 1.49733e-005 ]
2708 : [ 1.3852e-005  ]
2709 : [ 1.33029e-005 ]
2710 : [ 1.44645e-005 ]
2711 : [ 1.5823e-005  ]
2712 : [ 1.61678e-005 ]
2713 : [ 1.50248e-005 ]
2714 : [ 1.54841e-005 ]
2715 : [ 1.65679e-005 ]
2716 : [ 1.3267e-005  ]
2717 : [ 1.48669e-005 ]
2718 : [ 1.59744e-005 ]
2719 : [ 1.47235e-005 ]
2720 : [ 1.49808e-005 ]
2721 : [ 1.24891e-005 ]
2722 : [ 1.25829e-005 ]
2723 : [ 1.60184e-005 ]
2724 : [ 1.62973e-005 ]
2725 : [ 1.34127e-005 ]
2726 : [ 1.46981e-005 ]
2727 : [ 1.60852e-005 ]
2728 : [ 1.48865e-005 ]
2729 : [ 1.7021e-005  ]
2730 : [ 1.5551e-005  ]
2731 : [ 1.54783e-005 ]
2732 : [ 1.26682e-005 ]
2733 : [ 1.47151e-005 ]
2734 : [ 1.53869e-005 ]
2735 : [ 1.4881e-005  ]
2736 : [ 1.70883e-005 ]
2737 : [ 1.49957e-005 ]
2738 : [ 1.60344e-005 ]
2739 : [ 1.50851e-005 ]
2740 : [ 1.60456e-005 ]
2741 : [ 1.49405e-005 ]
2742 : [ 1.65525e-005 ]
2743 : [ 1.51088e-005 ]
2744 : [ 1.53957e-005 ]
2745 : [ 1.50415e-005 ]
2746 : [ 1.4957e-005  ]
2747 : [ 1.60171e-005 ]
2748 : [ 1.47803e-005 ]
2749 : [ 1.50984e-005 ]
2750 : [ 1.58234e-005 ]
2751 : [ 1.2522e-005  ]
2752 : [ 1.18266e-005 ]
2753 : [ 1.6127e-005  ]
2754 : [ 1.7076e-005  ]
2755 : [ 1.54031e-005 ]
2756 : [ 1.54927e-005 ]
2757 : [ 1.57355e-005 ]
2758 : [ 1.41134e-005 ]
2759 : [ 1.53873e-005 ]
2760 : [ 1.35489e-005 ]
2761 : [ 1.53317e-005 ]
2762 : [ 1.5929e-005  ]
2763 : [ 1.6221e-005  ]
2764 : [ 1.59846e-005 ]
2765 : [ 1.57772e-005 ]
2766 : [ 1.36649e-005 ]
2767 : [ 1.34008e-005 ]
2768 : [ 1.55548e-005 ]
2769 : [ 1.43722e-005 ]
2770 : [ 1.63756e-005 ]
2771 : [ 1.56904e-005 ]
2772 : [ 1.66064e-005 ]
2773 : [ 1.44188e-005 ]
2774 : [ 1.44599e-005 ]
2775 : [ 1.50016e-005 ]
2776 : [ 1.30472e-005 ]
2777 : [ 1.45597e-005 ]
2778 : [ 1.2896e-005  ]
2779 : [ 1.48876e-005 ]
2780 : [ 1.65279e-005 ]
2781 : [ 1.54184e-005 ]
2782 : [ 1.50681e-005 ]
2783 : [ 1.68093e-005 ]
2784 : [ 1.43325e-005 ]
2785 : [ 1.46829e-005 ]
2786 : [ 1.42136e-005 ]
2787 : [ 1.44852e-005 ]
2788 : [ 1.53488e-005 ]
2789 : [ 1.59709e-005 ]
2790 : [ 1.51985e-005 ]
2791 : [ 1.53777e-005 ]
2792 : [ 1.58899e-005 ]
2793 : [ 1.496e-005   ]
2794 : [ 1.37433e-005 ]
2795 : [ 1.37315e-005 ]
2796 : [ 1.59684e-005 ]
2797 : [ 1.56974e-005 ]
2798 : [ 1.50222e-005 ]
2799 : [ 1.6293e-005  ]
2800 : [ 1.46735e-005 ]
2801 : [ 1.33439e-005 ]
2802 : [ 1.39013e-005 ]
2803 : [ 1.57925e-005 ]
2804 : [ 1.20986e-005 ]
2805 : [ 1.42367e-005 ]
2806 : [ 1.56727e-005 ]
2807 : [ 1.50552e-005 ]
2808 : [ 1.48521e-005 ]
2809 : [ 1.57184e-005 ]
2810 : [ 1.69062e-005 ]
2811 : [ 1.56784e-005 ]
2812 : [ 1.37701e-005 ]
2813 : [ 1.21942e-005 ]
2814 : [ 1.28507e-005 ]
2815 : [ 1.29713e-005 ]
2816 : [ 1.36688e-005 ]
2817 : [ 1.26488e-005 ]
2818 : [ 1.5216e-005  ]
2819 : [ 1.56855e-005 ]
2820 : [ 1.51539e-005 ]
2821 : [ 1.66096e-005 ]
2822 : [ 1.39761e-005 ]
2823 : [ 1.70425e-005 ]
2824 : [ 1.40795e-005 ]
2825 : [ 1.62525e-005 ]
2826 : [ 1.72797e-005 ]
2827 : [ 1.55244e-005 ]
2828 : [ 1.32209e-005 ]
2829 : [ 1.25904e-005 ]
2830 : [ 1.5862e-005  ]
2831 : [ 1.49557e-005 ]
2832 : [ 1.5503e-005  ]
2833 : [ 1.54176e-005 ]
2834 : [ 1.59585e-005 ]
2835 : [ 1.32077e-005 ]
2836 : [ 1.16954e-005 ]
2837 : [ 1.40854e-005 ]
2838 : [ 1.51215e-005 ]
2839 : [ 1.29079e-005 ]
2840 : [ 1.5694e-005  ]
2841 : [ 1.27808e-005 ]
2842 : [ 1.18853e-005 ]
2843 : [ 1.58292e-005 ]
2844 : [ 1.47189e-005 ]
2845 : [ 1.60939e-005 ]
2846 : [ 1.66663e-005 ]
2847 : [ 1.43836e-005 ]
2848 : [ 1.37751e-005 ]
2849 : [ 1.57607e-005 ]
2850 : [ 1.6784e-005  ]
2851 : [ 1.54976e-005 ]
2852 : [ 1.68545e-005 ]
2853 : [ 1.45144e-005 ]
2854 : [ 1.27339e-005 ]
2855 : [ 1.45941e-005 ]
2856 : [ 1.54139e-005 ]
2857 : [ 1.55485e-005 ]
2858 : [ 1.71798e-005 ]
2859 : [ 1.34069e-005 ]
2860 : [ 1.42188e-005 ]
2861 : [ 1.49302e-005 ]
2862 : [ 1.57935e-005 ]
2863 : [ 1.69919e-005 ]
2864 : [ 1.54746e-005 ]
2865 : [ 1.51271e-005 ]
2866 : [ 1.66089e-005 ]
2867 : [ 1.66212e-005 ]
2868 : [ 1.55062e-005 ]
2869 : [ 1.52238e-005 ]
2870 : [ 1.61369e-005 ]
2871 : [ 1.22593e-005 ]
2872 : [ 1.39222e-005 ]
2873 : [ 1.49819e-005 ]
2874 : [ 1.41767e-005 ]
2875 : [ 1.54465e-005 ]
2876 : [ 1.68547e-005 ]
2877 : [ 1.42505e-005 ]
2878 : [ 1.41811e-005 ]
2879 : [ 1.4629e-005  ]
2880 : [ 1.50226e-005 ]
2881 : [ 1.43069e-005 ]
2882 : [ 1.48281e-005 ]
2883 : [ 1.60702e-005 ]
2884 : [ 1.61871e-005 ]
2885 : [ 1.4757e-005  ]
2886 : [ 1.5743e-005  ]
2887 : [ 1.69063e-005 ]
2888 : [ 1.54628e-005 ]
2889 : [ 1.48028e-005 ]
2890 : [ 1.56948e-005 ]
2891 : [ 1.49609e-005 ]
2892 : [ 1.55394e-005 ]
2893 : [ 1.45209e-005 ]
2894 : [ 1.59658e-005 ]
2895 : [ 1.71975e-005 ]
2896 : [ 1.47605e-005 ]
2897 : [ 1.4554e-005  ]
2898 : [ 1.57518e-005 ]
2899 : [ 1.60834e-005 ]
2900 : [ 1.43182e-005 ]
2901 : [ 1.38003e-005 ]
2902 : [ 1.71129e-005 ]
2903 : [ 1.46274e-005 ]
2904 : [ 1.50901e-005 ]
2905 : [ 1.53361e-005 ]
2906 : [ 1.60344e-005 ]
2907 : [ 1.46478e-005 ]
2908 : [ 1.67251e-005 ]
2909 : [ 1.50561e-005 ]
2910 : [ 1.65517e-005 ]
2911 : [ 1.55506e-005 ]
2912 : [ 1.46859e-005 ]
2913 : [ 1.46208e-005 ]
2914 : [ 1.67116e-005 ]
2915 : [ 1.56866e-005 ]
2916 : [ 1.36492e-005 ]
2917 : [ 1.54811e-005 ]
2918 : [ 1.39567e-005 ]
2919 : [ 1.52777e-005 ]
2920 : [ 1.3317e-005  ]
2921 : [ 1.58776e-005 ]
2922 : [ 1.52528e-005 ]
2923 : [ 1.68646e-005 ]
2924 : [ 1.58225e-005 ]
2925 : [ 1.71825e-005 ]
2926 : [ 1.49786e-005 ]
2927 : [ 1.24579e-005 ]
2928 : [ 1.58275e-005 ]
2929 : [ 1.5378e-005  ]
2930 : [ 1.50502e-005 ]
2931 : [ 1.35576e-005 ]
2932 : [ 1.5944e-005  ]
2933 : [ 1.71441e-005 ]
2934 : [ 1.51122e-005 ]
2935 : [ 1.54994e-005 ]
2936 : [ 1.36814e-005 ]
2937 : [ 1.59802e-005 ]
2938 : [ 1.61871e-005 ]
2939 : [ 1.7179e-005  ]
2940 : [ 1.59754e-005 ]
2941 : [ 1.471e-005   ]
2942 : [ 1.59781e-005 ]
2943 : [ 1.31515e-005 ]
2944 : [ 1.68433e-005 ]
2945 : [ 1.42604e-005 ]
2946 : [ 1.48688e-005 ]
2947 : [ 1.56245e-005 ]
2948 : [ 1.42052e-005 ]
2949 : [ 1.60817e-005 ]
2950 : [ 1.41735e-005 ]
2951 : [ 1.48201e-005 ]
2952 : [ 1.57068e-005 ]
2953 : [ 1.55726e-005 ]
2954 : [ 1.66448e-005 ]
2955 : [ 1.59971e-005 ]
2956 : [ 1.49578e-005 ]
2957 : [ 1.61944e-005 ]
2958 : [ 1.47279e-005 ]
2959 : [ 1.22404e-005 ]
2960 : [ 1.57621e-005 ]
2961 : [ 1.60003e-005 ]
2962 : [ 1.32746e-005 ]
2963 : [ 1.21947e-005 ]
2964 : [ 1.67882e-005 ]
2965 : [ 1.39839e-005 ]
2966 : [ 1.60765e-005 ]
2967 : [ 1.61725e-005 ]
2968 : [ 1.48582e-005 ]
2969 : [ 1.34884e-005 ]
2970 : [ 1.54019e-005 ]
2971 : [ 1.50638e-005 ]
2972 : [ 1.66847e-005 ]
2973 : [ 1.44109e-005 ]
2974 : [ 1.30744e-005 ]
2975 : [ 1.44559e-005 ]
2976 : [ 1.69363e-005 ]
2977 : [ 1.51977e-005 ]
2978 : [ 1.65992e-005 ]
2979 : [ 1.27783e-005 ]
2980 : [ 1.628e-005   ]
2981 : [ 1.36071e-005 ]
2982 : [ 1.58871e-005 ]
2983 : [ 1.38639e-005 ]
2984 : [ 1.61232e-005 ]
2985 : [ 1.48331e-005 ]
2986 : [ 1.48454e-005 ]
2987 : [ 1.60206e-005 ]
2988 : [ 1.38258e-005 ]
2989 : [ 1.54877e-005 ]
2990 : [ 1.70984e-005 ]
2991 : [ 1.5437e-005  ]
2992 : [ 1.60522e-005 ]
2993 : [ 1.42963e-005 ]
2994 : [ 1.56915e-005 ]
2995 : [ 1.66211e-005 ]
2996 : [ 1.35873e-005 ]
2997 : [ 1.3876e-005  ]
2998 : [ 1.6689e-005  ]
2999 : [ 1.59428e-005 ]
3000 : [ 1.61456e-005 ]
3001 : [ 1.36708e-005 ]
3002 : [ 1.57735e-005 ]
3003 : [ 1.34051e-005 ]
3004 : [ 1.44413e-005 ]
3005 : [ 1.30228e-005 ]
3006 : [ 1.71459e-005 ]
3007 : [ 1.53812e-005 ]
3008 : [ 1.30634e-005 ]
3009 : [ 1.64921e-005 ]
3010 : [ 1.56161e-005 ]
3011 : [ 1.43166e-005 ]
3012 : [ 1.39272e-005 ]
3013 : [ 1.67781e-005 ]
3014 : [ 1.51669e-005 ]
3015 : [ 1.54932e-005 ]
3016 : [ 1.56219e-005 ]
3017 : [ 1.44064e-005 ]
3018 : [ 1.45682e-005 ]
3019 : [ 1.49747e-005 ]
3020 : [ 1.53177e-005 ]
3021 : [ 1.53932e-005 ]
3022 : [ 1.6814e-005  ]
3023 : [ 1.45387e-005 ]
3024 : [ 1.42139e-005 ]
3025 : [ 1.37846e-005 ]
3026 : [ 1.36079e-005 ]
3027 : [ 1.30958e-005 ]
3028 : [ 1.34019e-005 ]
3029 : [ 1.33887e-005 ]
3030 : [ 1.66732e-005 ]
3031 : [ 1.55122e-005 ]
3032 : [ 1.52112e-005 ]
3033 : [ 1.58046e-005 ]
3034 : [ 1.601e-005   ]
3035 : [ 1.4706e-005  ]
3036 : [ 1.37664e-005 ]
3037 : [ 1.57088e-005 ]
3038 : [ 1.57642e-005 ]
3039 : [ 1.59749e-005 ]
3040 : [ 1.51908e-005 ]
3041 : [ 1.26247e-005 ]
3042 : [ 1.53477e-005 ]
3043 : [ 1.3096e-005  ]
3044 : [ 1.50038e-005 ]
3045 : [ 1.56903e-005 ]
3046 : [ 1.32308e-005 ]
3047 : [ 1.48312e-005 ]
3048 : [ 1.35549e-005 ]
3049 : [ 1.47252e-005 ]
3050 : [ 1.57028e-005 ]
3051 : [ 1.57541e-005 ]
3052 : [ 1.46621e-005 ]
3053 : [ 1.33839e-005 ]
3054 : [ 1.5261e-005  ]
3055 : [ 1.54176e-005 ]
3056 : [ 1.64783e-005 ]
3057 : [ 1.42025e-005 ]
3058 : [ 1.41773e-005 ]
3059 : [ 1.53678e-005 ]
3060 : [ 1.36218e-005 ]
3061 : [ 1.55634e-005 ]
3062 : [ 1.23631e-005 ]
3063 : [ 1.33871e-005 ]
3064 : [ 1.32047e-005 ]
3065 : [ 1.43291e-005 ]
3066 : [ 1.63888e-005 ]
3067 : [ 1.74846e-005 ]
3068 : [ 1.66289e-005 ]
3069 : [ 1.3014e-005  ]
3070 : [ 1.22517e-005 ]
3071 : [ 1.62674e-005 ]
3072 : [ 1.43125e-005 ]
3073 : [ 1.57319e-005 ]
3074 : [ 1.63561e-005 ]
3075 : [ 1.27182e-005 ]
3076 : [ 1.44243e-005 ]
3077 : [ 1.3921e-005  ]
3078 : [ 1.30069e-005 ]
3079 : [ 1.65463e-005 ]
3080 : [ 1.3329e-005  ]
3081 : [ 1.61455e-005 ]
3082 : [ 1.55655e-005 ]
3083 : [ 1.34419e-005 ]
3084 : [ 1.45676e-005 ]
3085 : [ 1.57381e-005 ]
3086 : [ 1.58847e-005 ]
3087 : [ 1.70681e-005 ]
3088 : [ 1.54301e-005 ]
3089 : [ 1.60399e-005 ]
3090 : [ 1.40479e-005 ]
3091 : [ 1.29154e-005 ]
3092 : [ 1.5609e-005  ]
3093 : [ 1.66055e-005 ]
3094 : [ 1.58551e-005 ]
3095 : [ 1.60183e-005 ]
3096 : [ 1.56114e-005 ]
3097 : [ 1.40509e-005 ]
3098 : [ 1.52683e-005 ]
3099 : [ 1.26161e-005 ]
3100 : [ 1.21509e-005 ]
3101 : [ 1.58835e-005 ]
3102 : [ 1.51849e-005 ]
3103 : [ 1.60145e-005 ]
3104 : [ 1.64197e-005 ]
3105 : [ 1.38419e-005 ]
3106 : [ 1.56777e-005 ]
3107 : [ 1.55398e-005 ]
3108 : [ 1.43896e-005 ]
3109 : [ 1.39614e-005 ]
3110 : [ 1.67839e-005 ]
3111 : [ 1.39875e-005 ]
3112 : [ 1.51859e-005 ]
3113 : [ 1.19657e-005 ]
3114 : [ 1.34864e-005 ]
3115 : [ 1.34606e-005 ]
3116 : [ 1.26161e-005 ]
3117 : [ 1.38397e-005 ]
3118 : [ 1.52114e-005 ]
3119 : [ 1.597e-005   ]
3120 : [ 1.46809e-005 ]
3121 : [ 1.41835e-005 ]
3122 : [ 1.63776e-005 ]
3123 : [ 1.40919e-005 ]
3124 : [ 1.53633e-005 ]
3125 : [ 1.48394e-005 ]
3126 : [ 1.54277e-005 ]
3127 : [ 1.50165e-005 ]
3128 : [ 1.57856e-005 ]
3129 : [ 1.64146e-005 ]
3130 : [ 1.57007e-005 ]
3131 : [ 1.49512e-005 ]
3132 : [ 1.50194e-005 ]
3133 : [ 1.55986e-005 ]
3134 : [ 1.66862e-005 ]
3135 : [ 1.50179e-005 ]
3136 : [ 1.57002e-005 ]
3137 : [ 1.66151e-005 ]
3138 : [ 1.33758e-005 ]
3139 : [ 1.53879e-005 ]
3140 : [ 1.57779e-005 ]
3141 : [ 1.62438e-005 ]
3142 : [ 1.61605e-005 ]
3143 : [ 1.59376e-005 ]
3144 : [ 1.53252e-005 ]
3145 : [ 1.59643e-005 ]
3146 : [ 1.50593e-005 ]
3147 : [ 1.31702e-005 ]
3148 : [ 1.28899e-005 ]
3149 : [ 1.57079e-005 ]
3150 : [ 1.55389e-005 ]
3151 : [ 1.60319e-005 ]
3152 : [ 1.5011e-005  ]
3153 : [ 1.56689e-005 ]
3154 : [ 1.32244e-005 ]
3155 : [ 1.59787e-005 ]
3156 : [ 1.38384e-005 ]
3157 : [ 1.53193e-005 ]
3158 : [ 1.32597e-005 ]
3159 : [ 1.57321e-005 ]
3160 : [ 1.62843e-005 ]
3161 : [ 1.47615e-005 ]
3162 : [ 1.61286e-005 ]
3163 : [ 1.66907e-005 ]
3164 : [ 1.44918e-005 ]
3165 : [ 1.52842e-005 ]
3166 : [ 1.46361e-005 ]
3167 : [ 1.42666e-005 ]
3168 : [ 1.47174e-005 ]
3169 : [ 1.61469e-005 ]
3170 : [ 1.60206e-005 ]
3171 : [ 1.42717e-005 ]
3172 : [ 1.63716e-005 ]
3173 : [ 1.51532e-005 ]
3174 : [ 1.3201e-005  ]
3175 : [ 1.52259e-005 ]
3176 : [ 1.54069e-005 ]
3177 : [ 1.41261e-005 ]
3178 : [ 1.55445e-005 ]
3179 : [ 1.57178e-005 ]
3180 : [ 1.4362e-005  ]
3181 : [ 1.27205e-005 ]
3182 : [ 1.30571e-005 ]
3183 : [ 1.56786e-005 ]
3184 : [ 1.37428e-005 ]
3185 : [ 1.5466e-005  ]
3186 : [ 1.51978e-005 ]
3187 : [ 1.28836e-005 ]
3188 : [ 1.63564e-005 ]
3189 : [ 1.2268e-005  ]
3190 : [ 1.5313e-005  ]
3191 : [ 1.52301e-005 ]
3192 : [ 1.53744e-005 ]
3193 : [ 1.4203e-005  ]
3194 : [ 1.42943e-005 ]
3195 : [ 1.38331e-005 ]
3196 : [ 1.34362e-005 ]
3197 : [ 1.56438e-005 ]
3198 : [ 1.65686e-005 ]
3199 : [ 1.5126e-005  ]
3200 : [ 1.49282e-005 ]
3201 : [ 1.53434e-005 ]
3202 : [ 1.4991e-005  ]
3203 : [ 1.2901e-005  ]
3204 : [ 1.23134e-005 ]
3205 : [ 1.55327e-005 ]
3206 : [ 1.5519e-005  ]
3207 : [ 1.49681e-005 ]
3208 : [ 1.57091e-005 ]
3209 : [ 1.56468e-005 ]
3210 : [ 1.47132e-005 ]
3211 : [ 1.28367e-005 ]
3212 : [ 1.27422e-005 ]
3213 : [ 1.59185e-005 ]
3214 : [ 1.49313e-005 ]
3215 : [ 1.44641e-005 ]
3216 : [ 1.55102e-005 ]
3217 : [ 1.37905e-005 ]
3218 : [ 1.51571e-005 ]
3219 : [ 1.32411e-005 ]
3220 : [ 1.38919e-005 ]
3221 : [ 1.41385e-005 ]
3222 : [ 1.32101e-005 ]
3223 : [ 1.52617e-005 ]
3224 : [ 1.43224e-005 ]
3225 : [ 1.63288e-005 ]
3226 : [ 1.33156e-005 ]
3227 : [ 1.45489e-005 ]
3228 : [ 1.45886e-005 ]
3229 : [ 1.4636e-005  ]
3230 : [ 1.55743e-005 ]
3231 : [ 1.54313e-005 ]
3232 : [ 1.49458e-005 ]
3233 : [ 1.51703e-005 ]
3234 : [ 1.65443e-005 ]
3235 : [ 1.53921e-005 ]
3236 : [ 1.54542e-005 ]
3237 : [ 1.54121e-005 ]
3238 : [ 1.5732e-005  ]
3239 : [ 1.41105e-005 ]
3240 : [ 1.30337e-005 ]
3241 : [ 1.50658e-005 ]
3242 : [ 1.37975e-005 ]
3243 : [ 1.68347e-005 ]
3244 : [ 1.29493e-005 ]
3245 : [ 1.24766e-005 ]
3246 : [ 1.53021e-005 ]
3247 : [ 1.38868e-005 ]
3248 : [ 1.34592e-005 ]
3249 : [ 1.40887e-005 ]
3250 : [ 1.53639e-005 ]
3251 : [ 1.36586e-005 ]
3252 : [ 1.32081e-005 ]
3253 : [ 1.68395e-005 ]
3254 : [ 1.22383e-005 ]
3255 : [ 1.46059e-005 ]
3256 : [ 1.49353e-005 ]
3257 : [ 1.36372e-005 ]
3258 : [ 1.60207e-005 ]
3259 : [ 1.61315e-005 ]
3260 : [ 1.67944e-005 ]
3261 : [ 1.51417e-005 ]
3262 : [ 1.50446e-005 ]
3263 : [ 1.65409e-005 ]
3264 : [ 1.66758e-005 ]
3265 : [ 1.46412e-005 ]
3266 : [ 1.49775e-005 ]
3267 : [ 1.38901e-005 ]
3268 : [ 1.433e-005   ]
3269 : [ 1.47292e-005 ]
3270 : [ 1.3974e-005  ]
3271 : [ 1.613e-005   ]
3272 : [ 1.3849e-005  ]
3273 : [ 1.64668e-005 ]
3274 : [ 1.5506e-005  ]
3275 : [ 1.38913e-005 ]
3276 : [ 1.33863e-005 ]
3277 : [ 1.44821e-005 ]
3278 : [ 1.54236e-005 ]
3279 : [ 1.22381e-005 ]
3280 : [ 1.62201e-005 ]
3281 : [ 1.43093e-005 ]
3282 : [ 1.63222e-005 ]
3283 : [ 1.58788e-005 ]
3284 : [ 1.63396e-005 ]
3285 : [ 1.71089e-005 ]
3286 : [ 1.36019e-005 ]
3287 : [ 1.47868e-005 ]
3288 : [ 1.45337e-005 ]
3289 : [ 1.42684e-005 ]
3290 : [ 1.33766e-005 ]
3291 : [ 1.36036e-005 ]
3292 : [ 1.30611e-005 ]
3293 : [ 1.68431e-005 ]
3294 : [ 1.69164e-005 ]
3295 : [ 1.46481e-005 ]
3296 : [ 1.4202e-005  ]
3297 : [ 1.58648e-005 ]
3298 : [ 1.51585e-005 ]
3299 : [ 1.62828e-005 ]
3300 : [ 1.62067e-005 ]
3301 : [ 1.74175e-005 ]
3302 : [ 1.56632e-005 ]
3303 : [ 1.58245e-005 ]
3304 : [ 1.30289e-005 ]
3305 : [ 1.58821e-005 ]
3306 : [ 1.41773e-005 ]
3307 : [ 1.67569e-005 ]
3308 : [ 1.37614e-005 ]
3309 : [ 1.37492e-005 ]
3310 : [ 1.3516e-005  ]
3311 : [ 1.50167e-005 ]
3312 : [ 1.35758e-005 ]
3313 : [ 1.33184e-005 ]
3314 : [ 1.49828e-005 ]
3315 : [ 1.49787e-005 ]
3316 : [ 1.47948e-005 ]
3317 : [ 1.61589e-005 ]
3318 : [ 1.48642e-005 ]
3319 : [ 1.46421e-005 ]
3320 : [ 1.52392e-005 ]
3321 : [ 1.62791e-005 ]
3322 : [ 1.4127e-005  ]
3323 : [ 1.56732e-005 ]
3324 : [ 1.63427e-005 ]
3325 : [ 1.35668e-005 ]
3326 : [ 1.67494e-005 ]
3327 : [ 1.51765e-005 ]
3328 : [ 1.57952e-005 ]
3329 : [ 1.50601e-005 ]
3330 : [ 1.63317e-005 ]
3331 : [ 1.52271e-005 ]
3332 : [ 1.56478e-005 ]
3333 : [ 1.27622e-005 ]
3334 : [ 1.42243e-005 ]
3335 : [ 1.6183e-005  ]
3336 : [ 1.55694e-005 ]
3337 : [ 1.56599e-005 ]
3338 : [ 1.39704e-005 ]
3339 : [ 1.73319e-005 ]
3340 : [ 1.58829e-005 ]
3341 : [ 1.57167e-005 ]
3342 : [ 1.46797e-005 ]
3343 : [ 1.29205e-005 ]
3344 : [ 1.69838e-005 ]
3345 : [ 1.4993e-005  ]
3346 : [ 1.55772e-005 ]
3347 : [ 1.41969e-005 ]
3348 : [ 1.57403e-005 ]
3349 : [ 1.61719e-005 ]
3350 : [ 1.28965e-005 ]
3351 : [ 1.43639e-005 ]
3352 : [ 1.51939e-005 ]
3353 : [ 1.49343e-005 ]
3354 : [ 1.58323e-005 ]
3355 : [ 1.57849e-005 ]
3356 : [ 1.55867e-005 ]
3357 : [ 1.59645e-005 ]
3358 : [ 1.6842e-005  ]
3359 : [ 1.61985e-005 ]
3360 : [ 1.52197e-005 ]
3361 : [ 1.5794e-005  ]
3362 : [ 1.43714e-005 ]
3363 : [ 1.60323e-005 ]
3364 : [ 1.52028e-005 ]
3365 : [ 1.45724e-005 ]
3366 : [ 1.72577e-005 ]
3367 : [ 1.42785e-005 ]
3368 : [ 1.63449e-005 ]
3369 : [ 1.54702e-005 ]
3370 : [ 1.42408e-005 ]
3371 : [ 1.36098e-005 ]
3372 : [ 1.57261e-005 ]
3373 : [ 1.57953e-005 ]
3374 : [ 1.63905e-005 ]
3375 : [ 1.52681e-005 ]
3376 : [ 1.7281e-005  ]
3377 : [ 1.55428e-005 ]
3378 : [ 1.53036e-005 ]
3379 : [ 1.60742e-005 ]
3380 : [ 1.4876e-005  ]
3381 : [ 1.39376e-005 ]
3382 : [ 1.25244e-005 ]
3383 : [ 1.33097e-005 ]
3384 : [ 1.243e-005   ]
3385 : [ 1.60697e-005 ]
3386 : [ 1.5596e-005  ]
3387 : [ 1.6026e-005  ]
3388 : [ 1.34954e-005 ]
3389 : [ 1.57718e-005 ]
3390 : [ 1.611e-005   ]
3391 : [ 1.57184e-005 ]
3392 : [ 1.37985e-005 ]
3393 : [ 1.49471e-005 ]
3394 : [ 1.5177e-005  ]
3395 : [ 1.72214e-005 ]
3396 : [ 1.67239e-005 ]
3397 : [ 1.56804e-005 ]
3398 : [ 1.34766e-005 ]
3399 : [ 1.58121e-005 ]
3400 : [ 1.54454e-005 ]
3401 : [ 1.46774e-005 ]
3402 : [ 1.64513e-005 ]
3403 : [ 1.4882e-005  ]
3404 : [ 1.40091e-005 ]
3405 : [ 1.34658e-005 ]
3406 : [ 1.43346e-005 ]
3407 : [ 1.33995e-005 ]
3408 : [ 1.68799e-005 ]
3409 : [ 1.28755e-005 ]
3410 : [ 1.55972e-005 ]
3411 : [ 1.59597e-005 ]
3412 : [ 1.62954e-005 ]
3413 : [ 1.34408e-005 ]
3414 : [ 1.30435e-005 ]
3415 : [ 1.56836e-005 ]
3416 : [ 1.60698e-005 ]
3417 : [ 1.58527e-005 ]
3418 : [ 1.43622e-005 ]
3419 : [ 1.38806e-005 ]
3420 : [ 1.66958e-005 ]
3421 : [ 1.74254e-005 ]
3422 : [ 1.50003e-005 ]
3423 : [ 1.33557e-005 ]
3424 : [ 1.37828e-005 ]
3425 : [ 1.24469e-005 ]
3426 : [ 1.3203e-005  ]
3427 : [ 1.53212e-005 ]
3428 : [ 1.53466e-005 ]
3429 : [ 1.34189e-005 ]
3430 : [ 1.54371e-005 ]
3431 : [ 1.45004e-005 ]
3432 : [ 1.3674e-005  ]
3433 : [ 1.60005e-005 ]
3434 : [ 1.62941e-005 ]
3435 : [ 1.26112e-005 ]
3436 : [ 1.4659e-005  ]
3437 : [ 1.48925e-005 ]
3438 : [ 1.35776e-005 ]
3439 : [ 1.5296e-005  ]
3440 : [ 1.41955e-005 ]
3441 : [ 1.45467e-005 ]
3442 : [ 1.39327e-005 ]
3443 : [ 1.43673e-005 ]
3444 : [ 1.47517e-005 ]
3445 : [ 1.3854e-005  ]
3446 : [ 1.55723e-005 ]
3447 : [ 1.50589e-005 ]
3448 : [ 1.31316e-005 ]
3449 : [ 1.53314e-005 ]
3450 : [ 1.53276e-005 ]
3451 : [ 1.51729e-005 ]
3452 : [ 1.46493e-005 ]
3453 : [ 1.4438e-005  ]
3454 : [ 1.519e-005   ]
3455 : [ 1.4654e-005  ]
3456 : [ 1.44593e-005 ]
3457 : [ 1.69708e-005 ]
3458 : [ 1.74597e-005 ]
3459 : [ 1.69447e-005 ]
3460 : [ 1.39141e-005 ]
3461 : [ 1.50366e-005 ]
3462 : [ 1.51092e-005 ]
3463 : [ 1.48731e-005 ]
3464 : [ 1.31755e-005 ]
3465 : [ 1.51802e-005 ]
3466 : [ 1.401e-005   ]
3467 : [ 1.54538e-005 ]
3468 : [ 1.27248e-005 ]
3469 : [ 1.39473e-005 ]
3470 : [ 1.53953e-005 ]
3471 : [ 1.43647e-005 ]
3472 : [ 1.64927e-005 ]
3473 : [ 1.56884e-005 ]
3474 : [ 1.46743e-005 ]
3475 : [ 1.61149e-005 ]
3476 : [ 1.42376e-005 ]
3477 : [ 1.57075e-005 ]
3478 : [ 1.34674e-005 ]
3479 : [ 1.47927e-005 ]
3480 : [ 1.27925e-005 ]
3481 : [ 1.39161e-005 ]
3482 : [ 1.35553e-005 ]
3483 : [ 1.3902e-005  ]
3484 : [ 1.61948e-005 ]
3485 : [ 1.58342e-005 ]
3486 : [ 1.24459e-005 ]
3487 : [ 1.49678e-005 ]
3488 : [ 1.50052e-005 ]
3489 : [ 1.31655e-005 ]
3490 : [ 1.43618e-005 ]
3491 : [ 1.28568e-005 ]
3492 : [ 1.53365e-005 ]
3493 : [ 1.39394e-005 ]
3494 : [ 1.41046e-005 ]
3495 : [ 1.21465e-005 ]
3496 : [ 1.5519e-005  ]
3497 : [ 1.28757e-005 ]
3498 : [ 1.51e-005    ]
3499 : [ 1.63968e-005 ]
3500 : [ 1.56115e-005 ]
3501 : [ 1.56186e-005 ]
3502 : [ 1.65453e-005 ]
3503 : [ 1.70282e-005 ]
3504 : [ 1.53573e-005 ]
3505 : [ 1.52556e-005 ]
3506 : [ 1.40753e-005 ]
3507 : [ 1.59499e-005 ]
3508 : [ 1.57353e-005 ]
3509 : [ 1.5793e-005  ]
3510 : [ 1.46086e-005 ]
3511 : [ 1.27438e-005 ]
3512 : [ 1.716e-005   ]
3513 : [ 1.65129e-005 ]
3514 : [ 1.43785e-005 ]
3515 : [ 1.40858e-005 ]
3516 : [ 1.40071e-005 ]
3517 : [ 1.56932e-005 ]
3518 : [ 1.55554e-005 ]
3519 : [ 1.4403e-005  ]
3520 : [ 1.45841e-005 ]
3521 : [ 1.48245e-005 ]
3522 : [ 1.53083e-005 ]
3523 : [ 1.47378e-005 ]
3524 : [ 1.47622e-005 ]
3525 : [ 1.42563e-005 ]
3526 : [ 1.34899e-005 ]
3527 : [ 1.44287e-005 ]
3528 : [ 1.58294e-005 ]
3529 : [ 1.49474e-005 ]
3530 : [ 1.34681e-005 ]
3531 : [ 1.6096e-005  ]
3532 : [ 1.67932e-005 ]
3533 : [ 1.48917e-005 ]
3534 : [ 1.56454e-005 ]
3535 : [ 1.52822e-005 ]
3536 : [ 1.3302e-005  ]
3537 : [ 1.35856e-005 ]
3538 : [ 1.55099e-005 ]
3539 : [ 1.26447e-005 ]
3540 : [ 1.3862e-005  ]
3541 : [ 1.3435e-005  ]
3542 : [ 1.36009e-005 ]
3543 : [ 1.59221e-005 ]
3544 : [ 1.62492e-005 ]
3545 : [ 1.48458e-005 ]
3546 : [ 1.49487e-005 ]
3547 : [ 1.35977e-005 ]
3548 : [ 1.58864e-005 ]
3549 : [ 1.33519e-005 ]
3550 : [ 1.57625e-005 ]
3551 : [ 1.36838e-005 ]
3552 : [ 1.38957e-005 ]
3553 : [ 1.27007e-005 ]
3554 : [ 1.61089e-005 ]
3555 : [ 1.59753e-005 ]
3556 : [ 1.48128e-005 ]
3557 : [ 1.55281e-005 ]
3558 : [ 1.5758e-005  ]
3559 : [ 1.7286e-005  ]
3560 : [ 1.42818e-005 ]
3561 : [ 1.50885e-005 ]
3562 : [ 1.64572e-005 ]
3563 : [ 1.49915e-005 ]
3564 : [ 1.59042e-005 ]
3565 : [ 1.48346e-005 ]
3566 : [ 1.55811e-005 ]
3567 : [ 1.66463e-005 ]
3568 : [ 1.35499e-005 ]
3569 : [ 1.4815e-005  ]
3570 : [ 1.38504e-005 ]
3571 : [ 1.48462e-005 ]
3572 : [ 1.27257e-005 ]
3573 : [ 1.48491e-005 ]
3574 : [ 1.47125e-005 ]
3575 : [ 1.49873e-005 ]
3576 : [ 1.43636e-005 ]
3577 : [ 1.53552e-005 ]
3578 : [ 1.42734e-005 ]
3579 : [ 1.66451e-005 ]
3580 : [ 1.56779e-005 ]
3581 : [ 1.64308e-005 ]
3582 : [ 1.38656e-005 ]
3583 : [ 1.49098e-005 ]
3584 : [ 1.40437e-005 ]
3585 : [ 1.61573e-005 ]
3586 : [ 1.50498e-005 ]
3587 : [ 1.39686e-005 ]
3588 : [ 1.32638e-005 ]
3589 : [ 1.51169e-005 ]
3590 : [ 1.66667e-005 ]
3591 : [ 1.28821e-005 ]
3592 : [ 1.31192e-005 ]
3593 : [ 1.49303e-005 ]
3594 : [ 1.67511e-005 ]
3595 : [ 1.48475e-005 ]
3596 : [ 1.42052e-005 ]
3597 : [ 1.60478e-005 ]
3598 : [ 1.50743e-005 ]
3599 : [ 1.67209e-005 ]
3600 : [ 1.54214e-005 ]
3601 : [ 1.41434e-005 ]
3602 : [ 1.51982e-005 ]
3603 : [ 1.4471e-005  ]
3604 : [ 1.54227e-005 ]
3605 : [ 1.50408e-005 ]
3606 : [ 1.50783e-005 ]
3607 : [ 1.69146e-005 ]
3608 : [ 1.52789e-005 ]
3609 : [ 1.36869e-005 ]
3610 : [ 1.48686e-005 ]
3611 : [ 1.43748e-005 ]
3612 : [ 1.57463e-005 ]
3613 : [ 1.54395e-005 ]
3614 : [ 1.46238e-005 ]
3615 : [ 1.69157e-005 ]
3616 : [ 1.50983e-005 ]
3617 : [ 1.53489e-005 ]
3618 : [ 1.27741e-005 ]
3619 : [ 1.43133e-005 ]
3620 : [ 1.30836e-005 ]
3621 : [ 1.53138e-005 ]
3622 : [ 1.34116e-005 ]
3623 : [ 1.45858e-005 ]
3624 : [ 1.41491e-005 ]
3625 : [ 1.65768e-005 ]
3626 : [ 1.45385e-005 ]
3627 : [ 1.6853e-005  ]
3628 : [ 1.55458e-005 ]
3629 : [ 1.30684e-005 ]
3630 : [ 1.47628e-005 ]
3631 : [ 1.63066e-005 ]
3632 : [ 1.24497e-005 ]
3633 : [ 1.55614e-005 ]
3634 : [ 1.37996e-005 ]
3635 : [ 1.40581e-005 ]
3636 : [ 1.3978e-005  ]
3637 : [ 1.24897e-005 ]
3638 : [ 1.64536e-005 ]
3639 : [ 1.58391e-005 ]
3640 : [ 1.62294e-005 ]
3641 : [ 1.70671e-005 ]
3642 : [ 1.60858e-005 ]
3643 : [ 1.44746e-005 ]
3644 : [ 1.32586e-005 ]
3645 : [ 1.52973e-005 ]
3646 : [ 1.34619e-005 ]
3647 : [ 1.46521e-005 ]
3648 : [ 1.71733e-005 ]
3649 : [ 1.53821e-005 ]
3650 : [ 1.49395e-005 ]
3651 : [ 1.40916e-005 ]
3652 : [ 1.67408e-005 ]
3653 : [ 1.60519e-005 ]
3654 : [ 1.21949e-005 ]
3655 : [ 1.52494e-005 ]
3656 : [ 1.62987e-005 ]
3657 : [ 1.57279e-005 ]
3658 : [ 1.4736e-005  ]
3659 : [ 1.30946e-005 ]
3660 : [ 1.56422e-005 ]
3661 : [ 1.30239e-005 ]
3662 : [ 1.5485e-005  ]
3663 : [ 1.4656e-005  ]
3664 : [ 1.53584e-005 ]
3665 : [ 1.65589e-005 ]
3666 : [ 1.60817e-005 ]
3667 : [ 1.59238e-005 ]
3668 : [ 1.58656e-005 ]
3669 : [ 1.63231e-005 ]
3670 : [ 1.66438e-005 ]
3671 : [ 1.51234e-005 ]
3672 : [ 1.22706e-005 ]
3673 : [ 1.65252e-005 ]
3674 : [ 1.62951e-005 ]
3675 : [ 1.55954e-005 ]
3676 : [ 1.63774e-005 ]
3677 : [ 1.48399e-005 ]
3678 : [ 1.6117e-005  ]
3679 : [ 1.53366e-005 ]
3680 : [ 1.58652e-005 ]
3681 : [ 1.40461e-005 ]
3682 : [ 1.60706e-005 ]
3683 : [ 1.44179e-005 ]
3684 : [ 1.43211e-005 ]
3685 : [ 1.43178e-005 ]
3686 : [ 1.51945e-005 ]
3687 : [ 1.45733e-005 ]
3688 : [ 1.45555e-005 ]
3689 : [ 1.64971e-005 ]
3690 : [ 1.44406e-005 ]
3691 : [ 1.62084e-005 ]
3692 : [ 1.42041e-005 ]
3693 : [ 1.63661e-005 ]
3694 : [ 1.4858e-005  ]
3695 : [ 1.58522e-005 ]
3696 : [ 1.22927e-005 ]
3697 : [ 1.55301e-005 ]
3698 : [ 1.48109e-005 ]
3699 : [ 1.5986e-005  ]
3700 : [ 1.72433e-005 ]
3701 : [ 1.54588e-005 ]
3702 : [ 1.64787e-005 ]
3703 : [ 1.40986e-005 ]
3704 : [ 1.64051e-005 ]
3705 : [ 1.65602e-005 ]
3706 : [ 1.54151e-005 ]
3707 : [ 1.53298e-005 ]
3708 : [ 1.54619e-005 ]
3709 : [ 1.38761e-005 ]
3710 : [ 1.62241e-005 ]
3711 : [ 1.57946e-005 ]
3712 : [ 1.28747e-005 ]
3713 : [ 1.56086e-005 ]
3714 : [ 1.52531e-005 ]
3715 : [ 1.63267e-005 ]
3716 : [ 1.38888e-005 ]
3717 : [ 1.53408e-005 ]
3718 : [ 1.48797e-005 ]
3719 : [ 1.6487e-005  ]
3720 : [ 1.45291e-005 ]
3721 : [ 1.60275e-005 ]
3722 : [ 1.66874e-005 ]
3723 : [ 1.34836e-005 ]
3724 : [ 1.46495e-005 ]
3725 : [ 1.5175e-005  ]
3726 : [ 1.462e-005   ]
3727 : [ 1.62052e-005 ]
3728 : [ 1.69667e-005 ]
3729 : [ 1.43598e-005 ]
3730 : [ 1.67987e-005 ]
3731 : [ 1.41042e-005 ]
3732 : [ 1.65638e-005 ]
3733 : [ 1.23057e-005 ]
3734 : [ 1.56775e-005 ]
3735 : [ 1.29135e-005 ]
3736 : [ 1.4432e-005  ]
3737 : [ 1.40493e-005 ]
3738 : [ 1.55482e-005 ]
3739 : [ 1.58489e-005 ]
3740 : [ 1.36762e-005 ]
3741 : [ 1.43673e-005 ]
3742 : [ 1.45386e-005 ]
3743 : [ 1.5901e-005  ]
3744 : [ 1.58169e-005 ]
3745 : [ 1.59954e-005 ]
3746 : [ 1.35445e-005 ]
3747 : [ 1.39722e-005 ]
3748 : [ 1.51053e-005 ]
3749 : [ 1.51462e-005 ]
3750 : [ 1.53158e-005 ]
3751 : [ 1.46516e-005 ]
3752 : [ 1.6093e-005  ]
3753 : [ 1.35876e-005 ]
3754 : [ 1.22135e-005 ]
3755 : [ 1.61803e-005 ]
3756 : [ 1.728e-005   ]
3757 : [ 1.43609e-005 ]
3758 : [ 1.39757e-005 ]
3759 : [ 1.39535e-005 ]
3760 : [ 1.48823e-005 ]
3761 : [ 1.60209e-005 ]
3762 : [ 1.53326e-005 ]
3763 : [ 1.64684e-005 ]
3764 : [ 1.58927e-005 ]
3765 : [ 1.565e-005   ]
3766 : [ 1.4919e-005  ]
3767 : [ 1.62096e-005 ]
3768 : [ 1.72614e-005 ]
3769 : [ 1.59365e-005 ]
3770 : [ 1.26091e-005 ]
3771 : [ 1.51881e-005 ]
3772 : [ 1.38748e-005 ]
3773 : [ 1.56608e-005 ]
3774 : [ 1.54769e-005 ]
3775 : [ 1.67036e-005 ]
3776 : [ 1.42418e-005 ]
3777 : [ 1.30329e-005 ]
3778 : [ 1.4765e-005  ]
3779 : [ 1.64394e-005 ]
3780 : [ 1.50637e-005 ]
3781 : [ 1.52115e-005 ]
3782 : [ 1.3899e-005  ]
3783 : [ 1.67095e-005 ]
3784 : [ 1.39449e-005 ]
3785 : [ 1.51434e-005 ]
3786 : [ 1.52617e-005 ]
3787 : [ 1.6101e-005  ]
3788 : [ 1.59964e-005 ]
3789 : [ 1.26521e-005 ]
3790 : [ 1.6599e-005  ]
3791 : [ 1.49533e-005 ]
3792 : [ 1.55901e-005 ]
3793 : [ 1.54581e-005 ]
3794 : [ 1.3051e-005  ]
3795 : [ 1.5121e-005  ]
3796 : [ 1.3758e-005  ]
3797 : [ 1.52731e-005 ]
3798 : [ 1.64353e-005 ]
3799 : [ 1.65209e-005 ]
3800 : [ 1.42767e-005 ]
3801 : [ 1.30886e-005 ]
3802 : [ 1.52299e-005 ]
3803 : [ 1.50774e-005 ]
3804 : [ 1.54572e-005 ]
3805 : [ 1.70051e-005 ]
3806 : [ 1.57561e-005 ]
3807 : [ 1.34694e-005 ]
3808 : [ 1.64487e-005 ]
3809 : [ 1.45031e-005 ]
3810 : [ 1.29394e-005 ]
3811 : [ 1.51221e-005 ]
3812 : [ 1.54214e-005 ]
3813 : [ 1.44432e-005 ]
3814 : [ 1.5508e-005  ]
3815 : [ 1.68228e-005 ]
3816 : [ 1.32443e-005 ]
3817 : [ 1.46401e-005 ]
3818 : [ 1.48992e-005 ]
3819 : [ 1.68873e-005 ]
3820 : [ 1.45844e-005 ]
3821 : [ 1.71051e-005 ]
3822 : [ 1.58901e-005 ]
3823 : [ 1.4767e-005  ]
3824 : [ 1.67787e-005 ]
3825 : [ 1.4818e-005  ]
3826 : [ 1.20788e-005 ]
3827 : [ 1.4187e-005  ]
3828 : [ 1.37043e-005 ]
3829 : [ 1.49007e-005 ]
3830 : [ 1.40943e-005 ]
3831 : [ 1.47618e-005 ]
3832 : [ 1.51494e-005 ]
3833 : [ 1.65758e-005 ]
3834 : [ 1.5814e-005  ]
3835 : [ 1.3766e-005  ]
3836 : [ 1.67595e-005 ]
3837 : [ 1.50932e-005 ]
3838 : [ 1.57473e-005 ]
3839 : [ 1.54544e-005 ]
3840 : [ 1.6615e-005  ]
3841 : [ 1.585e-005   ]
3842 : [ 1.29275e-005 ]
3843 : [ 1.52181e-005 ]
3844 : [ 1.626e-005   ]
3845 : [ 1.6243e-005  ]
3846 : [ 1.56521e-005 ]
3847 : [ 1.27279e-005 ]
3848 : [ 1.63108e-005 ]
3849 : [ 1.59311e-005 ]
3850 : [ 1.38383e-005 ]
3851 : [ 1.43495e-005 ]
3852 : [ 1.54854e-005 ]
3853 : [ 1.60855e-005 ]
3854 : [ 1.64795e-005 ]
3855 : [ 1.54349e-005 ]
3856 : [ 1.61613e-005 ]
3857 : [ 1.62854e-005 ]
3858 : [ 1.65225e-005 ]
3859 : [ 1.56729e-005 ]
3860 : [ 1.6393e-005  ]
3861 : [ 1.20563e-005 ]
3862 : [ 1.53915e-005 ]
3863 : [ 1.3471e-005  ]
3864 : [ 1.41668e-005 ]
3865 : [ 1.64585e-005 ]
3866 : [ 1.65256e-005 ]
3867 : [ 1.62377e-005 ]
3868 : [ 1.59313e-005 ]
3869 : [ 1.6014e-005  ]
3870 : [ 1.68075e-005 ]
3871 : [ 1.45058e-005 ]
3872 : [ 1.38889e-005 ]
3873 : [ 1.44234e-005 ]
3874 : [ 1.43855e-005 ]
3875 : [ 1.30678e-005 ]
3876 : [ 1.64588e-005 ]
3877 : [ 1.29471e-005 ]
3878 : [ 1.6545e-005  ]
3879 : [ 1.44437e-005 ]
3880 : [ 1.49903e-005 ]
3881 : [ 1.60446e-005 ]
3882 : [ 1.67882e-005 ]
3883 : [ 1.3554e-005  ]
3884 : [ 1.30173e-005 ]
3885 : [ 1.7236e-005  ]
3886 : [ 1.48666e-005 ]
3887 : [ 1.29545e-005 ]
3888 : [ 1.38176e-005 ]
3889 : [ 1.23863e-005 ]
3890 : [ 1.44295e-005 ]
3891 : [ 1.46772e-005 ]
3892 : [ 1.64238e-005 ]
3893 : [ 1.50205e-005 ]
3894 : [ 1.63862e-005 ]
3895 : [ 1.29342e-005 ]
3896 : [ 1.54114e-005 ]
3897 : [ 1.38657e-005 ]
3898 : [ 1.52034e-005 ]
3899 : [ 1.31988e-005 ]
3900 : [ 1.61026e-005 ]
3901 : [ 1.5553e-005  ]
3902 : [ 1.55734e-005 ]
3903 : [ 1.51584e-005 ]
3904 : [ 1.39372e-005 ]
3905 : [ 1.37702e-005 ]
3906 : [ 1.59275e-005 ]
3907 : [ 1.28397e-005 ]
3908 : [ 1.48512e-005 ]
3909 : [ 1.60116e-005 ]
3910 : [ 1.68035e-005 ]
3911 : [ 1.45921e-005 ]
3912 : [ 1.42786e-005 ]
3913 : [ 1.6567e-005  ]
3914 : [ 1.5725e-005  ]
3915 : [ 1.51396e-005 ]
3916 : [ 1.44323e-005 ]
3917 : [ 1.51468e-005 ]
3918 : [ 1.50029e-005 ]
3919 : [ 1.50611e-005 ]
3920 : [ 1.55199e-005 ]
3921 : [ 1.66845e-005 ]
3922 : [ 1.48639e-005 ]
3923 : [ 1.34089e-005 ]
3924 : [ 1.52441e-005 ]
3925 : [ 1.3404e-005  ]
3926 : [ 1.39679e-005 ]
3927 : [ 1.26933e-005 ]
3928 : [ 1.62594e-005 ]
3929 : [ 1.39691e-005 ]
3930 : [ 1.49531e-005 ]
3931 : [ 1.52957e-005 ]
3932 : [ 1.56484e-005 ]
3933 : [ 1.46581e-005 ]
3934 : [ 1.5621e-005  ]
3935 : [ 1.69779e-005 ]
3936 : [ 1.38249e-005 ]
3937 : [ 1.512e-005   ]
3938 : [ 1.66897e-005 ]
3939 : [ 1.28992e-005 ]
3940 : [ 1.41815e-005 ]
3941 : [ 1.64167e-005 ]
3942 : [ 1.3879e-005  ]
3943 : [ 1.7211e-005  ]
3944 : [ 1.40201e-005 ]
3945 : [ 1.57813e-005 ]
3946 : [ 1.30659e-005 ]
3947 : [ 1.62622e-005 ]
3948 : [ 1.59682e-005 ]
3949 : [ 1.47873e-005 ]
3950 : [ 1.54966e-005 ]
3951 : [ 1.64276e-005 ]
3952 : [ 1.38519e-005 ]
3953 : [ 1.51813e-005 ]
3954 : [ 1.53547e-005 ]
3955 : [ 1.49078e-005 ]
3956 : [ 1.57714e-005 ]
3957 : [ 1.58324e-005 ]
3958 : [ 1.63284e-005 ]
3959 : [ 1.43608e-005 ]
3960 : [ 1.43576e-005 ]
3961 : [ 1.51712e-005 ]
3962 : [ 1.6054e-005  ]
3963 : [ 1.59722e-005 ]
3964 : [ 1.43507e-005 ]
3965 : [ 1.37905e-005 ]
3966 : [ 1.66523e-005 ]
3967 : [ 1.49054e-005 ]
3968 : [ 1.37573e-005 ]
3969 : [ 1.55791e-005 ]
3970 : [ 1.40321e-005 ]
3971 : [ 1.52379e-005 ]
3972 : [ 1.4178e-005  ]
3973 : [ 1.67287e-005 ]
3974 : [ 1.64222e-005 ]
3975 : [ 1.60489e-005 ]
3976 : [ 1.55399e-005 ]
3977 : [ 1.38792e-005 ]
3978 : [ 1.52651e-005 ]
3979 : [ 1.50445e-005 ]
3980 : [ 1.63681e-005 ]
3981 : [ 1.59515e-005 ]
3982 : [ 1.56117e-005 ]
3983 : [ 1.4634e-005  ]
3984 : [ 1.29011e-005 ]
3985 : [ 1.5539e-005  ]
3986 : [ 1.75059e-005 ]
3987 : [ 1.62996e-005 ]
3988 : [ 1.58716e-005 ]
3989 : [ 1.66868e-005 ]
3990 : [ 1.59938e-005 ]
3991 : [ 1.48423e-005 ]
3992 : [ 1.38631e-005 ]
3993 : [ 1.29654e-005 ]
3994 : [ 1.43549e-005 ]
3995 : [ 1.51428e-005 ]
3996 : [ 1.3984e-005  ]
3997 : [ 1.3372e-005  ]
3998 : [ 1.20029e-005 ]
3999 : [ 1.55289e-005 ]
4000 : [ 1.68771e-005 ]
4001 : [ 1.3765e-005  ]
4002 : [ 1.3979e-005  ]
4003 : [ 1.61465e-005 ]
4004 : [ 1.62054e-005 ]
4005 : [ 1.4918e-005  ]
4006 : [ 1.69336e-005 ]
4007 : [ 1.68467e-005 ]
4008 : [ 1.47528e-005 ]
4009 : [ 1.67638e-005 ]
4010 : [ 1.60848e-005 ]
4011 : [ 1.60839e-005 ]
4012 : [ 1.75992e-005 ]
4013 : [ 1.45245e-005 ]
4014 : [ 1.57202e-005 ]
4015 : [ 1.50062e-005 ]
4016 : [ 1.21435e-005 ]
4017 : [ 1.73307e-005 ]
4018 : [ 1.64192e-005 ]
4019 : [ 1.52349e-005 ]
4020 : [ 1.35778e-005 ]
4021 : [ 1.56895e-005 ]
4022 : [ 1.38789e-005 ]
4023 : [ 1.46534e-005 ]
4024 : [ 1.46548e-005 ]
4025 : [ 1.59723e-005 ]
4026 : [ 1.59497e-005 ]
4027 : [ 1.36356e-005 ]
4028 : [ 1.34148e-005 ]
4029 : [ 1.42352e-005 ]
4030 : [ 1.56703e-005 ]
4031 : [ 1.53027e-005 ]
4032 : [ 1.57199e-005 ]
4033 : [ 1.63537e-005 ]
4034 : [ 1.5654e-005  ]
4035 : [ 1.57187e-005 ]
4036 : [ 1.67252e-005 ]
4037 : [ 1.49146e-005 ]
4038 : [ 1.69003e-005 ]
4039 : [ 1.62138e-005 ]
4040 : [ 1.54837e-005 ]
4041 : [ 1.44904e-005 ]
4042 : [ 1.34822e-005 ]
4043 : [ 1.66434e-005 ]
4044 : [ 1.36889e-005 ]
4045 : [ 1.44104e-005 ]
4046 : [ 1.65069e-005 ]
4047 : [ 1.54608e-005 ]
4048 : [ 1.47842e-005 ]
4049 : [ 1.63337e-005 ]
4050 : [ 1.54448e-005 ]
4051 : [ 1.44137e-005 ]
4052 : [ 1.46705e-005 ]
4053 : [ 1.66919e-005 ]
4054 : [ 1.4539e-005  ]
4055 : [ 1.55745e-005 ]
4056 : [ 1.49871e-005 ]
4057 : [ 1.53362e-005 ]
4058 : [ 1.59945e-005 ]
4059 : [ 1.65541e-005 ]
4060 : [ 1.54673e-005 ]
4061 : [ 1.54016e-005 ]
4062 : [ 1.60682e-005 ]
4063 : [ 1.55544e-005 ]
4064 : [ 1.29851e-005 ]
4065 : [ 1.56611e-005 ]
4066 : [ 1.51598e-005 ]
4067 : [ 1.58833e-005 ]
4068 : [ 1.55211e-005 ]
4069 : [ 1.39301e-005 ]
4070 : [ 1.56065e-005 ]
4071 : [ 1.61939e-005 ]
4072 : [ 1.4276e-005  ]
4073 : [ 1.62001e-005 ]
4074 : [ 1.51882e-005 ]
4075 : [ 1.3811e-005  ]
4076 : [ 1.55024e-005 ]
4077 : [ 1.60178e-005 ]
4078 : [ 1.55659e-005 ]
4079 : [ 1.54414e-005 ]
4080 : [ 1.67828e-005 ]
4081 : [ 1.5819e-005  ]
4082 : [ 1.34472e-005 ]
4083 : [ 1.48826e-005 ]
4084 : [ 1.6743e-005  ]
4085 : [ 1.57687e-005 ]
4086 : [ 1.64269e-005 ]
4087 : [ 1.42723e-005 ]
4088 : [ 1.50948e-005 ]
4089 : [ 1.53225e-005 ]
4090 : [ 1.58094e-005 ]
4091 : [ 1.17969e-005 ]
4092 : [ 1.32993e-005 ]
4093 : [ 1.7459e-005  ]
4094 : [ 1.37946e-005 ]
4095 : [ 1.49585e-005 ]
4096 : [ 1.53616e-005 ]
4097 : [ 1.67147e-005 ]
4098 : [ 1.60423e-005 ]
4099 : [ 1.29819e-005 ]
4100 : [ 1.51628e-005 ]
4101 : [ 1.45925e-005 ]
4102 : [ 1.33222e-005 ]
4103 : [ 1.63315e-005 ]
4104 : [ 1.19846e-005 ]
4105 : [ 1.4811e-005  ]
4106 : [ 1.54975e-005 ]
4107 : [ 1.31931e-005 ]
4108 : [ 1.40972e-005 ]
4109 : [ 1.27437e-005 ]
4110 : [ 1.59464e-005 ]
4111 : [ 1.34691e-005 ]
4112 : [ 1.66733e-005 ]
4113 : [ 1.46294e-005 ]
4114 : [ 1.4142e-005  ]
4115 : [ 1.53348e-005 ]
4116 : [ 1.5278e-005  ]
4117 : [ 1.59323e-005 ]
4118 : [ 1.55039e-005 ]
4119 : [ 1.62696e-005 ]
4120 : [ 1.43011e-005 ]
4121 : [ 1.49462e-005 ]
4122 : [ 1.43447e-005 ]
4123 : [ 1.54824e-005 ]
4124 : [ 1.65103e-005 ]
4125 : [ 1.3665e-005  ]
4126 : [ 1.7049e-005  ]
4127 : [ 1.32555e-005 ]
4128 : [ 1.45018e-005 ]
4129 : [ 1.55493e-005 ]
4130 : [ 1.51891e-005 ]
4131 : [ 1.71692e-005 ]
4132 : [ 1.44453e-005 ]
4133 : [ 1.24827e-005 ]
4134 : [ 1.26395e-005 ]
4135 : [ 1.26885e-005 ]
4136 : [ 1.30512e-005 ]
4137 : [ 1.44053e-005 ]
4138 : [ 1.50979e-005 ]
4139 : [ 1.34285e-005 ]
4140 : [ 1.3585e-005  ]
4141 : [ 1.49965e-005 ]
4142 : [ 1.56927e-005 ]
4143 : [ 1.18294e-005 ]
4144 : [ 1.37254e-005 ]
4145 : [ 1.44045e-005 ]
4146 : [ 1.22411e-005 ]
4147 : [ 1.56362e-005 ]
4148 : [ 1.376e-005   ]
4149 : [ 1.46889e-005 ]
4150 : [ 1.38169e-005 ]
4151 : [ 1.53716e-005 ]
4152 : [ 1.27703e-005 ]
4153 : [ 1.48088e-005 ]
4154 : [ 1.55203e-005 ]
4155 : [ 1.62799e-005 ]
4156 : [ 1.36696e-005 ]
4157 : [ 1.33854e-005 ]
4158 : [ 1.51503e-005 ]
4159 : [ 1.50876e-005 ]
4160 : [ 1.53092e-005 ]
4161 : [ 1.61532e-005 ]
4162 : [ 1.37503e-005 ]
4163 : [ 1.67161e-005 ]
4164 : [ 1.57529e-005 ]
4165 : [ 1.55369e-005 ]
4166 : [ 1.60526e-005 ]
4167 : [ 1.34637e-005 ]
4168 : [ 1.52555e-005 ]
4169 : [ 1.30106e-005 ]
4170 : [ 1.52976e-005 ]
4171 : [ 1.41851e-005 ]
4172 : [ 1.29922e-005 ]
4173 : [ 1.45641e-005 ]
4174 : [ 1.52925e-005 ]
4175 : [ 1.66171e-005 ]
4176 : [ 1.73902e-005 ]
4177 : [ 1.44104e-005 ]
4178 : [ 1.45303e-005 ]
4179 : [ 1.43144e-005 ]
4180 : [ 1.38013e-005 ]
4181 : [ 1.59141e-005 ]
4182 : [ 1.69761e-005 ]
4183 : [ 1.54779e-005 ]
4184 : [ 1.54444e-005 ]
4185 : [ 1.28994e-005 ]
4186 : [ 1.64176e-005 ]
4187 : [ 1.66729e-005 ]
4188 : [ 1.52762e-005 ]
4189 : [ 1.40561e-005 ]
4190 : [ 1.47884e-005 ]
4191 : [ 1.31846e-005 ]
4192 : [ 1.55215e-005 ]
4193 : [ 1.29431e-005 ]
4194 : [ 1.36987e-005 ]
4195 : [ 1.55075e-005 ]
4196 : [ 1.57184e-005 ]
4197 : [ 1.57482e-005 ]
4198 : [ 1.63929e-005 ]
4199 : [ 1.53743e-005 ]
4200 : [ 1.68711e-005 ]
4201 : [ 1.69449e-005 ]
4202 : [ 1.70014e-005 ]
4203 : [ 1.19284e-005 ]
4204 : [ 1.46368e-005 ]
4205 : [ 1.44013e-005 ]
4206 : [ 1.41588e-005 ]
4207 : [ 1.51727e-005 ]
4208 : [ 1.47149e-005 ]
4209 : [ 1.3362e-005  ]
4210 : [ 1.43517e-005 ]
4211 : [ 1.50276e-005 ]
4212 : [ 1.40838e-005 ]
4213 : [ 1.46318e-005 ]
4214 : [ 1.70094e-005 ]
4215 : [ 1.52595e-005 ]
4216 : [ 1.65576e-005 ]
4217 : [ 1.56481e-005 ]
4218 : [ 1.64616e-005 ]
4219 : [ 1.44615e-005 ]
4220 : [ 1.4608e-005  ]
4221 : [ 1.44089e-005 ]
4222 : [ 1.45768e-005 ]
4223 : [ 1.30063e-005 ]
4224 : [ 1.50729e-005 ]
4225 : [ 1.59145e-005 ]
4226 : [ 1.24407e-005 ]
4227 : [ 1.49466e-005 ]
4228 : [ 1.54011e-005 ]
4229 : [ 1.53195e-005 ]
4230 : [ 1.54205e-005 ]
4231 : [ 1.63559e-005 ]
4232 : [ 1.63525e-005 ]
4233 : [ 1.4435e-005  ]
4234 : [ 1.47711e-005 ]
4235 : [ 1.34378e-005 ]
4236 : [ 1.50357e-005 ]
4237 : [ 1.69021e-005 ]
4238 : [ 1.42557e-005 ]
4239 : [ 1.45041e-005 ]
4240 : [ 1.48143e-005 ]
4241 : [ 1.38922e-005 ]
4242 : [ 1.47196e-005 ]
4243 : [ 1.67052e-005 ]
4244 : [ 1.55111e-005 ]
4245 : [ 1.50896e-005 ]
4246 : [ 1.26647e-005 ]
4247 : [ 1.67314e-005 ]
4248 : [ 1.75919e-005 ]
4249 : [ 1.66306e-005 ]
4250 : [ 1.33368e-005 ]
4251 : [ 1.57164e-005 ]
4252 : [ 1.58627e-005 ]
4253 : [ 1.34363e-005 ]
4254 : [ 1.72036e-005 ]
4255 : [ 1.58097e-005 ]
4256 : [ 1.48652e-005 ]
4257 : [ 1.59173e-005 ]
4258 : [ 1.45418e-005 ]
4259 : [ 1.56106e-005 ]
4260 : [ 1.68062e-005 ]
4261 : [ 1.48625e-005 ]
4262 : [ 1.41892e-005 ]
4263 : [ 1.42009e-005 ]
4264 : [ 1.3097e-005  ]
4265 : [ 1.54948e-005 ]
4266 : [ 1.69829e-005 ]
4267 : [ 1.46882e-005 ]
4268 : [ 1.63333e-005 ]
4269 : [ 1.66748e-005 ]
4270 : [ 1.42284e-005 ]
4271 : [ 1.41157e-005 ]
4272 : [ 1.44116e-005 ]
4273 : [ 1.53748e-005 ]
4274 : [ 1.35664e-005 ]
4275 : [ 1.41138e-005 ]
4276 : [ 1.3961e-005  ]
4277 : [ 1.57305e-005 ]
4278 : [ 1.27222e-005 ]
4279 : [ 1.74797e-005 ]
4280 : [ 1.57247e-005 ]
4281 : [ 1.55096e-005 ]
4282 : [ 1.45207e-005 ]
4283 : [ 1.51584e-005 ]
4284 : [ 1.46178e-005 ]
4285 : [ 1.29346e-005 ]
4286 : [ 1.21055e-005 ]
4287 : [ 1.49197e-005 ]
4288 : [ 1.31907e-005 ]
4289 : [ 1.44337e-005 ]
4290 : [ 1.56993e-005 ]
4291 : [ 1.35853e-005 ]
4292 : [ 1.65075e-005 ]
4293 : [ 1.39937e-005 ]
4294 : [ 1.39473e-005 ]
4295 : [ 1.65694e-005 ]
4296 : [ 1.35647e-005 ]
4297 : [ 1.48026e-005 ]
4298 : [ 1.55647e-005 ]
4299 : [ 1.40888e-005 ]
4300 : [ 1.33121e-005 ]
4301 : [ 1.32859e-005 ]
4302 : [ 1.31068e-005 ]
4303 : [ 1.46855e-005 ]
4304 : [ 1.72198e-005 ]
4305 : [ 1.45535e-005 ]
4306 : [ 1.59511e-005 ]
4307 : [ 1.65237e-005 ]
4308 : [ 1.46137e-005 ]
4309 : [ 1.53003e-005 ]
4310 : [ 1.53757e-005 ]
4311 : [ 1.5952e-005  ]
4312 : [ 1.51938e-005 ]
4313 : [ 1.39e-005    ]
4314 : [ 1.47666e-005 ]
4315 : [ 1.36486e-005 ]
4316 : [ 1.50598e-005 ]
4317 : [ 1.40635e-005 ]
4318 : [ 1.51197e-005 ]
4319 : [ 1.44797e-005 ]
4320 : [ 1.443e-005   ]
4321 : [ 1.59866e-005 ]
4322 : [ 1.61232e-005 ]
4323 : [ 1.33769e-005 ]
4324 : [ 1.67942e-005 ]
4325 : [ 1.66546e-005 ]
4326 : [ 1.29018e-005 ]
4327 : [ 1.54425e-005 ]
4328 : [ 1.47068e-005 ]
4329 : [ 1.36997e-005 ]
4330 : [ 1.6784e-005  ]
4331 : [ 1.42354e-005 ]
4332 : [ 1.57204e-005 ]
4333 : [ 1.54064e-005 ]
4334 : [ 1.72553e-005 ]
4335 : [ 1.55989e-005 ]
4336 : [ 1.65929e-005 ]
4337 : [ 1.39622e-005 ]
4338 : [ 1.64705e-005 ]
4339 : [ 1.55538e-005 ]
4340 : [ 1.25115e-005 ]
4341 : [ 1.43199e-005 ]
4342 : [ 1.50694e-005 ]
4343 : [ 1.49315e-005 ]
4344 : [ 1.46815e-005 ]
4345 : [ 1.56461e-005 ]
4346 : [ 1.50784e-005 ]
4347 : [ 1.32676e-005 ]
4348 : [ 1.30962e-005 ]
4349 : [ 1.49551e-005 ]
4350 : [ 1.23756e-005 ]
4351 : [ 1.50406e-005 ]
4352 : [ 1.44321e-005 ]
4353 : [ 1.19165e-005 ]
4354 : [ 1.46031e-005 ]
4355 : [ 1.30534e-005 ]
4356 : [ 1.41662e-005 ]
4357 : [ 1.22144e-005 ]
4358 : [ 1.65511e-005 ]
4359 : [ 1.41638e-005 ]
4360 : [ 1.40859e-005 ]
4361 : [ 1.63774e-005 ]
4362 : [ 1.61059e-005 ]
4363 : [ 1.50704e-005 ]
4364 : [ 1.48196e-005 ]
4365 : [ 1.43144e-005 ]
4366 : [ 1.46035e-005 ]
4367 : [ 1.29665e-005 ]
4368 : [ 1.46647e-005 ]
4369 : [ 1.6126e-005  ]
4370 : [ 1.62035e-005 ]
4371 : [ 1.53643e-005 ]
4372 : [ 1.60379e-005 ]
4373 : [ 1.61418e-005 ]
4374 : [ 1.68829e-005 ]
4375 : [ 1.38065e-005 ]
4376 : [ 1.63092e-005 ]
4377 : [ 1.44277e-005 ]
4378 : [ 1.64393e-005 ]
4379 : [ 1.5257e-005  ]
4380 : [ 1.58815e-005 ]
4381 : [ 1.40441e-005 ]
4382 : [ 1.46684e-005 ]
4383 : [ 1.23633e-005 ]
4384 : [ 1.68213e-005 ]
4385 : [ 1.48014e-005 ]
4386 : [ 1.576e-005   ]
4387 : [ 1.31498e-005 ]
4388 : [ 1.57409e-005 ]
4389 : [ 1.46391e-005 ]
4390 : [ 1.51747e-005 ]
4391 : [ 1.55434e-005 ]
4392 : [ 1.4801e-005  ]
4393 : [ 1.33741e-005 ]
4394 : [ 1.48669e-005 ]
4395 : [ 1.6062e-005  ]
4396 : [ 1.54626e-005 ]
4397 : [ 1.48895e-005 ]
4398 : [ 1.33829e-005 ]
4399 : [ 1.69176e-005 ]
4400 : [ 1.72116e-005 ]
4401 : [ 1.43717e-005 ]
4402 : [ 1.36246e-005 ]
4403 : [ 1.64266e-005 ]
4404 : [ 1.32253e-005 ]
4405 : [ 1.45465e-005 ]
4406 : [ 1.48418e-005 ]
4407 : [ 1.39712e-005 ]
4408 : [ 1.25703e-005 ]
4409 : [ 1.70574e-005 ]
4410 : [ 1.49788e-005 ]
4411 : [ 1.48751e-005 ]
4412 : [ 1.38365e-005 ]
4413 : [ 1.59279e-005 ]
4414 : [ 1.66537e-005 ]
4415 : [ 1.54106e-005 ]
4416 : [ 1.50175e-005 ]
4417 : [ 1.60939e-005 ]
4418 : [ 1.23926e-005 ]
4419 : [ 1.31936e-005 ]
4420 : [ 1.19413e-005 ]
4421 : [ 1.39158e-005 ]
4422 : [ 1.47459e-005 ]
4423 : [ 1.24358e-005 ]
4424 : [ 1.49289e-005 ]
4425 : [ 1.58387e-005 ]
4426 : [ 1.70326e-005 ]
4427 : [ 1.42829e-005 ]
4428 : [ 1.48457e-005 ]
4429 : [ 1.61437e-005 ]
4430 : [ 1.35575e-005 ]
4431 : [ 1.65608e-005 ]
4432 : [ 1.58078e-005 ]
4433 : [ 1.43472e-005 ]
4434 : [ 1.42447e-005 ]
4435 : [ 1.5401e-005  ]
4436 : [ 1.58947e-005 ]
4437 : [ 1.36807e-005 ]
4438 : [ 1.54188e-005 ]
4439 : [ 1.61256e-005 ]
4440 : [ 1.55836e-005 ]
4441 : [ 1.54034e-005 ]
4442 : [ 1.63916e-005 ]
4443 : [ 1.65758e-005 ]
4444 : [ 1.30921e-005 ]
4445 : [ 1.71843e-005 ]
4446 : [ 1.496e-005   ]
4447 : [ 1.61236e-005 ]
4448 : [ 1.53596e-005 ]
4449 : [ 1.51293e-005 ]
4450 : [ 1.51971e-005 ]
4451 : [ 1.61373e-005 ]
4452 : [ 1.47199e-005 ]
4453 : [ 1.62685e-005 ]
4454 : [ 1.57892e-005 ]
4455 : [ 1.50329e-005 ]
4456 : [ 1.35897e-005 ]
4457 : [ 1.4178e-005  ]
4458 : [ 1.54175e-005 ]
4459 : [ 1.57531e-005 ]
4460 : [ 1.56466e-005 ]
4461 : [ 1.40891e-005 ]
4462 : [ 1.49113e-005 ]
4463 : [ 1.50479e-005 ]
4464 : [ 1.61552e-005 ]
4465 : [ 1.61206e-005 ]
4466 : [ 1.54467e-005 ]
4467 : [ 1.36877e-005 ]
4468 : [ 1.65192e-005 ]
4469 : [ 1.6097e-005  ]
4470 : [ 1.46123e-005 ]
4471 : [ 1.60481e-005 ]
4472 : [ 1.35281e-005 ]
4473 : [ 1.3814e-005  ]
4474 : [ 1.56502e-005 ]
4475 : [ 1.47876e-005 ]
4476 : [ 1.28721e-005 ]
4477 : [ 1.45951e-005 ]
4478 : [ 1.59004e-005 ]
4479 : [ 1.73487e-005 ]
4480 : [ 1.49644e-005 ]
4481 : [ 1.45096e-005 ]
4482 : [ 1.72095e-005 ]
4483 : [ 1.44339e-005 ]
4484 : [ 1.46422e-005 ]
4485 : [ 1.43933e-005 ]
4486 : [ 1.29409e-005 ]
4487 : [ 1.26998e-005 ]
4488 : [ 1.54212e-005 ]
4489 : [ 1.44156e-005 ]
4490 : [ 1.19596e-005 ]
4491 : [ 1.49313e-005 ]
4492 : [ 1.51292e-005 ]
4493 : [ 1.50989e-005 ]
4494 : [ 1.55696e-005 ]
4495 : [ 1.64792e-005 ]
4496 : [ 1.26481e-005 ]
4497 : [ 1.55781e-005 ]
4498 : [ 1.28875e-005 ]
4499 : [ 1.44457e-005 ]
4500 : [ 1.58786e-005 ]
4501 : [ 1.37328e-005 ]
4502 : [ 1.28571e-005 ]
4503 : [ 1.5075e-005  ]
4504 : [ 1.48903e-005 ]
4505 : [ 1.58825e-005 ]
4506 : [ 1.71218e-005 ]
4507 : [ 1.47713e-005 ]
4508 : [ 1.3858e-005  ]
4509 : [ 1.61542e-005 ]
4510 : [ 1.59918e-005 ]
4511 : [ 1.22358e-005 ]
4512 : [ 1.53009e-005 ]
4513 : [ 1.49709e-005 ]
4514 : [ 1.66829e-005 ]
4515 : [ 1.65258e-005 ]
4516 : [ 1.48977e-005 ]
4517 : [ 1.55601e-005 ]
4518 : [ 1.43618e-005 ]
4519 : [ 1.55048e-005 ]
4520 : [ 1.65507e-005 ]
4521 : [ 1.41552e-005 ]
4522 : [ 1.52024e-005 ]
4523 : [ 1.68899e-005 ]
4524 : [ 1.6256e-005  ]
4525 : [ 1.26007e-005 ]
4526 : [ 1.46445e-005 ]
4527 : [ 1.49356e-005 ]
4528 : [ 1.28798e-005 ]
4529 : [ 1.49444e-005 ]
4530 : [ 1.51704e-005 ]
4531 : [ 1.51917e-005 ]
4532 : [ 1.4679e-005  ]
4533 : [ 1.45441e-005 ]
4534 : [ 1.59247e-005 ]
4535 : [ 1.29435e-005 ]
4536 : [ 1.60713e-005 ]
4537 : [ 1.69887e-005 ]
4538 : [ 1.42104e-005 ]
4539 : [ 1.66061e-005 ]
4540 : [ 1.55224e-005 ]
4541 : [ 1.57427e-005 ]
4542 : [ 1.52693e-005 ]
4543 : [ 1.29412e-005 ]
4544 : [ 1.46842e-005 ]
4545 : [ 1.53727e-005 ]
4546 : [ 1.64711e-005 ]
4547 : [ 1.69057e-005 ]
4548 : [ 1.38749e-005 ]
4549 : [ 1.66898e-005 ]
4550 : [ 1.3767e-005  ]
4551 : [ 1.31046e-005 ]
4552 : [ 1.68407e-005 ]
4553 : [ 1.30535e-005 ]
4554 : [ 1.66156e-005 ]
4555 : [ 1.64237e-005 ]
4556 : [ 1.49394e-005 ]
4557 : [ 1.44016e-005 ]
4558 : [ 1.40514e-005 ]
4559 : [ 1.65975e-005 ]
4560 : [ 1.64094e-005 ]
4561 : [ 1.62491e-005 ]
4562 : [ 1.47174e-005 ]
4563 : [ 1.49418e-005 ]
4564 : [ 1.35453e-005 ]
4565 : [ 1.19815e-005 ]
4566 : [ 1.32996e-005 ]
4567 : [ 1.64381e-005 ]
4568 : [ 1.2159e-005  ]
4569 : [ 1.63994e-005 ]
4570 : [ 1.26095e-005 ]
4571 : [ 1.52873e-005 ]
4572 : [ 1.35685e-005 ]
4573 : [ 1.48168e-005 ]
4574 : [ 1.51885e-005 ]
4575 : [ 1.34509e-005 ]
4576 : [ 1.55827e-005 ]
4577 : [ 1.53858e-005 ]
4578 : [ 1.57896e-005 ]
4579 : [ 1.59809e-005 ]
4580 : [ 1.36134e-005 ]
4581 : [ 1.34018e-005 ]
4582 : [ 1.56405e-005 ]
4583 : [ 1.37666e-005 ]
4584 : [ 1.42268e-005 ]
4585 : [ 1.45613e-005 ]
4586 : [ 1.54871e-005 ]
4587 : [ 1.42493e-005 ]
4588 : [ 1.41736e-005 ]
4589 : [ 1.32662e-005 ]
4590 : [ 1.50664e-005 ]
4591 : [ 1.36892e-005 ]
4592 : [ 1.27835e-005 ]
4593 : [ 1.51419e-005 ]
4594 : [ 1.58344e-005 ]
4595 : [ 1.44803e-005 ]
4596 : [ 1.36375e-005 ]
4597 : [ 1.5152e-005  ]
4598 : [ 1.65142e-005 ]
4599 : [ 1.16089e-005 ]
4600 : [ 1.48682e-005 ]
4601 : [ 1.68243e-005 ]
4602 : [ 1.4433e-005  ]
4603 : [ 1.48507e-005 ]
4604 : [ 1.52413e-005 ]
4605 : [ 1.36921e-005 ]
4606 : [ 1.51876e-005 ]
4607 : [ 1.41071e-005 ]
4608 : [ 1.44373e-005 ]
4609 : [ 1.51042e-005 ]
4610 : [ 1.46897e-005 ]
4611 : [ 1.42276e-005 ]
4612 : [ 1.46606e-005 ]
4613 : [ 1.56334e-005 ]
4614 : [ 1.47069e-005 ]
4615 : [ 1.22995e-005 ]
4616 : [ 1.448e-005   ]
4617 : [ 1.49964e-005 ]
4618 : [ 1.70628e-005 ]
4619 : [ 1.20754e-005 ]
4620 : [ 1.70545e-005 ]
4621 : [ 1.47741e-005 ]
4622 : [ 1.53237e-005 ]
4623 : [ 1.57913e-005 ]
4624 : [ 1.38684e-005 ]
4625 : [ 1.69619e-005 ]
4626 : [ 1.57412e-005 ]
4627 : [ 1.29626e-005 ]
4628 : [ 1.41413e-005 ]
4629 : [ 1.46036e-005 ]
4630 : [ 1.3432e-005  ]
4631 : [ 1.55138e-005 ]
4632 : [ 1.23124e-005 ]
4633 : [ 1.68729e-005 ]
4634 : [ 1.43347e-005 ]
4635 : [ 1.72678e-005 ]
4636 : [ 1.34496e-005 ]
4637 : [ 1.71489e-005 ]
4638 : [ 1.43364e-005 ]
4639 : [ 1.57241e-005 ]
4640 : [ 1.4319e-005  ]
4641 : [ 1.59451e-005 ]
4642 : [ 1.5633e-005  ]
4643 : [ 1.65086e-005 ]
4644 : [ 1.32732e-005 ]
4645 : [ 1.44206e-005 ]
4646 : [ 1.43511e-005 ]
4647 : [ 1.38609e-005 ]
4648 : [ 1.39276e-005 ]
4649 : [ 1.68579e-005 ]
4650 : [ 1.64113e-005 ]
4651 : [ 1.21063e-005 ]
4652 : [ 1.36655e-005 ]
4653 : [ 1.77047e-005 ]
4654 : [ 1.31372e-005 ]
4655 : [ 1.30634e-005 ]
4656 : [ 1.47837e-005 ]
4657 : [ 1.27043e-005 ]
4658 : [ 1.66574e-005 ]
4659 : [ 1.20665e-005 ]
4660 : [ 1.16591e-005 ]
4661 : [ 1.45647e-005 ]
4662 : [ 1.39437e-005 ]
4663 : [ 1.5561e-005  ]
4664 : [ 1.45629e-005 ]
4665 : [ 1.58856e-005 ]
4666 : [ 1.38511e-005 ]
4667 : [ 1.502e-005   ]
4668 : [ 1.48194e-005 ]
4669 : [ 1.54866e-005 ]
4670 : [ 1.36687e-005 ]
4671 : [ 1.51113e-005 ]
4672 : [ 1.64782e-005 ]
4673 : [ 1.52363e-005 ]
4674 : [ 1.64062e-005 ]
4675 : [ 1.49069e-005 ]
4676 : [ 1.50348e-005 ]
4677 : [ 1.35903e-005 ]
4678 : [ 1.44901e-005 ]
4679 : [ 1.58062e-005 ]
4680 : [ 1.47952e-005 ]
4681 : [ 1.6588e-005  ]
4682 : [ 1.564e-005   ]
4683 : [ 1.53474e-005 ]
4684 : [ 1.58073e-005 ]
4685 : [ 1.62113e-005 ]
4686 : [ 1.69795e-005 ]
4687 : [ 1.53051e-005 ]
4688 : [ 1.54912e-005 ]
4689 : [ 1.54527e-005 ]
4690 : [ 1.2214e-005  ]
4691 : [ 1.58805e-005 ]
4692 : [ 1.58979e-005 ]
4693 : [ 1.53925e-005 ]
4694 : [ 1.4666e-005  ]
4695 : [ 1.56996e-005 ]
4696 : [ 1.46802e-005 ]
4697 : [ 1.63958e-005 ]
4698 : [ 1.56425e-005 ]
4699 : [ 1.23113e-005 ]
4700 : [ 1.63965e-005 ]
4701 : [ 1.5658e-005  ]
4702 : [ 1.49174e-005 ]
4703 : [ 1.47571e-005 ]
4704 : [ 1.65908e-005 ]
4705 : [ 1.49497e-005 ]
4706 : [ 1.34613e-005 ]
4707 : [ 1.64651e-005 ]
4708 : [ 1.72454e-005 ]
4709 : [ 1.45523e-005 ]
4710 : [ 1.51712e-005 ]
4711 : [ 1.4502e-005  ]
4712 : [ 1.50253e-005 ]
4713 : [ 1.5908e-005  ]
4714 : [ 1.63999e-005 ]
4715 : [ 1.5986e-005  ]
4716 : [ 1.57643e-005 ]
4717 : [ 1.53129e-005 ]
4718 : [ 1.45731e-005 ]
4719 : [ 1.62469e-005 ]
4720 : [ 1.56002e-005 ]
4721 : [ 1.42212e-005 ]
4722 : [ 1.53812e-005 ]
4723 : [ 1.62199e-005 ]
4724 : [ 1.46088e-005 ]
4725 : [ 1.50733e-005 ]
4726 : [ 1.49003e-005 ]
4727 : [ 1.64725e-005 ]
4728 : [ 1.63825e-005 ]
4729 : [ 1.52345e-005 ]
4730 : [ 1.30946e-005 ]
4731 : [ 1.56662e-005 ]
4732 : [ 1.75611e-005 ]
4733 : [ 1.54351e-005 ]
4734 : [ 1.50116e-005 ]
4735 : [ 1.43255e-005 ]
4736 : [ 1.631e-005   ]
4737 : [ 1.47511e-005 ]
4738 : [ 1.43512e-005 ]
4739 : [ 1.35852e-005 ]
4740 : [ 1.411e-005   ]
4741 : [ 1.58777e-005 ]
4742 : [ 1.46361e-005 ]
4743 : [ 1.22687e-005 ]
4744 : [ 1.51506e-005 ]
4745 : [ 1.28931e-005 ]
4746 : [ 1.38105e-005 ]
4747 : [ 1.602e-005   ]
4748 : [ 1.30504e-005 ]
4749 : [ 1.51995e-005 ]
4750 : [ 1.50391e-005 ]
4751 : [ 1.66202e-005 ]
4752 : [ 1.55006e-005 ]
4753 : [ 1.47702e-005 ]
4754 : [ 1.52423e-005 ]
4755 : [ 1.60758e-005 ]
4756 : [ 1.61007e-005 ]
4757 : [ 1.36238e-005 ]
4758 : [ 1.70981e-005 ]
4759 : [ 1.59502e-005 ]
4760 : [ 1.47268e-005 ]
4761 : [ 1.3786e-005  ]
4762 : [ 1.71599e-005 ]
4763 : [ 1.33016e-005 ]
4764 : [ 1.71627e-005 ]
4765 : [ 1.65305e-005 ]
4766 : [ 1.27765e-005 ]
4767 : [ 1.56973e-005 ]
4768 : [ 1.50104e-005 ]
4769 : [ 1.29809e-005 ]
4770 : [ 1.56824e-005 ]
4771 : [ 1.52174e-005 ]
4772 : [ 1.30836e-005 ]
4773 : [ 1.26884e-005 ]
4774 : [ 1.66122e-005 ]
4775 : [ 1.46326e-005 ]
4776 : [ 1.46051e-005 ]
4777 : [ 1.37309e-005 ]
4778 : [ 1.59281e-005 ]
4779 : [ 1.48281e-005 ]
4780 : [ 1.25901e-005 ]
4781 : [ 1.23672e-005 ]
4782 : [ 1.65656e-005 ]
4783 : [ 1.50719e-005 ]
4784 : [ 1.36206e-005 ]
4785 : [ 1.48185e-005 ]
4786 : [ 1.72877e-005 ]
4787 : [ 1.55872e-005 ]
4788 : [ 1.61789e-005 ]
4789 : [ 1.51099e-005 ]
4790 : [ 1.57412e-005 ]
4791 : [ 1.5526e-005  ]
4792 : [ 1.3461e-005  ]
4793 : [ 1.65987e-005 ]
4794 : [ 1.53334e-005 ]
4795 : [ 1.70017e-005 ]
4796 : [ 1.51276e-005 ]
4797 : [ 1.54075e-005 ]
4798 : [ 1.4875e-005  ]
4799 : [ 1.31496e-005 ]
4800 : [ 1.65264e-005 ]
4801 : [ 1.48907e-005 ]
4802 : [ 1.3487e-005  ]
4803 : [ 1.30242e-005 ]
4804 : [ 1.37999e-005 ]
4805 : [ 1.75051e-005 ]
4806 : [ 1.48549e-005 ]
4807 : [ 1.568e-005   ]
4808 : [ 1.55075e-005 ]
4809 : [ 1.54355e-005 ]
4810 : [ 1.27915e-005 ]
4811 : [ 1.50662e-005 ]
4812 : [ 1.43674e-005 ]
4813 : [ 1.53821e-005 ]
4814 : [ 1.32162e-005 ]
4815 : [ 1.40506e-005 ]
4816 : [ 1.56553e-005 ]
4817 : [ 1.6415e-005  ]
4818 : [ 1.50696e-005 ]
4819 : [ 1.24519e-005 ]
4820 : [ 1.38729e-005 ]
4821 : [ 1.58052e-005 ]
4822 : [ 1.42122e-005 ]
4823 : [ 1.44569e-005 ]
4824 : [ 1.48601e-005 ]
4825 : [ 1.75071e-005 ]
4826 : [ 1.52666e-005 ]
4827 : [ 1.52304e-005 ]
4828 : [ 1.73439e-005 ]
4829 : [ 1.48016e-005 ]
4830 : [ 1.65754e-005 ]
4831 : [ 1.60844e-005 ]
4832 : [ 1.41045e-005 ]
4833 : [ 1.48817e-005 ]
4834 : [ 1.33351e-005 ]
4835 : [ 1.48383e-005 ]
4836 : [ 1.37697e-005 ]
4837 : [ 1.51701e-005 ]
4838 : [ 1.61476e-005 ]
4839 : [ 1.52426e-005 ]
4840 : [ 1.5538e-005  ]
4841 : [ 1.54391e-005 ]
4842 : [ 1.5038e-005  ]
4843 : [ 1.5905e-005  ]
4844 : [ 1.51113e-005 ]
4845 : [ 1.6496e-005  ]
4846 : [ 1.6043e-005  ]
4847 : [ 1.61709e-005 ]
4848 : [ 1.45833e-005 ]
4849 : [ 1.4875e-005  ]
4850 : [ 1.69147e-005 ]
4851 : [ 1.61431e-005 ]
4852 : [ 1.45264e-005 ]
4853 : [ 1.26298e-005 ]
4854 : [ 1.35996e-005 ]
4855 : [ 1.69355e-005 ]
4856 : [ 1.53081e-005 ]
4857 : [ 1.29688e-005 ]
4858 : [ 1.48929e-005 ]
4859 : [ 1.56848e-005 ]
4860 : [ 1.48261e-005 ]
4861 : [ 1.61328e-005 ]
4862 : [ 1.32836e-005 ]
4863 : [ 1.40208e-005 ]
4864 : [ 1.32402e-005 ]
4865 : [ 1.60277e-005 ]
4866 : [ 1.5005e-005  ]
4867 : [ 1.67282e-005 ]
4868 : [ 1.54422e-005 ]
4869 : [ 1.52875e-005 ]
4870 : [ 1.50883e-005 ]
4871 : [ 1.59667e-005 ]
4872 : [ 1.4676e-005  ]
4873 : [ 1.58921e-005 ]
4874 : [ 1.49084e-005 ]
4875 : [ 1.60737e-005 ]
4876 : [ 1.59875e-005 ]
4877 : [ 1.53868e-005 ]
4878 : [ 1.65432e-005 ]
4879 : [ 1.53629e-005 ]
4880 : [ 1.52448e-005 ]
4881 : [ 1.61848e-005 ]
4882 : [ 1.473e-005   ]
4883 : [ 1.7203e-005  ]
4884 : [ 1.26956e-005 ]
4885 : [ 1.36467e-005 ]
4886 : [ 1.49407e-005 ]
4887 : [ 1.29588e-005 ]
4888 : [ 1.60789e-005 ]
4889 : [ 1.57044e-005 ]
4890 : [ 1.54992e-005 ]
4891 : [ 1.50693e-005 ]
4892 : [ 1.54337e-005 ]
4893 : [ 1.34805e-005 ]
4894 : [ 1.28394e-005 ]
4895 : [ 1.58092e-005 ]
4896 : [ 1.66811e-005 ]
4897 : [ 1.53034e-005 ]
4898 : [ 1.45752e-005 ]
4899 : [ 1.69204e-005 ]
4900 : [ 1.41577e-005 ]
4901 : [ 1.46835e-005 ]
4902 : [ 1.62286e-005 ]
4903 : [ 1.30078e-005 ]
4904 : [ 1.45064e-005 ]
4905 : [ 1.18514e-005 ]
4906 : [ 1.6308e-005  ]
4907 : [ 1.63215e-005 ]
4908 : [ 1.56389e-005 ]
4909 : [ 1.58886e-005 ]
4910 : [ 1.50581e-005 ]
4911 : [ 1.60597e-005 ]
4912 : [ 1.39538e-005 ]
4913 : [ 1.3985e-005  ]
4914 : [ 1.59232e-005 ]
4915 : [ 1.51885e-005 ]
4916 : [ 1.32718e-005 ]
4917 : [ 1.57768e-005 ]
4918 : [ 1.62e-005    ]
4919 : [ 1.42536e-005 ]
4920 : [ 1.37042e-005 ]
4921 : [ 1.55712e-005 ]
4922 : [ 1.51208e-005 ]
4923 : [ 1.33772e-005 ]
4924 : [ 1.36168e-005 ]
4925 : [ 1.28802e-005 ]
4926 : [ 1.57685e-005 ]
4927 : [ 1.31855e-005 ]
4928 : [ 1.63197e-005 ]
4929 : [ 1.32755e-005 ]
4930 : [ 1.45654e-005 ]
4931 : [ 1.59993e-005 ]
4932 : [ 1.58686e-005 ]
4933 : [ 1.6689e-005  ]
4934 : [ 1.46495e-005 ]
4935 : [ 1.49566e-005 ]
4936 : [ 1.47285e-005 ]
4937 : [ 1.53763e-005 ]
4938 : [ 1.72148e-005 ]
4939 : [ 1.45336e-005 ]
4940 : [ 1.4914e-005  ]
4941 : [ 1.60744e-005 ]
4942 : [ 1.43562e-005 ]
4943 : [ 1.55042e-005 ]
4944 : [ 1.51685e-005 ]
4945 : [ 1.65387e-005 ]
4946 : [ 1.26363e-005 ]
4947 : [ 1.36471e-005 ]
4948 : [ 1.71215e-005 ]
4949 : [ 1.32311e-005 ]
4950 : [ 1.58183e-005 ]
4951 : [ 1.60153e-005 ]
4952 : [ 1.24006e-005 ]
4953 : [ 1.47046e-005 ]
4954 : [ 1.59365e-005 ]
4955 : [ 1.60596e-005 ]
4956 : [ 1.63507e-005 ]
4957 : [ 1.59043e-005 ]
4958 : [ 1.39073e-005 ]
4959 : [ 1.5678e-005  ]
4960 : [ 1.2769e-005  ]
4961 : [ 1.59681e-005 ]
4962 : [ 1.70655e-005 ]
4963 : [ 1.43899e-005 ]
4964 : [ 1.53372e-005 ]
4965 : [ 1.35068e-005 ]
4966 : [ 1.5517e-005  ]
4967 : [ 1.48596e-005 ]
4968 : [ 1.57919e-005 ]
4969 : [ 1.51535e-005 ]
4970 : [ 1.58751e-005 ]
4971 : [ 1.34524e-005 ]
4972 : [ 1.48093e-005 ]
4973 : [ 1.48605e-005 ]
4974 : [ 1.43698e-005 ]
4975 : [ 1.5657e-005  ]
4976 : [ 1.58732e-005 ]
4977 : [ 1.35342e-005 ]
4978 : [ 1.54654e-005 ]
4979 : [ 1.51605e-005 ]
4980 : [ 1.66654e-005 ]
4981 : [ 1.7411e-005  ]
4982 : [ 1.44844e-005 ]
4983 : [ 1.43699e-005 ]
4984 : [ 1.51534e-005 ]
4985 : [ 1.18483e-005 ]
4986 : [ 1.58047e-005 ]
4987 : [ 1.73872e-005 ]
4988 : [ 1.60927e-005 ]
4989 : [ 1.53943e-005 ]
4990 : [ 1.62227e-005 ]
4991 : [ 1.56696e-005 ]
4992 : [ 1.53484e-005 ]
4993 : [ 1.46073e-005 ]
4994 : [ 1.52183e-005 ]
4995 : [ 1.48519e-005 ]
4996 : [ 1.43021e-005 ]
4997 : [ 1.54755e-005 ]
4998 : [ 1.30036e-005 ]
4999 : [ 1.6765e-005  ]
5000 : [ 1.61895e-005 ]
5001 : [ 1.55909e-005 ]
5002 : [ 1.20506e-005 ]
5003 : [ 1.55325e-005 ]
5004 : [ 1.40356e-005 ]
5005 : [ 1.42246e-005 ]
5006 : [ 1.51898e-005 ]
5007 : [ 1.70367e-005 ]
5008 : [ 1.57837e-005 ]
5009 : [ 1.36699e-005 ]
5010 : [ 1.55636e-005 ]
5011 : [ 1.30283e-005 ]
5012 : [ 1.38666e-005 ]
5013 : [ 1.3524e-005  ]
5014 : [ 1.3885e-005  ]
5015 : [ 1.73208e-005 ]
5016 : [ 1.63975e-005 ]
5017 : [ 1.2519e-005  ]
5018 : [ 1.38643e-005 ]
5019 : [ 1.54447e-005 ]
5020 : [ 1.51036e-005 ]
5021 : [ 1.37471e-005 ]
5022 : [ 1.38169e-005 ]
5023 : [ 1.39262e-005 ]
5024 : [ 1.60482e-005 ]
5025 : [ 1.59593e-005 ]
5026 : [ 1.38384e-005 ]
5027 : [ 1.51827e-005 ]
5028 : [ 1.37381e-005 ]
5029 : [ 1.67742e-005 ]
5030 : [ 1.38766e-005 ]
5031 : [ 1.36021e-005 ]
5032 : [ 1.54021e-005 ]
5033 : [ 1.51884e-005 ]
5034 : [ 1.50866e-005 ]
5035 : [ 1.44317e-005 ]
5036 : [ 1.58701e-005 ]
5037 : [ 1.37847e-005 ]
5038 : [ 1.46171e-005 ]
5039 : [ 1.60222e-005 ]
5040 : [ 1.69706e-005 ]
5041 : [ 1.40097e-005 ]
5042 : [ 1.53421e-005 ]
5043 : [ 1.44513e-005 ]
5044 : [ 1.59275e-005 ]
5045 : [ 1.58872e-005 ]
5046 : [ 1.47177e-005 ]
5047 : [ 1.49768e-005 ]
5048 : [ 1.64852e-005 ]
5049 : [ 1.5025e-005  ]
5050 : [ 1.48213e-005 ]
5051 : [ 1.44108e-005 ]
5052 : [ 1.34952e-005 ]
5053 : [ 1.30561e-005 ]
5054 : [ 1.54452e-005 ]
5055 : [ 1.63883e-005 ]
5056 : [ 1.57396e-005 ]
5057 : [ 1.5887e-005  ]
5058 : [ 1.59282e-005 ]
5059 : [ 1.54261e-005 ]
5060 : [ 1.4571e-005  ]
5061 : [ 1.47313e-005 ]
5062 : [ 1.55031e-005 ]
5063 : [ 1.53173e-005 ]
5064 : [ 1.67417e-005 ]
5065 : [ 1.45724e-005 ]
5066 : [ 1.49779e-005 ]
5067 : [ 1.642e-005   ]
5068 : [ 1.60294e-005 ]
5069 : [ 1.38762e-005 ]
5070 : [ 1.62163e-005 ]
5071 : [ 1.39695e-005 ]
5072 : [ 1.54562e-005 ]
5073 : [ 1.46182e-005 ]
5074 : [ 1.45175e-005 ]
5075 : [ 1.48163e-005 ]
5076 : [ 1.49325e-005 ]
5077 : [ 1.46944e-005 ]
5078 : [ 1.59863e-005 ]
5079 : [ 1.46137e-005 ]
5080 : [ 1.66229e-005 ]
5081 : [ 1.27517e-005 ]
5082 : [ 1.34149e-005 ]
5083 : [ 1.5208e-005  ]
5084 : [ 1.60445e-005 ]
5085 : [ 1.44031e-005 ]
5086 : [ 1.47437e-005 ]
5087 : [ 1.50136e-005 ]
5088 : [ 1.62737e-005 ]
5089 : [ 1.35886e-005 ]
5090 : [ 1.5749e-005  ]
5091 : [ 1.63918e-005 ]
5092 : [ 1.53514e-005 ]
5093 : [ 1.4151e-005  ]
5094 : [ 1.53231e-005 ]
5095 : [ 1.6117e-005  ]
5096 : [ 1.30812e-005 ]
5097 : [ 1.45395e-005 ]
5098 : [ 1.39667e-005 ]
5099 : [ 1.61997e-005 ]
5100 : [ 1.6204e-005  ]
5101 : [ 1.57317e-005 ]
5102 : [ 1.39896e-005 ]
5103 : [ 1.418e-005   ]
5104 : [ 1.53647e-005 ]
5105 : [ 1.60367e-005 ]
5106 : [ 1.6723e-005  ]
5107 : [ 1.31138e-005 ]
5108 : [ 1.19198e-005 ]
5109 : [ 1.57139e-005 ]
5110 : [ 1.56468e-005 ]
5111 : [ 1.56714e-005 ]
5112 : [ 1.56323e-005 ]
5113 : [ 1.25596e-005 ]
5114 : [ 1.67286e-005 ]
5115 : [ 1.53924e-005 ]
5116 : [ 1.68926e-005 ]
5117 : [ 1.58853e-005 ]
5118 : [ 1.50646e-005 ]
5119 : [ 1.63537e-005 ]
5120 : [ 1.29928e-005 ]
5121 : [ 1.52559e-005 ]
5122 : [ 1.30373e-005 ]
5123 : [ 1.55105e-005 ]
5124 : [ 1.37516e-005 ]
5125 : [ 1.47191e-005 ]
5126 : [ 1.58238e-005 ]
5127 : [ 1.32233e-005 ]
5128 : [ 1.59226e-005 ]
5129 : [ 1.41906e-005 ]
5130 : [ 1.36815e-005 ]
5131 : [ 1.63487e-005 ]
5132 : [ 1.62749e-005 ]
5133 : [ 1.1979e-005  ]
5134 : [ 1.26903e-005 ]
5135 : [ 1.47918e-005 ]
5136 : [ 1.35419e-005 ]
5137 : [ 1.64403e-005 ]
5138 : [ 1.30706e-005 ]
5139 : [ 1.61252e-005 ]
5140 : [ 1.54015e-005 ]
5141 : [ 1.25002e-005 ]
5142 : [ 1.51973e-005 ]
5143 : [ 1.59358e-005 ]
5144 : [ 1.4154e-005  ]
5145 : [ 1.65736e-005 ]
5146 : [ 1.63935e-005 ]
5147 : [ 1.50329e-005 ]
5148 : [ 1.62851e-005 ]
5149 : [ 1.25123e-005 ]
5150 : [ 1.46583e-005 ]
5151 : [ 1.55448e-005 ]
5152 : [ 1.51654e-005 ]
5153 : [ 1.44736e-005 ]
5154 : [ 1.29839e-005 ]
5155 : [ 1.25735e-005 ]
5156 : [ 1.52855e-005 ]
5157 : [ 1.6028e-005  ]
5158 : [ 1.65824e-005 ]
5159 : [ 1.56783e-005 ]
5160 : [ 1.43549e-005 ]
5161 : [ 1.50702e-005 ]
5162 : [ 1.47584e-005 ]
5163 : [ 1.62845e-005 ]
5164 : [ 1.60809e-005 ]
5165 : [ 1.62717e-005 ]
5166 : [ 1.60226e-005 ]
5167 : [ 1.58898e-005 ]
5168 : [ 1.51671e-005 ]
5169 : [ 1.3807e-005  ]
5170 : [ 1.40723e-005 ]
5171 : [ 1.29156e-005 ]
5172 : [ 1.72419e-005 ]
5173 : [ 1.34702e-005 ]
5174 : [ 1.47656e-005 ]
5175 : [ 1.48051e-005 ]
5176 : [ 1.51805e-005 ]
5177 : [ 1.42103e-005 ]
5178 : [ 1.60769e-005 ]
5179 : [ 1.64351e-005 ]
5180 : [ 1.54011e-005 ]
5181 : [ 1.3327e-005  ]
5182 : [ 1.54461e-005 ]
5183 : [ 1.66889e-005 ]
5184 : [ 1.52591e-005 ]
5185 : [ 1.30786e-005 ]
5186 : [ 1.42946e-005 ]
5187 : [ 1.57103e-005 ]
5188 : [ 1.60261e-005 ]
5189 : [ 1.26047e-005 ]
5190 : [ 1.70432e-005 ]
5191 : [ 1.5205e-005  ]
5192 : [ 1.30136e-005 ]
5193 : [ 1.59085e-005 ]
5194 : [ 1.25791e-005 ]
5195 : [ 1.42607e-005 ]
5196 : [ 1.60885e-005 ]
5197 : [ 1.20305e-005 ]
5198 : [ 1.58642e-005 ]
5199 : [ 1.62636e-005 ]
5200 : [ 1.40883e-005 ]
5201 : [ 1.69108e-005 ]
5202 : [ 1.5444e-005  ]
5203 : [ 1.61311e-005 ]
5204 : [ 1.53215e-005 ]
5205 : [ 1.31575e-005 ]
5206 : [ 1.56811e-005 ]
5207 : [ 1.69381e-005 ]
5208 : [ 1.53196e-005 ]
5209 : [ 1.47282e-005 ]
5210 : [ 1.41942e-005 ]
5211 : [ 1.54902e-005 ]
5212 : [ 1.28833e-005 ]
5213 : [ 1.59279e-005 ]
5214 : [ 1.5393e-005  ]
5215 : [ 1.52764e-005 ]
5216 : [ 1.54696e-005 ]
5217 : [ 1.70627e-005 ]
5218 : [ 1.34919e-005 ]
5219 : [ 1.52758e-005 ]
5220 : [ 1.54303e-005 ]
5221 : [ 1.31534e-005 ]
5222 : [ 1.49111e-005 ]
5223 : [ 1.53083e-005 ]
5224 : [ 1.46281e-005 ]
5225 : [ 1.56142e-005 ]
5226 : [ 1.65131e-005 ]
5227 : [ 1.44605e-005 ]
5228 : [ 1.38814e-005 ]
5229 : [ 1.62726e-005 ]
5230 : [ 1.748e-005   ]
5231 : [ 1.55802e-005 ]
5232 : [ 1.6218e-005  ]
5233 : [ 1.57836e-005 ]
5234 : [ 1.25884e-005 ]
5235 : [ 1.38941e-005 ]
5236 : [ 1.65135e-005 ]
5237 : [ 1.51707e-005 ]
5238 : [ 1.34139e-005 ]
5239 : [ 1.68632e-005 ]
5240 : [ 1.52828e-005 ]
5241 : [ 1.54637e-005 ]
5242 : [ 1.61081e-005 ]
5243 : [ 1.62799e-005 ]
5244 : [ 1.45664e-005 ]
5245 : [ 1.45767e-005 ]
5246 : [ 1.45622e-005 ]
5247 : [ 1.48789e-005 ]
5248 : [ 1.65986e-005 ]
5249 : [ 1.42131e-005 ]
5250 : [ 1.37589e-005 ]
5251 : [ 1.65168e-005 ]
5252 : [ 1.29154e-005 ]
5253 : [ 1.36077e-005 ]
5254 : [ 1.69239e-005 ]
5255 : [ 1.54044e-005 ]
5256 : [ 1.48518e-005 ]
5257 : [ 1.5087e-005  ]
5258 : [ 1.44994e-005 ]
5259 : [ 1.76078e-005 ]
5260 : [ 1.51584e-005 ]
5261 : [ 1.56748e-005 ]
5262 : [ 1.2355e-005  ]
5263 : [ 1.42883e-005 ]
5264 : [ 1.71621e-005 ]
5265 : [ 1.59573e-005 ]
5266 : [ 1.52313e-005 ]
5267 : [ 1.29056e-005 ]
5268 : [ 1.31698e-005 ]
5269 : [ 1.31928e-005 ]
5270 : [ 1.59465e-005 ]
5271 : [ 1.73571e-005 ]
5272 : [ 1.58052e-005 ]
5273 : [ 1.61603e-005 ]
5274 : [ 1.47943e-005 ]
5275 : [ 1.51276e-005 ]
5276 : [ 1.33447e-005 ]
5277 : [ 1.53541e-005 ]
5278 : [ 1.38468e-005 ]
5279 : [ 1.24722e-005 ]
5280 : [ 1.53058e-005 ]
5281 : [ 1.34684e-005 ]
5282 : [ 1.38155e-005 ]
5283 : [ 1.46302e-005 ]
5284 : [ 1.53871e-005 ]
5285 : [ 1.49145e-005 ]
5286 : [ 1.49022e-005 ]
5287 : [ 1.36469e-005 ]
5288 : [ 1.44517e-005 ]
5289 : [ 1.43414e-005 ]
5290 : [ 1.40336e-005 ]
5291 : [ 1.2506e-005  ]
5292 : [ 1.59481e-005 ]
5293 : [ 1.67031e-005 ]
5294 : [ 1.41116e-005 ]
5295 : [ 1.42611e-005 ]
5296 : [ 1.6975e-005  ]
5297 : [ 1.24453e-005 ]
5298 : [ 1.17365e-005 ]
5299 : [ 1.49392e-005 ]
5300 : [ 1.56788e-005 ]
5301 : [ 1.5751e-005  ]
5302 : [ 1.45476e-005 ]
5303 : [ 1.52494e-005 ]
5304 : [ 1.52674e-005 ]
5305 : [ 1.48861e-005 ]
5306 : [ 1.57001e-005 ]
5307 : [ 1.44452e-005 ]
5308 : [ 1.5344e-005  ]
5309 : [ 1.38385e-005 ]
5310 : [ 1.41598e-005 ]
5311 : [ 1.58803e-005 ]
5312 : [ 1.56918e-005 ]
5313 : [ 1.53459e-005 ]
5314 : [ 1.38694e-005 ]
5315 : [ 1.56536e-005 ]
5316 : [ 1.49561e-005 ]
5317 : [ 1.59892e-005 ]
5318 : [ 1.46331e-005 ]
5319 : [ 1.57857e-005 ]
5320 : [ 1.49986e-005 ]
5321 : [ 1.61657e-005 ]
5322 : [ 1.49056e-005 ]
5323 : [ 1.4822e-005  ]
5324 : [ 1.29215e-005 ]
5325 : [ 1.52465e-005 ]
5326 : [ 1.46695e-005 ]
5327 : [ 1.3621e-005  ]
5328 : [ 1.50662e-005 ]
5329 : [ 1.32809e-005 ]
5330 : [ 1.26914e-005 ]
5331 : [ 1.58887e-005 ]
5332 : [ 1.58664e-005 ]
5333 : [ 1.68327e-005 ]
5334 : [ 1.61201e-005 ]
5335 : [ 1.26594e-005 ]
5336 : [ 1.23031e-005 ]
5337 : [ 1.30612e-005 ]
5338 : [ 1.41258e-005 ]
5339 : [ 1.58575e-005 ]
5340 : [ 1.59628e-005 ]
5341 : [ 1.61872e-005 ]
5342 : [ 1.47126e-005 ]
5343 : [ 1.50842e-005 ]
5344 : [ 1.6427e-005  ]
5345 : [ 1.39862e-005 ]
5346 : [ 1.67253e-005 ]
5347 : [ 1.66119e-005 ]
5348 : [ 1.69211e-005 ]
5349 : [ 1.54566e-005 ]
5350 : [ 1.59987e-005 ]
5351 : [ 1.59384e-005 ]
5352 : [ 1.55258e-005 ]
5353 : [ 1.53436e-005 ]
5354 : [ 1.54213e-005 ]
5355 : [ 1.29959e-005 ]
5356 : [ 1.33268e-005 ]
5357 : [ 1.43485e-005 ]
5358 : [ 1.56854e-005 ]
5359 : [ 1.48576e-005 ]
5360 : [ 1.62451e-005 ]
5361 : [ 1.32155e-005 ]
5362 : [ 1.3635e-005  ]
5363 : [ 1.55078e-005 ]
5364 : [ 1.62867e-005 ]
5365 : [ 1.41686e-005 ]
5366 : [ 1.4941e-005  ]
5367 : [ 1.62283e-005 ]
5368 : [ 1.72766e-005 ]
5369 : [ 1.57219e-005 ]
5370 : [ 1.67339e-005 ]
5371 : [ 1.41605e-005 ]
5372 : [ 1.56304e-005 ]
5373 : [ 1.44031e-005 ]
5374 : [ 1.29689e-005 ]
5375 : [ 1.51478e-005 ]
5376 : [ 1.34497e-005 ]
5377 : [ 1.36461e-005 ]
5378 : [ 1.3971e-005  ]
5379 : [ 1.54148e-005 ]
5380 : [ 1.69705e-005 ]
5381 : [ 1.42315e-005 ]
5382 : [ 1.45865e-005 ]
5383 : [ 1.50843e-005 ]
5384 : [ 1.48302e-005 ]
5385 : [ 1.20623e-005 ]
5386 : [ 1.35612e-005 ]
5387 : [ 1.21672e-005 ]
5388 : [ 1.26926e-005 ]
5389 : [ 1.45603e-005 ]
5390 : [ 1.64692e-005 ]
5391 : [ 1.63045e-005 ]
5392 : [ 1.4075e-005  ]
5393 : [ 1.64946e-005 ]
5394 : [ 1.73177e-005 ]
5395 : [ 1.58001e-005 ]
5396 : [ 1.53407e-005 ]
5397 : [ 1.44404e-005 ]
5398 : [ 1.46868e-005 ]
5399 : [ 1.53402e-005 ]
5400 : [ 1.59895e-005 ]
5401 : [ 1.54705e-005 ]
5402 : [ 1.43029e-005 ]
5403 : [ 1.45527e-005 ]
5404 : [ 1.56159e-005 ]
5405 : [ 1.55896e-005 ]
5406 : [ 1.40768e-005 ]
5407 : [ 1.63163e-005 ]
5408 : [ 1.57018e-005 ]
5409 : [ 1.50721e-005 ]
5410 : [ 1.38499e-005 ]
5411 : [ 1.48598e-005 ]
5412 : [ 1.65867e-005 ]
5413 : [ 1.2433e-005  ]
5414 : [ 1.63686e-005 ]
5415 : [ 1.42013e-005 ]
5416 : [ 1.46183e-005 ]
5417 : [ 1.39994e-005 ]
5418 : [ 1.65724e-005 ]
5419 : [ 1.50315e-005 ]
5420 : [ 1.5242e-005  ]
5421 : [ 1.49303e-005 ]
5422 : [ 1.61986e-005 ]
5423 : [ 1.38985e-005 ]
5424 : [ 1.59297e-005 ]
5425 : [ 1.44472e-005 ]
5426 : [ 1.2473e-005  ]
5427 : [ 1.39593e-005 ]
5428 : [ 1.56168e-005 ]
5429 : [ 1.54234e-005 ]
5430 : [ 1.3459e-005  ]
5431 : [ 1.34821e-005 ]
5432 : [ 1.48311e-005 ]
5433 : [ 1.64132e-005 ]
5434 : [ 1.31647e-005 ]
5435 : [ 1.54339e-005 ]
5436 : [ 1.42187e-005 ]
5437 : [ 1.49676e-005 ]
5438 : [ 1.37364e-005 ]
5439 : [ 1.59553e-005 ]
5440 : [ 1.57971e-005 ]
5441 : [ 1.74818e-005 ]
5442 : [ 1.40096e-005 ]
5443 : [ 1.24376e-005 ]
5444 : [ 1.47231e-005 ]
5445 : [ 1.52291e-005 ]
5446 : [ 1.63961e-005 ]
5447 : [ 1.70003e-005 ]
5448 : [ 1.4983e-005  ]
5449 : [ 1.54919e-005 ]
5450 : [ 1.27931e-005 ]
5451 : [ 1.68604e-005 ]
5452 : [ 1.45465e-005 ]
5453 : [ 1.26716e-005 ]
5454 : [ 1.51215e-005 ]
5455 : [ 1.42581e-005 ]
5456 : [ 1.28302e-005 ]
5457 : [ 1.62469e-005 ]
5458 : [ 1.51073e-005 ]
5459 : [ 1.65594e-005 ]
5460 : [ 1.48727e-005 ]
5461 : [ 1.34458e-005 ]
5462 : [ 1.24077e-005 ]
5463 : [ 1.47264e-005 ]
5464 : [ 1.58922e-005 ]
5465 : [ 1.67011e-005 ]
5466 : [ 1.58925e-005 ]
5467 : [ 1.3552e-005  ]
5468 : [ 1.34543e-005 ]
5469 : [ 1.67302e-005 ]
5470 : [ 1.61481e-005 ]
5471 : [ 1.51362e-005 ]
5472 : [ 1.58125e-005 ]
5473 : [ 1.3974e-005  ]
5474 : [ 1.6512e-005  ]
5475 : [ 1.62174e-005 ]
5476 : [ 1.35608e-005 ]
5477 : [ 1.32004e-005 ]
5478 : [ 1.41922e-005 ]
5479 : [ 1.53708e-005 ]
5480 : [ 1.4812e-005  ]
5481 : [ 1.59906e-005 ]
5482 : [ 1.52671e-005 ]
5483 : [ 1.49397e-005 ]
5484 : [ 1.40042e-005 ]
5485 : [ 1.45397e-005 ]
5486 : [ 1.58127e-005 ]
5487 : [ 1.35266e-005 ]
5488 : [ 1.71009e-005 ]
5489 : [ 1.56601e-005 ]
5490 : [ 1.75331e-005 ]
5491 : [ 1.24185e-005 ]
5492 : [ 1.49294e-005 ]
5493 : [ 1.49555e-005 ]
5494 : [ 1.66346e-005 ]
5495 : [ 1.37219e-005 ]
5496 : [ 1.50603e-005 ]
5497 : [ 1.28968e-005 ]
5498 : [ 1.45606e-005 ]
5499 : [ 1.46013e-005 ]
5500 : [ 1.50474e-005 ]
5501 : [ 1.50191e-005 ]
5502 : [ 1.5854e-005  ]
5503 : [ 1.32684e-005 ]
5504 : [ 1.34423e-005 ]
5505 : [ 1.47879e-005 ]
5506 : [ 1.72357e-005 ]
5507 : [ 1.29739e-005 ]
5508 : [ 1.58786e-005 ]
5509 : [ 1.74348e-005 ]
5510 : [ 1.57776e-005 ]
5511 : [ 1.59883e-005 ]
5512 : [ 1.52344e-005 ]
5513 : [ 1.53125e-005 ]
5514 : [ 1.54601e-005 ]
5515 : [ 1.35533e-005 ]
5516 : [ 1.64257e-005 ]
5517 : [ 1.56517e-005 ]
5518 : [ 1.58364e-005 ]
5519 : [ 1.57118e-005 ]
5520 : [ 1.46867e-005 ]
5521 : [ 1.30279e-005 ]
5522 : [ 1.39229e-005 ]
5523 : [ 1.6914e-005  ]
5524 : [ 1.47239e-005 ]
5525 : [ 1.33099e-005 ]
5526 : [ 1.30143e-005 ]
5527 : [ 1.60348e-005 ]
5528 : [ 1.54821e-005 ]
5529 : [ 1.30275e-005 ]
5530 : [ 1.39073e-005 ]
5531 : [ 1.38302e-005 ]
5532 : [ 1.6054e-005  ]
5533 : [ 1.22744e-005 ]
5534 : [ 1.31097e-005 ]
5535 : [ 1.54078e-005 ]
5536 : [ 1.68243e-005 ]
5537 : [ 1.26727e-005 ]
5538 : [ 1.59086e-005 ]
5539 : [ 1.55841e-005 ]
5540 : [ 1.45723e-005 ]
5541 : [ 1.56566e-005 ]
5542 : [ 1.37032e-005 ]
5543 : [ 1.37901e-005 ]
5544 : [ 1.47298e-005 ]
5545 : [ 1.36049e-005 ]
5546 : [ 1.49061e-005 ]
5547 : [ 1.5694e-005  ]
5548 : [ 1.4392e-005  ]
5549 : [ 1.54189e-005 ]
5550 : [ 1.36105e-005 ]
5551 : [ 1.30469e-005 ]
5552 : [ 1.6203e-005  ]
5553 : [ 1.56165e-005 ]
5554 : [ 1.43937e-005 ]
5555 : [ 1.37947e-005 ]
5556 : [ 1.43413e-005 ]
5557 : [ 1.35989e-005 ]
5558 : [ 1.45374e-005 ]
5559 : [ 1.48915e-005 ]
5560 : [ 1.39561e-005 ]
5561 : [ 1.69733e-005 ]
5562 : [ 1.57603e-005 ]
5563 : [ 1.71457e-005 ]
5564 : [ 1.59713e-005 ]
5565 : [ 1.67818e-005 ]
5566 : [ 1.30927e-005 ]
5567 : [ 1.58598e-005 ]
5568 : [ 1.31024e-005 ]
5569 : [ 1.64322e-005 ]
5570 : [ 1.56069e-005 ]
5571 : [ 1.48104e-005 ]
5572 : [ 1.27969e-005 ]
5573 : [ 1.66505e-005 ]
5574 : [ 1.64554e-005 ]
5575 : [ 1.3708e-005  ]
5576 : [ 1.43249e-005 ]
5577 : [ 1.44054e-005 ]
5578 : [ 1.67464e-005 ]
5579 : [ 1.72037e-005 ]
5580 : [ 1.42361e-005 ]
5581 : [ 1.49733e-005 ]
5582 : [ 1.25262e-005 ]
5583 : [ 1.57237e-005 ]
5584 : [ 1.25208e-005 ]
5585 : [ 1.56168e-005 ]
5586 : [ 1.58296e-005 ]
5587 : [ 1.5048e-005  ]
5588 : [ 1.55606e-005 ]
5589 : [ 1.59845e-005 ]
5590 : [ 1.72765e-005 ]
5591 : [ 1.54547e-005 ]
5592 : [ 1.55477e-005 ]
5593 : [ 1.28211e-005 ]
5594 : [ 1.40104e-005 ]
5595 : [ 1.54163e-005 ]
5596 : [ 1.37236e-005 ]
5597 : [ 1.52146e-005 ]
5598 : [ 1.55254e-005 ]
5599 : [ 1.3573e-005  ]
5600 : [ 1.6548e-005  ]
5601 : [ 1.33391e-005 ]
5602 : [ 1.55258e-005 ]
5603 : [ 1.52002e-005 ]
5604 : [ 1.31319e-005 ]
5605 : [ 1.38618e-005 ]
5606 : [ 1.45874e-005 ]
5607 : [ 1.40802e-005 ]
5608 : [ 1.28533e-005 ]
5609 : [ 1.59065e-005 ]
5610 : [ 1.48312e-005 ]
5611 : [ 1.53126e-005 ]
5612 : [ 1.63823e-005 ]
5613 : [ 1.34716e-005 ]
5614 : [ 1.41638e-005 ]
5615 : [ 1.5338e-005  ]
5616 : [ 1.32922e-005 ]
5617 : [ 1.32288e-005 ]
5618 : [ 1.58994e-005 ]
5619 : [ 1.33582e-005 ]
5620 : [ 1.68149e-005 ]
5621 : [ 1.45868e-005 ]
5622 : [ 1.59837e-005 ]
5623 : [ 1.29154e-005 ]
5624 : [ 1.36416e-005 ]
5625 : [ 1.43863e-005 ]
5626 : [ 1.69317e-005 ]
5627 : [ 1.69023e-005 ]
5628 : [ 1.5382e-005  ]
5629 : [ 1.7018e-005  ]
5630 : [ 1.36769e-005 ]
5631 : [ 1.56919e-005 ]
5632 : [ 1.71115e-005 ]
5633 : [ 1.45611e-005 ]
5634 : [ 1.68159e-005 ]
5635 : [ 1.37191e-005 ]
5636 : [ 1.41768e-005 ]
5637 : [ 1.73432e-005 ]
5638 : [ 1.5828e-005  ]
5639 : [ 1.57746e-005 ]
5640 : [ 1.51601e-005 ]
5641 : [ 1.32046e-005 ]
5642 : [ 1.62148e-005 ]
5643 : [ 1.31818e-005 ]
5644 : [ 1.52663e-005 ]
5645 : [ 1.31925e-005 ]
5646 : [ 1.53757e-005 ]
5647 : [ 1.42829e-005 ]
5648 : [ 1.49801e-005 ]
5649 : [ 1.28399e-005 ]
5650 : [ 1.62257e-005 ]
5651 : [ 1.48899e-005 ]
5652 : [ 1.6752e-005  ]
5653 : [ 1.72124e-005 ]
5654 : [ 1.54842e-005 ]
5655 : [ 1.48381e-005 ]
5656 : [ 1.45127e-005 ]
5657 : [ 1.53188e-005 ]
5658 : [ 1.46112e-005 ]
5659 : [ 1.43585e-005 ]
5660 : [ 1.58003e-005 ]
5661 : [ 1.62163e-005 ]
5662 : [ 1.59194e-005 ]
5663 : [ 1.49678e-005 ]
5664 : [ 1.48417e-005 ]
5665 : [ 1.68613e-005 ]
5666 : [ 1.49651e-005 ]
5667 : [ 1.58903e-005 ]
5668 : [ 1.25623e-005 ]
5669 : [ 1.42957e-005 ]
5670 : [ 1.66191e-005 ]
5671 : [ 1.47979e-005 ]
5672 : [ 1.70287e-005 ]
5673 : [ 1.53416e-005 ]
5674 : [ 1.54067e-005 ]
5675 : [ 1.34277e-005 ]
5676 : [ 1.65994e-005 ]
5677 : [ 1.5463e-005  ]
5678 : [ 1.47136e-005 ]
5679 : [ 1.73086e-005 ]
5680 : [ 1.53176e-005 ]
5681 : [ 1.52621e-005 ]
5682 : [ 1.68985e-005 ]
5683 : [ 1.35479e-005 ]
5684 : [ 1.53097e-005 ]
5685 : [ 1.53082e-005 ]
5686 : [ 1.58998e-005 ]
5687 : [ 1.50999e-005 ]
5688 : [ 1.60883e-005 ]
5689 : [ 1.54738e-005 ]
5690 : [ 1.46968e-005 ]
5691 : [ 1.42724e-005 ]
5692 : [ 1.42793e-005 ]
5693 : [ 1.60234e-005 ]
5694 : [ 1.40837e-005 ]
5695 : [ 1.39233e-005 ]
5696 : [ 1.30124e-005 ]
5697 : [ 1.36357e-005 ]
5698 : [ 1.42339e-005 ]
5699 : [ 1.65137e-005 ]
5700 : [ 1.64922e-005 ]
5701 : [ 1.46197e-005 ]
5702 : [ 1.50722e-005 ]
5703 : [ 1.47219e-005 ]
5704 : [ 1.48812e-005 ]
5705 : [ 1.38936e-005 ]
5706 : [ 1.58623e-005 ]
5707 : [ 1.28975e-005 ]
5708 : [ 1.49379e-005 ]
5709 : [ 1.41766e-005 ]
5710 : [ 1.57388e-005 ]
5711 : [ 1.51628e-005 ]
5712 : [ 1.60228e-005 ]
5713 : [ 1.57685e-005 ]
5714 : [ 1.61068e-005 ]
5715 : [ 1.61974e-005 ]
5716 : [ 1.51162e-005 ]
5717 : [ 1.46466e-005 ]
5718 : [ 1.60969e-005 ]
5719 : [ 1.5386e-005  ]
5720 : [ 1.48259e-005 ]
5721 : [ 1.61078e-005 ]
5722 : [ 1.51699e-005 ]
5723 : [ 1.57488e-005 ]
5724 : [ 1.42409e-005 ]
5725 : [ 1.39922e-005 ]
5726 : [ 1.48666e-005 ]
5727 : [ 1.51241e-005 ]
5728 : [ 1.60848e-005 ]
5729 : [ 1.67059e-005 ]
5730 : [ 1.51961e-005 ]
5731 : [ 1.59529e-005 ]
5732 : [ 1.57749e-005 ]
5733 : [ 1.67613e-005 ]
5734 : [ 1.60275e-005 ]
5735 : [ 1.4285e-005  ]
5736 : [ 1.34105e-005 ]
5737 : [ 1.5095e-005  ]
5738 : [ 1.54425e-005 ]
5739 : [ 1.65831e-005 ]
5740 : [ 1.3883e-005  ]
5741 : [ 1.59805e-005 ]
5742 : [ 1.58377e-005 ]
5743 : [ 1.44682e-005 ]
5744 : [ 1.58561e-005 ]
5745 : [ 1.56127e-005 ]
5746 : [ 1.50251e-005 ]
5747 : [ 1.58478e-005 ]
5748 : [ 1.57036e-005 ]
5749 : [ 1.60176e-005 ]
5750 : [ 1.39367e-005 ]
5751 : [ 1.60109e-005 ]
5752 : [ 1.34875e-005 ]
5753 : [ 1.49285e-005 ]
5754 : [ 1.57476e-005 ]
5755 : [ 1.54396e-005 ]
5756 : [ 1.38907e-005 ]
5757 : [ 1.54029e-005 ]
5758 : [ 1.24164e-005 ]
5759 : [ 1.50164e-005 ]
5760 : [ 1.50902e-005 ]
5761 : [ 1.29777e-005 ]
5762 : [ 1.71191e-005 ]
5763 : [ 1.32176e-005 ]
5764 : [ 1.4805e-005  ]
5765 : [ 1.65588e-005 ]
5766 : [ 1.57589e-005 ]
5767 : [ 1.63174e-005 ]
5768 : [ 1.71527e-005 ]
5769 : [ 1.36746e-005 ]
5770 : [ 1.31957e-005 ]
5771 : [ 1.58064e-005 ]
5772 : [ 1.66922e-005 ]
5773 : [ 1.52421e-005 ]
5774 : [ 1.38644e-005 ]
5775 : [ 1.50022e-005 ]
5776 : [ 1.49057e-005 ]
5777 : [ 1.44172e-005 ]
5778 : [ 1.24867e-005 ]
5779 : [ 1.33669e-005 ]
5780 : [ 1.56345e-005 ]
5781 : [ 1.32078e-005 ]
5782 : [ 1.54022e-005 ]
5783 : [ 1.67007e-005 ]
5784 : [ 1.45295e-005 ]
5785 : [ 1.52526e-005 ]
5786 : [ 1.67654e-005 ]
5787 : [ 1.714e-005   ]
5788 : [ 1.57865e-005 ]
5789 : [ 1.66388e-005 ]
5790 : [ 1.57949e-005 ]
5791 : [ 1.47675e-005 ]
5792 : [ 1.54613e-005 ]
5793 : [ 1.50817e-005 ]
5794 : [ 1.28992e-005 ]
5795 : [ 1.62999e-005 ]
5796 : [ 1.57527e-005 ]
5797 : [ 1.64255e-005 ]
5798 : [ 1.68359e-005 ]
5799 : [ 1.6405e-005  ]
5800 : [ 1.57228e-005 ]
5801 : [ 1.46992e-005 ]
5802 : [ 1.4079e-005  ]
5803 : [ 1.49256e-005 ]
5804 : [ 1.53056e-005 ]
5805 : [ 1.34428e-005 ]
5806 : [ 1.74512e-005 ]
5807 : [ 1.4717e-005  ]
5808 : [ 1.23806e-005 ]
5809 : [ 1.50922e-005 ]
5810 : [ 1.32925e-005 ]
5811 : [ 1.40782e-005 ]
5812 : [ 1.39125e-005 ]
5813 : [ 1.3198e-005  ]
5814 : [ 1.48796e-005 ]
5815 : [ 1.42306e-005 ]
5816 : [ 1.52254e-005 ]
5817 : [ 1.64166e-005 ]
5818 : [ 1.597e-005   ]
5819 : [ 1.36443e-005 ]
5820 : [ 1.4522e-005  ]
5821 : [ 1.46527e-005 ]
5822 : [ 1.49203e-005 ]
5823 : [ 1.61787e-005 ]
5824 : [ 1.39495e-005 ]
5825 : [ 1.54037e-005 ]
5826 : [ 1.3916e-005  ]
5827 : [ 1.31329e-005 ]
5828 : [ 1.72276e-005 ]
5829 : [ 1.71654e-005 ]
5830 : [ 1.52388e-005 ]
5831 : [ 1.66455e-005 ]
5832 : [ 1.60304e-005 ]
5833 : [ 1.63295e-005 ]
5834 : [ 1.46441e-005 ]
5835 : [ 1.45884e-005 ]
5836 : [ 1.56102e-005 ]
5837 : [ 1.30576e-005 ]
5838 : [ 1.3717e-005  ]
5839 : [ 1.59478e-005 ]
5840 : [ 1.50255e-005 ]
5841 : [ 1.27345e-005 ]
5842 : [ 1.42932e-005 ]
5843 : [ 1.64933e-005 ]
5844 : [ 1.75109e-005 ]
5845 : [ 1.49275e-005 ]
5846 : [ 1.44523e-005 ]
5847 : [ 1.31e-005    ]
5848 : [ 1.54125e-005 ]
5849 : [ 1.70604e-005 ]
5850 : [ 1.37226e-005 ]
5851 : [ 1.64152e-005 ]
5852 : [ 1.68982e-005 ]
5853 : [ 1.70892e-005 ]
5854 : [ 1.28762e-005 ]
5855 : [ 1.4456e-005  ]
5856 : [ 1.34589e-005 ]
5857 : [ 1.39018e-005 ]
5858 : [ 1.4958e-005  ]
5859 : [ 1.51784e-005 ]
5860 : [ 1.56339e-005 ]
5861 : [ 1.58804e-005 ]
5862 : [ 1.67741e-005 ]
5863 : [ 1.1749e-005  ]
5864 : [ 1.63369e-005 ]
5865 : [ 1.55813e-005 ]
5866 : [ 1.41834e-005 ]
5867 : [ 1.70229e-005 ]
5868 : [ 1.5507e-005  ]
5869 : [ 1.72336e-005 ]
5870 : [ 1.45114e-005 ]
5871 : [ 1.27307e-005 ]
5872 : [ 1.59693e-005 ]
5873 : [ 1.42232e-005 ]
5874 : [ 1.36626e-005 ]
5875 : [ 1.54538e-005 ]
5876 : [ 1.67049e-005 ]
5877 : [ 1.60116e-005 ]
5878 : [ 1.72058e-005 ]
5879 : [ 1.52488e-005 ]
5880 : [ 1.56082e-005 ]
5881 : [ 1.3902e-005  ]
5882 : [ 1.52979e-005 ]
5883 : [ 1.55797e-005 ]
5884 : [ 1.55299e-005 ]
5885 : [ 1.46183e-005 ]
5886 : [ 1.47981e-005 ]
5887 : [ 1.56473e-005 ]
5888 : [ 1.55524e-005 ]
5889 : [ 1.36162e-005 ]
5890 : [ 1.51674e-005 ]
5891 : [ 1.59819e-005 ]
5892 : [ 1.43675e-005 ]
5893 : [ 1.6094e-005  ]
5894 : [ 1.28671e-005 ]
5895 : [ 1.64427e-005 ]
5896 : [ 1.57382e-005 ]
5897 : [ 1.54006e-005 ]
5898 : [ 1.54953e-005 ]
5899 : [ 1.24118e-005 ]
5900 : [ 1.70109e-005 ]
5901 : [ 1.46071e-005 ]
5902 : [ 1.32341e-005 ]
5903 : [ 1.42991e-005 ]
5904 : [ 1.55463e-005 ]
5905 : [ 1.3601e-005  ]
5906 : [ 1.26094e-005 ]
5907 : [ 1.39662e-005 ]
5908 : [ 1.62556e-005 ]
5909 : [ 1.36941e-005 ]
5910 : [ 1.46279e-005 ]
5911 : [ 1.45022e-005 ]
5912 : [ 1.65663e-005 ]
5913 : [ 1.64194e-005 ]
5914 : [ 1.68749e-005 ]
5915 : [ 1.42273e-005 ]
5916 : [ 1.50727e-005 ]
5917 : [ 1.30027e-005 ]
5918 : [ 1.64967e-005 ]
5919 : [ 1.59395e-005 ]
5920 : [ 1.54046e-005 ]
5921 : [ 1.59466e-005 ]
5922 : [ 1.44256e-005 ]
5923 : [ 1.39842e-005 ]
5924 : [ 1.52807e-005 ]
5925 : [ 1.49524e-005 ]
5926 : [ 1.46205e-005 ]
5927 : [ 1.58824e-005 ]
5928 : [ 1.39381e-005 ]
5929 : [ 1.40076e-005 ]
5930 : [ 1.32745e-005 ]
5931 : [ 1.65953e-005 ]
5932 : [ 1.61103e-005 ]
5933 : [ 1.48036e-005 ]
5934 : [ 1.66465e-005 ]
5935 : [ 1.57455e-005 ]
5936 : [ 1.59586e-005 ]
5937 : [ 1.6064e-005  ]
5938 : [ 1.67555e-005 ]
5939 : [ 1.30067e-005 ]
5940 : [ 1.61762e-005 ]
5941 : [ 1.25949e-005 ]
5942 : [ 1.54213e-005 ]
5943 : [ 1.5413e-005  ]
5944 : [ 1.56961e-005 ]
5945 : [ 1.58612e-005 ]
5946 : [ 1.48962e-005 ]
5947 : [ 1.30677e-005 ]
5948 : [ 1.23534e-005 ]
5949 : [ 1.4994e-005  ]
5950 : [ 1.56839e-005 ]
5951 : [ 1.46956e-005 ]
5952 : [ 1.71328e-005 ]
5953 : [ 1.65537e-005 ]
5954 : [ 1.66565e-005 ]
5955 : [ 1.54851e-005 ]
5956 : [ 1.60224e-005 ]
5957 : [ 1.45309e-005 ]
5958 : [ 1.23514e-005 ]
5959 : [ 1.40642e-005 ]
5960 : [ 1.29776e-005 ]
5961 : [ 1.56588e-005 ]
5962 : [ 1.48333e-005 ]
5963 : [ 1.64954e-005 ]
5964 : [ 1.38609e-005 ]
5965 : [ 1.29631e-005 ]
5966 : [ 1.45353e-005 ]
5967 : [ 1.58437e-005 ]
5968 : [ 1.66942e-005 ]
5969 : [ 1.47506e-005 ]
5970 : [ 1.38438e-005 ]
5971 : [ 1.26005e-005 ]
5972 : [ 1.22636e-005 ]
5973 : [ 1.45196e-005 ]
5974 : [ 1.64473e-005 ]
5975 : [ 1.45001e-005 ]
5976 : [ 1.6141e-005  ]
5977 : [ 1.40397e-005 ]
5978 : [ 1.62321e-005 ]
5979 : [ 1.60481e-005 ]
5980 : [ 1.28665e-005 ]
5981 : [ 1.36953e-005 ]
5982 : [ 1.55286e-005 ]
5983 : [ 1.64072e-005 ]
5984 : [ 1.42465e-005 ]
5985 : [ 1.57241e-005 ]
5986 : [ 1.52041e-005 ]
5987 : [ 1.64795e-005 ]
5988 : [ 1.5579e-005  ]
5989 : [ 1.55589e-005 ]
5990 : [ 1.57722e-005 ]
5991 : [ 1.32082e-005 ]
5992 : [ 1.35876e-005 ]
5993 : [ 1.39444e-005 ]
5994 : [ 1.7588e-005  ]
5995 : [ 1.26207e-005 ]
5996 : [ 1.36708e-005 ]
5997 : [ 1.56726e-005 ]
5998 : [ 1.43556e-005 ]
5999 : [ 1.5984e-005  ]
6000 : [ 1.70527e-005 ]
6001 : [ 1.3017e-005  ]
6002 : [ 1.37597e-005 ]
6003 : [ 1.69731e-005 ]
6004 : [ 1.56744e-005 ]
6005 : [ 1.42474e-005 ]
6006 : [ 1.39378e-005 ]
6007 : [ 1.56074e-005 ]
6008 : [ 1.59588e-005 ]
6009 : [ 1.42943e-005 ]
6010 : [ 1.40084e-005 ]
6011 : [ 1.53929e-005 ]
6012 : [ 1.57486e-005 ]
6013 : [ 1.54018e-005 ]
6014 : [ 1.67967e-005 ]
6015 : [ 1.65391e-005 ]
6016 : [ 1.56545e-005 ]
6017 : [ 1.63045e-005 ]
6018 : [ 1.54254e-005 ]
6019 : [ 1.57141e-005 ]
6020 : [ 1.42034e-005 ]
6021 : [ 1.52148e-005 ]
6022 : [ 1.51959e-005 ]
6023 : [ 1.62422e-005 ]
6024 : [ 1.50117e-005 ]
6025 : [ 1.54961e-005 ]
6026 : [ 1.56191e-005 ]
6027 : [ 1.4655e-005  ]
6028 : [ 1.66403e-005 ]
6029 : [ 1.55422e-005 ]
6030 : [ 1.55663e-005 ]
6031 : [ 1.52583e-005 ]
6032 : [ 1.46766e-005 ]
6033 : [ 1.52963e-005 ]
6034 : [ 1.3308e-005  ]
6035 : [ 1.36034e-005 ]
6036 : [ 1.32764e-005 ]
6037 : [ 1.70044e-005 ]
6038 : [ 1.61641e-005 ]
6039 : [ 1.59924e-005 ]
6040 : [ 1.5413e-005  ]
6041 : [ 1.36969e-005 ]
6042 : [ 1.39469e-005 ]
6043 : [ 1.48269e-005 ]
6044 : [ 1.73326e-005 ]
6045 : [ 1.5552e-005  ]
6046 : [ 1.30695e-005 ]
6047 : [ 1.44941e-005 ]
6048 : [ 1.56521e-005 ]
6049 : [ 1.51327e-005 ]
6050 : [ 1.62888e-005 ]
6051 : [ 1.65318e-005 ]
6052 : [ 1.33718e-005 ]
6053 : [ 1.68566e-005 ]
6054 : [ 1.46675e-005 ]
6055 : [ 1.55929e-005 ]
6056 : [ 1.34044e-005 ]
6057 : [ 1.63611e-005 ]
6058 : [ 1.65315e-005 ]
6059 : [ 1.64738e-005 ]
6060 : [ 1.42721e-005 ]
6061 : [ 1.58436e-005 ]
6062 : [ 1.65472e-005 ]
6063 : [ 1.61208e-005 ]
6064 : [ 1.32416e-005 ]
6065 : [ 1.49022e-005 ]
6066 : [ 1.48837e-005 ]
6067 : [ 1.38012e-005 ]
6068 : [ 1.75137e-005 ]
6069 : [ 1.32561e-005 ]
6070 : [ 1.39495e-005 ]
6071 : [ 1.64858e-005 ]
6072 : [ 1.56137e-005 ]
6073 : [ 1.4495e-005  ]
6074 : [ 1.59337e-005 ]
6075 : [ 1.37752e-005 ]
6076 : [ 1.49507e-005 ]
6077 : [ 1.46761e-005 ]
6078 : [ 1.55814e-005 ]
6079 : [ 1.38922e-005 ]
6080 : [ 1.55883e-005 ]
6081 : [ 1.48548e-005 ]
6082 : [ 1.42557e-005 ]
6083 : [ 1.44877e-005 ]
6084 : [ 1.54674e-005 ]
6085 : [ 1.48445e-005 ]
6086 : [ 1.34781e-005 ]
6087 : [ 1.39229e-005 ]
6088 : [ 1.54257e-005 ]
6089 : [ 1.48491e-005 ]
6090 : [ 1.69615e-005 ]
6091 : [ 1.44461e-005 ]
6092 : [ 1.43327e-005 ]
6093 : [ 1.67185e-005 ]
6094 : [ 1.41782e-005 ]
6095 : [ 1.47633e-005 ]
6096 : [ 1.62631e-005 ]
6097 : [ 1.64372e-005 ]
6098 : [ 1.41754e-005 ]
6099 : [ 1.48166e-005 ]
6100 : [ 1.51302e-005 ]
6101 : [ 1.63148e-005 ]
6102 : [ 1.54287e-005 ]
6103 : [ 1.55002e-005 ]
6104 : [ 1.40653e-005 ]
6105 : [ 1.50376e-005 ]
6106 : [ 1.67378e-005 ]
6107 : [ 1.4849e-005  ]
6108 : [ 1.47637e-005 ]
6109 : [ 1.44956e-005 ]
6110 : [ 1.64924e-005 ]
6111 : [ 1.45154e-005 ]
6112 : [ 1.43397e-005 ]
6113 : [ 1.37909e-005 ]
6114 : [ 1.56403e-005 ]
6115 : [ 1.40317e-005 ]
6116 : [ 1.28221e-005 ]
6117 : [ 1.71296e-005 ]
6118 : [ 1.62774e-005 ]
6119 : [ 1.37067e-005 ]
6120 : [ 1.39503e-005 ]
6121 : [ 1.44456e-005 ]
6122 : [ 1.57713e-005 ]
6123 : [ 1.49714e-005 ]
6124 : [ 1.56014e-005 ]
6125 : [ 1.63484e-005 ]
6126 : [ 1.58446e-005 ]
6127 : [ 1.61913e-005 ]
6128 : [ 1.61712e-005 ]
6129 : [ 1.58991e-005 ]
6130 : [ 1.59814e-005 ]
6131 : [ 1.46409e-005 ]
6132 : [ 1.45198e-005 ]
6133 : [ 1.64068e-005 ]
6134 : [ 1.33884e-005 ]
6135 : [ 1.40745e-005 ]
6136 : [ 1.52779e-005 ]
6137 : [ 1.34214e-005 ]
6138 : [ 1.65821e-005 ]
6139 : [ 1.52859e-005 ]
6140 : [ 1.50959e-005 ]
6141 : [ 1.50259e-005 ]
6142 : [ 1.36822e-005 ]
6143 : [ 1.27133e-005 ]
6144 : [ 1.50146e-005 ]
6145 : [ 1.50035e-005 ]
6146 : [ 1.62174e-005 ]
6147 : [ 1.34058e-005 ]
6148 : [ 1.52115e-005 ]
6149 : [ 1.43436e-005 ]
6150 : [ 1.39242e-005 ]
6151 : [ 1.47115e-005 ]
6152 : [ 1.611e-005   ]
6153 : [ 1.30197e-005 ]
6154 : [ 1.51368e-005 ]
6155 : [ 1.56758e-005 ]
6156 : [ 1.45504e-005 ]
6157 : [ 1.44406e-005 ]
6158 : [ 1.56307e-005 ]
6159 : [ 1.54147e-005 ]
6160 : [ 1.38099e-005 ]
6161 : [ 1.17824e-005 ]
6162 : [ 1.54518e-005 ]
6163 : [ 1.54204e-005 ]
6164 : [ 1.55989e-005 ]
6165 : [ 1.68981e-005 ]
6166 : [ 1.2517e-005  ]
6167 : [ 1.63378e-005 ]
6168 : [ 1.52815e-005 ]
6169 : [ 1.4116e-005  ]
6170 : [ 1.61226e-005 ]
6171 : [ 1.51309e-005 ]
6172 : [ 1.3774e-005  ]
6173 : [ 1.52629e-005 ]
6174 : [ 1.69951e-005 ]
6175 : [ 1.53779e-005 ]
6176 : [ 1.35262e-005 ]
6177 : [ 1.39675e-005 ]
6178 : [ 1.25887e-005 ]
6179 : [ 1.671e-005   ]
6180 : [ 1.40271e-005 ]
6181 : [ 1.578e-005   ]
6182 : [ 1.59119e-005 ]
6183 : [ 1.43773e-005 ]
6184 : [ 1.49243e-005 ]
6185 : [ 1.57066e-005 ]
6186 : [ 1.53716e-005 ]
6187 : [ 1.35791e-005 ]
6188 : [ 1.51904e-005 ]
6189 : [ 1.73077e-005 ]
6190 : [ 1.48688e-005 ]
6191 : [ 1.51802e-005 ]
6192 : [ 1.6275e-005  ]
6193 : [ 1.66743e-005 ]
6194 : [ 1.35671e-005 ]
6195 : [ 1.46886e-005 ]
6196 : [ 1.28113e-005 ]
6197 : [ 1.58629e-005 ]
6198 : [ 1.52503e-005 ]
6199 : [ 1.2801e-005  ]
6200 : [ 1.33916e-005 ]
6201 : [ 1.71802e-005 ]
6202 : [ 1.50474e-005 ]
6203 : [ 1.55476e-005 ]
6204 : [ 1.56238e-005 ]
6205 : [ 1.61947e-005 ]
6206 : [ 1.48267e-005 ]
6207 : [ 1.45435e-005 ]
6208 : [ 1.485e-005   ]
6209 : [ 1.62411e-005 ]
6210 : [ 1.43164e-005 ]
6211 : [ 1.35003e-005 ]
6212 : [ 1.44073e-005 ]
6213 : [ 1.56351e-005 ]
6214 : [ 1.44644e-005 ]
6215 : [ 1.2685e-005  ]
6216 : [ 1.51949e-005 ]
6217 : [ 1.38708e-005 ]
6218 : [ 1.66587e-005 ]
6219 : [ 1.5347e-005  ]
6220 : [ 1.68424e-005 ]
6221 : [ 1.48341e-005 ]
6222 : [ 1.33588e-005 ]
6223 : [ 1.50343e-005 ]
6224 : [ 1.27577e-005 ]
6225 : [ 1.38646e-005 ]
6226 : [ 1.45762e-005 ]
6227 : [ 1.58734e-005 ]
6228 : [ 1.43479e-005 ]
6229 : [ 1.56674e-005 ]
6230 : [ 1.5147e-005  ]
6231 : [ 1.68995e-005 ]
6232 : [ 1.34112e-005 ]
6233 : [ 1.32378e-005 ]
6234 : [ 1.53346e-005 ]
6235 : [ 1.55891e-005 ]
6236 : [ 1.26785e-005 ]
6237 : [ 1.54798e-005 ]
6238 : [ 1.62997e-005 ]
6239 : [ 1.34128e-005 ]
6240 : [ 1.58459e-005 ]
6241 : [ 1.51375e-005 ]
6242 : [ 1.29586e-005 ]
6243 : [ 1.47034e-005 ]
6244 : [ 1.51151e-005 ]
6245 : [ 1.65552e-005 ]
6246 : [ 1.57088e-005 ]
6247 : [ 1.33168e-005 ]
6248 : [ 1.50188e-005 ]
6249 : [ 1.2918e-005  ]
6250 : [ 1.32549e-005 ]
6251 : [ 1.65859e-005 ]
6252 : [ 1.62353e-005 ]
6253 : [ 1.31591e-005 ]
6254 : [ 1.70129e-005 ]
6255 : [ 1.69545e-005 ]
6256 : [ 1.5789e-005  ]
6257 : [ 1.71029e-005 ]
6258 : [ 1.46662e-005 ]
6259 : [ 1.61708e-005 ]
6260 : [ 1.63481e-005 ]
6261 : [ 1.44518e-005 ]
6262 : [ 1.68413e-005 ]
6263 : [ 1.27479e-005 ]
6264 : [ 1.4723e-005  ]
6265 : [ 1.42266e-005 ]
6266 : [ 1.59021e-005 ]
6267 : [ 1.60569e-005 ]
6268 : [ 1.56216e-005 ]
6269 : [ 1.67273e-005 ]
6270 : [ 1.68897e-005 ]
6271 : [ 1.43081e-005 ]
6272 : [ 1.58931e-005 ]
6273 : [ 1.23136e-005 ]
6274 : [ 1.46011e-005 ]
6275 : [ 1.57196e-005 ]
6276 : [ 1.40066e-005 ]
6277 : [ 1.64711e-005 ]
6278 : [ 1.27214e-005 ]
6279 : [ 1.49845e-005 ]
6280 : [ 1.42651e-005 ]
6281 : [ 1.60276e-005 ]
6282 : [ 1.6447e-005  ]
6283 : [ 1.44525e-005 ]
6284 : [ 1.64236e-005 ]
6285 : [ 1.24784e-005 ]
6286 : [ 1.24975e-005 ]
6287 : [ 1.3164e-005  ]
6288 : [ 1.70619e-005 ]
6289 : [ 1.57733e-005 ]
6290 : [ 1.6877e-005  ]
6291 : [ 1.51452e-005 ]
6292 : [ 1.34941e-005 ]
6293 : [ 1.40389e-005 ]
6294 : [ 1.57255e-005 ]
6295 : [ 1.35028e-005 ]
6296 : [ 1.47606e-005 ]
6297 : [ 1.57021e-005 ]
6298 : [ 1.59497e-005 ]
6299 : [ 1.47631e-005 ]
6300 : [ 1.44225e-005 ]
6301 : [ 1.60916e-005 ]
6302 : [ 1.72498e-005 ]
6303 : [ 1.65342e-005 ]
6304 : [ 1.6239e-005  ]
6305 : [ 1.37994e-005 ]
6306 : [ 1.51277e-005 ]
6307 : [ 1.67621e-005 ]
6308 : [ 1.34593e-005 ]
6309 : [ 1.52071e-005 ]
6310 : [ 1.48633e-005 ]
6311 : [ 1.55075e-005 ]
6312 : [ 1.69189e-005 ]
6313 : [ 1.26669e-005 ]
6314 : [ 1.57455e-005 ]
6315 : [ 1.43149e-005 ]
6316 : [ 1.5101e-005  ]
6317 : [ 1.26741e-005 ]
6318 : [ 1.45803e-005 ]
6319 : [ 1.51832e-005 ]
6320 : [ 1.59579e-005 ]
6321 : [ 1.65413e-005 ]
6322 : [ 1.34616e-005 ]
6323 : [ 1.40295e-005 ]
6324 : [ 1.42334e-005 ]
6325 : [ 1.5089e-005  ]
6326 : [ 1.52992e-005 ]
6327 : [ 1.35875e-005 ]
6328 : [ 1.49681e-005 ]
6329 : [ 1.57245e-005 ]
6330 : [ 1.68667e-005 ]
6331 : [ 1.49103e-005 ]
6332 : [ 1.59513e-005 ]
6333 : [ 1.41887e-005 ]
6334 : [ 1.55365e-005 ]
6335 : [ 1.53433e-005 ]
6336 : [ 1.37811e-005 ]
6337 : [ 1.50572e-005 ]
6338 : [ 1.46803e-005 ]
6339 : [ 1.58972e-005 ]
6340 : [ 1.7016e-005  ]
6341 : [ 1.46435e-005 ]
6342 : [ 1.31226e-005 ]
6343 : [ 1.45954e-005 ]
6344 : [ 1.5419e-005  ]
6345 : [ 1.61853e-005 ]
6346 : [ 1.48839e-005 ]
6347 : [ 1.71957e-005 ]
6348 : [ 1.46732e-005 ]
6349 : [ 1.60077e-005 ]
6350 : [ 1.46503e-005 ]
6351 : [ 1.63195e-005 ]
6352 : [ 1.27104e-005 ]
6353 : [ 1.36148e-005 ]
6354 : [ 1.41877e-005 ]
6355 : [ 1.57726e-005 ]
6356 : [ 1.54383e-005 ]
6357 : [ 1.47718e-005 ]
6358 : [ 1.60137e-005 ]
6359 : [ 1.57982e-005 ]
6360 : [ 1.67657e-005 ]
6361 : [ 1.30737e-005 ]
6362 : [ 1.68609e-005 ]
6363 : [ 1.59207e-005 ]
6364 : [ 1.49397e-005 ]
6365 : [ 1.5047e-005  ]
6366 : [ 1.39964e-005 ]
6367 : [ 1.45156e-005 ]
6368 : [ 1.37014e-005 ]
6369 : [ 1.62033e-005 ]
6370 : [ 1.47425e-005 ]
6371 : [ 1.46888e-005 ]
6372 : [ 1.59639e-005 ]
6373 : [ 1.59886e-005 ]
6374 : [ 1.46465e-005 ]
6375 : [ 1.24655e-005 ]
6376 : [ 1.58735e-005 ]
6377 : [ 1.58336e-005 ]
6378 : [ 1.4477e-005  ]
6379 : [ 1.6485e-005  ]
6380 : [ 1.62488e-005 ]
6381 : [ 1.66131e-005 ]
6382 : [ 1.34492e-005 ]
6383 : [ 1.4042e-005  ]
6384 : [ 1.60516e-005 ]
6385 : [ 1.51692e-005 ]
6386 : [ 1.63457e-005 ]
6387 : [ 1.4976e-005  ]
6388 : [ 1.3566e-005  ]
6389 : [ 1.51573e-005 ]
6390 : [ 1.65076e-005 ]
6391 : [ 1.58195e-005 ]
6392 : [ 1.55392e-005 ]
6393 : [ 1.29665e-005 ]
6394 : [ 1.44206e-005 ]
6395 : [ 1.33675e-005 ]
6396 : [ 1.54247e-005 ]
6397 : [ 1.44977e-005 ]
6398 : [ 1.36877e-005 ]
6399 : [ 1.47715e-005 ]
6400 : [ 1.37804e-005 ]
6401 : [ 1.48351e-005 ]
6402 : [ 1.56439e-005 ]
6403 : [ 1.33844e-005 ]
6404 : [ 1.52471e-005 ]
6405 : [ 1.51506e-005 ]
6406 : [ 1.54934e-005 ]
6407 : [ 1.3913e-005  ]
6408 : [ 1.31448e-005 ]
6409 : [ 1.39006e-005 ]
6410 : [ 1.74726e-005 ]
6411 : [ 1.48019e-005 ]
6412 : [ 1.506e-005   ]
6413 : [ 1.4592e-005  ]
6414 : [ 1.61797e-005 ]
6415 : [ 1.55177e-005 ]
6416 : [ 1.39604e-005 ]
6417 : [ 1.53291e-005 ]
6418 : [ 1.31533e-005 ]
6419 : [ 1.72993e-005 ]
6420 : [ 1.51013e-005 ]
6421 : [ 1.54082e-005 ]
6422 : [ 1.58309e-005 ]
6423 : [ 1.3339e-005  ]
6424 : [ 1.53858e-005 ]
6425 : [ 1.37689e-005 ]
6426 : [ 1.55842e-005 ]
6427 : [ 1.41225e-005 ]
6428 : [ 1.50694e-005 ]
6429 : [ 1.63547e-005 ]
6430 : [ 1.48291e-005 ]
6431 : [ 1.48387e-005 ]
6432 : [ 1.55795e-005 ]
6433 : [ 1.62294e-005 ]
6434 : [ 1.31864e-005 ]
6435 : [ 1.60754e-005 ]
6436 : [ 1.65322e-005 ]
6437 : [ 1.56467e-005 ]
6438 : [ 1.3653e-005  ]
6439 : [ 1.59724e-005 ]
6440 : [ 1.625e-005   ]
6441 : [ 1.65325e-005 ]
6442 : [ 1.60005e-005 ]
6443 : [ 1.4091e-005  ]
6444 : [ 1.5095e-005  ]
6445 : [ 1.52922e-005 ]
6446 : [ 1.24249e-005 ]
6447 : [ 1.57998e-005 ]
6448 : [ 1.56664e-005 ]
6449 : [ 1.60592e-005 ]
6450 : [ 1.38149e-005 ]
6451 : [ 1.48968e-005 ]
6452 : [ 1.68316e-005 ]
6453 : [ 1.56814e-005 ]
6454 : [ 1.4733e-005  ]
6455 : [ 1.58835e-005 ]
6456 : [ 1.58432e-005 ]
6457 : [ 1.38568e-005 ]
6458 : [ 1.65839e-005 ]
6459 : [ 1.69042e-005 ]
6460 : [ 1.62123e-005 ]
6461 : [ 1.42311e-005 ]
6462 : [ 1.25615e-005 ]
6463 : [ 1.23529e-005 ]
6464 : [ 1.57176e-005 ]
6465 : [ 1.37952e-005 ]
6466 : [ 1.52413e-005 ]
6467 : [ 1.45412e-005 ]
6468 : [ 1.5057e-005  ]
6469 : [ 1.39576e-005 ]
6470 : [ 1.53134e-005 ]
6471 : [ 1.6782e-005  ]
6472 : [ 1.43001e-005 ]
6473 : [ 1.62988e-005 ]
6474 : [ 1.64748e-005 ]
6475 : [ 1.49309e-005 ]
6476 : [ 1.60009e-005 ]
6477 : [ 1.5936e-005  ]
6478 : [ 1.53591e-005 ]
6479 : [ 1.51456e-005 ]
6480 : [ 1.65351e-005 ]
6481 : [ 1.61915e-005 ]
6482 : [ 1.30873e-005 ]
6483 : [ 1.49803e-005 ]
6484 : [ 1.54043e-005 ]
6485 : [ 1.61928e-005 ]
6486 : [ 1.70438e-005 ]
6487 : [ 1.43214e-005 ]
6488 : [ 1.59745e-005 ]
6489 : [ 1.2794e-005  ]
6490 : [ 1.47895e-005 ]
6491 : [ 1.36181e-005 ]
6492 : [ 1.59388e-005 ]
6493 : [ 1.27408e-005 ]
6494 : [ 1.39061e-005 ]
6495 : [ 1.60305e-005 ]
6496 : [ 1.27292e-005 ]
6497 : [ 1.58192e-005 ]
6498 : [ 1.44168e-005 ]
6499 : [ 1.52815e-005 ]
6500 : [ 1.26161e-005 ]
6501 : [ 1.55495e-005 ]
6502 : [ 1.36767e-005 ]
6503 : [ 1.54671e-005 ]
6504 : [ 1.56114e-005 ]
6505 : [ 1.28022e-005 ]
6506 : [ 1.28764e-005 ]
6507 : [ 1.30285e-005 ]
6508 : [ 1.51474e-005 ]
6509 : [ 1.59331e-005 ]
6510 : [ 1.3353e-005  ]
6511 : [ 1.33385e-005 ]
6512 : [ 1.59599e-005 ]
6513 : [ 1.22847e-005 ]
6514 : [ 1.54176e-005 ]
6515 : [ 1.68539e-005 ]
6516 : [ 1.69539e-005 ]
6517 : [ 1.51206e-005 ]
6518 : [ 1.56762e-005 ]
6519 : [ 1.64379e-005 ]
6520 : [ 1.50221e-005 ]
6521 : [ 1.63759e-005 ]
6522 : [ 1.27876e-005 ]
6523 : [ 1.29808e-005 ]
6524 : [ 1.35247e-005 ]
6525 : [ 1.5039e-005  ]
6526 : [ 1.51992e-005 ]
6527 : [ 1.70608e-005 ]
6528 : [ 1.36294e-005 ]
6529 : [ 1.57909e-005 ]
6530 : [ 1.48825e-005 ]
6531 : [ 1.55718e-005 ]
6532 : [ 1.37012e-005 ]
6533 : [ 1.36258e-005 ]
6534 : [ 1.66772e-005 ]
6535 : [ 1.63813e-005 ]
6536 : [ 1.6923e-005  ]
6537 : [ 1.63315e-005 ]
6538 : [ 1.48495e-005 ]
6539 : [ 1.33653e-005 ]
6540 : [ 1.57244e-005 ]
6541 : [ 1.33972e-005 ]
6542 : [ 1.30667e-005 ]
6543 : [ 1.18807e-005 ]
6544 : [ 1.64054e-005 ]
6545 : [ 1.3995e-005  ]
6546 : [ 1.6383e-005  ]
6547 : [ 1.46082e-005 ]
6548 : [ 1.2675e-005  ]
6549 : [ 1.48374e-005 ]
6550 : [ 1.5976e-005  ]
6551 : [ 1.44091e-005 ]
6552 : [ 1.41468e-005 ]
6553 : [ 1.66375e-005 ]
6554 : [ 1.55739e-005 ]
6555 : [ 1.53263e-005 ]
6556 : [ 1.48022e-005 ]
6557 : [ 1.65298e-005 ]
6558 : [ 1.22532e-005 ]
6559 : [ 1.61139e-005 ]
6560 : [ 1.67899e-005 ]
6561 : [ 1.64626e-005 ]
6562 : [ 1.61196e-005 ]
6563 : [ 1.62612e-005 ]
6564 : [ 1.58262e-005 ]
6565 : [ 1.64613e-005 ]
6566 : [ 1.283e-005   ]
6567 : [ 1.28197e-005 ]
6568 : [ 1.17337e-005 ]
6569 : [ 1.27013e-005 ]
6570 : [ 1.53929e-005 ]
6571 : [ 1.59152e-005 ]
6572 : [ 1.56622e-005 ]
6573 : [ 1.49681e-005 ]
6574 : [ 1.4273e-005  ]
6575 : [ 1.2763e-005  ]
6576 : [ 1.44525e-005 ]
6577 : [ 1.30115e-005 ]
6578 : [ 1.24064e-005 ]
6579 : [ 1.46845e-005 ]
6580 : [ 1.39243e-005 ]
6581 : [ 1.40557e-005 ]
6582 : [ 1.61336e-005 ]
6583 : [ 1.46927e-005 ]
6584 : [ 1.52237e-005 ]
6585 : [ 1.38355e-005 ]
6586 : [ 1.53114e-005 ]
6587 : [ 1.59808e-005 ]
6588 : [ 1.55034e-005 ]
6589 : [ 1.54377e-005 ]
6590 : [ 1.67727e-005 ]
6591 : [ 1.58233e-005 ]
6592 : [ 1.48653e-005 ]
6593 : [ 1.66906e-005 ]
6594 : [ 1.65702e-005 ]
6595 : [ 1.65951e-005 ]
6596 : [ 1.45629e-005 ]
6597 : [ 1.36766e-005 ]
6598 : [ 1.48792e-005 ]
6599 : [ 1.44162e-005 ]
6600 : [ 1.7034e-005  ]
6601 : [ 1.59986e-005 ]
6602 : [ 1.39379e-005 ]
6603 : [ 1.50465e-005 ]
6604 : [ 1.47614e-005 ]
6605 : [ 1.50719e-005 ]
6606 : [ 1.59895e-005 ]
6607 : [ 1.58677e-005 ]
6608 : [ 1.53653e-005 ]
6609 : [ 1.52097e-005 ]
6610 : [ 1.57257e-005 ]
6611 : [ 1.61395e-005 ]
6612 : [ 1.53494e-005 ]
6613 : [ 1.2081e-005  ]
6614 : [ 1.64803e-005 ]
6615 : [ 1.34432e-005 ]
6616 : [ 1.74107e-005 ]
6617 : [ 1.71175e-005 ]
6618 : [ 1.5369e-005  ]
6619 : [ 1.71129e-005 ]
6620 : [ 1.40209e-005 ]
6621 : [ 1.52854e-005 ]
6622 : [ 1.70272e-005 ]
6623 : [ 1.5325e-005  ]
6624 : [ 1.64544e-005 ]
6625 : [ 1.52997e-005 ]
6626 : [ 1.35829e-005 ]
6627 : [ 1.45379e-005 ]
6628 : [ 1.51297e-005 ]
6629 : [ 1.27667e-005 ]
6630 : [ 1.44002e-005 ]
6631 : [ 1.64409e-005 ]
6632 : [ 1.42722e-005 ]
6633 : [ 1.68097e-005 ]
6634 : [ 1.57686e-005 ]
6635 : [ 1.187e-005   ]
6636 : [ 1.46271e-005 ]
6637 : [ 1.72696e-005 ]
6638 : [ 1.48741e-005 ]
6639 : [ 1.60382e-005 ]
6640 : [ 1.58212e-005 ]
6641 : [ 1.55981e-005 ]
6642 : [ 1.53925e-005 ]
6643 : [ 1.60216e-005 ]
6644 : [ 1.64794e-005 ]
6645 : [ 1.47591e-005 ]
6646 : [ 1.36984e-005 ]
6647 : [ 1.46157e-005 ]
6648 : [ 1.60427e-005 ]
6649 : [ 1.33283e-005 ]
6650 : [ 1.61174e-005 ]
6651 : [ 1.46166e-005 ]
6652 : [ 1.38466e-005 ]
6653 : [ 1.62068e-005 ]
6654 : [ 1.22047e-005 ]
6655 : [ 1.36482e-005 ]
6656 : [ 1.57264e-005 ]
6657 : [ 1.64058e-005 ]
6658 : [ 1.61144e-005 ]
6659 : [ 1.5868e-005  ]
6660 : [ 1.65226e-005 ]
6661 : [ 1.45098e-005 ]
6662 : [ 1.54347e-005 ]
6663 : [ 1.46917e-005 ]
6664 : [ 1.2069e-005  ]
6665 : [ 1.60181e-005 ]
6666 : [ 1.54255e-005 ]
6667 : [ 1.28781e-005 ]
6668 : [ 1.48318e-005 ]
6669 : [ 1.62292e-005 ]
6670 : [ 1.58441e-005 ]
6671 : [ 1.64401e-005 ]
6672 : [ 1.51129e-005 ]
6673 : [ 1.61632e-005 ]
6674 : [ 1.47073e-005 ]
6675 : [ 1.67034e-005 ]
6676 : [ 1.36185e-005 ]
6677 : [ 1.47656e-005 ]
6678 : [ 1.45081e-005 ]
6679 : [ 1.39393e-005 ]
6680 : [ 1.24048e-005 ]
6681 : [ 1.52828e-005 ]
6682 : [ 1.35858e-005 ]
6683 : [ 1.46743e-005 ]
6684 : [ 1.44589e-005 ]
6685 : [ 1.63016e-005 ]
6686 : [ 1.48524e-005 ]
6687 : [ 1.55805e-005 ]
6688 : [ 1.54005e-005 ]
6689 : [ 1.66507e-005 ]
6690 : [ 1.52397e-005 ]
6691 : [ 1.25281e-005 ]
6692 : [ 1.37376e-005 ]
6693 : [ 1.56574e-005 ]
6694 : [ 1.57067e-005 ]
6695 : [ 1.47995e-005 ]
6696 : [ 1.63459e-005 ]
6697 : [ 1.38174e-005 ]
6698 : [ 1.49537e-005 ]
6699 : [ 1.47692e-005 ]
6700 : [ 1.50532e-005 ]
6701 : [ 1.37821e-005 ]
6702 : [ 1.37487e-005 ]
6703 : [ 1.56e-005    ]
6704 : [ 1.41664e-005 ]
6705 : [ 1.42254e-005 ]
6706 : [ 1.28121e-005 ]
6707 : [ 1.49443e-005 ]
6708 : [ 1.40385e-005 ]
6709 : [ 1.30175e-005 ]
6710 : [ 1.5401e-005  ]
6711 : [ 1.48991e-005 ]
6712 : [ 1.60536e-005 ]
6713 : [ 1.46462e-005 ]
6714 : [ 1.59218e-005 ]
6715 : [ 1.325e-005   ]
6716 : [ 1.55235e-005 ]
6717 : [ 1.3905e-005  ]
6718 : [ 1.56235e-005 ]
6719 : [ 1.43503e-005 ]
6720 : [ 1.52709e-005 ]
6721 : [ 1.61912e-005 ]
6722 : [ 1.51544e-005 ]
6723 : [ 1.27203e-005 ]
6724 : [ 1.48279e-005 ]
6725 : [ 1.42621e-005 ]
6726 : [ 1.60686e-005 ]
6727 : [ 1.61645e-005 ]
6728 : [ 1.54132e-005 ]
6729 : [ 1.36333e-005 ]
6730 : [ 1.40062e-005 ]
6731 : [ 1.6405e-005  ]
6732 : [ 1.37169e-005 ]
6733 : [ 1.44002e-005 ]
6734 : [ 1.35731e-005 ]
6735 : [ 1.37556e-005 ]
6736 : [ 1.71367e-005 ]
6737 : [ 1.4898e-005  ]
6738 : [ 1.43414e-005 ]
6739 : [ 1.68687e-005 ]
6740 : [ 1.65759e-005 ]
6741 : [ 1.50075e-005 ]
6742 : [ 1.49666e-005 ]
6743 : [ 1.58528e-005 ]
6744 : [ 1.48485e-005 ]
6745 : [ 1.30287e-005 ]
6746 : [ 1.67959e-005 ]
6747 : [ 1.50155e-005 ]
6748 : [ 1.61224e-005 ]
6749 : [ 1.46373e-005 ]
6750 : [ 1.52497e-005 ]
6751 : [ 1.2594e-005  ]
6752 : [ 1.51351e-005 ]
6753 : [ 1.34651e-005 ]
6754 : [ 1.60839e-005 ]
6755 : [ 1.52927e-005 ]
6756 : [ 1.54558e-005 ]
6757 : [ 1.41471e-005 ]
6758 : [ 1.6021e-005  ]
6759 : [ 1.492e-005   ]
6760 : [ 1.48031e-005 ]
6761 : [ 1.63925e-005 ]
6762 : [ 1.41125e-005 ]
6763 : [ 1.37202e-005 ]
6764 : [ 1.50551e-005 ]
6765 : [ 1.27278e-005 ]
6766 : [ 1.65447e-005 ]
6767 : [ 1.60029e-005 ]
6768 : [ 1.36343e-005 ]
6769 : [ 1.55997e-005 ]
6770 : [ 1.23742e-005 ]
6771 : [ 1.39565e-005 ]
6772 : [ 1.62309e-005 ]
6773 : [ 1.72832e-005 ]
6774 : [ 1.43055e-005 ]
6775 : [ 1.5183e-005  ]
6776 : [ 1.54288e-005 ]
6777 : [ 1.39105e-005 ]
6778 : [ 1.64693e-005 ]
6779 : [ 1.53328e-005 ]
6780 : [ 1.4158e-005  ]
6781 : [ 1.46561e-005 ]
6782 : [ 1.66624e-005 ]
6783 : [ 1.31848e-005 ]
6784 : [ 1.57577e-005 ]
6785 : [ 1.21176e-005 ]
6786 : [ 1.31991e-005 ]
6787 : [ 1.47026e-005 ]
6788 : [ 1.73425e-005 ]
6789 : [ 1.43067e-005 ]
6790 : [ 1.23854e-005 ]
6791 : [ 1.55191e-005 ]
6792 : [ 1.59011e-005 ]
6793 : [ 1.65884e-005 ]
6794 : [ 1.47647e-005 ]
6795 : [ 1.51137e-005 ]
6796 : [ 1.62815e-005 ]
6797 : [ 1.35382e-005 ]
6798 : [ 1.58621e-005 ]
6799 : [ 1.64112e-005 ]
6800 : [ 1.70823e-005 ]
6801 : [ 1.51442e-005 ]
6802 : [ 1.56131e-005 ]
6803 : [ 1.65088e-005 ]
6804 : [ 1.67415e-005 ]
6805 : [ 1.41591e-005 ]
6806 : [ 1.5534e-005  ]
6807 : [ 1.67504e-005 ]
6808 : [ 1.57347e-005 ]
6809 : [ 1.43218e-005 ]
6810 : [ 1.47686e-005 ]
6811 : [ 1.60776e-005 ]
6812 : [ 1.65533e-005 ]
6813 : [ 1.66566e-005 ]
6814 : [ 1.51716e-005 ]
6815 : [ 1.31747e-005 ]
6816 : [ 1.6452e-005  ]
6817 : [ 1.52183e-005 ]
6818 : [ 1.70319e-005 ]
6819 : [ 1.51632e-005 ]
6820 : [ 1.71328e-005 ]
6821 : [ 1.33721e-005 ]
6822 : [ 1.57862e-005 ]
6823 : [ 1.55351e-005 ]
6824 : [ 1.70041e-005 ]
6825 : [ 1.55109e-005 ]
6826 : [ 1.31513e-005 ]
6827 : [ 1.36181e-005 ]
6828 : [ 1.60829e-005 ]
6829 : [ 1.33295e-005 ]
6830 : [ 1.68579e-005 ]
6831 : [ 1.41504e-005 ]
6832 : [ 1.38198e-005 ]
6833 : [ 1.63102e-005 ]
6834 : [ 1.39968e-005 ]
6835 : [ 1.44621e-005 ]
6836 : [ 1.64419e-005 ]
6837 : [ 1.46446e-005 ]
6838 : [ 1.44943e-005 ]
6839 : [ 1.32446e-005 ]
6840 : [ 1.39943e-005 ]
6841 : [ 1.33112e-005 ]
6842 : [ 1.42347e-005 ]
6843 : [ 1.36815e-005 ]
6844 : [ 1.48293e-005 ]
6845 : [ 1.64153e-005 ]
6846 : [ 1.65355e-005 ]
6847 : [ 1.60598e-005 ]
6848 : [ 1.33045e-005 ]
6849 : [ 1.31274e-005 ]
6850 : [ 1.35589e-005 ]
6851 : [ 1.42596e-005 ]
6852 : [ 1.50143e-005 ]
6853 : [ 1.48885e-005 ]
6854 : [ 1.48348e-005 ]
6855 : [ 1.46374e-005 ]
6856 : [ 1.62355e-005 ]
6857 : [ 1.54546e-005 ]
6858 : [ 1.29407e-005 ]
6859 : [ 1.56772e-005 ]
6860 : [ 1.3194e-005  ]
6861 : [ 1.58562e-005 ]
6862 : [ 1.40995e-005 ]
6863 : [ 1.38664e-005 ]
6864 : [ 1.61143e-005 ]
6865 : [ 1.59057e-005 ]
6866 : [ 1.58088e-005 ]
6867 : [ 1.48324e-005 ]
6868 : [ 1.35216e-005 ]
6869 : [ 1.52698e-005 ]
6870 : [ 1.46391e-005 ]
6871 : [ 1.6488e-005  ]
6872 : [ 1.58564e-005 ]
6873 : [ 1.35178e-005 ]
6874 : [ 1.71823e-005 ]
6875 : [ 1.68518e-005 ]
6876 : [ 1.45159e-005 ]
6877 : [ 1.63537e-005 ]
6878 : [ 1.48274e-005 ]
6879 : [ 1.52811e-005 ]
6880 : [ 1.41799e-005 ]
6881 : [ 1.55449e-005 ]
6882 : [ 1.61581e-005 ]
6883 : [ 1.68481e-005 ]
6884 : [ 1.57546e-005 ]
6885 : [ 1.42022e-005 ]
6886 : [ 1.4203e-005  ]
6887 : [ 1.6742e-005  ]
6888 : [ 1.54954e-005 ]
6889 : [ 1.68381e-005 ]
6890 : [ 1.59784e-005 ]
6891 : [ 1.561e-005   ]
6892 : [ 1.69442e-005 ]
6893 : [ 1.44132e-005 ]
6894 : [ 1.62242e-005 ]
6895 : [ 1.50867e-005 ]
6896 : [ 1.45684e-005 ]
6897 : [ 1.60016e-005 ]
6898 : [ 1.51677e-005 ]
6899 : [ 1.37565e-005 ]
6900 : [ 1.56612e-005 ]
6901 : [ 1.43272e-005 ]
6902 : [ 1.38886e-005 ]
6903 : [ 1.35847e-005 ]
6904 : [ 1.35436e-005 ]
6905 : [ 1.74425e-005 ]
6906 : [ 1.56512e-005 ]
6907 : [ 1.52339e-005 ]
6908 : [ 1.62227e-005 ]
6909 : [ 1.64987e-005 ]
6910 : [ 1.3985e-005  ]
6911 : [ 1.74123e-005 ]
6912 : [ 1.46673e-005 ]
6913 : [ 1.39471e-005 ]
6914 : [ 1.66442e-005 ]
6915 : [ 1.28991e-005 ]
6916 : [ 1.34326e-005 ]
6917 : [ 1.42182e-005 ]
6918 : [ 1.52881e-005 ]
6919 : [ 1.71145e-005 ]
6920 : [ 1.44591e-005 ]
6921 : [ 1.40782e-005 ]
6922 : [ 1.29199e-005 ]
6923 : [ 1.73874e-005 ]
6924 : [ 1.72863e-005 ]
6925 : [ 1.53912e-005 ]
6926 : [ 1.68573e-005 ]
6927 : [ 1.7008e-005  ]
6928 : [ 1.41213e-005 ]
6929 : [ 1.54838e-005 ]
6930 : [ 1.49521e-005 ]
6931 : [ 1.59084e-005 ]
6932 : [ 1.45365e-005 ]
6933 : [ 1.6465e-005  ]
6934 : [ 1.52235e-005 ]
6935 : [ 1.49495e-005 ]
6936 : [ 1.58069e-005 ]
6937 : [ 1.53379e-005 ]
6938 : [ 1.43713e-005 ]
6939 : [ 1.40003e-005 ]
6940 : [ 1.58881e-005 ]
6941 : [ 1.49244e-005 ]
6942 : [ 1.31913e-005 ]
6943 : [ 1.48985e-005 ]
6944 : [ 1.32793e-005 ]
6945 : [ 1.28123e-005 ]
6946 : [ 1.48237e-005 ]
6947 : [ 1.59924e-005 ]
6948 : [ 1.62699e-005 ]
6949 : [ 1.60244e-005 ]
6950 : [ 1.4965e-005  ]
6951 : [ 1.52886e-005 ]
6952 : [ 1.56225e-005 ]
6953 : [ 1.20296e-005 ]
6954 : [ 1.4828e-005  ]
6955 : [ 1.44887e-005 ]
6956 : [ 1.59906e-005 ]
6957 : [ 1.49518e-005 ]
6958 : [ 1.56577e-005 ]
6959 : [ 1.56025e-005 ]
6960 : [ 1.72541e-005 ]
6961 : [ 1.59265e-005 ]
6962 : [ 1.6747e-005  ]
6963 : [ 1.54176e-005 ]
6964 : [ 1.38185e-005 ]
6965 : [ 1.56132e-005 ]
6966 : [ 1.45195e-005 ]
6967 : [ 1.47978e-005 ]
6968 : [ 1.33797e-005 ]
6969 : [ 1.68837e-005 ]
6970 : [ 1.55369e-005 ]
6971 : [ 1.57627e-005 ]
6972 : [ 1.71568e-005 ]
6973 : [ 1.54075e-005 ]
6974 : [ 1.34651e-005 ]
6975 : [ 1.47883e-005 ]
6976 : [ 1.6228e-005  ]
6977 : [ 1.49954e-005 ]
6978 : [ 1.51366e-005 ]
6979 : [ 1.64211e-005 ]
6980 : [ 1.69871e-005 ]
6981 : [ 1.58738e-005 ]
6982 : [ 1.48952e-005 ]
6983 : [ 1.6114e-005  ]
6984 : [ 1.53153e-005 ]
6985 : [ 1.44212e-005 ]
6986 : [ 1.487e-005   ]
6987 : [ 1.63606e-005 ]
6988 : [ 1.35223e-005 ]
6989 : [ 1.58248e-005 ]
6990 : [ 1.3018e-005  ]
6991 : [ 1.32699e-005 ]
6992 : [ 1.41176e-005 ]
6993 : [ 1.62714e-005 ]
6994 : [ 1.4438e-005  ]
6995 : [ 1.45387e-005 ]
6996 : [ 1.49794e-005 ]
6997 : [ 1.23365e-005 ]
6998 : [ 1.20496e-005 ]
6999 : [ 1.52098e-005 ]
7000 : [ 1.4809e-005  ]
7001 : [ 1.35946e-005 ]
7002 : [ 1.45345e-005 ]
7003 : [ 1.33874e-005 ]
7004 : [ 1.46221e-005 ]
7005 : [ 1.40012e-005 ]
7006 : [ 1.53224e-005 ]
7007 : [ 1.61519e-005 ]
7008 : [ 1.15393e-005 ]
7009 : [ 1.69769e-005 ]
7010 : [ 1.25086e-005 ]
7011 : [ 1.70722e-005 ]
7012 : [ 1.53437e-005 ]
7013 : [ 1.48728e-005 ]
7014 : [ 1.50425e-005 ]
7015 : [ 1.53701e-005 ]
7016 : [ 1.53197e-005 ]
7017 : [ 1.64628e-005 ]
7018 : [ 1.48043e-005 ]
7019 : [ 1.36426e-005 ]
7020 : [ 1.42563e-005 ]
7021 : [ 1.60403e-005 ]
7022 : [ 1.53147e-005 ]
7023 : [ 1.48209e-005 ]
7024 : [ 1.34862e-005 ]
7025 : [ 1.56436e-005 ]
7026 : [ 1.16313e-005 ]
7027 : [ 1.36894e-005 ]
7028 : [ 1.44091e-005 ]
7029 : [ 1.34394e-005 ]
7030 : [ 1.56434e-005 ]
7031 : [ 1.44463e-005 ]
7032 : [ 1.5005e-005  ]
7033 : [ 1.59801e-005 ]
7034 : [ 1.65236e-005 ]
7035 : [ 1.55415e-005 ]
7036 : [ 1.45306e-005 ]
7037 : [ 1.5526e-005  ]
7038 : [ 1.59474e-005 ]
7039 : [ 1.49116e-005 ]
7040 : [ 1.41517e-005 ]
7041 : [ 1.48047e-005 ]
7042 : [ 1.5146e-005  ]
7043 : [ 1.3409e-005  ]
7044 : [ 1.36307e-005 ]
7045 : [ 1.42785e-005 ]
7046 : [ 1.49926e-005 ]
7047 : [ 1.47154e-005 ]
7048 : [ 1.721e-005   ]
7049 : [ 1.37674e-005 ]
7050 : [ 1.69852e-005 ]
7051 : [ 1.22116e-005 ]
7052 : [ 1.51723e-005 ]
7053 : [ 1.74575e-005 ]
7054 : [ 1.49506e-005 ]
7055 : [ 1.55294e-005 ]
7056 : [ 1.42493e-005 ]
7057 : [ 1.57852e-005 ]
7058 : [ 1.60736e-005 ]
7059 : [ 1.51183e-005 ]
7060 : [ 1.57332e-005 ]
7061 : [ 1.43632e-005 ]
7062 : [ 1.35172e-005 ]
7063 : [ 1.25432e-005 ]
7064 : [ 1.50517e-005 ]
7065 : [ 1.59609e-005 ]
7066 : [ 1.44749e-005 ]
7067 : [ 1.51204e-005 ]
7068 : [ 1.27413e-005 ]
7069 : [ 1.59539e-005 ]
7070 : [ 1.44627e-005 ]
7071 : [ 1.45363e-005 ]
7072 : [ 1.36093e-005 ]
7073 : [ 1.38184e-005 ]
7074 : [ 1.41646e-005 ]
7075 : [ 1.41574e-005 ]
7076 : [ 1.59518e-005 ]
7077 : [ 1.31073e-005 ]
7078 : [ 1.3415e-005  ]
7079 : [ 1.61754e-005 ]
7080 : [ 1.65563e-005 ]
7081 : [ 1.51354e-005 ]
7082 : [ 1.61926e-005 ]
7083 : [ 1.63416e-005 ]
7084 : [ 1.47734e-005 ]
7085 : [ 1.48616e-005 ]
7086 : [ 1.16487e-005 ]
7087 : [ 1.47767e-005 ]
7088 : [ 1.51331e-005 ]
7089 : [ 1.55532e-005 ]
7090 : [ 1.71761e-005 ]
7091 : [ 1.58619e-005 ]
7092 : [ 1.49754e-005 ]
7093 : [ 1.5778e-005  ]
7094 : [ 1.43826e-005 ]
7095 : [ 1.54882e-005 ]
7096 : [ 1.50176e-005 ]
7097 : [ 1.62132e-005 ]
7098 : [ 1.26913e-005 ]
7099 : [ 1.52281e-005 ]
7100 : [ 1.47591e-005 ]
7101 : [ 1.69266e-005 ]
7102 : [ 1.36408e-005 ]
7103 : [ 1.64609e-005 ]
7104 : [ 1.52672e-005 ]
7105 : [ 1.47455e-005 ]
7106 : [ 1.62087e-005 ]
7107 : [ 1.53833e-005 ]
7108 : [ 1.4199e-005  ]
7109 : [ 1.52046e-005 ]
7110 : [ 1.53481e-005 ]
7111 : [ 1.52012e-005 ]
7112 : [ 1.35854e-005 ]
7113 : [ 1.70145e-005 ]
7114 : [ 1.27548e-005 ]
7115 : [ 1.33341e-005 ]
7116 : [ 1.51785e-005 ]
7117 : [ 1.27882e-005 ]
7118 : [ 1.74533e-005 ]
7119 : [ 1.4656e-005  ]
7120 : [ 1.38671e-005 ]
7121 : [ 1.31125e-005 ]
7122 : [ 1.66604e-005 ]
7123 : [ 1.48868e-005 ]
7124 : [ 1.51476e-005 ]
7125 : [ 1.26128e-005 ]
7126 : [ 1.68283e-005 ]
7127 : [ 1.42624e-005 ]
7128 : [ 1.40427e-005 ]
7129 : [ 1.68557e-005 ]
7130 : [ 1.5883e-005  ]
7131 : [ 1.43295e-005 ]
7132 : [ 1.57998e-005 ]
7133 : [ 1.4185e-005  ]
7134 : [ 1.39288e-005 ]
7135 : [ 1.22831e-005 ]
7136 : [ 1.38554e-005 ]
7137 : [ 1.36186e-005 ]
7138 : [ 1.49876e-005 ]
7139 : [ 1.65021e-005 ]
7140 : [ 1.37161e-005 ]
7141 : [ 1.49887e-005 ]
7142 : [ 1.5136e-005  ]
7143 : [ 1.43202e-005 ]
7144 : [ 1.65323e-005 ]
7145 : [ 1.54831e-005 ]
7146 : [ 1.66166e-005 ]
7147 : [ 1.56757e-005 ]
7148 : [ 1.51835e-005 ]
7149 : [ 1.42327e-005 ]
7150 : [ 1.70781e-005 ]
7151 : [ 1.45973e-005 ]
7152 : [ 1.32653e-005 ]
7153 : [ 1.5586e-005  ]
7154 : [ 1.54008e-005 ]
7155 : [ 1.52962e-005 ]
7156 : [ 1.53413e-005 ]
7157 : [ 1.66394e-005 ]
7158 : [ 1.39668e-005 ]
7159 : [ 1.64498e-005 ]
7160 : [ 1.69527e-005 ]
7161 : [ 1.70726e-005 ]
7162 : [ 1.50867e-005 ]
7163 : [ 1.3856e-005  ]
7164 : [ 1.67632e-005 ]
7165 : [ 1.6209e-005  ]
7166 : [ 1.60966e-005 ]
7167 : [ 1.28543e-005 ]
7168 : [ 1.63045e-005 ]
7169 : [ 1.52896e-005 ]
7170 : [ 1.312e-005   ]
7171 : [ 1.47207e-005 ]
7172 : [ 1.61586e-005 ]
7173 : [ 1.2949e-005  ]
7174 : [ 1.54846e-005 ]
7175 : [ 1.67767e-005 ]
7176 : [ 1.21107e-005 ]
7177 : [ 1.39959e-005 ]
7178 : [ 1.57416e-005 ]
7179 : [ 1.45765e-005 ]
7180 : [ 1.55614e-005 ]
7181 : [ 1.44117e-005 ]
7182 : [ 1.5201e-005  ]
7183 : [ 1.62072e-005 ]
7184 : [ 1.38588e-005 ]
7185 : [ 1.55538e-005 ]
7186 : [ 1.39516e-005 ]
7187 : [ 1.56291e-005 ]
7188 : [ 1.59566e-005 ]
7189 : [ 1.54562e-005 ]
7190 : [ 1.63762e-005 ]
7191 : [ 1.69663e-005 ]
7192 : [ 1.3151e-005  ]
7193 : [ 1.48018e-005 ]
7194 : [ 1.47181e-005 ]
7195 : [ 1.53017e-005 ]
7196 : [ 1.71182e-005 ]
7197 : [ 1.32513e-005 ]
7198 : [ 1.32071e-005 ]
7199 : [ 1.50748e-005 ]
7200 : [ 1.43784e-005 ]
7201 : [ 1.27256e-005 ]
7202 : [ 1.41804e-005 ]
7203 : [ 1.49282e-005 ]
7204 : [ 1.69527e-005 ]
7205 : [ 1.61602e-005 ]
7206 : [ 1.63457e-005 ]
7207 : [ 1.54886e-005 ]
7208 : [ 1.53021e-005 ]
7209 : [ 1.37847e-005 ]
7210 : [ 1.41927e-005 ]
7211 : [ 1.54815e-005 ]
7212 : [ 1.42356e-005 ]
7213 : [ 1.62222e-005 ]
7214 : [ 1.41263e-005 ]
7215 : [ 1.19077e-005 ]
7216 : [ 1.5941e-005  ]
7217 : [ 1.53158e-005 ]
7218 : [ 1.58579e-005 ]
7219 : [ 1.27173e-005 ]
7220 : [ 1.64578e-005 ]
7221 : [ 1.31721e-005 ]
7222 : [ 1.42854e-005 ]
7223 : [ 1.55867e-005 ]
7224 : [ 1.72016e-005 ]
7225 : [ 1.635e-005   ]
7226 : [ 1.27869e-005 ]
7227 : [ 1.50287e-005 ]
7228 : [ 1.43542e-005 ]
7229 : [ 1.31572e-005 ]
7230 : [ 1.6956e-005  ]
7231 : [ 1.23259e-005 ]
7232 : [ 1.64376e-005 ]
7233 : [ 1.68522e-005 ]
7234 : [ 1.71407e-005 ]
7235 : [ 1.41933e-005 ]
7236 : [ 1.47654e-005 ]
7237 : [ 1.35353e-005 ]
7238 : [ 1.43952e-005 ]
7239 : [ 1.4878e-005  ]
7240 : [ 1.63256e-005 ]
7241 : [ 1.58013e-005 ]
7242 : [ 1.50945e-005 ]
7243 : [ 1.40665e-005 ]
7244 : [ 1.53504e-005 ]
7245 : [ 1.49576e-005 ]
7246 : [ 1.56614e-005 ]
7247 : [ 1.33081e-005 ]
7248 : [ 1.61179e-005 ]
7249 : [ 1.46223e-005 ]
7250 : [ 1.58574e-005 ]
7251 : [ 1.48094e-005 ]
7252 : [ 1.47459e-005 ]
7253 : [ 1.53769e-005 ]
7254 : [ 1.55187e-005 ]
7255 : [ 1.60261e-005 ]
7256 : [ 1.4386e-005  ]
7257 : [ 1.58391e-005 ]
7258 : [ 1.46184e-005 ]
7259 : [ 1.5409e-005  ]
7260 : [ 1.24482e-005 ]
7261 : [ 1.41604e-005 ]
7262 : [ 1.57414e-005 ]
7263 : [ 1.31271e-005 ]
7264 : [ 1.54718e-005 ]
7265 : [ 1.52125e-005 ]
7266 : [ 1.53254e-005 ]
7267 : [ 1.44363e-005 ]
7268 : [ 1.5756e-005  ]
7269 : [ 1.49876e-005 ]
7270 : [ 1.33039e-005 ]
7271 : [ 1.33544e-005 ]
7272 : [ 1.58894e-005 ]
7273 : [ 1.63838e-005 ]
7274 : [ 1.2389e-005  ]
7275 : [ 1.38166e-005 ]
7276 : [ 1.57225e-005 ]
7277 : [ 1.62158e-005 ]
7278 : [ 1.34746e-005 ]
7279 : [ 1.39201e-005 ]
7280 : [ 1.50263e-005 ]
7281 : [ 1.62702e-005 ]
7282 : [ 1.36325e-005 ]
7283 : [ 1.33029e-005 ]
7284 : [ 1.48466e-005 ]
7285 : [ 1.54897e-005 ]
7286 : [ 1.35527e-005 ]
7287 : [ 1.50192e-005 ]
7288 : [ 1.62683e-005 ]
7289 : [ 1.49622e-005 ]
7290 : [ 1.34621e-005 ]
7291 : [ 1.59116e-005 ]
7292 : [ 1.48336e-005 ]
7293 : [ 1.54867e-005 ]
7294 : [ 1.56015e-005 ]
7295 : [ 1.58635e-005 ]
7296 : [ 1.62844e-005 ]
7297 : [ 1.62282e-005 ]
7298 : [ 1.59096e-005 ]
7299 : [ 1.20671e-005 ]
7300 : [ 1.26143e-005 ]
7301 : [ 1.47737e-005 ]
7302 : [ 1.48165e-005 ]
7303 : [ 1.40923e-005 ]
7304 : [ 1.35957e-005 ]
7305 : [ 1.50191e-005 ]
7306 : [ 1.40408e-005 ]
7307 : [ 1.60168e-005 ]
7308 : [ 1.6228e-005  ]
7309 : [ 1.54546e-005 ]
7310 : [ 1.53021e-005 ]
7311 : [ 1.58368e-005 ]
7312 : [ 1.65768e-005 ]
7313 : [ 1.24937e-005 ]
7314 : [ 1.67773e-005 ]
7315 : [ 1.30283e-005 ]
7316 : [ 1.56408e-005 ]
7317 : [ 1.36937e-005 ]
7318 : [ 1.57841e-005 ]
7319 : [ 1.57654e-005 ]
7320 : [ 1.5738e-005  ]
7321 : [ 1.59631e-005 ]
7322 : [ 1.56332e-005 ]
7323 : [ 1.40453e-005 ]
7324 : [ 1.4285e-005  ]
7325 : [ 1.44425e-005 ]
7326 : [ 1.53798e-005 ]
7327 : [ 1.47421e-005 ]
7328 : [ 1.4679e-005  ]
7329 : [ 1.31619e-005 ]
7330 : [ 1.36094e-005 ]
7331 : [ 1.56271e-005 ]
7332 : [ 1.61713e-005 ]
7333 : [ 1.6242e-005  ]
7334 : [ 1.5112e-005  ]
7335 : [ 1.45094e-005 ]
7336 : [ 1.55723e-005 ]
7337 : [ 1.47248e-005 ]
7338 : [ 1.58227e-005 ]
7339 : [ 1.32453e-005 ]
7340 : [ 1.49811e-005 ]
7341 : [ 1.34502e-005 ]
7342 : [ 1.48287e-005 ]
7343 : [ 1.5657e-005  ]
7344 : [ 1.68193e-005 ]
7345 : [ 1.47043e-005 ]
7346 : [ 1.45586e-005 ]
7347 : [ 1.58488e-005 ]
7348 : [ 1.62769e-005 ]
7349 : [ 1.27472e-005 ]
7350 : [ 1.69556e-005 ]
7351 : [ 1.53379e-005 ]
7352 : [ 1.46668e-005 ]
7353 : [ 1.58425e-005 ]
7354 : [ 1.47378e-005 ]
7355 : [ 1.60381e-005 ]
7356 : [ 1.50682e-005 ]
7357 : [ 1.59068e-005 ]
7358 : [ 1.59565e-005 ]
7359 : [ 1.56799e-005 ]
7360 : [ 1.22178e-005 ]
7361 : [ 1.57898e-005 ]
7362 : [ 1.62426e-005 ]
7363 : [ 1.64068e-005 ]
7364 : [ 1.66596e-005 ]
7365 : [ 1.65404e-005 ]
7366 : [ 1.43897e-005 ]
7367 : [ 1.64228e-005 ]
7368 : [ 1.40253e-005 ]
7369 : [ 1.20701e-005 ]
7370 : [ 1.40773e-005 ]
7371 : [ 1.669e-005   ]
7372 : [ 1.45042e-005 ]
7373 : [ 1.6946e-005  ]
7374 : [ 1.54943e-005 ]
7375 : [ 1.48625e-005 ]
7376 : [ 1.58249e-005 ]
7377 : [ 1.25115e-005 ]
7378 : [ 1.54706e-005 ]
7379 : [ 1.70723e-005 ]
7380 : [ 1.65045e-005 ]
7381 : [ 1.31595e-005 ]
7382 : [ 1.54996e-005 ]
7383 : [ 1.52961e-005 ]
7384 : [ 1.24657e-005 ]
7385 : [ 1.56958e-005 ]
7386 : [ 1.30471e-005 ]
7387 : [ 1.50939e-005 ]
7388 : [ 1.5556e-005  ]
7389 : [ 1.64657e-005 ]
7390 : [ 1.49164e-005 ]
7391 : [ 1.59436e-005 ]
7392 : [ 1.39128e-005 ]
7393 : [ 1.76533e-005 ]
7394 : [ 1.42192e-005 ]
7395 : [ 1.59644e-005 ]
7396 : [ 1.51021e-005 ]
7397 : [ 1.55154e-005 ]
7398 : [ 1.55656e-005 ]
7399 : [ 1.50514e-005 ]
7400 : [ 1.75969e-005 ]
7401 : [ 1.51625e-005 ]
7402 : [ 1.65528e-005 ]
7403 : [ 1.62982e-005 ]
7404 : [ 1.62811e-005 ]
7405 : [ 1.5197e-005  ]
7406 : [ 1.52279e-005 ]
7407 : [ 1.51272e-005 ]
7408 : [ 1.50786e-005 ]
7409 : [ 1.23602e-005 ]
7410 : [ 1.53498e-005 ]
7411 : [ 1.56027e-005 ]
7412 : [ 1.6221e-005  ]
7413 : [ 1.4494e-005  ]
7414 : [ 1.4547e-005  ]
7415 : [ 1.4046e-005  ]
7416 : [ 1.59225e-005 ]
7417 : [ 1.48009e-005 ]
7418 : [ 1.59554e-005 ]
7419 : [ 1.4986e-005  ]
7420 : [ 1.57079e-005 ]
7421 : [ 1.42191e-005 ]
7422 : [ 1.51514e-005 ]
7423 : [ 1.64314e-005 ]
7424 : [ 1.47553e-005 ]
7425 : [ 1.35223e-005 ]
7426 : [ 1.61304e-005 ]
7427 : [ 1.52265e-005 ]
7428 : [ 1.41974e-005 ]
7429 : [ 1.3258e-005  ]
7430 : [ 1.41442e-005 ]
7431 : [ 1.51957e-005 ]
7432 : [ 1.50593e-005 ]
7433 : [ 1.51023e-005 ]
7434 : [ 1.41035e-005 ]
7435 : [ 1.69166e-005 ]
7436 : [ 1.52111e-005 ]
7437 : [ 1.53068e-005 ]
7438 : [ 1.70359e-005 ]
7439 : [ 1.63365e-005 ]
7440 : [ 1.37483e-005 ]
7441 : [ 1.61066e-005 ]
7442 : [ 1.39686e-005 ]
7443 : [ 1.60539e-005 ]
7444 : [ 1.51261e-005 ]
7445 : [ 1.51616e-005 ]
7446 : [ 1.29872e-005 ]
7447 : [ 1.41746e-005 ]
7448 : [ 1.72659e-005 ]
7449 : [ 1.58537e-005 ]
7450 : [ 1.62473e-005 ]
7451 : [ 1.62125e-005 ]
7452 : [ 1.30591e-005 ]
7453 : [ 1.49523e-005 ]
7454 : [ 1.39567e-005 ]
7455 : [ 1.54728e-005 ]
7456 : [ 1.58982e-005 ]
7457 : [ 1.54576e-005 ]
7458 : [ 1.64235e-005 ]
7459 : [ 1.59987e-005 ]
7460 : [ 1.4596e-005  ]
7461 : [ 1.69103e-005 ]
7462 : [ 1.61797e-005 ]
7463 : [ 1.37859e-005 ]
7464 : [ 1.51571e-005 ]
7465 : [ 1.23636e-005 ]
7466 : [ 1.68168e-005 ]
7467 : [ 1.51222e-005 ]
7468 : [ 1.63814e-005 ]
7469 : [ 1.41535e-005 ]
7470 : [ 1.30201e-005 ]
7471 : [ 1.57013e-005 ]
7472 : [ 1.47089e-005 ]
7473 : [ 1.42551e-005 ]
7474 : [ 1.46356e-005 ]
7475 : [ 1.53799e-005 ]
7476 : [ 1.70262e-005 ]
7477 : [ 1.46213e-005 ]
7478 : [ 1.35045e-005 ]
7479 : [ 1.53212e-005 ]
7480 : [ 1.3068e-005  ]
7481 : [ 1.35541e-005 ]
7482 : [ 1.3784e-005  ]
7483 : [ 1.31188e-005 ]
7484 : [ 1.34933e-005 ]
7485 : [ 1.59391e-005 ]
7486 : [ 1.56155e-005 ]
7487 : [ 1.36166e-005 ]
7488 : [ 1.56289e-005 ]
7489 : [ 1.46519e-005 ]
7490 : [ 1.58142e-005 ]
7491 : [ 1.57165e-005 ]
7492 : [ 1.62991e-005 ]
7493 : [ 1.38215e-005 ]
7494 : [ 1.41504e-005 ]
7495 : [ 1.5819e-005  ]
7496 : [ 1.19414e-005 ]
7497 : [ 1.52335e-005 ]
7498 : [ 1.55047e-005 ]
7499 : [ 1.45778e-005 ]
7500 : [ 1.56845e-005 ]
7501 : [ 1.68523e-005 ]
7502 : [ 1.63313e-005 ]
7503 : [ 1.61752e-005 ]
7504 : [ 1.47663e-005 ]
7505 : [ 1.34241e-005 ]
7506 : [ 1.18745e-005 ]
7507 : [ 1.38136e-005 ]
7508 : [ 1.56072e-005 ]
7509 : [ 1.346e-005   ]
7510 : [ 1.42933e-005 ]
7511 : [ 1.55562e-005 ]
7512 : [ 1.46127e-005 ]
7513 : [ 1.62004e-005 ]
7514 : [ 1.59208e-005 ]
7515 : [ 1.30588e-005 ]
7516 : [ 1.41413e-005 ]
7517 : [ 1.58601e-005 ]
7518 : [ 1.4912e-005  ]
7519 : [ 1.23588e-005 ]
7520 : [ 1.45427e-005 ]
7521 : [ 1.65807e-005 ]
7522 : [ 1.53151e-005 ]
7523 : [ 1.37413e-005 ]
7524 : [ 1.4074e-005  ]
7525 : [ 1.57747e-005 ]
7526 : [ 1.47548e-005 ]
7527 : [ 1.49978e-005 ]
7528 : [ 1.43186e-005 ]
7529 : [ 1.40255e-005 ]
7530 : [ 1.50781e-005 ]
7531 : [ 1.30238e-005 ]
7532 : [ 1.24196e-005 ]
7533 : [ 1.49437e-005 ]
7534 : [ 1.47921e-005 ]
7535 : [ 1.66723e-005 ]
7536 : [ 1.30071e-005 ]
7537 : [ 1.70319e-005 ]
7538 : [ 1.44041e-005 ]
7539 : [ 1.73515e-005 ]
7540 : [ 1.35824e-005 ]
7541 : [ 1.28995e-005 ]
7542 : [ 1.61456e-005 ]
7543 : [ 1.58182e-005 ]
7544 : [ 1.32896e-005 ]
7545 : [ 1.45616e-005 ]
7546 : [ 1.49672e-005 ]
7547 : [ 1.61468e-005 ]
7548 : [ 1.67252e-005 ]
7549 : [ 1.5587e-005  ]
7550 : [ 1.6416e-005  ]
7551 : [ 1.56367e-005 ]
7552 : [ 1.46356e-005 ]
7553 : [ 1.58202e-005 ]
7554 : [ 1.47174e-005 ]
7555 : [ 1.39357e-005 ]
7556 : [ 1.63143e-005 ]
7557 : [ 1.50374e-005 ]
7558 : [ 1.40108e-005 ]
7559 : [ 1.29093e-005 ]
7560 : [ 1.47782e-005 ]
7561 : [ 1.61028e-005 ]
7562 : [ 1.74935e-005 ]
7563 : [ 1.53703e-005 ]
7564 : [ 1.35796e-005 ]
7565 : [ 1.57771e-005 ]
7566 : [ 1.30338e-005 ]
7567 : [ 1.54909e-005 ]
7568 : [ 1.72474e-005 ]
7569 : [ 1.49551e-005 ]
7570 : [ 1.54658e-005 ]
7571 : [ 1.58504e-005 ]
7572 : [ 1.51569e-005 ]
7573 : [ 1.58809e-005 ]
7574 : [ 1.64153e-005 ]
7575 : [ 1.42463e-005 ]
7576 : [ 1.53754e-005 ]
7577 : [ 1.56674e-005 ]
7578 : [ 1.5842e-005  ]
7579 : [ 1.38315e-005 ]
7580 : [ 1.50099e-005 ]
7581 : [ 1.55488e-005 ]
7582 : [ 1.22552e-005 ]
7583 : [ 1.33247e-005 ]
7584 : [ 1.42843e-005 ]
7585 : [ 1.69253e-005 ]
7586 : [ 1.64381e-005 ]
7587 : [ 1.54461e-005 ]
7588 : [ 1.6744e-005  ]
7589 : [ 1.54996e-005 ]
7590 : [ 1.61227e-005 ]
7591 : [ 1.4679e-005  ]
7592 : [ 1.68052e-005 ]
7593 : [ 1.41876e-005 ]
7594 : [ 1.72801e-005 ]
7595 : [ 1.65789e-005 ]
7596 : [ 1.35177e-005 ]
7597 : [ 1.53307e-005 ]
7598 : [ 1.45309e-005 ]
7599 : [ 1.5575e-005  ]
7600 : [ 1.54931e-005 ]
7601 : [ 1.72945e-005 ]
7602 : [ 1.56686e-005 ]
7603 : [ 1.64957e-005 ]
7604 : [ 1.35158e-005 ]
7605 : [ 1.64195e-005 ]
7606 : [ 1.41689e-005 ]
7607 : [ 1.6902e-005  ]
7608 : [ 1.68448e-005 ]
7609 : [ 1.66721e-005 ]
7610 : [ 1.50613e-005 ]
7611 : [ 1.64406e-005 ]
7612 : [ 1.5793e-005  ]
7613 : [ 1.59627e-005 ]
7614 : [ 1.64247e-005 ]
7615 : [ 1.55282e-005 ]
7616 : [ 1.62225e-005 ]
7617 : [ 1.45444e-005 ]
7618 : [ 1.65025e-005 ]
7619 : [ 1.60159e-005 ]
7620 : [ 1.42076e-005 ]
7621 : [ 1.55782e-005 ]
7622 : [ 1.61738e-005 ]
7623 : [ 1.65557e-005 ]
7624 : [ 1.27716e-005 ]
7625 : [ 1.59458e-005 ]
7626 : [ 1.21372e-005 ]
7627 : [ 1.6592e-005  ]
7628 : [ 1.65189e-005 ]
7629 : [ 1.6019e-005  ]
7630 : [ 1.38903e-005 ]
7631 : [ 1.6653e-005  ]
7632 : [ 1.26997e-005 ]
7633 : [ 1.48533e-005 ]
7634 : [ 1.71115e-005 ]
7635 : [ 1.58909e-005 ]
7636 : [ 1.32079e-005 ]
7637 : [ 1.27346e-005 ]
7638 : [ 1.37842e-005 ]
7639 : [ 1.63498e-005 ]
7640 : [ 1.28069e-005 ]
7641 : [ 1.37962e-005 ]
7642 : [ 1.41248e-005 ]
7643 : [ 1.66723e-005 ]
7644 : [ 1.51934e-005 ]
7645 : [ 1.40678e-005 ]
7646 : [ 1.4384e-005  ]
7647 : [ 1.74796e-005 ]
7648 : [ 1.54345e-005 ]
7649 : [ 1.52412e-005 ]
7650 : [ 1.72447e-005 ]
7651 : [ 1.51923e-005 ]
7652 : [ 1.6727e-005  ]
7653 : [ 1.38078e-005 ]
7654 : [ 1.32244e-005 ]
7655 : [ 1.6202e-005  ]
7656 : [ 1.69361e-005 ]
7657 : [ 1.37834e-005 ]
7658 : [ 1.28172e-005 ]
7659 : [ 1.25664e-005 ]
7660 : [ 1.68396e-005 ]
7661 : [ 1.5487e-005  ]
7662 : [ 1.28986e-005 ]
7663 : [ 1.37587e-005 ]
7664 : [ 1.39259e-005 ]
7665 : [ 1.64104e-005 ]
7666 : [ 1.54484e-005 ]
7667 : [ 1.56362e-005 ]
7668 : [ 1.58396e-005 ]
7669 : [ 1.446e-005   ]
7670 : [ 1.6363e-005  ]
7671 : [ 1.40326e-005 ]
7672 : [ 1.41741e-005 ]
7673 : [ 1.65233e-005 ]
7674 : [ 1.62225e-005 ]
7675 : [ 1.29181e-005 ]
7676 : [ 1.57794e-005 ]
7677 : [ 1.36835e-005 ]
7678 : [ 1.51001e-005 ]
7679 : [ 1.54563e-005 ]
7680 : [ 1.42406e-005 ]
7681 : [ 1.30692e-005 ]
7682 : [ 1.7206e-005  ]
7683 : [ 1.22377e-005 ]
7684 : [ 1.34692e-005 ]
7685 : [ 1.3634e-005  ]
7686 : [ 1.61826e-005 ]
7687 : [ 1.56148e-005 ]
7688 : [ 1.56643e-005 ]
7689 : [ 1.59212e-005 ]
7690 : [ 1.28135e-005 ]
7691 : [ 1.50655e-005 ]
7692 : [ 1.3593e-005  ]
7693 : [ 1.36215e-005 ]
7694 : [ 1.58605e-005 ]
7695 : [ 1.45648e-005 ]
7696 : [ 1.39017e-005 ]
7697 : [ 1.38854e-005 ]
7698 : [ 1.56808e-005 ]
7699 : [ 1.47425e-005 ]
7700 : [ 1.58282e-005 ]
7701 : [ 1.49304e-005 ]
7702 : [ 1.36083e-005 ]
7703 : [ 1.6115e-005  ]
7704 : [ 1.60972e-005 ]
7705 : [ 1.59446e-005 ]
7706 : [ 1.57769e-005 ]
7707 : [ 1.44416e-005 ]
7708 : [ 1.62334e-005 ]
7709 : [ 1.53127e-005 ]
7710 : [ 1.44033e-005 ]
7711 : [ 1.53877e-005 ]
7712 : [ 1.34014e-005 ]
7713 : [ 1.25338e-005 ]
7714 : [ 1.38552e-005 ]
7715 : [ 1.71184e-005 ]
7716 : [ 1.53666e-005 ]
7717 : [ 1.5257e-005  ]
7718 : [ 1.32885e-005 ]
7719 : [ 1.23959e-005 ]
7720 : [ 1.54679e-005 ]
7721 : [ 1.44004e-005 ]
7722 : [ 1.45485e-005 ]
7723 : [ 1.53197e-005 ]
7724 : [ 1.4261e-005  ]
7725 : [ 1.45506e-005 ]
7726 : [ 1.41302e-005 ]
7727 : [ 1.56477e-005 ]
7728 : [ 1.53835e-005 ]
7729 : [ 1.58176e-005 ]
7730 : [ 1.71648e-005 ]
7731 : [ 1.60596e-005 ]
7732 : [ 1.4777e-005  ]
7733 : [ 1.56808e-005 ]
7734 : [ 1.47173e-005 ]
7735 : [ 1.35552e-005 ]
7736 : [ 1.636e-005   ]
7737 : [ 1.40104e-005 ]
7738 : [ 1.52822e-005 ]
7739 : [ 1.36192e-005 ]
7740 : [ 1.55099e-005 ]
7741 : [ 1.61379e-005 ]
7742 : [ 1.46524e-005 ]
7743 : [ 1.52522e-005 ]
7744 : [ 1.60141e-005 ]
7745 : [ 1.38134e-005 ]
7746 : [ 1.55069e-005 ]
7747 : [ 1.48205e-005 ]
7748 : [ 1.67657e-005 ]
7749 : [ 1.618e-005   ]
7750 : [ 1.63677e-005 ]
7751 : [ 1.5452e-005  ]
7752 : [ 1.45722e-005 ]
7753 : [ 1.47116e-005 ]
7754 : [ 1.45805e-005 ]
7755 : [ 1.5029e-005  ]
7756 : [ 1.59418e-005 ]
7757 : [ 1.37794e-005 ]
7758 : [ 1.42009e-005 ]
7759 : [ 1.48986e-005 ]
7760 : [ 1.24471e-005 ]
7761 : [ 1.58652e-005 ]
7762 : [ 1.42529e-005 ]
7763 : [ 1.63981e-005 ]
7764 : [ 1.50848e-005 ]
7765 : [ 1.47737e-005 ]
7766 : [ 1.18416e-005 ]
7767 : [ 1.32568e-005 ]
7768 : [ 1.46774e-005 ]
7769 : [ 1.58183e-005 ]
7770 : [ 1.26529e-005 ]
7771 : [ 1.24081e-005 ]
7772 : [ 1.575e-005   ]
7773 : [ 1.42044e-005 ]
7774 : [ 1.33681e-005 ]
7775 : [ 1.44424e-005 ]
7776 : [ 1.4976e-005  ]
7777 : [ 1.58115e-005 ]
7778 : [ 1.55681e-005 ]
7779 : [ 1.49351e-005 ]
7780 : [ 1.59023e-005 ]
7781 : [ 1.35894e-005 ]
7782 : [ 1.5354e-005  ]
7783 : [ 1.52304e-005 ]
7784 : [ 1.57049e-005 ]
7785 : [ 1.55084e-005 ]
7786 : [ 1.49568e-005 ]
7787 : [ 1.42997e-005 ]
7788 : [ 1.48819e-005 ]
7789 : [ 1.55466e-005 ]
7790 : [ 1.5201e-005  ]
7791 : [ 1.6496e-005  ]
7792 : [ 1.6014e-005  ]
7793 : [ 1.62611e-005 ]
7794 : [ 1.60547e-005 ]
7795 : [ 1.51239e-005 ]
7796 : [ 1.5807e-005  ]
7797 : [ 1.27142e-005 ]
7798 : [ 1.61278e-005 ]
7799 : [ 1.63914e-005 ]
7800 : [ 1.72523e-005 ]
7801 : [ 1.5485e-005  ]
7802 : [ 1.60006e-005 ]
7803 : [ 1.28593e-005 ]
7804 : [ 1.47732e-005 ]
7805 : [ 1.70649e-005 ]
7806 : [ 1.37719e-005 ]
7807 : [ 1.60295e-005 ]
7808 : [ 1.60301e-005 ]
7809 : [ 1.31821e-005 ]
7810 : [ 1.29638e-005 ]
7811 : [ 1.4327e-005  ]
7812 : [ 1.49014e-005 ]
7813 : [ 1.59323e-005 ]
7814 : [ 1.55609e-005 ]
7815 : [ 1.59942e-005 ]
7816 : [ 1.58249e-005 ]
7817 : [ 1.32678e-005 ]
7818 : [ 1.5854e-005  ]
7819 : [ 1.45085e-005 ]
7820 : [ 1.62219e-005 ]
7821 : [ 1.52381e-005 ]
7822 : [ 1.31932e-005 ]
7823 : [ 1.47499e-005 ]
7824 : [ 1.43521e-005 ]
7825 : [ 1.51607e-005 ]
7826 : [ 1.69223e-005 ]
7827 : [ 1.45836e-005 ]
7828 : [ 1.52989e-005 ]
7829 : [ 1.65353e-005 ]
7830 : [ 1.49926e-005 ]
7831 : [ 1.44768e-005 ]
7832 : [ 1.42443e-005 ]
7833 : [ 1.67207e-005 ]
7834 : [ 1.463e-005   ]
7835 : [ 1.57667e-005 ]
7836 : [ 1.59234e-005 ]
7837 : [ 1.67371e-005 ]
7838 : [ 1.43396e-005 ]
7839 : [ 1.48161e-005 ]
7840 : [ 1.39941e-005 ]
7841 : [ 1.4452e-005  ]
7842 : [ 1.48425e-005 ]
7843 : [ 1.43105e-005 ]
7844 : [ 1.51497e-005 ]
7845 : [ 1.45472e-005 ]
7846 : [ 1.53536e-005 ]
7847 : [ 1.48412e-005 ]
7848 : [ 1.60303e-005 ]
7849 : [ 1.45771e-005 ]
7850 : [ 1.7341e-005  ]
7851 : [ 1.32126e-005 ]
7852 : [ 1.59896e-005 ]
7853 : [ 1.52182e-005 ]
7854 : [ 1.2149e-005  ]
7855 : [ 1.5496e-005  ]
7856 : [ 1.3629e-005  ]
7857 : [ 1.49407e-005 ]
7858 : [ 1.47968e-005 ]
7859 : [ 1.64791e-005 ]
7860 : [ 1.42404e-005 ]
7861 : [ 1.56192e-005 ]
7862 : [ 1.46969e-005 ]
7863 : [ 1.42433e-005 ]
7864 : [ 1.60355e-005 ]
7865 : [ 1.62959e-005 ]
7866 : [ 1.66442e-005 ]
7867 : [ 1.60984e-005 ]
7868 : [ 1.50679e-005 ]
7869 : [ 1.54762e-005 ]
7870 : [ 1.47229e-005 ]
7871 : [ 1.42036e-005 ]
7872 : [ 1.37226e-005 ]
7873 : [ 1.28798e-005 ]
7874 : [ 1.58768e-005 ]
7875 : [ 1.42841e-005 ]
7876 : [ 1.40747e-005 ]
7877 : [ 1.42585e-005 ]
7878 : [ 1.43386e-005 ]
7879 : [ 1.39774e-005 ]
7880 : [ 1.61109e-005 ]
7881 : [ 1.45488e-005 ]
7882 : [ 1.44973e-005 ]
7883 : [ 1.33585e-005 ]
7884 : [ 1.53835e-005 ]
7885 : [ 1.38486e-005 ]
7886 : [ 1.54599e-005 ]
7887 : [ 1.72798e-005 ]
7888 : [ 1.61927e-005 ]
7889 : [ 1.49258e-005 ]
7890 : [ 1.6207e-005  ]
7891 : [ 1.66258e-005 ]
7892 : [ 1.52767e-005 ]
7893 : [ 1.40325e-005 ]
7894 : [ 1.45994e-005 ]
7895 : [ 1.41494e-005 ]
7896 : [ 1.53718e-005 ]
7897 : [ 1.42453e-005 ]
7898 : [ 1.65297e-005 ]
7899 : [ 1.43364e-005 ]
7900 : [ 1.55942e-005 ]
7901 : [ 1.39703e-005 ]
7902 : [ 1.6542e-005  ]
7903 : [ 1.49592e-005 ]
7904 : [ 1.61411e-005 ]
7905 : [ 1.22706e-005 ]
7906 : [ 1.56723e-005 ]
7907 : [ 1.43744e-005 ]
7908 : [ 1.52769e-005 ]
7909 : [ 1.57703e-005 ]
7910 : [ 1.43102e-005 ]
7911 : [ 1.61852e-005 ]
7912 : [ 1.30873e-005 ]
7913 : [ 1.57662e-005 ]
7914 : [ 1.48877e-005 ]
7915 : [ 1.55127e-005 ]
7916 : [ 1.53211e-005 ]
7917 : [ 1.42072e-005 ]
7918 : [ 1.54227e-005 ]
7919 : [ 1.52233e-005 ]
7920 : [ 1.40672e-005 ]
7921 : [ 1.43678e-005 ]
7922 : [ 1.53358e-005 ]
7923 : [ 1.44552e-005 ]
7924 : [ 1.52862e-005 ]
7925 : [ 1.4153e-005  ]
7926 : [ 1.29317e-005 ]
7927 : [ 1.71779e-005 ]
7928 : [ 1.36665e-005 ]
7929 : [ 1.2205e-005  ]
7930 : [ 1.46735e-005 ]
7931 : [ 1.47767e-005 ]
7932 : [ 1.43525e-005 ]
7933 : [ 1.57372e-005 ]
7934 : [ 1.47586e-005 ]
7935 : [ 1.5785e-005  ]
7936 : [ 1.65539e-005 ]
7937 : [ 1.64497e-005 ]
7938 : [ 1.35726e-005 ]
7939 : [ 1.54005e-005 ]
7940 : [ 1.54213e-005 ]
7941 : [ 1.48114e-005 ]
7942 : [ 1.41788e-005 ]
7943 : [ 1.43639e-005 ]
7944 : [ 1.56553e-005 ]
7945 : [ 1.66219e-005 ]
7946 : [ 1.53533e-005 ]
7947 : [ 1.59208e-005 ]
7948 : [ 1.60398e-005 ]
7949 : [ 1.52685e-005 ]
7950 : [ 1.6182e-005  ]
7951 : [ 1.607e-005   ]
7952 : [ 1.61214e-005 ]
7953 : [ 1.30611e-005 ]
7954 : [ 1.47693e-005 ]
7955 : [ 1.6058e-005  ]
7956 : [ 1.51847e-005 ]
7957 : [ 1.70375e-005 ]
7958 : [ 1.66009e-005 ]
7959 : [ 1.5333e-005  ]
7960 : [ 1.19698e-005 ]
7961 : [ 1.34878e-005 ]
7962 : [ 1.54579e-005 ]
7963 : [ 1.58344e-005 ]
7964 : [ 1.66506e-005 ]
7965 : [ 1.37279e-005 ]
7966 : [ 1.39971e-005 ]
7967 : [ 1.56481e-005 ]
7968 : [ 1.55312e-005 ]
7969 : [ 1.27217e-005 ]
7970 : [ 1.32061e-005 ]
7971 : [ 1.42807e-005 ]
7972 : [ 1.46963e-005 ]
7973 : [ 1.44996e-005 ]
7974 : [ 1.57577e-005 ]
7975 : [ 1.53795e-005 ]
7976 : [ 1.37203e-005 ]
7977 : [ 1.54814e-005 ]
7978 : [ 1.51506e-005 ]
7979 : [ 1.42587e-005 ]
7980 : [ 1.37018e-005 ]
7981 : [ 1.64304e-005 ]
7982 : [ 1.38636e-005 ]
7983 : [ 1.66018e-005 ]
7984 : [ 1.38421e-005 ]
7985 : [ 1.33688e-005 ]
7986 : [ 1.54569e-005 ]
7987 : [ 1.55323e-005 ]
7988 : [ 1.65479e-005 ]
7989 : [ 1.39892e-005 ]
7990 : [ 1.6878e-005  ]
7991 : [ 1.46752e-005 ]
7992 : [ 1.5897e-005  ]
7993 : [ 1.30756e-005 ]
7994 : [ 1.54473e-005 ]
7995 : [ 1.25225e-005 ]
7996 : [ 1.59462e-005 ]
7997 : [ 1.25949e-005 ]
7998 : [ 1.69949e-005 ]
7999 : [ 1.38157e-005 ]
8000 : [ 1.3237e-005  ]
8001 : [ 1.49286e-005 ]
8002 : [ 1.63312e-005 ]
8003 : [ 1.44475e-005 ]
8004 : [ 1.59233e-005 ]
8005 : [ 1.47929e-005 ]
8006 : [ 1.66e-005    ]
8007 : [ 1.63704e-005 ]
8008 : [ 1.68064e-005 ]
8009 : [ 1.60497e-005 ]
8010 : [ 1.60157e-005 ]
8011 : [ 1.71386e-005 ]
8012 : [ 1.69961e-005 ]
8013 : [ 1.42954e-005 ]
8014 : [ 1.65758e-005 ]
8015 : [ 1.67046e-005 ]
8016 : [ 1.63135e-005 ]
8017 : [ 1.62805e-005 ]
8018 : [ 1.33333e-005 ]
8019 : [ 1.40799e-005 ]
8020 : [ 1.35148e-005 ]
8021 : [ 1.63217e-005 ]
8022 : [ 1.42844e-005 ]
8023 : [ 1.31785e-005 ]
8024 : [ 1.40972e-005 ]
8025 : [ 1.63229e-005 ]
8026 : [ 1.69631e-005 ]
8027 : [ 1.24504e-005 ]
8028 : [ 1.62746e-005 ]
8029 : [ 1.47073e-005 ]
8030 : [ 1.28627e-005 ]
8031 : [ 1.34693e-005 ]
8032 : [ 1.61466e-005 ]
8033 : [ 1.53925e-005 ]
8034 : [ 1.34492e-005 ]
8035 : [ 1.4061e-005  ]
8036 : [ 1.30822e-005 ]
8037 : [ 1.63138e-005 ]
8038 : [ 1.57667e-005 ]
8039 : [ 1.43083e-005 ]
8040 : [ 1.36821e-005 ]
8041 : [ 1.33459e-005 ]
8042 : [ 1.16514e-005 ]
8043 : [ 1.50631e-005 ]
8044 : [ 1.47665e-005 ]
8045 : [ 1.37793e-005 ]
8046 : [ 1.68972e-005 ]
8047 : [ 1.28771e-005 ]
8048 : [ 1.55651e-005 ]
8049 : [ 1.37715e-005 ]
8050 : [ 1.54461e-005 ]
8051 : [ 1.32397e-005 ]
8052 : [ 1.70342e-005 ]
8053 : [ 1.24302e-005 ]
8054 : [ 1.42909e-005 ]
8055 : [ 1.57199e-005 ]
8056 : [ 1.29433e-005 ]
8057 : [ 1.39107e-005 ]
8058 : [ 1.3779e-005  ]
8059 : [ 1.34356e-005 ]
8060 : [ 1.66689e-005 ]
8061 : [ 1.27745e-005 ]
8062 : [ 1.56506e-005 ]
8063 : [ 1.71884e-005 ]
8064 : [ 1.39087e-005 ]
8065 : [ 1.29563e-005 ]
8066 : [ 1.57178e-005 ]
8067 : [ 1.72877e-005 ]
8068 : [ 1.44415e-005 ]
8069 : [ 1.64833e-005 ]
8070 : [ 1.4957e-005  ]
8071 : [ 1.26635e-005 ]
8072 : [ 1.59286e-005 ]
8073 : [ 1.42587e-005 ]
8074 : [ 1.39926e-005 ]
8075 : [ 1.66899e-005 ]
8076 : [ 1.52881e-005 ]
8077 : [ 1.41989e-005 ]
8078 : [ 1.36862e-005 ]
8079 : [ 1.28346e-005 ]
8080 : [ 1.57349e-005 ]
8081 : [ 1.4452e-005  ]
8082 : [ 1.41312e-005 ]
8083 : [ 1.42257e-005 ]
8084 : [ 1.67933e-005 ]
8085 : [ 1.49109e-005 ]
8086 : [ 1.49297e-005 ]
8087 : [ 1.50302e-005 ]
8088 : [ 1.4502e-005  ]
8089 : [ 1.56577e-005 ]
8090 : [ 1.56136e-005 ]
8091 : [ 1.41354e-005 ]
8092 : [ 1.60174e-005 ]
8093 : [ 1.58572e-005 ]
8094 : [ 1.58259e-005 ]
8095 : [ 1.59361e-005 ]
8096 : [ 1.31111e-005 ]
8097 : [ 1.4223e-005  ]
8098 : [ 1.45766e-005 ]
8099 : [ 1.35222e-005 ]
8100 : [ 1.47217e-005 ]
8101 : [ 1.49637e-005 ]
8102 : [ 1.49243e-005 ]
8103 : [ 1.62268e-005 ]
8104 : [ 1.46864e-005 ]
8105 : [ 1.37615e-005 ]
8106 : [ 1.56194e-005 ]
8107 : [ 1.46309e-005 ]
8108 : [ 1.58848e-005 ]
8109 : [ 1.66704e-005 ]
8110 : [ 1.45432e-005 ]
8111 : [ 1.32387e-005 ]
8112 : [ 1.59155e-005 ]
8113 : [ 1.70276e-005 ]
8114 : [ 1.5101e-005  ]
8115 : [ 1.67195e-005 ]
8116 : [ 1.46257e-005 ]
8117 : [ 1.32901e-005 ]
8118 : [ 1.24938e-005 ]
8119 : [ 1.51296e-005 ]
8120 : [ 1.57035e-005 ]
8121 : [ 1.63671e-005 ]
8122 : [ 1.7373e-005  ]
8123 : [ 1.44079e-005 ]
8124 : [ 1.6546e-005  ]
8125 : [ 1.37094e-005 ]
8126 : [ 1.44991e-005 ]
8127 : [ 1.60373e-005 ]
8128 : [ 1.67741e-005 ]
8129 : [ 1.3521e-005  ]
8130 : [ 1.29514e-005 ]
8131 : [ 1.42331e-005 ]
8132 : [ 1.48195e-005 ]
8133 : [ 1.57381e-005 ]
8134 : [ 1.68179e-005 ]
8135 : [ 1.73861e-005 ]
8136 : [ 1.35882e-005 ]
8137 : [ 1.63514e-005 ]
8138 : [ 1.33498e-005 ]
8139 : [ 1.63246e-005 ]
8140 : [ 1.49964e-005 ]
8141 : [ 1.27616e-005 ]
8142 : [ 1.59997e-005 ]
8143 : [ 1.57074e-005 ]
8144 : [ 1.70092e-005 ]
8145 : [ 1.48536e-005 ]
8146 : [ 1.34773e-005 ]
8147 : [ 1.29493e-005 ]
8148 : [ 1.32623e-005 ]
8149 : [ 1.62542e-005 ]
8150 : [ 1.2336e-005  ]
8151 : [ 1.26269e-005 ]
8152 : [ 1.49289e-005 ]
8153 : [ 1.36477e-005 ]
8154 : [ 1.71808e-005 ]
8155 : [ 1.56222e-005 ]
8156 : [ 1.54518e-005 ]
8157 : [ 1.58569e-005 ]
8158 : [ 1.4486e-005  ]
8159 : [ 1.46806e-005 ]
8160 : [ 1.51348e-005 ]
8161 : [ 1.4476e-005  ]
8162 : [ 1.36711e-005 ]
8163 : [ 1.50791e-005 ]
8164 : [ 1.58643e-005 ]
8165 : [ 1.75051e-005 ]
8166 : [ 1.51332e-005 ]
8167 : [ 1.65574e-005 ]
8168 : [ 1.43675e-005 ]
8169 : [ 1.72788e-005 ]
8170 : [ 1.55825e-005 ]
8171 : [ 1.49105e-005 ]
8172 : [ 1.43632e-005 ]
8173 : [ 1.57116e-005 ]
8174 : [ 1.26153e-005 ]
8175 : [ 1.76681e-005 ]
8176 : [ 1.53304e-005 ]
8177 : [ 1.32304e-005 ]
8178 : [ 1.35818e-005 ]
8179 : [ 1.61697e-005 ]
8180 : [ 1.33638e-005 ]
8181 : [ 1.6971e-005  ]
8182 : [ 1.44731e-005 ]
8183 : [ 1.28248e-005 ]
8184 : [ 1.33963e-005 ]
8185 : [ 1.63706e-005 ]
8186 : [ 1.45011e-005 ]
8187 : [ 1.50692e-005 ]
8188 : [ 1.43773e-005 ]
8189 : [ 1.45875e-005 ]
8190 : [ 1.73799e-005 ]
8191 : [ 1.33045e-005 ]
8192 : [ 1.52372e-005 ]
8193 : [ 1.37954e-005 ]
8194 : [ 1.55994e-005 ]
8195 : [ 1.56905e-005 ]
8196 : [ 1.67726e-005 ]
8197 : [ 1.58963e-005 ]
8198 : [ 1.33319e-005 ]
8199 : [ 1.41947e-005 ]
8200 : [ 1.69671e-005 ]
8201 : [ 1.61795e-005 ]
8202 : [ 1.45118e-005 ]
8203 : [ 1.55042e-005 ]
8204 : [ 1.59488e-005 ]
8205 : [ 1.47076e-005 ]
8206 : [ 1.45735e-005 ]
8207 : [ 1.71135e-005 ]
8208 : [ 1.66854e-005 ]
8209 : [ 1.45048e-005 ]
8210 : [ 1.63809e-005 ]
8211 : [ 1.43636e-005 ]
8212 : [ 1.29228e-005 ]
8213 : [ 1.4413e-005  ]
8214 : [ 1.57507e-005 ]
8215 : [ 1.56645e-005 ]
8216 : [ 1.35064e-005 ]
8217 : [ 1.74293e-005 ]
8218 : [ 1.3988e-005  ]
8219 : [ 1.62367e-005 ]
8220 : [ 1.38118e-005 ]
8221 : [ 1.67272e-005 ]
8222 : [ 1.51326e-005 ]
8223 : [ 1.67852e-005 ]
8224 : [ 1.50874e-005 ]
8225 : [ 1.56473e-005 ]
8226 : [ 1.31207e-005 ]
8227 : [ 1.58924e-005 ]
8228 : [ 1.61917e-005 ]
8229 : [ 1.64164e-005 ]
8230 : [ 1.52457e-005 ]
8231 : [ 1.50487e-005 ]
8232 : [ 1.3323e-005  ]
8233 : [ 1.60574e-005 ]
8234 : [ 1.50456e-005 ]
8235 : [ 1.67416e-005 ]
8236 : [ 1.28773e-005 ]
8237 : [ 1.32484e-005 ]
8238 : [ 1.29385e-005 ]
8239 : [ 1.56732e-005 ]
8240 : [ 1.61761e-005 ]
8241 : [ 1.582e-005   ]
8242 : [ 1.41361e-005 ]
8243 : [ 1.71775e-005 ]
8244 : [ 1.2997e-005  ]
8245 : [ 1.32126e-005 ]
8246 : [ 1.40369e-005 ]
8247 : [ 1.50705e-005 ]
8248 : [ 1.28157e-005 ]
8249 : [ 1.45951e-005 ]
8250 : [ 1.35622e-005 ]
8251 : [ 1.42744e-005 ]
8252 : [ 1.40631e-005 ]
8253 : [ 1.59756e-005 ]
8254 : [ 1.48792e-005 ]
8255 : [ 1.53017e-005 ]
8256 : [ 1.26525e-005 ]
8257 : [ 1.41071e-005 ]
8258 : [ 1.46373e-005 ]
8259 : [ 1.2282e-005  ]
8260 : [ 1.41885e-005 ]
8261 : [ 1.48977e-005 ]
8262 : [ 1.25761e-005 ]
8263 : [ 1.53669e-005 ]
8264 : [ 1.68962e-005 ]
8265 : [ 1.20067e-005 ]
8266 : [ 1.60199e-005 ]
8267 : [ 1.5546e-005  ]
8268 : [ 1.4707e-005  ]
8269 : [ 1.60123e-005 ]
8270 : [ 1.39561e-005 ]
8271 : [ 1.5131e-005  ]
8272 : [ 1.34477e-005 ]
8273 : [ 1.39793e-005 ]
8274 : [ 1.24944e-005 ]
8275 : [ 1.6308e-005  ]
8276 : [ 1.41281e-005 ]
8277 : [ 1.34741e-005 ]
8278 : [ 1.41829e-005 ]
8279 : [ 1.62255e-005 ]
8280 : [ 1.3122e-005  ]
8281 : [ 1.56808e-005 ]
8282 : [ 1.63902e-005 ]
8283 : [ 1.59393e-005 ]
8284 : [ 1.49289e-005 ]
8285 : [ 1.57653e-005 ]
8286 : [ 1.61633e-005 ]
8287 : [ 1.69068e-005 ]
8288 : [ 1.40071e-005 ]
8289 : [ 1.54928e-005 ]
8290 : [ 1.51213e-005 ]
8291 : [ 1.54833e-005 ]
8292 : [ 1.31719e-005 ]
8293 : [ 1.4957e-005  ]
8294 : [ 1.58418e-005 ]
8295 : [ 1.40275e-005 ]
8296 : [ 1.45982e-005 ]
8297 : [ 1.55225e-005 ]
8298 : [ 1.67758e-005 ]
8299 : [ 1.33401e-005 ]
8300 : [ 1.55634e-005 ]
8301 : [ 1.41163e-005 ]
8302 : [ 1.4472e-005  ]
8303 : [ 1.38108e-005 ]
8304 : [ 1.55228e-005 ]
8305 : [ 1.42237e-005 ]
8306 : [ 1.34536e-005 ]
8307 : [ 1.40257e-005 ]
8308 : [ 1.44968e-005 ]
8309 : [ 1.59217e-005 ]
8310 : [ 1.52498e-005 ]
8311 : [ 1.47915e-005 ]
8312 : [ 1.46287e-005 ]
8313 : [ 1.57557e-005 ]
8314 : [ 1.53967e-005 ]
8315 : [ 1.49839e-005 ]
8316 : [ 1.56534e-005 ]
8317 : [ 1.67042e-005 ]
8318 : [ 1.24823e-005 ]
8319 : [ 1.35499e-005 ]
8320 : [ 1.69994e-005 ]
8321 : [ 1.42798e-005 ]
8322 : [ 1.58976e-005 ]
8323 : [ 1.48168e-005 ]
8324 : [ 1.64924e-005 ]
8325 : [ 1.5028e-005  ]
8326 : [ 1.45548e-005 ]
8327 : [ 1.48764e-005 ]
8328 : [ 1.51329e-005 ]
8329 : [ 1.46249e-005 ]
8330 : [ 1.65047e-005 ]
8331 : [ 1.54597e-005 ]
8332 : [ 1.58141e-005 ]
8333 : [ 1.51866e-005 ]
8334 : [ 1.50754e-005 ]
8335 : [ 1.67694e-005 ]
8336 : [ 1.41656e-005 ]
8337 : [ 1.27179e-005 ]
8338 : [ 1.70731e-005 ]
8339 : [ 1.43903e-005 ]
8340 : [ 1.298e-005   ]
8341 : [ 1.6856e-005  ]
8342 : [ 1.39578e-005 ]
8343 : [ 1.47663e-005 ]
8344 : [ 1.65852e-005 ]
8345 : [ 1.61703e-005 ]
8346 : [ 1.45108e-005 ]
8347 : [ 1.5741e-005  ]
8348 : [ 1.57866e-005 ]
8349 : [ 1.362e-005   ]
8350 : [ 1.56341e-005 ]
8351 : [ 1.5793e-005  ]
8352 : [ 1.36715e-005 ]
8353 : [ 1.2443e-005  ]
8354 : [ 1.19584e-005 ]
8355 : [ 1.57665e-005 ]
8356 : [ 1.59088e-005 ]
8357 : [ 1.59312e-005 ]
8358 : [ 1.24164e-005 ]
8359 : [ 1.65408e-005 ]
8360 : [ 1.5165e-005  ]
8361 : [ 1.66878e-005 ]
8362 : [ 1.38744e-005 ]
8363 : [ 1.61721e-005 ]
8364 : [ 1.36495e-005 ]
8365 : [ 1.56377e-005 ]
8366 : [ 1.60052e-005 ]
8367 : [ 1.68787e-005 ]
8368 : [ 1.65657e-005 ]
8369 : [ 1.59483e-005 ]
8370 : [ 1.38973e-005 ]
8371 : [ 1.59946e-005 ]
8372 : [ 1.63556e-005 ]
8373 : [ 1.58508e-005 ]
8374 : [ 1.50986e-005 ]
8375 : [ 1.26107e-005 ]
8376 : [ 1.68974e-005 ]
8377 : [ 1.58628e-005 ]
8378 : [ 1.31397e-005 ]
8379 : [ 1.51971e-005 ]
8380 : [ 1.32568e-005 ]
8381 : [ 1.44639e-005 ]
8382 : [ 1.59801e-005 ]
8383 : [ 1.25403e-005 ]
8384 : [ 1.37428e-005 ]
8385 : [ 1.53779e-005 ]
8386 : [ 1.67892e-005 ]
8387 : [ 1.51334e-005 ]
8388 : [ 1.52853e-005 ]
8389 : [ 1.46375e-005 ]
8390 : [ 1.32034e-005 ]
8391 : [ 1.30648e-005 ]
8392 : [ 1.54437e-005 ]
8393 : [ 1.64499e-005 ]
8394 : [ 1.39692e-005 ]
8395 : [ 1.45357e-005 ]
8396 : [ 1.47512e-005 ]
8397 : [ 1.44064e-005 ]
8398 : [ 1.58079e-005 ]
8399 : [ 1.31875e-005 ]
8400 : [ 1.55261e-005 ]
8401 : [ 1.47209e-005 ]
8402 : [ 1.3677e-005  ]
8403 : [ 1.43515e-005 ]
8404 : [ 1.40554e-005 ]
8405 : [ 1.36695e-005 ]
8406 : [ 1.49621e-005 ]
8407 : [ 1.29814e-005 ]
8408 : [ 1.67609e-005 ]
8409 : [ 1.58599e-005 ]
8410 : [ 1.54575e-005 ]
8411 : [ 1.69031e-005 ]
8412 : [ 1.63311e-005 ]
8413 : [ 1.42542e-005 ]
8414 : [ 1.56962e-005 ]
8415 : [ 1.44476e-005 ]
8416 : [ 1.33329e-005 ]
8417 : [ 1.49316e-005 ]
8418 : [ 1.60237e-005 ]
8419 : [ 1.46567e-005 ]
8420 : [ 1.59736e-005 ]
8421 : [ 1.37884e-005 ]
8422 : [ 1.66897e-005 ]
8423 : [ 1.74018e-005 ]
8424 : [ 1.49732e-005 ]
8425 : [ 1.48163e-005 ]
8426 : [ 1.63179e-005 ]
8427 : [ 1.61811e-005 ]
8428 : [ 1.59739e-005 ]
8429 : [ 1.2317e-005  ]
8430 : [ 1.45313e-005 ]
8431 : [ 1.69905e-005 ]
8432 : [ 1.59586e-005 ]
8433 : [ 1.38158e-005 ]
8434 : [ 1.52384e-005 ]
8435 : [ 1.58323e-005 ]
8436 : [ 1.71053e-005 ]
8437 : [ 1.53287e-005 ]
8438 : [ 1.56098e-005 ]
8439 : [ 1.44089e-005 ]
8440 : [ 1.43991e-005 ]
8441 : [ 1.46555e-005 ]
8442 : [ 1.7183e-005  ]
8443 : [ 1.58061e-005 ]
8444 : [ 1.58809e-005 ]
8445 : [ 1.42353e-005 ]
8446 : [ 1.34301e-005 ]
8447 : [ 1.62742e-005 ]
8448 : [ 1.5028e-005  ]
8449 : [ 1.42052e-005 ]
8450 : [ 1.57082e-005 ]
8451 : [ 1.52025e-005 ]
8452 : [ 1.36285e-005 ]
8453 : [ 1.39507e-005 ]
8454 : [ 1.36157e-005 ]
8455 : [ 1.52119e-005 ]
8456 : [ 1.58338e-005 ]
8457 : [ 1.40792e-005 ]
8458 : [ 1.46206e-005 ]
8459 : [ 1.37829e-005 ]
8460 : [ 1.75239e-005 ]
8461 : [ 1.50043e-005 ]
8462 : [ 1.66219e-005 ]
8463 : [ 1.75444e-005 ]
8464 : [ 1.35362e-005 ]
8465 : [ 1.42756e-005 ]
8466 : [ 1.61819e-005 ]
8467 : [ 1.32655e-005 ]
8468 : [ 1.60599e-005 ]
8469 : [ 1.36611e-005 ]
8470 : [ 1.43966e-005 ]
8471 : [ 1.34294e-005 ]
8472 : [ 1.26682e-005 ]
8473 : [ 1.43963e-005 ]
8474 : [ 1.53186e-005 ]
8475 : [ 1.63365e-005 ]
8476 : [ 1.50853e-005 ]
8477 : [ 1.42189e-005 ]
8478 : [ 1.52568e-005 ]
8479 : [ 1.58693e-005 ]
8480 : [ 1.45768e-005 ]
8481 : [ 1.6283e-005  ]
8482 : [ 1.58723e-005 ]
8483 : [ 1.38044e-005 ]
8484 : [ 1.54132e-005 ]
8485 : [ 1.55465e-005 ]
8486 : [ 1.4625e-005  ]
8487 : [ 1.59347e-005 ]
8488 : [ 1.51712e-005 ]
8489 : [ 1.56155e-005 ]
8490 : [ 1.66523e-005 ]
8491 : [ 1.50416e-005 ]
8492 : [ 1.37704e-005 ]
8493 : [ 1.62832e-005 ]
8494 : [ 1.53082e-005 ]
8495 : [ 1.25441e-005 ]
8496 : [ 1.51373e-005 ]
8497 : [ 1.32877e-005 ]
8498 : [ 1.38445e-005 ]
8499 : [ 1.31461e-005 ]
8500 : [ 1.59552e-005 ]
8501 : [ 1.6217e-005  ]
8502 : [ 1.67973e-005 ]
8503 : [ 1.21068e-005 ]
8504 : [ 1.50065e-005 ]
8505 : [ 1.51766e-005 ]
8506 : [ 1.46253e-005 ]
8507 : [ 1.56956e-005 ]
8508 : [ 1.54849e-005 ]
8509 : [ 1.61402e-005 ]
8510 : [ 1.28123e-005 ]
8511 : [ 1.481e-005   ]
8512 : [ 1.29918e-005 ]
8513 : [ 1.34191e-005 ]
8514 : [ 1.64719e-005 ]
8515 : [ 1.52831e-005 ]
8516 : [ 1.60401e-005 ]
8517 : [ 1.46506e-005 ]
8518 : [ 1.43886e-005 ]
8519 : [ 1.30797e-005 ]
8520 : [ 1.47839e-005 ]
8521 : [ 1.71402e-005 ]
8522 : [ 1.63909e-005 ]
8523 : [ 1.73135e-005 ]
8524 : [ 1.63222e-005 ]
8525 : [ 1.42686e-005 ]
8526 : [ 1.4426e-005  ]
8527 : [ 1.21583e-005 ]
8528 : [ 1.54607e-005 ]
8529 : [ 1.49565e-005 ]
8530 : [ 1.75044e-005 ]
8531 : [ 1.5575e-005  ]
8532 : [ 1.31269e-005 ]
8533 : [ 1.70178e-005 ]
8534 : [ 1.19503e-005 ]
8535 : [ 1.54411e-005 ]
8536 : [ 1.5679e-005  ]
8537 : [ 1.54049e-005 ]
8538 : [ 1.30577e-005 ]
8539 : [ 1.53762e-005 ]
8540 : [ 1.44257e-005 ]
8541 : [ 1.24048e-005 ]
8542 : [ 1.31437e-005 ]
8543 : [ 1.50471e-005 ]
8544 : [ 1.52221e-005 ]
8545 : [ 1.52614e-005 ]
8546 : [ 1.23098e-005 ]
8547 : [ 1.72178e-005 ]
8548 : [ 1.56596e-005 ]
8549 : [ 1.20796e-005 ]
8550 : [ 1.32439e-005 ]
8551 : [ 1.60115e-005 ]
8552 : [ 1.24633e-005 ]
8553 : [ 1.52389e-005 ]
8554 : [ 1.52058e-005 ]
8555 : [ 1.30132e-005 ]
8556 : [ 1.69188e-005 ]
8557 : [ 1.64764e-005 ]
8558 : [ 1.43498e-005 ]
8559 : [ 1.52846e-005 ]
8560 : [ 1.51815e-005 ]
8561 : [ 1.60138e-005 ]
8562 : [ 1.48012e-005 ]
8563 : [ 1.48415e-005 ]
8564 : [ 1.5373e-005  ]
8565 : [ 1.48497e-005 ]
8566 : [ 1.65698e-005 ]
8567 : [ 1.5518e-005  ]
8568 : [ 1.53601e-005 ]
8569 : [ 1.50225e-005 ]
8570 : [ 1.65539e-005 ]
8571 : [ 1.42346e-005 ]
8572 : [ 1.681e-005   ]
8573 : [ 1.60088e-005 ]
8574 : [ 1.41759e-005 ]
8575 : [ 1.53958e-005 ]
8576 : [ 1.31183e-005 ]
8577 : [ 1.40031e-005 ]
8578 : [ 1.43697e-005 ]
8579 : [ 1.5247e-005  ]
8580 : [ 1.53189e-005 ]
8581 : [ 1.22897e-005 ]
8582 : [ 1.51893e-005 ]
8583 : [ 1.51309e-005 ]
8584 : [ 1.36222e-005 ]
8585 : [ 1.5802e-005  ]
8586 : [ 1.23698e-005 ]
8587 : [ 1.30517e-005 ]
8588 : [ 1.50194e-005 ]
8589 : [ 1.61534e-005 ]
8590 : [ 1.50978e-005 ]
8591 : [ 1.31075e-005 ]
8592 : [ 1.55539e-005 ]
8593 : [ 1.66552e-005 ]
8594 : [ 1.54762e-005 ]
8595 : [ 1.73134e-005 ]
8596 : [ 1.4645e-005  ]
8597 : [ 1.51821e-005 ]
8598 : [ 1.63087e-005 ]
8599 : [ 1.55458e-005 ]
8600 : [ 1.72367e-005 ]
8601 : [ 1.45037e-005 ]
8602 : [ 1.6711e-005  ]
8603 : [ 1.30528e-005 ]
8604 : [ 1.40665e-005 ]
8605 : [ 1.49263e-005 ]
8606 : [ 1.50562e-005 ]
8607 : [ 1.56795e-005 ]
8608 : [ 1.55826e-005 ]
8609 : [ 1.71212e-005 ]
8610 : [ 1.41847e-005 ]
8611 : [ 1.28939e-005 ]
8612 : [ 1.57e-005    ]
8613 : [ 1.46822e-005 ]
8614 : [ 1.38808e-005 ]
8615 : [ 1.45958e-005 ]
8616 : [ 1.71627e-005 ]
8617 : [ 1.29319e-005 ]
8618 : [ 1.55413e-005 ]
8619 : [ 1.35093e-005 ]
8620 : [ 1.54734e-005 ]
8621 : [ 1.60571e-005 ]
8622 : [ 1.60164e-005 ]
8623 : [ 1.61754e-005 ]
8624 : [ 1.35539e-005 ]
8625 : [ 1.4047e-005  ]
8626 : [ 1.34897e-005 ]
8627 : [ 1.54403e-005 ]
8628 : [ 1.37545e-005 ]
8629 : [ 1.38342e-005 ]
8630 : [ 1.53727e-005 ]
8631 : [ 1.56537e-005 ]
8632 : [ 1.55857e-005 ]
8633 : [ 1.62509e-005 ]
8634 : [ 1.63502e-005 ]
8635 : [ 1.59495e-005 ]
8636 : [ 1.47972e-005 ]
8637 : [ 1.62763e-005 ]
8638 : [ 1.46398e-005 ]
8639 : [ 1.56391e-005 ]
8640 : [ 1.49692e-005 ]
8641 : [ 1.59051e-005 ]
8642 : [ 1.52871e-005 ]
8643 : [ 1.3969e-005  ]
8644 : [ 1.49756e-005 ]
8645 : [ 1.57969e-005 ]
8646 : [ 1.4426e-005  ]
8647 : [ 1.63944e-005 ]
8648 : [ 1.56464e-005 ]
8649 : [ 1.51135e-005 ]
8650 : [ 1.4766e-005  ]
8651 : [ 1.59239e-005 ]
8652 : [ 1.44692e-005 ]
8653 : [ 1.6347e-005  ]
8654 : [ 1.76228e-005 ]
8655 : [ 1.38402e-005 ]
8656 : [ 1.39188e-005 ]
8657 : [ 1.62199e-005 ]
8658 : [ 1.2644e-005  ]
8659 : [ 1.56391e-005 ]
8660 : [ 1.32816e-005 ]
8661 : [ 1.59175e-005 ]
8662 : [ 1.36332e-005 ]
8663 : [ 1.52558e-005 ]
8664 : [ 1.43864e-005 ]
8665 : [ 1.38854e-005 ]
8666 : [ 1.41365e-005 ]
8667 : [ 1.66281e-005 ]
8668 : [ 1.47202e-005 ]
8669 : [ 1.33148e-005 ]
8670 : [ 1.66537e-005 ]
8671 : [ 1.39584e-005 ]
8672 : [ 1.3103e-005  ]
8673 : [ 1.64612e-005 ]
8674 : [ 1.44704e-005 ]
8675 : [ 1.57986e-005 ]
8676 : [ 1.65473e-005 ]
8677 : [ 1.74015e-005 ]
8678 : [ 1.65927e-005 ]
8679 : [ 1.38608e-005 ]
8680 : [ 1.57991e-005 ]
8681 : [ 1.50435e-005 ]
8682 : [ 1.4527e-005  ]
8683 : [ 1.60145e-005 ]
8684 : [ 1.7365e-005  ]
8685 : [ 1.49827e-005 ]
8686 : [ 1.68779e-005 ]
8687 : [ 1.33461e-005 ]
8688 : [ 1.42181e-005 ]
8689 : [ 1.23465e-005 ]
8690 : [ 1.53671e-005 ]
8691 : [ 1.73185e-005 ]
8692 : [ 1.44325e-005 ]
8693 : [ 1.46136e-005 ]
8694 : [ 1.31277e-005 ]
8695 : [ 1.61157e-005 ]
8696 : [ 1.57066e-005 ]
8697 : [ 1.43934e-005 ]
8698 : [ 1.37891e-005 ]
8699 : [ 1.47487e-005 ]
8700 : [ 1.5403e-005  ]
8701 : [ 1.63881e-005 ]
8702 : [ 1.52517e-005 ]
8703 : [ 1.52174e-005 ]
8704 : [ 1.43204e-005 ]
8705 : [ 1.45417e-005 ]
8706 : [ 1.59272e-005 ]
8707 : [ 1.38915e-005 ]
8708 : [ 1.61708e-005 ]
8709 : [ 1.53583e-005 ]
8710 : [ 1.2075e-005  ]
8711 : [ 1.57916e-005 ]
8712 : [ 1.52106e-005 ]
8713 : [ 1.62676e-005 ]
8714 : [ 1.48368e-005 ]
8715 : [ 1.64292e-005 ]
8716 : [ 1.5901e-005  ]
8717 : [ 1.5807e-005  ]
8718 : [ 1.55969e-005 ]
8719 : [ 1.49668e-005 ]
8720 : [ 1.25241e-005 ]
8721 : [ 1.48177e-005 ]
8722 : [ 1.53679e-005 ]
8723 : [ 1.45126e-005 ]
8724 : [ 1.58284e-005 ]
8725 : [ 1.54931e-005 ]
8726 : [ 1.67768e-005 ]
8727 : [ 1.63304e-005 ]
8728 : [ 1.50716e-005 ]
8729 : [ 1.63768e-005 ]
8730 : [ 1.35243e-005 ]
8731 : [ 1.58409e-005 ]
8732 : [ 1.70642e-005 ]
8733 : [ 1.34573e-005 ]
8734 : [ 1.32903e-005 ]
8735 : [ 1.33084e-005 ]
8736 : [ 1.52561e-005 ]
8737 : [ 1.61699e-005 ]
8738 : [ 1.57273e-005 ]
8739 : [ 1.23343e-005 ]
8740 : [ 1.54255e-005 ]
8741 : [ 1.61688e-005 ]
8742 : [ 1.57048e-005 ]
8743 : [ 1.58526e-005 ]
8744 : [ 1.45385e-005 ]
8745 : [ 1.64008e-005 ]
8746 : [ 1.53957e-005 ]
8747 : [ 1.25286e-005 ]
8748 : [ 1.67252e-005 ]
8749 : [ 1.57261e-005 ]
8750 : [ 1.49979e-005 ]
8751 : [ 1.27428e-005 ]
8752 : [ 1.41556e-005 ]
8753 : [ 1.55434e-005 ]
8754 : [ 1.61507e-005 ]
8755 : [ 1.61578e-005 ]
8756 : [ 1.52112e-005 ]
8757 : [ 1.67834e-005 ]
8758 : [ 1.62987e-005 ]
8759 : [ 1.30748e-005 ]
8760 : [ 1.51362e-005 ]
8761 : [ 1.62758e-005 ]
8762 : [ 1.30464e-005 ]
8763 : [ 1.36542e-005 ]
8764 : [ 1.59483e-005 ]
8765 : [ 1.55379e-005 ]
8766 : [ 1.427e-005   ]
8767 : [ 1.53382e-005 ]
8768 : [ 1.33151e-005 ]
8769 : [ 1.53417e-005 ]
8770 : [ 1.58158e-005 ]
8771 : [ 1.66443e-005 ]
8772 : [ 1.48683e-005 ]
8773 : [ 1.41413e-005 ]
8774 : [ 1.62989e-005 ]
8775 : [ 1.36975e-005 ]
8776 : [ 1.62132e-005 ]
8777 : [ 1.50534e-005 ]
8778 : [ 1.4995e-005  ]
8779 : [ 1.46846e-005 ]
8780 : [ 1.49537e-005 ]
8781 : [ 1.52261e-005 ]
8782 : [ 1.59941e-005 ]
8783 : [ 1.50585e-005 ]
8784 : [ 1.49838e-005 ]
8785 : [ 1.46325e-005 ]
8786 : [ 1.68559e-005 ]
8787 : [ 1.62948e-005 ]
8788 : [ 1.31875e-005 ]
8789 : [ 1.51636e-005 ]
8790 : [ 1.29529e-005 ]
8791 : [ 1.38514e-005 ]
8792 : [ 1.51424e-005 ]
8793 : [ 1.55592e-005 ]
8794 : [ 1.69727e-005 ]
8795 : [ 1.38965e-005 ]
8796 : [ 1.39356e-005 ]
8797 : [ 1.61369e-005 ]
8798 : [ 1.6022e-005  ]
8799 : [ 1.52876e-005 ]
8800 : [ 1.61429e-005 ]
8801 : [ 1.34966e-005 ]
8802 : [ 1.64339e-005 ]
8803 : [ 1.596e-005   ]
8804 : [ 1.60493e-005 ]
8805 : [ 1.60108e-005 ]
8806 : [ 1.5448e-005  ]
8807 : [ 1.41356e-005 ]
8808 : [ 1.59846e-005 ]
8809 : [ 1.30409e-005 ]
8810 : [ 1.60366e-005 ]
8811 : [ 1.59298e-005 ]
8812 : [ 1.34256e-005 ]
8813 : [ 1.2782e-005  ]
8814 : [ 1.61546e-005 ]
8815 : [ 1.38499e-005 ]
8816 : [ 1.54571e-005 ]
8817 : [ 1.62385e-005 ]
8818 : [ 1.52206e-005 ]
8819 : [ 1.32154e-005 ]
8820 : [ 1.6727e-005  ]
8821 : [ 1.4938e-005  ]
8822 : [ 1.62555e-005 ]
8823 : [ 1.41003e-005 ]
8824 : [ 1.4162e-005  ]
8825 : [ 1.54226e-005 ]
8826 : [ 1.61224e-005 ]
8827 : [ 1.6687e-005  ]
8828 : [ 1.53721e-005 ]
8829 : [ 1.62107e-005 ]
8830 : [ 1.62539e-005 ]
8831 : [ 1.60209e-005 ]
8832 : [ 1.68839e-005 ]
8833 : [ 1.619e-005   ]
8834 : [ 1.25313e-005 ]
8835 : [ 1.36772e-005 ]
8836 : [ 1.64297e-005 ]
8837 : [ 1.47665e-005 ]
8838 : [ 1.30091e-005 ]
8839 : [ 1.30584e-005 ]
8840 : [ 1.64947e-005 ]
8841 : [ 1.66646e-005 ]
8842 : [ 1.58368e-005 ]
8843 : [ 1.44437e-005 ]
8844 : [ 1.41118e-005 ]
8845 : [ 1.38234e-005 ]
8846 : [ 1.66229e-005 ]
8847 : [ 1.6484e-005  ]
8848 : [ 1.62052e-005 ]
8849 : [ 1.50205e-005 ]
8850 : [ 1.44592e-005 ]
8851 : [ 1.71512e-005 ]
8852 : [ 1.51391e-005 ]
8853 : [ 1.49896e-005 ]
8854 : [ 1.27558e-005 ]
8855 : [ 1.50249e-005 ]
8856 : [ 1.32291e-005 ]
8857 : [ 1.44423e-005 ]
8858 : [ 1.5809e-005  ]
8859 : [ 1.5032e-005  ]
8860 : [ 1.57289e-005 ]
8861 : [ 1.39179e-005 ]
8862 : [ 1.55818e-005 ]
8863 : [ 1.41035e-005 ]
8864 : [ 1.4506e-005  ]
8865 : [ 1.51085e-005 ]
8866 : [ 1.61496e-005 ]
8867 : [ 1.49585e-005 ]
8868 : [ 1.37036e-005 ]
8869 : [ 1.54317e-005 ]
8870 : [ 1.37475e-005 ]
8871 : [ 1.26968e-005 ]
8872 : [ 1.56016e-005 ]
8873 : [ 1.54812e-005 ]
8874 : [ 1.42365e-005 ]
8875 : [ 1.52953e-005 ]
8876 : [ 1.64518e-005 ]
8877 : [ 1.49958e-005 ]
8878 : [ 1.5725e-005  ]
8879 : [ 1.25982e-005 ]
8880 : [ 1.43271e-005 ]
8881 : [ 1.39596e-005 ]
8882 : [ 1.30631e-005 ]
8883 : [ 1.42764e-005 ]
8884 : [ 1.65653e-005 ]
8885 : [ 1.38173e-005 ]
8886 : [ 1.38064e-005 ]
8887 : [ 1.52267e-005 ]
8888 : [ 1.66866e-005 ]
8889 : [ 1.54064e-005 ]
8890 : [ 1.55269e-005 ]
8891 : [ 1.67388e-005 ]
8892 : [ 1.63084e-005 ]
8893 : [ 1.52954e-005 ]
8894 : [ 1.54594e-005 ]
8895 : [ 1.55741e-005 ]
8896 : [ 1.45618e-005 ]
8897 : [ 1.62008e-005 ]
8898 : [ 1.63338e-005 ]
8899 : [ 1.36503e-005 ]
8900 : [ 1.56669e-005 ]
8901 : [ 1.62105e-005 ]
8902 : [ 1.59721e-005 ]
8903 : [ 1.71706e-005 ]
8904 : [ 1.5612e-005  ]
8905 : [ 1.49352e-005 ]
8906 : [ 1.64617e-005 ]
8907 : [ 1.48094e-005 ]
8908 : [ 1.3901e-005  ]
8909 : [ 1.63948e-005 ]
8910 : [ 1.66375e-005 ]
8911 : [ 1.54779e-005 ]
8912 : [ 1.59905e-005 ]
8913 : [ 1.6167e-005  ]
8914 : [ 1.4677e-005  ]
8915 : [ 1.54417e-005 ]
8916 : [ 1.58647e-005 ]
8917 : [ 1.68964e-005 ]
8918 : [ 1.28536e-005 ]
8919 : [ 1.58374e-005 ]
8920 : [ 1.60215e-005 ]
8921 : [ 1.66029e-005 ]
8922 : [ 1.49452e-005 ]
8923 : [ 1.47636e-005 ]
8924 : [ 1.348e-005   ]
8925 : [ 1.61637e-005 ]
8926 : [ 1.45215e-005 ]
8927 : [ 1.57924e-005 ]
8928 : [ 1.31445e-005 ]
8929 : [ 1.69234e-005 ]
8930 : [ 1.43591e-005 ]
8931 : [ 1.69439e-005 ]
8932 : [ 1.6878e-005  ]
8933 : [ 1.56612e-005 ]
8934 : [ 1.45504e-005 ]
8935 : [ 1.45481e-005 ]
8936 : [ 1.57737e-005 ]
8937 : [ 1.61227e-005 ]
8938 : [ 1.35027e-005 ]
8939 : [ 1.36511e-005 ]
8940 : [ 1.57326e-005 ]
8941 : [ 1.48074e-005 ]
8942 : [ 1.56505e-005 ]
8943 : [ 1.57693e-005 ]
8944 : [ 1.61704e-005 ]
8945 : [ 1.63774e-005 ]
8946 : [ 1.46677e-005 ]
8947 : [ 1.69482e-005 ]
8948 : [ 1.61725e-005 ]
8949 : [ 1.45248e-005 ]
8950 : [ 1.63373e-005 ]
8951 : [ 1.39707e-005 ]
8952 : [ 1.22967e-005 ]
8953 : [ 1.21598e-005 ]
8954 : [ 1.64074e-005 ]
8955 : [ 1.53822e-005 ]
8956 : [ 1.55697e-005 ]
8957 : [ 1.42537e-005 ]
8958 : [ 1.50566e-005 ]
8959 : [ 1.43651e-005 ]
8960 : [ 1.50263e-005 ]
8961 : [ 1.30451e-005 ]
8962 : [ 1.59057e-005 ]
8963 : [ 1.52308e-005 ]
8964 : [ 1.72318e-005 ]
8965 : [ 1.61881e-005 ]
8966 : [ 1.456e-005   ]
8967 : [ 1.55631e-005 ]
8968 : [ 1.52385e-005 ]
8969 : [ 1.34573e-005 ]
8970 : [ 1.59578e-005 ]
8971 : [ 1.49598e-005 ]
8972 : [ 1.55496e-005 ]
8973 : [ 1.31832e-005 ]
8974 : [ 1.72982e-005 ]
8975 : [ 1.74808e-005 ]
8976 : [ 1.58387e-005 ]
8977 : [ 1.62225e-005 ]
8978 : [ 1.49847e-005 ]
8979 : [ 1.3864e-005  ]
8980 : [ 1.25009e-005 ]
8981 : [ 1.57645e-005 ]
8982 : [ 1.61855e-005 ]
8983 : [ 1.33608e-005 ]
8984 : [ 1.61287e-005 ]
8985 : [ 1.28416e-005 ]
8986 : [ 1.70119e-005 ]
8987 : [ 1.52958e-005 ]
8988 : [ 1.57796e-005 ]
8989 : [ 1.48097e-005 ]
8990 : [ 1.34409e-005 ]
8991 : [ 1.32991e-005 ]
8992 : [ 1.50839e-005 ]
8993 : [ 1.35114e-005 ]
8994 : [ 1.73383e-005 ]
8995 : [ 1.53139e-005 ]
8996 : [ 1.45058e-005 ]
8997 : [ 1.62962e-005 ]
8998 : [ 1.61903e-005 ]
8999 : [ 1.50238e-005 ]
9000 : [ 1.52454e-005 ]
9001 : [ 1.63741e-005 ]
9002 : [ 1.75385e-005 ]
9003 : [ 1.21346e-005 ]
9004 : [ 1.37689e-005 ]
9005 : [ 1.35745e-005 ]
9006 : [ 1.55997e-005 ]
9007 : [ 1.47018e-005 ]
9008 : [ 1.444e-005   ]
9009 : [ 1.55614e-005 ]
9010 : [ 1.48155e-005 ]
9011 : [ 1.2298e-005  ]
9012 : [ 1.32165e-005 ]
9013 : [ 1.5694e-005  ]
9014 : [ 1.49136e-005 ]
9015 : [ 1.25477e-005 ]
9016 : [ 1.3532e-005  ]
9017 : [ 1.52056e-005 ]
9018 : [ 1.58563e-005 ]
9019 : [ 1.29136e-005 ]
9020 : [ 1.34151e-005 ]
9021 : [ 1.58932e-005 ]
9022 : [ 1.54171e-005 ]
9023 : [ 1.61642e-005 ]
9024 : [ 1.67165e-005 ]
9025 : [ 1.30706e-005 ]
9026 : [ 1.55538e-005 ]
9027 : [ 1.58469e-005 ]
9028 : [ 1.44056e-005 ]
9029 : [ 1.60885e-005 ]
9030 : [ 1.62169e-005 ]
9031 : [ 1.52447e-005 ]
9032 : [ 1.65289e-005 ]
9033 : [ 1.41478e-005 ]
9034 : [ 1.48385e-005 ]
9035 : [ 1.68767e-005 ]
9036 : [ 1.39101e-005 ]
9037 : [ 1.54751e-005 ]
9038 : [ 1.59323e-005 ]
9039 : [ 1.40089e-005 ]
9040 : [ 1.6271e-005  ]
9041 : [ 1.29343e-005 ]
9042 : [ 1.4734e-005  ]
9043 : [ 1.62955e-005 ]
9044 : [ 1.29698e-005 ]
9045 : [ 1.64451e-005 ]
9046 : [ 1.63025e-005 ]
9047 : [ 1.58839e-005 ]
9048 : [ 1.35677e-005 ]
9049 : [ 1.59626e-005 ]
9050 : [ 1.62823e-005 ]
9051 : [ 1.37848e-005 ]
9052 : [ 1.43164e-005 ]
9053 : [ 1.5663e-005  ]
9054 : [ 1.57628e-005 ]
9055 : [ 1.33074e-005 ]
9056 : [ 1.27966e-005 ]
9057 : [ 1.50185e-005 ]
9058 : [ 1.31434e-005 ]
9059 : [ 1.48173e-005 ]
9060 : [ 1.62842e-005 ]
9061 : [ 1.43365e-005 ]
9062 : [ 1.51614e-005 ]
9063 : [ 1.589e-005   ]
9064 : [ 1.45341e-005 ]
9065 : [ 1.56184e-005 ]
9066 : [ 1.67772e-005 ]
9067 : [ 1.28289e-005 ]
9068 : [ 1.71622e-005 ]
9069 : [ 1.32415e-005 ]
9070 : [ 1.70297e-005 ]
9071 : [ 1.61866e-005 ]
9072 : [ 1.59268e-005 ]
9073 : [ 1.42636e-005 ]
9074 : [ 1.55036e-005 ]
9075 : [ 1.42427e-005 ]
9076 : [ 1.58272e-005 ]
9077 : [ 1.60111e-005 ]
9078 : [ 1.51801e-005 ]
9079 : [ 1.44581e-005 ]
9080 : [ 1.62913e-005 ]
9081 : [ 1.34619e-005 ]
9082 : [ 1.42143e-005 ]
9083 : [ 1.60947e-005 ]
9084 : [ 1.53167e-005 ]
9085 : [ 1.45972e-005 ]
9086 : [ 1.51252e-005 ]
9087 : [ 1.3065e-005  ]
9088 : [ 1.54751e-005 ]
9089 : [ 1.49979e-005 ]
9090 : [ 1.54066e-005 ]
9091 : [ 1.39538e-005 ]
9092 : [ 1.50558e-005 ]
9093 : [ 1.29175e-005 ]
9094 : [ 1.53729e-005 ]
9095 : [ 1.51833e-005 ]
9096 : [ 1.62438e-005 ]
9097 : [ 1.50212e-005 ]
9098 : [ 1.37719e-005 ]
9099 : [ 1.5903e-005  ]
9100 : [ 1.3377e-005  ]
9101 : [ 1.36245e-005 ]
9102 : [ 1.55986e-005 ]
9103 : [ 1.36949e-005 ]
9104 : [ 1.4972e-005  ]
9105 : [ 1.5031e-005  ]
9106 : [ 1.53083e-005 ]
9107 : [ 1.63632e-005 ]
9108 : [ 1.28653e-005 ]
9109 : [ 1.26335e-005 ]
9110 : [ 1.2736e-005  ]
9111 : [ 1.49115e-005 ]
9112 : [ 1.71699e-005 ]
9113 : [ 1.38724e-005 ]
9114 : [ 1.49616e-005 ]
9115 : [ 1.38589e-005 ]
9116 : [ 1.47009e-005 ]
9117 : [ 1.47448e-005 ]
9118 : [ 1.61238e-005 ]
9119 : [ 1.28574e-005 ]
9120 : [ 1.52786e-005 ]
9121 : [ 1.35769e-005 ]
9122 : [ 1.63497e-005 ]
9123 : [ 1.3916e-005  ]
9124 : [ 1.65702e-005 ]
9125 : [ 1.46972e-005 ]
9126 : [ 1.38963e-005 ]
9127 : [ 1.45254e-005 ]
9128 : [ 1.56262e-005 ]
9129 : [ 1.56611e-005 ]
9130 : [ 1.41211e-005 ]
9131 : [ 1.29014e-005 ]
9132 : [ 1.62946e-005 ]
9133 : [ 1.45379e-005 ]
9134 : [ 1.5283e-005  ]
9135 : [ 1.55699e-005 ]
9136 : [ 1.3047e-005  ]
9137 : [ 1.65446e-005 ]
9138 : [ 1.45394e-005 ]
9139 : [ 1.4186e-005  ]
9140 : [ 1.65045e-005 ]
9141 : [ 1.5508e-005  ]
9142 : [ 1.33281e-005 ]
9143 : [ 1.29201e-005 ]
9144 : [ 1.71015e-005 ]
9145 : [ 1.57348e-005 ]
9146 : [ 1.30732e-005 ]
9147 : [ 1.54105e-005 ]
9148 : [ 1.54034e-005 ]
9149 : [ 1.46269e-005 ]
9150 : [ 1.35206e-005 ]
9151 : [ 1.67143e-005 ]
9152 : [ 1.35125e-005 ]
9153 : [ 1.49112e-005 ]
9154 : [ 1.1713e-005  ]
9155 : [ 1.48737e-005 ]
9156 : [ 1.36771e-005 ]
9157 : [ 1.30215e-005 ]
9158 : [ 1.4367e-005  ]
9159 : [ 1.47334e-005 ]
9160 : [ 1.39309e-005 ]
9161 : [ 1.54443e-005 ]
9162 : [ 1.58467e-005 ]
9163 : [ 1.56094e-005 ]
9164 : [ 1.44138e-005 ]
9165 : [ 1.49221e-005 ]
9166 : [ 1.29484e-005 ]
9167 : [ 1.65475e-005 ]
9168 : [ 1.41333e-005 ]
9169 : [ 1.42263e-005 ]
9170 : [ 1.55409e-005 ]
9171 : [ 1.60106e-005 ]
9172 : [ 1.45266e-005 ]
9173 : [ 1.43055e-005 ]
9174 : [ 1.40366e-005 ]
9175 : [ 1.52178e-005 ]
9176 : [ 1.59066e-005 ]
9177 : [ 1.43575e-005 ]
9178 : [ 1.28971e-005 ]
9179 : [ 1.46678e-005 ]
9180 : [ 1.56692e-005 ]
9181 : [ 1.64043e-005 ]
9182 : [ 1.64118e-005 ]
9183 : [ 1.61769e-005 ]
9184 : [ 1.58704e-005 ]
9185 : [ 1.61278e-005 ]
9186 : [ 1.56789e-005 ]
9187 : [ 1.32913e-005 ]
9188 : [ 1.56412e-005 ]
9189 : [ 1.69514e-005 ]
9190 : [ 1.52472e-005 ]
9191 : [ 1.5006e-005  ]
9192 : [ 1.51309e-005 ]
9193 : [ 1.42522e-005 ]
9194 : [ 1.71297e-005 ]
9195 : [ 1.39344e-005 ]
9196 : [ 1.44996e-005 ]
9197 : [ 1.59807e-005 ]
9198 : [ 1.38703e-005 ]
9199 : [ 1.5086e-005  ]
9200 : [ 1.48113e-005 ]
9201 : [ 1.68694e-005 ]
9202 : [ 1.58604e-005 ]
9203 : [ 1.43883e-005 ]
9204 : [ 1.3654e-005  ]
9205 : [ 1.54915e-005 ]
9206 : [ 1.53607e-005 ]
9207 : [ 1.23929e-005 ]
9208 : [ 1.48695e-005 ]
9209 : [ 1.45096e-005 ]
9210 : [ 1.70471e-005 ]
9211 : [ 1.663e-005   ]
9212 : [ 1.59828e-005 ]
9213 : [ 1.53077e-005 ]
9214 : [ 1.62847e-005 ]
9215 : [ 1.47818e-005 ]
9216 : [ 1.31149e-005 ]
9217 : [ 1.64108e-005 ]
9218 : [ 1.51745e-005 ]
9219 : [ 1.55061e-005 ]
9220 : [ 1.53518e-005 ]
9221 : [ 1.47412e-005 ]
9222 : [ 1.51939e-005 ]
9223 : [ 1.33125e-005 ]
9224 : [ 1.5204e-005  ]
9225 : [ 1.40466e-005 ]
9226 : [ 1.60966e-005 ]
9227 : [ 1.5991e-005  ]
9228 : [ 1.46653e-005 ]
9229 : [ 1.43737e-005 ]
9230 : [ 1.38361e-005 ]
9231 : [ 1.43198e-005 ]
9232 : [ 1.56757e-005 ]
9233 : [ 1.70863e-005 ]
9234 : [ 1.54402e-005 ]
9235 : [ 1.60914e-005 ]
9236 : [ 1.39907e-005 ]
9237 : [ 1.54638e-005 ]
9238 : [ 1.30606e-005 ]
9239 : [ 1.38989e-005 ]
9240 : [ 1.67712e-005 ]
9241 : [ 1.5584e-005  ]
9242 : [ 1.50695e-005 ]
9243 : [ 1.55225e-005 ]
9244 : [ 1.3019e-005  ]
9245 : [ 1.47033e-005 ]
9246 : [ 1.50625e-005 ]
9247 : [ 1.39649e-005 ]
9248 : [ 1.64872e-005 ]
9249 : [ 1.28108e-005 ]
9250 : [ 1.31307e-005 ]
9251 : [ 1.56122e-005 ]
9252 : [ 1.52667e-005 ]
9253 : [ 1.44993e-005 ]
9254 : [ 1.51454e-005 ]
9255 : [ 1.61563e-005 ]
9256 : [ 1.2381e-005  ]
9257 : [ 1.49236e-005 ]
9258 : [ 1.66346e-005 ]
9259 : [ 1.36533e-005 ]
9260 : [ 1.38409e-005 ]
9261 : [ 1.41335e-005 ]
9262 : [ 1.655e-005   ]
9263 : [ 1.36208e-005 ]
9264 : [ 1.38582e-005 ]
9265 : [ 1.3575e-005  ]
9266 : [ 1.51006e-005 ]
9267 : [ 1.61956e-005 ]
9268 : [ 1.5364e-005  ]
9269 : [ 1.47966e-005 ]
9270 : [ 1.55636e-005 ]
9271 : [ 1.62629e-005 ]
9272 : [ 1.61877e-005 ]
9273 : [ 1.61899e-005 ]
9274 : [ 1.55412e-005 ]
9275 : [ 1.23517e-005 ]
9276 : [ 1.51488e-005 ]
9277 : [ 1.20259e-005 ]
9278 : [ 1.65318e-005 ]
9279 : [ 1.42643e-005 ]
9280 : [ 1.24392e-005 ]
9281 : [ 1.25596e-005 ]
9282 : [ 1.36345e-005 ]
9283 : [ 1.6363e-005  ]
9284 : [ 1.34691e-005 ]
9285 : [ 1.65059e-005 ]
9286 : [ 1.39799e-005 ]
9287 : [ 1.40964e-005 ]
9288 : [ 1.30834e-005 ]
9289 : [ 1.48746e-005 ]
9290 : [ 1.54689e-005 ]
9291 : [ 1.31752e-005 ]
9292 : [ 1.43359e-005 ]
9293 : [ 1.57705e-005 ]
9294 : [ 1.64423e-005 ]
9295 : [ 1.39362e-005 ]
9296 : [ 1.43995e-005 ]
9297 : [ 1.4864e-005  ]
9298 : [ 1.58174e-005 ]
9299 : [ 1.22746e-005 ]
9300 : [ 1.3947e-005  ]
9301 : [ 1.22981e-005 ]
9302 : [ 1.61546e-005 ]
9303 : [ 1.72283e-005 ]
9304 : [ 1.49294e-005 ]
9305 : [ 1.45574e-005 ]
9306 : [ 1.53e-005    ]
9307 : [ 1.49249e-005 ]
9308 : [ 1.17925e-005 ]
9309 : [ 1.5222e-005  ]
9310 : [ 1.6213e-005  ]
9311 : [ 1.53257e-005 ]
9312 : [ 1.50729e-005 ]
9313 : [ 1.69161e-005 ]
9314 : [ 1.54232e-005 ]
9315 : [ 1.50415e-005 ]
9316 : [ 1.40745e-005 ]
9317 : [ 1.31199e-005 ]
9318 : [ 1.51154e-005 ]
9319 : [ 1.37168e-005 ]
9320 : [ 1.66151e-005 ]
9321 : [ 1.46743e-005 ]
9322 : [ 1.369e-005   ]
9323 : [ 1.41541e-005 ]
9324 : [ 1.48136e-005 ]
9325 : [ 1.44342e-005 ]
9326 : [ 1.66277e-005 ]
9327 : [ 1.54075e-005 ]
9328 : [ 1.28996e-005 ]
9329 : [ 1.42525e-005 ]
9330 : [ 1.41292e-005 ]
9331 : [ 1.45071e-005 ]
9332 : [ 1.6284e-005  ]
9333 : [ 1.31437e-005 ]
9334 : [ 1.51564e-005 ]
9335 : [ 1.57703e-005 ]
9336 : [ 1.29942e-005 ]
9337 : [ 1.60948e-005 ]
9338 : [ 1.28708e-005 ]
9339 : [ 1.32249e-005 ]
9340 : [ 1.70322e-005 ]
9341 : [ 1.61186e-005 ]
9342 : [ 1.31905e-005 ]
9343 : [ 1.57091e-005 ]
9344 : [ 1.20421e-005 ]
9345 : [ 1.53245e-005 ]
9346 : [ 1.45087e-005 ]
9347 : [ 1.56099e-005 ]
9348 : [ 1.55082e-005 ]
9349 : [ 1.61921e-005 ]
9350 : [ 1.69495e-005 ]
9351 : [ 1.4584e-005  ]
9352 : [ 1.39025e-005 ]
9353 : [ 1.65683e-005 ]
9354 : [ 1.2592e-005  ]
9355 : [ 1.42229e-005 ]
9356 : [ 1.58003e-005 ]
9357 : [ 1.30763e-005 ]
9358 : [ 1.64176e-005 ]
9359 : [ 1.5448e-005  ]
9360 : [ 1.57683e-005 ]
9361 : [ 1.67738e-005 ]
9362 : [ 1.63939e-005 ]
9363 : [ 1.53948e-005 ]
9364 : [ 1.47484e-005 ]
9365 : [ 1.28364e-005 ]
9366 : [ 1.59823e-005 ]
9367 : [ 1.52649e-005 ]
9368 : [ 1.38616e-005 ]
9369 : [ 1.60803e-005 ]
9370 : [ 1.56412e-005 ]
9371 : [ 1.27783e-005 ]
9372 : [ 1.34376e-005 ]
9373 : [ 1.53399e-005 ]
9374 : [ 1.4573e-005  ]
9375 : [ 1.52771e-005 ]
9376 : [ 1.28268e-005 ]
9377 : [ 1.48514e-005 ]
9378 : [ 1.36842e-005 ]
9379 : [ 1.36237e-005 ]
9380 : [ 1.63401e-005 ]
9381 : [ 1.203e-005   ]
9382 : [ 1.58444e-005 ]
9383 : [ 1.48704e-005 ]
9384 : [ 1.3409e-005  ]
9385 : [ 1.3414e-005  ]
9386 : [ 1.2632e-005  ]
9387 : [ 1.58403e-005 ]
9388 : [ 1.22037e-005 ]
9389 : [ 1.52559e-005 ]
9390 : [ 1.58197e-005 ]
9391 : [ 1.44236e-005 ]
9392 : [ 1.38696e-005 ]
9393 : [ 1.59033e-005 ]
9394 : [ 1.64959e-005 ]
9395 : [ 1.43491e-005 ]
9396 : [ 1.57894e-005 ]
9397 : [ 1.41363e-005 ]
9398 : [ 1.61593e-005 ]
9399 : [ 1.36876e-005 ]
9400 : [ 1.43323e-005 ]
9401 : [ 1.39205e-005 ]
9402 : [ 1.376e-005   ]
9403 : [ 1.57213e-005 ]
9404 : [ 1.72966e-005 ]
9405 : [ 1.59049e-005 ]
9406 : [ 1.60393e-005 ]
9407 : [ 1.6347e-005  ]
9408 : [ 1.34322e-005 ]
9409 : [ 1.29732e-005 ]
9410 : [ 1.54221e-005 ]
9411 : [ 1.33814e-005 ]
9412 : [ 1.48942e-005 ]
9413 : [ 1.61574e-005 ]
9414 : [ 1.3156e-005  ]
9415 : [ 1.37407e-005 ]
9416 : [ 1.3004e-005  ]
9417 : [ 1.38131e-005 ]
9418 : [ 1.54314e-005 ]
9419 : [ 1.29918e-005 ]
9420 : [ 1.4245e-005  ]
9421 : [ 1.22692e-005 ]
9422 : [ 1.37258e-005 ]
9423 : [ 1.44021e-005 ]
9424 : [ 1.27826e-005 ]
9425 : [ 1.56202e-005 ]
9426 : [ 1.26495e-005 ]
9427 : [ 1.45049e-005 ]
9428 : [ 1.66486e-005 ]
9429 : [ 1.38802e-005 ]
9430 : [ 1.59377e-005 ]
9431 : [ 1.49914e-005 ]
9432 : [ 1.78416e-005 ]
9433 : [ 1.56946e-005 ]
9434 : [ 1.59389e-005 ]
9435 : [ 1.50428e-005 ]
9436 : [ 1.6741e-005  ]
9437 : [ 1.37929e-005 ]
9438 : [ 1.32572e-005 ]
9439 : [ 1.39796e-005 ]
9440 : [ 1.50738e-005 ]
9441 : [ 1.21156e-005 ]
9442 : [ 1.71244e-005 ]
9443 : [ 1.53106e-005 ]
9444 : [ 1.65842e-005 ]
9445 : [ 1.3084e-005  ]
9446 : [ 1.48523e-005 ]
9447 : [ 1.64409e-005 ]
9448 : [ 1.72601e-005 ]
9449 : [ 1.52792e-005 ]
9450 : [ 1.6064e-005  ]
9451 : [ 1.71989e-005 ]
9452 : [ 1.43216e-005 ]
9453 : [ 1.60849e-005 ]
9454 : [ 1.52645e-005 ]
9455 : [ 1.4313e-005  ]
9456 : [ 1.50623e-005 ]
9457 : [ 1.58581e-005 ]
9458 : [ 1.50089e-005 ]
9459 : [ 1.57889e-005 ]
9460 : [ 1.46271e-005 ]
9461 : [ 1.54178e-005 ]
9462 : [ 1.31116e-005 ]
9463 : [ 1.41711e-005 ]
9464 : [ 1.50209e-005 ]
9465 : [ 1.54565e-005 ]
9466 : [ 1.63348e-005 ]
9467 : [ 1.5556e-005  ]
9468 : [ 1.58177e-005 ]
9469 : [ 1.45691e-005 ]
9470 : [ 1.57215e-005 ]
9471 : [ 1.47096e-005 ]
9472 : [ 1.39931e-005 ]
9473 : [ 1.50724e-005 ]
9474 : [ 1.624e-005   ]
9475 : [ 1.46386e-005 ]
9476 : [ 1.50811e-005 ]
9477 : [ 1.30111e-005 ]
9478 : [ 1.62077e-005 ]
9479 : [ 1.38678e-005 ]
9480 : [ 1.67616e-005 ]
9481 : [ 1.60736e-005 ]
9482 : [ 1.38391e-005 ]
9483 : [ 1.59419e-005 ]
9484 : [ 1.30985e-005 ]
9485 : [ 1.45077e-005 ]
9486 : [ 1.25354e-005 ]
9487 : [ 1.20529e-005 ]
9488 : [ 1.30791e-005 ]
9489 : [ 1.38143e-005 ]
9490 : [ 1.52346e-005 ]
9491 : [ 1.53129e-005 ]
9492 : [ 1.19058e-005 ]
9493 : [ 1.31368e-005 ]
9494 : [ 1.35193e-005 ]
9495 : [ 1.53402e-005 ]
9496 : [ 1.46675e-005 ]
9497 : [ 1.47979e-005 ]
9498 : [ 1.45768e-005 ]
9499 : [ 1.35598e-005 ]
9500 : [ 1.42756e-005 ]
9501 : [ 1.33618e-005 ]
9502 : [ 1.36767e-005 ]
9503 : [ 1.56935e-005 ]
9504 : [ 1.58019e-005 ]
9505 : [ 1.57579e-005 ]
9506 : [ 1.5739e-005  ]
9507 : [ 1.47676e-005 ]
9508 : [ 1.44548e-005 ]
9509 : [ 1.20601e-005 ]
9510 : [ 1.55826e-005 ]
9511 : [ 1.548e-005   ]
9512 : [ 1.58447e-005 ]
9513 : [ 1.63759e-005 ]
9514 : [ 1.26278e-005 ]
9515 : [ 1.67289e-005 ]
9516 : [ 1.45534e-005 ]
9517 : [ 1.51063e-005 ]
9518 : [ 1.64022e-005 ]
9519 : [ 1.69638e-005 ]
9520 : [ 1.37108e-005 ]
9521 : [ 1.59472e-005 ]
9522 : [ 1.47778e-005 ]
9523 : [ 1.60142e-005 ]
9524 : [ 1.32595e-005 ]
9525 : [ 1.61353e-005 ]
9526 : [ 1.65554e-005 ]
9527 : [ 1.29843e-005 ]
9528 : [ 1.54682e-005 ]
9529 : [ 1.35412e-005 ]
9530 : [ 1.75717e-005 ]
9531 : [ 1.60453e-005 ]
9532 : [ 1.54978e-005 ]
9533 : [ 1.52274e-005 ]
9534 : [ 1.54892e-005 ]
9535 : [ 1.63719e-005 ]
9536 : [ 1.46779e-005 ]
9537 : [ 1.52092e-005 ]
9538 : [ 1.56822e-005 ]
9539 : [ 1.60894e-005 ]
9540 : [ 1.60363e-005 ]
9541 : [ 1.57356e-005 ]
9542 : [ 1.64573e-005 ]
9543 : [ 1.50214e-005 ]
9544 : [ 1.50279e-005 ]
9545 : [ 1.53607e-005 ]
9546 : [ 1.55647e-005 ]
9547 : [ 1.34384e-005 ]
9548 : [ 1.43419e-005 ]
9549 : [ 1.46794e-005 ]
9550 : [ 1.38007e-005 ]
9551 : [ 1.53927e-005 ]
9552 : [ 1.43871e-005 ]
9553 : [ 1.68212e-005 ]
9554 : [ 1.49782e-005 ]
9555 : [ 1.70379e-005 ]
9556 : [ 1.51144e-005 ]
9557 : [ 1.47792e-005 ]
9558 : [ 1.59049e-005 ]
9559 : [ 1.39699e-005 ]
9560 : [ 1.47226e-005 ]
9561 : [ 1.34753e-005 ]
9562 : [ 1.62331e-005 ]
9563 : [ 1.57919e-005 ]
9564 : [ 1.56465e-005 ]
9565 : [ 1.59608e-005 ]
9566 : [ 1.48612e-005 ]
9567 : [ 1.50636e-005 ]
9568 : [ 1.68186e-005 ]
9569 : [ 1.34648e-005 ]
9570 : [ 1.62767e-005 ]
9571 : [ 1.30502e-005 ]
9572 : [ 1.56039e-005 ]
9573 : [ 1.48982e-005 ]
9574 : [ 1.36112e-005 ]
9575 : [ 1.41958e-005 ]
9576 : [ 1.41425e-005 ]
9577 : [ 1.46751e-005 ]
9578 : [ 1.37933e-005 ]
9579 : [ 1.30642e-005 ]
9580 : [ 1.48185e-005 ]
9581 : [ 1.32532e-005 ]
9582 : [ 1.43558e-005 ]
9583 : [ 1.58363e-005 ]
9584 : [ 1.47218e-005 ]
9585 : [ 1.46379e-005 ]
9586 : [ 1.6562e-005  ]
9587 : [ 1.59547e-005 ]
9588 : [ 1.52537e-005 ]
9589 : [ 1.2826e-005  ]
9590 : [ 1.56401e-005 ]
9591 : [ 1.60225e-005 ]
9592 : [ 1.58614e-005 ]
9593 : [ 1.73986e-005 ]
9594 : [ 1.25979e-005 ]
9595 : [ 1.36448e-005 ]
9596 : [ 1.56555e-005 ]
9597 : [ 1.49154e-005 ]
9598 : [ 1.43819e-005 ]
9599 : [ 1.72563e-005 ]
9600 : [ 1.48249e-005 ]
9601 : [ 1.56852e-005 ]
9602 : [ 1.58404e-005 ]
9603 : [ 1.47586e-005 ]
9604 : [ 1.64246e-005 ]
9605 : [ 1.6595e-005  ]
9606 : [ 1.60425e-005 ]
9607 : [ 1.63052e-005 ]
9608 : [ 1.69839e-005 ]
9609 : [ 1.45384e-005 ]
9610 : [ 1.64591e-005 ]
9611 : [ 1.57324e-005 ]
9612 : [ 1.44225e-005 ]
9613 : [ 1.51167e-005 ]
9614 : [ 1.55677e-005 ]
9615 : [ 1.41049e-005 ]
9616 : [ 1.52238e-005 ]
9617 : [ 1.68249e-005 ]
9618 : [ 1.58741e-005 ]
9619 : [ 1.52458e-005 ]
9620 : [ 1.38298e-005 ]
9621 : [ 1.59276e-005 ]
9622 : [ 1.44161e-005 ]
9623 : [ 1.68382e-005 ]
9624 : [ 1.52706e-005 ]
9625 : [ 1.60588e-005 ]
9626 : [ 1.52528e-005 ]
9627 : [ 1.45627e-005 ]
9628 : [ 1.72707e-005 ]
9629 : [ 1.53413e-005 ]
9630 : [ 1.58208e-005 ]
9631 : [ 1.51704e-005 ]
9632 : [ 1.33102e-005 ]
9633 : [ 1.43965e-005 ]
9634 : [ 1.59661e-005 ]
9635 : [ 1.6904e-005  ]
9636 : [ 1.70648e-005 ]
9637 : [ 1.36195e-005 ]
9638 : [ 1.35747e-005 ]
9639 : [ 1.33759e-005 ]
9640 : [ 1.48253e-005 ]
9641 : [ 1.33651e-005 ]
9642 : [ 1.48815e-005 ]
9643 : [ 1.51784e-005 ]
9644 : [ 1.42479e-005 ]
9645 : [ 1.55724e-005 ]
9646 : [ 1.59703e-005 ]
9647 : [ 1.66151e-005 ]
9648 : [ 1.65453e-005 ]
9649 : [ 1.62313e-005 ]
9650 : [ 1.68163e-005 ]
9651 : [ 1.70913e-005 ]
9652 : [ 1.58411e-005 ]
9653 : [ 1.64634e-005 ]
9654 : [ 1.69093e-005 ]
9655 : [ 1.17344e-005 ]
9656 : [ 1.48975e-005 ]
9657 : [ 1.32888e-005 ]
9658 : [ 1.45865e-005 ]
9659 : [ 1.6144e-005  ]
9660 : [ 1.65994e-005 ]
9661 : [ 1.43912e-005 ]
9662 : [ 1.54374e-005 ]
9663 : [ 1.55093e-005 ]
9664 : [ 1.39784e-005 ]
9665 : [ 1.45573e-005 ]
9666 : [ 1.48137e-005 ]
9667 : [ 1.60115e-005 ]
9668 : [ 1.54625e-005 ]
9669 : [ 1.69532e-005 ]
9670 : [ 1.60026e-005 ]
9671 : [ 1.67653e-005 ]
9672 : [ 1.51012e-005 ]
9673 : [ 1.46769e-005 ]
9674 : [ 1.37097e-005 ]
9675 : [ 1.70322e-005 ]
9676 : [ 1.53276e-005 ]
9677 : [ 1.54889e-005 ]
9678 : [ 1.48974e-005 ]
9679 : [ 1.37273e-005 ]
9680 : [ 1.65688e-005 ]
9681 : [ 1.5578e-005  ]
9682 : [ 1.6596e-005  ]
9683 : [ 1.46932e-005 ]
9684 : [ 1.4061e-005  ]
9685 : [ 1.56289e-005 ]
9686 : [ 1.60515e-005 ]
9687 : [ 1.51478e-005 ]
9688 : [ 1.63227e-005 ]
9689 : [ 1.53656e-005 ]
9690 : [ 1.34529e-005 ]
9691 : [ 1.46396e-005 ]
9692 : [ 1.45138e-005 ]
9693 : [ 1.53651e-005 ]
9694 : [ 1.6222e-005  ]
9695 : [ 1.46473e-005 ]
9696 : [ 1.38974e-005 ]
9697 : [ 1.5801e-005  ]
9698 : [ 1.63881e-005 ]
9699 : [ 1.49896e-005 ]
9700 : [ 1.41496e-005 ]
9701 : [ 1.64109e-005 ]
9702 : [ 1.36416e-005 ]
9703 : [ 1.63842e-005 ]
9704 : [ 1.31296e-005 ]
9705 : [ 1.24939e-005 ]
9706 : [ 1.48004e-005 ]
9707 : [ 1.54973e-005 ]
9708 : [ 1.27953e-005 ]
9709 : [ 1.57722e-005 ]
9710 : [ 1.38729e-005 ]
9711 : [ 1.47011e-005 ]
9712 : [ 1.65235e-005 ]
9713 : [ 1.53999e-005 ]
9714 : [ 1.35645e-005 ]
9715 : [ 1.52025e-005 ]
9716 : [ 1.18111e-005 ]
9717 : [ 1.4769e-005  ]
9718 : [ 1.47507e-005 ]
9719 : [ 1.45784e-005 ]
9720 : [ 1.59292e-005 ]
9721 : [ 1.70944e-005 ]
9722 : [ 1.51969e-005 ]
9723 : [ 1.66994e-005 ]
9724 : [ 1.43313e-005 ]
9725 : [ 1.59116e-005 ]
9726 : [ 1.1836e-005  ]
9727 : [ 1.59685e-005 ]
9728 : [ 1.34109e-005 ]
9729 : [ 1.53367e-005 ]
9730 : [ 1.57949e-005 ]
9731 : [ 1.55661e-005 ]
9732 : [ 1.41452e-005 ]
9733 : [ 1.59068e-005 ]
9734 : [ 1.33093e-005 ]
9735 : [ 1.2414e-005  ]
9736 : [ 1.51907e-005 ]
9737 : [ 1.52815e-005 ]
9738 : [ 1.59505e-005 ]
9739 : [ 1.30546e-005 ]
9740 : [ 1.66113e-005 ]
9741 : [ 1.53452e-005 ]
9742 : [ 1.41725e-005 ]
9743 : [ 1.55392e-005 ]
9744 : [ 1.66146e-005 ]
9745 : [ 1.46039e-005 ]
9746 : [ 1.53333e-005 ]
9747 : [ 1.3193e-005  ]
9748 : [ 1.48214e-005 ]
9749 : [ 1.39883e-005 ]
9750 : [ 1.48965e-005 ]
9751 : [ 1.46813e-005 ]
9752 : [ 1.31836e-005 ]
9753 : [ 1.42628e-005 ]
9754 : [ 1.54507e-005 ]
9755 : [ 1.43671e-005 ]
9756 : [ 1.51078e-005 ]
9757 : [ 1.40413e-005 ]
9758 : [ 1.48181e-005 ]
9759 : [ 1.51907e-005 ]
9760 : [ 1.37742e-005 ]
9761 : [ 1.63095e-005 ]
9762 : [ 1.53327e-005 ]
9763 : [ 1.36356e-005 ]
9764 : [ 1.35792e-005 ]
9765 : [ 1.41191e-005 ]
9766 : [ 1.54038e-005 ]
9767 : [ 1.59973e-005 ]
9768 : [ 1.5499e-005  ]
9769 : [ 1.67718e-005 ]
9770 : [ 1.46988e-005 ]
9771 : [ 1.43801e-005 ]
9772 : [ 1.49757e-005 ]
9773 : [ 1.52925e-005 ]
9774 : [ 1.32217e-005 ]
9775 : [ 1.48875e-005 ]
9776 : [ 1.50442e-005 ]
9777 : [ 1.58975e-005 ]
9778 : [ 1.44246e-005 ]
9779 : [ 1.58777e-005 ]
9780 : [ 1.54655e-005 ]
9781 : [ 1.55012e-005 ]
9782 : [ 1.36629e-005 ]
9783 : [ 1.63982e-005 ]
9784 : [ 1.38229e-005 ]
9785 : [ 1.56742e-005 ]
9786 : [ 1.48796e-005 ]
9787 : [ 1.62131e-005 ]
9788 : [ 1.65587e-005 ]
9789 : [ 1.45145e-005 ]
9790 : [ 1.46717e-005 ]
9791 : [ 1.43636e-005 ]
9792 : [ 1.64247e-005 ]
9793 : [ 1.43635e-005 ]
9794 : [ 1.52234e-005 ]
9795 : [ 1.29011e-005 ]
9796 : [ 1.34755e-005 ]
9797 : [ 1.44159e-005 ]
9798 : [ 1.49309e-005 ]
9799 : [ 1.47631e-005 ]
9800 : [ 1.64173e-005 ]
9801 : [ 1.57755e-005 ]
9802 : [ 1.60415e-005 ]
9803 : [ 1.5353e-005  ]
9804 : [ 1.62698e-005 ]
9805 : [ 1.41013e-005 ]
9806 : [ 1.21721e-005 ]
9807 : [ 1.41178e-005 ]
9808 : [ 1.43252e-005 ]
9809 : [ 1.44485e-005 ]
9810 : [ 1.63157e-005 ]
9811 : [ 1.70827e-005 ]
9812 : [ 1.54017e-005 ]
9813 : [ 1.55043e-005 ]
9814 : [ 1.57878e-005 ]
9815 : [ 1.6848e-005  ]
9816 : [ 1.68597e-005 ]
9817 : [ 1.47351e-005 ]
9818 : [ 1.68979e-005 ]
9819 : [ 1.51007e-005 ]
9820 : [ 1.35743e-005 ]
9821 : [ 1.65369e-005 ]
9822 : [ 1.61708e-005 ]
9823 : [ 1.60312e-005 ]
9824 : [ 1.6457e-005  ]
9825 : [ 1.4407e-005  ]
9826 : [ 1.19026e-005 ]
9827 : [ 1.47618e-005 ]
9828 : [ 1.21807e-005 ]
9829 : [ 1.51894e-005 ]
9830 : [ 1.66411e-005 ]
9831 : [ 1.37122e-005 ]
9832 : [ 1.59459e-005 ]
9833 : [ 1.62961e-005 ]
9834 : [ 1.52548e-005 ]
9835 : [ 1.42742e-005 ]
9836 : [ 1.5022e-005  ]
9837 : [ 1.55412e-005 ]
9838 : [ 1.57983e-005 ]
9839 : [ 1.45331e-005 ]
9840 : [ 1.56912e-005 ]
9841 : [ 1.69534e-005 ]
9842 : [ 1.5555e-005  ]
9843 : [ 1.4764e-005  ]
9844 : [ 1.46798e-005 ]
9845 : [ 1.4974e-005  ]
9846 : [ 1.53312e-005 ]
9847 : [ 1.4756e-005  ]
9848 : [ 1.28929e-005 ]
9849 : [ 1.58839e-005 ]
9850 : [ 1.68119e-005 ]
9851 : [ 1.32008e-005 ]
9852 : [ 1.34063e-005 ]
9853 : [ 1.64748e-005 ]
9854 : [ 1.57781e-005 ]
9855 : [ 1.49243e-005 ]
9856 : [ 1.61791e-005 ]
9857 : [ 1.43151e-005 ]
9858 : [ 1.47348e-005 ]
9859 : [ 1.45654e-005 ]
9860 : [ 1.57178e-005 ]
9861 : [ 1.66908e-005 ]
9862 : [ 1.55981e-005 ]
9863 : [ 1.66276e-005 ]
9864 : [ 1.37314e-005 ]
9865 : [ 1.33031e-005 ]
9866 : [ 1.20575e-005 ]
9867 : [ 1.70865e-005 ]
9868 : [ 1.4512e-005  ]
9869 : [ 1.28472e-005 ]
9870 : [ 1.50243e-005 ]
9871 : [ 1.33705e-005 ]
9872 : [ 1.66987e-005 ]
9873 : [ 1.42349e-005 ]
9874 : [ 1.67744e-005 ]
9875 : [ 1.69996e-005 ]
9876 : [ 1.65834e-005 ]
9877 : [ 1.69248e-005 ]
9878 : [ 1.69875e-005 ]
9879 : [ 1.54462e-005 ]
9880 : [ 1.53981e-005 ]
9881 : [ 1.54109e-005 ]
9882 : [ 1.57372e-005 ]
9883 : [ 1.50407e-005 ]
9884 : [ 1.60022e-005 ]
9885 : [ 1.24003e-005 ]
9886 : [ 1.42034e-005 ]
9887 : [ 1.67681e-005 ]
9888 : [ 1.52317e-005 ]
9889 : [ 1.27456e-005 ]
9890 : [ 1.52283e-005 ]
9891 : [ 1.50191e-005 ]
9892 : [ 1.59479e-005 ]
9893 : [ 1.62157e-005 ]
9894 : [ 1.44274e-005 ]
9895 : [ 1.66973e-005 ]
9896 : [ 1.69687e-005 ]
9897 : [ 1.65967e-005 ]
9898 : [ 1.54891e-005 ]
9899 : [ 1.69829e-005 ]
9900 : [ 1.59405e-005 ]
9901 : [ 1.34163e-005 ]
9902 : [ 1.61069e-005 ]
9903 : [ 1.63217e-005 ]
9904 : [ 1.6091e-005  ]
9905 : [ 1.59307e-005 ]
9906 : [ 1.52181e-005 ]
9907 : [ 1.53931e-005 ]
9908 : [ 1.49726e-005 ]
9909 : [ 1.68992e-005 ]
9910 : [ 1.62591e-005 ]
9911 : [ 1.60148e-005 ]
9912 : [ 1.54976e-005 ]
9913 : [ 1.54101e-005 ]
9914 : [ 1.60565e-005 ]
9915 : [ 1.35152e-005 ]
9916 : [ 1.50501e-005 ]
9917 : [ 1.33835e-005 ]
9918 : [ 1.62474e-005 ]
9919 : [ 1.59717e-005 ]
9920 : [ 1.29856e-005 ]
9921 : [ 1.54965e-005 ]
9922 : [ 1.32897e-005 ]
9923 : [ 1.62128e-005 ]
9924 : [ 1.40434e-005 ]
9925 : [ 1.37687e-005 ]
9926 : [ 1.38475e-005 ]
9927 : [ 1.39901e-005 ]
9928 : [ 1.57472e-005 ]
9929 : [ 1.63566e-005 ]
9930 : [ 1.55365e-005 ]
9931 : [ 1.48478e-005 ]
9932 : [ 1.5739e-005  ]
9933 : [ 1.64494e-005 ]
9934 : [ 1.27707e-005 ]
9935 : [ 1.68933e-005 ]
9936 : [ 1.42298e-005 ]
9937 : [ 1.24736e-005 ]
9938 : [ 1.73388e-005 ]
9939 : [ 1.55524e-005 ]
9940 : [ 1.46476e-005 ]
9941 : [ 1.41348e-005 ]
9942 : [ 1.74518e-005 ]
9943 : [ 1.39098e-005 ]
9944 : [ 1.34281e-005 ]
9945 : [ 1.5357e-005  ]
9946 : [ 1.51763e-005 ]
9947 : [ 1.56208e-005 ]
9948 : [ 1.60298e-005 ]
9949 : [ 1.46687e-005 ]
9950 : [ 1.28318e-005 ]
9951 : [ 1.59614e-005 ]
9952 : [ 1.40569e-005 ]
9953 : [ 1.64535e-005 ]
9954 : [ 1.49481e-005 ]
9955 : [ 1.50492e-005 ]
9956 : [ 1.4517e-005  ]
9957 : [ 1.71277e-005 ]
9958 : [ 1.42296e-005 ]
9959 : [ 1.56349e-005 ]
9960 : [ 1.4465e-005  ]
9961 : [ 1.63865e-005 ]
9962 : [ 1.38516e-005 ]
9963 : [ 1.55642e-005 ]
9964 : [ 1.42429e-005 ]
9965 : [ 1.66863e-005 ]
9966 : [ 1.43722e-005 ]
9967 : [ 1.65652e-005 ]
9968 : [ 1.43971e-005 ]
9969 : [ 1.58533e-005 ]
9970 : [ 1.42152e-005 ]
9971 : [ 1.6663e-005  ]
9972 : [ 1.65804e-005 ]
9973 : [ 1.42489e-005 ]
9974 : [ 1.49834e-005 ]
9975 : [ 1.5136e-005  ]
9976 : [ 1.46196e-005 ]
9977 : [ 1.5548e-005  ]
9978 : [ 1.64143e-005 ]
9979 : [ 1.53277e-005 ]
9980 : [ 1.50144e-005 ]
9981 : [ 1.34315e-005 ]
9982 : [ 1.68403e-005 ]
9983 : [ 1.69793e-005 ]
9984 : [ 1.38045e-005 ]
9985 : [ 1.50134e-005 ]
9986 : [ 1.52318e-005 ]
9987 : [ 1.63954e-005 ]
9988 : [ 1.64648e-005 ]
9989 : [ 1.64195e-005 ]
9990 : [ 1.63909e-005 ]
9991 : [ 1.70193e-005 ]
9992 : [ 1.53704e-005 ]
9993 : [ 1.57289e-005 ]
9994 : [ 1.61872e-005 ]
9995 : [ 1.65549e-005 ]
9996 : [ 1.42526e-005 ]
9997 : [ 1.53895e-005 ]
9998 : [ 1.64682e-005 ]
9999 : [ 1.73012e-005 ]
