# Supplementary material for: Influence of tissue conductivity on foetal exposure to extremely low frequency magnetic fields at 50 Hz using stochastic dosimetry
Source: PLoS One. 2018 Feb 7;13(2):e0192131. doi: 10.1371/journal.pone.0192131 (PMC5802904; doi:10.1371/journal.pone.0192131)
Supplement: S1 File — (ZIP) [file pone.0192131.s001.zip › Data/Ydistributions(10000)/7m/Spleen.txt]

       [ y0           ]
   0 : [ 6.41178e-006 ]
   1 : [ 5.48687e-006 ]
   2 : [ 5.54731e-006 ]
   3 : [ 4.97304e-006 ]
   4 : [ 5.34134e-006 ]
   5 : [ 5.26949e-006 ]
   6 : [ 4.84066e-006 ]
   7 : [ 5.30064e-006 ]
   8 : [ 4.77192e-006 ]
   9 : [ 7.09992e-006 ]
  10 : [ 5.10856e-006 ]
  11 : [ 4.89801e-006 ]
  12 : [ 6.85665e-006 ]
  13 : [ 5.43327e-006 ]
  14 : [ 6.09494e-006 ]
  15 : [ 5.20137e-006 ]
  16 : [ 4.79762e-006 ]
  17 : [ 5.86749e-006 ]
  18 : [ 4.57208e-006 ]
  19 : [ 6.44708e-006 ]
  20 : [ 4.74572e-006 ]
  21 : [ 6.54056e-006 ]
  22 : [ 4.56866e-006 ]
  23 : [ 4.81386e-006 ]
  24 : [ 5.33403e-006 ]
  25 : [ 5.60686e-006 ]
  26 : [ 6.86132e-006 ]
  27 : [ 5.10814e-006 ]
  28 : [ 6.31585e-006 ]
  29 : [ 5.25922e-006 ]
  30 : [ 5.43336e-006 ]
  31 : [ 4.69976e-006 ]
  32 : [ 5.30842e-006 ]
  33 : [ 4.96927e-006 ]
  34 : [ 7.14332e-006 ]
  35 : [ 5.61579e-006 ]
  36 : [ 4.38367e-006 ]
  37 : [ 4.68341e-006 ]
  38 : [ 6.56235e-006 ]
  39 : [ 5.99452e-006 ]
  40 : [ 5.46498e-006 ]
  41 : [ 5.21989e-006 ]
  42 : [ 5.07269e-006 ]
  43 : [ 7.04191e-006 ]
  44 : [ 6.05186e-006 ]
  45 : [ 6.6703e-006  ]
  46 : [ 6.43452e-006 ]
  47 : [ 5.04302e-006 ]
  48 : [ 5.87226e-006 ]
  49 : [ 6.38955e-006 ]
  50 : [ 5.24428e-006 ]
  51 : [ 5.2946e-006  ]
  52 : [ 5.0687e-006  ]
  53 : [ 5.78378e-006 ]
  54 : [ 5.14873e-006 ]
  55 : [ 5.22044e-006 ]
  56 : [ 4.49286e-006 ]
  57 : [ 7.39397e-006 ]
  58 : [ 5.25907e-006 ]
  59 : [ 6.09591e-006 ]
  60 : [ 5.26804e-006 ]
  61 : [ 5.15916e-006 ]
  62 : [ 6.99549e-006 ]
  63 : [ 5.16829e-006 ]
  64 : [ 5.58286e-006 ]
  65 : [ 4.88282e-006 ]
  66 : [ 6.38935e-006 ]
  67 : [ 5.27321e-006 ]
  68 : [ 5.1504e-006  ]
  69 : [ 4.37368e-006 ]
  70 : [ 6.32345e-006 ]
  71 : [ 6.61505e-006 ]
  72 : [ 4.8835e-006  ]
  73 : [ 5.52334e-006 ]
  74 : [ 6.23989e-006 ]
  75 : [ 4.92528e-006 ]
  76 : [ 5.54961e-006 ]
  77 : [ 5.22888e-006 ]
  78 : [ 6.52727e-006 ]
  79 : [ 4.59744e-006 ]
  80 : [ 4.7327e-006  ]
  81 : [ 4.80338e-006 ]
  82 : [ 5.77597e-006 ]
  83 : [ 4.86254e-006 ]
  84 : [ 5.9068e-006  ]
  85 : [ 6.81697e-006 ]
  86 : [ 6.06006e-006 ]
  87 : [ 5.70392e-006 ]
  88 : [ 5.75928e-006 ]
  89 : [ 6.96457e-006 ]
  90 : [ 6.09173e-006 ]
  91 : [ 5.73868e-006 ]
  92 : [ 5.5586e-006  ]
  93 : [ 5.10711e-006 ]
  94 : [ 7.45957e-006 ]
  95 : [ 4.76546e-006 ]
  96 : [ 4.52297e-006 ]
  97 : [ 5.7972e-006  ]
  98 : [ 5.12598e-006 ]
  99 : [ 6.73259e-006 ]
 100 : [ 7.35544e-006 ]
 101 : [ 5.26312e-006 ]
 102 : [ 4.76527e-006 ]
 103 : [ 7.30032e-006 ]
 104 : [ 4.90165e-006 ]
 105 : [ 6.15387e-006 ]
 106 : [ 7.02294e-006 ]
 107 : [ 5.31909e-006 ]
 108 : [ 5.23167e-006 ]
 109 : [ 4.81349e-006 ]
 110 : [ 5.24342e-006 ]
 111 : [ 5.60619e-006 ]
 112 : [ 6.22753e-006 ]
 113 : [ 5.04575e-006 ]
 114 : [ 6.14905e-006 ]
 115 : [ 5.94057e-006 ]
 116 : [ 5.04955e-006 ]
 117 : [ 5.581e-006   ]
 118 : [ 4.51365e-006 ]
 119 : [ 4.9868e-006  ]
 120 : [ 4.7558e-006  ]
 121 : [ 5.08977e-006 ]
 122 : [ 6.38374e-006 ]
 123 : [ 6.02261e-006 ]
 124 : [ 5.31697e-006 ]
 125 : [ 5.38293e-006 ]
 126 : [ 4.79152e-006 ]
 127 : [ 5.65428e-006 ]
 128 : [ 5.79688e-006 ]
 129 : [ 6.2053e-006  ]
 130 : [ 6.53151e-006 ]
 131 : [ 4.63743e-006 ]
 132 : [ 6.51489e-006 ]
 133 : [ 7.3509e-006  ]
 134 : [ 4.8082e-006  ]
 135 : [ 4.55298e-006 ]
 136 : [ 4.98899e-006 ]
 137 : [ 4.95648e-006 ]
 138 : [ 5.71362e-006 ]
 139 : [ 6.78083e-006 ]
 140 : [ 4.99416e-006 ]
 141 : [ 5.03416e-006 ]
 142 : [ 4.89451e-006 ]
 143 : [ 6.98991e-006 ]
 144 : [ 5.42748e-006 ]
 145 : [ 4.98777e-006 ]
 146 : [ 4.50891e-006 ]
 147 : [ 5.94275e-006 ]
 148 : [ 5.07494e-006 ]
 149 : [ 5.9193e-006  ]
 150 : [ 4.92293e-006 ]
 151 : [ 4.98592e-006 ]
 152 : [ 4.88824e-006 ]
 153 : [ 4.95184e-006 ]
 154 : [ 5.38664e-006 ]
 155 : [ 5.48994e-006 ]
 156 : [ 6.12764e-006 ]
 157 : [ 6.48558e-006 ]
 158 : [ 4.56896e-006 ]
 159 : [ 5.20441e-006 ]
 160 : [ 5.84402e-006 ]
 161 : [ 4.81398e-006 ]
 162 : [ 5.55053e-006 ]
 163 : [ 7.17232e-006 ]
 164 : [ 6.34499e-006 ]
 165 : [ 4.51349e-006 ]
 166 : [ 5.5578e-006  ]
 167 : [ 5.0346e-006  ]
 168 : [ 5.85513e-006 ]
 169 : [ 5.39504e-006 ]
 170 : [ 4.77203e-006 ]
 171 : [ 4.79983e-006 ]
 172 : [ 4.78175e-006 ]
 173 : [ 5.94605e-006 ]
 174 : [ 5.06305e-006 ]
 175 : [ 5.04714e-006 ]
 176 : [ 5.67286e-006 ]
 177 : [ 5.02932e-006 ]
 178 : [ 5.38278e-006 ]
 179 : [ 5.73293e-006 ]
 180 : [ 5.30858e-006 ]
 181 : [ 4.95674e-006 ]
 182 : [ 5.61527e-006 ]
 183 : [ 6.27141e-006 ]
 184 : [ 5.74219e-006 ]
 185 : [ 6.34068e-006 ]
 186 : [ 5.19209e-006 ]
 187 : [ 4.40666e-006 ]
 188 : [ 4.77535e-006 ]
 189 : [ 5.08365e-006 ]
 190 : [ 6.14999e-006 ]
 191 : [ 5.30354e-006 ]
 192 : [ 5.79784e-006 ]
 193 : [ 4.60552e-006 ]
 194 : [ 4.66821e-006 ]
 195 : [ 6.2913e-006  ]
 196 : [ 6.67425e-006 ]
 197 : [ 7.32535e-006 ]
 198 : [ 6.43393e-006 ]
 199 : [ 4.88129e-006 ]
 200 : [ 4.5959e-006  ]
 201 : [ 6.09795e-006 ]
 202 : [ 6.47829e-006 ]
 203 : [ 5.39846e-006 ]
 204 : [ 5.56727e-006 ]
 205 : [ 5.15478e-006 ]
 206 : [ 5.0151e-006  ]
 207 : [ 4.8396e-006  ]
 208 : [ 5.15738e-006 ]
 209 : [ 4.94671e-006 ]
 210 : [ 6.46214e-006 ]
 211 : [ 5.33563e-006 ]
 212 : [ 5.95737e-006 ]
 213 : [ 5.19673e-006 ]
 214 : [ 6.31676e-006 ]
 215 : [ 5.26673e-006 ]
 216 : [ 5.60224e-006 ]
 217 : [ 5.56291e-006 ]
 218 : [ 5.24082e-006 ]
 219 : [ 6.78373e-006 ]
 220 : [ 6.29022e-006 ]
 221 : [ 4.90636e-006 ]
 222 : [ 4.70481e-006 ]
 223 : [ 4.77507e-006 ]
 224 : [ 6.11594e-006 ]
 225 : [ 6.24663e-006 ]
 226 : [ 7.27199e-006 ]
 227 : [ 4.79063e-006 ]
 228 : [ 4.69196e-006 ]
 229 : [ 5.00439e-006 ]
 230 : [ 5.50529e-006 ]
 231 : [ 5.16622e-006 ]
 232 : [ 5.234e-006   ]
 233 : [ 4.79186e-006 ]
 234 : [ 5.60078e-006 ]
 235 : [ 5.05265e-006 ]
 236 : [ 5.45082e-006 ]
 237 : [ 5.2673e-006  ]
 238 : [ 7.16321e-006 ]
 239 : [ 5.12149e-006 ]
 240 : [ 4.40371e-006 ]
 241 : [ 5.36344e-006 ]
 242 : [ 4.84839e-006 ]
 243 : [ 5.21215e-006 ]
 244 : [ 4.84967e-006 ]
 245 : [ 4.73511e-006 ]
 246 : [ 6.88145e-006 ]
 247 : [ 5.18504e-006 ]
 248 : [ 4.79499e-006 ]
 249 : [ 4.98252e-006 ]
 250 : [ 5.45028e-006 ]
 251 : [ 7.26236e-006 ]
 252 : [ 5.68184e-006 ]
 253 : [ 4.92994e-006 ]
 254 : [ 4.75573e-006 ]
 255 : [ 4.86955e-006 ]
 256 : [ 6.38275e-006 ]
 257 : [ 6.63492e-006 ]
 258 : [ 4.99461e-006 ]
 259 : [ 5.29813e-006 ]
 260 : [ 5.54924e-006 ]
 261 : [ 6.48323e-006 ]
 262 : [ 5.49353e-006 ]
 263 : [ 4.73364e-006 ]
 264 : [ 5.44929e-006 ]
 265 : [ 4.71743e-006 ]
 266 : [ 4.7714e-006  ]
 267 : [ 4.75475e-006 ]
 268 : [ 6.80228e-006 ]
 269 : [ 6.84106e-006 ]
 270 : [ 5.31471e-006 ]
 271 : [ 5.15877e-006 ]
 272 : [ 6.56346e-006 ]
 273 : [ 6.15695e-006 ]
 274 : [ 5.08899e-006 ]
 275 : [ 6.18425e-006 ]
 276 : [ 5.85002e-006 ]
 277 : [ 6.0388e-006  ]
 278 : [ 4.65492e-006 ]
 279 : [ 5.64227e-006 ]
 280 : [ 4.79961e-006 ]
 281 : [ 7.48093e-006 ]
 282 : [ 5.61392e-006 ]
 283 : [ 4.64009e-006 ]
 284 : [ 4.96432e-006 ]
 285 : [ 5.28739e-006 ]
 286 : [ 5.15173e-006 ]
 287 : [ 6.32651e-006 ]
 288 : [ 4.92486e-006 ]
 289 : [ 6.01739e-006 ]
 290 : [ 4.77564e-006 ]
 291 : [ 4.99285e-006 ]
 292 : [ 6.14724e-006 ]
 293 : [ 5.50857e-006 ]
 294 : [ 5.40902e-006 ]
 295 : [ 6.29303e-006 ]
 296 : [ 5.50364e-006 ]
 297 : [ 5.33267e-006 ]
 298 : [ 6.93557e-006 ]
 299 : [ 5.40838e-006 ]
 300 : [ 5.88623e-006 ]
 301 : [ 5.32225e-006 ]
 302 : [ 6.03993e-006 ]
 303 : [ 6.50219e-006 ]
 304 : [ 5.06198e-006 ]
 305 : [ 6.09862e-006 ]
 306 : [ 5.12552e-006 ]
 307 : [ 6.10102e-006 ]
 308 : [ 5.64073e-006 ]
 309 : [ 5.52139e-006 ]
 310 : [ 5.59798e-006 ]
 311 : [ 5.67609e-006 ]
 312 : [ 5.08446e-006 ]
 313 : [ 5.46938e-006 ]
 314 : [ 4.90055e-006 ]
 315 : [ 4.67699e-006 ]
 316 : [ 4.51256e-006 ]
 317 : [ 5.07646e-006 ]
 318 : [ 6.49516e-006 ]
 319 : [ 6.62783e-006 ]
 320 : [ 4.45217e-006 ]
 321 : [ 5.36472e-006 ]
 322 : [ 4.95869e-006 ]
 323 : [ 7.06254e-006 ]
 324 : [ 5.44805e-006 ]
 325 : [ 5.86892e-006 ]
 326 : [ 6.78242e-006 ]
 327 : [ 5.64569e-006 ]
 328 : [ 5.00639e-006 ]
 329 : [ 4.60848e-006 ]
 330 : [ 4.71504e-006 ]
 331 : [ 4.68187e-006 ]
 332 : [ 6.83349e-006 ]
 333 : [ 4.77747e-006 ]
 334 : [ 5.19986e-006 ]
 335 : [ 5.11702e-006 ]
 336 : [ 6.91045e-006 ]
 337 : [ 5.14322e-006 ]
 338 : [ 4.66692e-006 ]
 339 : [ 5.12336e-006 ]
 340 : [ 4.94242e-006 ]
 341 : [ 5.47585e-006 ]
 342 : [ 5.61249e-006 ]
 343 : [ 5.26005e-006 ]
 344 : [ 6.02934e-006 ]
 345 : [ 6.93105e-006 ]
 346 : [ 5.52018e-006 ]
 347 : [ 5.36943e-006 ]
 348 : [ 5.50452e-006 ]
 349 : [ 4.94937e-006 ]
 350 : [ 6.14137e-006 ]
 351 : [ 4.75299e-006 ]
 352 : [ 5.44076e-006 ]
 353 : [ 5.1274e-006  ]
 354 : [ 5.30558e-006 ]
 355 : [ 4.44395e-006 ]
 356 : [ 4.88749e-006 ]
 357 : [ 5.20975e-006 ]
 358 : [ 5.23494e-006 ]
 359 : [ 4.7483e-006  ]
 360 : [ 5.69082e-006 ]
 361 : [ 5.82284e-006 ]
 362 : [ 6.47763e-006 ]
 363 : [ 7.5418e-006  ]
 364 : [ 4.65183e-006 ]
 365 : [ 5.07852e-006 ]
 366 : [ 5.08796e-006 ]
 367 : [ 5.97691e-006 ]
 368 : [ 5.28724e-006 ]
 369 : [ 5.42351e-006 ]
 370 : [ 4.55006e-006 ]
 371 : [ 5.22144e-006 ]
 372 : [ 5.29088e-006 ]
 373 : [ 4.94456e-006 ]
 374 : [ 5.1479e-006  ]
 375 : [ 5.13243e-006 ]
 376 : [ 6.71312e-006 ]
 377 : [ 4.77655e-006 ]
 378 : [ 5.33265e-006 ]
 379 : [ 5.43936e-006 ]
 380 : [ 5.17944e-006 ]
 381 : [ 5.01444e-006 ]
 382 : [ 5.2755e-006  ]
 383 : [ 7.38477e-006 ]
 384 : [ 6.31679e-006 ]
 385 : [ 5.0263e-006  ]
 386 : [ 5.06945e-006 ]
 387 : [ 5.17924e-006 ]
 388 : [ 4.83841e-006 ]
 389 : [ 5.21981e-006 ]
 390 : [ 6.61008e-006 ]
 391 : [ 7.16204e-006 ]
 392 : [ 5.22003e-006 ]
 393 : [ 5.00974e-006 ]
 394 : [ 5.14654e-006 ]
 395 : [ 6.17596e-006 ]
 396 : [ 5.06534e-006 ]
 397 : [ 6.36113e-006 ]
 398 : [ 4.66924e-006 ]
 399 : [ 5.235e-006   ]
 400 : [ 5.7885e-006  ]
 401 : [ 5.18981e-006 ]
 402 : [ 4.98754e-006 ]
 403 : [ 5.1324e-006  ]
 404 : [ 5.29677e-006 ]
 405 : [ 4.68691e-006 ]
 406 : [ 4.61116e-006 ]
 407 : [ 5.46072e-006 ]
 408 : [ 6.21202e-006 ]
 409 : [ 6.97556e-006 ]
 410 : [ 6.55862e-006 ]
 411 : [ 6.59159e-006 ]
 412 : [ 6.2667e-006  ]
 413 : [ 7.10619e-006 ]
 414 : [ 4.91175e-006 ]
 415 : [ 4.81833e-006 ]
 416 : [ 5.73641e-006 ]
 417 : [ 4.77366e-006 ]
 418 : [ 4.48869e-006 ]
 419 : [ 5.22921e-006 ]
 420 : [ 5.65171e-006 ]
 421 : [ 6.0413e-006  ]
 422 : [ 6.21913e-006 ]
 423 : [ 4.53643e-006 ]
 424 : [ 5.47039e-006 ]
 425 : [ 4.86301e-006 ]
 426 : [ 6.18397e-006 ]
 427 : [ 5.07988e-006 ]
 428 : [ 4.65491e-006 ]
 429 : [ 4.66531e-006 ]
 430 : [ 6.00221e-006 ]
 431 : [ 6.6467e-006  ]
 432 : [ 4.9564e-006  ]
 433 : [ 5.36916e-006 ]
 434 : [ 5.4463e-006  ]
 435 : [ 5.58689e-006 ]
 436 : [ 4.3683e-006  ]
 437 : [ 6.22079e-006 ]
 438 : [ 4.59217e-006 ]
 439 : [ 5.21821e-006 ]
 440 : [ 5.12952e-006 ]
 441 : [ 5.1637e-006  ]
 442 : [ 4.9276e-006  ]
 443 : [ 5.79964e-006 ]
 444 : [ 5.89369e-006 ]
 445 : [ 5.60079e-006 ]
 446 : [ 5.0101e-006  ]
 447 : [ 5.17349e-006 ]
 448 : [ 4.75639e-006 ]
 449 : [ 6.48432e-006 ]
 450 : [ 5.31333e-006 ]
 451 : [ 5.0455e-006  ]
 452 : [ 5.31327e-006 ]
 453 : [ 4.9356e-006  ]
 454 : [ 5.14692e-006 ]
 455 : [ 4.56075e-006 ]
 456 : [ 4.97528e-006 ]
 457 : [ 6.64755e-006 ]
 458 : [ 4.89404e-006 ]
 459 : [ 5.29969e-006 ]
 460 : [ 5.44938e-006 ]
 461 : [ 4.8871e-006  ]
 462 : [ 5.96048e-006 ]
 463 : [ 5.25181e-006 ]
 464 : [ 6.5768e-006  ]
 465 : [ 5.88584e-006 ]
 466 : [ 5.77108e-006 ]
 467 : [ 5.93593e-006 ]
 468 : [ 7.20453e-006 ]
 469 : [ 4.80782e-006 ]
 470 : [ 4.90871e-006 ]
 471 : [ 7.21413e-006 ]
 472 : [ 5.65845e-006 ]
 473 : [ 5.54633e-006 ]
 474 : [ 5.04584e-006 ]
 475 : [ 5.22486e-006 ]
 476 : [ 5.36611e-006 ]
 477 : [ 4.98782e-006 ]
 478 : [ 4.80936e-006 ]
 479 : [ 4.68277e-006 ]
 480 : [ 6.87653e-006 ]
 481 : [ 4.70237e-006 ]
 482 : [ 6.92747e-006 ]
 483 : [ 6.44341e-006 ]
 484 : [ 5.14033e-006 ]
 485 : [ 5.49686e-006 ]
 486 : [ 5.63562e-006 ]
 487 : [ 5.52196e-006 ]
 488 : [ 4.69088e-006 ]
 489 : [ 5.95534e-006 ]
 490 : [ 5.54706e-006 ]
 491 : [ 5.64902e-006 ]
 492 : [ 5.2991e-006  ]
 493 : [ 6.33069e-006 ]
 494 : [ 4.47795e-006 ]
 495 : [ 5.10265e-006 ]
 496 : [ 4.98594e-006 ]
 497 : [ 5.36727e-006 ]
 498 : [ 4.695e-006   ]
 499 : [ 5.60544e-006 ]
 500 : [ 5.11962e-006 ]
 501 : [ 5.91884e-006 ]
 502 : [ 5.43429e-006 ]
 503 : [ 5.41311e-006 ]
 504 : [ 5.22008e-006 ]
 505 : [ 5.31167e-006 ]
 506 : [ 4.89936e-006 ]
 507 : [ 5.54595e-006 ]
 508 : [ 6.49358e-006 ]
 509 : [ 5.37913e-006 ]
 510 : [ 4.80032e-006 ]
 511 : [ 5.58641e-006 ]
 512 : [ 5.17769e-006 ]
 513 : [ 5.02122e-006 ]
 514 : [ 4.6326e-006  ]
 515 : [ 5.65335e-006 ]
 516 : [ 5.22216e-006 ]
 517 : [ 6.19165e-006 ]
 518 : [ 6.65143e-006 ]
 519 : [ 6.19088e-006 ]
 520 : [ 5.44161e-006 ]
 521 : [ 5.26876e-006 ]
 522 : [ 4.69863e-006 ]
 523 : [ 6.05688e-006 ]
 524 : [ 4.66794e-006 ]
 525 : [ 7.57991e-006 ]
 526 : [ 4.78423e-006 ]
 527 : [ 4.58393e-006 ]
 528 : [ 5.23413e-006 ]
 529 : [ 4.74131e-006 ]
 530 : [ 7.36131e-006 ]
 531 : [ 5.19221e-006 ]
 532 : [ 6.11355e-006 ]
 533 : [ 5.58493e-006 ]
 534 : [ 5.47981e-006 ]
 535 : [ 4.76669e-006 ]
 536 : [ 6.35932e-006 ]
 537 : [ 5.04942e-006 ]
 538 : [ 5.76426e-006 ]
 539 : [ 5.60949e-006 ]
 540 : [ 5.68772e-006 ]
 541 : [ 4.85088e-006 ]
 542 : [ 6.30636e-006 ]
 543 : [ 4.90346e-006 ]
 544 : [ 5.19665e-006 ]
 545 : [ 5.15426e-006 ]
 546 : [ 5.51128e-006 ]
 547 : [ 4.68126e-006 ]
 548 : [ 5.12307e-006 ]
 549 : [ 6.79706e-006 ]
 550 : [ 5.11424e-006 ]
 551 : [ 5.32478e-006 ]
 552 : [ 4.77836e-006 ]
 553 : [ 5.69111e-006 ]
 554 : [ 5.09374e-006 ]
 555 : [ 5.1818e-006  ]
 556 : [ 4.90621e-006 ]
 557 : [ 5.37973e-006 ]
 558 : [ 5.50418e-006 ]
 559 : [ 6.17953e-006 ]
 560 : [ 5.21289e-006 ]
 561 : [ 4.74313e-006 ]
 562 : [ 5.24087e-006 ]
 563 : [ 4.87114e-006 ]
 564 : [ 6.72161e-006 ]
 565 : [ 6.25564e-006 ]
 566 : [ 6.68356e-006 ]
 567 : [ 4.45475e-006 ]
 568 : [ 5.8811e-006  ]
 569 : [ 4.94417e-006 ]
 570 : [ 6.80276e-006 ]
 571 : [ 6.38262e-006 ]
 572 : [ 4.85509e-006 ]
 573 : [ 5.85104e-006 ]
 574 : [ 6.07319e-006 ]
 575 : [ 6.63859e-006 ]
 576 : [ 5.23619e-006 ]
 577 : [ 4.99231e-006 ]
 578 : [ 5.04194e-006 ]
 579 : [ 4.75551e-006 ]
 580 : [ 4.87109e-006 ]
 581 : [ 4.8521e-006  ]
 582 : [ 5.5636e-006  ]
 583 : [ 5.40267e-006 ]
 584 : [ 5.81697e-006 ]
 585 : [ 7.08544e-006 ]
 586 : [ 4.70571e-006 ]
 587 : [ 5.31339e-006 ]
 588 : [ 6.63486e-006 ]
 589 : [ 5.7509e-006  ]
 590 : [ 4.71173e-006 ]
 591 : [ 4.94621e-006 ]
 592 : [ 6.53969e-006 ]
 593 : [ 6.11964e-006 ]
 594 : [ 4.82349e-006 ]
 595 : [ 5.37569e-006 ]
 596 : [ 4.89906e-006 ]
 597 : [ 5.0401e-006  ]
 598 : [ 6.09433e-006 ]
 599 : [ 4.64939e-006 ]
 600 : [ 5.91318e-006 ]
 601 : [ 5.04801e-006 ]
 602 : [ 4.98982e-006 ]
 603 : [ 5.65978e-006 ]
 604 : [ 4.67396e-006 ]
 605 : [ 4.98564e-006 ]
 606 : [ 5.39063e-006 ]
 607 : [ 4.98398e-006 ]
 608 : [ 5.75825e-006 ]
 609 : [ 4.69491e-006 ]
 610 : [ 5.04923e-006 ]
 611 : [ 6.6254e-006  ]
 612 : [ 5.43722e-006 ]
 613 : [ 5.56438e-006 ]
 614 : [ 5.34453e-006 ]
 615 : [ 4.59168e-006 ]
 616 : [ 5.27734e-006 ]
 617 : [ 5.30276e-006 ]
 618 : [ 5.2402e-006  ]
 619 : [ 4.923e-006   ]
 620 : [ 5.08262e-006 ]
 621 : [ 6.82748e-006 ]
 622 : [ 5.20333e-006 ]
 623 : [ 6.24807e-006 ]
 624 : [ 4.75453e-006 ]
 625 : [ 6.86881e-006 ]
 626 : [ 4.83019e-006 ]
 627 : [ 4.67655e-006 ]
 628 : [ 5.70953e-006 ]
 629 : [ 5.01201e-006 ]
 630 : [ 5.07092e-006 ]
 631 : [ 5.26109e-006 ]
 632 : [ 5.10745e-006 ]
 633 : [ 5.63969e-006 ]
 634 : [ 6.34309e-006 ]
 635 : [ 7.08986e-006 ]
 636 : [ 4.82404e-006 ]
 637 : [ 5.55711e-006 ]
 638 : [ 5.19482e-006 ]
 639 : [ 4.721e-006   ]
 640 : [ 4.85131e-006 ]
 641 : [ 5.91739e-006 ]
 642 : [ 6.59582e-006 ]
 643 : [ 5.38064e-006 ]
 644 : [ 5.25936e-006 ]
 645 : [ 5.21115e-006 ]
 646 : [ 4.47873e-006 ]
 647 : [ 5.32871e-006 ]
 648 : [ 5.0661e-006  ]
 649 : [ 5.10197e-006 ]
 650 : [ 4.77294e-006 ]
 651 : [ 6.1845e-006  ]
 652 : [ 4.746e-006   ]
 653 : [ 5.38391e-006 ]
 654 : [ 6.24391e-006 ]
 655 : [ 5.34351e-006 ]
 656 : [ 7.06453e-006 ]
 657 : [ 6.84948e-006 ]
 658 : [ 5.35116e-006 ]
 659 : [ 5.21691e-006 ]
 660 : [ 6.51803e-006 ]
 661 : [ 5.4661e-006  ]
 662 : [ 5.03545e-006 ]
 663 : [ 5.37005e-006 ]
 664 : [ 5.2219e-006  ]
 665 : [ 5.75404e-006 ]
 666 : [ 5.97144e-006 ]
 667 : [ 5.27067e-006 ]
 668 : [ 5.68208e-006 ]
 669 : [ 5.46301e-006 ]
 670 : [ 4.73652e-006 ]
 671 : [ 4.90239e-006 ]
 672 : [ 6.55417e-006 ]
 673 : [ 5.25649e-006 ]
 674 : [ 5.50275e-006 ]
 675 : [ 5.94325e-006 ]
 676 : [ 6.0327e-006  ]
 677 : [ 4.80577e-006 ]
 678 : [ 6.27094e-006 ]
 679 : [ 4.71174e-006 ]
 680 : [ 5.22288e-006 ]
 681 : [ 5.02776e-006 ]
 682 : [ 7.58599e-006 ]
 683 : [ 5.10393e-006 ]
 684 : [ 6.52558e-006 ]
 685 : [ 4.88882e-006 ]
 686 : [ 6.46266e-006 ]
 687 : [ 4.93781e-006 ]
 688 : [ 6.65192e-006 ]
 689 : [ 6.16231e-006 ]
 690 : [ 6.07734e-006 ]
 691 : [ 5.39565e-006 ]
 692 : [ 5.63856e-006 ]
 693 : [ 5.59929e-006 ]
 694 : [ 5.33822e-006 ]
 695 : [ 7.13555e-006 ]
 696 : [ 5.92288e-006 ]
 697 : [ 4.89214e-006 ]
 698 : [ 6.51233e-006 ]
 699 : [ 5.09485e-006 ]
 700 : [ 5.37622e-006 ]
 701 : [ 5.29803e-006 ]
 702 : [ 6.37327e-006 ]
 703 : [ 5.40453e-006 ]
 704 : [ 5.0187e-006  ]
 705 : [ 4.90021e-006 ]
 706 : [ 5.19825e-006 ]
 707 : [ 5.0617e-006  ]
 708 : [ 7.13594e-006 ]
 709 : [ 7.56203e-006 ]
 710 : [ 5.4046e-006  ]
 711 : [ 5.29399e-006 ]
 712 : [ 7.17635e-006 ]
 713 : [ 5.27179e-006 ]
 714 : [ 6.04494e-006 ]
 715 : [ 6.16861e-006 ]
 716 : [ 5.07427e-006 ]
 717 : [ 5.33045e-006 ]
 718 : [ 7.09686e-006 ]
 719 : [ 6.22195e-006 ]
 720 : [ 4.74571e-006 ]
 721 : [ 6.72331e-006 ]
 722 : [ 4.78586e-006 ]
 723 : [ 5.80625e-006 ]
 724 : [ 6.08832e-006 ]
 725 : [ 7.07563e-006 ]
 726 : [ 4.90858e-006 ]
 727 : [ 6.56164e-006 ]
 728 : [ 4.91705e-006 ]
 729 : [ 5.15455e-006 ]
 730 : [ 6.63511e-006 ]
 731 : [ 5.09604e-006 ]
 732 : [ 7.08676e-006 ]
 733 : [ 4.80509e-006 ]
 734 : [ 5.46617e-006 ]
 735 : [ 5.05194e-006 ]
 736 : [ 5.11059e-006 ]
 737 : [ 5.151e-006   ]
 738 : [ 4.5841e-006  ]
 739 : [ 5.4073e-006  ]
 740 : [ 5.98169e-006 ]
 741 : [ 6.35782e-006 ]
 742 : [ 5.7457e-006  ]
 743 : [ 7.20913e-006 ]
 744 : [ 5.15986e-006 ]
 745 : [ 7.27964e-006 ]
 746 : [ 5.07921e-006 ]
 747 : [ 4.85027e-006 ]
 748 : [ 4.84769e-006 ]
 749 : [ 5.28845e-006 ]
 750 : [ 5.21587e-006 ]
 751 : [ 4.89918e-006 ]
 752 : [ 4.37003e-006 ]
 753 : [ 6.21286e-006 ]
 754 : [ 5.23858e-006 ]
 755 : [ 4.96074e-006 ]
 756 : [ 7.16166e-006 ]
 757 : [ 5.65079e-006 ]
 758 : [ 4.92467e-006 ]
 759 : [ 5.48346e-006 ]
 760 : [ 4.65487e-006 ]
 761 : [ 4.73314e-006 ]
 762 : [ 6.44586e-006 ]
 763 : [ 5.49386e-006 ]
 764 : [ 5.03776e-006 ]
 765 : [ 5.38104e-006 ]
 766 : [ 4.41234e-006 ]
 767 : [ 6.12196e-006 ]
 768 : [ 5.26869e-006 ]
 769 : [ 4.98674e-006 ]
 770 : [ 6.94107e-006 ]
 771 : [ 7.13802e-006 ]
 772 : [ 5.02841e-006 ]
 773 : [ 4.72198e-006 ]
 774 : [ 5.22881e-006 ]
 775 : [ 5.04333e-006 ]
 776 : [ 4.69356e-006 ]
 777 : [ 5.94049e-006 ]
 778 : [ 5.11121e-006 ]
 779 : [ 5.05053e-006 ]
 780 : [ 5.18024e-006 ]
 781 : [ 5.75756e-006 ]
 782 : [ 4.97503e-006 ]
 783 : [ 5.11779e-006 ]
 784 : [ 6.90446e-006 ]
 785 : [ 4.99007e-006 ]
 786 : [ 6.10277e-006 ]
 787 : [ 6.98779e-006 ]
 788 : [ 6.75404e-006 ]
 789 : [ 4.96524e-006 ]
 790 : [ 6.15999e-006 ]
 791 : [ 5.5126e-006  ]
 792 : [ 5.56098e-006 ]
 793 : [ 6.47871e-006 ]
 794 : [ 5.35998e-006 ]
 795 : [ 5.51048e-006 ]
 796 : [ 5.3096e-006  ]
 797 : [ 6.36296e-006 ]
 798 : [ 5.27064e-006 ]
 799 : [ 4.78985e-006 ]
 800 : [ 6.57075e-006 ]
 801 : [ 4.9591e-006  ]
 802 : [ 6.03801e-006 ]
 803 : [ 4.71367e-006 ]
 804 : [ 5.79783e-006 ]
 805 : [ 5.02529e-006 ]
 806 : [ 5.8172e-006  ]
 807 : [ 4.81884e-006 ]
 808 : [ 5.04105e-006 ]
 809 : [ 4.91098e-006 ]
 810 : [ 5.10888e-006 ]
 811 : [ 5.76922e-006 ]
 812 : [ 5.74105e-006 ]
 813 : [ 4.69424e-006 ]
 814 : [ 6.97894e-006 ]
 815 : [ 5.76863e-006 ]
 816 : [ 5.23128e-006 ]
 817 : [ 6.32089e-006 ]
 818 : [ 6.98626e-006 ]
 819 : [ 7.09814e-006 ]
 820 : [ 6.50466e-006 ]
 821 : [ 5.08516e-006 ]
 822 : [ 5.02835e-006 ]
 823 : [ 6.41132e-006 ]
 824 : [ 4.53486e-006 ]
 825 : [ 4.60278e-006 ]
 826 : [ 5.39957e-006 ]
 827 : [ 6.2135e-006  ]
 828 : [ 5.74424e-006 ]
 829 : [ 6.65056e-006 ]
 830 : [ 5.32481e-006 ]
 831 : [ 5.92134e-006 ]
 832 : [ 4.64783e-006 ]
 833 : [ 6.61882e-006 ]
 834 : [ 5.05474e-006 ]
 835 : [ 5.59748e-006 ]
 836 : [ 6.11368e-006 ]
 837 : [ 4.77535e-006 ]
 838 : [ 5.08973e-006 ]
 839 : [ 5.20783e-006 ]
 840 : [ 4.87225e-006 ]
 841 : [ 5.09122e-006 ]
 842 : [ 4.41958e-006 ]
 843 : [ 6.89552e-006 ]
 844 : [ 5.57514e-006 ]
 845 : [ 4.51748e-006 ]
 846 : [ 5.25589e-006 ]
 847 : [ 5.50819e-006 ]
 848 : [ 7.00521e-006 ]
 849 : [ 6.47976e-006 ]
 850 : [ 5.0215e-006  ]
 851 : [ 5.73703e-006 ]
 852 : [ 4.92387e-006 ]
 853 : [ 5.45491e-006 ]
 854 : [ 6.04911e-006 ]
 855 : [ 4.54028e-006 ]
 856 : [ 5.30738e-006 ]
 857 : [ 5.168e-006   ]
 858 : [ 4.95326e-006 ]
 859 : [ 4.81107e-006 ]
 860 : [ 5.17037e-006 ]
 861 : [ 5.11584e-006 ]
 862 : [ 5.75114e-006 ]
 863 : [ 5.38968e-006 ]
 864 : [ 5.68488e-006 ]
 865 : [ 5.54635e-006 ]
 866 : [ 5.26336e-006 ]
 867 : [ 4.73371e-006 ]
 868 : [ 6.09198e-006 ]
 869 : [ 4.99207e-006 ]
 870 : [ 6.29698e-006 ]
 871 : [ 5.37017e-006 ]
 872 : [ 4.75194e-006 ]
 873 : [ 5.05616e-006 ]
 874 : [ 6.20929e-006 ]
 875 : [ 4.71731e-006 ]
 876 : [ 5.3773e-006  ]
 877 : [ 5.36224e-006 ]
 878 : [ 7.10997e-006 ]
 879 : [ 5.12567e-006 ]
 880 : [ 4.84041e-006 ]
 881 : [ 6.945e-006   ]
 882 : [ 7.06593e-006 ]
 883 : [ 4.71683e-006 ]
 884 : [ 5.43118e-006 ]
 885 : [ 5.29113e-006 ]
 886 : [ 6.23402e-006 ]
 887 : [ 6.59763e-006 ]
 888 : [ 7.10744e-006 ]
 889 : [ 5.02963e-006 ]
 890 : [ 5.14949e-006 ]
 891 : [ 4.85922e-006 ]
 892 : [ 4.47622e-006 ]
 893 : [ 4.61066e-006 ]
 894 : [ 5.08634e-006 ]
 895 : [ 4.48126e-006 ]
 896 : [ 5.09365e-006 ]
 897 : [ 4.71939e-006 ]
 898 : [ 4.73307e-006 ]
 899 : [ 6.02396e-006 ]
 900 : [ 4.85756e-006 ]
 901 : [ 5.04173e-006 ]
 902 : [ 4.688e-006   ]
 903 : [ 6.8728e-006  ]
 904 : [ 4.68415e-006 ]
 905 : [ 4.94356e-006 ]
 906 : [ 4.59274e-006 ]
 907 : [ 5.36496e-006 ]
 908 : [ 6.9774e-006  ]
 909 : [ 5.22422e-006 ]
 910 : [ 5.4663e-006  ]
 911 : [ 4.79374e-006 ]
 912 : [ 6.03762e-006 ]
 913 : [ 5.44447e-006 ]
 914 : [ 4.92272e-006 ]
 915 : [ 5.0152e-006  ]
 916 : [ 7.04847e-006 ]
 917 : [ 6.12271e-006 ]
 918 : [ 6.14051e-006 ]
 919 : [ 6.07939e-006 ]
 920 : [ 4.57907e-006 ]
 921 : [ 5.56018e-006 ]
 922 : [ 5.39875e-006 ]
 923 : [ 4.80724e-006 ]
 924 : [ 5.02177e-006 ]
 925 : [ 6.91344e-006 ]
 926 : [ 5.2109e-006  ]
 927 : [ 7.39805e-006 ]
 928 : [ 4.76877e-006 ]
 929 : [ 6.07962e-006 ]
 930 : [ 5.18387e-006 ]
 931 : [ 4.82291e-006 ]
 932 : [ 5.0248e-006  ]
 933 : [ 4.75441e-006 ]
 934 : [ 5.28442e-006 ]
 935 : [ 6.11962e-006 ]
 936 : [ 5.39632e-006 ]
 937 : [ 5.58135e-006 ]
 938 : [ 6.54597e-006 ]
 939 : [ 5.23981e-006 ]
 940 : [ 5.2641e-006  ]
 941 : [ 4.73924e-006 ]
 942 : [ 7.55316e-006 ]
 943 : [ 7.38384e-006 ]
 944 : [ 4.65969e-006 ]
 945 : [ 5.17349e-006 ]
 946 : [ 4.67954e-006 ]
 947 : [ 4.73656e-006 ]
 948 : [ 5.44013e-006 ]
 949 : [ 5.29106e-006 ]
 950 : [ 4.99783e-006 ]
 951 : [ 5.40358e-006 ]
 952 : [ 4.75886e-006 ]
 953 : [ 6.02284e-006 ]
 954 : [ 4.83636e-006 ]
 955 : [ 5.25408e-006 ]
 956 : [ 4.76477e-006 ]
 957 : [ 4.63878e-006 ]
 958 : [ 5.44182e-006 ]
 959 : [ 5.34788e-006 ]
 960 : [ 5.63287e-006 ]
 961 : [ 4.9514e-006  ]
 962 : [ 5.51214e-006 ]
 963 : [ 4.88067e-006 ]
 964 : [ 4.60404e-006 ]
 965 : [ 4.86893e-006 ]
 966 : [ 5.25119e-006 ]
 967 : [ 4.92705e-006 ]
 968 : [ 4.63697e-006 ]
 969 : [ 4.78329e-006 ]
 970 : [ 6.97377e-006 ]
 971 : [ 7.00369e-006 ]
 972 : [ 6.4039e-006  ]
 973 : [ 6.34006e-006 ]
 974 : [ 4.9204e-006  ]
 975 : [ 5.35103e-006 ]
 976 : [ 4.92841e-006 ]
 977 : [ 5.7132e-006  ]
 978 : [ 4.69939e-006 ]
 979 : [ 5.16295e-006 ]
 980 : [ 5.43171e-006 ]
 981 : [ 6.72663e-006 ]
 982 : [ 5.56094e-006 ]
 983 : [ 5.48767e-006 ]
 984 : [ 5.0675e-006  ]
 985 : [ 5.43433e-006 ]
 986 : [ 6.39894e-006 ]
 987 : [ 4.89516e-006 ]
 988 : [ 5.02055e-006 ]
 989 : [ 6.26998e-006 ]
 990 : [ 5.34466e-006 ]
 991 : [ 6.46094e-006 ]
 992 : [ 4.63093e-006 ]
 993 : [ 5.61102e-006 ]
 994 : [ 6.24486e-006 ]
 995 : [ 6.1245e-006  ]
 996 : [ 5.38518e-006 ]
 997 : [ 4.96039e-006 ]
 998 : [ 4.40912e-006 ]
 999 : [ 4.65108e-006 ]
1000 : [ 4.37897e-006 ]
1001 : [ 4.64863e-006 ]
1002 : [ 6.09212e-006 ]
1003 : [ 6.40796e-006 ]
1004 : [ 6.90006e-006 ]
1005 : [ 6.13066e-006 ]
1006 : [ 4.74499e-006 ]
1007 : [ 5.4389e-006  ]
1008 : [ 4.97782e-006 ]
1009 : [ 4.63588e-006 ]
1010 : [ 4.95113e-006 ]
1011 : [ 6.84944e-006 ]
1012 : [ 4.53609e-006 ]
1013 : [ 4.91142e-006 ]
1014 : [ 7.5858e-006  ]
1015 : [ 4.83698e-006 ]
1016 : [ 4.56747e-006 ]
1017 : [ 4.83247e-006 ]
1018 : [ 4.80926e-006 ]
1019 : [ 6.57893e-006 ]
1020 : [ 6.28482e-006 ]
1021 : [ 5.16614e-006 ]
1022 : [ 4.94021e-006 ]
1023 : [ 5.11282e-006 ]
1024 : [ 4.95054e-006 ]
1025 : [ 6.72817e-006 ]
1026 : [ 6.0808e-006  ]
1027 : [ 4.80117e-006 ]
1028 : [ 5.7759e-006  ]
1029 : [ 5.23372e-006 ]
1030 : [ 4.61904e-006 ]
1031 : [ 5.14302e-006 ]
1032 : [ 4.99411e-006 ]
1033 : [ 4.74753e-006 ]
1034 : [ 5.35038e-006 ]
1035 : [ 6.2523e-006  ]
1036 : [ 6.07118e-006 ]
1037 : [ 5.15848e-006 ]
1038 : [ 7.06849e-006 ]
1039 : [ 4.67542e-006 ]
1040 : [ 6.24819e-006 ]
1041 : [ 6.43119e-006 ]
1042 : [ 5.81085e-006 ]
1043 : [ 6.2323e-006  ]
1044 : [ 4.57026e-006 ]
1045 : [ 4.6582e-006  ]
1046 : [ 5.08951e-006 ]
1047 : [ 4.6533e-006  ]
1048 : [ 4.85732e-006 ]
1049 : [ 4.97431e-006 ]
1050 : [ 6.66659e-006 ]
1051 : [ 4.62278e-006 ]
1052 : [ 5.01124e-006 ]
1053 : [ 6.65111e-006 ]
1054 : [ 6.01967e-006 ]
1055 : [ 4.93976e-006 ]
1056 : [ 4.93621e-006 ]
1057 : [ 6.8461e-006  ]
1058 : [ 5.06826e-006 ]
1059 : [ 5.30479e-006 ]
1060 : [ 4.99042e-006 ]
1061 : [ 5.36353e-006 ]
1062 : [ 5.32508e-006 ]
1063 : [ 6.61226e-006 ]
1064 : [ 7.13671e-006 ]
1065 : [ 4.85633e-006 ]
1066 : [ 5.66491e-006 ]
1067 : [ 6.37899e-006 ]
1068 : [ 5.35197e-006 ]
1069 : [ 5.23935e-006 ]
1070 : [ 5.37348e-006 ]
1071 : [ 5.27219e-006 ]
1072 : [ 6.00598e-006 ]
1073 : [ 5.56328e-006 ]
1074 : [ 5.08277e-006 ]
1075 : [ 6.38016e-006 ]
1076 : [ 5.20985e-006 ]
1077 : [ 6.72149e-006 ]
1078 : [ 5.04527e-006 ]
1079 : [ 5.49203e-006 ]
1080 : [ 5.22415e-006 ]
1081 : [ 4.86875e-006 ]
1082 : [ 5.74516e-006 ]
1083 : [ 6.42465e-006 ]
1084 : [ 5.92333e-006 ]
1085 : [ 4.83802e-006 ]
1086 : [ 6.80648e-006 ]
1087 : [ 4.89258e-006 ]
1088 : [ 5.46845e-006 ]
1089 : [ 4.91844e-006 ]
1090 : [ 5.01612e-006 ]
1091 : [ 5.49848e-006 ]
1092 : [ 4.84638e-006 ]
1093 : [ 5.08179e-006 ]
1094 : [ 7.1903e-006  ]
1095 : [ 5.38359e-006 ]
1096 : [ 4.9071e-006  ]
1097 : [ 6.87206e-006 ]
1098 : [ 4.79032e-006 ]
1099 : [ 4.77027e-006 ]
1100 : [ 4.95368e-006 ]
1101 : [ 4.88455e-006 ]
1102 : [ 5.37389e-006 ]
1103 : [ 6.87172e-006 ]
1104 : [ 4.67264e-006 ]
1105 : [ 5.31069e-006 ]
1106 : [ 6.79496e-006 ]
1107 : [ 5.92042e-006 ]
1108 : [ 4.76997e-006 ]
1109 : [ 4.81092e-006 ]
1110 : [ 6.84296e-006 ]
1111 : [ 7.50253e-006 ]
1112 : [ 5.31888e-006 ]
1113 : [ 6.09179e-006 ]
1114 : [ 5.50079e-006 ]
1115 : [ 4.7995e-006  ]
1116 : [ 4.7475e-006  ]
1117 : [ 4.68908e-006 ]
1118 : [ 4.88789e-006 ]
1119 : [ 7.34177e-006 ]
1120 : [ 5.20382e-006 ]
1121 : [ 6.9048e-006  ]
1122 : [ 6.61338e-006 ]
1123 : [ 5.1592e-006  ]
1124 : [ 6.63056e-006 ]
1125 : [ 6.4554e-006  ]
1126 : [ 6.72653e-006 ]
1127 : [ 7.12531e-006 ]
1128 : [ 4.69658e-006 ]
1129 : [ 6.69735e-006 ]
1130 : [ 4.7394e-006  ]
1131 : [ 4.68779e-006 ]
1132 : [ 5.86839e-006 ]
1133 : [ 4.91274e-006 ]
1134 : [ 6.174e-006   ]
1135 : [ 4.68015e-006 ]
1136 : [ 5.42168e-006 ]
1137 : [ 5.30217e-006 ]
1138 : [ 5.39167e-006 ]
1139 : [ 4.50338e-006 ]
1140 : [ 6.69731e-006 ]
1141 : [ 6.15126e-006 ]
1142 : [ 5.1638e-006  ]
1143 : [ 5.47066e-006 ]
1144 : [ 5.32976e-006 ]
1145 : [ 4.77182e-006 ]
1146 : [ 5.35499e-006 ]
1147 : [ 4.72213e-006 ]
1148 : [ 5.85716e-006 ]
1149 : [ 5.32108e-006 ]
1150 : [ 6.67426e-006 ]
1151 : [ 4.75675e-006 ]
1152 : [ 5.68076e-006 ]
1153 : [ 5.17117e-006 ]
1154 : [ 4.61399e-006 ]
1155 : [ 5.01414e-006 ]
1156 : [ 5.20296e-006 ]
1157 : [ 5.18665e-006 ]
1158 : [ 4.96595e-006 ]
1159 : [ 4.84016e-006 ]
1160 : [ 4.89226e-006 ]
1161 : [ 5.87959e-006 ]
1162 : [ 5.96967e-006 ]
1163 : [ 6.54647e-006 ]
1164 : [ 4.92066e-006 ]
1165 : [ 4.81721e-006 ]
1166 : [ 5.16545e-006 ]
1167 : [ 5.16785e-006 ]
1168 : [ 6.91616e-006 ]
1169 : [ 4.93327e-006 ]
1170 : [ 4.73583e-006 ]
1171 : [ 6.40525e-006 ]
1172 : [ 4.69529e-006 ]
1173 : [ 4.75098e-006 ]
1174 : [ 5.15157e-006 ]
1175 : [ 4.4589e-006  ]
1176 : [ 4.58661e-006 ]
1177 : [ 5.47965e-006 ]
1178 : [ 4.88693e-006 ]
1179 : [ 5.05525e-006 ]
1180 : [ 4.88772e-006 ]
1181 : [ 6.60746e-006 ]
1182 : [ 5.0746e-006  ]
1183 : [ 5.11147e-006 ]
1184 : [ 5.38267e-006 ]
1185 : [ 4.63498e-006 ]
1186 : [ 5.29877e-006 ]
1187 : [ 4.90389e-006 ]
1188 : [ 5.09364e-006 ]
1189 : [ 5.22183e-006 ]
1190 : [ 6.42898e-006 ]
1191 : [ 6.07726e-006 ]
1192 : [ 5.97923e-006 ]
1193 : [ 5.15345e-006 ]
1194 : [ 4.74992e-006 ]
1195 : [ 5.74376e-006 ]
1196 : [ 7.04299e-006 ]
1197 : [ 5.61213e-006 ]
1198 : [ 6.97831e-006 ]
1199 : [ 4.80373e-006 ]
1200 : [ 5.39532e-006 ]
1201 : [ 5.27478e-006 ]
1202 : [ 5.32161e-006 ]
1203 : [ 5.44597e-006 ]
1204 : [ 4.45367e-006 ]
1205 : [ 6.69738e-006 ]
1206 : [ 7.07737e-006 ]
1207 : [ 6.75744e-006 ]
1208 : [ 5.09864e-006 ]
1209 : [ 5.23948e-006 ]
1210 : [ 7.14874e-006 ]
1211 : [ 5.23611e-006 ]
1212 : [ 5.96998e-006 ]
1213 : [ 7.16267e-006 ]
1214 : [ 4.94093e-006 ]
1215 : [ 5.49484e-006 ]
1216 : [ 5.31615e-006 ]
1217 : [ 6.25047e-006 ]
1218 : [ 4.99078e-006 ]
1219 : [ 5.34689e-006 ]
1220 : [ 4.80649e-006 ]
1221 : [ 4.62366e-006 ]
1222 : [ 4.4839e-006  ]
1223 : [ 4.9592e-006  ]
1224 : [ 6.72755e-006 ]
1225 : [ 4.98432e-006 ]
1226 : [ 4.9892e-006  ]
1227 : [ 4.9948e-006  ]
1228 : [ 5.39397e-006 ]
1229 : [ 5.21946e-006 ]
1230 : [ 5.30759e-006 ]
1231 : [ 5.21091e-006 ]
1232 : [ 7.61401e-006 ]
1233 : [ 4.74748e-006 ]
1234 : [ 5.22988e-006 ]
1235 : [ 6.52237e-006 ]
1236 : [ 5.08929e-006 ]
1237 : [ 4.57499e-006 ]
1238 : [ 4.74691e-006 ]
1239 : [ 5.09042e-006 ]
1240 : [ 4.80484e-006 ]
1241 : [ 4.45523e-006 ]
1242 : [ 5.21133e-006 ]
1243 : [ 5.29556e-006 ]
1244 : [ 4.71746e-006 ]
1245 : [ 6.01959e-006 ]
1246 : [ 4.52652e-006 ]
1247 : [ 6.40214e-006 ]
1248 : [ 5.51227e-006 ]
1249 : [ 5.35042e-006 ]
1250 : [ 5.46498e-006 ]
1251 : [ 5.02926e-006 ]
1252 : [ 4.83974e-006 ]
1253 : [ 4.74606e-006 ]
1254 : [ 5.23597e-006 ]
1255 : [ 7.06014e-006 ]
1256 : [ 6.28097e-006 ]
1257 : [ 6.8333e-006  ]
1258 : [ 6.51581e-006 ]
1259 : [ 6.24092e-006 ]
1260 : [ 5.01792e-006 ]
1261 : [ 5.01882e-006 ]
1262 : [ 6.40575e-006 ]
1263 : [ 6.11182e-006 ]
1264 : [ 4.54599e-006 ]
1265 : [ 4.71939e-006 ]
1266 : [ 4.82627e-006 ]
1267 : [ 5.09659e-006 ]
1268 : [ 4.76326e-006 ]
1269 : [ 5.14366e-006 ]
1270 : [ 6.70574e-006 ]
1271 : [ 5.22664e-006 ]
1272 : [ 5.3875e-006  ]
1273 : [ 5.8167e-006  ]
1274 : [ 6.78535e-006 ]
1275 : [ 4.67384e-006 ]
1276 : [ 5.26294e-006 ]
1277 : [ 4.61139e-006 ]
1278 : [ 5.86562e-006 ]
1279 : [ 4.86431e-006 ]
1280 : [ 5.54914e-006 ]
1281 : [ 5.9375e-006  ]
1282 : [ 4.89359e-006 ]
1283 : [ 6.41157e-006 ]
1284 : [ 7.30448e-006 ]
1285 : [ 7.06247e-006 ]
1286 : [ 5.11421e-006 ]
1287 : [ 4.79119e-006 ]
1288 : [ 4.78861e-006 ]
1289 : [ 4.96224e-006 ]
1290 : [ 7.42682e-006 ]
1291 : [ 5.43657e-006 ]
1292 : [ 5.60397e-006 ]
1293 : [ 5.31808e-006 ]
1294 : [ 6.341e-006   ]
1295 : [ 5.86478e-006 ]
1296 : [ 6.08184e-006 ]
1297 : [ 6.78563e-006 ]
1298 : [ 5.16025e-006 ]
1299 : [ 6.25681e-006 ]
1300 : [ 5.15292e-006 ]
1301 : [ 4.84915e-006 ]
1302 : [ 6.08539e-006 ]
1303 : [ 6.35237e-006 ]
1304 : [ 4.92512e-006 ]
1305 : [ 6.83094e-006 ]
1306 : [ 4.93168e-006 ]
1307 : [ 6.37659e-006 ]
1308 : [ 4.99168e-006 ]
1309 : [ 7.17071e-006 ]
1310 : [ 5.58216e-006 ]
1311 : [ 5.28357e-006 ]
1312 : [ 4.90065e-006 ]
1313 : [ 6.22764e-006 ]
1314 : [ 5.2443e-006  ]
1315 : [ 7.05774e-006 ]
1316 : [ 4.70973e-006 ]
1317 : [ 6.5826e-006  ]
1318 : [ 5.20161e-006 ]
1319 : [ 5.20477e-006 ]
1320 : [ 5.02637e-006 ]
1321 : [ 5.12748e-006 ]
1322 : [ 5.14476e-006 ]
1323 : [ 5.32568e-006 ]
1324 : [ 4.76343e-006 ]
1325 : [ 7.08834e-006 ]
1326 : [ 5.46096e-006 ]
1327 : [ 5.19819e-006 ]
1328 : [ 5.61824e-006 ]
1329 : [ 5.91111e-006 ]
1330 : [ 6.50329e-006 ]
1331 : [ 5.16129e-006 ]
1332 : [ 4.80943e-006 ]
1333 : [ 5.30019e-006 ]
1334 : [ 4.7168e-006  ]
1335 : [ 5.29807e-006 ]
1336 : [ 6.81386e-006 ]
1337 : [ 5.03519e-006 ]
1338 : [ 7.09778e-006 ]
1339 : [ 5.884e-006   ]
1340 : [ 4.58841e-006 ]
1341 : [ 5.21492e-006 ]
1342 : [ 4.60493e-006 ]
1343 : [ 5.1441e-006  ]
1344 : [ 5.6106e-006  ]
1345 : [ 4.82418e-006 ]
1346 : [ 4.92947e-006 ]
1347 : [ 4.92341e-006 ]
1348 : [ 5.05857e-006 ]
1349 : [ 5.62753e-006 ]
1350 : [ 6.8796e-006  ]
1351 : [ 5.1723e-006  ]
1352 : [ 5.75671e-006 ]
1353 : [ 6.80314e-006 ]
1354 : [ 4.88701e-006 ]
1355 : [ 5.28719e-006 ]
1356 : [ 4.78101e-006 ]
1357 : [ 4.85565e-006 ]
1358 : [ 5.75784e-006 ]
1359 : [ 5.1051e-006  ]
1360 : [ 6.54339e-006 ]
1361 : [ 5.65221e-006 ]
1362 : [ 5.14957e-006 ]
1363 : [ 5.00189e-006 ]
1364 : [ 5.28722e-006 ]
1365 : [ 5.1247e-006  ]
1366 : [ 5.21902e-006 ]
1367 : [ 5.23858e-006 ]
1368 : [ 4.89755e-006 ]
1369 : [ 5.82061e-006 ]
1370 : [ 4.8843e-006  ]
1371 : [ 5.02423e-006 ]
1372 : [ 6.41036e-006 ]
1373 : [ 4.78497e-006 ]
1374 : [ 5.3025e-006  ]
1375 : [ 5.17064e-006 ]
1376 : [ 5.22207e-006 ]
1377 : [ 4.89191e-006 ]
1378 : [ 5.39007e-006 ]
1379 : [ 5.3552e-006  ]
1380 : [ 4.5472e-006  ]
1381 : [ 4.92699e-006 ]
1382 : [ 4.76134e-006 ]
1383 : [ 5.05077e-006 ]
1384 : [ 4.81761e-006 ]
1385 : [ 5.02997e-006 ]
1386 : [ 4.6637e-006  ]
1387 : [ 4.55772e-006 ]
1388 : [ 5.01775e-006 ]
1389 : [ 5.19706e-006 ]
1390 : [ 5.2102e-006  ]
1391 : [ 5.20685e-006 ]
1392 : [ 6.06191e-006 ]
1393 : [ 5.80458e-006 ]
1394 : [ 4.61738e-006 ]
1395 : [ 4.82124e-006 ]
1396 : [ 5.27306e-006 ]
1397 : [ 5.85234e-006 ]
1398 : [ 4.73735e-006 ]
1399 : [ 6.087e-006   ]
1400 : [ 6.38169e-006 ]
1401 : [ 4.78687e-006 ]
1402 : [ 5.77744e-006 ]
1403 : [ 6.66432e-006 ]
1404 : [ 6.50195e-006 ]
1405 : [ 6.69161e-006 ]
1406 : [ 5.0309e-006  ]
1407 : [ 4.87502e-006 ]
1408 : [ 5.18419e-006 ]
1409 : [ 5.10755e-006 ]
1410 : [ 4.74578e-006 ]
1411 : [ 5.33992e-006 ]
1412 : [ 4.80873e-006 ]
1413 : [ 5.18002e-006 ]
1414 : [ 5.08979e-006 ]
1415 : [ 4.86684e-006 ]
1416 : [ 5.71e-006    ]
1417 : [ 6.13963e-006 ]
1418 : [ 5.39745e-006 ]
1419 : [ 5.92012e-006 ]
1420 : [ 5.41706e-006 ]
1421 : [ 5.80851e-006 ]
1422 : [ 4.86416e-006 ]
1423 : [ 5.16415e-006 ]
1424 : [ 5.87396e-006 ]
1425 : [ 7.03128e-006 ]
1426 : [ 7.0872e-006  ]
1427 : [ 6.82361e-006 ]
1428 : [ 4.74734e-006 ]
1429 : [ 5.28189e-006 ]
1430 : [ 6.70492e-006 ]
1431 : [ 4.60049e-006 ]
1432 : [ 5.85736e-006 ]
1433 : [ 5.30561e-006 ]
1434 : [ 4.95965e-006 ]
1435 : [ 5.23403e-006 ]
1436 : [ 6.34469e-006 ]
1437 : [ 5.57127e-006 ]
1438 : [ 4.55953e-006 ]
1439 : [ 5.45068e-006 ]
1440 : [ 5.15316e-006 ]
1441 : [ 4.91638e-006 ]
1442 : [ 4.92849e-006 ]
1443 : [ 5.03311e-006 ]
1444 : [ 6.1929e-006  ]
1445 : [ 6.36893e-006 ]
1446 : [ 6.99384e-006 ]
1447 : [ 5.56608e-006 ]
1448 : [ 5.62524e-006 ]
1449 : [ 4.89709e-006 ]
1450 : [ 6.4918e-006  ]
1451 : [ 6.10627e-006 ]
1452 : [ 5.30979e-006 ]
1453 : [ 5.08082e-006 ]
1454 : [ 6.92435e-006 ]
1455 : [ 6.39647e-006 ]
1456 : [ 4.98529e-006 ]
1457 : [ 5.00517e-006 ]
1458 : [ 4.49018e-006 ]
1459 : [ 5.26089e-006 ]
1460 : [ 5.8846e-006  ]
1461 : [ 7.41382e-006 ]
1462 : [ 5.22007e-006 ]
1463 : [ 5.14404e-006 ]
1464 : [ 6.38572e-006 ]
1465 : [ 5.14303e-006 ]
1466 : [ 5.30717e-006 ]
1467 : [ 4.76681e-006 ]
1468 : [ 6.12423e-006 ]
1469 : [ 5.80241e-006 ]
1470 : [ 5.3044e-006  ]
1471 : [ 5.14888e-006 ]
1472 : [ 7.03352e-006 ]
1473 : [ 5.09839e-006 ]
1474 : [ 5.05548e-006 ]
1475 : [ 5.14068e-006 ]
1476 : [ 6.22314e-006 ]
1477 : [ 6.92607e-006 ]
1478 : [ 5.09115e-006 ]
1479 : [ 5.46258e-006 ]
1480 : [ 5.20735e-006 ]
1481 : [ 5.56559e-006 ]
1482 : [ 6.50565e-006 ]
1483 : [ 6.35524e-006 ]
1484 : [ 6.16324e-006 ]
1485 : [ 5.09099e-006 ]
1486 : [ 5.85858e-006 ]
1487 : [ 5.1567e-006  ]
1488 : [ 5.36299e-006 ]
1489 : [ 7.6856e-006  ]
1490 : [ 5.18624e-006 ]
1491 : [ 5.26331e-006 ]
1492 : [ 5.70515e-006 ]
1493 : [ 5.16214e-006 ]
1494 : [ 4.49421e-006 ]
1495 : [ 5.6104e-006  ]
1496 : [ 5.00357e-006 ]
1497 : [ 6.45552e-006 ]
1498 : [ 5.23895e-006 ]
1499 : [ 4.99727e-006 ]
1500 : [ 4.83456e-006 ]
1501 : [ 5.26106e-006 ]
1502 : [ 4.85747e-006 ]
1503 : [ 4.7069e-006  ]
1504 : [ 5.13234e-006 ]
1505 : [ 4.66512e-006 ]
1506 : [ 5.33813e-006 ]
1507 : [ 4.47959e-006 ]
1508 : [ 4.63519e-006 ]
1509 : [ 4.56117e-006 ]
1510 : [ 5.60089e-006 ]
1511 : [ 5.00567e-006 ]
1512 : [ 5.28381e-006 ]
1513 : [ 5.05898e-006 ]
1514 : [ 5.62069e-006 ]
1515 : [ 5.11346e-006 ]
1516 : [ 6.58449e-006 ]
1517 : [ 4.42409e-006 ]
1518 : [ 4.87693e-006 ]
1519 : [ 4.52524e-006 ]
1520 : [ 5.16937e-006 ]
1521 : [ 5.23788e-006 ]
1522 : [ 6.41167e-006 ]
1523 : [ 5.35069e-006 ]
1524 : [ 5.99689e-006 ]
1525 : [ 4.9443e-006  ]
1526 : [ 4.83872e-006 ]
1527 : [ 5.05896e-006 ]
1528 : [ 6.66982e-006 ]
1529 : [ 5.8562e-006  ]
1530 : [ 5.94514e-006 ]
1531 : [ 5.54234e-006 ]
1532 : [ 5.37437e-006 ]
1533 : [ 7.12173e-006 ]
1534 : [ 5.55892e-006 ]
1535 : [ 7.18724e-006 ]
1536 : [ 4.70556e-006 ]
1537 : [ 4.84694e-006 ]
1538 : [ 4.63272e-006 ]
1539 : [ 4.32058e-006 ]
1540 : [ 4.9868e-006  ]
1541 : [ 4.60799e-006 ]
1542 : [ 6.8919e-006  ]
1543 : [ 5.53165e-006 ]
1544 : [ 4.7677e-006  ]
1545 : [ 4.80356e-006 ]
1546 : [ 6.38505e-006 ]
1547 : [ 5.30028e-006 ]
1548 : [ 4.83433e-006 ]
1549 : [ 5.36142e-006 ]
1550 : [ 5.59647e-006 ]
1551 : [ 4.83844e-006 ]
1552 : [ 6.75415e-006 ]
1553 : [ 5.02712e-006 ]
1554 : [ 5.11603e-006 ]
1555 : [ 4.81225e-006 ]
1556 : [ 4.57644e-006 ]
1557 : [ 4.57257e-006 ]
1558 : [ 4.86768e-006 ]
1559 : [ 6.1211e-006  ]
1560 : [ 6.58991e-006 ]
1561 : [ 5.30199e-006 ]
1562 : [ 5.40798e-006 ]
1563 : [ 5.32127e-006 ]
1564 : [ 7.53e-006    ]
1565 : [ 7.40489e-006 ]
1566 : [ 5.49545e-006 ]
1567 : [ 5.2486e-006  ]
1568 : [ 5.42806e-006 ]
1569 : [ 4.77407e-006 ]
1570 : [ 4.50501e-006 ]
1571 : [ 4.67564e-006 ]
1572 : [ 5.42529e-006 ]
1573 : [ 6.44283e-006 ]
1574 : [ 5.92452e-006 ]
1575 : [ 5.5992e-006  ]
1576 : [ 5.79291e-006 ]
1577 : [ 5.95784e-006 ]
1578 : [ 6.41075e-006 ]
1579 : [ 5.30088e-006 ]
1580 : [ 6.01298e-006 ]
1581 : [ 7.16032e-006 ]
1582 : [ 7.08456e-006 ]
1583 : [ 4.66958e-006 ]
1584 : [ 5.12522e-006 ]
1585 : [ 5.12874e-006 ]
1586 : [ 4.56077e-006 ]
1587 : [ 4.7885e-006  ]
1588 : [ 6.99342e-006 ]
1589 : [ 5.00028e-006 ]
1590 : [ 5.2281e-006  ]
1591 : [ 5.96733e-006 ]
1592 : [ 5.66807e-006 ]
1593 : [ 5.10196e-006 ]
1594 : [ 7.29141e-006 ]
1595 : [ 4.35621e-006 ]
1596 : [ 4.95226e-006 ]
1597 : [ 5.07778e-006 ]
1598 : [ 4.89682e-006 ]
1599 : [ 6.17491e-006 ]
1600 : [ 5.01176e-006 ]
1601 : [ 5.20647e-006 ]
1602 : [ 4.86459e-006 ]
1603 : [ 5.67782e-006 ]
1604 : [ 6.23286e-006 ]
1605 : [ 6.39743e-006 ]
1606 : [ 5.0059e-006  ]
1607 : [ 7.55173e-006 ]
1608 : [ 5.07452e-006 ]
1609 : [ 5.37616e-006 ]
1610 : [ 4.43448e-006 ]
1611 : [ 5.378e-006   ]
1612 : [ 5.15079e-006 ]
1613 : [ 5.07128e-006 ]
1614 : [ 5.74965e-006 ]
1615 : [ 5.04815e-006 ]
1616 : [ 4.91045e-006 ]
1617 : [ 4.3621e-006  ]
1618 : [ 6.31127e-006 ]
1619 : [ 5.97986e-006 ]
1620 : [ 4.87077e-006 ]
1621 : [ 4.80036e-006 ]
1622 : [ 6.08129e-006 ]
1623 : [ 5.50934e-006 ]
1624 : [ 4.9713e-006  ]
1625 : [ 6.33534e-006 ]
1626 : [ 5.46412e-006 ]
1627 : [ 5.32717e-006 ]
1628 : [ 6.8642e-006  ]
1629 : [ 5.57671e-006 ]
1630 : [ 4.80233e-006 ]
1631 : [ 5.8569e-006  ]
1632 : [ 5.35991e-006 ]
1633 : [ 4.79055e-006 ]
1634 : [ 4.67495e-006 ]
1635 : [ 5.92827e-006 ]
1636 : [ 5.01676e-006 ]
1637 : [ 4.63813e-006 ]
1638 : [ 5.12398e-006 ]
1639 : [ 5.23135e-006 ]
1640 : [ 4.52276e-006 ]
1641 : [ 4.92782e-006 ]
1642 : [ 4.80837e-006 ]
1643 : [ 4.88296e-006 ]
1644 : [ 6.76867e-006 ]
1645 : [ 5.76138e-006 ]
1646 : [ 5.01113e-006 ]
1647 : [ 4.47669e-006 ]
1648 : [ 6.86112e-006 ]
1649 : [ 5.12929e-006 ]
1650 : [ 4.82283e-006 ]
1651 : [ 4.93708e-006 ]
1652 : [ 5.58119e-006 ]
1653 : [ 5.74545e-006 ]
1654 : [ 5.10294e-006 ]
1655 : [ 5.31848e-006 ]
1656 : [ 5.04221e-006 ]
1657 : [ 5.86367e-006 ]
1658 : [ 6.28759e-006 ]
1659 : [ 4.89651e-006 ]
1660 : [ 5.25332e-006 ]
1661 : [ 7.09841e-006 ]
1662 : [ 6.33341e-006 ]
1663 : [ 4.9803e-006  ]
1664 : [ 5.11577e-006 ]
1665 : [ 5.73725e-006 ]
1666 : [ 5.07237e-006 ]
1667 : [ 4.79564e-006 ]
1668 : [ 5.42538e-006 ]
1669 : [ 6.83891e-006 ]
1670 : [ 7.09332e-006 ]
1671 : [ 5.97147e-006 ]
1672 : [ 5.20384e-006 ]
1673 : [ 5.20863e-006 ]
1674 : [ 6.17111e-006 ]
1675 : [ 5.06678e-006 ]
1676 : [ 5.03815e-006 ]
1677 : [ 5.41213e-006 ]
1678 : [ 5.07143e-006 ]
1679 : [ 5.02792e-006 ]
1680 : [ 5.49269e-006 ]
1681 : [ 5.38237e-006 ]
1682 : [ 4.80814e-006 ]
1683 : [ 6.53206e-006 ]
1684 : [ 4.67592e-006 ]
1685 : [ 7.44195e-006 ]
1686 : [ 5.38428e-006 ]
1687 : [ 6.39899e-006 ]
1688 : [ 6.57511e-006 ]
1689 : [ 4.68859e-006 ]
1690 : [ 5.04759e-006 ]
1691 : [ 5.90282e-006 ]
1692 : [ 4.80716e-006 ]
1693 : [ 5.17889e-006 ]
1694 : [ 6.35529e-006 ]
1695 : [ 5.905e-006   ]
1696 : [ 4.31502e-006 ]
1697 : [ 5.57461e-006 ]
1698 : [ 4.61741e-006 ]
1699 : [ 6.30624e-006 ]
1700 : [ 6.7207e-006  ]
1701 : [ 7.38176e-006 ]
1702 : [ 6.78042e-006 ]
1703 : [ 6.28832e-006 ]
1704 : [ 5.47413e-006 ]
1705 : [ 5.41971e-006 ]
1706 : [ 4.6207e-006  ]
1707 : [ 7.01798e-006 ]
1708 : [ 4.7405e-006  ]
1709 : [ 4.62905e-006 ]
1710 : [ 4.98848e-006 ]
1711 : [ 5.1928e-006  ]
1712 : [ 4.98728e-006 ]
1713 : [ 4.74626e-006 ]
1714 : [ 5.95733e-006 ]
1715 : [ 4.79949e-006 ]
1716 : [ 4.79108e-006 ]
1717 : [ 4.60787e-006 ]
1718 : [ 5.32192e-006 ]
1719 : [ 4.9329e-006  ]
1720 : [ 5.84434e-006 ]
1721 : [ 6.98076e-006 ]
1722 : [ 5.28675e-006 ]
1723 : [ 6.04044e-006 ]
1724 : [ 5.4364e-006  ]
1725 : [ 5.77581e-006 ]
1726 : [ 4.39192e-006 ]
1727 : [ 6.55079e-006 ]
1728 : [ 7.08472e-006 ]
1729 : [ 5.4605e-006  ]
1730 : [ 5.0493e-006  ]
1731 : [ 5.56102e-006 ]
1732 : [ 6.06909e-006 ]
1733 : [ 4.42838e-006 ]
1734 : [ 5.35979e-006 ]
1735 : [ 6.62168e-006 ]
1736 : [ 5.02768e-006 ]
1737 : [ 5.16352e-006 ]
1738 : [ 4.98572e-006 ]
1739 : [ 6.62193e-006 ]
1740 : [ 5.4185e-006  ]
1741 : [ 6.42118e-006 ]
1742 : [ 5.74879e-006 ]
1743 : [ 4.43097e-006 ]
1744 : [ 5.2095e-006  ]
1745 : [ 6.67804e-006 ]
1746 : [ 5.49728e-006 ]
1747 : [ 5.61066e-006 ]
1748 : [ 5.07964e-006 ]
1749 : [ 5.07207e-006 ]
1750 : [ 4.71151e-006 ]
1751 : [ 5.4009e-006  ]
1752 : [ 4.4002e-006  ]
1753 : [ 4.6404e-006  ]
1754 : [ 6.43221e-006 ]
1755 : [ 5.77495e-006 ]
1756 : [ 4.76193e-006 ]
1757 : [ 6.14278e-006 ]
1758 : [ 5.83272e-006 ]
1759 : [ 5.7482e-006  ]
1760 : [ 5.84943e-006 ]
1761 : [ 5.15035e-006 ]
1762 : [ 5.64646e-006 ]
1763 : [ 6.47951e-006 ]
1764 : [ 4.62393e-006 ]
1765 : [ 5.18398e-006 ]
1766 : [ 5.17891e-006 ]
1767 : [ 5.13386e-006 ]
1768 : [ 5.16186e-006 ]
1769 : [ 6.78357e-006 ]
1770 : [ 4.81499e-006 ]
1771 : [ 6.35509e-006 ]
1772 : [ 7.18712e-006 ]
1773 : [ 4.9051e-006  ]
1774 : [ 5.94178e-006 ]
1775 : [ 6.43797e-006 ]
1776 : [ 5.88501e-006 ]
1777 : [ 6.85408e-006 ]
1778 : [ 4.7788e-006  ]
1779 : [ 4.86816e-006 ]
1780 : [ 5.42691e-006 ]
1781 : [ 4.89156e-006 ]
1782 : [ 4.85612e-006 ]
1783 : [ 6.99383e-006 ]
1784 : [ 5.09773e-006 ]
1785 : [ 6.72736e-006 ]
1786 : [ 5.51227e-006 ]
1787 : [ 5.45749e-006 ]
1788 : [ 7.21187e-006 ]
1789 : [ 6.99937e-006 ]
1790 : [ 5.11778e-006 ]
1791 : [ 7.07328e-006 ]
1792 : [ 5.7503e-006  ]
1793 : [ 6.43556e-006 ]
1794 : [ 5.0926e-006  ]
1795 : [ 7.19269e-006 ]
1796 : [ 6.64179e-006 ]
1797 : [ 7.22471e-006 ]
1798 : [ 4.79982e-006 ]
1799 : [ 7.46429e-006 ]
1800 : [ 5.44747e-006 ]
1801 : [ 5.30217e-006 ]
1802 : [ 5.32095e-006 ]
1803 : [ 5.10925e-006 ]
1804 : [ 6.16376e-006 ]
1805 : [ 5.4302e-006  ]
1806 : [ 5.65742e-006 ]
1807 : [ 5.47849e-006 ]
1808 : [ 4.78106e-006 ]
1809 : [ 5.11218e-006 ]
1810 : [ 7.07632e-006 ]
1811 : [ 5.57541e-006 ]
1812 : [ 5.20196e-006 ]
1813 : [ 5.63146e-006 ]
1814 : [ 5.5967e-006  ]
1815 : [ 7.07173e-006 ]
1816 : [ 4.84885e-006 ]
1817 : [ 4.69061e-006 ]
1818 : [ 5.85331e-006 ]
1819 : [ 5.47592e-006 ]
1820 : [ 5.37002e-006 ]
1821 : [ 5.25075e-006 ]
1822 : [ 4.46143e-006 ]
1823 : [ 5.30417e-006 ]
1824 : [ 5.81683e-006 ]
1825 : [ 4.79795e-006 ]
1826 : [ 5.16588e-006 ]
1827 : [ 4.75145e-006 ]
1828 : [ 5.2313e-006  ]
1829 : [ 5.91802e-006 ]
1830 : [ 5.16568e-006 ]
1831 : [ 6.83622e-006 ]
1832 : [ 4.62056e-006 ]
1833 : [ 4.95818e-006 ]
1834 : [ 6.09807e-006 ]
1835 : [ 4.74998e-006 ]
1836 : [ 4.75384e-006 ]
1837 : [ 6.1248e-006  ]
1838 : [ 6.11926e-006 ]
1839 : [ 6.87282e-006 ]
1840 : [ 5.07979e-006 ]
1841 : [ 4.82046e-006 ]
1842 : [ 5.51948e-006 ]
1843 : [ 4.9415e-006  ]
1844 : [ 5.31522e-006 ]
1845 : [ 5.48874e-006 ]
1846 : [ 7.01174e-006 ]
1847 : [ 5.58022e-006 ]
1848 : [ 4.87608e-006 ]
1849 : [ 6.13244e-006 ]
1850 : [ 5.578e-006   ]
1851 : [ 5.27811e-006 ]
1852 : [ 7.61138e-006 ]
1853 : [ 4.73024e-006 ]
1854 : [ 5.70166e-006 ]
1855 : [ 4.71612e-006 ]
1856 : [ 6.84641e-006 ]
1857 : [ 7.1402e-006  ]
1858 : [ 4.67896e-006 ]
1859 : [ 5.00213e-006 ]
1860 : [ 4.77526e-006 ]
1861 : [ 5.34162e-006 ]
1862 : [ 5.45203e-006 ]
1863 : [ 5.59062e-006 ]
1864 : [ 6.307e-006   ]
1865 : [ 5.52275e-006 ]
1866 : [ 6.36109e-006 ]
1867 : [ 4.53289e-006 ]
1868 : [ 4.9092e-006  ]
1869 : [ 5.39319e-006 ]
1870 : [ 5.2665e-006  ]
1871 : [ 5.82356e-006 ]
1872 : [ 6.19672e-006 ]
1873 : [ 4.98995e-006 ]
1874 : [ 4.62093e-006 ]
1875 : [ 5.43955e-006 ]
1876 : [ 6.23761e-006 ]
1877 : [ 4.54074e-006 ]
1878 : [ 5.60613e-006 ]
1879 : [ 7.13927e-006 ]
1880 : [ 5.06888e-006 ]
1881 : [ 4.995e-006   ]
1882 : [ 4.83789e-006 ]
1883 : [ 6.71681e-006 ]
1884 : [ 4.9743e-006  ]
1885 : [ 4.41984e-006 ]
1886 : [ 6.99448e-006 ]
1887 : [ 5.58476e-006 ]
1888 : [ 5.08603e-006 ]
1889 : [ 5.4303e-006  ]
1890 : [ 4.82015e-006 ]
1891 : [ 5.42037e-006 ]
1892 : [ 4.39213e-006 ]
1893 : [ 4.98696e-006 ]
1894 : [ 4.6126e-006  ]
1895 : [ 7.08114e-006 ]
1896 : [ 5.81795e-006 ]
1897 : [ 5.47829e-006 ]
1898 : [ 5.0086e-006  ]
1899 : [ 5.25501e-006 ]
1900 : [ 5.60867e-006 ]
1901 : [ 6.61197e-006 ]
1902 : [ 5.73345e-006 ]
1903 : [ 5.4017e-006  ]
1904 : [ 7.19435e-006 ]
1905 : [ 4.50511e-006 ]
1906 : [ 5.08605e-006 ]
1907 : [ 4.88277e-006 ]
1908 : [ 6.93675e-006 ]
1909 : [ 4.52705e-006 ]
1910 : [ 5.29668e-006 ]
1911 : [ 4.56057e-006 ]
1912 : [ 7.03361e-006 ]
1913 : [ 6.45262e-006 ]
1914 : [ 4.99941e-006 ]
1915 : [ 4.8592e-006  ]
1916 : [ 4.56523e-006 ]
1917 : [ 4.60889e-006 ]
1918 : [ 7.11706e-006 ]
1919 : [ 5.26955e-006 ]
1920 : [ 6.25664e-006 ]
1921 : [ 4.78629e-006 ]
1922 : [ 5.74359e-006 ]
1923 : [ 5.41775e-006 ]
1924 : [ 6.37315e-006 ]
1925 : [ 6.00316e-006 ]
1926 : [ 5.02282e-006 ]
1927 : [ 5.44654e-006 ]
1928 : [ 5.28799e-006 ]
1929 : [ 6.31699e-006 ]
1930 : [ 4.81381e-006 ]
1931 : [ 5.04888e-006 ]
1932 : [ 4.42821e-006 ]
1933 : [ 4.73925e-006 ]
1934 : [ 7.5494e-006  ]
1935 : [ 5.30446e-006 ]
1936 : [ 6.99099e-006 ]
1937 : [ 6.47291e-006 ]
1938 : [ 5.04769e-006 ]
1939 : [ 4.73602e-006 ]
1940 : [ 5.32159e-006 ]
1941 : [ 4.93735e-006 ]
1942 : [ 4.71226e-006 ]
1943 : [ 4.57753e-006 ]
1944 : [ 4.35252e-006 ]
1945 : [ 4.87151e-006 ]
1946 : [ 5.30842e-006 ]
1947 : [ 4.6876e-006  ]
1948 : [ 5.17218e-006 ]
1949 : [ 5.45933e-006 ]
1950 : [ 4.3811e-006  ]
1951 : [ 4.64057e-006 ]
1952 : [ 4.94693e-006 ]
1953 : [ 5.43288e-006 ]
1954 : [ 4.6852e-006  ]
1955 : [ 5.40693e-006 ]
1956 : [ 4.74526e-006 ]
1957 : [ 4.89942e-006 ]
1958 : [ 5.97909e-006 ]
1959 : [ 5.972e-006   ]
1960 : [ 4.82146e-006 ]
1961 : [ 5.05682e-006 ]
1962 : [ 5.21324e-006 ]
1963 : [ 5.40474e-006 ]
1964 : [ 4.86738e-006 ]
1965 : [ 5.2403e-006  ]
1966 : [ 6.31671e-006 ]
1967 : [ 4.97005e-006 ]
1968 : [ 5.37351e-006 ]
1969 : [ 5.12976e-006 ]
1970 : [ 5.31963e-006 ]
1971 : [ 4.93229e-006 ]
1972 : [ 5.14924e-006 ]
1973 : [ 4.97264e-006 ]
1974 : [ 7.06386e-006 ]
1975 : [ 4.67169e-006 ]
1976 : [ 5.58824e-006 ]
1977 : [ 6.81165e-006 ]
1978 : [ 5.29383e-006 ]
1979 : [ 4.81792e-006 ]
1980 : [ 5.74914e-006 ]
1981 : [ 5.26659e-006 ]
1982 : [ 7.39859e-006 ]
1983 : [ 5.33211e-006 ]
1984 : [ 4.68658e-006 ]
1985 : [ 5.35519e-006 ]
1986 : [ 4.94969e-006 ]
1987 : [ 4.42522e-006 ]
1988 : [ 4.9767e-006  ]
1989 : [ 5.15592e-006 ]
1990 : [ 7.36796e-006 ]
1991 : [ 5.1856e-006  ]
1992 : [ 5.08735e-006 ]
1993 : [ 6.32837e-006 ]
1994 : [ 5.19754e-006 ]
1995 : [ 5.0287e-006  ]
1996 : [ 4.89429e-006 ]
1997 : [ 5.56646e-006 ]
1998 : [ 6.71758e-006 ]
1999 : [ 4.90856e-006 ]
2000 : [ 5.09029e-006 ]
2001 : [ 4.93588e-006 ]
2002 : [ 5.63347e-006 ]
2003 : [ 4.76974e-006 ]
2004 : [ 4.96467e-006 ]
2005 : [ 5.25406e-006 ]
2006 : [ 5.78268e-006 ]
2007 : [ 5.26254e-006 ]
2008 : [ 4.76152e-006 ]
2009 : [ 5.77729e-006 ]
2010 : [ 4.95317e-006 ]
2011 : [ 6.78664e-006 ]
2012 : [ 4.72613e-006 ]
2013 : [ 4.93134e-006 ]
2014 : [ 4.94236e-006 ]
2015 : [ 5.1193e-006  ]
2016 : [ 4.78867e-006 ]
2017 : [ 5.78822e-006 ]
2018 : [ 5.31593e-006 ]
2019 : [ 5.22018e-006 ]
2020 : [ 5.92365e-006 ]
2021 : [ 6.36708e-006 ]
2022 : [ 6.30081e-006 ]
2023 : [ 5.77706e-006 ]
2024 : [ 6.63087e-006 ]
2025 : [ 4.49108e-006 ]
2026 : [ 6.59957e-006 ]
2027 : [ 6.5253e-006  ]
2028 : [ 7.22408e-006 ]
2029 : [ 4.96002e-006 ]
2030 : [ 5.39794e-006 ]
2031 : [ 6.90752e-006 ]
2032 : [ 5.0978e-006  ]
2033 : [ 5.72908e-006 ]
2034 : [ 4.92992e-006 ]
2035 : [ 5.59829e-006 ]
2036 : [ 4.89786e-006 ]
2037 : [ 7.24981e-006 ]
2038 : [ 6.50353e-006 ]
2039 : [ 4.75961e-006 ]
2040 : [ 4.68369e-006 ]
2041 : [ 6.21312e-006 ]
2042 : [ 4.86844e-006 ]
2043 : [ 4.67185e-006 ]
2044 : [ 5.67691e-006 ]
2045 : [ 4.94191e-006 ]
2046 : [ 4.35976e-006 ]
2047 : [ 5.13963e-006 ]
2048 : [ 6.35859e-006 ]
2049 : [ 7.08459e-006 ]
2050 : [ 5.25027e-006 ]
2051 : [ 5.50237e-006 ]
2052 : [ 5.4371e-006  ]
2053 : [ 5.29048e-006 ]
2054 : [ 5.1142e-006  ]
2055 : [ 6.23356e-006 ]
2056 : [ 5.16348e-006 ]
2057 : [ 6.1953e-006  ]
2058 : [ 4.93398e-006 ]
2059 : [ 6.19925e-006 ]
2060 : [ 5.93481e-006 ]
2061 : [ 4.71092e-006 ]
2062 : [ 5.00318e-006 ]
2063 : [ 5.0187e-006  ]
2064 : [ 6.40215e-006 ]
2065 : [ 5.69691e-006 ]
2066 : [ 6.64899e-006 ]
2067 : [ 6.8129e-006  ]
2068 : [ 4.87578e-006 ]
2069 : [ 6.19293e-006 ]
2070 : [ 4.52242e-006 ]
2071 : [ 7.57531e-006 ]
2072 : [ 5.43696e-006 ]
2073 : [ 5.96242e-006 ]
2074 : [ 7.14674e-006 ]
2075 : [ 4.87125e-006 ]
2076 : [ 4.78748e-006 ]
2077 : [ 5.95036e-006 ]
2078 : [ 4.64152e-006 ]
2079 : [ 4.87888e-006 ]
2080 : [ 5.30529e-006 ]
2081 : [ 4.85463e-006 ]
2082 : [ 6.40752e-006 ]
2083 : [ 4.89888e-006 ]
2084 : [ 5.22491e-006 ]
2085 : [ 5.12341e-006 ]
2086 : [ 4.5758e-006  ]
2087 : [ 5.15816e-006 ]
2088 : [ 5.06296e-006 ]
2089 : [ 5.08158e-006 ]
2090 : [ 6.01583e-006 ]
2091 : [ 5.72941e-006 ]
2092 : [ 6.41066e-006 ]
2093 : [ 5.31004e-006 ]
2094 : [ 4.48289e-006 ]
2095 : [ 4.39293e-006 ]
2096 : [ 4.70056e-006 ]
2097 : [ 6.55842e-006 ]
2098 : [ 6.51681e-006 ]
2099 : [ 5.58503e-006 ]
2100 : [ 5.3293e-006  ]
2101 : [ 5.39872e-006 ]
2102 : [ 4.79562e-006 ]
2103 : [ 6.31108e-006 ]
2104 : [ 6.14116e-006 ]
2105 : [ 6.59906e-006 ]
2106 : [ 6.25423e-006 ]
2107 : [ 6.16126e-006 ]
2108 : [ 5.36556e-006 ]
2109 : [ 4.9147e-006  ]
2110 : [ 5.78214e-006 ]
2111 : [ 5.4502e-006  ]
2112 : [ 4.69541e-006 ]
2113 : [ 5.42913e-006 ]
2114 : [ 5.8027e-006  ]
2115 : [ 4.98239e-006 ]
2116 : [ 6.18216e-006 ]
2117 : [ 5.57116e-006 ]
2118 : [ 5.07828e-006 ]
2119 : [ 4.75769e-006 ]
2120 : [ 4.79399e-006 ]
2121 : [ 5.18753e-006 ]
2122 : [ 6.60691e-006 ]
2123 : [ 5.01699e-006 ]
2124 : [ 5.0879e-006  ]
2125 : [ 4.51635e-006 ]
2126 : [ 6.56082e-006 ]
2127 : [ 5.4536e-006  ]
2128 : [ 5.51072e-006 ]
2129 : [ 4.78261e-006 ]
2130 : [ 5.38106e-006 ]
2131 : [ 5.23573e-006 ]
2132 : [ 6.85668e-006 ]
2133 : [ 4.78472e-006 ]
2134 : [ 6.4829e-006  ]
2135 : [ 5.1557e-006  ]
2136 : [ 6.42696e-006 ]
2137 : [ 5.102e-006   ]
2138 : [ 4.92759e-006 ]
2139 : [ 4.78282e-006 ]
2140 : [ 4.76398e-006 ]
2141 : [ 4.99793e-006 ]
2142 : [ 6.85968e-006 ]
2143 : [ 4.84408e-006 ]
2144 : [ 4.85877e-006 ]
2145 : [ 4.5153e-006  ]
2146 : [ 5.58092e-006 ]
2147 : [ 4.92967e-006 ]
2148 : [ 7.20019e-006 ]
2149 : [ 6.1081e-006  ]
2150 : [ 5.62414e-006 ]
2151 : [ 5.3734e-006  ]
2152 : [ 4.72184e-006 ]
2153 : [ 4.87122e-006 ]
2154 : [ 5.24012e-006 ]
2155 : [ 5.74922e-006 ]
2156 : [ 7.62349e-006 ]
2157 : [ 5.65371e-006 ]
2158 : [ 5.98476e-006 ]
2159 : [ 6.37599e-006 ]
2160 : [ 5.13396e-006 ]
2161 : [ 5.61035e-006 ]
2162 : [ 6.58759e-006 ]
2163 : [ 4.90769e-006 ]
2164 : [ 4.9547e-006  ]
2165 : [ 5.04812e-006 ]
2166 : [ 5.20094e-006 ]
2167 : [ 4.78424e-006 ]
2168 : [ 5.11002e-006 ]
2169 : [ 6.36866e-006 ]
2170 : [ 5.19e-006    ]
2171 : [ 5.49207e-006 ]
2172 : [ 5.13175e-006 ]
2173 : [ 5.29006e-006 ]
2174 : [ 5.32366e-006 ]
2175 : [ 6.27509e-006 ]
2176 : [ 6.11285e-006 ]
2177 : [ 4.80498e-006 ]
2178 : [ 4.5681e-006  ]
2179 : [ 4.92571e-006 ]
2180 : [ 6.91472e-006 ]
2181 : [ 6.44237e-006 ]
2182 : [ 5.36016e-006 ]
2183 : [ 6.09743e-006 ]
2184 : [ 5.01649e-006 ]
2185 : [ 7.25093e-006 ]
2186 : [ 5.20203e-006 ]
2187 : [ 4.86648e-006 ]
2188 : [ 5.31111e-006 ]
2189 : [ 5.98627e-006 ]
2190 : [ 5.14167e-006 ]
2191 : [ 5.45397e-006 ]
2192 : [ 4.96157e-006 ]
2193 : [ 5.14606e-006 ]
2194 : [ 6.16639e-006 ]
2195 : [ 5.01785e-006 ]
2196 : [ 5.14763e-006 ]
2197 : [ 6.91516e-006 ]
2198 : [ 5.85214e-006 ]
2199 : [ 6.80207e-006 ]
2200 : [ 4.97286e-006 ]
2201 : [ 6.19322e-006 ]
2202 : [ 4.68725e-006 ]
2203 : [ 5.71324e-006 ]
2204 : [ 6.71928e-006 ]
2205 : [ 5.81807e-006 ]
2206 : [ 5.96608e-006 ]
2207 : [ 5.30591e-006 ]
2208 : [ 5.62699e-006 ]
2209 : [ 5.61882e-006 ]
2210 : [ 5.35347e-006 ]
2211 : [ 5.4307e-006  ]
2212 : [ 5.40142e-006 ]
2213 : [ 5.83066e-006 ]
2214 : [ 5.32362e-006 ]
2215 : [ 5.0369e-006  ]
2216 : [ 4.82759e-006 ]
2217 : [ 5.49015e-006 ]
2218 : [ 5.97185e-006 ]
2219 : [ 5.79732e-006 ]
2220 : [ 4.96224e-006 ]
2221 : [ 5.27878e-006 ]
2222 : [ 4.91349e-006 ]
2223 : [ 4.51723e-006 ]
2224 : [ 4.9915e-006  ]
2225 : [ 5.38559e-006 ]
2226 : [ 4.74789e-006 ]
2227 : [ 5.2604e-006  ]
2228 : [ 5.63643e-006 ]
2229 : [ 6.83272e-006 ]
2230 : [ 4.76524e-006 ]
2231 : [ 4.78951e-006 ]
2232 : [ 5.90145e-006 ]
2233 : [ 7.25912e-006 ]
2234 : [ 5.05555e-006 ]
2235 : [ 4.40448e-006 ]
2236 : [ 4.86279e-006 ]
2237 : [ 5.68802e-006 ]
2238 : [ 5.07492e-006 ]
2239 : [ 5.00659e-006 ]
2240 : [ 6.24099e-006 ]
2241 : [ 7.25167e-006 ]
2242 : [ 4.9919e-006  ]
2243 : [ 5.02831e-006 ]
2244 : [ 4.73714e-006 ]
2245 : [ 6.05292e-006 ]
2246 : [ 4.80205e-006 ]
2247 : [ 6.68826e-006 ]
2248 : [ 5.39338e-006 ]
2249 : [ 5.46174e-006 ]
2250 : [ 5.75178e-006 ]
2251 : [ 4.39101e-006 ]
2252 : [ 7.11292e-006 ]
2253 : [ 4.91397e-006 ]
2254 : [ 5.16664e-006 ]
2255 : [ 5.50572e-006 ]
2256 : [ 7.1927e-006  ]
2257 : [ 5.92686e-006 ]
2258 : [ 6.40541e-006 ]
2259 : [ 4.83233e-006 ]
2260 : [ 7.36364e-006 ]
2261 : [ 5.42833e-006 ]
2262 : [ 7.42747e-006 ]
2263 : [ 4.50335e-006 ]
2264 : [ 6.40117e-006 ]
2265 : [ 4.77984e-006 ]
2266 : [ 5.08132e-006 ]
2267 : [ 5.71121e-006 ]
2268 : [ 4.9738e-006  ]
2269 : [ 6.51856e-006 ]
2270 : [ 7.36041e-006 ]
2271 : [ 4.62509e-006 ]
2272 : [ 7.38539e-006 ]
2273 : [ 7.15028e-006 ]
2274 : [ 6.93531e-006 ]
2275 : [ 7.27317e-006 ]
2276 : [ 6.12212e-006 ]
2277 : [ 5.01395e-006 ]
2278 : [ 5.56112e-006 ]
2279 : [ 6.8502e-006  ]
2280 : [ 5.28529e-006 ]
2281 : [ 7.44674e-006 ]
2282 : [ 4.53447e-006 ]
2283 : [ 5.61692e-006 ]
2284 : [ 5.56915e-006 ]
2285 : [ 5.58148e-006 ]
2286 : [ 5.14711e-006 ]
2287 : [ 5.43414e-006 ]
2288 : [ 4.84087e-006 ]
2289 : [ 4.89697e-006 ]
2290 : [ 6.76395e-006 ]
2291 : [ 6.04362e-006 ]
2292 : [ 6.64714e-006 ]
2293 : [ 4.86296e-006 ]
2294 : [ 5.04308e-006 ]
2295 : [ 5.39853e-006 ]
2296 : [ 4.64115e-006 ]
2297 : [ 5.12097e-006 ]
2298 : [ 4.58163e-006 ]
2299 : [ 6.92687e-006 ]
2300 : [ 4.95614e-006 ]
2301 : [ 5.53501e-006 ]
2302 : [ 4.48738e-006 ]
2303 : [ 5.22388e-006 ]
2304 : [ 5.39664e-006 ]
2305 : [ 5.19815e-006 ]
2306 : [ 5.92981e-006 ]
2307 : [ 7.02787e-006 ]
2308 : [ 4.88534e-006 ]
2309 : [ 4.78755e-006 ]
2310 : [ 4.88226e-006 ]
2311 : [ 6.65786e-006 ]
2312 : [ 4.84441e-006 ]
2313 : [ 4.55593e-006 ]
2314 : [ 7.56806e-006 ]
2315 : [ 4.69175e-006 ]
2316 : [ 4.58205e-006 ]
2317 : [ 4.8126e-006  ]
2318 : [ 4.64294e-006 ]
2319 : [ 4.63201e-006 ]
2320 : [ 5.45577e-006 ]
2321 : [ 4.77991e-006 ]
2322 : [ 6.63326e-006 ]
2323 : [ 5.73752e-006 ]
2324 : [ 4.88841e-006 ]
2325 : [ 5.11623e-006 ]
2326 : [ 5.31221e-006 ]
2327 : [ 5.46573e-006 ]
2328 : [ 6.65695e-006 ]
2329 : [ 4.37356e-006 ]
2330 : [ 4.66619e-006 ]
2331 : [ 4.79514e-006 ]
2332 : [ 5.17162e-006 ]
2333 : [ 4.91435e-006 ]
2334 : [ 5.22309e-006 ]
2335 : [ 6.02938e-006 ]
2336 : [ 5.91518e-006 ]
2337 : [ 5.14303e-006 ]
2338 : [ 6.5048e-006  ]
2339 : [ 6.25958e-006 ]
2340 : [ 4.97259e-006 ]
2341 : [ 5.56772e-006 ]
2342 : [ 6.78331e-006 ]
2343 : [ 6.83621e-006 ]
2344 : [ 6.16653e-006 ]
2345 : [ 4.77648e-006 ]
2346 : [ 4.45386e-006 ]
2347 : [ 4.70602e-006 ]
2348 : [ 4.80677e-006 ]
2349 : [ 5.13436e-006 ]
2350 : [ 5.19145e-006 ]
2351 : [ 6.974e-006   ]
2352 : [ 4.708e-006   ]
2353 : [ 5.0601e-006  ]
2354 : [ 5.57245e-006 ]
2355 : [ 5.16677e-006 ]
2356 : [ 5.17033e-006 ]
2357 : [ 4.76401e-006 ]
2358 : [ 7.25556e-006 ]
2359 : [ 5.60539e-006 ]
2360 : [ 4.72293e-006 ]
2361 : [ 6.61452e-006 ]
2362 : [ 5.25183e-006 ]
2363 : [ 4.4528e-006  ]
2364 : [ 6.18501e-006 ]
2365 : [ 5.2187e-006  ]
2366 : [ 5.80389e-006 ]
2367 : [ 6.11135e-006 ]
2368 : [ 4.38784e-006 ]
2369 : [ 7.18039e-006 ]
2370 : [ 5.64112e-006 ]
2371 : [ 5.907e-006   ]
2372 : [ 6.08179e-006 ]
2373 : [ 4.67243e-006 ]
2374 : [ 6.44915e-006 ]
2375 : [ 5.27539e-006 ]
2376 : [ 5.4284e-006  ]
2377 : [ 5.52783e-006 ]
2378 : [ 4.9001e-006  ]
2379 : [ 5.20978e-006 ]
2380 : [ 7.08749e-006 ]
2381 : [ 4.56252e-006 ]
2382 : [ 4.69522e-006 ]
2383 : [ 4.79954e-006 ]
2384 : [ 4.84927e-006 ]
2385 : [ 5.55296e-006 ]
2386 : [ 7.59219e-006 ]
2387 : [ 5.09028e-006 ]
2388 : [ 5.23602e-006 ]
2389 : [ 4.83904e-006 ]
2390 : [ 4.51095e-006 ]
2391 : [ 5.27105e-006 ]
2392 : [ 4.80602e-006 ]
2393 : [ 5.53421e-006 ]
2394 : [ 6.30714e-006 ]
2395 : [ 7.26374e-006 ]
2396 : [ 4.90402e-006 ]
2397 : [ 6.63077e-006 ]
2398 : [ 7.18096e-006 ]
2399 : [ 7.30414e-006 ]
2400 : [ 6.37664e-006 ]
2401 : [ 5.4464e-006  ]
2402 : [ 5.50263e-006 ]
2403 : [ 4.44476e-006 ]
2404 : [ 6.91658e-006 ]
2405 : [ 4.75845e-006 ]
2406 : [ 5.9909e-006  ]
2407 : [ 5.86174e-006 ]
2408 : [ 4.55001e-006 ]
2409 : [ 5.42879e-006 ]
2410 : [ 5.46685e-006 ]
2411 : [ 4.92094e-006 ]
2412 : [ 5.95713e-006 ]
2413 : [ 5.3607e-006  ]
2414 : [ 5.70813e-006 ]
2415 : [ 5.25234e-006 ]
2416 : [ 5.08863e-006 ]
2417 : [ 4.97501e-006 ]
2418 : [ 6.93879e-006 ]
2419 : [ 6.64399e-006 ]
2420 : [ 6.64113e-006 ]
2421 : [ 6.36872e-006 ]
2422 : [ 5.69374e-006 ]
2423 : [ 5.19102e-006 ]
2424 : [ 5.27801e-006 ]
2425 : [ 5.58717e-006 ]
2426 : [ 4.85068e-006 ]
2427 : [ 5.69545e-006 ]
2428 : [ 5.15906e-006 ]
2429 : [ 5.46261e-006 ]
2430 : [ 6.83054e-006 ]
2431 : [ 5.62012e-006 ]
2432 : [ 5.37087e-006 ]
2433 : [ 5.94315e-006 ]
2434 : [ 5.19633e-006 ]
2435 : [ 5.03546e-006 ]
2436 : [ 6.75076e-006 ]
2437 : [ 5.15704e-006 ]
2438 : [ 7.15817e-006 ]
2439 : [ 5.15108e-006 ]
2440 : [ 4.70399e-006 ]
2441 : [ 5.45722e-006 ]
2442 : [ 5.32156e-006 ]
2443 : [ 4.39964e-006 ]
2444 : [ 6.11696e-006 ]
2445 : [ 4.91136e-006 ]
2446 : [ 5.40558e-006 ]
2447 : [ 6.20577e-006 ]
2448 : [ 6.25646e-006 ]
2449 : [ 4.86498e-006 ]
2450 : [ 5.33666e-006 ]
2451 : [ 4.60984e-006 ]
2452 : [ 5.75316e-006 ]
2453 : [ 7.27785e-006 ]
2454 : [ 5.3771e-006  ]
2455 : [ 4.58038e-006 ]
2456 : [ 4.68495e-006 ]
2457 : [ 5.58633e-006 ]
2458 : [ 7.51143e-006 ]
2459 : [ 4.78884e-006 ]
2460 : [ 5.44257e-006 ]
2461 : [ 6.87938e-006 ]
2462 : [ 7.35623e-006 ]
2463 : [ 6.05799e-006 ]
2464 : [ 5.03679e-006 ]
2465 : [ 4.98528e-006 ]
2466 : [ 6.27402e-006 ]
2467 : [ 5.25633e-006 ]
2468 : [ 5.71618e-006 ]
2469 : [ 5.29755e-006 ]
2470 : [ 5.0527e-006  ]
2471 : [ 4.37477e-006 ]
2472 : [ 6.87543e-006 ]
2473 : [ 5.04953e-006 ]
2474 : [ 4.62605e-006 ]
2475 : [ 6.54758e-006 ]
2476 : [ 5.18591e-006 ]
2477 : [ 4.87998e-006 ]
2478 : [ 4.94738e-006 ]
2479 : [ 4.44701e-006 ]
2480 : [ 4.553e-006   ]
2481 : [ 5.53529e-006 ]
2482 : [ 5.33506e-006 ]
2483 : [ 4.90167e-006 ]
2484 : [ 6.71513e-006 ]
2485 : [ 5.19104e-006 ]
2486 : [ 4.97794e-006 ]
2487 : [ 4.79454e-006 ]
2488 : [ 5.82496e-006 ]
2489 : [ 6.02761e-006 ]
2490 : [ 4.9203e-006  ]
2491 : [ 7.18169e-006 ]
2492 : [ 6.01792e-006 ]
2493 : [ 7.08858e-006 ]
2494 : [ 6.84063e-006 ]
2495 : [ 4.77679e-006 ]
2496 : [ 6.65752e-006 ]
2497 : [ 6.80794e-006 ]
2498 : [ 6.52636e-006 ]
2499 : [ 6.90627e-006 ]
2500 : [ 6.0702e-006  ]
2501 : [ 6.11933e-006 ]
2502 : [ 4.92647e-006 ]
2503 : [ 5.80052e-006 ]
2504 : [ 5.68292e-006 ]
2505 : [ 5.19098e-006 ]
2506 : [ 5.06419e-006 ]
2507 : [ 4.52206e-006 ]
2508 : [ 4.62942e-006 ]
2509 : [ 4.78138e-006 ]
2510 : [ 5.58001e-006 ]
2511 : [ 5.39774e-006 ]
2512 : [ 4.5483e-006  ]
2513 : [ 5.61563e-006 ]
2514 : [ 5.19668e-006 ]
2515 : [ 6.95734e-006 ]
2516 : [ 5.74467e-006 ]
2517 : [ 5.10302e-006 ]
2518 : [ 6.53782e-006 ]
2519 : [ 4.74275e-006 ]
2520 : [ 5.21466e-006 ]
2521 : [ 6.13941e-006 ]
2522 : [ 5.34613e-006 ]
2523 : [ 4.63885e-006 ]
2524 : [ 7.07297e-006 ]
2525 : [ 5.38246e-006 ]
2526 : [ 5.84666e-006 ]
2527 : [ 4.51363e-006 ]
2528 : [ 6.4637e-006  ]
2529 : [ 6.21692e-006 ]
2530 : [ 4.86584e-006 ]
2531 : [ 6.27044e-006 ]
2532 : [ 6.05607e-006 ]
2533 : [ 4.73473e-006 ]
2534 : [ 5.1579e-006  ]
2535 : [ 7.00063e-006 ]
2536 : [ 5.01907e-006 ]
2537 : [ 5.47962e-006 ]
2538 : [ 4.94572e-006 ]
2539 : [ 4.64856e-006 ]
2540 : [ 5.01608e-006 ]
2541 : [ 4.67422e-006 ]
2542 : [ 4.65212e-006 ]
2543 : [ 5.34789e-006 ]
2544 : [ 4.63827e-006 ]
2545 : [ 4.79635e-006 ]
2546 : [ 5.08496e-006 ]
2547 : [ 6.18103e-006 ]
2548 : [ 5.52756e-006 ]
2549 : [ 7.20706e-006 ]
2550 : [ 5.1218e-006  ]
2551 : [ 5.40693e-006 ]
2552 : [ 6.39615e-006 ]
2553 : [ 5.1822e-006  ]
2554 : [ 5.19107e-006 ]
2555 : [ 5.70853e-006 ]
2556 : [ 5.35836e-006 ]
2557 : [ 5.56572e-006 ]
2558 : [ 5.70942e-006 ]
2559 : [ 5.22777e-006 ]
2560 : [ 7.02978e-006 ]
2561 : [ 4.7035e-006  ]
2562 : [ 4.95241e-006 ]
2563 : [ 4.82756e-006 ]
2564 : [ 6.10024e-006 ]
2565 : [ 4.89249e-006 ]
2566 : [ 5.31849e-006 ]
2567 : [ 6.85141e-006 ]
2568 : [ 4.94622e-006 ]
2569 : [ 5.20935e-006 ]
2570 : [ 6.35261e-006 ]
2571 : [ 5.55481e-006 ]
2572 : [ 5.52149e-006 ]
2573 : [ 6.1916e-006  ]
2574 : [ 5.08567e-006 ]
2575 : [ 6.66097e-006 ]
2576 : [ 5.33558e-006 ]
2577 : [ 5.96521e-006 ]
2578 : [ 6.35001e-006 ]
2579 : [ 5.41054e-006 ]
2580 : [ 4.9119e-006  ]
2581 : [ 7.54313e-006 ]
2582 : [ 5.76513e-006 ]
2583 : [ 5.40563e-006 ]
2584 : [ 4.9312e-006  ]
2585 : [ 5.01858e-006 ]
2586 : [ 5.74693e-006 ]
2587 : [ 4.95612e-006 ]
2588 : [ 5.69919e-006 ]
2589 : [ 4.97839e-006 ]
2590 : [ 5.52185e-006 ]
2591 : [ 5.401e-006   ]
2592 : [ 4.82405e-006 ]
2593 : [ 5.8932e-006  ]
2594 : [ 6.52245e-006 ]
2595 : [ 6.27743e-006 ]
2596 : [ 5.48605e-006 ]
2597 : [ 5.27328e-006 ]
2598 : [ 5.37331e-006 ]
2599 : [ 6.77381e-006 ]
2600 : [ 4.96219e-006 ]
2601 : [ 4.92565e-006 ]
2602 : [ 4.8885e-006  ]
2603 : [ 5.58019e-006 ]
2604 : [ 5.17642e-006 ]
2605 : [ 5.08055e-006 ]
2606 : [ 5.27466e-006 ]
2607 : [ 6.18057e-006 ]
2608 : [ 5.03136e-006 ]
2609 : [ 5.07889e-006 ]
2610 : [ 5.43485e-006 ]
2611 : [ 4.99614e-006 ]
2612 : [ 4.67592e-006 ]
2613 : [ 5.35317e-006 ]
2614 : [ 5.39171e-006 ]
2615 : [ 7.0681e-006  ]
2616 : [ 6.19375e-006 ]
2617 : [ 5.01962e-006 ]
2618 : [ 6.9462e-006  ]
2619 : [ 5.3786e-006  ]
2620 : [ 4.82217e-006 ]
2621 : [ 5.16182e-006 ]
2622 : [ 6.70192e-006 ]
2623 : [ 5.36164e-006 ]
2624 : [ 5.28188e-006 ]
2625 : [ 5.17886e-006 ]
2626 : [ 4.52309e-006 ]
2627 : [ 5.09646e-006 ]
2628 : [ 4.51693e-006 ]
2629 : [ 6.91112e-006 ]
2630 : [ 7.39117e-006 ]
2631 : [ 6.63292e-006 ]
2632 : [ 4.81179e-006 ]
2633 : [ 4.80991e-006 ]
2634 : [ 6.63412e-006 ]
2635 : [ 5.85373e-006 ]
2636 : [ 5.91272e-006 ]
2637 : [ 5.12274e-006 ]
2638 : [ 4.67154e-006 ]
2639 : [ 5.17092e-006 ]
2640 : [ 4.73823e-006 ]
2641 : [ 4.95084e-006 ]
2642 : [ 6.41703e-006 ]
2643 : [ 5.37093e-006 ]
2644 : [ 4.87115e-006 ]
2645 : [ 5.01495e-006 ]
2646 : [ 5.32144e-006 ]
2647 : [ 4.94415e-006 ]
2648 : [ 5.91525e-006 ]
2649 : [ 6.33439e-006 ]
2650 : [ 5.00399e-006 ]
2651 : [ 5.24326e-006 ]
2652 : [ 5.03585e-006 ]
2653 : [ 7.15888e-006 ]
2654 : [ 6.49141e-006 ]
2655 : [ 6.05147e-006 ]
2656 : [ 5.66957e-006 ]
2657 : [ 4.78333e-006 ]
2658 : [ 6.40612e-006 ]
2659 : [ 4.79784e-006 ]
2660 : [ 5.44205e-006 ]
2661 : [ 4.69011e-006 ]
2662 : [ 5.48684e-006 ]
2663 : [ 6.6056e-006  ]
2664 : [ 4.77193e-006 ]
2665 : [ 4.40929e-006 ]
2666 : [ 6.95785e-006 ]
2667 : [ 6.07712e-006 ]
2668 : [ 6.94946e-006 ]
2669 : [ 5.31637e-006 ]
2670 : [ 5.60391e-006 ]
2671 : [ 5.86769e-006 ]
2672 : [ 7.17145e-006 ]
2673 : [ 4.94914e-006 ]
2674 : [ 4.4644e-006  ]
2675 : [ 5.10092e-006 ]
2676 : [ 4.96916e-006 ]
2677 : [ 4.77645e-006 ]
2678 : [ 5.09822e-006 ]
2679 : [ 4.97332e-006 ]
2680 : [ 5.18359e-006 ]
2681 : [ 6.38925e-006 ]
2682 : [ 6.6864e-006  ]
2683 : [ 5.99785e-006 ]
2684 : [ 6.36944e-006 ]
2685 : [ 4.63979e-006 ]
2686 : [ 4.7757e-006  ]
2687 : [ 6.17978e-006 ]
2688 : [ 6.07034e-006 ]
2689 : [ 5.23966e-006 ]
2690 : [ 5.3212e-006  ]
2691 : [ 4.62281e-006 ]
2692 : [ 6.21128e-006 ]
2693 : [ 5.27172e-006 ]
2694 : [ 7.13735e-006 ]
2695 : [ 6.25102e-006 ]
2696 : [ 5.70282e-006 ]
2697 : [ 5.36663e-006 ]
2698 : [ 5.35703e-006 ]
2699 : [ 5.12772e-006 ]
2700 : [ 5.07834e-006 ]
2701 : [ 6.7439e-006  ]
2702 : [ 4.74993e-006 ]
2703 : [ 5.99193e-006 ]
2704 : [ 4.94369e-006 ]
2705 : [ 5.28736e-006 ]
2706 : [ 4.35703e-006 ]
2707 : [ 5.09551e-006 ]
2708 : [ 5.93388e-006 ]
2709 : [ 6.48809e-006 ]
2710 : [ 5.29295e-006 ]
2711 : [ 4.93008e-006 ]
2712 : [ 4.84692e-006 ]
2713 : [ 5.19138e-006 ]
2714 : [ 5.47528e-006 ]
2715 : [ 4.73118e-006 ]
2716 : [ 6.6542e-006  ]
2717 : [ 5.65173e-006 ]
2718 : [ 4.54979e-006 ]
2719 : [ 5.15787e-006 ]
2720 : [ 5.37278e-006 ]
2721 : [ 7.3648e-006  ]
2722 : [ 7.07345e-006 ]
2723 : [ 5.12557e-006 ]
2724 : [ 5.07309e-006 ]
2725 : [ 6.26577e-006 ]
2726 : [ 6.48409e-006 ]
2727 : [ 5.04436e-006 ]
2728 : [ 5.25258e-006 ]
2729 : [ 4.51294e-006 ]
2730 : [ 5.09221e-006 ]
2731 : [ 5.11358e-006 ]
2732 : [ 6.87333e-006 ]
2733 : [ 6.00654e-006 ]
2734 : [ 5.00773e-006 ]
2735 : [ 5.2766e-006  ]
2736 : [ 4.50063e-006 ]
2737 : [ 5.55641e-006 ]
2738 : [ 5.18677e-006 ]
2739 : [ 5.28737e-006 ]
2740 : [ 5.01904e-006 ]
2741 : [ 5.68242e-006 ]
2742 : [ 4.75566e-006 ]
2743 : [ 5.41577e-006 ]
2744 : [ 5.24974e-006 ]
2745 : [ 5.24834e-006 ]
2746 : [ 5.29769e-006 ]
2747 : [ 4.98618e-006 ]
2748 : [ 5.55833e-006 ]
2749 : [ 5.51959e-006 ]
2750 : [ 4.78363e-006 ]
2751 : [ 7.09884e-006 ]
2752 : [ 7.25895e-006 ]
2753 : [ 4.87911e-006 ]
2754 : [ 4.57925e-006 ]
2755 : [ 5.02935e-006 ]
2756 : [ 5.44285e-006 ]
2757 : [ 5.06052e-006 ]
2758 : [ 5.69558e-006 ]
2759 : [ 5.59917e-006 ]
2760 : [ 6.59362e-006 ]
2761 : [ 5.34813e-006 ]
2762 : [ 5.34662e-006 ]
2763 : [ 4.7493e-006  ]
2764 : [ 4.8541e-006  ]
2765 : [ 5.05077e-006 ]
2766 : [ 6.99135e-006 ]
2767 : [ 5.89062e-006 ]
2768 : [ 5.11698e-006 ]
2769 : [ 6.38357e-006 ]
2770 : [ 4.72061e-006 ]
2771 : [ 5.03111e-006 ]
2772 : [ 4.57685e-006 ]
2773 : [ 5.58014e-006 ]
2774 : [ 5.21098e-006 ]
2775 : [ 5.25882e-006 ]
2776 : [ 6.47038e-006 ]
2777 : [ 5.59101e-006 ]
2778 : [ 6.78031e-006 ]
2779 : [ 5.24841e-006 ]
2780 : [ 4.78861e-006 ]
2781 : [ 5.03676e-006 ]
2782 : [ 5.6241e-006  ]
2783 : [ 5.06685e-006 ]
2784 : [ 5.58302e-006 ]
2785 : [ 5.46816e-006 ]
2786 : [ 6.39412e-006 ]
2787 : [ 5.98944e-006 ]
2788 : [ 5.07663e-006 ]
2789 : [ 5.28732e-006 ]
2790 : [ 4.84106e-006 ]
2791 : [ 5.02496e-006 ]
2792 : [ 4.96427e-006 ]
2793 : [ 5.61909e-006 ]
2794 : [ 6.24301e-006 ]
2795 : [ 7.39775e-006 ]
2796 : [ 5.0325e-006  ]
2797 : [ 4.9223e-006  ]
2798 : [ 5.47337e-006 ]
2799 : [ 4.93475e-006 ]
2800 : [ 5.82594e-006 ]
2801 : [ 6.54263e-006 ]
2802 : [ 5.75812e-006 ]
2803 : [ 4.71108e-006 ]
2804 : [ 6.95631e-006 ]
2805 : [ 5.59285e-006 ]
2806 : [ 4.93193e-006 ]
2807 : [ 5.65779e-006 ]
2808 : [ 5.15457e-006 ]
2809 : [ 4.86827e-006 ]
2810 : [ 4.65504e-006 ]
2811 : [ 5.36751e-006 ]
2812 : [ 6.54501e-006 ]
2813 : [ 7.40435e-006 ]
2814 : [ 6.81536e-006 ]
2815 : [ 6.57492e-006 ]
2816 : [ 6.0655e-006  ]
2817 : [ 6.45143e-006 ]
2818 : [ 5.22662e-006 ]
2819 : [ 5.20043e-006 ]
2820 : [ 5.97998e-006 ]
2821 : [ 4.81421e-006 ]
2822 : [ 6.30984e-006 ]
2823 : [ 4.46661e-006 ]
2824 : [ 5.78239e-006 ]
2825 : [ 4.89834e-006 ]
2826 : [ 4.38473e-006 ]
2827 : [ 4.99711e-006 ]
2828 : [ 6.79405e-006 ]
2829 : [ 6.404e-006   ]
2830 : [ 4.836e-006   ]
2831 : [ 5.07373e-006 ]
2832 : [ 5.18033e-006 ]
2833 : [ 5.11714e-006 ]
2834 : [ 4.83794e-006 ]
2835 : [ 6.72533e-006 ]
2836 : [ 7.35064e-006 ]
2837 : [ 5.47041e-006 ]
2838 : [ 5.69806e-006 ]
2839 : [ 6.629e-006   ]
2840 : [ 5.07605e-006 ]
2841 : [ 6.91857e-006 ]
2842 : [ 7.43777e-006 ]
2843 : [ 4.9967e-006  ]
2844 : [ 5.79748e-006 ]
2845 : [ 5.01083e-006 ]
2846 : [ 4.74038e-006 ]
2847 : [ 6.27052e-006 ]
2848 : [ 6.37256e-006 ]
2849 : [ 4.60864e-006 ]
2850 : [ 4.60658e-006 ]
2851 : [ 4.78996e-006 ]
2852 : [ 4.43612e-006 ]
2853 : [ 6.47792e-006 ]
2854 : [ 7.32018e-006 ]
2855 : [ 5.43608e-006 ]
2856 : [ 4.92778e-006 ]
2857 : [ 4.98978e-006 ]
2858 : [ 4.75486e-006 ]
2859 : [ 6.29197e-006 ]
2860 : [ 5.24789e-006 ]
2861 : [ 5.10178e-006 ]
2862 : [ 5.22408e-006 ]
2863 : [ 4.79085e-006 ]
2864 : [ 5.04444e-006 ]
2865 : [ 5.08683e-006 ]
2866 : [ 4.75134e-006 ]
2867 : [ 4.55372e-006 ]
2868 : [ 5.06851e-006 ]
2869 : [ 5.42251e-006 ]
2870 : [ 4.95303e-006 ]
2871 : [ 7.57894e-006 ]
2872 : [ 6.65249e-006 ]
2873 : [ 5.22539e-006 ]
2874 : [ 6.01656e-006 ]
2875 : [ 5.3669e-006  ]
2876 : [ 4.54771e-006 ]
2877 : [ 6.05349e-006 ]
2878 : [ 5.99089e-006 ]
2879 : [ 5.77082e-006 ]
2880 : [ 5.64596e-006 ]
2881 : [ 6.31281e-006 ]
2882 : [ 5.49401e-006 ]
2883 : [ 4.74276e-006 ]
2884 : [ 4.73362e-006 ]
2885 : [ 5.31353e-006 ]
2886 : [ 5.12144e-006 ]
2887 : [ 4.41426e-006 ]
2888 : [ 4.96872e-006 ]
2889 : [ 5.65535e-006 ]
2890 : [ 4.87323e-006 ]
2891 : [ 5.61019e-006 ]
2892 : [ 5.35283e-006 ]
2893 : [ 6.46676e-006 ]
2894 : [ 5.16767e-006 ]
2895 : [ 4.42455e-006 ]
2896 : [ 5.23192e-006 ]
2897 : [ 5.28525e-006 ]
2898 : [ 5.14687e-006 ]
2899 : [ 4.73471e-006 ]
2900 : [ 5.38699e-006 ]
2901 : [ 6.00365e-006 ]
2902 : [ 4.41467e-006 ]
2903 : [ 5.33429e-006 ]
2904 : [ 5.13397e-006 ]
2905 : [ 5.06254e-006 ]
2906 : [ 4.86038e-006 ]
2907 : [ 6.10412e-006 ]
2908 : [ 4.56398e-006 ]
2909 : [ 5.31705e-006 ]
2910 : [ 4.87244e-006 ]
2911 : [ 5.09611e-006 ]
2912 : [ 5.54124e-006 ]
2913 : [ 5.6329e-006  ]
2914 : [ 4.75468e-006 ]
2915 : [ 4.80475e-006 ]
2916 : [ 6.55293e-006 ]
2917 : [ 5.30007e-006 ]
2918 : [ 5.78969e-006 ]
2919 : [ 4.90585e-006 ]
2920 : [ 6.6985e-006  ]
2921 : [ 5.0479e-006  ]
2922 : [ 4.85655e-006 ]
2923 : [ 4.98678e-006 ]
2924 : [ 4.52374e-006 ]
2925 : [ 4.61539e-006 ]
2926 : [ 5.32396e-006 ]
2927 : [ 6.78076e-006 ]
2928 : [ 4.98821e-006 ]
2929 : [ 5.43704e-006 ]
2930 : [ 5.60842e-006 ]
2931 : [ 6.98853e-006 ]
2932 : [ 4.98893e-006 ]
2933 : [ 4.71865e-006 ]
2934 : [ 5.18324e-006 ]
2935 : [ 4.96665e-006 ]
2936 : [ 6.5679e-006  ]
2937 : [ 5.35126e-006 ]
2938 : [ 4.91293e-006 ]
2939 : [ 4.40938e-006 ]
2940 : [ 4.72872e-006 ]
2941 : [ 6.87028e-006 ]
2942 : [ 5.04653e-006 ]
2943 : [ 6.42904e-006 ]
2944 : [ 4.51316e-006 ]
2945 : [ 5.9312e-006  ]
2946 : [ 5.1501e-006  ]
2947 : [ 4.86332e-006 ]
2948 : [ 6.10204e-006 ]
2949 : [ 4.86498e-006 ]
2950 : [ 5.71777e-006 ]
2951 : [ 4.92912e-006 ]
2952 : [ 5.02756e-006 ]
2953 : [ 5.01967e-006 ]
2954 : [ 4.63892e-006 ]
2955 : [ 4.853e-006   ]
2956 : [ 5.07053e-006 ]
2957 : [ 4.66066e-006 ]
2958 : [ 5.37776e-006 ]
2959 : [ 7.37462e-006 ]
2960 : [ 5.14882e-006 ]
2961 : [ 5.03734e-006 ]
2962 : [ 7.14678e-006 ]
2963 : [ 7.11703e-006 ]
2964 : [ 4.52114e-006 ]
2965 : [ 6.14734e-006 ]
2966 : [ 5.30722e-006 ]
2967 : [ 4.6971e-006  ]
2968 : [ 5.64564e-006 ]
2969 : [ 5.76518e-006 ]
2970 : [ 5.21266e-006 ]
2971 : [ 5.16348e-006 ]
2972 : [ 4.76458e-006 ]
2973 : [ 6.32749e-006 ]
2974 : [ 6.38522e-006 ]
2975 : [ 5.31301e-006 ]
2976 : [ 4.86329e-006 ]
2977 : [ 4.95275e-006 ]
2978 : [ 4.80239e-006 ]
2979 : [ 6.76692e-006 ]
2980 : [ 4.69818e-006 ]
2981 : [ 5.89739e-006 ]
2982 : [ 5.1137e-006  ]
2983 : [ 6.22284e-006 ]
2984 : [ 4.94724e-006 ]
2985 : [ 5.22038e-006 ]
2986 : [ 4.95766e-006 ]
2987 : [ 4.83893e-006 ]
2988 : [ 5.82864e-006 ]
2989 : [ 4.90139e-006 ]
2990 : [ 4.62785e-006 ]
2991 : [ 4.94897e-006 ]
2992 : [ 4.78537e-006 ]
2993 : [ 5.52546e-006 ]
2994 : [ 5.14958e-006 ]
2995 : [ 4.48966e-006 ]
2996 : [ 6.56573e-006 ]
2997 : [ 6.46485e-006 ]
2998 : [ 4.6521e-006  ]
2999 : [ 4.71658e-006 ]
3000 : [ 4.57582e-006 ]
3001 : [ 6.00037e-006 ]
3002 : [ 5.01573e-006 ]
3003 : [ 6.1962e-006  ]
3004 : [ 5.71716e-006 ]
3005 : [ 6.83342e-006 ]
3006 : [ 4.53171e-006 ]
3007 : [ 5.74813e-006 ]
3008 : [ 7.5338e-006  ]
3009 : [ 4.72642e-006 ]
3010 : [ 4.93578e-006 ]
3011 : [ 6.12463e-006 ]
3012 : [ 5.94566e-006 ]
3013 : [ 5.01648e-006 ]
3014 : [ 5.10423e-006 ]
3015 : [ 5.36586e-006 ]
3016 : [ 4.9463e-006  ]
3017 : [ 5.64136e-006 ]
3018 : [ 5.20861e-006 ]
3019 : [ 5.16638e-006 ]
3020 : [ 5.40565e-006 ]
3021 : [ 5.16003e-006 ]
3022 : [ 4.51024e-006 ]
3023 : [ 5.29367e-006 ]
3024 : [ 5.65008e-006 ]
3025 : [ 5.69761e-006 ]
3026 : [ 6.39365e-006 ]
3027 : [ 6.35033e-006 ]
3028 : [ 5.98295e-006 ]
3029 : [ 5.83317e-006 ]
3030 : [ 4.75397e-006 ]
3031 : [ 4.99194e-006 ]
3032 : [ 6.01642e-006 ]
3033 : [ 5.01928e-006 ]
3034 : [ 4.83078e-006 ]
3035 : [ 5.64788e-006 ]
3036 : [ 7.14662e-006 ]
3037 : [ 5.06084e-006 ]
3038 : [ 5.02815e-006 ]
3039 : [ 4.9264e-006  ]
3040 : [ 5.35029e-006 ]
3041 : [ 7.11702e-006 ]
3042 : [ 5.24149e-006 ]
3043 : [ 6.61192e-006 ]
3044 : [ 5.23597e-006 ]
3045 : [ 5.41084e-006 ]
3046 : [ 6.19527e-006 ]
3047 : [ 6.02791e-006 ]
3048 : [ 6.66423e-006 ]
3049 : [ 5.57459e-006 ]
3050 : [ 5.1338e-006  ]
3051 : [ 4.98443e-006 ]
3052 : [ 5.95144e-006 ]
3053 : [ 6.18157e-006 ]
3054 : [ 4.96901e-006 ]
3055 : [ 5.13537e-006 ]
3056 : [ 4.58656e-006 ]
3057 : [ 5.43375e-006 ]
3058 : [ 6.4068e-006  ]
3059 : [ 5.26263e-006 ]
3060 : [ 6.14595e-006 ]
3061 : [ 5.74987e-006 ]
3062 : [ 7.51525e-006 ]
3063 : [ 6.07986e-006 ]
3064 : [ 6.24955e-006 ]
3065 : [ 5.49936e-006 ]
3066 : [ 4.76101e-006 ]
3067 : [ 4.63304e-006 ]
3068 : [ 4.79866e-006 ]
3069 : [ 6.03401e-006 ]
3070 : [ 7.52852e-006 ]
3071 : [ 4.62859e-006 ]
3072 : [ 6.1077e-006  ]
3073 : [ 4.73491e-006 ]
3074 : [ 4.69944e-006 ]
3075 : [ 6.68168e-006 ]
3076 : [ 6.25962e-006 ]
3077 : [ 6.1473e-006  ]
3078 : [ 6.57334e-006 ]
3079 : [ 4.56834e-006 ]
3080 : [ 6.47247e-006 ]
3081 : [ 4.64111e-006 ]
3082 : [ 5.04514e-006 ]
3083 : [ 6.99316e-006 ]
3084 : [ 5.57296e-006 ]
3085 : [ 4.99463e-006 ]
3086 : [ 4.8924e-006  ]
3087 : [ 4.62289e-006 ]
3088 : [ 5.2921e-006  ]
3089 : [ 4.86279e-006 ]
3090 : [ 5.38236e-006 ]
3091 : [ 6.83977e-006 ]
3092 : [ 5.02644e-006 ]
3093 : [ 4.99882e-006 ]
3094 : [ 5.21913e-006 ]
3095 : [ 5.87415e-006 ]
3096 : [ 5.18504e-006 ]
3097 : [ 5.31417e-006 ]
3098 : [ 5.31789e-006 ]
3099 : [ 7.15513e-006 ]
3100 : [ 7.64326e-006 ]
3101 : [ 5.04719e-006 ]
3102 : [ 5.43364e-006 ]
3103 : [ 5.38568e-006 ]
3104 : [ 4.64566e-006 ]
3105 : [ 6.43071e-006 ]
3106 : [ 5.04942e-006 ]
3107 : [ 5.11016e-006 ]
3108 : [ 5.94166e-006 ]
3109 : [ 5.76199e-006 ]
3110 : [ 4.53979e-006 ]
3111 : [ 6.56277e-006 ]
3112 : [ 5.17405e-006 ]
3113 : [ 7.5414e-006  ]
3114 : [ 7.30059e-006 ]
3115 : [ 5.98077e-006 ]
3116 : [ 7.36067e-006 ]
3117 : [ 5.67625e-006 ]
3118 : [ 5.08788e-006 ]
3119 : [ 5.01519e-006 ]
3120 : [ 5.28781e-006 ]
3121 : [ 6.79655e-006 ]
3122 : [ 4.78012e-006 ]
3123 : [ 5.92833e-006 ]
3124 : [ 5.14283e-006 ]
3125 : [ 5.4541e-006  ]
3126 : [ 4.72435e-006 ]
3127 : [ 5.70117e-006 ]
3128 : [ 4.86865e-006 ]
3129 : [ 4.44591e-006 ]
3130 : [ 5.28103e-006 ]
3131 : [ 5.17425e-006 ]
3132 : [ 5.33482e-006 ]
3133 : [ 5.19614e-006 ]
3134 : [ 4.86915e-006 ]
3135 : [ 5.09629e-006 ]
3136 : [ 5.07603e-006 ]
3137 : [ 4.81778e-006 ]
3138 : [ 6.58512e-006 ]
3139 : [ 5.24812e-006 ]
3140 : [ 4.80146e-006 ]
3141 : [ 4.78779e-006 ]
3142 : [ 4.83478e-006 ]
3143 : [ 4.75934e-006 ]
3144 : [ 5.07031e-006 ]
3145 : [ 4.88752e-006 ]
3146 : [ 5.63481e-006 ]
3147 : [ 6.54201e-006 ]
3148 : [ 7.1219e-006  ]
3149 : [ 5.10408e-006 ]
3150 : [ 5.45329e-006 ]
3151 : [ 4.96907e-006 ]
3152 : [ 4.81961e-006 ]
3153 : [ 5.34445e-006 ]
3154 : [ 6.77163e-006 ]
3155 : [ 5.07692e-006 ]
3156 : [ 6.35071e-006 ]
3157 : [ 4.98054e-006 ]
3158 : [ 6.98526e-006 ]
3159 : [ 5.18713e-006 ]
3160 : [ 5.00053e-006 ]
3161 : [ 5.5262e-006  ]
3162 : [ 4.85584e-006 ]
3163 : [ 4.78387e-006 ]
3164 : [ 5.33857e-006 ]
3165 : [ 5.36938e-006 ]
3166 : [ 6.28372e-006 ]
3167 : [ 5.58266e-006 ]
3168 : [ 5.95264e-006 ]
3169 : [ 4.63668e-006 ]
3170 : [ 5.05403e-006 ]
3171 : [ 5.60399e-006 ]
3172 : [ 4.68347e-006 ]
3173 : [ 5.28054e-006 ]
3174 : [ 5.93119e-006 ]
3175 : [ 5.17477e-006 ]
3176 : [ 5.18226e-006 ]
3177 : [ 5.57397e-006 ]
3178 : [ 5.39614e-006 ]
3179 : [ 5.01169e-006 ]
3180 : [ 5.4829e-006  ]
3181 : [ 6.48268e-006 ]
3182 : [ 6.58351e-006 ]
3183 : [ 5.60124e-006 ]
3184 : [ 6.00523e-006 ]
3185 : [ 5.62896e-006 ]
3186 : [ 5.2646e-006  ]
3187 : [ 6.5454e-006  ]
3188 : [ 4.60659e-006 ]
3189 : [ 7.36189e-006 ]
3190 : [ 5.15486e-006 ]
3191 : [ 4.90047e-006 ]
3192 : [ 5.26067e-006 ]
3193 : [ 5.77741e-006 ]
3194 : [ 5.51892e-006 ]
3195 : [ 5.88188e-006 ]
3196 : [ 6.9688e-006  ]
3197 : [ 5.04948e-006 ]
3198 : [ 4.99837e-006 ]
3199 : [ 5.13478e-006 ]
3200 : [ 6.11303e-006 ]
3201 : [ 5.26351e-006 ]
3202 : [ 5.3475e-006  ]
3203 : [ 6.87288e-006 ]
3204 : [ 7.13606e-006 ]
3205 : [ 4.86808e-006 ]
3206 : [ 5.21772e-006 ]
3207 : [ 5.39737e-006 ]
3208 : [ 4.94886e-006 ]
3209 : [ 5.30663e-006 ]
3210 : [ 5.34342e-006 ]
3211 : [ 6.68722e-006 ]
3212 : [ 7.22232e-006 ]
3213 : [ 5.06316e-006 ]
3214 : [ 5.45886e-006 ]
3215 : [ 5.33114e-006 ]
3216 : [ 5.00331e-006 ]
3217 : [ 5.69881e-006 ]
3218 : [ 5.1703e-006  ]
3219 : [ 6.52759e-006 ]
3220 : [ 6.16488e-006 ]
3221 : [ 6.09473e-006 ]
3222 : [ 6.57648e-006 ]
3223 : [ 5.4763e-006  ]
3224 : [ 5.7317e-006  ]
3225 : [ 4.79491e-006 ]
3226 : [ 6.50012e-006 ]
3227 : [ 5.72623e-006 ]
3228 : [ 5.55046e-006 ]
3229 : [ 5.04262e-006 ]
3230 : [ 5.21417e-006 ]
3231 : [ 5.04136e-006 ]
3232 : [ 5.54437e-006 ]
3233 : [ 5.19785e-006 ]
3234 : [ 4.54919e-006 ]
3235 : [ 5.11288e-006 ]
3236 : [ 5.01748e-006 ]
3237 : [ 4.93184e-006 ]
3238 : [ 4.89673e-006 ]
3239 : [ 6.5696e-006  ]
3240 : [ 6.17633e-006 ]
3241 : [ 5.01936e-006 ]
3242 : [ 6.64764e-006 ]
3243 : [ 4.63722e-006 ]
3244 : [ 7.54525e-006 ]
3245 : [ 6.85402e-006 ]
3246 : [ 5.02449e-006 ]
3247 : [ 5.6466e-006  ]
3248 : [ 6.02494e-006 ]
3249 : [ 6.12594e-006 ]
3250 : [ 5.19985e-006 ]
3251 : [ 6.68791e-006 ]
3252 : [ 6.52484e-006 ]
3253 : [ 4.73627e-006 ]
3254 : [ 7.57656e-006 ]
3255 : [ 5.67953e-006 ]
3256 : [ 5.17609e-006 ]
3257 : [ 5.8893e-006  ]
3258 : [ 4.87518e-006 ]
3259 : [ 4.77295e-006 ]
3260 : [ 4.99787e-006 ]
3261 : [ 5.1196e-006  ]
3262 : [ 5.39701e-006 ]
3263 : [ 5.05033e-006 ]
3264 : [ 4.58439e-006 ]
3265 : [ 6.72586e-006 ]
3266 : [ 5.24905e-006 ]
3267 : [ 6.66976e-006 ]
3268 : [ 5.18545e-006 ]
3269 : [ 6.06899e-006 ]
3270 : [ 5.73698e-006 ]
3271 : [ 4.92307e-006 ]
3272 : [ 7.01056e-006 ]
3273 : [ 4.88254e-006 ]
3274 : [ 5.11717e-006 ]
3275 : [ 5.9462e-006  ]
3276 : [ 7.10392e-006 ]
3277 : [ 5.54177e-006 ]
3278 : [ 4.92057e-006 ]
3279 : [ 6.93783e-006 ]
3280 : [ 4.94103e-006 ]
3281 : [ 5.97814e-006 ]
3282 : [ 4.73922e-006 ]
3283 : [ 4.9226e-006  ]
3284 : [ 4.81634e-006 ]
3285 : [ 4.44794e-006 ]
3286 : [ 6.64603e-006 ]
3287 : [ 5.81133e-006 ]
3288 : [ 5.51953e-006 ]
3289 : [ 5.68145e-006 ]
3290 : [ 6.02419e-006 ]
3291 : [ 6.04591e-006 ]
3292 : [ 7.29432e-006 ]
3293 : [ 4.94758e-006 ]
3294 : [ 4.76247e-006 ]
3295 : [ 4.93334e-006 ]
3296 : [ 6.12905e-006 ]
3297 : [ 5.08255e-006 ]
3298 : [ 5.21312e-006 ]
3299 : [ 4.99651e-006 ]
3300 : [ 4.41229e-006 ]
3301 : [ 4.43044e-006 ]
3302 : [ 5.23425e-006 ]
3303 : [ 5.22687e-006 ]
3304 : [ 6.94034e-006 ]
3305 : [ 5.03504e-006 ]
3306 : [ 6.22749e-006 ]
3307 : [ 4.4666e-006  ]
3308 : [ 6.42458e-006 ]
3309 : [ 7.01644e-006 ]
3310 : [ 6.3198e-006  ]
3311 : [ 5.72052e-006 ]
3312 : [ 6.41193e-006 ]
3313 : [ 6.21301e-006 ]
3314 : [ 5.4901e-006  ]
3315 : [ 5.33101e-006 ]
3316 : [ 5.84583e-006 ]
3317 : [ 4.76247e-006 ]
3318 : [ 5.44147e-006 ]
3319 : [ 5.18881e-006 ]
3320 : [ 5.62686e-006 ]
3321 : [ 4.9159e-006  ]
3322 : [ 5.58491e-006 ]
3323 : [ 5.41322e-006 ]
3324 : [ 4.70545e-006 ]
3325 : [ 6.45047e-006 ]
3326 : [ 4.84475e-006 ]
3327 : [ 4.75393e-006 ]
3328 : [ 4.86158e-006 ]
3329 : [ 5.28347e-006 ]
3330 : [ 4.95779e-006 ]
3331 : [ 5.37596e-006 ]
3332 : [ 5.2393e-006  ]
3333 : [ 7.4635e-006  ]
3334 : [ 6.46979e-006 ]
3335 : [ 4.90237e-006 ]
3336 : [ 5.08097e-006 ]
3337 : [ 5.56011e-006 ]
3338 : [ 5.8858e-006  ]
3339 : [ 4.56248e-006 ]
3340 : [ 5.0801e-006  ]
3341 : [ 5.135e-006   ]
3342 : [ 5.00616e-006 ]
3343 : [ 6.97033e-006 ]
3344 : [ 4.78068e-006 ]
3345 : [ 5.61951e-006 ]
3346 : [ 4.8762e-006  ]
3347 : [ 5.47445e-006 ]
3348 : [ 5.24018e-006 ]
3349 : [ 4.73798e-006 ]
3350 : [ 6.23962e-006 ]
3351 : [ 6.05756e-006 ]
3352 : [ 5.30283e-006 ]
3353 : [ 6.45532e-006 ]
3354 : [ 5.06997e-006 ]
3355 : [ 4.91059e-006 ]
3356 : [ 5.09893e-006 ]
3357 : [ 4.82275e-006 ]
3358 : [ 4.51035e-006 ]
3359 : [ 4.6979e-006  ]
3360 : [ 5.06004e-006 ]
3361 : [ 4.93984e-006 ]
3362 : [ 5.87472e-006 ]
3363 : [ 4.77188e-006 ]
3364 : [ 5.58459e-006 ]
3365 : [ 5.9533e-006  ]
3366 : [ 4.50034e-006 ]
3367 : [ 6.59092e-006 ]
3368 : [ 4.61011e-006 ]
3369 : [ 5.38082e-006 ]
3370 : [ 5.66439e-006 ]
3371 : [ 6.66541e-006 ]
3372 : [ 5.21625e-006 ]
3373 : [ 4.89602e-006 ]
3374 : [ 4.82548e-006 ]
3375 : [ 5.07174e-006 ]
3376 : [ 4.94577e-006 ]
3377 : [ 4.86726e-006 ]
3378 : [ 5.0338e-006  ]
3379 : [ 4.84231e-006 ]
3380 : [ 5.72285e-006 ]
3381 : [ 5.94857e-006 ]
3382 : [ 6.91634e-006 ]
3383 : [ 7.1309e-006  ]
3384 : [ 7.11092e-006 ]
3385 : [ 4.94725e-006 ]
3386 : [ 5.25364e-006 ]
3387 : [ 4.76232e-006 ]
3388 : [ 6.24747e-006 ]
3389 : [ 4.89851e-006 ]
3390 : [ 4.70307e-006 ]
3391 : [ 5.09525e-006 ]
3392 : [ 6.18729e-006 ]
3393 : [ 5.29784e-006 ]
3394 : [ 5.56684e-006 ]
3395 : [ 4.3759e-006  ]
3396 : [ 5.09499e-006 ]
3397 : [ 5.09096e-006 ]
3398 : [ 6.10762e-006 ]
3399 : [ 5.12855e-006 ]
3400 : [ 5.23996e-006 ]
3401 : [ 5.4623e-006  ]
3402 : [ 4.56579e-006 ]
3403 : [ 5.80687e-006 ]
3404 : [ 6.29272e-006 ]
3405 : [ 6.3718e-006  ]
3406 : [ 5.65631e-006 ]
3407 : [ 6.82154e-006 ]
3408 : [ 4.35351e-006 ]
3409 : [ 6.99788e-006 ]
3410 : [ 5.22146e-006 ]
3411 : [ 5.01075e-006 ]
3412 : [ 4.75247e-006 ]
3413 : [ 6.0958e-006  ]
3414 : [ 6.10719e-006 ]
3415 : [ 5.16378e-006 ]
3416 : [ 5.02247e-006 ]
3417 : [ 4.90778e-006 ]
3418 : [ 5.57179e-006 ]
3419 : [ 6.8743e-006  ]
3420 : [ 4.66231e-006 ]
3421 : [ 4.57515e-006 ]
3422 : [ 6.29103e-006 ]
3423 : [ 6.63332e-006 ]
3424 : [ 6.4984e-006  ]
3425 : [ 7.34252e-006 ]
3426 : [ 6.9033e-006  ]
3427 : [ 5.40498e-006 ]
3428 : [ 4.96883e-006 ]
3429 : [ 7.00345e-006 ]
3430 : [ 5.12827e-006 ]
3431 : [ 6.59069e-006 ]
3432 : [ 6.10734e-006 ]
3433 : [ 4.73413e-006 ]
3434 : [ 4.64759e-006 ]
3435 : [ 6.22732e-006 ]
3436 : [ 5.47635e-006 ]
3437 : [ 5.78749e-006 ]
3438 : [ 7.08896e-006 ]
3439 : [ 5.03547e-006 ]
3440 : [ 6.96804e-006 ]
3441 : [ 5.37631e-006 ]
3442 : [ 6.22587e-006 ]
3443 : [ 5.92016e-006 ]
3444 : [ 5.72731e-006 ]
3445 : [ 6.15686e-006 ]
3446 : [ 5.27028e-006 ]
3447 : [ 5.29632e-006 ]
3448 : [ 6.32375e-006 ]
3449 : [ 5.07297e-006 ]
3450 : [ 4.96772e-006 ]
3451 : [ 5.13767e-006 ]
3452 : [ 5.68287e-006 ]
3453 : [ 5.79082e-006 ]
3454 : [ 5.04734e-006 ]
3455 : [ 5.76886e-006 ]
3456 : [ 5.70798e-006 ]
3457 : [ 4.58864e-006 ]
3458 : [ 4.43833e-006 ]
3459 : [ 4.57014e-006 ]
3460 : [ 6.68107e-006 ]
3461 : [ 5.49942e-006 ]
3462 : [ 5.21233e-006 ]
3463 : [ 5.00509e-006 ]
3464 : [ 6.3831e-006  ]
3465 : [ 5.31325e-006 ]
3466 : [ 5.99629e-006 ]
3467 : [ 4.87302e-006 ]
3468 : [ 6.6228e-006  ]
3469 : [ 6.07165e-006 ]
3470 : [ 5.11574e-006 ]
3471 : [ 5.23786e-006 ]
3472 : [ 4.57821e-006 ]
3473 : [ 4.83696e-006 ]
3474 : [ 5.23821e-006 ]
3475 : [ 4.77946e-006 ]
3476 : [ 5.63388e-006 ]
3477 : [ 4.86728e-006 ]
3478 : [ 6.54151e-006 ]
3479 : [ 5.40384e-006 ]
3480 : [ 7.13627e-006 ]
3481 : [ 7.05221e-006 ]
3482 : [ 6.22988e-006 ]
3483 : [ 6.91344e-006 ]
3484 : [ 4.96413e-006 ]
3485 : [ 4.82651e-006 ]
3486 : [ 6.64737e-006 ]
3487 : [ 5.27671e-006 ]
3488 : [ 5.25393e-006 ]
3489 : [ 6.50472e-006 ]
3490 : [ 5.75604e-006 ]
3491 : [ 6.57797e-006 ]
3492 : [ 5.23666e-006 ]
3493 : [ 7.26843e-006 ]
3494 : [ 5.52304e-006 ]
3495 : [ 7.51962e-006 ]
3496 : [ 5.08661e-006 ]
3497 : [ 6.57172e-006 ]
3498 : [ 5.06639e-006 ]
3499 : [ 4.99193e-006 ]
3500 : [ 5.06757e-006 ]
3501 : [ 5.13318e-006 ]
3502 : [ 4.85445e-006 ]
3503 : [ 4.74343e-006 ]
3504 : [ 4.93515e-006 ]
3505 : [ 5.51791e-006 ]
3506 : [ 6.14846e-006 ]
3507 : [ 4.77905e-006 ]
3508 : [ 5.03063e-006 ]
3509 : [ 5.29299e-006 ]
3510 : [ 5.8182e-006  ]
3511 : [ 7.24852e-006 ]
3512 : [ 4.43158e-006 ]
3513 : [ 4.80327e-006 ]
3514 : [ 6.46427e-006 ]
3515 : [ 5.72198e-006 ]
3516 : [ 6.44132e-006 ]
3517 : [ 5.10167e-006 ]
3518 : [ 5.01977e-006 ]
3519 : [ 6.95606e-006 ]
3520 : [ 5.83563e-006 ]
3521 : [ 5.04609e-006 ]
3522 : [ 5.12457e-006 ]
3523 : [ 6.14558e-006 ]
3524 : [ 5.33192e-006 ]
3525 : [ 6.1427e-006  ]
3526 : [ 6.42897e-006 ]
3527 : [ 6.74684e-006 ]
3528 : [ 5.08859e-006 ]
3529 : [ 5.53978e-006 ]
3530 : [ 5.95509e-006 ]
3531 : [ 4.7695e-006  ]
3532 : [ 4.57228e-006 ]
3533 : [ 5.41379e-006 ]
3534 : [ 5.25944e-006 ]
3535 : [ 4.9619e-006  ]
3536 : [ 6.76895e-006 ]
3537 : [ 6.88208e-006 ]
3538 : [ 5.13295e-006 ]
3539 : [ 7.26134e-006 ]
3540 : [ 7.00325e-006 ]
3541 : [ 7.45906e-006 ]
3542 : [ 5.77179e-006 ]
3543 : [ 5.17373e-006 ]
3544 : [ 4.78507e-006 ]
3545 : [ 5.27415e-006 ]
3546 : [ 4.97059e-006 ]
3547 : [ 6.07014e-006 ]
3548 : [ 5.01432e-006 ]
3549 : [ 6.0023e-006  ]
3550 : [ 4.83471e-006 ]
3551 : [ 6.57361e-006 ]
3552 : [ 5.85193e-006 ]
3553 : [ 6.74131e-006 ]
3554 : [ 5.07882e-006 ]
3555 : [ 4.88697e-006 ]
3556 : [ 5.42223e-006 ]
3557 : [ 5.04005e-006 ]
3558 : [ 5.68435e-006 ]
3559 : [ 5.00559e-006 ]
3560 : [ 5.8591e-006  ]
3561 : [ 5.24267e-006 ]
3562 : [ 4.75515e-006 ]
3563 : [ 5.36204e-006 ]
3564 : [ 4.87628e-006 ]
3565 : [ 5.81602e-006 ]
3566 : [ 4.98e-006    ]
3567 : [ 4.62775e-006 ]
3568 : [ 6.10052e-006 ]
3569 : [ 5.40288e-006 ]
3570 : [ 6.10829e-006 ]
3571 : [ 5.67157e-006 ]
3572 : [ 6.50958e-006 ]
3573 : [ 5.4709e-006  ]
3574 : [ 5.7163e-006  ]
3575 : [ 4.93298e-006 ]
3576 : [ 5.71742e-006 ]
3577 : [ 5.16565e-006 ]
3578 : [ 6.01022e-006 ]
3579 : [ 4.8703e-006  ]
3580 : [ 5.11584e-006 ]
3581 : [ 4.72013e-006 ]
3582 : [ 5.60312e-006 ]
3583 : [ 5.27233e-006 ]
3584 : [ 6.13777e-006 ]
3585 : [ 5.24817e-006 ]
3586 : [ 6.34396e-006 ]
3587 : [ 6.89557e-006 ]
3588 : [ 6.96345e-006 ]
3589 : [ 5.3169e-006  ]
3590 : [ 4.75939e-006 ]
3591 : [ 7.06963e-006 ]
3592 : [ 6.47325e-006 ]
3593 : [ 5.99713e-006 ]
3594 : [ 4.85894e-006 ]
3595 : [ 4.97995e-006 ]
3596 : [ 6.7844e-006  ]
3597 : [ 4.77969e-006 ]
3598 : [ 5.33103e-006 ]
3599 : [ 4.72465e-006 ]
3600 : [ 4.77176e-006 ]
3601 : [ 6.34669e-006 ]
3602 : [ 5.27848e-006 ]
3603 : [ 6.24903e-006 ]
3604 : [ 4.96611e-006 ]
3605 : [ 5.22378e-006 ]
3606 : [ 4.83703e-006 ]
3607 : [ 4.69792e-006 ]
3608 : [ 5.1858e-006  ]
3609 : [ 6.71566e-006 ]
3610 : [ 5.81627e-006 ]
3611 : [ 5.45454e-006 ]
3612 : [ 5.13027e-006 ]
3613 : [ 5.02639e-006 ]
3614 : [ 5.85617e-006 ]
3615 : [ 4.41581e-006 ]
3616 : [ 5.07724e-006 ]
3617 : [ 4.86449e-006 ]
3618 : [ 6.64005e-006 ]
3619 : [ 6.23211e-006 ]
3620 : [ 6.45291e-006 ]
3621 : [ 5.1223e-006  ]
3622 : [ 6.94385e-006 ]
3623 : [ 5.82062e-006 ]
3624 : [ 6.31357e-006 ]
3625 : [ 4.77169e-006 ]
3626 : [ 6.35146e-006 ]
3627 : [ 4.4971e-006  ]
3628 : [ 4.92957e-006 ]
3629 : [ 7.24034e-006 ]
3630 : [ 5.38933e-006 ]
3631 : [ 4.96011e-006 ]
3632 : [ 7.34401e-006 ]
3633 : [ 5.41382e-006 ]
3634 : [ 6.36409e-006 ]
3635 : [ 6.34962e-006 ]
3636 : [ 6.47417e-006 ]
3637 : [ 6.90229e-006 ]
3638 : [ 4.59138e-006 ]
3639 : [ 4.7119e-006  ]
3640 : [ 5.04853e-006 ]
3641 : [ 4.43691e-006 ]
3642 : [ 5.25172e-006 ]
3643 : [ 5.48363e-006 ]
3644 : [ 6.49824e-006 ]
3645 : [ 4.79022e-006 ]
3646 : [ 6.62096e-006 ]
3647 : [ 5.41758e-006 ]
3648 : [ 4.43288e-006 ]
3649 : [ 5.02264e-006 ]
3650 : [ 6.09471e-006 ]
3651 : [ 6.58862e-006 ]
3652 : [ 4.86325e-006 ]
3653 : [ 4.76435e-006 ]
3654 : [ 7.21544e-006 ]
3655 : [ 5.2471e-006  ]
3656 : [ 4.88732e-006 ]
3657 : [ 5.01889e-006 ]
3658 : [ 5.31097e-006 ]
3659 : [ 6.15713e-006 ]
3660 : [ 5.3435e-006  ]
3661 : [ 6.23e-006    ]
3662 : [ 5.43352e-006 ]
3663 : [ 5.64843e-006 ]
3664 : [ 5.11704e-006 ]
3665 : [ 4.51144e-006 ]
3666 : [ 4.6549e-006  ]
3667 : [ 4.98251e-006 ]
3668 : [ 5.15612e-006 ]
3669 : [ 4.4447e-006  ]
3670 : [ 4.71896e-006 ]
3671 : [ 5.26893e-006 ]
3672 : [ 6.75442e-006 ]
3673 : [ 4.90534e-006 ]
3674 : [ 4.69852e-006 ]
3675 : [ 5.16168e-006 ]
3676 : [ 5.31374e-006 ]
3677 : [ 5.22356e-006 ]
3678 : [ 4.69887e-006 ]
3679 : [ 4.99313e-006 ]
3680 : [ 4.9412e-006  ]
3681 : [ 5.48842e-006 ]
3682 : [ 4.95862e-006 ]
3683 : [ 5.48184e-006 ]
3684 : [ 5.52798e-006 ]
3685 : [ 5.64971e-006 ]
3686 : [ 5.21465e-006 ]
3687 : [ 5.19276e-006 ]
3688 : [ 5.24965e-006 ]
3689 : [ 4.67642e-006 ]
3690 : [ 6.03658e-006 ]
3691 : [ 4.59803e-006 ]
3692 : [ 6.1075e-006  ]
3693 : [ 4.66278e-006 ]
3694 : [ 6.64671e-006 ]
3695 : [ 5.37468e-006 ]
3696 : [ 7.30817e-006 ]
3697 : [ 5.24632e-006 ]
3698 : [ 5.30153e-006 ]
3699 : [ 4.80763e-006 ]
3700 : [ 4.39636e-006 ]
3701 : [ 5.51836e-006 ]
3702 : [ 4.91665e-006 ]
3703 : [ 5.64092e-006 ]
3704 : [ 4.8258e-006  ]
3705 : [ 4.82806e-006 ]
3706 : [ 4.94284e-006 ]
3707 : [ 5.26672e-006 ]
3708 : [ 5.06632e-006 ]
3709 : [ 5.85275e-006 ]
3710 : [ 5.01034e-006 ]
3711 : [ 4.9038e-006  ]
3712 : [ 6.92728e-006 ]
3713 : [ 5.22487e-006 ]
3714 : [ 5.48802e-006 ]
3715 : [ 4.80765e-006 ]
3716 : [ 6.36015e-006 ]
3717 : [ 5.15172e-006 ]
3718 : [ 5.54393e-006 ]
3719 : [ 4.864e-006   ]
3720 : [ 6.33435e-006 ]
3721 : [ 4.70049e-006 ]
3722 : [ 4.82648e-006 ]
3723 : [ 6.15857e-006 ]
3724 : [ 6.06855e-006 ]
3725 : [ 5.90353e-006 ]
3726 : [ 5.84298e-006 ]
3727 : [ 4.96385e-006 ]
3728 : [ 4.45959e-006 ]
3729 : [ 5.28504e-006 ]
3730 : [ 4.47269e-006 ]
3731 : [ 5.81855e-006 ]
3732 : [ 4.62851e-006 ]
3733 : [ 6.85544e-006 ]
3734 : [ 5.05272e-006 ]
3735 : [ 7.27259e-006 ]
3736 : [ 5.68135e-006 ]
3737 : [ 6.31825e-006 ]
3738 : [ 4.71148e-006 ]
3739 : [ 4.68882e-006 ]
3740 : [ 6.34436e-006 ]
3741 : [ 5.33551e-006 ]
3742 : [ 5.39787e-006 ]
3743 : [ 4.84968e-006 ]
3744 : [ 4.95426e-006 ]
3745 : [ 5.05079e-006 ]
3746 : [ 6.06398e-006 ]
3747 : [ 5.8385e-006  ]
3748 : [ 5.22659e-006 ]
3749 : [ 5.57459e-006 ]
3750 : [ 5.68699e-006 ]
3751 : [ 5.46408e-006 ]
3752 : [ 5.00308e-006 ]
3753 : [ 6.69387e-006 ]
3754 : [ 7.46292e-006 ]
3755 : [ 4.69853e-006 ]
3756 : [ 4.50256e-006 ]
3757 : [ 5.38635e-006 ]
3758 : [ 5.81114e-006 ]
3759 : [ 6.45994e-006 ]
3760 : [ 5.35274e-006 ]
3761 : [ 5.0274e-006  ]
3762 : [ 5.19523e-006 ]
3763 : [ 4.8186e-006  ]
3764 : [ 5.32241e-006 ]
3765 : [ 5.027e-006   ]
3766 : [ 6.03048e-006 ]
3767 : [ 4.93365e-006 ]
3768 : [ 4.54215e-006 ]
3769 : [ 4.99983e-006 ]
3770 : [ 7.08943e-006 ]
3771 : [ 5.22937e-006 ]
3772 : [ 5.94629e-006 ]
3773 : [ 5.03883e-006 ]
3774 : [ 5.50607e-006 ]
3775 : [ 4.63664e-006 ]
3776 : [ 5.7161e-006  ]
3777 : [ 6.3712e-006  ]
3778 : [ 5.47882e-006 ]
3779 : [ 4.778e-006   ]
3780 : [ 5.08599e-006 ]
3781 : [ 5.4291e-006  ]
3782 : [ 6.17329e-006 ]
3783 : [ 4.96744e-006 ]
3784 : [ 6.09671e-006 ]
3785 : [ 5.50393e-006 ]
3786 : [ 5.71179e-006 ]
3787 : [ 4.9844e-006  ]
3788 : [ 5.01206e-006 ]
3789 : [ 7.35444e-006 ]
3790 : [ 4.57597e-006 ]
3791 : [ 5.3621e-006  ]
3792 : [ 5.15595e-006 ]
3793 : [ 4.78442e-006 ]
3794 : [ 6.52175e-006 ]
3795 : [ 5.33847e-006 ]
3796 : [ 6.84587e-006 ]
3797 : [ 5.28533e-006 ]
3798 : [ 4.90091e-006 ]
3799 : [ 4.95407e-006 ]
3800 : [ 5.7649e-006  ]
3801 : [ 6.52995e-006 ]
3802 : [ 5.53176e-006 ]
3803 : [ 5.76093e-006 ]
3804 : [ 4.98956e-006 ]
3805 : [ 4.70522e-006 ]
3806 : [ 5.47514e-006 ]
3807 : [ 6.21882e-006 ]
3808 : [ 5.1206e-006  ]
3809 : [ 6.04068e-006 ]
3810 : [ 6.51897e-006 ]
3811 : [ 4.95961e-006 ]
3812 : [ 5.07144e-006 ]
3813 : [ 6.1829e-006  ]
3814 : [ 4.95657e-006 ]
3815 : [ 4.6641e-006  ]
3816 : [ 6.46878e-006 ]
3817 : [ 5.55113e-006 ]
3818 : [ 5.11154e-006 ]
3819 : [ 4.7037e-006  ]
3820 : [ 5.6119e-006  ]
3821 : [ 4.40567e-006 ]
3822 : [ 5.34555e-006 ]
3823 : [ 5.0416e-006  ]
3824 : [ 4.67938e-006 ]
3825 : [ 5.43879e-006 ]
3826 : [ 7.17755e-006 ]
3827 : [ 6.00906e-006 ]
3828 : [ 6.06285e-006 ]
3829 : [ 5.71044e-006 ]
3830 : [ 5.92637e-006 ]
3831 : [ 5.65723e-006 ]
3832 : [ 5.28611e-006 ]
3833 : [ 4.64126e-006 ]
3834 : [ 5.02674e-006 ]
3835 : [ 6.18398e-006 ]
3836 : [ 4.42906e-006 ]
3837 : [ 5.31922e-006 ]
3838 : [ 5.03025e-006 ]
3839 : [ 4.85169e-006 ]
3840 : [ 4.58972e-006 ]
3841 : [ 5.14569e-006 ]
3842 : [ 6.83512e-006 ]
3843 : [ 5.08779e-006 ]
3844 : [ 4.97175e-006 ]
3845 : [ 4.87126e-006 ]
3846 : [ 5.08713e-006 ]
3847 : [ 7.01306e-006 ]
3848 : [ 4.90972e-006 ]
3849 : [ 5.00274e-006 ]
3850 : [ 6.4225e-006  ]
3851 : [ 6.26059e-006 ]
3852 : [ 4.64403e-006 ]
3853 : [ 4.76073e-006 ]
3854 : [ 4.82263e-006 ]
3855 : [ 5.28493e-006 ]
3856 : [ 5.00613e-006 ]
3857 : [ 5.30207e-006 ]
3858 : [ 4.79302e-006 ]
3859 : [ 5.17551e-006 ]
3860 : [ 4.70486e-006 ]
3861 : [ 6.76518e-006 ]
3862 : [ 4.8119e-006  ]
3863 : [ 6.95905e-006 ]
3864 : [ 6.04691e-006 ]
3865 : [ 4.81725e-006 ]
3866 : [ 4.79787e-006 ]
3867 : [ 5.2007e-006  ]
3868 : [ 4.7463e-006  ]
3869 : [ 4.74136e-006 ]
3870 : [ 4.61792e-006 ]
3871 : [ 6.12938e-006 ]
3872 : [ 6.06377e-006 ]
3873 : [ 5.81869e-006 ]
3874 : [ 5.50357e-006 ]
3875 : [ 6.94916e-006 ]
3876 : [ 4.85297e-006 ]
3877 : [ 6.81402e-006 ]
3878 : [ 4.56884e-006 ]
3879 : [ 5.76443e-006 ]
3880 : [ 4.86382e-006 ]
3881 : [ 4.74984e-006 ]
3882 : [ 4.7061e-006  ]
3883 : [ 5.82754e-006 ]
3884 : [ 6.68171e-006 ]
3885 : [ 4.52077e-006 ]
3886 : [ 5.29166e-006 ]
3887 : [ 7.33915e-006 ]
3888 : [ 6.88154e-006 ]
3889 : [ 6.90703e-006 ]
3890 : [ 6.10847e-006 ]
3891 : [ 6.38542e-006 ]
3892 : [ 4.78867e-006 ]
3893 : [ 5.24503e-006 ]
3894 : [ 5.19495e-006 ]
3895 : [ 6.68857e-006 ]
3896 : [ 4.95055e-006 ]
3897 : [ 6.26949e-006 ]
3898 : [ 5.34352e-006 ]
3899 : [ 6.42512e-006 ]
3900 : [ 4.78862e-006 ]
3901 : [ 5.42977e-006 ]
3902 : [ 5.33327e-006 ]
3903 : [ 5.54957e-006 ]
3904 : [ 5.69305e-006 ]
3905 : [ 7.17608e-006 ]
3906 : [ 5.00682e-006 ]
3907 : [ 7.42677e-006 ]
3908 : [ 5.22045e-006 ]
3909 : [ 5.09996e-006 ]
3910 : [ 4.47681e-006 ]
3911 : [ 6.45182e-006 ]
3912 : [ 5.57674e-006 ]
3913 : [ 4.91271e-006 ]
3914 : [ 5.22635e-006 ]
3915 : [ 5.41364e-006 ]
3916 : [ 5.7275e-006  ]
3917 : [ 5.36892e-006 ]
3918 : [ 5.3796e-006  ]
3919 : [ 5.60373e-006 ]
3920 : [ 5.2565e-006  ]
3921 : [ 4.52041e-006 ]
3922 : [ 5.33503e-006 ]
3923 : [ 6.3624e-006  ]
3924 : [ 5.11802e-006 ]
3925 : [ 6.43179e-006 ]
3926 : [ 5.87296e-006 ]
3927 : [ 7.22896e-006 ]
3928 : [ 4.65455e-006 ]
3929 : [ 6.08984e-006 ]
3930 : [ 5.29665e-006 ]
3931 : [ 5.2868e-006  ]
3932 : [ 5.08321e-006 ]
3933 : [ 4.88952e-006 ]
3934 : [ 5.09963e-006 ]
3935 : [ 4.70641e-006 ]
3936 : [ 6.98167e-006 ]
3937 : [ 5.10683e-006 ]
3938 : [ 4.59881e-006 ]
3939 : [ 7.1005e-006  ]
3940 : [ 5.50234e-006 ]
3941 : [ 4.60682e-006 ]
3942 : [ 5.56942e-006 ]
3943 : [ 4.35146e-006 ]
3944 : [ 6.19021e-006 ]
3945 : [ 5.01402e-006 ]
3946 : [ 6.61559e-006 ]
3947 : [ 4.75056e-006 ]
3948 : [ 5.04503e-006 ]
3949 : [ 6.39849e-006 ]
3950 : [ 5.50833e-006 ]
3951 : [ 4.92831e-006 ]
3952 : [ 6.38342e-006 ]
3953 : [ 5.33415e-006 ]
3954 : [ 5.02248e-006 ]
3955 : [ 5.38874e-006 ]
3956 : [ 4.83448e-006 ]
3957 : [ 5.23021e-006 ]
3958 : [ 4.6365e-006  ]
3959 : [ 5.70929e-006 ]
3960 : [ 6.24113e-006 ]
3961 : [ 5.05994e-006 ]
3962 : [ 4.94416e-006 ]
3963 : [ 4.92181e-006 ]
3964 : [ 5.61062e-006 ]
3965 : [ 6.5906e-006  ]
3966 : [ 4.48661e-006 ]
3967 : [ 5.36518e-006 ]
3968 : [ 6.46943e-006 ]
3969 : [ 5.14034e-006 ]
3970 : [ 5.7101e-006  ]
3971 : [ 5.15531e-006 ]
3972 : [ 5.6152e-006  ]
3973 : [ 4.59102e-006 ]
3974 : [ 4.88906e-006 ]
3975 : [ 4.94867e-006 ]
3976 : [ 5.07831e-006 ]
3977 : [ 6.1325e-006  ]
3978 : [ 5.57505e-006 ]
3979 : [ 5.20375e-006 ]
3980 : [ 5.07804e-006 ]
3981 : [ 4.89752e-006 ]
3982 : [ 5.08451e-006 ]
3983 : [ 6.15136e-006 ]
3984 : [ 6.56726e-006 ]
3985 : [ 5.09531e-006 ]
3986 : [ 4.72013e-006 ]
3987 : [ 4.86096e-006 ]
3988 : [ 4.75498e-006 ]
3989 : [ 4.48601e-006 ]
3990 : [ 5.13908e-006 ]
3991 : [ 5.31458e-006 ]
3992 : [ 5.97766e-006 ]
3993 : [ 6.38011e-006 ]
3994 : [ 6.18051e-006 ]
3995 : [ 5.4395e-006  ]
3996 : [ 6.18103e-006 ]
3997 : [ 6.90424e-006 ]
3998 : [ 7.18056e-006 ]
3999 : [ 4.93346e-006 ]
4000 : [ 4.45677e-006 ]
4001 : [ 6.30246e-006 ]
4002 : [ 6.30191e-006 ]
4003 : [ 4.75411e-006 ]
4004 : [ 4.97775e-006 ]
4005 : [ 4.82557e-006 ]
4006 : [ 4.76594e-006 ]
4007 : [ 4.49468e-006 ]
4008 : [ 5.52744e-006 ]
4009 : [ 4.66582e-006 ]
4010 : [ 5.06793e-006 ]
4011 : [ 4.87073e-006 ]
4012 : [ 4.44708e-006 ]
4013 : [ 5.25057e-006 ]
4014 : [ 4.81727e-006 ]
4015 : [ 5.02999e-006 ]
4016 : [ 7.39543e-006 ]
4017 : [ 4.32964e-006 ]
4018 : [ 4.65388e-006 ]
4019 : [ 5.68867e-006 ]
4020 : [ 6.76213e-006 ]
4021 : [ 5.11736e-006 ]
4022 : [ 6.71594e-006 ]
4023 : [ 5.39581e-006 ]
4024 : [ 5.64051e-006 ]
4025 : [ 4.89411e-006 ]
4026 : [ 5.0617e-006  ]
4027 : [ 6.0877e-006  ]
4028 : [ 6.62194e-006 ]
4029 : [ 5.62149e-006 ]
4030 : [ 4.94058e-006 ]
4031 : [ 5.03043e-006 ]
4032 : [ 5.32723e-006 ]
4033 : [ 4.91032e-006 ]
4034 : [ 4.99704e-006 ]
4035 : [ 5.11746e-006 ]
4036 : [ 4.78552e-006 ]
4037 : [ 5.48847e-006 ]
4038 : [ 4.68735e-006 ]
4039 : [ 5.09354e-006 ]
4040 : [ 4.86304e-006 ]
4041 : [ 5.58768e-006 ]
4042 : [ 6.92353e-006 ]
4043 : [ 4.52818e-006 ]
4044 : [ 6.81862e-006 ]
4045 : [ 5.50026e-006 ]
4046 : [ 4.76073e-006 ]
4047 : [ 4.7994e-006  ]
4048 : [ 5.17469e-006 ]
4049 : [ 4.60759e-006 ]
4050 : [ 4.78594e-006 ]
4051 : [ 5.80299e-006 ]
4052 : [ 7.1324e-006  ]
4053 : [ 4.64132e-006 ]
4054 : [ 5.59624e-006 ]
4055 : [ 5.31759e-006 ]
4056 : [ 5.25282e-006 ]
4057 : [ 4.9959e-006  ]
4058 : [ 4.9716e-006  ]
4059 : [ 4.89359e-006 ]
4060 : [ 4.93912e-006 ]
4061 : [ 4.97302e-006 ]
4062 : [ 5.05339e-006 ]
4063 : [ 5.14339e-006 ]
4064 : [ 6.85432e-006 ]
4065 : [ 5.16865e-006 ]
4066 : [ 5.24625e-006 ]
4067 : [ 4.78604e-006 ]
4068 : [ 5.55752e-006 ]
4069 : [ 5.86434e-006 ]
4070 : [ 5.15187e-006 ]
4071 : [ 5.17066e-006 ]
4072 : [ 6.33182e-006 ]
4073 : [ 4.77895e-006 ]
4074 : [ 5.32427e-006 ]
4075 : [ 6.35244e-006 ]
4076 : [ 4.96124e-006 ]
4077 : [ 4.88744e-006 ]
4078 : [ 5.09356e-006 ]
4079 : [ 5.02672e-006 ]
4080 : [ 5.07606e-006 ]
4081 : [ 4.8871e-006  ]
4082 : [ 5.85616e-006 ]
4083 : [ 5.43646e-006 ]
4084 : [ 4.59565e-006 ]
4085 : [ 4.93666e-006 ]
4086 : [ 4.78601e-006 ]
4087 : [ 5.57993e-006 ]
4088 : [ 5.48975e-006 ]
4089 : [ 6.05765e-006 ]
4090 : [ 5.02311e-006 ]
4091 : [ 7.2444e-006  ]
4092 : [ 6.46976e-006 ]
4093 : [ 4.58928e-006 ]
4094 : [ 6.08541e-006 ]
4095 : [ 4.96958e-006 ]
4096 : [ 5.09957e-006 ]
4097 : [ 4.91203e-006 ]
4098 : [ 4.91318e-006 ]
4099 : [ 7.37808e-006 ]
4100 : [ 5.34061e-006 ]
4101 : [ 5.93103e-006 ]
4102 : [ 6.11686e-006 ]
4103 : [ 4.53022e-006 ]
4104 : [ 7.72086e-006 ]
4105 : [ 5.54057e-006 ]
4106 : [ 5.07011e-006 ]
4107 : [ 6.65705e-006 ]
4108 : [ 5.87636e-006 ]
4109 : [ 7.13812e-006 ]
4110 : [ 4.94451e-006 ]
4111 : [ 6.42427e-006 ]
4112 : [ 4.67564e-006 ]
4113 : [ 6.41199e-006 ]
4114 : [ 6.01248e-006 ]
4115 : [ 4.77738e-006 ]
4116 : [ 5.07907e-006 ]
4117 : [ 4.8286e-006  ]
4118 : [ 5.06791e-006 ]
4119 : [ 4.74496e-006 ]
4120 : [ 6.03038e-006 ]
4121 : [ 5.31178e-006 ]
4122 : [ 5.42048e-006 ]
4123 : [ 5.14096e-006 ]
4124 : [ 4.51263e-006 ]
4125 : [ 6.87856e-006 ]
4126 : [ 4.75812e-006 ]
4127 : [ 6.09013e-006 ]
4128 : [ 5.35788e-006 ]
4129 : [ 4.93511e-006 ]
4130 : [ 5.14113e-006 ]
4131 : [ 4.44433e-006 ]
4132 : [ 5.61039e-006 ]
4133 : [ 6.90872e-006 ]
4134 : [ 6.62851e-006 ]
4135 : [ 6.73613e-006 ]
4136 : [ 7.36776e-006 ]
4137 : [ 5.98582e-006 ]
4138 : [ 5.66753e-006 ]
4139 : [ 6.04769e-006 ]
4140 : [ 6.65812e-006 ]
4141 : [ 5.39774e-006 ]
4142 : [ 5.16455e-006 ]
4143 : [ 7.55057e-006 ]
4144 : [ 5.92889e-006 ]
4145 : [ 5.3391e-006  ]
4146 : [ 6.88642e-006 ]
4147 : [ 5.00021e-006 ]
4148 : [ 6.6388e-006  ]
4149 : [ 5.66669e-006 ]
4150 : [ 6.55962e-006 ]
4151 : [ 5.68594e-006 ]
4152 : [ 6.84277e-006 ]
4153 : [ 6.83679e-006 ]
4154 : [ 4.99785e-006 ]
4155 : [ 4.65728e-006 ]
4156 : [ 6.40811e-006 ]
4157 : [ 7.2021e-006  ]
4158 : [ 5.54216e-006 ]
4159 : [ 5.49409e-006 ]
4160 : [ 5.27313e-006 ]
4161 : [ 5.0456e-006  ]
4162 : [ 6.53445e-006 ]
4163 : [ 4.79192e-006 ]
4164 : [ 4.98399e-006 ]
4165 : [ 5.17151e-006 ]
4166 : [ 4.60075e-006 ]
4167 : [ 7.045e-006   ]
4168 : [ 5.01283e-006 ]
4169 : [ 7.12468e-006 ]
4170 : [ 5.2653e-006  ]
4171 : [ 6.20344e-006 ]
4172 : [ 6.41444e-006 ]
4173 : [ 5.64976e-006 ]
4174 : [ 5.01061e-006 ]
4175 : [ 4.70055e-006 ]
4176 : [ 4.99458e-006 ]
4177 : [ 5.38207e-006 ]
4178 : [ 5.69433e-006 ]
4179 : [ 5.66507e-006 ]
4180 : [ 5.74338e-006 ]
4181 : [ 4.94108e-006 ]
4182 : [ 4.57043e-006 ]
4183 : [ 5.2586e-006  ]
4184 : [ 5.19173e-006 ]
4185 : [ 6.66525e-006 ]
4186 : [ 4.49123e-006 ]
4187 : [ 4.87837e-006 ]
4188 : [ 5.47155e-006 ]
4189 : [ 5.65062e-006 ]
4190 : [ 5.31619e-006 ]
4191 : [ 6.74503e-006 ]
4192 : [ 5.14518e-006 ]
4193 : [ 7.10977e-006 ]
4194 : [ 6.50951e-006 ]
4195 : [ 5.45073e-006 ]
4196 : [ 5.06935e-006 ]
4197 : [ 5.82509e-006 ]
4198 : [ 5.05042e-006 ]
4199 : [ 5.30631e-006 ]
4200 : [ 5.00552e-006 ]
4201 : [ 4.56343e-006 ]
4202 : [ 4.66054e-006 ]
4203 : [ 6.60431e-006 ]
4204 : [ 5.40112e-006 ]
4205 : [ 5.57307e-006 ]
4206 : [ 6.07623e-006 ]
4207 : [ 5.45602e-006 ]
4208 : [ 5.30328e-006 ]
4209 : [ 7.0065e-006  ]
4210 : [ 6.01011e-006 ]
4211 : [ 5.13791e-006 ]
4212 : [ 5.52067e-006 ]
4213 : [ 5.47127e-006 ]
4214 : [ 4.45465e-006 ]
4215 : [ 5.192e-006   ]
4216 : [ 4.83011e-006 ]
4217 : [ 5.32606e-006 ]
4218 : [ 4.69963e-006 ]
4219 : [ 5.93417e-006 ]
4220 : [ 6.67774e-006 ]
4221 : [ 5.55266e-006 ]
4222 : [ 7.14562e-006 ]
4223 : [ 6.71382e-006 ]
4224 : [ 5.98625e-006 ]
4225 : [ 5.10613e-006 ]
4226 : [ 6.61886e-006 ]
4227 : [ 5.40998e-006 ]
4228 : [ 5.05787e-006 ]
4229 : [ 5.11983e-006 ]
4230 : [ 5.22991e-006 ]
4231 : [ 4.59268e-006 ]
4232 : [ 4.60743e-006 ]
4233 : [ 5.82113e-006 ]
4234 : [ 6.05151e-006 ]
4235 : [ 5.8479e-006  ]
4236 : [ 4.86469e-006 ]
4237 : [ 4.56283e-006 ]
4238 : [ 5.69029e-006 ]
4239 : [ 5.64613e-006 ]
4240 : [ 5.54793e-006 ]
4241 : [ 5.81136e-006 ]
4242 : [ 5.44585e-006 ]
4243 : [ 4.69248e-006 ]
4244 : [ 5.58223e-006 ]
4245 : [ 5.29721e-006 ]
4246 : [ 7.23033e-006 ]
4247 : [ 4.65792e-006 ]
4248 : [ 4.61468e-006 ]
4249 : [ 4.72099e-006 ]
4250 : [ 6.2087e-006  ]
4251 : [ 5.10942e-006 ]
4252 : [ 4.6868e-006  ]
4253 : [ 6.25573e-006 ]
4254 : [ 4.87034e-006 ]
4255 : [ 5.30976e-006 ]
4256 : [ 5.22423e-006 ]
4257 : [ 4.98716e-006 ]
4258 : [ 6.65434e-006 ]
4259 : [ 5.46085e-006 ]
4260 : [ 4.60394e-006 ]
4261 : [ 5.36492e-006 ]
4262 : [ 5.77098e-006 ]
4263 : [ 6.21095e-006 ]
4264 : [ 7.16054e-006 ]
4265 : [ 5.11093e-006 ]
4266 : [ 4.87437e-006 ]
4267 : [ 5.00559e-006 ]
4268 : [ 4.7426e-006  ]
4269 : [ 4.64278e-006 ]
4270 : [ 5.96451e-006 ]
4271 : [ 6.71801e-006 ]
4272 : [ 5.96274e-006 ]
4273 : [ 5.00769e-006 ]
4274 : [ 6.7706e-006  ]
4275 : [ 5.92884e-006 ]
4276 : [ 6.41505e-006 ]
4277 : [ 5.28773e-006 ]
4278 : [ 7.06476e-006 ]
4279 : [ 4.4232e-006  ]
4280 : [ 4.84256e-006 ]
4281 : [ 4.84811e-006 ]
4282 : [ 5.50142e-006 ]
4283 : [ 5.26707e-006 ]
4284 : [ 6.64907e-006 ]
4285 : [ 6.18683e-006 ]
4286 : [ 6.79941e-006 ]
4287 : [ 5.26627e-006 ]
4288 : [ 6.55108e-006 ]
4289 : [ 5.80179e-006 ]
4290 : [ 4.88316e-006 ]
4291 : [ 5.93847e-006 ]
4292 : [ 4.58977e-006 ]
4293 : [ 5.86984e-006 ]
4294 : [ 6.22752e-006 ]
4295 : [ 4.71278e-006 ]
4296 : [ 6.40256e-006 ]
4297 : [ 5.67436e-006 ]
4298 : [ 4.83207e-006 ]
4299 : [ 6.24878e-006 ]
4300 : [ 6.22946e-006 ]
4301 : [ 6.01844e-006 ]
4302 : [ 6.55442e-006 ]
4303 : [ 5.90858e-006 ]
4304 : [ 4.86116e-006 ]
4305 : [ 6.44529e-006 ]
4306 : [ 4.99704e-006 ]
4307 : [ 4.5962e-006  ]
4308 : [ 5.53146e-006 ]
4309 : [ 5.20259e-006 ]
4310 : [ 5.26031e-006 ]
4311 : [ 4.6713e-006  ]
4312 : [ 5.12309e-006 ]
4313 : [ 6.04327e-006 ]
4314 : [ 5.48203e-006 ]
4315 : [ 6.79751e-006 ]
4316 : [ 5.93046e-006 ]
4317 : [ 5.48119e-006 ]
4318 : [ 5.31183e-006 ]
4319 : [ 5.50472e-006 ]
4320 : [ 5.7977e-006  ]
4321 : [ 5.07061e-006 ]
4322 : [ 5.27524e-006 ]
4323 : [ 7.09305e-006 ]
4324 : [ 4.75179e-006 ]
4325 : [ 4.68203e-006 ]
4326 : [ 6.99833e-006 ]
4327 : [ 4.99855e-006 ]
4328 : [ 5.77207e-006 ]
4329 : [ 6.7171e-006  ]
4330 : [ 4.63048e-006 ]
4331 : [ 6.09138e-006 ]
4332 : [ 4.73486e-006 ]
4333 : [ 5.2148e-006  ]
4334 : [ 4.74382e-006 ]
4335 : [ 5.20715e-006 ]
4336 : [ 4.43619e-006 ]
4337 : [ 6.02531e-006 ]
4338 : [ 4.74651e-006 ]
4339 : [ 5.22116e-006 ]
4340 : [ 6.72601e-006 ]
4341 : [ 5.64203e-006 ]
4342 : [ 5.67179e-006 ]
4343 : [ 5.69519e-006 ]
4344 : [ 5.64078e-006 ]
4345 : [ 5.34407e-006 ]
4346 : [ 5.26341e-006 ]
4347 : [ 6.33082e-006 ]
4348 : [ 6.88743e-006 ]
4349 : [ 5.34743e-006 ]
4350 : [ 7.12689e-006 ]
4351 : [ 5.39057e-006 ]
4352 : [ 5.82386e-006 ]
4353 : [ 7.16085e-006 ]
4354 : [ 5.85424e-006 ]
4355 : [ 5.96812e-006 ]
4356 : [ 5.59324e-006 ]
4357 : [ 7.41572e-006 ]
4358 : [ 4.84187e-006 ]
4359 : [ 6.40212e-006 ]
4360 : [ 5.6583e-006  ]
4361 : [ 4.96114e-006 ]
4362 : [ 5.40856e-006 ]
4363 : [ 5.54168e-006 ]
4364 : [ 5.44447e-006 ]
4365 : [ 5.80483e-006 ]
4366 : [ 5.86275e-006 ]
4367 : [ 6.71188e-006 ]
4368 : [ 5.11488e-006 ]
4369 : [ 5.02022e-006 ]
4370 : [ 4.77953e-006 ]
4371 : [ 5.37552e-006 ]
4372 : [ 4.857e-006   ]
4373 : [ 5.02738e-006 ]
4374 : [ 4.46622e-006 ]
4375 : [ 6.10931e-006 ]
4376 : [ 4.64838e-006 ]
4377 : [ 5.53931e-006 ]
4378 : [ 4.68171e-006 ]
4379 : [ 4.76569e-006 ]
4380 : [ 4.63514e-006 ]
4381 : [ 5.56435e-006 ]
4382 : [ 5.10873e-006 ]
4383 : [ 7.28373e-006 ]
4384 : [ 4.5795e-006  ]
4385 : [ 5.62053e-006 ]
4386 : [ 5.00478e-006 ]
4387 : [ 6.40614e-006 ]
4388 : [ 4.90856e-006 ]
4389 : [ 5.13385e-006 ]
4390 : [ 5.67537e-006 ]
4391 : [ 4.98409e-006 ]
4392 : [ 6.10896e-006 ]
4393 : [ 5.90325e-006 ]
4394 : [ 5.48995e-006 ]
4395 : [ 4.91894e-006 ]
4396 : [ 5.08658e-006 ]
4397 : [ 5.40122e-006 ]
4398 : [ 6.49804e-006 ]
4399 : [ 4.63303e-006 ]
4400 : [ 4.85872e-006 ]
4401 : [ 6.47009e-006 ]
4402 : [ 5.98528e-006 ]
4403 : [ 4.61327e-006 ]
4404 : [ 6.78914e-006 ]
4405 : [ 5.6326e-006  ]
4406 : [ 5.64849e-006 ]
4407 : [ 6.29933e-006 ]
4408 : [ 6.67622e-006 ]
4409 : [ 4.69875e-006 ]
4410 : [ 5.36025e-006 ]
4411 : [ 5.54862e-006 ]
4412 : [ 5.69917e-006 ]
4413 : [ 4.87852e-006 ]
4414 : [ 4.52541e-006 ]
4415 : [ 5.33062e-006 ]
4416 : [ 5.45498e-006 ]
4417 : [ 4.98696e-006 ]
4418 : [ 7.55492e-006 ]
4419 : [ 6.48738e-006 ]
4420 : [ 7.2005e-006  ]
4421 : [ 6.38852e-006 ]
4422 : [ 5.26916e-006 ]
4423 : [ 7.3055e-006  ]
4424 : [ 5.3391e-006  ]
4425 : [ 4.93061e-006 ]
4426 : [ 4.60358e-006 ]
4427 : [ 5.60799e-006 ]
4428 : [ 5.63477e-006 ]
4429 : [ 4.93227e-006 ]
4430 : [ 6.39309e-006 ]
4431 : [ 4.96162e-006 ]
4432 : [ 5.16916e-006 ]
4433 : [ 5.52146e-006 ]
4434 : [ 5.48059e-006 ]
4435 : [ 5.24009e-006 ]
4436 : [ 4.91223e-006 ]
4437 : [ 6.03846e-006 ]
4438 : [ 5.98336e-006 ]
4439 : [ 4.83539e-006 ]
4440 : [ 5.18497e-006 ]
4441 : [ 5.26773e-006 ]
4442 : [ 4.79581e-006 ]
4443 : [ 4.55593e-006 ]
4444 : [ 6.43293e-006 ]
4445 : [ 4.92021e-006 ]
4446 : [ 5.83354e-006 ]
4447 : [ 4.8182e-006  ]
4448 : [ 5.15091e-006 ]
4449 : [ 5.26211e-006 ]
4450 : [ 5.10439e-006 ]
4451 : [ 4.63792e-006 ]
4452 : [ 5.037e-006   ]
4453 : [ 4.96329e-006 ]
4454 : [ 4.73832e-006 ]
4455 : [ 5.79697e-006 ]
4456 : [ 6.40584e-006 ]
4457 : [ 7.10242e-006 ]
4458 : [ 5.32843e-006 ]
4459 : [ 4.94813e-006 ]
4460 : [ 4.96383e-006 ]
4461 : [ 6.16075e-006 ]
4462 : [ 5.34525e-006 ]
4463 : [ 5.35436e-006 ]
4464 : [ 4.59857e-006 ]
4465 : [ 4.95653e-006 ]
4466 : [ 5.19017e-006 ]
4467 : [ 6.91353e-006 ]
4468 : [ 4.69913e-006 ]
4469 : [ 5.09663e-006 ]
4470 : [ 6.35101e-006 ]
4471 : [ 4.99304e-006 ]
4472 : [ 6.74604e-006 ]
4473 : [ 6.3136e-006  ]
4474 : [ 5.79561e-006 ]
4475 : [ 5.74833e-006 ]
4476 : [ 7.10768e-006 ]
4477 : [ 6.07758e-006 ]
4478 : [ 4.65577e-006 ]
4479 : [ 4.66283e-006 ]
4480 : [ 5.81098e-006 ]
4481 : [ 5.52889e-006 ]
4482 : [ 4.51114e-006 ]
4483 : [ 5.52824e-006 ]
4484 : [ 5.55608e-006 ]
4485 : [ 6.89045e-006 ]
4486 : [ 6.20506e-006 ]
4487 : [ 6.51849e-006 ]
4488 : [ 5.11883e-006 ]
4489 : [ 5.60256e-006 ]
4490 : [ 7.07431e-006 ]
4491 : [ 5.59974e-006 ]
4492 : [ 5.38524e-006 ]
4493 : [ 5.38699e-006 ]
4494 : [ 4.94459e-006 ]
4495 : [ 4.85088e-006 ]
4496 : [ 7.07892e-006 ]
4497 : [ 4.8669e-006  ]
4498 : [ 7.00053e-006 ]
4499 : [ 5.12768e-006 ]
4500 : [ 5.06719e-006 ]
4501 : [ 5.87011e-006 ]
4502 : [ 7.38302e-006 ]
4503 : [ 5.21389e-006 ]
4504 : [ 5.31219e-006 ]
4505 : [ 4.84731e-006 ]
4506 : [ 4.61427e-006 ]
4507 : [ 5.04096e-006 ]
4508 : [ 6.05286e-006 ]
4509 : [ 4.8223e-006  ]
4510 : [ 5.25392e-006 ]
4511 : [ 7.37118e-006 ]
4512 : [ 5.19731e-006 ]
4513 : [ 5.87165e-006 ]
4514 : [ 4.63521e-006 ]
4515 : [ 4.68487e-006 ]
4516 : [ 5.48947e-006 ]
4517 : [ 5.05594e-006 ]
4518 : [ 5.46701e-006 ]
4519 : [ 5.06298e-006 ]
4520 : [ 4.78744e-006 ]
4521 : [ 5.76691e-006 ]
4522 : [ 5.19999e-006 ]
4523 : [ 4.42656e-006 ]
4524 : [ 4.76803e-006 ]
4525 : [ 7.53517e-006 ]
4526 : [ 5.54156e-006 ]
4527 : [ 5.25714e-006 ]
4528 : [ 6.95832e-006 ]
4529 : [ 5.26563e-006 ]
4530 : [ 5.20433e-006 ]
4531 : [ 5.06814e-006 ]
4532 : [ 5.34301e-006 ]
4533 : [ 5.59389e-006 ]
4534 : [ 4.9558e-006  ]
4535 : [ 6.22543e-006 ]
4536 : [ 4.85261e-006 ]
4537 : [ 4.62066e-006 ]
4538 : [ 5.71514e-006 ]
4539 : [ 5.0584e-006  ]
4540 : [ 5.06321e-006 ]
4541 : [ 4.94087e-006 ]
4542 : [ 5.10372e-006 ]
4543 : [ 6.63694e-006 ]
4544 : [ 5.52911e-006 ]
4545 : [ 5.035e-006   ]
4546 : [ 4.38189e-006 ]
4547 : [ 4.80676e-006 ]
4548 : [ 5.61219e-006 ]
4549 : [ 4.94969e-006 ]
4550 : [ 5.85773e-006 ]
4551 : [ 6.22271e-006 ]
4552 : [ 4.66013e-006 ]
4553 : [ 6.11324e-006 ]
4554 : [ 4.64073e-006 ]
4555 : [ 4.78621e-006 ]
4556 : [ 5.45295e-006 ]
4557 : [ 6.22784e-006 ]
4558 : [ 5.93264e-006 ]
4559 : [ 5.02589e-006 ]
4560 : [ 4.81931e-006 ]
4561 : [ 4.76616e-006 ]
4562 : [ 5.56736e-006 ]
4563 : [ 5.44676e-006 ]
4564 : [ 6.15818e-006 ]
4565 : [ 7.43993e-006 ]
4566 : [ 6.7162e-006  ]
4567 : [ 4.70935e-006 ]
4568 : [ 6.84754e-006 ]
4569 : [ 4.9775e-006  ]
4570 : [ 6.22675e-006 ]
4571 : [ 5.64138e-006 ]
4572 : [ 6.48633e-006 ]
4573 : [ 6.02576e-006 ]
4574 : [ 4.96706e-006 ]
4575 : [ 6.50525e-006 ]
4576 : [ 5.04737e-006 ]
4577 : [ 4.83258e-006 ]
4578 : [ 4.89497e-006 ]
4579 : [ 5.10446e-006 ]
4580 : [ 6.78837e-006 ]
4581 : [ 6.41145e-006 ]
4582 : [ 5.01833e-006 ]
4583 : [ 5.9482e-006  ]
4584 : [ 5.97882e-006 ]
4585 : [ 5.83755e-006 ]
4586 : [ 4.97631e-006 ]
4587 : [ 5.67793e-006 ]
4588 : [ 6.46824e-006 ]
4589 : [ 6.76281e-006 ]
4590 : [ 5.62581e-006 ]
4591 : [ 5.89969e-006 ]
4592 : [ 6.85697e-006 ]
4593 : [ 5.46502e-006 ]
4594 : [ 5.21097e-006 ]
4595 : [ 5.7584e-006  ]
4596 : [ 6.42927e-006 ]
4597 : [ 5.02751e-006 ]
4598 : [ 4.63348e-006 ]
4599 : [ 7.62858e-006 ]
4600 : [ 5.66548e-006 ]
4601 : [ 4.58589e-006 ]
4602 : [ 5.45543e-006 ]
4603 : [ 5.7897e-006  ]
4604 : [ 5.30582e-006 ]
4605 : [ 6.13335e-006 ]
4606 : [ 5.36225e-006 ]
4607 : [ 6.90551e-006 ]
4608 : [ 5.88012e-006 ]
4609 : [ 5.31468e-006 ]
4610 : [ 5.4108e-006  ]
4611 : [ 7.05149e-006 ]
4612 : [ 5.35093e-006 ]
4613 : [ 5.04825e-006 ]
4614 : [ 5.97369e-006 ]
4615 : [ 7.19716e-006 ]
4616 : [ 5.84766e-006 ]
4617 : [ 5.44844e-006 ]
4618 : [ 4.5743e-006  ]
4619 : [ 7.29658e-006 ]
4620 : [ 4.48302e-006 ]
4621 : [ 5.8743e-006  ]
4622 : [ 5.00931e-006 ]
4623 : [ 5.21227e-006 ]
4624 : [ 6.05883e-006 ]
4625 : [ 4.50009e-006 ]
4626 : [ 4.64636e-006 ]
4627 : [ 7.09719e-006 ]
4628 : [ 5.84815e-006 ]
4629 : [ 5.62382e-006 ]
4630 : [ 6.21292e-006 ]
4631 : [ 4.94042e-006 ]
4632 : [ 7.49442e-006 ]
4633 : [ 4.63715e-006 ]
4634 : [ 6.17367e-006 ]
4635 : [ 4.76937e-006 ]
4636 : [ 6.23847e-006 ]
4637 : [ 4.40547e-006 ]
4638 : [ 6.33949e-006 ]
4639 : [ 5.13791e-006 ]
4640 : [ 6.31358e-006 ]
4641 : [ 4.93572e-006 ]
4642 : [ 4.87046e-006 ]
4643 : [ 4.86304e-006 ]
4644 : [ 6.45639e-006 ]
4645 : [ 5.41132e-006 ]
4646 : [ 5.85027e-006 ]
4647 : [ 7.06022e-006 ]
4648 : [ 5.65394e-006 ]
4649 : [ 4.73755e-006 ]
4650 : [ 4.7578e-006  ]
4651 : [ 7.11964e-006 ]
4652 : [ 6.76611e-006 ]
4653 : [ 4.31826e-006 ]
4654 : [ 6.55487e-006 ]
4655 : [ 6.32624e-006 ]
4656 : [ 5.52277e-006 ]
4657 : [ 7.08537e-006 ]
4658 : [ 4.85619e-006 ]
4659 : [ 7.69024e-006 ]
4660 : [ 6.85278e-006 ]
4661 : [ 5.90758e-006 ]
4662 : [ 6.67409e-006 ]
4663 : [ 5.20751e-006 ]
4664 : [ 6.12184e-006 ]
4665 : [ 5.44609e-006 ]
4666 : [ 5.83163e-006 ]
4667 : [ 5.99291e-006 ]
4668 : [ 5.0813e-006  ]
4669 : [ 5.42018e-006 ]
4670 : [ 7.12946e-006 ]
4671 : [ 5.67849e-006 ]
4672 : [ 4.64727e-006 ]
4673 : [ 5.23081e-006 ]
4674 : [ 5.02879e-006 ]
4675 : [ 5.58265e-006 ]
4676 : [ 5.04106e-006 ]
4677 : [ 6.12076e-006 ]
4678 : [ 5.22929e-006 ]
4679 : [ 4.91878e-006 ]
4680 : [ 5.24784e-006 ]
4681 : [ 4.59372e-006 ]
4682 : [ 4.92287e-006 ]
4683 : [ 5.59511e-006 ]
4684 : [ 4.89658e-006 ]
4685 : [ 4.70073e-006 ]
4686 : [ 4.38373e-006 ]
4687 : [ 5.27126e-006 ]
4688 : [ 4.92535e-006 ]
4689 : [ 5.22821e-006 ]
4690 : [ 7.18268e-006 ]
4691 : [ 4.74169e-006 ]
4692 : [ 5.00852e-006 ]
4693 : [ 4.92587e-006 ]
4694 : [ 5.32991e-006 ]
4695 : [ 5.12318e-006 ]
4696 : [ 5.829e-006   ]
4697 : [ 4.52246e-006 ]
4698 : [ 5.2394e-006  ]
4699 : [ 6.61392e-006 ]
4700 : [ 4.87597e-006 ]
4701 : [ 4.78818e-006 ]
4702 : [ 5.26885e-006 ]
4703 : [ 5.48738e-006 ]
4704 : [ 4.96768e-006 ]
4705 : [ 5.41515e-006 ]
4706 : [ 6.1749e-006  ]
4707 : [ 4.85538e-006 ]
4708 : [ 4.52846e-006 ]
4709 : [ 5.60789e-006 ]
4710 : [ 5.28086e-006 ]
4711 : [ 5.78627e-006 ]
4712 : [ 4.88804e-006 ]
4713 : [ 5.18178e-006 ]
4714 : [ 5.04001e-006 ]
4715 : [ 4.91786e-006 ]
4716 : [ 5.6052e-006  ]
4717 : [ 5.24714e-006 ]
4718 : [ 5.79033e-006 ]
4719 : [ 4.8323e-006  ]
4720 : [ 5.48831e-006 ]
4721 : [ 6.09766e-006 ]
4722 : [ 5.14986e-006 ]
4723 : [ 5.02205e-006 ]
4724 : [ 5.61074e-006 ]
4725 : [ 5.18764e-006 ]
4726 : [ 5.39026e-006 ]
4727 : [ 4.85355e-006 ]
4728 : [ 4.64135e-006 ]
4729 : [ 5.10869e-006 ]
4730 : [ 6.28504e-006 ]
4731 : [ 5.36756e-006 ]
4732 : [ 4.43908e-006 ]
4733 : [ 5.32078e-006 ]
4734 : [ 5.41618e-006 ]
4735 : [ 6.57451e-006 ]
4736 : [ 4.92871e-006 ]
4737 : [ 5.76757e-006 ]
4738 : [ 5.38093e-006 ]
4739 : [ 6.2194e-006  ]
4740 : [ 5.87226e-006 ]
4741 : [ 5.25261e-006 ]
4742 : [ 5.61432e-006 ]
4743 : [ 6.86045e-006 ]
4744 : [ 5.16119e-006 ]
4745 : [ 6.32345e-006 ]
4746 : [ 5.88399e-006 ]
4747 : [ 4.78394e-006 ]
4748 : [ 6.28089e-006 ]
4749 : [ 4.88365e-006 ]
4750 : [ 5.37017e-006 ]
4751 : [ 4.66738e-006 ]
4752 : [ 4.89878e-006 ]
4753 : [ 5.72671e-006 ]
4754 : [ 5.35099e-006 ]
4755 : [ 4.72295e-006 ]
4756 : [ 5.30358e-006 ]
4757 : [ 6.0707e-006  ]
4758 : [ 4.5212e-006  ]
4759 : [ 4.83757e-006 ]
4760 : [ 5.48217e-006 ]
4761 : [ 6.76767e-006 ]
4762 : [ 4.5188e-006  ]
4763 : [ 6.94928e-006 ]
4764 : [ 4.56971e-006 ]
4765 : [ 4.49542e-006 ]
4766 : [ 6.96925e-006 ]
4767 : [ 5.03843e-006 ]
4768 : [ 5.18784e-006 ]
4769 : [ 6.35049e-006 ]
4770 : [ 5.26423e-006 ]
4771 : [ 5.0173e-006  ]
4772 : [ 6.43716e-006 ]
4773 : [ 6.40887e-006 ]
4774 : [ 4.73994e-006 ]
4775 : [ 5.39495e-006 ]
4776 : [ 5.91072e-006 ]
4777 : [ 6.0524e-006  ]
4778 : [ 4.76794e-006 ]
4779 : [ 5.84492e-006 ]
4780 : [ 7.1333e-006  ]
4781 : [ 7.35967e-006 ]
4782 : [ 4.80729e-006 ]
4783 : [ 5.71091e-006 ]
4784 : [ 6.28168e-006 ]
4785 : [ 5.74867e-006 ]
4786 : [ 4.53829e-006 ]
4787 : [ 4.87569e-006 ]
4788 : [ 5.20466e-006 ]
4789 : [ 4.78206e-006 ]
4790 : [ 5.30619e-006 ]
4791 : [ 4.91656e-006 ]
4792 : [ 5.9618e-006  ]
4793 : [ 4.77327e-006 ]
4794 : [ 5.0755e-006  ]
4795 : [ 4.55593e-006 ]
4796 : [ 5.27055e-006 ]
4797 : [ 5.30347e-006 ]
4798 : [ 5.2299e-006  ]
4799 : [ 6.6088e-006  ]
4800 : [ 5.11559e-006 ]
4801 : [ 5.62138e-006 ]
4802 : [ 6.46427e-006 ]
4803 : [ 6.70792e-006 ]
4804 : [ 5.97322e-006 ]
4805 : [ 4.42946e-006 ]
4806 : [ 5.71592e-006 ]
4807 : [ 4.76256e-006 ]
4808 : [ 5.12239e-006 ]
4809 : [ 4.85636e-006 ]
4810 : [ 6.84618e-006 ]
4811 : [ 4.99249e-006 ]
4812 : [ 5.82922e-006 ]
4813 : [ 4.9245e-006  ]
4814 : [ 7.03503e-006 ]
4815 : [ 5.73514e-006 ]
4816 : [ 4.9553e-006  ]
4817 : [ 4.67791e-006 ]
4818 : [ 5.34369e-006 ]
4819 : [ 6.46393e-006 ]
4820 : [ 5.69933e-006 ]
4821 : [ 5.02862e-006 ]
4822 : [ 5.90264e-006 ]
4823 : [ 5.60685e-006 ]
4824 : [ 5.97905e-006 ]
4825 : [ 4.34459e-006 ]
4826 : [ 5.30265e-006 ]
4827 : [ 5.16646e-006 ]
4828 : [ 4.49112e-006 ]
4829 : [ 5.13515e-006 ]
4830 : [ 4.66938e-006 ]
4831 : [ 5.08387e-006 ]
4832 : [ 5.58717e-006 ]
4833 : [ 5.59367e-006 ]
4834 : [ 6.62298e-006 ]
4835 : [ 5.35243e-006 ]
4836 : [ 5.66424e-006 ]
4837 : [ 6.29609e-006 ]
4838 : [ 5.11328e-006 ]
4839 : [ 4.65683e-006 ]
4840 : [ 4.98388e-006 ]
4841 : [ 5.25275e-006 ]
4842 : [ 5.43548e-006 ]
4843 : [ 4.93937e-006 ]
4844 : [ 5.27501e-006 ]
4845 : [ 4.96205e-006 ]
4846 : [ 4.86137e-006 ]
4847 : [ 4.81015e-006 ]
4848 : [ 5.2016e-006  ]
4849 : [ 5.31462e-006 ]
4850 : [ 4.51793e-006 ]
4851 : [ 5.63565e-006 ]
4852 : [ 6.0401e-006  ]
4853 : [ 7.31501e-006 ]
4854 : [ 6.18309e-006 ]
4855 : [ 4.70398e-006 ]
4856 : [ 5.17127e-006 ]
4857 : [ 6.61715e-006 ]
4858 : [ 5.67003e-006 ]
4859 : [ 4.85347e-006 ]
4860 : [ 5.84649e-006 ]
4861 : [ 5.06624e-006 ]
4862 : [ 6.66401e-006 ]
4863 : [ 5.59554e-006 ]
4864 : [ 6.08357e-006 ]
4865 : [ 4.87906e-006 ]
4866 : [ 5.32925e-006 ]
4867 : [ 4.82591e-006 ]
4868 : [ 5.72278e-006 ]
4869 : [ 4.88275e-006 ]
4870 : [ 5.73057e-006 ]
4871 : [ 4.93319e-006 ]
4872 : [ 5.33715e-006 ]
4873 : [ 5.22474e-006 ]
4874 : [ 5.47638e-006 ]
4875 : [ 4.66758e-006 ]
4876 : [ 4.74361e-006 ]
4877 : [ 5.23428e-006 ]
4878 : [ 4.91672e-006 ]
4879 : [ 5.24109e-006 ]
4880 : [ 5.17873e-006 ]
4881 : [ 4.98067e-006 ]
4882 : [ 6.26468e-006 ]
4883 : [ 4.54404e-006 ]
4884 : [ 7.19147e-006 ]
4885 : [ 7.01901e-006 ]
4886 : [ 5.44743e-006 ]
4887 : [ 6.36301e-006 ]
4888 : [ 4.95489e-006 ]
4889 : [ 5.07335e-006 ]
4890 : [ 4.70616e-006 ]
4891 : [ 5.00974e-006 ]
4892 : [ 5.09376e-006 ]
4893 : [ 6.38231e-006 ]
4894 : [ 6.39108e-006 ]
4895 : [ 4.99832e-006 ]
4896 : [ 5.07929e-006 ]
4897 : [ 4.91739e-006 ]
4898 : [ 5.78493e-006 ]
4899 : [ 4.72073e-006 ]
4900 : [ 5.79636e-006 ]
4901 : [ 5.43048e-006 ]
4902 : [ 5.10664e-006 ]
4903 : [ 6.20879e-006 ]
4904 : [ 5.2206e-006  ]
4905 : [ 7.55312e-006 ]
4906 : [ 4.79529e-006 ]
4907 : [ 4.74714e-006 ]
4908 : [ 4.78889e-006 ]
4909 : [ 4.98993e-006 ]
4910 : [ 5.26821e-006 ]
4911 : [ 4.94931e-006 ]
4912 : [ 5.69188e-006 ]
4913 : [ 6.58959e-006 ]
4914 : [ 4.89494e-006 ]
4915 : [ 5.33732e-006 ]
4916 : [ 6.84866e-006 ]
4917 : [ 5.21812e-006 ]
4918 : [ 4.79504e-006 ]
4919 : [ 5.84736e-006 ]
4920 : [ 6.68945e-006 ]
4921 : [ 5.83223e-006 ]
4922 : [ 5.18773e-006 ]
4923 : [ 6.72094e-006 ]
4924 : [ 6.92062e-006 ]
4925 : [ 7.02522e-006 ]
4926 : [ 4.87835e-006 ]
4927 : [ 6.68178e-006 ]
4928 : [ 4.66354e-006 ]
4929 : [ 6.49834e-006 ]
4930 : [ 5.75333e-006 ]
4931 : [ 5.05842e-006 ]
4932 : [ 5.00301e-006 ]
4933 : [ 4.88971e-006 ]
4934 : [ 6.24189e-006 ]
4935 : [ 5.35059e-006 ]
4936 : [ 5.44002e-006 ]
4937 : [ 5.01446e-006 ]
4938 : [ 4.67508e-006 ]
4939 : [ 5.43498e-006 ]
4940 : [ 5.19207e-006 ]
4941 : [ 5.01882e-006 ]
4942 : [ 5.98174e-006 ]
4943 : [ 5.04542e-006 ]
4944 : [ 5.03494e-006 ]
4945 : [ 4.98427e-006 ]
4946 : [ 6.64764e-006 ]
4947 : [ 6.71881e-006 ]
4948 : [ 4.46593e-006 ]
4949 : [ 7.15234e-006 ]
4950 : [ 5.38796e-006 ]
4951 : [ 5.20778e-006 ]
4952 : [ 7.29417e-006 ]
4953 : [ 5.67572e-006 ]
4954 : [ 4.96261e-006 ]
4955 : [ 5.11691e-006 ]
4956 : [ 4.80589e-006 ]
4957 : [ 5.0677e-006  ]
4958 : [ 6.47561e-006 ]
4959 : [ 5.26329e-006 ]
4960 : [ 7.0204e-006  ]
4961 : [ 4.91638e-006 ]
4962 : [ 4.57999e-006 ]
4963 : [ 5.33724e-006 ]
4964 : [ 5.44449e-006 ]
4965 : [ 6.92919e-006 ]
4966 : [ 5.02794e-006 ]
4967 : [ 6.08867e-006 ]
4968 : [ 4.8975e-006  ]
4969 : [ 5.28073e-006 ]
4970 : [ 4.96022e-006 ]
4971 : [ 6.81498e-006 ]
4972 : [ 5.70798e-006 ]
4973 : [ 5.93654e-006 ]
4974 : [ 6.0977e-006  ]
4975 : [ 5.12296e-006 ]
4976 : [ 4.91106e-006 ]
4977 : [ 6.74517e-006 ]
4978 : [ 4.94737e-006 ]
4979 : [ 5.19295e-006 ]
4980 : [ 4.43777e-006 ]
4981 : [ 4.65272e-006 ]
4982 : [ 5.41348e-006 ]
4983 : [ 6.13487e-006 ]
4984 : [ 5.20616e-006 ]
4985 : [ 6.95286e-006 ]
4986 : [ 4.73665e-006 ]
4987 : [ 4.5071e-006  ]
4988 : [ 4.60677e-006 ]
4989 : [ 5.15295e-006 ]
4990 : [ 4.90631e-006 ]
4991 : [ 5.16371e-006 ]
4992 : [ 5.48308e-006 ]
4993 : [ 4.98907e-006 ]
4994 : [ 5.29848e-006 ]
4995 : [ 5.79413e-006 ]
4996 : [ 6.02519e-006 ]
4997 : [ 5.0587e-006  ]
4998 : [ 7.14227e-006 ]
4999 : [ 4.54917e-006 ]
5000 : [ 4.63666e-006 ]
5001 : [ 4.99574e-006 ]
5002 : [ 6.98603e-006 ]
5003 : [ 5.26447e-006 ]
5004 : [ 5.87709e-006 ]
5005 : [ 5.68999e-006 ]
5006 : [ 5.06488e-006 ]
5007 : [ 4.58929e-006 ]
5008 : [ 5.17684e-006 ]
5009 : [ 6.69268e-006 ]
5010 : [ 5.35355e-006 ]
5011 : [ 6.96793e-006 ]
5012 : [ 6.36745e-006 ]
5013 : [ 6.69362e-006 ]
5014 : [ 7.02015e-006 ]
5015 : [ 4.58811e-006 ]
5016 : [ 4.65384e-006 ]
5017 : [ 7.25862e-006 ]
5018 : [ 6.36129e-006 ]
5019 : [ 5.12004e-006 ]
5020 : [ 5.4467e-006  ]
5021 : [ 6.95183e-006 ]
5022 : [ 6.43094e-006 ]
5023 : [ 6.02964e-006 ]
5024 : [ 4.77053e-006 ]
5025 : [ 4.97468e-006 ]
5026 : [ 6.57423e-006 ]
5027 : [ 5.29666e-006 ]
5028 : [ 6.71253e-006 ]
5029 : [ 4.89801e-006 ]
5030 : [ 6.10771e-006 ]
5031 : [ 6.18708e-006 ]
5032 : [ 5.44327e-006 ]
5033 : [ 5.17588e-006 ]
5034 : [ 5.12445e-006 ]
5035 : [ 5.81689e-006 ]
5036 : [ 5.29016e-006 ]
5037 : [ 5.94154e-006 ]
5038 : [ 5.47428e-006 ]
5039 : [ 5.21773e-006 ]
5040 : [ 4.75029e-006 ]
5041 : [ 6.21093e-006 ]
5042 : [ 5.22149e-006 ]
5043 : [ 6.02389e-006 ]
5044 : [ 4.834e-006   ]
5045 : [ 4.54527e-006 ]
5046 : [ 5.70992e-006 ]
5047 : [ 5.05939e-006 ]
5048 : [ 4.74251e-006 ]
5049 : [ 5.27696e-006 ]
5050 : [ 4.928e-006   ]
5051 : [ 5.82952e-006 ]
5052 : [ 6.47842e-006 ]
5053 : [ 7.24381e-006 ]
5054 : [ 5.1323e-006  ]
5055 : [ 4.71767e-006 ]
5056 : [ 5.11842e-006 ]
5057 : [ 4.92422e-006 ]
5058 : [ 4.92412e-006 ]
5059 : [ 5.22417e-006 ]
5060 : [ 5.30126e-006 ]
5061 : [ 5.36212e-006 ]
5062 : [ 5.87615e-006 ]
5063 : [ 5.26748e-006 ]
5064 : [ 4.80994e-006 ]
5065 : [ 5.6425e-006  ]
5066 : [ 4.93496e-006 ]
5067 : [ 4.9755e-006  ]
5068 : [ 4.93436e-006 ]
5069 : [ 6.55763e-006 ]
5070 : [ 4.79769e-006 ]
5071 : [ 5.79322e-006 ]
5072 : [ 5.17939e-006 ]
5073 : [ 5.52428e-006 ]
5074 : [ 6.35266e-006 ]
5075 : [ 5.98145e-006 ]
5076 : [ 5.77614e-006 ]
5077 : [ 5.64309e-006 ]
5078 : [ 4.77774e-006 ]
5079 : [ 5.39806e-006 ]
5080 : [ 4.66441e-006 ]
5081 : [ 6.9767e-006  ]
5082 : [ 6.90314e-006 ]
5083 : [ 5.22953e-006 ]
5084 : [ 4.79779e-006 ]
5085 : [ 6.25089e-006 ]
5086 : [ 5.44568e-006 ]
5087 : [ 5.29272e-006 ]
5088 : [ 5.03434e-006 ]
5089 : [ 6.14891e-006 ]
5090 : [ 5.20847e-006 ]
5091 : [ 4.79615e-006 ]
5092 : [ 5.02085e-006 ]
5093 : [ 5.44988e-006 ]
5094 : [ 5.19278e-006 ]
5095 : [ 5.17423e-006 ]
5096 : [ 6.72379e-006 ]
5097 : [ 6.51195e-006 ]
5098 : [ 5.73887e-006 ]
5099 : [ 5.15031e-006 ]
5100 : [ 4.73799e-006 ]
5101 : [ 4.72176e-006 ]
5102 : [ 5.78602e-006 ]
5103 : [ 5.58882e-006 ]
5104 : [ 5.11092e-006 ]
5105 : [ 4.75338e-006 ]
5106 : [ 4.87118e-006 ]
5107 : [ 7.22641e-006 ]
5108 : [ 7.32293e-006 ]
5109 : [ 4.94676e-006 ]
5110 : [ 4.9637e-006  ]
5111 : [ 5.02513e-006 ]
5112 : [ 5.12282e-006 ]
5113 : [ 7.06473e-006 ]
5114 : [ 4.82264e-006 ]
5115 : [ 5.80956e-006 ]
5116 : [ 4.72671e-006 ]
5117 : [ 4.8097e-006  ]
5118 : [ 4.98072e-006 ]
5119 : [ 4.7037e-006  ]
5120 : [ 6.56555e-006 ]
5121 : [ 5.24872e-006 ]
5122 : [ 6.6209e-006  ]
5123 : [ 4.95161e-006 ]
5124 : [ 7.42511e-006 ]
5125 : [ 5.49739e-006 ]
5126 : [ 5.24676e-006 ]
5127 : [ 6.78004e-006 ]
5128 : [ 4.92847e-006 ]
5129 : [ 5.63427e-006 ]
5130 : [ 6.65256e-006 ]
5131 : [ 5.16601e-006 ]
5132 : [ 5.16432e-006 ]
5133 : [ 7.55765e-006 ]
5134 : [ 6.68589e-006 ]
5135 : [ 5.34512e-006 ]
5136 : [ 6.99506e-006 ]
5137 : [ 4.44712e-006 ]
5138 : [ 6.67151e-006 ]
5139 : [ 5.08072e-006 ]
5140 : [ 5.11227e-006 ]
5141 : [ 7.474e-006   ]
5142 : [ 5.43182e-006 ]
5143 : [ 5.324e-006   ]
5144 : [ 6.15277e-006 ]
5145 : [ 4.51571e-006 ]
5146 : [ 4.89385e-006 ]
5147 : [ 5.35126e-006 ]
5148 : [ 5.02e-006    ]
5149 : [ 7.42274e-006 ]
5150 : [ 5.40839e-006 ]
5151 : [ 5.12072e-006 ]
5152 : [ 5.20203e-006 ]
5153 : [ 5.85192e-006 ]
5154 : [ 6.57118e-006 ]
5155 : [ 7.13651e-006 ]
5156 : [ 4.92329e-006 ]
5157 : [ 4.94548e-006 ]
5158 : [ 4.79636e-006 ]
5159 : [ 5.15705e-006 ]
5160 : [ 5.69391e-006 ]
5161 : [ 5.2689e-006  ]
5162 : [ 4.88426e-006 ]
5163 : [ 5.14334e-006 ]
5164 : [ 4.59989e-006 ]
5165 : [ 5.05042e-006 ]
5166 : [ 5.34144e-006 ]
5167 : [ 4.70386e-006 ]
5168 : [ 5.63003e-006 ]
5169 : [ 6.21227e-006 ]
5170 : [ 5.75772e-006 ]
5171 : [ 6.76763e-006 ]
5172 : [ 4.47166e-006 ]
5173 : [ 7.01038e-006 ]
5174 : [ 5.19762e-006 ]
5175 : [ 5.57181e-006 ]
5176 : [ 5.30545e-006 ]
5177 : [ 5.78947e-006 ]
5178 : [ 4.80786e-006 ]
5179 : [ 5.04104e-006 ]
5180 : [ 4.99814e-006 ]
5181 : [ 6.60434e-006 ]
5182 : [ 4.93232e-006 ]
5183 : [ 4.63035e-006 ]
5184 : [ 5.26496e-006 ]
5185 : [ 6.68502e-006 ]
5186 : [ 5.56392e-006 ]
5187 : [ 5.09426e-006 ]
5188 : [ 4.86073e-006 ]
5189 : [ 6.50117e-006 ]
5190 : [ 4.49135e-006 ]
5191 : [ 5.19127e-006 ]
5192 : [ 6.82534e-006 ]
5193 : [ 4.87894e-006 ]
5194 : [ 7.25271e-006 ]
5195 : [ 6.32415e-006 ]
5196 : [ 5.04738e-006 ]
5197 : [ 6.97642e-006 ]
5198 : [ 5.16722e-006 ]
5199 : [ 4.70576e-006 ]
5200 : [ 5.96886e-006 ]
5201 : [ 4.74194e-006 ]
5202 : [ 5.26713e-006 ]
5203 : [ 5.15135e-006 ]
5204 : [ 5.11571e-006 ]
5205 : [ 6.66838e-006 ]
5206 : [ 5.33244e-006 ]
5207 : [ 4.58926e-006 ]
5208 : [ 5.90507e-006 ]
5209 : [ 5.4878e-006  ]
5210 : [ 6.46264e-006 ]
5211 : [ 5.25758e-006 ]
5212 : [ 6.5785e-006  ]
5213 : [ 5.11498e-006 ]
5214 : [ 4.93865e-006 ]
5215 : [ 5.08522e-006 ]
5216 : [ 5.27726e-006 ]
5217 : [ 4.41629e-006 ]
5218 : [ 6.14839e-006 ]
5219 : [ 5.07138e-006 ]
5220 : [ 5.29069e-006 ]
5221 : [ 6.37065e-006 ]
5222 : [ 5.92623e-006 ]
5223 : [ 5.534e-006   ]
5224 : [ 5.49122e-006 ]
5225 : [ 4.89574e-006 ]
5226 : [ 4.71941e-006 ]
5227 : [ 5.86162e-006 ]
5228 : [ 6.95359e-006 ]
5229 : [ 5.22392e-006 ]
5230 : [ 4.75792e-006 ]
5231 : [ 4.95832e-006 ]
5232 : [ 4.68623e-006 ]
5233 : [ 5.16606e-006 ]
5234 : [ 7.48256e-006 ]
5235 : [ 6.0316e-006  ]
5236 : [ 4.71507e-006 ]
5237 : [ 5.2134e-006  ]
5238 : [ 6.50227e-006 ]
5239 : [ 5.02438e-006 ]
5240 : [ 5.36049e-006 ]
5241 : [ 4.86393e-006 ]
5242 : [ 4.79977e-006 ]
5243 : [ 5.12572e-006 ]
5244 : [ 5.6482e-006  ]
5245 : [ 5.34391e-006 ]
5246 : [ 5.60437e-006 ]
5247 : [ 5.12208e-006 ]
5248 : [ 4.73645e-006 ]
5249 : [ 6.2918e-006  ]
5250 : [ 5.97816e-006 ]
5251 : [ 5.14626e-006 ]
5252 : [ 6.90649e-006 ]
5253 : [ 6.96006e-006 ]
5254 : [ 4.91415e-006 ]
5255 : [ 4.91205e-006 ]
5256 : [ 5.43538e-006 ]
5257 : [ 5.66558e-006 ]
5258 : [ 5.51062e-006 ]
5259 : [ 4.36635e-006 ]
5260 : [ 5.50238e-006 ]
5261 : [ 4.96876e-006 ]
5262 : [ 7.5018e-006  ]
5263 : [ 5.93809e-006 ]
5264 : [ 4.54775e-006 ]
5265 : [ 4.87851e-006 ]
5266 : [ 5.1183e-006  ]
5267 : [ 6.24681e-006 ]
5268 : [ 6.53122e-006 ]
5269 : [ 6.97685e-006 ]
5270 : [ 4.76668e-006 ]
5271 : [ 4.38939e-006 ]
5272 : [ 4.65689e-006 ]
5273 : [ 4.94232e-006 ]
5274 : [ 5.26701e-006 ]
5275 : [ 4.98004e-006 ]
5276 : [ 6.75085e-006 ]
5277 : [ 5.98213e-006 ]
5278 : [ 6.27401e-006 ]
5279 : [ 7.30672e-006 ]
5280 : [ 5.012e-006   ]
5281 : [ 6.66971e-006 ]
5282 : [ 7.19773e-006 ]
5283 : [ 5.4612e-006  ]
5284 : [ 4.91901e-006 ]
5285 : [ 5.25456e-006 ]
5286 : [ 5.31016e-006 ]
5287 : [ 6.15021e-006 ]
5288 : [ 5.55893e-006 ]
5289 : [ 5.63393e-006 ]
5290 : [ 6.45382e-006 ]
5291 : [ 7.25513e-006 ]
5292 : [ 5.08952e-006 ]
5293 : [ 4.57485e-006 ]
5294 : [ 5.91406e-006 ]
5295 : [ 5.82252e-006 ]
5296 : [ 4.58898e-006 ]
5297 : [ 6.55505e-006 ]
5298 : [ 7.41653e-006 ]
5299 : [ 6.26134e-006 ]
5300 : [ 5.13663e-006 ]
5301 : [ 4.91045e-006 ]
5302 : [ 5.56832e-006 ]
5303 : [ 5.40251e-006 ]
5304 : [ 5.13485e-006 ]
5305 : [ 5.52247e-006 ]
5306 : [ 5.07393e-006 ]
5307 : [ 5.63632e-006 ]
5308 : [ 5.42923e-006 ]
5309 : [ 5.64647e-006 ]
5310 : [ 6.1618e-006  ]
5311 : [ 4.84985e-006 ]
5312 : [ 5.1837e-006  ]
5313 : [ 5.88629e-006 ]
5314 : [ 5.73769e-006 ]
5315 : [ 4.98423e-006 ]
5316 : [ 5.86391e-006 ]
5317 : [ 4.70907e-006 ]
5318 : [ 5.31394e-006 ]
5319 : [ 4.81256e-006 ]
5320 : [ 6.33012e-006 ]
5321 : [ 5.08992e-006 ]
5322 : [ 5.09709e-006 ]
5323 : [ 5.41661e-006 ]
5324 : [ 6.82863e-006 ]
5325 : [ 5.11484e-006 ]
5326 : [ 5.34257e-006 ]
5327 : [ 6.4844e-006  ]
5328 : [ 4.95822e-006 ]
5329 : [ 7.19486e-006 ]
5330 : [ 6.94483e-006 ]
5331 : [ 5.12128e-006 ]
5332 : [ 4.81921e-006 ]
5333 : [ 4.85145e-006 ]
5334 : [ 4.64826e-006 ]
5335 : [ 6.96263e-006 ]
5336 : [ 7.12338e-006 ]
5337 : [ 7.08234e-006 ]
5338 : [ 5.95038e-006 ]
5339 : [ 5.48897e-006 ]
5340 : [ 4.84779e-006 ]
5341 : [ 4.81228e-006 ]
5342 : [ 5.84667e-006 ]
5343 : [ 5.35045e-006 ]
5344 : [ 5.0054e-006  ]
5345 : [ 5.5221e-006  ]
5346 : [ 4.41145e-006 ]
5347 : [ 4.6651e-006  ]
5348 : [ 4.67272e-006 ]
5349 : [ 4.76556e-006 ]
5350 : [ 4.71131e-006 ]
5351 : [ 4.92911e-006 ]
5352 : [ 5.15709e-006 ]
5353 : [ 5.1249e-006  ]
5354 : [ 5.11829e-006 ]
5355 : [ 6.42944e-006 ]
5356 : [ 6.28483e-006 ]
5357 : [ 5.44992e-006 ]
5358 : [ 4.94384e-006 ]
5359 : [ 5.70833e-006 ]
5360 : [ 4.91512e-006 ]
5361 : [ 6.57148e-006 ]
5362 : [ 7.25762e-006 ]
5363 : [ 5.24859e-006 ]
5364 : [ 4.73694e-006 ]
5365 : [ 5.8127e-006  ]
5366 : [ 6.17733e-006 ]
5367 : [ 4.75399e-006 ]
5368 : [ 4.47279e-006 ]
5369 : [ 5.12702e-006 ]
5370 : [ 4.69221e-006 ]
5371 : [ 6.1642e-006  ]
5372 : [ 4.95183e-006 ]
5373 : [ 5.63251e-006 ]
5374 : [ 7.21671e-006 ]
5375 : [ 5.33323e-006 ]
5376 : [ 7.10754e-006 ]
5377 : [ 5.91472e-006 ]
5378 : [ 6.57839e-006 ]
5379 : [ 5.26127e-006 ]
5380 : [ 4.45039e-006 ]
5381 : [ 5.51941e-006 ]
5382 : [ 5.40621e-006 ]
5383 : [ 5.41162e-006 ]
5384 : [ 5.45356e-006 ]
5385 : [ 6.82362e-006 ]
5386 : [ 6.73764e-006 ]
5387 : [ 7.36909e-006 ]
5388 : [ 7.2236e-006  ]
5389 : [ 5.65549e-006 ]
5390 : [ 4.46324e-006 ]
5391 : [ 4.45164e-006 ]
5392 : [ 6.5205e-006  ]
5393 : [ 4.70586e-006 ]
5394 : [ 4.37918e-006 ]
5395 : [ 5.45238e-006 ]
5396 : [ 5.3292e-006  ]
5397 : [ 5.05408e-006 ]
5398 : [ 5.46201e-006 ]
5399 : [ 5.22774e-006 ]
5400 : [ 4.73352e-006 ]
5401 : [ 5.15513e-006 ]
5402 : [ 5.47888e-006 ]
5403 : [ 5.55598e-006 ]
5404 : [ 4.8925e-006  ]
5405 : [ 5.18603e-006 ]
5406 : [ 5.62691e-006 ]
5407 : [ 4.94564e-006 ]
5408 : [ 5.07808e-006 ]
5409 : [ 5.53779e-006 ]
5410 : [ 5.82896e-006 ]
5411 : [ 5.2338e-006  ]
5412 : [ 4.7061e-006  ]
5413 : [ 6.56422e-006 ]
5414 : [ 4.67794e-006 ]
5415 : [ 5.67718e-006 ]
5416 : [ 5.39601e-006 ]
5417 : [ 5.68291e-006 ]
5418 : [ 4.42394e-006 ]
5419 : [ 4.86983e-006 ]
5420 : [ 4.73481e-006 ]
5421 : [ 5.14095e-006 ]
5422 : [ 4.82172e-006 ]
5423 : [ 6.26852e-006 ]
5424 : [ 4.95442e-006 ]
5425 : [ 6.06839e-006 ]
5426 : [ 6.96208e-006 ]
5427 : [ 5.68803e-006 ]
5428 : [ 5.29017e-006 ]
5429 : [ 5.31434e-006 ]
5430 : [ 6.86842e-006 ]
5431 : [ 6.60936e-006 ]
5432 : [ 5.30838e-006 ]
5433 : [ 4.59617e-006 ]
5434 : [ 6.36559e-006 ]
5435 : [ 5.55964e-006 ]
5436 : [ 5.97964e-006 ]
5437 : [ 5.28864e-006 ]
5438 : [ 6.22899e-006 ]
5439 : [ 5.1016e-006  ]
5440 : [ 4.94936e-006 ]
5441 : [ 4.79277e-006 ]
5442 : [ 5.57106e-006 ]
5443 : [ 6.88999e-006 ]
5444 : [ 5.50537e-006 ]
5445 : [ 5.36426e-006 ]
5446 : [ 4.53163e-006 ]
5447 : [ 4.55059e-006 ]
5448 : [ 6.22901e-006 ]
5449 : [ 5.02271e-006 ]
5450 : [ 7.23903e-006 ]
5451 : [ 4.49756e-006 ]
5452 : [ 6.36784e-006 ]
5453 : [ 6.54955e-006 ]
5454 : [ 5.17915e-006 ]
5455 : [ 5.50121e-006 ]
5456 : [ 6.64148e-006 ]
5457 : [ 5.08901e-006 ]
5458 : [ 5.50982e-006 ]
5459 : [ 4.57467e-006 ]
5460 : [ 5.06624e-006 ]
5461 : [ 7.30095e-006 ]
5462 : [ 7.4565e-006  ]
5463 : [ 5.32523e-006 ]
5464 : [ 5.32093e-006 ]
5465 : [ 4.79798e-006 ]
5466 : [ 4.94815e-006 ]
5467 : [ 6.278e-006   ]
5468 : [ 6.25771e-006 ]
5469 : [ 4.82737e-006 ]
5470 : [ 4.71928e-006 ]
5471 : [ 5.47751e-006 ]
5472 : [ 5.04903e-006 ]
5473 : [ 5.92441e-006 ]
5474 : [ 4.65839e-006 ]
5475 : [ 5.01988e-006 ]
5476 : [ 6.39157e-006 ]
5477 : [ 6.50144e-006 ]
5478 : [ 5.85503e-006 ]
5479 : [ 5.19744e-006 ]
5480 : [ 5.0455e-006  ]
5481 : [ 4.69892e-006 ]
5482 : [ 5.40769e-006 ]
5483 : [ 4.93155e-006 ]
5484 : [ 6.08475e-006 ]
5485 : [ 6.14796e-006 ]
5486 : [ 5.02096e-006 ]
5487 : [ 5.88885e-006 ]
5488 : [ 4.42506e-006 ]
5489 : [ 4.79349e-006 ]
5490 : [ 4.34675e-006 ]
5491 : [ 7.05925e-006 ]
5492 : [ 5.38156e-006 ]
5493 : [ 5.33529e-006 ]
5494 : [ 4.56732e-006 ]
5495 : [ 5.90305e-006 ]
5496 : [ 4.79236e-006 ]
5497 : [ 7.07959e-006 ]
5498 : [ 6.36914e-006 ]
5499 : [ 5.74532e-006 ]
5500 : [ 5.41604e-006 ]
5501 : [ 5.7863e-006  ]
5502 : [ 5.04116e-006 ]
5503 : [ 5.86777e-006 ]
5504 : [ 6.48383e-006 ]
5505 : [ 5.10192e-006 ]
5506 : [ 4.33576e-006 ]
5507 : [ 6.3238e-006  ]
5508 : [ 4.9291e-006  ]
5509 : [ 4.371e-006   ]
5510 : [ 5.05164e-006 ]
5511 : [ 5.00941e-006 ]
5512 : [ 4.78793e-006 ]
5513 : [ 5.17514e-006 ]
5514 : [ 5.01046e-006 ]
5515 : [ 5.95223e-006 ]
5516 : [ 4.60947e-006 ]
5517 : [ 4.96762e-006 ]
5518 : [ 5.30795e-006 ]
5519 : [ 5.35292e-006 ]
5520 : [ 5.64744e-006 ]
5521 : [ 6.94123e-006 ]
5522 : [ 6.3015e-006  ]
5523 : [ 4.31926e-006 ]
5524 : [ 6.15129e-006 ]
5525 : [ 7.18448e-006 ]
5526 : [ 7.07331e-006 ]
5527 : [ 4.82183e-006 ]
5528 : [ 5.04161e-006 ]
5529 : [ 6.15519e-006 ]
5530 : [ 5.78133e-006 ]
5531 : [ 6.48682e-006 ]
5532 : [ 5.09799e-006 ]
5533 : [ 6.69425e-006 ]
5534 : [ 7.07507e-006 ]
5535 : [ 5.14529e-006 ]
5536 : [ 4.85764e-006 ]
5537 : [ 7.04749e-006 ]
5538 : [ 4.84054e-006 ]
5539 : [ 5.37925e-006 ]
5540 : [ 6.28352e-006 ]
5541 : [ 5.75301e-006 ]
5542 : [ 6.78002e-006 ]
5543 : [ 6.38604e-006 ]
5544 : [ 5.57611e-006 ]
5545 : [ 5.93726e-006 ]
5546 : [ 5.41655e-006 ]
5547 : [ 4.88455e-006 ]
5548 : [ 5.78934e-006 ]
5549 : [ 5.06008e-006 ]
5550 : [ 6.8232e-006  ]
5551 : [ 6.57699e-006 ]
5552 : [ 5.25723e-006 ]
5553 : [ 4.96805e-006 ]
5554 : [ 6.01366e-006 ]
5555 : [ 5.91796e-006 ]
5556 : [ 5.35112e-006 ]
5557 : [ 6.16664e-006 ]
5558 : [ 5.49948e-006 ]
5559 : [ 5.53541e-006 ]
5560 : [ 6.33041e-006 ]
5561 : [ 4.34385e-006 ]
5562 : [ 5.06418e-006 ]
5563 : [ 4.95238e-006 ]
5564 : [ 4.7973e-006  ]
5565 : [ 4.811e-006   ]
5566 : [ 7.2368e-006  ]
5567 : [ 4.92903e-006 ]
5568 : [ 6.57205e-006 ]
5569 : [ 4.63469e-006 ]
5570 : [ 5.01147e-006 ]
5571 : [ 6.1009e-006  ]
5572 : [ 7.30683e-006 ]
5573 : [ 4.45467e-006 ]
5574 : [ 5.11794e-006 ]
5575 : [ 6.40655e-006 ]
5576 : [ 5.84739e-006 ]
5577 : [ 5.70265e-006 ]
5578 : [ 4.73028e-006 ]
5579 : [ 4.41176e-006 ]
5580 : [ 6.289e-006   ]
5581 : [ 5.38165e-006 ]
5582 : [ 6.97318e-006 ]
5583 : [ 5.01946e-006 ]
5584 : [ 6.96037e-006 ]
5585 : [ 4.92531e-006 ]
5586 : [ 5.36954e-006 ]
5587 : [ 4.89296e-006 ]
5588 : [ 4.88658e-006 ]
5589 : [ 4.87413e-006 ]
5590 : [ 4.74032e-006 ]
5591 : [ 4.99015e-006 ]
5592 : [ 4.98803e-006 ]
5593 : [ 7.0909e-006  ]
5594 : [ 5.62568e-006 ]
5595 : [ 4.99588e-006 ]
5596 : [ 6.21115e-006 ]
5597 : [ 4.85082e-006 ]
5598 : [ 4.82359e-006 ]
5599 : [ 6.30523e-006 ]
5600 : [ 4.91803e-006 ]
5601 : [ 6.91416e-006 ]
5602 : [ 4.76866e-006 ]
5603 : [ 4.98506e-006 ]
5604 : [ 6.74769e-006 ]
5605 : [ 6.69603e-006 ]
5606 : [ 5.51843e-006 ]
5607 : [ 5.85612e-006 ]
5608 : [ 6.50321e-006 ]
5609 : [ 4.95505e-006 ]
5610 : [ 4.90109e-006 ]
5611 : [ 5.26847e-006 ]
5612 : [ 4.89017e-006 ]
5613 : [ 6.12681e-006 ]
5614 : [ 6.4765e-006  ]
5615 : [ 5.01646e-006 ]
5616 : [ 6.01948e-006 ]
5617 : [ 6.59978e-006 ]
5618 : [ 4.65239e-006 ]
5619 : [ 6.92415e-006 ]
5620 : [ 4.58526e-006 ]
5621 : [ 5.7228e-006  ]
5622 : [ 5.00004e-006 ]
5623 : [ 6.80748e-006 ]
5624 : [ 5.9286e-006  ]
5625 : [ 5.46354e-006 ]
5626 : [ 4.60238e-006 ]
5627 : [ 4.73148e-006 ]
5628 : [ 5.34062e-006 ]
5629 : [ 4.92727e-006 ]
5630 : [ 5.8626e-006  ]
5631 : [ 4.83804e-006 ]
5632 : [ 4.81398e-006 ]
5633 : [ 5.5368e-006  ]
5634 : [ 4.39981e-006 ]
5635 : [ 6.74063e-006 ]
5636 : [ 5.86443e-006 ]
5637 : [ 4.59852e-006 ]
5638 : [ 4.89263e-006 ]
5639 : [ 5.00786e-006 ]
5640 : [ 5.19668e-006 ]
5641 : [ 6.82603e-006 ]
5642 : [ 5.15766e-006 ]
5643 : [ 6.74999e-006 ]
5644 : [ 5.00657e-006 ]
5645 : [ 6.60356e-006 ]
5646 : [ 4.97433e-006 ]
5647 : [ 6.42445e-006 ]
5648 : [ 5.24877e-006 ]
5649 : [ 6.9049e-006  ]
5650 : [ 4.6159e-006  ]
5651 : [ 6.20771e-006 ]
5652 : [ 4.54654e-006 ]
5653 : [ 4.53408e-006 ]
5654 : [ 4.89784e-006 ]
5655 : [ 5.29284e-006 ]
5656 : [ 5.26539e-006 ]
5657 : [ 4.99971e-006 ]
5658 : [ 5.71414e-006 ]
5659 : [ 6.01649e-006 ]
5660 : [ 4.90657e-006 ]
5661 : [ 4.66484e-006 ]
5662 : [ 5.05045e-006 ]
5663 : [ 5.38885e-006 ]
5664 : [ 5.56456e-006 ]
5665 : [ 4.96155e-006 ]
5666 : [ 5.96924e-006 ]
5667 : [ 5.21642e-006 ]
5668 : [ 7.40685e-006 ]
5669 : [ 5.57071e-006 ]
5670 : [ 4.79081e-006 ]
5671 : [ 4.93788e-006 ]
5672 : [ 4.82773e-006 ]
5673 : [ 5.10238e-006 ]
5674 : [ 5.16128e-006 ]
5675 : [ 6.36701e-006 ]
5676 : [ 4.48346e-006 ]
5677 : [ 5.2509e-006  ]
5678 : [ 5.6232e-006  ]
5679 : [ 4.37522e-006 ]
5680 : [ 5.74913e-006 ]
5681 : [ 4.80309e-006 ]
5682 : [ 4.48747e-006 ]
5683 : [ 6.92194e-006 ]
5684 : [ 5.25544e-006 ]
5685 : [ 5.26433e-006 ]
5686 : [ 4.9295e-006  ]
5687 : [ 5.15064e-006 ]
5688 : [ 4.63738e-006 ]
5689 : [ 5.13399e-006 ]
5690 : [ 6.41593e-006 ]
5691 : [ 6.38317e-006 ]
5692 : [ 6.99506e-006 ]
5693 : [ 4.85587e-006 ]
5694 : [ 6.67703e-006 ]
5695 : [ 6.21751e-006 ]
5696 : [ 7.15005e-006 ]
5697 : [ 5.86835e-006 ]
5698 : [ 5.48931e-006 ]
5699 : [ 4.55609e-006 ]
5700 : [ 4.78453e-006 ]
5701 : [ 5.48319e-006 ]
5702 : [ 5.24982e-006 ]
5703 : [ 5.08798e-006 ]
5704 : [ 5.96038e-006 ]
5705 : [ 6.25103e-006 ]
5706 : [ 4.68513e-006 ]
5707 : [ 6.63636e-006 ]
5708 : [ 4.99319e-006 ]
5709 : [ 5.9929e-006  ]
5710 : [ 5.18497e-006 ]
5711 : [ 5.28235e-006 ]
5712 : [ 4.91855e-006 ]
5713 : [ 4.92071e-006 ]
5714 : [ 4.86904e-006 ]
5715 : [ 5.03323e-006 ]
5716 : [ 5.23666e-006 ]
5717 : [ 5.52979e-006 ]
5718 : [ 4.6291e-006  ]
5719 : [ 5.05569e-006 ]
5720 : [ 5.32992e-006 ]
5721 : [ 4.77882e-006 ]
5722 : [ 5.38006e-006 ]
5723 : [ 4.7151e-006  ]
5724 : [ 6.18882e-006 ]
5725 : [ 6.36442e-006 ]
5726 : [ 5.38597e-006 ]
5727 : [ 5.28585e-006 ]
5728 : [ 4.74103e-006 ]
5729 : [ 4.72317e-006 ]
5730 : [ 5.31189e-006 ]
5731 : [ 5.33708e-006 ]
5732 : [ 5.04524e-006 ]
5733 : [ 4.86184e-006 ]
5734 : [ 5.19218e-006 ]
5735 : [ 5.91696e-006 ]
5736 : [ 6.12981e-006 ]
5737 : [ 5.4313e-006  ]
5738 : [ 5.31845e-006 ]
5739 : [ 4.71876e-006 ]
5740 : [ 5.94819e-006 ]
5741 : [ 4.87879e-006 ]
5742 : [ 5.08511e-006 ]
5743 : [ 5.76126e-006 ]
5744 : [ 4.89684e-006 ]
5745 : [ 5.14022e-006 ]
5746 : [ 4.78957e-006 ]
5747 : [ 4.94124e-006 ]
5748 : [ 5.15145e-006 ]
5749 : [ 4.77304e-006 ]
5750 : [ 6.12977e-006 ]
5751 : [ 4.82781e-006 ]
5752 : [ 6.05271e-006 ]
5753 : [ 5.51852e-006 ]
5754 : [ 5.10691e-006 ]
5755 : [ 4.97954e-006 ]
5756 : [ 6.32482e-006 ]
5757 : [ 5.01547e-006 ]
5758 : [ 7.22827e-006 ]
5759 : [ 5.5716e-006  ]
5760 : [ 5.22017e-006 ]
5761 : [ 6.8166e-006  ]
5762 : [ 4.86794e-006 ]
5763 : [ 6.86199e-006 ]
5764 : [ 5.34369e-006 ]
5765 : [ 4.91464e-006 ]
5766 : [ 4.69029e-006 ]
5767 : [ 5.11215e-006 ]
5768 : [ 4.6573e-006  ]
5769 : [ 6.24392e-006 ]
5770 : [ 6.42455e-006 ]
5771 : [ 4.82789e-006 ]
5772 : [ 4.7146e-006  ]
5773 : [ 5.10574e-006 ]
5774 : [ 6.37909e-006 ]
5775 : [ 5.24993e-006 ]
5776 : [ 5.51647e-006 ]
5777 : [ 6.01576e-006 ]
5778 : [ 6.3946e-006  ]
5779 : [ 6.0414e-006  ]
5780 : [ 4.84261e-006 ]
5781 : [ 7.03566e-006 ]
5782 : [ 5.13939e-006 ]
5783 : [ 4.79648e-006 ]
5784 : [ 5.96597e-006 ]
5785 : [ 5.34649e-006 ]
5786 : [ 4.98218e-006 ]
5787 : [ 4.4038e-006  ]
5788 : [ 4.97325e-006 ]
5789 : [ 4.79803e-006 ]
5790 : [ 5.21978e-006 ]
5791 : [ 5.931e-006   ]
5792 : [ 5.2588e-006  ]
5793 : [ 5.25016e-006 ]
5794 : [ 6.97528e-006 ]
5795 : [ 4.74857e-006 ]
5796 : [ 5.32767e-006 ]
5797 : [ 4.72579e-006 ]
5798 : [ 4.68486e-006 ]
5799 : [ 4.45996e-006 ]
5800 : [ 4.9051e-006  ]
5801 : [ 5.59524e-006 ]
5802 : [ 5.77603e-006 ]
5803 : [ 5.84797e-006 ]
5804 : [ 5.25122e-006 ]
5805 : [ 6.50681e-006 ]
5806 : [ 4.41697e-006 ]
5807 : [ 5.15932e-006 ]
5808 : [ 6.80282e-006 ]
5809 : [ 6.0075e-006  ]
5810 : [ 6.66456e-006 ]
5811 : [ 6.17167e-006 ]
5812 : [ 5.91482e-006 ]
5813 : [ 7.11536e-006 ]
5814 : [ 5.25077e-006 ]
5815 : [ 6.47134e-006 ]
5816 : [ 5.20161e-006 ]
5817 : [ 4.66559e-006 ]
5818 : [ 4.89323e-006 ]
5819 : [ 6.14161e-006 ]
5820 : [ 6.27077e-006 ]
5821 : [ 5.95068e-006 ]
5822 : [ 5.43634e-006 ]
5823 : [ 5.18447e-006 ]
5824 : [ 6.42135e-006 ]
5825 : [ 4.88582e-006 ]
5826 : [ 6.54981e-006 ]
5827 : [ 6.57294e-006 ]
5828 : [ 4.48331e-006 ]
5829 : [ 4.68142e-006 ]
5830 : [ 5.46024e-006 ]
5831 : [ 4.83808e-006 ]
5832 : [ 4.6863e-006  ]
5833 : [ 4.82216e-006 ]
5834 : [ 5.95352e-006 ]
5835 : [ 5.99797e-006 ]
5836 : [ 4.80617e-006 ]
5837 : [ 7.15707e-006 ]
5838 : [ 6.69633e-006 ]
5839 : [ 4.72273e-006 ]
5840 : [ 5.3827e-006  ]
5841 : [ 7.01435e-006 ]
5842 : [ 5.50641e-006 ]
5843 : [ 4.96816e-006 ]
5844 : [ 4.53068e-006 ]
5845 : [ 5.28722e-006 ]
5846 : [ 6.0738e-006  ]
5847 : [ 6.21004e-006 ]
5848 : [ 4.84918e-006 ]
5849 : [ 4.59213e-006 ]
5850 : [ 7.22358e-006 ]
5851 : [ 4.673e-006   ]
5852 : [ 4.90743e-006 ]
5853 : [ 4.50419e-006 ]
5854 : [ 7.1618e-006  ]
5855 : [ 5.41926e-006 ]
5856 : [ 6.05312e-006 ]
5857 : [ 6.88763e-006 ]
5858 : [ 5.26022e-006 ]
5859 : [ 5.33791e-006 ]
5860 : [ 5.05374e-006 ]
5861 : [ 5.10064e-006 ]
5862 : [ 4.60811e-006 ]
5863 : [ 7.50623e-006 ]
5864 : [ 5.03911e-006 ]
5865 : [ 5.62438e-006 ]
5866 : [ 5.74849e-006 ]
5867 : [ 5.01883e-006 ]
5868 : [ 4.74888e-006 ]
5869 : [ 4.49419e-006 ]
5870 : [ 5.98305e-006 ]
5871 : [ 6.78712e-006 ]
5872 : [ 4.96987e-006 ]
5873 : [ 5.8907e-006  ]
5874 : [ 7.22797e-006 ]
5875 : [ 5.22632e-006 ]
5876 : [ 4.67449e-006 ]
5877 : [ 5.15797e-006 ]
5878 : [ 4.38863e-006 ]
5879 : [ 5.00147e-006 ]
5880 : [ 4.84896e-006 ]
5881 : [ 6.04461e-006 ]
5882 : [ 5.03496e-006 ]
5883 : [ 4.96661e-006 ]
5884 : [ 5.93518e-006 ]
5885 : [ 5.95903e-006 ]
5886 : [ 5.49716e-006 ]
5887 : [ 5.46267e-006 ]
5888 : [ 5.00727e-006 ]
5889 : [ 5.90192e-006 ]
5890 : [ 4.8367e-006  ]
5891 : [ 4.58828e-006 ]
5892 : [ 5.97989e-006 ]
5893 : [ 4.97867e-006 ]
5894 : [ 6.80737e-006 ]
5895 : [ 4.88617e-006 ]
5896 : [ 4.80278e-006 ]
5897 : [ 5.22339e-006 ]
5898 : [ 5.0921e-006  ]
5899 : [ 7.27009e-006 ]
5900 : [ 4.46846e-006 ]
5901 : [ 5.8546e-006  ]
5902 : [ 7.17651e-006 ]
5903 : [ 6.10218e-006 ]
5904 : [ 4.9781e-006  ]
5905 : [ 6.14562e-006 ]
5906 : [ 6.96879e-006 ]
5907 : [ 6.30261e-006 ]
5908 : [ 4.92901e-006 ]
5909 : [ 6.03959e-006 ]
5910 : [ 5.65604e-006 ]
5911 : [ 5.64249e-006 ]
5912 : [ 4.99509e-006 ]
5913 : [ 4.72266e-006 ]
5914 : [ 4.65252e-006 ]
5915 : [ 6.15751e-006 ]
5916 : [ 5.27075e-006 ]
5917 : [ 6.66405e-006 ]
5918 : [ 4.82499e-006 ]
5919 : [ 5.25022e-006 ]
5920 : [ 4.79752e-006 ]
5921 : [ 4.48853e-006 ]
5922 : [ 6.62425e-006 ]
5923 : [ 6.21661e-006 ]
5924 : [ 5.04286e-006 ]
5925 : [ 5.21523e-006 ]
5926 : [ 5.63025e-006 ]
5927 : [ 4.96577e-006 ]
5928 : [ 5.73428e-006 ]
5929 : [ 6.22552e-006 ]
5930 : [ 7.04312e-006 ]
5931 : [ 4.92606e-006 ]
5932 : [ 5.04816e-006 ]
5933 : [ 5.54425e-006 ]
5934 : [ 4.60069e-006 ]
5935 : [ 4.99342e-006 ]
5936 : [ 4.8403e-006  ]
5937 : [ 5.2858e-006  ]
5938 : [ 4.56547e-006 ]
5939 : [ 6.56673e-006 ]
5940 : [ 5.14478e-006 ]
5941 : [ 7.21405e-006 ]
5942 : [ 5.17302e-006 ]
5943 : [ 5.10775e-006 ]
5944 : [ 4.92355e-006 ]
5945 : [ 4.77667e-006 ]
5946 : [ 5.21605e-006 ]
5947 : [ 7.29854e-006 ]
5948 : [ 6.81946e-006 ]
5949 : [ 5.60206e-006 ]
5950 : [ 5.51702e-006 ]
5951 : [ 5.3878e-006  ]
5952 : [ 4.41648e-006 ]
5953 : [ 4.82936e-006 ]
5954 : [ 4.88873e-006 ]
5955 : [ 4.98511e-006 ]
5956 : [ 5.15083e-006 ]
5957 : [ 6.83093e-006 ]
5958 : [ 7.0347e-006  ]
5959 : [ 6.32234e-006 ]
5960 : [ 7.58e-006    ]
5961 : [ 5.06275e-006 ]
5962 : [ 5.33973e-006 ]
5963 : [ 4.72681e-006 ]
5964 : [ 5.74839e-006 ]
5965 : [ 6.38895e-006 ]
5966 : [ 5.65645e-006 ]
5967 : [ 5.37017e-006 ]
5968 : [ 4.56319e-006 ]
5969 : [ 5.61995e-006 ]
5970 : [ 5.53154e-006 ]
5971 : [ 7.27486e-006 ]
5972 : [ 7.41024e-006 ]
5973 : [ 5.49201e-006 ]
5974 : [ 4.64711e-006 ]
5975 : [ 5.57711e-006 ]
5976 : [ 5.29051e-006 ]
5977 : [ 6.13405e-006 ]
5978 : [ 4.86736e-006 ]
5979 : [ 4.7162e-006  ]
5980 : [ 6.80366e-006 ]
5981 : [ 5.81432e-006 ]
5982 : [ 5.19765e-006 ]
5983 : [ 4.72472e-006 ]
5984 : [ 5.47127e-006 ]
5985 : [ 5.19294e-006 ]
5986 : [ 5.26146e-006 ]
5987 : [ 4.73131e-006 ]
5988 : [ 5.52706e-006 ]
5989 : [ 5.42894e-006 ]
5990 : [ 5.02221e-006 ]
5991 : [ 6.82701e-006 ]
5992 : [ 5.79008e-006 ]
5993 : [ 6.21301e-006 ]
5994 : [ 4.51304e-006 ]
5995 : [ 6.49979e-006 ]
5996 : [ 6.27289e-006 ]
5997 : [ 5.07407e-006 ]
5998 : [ 6.31915e-006 ]
5999 : [ 5.06344e-006 ]
6000 : [ 4.50384e-006 ]
6001 : [ 6.6345e-006  ]
6002 : [ 6.23148e-006 ]
6003 : [ 4.62253e-006 ]
6004 : [ 4.87025e-006 ]
6005 : [ 5.78205e-006 ]
6006 : [ 6.06699e-006 ]
6007 : [ 5.08894e-006 ]
6008 : [ 4.86791e-006 ]
6009 : [ 5.93416e-006 ]
6010 : [ 6.29063e-006 ]
6011 : [ 5.18123e-006 ]
6012 : [ 4.98535e-006 ]
6013 : [ 5.18921e-006 ]
6014 : [ 4.77774e-006 ]
6015 : [ 4.98506e-006 ]
6016 : [ 5.02228e-006 ]
6017 : [ 4.65192e-006 ]
6018 : [ 5.13531e-006 ]
6019 : [ 4.95563e-006 ]
6020 : [ 6.08241e-006 ]
6021 : [ 5.33514e-006 ]
6022 : [ 5.66953e-006 ]
6023 : [ 4.74608e-006 ]
6024 : [ 5.34331e-006 ]
6025 : [ 5.06228e-006 ]
6026 : [ 5.10894e-006 ]
6027 : [ 5.66131e-006 ]
6028 : [ 4.69435e-006 ]
6029 : [ 4.90508e-006 ]
6030 : [ 5.02153e-006 ]
6031 : [ 5.3844e-006  ]
6032 : [ 5.4255e-006  ]
6033 : [ 5.14724e-006 ]
6034 : [ 6.33073e-006 ]
6035 : [ 6.42312e-006 ]
6036 : [ 6.55692e-006 ]
6037 : [ 4.51733e-006 ]
6038 : [ 4.71048e-006 ]
6039 : [ 4.59358e-006 ]
6040 : [ 4.9846e-006  ]
6041 : [ 6.82239e-006 ]
6042 : [ 6.74277e-006 ]
6043 : [ 5.26117e-006 ]
6044 : [ 4.50578e-006 ]
6045 : [ 4.80268e-006 ]
6046 : [ 6.06355e-006 ]
6047 : [ 6.18906e-006 ]
6048 : [ 5.04022e-006 ]
6049 : [ 5.40052e-006 ]
6050 : [ 4.85856e-006 ]
6051 : [ 4.60811e-006 ]
6052 : [ 6.67716e-006 ]
6053 : [ 4.42568e-006 ]
6054 : [ 5.41602e-006 ]
6055 : [ 5.12896e-006 ]
6056 : [ 7.23565e-006 ]
6057 : [ 5.09215e-006 ]
6058 : [ 4.98467e-006 ]
6059 : [ 4.6095e-006  ]
6060 : [ 6.65253e-006 ]
6061 : [ 4.93432e-006 ]
6062 : [ 4.8004e-006  ]
6063 : [ 4.90298e-006 ]
6064 : [ 6.371e-006   ]
6065 : [ 5.56237e-006 ]
6066 : [ 5.36407e-006 ]
6067 : [ 6.37358e-006 ]
6068 : [ 4.46027e-006 ]
6069 : [ 6.43989e-006 ]
6070 : [ 6.20323e-006 ]
6071 : [ 4.82084e-006 ]
6072 : [ 4.93953e-006 ]
6073 : [ 6.1545e-006  ]
6074 : [ 5.20157e-006 ]
6075 : [ 5.96869e-006 ]
6076 : [ 5.32829e-006 ]
6077 : [ 5.89954e-006 ]
6078 : [ 5.36709e-006 ]
6079 : [ 5.89703e-006 ]
6080 : [ 4.67153e-006 ]
6081 : [ 6.44771e-006 ]
6082 : [ 5.36997e-006 ]
6083 : [ 5.33829e-006 ]
6084 : [ 4.9738e-006  ]
6085 : [ 5.2822e-006  ]
6086 : [ 7.04228e-006 ]
6087 : [ 5.85669e-006 ]
6088 : [ 5.23551e-006 ]
6089 : [ 5.26187e-006 ]
6090 : [ 5.07829e-006 ]
6091 : [ 6.5167e-006  ]
6092 : [ 5.62378e-006 ]
6093 : [ 5.05446e-006 ]
6094 : [ 6.03498e-006 ]
6095 : [ 5.13674e-006 ]
6096 : [ 4.92912e-006 ]
6097 : [ 4.74172e-006 ]
6098 : [ 6.2325e-006  ]
6099 : [ 6.16732e-006 ]
6100 : [ 5.11528e-006 ]
6101 : [ 4.99698e-006 ]
6102 : [ 5.09421e-006 ]
6103 : [ 5.06651e-006 ]
6104 : [ 5.77567e-006 ]
6105 : [ 5.11669e-006 ]
6106 : [ 4.48194e-006 ]
6107 : [ 4.88727e-006 ]
6108 : [ 5.37437e-006 ]
6109 : [ 5.65451e-006 ]
6110 : [ 4.72429e-006 ]
6111 : [ 5.73063e-006 ]
6112 : [ 5.55997e-006 ]
6113 : [ 6.05411e-006 ]
6114 : [ 5.16289e-006 ]
6115 : [ 6.30638e-006 ]
6116 : [ 6.89349e-006 ]
6117 : [ 4.39139e-006 ]
6118 : [ 4.70251e-006 ]
6119 : [ 5.46268e-006 ]
6120 : [ 6.9419e-006  ]
6121 : [ 5.47081e-006 ]
6122 : [ 5.04877e-006 ]
6123 : [ 5.52686e-006 ]
6124 : [ 5.28169e-006 ]
6125 : [ 4.89037e-006 ]
6126 : [ 5.00742e-006 ]
6127 : [ 4.83279e-006 ]
6128 : [ 5.17993e-006 ]
6129 : [ 5.0269e-006  ]
6130 : [ 5.45684e-006 ]
6131 : [ 5.64852e-006 ]
6132 : [ 5.77993e-006 ]
6133 : [ 4.59768e-006 ]
6134 : [ 6.29443e-006 ]
6135 : [ 5.64743e-006 ]
6136 : [ 4.74154e-006 ]
6137 : [ 6.13313e-006 ]
6138 : [ 4.65626e-006 ]
6139 : [ 5.28791e-006 ]
6140 : [ 5.20968e-006 ]
6141 : [ 5.25639e-006 ]
6142 : [ 6.54164e-006 ]
6143 : [ 6.48008e-006 ]
6144 : [ 5.12332e-006 ]
6145 : [ 5.34373e-006 ]
6146 : [ 4.77104e-006 ]
6147 : [ 6.73931e-006 ]
6148 : [ 5.47756e-006 ]
6149 : [ 5.504e-006   ]
6150 : [ 6.08425e-006 ]
6151 : [ 5.37931e-006 ]
6152 : [ 4.99658e-006 ]
6153 : [ 6.37448e-006 ]
6154 : [ 5.25901e-006 ]
6155 : [ 5.06869e-006 ]
6156 : [ 5.02717e-006 ]
6157 : [ 5.54642e-006 ]
6158 : [ 4.94733e-006 ]
6159 : [ 5.18814e-006 ]
6160 : [ 5.83841e-006 ]
6161 : [ 7.64732e-006 ]
6162 : [ 4.65246e-006 ]
6163 : [ 5.02784e-006 ]
6164 : [ 5.03616e-006 ]
6165 : [ 4.37848e-006 ]
6166 : [ 6.76527e-006 ]
6167 : [ 5.18583e-006 ]
6168 : [ 5.03225e-006 ]
6169 : [ 6.07553e-006 ]
6170 : [ 4.87791e-006 ]
6171 : [ 5.04949e-006 ]
6172 : [ 5.95703e-006 ]
6173 : [ 5.5249e-006  ]
6174 : [ 5.01376e-006 ]
6175 : [ 5.73767e-006 ]
6176 : [ 5.89342e-006 ]
6177 : [ 6.024e-006   ]
6178 : [ 6.99067e-006 ]
6179 : [ 4.70411e-006 ]
6180 : [ 6.79281e-006 ]
6181 : [ 4.99847e-006 ]
6182 : [ 5.0903e-006  ]
6183 : [ 5.64409e-006 ]
6184 : [ 5.42863e-006 ]
6185 : [ 4.80095e-006 ]
6186 : [ 5.14712e-006 ]
6187 : [ 6.30941e-006 ]
6188 : [ 5.3451e-006  ]
6189 : [ 4.81918e-006 ]
6190 : [ 5.20753e-006 ]
6191 : [ 4.85424e-006 ]
6192 : [ 5.40908e-006 ]
6193 : [ 4.52317e-006 ]
6194 : [ 5.90834e-006 ]
6195 : [ 5.35385e-006 ]
6196 : [ 6.61252e-006 ]
6197 : [ 4.92828e-006 ]
6198 : [ 4.7657e-006  ]
6199 : [ 7.08487e-006 ]
6200 : [ 6.30347e-006 ]
6201 : [ 4.55643e-006 ]
6202 : [ 5.26468e-006 ]
6203 : [ 5.09378e-006 ]
6204 : [ 5.04475e-006 ]
6205 : [ 4.9157e-006  ]
6206 : [ 5.37904e-006 ]
6207 : [ 5.65553e-006 ]
6208 : [ 5.12682e-006 ]
6209 : [ 5.27699e-006 ]
6210 : [ 5.70491e-006 ]
6211 : [ 7.19955e-006 ]
6212 : [ 5.5875e-006  ]
6213 : [ 4.96825e-006 ]
6214 : [ 6.35285e-006 ]
6215 : [ 7.07564e-006 ]
6216 : [ 5.34018e-006 ]
6217 : [ 5.91792e-006 ]
6218 : [ 4.5179e-006  ]
6219 : [ 5.14593e-006 ]
6220 : [ 4.56761e-006 ]
6221 : [ 5.43697e-006 ]
6222 : [ 6.36495e-006 ]
6223 : [ 5.08131e-006 ]
6224 : [ 7.23406e-006 ]
6225 : [ 5.78239e-006 ]
6226 : [ 5.30017e-006 ]
6227 : [ 4.85851e-006 ]
6228 : [ 6.06869e-006 ]
6229 : [ 4.8409e-006  ]
6230 : [ 5.3576e-006  ]
6231 : [ 4.82785e-006 ]
6232 : [ 6.65613e-006 ]
6233 : [ 6.16381e-006 ]
6234 : [ 5.05978e-006 ]
6235 : [ 5.11373e-006 ]
6236 : [ 6.32157e-006 ]
6237 : [ 4.94944e-006 ]
6238 : [ 4.94079e-006 ]
6239 : [ 6.65255e-006 ]
6240 : [ 5.01626e-006 ]
6241 : [ 5.38714e-006 ]
6242 : [ 6.39342e-006 ]
6243 : [ 5.71087e-006 ]
6244 : [ 5.26028e-006 ]
6245 : [ 4.75794e-006 ]
6246 : [ 4.95965e-006 ]
6247 : [ 7.10283e-006 ]
6248 : [ 5.27097e-006 ]
6249 : [ 6.39137e-006 ]
6250 : [ 6.59051e-006 ]
6251 : [ 4.63331e-006 ]
6252 : [ 4.91561e-006 ]
6253 : [ 6.96544e-006 ]
6254 : [ 4.56702e-006 ]
6255 : [ 4.52302e-006 ]
6256 : [ 5.57707e-006 ]
6257 : [ 4.74584e-006 ]
6258 : [ 5.59979e-006 ]
6259 : [ 4.95382e-006 ]
6260 : [ 4.93122e-006 ]
6261 : [ 5.73889e-006 ]
6262 : [ 4.71016e-006 ]
6263 : [ 6.24538e-006 ]
6264 : [ 6.07286e-006 ]
6265 : [ 5.53761e-006 ]
6266 : [ 5.18944e-006 ]
6267 : [ 4.97654e-006 ]
6268 : [ 5.1959e-006  ]
6269 : [ 4.4525e-006  ]
6270 : [ 4.49745e-006 ]
6271 : [ 5.5452e-006  ]
6272 : [ 5.10944e-006 ]
6273 : [ 7.50594e-006 ]
6274 : [ 5.8493e-006  ]
6275 : [ 4.80717e-006 ]
6276 : [ 6.18031e-006 ]
6277 : [ 4.63829e-006 ]
6278 : [ 7.03366e-006 ]
6279 : [ 5.52842e-006 ]
6280 : [ 5.49985e-006 ]
6281 : [ 4.81214e-006 ]
6282 : [ 4.9181e-006  ]
6283 : [ 5.12058e-006 ]
6284 : [ 4.50871e-006 ]
6285 : [ 7.14091e-006 ]
6286 : [ 6.52682e-006 ]
6287 : [ 6.68002e-006 ]
6288 : [ 4.6195e-006  ]
6289 : [ 4.58992e-006 ]
6290 : [ 4.50756e-006 ]
6291 : [ 4.79368e-006 ]
6292 : [ 6.83214e-006 ]
6293 : [ 6.64969e-006 ]
6294 : [ 4.81129e-006 ]
6295 : [ 6.92201e-006 ]
6296 : [ 5.23129e-006 ]
6297 : [ 5.54783e-006 ]
6298 : [ 5.24061e-006 ]
6299 : [ 5.61257e-006 ]
6300 : [ 5.60182e-006 ]
6301 : [ 5.36708e-006 ]
6302 : [ 4.5359e-006  ]
6303 : [ 4.91296e-006 ]
6304 : [ 4.59419e-006 ]
6305 : [ 6.5732e-006  ]
6306 : [ 5.75481e-006 ]
6307 : [ 4.70408e-006 ]
6308 : [ 6.97581e-006 ]
6309 : [ 5.38171e-006 ]
6310 : [ 5.52939e-006 ]
6311 : [ 4.69105e-006 ]
6312 : [ 4.76906e-006 ]
6313 : [ 6.86757e-006 ]
6314 : [ 4.75035e-006 ]
6315 : [ 6.72053e-006 ]
6316 : [ 6.52236e-006 ]
6317 : [ 7.05238e-006 ]
6318 : [ 5.72832e-006 ]
6319 : [ 5.27673e-006 ]
6320 : [ 4.79248e-006 ]
6321 : [ 5.05415e-006 ]
6322 : [ 7.07186e-006 ]
6323 : [ 6.18284e-006 ]
6324 : [ 5.32919e-006 ]
6325 : [ 5.22529e-006 ]
6326 : [ 5.31079e-006 ]
6327 : [ 6.64736e-006 ]
6328 : [ 5.17907e-006 ]
6329 : [ 5.35211e-006 ]
6330 : [ 4.57535e-006 ]
6331 : [ 5.33149e-006 ]
6332 : [ 5.15352e-006 ]
6333 : [ 5.72747e-006 ]
6334 : [ 4.99981e-006 ]
6335 : [ 6.26815e-006 ]
6336 : [ 6.63109e-006 ]
6337 : [ 5.96451e-006 ]
6338 : [ 5.4331e-006  ]
6339 : [ 5.06312e-006 ]
6340 : [ 4.37818e-006 ]
6341 : [ 6.25706e-006 ]
6342 : [ 7.28428e-006 ]
6343 : [ 5.6314e-006  ]
6344 : [ 4.70634e-006 ]
6345 : [ 4.9214e-006  ]
6346 : [ 5.36202e-006 ]
6347 : [ 4.81313e-006 ]
6348 : [ 5.44428e-006 ]
6349 : [ 4.90862e-006 ]
6350 : [ 5.61479e-006 ]
6351 : [ 4.80269e-006 ]
6352 : [ 7.0094e-006  ]
6353 : [ 6.15936e-006 ]
6354 : [ 6.52341e-006 ]
6355 : [ 4.98081e-006 ]
6356 : [ 4.92409e-006 ]
6357 : [ 5.66749e-006 ]
6358 : [ 4.88894e-006 ]
6359 : [ 4.96719e-006 ]
6360 : [ 4.7802e-006  ]
6361 : [ 7.23126e-006 ]
6362 : [ 4.74755e-006 ]
6363 : [ 4.88131e-006 ]
6364 : [ 5.62065e-006 ]
6365 : [ 5.07089e-006 ]
6366 : [ 5.50865e-006 ]
6367 : [ 5.79539e-006 ]
6368 : [ 6.15102e-006 ]
6369 : [ 4.96169e-006 ]
6370 : [ 4.92352e-006 ]
6371 : [ 5.30524e-006 ]
6372 : [ 4.97353e-006 ]
6373 : [ 4.79779e-006 ]
6374 : [ 6.2105e-006  ]
6375 : [ 6.90688e-006 ]
6376 : [ 5.04262e-006 ]
6377 : [ 5.38647e-006 ]
6378 : [ 6.22004e-006 ]
6379 : [ 4.54314e-006 ]
6380 : [ 4.69821e-006 ]
6381 : [ 4.92067e-006 ]
6382 : [ 6.91909e-006 ]
6383 : [ 6.31191e-006 ]
6384 : [ 4.72489e-006 ]
6385 : [ 5.17427e-006 ]
6386 : [ 4.84589e-006 ]
6387 : [ 5.67594e-006 ]
6388 : [ 7.31171e-006 ]
6389 : [ 5.61623e-006 ]
6390 : [ 4.64109e-006 ]
6391 : [ 4.74129e-006 ]
6392 : [ 5.14496e-006 ]
6393 : [ 6.84204e-006 ]
6394 : [ 5.86347e-006 ]
6395 : [ 6.29944e-006 ]
6396 : [ 5.30367e-006 ]
6397 : [ 5.61486e-006 ]
6398 : [ 6.14289e-006 ]
6399 : [ 5.47025e-006 ]
6400 : [ 5.9221e-006  ]
6401 : [ 5.65235e-006 ]
6402 : [ 4.80707e-006 ]
6403 : [ 6.03561e-006 ]
6404 : [ 4.8463e-006  ]
6405 : [ 4.91215e-006 ]
6406 : [ 5.18051e-006 ]
6407 : [ 6.85426e-006 ]
6408 : [ 7.23663e-006 ]
6409 : [ 6.66808e-006 ]
6410 : [ 4.53785e-006 ]
6411 : [ 5.45139e-006 ]
6412 : [ 5.25712e-006 ]
6413 : [ 5.13393e-006 ]
6414 : [ 5.12498e-006 ]
6415 : [ 5.25739e-006 ]
6416 : [ 7.03255e-006 ]
6417 : [ 5.07627e-006 ]
6418 : [ 6.37811e-006 ]
6419 : [ 4.52978e-006 ]
6420 : [ 4.87199e-006 ]
6421 : [ 4.97503e-006 ]
6422 : [ 5.38151e-006 ]
6423 : [ 6.90201e-006 ]
6424 : [ 4.91028e-006 ]
6425 : [ 5.93527e-006 ]
6426 : [ 5.20662e-006 ]
6427 : [ 5.92409e-006 ]
6428 : [ 5.97987e-006 ]
6429 : [ 4.72941e-006 ]
6430 : [ 5.69933e-006 ]
6431 : [ 4.97486e-006 ]
6432 : [ 5.07493e-006 ]
6433 : [ 4.69599e-006 ]
6434 : [ 6.94413e-006 ]
6435 : [ 4.75065e-006 ]
6436 : [ 4.68387e-006 ]
6437 : [ 5.09463e-006 ]
6438 : [ 6.56418e-006 ]
6439 : [ 4.77663e-006 ]
6440 : [ 4.74342e-006 ]
6441 : [ 4.79454e-006 ]
6442 : [ 5.20308e-006 ]
6443 : [ 5.94318e-006 ]
6444 : [ 5.42369e-006 ]
6445 : [ 5.30232e-006 ]
6446 : [ 6.91195e-006 ]
6447 : [ 5.16647e-006 ]
6448 : [ 5.20026e-006 ]
6449 : [ 5.06072e-006 ]
6450 : [ 6.40995e-006 ]
6451 : [ 5.5379e-006  ]
6452 : [ 4.71737e-006 ]
6453 : [ 5.44751e-006 ]
6454 : [ 5.53047e-006 ]
6455 : [ 4.80206e-006 ]
6456 : [ 5.17907e-006 ]
6457 : [ 6.42563e-006 ]
6458 : [ 4.7965e-006  ]
6459 : [ 4.68717e-006 ]
6460 : [ 4.5052e-006  ]
6461 : [ 5.72856e-006 ]
6462 : [ 6.90547e-006 ]
6463 : [ 6.87233e-006 ]
6464 : [ 5.25866e-006 ]
6465 : [ 6.06149e-006 ]
6466 : [ 5.19669e-006 ]
6467 : [ 6.01018e-006 ]
6468 : [ 5.78215e-006 ]
6469 : [ 6.76968e-006 ]
6470 : [ 5.33511e-006 ]
6471 : [ 4.60345e-006 ]
6472 : [ 5.30197e-006 ]
6473 : [ 4.96842e-006 ]
6474 : [ 4.68368e-006 ]
6475 : [ 5.2976e-006  ]
6476 : [ 4.86063e-006 ]
6477 : [ 4.80055e-006 ]
6478 : [ 5.51153e-006 ]
6479 : [ 5.08091e-006 ]
6480 : [ 4.70054e-006 ]
6481 : [ 4.92976e-006 ]
6482 : [ 6.61086e-006 ]
6483 : [ 5.20036e-006 ]
6484 : [ 5.40333e-006 ]
6485 : [ 4.83724e-006 ]
6486 : [ 4.56043e-006 ]
6487 : [ 6.8491e-006  ]
6488 : [ 4.76675e-006 ]
6489 : [ 6.72476e-006 ]
6490 : [ 5.37348e-006 ]
6491 : [ 5.982e-006   ]
6492 : [ 5.07775e-006 ]
6493 : [ 6.80085e-006 ]
6494 : [ 5.64625e-006 ]
6495 : [ 4.84508e-006 ]
6496 : [ 6.98252e-006 ]
6497 : [ 5.12018e-006 ]
6498 : [ 5.68454e-006 ]
6499 : [ 5.25937e-006 ]
6500 : [ 6.74011e-006 ]
6501 : [ 5.32475e-006 ]
6502 : [ 5.84623e-006 ]
6503 : [ 5.24722e-006 ]
6504 : [ 4.93374e-006 ]
6505 : [ 6.79278e-006 ]
6506 : [ 6.91106e-006 ]
6507 : [ 6.79883e-006 ]
6508 : [ 5.21894e-006 ]
6509 : [ 4.51169e-006 ]
6510 : [ 5.93552e-006 ]
6511 : [ 7.14537e-006 ]
6512 : [ 4.66244e-006 ]
6513 : [ 6.9968e-006  ]
6514 : [ 5.36876e-006 ]
6515 : [ 4.37423e-006 ]
6516 : [ 4.88454e-006 ]
6517 : [ 5.36052e-006 ]
6518 : [ 5.39409e-006 ]
6519 : [ 5.00476e-006 ]
6520 : [ 5.23946e-006 ]
6521 : [ 5.04834e-006 ]
6522 : [ 6.60145e-006 ]
6523 : [ 7.35854e-006 ]
6524 : [ 6.04784e-006 ]
6525 : [ 5.19315e-006 ]
6526 : [ 5.63767e-006 ]
6527 : [ 4.4827e-006  ]
6528 : [ 6.3345e-006  ]
6529 : [ 4.99806e-006 ]
6530 : [ 5.80758e-006 ]
6531 : [ 5.11293e-006 ]
6532 : [ 6.1506e-006  ]
6533 : [ 7.08488e-006 ]
6534 : [ 4.51646e-006 ]
6535 : [ 4.43803e-006 ]
6536 : [ 4.68142e-006 ]
6537 : [ 4.98936e-006 ]
6538 : [ 5.12164e-006 ]
6539 : [ 6.48084e-006 ]
6540 : [ 5.12994e-006 ]
6541 : [ 6.44409e-006 ]
6542 : [ 6.53606e-006 ]
6543 : [ 7.35217e-006 ]
6544 : [ 4.6441e-006  ]
6545 : [ 6.23068e-006 ]
6546 : [ 4.91456e-006 ]
6547 : [ 4.96644e-006 ]
6548 : [ 7.06794e-006 ]
6549 : [ 5.35841e-006 ]
6550 : [ 4.86408e-006 ]
6551 : [ 5.73922e-006 ]
6552 : [ 5.90423e-006 ]
6553 : [ 4.53793e-006 ]
6554 : [ 5.09712e-006 ]
6555 : [ 5.0138e-006  ]
6556 : [ 5.91181e-006 ]
6557 : [ 4.93612e-006 ]
6558 : [ 7.13976e-006 ]
6559 : [ 5.06291e-006 ]
6560 : [ 4.58223e-006 ]
6561 : [ 4.86142e-006 ]
6562 : [ 4.41022e-006 ]
6563 : [ 4.53886e-006 ]
6564 : [ 4.83935e-006 ]
6565 : [ 4.64977e-006 ]
6566 : [ 7.07599e-006 ]
6567 : [ 7.3749e-006  ]
6568 : [ 7.25403e-006 ]
6569 : [ 7.00527e-006 ]
6570 : [ 5.24618e-006 ]
6571 : [ 5.13123e-006 ]
6572 : [ 5.14312e-006 ]
6573 : [ 5.40469e-006 ]
6574 : [ 6.16086e-006 ]
6575 : [ 7.00815e-006 ]
6576 : [ 5.59288e-006 ]
6577 : [ 6.72794e-006 ]
6578 : [ 6.99758e-006 ]
6579 : [ 5.62161e-006 ]
6580 : [ 6.89815e-006 ]
6581 : [ 6.23225e-006 ]
6582 : [ 4.81507e-006 ]
6583 : [ 5.38901e-006 ]
6584 : [ 5.23559e-006 ]
6585 : [ 6.16285e-006 ]
6586 : [ 5.18661e-006 ]
6587 : [ 4.97014e-006 ]
6588 : [ 4.97834e-006 ]
6589 : [ 4.98965e-006 ]
6590 : [ 4.49329e-006 ]
6591 : [ 5.01918e-006 ]
6592 : [ 5.30156e-006 ]
6593 : [ 4.81975e-006 ]
6594 : [ 4.8689e-006  ]
6595 : [ 4.72203e-006 ]
6596 : [ 6.45598e-006 ]
6597 : [ 5.85347e-006 ]
6598 : [ 5.25965e-006 ]
6599 : [ 5.70989e-006 ]
6600 : [ 4.94593e-006 ]
6601 : [ 4.80263e-006 ]
6602 : [ 6.03589e-006 ]
6603 : [ 5.45257e-006 ]
6604 : [ 5.40677e-006 ]
6605 : [ 5.44774e-006 ]
6606 : [ 5.04485e-006 ]
6607 : [ 4.81891e-006 ]
6608 : [ 5.39015e-006 ]
6609 : [ 5.25853e-006 ]
6610 : [ 5.73553e-006 ]
6611 : [ 4.68163e-006 ]
6612 : [ 5.35314e-006 ]
6613 : [ 7.048e-006   ]
6614 : [ 4.70141e-006 ]
6615 : [ 6.4385e-006  ]
6616 : [ 4.97028e-006 ]
6617 : [ 4.49786e-006 ]
6618 : [ 5.10449e-006 ]
6619 : [ 4.48893e-006 ]
6620 : [ 6.5533e-006  ]
6621 : [ 5.25352e-006 ]
6622 : [ 4.5004e-006  ]
6623 : [ 5.30555e-006 ]
6624 : [ 4.78573e-006 ]
6625 : [ 5.43901e-006 ]
6626 : [ 6.58855e-006 ]
6627 : [ 5.18263e-006 ]
6628 : [ 5.66111e-006 ]
6629 : [ 7.01494e-006 ]
6630 : [ 5.61913e-006 ]
6631 : [ 4.64468e-006 ]
6632 : [ 5.32225e-006 ]
6633 : [ 4.50207e-006 ]
6634 : [ 4.93471e-006 ]
6635 : [ 7.45297e-006 ]
6636 : [ 5.51445e-006 ]
6637 : [ 4.4468e-006  ]
6638 : [ 5.7864e-006  ]
6639 : [ 5.07547e-006 ]
6640 : [ 4.94424e-006 ]
6641 : [ 5.07053e-006 ]
6642 : [ 5.21545e-006 ]
6643 : [ 4.76783e-006 ]
6644 : [ 4.50264e-006 ]
6645 : [ 5.40806e-006 ]
6646 : [ 6.61813e-006 ]
6647 : [ 5.63802e-006 ]
6648 : [ 5.02291e-006 ]
6649 : [ 7.10208e-006 ]
6650 : [ 4.88671e-006 ]
6651 : [ 5.33373e-006 ]
6652 : [ 5.71377e-006 ]
6653 : [ 5.04046e-006 ]
6654 : [ 6.61115e-006 ]
6655 : [ 5.76092e-006 ]
6656 : [ 5.27825e-006 ]
6657 : [ 5.17102e-006 ]
6658 : [ 5.384e-006   ]
6659 : [ 5.19396e-006 ]
6660 : [ 4.36113e-006 ]
6661 : [ 5.86209e-006 ]
6662 : [ 5.04343e-006 ]
6663 : [ 5.41507e-006 ]
6664 : [ 7.27784e-006 ]
6665 : [ 4.95008e-006 ]
6666 : [ 5.08401e-006 ]
6667 : [ 6.96747e-006 ]
6668 : [ 5.75741e-006 ]
6669 : [ 4.89098e-006 ]
6670 : [ 5.0632e-006  ]
6671 : [ 5.03931e-006 ]
6672 : [ 4.73978e-006 ]
6673 : [ 4.66714e-006 ]
6674 : [ 5.42146e-006 ]
6675 : [ 4.62823e-006 ]
6676 : [ 6.36925e-006 ]
6677 : [ 5.48834e-006 ]
6678 : [ 6.29829e-006 ]
6679 : [ 6.46597e-006 ]
6680 : [ 6.93316e-006 ]
6681 : [ 5.07889e-006 ]
6682 : [ 5.89782e-006 ]
6683 : [ 5.76927e-006 ]
6684 : [ 5.6957e-006  ]
6685 : [ 4.7722e-006  ]
6686 : [ 5.42218e-006 ]
6687 : [ 5.67003e-006 ]
6688 : [ 5.0728e-006  ]
6689 : [ 4.38769e-006 ]
6690 : [ 5.55026e-006 ]
6691 : [ 6.92918e-006 ]
6692 : [ 5.98488e-006 ]
6693 : [ 5.03328e-006 ]
6694 : [ 5.05867e-006 ]
6695 : [ 6.24458e-006 ]
6696 : [ 4.85831e-006 ]
6697 : [ 6.53911e-006 ]
6698 : [ 5.28164e-006 ]
6699 : [ 5.45043e-006 ]
6700 : [ 5.33416e-006 ]
6701 : [ 5.94589e-006 ]
6702 : [ 5.71258e-006 ]
6703 : [ 5.03418e-006 ]
6704 : [ 6.65209e-006 ]
6705 : [ 6.68457e-006 ]
6706 : [ 6.99428e-006 ]
6707 : [ 4.93108e-006 ]
6708 : [ 5.88422e-006 ]
6709 : [ 6.81528e-006 ]
6710 : [ 5.4017e-006  ]
6711 : [ 5.72437e-006 ]
6712 : [ 4.68508e-006 ]
6713 : [ 5.9678e-006  ]
6714 : [ 5.12693e-006 ]
6715 : [ 6.85349e-006 ]
6716 : [ 5.41158e-006 ]
6717 : [ 5.82965e-006 ]
6718 : [ 5.43199e-006 ]
6719 : [ 5.91428e-006 ]
6720 : [ 5.0744e-006  ]
6721 : [ 4.77587e-006 ]
6722 : [ 5.21813e-006 ]
6723 : [ 7.14592e-006 ]
6724 : [ 5.25201e-006 ]
6725 : [ 5.85453e-006 ]
6726 : [ 5.02899e-006 ]
6727 : [ 5.09442e-006 ]
6728 : [ 5.06257e-006 ]
6729 : [ 6.47026e-006 ]
6730 : [ 6.74331e-006 ]
6731 : [ 4.71996e-006 ]
6732 : [ 6.2225e-006  ]
6733 : [ 6.09135e-006 ]
6734 : [ 6.26694e-006 ]
6735 : [ 6.24042e-006 ]
6736 : [ 4.77881e-006 ]
6737 : [ 5.47737e-006 ]
6738 : [ 5.67997e-006 ]
6739 : [ 4.6949e-006  ]
6740 : [ 5.18455e-006 ]
6741 : [ 5.56647e-006 ]
6742 : [ 5.62381e-006 ]
6743 : [ 5.03119e-006 ]
6744 : [ 5.36883e-006 ]
6745 : [ 6.60171e-006 ]
6746 : [ 4.49222e-006 ]
6747 : [ 5.33526e-006 ]
6748 : [ 5.07874e-006 ]
6749 : [ 5.28402e-006 ]
6750 : [ 5.17943e-006 ]
6751 : [ 7.11169e-006 ]
6752 : [ 5.36417e-006 ]
6753 : [ 6.93217e-006 ]
6754 : [ 4.71714e-006 ]
6755 : [ 5.74591e-006 ]
6756 : [ 5.01065e-006 ]
6757 : [ 6.23039e-006 ]
6758 : [ 4.69521e-006 ]
6759 : [ 5.18562e-006 ]
6760 : [ 5.4134e-006  ]
6761 : [ 4.90699e-006 ]
6762 : [ 6.41639e-006 ]
6763 : [ 7.10687e-006 ]
6764 : [ 5.17118e-006 ]
6765 : [ 7.15299e-006 ]
6766 : [ 4.88917e-006 ]
6767 : [ 5.29009e-006 ]
6768 : [ 6.61352e-006 ]
6769 : [ 5.22028e-006 ]
6770 : [ 6.76219e-006 ]
6771 : [ 5.81925e-006 ]
6772 : [ 5.2761e-006  ]
6773 : [ 4.4215e-006  ]
6774 : [ 5.62339e-006 ]
6775 : [ 5.25066e-006 ]
6776 : [ 4.69565e-006 ]
6777 : [ 7.17497e-006 ]
6778 : [ 5.38181e-006 ]
6779 : [ 4.93591e-006 ]
6780 : [ 5.77065e-006 ]
6781 : [ 6.05092e-006 ]
6782 : [ 4.79715e-006 ]
6783 : [ 6.78866e-006 ]
6784 : [ 4.62516e-006 ]
6785 : [ 6.94998e-006 ]
6786 : [ 6.95888e-006 ]
6787 : [ 5.28771e-006 ]
6788 : [ 4.68079e-006 ]
6789 : [ 5.5836e-006  ]
6790 : [ 6.72676e-006 ]
6791 : [ 5.12125e-006 ]
6792 : [ 5.56085e-006 ]
6793 : [ 4.7089e-006  ]
6794 : [ 5.32123e-006 ]
6795 : [ 6.13923e-006 ]
6796 : [ 4.86075e-006 ]
6797 : [ 6.45965e-006 ]
6798 : [ 5.00141e-006 ]
6799 : [ 5.05965e-006 ]
6800 : [ 4.57518e-006 ]
6801 : [ 5.81394e-006 ]
6802 : [ 5.08827e-006 ]
6803 : [ 4.67098e-006 ]
6804 : [ 4.5399e-006  ]
6805 : [ 5.96981e-006 ]
6806 : [ 5.97753e-006 ]
6807 : [ 4.38783e-006 ]
6808 : [ 4.96535e-006 ]
6809 : [ 6.37164e-006 ]
6810 : [ 5.95952e-006 ]
6811 : [ 4.90499e-006 ]
6812 : [ 4.72048e-006 ]
6813 : [ 4.56367e-006 ]
6814 : [ 5.11408e-006 ]
6815 : [ 6.35903e-006 ]
6816 : [ 4.83564e-006 ]
6817 : [ 5.25566e-006 ]
6818 : [ 4.58967e-006 ]
6819 : [ 5.10306e-006 ]
6820 : [ 4.43506e-006 ]
6821 : [ 6.89953e-006 ]
6822 : [ 5.09916e-006 ]
6823 : [ 4.91722e-006 ]
6824 : [ 4.61729e-006 ]
6825 : [ 5.18052e-006 ]
6826 : [ 7.01889e-006 ]
6827 : [ 6.89356e-006 ]
6828 : [ 5.17487e-006 ]
6829 : [ 6.84986e-006 ]
6830 : [ 4.40843e-006 ]
6831 : [ 5.63898e-006 ]
6832 : [ 5.88557e-006 ]
6833 : [ 4.95392e-006 ]
6834 : [ 5.58771e-006 ]
6835 : [ 5.17495e-006 ]
6836 : [ 4.75785e-006 ]
6837 : [ 5.18349e-006 ]
6838 : [ 5.55257e-006 ]
6839 : [ 6.21435e-006 ]
6840 : [ 5.9118e-006  ]
6841 : [ 7.12309e-006 ]
6842 : [ 6.23104e-006 ]
6843 : [ 6.13565e-006 ]
6844 : [ 5.25614e-006 ]
6845 : [ 4.49633e-006 ]
6846 : [ 4.68078e-006 ]
6847 : [ 5.00175e-006 ]
6848 : [ 5.83048e-006 ]
6849 : [ 6.84957e-006 ]
6850 : [ 6.059e-006   ]
6851 : [ 5.55534e-006 ]
6852 : [ 5.21097e-006 ]
6853 : [ 5.24669e-006 ]
6854 : [ 5.58083e-006 ]
6855 : [ 5.72614e-006 ]
6856 : [ 4.98232e-006 ]
6857 : [ 5.27815e-006 ]
6858 : [ 6.42346e-006 ]
6859 : [ 4.78341e-006 ]
6860 : [ 6.69733e-006 ]
6861 : [ 5.13485e-006 ]
6862 : [ 5.77492e-006 ]
6863 : [ 6.02625e-006 ]
6864 : [ 4.93154e-006 ]
6865 : [ 4.73589e-006 ]
6866 : [ 4.91342e-006 ]
6867 : [ 5.60041e-006 ]
6868 : [ 6.59661e-006 ]
6869 : [ 5.23624e-006 ]
6870 : [ 5.20939e-006 ]
6871 : [ 4.69046e-006 ]
6872 : [ 4.86978e-006 ]
6873 : [ 7.0033e-006  ]
6874 : [ 4.42244e-006 ]
6875 : [ 4.77214e-006 ]
6876 : [ 5.73741e-006 ]
6877 : [ 4.56046e-006 ]
6878 : [ 5.39775e-006 ]
6879 : [ 5.43662e-006 ]
6880 : [ 5.58481e-006 ]
6881 : [ 4.86421e-006 ]
6882 : [ 4.56238e-006 ]
6883 : [ 4.88833e-006 ]
6884 : [ 4.94946e-006 ]
6885 : [ 6.42105e-006 ]
6886 : [ 5.83314e-006 ]
6887 : [ 4.49868e-006 ]
6888 : [ 4.99462e-006 ]
6889 : [ 4.54943e-006 ]
6890 : [ 5.16356e-006 ]
6891 : [ 5.00493e-006 ]
6892 : [ 5.01577e-006 ]
6893 : [ 5.68042e-006 ]
6894 : [ 5.0546e-006  ]
6895 : [ 5.52932e-006 ]
6896 : [ 5.25618e-006 ]
6897 : [ 4.8634e-006  ]
6898 : [ 4.91782e-006 ]
6899 : [ 6.82262e-006 ]
6900 : [ 5.20339e-006 ]
6901 : [ 6.33586e-006 ]
6902 : [ 5.61407e-006 ]
6903 : [ 6.90308e-006 ]
6904 : [ 6.11433e-006 ]
6905 : [ 4.93786e-006 ]
6906 : [ 4.85214e-006 ]
6907 : [ 5.04328e-006 ]
6908 : [ 4.99714e-006 ]
6909 : [ 4.7329e-006  ]
6910 : [ 6.46479e-006 ]
6911 : [ 4.93888e-006 ]
6912 : [ 6.22839e-006 ]
6913 : [ 5.70229e-006 ]
6914 : [ 4.67018e-006 ]
6915 : [ 6.46055e-006 ]
6916 : [ 6.3877e-006  ]
6917 : [ 5.49703e-006 ]
6918 : [ 5.09689e-006 ]
6919 : [ 4.63296e-006 ]
6920 : [ 5.57248e-006 ]
6921 : [ 5.65316e-006 ]
6922 : [ 6.63566e-006 ]
6923 : [ 4.49857e-006 ]
6924 : [ 4.44739e-006 ]
6925 : [ 5.85789e-006 ]
6926 : [ 4.66566e-006 ]
6927 : [ 4.89412e-006 ]
6928 : [ 5.67909e-006 ]
6929 : [ 5.09887e-006 ]
6930 : [ 5.95119e-006 ]
6931 : [ 4.99641e-006 ]
6932 : [ 5.24759e-006 ]
6933 : [ 4.96103e-006 ]
6934 : [ 4.83809e-006 ]
6935 : [ 5.69659e-006 ]
6936 : [ 5.06599e-006 ]
6937 : [ 5.26365e-006 ]
6938 : [ 5.72135e-006 ]
6939 : [ 5.88139e-006 ]
6940 : [ 4.86329e-006 ]
6941 : [ 4.93747e-006 ]
6942 : [ 7.47426e-006 ]
6943 : [ 5.10044e-006 ]
6944 : [ 6.42191e-006 ]
6945 : [ 6.93032e-006 ]
6946 : [ 5.65245e-006 ]
6947 : [ 4.89162e-006 ]
6948 : [ 4.63826e-006 ]
6949 : [ 4.99691e-006 ]
6950 : [ 4.90777e-006 ]
6951 : [ 5.40564e-006 ]
6952 : [ 4.95588e-006 ]
6953 : [ 7.09914e-006 ]
6954 : [ 5.58317e-006 ]
6955 : [ 5.31885e-006 ]
6956 : [ 4.64079e-006 ]
6957 : [ 5.40909e-006 ]
6958 : [ 5.02524e-006 ]
6959 : [ 4.97926e-006 ]
6960 : [ 4.73009e-006 ]
6961 : [ 5.30675e-006 ]
6962 : [ 4.87242e-006 ]
6963 : [ 5.17575e-006 ]
6964 : [ 6.09737e-006 ]
6965 : [ 4.92697e-006 ]
6966 : [ 5.38819e-006 ]
6967 : [ 5.57021e-006 ]
6968 : [ 7.24315e-006 ]
6969 : [ 5.04177e-006 ]
6970 : [ 5.06703e-006 ]
6971 : [ 5.11404e-006 ]
6972 : [ 4.73388e-006 ]
6973 : [ 4.8349e-006  ]
6974 : [ 6.8832e-006  ]
6975 : [ 5.40068e-006 ]
6976 : [ 5.06251e-006 ]
6977 : [ 5.51411e-006 ]
6978 : [ 5.30862e-006 ]
6979 : [ 4.90704e-006 ]
6980 : [ 4.68411e-006 ]
6981 : [ 4.85305e-006 ]
6982 : [ 5.1921e-006  ]
6983 : [ 4.95497e-006 ]
6984 : [ 5.16694e-006 ]
6985 : [ 5.44845e-006 ]
6986 : [ 5.76592e-006 ]
6987 : [ 4.51723e-006 ]
6988 : [ 7.22034e-006 ]
6989 : [ 5.03237e-006 ]
6990 : [ 7.17245e-006 ]
6991 : [ 6.65661e-006 ]
6992 : [ 5.87182e-006 ]
6993 : [ 4.84291e-006 ]
6994 : [ 6.65954e-006 ]
6995 : [ 5.54395e-006 ]
6996 : [ 5.45051e-006 ]
6997 : [ 6.90804e-006 ]
6998 : [ 7.32928e-006 ]
6999 : [ 5.48539e-006 ]
7000 : [ 5.66904e-006 ]
7001 : [ 6.14619e-006 ]
7002 : [ 5.5208e-006  ]
7003 : [ 6.4517e-006  ]
7004 : [ 5.59272e-006 ]
7005 : [ 6.6622e-006  ]
7006 : [ 4.96228e-006 ]
7007 : [ 4.45559e-006 ]
7008 : [ 7.45392e-006 ]
7009 : [ 4.75236e-006 ]
7010 : [ 7.3698e-006  ]
7011 : [ 4.71468e-006 ]
7012 : [ 5.87946e-006 ]
7013 : [ 5.24646e-006 ]
7014 : [ 5.18015e-006 ]
7015 : [ 4.98866e-006 ]
7016 : [ 5.41824e-006 ]
7017 : [ 5.13466e-006 ]
7018 : [ 5.87927e-006 ]
7019 : [ 6.07487e-006 ]
7020 : [ 6.26449e-006 ]
7021 : [ 5.03444e-006 ]
7022 : [ 4.73311e-006 ]
7023 : [ 5.51682e-006 ]
7024 : [ 6.2208e-006  ]
7025 : [ 4.92052e-006 ]
7026 : [ 7.73092e-006 ]
7027 : [ 5.76151e-006 ]
7028 : [ 6.43264e-006 ]
7029 : [ 6.67483e-006 ]
7030 : [ 4.89177e-006 ]
7031 : [ 5.55168e-006 ]
7032 : [ 5.21696e-006 ]
7033 : [ 4.68596e-006 ]
7034 : [ 4.91335e-006 ]
7035 : [ 5.05991e-006 ]
7036 : [ 5.67381e-006 ]
7037 : [ 5.1702e-006  ]
7038 : [ 4.56166e-006 ]
7039 : [ 5.20549e-006 ]
7040 : [ 6.0781e-006  ]
7041 : [ 5.34568e-006 ]
7042 : [ 4.85379e-006 ]
7043 : [ 6.20667e-006 ]
7044 : [ 6.26393e-006 ]
7045 : [ 6.72666e-006 ]
7046 : [ 5.18135e-006 ]
7047 : [ 5.7494e-006  ]
7048 : [ 4.46707e-006 ]
7049 : [ 6.93929e-006 ]
7050 : [ 4.54504e-006 ]
7051 : [ 6.91009e-006 ]
7052 : [ 5.28015e-006 ]
7053 : [ 4.84818e-006 ]
7054 : [ 5.82538e-006 ]
7055 : [ 5.049e-006   ]
7056 : [ 5.48558e-006 ]
7057 : [ 5.43939e-006 ]
7058 : [ 4.84489e-006 ]
7059 : [ 4.78714e-006 ]
7060 : [ 5.01247e-006 ]
7061 : [ 6.13517e-006 ]
7062 : [ 6.80639e-006 ]
7063 : [ 6.58916e-006 ]
7064 : [ 5.04112e-006 ]
7065 : [ 4.62055e-006 ]
7066 : [ 5.76866e-006 ]
7067 : [ 5.363e-006   ]
7068 : [ 7.21541e-006 ]
7069 : [ 4.98755e-006 ]
7070 : [ 5.68097e-006 ]
7071 : [ 5.99829e-006 ]
7072 : [ 6.10274e-006 ]
7073 : [ 5.82238e-006 ]
7074 : [ 6.09705e-006 ]
7075 : [ 6.27889e-006 ]
7076 : [ 5.32915e-006 ]
7077 : [ 6.63091e-006 ]
7078 : [ 6.4371e-006  ]
7079 : [ 4.74328e-006 ]
7080 : [ 4.5928e-006  ]
7081 : [ 5.36975e-006 ]
7082 : [ 4.99905e-006 ]
7083 : [ 4.68767e-006 ]
7084 : [ 5.24956e-006 ]
7085 : [ 5.39941e-006 ]
7086 : [ 7.33419e-006 ]
7087 : [ 5.58935e-006 ]
7088 : [ 5.93763e-006 ]
7089 : [ 5.05244e-006 ]
7090 : [ 4.47174e-006 ]
7091 : [ 4.82659e-006 ]
7092 : [ 5.37759e-006 ]
7093 : [ 4.87471e-006 ]
7094 : [ 5.74052e-006 ]
7095 : [ 5.23006e-006 ]
7096 : [ 5.50031e-006 ]
7097 : [ 4.82916e-006 ]
7098 : [ 7.37085e-006 ]
7099 : [ 5.39448e-006 ]
7100 : [ 5.39145e-006 ]
7101 : [ 4.46158e-006 ]
7102 : [ 5.87772e-006 ]
7103 : [ 5.12003e-006 ]
7104 : [ 5.87523e-006 ]
7105 : [ 5.79925e-006 ]
7106 : [ 5.06124e-006 ]
7107 : [ 4.95105e-006 ]
7108 : [ 6.32193e-006 ]
7109 : [ 5.30985e-006 ]
7110 : [ 5.05637e-006 ]
7111 : [ 5.27094e-006 ]
7112 : [ 6.8911e-006  ]
7113 : [ 4.55022e-006 ]
7114 : [ 7.14082e-006 ]
7115 : [ 7.29827e-006 ]
7116 : [ 5.13901e-006 ]
7117 : [ 7.04273e-006 ]
7118 : [ 4.63472e-006 ]
7119 : [ 5.32566e-006 ]
7120 : [ 6.69142e-006 ]
7121 : [ 6.85224e-006 ]
7122 : [ 4.86627e-006 ]
7123 : [ 5.96311e-006 ]
7124 : [ 5.58226e-006 ]
7125 : [ 7.01631e-006 ]
7126 : [ 4.50409e-006 ]
7127 : [ 6.31091e-006 ]
7128 : [ 6.77752e-006 ]
7129 : [ 4.43044e-006 ]
7130 : [ 5.07922e-006 ]
7131 : [ 5.50518e-006 ]
7132 : [ 4.69448e-006 ]
7133 : [ 6.03999e-006 ]
7134 : [ 5.70062e-006 ]
7135 : [ 6.60394e-006 ]
7136 : [ 5.88304e-006 ]
7137 : [ 6.86848e-006 ]
7138 : [ 5.31131e-006 ]
7139 : [ 4.69312e-006 ]
7140 : [ 5.96698e-006 ]
7141 : [ 5.25167e-006 ]
7142 : [ 5.32153e-006 ]
7143 : [ 6.1887e-006  ]
7144 : [ 4.81725e-006 ]
7145 : [ 5.26172e-006 ]
7146 : [ 4.62461e-006 ]
7147 : [ 4.81967e-006 ]
7148 : [ 5.49176e-006 ]
7149 : [ 6.09541e-006 ]
7150 : [ 4.56794e-006 ]
7151 : [ 5.16354e-006 ]
7152 : [ 6.74498e-006 ]
7153 : [ 4.96413e-006 ]
7154 : [ 5.15315e-006 ]
7155 : [ 5.13281e-006 ]
7156 : [ 5.39275e-006 ]
7157 : [ 4.75103e-006 ]
7158 : [ 6.27231e-006 ]
7159 : [ 5.09873e-006 ]
7160 : [ 4.84612e-006 ]
7161 : [ 4.53784e-006 ]
7162 : [ 5.59308e-006 ]
7163 : [ 6.45444e-006 ]
7164 : [ 4.65167e-006 ]
7165 : [ 5.01532e-006 ]
7166 : [ 5.0018e-006  ]
7167 : [ 6.45949e-006 ]
7168 : [ 5.10231e-006 ]
7169 : [ 5.12601e-006 ]
7170 : [ 6.49703e-006 ]
7171 : [ 5.96329e-006 ]
7172 : [ 5.05512e-006 ]
7173 : [ 6.82924e-006 ]
7174 : [ 5.33324e-006 ]
7175 : [ 4.70904e-006 ]
7176 : [ 7.55604e-006 ]
7177 : [ 6.47821e-006 ]
7178 : [ 4.96919e-006 ]
7179 : [ 5.77181e-006 ]
7180 : [ 5.18456e-006 ]
7181 : [ 5.51887e-006 ]
7182 : [ 5.22645e-006 ]
7183 : [ 4.76733e-006 ]
7184 : [ 5.99826e-006 ]
7185 : [ 5.07381e-006 ]
7186 : [ 6.79342e-006 ]
7187 : [ 5.002e-006   ]
7188 : [ 5.29529e-006 ]
7189 : [ 5.1596e-006  ]
7190 : [ 4.69661e-006 ]
7191 : [ 4.46063e-006 ]
7192 : [ 6.85235e-006 ]
7193 : [ 5.82007e-006 ]
7194 : [ 5.10059e-006 ]
7195 : [ 5.42875e-006 ]
7196 : [ 5.02936e-006 ]
7197 : [ 6.7336e-006  ]
7198 : [ 6.66431e-006 ]
7199 : [ 5.48058e-006 ]
7200 : [ 5.73401e-006 ]
7201 : [ 6.82786e-006 ]
7202 : [ 5.40523e-006 ]
7203 : [ 5.5116e-006  ]
7204 : [ 4.67179e-006 ]
7205 : [ 4.97302e-006 ]
7206 : [ 4.86593e-006 ]
7207 : [ 5.44393e-006 ]
7208 : [ 4.88636e-006 ]
7209 : [ 6.52885e-006 ]
7210 : [ 5.88789e-006 ]
7211 : [ 5.11898e-006 ]
7212 : [ 6.41602e-006 ]
7213 : [ 4.65976e-006 ]
7214 : [ 6.35659e-006 ]
7215 : [ 7.67689e-006 ]
7216 : [ 5.47473e-006 ]
7217 : [ 5.33143e-006 ]
7218 : [ 5.24804e-006 ]
7219 : [ 7.33828e-006 ]
7220 : [ 4.59119e-006 ]
7221 : [ 6.46891e-006 ]
7222 : [ 6.11424e-006 ]
7223 : [ 5.31403e-006 ]
7224 : [ 4.48111e-006 ]
7225 : [ 4.73686e-006 ]
7226 : [ 6.33707e-006 ]
7227 : [ 5.24427e-006 ]
7228 : [ 5.93843e-006 ]
7229 : [ 6.71502e-006 ]
7230 : [ 4.67463e-006 ]
7231 : [ 6.74812e-006 ]
7232 : [ 4.69749e-006 ]
7233 : [ 4.56051e-006 ]
7234 : [ 4.34114e-006 ]
7235 : [ 5.93085e-006 ]
7236 : [ 5.27688e-006 ]
7237 : [ 7.11423e-006 ]
7238 : [ 5.6654e-006  ]
7239 : [ 5.27151e-006 ]
7240 : [ 4.79015e-006 ]
7241 : [ 4.82238e-006 ]
7242 : [ 5.24864e-006 ]
7243 : [ 6.15299e-006 ]
7244 : [ 4.74018e-006 ]
7245 : [ 5.22896e-006 ]
7246 : [ 5.1712e-006  ]
7247 : [ 6.70372e-006 ]
7248 : [ 4.96844e-006 ]
7249 : [ 5.99456e-006 ]
7250 : [ 4.96896e-006 ]
7251 : [ 5.36036e-006 ]
7252 : [ 5.4579e-006  ]
7253 : [ 5.30186e-006 ]
7254 : [ 4.81515e-006 ]
7255 : [ 4.9763e-006  ]
7256 : [ 5.33858e-006 ]
7257 : [ 4.9736e-006  ]
7258 : [ 5.51078e-006 ]
7259 : [ 5.11343e-006 ]
7260 : [ 7.48084e-006 ]
7261 : [ 5.51673e-006 ]
7262 : [ 5.12261e-006 ]
7263 : [ 6.86897e-006 ]
7264 : [ 5.025e-006   ]
7265 : [ 5.26448e-006 ]
7266 : [ 5.14822e-006 ]
7267 : [ 6.27383e-006 ]
7268 : [ 4.93701e-006 ]
7269 : [ 6.03794e-006 ]
7270 : [ 6.67303e-006 ]
7271 : [ 6.34572e-006 ]
7272 : [ 4.95061e-006 ]
7273 : [ 4.9664e-006  ]
7274 : [ 7.20509e-006 ]
7275 : [ 6.38834e-006 ]
7276 : [ 4.91927e-006 ]
7277 : [ 4.67093e-006 ]
7278 : [ 7.09255e-006 ]
7279 : [ 7.06768e-006 ]
7280 : [ 5.04375e-006 ]
7281 : [ 5.16103e-006 ]
7282 : [ 6.33123e-006 ]
7283 : [ 6.52899e-006 ]
7284 : [ 4.99695e-006 ]
7285 : [ 4.8445e-006  ]
7286 : [ 5.90404e-006 ]
7287 : [ 5.71168e-006 ]
7288 : [ 4.66959e-006 ]
7289 : [ 5.22441e-006 ]
7290 : [ 6.31685e-006 ]
7291 : [ 4.87497e-006 ]
7292 : [ 4.90643e-006 ]
7293 : [ 5.37831e-006 ]
7294 : [ 4.93376e-006 ]
7295 : [ 4.8644e-006  ]
7296 : [ 4.97316e-006 ]
7297 : [ 4.80833e-006 ]
7298 : [ 4.83983e-006 ]
7299 : [ 7.52703e-006 ]
7300 : [ 6.55316e-006 ]
7301 : [ 5.74801e-006 ]
7302 : [ 5.22027e-006 ]
7303 : [ 5.96707e-006 ]
7304 : [ 5.78461e-006 ]
7305 : [ 5.09388e-006 ]
7306 : [ 5.44374e-006 ]
7307 : [ 4.84725e-006 ]
7308 : [ 4.88643e-006 ]
7309 : [ 5.67215e-006 ]
7310 : [ 5.02642e-006 ]
7311 : [ 4.87562e-006 ]
7312 : [ 4.65663e-006 ]
7313 : [ 6.71977e-006 ]
7314 : [ 4.50246e-006 ]
7315 : [ 7.08888e-006 ]
7316 : [ 5.04412e-006 ]
7317 : [ 7.19639e-006 ]
7318 : [ 4.73404e-006 ]
7319 : [ 4.74407e-006 ]
7320 : [ 4.90983e-006 ]
7321 : [ 4.70306e-006 ]
7322 : [ 4.7118e-006  ]
7323 : [ 5.61218e-006 ]
7324 : [ 6.04832e-006 ]
7325 : [ 5.89241e-006 ]
7326 : [ 5.08632e-006 ]
7327 : [ 5.17971e-006 ]
7328 : [ 5.82709e-006 ]
7329 : [ 6.409e-006   ]
7330 : [ 6.48819e-006 ]
7331 : [ 5.01812e-006 ]
7332 : [ 5.48582e-006 ]
7333 : [ 5.20913e-006 ]
7334 : [ 5.5093e-006  ]
7335 : [ 5.54273e-006 ]
7336 : [ 5.1582e-006  ]
7337 : [ 5.50965e-006 ]
7338 : [ 4.78682e-006 ]
7339 : [ 7.18682e-006 ]
7340 : [ 5.28095e-006 ]
7341 : [ 7.26852e-006 ]
7342 : [ 4.94042e-006 ]
7343 : [ 5.07218e-006 ]
7344 : [ 4.78283e-006 ]
7345 : [ 5.33782e-006 ]
7346 : [ 6.11201e-006 ]
7347 : [ 5.07781e-006 ]
7348 : [ 4.58703e-006 ]
7349 : [ 7.37767e-006 ]
7350 : [ 4.6144e-006  ]
7351 : [ 5.58953e-006 ]
7352 : [ 5.55458e-006 ]
7353 : [ 5.54061e-006 ]
7354 : [ 5.03616e-006 ]
7355 : [ 4.81885e-006 ]
7356 : [ 5.67486e-006 ]
7357 : [ 5.04262e-006 ]
7358 : [ 4.75217e-006 ]
7359 : [ 5.40856e-006 ]
7360 : [ 7.33516e-006 ]
7361 : [ 5.33873e-006 ]
7362 : [ 4.56966e-006 ]
7363 : [ 4.85639e-006 ]
7364 : [ 4.58612e-006 ]
7365 : [ 4.47687e-006 ]
7366 : [ 5.22181e-006 ]
7367 : [ 4.75188e-006 ]
7368 : [ 5.59145e-006 ]
7369 : [ 7.48573e-006 ]
7370 : [ 5.4847e-006  ]
7371 : [ 4.35926e-006 ]
7372 : [ 6.03411e-006 ]
7373 : [ 4.31455e-006 ]
7374 : [ 5.30857e-006 ]
7375 : [ 5.49744e-006 ]
7376 : [ 4.93013e-006 ]
7377 : [ 6.7733e-006  ]
7378 : [ 4.89165e-006 ]
7379 : [ 5.07948e-006 ]
7380 : [ 4.46502e-006 ]
7381 : [ 6.67881e-006 ]
7382 : [ 5.01231e-006 ]
7383 : [ 5.30016e-006 ]
7384 : [ 6.81132e-006 ]
7385 : [ 5.00842e-006 ]
7386 : [ 6.21257e-006 ]
7387 : [ 5.40745e-006 ]
7388 : [ 5.04806e-006 ]
7389 : [ 4.71058e-006 ]
7390 : [ 5.52494e-006 ]
7391 : [ 4.863e-006   ]
7392 : [ 7.19742e-006 ]
7393 : [ 4.34579e-006 ]
7394 : [ 5.45109e-006 ]
7395 : [ 4.89908e-006 ]
7396 : [ 4.97158e-006 ]
7397 : [ 5.03244e-006 ]
7398 : [ 5.25131e-006 ]
7399 : [ 4.81453e-006 ]
7400 : [ 4.39664e-006 ]
7401 : [ 5.59175e-006 ]
7402 : [ 4.61431e-006 ]
7403 : [ 4.83107e-006 ]
7404 : [ 4.83845e-006 ]
7405 : [ 5.22806e-006 ]
7406 : [ 5.11193e-006 ]
7407 : [ 5.3787e-006  ]
7408 : [ 5.27454e-006 ]
7409 : [ 6.8465e-006  ]
7410 : [ 5.07481e-006 ]
7411 : [ 4.89011e-006 ]
7412 : [ 4.81714e-006 ]
7413 : [ 6.18398e-006 ]
7414 : [ 5.52156e-006 ]
7415 : [ 5.73184e-006 ]
7416 : [ 4.85956e-006 ]
7417 : [ 5.49092e-006 ]
7418 : [ 4.91181e-006 ]
7419 : [ 5.62653e-006 ]
7420 : [ 5.06261e-006 ]
7421 : [ 6.12777e-006 ]
7422 : [ 5.27701e-006 ]
7423 : [ 4.83147e-006 ]
7424 : [ 5.26536e-006 ]
7425 : [ 6.17149e-006 ]
7426 : [ 4.7541e-006  ]
7427 : [ 5.37659e-006 ]
7428 : [ 6.09525e-006 ]
7429 : [ 6.16443e-006 ]
7430 : [ 6.83142e-006 ]
7431 : [ 5.07233e-006 ]
7432 : [ 5.26381e-006 ]
7433 : [ 4.77863e-006 ]
7434 : [ 6.20424e-006 ]
7435 : [ 4.77887e-006 ]
7436 : [ 5.08874e-006 ]
7437 : [ 5.03572e-006 ]
7438 : [ 4.48128e-006 ]
7439 : [ 4.63123e-006 ]
7440 : [ 7.30231e-006 ]
7441 : [ 4.53907e-006 ]
7442 : [ 6.09781e-006 ]
7443 : [ 4.56164e-006 ]
7444 : [ 5.28018e-006 ]
7445 : [ 5.22867e-006 ]
7446 : [ 7.55262e-006 ]
7447 : [ 6.04592e-006 ]
7448 : [ 4.77652e-006 ]
7449 : [ 5.19081e-006 ]
7450 : [ 4.87752e-006 ]
7451 : [ 4.76755e-006 ]
7452 : [ 6.54624e-006 ]
7453 : [ 5.29316e-006 ]
7454 : [ 6.45642e-006 ]
7455 : [ 5.11364e-006 ]
7456 : [ 4.69988e-006 ]
7457 : [ 4.85334e-006 ]
7458 : [ 4.9275e-006  ]
7459 : [ 4.66114e-006 ]
7460 : [ 5.86898e-006 ]
7461 : [ 4.7298e-006  ]
7462 : [ 4.75943e-006 ]
7463 : [ 5.53596e-006 ]
7464 : [ 5.33865e-006 ]
7465 : [ 6.46182e-006 ]
7466 : [ 4.56018e-006 ]
7467 : [ 5.42488e-006 ]
7468 : [ 4.85943e-006 ]
7469 : [ 6.3287e-006  ]
7470 : [ 7.08861e-006 ]
7471 : [ 5.43272e-006 ]
7472 : [ 5.35684e-006 ]
7473 : [ 7.05099e-006 ]
7474 : [ 6.00805e-006 ]
7475 : [ 5.18928e-006 ]
7476 : [ 4.49768e-006 ]
7477 : [ 5.58274e-006 ]
7478 : [ 6.36884e-006 ]
7479 : [ 5.03593e-006 ]
7480 : [ 7.11548e-006 ]
7481 : [ 6.99449e-006 ]
7482 : [ 5.80115e-006 ]
7483 : [ 7.08441e-006 ]
7484 : [ 6.03487e-006 ]
7485 : [ 5.1589e-006  ]
7486 : [ 4.83267e-006 ]
7487 : [ 6.16326e-006 ]
7488 : [ 5.06108e-006 ]
7489 : [ 5.85328e-006 ]
7490 : [ 4.79796e-006 ]
7491 : [ 5.39079e-006 ]
7492 : [ 4.7289e-006  ]
7493 : [ 6.1701e-006  ]
7494 : [ 5.76847e-006 ]
7495 : [ 5.25805e-006 ]
7496 : [ 7.50103e-006 ]
7497 : [ 5.4186e-006  ]
7498 : [ 5.08014e-006 ]
7499 : [ 5.69851e-006 ]
7500 : [ 5.17457e-006 ]
7501 : [ 4.54919e-006 ]
7502 : [ 4.86536e-006 ]
7503 : [ 4.87633e-006 ]
7504 : [ 5.38446e-006 ]
7505 : [ 6.57467e-006 ]
7506 : [ 7.75444e-006 ]
7507 : [ 6.06788e-006 ]
7508 : [ 5.01746e-006 ]
7509 : [ 6.60719e-006 ]
7510 : [ 6.16807e-006 ]
7511 : [ 4.92163e-006 ]
7512 : [ 5.82244e-006 ]
7513 : [ 4.61323e-006 ]
7514 : [ 4.92621e-006 ]
7515 : [ 6.55015e-006 ]
7516 : [ 7.27479e-006 ]
7517 : [ 5.06259e-006 ]
7518 : [ 4.94639e-006 ]
7519 : [ 6.8922e-006  ]
7520 : [ 6.35877e-006 ]
7521 : [ 4.7235e-006  ]
7522 : [ 5.19044e-006 ]
7523 : [ 6.07323e-006 ]
7524 : [ 5.69778e-006 ]
7525 : [ 5.25667e-006 ]
7526 : [ 5.89377e-006 ]
7527 : [ 5.08669e-006 ]
7528 : [ 6.26707e-006 ]
7529 : [ 5.98144e-006 ]
7530 : [ 5.21393e-006 ]
7531 : [ 7.34182e-006 ]
7532 : [ 7.13578e-006 ]
7533 : [ 5.765e-006   ]
7534 : [ 5.10938e-006 ]
7535 : [ 4.97694e-006 ]
7536 : [ 6.57129e-006 ]
7537 : [ 4.43028e-006 ]
7538 : [ 5.31478e-006 ]
7539 : [ 4.53216e-006 ]
7540 : [ 5.93572e-006 ]
7541 : [ 6.80345e-006 ]
7542 : [ 4.78619e-006 ]
7543 : [ 5.24355e-006 ]
7544 : [ 6.18388e-006 ]
7545 : [ 6.06559e-006 ]
7546 : [ 5.43912e-006 ]
7547 : [ 4.9659e-006  ]
7548 : [ 4.46595e-006 ]
7549 : [ 5.01318e-006 ]
7550 : [ 4.88226e-006 ]
7551 : [ 5.14014e-006 ]
7552 : [ 5.64278e-006 ]
7553 : [ 5.0042e-006  ]
7554 : [ 5.40378e-006 ]
7555 : [ 5.86524e-006 ]
7556 : [ 5.03143e-006 ]
7557 : [ 5.28212e-006 ]
7558 : [ 6.74396e-006 ]
7559 : [ 6.98174e-006 ]
7560 : [ 5.10398e-006 ]
7561 : [ 4.90056e-006 ]
7562 : [ 4.64034e-006 ]
7563 : [ 5.23805e-006 ]
7564 : [ 6.03243e-006 ]
7565 : [ 5.10224e-006 ]
7566 : [ 7.22046e-006 ]
7567 : [ 5.19521e-006 ]
7568 : [ 4.75342e-006 ]
7569 : [ 5.53889e-006 ]
7570 : [ 5.06795e-006 ]
7571 : [ 4.98698e-006 ]
7572 : [ 5.32759e-006 ]
7573 : [ 5.08472e-006 ]
7574 : [ 4.80391e-006 ]
7575 : [ 5.58182e-006 ]
7576 : [ 5.26313e-006 ]
7577 : [ 5.13932e-006 ]
7578 : [ 4.83137e-006 ]
7579 : [ 6.40151e-006 ]
7580 : [ 5.34045e-006 ]
7581 : [ 4.86988e-006 ]
7582 : [ 7.1125e-006  ]
7583 : [ 6.48954e-006 ]
7584 : [ 5.97981e-006 ]
7585 : [ 4.68859e-006 ]
7586 : [ 4.65477e-006 ]
7587 : [ 5.08401e-006 ]
7588 : [ 4.61795e-006 ]
7589 : [ 5.12385e-006 ]
7590 : [ 4.80778e-006 ]
7591 : [ 5.22301e-006 ]
7592 : [ 4.82879e-006 ]
7593 : [ 5.88262e-006 ]
7594 : [ 4.3391e-006  ]
7595 : [ 4.50011e-006 ]
7596 : [ 6.40977e-006 ]
7597 : [ 5.65873e-006 ]
7598 : [ 5.39648e-006 ]
7599 : [ 4.9971e-006  ]
7600 : [ 4.90047e-006 ]
7601 : [ 4.6621e-006  ]
7602 : [ 5.1537e-006  ]
7603 : [ 4.64151e-006 ]
7604 : [ 7.01944e-006 ]
7605 : [ 5.00255e-006 ]
7606 : [ 6.10542e-006 ]
7607 : [ 4.66305e-006 ]
7608 : [ 4.62273e-006 ]
7609 : [ 4.59319e-006 ]
7610 : [ 5.47064e-006 ]
7611 : [ 4.91076e-006 ]
7612 : [ 5.36091e-006 ]
7613 : [ 4.79313e-006 ]
7614 : [ 4.80574e-006 ]
7615 : [ 4.8161e-006  ]
7616 : [ 4.8373e-006  ]
7617 : [ 6.11419e-006 ]
7618 : [ 4.58137e-006 ]
7619 : [ 4.89879e-006 ]
7620 : [ 5.69867e-006 ]
7621 : [ 5.21129e-006 ]
7622 : [ 4.85165e-006 ]
7623 : [ 4.77145e-006 ]
7624 : [ 6.62396e-006 ]
7625 : [ 4.96084e-006 ]
7626 : [ 7.46236e-006 ]
7627 : [ 4.96332e-006 ]
7628 : [ 4.65401e-006 ]
7629 : [ 4.84574e-006 ]
7630 : [ 6.41497e-006 ]
7631 : [ 4.62366e-006 ]
7632 : [ 7.30839e-006 ]
7633 : [ 5.11808e-006 ]
7634 : [ 4.50559e-006 ]
7635 : [ 4.88956e-006 ]
7636 : [ 6.41431e-006 ]
7637 : [ 6.36969e-006 ]
7638 : [ 5.71531e-006 ]
7639 : [ 4.7587e-006  ]
7640 : [ 6.55268e-006 ]
7641 : [ 5.8295e-006  ]
7642 : [ 5.71523e-006 ]
7643 : [ 4.72039e-006 ]
7644 : [ 4.99623e-006 ]
7645 : [ 5.84953e-006 ]
7646 : [ 5.69665e-006 ]
7647 : [ 4.61923e-006 ]
7648 : [ 4.79138e-006 ]
7649 : [ 5.15168e-006 ]
7650 : [ 4.66745e-006 ]
7651 : [ 5.07358e-006 ]
7652 : [ 4.804e-006   ]
7653 : [ 6.00213e-006 ]
7654 : [ 6.65409e-006 ]
7655 : [ 5.19734e-006 ]
7656 : [ 4.51346e-006 ]
7657 : [ 5.93795e-006 ]
7658 : [ 6.95215e-006 ]
7659 : [ 6.9692e-006  ]
7660 : [ 4.70293e-006 ]
7661 : [ 4.93923e-006 ]
7662 : [ 7.32937e-006 ]
7663 : [ 5.90241e-006 ]
7664 : [ 6.05692e-006 ]
7665 : [ 4.5299e-006  ]
7666 : [ 4.86648e-006 ]
7667 : [ 5.32843e-006 ]
7668 : [ 5.0898e-006  ]
7669 : [ 5.65074e-006 ]
7670 : [ 4.76116e-006 ]
7671 : [ 5.91661e-006 ]
7672 : [ 6.0907e-006  ]
7673 : [ 4.92933e-006 ]
7674 : [ 4.75905e-006 ]
7675 : [ 7.06108e-006 ]
7676 : [ 5.06564e-006 ]
7677 : [ 6.71551e-006 ]
7678 : [ 5.18957e-006 ]
7679 : [ 4.92745e-006 ]
7680 : [ 6.496e-006   ]
7681 : [ 7.34818e-006 ]
7682 : [ 4.39702e-006 ]
7683 : [ 6.92349e-006 ]
7684 : [ 6.63005e-006 ]
7685 : [ 6.10968e-006 ]
7686 : [ 4.91967e-006 ]
7687 : [ 5.05509e-006 ]
7688 : [ 5.05546e-006 ]
7689 : [ 5.29585e-006 ]
7690 : [ 6.94033e-006 ]
7691 : [ 5.32869e-006 ]
7692 : [ 6.23134e-006 ]
7693 : [ 6.18336e-006 ]
7694 : [ 4.83443e-006 ]
7695 : [ 5.60354e-006 ]
7696 : [ 6.46607e-006 ]
7697 : [ 6.86771e-006 ]
7698 : [ 5.19557e-006 ]
7699 : [ 5.96307e-006 ]
7700 : [ 4.6484e-006  ]
7701 : [ 5.15297e-006 ]
7702 : [ 6.41576e-006 ]
7703 : [ 4.54109e-006 ]
7704 : [ 4.73281e-006 ]
7705 : [ 5.0861e-006  ]
7706 : [ 4.9107e-006  ]
7707 : [ 5.42727e-006 ]
7708 : [ 4.85031e-006 ]
7709 : [ 5.00398e-006 ]
7710 : [ 5.8684e-006  ]
7711 : [ 5.27884e-006 ]
7712 : [ 6.6556e-006  ]
7713 : [ 7.15003e-006 ]
7714 : [ 6.76214e-006 ]
7715 : [ 4.34953e-006 ]
7716 : [ 5.19562e-006 ]
7717 : [ 5.30084e-006 ]
7718 : [ 7.16699e-006 ]
7719 : [ 6.88509e-006 ]
7720 : [ 4.59599e-006 ]
7721 : [ 5.43452e-006 ]
7722 : [ 6.21798e-006 ]
7723 : [ 4.84648e-006 ]
7724 : [ 6.31352e-006 ]
7725 : [ 5.90731e-006 ]
7726 : [ 6.1723e-006  ]
7727 : [ 4.85347e-006 ]
7728 : [ 5.34337e-006 ]
7729 : [ 5.03554e-006 ]
7730 : [ 4.4543e-006  ]
7731 : [ 4.95175e-006 ]
7732 : [ 5.3922e-006  ]
7733 : [ 4.96807e-006 ]
7734 : [ 5.38695e-006 ]
7735 : [ 5.83539e-006 ]
7736 : [ 4.74443e-006 ]
7737 : [ 6.16953e-006 ]
7738 : [ 5.42293e-006 ]
7739 : [ 5.91879e-006 ]
7740 : [ 4.95898e-006 ]
7741 : [ 4.96572e-006 ]
7742 : [ 5.18638e-006 ]
7743 : [ 5.99737e-006 ]
7744 : [ 4.73304e-006 ]
7745 : [ 6.9635e-006  ]
7746 : [ 4.9805e-006  ]
7747 : [ 5.83874e-006 ]
7748 : [ 4.76976e-006 ]
7749 : [ 4.96352e-006 ]
7750 : [ 4.90276e-006 ]
7751 : [ 5.71874e-006 ]
7752 : [ 6.17178e-006 ]
7753 : [ 5.3301e-006  ]
7754 : [ 5.3736e-006  ]
7755 : [ 5.57298e-006 ]
7756 : [ 5.68253e-006 ]
7757 : [ 6.24321e-006 ]
7758 : [ 5.98905e-006 ]
7759 : [ 6.8756e-006  ]
7760 : [ 7.54838e-006 ]
7761 : [ 5.01029e-006 ]
7762 : [ 5.6263e-006  ]
7763 : [ 4.72401e-006 ]
7764 : [ 5.22345e-006 ]
7765 : [ 5.71925e-006 ]
7766 : [ 7.23947e-006 ]
7767 : [ 6.75128e-006 ]
7768 : [ 5.76787e-006 ]
7769 : [ 4.94683e-006 ]
7770 : [ 6.7824e-006  ]
7771 : [ 6.92237e-006 ]
7772 : [ 4.92865e-006 ]
7773 : [ 5.4007e-006  ]
7774 : [ 6.18452e-006 ]
7775 : [ 5.02617e-006 ]
7776 : [ 5.48685e-006 ]
7777 : [ 4.84509e-006 ]
7778 : [ 5.43367e-006 ]
7779 : [ 5.51376e-006 ]
7780 : [ 4.93215e-006 ]
7781 : [ 6.43459e-006 ]
7782 : [ 6.47235e-006 ]
7783 : [ 5.39017e-006 ]
7784 : [ 4.99274e-006 ]
7785 : [ 4.98213e-006 ]
7786 : [ 5.39935e-006 ]
7787 : [ 5.52816e-006 ]
7788 : [ 5.87777e-006 ]
7789 : [ 5.10375e-006 ]
7790 : [ 5.06671e-006 ]
7791 : [ 4.69583e-006 ]
7792 : [ 4.63599e-006 ]
7793 : [ 4.92893e-006 ]
7794 : [ 4.83394e-006 ]
7795 : [ 5.72997e-006 ]
7796 : [ 5.04026e-006 ]
7797 : [ 6.28661e-006 ]
7798 : [ 4.51218e-006 ]
7799 : [ 4.6102e-006  ]
7800 : [ 4.39338e-006 ]
7801 : [ 5.614e-006   ]
7802 : [ 4.98753e-006 ]
7803 : [ 6.3268e-006  ]
7804 : [ 4.94921e-006 ]
7805 : [ 4.55953e-006 ]
7806 : [ 6.43466e-006 ]
7807 : [ 4.90646e-006 ]
7808 : [ 5.08562e-006 ]
7809 : [ 5.95091e-006 ]
7810 : [ 6.98045e-006 ]
7811 : [ 6.40125e-006 ]
7812 : [ 6.13253e-006 ]
7813 : [ 5.02225e-006 ]
7814 : [ 5.4488e-006  ]
7815 : [ 5.17931e-006 ]
7816 : [ 5.01017e-006 ]
7817 : [ 6.89017e-006 ]
7818 : [ 5.05671e-006 ]
7819 : [ 5.74322e-006 ]
7820 : [ 4.92975e-006 ]
7821 : [ 5.6478e-006  ]
7822 : [ 6.86645e-006 ]
7823 : [ 5.90453e-006 ]
7824 : [ 5.64805e-006 ]
7825 : [ 5.02539e-006 ]
7826 : [ 4.46447e-006 ]
7827 : [ 5.36588e-006 ]
7828 : [ 5.25785e-006 ]
7829 : [ 5.09946e-006 ]
7830 : [ 5.11175e-006 ]
7831 : [ 6.15486e-006 ]
7832 : [ 5.69991e-006 ]
7833 : [ 4.79166e-006 ]
7834 : [ 5.42675e-006 ]
7835 : [ 4.95686e-006 ]
7836 : [ 5.08133e-006 ]
7837 : [ 4.86082e-006 ]
7838 : [ 5.72546e-006 ]
7839 : [ 5.30991e-006 ]
7840 : [ 5.52149e-006 ]
7841 : [ 5.98205e-006 ]
7842 : [ 5.8669e-006  ]
7843 : [ 5.95106e-006 ]
7844 : [ 4.87116e-006 ]
7845 : [ 5.7433e-006  ]
7846 : [ 5.08801e-006 ]
7847 : [ 6.1803e-006  ]
7848 : [ 4.75608e-006 ]
7849 : [ 5.86531e-006 ]
7850 : [ 4.66505e-006 ]
7851 : [ 6.39997e-006 ]
7852 : [ 4.82825e-006 ]
7853 : [ 5.23876e-006 ]
7854 : [ 7.20229e-006 ]
7855 : [ 5.63594e-006 ]
7856 : [ 6.08797e-006 ]
7857 : [ 6.13413e-006 ]
7858 : [ 5.11945e-006 ]
7859 : [ 4.61038e-006 ]
7860 : [ 5.43957e-006 ]
7861 : [ 4.66092e-006 ]
7862 : [ 5.3703e-006  ]
7863 : [ 5.66406e-006 ]
7864 : [ 4.93526e-006 ]
7865 : [ 4.90877e-006 ]
7866 : [ 4.96962e-006 ]
7867 : [ 4.9643e-006  ]
7868 : [ 5.24232e-006 ]
7869 : [ 5.62622e-006 ]
7870 : [ 5.15144e-006 ]
7871 : [ 7.20947e-006 ]
7872 : [ 7.36302e-006 ]
7873 : [ 7.12564e-006 ]
7874 : [ 5.38824e-006 ]
7875 : [ 5.65073e-006 ]
7876 : [ 5.94468e-006 ]
7877 : [ 6.25685e-006 ]
7878 : [ 5.77415e-006 ]
7879 : [ 5.90039e-006 ]
7880 : [ 5.02964e-006 ]
7881 : [ 6.15265e-006 ]
7882 : [ 5.47845e-006 ]
7883 : [ 6.19507e-006 ]
7884 : [ 5.15099e-006 ]
7885 : [ 5.83443e-006 ]
7886 : [ 4.94952e-006 ]
7887 : [ 4.9428e-006  ]
7888 : [ 4.95908e-006 ]
7889 : [ 5.0656e-006  ]
7890 : [ 4.81575e-006 ]
7891 : [ 4.62886e-006 ]
7892 : [ 4.95568e-006 ]
7893 : [ 6.08694e-006 ]
7894 : [ 5.02577e-006 ]
7895 : [ 6.37301e-006 ]
7896 : [ 5.07605e-006 ]
7897 : [ 5.91188e-006 ]
7898 : [ 4.66919e-006 ]
7899 : [ 5.85302e-006 ]
7900 : [ 5.26784e-006 ]
7901 : [ 5.73446e-006 ]
7902 : [ 4.62382e-006 ]
7903 : [ 5.82451e-006 ]
7904 : [ 5.18962e-006 ]
7905 : [ 6.87177e-006 ]
7906 : [ 5.59503e-006 ]
7907 : [ 5.30963e-006 ]
7908 : [ 4.97718e-006 ]
7909 : [ 5.02575e-006 ]
7910 : [ 6.08836e-006 ]
7911 : [ 4.84392e-006 ]
7912 : [ 6.74092e-006 ]
7913 : [ 5.36036e-006 ]
7914 : [ 5.42625e-006 ]
7915 : [ 5.15251e-006 ]
7916 : [ 5.20394e-006 ]
7917 : [ 6.632e-006   ]
7918 : [ 5.12245e-006 ]
7919 : [ 5.22946e-006 ]
7920 : [ 5.39703e-006 ]
7921 : [ 6.19464e-006 ]
7922 : [ 5.05117e-006 ]
7923 : [ 5.54883e-006 ]
7924 : [ 4.96954e-006 ]
7925 : [ 6.68944e-006 ]
7926 : [ 6.52505e-006 ]
7927 : [ 4.40421e-006 ]
7928 : [ 6.44627e-006 ]
7929 : [ 7.1001e-006  ]
7930 : [ 5.71845e-006 ]
7931 : [ 5.0369e-006  ]
7932 : [ 5.90191e-006 ]
7933 : [ 4.94253e-006 ]
7934 : [ 6.06432e-006 ]
7935 : [ 4.95052e-006 ]
7936 : [ 4.66072e-006 ]
7937 : [ 4.85352e-006 ]
7938 : [ 6.00603e-006 ]
7939 : [ 5.12875e-006 ]
7940 : [ 5.08946e-006 ]
7941 : [ 5.20417e-006 ]
7942 : [ 5.28747e-006 ]
7943 : [ 6.14432e-006 ]
7944 : [ 4.88408e-006 ]
7945 : [ 4.99461e-006 ]
7946 : [ 5.62371e-006 ]
7947 : [ 4.59551e-006 ]
7948 : [ 5.24137e-006 ]
7949 : [ 5.19216e-006 ]
7950 : [ 5.12093e-006 ]
7951 : [ 5.27858e-006 ]
7952 : [ 5.09226e-006 ]
7953 : [ 6.48379e-006 ]
7954 : [ 5.11994e-006 ]
7955 : [ 5.4019e-006  ]
7956 : [ 5.7519e-006  ]
7957 : [ 5.08781e-006 ]
7958 : [ 4.81877e-006 ]
7959 : [ 5.42062e-006 ]
7960 : [ 6.84513e-006 ]
7961 : [ 6.71778e-006 ]
7962 : [ 5.28559e-006 ]
7963 : [ 5.37927e-006 ]
7964 : [ 4.74397e-006 ]
7965 : [ 6.1116e-006  ]
7966 : [ 5.93291e-006 ]
7967 : [ 5.29023e-006 ]
7968 : [ 5.37673e-006 ]
7969 : [ 6.84028e-006 ]
7970 : [ 6.46321e-006 ]
7971 : [ 6.35994e-006 ]
7972 : [ 6.13532e-006 ]
7973 : [ 5.99994e-006 ]
7974 : [ 5.01122e-006 ]
7975 : [ 5.21114e-006 ]
7976 : [ 6.72364e-006 ]
7977 : [ 5.14929e-006 ]
7978 : [ 5.94081e-006 ]
7979 : [ 6.33812e-006 ]
7980 : [ 6.2718e-006  ]
7981 : [ 4.96189e-006 ]
7982 : [ 5.9027e-006  ]
7983 : [ 4.90504e-006 ]
7984 : [ 5.7909e-006  ]
7985 : [ 7.3016e-006  ]
7986 : [ 5.17819e-006 ]
7987 : [ 4.8644e-006  ]
7988 : [ 4.643e-006   ]
7989 : [ 6.25661e-006 ]
7990 : [ 4.74215e-006 ]
7991 : [ 5.43899e-006 ]
7992 : [ 5.399e-006   ]
7993 : [ 6.49352e-006 ]
7994 : [ 5.13974e-006 ]
7995 : [ 6.98579e-006 ]
7996 : [ 4.8765e-006  ]
7997 : [ 6.89318e-006 ]
7998 : [ 4.58284e-006 ]
7999 : [ 5.7205e-006  ]
8000 : [ 6.67322e-006 ]
8001 : [ 5.90855e-006 ]
8002 : [ 4.76797e-006 ]
8003 : [ 5.7603e-006  ]
8004 : [ 5.04363e-006 ]
8005 : [ 6.16647e-006 ]
8006 : [ 4.52171e-006 ]
8007 : [ 4.69863e-006 ]
8008 : [ 4.45021e-006 ]
8009 : [ 5.05673e-006 ]
8010 : [ 5.39038e-006 ]
8011 : [ 4.42692e-006 ]
8012 : [ 4.62688e-006 ]
8013 : [ 5.64957e-006 ]
8014 : [ 4.82151e-006 ]
8015 : [ 4.61657e-006 ]
8016 : [ 4.59619e-006 ]
8017 : [ 4.62497e-006 ]
8018 : [ 6.93165e-006 ]
8019 : [ 5.88674e-006 ]
8020 : [ 6.29854e-006 ]
8021 : [ 4.88347e-006 ]
8022 : [ 5.37172e-006 ]
8023 : [ 6.7982e-006  ]
8024 : [ 6.26691e-006 ]
8025 : [ 4.78139e-006 ]
8026 : [ 4.60132e-006 ]
8027 : [ 6.86017e-006 ]
8028 : [ 4.82394e-006 ]
8029 : [ 5.5308e-006  ]
8030 : [ 6.23558e-006 ]
8031 : [ 6.87223e-006 ]
8032 : [ 5.00399e-006 ]
8033 : [ 5.98436e-006 ]
8034 : [ 5.69258e-006 ]
8035 : [ 6.48516e-006 ]
8036 : [ 6.32213e-006 ]
8037 : [ 4.90165e-006 ]
8038 : [ 4.79382e-006 ]
8039 : [ 5.97992e-006 ]
8040 : [ 7.05321e-006 ]
8041 : [ 6.11126e-006 ]
8042 : [ 7.12591e-006 ]
8043 : [ 5.23989e-006 ]
8044 : [ 5.52569e-006 ]
8045 : [ 6.34478e-006 ]
8046 : [ 4.73437e-006 ]
8047 : [ 6.50869e-006 ]
8048 : [ 5.21248e-006 ]
8049 : [ 5.77139e-006 ]
8050 : [ 5.21943e-006 ]
8051 : [ 6.48365e-006 ]
8052 : [ 4.56241e-006 ]
8053 : [ 7.08688e-006 ]
8054 : [ 6.03217e-006 ]
8055 : [ 5.03463e-006 ]
8056 : [ 6.46334e-006 ]
8057 : [ 6.54598e-006 ]
8058 : [ 6.70652e-006 ]
8059 : [ 6.27494e-006 ]
8060 : [ 4.55918e-006 ]
8061 : [ 7.07083e-006 ]
8062 : [ 4.94198e-006 ]
8063 : [ 5.06964e-006 ]
8064 : [ 5.78177e-006 ]
8065 : [ 6.51709e-006 ]
8066 : [ 5.01636e-006 ]
8067 : [ 4.58184e-006 ]
8068 : [ 5.69179e-006 ]
8069 : [ 4.85151e-006 ]
8070 : [ 5.2302e-006  ]
8071 : [ 7.09838e-006 ]
8072 : [ 5.1133e-006  ]
8073 : [ 5.74529e-006 ]
8074 : [ 5.55534e-006 ]
8075 : [ 4.69326e-006 ]
8076 : [ 5.56146e-006 ]
8077 : [ 6.53389e-006 ]
8078 : [ 6.49997e-006 ]
8079 : [ 6.68744e-006 ]
8080 : [ 5.14589e-006 ]
8081 : [ 6.13038e-006 ]
8082 : [ 5.84155e-006 ]
8083 : [ 5.7797e-006  ]
8084 : [ 4.51364e-006 ]
8085 : [ 5.63612e-006 ]
8086 : [ 5.53279e-006 ]
8087 : [ 5.52547e-006 ]
8088 : [ 5.86039e-006 ]
8089 : [ 5.20668e-006 ]
8090 : [ 5.29799e-006 ]
8091 : [ 6.01681e-006 ]
8092 : [ 5.00898e-006 ]
8093 : [ 4.72985e-006 ]
8094 : [ 4.64838e-006 ]
8095 : [ 4.86475e-006 ]
8096 : [ 6.39102e-006 ]
8097 : [ 5.48249e-006 ]
8098 : [ 5.62841e-006 ]
8099 : [ 6.8733e-006  ]
8100 : [ 4.98281e-006 ]
8101 : [ 5.32962e-006 ]
8102 : [ 5.18636e-006 ]
8103 : [ 4.63122e-006 ]
8104 : [ 6.19306e-006 ]
8105 : [ 6.74226e-006 ]
8106 : [ 5.37427e-006 ]
8107 : [ 5.40457e-006 ]
8108 : [ 5.0061e-006  ]
8109 : [ 5.03136e-006 ]
8110 : [ 5.75113e-006 ]
8111 : [ 6.53157e-006 ]
8112 : [ 4.94723e-006 ]
8113 : [ 4.40299e-006 ]
8114 : [ 5.1483e-006  ]
8115 : [ 4.65102e-006 ]
8116 : [ 6.00116e-006 ]
8117 : [ 6.57973e-006 ]
8118 : [ 7.49156e-006 ]
8119 : [ 5.79008e-006 ]
8120 : [ 5.08629e-006 ]
8121 : [ 4.69558e-006 ]
8122 : [ 4.71648e-006 ]
8123 : [ 5.68687e-006 ]
8124 : [ 4.97256e-006 ]
8125 : [ 6.22685e-006 ]
8126 : [ 5.74823e-006 ]
8127 : [ 4.85276e-006 ]
8128 : [ 4.66551e-006 ]
8129 : [ 6.38269e-006 ]
8130 : [ 6.68858e-006 ]
8131 : [ 6.40875e-006 ]
8132 : [ 5.60581e-006 ]
8133 : [ 4.89597e-006 ]
8134 : [ 4.74737e-006 ]
8135 : [ 4.48057e-006 ]
8136 : [ 6.01805e-006 ]
8137 : [ 4.92248e-006 ]
8138 : [ 6.87743e-006 ]
8139 : [ 4.8732e-006  ]
8140 : [ 5.50038e-006 ]
8141 : [ 6.99076e-006 ]
8142 : [ 4.92221e-006 ]
8143 : [ 4.61047e-006 ]
8144 : [ 4.77057e-006 ]
8145 : [ 5.59992e-006 ]
8146 : [ 6.60714e-006 ]
8147 : [ 6.42101e-006 ]
8148 : [ 6.21146e-006 ]
8149 : [ 4.90585e-006 ]
8150 : [ 7.11186e-006 ]
8151 : [ 6.77915e-006 ]
8152 : [ 5.18162e-006 ]
8153 : [ 6.41895e-006 ]
8154 : [ 4.54905e-006 ]
8155 : [ 5.55944e-006 ]
8156 : [ 5.63796e-006 ]
8157 : [ 4.93729e-006 ]
8158 : [ 5.38195e-006 ]
8159 : [ 5.56062e-006 ]
8160 : [ 5.34235e-006 ]
8161 : [ 5.28715e-006 ]
8162 : [ 5.56052e-006 ]
8163 : [ 5.20825e-006 ]
8164 : [ 5.36775e-006 ]
8165 : [ 4.45392e-006 ]
8166 : [ 5.24956e-006 ]
8167 : [ 4.75629e-006 ]
8168 : [ 5.78445e-006 ]
8169 : [ 4.51789e-006 ]
8170 : [ 4.87607e-006 ]
8171 : [ 5.21231e-006 ]
8172 : [ 5.67219e-006 ]
8173 : [ 4.93846e-006 ]
8174 : [ 7.10978e-006 ]
8175 : [ 4.47503e-006 ]
8176 : [ 5.06111e-006 ]
8177 : [ 7.16556e-006 ]
8178 : [ 6.56894e-006 ]
8179 : [ 5.36825e-006 ]
8180 : [ 6.28286e-006 ]
8181 : [ 4.78101e-006 ]
8182 : [ 5.20222e-006 ]
8183 : [ 7.23389e-006 ]
8184 : [ 6.47031e-006 ]
8185 : [ 4.72737e-006 ]
8186 : [ 6.1561e-006  ]
8187 : [ 5.30315e-006 ]
8188 : [ 5.41032e-006 ]
8189 : [ 5.52548e-006 ]
8190 : [ 4.35918e-006 ]
8191 : [ 6.47988e-006 ]
8192 : [ 5.23459e-006 ]
8193 : [ 6.74722e-006 ]
8194 : [ 4.66681e-006 ]
8195 : [ 4.99572e-006 ]
8196 : [ 4.76899e-006 ]
8197 : [ 4.89087e-006 ]
8198 : [ 7.13816e-006 ]
8199 : [ 6.22018e-006 ]
8200 : [ 4.9984e-006  ]
8201 : [ 4.69691e-006 ]
8202 : [ 5.16142e-006 ]
8203 : [ 4.78166e-006 ]
8204 : [ 5.2004e-006  ]
8205 : [ 5.56977e-006 ]
8206 : [ 5.48844e-006 ]
8207 : [ 4.77696e-006 ]
8208 : [ 4.88923e-006 ]
8209 : [ 5.43905e-006 ]
8210 : [ 4.7093e-006  ]
8211 : [ 5.9925e-006  ]
8212 : [ 6.48599e-006 ]
8213 : [ 5.86007e-006 ]
8214 : [ 4.72331e-006 ]
8215 : [ 4.9649e-006  ]
8216 : [ 6.58409e-006 ]
8217 : [ 4.43928e-006 ]
8218 : [ 6.29984e-006 ]
8219 : [ 5.02887e-006 ]
8220 : [ 6.10867e-006 ]
8221 : [ 4.77149e-006 ]
8222 : [ 5.56544e-006 ]
8223 : [ 4.59055e-006 ]
8224 : [ 5.43623e-006 ]
8225 : [ 5.56888e-006 ]
8226 : [ 6.47943e-006 ]
8227 : [ 4.75188e-006 ]
8228 : [ 4.77099e-006 ]
8229 : [ 4.8325e-006  ]
8230 : [ 5.25792e-006 ]
8231 : [ 5.61419e-006 ]
8232 : [ 7.02747e-006 ]
8233 : [ 4.72634e-006 ]
8234 : [ 5.5387e-006  ]
8235 : [ 4.68754e-006 ]
8236 : [ 6.45409e-006 ]
8237 : [ 6.48246e-006 ]
8238 : [ 6.75506e-006 ]
8239 : [ 5.03627e-006 ]
8240 : [ 4.97681e-006 ]
8241 : [ 4.95543e-006 ]
8242 : [ 5.79555e-006 ]
8243 : [ 4.61628e-006 ]
8244 : [ 5.94523e-006 ]
8245 : [ 6.87088e-006 ]
8246 : [ 6.77762e-006 ]
8247 : [ 5.60445e-006 ]
8248 : [ 6.65394e-006 ]
8249 : [ 5.45581e-006 ]
8250 : [ 6.2136e-006  ]
8251 : [ 6.29361e-006 ]
8252 : [ 6.47795e-006 ]
8253 : [ 5.27873e-006 ]
8254 : [ 5.66783e-006 ]
8255 : [ 5.15428e-006 ]
8256 : [ 6.83495e-006 ]
8257 : [ 6.13877e-006 ]
8258 : [ 5.96817e-006 ]
8259 : [ 7.24391e-006 ]
8260 : [ 6.22776e-006 ]
8261 : [ 5.28756e-006 ]
8262 : [ 7.10517e-006 ]
8263 : [ 4.7528e-006  ]
8264 : [ 5.2242e-006  ]
8265 : [ 7.62301e-006 ]
8266 : [ 5.20922e-006 ]
8267 : [ 5.02749e-006 ]
8268 : [ 5.52447e-006 ]
8269 : [ 5.07132e-006 ]
8270 : [ 6.21059e-006 ]
8271 : [ 5.50046e-006 ]
8272 : [ 6.22993e-006 ]
8273 : [ 5.43117e-006 ]
8274 : [ 6.97916e-006 ]
8275 : [ 4.86148e-006 ]
8276 : [ 6.29941e-006 ]
8277 : [ 6.72059e-006 ]
8278 : [ 6.43081e-006 ]
8279 : [ 4.81938e-006 ]
8280 : [ 6.98495e-006 ]
8281 : [ 4.75391e-006 ]
8282 : [ 4.60205e-006 ]
8283 : [ 4.8211e-006  ]
8284 : [ 5.37206e-006 ]
8285 : [ 4.9614e-006  ]
8286 : [ 4.79426e-006 ]
8287 : [ 4.45879e-006 ]
8288 : [ 6.64867e-006 ]
8289 : [ 5.10709e-006 ]
8290 : [ 4.87987e-006 ]
8291 : [ 4.86872e-006 ]
8292 : [ 6.82152e-006 ]
8293 : [ 5.57527e-006 ]
8294 : [ 5.04893e-006 ]
8295 : [ 7.19259e-006 ]
8296 : [ 5.87849e-006 ]
8297 : [ 5.01254e-006 ]
8298 : [ 4.51145e-006 ]
8299 : [ 6.52042e-006 ]
8300 : [ 4.94778e-006 ]
8301 : [ 5.54764e-006 ]
8302 : [ 5.84477e-006 ]
8303 : [ 6.09829e-006 ]
8304 : [ 5.4157e-006  ]
8305 : [ 7.21955e-006 ]
8306 : [ 6.98774e-006 ]
8307 : [ 6.13288e-006 ]
8308 : [ 6.28361e-006 ]
8309 : [ 4.87827e-006 ]
8310 : [ 5.24803e-006 ]
8311 : [ 5.87862e-006 ]
8312 : [ 5.03356e-006 ]
8313 : [ 4.91013e-006 ]
8314 : [ 5.29535e-006 ]
8315 : [ 4.7176e-006  ]
8316 : [ 5.01643e-006 ]
8317 : [ 4.72639e-006 ]
8318 : [ 6.91047e-006 ]
8319 : [ 6.46281e-006 ]
8320 : [ 4.54015e-006 ]
8321 : [ 5.89814e-006 ]
8322 : [ 4.90178e-006 ]
8323 : [ 5.8308e-006  ]
8324 : [ 4.63052e-006 ]
8325 : [ 4.87469e-006 ]
8326 : [ 6.27149e-006 ]
8327 : [ 5.32377e-006 ]
8328 : [ 5.03395e-006 ]
8329 : [ 5.27885e-006 ]
8330 : [ 5.11894e-006 ]
8331 : [ 5.23736e-006 ]
8332 : [ 5.08393e-006 ]
8333 : [ 5.11161e-006 ]
8334 : [ 5.4569e-006  ]
8335 : [ 4.478e-006   ]
8336 : [ 6.0853e-006  ]
8337 : [ 6.74732e-006 ]
8338 : [ 4.5135e-006  ]
8339 : [ 5.75355e-006 ]
8340 : [ 6.85618e-006 ]
8341 : [ 4.82214e-006 ]
8342 : [ 6.32018e-006 ]
8343 : [ 5.03552e-006 ]
8344 : [ 4.58639e-006 ]
8345 : [ 4.74602e-006 ]
8346 : [ 5.7381e-006  ]
8347 : [ 5.17133e-006 ]
8348 : [ 5.09613e-006 ]
8349 : [ 6.54007e-006 ]
8350 : [ 5.14775e-006 ]
8351 : [ 5.13492e-006 ]
8352 : [ 6.22512e-006 ]
8353 : [ 6.57426e-006 ]
8354 : [ 6.97278e-006 ]
8355 : [ 4.81626e-006 ]
8356 : [ 4.8343e-006  ]
8357 : [ 5.37901e-006 ]
8358 : [ 7.38431e-006 ]
8359 : [ 4.68915e-006 ]
8360 : [ 4.87377e-006 ]
8361 : [ 4.75978e-006 ]
8362 : [ 5.82948e-006 ]
8363 : [ 4.76028e-006 ]
8364 : [ 6.56924e-006 ]
8365 : [ 5.04864e-006 ]
8366 : [ 4.76523e-006 ]
8367 : [ 4.64935e-006 ]
8368 : [ 5.0797e-006  ]
8369 : [ 4.72123e-006 ]
8370 : [ 6.16089e-006 ]
8371 : [ 4.68675e-006 ]
8372 : [ 4.96704e-006 ]
8373 : [ 4.79937e-006 ]
8374 : [ 6.30001e-006 ]
8375 : [ 6.95277e-006 ]
8376 : [ 4.61576e-006 ]
8377 : [ 5.16689e-006 ]
8378 : [ 6.75054e-006 ]
8379 : [ 5.68932e-006 ]
8380 : [ 6.97376e-006 ]
8381 : [ 6.0647e-006  ]
8382 : [ 4.78801e-006 ]
8383 : [ 7.43773e-006 ]
8384 : [ 6.44172e-006 ]
8385 : [ 5.00944e-006 ]
8386 : [ 4.66243e-006 ]
8387 : [ 5.70631e-006 ]
8388 : [ 4.9025e-006  ]
8389 : [ 5.35449e-006 ]
8390 : [ 5.91398e-006 ]
8391 : [ 6.4927e-006  ]
8392 : [ 5.11159e-006 ]
8393 : [ 5.04634e-006 ]
8394 : [ 6.01785e-006 ]
8395 : [ 5.65858e-006 ]
8396 : [ 5.67764e-006 ]
8397 : [ 6.11335e-006 ]
8398 : [ 5.29718e-006 ]
8399 : [ 7.05937e-006 ]
8400 : [ 5.20385e-006 ]
8401 : [ 5.67796e-006 ]
8402 : [ 6.12335e-006 ]
8403 : [ 6.43405e-006 ]
8404 : [ 5.81318e-006 ]
8405 : [ 6.29861e-006 ]
8406 : [ 5.21766e-006 ]
8407 : [ 6.98772e-006 ]
8408 : [ 4.56067e-006 ]
8409 : [ 4.90708e-006 ]
8410 : [ 5.05291e-006 ]
8411 : [ 4.758e-006   ]
8412 : [ 4.74458e-006 ]
8413 : [ 5.51598e-006 ]
8414 : [ 5.10703e-006 ]
8415 : [ 5.49022e-006 ]
8416 : [ 5.99671e-006 ]
8417 : [ 5.25002e-006 ]
8418 : [ 4.58865e-006 ]
8419 : [ 5.59829e-006 ]
8420 : [ 5.14624e-006 ]
8421 : [ 6.03944e-006 ]
8422 : [ 5.17035e-006 ]
8423 : [ 4.39612e-006 ]
8424 : [ 5.23069e-006 ]
8425 : [ 5.44037e-006 ]
8426 : [ 4.94846e-006 ]
8427 : [ 4.59331e-006 ]
8428 : [ 4.97812e-006 ]
8429 : [ 6.9286e-006  ]
8430 : [ 5.83498e-006 ]
8431 : [ 4.84612e-006 ]
8432 : [ 5.15413e-006 ]
8433 : [ 5.98843e-006 ]
8434 : [ 5.22742e-006 ]
8435 : [ 5.33762e-006 ]
8436 : [ 4.43031e-006 ]
8437 : [ 5.20676e-006 ]
8438 : [ 4.88348e-006 ]
8439 : [ 5.56377e-006 ]
8440 : [ 5.80734e-006 ]
8441 : [ 5.38353e-006 ]
8442 : [ 4.73869e-006 ]
8443 : [ 4.92747e-006 ]
8444 : [ 5.24012e-006 ]
8445 : [ 5.72013e-006 ]
8446 : [ 6.36137e-006 ]
8447 : [ 4.53804e-006 ]
8448 : [ 5.44161e-006 ]
8449 : [ 5.86793e-006 ]
8450 : [ 5.01705e-006 ]
8451 : [ 5.23747e-006 ]
8452 : [ 7.11645e-006 ]
8453 : [ 6.16405e-006 ]
8454 : [ 6.23668e-006 ]
8455 : [ 5.28397e-006 ]
8456 : [ 4.99257e-006 ]
8457 : [ 5.41693e-006 ]
8458 : [ 5.37296e-006 ]
8459 : [ 6.96492e-006 ]
8460 : [ 4.4251e-006  ]
8461 : [ 5.83677e-006 ]
8462 : [ 5.00785e-006 ]
8463 : [ 4.34787e-006 ]
8464 : [ 6.45811e-006 ]
8465 : [ 5.92118e-006 ]
8466 : [ 5.07848e-006 ]
8467 : [ 6.35045e-006 ]
8468 : [ 5.11333e-006 ]
8469 : [ 6.44048e-006 ]
8470 : [ 5.51753e-006 ]
8471 : [ 7.01295e-006 ]
8472 : [ 7.23666e-006 ]
8473 : [ 5.40936e-006 ]
8474 : [ 5.19633e-006 ]
8475 : [ 4.76951e-006 ]
8476 : [ 5.62751e-006 ]
8477 : [ 5.71543e-006 ]
8478 : [ 5.72402e-006 ]
8479 : [ 4.90781e-006 ]
8480 : [ 5.56456e-006 ]
8481 : [ 5.03739e-006 ]
8482 : [ 4.92162e-006 ]
8483 : [ 6.43766e-006 ]
8484 : [ 5.0406e-006  ]
8485 : [ 5.31538e-006 ]
8486 : [ 5.48149e-006 ]
8487 : [ 5.52224e-006 ]
8488 : [ 5.32791e-006 ]
8489 : [ 4.94176e-006 ]
8490 : [ 4.90871e-006 ]
8491 : [ 5.24099e-006 ]
8492 : [ 6.67293e-006 ]
8493 : [ 4.94608e-006 ]
8494 : [ 4.93859e-006 ]
8495 : [ 6.84475e-006 ]
8496 : [ 5.62612e-006 ]
8497 : [ 6.76209e-006 ]
8498 : [ 6.3001e-006  ]
8499 : [ 7.23456e-006 ]
8500 : [ 4.87564e-006 ]
8501 : [ 4.59698e-006 ]
8502 : [ 4.80297e-006 ]
8503 : [ 7.42566e-006 ]
8504 : [ 5.32033e-006 ]
8505 : [ 5.17836e-006 ]
8506 : [ 6.01405e-006 ]
8507 : [ 5.13841e-006 ]
8508 : [ 5.10997e-006 ]
8509 : [ 4.79159e-006 ]
8510 : [ 6.7933e-006  ]
8511 : [ 5.72376e-006 ]
8512 : [ 6.56823e-006 ]
8513 : [ 5.85138e-006 ]
8514 : [ 4.75186e-006 ]
8515 : [ 5.72598e-006 ]
8516 : [ 5.08946e-006 ]
8517 : [ 5.50437e-006 ]
8518 : [ 5.61682e-006 ]
8519 : [ 7.22716e-006 ]
8520 : [ 5.60247e-006 ]
8521 : [ 4.40714e-006 ]
8522 : [ 4.89921e-006 ]
8523 : [ 4.45466e-006 ]
8524 : [ 4.84544e-006 ]
8525 : [ 6.31668e-006 ]
8526 : [ 6.47366e-006 ]
8527 : [ 7.541e-006   ]
8528 : [ 5.20322e-006 ]
8529 : [ 5.34295e-006 ]
8530 : [ 4.41817e-006 ]
8531 : [ 4.91787e-006 ]
8532 : [ 7.27611e-006 ]
8533 : [ 4.41439e-006 ]
8534 : [ 6.8617e-006  ]
8535 : [ 4.61913e-006 ]
8536 : [ 4.96828e-006 ]
8537 : [ 5.65446e-006 ]
8538 : [ 7.25298e-006 ]
8539 : [ 4.8249e-006  ]
8540 : [ 5.54811e-006 ]
8541 : [ 6.85822e-006 ]
8542 : [ 6.40288e-006 ]
8543 : [ 5.56519e-006 ]
8544 : [ 5.19145e-006 ]
8545 : [ 4.72962e-006 ]
8546 : [ 7.09273e-006 ]
8547 : [ 4.86187e-006 ]
8548 : [ 4.91233e-006 ]
8549 : [ 7.24527e-006 ]
8550 : [ 6.21315e-006 ]
8551 : [ 4.93573e-006 ]
8552 : [ 6.61964e-006 ]
8553 : [ 5.31598e-006 ]
8554 : [ 5.06048e-006 ]
8555 : [ 7.28533e-006 ]
8556 : [ 4.55961e-006 ]
8557 : [ 4.85277e-006 ]
8558 : [ 5.7919e-006  ]
8559 : [ 5.49142e-006 ]
8560 : [ 5.11879e-006 ]
8561 : [ 4.91226e-006 ]
8562 : [ 5.27208e-006 ]
8563 : [ 6.46766e-006 ]
8564 : [ 5.03472e-006 ]
8565 : [ 5.30415e-006 ]
8566 : [ 5.00327e-006 ]
8567 : [ 5.02131e-006 ]
8568 : [ 5.57316e-006 ]
8569 : [ 5.13771e-006 ]
8570 : [ 4.66409e-006 ]
8571 : [ 5.38187e-006 ]
8572 : [ 4.51791e-006 ]
8573 : [ 5.07535e-006 ]
8574 : [ 6.75701e-006 ]
8575 : [ 5.10623e-006 ]
8576 : [ 6.49846e-006 ]
8577 : [ 5.68759e-006 ]
8578 : [ 5.11104e-006 ]
8579 : [ 4.89604e-006 ]
8580 : [ 5.2708e-006  ]
8581 : [ 7.14804e-006 ]
8582 : [ 5.04503e-006 ]
8583 : [ 5.37786e-006 ]
8584 : [ 6.48801e-006 ]
8585 : [ 5.05883e-006 ]
8586 : [ 7.32529e-006 ]
8587 : [ 6.5941e-006  ]
8588 : [ 5.169e-006   ]
8589 : [ 4.54642e-006 ]
8590 : [ 4.95923e-006 ]
8591 : [ 6.90064e-006 ]
8592 : [ 5.27163e-006 ]
8593 : [ 4.65649e-006 ]
8594 : [ 5.1685e-006  ]
8595 : [ 4.48145e-006 ]
8596 : [ 5.47325e-006 ]
8597 : [ 5.29341e-006 ]
8598 : [ 4.68686e-006 ]
8599 : [ 4.85393e-006 ]
8600 : [ 4.36401e-006 ]
8601 : [ 6.3325e-006  ]
8602 : [ 4.73799e-006 ]
8603 : [ 6.42531e-006 ]
8604 : [ 5.88912e-006 ]
8605 : [ 5.31955e-006 ]
8606 : [ 5.02089e-006 ]
8607 : [ 5.19004e-006 ]
8608 : [ 5.32234e-006 ]
8609 : [ 5.0511e-006  ]
8610 : [ 6.77742e-006 ]
8611 : [ 6.72401e-006 ]
8612 : [ 5.17595e-006 ]
8613 : [ 5.15832e-006 ]
8614 : [ 6.27464e-006 ]
8615 : [ 5.10046e-006 ]
8616 : [ 4.44123e-006 ]
8617 : [ 7.12089e-006 ]
8618 : [ 4.95608e-006 ]
8619 : [ 7.04705e-006 ]
8620 : [ 5.01339e-006 ]
8621 : [ 4.74596e-006 ]
8622 : [ 4.70211e-006 ]
8623 : [ 4.64084e-006 ]
8624 : [ 5.77794e-006 ]
8625 : [ 7.11868e-006 ]
8626 : [ 6.7382e-006  ]
8627 : [ 5.09352e-006 ]
8628 : [ 6.66431e-006 ]
8629 : [ 6.10136e-006 ]
8630 : [ 5.19574e-006 ]
8631 : [ 5.74665e-006 ]
8632 : [ 5.58519e-006 ]
8633 : [ 5.01522e-006 ]
8634 : [ 5.10064e-006 ]
8635 : [ 5.14071e-006 ]
8636 : [ 5.48892e-006 ]
8637 : [ 4.78466e-006 ]
8638 : [ 5.60168e-006 ]
8639 : [ 4.9328e-006  ]
8640 : [ 5.60005e-006 ]
8641 : [ 5.27545e-006 ]
8642 : [ 5.13755e-006 ]
8643 : [ 6.65119e-006 ]
8644 : [ 6.41622e-006 ]
8645 : [ 4.94564e-006 ]
8646 : [ 5.64038e-006 ]
8647 : [ 4.6547e-006  ]
8648 : [ 5.05345e-006 ]
8649 : [ 5.35079e-006 ]
8650 : [ 5.41746e-006 ]
8651 : [ 5.2427e-006  ]
8652 : [ 5.70046e-006 ]
8653 : [ 4.83541e-006 ]
8654 : [ 4.3156e-006  ]
8655 : [ 5.93518e-006 ]
8656 : [ 6.3295e-006  ]
8657 : [ 4.78277e-006 ]
8658 : [ 7.04672e-006 ]
8659 : [ 4.68538e-006 ]
8660 : [ 6.37902e-006 ]
8661 : [ 5.13593e-006 ]
8662 : [ 6.73723e-006 ]
8663 : [ 5.15299e-006 ]
8664 : [ 6.30053e-006 ]
8665 : [ 5.99791e-006 ]
8666 : [ 5.58581e-006 ]
8667 : [ 4.82396e-006 ]
8668 : [ 6.48882e-006 ]
8669 : [ 6.29098e-006 ]
8670 : [ 4.97185e-006 ]
8671 : [ 6.06917e-006 ]
8672 : [ 6.80402e-006 ]
8673 : [ 4.55905e-006 ]
8674 : [ 5.96094e-006 ]
8675 : [ 5.06857e-006 ]
8676 : [ 4.41079e-006 ]
8677 : [ 5.00168e-006 ]
8678 : [ 4.78012e-006 ]
8679 : [ 5.63484e-006 ]
8680 : [ 5.14592e-006 ]
8681 : [ 5.38706e-006 ]
8682 : [ 5.72463e-006 ]
8683 : [ 4.81418e-006 ]
8684 : [ 4.48138e-006 ]
8685 : [ 5.37756e-006 ]
8686 : [ 4.35048e-006 ]
8687 : [ 6.88829e-006 ]
8688 : [ 5.49101e-006 ]
8689 : [ 7.07956e-006 ]
8690 : [ 5.16482e-006 ]
8691 : [ 4.65217e-006 ]
8692 : [ 5.46076e-006 ]
8693 : [ 5.67209e-006 ]
8694 : [ 6.87282e-006 ]
8695 : [ 5.51284e-006 ]
8696 : [ 5.43938e-006 ]
8697 : [ 5.78723e-006 ]
8698 : [ 5.93798e-006 ]
8699 : [ 5.62178e-006 ]
8700 : [ 5.09878e-006 ]
8701 : [ 4.70145e-006 ]
8702 : [ 5.2225e-006  ]
8703 : [ 5.26613e-006 ]
8704 : [ 5.70312e-006 ]
8705 : [ 5.38882e-006 ]
8706 : [ 4.66184e-006 ]
8707 : [ 6.26641e-006 ]
8708 : [ 4.99367e-006 ]
8709 : [ 5.4528e-006  ]
8710 : [ 7.3691e-006  ]
8711 : [ 5.06666e-006 ]
8712 : [ 6.59663e-006 ]
8713 : [ 5.05747e-006 ]
8714 : [ 5.73279e-006 ]
8715 : [ 4.80286e-006 ]
8716 : [ 4.92498e-006 ]
8717 : [ 5.06545e-006 ]
8718 : [ 5.2954e-006  ]
8719 : [ 5.40729e-006 ]
8720 : [ 6.63787e-006 ]
8721 : [ 6.55434e-006 ]
8722 : [ 5.41948e-006 ]
8723 : [ 5.34266e-006 ]
8724 : [ 5.25884e-006 ]
8725 : [ 5.1371e-006  ]
8726 : [ 4.61855e-006 ]
8727 : [ 4.57821e-006 ]
8728 : [ 4.74392e-006 ]
8729 : [ 4.79768e-006 ]
8730 : [ 6.29555e-006 ]
8731 : [ 4.71674e-006 ]
8732 : [ 4.5116e-006  ]
8733 : [ 5.95994e-006 ]
8734 : [ 6.28355e-006 ]
8735 : [ 6.26806e-006 ]
8736 : [ 4.68698e-006 ]
8737 : [ 4.78928e-006 ]
8738 : [ 5.15012e-006 ]
8739 : [ 7.26615e-006 ]
8740 : [ 4.89626e-006 ]
8741 : [ 4.78092e-006 ]
8742 : [ 5.1007e-006  ]
8743 : [ 4.78179e-006 ]
8744 : [ 5.69686e-006 ]
8745 : [ 4.95428e-006 ]
8746 : [ 4.65971e-006 ]
8747 : [ 6.42057e-006 ]
8748 : [ 4.71088e-006 ]
8749 : [ 4.79604e-006 ]
8750 : [ 5.07227e-006 ]
8751 : [ 7.15897e-006 ]
8752 : [ 5.51494e-006 ]
8753 : [ 5.04782e-006 ]
8754 : [ 4.83421e-006 ]
8755 : [ 4.78866e-006 ]
8756 : [ 5.4807e-006  ]
8757 : [ 4.58944e-006 ]
8758 : [ 4.98432e-006 ]
8759 : [ 6.90226e-006 ]
8760 : [ 5.33205e-006 ]
8761 : [ 4.85805e-006 ]
8762 : [ 7.23777e-006 ]
8763 : [ 5.78703e-006 ]
8764 : [ 4.76237e-006 ]
8765 : [ 5.37282e-006 ]
8766 : [ 5.81099e-006 ]
8767 : [ 5.03932e-006 ]
8768 : [ 6.26311e-006 ]
8769 : [ 5.36746e-006 ]
8770 : [ 5.11306e-006 ]
8771 : [ 4.63148e-006 ]
8772 : [ 5.18434e-006 ]
8773 : [ 5.55726e-006 ]
8774 : [ 4.90782e-006 ]
8775 : [ 6.08646e-006 ]
8776 : [ 4.5107e-006  ]
8777 : [ 5.50927e-006 ]
8778 : [ 5.58724e-006 ]
8779 : [ 5.47095e-006 ]
8780 : [ 5.35904e-006 ]
8781 : [ 5.31481e-006 ]
8782 : [ 4.86098e-006 ]
8783 : [ 6.06117e-006 ]
8784 : [ 5.81253e-006 ]
8785 : [ 5.40541e-006 ]
8786 : [ 4.57264e-006 ]
8787 : [ 4.61662e-006 ]
8788 : [ 6.41249e-006 ]
8789 : [ 5.13237e-006 ]
8790 : [ 7.04699e-006 ]
8791 : [ 5.86014e-006 ]
8792 : [ 4.91178e-006 ]
8793 : [ 5.69895e-006 ]
8794 : [ 4.47696e-006 ]
8795 : [ 5.89745e-006 ]
8796 : [ 6.54613e-006 ]
8797 : [ 5.07402e-006 ]
8798 : [ 4.81771e-006 ]
8799 : [ 5.29181e-006 ]
8800 : [ 4.66499e-006 ]
8801 : [ 6.71616e-006 ]
8802 : [ 4.9113e-006  ]
8803 : [ 4.83611e-006 ]
8804 : [ 4.57174e-006 ]
8805 : [ 4.96299e-006 ]
8806 : [ 5.30188e-006 ]
8807 : [ 6.51692e-006 ]
8808 : [ 4.93269e-006 ]
8809 : [ 6.50987e-006 ]
8810 : [ 5.30363e-006 ]
8811 : [ 5.01488e-006 ]
8812 : [ 6.2566e-006  ]
8813 : [ 5.95907e-006 ]
8814 : [ 4.94293e-006 ]
8815 : [ 6.5691e-006  ]
8816 : [ 5.2305e-006  ]
8817 : [ 4.75894e-006 ]
8818 : [ 5.06738e-006 ]
8819 : [ 6.57756e-006 ]
8820 : [ 4.50867e-006 ]
8821 : [ 5.50838e-006 ]
8822 : [ 4.7292e-006  ]
8823 : [ 6.88325e-006 ]
8824 : [ 5.5943e-006  ]
8825 : [ 5.04705e-006 ]
8826 : [ 5.11006e-006 ]
8827 : [ 4.77388e-006 ]
8828 : [ 5.16199e-006 ]
8829 : [ 4.86612e-006 ]
8830 : [ 5.04016e-006 ]
8831 : [ 4.99313e-006 ]
8832 : [ 4.41544e-006 ]
8833 : [ 5.01062e-006 ]
8834 : [ 6.92142e-006 ]
8835 : [ 6.38231e-006 ]
8836 : [ 4.66314e-006 ]
8837 : [ 5.47854e-006 ]
8838 : [ 6.85356e-006 ]
8839 : [ 6.14119e-006 ]
8840 : [ 5.02483e-006 ]
8841 : [ 4.82296e-006 ]
8842 : [ 5.11075e-006 ]
8843 : [ 5.57762e-006 ]
8844 : [ 6.91397e-006 ]
8845 : [ 6.14764e-006 ]
8846 : [ 4.42627e-006 ]
8847 : [ 4.61248e-006 ]
8848 : [ 4.84411e-006 ]
8849 : [ 5.44392e-006 ]
8850 : [ 5.9307e-006  ]
8851 : [ 4.41483e-006 ]
8852 : [ 5.64746e-006 ]
8853 : [ 5.02102e-006 ]
8854 : [ 7.52687e-006 ]
8855 : [ 5.74107e-006 ]
8856 : [ 6.79712e-006 ]
8857 : [ 6.52988e-006 ]
8858 : [ 5.01315e-006 ]
8859 : [ 6.65002e-006 ]
8860 : [ 5.07475e-006 ]
8861 : [ 6.00147e-006 ]
8862 : [ 5.05092e-006 ]
8863 : [ 6.68607e-006 ]
8864 : [ 6.24657e-006 ]
8865 : [ 5.36876e-006 ]
8866 : [ 4.86789e-006 ]
8867 : [ 5.20883e-006 ]
8868 : [ 6.7522e-006  ]
8869 : [ 5.29958e-006 ]
8870 : [ 6.5536e-006  ]
8871 : [ 6.34431e-006 ]
8872 : [ 5.09157e-006 ]
8873 : [ 4.98765e-006 ]
8874 : [ 5.69632e-006 ]
8875 : [ 4.92455e-006 ]
8876 : [ 4.75075e-006 ]
8877 : [ 5.51344e-006 ]
8878 : [ 4.63602e-006 ]
8879 : [ 6.70904e-006 ]
8880 : [ 5.68822e-006 ]
8881 : [ 7.03877e-006 ]
8882 : [ 6.34984e-006 ]
8883 : [ 5.74129e-006 ]
8884 : [ 4.80462e-006 ]
8885 : [ 5.73092e-006 ]
8886 : [ 6.05635e-006 ]
8887 : [ 5.17242e-006 ]
8888 : [ 4.62422e-006 ]
8889 : [ 5.27167e-006 ]
8890 : [ 5.36017e-006 ]
8891 : [ 4.74985e-006 ]
8892 : [ 4.70861e-006 ]
8893 : [ 5.21861e-006 ]
8894 : [ 5.20772e-006 ]
8895 : [ 5.11472e-006 ]
8896 : [ 5.47333e-006 ]
8897 : [ 4.91347e-006 ]
8898 : [ 4.64719e-006 ]
8899 : [ 6.87563e-006 ]
8900 : [ 5.16441e-006 ]
8901 : [ 4.83155e-006 ]
8902 : [ 5.61997e-006 ]
8903 : [ 4.39764e-006 ]
8904 : [ 4.93468e-006 ]
8905 : [ 5.52306e-006 ]
8906 : [ 4.92007e-006 ]
8907 : [ 5.46551e-006 ]
8908 : [ 6.1674e-006  ]
8909 : [ 5.14825e-006 ]
8910 : [ 4.6717e-006  ]
8911 : [ 5.06456e-006 ]
8912 : [ 4.96609e-006 ]
8913 : [ 4.63647e-006 ]
8914 : [ 5.18831e-006 ]
8915 : [ 5.12836e-006 ]
8916 : [ 4.78722e-006 ]
8917 : [ 4.8265e-006  ]
8918 : [ 6.78361e-006 ]
8919 : [ 5.36435e-006 ]
8920 : [ 4.9251e-006  ]
8921 : [ 4.70118e-006 ]
8922 : [ 5.89586e-006 ]
8923 : [ 6.39824e-006 ]
8924 : [ 5.97325e-006 ]
8925 : [ 4.81268e-006 ]
8926 : [ 5.4987e-006  ]
8927 : [ 5.11865e-006 ]
8928 : [ 6.64751e-006 ]
8929 : [ 4.57646e-006 ]
8930 : [ 5.35056e-006 ]
8931 : [ 4.6193e-006  ]
8932 : [ 4.77954e-006 ]
8933 : [ 4.90609e-006 ]
8934 : [ 5.58185e-006 ]
8935 : [ 5.62826e-006 ]
8936 : [ 4.72187e-006 ]
8937 : [ 4.66193e-006 ]
8938 : [ 6.36934e-006 ]
8939 : [ 5.80595e-006 ]
8940 : [ 5.697e-006   ]
8941 : [ 5.94309e-006 ]
8942 : [ 5.42824e-006 ]
8943 : [ 4.8034e-006  ]
8944 : [ 4.91863e-006 ]
8945 : [ 4.99398e-006 ]
8946 : [ 5.15566e-006 ]
8947 : [ 5.25606e-006 ]
8948 : [ 4.95685e-006 ]
8949 : [ 5.90478e-006 ]
8950 : [ 5.0911e-006  ]
8951 : [ 6.26336e-006 ]
8952 : [ 7.13969e-006 ]
8953 : [ 7.46104e-006 ]
8954 : [ 4.98373e-006 ]
8955 : [ 5.06306e-006 ]
8956 : [ 4.9892e-006  ]
8957 : [ 5.35876e-006 ]
8958 : [ 5.58341e-006 ]
8959 : [ 6.88339e-006 ]
8960 : [ 5.46174e-006 ]
8961 : [ 6.97073e-006 ]
8962 : [ 4.76136e-006 ]
8963 : [ 5.33738e-006 ]
8964 : [ 4.46354e-006 ]
8965 : [ 4.852e-006   ]
8966 : [ 6.11895e-006 ]
8967 : [ 4.99246e-006 ]
8968 : [ 5.2582e-006  ]
8969 : [ 6.21173e-006 ]
8970 : [ 4.96381e-006 ]
8971 : [ 5.17982e-006 ]
8972 : [ 5.26243e-006 ]
8973 : [ 7.14027e-006 ]
8974 : [ 4.41086e-006 ]
8975 : [ 4.70222e-006 ]
8976 : [ 4.98689e-006 ]
8977 : [ 4.91907e-006 ]
8978 : [ 5.3224e-006  ]
8979 : [ 6.33165e-006 ]
8980 : [ 6.75241e-006 ]
8981 : [ 4.8938e-006  ]
8982 : [ 4.93123e-006 ]
8983 : [ 7.25973e-006 ]
8984 : [ 5.33228e-006 ]
8985 : [ 7.0814e-006  ]
8986 : [ 4.58342e-006 ]
8987 : [ 5.30241e-006 ]
8988 : [ 5.20354e-006 ]
8989 : [ 5.11906e-006 ]
8990 : [ 6.60687e-006 ]
8991 : [ 6.44954e-006 ]
8992 : [ 5.41461e-006 ]
8993 : [ 7.05112e-006 ]
8994 : [ 4.44237e-006 ]
8995 : [ 5.08729e-006 ]
8996 : [ 5.49588e-006 ]
8997 : [ 4.69745e-006 ]
8998 : [ 4.95955e-006 ]
8999 : [ 5.28909e-006 ]
9000 : [ 4.96562e-006 ]
9001 : [ 5.17689e-006 ]
9002 : [ 4.85684e-006 ]
9003 : [ 6.89644e-006 ]
9004 : [ 6.52299e-006 ]
9005 : [ 5.91751e-006 ]
9006 : [ 5.17407e-006 ]
9007 : [ 5.82789e-006 ]
9008 : [ 6.13582e-006 ]
9009 : [ 4.88649e-006 ]
9010 : [ 5.34974e-006 ]
9011 : [ 7.07143e-006 ]
9012 : [ 6.00962e-006 ]
9013 : [ 4.94349e-006 ]
9014 : [ 5.36829e-006 ]
9015 : [ 6.81119e-006 ]
9016 : [ 6.63072e-006 ]
9017 : [ 5.34722e-006 ]
9018 : [ 4.87026e-006 ]
9019 : [ 7.03193e-006 ]
9020 : [ 6.03951e-006 ]
9021 : [ 4.81285e-006 ]
9022 : [ 5.37054e-006 ]
9023 : [ 5.10102e-006 ]
9024 : [ 4.73833e-006 ]
9025 : [ 6.51426e-006 ]
9026 : [ 5.09081e-006 ]
9027 : [ 4.84835e-006 ]
9028 : [ 6.44612e-006 ]
9029 : [ 5.01119e-006 ]
9030 : [ 4.94315e-006 ]
9031 : [ 5.41002e-006 ]
9032 : [ 4.94669e-006 ]
9033 : [ 5.47913e-006 ]
9034 : [ 5.904e-006   ]
9035 : [ 4.58322e-006 ]
9036 : [ 5.79207e-006 ]
9037 : [ 4.9785e-006  ]
9038 : [ 4.96659e-006 ]
9039 : [ 5.61038e-006 ]
9040 : [ 4.81312e-006 ]
9041 : [ 7.16687e-006 ]
9042 : [ 5.72322e-006 ]
9043 : [ 4.82219e-006 ]
9044 : [ 7.00538e-006 ]
9045 : [ 4.90435e-006 ]
9046 : [ 4.89411e-006 ]
9047 : [ 4.7955e-006  ]
9048 : [ 6.6057e-006  ]
9049 : [ 5.03706e-006 ]
9050 : [ 4.50287e-006 ]
9051 : [ 6.5277e-006  ]
9052 : [ 6.643e-006   ]
9053 : [ 4.99841e-006 ]
9054 : [ 5.11208e-006 ]
9055 : [ 7.23568e-006 ]
9056 : [ 6.82019e-006 ]
9057 : [ 5.6728e-006  ]
9058 : [ 7.34881e-006 ]
9059 : [ 5.6742e-006  ]
9060 : [ 4.62812e-006 ]
9061 : [ 6.05501e-006 ]
9062 : [ 5.04889e-006 ]
9063 : [ 5.09969e-006 ]
9064 : [ 6.71335e-006 ]
9065 : [ 4.98061e-006 ]
9066 : [ 4.76448e-006 ]
9067 : [ 6.82573e-006 ]
9068 : [ 4.42258e-006 ]
9069 : [ 6.21015e-006 ]
9070 : [ 4.46637e-006 ]
9071 : [ 4.89062e-006 ]
9072 : [ 5.07556e-006 ]
9073 : [ 5.57775e-006 ]
9074 : [ 5.35705e-006 ]
9075 : [ 5.99595e-006 ]
9076 : [ 5.34877e-006 ]
9077 : [ 4.66113e-006 ]
9078 : [ 5.29326e-006 ]
9079 : [ 6.05017e-006 ]
9080 : [ 4.81875e-006 ]
9081 : [ 7.09469e-006 ]
9082 : [ 5.65091e-006 ]
9083 : [ 4.79731e-006 ]
9084 : [ 5.28293e-006 ]
9085 : [ 5.43891e-006 ]
9086 : [ 5.83698e-006 ]
9087 : [ 6.58128e-006 ]
9088 : [ 5.29205e-006 ]
9089 : [ 4.99348e-006 ]
9090 : [ 4.92973e-006 ]
9091 : [ 5.56647e-006 ]
9092 : [ 5.15635e-006 ]
9093 : [ 6.61743e-006 ]
9094 : [ 4.89508e-006 ]
9095 : [ 5.38972e-006 ]
9096 : [ 4.73123e-006 ]
9097 : [ 5.77052e-006 ]
9098 : [ 6.681e-006   ]
9099 : [ 5.71557e-006 ]
9100 : [ 7.14734e-006 ]
9101 : [ 5.82538e-006 ]
9102 : [ 5.05611e-006 ]
9103 : [ 6.45361e-006 ]
9104 : [ 5.39178e-006 ]
9105 : [ 5.42904e-006 ]
9106 : [ 5.15055e-006 ]
9107 : [ 5.2687e-006  ]
9108 : [ 7.12187e-006 ]
9109 : [ 6.62755e-006 ]
9110 : [ 7.08793e-006 ]
9111 : [ 5.70157e-006 ]
9112 : [ 4.64436e-006 ]
9113 : [ 6.73756e-006 ]
9114 : [ 5.24903e-006 ]
9115 : [ 6.58446e-006 ]
9116 : [ 5.5625e-006  ]
9117 : [ 5.42538e-006 ]
9118 : [ 4.9947e-006  ]
9119 : [ 6.64496e-006 ]
9120 : [ 5.14695e-006 ]
9121 : [ 6.00867e-006 ]
9122 : [ 4.52183e-006 ]
9123 : [ 6.94546e-006 ]
9124 : [ 4.60243e-006 ]
9125 : [ 5.23233e-006 ]
9126 : [ 5.82666e-006 ]
9127 : [ 6.07407e-006 ]
9128 : [ 4.97602e-006 ]
9129 : [ 5.04274e-006 ]
9130 : [ 6.01923e-006 ]
9131 : [ 6.85889e-006 ]
9132 : [ 4.83159e-006 ]
9133 : [ 5.40808e-006 ]
9134 : [ 5.80417e-006 ]
9135 : [ 5.2863e-006  ]
9136 : [ 6.501e-006   ]
9137 : [ 5.13363e-006 ]
9138 : [ 6.10552e-006 ]
9139 : [ 5.66572e-006 ]
9140 : [ 4.65332e-006 ]
9141 : [ 5.22745e-006 ]
9142 : [ 6.74857e-006 ]
9143 : [ 6.97934e-006 ]
9144 : [ 4.45709e-006 ]
9145 : [ 4.85161e-006 ]
9146 : [ 6.97665e-006 ]
9147 : [ 5.56813e-006 ]
9148 : [ 5.253e-006   ]
9149 : [ 5.41058e-006 ]
9150 : [ 6.20771e-006 ]
9151 : [ 4.86578e-006 ]
9152 : [ 6.30977e-006 ]
9153 : [ 6.12436e-006 ]
9154 : [ 7.70895e-006 ]
9155 : [ 5.77965e-006 ]
9156 : [ 6.23949e-006 ]
9157 : [ 6.51139e-006 ]
9158 : [ 5.6585e-006  ]
9159 : [ 5.19608e-006 ]
9160 : [ 6.12412e-006 ]
9161 : [ 5.20447e-006 ]
9162 : [ 4.95458e-006 ]
9163 : [ 4.97546e-006 ]
9164 : [ 5.73801e-006 ]
9165 : [ 6.33193e-006 ]
9166 : [ 7.1459e-006  ]
9167 : [ 4.65227e-006 ]
9168 : [ 6.57357e-006 ]
9169 : [ 6.17463e-006 ]
9170 : [ 5.12946e-006 ]
9171 : [ 4.79207e-006 ]
9172 : [ 5.32629e-006 ]
9173 : [ 5.96846e-006 ]
9174 : [ 5.70581e-006 ]
9175 : [ 5.28341e-006 ]
9176 : [ 5.30216e-006 ]
9177 : [ 5.84546e-006 ]
9178 : [ 7.13011e-006 ]
9179 : [ 5.24248e-006 ]
9180 : [ 5.31603e-006 ]
9181 : [ 5.15211e-006 ]
9182 : [ 4.85542e-006 ]
9183 : [ 5.17219e-006 ]
9184 : [ 4.97287e-006 ]
9185 : [ 4.6699e-006  ]
9186 : [ 4.85299e-006 ]
9187 : [ 6.32289e-006 ]
9188 : [ 5.14658e-006 ]
9189 : [ 4.61314e-006 ]
9190 : [ 5.78254e-006 ]
9191 : [ 5.72112e-006 ]
9192 : [ 5.3128e-006  ]
9193 : [ 5.90413e-006 ]
9194 : [ 4.55363e-006 ]
9195 : [ 6.02691e-006 ]
9196 : [ 5.19161e-006 ]
9197 : [ 4.92377e-006 ]
9198 : [ 6.96397e-006 ]
9199 : [ 5.45734e-006 ]
9200 : [ 5.22298e-006 ]
9201 : [ 4.32328e-006 ]
9202 : [ 4.66911e-006 ]
9203 : [ 5.89385e-006 ]
9204 : [ 6.72448e-006 ]
9205 : [ 5.16608e-006 ]
9206 : [ 5.38353e-006 ]
9207 : [ 7.46992e-006 ]
9208 : [ 5.94039e-006 ]
9209 : [ 5.66858e-006 ]
9210 : [ 4.70506e-006 ]
9211 : [ 4.86776e-006 ]
9212 : [ 4.72369e-006 ]
9213 : [ 5.25363e-006 ]
9214 : [ 5.1835e-006  ]
9215 : [ 5.67223e-006 ]
9216 : [ 6.33347e-006 ]
9217 : [ 4.85714e-006 ]
9218 : [ 5.77665e-006 ]
9219 : [ 5.16707e-006 ]
9220 : [ 5.07523e-006 ]
9221 : [ 5.18991e-006 ]
9222 : [ 4.92322e-006 ]
9223 : [ 6.57546e-006 ]
9224 : [ 5.41574e-006 ]
9225 : [ 6.06241e-006 ]
9226 : [ 4.99819e-006 ]
9227 : [ 5.07217e-006 ]
9228 : [ 5.40517e-006 ]
9229 : [ 6.64259e-006 ]
9230 : [ 6.66962e-006 ]
9231 : [ 6.24024e-006 ]
9232 : [ 5.42007e-006 ]
9233 : [ 4.5078e-006  ]
9234 : [ 5.04145e-006 ]
9235 : [ 5.06021e-006 ]
9236 : [ 5.67652e-006 ]
9237 : [ 5.11929e-006 ]
9238 : [ 7.37208e-006 ]
9239 : [ 5.95948e-006 ]
9240 : [ 4.81591e-006 ]
9241 : [ 5.10915e-006 ]
9242 : [ 5.46956e-006 ]
9243 : [ 5.02214e-006 ]
9244 : [ 6.58362e-006 ]
9245 : [ 5.94218e-006 ]
9246 : [ 5.34364e-006 ]
9247 : [ 6.67501e-006 ]
9248 : [ 4.93445e-006 ]
9249 : [ 7.34846e-006 ]
9250 : [ 6.73298e-006 ]
9251 : [ 5.12673e-006 ]
9252 : [ 5.44371e-006 ]
9253 : [ 5.54278e-006 ]
9254 : [ 5.35607e-006 ]
9255 : [ 4.88857e-006 ]
9256 : [ 6.85613e-006 ]
9257 : [ 5.45292e-006 ]
9258 : [ 4.66007e-006 ]
9259 : [ 6.90327e-006 ]
9260 : [ 6.25182e-006 ]
9261 : [ 6.17694e-006 ]
9262 : [ 4.76928e-006 ]
9263 : [ 6.35674e-006 ]
9264 : [ 5.66157e-006 ]
9265 : [ 6.33614e-006 ]
9266 : [ 4.96464e-006 ]
9267 : [ 4.8697e-006  ]
9268 : [ 5.24909e-006 ]
9269 : [ 4.90701e-006 ]
9270 : [ 5.07782e-006 ]
9271 : [ 4.89774e-006 ]
9272 : [ 4.68314e-006 ]
9273 : [ 4.98895e-006 ]
9274 : [ 4.89238e-006 ]
9275 : [ 6.48262e-006 ]
9276 : [ 4.75989e-006 ]
9277 : [ 7.573e-006   ]
9278 : [ 4.84281e-006 ]
9279 : [ 6.17147e-006 ]
9280 : [ 6.66848e-006 ]
9281 : [ 6.8222e-006  ]
9282 : [ 6.21667e-006 ]
9283 : [ 4.83551e-006 ]
9284 : [ 5.99213e-006 ]
9285 : [ 4.95096e-006 ]
9286 : [ 5.92648e-006 ]
9287 : [ 6.36605e-006 ]
9288 : [ 6.62561e-006 ]
9289 : [ 5.52363e-006 ]
9290 : [ 5.29403e-006 ]
9291 : [ 6.88054e-006 ]
9292 : [ 6.43633e-006 ]
9293 : [ 4.93462e-006 ]
9294 : [ 4.91981e-006 ]
9295 : [ 6.60183e-006 ]
9296 : [ 6.38849e-006 ]
9297 : [ 5.62159e-006 ]
9298 : [ 5.07175e-006 ]
9299 : [ 6.74839e-006 ]
9300 : [ 6.51771e-006 ]
9301 : [ 6.58802e-006 ]
9302 : [ 4.52798e-006 ]
9303 : [ 5.10883e-006 ]
9304 : [ 5.17861e-006 ]
9305 : [ 5.93378e-006 ]
9306 : [ 5.25388e-006 ]
9307 : [ 5.46727e-006 ]
9308 : [ 7.06846e-006 ]
9309 : [ 5.18759e-006 ]
9310 : [ 4.82741e-006 ]
9311 : [ 5.01957e-006 ]
9312 : [ 5.53451e-006 ]
9313 : [ 4.63608e-006 ]
9314 : [ 5.08586e-006 ]
9315 : [ 6.09939e-006 ]
9316 : [ 5.71059e-006 ]
9317 : [ 6.64804e-006 ]
9318 : [ 5.27437e-006 ]
9319 : [ 5.98478e-006 ]
9320 : [ 5.09958e-006 ]
9321 : [ 5.32226e-006 ]
9322 : [ 7.02931e-006 ]
9323 : [ 6.03184e-006 ]
9324 : [ 5.15171e-006 ]
9325 : [ 5.66948e-006 ]
9326 : [ 4.51121e-006 ]
9327 : [ 4.9359e-006  ]
9328 : [ 6.79331e-006 ]
9329 : [ 5.52102e-006 ]
9330 : [ 5.38698e-006 ]
9331 : [ 5.66542e-006 ]
9332 : [ 4.88334e-006 ]
9333 : [ 6.56683e-006 ]
9334 : [ 5.41082e-006 ]
9335 : [ 4.99638e-006 ]
9336 : [ 5.92058e-006 ]
9337 : [ 5.19574e-006 ]
9338 : [ 7.20749e-006 ]
9339 : [ 7.23977e-006 ]
9340 : [ 4.59865e-006 ]
9341 : [ 4.89239e-006 ]
9342 : [ 6.54601e-006 ]
9343 : [ 5.10715e-006 ]
9344 : [ 6.81156e-006 ]
9345 : [ 5.28558e-006 ]
9346 : [ 5.53209e-006 ]
9347 : [ 5.32931e-006 ]
9348 : [ 4.88195e-006 ]
9349 : [ 5.09185e-006 ]
9350 : [ 4.50883e-006 ]
9351 : [ 5.96574e-006 ]
9352 : [ 5.90357e-006 ]
9353 : [ 4.80779e-006 ]
9354 : [ 6.73468e-006 ]
9355 : [ 5.47623e-006 ]
9356 : [ 4.67534e-006 ]
9357 : [ 6.7576e-006  ]
9358 : [ 4.71098e-006 ]
9359 : [ 5.34414e-006 ]
9360 : [ 4.88056e-006 ]
9361 : [ 4.6289e-006  ]
9362 : [ 4.44178e-006 ]
9363 : [ 5.28714e-006 ]
9364 : [ 5.11455e-006 ]
9365 : [ 7.1762e-006  ]
9366 : [ 4.95294e-006 ]
9367 : [ 5.44752e-006 ]
9368 : [ 6.04656e-006 ]
9369 : [ 4.88118e-006 ]
9370 : [ 5.00055e-006 ]
9371 : [ 6.46934e-006 ]
9372 : [ 6.03661e-006 ]
9373 : [ 5.47145e-006 ]
9374 : [ 5.29868e-006 ]
9375 : [ 5.18905e-006 ]
9376 : [ 6.78099e-006 ]
9377 : [ 5.09584e-006 ]
9378 : [ 6.73802e-006 ]
9379 : [ 6.0216e-006  ]
9380 : [ 4.76385e-006 ]
9381 : [ 7.43304e-006 ]
9382 : [ 4.95506e-006 ]
9383 : [ 5.34783e-006 ]
9384 : [ 6.75788e-006 ]
9385 : [ 7.00531e-006 ]
9386 : [ 7.30797e-006 ]
9387 : [ 5.1791e-006  ]
9388 : [ 7.49781e-006 ]
9389 : [ 5.29002e-006 ]
9390 : [ 4.96614e-006 ]
9391 : [ 5.73641e-006 ]
9392 : [ 6.7119e-006  ]
9393 : [ 5.00216e-006 ]
9394 : [ 4.91372e-006 ]
9395 : [ 5.5889e-006  ]
9396 : [ 5.04806e-006 ]
9397 : [ 6.18001e-006 ]
9398 : [ 4.93033e-006 ]
9399 : [ 6.55251e-006 ]
9400 : [ 6.08154e-006 ]
9401 : [ 5.71184e-006 ]
9402 : [ 6.8546e-006  ]
9403 : [ 5.34277e-006 ]
9404 : [ 4.73821e-006 ]
9405 : [ 5.1836e-006  ]
9406 : [ 4.78087e-006 ]
9407 : [ 4.6269e-006  ]
9408 : [ 6.07668e-006 ]
9409 : [ 6.68476e-006 ]
9410 : [ 4.89e-006    ]
9411 : [ 6.80873e-006 ]
9412 : [ 5.20763e-006 ]
9413 : [ 4.7134e-006  ]
9414 : [ 6.46825e-006 ]
9415 : [ 6.35556e-006 ]
9416 : [ 6.84599e-006 ]
9417 : [ 5.82581e-006 ]
9418 : [ 5.07441e-006 ]
9419 : [ 6.73918e-006 ]
9420 : [ 5.65837e-006 ]
9421 : [ 7.17987e-006 ]
9422 : [ 6.25381e-006 ]
9423 : [ 6.26127e-006 ]
9424 : [ 6.99216e-006 ]
9425 : [ 5.20156e-006 ]
9426 : [ 6.65833e-006 ]
9427 : [ 5.10204e-006 ]
9428 : [ 4.45316e-006 ]
9429 : [ 6.2481e-006  ]
9430 : [ 4.88512e-006 ]
9431 : [ 5.19533e-006 ]
9432 : [ 4.31208e-006 ]
9433 : [ 4.97701e-006 ]
9434 : [ 4.80915e-006 ]
9435 : [ 5.08111e-006 ]
9436 : [ 4.62308e-006 ]
9437 : [ 5.81031e-006 ]
9438 : [ 7.02311e-006 ]
9439 : [ 5.40377e-006 ]
9440 : [ 5.43206e-006 ]
9441 : [ 7.52637e-006 ]
9442 : [ 4.40862e-006 ]
9443 : [ 5.26117e-006 ]
9444 : [ 5.06058e-006 ]
9445 : [ 7.26635e-006 ]
9446 : [ 5.41786e-006 ]
9447 : [ 4.59134e-006 ]
9448 : [ 4.38529e-006 ]
9449 : [ 5.6253e-006  ]
9450 : [ 5.04299e-006 ]
9451 : [ 4.6052e-006  ]
9452 : [ 5.37086e-006 ]
9453 : [ 4.96868e-006 ]
9454 : [ 5.69465e-006 ]
9455 : [ 6.11658e-006 ]
9456 : [ 5.25764e-006 ]
9457 : [ 4.84853e-006 ]
9458 : [ 5.3171e-006  ]
9459 : [ 4.97562e-006 ]
9460 : [ 5.89268e-006 ]
9461 : [ 5.71314e-006 ]
9462 : [ 6.91765e-006 ]
9463 : [ 5.99533e-006 ]
9464 : [ 5.19473e-006 ]
9465 : [ 5.15616e-006 ]
9466 : [ 4.80915e-006 ]
9467 : [ 5.29511e-006 ]
9468 : [ 5.00569e-006 ]
9469 : [ 6.29052e-006 ]
9470 : [ 5.42508e-006 ]
9471 : [ 6.3957e-006  ]
9472 : [ 6.36753e-006 ]
9473 : [ 5.14571e-006 ]
9474 : [ 4.6588e-006  ]
9475 : [ 5.46774e-006 ]
9476 : [ 5.49878e-006 ]
9477 : [ 7.29955e-006 ]
9478 : [ 4.74676e-006 ]
9479 : [ 5.75138e-006 ]
9480 : [ 4.65536e-006 ]
9481 : [ 4.83998e-006 ]
9482 : [ 6.13347e-006 ]
9483 : [ 4.91287e-006 ]
9484 : [ 6.16837e-006 ]
9485 : [ 5.63072e-006 ]
9486 : [ 7.038e-006   ]
9487 : [ 7.33076e-006 ]
9488 : [ 7.25506e-006 ]
9489 : [ 6.23781e-006 ]
9490 : [ 5.43219e-006 ]
9491 : [ 5.26209e-006 ]
9492 : [ 7.06893e-006 ]
9493 : [ 7.16135e-006 ]
9494 : [ 7.02225e-006 ]
9495 : [ 5.20218e-006 ]
9496 : [ 5.546e-006   ]
9497 : [ 5.49926e-006 ]
9498 : [ 5.32324e-006 ]
9499 : [ 6.77697e-006 ]
9500 : [ 6.03487e-006 ]
9501 : [ 6.29185e-006 ]
9502 : [ 6.26928e-006 ]
9503 : [ 4.97335e-006 ]
9504 : [ 4.72556e-006 ]
9505 : [ 5.26633e-006 ]
9506 : [ 4.86132e-006 ]
9507 : [ 5.50313e-006 ]
9508 : [ 6.05708e-006 ]
9509 : [ 7.59114e-006 ]
9510 : [ 4.91826e-006 ]
9511 : [ 5.12855e-006 ]
9512 : [ 4.77831e-006 ]
9513 : [ 4.83506e-006 ]
9514 : [ 6.47624e-006 ]
9515 : [ 4.89042e-006 ]
9516 : [ 5.48354e-006 ]
9517 : [ 5.06087e-006 ]
9518 : [ 4.93132e-006 ]
9519 : [ 4.45115e-006 ]
9520 : [ 5.95836e-006 ]
9521 : [ 5.05414e-006 ]
9522 : [ 5.64747e-006 ]
9523 : [ 4.9446e-006  ]
9524 : [ 7.15828e-006 ]
9525 : [ 5.12628e-006 ]
9526 : [ 4.51822e-006 ]
9527 : [ 7.32081e-006 ]
9528 : [ 4.96641e-006 ]
9529 : [ 5.95302e-006 ]
9530 : [ 4.36415e-006 ]
9531 : [ 4.8574e-006  ]
9532 : [ 4.94919e-006 ]
9533 : [ 5.12252e-006 ]
9534 : [ 5.47668e-006 ]
9535 : [ 4.50538e-006 ]
9536 : [ 5.74135e-006 ]
9537 : [ 4.78807e-006 ]
9538 : [ 5.16932e-006 ]
9539 : [ 4.71727e-006 ]
9540 : [ 4.89484e-006 ]
9541 : [ 4.66455e-006 ]
9542 : [ 4.98204e-006 ]
9543 : [ 4.98977e-006 ]
9544 : [ 5.47012e-006 ]
9545 : [ 5.03544e-006 ]
9546 : [ 5.11805e-006 ]
9547 : [ 6.91305e-006 ]
9548 : [ 6.61599e-006 ]
9549 : [ 5.64358e-006 ]
9550 : [ 7.01771e-006 ]
9551 : [ 4.95777e-006 ]
9552 : [ 5.86373e-006 ]
9553 : [ 4.8874e-006  ]
9554 : [ 5.70715e-006 ]
9555 : [ 4.64301e-006 ]
9556 : [ 5.3228e-006  ]
9557 : [ 5.48882e-006 ]
9558 : [ 5.12367e-006 ]
9559 : [ 6.2609e-006  ]
9560 : [ 5.19623e-006 ]
9561 : [ 6.44027e-006 ]
9562 : [ 5.05755e-006 ]
9563 : [ 5.41025e-006 ]
9564 : [ 4.82508e-006 ]
9565 : [ 5.6136e-006  ]
9566 : [ 6.04442e-006 ]
9567 : [ 5.35468e-006 ]
9568 : [ 4.80048e-006 ]
9569 : [ 6.93369e-006 ]
9570 : [ 5.2474e-006  ]
9571 : [ 6.02903e-006 ]
9572 : [ 4.8631e-006  ]
9573 : [ 5.39413e-006 ]
9574 : [ 6.45989e-006 ]
9575 : [ 5.95493e-006 ]
9576 : [ 6.0585e-006  ]
9577 : [ 5.29759e-006 ]
9578 : [ 6.6519e-006  ]
9579 : [ 6.42686e-006 ]
9580 : [ 5.52568e-006 ]
9581 : [ 6.54872e-006 ]
9582 : [ 6.24312e-006 ]
9583 : [ 5.10304e-006 ]
9584 : [ 5.91634e-006 ]
9585 : [ 5.30162e-006 ]
9586 : [ 4.64792e-006 ]
9587 : [ 5.41559e-006 ]
9588 : [ 5.02896e-006 ]
9589 : [ 6.59456e-006 ]
9590 : [ 6.0709e-006  ]
9591 : [ 4.84907e-006 ]
9592 : [ 4.94404e-006 ]
9593 : [ 4.50054e-006 ]
9594 : [ 6.96843e-006 ]
9595 : [ 6.31216e-006 ]
9596 : [ 4.81189e-006 ]
9597 : [ 5.05955e-006 ]
9598 : [ 5.79255e-006 ]
9599 : [ 4.6495e-006  ]
9600 : [ 5.33249e-006 ]
9601 : [ 5.11377e-006 ]
9602 : [ 5.28626e-006 ]
9603 : [ 5.5449e-006  ]
9604 : [ 4.83603e-006 ]
9605 : [ 4.53725e-006 ]
9606 : [ 4.75816e-006 ]
9607 : [ 5.08602e-006 ]
9608 : [ 4.5199e-006  ]
9609 : [ 5.60343e-006 ]
9610 : [ 4.87548e-006 ]
9611 : [ 5.38318e-006 ]
9612 : [ 5.74323e-006 ]
9613 : [ 5.15794e-006 ]
9614 : [ 5.10432e-006 ]
9615 : [ 5.33798e-006 ]
9616 : [ 5.04407e-006 ]
9617 : [ 4.43141e-006 ]
9618 : [ 4.77042e-006 ]
9619 : [ 4.89717e-006 ]
9620 : [ 6.60085e-006 ]
9621 : [ 4.75845e-006 ]
9622 : [ 6.06504e-006 ]
9623 : [ 4.73894e-006 ]
9624 : [ 5.28492e-006 ]
9625 : [ 4.52123e-006 ]
9626 : [ 5.00969e-006 ]
9627 : [ 5.60818e-006 ]
9628 : [ 4.84818e-006 ]
9629 : [ 4.97694e-006 ]
9630 : [ 5.30288e-006 ]
9631 : [ 5.37813e-006 ]
9632 : [ 7.13252e-006 ]
9633 : [ 5.49513e-006 ]
9634 : [ 4.54722e-006 ]
9635 : [ 4.52195e-006 ]
9636 : [ 4.51085e-006 ]
9637 : [ 5.79147e-006 ]
9638 : [ 6.26947e-006 ]
9639 : [ 6.97563e-006 ]
9640 : [ 5.34375e-006 ]
9641 : [ 6.79372e-006 ]
9642 : [ 5.04771e-006 ]
9643 : [ 5.40494e-006 ]
9644 : [ 6.37455e-006 ]
9645 : [ 5.0995e-006  ]
9646 : [ 5.33228e-006 ]
9647 : [ 4.98295e-006 ]
9648 : [ 4.86648e-006 ]
9649 : [ 5.3501e-006  ]
9650 : [ 4.69427e-006 ]
9651 : [ 4.41902e-006 ]
9652 : [ 5.24899e-006 ]
9653 : [ 4.81569e-006 ]
9654 : [ 4.48249e-006 ]
9655 : [ 7.13739e-006 ]
9656 : [ 5.83447e-006 ]
9657 : [ 6.63163e-006 ]
9658 : [ 5.41749e-006 ]
9659 : [ 5.22979e-006 ]
9660 : [ 4.8629e-006  ]
9661 : [ 5.82648e-006 ]
9662 : [ 4.84469e-006 ]
9663 : [ 5.36424e-006 ]
9664 : [ 6.22457e-006 ]
9665 : [ 6.1925e-006  ]
9666 : [ 5.51797e-006 ]
9667 : [ 4.78688e-006 ]
9668 : [ 5.05685e-006 ]
9669 : [ 4.66913e-006 ]
9670 : [ 4.53479e-006 ]
9671 : [ 4.41067e-006 ]
9672 : [ 5.35159e-006 ]
9673 : [ 5.58606e-006 ]
9674 : [ 5.97338e-006 ]
9675 : [ 4.45719e-006 ]
9676 : [ 4.83422e-006 ]
9677 : [ 5.11658e-006 ]
9678 : [ 5.37096e-006 ]
9679 : [ 6.66011e-006 ]
9680 : [ 4.72783e-006 ]
9681 : [ 5.13449e-006 ]
9682 : [ 5.15973e-006 ]
9683 : [ 6.66657e-006 ]
9684 : [ 6.22548e-006 ]
9685 : [ 4.87799e-006 ]
9686 : [ 4.84657e-006 ]
9687 : [ 5.08688e-006 ]
9688 : [ 4.8984e-006  ]
9689 : [ 4.83928e-006 ]
9690 : [ 6.21169e-006 ]
9691 : [ 6.58889e-006 ]
9692 : [ 5.62163e-006 ]
9693 : [ 5.15886e-006 ]
9694 : [ 4.80089e-006 ]
9695 : [ 4.84678e-006 ]
9696 : [ 6.32729e-006 ]
9697 : [ 4.98802e-006 ]
9698 : [ 4.90215e-006 ]
9699 : [ 5.14019e-006 ]
9700 : [ 5.40871e-006 ]
9701 : [ 4.62963e-006 ]
9702 : [ 6.0553e-006  ]
9703 : [ 4.72768e-006 ]
9704 : [ 6.37194e-006 ]
9705 : [ 6.98672e-006 ]
9706 : [ 6.16539e-006 ]
9707 : [ 4.98946e-006 ]
9708 : [ 6.9218e-006  ]
9709 : [ 5.04221e-006 ]
9710 : [ 5.87109e-006 ]
9711 : [ 5.08484e-006 ]
9712 : [ 4.58857e-006 ]
9713 : [ 4.99351e-006 ]
9714 : [ 6.46766e-006 ]
9715 : [ 5.25477e-006 ]
9716 : [ 7.40491e-006 ]
9717 : [ 5.31842e-006 ]
9718 : [ 5.51174e-006 ]
9719 : [ 5.43931e-006 ]
9720 : [ 5.13332e-006 ]
9721 : [ 4.61781e-006 ]
9722 : [ 5.69044e-006 ]
9723 : [ 4.56798e-006 ]
9724 : [ 5.69795e-006 ]
9725 : [ 4.81193e-006 ]
9726 : [ 7.32488e-006 ]
9727 : [ 4.88222e-006 ]
9728 : [ 6.28647e-006 ]
9729 : [ 5.57151e-006 ]
9730 : [ 4.85005e-006 ]
9731 : [ 5.10213e-006 ]
9732 : [ 5.82592e-006 ]
9733 : [ 5.06344e-006 ]
9734 : [ 6.2966e-006  ]
9735 : [ 6.89992e-006 ]
9736 : [ 5.41801e-006 ]
9737 : [ 4.99547e-006 ]
9738 : [ 4.93392e-006 ]
9739 : [ 6.73104e-006 ]
9740 : [ 4.91047e-006 ]
9741 : [ 5.19832e-006 ]
9742 : [ 6.03431e-006 ]
9743 : [ 5.14638e-006 ]
9744 : [ 4.66243e-006 ]
9745 : [ 5.42608e-006 ]
9746 : [ 4.76418e-006 ]
9747 : [ 6.27796e-006 ]
9748 : [ 5.34821e-006 ]
9749 : [ 6.70045e-006 ]
9750 : [ 5.55138e-006 ]
9751 : [ 5.18928e-006 ]
9752 : [ 6.65035e-006 ]
9753 : [ 5.90155e-006 ]
9754 : [ 4.90945e-006 ]
9755 : [ 5.74924e-006 ]
9756 : [ 5.18765e-006 ]
9757 : [ 5.66863e-006 ]
9758 : [ 6.01983e-006 ]
9759 : [ 6.03038e-006 ]
9760 : [ 5.76027e-006 ]
9761 : [ 5.27825e-006 ]
9762 : [ 5.09964e-006 ]
9763 : [ 6.41927e-006 ]
9764 : [ 5.94053e-006 ]
9765 : [ 6.35272e-006 ]
9766 : [ 5.30089e-006 ]
9767 : [ 4.86124e-006 ]
9768 : [ 4.79183e-006 ]
9769 : [ 4.89794e-006 ]
9770 : [ 5.75389e-006 ]
9771 : [ 6.8998e-006  ]
9772 : [ 4.89542e-006 ]
9773 : [ 5.22133e-006 ]
9774 : [ 6.6912e-006  ]
9775 : [ 5.23289e-006 ]
9776 : [ 5.27373e-006 ]
9777 : [ 4.92122e-006 ]
9778 : [ 5.75253e-006 ]
9779 : [ 4.85126e-006 ]
9780 : [ 4.90428e-006 ]
9781 : [ 5.01278e-006 ]
9782 : [ 6.3814e-006  ]
9783 : [ 4.78656e-006 ]
9784 : [ 6.11569e-006 ]
9785 : [ 4.79652e-006 ]
9786 : [ 5.64478e-006 ]
9787 : [ 5.14133e-006 ]
9788 : [ 4.78962e-006 ]
9789 : [ 5.56496e-006 ]
9790 : [ 5.33826e-006 ]
9791 : [ 6.17899e-006 ]
9792 : [ 5.07673e-006 ]
9793 : [ 5.49956e-006 ]
9794 : [ 5.72914e-006 ]
9795 : [ 6.53039e-006 ]
9796 : [ 6.21488e-006 ]
9797 : [ 6.15088e-006 ]
9798 : [ 5.50585e-006 ]
9799 : [ 6.20046e-006 ]
9800 : [ 5.00468e-006 ]
9801 : [ 5.05111e-006 ]
9802 : [ 4.9715e-006  ]
9803 : [ 5.23735e-006 ]
9804 : [ 4.80787e-006 ]
9805 : [ 5.59337e-006 ]
9806 : [ 7.47291e-006 ]
9807 : [ 6.39992e-006 ]
9808 : [ 5.7435e-006  ]
9809 : [ 6.02634e-006 ]
9810 : [ 4.86751e-006 ]
9811 : [ 4.45006e-006 ]
9812 : [ 5.00671e-006 ]
9813 : [ 5.17249e-006 ]
9814 : [ 4.87759e-006 ]
9815 : [ 4.80884e-006 ]
9816 : [ 4.86717e-006 ]
9817 : [ 5.21841e-006 ]
9818 : [ 4.4649e-006  ]
9819 : [ 5.05182e-006 ]
9820 : [ 5.98862e-006 ]
9821 : [ 4.68362e-006 ]
9822 : [ 4.91056e-006 ]
9823 : [ 4.99556e-006 ]
9824 : [ 4.92145e-006 ]
9825 : [ 5.3934e-006  ]
9826 : [ 7.32937e-006 ]
9827 : [ 5.77415e-006 ]
9828 : [ 6.56751e-006 ]
9829 : [ 6.52406e-006 ]
9830 : [ 4.68952e-006 ]
9831 : [ 6.51664e-006 ]
9832 : [ 4.75157e-006 ]
9833 : [ 4.9464e-006  ]
9834 : [ 5.14993e-006 ]
9835 : [ 6.12992e-006 ]
9836 : [ 5.4737e-006  ]
9837 : [ 5.13448e-006 ]
9838 : [ 5.11446e-006 ]
9839 : [ 5.5275e-006  ]
9840 : [ 4.95761e-006 ]
9841 : [ 4.56484e-006 ]
9842 : [ 5.00996e-006 ]
9843 : [ 5.55781e-006 ]
9844 : [ 5.66443e-006 ]
9845 : [ 5.39879e-006 ]
9846 : [ 5.07341e-006 ]
9847 : [ 5.0361e-006  ]
9848 : [ 7.14794e-006 ]
9849 : [ 5.21585e-006 ]
9850 : [ 4.69747e-006 ]
9851 : [ 6.72577e-006 ]
9852 : [ 6.18005e-006 ]
9853 : [ 4.91116e-006 ]
9854 : [ 5.21664e-006 ]
9855 : [ 5.28174e-006 ]
9856 : [ 4.77233e-006 ]
9857 : [ 6.55323e-006 ]
9858 : [ 5.47779e-006 ]
9859 : [ 6.09866e-006 ]
9860 : [ 4.908e-006   ]
9861 : [ 4.56157e-006 ]
9862 : [ 5.30853e-006 ]
9863 : [ 4.65378e-006 ]
9864 : [ 5.85907e-006 ]
9865 : [ 7.13372e-006 ]
9866 : [ 7.2385e-006  ]
9867 : [ 4.33424e-006 ]
9868 : [ 5.45997e-006 ]
9869 : [ 6.32734e-006 ]
9870 : [ 5.27492e-006 ]
9871 : [ 6.74567e-006 ]
9872 : [ 4.56359e-006 ]
9873 : [ 5.94614e-006 ]
9874 : [ 4.7577e-006  ]
9875 : [ 4.58754e-006 ]
9876 : [ 4.81207e-006 ]
9877 : [ 4.8591e-006  ]
9878 : [ 4.43884e-006 ]
9879 : [ 5.05334e-006 ]
9880 : [ 5.18075e-006 ]
9881 : [ 5.20341e-006 ]
9882 : [ 4.97489e-006 ]
9883 : [ 6.02492e-006 ]
9884 : [ 5.2025e-006  ]
9885 : [ 7.28165e-006 ]
9886 : [ 5.52586e-006 ]
9887 : [ 4.62551e-006 ]
9888 : [ 5.24613e-006 ]
9889 : [ 6.15934e-006 ]
9890 : [ 5.1855e-006  ]
9891 : [ 5.14273e-006 ]
9892 : [ 4.82181e-006 ]
9893 : [ 4.88096e-006 ]
9894 : [ 5.48178e-006 ]
9895 : [ 4.86791e-006 ]
9896 : [ 4.47657e-006 ]
9897 : [ 4.75391e-006 ]
9898 : [ 4.91419e-006 ]
9899 : [ 4.9093e-006  ]
9900 : [ 4.89204e-006 ]
9901 : [ 6.84077e-006 ]
9902 : [ 5.05238e-006 ]
9903 : [ 4.71444e-006 ]
9904 : [ 4.68535e-006 ]
9905 : [ 4.8268e-006  ]
9906 : [ 5.41425e-006 ]
9907 : [ 5.1892e-006  ]
9908 : [ 5.25902e-006 ]
9909 : [ 4.88668e-006 ]
9910 : [ 4.87158e-006 ]
9911 : [ 4.81337e-006 ]
9912 : [ 5.08152e-006 ]
9913 : [ 5.51069e-006 ]
9914 : [ 5.08788e-006 ]
9915 : [ 5.87495e-006 ]
9916 : [ 5.19056e-006 ]
9917 : [ 6.61496e-006 ]
9918 : [ 4.85337e-006 ]
9919 : [ 4.81032e-006 ]
9920 : [ 6.95851e-006 ]
9921 : [ 4.95304e-006 ]
9922 : [ 6.33092e-006 ]
9923 : [ 5.00337e-006 ]
9924 : [ 5.86233e-006 ]
9925 : [ 6.10786e-006 ]
9926 : [ 5.95405e-006 ]
9927 : [ 6.47147e-006 ]
9928 : [ 5.05404e-006 ]
9929 : [ 4.93386e-006 ]
9930 : [ 4.95607e-006 ]
9931 : [ 5.42576e-006 ]
9932 : [ 4.93822e-006 ]
9933 : [ 4.94161e-006 ]
9934 : [ 6.66842e-006 ]
9935 : [ 4.57878e-006 ]
9936 : [ 6.18358e-006 ]
9937 : [ 7.5898e-006  ]
9938 : [ 4.34707e-006 ]
9939 : [ 4.87882e-006 ]
9940 : [ 5.50178e-006 ]
9941 : [ 6.18189e-006 ]
9942 : [ 4.39982e-006 ]
9943 : [ 6.08911e-006 ]
9944 : [ 6.70064e-006 ]
9945 : [ 5.78235e-006 ]
9946 : [ 5.46916e-006 ]
9947 : [ 4.90332e-006 ]
9948 : [ 5.67732e-006 ]
9949 : [ 5.26204e-006 ]
9950 : [ 7.02653e-006 ]
9951 : [ 5.00335e-006 ]
9952 : [ 6.06086e-006 ]
9953 : [ 4.70034e-006 ]
9954 : [ 5.0026e-006  ]
9955 : [ 5.42613e-006 ]
9956 : [ 5.56416e-006 ]
9957 : [ 4.64516e-006 ]
9958 : [ 5.86783e-006 ]
9959 : [ 5.12371e-006 ]
9960 : [ 5.64866e-006 ]
9961 : [ 4.74954e-006 ]
9962 : [ 6.9492e-006  ]
9963 : [ 5.28287e-006 ]
9964 : [ 5.96082e-006 ]
9965 : [ 4.80337e-006 ]
9966 : [ 5.29481e-006 ]
9967 : [ 4.88263e-006 ]
9968 : [ 6.91943e-006 ]
9969 : [ 5.23459e-006 ]
9970 : [ 6.36321e-006 ]
9971 : [ 4.44462e-006 ]
9972 : [ 4.64667e-006 ]
9973 : [ 6.79443e-006 ]
9974 : [ 5.51794e-006 ]
9975 : [ 5.44016e-006 ]
9976 : [ 5.0944e-006  ]
9977 : [ 5.19233e-006 ]
9978 : [ 4.84579e-006 ]
9979 : [ 5.07169e-006 ]
9980 : [ 5.24166e-006 ]
9981 : [ 6.94485e-006 ]
9982 : [ 4.6453e-006  ]
9983 : [ 4.66542e-006 ]
9984 : [ 6.70078e-006 ]
9985 : [ 5.50884e-006 ]
9986 : [ 4.98468e-006 ]
9987 : [ 4.64203e-006 ]
9988 : [ 5.15739e-006 ]
9989 : [ 4.55816e-006 ]
9990 : [ 4.88311e-006 ]
9991 : [ 4.55582e-006 ]
9992 : [ 5.47361e-006 ]
9993 : [ 5.34054e-006 ]
9994 : [ 5.0163e-006  ]
9995 : [ 4.85393e-006 ]
9996 : [ 5.38953e-006 ]
9997 : [ 5.321e-006   ]
9998 : [ 4.60571e-006 ]
9999 : [ 4.43515e-006 ]
