# Supplementary material for: Influence of tissue conductivity on foetal exposure to extremely low frequency magnetic fields at 50 Hz using stochastic dosimetry
Source: PLoS One. 2018 Feb 7;13(2):e0192131. doi: 10.1371/journal.pone.0192131 (PMC5802904; doi:10.1371/journal.pone.0192131)
Supplement: S1 File — (ZIP) [file pone.0192131.s001.zip › Data/Ydistributions(10000)/7m/Stomach.txt]

       [ y0           ]
   0 : [ 5.97029e-006 ]
   1 : [ 6.03458e-006 ]
   2 : [ 5.51375e-006 ]
   3 : [ 5.67964e-006 ]
   4 : [ 5.81304e-006 ]
   5 : [ 5.44501e-006 ]
   6 : [ 5.49633e-006 ]
   7 : [ 5.69445e-006 ]
   8 : [ 5.39241e-006 ]
   9 : [ 5.83243e-006 ]
  10 : [ 5.78153e-006 ]
  11 : [ 5.60198e-006 ]
  12 : [ 5.91655e-006 ]
  13 : [ 5.7086e-006  ]
  14 : [ 5.85304e-006 ]
  15 : [ 5.70959e-006 ]
  16 : [ 5.56679e-006 ]
  17 : [ 5.41048e-006 ]
  18 : [ 5.21763e-006 ]
  19 : [ 5.55323e-006 ]
  20 : [ 5.3092e-006  ]
  21 : [ 5.84549e-006 ]
  22 : [ 5.3013e-006  ]
  23 : [ 5.31088e-006 ]
  24 : [ 5.81601e-006 ]
  25 : [ 5.44515e-006 ]
  26 : [ 5.90433e-006 ]
  27 : [ 5.38816e-006 ]
  28 : [ 5.93777e-006 ]
  29 : [ 5.7864e-006  ]
  30 : [ 5.93887e-006 ]
  31 : [ 5.30924e-006 ]
  32 : [ 5.42455e-006 ]
  33 : [ 5.76859e-006 ]
  34 : [ 5.32595e-006 ]
  35 : [ 6.02015e-006 ]
  36 : [ 5.19674e-006 ]
  37 : [ 5.39467e-006 ]
  38 : [ 5.64893e-006 ]
  39 : [ 5.59465e-006 ]
  40 : [ 6.00772e-006 ]
  41 : [ 5.36343e-006 ]
  42 : [ 5.75991e-006 ]
  43 : [ 5.58186e-006 ]
  44 : [ 5.66855e-006 ]
  45 : [ 6.02091e-006 ]
  46 : [ 5.5731e-006  ]
  47 : [ 5.42473e-006 ]
  48 : [ 6.00514e-006 ]
  49 : [ 5.94534e-006 ]
  50 : [ 5.82949e-006 ]
  51 : [ 5.90252e-006 ]
  52 : [ 5.70734e-006 ]
  53 : [ 5.87154e-006 ]
  54 : [ 4.97526e-006 ]
  55 : [ 5.55752e-006 ]
  56 : [ 5.16503e-006 ]
  57 : [ 5.4563e-006  ]
  58 : [ 5.82726e-006 ]
  59 : [ 5.61947e-006 ]
  60 : [ 5.31084e-006 ]
  61 : [ 5.85842e-006 ]
  62 : [ 5.62536e-006 ]
  63 : [ 5.36848e-006 ]
  64 : [ 5.45095e-006 ]
  65 : [ 5.44074e-006 ]
  66 : [ 5.60118e-006 ]
  67 : [ 5.79626e-006 ]
  68 : [ 5.63523e-006 ]
  69 : [ 5.03444e-006 ]
  70 : [ 5.90039e-006 ]
  71 : [ 5.2308e-006  ]
  72 : [ 5.65554e-006 ]
  73 : [ 5.62068e-006 ]
  74 : [ 5.44027e-006 ]
  75 : [ 5.35358e-006 ]
  76 : [ 5.97503e-006 ]
  77 : [ 5.6674e-006  ]
  78 : [ 5.69708e-006 ]
  79 : [ 5.2184e-006  ]
  80 : [ 5.21423e-006 ]
  81 : [ 5.32556e-006 ]
  82 : [ 5.97116e-006 ]
  83 : [ 5.23172e-006 ]
  84 : [ 5.96701e-006 ]
  85 : [ 5.90984e-006 ]
  86 : [ 5.39495e-006 ]
  87 : [ 5.38597e-006 ]
  88 : [ 5.92115e-006 ]
  89 : [ 5.95936e-006 ]
  90 : [ 5.95607e-006 ]
  91 : [ 5.77305e-006 ]
  92 : [ 5.44504e-006 ]
  93 : [ 5.39577e-006 ]
  94 : [ 5.76898e-006 ]
  95 : [ 5.36615e-006 ]
  96 : [ 5.36023e-006 ]
  97 : [ 5.97226e-006 ]
  98 : [ 5.66425e-006 ]
  99 : [ 5.39407e-006 ]
 100 : [ 5.49084e-006 ]
 101 : [ 5.8216e-006  ]
 102 : [ 5.45645e-006 ]
 103 : [ 5.82439e-006 ]
 104 : [ 5.56009e-006 ]
 105 : [ 5.44133e-006 ]
 106 : [ 5.68119e-006 ]
 107 : [ 5.76893e-006 ]
 108 : [ 5.47972e-006 ]
 109 : [ 5.52897e-006 ]
 110 : [ 5.6912e-006  ]
 111 : [ 5.68045e-006 ]
 112 : [ 5.86021e-006 ]
 113 : [ 5.40074e-006 ]
 114 : [ 5.91415e-006 ]
 115 : [ 5.93414e-006 ]
 116 : [ 5.54641e-006 ]
 117 : [ 5.93967e-006 ]
 118 : [ 5.05003e-006 ]
 119 : [ 5.52497e-006 ]
 120 : [ 5.48041e-006 ]
 121 : [ 5.59532e-006 ]
 122 : [ 5.43425e-006 ]
 123 : [ 5.71907e-006 ]
 124 : [ 5.92746e-006 ]
 125 : [ 5.87482e-006 ]
 126 : [ 5.38925e-006 ]
 127 : [ 6.06254e-006 ]
 128 : [ 5.43455e-006 ]
 129 : [ 5.77861e-006 ]
 130 : [ 5.37467e-006 ]
 131 : [ 5.3173e-006  ]
 132 : [ 5.59176e-006 ]
 133 : [ 5.30188e-006 ]
 134 : [ 5.61812e-006 ]
 135 : [ 5.02751e-006 ]
 136 : [ 5.42226e-006 ]
 137 : [ 5.4614e-006  ]
 138 : [ 6.06911e-006 ]
 139 : [ 5.97515e-006 ]
 140 : [ 5.76072e-006 ]
 141 : [ 5.7354e-006  ]
 142 : [ 5.46195e-006 ]
 143 : [ 5.817e-006   ]
 144 : [ 5.47251e-006 ]
 145 : [ 5.52352e-006 ]
 146 : [ 5.13268e-006 ]
 147 : [ 5.52736e-006 ]
 148 : [ 5.71393e-006 ]
 149 : [ 5.44521e-006 ]
 150 : [ 5.75119e-006 ]
 151 : [ 5.48164e-006 ]
 152 : [ 5.18698e-006 ]
 153 : [ 5.53744e-006 ]
 154 : [ 5.90387e-006 ]
 155 : [ 5.4886e-006  ]
 156 : [ 5.40049e-006 ]
 157 : [ 6.01427e-006 ]
 158 : [ 5.22767e-006 ]
 159 : [ 5.45251e-006 ]
 160 : [ 5.95689e-006 ]
 161 : [ 5.70848e-006 ]
 162 : [ 5.41373e-006 ]
 163 : [ 5.81895e-006 ]
 164 : [ 5.98211e-006 ]
 165 : [ 4.9822e-006  ]
 166 : [ 5.94453e-006 ]
 167 : [ 5.48432e-006 ]
 168 : [ 5.50046e-006 ]
 169 : [ 5.80099e-006 ]
 170 : [ 5.32403e-006 ]
 171 : [ 5.26144e-006 ]
 172 : [ 5.36852e-006 ]
 173 : [ 5.6999e-006  ]
 174 : [ 5.78765e-006 ]
 175 : [ 5.3139e-006  ]
 176 : [ 5.96121e-006 ]
 177 : [ 5.17478e-006 ]
 178 : [ 5.82136e-006 ]
 179 : [ 5.35943e-006 ]
 180 : [ 5.78496e-006 ]
 181 : [ 5.11347e-006 ]
 182 : [ 5.44765e-006 ]
 183 : [ 5.35708e-006 ]
 184 : [ 5.89573e-006 ]
 185 : [ 5.3049e-006  ]
 186 : [ 5.70463e-006 ]
 187 : [ 5.17902e-006 ]
 188 : [ 5.43547e-006 ]
 189 : [ 5.36971e-006 ]
 190 : [ 5.48096e-006 ]
 191 : [ 5.49479e-006 ]
 192 : [ 5.40459e-006 ]
 193 : [ 5.01294e-006 ]
 194 : [ 5.18918e-006 ]
 195 : [ 5.77444e-006 ]
 196 : [ 5.97057e-006 ]
 197 : [ 5.78025e-006 ]
 198 : [ 5.37463e-006 ]
 199 : [ 5.77964e-006 ]
 200 : [ 5.25827e-006 ]
 201 : [ 5.48157e-006 ]
 202 : [ 5.46867e-006 ]
 203 : [ 5.83312e-006 ]
 204 : [ 5.58201e-006 ]
 205 : [ 5.67843e-006 ]
 206 : [ 5.69167e-006 ]
 207 : [ 5.61956e-006 ]
 208 : [ 5.22033e-006 ]
 209 : [ 5.25657e-006 ]
 210 : [ 5.70278e-006 ]
 211 : [ 5.82612e-006 ]
 212 : [ 5.90608e-006 ]
 213 : [ 5.70847e-006 ]
 214 : [ 5.76996e-006 ]
 215 : [ 5.74668e-006 ]
 216 : [ 5.57435e-006 ]
 217 : [ 5.80428e-006 ]
 218 : [ 5.82884e-006 ]
 219 : [ 5.87723e-006 ]
 220 : [ 5.98176e-006 ]
 221 : [ 5.35032e-006 ]
 222 : [ 5.04301e-006 ]
 223 : [ 5.56195e-006 ]
 224 : [ 5.93782e-006 ]
 225 : [ 5.3459e-006  ]
 226 : [ 5.91219e-006 ]
 227 : [ 5.51221e-006 ]
 228 : [ 5.13557e-006 ]
 229 : [ 5.48056e-006 ]
 230 : [ 5.57241e-006 ]
 231 : [ 5.44168e-006 ]
 232 : [ 5.50285e-006 ]
 233 : [ 5.41792e-006 ]
 234 : [ 5.59729e-006 ]
 235 : [ 5.31828e-006 ]
 236 : [ 5.91898e-006 ]
 237 : [ 5.39551e-006 ]
 238 : [ 5.7887e-006  ]
 239 : [ 5.82507e-006 ]
 240 : [ 5.10599e-006 ]
 241 : [ 5.97937e-006 ]
 242 : [ 5.4475e-006  ]
 243 : [ 5.43568e-006 ]
 244 : [ 5.05079e-006 ]
 245 : [ 5.33712e-006 ]
 246 : [ 5.85848e-006 ]
 247 : [ 5.64929e-006 ]
 248 : [ 5.53506e-006 ]
 249 : [ 5.76344e-006 ]
 250 : [ 5.51407e-006 ]
 251 : [ 5.83752e-006 ]
 252 : [ 5.76586e-006 ]
 253 : [ 5.51864e-006 ]
 254 : [ 5.37454e-006 ]
 255 : [ 5.3391e-006  ]
 256 : [ 5.55022e-006 ]
 257 : [ 5.49589e-006 ]
 258 : [ 5.72996e-006 ]
 259 : [ 5.85202e-006 ]
 260 : [ 5.33872e-006 ]
 261 : [ 5.39206e-006 ]
 262 : [ 5.63543e-006 ]
 263 : [ 5.0601e-006  ]
 264 : [ 5.82559e-006 ]
 265 : [ 5.33741e-006 ]
 266 : [ 5.35289e-006 ]
 267 : [ 5.06861e-006 ]
 268 : [ 5.34326e-006 ]
 269 : [ 5.91802e-006 ]
 270 : [ 5.47378e-006 ]
 271 : [ 5.54956e-006 ]
 272 : [ 5.35637e-006 ]
 273 : [ 5.74866e-006 ]
 274 : [ 5.61889e-006 ]
 275 : [ 5.8499e-006  ]
 276 : [ 5.44171e-006 ]
 277 : [ 5.90327e-006 ]
 278 : [ 5.33119e-006 ]
 279 : [ 6.06733e-006 ]
 280 : [ 5.27433e-006 ]
 281 : [ 5.83297e-006 ]
 282 : [ 5.91851e-006 ]
 283 : [ 4.93498e-006 ]
 284 : [ 5.39125e-006 ]
 285 : [ 5.89363e-006 ]
 286 : [ 5.41245e-006 ]
 287 : [ 6.03541e-006 ]
 288 : [ 5.40287e-006 ]
 289 : [ 5.90992e-006 ]
 290 : [ 5.62622e-006 ]
 291 : [ 5.69287e-006 ]
 292 : [ 5.68902e-006 ]
 293 : [ 5.97322e-006 ]
 294 : [ 5.46849e-006 ]
 295 : [ 5.41822e-006 ]
 296 : [ 5.83254e-006 ]
 297 : [ 5.64616e-006 ]
 298 : [ 5.3473e-006  ]
 299 : [ 5.83899e-006 ]
 300 : [ 5.33057e-006 ]
 301 : [ 5.46327e-006 ]
 302 : [ 5.42551e-006 ]
 303 : [ 5.46599e-006 ]
 304 : [ 5.35927e-006 ]
 305 : [ 5.538e-006   ]
 306 : [ 5.73776e-006 ]
 307 : [ 5.50003e-006 ]
 308 : [ 5.41138e-006 ]
 309 : [ 5.49599e-006 ]
 310 : [ 5.92828e-006 ]
 311 : [ 5.71122e-006 ]
 312 : [ 5.46989e-006 ]
 313 : [ 5.86461e-006 ]
 314 : [ 5.30656e-006 ]
 315 : [ 5.01054e-006 ]
 316 : [ 4.98173e-006 ]
 317 : [ 5.42029e-006 ]
 318 : [ 5.73193e-006 ]
 319 : [ 5.9689e-006  ]
 320 : [ 5.21085e-006 ]
 321 : [ 5.89436e-006 ]
 322 : [ 5.52644e-006 ]
 323 : [ 5.70556e-006 ]
 324 : [ 5.84889e-006 ]
 325 : [ 5.901e-006   ]
 326 : [ 5.94718e-006 ]
 327 : [ 5.94887e-006 ]
 328 : [ 5.47697e-006 ]
 329 : [ 4.98569e-006 ]
 330 : [ 4.99727e-006 ]
 331 : [ 5.2269e-006  ]
 332 : [ 5.84253e-006 ]
 333 : [ 4.99627e-006 ]
 334 : [ 5.82474e-006 ]
 335 : [ 5.47879e-006 ]
 336 : [ 5.49118e-006 ]
 337 : [ 5.29677e-006 ]
 338 : [ 5.2655e-006  ]
 339 : [ 5.53437e-006 ]
 340 : [ 5.49523e-006 ]
 341 : [ 5.47154e-006 ]
 342 : [ 5.6276e-006  ]
 343 : [ 5.62834e-006 ]
 344 : [ 5.4567e-006  ]
 345 : [ 5.33944e-006 ]
 346 : [ 5.93285e-006 ]
 347 : [ 5.42293e-006 ]
 348 : [ 5.4148e-006  ]
 349 : [ 5.13183e-006 ]
 350 : [ 5.37438e-006 ]
 351 : [ 5.59374e-006 ]
 352 : [ 5.52867e-006 ]
 353 : [ 5.83165e-006 ]
 354 : [ 5.86296e-006 ]
 355 : [ 4.9864e-006  ]
 356 : [ 5.04083e-006 ]
 357 : [ 5.94695e-006 ]
 358 : [ 5.42799e-006 ]
 359 : [ 5.10518e-006 ]
 360 : [ 5.95865e-006 ]
 361 : [ 5.87296e-006 ]
 362 : [ 5.91564e-006 ]
 363 : [ 5.77408e-006 ]
 364 : [ 5.23448e-006 ]
 365 : [ 5.37486e-006 ]
 366 : [ 5.56577e-006 ]
 367 : [ 5.91264e-006 ]
 368 : [ 5.44945e-006 ]
 369 : [ 5.71476e-006 ]
 370 : [ 5.16442e-006 ]
 371 : [ 5.52011e-006 ]
 372 : [ 5.43491e-006 ]
 373 : [ 5.35136e-006 ]
 374 : [ 5.84619e-006 ]
 375 : [ 5.40795e-006 ]
 376 : [ 5.92841e-006 ]
 377 : [ 5.44676e-006 ]
 378 : [ 6.00476e-006 ]
 379 : [ 5.59336e-006 ]
 380 : [ 5.20482e-006 ]
 381 : [ 5.47043e-006 ]
 382 : [ 5.65275e-006 ]
 383 : [ 5.85388e-006 ]
 384 : [ 5.68155e-006 ]
 385 : [ 5.04075e-006 ]
 386 : [ 5.56785e-006 ]
 387 : [ 5.01236e-006 ]
 388 : [ 5.20718e-006 ]
 389 : [ 5.8719e-006  ]
 390 : [ 5.88929e-006 ]
 391 : [ 5.3979e-006  ]
 392 : [ 5.79735e-006 ]
 393 : [ 5.35222e-006 ]
 394 : [ 5.8592e-006  ]
 395 : [ 5.84827e-006 ]
 396 : [ 5.68814e-006 ]
 397 : [ 5.72668e-006 ]
 398 : [ 5.33684e-006 ]
 399 : [ 5.02456e-006 ]
 400 : [ 5.53034e-006 ]
 401 : [ 5.81422e-006 ]
 402 : [ 5.34016e-006 ]
 403 : [ 5.62183e-006 ]
 404 : [ 5.61404e-006 ]
 405 : [ 5.39437e-006 ]
 406 : [ 5.11353e-006 ]
 407 : [ 5.95557e-006 ]
 408 : [ 5.62511e-006 ]
 409 : [ 5.90333e-006 ]
 410 : [ 5.30523e-006 ]
 411 : [ 5.53855e-006 ]
 412 : [ 5.9228e-006  ]
 413 : [ 5.86775e-006 ]
 414 : [ 5.70677e-006 ]
 415 : [ 5.62232e-006 ]
 416 : [ 5.34649e-006 ]
 417 : [ 5.17645e-006 ]
 418 : [ 5.06702e-006 ]
 419 : [ 5.62559e-006 ]
 420 : [ 5.66969e-006 ]
 421 : [ 6.04788e-006 ]
 422 : [ 5.495e-006   ]
 423 : [ 5.16221e-006 ]
 424 : [ 5.48185e-006 ]
 425 : [ 5.40391e-006 ]
 426 : [ 5.59158e-006 ]
 427 : [ 4.97384e-006 ]
 428 : [ 4.93189e-006 ]
 429 : [ 5.04619e-006 ]
 430 : [ 5.91132e-006 ]
 431 : [ 5.65885e-006 ]
 432 : [ 5.38635e-006 ]
 433 : [ 5.7573e-006  ]
 434 : [ 5.73558e-006 ]
 435 : [ 5.91644e-006 ]
 436 : [ 5.03002e-006 ]
 437 : [ 5.50405e-006 ]
 438 : [ 5.13955e-006 ]
 439 : [ 5.2676e-006  ]
 440 : [ 5.48115e-006 ]
 441 : [ 5.41071e-006 ]
 442 : [ 4.83736e-006 ]
 443 : [ 5.54902e-006 ]
 444 : [ 5.45692e-006 ]
 445 : [ 5.75406e-006 ]
 446 : [ 5.5861e-006  ]
 447 : [ 5.74602e-006 ]
 448 : [ 5.34052e-006 ]
 449 : [ 5.41065e-006 ]
 450 : [ 5.83594e-006 ]
 451 : [ 5.24576e-006 ]
 452 : [ 5.90679e-006 ]
 453 : [ 5.63638e-006 ]
 454 : [ 5.30743e-006 ]
 455 : [ 5.14657e-006 ]
 456 : [ 5.21231e-006 ]
 457 : [ 5.95647e-006 ]
 458 : [ 5.4101e-006  ]
 459 : [ 5.93836e-006 ]
 460 : [ 5.54229e-006 ]
 461 : [ 5.4093e-006  ]
 462 : [ 6.01624e-006 ]
 463 : [ 5.89992e-006 ]
 464 : [ 5.88278e-006 ]
 465 : [ 5.39776e-006 ]
 466 : [ 5.41607e-006 ]
 467 : [ 5.45703e-006 ]
 468 : [ 5.82132e-006 ]
 469 : [ 5.23932e-006 ]
 470 : [ 5.33571e-006 ]
 471 : [ 5.29417e-006 ]
 472 : [ 5.40646e-006 ]
 473 : [ 5.48454e-006 ]
 474 : [ 5.52505e-006 ]
 475 : [ 5.80602e-006 ]
 476 : [ 5.46487e-006 ]
 477 : [ 5.44433e-006 ]
 478 : [ 5.57495e-006 ]
 479 : [ 5.43249e-006 ]
 480 : [ 5.62402e-006 ]
 481 : [ 5.43118e-006 ]
 482 : [ 5.56949e-006 ]
 483 : [ 5.43589e-006 ]
 484 : [ 5.80472e-006 ]
 485 : [ 5.96507e-006 ]
 486 : [ 5.35471e-006 ]
 487 : [ 5.5577e-006  ]
 488 : [ 5.4045e-006  ]
 489 : [ 5.34101e-006 ]
 490 : [ 5.88521e-006 ]
 491 : [ 5.44259e-006 ]
 492 : [ 5.78498e-006 ]
 493 : [ 5.79246e-006 ]
 494 : [ 5.11863e-006 ]
 495 : [ 5.7508e-006  ]
 496 : [ 5.26591e-006 ]
 497 : [ 5.53823e-006 ]
 498 : [ 5.52742e-006 ]
 499 : [ 6.05143e-006 ]
 500 : [ 5.52555e-006 ]
 501 : [ 5.48152e-006 ]
 502 : [ 5.56726e-006 ]
 503 : [ 5.61413e-006 ]
 504 : [ 5.76457e-006 ]
 505 : [ 5.84648e-006 ]
 506 : [ 5.63215e-006 ]
 507 : [ 5.29718e-006 ]
 508 : [ 5.9759e-006  ]
 509 : [ 5.707e-006   ]
 510 : [ 5.36012e-006 ]
 511 : [ 6.08795e-006 ]
 512 : [ 5.3822e-006  ]
 513 : [ 5.82141e-006 ]
 514 : [ 5.22582e-006 ]
 515 : [ 5.95357e-006 ]
 516 : [ 5.92073e-006 ]
 517 : [ 5.8533e-006  ]
 518 : [ 5.34256e-006 ]
 519 : [ 5.98873e-006 ]
 520 : [ 5.73245e-006 ]
 521 : [ 5.42124e-006 ]
 522 : [ 5.22973e-006 ]
 523 : [ 5.5279e-006  ]
 524 : [ 5.33241e-006 ]
 525 : [ 5.81453e-006 ]
 526 : [ 5.42038e-006 ]
 527 : [ 5.17942e-006 ]
 528 : [ 4.83984e-006 ]
 529 : [ 5.23697e-006 ]
 530 : [ 5.40727e-006 ]
 531 : [ 5.61625e-006 ]
 532 : [ 5.58991e-006 ]
 533 : [ 5.55232e-006 ]
 534 : [ 5.40852e-006 ]
 535 : [ 5.24515e-006 ]
 536 : [ 5.4263e-006  ]
 537 : [ 5.59611e-006 ]
 538 : [ 5.72032e-006 ]
 539 : [ 6.09879e-006 ]
 540 : [ 5.66389e-006 ]
 541 : [ 5.49422e-006 ]
 542 : [ 5.41189e-006 ]
 543 : [ 5.76861e-006 ]
 544 : [ 5.60384e-006 ]
 545 : [ 5.37733e-006 ]
 546 : [ 5.59651e-006 ]
 547 : [ 5.28299e-006 ]
 548 : [ 5.08332e-006 ]
 549 : [ 5.34654e-006 ]
 550 : [ 5.71815e-006 ]
 551 : [ 5.50153e-006 ]
 552 : [ 5.42957e-006 ]
 553 : [ 5.51851e-006 ]
 554 : [ 5.76854e-006 ]
 555 : [ 5.39101e-006 ]
 556 : [ 5.49669e-006 ]
 557 : [ 5.93225e-006 ]
 558 : [ 5.5314e-006  ]
 559 : [ 5.90983e-006 ]
 560 : [ 5.4762e-006  ]
 561 : [ 5.28509e-006 ]
 562 : [ 5.56104e-006 ]
 563 : [ 5.53049e-006 ]
 564 : [ 5.35366e-006 ]
 565 : [ 5.46385e-006 ]
 566 : [ 5.35427e-006 ]
 567 : [ 5.25724e-006 ]
 568 : [ 5.98775e-006 ]
 569 : [ 5.1904e-006  ]
 570 : [ 5.25968e-006 ]
 571 : [ 5.82505e-006 ]
 572 : [ 5.4462e-006  ]
 573 : [ 5.4498e-006  ]
 574 : [ 5.36977e-006 ]
 575 : [ 5.85188e-006 ]
 576 : [ 5.37728e-006 ]
 577 : [ 5.73724e-006 ]
 578 : [ 5.54969e-006 ]
 579 : [ 5.37717e-006 ]
 580 : [ 5.43222e-006 ]
 581 : [ 5.4322e-006  ]
 582 : [ 5.47239e-006 ]
 583 : [ 5.43163e-006 ]
 584 : [ 5.76899e-006 ]
 585 : [ 5.38564e-006 ]
 586 : [ 5.47647e-006 ]
 587 : [ 5.84796e-006 ]
 588 : [ 5.33151e-006 ]
 589 : [ 5.97365e-006 ]
 590 : [ 5.32807e-006 ]
 591 : [ 4.91649e-006 ]
 592 : [ 6.00652e-006 ]
 593 : [ 5.49366e-006 ]
 594 : [ 5.44499e-006 ]
 595 : [ 5.94094e-006 ]
 596 : [ 5.40136e-006 ]
 597 : [ 5.2866e-006  ]
 598 : [ 5.43714e-006 ]
 599 : [ 5.34442e-006 ]
 600 : [ 5.73603e-006 ]
 601 : [ 5.78844e-006 ]
 602 : [ 5.58349e-006 ]
 603 : [ 5.62006e-006 ]
 604 : [ 5.33098e-006 ]
 605 : [ 5.4729e-006  ]
 606 : [ 5.62327e-006 ]
 607 : [ 5.52578e-006 ]
 608 : [ 5.81909e-006 ]
 609 : [ 5.39875e-006 ]
 610 : [ 5.35652e-006 ]
 611 : [ 5.414e-006   ]
 612 : [ 5.42472e-006 ]
 613 : [ 5.92195e-006 ]
 614 : [ 5.94454e-006 ]
 615 : [ 5.29337e-006 ]
 616 : [ 5.33138e-006 ]
 617 : [ 5.84351e-006 ]
 618 : [ 5.25886e-006 ]
 619 : [ 5.45659e-006 ]
 620 : [ 5.31324e-006 ]
 621 : [ 5.31483e-006 ]
 622 : [ 5.76359e-006 ]
 623 : [ 5.89183e-006 ]
 624 : [ 5.57764e-006 ]
 625 : [ 5.87169e-006 ]
 626 : [ 5.32225e-006 ]
 627 : [ 5.44446e-006 ]
 628 : [ 5.89199e-006 ]
 629 : [ 5.34388e-006 ]
 630 : [ 5.42487e-006 ]
 631 : [ 5.8797e-006  ]
 632 : [ 5.73424e-006 ]
 633 : [ 5.4107e-006  ]
 634 : [ 5.76017e-006 ]
 635 : [ 5.74421e-006 ]
 636 : [ 5.34288e-006 ]
 637 : [ 5.73353e-006 ]
 638 : [ 5.59681e-006 ]
 639 : [ 5.4598e-006  ]
 640 : [ 5.28472e-006 ]
 641 : [ 5.88376e-006 ]
 642 : [ 5.95479e-006 ]
 643 : [ 5.74572e-006 ]
 644 : [ 5.75459e-006 ]
 645 : [ 5.54112e-006 ]
 646 : [ 5.07328e-006 ]
 647 : [ 5.79441e-006 ]
 648 : [ 5.53402e-006 ]
 649 : [ 5.88186e-006 ]
 650 : [ 5.64249e-006 ]
 651 : [ 5.64627e-006 ]
 652 : [ 5.49708e-006 ]
 653 : [ 5.5469e-006  ]
 654 : [ 5.25677e-006 ]
 655 : [ 5.40724e-006 ]
 656 : [ 5.4142e-006  ]
 657 : [ 5.83085e-006 ]
 658 : [ 5.93255e-006 ]
 659 : [ 5.78551e-006 ]
 660 : [ 5.56141e-006 ]
 661 : [ 5.9392e-006  ]
 662 : [ 5.49267e-006 ]
 663 : [ 5.48851e-006 ]
 664 : [ 5.37727e-006 ]
 665 : [ 5.79125e-006 ]
 666 : [ 5.37799e-006 ]
 667 : [ 5.20563e-006 ]
 668 : [ 5.97361e-006 ]
 669 : [ 5.94246e-006 ]
 670 : [ 4.8323e-006  ]
 671 : [ 5.11969e-006 ]
 672 : [ 5.86513e-006 ]
 673 : [ 5.87583e-006 ]
 674 : [ 5.92792e-006 ]
 675 : [ 5.9943e-006  ]
 676 : [ 5.93525e-006 ]
 677 : [ 5.05549e-006 ]
 678 : [ 5.42985e-006 ]
 679 : [ 5.32659e-006 ]
 680 : [ 5.65073e-006 ]
 681 : [ 5.64897e-006 ]
 682 : [ 5.82073e-006 ]
 683 : [ 5.60891e-006 ]
 684 : [ 6.00437e-006 ]
 685 : [ 5.43619e-006 ]
 686 : [ 5.88497e-006 ]
 687 : [ 4.90997e-006 ]
 688 : [ 5.85142e-006 ]
 689 : [ 5.54537e-006 ]
 690 : [ 5.87808e-006 ]
 691 : [ 5.79747e-006 ]
 692 : [ 5.48408e-006 ]
 693 : [ 5.41564e-006 ]
 694 : [ 5.70434e-006 ]
 695 : [ 5.92183e-006 ]
 696 : [ 5.96817e-006 ]
 697 : [ 5.65508e-006 ]
 698 : [ 5.96454e-006 ]
 699 : [ 5.51256e-006 ]
 700 : [ 5.38486e-006 ]
 701 : [ 5.62834e-006 ]
 702 : [ 5.97175e-006 ]
 703 : [ 5.91217e-006 ]
 704 : [ 5.63768e-006 ]
 705 : [ 5.4583e-006  ]
 706 : [ 5.71908e-006 ]
 707 : [ 5.77737e-006 ]
 708 : [ 5.92801e-006 ]
 709 : [ 5.88513e-006 ]
 710 : [ 5.41648e-006 ]
 711 : [ 5.6663e-006  ]
 712 : [ 5.3004e-006  ]
 713 : [ 5.70161e-006 ]
 714 : [ 5.93491e-006 ]
 715 : [ 5.36616e-006 ]
 716 : [ 5.44905e-006 ]
 717 : [ 5.9776e-006  ]
 718 : [ 5.9364e-006  ]
 719 : [ 5.60287e-006 ]
 720 : [ 5.20937e-006 ]
 721 : [ 5.95394e-006 ]
 722 : [ 5.33669e-006 ]
 723 : [ 5.43438e-006 ]
 724 : [ 5.94604e-006 ]
 725 : [ 5.68702e-006 ]
 726 : [ 5.37263e-006 ]
 727 : [ 5.97193e-006 ]
 728 : [ 5.35951e-006 ]
 729 : [ 5.63687e-006 ]
 730 : [ 5.29696e-006 ]
 731 : [ 5.80504e-006 ]
 732 : [ 5.89256e-006 ]
 733 : [ 5.36672e-006 ]
 734 : [ 5.83366e-006 ]
 735 : [ 5.82845e-006 ]
 736 : [ 5.55842e-006 ]
 737 : [ 5.23199e-006 ]
 738 : [ 5.05365e-006 ]
 739 : [ 5.60143e-006 ]
 740 : [ 5.4386e-006  ]
 741 : [ 6.02824e-006 ]
 742 : [ 5.74825e-006 ]
 743 : [ 5.88556e-006 ]
 744 : [ 5.11039e-006 ]
 745 : [ 5.72559e-006 ]
 746 : [ 5.60882e-006 ]
 747 : [ 5.2568e-006  ]
 748 : [ 5.46117e-006 ]
 749 : [ 5.35985e-006 ]
 750 : [ 5.69309e-006 ]
 751 : [ 5.3757e-006  ]
 752 : [ 4.97233e-006 ]
 753 : [ 5.97919e-006 ]
 754 : [ 5.89079e-006 ]
 755 : [ 5.54595e-006 ]
 756 : [ 5.8185e-006  ]
 757 : [ 5.88677e-006 ]
 758 : [ 5.46988e-006 ]
 759 : [ 5.52327e-006 ]
 760 : [ 5.26189e-006 ]
 761 : [ 5.02004e-006 ]
 762 : [ 5.94787e-006 ]
 763 : [ 5.83227e-006 ]
 764 : [ 5.37613e-006 ]
 765 : [ 5.76877e-006 ]
 766 : [ 5.00458e-006 ]
 767 : [ 5.89914e-006 ]
 768 : [ 5.28844e-006 ]
 769 : [ 4.92751e-006 ]
 770 : [ 5.39577e-006 ]
 771 : [ 5.92016e-006 ]
 772 : [ 5.17761e-006 ]
 773 : [ 5.23835e-006 ]
 774 : [ 5.84138e-006 ]
 775 : [ 5.37336e-006 ]
 776 : [ 5.3045e-006  ]
 777 : [ 5.95686e-006 ]
 778 : [ 5.51308e-006 ]
 779 : [ 5.35718e-006 ]
 780 : [ 5.9294e-006  ]
 781 : [ 5.51348e-006 ]
 782 : [ 5.4889e-006  ]
 783 : [ 5.79433e-006 ]
 784 : [ 5.51969e-006 ]
 785 : [ 5.25137e-006 ]
 786 : [ 5.42985e-006 ]
 787 : [ 5.86107e-006 ]
 788 : [ 5.91525e-006 ]
 789 : [ 5.38227e-006 ]
 790 : [ 5.45066e-006 ]
 791 : [ 5.79429e-006 ]
 792 : [ 5.5218e-006  ]
 793 : [ 5.65973e-006 ]
 794 : [ 5.46223e-006 ]
 795 : [ 5.79235e-006 ]
 796 : [ 5.54202e-006 ]
 797 : [ 5.27893e-006 ]
 798 : [ 5.6212e-006  ]
 799 : [ 5.61919e-006 ]
 800 : [ 5.86521e-006 ]
 801 : [ 5.48603e-006 ]
 802 : [ 5.39179e-006 ]
 803 : [ 5.46787e-006 ]
 804 : [ 5.58594e-006 ]
 805 : [ 5.73164e-006 ]
 806 : [ 5.73676e-006 ]
 807 : [ 5.70813e-006 ]
 808 : [ 5.16829e-006 ]
 809 : [ 5.47525e-006 ]
 810 : [ 5.48602e-006 ]
 811 : [ 5.82508e-006 ]
 812 : [ 5.39788e-006 ]
 813 : [ 5.1645e-006  ]
 814 : [ 5.29384e-006 ]
 815 : [ 5.51104e-006 ]
 816 : [ 5.56546e-006 ]
 817 : [ 5.40325e-006 ]
 818 : [ 5.722e-006   ]
 819 : [ 5.85321e-006 ]
 820 : [ 5.8407e-006  ]
 821 : [ 5.68717e-006 ]
 822 : [ 5.32329e-006 ]
 823 : [ 5.41907e-006 ]
 824 : [ 5.13887e-006 ]
 825 : [ 5.29113e-006 ]
 826 : [ 5.55195e-006 ]
 827 : [ 5.94651e-006 ]
 828 : [ 5.36052e-006 ]
 829 : [ 5.90195e-006 ]
 830 : [ 5.24235e-006 ]
 831 : [ 5.79784e-006 ]
 832 : [ 5.04941e-006 ]
 833 : [ 5.91296e-006 ]
 834 : [ 5.55736e-006 ]
 835 : [ 5.71694e-006 ]
 836 : [ 5.79873e-006 ]
 837 : [ 5.21193e-006 ]
 838 : [ 5.47399e-006 ]
 839 : [ 5.38183e-006 ]
 840 : [ 5.02333e-006 ]
 841 : [ 5.82595e-006 ]
 842 : [ 5.11018e-006 ]
 843 : [ 5.3399e-006  ]
 844 : [ 6.00969e-006 ]
 845 : [ 5.33812e-006 ]
 846 : [ 5.39381e-006 ]
 847 : [ 5.88778e-006 ]
 848 : [ 5.71106e-006 ]
 849 : [ 5.4286e-006  ]
 850 : [ 5.58858e-006 ]
 851 : [ 5.38691e-006 ]
 852 : [ 4.96036e-006 ]
 853 : [ 5.9672e-006  ]
 854 : [ 5.97872e-006 ]
 855 : [ 5.20438e-006 ]
 856 : [ 5.52198e-006 ]
 857 : [ 5.39766e-006 ]
 858 : [ 5.61243e-006 ]
 859 : [ 5.38645e-006 ]
 860 : [ 5.58284e-006 ]
 861 : [ 5.57559e-006 ]
 862 : [ 5.96568e-006 ]
 863 : [ 5.70502e-006 ]
 864 : [ 6.01905e-006 ]
 865 : [ 5.52213e-006 ]
 866 : [ 5.76553e-006 ]
 867 : [ 5.30013e-006 ]
 868 : [ 5.52198e-006 ]
 869 : [ 5.47011e-006 ]
 870 : [ 5.31277e-006 ]
 871 : [ 5.63262e-006 ]
 872 : [ 5.50103e-006 ]
 873 : [ 5.42454e-006 ]
 874 : [ 5.88839e-006 ]
 875 : [ 5.25254e-006 ]
 876 : [ 5.35403e-006 ]
 877 : [ 5.45139e-006 ]
 878 : [ 5.88909e-006 ]
 879 : [ 5.54076e-006 ]
 880 : [ 5.37702e-006 ]
 881 : [ 5.89261e-006 ]
 882 : [ 5.91094e-006 ]
 883 : [ 5.31701e-006 ]
 884 : [ 5.36053e-006 ]
 885 : [ 5.43034e-006 ]
 886 : [ 5.57723e-006 ]
 887 : [ 5.93839e-006 ]
 888 : [ 5.77347e-006 ]
 889 : [ 5.81704e-006 ]
 890 : [ 5.82194e-006 ]
 891 : [ 5.48012e-006 ]
 892 : [ 4.92172e-006 ]
 893 : [ 5.17664e-006 ]
 894 : [ 5.10708e-006 ]
 895 : [ 5.11399e-006 ]
 896 : [ 5.39064e-006 ]
 897 : [ 5.07748e-006 ]
 898 : [ 5.37911e-006 ]
 899 : [ 5.44982e-006 ]
 900 : [ 5.55583e-006 ]
 901 : [ 5.74661e-006 ]
 902 : [ 5.3271e-006  ]
 903 : [ 5.89252e-006 ]
 904 : [ 5.46848e-006 ]
 905 : [ 5.5476e-006  ]
 906 : [ 5.0694e-006  ]
 907 : [ 5.78304e-006 ]
 908 : [ 5.55541e-006 ]
 909 : [ 5.72784e-006 ]
 910 : [ 5.34859e-006 ]
 911 : [ 5.42868e-006 ]
 912 : [ 5.64299e-006 ]
 913 : [ 5.78863e-006 ]
 914 : [ 5.78675e-006 ]
 915 : [ 5.39413e-006 ]
 916 : [ 5.70161e-006 ]
 917 : [ 5.99137e-006 ]
 918 : [ 5.63071e-006 ]
 919 : [ 5.79542e-006 ]
 920 : [ 5.13352e-006 ]
 921 : [ 5.49654e-006 ]
 922 : [ 5.87613e-006 ]
 923 : [ 5.26812e-006 ]
 924 : [ 5.36572e-006 ]
 925 : [ 5.95468e-006 ]
 926 : [ 5.41659e-006 ]
 927 : [ 5.82646e-006 ]
 928 : [ 5.47645e-006 ]
 929 : [ 5.87645e-006 ]
 930 : [ 5.6678e-006  ]
 931 : [ 5.20543e-006 ]
 932 : [ 5.46097e-006 ]
 933 : [ 5.40427e-006 ]
 934 : [ 5.49446e-006 ]
 935 : [ 5.41837e-006 ]
 936 : [ 5.85023e-006 ]
 937 : [ 5.73072e-006 ]
 938 : [ 5.48247e-006 ]
 939 : [ 5.45047e-006 ]
 940 : [ 5.96382e-006 ]
 941 : [ 5.58605e-006 ]
 942 : [ 5.81273e-006 ]
 943 : [ 5.89008e-006 ]
 944 : [ 5.37928e-006 ]
 945 : [ 5.9332e-006  ]
 946 : [ 5.34384e-006 ]
 947 : [ 5.1518e-006  ]
 948 : [ 5.99032e-006 ]
 949 : [ 5.74367e-006 ]
 950 : [ 5.36686e-006 ]
 951 : [ 5.72517e-006 ]
 952 : [ 5.21583e-006 ]
 953 : [ 5.46138e-006 ]
 954 : [ 5.31253e-006 ]
 955 : [ 5.58839e-006 ]
 956 : [ 5.44989e-006 ]
 957 : [ 5.36736e-006 ]
 958 : [ 6.01223e-006 ]
 959 : [ 5.49758e-006 ]
 960 : [ 5.81469e-006 ]
 961 : [ 5.11832e-006 ]
 962 : [ 5.88878e-006 ]
 963 : [ 5.28146e-006 ]
 964 : [ 5.31345e-006 ]
 965 : [ 5.66829e-006 ]
 966 : [ 5.54905e-006 ]
 967 : [ 5.71564e-006 ]
 968 : [ 5.10805e-006 ]
 969 : [ 5.57805e-006 ]
 970 : [ 5.75071e-006 ]
 971 : [ 5.86944e-006 ]
 972 : [ 5.42365e-006 ]
 973 : [ 5.32187e-006 ]
 974 : [ 5.72639e-006 ]
 975 : [ 5.35357e-006 ]
 976 : [ 5.48124e-006 ]
 977 : [ 5.68414e-006 ]
 978 : [ 5.32079e-006 ]
 979 : [ 5.84585e-006 ]
 980 : [ 5.43742e-006 ]
 981 : [ 5.9458e-006  ]
 982 : [ 5.90144e-006 ]
 983 : [ 5.41801e-006 ]
 984 : [ 5.86783e-006 ]
 985 : [ 5.37606e-006 ]
 986 : [ 5.99854e-006 ]
 987 : [ 5.61069e-006 ]
 988 : [ 4.94458e-006 ]
 989 : [ 6.01085e-006 ]
 990 : [ 5.66441e-006 ]
 991 : [ 5.99617e-006 ]
 992 : [ 5.25882e-006 ]
 993 : [ 5.64942e-006 ]
 994 : [ 5.96292e-006 ]
 995 : [ 5.86445e-006 ]
 996 : [ 5.37111e-006 ]
 997 : [ 5.545e-006   ]
 998 : [ 4.98929e-006 ]
 999 : [ 5.26307e-006 ]
1000 : [ 4.89185e-006 ]
1001 : [ 5.38217e-006 ]
1002 : [ 5.54687e-006 ]
1003 : [ 5.61286e-006 ]
1004 : [ 5.47838e-006 ]
1005 : [ 5.46948e-006 ]
1006 : [ 5.17578e-006 ]
1007 : [ 5.58374e-006 ]
1008 : [ 5.51065e-006 ]
1009 : [ 5.09881e-006 ]
1010 : [ 5.45483e-006 ]
1011 : [ 5.84584e-006 ]
1012 : [ 5.13737e-006 ]
1013 : [ 5.49848e-006 ]
1014 : [ 5.74332e-006 ]
1015 : [ 5.71699e-006 ]
1016 : [ 5.14922e-006 ]
1017 : [ 5.49384e-006 ]
1018 : [ 5.11566e-006 ]
1019 : [ 5.35735e-006 ]
1020 : [ 5.49552e-006 ]
1021 : [ 5.90316e-006 ]
1022 : [ 5.66778e-006 ]
1023 : [ 5.91587e-006 ]
1024 : [ 5.36299e-006 ]
1025 : [ 5.95319e-006 ]
1026 : [ 5.37075e-006 ]
1027 : [ 5.56067e-006 ]
1028 : [ 5.47127e-006 ]
1029 : [ 5.73007e-006 ]
1030 : [ 5.26627e-006 ]
1031 : [ 5.42039e-006 ]
1032 : [ 5.59127e-006 ]
1033 : [ 5.52059e-006 ]
1034 : [ 5.8184e-006  ]
1035 : [ 5.37286e-006 ]
1036 : [ 5.43398e-006 ]
1037 : [ 5.79793e-006 ]
1038 : [ 5.4282e-006  ]
1039 : [ 5.00448e-006 ]
1040 : [ 5.86734e-006 ]
1041 : [ 5.84002e-006 ]
1042 : [ 5.89653e-006 ]
1043 : [ 5.39948e-006 ]
1044 : [ 5.09827e-006 ]
1045 : [ 5.33128e-006 ]
1046 : [ 5.69829e-006 ]
1047 : [ 5.10533e-006 ]
1048 : [ 5.57186e-006 ]
1049 : [ 5.77943e-006 ]
1050 : [ 5.51497e-006 ]
1051 : [ 5.24192e-006 ]
1052 : [ 5.27093e-006 ]
1053 : [ 5.35354e-006 ]
1054 : [ 6.00391e-006 ]
1055 : [ 5.53201e-006 ]
1056 : [ 5.63789e-006 ]
1057 : [ 5.9953e-006  ]
1058 : [ 5.59192e-006 ]
1059 : [ 5.94705e-006 ]
1060 : [ 5.27881e-006 ]
1061 : [ 5.30408e-006 ]
1062 : [ 5.91058e-006 ]
1063 : [ 5.68913e-006 ]
1064 : [ 5.85769e-006 ]
1065 : [ 5.28287e-006 ]
1066 : [ 5.80688e-006 ]
1067 : [ 5.27555e-006 ]
1068 : [ 5.61548e-006 ]
1069 : [ 5.38322e-006 ]
1070 : [ 5.92782e-006 ]
1071 : [ 5.68979e-006 ]
1072 : [ 5.29808e-006 ]
1073 : [ 5.62801e-006 ]
1074 : [ 5.60927e-006 ]
1075 : [ 5.9932e-006  ]
1076 : [ 5.90106e-006 ]
1077 : [ 5.95548e-006 ]
1078 : [ 5.83182e-006 ]
1079 : [ 5.49984e-006 ]
1080 : [ 5.63709e-006 ]
1081 : [ 5.4951e-006  ]
1082 : [ 5.51465e-006 ]
1083 : [ 5.50468e-006 ]
1084 : [ 5.43684e-006 ]
1085 : [ 5.66067e-006 ]
1086 : [ 5.86726e-006 ]
1087 : [ 5.14074e-006 ]
1088 : [ 5.97752e-006 ]
1089 : [ 5.70621e-006 ]
1090 : [ 5.68961e-006 ]
1091 : [ 5.41144e-006 ]
1092 : [ 5.4965e-006  ]
1093 : [ 5.62542e-006 ]
1094 : [ 5.31378e-006 ]
1095 : [ 5.65949e-006 ]
1096 : [ 4.91854e-006 ]
1097 : [ 5.3078e-006  ]
1098 : [ 5.35655e-006 ]
1099 : [ 5.53791e-006 ]
1100 : [ 5.42165e-006 ]
1101 : [ 5.45225e-006 ]
1102 : [ 6.02465e-006 ]
1103 : [ 5.83102e-006 ]
1104 : [ 4.97174e-006 ]
1105 : [ 5.6164e-006  ]
1106 : [ 5.57771e-006 ]
1107 : [ 6.00852e-006 ]
1108 : [ 5.27298e-006 ]
1109 : [ 5.6451e-006  ]
1110 : [ 5.81535e-006 ]
1111 : [ 5.87462e-006 ]
1112 : [ 5.39804e-006 ]
1113 : [ 5.87822e-006 ]
1114 : [ 5.87522e-006 ]
1115 : [ 5.41316e-006 ]
1116 : [ 5.06848e-006 ]
1117 : [ 5.33303e-006 ]
1118 : [ 5.61376e-006 ]
1119 : [ 5.7745e-006  ]
1120 : [ 5.80311e-006 ]
1121 : [ 5.67133e-006 ]
1122 : [ 5.53349e-006 ]
1123 : [ 5.79274e-006 ]
1124 : [ 5.36136e-006 ]
1125 : [ 5.68182e-006 ]
1126 : [ 5.80866e-006 ]
1127 : [ 5.32939e-006 ]
1128 : [ 5.52579e-006 ]
1129 : [ 5.31687e-006 ]
1130 : [ 5.55138e-006 ]
1131 : [ 5.45268e-006 ]
1132 : [ 5.83785e-006 ]
1133 : [ 5.62253e-006 ]
1134 : [ 5.63627e-006 ]
1135 : [ 5.27797e-006 ]
1136 : [ 5.35112e-006 ]
1137 : [ 5.46158e-006 ]
1138 : [ 5.42908e-006 ]
1139 : [ 5.04922e-006 ]
1140 : [ 5.75236e-006 ]
1141 : [ 5.99391e-006 ]
1142 : [ 5.87541e-006 ]
1143 : [ 5.9822e-006  ]
1144 : [ 5.85561e-006 ]
1145 : [ 5.42097e-006 ]
1146 : [ 5.41318e-006 ]
1147 : [ 5.35264e-006 ]
1148 : [ 5.67459e-006 ]
1149 : [ 5.82478e-006 ]
1150 : [ 5.9626e-006  ]
1151 : [ 5.42078e-006 ]
1152 : [ 5.90332e-006 ]
1153 : [ 5.73869e-006 ]
1154 : [ 5.329e-006   ]
1155 : [ 5.67186e-006 ]
1156 : [ 5.59876e-006 ]
1157 : [ 5.74914e-006 ]
1158 : [ 5.5903e-006  ]
1159 : [ 5.43225e-006 ]
1160 : [ 5.5255e-006  ]
1161 : [ 5.81342e-006 ]
1162 : [ 5.90059e-006 ]
1163 : [ 5.94322e-006 ]
1164 : [ 5.66733e-006 ]
1165 : [ 5.37262e-006 ]
1166 : [ 5.81982e-006 ]
1167 : [ 5.79559e-006 ]
1168 : [ 5.28574e-006 ]
1169 : [ 5.44867e-006 ]
1170 : [ 5.28094e-006 ]
1171 : [ 5.35192e-006 ]
1172 : [ 5.38973e-006 ]
1173 : [ 5.27756e-006 ]
1174 : [ 5.32827e-006 ]
1175 : [ 4.95419e-006 ]
1176 : [ 5.16413e-006 ]
1177 : [ 5.66882e-006 ]
1178 : [ 5.75015e-006 ]
1179 : [ 5.49939e-006 ]
1180 : [ 5.68985e-006 ]
1181 : [ 5.62582e-006 ]
1182 : [ 5.45582e-006 ]
1183 : [ 5.74442e-006 ]
1184 : [ 5.91036e-006 ]
1185 : [ 4.99846e-006 ]
1186 : [ 5.415e-006   ]
1187 : [ 5.69871e-006 ]
1188 : [ 5.32853e-006 ]
1189 : [ 5.64314e-006 ]
1190 : [ 5.989e-006   ]
1191 : [ 5.9159e-006  ]
1192 : [ 5.54642e-006 ]
1193 : [ 5.47763e-006 ]
1194 : [ 5.29165e-006 ]
1195 : [ 5.95797e-006 ]
1196 : [ 5.86195e-006 ]
1197 : [ 5.57499e-006 ]
1198 : [ 5.71612e-006 ]
1199 : [ 5.46772e-006 ]
1200 : [ 5.83926e-006 ]
1201 : [ 5.47754e-006 ]
1202 : [ 5.64023e-006 ]
1203 : [ 5.87854e-006 ]
1204 : [ 5.02973e-006 ]
1205 : [ 5.97347e-006 ]
1206 : [ 5.95605e-006 ]
1207 : [ 5.31514e-006 ]
1208 : [ 5.59159e-006 ]
1209 : [ 5.46155e-006 ]
1210 : [ 5.82055e-006 ]
1211 : [ 5.73698e-006 ]
1212 : [ 5.42949e-006 ]
1213 : [ 5.5674e-006  ]
1214 : [ 5.57279e-006 ]
1215 : [ 5.92969e-006 ]
1216 : [ 5.01481e-006 ]
1217 : [ 5.9629e-006  ]
1218 : [ 5.40085e-006 ]
1219 : [ 5.87863e-006 ]
1220 : [ 5.18556e-006 ]
1221 : [ 5.32762e-006 ]
1222 : [ 5.32803e-006 ]
1223 : [ 5.37676e-006 ]
1224 : [ 5.93096e-006 ]
1225 : [ 5.68831e-006 ]
1226 : [ 5.17068e-006 ]
1227 : [ 5.41548e-006 ]
1228 : [ 5.97113e-006 ]
1229 : [ 5.68097e-006 ]
1230 : [ 5.75298e-006 ]
1231 : [ 5.83705e-006 ]
1232 : [ 5.82755e-006 ]
1233 : [ 5.11181e-006 ]
1234 : [ 5.46151e-006 ]
1235 : [ 5.44602e-006 ]
1236 : [ 5.54069e-006 ]
1237 : [ 5.13835e-006 ]
1238 : [ 5.55236e-006 ]
1239 : [ 5.47874e-006 ]
1240 : [ 5.64823e-006 ]
1241 : [ 4.98391e-006 ]
1242 : [ 5.15916e-006 ]
1243 : [ 5.51116e-006 ]
1244 : [ 5.37511e-006 ]
1245 : [ 5.6035e-006  ]
1246 : [ 5.03418e-006 ]
1247 : [ 5.44722e-006 ]
1248 : [ 5.83873e-006 ]
1249 : [ 5.95444e-006 ]
1250 : [ 5.53772e-006 ]
1251 : [ 5.60449e-006 ]
1252 : [ 4.83186e-006 ]
1253 : [ 5.51649e-006 ]
1254 : [ 5.48135e-006 ]
1255 : [ 5.83994e-006 ]
1256 : [ 5.41958e-006 ]
1257 : [ 5.3811e-006  ]
1258 : [ 5.29771e-006 ]
1259 : [ 5.94214e-006 ]
1260 : [ 5.54681e-006 ]
1261 : [ 5.58126e-006 ]
1262 : [ 5.97061e-006 ]
1263 : [ 5.51048e-006 ]
1264 : [ 5.14539e-006 ]
1265 : [ 4.9725e-006  ]
1266 : [ 5.45883e-006 ]
1267 : [ 5.36706e-006 ]
1268 : [ 4.84452e-006 ]
1269 : [ 5.14018e-006 ]
1270 : [ 5.85371e-006 ]
1271 : [ 5.57077e-006 ]
1272 : [ 5.69688e-006 ]
1273 : [ 5.48949e-006 ]
1274 : [ 5.46454e-006 ]
1275 : [ 5.47952e-006 ]
1276 : [ 5.4694e-006  ]
1277 : [ 5.17873e-006 ]
1278 : [ 5.96368e-006 ]
1279 : [ 5.24096e-006 ]
1280 : [ 5.39349e-006 ]
1281 : [ 5.68705e-006 ]
1282 : [ 5.39044e-006 ]
1283 : [ 5.46766e-006 ]
1284 : [ 5.30548e-006 ]
1285 : [ 5.73824e-006 ]
1286 : [ 5.7373e-006  ]
1287 : [ 5.61149e-006 ]
1288 : [ 5.29747e-006 ]
1289 : [ 5.4729e-006  ]
1290 : [ 5.48323e-006 ]
1291 : [ 5.42508e-006 ]
1292 : [ 5.87475e-006 ]
1293 : [ 5.59279e-006 ]
1294 : [ 5.42531e-006 ]
1295 : [ 5.92117e-006 ]
1296 : [ 5.61721e-006 ]
1297 : [ 5.43742e-006 ]
1298 : [ 5.72791e-006 ]
1299 : [ 5.81618e-006 ]
1300 : [ 5.6759e-006  ]
1301 : [ 5.44078e-006 ]
1302 : [ 5.48741e-006 ]
1303 : [ 5.96597e-006 ]
1304 : [ 5.28052e-006 ]
1305 : [ 5.57384e-006 ]
1306 : [ 5.55735e-006 ]
1307 : [ 5.96365e-006 ]
1308 : [ 5.53623e-006 ]
1309 : [ 5.84893e-006 ]
1310 : [ 5.47877e-006 ]
1311 : [ 5.58199e-006 ]
1312 : [ 5.28775e-006 ]
1313 : [ 5.44329e-006 ]
1314 : [ 5.78526e-006 ]
1315 : [ 5.76612e-006 ]
1316 : [ 5.15564e-006 ]
1317 : [ 5.89689e-006 ]
1318 : [ 5.83053e-006 ]
1319 : [ 5.54142e-006 ]
1320 : [ 5.31231e-006 ]
1321 : [ 5.40681e-006 ]
1322 : [ 5.38378e-006 ]
1323 : [ 5.40991e-006 ]
1324 : [ 5.24849e-006 ]
1325 : [ 5.46869e-006 ]
1326 : [ 5.45045e-006 ]
1327 : [ 5.40781e-006 ]
1328 : [ 5.71083e-006 ]
1329 : [ 6.01047e-006 ]
1330 : [ 5.34447e-006 ]
1331 : [ 5.83119e-006 ]
1332 : [ 5.70197e-006 ]
1333 : [ 5.78977e-006 ]
1334 : [ 5.27697e-006 ]
1335 : [ 5.18175e-006 ]
1336 : [ 5.50297e-006 ]
1337 : [ 5.37722e-006 ]
1338 : [ 5.59341e-006 ]
1339 : [ 5.98791e-006 ]
1340 : [ 5.30085e-006 ]
1341 : [ 5.34597e-006 ]
1342 : [ 5.18631e-006 ]
1343 : [ 5.84857e-006 ]
1344 : [ 5.63787e-006 ]
1345 : [ 5.39236e-006 ]
1346 : [ 5.49436e-006 ]
1347 : [ 5.42637e-006 ]
1348 : [ 5.39585e-006 ]
1349 : [ 5.99147e-006 ]
1350 : [ 5.2763e-006  ]
1351 : [ 5.38321e-006 ]
1352 : [ 5.5501e-006  ]
1353 : [ 5.92519e-006 ]
1354 : [ 5.69165e-006 ]
1355 : [ 5.43323e-006 ]
1356 : [ 5.53601e-006 ]
1357 : [ 5.25651e-006 ]
1358 : [ 5.59974e-006 ]
1359 : [ 5.44296e-006 ]
1360 : [ 5.3533e-006  ]
1361 : [ 5.47975e-006 ]
1362 : [ 5.17343e-006 ]
1363 : [ 5.39776e-006 ]
1364 : [ 5.8175e-006  ]
1365 : [ 5.54042e-006 ]
1366 : [ 5.79888e-006 ]
1367 : [ 5.63053e-006 ]
1368 : [ 5.43845e-006 ]
1369 : [ 5.99815e-006 ]
1370 : [ 5.71897e-006 ]
1371 : [ 5.78746e-006 ]
1372 : [ 5.39961e-006 ]
1373 : [ 5.31867e-006 ]
1374 : [ 5.43264e-006 ]
1375 : [ 5.42952e-006 ]
1376 : [ 5.77653e-006 ]
1377 : [ 5.67124e-006 ]
1378 : [ 5.85326e-006 ]
1379 : [ 5.49779e-006 ]
1380 : [ 5.2181e-006  ]
1381 : [ 5.58896e-006 ]
1382 : [ 5.26114e-006 ]
1383 : [ 5.83788e-006 ]
1384 : [ 5.54001e-006 ]
1385 : [ 5.30315e-006 ]
1386 : [ 5.02851e-006 ]
1387 : [ 5.23048e-006 ]
1388 : [ 5.75269e-006 ]
1389 : [ 5.89048e-006 ]
1390 : [ 5.62601e-006 ]
1391 : [ 5.90196e-006 ]
1392 : [ 5.33514e-006 ]
1393 : [ 5.50355e-006 ]
1394 : [ 5.33626e-006 ]
1395 : [ 5.33583e-006 ]
1396 : [ 5.80858e-006 ]
1397 : [ 5.89792e-006 ]
1398 : [ 5.28053e-006 ]
1399 : [ 5.48387e-006 ]
1400 : [ 5.53621e-006 ]
1401 : [ 5.56093e-006 ]
1402 : [ 5.99827e-006 ]
1403 : [ 5.39396e-006 ]
1404 : [ 5.35568e-006 ]
1405 : [ 5.94531e-006 ]
1406 : [ 5.65218e-006 ]
1407 : [ 5.28173e-006 ]
1408 : [ 5.53808e-006 ]
1409 : [ 5.67037e-006 ]
1410 : [ 5.34683e-006 ]
1411 : [ 5.3641e-006  ]
1412 : [ 5.64489e-006 ]
1413 : [ 5.50446e-006 ]
1414 : [ 5.06505e-006 ]
1415 : [ 5.08955e-006 ]
1416 : [ 5.95252e-006 ]
1417 : [ 5.38611e-006 ]
1418 : [ 5.44389e-006 ]
1419 : [ 5.91884e-006 ]
1420 : [ 5.83076e-006 ]
1421 : [ 5.53372e-006 ]
1422 : [ 5.59532e-006 ]
1423 : [ 5.79217e-006 ]
1424 : [ 5.91214e-006 ]
1425 : [ 5.77375e-006 ]
1426 : [ 5.38922e-006 ]
1427 : [ 5.37245e-006 ]
1428 : [ 5.11698e-006 ]
1429 : [ 5.76559e-006 ]
1430 : [ 5.28419e-006 ]
1431 : [ 5.27908e-006 ]
1432 : [ 5.37754e-006 ]
1433 : [ 5.58273e-006 ]
1434 : [ 5.35906e-006 ]
1435 : [ 5.63693e-006 ]
1436 : [ 6.01769e-006 ]
1437 : [ 5.91555e-006 ]
1438 : [ 5.17552e-006 ]
1439 : [ 5.32123e-006 ]
1440 : [ 5.91269e-006 ]
1441 : [ 5.51581e-006 ]
1442 : [ 5.47771e-006 ]
1443 : [ 5.62517e-006 ]
1444 : [ 5.42918e-006 ]
1445 : [ 5.96563e-006 ]
1446 : [ 5.30693e-006 ]
1447 : [ 5.71699e-006 ]
1448 : [ 5.90107e-006 ]
1449 : [ 5.50306e-006 ]
1450 : [ 5.66162e-006 ]
1451 : [ 5.52362e-006 ]
1452 : [ 5.95266e-006 ]
1453 : [ 5.50123e-006 ]
1454 : [ 5.85262e-006 ]
1455 : [ 5.49987e-006 ]
1456 : [ 5.41423e-006 ]
1457 : [ 5.47463e-006 ]
1458 : [ 5.11016e-006 ]
1459 : [ 5.9058e-006  ]
1460 : [ 5.57743e-006 ]
1461 : [ 5.49374e-006 ]
1462 : [ 5.63517e-006 ]
1463 : [ 5.88887e-006 ]
1464 : [ 5.2026e-006  ]
1465 : [ 5.82114e-006 ]
1466 : [ 5.90198e-006 ]
1467 : [ 5.39318e-006 ]
1468 : [ 5.44219e-006 ]
1469 : [ 5.69564e-006 ]
1470 : [ 5.50367e-006 ]
1471 : [ 5.42644e-006 ]
1472 : [ 5.4878e-006  ]
1473 : [ 5.77982e-006 ]
1474 : [ 5.75112e-006 ]
1475 : [ 5.62227e-006 ]
1476 : [ 5.3871e-006  ]
1477 : [ 5.64698e-006 ]
1478 : [ 5.43067e-006 ]
1479 : [ 5.39392e-006 ]
1480 : [ 5.65994e-006 ]
1481 : [ 5.33583e-006 ]
1482 : [ 5.67099e-006 ]
1483 : [ 5.25382e-006 ]
1484 : [ 5.36815e-006 ]
1485 : [ 5.46577e-006 ]
1486 : [ 5.65875e-006 ]
1487 : [ 5.71675e-006 ]
1488 : [ 5.93421e-006 ]
1489 : [ 5.87025e-006 ]
1490 : [ 5.34191e-006 ]
1491 : [ 5.87664e-006 ]
1492 : [ 5.95336e-006 ]
1493 : [ 5.90644e-006 ]
1494 : [ 4.99432e-006 ]
1495 : [ 5.4542e-006  ]
1496 : [ 4.79661e-006 ]
1497 : [ 5.81707e-006 ]
1498 : [ 5.63629e-006 ]
1499 : [ 5.71957e-006 ]
1500 : [ 5.5851e-006  ]
1501 : [ 5.73587e-006 ]
1502 : [ 5.65576e-006 ]
1503 : [ 5.19632e-006 ]
1504 : [ 5.75034e-006 ]
1505 : [ 5.33457e-006 ]
1506 : [ 5.56583e-006 ]
1507 : [ 5.11963e-006 ]
1508 : [ 5.21422e-006 ]
1509 : [ 5.06248e-006 ]
1510 : [ 5.79748e-006 ]
1511 : [ 5.42468e-006 ]
1512 : [ 5.60994e-006 ]
1513 : [ 4.99989e-006 ]
1514 : [ 5.45725e-006 ]
1515 : [ 5.91264e-006 ]
1516 : [ 5.63139e-006 ]
1517 : [ 4.96984e-006 ]
1518 : [ 5.66394e-006 ]
1519 : [ 5.15561e-006 ]
1520 : [ 5.44344e-006 ]
1521 : [ 5.7282e-006  ]
1522 : [ 5.69691e-006 ]
1523 : [ 5.7192e-006  ]
1524 : [ 5.34795e-006 ]
1525 : [ 5.23543e-006 ]
1526 : [ 5.21876e-006 ]
1527 : [ 5.34884e-006 ]
1528 : [ 5.8004e-006  ]
1529 : [ 5.60364e-006 ]
1530 : [ 5.49319e-006 ]
1531 : [ 5.92471e-006 ]
1532 : [ 5.80944e-006 ]
1533 : [ 5.83384e-006 ]
1534 : [ 5.38591e-006 ]
1535 : [ 5.91501e-006 ]
1536 : [ 5.49703e-006 ]
1537 : [ 5.64653e-006 ]
1538 : [ 5.03988e-006 ]
1539 : [ 5.06804e-006 ]
1540 : [ 5.35505e-006 ]
1541 : [ 5.31484e-006 ]
1542 : [ 5.34226e-006 ]
1543 : [ 5.97424e-006 ]
1544 : [ 5.42599e-006 ]
1545 : [ 5.40344e-006 ]
1546 : [ 5.44907e-006 ]
1547 : [ 5.77686e-006 ]
1548 : [ 5.54544e-006 ]
1549 : [ 5.89397e-006 ]
1550 : [ 5.90138e-006 ]
1551 : [ 5.36744e-006 ]
1552 : [ 5.78169e-006 ]
1553 : [ 5.63311e-006 ]
1554 : [ 5.35828e-006 ]
1555 : [ 5.54097e-006 ]
1556 : [ 5.30479e-006 ]
1557 : [ 5.02928e-006 ]
1558 : [ 5.2745e-006  ]
1559 : [ 5.40708e-006 ]
1560 : [ 5.35566e-006 ]
1561 : [ 5.39158e-006 ]
1562 : [ 5.88482e-006 ]
1563 : [ 5.68546e-006 ]
1564 : [ 5.83083e-006 ]
1565 : [ 5.63337e-006 ]
1566 : [ 5.78768e-006 ]
1567 : [ 5.79662e-006 ]
1568 : [ 5.43369e-006 ]
1569 : [ 5.04333e-006 ]
1570 : [ 5.06035e-006 ]
1571 : [ 5.37321e-006 ]
1572 : [ 5.47617e-006 ]
1573 : [ 5.8673e-006  ]
1574 : [ 5.93334e-006 ]
1575 : [ 5.81868e-006 ]
1576 : [ 5.68095e-006 ]
1577 : [ 5.32402e-006 ]
1578 : [ 5.8975e-006  ]
1579 : [ 5.60574e-006 ]
1580 : [ 5.94163e-006 ]
1581 : [ 5.81174e-006 ]
1582 : [ 5.62492e-006 ]
1583 : [ 5.34146e-006 ]
1584 : [ 5.60839e-006 ]
1585 : [ 5.86436e-006 ]
1586 : [ 5.12473e-006 ]
1587 : [ 5.37553e-006 ]
1588 : [ 5.79117e-006 ]
1589 : [ 4.98696e-006 ]
1590 : [ 5.55989e-006 ]
1591 : [ 5.85282e-006 ]
1592 : [ 5.49864e-006 ]
1593 : [ 5.33658e-006 ]
1594 : [ 5.87242e-006 ]
1595 : [ 4.96105e-006 ]
1596 : [ 5.35801e-006 ]
1597 : [ 5.39762e-006 ]
1598 : [ 5.45904e-006 ]
1599 : [ 5.44942e-006 ]
1600 : [ 5.79941e-006 ]
1601 : [ 5.88448e-006 ]
1602 : [ 5.44385e-006 ]
1603 : [ 5.41352e-006 ]
1604 : [ 5.36851e-006 ]
1605 : [ 5.65306e-006 ]
1606 : [ 5.62846e-006 ]
1607 : [ 5.75325e-006 ]
1608 : [ 5.57722e-006 ]
1609 : [ 5.47854e-006 ]
1610 : [ 4.9205e-006  ]
1611 : [ 5.48413e-006 ]
1612 : [ 5.41749e-006 ]
1613 : [ 5.56298e-006 ]
1614 : [ 5.97092e-006 ]
1615 : [ 5.4467e-006  ]
1616 : [ 5.42507e-006 ]
1617 : [ 5.16781e-006 ]
1618 : [ 5.6188e-006  ]
1619 : [ 5.9188e-006  ]
1620 : [ 5.37556e-006 ]
1621 : [ 5.58616e-006 ]
1622 : [ 5.95921e-006 ]
1623 : [ 5.34613e-006 ]
1624 : [ 5.6371e-006  ]
1625 : [ 5.5144e-006  ]
1626 : [ 5.80999e-006 ]
1627 : [ 5.62043e-006 ]
1628 : [ 5.25961e-006 ]
1629 : [ 5.69959e-006 ]
1630 : [ 5.1776e-006  ]
1631 : [ 5.85965e-006 ]
1632 : [ 5.50116e-006 ]
1633 : [ 5.63005e-006 ]
1634 : [ 5.06091e-006 ]
1635 : [ 6.05922e-006 ]
1636 : [ 5.66658e-006 ]
1637 : [ 5.39674e-006 ]
1638 : [ 5.5933e-006  ]
1639 : [ 5.45888e-006 ]
1640 : [ 5.36788e-006 ]
1641 : [ 5.41832e-006 ]
1642 : [ 5.04024e-006 ]
1643 : [ 5.41119e-006 ]
1644 : [ 5.89942e-006 ]
1645 : [ 5.88408e-006 ]
1646 : [ 5.22498e-006 ]
1647 : [ 4.93853e-006 ]
1648 : [ 5.86105e-006 ]
1649 : [ 4.98677e-006 ]
1650 : [ 5.3468e-006  ]
1651 : [ 5.6451e-006  ]
1652 : [ 5.9645e-006  ]
1653 : [ 5.46995e-006 ]
1654 : [ 5.60631e-006 ]
1655 : [ 5.58163e-006 ]
1656 : [ 5.70273e-006 ]
1657 : [ 5.71333e-006 ]
1658 : [ 5.96264e-006 ]
1659 : [ 5.47464e-006 ]
1660 : [ 5.46458e-006 ]
1661 : [ 5.86434e-006 ]
1662 : [ 5.88102e-006 ]
1663 : [ 5.30851e-006 ]
1664 : [ 5.25811e-006 ]
1665 : [ 5.68939e-006 ]
1666 : [ 5.80624e-006 ]
1667 : [ 4.99666e-006 ]
1668 : [ 5.40635e-006 ]
1669 : [ 5.86629e-006 ]
1670 : [ 5.85419e-006 ]
1671 : [ 5.37107e-006 ]
1672 : [ 5.56811e-006 ]
1673 : [ 5.91411e-006 ]
1674 : [ 5.42505e-006 ]
1675 : [ 5.58565e-006 ]
1676 : [ 5.67798e-006 ]
1677 : [ 5.52843e-006 ]
1678 : [ 5.64531e-006 ]
1679 : [ 5.33159e-006 ]
1680 : [ 5.51409e-006 ]
1681 : [ 5.8802e-006  ]
1682 : [ 5.00993e-006 ]
1683 : [ 6.0046e-006  ]
1684 : [ 5.15872e-006 ]
1685 : [ 5.89803e-006 ]
1686 : [ 5.40895e-006 ]
1687 : [ 5.74923e-006 ]
1688 : [ 5.96705e-006 ]
1689 : [ 5.34264e-006 ]
1690 : [ 5.7509e-006  ]
1691 : [ 5.94391e-006 ]
1692 : [ 5.26481e-006 ]
1693 : [ 5.56821e-006 ]
1694 : [ 5.38326e-006 ]
1695 : [ 5.94946e-006 ]
1696 : [ 5.07566e-006 ]
1697 : [ 5.69886e-006 ]
1698 : [ 5.23824e-006 ]
1699 : [ 5.36143e-006 ]
1700 : [ 5.94376e-006 ]
1701 : [ 5.54767e-006 ]
1702 : [ 5.26561e-006 ]
1703 : [ 5.44619e-006 ]
1704 : [ 5.54146e-006 ]
1705 : [ 5.86856e-006 ]
1706 : [ 5.24834e-006 ]
1707 : [ 5.33387e-006 ]
1708 : [ 5.31029e-006 ]
1709 : [ 5.30746e-006 ]
1710 : [ 5.54388e-006 ]
1711 : [ 5.45266e-006 ]
1712 : [ 5.75021e-006 ]
1713 : [ 5.57019e-006 ]
1714 : [ 5.45528e-006 ]
1715 : [ 5.47681e-006 ]
1716 : [ 5.36097e-006 ]
1717 : [ 5.16404e-006 ]
1718 : [ 5.64817e-006 ]
1719 : [ 5.41947e-006 ]
1720 : [ 5.40571e-006 ]
1721 : [ 5.66391e-006 ]
1722 : [ 5.84204e-006 ]
1723 : [ 5.96285e-006 ]
1724 : [ 5.5228e-006  ]
1725 : [ 5.43341e-006 ]
1726 : [ 5.09932e-006 ]
1727 : [ 5.36393e-006 ]
1728 : [ 5.87907e-006 ]
1729 : [ 5.70261e-006 ]
1730 : [ 5.71061e-006 ]
1731 : [ 5.43552e-006 ]
1732 : [ 5.76484e-006 ]
1733 : [ 5.25221e-006 ]
1734 : [ 5.86037e-006 ]
1735 : [ 5.88117e-006 ]
1736 : [ 4.85963e-006 ]
1737 : [ 5.54869e-006 ]
1738 : [ 5.30984e-006 ]
1739 : [ 5.90406e-006 ]
1740 : [ 5.37386e-006 ]
1741 : [ 5.55884e-006 ]
1742 : [ 5.4048e-006  ]
1743 : [ 5.22268e-006 ]
1744 : [ 5.55558e-006 ]
1745 : [ 5.28355e-006 ]
1746 : [ 5.46618e-006 ]
1747 : [ 5.39559e-006 ]
1748 : [ 5.41951e-006 ]
1749 : [ 5.84715e-006 ]
1750 : [ 5.29749e-006 ]
1751 : [ 5.89804e-006 ]
1752 : [ 5.02093e-006 ]
1753 : [ 5.28796e-006 ]
1754 : [ 5.69258e-006 ]
1755 : [ 5.828e-006   ]
1756 : [ 5.3025e-006  ]
1757 : [ 5.32287e-006 ]
1758 : [ 5.73721e-006 ]
1759 : [ 5.50196e-006 ]
1760 : [ 5.42452e-006 ]
1761 : [ 5.91357e-006 ]
1762 : [ 5.85067e-006 ]
1763 : [ 5.75888e-006 ]
1764 : [ 5.25754e-006 ]
1765 : [ 5.94998e-006 ]
1766 : [ 5.33066e-006 ]
1767 : [ 5.92706e-006 ]
1768 : [ 5.55115e-006 ]
1769 : [ 5.63874e-006 ]
1770 : [ 5.69856e-006 ]
1771 : [ 5.98958e-006 ]
1772 : [ 5.81717e-006 ]
1773 : [ 5.5703e-006  ]
1774 : [ 5.75166e-006 ]
1775 : [ 5.47432e-006 ]
1776 : [ 5.94724e-006 ]
1777 : [ 5.96595e-006 ]
1778 : [ 5.17258e-006 ]
1779 : [ 5.49055e-006 ]
1780 : [ 5.49357e-006 ]
1781 : [ 5.77386e-006 ]
1782 : [ 5.40058e-006 ]
1783 : [ 5.33818e-006 ]
1784 : [ 5.6217e-006  ]
1785 : [ 5.39125e-006 ]
1786 : [ 5.99564e-006 ]
1787 : [ 5.96217e-006 ]
1788 : [ 5.93404e-006 ]
1789 : [ 5.8971e-006  ]
1790 : [ 5.67918e-006 ]
1791 : [ 5.80632e-006 ]
1792 : [ 5.35772e-006 ]
1793 : [ 5.78865e-006 ]
1794 : [ 5.50614e-006 ]
1795 : [ 5.88145e-006 ]
1796 : [ 5.4007e-006  ]
1797 : [ 5.7604e-006  ]
1798 : [ 5.19039e-006 ]
1799 : [ 5.87698e-006 ]
1800 : [ 5.40051e-006 ]
1801 : [ 5.90758e-006 ]
1802 : [ 5.81393e-006 ]
1803 : [ 5.49281e-006 ]
1804 : [ 5.53198e-006 ]
1805 : [ 5.79661e-006 ]
1806 : [ 5.85084e-006 ]
1807 : [ 5.99251e-006 ]
1808 : [ 5.52846e-006 ]
1809 : [ 5.64148e-006 ]
1810 : [ 5.74719e-006 ]
1811 : [ 5.37751e-006 ]
1812 : [ 5.86548e-006 ]
1813 : [ 5.81075e-006 ]
1814 : [ 5.44355e-006 ]
1815 : [ 5.32027e-006 ]
1816 : [ 5.48717e-006 ]
1817 : [ 5.18852e-006 ]
1818 : [ 5.9042e-006  ]
1819 : [ 5.58555e-006 ]
1820 : [ 5.83672e-006 ]
1821 : [ 5.81393e-006 ]
1822 : [ 5.04749e-006 ]
1823 : [ 5.3391e-006  ]
1824 : [ 5.95632e-006 ]
1825 : [ 5.68357e-006 ]
1826 : [ 5.70376e-006 ]
1827 : [ 5.31599e-006 ]
1828 : [ 5.46134e-006 ]
1829 : [ 5.43069e-006 ]
1830 : [ 5.24143e-006 ]
1831 : [ 5.8766e-006  ]
1832 : [ 5.12623e-006 ]
1833 : [ 5.40952e-006 ]
1834 : [ 6.02246e-006 ]
1835 : [ 5.49309e-006 ]
1836 : [ 5.35222e-006 ]
1837 : [ 5.48724e-006 ]
1838 : [ 5.73724e-006 ]
1839 : [ 5.77304e-006 ]
1840 : [ 5.60808e-006 ]
1841 : [ 5.56783e-006 ]
1842 : [ 5.93567e-006 ]
1843 : [ 5.45147e-006 ]
1844 : [ 5.43569e-006 ]
1845 : [ 5.78222e-006 ]
1846 : [ 5.83067e-006 ]
1847 : [ 5.7763e-006  ]
1848 : [ 5.52322e-006 ]
1849 : [ 5.95554e-006 ]
1850 : [ 5.65302e-006 ]
1851 : [ 5.71092e-006 ]
1852 : [ 5.78749e-006 ]
1853 : [ 5.35689e-006 ]
1854 : [ 5.48462e-006 ]
1855 : [ 5.37982e-006 ]
1856 : [ 5.37737e-006 ]
1857 : [ 5.89825e-006 ]
1858 : [ 5.17895e-006 ]
1859 : [ 5.31313e-006 ]
1860 : [ 5.40377e-006 ]
1861 : [ 5.59143e-006 ]
1862 : [ 5.5046e-006  ]
1863 : [ 5.9696e-006  ]
1864 : [ 5.79245e-006 ]
1865 : [ 5.89827e-006 ]
1866 : [ 5.76266e-006 ]
1867 : [ 5.00577e-006 ]
1868 : [ 5.48179e-006 ]
1869 : [ 5.81667e-006 ]
1870 : [ 5.81675e-006 ]
1871 : [ 5.38716e-006 ]
1872 : [ 5.96974e-006 ]
1873 : [ 5.85137e-006 ]
1874 : [ 5.28439e-006 ]
1875 : [ 5.41698e-006 ]
1876 : [ 5.87679e-006 ]
1877 : [ 5.1808e-006  ]
1878 : [ 5.48963e-006 ]
1879 : [ 5.30711e-006 ]
1880 : [ 5.64827e-006 ]
1881 : [ 5.76112e-006 ]
1882 : [ 5.4601e-006  ]
1883 : [ 5.34385e-006 ]
1884 : [ 5.69914e-006 ]
1885 : [ 5.12266e-006 ]
1886 : [ 5.89129e-006 ]
1887 : [ 5.69776e-006 ]
1888 : [ 5.57416e-006 ]
1889 : [ 5.62347e-006 ]
1890 : [ 5.6164e-006  ]
1891 : [ 5.49423e-006 ]
1892 : [ 5.07675e-006 ]
1893 : [ 5.32782e-006 ]
1894 : [ 5.06061e-006 ]
1895 : [ 5.63819e-006 ]
1896 : [ 5.46731e-006 ]
1897 : [ 5.73475e-006 ]
1898 : [ 5.52657e-006 ]
1899 : [ 5.34879e-006 ]
1900 : [ 5.91229e-006 ]
1901 : [ 5.77896e-006 ]
1902 : [ 6.01588e-006 ]
1903 : [ 5.9559e-006  ]
1904 : [ 5.55812e-006 ]
1905 : [ 5.14076e-006 ]
1906 : [ 5.36445e-006 ]
1907 : [ 5.62647e-006 ]
1908 : [ 5.72619e-006 ]
1909 : [ 5.09426e-006 ]
1910 : [ 5.8427e-006  ]
1911 : [ 4.91997e-006 ]
1912 : [ 5.74326e-006 ]
1913 : [ 5.41475e-006 ]
1914 : [ 5.50807e-006 ]
1915 : [ 5.40119e-006 ]
1916 : [ 5.21364e-006 ]
1917 : [ 4.94745e-006 ]
1918 : [ 5.27146e-006 ]
1919 : [ 5.86243e-006 ]
1920 : [ 5.88601e-006 ]
1921 : [ 5.11923e-006 ]
1922 : [ 5.40101e-006 ]
1923 : [ 5.75879e-006 ]
1924 : [ 5.36599e-006 ]
1925 : [ 5.92169e-006 ]
1926 : [ 5.33468e-006 ]
1927 : [ 5.42745e-006 ]
1928 : [ 5.42114e-006 ]
1929 : [ 5.44534e-006 ]
1930 : [ 5.51877e-006 ]
1931 : [ 5.4876e-006  ]
1932 : [ 4.94548e-006 ]
1933 : [ 5.03506e-006 ]
1934 : [ 5.81034e-006 ]
1935 : [ 5.41892e-006 ]
1936 : [ 5.68352e-006 ]
1937 : [ 5.94994e-006 ]
1938 : [ 5.39058e-006 ]
1939 : [ 5.58824e-006 ]
1940 : [ 5.76577e-006 ]
1941 : [ 5.67633e-006 ]
1942 : [ 5.4147e-006  ]
1943 : [ 5.22137e-006 ]
1944 : [ 5.13508e-006 ]
1945 : [ 5.5727e-006  ]
1946 : [ 5.40935e-006 ]
1947 : [ 5.01321e-006 ]
1948 : [ 5.80357e-006 ]
1949 : [ 5.93764e-006 ]
1950 : [ 5.16614e-006 ]
1951 : [ 5.10178e-006 ]
1952 : [ 5.73817e-006 ]
1953 : [ 5.94995e-006 ]
1954 : [ 5.35677e-006 ]
1955 : [ 5.99865e-006 ]
1956 : [ 5.45533e-006 ]
1957 : [ 5.48329e-006 ]
1958 : [ 5.95469e-006 ]
1959 : [ 5.7468e-006  ]
1960 : [ 5.46966e-006 ]
1961 : [ 5.79042e-006 ]
1962 : [ 5.77916e-006 ]
1963 : [ 5.90511e-006 ]
1964 : [ 5.39179e-006 ]
1965 : [ 5.7725e-006  ]
1966 : [ 5.35949e-006 ]
1967 : [ 5.38673e-006 ]
1968 : [ 5.45361e-006 ]
1969 : [ 5.8748e-006  ]
1970 : [ 5.71674e-006 ]
1971 : [ 5.37447e-006 ]
1972 : [ 5.40496e-006 ]
1973 : [ 5.78652e-006 ]
1974 : [ 5.76738e-006 ]
1975 : [ 5.18801e-006 ]
1976 : [ 5.45902e-006 ]
1977 : [ 5.97571e-006 ]
1978 : [ 5.68143e-006 ]
1979 : [ 5.09404e-006 ]
1980 : [ 5.67849e-006 ]
1981 : [ 5.55141e-006 ]
1982 : [ 5.59608e-006 ]
1983 : [ 5.34938e-006 ]
1984 : [ 4.80522e-006 ]
1985 : [ 5.83708e-006 ]
1986 : [ 5.51616e-006 ]
1987 : [ 4.95089e-006 ]
1988 : [ 5.3899e-006  ]
1989 : [ 5.92288e-006 ]
1990 : [ 5.93762e-006 ]
1991 : [ 5.8478e-006  ]
1992 : [ 5.75417e-006 ]
1993 : [ 5.51771e-006 ]
1994 : [ 5.84654e-006 ]
1995 : [ 5.81981e-006 ]
1996 : [ 5.44866e-006 ]
1997 : [ 5.89122e-006 ]
1998 : [ 5.86783e-006 ]
1999 : [ 5.43945e-006 ]
2000 : [ 5.36563e-006 ]
2001 : [ 5.2766e-006  ]
2002 : [ 5.96734e-006 ]
2003 : [ 5.32342e-006 ]
2004 : [ 5.02054e-006 ]
2005 : [ 5.46075e-006 ]
2006 : [ 6.02527e-006 ]
2007 : [ 5.53802e-006 ]
2008 : [ 5.48533e-006 ]
2009 : [ 6.11402e-006 ]
2010 : [ 5.70125e-006 ]
2011 : [ 5.8126e-006  ]
2012 : [ 5.47892e-006 ]
2013 : [ 5.74841e-006 ]
2014 : [ 5.46707e-006 ]
2015 : [ 5.77222e-006 ]
2016 : [ 5.11563e-006 ]
2017 : [ 5.83705e-006 ]
2018 : [ 5.65746e-006 ]
2019 : [ 5.81859e-006 ]
2020 : [ 5.88213e-006 ]
2021 : [ 5.41951e-006 ]
2022 : [ 5.50191e-006 ]
2023 : [ 5.43755e-006 ]
2024 : [ 5.95623e-006 ]
2025 : [ 5.10246e-006 ]
2026 : [ 5.45619e-006 ]
2027 : [ 5.80158e-006 ]
2028 : [ 5.8273e-006  ]
2029 : [ 5.62741e-006 ]
2030 : [ 5.38664e-006 ]
2031 : [ 5.82755e-006 ]
2032 : [ 5.60068e-006 ]
2033 : [ 5.96007e-006 ]
2034 : [ 5.26215e-006 ]
2035 : [ 5.55779e-006 ]
2036 : [ 5.45343e-006 ]
2037 : [ 5.57162e-006 ]
2038 : [ 5.80314e-006 ]
2039 : [ 5.42503e-006 ]
2040 : [ 5.32835e-006 ]
2041 : [ 5.72723e-006 ]
2042 : [ 5.43529e-006 ]
2043 : [ 5.453e-006   ]
2044 : [ 5.42504e-006 ]
2045 : [ 5.4493e-006  ]
2046 : [ 4.99401e-006 ]
2047 : [ 5.67957e-006 ]
2048 : [ 5.92734e-006 ]
2049 : [ 5.58568e-006 ]
2050 : [ 5.70897e-006 ]
2051 : [ 5.90686e-006 ]
2052 : [ 5.69666e-006 ]
2053 : [ 5.42286e-006 ]
2054 : [ 5.74096e-006 ]
2055 : [ 5.93027e-006 ]
2056 : [ 5.79999e-006 ]
2057 : [ 5.25566e-006 ]
2058 : [ 5.50068e-006 ]
2059 : [ 5.34629e-006 ]
2060 : [ 5.89927e-006 ]
2061 : [ 5.34139e-006 ]
2062 : [ 5.47133e-006 ]
2063 : [ 5.40289e-006 ]
2064 : [ 5.47362e-006 ]
2065 : [ 5.73422e-006 ]
2066 : [ 5.84614e-006 ]
2067 : [ 5.76439e-006 ]
2068 : [ 5.62661e-006 ]
2069 : [ 5.989e-006   ]
2070 : [ 5.3852e-006  ]
2071 : [ 5.85945e-006 ]
2072 : [ 5.45524e-006 ]
2073 : [ 5.90291e-006 ]
2074 : [ 5.29699e-006 ]
2075 : [ 5.47651e-006 ]
2076 : [ 5.04066e-006 ]
2077 : [ 5.58318e-006 ]
2078 : [ 5.34673e-006 ]
2079 : [ 5.23621e-006 ]
2080 : [ 5.41305e-006 ]
2081 : [ 5.38617e-006 ]
2082 : [ 5.36848e-006 ]
2083 : [ 5.27432e-006 ]
2084 : [ 5.33708e-006 ]
2085 : [ 5.30095e-006 ]
2086 : [ 5.15469e-006 ]
2087 : [ 5.40435e-006 ]
2088 : [ 5.53831e-006 ]
2089 : [ 5.41165e-006 ]
2090 : [ 5.86955e-006 ]
2091 : [ 5.47361e-006 ]
2092 : [ 5.96207e-006 ]
2093 : [ 5.80165e-006 ]
2094 : [ 5.20349e-006 ]
2095 : [ 4.91089e-006 ]
2096 : [ 5.22438e-006 ]
2097 : [ 5.96662e-006 ]
2098 : [ 5.29648e-006 ]
2099 : [ 5.63096e-006 ]
2100 : [ 5.80822e-006 ]
2101 : [ 5.27794e-006 ]
2102 : [ 5.32619e-006 ]
2103 : [ 5.8041e-006  ]
2104 : [ 5.69574e-006 ]
2105 : [ 5.36456e-006 ]
2106 : [ 5.98025e-006 ]
2107 : [ 5.88484e-006 ]
2108 : [ 5.74874e-006 ]
2109 : [ 5.50016e-006 ]
2110 : [ 5.44872e-006 ]
2111 : [ 5.52748e-006 ]
2112 : [ 5.34862e-006 ]
2113 : [ 5.99344e-006 ]
2114 : [ 5.36327e-006 ]
2115 : [ 4.9899e-006  ]
2116 : [ 5.83206e-006 ]
2117 : [ 5.75565e-006 ]
2118 : [ 5.48048e-006 ]
2119 : [ 5.45248e-006 ]
2120 : [ 4.95772e-006 ]
2121 : [ 5.76651e-006 ]
2122 : [ 5.80308e-006 ]
2123 : [ 5.81104e-006 ]
2124 : [ 5.70285e-006 ]
2125 : [ 5.05794e-006 ]
2126 : [ 5.37871e-006 ]
2127 : [ 5.84156e-006 ]
2128 : [ 5.87507e-006 ]
2129 : [ 5.32572e-006 ]
2130 : [ 5.92911e-006 ]
2131 : [ 5.61483e-006 ]
2132 : [ 5.91149e-006 ]
2133 : [ 5.37609e-006 ]
2134 : [ 5.33995e-006 ]
2135 : [ 5.75456e-006 ]
2136 : [ 6.03412e-006 ]
2137 : [ 5.63184e-006 ]
2138 : [ 5.75189e-006 ]
2139 : [ 5.64059e-006 ]
2140 : [ 5.62665e-006 ]
2141 : [ 5.39742e-006 ]
2142 : [ 5.88377e-006 ]
2143 : [ 5.44358e-006 ]
2144 : [ 5.73508e-006 ]
2145 : [ 5.10435e-006 ]
2146 : [ 5.44442e-006 ]
2147 : [ 5.35811e-006 ]
2148 : [ 5.65616e-006 ]
2149 : [ 5.68585e-006 ]
2150 : [ 5.61033e-006 ]
2151 : [ 5.55299e-006 ]
2152 : [ 5.32913e-006 ]
2153 : [ 5.37429e-006 ]
2154 : [ 5.47895e-006 ]
2155 : [ 5.78188e-006 ]
2156 : [ 5.80509e-006 ]
2157 : [ 5.88595e-006 ]
2158 : [ 5.81452e-006 ]
2159 : [ 5.37682e-006 ]
2160 : [ 5.89936e-006 ]
2161 : [ 5.49466e-006 ]
2162 : [ 5.55785e-006 ]
2163 : [ 5.33903e-006 ]
2164 : [ 5.56902e-006 ]
2165 : [ 5.32068e-006 ]
2166 : [ 5.51842e-006 ]
2167 : [ 5.36226e-006 ]
2168 : [ 5.8239e-006  ]
2169 : [ 5.57092e-006 ]
2170 : [ 5.71689e-006 ]
2171 : [ 5.59638e-006 ]
2172 : [ 5.78268e-006 ]
2173 : [ 5.34714e-006 ]
2174 : [ 5.54635e-006 ]
2175 : [ 5.42294e-006 ]
2176 : [ 5.76132e-006 ]
2177 : [ 5.32189e-006 ]
2178 : [ 4.99329e-006 ]
2179 : [ 5.28937e-006 ]
2180 : [ 5.89204e-006 ]
2181 : [ 5.5026e-006  ]
2182 : [ 5.51341e-006 ]
2183 : [ 5.43278e-006 ]
2184 : [ 5.84295e-006 ]
2185 : [ 5.34414e-006 ]
2186 : [ 5.78171e-006 ]
2187 : [ 5.69174e-006 ]
2188 : [ 5.73374e-006 ]
2189 : [ 5.84214e-006 ]
2190 : [ 5.46188e-006 ]
2191 : [ 5.43156e-006 ]
2192 : [ 5.55524e-006 ]
2193 : [ 5.67502e-006 ]
2194 : [ 5.56099e-006 ]
2195 : [ 5.57519e-006 ]
2196 : [ 5.39809e-006 ]
2197 : [ 5.79446e-006 ]
2198 : [ 5.4933e-006  ]
2199 : [ 5.93726e-006 ]
2200 : [ 5.38434e-006 ]
2201 : [ 5.84892e-006 ]
2202 : [ 5.30836e-006 ]
2203 : [ 5.78121e-006 ]
2204 : [ 5.39316e-006 ]
2205 : [ 5.3845e-006  ]
2206 : [ 5.80065e-006 ]
2207 : [ 5.60371e-006 ]
2208 : [ 5.82807e-006 ]
2209 : [ 5.60101e-006 ]
2210 : [ 5.45113e-006 ]
2211 : [ 5.51585e-006 ]
2212 : [ 5.81195e-006 ]
2213 : [ 5.60674e-006 ]
2214 : [ 5.87338e-006 ]
2215 : [ 5.82616e-006 ]
2216 : [ 5.57571e-006 ]
2217 : [ 5.87166e-006 ]
2218 : [ 5.99466e-006 ]
2219 : [ 5.42039e-006 ]
2220 : [ 5.33111e-006 ]
2221 : [ 5.37894e-006 ]
2222 : [ 5.56619e-006 ]
2223 : [ 5.29264e-006 ]
2224 : [ 5.35503e-006 ]
2225 : [ 5.9352e-006  ]
2226 : [ 5.24173e-006 ]
2227 : [ 4.78506e-006 ]
2228 : [ 5.45347e-006 ]
2229 : [ 5.92838e-006 ]
2230 : [ 5.42933e-006 ]
2231 : [ 5.30304e-006 ]
2232 : [ 5.88753e-006 ]
2233 : [ 5.86117e-006 ]
2234 : [ 5.41788e-006 ]
2235 : [ 4.9772e-006  ]
2236 : [ 5.33397e-006 ]
2237 : [ 5.636e-006   ]
2238 : [ 5.72122e-006 ]
2239 : [ 5.82936e-006 ]
2240 : [ 5.33365e-006 ]
2241 : [ 5.90089e-006 ]
2242 : [ 5.28808e-006 ]
2243 : [ 5.67097e-006 ]
2244 : [ 5.26032e-006 ]
2245 : [ 5.46447e-006 ]
2246 : [ 5.28965e-006 ]
2247 : [ 5.76981e-006 ]
2248 : [ 5.86142e-006 ]
2249 : [ 5.6195e-006  ]
2250 : [ 5.37166e-006 ]
2251 : [ 5.09726e-006 ]
2252 : [ 5.73498e-006 ]
2253 : [ 5.56324e-006 ]
2254 : [ 5.55417e-006 ]
2255 : [ 5.63412e-006 ]
2256 : [ 5.35915e-006 ]
2257 : [ 5.39734e-006 ]
2258 : [ 5.7366e-006  ]
2259 : [ 5.50442e-006 ]
2260 : [ 5.88472e-006 ]
2261 : [ 5.28323e-006 ]
2262 : [ 5.90994e-006 ]
2263 : [ 5.02593e-006 ]
2264 : [ 5.76253e-006 ]
2265 : [ 5.30878e-006 ]
2266 : [ 5.35882e-006 ]
2267 : [ 5.99427e-006 ]
2268 : [ 5.44911e-006 ]
2269 : [ 5.96352e-006 ]
2270 : [ 5.89089e-006 ]
2271 : [ 4.99882e-006 ]
2272 : [ 5.89789e-006 ]
2273 : [ 5.31355e-006 ]
2274 : [ 5.23886e-006 ]
2275 : [ 5.87839e-006 ]
2276 : [ 5.47855e-006 ]
2277 : [ 5.41086e-006 ]
2278 : [ 5.67864e-006 ]
2279 : [ 5.82193e-006 ]
2280 : [ 5.65919e-006 ]
2281 : [ 5.84184e-006 ]
2282 : [ 5.16768e-006 ]
2283 : [ 5.65117e-006 ]
2284 : [ 5.93427e-006 ]
2285 : [ 5.41351e-006 ]
2286 : [ 5.59099e-006 ]
2287 : [ 5.39086e-006 ]
2288 : [ 5.56324e-006 ]
2289 : [ 5.44375e-006 ]
2290 : [ 5.59259e-006 ]
2291 : [ 5.93116e-006 ]
2292 : [ 5.42332e-006 ]
2293 : [ 5.24608e-006 ]
2294 : [ 5.65957e-006 ]
2295 : [ 5.76263e-006 ]
2296 : [ 5.11111e-006 ]
2297 : [ 5.2042e-006  ]
2298 : [ 5.32301e-006 ]
2299 : [ 5.47097e-006 ]
2300 : [ 5.68136e-006 ]
2301 : [ 5.86469e-006 ]
2302 : [ 4.97477e-006 ]
2303 : [ 5.78202e-006 ]
2304 : [ 5.5175e-006  ]
2305 : [ 5.92481e-006 ]
2306 : [ 5.82676e-006 ]
2307 : [ 5.71514e-006 ]
2308 : [ 5.4828e-006  ]
2309 : [ 5.28371e-006 ]
2310 : [ 5.39785e-006 ]
2311 : [ 5.79572e-006 ]
2312 : [ 5.39548e-006 ]
2313 : [ 5.16915e-006 ]
2314 : [ 5.71939e-006 ]
2315 : [ 4.97496e-006 ]
2316 : [ 5.21594e-006 ]
2317 : [ 5.4676e-006  ]
2318 : [ 5.01305e-006 ]
2319 : [ 5.08965e-006 ]
2320 : [ 5.7337e-006  ]
2321 : [ 5.05003e-006 ]
2322 : [ 5.91791e-006 ]
2323 : [ 5.9557e-006  ]
2324 : [ 5.72183e-006 ]
2325 : [ 5.50226e-006 ]
2326 : [ 5.49951e-006 ]
2327 : [ 5.57713e-006 ]
2328 : [ 5.34433e-006 ]
2329 : [ 5.25969e-006 ]
2330 : [ 5.10572e-006 ]
2331 : [ 5.13564e-006 ]
2332 : [ 5.80133e-006 ]
2333 : [ 5.68012e-006 ]
2334 : [ 5.58888e-006 ]
2335 : [ 5.70483e-006 ]
2336 : [ 5.58915e-006 ]
2337 : [ 5.23005e-006 ]
2338 : [ 5.36827e-006 ]
2339 : [ 5.36684e-006 ]
2340 : [ 4.99146e-006 ]
2341 : [ 5.63415e-006 ]
2342 : [ 5.72259e-006 ]
2343 : [ 5.3638e-006  ]
2344 : [ 5.67258e-006 ]
2345 : [ 5.58192e-006 ]
2346 : [ 4.97609e-006 ]
2347 : [ 5.37062e-006 ]
2348 : [ 5.23437e-006 ]
2349 : [ 5.87327e-006 ]
2350 : [ 5.6119e-006  ]
2351 : [ 5.85092e-006 ]
2352 : [ 5.29352e-006 ]
2353 : [ 5.22838e-006 ]
2354 : [ 5.40847e-006 ]
2355 : [ 5.65436e-006 ]
2356 : [ 5.45922e-006 ]
2357 : [ 5.30488e-006 ]
2358 : [ 5.83832e-006 ]
2359 : [ 5.53725e-006 ]
2360 : [ 5.56856e-006 ]
2361 : [ 5.57435e-006 ]
2362 : [ 5.76876e-006 ]
2363 : [ 4.92719e-006 ]
2364 : [ 5.31546e-006 ]
2365 : [ 5.74968e-006 ]
2366 : [ 5.81996e-006 ]
2367 : [ 5.81448e-006 ]
2368 : [ 5.13248e-006 ]
2369 : [ 5.75689e-006 ]
2370 : [ 5.39499e-006 ]
2371 : [ 5.81791e-006 ]
2372 : [ 5.63414e-006 ]
2373 : [ 5.32236e-006 ]
2374 : [ 5.78449e-006 ]
2375 : [ 5.9103e-006  ]
2376 : [ 5.81295e-006 ]
2377 : [ 5.91901e-006 ]
2378 : [ 5.62587e-006 ]
2379 : [ 5.8922e-006  ]
2380 : [ 5.71256e-006 ]
2381 : [ 5.0967e-006  ]
2382 : [ 5.2979e-006  ]
2383 : [ 5.56726e-006 ]
2384 : [ 5.25368e-006 ]
2385 : [ 5.91654e-006 ]
2386 : [ 5.81027e-006 ]
2387 : [ 5.69818e-006 ]
2388 : [ 5.23736e-006 ]
2389 : [ 5.49619e-006 ]
2390 : [ 5.06304e-006 ]
2391 : [ 5.44097e-006 ]
2392 : [ 5.63361e-006 ]
2393 : [ 5.86572e-006 ]
2394 : [ 6.04942e-006 ]
2395 : [ 5.76324e-006 ]
2396 : [ 4.90064e-006 ]
2397 : [ 5.96868e-006 ]
2398 : [ 5.28589e-006 ]
2399 : [ 5.90171e-006 ]
2400 : [ 5.98463e-006 ]
2401 : [ 5.3635e-006  ]
2402 : [ 5.90045e-006 ]
2403 : [ 5.15081e-006 ]
2404 : [ 5.63199e-006 ]
2405 : [ 5.14805e-006 ]
2406 : [ 6.08433e-006 ]
2407 : [ 5.34193e-006 ]
2408 : [ 5.07816e-006 ]
2409 : [ 5.91152e-006 ]
2410 : [ 5.50693e-006 ]
2411 : [ 5.29707e-006 ]
2412 : [ 6.07809e-006 ]
2413 : [ 5.94555e-006 ]
2414 : [ 5.8828e-006  ]
2415 : [ 5.82507e-006 ]
2416 : [ 5.00813e-006 ]
2417 : [ 5.10656e-006 ]
2418 : [ 5.38552e-006 ]
2419 : [ 5.90003e-006 ]
2420 : [ 5.77461e-006 ]
2421 : [ 5.59455e-006 ]
2422 : [ 6.03578e-006 ]
2423 : [ 5.74699e-006 ]
2424 : [ 5.28946e-006 ]
2425 : [ 5.57511e-006 ]
2426 : [ 5.26759e-006 ]
2427 : [ 5.36908e-006 ]
2428 : [ 5.77515e-006 ]
2429 : [ 5.71361e-006 ]
2430 : [ 5.91129e-006 ]
2431 : [ 5.62862e-006 ]
2432 : [ 5.64753e-006 ]
2433 : [ 5.88874e-006 ]
2434 : [ 5.38753e-006 ]
2435 : [ 5.55567e-006 ]
2436 : [ 5.58058e-006 ]
2437 : [ 5.90428e-006 ]
2438 : [ 5.88379e-006 ]
2439 : [ 5.86372e-006 ]
2440 : [ 5.42797e-006 ]
2441 : [ 5.46905e-006 ]
2442 : [ 5.32715e-006 ]
2443 : [ 5.00991e-006 ]
2444 : [ 5.94238e-006 ]
2445 : [ 5.33904e-006 ]
2446 : [ 5.40266e-006 ]
2447 : [ 5.86615e-006 ]
2448 : [ 5.30674e-006 ]
2449 : [ 5.29758e-006 ]
2450 : [ 5.81203e-006 ]
2451 : [ 5.12834e-006 ]
2452 : [ 5.77253e-006 ]
2453 : [ 5.93248e-006 ]
2454 : [ 5.89719e-006 ]
2455 : [ 5.09092e-006 ]
2456 : [ 5.33213e-006 ]
2457 : [ 5.88439e-006 ]
2458 : [ 5.8e-006     ]
2459 : [ 5.52795e-006 ]
2460 : [ 5.82847e-006 ]
2461 : [ 5.95216e-006 ]
2462 : [ 5.72412e-006 ]
2463 : [ 5.36308e-006 ]
2464 : [ 5.69313e-006 ]
2465 : [ 5.32918e-006 ]
2466 : [ 5.50346e-006 ]
2467 : [ 5.80148e-006 ]
2468 : [ 5.71411e-006 ]
2469 : [ 5.73806e-006 ]
2470 : [ 5.83964e-006 ]
2471 : [ 4.93222e-006 ]
2472 : [ 5.33476e-006 ]
2473 : [ 5.09103e-006 ]
2474 : [ 4.98607e-006 ]
2475 : [ 5.97402e-006 ]
2476 : [ 5.65446e-006 ]
2477 : [ 5.34719e-006 ]
2478 : [ 4.91817e-006 ]
2479 : [ 5.05206e-006 ]
2480 : [ 5.41064e-006 ]
2481 : [ 5.8898e-006  ]
2482 : [ 5.96997e-006 ]
2483 : [ 5.64018e-006 ]
2484 : [ 5.77709e-006 ]
2485 : [ 5.55269e-006 ]
2486 : [ 5.5638e-006  ]
2487 : [ 5.47108e-006 ]
2488 : [ 5.93311e-006 ]
2489 : [ 5.93845e-006 ]
2490 : [ 5.08544e-006 ]
2491 : [ 5.86784e-006 ]
2492 : [ 5.9405e-006  ]
2493 : [ 5.93056e-006 ]
2494 : [ 5.36318e-006 ]
2495 : [ 5.3e-006     ]
2496 : [ 5.46877e-006 ]
2497 : [ 5.64882e-006 ]
2498 : [ 5.95594e-006 ]
2499 : [ 5.95276e-006 ]
2500 : [ 5.53693e-006 ]
2501 : [ 5.68941e-006 ]
2502 : [ 5.61484e-006 ]
2503 : [ 5.95939e-006 ]
2504 : [ 5.33208e-006 ]
2505 : [ 5.408e-006   ]
2506 : [ 5.09166e-006 ]
2507 : [ 5.28152e-006 ]
2508 : [ 5.12855e-006 ]
2509 : [ 5.52429e-006 ]
2510 : [ 6.08119e-006 ]
2511 : [ 5.64364e-006 ]
2512 : [ 5.30808e-006 ]
2513 : [ 5.95481e-006 ]
2514 : [ 5.92192e-006 ]
2515 : [ 5.85426e-006 ]
2516 : [ 5.83844e-006 ]
2517 : [ 5.44615e-006 ]
2518 : [ 5.90902e-006 ]
2519 : [ 5.57228e-006 ]
2520 : [ 5.38034e-006 ]
2521 : [ 5.96174e-006 ]
2522 : [ 5.62561e-006 ]
2523 : [ 5.29274e-006 ]
2524 : [ 5.41035e-006 ]
2525 : [ 5.89644e-006 ]
2526 : [ 5.4412e-006  ]
2527 : [ 4.86897e-006 ]
2528 : [ 6.01845e-006 ]
2529 : [ 5.73244e-006 ]
2530 : [ 5.51788e-006 ]
2531 : [ 5.54999e-006 ]
2532 : [ 5.46271e-006 ]
2533 : [ 5.19403e-006 ]
2534 : [ 5.90791e-006 ]
2535 : [ 5.90399e-006 ]
2536 : [ 5.72513e-006 ]
2537 : [ 5.5376e-006  ]
2538 : [ 5.48964e-006 ]
2539 : [ 5.28219e-006 ]
2540 : [ 5.47202e-006 ]
2541 : [ 5.26313e-006 ]
2542 : [ 5.16742e-006 ]
2543 : [ 5.5434e-006  ]
2544 : [ 5.26761e-006 ]
2545 : [ 5.49866e-006 ]
2546 : [ 5.55204e-006 ]
2547 : [ 5.9584e-006  ]
2548 : [ 5.85419e-006 ]
2549 : [ 5.27426e-006 ]
2550 : [ 5.62107e-006 ]
2551 : [ 5.6694e-006  ]
2552 : [ 5.2622e-006  ]
2553 : [ 5.73058e-006 ]
2554 : [ 5.59167e-006 ]
2555 : [ 5.87443e-006 ]
2556 : [ 5.94072e-006 ]
2557 : [ 5.46554e-006 ]
2558 : [ 5.85807e-006 ]
2559 : [ 5.55438e-006 ]
2560 : [ 5.76187e-006 ]
2561 : [ 5.07974e-006 ]
2562 : [ 5.39323e-006 ]
2563 : [ 5.09103e-006 ]
2564 : [ 5.44121e-006 ]
2565 : [ 5.28349e-006 ]
2566 : [ 5.67021e-006 ]
2567 : [ 5.91336e-006 ]
2568 : [ 5.51137e-006 ]
2569 : [ 5.72132e-006 ]
2570 : [ 5.45086e-006 ]
2571 : [ 5.79207e-006 ]
2572 : [ 5.9734e-006  ]
2573 : [ 5.49871e-006 ]
2574 : [ 5.87103e-006 ]
2575 : [ 5.49551e-006 ]
2576 : [ 5.82249e-006 ]
2577 : [ 5.8587e-006  ]
2578 : [ 5.90537e-006 ]
2579 : [ 5.66606e-006 ]
2580 : [ 5.03765e-006 ]
2581 : [ 5.8749e-006  ]
2582 : [ 5.88786e-006 ]
2583 : [ 5.86832e-006 ]
2584 : [ 5.21556e-006 ]
2585 : [ 5.665e-006   ]
2586 : [ 5.7071e-006  ]
2587 : [ 5.42763e-006 ]
2588 : [ 5.81319e-006 ]
2589 : [ 5.02745e-006 ]
2590 : [ 5.359e-006   ]
2591 : [ 5.78098e-006 ]
2592 : [ 5.30254e-006 ]
2593 : [ 5.38238e-006 ]
2594 : [ 5.77356e-006 ]
2595 : [ 5.88974e-006 ]
2596 : [ 5.61349e-006 ]
2597 : [ 5.49544e-006 ]
2598 : [ 5.50162e-006 ]
2599 : [ 5.93618e-006 ]
2600 : [ 5.68714e-006 ]
2601 : [ 5.20742e-006 ]
2602 : [ 5.64367e-006 ]
2603 : [ 5.85953e-006 ]
2604 : [ 5.45918e-006 ]
2605 : [ 5.45494e-006 ]
2606 : [ 5.99172e-006 ]
2607 : [ 5.81393e-006 ]
2608 : [ 5.49036e-006 ]
2609 : [ 5.67518e-006 ]
2610 : [ 5.67762e-006 ]
2611 : [ 5.60469e-006 ]
2612 : [ 5.43436e-006 ]
2613 : [ 5.86153e-006 ]
2614 : [ 5.41683e-006 ]
2615 : [ 5.40349e-006 ]
2616 : [ 5.42176e-006 ]
2617 : [ 5.6324e-006  ]
2618 : [ 5.76327e-006 ]
2619 : [ 5.50031e-006 ]
2620 : [ 5.30185e-006 ]
2621 : [ 5.82203e-006 ]
2622 : [ 5.63325e-006 ]
2623 : [ 5.94281e-006 ]
2624 : [ 5.75557e-006 ]
2625 : [ 5.67746e-006 ]
2626 : [ 4.97279e-006 ]
2627 : [ 5.4355e-006  ]
2628 : [ 5.0647e-006  ]
2629 : [ 5.82211e-006 ]
2630 : [ 5.91229e-006 ]
2631 : [ 5.91753e-006 ]
2632 : [ 5.56707e-006 ]
2633 : [ 5.03647e-006 ]
2634 : [ 5.68318e-006 ]
2635 : [ 5.54833e-006 ]
2636 : [ 5.77793e-006 ]
2637 : [ 5.39372e-006 ]
2638 : [ 5.3955e-006  ]
2639 : [ 5.59137e-006 ]
2640 : [ 5.1009e-006  ]
2641 : [ 5.4394e-006  ]
2642 : [ 5.42765e-006 ]
2643 : [ 5.97831e-006 ]
2644 : [ 5.45354e-006 ]
2645 : [ 5.24846e-006 ]
2646 : [ 5.35671e-006 ]
2647 : [ 5.01055e-006 ]
2648 : [ 5.73611e-006 ]
2649 : [ 5.32523e-006 ]
2650 : [ 5.78925e-006 ]
2651 : [ 5.72835e-006 ]
2652 : [ 5.527e-006   ]
2653 : [ 5.32252e-006 ]
2654 : [ 5.94498e-006 ]
2655 : [ 5.3799e-006  ]
2656 : [ 6.00257e-006 ]
2657 : [ 5.45988e-006 ]
2658 : [ 6.0159e-006  ]
2659 : [ 5.5885e-006  ]
2660 : [ 5.96474e-006 ]
2661 : [ 5.34348e-006 ]
2662 : [ 5.98359e-006 ]
2663 : [ 5.69527e-006 ]
2664 : [ 5.23351e-006 ]
2665 : [ 4.99459e-006 ]
2666 : [ 5.71441e-006 ]
2667 : [ 5.86862e-006 ]
2668 : [ 5.40118e-006 ]
2669 : [ 6.00802e-006 ]
2670 : [ 5.84589e-006 ]
2671 : [ 5.85509e-006 ]
2672 : [ 5.89689e-006 ]
2673 : [ 5.56119e-006 ]
2674 : [ 4.93783e-006 ]
2675 : [ 5.77616e-006 ]
2676 : [ 5.26133e-006 ]
2677 : [ 5.46294e-006 ]
2678 : [ 5.77419e-006 ]
2679 : [ 5.50863e-006 ]
2680 : [ 5.82266e-006 ]
2681 : [ 5.81838e-006 ]
2682 : [ 5.83641e-006 ]
2683 : [ 6.02587e-006 ]
2684 : [ 5.73186e-006 ]
2685 : [ 5.08834e-006 ]
2686 : [ 5.6211e-006  ]
2687 : [ 5.92601e-006 ]
2688 : [ 5.46009e-006 ]
2689 : [ 5.44212e-006 ]
2690 : [ 5.78075e-006 ]
2691 : [ 5.17871e-006 ]
2692 : [ 5.39422e-006 ]
2693 : [ 5.36505e-006 ]
2694 : [ 5.84802e-006 ]
2695 : [ 5.98064e-006 ]
2696 : [ 5.46864e-006 ]
2697 : [ 5.74847e-006 ]
2698 : [ 5.44788e-006 ]
2699 : [ 5.4787e-006  ]
2700 : [ 5.74425e-006 ]
2701 : [ 5.81956e-006 ]
2702 : [ 5.30745e-006 ]
2703 : [ 5.88614e-006 ]
2704 : [ 5.50141e-006 ]
2705 : [ 5.5792e-006  ]
2706 : [ 5.19774e-006 ]
2707 : [ 5.81147e-006 ]
2708 : [ 5.682e-006   ]
2709 : [ 5.7682e-006  ]
2710 : [ 5.82446e-006 ]
2711 : [ 5.6327e-006  ]
2712 : [ 5.33278e-006 ]
2713 : [ 5.33916e-006 ]
2714 : [ 5.32955e-006 ]
2715 : [ 5.37297e-006 ]
2716 : [ 5.27889e-006 ]
2717 : [ 5.51594e-006 ]
2718 : [ 5.05499e-006 ]
2719 : [ 5.94001e-006 ]
2720 : [ 5.95259e-006 ]
2721 : [ 5.71403e-006 ]
2722 : [ 5.89937e-006 ]
2723 : [ 5.64599e-006 ]
2724 : [ 5.33591e-006 ]
2725 : [ 5.89499e-006 ]
2726 : [ 5.68996e-006 ]
2727 : [ 5.46917e-006 ]
2728 : [ 5.70887e-006 ]
2729 : [ 5.34051e-006 ]
2730 : [ 5.50397e-006 ]
2731 : [ 5.77102e-006 ]
2732 : [ 5.80706e-006 ]
2733 : [ 5.50435e-006 ]
2734 : [ 5.63238e-006 ]
2735 : [ 5.81786e-006 ]
2736 : [ 5.18436e-006 ]
2737 : [ 5.45984e-006 ]
2738 : [ 5.6706e-006  ]
2739 : [ 5.79835e-006 ]
2740 : [ 5.40676e-006 ]
2741 : [ 5.42999e-006 ]
2742 : [ 5.23567e-006 ]
2743 : [ 5.99206e-006 ]
2744 : [ 5.36136e-006 ]
2745 : [ 5.83057e-006 ]
2746 : [ 5.84187e-006 ]
2747 : [ 5.50495e-006 ]
2748 : [ 5.66638e-006 ]
2749 : [ 5.54065e-006 ]
2750 : [ 5.67208e-006 ]
2751 : [ 5.85894e-006 ]
2752 : [ 5.7921e-006  ]
2753 : [ 5.66429e-006 ]
2754 : [ 4.93249e-006 ]
2755 : [ 5.46377e-006 ]
2756 : [ 5.46979e-006 ]
2757 : [ 5.43171e-006 ]
2758 : [ 5.98705e-006 ]
2759 : [ 5.66617e-006 ]
2760 : [ 5.5074e-006  ]
2761 : [ 5.48657e-006 ]
2762 : [ 5.37789e-006 ]
2763 : [ 5.25532e-006 ]
2764 : [ 5.25694e-006 ]
2765 : [ 5.23018e-006 ]
2766 : [ 5.31561e-006 ]
2767 : [ 5.97901e-006 ]
2768 : [ 5.72498e-006 ]
2769 : [ 5.36997e-006 ]
2770 : [ 5.29864e-006 ]
2771 : [ 5.45276e-006 ]
2772 : [ 5.28786e-006 ]
2773 : [ 5.93745e-006 ]
2774 : [ 5.81271e-006 ]
2775 : [ 5.69272e-006 ]
2776 : [ 5.90145e-006 ]
2777 : [ 6.01764e-006 ]
2778 : [ 5.93579e-006 ]
2779 : [ 5.73278e-006 ]
2780 : [ 5.00555e-006 ]
2781 : [ 5.8756e-006  ]
2782 : [ 5.45535e-006 ]
2783 : [ 5.0539e-006  ]
2784 : [ 5.66669e-006 ]
2785 : [ 5.41683e-006 ]
2786 : [ 5.82965e-006 ]
2787 : [ 5.40191e-006 ]
2788 : [ 5.53508e-006 ]
2789 : [ 5.41142e-006 ]
2790 : [ 5.73609e-006 ]
2791 : [ 5.35882e-006 ]
2792 : [ 5.67127e-006 ]
2793 : [ 5.49796e-006 ]
2794 : [ 5.60568e-006 ]
2795 : [ 5.69506e-006 ]
2796 : [ 5.40858e-006 ]
2797 : [ 5.69961e-006 ]
2798 : [ 5.4512e-006  ]
2799 : [ 5.39325e-006 ]
2800 : [ 5.44937e-006 ]
2801 : [ 5.43223e-006 ]
2802 : [ 5.92042e-006 ]
2803 : [ 5.51552e-006 ]
2804 : [ 5.92316e-006 ]
2805 : [ 5.9335e-006  ]
2806 : [ 5.74149e-006 ]
2807 : [ 5.48726e-006 ]
2808 : [ 5.58502e-006 ]
2809 : [ 5.69474e-006 ]
2810 : [ 5.09962e-006 ]
2811 : [ 5.55662e-006 ]
2812 : [ 5.30542e-006 ]
2813 : [ 5.89103e-006 ]
2814 : [ 5.71841e-006 ]
2815 : [ 5.67664e-006 ]
2816 : [ 5.60028e-006 ]
2817 : [ 5.98465e-006 ]
2818 : [ 5.90511e-006 ]
2819 : [ 5.38966e-006 ]
2820 : [ 5.34463e-006 ]
2821 : [ 5.33272e-006 ]
2822 : [ 5.38334e-006 ]
2823 : [ 5.11818e-006 ]
2824 : [ 5.90232e-006 ]
2825 : [ 5.56844e-006 ]
2826 : [ 4.97599e-006 ]
2827 : [ 5.77705e-006 ]
2828 : [ 5.50999e-006 ]
2829 : [ 5.92543e-006 ]
2830 : [ 5.44757e-006 ]
2831 : [ 5.85396e-006 ]
2832 : [ 5.74408e-006 ]
2833 : [ 5.87925e-006 ]
2834 : [ 5.5176e-006  ]
2835 : [ 5.47863e-006 ]
2836 : [ 5.91725e-006 ]
2837 : [ 5.92974e-006 ]
2838 : [ 5.65087e-006 ]
2839 : [ 5.7253e-006  ]
2840 : [ 5.32913e-006 ]
2841 : [ 5.82159e-006 ]
2842 : [ 5.87943e-006 ]
2843 : [ 5.37203e-006 ]
2844 : [ 5.34799e-006 ]
2845 : [ 5.38583e-006 ]
2846 : [ 5.25441e-006 ]
2847 : [ 5.40444e-006 ]
2848 : [ 5.52075e-006 ]
2849 : [ 5.09157e-006 ]
2850 : [ 5.25096e-006 ]
2851 : [ 5.38421e-006 ]
2852 : [ 5.22622e-006 ]
2853 : [ 5.48052e-006 ]
2854 : [ 5.57376e-006 ]
2855 : [ 5.93435e-006 ]
2856 : [ 5.57107e-006 ]
2857 : [ 5.4466e-006  ]
2858 : [ 4.88721e-006 ]
2859 : [ 5.26175e-006 ]
2860 : [ 5.8776e-006  ]
2861 : [ 5.6625e-006  ]
2862 : [ 5.39969e-006 ]
2863 : [ 4.99199e-006 ]
2864 : [ 5.8137e-006  ]
2865 : [ 5.84041e-006 ]
2866 : [ 5.39961e-006 ]
2867 : [ 5.16735e-006 ]
2868 : [ 5.69537e-006 ]
2869 : [ 5.68575e-006 ]
2870 : [ 5.0598e-006  ]
2871 : [ 5.74046e-006 ]
2872 : [ 5.35535e-006 ]
2873 : [ 5.49539e-006 ]
2874 : [ 5.38134e-006 ]
2875 : [ 5.37112e-006 ]
2876 : [ 4.94545e-006 ]
2877 : [ 5.41683e-006 ]
2878 : [ 5.51349e-006 ]
2879 : [ 5.95036e-006 ]
2880 : [ 5.41425e-006 ]
2881 : [ 5.44377e-006 ]
2882 : [ 5.96231e-006 ]
2883 : [ 5.36033e-006 ]
2884 : [ 5.41254e-006 ]
2885 : [ 5.80723e-006 ]
2886 : [ 5.44267e-006 ]
2887 : [ 5.06442e-006 ]
2888 : [ 5.6562e-006  ]
2889 : [ 5.33197e-006 ]
2890 : [ 5.64951e-006 ]
2891 : [ 5.83313e-006 ]
2892 : [ 5.40204e-006 ]
2893 : [ 5.42828e-006 ]
2894 : [ 5.33588e-006 ]
2895 : [ 5.01745e-006 ]
2896 : [ 5.85587e-006 ]
2897 : [ 5.95652e-006 ]
2898 : [ 5.46917e-006 ]
2899 : [ 5.5443e-006  ]
2900 : [ 5.86743e-006 ]
2901 : [ 5.97094e-006 ]
2902 : [ 5.23801e-006 ]
2903 : [ 5.72062e-006 ]
2904 : [ 5.75239e-006 ]
2905 : [ 5.43362e-006 ]
2906 : [ 5.4962e-006  ]
2907 : [ 5.71089e-006 ]
2908 : [ 5.19921e-006 ]
2909 : [ 5.44622e-006 ]
2910 : [ 5.24747e-006 ]
2911 : [ 5.69539e-006 ]
2912 : [ 5.47102e-006 ]
2913 : [ 5.802e-006   ]
2914 : [ 5.38342e-006 ]
2915 : [ 5.24467e-006 ]
2916 : [ 5.41844e-006 ]
2917 : [ 5.56632e-006 ]
2918 : [ 5.87342e-006 ]
2919 : [ 5.61161e-006 ]
2920 : [ 5.91475e-006 ]
2921 : [ 5.67433e-006 ]
2922 : [ 5.53028e-006 ]
2923 : [ 5.08507e-006 ]
2924 : [ 4.90977e-006 ]
2925 : [ 5.33273e-006 ]
2926 : [ 5.90974e-006 ]
2927 : [ 5.71066e-006 ]
2928 : [ 5.50861e-006 ]
2929 : [ 5.43325e-006 ]
2930 : [ 5.53901e-006 ]
2931 : [ 5.72865e-006 ]
2932 : [ 5.23172e-006 ]
2933 : [ 5.02312e-006 ]
2934 : [ 5.60892e-006 ]
2935 : [ 5.73018e-006 ]
2936 : [ 5.58629e-006 ]
2937 : [ 5.49504e-006 ]
2938 : [ 5.26864e-006 ]
2939 : [ 5.13816e-006 ]
2940 : [ 5.28255e-006 ]
2941 : [ 5.34596e-006 ]
2942 : [ 5.45413e-006 ]
2943 : [ 5.92995e-006 ]
2944 : [ 4.95841e-006 ]
2945 : [ 5.43892e-006 ]
2946 : [ 5.79775e-006 ]
2947 : [ 5.49199e-006 ]
2948 : [ 5.51689e-006 ]
2949 : [ 5.60264e-006 ]
2950 : [ 5.75004e-006 ]
2951 : [ 5.59912e-006 ]
2952 : [ 5.54582e-006 ]
2953 : [ 5.51412e-006 ]
2954 : [ 5.2303e-006  ]
2955 : [ 5.64936e-006 ]
2956 : [ 5.83503e-006 ]
2957 : [ 5.35014e-006 ]
2958 : [ 5.61342e-006 ]
2959 : [ 5.89629e-006 ]
2960 : [ 5.51201e-006 ]
2961 : [ 5.37163e-006 ]
2962 : [ 5.32474e-006 ]
2963 : [ 5.72007e-006 ]
2964 : [ 5.19608e-006 ]
2965 : [ 5.66377e-006 ]
2966 : [ 5.30569e-006 ]
2967 : [ 5.45459e-006 ]
2968 : [ 5.48524e-006 ]
2969 : [ 6.06976e-006 ]
2970 : [ 5.40997e-006 ]
2971 : [ 5.83153e-006 ]
2972 : [ 5.42415e-006 ]
2973 : [ 5.4154e-006  ]
2974 : [ 5.6897e-006  ]
2975 : [ 5.90917e-006 ]
2976 : [ 5.3529e-006  ]
2977 : [ 5.80546e-006 ]
2978 : [ 5.16228e-006 ]
2979 : [ 5.96715e-006 ]
2980 : [ 5.43488e-006 ]
2981 : [ 5.94873e-006 ]
2982 : [ 5.46731e-006 ]
2983 : [ 5.64512e-006 ]
2984 : [ 5.18973e-006 ]
2985 : [ 5.82596e-006 ]
2986 : [ 5.52521e-006 ]
2987 : [ 5.48146e-006 ]
2988 : [ 5.99846e-006 ]
2989 : [ 5.66449e-006 ]
2990 : [ 5.40594e-006 ]
2991 : [ 5.54351e-006 ]
2992 : [ 5.62383e-006 ]
2993 : [ 5.87162e-006 ]
2994 : [ 5.70374e-006 ]
2995 : [ 5.2207e-006  ]
2996 : [ 5.52049e-006 ]
2997 : [ 5.95362e-006 ]
2998 : [ 5.2937e-006  ]
2999 : [ 5.48854e-006 ]
3000 : [ 5.21803e-006 ]
3001 : [ 6.07274e-006 ]
3002 : [ 5.40254e-006 ]
3003 : [ 5.95681e-006 ]
3004 : [ 5.38706e-006 ]
3005 : [ 5.91731e-006 ]
3006 : [ 4.8527e-006  ]
3007 : [ 5.38838e-006 ]
3008 : [ 5.85779e-006 ]
3009 : [ 5.2945e-006  ]
3010 : [ 5.76323e-006 ]
3011 : [ 5.54903e-006 ]
3012 : [ 5.91968e-006 ]
3013 : [ 5.04203e-006 ]
3014 : [ 5.49721e-006 ]
3015 : [ 5.6763e-006  ]
3016 : [ 5.37312e-006 ]
3017 : [ 5.9658e-006  ]
3018 : [ 5.94748e-006 ]
3019 : [ 5.69856e-006 ]
3020 : [ 5.64599e-006 ]
3021 : [ 5.63254e-006 ]
3022 : [ 5.13011e-006 ]
3023 : [ 5.64532e-006 ]
3024 : [ 5.91275e-006 ]
3025 : [ 5.97118e-006 ]
3026 : [ 5.90626e-006 ]
3027 : [ 5.99729e-006 ]
3028 : [ 6.04852e-006 ]
3029 : [ 6.04842e-006 ]
3030 : [ 5.26104e-006 ]
3031 : [ 5.68456e-006 ]
3032 : [ 5.40747e-006 ]
3033 : [ 5.72828e-006 ]
3034 : [ 5.42429e-006 ]
3035 : [ 5.53851e-006 ]
3036 : [ 5.80432e-006 ]
3037 : [ 5.49887e-006 ]
3038 : [ 5.51864e-006 ]
3039 : [ 5.37921e-006 ]
3040 : [ 5.33279e-006 ]
3041 : [ 5.94358e-006 ]
3042 : [ 5.40483e-006 ]
3043 : [ 5.90732e-006 ]
3044 : [ 5.4834e-006  ]
3045 : [ 5.20044e-006 ]
3046 : [ 5.86879e-006 ]
3047 : [ 5.38063e-006 ]
3048 : [ 6.01464e-006 ]
3049 : [ 5.84898e-006 ]
3050 : [ 5.50546e-006 ]
3051 : [ 5.30958e-006 ]
3052 : [ 5.38976e-006 ]
3053 : [ 5.92521e-006 ]
3054 : [ 5.4094e-006  ]
3055 : [ 5.8803e-006  ]
3056 : [ 5.16087e-006 ]
3057 : [ 5.7522e-006  ]
3058 : [ 5.4375e-006  ]
3059 : [ 5.61212e-006 ]
3060 : [ 5.9181e-006  ]
3061 : [ 5.41635e-006 ]
3062 : [ 5.91195e-006 ]
3063 : [ 5.43536e-006 ]
3064 : [ 5.91271e-006 ]
3065 : [ 5.95308e-006 ]
3066 : [ 5.10466e-006 ]
3067 : [ 5.01241e-006 ]
3068 : [ 5.29812e-006 ]
3069 : [ 5.84823e-006 ]
3070 : [ 5.69329e-006 ]
3071 : [ 5.3164e-006  ]
3072 : [ 5.44555e-006 ]
3073 : [ 5.44867e-006 ]
3074 : [ 5.52445e-006 ]
3075 : [ 5.84521e-006 ]
3076 : [ 5.3943e-006  ]
3077 : [ 5.2611e-006  ]
3078 : [ 5.85919e-006 ]
3079 : [ 5.21418e-006 ]
3080 : [ 5.65748e-006 ]
3081 : [ 5.22935e-006 ]
3082 : [ 5.58116e-006 ]
3083 : [ 5.34456e-006 ]
3084 : [ 5.97376e-006 ]
3085 : [ 5.84717e-006 ]
3086 : [ 5.54703e-006 ]
3087 : [ 5.34953e-006 ]
3088 : [ 5.5848e-006  ]
3089 : [ 5.65579e-006 ]
3090 : [ 5.80991e-006 ]
3091 : [ 5.82038e-006 ]
3092 : [ 5.35889e-006 ]
3093 : [ 5.46582e-006 ]
3094 : [ 5.30982e-006 ]
3095 : [ 5.4174e-006  ]
3096 : [ 5.76176e-006 ]
3097 : [ 5.70308e-006 ]
3098 : [ 5.90879e-006 ]
3099 : [ 5.82274e-006 ]
3100 : [ 5.87301e-006 ]
3101 : [ 5.35077e-006 ]
3102 : [ 5.37702e-006 ]
3103 : [ 5.45708e-006 ]
3104 : [ 5.42205e-006 ]
3105 : [ 5.54729e-006 ]
3106 : [ 5.29247e-006 ]
3107 : [ 5.47516e-006 ]
3108 : [ 5.9612e-006  ]
3109 : [ 5.95202e-006 ]
3110 : [ 5.19226e-006 ]
3111 : [ 5.84145e-006 ]
3112 : [ 5.35798e-006 ]
3113 : [ 5.84868e-006 ]
3114 : [ 5.25108e-006 ]
3115 : [ 5.93322e-006 ]
3116 : [ 5.56053e-006 ]
3117 : [ 5.96988e-006 ]
3118 : [ 5.84127e-006 ]
3119 : [ 5.38912e-006 ]
3120 : [ 5.87105e-006 ]
3121 : [ 5.34794e-006 ]
3122 : [ 5.06769e-006 ]
3123 : [ 5.76012e-006 ]
3124 : [ 5.86283e-006 ]
3125 : [ 5.8317e-006  ]
3126 : [ 5.41436e-006 ]
3127 : [ 5.39908e-006 ]
3128 : [ 5.74249e-006 ]
3129 : [ 5.08413e-006 ]
3130 : [ 5.61013e-006 ]
3131 : [ 5.43508e-006 ]
3132 : [ 5.88162e-006 ]
3133 : [ 5.58148e-006 ]
3134 : [ 4.92947e-006 ]
3135 : [ 5.4095e-006  ]
3136 : [ 5.59869e-006 ]
3137 : [ 4.95899e-006 ]
3138 : [ 5.94817e-006 ]
3139 : [ 5.40302e-006 ]
3140 : [ 5.41383e-006 ]
3141 : [ 5.44387e-006 ]
3142 : [ 5.64305e-006 ]
3143 : [ 5.51216e-006 ]
3144 : [ 5.80629e-006 ]
3145 : [ 5.53981e-006 ]
3146 : [ 5.63916e-006 ]
3147 : [ 5.9256e-006  ]
3148 : [ 5.90467e-006 ]
3149 : [ 5.36881e-006 ]
3150 : [ 5.62332e-006 ]
3151 : [ 5.5163e-006  ]
3152 : [ 5.70615e-006 ]
3153 : [ 5.48268e-006 ]
3154 : [ 5.4784e-006  ]
3155 : [ 5.40867e-006 ]
3156 : [ 5.79761e-006 ]
3157 : [ 5.56163e-006 ]
3158 : [ 5.36985e-006 ]
3159 : [ 5.38846e-006 ]
3160 : [ 5.51791e-006 ]
3161 : [ 5.32244e-006 ]
3162 : [ 5.52934e-006 ]
3163 : [ 5.33435e-006 ]
3164 : [ 5.55874e-006 ]
3165 : [ 5.40279e-006 ]
3166 : [ 5.43682e-006 ]
3167 : [ 5.79762e-006 ]
3168 : [ 5.43677e-006 ]
3169 : [ 5.1938e-006  ]
3170 : [ 5.35843e-006 ]
3171 : [ 5.96152e-006 ]
3172 : [ 5.33152e-006 ]
3173 : [ 5.47018e-006 ]
3174 : [ 5.88335e-006 ]
3175 : [ 5.69993e-006 ]
3176 : [ 5.79789e-006 ]
3177 : [ 5.47028e-006 ]
3178 : [ 5.47651e-006 ]
3179 : [ 5.27646e-006 ]
3180 : [ 5.97168e-006 ]
3181 : [ 5.41112e-006 ]
3182 : [ 5.89829e-006 ]
3183 : [ 5.5179e-006  ]
3184 : [ 5.96258e-006 ]
3185 : [ 5.34387e-006 ]
3186 : [ 5.85989e-006 ]
3187 : [ 5.55949e-006 ]
3188 : [ 5.2913e-006  ]
3189 : [ 5.91414e-006 ]
3190 : [ 5.8344e-006  ]
3191 : [ 5.69839e-006 ]
3192 : [ 5.33786e-006 ]
3193 : [ 5.93502e-006 ]
3194 : [ 5.58552e-006 ]
3195 : [ 5.91909e-006 ]
3196 : [ 5.39756e-006 ]
3197 : [ 5.85634e-006 ]
3198 : [ 5.41672e-006 ]
3199 : [ 5.81546e-006 ]
3200 : [ 5.36977e-006 ]
3201 : [ 5.74276e-006 ]
3202 : [ 5.63382e-006 ]
3203 : [ 5.85967e-006 ]
3204 : [ 5.85348e-006 ]
3205 : [ 5.38581e-006 ]
3206 : [ 5.88913e-006 ]
3207 : [ 5.94389e-006 ]
3208 : [ 5.43295e-006 ]
3209 : [ 5.81676e-006 ]
3210 : [ 5.88638e-006 ]
3211 : [ 5.86463e-006 ]
3212 : [ 5.89355e-006 ]
3213 : [ 5.39884e-006 ]
3214 : [ 5.6464e-006  ]
3215 : [ 5.34724e-006 ]
3216 : [ 5.80576e-006 ]
3217 : [ 5.51327e-006 ]
3218 : [ 5.43663e-006 ]
3219 : [ 5.98139e-006 ]
3220 : [ 5.27837e-006 ]
3221 : [ 5.87609e-006 ]
3222 : [ 5.21478e-006 ]
3223 : [ 5.40928e-006 ]
3224 : [ 5.88346e-006 ]
3225 : [ 5.1442e-006  ]
3226 : [ 5.66801e-006 ]
3227 : [ 5.45035e-006 ]
3228 : [ 5.91624e-006 ]
3229 : [ 5.83444e-006 ]
3230 : [ 5.919e-006   ]
3231 : [ 5.53959e-006 ]
3232 : [ 5.4303e-006  ]
3233 : [ 5.85446e-006 ]
3234 : [ 5.20173e-006 ]
3235 : [ 5.82288e-006 ]
3236 : [ 5.75351e-006 ]
3237 : [ 5.62708e-006 ]
3238 : [ 5.56861e-006 ]
3239 : [ 5.3092e-006  ]
3240 : [ 5.72684e-006 ]
3241 : [ 5.74169e-006 ]
3242 : [ 5.39373e-006 ]
3243 : [ 5.24778e-006 ]
3244 : [ 5.7456e-006  ]
3245 : [ 5.93586e-006 ]
3246 : [ 5.48127e-006 ]
3247 : [ 5.84834e-006 ]
3248 : [ 5.91195e-006 ]
3249 : [ 5.82678e-006 ]
3250 : [ 5.88027e-006 ]
3251 : [ 5.4734e-006  ]
3252 : [ 5.32716e-006 ]
3253 : [ 5.25662e-006 ]
3254 : [ 5.89389e-006 ]
3255 : [ 5.47939e-006 ]
3256 : [ 5.73345e-006 ]
3257 : [ 6.03333e-006 ]
3258 : [ 5.38006e-006 ]
3259 : [ 5.38092e-006 ]
3260 : [ 5.29295e-006 ]
3261 : [ 5.67229e-006 ]
3262 : [ 5.54079e-006 ]
3263 : [ 5.1579e-006  ]
3264 : [ 5.24851e-006 ]
3265 : [ 5.33283e-006 ]
3266 : [ 5.57588e-006 ]
3267 : [ 5.84932e-006 ]
3268 : [ 5.94813e-006 ]
3269 : [ 5.40938e-006 ]
3270 : [ 5.91351e-006 ]
3271 : [ 5.42277e-006 ]
3272 : [ 5.24214e-006 ]
3273 : [ 5.37956e-006 ]
3274 : [ 5.78495e-006 ]
3275 : [ 5.43298e-006 ]
3276 : [ 5.2909e-006  ]
3277 : [ 5.96455e-006 ]
3278 : [ 5.68705e-006 ]
3279 : [ 6.00145e-006 ]
3280 : [ 5.38291e-006 ]
3281 : [ 6.01051e-006 ]
3282 : [ 5.34657e-006 ]
3283 : [ 5.64268e-006 ]
3284 : [ 5.25436e-006 ]
3285 : [ 5.17089e-006 ]
3286 : [ 5.2881e-006  ]
3287 : [ 5.52833e-006 ]
3288 : [ 5.45585e-006 ]
3289 : [ 5.9372e-006  ]
3290 : [ 5.99452e-006 ]
3291 : [ 6.01536e-006 ]
3292 : [ 5.7324e-006  ]
3293 : [ 5.51855e-006 ]
3294 : [ 5.07485e-006 ]
3295 : [ 5.56038e-006 ]
3296 : [ 5.51292e-006 ]
3297 : [ 5.36636e-006 ]
3298 : [ 5.5637e-006  ]
3299 : [ 5.20707e-006 ]
3300 : [ 4.96743e-006 ]
3301 : [ 5.24441e-006 ]
3302 : [ 4.99091e-006 ]
3303 : [ 5.48949e-006 ]
3304 : [ 5.51961e-006 ]
3305 : [ 5.23721e-006 ]
3306 : [ 5.90407e-006 ]
3307 : [ 5.06064e-006 ]
3308 : [ 5.9138e-006  ]
3309 : [ 5.29798e-006 ]
3310 : [ 5.41163e-006 ]
3311 : [ 5.43006e-006 ]
3312 : [ 5.93462e-006 ]
3313 : [ 5.99623e-006 ]
3314 : [ 5.77396e-006 ]
3315 : [ 5.71896e-006 ]
3316 : [ 5.89469e-006 ]
3317 : [ 5.63722e-006 ]
3318 : [ 5.51784e-006 ]
3319 : [ 5.84589e-006 ]
3320 : [ 5.49407e-006 ]
3321 : [ 5.21264e-006 ]
3322 : [ 5.99925e-006 ]
3323 : [ 5.5161e-006  ]
3324 : [ 5.48217e-006 ]
3325 : [ 5.92918e-006 ]
3326 : [ 5.00541e-006 ]
3327 : [ 5.59111e-006 ]
3328 : [ 5.52023e-006 ]
3329 : [ 5.63359e-006 ]
3330 : [ 5.36423e-006 ]
3331 : [ 5.3907e-006  ]
3332 : [ 5.4045e-006  ]
3333 : [ 5.78036e-006 ]
3334 : [ 5.39595e-006 ]
3335 : [ 5.48156e-006 ]
3336 : [ 5.6399e-006  ]
3337 : [ 5.41442e-006 ]
3338 : [ 5.72075e-006 ]
3339 : [ 5.21248e-006 ]
3340 : [ 5.65041e-006 ]
3341 : [ 5.50551e-006 ]
3342 : [ 5.81836e-006 ]
3343 : [ 5.56393e-006 ]
3344 : [ 4.87371e-006 ]
3345 : [ 5.48914e-006 ]
3346 : [ 5.55842e-006 ]
3347 : [ 5.82489e-006 ]
3348 : [ 5.45907e-006 ]
3349 : [ 5.39845e-006 ]
3350 : [ 5.45422e-006 ]
3351 : [ 5.58429e-006 ]
3352 : [ 5.96845e-006 ]
3353 : [ 5.34861e-006 ]
3354 : [ 5.31992e-006 ]
3355 : [ 5.58262e-006 ]
3356 : [ 5.4535e-006  ]
3357 : [ 5.56265e-006 ]
3358 : [ 5.04415e-006 ]
3359 : [ 5.41869e-006 ]
3360 : [ 5.65957e-006 ]
3361 : [ 5.58422e-006 ]
3362 : [ 5.55176e-006 ]
3363 : [ 5.45161e-006 ]
3364 : [ 5.44305e-006 ]
3365 : [ 5.4366e-006  ]
3366 : [ 5.13405e-006 ]
3367 : [ 5.48288e-006 ]
3368 : [ 4.97274e-006 ]
3369 : [ 5.67324e-006 ]
3370 : [ 5.74595e-006 ]
3371 : [ 5.58348e-006 ]
3372 : [ 5.72752e-006 ]
3373 : [ 5.3536e-006  ]
3374 : [ 5.4816e-006  ]
3375 : [ 5.36023e-006 ]
3376 : [ 4.97864e-006 ]
3377 : [ 5.51548e-006 ]
3378 : [ 5.57585e-006 ]
3379 : [ 5.48404e-006 ]
3380 : [ 5.8823e-006  ]
3381 : [ 5.87914e-006 ]
3382 : [ 5.97785e-006 ]
3383 : [ 5.34225e-006 ]
3384 : [ 5.86517e-006 ]
3385 : [ 5.30949e-006 ]
3386 : [ 5.6942e-006  ]
3387 : [ 5.42516e-006 ]
3388 : [ 5.90788e-006 ]
3389 : [ 5.28006e-006 ]
3390 : [ 5.4708e-006  ]
3391 : [ 5.33139e-006 ]
3392 : [ 5.92619e-006 ]
3393 : [ 5.87505e-006 ]
3394 : [ 5.3745e-006  ]
3395 : [ 5.02505e-006 ]
3396 : [ 4.91926e-006 ]
3397 : [ 5.70216e-006 ]
3398 : [ 5.6369e-006  ]
3399 : [ 5.48619e-006 ]
3400 : [ 5.40699e-006 ]
3401 : [ 5.96494e-006 ]
3402 : [ 5.19568e-006 ]
3403 : [ 5.60873e-006 ]
3404 : [ 5.36563e-006 ]
3405 : [ 5.84876e-006 ]
3406 : [ 5.95641e-006 ]
3407 : [ 5.88383e-006 ]
3408 : [ 5.07105e-006 ]
3409 : [ 5.89051e-006 ]
3410 : [ 5.63737e-006 ]
3411 : [ 5.74489e-006 ]
3412 : [ 5.34369e-006 ]
3413 : [ 5.86745e-006 ]
3414 : [ 5.81512e-006 ]
3415 : [ 5.71081e-006 ]
3416 : [ 5.51621e-006 ]
3417 : [ 5.51947e-006 ]
3418 : [ 5.88325e-006 ]
3419 : [ 5.5302e-006  ]
3420 : [ 5.24858e-006 ]
3421 : [ 5.15076e-006 ]
3422 : [ 5.43292e-006 ]
3423 : [ 5.76823e-006 ]
3424 : [ 5.68937e-006 ]
3425 : [ 5.9405e-006  ]
3426 : [ 5.75526e-006 ]
3427 : [ 5.42842e-006 ]
3428 : [ 5.54965e-006 ]
3429 : [ 5.3019e-006  ]
3430 : [ 5.55246e-006 ]
3431 : [ 5.35489e-006 ]
3432 : [ 5.94446e-006 ]
3433 : [ 5.50292e-006 ]
3434 : [ 4.99965e-006 ]
3435 : [ 6.0315e-006  ]
3436 : [ 5.83265e-006 ]
3437 : [ 5.42346e-006 ]
3438 : [ 5.89217e-006 ]
3439 : [ 5.62405e-006 ]
3440 : [ 5.32125e-006 ]
3441 : [ 5.85292e-006 ]
3442 : [ 5.82378e-006 ]
3443 : [ 5.80659e-006 ]
3444 : [ 5.78854e-006 ]
3445 : [ 5.87639e-006 ]
3446 : [ 5.38569e-006 ]
3447 : [ 5.88596e-006 ]
3448 : [ 5.89402e-006 ]
3449 : [ 5.44868e-006 ]
3450 : [ 5.54042e-006 ]
3451 : [ 5.71869e-006 ]
3452 : [ 5.51497e-006 ]
3453 : [ 5.90544e-006 ]
3454 : [ 5.8576e-006  ]
3455 : [ 5.59832e-006 ]
3456 : [ 5.86367e-006 ]
3457 : [ 5.02588e-006 ]
3458 : [ 5.13927e-006 ]
3459 : [ 5.30006e-006 ]
3460 : [ 5.46923e-006 ]
3461 : [ 5.81824e-006 ]
3462 : [ 5.44211e-006 ]
3463 : [ 5.6666e-006  ]
3464 : [ 5.76526e-006 ]
3465 : [ 5.88236e-006 ]
3466 : [ 5.78092e-006 ]
3467 : [ 5.57571e-006 ]
3468 : [ 5.45594e-006 ]
3469 : [ 5.7355e-006  ]
3470 : [ 5.39284e-006 ]
3471 : [ 5.74333e-006 ]
3472 : [ 5.24703e-006 ]
3473 : [ 5.57973e-006 ]
3474 : [ 5.8217e-006  ]
3475 : [ 5.43043e-006 ]
3476 : [ 5.64795e-006 ]
3477 : [ 5.28032e-006 ]
3478 : [ 5.54468e-006 ]
3479 : [ 5.69268e-006 ]
3480 : [ 5.87339e-006 ]
3481 : [ 5.68996e-006 ]
3482 : [ 5.96449e-006 ]
3483 : [ 5.3929e-006  ]
3484 : [ 5.16533e-006 ]
3485 : [ 5.25462e-006 ]
3486 : [ 5.7805e-006  ]
3487 : [ 5.80569e-006 ]
3488 : [ 5.88644e-006 ]
3489 : [ 5.72486e-006 ]
3490 : [ 5.62175e-006 ]
3491 : [ 5.94006e-006 ]
3492 : [ 5.53505e-006 ]
3493 : [ 5.58117e-006 ]
3494 : [ 5.97028e-006 ]
3495 : [ 5.87934e-006 ]
3496 : [ 5.41965e-006 ]
3497 : [ 5.76182e-006 ]
3498 : [ 5.76935e-006 ]
3499 : [ 5.25606e-006 ]
3500 : [ 5.76633e-006 ]
3501 : [ 5.53656e-006 ]
3502 : [ 5.34456e-006 ]
3503 : [ 4.92371e-006 ]
3504 : [ 5.67238e-006 ]
3505 : [ 5.41201e-006 ]
3506 : [ 5.80921e-006 ]
3507 : [ 5.22664e-006 ]
3508 : [ 5.73143e-006 ]
3509 : [ 5.37763e-006 ]
3510 : [ 5.79114e-006 ]
3511 : [ 5.85272e-006 ]
3512 : [ 5.17928e-006 ]
3513 : [ 5.41172e-006 ]
3514 : [ 5.41287e-006 ]
3515 : [ 5.86227e-006 ]
3516 : [ 5.42054e-006 ]
3517 : [ 5.29159e-006 ]
3518 : [ 5.51308e-006 ]
3519 : [ 5.29874e-006 ]
3520 : [ 5.48618e-006 ]
3521 : [ 5.84492e-006 ]
3522 : [ 5.77646e-006 ]
3523 : [ 5.46769e-006 ]
3524 : [ 5.90335e-006 ]
3525 : [ 5.45848e-006 ]
3526 : [ 5.98471e-006 ]
3527 : [ 5.66754e-006 ]
3528 : [ 5.30434e-006 ]
3529 : [ 5.89352e-006 ]
3530 : [ 5.83225e-006 ]
3531 : [ 5.18604e-006 ]
3532 : [ 5.24765e-006 ]
3533 : [ 5.98735e-006 ]
3534 : [ 5.76261e-006 ]
3535 : [ 5.49172e-006 ]
3536 : [ 5.62796e-006 ]
3537 : [ 5.58559e-006 ]
3538 : [ 4.93927e-006 ]
3539 : [ 5.73276e-006 ]
3540 : [ 5.92773e-006 ]
3541 : [ 5.76874e-006 ]
3542 : [ 5.82807e-006 ]
3543 : [ 5.51439e-006 ]
3544 : [ 5.39815e-006 ]
3545 : [ 5.94765e-006 ]
3546 : [ 5.66134e-006 ]
3547 : [ 5.61433e-006 ]
3548 : [ 5.47927e-006 ]
3549 : [ 5.81413e-006 ]
3550 : [ 5.21638e-006 ]
3551 : [ 5.28449e-006 ]
3552 : [ 5.99659e-006 ]
3553 : [ 5.75889e-006 ]
3554 : [ 5.26805e-006 ]
3555 : [ 5.59259e-006 ]
3556 : [ 5.85054e-006 ]
3557 : [ 5.71387e-006 ]
3558 : [ 5.4934e-006  ]
3559 : [ 5.0231e-006  ]
3560 : [ 5.6385e-006  ]
3561 : [ 5.76967e-006 ]
3562 : [ 5.19754e-006 ]
3563 : [ 5.97024e-006 ]
3564 : [ 5.72546e-006 ]
3565 : [ 5.704e-006   ]
3566 : [ 5.81237e-006 ]
3567 : [ 5.31823e-006 ]
3568 : [ 5.85253e-006 ]
3569 : [ 5.99508e-006 ]
3570 : [ 5.55825e-006 ]
3571 : [ 5.38568e-006 ]
3572 : [ 5.82193e-006 ]
3573 : [ 5.83364e-006 ]
3574 : [ 5.73643e-006 ]
3575 : [ 5.72959e-006 ]
3576 : [ 5.61663e-006 ]
3577 : [ 5.83181e-006 ]
3578 : [ 5.86638e-006 ]
3579 : [ 5.25629e-006 ]
3580 : [ 5.38223e-006 ]
3581 : [ 5.35668e-006 ]
3582 : [ 5.93445e-006 ]
3583 : [ 5.80801e-006 ]
3584 : [ 5.58375e-006 ]
3585 : [ 5.33171e-006 ]
3586 : [ 5.46998e-006 ]
3587 : [ 5.30844e-006 ]
3588 : [ 5.78939e-006 ]
3589 : [ 5.73599e-006 ]
3590 : [ 5.34205e-006 ]
3591 : [ 5.28604e-006 ]
3592 : [ 5.80738e-006 ]
3593 : [ 5.45635e-006 ]
3594 : [ 5.25109e-006 ]
3595 : [ 5.82154e-006 ]
3596 : [ 5.30855e-006 ]
3597 : [ 5.48073e-006 ]
3598 : [ 5.38794e-006 ]
3599 : [ 5.36117e-006 ]
3600 : [ 5.6405e-006  ]
3601 : [ 5.33101e-006 ]
3602 : [ 5.95464e-006 ]
3603 : [ 5.38412e-006 ]
3604 : [ 5.73524e-006 ]
3605 : [ 5.921e-006   ]
3606 : [ 5.53293e-006 ]
3607 : [ 4.94199e-006 ]
3608 : [ 5.60714e-006 ]
3609 : [ 5.53049e-006 ]
3610 : [ 5.98518e-006 ]
3611 : [ 5.83948e-006 ]
3612 : [ 5.36997e-006 ]
3613 : [ 5.68231e-006 ]
3614 : [ 5.39785e-006 ]
3615 : [ 5.00275e-006 ]
3616 : [ 5.52893e-006 ]
3617 : [ 5.42298e-006 ]
3618 : [ 5.82965e-006 ]
3619 : [ 5.49629e-006 ]
3620 : [ 5.86812e-006 ]
3621 : [ 5.50577e-006 ]
3622 : [ 5.34213e-006 ]
3623 : [ 5.52227e-006 ]
3624 : [ 5.36181e-006 ]
3625 : [ 5.33168e-006 ]
3626 : [ 5.3542e-006  ]
3627 : [ 5.0938e-006  ]
3628 : [ 5.47318e-006 ]
3629 : [ 5.67343e-006 ]
3630 : [ 6.01149e-006 ]
3631 : [ 5.43486e-006 ]
3632 : [ 5.76673e-006 ]
3633 : [ 5.3763e-006  ]
3634 : [ 5.98387e-006 ]
3635 : [ 5.28006e-006 ]
3636 : [ 5.5915e-006  ]
3637 : [ 5.65004e-006 ]
3638 : [ 5.27013e-006 ]
3639 : [ 5.29517e-006 ]
3640 : [ 5.24363e-006 ]
3641 : [ 4.89653e-006 ]
3642 : [ 5.37457e-006 ]
3643 : [ 5.95095e-006 ]
3644 : [ 5.95791e-006 ]
3645 : [ 5.63542e-006 ]
3646 : [ 6.02372e-006 ]
3647 : [ 5.88946e-006 ]
3648 : [ 5.04104e-006 ]
3649 : [ 5.59068e-006 ]
3650 : [ 5.50651e-006 ]
3651 : [ 5.36409e-006 ]
3652 : [ 4.98684e-006 ]
3653 : [ 5.30902e-006 ]
3654 : [ 5.75944e-006 ]
3655 : [ 5.66342e-006 ]
3656 : [ 5.43737e-006 ]
3657 : [ 5.58492e-006 ]
3658 : [ 5.79297e-006 ]
3659 : [ 5.68868e-006 ]
3660 : [ 5.68663e-006 ]
3661 : [ 5.91061e-006 ]
3662 : [ 5.53209e-006 ]
3663 : [ 5.6251e-006  ]
3664 : [ 5.76182e-006 ]
3665 : [ 5.00802e-006 ]
3666 : [ 5.24734e-006 ]
3667 : [ 5.29e-006    ]
3668 : [ 5.46101e-006 ]
3669 : [ 5.12902e-006 ]
3670 : [ 5.24188e-006 ]
3671 : [ 5.51975e-006 ]
3672 : [ 5.95578e-006 ]
3673 : [ 5.13517e-006 ]
3674 : [ 5.40392e-006 ]
3675 : [ 5.84069e-006 ]
3676 : [ 5.50308e-006 ]
3677 : [ 5.90827e-006 ]
3678 : [ 5.36195e-006 ]
3679 : [ 5.63712e-006 ]
3680 : [ 5.24377e-006 ]
3681 : [ 5.8666e-006  ]
3682 : [ 5.41741e-006 ]
3683 : [ 5.84235e-006 ]
3684 : [ 5.89963e-006 ]
3685 : [ 5.93952e-006 ]
3686 : [ 5.43785e-006 ]
3687 : [ 5.8581e-006  ]
3688 : [ 5.91297e-006 ]
3689 : [ 5.36411e-006 ]
3690 : [ 5.48244e-006 ]
3691 : [ 5.28995e-006 ]
3692 : [ 5.72101e-006 ]
3693 : [ 5.20214e-006 ]
3694 : [ 5.43356e-006 ]
3695 : [ 5.35839e-006 ]
3696 : [ 5.83543e-006 ]
3697 : [ 5.43599e-006 ]
3698 : [ 5.77758e-006 ]
3699 : [ 5.60048e-006 ]
3700 : [ 4.88339e-006 ]
3701 : [ 5.50139e-006 ]
3702 : [ 4.84138e-006 ]
3703 : [ 6.06517e-006 ]
3704 : [ 5.41584e-006 ]
3705 : [ 5.47726e-006 ]
3706 : [ 5.66947e-006 ]
3707 : [ 5.56018e-006 ]
3708 : [ 5.40216e-006 ]
3709 : [ 5.98959e-006 ]
3710 : [ 5.49346e-006 ]
3711 : [ 5.56019e-006 ]
3712 : [ 5.80434e-006 ]
3713 : [ 5.66311e-006 ]
3714 : [ 5.48332e-006 ]
3715 : [ 5.23919e-006 ]
3716 : [ 5.64329e-006 ]
3717 : [ 5.8182e-006  ]
3718 : [ 5.38923e-006 ]
3719 : [ 5.24659e-006 ]
3720 : [ 5.34352e-006 ]
3721 : [ 5.47368e-006 ]
3722 : [ 5.25423e-006 ]
3723 : [ 5.96268e-006 ]
3724 : [ 5.71048e-006 ]
3725 : [ 5.42336e-006 ]
3726 : [ 5.44376e-006 ]
3727 : [ 5.4582e-006  ]
3728 : [ 5.02256e-006 ]
3729 : [ 5.83202e-006 ]
3730 : [ 5.12586e-006 ]
3731 : [ 5.61993e-006 ]
3732 : [ 5.36135e-006 ]
3733 : [ 5.93378e-006 ]
3734 : [ 5.47987e-006 ]
3735 : [ 5.5952e-006  ]
3736 : [ 5.90748e-006 ]
3737 : [ 5.48262e-006 ]
3738 : [ 5.43371e-006 ]
3739 : [ 5.27188e-006 ]
3740 : [ 5.98221e-006 ]
3741 : [ 5.92763e-006 ]
3742 : [ 5.89506e-006 ]
3743 : [ 5.43707e-006 ]
3744 : [ 5.66776e-006 ]
3745 : [ 5.36425e-006 ]
3746 : [ 6.02883e-006 ]
3747 : [ 5.88846e-006 ]
3748 : [ 5.73378e-006 ]
3749 : [ 5.55818e-006 ]
3750 : [ 5.39614e-006 ]
3751 : [ 5.89574e-006 ]
3752 : [ 5.27534e-006 ]
3753 : [ 5.54652e-006 ]
3754 : [ 5.87124e-006 ]
3755 : [ 5.48723e-006 ]
3756 : [ 5.04458e-006 ]
3757 : [ 5.98166e-006 ]
3758 : [ 5.9342e-006  ]
3759 : [ 5.65996e-006 ]
3760 : [ 5.78637e-006 ]
3761 : [ 5.49557e-006 ]
3762 : [ 5.86171e-006 ]
3763 : [ 5.35685e-006 ]
3764 : [ 5.52872e-006 ]
3765 : [ 5.53577e-006 ]
3766 : [ 5.44068e-006 ]
3767 : [ 5.3524e-006  ]
3768 : [ 4.85382e-006 ]
3769 : [ 5.61815e-006 ]
3770 : [ 5.85986e-006 ]
3771 : [ 5.68618e-006 ]
3772 : [ 5.75769e-006 ]
3773 : [ 5.43143e-006 ]
3774 : [ 5.49491e-006 ]
3775 : [ 5.07983e-006 ]
3776 : [ 5.8478e-006  ]
3777 : [ 5.95789e-006 ]
3778 : [ 5.71953e-006 ]
3779 : [ 5.24396e-006 ]
3780 : [ 5.8546e-006  ]
3781 : [ 5.46212e-006 ]
3782 : [ 5.94517e-006 ]
3783 : [ 5.21008e-006 ]
3784 : [ 5.73927e-006 ]
3785 : [ 5.38633e-006 ]
3786 : [ 5.58919e-006 ]
3787 : [ 5.51329e-006 ]
3788 : [ 5.454e-006   ]
3789 : [ 5.84591e-006 ]
3790 : [ 5.38549e-006 ]
3791 : [ 5.83802e-006 ]
3792 : [ 5.66336e-006 ]
3793 : [ 5.40608e-006 ]
3794 : [ 5.34942e-006 ]
3795 : [ 6.02664e-006 ]
3796 : [ 5.54033e-006 ]
3797 : [ 5.3383e-006  ]
3798 : [ 5.09711e-006 ]
3799 : [ 5.1115e-006  ]
3800 : [ 5.87296e-006 ]
3801 : [ 5.44582e-006 ]
3802 : [ 5.42974e-006 ]
3803 : [ 5.33494e-006 ]
3804 : [ 5.66603e-006 ]
3805 : [ 5.14734e-006 ]
3806 : [ 5.4926e-006  ]
3807 : [ 5.96141e-006 ]
3808 : [ 5.427e-006   ]
3809 : [ 5.37303e-006 ]
3810 : [ 5.95479e-006 ]
3811 : [ 5.76478e-006 ]
3812 : [ 5.81266e-006 ]
3813 : [ 5.41944e-006 ]
3814 : [ 5.64878e-006 ]
3815 : [ 5.11618e-006 ]
3816 : [ 5.42728e-006 ]
3817 : [ 5.71104e-006 ]
3818 : [ 5.71353e-006 ]
3819 : [ 5.23812e-006 ]
3820 : [ 5.55839e-006 ]
3821 : [ 5.09812e-006 ]
3822 : [ 5.59349e-006 ]
3823 : [ 5.67186e-006 ]
3824 : [ 5.41067e-006 ]
3825 : [ 5.93107e-006 ]
3826 : [ 5.79502e-006 ]
3827 : [ 5.70694e-006 ]
3828 : [ 5.927e-006   ]
3829 : [ 5.56957e-006 ]
3830 : [ 6.02081e-006 ]
3831 : [ 5.48025e-006 ]
3832 : [ 5.74454e-006 ]
3833 : [ 5.20114e-006 ]
3834 : [ 5.648e-006   ]
3835 : [ 5.54836e-006 ]
3836 : [ 4.86723e-006 ]
3837 : [ 5.91768e-006 ]
3838 : [ 5.38944e-006 ]
3839 : [ 5.62931e-006 ]
3840 : [ 5.27178e-006 ]
3841 : [ 5.58985e-006 ]
3842 : [ 5.96678e-006 ]
3843 : [ 5.63459e-006 ]
3844 : [ 5.29341e-006 ]
3845 : [ 5.30138e-006 ]
3846 : [ 5.62116e-006 ]
3847 : [ 5.80682e-006 ]
3848 : [ 5.22854e-006 ]
3849 : [ 5.60407e-006 ]
3850 : [ 5.95992e-006 ]
3851 : [ 5.40029e-006 ]
3852 : [ 5.38049e-006 ]
3853 : [ 5.39462e-006 ]
3854 : [ 5.31881e-006 ]
3855 : [ 5.7243e-006  ]
3856 : [ 5.38122e-006 ]
3857 : [ 5.46147e-006 ]
3858 : [ 5.2334e-006  ]
3859 : [ 5.52637e-006 ]
3860 : [ 5.132e-006   ]
3861 : [ 5.79585e-006 ]
3862 : [ 5.42163e-006 ]
3863 : [ 5.50892e-006 ]
3864 : [ 5.99958e-006 ]
3865 : [ 5.30767e-006 ]
3866 : [ 5.36326e-006 ]
3867 : [ 5.03791e-006 ]
3868 : [ 5.38758e-006 ]
3869 : [ 5.31645e-006 ]
3870 : [ 5.25282e-006 ]
3871 : [ 5.39651e-006 ]
3872 : [ 5.47273e-006 ]
3873 : [ 5.87361e-006 ]
3874 : [ 6.00767e-006 ]
3875 : [ 5.8483e-006  ]
3876 : [ 5.18643e-006 ]
3877 : [ 5.74329e-006 ]
3878 : [ 5.22641e-006 ]
3879 : [ 5.55436e-006 ]
3880 : [ 5.5849e-006  ]
3881 : [ 5.46929e-006 ]
3882 : [ 5.30233e-006 ]
3883 : [ 5.92976e-006 ]
3884 : [ 5.95808e-006 ]
3885 : [ 5.17771e-006 ]
3886 : [ 5.67916e-006 ]
3887 : [ 5.87474e-006 ]
3888 : [ 5.32294e-006 ]
3889 : [ 5.87767e-006 ]
3890 : [ 5.43273e-006 ]
3891 : [ 5.41914e-006 ]
3892 : [ 5.37426e-006 ]
3893 : [ 5.53028e-006 ]
3894 : [ 5.24008e-006 ]
3895 : [ 5.62949e-006 ]
3896 : [ 5.66718e-006 ]
3897 : [ 5.35305e-006 ]
3898 : [ 5.56429e-006 ]
3899 : [ 5.3903e-006  ]
3900 : [ 5.44269e-006 ]
3901 : [ 5.32979e-006 ]
3902 : [ 5.43919e-006 ]
3903 : [ 5.43483e-006 ]
3904 : [ 5.89186e-006 ]
3905 : [ 5.72718e-006 ]
3906 : [ 5.6603e-006  ]
3907 : [ 5.6418e-006  ]
3908 : [ 5.68613e-006 ]
3909 : [ 5.37341e-006 ]
3910 : [ 5.02771e-006 ]
3911 : [ 5.35049e-006 ]
3912 : [ 5.81048e-006 ]
3913 : [ 5.3898e-006  ]
3914 : [ 5.44609e-006 ]
3915 : [ 5.39048e-006 ]
3916 : [ 5.6355e-006  ]
3917 : [ 5.89542e-006 ]
3918 : [ 5.94756e-006 ]
3919 : [ 5.34856e-006 ]
3920 : [ 5.56668e-006 ]
3921 : [ 5.15396e-006 ]
3922 : [ 5.74165e-006 ]
3923 : [ 5.2761e-006  ]
3924 : [ 5.70046e-006 ]
3925 : [ 6.00266e-006 ]
3926 : [ 5.97122e-006 ]
3927 : [ 5.90933e-006 ]
3928 : [ 5.31029e-006 ]
3929 : [ 5.81768e-006 ]
3930 : [ 5.74149e-006 ]
3931 : [ 5.64558e-006 ]
3932 : [ 5.73364e-006 ]
3933 : [ 5.62248e-006 ]
3934 : [ 5.76692e-006 ]
3935 : [ 5.30336e-006 ]
3936 : [ 5.32909e-006 ]
3937 : [ 5.79744e-006 ]
3938 : [ 5.24316e-006 ]
3939 : [ 5.92033e-006 ]
3940 : [ 5.87278e-006 ]
3941 : [ 5.28347e-006 ]
3942 : [ 5.86873e-006 ]
3943 : [ 4.93445e-006 ]
3944 : [ 5.42979e-006 ]
3945 : [ 5.36389e-006 ]
3946 : [ 5.40604e-006 ]
3947 : [ 5.36524e-006 ]
3948 : [ 5.42074e-006 ]
3949 : [ 5.45309e-006 ]
3950 : [ 5.51707e-006 ]
3951 : [ 5.27461e-006 ]
3952 : [ 5.72032e-006 ]
3953 : [ 5.43929e-006 ]
3954 : [ 5.64565e-006 ]
3955 : [ 5.66475e-006 ]
3956 : [ 5.27051e-006 ]
3957 : [ 5.51007e-006 ]
3958 : [ 5.34566e-006 ]
3959 : [ 5.90109e-006 ]
3960 : [ 5.40164e-006 ]
3961 : [ 5.59164e-006 ]
3962 : [ 5.36625e-006 ]
3963 : [ 5.52107e-006 ]
3964 : [ 5.98535e-006 ]
3965 : [ 5.7742e-006  ]
3966 : [ 5.10669e-006 ]
3967 : [ 5.84063e-006 ]
3968 : [ 5.63311e-006 ]
3969 : [ 5.46761e-006 ]
3970 : [ 5.8938e-006  ]
3971 : [ 5.59788e-006 ]
3972 : [ 5.92514e-006 ]
3973 : [ 4.85164e-006 ]
3974 : [ 5.40372e-006 ]
3975 : [ 5.36606e-006 ]
3976 : [ 5.73195e-006 ]
3977 : [ 5.651e-006   ]
3978 : [ 5.4355e-006  ]
3979 : [ 5.78834e-006 ]
3980 : [ 5.2439e-006  ]
3981 : [ 5.4069e-006  ]
3982 : [ 5.42324e-006 ]
3983 : [ 5.83116e-006 ]
3984 : [ 5.47422e-006 ]
3985 : [ 5.45002e-006 ]
3986 : [ 5.16976e-006 ]
3987 : [ 5.32586e-006 ]
3988 : [ 5.41253e-006 ]
3989 : [ 5.05703e-006 ]
3990 : [ 5.5113e-006  ]
3991 : [ 5.46585e-006 ]
3992 : [ 5.26698e-006 ]
3993 : [ 5.85223e-006 ]
3994 : [ 5.38853e-006 ]
3995 : [ 5.96662e-006 ]
3996 : [ 5.8746e-006  ]
3997 : [ 5.5485e-006  ]
3998 : [ 5.78387e-006 ]
3999 : [ 5.78098e-006 ]
4000 : [ 4.94073e-006 ]
4001 : [ 5.71375e-006 ]
4002 : [ 5.6304e-006  ]
4003 : [ 5.3616e-006  ]
4004 : [ 5.26764e-006 ]
4005 : [ 5.70477e-006 ]
4006 : [ 5.00246e-006 ]
4007 : [ 5.09699e-006 ]
4008 : [ 5.85662e-006 ]
4009 : [ 5.34147e-006 ]
4010 : [ 5.43347e-006 ]
4011 : [ 5.31552e-006 ]
4012 : [ 5.18349e-006 ]
4013 : [ 5.80726e-006 ]
4014 : [ 5.36632e-006 ]
4015 : [ 5.61607e-006 ]
4016 : [ 5.86297e-006 ]
4017 : [ 4.98446e-006 ]
4018 : [ 5.31747e-006 ]
4019 : [ 5.43774e-006 ]
4020 : [ 5.55296e-006 ]
4021 : [ 5.41297e-006 ]
4022 : [ 5.36706e-006 ]
4023 : [ 5.7951e-006  ]
4024 : [ 5.84654e-006 ]
4025 : [ 5.36694e-006 ]
4026 : [ 5.24171e-006 ]
4027 : [ 5.96672e-006 ]
4028 : [ 5.58007e-006 ]
4029 : [ 5.97235e-006 ]
4030 : [ 5.39278e-006 ]
4031 : [ 5.57633e-006 ]
4032 : [ 5.43565e-006 ]
4033 : [ 5.50906e-006 ]
4034 : [ 5.58053e-006 ]
4035 : [ 5.77434e-006 ]
4036 : [ 4.89247e-006 ]
4037 : [ 5.44608e-006 ]
4038 : [ 5.08216e-006 ]
4039 : [ 5.45092e-006 ]
4040 : [ 5.55869e-006 ]
4041 : [ 5.79739e-006 ]
4042 : [ 5.29235e-006 ]
4043 : [ 5.16425e-006 ]
4044 : [ 5.70322e-006 ]
4045 : [ 5.8948e-006  ]
4046 : [ 5.2918e-006  ]
4047 : [ 5.64669e-006 ]
4048 : [ 5.79059e-006 ]
4049 : [ 5.39971e-006 ]
4050 : [ 5.52772e-006 ]
4051 : [ 5.98342e-006 ]
4052 : [ 5.28725e-006 ]
4053 : [ 5.23674e-006 ]
4054 : [ 5.90091e-006 ]
4055 : [ 5.51126e-006 ]
4056 : [ 5.81742e-006 ]
4057 : [ 5.8419e-006  ]
4058 : [ 5.21361e-006 ]
4059 : [ 5.13587e-006 ]
4060 : [ 5.55204e-006 ]
4061 : [ 5.71727e-006 ]
4062 : [ 5.32713e-006 ]
4063 : [ 5.507e-006   ]
4064 : [ 5.298e-006   ]
4065 : [ 5.62947e-006 ]
4066 : [ 5.64469e-006 ]
4067 : [ 5.54624e-006 ]
4068 : [ 5.44603e-006 ]
4069 : [ 5.3914e-006  ]
4070 : [ 5.79434e-006 ]
4071 : [ 5.47866e-006 ]
4072 : [ 5.38038e-006 ]
4073 : [ 5.36984e-006 ]
4074 : [ 5.54485e-006 ]
4075 : [ 5.95818e-006 ]
4076 : [ 5.79098e-006 ]
4077 : [ 5.29924e-006 ]
4078 : [ 5.6598e-006  ]
4079 : [ 5.51441e-006 ]
4080 : [ 5.04949e-006 ]
4081 : [ 5.38339e-006 ]
4082 : [ 5.83188e-006 ]
4083 : [ 5.8666e-006  ]
4084 : [ 5.2258e-006  ]
4085 : [ 5.38034e-006 ]
4086 : [ 5.31458e-006 ]
4087 : [ 5.54582e-006 ]
4088 : [ 5.47221e-006 ]
4089 : [ 5.39461e-006 ]
4090 : [ 5.44358e-006 ]
4091 : [ 5.69619e-006 ]
4092 : [ 5.97981e-006 ]
4093 : [ 5.10695e-006 ]
4094 : [ 5.81569e-006 ]
4095 : [ 5.69155e-006 ]
4096 : [ 5.48236e-006 ]
4097 : [ 5.29306e-006 ]
4098 : [ 5.35277e-006 ]
4099 : [ 5.79745e-006 ]
4100 : [ 5.47614e-006 ]
4101 : [ 5.38244e-006 ]
4102 : [ 5.97266e-006 ]
4103 : [ 4.99356e-006 ]
4104 : [ 5.85959e-006 ]
4105 : [ 5.92319e-006 ]
4106 : [ 5.56854e-006 ]
4107 : [ 5.96866e-006 ]
4108 : [ 5.61873e-006 ]
4109 : [ 5.88711e-006 ]
4110 : [ 5.56266e-006 ]
4111 : [ 5.23981e-006 ]
4112 : [ 5.2498e-006  ]
4113 : [ 5.46489e-006 ]
4114 : [ 5.95973e-006 ]
4115 : [ 5.54244e-006 ]
4116 : [ 5.84819e-006 ]
4117 : [ 5.60622e-006 ]
4118 : [ 5.51758e-006 ]
4119 : [ 5.26797e-006 ]
4120 : [ 5.6709e-006  ]
4121 : [ 5.51819e-006 ]
4122 : [ 5.89421e-006 ]
4123 : [ 5.55904e-006 ]
4124 : [ 5.01476e-006 ]
4125 : [ 5.45831e-006 ]
4126 : [ 5.02873e-006 ]
4127 : [ 6.05406e-006 ]
4128 : [ 5.38223e-006 ]
4129 : [ 5.62545e-006 ]
4130 : [ 5.6883e-006  ]
4131 : [ 5.17743e-006 ]
4132 : [ 5.85834e-006 ]
4133 : [ 5.81789e-006 ]
4134 : [ 5.35994e-006 ]
4135 : [ 5.85345e-006 ]
4136 : [ 5.45247e-006 ]
4137 : [ 5.41273e-006 ]
4138 : [ 5.44926e-006 ]
4139 : [ 5.53821e-006 ]
4140 : [ 5.83179e-006 ]
4141 : [ 5.81028e-006 ]
4142 : [ 5.07081e-006 ]
4143 : [ 5.79032e-006 ]
4144 : [ 5.83316e-006 ]
4145 : [ 5.79396e-006 ]
4146 : [ 5.92804e-006 ]
4147 : [ 5.53791e-006 ]
4148 : [ 5.84252e-006 ]
4149 : [ 5.73104e-006 ]
4150 : [ 5.90478e-006 ]
4151 : [ 5.43575e-006 ]
4152 : [ 5.88111e-006 ]
4153 : [ 5.40929e-006 ]
4154 : [ 5.42788e-006 ]
4155 : [ 5.15591e-006 ]
4156 : [ 5.60214e-006 ]
4157 : [ 5.47692e-006 ]
4158 : [ 5.89617e-006 ]
4159 : [ 5.89175e-006 ]
4160 : [ 5.8027e-006  ]
4161 : [ 5.35968e-006 ]
4162 : [ 5.33442e-006 ]
4163 : [ 5.1002e-006  ]
4164 : [ 5.44425e-006 ]
4165 : [ 5.74262e-006 ]
4166 : [ 5.24555e-006 ]
4167 : [ 5.46463e-006 ]
4168 : [ 5.65353e-006 ]
4169 : [ 5.80396e-006 ]
4170 : [ 5.74097e-006 ]
4171 : [ 5.45773e-006 ]
4172 : [ 5.92047e-006 ]
4173 : [ 5.37383e-006 ]
4174 : [ 5.83216e-006 ]
4175 : [ 5.38265e-006 ]
4176 : [ 5.13244e-006 ]
4177 : [ 5.91025e-006 ]
4178 : [ 5.26226e-006 ]
4179 : [ 5.4868e-006  ]
4180 : [ 5.90323e-006 ]
4181 : [ 5.42484e-006 ]
4182 : [ 5.12738e-006 ]
4183 : [ 5.52707e-006 ]
4184 : [ 5.38305e-006 ]
4185 : [ 5.96808e-006 ]
4186 : [ 5.09956e-006 ]
4187 : [ 5.084e-006   ]
4188 : [ 5.34531e-006 ]
4189 : [ 5.85989e-006 ]
4190 : [ 5.91823e-006 ]
4191 : [ 5.86881e-006 ]
4192 : [ 5.81915e-006 ]
4193 : [ 5.42435e-006 ]
4194 : [ 5.48324e-006 ]
4195 : [ 5.49087e-006 ]
4196 : [ 5.77697e-006 ]
4197 : [ 5.40833e-006 ]
4198 : [ 5.46034e-006 ]
4199 : [ 5.80859e-006 ]
4200 : [ 4.99572e-006 ]
4201 : [ 4.96515e-006 ]
4202 : [ 5.05917e-006 ]
4203 : [ 5.76798e-006 ]
4204 : [ 5.76147e-006 ]
4205 : [ 5.94924e-006 ]
4206 : [ 5.55809e-006 ]
4207 : [ 5.55168e-006 ]
4208 : [ 5.92087e-006 ]
4209 : [ 5.25267e-006 ]
4210 : [ 5.74831e-006 ]
4211 : [ 5.89555e-006 ]
4212 : [ 5.84969e-006 ]
4213 : [ 5.9193e-006  ]
4214 : [ 5.09656e-006 ]
4215 : [ 5.64909e-006 ]
4216 : [ 5.42923e-006 ]
4217 : [ 5.60853e-006 ]
4218 : [ 5.2941e-006  ]
4219 : [ 5.63957e-006 ]
4220 : [ 5.39597e-006 ]
4221 : [ 5.85054e-006 ]
4222 : [ 5.40555e-006 ]
4223 : [ 5.95914e-006 ]
4224 : [ 5.34269e-006 ]
4225 : [ 5.34379e-006 ]
4226 : [ 6.02317e-006 ]
4227 : [ 5.75898e-006 ]
4228 : [ 5.88082e-006 ]
4229 : [ 5.91232e-006 ]
4230 : [ 5.50776e-006 ]
4231 : [ 5.23955e-006 ]
4232 : [ 5.16375e-006 ]
4233 : [ 6.03588e-006 ]
4234 : [ 5.40421e-006 ]
4235 : [ 5.96288e-006 ]
4236 : [ 5.49952e-006 ]
4237 : [ 5.32267e-006 ]
4238 : [ 5.49663e-006 ]
4239 : [ 5.80972e-006 ]
4240 : [ 5.8587e-006  ]
4241 : [ 6.07193e-006 ]
4242 : [ 5.81967e-006 ]
4243 : [ 5.0112e-006  ]
4244 : [ 5.3879e-006  ]
4245 : [ 5.79341e-006 ]
4246 : [ 5.79763e-006 ]
4247 : [ 4.97417e-006 ]
4248 : [ 4.96402e-006 ]
4249 : [ 5.11072e-006 ]
4250 : [ 5.93597e-006 ]
4251 : [ 5.59095e-006 ]
4252 : [ 5.09357e-006 ]
4253 : [ 5.96345e-006 ]
4254 : [ 5.13471e-006 ]
4255 : [ 5.48978e-006 ]
4256 : [ 5.91079e-006 ]
4257 : [ 5.30904e-006 ]
4258 : [ 5.35969e-006 ]
4259 : [ 5.41353e-006 ]
4260 : [ 5.29436e-006 ]
4261 : [ 5.89106e-006 ]
4262 : [ 5.48918e-006 ]
4263 : [ 5.69942e-006 ]
4264 : [ 5.93068e-006 ]
4265 : [ 5.9091e-006  ]
4266 : [ 4.99236e-006 ]
4267 : [ 5.65518e-006 ]
4268 : [ 5.3422e-006  ]
4269 : [ 4.91202e-006 ]
4270 : [ 5.82722e-006 ]
4271 : [ 5.46438e-006 ]
4272 : [ 5.974e-006   ]
4273 : [ 5.69413e-006 ]
4274 : [ 5.54792e-006 ]
4275 : [ 5.5705e-006  ]
4276 : [ 5.97688e-006 ]
4277 : [ 5.52076e-006 ]
4278 : [ 5.54703e-006 ]
4279 : [ 5.02813e-006 ]
4280 : [ 5.60005e-006 ]
4281 : [ 5.46666e-006 ]
4282 : [ 5.99862e-006 ]
4283 : [ 5.82429e-006 ]
4284 : [ 5.35613e-006 ]
4285 : [ 6.0519e-006  ]
4286 : [ 5.81595e-006 ]
4287 : [ 5.90585e-006 ]
4288 : [ 5.93648e-006 ]
4289 : [ 5.5878e-006  ]
4290 : [ 5.33499e-006 ]
4291 : [ 5.94171e-006 ]
4292 : [ 5.24657e-006 ]
4293 : [ 5.85607e-006 ]
4294 : [ 5.32465e-006 ]
4295 : [ 5.08026e-006 ]
4296 : [ 5.57176e-006 ]
4297 : [ 5.39933e-006 ]
4298 : [ 5.72804e-006 ]
4299 : [ 5.93016e-006 ]
4300 : [ 5.77673e-006 ]
4301 : [ 5.87516e-006 ]
4302 : [ 5.92308e-006 ]
4303 : [ 5.66946e-006 ]
4304 : [ 5.28761e-006 ]
4305 : [ 5.43611e-006 ]
4306 : [ 5.38158e-006 ]
4307 : [ 5.21309e-006 ]
4308 : [ 5.36725e-006 ]
4309 : [ 5.4573e-006  ]
4310 : [ 5.5e-006     ]
4311 : [ 5.4708e-006  ]
4312 : [ 5.746e-006   ]
4313 : [ 5.88139e-006 ]
4314 : [ 5.92535e-006 ]
4315 : [ 5.31865e-006 ]
4316 : [ 5.36384e-006 ]
4317 : [ 5.74584e-006 ]
4318 : [ 5.91428e-006 ]
4319 : [ 5.94709e-006 ]
4320 : [ 5.79108e-006 ]
4321 : [ 5.57134e-006 ]
4322 : [ 5.35991e-006 ]
4323 : [ 5.31704e-006 ]
4324 : [ 5.09764e-006 ]
4325 : [ 5.31147e-006 ]
4326 : [ 5.44738e-006 ]
4327 : [ 5.768e-006   ]
4328 : [ 5.7771e-006  ]
4329 : [ 5.4653e-006  ]
4330 : [ 5.1829e-006  ]
4331 : [ 5.90892e-006 ]
4332 : [ 5.33743e-006 ]
4333 : [ 5.4528e-006  ]
4334 : [ 5.37896e-006 ]
4335 : [ 5.42337e-006 ]
4336 : [ 5.21848e-006 ]
4337 : [ 5.64314e-006 ]
4338 : [ 5.18802e-006 ]
4339 : [ 5.63641e-006 ]
4340 : [ 5.87092e-006 ]
4341 : [ 5.60702e-006 ]
4342 : [ 5.94161e-006 ]
4343 : [ 5.39762e-006 ]
4344 : [ 5.66669e-006 ]
4345 : [ 5.5051e-006  ]
4346 : [ 5.87066e-006 ]
4347 : [ 5.85641e-006 ]
4348 : [ 5.84219e-006 ]
4349 : [ 5.77499e-006 ]
4350 : [ 5.90402e-006 ]
4351 : [ 5.38904e-006 ]
4352 : [ 5.81481e-006 ]
4353 : [ 5.85804e-006 ]
4354 : [ 5.52271e-006 ]
4355 : [ 5.96456e-006 ]
4356 : [ 5.87504e-006 ]
4357 : [ 5.84201e-006 ]
4358 : [ 5.26999e-006 ]
4359 : [ 5.60662e-006 ]
4360 : [ 5.91124e-006 ]
4361 : [ 5.34239e-006 ]
4362 : [ 5.46692e-006 ]
4363 : [ 5.3683e-006  ]
4364 : [ 5.84931e-006 ]
4365 : [ 5.81196e-006 ]
4366 : [ 5.81855e-006 ]
4367 : [ 5.53605e-006 ]
4368 : [ 5.85096e-006 ]
4369 : [ 5.40382e-006 ]
4370 : [ 5.35653e-006 ]
4371 : [ 5.38505e-006 ]
4372 : [ 5.52281e-006 ]
4373 : [ 5.41451e-006 ]
4374 : [ 4.94057e-006 ]
4375 : [ 5.95985e-006 ]
4376 : [ 5.4172e-006  ]
4377 : [ 5.81208e-006 ]
4378 : [ 5.28425e-006 ]
4379 : [ 5.62e-006    ]
4380 : [ 5.23568e-006 ]
4381 : [ 5.8299e-006  ]
4382 : [ 5.61892e-006 ]
4383 : [ 5.89152e-006 ]
4384 : [ 4.92439e-006 ]
4385 : [ 5.91196e-006 ]
4386 : [ 5.71998e-006 ]
4387 : [ 5.5929e-006  ]
4388 : [ 5.31625e-006 ]
4389 : [ 5.79634e-006 ]
4390 : [ 5.60109e-006 ]
4391 : [ 5.52294e-006 ]
4392 : [ 5.52185e-006 ]
4393 : [ 5.99342e-006 ]
4394 : [ 5.86817e-006 ]
4395 : [ 5.69521e-006 ]
4396 : [ 5.36098e-006 ]
4397 : [ 5.61947e-006 ]
4398 : [ 5.87585e-006 ]
4399 : [ 5.11922e-006 ]
4400 : [ 5.21104e-006 ]
4401 : [ 5.5208e-006  ]
4402 : [ 5.99046e-006 ]
4403 : [ 5.32436e-006 ]
4404 : [ 5.52927e-006 ]
4405 : [ 5.87717e-006 ]
4406 : [ 5.40577e-006 ]
4407 : [ 5.47545e-006 ]
4408 : [ 5.83033e-006 ]
4409 : [ 5.33321e-006 ]
4410 : [ 5.44917e-006 ]
4411 : [ 5.94128e-006 ]
4412 : [ 5.97394e-006 ]
4413 : [ 5.63845e-006 ]
4414 : [ 5.20834e-006 ]
4415 : [ 5.77407e-006 ]
4416 : [ 5.56701e-006 ]
4417 : [ 5.34646e-006 ]
4418 : [ 5.90165e-006 ]
4419 : [ 5.91507e-006 ]
4420 : [ 5.92451e-006 ]
4421 : [ 5.41831e-006 ]
4422 : [ 5.94251e-006 ]
4423 : [ 5.89993e-006 ]
4424 : [ 5.83265e-006 ]
4425 : [ 5.18748e-006 ]
4426 : [ 5.25135e-006 ]
4427 : [ 5.6991e-006  ]
4428 : [ 5.99211e-006 ]
4429 : [ 5.37618e-006 ]
4430 : [ 5.39273e-006 ]
4431 : [ 5.06474e-006 ]
4432 : [ 5.6304e-006  ]
4433 : [ 5.86187e-006 ]
4434 : [ 5.92465e-006 ]
4435 : [ 5.92343e-006 ]
4436 : [ 5.27206e-006 ]
4437 : [ 5.85513e-006 ]
4438 : [ 5.38232e-006 ]
4439 : [ 5.32653e-006 ]
4440 : [ 5.38063e-006 ]
4441 : [ 5.5988e-006  ]
4442 : [ 5.29919e-006 ]
4443 : [ 5.20665e-006 ]
4444 : [ 5.91565e-006 ]
4445 : [ 5.17457e-006 ]
4446 : [ 5.52469e-006 ]
4447 : [ 5.25869e-006 ]
4448 : [ 5.83382e-006 ]
4449 : [ 5.48803e-006 ]
4450 : [ 5.75111e-006 ]
4451 : [ 5.32417e-006 ]
4452 : [ 5.76572e-006 ]
4453 : [ 5.36572e-006 ]
4454 : [ 5.1996e-006  ]
4455 : [ 5.67689e-006 ]
4456 : [ 5.83024e-006 ]
4457 : [ 5.5912e-006  ]
4458 : [ 5.49268e-006 ]
4459 : [ 5.72563e-006 ]
4460 : [ 5.41283e-006 ]
4461 : [ 5.8382e-006  ]
4462 : [ 5.7719e-006  ]
4463 : [ 5.58517e-006 ]
4464 : [ 4.99035e-006 ]
4465 : [ 5.44602e-006 ]
4466 : [ 5.8531e-006  ]
4467 : [ 5.38413e-006 ]
4468 : [ 5.22455e-006 ]
4469 : [ 5.4245e-006  ]
4470 : [ 5.58415e-006 ]
4471 : [ 5.53388e-006 ]
4472 : [ 5.31656e-006 ]
4473 : [ 5.29778e-006 ]
4474 : [ 5.44867e-006 ]
4475 : [ 5.45909e-006 ]
4476 : [ 5.74011e-006 ]
4477 : [ 5.45387e-006 ]
4478 : [ 5.20116e-006 ]
4479 : [ 4.92097e-006 ]
4480 : [ 5.37988e-006 ]
4481 : [ 5.72628e-006 ]
4482 : [ 5.26186e-006 ]
4483 : [ 5.83636e-006 ]
4484 : [ 5.90918e-006 ]
4485 : [ 5.40724e-006 ]
4486 : [ 5.86866e-006 ]
4487 : [ 5.87353e-006 ]
4488 : [ 5.6349e-006  ]
4489 : [ 5.49308e-006 ]
4490 : [ 5.64548e-006 ]
4491 : [ 5.87054e-006 ]
4492 : [ 5.46226e-006 ]
4493 : [ 5.40331e-006 ]
4494 : [ 5.71219e-006 ]
4495 : [ 5.32003e-006 ]
4496 : [ 5.93621e-006 ]
4497 : [ 5.70913e-006 ]
4498 : [ 5.71785e-006 ]
4499 : [ 5.87936e-006 ]
4500 : [ 5.34351e-006 ]
4501 : [ 5.97359e-006 ]
4502 : [ 5.89719e-006 ]
4503 : [ 5.79579e-006 ]
4504 : [ 5.95445e-006 ]
4505 : [ 5.41831e-006 ]
4506 : [ 5.20807e-006 ]
4507 : [ 5.81396e-006 ]
4508 : [ 5.82515e-006 ]
4509 : [ 5.53159e-006 ]
4510 : [ 5.40902e-006 ]
4511 : [ 5.84423e-006 ]
4512 : [ 5.78072e-006 ]
4513 : [ 5.38543e-006 ]
4514 : [ 5.27758e-006 ]
4515 : [ 5.40852e-006 ]
4516 : [ 5.76241e-006 ]
4517 : [ 5.42915e-006 ]
4518 : [ 5.92774e-006 ]
4519 : [ 5.38027e-006 ]
4520 : [ 5.37183e-006 ]
4521 : [ 5.46749e-006 ]
4522 : [ 5.71898e-006 ]
4523 : [ 5.13365e-006 ]
4524 : [ 5.56237e-006 ]
4525 : [ 5.76135e-006 ]
4526 : [ 5.69413e-006 ]
4527 : [ 5.7094e-006  ]
4528 : [ 5.37416e-006 ]
4529 : [ 5.68099e-006 ]
4530 : [ 5.42253e-006 ]
4531 : [ 5.52826e-006 ]
4532 : [ 5.79626e-006 ]
4533 : [ 5.65553e-006 ]
4534 : [ 5.55795e-006 ]
4535 : [ 5.97983e-006 ]
4536 : [ 5.43997e-006 ]
4537 : [ 5.14052e-006 ]
4538 : [ 5.79056e-006 ]
4539 : [ 5.42566e-006 ]
4540 : [ 5.83042e-006 ]
4541 : [ 5.42327e-006 ]
4542 : [ 5.84417e-006 ]
4543 : [ 5.9113e-006  ]
4544 : [ 5.44843e-006 ]
4545 : [ 5.83161e-006 ]
4546 : [ 4.91029e-006 ]
4547 : [ 5.02837e-006 ]
4548 : [ 5.85207e-006 ]
4549 : [ 5.24549e-006 ]
4550 : [ 5.94985e-006 ]
4551 : [ 5.78353e-006 ]
4552 : [ 5.36059e-006 ]
4553 : [ 5.86378e-006 ]
4554 : [ 5.23994e-006 ]
4555 : [ 5.33148e-006 ]
4556 : [ 5.74396e-006 ]
4557 : [ 5.36535e-006 ]
4558 : [ 5.89885e-006 ]
4559 : [ 5.35757e-006 ]
4560 : [ 5.29239e-006 ]
4561 : [ 5.52999e-006 ]
4562 : [ 5.8893e-006  ]
4563 : [ 5.90017e-006 ]
4564 : [ 5.94525e-006 ]
4565 : [ 5.85459e-006 ]
4566 : [ 5.36301e-006 ]
4567 : [ 4.98117e-006 ]
4568 : [ 5.84463e-006 ]
4569 : [ 5.39282e-006 ]
4570 : [ 5.91083e-006 ]
4571 : [ 5.47835e-006 ]
4572 : [ 5.98598e-006 ]
4573 : [ 5.44413e-006 ]
4574 : [ 5.7601e-006  ]
4575 : [ 5.79924e-006 ]
4576 : [ 5.79211e-006 ]
4577 : [ 5.57971e-006 ]
4578 : [ 5.49235e-006 ]
4579 : [ 5.37408e-006 ]
4580 : [ 5.38858e-006 ]
4581 : [ 5.49945e-006 ]
4582 : [ 5.73752e-006 ]
4583 : [ 5.6059e-006  ]
4584 : [ 5.98466e-006 ]
4585 : [ 5.80044e-006 ]
4586 : [ 5.7973e-006  ]
4587 : [ 5.51713e-006 ]
4588 : [ 5.87614e-006 ]
4589 : [ 5.96737e-006 ]
4590 : [ 5.82373e-006 ]
4591 : [ 5.95772e-006 ]
4592 : [ 5.96738e-006 ]
4593 : [ 5.40686e-006 ]
4594 : [ 5.08538e-006 ]
4595 : [ 5.80505e-006 ]
4596 : [ 5.40352e-006 ]
4597 : [ 5.63158e-006 ]
4598 : [ 5.18169e-006 ]
4599 : [ 5.77185e-006 ]
4600 : [ 5.84561e-006 ]
4601 : [ 5.22116e-006 ]
4602 : [ 5.85788e-006 ]
4603 : [ 5.64515e-006 ]
4604 : [ 5.80958e-006 ]
4605 : [ 5.95216e-006 ]
4606 : [ 5.85489e-006 ]
4607 : [ 5.32311e-006 ]
4608 : [ 5.40249e-006 ]
4609 : [ 5.97066e-006 ]
4610 : [ 6.05109e-006 ]
4611 : [ 5.34197e-006 ]
4612 : [ 5.90994e-006 ]
4613 : [ 5.74265e-006 ]
4614 : [ 5.46782e-006 ]
4615 : [ 5.89752e-006 ]
4616 : [ 5.58568e-006 ]
4617 : [ 5.389e-006   ]
4618 : [ 5.20132e-006 ]
4619 : [ 5.84654e-006 ]
4620 : [ 5.20517e-006 ]
4621 : [ 5.37385e-006 ]
4622 : [ 5.74026e-006 ]
4623 : [ 5.6577e-006  ]
4624 : [ 5.97869e-006 ]
4625 : [ 5.12832e-006 ]
4626 : [ 5.3977e-006  ]
4627 : [ 5.55825e-006 ]
4628 : [ 5.48579e-006 ]
4629 : [ 5.81396e-006 ]
4630 : [ 5.97908e-006 ]
4631 : [ 5.45676e-006 ]
4632 : [ 5.74146e-006 ]
4633 : [ 5.25998e-006 ]
4634 : [ 5.82252e-006 ]
4635 : [ 5.25118e-006 ]
4636 : [ 5.34434e-006 ]
4637 : [ 4.91553e-006 ]
4638 : [ 5.52132e-006 ]
4639 : [ 5.55463e-006 ]
4640 : [ 6.00948e-006 ]
4641 : [ 5.38528e-006 ]
4642 : [ 5.629e-006   ]
4643 : [ 5.27754e-006 ]
4644 : [ 5.97888e-006 ]
4645 : [ 5.98621e-006 ]
4646 : [ 5.52221e-006 ]
4647 : [ 5.33195e-006 ]
4648 : [ 5.90349e-006 ]
4649 : [ 5.03653e-006 ]
4650 : [ 5.40742e-006 ]
4651 : [ 5.81909e-006 ]
4652 : [ 5.64422e-006 ]
4653 : [ 5.04945e-006 ]
4654 : [ 5.97384e-006 ]
4655 : [ 5.72397e-006 ]
4656 : [ 5.54315e-006 ]
4657 : [ 5.74371e-006 ]
4658 : [ 5.19466e-006 ]
4659 : [ 5.86599e-006 ]
4660 : [ 5.74399e-006 ]
4661 : [ 5.92469e-006 ]
4662 : [ 5.39299e-006 ]
4663 : [ 5.48347e-006 ]
4664 : [ 5.82111e-006 ]
4665 : [ 5.5012e-006  ]
4666 : [ 5.94999e-006 ]
4667 : [ 5.43513e-006 ]
4668 : [ 5.83161e-006 ]
4669 : [ 5.52743e-006 ]
4670 : [ 5.82498e-006 ]
4671 : [ 5.47067e-006 ]
4672 : [ 5.24776e-006 ]
4673 : [ 5.43036e-006 ]
4674 : [ 5.38337e-006 ]
4675 : [ 5.43374e-006 ]
4676 : [ 5.52871e-006 ]
4677 : [ 5.27702e-006 ]
4678 : [ 5.83917e-006 ]
4679 : [ 5.38351e-006 ]
4680 : [ 5.86709e-006 ]
4681 : [ 5.29359e-006 ]
4682 : [ 5.53921e-006 ]
4683 : [ 5.30041e-006 ]
4684 : [ 5.35855e-006 ]
4685 : [ 5.39046e-006 ]
4686 : [ 5.10883e-006 ]
4687 : [ 5.5511e-006  ]
4688 : [ 5.791e-006   ]
4689 : [ 5.30377e-006 ]
4690 : [ 5.92039e-006 ]
4691 : [ 5.52159e-006 ]
4692 : [ 5.6641e-006  ]
4693 : [ 5.79377e-006 ]
4694 : [ 5.72455e-006 ]
4695 : [ 5.63941e-006 ]
4696 : [ 5.53327e-006 ]
4697 : [ 4.99646e-006 ]
4698 : [ 5.36667e-006 ]
4699 : [ 5.69492e-006 ]
4700 : [ 5.15372e-006 ]
4701 : [ 5.59574e-006 ]
4702 : [ 5.71339e-006 ]
4703 : [ 5.76254e-006 ]
4704 : [ 5.20474e-006 ]
4705 : [ 6.03494e-006 ]
4706 : [ 5.89355e-006 ]
4707 : [ 5.31126e-006 ]
4708 : [ 5.21055e-006 ]
4709 : [ 5.5406e-006  ]
4710 : [ 5.86843e-006 ]
4711 : [ 5.45041e-006 ]
4712 : [ 5.74752e-006 ]
4713 : [ 5.40344e-006 ]
4714 : [ 5.23474e-006 ]
4715 : [ 5.37235e-006 ]
4716 : [ 5.40316e-006 ]
4717 : [ 5.89287e-006 ]
4718 : [ 5.44167e-006 ]
4719 : [ 5.10847e-006 ]
4720 : [ 5.5402e-006  ]
4721 : [ 5.7803e-006  ]
4722 : [ 5.43241e-006 ]
4723 : [ 5.37318e-006 ]
4724 : [ 5.90498e-006 ]
4725 : [ 5.89987e-006 ]
4726 : [ 5.58873e-006 ]
4727 : [ 5.24064e-006 ]
4728 : [ 5.336e-006   ]
4729 : [ 5.6109e-006  ]
4730 : [ 5.96728e-006 ]
4731 : [ 5.80449e-006 ]
4732 : [ 5.15892e-006 ]
4733 : [ 5.41496e-006 ]
4734 : [ 5.95164e-006 ]
4735 : [ 5.464e-006   ]
4736 : [ 5.14098e-006 ]
4737 : [ 5.62035e-006 ]
4738 : [ 6.00596e-006 ]
4739 : [ 5.95799e-006 ]
4740 : [ 5.67712e-006 ]
4741 : [ 5.58851e-006 ]
4742 : [ 5.65803e-006 ]
4743 : [ 5.77599e-006 ]
4744 : [ 5.67859e-006 ]
4745 : [ 5.95004e-006 ]
4746 : [ 5.97754e-006 ]
4747 : [ 5.37808e-006 ]
4748 : [ 5.60913e-006 ]
4749 : [ 5.60066e-006 ]
4750 : [ 5.87385e-006 ]
4751 : [ 5.28488e-006 ]
4752 : [ 5.73878e-006 ]
4753 : [ 5.97626e-006 ]
4754 : [ 5.94107e-006 ]
4755 : [ 5.53775e-006 ]
4756 : [ 5.32609e-006 ]
4757 : [ 6.00344e-006 ]
4758 : [ 5.14858e-006 ]
4759 : [ 5.50811e-006 ]
4760 : [ 5.89619e-006 ]
4761 : [ 5.52779e-006 ]
4762 : [ 4.90149e-006 ]
4763 : [ 5.41858e-006 ]
4764 : [ 5.21591e-006 ]
4765 : [ 5.01782e-006 ]
4766 : [ 5.90101e-006 ]
4767 : [ 5.7334e-006  ]
4768 : [ 5.95105e-006 ]
4769 : [ 5.47713e-006 ]
4770 : [ 5.5827e-006  ]
4771 : [ 5.56194e-006 ]
4772 : [ 5.93679e-006 ]
4773 : [ 5.90387e-006 ]
4774 : [ 5.29769e-006 ]
4775 : [ 5.72471e-006 ]
4776 : [ 5.80481e-006 ]
4777 : [ 5.87435e-006 ]
4778 : [ 5.27198e-006 ]
4779 : [ 5.48741e-006 ]
4780 : [ 5.90324e-006 ]
4781 : [ 5.84664e-006 ]
4782 : [ 5.52374e-006 ]
4783 : [ 5.69383e-006 ]
4784 : [ 5.5967e-006  ]
4785 : [ 5.40648e-006 ]
4786 : [ 5.06414e-006 ]
4787 : [ 5.3802e-006  ]
4788 : [ 4.88604e-006 ]
4789 : [ 5.53876e-006 ]
4790 : [ 5.47241e-006 ]
4791 : [ 5.7859e-006  ]
4792 : [ 5.9796e-006  ]
4793 : [ 5.34913e-006 ]
4794 : [ 5.6002e-006  ]
4795 : [ 5.00166e-006 ]
4796 : [ 5.70763e-006 ]
4797 : [ 5.98895e-006 ]
4798 : [ 5.96492e-006 ]
4799 : [ 5.95505e-006 ]
4800 : [ 5.05945e-006 ]
4801 : [ 5.67823e-006 ]
4802 : [ 5.92697e-006 ]
4803 : [ 5.95358e-006 ]
4804 : [ 5.74537e-006 ]
4805 : [ 5.05499e-006 ]
4806 : [ 5.65304e-006 ]
4807 : [ 5.49948e-006 ]
4808 : [ 5.71253e-006 ]
4809 : [ 5.62759e-006 ]
4810 : [ 5.82938e-006 ]
4811 : [ 5.51928e-006 ]
4812 : [ 5.47284e-006 ]
4813 : [ 5.6097e-006  ]
4814 : [ 5.41207e-006 ]
4815 : [ 5.90485e-006 ]
4816 : [ 5.52031e-006 ]
4817 : [ 5.30012e-006 ]
4818 : [ 5.68262e-006 ]
4819 : [ 5.95449e-006 ]
4820 : [ 5.98016e-006 ]
4821 : [ 5.44386e-006 ]
4822 : [ 5.62985e-006 ]
4823 : [ 5.87159e-006 ]
4824 : [ 5.44337e-006 ]
4825 : [ 5.15296e-006 ]
4826 : [ 5.33728e-006 ]
4827 : [ 5.89794e-006 ]
4828 : [ 4.91122e-006 ]
4829 : [ 5.88509e-006 ]
4830 : [ 5.19697e-006 ]
4831 : [ 5.43873e-006 ]
4832 : [ 5.84723e-006 ]
4833 : [ 5.56209e-006 ]
4834 : [ 5.92277e-006 ]
4835 : [ 5.83234e-006 ]
4836 : [ 5.92256e-006 ]
4837 : [ 5.45037e-006 ]
4838 : [ 5.36248e-006 ]
4839 : [ 5.40402e-006 ]
4840 : [ 5.60785e-006 ]
4841 : [ 5.73268e-006 ]
4842 : [ 5.91708e-006 ]
4843 : [ 5.19337e-006 ]
4844 : [ 5.891e-006   ]
4845 : [ 5.20064e-006 ]
4846 : [ 5.37547e-006 ]
4847 : [ 5.53695e-006 ]
4848 : [ 5.62487e-006 ]
4849 : [ 5.47988e-006 ]
4850 : [ 5.02504e-006 ]
4851 : [ 5.49594e-006 ]
4852 : [ 5.65046e-006 ]
4853 : [ 5.59597e-006 ]
4854 : [ 5.62202e-006 ]
4855 : [ 5.47254e-006 ]
4856 : [ 5.5213e-006  ]
4857 : [ 5.32808e-006 ]
4858 : [ 5.9714e-006  ]
4859 : [ 5.40773e-006 ]
4860 : [ 5.46625e-006 ]
4861 : [ 5.53096e-006 ]
4862 : [ 5.74313e-006 ]
4863 : [ 5.99392e-006 ]
4864 : [ 6.05022e-006 ]
4865 : [ 5.39813e-006 ]
4866 : [ 5.60663e-006 ]
4867 : [ 5.2355e-006  ]
4868 : [ 5.44736e-006 ]
4869 : [ 5.77008e-006 ]
4870 : [ 5.59345e-006 ]
4871 : [ 5.4637e-006  ]
4872 : [ 5.4239e-006  ]
4873 : [ 5.49548e-006 ]
4874 : [ 5.89799e-006 ]
4875 : [ 5.3173e-006  ]
4876 : [ 5.47146e-006 ]
4877 : [ 5.40716e-006 ]
4878 : [ 5.42994e-006 ]
4879 : [ 5.37349e-006 ]
4880 : [ 5.92072e-006 ]
4881 : [ 5.3581e-006  ]
4882 : [ 5.43755e-006 ]
4883 : [ 4.86445e-006 ]
4884 : [ 5.90798e-006 ]
4885 : [ 5.31756e-006 ]
4886 : [ 5.69455e-006 ]
4887 : [ 5.95262e-006 ]
4888 : [ 5.31837e-006 ]
4889 : [ 5.76816e-006 ]
4890 : [ 5.34385e-006 ]
4891 : [ 5.72297e-006 ]
4892 : [ 5.88145e-006 ]
4893 : [ 5.93449e-006 ]
4894 : [ 5.99085e-006 ]
4895 : [ 4.97376e-006 ]
4896 : [ 5.02768e-006 ]
4897 : [ 5.54587e-006 ]
4898 : [ 5.46189e-006 ]
4899 : [ 5.08408e-006 ]
4900 : [ 6.02066e-006 ]
4901 : [ 5.95274e-006 ]
4902 : [ 5.42906e-006 ]
4903 : [ 5.85329e-006 ]
4904 : [ 5.86682e-006 ]
4905 : [ 5.83196e-006 ]
4906 : [ 4.9783e-006  ]
4907 : [ 5.38117e-006 ]
4908 : [ 5.41301e-006 ]
4909 : [ 5.69416e-006 ]
4910 : [ 5.62529e-006 ]
4911 : [ 5.53168e-006 ]
4912 : [ 5.98371e-006 ]
4913 : [ 5.37589e-006 ]
4914 : [ 5.57916e-006 ]
4915 : [ 5.81925e-006 ]
4916 : [ 5.3869e-006  ]
4917 : [ 5.79993e-006 ]
4918 : [ 5.57937e-006 ]
4919 : [ 5.62601e-006 ]
4920 : [ 5.60315e-006 ]
4921 : [ 5.42617e-006 ]
4922 : [ 5.47382e-006 ]
4923 : [ 5.81578e-006 ]
4924 : [ 5.35182e-006 ]
4925 : [ 5.96185e-006 ]
4926 : [ 5.42643e-006 ]
4927 : [ 5.48074e-006 ]
4928 : [ 5.264e-006   ]
4929 : [ 5.94763e-006 ]
4930 : [ 5.97323e-006 ]
4931 : [ 5.51396e-006 ]
4932 : [ 5.69777e-006 ]
4933 : [ 5.49501e-006 ]
4934 : [ 5.5057e-006  ]
4935 : [ 5.73744e-006 ]
4936 : [ 5.89669e-006 ]
4937 : [ 5.45484e-006 ]
4938 : [ 5.19828e-006 ]
4939 : [ 5.92294e-006 ]
4940 : [ 5.65542e-006 ]
4941 : [ 5.44071e-006 ]
4942 : [ 5.95708e-006 ]
4943 : [ 5.57956e-006 ]
4944 : [ 5.55891e-006 ]
4945 : [ 5.07938e-006 ]
4946 : [ 5.95869e-006 ]
4947 : [ 5.21692e-006 ]
4948 : [ 5.01368e-006 ]
4949 : [ 5.83923e-006 ]
4950 : [ 5.39587e-006 ]
4951 : [ 5.45804e-006 ]
4952 : [ 5.88291e-006 ]
4953 : [ 5.92008e-006 ]
4954 : [ 5.22635e-006 ]
4955 : [ 5.50925e-006 ]
4956 : [ 5.44373e-006 ]
4957 : [ 5.71443e-006 ]
4958 : [ 5.41888e-006 ]
4959 : [ 5.47831e-006 ]
4960 : [ 5.91281e-006 ]
4961 : [ 5.18716e-006 ]
4962 : [ 4.96391e-006 ]
4963 : [ 5.89203e-006 ]
4964 : [ 5.57752e-006 ]
4965 : [ 5.27175e-006 ]
4966 : [ 5.73349e-006 ]
4967 : [ 5.43424e-006 ]
4968 : [ 5.34947e-006 ]
4969 : [ 5.68811e-006 ]
4970 : [ 5.43482e-006 ]
4971 : [ 5.94227e-006 ]
4972 : [ 5.49225e-006 ]
4973 : [ 5.50877e-006 ]
4974 : [ 5.74526e-006 ]
4975 : [ 5.53111e-006 ]
4976 : [ 5.43848e-006 ]
4977 : [ 5.36612e-006 ]
4978 : [ 5.51667e-006 ]
4979 : [ 5.51974e-006 ]
4980 : [ 5.1498e-006  ]
4981 : [ 4.84773e-006 ]
4982 : [ 5.8384e-006  ]
4983 : [ 5.53826e-006 ]
4984 : [ 5.78977e-006 ]
4985 : [ 5.74807e-006 ]
4986 : [ 5.54492e-006 ]
4987 : [ 5.19062e-006 ]
4988 : [ 5.15183e-006 ]
4989 : [ 5.53591e-006 ]
4990 : [ 5.3729e-006  ]
4991 : [ 5.47457e-006 ]
4992 : [ 5.63038e-006 ]
4993 : [ 5.59257e-006 ]
4994 : [ 5.62468e-006 ]
4995 : [ 5.8078e-006  ]
4996 : [ 5.95071e-006 ]
4997 : [ 5.68078e-006 ]
4998 : [ 5.65199e-006 ]
4999 : [ 5.20382e-006 ]
5000 : [ 5.1163e-006  ]
5001 : [ 5.53898e-006 ]
5002 : [ 5.89551e-006 ]
5003 : [ 5.35827e-006 ]
5004 : [ 5.98379e-006 ]
5005 : [ 5.96178e-006 ]
5006 : [ 5.85809e-006 ]
5007 : [ 5.10906e-006 ]
5008 : [ 5.68224e-006 ]
5009 : [ 5.27931e-006 ]
5010 : [ 5.38937e-006 ]
5011 : [ 5.85398e-006 ]
5012 : [ 5.74227e-006 ]
5013 : [ 5.42383e-006 ]
5014 : [ 5.34099e-006 ]
5015 : [ 4.95691e-006 ]
5016 : [ 5.2728e-006  ]
5017 : [ 5.76508e-006 ]
5018 : [ 5.23896e-006 ]
5019 : [ 5.61136e-006 ]
5020 : [ 5.46791e-006 ]
5021 : [ 5.28226e-006 ]
5022 : [ 5.91092e-006 ]
5023 : [ 5.55218e-006 ]
5024 : [ 5.23349e-006 ]
5025 : [ 5.4989e-006  ]
5026 : [ 5.4609e-006  ]
5027 : [ 5.78798e-006 ]
5028 : [ 5.58953e-006 ]
5029 : [ 5.4684e-006  ]
5030 : [ 5.80669e-006 ]
5031 : [ 5.91191e-006 ]
5032 : [ 5.44105e-006 ]
5033 : [ 5.57987e-006 ]
5034 : [ 5.79951e-006 ]
5035 : [ 5.43559e-006 ]
5036 : [ 5.24891e-006 ]
5037 : [ 5.99084e-006 ]
5038 : [ 5.48495e-006 ]
5039 : [ 5.51695e-006 ]
5040 : [ 5.30677e-006 ]
5041 : [ 5.98697e-006 ]
5042 : [ 5.41903e-006 ]
5043 : [ 5.35513e-006 ]
5044 : [ 5.50705e-006 ]
5045 : [ 5.18587e-006 ]
5046 : [ 5.58006e-006 ]
5047 : [ 5.64863e-006 ]
5048 : [ 5.21197e-006 ]
5049 : [ 5.86449e-006 ]
5050 : [ 5.48033e-006 ]
5051 : [ 5.91478e-006 ]
5052 : [ 5.41661e-006 ]
5053 : [ 5.76401e-006 ]
5054 : [ 5.39471e-006 ]
5055 : [ 5.45311e-006 ]
5056 : [ 5.36295e-006 ]
5057 : [ 5.72842e-006 ]
5058 : [ 5.5979e-006  ]
5059 : [ 5.71291e-006 ]
5060 : [ 5.89689e-006 ]
5061 : [ 5.71645e-006 ]
5062 : [ 5.46491e-006 ]
5063 : [ 5.42549e-006 ]
5064 : [ 5.3129e-006  ]
5065 : [ 5.3868e-006  ]
5066 : [ 5.75202e-006 ]
5067 : [ 5.21841e-006 ]
5068 : [ 5.29943e-006 ]
5069 : [ 5.683e-006   ]
5070 : [ 5.12052e-006 ]
5071 : [ 5.8837e-006  ]
5072 : [ 5.39158e-006 ]
5073 : [ 5.57951e-006 ]
5074 : [ 5.3245e-006  ]
5075 : [ 5.97462e-006 ]
5076 : [ 5.49395e-006 ]
5077 : [ 5.46131e-006 ]
5078 : [ 5.58983e-006 ]
5079 : [ 5.82399e-006 ]
5080 : [ 5.30728e-006 ]
5081 : [ 5.93756e-006 ]
5082 : [ 5.54704e-006 ]
5083 : [ 5.85077e-006 ]
5084 : [ 5.44981e-006 ]
5085 : [ 5.93358e-006 ]
5086 : [ 5.50196e-006 ]
5087 : [ 5.69116e-006 ]
5088 : [ 5.33821e-006 ]
5089 : [ 5.95764e-006 ]
5090 : [ 5.45493e-006 ]
5091 : [ 5.269e-006   ]
5092 : [ 5.82082e-006 ]
5093 : [ 5.63187e-006 ]
5094 : [ 5.63773e-006 ]
5095 : [ 5.42264e-006 ]
5096 : [ 5.70302e-006 ]
5097 : [ 5.51059e-006 ]
5098 : [ 5.85607e-006 ]
5099 : [ 5.52798e-006 ]
5100 : [ 5.39077e-006 ]
5101 : [ 5.55554e-006 ]
5102 : [ 5.687e-006   ]
5103 : [ 5.89988e-006 ]
5104 : [ 5.77887e-006 ]
5105 : [ 5.59063e-006 ]
5106 : [ 5.26583e-006 ]
5107 : [ 5.44287e-006 ]
5108 : [ 5.80504e-006 ]
5109 : [ 5.70636e-006 ]
5110 : [ 5.75648e-006 ]
5111 : [ 5.52706e-006 ]
5112 : [ 5.86346e-006 ]
5113 : [ 5.90878e-006 ]
5114 : [ 5.10275e-006 ]
5115 : [ 5.51811e-006 ]
5116 : [ 5.24863e-006 ]
5117 : [ 5.53482e-006 ]
5118 : [ 5.72251e-006 ]
5119 : [ 5.26483e-006 ]
5120 : [ 5.44521e-006 ]
5121 : [ 5.88676e-006 ]
5122 : [ 5.94718e-006 ]
5123 : [ 5.66743e-006 ]
5124 : [ 5.67108e-006 ]
5125 : [ 5.42489e-006 ]
5126 : [ 5.54317e-006 ]
5127 : [ 5.9282e-006  ]
5128 : [ 5.55656e-006 ]
5129 : [ 5.39781e-006 ]
5130 : [ 5.50166e-006 ]
5131 : [ 5.40075e-006 ]
5132 : [ 5.49048e-006 ]
5133 : [ 5.88203e-006 ]
5134 : [ 5.93351e-006 ]
5135 : [ 5.86166e-006 ]
5136 : [ 5.87512e-006 ]
5137 : [ 5.01612e-006 ]
5138 : [ 5.44176e-006 ]
5139 : [ 5.42396e-006 ]
5140 : [ 5.8491e-006  ]
5141 : [ 5.76831e-006 ]
5142 : [ 5.57111e-006 ]
5143 : [ 5.46247e-006 ]
5144 : [ 5.42841e-006 ]
5145 : [ 5.04463e-006 ]
5146 : [ 5.32406e-006 ]
5147 : [ 5.38148e-006 ]
5148 : [ 5.43428e-006 ]
5149 : [ 5.68733e-006 ]
5150 : [ 5.90989e-006 ]
5151 : [ 5.47793e-006 ]
5152 : [ 5.61337e-006 ]
5153 : [ 5.48039e-006 ]
5154 : [ 5.41192e-006 ]
5155 : [ 5.91439e-006 ]
5156 : [ 5.49265e-006 ]
5157 : [ 5.4785e-006  ]
5158 : [ 5.11225e-006 ]
5159 : [ 5.09182e-006 ]
5160 : [ 5.85513e-006 ]
5161 : [ 5.8904e-006  ]
5162 : [ 5.35146e-006 ]
5163 : [ 5.41646e-006 ]
5164 : [ 5.30547e-006 ]
5165 : [ 5.36359e-006 ]
5166 : [ 5.27941e-006 ]
5167 : [ 5.51552e-006 ]
5168 : [ 5.43214e-006 ]
5169 : [ 5.91575e-006 ]
5170 : [ 5.93993e-006 ]
5171 : [ 5.87751e-006 ]
5172 : [ 5.14032e-006 ]
5173 : [ 5.40851e-006 ]
5174 : [ 5.80867e-006 ]
5175 : [ 5.97467e-006 ]
5176 : [ 5.92221e-006 ]
5177 : [ 5.84511e-006 ]
5178 : [ 5.40193e-006 ]
5179 : [ 5.48289e-006 ]
5180 : [ 5.44913e-006 ]
5181 : [ 5.81109e-006 ]
5182 : [ 5.47225e-006 ]
5183 : [ 5.06639e-006 ]
5184 : [ 5.84152e-006 ]
5185 : [ 5.56877e-006 ]
5186 : [ 5.78449e-006 ]
5187 : [ 5.43261e-006 ]
5188 : [ 5.41567e-006 ]
5189 : [ 6.0229e-006  ]
5190 : [ 5.0989e-006  ]
5191 : [ 5.60199e-006 ]
5192 : [ 5.95167e-006 ]
5193 : [ 5.33377e-006 ]
5194 : [ 5.81792e-006 ]
5195 : [ 5.38543e-006 ]
5196 : [ 5.03847e-006 ]
5197 : [ 5.86729e-006 ]
5198 : [ 5.57556e-006 ]
5199 : [ 5.37908e-006 ]
5200 : [ 5.85025e-006 ]
5201 : [ 5.09597e-006 ]
5202 : [ 5.45558e-006 ]
5203 : [ 5.34752e-006 ]
5204 : [ 5.77882e-006 ]
5205 : [ 5.89808e-006 ]
5206 : [ 5.46583e-006 ]
5207 : [ 5.2686e-006  ]
5208 : [ 5.56685e-006 ]
5209 : [ 5.39494e-006 ]
5210 : [ 5.47896e-006 ]
5211 : [ 5.30355e-006 ]
5212 : [ 5.75185e-006 ]
5213 : [ 5.49626e-006 ]
5214 : [ 5.74348e-006 ]
5215 : [ 5.68856e-006 ]
5216 : [ 5.83708e-006 ]
5217 : [ 4.90954e-006 ]
5218 : [ 5.99457e-006 ]
5219 : [ 5.55907e-006 ]
5220 : [ 5.52583e-006 ]
5221 : [ 5.95423e-006 ]
5222 : [ 5.44522e-006 ]
5223 : [ 5.63594e-006 ]
5224 : [ 5.9429e-006  ]
5225 : [ 5.71651e-006 ]
5226 : [ 5.41666e-006 ]
5227 : [ 5.78735e-006 ]
5228 : [ 5.43142e-006 ]
5229 : [ 5.11493e-006 ]
5230 : [ 4.98818e-006 ]
5231 : [ 5.45241e-006 ]
5232 : [ 5.33628e-006 ]
5233 : [ 5.62501e-006 ]
5234 : [ 5.77209e-006 ]
5235 : [ 6.03002e-006 ]
5236 : [ 5.37757e-006 ]
5237 : [ 5.69823e-006 ]
5238 : [ 5.85993e-006 ]
5239 : [ 5.46848e-006 ]
5240 : [ 5.28164e-006 ]
5241 : [ 5.4301e-006  ]
5242 : [ 5.22923e-006 ]
5243 : [ 5.50856e-006 ]
5244 : [ 5.88796e-006 ]
5245 : [ 5.84131e-006 ]
5246 : [ 5.88636e-006 ]
5247 : [ 5.83242e-006 ]
5248 : [ 5.2065e-006  ]
5249 : [ 5.33757e-006 ]
5250 : [ 5.85843e-006 ]
5251 : [ 5.60481e-006 ]
5252 : [ 5.7328e-006  ]
5253 : [ 5.35149e-006 ]
5254 : [ 5.33143e-006 ]
5255 : [ 5.56589e-006 ]
5256 : [ 5.83695e-006 ]
5257 : [ 5.47102e-006 ]
5258 : [ 5.91733e-006 ]
5259 : [ 5.07348e-006 ]
5260 : [ 5.44852e-006 ]
5261 : [ 5.6325e-006  ]
5262 : [ 5.84386e-006 ]
5263 : [ 6.04533e-006 ]
5264 : [ 5.04896e-006 ]
5265 : [ 5.57234e-006 ]
5266 : [ 5.72071e-006 ]
5267 : [ 5.94008e-006 ]
5268 : [ 5.89526e-006 ]
5269 : [ 5.92111e-006 ]
5270 : [ 5.29103e-006 ]
5271 : [ 5.13398e-006 ]
5272 : [ 5.0643e-006  ]
5273 : [ 5.34485e-006 ]
5274 : [ 5.58228e-006 ]
5275 : [ 5.48147e-006 ]
5276 : [ 5.80243e-006 ]
5277 : [ 5.44511e-006 ]
5278 : [ 5.98012e-006 ]
5279 : [ 5.88403e-006 ]
5280 : [ 5.39083e-006 ]
5281 : [ 5.22432e-006 ]
5282 : [ 5.30972e-006 ]
5283 : [ 5.73257e-006 ]
5284 : [ 5.70434e-006 ]
5285 : [ 5.92277e-006 ]
5286 : [ 5.846e-006   ]
5287 : [ 5.99501e-006 ]
5288 : [ 5.92708e-006 ]
5289 : [ 5.90467e-006 ]
5290 : [ 5.40544e-006 ]
5291 : [ 5.80653e-006 ]
5292 : [ 5.54331e-006 ]
5293 : [ 5.25015e-006 ]
5294 : [ 5.96638e-006 ]
5295 : [ 6.02508e-006 ]
5296 : [ 5.01283e-006 ]
5297 : [ 5.70201e-006 ]
5298 : [ 5.79208e-006 ]
5299 : [ 5.46263e-006 ]
5300 : [ 5.5904e-006  ]
5301 : [ 5.40299e-006 ]
5302 : [ 5.75927e-006 ]
5303 : [ 5.9411e-006  ]
5304 : [ 5.91858e-006 ]
5305 : [ 5.97062e-006 ]
5306 : [ 5.32059e-006 ]
5307 : [ 5.40547e-006 ]
5308 : [ 5.84969e-006 ]
5309 : [ 5.98579e-006 ]
5310 : [ 5.47651e-006 ]
5311 : [ 5.54826e-006 ]
5312 : [ 5.66688e-006 ]
5313 : [ 5.47868e-006 ]
5314 : [ 5.92396e-006 ]
5315 : [ 5.79027e-006 ]
5316 : [ 5.52269e-006 ]
5317 : [ 5.54407e-006 ]
5318 : [ 5.93161e-006 ]
5319 : [ 5.49625e-006 ]
5320 : [ 5.40479e-006 ]
5321 : [ 5.43628e-006 ]
5322 : [ 5.61427e-006 ]
5323 : [ 5.59068e-006 ]
5324 : [ 5.37307e-006 ]
5325 : [ 5.72672e-006 ]
5326 : [ 5.91078e-006 ]
5327 : [ 5.57177e-006 ]
5328 : [ 5.50057e-006 ]
5329 : [ 5.31717e-006 ]
5330 : [ 5.90204e-006 ]
5331 : [ 5.3474e-006  ]
5332 : [ 5.65896e-006 ]
5333 : [ 5.21459e-006 ]
5334 : [ 5.20168e-006 ]
5335 : [ 5.66035e-006 ]
5336 : [ 5.97615e-006 ]
5337 : [ 5.86871e-006 ]
5338 : [ 5.77308e-006 ]
5339 : [ 5.50397e-006 ]
5340 : [ 5.4394e-006  ]
5341 : [ 5.5285e-006  ]
5342 : [ 5.67269e-006 ]
5343 : [ 5.42761e-006 ]
5344 : [ 5.0548e-006  ]
5345 : [ 5.91804e-006 ]
5346 : [ 5.05194e-006 ]
5347 : [ 5.10521e-006 ]
5348 : [ 5.1888e-006  ]
5349 : [ 5.31742e-006 ]
5350 : [ 5.29998e-006 ]
5351 : [ 5.65407e-006 ]
5352 : [ 5.45779e-006 ]
5353 : [ 5.78738e-006 ]
5354 : [ 5.86061e-006 ]
5355 : [ 5.76788e-006 ]
5356 : [ 5.43286e-006 ]
5357 : [ 5.59792e-006 ]
5358 : [ 5.47212e-006 ]
5359 : [ 5.38982e-006 ]
5360 : [ 5.3367e-006  ]
5361 : [ 5.28793e-006 ]
5362 : [ 5.76341e-006 ]
5363 : [ 5.78407e-006 ]
5364 : [ 5.21089e-006 ]
5365 : [ 5.95842e-006 ]
5366 : [ 5.46503e-006 ]
5367 : [ 5.45115e-006 ]
5368 : [ 4.9165e-006  ]
5369 : [ 5.38654e-006 ]
5370 : [ 5.16948e-006 ]
5371 : [ 5.64029e-006 ]
5372 : [ 5.42144e-006 ]
5373 : [ 6.00194e-006 ]
5374 : [ 5.69974e-006 ]
5375 : [ 5.27872e-006 ]
5376 : [ 5.33043e-006 ]
5377 : [ 6.0356e-006  ]
5378 : [ 5.94478e-006 ]
5379 : [ 5.60909e-006 ]
5380 : [ 4.87558e-006 ]
5381 : [ 5.73618e-006 ]
5382 : [ 5.7899e-006  ]
5383 : [ 5.4837e-006  ]
5384 : [ 5.9388e-006  ]
5385 : [ 5.68344e-006 ]
5386 : [ 5.3683e-006  ]
5387 : [ 5.81846e-006 ]
5388 : [ 5.87373e-006 ]
5389 : [ 5.43343e-006 ]
5390 : [ 5.00669e-006 ]
5391 : [ 5.15816e-006 ]
5392 : [ 5.60899e-006 ]
5393 : [ 5.35793e-006 ]
5394 : [ 5.14687e-006 ]
5395 : [ 5.41014e-006 ]
5396 : [ 5.6064e-006  ]
5397 : [ 5.74335e-006 ]
5398 : [ 5.95983e-006 ]
5399 : [ 5.59465e-006 ]
5400 : [ 5.42533e-006 ]
5401 : [ 5.64977e-006 ]
5402 : [ 6.01399e-006 ]
5403 : [ 5.84155e-006 ]
5404 : [ 5.72484e-006 ]
5405 : [ 5.27341e-006 ]
5406 : [ 5.91633e-006 ]
5407 : [ 5.49075e-006 ]
5408 : [ 5.58929e-006 ]
5409 : [ 5.42641e-006 ]
5410 : [ 5.9324e-006  ]
5411 : [ 5.74992e-006 ]
5412 : [ 5.28883e-006 ]
5413 : [ 5.44938e-006 ]
5414 : [ 5.29539e-006 ]
5415 : [ 5.94024e-006 ]
5416 : [ 5.89826e-006 ]
5417 : [ 5.72394e-006 ]
5418 : [ 5.03748e-006 ]
5419 : [ 5.76228e-006 ]
5420 : [ 5.51333e-006 ]
5421 : [ 5.87078e-006 ]
5422 : [ 5.39808e-006 ]
5423 : [ 5.45966e-006 ]
5424 : [ 5.69019e-006 ]
5425 : [ 5.99267e-006 ]
5426 : [ 5.7795e-006  ]
5427 : [ 5.74117e-006 ]
5428 : [ 5.73568e-006 ]
5429 : [ 5.60854e-006 ]
5430 : [ 5.36421e-006 ]
5431 : [ 5.63409e-006 ]
5432 : [ 5.56931e-006 ]
5433 : [ 5.30054e-006 ]
5434 : [ 5.91959e-006 ]
5435 : [ 5.37876e-006 ]
5436 : [ 5.62263e-006 ]
5437 : [ 5.74234e-006 ]
5438 : [ 5.62343e-006 ]
5439 : [ 5.54727e-006 ]
5440 : [ 5.73231e-006 ]
5441 : [ 4.80994e-006 ]
5442 : [ 5.95297e-006 ]
5443 : [ 5.84804e-006 ]
5444 : [ 5.61575e-006 ]
5445 : [ 5.94929e-006 ]
5446 : [ 5.02761e-006 ]
5447 : [ 5.0637e-006  ]
5448 : [ 5.39615e-006 ]
5449 : [ 5.46743e-006 ]
5450 : [ 5.53492e-006 ]
5451 : [ 5.09704e-006 ]
5452 : [ 5.39939e-006 ]
5453 : [ 5.92914e-006 ]
5454 : [ 5.94471e-006 ]
5455 : [ 5.84595e-006 ]
5456 : [ 5.83131e-006 ]
5457 : [ 5.5434e-006  ]
5458 : [ 5.61049e-006 ]
5459 : [ 4.92582e-006 ]
5460 : [ 5.7018e-006  ]
5461 : [ 5.70955e-006 ]
5462 : [ 5.86638e-006 ]
5463 : [ 5.91842e-006 ]
5464 : [ 5.60722e-006 ]
5465 : [ 5.38105e-006 ]
5466 : [ 5.67522e-006 ]
5467 : [ 5.91821e-006 ]
5468 : [ 5.95798e-006 ]
5469 : [ 4.85893e-006 ]
5470 : [ 5.4021e-006  ]
5471 : [ 5.40901e-006 ]
5472 : [ 5.52818e-006 ]
5473 : [ 5.63526e-006 ]
5474 : [ 5.30922e-006 ]
5475 : [ 5.39206e-006 ]
5476 : [ 5.865e-006   ]
5477 : [ 5.41797e-006 ]
5478 : [ 5.88963e-006 ]
5479 : [ 5.87879e-006 ]
5480 : [ 5.72998e-006 ]
5481 : [ 5.42506e-006 ]
5482 : [ 5.80131e-006 ]
5483 : [ 5.67859e-006 ]
5484 : [ 5.97091e-006 ]
5485 : [ 5.43404e-006 ]
5486 : [ 5.825e-006   ]
5487 : [ 5.89741e-006 ]
5488 : [ 5.00639e-006 ]
5489 : [ 5.56368e-006 ]
5490 : [ 4.94929e-006 ]
5491 : [ 5.95206e-006 ]
5492 : [ 5.97414e-006 ]
5493 : [ 5.93221e-006 ]
5494 : [ 4.88755e-006 ]
5495 : [ 5.85585e-006 ]
5496 : [ 5.67941e-006 ]
5497 : [ 5.82946e-006 ]
5498 : [ 5.47106e-006 ]
5499 : [ 5.87707e-006 ]
5500 : [ 5.46952e-006 ]
5501 : [ 5.41518e-006 ]
5502 : [ 5.34511e-006 ]
5503 : [ 6.10061e-006 ]
5504 : [ 5.94809e-006 ]
5505 : [ 5.87994e-006 ]
5506 : [ 5.02816e-006 ]
5507 : [ 6.00575e-006 ]
5508 : [ 5.33937e-006 ]
5509 : [ 5.15361e-006 ]
5510 : [ 5.58223e-006 ]
5511 : [ 5.48918e-006 ]
5512 : [ 5.5838e-006  ]
5513 : [ 5.44939e-006 ]
5514 : [ 5.68896e-006 ]
5515 : [ 5.83956e-006 ]
5516 : [ 5.25264e-006 ]
5517 : [ 5.62445e-006 ]
5518 : [ 5.47662e-006 ]
5519 : [ 5.43897e-006 ]
5520 : [ 5.89639e-006 ]
5521 : [ 5.88177e-006 ]
5522 : [ 5.97035e-006 ]
5523 : [ 5.06389e-006 ]
5524 : [ 5.41088e-006 ]
5525 : [ 5.37773e-006 ]
5526 : [ 5.53709e-006 ]
5527 : [ 5.39123e-006 ]
5528 : [ 5.60704e-006 ]
5529 : [ 5.73535e-006 ]
5530 : [ 5.89983e-006 ]
5531 : [ 5.74415e-006 ]
5532 : [ 5.45355e-006 ]
5533 : [ 5.82997e-006 ]
5534 : [ 5.35418e-006 ]
5535 : [ 5.46066e-006 ]
5536 : [ 5.45039e-006 ]
5537 : [ 5.76484e-006 ]
5538 : [ 5.72705e-006 ]
5539 : [ 5.31482e-006 ]
5540 : [ 5.51632e-006 ]
5541 : [ 5.45956e-006 ]
5542 : [ 5.39426e-006 ]
5543 : [ 5.82215e-006 ]
5544 : [ 5.5083e-006  ]
5545 : [ 5.99433e-006 ]
5546 : [ 5.6454e-006  ]
5547 : [ 5.57262e-006 ]
5548 : [ 5.39167e-006 ]
5549 : [ 5.41965e-006 ]
5550 : [ 5.40605e-006 ]
5551 : [ 5.93981e-006 ]
5552 : [ 5.03776e-006 ]
5553 : [ 5.42585e-006 ]
5554 : [ 5.76702e-006 ]
5555 : [ 5.81384e-006 ]
5556 : [ 5.84834e-006 ]
5557 : [ 5.99198e-006 ]
5558 : [ 5.54944e-006 ]
5559 : [ 5.93277e-006 ]
5560 : [ 5.68946e-006 ]
5561 : [ 5.10204e-006 ]
5562 : [ 5.52589e-006 ]
5563 : [ 5.0306e-006  ]
5564 : [ 5.48889e-006 ]
5565 : [ 4.9249e-006  ]
5566 : [ 5.59564e-006 ]
5567 : [ 5.3345e-006  ]
5568 : [ 5.77186e-006 ]
5569 : [ 5.25646e-006 ]
5570 : [ 5.39876e-006 ]
5571 : [ 5.39007e-006 ]
5572 : [ 5.71466e-006 ]
5573 : [ 5.19002e-006 ]
5574 : [ 5.26804e-006 ]
5575 : [ 5.9821e-006  ]
5576 : [ 5.89736e-006 ]
5577 : [ 5.83086e-006 ]
5578 : [ 5.13427e-006 ]
5579 : [ 4.95217e-006 ]
5580 : [ 5.42446e-006 ]
5581 : [ 5.91866e-006 ]
5582 : [ 5.99312e-006 ]
5583 : [ 5.4332e-006  ]
5584 : [ 5.84147e-006 ]
5585 : [ 5.61101e-006 ]
5586 : [ 5.27243e-006 ]
5587 : [ 5.68267e-006 ]
5588 : [ 5.61864e-006 ]
5589 : [ 5.40434e-006 ]
5590 : [ 5.14696e-006 ]
5591 : [ 5.5512e-006  ]
5592 : [ 5.33817e-006 ]
5593 : [ 5.84209e-006 ]
5594 : [ 5.98029e-006 ]
5595 : [ 5.74379e-006 ]
5596 : [ 5.85198e-006 ]
5597 : [ 5.48578e-006 ]
5598 : [ 5.26691e-006 ]
5599 : [ 5.94432e-006 ]
5600 : [ 5.23875e-006 ]
5601 : [ 5.31592e-006 ]
5602 : [ 5.45339e-006 ]
5603 : [ 5.69299e-006 ]
5604 : [ 5.31296e-006 ]
5605 : [ 5.41711e-006 ]
5606 : [ 5.95536e-006 ]
5607 : [ 5.97307e-006 ]
5608 : [ 5.898e-006   ]
5609 : [ 5.65854e-006 ]
5610 : [ 5.54241e-006 ]
5611 : [ 5.89192e-006 ]
5612 : [ 5.33271e-006 ]
5613 : [ 5.97606e-006 ]
5614 : [ 5.34629e-006 ]
5615 : [ 5.7483e-006  ]
5616 : [ 5.92722e-006 ]
5617 : [ 5.97342e-006 ]
5618 : [ 5.22288e-006 ]
5619 : [ 5.39394e-006 ]
5620 : [ 5.08685e-006 ]
5621 : [ 5.90308e-006 ]
5622 : [ 5.4682e-006  ]
5623 : [ 5.85265e-006 ]
5624 : [ 5.94137e-006 ]
5625 : [ 5.93463e-006 ]
5626 : [ 4.94133e-006 ]
5627 : [ 5.24048e-006 ]
5628 : [ 5.64699e-006 ]
5629 : [ 4.88114e-006 ]
5630 : [ 6.0047e-006  ]
5631 : [ 5.63453e-006 ]
5632 : [ 5.16284e-006 ]
5633 : [ 5.97273e-006 ]
5634 : [ 5.13018e-006 ]
5635 : [ 5.87815e-006 ]
5636 : [ 5.29095e-006 ]
5637 : [ 4.9601e-006  ]
5638 : [ 5.47968e-006 ]
5639 : [ 5.26035e-006 ]
5640 : [ 5.89393e-006 ]
5641 : [ 5.71742e-006 ]
5642 : [ 5.29469e-006 ]
5643 : [ 5.6809e-006  ]
5644 : [ 5.66862e-006 ]
5645 : [ 5.92544e-006 ]
5646 : [ 5.62288e-006 ]
5647 : [ 5.54669e-006 ]
5648 : [ 5.79697e-006 ]
5649 : [ 5.93385e-006 ]
5650 : [ 5.26309e-006 ]
5651 : [ 5.38581e-006 ]
5652 : [ 5.25054e-006 ]
5653 : [ 5.16831e-006 ]
5654 : [ 5.52775e-006 ]
5655 : [ 5.84467e-006 ]
5656 : [ 5.76858e-006 ]
5657 : [ 5.77783e-006 ]
5658 : [ 6.00983e-006 ]
5659 : [ 5.46745e-006 ]
5660 : [ 5.30003e-006 ]
5661 : [ 5.3507e-006  ]
5662 : [ 5.43522e-006 ]
5663 : [ 5.84565e-006 ]
5664 : [ 5.67046e-006 ]
5665 : [ 5.04452e-006 ]
5666 : [ 5.38937e-006 ]
5667 : [ 5.42554e-006 ]
5668 : [ 5.804e-006   ]
5669 : [ 6.04494e-006 ]
5670 : [ 5.45916e-006 ]
5671 : [ 5.57245e-006 ]
5672 : [ 5.08764e-006 ]
5673 : [ 5.1072e-006  ]
5674 : [ 5.8967e-006  ]
5675 : [ 5.9049e-006  ]
5676 : [ 5.16656e-006 ]
5677 : [ 5.6182e-006  ]
5678 : [ 5.59389e-006 ]
5679 : [ 5.0269e-006  ]
5680 : [ 5.81858e-006 ]
5681 : [ 5.70033e-006 ]
5682 : [ 5.04041e-006 ]
5683 : [ 5.86835e-006 ]
5684 : [ 5.73269e-006 ]
5685 : [ 5.48815e-006 ]
5686 : [ 5.40329e-006 ]
5687 : [ 5.83042e-006 ]
5688 : [ 5.32915e-006 ]
5689 : [ 5.52863e-006 ]
5690 : [ 5.44997e-006 ]
5691 : [ 5.28015e-006 ]
5692 : [ 5.28187e-006 ]
5693 : [ 5.30817e-006 ]
5694 : [ 5.90506e-006 ]
5695 : [ 5.47178e-006 ]
5696 : [ 5.50302e-006 ]
5697 : [ 5.98423e-006 ]
5698 : [ 5.98896e-006 ]
5699 : [ 5.01598e-006 ]
5700 : [ 5.25209e-006 ]
5701 : [ 5.97513e-006 ]
5702 : [ 5.75071e-006 ]
5703 : [ 5.73618e-006 ]
5704 : [ 5.42423e-006 ]
5705 : [ 5.97707e-006 ]
5706 : [ 5.48971e-006 ]
5707 : [ 5.87317e-006 ]
5708 : [ 5.62211e-006 ]
5709 : [ 5.49318e-006 ]
5710 : [ 5.75165e-006 ]
5711 : [ 5.91177e-006 ]
5712 : [ 5.48241e-006 ]
5713 : [ 5.80003e-006 ]
5714 : [ 5.36267e-006 ]
5715 : [ 5.42875e-006 ]
5716 : [ 5.56828e-006 ]
5717 : [ 5.99696e-006 ]
5718 : [ 5.22389e-006 ]
5719 : [ 5.7985e-006  ]
5720 : [ 5.80067e-006 ]
5721 : [ 5.52838e-006 ]
5722 : [ 5.50825e-006 ]
5723 : [ 5.48757e-006 ]
5724 : [ 5.43156e-006 ]
5725 : [ 5.3244e-006  ]
5726 : [ 5.85182e-006 ]
5727 : [ 5.86957e-006 ]
5728 : [ 5.35706e-006 ]
5729 : [ 5.24142e-006 ]
5730 : [ 5.59292e-006 ]
5731 : [ 5.53373e-006 ]
5732 : [ 5.73678e-006 ]
5733 : [ 5.2074e-006  ]
5734 : [ 5.44642e-006 ]
5735 : [ 5.33172e-006 ]
5736 : [ 6.02544e-006 ]
5737 : [ 5.72755e-006 ]
5738 : [ 5.42848e-006 ]
5739 : [ 5.23356e-006 ]
5740 : [ 5.92816e-006 ]
5741 : [ 5.4396e-006  ]
5742 : [ 5.54341e-006 ]
5743 : [ 5.73486e-006 ]
5744 : [ 5.49293e-006 ]
5745 : [ 5.41968e-006 ]
5746 : [ 5.64254e-006 ]
5747 : [ 5.36408e-006 ]
5748 : [ 5.68675e-006 ]
5749 : [ 5.64181e-006 ]
5750 : [ 5.73028e-006 ]
5751 : [ 5.63826e-006 ]
5752 : [ 5.67782e-006 ]
5753 : [ 5.96644e-006 ]
5754 : [ 5.68739e-006 ]
5755 : [ 5.6735e-006  ]
5756 : [ 5.96992e-006 ]
5757 : [ 5.76291e-006 ]
5758 : [ 5.90812e-006 ]
5759 : [ 5.42286e-006 ]
5760 : [ 5.61098e-006 ]
5761 : [ 5.56885e-006 ]
5762 : [ 5.25186e-006 ]
5763 : [ 5.58347e-006 ]
5764 : [ 5.88268e-006 ]
5765 : [ 5.33599e-006 ]
5766 : [ 5.45126e-006 ]
5767 : [ 5.29705e-006 ]
5768 : [ 5.20001e-006 ]
5769 : [ 5.98432e-006 ]
5770 : [ 5.90484e-006 ]
5771 : [ 5.56469e-006 ]
5772 : [ 5.33214e-006 ]
5773 : [ 5.79954e-006 ]
5774 : [ 5.74003e-006 ]
5775 : [ 5.75483e-006 ]
5776 : [ 5.84602e-006 ]
5777 : [ 5.91416e-006 ]
5778 : [ 5.94335e-006 ]
5779 : [ 5.91682e-006 ]
5780 : [ 5.45869e-006 ]
5781 : [ 5.31558e-006 ]
5782 : [ 5.62021e-006 ]
5783 : [ 5.32605e-006 ]
5784 : [ 5.96654e-006 ]
5785 : [ 5.49587e-006 ]
5786 : [ 5.11076e-006 ]
5787 : [ 5.05858e-006 ]
5788 : [ 5.82729e-006 ]
5789 : [ 5.35449e-006 ]
5790 : [ 5.48767e-006 ]
5791 : [ 5.38643e-006 ]
5792 : [ 5.86962e-006 ]
5793 : [ 5.76926e-006 ]
5794 : [ 5.97653e-006 ]
5795 : [ 5.19403e-006 ]
5796 : [ 5.51559e-006 ]
5797 : [ 5.07592e-006 ]
5798 : [ 4.97501e-006 ]
5799 : [ 5.07528e-006 ]
5800 : [ 5.38778e-006 ]
5801 : [ 5.57316e-006 ]
5802 : [ 6.00609e-006 ]
5803 : [ 5.39963e-006 ]
5804 : [ 5.79332e-006 ]
5805 : [ 5.71383e-006 ]
5806 : [ 5.06615e-006 ]
5807 : [ 5.6394e-006  ]
5808 : [ 5.85362e-006 ]
5809 : [ 5.30092e-006 ]
5810 : [ 5.68883e-006 ]
5811 : [ 5.57277e-006 ]
5812 : [ 5.87228e-006 ]
5813 : [ 5.29804e-006 ]
5814 : [ 5.53305e-006 ]
5815 : [ 5.36367e-006 ]
5816 : [ 5.58815e-006 ]
5817 : [ 5.13952e-006 ]
5818 : [ 5.0908e-006  ]
5819 : [ 5.9632e-006  ]
5820 : [ 5.45111e-006 ]
5821 : [ 5.94596e-006 ]
5822 : [ 5.73401e-006 ]
5823 : [ 5.30504e-006 ]
5824 : [ 5.96441e-006 ]
5825 : [ 5.77179e-006 ]
5826 : [ 5.88718e-006 ]
5827 : [ 5.94717e-006 ]
5828 : [ 4.88709e-006 ]
5829 : [ 5.29577e-006 ]
5830 : [ 5.44024e-006 ]
5831 : [ 5.04915e-006 ]
5832 : [ 5.26403e-006 ]
5833 : [ 5.15643e-006 ]
5834 : [ 5.99816e-006 ]
5835 : [ 5.25436e-006 ]
5836 : [ 5.50151e-006 ]
5837 : [ 5.35697e-006 ]
5838 : [ 5.59478e-006 ]
5839 : [ 5.56168e-006 ]
5840 : [ 5.86991e-006 ]
5841 : [ 5.93053e-006 ]
5842 : [ 5.8899e-006  ]
5843 : [ 5.20713e-006 ]
5844 : [ 4.97149e-006 ]
5845 : [ 5.85816e-006 ]
5846 : [ 5.41602e-006 ]
5847 : [ 5.68494e-006 ]
5848 : [ 5.53727e-006 ]
5849 : [ 5.22011e-006 ]
5850 : [ 5.27481e-006 ]
5851 : [ 5.46634e-006 ]
5852 : [ 5.37203e-006 ]
5853 : [ 5.22301e-006 ]
5854 : [ 5.55415e-006 ]
5855 : [ 5.78126e-006 ]
5856 : [ 6.02254e-006 ]
5857 : [ 5.7813e-006  ]
5858 : [ 5.76067e-006 ]
5859 : [ 5.81698e-006 ]
5860 : [ 5.3123e-006  ]
5861 : [ 5.27109e-006 ]
5862 : [ 5.14132e-006 ]
5863 : [ 5.74672e-006 ]
5864 : [ 5.35704e-006 ]
5865 : [ 5.45563e-006 ]
5866 : [ 5.8256e-006  ]
5867 : [ 5.04955e-006 ]
5868 : [ 5.32174e-006 ]
5869 : [ 5.36076e-006 ]
5870 : [ 5.88376e-006 ]
5871 : [ 6.01811e-006 ]
5872 : [ 5.23498e-006 ]
5873 : [ 5.87977e-006 ]
5874 : [ 5.30738e-006 ]
5875 : [ 5.54162e-006 ]
5876 : [ 5.28557e-006 ]
5877 : [ 5.49483e-006 ]
5878 : [ 5.0972e-006  ]
5879 : [ 5.81508e-006 ]
5880 : [ 5.74115e-006 ]
5881 : [ 5.45116e-006 ]
5882 : [ 5.71525e-006 ]
5883 : [ 5.82095e-006 ]
5884 : [ 5.44684e-006 ]
5885 : [ 5.36638e-006 ]
5886 : [ 5.94066e-006 ]
5887 : [ 5.47461e-006 ]
5888 : [ 5.72176e-006 ]
5889 : [ 5.96758e-006 ]
5890 : [ 5.70817e-006 ]
5891 : [ 5.25084e-006 ]
5892 : [ 5.97039e-006 ]
5893 : [ 5.52608e-006 ]
5894 : [ 5.92287e-006 ]
5895 : [ 5.22302e-006 ]
5896 : [ 5.47855e-006 ]
5897 : [ 5.78077e-006 ]
5898 : [ 5.78549e-006 ]
5899 : [ 5.85321e-006 ]
5900 : [ 5.11604e-006 ]
5901 : [ 5.32366e-006 ]
5902 : [ 5.38292e-006 ]
5903 : [ 5.90259e-006 ]
5904 : [ 5.40777e-006 ]
5905 : [ 5.38919e-006 ]
5906 : [ 5.89533e-006 ]
5907 : [ 5.94225e-006 ]
5908 : [ 5.49198e-006 ]
5909 : [ 5.94021e-006 ]
5910 : [ 5.50308e-006 ]
5911 : [ 5.80512e-006 ]
5912 : [ 5.38411e-006 ]
5913 : [ 5.25815e-006 ]
5914 : [ 5.30972e-006 ]
5915 : [ 5.34735e-006 ]
5916 : [ 5.67124e-006 ]
5917 : [ 5.88517e-006 ]
5918 : [ 5.37915e-006 ]
5919 : [ 5.40077e-006 ]
5920 : [ 5.65637e-006 ]
5921 : [ 5.08876e-006 ]
5922 : [ 5.36741e-006 ]
5923 : [ 5.73644e-006 ]
5924 : [ 5.80323e-006 ]
5925 : [ 5.82739e-006 ]
5926 : [ 5.50291e-006 ]
5927 : [ 5.36977e-006 ]
5928 : [ 5.76575e-006 ]
5929 : [ 5.35851e-006 ]
5930 : [ 5.36273e-006 ]
5931 : [ 5.09069e-006 ]
5932 : [ 5.48869e-006 ]
5933 : [ 5.58778e-006 ]
5934 : [ 5.24035e-006 ]
5935 : [ 5.39531e-006 ]
5936 : [ 5.46238e-006 ]
5937 : [ 5.21492e-006 ]
5938 : [ 5.31415e-006 ]
5939 : [ 6.00832e-006 ]
5940 : [ 5.29969e-006 ]
5941 : [ 5.7743e-006  ]
5942 : [ 5.37318e-006 ]
5943 : [ 5.72288e-006 ]
5944 : [ 5.65617e-006 ]
5945 : [ 5.6307e-006  ]
5946 : [ 5.91072e-006 ]
5947 : [ 5.69319e-006 ]
5948 : [ 5.92675e-006 ]
5949 : [ 5.44174e-006 ]
5950 : [ 5.45189e-006 ]
5951 : [ 5.88675e-006 ]
5952 : [ 5.09039e-006 ]
5953 : [ 5.2335e-006  ]
5954 : [ 5.12991e-006 ]
5955 : [ 5.55568e-006 ]
5956 : [ 5.3973e-006  ]
5957 : [ 5.32947e-006 ]
5958 : [ 5.77153e-006 ]
5959 : [ 5.35251e-006 ]
5960 : [ 5.83893e-006 ]
5961 : [ 5.77706e-006 ]
5962 : [ 5.82811e-006 ]
5963 : [ 5.22665e-006 ]
5964 : [ 5.93627e-006 ]
5965 : [ 5.93159e-006 ]
5966 : [ 5.83973e-006 ]
5967 : [ 5.37642e-006 ]
5968 : [ 5.20588e-006 ]
5969 : [ 5.50181e-006 ]
5970 : [ 5.93355e-006 ]
5971 : [ 5.92305e-006 ]
5972 : [ 5.56448e-006 ]
5973 : [ 5.78046e-006 ]
5974 : [ 5.42032e-006 ]
5975 : [ 5.7039e-006  ]
5976 : [ 5.49571e-006 ]
5977 : [ 5.91276e-006 ]
5978 : [ 5.27385e-006 ]
5979 : [ 5.55124e-006 ]
5980 : [ 5.50634e-006 ]
5981 : [ 5.94737e-006 ]
5982 : [ 5.48945e-006 ]
5983 : [ 5.50117e-006 ]
5984 : [ 5.95913e-006 ]
5985 : [ 5.43322e-006 ]
5986 : [ 5.89085e-006 ]
5987 : [ 5.10374e-006 ]
5988 : [ 5.44587e-006 ]
5989 : [ 5.59228e-006 ]
5990 : [ 5.71764e-006 ]
5991 : [ 5.99092e-006 ]
5992 : [ 5.86267e-006 ]
5993 : [ 5.90879e-006 ]
5994 : [ 5.1788e-006  ]
5995 : [ 5.74343e-006 ]
5996 : [ 5.45242e-006 ]
5997 : [ 5.38781e-006 ]
5998 : [ 5.39054e-006 ]
5999 : [ 5.36824e-006 ]
6000 : [ 5.08513e-006 ]
6001 : [ 5.87091e-006 ]
6002 : [ 5.49559e-006 ]
6003 : [ 5.31509e-006 ]
6004 : [ 5.7027e-006  ]
6005 : [ 5.98145e-006 ]
6006 : [ 5.42418e-006 ]
6007 : [ 5.30983e-006 ]
6008 : [ 5.42957e-006 ]
6009 : [ 5.38161e-006 ]
6010 : [ 5.87229e-006 ]
6011 : [ 5.53584e-006 ]
6012 : [ 5.81793e-006 ]
6013 : [ 5.32417e-006 ]
6014 : [ 5.40081e-006 ]
6015 : [ 5.08538e-006 ]
6016 : [ 5.52027e-006 ]
6017 : [ 5.41266e-006 ]
6018 : [ 5.51864e-006 ]
6019 : [ 5.6555e-006  ]
6020 : [ 5.98984e-006 ]
6021 : [ 5.81357e-006 ]
6022 : [ 5.45427e-006 ]
6023 : [ 5.24873e-006 ]
6024 : [ 5.89231e-006 ]
6025 : [ 5.14327e-006 ]
6026 : [ 5.5923e-006  ]
6027 : [ 5.49069e-006 ]
6028 : [ 5.12146e-006 ]
6029 : [ 5.36452e-006 ]
6030 : [ 5.40905e-006 ]
6031 : [ 5.89581e-006 ]
6032 : [ 5.93075e-006 ]
6033 : [ 5.86189e-006 ]
6034 : [ 5.835e-006   ]
6035 : [ 5.42127e-006 ]
6036 : [ 5.84606e-006 ]
6037 : [ 4.99519e-006 ]
6038 : [ 5.12575e-006 ]
6039 : [ 5.0967e-006  ]
6040 : [ 5.39166e-006 ]
6041 : [ 5.40925e-006 ]
6042 : [ 5.33377e-006 ]
6043 : [ 5.71295e-006 ]
6044 : [ 5.0217e-006  ]
6045 : [ 5.44937e-006 ]
6046 : [ 5.90094e-006 ]
6047 : [ 5.40382e-006 ]
6048 : [ 5.36935e-006 ]
6049 : [ 5.9335e-006  ]
6050 : [ 5.35039e-006 ]
6051 : [ 5.23331e-006 ]
6052 : [ 5.95463e-006 ]
6053 : [ 5.15896e-006 ]
6054 : [ 5.95082e-006 ]
6055 : [ 5.63553e-006 ]
6056 : [ 5.47433e-006 ]
6057 : [ 5.34341e-006 ]
6058 : [ 5.35508e-006 ]
6059 : [ 5.12046e-006 ]
6060 : [ 5.35259e-006 ]
6061 : [ 5.76376e-006 ]
6062 : [ 5.30942e-006 ]
6063 : [ 5.34688e-006 ]
6064 : [ 5.87705e-006 ]
6065 : [ 5.5354e-006  ]
6066 : [ 5.44225e-006 ]
6067 : [ 5.58714e-006 ]
6068 : [ 5.00095e-006 ]
6069 : [ 5.54266e-006 ]
6070 : [ 5.82322e-006 ]
6071 : [ 5.35647e-006 ]
6072 : [ 5.77144e-006 ]
6073 : [ 5.41786e-006 ]
6074 : [ 5.46064e-006 ]
6075 : [ 5.68784e-006 ]
6076 : [ 5.51072e-006 ]
6077 : [ 5.49569e-006 ]
6078 : [ 5.50875e-006 ]
6079 : [ 5.84812e-006 ]
6080 : [ 5.37349e-006 ]
6081 : [ 5.34305e-006 ]
6082 : [ 5.97251e-006 ]
6083 : [ 5.8906e-006  ]
6084 : [ 5.50638e-006 ]
6085 : [ 5.48624e-006 ]
6086 : [ 5.45472e-006 ]
6087 : [ 5.93072e-006 ]
6088 : [ 5.40276e-006 ]
6089 : [ 5.62969e-006 ]
6090 : [ 5.0758e-006  ]
6091 : [ 5.34602e-006 ]
6092 : [ 5.83131e-006 ]
6093 : [ 5.57585e-006 ]
6094 : [ 5.7575e-006  ]
6095 : [ 5.84334e-006 ]
6096 : [ 5.32952e-006 ]
6097 : [ 5.36269e-006 ]
6098 : [ 5.74585e-006 ]
6099 : [ 5.40698e-006 ]
6100 : [ 5.89221e-006 ]
6101 : [ 4.95735e-006 ]
6102 : [ 5.86105e-006 ]
6103 : [ 5.8467e-006  ]
6104 : [ 5.83994e-006 ]
6105 : [ 5.6794e-006  ]
6106 : [ 5.1208e-006  ]
6107 : [ 5.71587e-006 ]
6108 : [ 5.95257e-006 ]
6109 : [ 5.7781e-006  ]
6110 : [ 5.40369e-006 ]
6111 : [ 5.95634e-006 ]
6112 : [ 5.4033e-006  ]
6113 : [ 5.9504e-006  ]
6114 : [ 5.40294e-006 ]
6115 : [ 5.78592e-006 ]
6116 : [ 5.86984e-006 ]
6117 : [ 5.0437e-006  ]
6118 : [ 5.37685e-006 ]
6119 : [ 5.99713e-006 ]
6120 : [ 5.35374e-006 ]
6121 : [ 5.75958e-006 ]
6122 : [ 5.81859e-006 ]
6123 : [ 5.96846e-006 ]
6124 : [ 5.53101e-006 ]
6125 : [ 5.35814e-006 ]
6126 : [ 5.44209e-006 ]
6127 : [ 5.34748e-006 ]
6128 : [ 5.6416e-006  ]
6129 : [ 5.64651e-006 ]
6130 : [ 5.3914e-006  ]
6131 : [ 5.7572e-006  ]
6132 : [ 6.0608e-006  ]
6133 : [ 5.23297e-006 ]
6134 : [ 5.9911e-006  ]
6135 : [ 5.98004e-006 ]
6136 : [ 5.42425e-006 ]
6137 : [ 5.84647e-006 ]
6138 : [ 5.37589e-006 ]
6139 : [ 5.79099e-006 ]
6140 : [ 5.44367e-006 ]
6141 : [ 5.82806e-006 ]
6142 : [ 5.9553e-006  ]
6143 : [ 5.7947e-006  ]
6144 : [ 5.73995e-006 ]
6145 : [ 5.35542e-006 ]
6146 : [ 5.41788e-006 ]
6147 : [ 5.25949e-006 ]
6148 : [ 5.32653e-006 ]
6149 : [ 5.94423e-006 ]
6150 : [ 5.72637e-006 ]
6151 : [ 5.45708e-006 ]
6152 : [ 5.54793e-006 ]
6153 : [ 5.90127e-006 ]
6154 : [ 5.88111e-006 ]
6155 : [ 5.3495e-006  ]
6156 : [ 5.85018e-006 ]
6157 : [ 5.92084e-006 ]
6158 : [ 5.76968e-006 ]
6159 : [ 5.87578e-006 ]
6160 : [ 5.95868e-006 ]
6161 : [ 5.87763e-006 ]
6162 : [ 5.34448e-006 ]
6163 : [ 5.5262e-006  ]
6164 : [ 5.49391e-006 ]
6165 : [ 4.99017e-006 ]
6166 : [ 5.86516e-006 ]
6167 : [ 5.45005e-006 ]
6168 : [ 5.43717e-006 ]
6169 : [ 5.7239e-006  ]
6170 : [ 5.50444e-006 ]
6171 : [ 5.85913e-006 ]
6172 : [ 5.88812e-006 ]
6173 : [ 5.50086e-006 ]
6174 : [ 4.975e-006   ]
6175 : [ 5.62034e-006 ]
6176 : [ 6.05279e-006 ]
6177 : [ 5.97505e-006 ]
6178 : [ 5.89048e-006 ]
6179 : [ 5.28517e-006 ]
6180 : [ 5.36221e-006 ]
6181 : [ 5.37436e-006 ]
6182 : [ 5.47559e-006 ]
6183 : [ 5.81657e-006 ]
6184 : [ 5.56016e-006 ]
6185 : [ 5.68353e-006 ]
6186 : [ 5.4554e-006  ]
6187 : [ 5.88265e-006 ]
6188 : [ 5.39788e-006 ]
6189 : [ 4.92734e-006 ]
6190 : [ 5.89446e-006 ]
6191 : [ 5.57577e-006 ]
6192 : [ 5.38526e-006 ]
6193 : [ 5.13192e-006 ]
6194 : [ 5.94734e-006 ]
6195 : [ 5.82366e-006 ]
6196 : [ 5.79875e-006 ]
6197 : [ 5.49793e-006 ]
6198 : [ 5.63437e-006 ]
6199 : [ 5.90967e-006 ]
6200 : [ 5.7867e-006  ]
6201 : [ 5.22068e-006 ]
6202 : [ 5.77283e-006 ]
6203 : [ 5.70932e-006 ]
6204 : [ 5.80487e-006 ]
6205 : [ 5.26476e-006 ]
6206 : [ 5.91725e-006 ]
6207 : [ 5.75872e-006 ]
6208 : [ 5.85307e-006 ]
6209 : [ 5.28479e-006 ]
6210 : [ 6.03197e-006 ]
6211 : [ 5.32156e-006 ]
6212 : [ 5.50333e-006 ]
6213 : [ 5.81702e-006 ]
6214 : [ 5.42972e-006 ]
6215 : [ 5.80788e-006 ]
6216 : [ 5.49362e-006 ]
6217 : [ 5.73845e-006 ]
6218 : [ 5.26177e-006 ]
6219 : [ 5.50333e-006 ]
6220 : [ 5.06827e-006 ]
6221 : [ 5.46947e-006 ]
6222 : [ 5.7868e-006  ]
6223 : [ 5.72121e-006 ]
6224 : [ 5.53689e-006 ]
6225 : [ 5.93652e-006 ]
6226 : [ 5.70599e-006 ]
6227 : [ 5.64978e-006 ]
6228 : [ 6.02567e-006 ]
6229 : [ 5.57819e-006 ]
6230 : [ 5.54339e-006 ]
6231 : [ 4.90292e-006 ]
6232 : [ 5.73061e-006 ]
6233 : [ 5.7365e-006  ]
6234 : [ 5.36745e-006 ]
6235 : [ 5.33393e-006 ]
6236 : [ 5.83699e-006 ]
6237 : [ 5.78472e-006 ]
6238 : [ 5.36019e-006 ]
6239 : [ 5.90897e-006 ]
6240 : [ 5.37952e-006 ]
6241 : [ 5.68987e-006 ]
6242 : [ 5.92358e-006 ]
6243 : [ 5.74335e-006 ]
6244 : [ 5.70868e-006 ]
6245 : [ 5.41105e-006 ]
6246 : [ 5.62053e-006 ]
6247 : [ 5.47367e-006 ]
6248 : [ 5.86459e-006 ]
6249 : [ 5.91743e-006 ]
6250 : [ 5.96047e-006 ]
6251 : [ 5.14374e-006 ]
6252 : [ 5.50667e-006 ]
6253 : [ 5.85578e-006 ]
6254 : [ 5.02557e-006 ]
6255 : [ 5.15923e-006 ]
6256 : [ 5.47121e-006 ]
6257 : [ 5.02765e-006 ]
6258 : [ 5.94202e-006 ]
6259 : [ 5.46097e-006 ]
6260 : [ 5.42768e-006 ]
6261 : [ 5.85982e-006 ]
6262 : [ 5.36084e-006 ]
6263 : [ 6.0498e-006  ]
6264 : [ 5.44258e-006 ]
6265 : [ 5.95775e-006 ]
6266 : [ 5.41908e-006 ]
6267 : [ 5.51195e-006 ]
6268 : [ 5.51233e-006 ]
6269 : [ 5.08919e-006 ]
6270 : [ 5.02151e-006 ]
6271 : [ 6.01516e-006 ]
6272 : [ 5.65832e-006 ]
6273 : [ 5.65516e-006 ]
6274 : [ 5.93111e-006 ]
6275 : [ 5.54651e-006 ]
6276 : [ 5.91139e-006 ]
6277 : [ 5.1597e-006  ]
6278 : [ 5.86781e-006 ]
6279 : [ 6.02483e-006 ]
6280 : [ 5.78175e-006 ]
6281 : [ 5.62334e-006 ]
6282 : [ 5.14728e-006 ]
6283 : [ 5.56937e-006 ]
6284 : [ 5.263e-006   ]
6285 : [ 5.90583e-006 ]
6286 : [ 5.81671e-006 ]
6287 : [ 5.92239e-006 ]
6288 : [ 5.04604e-006 ]
6289 : [ 5.14912e-006 ]
6290 : [ 5.06754e-006 ]
6291 : [ 5.66479e-006 ]
6292 : [ 5.37253e-006 ]
6293 : [ 5.36843e-006 ]
6294 : [ 5.58195e-006 ]
6295 : [ 5.37872e-006 ]
6296 : [ 5.87237e-006 ]
6297 : [ 5.36038e-006 ]
6298 : [ 5.3844e-006  ]
6299 : [ 5.90321e-006 ]
6300 : [ 5.99531e-006 ]
6301 : [ 5.64027e-006 ]
6302 : [ 5.08558e-006 ]
6303 : [ 5.33006e-006 ]
6304 : [ 5.23936e-006 ]
6305 : [ 5.63541e-006 ]
6306 : [ 5.4837e-006  ]
6307 : [ 5.07883e-006 ]
6308 : [ 5.9389e-006  ]
6309 : [ 5.32218e-006 ]
6310 : [ 5.56946e-006 ]
6311 : [ 5.47193e-006 ]
6312 : [ 5.32499e-006 ]
6313 : [ 5.9155e-006  ]
6314 : [ 5.49874e-006 ]
6315 : [ 5.64082e-006 ]
6316 : [ 5.41161e-006 ]
6317 : [ 5.47932e-006 ]
6318 : [ 5.9053e-006  ]
6319 : [ 5.92652e-006 ]
6320 : [ 5.41201e-006 ]
6321 : [ 5.23075e-006 ]
6322 : [ 5.32768e-006 ]
6323 : [ 5.66302e-006 ]
6324 : [ 5.88976e-006 ]
6325 : [ 5.72124e-006 ]
6326 : [ 5.68687e-006 ]
6327 : [ 5.97387e-006 ]
6328 : [ 5.9029e-006  ]
6329 : [ 5.36426e-006 ]
6330 : [ 5.35632e-006 ]
6331 : [ 5.89707e-006 ]
6332 : [ 5.39672e-006 ]
6333 : [ 5.72787e-006 ]
6334 : [ 5.59518e-006 ]
6335 : [ 5.43097e-006 ]
6336 : [ 5.48852e-006 ]
6337 : [ 5.46263e-006 ]
6338 : [ 5.74925e-006 ]
6339 : [ 5.67066e-006 ]
6340 : [ 5.0508e-006  ]
6341 : [ 5.60588e-006 ]
6342 : [ 5.39791e-006 ]
6343 : [ 5.99238e-006 ]
6344 : [ 5.42194e-006 ]
6345 : [ 5.30404e-006 ]
6346 : [ 5.81936e-006 ]
6347 : [ 5.01502e-006 ]
6348 : [ 5.85664e-006 ]
6349 : [ 5.28945e-006 ]
6350 : [ 5.82688e-006 ]
6351 : [ 5.43486e-006 ]
6352 : [ 5.8977e-006  ]
6353 : [ 5.78428e-006 ]
6354 : [ 5.37525e-006 ]
6355 : [ 5.81609e-006 ]
6356 : [ 5.44096e-006 ]
6357 : [ 5.90483e-006 ]
6358 : [ 5.41716e-006 ]
6359 : [ 5.35201e-006 ]
6360 : [ 5.22775e-006 ]
6361 : [ 5.7391e-006  ]
6362 : [ 5.45259e-006 ]
6363 : [ 5.44842e-006 ]
6364 : [ 5.54542e-006 ]
6365 : [ 5.31998e-006 ]
6366 : [ 5.92447e-006 ]
6367 : [ 5.38049e-006 ]
6368 : [ 5.29871e-006 ]
6369 : [ 5.42268e-006 ]
6370 : [ 5.56512e-006 ]
6371 : [ 5.55113e-006 ]
6372 : [ 5.5921e-006  ]
6373 : [ 5.53783e-006 ]
6374 : [ 5.43718e-006 ]
6375 : [ 5.985e-006   ]
6376 : [ 5.37987e-006 ]
6377 : [ 5.60881e-006 ]
6378 : [ 5.44615e-006 ]
6379 : [ 5.21626e-006 ]
6380 : [ 5.18009e-006 ]
6381 : [ 5.12011e-006 ]
6382 : [ 5.35611e-006 ]
6383 : [ 5.48105e-006 ]
6384 : [ 5.56331e-006 ]
6385 : [ 5.93535e-006 ]
6386 : [ 5.35421e-006 ]
6387 : [ 5.59421e-006 ]
6388 : [ 5.65622e-006 ]
6389 : [ 5.40097e-006 ]
6390 : [ 5.14164e-006 ]
6391 : [ 5.588e-006   ]
6392 : [ 5.79102e-006 ]
6393 : [ 5.82672e-006 ]
6394 : [ 5.50056e-006 ]
6395 : [ 5.88577e-006 ]
6396 : [ 5.45791e-006 ]
6397 : [ 5.93541e-006 ]
6398 : [ 5.96211e-006 ]
6399 : [ 5.97111e-006 ]
6400 : [ 5.70373e-006 ]
6401 : [ 5.61159e-006 ]
6402 : [ 5.66844e-006 ]
6403 : [ 5.75198e-006 ]
6404 : [ 5.66446e-006 ]
6405 : [ 5.57892e-006 ]
6406 : [ 5.79502e-006 ]
6407 : [ 5.26912e-006 ]
6408 : [ 5.88275e-006 ]
6409 : [ 5.47697e-006 ]
6410 : [ 5.21365e-006 ]
6411 : [ 5.95874e-006 ]
6412 : [ 5.91269e-006 ]
6413 : [ 5.85436e-006 ]
6414 : [ 5.31331e-006 ]
6415 : [ 5.61222e-006 ]
6416 : [ 5.66853e-006 ]
6417 : [ 5.61939e-006 ]
6418 : [ 5.89788e-006 ]
6419 : [ 5.25222e-006 ]
6420 : [ 5.4558e-006  ]
6421 : [ 5.6492e-006  ]
6422 : [ 5.47246e-006 ]
6423 : [ 5.57442e-006 ]
6424 : [ 5.52222e-006 ]
6425 : [ 5.65409e-006 ]
6426 : [ 5.67023e-006 ]
6427 : [ 6.02744e-006 ]
6428 : [ 5.41446e-006 ]
6429 : [ 5.2946e-006  ]
6430 : [ 5.7958e-006  ]
6431 : [ 5.77273e-006 ]
6432 : [ 5.66464e-006 ]
6433 : [ 5.33906e-006 ]
6434 : [ 5.63384e-006 ]
6435 : [ 5.14812e-006 ]
6436 : [ 5.00982e-006 ]
6437 : [ 5.64413e-006 ]
6438 : [ 5.88161e-006 ]
6439 : [ 5.11177e-006 ]
6440 : [ 5.55516e-006 ]
6441 : [ 5.21918e-006 ]
6442 : [ 5.54522e-006 ]
6443 : [ 5.96691e-006 ]
6444 : [ 5.83232e-006 ]
6445 : [ 5.46337e-006 ]
6446 : [ 5.97916e-006 ]
6447 : [ 5.43622e-006 ]
6448 : [ 5.53448e-006 ]
6449 : [ 5.42573e-006 ]
6450 : [ 5.62413e-006 ]
6451 : [ 5.60209e-006 ]
6452 : [ 5.11084e-006 ]
6453 : [ 5.50602e-006 ]
6454 : [ 5.82622e-006 ]
6455 : [ 5.47304e-006 ]
6456 : [ 5.50927e-006 ]
6457 : [ 5.74588e-006 ]
6458 : [ 5.08203e-006 ]
6459 : [ 5.08453e-006 ]
6460 : [ 4.95172e-006 ]
6461 : [ 5.98303e-006 ]
6462 : [ 5.84419e-006 ]
6463 : [ 5.82395e-006 ]
6464 : [ 5.73024e-006 ]
6465 : [ 5.29054e-006 ]
6466 : [ 5.75202e-006 ]
6467 : [ 5.39324e-006 ]
6468 : [ 5.55679e-006 ]
6469 : [ 5.89403e-006 ]
6470 : [ 5.38773e-006 ]
6471 : [ 5.11756e-006 ]
6472 : [ 5.86237e-006 ]
6473 : [ 5.49199e-006 ]
6474 : [ 5.13793e-006 ]
6475 : [ 5.98054e-006 ]
6476 : [ 5.16223e-006 ]
6477 : [ 5.67877e-006 ]
6478 : [ 5.52206e-006 ]
6479 : [ 5.68468e-006 ]
6480 : [ 5.25492e-006 ]
6481 : [ 5.36178e-006 ]
6482 : [ 5.94416e-006 ]
6483 : [ 5.86395e-006 ]
6484 : [ 5.44574e-006 ]
6485 : [ 5.39151e-006 ]
6486 : [ 5.02582e-006 ]
6487 : [ 5.41274e-006 ]
6488 : [ 5.39662e-006 ]
6489 : [ 5.92246e-006 ]
6490 : [ 5.89414e-006 ]
6491 : [ 5.23964e-006 ]
6492 : [ 5.49135e-006 ]
6493 : [ 5.97184e-006 ]
6494 : [ 5.79974e-006 ]
6495 : [ 5.52646e-006 ]
6496 : [ 5.59305e-006 ]
6497 : [ 5.44117e-006 ]
6498 : [ 6.05255e-006 ]
6499 : [ 5.9494e-006  ]
6500 : [ 5.81003e-006 ]
6501 : [ 5.44108e-006 ]
6502 : [ 5.94952e-006 ]
6503 : [ 5.66264e-006 ]
6504 : [ 5.79052e-006 ]
6505 : [ 5.79389e-006 ]
6506 : [ 5.62199e-006 ]
6507 : [ 5.88478e-006 ]
6508 : [ 5.65512e-006 ]
6509 : [ 4.96477e-006 ]
6510 : [ 6.09306e-006 ]
6511 : [ 5.34822e-006 ]
6512 : [ 5.27109e-006 ]
6513 : [ 5.79244e-006 ]
6514 : [ 5.80034e-006 ]
6515 : [ 5.22976e-006 ]
6516 : [ 5.17644e-006 ]
6517 : [ 5.4586e-006  ]
6518 : [ 5.53344e-006 ]
6519 : [ 5.36587e-006 ]
6520 : [ 5.64626e-006 ]
6521 : [ 5.36389e-006 ]
6522 : [ 5.77909e-006 ]
6523 : [ 5.35971e-006 ]
6524 : [ 5.97004e-006 ]
6525 : [ 5.47931e-006 ]
6526 : [ 5.42891e-006 ]
6527 : [ 5.13834e-006 ]
6528 : [ 5.80419e-006 ]
6529 : [ 5.56682e-006 ]
6530 : [ 5.44508e-006 ]
6531 : [ 5.42004e-006 ]
6532 : [ 5.98116e-006 ]
6533 : [ 5.33707e-006 ]
6534 : [ 5.11239e-006 ]
6535 : [ 4.86146e-006 ]
6536 : [ 5.41938e-006 ]
6537 : [ 5.44855e-006 ]
6538 : [ 5.68858e-006 ]
6539 : [ 5.93323e-006 ]
6540 : [ 5.65628e-006 ]
6541 : [ 5.21733e-006 ]
6542 : [ 5.99438e-006 ]
6543 : [ 5.81058e-006 ]
6544 : [ 5.27604e-006 ]
6545 : [ 5.67601e-006 ]
6546 : [ 5.11149e-006 ]
6547 : [ 5.47208e-006 ]
6548 : [ 5.93038e-006 ]
6549 : [ 5.43362e-006 ]
6550 : [ 5.29052e-006 ]
6551 : [ 5.93969e-006 ]
6552 : [ 5.90455e-006 ]
6553 : [ 5.17411e-006 ]
6554 : [ 5.86545e-006 ]
6555 : [ 5.51886e-006 ]
6556 : [ 5.58587e-006 ]
6557 : [ 5.344e-006   ]
6558 : [ 5.852e-006   ]
6559 : [ 5.47955e-006 ]
6560 : [ 5.18286e-006 ]
6561 : [ 5.17948e-006 ]
6562 : [ 5.05182e-006 ]
6563 : [ 5.05339e-006 ]
6564 : [ 5.44024e-006 ]
6565 : [ 5.29517e-006 ]
6566 : [ 5.89592e-006 ]
6567 : [ 5.32626e-006 ]
6568 : [ 5.74788e-006 ]
6569 : [ 5.33436e-006 ]
6570 : [ 5.78967e-006 ]
6571 : [ 5.33724e-006 ]
6572 : [ 5.74669e-006 ]
6573 : [ 5.94842e-006 ]
6574 : [ 5.40245e-006 ]
6575 : [ 5.91535e-006 ]
6576 : [ 5.87773e-006 ]
6577 : [ 5.89713e-006 ]
6578 : [ 5.87302e-006 ]
6579 : [ 5.47161e-006 ]
6580 : [ 5.37387e-006 ]
6581 : [ 5.46474e-006 ]
6582 : [ 5.54711e-006 ]
6583 : [ 5.94469e-006 ]
6584 : [ 5.40898e-006 ]
6585 : [ 5.80322e-006 ]
6586 : [ 5.63252e-006 ]
6587 : [ 5.25619e-006 ]
6588 : [ 5.62504e-006 ]
6589 : [ 5.4221e-006  ]
6590 : [ 5.13401e-006 ]
6591 : [ 5.3892e-006  ]
6592 : [ 5.76646e-006 ]
6593 : [ 5.14856e-006 ]
6594 : [ 5.43427e-006 ]
6595 : [ 5.21234e-006 ]
6596 : [ 5.79315e-006 ]
6597 : [ 5.84994e-006 ]
6598 : [ 5.87616e-006 ]
6599 : [ 6.01074e-006 ]
6600 : [ 4.79521e-006 ]
6601 : [ 5.26431e-006 ]
6602 : [ 6.03045e-006 ]
6603 : [ 5.96219e-006 ]
6604 : [ 5.82407e-006 ]
6605 : [ 5.47594e-006 ]
6606 : [ 5.40321e-006 ]
6607 : [ 5.71156e-006 ]
6608 : [ 5.63131e-006 ]
6609 : [ 5.9458e-006  ]
6610 : [ 5.44371e-006 ]
6611 : [ 5.24938e-006 ]
6612 : [ 5.46048e-006 ]
6613 : [ 5.83381e-006 ]
6614 : [ 5.35317e-006 ]
6615 : [ 5.69577e-006 ]
6616 : [ 4.90459e-006 ]
6617 : [ 4.86794e-006 ]
6618 : [ 5.89081e-006 ]
6619 : [ 4.84162e-006 ]
6620 : [ 5.36084e-006 ]
6621 : [ 5.48284e-006 ]
6622 : [ 5.18541e-006 ]
6623 : [ 5.94647e-006 ]
6624 : [ 5.32607e-006 ]
6625 : [ 5.34766e-006 ]
6626 : [ 5.77183e-006 ]
6627 : [ 5.55414e-006 ]
6628 : [ 5.54148e-006 ]
6629 : [ 5.76638e-006 ]
6630 : [ 6.00063e-006 ]
6631 : [ 5.18174e-006 ]
6632 : [ 5.92197e-006 ]
6633 : [ 4.88301e-006 ]
6634 : [ 5.75102e-006 ]
6635 : [ 5.87399e-006 ]
6636 : [ 5.90619e-006 ]
6637 : [ 5.19311e-006 ]
6638 : [ 5.49848e-006 ]
6639 : [ 5.45201e-006 ]
6640 : [ 5.66297e-006 ]
6641 : [ 5.62842e-006 ]
6642 : [ 5.85831e-006 ]
6643 : [ 5.31135e-006 ]
6644 : [ 4.863e-006   ]
6645 : [ 5.69077e-006 ]
6646 : [ 5.64296e-006 ]
6647 : [ 5.50183e-006 ]
6648 : [ 5.44334e-006 ]
6649 : [ 5.37622e-006 ]
6650 : [ 5.45412e-006 ]
6651 : [ 5.93498e-006 ]
6652 : [ 5.88257e-006 ]
6653 : [ 5.12392e-006 ]
6654 : [ 5.81476e-006 ]
6655 : [ 6.0065e-006  ]
6656 : [ 5.74823e-006 ]
6657 : [ 5.48368e-006 ]
6658 : [ 5.41782e-006 ]
6659 : [ 5.64563e-006 ]
6660 : [ 5.07903e-006 ]
6661 : [ 5.90716e-006 ]
6662 : [ 5.46832e-006 ]
6663 : [ 5.82212e-006 ]
6664 : [ 5.83741e-006 ]
6665 : [ 5.58443e-006 ]
6666 : [ 5.5251e-006  ]
6667 : [ 5.55785e-006 ]
6668 : [ 5.98108e-006 ]
6669 : [ 5.24884e-006 ]
6670 : [ 5.43161e-006 ]
6671 : [ 5.44028e-006 ]
6672 : [ 5.48037e-006 ]
6673 : [ 5.39507e-006 ]
6674 : [ 5.89564e-006 ]
6675 : [ 5.24437e-006 ]
6676 : [ 5.9279e-006  ]
6677 : [ 5.62587e-006 ]
6678 : [ 5.75878e-006 ]
6679 : [ 5.93556e-006 ]
6680 : [ 6.00929e-006 ]
6681 : [ 5.77652e-006 ]
6682 : [ 5.78247e-006 ]
6683 : [ 5.46313e-006 ]
6684 : [ 5.75406e-006 ]
6685 : [ 5.1981e-006  ]
6686 : [ 5.86398e-006 ]
6687 : [ 5.44746e-006 ]
6688 : [ 5.65846e-006 ]
6689 : [ 4.98026e-006 ]
6690 : [ 5.52224e-006 ]
6691 : [ 5.88548e-006 ]
6692 : [ 5.94996e-006 ]
6693 : [ 5.39238e-006 ]
6694 : [ 5.86045e-006 ]
6695 : [ 5.38932e-006 ]
6696 : [ 5.32661e-006 ]
6697 : [ 5.95512e-006 ]
6698 : [ 5.66552e-006 ]
6699 : [ 5.83471e-006 ]
6700 : [ 5.4841e-006  ]
6701 : [ 5.98714e-006 ]
6702 : [ 5.89506e-006 ]
6703 : [ 5.69541e-006 ]
6704 : [ 5.86556e-006 ]
6705 : [ 5.61778e-006 ]
6706 : [ 5.74485e-006 ]
6707 : [ 5.76001e-006 ]
6708 : [ 5.90839e-006 ]
6709 : [ 5.92443e-006 ]
6710 : [ 5.6409e-006  ]
6711 : [ 5.35147e-006 ]
6712 : [ 5.27861e-006 ]
6713 : [ 5.41445e-006 ]
6714 : [ 5.37228e-006 ]
6715 : [ 5.88276e-006 ]
6716 : [ 5.43775e-006 ]
6717 : [ 5.96854e-006 ]
6718 : [ 5.47303e-006 ]
6719 : [ 5.82962e-006 ]
6720 : [ 5.77494e-006 ]
6721 : [ 5.40038e-006 ]
6722 : [ 5.47274e-006 ]
6723 : [ 5.93217e-006 ]
6724 : [ 5.77301e-006 ]
6725 : [ 5.83472e-006 ]
6726 : [ 5.4269e-006  ]
6727 : [ 5.20664e-006 ]
6728 : [ 5.64674e-006 ]
6729 : [ 5.54082e-006 ]
6730 : [ 5.35555e-006 ]
6731 : [ 5.3459e-006  ]
6732 : [ 6.01856e-006 ]
6733 : [ 5.43869e-006 ]
6734 : [ 6.00448e-006 ]
6735 : [ 5.96469e-006 ]
6736 : [ 5.21432e-006 ]
6737 : [ 5.60174e-006 ]
6738 : [ 5.99058e-006 ]
6739 : [ 4.98696e-006 ]
6740 : [ 5.14421e-006 ]
6741 : [ 5.50025e-006 ]
6742 : [ 5.51691e-006 ]
6743 : [ 5.27808e-006 ]
6744 : [ 5.62755e-006 ]
6745 : [ 5.49987e-006 ]
6746 : [ 5.22801e-006 ]
6747 : [ 5.27018e-006 ]
6748 : [ 5.35527e-006 ]
6749 : [ 5.86613e-006 ]
6750 : [ 5.89284e-006 ]
6751 : [ 5.52514e-006 ]
6752 : [ 5.49563e-006 ]
6753 : [ 5.69742e-006 ]
6754 : [ 5.34286e-006 ]
6755 : [ 5.42041e-006 ]
6756 : [ 5.68797e-006 ]
6757 : [ 5.7511e-006  ]
6758 : [ 5.2012e-006  ]
6759 : [ 5.80083e-006 ]
6760 : [ 5.96764e-006 ]
6761 : [ 5.0371e-006  ]
6762 : [ 5.89444e-006 ]
6763 : [ 5.72731e-006 ]
6764 : [ 5.73804e-006 ]
6765 : [ 5.90538e-006 ]
6766 : [ 5.09572e-006 ]
6767 : [ 5.45252e-006 ]
6768 : [ 5.63712e-006 ]
6769 : [ 5.52426e-006 ]
6770 : [ 5.91996e-006 ]
6771 : [ 5.41505e-006 ]
6772 : [ 5.40136e-006 ]
6773 : [ 5.10347e-006 ]
6774 : [ 5.89268e-006 ]
6775 : [ 5.89373e-006 ]
6776 : [ 5.27548e-006 ]
6777 : [ 5.47478e-006 ]
6778 : [ 5.10148e-006 ]
6779 : [ 5.65298e-006 ]
6780 : [ 5.8821e-006  ]
6781 : [ 5.3804e-006  ]
6782 : [ 5.40198e-006 ]
6783 : [ 5.59616e-006 ]
6784 : [ 5.2717e-006  ]
6785 : [ 5.86709e-006 ]
6786 : [ 5.68696e-006 ]
6787 : [ 5.97279e-006 ]
6788 : [ 5.25302e-006 ]
6789 : [ 6.00476e-006 ]
6790 : [ 5.77859e-006 ]
6791 : [ 5.88769e-006 ]
6792 : [ 5.44518e-006 ]
6793 : [ 5.3336e-006  ]
6794 : [ 5.5558e-006  ]
6795 : [ 5.37736e-006 ]
6796 : [ 5.3363e-006  ]
6797 : [ 5.92004e-006 ]
6798 : [ 5.6463e-006  ]
6799 : [ 5.42268e-006 ]
6800 : [ 5.0207e-006  ]
6801 : [ 5.45561e-006 ]
6802 : [ 5.62104e-006 ]
6803 : [ 5.4296e-006  ]
6804 : [ 5.12912e-006 ]
6805 : [ 5.58972e-006 ]
6806 : [ 5.48403e-006 ]
6807 : [ 5.0248e-006  ]
6808 : [ 5.53897e-006 ]
6809 : [ 5.45701e-006 ]
6810 : [ 5.54166e-006 ]
6811 : [ 5.12404e-006 ]
6812 : [ 5.32864e-006 ]
6813 : [ 5.03931e-006 ]
6814 : [ 5.28765e-006 ]
6815 : [ 5.94877e-006 ]
6816 : [ 5.28553e-006 ]
6817 : [ 5.73764e-006 ]
6818 : [ 4.93176e-006 ]
6819 : [ 5.81796e-006 ]
6820 : [ 4.88439e-006 ]
6821 : [ 5.77687e-006 ]
6822 : [ 5.37998e-006 ]
6823 : [ 5.68232e-006 ]
6824 : [ 5.28921e-006 ]
6825 : [ 5.64819e-006 ]
6826 : [ 5.4117e-006  ]
6827 : [ 5.32469e-006 ]
6828 : [ 5.37505e-006 ]
6829 : [ 5.51752e-006 ]
6830 : [ 5.00636e-006 ]
6831 : [ 5.6872e-006  ]
6832 : [ 5.29291e-006 ]
6833 : [ 5.27602e-006 ]
6834 : [ 6.03311e-006 ]
6835 : [ 5.88969e-006 ]
6836 : [ 5.26854e-006 ]
6837 : [ 5.87224e-006 ]
6838 : [ 5.32639e-006 ]
6839 : [ 5.86863e-006 ]
6840 : [ 5.45931e-006 ]
6841 : [ 5.50204e-006 ]
6842 : [ 5.86917e-006 ]
6843 : [ 5.9594e-006  ]
6844 : [ 5.8819e-006  ]
6845 : [ 5.10922e-006 ]
6846 : [ 5.38823e-006 ]
6847 : [ 5.4368e-006  ]
6848 : [ 6.08626e-006 ]
6849 : [ 5.91579e-006 ]
6850 : [ 5.41773e-006 ]
6851 : [ 5.98826e-006 ]
6852 : [ 5.64701e-006 ]
6853 : [ 5.8946e-006  ]
6854 : [ 5.36402e-006 ]
6855 : [ 5.51024e-006 ]
6856 : [ 5.40463e-006 ]
6857 : [ 5.84296e-006 ]
6858 : [ 5.88776e-006 ]
6859 : [ 5.44391e-006 ]
6860 : [ 5.42623e-006 ]
6861 : [ 5.35121e-006 ]
6862 : [ 5.91481e-006 ]
6863 : [ 5.99062e-006 ]
6864 : [ 5.24095e-006 ]
6865 : [ 5.36553e-006 ]
6866 : [ 5.64367e-006 ]
6867 : [ 5.87689e-006 ]
6868 : [ 5.8292e-006  ]
6869 : [ 5.45401e-006 ]
6870 : [ 5.90503e-006 ]
6871 : [ 5.35802e-006 ]
6872 : [ 5.47023e-006 ]
6873 : [ 5.32152e-006 ]
6874 : [ 5.19562e-006 ]
6875 : [ 5.06096e-006 ]
6876 : [ 5.60404e-006 ]
6877 : [ 5.18726e-006 ]
6878 : [ 5.73753e-006 ]
6879 : [ 5.39227e-006 ]
6880 : [ 5.90001e-006 ]
6881 : [ 5.59806e-006 ]
6882 : [ 5.13512e-006 ]
6883 : [ 4.86591e-006 ]
6884 : [ 5.79659e-006 ]
6885 : [ 5.35201e-006 ]
6886 : [ 5.94152e-006 ]
6887 : [ 5.04329e-006 ]
6888 : [ 5.64468e-006 ]
6889 : [ 5.04459e-006 ]
6890 : [ 5.50088e-006 ]
6891 : [ 5.26086e-006 ]
6892 : [ 5.13823e-006 ]
6893 : [ 5.5775e-006  ]
6894 : [ 5.31907e-006 ]
6895 : [ 5.69514e-006 ]
6896 : [ 5.8711e-006  ]
6897 : [ 5.23613e-006 ]
6898 : [ 5.74752e-006 ]
6899 : [ 5.49495e-006 ]
6900 : [ 5.84394e-006 ]
6901 : [ 5.88405e-006 ]
6902 : [ 5.74967e-006 ]
6903 : [ 5.75682e-006 ]
6904 : [ 5.57985e-006 ]
6905 : [ 5.00426e-006 ]
6906 : [ 5.63334e-006 ]
6907 : [ 5.76837e-006 ]
6908 : [ 5.3623e-006  ]
6909 : [ 5.24391e-006 ]
6910 : [ 5.37567e-006 ]
6911 : [ 4.9927e-006  ]
6912 : [ 5.52585e-006 ]
6913 : [ 5.99251e-006 ]
6914 : [ 5.02136e-006 ]
6915 : [ 5.85823e-006 ]
6916 : [ 5.93691e-006 ]
6917 : [ 5.82207e-006 ]
6918 : [ 5.85339e-006 ]
6919 : [ 4.91973e-006 ]
6920 : [ 5.86095e-006 ]
6921 : [ 5.58243e-006 ]
6922 : [ 5.69335e-006 ]
6923 : [ 5.26425e-006 ]
6924 : [ 5.27451e-006 ]
6925 : [ 5.41104e-006 ]
6926 : [ 5.04899e-006 ]
6927 : [ 5.27349e-006 ]
6928 : [ 5.73676e-006 ]
6929 : [ 5.40863e-006 ]
6930 : [ 5.40002e-006 ]
6931 : [ 5.60651e-006 ]
6932 : [ 5.91409e-006 ]
6933 : [ 5.40541e-006 ]
6934 : [ 5.68005e-006 ]
6935 : [ 5.53791e-006 ]
6936 : [ 5.45999e-006 ]
6937 : [ 5.54518e-006 ]
6938 : [ 5.96001e-006 ]
6939 : [ 6.01039e-006 ]
6940 : [ 5.65908e-006 ]
6941 : [ 5.73117e-006 ]
6942 : [ 5.8876e-006  ]
6943 : [ 5.78153e-006 ]
6944 : [ 5.3879e-006  ]
6945 : [ 5.81866e-006 ]
6946 : [ 5.95661e-006 ]
6947 : [ 5.34617e-006 ]
6948 : [ 5.32561e-006 ]
6949 : [ 5.3638e-006  ]
6950 : [ 5.3953e-006  ]
6951 : [ 5.43802e-006 ]
6952 : [ 5.69368e-006 ]
6953 : [ 5.81947e-006 ]
6954 : [ 5.80472e-006 ]
6955 : [ 5.80502e-006 ]
6956 : [ 5.30896e-006 ]
6957 : [ 5.94815e-006 ]
6958 : [ 5.40437e-006 ]
6959 : [ 5.71134e-006 ]
6960 : [ 4.88101e-006 ]
6961 : [ 5.38288e-006 ]
6962 : [ 4.91442e-006 ]
6963 : [ 5.68146e-006 ]
6964 : [ 5.94516e-006 ]
6965 : [ 5.66358e-006 ]
6966 : [ 5.8362e-006  ]
6967 : [ 6.00049e-006 ]
6968 : [ 5.28893e-006 ]
6969 : [ 4.79668e-006 ]
6970 : [ 5.87321e-006 ]
6971 : [ 5.71528e-006 ]
6972 : [ 4.90463e-006 ]
6973 : [ 5.36709e-006 ]
6974 : [ 5.33029e-006 ]
6975 : [ 5.46531e-006 ]
6976 : [ 5.40162e-006 ]
6977 : [ 5.44637e-006 ]
6978 : [ 5.81455e-006 ]
6979 : [ 5.35033e-006 ]
6980 : [ 5.02068e-006 ]
6981 : [ 5.35236e-006 ]
6982 : [ 5.78181e-006 ]
6983 : [ 5.49431e-006 ]
6984 : [ 5.67501e-006 ]
6985 : [ 6.0114e-006  ]
6986 : [ 5.39812e-006 ]
6987 : [ 5.15567e-006 ]
6988 : [ 5.34635e-006 ]
6989 : [ 5.67335e-006 ]
6990 : [ 5.38381e-006 ]
6991 : [ 5.89887e-006 ]
6992 : [ 5.92467e-006 ]
6993 : [ 5.45233e-006 ]
6994 : [ 5.40162e-006 ]
6995 : [ 5.34355e-006 ]
6996 : [ 5.57183e-006 ]
6997 : [ 5.99576e-006 ]
6998 : [ 5.8206e-006  ]
6999 : [ 5.44147e-006 ]
7000 : [ 5.31809e-006 ]
7001 : [ 5.62101e-006 ]
7002 : [ 5.80316e-006 ]
7003 : [ 5.49044e-006 ]
7004 : [ 5.90474e-006 ]
7005 : [ 5.34606e-006 ]
7006 : [ 5.63183e-006 ]
7007 : [ 5.09037e-006 ]
7008 : [ 5.8097e-006  ]
7009 : [ 5.10539e-006 ]
7010 : [ 5.65533e-006 ]
7011 : [ 5.03234e-006 ]
7012 : [ 5.45137e-006 ]
7013 : [ 5.66177e-006 ]
7014 : [ 5.64666e-006 ]
7015 : [ 5.72795e-006 ]
7016 : [ 5.41832e-006 ]
7017 : [ 5.45344e-006 ]
7018 : [ 5.63995e-006 ]
7019 : [ 5.55029e-006 ]
7020 : [ 5.65396e-006 ]
7021 : [ 5.36312e-006 ]
7022 : [ 5.29783e-006 ]
7023 : [ 5.41881e-006 ]
7024 : [ 5.9657e-006  ]
7025 : [ 5.21888e-006 ]
7026 : [ 5.79443e-006 ]
7027 : [ 5.72755e-006 ]
7028 : [ 5.32723e-006 ]
7029 : [ 5.93567e-006 ]
7030 : [ 5.70431e-006 ]
7031 : [ 6.04828e-006 ]
7032 : [ 5.67867e-006 ]
7033 : [ 5.41587e-006 ]
7034 : [ 5.1612e-006  ]
7035 : [ 5.72623e-006 ]
7036 : [ 5.5649e-006  ]
7037 : [ 5.85972e-006 ]
7038 : [ 4.98483e-006 ]
7039 : [ 5.59404e-006 ]
7040 : [ 5.41496e-006 ]
7041 : [ 5.55759e-006 ]
7042 : [ 5.71925e-006 ]
7043 : [ 5.60216e-006 ]
7044 : [ 5.59058e-006 ]
7045 : [ 5.36959e-006 ]
7046 : [ 5.64043e-006 ]
7047 : [ 5.84752e-006 ]
7048 : [ 4.94885e-006 ]
7049 : [ 5.38508e-006 ]
7050 : [ 5.06556e-006 ]
7051 : [ 5.73413e-006 ]
7052 : [ 5.91475e-006 ]
7053 : [ 5.10571e-006 ]
7054 : [ 5.50067e-006 ]
7055 : [ 5.88956e-006 ]
7056 : [ 5.92641e-006 ]
7057 : [ 5.4456e-006  ]
7058 : [ 5.22774e-006 ]
7059 : [ 5.46294e-006 ]
7060 : [ 5.72115e-006 ]
7061 : [ 5.57086e-006 ]
7062 : [ 5.34818e-006 ]
7063 : [ 5.73271e-006 ]
7064 : [ 5.87681e-006 ]
7065 : [ 5.25398e-006 ]
7066 : [ 5.89885e-006 ]
7067 : [ 5.76203e-006 ]
7068 : [ 5.38963e-006 ]
7069 : [ 5.65679e-006 ]
7070 : [ 5.53686e-006 ]
7071 : [ 5.44588e-006 ]
7072 : [ 5.57921e-006 ]
7073 : [ 5.73958e-006 ]
7074 : [ 5.98298e-006 ]
7075 : [ 5.46519e-006 ]
7076 : [ 5.6395e-006  ]
7077 : [ 5.73338e-006 ]
7078 : [ 5.65506e-006 ]
7079 : [ 5.30806e-006 ]
7080 : [ 5.2222e-006  ]
7081 : [ 5.54475e-006 ]
7082 : [ 5.62514e-006 ]
7083 : [ 5.40427e-006 ]
7084 : [ 5.9126e-006  ]
7085 : [ 5.76806e-006 ]
7086 : [ 5.91703e-006 ]
7087 : [ 5.49976e-006 ]
7088 : [ 5.3965e-006  ]
7089 : [ 5.38326e-006 ]
7090 : [ 4.91735e-006 ]
7091 : [ 5.30425e-006 ]
7092 : [ 5.76349e-006 ]
7093 : [ 5.73213e-006 ]
7094 : [ 5.92392e-006 ]
7095 : [ 5.46017e-006 ]
7096 : [ 5.96293e-006 ]
7097 : [ 5.44618e-006 ]
7098 : [ 5.78666e-006 ]
7099 : [ 5.98119e-006 ]
7100 : [ 5.9435e-006  ]
7101 : [ 5.34374e-006 ]
7102 : [ 5.95769e-006 ]
7103 : [ 5.02467e-006 ]
7104 : [ 5.43225e-006 ]
7105 : [ 5.37325e-006 ]
7106 : [ 5.12239e-006 ]
7107 : [ 5.79871e-006 ]
7108 : [ 5.43368e-006 ]
7109 : [ 5.99401e-006 ]
7110 : [ 5.65643e-006 ]
7111 : [ 5.92224e-006 ]
7112 : [ 5.64689e-006 ]
7113 : [ 5.23231e-006 ]
7114 : [ 5.38173e-006 ]
7115 : [ 5.5436e-006  ]
7116 : [ 5.87903e-006 ]
7117 : [ 5.90693e-006 ]
7118 : [ 4.95634e-006 ]
7119 : [ 5.42417e-006 ]
7120 : [ 5.34115e-006 ]
7121 : [ 5.89384e-006 ]
7122 : [ 5.25829e-006 ]
7123 : [ 5.45432e-006 ]
7124 : [ 5.47057e-006 ]
7125 : [ 5.95249e-006 ]
7126 : [ 5.14013e-006 ]
7127 : [ 5.37264e-006 ]
7128 : [ 5.40955e-006 ]
7129 : [ 5.00355e-006 ]
7130 : [ 5.52403e-006 ]
7131 : [ 5.81431e-006 ]
7132 : [ 5.31357e-006 ]
7133 : [ 5.89355e-006 ]
7134 : [ 5.69734e-006 ]
7135 : [ 5.96033e-006 ]
7136 : [ 5.75384e-006 ]
7137 : [ 5.84247e-006 ]
7138 : [ 5.54572e-006 ]
7139 : [ 5.20934e-006 ]
7140 : [ 5.8799e-006  ]
7141 : [ 5.74061e-006 ]
7142 : [ 5.50523e-006 ]
7143 : [ 5.84962e-006 ]
7144 : [ 5.1781e-006  ]
7145 : [ 5.48481e-006 ]
7146 : [ 5.40226e-006 ]
7147 : [ 5.52577e-006 ]
7148 : [ 5.58491e-006 ]
7149 : [ 5.77129e-006 ]
7150 : [ 4.89207e-006 ]
7151 : [ 5.76769e-006 ]
7152 : [ 5.4148e-006  ]
7153 : [ 5.06745e-006 ]
7154 : [ 5.35256e-006 ]
7155 : [ 5.49781e-006 ]
7156 : [ 5.50436e-006 ]
7157 : [ 5.14631e-006 ]
7158 : [ 5.86148e-006 ]
7159 : [ 5.22611e-006 ]
7160 : [ 4.78201e-006 ]
7161 : [ 5.27568e-006 ]
7162 : [ 5.44369e-006 ]
7163 : [ 5.62759e-006 ]
7164 : [ 5.32489e-006 ]
7165 : [ 5.38248e-006 ]
7166 : [ 5.07718e-006 ]
7167 : [ 5.91824e-006 ]
7168 : [ 5.45038e-006 ]
7169 : [ 5.54643e-006 ]
7170 : [ 5.38499e-006 ]
7171 : [ 5.71515e-006 ]
7172 : [ 5.38697e-006 ]
7173 : [ 5.95789e-006 ]
7174 : [ 5.61965e-006 ]
7175 : [ 5.02471e-006 ]
7176 : [ 5.85566e-006 ]
7177 : [ 5.40634e-006 ]
7178 : [ 5.30602e-006 ]
7179 : [ 5.53547e-006 ]
7180 : [ 5.7924e-006  ]
7181 : [ 6.04338e-006 ]
7182 : [ 5.88559e-006 ]
7183 : [ 5.54459e-006 ]
7184 : [ 5.40611e-006 ]
7185 : [ 5.7075e-006  ]
7186 : [ 5.33891e-006 ]
7187 : [ 5.75912e-006 ]
7188 : [ 5.45998e-006 ]
7189 : [ 5.52386e-006 ]
7190 : [ 5.2975e-006  ]
7191 : [ 4.96306e-006 ]
7192 : [ 5.96509e-006 ]
7193 : [ 5.937e-006   ]
7194 : [ 5.84465e-006 ]
7195 : [ 5.63609e-006 ]
7196 : [ 4.9022e-006  ]
7197 : [ 5.97227e-006 ]
7198 : [ 5.96106e-006 ]
7199 : [ 5.91351e-006 ]
7200 : [ 5.87009e-006 ]
7201 : [ 5.95032e-006 ]
7202 : [ 5.83391e-006 ]
7203 : [ 5.77785e-006 ]
7204 : [ 5.02925e-006 ]
7205 : [ 5.24938e-006 ]
7206 : [ 5.38781e-006 ]
7207 : [ 5.48943e-006 ]
7208 : [ 5.7458e-006  ]
7209 : [ 5.87413e-006 ]
7210 : [ 5.86654e-006 ]
7211 : [ 5.9126e-006  ]
7212 : [ 5.63066e-006 ]
7213 : [ 5.424e-006   ]
7214 : [ 6.03779e-006 ]
7215 : [ 5.83418e-006 ]
7216 : [ 5.4761e-006  ]
7217 : [ 5.44049e-006 ]
7218 : [ 5.4653e-006  ]
7219 : [ 5.81301e-006 ]
7220 : [ 5.15313e-006 ]
7221 : [ 5.57612e-006 ]
7222 : [ 5.43619e-006 ]
7223 : [ 5.45627e-006 ]
7224 : [ 4.87779e-006 ]
7225 : [ 5.1567e-006  ]
7226 : [ 6.02011e-006 ]
7227 : [ 5.67309e-006 ]
7228 : [ 5.8802e-006  ]
7229 : [ 5.93908e-006 ]
7230 : [ 5.3245e-006  ]
7231 : [ 6.02155e-006 ]
7232 : [ 5.31276e-006 ]
7233 : [ 4.88425e-006 ]
7234 : [ 5.14265e-006 ]
7235 : [ 6.08198e-006 ]
7236 : [ 5.79951e-006 ]
7237 : [ 5.3606e-006  ]
7238 : [ 5.83385e-006 ]
7239 : [ 5.76865e-006 ]
7240 : [ 5.30259e-006 ]
7241 : [ 5.63668e-006 ]
7242 : [ 5.80921e-006 ]
7243 : [ 5.75569e-006 ]
7244 : [ 5.36769e-006 ]
7245 : [ 5.76564e-006 ]
7246 : [ 5.73195e-006 ]
7247 : [ 5.35076e-006 ]
7248 : [ 5.62886e-006 ]
7249 : [ 5.55711e-006 ]
7250 : [ 5.54421e-006 ]
7251 : [ 5.93348e-006 ]
7252 : [ 5.60157e-006 ]
7253 : [ 5.95117e-006 ]
7254 : [ 5.62955e-006 ]
7255 : [ 5.61549e-006 ]
7256 : [ 5.8496e-006  ]
7257 : [ 5.74069e-006 ]
7258 : [ 5.93978e-006 ]
7259 : [ 5.78659e-006 ]
7260 : [ 5.86319e-006 ]
7261 : [ 5.96897e-006 ]
7262 : [ 5.3301e-006  ]
7263 : [ 5.38914e-006 ]
7264 : [ 5.78405e-006 ]
7265 : [ 5.35625e-006 ]
7266 : [ 5.85936e-006 ]
7267 : [ 5.38775e-006 ]
7268 : [ 5.52436e-006 ]
7269 : [ 5.40399e-006 ]
7270 : [ 5.85158e-006 ]
7271 : [ 5.89943e-006 ]
7272 : [ 5.3074e-006  ]
7273 : [ 5.41799e-006 ]
7274 : [ 5.75932e-006 ]
7275 : [ 5.35169e-006 ]
7276 : [ 5.47046e-006 ]
7277 : [ 5.17604e-006 ]
7278 : [ 5.44184e-006 ]
7279 : [ 5.45505e-006 ]
7280 : [ 5.57843e-006 ]
7281 : [ 5.07295e-006 ]
7282 : [ 5.93963e-006 ]
7283 : [ 5.78546e-006 ]
7284 : [ 5.70748e-006 ]
7285 : [ 5.61807e-006 ]
7286 : [ 5.80023e-006 ]
7287 : [ 5.90281e-006 ]
7288 : [ 5.08912e-006 ]
7289 : [ 5.83304e-006 ]
7290 : [ 5.54257e-006 ]
7291 : [ 5.29832e-006 ]
7292 : [ 5.57166e-006 ]
7293 : [ 5.436e-006   ]
7294 : [ 5.72741e-006 ]
7295 : [ 5.61279e-006 ]
7296 : [ 5.21533e-006 ]
7297 : [ 5.58274e-006 ]
7298 : [ 5.68693e-006 ]
7299 : [ 5.7823e-006  ]
7300 : [ 5.82701e-006 ]
7301 : [ 5.33463e-006 ]
7302 : [ 5.81403e-006 ]
7303 : [ 5.29565e-006 ]
7304 : [ 5.64338e-006 ]
7305 : [ 5.75833e-006 ]
7306 : [ 5.81891e-006 ]
7307 : [ 5.32954e-006 ]
7308 : [ 5.34276e-006 ]
7309 : [ 5.43517e-006 ]
7310 : [ 5.82757e-006 ]
7311 : [ 5.42107e-006 ]
7312 : [ 5.23935e-006 ]
7313 : [ 5.60437e-006 ]
7314 : [ 5.10577e-006 ]
7315 : [ 5.54229e-006 ]
7316 : [ 5.59318e-006 ]
7317 : [ 5.32199e-006 ]
7318 : [ 5.53604e-006 ]
7319 : [ 5.60824e-006 ]
7320 : [ 5.48934e-006 ]
7321 : [ 5.54544e-006 ]
7322 : [ 5.4068e-006  ]
7323 : [ 5.8299e-006  ]
7324 : [ 5.87451e-006 ]
7325 : [ 5.94342e-006 ]
7326 : [ 5.81775e-006 ]
7327 : [ 5.89227e-006 ]
7328 : [ 5.54741e-006 ]
7329 : [ 5.88603e-006 ]
7330 : [ 5.95152e-006 ]
7331 : [ 5.33448e-006 ]
7332 : [ 5.35471e-006 ]
7333 : [ 5.28093e-006 ]
7334 : [ 5.47615e-006 ]
7335 : [ 6.05059e-006 ]
7336 : [ 5.48274e-006 ]
7337 : [ 5.63922e-006 ]
7338 : [ 5.30352e-006 ]
7339 : [ 5.93068e-006 ]
7340 : [ 5.98032e-006 ]
7341 : [ 5.35137e-006 ]
7342 : [ 5.6669e-006  ]
7343 : [ 5.79222e-006 ]
7344 : [ 5.10679e-006 ]
7345 : [ 5.66788e-006 ]
7346 : [ 5.42343e-006 ]
7347 : [ 5.66303e-006 ]
7348 : [ 5.31167e-006 ]
7349 : [ 5.76257e-006 ]
7350 : [ 5.35491e-006 ]
7351 : [ 5.54461e-006 ]
7352 : [ 5.91335e-006 ]
7353 : [ 5.33726e-006 ]
7354 : [ 5.6045e-006  ]
7355 : [ 5.6029e-006  ]
7356 : [ 5.42851e-006 ]
7357 : [ 5.38827e-006 ]
7358 : [ 5.39899e-006 ]
7359 : [ 5.40661e-006 ]
7360 : [ 5.74386e-006 ]
7361 : [ 5.39188e-006 ]
7362 : [ 5.21398e-006 ]
7363 : [ 5.4913e-006  ]
7364 : [ 4.90296e-006 ]
7365 : [ 5.04822e-006 ]
7366 : [ 5.79797e-006 ]
7367 : [ 5.20736e-006 ]
7368 : [ 6.00995e-006 ]
7369 : [ 5.89108e-006 ]
7370 : [ 5.92543e-006 ]
7371 : [ 5.00935e-006 ]
7372 : [ 5.5441e-006  ]
7373 : [ 5.13315e-006 ]
7374 : [ 5.45562e-006 ]
7375 : [ 5.47687e-006 ]
7376 : [ 5.42076e-006 ]
7377 : [ 5.93787e-006 ]
7378 : [ 5.47631e-006 ]
7379 : [ 5.09997e-006 ]
7380 : [ 5.09221e-006 ]
7381 : [ 5.90092e-006 ]
7382 : [ 5.6936e-006  ]
7383 : [ 5.63418e-006 ]
7384 : [ 5.97481e-006 ]
7385 : [ 5.25062e-006 ]
7386 : [ 5.8503e-006  ]
7387 : [ 5.80606e-006 ]
7388 : [ 5.26703e-006 ]
7389 : [ 5.21843e-006 ]
7390 : [ 5.97722e-006 ]
7391 : [ 5.49752e-006 ]
7392 : [ 5.23916e-006 ]
7393 : [ 5.13913e-006 ]
7394 : [ 5.78336e-006 ]
7395 : [ 5.26811e-006 ]
7396 : [ 5.80424e-006 ]
7397 : [ 5.64804e-006 ]
7398 : [ 5.6853e-006  ]
7399 : [ 5.67559e-006 ]
7400 : [ 5.02347e-006 ]
7401 : [ 5.40118e-006 ]
7402 : [ 5.26617e-006 ]
7403 : [ 5.01537e-006 ]
7404 : [ 5.30773e-006 ]
7405 : [ 5.30316e-006 ]
7406 : [ 5.50303e-006 ]
7407 : [ 5.71316e-006 ]
7408 : [ 5.68346e-006 ]
7409 : [ 5.90394e-006 ]
7410 : [ 5.67606e-006 ]
7411 : [ 5.76051e-006 ]
7412 : [ 5.24242e-006 ]
7413 : [ 5.35681e-006 ]
7414 : [ 5.46502e-006 ]
7415 : [ 5.91939e-006 ]
7416 : [ 5.61486e-006 ]
7417 : [ 5.6113e-006  ]
7418 : [ 5.58308e-006 ]
7419 : [ 5.35996e-006 ]
7420 : [ 5.63423e-006 ]
7421 : [ 5.36446e-006 ]
7422 : [ 5.2681e-006  ]
7423 : [ 5.32184e-006 ]
7424 : [ 5.59722e-006 ]
7425 : [ 6.02381e-006 ]
7426 : [ 5.51497e-006 ]
7427 : [ 5.61225e-006 ]
7428 : [ 5.78323e-006 ]
7429 : [ 5.67963e-006 ]
7430 : [ 5.29609e-006 ]
7431 : [ 5.6998e-006  ]
7432 : [ 5.78755e-006 ]
7433 : [ 5.5671e-006  ]
7434 : [ 5.44377e-006 ]
7435 : [ 5.41026e-006 ]
7436 : [ 5.42992e-006 ]
7437 : [ 5.53037e-006 ]
7438 : [ 5.03991e-006 ]
7439 : [ 5.34901e-006 ]
7440 : [ 5.76052e-006 ]
7441 : [ 5.18198e-006 ]
7442 : [ 5.9271e-006  ]
7443 : [ 4.97018e-006 ]
7444 : [ 5.70978e-006 ]
7445 : [ 5.34946e-006 ]
7446 : [ 5.87345e-006 ]
7447 : [ 5.3522e-006  ]
7448 : [ 5.00975e-006 ]
7449 : [ 5.60672e-006 ]
7450 : [ 5.38189e-006 ]
7451 : [ 4.93386e-006 ]
7452 : [ 5.9458e-006  ]
7453 : [ 5.7861e-006  ]
7454 : [ 5.40139e-006 ]
7455 : [ 5.58595e-006 ]
7456 : [ 5.20987e-006 ]
7457 : [ 5.3255e-006  ]
7458 : [ 5.49598e-006 ]
7459 : [ 5.38237e-006 ]
7460 : [ 5.52641e-006 ]
7461 : [ 4.94901e-006 ]
7462 : [ 5.29767e-006 ]
7463 : [ 6.00813e-006 ]
7464 : [ 5.93464e-006 ]
7465 : [ 5.95283e-006 ]
7466 : [ 4.95106e-006 ]
7467 : [ 5.92317e-006 ]
7468 : [ 5.04625e-006 ]
7469 : [ 5.81711e-006 ]
7470 : [ 5.42244e-006 ]
7471 : [ 5.56552e-006 ]
7472 : [ 5.91906e-006 ]
7473 : [ 5.40056e-006 ]
7474 : [ 5.75004e-006 ]
7475 : [ 5.92518e-006 ]
7476 : [ 5.07005e-006 ]
7477 : [ 5.98342e-006 ]
7478 : [ 5.4419e-006  ]
7479 : [ 5.70627e-006 ]
7480 : [ 5.86587e-006 ]
7481 : [ 5.31698e-006 ]
7482 : [ 5.8893e-006  ]
7483 : [ 5.48339e-006 ]
7484 : [ 5.98759e-006 ]
7485 : [ 5.39641e-006 ]
7486 : [ 5.70656e-006 ]
7487 : [ 5.8848e-006  ]
7488 : [ 5.61914e-006 ]
7489 : [ 5.92313e-006 ]
7490 : [ 5.69235e-006 ]
7491 : [ 5.52207e-006 ]
7492 : [ 5.53438e-006 ]
7493 : [ 5.69401e-006 ]
7494 : [ 6.04964e-006 ]
7495 : [ 5.38707e-006 ]
7496 : [ 5.88874e-006 ]
7497 : [ 5.39184e-006 ]
7498 : [ 5.77403e-006 ]
7499 : [ 5.41852e-006 ]
7500 : [ 5.66832e-006 ]
7501 : [ 5.05252e-006 ]
7502 : [ 5.23189e-006 ]
7503 : [ 5.2146e-006  ]
7504 : [ 5.87933e-006 ]
7505 : [ 5.84139e-006 ]
7506 : [ 5.81584e-006 ]
7507 : [ 5.95205e-006 ]
7508 : [ 5.40316e-006 ]
7509 : [ 5.63591e-006 ]
7510 : [ 5.31002e-006 ]
7511 : [ 5.386e-006   ]
7512 : [ 5.5145e-006  ]
7513 : [ 5.12021e-006 ]
7514 : [ 5.4079e-006  ]
7515 : [ 6.0041e-006  ]
7516 : [ 5.26831e-006 ]
7517 : [ 5.43213e-006 ]
7518 : [ 5.44461e-006 ]
7519 : [ 5.83646e-006 ]
7520 : [ 5.42266e-006 ]
7521 : [ 5.28556e-006 ]
7522 : [ 5.74304e-006 ]
7523 : [ 5.9221e-006  ]
7524 : [ 6.08868e-006 ]
7525 : [ 5.47594e-006 ]
7526 : [ 5.87374e-006 ]
7527 : [ 5.47286e-006 ]
7528 : [ 5.73237e-006 ]
7529 : [ 5.47594e-006 ]
7530 : [ 5.90647e-006 ]
7531 : [ 5.81866e-006 ]
7532 : [ 5.92477e-006 ]
7533 : [ 5.50548e-006 ]
7534 : [ 5.54791e-006 ]
7535 : [ 5.07185e-006 ]
7536 : [ 6.01274e-006 ]
7537 : [ 5.01205e-006 ]
7538 : [ 5.86281e-006 ]
7539 : [ 5.25537e-006 ]
7540 : [ 5.37347e-006 ]
7541 : [ 5.96051e-006 ]
7542 : [ 5.483e-006   ]
7543 : [ 5.58097e-006 ]
7544 : [ 5.79742e-006 ]
7545 : [ 5.55505e-006 ]
7546 : [ 5.97437e-006 ]
7547 : [ 5.39372e-006 ]
7548 : [ 5.05877e-006 ]
7549 : [ 5.77748e-006 ]
7550 : [ 5.18839e-006 ]
7551 : [ 5.54221e-006 ]
7552 : [ 5.97457e-006 ]
7553 : [ 5.78216e-006 ]
7554 : [ 5.57557e-006 ]
7555 : [ 5.72432e-006 ]
7556 : [ 5.34599e-006 ]
7557 : [ 5.91976e-006 ]
7558 : [ 5.85825e-006 ]
7559 : [ 5.94027e-006 ]
7560 : [ 5.89532e-006 ]
7561 : [ 5.33547e-006 ]
7562 : [ 5.20516e-006 ]
7563 : [ 5.7894e-006  ]
7564 : [ 5.54323e-006 ]
7565 : [ 5.47131e-006 ]
7566 : [ 5.67286e-006 ]
7567 : [ 5.58951e-006 ]
7568 : [ 5.24597e-006 ]
7569 : [ 6.01703e-006 ]
7570 : [ 5.88915e-006 ]
7571 : [ 5.29062e-006 ]
7572 : [ 5.6286e-006  ]
7573 : [ 5.5598e-006  ]
7574 : [ 5.26827e-006 ]
7575 : [ 6.04872e-006 ]
7576 : [ 5.52778e-006 ]
7577 : [ 5.34591e-006 ]
7578 : [ 5.47094e-006 ]
7579 : [ 5.53941e-006 ]
7580 : [ 5.9493e-006  ]
7581 : [ 5.56171e-006 ]
7582 : [ 5.93429e-006 ]
7583 : [ 5.96321e-006 ]
7584 : [ 5.5587e-006  ]
7585 : [ 5.18601e-006 ]
7586 : [ 5.19885e-006 ]
7587 : [ 5.81192e-006 ]
7588 : [ 5.21151e-006 ]
7589 : [ 5.75382e-006 ]
7590 : [ 5.32853e-006 ]
7591 : [ 5.43638e-006 ]
7592 : [ 5.07592e-006 ]
7593 : [ 5.83825e-006 ]
7594 : [ 4.95467e-006 ]
7595 : [ 5.24822e-006 ]
7596 : [ 5.66005e-006 ]
7597 : [ 5.66018e-006 ]
7598 : [ 5.85707e-006 ]
7599 : [ 5.36645e-006 ]
7600 : [ 5.45302e-006 ]
7601 : [ 5.17693e-006 ]
7602 : [ 5.31284e-006 ]
7603 : [ 5.26017e-006 ]
7604 : [ 5.33326e-006 ]
7605 : [ 5.40247e-006 ]
7606 : [ 5.31276e-006 ]
7607 : [ 5.38134e-006 ]
7608 : [ 5.18668e-006 ]
7609 : [ 5.1634e-006  ]
7610 : [ 5.45155e-006 ]
7611 : [ 5.36404e-006 ]
7612 : [ 5.3446e-006  ]
7613 : [ 5.28155e-006 ]
7614 : [ 5.33599e-006 ]
7615 : [ 5.65188e-006 ]
7616 : [ 5.56336e-006 ]
7617 : [ 5.83932e-006 ]
7618 : [ 5.38395e-006 ]
7619 : [ 5.6315e-006  ]
7620 : [ 5.89506e-006 ]
7621 : [ 5.74188e-006 ]
7622 : [ 5.39177e-006 ]
7623 : [ 5.33994e-006 ]
7624 : [ 5.83831e-006 ]
7625 : [ 5.47026e-006 ]
7626 : [ 5.7778e-006  ]
7627 : [ 5.38434e-006 ]
7628 : [ 5.21899e-006 ]
7629 : [ 5.62707e-006 ]
7630 : [ 5.42093e-006 ]
7631 : [ 5.21946e-006 ]
7632 : [ 5.56908e-006 ]
7633 : [ 5.87617e-006 ]
7634 : [ 5.20063e-006 ]
7635 : [ 5.24197e-006 ]
7636 : [ 5.51674e-006 ]
7637 : [ 5.96167e-006 ]
7638 : [ 5.82182e-006 ]
7639 : [ 5.39702e-006 ]
7640 : [ 5.9015e-006  ]
7641 : [ 5.43486e-006 ]
7642 : [ 5.98175e-006 ]
7643 : [ 5.2243e-006  ]
7644 : [ 5.48947e-006 ]
7645 : [ 5.56507e-006 ]
7646 : [ 5.79658e-006 ]
7647 : [ 4.9034e-006  ]
7648 : [ 5.65707e-006 ]
7649 : [ 5.52629e-006 ]
7650 : [ 4.93541e-006 ]
7651 : [ 5.85869e-006 ]
7652 : [ 4.8981e-006  ]
7653 : [ 5.68326e-006 ]
7654 : [ 5.90536e-006 ]
7655 : [ 5.08604e-006 ]
7656 : [ 5.03895e-006 ]
7657 : [ 5.92446e-006 ]
7658 : [ 5.93847e-006 ]
7659 : [ 5.82609e-006 ]
7660 : [ 5.08084e-006 ]
7661 : [ 5.73848e-006 ]
7662 : [ 5.44896e-006 ]
7663 : [ 5.85313e-006 ]
7664 : [ 5.31357e-006 ]
7665 : [ 5.12432e-006 ]
7666 : [ 5.38651e-006 ]
7667 : [ 5.6701e-006  ]
7668 : [ 5.63913e-006 ]
7669 : [ 5.86381e-006 ]
7670 : [ 5.2959e-006  ]
7671 : [ 5.75854e-006 ]
7672 : [ 5.49531e-006 ]
7673 : [ 5.3026e-006  ]
7674 : [ 5.27542e-006 ]
7675 : [ 5.93514e-006 ]
7676 : [ 5.68916e-006 ]
7677 : [ 5.46592e-006 ]
7678 : [ 5.85944e-006 ]
7679 : [ 5.58116e-006 ]
7680 : [ 5.38037e-006 ]
7681 : [ 5.3396e-006  ]
7682 : [ 5.1572e-006  ]
7683 : [ 5.82799e-006 ]
7684 : [ 5.6624e-006  ]
7685 : [ 5.96826e-006 ]
7686 : [ 5.54949e-006 ]
7687 : [ 5.58457e-006 ]
7688 : [ 5.36828e-006 ]
7689 : [ 5.54817e-006 ]
7690 : [ 5.82135e-006 ]
7691 : [ 5.87477e-006 ]
7692 : [ 5.26241e-006 ]
7693 : [ 5.98489e-006 ]
7694 : [ 5.27514e-006 ]
7695 : [ 5.30562e-006 ]
7696 : [ 5.44579e-006 ]
7697 : [ 5.36087e-006 ]
7698 : [ 5.33802e-006 ]
7699 : [ 5.56895e-006 ]
7700 : [ 5.14085e-006 ]
7701 : [ 5.73694e-006 ]
7702 : [ 5.56908e-006 ]
7703 : [ 5.16269e-006 ]
7704 : [ 5.52688e-006 ]
7705 : [ 5.15177e-006 ]
7706 : [ 5.72958e-006 ]
7707 : [ 6.00383e-006 ]
7708 : [ 5.46914e-006 ]
7709 : [ 5.83914e-006 ]
7710 : [ 5.85401e-006 ]
7711 : [ 5.40696e-006 ]
7712 : [ 5.64967e-006 ]
7713 : [ 5.8876e-006  ]
7714 : [ 5.37551e-006 ]
7715 : [ 5.09813e-006 ]
7716 : [ 5.66922e-006 ]
7717 : [ 5.58221e-006 ]
7718 : [ 5.4829e-006  ]
7719 : [ 5.82822e-006 ]
7720 : [ 5.20731e-006 ]
7721 : [ 5.83129e-006 ]
7722 : [ 5.59722e-006 ]
7723 : [ 5.5241e-006  ]
7724 : [ 5.45744e-006 ]
7725 : [ 5.58153e-006 ]
7726 : [ 5.40133e-006 ]
7727 : [ 5.69116e-006 ]
7728 : [ 5.85463e-006 ]
7729 : [ 5.47661e-006 ]
7730 : [ 4.95964e-006 ]
7731 : [ 5.23685e-006 ]
7732 : [ 5.83247e-006 ]
7733 : [ 5.80416e-006 ]
7734 : [ 5.85738e-006 ]
7735 : [ 5.87847e-006 ]
7736 : [ 5.46201e-006 ]
7737 : [ 5.45943e-006 ]
7738 : [ 5.94219e-006 ]
7739 : [ 5.75361e-006 ]
7740 : [ 5.62472e-006 ]
7741 : [ 5.41933e-006 ]
7742 : [ 5.80954e-006 ]
7743 : [ 5.41111e-006 ]
7744 : [ 5.14422e-006 ]
7745 : [ 5.35118e-006 ]
7746 : [ 5.78578e-006 ]
7747 : [ 5.56881e-006 ]
7748 : [ 5.33534e-006 ]
7749 : [ 5.2711e-006  ]
7750 : [ 5.37499e-006 ]
7751 : [ 5.43538e-006 ]
7752 : [ 5.35852e-006 ]
7753 : [ 5.93241e-006 ]
7754 : [ 5.70361e-006 ]
7755 : [ 5.47316e-006 ]
7756 : [ 5.43004e-006 ]
7757 : [ 5.99339e-006 ]
7758 : [ 5.70122e-006 ]
7759 : [ 5.44546e-006 ]
7760 : [ 5.85012e-006 ]
7761 : [ 5.58302e-006 ]
7762 : [ 6.07627e-006 ]
7763 : [ 5.36877e-006 ]
7764 : [ 5.58202e-006 ]
7765 : [ 5.91949e-006 ]
7766 : [ 5.81699e-006 ]
7767 : [ 5.37948e-006 ]
7768 : [ 5.42753e-006 ]
7769 : [ 5.55841e-006 ]
7770 : [ 5.77001e-006 ]
7771 : [ 5.92539e-006 ]
7772 : [ 5.49845e-006 ]
7773 : [ 5.97612e-006 ]
7774 : [ 5.80655e-006 ]
7775 : [ 5.57704e-006 ]
7776 : [ 5.52744e-006 ]
7777 : [ 5.33923e-006 ]
7778 : [ 5.39052e-006 ]
7779 : [ 5.98383e-006 ]
7780 : [ 5.55449e-006 ]
7781 : [ 5.91574e-006 ]
7782 : [ 5.50126e-006 ]
7783 : [ 5.83189e-006 ]
7784 : [ 5.20625e-006 ]
7785 : [ 5.67328e-006 ]
7786 : [ 5.94438e-006 ]
7787 : [ 5.92931e-006 ]
7788 : [ 5.38599e-006 ]
7789 : [ 5.57883e-006 ]
7790 : [ 5.41628e-006 ]
7791 : [ 5.35838e-006 ]
7792 : [ 5.19845e-006 ]
7793 : [ 5.27954e-006 ]
7794 : [ 5.43097e-006 ]
7795 : [ 5.42172e-006 ]
7796 : [ 5.25248e-006 ]
7797 : [ 5.96921e-006 ]
7798 : [ 4.94422e-006 ]
7799 : [ 5.22766e-006 ]
7800 : [ 5.23522e-006 ]
7801 : [ 5.50093e-006 ]
7802 : [ 5.44203e-006 ]
7803 : [ 6.04259e-006 ]
7804 : [ 5.53504e-006 ]
7805 : [ 5.34585e-006 ]
7806 : [ 5.99473e-006 ]
7807 : [ 5.5608e-006  ]
7808 : [ 5.3977e-006  ]
7809 : [ 6.003e-006   ]
7810 : [ 5.67833e-006 ]
7811 : [ 5.43401e-006 ]
7812 : [ 5.83907e-006 ]
7813 : [ 5.36449e-006 ]
7814 : [ 5.40624e-006 ]
7815 : [ 5.36996e-006 ]
7816 : [ 5.73371e-006 ]
7817 : [ 5.91526e-006 ]
7818 : [ 5.51105e-006 ]
7819 : [ 5.91812e-006 ]
7820 : [ 5.40648e-006 ]
7821 : [ 5.43101e-006 ]
7822 : [ 5.93988e-006 ]
7823 : [ 5.43371e-006 ]
7824 : [ 5.9516e-006  ]
7825 : [ 5.83705e-006 ]
7826 : [ 5.14331e-006 ]
7827 : [ 5.90272e-006 ]
7828 : [ 5.94435e-006 ]
7829 : [ 5.06869e-006 ]
7830 : [ 5.76289e-006 ]
7831 : [ 5.40891e-006 ]
7832 : [ 5.90647e-006 ]
7833 : [ 5.30286e-006 ]
7834 : [ 5.93294e-006 ]
7835 : [ 5.50909e-006 ]
7836 : [ 5.47139e-006 ]
7837 : [ 5.0864e-006  ]
7838 : [ 5.98925e-006 ]
7839 : [ 5.89579e-006 ]
7840 : [ 5.8937e-006  ]
7841 : [ 5.46758e-006 ]
7842 : [ 5.40627e-006 ]
7843 : [ 5.37256e-006 ]
7844 : [ 5.73156e-006 ]
7845 : [ 5.99441e-006 ]
7846 : [ 5.52391e-006 ]
7847 : [ 5.73123e-006 ]
7848 : [ 5.38566e-006 ]
7849 : [ 5.41346e-006 ]
7850 : [ 5.18325e-006 ]
7851 : [ 5.79223e-006 ]
7852 : [ 5.70369e-006 ]
7853 : [ 5.85977e-006 ]
7854 : [ 5.81747e-006 ]
7855 : [ 5.47643e-006 ]
7856 : [ 6.08547e-006 ]
7857 : [ 5.42388e-006 ]
7858 : [ 5.82438e-006 ]
7859 : [ 5.22316e-006 ]
7860 : [ 5.98291e-006 ]
7861 : [ 5.4524e-006  ]
7862 : [ 5.93302e-006 ]
7863 : [ 5.55087e-006 ]
7864 : [ 5.63717e-006 ]
7865 : [ 4.93089e-006 ]
7866 : [ 5.10379e-006 ]
7867 : [ 5.39188e-006 ]
7868 : [ 5.77136e-006 ]
7869 : [ 5.50252e-006 ]
7870 : [ 5.78807e-006 ]
7871 : [ 5.29088e-006 ]
7872 : [ 5.73127e-006 ]
7873 : [ 5.5222e-006  ]
7874 : [ 5.4565e-006  ]
7875 : [ 5.94668e-006 ]
7876 : [ 5.27332e-006 ]
7877 : [ 5.50373e-006 ]
7878 : [ 5.80972e-006 ]
7879 : [ 5.98437e-006 ]
7880 : [ 5.45961e-006 ]
7881 : [ 5.34396e-006 ]
7882 : [ 5.88384e-006 ]
7883 : [ 5.90919e-006 ]
7884 : [ 5.4451e-006  ]
7885 : [ 5.99488e-006 ]
7886 : [ 5.79394e-006 ]
7887 : [ 4.94428e-006 ]
7888 : [ 5.25207e-006 ]
7889 : [ 5.80379e-006 ]
7890 : [ 5.20537e-006 ]
7891 : [ 5.23829e-006 ]
7892 : [ 5.49321e-006 ]
7893 : [ 5.51961e-006 ]
7894 : [ 5.68294e-006 ]
7895 : [ 5.48899e-006 ]
7896 : [ 5.47177e-006 ]
7897 : [ 5.69538e-006 ]
7898 : [ 5.27433e-006 ]
7899 : [ 5.49681e-006 ]
7900 : [ 5.4169e-006  ]
7901 : [ 5.89999e-006 ]
7902 : [ 5.05807e-006 ]
7903 : [ 5.43402e-006 ]
7904 : [ 5.37818e-006 ]
7905 : [ 5.71485e-006 ]
7906 : [ 5.3338e-006  ]
7907 : [ 5.91277e-006 ]
7908 : [ 5.74739e-006 ]
7909 : [ 5.30398e-006 ]
7910 : [ 5.29985e-006 ]
7911 : [ 5.32117e-006 ]
7912 : [ 5.65165e-006 ]
7913 : [ 5.43107e-006 ]
7914 : [ 6.03719e-006 ]
7915 : [ 5.74992e-006 ]
7916 : [ 5.89724e-006 ]
7917 : [ 5.34322e-006 ]
7918 : [ 5.63158e-006 ]
7919 : [ 5.36801e-006 ]
7920 : [ 5.83295e-006 ]
7921 : [ 5.57776e-006 ]
7922 : [ 5.44251e-006 ]
7923 : [ 5.58016e-006 ]
7924 : [ 5.54722e-006 ]
7925 : [ 5.40427e-006 ]
7926 : [ 5.91996e-006 ]
7927 : [ 4.91183e-006 ]
7928 : [ 5.86787e-006 ]
7929 : [ 5.77715e-006 ]
7930 : [ 5.96097e-006 ]
7931 : [ 5.70948e-006 ]
7932 : [ 5.74405e-006 ]
7933 : [ 5.33317e-006 ]
7934 : [ 5.40045e-006 ]
7935 : [ 5.14881e-006 ]
7936 : [ 5.07445e-006 ]
7937 : [ 5.24034e-006 ]
7938 : [ 5.97645e-006 ]
7939 : [ 5.59411e-006 ]
7940 : [ 5.39209e-006 ]
7941 : [ 5.69215e-006 ]
7942 : [ 5.57692e-006 ]
7943 : [ 5.4301e-006  ]
7944 : [ 5.41966e-006 ]
7945 : [ 5.15638e-006 ]
7946 : [ 5.41223e-006 ]
7947 : [ 5.22443e-006 ]
7948 : [ 5.46956e-006 ]
7949 : [ 5.9116e-006  ]
7950 : [ 5.39896e-006 ]
7951 : [ 5.259e-006   ]
7952 : [ 5.54952e-006 ]
7953 : [ 5.94783e-006 ]
7954 : [ 5.72536e-006 ]
7955 : [ 5.47373e-006 ]
7956 : [ 5.38346e-006 ]
7957 : [ 4.837e-006   ]
7958 : [ 5.37607e-006 ]
7959 : [ 5.75872e-006 ]
7960 : [ 5.87216e-006 ]
7961 : [ 5.73114e-006 ]
7962 : [ 5.40565e-006 ]
7963 : [ 5.41093e-006 ]
7964 : [ 4.88386e-006 ]
7965 : [ 5.85331e-006 ]
7966 : [ 5.82557e-006 ]
7967 : [ 5.50685e-006 ]
7968 : [ 5.60846e-006 ]
7969 : [ 5.41429e-006 ]
7970 : [ 5.87133e-006 ]
7971 : [ 5.84024e-006 ]
7972 : [ 5.55469e-006 ]
7973 : [ 5.37015e-006 ]
7974 : [ 5.50601e-006 ]
7975 : [ 5.93909e-006 ]
7976 : [ 5.31059e-006 ]
7977 : [ 5.86112e-006 ]
7978 : [ 5.28986e-006 ]
7979 : [ 5.42013e-006 ]
7980 : [ 5.42155e-006 ]
7981 : [ 5.34885e-006 ]
7982 : [ 5.93522e-006 ]
7983 : [ 5.24834e-006 ]
7984 : [ 5.34036e-006 ]
7985 : [ 5.90449e-006 ]
7986 : [ 5.32887e-006 ]
7987 : [ 5.65113e-006 ]
7988 : [ 5.38486e-006 ]
7989 : [ 6.02962e-006 ]
7990 : [ 5.18952e-006 ]
7991 : [ 5.89656e-006 ]
7992 : [ 5.41537e-006 ]
7993 : [ 5.41804e-006 ]
7994 : [ 5.63361e-006 ]
7995 : [ 5.86669e-006 ]
7996 : [ 5.49603e-006 ]
7997 : [ 5.97647e-006 ]
7998 : [ 5.20337e-006 ]
7999 : [ 5.88212e-006 ]
8000 : [ 5.82746e-006 ]
8001 : [ 5.63472e-006 ]
8002 : [ 5.24535e-006 ]
8003 : [ 5.93762e-006 ]
8004 : [ 5.64409e-006 ]
8005 : [ 5.46149e-006 ]
8006 : [ 5.13949e-006 ]
8007 : [ 5.39083e-006 ]
8008 : [ 5.07283e-006 ]
8009 : [ 5.02941e-006 ]
8010 : [ 5.38326e-006 ]
8011 : [ 5.1926e-006  ]
8012 : [ 5.13378e-006 ]
8013 : [ 5.96241e-006 ]
8014 : [ 5.36973e-006 ]
8015 : [ 5.17896e-006 ]
8016 : [ 5.06658e-006 ]
8017 : [ 5.32086e-006 ]
8018 : [ 5.3884e-006  ]
8019 : [ 5.98836e-006 ]
8020 : [ 5.98726e-006 ]
8021 : [ 5.35042e-006 ]
8022 : [ 5.85197e-006 ]
8023 : [ 5.25514e-006 ]
8024 : [ 5.48514e-006 ]
8025 : [ 5.4622e-006  ]
8026 : [ 5.01882e-006 ]
8027 : [ 5.6295e-006  ]
8028 : [ 5.07086e-006 ]
8029 : [ 5.97547e-006 ]
8030 : [ 6.02348e-006 ]
8031 : [ 5.60223e-006 ]
8032 : [ 5.38512e-006 ]
8033 : [ 5.45693e-006 ]
8034 : [ 5.98154e-006 ]
8035 : [ 5.31257e-006 ]
8036 : [ 5.95685e-006 ]
8037 : [ 5.4591e-006  ]
8038 : [ 5.51555e-006 ]
8039 : [ 5.93139e-006 ]
8040 : [ 5.2962e-006  ]
8041 : [ 5.5058e-006  ]
8042 : [ 5.73884e-006 ]
8043 : [ 5.74461e-006 ]
8044 : [ 5.98074e-006 ]
8045 : [ 5.56433e-006 ]
8046 : [ 5.19999e-006 ]
8047 : [ 5.74878e-006 ]
8048 : [ 5.56854e-006 ]
8049 : [ 5.86938e-006 ]
8050 : [ 5.69843e-006 ]
8051 : [ 5.54077e-006 ]
8052 : [ 5.24028e-006 ]
8053 : [ 5.92171e-006 ]
8054 : [ 5.88708e-006 ]
8055 : [ 5.53668e-006 ]
8056 : [ 5.93762e-006 ]
8057 : [ 5.38407e-006 ]
8058 : [ 5.33923e-006 ]
8059 : [ 5.86301e-006 ]
8060 : [ 5.11505e-006 ]
8061 : [ 5.92009e-006 ]
8062 : [ 5.76976e-006 ]
8063 : [ 4.81899e-006 ]
8064 : [ 5.82751e-006 ]
8065 : [ 5.91647e-006 ]
8066 : [ 5.60071e-006 ]
8067 : [ 5.21477e-006 ]
8068 : [ 5.72923e-006 ]
8069 : [ 5.33805e-006 ]
8070 : [ 5.84879e-006 ]
8071 : [ 5.68462e-006 ]
8072 : [ 5.31773e-006 ]
8073 : [ 5.98881e-006 ]
8074 : [ 5.78617e-006 ]
8075 : [ 5.27325e-006 ]
8076 : [ 5.39906e-006 ]
8077 : [ 5.61059e-006 ]
8078 : [ 5.66833e-006 ]
8079 : [ 5.51655e-006 ]
8080 : [ 5.4705e-006  ]
8081 : [ 5.31805e-006 ]
8082 : [ 5.87605e-006 ]
8083 : [ 5.99121e-006 ]
8084 : [ 4.99578e-006 ]
8085 : [ 5.78135e-006 ]
8086 : [ 5.81502e-006 ]
8087 : [ 5.87301e-006 ]
8088 : [ 5.41016e-006 ]
8089 : [ 5.48855e-006 ]
8090 : [ 5.45602e-006 ]
8091 : [ 5.93407e-006 ]
8092 : [ 5.30997e-006 ]
8093 : [ 5.53787e-006 ]
8094 : [ 5.36914e-006 ]
8095 : [ 5.57548e-006 ]
8096 : [ 6.03013e-006 ]
8097 : [ 5.85204e-006 ]
8098 : [ 5.96994e-006 ]
8099 : [ 5.89671e-006 ]
8100 : [ 5.5812e-006  ]
8101 : [ 5.84397e-006 ]
8102 : [ 5.86108e-006 ]
8103 : [ 5.22458e-006 ]
8104 : [ 5.47605e-006 ]
8105 : [ 5.49313e-006 ]
8106 : [ 5.62595e-006 ]
8107 : [ 5.78754e-006 ]
8108 : [ 5.54036e-006 ]
8109 : [ 4.99442e-006 ]
8110 : [ 5.92206e-006 ]
8111 : [ 5.99338e-006 ]
8112 : [ 5.1737e-006  ]
8113 : [ 4.99362e-006 ]
8114 : [ 5.72174e-006 ]
8115 : [ 5.28771e-006 ]
8116 : [ 5.45986e-006 ]
8117 : [ 5.94341e-006 ]
8118 : [ 5.67115e-006 ]
8119 : [ 5.39984e-006 ]
8120 : [ 5.74904e-006 ]
8121 : [ 5.17928e-006 ]
8122 : [ 5.08243e-006 ]
8123 : [ 5.92916e-006 ]
8124 : [ 5.18526e-006 ]
8125 : [ 5.33238e-006 ]
8126 : [ 6.00814e-006 ]
8127 : [ 5.62036e-006 ]
8128 : [ 5.33486e-006 ]
8129 : [ 5.47314e-006 ]
8130 : [ 5.95604e-006 ]
8131 : [ 5.46545e-006 ]
8132 : [ 5.99495e-006 ]
8133 : [ 5.62549e-006 ]
8134 : [ 4.98913e-006 ]
8135 : [ 5.05023e-006 ]
8136 : [ 5.98722e-006 ]
8137 : [ 5.24594e-006 ]
8138 : [ 5.95064e-006 ]
8139 : [ 5.53706e-006 ]
8140 : [ 5.51513e-006 ]
8141 : [ 5.92055e-006 ]
8142 : [ 5.18484e-006 ]
8143 : [ 5.11632e-006 ]
8144 : [ 5.42013e-006 ]
8145 : [ 5.46772e-006 ]
8146 : [ 5.38938e-006 ]
8147 : [ 5.84056e-006 ]
8148 : [ 5.95129e-006 ]
8149 : [ 5.34255e-006 ]
8150 : [ 5.92831e-006 ]
8151 : [ 5.90871e-006 ]
8152 : [ 5.71757e-006 ]
8153 : [ 5.65536e-006 ]
8154 : [ 5.28214e-006 ]
8155 : [ 5.62532e-006 ]
8156 : [ 5.40034e-006 ]
8157 : [ 5.39081e-006 ]
8158 : [ 5.90372e-006 ]
8159 : [ 5.62609e-006 ]
8160 : [ 5.36564e-006 ]
8161 : [ 5.90893e-006 ]
8162 : [ 5.99482e-006 ]
8163 : [ 5.92603e-006 ]
8164 : [ 5.39511e-006 ]
8165 : [ 5.00368e-006 ]
8166 : [ 5.89762e-006 ]
8167 : [ 5.31218e-006 ]
8168 : [ 5.65282e-006 ]
8169 : [ 4.93682e-006 ]
8170 : [ 5.70737e-006 ]
8171 : [ 5.57904e-006 ]
8172 : [ 6.05546e-006 ]
8173 : [ 5.72638e-006 ]
8174 : [ 5.84703e-006 ]
8175 : [ 5.18269e-006 ]
8176 : [ 5.56149e-006 ]
8177 : [ 5.24427e-006 ]
8178 : [ 5.63982e-006 ]
8179 : [ 5.33125e-006 ]
8180 : [ 5.89137e-006 ]
8181 : [ 5.04089e-006 ]
8182 : [ 5.88604e-006 ]
8183 : [ 5.90209e-006 ]
8184 : [ 5.54306e-006 ]
8185 : [ 5.49306e-006 ]
8186 : [ 5.39845e-006 ]
8187 : [ 5.72278e-006 ]
8188 : [ 5.94338e-006 ]
8189 : [ 5.90654e-006 ]
8190 : [ 4.923e-006   ]
8191 : [ 5.8542e-006  ]
8192 : [ 5.58938e-006 ]
8193 : [ 5.9342e-006  ]
8194 : [ 5.19273e-006 ]
8195 : [ 5.58531e-006 ]
8196 : [ 4.95878e-006 ]
8197 : [ 5.48127e-006 ]
8198 : [ 5.63593e-006 ]
8199 : [ 5.99948e-006 ]
8200 : [ 4.91569e-006 ]
8201 : [ 5.44301e-006 ]
8202 : [ 5.79129e-006 ]
8203 : [ 5.5289e-006  ]
8204 : [ 5.48716e-006 ]
8205 : [ 5.63611e-006 ]
8206 : [ 5.57314e-006 ]
8207 : [ 5.12222e-006 ]
8208 : [ 5.05469e-006 ]
8209 : [ 5.87306e-006 ]
8210 : [ 5.31111e-006 ]
8211 : [ 5.43689e-006 ]
8212 : [ 5.38322e-006 ]
8213 : [ 5.63408e-006 ]
8214 : [ 5.31316e-006 ]
8215 : [ 5.69488e-006 ]
8216 : [ 5.53891e-006 ]
8217 : [ 5.13218e-006 ]
8218 : [ 5.40497e-006 ]
8219 : [ 5.32504e-006 ]
8220 : [ 6.00635e-006 ]
8221 : [ 4.98537e-006 ]
8222 : [ 5.97006e-006 ]
8223 : [ 5.24564e-006 ]
8224 : [ 5.95988e-006 ]
8225 : [ 5.4915e-006  ]
8226 : [ 5.65526e-006 ]
8227 : [ 5.31079e-006 ]
8228 : [ 5.38729e-006 ]
8229 : [ 5.44742e-006 ]
8230 : [ 5.93723e-006 ]
8231 : [ 5.42912e-006 ]
8232 : [ 5.47568e-006 ]
8233 : [ 5.5519e-006  ]
8234 : [ 5.44862e-006 ]
8235 : [ 5.25874e-006 ]
8236 : [ 5.72005e-006 ]
8237 : [ 5.44023e-006 ]
8238 : [ 5.74629e-006 ]
8239 : [ 5.57365e-006 ]
8240 : [ 5.08248e-006 ]
8241 : [ 5.80177e-006 ]
8242 : [ 5.64771e-006 ]
8243 : [ 5.08382e-006 ]
8244 : [ 6.04424e-006 ]
8245 : [ 5.5195e-006  ]
8246 : [ 5.44265e-006 ]
8247 : [ 5.4983e-006  ]
8248 : [ 5.55762e-006 ]
8249 : [ 5.69144e-006 ]
8250 : [ 5.905e-006   ]
8251 : [ 5.40697e-006 ]
8252 : [ 5.83034e-006 ]
8253 : [ 5.4093e-006  ]
8254 : [ 5.48135e-006 ]
8255 : [ 5.35699e-006 ]
8256 : [ 5.72624e-006 ]
8257 : [ 5.65131e-006 ]
8258 : [ 5.43479e-006 ]
8259 : [ 5.80212e-006 ]
8260 : [ 5.48931e-006 ]
8261 : [ 5.72085e-006 ]
8262 : [ 5.60172e-006 ]
8263 : [ 5.39549e-006 ]
8264 : [ 5.05474e-006 ]
8265 : [ 5.76728e-006 ]
8266 : [ 5.55362e-006 ]
8267 : [ 5.6919e-006  ]
8268 : [ 5.68427e-006 ]
8269 : [ 5.514e-006   ]
8270 : [ 5.36349e-006 ]
8271 : [ 5.61265e-006 ]
8272 : [ 5.85721e-006 ]
8273 : [ 5.96667e-006 ]
8274 : [ 5.66831e-006 ]
8275 : [ 5.3906e-006  ]
8276 : [ 5.41155e-006 ]
8277 : [ 5.43116e-006 ]
8278 : [ 5.32697e-006 ]
8279 : [ 5.32893e-006 ]
8280 : [ 5.7291e-006  ]
8281 : [ 5.17579e-006 ]
8282 : [ 5.07097e-006 ]
8283 : [ 5.21306e-006 ]
8284 : [ 5.94295e-006 ]
8285 : [ 5.5206e-006  ]
8286 : [ 5.39437e-006 ]
8287 : [ 5.06069e-006 ]
8288 : [ 5.97792e-006 ]
8289 : [ 5.36259e-006 ]
8290 : [ 5.72525e-006 ]
8291 : [ 5.74573e-006 ]
8292 : [ 5.66842e-006 ]
8293 : [ 5.9557e-006  ]
8294 : [ 5.78919e-006 ]
8295 : [ 5.55464e-006 ]
8296 : [ 5.51197e-006 ]
8297 : [ 5.36625e-006 ]
8298 : [ 5.00144e-006 ]
8299 : [ 5.79401e-006 ]
8300 : [ 5.80828e-006 ]
8301 : [ 5.64467e-006 ]
8302 : [ 5.99536e-006 ]
8303 : [ 5.43673e-006 ]
8304 : [ 5.73981e-006 ]
8305 : [ 5.28254e-006 ]
8306 : [ 5.3393e-006  ]
8307 : [ 5.4548e-006  ]
8308 : [ 5.39129e-006 ]
8309 : [ 5.39795e-006 ]
8310 : [ 5.87574e-006 ]
8311 : [ 5.41497e-006 ]
8312 : [ 5.8648e-006  ]
8313 : [ 5.67042e-006 ]
8314 : [ 5.67011e-006 ]
8315 : [ 5.44562e-006 ]
8316 : [ 5.77429e-006 ]
8317 : [ 5.23661e-006 ]
8318 : [ 5.71696e-006 ]
8319 : [ 5.28392e-006 ]
8320 : [ 5.25912e-006 ]
8321 : [ 5.93327e-006 ]
8322 : [ 5.39291e-006 ]
8323 : [ 5.36525e-006 ]
8324 : [ 5.38457e-006 ]
8325 : [ 5.65197e-006 ]
8326 : [ 5.38276e-006 ]
8327 : [ 5.7662e-006  ]
8328 : [ 5.76947e-006 ]
8329 : [ 5.83826e-006 ]
8330 : [ 5.51477e-006 ]
8331 : [ 5.41662e-006 ]
8332 : [ 5.49979e-006 ]
8333 : [ 5.30886e-006 ]
8334 : [ 5.47896e-006 ]
8335 : [ 5.02196e-006 ]
8336 : [ 5.53948e-006 ]
8337 : [ 5.48608e-006 ]
8338 : [ 5.03013e-006 ]
8339 : [ 5.99162e-006 ]
8340 : [ 5.5601e-006  ]
8341 : [ 5.44717e-006 ]
8342 : [ 5.78179e-006 ]
8343 : [ 5.7558e-006  ]
8344 : [ 4.97346e-006 ]
8345 : [ 5.53777e-006 ]
8346 : [ 5.76399e-006 ]
8347 : [ 5.50266e-006 ]
8348 : [ 5.4111e-006  ]
8349 : [ 5.96812e-006 ]
8350 : [ 5.38192e-006 ]
8351 : [ 5.32868e-006 ]
8352 : [ 5.93236e-006 ]
8353 : [ 6.01654e-006 ]
8354 : [ 5.74614e-006 ]
8355 : [ 5.64e-006    ]
8356 : [ 5.49636e-006 ]
8357 : [ 5.58428e-006 ]
8358 : [ 5.75691e-006 ]
8359 : [ 5.16748e-006 ]
8360 : [ 5.63572e-006 ]
8361 : [ 5.30163e-006 ]
8362 : [ 5.91693e-006 ]
8363 : [ 5.60033e-006 ]
8364 : [ 5.68563e-006 ]
8365 : [ 5.35985e-006 ]
8366 : [ 5.57055e-006 ]
8367 : [ 5.24737e-006 ]
8368 : [ 5.09222e-006 ]
8369 : [ 5.5537e-006  ]
8370 : [ 5.72271e-006 ]
8371 : [ 5.27613e-006 ]
8372 : [ 5.32801e-006 ]
8373 : [ 5.20806e-006 ]
8374 : [ 5.41092e-006 ]
8375 : [ 5.68197e-006 ]
8376 : [ 5.19885e-006 ]
8377 : [ 5.4529e-006  ]
8378 : [ 5.82121e-006 ]
8379 : [ 5.37432e-006 ]
8380 : [ 5.43646e-006 ]
8381 : [ 5.49838e-006 ]
8382 : [ 5.59676e-006 ]
8383 : [ 5.874e-006   ]
8384 : [ 5.45624e-006 ]
8385 : [ 5.6528e-006  ]
8386 : [ 4.91489e-006 ]
8387 : [ 5.39907e-006 ]
8388 : [ 5.71755e-006 ]
8389 : [ 5.76098e-006 ]
8390 : [ 5.95431e-006 ]
8391 : [ 5.89545e-006 ]
8392 : [ 5.73418e-006 ]
8393 : [ 5.44149e-006 ]
8394 : [ 5.64041e-006 ]
8395 : [ 5.94411e-006 ]
8396 : [ 5.95519e-006 ]
8397 : [ 5.39605e-006 ]
8398 : [ 5.0984e-006  ]
8399 : [ 5.42173e-006 ]
8400 : [ 5.29573e-006 ]
8401 : [ 5.45049e-006 ]
8402 : [ 5.93411e-006 ]
8403 : [ 5.45205e-006 ]
8404 : [ 5.86638e-006 ]
8405 : [ 5.47185e-006 ]
8406 : [ 5.69848e-006 ]
8407 : [ 5.80993e-006 ]
8408 : [ 5.29519e-006 ]
8409 : [ 5.33726e-006 ]
8410 : [ 5.7551e-006  ]
8411 : [ 5.25265e-006 ]
8412 : [ 5.27188e-006 ]
8413 : [ 5.67386e-006 ]
8414 : [ 5.28298e-006 ]
8415 : [ 5.78209e-006 ]
8416 : [ 6.01887e-006 ]
8417 : [ 5.70837e-006 ]
8418 : [ 5.26339e-006 ]
8419 : [ 5.82227e-006 ]
8420 : [ 5.57938e-006 ]
8421 : [ 5.94267e-006 ]
8422 : [ 4.92999e-006 ]
8423 : [ 5.19611e-006 ]
8424 : [ 5.92985e-006 ]
8425 : [ 5.81617e-006 ]
8426 : [ 5.07561e-006 ]
8427 : [ 5.11355e-006 ]
8428 : [ 5.44103e-006 ]
8429 : [ 5.87603e-006 ]
8430 : [ 5.38938e-006 ]
8431 : [ 5.45442e-006 ]
8432 : [ 5.36801e-006 ]
8433 : [ 5.61856e-006 ]
8434 : [ 5.79509e-006 ]
8435 : [ 5.43552e-006 ]
8436 : [ 4.93651e-006 ]
8437 : [ 5.38268e-006 ]
8438 : [ 5.57566e-006 ]
8439 : [ 5.8616e-006  ]
8440 : [ 5.72062e-006 ]
8441 : [ 5.91326e-006 ]
8442 : [ 4.94248e-006 ]
8443 : [ 5.32864e-006 ]
8444 : [ 5.62019e-006 ]
8445 : [ 5.9559e-006  ]
8446 : [ 5.87017e-006 ]
8447 : [ 5.16888e-006 ]
8448 : [ 5.3924e-006  ]
8449 : [ 5.39064e-006 ]
8450 : [ 5.81335e-006 ]
8451 : [ 5.41205e-006 ]
8452 : [ 5.31089e-006 ]
8453 : [ 5.62043e-006 ]
8454 : [ 6.01453e-006 ]
8455 : [ 5.51882e-006 ]
8456 : [ 5.51762e-006 ]
8457 : [ 5.99279e-006 ]
8458 : [ 5.92409e-006 ]
8459 : [ 5.28196e-006 ]
8460 : [ 5.02092e-006 ]
8461 : [ 5.81031e-006 ]
8462 : [ 5.10286e-006 ]
8463 : [ 5.01079e-006 ]
8464 : [ 5.71814e-006 ]
8465 : [ 5.41804e-006 ]
8466 : [ 5.32103e-006 ]
8467 : [ 6.0024e-006  ]
8468 : [ 5.40838e-006 ]
8469 : [ 5.48586e-006 ]
8470 : [ 5.82248e-006 ]
8471 : [ 5.2837e-006  ]
8472 : [ 5.86534e-006 ]
8473 : [ 5.80274e-006 ]
8474 : [ 5.8414e-006  ]
8475 : [ 5.30076e-006 ]
8476 : [ 5.50971e-006 ]
8477 : [ 5.56242e-006 ]
8478 : [ 5.42118e-006 ]
8479 : [ 5.67885e-006 ]
8480 : [ 5.54975e-006 ]
8481 : [ 5.344e-006   ]
8482 : [ 5.58069e-006 ]
8483 : [ 5.80712e-006 ]
8484 : [ 5.69221e-006 ]
8485 : [ 5.38456e-006 ]
8486 : [ 5.94608e-006 ]
8487 : [ 5.37545e-006 ]
8488 : [ 5.60009e-006 ]
8489 : [ 5.72988e-006 ]
8490 : [ 5.22184e-006 ]
8491 : [ 5.78492e-006 ]
8492 : [ 5.31764e-006 ]
8493 : [ 5.37623e-006 ]
8494 : [ 5.75949e-006 ]
8495 : [ 5.83586e-006 ]
8496 : [ 5.45611e-006 ]
8497 : [ 5.65917e-006 ]
8498 : [ 5.7035e-006  ]
8499 : [ 5.88016e-006 ]
8500 : [ 5.73616e-006 ]
8501 : [ 5.31364e-006 ]
8502 : [ 5.12411e-006 ]
8503 : [ 5.78734e-006 ]
8504 : [ 5.88962e-006 ]
8505 : [ 5.76316e-006 ]
8506 : [ 5.43225e-006 ]
8507 : [ 5.42963e-006 ]
8508 : [ 5.61003e-006 ]
8509 : [ 5.44517e-006 ]
8510 : [ 5.9315e-006  ]
8511 : [ 5.4176e-006  ]
8512 : [ 5.88363e-006 ]
8513 : [ 5.95104e-006 ]
8514 : [ 5.29209e-006 ]
8515 : [ 5.46084e-006 ]
8516 : [ 5.43468e-006 ]
8517 : [ 5.52e-006    ]
8518 : [ 6.01835e-006 ]
8519 : [ 5.33158e-006 ]
8520 : [ 5.96153e-006 ]
8521 : [ 5.08765e-006 ]
8522 : [ 5.25177e-006 ]
8523 : [ 5.16034e-006 ]
8524 : [ 4.96077e-006 ]
8525 : [ 6.00755e-006 ]
8526 : [ 5.40163e-006 ]
8527 : [ 5.89776e-006 ]
8528 : [ 5.64574e-006 ]
8529 : [ 5.79568e-006 ]
8530 : [ 5.25792e-006 ]
8531 : [ 5.74217e-006 ]
8532 : [ 5.68115e-006 ]
8533 : [ 5.01923e-006 ]
8534 : [ 5.8756e-006  ]
8535 : [ 5.24201e-006 ]
8536 : [ 5.3902e-006  ]
8537 : [ 5.38041e-006 ]
8538 : [ 5.80166e-006 ]
8539 : [ 5.67648e-006 ]
8540 : [ 5.91035e-006 ]
8541 : [ 5.68735e-006 ]
8542 : [ 5.84989e-006 ]
8543 : [ 5.38682e-006 ]
8544 : [ 5.79582e-006 ]
8545 : [ 5.45447e-006 ]
8546 : [ 5.8478e-006  ]
8547 : [ 4.93305e-006 ]
8548 : [ 5.59641e-006 ]
8549 : [ 5.87991e-006 ]
8550 : [ 5.83344e-006 ]
8551 : [ 5.31821e-006 ]
8552 : [ 5.49527e-006 ]
8553 : [ 5.477e-006   ]
8554 : [ 5.76303e-006 ]
8555 : [ 5.54485e-006 ]
8556 : [ 5.17014e-006 ]
8557 : [ 5.44733e-006 ]
8558 : [ 5.52994e-006 ]
8559 : [ 5.93526e-006 ]
8560 : [ 5.894e-006   ]
8561 : [ 5.42666e-006 ]
8562 : [ 5.79653e-006 ]
8563 : [ 5.37211e-006 ]
8564 : [ 5.72728e-006 ]
8565 : [ 5.91007e-006 ]
8566 : [ 5.20783e-006 ]
8567 : [ 5.26968e-006 ]
8568 : [ 5.3984e-006  ]
8569 : [ 5.84021e-006 ]
8570 : [ 5.32244e-006 ]
8571 : [ 5.77049e-006 ]
8572 : [ 5.04898e-006 ]
8573 : [ 5.35009e-006 ]
8574 : [ 5.35778e-006 ]
8575 : [ 5.50298e-006 ]
8576 : [ 5.76519e-006 ]
8577 : [ 5.91563e-006 ]
8578 : [ 5.85184e-006 ]
8579 : [ 5.61814e-006 ]
8580 : [ 5.84596e-006 ]
8581 : [ 5.86273e-006 ]
8582 : [ 5.74885e-006 ]
8583 : [ 5.84871e-006 ]
8584 : [ 5.9583e-006  ]
8585 : [ 5.68758e-006 ]
8586 : [ 5.79774e-006 ]
8587 : [ 5.90965e-006 ]
8588 : [ 5.68915e-006 ]
8589 : [ 5.16923e-006 ]
8590 : [ 5.72472e-006 ]
8591 : [ 5.86625e-006 ]
8592 : [ 5.44951e-006 ]
8593 : [ 5.2358e-006  ]
8594 : [ 5.61165e-006 ]
8595 : [ 5.14812e-006 ]
8596 : [ 5.53424e-006 ]
8597 : [ 5.93254e-006 ]
8598 : [ 5.15782e-006 ]
8599 : [ 5.43479e-006 ]
8600 : [ 4.99865e-006 ]
8601 : [ 5.38972e-006 ]
8602 : [ 5.34524e-006 ]
8603 : [ 5.9804e-006  ]
8604 : [ 5.91211e-006 ]
8605 : [ 5.81088e-006 ]
8606 : [ 5.67982e-006 ]
8607 : [ 5.55055e-006 ]
8608 : [ 5.40764e-006 ]
8609 : [ 4.97281e-006 ]
8610 : [ 5.33297e-006 ]
8611 : [ 5.86892e-006 ]
8612 : [ 5.17343e-006 ]
8613 : [ 5.44009e-006 ]
8614 : [ 5.93675e-006 ]
8615 : [ 5.64691e-006 ]
8616 : [ 4.91314e-006 ]
8617 : [ 5.80954e-006 ]
8618 : [ 5.41588e-006 ]
8619 : [ 5.93574e-006 ]
8620 : [ 5.5066e-006  ]
8621 : [ 5.50526e-006 ]
8622 : [ 5.29191e-006 ]
8623 : [ 5.26571e-006 ]
8624 : [ 5.79946e-006 ]
8625 : [ 5.40364e-006 ]
8626 : [ 5.39967e-006 ]
8627 : [ 5.82104e-006 ]
8628 : [ 6.00222e-006 ]
8629 : [ 5.94274e-006 ]
8630 : [ 5.63547e-006 ]
8631 : [ 5.47931e-006 ]
8632 : [ 5.4917e-006  ]
8633 : [ 4.93576e-006 ]
8634 : [ 5.02399e-006 ]
8635 : [ 5.47556e-006 ]
8636 : [ 6.00548e-006 ]
8637 : [ 5.41286e-006 ]
8638 : [ 5.62366e-006 ]
8639 : [ 5.45881e-006 ]
8640 : [ 5.50555e-006 ]
8641 : [ 5.40452e-006 ]
8642 : [ 5.84047e-006 ]
8643 : [ 5.42234e-006 ]
8644 : [ 5.49148e-006 ]
8645 : [ 5.75277e-006 ]
8646 : [ 5.93715e-006 ]
8647 : [ 5.39653e-006 ]
8648 : [ 5.4168e-006  ]
8649 : [ 5.68148e-006 ]
8650 : [ 5.93181e-006 ]
8651 : [ 5.42928e-006 ]
8652 : [ 5.85004e-006 ]
8653 : [ 5.31732e-006 ]
8654 : [ 5.02117e-006 ]
8655 : [ 5.91324e-006 ]
8656 : [ 5.35828e-006 ]
8657 : [ 5.44255e-006 ]
8658 : [ 5.95682e-006 ]
8659 : [ 5.35386e-006 ]
8660 : [ 5.69502e-006 ]
8661 : [ 5.62277e-006 ]
8662 : [ 5.72145e-006 ]
8663 : [ 5.9062e-006  ]
8664 : [ 5.57247e-006 ]
8665 : [ 6.0317e-006  ]
8666 : [ 6.01044e-006 ]
8667 : [ 5.17706e-006 ]
8668 : [ 5.3576e-006  ]
8669 : [ 5.9624e-006  ]
8670 : [ 5.10683e-006 ]
8671 : [ 5.32422e-006 ]
8672 : [ 5.84522e-006 ]
8673 : [ 5.14811e-006 ]
8674 : [ 5.99112e-006 ]
8675 : [ 5.67435e-006 ]
8676 : [ 4.99477e-006 ]
8677 : [ 5.13731e-006 ]
8678 : [ 5.33982e-006 ]
8679 : [ 5.94734e-006 ]
8680 : [ 5.55994e-006 ]
8681 : [ 5.36504e-006 ]
8682 : [ 5.40498e-006 ]
8683 : [ 5.34923e-006 ]
8684 : [ 5.01898e-006 ]
8685 : [ 5.89572e-006 ]
8686 : [ 5.09348e-006 ]
8687 : [ 5.80731e-006 ]
8688 : [ 5.94282e-006 ]
8689 : [ 5.72912e-006 ]
8690 : [ 5.47642e-006 ]
8691 : [ 5.04217e-006 ]
8692 : [ 5.99305e-006 ]
8693 : [ 5.88412e-006 ]
8694 : [ 5.299e-006   ]
8695 : [ 5.46536e-006 ]
8696 : [ 5.45522e-006 ]
8697 : [ 6.00292e-006 ]
8698 : [ 5.98341e-006 ]
8699 : [ 5.51292e-006 ]
8700 : [ 5.64956e-006 ]
8701 : [ 5.50514e-006 ]
8702 : [ 5.56067e-006 ]
8703 : [ 5.44205e-006 ]
8704 : [ 5.9542e-006  ]
8705 : [ 5.79981e-006 ]
8706 : [ 5.26025e-006 ]
8707 : [ 5.95779e-006 ]
8708 : [ 5.50212e-006 ]
8709 : [ 5.37754e-006 ]
8710 : [ 5.86532e-006 ]
8711 : [ 5.29815e-006 ]
8712 : [ 5.34187e-006 ]
8713 : [ 5.35321e-006 ]
8714 : [ 5.65758e-006 ]
8715 : [ 5.37394e-006 ]
8716 : [ 5.63512e-006 ]
8717 : [ 5.44117e-006 ]
8718 : [ 5.69679e-006 ]
8719 : [ 6.03034e-006 ]
8720 : [ 5.77329e-006 ]
8721 : [ 5.45651e-006 ]
8722 : [ 5.39966e-006 ]
8723 : [ 5.8072e-006  ]
8724 : [ 5.56135e-006 ]
8725 : [ 5.69848e-006 ]
8726 : [ 5.18577e-006 ]
8727 : [ 5.2132e-006  ]
8728 : [ 5.4865e-006  ]
8729 : [ 5.4027e-006  ]
8730 : [ 5.89385e-006 ]
8731 : [ 5.54765e-006 ]
8732 : [ 5.04689e-006 ]
8733 : [ 5.98081e-006 ]
8734 : [ 5.96009e-006 ]
8735 : [ 5.92048e-006 ]
8736 : [ 5.314e-006   ]
8737 : [ 5.32583e-006 ]
8738 : [ 5.41494e-006 ]
8739 : [ 5.79165e-006 ]
8740 : [ 5.74591e-006 ]
8741 : [ 5.6306e-006  ]
8742 : [ 5.44065e-006 ]
8743 : [ 5.11794e-006 ]
8744 : [ 5.69343e-006 ]
8745 : [ 5.14534e-006 ]
8746 : [ 5.41106e-006 ]
8747 : [ 5.8174e-006  ]
8748 : [ 5.31123e-006 ]
8749 : [ 5.48876e-006 ]
8750 : [ 5.47065e-006 ]
8751 : [ 5.57769e-006 ]
8752 : [ 5.79903e-006 ]
8753 : [ 5.47504e-006 ]
8754 : [ 5.34998e-006 ]
8755 : [ 5.6152e-006  ]
8756 : [ 5.79357e-006 ]
8757 : [ 5.20719e-006 ]
8758 : [ 5.34049e-006 ]
8759 : [ 5.85783e-006 ]
8760 : [ 5.43389e-006 ]
8761 : [ 5.26346e-006 ]
8762 : [ 5.45715e-006 ]
8763 : [ 6.04778e-006 ]
8764 : [ 5.5004e-006  ]
8765 : [ 5.49727e-006 ]
8766 : [ 5.95657e-006 ]
8767 : [ 5.80745e-006 ]
8768 : [ 5.92958e-006 ]
8769 : [ 5.38712e-006 ]
8770 : [ 5.55415e-006 ]
8771 : [ 5.2278e-006  ]
8772 : [ 5.63113e-006 ]
8773 : [ 5.95485e-006 ]
8774 : [ 5.30735e-006 ]
8775 : [ 5.47822e-006 ]
8776 : [ 4.98344e-006 ]
8777 : [ 5.87591e-006 ]
8778 : [ 5.48689e-006 ]
8779 : [ 5.62607e-006 ]
8780 : [ 5.9541e-006  ]
8781 : [ 5.42261e-006 ]
8782 : [ 5.71974e-006 ]
8783 : [ 5.42599e-006 ]
8784 : [ 5.46098e-006 ]
8785 : [ 5.75954e-006 ]
8786 : [ 5.10312e-006 ]
8787 : [ 5.27853e-006 ]
8788 : [ 5.64399e-006 ]
8789 : [ 5.85201e-006 ]
8790 : [ 5.63192e-006 ]
8791 : [ 6.08395e-006 ]
8792 : [ 5.52881e-006 ]
8793 : [ 5.3911e-006  ]
8794 : [ 5.05448e-006 ]
8795 : [ 5.99453e-006 ]
8796 : [ 5.39032e-006 ]
8797 : [ 5.32625e-006 ]
8798 : [ 5.63667e-006 ]
8799 : [ 5.84125e-006 ]
8800 : [ 5.3045e-006  ]
8801 : [ 5.57449e-006 ]
8802 : [ 5.33778e-006 ]
8803 : [ 5.49121e-006 ]
8804 : [ 5.25174e-006 ]
8805 : [ 5.41908e-006 ]
8806 : [ 5.40905e-006 ]
8807 : [ 5.36758e-006 ]
8808 : [ 5.71785e-006 ]
8809 : [ 5.52632e-006 ]
8810 : [ 5.39522e-006 ]
8811 : [ 5.48311e-006 ]
8812 : [ 5.97031e-006 ]
8813 : [ 5.93324e-006 ]
8814 : [ 5.40162e-006 ]
8815 : [ 5.92654e-006 ]
8816 : [ 5.71124e-006 ]
8817 : [ 5.49553e-006 ]
8818 : [ 5.5988e-006  ]
8819 : [ 5.45204e-006 ]
8820 : [ 5.14641e-006 ]
8821 : [ 5.49948e-006 ]
8822 : [ 5.30634e-006 ]
8823 : [ 5.45865e-006 ]
8824 : [ 5.95661e-006 ]
8825 : [ 5.61752e-006 ]
8826 : [ 5.35777e-006 ]
8827 : [ 5.12895e-006 ]
8828 : [ 5.51638e-006 ]
8829 : [ 5.3356e-006  ]
8830 : [ 5.48441e-006 ]
8831 : [ 5.22929e-006 ]
8832 : [ 5.21519e-006 ]
8833 : [ 5.34787e-006 ]
8834 : [ 5.89901e-006 ]
8835 : [ 5.27344e-006 ]
8836 : [ 5.25969e-006 ]
8837 : [ 5.50429e-006 ]
8838 : [ 5.9147e-006  ]
8839 : [ 6.03619e-006 ]
8840 : [ 4.97672e-006 ]
8841 : [ 5.46069e-006 ]
8842 : [ 5.39666e-006 ]
8843 : [ 5.8528e-006  ]
8844 : [ 5.237e-006   ]
8845 : [ 5.44541e-006 ]
8846 : [ 5.04941e-006 ]
8847 : [ 5.26439e-006 ]
8848 : [ 5.39007e-006 ]
8849 : [ 5.92394e-006 ]
8850 : [ 5.7082e-006  ]
8851 : [ 5.05552e-006 ]
8852 : [ 5.40026e-006 ]
8853 : [ 5.52815e-006 ]
8854 : [ 5.65061e-006 ]
8855 : [ 5.39347e-006 ]
8856 : [ 5.41449e-006 ]
8857 : [ 5.3588e-006  ]
8858 : [ 5.59412e-006 ]
8859 : [ 5.39789e-006 ]
8860 : [ 5.70235e-006 ]
8861 : [ 5.48923e-006 ]
8862 : [ 5.80263e-006 ]
8863 : [ 5.7122e-006  ]
8864 : [ 5.37359e-006 ]
8865 : [ 5.77494e-006 ]
8866 : [ 5.37945e-006 ]
8867 : [ 5.91994e-006 ]
8868 : [ 5.3947e-006  ]
8869 : [ 5.53551e-006 ]
8870 : [ 5.45309e-006 ]
8871 : [ 5.77816e-006 ]
8872 : [ 5.41866e-006 ]
8873 : [ 5.81545e-006 ]
8874 : [ 5.8682e-006  ]
8875 : [ 5.50197e-006 ]
8876 : [ 5.28486e-006 ]
8877 : [ 5.70635e-006 ]
8878 : [ 5.40258e-006 ]
8879 : [ 5.97173e-006 ]
8880 : [ 6.00458e-006 ]
8881 : [ 5.44583e-006 ]
8882 : [ 5.90418e-006 ]
8883 : [ 5.83433e-006 ]
8884 : [ 5.38535e-006 ]
8885 : [ 5.89307e-006 ]
8886 : [ 5.89516e-006 ]
8887 : [ 5.47067e-006 ]
8888 : [ 5.22062e-006 ]
8889 : [ 5.45313e-006 ]
8890 : [ 5.3162e-006  ]
8891 : [ 5.32766e-006 ]
8892 : [ 5.35038e-006 ]
8893 : [ 5.69043e-006 ]
8894 : [ 5.75783e-006 ]
8895 : [ 5.53712e-006 ]
8896 : [ 5.90589e-006 ]
8897 : [ 5.36115e-006 ]
8898 : [ 5.29585e-006 ]
8899 : [ 5.44097e-006 ]
8900 : [ 5.74879e-006 ]
8901 : [ 5.27288e-006 ]
8902 : [ 5.46306e-006 ]
8903 : [ 5.27222e-006 ]
8904 : [ 5.69745e-006 ]
8905 : [ 5.44898e-006 ]
8906 : [ 5.09026e-006 ]
8907 : [ 5.54553e-006 ]
8908 : [ 5.72511e-006 ]
8909 : [ 5.30897e-006 ]
8910 : [ 5.23463e-006 ]
8911 : [ 5.56213e-006 ]
8912 : [ 5.43166e-006 ]
8913 : [ 5.38831e-006 ]
8914 : [ 5.70338e-006 ]
8915 : [ 5.85992e-006 ]
8916 : [ 5.56392e-006 ]
8917 : [ 5.22597e-006 ]
8918 : [ 5.64267e-006 ]
8919 : [ 5.63373e-006 ]
8920 : [ 5.40244e-006 ]
8921 : [ 5.04458e-006 ]
8922 : [ 5.50176e-006 ]
8923 : [ 5.46697e-006 ]
8924 : [ 5.97402e-006 ]
8925 : [ 5.52013e-006 ]
8926 : [ 5.63951e-006 ]
8927 : [ 5.57887e-006 ]
8928 : [ 5.85357e-006 ]
8929 : [ 4.96971e-006 ]
8930 : [ 5.88184e-006 ]
8931 : [ 5.38049e-006 ]
8932 : [ 5.03335e-006 ]
8933 : [ 5.37716e-006 ]
8934 : [ 5.70359e-006 ]
8935 : [ 5.8415e-006  ]
8936 : [ 5.41732e-006 ]
8937 : [ 5.37597e-006 ]
8938 : [ 5.92239e-006 ]
8939 : [ 6.06402e-006 ]
8940 : [ 5.45672e-006 ]
8941 : [ 5.57367e-006 ]
8942 : [ 5.59067e-006 ]
8943 : [ 5.63928e-006 ]
8944 : [ 5.33619e-006 ]
8945 : [ 5.15154e-006 ]
8946 : [ 5.88455e-006 ]
8947 : [ 5.01702e-006 ]
8948 : [ 5.37098e-006 ]
8949 : [ 5.47763e-006 ]
8950 : [ 5.28113e-006 ]
8951 : [ 5.62414e-006 ]
8952 : [ 5.89645e-006 ]
8953 : [ 5.88223e-006 ]
8954 : [ 5.39549e-006 ]
8955 : [ 5.64965e-006 ]
8956 : [ 5.35746e-006 ]
8957 : [ 5.84729e-006 ]
8958 : [ 5.86718e-006 ]
8959 : [ 5.39109e-006 ]
8960 : [ 5.84379e-006 ]
8961 : [ 5.87087e-006 ]
8962 : [ 5.22006e-006 ]
8963 : [ 5.9163e-006  ]
8964 : [ 4.94351e-006 ]
8965 : [ 5.40827e-006 ]
8966 : [ 5.38491e-006 ]
8967 : [ 5.81866e-006 ]
8968 : [ 5.49575e-006 ]
8969 : [ 5.77869e-006 ]
8970 : [ 5.51941e-006 ]
8971 : [ 5.80974e-006 ]
8972 : [ 5.37666e-006 ]
8973 : [ 5.41041e-006 ]
8974 : [ 5.09829e-006 ]
8975 : [ 5.00752e-006 ]
8976 : [ 5.74798e-006 ]
8977 : [ 5.34111e-006 ]
8978 : [ 5.95601e-006 ]
8979 : [ 5.47422e-006 ]
8980 : [ 5.72357e-006 ]
8981 : [ 5.71579e-006 ]
8982 : [ 5.38488e-006 ]
8983 : [ 5.34566e-006 ]
8984 : [ 5.21029e-006 ]
8985 : [ 5.84584e-006 ]
8986 : [ 5.08721e-006 ]
8987 : [ 5.46781e-006 ]
8988 : [ 5.50123e-006 ]
8989 : [ 5.54173e-006 ]
8990 : [ 5.63081e-006 ]
8991 : [ 5.56639e-006 ]
8992 : [ 5.41266e-006 ]
8993 : [ 5.29312e-006 ]
8994 : [ 5.17709e-006 ]
8995 : [ 5.65762e-006 ]
8996 : [ 5.76711e-006 ]
8997 : [ 5.46846e-006 ]
8998 : [ 5.41809e-006 ]
8999 : [ 5.7098e-006  ]
9000 : [ 5.71572e-006 ]
9001 : [ 5.33308e-006 ]
9002 : [ 5.14634e-006 ]
9003 : [ 5.79759e-006 ]
9004 : [ 5.57112e-006 ]
9005 : [ 5.64293e-006 ]
9006 : [ 5.57282e-006 ]
9007 : [ 5.5501e-006  ]
9008 : [ 5.36298e-006 ]
9009 : [ 5.34179e-006 ]
9010 : [ 5.64108e-006 ]
9011 : [ 5.89264e-006 ]
9012 : [ 5.62455e-006 ]
9013 : [ 5.2425e-006  ]
9014 : [ 5.78231e-006 ]
9015 : [ 5.90074e-006 ]
9016 : [ 5.9571e-006  ]
9017 : [ 5.60113e-006 ]
9018 : [ 5.35496e-006 ]
9019 : [ 5.92727e-006 ]
9020 : [ 6.01893e-006 ]
9021 : [ 5.27595e-006 ]
9022 : [ 5.55416e-006 ]
9023 : [ 5.50227e-006 ]
9024 : [ 4.94619e-006 ]
9025 : [ 5.82124e-006 ]
9026 : [ 5.85931e-006 ]
9027 : [ 5.22715e-006 ]
9028 : [ 5.57563e-006 ]
9029 : [ 5.45311e-006 ]
9030 : [ 5.626e-006   ]
9031 : [ 5.8144e-006  ]
9032 : [ 5.11514e-006 ]
9033 : [ 5.86229e-006 ]
9034 : [ 5.31003e-006 ]
9035 : [ 5.26032e-006 ]
9036 : [ 5.92985e-006 ]
9037 : [ 5.72806e-006 ]
9038 : [ 5.40206e-006 ]
9039 : [ 5.98188e-006 ]
9040 : [ 5.32853e-006 ]
9041 : [ 5.87506e-006 ]
9042 : [ 5.44756e-006 ]
9043 : [ 5.48105e-006 ]
9044 : [ 5.85968e-006 ]
9045 : [ 5.35234e-006 ]
9046 : [ 5.35316e-006 ]
9047 : [ 5.32609e-006 ]
9048 : [ 5.25374e-006 ]
9049 : [ 5.51182e-006 ]
9050 : [ 4.99275e-006 ]
9051 : [ 5.30945e-006 ]
9052 : [ 5.3874e-006  ]
9053 : [ 5.33659e-006 ]
9054 : [ 5.75947e-006 ]
9055 : [ 5.33591e-006 ]
9056 : [ 6.00075e-006 ]
9057 : [ 5.42558e-006 ]
9058 : [ 5.29817e-006 ]
9059 : [ 5.38412e-006 ]
9060 : [ 5.22305e-006 ]
9061 : [ 5.32293e-006 ]
9062 : [ 5.80686e-006 ]
9063 : [ 5.59114e-006 ]
9064 : [ 5.38951e-006 ]
9065 : [ 5.79166e-006 ]
9066 : [ 5.40504e-006 ]
9067 : [ 5.98303e-006 ]
9068 : [ 5.14219e-006 ]
9069 : [ 5.65644e-006 ]
9070 : [ 5.06316e-006 ]
9071 : [ 5.09141e-006 ]
9072 : [ 5.37242e-006 ]
9073 : [ 5.82809e-006 ]
9074 : [ 5.44074e-006 ]
9075 : [ 5.44004e-006 ]
9076 : [ 5.53439e-006 ]
9077 : [ 4.8926e-006  ]
9078 : [ 5.7015e-006  ]
9079 : [ 5.55649e-006 ]
9080 : [ 5.51211e-006 ]
9081 : [ 5.90221e-006 ]
9082 : [ 5.67322e-006 ]
9083 : [ 5.31605e-006 ]
9084 : [ 5.31974e-006 ]
9085 : [ 5.47776e-006 ]
9086 : [ 5.40449e-006 ]
9087 : [ 5.97567e-006 ]
9088 : [ 5.34641e-006 ]
9089 : [ 5.7631e-006  ]
9090 : [ 5.6616e-006  ]
9091 : [ 5.8672e-006  ]
9092 : [ 5.87837e-006 ]
9093 : [ 5.9471e-006  ]
9094 : [ 5.68498e-006 ]
9095 : [ 5.50393e-006 ]
9096 : [ 5.22822e-006 ]
9097 : [ 5.78714e-006 ]
9098 : [ 5.35584e-006 ]
9099 : [ 5.41083e-006 ]
9100 : [ 5.34033e-006 ]
9101 : [ 6.03583e-006 ]
9102 : [ 5.38742e-006 ]
9103 : [ 5.87703e-006 ]
9104 : [ 5.50765e-006 ]
9105 : [ 5.9889e-006  ]
9106 : [ 5.79472e-006 ]
9107 : [ 5.36439e-006 ]
9108 : [ 5.38701e-006 ]
9109 : [ 5.89367e-006 ]
9110 : [ 5.72513e-006 ]
9111 : [ 5.37703e-006 ]
9112 : [ 5.11435e-006 ]
9113 : [ 5.29842e-006 ]
9114 : [ 5.84421e-006 ]
9115 : [ 5.89257e-006 ]
9116 : [ 5.66052e-006 ]
9117 : [ 5.87254e-006 ]
9118 : [ 5.35319e-006 ]
9119 : [ 5.87143e-006 ]
9120 : [ 5.53904e-006 ]
9121 : [ 5.9258e-006  ]
9122 : [ 4.95954e-006 ]
9123 : [ 5.32289e-006 ]
9124 : [ 5.28197e-006 ]
9125 : [ 5.88239e-006 ]
9126 : [ 5.9618e-006  ]
9127 : [ 5.63316e-006 ]
9128 : [ 5.52173e-006 ]
9129 : [ 5.35805e-006 ]
9130 : [ 5.63558e-006 ]
9131 : [ 5.87039e-006 ]
9132 : [ 5.38038e-006 ]
9133 : [ 5.8888e-006  ]
9134 : [ 5.40066e-006 ]
9135 : [ 5.49877e-006 ]
9136 : [ 5.95048e-006 ]
9137 : [ 5.09271e-006 ]
9138 : [ 5.50093e-006 ]
9139 : [ 5.95763e-006 ]
9140 : [ 5.26801e-006 ]
9141 : [ 5.65571e-006 ]
9142 : [ 5.69291e-006 ]
9143 : [ 5.86349e-006 ]
9144 : [ 4.93367e-006 ]
9145 : [ 5.69509e-006 ]
9146 : [ 5.81593e-006 ]
9147 : [ 5.37196e-006 ]
9148 : [ 5.69185e-006 ]
9149 : [ 6.02057e-006 ]
9150 : [ 5.98494e-006 ]
9151 : [ 5.34493e-006 ]
9152 : [ 5.92179e-006 ]
9153 : [ 5.47498e-006 ]
9154 : [ 5.76369e-006 ]
9155 : [ 5.39271e-006 ]
9156 : [ 5.87428e-006 ]
9157 : [ 5.63653e-006 ]
9158 : [ 5.95465e-006 ]
9159 : [ 5.34098e-006 ]
9160 : [ 5.55407e-006 ]
9161 : [ 5.64574e-006 ]
9162 : [ 5.48933e-006 ]
9163 : [ 5.83372e-006 ]
9164 : [ 5.80561e-006 ]
9165 : [ 5.40302e-006 ]
9166 : [ 5.82182e-006 ]
9167 : [ 5.38238e-006 ]
9168 : [ 5.36897e-006 ]
9169 : [ 5.3311e-006  ]
9170 : [ 5.89193e-006 ]
9171 : [ 5.27769e-006 ]
9172 : [ 5.9371e-006  ]
9173 : [ 5.94594e-006 ]
9174 : [ 5.97135e-006 ]
9175 : [ 5.85499e-006 ]
9176 : [ 5.58677e-006 ]
9177 : [ 5.98808e-006 ]
9178 : [ 5.51786e-006 ]
9179 : [ 5.72083e-006 ]
9180 : [ 5.48793e-006 ]
9181 : [ 4.95979e-006 ]
9182 : [ 5.09905e-006 ]
9183 : [ 5.63099e-006 ]
9184 : [ 5.63809e-006 ]
9185 : [ 5.25034e-006 ]
9186 : [ 5.49238e-006 ]
9187 : [ 5.39484e-006 ]
9188 : [ 5.65244e-006 ]
9189 : [ 4.92098e-006 ]
9190 : [ 5.42761e-006 ]
9191 : [ 5.45907e-006 ]
9192 : [ 5.57785e-006 ]
9193 : [ 5.26927e-006 ]
9194 : [ 5.14171e-006 ]
9195 : [ 5.99316e-006 ]
9196 : [ 5.77556e-006 ]
9197 : [ 5.43763e-006 ]
9198 : [ 5.47448e-006 ]
9199 : [ 5.67702e-006 ]
9200 : [ 5.93384e-006 ]
9201 : [ 5.02885e-006 ]
9202 : [ 5.27607e-006 ]
9203 : [ 5.51471e-006 ]
9204 : [ 5.58769e-006 ]
9205 : [ 5.68307e-006 ]
9206 : [ 5.4277e-006  ]
9207 : [ 5.90808e-006 ]
9208 : [ 5.37863e-006 ]
9209 : [ 5.826e-006   ]
9210 : [ 5.20182e-006 ]
9211 : [ 5.3649e-006  ]
9212 : [ 5.49732e-006 ]
9213 : [ 5.46564e-006 ]
9214 : [ 5.55714e-006 ]
9215 : [ 5.34662e-006 ]
9216 : [ 5.98148e-006 ]
9217 : [ 5.40875e-006 ]
9218 : [ 5.46203e-006 ]
9219 : [ 5.30429e-006 ]
9220 : [ 5.63395e-006 ]
9221 : [ 5.88943e-006 ]
9222 : [ 5.79895e-006 ]
9223 : [ 5.89593e-006 ]
9224 : [ 5.58788e-006 ]
9225 : [ 5.44809e-006 ]
9226 : [ 5.02359e-006 ]
9227 : [ 5.41275e-006 ]
9228 : [ 5.8581e-006  ]
9229 : [ 5.37809e-006 ]
9230 : [ 5.67104e-006 ]
9231 : [ 5.30408e-006 ]
9232 : [ 5.58887e-006 ]
9233 : [ 5.01972e-006 ]
9234 : [ 5.74769e-006 ]
9235 : [ 5.40771e-006 ]
9236 : [ 5.98689e-006 ]
9237 : [ 5.75152e-006 ]
9238 : [ 5.57085e-006 ]
9239 : [ 5.82938e-006 ]
9240 : [ 5.18302e-006 ]
9241 : [ 5.53891e-006 ]
9242 : [ 5.79231e-006 ]
9243 : [ 5.77687e-006 ]
9244 : [ 5.8632e-006  ]
9245 : [ 5.40343e-006 ]
9246 : [ 5.64002e-006 ]
9247 : [ 5.38234e-006 ]
9248 : [ 5.08882e-006 ]
9249 : [ 5.83146e-006 ]
9250 : [ 5.74339e-006 ]
9251 : [ 5.38578e-006 ]
9252 : [ 5.41991e-006 ]
9253 : [ 6.04125e-006 ]
9254 : [ 5.72762e-006 ]
9255 : [ 5.36259e-006 ]
9256 : [ 5.9375e-006  ]
9257 : [ 5.94518e-006 ]
9258 : [ 5.37346e-006 ]
9259 : [ 5.33012e-006 ]
9260 : [ 5.68337e-006 ]
9261 : [ 5.63639e-006 ]
9262 : [ 5.3014e-006  ]
9263 : [ 5.5539e-006  ]
9264 : [ 5.93352e-006 ]
9265 : [ 5.38096e-006 ]
9266 : [ 5.56222e-006 ]
9267 : [ 5.30253e-006 ]
9268 : [ 5.83129e-006 ]
9269 : [ 5.78076e-006 ]
9270 : [ 5.29584e-006 ]
9271 : [ 5.46613e-006 ]
9272 : [ 5.29785e-006 ]
9273 : [ 5.56356e-006 ]
9274 : [ 5.54242e-006 ]
9275 : [ 5.95483e-006 ]
9276 : [ 5.40648e-006 ]
9277 : [ 5.8027e-006  ]
9278 : [ 5.38674e-006 ]
9279 : [ 5.82959e-006 ]
9280 : [ 5.84495e-006 ]
9281 : [ 5.96963e-006 ]
9282 : [ 5.95123e-006 ]
9283 : [ 5.30474e-006 ]
9284 : [ 5.72186e-006 ]
9285 : [ 5.11767e-006 ]
9286 : [ 5.8082e-006  ]
9287 : [ 5.42094e-006 ]
9288 : [ 5.97616e-006 ]
9289 : [ 5.29618e-006 ]
9290 : [ 5.53095e-006 ]
9291 : [ 5.89977e-006 ]
9292 : [ 5.61465e-006 ]
9293 : [ 5.71229e-006 ]
9294 : [ 5.13159e-006 ]
9295 : [ 5.48924e-006 ]
9296 : [ 5.4061e-006  ]
9297 : [ 5.90341e-006 ]
9298 : [ 5.47733e-006 ]
9299 : [ 5.81038e-006 ]
9300 : [ 5.56335e-006 ]
9301 : [ 5.82092e-006 ]
9302 : [ 5.16806e-006 ]
9303 : [ 4.93038e-006 ]
9304 : [ 5.49634e-006 ]
9305 : [ 5.3947e-006  ]
9306 : [ 5.87489e-006 ]
9307 : [ 5.52832e-006 ]
9308 : [ 5.77112e-006 ]
9309 : [ 5.50041e-006 ]
9310 : [ 5.29736e-006 ]
9311 : [ 5.73227e-006 ]
9312 : [ 5.32838e-006 ]
9313 : [ 5.37339e-006 ]
9314 : [ 5.82338e-006 ]
9315 : [ 5.35332e-006 ]
9316 : [ 5.88293e-006 ]
9317 : [ 5.73714e-006 ]
9318 : [ 5.35008e-006 ]
9319 : [ 5.97719e-006 ]
9320 : [ 4.98121e-006 ]
9321 : [ 5.91377e-006 ]
9322 : [ 5.33227e-006 ]
9323 : [ 5.5789e-006  ]
9324 : [ 5.86742e-006 ]
9325 : [ 5.95145e-006 ]
9326 : [ 4.97449e-006 ]
9327 : [ 5.39071e-006 ]
9328 : [ 5.95518e-006 ]
9329 : [ 5.88204e-006 ]
9330 : [ 6.00107e-006 ]
9331 : [ 5.72702e-006 ]
9332 : [ 5.38343e-006 ]
9333 : [ 5.95601e-006 ]
9334 : [ 5.81146e-006 ]
9335 : [ 5.39903e-006 ]
9336 : [ 5.87289e-006 ]
9337 : [ 5.56936e-006 ]
9338 : [ 5.78987e-006 ]
9339 : [ 5.29407e-006 ]
9340 : [ 5.38031e-006 ]
9341 : [ 5.17476e-006 ]
9342 : [ 5.9595e-006  ]
9343 : [ 5.50046e-006 ]
9344 : [ 5.98206e-006 ]
9345 : [ 5.42193e-006 ]
9346 : [ 5.85992e-006 ]
9347 : [ 5.49854e-006 ]
9348 : [ 5.61721e-006 ]
9349 : [ 5.34715e-006 ]
9350 : [ 5.16259e-006 ]
9351 : [ 5.4901e-006  ]
9352 : [ 6.04505e-006 ]
9353 : [ 5.18601e-006 ]
9354 : [ 5.35556e-006 ]
9355 : [ 5.72121e-006 ]
9356 : [ 5.12493e-006 ]
9357 : [ 5.93603e-006 ]
9358 : [ 5.18805e-006 ]
9359 : [ 5.57267e-006 ]
9360 : [ 5.63299e-006 ]
9361 : [ 5.18763e-006 ]
9362 : [ 5.04101e-006 ]
9363 : [ 5.55782e-006 ]
9364 : [ 5.69772e-006 ]
9365 : [ 5.6037e-006  ]
9366 : [ 5.33355e-006 ]
9367 : [ 5.55302e-006 ]
9368 : [ 5.6297e-006  ]
9369 : [ 5.38368e-006 ]
9370 : [ 5.62247e-006 ]
9371 : [ 5.92527e-006 ]
9372 : [ 5.77361e-006 ]
9373 : [ 5.51734e-006 ]
9374 : [ 5.88699e-006 ]
9375 : [ 5.4774e-006  ]
9376 : [ 5.54058e-006 ]
9377 : [ 5.87207e-006 ]
9378 : [ 5.35465e-006 ]
9379 : [ 5.95263e-006 ]
9380 : [ 5.30842e-006 ]
9381 : [ 5.91562e-006 ]
9382 : [ 5.4343e-006  ]
9383 : [ 5.93094e-006 ]
9384 : [ 5.91372e-006 ]
9385 : [ 5.46855e-006 ]
9386 : [ 5.63867e-006 ]
9387 : [ 5.49483e-006 ]
9388 : [ 5.76024e-006 ]
9389 : [ 5.63045e-006 ]
9390 : [ 5.3019e-006  ]
9391 : [ 5.68833e-006 ]
9392 : [ 5.36676e-006 ]
9393 : [ 5.4974e-006  ]
9394 : [ 5.29963e-006 ]
9395 : [ 5.8732e-006  ]
9396 : [ 5.3934e-006  ]
9397 : [ 5.9548e-006  ]
9398 : [ 5.35318e-006 ]
9399 : [ 5.4664e-006  ]
9400 : [ 5.98079e-006 ]
9401 : [ 5.79469e-006 ]
9402 : [ 5.34523e-006 ]
9403 : [ 5.3635e-006  ]
9404 : [ 5.02038e-006 ]
9405 : [ 5.47387e-006 ]
9406 : [ 5.45512e-006 ]
9407 : [ 5.09319e-006 ]
9408 : [ 5.91507e-006 ]
9409 : [ 5.45487e-006 ]
9410 : [ 5.66287e-006 ]
9411 : [ 5.65632e-006 ]
9412 : [ 5.60639e-006 ]
9413 : [ 5.12835e-006 ]
9414 : [ 5.99836e-006 ]
9415 : [ 5.39388e-006 ]
9416 : [ 5.70319e-006 ]
9417 : [ 5.95088e-006 ]
9418 : [ 5.69223e-006 ]
9419 : [ 5.96723e-006 ]
9420 : [ 5.87441e-006 ]
9421 : [ 5.81333e-006 ]
9422 : [ 5.90266e-006 ]
9423 : [ 5.36412e-006 ]
9424 : [ 5.62634e-006 ]
9425 : [ 5.71596e-006 ]
9426 : [ 5.74287e-006 ]
9427 : [ 5.49616e-006 ]
9428 : [ 5.15902e-006 ]
9429 : [ 5.70634e-006 ]
9430 : [ 5.60503e-006 ]
9431 : [ 5.72042e-006 ]
9432 : [ 5.05895e-006 ]
9433 : [ 5.3979e-006  ]
9434 : [ 5.67021e-006 ]
9435 : [ 5.75453e-006 ]
9436 : [ 5.25635e-006 ]
9437 : [ 5.93296e-006 ]
9438 : [ 5.53395e-006 ]
9439 : [ 5.8951e-006  ]
9440 : [ 5.44828e-006 ]
9441 : [ 5.87751e-006 ]
9442 : [ 4.97473e-006 ]
9443 : [ 5.55627e-006 ]
9444 : [ 5.38334e-006 ]
9445 : [ 5.63036e-006 ]
9446 : [ 5.44138e-006 ]
9447 : [ 5.22583e-006 ]
9448 : [ 4.9571e-006  ]
9449 : [ 5.54394e-006 ]
9450 : [ 5.40041e-006 ]
9451 : [ 5.05099e-006 ]
9452 : [ 5.87337e-006 ]
9453 : [ 5.25453e-006 ]
9454 : [ 5.51511e-006 ]
9455 : [ 5.42473e-006 ]
9456 : [ 5.54748e-006 ]
9457 : [ 5.60822e-006 ]
9458 : [ 5.9463e-006  ]
9459 : [ 5.30254e-006 ]
9460 : [ 5.54192e-006 ]
9461 : [ 5.38357e-006 ]
9462 : [ 5.65861e-006 ]
9463 : [ 5.48416e-006 ]
9464 : [ 5.6465e-006  ]
9465 : [ 5.46487e-006 ]
9466 : [ 5.35198e-006 ]
9467 : [ 5.32741e-006 ]
9468 : [ 5.23498e-006 ]
9469 : [ 5.90581e-006 ]
9470 : [ 5.21145e-006 ]
9471 : [ 5.37644e-006 ]
9472 : [ 5.5962e-006  ]
9473 : [ 5.84231e-006 ]
9474 : [ 5.2283e-006  ]
9475 : [ 5.99941e-006 ]
9476 : [ 5.76219e-006 ]
9477 : [ 5.85578e-006 ]
9478 : [ 5.244e-006   ]
9479 : [ 5.79219e-006 ]
9480 : [ 5.18721e-006 ]
9481 : [ 5.6059e-006  ]
9482 : [ 5.75368e-006 ]
9483 : [ 5.27695e-006 ]
9484 : [ 5.93266e-006 ]
9485 : [ 6.06401e-006 ]
9486 : [ 5.74798e-006 ]
9487 : [ 5.95404e-006 ]
9488 : [ 5.92383e-006 ]
9489 : [ 5.4958e-006  ]
9490 : [ 5.48295e-006 ]
9491 : [ 5.73602e-006 ]
9492 : [ 5.73407e-006 ]
9493 : [ 5.42717e-006 ]
9494 : [ 5.28838e-006 ]
9495 : [ 5.95894e-006 ]
9496 : [ 5.71718e-006 ]
9497 : [ 5.69332e-006 ]
9498 : [ 5.66908e-006 ]
9499 : [ 5.90147e-006 ]
9500 : [ 5.87583e-006 ]
9501 : [ 5.94308e-006 ]
9502 : [ 5.99365e-006 ]
9503 : [ 5.65974e-006 ]
9504 : [ 5.50125e-006 ]
9505 : [ 5.66304e-006 ]
9506 : [ 5.5698e-006  ]
9507 : [ 5.36501e-006 ]
9508 : [ 5.39362e-006 ]
9509 : [ 5.78822e-006 ]
9510 : [ 5.70298e-006 ]
9511 : [ 5.64541e-006 ]
9512 : [ 5.60376e-006 ]
9513 : [ 5.51539e-006 ]
9514 : [ 5.88554e-006 ]
9515 : [ 5.08512e-006 ]
9516 : [ 6.01162e-006 ]
9517 : [ 5.74862e-006 ]
9518 : [ 5.33187e-006 ]
9519 : [ 4.97571e-006 ]
9520 : [ 6.09997e-006 ]
9521 : [ 5.48696e-006 ]
9522 : [ 5.91344e-006 ]
9523 : [ 5.37248e-006 ]
9524 : [ 5.83038e-006 ]
9525 : [ 5.39333e-006 ]
9526 : [ 5.23203e-006 ]
9527 : [ 5.4224e-006  ]
9528 : [ 5.11243e-006 ]
9529 : [ 5.88234e-006 ]
9530 : [ 4.94615e-006 ]
9531 : [ 5.45385e-006 ]
9532 : [ 5.71416e-006 ]
9533 : [ 5.56992e-006 ]
9534 : [ 5.42555e-006 ]
9535 : [ 5.09601e-006 ]
9536 : [ 5.96527e-006 ]
9537 : [ 5.25114e-006 ]
9538 : [ 5.43404e-006 ]
9539 : [ 5.26057e-006 ]
9540 : [ 5.45181e-006 ]
9541 : [ 4.9402e-006  ]
9542 : [ 5.47119e-006 ]
9543 : [ 5.5099e-006  ]
9544 : [ 5.55732e-006 ]
9545 : [ 5.66045e-006 ]
9546 : [ 5.61424e-006 ]
9547 : [ 5.37494e-006 ]
9548 : [ 5.40037e-006 ]
9549 : [ 5.47843e-006 ]
9550 : [ 5.29408e-006 ]
9551 : [ 5.8062e-006  ]
9552 : [ 5.46355e-006 ]
9553 : [ 5.23109e-006 ]
9554 : [ 5.30956e-006 ]
9555 : [ 5.10257e-006 ]
9556 : [ 5.97581e-006 ]
9557 : [ 5.66712e-006 ]
9558 : [ 5.449e-006   ]
9559 : [ 6.02197e-006 ]
9560 : [ 5.61681e-006 ]
9561 : [ 5.88469e-006 ]
9562 : [ 5.51541e-006 ]
9563 : [ 5.4305e-006  ]
9564 : [ 5.49845e-006 ]
9565 : [ 5.3644e-006  ]
9566 : [ 5.52263e-006 ]
9567 : [ 5.32434e-006 ]
9568 : [ 4.91103e-006 ]
9569 : [ 5.34407e-006 ]
9570 : [ 5.15103e-006 ]
9571 : [ 5.98349e-006 ]
9572 : [ 5.25523e-006 ]
9573 : [ 5.59743e-006 ]
9574 : [ 5.66672e-006 ]
9575 : [ 5.70127e-006 ]
9576 : [ 5.33568e-006 ]
9577 : [ 5.79833e-006 ]
9578 : [ 5.34182e-006 ]
9579 : [ 5.90829e-006 ]
9580 : [ 5.50788e-006 ]
9581 : [ 5.99876e-006 ]
9582 : [ 5.37689e-006 ]
9583 : [ 5.57755e-006 ]
9584 : [ 5.47244e-006 ]
9585 : [ 5.66289e-006 ]
9586 : [ 5.16583e-006 ]
9587 : [ 5.47412e-006 ]
9588 : [ 5.64298e-006 ]
9589 : [ 5.7571e-006  ]
9590 : [ 5.46413e-006 ]
9591 : [ 5.34034e-006 ]
9592 : [ 5.57809e-006 ]
9593 : [ 5.05052e-006 ]
9594 : [ 5.71784e-006 ]
9595 : [ 5.63661e-006 ]
9596 : [ 5.62043e-006 ]
9597 : [ 5.80916e-006 ]
9598 : [ 5.87099e-006 ]
9599 : [ 5.3068e-006  ]
9600 : [ 5.3441e-006  ]
9601 : [ 5.45258e-006 ]
9602 : [ 5.7461e-006  ]
9603 : [ 5.75249e-006 ]
9604 : [ 5.33921e-006 ]
9605 : [ 5.18256e-006 ]
9606 : [ 5.30299e-006 ]
9607 : [ 5.33849e-006 ]
9608 : [ 5.15326e-006 ]
9609 : [ 5.99845e-006 ]
9610 : [ 5.33964e-006 ]
9611 : [ 5.40532e-006 ]
9612 : [ 5.7144e-006  ]
9613 : [ 5.51631e-006 ]
9614 : [ 5.71128e-006 ]
9615 : [ 5.92154e-006 ]
9616 : [ 5.67591e-006 ]
9617 : [ 4.96287e-006 ]
9618 : [ 5.52334e-006 ]
9619 : [ 5.75487e-006 ]
9620 : [ 5.38766e-006 ]
9621 : [ 5.59547e-006 ]
9622 : [ 5.75364e-006 ]
9623 : [ 5.43445e-006 ]
9624 : [ 5.9101e-006  ]
9625 : [ 5.10371e-006 ]
9626 : [ 5.42111e-006 ]
9627 : [ 5.6092e-006  ]
9628 : [ 5.02752e-006 ]
9629 : [ 5.35801e-006 ]
9630 : [ 5.45689e-006 ]
9631 : [ 5.43549e-006 ]
9632 : [ 5.28398e-006 ]
9633 : [ 5.95248e-006 ]
9634 : [ 5.16074e-006 ]
9635 : [ 4.95033e-006 ]
9636 : [ 5.28923e-006 ]
9637 : [ 5.99192e-006 ]
9638 : [ 5.95401e-006 ]
9639 : [ 5.4125e-006  ]
9640 : [ 5.69112e-006 ]
9641 : [ 5.813e-006   ]
9642 : [ 5.7917e-006  ]
9643 : [ 5.34256e-006 ]
9644 : [ 5.45252e-006 ]
9645 : [ 5.89932e-006 ]
9646 : [ 5.54179e-006 ]
9647 : [ 5.13192e-006 ]
9648 : [ 5.30527e-006 ]
9649 : [ 5.45909e-006 ]
9650 : [ 5.04639e-006 ]
9651 : [ 4.97162e-006 ]
9652 : [ 5.54668e-006 ]
9653 : [ 5.32092e-006 ]
9654 : [ 5.11768e-006 ]
9655 : [ 5.87736e-006 ]
9656 : [ 5.41641e-006 ]
9657 : [ 5.88777e-006 ]
9658 : [ 5.39148e-006 ]
9659 : [ 5.43283e-006 ]
9660 : [ 5.11358e-006 ]
9661 : [ 5.44002e-006 ]
9662 : [ 5.25879e-006 ]
9663 : [ 5.58341e-006 ]
9664 : [ 5.59076e-006 ]
9665 : [ 5.50669e-006 ]
9666 : [ 5.72344e-006 ]
9667 : [ 5.56456e-006 ]
9668 : [ 5.52782e-006 ]
9669 : [ 5.42767e-006 ]
9670 : [ 5.11963e-006 ]
9671 : [ 4.96875e-006 ]
9672 : [ 5.34547e-006 ]
9673 : [ 5.88657e-006 ]
9674 : [ 5.87546e-006 ]
9675 : [ 5.01906e-006 ]
9676 : [ 5.63048e-006 ]
9677 : [ 5.84699e-006 ]
9678 : [ 5.62177e-006 ]
9679 : [ 5.92858e-006 ]
9680 : [ 5.31734e-006 ]
9681 : [ 5.32728e-006 ]
9682 : [ 5.08563e-006 ]
9683 : [ 5.37337e-006 ]
9684 : [ 5.53613e-006 ]
9685 : [ 5.66407e-006 ]
9686 : [ 5.67785e-006 ]
9687 : [ 5.76566e-006 ]
9688 : [ 5.04791e-006 ]
9689 : [ 5.64085e-006 ]
9690 : [ 5.9307e-006  ]
9691 : [ 5.46141e-006 ]
9692 : [ 5.48879e-006 ]
9693 : [ 5.49767e-006 ]
9694 : [ 4.93288e-006 ]
9695 : [ 5.50436e-006 ]
9696 : [ 5.71961e-006 ]
9697 : [ 5.5401e-006  ]
9698 : [ 5.21598e-006 ]
9699 : [ 5.66756e-006 ]
9700 : [ 5.90754e-006 ]
9701 : [ 5.36644e-006 ]
9702 : [ 5.8485e-006  ]
9703 : [ 5.51552e-006 ]
9704 : [ 5.7053e-006  ]
9705 : [ 5.83004e-006 ]
9706 : [ 5.41711e-006 ]
9707 : [ 5.78624e-006 ]
9708 : [ 5.866e-006   ]
9709 : [ 5.23463e-006 ]
9710 : [ 5.95432e-006 ]
9711 : [ 5.33643e-006 ]
9712 : [ 5.25143e-006 ]
9713 : [ 5.5385e-006  ]
9714 : [ 5.99809e-006 ]
9715 : [ 5.80958e-006 ]
9716 : [ 5.79296e-006 ]
9717 : [ 5.92522e-006 ]
9718 : [ 5.34433e-006 ]
9719 : [ 5.77513e-006 ]
9720 : [ 5.56059e-006 ]
9721 : [ 5.15751e-006 ]
9722 : [ 5.41625e-006 ]
9723 : [ 5.15184e-006 ]
9724 : [ 5.28318e-006 ]
9725 : [ 5.46212e-006 ]
9726 : [ 5.80942e-006 ]
9727 : [ 5.61322e-006 ]
9728 : [ 5.97414e-006 ]
9729 : [ 5.64368e-006 ]
9730 : [ 5.69042e-006 ]
9731 : [ 5.74856e-006 ]
9732 : [ 5.41406e-006 ]
9733 : [ 5.42163e-006 ]
9734 : [ 5.90976e-006 ]
9735 : [ 5.94305e-006 ]
9736 : [ 5.44445e-006 ]
9737 : [ 5.69529e-006 ]
9738 : [ 5.43422e-006 ]
9739 : [ 5.31048e-006 ]
9740 : [ 5.22118e-006 ]
9741 : [ 5.87473e-006 ]
9742 : [ 6.028e-006   ]
9743 : [ 5.41606e-006 ]
9744 : [ 5.38427e-006 ]
9745 : [ 6.0112e-006  ]
9746 : [ 5.5824e-006  ]
9747 : [ 5.26367e-006 ]
9748 : [ 5.78448e-006 ]
9749 : [ 5.3819e-006  ]
9750 : [ 5.48929e-006 ]
9751 : [ 5.80829e-006 ]
9752 : [ 5.94482e-006 ]
9753 : [ 5.89968e-006 ]
9754 : [ 5.71053e-006 ]
9755 : [ 6.03832e-006 ]
9756 : [ 5.86806e-006 ]
9757 : [ 5.31021e-006 ]
9758 : [ 5.4158e-006  ]
9759 : [ 5.38585e-006 ]
9760 : [ 5.8673e-006  ]
9761 : [ 4.96635e-006 ]
9762 : [ 5.78936e-006 ]
9763 : [ 5.3792e-006  ]
9764 : [ 5.62133e-006 ]
9765 : [ 5.40152e-006 ]
9766 : [ 5.91478e-006 ]
9767 : [ 5.57421e-006 ]
9768 : [ 5.5309e-006  ]
9769 : [ 5.49405e-006 ]
9770 : [ 5.55666e-006 ]
9771 : [ 5.30677e-006 ]
9772 : [ 5.68668e-006 ]
9773 : [ 5.7209e-006  ]
9774 : [ 5.22327e-006 ]
9775 : [ 5.70347e-006 ]
9776 : [ 5.90347e-006 ]
9777 : [ 5.15204e-006 ]
9778 : [ 5.79922e-006 ]
9779 : [ 5.71092e-006 ]
9780 : [ 5.77666e-006 ]
9781 : [ 5.42193e-006 ]
9782 : [ 5.69334e-006 ]
9783 : [ 5.13579e-006 ]
9784 : [ 5.9934e-006  ]
9785 : [ 5.64688e-006 ]
9786 : [ 5.69228e-006 ]
9787 : [ 5.12764e-006 ]
9788 : [ 5.32627e-006 ]
9789 : [ 5.6308e-006  ]
9790 : [ 5.88528e-006 ]
9791 : [ 5.39849e-006 ]
9792 : [ 5.43877e-006 ]
9793 : [ 5.84123e-006 ]
9794 : [ 5.58048e-006 ]
9795 : [ 5.68841e-006 ]
9796 : [ 5.5313e-006  ]
9797 : [ 5.4626e-006  ]
9798 : [ 6.02057e-006 ]
9799 : [ 5.4802e-006  ]
9800 : [ 5.12566e-006 ]
9801 : [ 5.42495e-006 ]
9802 : [ 5.30674e-006 ]
9803 : [ 5.32206e-006 ]
9804 : [ 5.55298e-006 ]
9805 : [ 5.97419e-006 ]
9806 : [ 5.89508e-006 ]
9807 : [ 5.48433e-006 ]
9808 : [ 5.52687e-006 ]
9809 : [ 5.96491e-006 ]
9810 : [ 5.41293e-006 ]
9811 : [ 5.04141e-006 ]
9812 : [ 5.76184e-006 ]
9813 : [ 5.42568e-006 ]
9814 : [ 5.46809e-006 ]
9815 : [ 5.27084e-006 ]
9816 : [ 5.12882e-006 ]
9817 : [ 5.687e-006   ]
9818 : [ 4.97348e-006 ]
9819 : [ 5.73327e-006 ]
9820 : [ 5.96371e-006 ]
9821 : [ 5.21294e-006 ]
9822 : [ 5.38081e-006 ]
9823 : [ 5.37046e-006 ]
9824 : [ 5.12261e-006 ]
9825 : [ 5.67577e-006 ]
9826 : [ 5.8498e-006  ]
9827 : [ 5.41445e-006 ]
9828 : [ 5.70778e-006 ]
9829 : [ 5.36904e-006 ]
9830 : [ 5.13305e-006 ]
9831 : [ 5.80186e-006 ]
9832 : [ 5.54927e-006 ]
9833 : [ 5.27726e-006 ]
9834 : [ 5.49224e-006 ]
9835 : [ 5.35884e-006 ]
9836 : [ 5.77258e-006 ]
9837 : [ 5.6175e-006  ]
9838 : [ 5.78631e-006 ]
9839 : [ 5.53959e-006 ]
9840 : [ 5.57939e-006 ]
9841 : [ 5.06315e-006 ]
9842 : [ 5.43392e-006 ]
9843 : [ 5.9445e-006  ]
9844 : [ 6.01295e-006 ]
9845 : [ 5.71476e-006 ]
9846 : [ 5.74073e-006 ]
9847 : [ 5.85595e-006 ]
9848 : [ 5.88209e-006 ]
9849 : [ 5.52902e-006 ]
9850 : [ 5.32608e-006 ]
9851 : [ 5.93494e-006 ]
9852 : [ 5.87561e-006 ]
9853 : [ 5.2514e-006  ]
9854 : [ 5.33431e-006 ]
9855 : [ 5.53102e-006 ]
9856 : [ 5.51162e-006 ]
9857 : [ 5.4477e-006  ]
9858 : [ 5.97854e-006 ]
9859 : [ 5.44272e-006 ]
9860 : [ 5.57598e-006 ]
9861 : [ 5.20411e-006 ]
9862 : [ 5.50047e-006 ]
9863 : [ 5.25094e-006 ]
9864 : [ 5.91061e-006 ]
9865 : [ 5.43573e-006 ]
9866 : [ 5.86433e-006 ]
9867 : [ 5.08036e-006 ]
9868 : [ 5.95709e-006 ]
9869 : [ 5.94585e-006 ]
9870 : [ 5.32629e-006 ]
9871 : [ 5.93542e-006 ]
9872 : [ 5.16131e-006 ]
9873 : [ 5.89713e-006 ]
9874 : [ 5.36148e-006 ]
9875 : [ 4.93169e-006 ]
9876 : [ 5.22204e-006 ]
9877 : [ 4.9912e-006  ]
9878 : [ 4.9423e-006  ]
9879 : [ 5.49825e-006 ]
9880 : [ 5.65439e-006 ]
9881 : [ 5.64971e-006 ]
9882 : [ 5.69749e-006 ]
9883 : [ 5.42788e-006 ]
9884 : [ 5.36251e-006 ]
9885 : [ 5.88277e-006 ]
9886 : [ 5.95258e-006 ]
9887 : [ 5.23811e-006 ]
9888 : [ 5.82534e-006 ]
9889 : [ 5.87899e-006 ]
9890 : [ 5.57001e-006 ]
9891 : [ 5.87913e-006 ]
9892 : [ 5.61e-006    ]
9893 : [ 5.35072e-006 ]
9894 : [ 5.40473e-006 ]
9895 : [ 5.20499e-006 ]
9896 : [ 5.0748e-006  ]
9897 : [ 5.27497e-006 ]
9898 : [ 5.74093e-006 ]
9899 : [ 4.98119e-006 ]
9900 : [ 5.26873e-006 ]
9901 : [ 5.54832e-006 ]
9902 : [ 5.46062e-006 ]
9903 : [ 5.31164e-006 ]
9904 : [ 5.44563e-006 ]
9905 : [ 5.26424e-006 ]
9906 : [ 5.59938e-006 ]
9907 : [ 5.67618e-006 ]
9908 : [ 5.82144e-006 ]
9909 : [ 4.94868e-006 ]
9910 : [ 5.39282e-006 ]
9911 : [ 5.41365e-006 ]
9912 : [ 5.24507e-006 ]
9913 : [ 5.43457e-006 ]
9914 : [ 5.37538e-006 ]
9915 : [ 5.91895e-006 ]
9916 : [ 5.54981e-006 ]
9917 : [ 5.75728e-006 ]
9918 : [ 5.2237e-006  ]
9919 : [ 5.46692e-006 ]
9920 : [ 5.69107e-006 ]
9921 : [ 5.81637e-006 ]
9922 : [ 5.9337e-006  ]
9923 : [ 5.37502e-006 ]
9924 : [ 6.05026e-006 ]
9925 : [ 5.9134e-006  ]
9926 : [ 5.28372e-006 ]
9927 : [ 5.53919e-006 ]
9928 : [ 5.49419e-006 ]
9929 : [ 5.38156e-006 ]
9930 : [ 5.64429e-006 ]
9931 : [ 5.91072e-006 ]
9932 : [ 5.45477e-006 ]
9933 : [ 5.423e-006   ]
9934 : [ 5.62549e-006 ]
9935 : [ 5.21179e-006 ]
9936 : [ 5.79889e-006 ]
9937 : [ 5.84182e-006 ]
9938 : [ 5.04845e-006 ]
9939 : [ 5.62363e-006 ]
9940 : [ 5.66237e-006 ]
9941 : [ 5.32124e-006 ]
9942 : [ 5.01844e-006 ]
9943 : [ 5.896e-006   ]
9944 : [ 5.51745e-006 ]
9945 : [ 5.37819e-006 ]
9946 : [ 5.67515e-006 ]
9947 : [ 5.72184e-006 ]
9948 : [ 5.5297e-006  ]
9949 : [ 5.85499e-006 ]
9950 : [ 5.7138e-006  ]
9951 : [ 5.37596e-006 ]
9952 : [ 5.34198e-006 ]
9953 : [ 5.27921e-006 ]
9954 : [ 5.72416e-006 ]
9955 : [ 5.67714e-006 ]
9956 : [ 5.73147e-006 ]
9957 : [ 5.28846e-006 ]
9958 : [ 5.4407e-006  ]
9959 : [ 5.41611e-006 ]
9960 : [ 5.70398e-006 ]
9961 : [ 5.3342e-006  ]
9962 : [ 5.33038e-006 ]
9963 : [ 5.5996e-006  ]
9964 : [ 5.3915e-006  ]
9965 : [ 5.34386e-006 ]
9966 : [ 5.79109e-006 ]
9967 : [ 5.34514e-006 ]
9968 : [ 5.42911e-006 ]
9969 : [ 5.37942e-006 ]
9970 : [ 5.51024e-006 ]
9971 : [ 4.89343e-006 ]
9972 : [ 5.31825e-006 ]
9973 : [ 5.51595e-006 ]
9974 : [ 5.7903e-006  ]
9975 : [ 5.74694e-006 ]
9976 : [ 5.7778e-006  ]
9977 : [ 5.55704e-006 ]
9978 : [ 5.41068e-006 ]
9979 : [ 5.86762e-006 ]
9980 : [ 5.75662e-006 ]
9981 : [ 5.29641e-006 ]
9982 : [ 5.19691e-006 ]
9983 : [ 5.27968e-006 ]
9984 : [ 5.50615e-006 ]
9985 : [ 5.50373e-006 ]
9986 : [ 5.775e-006   ]
9987 : [ 5.19883e-006 ]
9988 : [ 5.43022e-006 ]
9989 : [ 5.22205e-006 ]
9990 : [ 5.10507e-006 ]
9991 : [ 5.08921e-006 ]
9992 : [ 5.7088e-006  ]
9993 : [ 5.36619e-006 ]
9994 : [ 5.22979e-006 ]
9995 : [ 5.26132e-006 ]
9996 : [ 5.94621e-006 ]
9997 : [ 5.78647e-006 ]
9998 : [ 5.30831e-006 ]
9999 : [ 4.9141e-006  ]
