# Supplementary material for: Influence of tissue conductivity on foetal exposure to extremely low frequency magnetic fields at 50 Hz using stochastic dosimetry
Source: PLoS One. 2018 Feb 7;13(2):e0192131. doi: 10.1371/journal.pone.0192131 (PMC5802904; doi:10.1371/journal.pone.0192131)
Supplement: S1 File — (ZIP) [file pone.0192131.s001.zip › Data/Ydistributions(10000)/9m/Adrenal Gland.txt]

       [ y0           ]
   0 : [ 5.6395e-006  ]
   1 : [ 5.91571e-006 ]
   2 : [ 5.5928e-006  ]
   3 : [ 6.532e-006   ]
   4 : [ 6.02983e-006 ]
   5 : [ 5.47759e-006 ]
   6 : [ 6.86463e-006 ]
   7 : [ 5.6905e-006  ]
   8 : [ 6.77563e-006 ]
   9 : [ 5.66932e-006 ]
  10 : [ 5.89473e-006 ]
  11 : [ 6.65328e-006 ]
  12 : [ 5.74796e-006 ]
  13 : [ 5.49711e-006 ]
  14 : [ 5.45669e-006 ]
  15 : [ 6.19628e-006 ]
  16 : [ 6.7494e-006  ]
  17 : [ 5.41955e-006 ]
  18 : [ 6.1935e-006  ]
  19 : [ 5.83981e-006 ]
  20 : [ 6.55352e-006 ]
  21 : [ 5.77468e-006 ]
  22 : [ 5.8682e-006  ]
  23 : [ 6.82903e-006 ]
  24 : [ 5.76722e-006 ]
  25 : [ 5.39911e-006 ]
  26 : [ 5.76555e-006 ]
  27 : [ 5.69397e-006 ]
  28 : [ 5.65118e-006 ]
  29 : [ 6.10414e-006 ]
  30 : [ 5.84928e-006 ]
  31 : [ 6.48856e-006 ]
  32 : [ 5.46888e-006 ]
  33 : [ 6.03369e-006 ]
  34 : [ 5.46728e-006 ]
  35 : [ 5.80262e-006 ]
  36 : [ 6.21629e-006 ]
  37 : [ 6.24781e-006 ]
  38 : [ 5.52388e-006 ]
  39 : [ 5.43983e-006 ]
  40 : [ 5.95655e-006 ]
  41 : [ 5.57869e-006 ]
  42 : [ 6.04853e-006 ]
  43 : [ 5.63719e-006 ]
  44 : [ 5.60701e-006 ]
  45 : [ 5.52652e-006 ]
  46 : [ 5.60119e-006 ]
  47 : [ 6.12142e-006 ]
  48 : [ 5.67873e-006 ]
  49 : [ 5.50272e-006 ]
  50 : [ 6.07418e-006 ]
  51 : [ 6.26002e-006 ]
  52 : [ 6.27472e-006 ]
  53 : [ 5.86539e-006 ]
  54 : [ 6.39295e-006 ]
  55 : [ 5.38776e-006 ]
  56 : [ 6.03943e-006 ]
  57 : [ 5.57961e-006 ]
  58 : [ 6.01187e-006 ]
  59 : [ 5.45107e-006 ]
  60 : [ 6.74106e-006 ]
  61 : [ 6.0487e-006  ]
  62 : [ 5.55235e-006 ]
  63 : [ 5.54383e-006 ]
  64 : [ 5.52294e-006 ]
  65 : [ 6.58823e-006 ]
  66 : [ 5.41773e-006 ]
  67 : [ 5.94996e-006 ]
  68 : [ 5.7686e-006  ]
  69 : [ 6.30491e-006 ]
  70 : [ 5.49328e-006 ]
  71 : [ 5.91059e-006 ]
  72 : [ 6.03594e-006 ]
  73 : [ 5.61942e-006 ]
  74 : [ 5.28176e-006 ]
  75 : [ 5.71042e-006 ]
  76 : [ 5.76835e-006 ]
  77 : [ 5.98525e-006 ]
  78 : [ 5.45897e-006 ]
  79 : [ 6.58842e-006 ]
  80 : [ 5.72927e-006 ]
  81 : [ 5.68579e-006 ]
  82 : [ 5.76734e-006 ]
  83 : [ 6.86635e-006 ]
  84 : [ 5.65287e-006 ]
  85 : [ 5.61019e-006 ]
  86 : [ 5.34076e-006 ]
  87 : [ 5.58366e-006 ]
  88 : [ 5.62026e-006 ]
  89 : [ 5.52869e-006 ]
  90 : [ 5.72696e-006 ]
  91 : [ 5.63493e-006 ]
  92 : [ 5.44528e-006 ]
  93 : [ 5.61979e-006 ]
  94 : [ 5.53634e-006 ]
  95 : [ 5.64709e-006 ]
  96 : [ 5.97787e-006 ]
  97 : [ 5.77348e-006 ]
  98 : [ 5.79746e-006 ]
  99 : [ 5.48873e-006 ]
 100 : [ 5.5757e-006  ]
 101 : [ 5.87137e-006 ]
 102 : [ 6.83417e-006 ]
 103 : [ 5.89384e-006 ]
 104 : [ 6.38701e-006 ]
 105 : [ 5.39287e-006 ]
 106 : [ 5.43862e-006 ]
 107 : [ 6.04886e-006 ]
 108 : [ 5.4528e-006  ]
 109 : [ 6.13302e-006 ]
 110 : [ 5.73105e-006 ]
 111 : [ 5.62205e-006 ]
 112 : [ 5.72482e-006 ]
 113 : [ 5.52253e-006 ]
 114 : [ 5.77295e-006 ]
 115 : [ 5.7904e-006  ]
 116 : [ 6.21183e-006 ]
 117 : [ 5.83377e-006 ]
 118 : [ 6.50755e-006 ]
 119 : [ 6.58289e-006 ]
 120 : [ 6.20912e-006 ]
 121 : [ 5.40723e-006 ]
 122 : [ 5.57896e-006 ]
 123 : [ 5.54767e-006 ]
 124 : [ 5.87152e-006 ]
 125 : [ 5.81575e-006 ]
 126 : [ 6.60214e-006 ]
 127 : [ 5.64695e-006 ]
 128 : [ 5.44648e-006 ]
 129 : [ 5.68547e-006 ]
 130 : [ 5.7898e-006  ]
 131 : [ 6.18308e-006 ]
 132 : [ 5.41235e-006 ]
 133 : [ 5.52767e-006 ]
 134 : [ 6.1825e-006  ]
 135 : [ 6.62655e-006 ]
 136 : [ 5.63155e-006 ]
 137 : [ 5.58636e-006 ]
 138 : [ 5.6135e-006  ]
 139 : [ 5.36144e-006 ]
 140 : [ 5.98565e-006 ]
 141 : [ 5.96061e-006 ]
 142 : [ 6.08474e-006 ]
 143 : [ 5.72872e-006 ]
 144 : [ 5.56658e-006 ]
 145 : [ 6.01481e-006 ]
 146 : [ 6.29848e-006 ]
 147 : [ 5.53655e-006 ]
 148 : [ 6.31488e-006 ]
 149 : [ 5.51118e-006 ]
 150 : [ 6.49676e-006 ]
 151 : [ 6.91052e-006 ]
 152 : [ 6.28829e-006 ]
 153 : [ 5.98319e-006 ]
 154 : [ 5.74593e-006 ]
 155 : [ 5.51744e-006 ]
 156 : [ 5.38485e-006 ]
 157 : [ 5.59318e-006 ]
 158 : [ 5.90018e-006 ]
 159 : [ 6.32883e-006 ]
 160 : [ 5.7061e-006  ]
 161 : [ 6.35482e-006 ]
 162 : [ 5.48047e-006 ]
 163 : [ 5.79737e-006 ]
 164 : [ 5.66743e-006 ]
 165 : [ 6.18369e-006 ]
 166 : [ 5.78053e-006 ]
 167 : [ 6.88504e-006 ]
 168 : [ 5.61193e-006 ]
 169 : [ 5.74145e-006 ]
 170 : [ 6.15291e-006 ]
 171 : [ 6.01307e-006 ]
 172 : [ 5.73738e-006 ]
 173 : [ 5.67729e-006 ]
 174 : [ 6.62734e-006 ]
 175 : [ 6.56325e-006 ]
 176 : [ 5.75291e-006 ]
 177 : [ 6.7922e-006  ]
 178 : [ 6.25238e-006 ]
 179 : [ 5.50103e-006 ]
 180 : [ 6.21674e-006 ]
 181 : [ 5.89584e-006 ]
 182 : [ 5.40234e-006 ]
 183 : [ 5.44732e-006 ]
 184 : [ 5.7426e-006  ]
 185 : [ 5.69021e-006 ]
 186 : [ 6.67277e-006 ]
 187 : [ 6.17264e-006 ]
 188 : [ 6.08376e-006 ]
 189 : [ 5.64423e-006 ]
 190 : [ 5.25589e-006 ]
 191 : [ 6.63731e-006 ]
 192 : [ 5.51639e-006 ]
 193 : [ 6.32836e-006 ]
 194 : [ 5.83887e-006 ]
 195 : [ 5.59842e-006 ]
 196 : [ 5.69116e-006 ]
 197 : [ 6.01166e-006 ]
 198 : [ 5.44383e-006 ]
 199 : [ 6.27333e-006 ]
 200 : [ 5.95639e-006 ]
 201 : [ 5.50663e-006 ]
 202 : [ 5.20794e-006 ]
 203 : [ 5.95529e-006 ]
 204 : [ 5.65354e-006 ]
 205 : [ 5.83161e-006 ]
 206 : [ 5.9221e-006  ]
 207 : [ 6.56422e-006 ]
 208 : [ 6.42302e-006 ]
 209 : [ 5.66814e-006 ]
 210 : [ 5.53112e-006 ]
 211 : [ 5.98301e-006 ]
 212 : [ 5.70816e-006 ]
 213 : [ 6.59362e-006 ]
 214 : [ 5.96461e-006 ]
 215 : [ 5.82233e-006 ]
 216 : [ 5.47064e-006 ]
 217 : [ 5.92765e-006 ]
 218 : [ 5.9522e-006  ]
 219 : [ 5.69601e-006 ]
 220 : [ 5.66142e-006 ]
 221 : [ 5.56609e-006 ]
 222 : [ 6.5726e-006  ]
 223 : [ 6.72348e-006 ]
 224 : [ 5.78667e-006 ]
 225 : [ 5.4704e-006  ]
 226 : [ 5.71544e-006 ]
 227 : [ 6.6302e-006  ]
 228 : [ 6.3141e-006  ]
 229 : [ 7.09612e-006 ]
 230 : [ 5.62329e-006 ]
 231 : [ 5.68321e-006 ]
 232 : [ 5.43598e-006 ]
 233 : [ 5.72748e-006 ]
 234 : [ 7.06361e-006 ]
 235 : [ 5.94927e-006 ]
 236 : [ 5.95402e-006 ]
 237 : [ 6.74496e-006 ]
 238 : [ 5.92582e-006 ]
 239 : [ 5.97574e-006 ]
 240 : [ 6.24068e-006 ]
 241 : [ 5.89221e-006 ]
 242 : [ 6.79717e-006 ]
 243 : [ 6.49712e-006 ]
 244 : [ 6.13399e-006 ]
 245 : [ 6.15254e-006 ]
 246 : [ 5.80484e-006 ]
 247 : [ 6.1647e-006  ]
 248 : [ 6.05616e-006 ]
 249 : [ 6.18972e-006 ]
 250 : [ 5.67692e-006 ]
 251 : [ 5.85265e-006 ]
 252 : [ 5.58474e-006 ]
 253 : [ 6.85145e-006 ]
 254 : [ 5.76205e-006 ]
 255 : [ 5.72927e-006 ]
 256 : [ 5.5161e-006  ]
 257 : [ 5.51839e-006 ]
 258 : [ 6.13667e-006 ]
 259 : [ 5.87056e-006 ]
 260 : [ 5.5244e-006  ]
 261 : [ 5.44771e-006 ]
 262 : [ 5.58508e-006 ]
 263 : [ 6.41108e-006 ]
 264 : [ 5.71092e-006 ]
 265 : [ 6.86124e-006 ]
 266 : [ 5.753e-006   ]
 267 : [ 6.63464e-006 ]
 268 : [ 5.4186e-006  ]
 269 : [ 5.44948e-006 ]
 270 : [ 5.63477e-006 ]
 271 : [ 6.01654e-006 ]
 272 : [ 5.41885e-006 ]
 273 : [ 5.97424e-006 ]
 274 : [ 5.8227e-006  ]
 275 : [ 5.3869e-006  ]
 276 : [ 5.37597e-006 ]
 277 : [ 5.78194e-006 ]
 278 : [ 6.68432e-006 ]
 279 : [ 5.68729e-006 ]
 280 : [ 6.44433e-006 ]
 281 : [ 5.81275e-006 ]
 282 : [ 5.87849e-006 ]
 283 : [ 6.6011e-006  ]
 284 : [ 5.78345e-006 ]
 285 : [ 5.9658e-006  ]
 286 : [ 5.62265e-006 ]
 287 : [ 5.60808e-006 ]
 288 : [ 6.05411e-006 ]
 289 : [ 5.65066e-006 ]
 290 : [ 6.28118e-006 ]
 291 : [ 6.43265e-006 ]
 292 : [ 5.55932e-006 ]
 293 : [ 5.83453e-006 ]
 294 : [ 5.35371e-006 ]
 295 : [ 5.72527e-006 ]
 296 : [ 5.94364e-006 ]
 297 : [ 6.29326e-006 ]
 298 : [ 5.33277e-006 ]
 299 : [ 5.73912e-006 ]
 300 : [ 5.65554e-006 ]
 301 : [ 5.63722e-006 ]
 302 : [ 5.38054e-006 ]
 303 : [ 5.64552e-006 ]
 304 : [ 5.54948e-006 ]
 305 : [ 5.48072e-006 ]
 306 : [ 6.12916e-006 ]
 307 : [ 5.35211e-006 ]
 308 : [ 5.48825e-006 ]
 309 : [ 5.28109e-006 ]
 310 : [ 5.87968e-006 ]
 311 : [ 5.69027e-006 ]
 312 : [ 6.70809e-006 ]
 313 : [ 5.94622e-006 ]
 314 : [ 5.6416e-006  ]
 315 : [ 6.29344e-006 ]
 316 : [ 6.38336e-006 ]
 317 : [ 6.56991e-006 ]
 318 : [ 5.92439e-006 ]
 319 : [ 5.7012e-006  ]
 320 : [ 6.12113e-006 ]
 321 : [ 5.77188e-006 ]
 322 : [ 6.38876e-006 ]
 323 : [ 5.59313e-006 ]
 324 : [ 5.81304e-006 ]
 325 : [ 5.66756e-006 ]
 326 : [ 5.55889e-006 ]
 327 : [ 5.82802e-006 ]
 328 : [ 5.75905e-006 ]
 329 : [ 6.42785e-006 ]
 330 : [ 6.16652e-006 ]
 331 : [ 6.00223e-006 ]
 332 : [ 5.77378e-006 ]
 333 : [ 6.19744e-006 ]
 334 : [ 6.08961e-006 ]
 335 : [ 5.83316e-006 ]
 336 : [ 5.46978e-006 ]
 337 : [ 5.5909e-006  ]
 338 : [ 6.76243e-006 ]
 339 : [ 6.58485e-006 ]
 340 : [ 6.14987e-006 ]
 341 : [ 5.3809e-006  ]
 342 : [ 5.70461e-006 ]
 343 : [ 5.68745e-006 ]
 344 : [ 5.74736e-006 ]
 345 : [ 5.47203e-006 ]
 346 : [ 5.81404e-006 ]
 347 : [ 5.46434e-006 ]
 348 : [ 5.44631e-006 ]
 349 : [ 6.60773e-006 ]
 350 : [ 5.38403e-006 ]
 351 : [ 6.29849e-006 ]
 352 : [ 5.60887e-006 ]
 353 : [ 5.93143e-006 ]
 354 : [ 5.83271e-006 ]
 355 : [ 6.39323e-006 ]
 356 : [ 6.85158e-006 ]
 357 : [ 6.08777e-006 ]
 358 : [ 5.58871e-006 ]
 359 : [ 5.9108e-006  ]
 360 : [ 5.64498e-006 ]
 361 : [ 5.85055e-006 ]
 362 : [ 5.7516e-006  ]
 363 : [ 5.78748e-006 ]
 364 : [ 5.80625e-006 ]
 365 : [ 5.8445e-006  ]
 366 : [ 5.91197e-006 ]
 367 : [ 5.57413e-006 ]
 368 : [ 5.45709e-006 ]
 369 : [ 5.66515e-006 ]
 370 : [ 6.13561e-006 ]
 371 : [ 5.67309e-006 ]
 372 : [ 5.49281e-006 ]
 373 : [ 5.80493e-006 ]
 374 : [ 6.41727e-006 ]
 375 : [ 5.63625e-006 ]
 376 : [ 5.40514e-006 ]
 377 : [ 5.99238e-006 ]
 378 : [ 5.91778e-006 ]
 379 : [ 6.86696e-006 ]
 380 : [ 6.29036e-006 ]
 381 : [ 5.75448e-006 ]
 382 : [ 5.70052e-006 ]
 383 : [ 5.74862e-006 ]
 384 : [ 5.50273e-006 ]
 385 : [ 6.41676e-006 ]
 386 : [ 6.18572e-006 ]
 387 : [ 6.82747e-006 ]
 388 : [ 6.2738e-006  ]
 389 : [ 6.17364e-006 ]
 390 : [ 5.64526e-006 ]
 391 : [ 5.71126e-006 ]
 392 : [ 6.52165e-006 ]
 393 : [ 6.42736e-006 ]
 394 : [ 6.19805e-006 ]
 395 : [ 5.87953e-006 ]
 396 : [ 5.95299e-006 ]
 397 : [ 5.58082e-006 ]
 398 : [ 6.57304e-006 ]
 399 : [ 6.31224e-006 ]
 400 : [ 5.5448e-006  ]
 401 : [ 6.44006e-006 ]
 402 : [ 5.59694e-006 ]
 403 : [ 5.7843e-006  ]
 404 : [ 6.42037e-006 ]
 405 : [ 6.11449e-006 ]
 406 : [ 6.32804e-006 ]
 407 : [ 5.71078e-006 ]
 408 : [ 5.4346e-006  ]
 409 : [ 5.66709e-006 ]
 410 : [ 5.63054e-006 ]
 411 : [ 5.45929e-006 ]
 412 : [ 5.44965e-006 ]
 413 : [ 5.84888e-006 ]
 414 : [ 6.45699e-006 ]
 415 : [ 6.44629e-006 ]
 416 : [ 5.49914e-006 ]
 417 : [ 6.25759e-006 ]
 418 : [ 6.24055e-006 ]
 419 : [ 5.72438e-006 ]
 420 : [ 5.61996e-006 ]
 421 : [ 5.63203e-006 ]
 422 : [ 5.35094e-006 ]
 423 : [ 6.3232e-006  ]
 424 : [ 5.57906e-006 ]
 425 : [ 5.88249e-006 ]
 426 : [ 5.25053e-006 ]
 427 : [ 6.17715e-006 ]
 428 : [ 6.48598e-006 ]
 429 : [ 6.50793e-006 ]
 430 : [ 5.76547e-006 ]
 431 : [ 5.59142e-006 ]
 432 : [ 5.5849e-006  ]
 433 : [ 6.79281e-006 ]
 434 : [ 5.71232e-006 ]
 435 : [ 5.75311e-006 ]
 436 : [ 6.34762e-006 ]
 437 : [ 5.2625e-006  ]
 438 : [ 6.7752e-006  ]
 439 : [ 6.77432e-006 ]
 440 : [ 5.70972e-006 ]
 441 : [ 5.50074e-006 ]
 442 : [ 6.43678e-006 ]
 443 : [ 5.64204e-006 ]
 444 : [ 5.26292e-006 ]
 445 : [ 5.65059e-006 ]
 446 : [ 5.88552e-006 ]
 447 : [ 5.82311e-006 ]
 448 : [ 5.8923e-006  ]
 449 : [ 5.36893e-006 ]
 450 : [ 5.94455e-006 ]
 451 : [ 6.25326e-006 ]
 452 : [ 6.41334e-006 ]
 453 : [ 6.21446e-006 ]
 454 : [ 6.08223e-006 ]
 455 : [ 6.27679e-006 ]
 456 : [ 6.95888e-006 ]
 457 : [ 5.70721e-006 ]
 458 : [ 5.99384e-006 ]
 459 : [ 5.89132e-006 ]
 460 : [ 5.47313e-006 ]
 461 : [ 6.93692e-006 ]
 462 : [ 5.67034e-006 ]
 463 : [ 6.01161e-006 ]
 464 : [ 5.82081e-006 ]
 465 : [ 5.47243e-006 ]
 466 : [ 5.40477e-006 ]
 467 : [ 5.54833e-006 ]
 468 : [ 5.68298e-006 ]
 469 : [ 5.74747e-006 ]
 470 : [ 5.69995e-006 ]
 471 : [ 5.41799e-006 ]
 472 : [ 5.43815e-006 ]
 473 : [ 6.88194e-006 ]
 474 : [ 6.85044e-006 ]
 475 : [ 6.26002e-006 ]
 476 : [ 5.44907e-006 ]
 477 : [ 5.77427e-006 ]
 478 : [ 6.59469e-006 ]
 479 : [ 6.38338e-006 ]
 480 : [ 5.67147e-006 ]
 481 : [ 6.77281e-006 ]
 482 : [ 5.52131e-006 ]
 483 : [ 5.47518e-006 ]
 484 : [ 6.47969e-006 ]
 485 : [ 5.79437e-006 ]
 486 : [ 5.48698e-006 ]
 487 : [ 5.68771e-006 ]
 488 : [ 6.76853e-006 ]
 489 : [ 5.48432e-006 ]
 490 : [ 5.80389e-006 ]
 491 : [ 5.40558e-006 ]
 492 : [ 5.72615e-006 ]
 493 : [ 5.58745e-006 ]
 494 : [ 6.1925e-006  ]
 495 : [ 5.91807e-006 ]
 496 : [ 5.68829e-006 ]
 497 : [ 5.35469e-006 ]
 498 : [ 6.43199e-006 ]
 499 : [ 5.67396e-006 ]
 500 : [ 6.80412e-006 ]
 501 : [ 5.47872e-006 ]
 502 : [ 7.17243e-006 ]
 503 : [ 5.64947e-006 ]
 504 : [ 6.53266e-006 ]
 505 : [ 5.99569e-006 ]
 506 : [ 6.41333e-006 ]
 507 : [ 5.57902e-006 ]
 508 : [ 5.64391e-006 ]
 509 : [ 6.08015e-006 ]
 510 : [ 5.76033e-006 ]
 511 : [ 5.74541e-006 ]
 512 : [ 5.5644e-006  ]
 513 : [ 6.03956e-006 ]
 514 : [ 6.83154e-006 ]
 515 : [ 5.83177e-006 ]
 516 : [ 6.13278e-006 ]
 517 : [ 5.808e-006   ]
 518 : [ 5.74989e-006 ]
 519 : [ 5.67543e-006 ]
 520 : [ 5.64059e-006 ]
 521 : [ 5.61496e-006 ]
 522 : [ 6.06292e-006 ]
 523 : [ 5.39187e-006 ]
 524 : [ 6.79523e-006 ]
 525 : [ 5.78423e-006 ]
 526 : [ 6.05739e-006 ]
 527 : [ 6.38362e-006 ]
 528 : [ 6.42661e-006 ]
 529 : [ 5.76508e-006 ]
 530 : [ 5.63778e-006 ]
 531 : [ 6.43857e-006 ]
 532 : [ 5.5253e-006  ]
 533 : [ 5.6288e-006  ]
 534 : [ 5.46213e-006 ]
 535 : [ 5.89237e-006 ]
 536 : [ 5.39214e-006 ]
 537 : [ 6.25359e-006 ]
 538 : [ 5.36796e-006 ]
 539 : [ 5.65895e-006 ]
 540 : [ 5.56423e-006 ]
 541 : [ 5.62149e-006 ]
 542 : [ 5.36851e-006 ]
 543 : [ 6.37576e-006 ]
 544 : [ 5.68034e-006 ]
 545 : [ 5.62927e-006 ]
 546 : [ 5.49533e-006 ]
 547 : [ 6.29762e-006 ]
 548 : [ 6.47163e-006 ]
 549 : [ 5.48122e-006 ]
 550 : [ 6.21701e-006 ]
 551 : [ 5.4122e-006  ]
 552 : [ 5.62963e-006 ]
 553 : [ 5.55685e-006 ]
 554 : [ 5.90388e-006 ]
 555 : [ 5.58945e-006 ]
 556 : [ 6.66497e-006 ]
 557 : [ 5.94585e-006 ]
 558 : [ 5.61237e-006 ]
 559 : [ 5.63306e-006 ]
 560 : [ 6.60833e-006 ]
 561 : [ 5.86845e-006 ]
 562 : [ 6.91084e-006 ]
 563 : [ 6.71121e-006 ]
 564 : [ 5.4209e-006  ]
 565 : [ 5.39666e-006 ]
 566 : [ 5.46818e-006 ]
 567 : [ 5.97033e-006 ]
 568 : [ 5.73503e-006 ]
 569 : [ 6.50641e-006 ]
 570 : [ 5.6473e-006  ]
 571 : [ 5.59673e-006 ]
 572 : [ 6.40687e-006 ]
 573 : [ 5.70319e-006 ]
 574 : [ 5.39105e-006 ]
 575 : [ 5.75781e-006 ]
 576 : [ 5.49833e-006 ]
 577 : [ 6.00213e-006 ]
 578 : [ 6.80136e-006 ]
 579 : [ 6.19078e-006 ]
 580 : [ 6.07231e-006 ]
 581 : [ 6.10934e-006 ]
 582 : [ 5.39563e-006 ]
 583 : [ 5.4334e-006  ]
 584 : [ 5.55613e-006 ]
 585 : [ 5.40126e-006 ]
 586 : [ 6.18329e-006 ]
 587 : [ 6.13108e-006 ]
 588 : [ 5.51399e-006 ]
 589 : [ 5.7963e-006  ]
 590 : [ 5.95916e-006 ]
 591 : [ 6.03493e-006 ]
 592 : [ 5.46302e-006 ]
 593 : [ 5.08011e-006 ]
 594 : [ 5.9764e-006  ]
 595 : [ 5.76434e-006 ]
 596 : [ 5.83593e-006 ]
 597 : [ 5.65377e-006 ]
 598 : [ 5.36313e-006 ]
 599 : [ 6.72967e-006 ]
 600 : [ 5.39816e-006 ]
 601 : [ 6.21127e-006 ]
 602 : [ 5.87041e-006 ]
 603 : [ 5.38173e-006 ]
 604 : [ 5.8521e-006  ]
 605 : [ 5.95346e-006 ]
 606 : [ 5.60931e-006 ]
 607 : [ 6.30267e-006 ]
 608 : [ 5.70574e-006 ]
 609 : [ 5.72099e-006 ]
 610 : [ 5.83461e-006 ]
 611 : [ 5.19297e-006 ]
 612 : [ 5.44585e-006 ]
 613 : [ 5.75223e-006 ]
 614 : [ 5.86567e-006 ]
 615 : [ 6.31368e-006 ]
 616 : [ 5.60295e-006 ]
 617 : [ 6.03654e-006 ]
 618 : [ 7.09547e-006 ]
 619 : [ 6.11618e-006 ]
 620 : [ 6.23276e-006 ]
 621 : [ 5.45723e-006 ]
 622 : [ 6.17689e-006 ]
 623 : [ 5.69236e-006 ]
 624 : [ 6.30167e-006 ]
 625 : [ 5.81119e-006 ]
 626 : [ 5.99688e-006 ]
 627 : [ 6.31153e-006 ]
 628 : [ 5.75476e-006 ]
 629 : [ 5.76924e-006 ]
 630 : [ 6.14138e-006 ]
 631 : [ 5.9256e-006  ]
 632 : [ 5.99917e-006 ]
 633 : [ 5.42257e-006 ]
 634 : [ 5.57675e-006 ]
 635 : [ 5.66919e-006 ]
 636 : [ 5.60416e-006 ]
 637 : [ 5.70158e-006 ]
 638 : [ 6.01103e-006 ]
 639 : [ 6.22442e-006 ]
 640 : [ 5.85234e-006 ]
 641 : [ 5.62912e-006 ]
 642 : [ 5.63003e-006 ]
 643 : [ 5.98333e-006 ]
 644 : [ 6.06577e-006 ]
 645 : [ 5.64482e-006 ]
 646 : [ 6.34627e-006 ]
 647 : [ 6.40854e-006 ]
 648 : [ 5.77844e-006 ]
 649 : [ 6.032e-006   ]
 650 : [ 6.3589e-006  ]
 651 : [ 5.3812e-006  ]
 652 : [ 6.32921e-006 ]
 653 : [ 6.40736e-006 ]
 654 : [ 5.64211e-006 ]
 655 : [ 5.5708e-006  ]
 656 : [ 5.41312e-006 ]
 657 : [ 5.76658e-006 ]
 658 : [ 5.92224e-006 ]
 659 : [ 5.84784e-006 ]
 660 : [ 5.60215e-006 ]
 661 : [ 6.07769e-006 ]
 662 : [ 5.50459e-006 ]
 663 : [ 5.60267e-006 ]
 664 : [ 5.53527e-006 ]
 665 : [ 5.89116e-006 ]
 666 : [ 5.56747e-006 ]
 667 : [ 6.51189e-006 ]
 668 : [ 5.7241e-006  ]
 669 : [ 5.91678e-006 ]
 670 : [ 6.33822e-006 ]
 671 : [ 6.09502e-006 ]
 672 : [ 5.75929e-006 ]
 673 : [ 6.10864e-006 ]
 674 : [ 5.67715e-006 ]
 675 : [ 5.71739e-006 ]
 676 : [ 5.77491e-006 ]
 677 : [ 6.79881e-006 ]
 678 : [ 5.3465e-006  ]
 679 : [ 5.75093e-006 ]
 680 : [ 6.49761e-006 ]
 681 : [ 6.70543e-006 ]
 682 : [ 5.72322e-006 ]
 683 : [ 5.78431e-006 ]
 684 : [ 5.63283e-006 ]
 685 : [ 6.79699e-006 ]
 686 : [ 5.69069e-006 ]
 687 : [ 6.59699e-006 ]
 688 : [ 5.86667e-006 ]
 689 : [ 5.35756e-006 ]
 690 : [ 5.86061e-006 ]
 691 : [ 5.96288e-006 ]
 692 : [ 5.48189e-006 ]
 693 : [ 5.45541e-006 ]
 694 : [ 5.71529e-006 ]
 695 : [ 5.70346e-006 ]
 696 : [ 5.75195e-006 ]
 697 : [ 6.02259e-006 ]
 698 : [ 5.39067e-006 ]
 699 : [ 5.73281e-006 ]
 700 : [ 5.46752e-006 ]
 701 : [ 5.71739e-006 ]
 702 : [ 5.67653e-006 ]
 703 : [ 5.81613e-006 ]
 704 : [ 6.09245e-006 ]
 705 : [ 6.9726e-006  ]
 706 : [ 5.78461e-006 ]
 707 : [ 5.94516e-006 ]
 708 : [ 5.68405e-006 ]
 709 : [ 5.63774e-006 ]
 710 : [ 5.58994e-006 ]
 711 : [ 6.0918e-006  ]
 712 : [ 5.45632e-006 ]
 713 : [ 5.63363e-006 ]
 714 : [ 5.74919e-006 ]
 715 : [ 5.50474e-006 ]
 716 : [ 5.58897e-006 ]
 717 : [ 5.98775e-006 ]
 718 : [ 5.66954e-006 ]
 719 : [ 5.70021e-006 ]
 720 : [ 6.34881e-006 ]
 721 : [ 5.69971e-006 ]
 722 : [ 6.01158e-006 ]
 723 : [ 5.39563e-006 ]
 724 : [ 5.6637e-006  ]
 725 : [ 5.61015e-006 ]
 726 : [ 6.82396e-006 ]
 727 : [ 5.68553e-006 ]
 728 : [ 5.72352e-006 ]
 729 : [ 6.63494e-006 ]
 730 : [ 5.73232e-006 ]
 731 : [ 6.29547e-006 ]
 732 : [ 5.54518e-006 ]
 733 : [ 5.66965e-006 ]
 734 : [ 5.73729e-006 ]
 735 : [ 6.16753e-006 ]
 736 : [ 5.71195e-006 ]
 737 : [ 6.42215e-006 ]
 738 : [ 6.66389e-006 ]
 739 : [ 5.66433e-006 ]
 740 : [ 5.39121e-006 ]
 741 : [ 5.58512e-006 ]
 742 : [ 5.63291e-006 ]
 743 : [ 5.72939e-006 ]
 744 : [ 6.95188e-006 ]
 745 : [ 5.62976e-006 ]
 746 : [ 5.80864e-006 ]
 747 : [ 5.84952e-006 ]
 748 : [ 6.80613e-006 ]
 749 : [ 5.53843e-006 ]
 750 : [ 5.85135e-006 ]
 751 : [ 5.88686e-006 ]
 752 : [ 6.45261e-006 ]
 753 : [ 5.72157e-006 ]
 754 : [ 5.94471e-006 ]
 755 : [ 6.91984e-006 ]
 756 : [ 5.87506e-006 ]
 757 : [ 5.878e-006   ]
 758 : [ 5.87111e-006 ]
 759 : [ 5.57577e-006 ]
 760 : [ 5.90266e-006 ]
 761 : [ 6.34252e-006 ]
 762 : [ 5.75121e-006 ]
 763 : [ 5.92939e-006 ]
 764 : [ 5.71753e-006 ]
 765 : [ 6.18247e-006 ]
 766 : [ 6.55492e-006 ]
 767 : [ 5.7327e-006  ]
 768 : [ 6.8028e-006  ]
 769 : [ 6.15645e-006 ]
 770 : [ 5.47949e-006 ]
 771 : [ 5.70242e-006 ]
 772 : [ 6.6456e-006  ]
 773 : [ 6.23897e-006 ]
 774 : [ 6.21496e-006 ]
 775 : [ 6.04134e-006 ]
 776 : [ 6.24146e-006 ]
 777 : [ 5.77202e-006 ]
 778 : [ 6.59435e-006 ]
 779 : [ 5.63093e-006 ]
 780 : [ 6.03286e-006 ]
 781 : [ 5.34856e-006 ]
 782 : [ 5.53035e-006 ]
 783 : [ 5.89863e-006 ]
 784 : [ 5.44643e-006 ]
 785 : [ 6.08593e-006 ]
 786 : [ 5.28095e-006 ]
 787 : [ 5.75376e-006 ]
 788 : [ 5.74627e-006 ]
 789 : [ 6.01522e-006 ]
 790 : [ 5.56857e-006 ]
 791 : [ 5.66764e-006 ]
 792 : [ 5.50916e-006 ]
 793 : [ 5.91662e-006 ]
 794 : [ 6.93102e-006 ]
 795 : [ 5.92814e-006 ]
 796 : [ 5.666e-006   ]
 797 : [ 5.75642e-006 ]
 798 : [ 5.71608e-006 ]
 799 : [ 6.34525e-006 ]
 800 : [ 5.79929e-006 ]
 801 : [ 5.5641e-006  ]
 802 : [ 5.41879e-006 ]
 803 : [ 6.59337e-006 ]
 804 : [ 5.38154e-006 ]
 805 : [ 5.93305e-006 ]
 806 : [ 5.45667e-006 ]
 807 : [ 6.39392e-006 ]
 808 : [ 6.2195e-006  ]
 809 : [ 6.24428e-006 ]
 810 : [ 5.48624e-006 ]
 811 : [ 5.50445e-006 ]
 812 : [ 5.47915e-006 ]
 813 : [ 5.88907e-006 ]
 814 : [ 5.55002e-006 ]
 815 : [ 5.71914e-006 ]
 816 : [ 5.62666e-006 ]
 817 : [ 5.34626e-006 ]
 818 : [ 5.6049e-006  ]
 819 : [ 5.61746e-006 ]
 820 : [ 5.5434e-006  ]
 821 : [ 5.97891e-006 ]
 822 : [ 5.68214e-006 ]
 823 : [ 5.39774e-006 ]
 824 : [ 6.38637e-006 ]
 825 : [ 5.85823e-006 ]
 826 : [ 5.2717e-006  ]
 827 : [ 5.66116e-006 ]
 828 : [ 5.46956e-006 ]
 829 : [ 5.57699e-006 ]
 830 : [ 6.36748e-006 ]
 831 : [ 5.57294e-006 ]
 832 : [ 6.04643e-006 ]
 833 : [ 5.76446e-006 ]
 834 : [ 5.82349e-006 ]
 835 : [ 5.6658e-006  ]
 836 : [ 5.82205e-006 ]
 837 : [ 6.07016e-006 ]
 838 : [ 5.48754e-006 ]
 839 : [ 5.59421e-006 ]
 840 : [ 6.03774e-006 ]
 841 : [ 6.17509e-006 ]
 842 : [ 6.23705e-006 ]
 843 : [ 5.44062e-006 ]
 844 : [ 5.83534e-006 ]
 845 : [ 5.95695e-006 ]
 846 : [ 7.03141e-006 ]
 847 : [ 5.71795e-006 ]
 848 : [ 5.61876e-006 ]
 849 : [ 5.33442e-006 ]
 850 : [ 5.83927e-006 ]
 851 : [ 5.50903e-006 ]
 852 : [ 6.06474e-006 ]
 853 : [ 5.9082e-006  ]
 854 : [ 5.74824e-006 ]
 855 : [ 6.08592e-006 ]
 856 : [ 5.58363e-006 ]
 857 : [ 7.10437e-006 ]
 858 : [ 6.10067e-006 ]
 859 : [ 6.48097e-006 ]
 860 : [ 6.98374e-006 ]
 861 : [ 6.05214e-006 ]
 862 : [ 5.74818e-006 ]
 863 : [ 6.50733e-006 ]
 864 : [ 5.67994e-006 ]
 865 : [ 5.5391e-006  ]
 866 : [ 5.78406e-006 ]
 867 : [ 6.62197e-006 ]
 868 : [ 5.56083e-006 ]
 869 : [ 5.97815e-006 ]
 870 : [ 5.5911e-006  ]
 871 : [ 5.63163e-006 ]
 872 : [ 6.09447e-006 ]
 873 : [ 5.7038e-006  ]
 874 : [ 5.59199e-006 ]
 875 : [ 5.72422e-006 ]
 876 : [ 6.74827e-006 ]
 877 : [ 5.4429e-006  ]
 878 : [ 5.67911e-006 ]
 879 : [ 5.86037e-006 ]
 880 : [ 5.85514e-006 ]
 881 : [ 5.61753e-006 ]
 882 : [ 5.63671e-006 ]
 883 : [ 6.03851e-006 ]
 884 : [ 5.49072e-006 ]
 885 : [ 5.47222e-006 ]
 886 : [ 5.57948e-006 ]
 887 : [ 5.54799e-006 ]
 888 : [ 5.78269e-006 ]
 889 : [ 6.18238e-006 ]
 890 : [ 5.96661e-006 ]
 891 : [ 5.91322e-006 ]
 892 : [ 6.58711e-006 ]
 893 : [ 5.97412e-006 ]
 894 : [ 6.80937e-006 ]
 895 : [ 6.27014e-006 ]
 896 : [ 5.68534e-006 ]
 897 : [ 6.366e-006   ]
 898 : [ 6.41455e-006 ]
 899 : [ 5.30745e-006 ]
 900 : [ 6.05742e-006 ]
 901 : [ 6.05776e-006 ]
 902 : [ 5.99935e-006 ]
 903 : [ 5.73976e-006 ]
 904 : [ 6.55116e-006 ]
 905 : [ 6.52303e-006 ]
 906 : [ 5.98704e-006 ]
 907 : [ 6.06159e-006 ]
 908 : [ 5.53655e-006 ]
 909 : [ 5.90986e-006 ]
 910 : [ 5.50871e-006 ]
 911 : [ 5.97713e-006 ]
 912 : [ 5.49491e-006 ]
 913 : [ 5.69744e-006 ]
 914 : [ 6.13529e-006 ]
 915 : [ 5.83072e-006 ]
 916 : [ 5.77986e-006 ]
 917 : [ 5.688e-006   ]
 918 : [ 5.31914e-006 ]
 919 : [ 5.48105e-006 ]
 920 : [ 6.44845e-006 ]
 921 : [ 5.47186e-006 ]
 922 : [ 5.8067e-006  ]
 923 : [ 6.44539e-006 ]
 924 : [ 6.3357e-006  ]
 925 : [ 5.57671e-006 ]
 926 : [ 5.50467e-006 ]
 927 : [ 5.79493e-006 ]
 928 : [ 6.80147e-006 ]
 929 : [ 5.79996e-006 ]
 930 : [ 5.77187e-006 ]
 931 : [ 6.17277e-006 ]
 932 : [ 7.02707e-006 ]
 933 : [ 6.77351e-006 ]
 934 : [ 6.35052e-006 ]
 935 : [ 5.40284e-006 ]
 936 : [ 5.76955e-006 ]
 937 : [ 5.56427e-006 ]
 938 : [ 5.7431e-006  ]
 939 : [ 6.59554e-006 ]
 940 : [ 6.18311e-006 ]
 941 : [ 6.32493e-006 ]
 942 : [ 5.77845e-006 ]
 943 : [ 5.76277e-006 ]
 944 : [ 6.24565e-006 ]
 945 : [ 6.01594e-006 ]
 946 : [ 6.28215e-006 ]
 947 : [ 6.32201e-006 ]
 948 : [ 5.92099e-006 ]
 949 : [ 5.99777e-006 ]
 950 : [ 6.68049e-006 ]
 951 : [ 5.71978e-006 ]
 952 : [ 6.3466e-006  ]
 953 : [ 5.28296e-006 ]
 954 : [ 5.77047e-006 ]
 955 : [ 6.24821e-006 ]
 956 : [ 6.00972e-006 ]
 957 : [ 5.76567e-006 ]
 958 : [ 5.82675e-006 ]
 959 : [ 5.43573e-006 ]
 960 : [ 5.67832e-006 ]
 961 : [ 6.11337e-006 ]
 962 : [ 5.91472e-006 ]
 963 : [ 5.72328e-006 ]
 964 : [ 6.28517e-006 ]
 965 : [ 6.68769e-006 ]
 966 : [ 5.58744e-006 ]
 967 : [ 6.40772e-006 ]
 968 : [ 6.12789e-006 ]
 969 : [ 6.13513e-006 ]
 970 : [ 5.52939e-006 ]
 971 : [ 5.76908e-006 ]
 972 : [ 5.54738e-006 ]
 973 : [ 5.5363e-006  ]
 974 : [ 6.0715e-006  ]
 975 : [ 5.51326e-006 ]
 976 : [ 5.91553e-006 ]
 977 : [ 5.59775e-006 ]
 978 : [ 6.78073e-006 ]
 979 : [ 5.93248e-006 ]
 980 : [ 5.56612e-006 ]
 981 : [ 5.48147e-006 ]
 982 : [ 5.89989e-006 ]
 983 : [ 5.54296e-006 ]
 984 : [ 6.1041e-006  ]
 985 : [ 5.5038e-006  ]
 986 : [ 5.6262e-006  ]
 987 : [ 6.59566e-006 ]
 988 : [ 6.11016e-006 ]
 989 : [ 5.66076e-006 ]
 990 : [ 5.66164e-006 ]
 991 : [ 5.62398e-006 ]
 992 : [ 5.89086e-006 ]
 993 : [ 5.62073e-006 ]
 994 : [ 5.73964e-006 ]
 995 : [ 5.86948e-006 ]
 996 : [ 5.51266e-006 ]
 997 : [ 6.56028e-006 ]
 998 : [ 6.37185e-006 ]
 999 : [ 6.00985e-006 ]
1000 : [ 6.60188e-006 ]
1001 : [ 6.63444e-006 ]
1002 : [ 5.52874e-006 ]
1003 : [ 5.36638e-006 ]
1004 : [ 5.36288e-006 ]
1005 : [ 5.38795e-006 ]
1006 : [ 6.11812e-006 ]
1007 : [ 6.47985e-006 ]
1008 : [ 5.55873e-006 ]
1009 : [ 6.18067e-006 ]
1010 : [ 6.47974e-006 ]
1011 : [ 5.74855e-006 ]
1012 : [ 6.36206e-006 ]
1013 : [ 5.69352e-006 ]
1014 : [ 5.72668e-006 ]
1015 : [ 6.26702e-006 ]
1016 : [ 6.08505e-006 ]
1017 : [ 6.6735e-006  ]
1018 : [ 6.30948e-006 ]
1019 : [ 5.4431e-006  ]
1020 : [ 5.3555e-006  ]
1021 : [ 6.1253e-006  ]
1022 : [ 6.00856e-006 ]
1023 : [ 6.23895e-006 ]
1024 : [ 5.75392e-006 ]
1025 : [ 5.57607e-006 ]
1026 : [ 5.48798e-006 ]
1027 : [ 6.73772e-006 ]
1028 : [ 5.40692e-006 ]
1029 : [ 5.79813e-006 ]
1030 : [ 6.02183e-006 ]
1031 : [ 5.63804e-006 ]
1032 : [ 6.58728e-006 ]
1033 : [ 6.47737e-006 ]
1034 : [ 5.79904e-006 ]
1035 : [ 5.43215e-006 ]
1036 : [ 5.31128e-006 ]
1037 : [ 6.33584e-006 ]
1038 : [ 5.83229e-006 ]
1039 : [ 6.11623e-006 ]
1040 : [ 5.76685e-006 ]
1041 : [ 5.82005e-006 ]
1042 : [ 5.68993e-006 ]
1043 : [ 5.40472e-006 ]
1044 : [ 6.76789e-006 ]
1045 : [ 5.72301e-006 ]
1046 : [ 5.87784e-006 ]
1047 : [ 6.83493e-006 ]
1048 : [ 6.58203e-006 ]
1049 : [ 6.40667e-006 ]
1050 : [ 5.4918e-006  ]
1051 : [ 6.03335e-006 ]
1052 : [ 5.63565e-006 ]
1053 : [ 5.27682e-006 ]
1054 : [ 5.58889e-006 ]
1055 : [ 5.86286e-006 ]
1056 : [ 6.46369e-006 ]
1057 : [ 5.53265e-006 ]
1058 : [ 6.53602e-006 ]
1059 : [ 6.03273e-006 ]
1060 : [ 5.90974e-006 ]
1061 : [ 6.63287e-006 ]
1062 : [ 5.82905e-006 ]
1063 : [ 5.50231e-006 ]
1064 : [ 5.83061e-006 ]
1065 : [ 5.73753e-006 ]
1066 : [ 5.66372e-006 ]
1067 : [ 5.50628e-006 ]
1068 : [ 6.25471e-006 ]
1069 : [ 6.35035e-006 ]
1070 : [ 6.07225e-006 ]
1071 : [ 5.73572e-006 ]
1072 : [ 5.68391e-006 ]
1073 : [ 5.57715e-006 ]
1074 : [ 6.07281e-006 ]
1075 : [ 5.66786e-006 ]
1076 : [ 6.05537e-006 ]
1077 : [ 5.37542e-006 ]
1078 : [ 6.31264e-006 ]
1079 : [ 5.40254e-006 ]
1080 : [ 5.78167e-006 ]
1081 : [ 5.92686e-006 ]
1082 : [ 5.17459e-006 ]
1083 : [ 5.43501e-006 ]
1084 : [ 5.38062e-006 ]
1085 : [ 6.38218e-006 ]
1086 : [ 5.80061e-006 ]
1087 : [ 6.44543e-006 ]
1088 : [ 6.0188e-006  ]
1089 : [ 6.58545e-006 ]
1090 : [ 6.26938e-006 ]
1091 : [ 5.46881e-006 ]
1092 : [ 6.75486e-006 ]
1093 : [ 5.81193e-006 ]
1094 : [ 5.44841e-006 ]
1095 : [ 6.26974e-006 ]
1096 : [ 6.22727e-006 ]
1097 : [ 5.52637e-006 ]
1098 : [ 5.88103e-006 ]
1099 : [ 6.12411e-006 ]
1100 : [ 5.78344e-006 ]
1101 : [ 6.08314e-006 ]
1102 : [ 5.85906e-006 ]
1103 : [ 5.75389e-006 ]
1104 : [ 6.30929e-006 ]
1105 : [ 6.14169e-006 ]
1106 : [ 5.63745e-006 ]
1107 : [ 5.5208e-006  ]
1108 : [ 6.0404e-006  ]
1109 : [ 6.38637e-006 ]
1110 : [ 5.85572e-006 ]
1111 : [ 5.6965e-006  ]
1112 : [ 5.49101e-006 ]
1113 : [ 5.73027e-006 ]
1114 : [ 5.75315e-006 ]
1115 : [ 5.63465e-006 ]
1116 : [ 6.70493e-006 ]
1117 : [ 6.04462e-006 ]
1118 : [ 6.69867e-006 ]
1119 : [ 5.96858e-006 ]
1120 : [ 6.64761e-006 ]
1121 : [ 5.57291e-006 ]
1122 : [ 5.4411e-006  ]
1123 : [ 5.85748e-006 ]
1124 : [ 5.44675e-006 ]
1125 : [ 5.73257e-006 ]
1126 : [ 5.53761e-006 ]
1127 : [ 5.4078e-006  ]
1128 : [ 6.37104e-006 ]
1129 : [ 5.48529e-006 ]
1130 : [ 6.20411e-006 ]
1131 : [ 6.20548e-006 ]
1132 : [ 5.60666e-006 ]
1133 : [ 6.54281e-006 ]
1134 : [ 5.56002e-006 ]
1135 : [ 5.94975e-006 ]
1136 : [ 5.5405e-006  ]
1137 : [ 6.90283e-006 ]
1138 : [ 5.55587e-006 ]
1139 : [ 6.4994e-006  ]
1140 : [ 5.84432e-006 ]
1141 : [ 5.69141e-006 ]
1142 : [ 6.13769e-006 ]
1143 : [ 5.84676e-006 ]
1144 : [ 5.70866e-006 ]
1145 : [ 6.09136e-006 ]
1146 : [ 5.51933e-006 ]
1147 : [ 5.71064e-006 ]
1148 : [ 5.67764e-006 ]
1149 : [ 5.75681e-006 ]
1150 : [ 5.69318e-006 ]
1151 : [ 6.17991e-006 ]
1152 : [ 5.79644e-006 ]
1153 : [ 5.85214e-006 ]
1154 : [ 6.39159e-006 ]
1155 : [ 6.49714e-006 ]
1156 : [ 6.45094e-006 ]
1157 : [ 6.12133e-006 ]
1158 : [ 6.90755e-006 ]
1159 : [ 5.90045e-006 ]
1160 : [ 6.51211e-006 ]
1161 : [ 5.90032e-006 ]
1162 : [ 5.66954e-006 ]
1163 : [ 5.5314e-006  ]
1164 : [ 6.29392e-006 ]
1165 : [ 5.85442e-006 ]
1166 : [ 5.87756e-006 ]
1167 : [ 5.85842e-006 ]
1168 : [ 5.5398e-006  ]
1169 : [ 6.67424e-006 ]
1170 : [ 5.96256e-006 ]
1171 : [ 5.59907e-006 ]
1172 : [ 6.29472e-006 ]
1173 : [ 5.84637e-006 ]
1174 : [ 5.6732e-006  ]
1175 : [ 6.58826e-006 ]
1176 : [ 6.73685e-006 ]
1177 : [ 5.56095e-006 ]
1178 : [ 6.39215e-006 ]
1179 : [ 5.84275e-006 ]
1180 : [ 6.50985e-006 ]
1181 : [ 5.32393e-006 ]
1182 : [ 7.04308e-006 ]
1183 : [ 6.28455e-006 ]
1184 : [ 5.98768e-006 ]
1185 : [ 6.18502e-006 ]
1186 : [ 5.55897e-006 ]
1187 : [ 6.36548e-006 ]
1188 : [ 5.67577e-006 ]
1189 : [ 5.72371e-006 ]
1190 : [ 5.66218e-006 ]
1191 : [ 5.80498e-006 ]
1192 : [ 5.50583e-006 ]
1193 : [ 5.63226e-006 ]
1194 : [ 5.79881e-006 ]
1195 : [ 5.78281e-006 ]
1196 : [ 5.66126e-006 ]
1197 : [ 5.46759e-006 ]
1198 : [ 5.75019e-006 ]
1199 : [ 6.22155e-006 ]
1200 : [ 5.76186e-006 ]
1201 : [ 5.47345e-006 ]
1202 : [ 6.13118e-006 ]
1203 : [ 5.72296e-006 ]
1204 : [ 6.35636e-006 ]
1205 : [ 5.47931e-006 ]
1206 : [ 5.6366e-006  ]
1207 : [ 5.62735e-006 ]
1208 : [ 5.83974e-006 ]
1209 : [ 5.47113e-006 ]
1210 : [ 5.95499e-006 ]
1211 : [ 6.06717e-006 ]
1212 : [ 5.38397e-006 ]
1213 : [ 5.5778e-006  ]
1214 : [ 6.43788e-006 ]
1215 : [ 5.89855e-006 ]
1216 : [ 6.49025e-006 ]
1217 : [ 5.58408e-006 ]
1218 : [ 5.56889e-006 ]
1219 : [ 5.99866e-006 ]
1220 : [ 6.44552e-006 ]
1221 : [ 6.27297e-006 ]
1222 : [ 5.88086e-006 ]
1223 : [ 5.55955e-006 ]
1224 : [ 5.6219e-006  ]
1225 : [ 6.24978e-006 ]
1226 : [ 6.58332e-006 ]
1227 : [ 5.79243e-006 ]
1228 : [ 5.91749e-006 ]
1229 : [ 5.77887e-006 ]
1230 : [ 5.713e-006   ]
1231 : [ 5.8764e-006  ]
1232 : [ 5.69106e-006 ]
1233 : [ 6.43474e-006 ]
1234 : [ 6.87164e-006 ]
1235 : [ 5.13426e-006 ]
1236 : [ 5.76646e-006 ]
1237 : [ 6.3763e-006  ]
1238 : [ 6.36753e-006 ]
1239 : [ 5.53087e-006 ]
1240 : [ 6.5625e-006  ]
1241 : [ 6.33131e-006 ]
1242 : [ 6.87076e-006 ]
1243 : [ 5.51955e-006 ]
1244 : [ 6.38168e-006 ]
1245 : [ 5.53948e-006 ]
1246 : [ 6.72164e-006 ]
1247 : [ 5.32166e-006 ]
1248 : [ 5.74585e-006 ]
1249 : [ 5.9269e-006  ]
1250 : [ 5.64036e-006 ]
1251 : [ 6.48738e-006 ]
1252 : [ 6.42935e-006 ]
1253 : [ 6.19892e-006 ]
1254 : [ 5.49886e-006 ]
1255 : [ 5.74276e-006 ]
1256 : [ 5.36708e-006 ]
1257 : [ 5.25834e-006 ]
1258 : [ 5.74092e-006 ]
1259 : [ 5.67533e-006 ]
1260 : [ 6.4192e-006  ]
1261 : [ 5.86721e-006 ]
1262 : [ 5.67336e-006 ]
1263 : [ 5.17093e-006 ]
1264 : [ 6.38155e-006 ]
1265 : [ 6.46047e-006 ]
1266 : [ 6.93313e-006 ]
1267 : [ 5.6626e-006  ]
1268 : [ 6.25765e-006 ]
1269 : [ 6.3864e-006  ]
1270 : [ 5.57775e-006 ]
1271 : [ 5.735e-006   ]
1272 : [ 5.9968e-006  ]
1273 : [ 5.36471e-006 ]
1274 : [ 5.51104e-006 ]
1275 : [ 6.38723e-006 ]
1276 : [ 5.59203e-006 ]
1277 : [ 6.71077e-006 ]
1278 : [ 5.79163e-006 ]
1279 : [ 5.85423e-006 ]
1280 : [ 5.43175e-006 ]
1281 : [ 5.58666e-006 ]
1282 : [ 5.64091e-006 ]
1283 : [ 5.2154e-006  ]
1284 : [ 5.50794e-006 ]
1285 : [ 5.5874e-006  ]
1286 : [ 5.88111e-006 ]
1287 : [ 6.41547e-006 ]
1288 : [ 5.7031e-006  ]
1289 : [ 6.61785e-006 ]
1290 : [ 5.59492e-006 ]
1291 : [ 5.45585e-006 ]
1292 : [ 5.90001e-006 ]
1293 : [ 5.6466e-006  ]
1294 : [ 5.22847e-006 ]
1295 : [ 5.71911e-006 ]
1296 : [ 5.46309e-006 ]
1297 : [ 5.50825e-006 ]
1298 : [ 5.91316e-006 ]
1299 : [ 5.75984e-006 ]
1300 : [ 6.65267e-006 ]
1301 : [ 6.35573e-006 ]
1302 : [ 5.57828e-006 ]
1303 : [ 5.5837e-006  ]
1304 : [ 5.65217e-006 ]
1305 : [ 5.51036e-006 ]
1306 : [ 6.05258e-006 ]
1307 : [ 5.69936e-006 ]
1308 : [ 6.37252e-006 ]
1309 : [ 5.60022e-006 ]
1310 : [ 5.54826e-006 ]
1311 : [ 5.67661e-006 ]
1312 : [ 5.67894e-006 ]
1313 : [ 5.63913e-006 ]
1314 : [ 5.80697e-006 ]
1315 : [ 5.54973e-006 ]
1316 : [ 6.10643e-006 ]
1317 : [ 5.73127e-006 ]
1318 : [ 5.87855e-006 ]
1319 : [ 5.41242e-006 ]
1320 : [ 6.07699e-006 ]
1321 : [ 5.65541e-006 ]
1322 : [ 5.5994e-006  ]
1323 : [ 5.47469e-006 ]
1324 : [ 6.46603e-006 ]
1325 : [ 5.41299e-006 ]
1326 : [ 7.22774e-006 ]
1327 : [ 5.4869e-006  ]
1328 : [ 5.63928e-006 ]
1329 : [ 5.66442e-006 ]
1330 : [ 5.47466e-006 ]
1331 : [ 6.04709e-006 ]
1332 : [ 6.31231e-006 ]
1333 : [ 6.36443e-006 ]
1334 : [ 6.6325e-006  ]
1335 : [ 6.74634e-006 ]
1336 : [ 5.41175e-006 ]
1337 : [ 5.65649e-006 ]
1338 : [ 5.64296e-006 ]
1339 : [ 5.69293e-006 ]
1340 : [ 5.82964e-006 ]
1341 : [ 5.63248e-006 ]
1342 : [ 5.91894e-006 ]
1343 : [ 6.15169e-006 ]
1344 : [ 5.62137e-006 ]
1345 : [ 5.91974e-006 ]
1346 : [ 5.59063e-006 ]
1347 : [ 6.21953e-006 ]
1348 : [ 6.04131e-006 ]
1349 : [ 5.77978e-006 ]
1350 : [ 5.56586e-006 ]
1351 : [ 5.55332e-006 ]
1352 : [ 5.20648e-006 ]
1353 : [ 5.69146e-006 ]
1354 : [ 6.46367e-006 ]
1355 : [ 5.58654e-006 ]
1356 : [ 6.07598e-006 ]
1357 : [ 5.87811e-006 ]
1358 : [ 5.4167e-006  ]
1359 : [ 5.48667e-006 ]
1360 : [ 5.44119e-006 ]
1361 : [ 6.91989e-006 ]
1362 : [ 6.34986e-006 ]
1363 : [ 5.84994e-006 ]
1364 : [ 5.82179e-006 ]
1365 : [ 6.40299e-006 ]
1366 : [ 6.09038e-006 ]
1367 : [ 6.24802e-006 ]
1368 : [ 5.6383e-006  ]
1369 : [ 5.7372e-006  ]
1370 : [ 6.1719e-006  ]
1371 : [ 6.00566e-006 ]
1372 : [ 5.3872e-006  ]
1373 : [ 5.83148e-006 ]
1374 : [ 5.56391e-006 ]
1375 : [ 5.65843e-006 ]
1376 : [ 6.3303e-006  ]
1377 : [ 6.44743e-006 ]
1378 : [ 5.89986e-006 ]
1379 : [ 6.72393e-006 ]
1380 : [ 5.9956e-006  ]
1381 : [ 6.6732e-006  ]
1382 : [ 5.91514e-006 ]
1383 : [ 6.00927e-006 ]
1384 : [ 6.6869e-006  ]
1385 : [ 6.38199e-006 ]
1386 : [ 6.39733e-006 ]
1387 : [ 5.8915e-006  ]
1388 : [ 6.18979e-006 ]
1389 : [ 6.00401e-006 ]
1390 : [ 6.37439e-006 ]
1391 : [ 6.01255e-006 ]
1392 : [ 5.51434e-006 ]
1393 : [ 5.35432e-006 ]
1394 : [ 6.45946e-006 ]
1395 : [ 6.17521e-006 ]
1396 : [ 5.93134e-006 ]
1397 : [ 5.83055e-006 ]
1398 : [ 5.76987e-006 ]
1399 : [ 5.25116e-006 ]
1400 : [ 5.4992e-006  ]
1401 : [ 6.13727e-006 ]
1402 : [ 5.7449e-006  ]
1403 : [ 5.27729e-006 ]
1404 : [ 5.55006e-006 ]
1405 : [ 5.64624e-006 ]
1406 : [ 6.76486e-006 ]
1407 : [ 6.17952e-006 ]
1408 : [ 6.88917e-006 ]
1409 : [ 5.9407e-006  ]
1410 : [ 5.66114e-006 ]
1411 : [ 7.09882e-006 ]
1412 : [ 6.24223e-006 ]
1413 : [ 5.46337e-006 ]
1414 : [ 6.72731e-006 ]
1415 : [ 6.70744e-006 ]
1416 : [ 5.4586e-006  ]
1417 : [ 5.46107e-006 ]
1418 : [ 5.44931e-006 ]
1419 : [ 5.44511e-006 ]
1420 : [ 5.81284e-006 ]
1421 : [ 5.31445e-006 ]
1422 : [ 6.35314e-006 ]
1423 : [ 6.11085e-006 ]
1424 : [ 5.812e-006   ]
1425 : [ 5.73967e-006 ]
1426 : [ 5.54053e-006 ]
1427 : [ 5.5364e-006  ]
1428 : [ 6.19306e-006 ]
1429 : [ 5.77511e-006 ]
1430 : [ 5.54963e-006 ]
1431 : [ 6.27275e-006 ]
1432 : [ 5.49863e-006 ]
1433 : [ 7.00252e-006 ]
1434 : [ 5.6897e-006  ]
1435 : [ 5.67161e-006 ]
1436 : [ 5.64038e-006 ]
1437 : [ 5.67483e-006 ]
1438 : [ 6.39004e-006 ]
1439 : [ 5.59513e-006 ]
1440 : [ 5.98879e-006 ]
1441 : [ 5.89629e-006 ]
1442 : [ 6.3937e-006  ]
1443 : [ 5.84916e-006 ]
1444 : [ 5.36769e-006 ]
1445 : [ 5.66611e-006 ]
1446 : [ 5.46157e-006 ]
1447 : [ 5.72444e-006 ]
1448 : [ 5.86162e-006 ]
1449 : [ 6.67476e-006 ]
1450 : [ 5.50956e-006 ]
1451 : [ 5.67291e-006 ]
1452 : [ 5.82864e-006 ]
1453 : [ 5.79043e-006 ]
1454 : [ 5.61356e-006 ]
1455 : [ 5.5485e-006  ]
1456 : [ 5.72226e-006 ]
1457 : [ 5.80382e-006 ]
1458 : [ 6.30094e-006 ]
1459 : [ 6.17825e-006 ]
1460 : [ 5.53765e-006 ]
1461 : [ 5.62342e-006 ]
1462 : [ 6.2554e-006  ]
1463 : [ 6.23503e-006 ]
1464 : [ 5.74792e-006 ]
1465 : [ 6.30593e-006 ]
1466 : [ 5.98263e-006 ]
1467 : [ 5.95291e-006 ]
1468 : [ 5.42642e-006 ]
1469 : [ 5.61828e-006 ]
1470 : [ 5.38819e-006 ]
1471 : [ 5.61672e-006 ]
1472 : [ 5.4054e-006  ]
1473 : [ 5.91777e-006 ]
1474 : [ 6.26227e-006 ]
1475 : [ 6.44637e-006 ]
1476 : [ 5.39877e-006 ]
1477 : [ 5.6166e-006  ]
1478 : [ 5.4953e-006  ]
1479 : [ 5.47566e-006 ]
1480 : [ 5.79306e-006 ]
1481 : [ 5.61179e-006 ]
1482 : [ 5.68367e-006 ]
1483 : [ 5.69643e-006 ]
1484 : [ 5.39332e-006 ]
1485 : [ 5.71958e-006 ]
1486 : [ 5.53701e-006 ]
1487 : [ 5.82149e-006 ]
1488 : [ 5.86847e-006 ]
1489 : [ 5.74368e-006 ]
1490 : [ 5.52439e-006 ]
1491 : [ 6.14941e-006 ]
1492 : [ 5.81601e-006 ]
1493 : [ 6.07349e-006 ]
1494 : [ 6.66877e-006 ]
1495 : [ 5.59603e-006 ]
1496 : [ 6.37343e-006 ]
1497 : [ 5.67484e-006 ]
1498 : [ 5.77456e-006 ]
1499 : [ 6.36561e-006 ]
1500 : [ 6.28001e-006 ]
1501 : [ 6.09735e-006 ]
1502 : [ 6.08212e-006 ]
1503 : [ 6.1355e-006  ]
1504 : [ 5.92709e-006 ]
1505 : [ 5.90991e-006 ]
1506 : [ 6.44971e-006 ]
1507 : [ 6.21953e-006 ]
1508 : [ 5.86682e-006 ]
1509 : [ 6.77334e-006 ]
1510 : [ 5.67496e-006 ]
1511 : [ 5.72673e-006 ]
1512 : [ 5.70639e-006 ]
1513 : [ 6.23707e-006 ]
1514 : [ 5.5312e-006  ]
1515 : [ 6.13003e-006 ]
1516 : [ 5.68699e-006 ]
1517 : [ 6.51037e-006 ]
1518 : [ 6.16125e-006 ]
1519 : [ 6.33459e-006 ]
1520 : [ 6.02587e-006 ]
1521 : [ 5.8384e-006  ]
1522 : [ 5.51115e-006 ]
1523 : [ 6.44058e-006 ]
1524 : [ 5.47699e-006 ]
1525 : [ 6.24239e-006 ]
1526 : [ 5.85268e-006 ]
1527 : [ 5.66204e-006 ]
1528 : [ 5.8055e-006  ]
1529 : [ 5.54041e-006 ]
1530 : [ 5.15999e-006 ]
1531 : [ 5.68499e-006 ]
1532 : [ 6.15075e-006 ]
1533 : [ 5.82217e-006 ]
1534 : [ 5.49587e-006 ]
1535 : [ 5.68803e-006 ]
1536 : [ 6.50707e-006 ]
1537 : [ 6.56791e-006 ]
1538 : [ 6.64586e-006 ]
1539 : [ 6.38098e-006 ]
1540 : [ 5.64441e-006 ]
1541 : [ 5.75549e-006 ]
1542 : [ 5.37994e-006 ]
1543 : [ 5.86458e-006 ]
1544 : [ 5.79749e-006 ]
1545 : [ 6.25649e-006 ]
1546 : [ 5.15501e-006 ]
1547 : [ 6.02164e-006 ]
1548 : [ 6.00065e-006 ]
1549 : [ 5.97922e-006 ]
1550 : [ 5.8645e-006  ]
1551 : [ 5.88413e-006 ]
1552 : [ 5.63303e-006 ]
1553 : [ 6.17527e-006 ]
1554 : [ 5.52348e-006 ]
1555 : [ 6.07607e-006 ]
1556 : [ 5.93221e-006 ]
1557 : [ 6.20227e-006 ]
1558 : [ 6.21251e-006 ]
1559 : [ 5.48016e-006 ]
1560 : [ 5.42467e-006 ]
1561 : [ 5.48615e-006 ]
1562 : [ 6.1912e-006  ]
1563 : [ 6.732e-006   ]
1564 : [ 5.77481e-006 ]
1565 : [ 5.65012e-006 ]
1566 : [ 5.49025e-006 ]
1567 : [ 6.07106e-006 ]
1568 : [ 5.56762e-006 ]
1569 : [ 6.21807e-006 ]
1570 : [ 6.06863e-006 ]
1571 : [ 6.62595e-006 ]
1572 : [ 5.69585e-006 ]
1573 : [ 5.68041e-006 ]
1574 : [ 5.6898e-006  ]
1575 : [ 5.90945e-006 ]
1576 : [ 5.59079e-006 ]
1577 : [ 5.52695e-006 ]
1578 : [ 5.74776e-006 ]
1579 : [ 5.70313e-006 ]
1580 : [ 5.78223e-006 ]
1581 : [ 5.60461e-006 ]
1582 : [ 5.83669e-006 ]
1583 : [ 6.54592e-006 ]
1584 : [ 6.41514e-006 ]
1585 : [ 5.99535e-006 ]
1586 : [ 6.21868e-006 ]
1587 : [ 5.69982e-006 ]
1588 : [ 5.92083e-006 ]
1589 : [ 6.66408e-006 ]
1590 : [ 5.62151e-006 ]
1591 : [ 5.90161e-006 ]
1592 : [ 5.52276e-006 ]
1593 : [ 5.67775e-006 ]
1594 : [ 5.76025e-006 ]
1595 : [ 6.56237e-006 ]
1596 : [ 5.6873e-006  ]
1597 : [ 6.51738e-006 ]
1598 : [ 6.88327e-006 ]
1599 : [ 5.54112e-006 ]
1600 : [ 6.2192e-006  ]
1601 : [ 6.05158e-006 ]
1602 : [ 6.18334e-006 ]
1603 : [ 5.49105e-006 ]
1604 : [ 5.43454e-006 ]
1605 : [ 5.36595e-006 ]
1606 : [ 6.21599e-006 ]
1607 : [ 5.80938e-006 ]
1608 : [ 6.3308e-006  ]
1609 : [ 5.45617e-006 ]
1610 : [ 6.55349e-006 ]
1611 : [ 5.59277e-006 ]
1612 : [ 5.68516e-006 ]
1613 : [ 5.98465e-006 ]
1614 : [ 5.77069e-006 ]
1615 : [ 5.98433e-006 ]
1616 : [ 6.71547e-006 ]
1617 : [ 6.1448e-006  ]
1618 : [ 5.55215e-006 ]
1619 : [ 5.34289e-006 ]
1620 : [ 5.71413e-006 ]
1621 : [ 6.60207e-006 ]
1622 : [ 5.73913e-006 ]
1623 : [ 5.51684e-006 ]
1624 : [ 5.90897e-006 ]
1625 : [ 5.1701e-006  ]
1626 : [ 5.76896e-006 ]
1627 : [ 5.73636e-006 ]
1628 : [ 5.62983e-006 ]
1629 : [ 5.42626e-006 ]
1630 : [ 6.65315e-006 ]
1631 : [ 5.64065e-006 ]
1632 : [ 5.6279e-006  ]
1633 : [ 6.37058e-006 ]
1634 : [ 6.12943e-006 ]
1635 : [ 5.62246e-006 ]
1636 : [ 5.95257e-006 ]
1637 : [ 6.37739e-006 ]
1638 : [ 5.74473e-006 ]
1639 : [ 6.72035e-006 ]
1640 : [ 5.89627e-006 ]
1641 : [ 5.77455e-006 ]
1642 : [ 6.10038e-006 ]
1643 : [ 6.02054e-006 ]
1644 : [ 5.58243e-006 ]
1645 : [ 5.84672e-006 ]
1646 : [ 5.65283e-006 ]
1647 : [ 6.61447e-006 ]
1648 : [ 5.75294e-006 ]
1649 : [ 6.57351e-006 ]
1650 : [ 6.14865e-006 ]
1651 : [ 5.95112e-006 ]
1652 : [ 5.71566e-006 ]
1653 : [ 5.32199e-006 ]
1654 : [ 5.90838e-006 ]
1655 : [ 6.95066e-006 ]
1656 : [ 5.99825e-006 ]
1657 : [ 5.62553e-006 ]
1658 : [ 5.49461e-006 ]
1659 : [ 6.78288e-006 ]
1660 : [ 5.64836e-006 ]
1661 : [ 5.4911e-006  ]
1662 : [ 5.73693e-006 ]
1663 : [ 6.57647e-006 ]
1664 : [ 5.6224e-006  ]
1665 : [ 5.44892e-006 ]
1666 : [ 5.99686e-006 ]
1667 : [ 6.3794e-006  ]
1668 : [ 5.57256e-006 ]
1669 : [ 5.72422e-006 ]
1670 : [ 5.56375e-006 ]
1671 : [ 5.44667e-006 ]
1672 : [ 5.71692e-006 ]
1673 : [ 5.96819e-006 ]
1674 : [ 5.46362e-006 ]
1675 : [ 5.45918e-006 ]
1676 : [ 6.57499e-006 ]
1677 : [ 5.646e-006   ]
1678 : [ 6.25503e-006 ]
1679 : [ 6.48189e-006 ]
1680 : [ 7.10843e-006 ]
1681 : [ 5.85342e-006 ]
1682 : [ 6.41984e-006 ]
1683 : [ 5.63767e-006 ]
1684 : [ 5.98878e-006 ]
1685 : [ 5.68057e-006 ]
1686 : [ 5.52424e-006 ]
1687 : [ 5.79337e-006 ]
1688 : [ 5.71084e-006 ]
1689 : [ 5.80053e-006 ]
1690 : [ 6.13566e-006 ]
1691 : [ 5.67992e-006 ]
1692 : [ 6.64813e-006 ]
1693 : [ 6.5646e-006  ]
1694 : [ 5.44528e-006 ]
1695 : [ 5.79429e-006 ]
1696 : [ 6.39515e-006 ]
1697 : [ 5.58993e-006 ]
1698 : [ 5.98618e-006 ]
1699 : [ 5.45004e-006 ]
1700 : [ 5.68148e-006 ]
1701 : [ 5.67263e-006 ]
1702 : [ 5.58661e-006 ]
1703 : [ 5.49868e-006 ]
1704 : [ 5.39559e-006 ]
1705 : [ 5.96149e-006 ]
1706 : [ 6.30148e-006 ]
1707 : [ 5.57112e-006 ]
1708 : [ 5.67998e-006 ]
1709 : [ 5.89599e-006 ]
1710 : [ 5.97047e-006 ]
1711 : [ 5.48253e-006 ]
1712 : [ 6.26374e-006 ]
1713 : [ 6.33456e-006 ]
1714 : [ 5.46096e-006 ]
1715 : [ 6.23922e-006 ]
1716 : [ 5.89581e-006 ]
1717 : [ 6.79641e-006 ]
1718 : [ 6.73354e-006 ]
1719 : [ 5.82207e-006 ]
1720 : [ 5.49635e-006 ]
1721 : [ 5.67255e-006 ]
1722 : [ 6.14043e-006 ]
1723 : [ 5.74011e-006 ]
1724 : [ 5.6017e-006  ]
1725 : [ 5.36126e-006 ]
1726 : [ 6.21102e-006 ]
1727 : [ 5.43765e-006 ]
1728 : [ 5.6628e-006  ]
1729 : [ 5.73682e-006 ]
1730 : [ 6.25357e-006 ]
1731 : [ 6.6813e-006  ]
1732 : [ 5.57523e-006 ]
1733 : [ 6.0139e-006  ]
1734 : [ 5.99218e-006 ]
1735 : [ 5.68161e-006 ]
1736 : [ 6.42332e-006 ]
1737 : [ 5.74284e-006 ]
1738 : [ 6.31292e-006 ]
1739 : [ 5.81224e-006 ]
1740 : [ 5.47681e-006 ]
1741 : [ 5.60456e-006 ]
1742 : [ 5.53433e-006 ]
1743 : [ 6.00499e-006 ]
1744 : [ 6.78523e-006 ]
1745 : [ 5.55176e-006 ]
1746 : [ 5.3778e-006  ]
1747 : [ 5.41143e-006 ]
1748 : [ 5.67679e-006 ]
1749 : [ 6.17245e-006 ]
1750 : [ 6.00871e-006 ]
1751 : [ 6.10766e-006 ]
1752 : [ 6.3775e-006  ]
1753 : [ 6.59478e-006 ]
1754 : [ 5.54587e-006 ]
1755 : [ 5.6133e-006  ]
1756 : [ 5.93666e-006 ]
1757 : [ 5.52017e-006 ]
1758 : [ 5.74439e-006 ]
1759 : [ 5.53474e-006 ]
1760 : [ 5.40552e-006 ]
1761 : [ 6.03913e-006 ]
1762 : [ 5.68469e-006 ]
1763 : [ 5.52741e-006 ]
1764 : [ 6.01925e-006 ]
1765 : [ 6.13218e-006 ]
1766 : [ 5.52891e-006 ]
1767 : [ 6.15241e-006 ]
1768 : [ 5.76826e-006 ]
1769 : [ 5.42778e-006 ]
1770 : [ 6.39529e-006 ]
1771 : [ 5.69433e-006 ]
1772 : [ 5.77452e-006 ]
1773 : [ 6.68144e-006 ]
1774 : [ 5.34587e-006 ]
1775 : [ 5.49056e-006 ]
1776 : [ 5.7733e-006  ]
1777 : [ 5.56104e-006 ]
1778 : [ 6.13275e-006 ]
1779 : [ 6.13056e-006 ]
1780 : [ 5.4777e-006  ]
1781 : [ 6.191e-006   ]
1782 : [ 5.84747e-006 ]
1783 : [ 5.30475e-006 ]
1784 : [ 6.29187e-006 ]
1785 : [ 5.33683e-006 ]
1786 : [ 5.73612e-006 ]
1787 : [ 5.82119e-006 ]
1788 : [ 5.67035e-006 ]
1789 : [ 5.56288e-006 ]
1790 : [ 5.94364e-006 ]
1791 : [ 5.50664e-006 ]
1792 : [ 5.54881e-006 ]
1793 : [ 5.88609e-006 ]
1794 : [ 5.71861e-006 ]
1795 : [ 5.72721e-006 ]
1796 : [ 5.40079e-006 ]
1797 : [ 5.59621e-006 ]
1798 : [ 5.87571e-006 ]
1799 : [ 5.70027e-006 ]
1800 : [ 5.51332e-006 ]
1801 : [ 5.99269e-006 ]
1802 : [ 6.02254e-006 ]
1803 : [ 5.76063e-006 ]
1804 : [ 5.14592e-006 ]
1805 : [ 5.7466e-006  ]
1806 : [ 5.48041e-006 ]
1807 : [ 5.85819e-006 ]
1808 : [ 6.14523e-006 ]
1809 : [ 6.52605e-006 ]
1810 : [ 5.79826e-006 ]
1811 : [ 5.52194e-006 ]
1812 : [ 6.0389e-006  ]
1813 : [ 5.62494e-006 ]
1814 : [ 5.44184e-006 ]
1815 : [ 5.53987e-006 ]
1816 : [ 5.6522e-006  ]
1817 : [ 6.02618e-006 ]
1818 : [ 5.82064e-006 ]
1819 : [ 5.52551e-006 ]
1820 : [ 5.99172e-006 ]
1821 : [ 6.08337e-006 ]
1822 : [ 6.40203e-006 ]
1823 : [ 6.74811e-006 ]
1824 : [ 5.77518e-006 ]
1825 : [ 6.32558e-006 ]
1826 : [ 6.12212e-006 ]
1827 : [ 6.1575e-006  ]
1828 : [ 6.43302e-006 ]
1829 : [ 5.45799e-006 ]
1830 : [ 6.38132e-006 ]
1831 : [ 5.74358e-006 ]
1832 : [ 6.73198e-006 ]
1833 : [ 5.9293e-006  ]
1834 : [ 5.67904e-006 ]
1835 : [ 6.78034e-006 ]
1836 : [ 5.8999e-006  ]
1837 : [ 5.69219e-006 ]
1838 : [ 5.59733e-006 ]
1839 : [ 5.58231e-006 ]
1840 : [ 6.3958e-006  ]
1841 : [ 6.09521e-006 ]
1842 : [ 5.87245e-006 ]
1843 : [ 6.9212e-006  ]
1844 : [ 5.64136e-006 ]
1845 : [ 5.94878e-006 ]
1846 : [ 5.64438e-006 ]
1847 : [ 5.59094e-006 ]
1848 : [ 6.11235e-006 ]
1849 : [ 5.66939e-006 ]
1850 : [ 5.60655e-006 ]
1851 : [ 5.76271e-006 ]
1852 : [ 5.80088e-006 ]
1853 : [ 5.83005e-006 ]
1854 : [ 5.443e-006   ]
1855 : [ 6.45047e-006 ]
1856 : [ 5.37245e-006 ]
1857 : [ 5.69447e-006 ]
1858 : [ 6.15443e-006 ]
1859 : [ 5.98576e-006 ]
1860 : [ 5.66681e-006 ]
1861 : [ 5.68286e-006 ]
1862 : [ 5.41155e-006 ]
1863 : [ 5.83559e-006 ]
1864 : [ 5.4797e-006  ]
1865 : [ 5.91721e-006 ]
1866 : [ 5.49308e-006 ]
1867 : [ 6.57797e-006 ]
1868 : [ 6.57961e-006 ]
1869 : [ 5.97347e-006 ]
1870 : [ 5.92004e-006 ]
1871 : [ 5.47644e-006 ]
1872 : [ 5.70756e-006 ]
1873 : [ 6.17982e-006 ]
1874 : [ 6.49468e-006 ]
1875 : [ 6.48145e-006 ]
1876 : [ 5.39844e-006 ]
1877 : [ 6.10042e-006 ]
1878 : [ 5.39811e-006 ]
1879 : [ 5.4251e-006  ]
1880 : [ 5.91448e-006 ]
1881 : [ 6.19738e-006 ]
1882 : [ 5.6656e-006  ]
1883 : [ 5.41936e-006 ]
1884 : [ 5.96457e-006 ]
1885 : [ 6.11421e-006 ]
1886 : [ 5.54127e-006 ]
1887 : [ 5.69536e-006 ]
1888 : [ 5.77939e-006 ]
1889 : [ 6.41329e-006 ]
1890 : [ 6.61129e-006 ]
1891 : [ 5.64818e-006 ]
1892 : [ 6.30646e-006 ]
1893 : [ 6.0444e-006  ]
1894 : [ 6.71897e-006 ]
1895 : [ 5.81424e-006 ]
1896 : [ 5.3544e-006  ]
1897 : [ 5.95637e-006 ]
1898 : [ 6.14574e-006 ]
1899 : [ 6.79321e-006 ]
1900 : [ 5.8509e-006  ]
1901 : [ 5.30247e-006 ]
1902 : [ 5.75815e-006 ]
1903 : [ 5.86622e-006 ]
1904 : [ 5.50259e-006 ]
1905 : [ 6.26631e-006 ]
1906 : [ 5.83103e-006 ]
1907 : [ 6.38672e-006 ]
1908 : [ 5.95234e-006 ]
1909 : [ 6.52762e-006 ]
1910 : [ 5.97183e-006 ]
1911 : [ 6.29476e-006 ]
1912 : [ 5.72595e-006 ]
1913 : [ 5.47292e-006 ]
1914 : [ 5.79594e-006 ]
1915 : [ 6.18467e-006 ]
1916 : [ 6.12423e-006 ]
1917 : [ 6.45856e-006 ]
1918 : [ 5.50501e-006 ]
1919 : [ 6.23427e-006 ]
1920 : [ 5.85698e-006 ]
1921 : [ 6.62179e-006 ]
1922 : [ 5.44338e-006 ]
1923 : [ 5.98333e-006 ]
1924 : [ 5.42052e-006 ]
1925 : [ 5.80231e-006 ]
1926 : [ 5.68013e-006 ]
1927 : [ 5.44436e-006 ]
1928 : [ 5.57004e-006 ]
1929 : [ 5.44922e-006 ]
1930 : [ 6.0708e-006  ]
1931 : [ 6.75211e-006 ]
1932 : [ 6.47047e-006 ]
1933 : [ 6.52731e-006 ]
1934 : [ 5.78366e-006 ]
1935 : [ 5.48077e-006 ]
1936 : [ 5.70662e-006 ]
1937 : [ 5.6899e-006  ]
1938 : [ 6.73292e-006 ]
1939 : [ 6.32988e-006 ]
1940 : [ 6.54483e-006 ]
1941 : [ 6.38037e-006 ]
1942 : [ 6.80543e-006 ]
1943 : [ 6.21419e-006 ]
1944 : [ 6.18955e-006 ]
1945 : [ 6.65648e-006 ]
1946 : [ 6.49101e-006 ]
1947 : [ 6.73073e-006 ]
1948 : [ 6.61733e-006 ]
1949 : [ 5.69704e-006 ]
1950 : [ 6.26038e-006 ]
1951 : [ 6.49887e-006 ]
1952 : [ 6.5299e-006  ]
1953 : [ 5.75011e-006 ]
1954 : [ 6.86111e-006 ]
1955 : [ 5.94568e-006 ]
1956 : [ 5.64316e-006 ]
1957 : [ 6.69317e-006 ]
1958 : [ 5.64155e-006 ]
1959 : [ 5.60231e-006 ]
1960 : [ 6.91511e-006 ]
1961 : [ 6.1698e-006  ]
1962 : [ 6.07583e-006 ]
1963 : [ 5.79711e-006 ]
1964 : [ 6.27862e-006 ]
1965 : [ 5.79991e-006 ]
1966 : [ 5.39919e-006 ]
1967 : [ 5.98742e-006 ]
1968 : [ 5.62376e-006 ]
1969 : [ 6.10306e-006 ]
1970 : [ 5.64135e-006 ]
1971 : [ 6.71185e-006 ]
1972 : [ 6.49046e-006 ]
1973 : [ 6.14536e-006 ]
1974 : [ 5.96669e-006 ]
1975 : [ 6.41103e-006 ]
1976 : [ 5.49853e-006 ]
1977 : [ 5.5959e-006  ]
1978 : [ 5.72251e-006 ]
1979 : [ 5.9895e-006  ]
1980 : [ 5.69697e-006 ]
1981 : [ 5.60385e-006 ]
1982 : [ 5.5726e-006  ]
1983 : [ 5.50301e-006 ]
1984 : [ 6.4512e-006  ]
1985 : [ 5.78937e-006 ]
1986 : [ 6.7768e-006  ]
1987 : [ 6.43279e-006 ]
1988 : [ 5.67132e-006 ]
1989 : [ 6.1961e-006  ]
1990 : [ 5.54344e-006 ]
1991 : [ 6.23296e-006 ]
1992 : [ 6.20949e-006 ]
1993 : [ 5.60116e-006 ]
1994 : [ 5.91336e-006 ]
1995 : [ 6.05e-006    ]
1996 : [ 6.81607e-006 ]
1997 : [ 5.87153e-006 ]
1998 : [ 5.46093e-006 ]
1999 : [ 5.61502e-006 ]
2000 : [ 5.56704e-006 ]
2001 : [ 6.54702e-006 ]
2002 : [ 5.83286e-006 ]
2003 : [ 5.90945e-006 ]
2004 : [ 6.77965e-006 ]
2005 : [ 5.4573e-006  ]
2006 : [ 5.70903e-006 ]
2007 : [ 6.95204e-006 ]
2008 : [ 6.83175e-006 ]
2009 : [ 5.57496e-006 ]
2010 : [ 5.98506e-006 ]
2011 : [ 5.91708e-006 ]
2012 : [ 6.53171e-006 ]
2013 : [ 6.12633e-006 ]
2014 : [ 5.81195e-006 ]
2015 : [ 6.22686e-006 ]
2016 : [ 6.09056e-006 ]
2017 : [ 5.85431e-006 ]
2018 : [ 5.66417e-006 ]
2019 : [ 6.19187e-006 ]
2020 : [ 5.35955e-006 ]
2021 : [ 5.57908e-006 ]
2022 : [ 5.7598e-006  ]
2023 : [ 5.37917e-006 ]
2024 : [ 5.65673e-006 ]
2025 : [ 6.16302e-006 ]
2026 : [ 5.17545e-006 ]
2027 : [ 5.56309e-006 ]
2028 : [ 5.71668e-006 ]
2029 : [ 5.9309e-006  ]
2030 : [ 5.47486e-006 ]
2031 : [ 5.77507e-006 ]
2032 : [ 5.81983e-006 ]
2033 : [ 5.78086e-006 ]
2034 : [ 5.69476e-006 ]
2035 : [ 7.14596e-006 ]
2036 : [ 5.84219e-006 ]
2037 : [ 5.60267e-006 ]
2038 : [ 5.52515e-006 ]
2039 : [ 6.72176e-006 ]
2040 : [ 6.7963e-006  ]
2041 : [ 5.48579e-006 ]
2042 : [ 6.70696e-006 ]
2043 : [ 6.28169e-006 ]
2044 : [ 5.41644e-006 ]
2045 : [ 6.75896e-006 ]
2046 : [ 6.43367e-006 ]
2047 : [ 5.90172e-006 ]
2048 : [ 5.64644e-006 ]
2049 : [ 5.6115e-006  ]
2050 : [ 5.89155e-006 ]
2051 : [ 5.78424e-006 ]
2052 : [ 6.63878e-006 ]
2053 : [ 6.28241e-006 ]
2054 : [ 6.15262e-006 ]
2055 : [ 5.65933e-006 ]
2056 : [ 6.06396e-006 ]
2057 : [ 5.64649e-006 ]
2058 : [ 5.54959e-006 ]
2059 : [ 5.49333e-006 ]
2060 : [ 5.67192e-006 ]
2061 : [ 5.97365e-006 ]
2062 : [ 5.94193e-006 ]
2063 : [ 5.59601e-006 ]
2064 : [ 5.4063e-006  ]
2065 : [ 5.51869e-006 ]
2066 : [ 5.8628e-006  ]
2067 : [ 5.56491e-006 ]
2068 : [ 6.55383e-006 ]
2069 : [ 5.69701e-006 ]
2070 : [ 5.81374e-006 ]
2071 : [ 5.78748e-006 ]
2072 : [ 5.57117e-006 ]
2073 : [ 5.65899e-006 ]
2074 : [ 5.49986e-006 ]
2075 : [ 5.90363e-006 ]
2076 : [ 6.27313e-006 ]
2077 : [ 5.19928e-006 ]
2078 : [ 5.76441e-006 ]
2079 : [ 5.76308e-006 ]
2080 : [ 6.77247e-006 ]
2081 : [ 6.64091e-006 ]
2082 : [ 5.41094e-006 ]
2083 : [ 5.88098e-006 ]
2084 : [ 5.59822e-006 ]
2085 : [ 5.56471e-006 ]
2086 : [ 6.30678e-006 ]
2087 : [ 6.66095e-006 ]
2088 : [ 6.40357e-006 ]
2089 : [ 5.70333e-006 ]
2090 : [ 5.33979e-006 ]
2091 : [ 5.49094e-006 ]
2092 : [ 5.48386e-006 ]
2093 : [ 6.07223e-006 ]
2094 : [ 5.9677e-006  ]
2095 : [ 6.57696e-006 ]
2096 : [ 6.13455e-006 ]
2097 : [ 5.71232e-006 ]
2098 : [ 5.45994e-006 ]
2099 : [ 5.5984e-006  ]
2100 : [ 6.05517e-006 ]
2101 : [ 6.8741e-006  ]
2102 : [ 5.82583e-006 ]
2103 : [ 5.68666e-006 ]
2104 : [ 5.75726e-006 ]
2105 : [ 5.39721e-006 ]
2106 : [ 5.66792e-006 ]
2107 : [ 5.65227e-006 ]
2108 : [ 6.14596e-006 ]
2109 : [ 5.9685e-006  ]
2110 : [ 5.61686e-006 ]
2111 : [ 5.62761e-006 ]
2112 : [ 6.03976e-006 ]
2113 : [ 5.81635e-006 ]
2114 : [ 5.46017e-006 ]
2115 : [ 6.08465e-006 ]
2116 : [ 5.68253e-006 ]
2117 : [ 5.67714e-006 ]
2118 : [ 6.91369e-006 ]
2119 : [ 6.88717e-006 ]
2120 : [ 6.21608e-006 ]
2121 : [ 5.84641e-006 ]
2122 : [ 5.63212e-006 ]
2123 : [ 6.02608e-006 ]
2124 : [ 6.39617e-006 ]
2125 : [ 6.37696e-006 ]
2126 : [ 5.39058e-006 ]
2127 : [ 5.70004e-006 ]
2128 : [ 5.73102e-006 ]
2129 : [ 5.67234e-006 ]
2130 : [ 5.9393e-006  ]
2131 : [ 5.29743e-006 ]
2132 : [ 5.78535e-006 ]
2133 : [ 5.9869e-006  ]
2134 : [ 5.45986e-006 ]
2135 : [ 6.27605e-006 ]
2136 : [ 5.42326e-006 ]
2137 : [ 6.62881e-006 ]
2138 : [ 6.36537e-006 ]
2139 : [ 6.26057e-006 ]
2140 : [ 6.35888e-006 ]
2141 : [ 5.65502e-006 ]
2142 : [ 5.57231e-006 ]
2143 : [ 5.93387e-006 ]
2144 : [ 6.20894e-006 ]
2145 : [ 6.3483e-006  ]
2146 : [ 5.42391e-006 ]
2147 : [ 5.70211e-006 ]
2148 : [ 5.40387e-006 ]
2149 : [ 5.56163e-006 ]
2150 : [ 5.57103e-006 ]
2151 : [ 7.07599e-006 ]
2152 : [ 5.89426e-006 ]
2153 : [ 5.9377e-006  ]
2154 : [ 5.44461e-006 ]
2155 : [ 5.67316e-006 ]
2156 : [ 5.70547e-006 ]
2157 : [ 5.69053e-006 ]
2158 : [ 5.51586e-006 ]
2159 : [ 5.40442e-006 ]
2160 : [ 6.07567e-006 ]
2161 : [ 5.33391e-006 ]
2162 : [ 5.52218e-006 ]
2163 : [ 5.77082e-006 ]
2164 : [ 6.11832e-006 ]
2165 : [ 5.72169e-006 ]
2166 : [ 7.20658e-006 ]
2167 : [ 5.8948e-006  ]
2168 : [ 6.02552e-006 ]
2169 : [ 5.86111e-006 ]
2170 : [ 6.1591e-006  ]
2171 : [ 5.60593e-006 ]
2172 : [ 5.979e-006   ]
2173 : [ 5.57268e-006 ]
2174 : [ 5.66705e-006 ]
2175 : [ 5.38708e-006 ]
2176 : [ 5.85298e-006 ]
2177 : [ 5.76627e-006 ]
2178 : [ 6.41741e-006 ]
2179 : [ 5.80714e-006 ]
2180 : [ 5.63363e-006 ]
2181 : [ 5.48713e-006 ]
2182 : [ 6.25967e-006 ]
2183 : [ 5.4982e-006  ]
2184 : [ 6.07093e-006 ]
2185 : [ 5.50912e-006 ]
2186 : [ 5.80626e-006 ]
2187 : [ 6.16559e-006 ]
2188 : [ 6.10588e-006 ]
2189 : [ 5.82705e-006 ]
2190 : [ 6.51773e-006 ]
2191 : [ 5.43036e-006 ]
2192 : [ 6.48253e-006 ]
2193 : [ 6.67006e-006 ]
2194 : [ 5.30062e-006 ]
2195 : [ 5.97425e-006 ]
2196 : [ 5.56648e-006 ]
2197 : [ 5.62302e-006 ]
2198 : [ 5.4198e-006  ]
2199 : [ 5.73324e-006 ]
2200 : [ 5.70455e-006 ]
2201 : [ 5.81654e-006 ]
2202 : [ 5.96725e-006 ]
2203 : [ 5.40668e-006 ]
2204 : [ 5.78551e-006 ]
2205 : [ 5.38049e-006 ]
2206 : [ 5.39901e-006 ]
2207 : [ 6.2833e-006  ]
2208 : [ 5.88759e-006 ]
2209 : [ 5.58865e-006 ]
2210 : [ 5.42948e-006 ]
2211 : [ 5.5817e-006  ]
2212 : [ 5.77551e-006 ]
2213 : [ 5.57057e-006 ]
2214 : [ 6.00976e-006 ]
2215 : [ 6.36711e-006 ]
2216 : [ 6.83993e-006 ]
2217 : [ 5.63207e-006 ]
2218 : [ 5.5812e-006  ]
2219 : [ 5.47925e-006 ]
2220 : [ 5.69283e-006 ]
2221 : [ 6.55246e-006 ]
2222 : [ 5.91886e-006 ]
2223 : [ 5.88147e-006 ]
2224 : [ 5.71203e-006 ]
2225 : [ 5.87231e-006 ]
2226 : [ 5.89527e-006 ]
2227 : [ 6.29925e-006 ]
2228 : [ 6.92318e-006 ]
2229 : [ 5.71561e-006 ]
2230 : [ 6.00366e-006 ]
2231 : [ 6.17595e-006 ]
2232 : [ 5.63881e-006 ]
2233 : [ 5.70049e-006 ]
2234 : [ 5.59726e-006 ]
2235 : [ 6.4036e-006  ]
2236 : [ 5.75076e-006 ]
2237 : [ 5.66849e-006 ]
2238 : [ 6.54277e-006 ]
2239 : [ 6.20028e-006 ]
2240 : [ 5.50748e-006 ]
2241 : [ 5.74923e-006 ]
2242 : [ 5.94332e-006 ]
2243 : [ 6.41575e-006 ]
2244 : [ 5.74758e-006 ]
2245 : [ 5.57048e-006 ]
2246 : [ 6.56079e-006 ]
2247 : [ 5.6311e-006  ]
2248 : [ 5.95247e-006 ]
2249 : [ 5.65467e-006 ]
2250 : [ 5.50438e-006 ]
2251 : [ 6.17915e-006 ]
2252 : [ 5.53043e-006 ]
2253 : [ 6.65766e-006 ]
2254 : [ 5.7296e-006  ]
2255 : [ 5.56793e-006 ]
2256 : [ 5.38642e-006 ]
2257 : [ 5.33737e-006 ]
2258 : [ 5.49669e-006 ]
2259 : [ 6.95845e-006 ]
2260 : [ 5.66781e-006 ]
2261 : [ 6.41852e-006 ]
2262 : [ 5.69605e-006 ]
2263 : [ 6.62524e-006 ]
2264 : [ 5.425e-006   ]
2265 : [ 5.79117e-006 ]
2266 : [ 5.65562e-006 ]
2267 : [ 5.77305e-006 ]
2268 : [ 5.53689e-006 ]
2269 : [ 5.64646e-006 ]
2270 : [ 5.75513e-006 ]
2271 : [ 6.79461e-006 ]
2272 : [ 5.712e-006   ]
2273 : [ 5.43216e-006 ]
2274 : [ 5.64589e-006 ]
2275 : [ 5.66604e-006 ]
2276 : [ 5.36582e-006 ]
2277 : [ 5.67269e-006 ]
2278 : [ 5.61953e-006 ]
2279 : [ 5.7651e-006  ]
2280 : [ 6.14622e-006 ]
2281 : [ 5.83424e-006 ]
2282 : [ 6.03336e-006 ]
2283 : [ 5.6216e-006  ]
2284 : [ 5.89933e-006 ]
2285 : [ 5.43655e-006 ]
2286 : [ 6.45768e-006 ]
2287 : [ 5.59143e-006 ]
2288 : [ 6.70155e-006 ]
2289 : [ 6.77505e-006 ]
2290 : [ 5.62667e-006 ]
2291 : [ 5.78916e-006 ]
2292 : [ 5.47884e-006 ]
2293 : [ 6.26054e-006 ]
2294 : [ 6.06726e-006 ]
2295 : [ 5.74862e-006 ]
2296 : [ 5.90724e-006 ]
2297 : [ 6.84093e-006 ]
2298 : [ 6.03735e-006 ]
2299 : [ 5.55215e-006 ]
2300 : [ 6.54446e-006 ]
2301 : [ 5.72606e-006 ]
2302 : [ 6.62627e-006 ]
2303 : [ 5.81013e-006 ]
2304 : [ 6.63359e-006 ]
2305 : [ 5.95397e-006 ]
2306 : [ 5.62587e-006 ]
2307 : [ 5.69925e-006 ]
2308 : [ 6.71554e-006 ]
2309 : [ 6.4191e-006  ]
2310 : [ 6.8956e-006  ]
2311 : [ 6.02384e-006 ]
2312 : [ 5.84573e-006 ]
2313 : [ 6.24431e-006 ]
2314 : [ 5.6767e-006  ]
2315 : [ 6.23647e-006 ]
2316 : [ 6.06779e-006 ]
2317 : [ 6.34446e-006 ]
2318 : [ 6.65274e-006 ]
2319 : [ 6.06189e-006 ]
2320 : [ 5.65662e-006 ]
2321 : [ 6.29566e-006 ]
2322 : [ 5.58811e-006 ]
2323 : [ 5.8162e-006  ]
2324 : [ 6.41019e-006 ]
2325 : [ 5.74163e-006 ]
2326 : [ 5.57455e-006 ]
2327 : [ 5.49433e-006 ]
2328 : [ 5.44797e-006 ]
2329 : [ 6.10366e-006 ]
2330 : [ 6.1067e-006  ]
2331 : [ 6.44174e-006 ]
2332 : [ 6.33705e-006 ]
2333 : [ 6.47909e-006 ]
2334 : [ 6.80439e-006 ]
2335 : [ 5.43803e-006 ]
2336 : [ 5.5447e-006  ]
2337 : [ 6.60154e-006 ]
2338 : [ 5.40541e-006 ]
2339 : [ 5.46706e-006 ]
2340 : [ 6.20884e-006 ]
2341 : [ 5.46462e-006 ]
2342 : [ 5.66554e-006 ]
2343 : [ 5.49462e-006 ]
2344 : [ 5.54142e-006 ]
2345 : [ 6.64134e-006 ]
2346 : [ 6.51388e-006 ]
2347 : [ 6.04071e-006 ]
2348 : [ 6.37269e-006 ]
2349 : [ 5.98776e-006 ]
2350 : [ 5.76217e-006 ]
2351 : [ 5.58733e-006 ]
2352 : [ 5.98577e-006 ]
2353 : [ 7.00113e-006 ]
2354 : [ 5.44531e-006 ]
2355 : [ 5.76777e-006 ]
2356 : [ 6.73644e-006 ]
2357 : [ 5.79362e-006 ]
2358 : [ 5.80596e-006 ]
2359 : [ 5.57943e-006 ]
2360 : [ 6.36223e-006 ]
2361 : [ 5.60431e-006 ]
2362 : [ 6.03015e-006 ]
2363 : [ 6.39559e-006 ]
2364 : [ 5.50819e-006 ]
2365 : [ 5.81207e-006 ]
2366 : [ 5.87238e-006 ]
2367 : [ 5.61464e-006 ]
2368 : [ 6.21367e-006 ]
2369 : [ 5.64913e-006 ]
2370 : [ 5.68462e-006 ]
2371 : [ 5.33851e-006 ]
2372 : [ 5.54832e-006 ]
2373 : [ 6.69672e-006 ]
2374 : [ 5.58618e-006 ]
2375 : [ 6.07599e-006 ]
2376 : [ 5.57682e-006 ]
2377 : [ 5.76866e-006 ]
2378 : [ 6.57713e-006 ]
2379 : [ 6.06032e-006 ]
2380 : [ 5.38608e-006 ]
2381 : [ 6.35657e-006 ]
2382 : [ 5.77394e-006 ]
2383 : [ 6.21052e-006 ]
2384 : [ 5.67699e-006 ]
2385 : [ 5.8951e-006  ]
2386 : [ 5.73905e-006 ]
2387 : [ 6.1758e-006  ]
2388 : [ 6.59846e-006 ]
2389 : [ 6.91194e-006 ]
2390 : [ 6.23981e-006 ]
2391 : [ 6.56297e-006 ]
2392 : [ 6.21595e-006 ]
2393 : [ 5.89674e-006 ]
2394 : [ 5.46849e-006 ]
2395 : [ 5.61732e-006 ]
2396 : [ 6.26948e-006 ]
2397 : [ 5.69482e-006 ]
2398 : [ 5.50153e-006 ]
2399 : [ 5.70853e-006 ]
2400 : [ 5.55455e-006 ]
2401 : [ 5.4955e-006  ]
2402 : [ 5.84239e-006 ]
2403 : [ 6.39741e-006 ]
2404 : [ 5.51161e-006 ]
2405 : [ 6.07078e-006 ]
2406 : [ 5.53014e-006 ]
2407 : [ 5.52535e-006 ]
2408 : [ 6.65211e-006 ]
2409 : [ 5.83233e-006 ]
2410 : [ 5.38402e-006 ]
2411 : [ 5.79397e-006 ]
2412 : [ 5.62193e-006 ]
2413 : [ 6.05929e-006 ]
2414 : [ 5.67329e-006 ]
2415 : [ 6.08787e-006 ]
2416 : [ 6.5929e-006  ]
2417 : [ 6.35562e-006 ]
2418 : [ 5.39809e-006 ]
2419 : [ 5.43636e-006 ]
2420 : [ 5.56084e-006 ]
2421 : [ 5.93236e-006 ]
2422 : [ 5.76831e-006 ]
2423 : [ 5.81694e-006 ]
2424 : [ 6.67178e-006 ]
2425 : [ 5.43158e-006 ]
2426 : [ 5.88233e-006 ]
2427 : [ 5.55287e-006 ]
2428 : [ 6.32066e-006 ]
2429 : [ 5.67058e-006 ]
2430 : [ 5.73363e-006 ]
2431 : [ 5.60718e-006 ]
2432 : [ 5.67347e-006 ]
2433 : [ 5.81807e-006 ]
2434 : [ 6.38049e-006 ]
2435 : [ 6.61231e-006 ]
2436 : [ 5.51759e-006 ]
2437 : [ 6.25893e-006 ]
2438 : [ 5.49763e-006 ]
2439 : [ 6.04207e-006 ]
2440 : [ 6.6598e-006  ]
2441 : [ 5.37551e-006 ]
2442 : [ 6.28264e-006 ]
2443 : [ 6.44682e-006 ]
2444 : [ 5.74991e-006 ]
2445 : [ 5.7602e-006  ]
2446 : [ 5.54273e-006 ]
2447 : [ 5.89431e-006 ]
2448 : [ 5.47116e-006 ]
2449 : [ 5.70185e-006 ]
2450 : [ 6.34685e-006 ]
2451 : [ 6.12383e-006 ]
2452 : [ 5.7196e-006  ]
2453 : [ 5.67029e-006 ]
2454 : [ 5.89509e-006 ]
2455 : [ 6.29777e-006 ]
2456 : [ 6.76235e-006 ]
2457 : [ 5.88595e-006 ]
2458 : [ 5.71329e-006 ]
2459 : [ 6.54057e-006 ]
2460 : [ 5.63077e-006 ]
2461 : [ 5.69752e-006 ]
2462 : [ 5.98791e-006 ]
2463 : [ 5.4926e-006  ]
2464 : [ 6.13306e-006 ]
2465 : [ 5.67163e-006 ]
2466 : [ 5.13491e-006 ]
2467 : [ 5.7853e-006  ]
2468 : [ 5.66507e-006 ]
2469 : [ 6.08894e-006 ]
2470 : [ 6.17112e-006 ]
2471 : [ 6.54257e-006 ]
2472 : [ 5.40799e-006 ]
2473 : [ 6.53336e-006 ]
2474 : [ 6.64654e-006 ]
2475 : [ 5.54445e-006 ]
2476 : [ 6.3268e-006  ]
2477 : [ 5.94539e-006 ]
2478 : [ 6.49324e-006 ]
2479 : [ 6.4151e-006  ]
2480 : [ 5.81255e-006 ]
2481 : [ 5.91178e-006 ]
2482 : [ 6.00821e-006 ]
2483 : [ 6.1503e-006  ]
2484 : [ 5.9318e-006  ]
2485 : [ 5.70729e-006 ]
2486 : [ 6.49195e-006 ]
2487 : [ 6.86982e-006 ]
2488 : [ 5.81827e-006 ]
2489 : [ 5.57871e-006 ]
2490 : [ 5.97688e-006 ]
2491 : [ 5.77553e-006 ]
2492 : [ 5.77505e-006 ]
2493 : [ 5.70369e-006 ]
2494 : [ 5.31959e-006 ]
2495 : [ 6.08369e-006 ]
2496 : [ 5.463e-006   ]
2497 : [ 5.63924e-006 ]
2498 : [ 5.71467e-006 ]
2499 : [ 5.67642e-006 ]
2500 : [ 5.451e-006   ]
2501 : [ 5.55343e-006 ]
2502 : [ 6.75896e-006 ]
2503 : [ 5.80009e-006 ]
2504 : [ 5.55075e-006 ]
2505 : [ 5.60751e-006 ]
2506 : [ 6.94295e-006 ]
2507 : [ 5.91966e-006 ]
2508 : [ 6.50418e-006 ]
2509 : [ 6.82629e-006 ]
2510 : [ 5.68561e-006 ]
2511 : [ 6.11667e-006 ]
2512 : [ 6.03143e-006 ]
2513 : [ 5.84289e-006 ]
2514 : [ 5.9613e-006  ]
2515 : [ 5.68095e-006 ]
2516 : [ 5.841e-006   ]
2517 : [ 5.67415e-006 ]
2518 : [ 5.79524e-006 ]
2519 : [ 6.23714e-006 ]
2520 : [ 5.57496e-006 ]
2521 : [ 5.7205e-006  ]
2522 : [ 5.62568e-006 ]
2523 : [ 5.79913e-006 ]
2524 : [ 5.52309e-006 ]
2525 : [ 5.62424e-006 ]
2526 : [ 5.36974e-006 ]
2527 : [ 6.45466e-006 ]
2528 : [ 5.50886e-006 ]
2529 : [ 5.3202e-006  ]
2530 : [ 6.76853e-006 ]
2531 : [ 5.49456e-006 ]
2532 : [ 5.57482e-006 ]
2533 : [ 5.87313e-006 ]
2534 : [ 5.99387e-006 ]
2535 : [ 5.73549e-006 ]
2536 : [ 6.27209e-006 ]
2537 : [ 5.61172e-006 ]
2538 : [ 6.60152e-006 ]
2539 : [ 6.77318e-006 ]
2540 : [ 5.75549e-006 ]
2541 : [ 6.07424e-006 ]
2542 : [ 6.03133e-006 ]
2543 : [ 6.51134e-006 ]
2544 : [ 6.45764e-006 ]
2545 : [ 6.09073e-006 ]
2546 : [ 6.3015e-006  ]
2547 : [ 5.70361e-006 ]
2548 : [ 5.49896e-006 ]
2549 : [ 5.51063e-006 ]
2550 : [ 5.94274e-006 ]
2551 : [ 5.56361e-006 ]
2552 : [ 5.82146e-006 ]
2553 : [ 5.88701e-006 ]
2554 : [ 6.16537e-006 ]
2555 : [ 5.86546e-006 ]
2556 : [ 5.91062e-006 ]
2557 : [ 5.3926e-006  ]
2558 : [ 5.87436e-006 ]
2559 : [ 5.39769e-006 ]
2560 : [ 5.96455e-006 ]
2561 : [ 6.67741e-006 ]
2562 : [ 5.62471e-006 ]
2563 : [ 6.64012e-006 ]
2564 : [ 5.31437e-006 ]
2565 : [ 6.77272e-006 ]
2566 : [ 5.73551e-006 ]
2567 : [ 5.77273e-006 ]
2568 : [ 7.01466e-006 ]
2569 : [ 5.78069e-006 ]
2570 : [ 5.5105e-006  ]
2571 : [ 5.45248e-006 ]
2572 : [ 5.76482e-006 ]
2573 : [ 5.60475e-006 ]
2574 : [ 6.40845e-006 ]
2575 : [ 5.67293e-006 ]
2576 : [ 6.12323e-006 ]
2577 : [ 5.6802e-006  ]
2578 : [ 5.75504e-006 ]
2579 : [ 5.56265e-006 ]
2580 : [ 6.25054e-006 ]
2581 : [ 5.64139e-006 ]
2582 : [ 5.65943e-006 ]
2583 : [ 5.95081e-006 ]
2584 : [ 6.19791e-006 ]
2585 : [ 6.3337e-006  ]
2586 : [ 5.51413e-006 ]
2587 : [ 5.77017e-006 ]
2588 : [ 5.63629e-006 ]
2589 : [ 6.23265e-006 ]
2590 : [ 5.50433e-006 ]
2591 : [ 5.76296e-006 ]
2592 : [ 6.24763e-006 ]
2593 : [ 5.54114e-006 ]
2594 : [ 5.5769e-006  ]
2595 : [ 5.63322e-006 ]
2596 : [ 5.54828e-006 ]
2597 : [ 5.68526e-006 ]
2598 : [ 6.3369e-006  ]
2599 : [ 5.57583e-006 ]
2600 : [ 5.95651e-006 ]
2601 : [ 6.03348e-006 ]
2602 : [ 6.09201e-006 ]
2603 : [ 5.71358e-006 ]
2604 : [ 5.63402e-006 ]
2605 : [ 6.12716e-006 ]
2606 : [ 6.00595e-006 ]
2607 : [ 5.64558e-006 ]
2608 : [ 5.96122e-006 ]
2609 : [ 6.42209e-006 ]
2610 : [ 6.53503e-006 ]
2611 : [ 6.44524e-006 ]
2612 : [ 6.22586e-006 ]
2613 : [ 5.9294e-006  ]
2614 : [ 5.48631e-006 ]
2615 : [ 5.47275e-006 ]
2616 : [ 5.37656e-006 ]
2617 : [ 5.88829e-006 ]
2618 : [ 5.9549e-006  ]
2619 : [ 5.58905e-006 ]
2620 : [ 6.23011e-006 ]
2621 : [ 5.93222e-006 ]
2622 : [ 5.39408e-006 ]
2623 : [ 5.96046e-006 ]
2624 : [ 5.81841e-006 ]
2625 : [ 5.79124e-006 ]
2626 : [ 6.74844e-006 ]
2627 : [ 5.6844e-006  ]
2628 : [ 6.10781e-006 ]
2629 : [ 5.77414e-006 ]
2630 : [ 5.69987e-006 ]
2631 : [ 5.34064e-006 ]
2632 : [ 6.67652e-006 ]
2633 : [ 5.98756e-006 ]
2634 : [ 5.79477e-006 ]
2635 : [ 5.62774e-006 ]
2636 : [ 5.64698e-006 ]
2637 : [ 5.59229e-006 ]
2638 : [ 6.20063e-006 ]
2639 : [ 6.42713e-006 ]
2640 : [ 5.88783e-006 ]
2641 : [ 5.96596e-006 ]
2642 : [ 5.53444e-006 ]
2643 : [ 5.87168e-006 ]
2644 : [ 5.99667e-006 ]
2645 : [ 5.69411e-006 ]
2646 : [ 5.52442e-006 ]
2647 : [ 5.9359e-006  ]
2648 : [ 5.69007e-006 ]
2649 : [ 5.49406e-006 ]
2650 : [ 6.21052e-006 ]
2651 : [ 5.76315e-006 ]
2652 : [ 5.49458e-006 ]
2653 : [ 5.35234e-006 ]
2654 : [ 5.68995e-006 ]
2655 : [ 5.42624e-006 ]
2656 : [ 5.63379e-006 ]
2657 : [ 6.12674e-006 ]
2658 : [ 5.64577e-006 ]
2659 : [ 6.32182e-006 ]
2660 : [ 5.93774e-006 ]
2661 : [ 6.84834e-006 ]
2662 : [ 5.89578e-006 ]
2663 : [ 5.45739e-006 ]
2664 : [ 6.12945e-006 ]
2665 : [ 6.49748e-006 ]
2666 : [ 5.80418e-006 ]
2667 : [ 5.58997e-006 ]
2668 : [ 5.29238e-006 ]
2669 : [ 5.97231e-006 ]
2670 : [ 5.91258e-006 ]
2671 : [ 5.40349e-006 ]
2672 : [ 5.72961e-006 ]
2673 : [ 6.82574e-006 ]
2674 : [ 6.49196e-006 ]
2675 : [ 6.31092e-006 ]
2676 : [ 5.73392e-006 ]
2677 : [ 6.10793e-006 ]
2678 : [ 6.37142e-006 ]
2679 : [ 5.81651e-006 ]
2680 : [ 6.0142e-006  ]
2681 : [ 5.92831e-006 ]
2682 : [ 5.75797e-006 ]
2683 : [ 5.66687e-006 ]
2684 : [ 5.52235e-006 ]
2685 : [ 6.39216e-006 ]
2686 : [ 6.64097e-006 ]
2687 : [ 5.76387e-006 ]
2688 : [ 5.70642e-006 ]
2689 : [ 5.56088e-006 ]
2690 : [ 5.9909e-006  ]
2691 : [ 6.03474e-006 ]
2692 : [ 5.34496e-006 ]
2693 : [ 5.51856e-006 ]
2694 : [ 5.81187e-006 ]
2695 : [ 5.71808e-006 ]
2696 : [ 5.40818e-006 ]
2697 : [ 6.02922e-006 ]
2698 : [ 5.47984e-006 ]
2699 : [ 5.71094e-006 ]
2700 : [ 6.14655e-006 ]
2701 : [ 5.78676e-006 ]
2702 : [ 5.69572e-006 ]
2703 : [ 5.78138e-006 ]
2704 : [ 6.59921e-006 ]
2705 : [ 5.37205e-006 ]
2706 : [ 6.14612e-006 ]
2707 : [ 6.26636e-006 ]
2708 : [ 5.56914e-006 ]
2709 : [ 5.51044e-006 ]
2710 : [ 5.82754e-006 ]
2711 : [ 6.50214e-006 ]
2712 : [ 5.81345e-006 ]
2713 : [ 5.55605e-006 ]
2714 : [ 5.5466e-006  ]
2715 : [ 5.68843e-006 ]
2716 : [ 5.53752e-006 ]
2717 : [ 5.54082e-006 ]
2718 : [ 6.22982e-006 ]
2719 : [ 6.1783e-006  ]
2720 : [ 5.96846e-006 ]
2721 : [ 5.66546e-006 ]
2722 : [ 5.71349e-006 ]
2723 : [ 5.86296e-006 ]
2724 : [ 6.98162e-006 ]
2725 : [ 5.78406e-006 ]
2726 : [ 5.58054e-006 ]
2727 : [ 6.54059e-006 ]
2728 : [ 5.72814e-006 ]
2729 : [ 5.85201e-006 ]
2730 : [ 5.74123e-006 ]
2731 : [ 6.47277e-006 ]
2732 : [ 5.78982e-006 ]
2733 : [ 5.343e-006   ]
2734 : [ 6.44528e-006 ]
2735 : [ 5.93702e-006 ]
2736 : [ 6.05425e-006 ]
2737 : [ 6.71382e-006 ]
2738 : [ 6.3577e-006  ]
2739 : [ 6.26684e-006 ]
2740 : [ 5.56319e-006 ]
2741 : [ 5.40384e-006 ]
2742 : [ 6.70324e-006 ]
2743 : [ 5.75885e-006 ]
2744 : [ 5.52349e-006 ]
2745 : [ 6.08005e-006 ]
2746 : [ 5.88531e-006 ]
2747 : [ 5.58984e-006 ]
2748 : [ 5.53541e-006 ]
2749 : [ 5.53604e-006 ]
2750 : [ 6.3589e-006  ]
2751 : [ 5.83761e-006 ]
2752 : [ 5.99354e-006 ]
2753 : [ 6.10628e-006 ]
2754 : [ 6.27452e-006 ]
2755 : [ 5.90065e-006 ]
2756 : [ 5.49355e-006 ]
2757 : [ 5.81959e-006 ]
2758 : [ 5.78166e-006 ]
2759 : [ 5.61691e-006 ]
2760 : [ 5.48667e-006 ]
2761 : [ 5.61977e-006 ]
2762 : [ 5.53956e-006 ]
2763 : [ 5.85781e-006 ]
2764 : [ 6.4894e-006  ]
2765 : [ 6.38659e-006 ]
2766 : [ 5.47094e-006 ]
2767 : [ 5.54612e-006 ]
2768 : [ 5.85343e-006 ]
2769 : [ 5.45476e-006 ]
2770 : [ 5.9429e-006  ]
2771 : [ 5.81626e-006 ]
2772 : [ 5.88297e-006 ]
2773 : [ 5.6517e-006  ]
2774 : [ 6.37476e-006 ]
2775 : [ 6.15281e-006 ]
2776 : [ 5.56816e-006 ]
2777 : [ 5.79066e-006 ]
2778 : [ 5.65987e-006 ]
2779 : [ 6.09525e-006 ]
2780 : [ 6.6394e-006  ]
2781 : [ 6.1407e-006  ]
2782 : [ 5.53888e-006 ]
2783 : [ 6.79891e-006 ]
2784 : [ 5.69538e-006 ]
2785 : [ 5.48091e-006 ]
2786 : [ 5.59469e-006 ]
2787 : [ 5.46189e-006 ]
2788 : [ 5.86438e-006 ]
2789 : [ 6.77231e-006 ]
2790 : [ 6.30355e-006 ]
2791 : [ 5.70566e-006 ]
2792 : [ 6.01362e-006 ]
2793 : [ 5.46253e-006 ]
2794 : [ 5.49335e-006 ]
2795 : [ 5.70981e-006 ]
2796 : [ 5.70337e-006 ]
2797 : [ 6.38517e-006 ]
2798 : [ 5.52201e-006 ]
2799 : [ 5.74673e-006 ]
2800 : [ 5.48531e-006 ]
2801 : [ 5.27747e-006 ]
2802 : [ 5.83349e-006 ]
2803 : [ 6.29822e-006 ]
2804 : [ 5.52709e-006 ]
2805 : [ 5.82422e-006 ]
2806 : [ 6.14417e-006 ]
2807 : [ 5.3324e-006  ]
2808 : [ 6.25376e-006 ]
2809 : [ 6.43674e-006 ]
2810 : [ 6.02083e-006 ]
2811 : [ 5.3928e-006  ]
2812 : [ 5.46784e-006 ]
2813 : [ 5.70768e-006 ]
2814 : [ 5.93641e-006 ]
2815 : [ 5.40408e-006 ]
2816 : [ 5.34189e-006 ]
2817 : [ 5.64888e-006 ]
2818 : [ 5.92021e-006 ]
2819 : [ 5.56553e-006 ]
2820 : [ 5.48298e-006 ]
2821 : [ 5.64897e-006 ]
2822 : [ 5.51902e-006 ]
2823 : [ 6.13102e-006 ]
2824 : [ 5.6652e-006  ]
2825 : [ 6.0692e-006  ]
2826 : [ 6.41752e-006 ]
2827 : [ 6.32628e-006 ]
2828 : [ 5.92875e-006 ]
2829 : [ 5.75319e-006 ]
2830 : [ 6.9175e-006  ]
2831 : [ 5.99887e-006 ]
2832 : [ 6.59029e-006 ]
2833 : [ 6.12381e-006 ]
2834 : [ 6.66067e-006 ]
2835 : [ 5.25138e-006 ]
2836 : [ 5.61452e-006 ]
2837 : [ 5.74586e-006 ]
2838 : [ 5.60631e-006 ]
2839 : [ 5.51394e-006 ]
2840 : [ 5.53443e-006 ]
2841 : [ 5.94898e-006 ]
2842 : [ 5.59557e-006 ]
2843 : [ 5.86451e-006 ]
2844 : [ 5.50454e-006 ]
2845 : [ 5.84957e-006 ]
2846 : [ 6.92104e-006 ]
2847 : [ 5.35562e-006 ]
2848 : [ 5.64254e-006 ]
2849 : [ 6.69723e-006 ]
2850 : [ 5.89626e-006 ]
2851 : [ 5.92376e-006 ]
2852 : [ 6.05319e-006 ]
2853 : [ 5.531e-006   ]
2854 : [ 5.58889e-006 ]
2855 : [ 5.81644e-006 ]
2856 : [ 6.35037e-006 ]
2857 : [ 5.7855e-006  ]
2858 : [ 6.44606e-006 ]
2859 : [ 5.63572e-006 ]
2860 : [ 6.34681e-006 ]
2861 : [ 5.87362e-006 ]
2862 : [ 5.5152e-006  ]
2863 : [ 6.49001e-006 ]
2864 : [ 5.98373e-006 ]
2865 : [ 6.26787e-006 ]
2866 : [ 5.66926e-006 ]
2867 : [ 6.16509e-006 ]
2868 : [ 5.89223e-006 ]
2869 : [ 5.62417e-006 ]
2870 : [ 6.31907e-006 ]
2871 : [ 5.68937e-006 ]
2872 : [ 5.40036e-006 ]
2873 : [ 5.6076e-006  ]
2874 : [ 5.52466e-006 ]
2875 : [ 5.55782e-006 ]
2876 : [ 6.3902e-006  ]
2877 : [ 5.55184e-006 ]
2878 : [ 5.55326e-006 ]
2879 : [ 5.71512e-006 ]
2880 : [ 5.41446e-006 ]
2881 : [ 5.47635e-006 ]
2882 : [ 5.86776e-006 ]
2883 : [ 5.98046e-006 ]
2884 : [ 6.14273e-006 ]
2885 : [ 5.75826e-006 ]
2886 : [ 5.50615e-006 ]
2887 : [ 6.27246e-006 ]
2888 : [ 6.43846e-006 ]
2889 : [ 5.52479e-006 ]
2890 : [ 6.34932e-006 ]
2891 : [ 5.69379e-006 ]
2892 : [ 5.47813e-006 ]
2893 : [ 5.39799e-006 ]
2894 : [ 5.56608e-006 ]
2895 : [ 6.37636e-006 ]
2896 : [ 6.06992e-006 ]
2897 : [ 6.2391e-006  ]
2898 : [ 5.66833e-006 ]
2899 : [ 6.56021e-006 ]
2900 : [ 6.1468e-006  ]
2901 : [ 5.62579e-006 ]
2902 : [ 6.01424e-006 ]
2903 : [ 5.67973e-006 ]
2904 : [ 6.14293e-006 ]
2905 : [ 6.32366e-006 ]
2906 : [ 5.92233e-006 ]
2907 : [ 5.53614e-006 ]
2908 : [ 6.08373e-006 ]
2909 : [ 5.59381e-006 ]
2910 : [ 6.43378e-006 ]
2911 : [ 6.07743e-006 ]
2912 : [ 5.6129e-006  ]
2913 : [ 5.63756e-006 ]
2914 : [ 5.87977e-006 ]
2915 : [ 5.80334e-006 ]
2916 : [ 5.56549e-006 ]
2917 : [ 5.68468e-006 ]
2918 : [ 5.50059e-006 ]
2919 : [ 6.46295e-006 ]
2920 : [ 5.60703e-006 ]
2921 : [ 6.14485e-006 ]
2922 : [ 6.64519e-006 ]
2923 : [ 6.63117e-006 ]
2924 : [ 6.54369e-006 ]
2925 : [ 5.88269e-006 ]
2926 : [ 5.81599e-006 ]
2927 : [ 5.50969e-006 ]
2928 : [ 5.52596e-006 ]
2929 : [ 5.44468e-006 ]
2930 : [ 5.56946e-006 ]
2931 : [ 5.61232e-006 ]
2932 : [ 5.6175e-006  ]
2933 : [ 6.50816e-006 ]
2934 : [ 5.73754e-006 ]
2935 : [ 6.34173e-006 ]
2936 : [ 5.51609e-006 ]
2937 : [ 6.74088e-006 ]
2938 : [ 6.28182e-006 ]
2939 : [ 6.10048e-006 ]
2940 : [ 6.07834e-006 ]
2941 : [ 5.48329e-006 ]
2942 : [ 5.73029e-006 ]
2943 : [ 5.72732e-006 ]
2944 : [ 6.65872e-006 ]
2945 : [ 5.32615e-006 ]
2946 : [ 5.88709e-006 ]
2947 : [ 6.78705e-006 ]
2948 : [ 5.18798e-006 ]
2949 : [ 6.06589e-006 ]
2950 : [ 5.54785e-006 ]
2951 : [ 6.46534e-006 ]
2952 : [ 5.80222e-006 ]
2953 : [ 5.88209e-006 ]
2954 : [ 6.31005e-006 ]
2955 : [ 6.1135e-006  ]
2956 : [ 6.16208e-006 ]
2957 : [ 5.88612e-006 ]
2958 : [ 5.70937e-006 ]
2959 : [ 5.71233e-006 ]
2960 : [ 6.65025e-006 ]
2961 : [ 5.67937e-006 ]
2962 : [ 5.43291e-006 ]
2963 : [ 5.8863e-006  ]
2964 : [ 6.06235e-006 ]
2965 : [ 5.64878e-006 ]
2966 : [ 6.84292e-006 ]
2967 : [ 6.54071e-006 ]
2968 : [ 5.28958e-006 ]
2969 : [ 5.68855e-006 ]
2970 : [ 5.63987e-006 ]
2971 : [ 6.11267e-006 ]
2972 : [ 5.66012e-006 ]
2973 : [ 5.59082e-006 ]
2974 : [ 5.54679e-006 ]
2975 : [ 6.3066e-006  ]
2976 : [ 5.59456e-006 ]
2977 : [ 6.20737e-006 ]
2978 : [ 6.35726e-006 ]
2979 : [ 5.67666e-006 ]
2980 : [ 6.61887e-006 ]
2981 : [ 5.78947e-006 ]
2982 : [ 5.57144e-006 ]
2983 : [ 5.48342e-006 ]
2984 : [ 6.1769e-006  ]
2985 : [ 5.84808e-006 ]
2986 : [ 6.89826e-006 ]
2987 : [ 6.72166e-006 ]
2988 : [ 5.63177e-006 ]
2989 : [ 6.45898e-006 ]
2990 : [ 5.79935e-006 ]
2991 : [ 5.96885e-006 ]
2992 : [ 6.31978e-006 ]
2993 : [ 5.8045e-006  ]
2994 : [ 6.44092e-006 ]
2995 : [ 5.98192e-006 ]
2996 : [ 5.53161e-006 ]
2997 : [ 5.65344e-006 ]
2998 : [ 5.74243e-006 ]
2999 : [ 6.76261e-006 ]
3000 : [ 6.37089e-006 ]
3001 : [ 5.62075e-006 ]
3002 : [ 5.68928e-006 ]
3003 : [ 5.7447e-006  ]
3004 : [ 5.40099e-006 ]
3005 : [ 5.73583e-006 ]
3006 : [ 6.59813e-006 ]
3007 : [ 5.44449e-006 ]
3008 : [ 5.76472e-006 ]
3009 : [ 5.87142e-006 ]
3010 : [ 6.46527e-006 ]
3011 : [ 5.4439e-006  ]
3012 : [ 5.81268e-006 ]
3013 : [ 6.07055e-006 ]
3014 : [ 5.77614e-006 ]
3015 : [ 5.5778e-006  ]
3016 : [ 6.58944e-006 ]
3017 : [ 5.79886e-006 ]
3018 : [ 6.11707e-006 ]
3019 : [ 6.02405e-006 ]
3020 : [ 5.63999e-006 ]
3021 : [ 6.30326e-006 ]
3022 : [ 6.38158e-006 ]
3023 : [ 6.20684e-006 ]
3024 : [ 5.84347e-006 ]
3025 : [ 5.82122e-006 ]
3026 : [ 5.62127e-006 ]
3027 : [ 5.6725e-006  ]
3028 : [ 5.57626e-006 ]
3029 : [ 5.68792e-006 ]
3030 : [ 5.77053e-006 ]
3031 : [ 5.97015e-006 ]
3032 : [ 5.40496e-006 ]
3033 : [ 6.25938e-006 ]
3034 : [ 6.06364e-006 ]
3035 : [ 5.44176e-006 ]
3036 : [ 5.59011e-006 ]
3037 : [ 5.6069e-006  ]
3038 : [ 6.99786e-006 ]
3039 : [ 5.75368e-006 ]
3040 : [ 5.61602e-006 ]
3041 : [ 5.62416e-006 ]
3042 : [ 6.74911e-006 ]
3043 : [ 5.63531e-006 ]
3044 : [ 5.57615e-006 ]
3045 : [ 6.48572e-006 ]
3046 : [ 5.46774e-006 ]
3047 : [ 5.43027e-006 ]
3048 : [ 5.57326e-006 ]
3049 : [ 5.91318e-006 ]
3050 : [ 6.89388e-006 ]
3051 : [ 5.65322e-006 ]
3052 : [ 5.42032e-006 ]
3053 : [ 5.70356e-006 ]
3054 : [ 5.80045e-006 ]
3055 : [ 6.15336e-006 ]
3056 : [ 6.5669e-006  ]
3057 : [ 5.99106e-006 ]
3058 : [ 5.43355e-006 ]
3059 : [ 5.72925e-006 ]
3060 : [ 5.60894e-006 ]
3061 : [ 5.397e-006   ]
3062 : [ 5.64946e-006 ]
3063 : [ 5.79418e-006 ]
3064 : [ 5.74788e-006 ]
3065 : [ 5.85654e-006 ]
3066 : [ 6.69268e-006 ]
3067 : [ 6.41509e-006 ]
3068 : [ 5.71279e-006 ]
3069 : [ 5.87201e-006 ]
3070 : [ 5.61234e-006 ]
3071 : [ 6.32513e-006 ]
3072 : [ 5.43676e-006 ]
3073 : [ 6.19022e-006 ]
3074 : [ 6.44804e-006 ]
3075 : [ 5.86373e-006 ]
3076 : [ 5.3781e-006  ]
3077 : [ 5.71949e-006 ]
3078 : [ 5.30056e-006 ]
3079 : [ 6.1551e-006  ]
3080 : [ 5.54401e-006 ]
3081 : [ 6.82231e-006 ]
3082 : [ 5.91917e-006 ]
3083 : [ 5.2767e-006  ]
3084 : [ 5.84706e-006 ]
3085 : [ 6.24856e-006 ]
3086 : [ 6.49015e-006 ]
3087 : [ 5.88821e-006 ]
3088 : [ 6.22756e-006 ]
3089 : [ 6.3245e-006  ]
3090 : [ 5.93989e-006 ]
3091 : [ 5.75604e-006 ]
3092 : [ 5.63517e-006 ]
3093 : [ 5.52447e-006 ]
3094 : [ 5.54413e-006 ]
3095 : [ 5.53261e-006 ]
3096 : [ 5.91315e-006 ]
3097 : [ 6.10461e-006 ]
3098 : [ 5.8606e-006  ]
3099 : [ 5.85834e-006 ]
3100 : [ 5.70213e-006 ]
3101 : [ 5.73478e-006 ]
3102 : [ 6.60402e-006 ]
3103 : [ 6.70095e-006 ]
3104 : [ 6.43071e-006 ]
3105 : [ 5.49602e-006 ]
3106 : [ 6.3525e-006  ]
3107 : [ 6.9121e-006  ]
3108 : [ 5.64484e-006 ]
3109 : [ 5.80979e-006 ]
3110 : [ 6.06069e-006 ]
3111 : [ 5.41628e-006 ]
3112 : [ 5.59007e-006 ]
3113 : [ 5.77124e-006 ]
3114 : [ 5.55956e-006 ]
3115 : [ 5.71908e-006 ]
3116 : [ 5.61593e-006 ]
3117 : [ 5.81073e-006 ]
3118 : [ 6.08975e-006 ]
3119 : [ 5.66629e-006 ]
3120 : [ 5.94512e-006 ]
3121 : [ 5.35734e-006 ]
3122 : [ 6.8856e-006  ]
3123 : [ 5.63144e-006 ]
3124 : [ 6.22831e-006 ]
3125 : [ 5.81413e-006 ]
3126 : [ 6.69316e-006 ]
3127 : [ 5.44526e-006 ]
3128 : [ 6.37127e-006 ]
3129 : [ 6.22122e-006 ]
3130 : [ 6.84336e-006 ]
3131 : [ 6.4199e-006  ]
3132 : [ 5.85486e-006 ]
3133 : [ 5.70523e-006 ]
3134 : [ 6.40431e-006 ]
3135 : [ 5.71351e-006 ]
3136 : [ 5.8776e-006  ]
3137 : [ 6.44226e-006 ]
3138 : [ 5.65097e-006 ]
3139 : [ 5.60538e-006 ]
3140 : [ 6.87297e-006 ]
3141 : [ 6.63991e-006 ]
3142 : [ 6.23545e-006 ]
3143 : [ 6.45057e-006 ]
3144 : [ 6.26345e-006 ]
3145 : [ 6.30034e-006 ]
3146 : [ 5.59413e-006 ]
3147 : [ 5.64985e-006 ]
3148 : [ 5.72809e-006 ]
3149 : [ 5.52372e-006 ]
3150 : [ 6.83449e-006 ]
3151 : [ 5.85447e-006 ]
3152 : [ 6.42447e-006 ]
3153 : [ 5.41901e-006 ]
3154 : [ 5.41289e-006 ]
3155 : [ 5.55426e-006 ]
3156 : [ 5.72018e-006 ]
3157 : [ 5.90032e-006 ]
3158 : [ 5.40314e-006 ]
3159 : [ 5.5306e-006  ]
3160 : [ 5.98402e-006 ]
3161 : [ 5.59875e-006 ]
3162 : [ 6.1981e-006  ]
3163 : [ 5.68727e-006 ]
3164 : [ 5.66429e-006 ]
3165 : [ 5.47672e-006 ]
3166 : [ 5.44511e-006 ]
3167 : [ 5.72989e-006 ]
3168 : [ 5.3787e-006  ]
3169 : [ 5.95683e-006 ]
3170 : [ 5.63628e-006 ]
3171 : [ 5.80895e-006 ]
3172 : [ 6.02685e-006 ]
3173 : [ 5.62058e-006 ]
3174 : [ 5.78547e-006 ]
3175 : [ 6.11502e-006 ]
3176 : [ 6.19917e-006 ]
3177 : [ 5.58304e-006 ]
3178 : [ 5.56641e-006 ]
3179 : [ 5.65484e-006 ]
3180 : [ 5.74584e-006 ]
3181 : [ 5.85904e-006 ]
3182 : [ 5.76671e-006 ]
3183 : [ 5.38804e-006 ]
3184 : [ 5.44854e-006 ]
3185 : [ 5.50518e-006 ]
3186 : [ 5.85213e-006 ]
3187 : [ 5.79878e-006 ]
3188 : [ 6.41045e-006 ]
3189 : [ 5.62494e-006 ]
3190 : [ 6.11577e-006 ]
3191 : [ 6.54527e-006 ]
3192 : [ 5.57191e-006 ]
3193 : [ 5.82143e-006 ]
3194 : [ 5.45577e-006 ]
3195 : [ 5.62215e-006 ]
3196 : [ 5.43907e-006 ]
3197 : [ 6.07245e-006 ]
3198 : [ 5.59225e-006 ]
3199 : [ 5.89481e-006 ]
3200 : [ 5.4779e-006  ]
3201 : [ 5.77594e-006 ]
3202 : [ 5.6765e-006  ]
3203 : [ 5.60598e-006 ]
3204 : [ 5.6624e-006  ]
3205 : [ 6.97657e-006 ]
3206 : [ 6.0124e-006  ]
3207 : [ 5.92775e-006 ]
3208 : [ 5.77236e-006 ]
3209 : [ 5.74619e-006 ]
3210 : [ 5.99856e-006 ]
3211 : [ 5.74118e-006 ]
3212 : [ 5.7326e-006  ]
3213 : [ 5.67653e-006 ]
3214 : [ 5.21114e-006 ]
3215 : [ 5.59137e-006 ]
3216 : [ 6.09141e-006 ]
3217 : [ 5.6543e-006  ]
3218 : [ 5.58963e-006 ]
3219 : [ 5.59729e-006 ]
3220 : [ 5.72984e-006 ]
3221 : [ 5.81306e-006 ]
3222 : [ 5.71146e-006 ]
3223 : [ 6.64499e-006 ]
3224 : [ 5.68447e-006 ]
3225 : [ 6.25109e-006 ]
3226 : [ 5.4077e-006  ]
3227 : [ 5.32506e-006 ]
3228 : [ 5.90362e-006 ]
3229 : [ 6.18797e-006 ]
3230 : [ 6.35195e-006 ]
3231 : [ 6.60119e-006 ]
3232 : [ 5.57232e-006 ]
3233 : [ 5.87804e-006 ]
3234 : [ 6.22671e-006 ]
3235 : [ 5.93452e-006 ]
3236 : [ 6.26716e-006 ]
3237 : [ 6.45359e-006 ]
3238 : [ 6.56142e-006 ]
3239 : [ 5.51403e-006 ]
3240 : [ 5.66796e-006 ]
3241 : [ 6.06002e-006 ]
3242 : [ 5.34395e-006 ]
3243 : [ 6.02938e-006 ]
3244 : [ 5.86403e-006 ]
3245 : [ 5.64457e-006 ]
3246 : [ 5.7521e-006  ]
3247 : [ 5.88586e-006 ]
3248 : [ 5.8189e-006  ]
3249 : [ 5.61494e-006 ]
3250 : [ 5.90767e-006 ]
3251 : [ 5.20367e-006 ]
3252 : [ 5.48247e-006 ]
3253 : [ 6.10066e-006 ]
3254 : [ 5.66179e-006 ]
3255 : [ 5.52733e-006 ]
3256 : [ 5.80145e-006 ]
3257 : [ 5.4258e-006  ]
3258 : [ 5.77466e-006 ]
3259 : [ 5.92074e-006 ]
3260 : [ 6.30165e-006 ]
3261 : [ 5.82081e-006 ]
3262 : [ 5.65287e-006 ]
3263 : [ 6.59392e-006 ]
3264 : [ 6.31947e-006 ]
3265 : [ 5.60332e-006 ]
3266 : [ 5.7341e-006  ]
3267 : [ 5.56663e-006 ]
3268 : [ 6.07729e-006 ]
3269 : [ 5.43818e-006 ]
3270 : [ 5.80269e-006 ]
3271 : [ 5.79214e-006 ]
3272 : [ 5.78986e-006 ]
3273 : [ 5.64812e-006 ]
3274 : [ 6.38994e-006 ]
3275 : [ 5.54199e-006 ]
3276 : [ 5.47916e-006 ]
3277 : [ 5.89496e-006 ]
3278 : [ 6.01023e-006 ]
3279 : [ 5.4772e-006  ]
3280 : [ 5.59979e-006 ]
3281 : [ 5.69308e-006 ]
3282 : [ 6.84332e-006 ]
3283 : [ 6.1766e-006  ]
3284 : [ 6.21225e-006 ]
3285 : [ 6.07321e-006 ]
3286 : [ 5.51493e-006 ]
3287 : [ 5.56943e-006 ]
3288 : [ 5.4939e-006  ]
3289 : [ 5.81668e-006 ]
3290 : [ 5.71153e-006 ]
3291 : [ 5.66352e-006 ]
3292 : [ 5.63948e-006 ]
3293 : [ 5.53355e-006 ]
3294 : [ 6.04566e-006 ]
3295 : [ 6.59187e-006 ]
3296 : [ 5.58413e-006 ]
3297 : [ 6.55344e-006 ]
3298 : [ 5.67613e-006 ]
3299 : [ 5.87544e-006 ]
3300 : [ 6.46213e-006 ]
3301 : [ 5.97337e-006 ]
3302 : [ 6.46115e-006 ]
3303 : [ 6.22395e-006 ]
3304 : [ 5.41305e-006 ]
3305 : [ 6.34403e-006 ]
3306 : [ 5.68085e-006 ]
3307 : [ 6.38414e-006 ]
3308 : [ 5.79021e-006 ]
3309 : [ 5.44882e-006 ]
3310 : [ 5.32568e-006 ]
3311 : [ 5.4861e-006  ]
3312 : [ 5.50639e-006 ]
3313 : [ 5.6773e-006  ]
3314 : [ 5.64332e-006 ]
3315 : [ 6.0868e-006  ]
3316 : [ 5.71523e-006 ]
3317 : [ 6.32165e-006 ]
3318 : [ 5.64044e-006 ]
3319 : [ 6.09035e-006 ]
3320 : [ 5.41724e-006 ]
3321 : [ 6.7278e-006  ]
3322 : [ 5.79726e-006 ]
3323 : [ 6.86357e-006 ]
3324 : [ 6.26689e-006 ]
3325 : [ 5.76336e-006 ]
3326 : [ 6.89204e-006 ]
3327 : [ 6.42777e-006 ]
3328 : [ 6.95863e-006 ]
3329 : [ 5.76228e-006 ]
3330 : [ 5.69992e-006 ]
3331 : [ 5.56768e-006 ]
3332 : [ 5.49201e-006 ]
3333 : [ 5.79032e-006 ]
3334 : [ 5.38926e-006 ]
3335 : [ 5.5557e-006  ]
3336 : [ 6.49332e-006 ]
3337 : [ 6.67875e-006 ]
3338 : [ 5.5886e-006  ]
3339 : [ 5.87386e-006 ]
3340 : [ 6.25894e-006 ]
3341 : [ 5.45774e-006 ]
3342 : [ 6.16465e-006 ]
3343 : [ 5.49083e-006 ]
3344 : [ 6.43462e-006 ]
3345 : [ 5.34851e-006 ]
3346 : [ 6.6411e-006  ]
3347 : [ 5.682e-006   ]
3348 : [ 5.62582e-006 ]
3349 : [ 6.60572e-006 ]
3350 : [ 5.76591e-006 ]
3351 : [ 5.53348e-006 ]
3352 : [ 5.91045e-006 ]
3353 : [ 5.44595e-006 ]
3354 : [ 5.56356e-006 ]
3355 : [ 6.241e-006   ]
3356 : [ 5.77759e-006 ]
3357 : [ 6.0328e-006  ]
3358 : [ 6.60725e-006 ]
3359 : [ 6.32467e-006 ]
3360 : [ 6.04755e-006 ]
3361 : [ 6.17592e-006 ]
3362 : [ 5.39668e-006 ]
3363 : [ 6.04314e-006 ]
3364 : [ 5.43603e-006 ]
3365 : [ 5.4789e-006  ]
3366 : [ 6.23424e-006 ]
3367 : [ 5.53453e-006 ]
3368 : [ 6.22489e-006 ]
3369 : [ 5.68712e-006 ]
3370 : [ 5.47829e-006 ]
3371 : [ 5.56822e-006 ]
3372 : [ 6.48196e-006 ]
3373 : [ 6.04965e-006 ]
3374 : [ 5.6e-006     ]
3375 : [ 5.59536e-006 ]
3376 : [ 6.1827e-006  ]
3377 : [ 6.17156e-006 ]
3378 : [ 5.83508e-006 ]
3379 : [ 6.07684e-006 ]
3380 : [ 5.54481e-006 ]
3381 : [ 5.58046e-006 ]
3382 : [ 5.53021e-006 ]
3383 : [ 5.52623e-006 ]
3384 : [ 5.74679e-006 ]
3385 : [ 5.8241e-006  ]
3386 : [ 6.33208e-006 ]
3387 : [ 6.13314e-006 ]
3388 : [ 5.76275e-006 ]
3389 : [ 5.8769e-006  ]
3390 : [ 6.27906e-006 ]
3391 : [ 5.60773e-006 ]
3392 : [ 5.64462e-006 ]
3393 : [ 6.02127e-006 ]
3394 : [ 5.50858e-006 ]
3395 : [ 6.35445e-006 ]
3396 : [ 6.72023e-006 ]
3397 : [ 6.33253e-006 ]
3398 : [ 5.20859e-006 ]
3399 : [ 6.58844e-006 ]
3400 : [ 5.55572e-006 ]
3401 : [ 5.85917e-006 ]
3402 : [ 6.0489e-006  ]
3403 : [ 5.56422e-006 ]
3404 : [ 5.50534e-006 ]
3405 : [ 5.61131e-006 ]
3406 : [ 5.76056e-006 ]
3407 : [ 5.70586e-006 ]
3408 : [ 6.46895e-006 ]
3409 : [ 5.6665e-006  ]
3410 : [ 6.23798e-006 ]
3411 : [ 6.26512e-006 ]
3412 : [ 5.84423e-006 ]
3413 : [ 5.77716e-006 ]
3414 : [ 5.72774e-006 ]
3415 : [ 6.33228e-006 ]
3416 : [ 5.78638e-006 ]
3417 : [ 5.93612e-006 ]
3418 : [ 5.86167e-006 ]
3419 : [ 5.55865e-006 ]
3420 : [ 5.81403e-006 ]
3421 : [ 6.39096e-006 ]
3422 : [ 5.30353e-006 ]
3423 : [ 5.79764e-006 ]
3424 : [ 5.5283e-006  ]
3425 : [ 5.56572e-006 ]
3426 : [ 5.62018e-006 ]
3427 : [ 5.54001e-006 ]
3428 : [ 6.04005e-006 ]
3429 : [ 5.41051e-006 ]
3430 : [ 5.71394e-006 ]
3431 : [ 5.43528e-006 ]
3432 : [ 5.65905e-006 ]
3433 : [ 6.56558e-006 ]
3434 : [ 6.66537e-006 ]
3435 : [ 5.56157e-006 ]
3436 : [ 5.72742e-006 ]
3437 : [ 5.39053e-006 ]
3438 : [ 5.67481e-006 ]
3439 : [ 6.88926e-006 ]
3440 : [ 5.49579e-006 ]
3441 : [ 5.99283e-006 ]
3442 : [ 5.63e-006    ]
3443 : [ 5.68562e-006 ]
3444 : [ 5.56976e-006 ]
3445 : [ 5.49071e-006 ]
3446 : [ 5.63728e-006 ]
3447 : [ 5.90339e-006 ]
3448 : [ 5.81445e-006 ]
3449 : [ 5.709e-006   ]
3450 : [ 6.25106e-006 ]
3451 : [ 6.16164e-006 ]
3452 : [ 5.44836e-006 ]
3453 : [ 5.5368e-006  ]
3454 : [ 6.08342e-006 ]
3455 : [ 5.558e-006   ]
3456 : [ 5.66203e-006 ]
3457 : [ 6.40059e-006 ]
3458 : [ 6.03648e-006 ]
3459 : [ 5.79239e-006 ]
3460 : [ 5.50472e-006 ]
3461 : [ 5.70851e-006 ]
3462 : [ 5.61537e-006 ]
3463 : [ 6.2207e-006  ]
3464 : [ 5.79364e-006 ]
3465 : [ 5.82224e-006 ]
3466 : [ 5.45301e-006 ]
3467 : [ 5.97219e-006 ]
3468 : [ 5.78191e-006 ]
3469 : [ 5.62524e-006 ]
3470 : [ 5.66922e-006 ]
3471 : [ 6.10328e-006 ]
3472 : [ 6.35172e-006 ]
3473 : [ 6.6844e-006  ]
3474 : [ 5.8714e-006  ]
3475 : [ 6.0607e-006  ]
3476 : [ 5.6821e-006  ]
3477 : [ 5.99024e-006 ]
3478 : [ 5.50113e-006 ]
3479 : [ 5.56362e-006 ]
3480 : [ 5.82768e-006 ]
3481 : [ 5.6341e-006  ]
3482 : [ 5.74161e-006 ]
3483 : [ 5.54692e-006 ]
3484 : [ 6.11322e-006 ]
3485 : [ 5.97849e-006 ]
3486 : [ 5.8947e-006  ]
3487 : [ 6.11723e-006 ]
3488 : [ 6.03653e-006 ]
3489 : [ 5.33352e-006 ]
3490 : [ 5.59518e-006 ]
3491 : [ 5.74586e-006 ]
3492 : [ 5.67146e-006 ]
3493 : [ 5.59287e-006 ]
3494 : [ 5.86059e-006 ]
3495 : [ 5.75783e-006 ]
3496 : [ 5.68912e-006 ]
3497 : [ 5.94215e-006 ]
3498 : [ 6.34684e-006 ]
3499 : [ 6.64013e-006 ]
3500 : [ 5.92093e-006 ]
3501 : [ 5.88501e-006 ]
3502 : [ 5.76491e-006 ]
3503 : [ 6.49536e-006 ]
3504 : [ 6.43268e-006 ]
3505 : [ 5.49994e-006 ]
3506 : [ 5.87091e-006 ]
3507 : [ 6.24316e-006 ]
3508 : [ 6.32759e-006 ]
3509 : [ 5.55048e-006 ]
3510 : [ 5.46277e-006 ]
3511 : [ 5.63197e-006 ]
3512 : [ 6.07643e-006 ]
3513 : [ 6.34156e-006 ]
3514 : [ 5.46522e-006 ]
3515 : [ 5.64094e-006 ]
3516 : [ 5.47607e-006 ]
3517 : [ 5.62499e-006 ]
3518 : [ 6.51164e-006 ]
3519 : [ 5.48934e-006 ]
3520 : [ 5.17271e-006 ]
3521 : [ 6.29316e-006 ]
3522 : [ 6.28844e-006 ]
3523 : [ 5.20846e-006 ]
3524 : [ 5.86422e-006 ]
3525 : [ 5.46024e-006 ]
3526 : [ 5.67228e-006 ]
3527 : [ 5.48458e-006 ]
3528 : [ 5.54381e-006 ]
3529 : [ 5.83382e-006 ]
3530 : [ 5.84331e-006 ]
3531 : [ 6.06519e-006 ]
3532 : [ 5.94075e-006 ]
3533 : [ 5.90877e-006 ]
3534 : [ 6.31203e-006 ]
3535 : [ 6.08687e-006 ]
3536 : [ 5.45742e-006 ]
3537 : [ 5.54119e-006 ]
3538 : [ 6.5254e-006  ]
3539 : [ 5.67509e-006 ]
3540 : [ 5.6941e-006  ]
3541 : [ 5.77255e-006 ]
3542 : [ 5.54318e-006 ]
3543 : [ 6.58572e-006 ]
3544 : [ 6.09727e-006 ]
3545 : [ 6.15161e-006 ]
3546 : [ 6.59591e-006 ]
3547 : [ 5.66058e-006 ]
3548 : [ 5.68114e-006 ]
3549 : [ 5.74139e-006 ]
3550 : [ 6.43596e-006 ]
3551 : [ 5.57456e-006 ]
3552 : [ 5.71445e-006 ]
3553 : [ 5.41334e-006 ]
3554 : [ 5.61469e-006 ]
3555 : [ 6.1233e-006  ]
3556 : [ 5.73528e-006 ]
3557 : [ 6.15053e-006 ]
3558 : [ 5.48753e-006 ]
3559 : [ 6.28695e-006 ]
3560 : [ 5.66663e-006 ]
3561 : [ 5.88255e-006 ]
3562 : [ 6.25166e-006 ]
3563 : [ 5.8546e-006  ]
3564 : [ 6.15689e-006 ]
3565 : [ 5.59315e-006 ]
3566 : [ 6.23345e-006 ]
3567 : [ 6.62806e-006 ]
3568 : [ 5.79989e-006 ]
3569 : [ 5.94881e-006 ]
3570 : [ 5.58311e-006 ]
3571 : [ 5.45332e-006 ]
3572 : [ 5.80188e-006 ]
3573 : [ 5.71054e-006 ]
3574 : [ 5.62545e-006 ]
3575 : [ 6.05486e-006 ]
3576 : [ 5.55151e-006 ]
3577 : [ 6.01093e-006 ]
3578 : [ 5.83432e-006 ]
3579 : [ 6.31996e-006 ]
3580 : [ 5.61655e-006 ]
3581 : [ 6.2333e-006  ]
3582 : [ 5.8729e-006  ]
3583 : [ 6.1966e-006  ]
3584 : [ 5.53642e-006 ]
3585 : [ 6.55723e-006 ]
3586 : [ 5.36367e-006 ]
3587 : [ 5.48786e-006 ]
3588 : [ 5.57055e-006 ]
3589 : [ 6.15679e-006 ]
3590 : [ 6.01234e-006 ]
3591 : [ 5.63692e-006 ]
3592 : [ 5.73973e-006 ]
3593 : [ 5.31406e-006 ]
3594 : [ 6.2115e-006  ]
3595 : [ 6.15215e-006 ]
3596 : [ 5.4503e-006  ]
3597 : [ 6.04919e-006 ]
3598 : [ 5.53458e-006 ]
3599 : [ 5.70484e-006 ]
3600 : [ 6.50607e-006 ]
3601 : [ 5.49759e-006 ]
3602 : [ 5.93288e-006 ]
3603 : [ 5.43658e-006 ]
3604 : [ 6.33036e-006 ]
3605 : [ 6.20574e-006 ]
3606 : [ 6.02119e-006 ]
3607 : [ 6.67476e-006 ]
3608 : [ 5.68665e-006 ]
3609 : [ 5.39257e-006 ]
3610 : [ 5.74725e-006 ]
3611 : [ 5.76065e-006 ]
3612 : [ 5.59006e-006 ]
3613 : [ 5.99802e-006 ]
3614 : [ 5.55467e-006 ]
3615 : [ 6.35926e-006 ]
3616 : [ 5.76239e-006 ]
3617 : [ 6.89745e-006 ]
3618 : [ 5.84648e-006 ]
3619 : [ 5.49436e-006 ]
3620 : [ 5.3904e-006  ]
3621 : [ 5.7036e-006  ]
3622 : [ 5.55704e-006 ]
3623 : [ 5.59213e-006 ]
3624 : [ 5.54781e-006 ]
3625 : [ 5.89656e-006 ]
3626 : [ 5.45486e-006 ]
3627 : [ 6.40273e-006 ]
3628 : [ 5.82867e-006 ]
3629 : [ 5.64649e-006 ]
3630 : [ 5.76683e-006 ]
3631 : [ 5.75731e-006 ]
3632 : [ 5.62371e-006 ]
3633 : [ 5.51647e-006 ]
3634 : [ 5.70805e-006 ]
3635 : [ 5.83289e-006 ]
3636 : [ 5.55126e-006 ]
3637 : [ 5.50967e-006 ]
3638 : [ 6.23651e-006 ]
3639 : [ 6.22485e-006 ]
3640 : [ 6.41651e-006 ]
3641 : [ 6.68989e-006 ]
3642 : [ 5.52004e-006 ]
3643 : [ 5.92039e-006 ]
3644 : [ 5.68799e-006 ]
3645 : [ 6.56619e-006 ]
3646 : [ 5.56285e-006 ]
3647 : [ 5.99365e-006 ]
3648 : [ 6.42337e-006 ]
3649 : [ 6.38655e-006 ]
3650 : [ 5.4785e-006  ]
3651 : [ 5.40612e-006 ]
3652 : [ 6.66838e-006 ]
3653 : [ 5.78671e-006 ]
3654 : [ 5.85756e-006 ]
3655 : [ 6.16173e-006 ]
3656 : [ 5.58801e-006 ]
3657 : [ 5.87935e-006 ]
3658 : [ 5.73118e-006 ]
3659 : [ 5.83885e-006 ]
3660 : [ 6.80217e-006 ]
3661 : [ 5.76237e-006 ]
3662 : [ 5.60425e-006 ]
3663 : [ 5.60533e-006 ]
3664 : [ 6.04605e-006 ]
3665 : [ 6.31362e-006 ]
3666 : [ 5.90127e-006 ]
3667 : [ 5.74259e-006 ]
3668 : [ 5.45972e-006 ]
3669 : [ 6.10408e-006 ]
3670 : [ 5.74521e-006 ]
3671 : [ 5.67353e-006 ]
3672 : [ 5.62077e-006 ]
3673 : [ 5.84052e-006 ]
3674 : [ 6.34639e-006 ]
3675 : [ 5.92127e-006 ]
3676 : [ 5.43702e-006 ]
3677 : [ 5.95336e-006 ]
3678 : [ 6.82129e-006 ]
3679 : [ 6.3052e-006  ]
3680 : [ 5.76096e-006 ]
3681 : [ 5.97172e-006 ]
3682 : [ 5.75764e-006 ]
3683 : [ 5.75961e-006 ]
3684 : [ 5.9102e-006  ]
3685 : [ 5.80326e-006 ]
3686 : [ 5.67649e-006 ]
3687 : [ 6.03941e-006 ]
3688 : [ 5.95119e-006 ]
3689 : [ 6.80627e-006 ]
3690 : [ 5.29008e-006 ]
3691 : [ 6.27029e-006 ]
3692 : [ 5.63023e-006 ]
3693 : [ 6.39393e-006 ]
3694 : [ 5.37244e-006 ]
3695 : [ 5.52236e-006 ]
3696 : [ 5.81911e-006 ]
3697 : [ 5.5649e-006  ]
3698 : [ 6.04796e-006 ]
3699 : [ 6.41652e-006 ]
3700 : [ 6.56235e-006 ]
3701 : [ 5.33037e-006 ]
3702 : [ 6.35549e-006 ]
3703 : [ 5.66651e-006 ]
3704 : [ 6.4534e-006  ]
3705 : [ 5.59347e-006 ]
3706 : [ 5.97628e-006 ]
3707 : [ 5.6915e-006  ]
3708 : [ 6.23978e-006 ]
3709 : [ 5.47651e-006 ]
3710 : [ 5.95095e-006 ]
3711 : [ 5.9299e-006  ]
3712 : [ 5.66418e-006 ]
3713 : [ 6.45538e-006 ]
3714 : [ 5.53467e-006 ]
3715 : [ 5.89228e-006 ]
3716 : [ 5.54407e-006 ]
3717 : [ 5.89087e-006 ]
3718 : [ 5.48814e-006 ]
3719 : [ 6.10025e-006 ]
3720 : [ 5.61373e-006 ]
3721 : [ 6.20029e-006 ]
3722 : [ 6.26705e-006 ]
3723 : [ 5.71119e-006 ]
3724 : [ 5.46764e-006 ]
3725 : [ 5.47091e-006 ]
3726 : [ 5.58848e-006 ]
3727 : [ 5.7099e-006  ]
3728 : [ 6.18394e-006 ]
3729 : [ 6.13287e-006 ]
3730 : [ 6.11813e-006 ]
3731 : [ 5.58655e-006 ]
3732 : [ 6.33983e-006 ]
3733 : [ 5.64588e-006 ]
3734 : [ 5.85681e-006 ]
3735 : [ 5.56234e-006 ]
3736 : [ 5.85605e-006 ]
3737 : [ 5.53232e-006 ]
3738 : [ 6.11371e-006 ]
3739 : [ 6.00968e-006 ]
3740 : [ 5.58615e-006 ]
3741 : [ 5.77633e-006 ]
3742 : [ 5.75027e-006 ]
3743 : [ 5.9613e-006  ]
3744 : [ 6.39757e-006 ]
3745 : [ 5.66947e-006 ]
3746 : [ 5.64058e-006 ]
3747 : [ 5.80697e-006 ]
3748 : [ 6.09379e-006 ]
3749 : [ 5.57e-006    ]
3750 : [ 5.44044e-006 ]
3751 : [ 5.93666e-006 ]
3752 : [ 5.65807e-006 ]
3753 : [ 5.58649e-006 ]
3754 : [ 5.732e-006   ]
3755 : [ 6.38041e-006 ]
3756 : [ 6.32082e-006 ]
3757 : [ 6.00895e-006 ]
3758 : [ 5.72029e-006 ]
3759 : [ 5.54299e-006 ]
3760 : [ 6.03066e-006 ]
3761 : [ 5.82823e-006 ]
3762 : [ 6.02606e-006 ]
3763 : [ 5.81268e-006 ]
3764 : [ 5.41704e-006 ]
3765 : [ 5.78911e-006 ]
3766 : [ 5.41893e-006 ]
3767 : [ 5.63898e-006 ]
3768 : [ 6.56487e-006 ]
3769 : [ 5.87046e-006 ]
3770 : [ 5.78241e-006 ]
3771 : [ 5.93456e-006 ]
3772 : [ 5.56773e-006 ]
3773 : [ 5.74348e-006 ]
3774 : [ 5.39396e-006 ]
3775 : [ 6.76732e-006 ]
3776 : [ 5.66949e-006 ]
3777 : [ 5.5366e-006  ]
3778 : [ 5.63393e-006 ]
3779 : [ 6.82248e-006 ]
3780 : [ 6.1779e-006  ]
3781 : [ 5.5722e-006  ]
3782 : [ 5.61906e-006 ]
3783 : [ 6.52926e-006 ]
3784 : [ 5.38863e-006 ]
3785 : [ 5.45638e-006 ]
3786 : [ 5.56041e-006 ]
3787 : [ 5.98953e-006 ]
3788 : [ 5.75069e-006 ]
3789 : [ 5.56532e-006 ]
3790 : [ 5.80423e-006 ]
3791 : [ 5.70211e-006 ]
3792 : [ 5.7817e-006  ]
3793 : [ 6.26094e-006 ]
3794 : [ 5.44059e-006 ]
3795 : [ 5.96429e-006 ]
3796 : [ 5.565e-006   ]
3797 : [ 5.52129e-006 ]
3798 : [ 6.28293e-006 ]
3799 : [ 6.6412e-006  ]
3800 : [ 5.61028e-006 ]
3801 : [ 5.26802e-006 ]
3802 : [ 5.51282e-006 ]
3803 : [ 5.59642e-006 ]
3804 : [ 6.3603e-006  ]
3805 : [ 6.00169e-006 ]
3806 : [ 5.35664e-006 ]
3807 : [ 5.62661e-006 ]
3808 : [ 5.51334e-006 ]
3809 : [ 5.43921e-006 ]
3810 : [ 5.69632e-006 ]
3811 : [ 6.12296e-006 ]
3812 : [ 5.96029e-006 ]
3813 : [ 5.32956e-006 ]
3814 : [ 5.93336e-006 ]
3815 : [ 6.14338e-006 ]
3816 : [ 5.40758e-006 ]
3817 : [ 5.53298e-006 ]
3818 : [ 6.23237e-006 ]
3819 : [ 6.14833e-006 ]
3820 : [ 5.30234e-006 ]
3821 : [ 6.18169e-006 ]
3822 : [ 7.15776e-006 ]
3823 : [ 6.42527e-006 ]
3824 : [ 5.84603e-006 ]
3825 : [ 5.86587e-006 ]
3826 : [ 5.93411e-006 ]
3827 : [ 5.57691e-006 ]
3828 : [ 5.79594e-006 ]
3829 : [ 5.32263e-006 ]
3830 : [ 5.52613e-006 ]
3831 : [ 5.56171e-006 ]
3832 : [ 5.63122e-006 ]
3833 : [ 6.58943e-006 ]
3834 : [ 6.57481e-006 ]
3835 : [ 5.58579e-006 ]
3836 : [ 6.63718e-006 ]
3837 : [ 5.88115e-006 ]
3838 : [ 5.72349e-006 ]
3839 : [ 6.1906e-006  ]
3840 : [ 6.28535e-006 ]
3841 : [ 6.66297e-006 ]
3842 : [ 5.64841e-006 ]
3843 : [ 5.82384e-006 ]
3844 : [ 5.72763e-006 ]
3845 : [ 5.70758e-006 ]
3846 : [ 5.82045e-006 ]
3847 : [ 5.77301e-006 ]
3848 : [ 5.84919e-006 ]
3849 : [ 6.35284e-006 ]
3850 : [ 5.73461e-006 ]
3851 : [ 5.44048e-006 ]
3852 : [ 6.63724e-006 ]
3853 : [ 6.66503e-006 ]
3854 : [ 5.74066e-006 ]
3855 : [ 5.75732e-006 ]
3856 : [ 6.13919e-006 ]
3857 : [ 5.45702e-006 ]
3858 : [ 6.03779e-006 ]
3859 : [ 5.69524e-006 ]
3860 : [ 6.27002e-006 ]
3861 : [ 6.01142e-006 ]
3862 : [ 5.91974e-006 ]
3863 : [ 5.41041e-006 ]
3864 : [ 5.66912e-006 ]
3865 : [ 5.72812e-006 ]
3866 : [ 5.72587e-006 ]
3867 : [ 6.67879e-006 ]
3868 : [ 5.97286e-006 ]
3869 : [ 5.85488e-006 ]
3870 : [ 6.18078e-006 ]
3871 : [ 5.38329e-006 ]
3872 : [ 5.0839e-006  ]
3873 : [ 5.84103e-006 ]
3874 : [ 5.84353e-006 ]
3875 : [ 5.68568e-006 ]
3876 : [ 6.16551e-006 ]
3877 : [ 5.7157e-006  ]
3878 : [ 6.41501e-006 ]
3879 : [ 5.21861e-006 ]
3880 : [ 6.58151e-006 ]
3881 : [ 6.11584e-006 ]
3882 : [ 5.71807e-006 ]
3883 : [ 5.74594e-006 ]
3884 : [ 5.57696e-006 ]
3885 : [ 6.28909e-006 ]
3886 : [ 6.45159e-006 ]
3887 : [ 5.74867e-006 ]
3888 : [ 5.44253e-006 ]
3889 : [ 5.76253e-006 ]
3890 : [ 5.30495e-006 ]
3891 : [ 5.38502e-006 ]
3892 : [ 5.96153e-006 ]
3893 : [ 5.67299e-006 ]
3894 : [ 6.64409e-006 ]
3895 : [ 5.76546e-006 ]
3896 : [ 6.01283e-006 ]
3897 : [ 5.4039e-006  ]
3898 : [ 5.6199e-006  ]
3899 : [ 5.60338e-006 ]
3900 : [ 5.96765e-006 ]
3901 : [ 5.52252e-006 ]
3902 : [ 5.49999e-006 ]
3903 : [ 5.42253e-006 ]
3904 : [ 5.76552e-006 ]
3905 : [ 5.61017e-006 ]
3906 : [ 6.22963e-006 ]
3907 : [ 5.66716e-006 ]
3908 : [ 6.14452e-006 ]
3909 : [ 5.60594e-006 ]
3910 : [ 6.51824e-006 ]
3911 : [ 5.61277e-006 ]
3912 : [ 5.65094e-006 ]
3913 : [ 6.36503e-006 ]
3914 : [ 5.59563e-006 ]
3915 : [ 5.58724e-006 ]
3916 : [ 5.55684e-006 ]
3917 : [ 5.97329e-006 ]
3918 : [ 5.72391e-006 ]
3919 : [ 5.49741e-006 ]
3920 : [ 6.41559e-006 ]
3921 : [ 6.09267e-006 ]
3922 : [ 5.71242e-006 ]
3923 : [ 5.61693e-006 ]
3924 : [ 5.97278e-006 ]
3925 : [ 5.66252e-006 ]
3926 : [ 5.73548e-006 ]
3927 : [ 5.72628e-006 ]
3928 : [ 6.77154e-006 ]
3929 : [ 5.59968e-006 ]
3930 : [ 5.74384e-006 ]
3931 : [ 6.49678e-006 ]
3932 : [ 5.88406e-006 ]
3933 : [ 6.57209e-006 ]
3934 : [ 5.96724e-006 ]
3935 : [ 5.7116e-006  ]
3936 : [ 5.47686e-006 ]
3937 : [ 6.5061e-006  ]
3938 : [ 5.89278e-006 ]
3939 : [ 5.73149e-006 ]
3940 : [ 5.94477e-006 ]
3941 : [ 6.22414e-006 ]
3942 : [ 5.54332e-006 ]
3943 : [ 6.58208e-006 ]
3944 : [ 5.48927e-006 ]
3945 : [ 5.65073e-006 ]
3946 : [ 5.41787e-006 ]
3947 : [ 6.55258e-006 ]
3948 : [ 5.70602e-006 ]
3949 : [ 5.48672e-006 ]
3950 : [ 7.01253e-006 ]
3951 : [ 5.72328e-006 ]
3952 : [ 5.50845e-006 ]
3953 : [ 5.47929e-006 ]
3954 : [ 5.86821e-006 ]
3955 : [ 5.55886e-006 ]
3956 : [ 6.73046e-006 ]
3957 : [ 5.60952e-006 ]
3958 : [ 6.3058e-006  ]
3959 : [ 5.68228e-006 ]
3960 : [ 5.40659e-006 ]
3961 : [ 5.81193e-006 ]
3962 : [ 5.77782e-006 ]
3963 : [ 6.01359e-006 ]
3964 : [ 5.75845e-006 ]
3965 : [ 5.71738e-006 ]
3966 : [ 6.29981e-006 ]
3967 : [ 5.68149e-006 ]
3968 : [ 5.35116e-006 ]
3969 : [ 5.45967e-006 ]
3970 : [ 5.85029e-006 ]
3971 : [ 6.15699e-006 ]
3972 : [ 5.84215e-006 ]
3973 : [ 6.42725e-006 ]
3974 : [ 5.93084e-006 ]
3975 : [ 5.8521e-006  ]
3976 : [ 6.43932e-006 ]
3977 : [ 5.6608e-006  ]
3978 : [ 5.41089e-006 ]
3979 : [ 6.14001e-006 ]
3980 : [ 6.67084e-006 ]
3981 : [ 5.79849e-006 ]
3982 : [ 5.58595e-006 ]
3983 : [ 5.62949e-006 ]
3984 : [ 5.65862e-006 ]
3985 : [ 5.70049e-006 ]
3986 : [ 6.56779e-006 ]
3987 : [ 5.77413e-006 ]
3988 : [ 5.98761e-006 ]
3989 : [ 6.43533e-006 ]
3990 : [ 6.71385e-006 ]
3991 : [ 5.65977e-006 ]
3992 : [ 5.64433e-006 ]
3993 : [ 5.77542e-006 ]
3994 : [ 5.43218e-006 ]
3995 : [ 5.79303e-006 ]
3996 : [ 5.85533e-006 ]
3997 : [ 5.59308e-006 ]
3998 : [ 5.82139e-006 ]
3999 : [ 6.10718e-006 ]
4000 : [ 6.45764e-006 ]
4001 : [ 5.49008e-006 ]
4002 : [ 5.53045e-006 ]
4003 : [ 5.63796e-006 ]
4004 : [ 5.67687e-006 ]
4005 : [ 6.51306e-006 ]
4006 : [ 6.87172e-006 ]
4007 : [ 6.21488e-006 ]
4008 : [ 5.93065e-006 ]
4009 : [ 5.74465e-006 ]
4010 : [ 5.49439e-006 ]
4011 : [ 5.70724e-006 ]
4012 : [ 6.36105e-006 ]
4013 : [ 6.11426e-006 ]
4014 : [ 5.87028e-006 ]
4015 : [ 6.43521e-006 ]
4016 : [ 5.77968e-006 ]
4017 : [ 6.51411e-006 ]
4018 : [ 5.76674e-006 ]
4019 : [ 5.44661e-006 ]
4020 : [ 5.49896e-006 ]
4021 : [ 6.80269e-006 ]
4022 : [ 5.40596e-006 ]
4023 : [ 6.08662e-006 ]
4024 : [ 5.47303e-006 ]
4025 : [ 5.77612e-006 ]
4026 : [ 5.97078e-006 ]
4027 : [ 5.72718e-006 ]
4028 : [ 5.49867e-006 ]
4029 : [ 5.7563e-006  ]
4030 : [ 6.9794e-006  ]
4031 : [ 5.96806e-006 ]
4032 : [ 5.54218e-006 ]
4033 : [ 5.61631e-006 ]
4034 : [ 6.40389e-006 ]
4035 : [ 6.02619e-006 ]
4036 : [ 6.30471e-006 ]
4037 : [ 5.52627e-006 ]
4038 : [ 6.39057e-006 ]
4039 : [ 6.52237e-006 ]
4040 : [ 6.70234e-006 ]
4041 : [ 5.67509e-006 ]
4042 : [ 5.47342e-006 ]
4043 : [ 6.36121e-006 ]
4044 : [ 5.52991e-006 ]
4045 : [ 5.85785e-006 ]
4046 : [ 5.79222e-006 ]
4047 : [ 6.19001e-006 ]
4048 : [ 6.1693e-006  ]
4049 : [ 5.73872e-006 ]
4050 : [ 6.45739e-006 ]
4051 : [ 5.76166e-006 ]
4052 : [ 5.50102e-006 ]
4053 : [ 6.05192e-006 ]
4054 : [ 5.61823e-006 ]
4055 : [ 5.45574e-006 ]
4056 : [ 6.06696e-006 ]
4057 : [ 6.18779e-006 ]
4058 : [ 6.685e-006   ]
4059 : [ 5.93024e-006 ]
4060 : [ 5.97539e-006 ]
4061 : [ 6.41786e-006 ]
4062 : [ 5.65595e-006 ]
4063 : [ 6.03697e-006 ]
4064 : [ 5.78254e-006 ]
4065 : [ 6.82763e-006 ]
4066 : [ 5.66518e-006 ]
4067 : [ 6.19785e-006 ]
4068 : [ 5.39991e-006 ]
4069 : [ 5.6843e-006  ]
4070 : [ 5.93643e-006 ]
4071 : [ 5.47592e-006 ]
4072 : [ 5.45053e-006 ]
4073 : [ 5.65922e-006 ]
4074 : [ 5.62729e-006 ]
4075 : [ 5.63384e-006 ]
4076 : [ 6.26743e-006 ]
4077 : [ 5.81615e-006 ]
4078 : [ 5.9039e-006  ]
4079 : [ 5.78451e-006 ]
4080 : [ 6.57733e-006 ]
4081 : [ 6.74321e-006 ]
4082 : [ 5.85179e-006 ]
4083 : [ 5.7802e-006  ]
4084 : [ 5.95735e-006 ]
4085 : [ 5.77483e-006 ]
4086 : [ 6.25748e-006 ]
4087 : [ 5.53445e-006 ]
4088 : [ 5.58823e-006 ]
4089 : [ 5.46414e-006 ]
4090 : [ 5.54003e-006 ]
4091 : [ 5.9942e-006  ]
4092 : [ 5.68584e-006 ]
4093 : [ 6.33646e-006 ]
4094 : [ 5.59339e-006 ]
4095 : [ 6.44261e-006 ]
4096 : [ 5.70262e-006 ]
4097 : [ 5.75126e-006 ]
4098 : [ 6.06371e-006 ]
4099 : [ 5.95871e-006 ]
4100 : [ 5.57891e-006 ]
4101 : [ 5.43756e-006 ]
4102 : [ 5.7204e-006  ]
4103 : [ 6.64498e-006 ]
4104 : [ 5.73338e-006 ]
4105 : [ 5.76785e-006 ]
4106 : [ 5.78023e-006 ]
4107 : [ 5.69455e-006 ]
4108 : [ 5.40567e-006 ]
4109 : [ 5.6389e-006  ]
4110 : [ 5.93613e-006 ]
4111 : [ 5.75894e-006 ]
4112 : [ 5.94619e-006 ]
4113 : [ 5.35816e-006 ]
4114 : [ 5.68342e-006 ]
4115 : [ 6.81768e-006 ]
4116 : [ 6.26455e-006 ]
4117 : [ 6.74901e-006 ]
4118 : [ 5.76858e-006 ]
4119 : [ 5.68955e-006 ]
4120 : [ 5.39838e-006 ]
4121 : [ 5.64884e-006 ]
4122 : [ 5.82588e-006 ]
4123 : [ 5.73542e-006 ]
4124 : [ 6.46452e-006 ]
4125 : [ 5.26354e-006 ]
4126 : [ 6.67216e-006 ]
4127 : [ 5.5665e-006  ]
4128 : [ 6.63785e-006 ]
4129 : [ 6.11935e-006 ]
4130 : [ 6.21787e-006 ]
4131 : [ 6.05923e-006 ]
4132 : [ 5.61873e-006 ]
4133 : [ 5.93145e-006 ]
4134 : [ 5.64635e-006 ]
4135 : [ 5.73935e-006 ]
4136 : [ 5.55825e-006 ]
4137 : [ 5.49043e-006 ]
4138 : [ 5.39454e-006 ]
4139 : [ 5.2948e-006  ]
4140 : [ 5.60344e-006 ]
4141 : [ 6.28058e-006 ]
4142 : [ 6.43348e-006 ]
4143 : [ 5.74469e-006 ]
4144 : [ 5.60985e-006 ]
4145 : [ 6.01556e-006 ]
4146 : [ 5.68893e-006 ]
4147 : [ 6.549e-006   ]
4148 : [ 5.75374e-006 ]
4149 : [ 5.50696e-006 ]
4150 : [ 5.73474e-006 ]
4151 : [ 5.5474e-006  ]
4152 : [ 5.56346e-006 ]
4153 : [ 5.45402e-006 ]
4154 : [ 5.73644e-006 ]
4155 : [ 6.82713e-006 ]
4156 : [ 5.5332e-006  ]
4157 : [ 5.62572e-006 ]
4158 : [ 5.73589e-006 ]
4159 : [ 5.65681e-006 ]
4160 : [ 6.26611e-006 ]
4161 : [ 5.57372e-006 ]
4162 : [ 5.43361e-006 ]
4163 : [ 6.46835e-006 ]
4164 : [ 6.75998e-006 ]
4165 : [ 6.43052e-006 ]
4166 : [ 5.95196e-006 ]
4167 : [ 5.46162e-006 ]
4168 : [ 5.91147e-006 ]
4169 : [ 5.71392e-006 ]
4170 : [ 5.75313e-006 ]
4171 : [ 5.21923e-006 ]
4172 : [ 5.59804e-006 ]
4173 : [ 5.58113e-006 ]
4174 : [ 6.23702e-006 ]
4175 : [ 5.71093e-006 ]
4176 : [ 6.66891e-006 ]
4177 : [ 5.94513e-006 ]
4178 : [ 5.64228e-006 ]
4179 : [ 5.45486e-006 ]
4180 : [ 5.84441e-006 ]
4181 : [ 5.80013e-006 ]
4182 : [ 5.99971e-006 ]
4183 : [ 6.39837e-006 ]
4184 : [ 6.63828e-006 ]
4185 : [ 5.65005e-006 ]
4186 : [ 6.33408e-006 ]
4187 : [ 6.70825e-006 ]
4188 : [ 5.51575e-006 ]
4189 : [ 5.86998e-006 ]
4190 : [ 5.8632e-006  ]
4191 : [ 5.69815e-006 ]
4192 : [ 6.05668e-006 ]
4193 : [ 5.53158e-006 ]
4194 : [ 5.47007e-006 ]
4195 : [ 5.58635e-006 ]
4196 : [ 5.92683e-006 ]
4197 : [ 5.41371e-006 ]
4198 : [ 5.63019e-006 ]
4199 : [ 6.28246e-006 ]
4200 : [ 6.53763e-006 ]
4201 : [ 6.42087e-006 ]
4202 : [ 6.60657e-006 ]
4203 : [ 6.00193e-006 ]
4204 : [ 5.59409e-006 ]
4205 : [ 5.79482e-006 ]
4206 : [ 5.45512e-006 ]
4207 : [ 5.60793e-006 ]
4208 : [ 5.89616e-006 ]
4209 : [ 5.60827e-006 ]
4210 : [ 5.59827e-006 ]
4211 : [ 6.18329e-006 ]
4212 : [ 5.91915e-006 ]
4213 : [ 5.92876e-006 ]
4214 : [ 6.17155e-006 ]
4215 : [ 5.74186e-006 ]
4216 : [ 5.80962e-006 ]
4217 : [ 5.59176e-006 ]
4218 : [ 5.91462e-006 ]
4219 : [ 5.557e-006   ]
4220 : [ 5.50539e-006 ]
4221 : [ 5.7553e-006  ]
4222 : [ 5.43691e-006 ]
4223 : [ 5.61479e-006 ]
4224 : [ 5.4931e-006  ]
4225 : [ 5.66268e-006 ]
4226 : [ 5.43311e-006 ]
4227 : [ 5.72044e-006 ]
4228 : [ 6.17623e-006 ]
4229 : [ 6.10651e-006 ]
4230 : [ 5.58223e-006 ]
4231 : [ 5.8715e-006  ]
4232 : [ 6.55224e-006 ]
4233 : [ 5.61052e-006 ]
4234 : [ 5.41897e-006 ]
4235 : [ 5.75262e-006 ]
4236 : [ 6.455e-006   ]
4237 : [ 5.81389e-006 ]
4238 : [ 5.59022e-006 ]
4239 : [ 5.5443e-006  ]
4240 : [ 5.68377e-006 ]
4241 : [ 5.61779e-006 ]
4242 : [ 5.97409e-006 ]
4243 : [ 6.14842e-006 ]
4244 : [ 5.46267e-006 ]
4245 : [ 5.70244e-006 ]
4246 : [ 5.65183e-006 ]
4247 : [ 6.25652e-006 ]
4248 : [ 6.50663e-006 ]
4249 : [ 5.98168e-006 ]
4250 : [ 5.75541e-006 ]
4251 : [ 5.96771e-006 ]
4252 : [ 6.65249e-006 ]
4253 : [ 5.73795e-006 ]
4254 : [ 6.51197e-006 ]
4255 : [ 5.41742e-006 ]
4256 : [ 6.0012e-006  ]
4257 : [ 5.96666e-006 ]
4258 : [ 5.40607e-006 ]
4259 : [ 6.60112e-006 ]
4260 : [ 5.77192e-006 ]
4261 : [ 5.78094e-006 ]
4262 : [ 5.57452e-006 ]
4263 : [ 5.46766e-006 ]
4264 : [ 5.60276e-006 ]
4265 : [ 6.24716e-006 ]
4266 : [ 6.11651e-006 ]
4267 : [ 6.41055e-006 ]
4268 : [ 5.95868e-006 ]
4269 : [ 6.74293e-006 ]
4270 : [ 5.64495e-006 ]
4271 : [ 5.35873e-006 ]
4272 : [ 5.71548e-006 ]
4273 : [ 5.97619e-006 ]
4274 : [ 5.41608e-006 ]
4275 : [ 5.5435e-006  ]
4276 : [ 5.67355e-006 ]
4277 : [ 5.40138e-006 ]
4278 : [ 5.4397e-006  ]
4279 : [ 6.46673e-006 ]
4280 : [ 6.58296e-006 ]
4281 : [ 6.41431e-006 ]
4282 : [ 5.87665e-006 ]
4283 : [ 5.89471e-006 ]
4284 : [ 5.56484e-006 ]
4285 : [ 5.56472e-006 ]
4286 : [ 5.95076e-006 ]
4287 : [ 5.88983e-006 ]
4288 : [ 5.74182e-006 ]
4289 : [ 5.5161e-006  ]
4290 : [ 5.7409e-006  ]
4291 : [ 5.78686e-006 ]
4292 : [ 6.13139e-006 ]
4293 : [ 5.8321e-006  ]
4294 : [ 5.51627e-006 ]
4295 : [ 5.9937e-006  ]
4296 : [ 5.42184e-006 ]
4297 : [ 5.49785e-006 ]
4298 : [ 6.34398e-006 ]
4299 : [ 5.72609e-006 ]
4300 : [ 5.46099e-006 ]
4301 : [ 5.84909e-006 ]
4302 : [ 5.76654e-006 ]
4303 : [ 5.55486e-006 ]
4304 : [ 6.28997e-006 ]
4305 : [ 5.12976e-006 ]
4306 : [ 5.57968e-006 ]
4307 : [ 6.20875e-006 ]
4308 : [ 5.5369e-006  ]
4309 : [ 6.39151e-006 ]
4310 : [ 5.6301e-006  ]
4311 : [ 6.40918e-006 ]
4312 : [ 6.25884e-006 ]
4313 : [ 5.79249e-006 ]
4314 : [ 5.96362e-006 ]
4315 : [ 5.50689e-006 ]
4316 : [ 5.51332e-006 ]
4317 : [ 5.95848e-006 ]
4318 : [ 5.88937e-006 ]
4319 : [ 5.89318e-006 ]
4320 : [ 5.62009e-006 ]
4321 : [ 6.01906e-006 ]
4322 : [ 6.88546e-006 ]
4323 : [ 5.39508e-006 ]
4324 : [ 6.34017e-006 ]
4325 : [ 6.0675e-006  ]
4326 : [ 5.30855e-006 ]
4327 : [ 6.08198e-006 ]
4328 : [ 5.73528e-006 ]
4329 : [ 5.44391e-006 ]
4330 : [ 6.66586e-006 ]
4331 : [ 5.5978e-006  ]
4332 : [ 6.43394e-006 ]
4333 : [ 5.65066e-006 ]
4334 : [ 6.04763e-006 ]
4335 : [ 5.49478e-006 ]
4336 : [ 6.27528e-006 ]
4337 : [ 5.5587e-006  ]
4338 : [ 5.81619e-006 ]
4339 : [ 5.74362e-006 ]
4340 : [ 5.40768e-006 ]
4341 : [ 5.50025e-006 ]
4342 : [ 5.75738e-006 ]
4343 : [ 5.4459e-006  ]
4344 : [ 5.58789e-006 ]
4345 : [ 5.58417e-006 ]
4346 : [ 5.80093e-006 ]
4347 : [ 5.34863e-006 ]
4348 : [ 5.58726e-006 ]
4349 : [ 5.75645e-006 ]
4350 : [ 5.75238e-006 ]
4351 : [ 5.47475e-006 ]
4352 : [ 5.61076e-006 ]
4353 : [ 5.83063e-006 ]
4354 : [ 5.64986e-006 ]
4355 : [ 5.64378e-006 ]
4356 : [ 5.88983e-006 ]
4357 : [ 5.82003e-006 ]
4358 : [ 6.78346e-006 ]
4359 : [ 5.35112e-006 ]
4360 : [ 5.84149e-006 ]
4361 : [ 5.63696e-006 ]
4362 : [ 5.44958e-006 ]
4363 : [ 5.48588e-006 ]
4364 : [ 5.63006e-006 ]
4365 : [ 5.63031e-006 ]
4366 : [ 5.56587e-006 ]
4367 : [ 5.60151e-006 ]
4368 : [ 5.95109e-006 ]
4369 : [ 5.6799e-006  ]
4370 : [ 5.68038e-006 ]
4371 : [ 5.49678e-006 ]
4372 : [ 6.53375e-006 ]
4373 : [ 6.55794e-006 ]
4374 : [ 6.42309e-006 ]
4375 : [ 5.71253e-006 ]
4376 : [ 5.70944e-006 ]
4377 : [ 5.69376e-006 ]
4378 : [ 6.21289e-006 ]
4379 : [ 6.25993e-006 ]
4380 : [ 6.43277e-006 ]
4381 : [ 5.70931e-006 ]
4382 : [ 6.93348e-006 ]
4383 : [ 5.74163e-006 ]
4384 : [ 6.64643e-006 ]
4385 : [ 5.87491e-006 ]
4386 : [ 6.25665e-006 ]
4387 : [ 5.45952e-006 ]
4388 : [ 5.95353e-006 ]
4389 : [ 5.9205e-006  ]
4390 : [ 5.19184e-006 ]
4391 : [ 5.8179e-006  ]
4392 : [ 5.38565e-006 ]
4393 : [ 5.73317e-006 ]
4394 : [ 5.72161e-006 ]
4395 : [ 6.15381e-006 ]
4396 : [ 5.56344e-006 ]
4397 : [ 6.31086e-006 ]
4398 : [ 5.62279e-006 ]
4399 : [ 6.51603e-006 ]
4400 : [ 6.0159e-006  ]
4401 : [ 5.49821e-006 ]
4402 : [ 5.63486e-006 ]
4403 : [ 6.57701e-006 ]
4404 : [ 5.50881e-006 ]
4405 : [ 5.89117e-006 ]
4406 : [ 5.51487e-006 ]
4407 : [ 5.4765e-006  ]
4408 : [ 5.75717e-006 ]
4409 : [ 5.92967e-006 ]
4410 : [ 5.63544e-006 ]
4411 : [ 5.77026e-006 ]
4412 : [ 5.73327e-006 ]
4413 : [ 6.54195e-006 ]
4414 : [ 5.93022e-006 ]
4415 : [ 5.77443e-006 ]
4416 : [ 5.59579e-006 ]
4417 : [ 5.71004e-006 ]
4418 : [ 5.66321e-006 ]
4419 : [ 5.75868e-006 ]
4420 : [ 5.47864e-006 ]
4421 : [ 5.4229e-006  ]
4422 : [ 5.8743e-006  ]
4423 : [ 5.7394e-006  ]
4424 : [ 6.20179e-006 ]
4425 : [ 5.88881e-006 ]
4426 : [ 6.25616e-006 ]
4427 : [ 5.66314e-006 ]
4428 : [ 5.83663e-006 ]
4429 : [ 5.69692e-006 ]
4430 : [ 5.34607e-006 ]
4431 : [ 6.27605e-006 ]
4432 : [ 6.72584e-006 ]
4433 : [ 5.9223e-006  ]
4434 : [ 5.82482e-006 ]
4435 : [ 5.93258e-006 ]
4436 : [ 5.71559e-006 ]
4437 : [ 5.83211e-006 ]
4438 : [ 5.43339e-006 ]
4439 : [ 6.44726e-006 ]
4440 : [ 5.49877e-006 ]
4441 : [ 6.26695e-006 ]
4442 : [ 5.87311e-006 ]
4443 : [ 6.19018e-006 ]
4444 : [ 5.7472e-006  ]
4445 : [ 6.26905e-006 ]
4446 : [ 5.23678e-006 ]
4447 : [ 5.77265e-006 ]
4448 : [ 6.19919e-006 ]
4449 : [ 5.59071e-006 ]
4450 : [ 6.26436e-006 ]
4451 : [ 6.68149e-006 ]
4452 : [ 6.1161e-006  ]
4453 : [ 5.67717e-006 ]
4454 : [ 6.0454e-006  ]
4455 : [ 5.57329e-006 ]
4456 : [ 5.80743e-006 ]
4457 : [ 5.5292e-006  ]
4458 : [ 5.38569e-006 ]
4459 : [ 6.24839e-006 ]
4460 : [ 6.9945e-006  ]
4461 : [ 5.62115e-006 ]
4462 : [ 5.97647e-006 ]
4463 : [ 5.47032e-006 ]
4464 : [ 6.2762e-006  ]
4465 : [ 5.63378e-006 ]
4466 : [ 5.98423e-006 ]
4467 : [ 5.35632e-006 ]
4468 : [ 6.24032e-006 ]
4469 : [ 5.64535e-006 ]
4470 : [ 5.55621e-006 ]
4471 : [ 7.08603e-006 ]
4472 : [ 5.46941e-006 ]
4473 : [ 5.64517e-006 ]
4474 : [ 5.40962e-006 ]
4475 : [ 5.43928e-006 ]
4476 : [ 5.61434e-006 ]
4477 : [ 5.56423e-006 ]
4478 : [ 5.94075e-006 ]
4479 : [ 6.45501e-006 ]
4480 : [ 5.45868e-006 ]
4481 : [ 5.65823e-006 ]
4482 : [ 6.01204e-006 ]
4483 : [ 5.9223e-006  ]
4484 : [ 5.74326e-006 ]
4485 : [ 5.51268e-006 ]
4486 : [ 5.88024e-006 ]
4487 : [ 5.68109e-006 ]
4488 : [ 5.78427e-006 ]
4489 : [ 5.70095e-006 ]
4490 : [ 5.99992e-006 ]
4491 : [ 5.67365e-006 ]
4492 : [ 5.41835e-006 ]
4493 : [ 5.46749e-006 ]
4494 : [ 6.07566e-006 ]
4495 : [ 5.7291e-006  ]
4496 : [ 5.70497e-006 ]
4497 : [ 6.46347e-006 ]
4498 : [ 5.55897e-006 ]
4499 : [ 6.10953e-006 ]
4500 : [ 5.64481e-006 ]
4501 : [ 5.78084e-006 ]
4502 : [ 5.71975e-006 ]
4503 : [ 6.37838e-006 ]
4504 : [ 6.03729e-006 ]
4505 : [ 5.89039e-006 ]
4506 : [ 5.99834e-006 ]
4507 : [ 6.06257e-006 ]
4508 : [ 5.3966e-006  ]
4509 : [ 6.04906e-006 ]
4510 : [ 5.48748e-006 ]
4511 : [ 5.80565e-006 ]
4512 : [ 5.82431e-006 ]
4513 : [ 5.44225e-006 ]
4514 : [ 6.0917e-006  ]
4515 : [ 6.56252e-006 ]
4516 : [ 5.69698e-006 ]
4517 : [ 6.78751e-006 ]
4518 : [ 5.89372e-006 ]
4519 : [ 5.63567e-006 ]
4520 : [ 5.63607e-006 ]
4521 : [ 5.47578e-006 ]
4522 : [ 5.96152e-006 ]
4523 : [ 6.11536e-006 ]
4524 : [ 6.64843e-006 ]
4525 : [ 5.96669e-006 ]
4526 : [ 5.69727e-006 ]
4527 : [ 6.08266e-006 ]
4528 : [ 5.77304e-006 ]
4529 : [ 5.74451e-006 ]
4530 : [ 5.64636e-006 ]
4531 : [ 6.28952e-006 ]
4532 : [ 5.96216e-006 ]
4533 : [ 5.66715e-006 ]
4534 : [ 6.56993e-006 ]
4535 : [ 5.68028e-006 ]
4536 : [ 5.88906e-006 ]
4537 : [ 5.9395e-006  ]
4538 : [ 5.89183e-006 ]
4539 : [ 5.54723e-006 ]
4540 : [ 6.19892e-006 ]
4541 : [ 5.90432e-006 ]
4542 : [ 5.98258e-006 ]
4543 : [ 5.75532e-006 ]
4544 : [ 5.35438e-006 ]
4545 : [ 6.13752e-006 ]
4546 : [ 6.51277e-006 ]
4547 : [ 6.38667e-006 ]
4548 : [ 5.80617e-006 ]
4549 : [ 6.30221e-006 ]
4550 : [ 5.41166e-006 ]
4551 : [ 5.82836e-006 ]
4552 : [ 5.89219e-006 ]
4553 : [ 5.75813e-006 ]
4554 : [ 6.05461e-006 ]
4555 : [ 6.32019e-006 ]
4556 : [ 5.97682e-006 ]
4557 : [ 5.43909e-006 ]
4558 : [ 5.6549e-006  ]
4559 : [ 6.30062e-006 ]
4560 : [ 6.68175e-006 ]
4561 : [ 6.37416e-006 ]
4562 : [ 5.91098e-006 ]
4563 : [ 5.77924e-006 ]
4564 : [ 5.7738e-006  ]
4565 : [ 5.73618e-006 ]
4566 : [ 5.35553e-006 ]
4567 : [ 6.474e-006   ]
4568 : [ 5.83572e-006 ]
4569 : [ 5.90997e-006 ]
4570 : [ 5.71082e-006 ]
4571 : [ 5.48634e-006 ]
4572 : [ 5.66752e-006 ]
4573 : [ 5.34825e-006 ]
4574 : [ 6.48475e-006 ]
4575 : [ 5.93676e-006 ]
4576 : [ 6.12451e-006 ]
4577 : [ 6.26306e-006 ]
4578 : [ 6.70626e-006 ]
4579 : [ 5.629e-006   ]
4580 : [ 5.4899e-006  ]
4581 : [ 5.38688e-006 ]
4582 : [ 6.02089e-006 ]
4583 : [ 5.51333e-006 ]
4584 : [ 5.69018e-006 ]
4585 : [ 5.49165e-006 ]
4586 : [ 6.083e-006   ]
4587 : [ 5.19525e-006 ]
4588 : [ 5.61978e-006 ]
4589 : [ 5.67167e-006 ]
4590 : [ 5.74187e-006 ]
4591 : [ 5.79041e-006 ]
4592 : [ 5.6598e-006  ]
4593 : [ 5.49614e-006 ]
4594 : [ 6.36592e-006 ]
4595 : [ 5.6304e-006  ]
4596 : [ 5.68696e-006 ]
4597 : [ 6.34317e-006 ]
4598 : [ 6.16426e-006 ]
4599 : [ 5.77765e-006 ]
4600 : [ 5.68482e-006 ]
4601 : [ 6.03711e-006 ]
4602 : [ 5.88009e-006 ]
4603 : [ 5.60918e-006 ]
4604 : [ 5.92122e-006 ]
4605 : [ 5.62466e-006 ]
4606 : [ 6.46534e-006 ]
4607 : [ 5.44931e-006 ]
4608 : [ 5.58079e-006 ]
4609 : [ 5.96047e-006 ]
4610 : [ 5.8669e-006  ]
4611 : [ 5.31176e-006 ]
4612 : [ 5.94533e-006 ]
4613 : [ 5.97146e-006 ]
4614 : [ 5.2929e-006  ]
4615 : [ 5.70488e-006 ]
4616 : [ 5.54938e-006 ]
4617 : [ 5.47693e-006 ]
4618 : [ 5.97071e-006 ]
4619 : [ 5.85002e-006 ]
4620 : [ 5.98826e-006 ]
4621 : [ 5.50068e-006 ]
4622 : [ 6.25552e-006 ]
4623 : [ 6.42173e-006 ]
4624 : [ 5.73301e-006 ]
4625 : [ 6.26737e-006 ]
4626 : [ 6.49884e-006 ]
4627 : [ 5.55457e-006 ]
4628 : [ 5.52752e-006 ]
4629 : [ 5.66665e-006 ]
4630 : [ 5.68481e-006 ]
4631 : [ 5.81817e-006 ]
4632 : [ 5.6625e-006  ]
4633 : [ 5.85202e-006 ]
4634 : [ 5.60426e-006 ]
4635 : [ 6.30601e-006 ]
4636 : [ 5.70361e-006 ]
4637 : [ 6.65827e-006 ]
4638 : [ 5.35705e-006 ]
4639 : [ 5.7421e-006  ]
4640 : [ 5.63253e-006 ]
4641 : [ 5.57934e-006 ]
4642 : [ 6.58677e-006 ]
4643 : [ 6.08923e-006 ]
4644 : [ 5.66954e-006 ]
4645 : [ 5.79648e-006 ]
4646 : [ 5.48545e-006 ]
4647 : [ 5.5412e-006  ]
4648 : [ 5.78884e-006 ]
4649 : [ 6.68498e-006 ]
4650 : [ 5.72088e-006 ]
4651 : [ 5.82043e-006 ]
4652 : [ 5.53338e-006 ]
4653 : [ 6.51501e-006 ]
4654 : [ 5.6919e-006  ]
4655 : [ 5.82341e-006 ]
4656 : [ 5.60069e-006 ]
4657 : [ 5.65094e-006 ]
4658 : [ 6.40514e-006 ]
4659 : [ 5.74812e-006 ]
4660 : [ 5.86134e-006 ]
4661 : [ 5.81149e-006 ]
4662 : [ 5.30933e-006 ]
4663 : [ 5.43215e-006 ]
4664 : [ 5.68667e-006 ]
4665 : [ 5.59766e-006 ]
4666 : [ 5.79785e-006 ]
4667 : [ 5.48135e-006 ]
4668 : [ 5.99592e-006 ]
4669 : [ 5.65435e-006 ]
4670 : [ 5.62743e-006 ]
4671 : [ 5.52531e-006 ]
4672 : [ 6.86989e-006 ]
4673 : [ 5.62181e-006 ]
4674 : [ 6.90171e-006 ]
4675 : [ 5.42554e-006 ]
4676 : [ 6.30522e-006 ]
4677 : [ 5.62146e-006 ]
4678 : [ 5.98564e-006 ]
4679 : [ 5.72319e-006 ]
4680 : [ 5.95173e-006 ]
4681 : [ 6.37125e-006 ]
4682 : [ 5.88413e-006 ]
4683 : [ 6.84663e-006 ]
4684 : [ 5.71169e-006 ]
4685 : [ 6.48665e-006 ]
4686 : [ 6.20654e-006 ]
4687 : [ 5.63676e-006 ]
4688 : [ 6.30529e-006 ]
4689 : [ 5.55877e-006 ]
4690 : [ 5.6949e-006  ]
4691 : [ 6.49218e-006 ]
4692 : [ 6.69073e-006 ]
4693 : [ 6.23923e-006 ]
4694 : [ 5.71119e-006 ]
4695 : [ 5.92653e-006 ]
4696 : [ 5.37796e-006 ]
4697 : [ 6.70851e-006 ]
4698 : [ 5.53316e-006 ]
4699 : [ 6.01828e-006 ]
4700 : [ 5.84242e-006 ]
4701 : [ 6.2115e-006  ]
4702 : [ 5.75368e-006 ]
4703 : [ 5.69136e-006 ]
4704 : [ 6.61073e-006 ]
4705 : [ 5.81617e-006 ]
4706 : [ 5.7984e-006  ]
4707 : [ 5.63004e-006 ]
4708 : [ 6.05397e-006 ]
4709 : [ 5.54555e-006 ]
4710 : [ 5.84437e-006 ]
4711 : [ 5.5389e-006  ]
4712 : [ 6.37351e-006 ]
4713 : [ 5.50216e-006 ]
4714 : [ 6.44855e-006 ]
4715 : [ 6.06208e-006 ]
4716 : [ 5.51106e-006 ]
4717 : [ 6.10608e-006 ]
4718 : [ 5.53102e-006 ]
4719 : [ 5.85303e-006 ]
4720 : [ 5.30954e-006 ]
4721 : [ 5.55818e-006 ]
4722 : [ 5.48047e-006 ]
4723 : [ 6.43564e-006 ]
4724 : [ 5.827e-006   ]
4725 : [ 6.29793e-006 ]
4726 : [ 5.56633e-006 ]
4727 : [ 5.66248e-006 ]
4728 : [ 6.14669e-006 ]
4729 : [ 5.7715e-006  ]
4730 : [ 5.68903e-006 ]
4731 : [ 6.66688e-006 ]
4732 : [ 6.32607e-006 ]
4733 : [ 6.87124e-006 ]
4734 : [ 5.89164e-006 ]
4735 : [ 5.36629e-006 ]
4736 : [ 6.10238e-006 ]
4737 : [ 5.60393e-006 ]
4738 : [ 5.97007e-006 ]
4739 : [ 5.73072e-006 ]
4740 : [ 5.37846e-006 ]
4741 : [ 6.46726e-006 ]
4742 : [ 5.46155e-006 ]
4743 : [ 5.82799e-006 ]
4744 : [ 6.10629e-006 ]
4745 : [ 5.28517e-006 ]
4746 : [ 5.71611e-006 ]
4747 : [ 5.91816e-006 ]
4748 : [ 5.8286e-006  ]
4749 : [ 6.55205e-006 ]
4750 : [ 5.96848e-006 ]
4751 : [ 6.74528e-006 ]
4752 : [ 6.29118e-006 ]
4753 : [ 5.76326e-006 ]
4754 : [ 5.77954e-006 ]
4755 : [ 6.34312e-006 ]
4756 : [ 6.27559e-006 ]
4757 : [ 5.63136e-006 ]
4758 : [ 6.20499e-006 ]
4759 : [ 6.77468e-006 ]
4760 : [ 5.89571e-006 ]
4761 : [ 5.56687e-006 ]
4762 : [ 6.55493e-006 ]
4763 : [ 5.5929e-006  ]
4764 : [ 6.13116e-006 ]
4765 : [ 6.61046e-006 ]
4766 : [ 5.72686e-006 ]
4767 : [ 6.07518e-006 ]
4768 : [ 6.20151e-006 ]
4769 : [ 5.86659e-006 ]
4770 : [ 6.18773e-006 ]
4771 : [ 6.2261e-006  ]
4772 : [ 5.45143e-006 ]
4773 : [ 5.33863e-006 ]
4774 : [ 6.05044e-006 ]
4775 : [ 5.69754e-006 ]
4776 : [ 5.61719e-006 ]
4777 : [ 5.57301e-006 ]
4778 : [ 5.99594e-006 ]
4779 : [ 5.26043e-006 ]
4780 : [ 5.74496e-006 ]
4781 : [ 5.85582e-006 ]
4782 : [ 5.62597e-006 ]
4783 : [ 5.6013e-006  ]
4784 : [ 5.69408e-006 ]
4785 : [ 5.53681e-006 ]
4786 : [ 6.28642e-006 ]
4787 : [ 6.48375e-006 ]
4788 : [ 6.56913e-006 ]
4789 : [ 6.11484e-006 ]
4790 : [ 5.38437e-006 ]
4791 : [ 6.30223e-006 ]
4792 : [ 5.60961e-006 ]
4793 : [ 5.88796e-006 ]
4794 : [ 6.56084e-006 ]
4795 : [ 6.32391e-006 ]
4796 : [ 5.694e-006   ]
4797 : [ 6.24307e-006 ]
4798 : [ 6.03885e-006 ]
4799 : [ 5.66162e-006 ]
4800 : [ 6.69741e-006 ]
4801 : [ 5.64067e-006 ]
4802 : [ 5.71273e-006 ]
4803 : [ 5.58613e-006 ]
4804 : [ 5.37779e-006 ]
4805 : [ 6.19991e-006 ]
4806 : [ 5.57619e-006 ]
4807 : [ 6.74286e-006 ]
4808 : [ 5.83677e-006 ]
4809 : [ 6.58653e-006 ]
4810 : [ 5.66037e-006 ]
4811 : [ 6.53898e-006 ]
4812 : [ 5.53986e-006 ]
4813 : [ 6.49696e-006 ]
4814 : [ 5.61957e-006 ]
4815 : [ 5.84625e-006 ]
4816 : [ 6.18902e-006 ]
4817 : [ 5.99697e-006 ]
4818 : [ 5.74445e-006 ]
4819 : [ 5.66652e-006 ]
4820 : [ 5.78891e-006 ]
4821 : [ 5.82998e-006 ]
4822 : [ 5.56782e-006 ]
4823 : [ 5.87902e-006 ]
4824 : [ 5.46878e-006 ]
4825 : [ 6.23816e-006 ]
4826 : [ 5.63979e-006 ]
4827 : [ 6.10707e-006 ]
4828 : [ 6.48965e-006 ]
4829 : [ 5.9721e-006  ]
4830 : [ 6.23587e-006 ]
4831 : [ 5.51879e-006 ]
4832 : [ 5.87931e-006 ]
4833 : [ 5.57454e-006 ]
4834 : [ 5.76849e-006 ]
4835 : [ 5.82547e-006 ]
4836 : [ 5.85536e-006 ]
4837 : [ 5.42523e-006 ]
4838 : [ 5.59453e-006 ]
4839 : [ 6.63548e-006 ]
4840 : [ 6.55205e-006 ]
4841 : [ 5.87321e-006 ]
4842 : [ 5.78698e-006 ]
4843 : [ 5.901e-006   ]
4844 : [ 5.91401e-006 ]
4845 : [ 6.4797e-006  ]
4846 : [ 6.06428e-006 ]
4847 : [ 6.04421e-006 ]
4848 : [ 6.79025e-006 ]
4849 : [ 5.43723e-006 ]
4850 : [ 6.45116e-006 ]
4851 : [ 5.40131e-006 ]
4852 : [ 5.62123e-006 ]
4853 : [ 5.45474e-006 ]
4854 : [ 5.52448e-006 ]
4855 : [ 5.80627e-006 ]
4856 : [ 5.51124e-006 ]
4857 : [ 5.90603e-006 ]
4858 : [ 5.79616e-006 ]
4859 : [ 5.87307e-006 ]
4860 : [ 5.49281e-006 ]
4861 : [ 5.4764e-006  ]
4862 : [ 5.57405e-006 ]
4863 : [ 5.70746e-006 ]
4864 : [ 5.6278e-006  ]
4865 : [ 5.86732e-006 ]
4866 : [ 5.65295e-006 ]
4867 : [ 6.13079e-006 ]
4868 : [ 5.39616e-006 ]
4869 : [ 6.22346e-006 ]
4870 : [ 5.19873e-006 ]
4871 : [ 6.79233e-006 ]
4872 : [ 5.52307e-006 ]
4873 : [ 5.67802e-006 ]
4874 : [ 5.80198e-006 ]
4875 : [ 5.76202e-006 ]
4876 : [ 6.87469e-006 ]
4877 : [ 5.55143e-006 ]
4878 : [ 5.63844e-006 ]
4879 : [ 5.53456e-006 ]
4880 : [ 5.98658e-006 ]
4881 : [ 5.63742e-006 ]
4882 : [ 5.32199e-006 ]
4883 : [ 6.60882e-006 ]
4884 : [ 5.71386e-006 ]
4885 : [ 5.41805e-006 ]
4886 : [ 5.68937e-006 ]
4887 : [ 5.53805e-006 ]
4888 : [ 6.65664e-006 ]
4889 : [ 5.95283e-006 ]
4890 : [ 6.00364e-006 ]
4891 : [ 5.99465e-006 ]
4892 : [ 6.04134e-006 ]
4893 : [ 5.70639e-006 ]
4894 : [ 5.598e-006   ]
4895 : [ 6.16427e-006 ]
4896 : [ 6.14435e-006 ]
4897 : [ 6.81831e-006 ]
4898 : [ 5.27578e-006 ]
4899 : [ 6.05657e-006 ]
4900 : [ 5.58578e-006 ]
4901 : [ 5.90424e-006 ]
4902 : [ 6.40082e-006 ]
4903 : [ 5.84904e-006 ]
4904 : [ 5.95831e-006 ]
4905 : [ 5.72765e-006 ]
4906 : [ 6.22562e-006 ]
4907 : [ 5.9673e-006  ]
4908 : [ 6.04749e-006 ]
4909 : [ 5.98928e-006 ]
4910 : [ 5.67797e-006 ]
4911 : [ 5.96182e-006 ]
4912 : [ 5.81422e-006 ]
4913 : [ 5.41277e-006 ]
4914 : [ 6.56907e-006 ]
4915 : [ 6.09976e-006 ]
4916 : [ 5.2015e-006  ]
4917 : [ 6.47569e-006 ]
4918 : [ 6.10436e-006 ]
4919 : [ 5.40505e-006 ]
4920 : [ 5.50537e-006 ]
4921 : [ 5.3935e-006  ]
4922 : [ 5.66253e-006 ]
4923 : [ 5.62667e-006 ]
4924 : [ 5.35149e-006 ]
4925 : [ 5.58417e-006 ]
4926 : [ 6.05612e-006 ]
4927 : [ 5.54588e-006 ]
4928 : [ 5.91068e-006 ]
4929 : [ 5.7505e-006  ]
4930 : [ 5.79993e-006 ]
4931 : [ 6.42279e-006 ]
4932 : [ 6.35326e-006 ]
4933 : [ 5.57276e-006 ]
4934 : [ 5.33931e-006 ]
4935 : [ 5.68035e-006 ]
4936 : [ 6.05616e-006 ]
4937 : [ 6.54676e-006 ]
4938 : [ 6.24031e-006 ]
4939 : [ 5.8204e-006  ]
4940 : [ 6.24883e-006 ]
4941 : [ 6.59929e-006 ]
4942 : [ 5.75741e-006 ]
4943 : [ 6.65507e-006 ]
4944 : [ 5.80809e-006 ]
4945 : [ 5.98761e-006 ]
4946 : [ 5.60149e-006 ]
4947 : [ 5.72445e-006 ]
4948 : [ 6.45337e-006 ]
4949 : [ 5.58518e-006 ]
4950 : [ 5.5e-006     ]
4951 : [ 5.52525e-006 ]
4952 : [ 5.72817e-006 ]
4953 : [ 5.84251e-006 ]
4954 : [ 6.30219e-006 ]
4955 : [ 6.99649e-006 ]
4956 : [ 5.72654e-006 ]
4957 : [ 6.59968e-006 ]
4958 : [ 5.54889e-006 ]
4959 : [ 5.46128e-006 ]
4960 : [ 5.71872e-006 ]
4961 : [ 6.02994e-006 ]
4962 : [ 6.53865e-006 ]
4963 : [ 5.79808e-006 ]
4964 : [ 5.62338e-006 ]
4965 : [ 5.6766e-006  ]
4966 : [ 6.4376e-006  ]
4967 : [ 5.41878e-006 ]
4968 : [ 7.0113e-006  ]
4969 : [ 6.10024e-006 ]
4970 : [ 6.81788e-006 ]
4971 : [ 5.68611e-006 ]
4972 : [ 5.35671e-006 ]
4973 : [ 5.49918e-006 ]
4974 : [ 5.79322e-006 ]
4975 : [ 5.73519e-006 ]
4976 : [ 6.8244e-006  ]
4977 : [ 5.37794e-006 ]
4978 : [ 5.99691e-006 ]
4979 : [ 5.57037e-006 ]
4980 : [ 6.16078e-006 ]
4981 : [ 6.37453e-006 ]
4982 : [ 6.04352e-006 ]
4983 : [ 5.20669e-006 ]
4984 : [ 5.82998e-006 ]
4985 : [ 5.95909e-006 ]
4986 : [ 6.60948e-006 ]
4987 : [ 6.21813e-006 ]
4988 : [ 6.05095e-006 ]
4989 : [ 5.66953e-006 ]
4990 : [ 6.02527e-006 ]
4991 : [ 5.45712e-006 ]
4992 : [ 5.69101e-006 ]
4993 : [ 6.41252e-006 ]
4994 : [ 6.66817e-006 ]
4995 : [ 5.65135e-006 ]
4996 : [ 5.68212e-006 ]
4997 : [ 6.5576e-006  ]
4998 : [ 5.57673e-006 ]
4999 : [ 6.02158e-006 ]
5000 : [ 6.39686e-006 ]
5001 : [ 6.06637e-006 ]
5002 : [ 5.66847e-006 ]
5003 : [ 5.52026e-006 ]
5004 : [ 5.75549e-006 ]
5005 : [ 5.79736e-006 ]
5006 : [ 6.12813e-006 ]
5007 : [ 6.47244e-006 ]
5008 : [ 5.77963e-006 ]
5009 : [ 5.62122e-006 ]
5010 : [ 5.53542e-006 ]
5011 : [ 5.64904e-006 ]
5012 : [ 5.64903e-006 ]
5013 : [ 5.62306e-006 ]
5014 : [ 5.40411e-006 ]
5015 : [ 6.74252e-006 ]
5016 : [ 6.00562e-006 ]
5017 : [ 5.72359e-006 ]
5018 : [ 5.69643e-006 ]
5019 : [ 6.61005e-006 ]
5020 : [ 5.58963e-006 ]
5021 : [ 5.5692e-006  ]
5022 : [ 5.63427e-006 ]
5023 : [ 5.50071e-006 ]
5024 : [ 5.85473e-006 ]
5025 : [ 5.85449e-006 ]
5026 : [ 5.76385e-006 ]
5027 : [ 6.26416e-006 ]
5028 : [ 5.58313e-006 ]
5029 : [ 5.56784e-006 ]
5030 : [ 5.41582e-006 ]
5031 : [ 5.62788e-006 ]
5032 : [ 5.55312e-006 ]
5033 : [ 6.57831e-006 ]
5034 : [ 6.09834e-006 ]
5035 : [ 5.37132e-006 ]
5036 : [ 6.66048e-006 ]
5037 : [ 5.69051e-006 ]
5038 : [ 5.41767e-006 ]
5039 : [ 6.69701e-006 ]
5040 : [ 6.01417e-006 ]
5041 : [ 5.70772e-006 ]
5042 : [ 5.53837e-006 ]
5043 : [ 5.4432e-006  ]
5044 : [ 6.01711e-006 ]
5045 : [ 6.23483e-006 ]
5046 : [ 5.55266e-006 ]
5047 : [ 6.61461e-006 ]
5048 : [ 5.97551e-006 ]
5049 : [ 6.33228e-006 ]
5050 : [ 6.83966e-006 ]
5051 : [ 5.81725e-006 ]
5052 : [ 5.17126e-006 ]
5053 : [ 5.92301e-006 ]
5054 : [ 5.65759e-006 ]
5055 : [ 6.60566e-006 ]
5056 : [ 5.60645e-006 ]
5057 : [ 6.13948e-006 ]
5058 : [ 6.49196e-006 ]
5059 : [ 5.74693e-006 ]
5060 : [ 6.01353e-006 ]
5061 : [ 5.52398e-006 ]
5062 : [ 5.37387e-006 ]
5063 : [ 5.56412e-006 ]
5064 : [ 5.81041e-006 ]
5065 : [ 5.48013e-006 ]
5066 : [ 6.21422e-006 ]
5067 : [ 6.0272e-006  ]
5068 : [ 5.72853e-006 ]
5069 : [ 5.6371e-006  ]
5070 : [ 6.47133e-006 ]
5071 : [ 5.59925e-006 ]
5072 : [ 5.56795e-006 ]
5073 : [ 5.47628e-006 ]
5074 : [ 5.55254e-006 ]
5075 : [ 5.7232e-006  ]
5076 : [ 5.32755e-006 ]
5077 : [ 5.43057e-006 ]
5078 : [ 6.2104e-006  ]
5079 : [ 5.99569e-006 ]
5080 : [ 6.04416e-006 ]
5081 : [ 5.50813e-006 ]
5082 : [ 5.61427e-006 ]
5083 : [ 5.84159e-006 ]
5084 : [ 5.99194e-006 ]
5085 : [ 5.57074e-006 ]
5086 : [ 5.60416e-006 ]
5087 : [ 5.78091e-006 ]
5088 : [ 5.64789e-006 ]
5089 : [ 5.75412e-006 ]
5090 : [ 5.62369e-006 ]
5091 : [ 6.163e-006   ]
5092 : [ 6.04796e-006 ]
5093 : [ 6.43711e-006 ]
5094 : [ 5.72553e-006 ]
5095 : [ 5.47338e-006 ]
5096 : [ 5.39956e-006 ]
5097 : [ 5.43258e-006 ]
5098 : [ 5.86833e-006 ]
5099 : [ 5.44603e-006 ]
5100 : [ 6.05318e-006 ]
5101 : [ 6.31901e-006 ]
5102 : [ 5.46546e-006 ]
5103 : [ 5.88478e-006 ]
5104 : [ 6.34886e-006 ]
5105 : [ 6.5867e-006  ]
5106 : [ 6.32297e-006 ]
5107 : [ 5.55908e-006 ]
5108 : [ 5.91543e-006 ]
5109 : [ 6.34251e-006 ]
5110 : [ 6.02547e-006 ]
5111 : [ 5.82389e-006 ]
5112 : [ 6.04433e-006 ]
5113 : [ 5.76409e-006 ]
5114 : [ 6.4003e-006  ]
5115 : [ 5.37304e-006 ]
5116 : [ 6.25545e-006 ]
5117 : [ 6.02356e-006 ]
5118 : [ 5.97463e-006 ]
5119 : [ 5.77048e-006 ]
5120 : [ 5.74611e-006 ]
5121 : [ 6.02171e-006 ]
5122 : [ 5.70513e-006 ]
5123 : [ 5.95377e-006 ]
5124 : [ 5.52998e-006 ]
5125 : [ 5.43849e-006 ]
5126 : [ 5.69402e-006 ]
5127 : [ 5.6979e-006  ]
5128 : [ 6.57211e-006 ]
5129 : [ 5.53324e-006 ]
5130 : [ 5.44337e-006 ]
5131 : [ 5.54437e-006 ]
5132 : [ 6.52533e-006 ]
5133 : [ 5.75218e-006 ]
5134 : [ 5.33498e-006 ]
5135 : [ 5.81703e-006 ]
5136 : [ 5.67635e-006 ]
5137 : [ 6.34855e-006 ]
5138 : [ 5.79549e-006 ]
5139 : [ 6.04752e-006 ]
5140 : [ 6.19728e-006 ]
5141 : [ 5.84264e-006 ]
5142 : [ 5.49471e-006 ]
5143 : [ 5.44586e-006 ]
5144 : [ 5.28213e-006 ]
5145 : [ 6.28588e-006 ]
5146 : [ 5.74257e-006 ]
5147 : [ 5.60856e-006 ]
5148 : [ 6.41769e-006 ]
5149 : [ 5.66473e-006 ]
5150 : [ 5.96505e-006 ]
5151 : [ 6.51012e-006 ]
5152 : [ 5.72667e-006 ]
5153 : [ 5.33713e-006 ]
5154 : [ 5.644e-006   ]
5155 : [ 5.67839e-006 ]
5156 : [ 6.64706e-006 ]
5157 : [ 6.00668e-006 ]
5158 : [ 5.81254e-006 ]
5159 : [ 6.34177e-006 ]
5160 : [ 5.68176e-006 ]
5161 : [ 5.87415e-006 ]
5162 : [ 6.97646e-006 ]
5163 : [ 5.53023e-006 ]
5164 : [ 6.52084e-006 ]
5165 : [ 5.60735e-006 ]
5166 : [ 7.04354e-006 ]
5167 : [ 6.5695e-006  ]
5168 : [ 5.53174e-006 ]
5169 : [ 5.73773e-006 ]
5170 : [ 5.63823e-006 ]
5171 : [ 5.81361e-006 ]
5172 : [ 6.0991e-006  ]
5173 : [ 5.64777e-006 ]
5174 : [ 6.15494e-006 ]
5175 : [ 5.76325e-006 ]
5176 : [ 5.8563e-006  ]
5177 : [ 5.35162e-006 ]
5178 : [ 5.94664e-006 ]
5179 : [ 5.53845e-006 ]
5180 : [ 5.73762e-006 ]
5181 : [ 5.59361e-006 ]
5182 : [ 5.82489e-006 ]
5183 : [ 6.53168e-006 ]
5184 : [ 6.05228e-006 ]
5185 : [ 5.47851e-006 ]
5186 : [ 5.69885e-006 ]
5187 : [ 6.81779e-006 ]
5188 : [ 5.84893e-006 ]
5189 : [ 5.5008e-006  ]
5190 : [ 6.08716e-006 ]
5191 : [ 6.96279e-006 ]
5192 : [ 5.69537e-006 ]
5193 : [ 6.12902e-006 ]
5194 : [ 5.54261e-006 ]
5195 : [ 5.40742e-006 ]
5196 : [ 6.51097e-006 ]
5197 : [ 5.73838e-006 ]
5198 : [ 5.3843e-006  ]
5199 : [ 6.12082e-006 ]
5200 : [ 5.63727e-006 ]
5201 : [ 6.35243e-006 ]
5202 : [ 6.82399e-006 ]
5203 : [ 5.53162e-006 ]
5204 : [ 6.17384e-006 ]
5205 : [ 5.58334e-006 ]
5206 : [ 5.62407e-006 ]
5207 : [ 5.81098e-006 ]
5208 : [ 5.47453e-006 ]
5209 : [ 5.43953e-006 ]
5210 : [ 5.19654e-006 ]
5211 : [ 5.58575e-006 ]
5212 : [ 5.67578e-006 ]
5213 : [ 6.62689e-006 ]
5214 : [ 6.32664e-006 ]
5215 : [ 6.11936e-006 ]
5216 : [ 6.6316e-006  ]
5217 : [ 6.59169e-006 ]
5218 : [ 5.6392e-006  ]
5219 : [ 5.82405e-006 ]
5220 : [ 5.64593e-006 ]
5221 : [ 5.73537e-006 ]
5222 : [ 5.38307e-006 ]
5223 : [ 6.91374e-006 ]
5224 : [ 5.80319e-006 ]
5225 : [ 6.48324e-006 ]
5226 : [ 6.1214e-006  ]
5227 : [ 5.63825e-006 ]
5228 : [ 5.3258e-006  ]
5229 : [ 6.68681e-006 ]
5230 : [ 6.01899e-006 ]
5231 : [ 6.04222e-006 ]
5232 : [ 6.86736e-006 ]
5233 : [ 6.53123e-006 ]
5234 : [ 5.86947e-006 ]
5235 : [ 5.56761e-006 ]
5236 : [ 6.88412e-006 ]
5237 : [ 5.87481e-006 ]
5238 : [ 5.85948e-006 ]
5239 : [ 5.53026e-006 ]
5240 : [ 6.47069e-006 ]
5241 : [ 6.29276e-006 ]
5242 : [ 5.6615e-006  ]
5243 : [ 6.6656e-006  ]
5244 : [ 5.6989e-006  ]
5245 : [ 5.99582e-006 ]
5246 : [ 5.73953e-006 ]
5247 : [ 6.24364e-006 ]
5248 : [ 5.73076e-006 ]
5249 : [ 5.46034e-006 ]
5250 : [ 5.60711e-006 ]
5251 : [ 5.36113e-006 ]
5252 : [ 5.73247e-006 ]
5253 : [ 5.49442e-006 ]
5254 : [ 6.1172e-006  ]
5255 : [ 6.8398e-006  ]
5256 : [ 5.68952e-006 ]
5257 : [ 5.52103e-006 ]
5258 : [ 5.85198e-006 ]
5259 : [ 6.40012e-006 ]
5260 : [ 5.5611e-006  ]
5261 : [ 5.96094e-006 ]
5262 : [ 5.74199e-006 ]
5263 : [ 5.60832e-006 ]
5264 : [ 6.43023e-006 ]
5265 : [ 6.13723e-006 ]
5266 : [ 5.9441e-006  ]
5267 : [ 5.73876e-006 ]
5268 : [ 5.82878e-006 ]
5269 : [ 5.75604e-006 ]
5270 : [ 5.85718e-006 ]
5271 : [ 6.19813e-006 ]
5272 : [ 6.61144e-006 ]
5273 : [ 5.71313e-006 ]
5274 : [ 5.64426e-006 ]
5275 : [ 6.10866e-006 ]
5276 : [ 5.6355e-006  ]
5277 : [ 5.34666e-006 ]
5278 : [ 5.65319e-006 ]
5279 : [ 5.68866e-006 ]
5280 : [ 5.77647e-006 ]
5281 : [ 5.70866e-006 ]
5282 : [ 5.49688e-006 ]
5283 : [ 5.71472e-006 ]
5284 : [ 6.46577e-006 ]
5285 : [ 5.95879e-006 ]
5286 : [ 5.89162e-006 ]
5287 : [ 5.68303e-006 ]
5288 : [ 5.66194e-006 ]
5289 : [ 5.69493e-006 ]
5290 : [ 5.42681e-006 ]
5291 : [ 5.80426e-006 ]
5292 : [ 6.78849e-006 ]
5293 : [ 6.39532e-006 ]
5294 : [ 5.74014e-006 ]
5295 : [ 5.63585e-006 ]
5296 : [ 6.68324e-006 ]
5297 : [ 5.49713e-006 ]
5298 : [ 5.92612e-006 ]
5299 : [ 5.3805e-006  ]
5300 : [ 5.80328e-006 ]
5301 : [ 5.77743e-006 ]
5302 : [ 5.67e-006    ]
5303 : [ 5.88698e-006 ]
5304 : [ 6.12897e-006 ]
5305 : [ 5.80524e-006 ]
5306 : [ 5.67002e-006 ]
5307 : [ 5.41478e-006 ]
5308 : [ 5.78163e-006 ]
5309 : [ 5.76083e-006 ]
5310 : [ 5.32722e-006 ]
5311 : [ 6.66279e-006 ]
5312 : [ 6.16934e-006 ]
5313 : [ 5.35769e-006 ]
5314 : [ 5.71849e-006 ]
5315 : [ 6.19884e-006 ]
5316 : [ 5.35294e-006 ]
5317 : [ 6.56422e-006 ]
5318 : [ 6.06799e-006 ]
5319 : [ 6.44235e-006 ]
5320 : [ 5.37813e-006 ]
5321 : [ 5.68995e-006 ]
5322 : [ 5.80254e-006 ]
5323 : [ 6.25697e-006 ]
5324 : [ 5.86146e-006 ]
5325 : [ 6.14174e-006 ]
5326 : [ 5.84857e-006 ]
5327 : [ 5.51351e-006 ]
5328 : [ 5.91118e-006 ]
5329 : [ 5.35846e-006 ]
5330 : [ 5.70743e-006 ]
5331 : [ 5.65895e-006 ]
5332 : [ 6.5472e-006  ]
5333 : [ 5.8409e-006  ]
5334 : [ 5.91549e-006 ]
5335 : [ 5.36233e-006 ]
5336 : [ 5.54533e-006 ]
5337 : [ 5.65108e-006 ]
5338 : [ 5.65091e-006 ]
5339 : [ 5.55039e-006 ]
5340 : [ 5.88419e-006 ]
5341 : [ 6.20745e-006 ]
5342 : [ 5.65804e-006 ]
5343 : [ 5.56791e-006 ]
5344 : [ 6.51353e-006 ]
5345 : [ 5.82891e-006 ]
5346 : [ 6.30166e-006 ]
5347 : [ 6.0106e-006  ]
5348 : [ 6.32061e-006 ]
5349 : [ 5.9979e-006  ]
5350 : [ 6.56787e-006 ]
5351 : [ 6.32045e-006 ]
5352 : [ 5.72827e-006 ]
5353 : [ 6.35347e-006 ]
5354 : [ 6.11194e-006 ]
5355 : [ 5.64334e-006 ]
5356 : [ 5.69811e-006 ]
5357 : [ 6.35875e-006 ]
5358 : [ 5.81428e-006 ]
5359 : [ 5.4478e-006  ]
5360 : [ 5.58884e-006 ]
5361 : [ 5.48491e-006 ]
5362 : [ 5.71556e-006 ]
5363 : [ 5.79778e-006 ]
5364 : [ 5.87835e-006 ]
5365 : [ 5.71495e-006 ]
5366 : [ 5.45817e-006 ]
5367 : [ 6.88952e-006 ]
5368 : [ 6.39046e-006 ]
5369 : [ 5.51544e-006 ]
5370 : [ 6.02714e-006 ]
5371 : [ 5.53665e-006 ]
5372 : [ 5.76478e-006 ]
5373 : [ 5.74001e-006 ]
5374 : [ 5.61588e-006 ]
5375 : [ 5.57479e-006 ]
5376 : [ 5.49073e-006 ]
5377 : [ 5.57456e-006 ]
5378 : [ 5.68169e-006 ]
5379 : [ 6.49081e-006 ]
5380 : [ 6.59322e-006 ]
5381 : [ 5.748e-006   ]
5382 : [ 5.66208e-006 ]
5383 : [ 5.32562e-006 ]
5384 : [ 5.78385e-006 ]
5385 : [ 5.85098e-006 ]
5386 : [ 5.51315e-006 ]
5387 : [ 5.77325e-006 ]
5388 : [ 5.56083e-006 ]
5389 : [ 5.49836e-006 ]
5390 : [ 6.50757e-006 ]
5391 : [ 6.06899e-006 ]
5392 : [ 5.5204e-006  ]
5393 : [ 6.04588e-006 ]
5394 : [ 6.16329e-006 ]
5395 : [ 5.458e-006   ]
5396 : [ 6.18802e-006 ]
5397 : [ 6.3132e-006  ]
5398 : [ 5.87992e-006 ]
5399 : [ 5.64444e-006 ]
5400 : [ 6.87241e-006 ]
5401 : [ 5.76391e-006 ]
5402 : [ 5.80242e-006 ]
5403 : [ 5.87583e-006 ]
5404 : [ 6.13416e-006 ]
5405 : [ 5.58538e-006 ]
5406 : [ 5.86193e-006 ]
5407 : [ 5.86837e-006 ]
5408 : [ 6.15544e-006 ]
5409 : [ 5.51221e-006 ]
5410 : [ 5.8081e-006  ]
5411 : [ 5.84993e-006 ]
5412 : [ 5.81809e-006 ]
5413 : [ 5.93729e-006 ]
5414 : [ 5.87972e-006 ]
5415 : [ 5.78328e-006 ]
5416 : [ 5.97486e-006 ]
5417 : [ 5.60778e-006 ]
5418 : [ 6.2954e-006  ]
5419 : [ 6.32435e-006 ]
5420 : [ 6.62476e-006 ]
5421 : [ 6.04919e-006 ]
5422 : [ 6.42117e-006 ]
5423 : [ 5.38268e-006 ]
5424 : [ 6.2529e-006  ]
5425 : [ 5.70892e-006 ]
5426 : [ 5.82673e-006 ]
5427 : [ 5.60159e-006 ]
5428 : [ 5.75225e-006 ]
5429 : [ 6.99965e-006 ]
5430 : [ 5.49788e-006 ]
5431 : [ 5.53778e-006 ]
5432 : [ 5.59578e-006 ]
5433 : [ 6.29553e-006 ]
5434 : [ 5.78686e-006 ]
5435 : [ 5.44442e-006 ]
5436 : [ 5.62641e-006 ]
5437 : [ 5.74718e-006 ]
5438 : [ 5.32129e-006 ]
5439 : [ 5.85221e-006 ]
5440 : [ 6.09226e-006 ]
5441 : [ 6.29743e-006 ]
5442 : [ 5.86624e-006 ]
5443 : [ 5.6606e-006  ]
5444 : [ 5.49916e-006 ]
5445 : [ 5.82931e-006 ]
5446 : [ 6.58199e-006 ]
5447 : [ 6.50696e-006 ]
5448 : [ 5.38037e-006 ]
5449 : [ 5.74155e-006 ]
5450 : [ 5.79872e-006 ]
5451 : [ 6.4213e-006  ]
5452 : [ 5.34243e-006 ]
5453 : [ 5.70873e-006 ]
5454 : [ 6.12545e-006 ]
5455 : [ 5.92914e-006 ]
5456 : [ 5.6792e-006  ]
5457 : [ 6.65798e-006 ]
5458 : [ 5.62819e-006 ]
5459 : [ 6.62764e-006 ]
5460 : [ 6.08599e-006 ]
5461 : [ 5.6479e-006  ]
5462 : [ 5.73685e-006 ]
5463 : [ 5.93237e-006 ]
5464 : [ 6.96661e-006 ]
5465 : [ 5.68398e-006 ]
5466 : [ 6.77492e-006 ]
5467 : [ 5.7974e-006  ]
5468 : [ 5.74761e-006 ]
5469 : [ 6.37777e-006 ]
5470 : [ 6.86218e-006 ]
5471 : [ 5.53685e-006 ]
5472 : [ 5.78906e-006 ]
5473 : [ 5.42534e-006 ]
5474 : [ 5.72594e-006 ]
5475 : [ 5.55509e-006 ]
5476 : [ 5.71818e-006 ]
5477 : [ 5.12007e-006 ]
5478 : [ 5.52192e-006 ]
5479 : [ 5.90228e-006 ]
5480 : [ 6.12559e-006 ]
5481 : [ 6.69473e-006 ]
5482 : [ 5.73738e-006 ]
5483 : [ 6.39361e-006 ]
5484 : [ 5.75472e-006 ]
5485 : [ 5.34285e-006 ]
5486 : [ 6.03114e-006 ]
5487 : [ 5.59801e-006 ]
5488 : [ 6.51482e-006 ]
5489 : [ 6.59651e-006 ]
5490 : [ 6.53601e-006 ]
5491 : [ 5.64307e-006 ]
5492 : [ 5.87869e-006 ]
5493 : [ 5.97161e-006 ]
5494 : [ 6.65739e-006 ]
5495 : [ 5.85427e-006 ]
5496 : [ 6.41774e-006 ]
5497 : [ 5.59617e-006 ]
5498 : [ 5.35348e-006 ]
5499 : [ 5.85822e-006 ]
5500 : [ 5.43747e-006 ]
5501 : [ 5.40736e-006 ]
5502 : [ 5.56364e-006 ]
5503 : [ 5.56993e-006 ]
5504 : [ 5.65941e-006 ]
5505 : [ 6.043e-006   ]
5506 : [ 6.38591e-006 ]
5507 : [ 5.57652e-006 ]
5508 : [ 5.66041e-006 ]
5509 : [ 6.2472e-006  ]
5510 : [ 6.53982e-006 ]
5511 : [ 5.52901e-006 ]
5512 : [ 6.61289e-006 ]
5513 : [ 6.64234e-006 ]
5514 : [ 5.94723e-006 ]
5515 : [ 5.89373e-006 ]
5516 : [ 6.06076e-006 ]
5517 : [ 5.92779e-006 ]
5518 : [ 5.44516e-006 ]
5519 : [ 5.45353e-006 ]
5520 : [ 5.74742e-006 ]
5521 : [ 5.64734e-006 ]
5522 : [ 5.67337e-006 ]
5523 : [ 6.38831e-006 ]
5524 : [ 5.44073e-006 ]
5525 : [ 5.54983e-006 ]
5526 : [ 5.62544e-006 ]
5527 : [ 5.73302e-006 ]
5528 : [ 5.87237e-006 ]
5529 : [ 5.5649e-006  ]
5530 : [ 5.66822e-006 ]
5531 : [ 5.77916e-006 ]
5532 : [ 5.59782e-006 ]
5533 : [ 5.55703e-006 ]
5534 : [ 5.67451e-006 ]
5535 : [ 5.6141e-006  ]
5536 : [ 5.58507e-006 ]
5537 : [ 5.79846e-006 ]
5538 : [ 6.24418e-006 ]
5539 : [ 5.5371e-006  ]
5540 : [ 5.49397e-006 ]
5541 : [ 5.38266e-006 ]
5542 : [ 5.39274e-006 ]
5543 : [ 5.55154e-006 ]
5544 : [ 5.54072e-006 ]
5545 : [ 5.69262e-006 ]
5546 : [ 5.68629e-006 ]
5547 : [ 6.84626e-006 ]
5548 : [ 5.53292e-006 ]
5549 : [ 5.73725e-006 ]
5550 : [ 5.53794e-006 ]
5551 : [ 5.75772e-006 ]
5552 : [ 6.33645e-006 ]
5553 : [ 5.75376e-006 ]
5554 : [ 5.57257e-006 ]
5555 : [ 5.69779e-006 ]
5556 : [ 5.92733e-006 ]
5557 : [ 5.62678e-006 ]
5558 : [ 5.64018e-006 ]
5559 : [ 5.77758e-006 ]
5560 : [ 5.52309e-006 ]
5561 : [ 6.25425e-006 ]
5562 : [ 6.61023e-006 ]
5563 : [ 6.87032e-006 ]
5564 : [ 6.57672e-006 ]
5565 : [ 6.57906e-006 ]
5566 : [ 5.64066e-006 ]
5567 : [ 5.69907e-006 ]
5568 : [ 5.64565e-006 ]
5569 : [ 5.83563e-006 ]
5570 : [ 5.7346e-006  ]
5571 : [ 5.40943e-006 ]
5572 : [ 5.55983e-006 ]
5573 : [ 6.29564e-006 ]
5574 : [ 6.40403e-006 ]
5575 : [ 5.47158e-006 ]
5576 : [ 5.73219e-006 ]
5577 : [ 5.64357e-006 ]
5578 : [ 6.69529e-006 ]
5579 : [ 6.36125e-006 ]
5580 : [ 5.49047e-006 ]
5581 : [ 5.87589e-006 ]
5582 : [ 5.50599e-006 ]
5583 : [ 5.74649e-006 ]
5584 : [ 5.76512e-006 ]
5585 : [ 6.50922e-006 ]
5586 : [ 6.79751e-006 ]
5587 : [ 6.11916e-006 ]
5588 : [ 6.57093e-006 ]
5589 : [ 6.09369e-006 ]
5590 : [ 6.2444e-006  ]
5591 : [ 6.01288e-006 ]
5592 : [ 5.63663e-006 ]
5593 : [ 5.74432e-006 ]
5594 : [ 5.82781e-006 ]
5595 : [ 6.50625e-006 ]
5596 : [ 5.62489e-006 ]
5597 : [ 6.84961e-006 ]
5598 : [ 6.04614e-006 ]
5599 : [ 5.73256e-006 ]
5600 : [ 5.77787e-006 ]
5601 : [ 5.52983e-006 ]
5602 : [ 6.90667e-006 ]
5603 : [ 6.46943e-006 ]
5604 : [ 5.41328e-006 ]
5605 : [ 5.30991e-006 ]
5606 : [ 5.87519e-006 ]
5607 : [ 5.68417e-006 ]
5608 : [ 5.57683e-006 ]
5609 : [ 6.0029e-006  ]
5610 : [ 6.62887e-006 ]
5611 : [ 5.87146e-006 ]
5612 : [ 5.83348e-006 ]
5613 : [ 5.72928e-006 ]
5614 : [ 5.47251e-006 ]
5615 : [ 6.52157e-006 ]
5616 : [ 5.78401e-006 ]
5617 : [ 5.68624e-006 ]
5618 : [ 6.02954e-006 ]
5619 : [ 5.41907e-006 ]
5620 : [ 6.33e-006    ]
5621 : [ 5.62726e-006 ]
5622 : [ 5.77031e-006 ]
5623 : [ 5.75839e-006 ]
5624 : [ 5.79774e-006 ]
5625 : [ 5.77709e-006 ]
5626 : [ 6.49789e-006 ]
5627 : [ 5.74487e-006 ]
5628 : [ 6.54337e-006 ]
5629 : [ 6.13534e-006 ]
5630 : [ 5.70303e-006 ]
5631 : [ 6.59086e-006 ]
5632 : [ 5.72877e-006 ]
5633 : [ 5.79253e-006 ]
5634 : [ 6.22147e-006 ]
5635 : [ 5.6228e-006  ]
5636 : [ 5.5833e-006  ]
5637 : [ 6.65297e-006 ]
5638 : [ 6.00222e-006 ]
5639 : [ 5.59195e-006 ]
5640 : [ 6.01486e-006 ]
5641 : [ 5.60382e-006 ]
5642 : [ 5.58293e-006 ]
5643 : [ 5.553e-006   ]
5644 : [ 5.98539e-006 ]
5645 : [ 5.72516e-006 ]
5646 : [ 6.5361e-006  ]
5647 : [ 5.51112e-006 ]
5648 : [ 5.81655e-006 ]
5649 : [ 5.71738e-006 ]
5650 : [ 6.67668e-006 ]
5651 : [ 5.38932e-006 ]
5652 : [ 5.91313e-006 ]
5653 : [ 6.06e-006    ]
5654 : [ 6.87149e-006 ]
5655 : [ 5.75527e-006 ]
5656 : [ 6.11086e-006 ]
5657 : [ 6.28172e-006 ]
5658 : [ 5.67924e-006 ]
5659 : [ 5.40364e-006 ]
5660 : [ 6.03606e-006 ]
5661 : [ 6.33721e-006 ]
5662 : [ 5.5286e-006  ]
5663 : [ 5.97444e-006 ]
5664 : [ 5.5624e-006  ]
5665 : [ 6.27836e-006 ]
5666 : [ 5.42318e-006 ]
5667 : [ 5.57982e-006 ]
5668 : [ 5.65057e-006 ]
5669 : [ 5.72165e-006 ]
5670 : [ 5.62935e-006 ]
5671 : [ 6.47908e-006 ]
5672 : [ 5.95278e-006 ]
5673 : [ 6.43195e-006 ]
5674 : [ 6.08997e-006 ]
5675 : [ 5.81438e-006 ]
5676 : [ 6.03586e-006 ]
5677 : [ 5.7064e-006  ]
5678 : [ 5.59149e-006 ]
5679 : [ 6.35195e-006 ]
5680 : [ 5.64429e-006 ]
5681 : [ 6.38356e-006 ]
5682 : [ 6.5449e-006  ]
5683 : [ 5.77009e-006 ]
5684 : [ 5.78447e-006 ]
5685 : [ 5.64983e-006 ]
5686 : [ 6.08501e-006 ]
5687 : [ 6.07506e-006 ]
5688 : [ 6.1842e-006  ]
5689 : [ 5.72662e-006 ]
5690 : [ 5.26524e-006 ]
5691 : [ 5.74833e-006 ]
5692 : [ 5.60301e-006 ]
5693 : [ 6.50809e-006 ]
5694 : [ 5.58926e-006 ]
5695 : [ 5.35071e-006 ]
5696 : [ 5.55853e-006 ]
5697 : [ 5.75482e-006 ]
5698 : [ 5.87423e-006 ]
5699 : [ 6.48246e-006 ]
5700 : [ 5.82988e-006 ]
5701 : [ 5.92044e-006 ]
5702 : [ 5.77173e-006 ]
5703 : [ 5.96816e-006 ]
5704 : [ 5.35483e-006 ]
5705 : [ 5.72911e-006 ]
5706 : [ 6.34683e-006 ]
5707 : [ 5.76743e-006 ]
5708 : [ 6.3386e-006  ]
5709 : [ 5.41683e-006 ]
5710 : [ 5.80022e-006 ]
5711 : [ 5.91873e-006 ]
5712 : [ 6.04838e-006 ]
5713 : [ 6.18191e-006 ]
5714 : [ 5.9595e-006  ]
5715 : [ 5.54136e-006 ]
5716 : [ 6.23532e-006 ]
5717 : [ 5.84915e-006 ]
5718 : [ 5.97539e-006 ]
5719 : [ 6.35188e-006 ]
5720 : [ 5.81497e-006 ]
5721 : [ 6.07165e-006 ]
5722 : [ 6.40608e-006 ]
5723 : [ 6.60059e-006 ]
5724 : [ 5.56799e-006 ]
5725 : [ 5.49085e-006 ]
5726 : [ 5.80197e-006 ]
5727 : [ 5.91248e-006 ]
5728 : [ 5.95034e-006 ]
5729 : [ 6.46075e-006 ]
5730 : [ 5.64186e-006 ]
5731 : [ 5.40509e-006 ]
5732 : [ 6.34101e-006 ]
5733 : [ 6.94287e-006 ]
5734 : [ 6.02399e-006 ]
5735 : [ 5.53118e-006 ]
5736 : [ 5.67491e-006 ]
5737 : [ 5.66161e-006 ]
5738 : [ 5.58022e-006 ]
5739 : [ 5.99734e-006 ]
5740 : [ 5.72928e-006 ]
5741 : [ 6.69905e-006 ]
5742 : [ 5.7968e-006  ]
5743 : [ 5.64376e-006 ]
5744 : [ 6.95237e-006 ]
5745 : [ 6.95299e-006 ]
5746 : [ 6.2247e-006  ]
5747 : [ 6.53976e-006 ]
5748 : [ 6.35592e-006 ]
5749 : [ 6.42094e-006 ]
5750 : [ 5.77915e-006 ]
5751 : [ 6.16544e-006 ]
5752 : [ 5.78055e-006 ]
5753 : [ 5.84893e-006 ]
5754 : [ 6.13414e-006 ]
5755 : [ 6.21969e-006 ]
5756 : [ 5.72618e-006 ]
5757 : [ 6.20528e-006 ]
5758 : [ 5.63243e-006 ]
5759 : [ 5.43853e-006 ]
5760 : [ 5.78589e-006 ]
5761 : [ 5.57914e-006 ]
5762 : [ 6.32857e-006 ]
5763 : [ 5.42195e-006 ]
5764 : [ 5.80481e-006 ]
5765 : [ 5.66577e-006 ]
5766 : [ 6.20903e-006 ]
5767 : [ 5.58301e-006 ]
5768 : [ 5.97352e-006 ]
5769 : [ 5.62555e-006 ]
5770 : [ 5.6222e-006  ]
5771 : [ 6.57042e-006 ]
5772 : [ 6.06167e-006 ]
5773 : [ 5.91547e-006 ]
5774 : [ 5.57961e-006 ]
5775 : [ 6.07555e-006 ]
5776 : [ 5.70003e-006 ]
5777 : [ 5.5745e-006  ]
5778 : [ 5.65422e-006 ]
5779 : [ 5.72095e-006 ]
5780 : [ 6.84887e-006 ]
5781 : [ 5.37744e-006 ]
5782 : [ 6.60846e-006 ]
5783 : [ 6.22532e-006 ]
5784 : [ 5.74838e-006 ]
5785 : [ 6.85521e-006 ]
5786 : [ 6.08904e-006 ]
5787 : [ 6.27747e-006 ]
5788 : [ 6.12026e-006 ]
5789 : [ 5.63692e-006 ]
5790 : [ 5.45979e-006 ]
5791 : [ 5.47813e-006 ]
5792 : [ 5.85685e-006 ]
5793 : [ 5.77278e-006 ]
5794 : [ 5.60641e-006 ]
5795 : [ 6.08173e-006 ]
5796 : [ 5.6351e-006  ]
5797 : [ 6.57102e-006 ]
5798 : [ 6.21856e-006 ]
5799 : [ 6.27335e-006 ]
5800 : [ 5.80199e-006 ]
5801 : [ 5.48253e-006 ]
5802 : [ 5.68348e-006 ]
5803 : [ 5.40493e-006 ]
5804 : [ 5.83971e-006 ]
5805 : [ 5.51103e-006 ]
5806 : [ 6.31214e-006 ]
5807 : [ 5.80767e-006 ]
5808 : [ 5.714e-006   ]
5809 : [ 5.56445e-006 ]
5810 : [ 5.6161e-006  ]
5811 : [ 5.53641e-006 ]
5812 : [ 5.82227e-006 ]
5813 : [ 5.71136e-006 ]
5814 : [ 5.71913e-006 ]
5815 : [ 5.4102e-006  ]
5816 : [ 5.60803e-006 ]
5817 : [ 6.80234e-006 ]
5818 : [ 6.64727e-006 ]
5819 : [ 5.75288e-006 ]
5820 : [ 5.41751e-006 ]
5821 : [ 5.67374e-006 ]
5822 : [ 5.68222e-006 ]
5823 : [ 6.74522e-006 ]
5824 : [ 5.72861e-006 ]
5825 : [ 6.22886e-006 ]
5826 : [ 5.47725e-006 ]
5827 : [ 5.69436e-006 ]
5828 : [ 6.52057e-006 ]
5829 : [ 6.02885e-006 ]
5830 : [ 5.48101e-006 ]
5831 : [ 5.95966e-006 ]
5832 : [ 6.00514e-006 ]
5833 : [ 5.78641e-006 ]
5834 : [ 5.67403e-006 ]
5835 : [ 5.65484e-006 ]
5836 : [ 6.96775e-006 ]
5837 : [ 5.44965e-006 ]
5838 : [ 5.57861e-006 ]
5839 : [ 6.40636e-006 ]
5840 : [ 5.76869e-006 ]
5841 : [ 5.68385e-006 ]
5842 : [ 5.83825e-006 ]
5843 : [ 6.27302e-006 ]
5844 : [ 6.41567e-006 ]
5845 : [ 6.08595e-006 ]
5846 : [ 5.47419e-006 ]
5847 : [ 5.79433e-006 ]
5848 : [ 6.45622e-006 ]
5849 : [ 6.06355e-006 ]
5850 : [ 5.50849e-006 ]
5851 : [ 6.45124e-006 ]
5852 : [ 5.73423e-006 ]
5853 : [ 6.0533e-006  ]
5854 : [ 5.82141e-006 ]
5855 : [ 5.68811e-006 ]
5856 : [ 5.64452e-006 ]
5857 : [ 5.52874e-006 ]
5858 : [ 6.24301e-006 ]
5859 : [ 6.01038e-006 ]
5860 : [ 5.63207e-006 ]
5861 : [ 5.59855e-006 ]
5862 : [ 6.59475e-006 ]
5863 : [ 5.87394e-006 ]
5864 : [ 5.65768e-006 ]
5865 : [ 6.86399e-006 ]
5866 : [ 5.65945e-006 ]
5867 : [ 6.70195e-006 ]
5868 : [ 6.97641e-006 ]
5869 : [ 5.86206e-006 ]
5870 : [ 5.6342e-006  ]
5871 : [ 5.53555e-006 ]
5872 : [ 6.16614e-006 ]
5873 : [ 5.56208e-006 ]
5874 : [ 5.55286e-006 ]
5875 : [ 6.55105e-006 ]
5876 : [ 5.89059e-006 ]
5877 : [ 5.66137e-006 ]
5878 : [ 6.19966e-006 ]
5879 : [ 6.06431e-006 ]
5880 : [ 6.25744e-006 ]
5881 : [ 5.34099e-006 ]
5882 : [ 5.93237e-006 ]
5883 : [ 6.15981e-006 ]
5884 : [ 5.33894e-006 ]
5885 : [ 5.44484e-006 ]
5886 : [ 5.9142e-006  ]
5887 : [ 5.41841e-006 ]
5888 : [ 5.94042e-006 ]
5889 : [ 5.73902e-006 ]
5890 : [ 6.28662e-006 ]
5891 : [ 6.24995e-006 ]
5892 : [ 5.76828e-006 ]
5893 : [ 5.55744e-006 ]
5894 : [ 5.53667e-006 ]
5895 : [ 5.62917e-006 ]
5896 : [ 6.90427e-006 ]
5897 : [ 6.18409e-006 ]
5898 : [ 6.03856e-006 ]
5899 : [ 5.70408e-006 ]
5900 : [ 6.15078e-006 ]
5901 : [ 5.52823e-006 ]
5902 : [ 5.70969e-006 ]
5903 : [ 5.66455e-006 ]
5904 : [ 5.73504e-006 ]
5905 : [ 5.28713e-006 ]
5906 : [ 5.77727e-006 ]
5907 : [ 5.75767e-006 ]
5908 : [ 5.55869e-006 ]
5909 : [ 5.71261e-006 ]
5910 : [ 5.53105e-006 ]
5911 : [ 5.68733e-006 ]
5912 : [ 5.62019e-006 ]
5913 : [ 6.46066e-006 ]
5914 : [ 5.7764e-006  ]
5915 : [ 5.46837e-006 ]
5916 : [ 5.73039e-006 ]
5917 : [ 5.70949e-006 ]
5918 : [ 6.03713e-006 ]
5919 : [ 5.56766e-006 ]
5920 : [ 6.21501e-006 ]
5921 : [ 6.33479e-006 ]
5922 : [ 5.50762e-006 ]
5923 : [ 5.56544e-006 ]
5924 : [ 6.2083e-006  ]
5925 : [ 6.09245e-006 ]
5926 : [ 5.32582e-006 ]
5927 : [ 5.69222e-006 ]
5928 : [ 5.61897e-006 ]
5929 : [ 5.46966e-006 ]
5930 : [ 5.44127e-006 ]
5931 : [ 6.18708e-006 ]
5932 : [ 5.75264e-006 ]
5933 : [ 5.39983e-006 ]
5934 : [ 6.48511e-006 ]
5935 : [ 5.60317e-006 ]
5936 : [ 6.08879e-006 ]
5937 : [ 6.16526e-006 ]
5938 : [ 5.86347e-006 ]
5939 : [ 5.59655e-006 ]
5940 : [ 6.85404e-006 ]
5941 : [ 5.76838e-006 ]
5942 : [ 5.60954e-006 ]
5943 : [ 6.30778e-006 ]
5944 : [ 6.6107e-006  ]
5945 : [ 6.56262e-006 ]
5946 : [ 5.93101e-006 ]
5947 : [ 5.56979e-006 ]
5948 : [ 5.60363e-006 ]
5949 : [ 5.51641e-006 ]
5950 : [ 5.50186e-006 ]
5951 : [ 5.96839e-006 ]
5952 : [ 6.20022e-006 ]
5953 : [ 5.84188e-006 ]
5954 : [ 6.1496e-006  ]
5955 : [ 6.05515e-006 ]
5956 : [ 5.57781e-006 ]
5957 : [ 5.44195e-006 ]
5958 : [ 5.96613e-006 ]
5959 : [ 5.44826e-006 ]
5960 : [ 5.71932e-006 ]
5961 : [ 6.04946e-006 ]
5962 : [ 6.01966e-006 ]
5963 : [ 5.86587e-006 ]
5964 : [ 5.8166e-006  ]
5965 : [ 5.73127e-006 ]
5966 : [ 5.59372e-006 ]
5967 : [ 5.49249e-006 ]
5968 : [ 6.38145e-006 ]
5969 : [ 5.25095e-006 ]
5970 : [ 5.92606e-006 ]
5971 : [ 5.65596e-006 ]
5972 : [ 5.70631e-006 ]
5973 : [ 5.66757e-006 ]
5974 : [ 6.36983e-006 ]
5975 : [ 5.67108e-006 ]
5976 : [ 5.44253e-006 ]
5977 : [ 5.66693e-006 ]
5978 : [ 5.90251e-006 ]
5979 : [ 6.55087e-006 ]
5980 : [ 5.77363e-006 ]
5981 : [ 5.79468e-006 ]
5982 : [ 5.44921e-006 ]
5983 : [ 6.2089e-006  ]
5984 : [ 5.90609e-006 ]
5985 : [ 5.5236e-006  ]
5986 : [ 6.05475e-006 ]
5987 : [ 6.35555e-006 ]
5988 : [ 5.4089e-006  ]
5989 : [ 7.0172e-006  ]
5990 : [ 5.9676e-006  ]
5991 : [ 5.56404e-006 ]
5992 : [ 5.8118e-006  ]
5993 : [ 5.75091e-006 ]
5994 : [ 6.46359e-006 ]
5995 : [ 5.8342e-006  ]
5996 : [ 5.13077e-006 ]
5997 : [ 5.66427e-006 ]
5998 : [ 5.39939e-006 ]
5999 : [ 5.54572e-006 ]
6000 : [ 6.45831e-006 ]
6001 : [ 5.82983e-006 ]
6002 : [ 5.63669e-006 ]
6003 : [ 5.76776e-006 ]
6004 : [ 6.15825e-006 ]
6005 : [ 5.70853e-006 ]
6006 : [ 5.72865e-006 ]
6007 : [ 5.68953e-006 ]
6008 : [ 5.85366e-006 ]
6009 : [ 5.45372e-006 ]
6010 : [ 5.54751e-006 ]
6011 : [ 5.42298e-006 ]
6012 : [ 6.07892e-006 ]
6013 : [ 5.53493e-006 ]
6014 : [ 5.60765e-006 ]
6015 : [ 6.17878e-006 ]
6016 : [ 5.78654e-006 ]
6017 : [ 6.31051e-006 ]
6018 : [ 6.05439e-006 ]
6019 : [ 6.62635e-006 ]
6020 : [ 5.72875e-006 ]
6021 : [ 5.76776e-006 ]
6022 : [ 5.39529e-006 ]
6023 : [ 6.11114e-006 ]
6024 : [ 5.81514e-006 ]
6025 : [ 6.3469e-006  ]
6026 : [ 5.84223e-006 ]
6027 : [ 5.50765e-006 ]
6028 : [ 6.03883e-006 ]
6029 : [ 5.73463e-006 ]
6030 : [ 5.75554e-006 ]
6031 : [ 5.77495e-006 ]
6032 : [ 6.13876e-006 ]
6033 : [ 5.96296e-006 ]
6034 : [ 5.79465e-006 ]
6035 : [ 5.48258e-006 ]
6036 : [ 5.6162e-006  ]
6037 : [ 6.52821e-006 ]
6038 : [ 6.60286e-006 ]
6039 : [ 6.38267e-006 ]
6040 : [ 5.9086e-006  ]
6041 : [ 5.44342e-006 ]
6042 : [ 5.44679e-006 ]
6043 : [ 5.75966e-006 ]
6044 : [ 6.55765e-006 ]
6045 : [ 5.98515e-006 ]
6046 : [ 5.81146e-006 ]
6047 : [ 5.37061e-006 ]
6048 : [ 5.67412e-006 ]
6049 : [ 5.7686e-006  ]
6050 : [ 5.78513e-006 ]
6051 : [ 6.05211e-006 ]
6052 : [ 5.64759e-006 ]
6053 : [ 6.06219e-006 ]
6054 : [ 5.86943e-006 ]
6055 : [ 5.82008e-006 ]
6056 : [ 5.63041e-006 ]
6057 : [ 6.32406e-006 ]
6058 : [ 5.61968e-006 ]
6059 : [ 6.28645e-006 ]
6060 : [ 5.40791e-006 ]
6061 : [ 6.07535e-006 ]
6062 : [ 5.76036e-006 ]
6063 : [ 6.57438e-006 ]
6064 : [ 5.77484e-006 ]
6065 : [ 5.5839e-006  ]
6066 : [ 5.54625e-006 ]
6067 : [ 5.45363e-006 ]
6068 : [ 6.26779e-006 ]
6069 : [ 5.80898e-006 ]
6070 : [ 5.83386e-006 ]
6071 : [ 5.84561e-006 ]
6072 : [ 6.11165e-006 ]
6073 : [ 5.34055e-006 ]
6074 : [ 5.47569e-006 ]
6075 : [ 5.35805e-006 ]
6076 : [ 5.54061e-006 ]
6077 : [ 5.41454e-006 ]
6078 : [ 6.25454e-006 ]
6079 : [ 5.57686e-006 ]
6080 : [ 6.19363e-006 ]
6081 : [ 5.4544e-006  ]
6082 : [ 5.80801e-006 ]
6083 : [ 5.7795e-006  ]
6084 : [ 5.98332e-006 ]
6085 : [ 5.6285e-006  ]
6086 : [ 5.6218e-006  ]
6087 : [ 5.81186e-006 ]
6088 : [ 5.55767e-006 ]
6089 : [ 5.68302e-006 ]
6090 : [ 6.38945e-006 ]
6091 : [ 5.47378e-006 ]
6092 : [ 5.68954e-006 ]
6093 : [ 5.46615e-006 ]
6094 : [ 5.56321e-006 ]
6095 : [ 5.93042e-006 ]
6096 : [ 5.75437e-006 ]
6097 : [ 5.66328e-006 ]
6098 : [ 5.77309e-006 ]
6099 : [ 5.41561e-006 ]
6100 : [ 6.08868e-006 ]
6101 : [ 6.20195e-006 ]
6102 : [ 6.08229e-006 ]
6103 : [ 6.1807e-006  ]
6104 : [ 5.58538e-006 ]
6105 : [ 6.15608e-006 ]
6106 : [ 6.2148e-006  ]
6107 : [ 6.44094e-006 ]
6108 : [ 5.98589e-006 ]
6109 : [ 5.66561e-006 ]
6110 : [ 5.67458e-006 ]
6111 : [ 5.81826e-006 ]
6112 : [ 5.5396e-006  ]
6113 : [ 5.66599e-006 ]
6114 : [ 5.50112e-006 ]
6115 : [ 5.55955e-006 ]
6116 : [ 5.82502e-006 ]
6117 : [ 6.25201e-006 ]
6118 : [ 6.0467e-006  ]
6119 : [ 5.90401e-006 ]
6120 : [ 5.58008e-006 ]
6121 : [ 5.7778e-006  ]
6122 : [ 6.08247e-006 ]
6123 : [ 5.84335e-006 ]
6124 : [ 6.84427e-006 ]
6125 : [ 5.76815e-006 ]
6126 : [ 5.58643e-006 ]
6127 : [ 5.81734e-006 ]
6128 : [ 6.59149e-006 ]
6129 : [ 6.91854e-006 ]
6130 : [ 6.62613e-006 ]
6131 : [ 5.65079e-006 ]
6132 : [ 5.66467e-006 ]
6133 : [ 6.23871e-006 ]
6134 : [ 5.70333e-006 ]
6135 : [ 5.80792e-006 ]
6136 : [ 6.85526e-006 ]
6137 : [ 5.79642e-006 ]
6138 : [ 6.64118e-006 ]
6139 : [ 5.7821e-006  ]
6140 : [ 5.67653e-006 ]
6141 : [ 5.84319e-006 ]
6142 : [ 5.65445e-006 ]
6143 : [ 5.94729e-006 ]
6144 : [ 6.03741e-006 ]
6145 : [ 5.50104e-006 ]
6146 : [ 6.47774e-006 ]
6147 : [ 5.59272e-006 ]
6148 : [ 6.4726e-006  ]
6149 : [ 5.88256e-006 ]
6150 : [ 5.61377e-006 ]
6151 : [ 6.45638e-006 ]
6152 : [ 6.36778e-006 ]
6153 : [ 5.73415e-006 ]
6154 : [ 5.9653e-006  ]
6155 : [ 5.55243e-006 ]
6156 : [ 6.1437e-006  ]
6157 : [ 5.68828e-006 ]
6158 : [ 6.4211e-006  ]
6159 : [ 6.10788e-006 ]
6160 : [ 5.80005e-006 ]
6161 : [ 5.67233e-006 ]
6162 : [ 6.40127e-006 ]
6163 : [ 6.4378e-006  ]
6164 : [ 5.77056e-006 ]
6165 : [ 6.48202e-006 ]
6166 : [ 5.67496e-006 ]
6167 : [ 5.47339e-006 ]
6168 : [ 5.72712e-006 ]
6169 : [ 5.62317e-006 ]
6170 : [ 6.21707e-006 ]
6171 : [ 6.11399e-006 ]
6172 : [ 5.56796e-006 ]
6173 : [ 5.40762e-006 ]
6174 : [ 6.86736e-006 ]
6175 : [ 5.55519e-006 ]
6176 : [ 5.67206e-006 ]
6177 : [ 5.59611e-006 ]
6178 : [ 5.698e-006   ]
6179 : [ 6.1392e-006  ]
6180 : [ 5.29861e-006 ]
6181 : [ 5.87718e-006 ]
6182 : [ 5.73201e-006 ]
6183 : [ 5.59639e-006 ]
6184 : [ 5.60881e-006 ]
6185 : [ 6.4743e-006  ]
6186 : [ 5.64388e-006 ]
6187 : [ 5.77467e-006 ]
6188 : [ 5.47275e-006 ]
6189 : [ 6.81063e-006 ]
6190 : [ 6.04309e-006 ]
6191 : [ 6.68604e-006 ]
6192 : [ 5.48602e-006 ]
6193 : [ 6.3944e-006  ]
6194 : [ 5.78217e-006 ]
6195 : [ 5.78036e-006 ]
6196 : [ 5.96027e-006 ]
6197 : [ 5.85285e-006 ]
6198 : [ 6.42176e-006 ]
6199 : [ 5.74757e-006 ]
6200 : [ 5.5009e-006  ]
6201 : [ 5.97586e-006 ]
6202 : [ 6.21365e-006 ]
6203 : [ 5.94207e-006 ]
6204 : [ 6.07826e-006 ]
6205 : [ 6.24365e-006 ]
6206 : [ 5.73747e-006 ]
6207 : [ 5.64054e-006 ]
6208 : [ 5.94939e-006 ]
6209 : [ 6.78394e-006 ]
6210 : [ 5.71594e-006 ]
6211 : [ 5.54875e-006 ]
6212 : [ 5.39441e-006 ]
6213 : [ 6.17715e-006 ]
6214 : [ 5.15472e-006 ]
6215 : [ 5.82878e-006 ]
6216 : [ 5.57525e-006 ]
6217 : [ 5.67306e-006 ]
6218 : [ 6.06513e-006 ]
6219 : [ 5.66254e-006 ]
6220 : [ 6.45919e-006 ]
6221 : [ 5.63937e-006 ]
6222 : [ 5.89871e-006 ]
6223 : [ 6.17933e-006 ]
6224 : [ 5.47054e-006 ]
6225 : [ 5.79764e-006 ]
6226 : [ 5.74328e-006 ]
6227 : [ 6.68226e-006 ]
6228 : [ 5.56235e-006 ]
6229 : [ 6.70993e-006 ]
6230 : [ 5.64984e-006 ]
6231 : [ 6.5969e-006  ]
6232 : [ 5.53138e-006 ]
6233 : [ 5.55456e-006 ]
6234 : [ 5.6958e-006  ]
6235 : [ 5.60355e-006 ]
6236 : [ 5.88694e-006 ]
6237 : [ 6.09885e-006 ]
6238 : [ 5.683e-006   ]
6239 : [ 5.77352e-006 ]
6240 : [ 5.76542e-006 ]
6241 : [ 5.68936e-006 ]
6242 : [ 5.78337e-006 ]
6243 : [ 5.68882e-006 ]
6244 : [ 5.75678e-006 ]
6245 : [ 5.66064e-006 ]
6246 : [ 6.80572e-006 ]
6247 : [ 5.51046e-006 ]
6248 : [ 6.02245e-006 ]
6249 : [ 5.67662e-006 ]
6250 : [ 5.6045e-006  ]
6251 : [ 6.35823e-006 ]
6252 : [ 6.29413e-006 ]
6253 : [ 5.73782e-006 ]
6254 : [ 6.418e-006   ]
6255 : [ 6.2069e-006  ]
6256 : [ 5.51602e-006 ]
6257 : [ 6.79918e-006 ]
6258 : [ 5.87003e-006 ]
6259 : [ 5.85812e-006 ]
6260 : [ 5.54905e-006 ]
6261 : [ 5.5382e-006  ]
6262 : [ 5.98321e-006 ]
6263 : [ 5.44011e-006 ]
6264 : [ 5.35157e-006 ]
6265 : [ 5.78123e-006 ]
6266 : [ 5.51711e-006 ]
6267 : [ 5.53818e-006 ]
6268 : [ 5.65439e-006 ]
6269 : [ 6.29152e-006 ]
6270 : [ 6.60102e-006 ]
6271 : [ 5.75757e-006 ]
6272 : [ 6.17727e-006 ]
6273 : [ 5.67465e-006 ]
6274 : [ 5.69596e-006 ]
6275 : [ 6.13185e-006 ]
6276 : [ 5.70604e-006 ]
6277 : [ 6.13894e-006 ]
6278 : [ 5.75325e-006 ]
6279 : [ 5.7573e-006  ]
6280 : [ 5.70302e-006 ]
6281 : [ 6.1913e-006  ]
6282 : [ 5.82123e-006 ]
6283 : [ 6.73916e-006 ]
6284 : [ 5.95165e-006 ]
6285 : [ 5.73019e-006 ]
6286 : [ 5.99159e-006 ]
6287 : [ 5.4382e-006  ]
6288 : [ 6.10297e-006 ]
6289 : [ 6.26062e-006 ]
6290 : [ 6.52657e-006 ]
6291 : [ 6.2966e-006  ]
6292 : [ 5.58304e-006 ]
6293 : [ 5.55058e-006 ]
6294 : [ 6.71922e-006 ]
6295 : [ 5.48175e-006 ]
6296 : [ 6.12762e-006 ]
6297 : [ 6.73504e-006 ]
6298 : [ 5.53026e-006 ]
6299 : [ 5.71534e-006 ]
6300 : [ 5.81276e-006 ]
6301 : [ 6.89e-006    ]
6302 : [ 6.61726e-006 ]
6303 : [ 5.59633e-006 ]
6304 : [ 6.66372e-006 ]
6305 : [ 5.63153e-006 ]
6306 : [ 5.52117e-006 ]
6307 : [ 5.90253e-006 ]
6308 : [ 5.59774e-006 ]
6309 : [ 5.56732e-006 ]
6310 : [ 5.58303e-006 ]
6311 : [ 6.50606e-006 ]
6312 : [ 5.69855e-006 ]
6313 : [ 5.742e-006   ]
6314 : [ 6.25309e-006 ]
6315 : [ 5.60428e-006 ]
6316 : [ 5.27731e-006 ]
6317 : [ 5.68093e-006 ]
6318 : [ 5.69499e-006 ]
6319 : [ 6.06775e-006 ]
6320 : [ 6.44071e-006 ]
6321 : [ 6.67909e-006 ]
6322 : [ 5.46834e-006 ]
6323 : [ 5.55254e-006 ]
6324 : [ 6.03107e-006 ]
6325 : [ 5.88454e-006 ]
6326 : [ 5.68784e-006 ]
6327 : [ 5.63203e-006 ]
6328 : [ 5.98545e-006 ]
6329 : [ 6.6621e-006  ]
6330 : [ 5.81779e-006 ]
6331 : [ 5.8621e-006  ]
6332 : [ 6.84903e-006 ]
6333 : [ 5.38559e-006 ]
6334 : [ 6.70504e-006 ]
6335 : [ 5.44691e-006 ]
6336 : [ 5.51224e-006 ]
6337 : [ 5.31277e-006 ]
6338 : [ 5.78043e-006 ]
6339 : [ 5.96203e-006 ]
6340 : [ 6.34261e-006 ]
6341 : [ 5.52563e-006 ]
6342 : [ 5.53674e-006 ]
6343 : [ 5.74538e-006 ]
6344 : [ 6.28994e-006 ]
6345 : [ 6.06508e-006 ]
6346 : [ 6.26957e-006 ]
6347 : [ 6.70608e-006 ]
6348 : [ 5.9724e-006  ]
6349 : [ 6.16464e-006 ]
6350 : [ 5.66899e-006 ]
6351 : [ 5.9611e-006  ]
6352 : [ 5.7403e-006  ]
6353 : [ 5.55761e-006 ]
6354 : [ 5.45493e-006 ]
6355 : [ 6.08634e-006 ]
6356 : [ 6.6967e-006  ]
6357 : [ 5.86576e-006 ]
6358 : [ 5.98503e-006 ]
6359 : [ 5.73673e-006 ]
6360 : [ 5.77143e-006 ]
6361 : [ 5.62989e-006 ]
6362 : [ 5.64847e-006 ]
6363 : [ 5.86791e-006 ]
6364 : [ 5.16595e-006 ]
6365 : [ 5.66839e-006 ]
6366 : [ 5.81388e-006 ]
6367 : [ 5.42203e-006 ]
6368 : [ 5.68541e-006 ]
6369 : [ 5.61069e-006 ]
6370 : [ 6.53137e-006 ]
6371 : [ 5.29301e-006 ]
6372 : [ 6.3189e-006  ]
6373 : [ 6.12833e-006 ]
6374 : [ 5.37005e-006 ]
6375 : [ 5.58148e-006 ]
6376 : [ 5.71418e-006 ]
6377 : [ 6.82562e-006 ]
6378 : [ 5.26263e-006 ]
6379 : [ 6.01674e-006 ]
6380 : [ 5.88854e-006 ]
6381 : [ 6.38153e-006 ]
6382 : [ 5.34821e-006 ]
6383 : [ 5.46157e-006 ]
6384 : [ 6.29606e-006 ]
6385 : [ 6.01232e-006 ]
6386 : [ 6.88183e-006 ]
6387 : [ 5.59328e-006 ]
6388 : [ 5.56457e-006 ]
6389 : [ 5.4615e-006  ]
6390 : [ 5.88369e-006 ]
6391 : [ 6.4629e-006  ]
6392 : [ 6.55039e-006 ]
6393 : [ 5.75553e-006 ]
6394 : [ 5.53983e-006 ]
6395 : [ 5.7347e-006  ]
6396 : [ 5.43045e-006 ]
6397 : [ 5.69687e-006 ]
6398 : [ 5.62524e-006 ]
6399 : [ 5.75837e-006 ]
6400 : [ 5.77959e-006 ]
6401 : [ 5.69432e-006 ]
6402 : [ 6.26869e-006 ]
6403 : [ 5.69754e-006 ]
6404 : [ 6.10371e-006 ]
6405 : [ 6.08445e-006 ]
6406 : [ 5.9296e-006  ]
6407 : [ 5.62015e-006 ]
6408 : [ 5.75528e-006 ]
6409 : [ 5.50297e-006 ]
6410 : [ 6.43387e-006 ]
6411 : [ 5.81975e-006 ]
6412 : [ 5.90879e-006 ]
6413 : [ 6.30213e-006 ]
6414 : [ 5.54216e-006 ]
6415 : [ 5.71637e-006 ]
6416 : [ 5.59461e-006 ]
6417 : [ 5.83317e-006 ]
6418 : [ 5.52555e-006 ]
6419 : [ 6.02004e-006 ]
6420 : [ 6.79027e-006 ]
6421 : [ 6.55914e-006 ]
6422 : [ 6.67133e-006 ]
6423 : [ 5.62951e-006 ]
6424 : [ 6.60129e-006 ]
6425 : [ 5.22261e-006 ]
6426 : [ 6.63469e-006 ]
6427 : [ 5.70677e-006 ]
6428 : [ 5.49496e-006 ]
6429 : [ 6.78328e-006 ]
6430 : [ 5.65863e-006 ]
6431 : [ 6.19921e-006 ]
6432 : [ 5.84406e-006 ]
6433 : [ 6.4668e-006  ]
6434 : [ 5.73496e-006 ]
6435 : [ 6.43074e-006 ]
6436 : [ 6.79451e-006 ]
6437 : [ 6.28316e-006 ]
6438 : [ 5.776e-006   ]
6439 : [ 6.13992e-006 ]
6440 : [ 6.62327e-006 ]
6441 : [ 6.29659e-006 ]
6442 : [ 5.37366e-006 ]
6443 : [ 5.74379e-006 ]
6444 : [ 5.75368e-006 ]
6445 : [ 5.6575e-006  ]
6446 : [ 5.51388e-006 ]
6447 : [ 6.55331e-006 ]
6448 : [ 5.65464e-006 ]
6449 : [ 6.34335e-006 ]
6450 : [ 5.57729e-006 ]
6451 : [ 5.5884e-006  ]
6452 : [ 6.03295e-006 ]
6453 : [ 5.34529e-006 ]
6454 : [ 5.93985e-006 ]
6455 : [ 6.90542e-006 ]
6456 : [ 5.46322e-006 ]
6457 : [ 5.5507e-006  ]
6458 : [ 6.19543e-006 ]
6459 : [ 6.23095e-006 ]
6460 : [ 6.69427e-006 ]
6461 : [ 5.65652e-006 ]
6462 : [ 5.81777e-006 ]
6463 : [ 5.81566e-006 ]
6464 : [ 5.67988e-006 ]
6465 : [ 5.69129e-006 ]
6466 : [ 6.2449e-006  ]
6467 : [ 5.52439e-006 ]
6468 : [ 5.29384e-006 ]
6469 : [ 5.75624e-006 ]
6470 : [ 5.5084e-006  ]
6471 : [ 6.19519e-006 ]
6472 : [ 5.98446e-006 ]
6473 : [ 5.56818e-006 ]
6474 : [ 6.51382e-006 ]
6475 : [ 5.9502e-006  ]
6476 : [ 6.16312e-006 ]
6477 : [ 6.41543e-006 ]
6478 : [ 5.62674e-006 ]
6479 : [ 6.46023e-006 ]
6480 : [ 5.95489e-006 ]
6481 : [ 5.97505e-006 ]
6482 : [ 5.58813e-006 ]
6483 : [ 5.92384e-006 ]
6484 : [ 5.5066e-006  ]
6485 : [ 5.87432e-006 ]
6486 : [ 6.36182e-006 ]
6487 : [ 5.43149e-006 ]
6488 : [ 6.73321e-006 ]
6489 : [ 5.73075e-006 ]
6490 : [ 6.02829e-006 ]
6491 : [ 5.67904e-006 ]
6492 : [ 5.47251e-006 ]
6493 : [ 5.6109e-006  ]
6494 : [ 5.89328e-006 ]
6495 : [ 6.05942e-006 ]
6496 : [ 5.73563e-006 ]
6497 : [ 5.48923e-006 ]
6498 : [ 5.61292e-006 ]
6499 : [ 5.99028e-006 ]
6500 : [ 5.71801e-006 ]
6501 : [ 6.84751e-006 ]
6502 : [ 5.74976e-006 ]
6503 : [ 5.79248e-006 ]
6504 : [ 6.2465e-006  ]
6505 : [ 5.85418e-006 ]
6506 : [ 5.37109e-006 ]
6507 : [ 5.82979e-006 ]
6508 : [ 5.73504e-006 ]
6509 : [ 6.68321e-006 ]
6510 : [ 5.56647e-006 ]
6511 : [ 5.50878e-006 ]
6512 : [ 6.21053e-006 ]
6513 : [ 5.94717e-006 ]
6514 : [ 6.44215e-006 ]
6515 : [ 6.09308e-006 ]
6516 : [ 6.05065e-006 ]
6517 : [ 5.62362e-006 ]
6518 : [ 6.57293e-006 ]
6519 : [ 6.00224e-006 ]
6520 : [ 5.70347e-006 ]
6521 : [ 5.61706e-006 ]
6522 : [ 5.85278e-006 ]
6523 : [ 5.56487e-006 ]
6524 : [ 5.74664e-006 ]
6525 : [ 6.50598e-006 ]
6526 : [ 5.41345e-006 ]
6527 : [ 6.1388e-006  ]
6528 : [ 5.46179e-006 ]
6529 : [ 6.72917e-006 ]
6530 : [ 5.41131e-006 ]
6531 : [ 5.54309e-006 ]
6532 : [ 5.61354e-006 ]
6533 : [ 5.47558e-006 ]
6534 : [ 6.34108e-006 ]
6535 : [ 6.62162e-006 ]
6536 : [ 5.68602e-006 ]
6537 : [ 5.53774e-006 ]
6538 : [ 5.82991e-006 ]
6539 : [ 5.71949e-006 ]
6540 : [ 6.40687e-006 ]
6541 : [ 5.73803e-006 ]
6542 : [ 5.42507e-006 ]
6543 : [ 5.77941e-006 ]
6544 : [ 6.72796e-006 ]
6545 : [ 5.62137e-006 ]
6546 : [ 6.04629e-006 ]
6547 : [ 6.84731e-006 ]
6548 : [ 5.69686e-006 ]
6549 : [ 5.48236e-006 ]
6550 : [ 5.70928e-006 ]
6551 : [ 5.83123e-006 ]
6552 : [ 5.81307e-006 ]
6553 : [ 6.13738e-006 ]
6554 : [ 6.05621e-006 ]
6555 : [ 6.50037e-006 ]
6556 : [ 5.58249e-006 ]
6557 : [ 5.68152e-006 ]
6558 : [ 5.74202e-006 ]
6559 : [ 5.50343e-006 ]
6560 : [ 5.9463e-006  ]
6561 : [ 5.82233e-006 ]
6562 : [ 6.37405e-006 ]
6563 : [ 6.23958e-006 ]
6564 : [ 6.80418e-006 ]
6565 : [ 6.77605e-006 ]
6566 : [ 5.66773e-006 ]
6567 : [ 5.51718e-006 ]
6568 : [ 5.86708e-006 ]
6569 : [ 5.78284e-006 ]
6570 : [ 5.76699e-006 ]
6571 : [ 5.56058e-006 ]
6572 : [ 6.0364e-006  ]
6573 : [ 5.93295e-006 ]
6574 : [ 5.41024e-006 ]
6575 : [ 5.64269e-006 ]
6576 : [ 5.73089e-006 ]
6577 : [ 5.79457e-006 ]
6578 : [ 5.65631e-006 ]
6579 : [ 5.47343e-006 ]
6580 : [ 5.40328e-006 ]
6581 : [ 5.5848e-006  ]
6582 : [ 6.65644e-006 ]
6583 : [ 5.84341e-006 ]
6584 : [ 5.65221e-006 ]
6585 : [ 5.70578e-006 ]
6586 : [ 5.74187e-006 ]
6587 : [ 5.81486e-006 ]
6588 : [ 5.89376e-006 ]
6589 : [ 6.79037e-006 ]
6590 : [ 6.15472e-006 ]
6591 : [ 5.81032e-006 ]
6592 : [ 6.12144e-006 ]
6593 : [ 6.17825e-006 ]
6594 : [ 5.60635e-006 ]
6595 : [ 6.11406e-006 ]
6596 : [ 5.60545e-006 ]
6597 : [ 5.78415e-006 ]
6598 : [ 5.95774e-006 ]
6599 : [ 5.74465e-006 ]
6600 : [ 6.37717e-006 ]
6601 : [ 6.04053e-006 ]
6602 : [ 5.55792e-006 ]
6603 : [ 5.74977e-006 ]
6604 : [ 6.1388e-006  ]
6605 : [ 5.56737e-006 ]
6606 : [ 5.68192e-006 ]
6607 : [ 6.43332e-006 ]
6608 : [ 6.48129e-006 ]
6609 : [ 6.09574e-006 ]
6610 : [ 5.48955e-006 ]
6611 : [ 5.80787e-006 ]
6612 : [ 5.41011e-006 ]
6613 : [ 5.8699e-006  ]
6614 : [ 6.0173e-006  ]
6615 : [ 5.53771e-006 ]
6616 : [ 6.33544e-006 ]
6617 : [ 6.56221e-006 ]
6618 : [ 6.197e-006   ]
6619 : [ 6.5844e-006  ]
6620 : [ 5.4191e-006  ]
6621 : [ 5.56214e-006 ]
6622 : [ 5.98789e-006 ]
6623 : [ 5.89087e-006 ]
6624 : [ 5.82556e-006 ]
6625 : [ 6.70576e-006 ]
6626 : [ 5.57528e-006 ]
6627 : [ 6.37607e-006 ]
6628 : [ 5.44887e-006 ]
6629 : [ 5.46259e-006 ]
6630 : [ 5.7091e-006  ]
6631 : [ 6.76088e-006 ]
6632 : [ 5.85545e-006 ]
6633 : [ 6.70251e-006 ]
6634 : [ 6.15939e-006 ]
6635 : [ 5.73624e-006 ]
6636 : [ 5.91623e-006 ]
6637 : [ 6.08487e-006 ]
6638 : [ 5.16785e-006 ]
6639 : [ 6.48803e-006 ]
6640 : [ 6.45731e-006 ]
6641 : [ 5.98323e-006 ]
6642 : [ 5.93724e-006 ]
6643 : [ 5.79856e-006 ]
6644 : [ 6.55007e-006 ]
6645 : [ 5.57624e-006 ]
6646 : [ 5.54276e-006 ]
6647 : [ 5.35656e-006 ]
6648 : [ 5.54888e-006 ]
6649 : [ 5.45941e-006 ]
6650 : [ 6.3893e-006  ]
6651 : [ 5.89499e-006 ]
6652 : [ 5.86229e-006 ]
6653 : [ 5.99947e-006 ]
6654 : [ 5.83752e-006 ]
6655 : [ 5.73572e-006 ]
6656 : [ 6.70674e-006 ]
6657 : [ 5.44935e-006 ]
6658 : [ 6.35027e-006 ]
6659 : [ 6.45229e-006 ]
6660 : [ 6.28909e-006 ]
6661 : [ 5.7677e-006  ]
6662 : [ 5.83269e-006 ]
6663 : [ 5.79781e-006 ]
6664 : [ 5.65924e-006 ]
6665 : [ 6.05426e-006 ]
6666 : [ 5.74171e-006 ]
6667 : [ 5.54043e-006 ]
6668 : [ 5.76081e-006 ]
6669 : [ 5.86489e-006 ]
6670 : [ 5.52873e-006 ]
6671 : [ 6.03821e-006 ]
6672 : [ 6.82846e-006 ]
6673 : [ 6.72605e-006 ]
6674 : [ 6.00891e-006 ]
6675 : [ 6.37943e-006 ]
6676 : [ 5.67745e-006 ]
6677 : [ 5.64682e-006 ]
6678 : [ 5.59735e-006 ]
6679 : [ 5.63814e-006 ]
6680 : [ 5.48142e-006 ]
6681 : [ 6.15062e-006 ]
6682 : [ 5.59763e-006 ]
6683 : [ 5.50545e-006 ]
6684 : [ 5.66893e-006 ]
6685 : [ 6.40659e-006 ]
6686 : [ 5.71582e-006 ]
6687 : [ 5.40647e-006 ]
6688 : [ 6.22056e-006 ]
6689 : [ 6.46622e-006 ]
6690 : [ 5.31212e-006 ]
6691 : [ 5.72291e-006 ]
6692 : [ 5.57519e-006 ]
6693 : [ 5.6005e-006  ]
6694 : [ 6.18855e-006 ]
6695 : [ 5.41955e-006 ]
6696 : [ 5.68261e-006 ]
6697 : [ 5.57413e-006 ]
6698 : [ 6.22009e-006 ]
6699 : [ 5.74138e-006 ]
6700 : [ 5.50267e-006 ]
6701 : [ 5.70923e-006 ]
6702 : [ 5.83911e-006 ]
6703 : [ 6.45651e-006 ]
6704 : [ 5.60168e-006 ]
6705 : [ 5.49171e-006 ]
6706 : [ 5.92408e-006 ]
6707 : [ 6.42036e-006 ]
6708 : [ 5.65252e-006 ]
6709 : [ 5.7226e-006  ]
6710 : [ 5.61477e-006 ]
6711 : [ 5.49637e-006 ]
6712 : [ 6.59006e-006 ]
6713 : [ 5.54793e-006 ]
6714 : [ 6.66514e-006 ]
6715 : [ 5.64554e-006 ]
6716 : [ 5.44495e-006 ]
6717 : [ 5.7709e-006  ]
6718 : [ 6.91291e-006 ]
6719 : [ 5.5994e-006  ]
6720 : [ 6.21086e-006 ]
6721 : [ 5.61471e-006 ]
6722 : [ 5.6838e-006  ]
6723 : [ 5.653e-006   ]
6724 : [ 6.10114e-006 ]
6725 : [ 5.64434e-006 ]
6726 : [ 5.5542e-006  ]
6727 : [ 6.38089e-006 ]
6728 : [ 6.7525e-006  ]
6729 : [ 5.47958e-006 ]
6730 : [ 5.44344e-006 ]
6731 : [ 6.0905e-006  ]
6732 : [ 5.66101e-006 ]
6733 : [ 5.29975e-006 ]
6734 : [ 5.60706e-006 ]
6735 : [ 5.74281e-006 ]
6736 : [ 6.09887e-006 ]
6737 : [ 5.60085e-006 ]
6738 : [ 5.69841e-006 ]
6739 : [ 6.70537e-006 ]
6740 : [ 6.65439e-006 ]
6741 : [ 5.34312e-006 ]
6742 : [ 5.23675e-006 ]
6743 : [ 5.75831e-006 ]
6744 : [ 5.64779e-006 ]
6745 : [ 5.44625e-006 ]
6746 : [ 6.00564e-006 ]
6747 : [ 5.58845e-006 ]
6748 : [ 5.61919e-006 ]
6749 : [ 5.96422e-006 ]
6750 : [ 5.95977e-006 ]
6751 : [ 5.69104e-006 ]
6752 : [ 5.64543e-006 ]
6753 : [ 5.62874e-006 ]
6754 : [ 6.78047e-006 ]
6755 : [ 5.45197e-006 ]
6756 : [ 6.63096e-006 ]
6757 : [ 5.4478e-006  ]
6758 : [ 6.50167e-006 ]
6759 : [ 5.85574e-006 ]
6760 : [ 5.87184e-006 ]
6761 : [ 6.05731e-006 ]
6762 : [ 5.61262e-006 ]
6763 : [ 5.6791e-006  ]
6764 : [ 5.85561e-006 ]
6765 : [ 5.61606e-006 ]
6766 : [ 6.59434e-006 ]
6767 : [ 6.96501e-006 ]
6768 : [ 5.46764e-006 ]
6769 : [ 6.75724e-006 ]
6770 : [ 5.70663e-006 ]
6771 : [ 5.61526e-006 ]
6772 : [ 5.49695e-006 ]
6773 : [ 6.15895e-006 ]
6774 : [ 5.79251e-006 ]
6775 : [ 6.02487e-006 ]
6776 : [ 6.32903e-006 ]
6777 : [ 5.46156e-006 ]
6778 : [ 6.59636e-006 ]
6779 : [ 6.1171e-006  ]
6780 : [ 5.85038e-006 ]
6781 : [ 5.43594e-006 ]
6782 : [ 5.78918e-006 ]
6783 : [ 5.58545e-006 ]
6784 : [ 6.56007e-006 ]
6785 : [ 5.83622e-006 ]
6786 : [ 5.53839e-006 ]
6787 : [ 6.12489e-006 ]
6788 : [ 6.27189e-006 ]
6789 : [ 5.81021e-006 ]
6790 : [ 5.92883e-006 ]
6791 : [ 6.04349e-006 ]
6792 : [ 6.54938e-006 ]
6793 : [ 5.72957e-006 ]
6794 : [ 6.48653e-006 ]
6795 : [ 5.48593e-006 ]
6796 : [ 5.60568e-006 ]
6797 : [ 5.74092e-006 ]
6798 : [ 6.86342e-006 ]
6799 : [ 6.64355e-006 ]
6800 : [ 6.63293e-006 ]
6801 : [ 5.35966e-006 ]
6802 : [ 6.59534e-006 ]
6803 : [ 5.79679e-006 ]
6804 : [ 6.57216e-006 ]
6805 : [ 5.63723e-006 ]
6806 : [ 5.40555e-006 ]
6807 : [ 6.30543e-006 ]
6808 : [ 5.89979e-006 ]
6809 : [ 5.25824e-006 ]
6810 : [ 5.52907e-006 ]
6811 : [ 5.81972e-006 ]
6812 : [ 5.69321e-006 ]
6813 : [ 6.73866e-006 ]
6814 : [ 5.60508e-006 ]
6815 : [ 5.56762e-006 ]
6816 : [ 5.86285e-006 ]
6817 : [ 5.75379e-006 ]
6818 : [ 6.66741e-006 ]
6819 : [ 6.16078e-006 ]
6820 : [ 6.71044e-006 ]
6821 : [ 5.62867e-006 ]
6822 : [ 5.5666e-006  ]
6823 : [ 6.05667e-006 ]
6824 : [ 5.85824e-006 ]
6825 : [ 6.03505e-006 ]
6826 : [ 5.4388e-006  ]
6827 : [ 5.45753e-006 ]
6828 : [ 6.56161e-006 ]
6829 : [ 5.45996e-006 ]
6830 : [ 6.36114e-006 ]
6831 : [ 5.67999e-006 ]
6832 : [ 5.70236e-006 ]
6833 : [ 5.85788e-006 ]
6834 : [ 5.76134e-006 ]
6835 : [ 6.06361e-006 ]
6836 : [ 6.14024e-006 ]
6837 : [ 5.99079e-006 ]
6838 : [ 5.54396e-006 ]
6839 : [ 5.79677e-006 ]
6840 : [ 5.29164e-006 ]
6841 : [ 5.5545e-006  ]
6842 : [ 5.69536e-006 ]
6843 : [ 5.69921e-006 ]
6844 : [ 6.01212e-006 ]
6845 : [ 6.15484e-006 ]
6846 : [ 6.15563e-006 ]
6847 : [ 6.23382e-006 ]
6848 : [ 5.62309e-006 ]
6849 : [ 5.75289e-006 ]
6850 : [ 5.37128e-006 ]
6851 : [ 5.79022e-006 ]
6852 : [ 6.88968e-006 ]
6853 : [ 6.00349e-006 ]
6854 : [ 5.47354e-006 ]
6855 : [ 5.549e-006   ]
6856 : [ 6.06028e-006 ]
6857 : [ 5.76757e-006 ]
6858 : [ 5.65439e-006 ]
6859 : [ 6.95403e-006 ]
6860 : [ 5.19095e-006 ]
6861 : [ 5.56377e-006 ]
6862 : [ 5.62058e-006 ]
6863 : [ 5.73395e-006 ]
6864 : [ 5.64854e-006 ]
6865 : [ 6.19273e-006 ]
6866 : [ 6.61704e-006 ]
6867 : [ 5.70972e-006 ]
6868 : [ 5.5161e-006  ]
6869 : [ 5.44527e-006 ]
6870 : [ 6.02457e-006 ]
6871 : [ 6.85277e-006 ]
6872 : [ 6.89743e-006 ]
6873 : [ 5.43603e-006 ]
6874 : [ 6.07259e-006 ]
6875 : [ 6.19828e-006 ]
6876 : [ 5.58574e-006 ]
6877 : [ 5.96373e-006 ]
6878 : [ 6.04402e-006 ]
6879 : [ 5.51069e-006 ]
6880 : [ 5.83538e-006 ]
6881 : [ 6.00494e-006 ]
6882 : [ 6.00896e-006 ]
6883 : [ 6.41251e-006 ]
6884 : [ 6.47043e-006 ]
6885 : [ 5.57003e-006 ]
6886 : [ 5.78406e-006 ]
6887 : [ 6.57264e-006 ]
6888 : [ 6.21038e-006 ]
6889 : [ 6.75362e-006 ]
6890 : [ 5.46906e-006 ]
6891 : [ 5.63563e-006 ]
6892 : [ 6.52377e-006 ]
6893 : [ 5.6125e-006  ]
6894 : [ 6.62528e-006 ]
6895 : [ 5.62397e-006 ]
6896 : [ 6.04346e-006 ]
6897 : [ 5.77035e-006 ]
6898 : [ 6.24275e-006 ]
6899 : [ 5.61216e-006 ]
6900 : [ 5.85948e-006 ]
6901 : [ 5.61735e-006 ]
6902 : [ 5.70527e-006 ]
6903 : [ 5.60121e-006 ]
6904 : [ 5.41485e-006 ]
6905 : [ 6.90723e-006 ]
6906 : [ 6.40501e-006 ]
6907 : [ 6.00636e-006 ]
6908 : [ 6.47477e-006 ]
6909 : [ 5.76083e-006 ]
6910 : [ 5.50709e-006 ]
6911 : [ 6.9926e-006  ]
6912 : [ 5.62402e-006 ]
6913 : [ 5.77706e-006 ]
6914 : [ 6.47482e-006 ]
6915 : [ 5.83846e-006 ]
6916 : [ 5.65466e-006 ]
6917 : [ 5.73022e-006 ]
6918 : [ 6.11509e-006 ]
6919 : [ 6.4628e-006  ]
6920 : [ 5.65353e-006 ]
6921 : [ 5.54611e-006 ]
6922 : [ 5.46256e-006 ]
6923 : [ 6.06222e-006 ]
6924 : [ 5.96853e-006 ]
6925 : [ 5.46779e-006 ]
6926 : [ 6.32936e-006 ]
6927 : [ 6.36303e-006 ]
6928 : [ 5.66705e-006 ]
6929 : [ 5.565e-006   ]
6930 : [ 5.40989e-006 ]
6931 : [ 6.14295e-006 ]
6932 : [ 5.97891e-006 ]
6933 : [ 6.78049e-006 ]
6934 : [ 6.23569e-006 ]
6935 : [ 5.58926e-006 ]
6936 : [ 6.55523e-006 ]
6937 : [ 5.71838e-006 ]
6938 : [ 5.81837e-006 ]
6939 : [ 5.70595e-006 ]
6940 : [ 6.66456e-006 ]
6941 : [ 6.04355e-006 ]
6942 : [ 5.74891e-006 ]
6943 : [ 6.03963e-006 ]
6944 : [ 5.19504e-006 ]
6945 : [ 5.92689e-006 ]
6946 : [ 5.69295e-006 ]
6947 : [ 5.63056e-006 ]
6948 : [ 6.70693e-006 ]
6949 : [ 5.63896e-006 ]
6950 : [ 6.57057e-006 ]
6951 : [ 5.4084e-006  ]
6952 : [ 5.96919e-006 ]
6953 : [ 5.86081e-006 ]
6954 : [ 5.70307e-006 ]
6955 : [ 5.94328e-006 ]
6956 : [ 6.73793e-006 ]
6957 : [ 5.91678e-006 ]
6958 : [ 5.63881e-006 ]
6959 : [ 6.29431e-006 ]
6960 : [ 6.39149e-006 ]
6961 : [ 5.51104e-006 ]
6962 : [ 6.33933e-006 ]
6963 : [ 6.09539e-006 ]
6964 : [ 5.65935e-006 ]
6965 : [ 6.37081e-006 ]
6966 : [ 6.10634e-006 ]
6967 : [ 5.78632e-006 ]
6968 : [ 5.45177e-006 ]
6969 : [ 6.30649e-006 ]
6970 : [ 6.12266e-006 ]
6971 : [ 5.84379e-006 ]
6972 : [ 6.55147e-006 ]
6973 : [ 6.22911e-006 ]
6974 : [ 5.37531e-006 ]
6975 : [ 5.54419e-006 ]
6976 : [ 5.67098e-006 ]
6977 : [ 5.52802e-006 ]
6978 : [ 6.07826e-006 ]
6979 : [ 5.64614e-006 ]
6980 : [ 6.60222e-006 ]
6981 : [ 5.86039e-006 ]
6982 : [ 5.89762e-006 ]
6983 : [ 5.86712e-006 ]
6984 : [ 6.5076e-006  ]
6985 : [ 5.953e-006   ]
6986 : [ 5.45288e-006 ]
6987 : [ 6.32061e-006 ]
6988 : [ 5.43548e-006 ]
6989 : [ 6.10598e-006 ]
6990 : [ 5.53054e-006 ]
6991 : [ 5.77346e-006 ]
6992 : [ 5.80607e-006 ]
6993 : [ 6.07227e-006 ]
6994 : [ 5.48777e-006 ]
6995 : [ 5.51513e-006 ]
6996 : [ 5.64758e-006 ]
6997 : [ 5.38603e-006 ]
6998 : [ 5.84046e-006 ]
6999 : [ 5.41304e-006 ]
7000 : [ 5.5511e-006  ]
7001 : [ 5.73176e-006 ]
7002 : [ 5.72911e-006 ]
7003 : [ 5.1401e-006  ]
7004 : [ 5.73354e-006 ]
7005 : [ 5.4228e-006  ]
7006 : [ 6.06467e-006 ]
7007 : [ 6.22553e-006 ]
7008 : [ 5.62796e-006 ]
7009 : [ 6.16058e-006 ]
7010 : [ 5.6708e-006  ]
7011 : [ 6.67026e-006 ]
7012 : [ 5.38464e-006 ]
7013 : [ 5.75316e-006 ]
7014 : [ 5.8093e-006  ]
7015 : [ 6.21672e-006 ]
7016 : [ 5.45442e-006 ]
7017 : [ 5.49039e-006 ]
7018 : [ 5.59509e-006 ]
7019 : [ 5.59123e-006 ]
7020 : [ 5.52796e-006 ]
7021 : [ 5.63757e-006 ]
7022 : [ 6.41253e-006 ]
7023 : [ 5.41706e-006 ]
7024 : [ 5.71248e-006 ]
7025 : [ 5.69832e-006 ]
7026 : [ 5.78129e-006 ]
7027 : [ 5.78753e-006 ]
7028 : [ 5.48401e-006 ]
7029 : [ 5.71823e-006 ]
7030 : [ 6.58334e-006 ]
7031 : [ 5.77913e-006 ]
7032 : [ 6.56637e-006 ]
7033 : [ 6.42947e-006 ]
7034 : [ 6.63674e-006 ]
7035 : [ 5.90163e-006 ]
7036 : [ 5.48795e-006 ]
7037 : [ 5.92992e-006 ]
7038 : [ 6.49516e-006 ]
7039 : [ 5.64019e-006 ]
7040 : [ 5.51598e-006 ]
7041 : [ 5.51051e-006 ]
7042 : [ 6.17191e-006 ]
7043 : [ 5.82293e-006 ]
7044 : [ 5.56651e-006 ]
7045 : [ 5.34541e-006 ]
7046 : [ 5.76604e-006 ]
7047 : [ 5.67549e-006 ]
7048 : [ 6.32526e-006 ]
7049 : [ 5.35813e-006 ]
7050 : [ 6.24814e-006 ]
7051 : [ 5.80282e-006 ]
7052 : [ 6.18025e-006 ]
7053 : [ 6.83726e-006 ]
7054 : [ 5.48028e-006 ]
7055 : [ 6.19685e-006 ]
7056 : [ 5.7955e-006  ]
7057 : [ 5.43365e-006 ]
7058 : [ 5.7976e-006  ]
7059 : [ 6.71504e-006 ]
7060 : [ 6.08654e-006 ]
7061 : [ 5.4754e-006  ]
7062 : [ 5.48083e-006 ]
7063 : [ 5.79147e-006 ]
7064 : [ 6.13568e-006 ]
7065 : [ 5.92615e-006 ]
7066 : [ 5.69228e-006 ]
7067 : [ 5.73517e-006 ]
7068 : [ 5.65771e-006 ]
7069 : [ 6.75898e-006 ]
7070 : [ 5.24033e-006 ]
7071 : [ 5.32633e-006 ]
7072 : [ 5.59057e-006 ]
7073 : [ 5.4769e-006  ]
7074 : [ 5.74029e-006 ]
7075 : [ 5.32712e-006 ]
7076 : [ 6.68554e-006 ]
7077 : [ 5.55592e-006 ]
7078 : [ 5.45627e-006 ]
7079 : [ 6.7204e-006  ]
7080 : [ 6.28657e-006 ]
7081 : [ 5.66803e-006 ]
7082 : [ 5.47905e-006 ]
7083 : [ 6.70965e-006 ]
7084 : [ 5.94166e-006 ]
7085 : [ 5.74804e-006 ]
7086 : [ 5.60739e-006 ]
7087 : [ 5.43785e-006 ]
7088 : [ 5.43767e-006 ]
7089 : [ 5.79243e-006 ]
7090 : [ 6.33314e-006 ]
7091 : [ 5.87761e-006 ]
7092 : [ 5.73806e-006 ]
7093 : [ 6.14648e-006 ]
7094 : [ 5.8399e-006  ]
7095 : [ 5.62945e-006 ]
7096 : [ 5.8453e-006  ]
7097 : [ 6.00198e-006 ]
7098 : [ 5.656e-006   ]
7099 : [ 5.86082e-006 ]
7100 : [ 5.90483e-006 ]
7101 : [ 5.90209e-006 ]
7102 : [ 5.72715e-006 ]
7103 : [ 6.24274e-006 ]
7104 : [ 5.38106e-006 ]
7105 : [ 5.52729e-006 ]
7106 : [ 6.38515e-006 ]
7107 : [ 6.25562e-006 ]
7108 : [ 5.36649e-006 ]
7109 : [ 5.88436e-006 ]
7110 : [ 6.27325e-006 ]
7111 : [ 5.91857e-006 ]
7112 : [ 5.63899e-006 ]
7113 : [ 5.93438e-006 ]
7114 : [ 5.77003e-006 ]
7115 : [ 5.58268e-006 ]
7116 : [ 6.0155e-006  ]
7117 : [ 5.7211e-006  ]
7118 : [ 6.63213e-006 ]
7119 : [ 5.55389e-006 ]
7120 : [ 5.49803e-006 ]
7121 : [ 5.64734e-006 ]
7122 : [ 5.7582e-006  ]
7123 : [ 5.43302e-006 ]
7124 : [ 5.38365e-006 ]
7125 : [ 5.58173e-006 ]
7126 : [ 6.18773e-006 ]
7127 : [ 5.39089e-006 ]
7128 : [ 5.47966e-006 ]
7129 : [ 6.45441e-006 ]
7130 : [ 5.90689e-006 ]
7131 : [ 5.7245e-006  ]
7132 : [ 6.1097e-006  ]
7133 : [ 5.79897e-006 ]
7134 : [ 5.75267e-006 ]
7135 : [ 5.61977e-006 ]
7136 : [ 5.60171e-006 ]
7137 : [ 5.62011e-006 ]
7138 : [ 5.65247e-006 ]
7139 : [ 6.13085e-006 ]
7140 : [ 5.79617e-006 ]
7141 : [ 6.53374e-006 ]
7142 : [ 6.28016e-006 ]
7143 : [ 5.81649e-006 ]
7144 : [ 6.02201e-006 ]
7145 : [ 5.6158e-006  ]
7146 : [ 5.79812e-006 ]
7147 : [ 6.16083e-006 ]
7148 : [ 5.59231e-006 ]
7149 : [ 5.48032e-006 ]
7150 : [ 6.57884e-006 ]
7151 : [ 6.43327e-006 ]
7152 : [ 5.48167e-006 ]
7153 : [ 5.93594e-006 ]
7154 : [ 5.59086e-006 ]
7155 : [ 6.36986e-006 ]
7156 : [ 5.60225e-006 ]
7157 : [ 6.25435e-006 ]
7158 : [ 5.6734e-006  ]
7159 : [ 6.72789e-006 ]
7160 : [ 6.38033e-006 ]
7161 : [ 5.99914e-006 ]
7162 : [ 5.38683e-006 ]
7163 : [ 5.77089e-006 ]
7164 : [ 5.90785e-006 ]
7165 : [ 5.89189e-006 ]
7166 : [ 6.38382e-006 ]
7167 : [ 5.74262e-006 ]
7168 : [ 5.49921e-006 ]
7169 : [ 5.44602e-006 ]
7170 : [ 5.50491e-006 ]
7171 : [ 5.57931e-006 ]
7172 : [ 5.59964e-006 ]
7173 : [ 5.53188e-006 ]
7174 : [ 5.63424e-006 ]
7175 : [ 6.08685e-006 ]
7176 : [ 5.81997e-006 ]
7177 : [ 5.35577e-006 ]
7178 : [ 5.67807e-006 ]
7179 : [ 5.53603e-006 ]
7180 : [ 5.84124e-006 ]
7181 : [ 5.78021e-006 ]
7182 : [ 6.04919e-006 ]
7183 : [ 6.2824e-006  ]
7184 : [ 5.37614e-006 ]
7185 : [ 5.96791e-006 ]
7186 : [ 5.45114e-006 ]
7187 : [ 6.15676e-006 ]
7188 : [ 6.43407e-006 ]
7189 : [ 5.6917e-006  ]
7190 : [ 6.81497e-006 ]
7191 : [ 6.46832e-006 ]
7192 : [ 5.62186e-006 ]
7193 : [ 5.71485e-006 ]
7194 : [ 6.07798e-006 ]
7195 : [ 5.68421e-006 ]
7196 : [ 6.14442e-006 ]
7197 : [ 5.6297e-006  ]
7198 : [ 5.58613e-006 ]
7199 : [ 5.77984e-006 ]
7200 : [ 5.7622e-006  ]
7201 : [ 5.55551e-006 ]
7202 : [ 6.01358e-006 ]
7203 : [ 5.73702e-006 ]
7204 : [ 6.26307e-006 ]
7205 : [ 5.91192e-006 ]
7206 : [ 6.52784e-006 ]
7207 : [ 6.55308e-006 ]
7208 : [ 6.22951e-006 ]
7209 : [ 5.77014e-006 ]
7210 : [ 5.53828e-006 ]
7211 : [ 6.05655e-006 ]
7212 : [ 5.46908e-006 ]
7213 : [ 6.29847e-006 ]
7214 : [ 5.59695e-006 ]
7215 : [ 5.7719e-006  ]
7216 : [ 5.41375e-006 ]
7217 : [ 5.42108e-006 ]
7218 : [ 6.76389e-006 ]
7219 : [ 5.64696e-006 ]
7220 : [ 6.77332e-006 ]
7221 : [ 5.50806e-006 ]
7222 : [ 5.44825e-006 ]
7223 : [ 5.45289e-006 ]
7224 : [ 6.45095e-006 ]
7225 : [ 5.84437e-006 ]
7226 : [ 5.53634e-006 ]
7227 : [ 5.77171e-006 ]
7228 : [ 5.51591e-006 ]
7229 : [ 5.61997e-006 ]
7230 : [ 5.72115e-006 ]
7231 : [ 5.44094e-006 ]
7232 : [ 6.04589e-006 ]
7233 : [ 6.5476e-006  ]
7234 : [ 6.23052e-006 ]
7235 : [ 5.56351e-006 ]
7236 : [ 5.78935e-006 ]
7237 : [ 5.35386e-006 ]
7238 : [ 5.47245e-006 ]
7239 : [ 6.10085e-006 ]
7240 : [ 5.79838e-006 ]
7241 : [ 6.58448e-006 ]
7242 : [ 5.88591e-006 ]
7243 : [ 5.47144e-006 ]
7244 : [ 5.99199e-006 ]
7245 : [ 6.14877e-006 ]
7246 : [ 5.81423e-006 ]
7247 : [ 5.53883e-006 ]
7248 : [ 5.91168e-006 ]
7249 : [ 5.26121e-006 ]
7250 : [ 6.25363e-006 ]
7251 : [ 5.86996e-006 ]
7252 : [ 5.64241e-006 ]
7253 : [ 5.86824e-006 ]
7254 : [ 6.13169e-006 ]
7255 : [ 5.89006e-006 ]
7256 : [ 6.0053e-006  ]
7257 : [ 6.59545e-006 ]
7258 : [ 5.83707e-006 ]
7259 : [ 6.19273e-006 ]
7260 : [ 5.72464e-006 ]
7261 : [ 5.84657e-006 ]
7262 : [ 5.54647e-006 ]
7263 : [ 5.17187e-006 ]
7264 : [ 6.28918e-006 ]
7265 : [ 5.52695e-006 ]
7266 : [ 5.92663e-006 ]
7267 : [ 5.39696e-006 ]
7268 : [ 6.088e-006   ]
7269 : [ 5.38433e-006 ]
7270 : [ 5.70659e-006 ]
7271 : [ 5.76458e-006 ]
7272 : [ 5.58027e-006 ]
7273 : [ 5.56129e-006 ]
7274 : [ 5.93297e-006 ]
7275 : [ 5.60933e-006 ]
7276 : [ 6.83333e-006 ]
7277 : [ 6.61177e-006 ]
7278 : [ 5.55637e-006 ]
7279 : [ 5.41721e-006 ]
7280 : [ 6.1981e-006  ]
7281 : [ 6.59746e-006 ]
7282 : [ 5.7147e-006  ]
7283 : [ 5.63134e-006 ]
7284 : [ 6.33424e-006 ]
7285 : [ 6.51317e-006 ]
7286 : [ 5.33574e-006 ]
7287 : [ 5.69745e-006 ]
7288 : [ 6.23442e-006 ]
7289 : [ 5.8284e-006  ]
7290 : [ 5.69242e-006 ]
7291 : [ 5.85292e-006 ]
7292 : [ 6.59056e-006 ]
7293 : [ 5.55307e-006 ]
7294 : [ 6.21247e-006 ]
7295 : [ 6.03417e-006 ]
7296 : [ 6.29876e-006 ]
7297 : [ 6.2164e-006  ]
7298 : [ 6.51952e-006 ]
7299 : [ 5.78539e-006 ]
7300 : [ 5.55239e-006 ]
7301 : [ 5.59802e-006 ]
7302 : [ 5.86548e-006 ]
7303 : [ 5.59853e-006 ]
7304 : [ 5.70976e-006 ]
7305 : [ 5.88981e-006 ]
7306 : [ 5.97404e-006 ]
7307 : [ 5.74985e-006 ]
7308 : [ 5.73938e-006 ]
7309 : [ 5.42437e-006 ]
7310 : [ 6.28142e-006 ]
7311 : [ 6.85243e-006 ]
7312 : [ 6.1294e-006  ]
7313 : [ 5.62034e-006 ]
7314 : [ 6.05784e-006 ]
7315 : [ 5.57524e-006 ]
7316 : [ 6.56705e-006 ]
7317 : [ 5.50388e-006 ]
7318 : [ 6.50224e-006 ]
7319 : [ 6.50174e-006 ]
7320 : [ 6.76836e-006 ]
7321 : [ 6.46808e-006 ]
7322 : [ 6.33747e-006 ]
7323 : [ 5.62274e-006 ]
7324 : [ 5.81085e-006 ]
7325 : [ 5.67767e-006 ]
7326 : [ 6.09277e-006 ]
7327 : [ 6.19301e-006 ]
7328 : [ 5.52464e-006 ]
7329 : [ 5.42516e-006 ]
7330 : [ 5.74466e-006 ]
7331 : [ 5.72839e-006 ]
7332 : [ 6.57624e-006 ]
7333 : [ 6.49949e-006 ]
7334 : [ 5.5964e-006  ]
7335 : [ 5.76826e-006 ]
7336 : [ 6.74898e-006 ]
7337 : [ 5.67138e-006 ]
7338 : [ 5.82577e-006 ]
7339 : [ 5.63711e-006 ]
7340 : [ 6.15206e-006 ]
7341 : [ 5.54804e-006 ]
7342 : [ 6.47428e-006 ]
7343 : [ 5.93527e-006 ]
7344 : [ 5.87217e-006 ]
7345 : [ 5.68629e-006 ]
7346 : [ 5.34617e-006 ]
7347 : [ 6.2075e-006  ]
7348 : [ 5.81229e-006 ]
7349 : [ 5.64679e-006 ]
7350 : [ 6.03199e-006 ]
7351 : [ 7.24244e-006 ]
7352 : [ 5.89977e-006 ]
7353 : [ 6.7254e-006  ]
7354 : [ 6.32048e-006 ]
7355 : [ 6.21956e-006 ]
7356 : [ 5.40642e-006 ]
7357 : [ 5.55271e-006 ]
7358 : [ 5.76733e-006 ]
7359 : [ 5.44991e-006 ]
7360 : [ 5.71256e-006 ]
7361 : [ 5.4835e-006  ]
7362 : [ 6.06497e-006 ]
7363 : [ 5.66106e-006 ]
7364 : [ 6.37157e-006 ]
7365 : [ 6.28425e-006 ]
7366 : [ 6.05233e-006 ]
7367 : [ 6.38537e-006 ]
7368 : [ 5.8253e-006  ]
7369 : [ 5.74231e-006 ]
7370 : [ 5.81739e-006 ]
7371 : [ 6.40228e-006 ]
7372 : [ 5.54911e-006 ]
7373 : [ 6.31174e-006 ]
7374 : [ 5.58845e-006 ]
7375 : [ 5.54363e-006 ]
7376 : [ 6.39703e-006 ]
7377 : [ 5.4029e-006  ]
7378 : [ 6.78564e-006 ]
7379 : [ 6.51881e-006 ]
7380 : [ 6.22673e-006 ]
7381 : [ 5.66329e-006 ]
7382 : [ 6.25177e-006 ]
7383 : [ 6.16784e-006 ]
7384 : [ 5.60043e-006 ]
7385 : [ 5.65728e-006 ]
7386 : [ 5.66032e-006 ]
7387 : [ 6.47344e-006 ]
7388 : [ 5.62128e-006 ]
7389 : [ 6.66774e-006 ]
7390 : [ 5.82295e-006 ]
7391 : [ 6.50932e-006 ]
7392 : [ 5.71123e-006 ]
7393 : [ 6.46299e-006 ]
7394 : [ 5.98272e-006 ]
7395 : [ 5.94258e-006 ]
7396 : [ 6.16249e-006 ]
7397 : [ 5.87454e-006 ]
7398 : [ 5.73075e-006 ]
7399 : [ 6.50599e-006 ]
7400 : [ 6.59474e-006 ]
7401 : [ 5.46958e-006 ]
7402 : [ 6.26451e-006 ]
7403 : [ 6.03957e-006 ]
7404 : [ 5.78718e-006 ]
7405 : [ 6.56143e-006 ]
7406 : [ 5.73955e-006 ]
7407 : [ 5.71169e-006 ]
7408 : [ 5.69454e-006 ]
7409 : [ 5.37723e-006 ]
7410 : [ 5.86515e-006 ]
7411 : [ 6.31661e-006 ]
7412 : [ 5.87122e-006 ]
7413 : [ 5.45654e-006 ]
7414 : [ 5.3575e-006  ]
7415 : [ 5.79292e-006 ]
7416 : [ 6.12394e-006 ]
7417 : [ 5.61181e-006 ]
7418 : [ 6.44308e-006 ]
7419 : [ 5.47959e-006 ]
7420 : [ 6.72241e-006 ]
7421 : [ 5.51266e-006 ]
7422 : [ 5.58516e-006 ]
7423 : [ 5.68392e-006 ]
7424 : [ 5.74654e-006 ]
7425 : [ 5.63285e-006 ]
7426 : [ 6.37039e-006 ]
7427 : [ 5.65028e-006 ]
7428 : [ 5.66913e-006 ]
7429 : [ 5.54459e-006 ]
7430 : [ 5.43756e-006 ]
7431 : [ 6.06634e-006 ]
7432 : [ 5.76786e-006 ]
7433 : [ 6.70061e-006 ]
7434 : [ 5.34439e-006 ]
7435 : [ 5.62016e-006 ]
7436 : [ 6.63714e-006 ]
7437 : [ 6.37635e-006 ]
7438 : [ 6.48121e-006 ]
7439 : [ 6.64513e-006 ]
7440 : [ 5.64055e-006 ]
7441 : [ 6.14688e-006 ]
7442 : [ 5.79158e-006 ]
7443 : [ 6.691e-006   ]
7444 : [ 5.67571e-006 ]
7445 : [ 5.59212e-006 ]
7446 : [ 5.75106e-006 ]
7447 : [ 5.53595e-006 ]
7448 : [ 6.34992e-006 ]
7449 : [ 6.44959e-006 ]
7450 : [ 5.96511e-006 ]
7451 : [ 6.14637e-006 ]
7452 : [ 5.73322e-006 ]
7453 : [ 5.77333e-006 ]
7454 : [ 5.46301e-006 ]
7455 : [ 5.74056e-006 ]
7456 : [ 6.51735e-006 ]
7457 : [ 6.49753e-006 ]
7458 : [ 5.54374e-006 ]
7459 : [ 6.55696e-006 ]
7460 : [ 5.25209e-006 ]
7461 : [ 6.55922e-006 ]
7462 : [ 5.85528e-006 ]
7463 : [ 5.78001e-006 ]
7464 : [ 6.08435e-006 ]
7465 : [ 5.6096e-006  ]
7466 : [ 6.43343e-006 ]
7467 : [ 5.6868e-006  ]
7468 : [ 6.01614e-006 ]
7469 : [ 5.75291e-006 ]
7470 : [ 5.35499e-006 ]
7471 : [ 5.37063e-006 ]
7472 : [ 5.83926e-006 ]
7473 : [ 5.35173e-006 ]
7474 : [ 5.58993e-006 ]
7475 : [ 5.97668e-006 ]
7476 : [ 6.27309e-006 ]
7477 : [ 5.71937e-006 ]
7478 : [ 5.14205e-006 ]
7479 : [ 6.2909e-006  ]
7480 : [ 5.83528e-006 ]
7481 : [ 5.5199e-006  ]
7482 : [ 5.80131e-006 ]
7483 : [ 5.3711e-006  ]
7484 : [ 5.72537e-006 ]
7485 : [ 5.65911e-006 ]
7486 : [ 6.4134e-006  ]
7487 : [ 5.78543e-006 ]
7488 : [ 6.47953e-006 ]
7489 : [ 5.69424e-006 ]
7490 : [ 6.342e-006   ]
7491 : [ 5.34404e-006 ]
7492 : [ 6.26448e-006 ]
7493 : [ 5.42596e-006 ]
7494 : [ 5.70149e-006 ]
7495 : [ 5.53206e-006 ]
7496 : [ 5.72913e-006 ]
7497 : [ 5.45406e-006 ]
7498 : [ 6.03868e-006 ]
7499 : [ 5.45898e-006 ]
7500 : [ 6.01297e-006 ]
7501 : [ 6.25407e-006 ]
7502 : [ 6.13698e-006 ]
7503 : [ 6.38294e-006 ]
7504 : [ 5.95619e-006 ]
7505 : [ 5.88361e-006 ]
7506 : [ 5.76063e-006 ]
7507 : [ 5.72918e-006 ]
7508 : [ 5.77334e-006 ]
7509 : [ 5.34549e-006 ]
7510 : [ 5.56003e-006 ]
7511 : [ 6.98423e-006 ]
7512 : [ 5.2927e-006  ]
7513 : [ 6.5247e-006  ]
7514 : [ 5.7843e-006  ]
7515 : [ 5.55175e-006 ]
7516 : [ 5.5044e-006  ]
7517 : [ 5.69985e-006 ]
7518 : [ 6.98862e-006 ]
7519 : [ 5.88381e-006 ]
7520 : [ 5.29459e-006 ]
7521 : [ 5.83877e-006 ]
7522 : [ 6.38194e-006 ]
7523 : [ 5.64053e-006 ]
7524 : [ 5.55353e-006 ]
7525 : [ 5.44989e-006 ]
7526 : [ 5.64388e-006 ]
7527 : [ 6.79761e-006 ]
7528 : [ 5.58285e-006 ]
7529 : [ 5.12851e-006 ]
7530 : [ 6.05992e-006 ]
7531 : [ 5.66375e-006 ]
7532 : [ 5.6515e-006  ]
7533 : [ 5.35504e-006 ]
7534 : [ 5.83924e-006 ]
7535 : [ 5.931e-006   ]
7536 : [ 5.55771e-006 ]
7537 : [ 6.38575e-006 ]
7538 : [ 5.90646e-006 ]
7539 : [ 6.07296e-006 ]
7540 : [ 5.65015e-006 ]
7541 : [ 5.55182e-006 ]
7542 : [ 6.72343e-006 ]
7543 : [ 5.67259e-006 ]
7544 : [ 5.36312e-006 ]
7545 : [ 5.43282e-006 ]
7546 : [ 5.67658e-006 ]
7547 : [ 5.55187e-006 ]
7548 : [ 6.36251e-006 ]
7549 : [ 6.35452e-006 ]
7550 : [ 6.59128e-006 ]
7551 : [ 5.93383e-006 ]
7552 : [ 5.82303e-006 ]
7553 : [ 6.07658e-006 ]
7554 : [ 5.63659e-006 ]
7555 : [ 5.47328e-006 ]
7556 : [ 5.59696e-006 ]
7557 : [ 6.09603e-006 ]
7558 : [ 5.63015e-006 ]
7559 : [ 5.65795e-006 ]
7560 : [ 6.09884e-006 ]
7561 : [ 5.96076e-006 ]
7562 : [ 6.54534e-006 ]
7563 : [ 6.34216e-006 ]
7564 : [ 5.54245e-006 ]
7565 : [ 5.82893e-006 ]
7566 : [ 5.5427e-006  ]
7567 : [ 5.68091e-006 ]
7568 : [ 6.01383e-006 ]
7569 : [ 5.81354e-006 ]
7570 : [ 6.31932e-006 ]
7571 : [ 5.63431e-006 ]
7572 : [ 6.10801e-006 ]
7573 : [ 6.17874e-006 ]
7574 : [ 5.86708e-006 ]
7575 : [ 5.79953e-006 ]
7576 : [ 5.59694e-006 ]
7577 : [ 5.59777e-006 ]
7578 : [ 6.11369e-006 ]
7579 : [ 5.54577e-006 ]
7580 : [ 5.91629e-006 ]
7581 : [ 6.70933e-006 ]
7582 : [ 5.67506e-006 ]
7583 : [ 5.66625e-006 ]
7584 : [ 5.18619e-006 ]
7585 : [ 5.97308e-006 ]
7586 : [ 6.29924e-006 ]
7587 : [ 5.95447e-006 ]
7588 : [ 5.89333e-006 ]
7589 : [ 6.28593e-006 ]
7590 : [ 5.70191e-006 ]
7591 : [ 5.6649e-006  ]
7592 : [ 6.26137e-006 ]
7593 : [ 5.71042e-006 ]
7594 : [ 6.55657e-006 ]
7595 : [ 5.98993e-006 ]
7596 : [ 5.58376e-006 ]
7597 : [ 5.60016e-006 ]
7598 : [ 5.83759e-006 ]
7599 : [ 5.67985e-006 ]
7600 : [ 6.68871e-006 ]
7601 : [ 5.87558e-006 ]
7602 : [ 5.54523e-006 ]
7603 : [ 6.06698e-006 ]
7604 : [ 5.43729e-006 ]
7605 : [ 5.52105e-006 ]
7606 : [ 5.60652e-006 ]
7607 : [ 5.75509e-006 ]
7608 : [ 6.02977e-006 ]
7609 : [ 5.90877e-006 ]
7610 : [ 5.61108e-006 ]
7611 : [ 6.08064e-006 ]
7612 : [ 7.12325e-006 ]
7613 : [ 6.75115e-006 ]
7614 : [ 5.71385e-006 ]
7615 : [ 6.45523e-006 ]
7616 : [ 6.301e-006   ]
7617 : [ 5.55511e-006 ]
7618 : [ 5.7884e-006  ]
7619 : [ 6.14618e-006 ]
7620 : [ 5.86152e-006 ]
7621 : [ 5.84818e-006 ]
7622 : [ 5.87543e-006 ]
7623 : [ 5.8106e-006  ]
7624 : [ 5.7206e-006  ]
7625 : [ 6.62359e-006 ]
7626 : [ 5.63653e-006 ]
7627 : [ 5.64125e-006 ]
7628 : [ 6.3713e-006  ]
7629 : [ 6.48393e-006 ]
7630 : [ 5.60944e-006 ]
7631 : [ 6.51559e-006 ]
7632 : [ 5.62225e-006 ]
7633 : [ 6.08144e-006 ]
7634 : [ 5.9733e-006  ]
7635 : [ 5.78432e-006 ]
7636 : [ 5.72607e-006 ]
7637 : [ 5.66098e-006 ]
7638 : [ 5.8766e-006  ]
7639 : [ 5.96093e-006 ]
7640 : [ 5.79134e-006 ]
7641 : [ 5.73204e-006 ]
7642 : [ 5.79678e-006 ]
7643 : [ 5.90697e-006 ]
7644 : [ 6.71086e-006 ]
7645 : [ 5.42753e-006 ]
7646 : [ 5.67648e-006 ]
7647 : [ 6.38193e-006 ]
7648 : [ 6.23744e-006 ]
7649 : [ 6.84846e-006 ]
7650 : [ 6.4756e-006  ]
7651 : [ 6.31134e-006 ]
7652 : [ 6.53417e-006 ]
7653 : [ 5.6345e-006  ]
7654 : [ 5.63452e-006 ]
7655 : [ 6.34627e-006 ]
7656 : [ 6.50784e-006 ]
7657 : [ 5.79844e-006 ]
7658 : [ 5.70777e-006 ]
7659 : [ 5.80747e-006 ]
7660 : [ 6.01868e-006 ]
7661 : [ 6.12992e-006 ]
7662 : [ 5.55875e-006 ]
7663 : [ 5.71299e-006 ]
7664 : [ 5.51283e-006 ]
7665 : [ 6.57307e-006 ]
7666 : [ 6.49137e-006 ]
7667 : [ 6.77635e-006 ]
7668 : [ 6.92221e-006 ]
7669 : [ 5.89072e-006 ]
7670 : [ 5.84369e-006 ]
7671 : [ 5.57516e-006 ]
7672 : [ 5.50832e-006 ]
7673 : [ 5.94506e-006 ]
7674 : [ 5.91024e-006 ]
7675 : [ 5.70771e-006 ]
7676 : [ 6.42207e-006 ]
7677 : [ 5.52103e-006 ]
7678 : [ 6.29378e-006 ]
7679 : [ 6.50902e-006 ]
7680 : [ 5.38618e-006 ]
7681 : [ 5.53213e-006 ]
7682 : [ 6.2203e-006  ]
7683 : [ 5.73425e-006 ]
7684 : [ 5.52644e-006 ]
7685 : [ 5.62923e-006 ]
7686 : [ 5.90962e-006 ]
7687 : [ 6.39991e-006 ]
7688 : [ 5.708e-006   ]
7689 : [ 6.91001e-006 ]
7690 : [ 5.48645e-006 ]
7691 : [ 6.16054e-006 ]
7692 : [ 5.61857e-006 ]
7693 : [ 5.69397e-006 ]
7694 : [ 5.91216e-006 ]
7695 : [ 5.60246e-006 ]
7696 : [ 5.44746e-006 ]
7697 : [ 5.33175e-006 ]
7698 : [ 6.56289e-006 ]
7699 : [ 5.52624e-006 ]
7700 : [ 6.67742e-006 ]
7701 : [ 6.13486e-006 ]
7702 : [ 5.38783e-006 ]
7703 : [ 6.09619e-006 ]
7704 : [ 6.22013e-006 ]
7705 : [ 5.94116e-006 ]
7706 : [ 6.12421e-006 ]
7707 : [ 5.90285e-006 ]
7708 : [ 6.00717e-006 ]
7709 : [ 6.1308e-006  ]
7710 : [ 5.84464e-006 ]
7711 : [ 6.15346e-006 ]
7712 : [ 5.64981e-006 ]
7713 : [ 5.64218e-006 ]
7714 : [ 5.34083e-006 ]
7715 : [ 6.26655e-006 ]
7716 : [ 5.77254e-006 ]
7717 : [ 5.65206e-006 ]
7718 : [ 5.53101e-006 ]
7719 : [ 5.7642e-006  ]
7720 : [ 6.40882e-006 ]
7721 : [ 5.95814e-006 ]
7722 : [ 5.55806e-006 ]
7723 : [ 6.76621e-006 ]
7724 : [ 5.39107e-006 ]
7725 : [ 5.41621e-006 ]
7726 : [ 5.43318e-006 ]
7727 : [ 6.416e-006   ]
7728 : [ 5.75991e-006 ]
7729 : [ 5.76444e-006 ]
7730 : [ 6.59243e-006 ]
7731 : [ 5.64752e-006 ]
7732 : [ 6.10013e-006 ]
7733 : [ 6.30703e-006 ]
7734 : [ 5.82963e-006 ]
7735 : [ 5.81117e-006 ]
7736 : [ 6.48088e-006 ]
7737 : [ 5.26214e-006 ]
7738 : [ 5.76469e-006 ]
7739 : [ 5.70467e-006 ]
7740 : [ 6.04759e-006 ]
7741 : [ 6.33046e-006 ]
7742 : [ 5.9792e-006  ]
7743 : [ 5.38511e-006 ]
7744 : [ 5.84753e-006 ]
7745 : [ 5.41302e-006 ]
7746 : [ 6.03146e-006 ]
7747 : [ 5.50558e-006 ]
7748 : [ 5.99374e-006 ]
7749 : [ 5.77594e-006 ]
7750 : [ 5.61992e-006 ]
7751 : [ 5.47443e-006 ]
7752 : [ 5.4484e-006  ]
7753 : [ 5.87364e-006 ]
7754 : [ 6.06813e-006 ]
7755 : [ 5.50793e-006 ]
7756 : [ 5.44185e-006 ]
7757 : [ 5.62726e-006 ]
7758 : [ 5.5815e-006  ]
7759 : [ 5.37739e-006 ]
7760 : [ 5.67433e-006 ]
7761 : [ 5.85667e-006 ]
7762 : [ 5.59831e-006 ]
7763 : [ 5.67936e-006 ]
7764 : [ 6.31048e-006 ]
7765 : [ 5.64624e-006 ]
7766 : [ 5.91157e-006 ]
7767 : [ 5.17877e-006 ]
7768 : [ 5.49065e-006 ]
7769 : [ 5.96667e-006 ]
7770 : [ 5.9062e-006  ]
7771 : [ 5.70621e-006 ]
7772 : [ 6.72213e-006 ]
7773 : [ 5.91281e-006 ]
7774 : [ 5.90827e-006 ]
7775 : [ 6.39207e-006 ]
7776 : [ 5.45874e-006 ]
7777 : [ 5.68642e-006 ]
7778 : [ 5.47871e-006 ]
7779 : [ 5.84501e-006 ]
7780 : [ 6.79437e-006 ]
7781 : [ 5.62628e-006 ]
7782 : [ 5.33408e-006 ]
7783 : [ 6.54649e-006 ]
7784 : [ 6.15873e-006 ]
7785 : [ 6.28835e-006 ]
7786 : [ 6.04042e-006 ]
7787 : [ 5.92166e-006 ]
7788 : [ 5.44095e-006 ]
7789 : [ 6.14907e-006 ]
7790 : [ 5.69855e-006 ]
7791 : [ 5.70317e-006 ]
7792 : [ 5.91523e-006 ]
7793 : [ 5.59836e-006 ]
7794 : [ 5.89217e-006 ]
7795 : [ 5.41697e-006 ]
7796 : [ 5.61919e-006 ]
7797 : [ 5.56513e-006 ]
7798 : [ 6.37183e-006 ]
7799 : [ 6.02786e-006 ]
7800 : [ 6.05211e-006 ]
7801 : [ 5.55084e-006 ]
7802 : [ 5.98054e-006 ]
7803 : [ 5.46761e-006 ]
7804 : [ 6.71757e-006 ]
7805 : [ 5.81709e-006 ]
7806 : [ 5.66659e-006 ]
7807 : [ 6.55682e-006 ]
7808 : [ 5.81494e-006 ]
7809 : [ 5.5386e-006  ]
7810 : [ 5.49359e-006 ]
7811 : [ 5.33194e-006 ]
7812 : [ 5.59873e-006 ]
7813 : [ 6.29954e-006 ]
7814 : [ 5.45695e-006 ]
7815 : [ 5.59827e-006 ]
7816 : [ 5.94946e-006 ]
7817 : [ 5.55338e-006 ]
7818 : [ 5.76147e-006 ]
7819 : [ 5.7877e-006  ]
7820 : [ 5.957e-006   ]
7821 : [ 5.418e-006   ]
7822 : [ 5.66667e-006 ]
7823 : [ 5.48604e-006 ]
7824 : [ 5.67573e-006 ]
7825 : [ 6.1086e-006  ]
7826 : [ 6.09983e-006 ]
7827 : [ 5.90784e-006 ]
7828 : [ 5.9613e-006  ]
7829 : [ 6.61199e-006 ]
7830 : [ 5.88365e-006 ]
7831 : [ 5.52228e-006 ]
7832 : [ 5.60465e-006 ]
7833 : [ 5.74193e-006 ]
7834 : [ 5.86902e-006 ]
7835 : [ 5.95305e-006 ]
7836 : [ 5.78235e-006 ]
7837 : [ 6.72135e-006 ]
7838 : [ 5.72999e-006 ]
7839 : [ 5.95866e-006 ]
7840 : [ 5.87747e-006 ]
7841 : [ 5.48607e-006 ]
7842 : [ 5.43862e-006 ]
7843 : [ 5.55246e-006 ]
7844 : [ 6.50225e-006 ]
7845 : [ 5.77908e-006 ]
7846 : [ 5.44812e-006 ]
7847 : [ 5.52844e-006 ]
7848 : [ 5.95199e-006 ]
7849 : [ 5.4959e-006  ]
7850 : [ 6.16522e-006 ]
7851 : [ 5.97635e-006 ]
7852 : [ 6.3201e-006  ]
7853 : [ 5.89465e-006 ]
7854 : [ 5.76695e-006 ]
7855 : [ 5.31645e-006 ]
7856 : [ 5.5255e-006  ]
7857 : [ 5.61408e-006 ]
7858 : [ 5.96748e-006 ]
7859 : [ 5.94198e-006 ]
7860 : [ 5.89076e-006 ]
7861 : [ 6.38617e-006 ]
7862 : [ 5.8496e-006  ]
7863 : [ 5.62121e-006 ]
7864 : [ 5.94608e-006 ]
7865 : [ 6.186e-006   ]
7866 : [ 6.24353e-006 ]
7867 : [ 5.76233e-006 ]
7868 : [ 5.91745e-006 ]
7869 : [ 5.34319e-006 ]
7870 : [ 5.96792e-006 ]
7871 : [ 5.48139e-006 ]
7872 : [ 5.61339e-006 ]
7873 : [ 5.48436e-006 ]
7874 : [ 5.4119e-006  ]
7875 : [ 5.84559e-006 ]
7876 : [ 5.60942e-006 ]
7877 : [ 5.58441e-006 ]
7878 : [ 5.4318e-006  ]
7879 : [ 5.62189e-006 ]
7880 : [ 6.60059e-006 ]
7881 : [ 5.47996e-006 ]
7882 : [ 5.89291e-006 ]
7883 : [ 5.80332e-006 ]
7884 : [ 5.63782e-006 ]
7885 : [ 5.70212e-006 ]
7886 : [ 6.22076e-006 ]
7887 : [ 6.37665e-006 ]
7888 : [ 6.45644e-006 ]
7889 : [ 6.02347e-006 ]
7890 : [ 5.95623e-006 ]
7891 : [ 5.86018e-006 ]
7892 : [ 5.86032e-006 ]
7893 : [ 5.29386e-006 ]
7894 : [ 6.48766e-006 ]
7895 : [ 5.50907e-006 ]
7896 : [ 6.66239e-006 ]
7897 : [ 5.7883e-006  ]
7898 : [ 5.85387e-006 ]
7899 : [ 5.24307e-006 ]
7900 : [ 5.58472e-006 ]
7901 : [ 5.84291e-006 ]
7902 : [ 6.38652e-006 ]
7903 : [ 5.38148e-006 ]
7904 : [ 5.57504e-006 ]
7905 : [ 5.93618e-006 ]
7906 : [ 5.51438e-006 ]
7907 : [ 5.89619e-006 ]
7908 : [ 6.29756e-006 ]
7909 : [ 5.6448e-006  ]
7910 : [ 5.5479e-006  ]
7911 : [ 5.67898e-006 ]
7912 : [ 5.72439e-006 ]
7913 : [ 5.45877e-006 ]
7914 : [ 5.8012e-006  ]
7915 : [ 5.94092e-006 ]
7916 : [ 6.06288e-006 ]
7917 : [ 5.44585e-006 ]
7918 : [ 6.45112e-006 ]
7919 : [ 5.56372e-006 ]
7920 : [ 6.45702e-006 ]
7921 : [ 5.6251e-006  ]
7922 : [ 5.65777e-006 ]
7923 : [ 5.58803e-006 ]
7924 : [ 6.92348e-006 ]
7925 : [ 5.2929e-006  ]
7926 : [ 5.73272e-006 ]
7927 : [ 6.70702e-006 ]
7928 : [ 5.88338e-006 ]
7929 : [ 5.79394e-006 ]
7930 : [ 5.82264e-006 ]
7931 : [ 6.27144e-006 ]
7932 : [ 5.68571e-006 ]
7933 : [ 5.68439e-006 ]
7934 : [ 5.43061e-006 ]
7935 : [ 6.4156e-006  ]
7936 : [ 6.67757e-006 ]
7937 : [ 6.00064e-006 ]
7938 : [ 5.69328e-006 ]
7939 : [ 5.8233e-006  ]
7940 : [ 6.81928e-006 ]
7941 : [ 6.8015e-006  ]
7942 : [ 6.31558e-006 ]
7943 : [ 5.4508e-006  ]
7944 : [ 6.89717e-006 ]
7945 : [ 6.45534e-006 ]
7946 : [ 5.46825e-006 ]
7947 : [ 6.04263e-006 ]
7948 : [ 5.60403e-006 ]
7949 : [ 6.12304e-006 ]
7950 : [ 5.64197e-006 ]
7951 : [ 6.4384e-006  ]
7952 : [ 6.08018e-006 ]
7953 : [ 5.71641e-006 ]
7954 : [ 6.07408e-006 ]
7955 : [ 6.58817e-006 ]
7956 : [ 5.46062e-006 ]
7957 : [ 6.16314e-006 ]
7958 : [ 5.8623e-006  ]
7959 : [ 6.68683e-006 ]
7960 : [ 5.80205e-006 ]
7961 : [ 5.58368e-006 ]
7962 : [ 5.5556e-006  ]
7963 : [ 5.54303e-006 ]
7964 : [ 6.44352e-006 ]
7965 : [ 5.65747e-006 ]
7966 : [ 5.85502e-006 ]
7967 : [ 5.62111e-006 ]
7968 : [ 5.30582e-006 ]
7969 : [ 5.42994e-006 ]
7970 : [ 5.76418e-006 ]
7971 : [ 5.62375e-006 ]
7972 : [ 5.50378e-006 ]
7973 : [ 5.43021e-006 ]
7974 : [ 7.0307e-006  ]
7975 : [ 6.07448e-006 ]
7976 : [ 5.45204e-006 ]
7977 : [ 6.0025e-006  ]
7978 : [ 5.58187e-006 ]
7979 : [ 5.23877e-006 ]
7980 : [ 5.68917e-006 ]
7981 : [ 5.61594e-006 ]
7982 : [ 5.67161e-006 ]
7983 : [ 6.20136e-006 ]
7984 : [ 5.73699e-006 ]
7985 : [ 5.69977e-006 ]
7986 : [ 5.52811e-006 ]
7987 : [ 6.48237e-006 ]
7988 : [ 6.4442e-006  ]
7989 : [ 5.63726e-006 ]
7990 : [ 6.55873e-006 ]
7991 : [ 6.04619e-006 ]
7992 : [ 5.4578e-006  ]
7993 : [ 5.14799e-006 ]
7994 : [ 5.88358e-006 ]
7995 : [ 5.82367e-006 ]
7996 : [ 5.91816e-006 ]
7997 : [ 5.57955e-006 ]
7998 : [ 5.8745e-006  ]
7999 : [ 5.85558e-006 ]
8000 : [ 5.5988e-006  ]
8001 : [ 5.47321e-006 ]
8002 : [ 5.7626e-006  ]
8003 : [ 5.72818e-006 ]
8004 : [ 5.85126e-006 ]
8005 : [ 5.26072e-006 ]
8006 : [ 6.3374e-006  ]
8007 : [ 6.24807e-006 ]
8008 : [ 6.3789e-006  ]
8009 : [ 6.11004e-006 ]
8010 : [ 5.48434e-006 ]
8011 : [ 6.08592e-006 ]
8012 : [ 6.33496e-006 ]
8013 : [ 5.82348e-006 ]
8014 : [ 5.92438e-006 ]
8015 : [ 5.94244e-006 ]
8016 : [ 6.32676e-006 ]
8017 : [ 6.25461e-006 ]
8018 : [ 5.67478e-006 ]
8019 : [ 5.66942e-006 ]
8020 : [ 5.71051e-006 ]
8021 : [ 5.74481e-006 ]
8022 : [ 6.00076e-006 ]
8023 : [ 5.62836e-006 ]
8024 : [ 5.57092e-006 ]
8025 : [ 5.99497e-006 ]
8026 : [ 6.14263e-006 ]
8027 : [ 5.56926e-006 ]
8028 : [ 5.954e-006   ]
8029 : [ 5.86484e-006 ]
8030 : [ 5.55399e-006 ]
8031 : [ 5.38746e-006 ]
8032 : [ 5.53107e-006 ]
8033 : [ 5.33918e-006 ]
8034 : [ 5.78388e-006 ]
8035 : [ 5.50681e-006 ]
8036 : [ 5.73449e-006 ]
8037 : [ 5.56186e-006 ]
8038 : [ 6.87577e-006 ]
8039 : [ 5.64034e-006 ]
8040 : [ 5.49009e-006 ]
8041 : [ 5.29305e-006 ]
8042 : [ 6.05535e-006 ]
8043 : [ 5.80799e-006 ]
8044 : [ 5.76429e-006 ]
8045 : [ 5.63684e-006 ]
8046 : [ 6.19573e-006 ]
8047 : [ 5.64604e-006 ]
8048 : [ 5.70403e-006 ]
8049 : [ 5.85633e-006 ]
8050 : [ 6.20111e-006 ]
8051 : [ 5.68566e-006 ]
8052 : [ 6.03247e-006 ]
8053 : [ 5.73385e-006 ]
8054 : [ 5.70668e-006 ]
8055 : [ 6.00978e-006 ]
8056 : [ 5.70185e-006 ]
8057 : [ 5.45627e-006 ]
8058 : [ 5.44533e-006 ]
8059 : [ 5.74594e-006 ]
8060 : [ 6.12954e-006 ]
8061 : [ 5.74276e-006 ]
8062 : [ 6.31022e-006 ]
8063 : [ 6.17874e-006 ]
8064 : [ 5.58731e-006 ]
8065 : [ 5.67721e-006 ]
8066 : [ 6.55477e-006 ]
8067 : [ 6.51828e-006 ]
8068 : [ 5.73007e-006 ]
8069 : [ 5.68096e-006 ]
8070 : [ 6.01658e-006 ]
8071 : [ 5.58176e-006 ]
8072 : [ 6.34173e-006 ]
8073 : [ 5.51433e-006 ]
8074 : [ 5.80111e-006 ]
8075 : [ 5.87849e-006 ]
8076 : [ 5.45017e-006 ]
8077 : [ 5.57823e-006 ]
8078 : [ 5.46017e-006 ]
8079 : [ 5.23195e-006 ]
8080 : [ 5.62353e-006 ]
8081 : [ 5.53757e-006 ]
8082 : [ 5.61035e-006 ]
8083 : [ 5.78547e-006 ]
8084 : [ 6.70409e-006 ]
8085 : [ 5.65274e-006 ]
8086 : [ 5.94064e-006 ]
8087 : [ 5.61983e-006 ]
8088 : [ 5.44174e-006 ]
8089 : [ 5.6777e-006  ]
8090 : [ 5.43588e-006 ]
8091 : [ 5.74667e-006 ]
8092 : [ 5.88681e-006 ]
8093 : [ 6.66668e-006 ]
8094 : [ 6.34759e-006 ]
8095 : [ 6.15858e-006 ]
8096 : [ 5.59867e-006 ]
8097 : [ 5.89969e-006 ]
8098 : [ 5.81414e-006 ]
8099 : [ 5.76874e-006 ]
8100 : [ 6.65079e-006 ]
8101 : [ 6.04793e-006 ]
8102 : [ 5.96235e-006 ]
8103 : [ 6.0898e-006  ]
8104 : [ 5.35931e-006 ]
8105 : [ 5.44178e-006 ]
8106 : [ 6.53623e-006 ]
8107 : [ 5.56154e-006 ]
8108 : [ 7.08222e-006 ]
8109 : [ 6.02533e-006 ]
8110 : [ 5.49613e-006 ]
8111 : [ 5.52853e-006 ]
8112 : [ 6.06825e-006 ]
8113 : [ 6.40093e-006 ]
8114 : [ 5.98444e-006 ]
8115 : [ 6.26231e-006 ]
8116 : [ 5.38997e-006 ]
8117 : [ 5.64298e-006 ]
8118 : [ 5.69902e-006 ]
8119 : [ 5.43386e-006 ]
8120 : [ 6.23756e-006 ]
8121 : [ 5.909e-006   ]
8122 : [ 6.48724e-006 ]
8123 : [ 5.84633e-006 ]
8124 : [ 6.05207e-006 ]
8125 : [ 5.55432e-006 ]
8126 : [ 5.73139e-006 ]
8127 : [ 6.38501e-006 ]
8128 : [ 5.75735e-006 ]
8129 : [ 5.34139e-006 ]
8130 : [ 5.70277e-006 ]
8131 : [ 5.42389e-006 ]
8132 : [ 5.76956e-006 ]
8133 : [ 6.08561e-006 ]
8134 : [ 6.38347e-006 ]
8135 : [ 6.23455e-006 ]
8136 : [ 5.68751e-006 ]
8137 : [ 5.79941e-006 ]
8138 : [ 5.68018e-006 ]
8139 : [ 6.0159e-006  ]
8140 : [ 5.54754e-006 ]
8141 : [ 5.68308e-006 ]
8142 : [ 6.69523e-006 ]
8143 : [ 6.71412e-006 ]
8144 : [ 6.03448e-006 ]
8145 : [ 5.3276e-006  ]
8146 : [ 5.20509e-006 ]
8147 : [ 5.88677e-006 ]
8148 : [ 5.65089e-006 ]
8149 : [ 5.66596e-006 ]
8150 : [ 5.50391e-006 ]
8151 : [ 5.75809e-006 ]
8152 : [ 6.13545e-006 ]
8153 : [ 5.41332e-006 ]
8154 : [ 5.90031e-006 ]
8155 : [ 6.96702e-006 ]
8156 : [ 5.50618e-006 ]
8157 : [ 5.77388e-006 ]
8158 : [ 5.93751e-006 ]
8159 : [ 5.62381e-006 ]
8160 : [ 5.4915e-006  ]
8161 : [ 5.9652e-006  ]
8162 : [ 5.84432e-006 ]
8163 : [ 6.05802e-006 ]
8164 : [ 6.74908e-006 ]
8165 : [ 6.39505e-006 ]
8166 : [ 5.88691e-006 ]
8167 : [ 5.93182e-006 ]
8168 : [ 5.53424e-006 ]
8169 : [ 6.5599e-006  ]
8170 : [ 6.44865e-006 ]
8171 : [ 5.72053e-006 ]
8172 : [ 5.70533e-006 ]
8173 : [ 6.38141e-006 ]
8174 : [ 5.78566e-006 ]
8175 : [ 6.46144e-006 ]
8176 : [ 5.98214e-006 ]
8177 : [ 5.59379e-006 ]
8178 : [ 5.56054e-006 ]
8179 : [ 5.52632e-006 ]
8180 : [ 5.77536e-006 ]
8181 : [ 6.58178e-006 ]
8182 : [ 6.22215e-006 ]
8183 : [ 5.69854e-006 ]
8184 : [ 5.66412e-006 ]
8185 : [ 6.20768e-006 ]
8186 : [ 5.41773e-006 ]
8187 : [ 5.64638e-006 ]
8188 : [ 5.87095e-006 ]
8189 : [ 5.90705e-006 ]
8190 : [ 6.51929e-006 ]
8191 : [ 5.40677e-006 ]
8192 : [ 5.74464e-006 ]
8193 : [ 5.60535e-006 ]
8194 : [ 6.75075e-006 ]
8195 : [ 5.86069e-006 ]
8196 : [ 6.65795e-006 ]
8197 : [ 6.07018e-006 ]
8198 : [ 5.54307e-006 ]
8199 : [ 5.67886e-006 ]
8200 : [ 6.11604e-006 ]
8201 : [ 6.28295e-006 ]
8202 : [ 6.13163e-006 ]
8203 : [ 6.79389e-006 ]
8204 : [ 7.00799e-006 ]
8205 : [ 5.62594e-006 ]
8206 : [ 5.55773e-006 ]
8207 : [ 6.21614e-006 ]
8208 : [ 6.71917e-006 ]
8209 : [ 5.88444e-006 ]
8210 : [ 5.93435e-006 ]
8211 : [ 5.55332e-006 ]
8212 : [ 5.63944e-006 ]
8213 : [ 5.47834e-006 ]
8214 : [ 5.92743e-006 ]
8215 : [ 6.46188e-006 ]
8216 : [ 5.60557e-006 ]
8217 : [ 6.44742e-006 ]
8218 : [ 5.61736e-006 ]
8219 : [ 6.79572e-006 ]
8220 : [ 5.70943e-006 ]
8221 : [ 6.19513e-006 ]
8222 : [ 5.65529e-006 ]
8223 : [ 6.12731e-006 ]
8224 : [ 5.8509e-006  ]
8225 : [ 5.40016e-006 ]
8226 : [ 5.42007e-006 ]
8227 : [ 5.88035e-006 ]
8228 : [ 5.95061e-006 ]
8229 : [ 5.70132e-006 ]
8230 : [ 5.97403e-006 ]
8231 : [ 5.53651e-006 ]
8232 : [ 5.59019e-006 ]
8233 : [ 6.53635e-006 ]
8234 : [ 5.4523e-006  ]
8235 : [ 5.78823e-006 ]
8236 : [ 5.40184e-006 ]
8237 : [ 5.61153e-006 ]
8238 : [ 5.64683e-006 ]
8239 : [ 5.99638e-006 ]
8240 : [ 6.35443e-006 ]
8241 : [ 6.28531e-006 ]
8242 : [ 5.58313e-006 ]
8243 : [ 6.08809e-006 ]
8244 : [ 5.60404e-006 ]
8245 : [ 5.49568e-006 ]
8246 : [ 5.39443e-006 ]
8247 : [ 5.32317e-006 ]
8248 : [ 5.79074e-006 ]
8249 : [ 5.67571e-006 ]
8250 : [ 5.72893e-006 ]
8251 : [ 5.34844e-006 ]
8252 : [ 5.63468e-006 ]
8253 : [ 5.49223e-006 ]
8254 : [ 5.30261e-006 ]
8255 : [ 5.52209e-006 ]
8256 : [ 5.56298e-006 ]
8257 : [ 5.58568e-006 ]
8258 : [ 5.4589e-006  ]
8259 : [ 5.62113e-006 ]
8260 : [ 5.49072e-006 ]
8261 : [ 6.13795e-006 ]
8262 : [ 5.62846e-006 ]
8263 : [ 6.0445e-006  ]
8264 : [ 7.11477e-006 ]
8265 : [ 5.82524e-006 ]
8266 : [ 5.64071e-006 ]
8267 : [ 6.00558e-006 ]
8268 : [ 5.65498e-006 ]
8269 : [ 6.75607e-006 ]
8270 : [ 5.52561e-006 ]
8271 : [ 5.58855e-006 ]
8272 : [ 5.74028e-006 ]
8273 : [ 5.9274e-006  ]
8274 : [ 5.7573e-006  ]
8275 : [ 6.14125e-006 ]
8276 : [ 5.45092e-006 ]
8277 : [ 5.51785e-006 ]
8278 : [ 5.58032e-006 ]
8279 : [ 5.68313e-006 ]
8280 : [ 5.61467e-006 ]
8281 : [ 6.55152e-006 ]
8282 : [ 6.12124e-006 ]
8283 : [ 5.72047e-006 ]
8284 : [ 5.96269e-006 ]
8285 : [ 6.47558e-006 ]
8286 : [ 5.92872e-006 ]
8287 : [ 6.32277e-006 ]
8288 : [ 5.65784e-006 ]
8289 : [ 5.70453e-006 ]
8290 : [ 6.37313e-006 ]
8291 : [ 6.26593e-006 ]
8292 : [ 5.54339e-006 ]
8293 : [ 5.76529e-006 ]
8294 : [ 6.57758e-006 ]
8295 : [ 5.54805e-006 ]
8296 : [ 5.5295e-006  ]
8297 : [ 5.67376e-006 ]
8298 : [ 6.63347e-006 ]
8299 : [ 5.66316e-006 ]
8300 : [ 6.14028e-006 ]
8301 : [ 5.63835e-006 ]
8302 : [ 5.76022e-006 ]
8303 : [ 5.26659e-006 ]
8304 : [ 5.5796e-006  ]
8305 : [ 5.54263e-006 ]
8306 : [ 5.5667e-006  ]
8307 : [ 5.28013e-006 ]
8308 : [ 5.40278e-006 ]
8309 : [ 5.73524e-006 ]
8310 : [ 6.31093e-006 ]
8311 : [ 5.40147e-006 ]
8312 : [ 6.1372e-006  ]
8313 : [ 6.20944e-006 ]
8314 : [ 5.7254e-006  ]
8315 : [ 6.77155e-006 ]
8316 : [ 6.17857e-006 ]
8317 : [ 5.85326e-006 ]
8318 : [ 5.57538e-006 ]
8319 : [ 5.72351e-006 ]
8320 : [ 5.89012e-006 ]
8321 : [ 5.5984e-006  ]
8322 : [ 5.78311e-006 ]
8323 : [ 5.48776e-006 ]
8324 : [ 6.4075e-006  ]
8325 : [ 6.59804e-006 ]
8326 : [ 5.39758e-006 ]
8327 : [ 5.69756e-006 ]
8328 : [ 6.15791e-006 ]
8329 : [ 6.1154e-006  ]
8330 : [ 5.47474e-006 ]
8331 : [ 5.50426e-006 ]
8332 : [ 5.82184e-006 ]
8333 : [ 5.67691e-006 ]
8334 : [ 5.53843e-006 ]
8335 : [ 6.39558e-006 ]
8336 : [ 5.51151e-006 ]
8337 : [ 5.83685e-006 ]
8338 : [ 6.58172e-006 ]
8339 : [ 5.74505e-006 ]
8340 : [ 5.67123e-006 ]
8341 : [ 5.63645e-006 ]
8342 : [ 5.68075e-006 ]
8343 : [ 6.36952e-006 ]
8344 : [ 6.56705e-006 ]
8345 : [ 6.72273e-006 ]
8346 : [ 5.6898e-006  ]
8347 : [ 5.69478e-006 ]
8348 : [ 5.59489e-006 ]
8349 : [ 5.63633e-006 ]
8350 : [ 6.92161e-006 ]
8351 : [ 5.56294e-006 ]
8352 : [ 5.76582e-006 ]
8353 : [ 5.52093e-006 ]
8354 : [ 5.9716e-006  ]
8355 : [ 6.6814e-006  ]
8356 : [ 6.86023e-006 ]
8357 : [ 7.23113e-006 ]
8358 : [ 5.62776e-006 ]
8359 : [ 5.8836e-006  ]
8360 : [ 6.2584e-006  ]
8361 : [ 6.00509e-006 ]
8362 : [ 5.82374e-006 ]
8363 : [ 6.34292e-006 ]
8364 : [ 5.55673e-006 ]
8365 : [ 5.64733e-006 ]
8366 : [ 6.54419e-006 ]
8367 : [ 5.80704e-006 ]
8368 : [ 6.87579e-006 ]
8369 : [ 6.30205e-006 ]
8370 : [ 5.42776e-006 ]
8371 : [ 5.93204e-006 ]
8372 : [ 5.63587e-006 ]
8373 : [ 6.1104e-006  ]
8374 : [ 5.43275e-006 ]
8375 : [ 5.47008e-006 ]
8376 : [ 6.02543e-006 ]
8377 : [ 5.48862e-006 ]
8378 : [ 5.57147e-006 ]
8379 : [ 5.47183e-006 ]
8380 : [ 5.5149e-006  ]
8381 : [ 5.15074e-006 ]
8382 : [ 6.40331e-006 ]
8383 : [ 5.67637e-006 ]
8384 : [ 5.52198e-006 ]
8385 : [ 6.15126e-006 ]
8386 : [ 6.7502e-006  ]
8387 : [ 5.43616e-006 ]
8388 : [ 6.10255e-006 ]
8389 : [ 5.64987e-006 ]
8390 : [ 5.70882e-006 ]
8391 : [ 5.6865e-006  ]
8392 : [ 6.5237e-006  ]
8393 : [ 5.52716e-006 ]
8394 : [ 5.5672e-006  ]
8395 : [ 5.84565e-006 ]
8396 : [ 5.72673e-006 ]
8397 : [ 5.45426e-006 ]
8398 : [ 6.63054e-006 ]
8399 : [ 5.5494e-006  ]
8400 : [ 5.55469e-006 ]
8401 : [ 5.42122e-006 ]
8402 : [ 5.66431e-006 ]
8403 : [ 5.37976e-006 ]
8404 : [ 5.7246e-006  ]
8405 : [ 5.56451e-006 ]
8406 : [ 5.80343e-006 ]
8407 : [ 5.61362e-006 ]
8408 : [ 5.87434e-006 ]
8409 : [ 5.68879e-006 ]
8410 : [ 6.02834e-006 ]
8411 : [ 6.23782e-006 ]
8412 : [ 6.6941e-006  ]
8413 : [ 5.52983e-006 ]
8414 : [ 6.23022e-006 ]
8415 : [ 5.95454e-006 ]
8416 : [ 5.61761e-006 ]
8417 : [ 5.90236e-006 ]
8418 : [ 6.26938e-006 ]
8419 : [ 5.74332e-006 ]
8420 : [ 5.43475e-006 ]
8421 : [ 5.77888e-006 ]
8422 : [ 6.45858e-006 ]
8423 : [ 6.13316e-006 ]
8424 : [ 6.01436e-006 ]
8425 : [ 5.74239e-006 ]
8426 : [ 6.60698e-006 ]
8427 : [ 6.04866e-006 ]
8428 : [ 5.91013e-006 ]
8429 : [ 5.78044e-006 ]
8430 : [ 5.41635e-006 ]
8431 : [ 5.68946e-006 ]
8432 : [ 5.65219e-006 ]
8433 : [ 5.45779e-006 ]
8434 : [ 6.29726e-006 ]
8435 : [ 5.4417e-006  ]
8436 : [ 6.5563e-006  ]
8437 : [ 5.58963e-006 ]
8438 : [ 6.6584e-006  ]
8439 : [ 5.91757e-006 ]
8440 : [ 5.71227e-006 ]
8441 : [ 5.94495e-006 ]
8442 : [ 6.68369e-006 ]
8443 : [ 5.71668e-006 ]
8444 : [ 6.86106e-006 ]
8445 : [ 5.66879e-006 ]
8446 : [ 5.80383e-006 ]
8447 : [ 6.30356e-006 ]
8448 : [ 5.62914e-006 ]
8449 : [ 5.40523e-006 ]
8450 : [ 6.30991e-006 ]
8451 : [ 5.50159e-006 ]
8452 : [ 5.44793e-006 ]
8453 : [ 5.70239e-006 ]
8454 : [ 5.63879e-006 ]
8455 : [ 5.65971e-006 ]
8456 : [ 6.49559e-006 ]
8457 : [ 5.93016e-006 ]
8458 : [ 6.01045e-006 ]
8459 : [ 5.51058e-006 ]
8460 : [ 6.4585e-006  ]
8461 : [ 5.64683e-006 ]
8462 : [ 6.43004e-006 ]
8463 : [ 6.49649e-006 ]
8464 : [ 5.68017e-006 ]
8465 : [ 5.61443e-006 ]
8466 : [ 6.05756e-006 ]
8467 : [ 5.48829e-006 ]
8468 : [ 5.51004e-006 ]
8469 : [ 5.36304e-006 ]
8470 : [ 5.93946e-006 ]
8471 : [ 5.58142e-006 ]
8472 : [ 5.76738e-006 ]
8473 : [ 5.99621e-006 ]
8474 : [ 6.34503e-006 ]
8475 : [ 5.80046e-006 ]
8476 : [ 5.34076e-006 ]
8477 : [ 5.39304e-006 ]
8478 : [ 5.40825e-006 ]
8479 : [ 6.27015e-006 ]
8480 : [ 5.59936e-006 ]
8481 : [ 6.20891e-006 ]
8482 : [ 6.06398e-006 ]
8483 : [ 5.59441e-006 ]
8484 : [ 5.89694e-006 ]
8485 : [ 5.50398e-006 ]
8486 : [ 5.79527e-006 ]
8487 : [ 5.48779e-006 ]
8488 : [ 6.38666e-006 ]
8489 : [ 6.36014e-006 ]
8490 : [ 6.00192e-006 ]
8491 : [ 6.44614e-006 ]
8492 : [ 5.5431e-006  ]
8493 : [ 5.96701e-006 ]
8494 : [ 6.3226e-006  ]
8495 : [ 5.73811e-006 ]
8496 : [ 5.53907e-006 ]
8497 : [ 5.44413e-006 ]
8498 : [ 5.50374e-006 ]
8499 : [ 5.72315e-006 ]
8500 : [ 6.46616e-006 ]
8501 : [ 5.78208e-006 ]
8502 : [ 5.87779e-006 ]
8503 : [ 5.84742e-006 ]
8504 : [ 5.87772e-006 ]
8505 : [ 5.97307e-006 ]
8506 : [ 5.38732e-006 ]
8507 : [ 5.65793e-006 ]
8508 : [ 6.24486e-006 ]
8509 : [ 6.12777e-006 ]
8510 : [ 5.65498e-006 ]
8511 : [ 5.47266e-006 ]
8512 : [ 5.7165e-006  ]
8513 : [ 5.76884e-006 ]
8514 : [ 5.75813e-006 ]
8515 : [ 5.40338e-006 ]
8516 : [ 6.39914e-006 ]
8517 : [ 5.60202e-006 ]
8518 : [ 5.67915e-006 ]
8519 : [ 5.50651e-006 ]
8520 : [ 5.79934e-006 ]
8521 : [ 6.27311e-006 ]
8522 : [ 5.76651e-006 ]
8523 : [ 6.49409e-006 ]
8524 : [ 6.08759e-006 ]
8525 : [ 5.65256e-006 ]
8526 : [ 5.56575e-006 ]
8527 : [ 5.70283e-006 ]
8528 : [ 5.75003e-006 ]
8529 : [ 6.23502e-006 ]
8530 : [ 6.1497e-006  ]
8531 : [ 6.35441e-006 ]
8532 : [ 5.61074e-006 ]
8533 : [ 6.33714e-006 ]
8534 : [ 5.72146e-006 ]
8535 : [ 6.31141e-006 ]
8536 : [ 5.88087e-006 ]
8537 : [ 5.46718e-006 ]
8538 : [ 5.83842e-006 ]
8539 : [ 6.27553e-006 ]
8540 : [ 5.88142e-006 ]
8541 : [ 5.73357e-006 ]
8542 : [ 5.70956e-006 ]
8543 : [ 5.49994e-006 ]
8544 : [ 6.37478e-006 ]
8545 : [ 6.65753e-006 ]
8546 : [ 5.76317e-006 ]
8547 : [ 6.30449e-006 ]
8548 : [ 6.22164e-006 ]
8549 : [ 5.69432e-006 ]
8550 : [ 5.8207e-006  ]
8551 : [ 5.74997e-006 ]
8552 : [ 5.58531e-006 ]
8553 : [ 5.61035e-006 ]
8554 : [ 5.91945e-006 ]
8555 : [ 5.56022e-006 ]
8556 : [ 6.09555e-006 ]
8557 : [ 6.12558e-006 ]
8558 : [ 5.31408e-006 ]
8559 : [ 5.79654e-006 ]
8560 : [ 6.00658e-006 ]
8561 : [ 5.82247e-006 ]
8562 : [ 6.03845e-006 ]
8563 : [ 5.39738e-006 ]
8564 : [ 5.96076e-006 ]
8565 : [ 5.91294e-006 ]
8566 : [ 6.66876e-006 ]
8567 : [ 6.32482e-006 ]
8568 : [ 5.47186e-006 ]
8569 : [ 6.10725e-006 ]
8570 : [ 5.74758e-006 ]
8571 : [ 5.98588e-006 ]
8572 : [ 6.39043e-006 ]
8573 : [ 5.56907e-006 ]
8574 : [ 5.38362e-006 ]
8575 : [ 5.70534e-006 ]
8576 : [ 5.63006e-006 ]
8577 : [ 5.79951e-006 ]
8578 : [ 6.20534e-006 ]
8579 : [ 6.44041e-006 ]
8580 : [ 6.28491e-006 ]
8581 : [ 5.7696e-006  ]
8582 : [ 6.44313e-006 ]
8583 : [ 6.19723e-006 ]
8584 : [ 5.66554e-006 ]
8585 : [ 6.32878e-006 ]
8586 : [ 5.74424e-006 ]
8587 : [ 5.76952e-006 ]
8588 : [ 6.14594e-006 ]
8589 : [ 6.07764e-006 ]
8590 : [ 6.39864e-006 ]
8591 : [ 5.71408e-006 ]
8592 : [ 5.4412e-006  ]
8593 : [ 5.98294e-006 ]
8594 : [ 6.48765e-006 ]
8595 : [ 6.20638e-006 ]
8596 : [ 6.50648e-006 ]
8597 : [ 6.17249e-006 ]
8598 : [ 6.55714e-006 ]
8599 : [ 5.87194e-006 ]
8600 : [ 6.39997e-006 ]
8601 : [ 5.39779e-006 ]
8602 : [ 5.93962e-006 ]
8603 : [ 5.6667e-006  ]
8604 : [ 5.79544e-006 ]
8605 : [ 5.92635e-006 ]
8606 : [ 6.46122e-006 ]
8607 : [ 6.55986e-006 ]
8608 : [ 6.8359e-006  ]
8609 : [ 6.71762e-006 ]
8610 : [ 5.4339e-006  ]
8611 : [ 5.42125e-006 ]
8612 : [ 6.18083e-006 ]
8613 : [ 6.8501e-006  ]
8614 : [ 5.6981e-006  ]
8615 : [ 6.4089e-006  ]
8616 : [ 6.64446e-006 ]
8617 : [ 5.6269e-006  ]
8618 : [ 5.76626e-006 ]
8619 : [ 5.69394e-006 ]
8620 : [ 5.85154e-006 ]
8621 : [ 6.20347e-006 ]
8622 : [ 5.75756e-006 ]
8623 : [ 6.44083e-006 ]
8624 : [ 5.77158e-006 ]
8625 : [ 5.41978e-006 ]
8626 : [ 5.30219e-006 ]
8627 : [ 5.99264e-006 ]
8628 : [ 5.60504e-006 ]
8629 : [ 5.5262e-006  ]
8630 : [ 6.50384e-006 ]
8631 : [ 5.34854e-006 ]
8632 : [ 5.33527e-006 ]
8633 : [ 5.98318e-006 ]
8634 : [ 6.6979e-006  ]
8635 : [ 5.48335e-006 ]
8636 : [ 5.87213e-006 ]
8637 : [ 6.38553e-006 ]
8638 : [ 5.63601e-006 ]
8639 : [ 5.83324e-006 ]
8640 : [ 5.52264e-006 ]
8641 : [ 5.48493e-006 ]
8642 : [ 5.97822e-006 ]
8643 : [ 5.37213e-006 ]
8644 : [ 5.31696e-006 ]
8645 : [ 6.2715e-006  ]
8646 : [ 5.68209e-006 ]
8647 : [ 6.24492e-006 ]
8648 : [ 6.96071e-006 ]
8649 : [ 6.04752e-006 ]
8650 : [ 5.97391e-006 ]
8651 : [ 5.48311e-006 ]
8652 : [ 5.65609e-006 ]
8653 : [ 5.80566e-006 ]
8654 : [ 6.49324e-006 ]
8655 : [ 5.67148e-006 ]
8656 : [ 5.49174e-006 ]
8657 : [ 6.05344e-006 ]
8658 : [ 5.60323e-006 ]
8659 : [ 6.06384e-006 ]
8660 : [ 5.79553e-006 ]
8661 : [ 5.76839e-006 ]
8662 : [ 5.56307e-006 ]
8663 : [ 5.99627e-006 ]
8664 : [ 5.48714e-006 ]
8665 : [ 5.60388e-006 ]
8666 : [ 5.84208e-006 ]
8667 : [ 6.52439e-006 ]
8668 : [ 5.42578e-006 ]
8669 : [ 5.71285e-006 ]
8670 : [ 6.12916e-006 ]
8671 : [ 5.54398e-006 ]
8672 : [ 5.6363e-006  ]
8673 : [ 6.51504e-006 ]
8674 : [ 5.74382e-006 ]
8675 : [ 6.77364e-006 ]
8676 : [ 6.34513e-006 ]
8677 : [ 6.6587e-006  ]
8678 : [ 5.74262e-006 ]
8679 : [ 5.80063e-006 ]
8680 : [ 5.88095e-006 ]
8681 : [ 5.62481e-006 ]
8682 : [ 5.43734e-006 ]
8683 : [ 6.5988e-006  ]
8684 : [ 6.50277e-006 ]
8685 : [ 5.95216e-006 ]
8686 : [ 6.27995e-006 ]
8687 : [ 5.6974e-006  ]
8688 : [ 5.8746e-006  ]
8689 : [ 5.73576e-006 ]
8690 : [ 5.46551e-006 ]
8691 : [ 6.32381e-006 ]
8692 : [ 5.80239e-006 ]
8693 : [ 5.87525e-006 ]
8694 : [ 5.43197e-006 ]
8695 : [ 5.39514e-006 ]
8696 : [ 5.5632e-006  ]
8697 : [ 5.70246e-006 ]
8698 : [ 5.75346e-006 ]
8699 : [ 5.53007e-006 ]
8700 : [ 5.81117e-006 ]
8701 : [ 6.25907e-006 ]
8702 : [ 6.88512e-006 ]
8703 : [ 5.54861e-006 ]
8704 : [ 5.83337e-006 ]
8705 : [ 5.63979e-006 ]
8706 : [ 6.74736e-006 ]
8707 : [ 5.70595e-006 ]
8708 : [ 5.5161e-006  ]
8709 : [ 5.4797e-006  ]
8710 : [ 5.67308e-006 ]
8711 : [ 5.67858e-006 ]
8712 : [ 5.45176e-006 ]
8713 : [ 5.65066e-006 ]
8714 : [ 5.58384e-006 ]
8715 : [ 6.53148e-006 ]
8716 : [ 6.29132e-006 ]
8717 : [ 5.72788e-006 ]
8718 : [ 6.43263e-006 ]
8719 : [ 5.89942e-006 ]
8720 : [ 5.56149e-006 ]
8721 : [ 5.37103e-006 ]
8722 : [ 5.52597e-006 ]
8723 : [ 6.03331e-006 ]
8724 : [ 5.4103e-006  ]
8725 : [ 6.13577e-006 ]
8726 : [ 5.84204e-006 ]
8727 : [ 6.56396e-006 ]
8728 : [ 6.82222e-006 ]
8729 : [ 6.09392e-006 ]
8730 : [ 5.76726e-006 ]
8731 : [ 6.55634e-006 ]
8732 : [ 6.13472e-006 ]
8733 : [ 5.65027e-006 ]
8734 : [ 5.55467e-006 ]
8735 : [ 5.55784e-006 ]
8736 : [ 6.81262e-006 ]
8737 : [ 5.92484e-006 ]
8738 : [ 5.67408e-006 ]
8739 : [ 5.77827e-006 ]
8740 : [ 6.45991e-006 ]
8741 : [ 6.27197e-006 ]
8742 : [ 5.6029e-006  ]
8743 : [ 6.89225e-006 ]
8744 : [ 5.49487e-006 ]
8745 : [ 6.0262e-006  ]
8746 : [ 6.47414e-006 ]
8747 : [ 5.85055e-006 ]
8748 : [ 6.14646e-006 ]
8749 : [ 6.85068e-006 ]
8750 : [ 5.77085e-006 ]
8751 : [ 5.70034e-006 ]
8752 : [ 5.95442e-006 ]
8753 : [ 5.70676e-006 ]
8754 : [ 5.75985e-006 ]
8755 : [ 6.16789e-006 ]
8756 : [ 5.69546e-006 ]
8757 : [ 6.21656e-006 ]
8758 : [ 6.57313e-006 ]
8759 : [ 5.60067e-006 ]
8760 : [ 5.57483e-006 ]
8761 : [ 5.78515e-006 ]
8762 : [ 5.49493e-006 ]
8763 : [ 5.66815e-006 ]
8764 : [ 6.78261e-006 ]
8765 : [ 5.42353e-006 ]
8766 : [ 5.67178e-006 ]
8767 : [ 6.07183e-006 ]
8768 : [ 5.7861e-006  ]
8769 : [ 5.61923e-006 ]
8770 : [ 5.45862e-006 ]
8771 : [ 6.78445e-006 ]
8772 : [ 6.34657e-006 ]
8773 : [ 5.765e-006   ]
8774 : [ 6.42561e-006 ]
8775 : [ 5.73692e-006 ]
8776 : [ 6.71578e-006 ]
8777 : [ 5.68987e-006 ]
8778 : [ 5.60286e-006 ]
8779 : [ 5.61622e-006 ]
8780 : [ 5.86515e-006 ]
8781 : [ 5.54831e-006 ]
8782 : [ 6.17786e-006 ]
8783 : [ 5.42045e-006 ]
8784 : [ 5.37946e-006 ]
8785 : [ 5.98654e-006 ]
8786 : [ 6.76318e-006 ]
8787 : [ 6.21108e-006 ]
8788 : [ 5.32259e-006 ]
8789 : [ 6.23035e-006 ]
8790 : [ 5.6953e-006  ]
8791 : [ 5.63298e-006 ]
8792 : [ 6.04286e-006 ]
8793 : [ 5.48924e-006 ]
8794 : [ 6.48583e-006 ]
8795 : [ 5.74298e-006 ]
8796 : [ 5.31691e-006 ]
8797 : [ 6.59816e-006 ]
8798 : [ 6.25245e-006 ]
8799 : [ 5.96539e-006 ]
8800 : [ 5.88266e-006 ]
8801 : [ 5.56825e-006 ]
8802 : [ 6.48602e-006 ]
8803 : [ 6.73266e-006 ]
8804 : [ 6.31925e-006 ]
8805 : [ 5.82302e-006 ]
8806 : [ 5.6081e-006  ]
8807 : [ 5.43452e-006 ]
8808 : [ 6.48686e-006 ]
8809 : [ 5.56369e-006 ]
8810 : [ 5.55067e-006 ]
8811 : [ 5.56204e-006 ]
8812 : [ 5.72413e-006 ]
8813 : [ 5.68478e-006 ]
8814 : [ 6.28564e-006 ]
8815 : [ 5.52519e-006 ]
8816 : [ 6.39125e-006 ]
8817 : [ 6.17954e-006 ]
8818 : [ 6.37166e-006 ]
8819 : [ 5.73684e-006 ]
8820 : [ 6.01646e-006 ]
8821 : [ 5.43152e-006 ]
8822 : [ 6.022e-006   ]
8823 : [ 5.31031e-006 ]
8824 : [ 5.77376e-006 ]
8825 : [ 6.23875e-006 ]
8826 : [ 5.59973e-006 ]
8827 : [ 6.71147e-006 ]
8828 : [ 5.70101e-006 ]
8829 : [ 5.72026e-006 ]
8830 : [ 6.0789e-006  ]
8831 : [ 6.10849e-006 ]
8832 : [ 6.16704e-006 ]
8833 : [ 7.03043e-006 ]
8834 : [ 5.70658e-006 ]
8835 : [ 5.74311e-006 ]
8836 : [ 5.77971e-006 ]
8837 : [ 5.37106e-006 ]
8838 : [ 5.64966e-006 ]
8839 : [ 5.55831e-006 ]
8840 : [ 6.28522e-006 ]
8841 : [ 5.60476e-006 ]
8842 : [ 5.54717e-006 ]
8843 : [ 5.9179e-006  ]
8844 : [ 5.68066e-006 ]
8845 : [ 5.4278e-006  ]
8846 : [ 6.28668e-006 ]
8847 : [ 5.91444e-006 ]
8848 : [ 6.17285e-006 ]
8849 : [ 5.88913e-006 ]
8850 : [ 5.47098e-006 ]
8851 : [ 6.22875e-006 ]
8852 : [ 5.44354e-006 ]
8853 : [ 6.83275e-006 ]
8854 : [ 5.71071e-006 ]
8855 : [ 5.46572e-006 ]
8856 : [ 5.44689e-006 ]
8857 : [ 5.62108e-006 ]
8858 : [ 6.14213e-006 ]
8859 : [ 5.4739e-006  ]
8860 : [ 6.08438e-006 ]
8861 : [ 5.65727e-006 ]
8862 : [ 5.96329e-006 ]
8863 : [ 5.69745e-006 ]
8864 : [ 5.41537e-006 ]
8865 : [ 5.66383e-006 ]
8866 : [ 5.92924e-006 ]
8867 : [ 6.0124e-006  ]
8868 : [ 5.53362e-006 ]
8869 : [ 5.64767e-006 ]
8870 : [ 5.54443e-006 ]
8871 : [ 5.94055e-006 ]
8872 : [ 5.79811e-006 ]
8873 : [ 6.19499e-006 ]
8874 : [ 5.8751e-006  ]
8875 : [ 6.86317e-006 ]
8876 : [ 6.21302e-006 ]
8877 : [ 5.68712e-006 ]
8878 : [ 6.45292e-006 ]
8879 : [ 5.64379e-006 ]
8880 : [ 5.7616e-006  ]
8881 : [ 5.2819e-006  ]
8882 : [ 5.73902e-006 ]
8883 : [ 5.87994e-006 ]
8884 : [ 6.32358e-006 ]
8885 : [ 5.5084e-006  ]
8886 : [ 5.49256e-006 ]
8887 : [ 5.68746e-006 ]
8888 : [ 6.44537e-006 ]
8889 : [ 5.61275e-006 ]
8890 : [ 6.61982e-006 ]
8891 : [ 5.65084e-006 ]
8892 : [ 6.21178e-006 ]
8893 : [ 6.45686e-006 ]
8894 : [ 5.81879e-006 ]
8895 : [ 6.04905e-006 ]
8896 : [ 5.99037e-006 ]
8897 : [ 5.77499e-006 ]
8898 : [ 6.53911e-006 ]
8899 : [ 5.46786e-006 ]
8900 : [ 6.29958e-006 ]
8901 : [ 6.13356e-006 ]
8902 : [ 5.38276e-006 ]
8903 : [ 6.04058e-006 ]
8904 : [ 6.16863e-006 ]
8905 : [ 5.48413e-006 ]
8906 : [ 6.07621e-006 ]
8907 : [ 5.46925e-006 ]
8908 : [ 5.51662e-006 ]
8909 : [ 6.40592e-006 ]
8910 : [ 6.13533e-006 ]
8911 : [ 5.78098e-006 ]
8912 : [ 5.78321e-006 ]
8913 : [ 6.54419e-006 ]
8914 : [ 5.83426e-006 ]
8915 : [ 6.21187e-006 ]
8916 : [ 6.67081e-006 ]
8917 : [ 5.79405e-006 ]
8918 : [ 5.95853e-006 ]
8919 : [ 6.87355e-006 ]
8920 : [ 5.64811e-006 ]
8921 : [ 6.88611e-006 ]
8922 : [ 5.14476e-006 ]
8923 : [ 5.4951e-006  ]
8924 : [ 5.75744e-006 ]
8925 : [ 6.70606e-006 ]
8926 : [ 5.58575e-006 ]
8927 : [ 5.72702e-006 ]
8928 : [ 5.68359e-006 ]
8929 : [ 6.14847e-006 ]
8930 : [ 5.98422e-006 ]
8931 : [ 5.781e-006   ]
8932 : [ 6.45066e-006 ]
8933 : [ 6.90697e-006 ]
8934 : [ 5.70963e-006 ]
8935 : [ 5.67773e-006 ]
8936 : [ 6.2919e-006  ]
8937 : [ 6.21874e-006 ]
8938 : [ 5.43568e-006 ]
8939 : [ 5.63003e-006 ]
8940 : [ 5.39905e-006 ]
8941 : [ 5.15221e-006 ]
8942 : [ 7.08104e-006 ]
8943 : [ 6.37192e-006 ]
8944 : [ 5.58935e-006 ]
8945 : [ 6.6363e-006  ]
8946 : [ 6.04915e-006 ]
8947 : [ 6.86635e-006 ]
8948 : [ 5.63821e-006 ]
8949 : [ 5.34918e-006 ]
8950 : [ 6.52525e-006 ]
8951 : [ 5.53769e-006 ]
8952 : [ 5.76246e-006 ]
8953 : [ 5.75029e-006 ]
8954 : [ 5.63038e-006 ]
8955 : [ 5.84267e-006 ]
8956 : [ 6.49483e-006 ]
8957 : [ 5.93778e-006 ]
8958 : [ 5.71773e-006 ]
8959 : [ 5.46587e-006 ]
8960 : [ 5.71168e-006 ]
8961 : [ 5.65354e-006 ]
8962 : [ 6.17618e-006 ]
8963 : [ 5.82042e-006 ]
8964 : [ 6.6444e-006  ]
8965 : [ 6.00986e-006 ]
8966 : [ 5.41844e-006 ]
8967 : [ 6.06333e-006 ]
8968 : [ 5.57806e-006 ]
8969 : [ 5.88761e-006 ]
8970 : [ 5.55907e-006 ]
8971 : [ 6.05994e-006 ]
8972 : [ 5.50767e-006 ]
8973 : [ 5.83539e-006 ]
8974 : [ 6.17022e-006 ]
8975 : [ 6.59263e-006 ]
8976 : [ 6.03675e-006 ]
8977 : [ 6.07195e-006 ]
8978 : [ 6.15491e-006 ]
8979 : [ 5.56816e-006 ]
8980 : [ 5.79901e-006 ]
8981 : [ 6.3633e-006  ]
8982 : [ 5.66433e-006 ]
8983 : [ 5.47491e-006 ]
8984 : [ 6.61918e-006 ]
8985 : [ 5.47176e-006 ]
8986 : [ 6.51086e-006 ]
8987 : [ 5.5312e-006  ]
8988 : [ 5.66418e-006 ]
8989 : [ 6.34696e-006 ]
8990 : [ 5.541e-006   ]
8991 : [ 5.7348e-006  ]
8992 : [ 5.51776e-006 ]
8993 : [ 5.48524e-006 ]
8994 : [ 6.10907e-006 ]
8995 : [ 6.29551e-006 ]
8996 : [ 5.66839e-006 ]
8997 : [ 6.58415e-006 ]
8998 : [ 5.56521e-006 ]
8999 : [ 5.9953e-006  ]
9000 : [ 6.0103e-006  ]
9001 : [ 6.80311e-006 ]
9002 : [ 6.57339e-006 ]
9003 : [ 5.87814e-006 ]
9004 : [ 5.32456e-006 ]
9005 : [ 5.33367e-006 ]
9006 : [ 5.3814e-006  ]
9007 : [ 5.74299e-006 ]
9008 : [ 5.44079e-006 ]
9009 : [ 5.75522e-006 ]
9010 : [ 5.6891e-006  ]
9011 : [ 5.76326e-006 ]
9012 : [ 5.61634e-006 ]
9013 : [ 5.86662e-006 ]
9014 : [ 6.63991e-006 ]
9015 : [ 5.78012e-006 ]
9016 : [ 5.65385e-006 ]
9017 : [ 6.48761e-006 ]
9018 : [ 5.72207e-006 ]
9019 : [ 5.71749e-006 ]
9020 : [ 5.55352e-006 ]
9021 : [ 5.66003e-006 ]
9022 : [ 5.34127e-006 ]
9023 : [ 5.49706e-006 ]
9024 : [ 6.54722e-006 ]
9025 : [ 5.7291e-006  ]
9026 : [ 6.20196e-006 ]
9027 : [ 5.80691e-006 ]
9028 : [ 5.53046e-006 ]
9029 : [ 6.6402e-006  ]
9030 : [ 6.31595e-006 ]
9031 : [ 5.73367e-006 ]
9032 : [ 5.80164e-006 ]
9033 : [ 5.74139e-006 ]
9034 : [ 5.60525e-006 ]
9035 : [ 5.8654e-006  ]
9036 : [ 5.79981e-006 ]
9037 : [ 6.49462e-006 ]
9038 : [ 5.90379e-006 ]
9039 : [ 5.84768e-006 ]
9040 : [ 6.13117e-006 ]
9041 : [ 5.75672e-006 ]
9042 : [ 5.35398e-006 ]
9043 : [ 6.23803e-006 ]
9044 : [ 5.6248e-006  ]
9045 : [ 5.96616e-006 ]
9046 : [ 5.9685e-006  ]
9047 : [ 5.79959e-006 ]
9048 : [ 5.6511e-006  ]
9049 : [ 5.50084e-006 ]
9050 : [ 6.42109e-006 ]
9051 : [ 5.48632e-006 ]
9052 : [ 5.44056e-006 ]
9053 : [ 5.68434e-006 ]
9054 : [ 6.10779e-006 ]
9055 : [ 5.36695e-006 ]
9056 : [ 5.52638e-006 ]
9057 : [ 5.5318e-006  ]
9058 : [ 5.57803e-006 ]
9059 : [ 5.45552e-006 ]
9060 : [ 6.58603e-006 ]
9061 : [ 5.55331e-006 ]
9062 : [ 6.11317e-006 ]
9063 : [ 6.46255e-006 ]
9064 : [ 5.43257e-006 ]
9065 : [ 6.28749e-006 ]
9066 : [ 5.97444e-006 ]
9067 : [ 5.45415e-006 ]
9068 : [ 6.12526e-006 ]
9069 : [ 5.46828e-006 ]
9070 : [ 6.17548e-006 ]
9071 : [ 6.38643e-006 ]
9072 : [ 5.6265e-006  ]
9073 : [ 5.91158e-006 ]
9074 : [ 5.58816e-006 ]
9075 : [ 5.49088e-006 ]
9076 : [ 5.47385e-006 ]
9077 : [ 6.7309e-006  ]
9078 : [ 5.73945e-006 ]
9079 : [ 5.48158e-006 ]
9080 : [ 5.99008e-006 ]
9081 : [ 5.64709e-006 ]
9082 : [ 5.69679e-006 ]
9083 : [ 5.77439e-006 ]
9084 : [ 5.57656e-006 ]
9085 : [ 5.54018e-006 ]
9086 : [ 5.41582e-006 ]
9087 : [ 5.66318e-006 ]
9088 : [ 5.52164e-006 ]
9089 : [ 6.0769e-006  ]
9090 : [ 6.20855e-006 ]
9091 : [ 5.91772e-006 ]
9092 : [ 6.09051e-006 ]
9093 : [ 5.7297e-006  ]
9094 : [ 6.25602e-006 ]
9095 : [ 6.27338e-006 ]
9096 : [ 6.54239e-006 ]
9097 : [ 5.66199e-006 ]
9098 : [ 5.51598e-006 ]
9099 : [ 5.42438e-006 ]
9100 : [ 5.58367e-006 ]
9101 : [ 5.65857e-006 ]
9102 : [ 6.69719e-006 ]
9103 : [ 5.5919e-006  ]
9104 : [ 5.4683e-006  ]
9105 : [ 5.92025e-006 ]
9106 : [ 6.24201e-006 ]
9107 : [ 6.64414e-006 ]
9108 : [ 5.37625e-006 ]
9109 : [ 5.80404e-006 ]
9110 : [ 5.64018e-006 ]
9111 : [ 5.46515e-006 ]
9112 : [ 6.21187e-006 ]
9113 : [ 5.53172e-006 ]
9114 : [ 5.84174e-006 ]
9115 : [ 5.75122e-006 ]
9116 : [ 5.59552e-006 ]
9117 : [ 5.96421e-006 ]
9118 : [ 5.56528e-006 ]
9119 : [ 5.75067e-006 ]
9120 : [ 5.69477e-006 ]
9121 : [ 5.7352e-006  ]
9122 : [ 6.45703e-006 ]
9123 : [ 5.4425e-006  ]
9124 : [ 6.20812e-006 ]
9125 : [ 5.98958e-006 ]
9126 : [ 5.79434e-006 ]
9127 : [ 5.40721e-006 ]
9128 : [ 6.90398e-006 ]
9129 : [ 6.35082e-006 ]
9130 : [ 5.63299e-006 ]
9131 : [ 5.71104e-006 ]
9132 : [ 5.63494e-006 ]
9133 : [ 6.05899e-006 ]
9134 : [ 5.42456e-006 ]
9135 : [ 6.26188e-006 ]
9136 : [ 5.71295e-006 ]
9137 : [ 6.5198e-006  ]
9138 : [ 5.5384e-006  ]
9139 : [ 5.77789e-006 ]
9140 : [ 5.78932e-006 ]
9141 : [ 6.91647e-006 ]
9142 : [ 5.56556e-006 ]
9143 : [ 5.7683e-006  ]
9144 : [ 6.51217e-006 ]
9145 : [ 6.51815e-006 ]
9146 : [ 5.6627e-006  ]
9147 : [ 6.45128e-006 ]
9148 : [ 5.75362e-006 ]
9149 : [ 5.8783e-006  ]
9150 : [ 5.64418e-006 ]
9151 : [ 5.68365e-006 ]
9152 : [ 5.74455e-006 ]
9153 : [ 5.47381e-006 ]
9154 : [ 5.80614e-006 ]
9155 : [ 5.45185e-006 ]
9156 : [ 5.87712e-006 ]
9157 : [ 5.62151e-006 ]
9158 : [ 5.82557e-006 ]
9159 : [ 5.65628e-006 ]
9160 : [ 5.48485e-006 ]
9161 : [ 6.60221e-006 ]
9162 : [ 6.00106e-006 ]
9163 : [ 6.16588e-006 ]
9164 : [ 5.69348e-006 ]
9165 : [ 5.37599e-006 ]
9166 : [ 5.55544e-006 ]
9167 : [ 6.65208e-006 ]
9168 : [ 5.7357e-006  ]
9169 : [ 5.55088e-006 ]
9170 : [ 5.99715e-006 ]
9171 : [ 5.98636e-006 ]
9172 : [ 5.91574e-006 ]
9173 : [ 5.70652e-006 ]
9174 : [ 5.81317e-006 ]
9175 : [ 5.82453e-006 ]
9176 : [ 5.64783e-006 ]
9177 : [ 5.74408e-006 ]
9178 : [ 5.49631e-006 ]
9179 : [ 5.72179e-006 ]
9180 : [ 6.70287e-006 ]
9181 : [ 6.3462e-006  ]
9182 : [ 6.54247e-006 ]
9183 : [ 6.41372e-006 ]
9184 : [ 6.43762e-006 ]
9185 : [ 6.01511e-006 ]
9186 : [ 6.78842e-006 ]
9187 : [ 5.65848e-006 ]
9188 : [ 5.94125e-006 ]
9189 : [ 6.39486e-006 ]
9190 : [ 5.39587e-006 ]
9191 : [ 5.33739e-006 ]
9192 : [ 6.42125e-006 ]
9193 : [ 5.62439e-006 ]
9194 : [ 6.03761e-006 ]
9195 : [ 5.73864e-006 ]
9196 : [ 6.12582e-006 ]
9197 : [ 6.50751e-006 ]
9198 : [ 5.54381e-006 ]
9199 : [ 5.67335e-006 ]
9200 : [ 6.09222e-006 ]
9201 : [ 6.47199e-006 ]
9202 : [ 6.21572e-006 ]
9203 : [ 5.5178e-006  ]
9204 : [ 5.51643e-006 ]
9205 : [ 6.45558e-006 ]
9206 : [ 5.54485e-006 ]
9207 : [ 5.69526e-006 ]
9208 : [ 5.4395e-006  ]
9209 : [ 5.63697e-006 ]
9210 : [ 5.92401e-006 ]
9211 : [ 5.69068e-006 ]
9212 : [ 6.61189e-006 ]
9213 : [ 5.60495e-006 ]
9214 : [ 6.73988e-006 ]
9215 : [ 5.54873e-006 ]
9216 : [ 5.62769e-006 ]
9217 : [ 6.42949e-006 ]
9218 : [ 5.3036e-006  ]
9219 : [ 5.5882e-006  ]
9220 : [ 5.89512e-006 ]
9221 : [ 6.04227e-006 ]
9222 : [ 6.21095e-006 ]
9223 : [ 5.73242e-006 ]
9224 : [ 6.59345e-006 ]
9225 : [ 5.43072e-006 ]
9226 : [ 6.51929e-006 ]
9227 : [ 6.84834e-006 ]
9228 : [ 5.77518e-006 ]
9229 : [ 5.36894e-006 ]
9230 : [ 5.56065e-006 ]
9231 : [ 5.53871e-006 ]
9232 : [ 6.7966e-006  ]
9233 : [ 6.49374e-006 ]
9234 : [ 6.22606e-006 ]
9235 : [ 5.65377e-006 ]
9236 : [ 5.78756e-006 ]
9237 : [ 6.46444e-006 ]
9238 : [ 5.62107e-006 ]
9239 : [ 5.56386e-006 ]
9240 : [ 6.76971e-006 ]
9241 : [ 6.44444e-006 ]
9242 : [ 5.78985e-006 ]
9243 : [ 6.14027e-006 ]
9244 : [ 5.73213e-006 ]
9245 : [ 5.43937e-006 ]
9246 : [ 6.2009e-006  ]
9247 : [ 5.38197e-006 ]
9248 : [ 6.57502e-006 ]
9249 : [ 5.62219e-006 ]
9250 : [ 5.90534e-006 ]
9251 : [ 5.71061e-006 ]
9252 : [ 5.52792e-006 ]
9253 : [ 5.80721e-006 ]
9254 : [ 6.51281e-006 ]
9255 : [ 6.15354e-006 ]
9256 : [ 5.65468e-006 ]
9257 : [ 5.90827e-006 ]
9258 : [ 6.42966e-006 ]
9259 : [ 5.47712e-006 ]
9260 : [ 5.61542e-006 ]
9261 : [ 5.48318e-006 ]
9262 : [ 5.7822e-006  ]
9263 : [ 5.53128e-006 ]
9264 : [ 5.61272e-006 ]
9265 : [ 5.67143e-006 ]
9266 : [ 6.81181e-006 ]
9267 : [ 5.7409e-006  ]
9268 : [ 5.81212e-006 ]
9269 : [ 6.24342e-006 ]
9270 : [ 5.59213e-006 ]
9271 : [ 5.91799e-006 ]
9272 : [ 5.84489e-006 ]
9273 : [ 6.18575e-006 ]
9274 : [ 6.3963e-006  ]
9275 : [ 5.63639e-006 ]
9276 : [ 6.88288e-006 ]
9277 : [ 5.75353e-006 ]
9278 : [ 5.73957e-006 ]
9279 : [ 5.39527e-006 ]
9280 : [ 5.28775e-006 ]
9281 : [ 5.58126e-006 ]
9282 : [ 5.47474e-006 ]
9283 : [ 5.92746e-006 ]
9284 : [ 5.5359e-006  ]
9285 : [ 6.68285e-006 ]
9286 : [ 5.59412e-006 ]
9287 : [ 5.26546e-006 ]
9288 : [ 5.68774e-006 ]
9289 : [ 5.57494e-006 ]
9290 : [ 5.61851e-006 ]
9291 : [ 5.71957e-006 ]
9292 : [ 5.63091e-006 ]
9293 : [ 6.01804e-006 ]
9294 : [ 6.22708e-006 ]
9295 : [ 5.2275e-006  ]
9296 : [ 5.36892e-006 ]
9297 : [ 5.7996e-006  ]
9298 : [ 5.5872e-006  ]
9299 : [ 5.87473e-006 ]
9300 : [ 5.48889e-006 ]
9301 : [ 5.81904e-006 ]
9302 : [ 6.14244e-006 ]
9303 : [ 6.526e-006   ]
9304 : [ 6.42754e-006 ]
9305 : [ 5.40408e-006 ]
9306 : [ 5.91078e-006 ]
9307 : [ 5.59347e-006 ]
9308 : [ 6.02191e-006 ]
9309 : [ 5.66599e-006 ]
9310 : [ 5.77461e-006 ]
9311 : [ 6.59659e-006 ]
9312 : [ 5.52288e-006 ]
9313 : [ 6.19025e-006 ]
9314 : [ 5.96093e-006 ]
9315 : [ 5.45916e-006 ]
9316 : [ 5.85822e-006 ]
9317 : [ 5.62443e-006 ]
9318 : [ 5.52688e-006 ]
9319 : [ 5.76153e-006 ]
9320 : [ 6.1555e-006  ]
9321 : [ 5.91999e-006 ]
9322 : [ 5.33192e-006 ]
9323 : [ 5.46752e-006 ]
9324 : [ 6.08417e-006 ]
9325 : [ 5.82949e-006 ]
9326 : [ 6.65882e-006 ]
9327 : [ 5.75215e-006 ]
9328 : [ 5.50556e-006 ]
9329 : [ 5.93013e-006 ]
9330 : [ 5.88532e-006 ]
9331 : [ 5.42705e-006 ]
9332 : [ 5.7498e-006  ]
9333 : [ 5.72296e-006 ]
9334 : [ 5.74278e-006 ]
9335 : [ 5.60726e-006 ]
9336 : [ 5.83624e-006 ]
9337 : [ 5.39687e-006 ]
9338 : [ 5.54775e-006 ]
9339 : [ 5.50682e-006 ]
9340 : [ 5.86094e-006 ]
9341 : [ 5.70202e-006 ]
9342 : [ 5.71827e-006 ]
9343 : [ 5.75086e-006 ]
9344 : [ 5.35107e-006 ]
9345 : [ 5.56366e-006 ]
9346 : [ 5.90831e-006 ]
9347 : [ 5.42503e-006 ]
9348 : [ 6.00399e-006 ]
9349 : [ 5.61002e-006 ]
9350 : [ 6.1409e-006  ]
9351 : [ 5.5073e-006  ]
9352 : [ 5.60001e-006 ]
9353 : [ 6.7036e-006  ]
9354 : [ 5.78339e-006 ]
9355 : [ 5.57129e-006 ]
9356 : [ 6.11572e-006 ]
9357 : [ 5.74524e-006 ]
9358 : [ 6.40759e-006 ]
9359 : [ 5.57988e-006 ]
9360 : [ 6.529e-006   ]
9361 : [ 6.83664e-006 ]
9362 : [ 6.45323e-006 ]
9363 : [ 6.55637e-006 ]
9364 : [ 5.89127e-006 ]
9365 : [ 5.49715e-006 ]
9366 : [ 5.67286e-006 ]
9367 : [ 5.2828e-006  ]
9368 : [ 5.62181e-006 ]
9369 : [ 5.82557e-006 ]
9370 : [ 6.78547e-006 ]
9371 : [ 5.52546e-006 ]
9372 : [ 5.74576e-006 ]
9373 : [ 5.30792e-006 ]
9374 : [ 6.06902e-006 ]
9375 : [ 5.64182e-006 ]
9376 : [ 5.75767e-006 ]
9377 : [ 6.02709e-006 ]
9378 : [ 5.43064e-006 ]
9379 : [ 5.77399e-006 ]
9380 : [ 5.98842e-006 ]
9381 : [ 5.65863e-006 ]
9382 : [ 5.80395e-006 ]
9383 : [ 5.8798e-006  ]
9384 : [ 5.58651e-006 ]
9385 : [ 5.58001e-006 ]
9386 : [ 5.73024e-006 ]
9387 : [ 5.60264e-006 ]
9388 : [ 5.65638e-006 ]
9389 : [ 5.64861e-006 ]
9390 : [ 6.26316e-006 ]
9391 : [ 5.61019e-006 ]
9392 : [ 5.48006e-006 ]
9393 : [ 5.80566e-006 ]
9394 : [ 6.05198e-006 ]
9395 : [ 5.90156e-006 ]
9396 : [ 5.56035e-006 ]
9397 : [ 5.70588e-006 ]
9398 : [ 5.90739e-006 ]
9399 : [ 5.46487e-006 ]
9400 : [ 5.708e-006   ]
9401 : [ 5.73285e-006 ]
9402 : [ 5.42831e-006 ]
9403 : [ 7.00138e-006 ]
9404 : [ 6.74285e-006 ]
9405 : [ 6.83e-006    ]
9406 : [ 6.10019e-006 ]
9407 : [ 6.83392e-006 ]
9408 : [ 5.80127e-006 ]
9409 : [ 5.89987e-006 ]
9410 : [ 6.51894e-006 ]
9411 : [ 5.56723e-006 ]
9412 : [ 5.77874e-006 ]
9413 : [ 6.06204e-006 ]
9414 : [ 5.66307e-006 ]
9415 : [ 5.51372e-006 ]
9416 : [ 5.60758e-006 ]
9417 : [ 5.71009e-006 ]
9418 : [ 6.1533e-006  ]
9419 : [ 5.67787e-006 ]
9420 : [ 5.86926e-006 ]
9421 : [ 5.78607e-006 ]
9422 : [ 5.69279e-006 ]
9423 : [ 5.42944e-006 ]
9424 : [ 5.5862e-006  ]
9425 : [ 5.74314e-006 ]
9426 : [ 5.66008e-006 ]
9427 : [ 6.87859e-006 ]
9428 : [ 6.15261e-006 ]
9429 : [ 5.66381e-006 ]
9430 : [ 6.59009e-006 ]
9431 : [ 6.17583e-006 ]
9432 : [ 6.41678e-006 ]
9433 : [ 5.74924e-006 ]
9434 : [ 6.48048e-006 ]
9435 : [ 5.91032e-006 ]
9436 : [ 5.91996e-006 ]
9437 : [ 5.65982e-006 ]
9438 : [ 5.55226e-006 ]
9439 : [ 5.98669e-006 ]
9440 : [ 5.56452e-006 ]
9441 : [ 5.73462e-006 ]
9442 : [ 6.43184e-006 ]
9443 : [ 6.6277e-006  ]
9444 : [ 6.25155e-006 ]
9445 : [ 5.67591e-006 ]
9446 : [ 5.56726e-006 ]
9447 : [ 6.27802e-006 ]
9448 : [ 6.50872e-006 ]
9449 : [ 5.38019e-006 ]
9450 : [ 5.64925e-006 ]
9451 : [ 6.21881e-006 ]
9452 : [ 5.98036e-006 ]
9453 : [ 6.51671e-006 ]
9454 : [ 5.39091e-006 ]
9455 : [ 5.54275e-006 ]
9456 : [ 5.67033e-006 ]
9457 : [ 6.56265e-006 ]
9458 : [ 5.91938e-006 ]
9459 : [ 5.67999e-006 ]
9460 : [ 5.53503e-006 ]
9461 : [ 5.47448e-006 ]
9462 : [ 5.39218e-006 ]
9463 : [ 5.11642e-006 ]
9464 : [ 5.75974e-006 ]
9465 : [ 5.64526e-006 ]
9466 : [ 5.88719e-006 ]
9467 : [ 5.58649e-006 ]
9468 : [ 5.61987e-006 ]
9469 : [ 5.66259e-006 ]
9470 : [ 6.41434e-006 ]
9471 : [ 5.43749e-006 ]
9472 : [ 5.51153e-006 ]
9473 : [ 6.13558e-006 ]
9474 : [ 6.76009e-006 ]
9475 : [ 5.77461e-006 ]
9476 : [ 5.58954e-006 ]
9477 : [ 5.62312e-006 ]
9478 : [ 5.99372e-006 ]
9479 : [ 5.56466e-006 ]
9480 : [ 6.52966e-006 ]
9481 : [ 6.39047e-006 ]
9482 : [ 5.51263e-006 ]
9483 : [ 5.74738e-006 ]
9484 : [ 5.66341e-006 ]
9485 : [ 5.7727e-006  ]
9486 : [ 5.45554e-006 ]
9487 : [ 5.54914e-006 ]
9488 : [ 5.64624e-006 ]
9489 : [ 5.55997e-006 ]
9490 : [ 5.36931e-006 ]
9491 : [ 5.76717e-006 ]
9492 : [ 6.01737e-006 ]
9493 : [ 5.57705e-006 ]
9494 : [ 5.50112e-006 ]
9495 : [ 6.00751e-006 ]
9496 : [ 5.67803e-006 ]
9497 : [ 5.69692e-006 ]
9498 : [ 6.04556e-006 ]
9499 : [ 5.63169e-006 ]
9500 : [ 5.60348e-006 ]
9501 : [ 5.76262e-006 ]
9502 : [ 5.61229e-006 ]
9503 : [ 5.9916e-006  ]
9504 : [ 6.73189e-006 ]
9505 : [ 6.35108e-006 ]
9506 : [ 6.68839e-006 ]
9507 : [ 5.50047e-006 ]
9508 : [ 5.5744e-006  ]
9509 : [ 5.79623e-006 ]
9510 : [ 6.06026e-006 ]
9511 : [ 5.98577e-006 ]
9512 : [ 6.20429e-006 ]
9513 : [ 6.2261e-006  ]
9514 : [ 5.82609e-006 ]
9515 : [ 6.17129e-006 ]
9516 : [ 5.82119e-006 ]
9517 : [ 6.53762e-006 ]
9518 : [ 5.71073e-006 ]
9519 : [ 6.549e-006   ]
9520 : [ 5.55711e-006 ]
9521 : [ 5.49894e-006 ]
9522 : [ 5.71975e-006 ]
9523 : [ 5.73503e-006 ]
9524 : [ 5.92054e-006 ]
9525 : [ 5.51651e-006 ]
9526 : [ 5.99108e-006 ]
9527 : [ 5.48971e-006 ]
9528 : [ 6.39352e-006 ]
9529 : [ 5.56621e-006 ]
9530 : [ 6.57625e-006 ]
9531 : [ 6.92432e-006 ]
9532 : [ 6.4676e-006  ]
9533 : [ 6.28662e-006 ]
9534 : [ 6.50211e-006 ]
9535 : [ 6.37821e-006 ]
9536 : [ 5.59394e-006 ]
9537 : [ 6.47084e-006 ]
9538 : [ 5.66527e-006 ]
9539 : [ 5.8359e-006  ]
9540 : [ 5.90019e-006 ]
9541 : [ 6.54706e-006 ]
9542 : [ 5.53064e-006 ]
9543 : [ 6.55553e-006 ]
9544 : [ 5.64093e-006 ]
9545 : [ 5.90123e-006 ]
9546 : [ 6.33849e-006 ]
9547 : [ 5.63661e-006 ]
9548 : [ 5.39825e-006 ]
9549 : [ 5.55618e-006 ]
9550 : [ 5.51909e-006 ]
9551 : [ 6.18671e-006 ]
9552 : [ 5.57243e-006 ]
9553 : [ 6.27233e-006 ]
9554 : [ 5.56564e-006 ]
9555 : [ 6.026e-006   ]
9556 : [ 5.92983e-006 ]
9557 : [ 5.72391e-006 ]
9558 : [ 5.51341e-006 ]
9559 : [ 5.60145e-006 ]
9560 : [ 6.03313e-006 ]
9561 : [ 5.83804e-006 ]
9562 : [ 5.81097e-006 ]
9563 : [ 5.44602e-006 ]
9564 : [ 6.68509e-006 ]
9565 : [ 5.55758e-006 ]
9566 : [ 5.12868e-006 ]
9567 : [ 5.53651e-006 ]
9568 : [ 6.43209e-006 ]
9569 : [ 5.33707e-006 ]
9570 : [ 6.74356e-006 ]
9571 : [ 5.41719e-006 ]
9572 : [ 6.21982e-006 ]
9573 : [ 6.095e-006   ]
9574 : [ 5.659e-006   ]
9575 : [ 5.45675e-006 ]
9576 : [ 5.49107e-006 ]
9577 : [ 5.84308e-006 ]
9578 : [ 5.41732e-006 ]
9579 : [ 5.78702e-006 ]
9580 : [ 5.26021e-006 ]
9581 : [ 5.52199e-006 ]
9582 : [ 5.41431e-006 ]
9583 : [ 6.06434e-006 ]
9584 : [ 5.4905e-006  ]
9585 : [ 6.10183e-006 ]
9586 : [ 6.03819e-006 ]
9587 : [ 5.4153e-006  ]
9588 : [ 5.906e-006   ]
9589 : [ 5.81137e-006 ]
9590 : [ 5.36631e-006 ]
9591 : [ 5.87735e-006 ]
9592 : [ 6.75035e-006 ]
9593 : [ 6.43623e-006 ]
9594 : [ 5.7499e-006  ]
9595 : [ 5.60568e-006 ]
9596 : [ 6.52321e-006 ]
9597 : [ 6.30545e-006 ]
9598 : [ 5.80716e-006 ]
9599 : [ 6.16519e-006 ]
9600 : [ 5.61572e-006 ]
9601 : [ 5.91551e-006 ]
9602 : [ 6.61363e-006 ]
9603 : [ 5.61465e-006 ]
9604 : [ 5.63783e-006 ]
9605 : [ 6.35681e-006 ]
9606 : [ 5.81584e-006 ]
9607 : [ 6.87114e-006 ]
9608 : [ 6.04957e-006 ]
9609 : [ 5.7368e-006  ]
9610 : [ 5.63683e-006 ]
9611 : [ 5.47396e-006 ]
9612 : [ 5.65294e-006 ]
9613 : [ 5.45748e-006 ]
9614 : [ 5.88876e-006 ]
9615 : [ 5.98561e-006 ]
9616 : [ 6.29684e-006 ]
9617 : [ 6.50941e-006 ]
9618 : [ 6.81284e-006 ]
9619 : [ 6.41869e-006 ]
9620 : [ 5.24123e-006 ]
9621 : [ 6.2241e-006  ]
9622 : [ 5.72314e-006 ]
9623 : [ 5.67433e-006 ]
9624 : [ 5.90401e-006 ]
9625 : [ 6.54797e-006 ]
9626 : [ 5.81656e-006 ]
9627 : [ 5.62767e-006 ]
9628 : [ 6.4592e-006  ]
9629 : [ 5.89918e-006 ]
9630 : [ 5.54757e-006 ]
9631 : [ 5.45646e-006 ]
9632 : [ 5.50089e-006 ]
9633 : [ 5.81469e-006 ]
9634 : [ 6.26429e-006 ]
9635 : [ 6.70488e-006 ]
9636 : [ 5.87583e-006 ]
9637 : [ 5.67321e-006 ]
9638 : [ 5.74901e-006 ]
9639 : [ 5.50949e-006 ]
9640 : [ 5.69854e-006 ]
9641 : [ 5.70202e-006 ]
9642 : [ 6.37973e-006 ]
9643 : [ 5.56627e-006 ]
9644 : [ 5.51288e-006 ]
9645 : [ 6.07895e-006 ]
9646 : [ 6.84216e-006 ]
9647 : [ 6.07347e-006 ]
9648 : [ 5.90654e-006 ]
9649 : [ 5.42357e-006 ]
9650 : [ 6.39872e-006 ]
9651 : [ 6.31896e-006 ]
9652 : [ 5.63567e-006 ]
9653 : [ 6.18551e-006 ]
9654 : [ 6.07961e-006 ]
9655 : [ 5.72282e-006 ]
9656 : [ 5.50009e-006 ]
9657 : [ 5.6428e-006  ]
9658 : [ 5.44186e-006 ]
9659 : [ 6.30358e-006 ]
9660 : [ 6.33067e-006 ]
9661 : [ 5.31072e-006 ]
9662 : [ 6.45737e-006 ]
9663 : [ 5.641e-006   ]
9664 : [ 5.37237e-006 ]
9665 : [ 5.58413e-006 ]
9666 : [ 5.72873e-006 ]
9667 : [ 6.14972e-006 ]
9668 : [ 5.80667e-006 ]
9669 : [ 5.71866e-006 ]
9670 : [ 6.2616e-006  ]
9671 : [ 6.45679e-006 ]
9672 : [ 5.57231e-006 ]
9673 : [ 5.89236e-006 ]
9674 : [ 5.64001e-006 ]
9675 : [ 6.46185e-006 ]
9676 : [ 6.3683e-006  ]
9677 : [ 6.16412e-006 ]
9678 : [ 5.70908e-006 ]
9679 : [ 5.60534e-006 ]
9680 : [ 5.89821e-006 ]
9681 : [ 5.66861e-006 ]
9682 : [ 6.24841e-006 ]
9683 : [ 5.39784e-006 ]
9684 : [ 5.50811e-006 ]
9685 : [ 6.25162e-006 ]
9686 : [ 6.35437e-006 ]
9687 : [ 6.1584e-006  ]
9688 : [ 6.05292e-006 ]
9689 : [ 6.56691e-006 ]
9690 : [ 5.77684e-006 ]
9691 : [ 5.36614e-006 ]
9692 : [ 5.54694e-006 ]
9693 : [ 6.51631e-006 ]
9694 : [ 6.57467e-006 ]
9695 : [ 6.79599e-006 ]
9696 : [ 5.58832e-006 ]
9697 : [ 5.82858e-006 ]
9698 : [ 6.38901e-006 ]
9699 : [ 6.43788e-006 ]
9700 : [ 5.93681e-006 ]
9701 : [ 6.49921e-006 ]
9702 : [ 5.67882e-006 ]
9703 : [ 6.18497e-006 ]
9704 : [ 5.25379e-006 ]
9705 : [ 5.75952e-006 ]
9706 : [ 5.35194e-006 ]
9707 : [ 6.09131e-006 ]
9708 : [ 5.53722e-006 ]
9709 : [ 6.91103e-006 ]
9710 : [ 5.77312e-006 ]
9711 : [ 6.90493e-006 ]
9712 : [ 6.50104e-006 ]
9713 : [ 5.82065e-006 ]
9714 : [ 5.66855e-006 ]
9715 : [ 5.80476e-006 ]
9716 : [ 5.98584e-006 ]
9717 : [ 5.87568e-006 ]
9718 : [ 5.60284e-006 ]
9719 : [ 5.93122e-006 ]
9720 : [ 6.68243e-006 ]
9721 : [ 6.28976e-006 ]
9722 : [ 5.42432e-006 ]
9723 : [ 6.03611e-006 ]
9724 : [ 5.65359e-006 ]
9725 : [ 6.71526e-006 ]
9726 : [ 5.92203e-006 ]
9727 : [ 6.45313e-006 ]
9728 : [ 5.69231e-006 ]
9729 : [ 5.61442e-006 ]
9730 : [ 6.16733e-006 ]
9731 : [ 5.88134e-006 ]
9732 : [ 5.67052e-006 ]
9733 : [ 5.56829e-006 ]
9734 : [ 5.70079e-006 ]
9735 : [ 5.58239e-006 ]
9736 : [ 5.40952e-006 ]
9737 : [ 6.42713e-006 ]
9738 : [ 5.81306e-006 ]
9739 : [ 5.38371e-006 ]
9740 : [ 6.44191e-006 ]
9741 : [ 5.96969e-006 ]
9742 : [ 5.68521e-006 ]
9743 : [ 5.66566e-006 ]
9744 : [ 6.35052e-006 ]
9745 : [ 5.85525e-006 ]
9746 : [ 6.5012e-006  ]
9747 : [ 5.6336e-006  ]
9748 : [ 5.79311e-006 ]
9749 : [ 5.37491e-006 ]
9750 : [ 5.29814e-006 ]
9751 : [ 6.56185e-006 ]
9752 : [ 5.73757e-006 ]
9753 : [ 5.80443e-006 ]
9754 : [ 6.06077e-006 ]
9755 : [ 5.73896e-006 ]
9756 : [ 5.91336e-006 ]
9757 : [ 5.58299e-006 ]
9758 : [ 5.38783e-006 ]
9759 : [ 5.51738e-006 ]
9760 : [ 5.83728e-006 ]
9761 : [ 6.63941e-006 ]
9762 : [ 5.90427e-006 ]
9763 : [ 5.49089e-006 ]
9764 : [ 5.70315e-006 ]
9765 : [ 5.32777e-006 ]
9766 : [ 6.39875e-006 ]
9767 : [ 6.51782e-006 ]
9768 : [ 6.43115e-006 ]
9769 : [ 5.62919e-006 ]
9770 : [ 5.24663e-006 ]
9771 : [ 5.48215e-006 ]
9772 : [ 6.52565e-006 ]
9773 : [ 6.07733e-006 ]
9774 : [ 5.68031e-006 ]
9775 : [ 5.76555e-006 ]
9776 : [ 5.84432e-006 ]
9777 : [ 6.03928e-006 ]
9778 : [ 5.61352e-006 ]
9779 : [ 6.39054e-006 ]
9780 : [ 6.16412e-006 ]
9781 : [ 6.25505e-006 ]
9782 : [ 5.67673e-006 ]
9783 : [ 6.62578e-006 ]
9784 : [ 5.71392e-006 ]
9785 : [ 6.3917e-006  ]
9786 : [ 5.60976e-006 ]
9787 : [ 6.46603e-006 ]
9788 : [ 5.72066e-006 ]
9789 : [ 5.66625e-006 ]
9790 : [ 6.02206e-006 ]
9791 : [ 5.44785e-006 ]
9792 : [ 6.52612e-006 ]
9793 : [ 5.77133e-006 ]
9794 : [ 5.55951e-006 ]
9795 : [ 5.83247e-006 ]
9796 : [ 5.62121e-006 ]
9797 : [ 5.46451e-006 ]
9798 : [ 5.85601e-006 ]
9799 : [ 5.35688e-006 ]
9800 : [ 6.45529e-006 ]
9801 : [ 5.7101e-006  ]
9802 : [ 5.64651e-006 ]
9803 : [ 5.53083e-006 ]
9804 : [ 6.29261e-006 ]
9805 : [ 5.83326e-006 ]
9806 : [ 5.70147e-006 ]
9807 : [ 5.49244e-006 ]
9808 : [ 5.60317e-006 ]
9809 : [ 5.68739e-006 ]
9810 : [ 5.58124e-006 ]
9811 : [ 6.35597e-006 ]
9812 : [ 6.17267e-006 ]
9813 : [ 5.63566e-006 ]
9814 : [ 6.84168e-006 ]
9815 : [ 5.97501e-006 ]
9816 : [ 6.30986e-006 ]
9817 : [ 5.79451e-006 ]
9818 : [ 6.54203e-006 ]
9819 : [ 6.26297e-006 ]
9820 : [ 5.76741e-006 ]
9821 : [ 6.08164e-006 ]
9822 : [ 5.80706e-006 ]
9823 : [ 5.69242e-006 ]
9824 : [ 6.61082e-006 ]
9825 : [ 6.02158e-006 ]
9826 : [ 5.82166e-006 ]
9827 : [ 5.45031e-006 ]
9828 : [ 5.83162e-006 ]
9829 : [ 5.40597e-006 ]
9830 : [ 6.49171e-006 ]
9831 : [ 5.51651e-006 ]
9832 : [ 6.44649e-006 ]
9833 : [ 5.94041e-006 ]
9834 : [ 6.81945e-006 ]
9835 : [ 5.48202e-006 ]
9836 : [ 5.65473e-006 ]
9837 : [ 6.17861e-006 ]
9838 : [ 6.33551e-006 ]
9839 : [ 5.68633e-006 ]
9840 : [ 6.20831e-006 ]
9841 : [ 6.47739e-006 ]
9842 : [ 5.81747e-006 ]
9843 : [ 5.74828e-006 ]
9844 : [ 5.76671e-006 ]
9845 : [ 5.70815e-006 ]
9846 : [ 6.20515e-006 ]
9847 : [ 6.23603e-006 ]
9848 : [ 5.68977e-006 ]
9849 : [ 6.95805e-006 ]
9850 : [ 5.79498e-006 ]
9851 : [ 5.57165e-006 ]
9852 : [ 5.78103e-006 ]
9853 : [ 6.13887e-006 ]
9854 : [ 5.58144e-006 ]
9855 : [ 5.66249e-006 ]
9856 : [ 6.78189e-006 ]
9857 : [ 5.4659e-006  ]
9858 : [ 5.85105e-006 ]
9859 : [ 5.61619e-006 ]
9860 : [ 6.79743e-006 ]
9861 : [ 6.00705e-006 ]
9862 : [ 5.43874e-006 ]
9863 : [ 6.13261e-006 ]
9864 : [ 5.82127e-006 ]
9865 : [ 5.47998e-006 ]
9866 : [ 5.81116e-006 ]
9867 : [ 6.35484e-006 ]
9868 : [ 5.88067e-006 ]
9869 : [ 5.70973e-006 ]
9870 : [ 5.59971e-006 ]
9871 : [ 5.63376e-006 ]
9872 : [ 6.08787e-006 ]
9873 : [ 5.81414e-006 ]
9874 : [ 5.78534e-006 ]
9875 : [ 6.37027e-006 ]
9876 : [ 5.72181e-006 ]
9877 : [ 5.99507e-006 ]
9878 : [ 6.58123e-006 ]
9879 : [ 5.77056e-006 ]
9880 : [ 6.21504e-006 ]
9881 : [ 6.56597e-006 ]
9882 : [ 6.38191e-006 ]
9883 : [ 5.43318e-006 ]
9884 : [ 5.60083e-006 ]
9885 : [ 5.7821e-006  ]
9886 : [ 5.76417e-006 ]
9887 : [ 5.79605e-006 ]
9888 : [ 5.84873e-006 ]
9889 : [ 5.86065e-006 ]
9890 : [ 5.7009e-006  ]
9891 : [ 5.99515e-006 ]
9892 : [ 6.22228e-006 ]
9893 : [ 5.79073e-006 ]
9894 : [ 5.48205e-006 ]
9895 : [ 5.7336e-006  ]
9896 : [ 6.31701e-006 ]
9897 : [ 5.78357e-006 ]
9898 : [ 6.11419e-006 ]
9899 : [ 6.41051e-006 ]
9900 : [ 5.72951e-006 ]
9901 : [ 5.52838e-006 ]
9902 : [ 5.49639e-006 ]
9903 : [ 6.89682e-006 ]
9904 : [ 6.36334e-006 ]
9905 : [ 6.43995e-006 ]
9906 : [ 5.64122e-006 ]
9907 : [ 6.53736e-006 ]
9908 : [ 5.76051e-006 ]
9909 : [ 6.60316e-006 ]
9910 : [ 6.68496e-006 ]
9911 : [ 5.86482e-006 ]
9912 : [ 5.61372e-006 ]
9913 : [ 5.42583e-006 ]
9914 : [ 5.64991e-006 ]
9915 : [ 5.3692e-006  ]
9916 : [ 5.70367e-006 ]
9917 : [ 5.42569e-006 ]
9918 : [ 5.6367e-006  ]
9919 : [ 6.88026e-006 ]
9920 : [ 5.58674e-006 ]
9921 : [ 6.33052e-006 ]
9922 : [ 5.73849e-006 ]
9923 : [ 6.84171e-006 ]
9924 : [ 5.49163e-006 ]
9925 : [ 5.63152e-006 ]
9926 : [ 5.62298e-006 ]
9927 : [ 5.56162e-006 ]
9928 : [ 7.01598e-006 ]
9929 : [ 5.58825e-006 ]
9930 : [ 6.50939e-006 ]
9931 : [ 5.96676e-006 ]
9932 : [ 5.80468e-006 ]
9933 : [ 6.25262e-006 ]
9934 : [ 5.69887e-006 ]
9935 : [ 6.23334e-006 ]
9936 : [ 5.77086e-006 ]
9937 : [ 5.72829e-006 ]
9938 : [ 6.35384e-006 ]
9939 : [ 6.58901e-006 ]
9940 : [ 5.66052e-006 ]
9941 : [ 5.51045e-006 ]
9942 : [ 6.42079e-006 ]
9943 : [ 5.68847e-006 ]
9944 : [ 5.6426e-006  ]
9945 : [ 5.50694e-006 ]
9946 : [ 6.68082e-006 ]
9947 : [ 6.5422e-006  ]
9948 : [ 5.35009e-006 ]
9949 : [ 6.05473e-006 ]
9950 : [ 5.58717e-006 ]
9951 : [ 6.17605e-006 ]
9952 : [ 5.50528e-006 ]
9953 : [ 5.98094e-006 ]
9954 : [ 6.48158e-006 ]
9955 : [ 5.6677e-006  ]
9956 : [ 5.54766e-006 ]
9957 : [ 6.13358e-006 ]
9958 : [ 5.57511e-006 ]
9959 : [ 5.65089e-006 ]
9960 : [ 5.66224e-006 ]
9961 : [ 5.68761e-006 ]
9962 : [ 5.41803e-006 ]
9963 : [ 5.66693e-006 ]
9964 : [ 5.41558e-006 ]
9965 : [ 5.9998e-006  ]
9966 : [ 6.05039e-006 ]
9967 : [ 5.81595e-006 ]
9968 : [ 5.39254e-006 ]
9969 : [ 5.56212e-006 ]
9970 : [ 5.52339e-006 ]
9971 : [ 6.61581e-006 ]
9972 : [ 5.74714e-006 ]
9973 : [ 5.61276e-006 ]
9974 : [ 5.72974e-006 ]
9975 : [ 5.59327e-006 ]
9976 : [ 6.15988e-006 ]
9977 : [ 5.69729e-006 ]
9978 : [ 5.75408e-006 ]
9979 : [ 6.06209e-006 ]
9980 : [ 6.04803e-006 ]
9981 : [ 5.51019e-006 ]
9982 : [ 5.89825e-006 ]
9983 : [ 6.12839e-006 ]
9984 : [ 5.65585e-006 ]
9985 : [ 5.48292e-006 ]
9986 : [ 6.09923e-006 ]
9987 : [ 6.28201e-006 ]
9988 : [ 5.51793e-006 ]
9989 : [ 6.40845e-006 ]
9990 : [ 6.56976e-006 ]
9991 : [ 6.30828e-006 ]
9992 : [ 5.61378e-006 ]
9993 : [ 5.55357e-006 ]
9994 : [ 6.20652e-006 ]
9995 : [ 5.72565e-006 ]
9996 : [ 5.98717e-006 ]
9997 : [ 5.81364e-006 ]
9998 : [ 6.53393e-006 ]
9999 : [ 6.66934e-006 ]
