# Supplementary material for: Influence of tissue conductivity on foetal exposure to extremely low frequency magnetic fields at 50 Hz using stochastic dosimetry
Source: PLoS One. 2018 Feb 7;13(2):e0192131. doi: 10.1371/journal.pone.0192131 (PMC5802904; doi:10.1371/journal.pone.0192131)
Supplement: S1 File — (ZIP) [file pone.0192131.s001.zip › Data/Ydistributions(10000)/9m/Bladder.txt]

       [ y0           ]
   0 : [ 6.9888e-006  ]
   1 : [ 6.86994e-006 ]
   2 : [ 6.56613e-006 ]
   3 : [ 6.73948e-006 ]
   4 : [ 6.84976e-006 ]
   5 : [ 6.45463e-006 ]
   6 : [ 6.68124e-006 ]
   7 : [ 6.63791e-006 ]
   8 : [ 6.65548e-006 ]
   9 : [ 7.11472e-006 ]
  10 : [ 6.70358e-006 ]
  11 : [ 6.71946e-006 ]
  12 : [ 7.00652e-006 ]
  13 : [ 6.59977e-006 ]
  14 : [ 6.72319e-006 ]
  15 : [ 6.7994e-006  ]
  16 : [ 6.67385e-006 ]
  17 : [ 6.31335e-006 ]
  18 : [ 6.59993e-006 ]
  19 : [ 6.66012e-006 ]
  20 : [ 6.64568e-006 ]
  21 : [ 6.83217e-006 ]
  22 : [ 6.48988e-006 ]
  23 : [ 6.64597e-006 ]
  24 : [ 6.70069e-006 ]
  25 : [ 6.35964e-006 ]
  26 : [ 7.00644e-006 ]
  27 : [ 6.56548e-006 ]
  28 : [ 6.81566e-006 ]
  29 : [ 6.76066e-006 ]
  30 : [ 6.8028e-006  ]
  31 : [ 6.65084e-006 ]
  32 : [ 6.43173e-006 ]
  33 : [ 6.70955e-006 ]
  34 : [ 6.38517e-006 ]
  35 : [ 6.85228e-006 ]
  36 : [ 6.55263e-006 ]
  37 : [ 6.63924e-006 ]
  38 : [ 6.63032e-006 ]
  39 : [ 6.55717e-006 ]
  40 : [ 6.86307e-006 ]
  41 : [ 6.48383e-006 ]
  42 : [ 6.68244e-006 ]
  43 : [ 6.64903e-006 ]
  44 : [ 6.64589e-006 ]
  45 : [ 6.91197e-006 ]
  46 : [ 6.6093e-006  ]
  47 : [ 6.59663e-006 ]
  48 : [ 6.8259e-006  ]
  49 : [ 6.83861e-006 ]
  50 : [ 6.83188e-006 ]
  51 : [ 6.78713e-006 ]
  52 : [ 6.80737e-006 ]
  53 : [ 6.91152e-006 ]
  54 : [ 6.6293e-006  ]
  55 : [ 6.3522e-006  ]
  56 : [ 6.54751e-006 ]
  57 : [ 6.55042e-006 ]
  58 : [ 6.78629e-006 ]
  59 : [ 6.57555e-006 ]
  60 : [ 6.64392e-006 ]
  61 : [ 6.73022e-006 ]
  62 : [ 6.63699e-006 ]
  63 : [ 6.43917e-006 ]
  64 : [ 6.50208e-006 ]
  65 : [ 6.65794e-006 ]
  66 : [ 6.5749e-006  ]
  67 : [ 6.75327e-006 ]
  68 : [ 6.61435e-006 ]
  69 : [ 6.58226e-006 ]
  70 : [ 6.75119e-006 ]
  71 : [ 6.45412e-006 ]
  72 : [ 6.66685e-006 ]
  73 : [ 6.61938e-006 ]
  74 : [ 6.29335e-006 ]
  75 : [ 6.5191e-006  ]
  76 : [ 6.7987e-006  ]
  77 : [ 6.70418e-006 ]
  78 : [ 6.63894e-006 ]
  79 : [ 6.6375e-006  ]
  80 : [ 6.49345e-006 ]
  81 : [ 6.45957e-006 ]
  82 : [ 6.84655e-006 ]
  83 : [ 6.64495e-006 ]
  84 : [ 6.81755e-006 ]
  85 : [ 6.88872e-006 ]
  86 : [ 6.32977e-006 ]
  87 : [ 6.49124e-006 ]
  88 : [ 6.76804e-006 ]
  89 : [ 7.03787e-006 ]
  90 : [ 6.97438e-006 ]
  91 : [ 6.6836e-006  ]
  92 : [ 6.45954e-006 ]
  93 : [ 6.50109e-006 ]
  94 : [ 6.765e-006   ]
  95 : [ 6.4349e-006  ]
  96 : [ 6.49352e-006 ]
  97 : [ 6.87705e-006 ]
  98 : [ 6.63697e-006 ]
  99 : [ 6.1518e-006  ]
 100 : [ 6.57201e-006 ]
 101 : [ 6.75422e-006 ]
 102 : [ 6.65932e-006 ]
 103 : [ 7.04674e-006 ]
 104 : [ 6.65594e-006 ]
 105 : [ 6.43783e-006 ]
 106 : [ 6.66258e-006 ]
 107 : [ 6.87246e-006 ]
 108 : [ 6.43694e-006 ]
 109 : [ 6.66473e-006 ]
 110 : [ 6.63878e-006 ]
 111 : [ 6.63677e-006 ]
 112 : [ 6.81753e-006 ]
 113 : [ 6.37616e-006 ]
 114 : [ 6.97471e-006 ]
 115 : [ 6.9399e-006  ]
 116 : [ 6.67652e-006 ]
 117 : [ 6.86061e-006 ]
 118 : [ 6.59828e-006 ]
 119 : [ 6.73374e-006 ]
 120 : [ 6.65253e-006 ]
 121 : [ 6.33209e-006 ]
 122 : [ 6.51267e-006 ]
 123 : [ 6.65653e-006 ]
 124 : [ 6.74874e-006 ]
 125 : [ 6.75937e-006 ]
 126 : [ 6.65822e-006 ]
 127 : [ 6.81534e-006 ]
 128 : [ 6.4514e-006  ]
 129 : [ 6.74495e-006 ]
 130 : [ 6.53887e-006 ]
 131 : [ 6.61079e-006 ]
 132 : [ 6.5904e-006  ]
 133 : [ 6.39555e-006 ]
 134 : [ 6.66828e-006 ]
 135 : [ 6.61316e-006 ]
 136 : [ 6.46512e-006 ]
 137 : [ 6.41958e-006 ]
 138 : [ 6.81045e-006 ]
 139 : [ 6.89623e-006 ]
 140 : [ 6.69847e-006 ]
 141 : [ 6.70008e-006 ]
 142 : [ 6.62495e-006 ]
 143 : [ 6.82257e-006 ]
 144 : [ 6.52821e-006 ]
 145 : [ 6.64738e-006 ]
 146 : [ 6.60434e-006 ]
 147 : [ 6.55306e-006 ]
 148 : [ 6.68102e-006 ]
 149 : [ 6.49637e-006 ]
 150 : [ 6.72829e-006 ]
 151 : [ 6.68136e-006 ]
 152 : [ 6.6047e-006  ]
 153 : [ 6.6648e-006  ]
 154 : [ 6.72596e-006 ]
 155 : [ 6.51759e-006 ]
 156 : [ 6.34502e-006 ]
 157 : [ 6.89239e-006 ]
 158 : [ 6.5201e-006  ]
 159 : [ 6.67301e-006 ]
 160 : [ 6.80101e-006 ]
 161 : [ 6.70547e-006 ]
 162 : [ 6.44837e-006 ]
 163 : [ 7.08774e-006 ]
 164 : [ 6.86635e-006 ]
 165 : [ 6.58283e-006 ]
 166 : [ 6.80206e-006 ]
 167 : [ 6.68787e-006 ]
 168 : [ 6.5647e-006  ]
 169 : [ 6.69889e-006 ]
 170 : [ 6.62263e-006 ]
 171 : [ 6.59248e-006 ]
 172 : [ 6.46282e-006 ]
 173 : [ 6.68534e-006 ]
 174 : [ 6.71693e-006 ]
 175 : [ 6.62783e-006 ]
 176 : [ 6.80286e-006 ]
 177 : [ 6.63916e-006 ]
 178 : [ 6.82692e-006 ]
 179 : [ 6.41581e-006 ]
 180 : [ 6.83488e-006 ]
 181 : [ 6.586e-006   ]
 182 : [ 6.40791e-006 ]
 183 : [ 6.35809e-006 ]
 184 : [ 6.79753e-006 ]
 185 : [ 6.44853e-006 ]
 186 : [ 6.74688e-006 ]
 187 : [ 6.54965e-006 ]
 188 : [ 6.61252e-006 ]
 189 : [ 6.51313e-006 ]
 190 : [ 6.44619e-006 ]
 191 : [ 6.66308e-006 ]
 192 : [ 6.47184e-006 ]
 193 : [ 6.58904e-006 ]
 194 : [ 6.53168e-006 ]
 195 : [ 6.70133e-006 ]
 196 : [ 6.93388e-006 ]
 197 : [ 7.03096e-006 ]
 198 : [ 6.40167e-006 ]
 199 : [ 6.71734e-006 ]
 200 : [ 6.52654e-006 ]
 201 : [ 6.51749e-006 ]
 202 : [ 6.44243e-006 ]
 203 : [ 6.85714e-006 ]
 204 : [ 6.61928e-006 ]
 205 : [ 6.6354e-006  ]
 206 : [ 6.66184e-006 ]
 207 : [ 6.70228e-006 ]
 208 : [ 6.64759e-006 ]
 209 : [ 6.48333e-006 ]
 210 : [ 6.65382e-006 ]
 211 : [ 6.833e-006   ]
 212 : [ 6.812e-006   ]
 213 : [ 6.72205e-006 ]
 214 : [ 7.04759e-006 ]
 215 : [ 6.71204e-006 ]
 216 : [ 6.54115e-006 ]
 217 : [ 6.91562e-006 ]
 218 : [ 6.78219e-006 ]
 219 : [ 6.83124e-006 ]
 220 : [ 6.97946e-006 ]
 221 : [ 6.4051e-006  ]
 222 : [ 6.62887e-006 ]
 223 : [ 6.67916e-006 ]
 224 : [ 6.91953e-006 ]
 225 : [ 6.35037e-006 ]
 226 : [ 6.94969e-006 ]
 227 : [ 6.67122e-006 ]
 228 : [ 6.56686e-006 ]
 229 : [ 6.65433e-006 ]
 230 : [ 6.60126e-006 ]
 231 : [ 6.57254e-006 ]
 232 : [ 6.33546e-006 ]
 233 : [ 6.44248e-006 ]
 234 : [ 6.6992e-006  ]
 235 : [ 6.63157e-006 ]
 236 : [ 6.85496e-006 ]
 237 : [ 6.6498e-006  ]
 238 : [ 6.91666e-006 ]
 239 : [ 6.73839e-006 ]
 240 : [ 6.56869e-006 ]
 241 : [ 6.79698e-006 ]
 242 : [ 6.65871e-006 ]
 243 : [ 6.66361e-006 ]
 244 : [ 6.60374e-006 ]
 245 : [ 6.62327e-006 ]
 246 : [ 6.98377e-006 ]
 247 : [ 6.74395e-006 ]
 248 : [ 6.6473e-006  ]
 249 : [ 6.72113e-006 ]
 250 : [ 6.6072e-006  ]
 251 : [ 7.03342e-006 ]
 252 : [ 6.6714e-006  ]
 253 : [ 6.67256e-006 ]
 254 : [ 6.47124e-006 ]
 255 : [ 6.5131e-006  ]
 256 : [ 6.56404e-006 ]
 257 : [ 6.5368e-006  ]
 258 : [ 6.68222e-006 ]
 259 : [ 6.76744e-006 ]
 260 : [ 6.41776e-006 ]
 261 : [ 6.42494e-006 ]
 262 : [ 6.60094e-006 ]
 263 : [ 6.58571e-006 ]
 264 : [ 6.70352e-006 ]
 265 : [ 6.64884e-006 ]
 266 : [ 6.48066e-006 ]
 267 : [ 6.63942e-006 ]
 268 : [ 6.27241e-006 ]
 269 : [ 7.11121e-006 ]
 270 : [ 6.56693e-006 ]
 271 : [ 6.65661e-006 ]
 272 : [ 6.27967e-006 ]
 273 : [ 7.03816e-006 ]
 274 : [ 6.6389e-006  ]
 275 : [ 6.70101e-006 ]
 276 : [ 6.4149e-006  ]
 277 : [ 6.86607e-006 ]
 278 : [ 6.65002e-006 ]
 279 : [ 6.83321e-006 ]
 280 : [ 6.64919e-006 ]
 281 : [ 7.07334e-006 ]
 282 : [ 6.90231e-006 ]
 283 : [ 6.61518e-006 ]
 284 : [ 6.5699e-006  ]
 285 : [ 6.80079e-006 ]
 286 : [ 6.51453e-006 ]
 287 : [ 6.94235e-006 ]
 288 : [ 6.56169e-006 ]
 289 : [ 6.7772e-006  ]
 290 : [ 6.68338e-006 ]
 291 : [ 6.7337e-006  ]
 292 : [ 6.64219e-006 ]
 293 : [ 6.8416e-006  ]
 294 : [ 6.36795e-006 ]
 295 : [ 6.54765e-006 ]
 296 : [ 6.89631e-006 ]
 297 : [ 6.79095e-006 ]
 298 : [ 6.35515e-006 ]
 299 : [ 6.7121e-006  ]
 300 : [ 6.47104e-006 ]
 301 : [ 6.5653e-006  ]
 302 : [ 6.42701e-006 ]
 303 : [ 6.55656e-006 ]
 304 : [ 6.41666e-006 ]
 305 : [ 6.54126e-006 ]
 306 : [ 6.67783e-006 ]
 307 : [ 6.23557e-006 ]
 308 : [ 6.45602e-006 ]
 309 : [ 6.37406e-006 ]
 310 : [ 6.89871e-006 ]
 311 : [ 6.68703e-006 ]
 312 : [ 6.66589e-006 ]
 313 : [ 6.88567e-006 ]
 314 : [ 6.46657e-006 ]
 315 : [ 6.59728e-006 ]
 316 : [ 6.59862e-006 ]
 317 : [ 6.6566e-006  ]
 318 : [ 6.81072e-006 ]
 319 : [ 6.95421e-006 ]
 320 : [ 6.5367e-006  ]
 321 : [ 6.72063e-006 ]
 322 : [ 6.66856e-006 ]
 323 : [ 6.69936e-006 ]
 324 : [ 6.78037e-006 ]
 325 : [ 6.77024e-006 ]
 326 : [ 6.84324e-006 ]
 327 : [ 6.86905e-006 ]
 328 : [ 6.56851e-006 ]
 329 : [ 6.62487e-006 ]
 330 : [ 6.59636e-006 ]
 331 : [ 6.53878e-006 ]
 332 : [ 7.06164e-006 ]
 333 : [ 6.5835e-006  ]
 334 : [ 6.73557e-006 ]
 335 : [ 6.61768e-006 ]
 336 : [ 6.55201e-006 ]
 337 : [ 6.46836e-006 ]
 338 : [ 6.64746e-006 ]
 339 : [ 6.67676e-006 ]
 340 : [ 6.61085e-006 ]
 341 : [ 6.43433e-006 ]
 342 : [ 6.65969e-006 ]
 343 : [ 6.6123e-006  ]
 344 : [ 6.57735e-006 ]
 345 : [ 6.21484e-006 ]
 346 : [ 6.80733e-006 ]
 347 : [ 6.39874e-006 ]
 348 : [ 6.37014e-006 ]
 349 : [ 6.64108e-006 ]
 350 : [ 6.2339e-006  ]
 351 : [ 6.67705e-006 ]
 352 : [ 6.57218e-006 ]
 353 : [ 6.73233e-006 ]
 354 : [ 6.74133e-006 ]
 355 : [ 6.60469e-006 ]
 356 : [ 6.61944e-006 ]
 357 : [ 6.74273e-006 ]
 358 : [ 6.50777e-006 ]
 359 : [ 6.54405e-006 ]
 360 : [ 6.76782e-006 ]
 361 : [ 6.93256e-006 ]
 362 : [ 6.99855e-006 ]
 363 : [ 7.13167e-006 ]
 364 : [ 6.49436e-006 ]
 365 : [ 6.61502e-006 ]
 366 : [ 6.66839e-006 ]
 367 : [ 6.76196e-006 ]
 368 : [ 6.35954e-006 ]
 369 : [ 6.64613e-006 ]
 370 : [ 6.56378e-006 ]
 371 : [ 6.58089e-006 ]
 372 : [ 6.43615e-006 ]
 373 : [ 6.57101e-006 ]
 374 : [ 6.76428e-006 ]
 375 : [ 6.52266e-006 ]
 376 : [ 7.11803e-006 ]
 377 : [ 6.6122e-006  ]
 378 : [ 6.7837e-006  ]
 379 : [ 6.69226e-006 ]
 380 : [ 6.64338e-006 ]
 381 : [ 6.56371e-006 ]
 382 : [ 6.63152e-006 ]
 383 : [ 7.07654e-006 ]
 384 : [ 6.63866e-006 ]
 385 : [ 6.64122e-006 ]
 386 : [ 6.63587e-006 ]
 387 : [ 6.61576e-006 ]
 388 : [ 6.55079e-006 ]
 389 : [ 6.81774e-006 ]
 390 : [ 6.81359e-006 ]
 391 : [ 6.54102e-006 ]
 392 : [ 6.76774e-006 ]
 393 : [ 6.61895e-006 ]
 394 : [ 6.79408e-006 ]
 395 : [ 6.97669e-006 ]
 396 : [ 6.70747e-006 ]
 397 : [ 6.67957e-006 ]
 398 : [ 6.64918e-006 ]
 399 : [ 6.63721e-006 ]
 400 : [ 6.55812e-006 ]
 401 : [ 6.72046e-006 ]
 402 : [ 6.44062e-006 ]
 403 : [ 6.64091e-006 ]
 404 : [ 6.70225e-006 ]
 405 : [ 6.6238e-006  ]
 406 : [ 6.5719e-006  ]
 407 : [ 6.75671e-006 ]
 408 : [ 6.5794e-006  ]
 409 : [ 6.85863e-006 ]
 410 : [ 6.42355e-006 ]
 411 : [ 6.55145e-006 ]
 412 : [ 6.77429e-006 ]
 413 : [ 6.95412e-006 ]
 414 : [ 6.74408e-006 ]
 415 : [ 6.68775e-006 ]
 416 : [ 6.33323e-006 ]
 417 : [ 6.60075e-006 ]
 418 : [ 6.58624e-006 ]
 419 : [ 6.62799e-006 ]
 420 : [ 6.63612e-006 ]
 421 : [ 6.88465e-006 ]
 422 : [ 6.22725e-006 ]
 423 : [ 6.59755e-006 ]
 424 : [ 6.54494e-006 ]
 425 : [ 6.58811e-006 ]
 426 : [ 6.52321e-006 ]
 427 : [ 6.59928e-006 ]
 428 : [ 6.61428e-006 ]
 429 : [ 6.6218e-006  ]
 430 : [ 6.86225e-006 ]
 431 : [ 6.65263e-006 ]
 432 : [ 6.42562e-006 ]
 433 : [ 6.68582e-006 ]
 434 : [ 6.68132e-006 ]
 435 : [ 6.80063e-006 ]
 436 : [ 6.58582e-006 ]
 437 : [ 6.23842e-006 ]
 438 : [ 6.64265e-006 ]
 439 : [ 6.67251e-006 ]
 440 : [ 6.56812e-006 ]
 441 : [ 6.36812e-006 ]
 442 : [ 6.62454e-006 ]
 443 : [ 6.60205e-006 ]
 444 : [ 6.37887e-006 ]
 445 : [ 6.67162e-006 ]
 446 : [ 6.64814e-006 ]
 447 : [ 6.68266e-006 ]
 448 : [ 6.56876e-006 ]
 449 : [ 6.2443e-006  ]
 450 : [ 6.80438e-006 ]
 451 : [ 6.64396e-006 ]
 452 : [ 6.73707e-006 ]
 453 : [ 6.68907e-006 ]
 454 : [ 6.6435e-006  ]
 455 : [ 6.59726e-006 ]
 456 : [ 6.64369e-006 ]
 457 : [ 6.91819e-006 ]
 458 : [ 6.57698e-006 ]
 459 : [ 6.7739e-006  ]
 460 : [ 6.51318e-006 ]
 461 : [ 6.67255e-006 ]
 462 : [ 6.85887e-006 ]
 463 : [ 6.82242e-006 ]
 464 : [ 6.99804e-006 ]
 465 : [ 6.43874e-006 ]
 466 : [ 6.28858e-006 ]
 467 : [ 6.51984e-006 ]
 468 : [ 7.1214e-006  ]
 469 : [ 6.51282e-006 ]
 470 : [ 6.50545e-006 ]
 471 : [ 6.27707e-006 ]
 472 : [ 6.33014e-006 ]
 473 : [ 6.66521e-006 ]
 474 : [ 6.68759e-006 ]
 475 : [ 6.81446e-006 ]
 476 : [ 6.43308e-006 ]
 477 : [ 6.51263e-006 ]
 478 : [ 6.66936e-006 ]
 479 : [ 6.65385e-006 ]
 480 : [ 6.66489e-006 ]
 481 : [ 6.65824e-006 ]
 482 : [ 6.59822e-006 ]
 483 : [ 6.47919e-006 ]
 484 : [ 6.7103e-006  ]
 485 : [ 6.78629e-006 ]
 486 : [ 6.36574e-006 ]
 487 : [ 6.62615e-006 ]
 488 : [ 6.65523e-006 ]
 489 : [ 6.26858e-006 ]
 490 : [ 6.80134e-006 ]
 491 : [ 6.33512e-006 ]
 492 : [ 6.66525e-006 ]
 493 : [ 6.71349e-006 ]
 494 : [ 6.57933e-006 ]
 495 : [ 6.69168e-006 ]
 496 : [ 6.51159e-006 ]
 497 : [ 6.32417e-006 ]
 498 : [ 6.6672e-006  ]
 499 : [ 6.7924e-006  ]
 500 : [ 6.70622e-006 ]
 501 : [ 6.50638e-006 ]
 502 : [ 6.65868e-006 ]
 503 : [ 6.62691e-006 ]
 504 : [ 6.74513e-006 ]
 505 : [ 6.7937e-006  ]
 506 : [ 6.69197e-006 ]
 507 : [ 6.42167e-006 ]
 508 : [ 6.86463e-006 ]
 509 : [ 6.83898e-006 ]
 510 : [ 6.46363e-006 ]
 511 : [ 6.87236e-006 ]
 512 : [ 6.46217e-006 ]
 513 : [ 6.72633e-006 ]
 514 : [ 6.64604e-006 ]
 515 : [ 6.87479e-006 ]
 516 : [ 6.81629e-006 ]
 517 : [ 6.83705e-006 ]
 518 : [ 6.49991e-006 ]
 519 : [ 6.97734e-006 ]
 520 : [ 6.65339e-006 ]
 521 : [ 6.53268e-006 ]
 522 : [ 6.59974e-006 ]
 523 : [ 6.51952e-006 ]
 524 : [ 6.65102e-006 ]
 525 : [ 7.10184e-006 ]
 526 : [ 6.61389e-006 ]
 527 : [ 6.61704e-006 ]
 528 : [ 6.62065e-006 ]
 529 : [ 6.48979e-006 ]
 530 : [ 6.52881e-006 ]
 531 : [ 6.71355e-006 ]
 532 : [ 6.58317e-006 ]
 533 : [ 6.59785e-006 ]
 534 : [ 6.41009e-006 ]
 535 : [ 6.53248e-006 ]
 536 : [ 6.24325e-006 ]
 537 : [ 6.69414e-006 ]
 538 : [ 6.59779e-006 ]
 539 : [ 6.82415e-006 ]
 540 : [ 6.61356e-006 ]
 541 : [ 6.41092e-006 ]
 542 : [ 6.2764e-006  ]
 543 : [ 6.73523e-006 ]
 544 : [ 6.58566e-006 ]
 545 : [ 6.5245e-006  ]
 546 : [ 6.55538e-006 ]
 547 : [ 6.63835e-006 ]
 548 : [ 6.63399e-006 ]
 549 : [ 6.22008e-006 ]
 550 : [ 6.74717e-006 ]
 551 : [ 6.34413e-006 ]
 552 : [ 6.41594e-006 ]
 553 : [ 6.5557e-006  ]
 554 : [ 6.69527e-006 ]
 555 : [ 6.49008e-006 ]
 556 : [ 6.72394e-006 ]
 557 : [ 6.8438e-006  ]
 558 : [ 6.58337e-006 ]
 559 : [ 6.78513e-006 ]
 560 : [ 6.67435e-006 ]
 561 : [ 6.52583e-006 ]
 562 : [ 6.67682e-006 ]
 563 : [ 6.70965e-006 ]
 564 : [ 6.26464e-006 ]
 565 : [ 6.20423e-006 ]
 566 : [ 6.39759e-006 ]
 567 : [ 6.5117e-006  ]
 568 : [ 6.8722e-006  ]
 569 : [ 6.5714e-006  ]
 570 : [ 6.37281e-006 ]
 571 : [ 6.75411e-006 ]
 572 : [ 6.63433e-006 ]
 573 : [ 6.5676e-006  ]
 574 : [ 6.29541e-006 ]
 575 : [ 7.04775e-006 ]
 576 : [ 6.37568e-006 ]
 577 : [ 6.69852e-006 ]
 578 : [ 6.6604e-006  ]
 579 : [ 6.61397e-006 ]
 580 : [ 6.62374e-006 ]
 581 : [ 6.60402e-006 ]
 582 : [ 6.33177e-006 ]
 583 : [ 6.37347e-006 ]
 584 : [ 6.66149e-006 ]
 585 : [ 6.15607e-006 ]
 586 : [ 6.64502e-006 ]
 587 : [ 6.8559e-006  ]
 588 : [ 6.394e-006   ]
 589 : [ 6.88747e-006 ]
 590 : [ 6.58107e-006 ]
 591 : [ 6.58397e-006 ]
 592 : [ 6.90116e-006 ]
 593 : [ 6.23679e-006 ]
 594 : [ 6.59707e-006 ]
 595 : [ 6.73678e-006 ]
 596 : [ 6.56213e-006 ]
 597 : [ 6.51205e-006 ]
 598 : [ 6.29118e-006 ]
 599 : [ 6.65153e-006 ]
 600 : [ 6.62324e-006 ]
 601 : [ 6.78367e-006 ]
 602 : [ 6.63682e-006 ]
 603 : [ 6.53672e-006 ]
 604 : [ 6.4823e-006  ]
 605 : [ 6.57731e-006 ]
 606 : [ 6.59402e-006 ]
 607 : [ 6.68288e-006 ]
 608 : [ 6.74195e-006 ]
 609 : [ 6.44509e-006 ]
 610 : [ 6.60421e-006 ]
 611 : [ 6.38804e-006 ]
 612 : [ 6.35791e-006 ]
 613 : [ 6.76686e-006 ]
 614 : [ 6.7775e-006  ]
 615 : [ 6.62773e-006 ]
 616 : [ 6.49821e-006 ]
 617 : [ 6.85417e-006 ]
 618 : [ 6.6437e-006  ]
 619 : [ 6.65586e-006 ]
 620 : [ 6.64662e-006 ]
 621 : [ 6.32984e-006 ]
 622 : [ 6.8366e-006  ]
 623 : [ 7.04385e-006 ]
 624 : [ 6.66745e-006 ]
 625 : [ 7.02629e-006 ]
 626 : [ 6.6152e-006  ]
 627 : [ 6.64794e-006 ]
 628 : [ 6.78564e-006 ]
 629 : [ 6.58359e-006 ]
 630 : [ 6.60595e-006 ]
 631 : [ 6.78526e-006 ]
 632 : [ 6.72705e-006 ]
 633 : [ 6.37806e-006 ]
 634 : [ 6.69203e-006 ]
 635 : [ 6.74744e-006 ]
 636 : [ 6.42396e-006 ]
 637 : [ 6.68797e-006 ]
 638 : [ 6.69471e-006 ]
 639 : [ 6.63232e-006 ]
 640 : [ 6.52584e-006 ]
 641 : [ 6.76703e-006 ]
 642 : [ 6.90983e-006 ]
 643 : [ 6.82691e-006 ]
 644 : [ 6.74838e-006 ]
 645 : [ 6.56195e-006 ]
 646 : [ 6.60038e-006 ]
 647 : [ 6.75657e-006 ]
 648 : [ 6.61737e-006 ]
 649 : [ 6.76428e-006 ]
 650 : [ 6.68888e-006 ]
 651 : [ 6.57766e-006 ]
 652 : [ 6.66177e-006 ]
 653 : [ 6.72411e-006 ]
 654 : [ 6.317e-006   ]
 655 : [ 6.50399e-006 ]
 656 : [ 6.13151e-006 ]
 657 : [ 7.07065e-006 ]
 658 : [ 6.79805e-006 ]
 659 : [ 6.71577e-006 ]
 660 : [ 6.59793e-006 ]
 661 : [ 6.8747e-006  ]
 662 : [ 6.36666e-006 ]
 663 : [ 6.55026e-006 ]
 664 : [ 6.44338e-006 ]
 665 : [ 6.94547e-006 ]
 666 : [ 6.47022e-006 ]
 667 : [ 6.64372e-006 ]
 668 : [ 6.79275e-006 ]
 669 : [ 6.85456e-006 ]
 670 : [ 6.62045e-006 ]
 671 : [ 6.55386e-006 ]
 672 : [ 7.03818e-006 ]
 673 : [ 6.78172e-006 ]
 674 : [ 6.74798e-006 ]
 675 : [ 6.85508e-006 ]
 676 : [ 6.88175e-006 ]
 677 : [ 6.60777e-006 ]
 678 : [ 6.27824e-006 ]
 679 : [ 6.47203e-006 ]
 680 : [ 6.67278e-006 ]
 681 : [ 6.70597e-006 ]
 682 : [ 6.86691e-006 ]
 683 : [ 6.62958e-006 ]
 684 : [ 6.90787e-006 ]
 685 : [ 6.66478e-006 ]
 686 : [ 6.83158e-006 ]
 687 : [ 6.61926e-006 ]
 688 : [ 6.89534e-006 ]
 689 : [ 6.50992e-006 ]
 690 : [ 6.89858e-006 ]
 691 : [ 6.83077e-006 ]
 692 : [ 6.50398e-006 ]
 693 : [ 6.31025e-006 ]
 694 : [ 6.65633e-006 ]
 695 : [ 6.92659e-006 ]
 696 : [ 6.94752e-006 ]
 697 : [ 6.66665e-006 ]
 698 : [ 6.80154e-006 ]
 699 : [ 6.58887e-006 ]
 700 : [ 6.3929e-006  ]
 701 : [ 6.64369e-006 ]
 702 : [ 6.8686e-006  ]
 703 : [ 6.76526e-006 ]
 704 : [ 6.69014e-006 ]
 705 : [ 6.6602e-006  ]
 706 : [ 6.66097e-006 ]
 707 : [ 6.69481e-006 ]
 708 : [ 6.92542e-006 ]
 709 : [ 6.91352e-006 ]
 710 : [ 6.52394e-006 ]
 711 : [ 6.83116e-006 ]
 712 : [ 6.24526e-006 ]
 713 : [ 6.60432e-006 ]
 714 : [ 6.85045e-006 ]
 715 : [ 6.42458e-006 ]
 716 : [ 6.46762e-006 ]
 717 : [ 6.82095e-006 ]
 718 : [ 7.01355e-006 ]
 719 : [ 6.64596e-006 ]
 720 : [ 6.57798e-006 ]
 721 : [ 6.93133e-006 ]
 722 : [ 6.56459e-006 ]
 723 : [ 6.32323e-006 ]
 724 : [ 6.82164e-006 ]
 725 : [ 6.69279e-006 ]
 726 : [ 6.68038e-006 ]
 727 : [ 6.9348e-006  ]
 728 : [ 6.504e-006   ]
 729 : [ 6.75771e-006 ]
 730 : [ 6.45663e-006 ]
 731 : [ 6.70445e-006 ]
 732 : [ 6.83635e-006 ]
 733 : [ 6.43948e-006 ]
 734 : [ 6.71759e-006 ]
 735 : [ 6.78368e-006 ]
 736 : [ 6.55405e-006 ]
 737 : [ 6.62355e-006 ]
 738 : [ 6.6364e-006  ]
 739 : [ 6.62508e-006 ]
 740 : [ 6.29013e-006 ]
 741 : [ 6.92742e-006 ]
 742 : [ 6.67413e-006 ]
 743 : [ 7.05252e-006 ]
 744 : [ 6.63645e-006 ]
 745 : [ 6.73807e-006 ]
 746 : [ 6.62668e-006 ]
 747 : [ 6.52684e-006 ]
 748 : [ 6.65622e-006 ]
 749 : [ 6.44405e-006 ]
 750 : [ 6.70841e-006 ]
 751 : [ 6.51148e-006 ]
 752 : [ 6.60138e-006 ]
 753 : [ 6.92513e-006 ]
 754 : [ 6.7346e-006  ]
 755 : [ 6.68222e-006 ]
 756 : [ 7.0619e-006  ]
 757 : [ 6.91081e-006 ]
 758 : [ 6.60821e-006 ]
 759 : [ 6.55688e-006 ]
 760 : [ 6.53517e-006 ]
 761 : [ 6.59919e-006 ]
 762 : [ 6.92277e-006 ]
 763 : [ 6.88589e-006 ]
 764 : [ 6.53931e-006 ]
 765 : [ 6.83918e-006 ]
 766 : [ 6.60229e-006 ]
 767 : [ 7.01429e-006 ]
 768 : [ 6.64591e-006 ]
 769 : [ 6.59429e-006 ]
 770 : [ 6.45701e-006 ]
 771 : [ 6.95986e-006 ]
 772 : [ 6.60709e-006 ]
 773 : [ 6.60002e-006 ]
 774 : [ 6.78827e-006 ]
 775 : [ 6.62513e-006 ]
 776 : [ 6.62874e-006 ]
 777 : [ 6.94158e-006 ]
 778 : [ 6.71535e-006 ]
 779 : [ 6.49258e-006 ]
 780 : [ 6.77909e-006 ]
 781 : [ 6.28041e-006 ]
 782 : [ 6.37792e-006 ]
 783 : [ 6.70931e-006 ]
 784 : [ 6.55619e-006 ]
 785 : [ 6.58254e-006 ]
 786 : [ 6.31341e-006 ]
 787 : [ 6.91858e-006 ]
 788 : [ 7.00926e-006 ]
 789 : [ 6.5795e-006  ]
 790 : [ 6.52031e-006 ]
 791 : [ 6.68067e-006 ]
 792 : [ 6.53406e-006 ]
 793 : [ 6.75103e-006 ]
 794 : [ 6.66551e-006 ]
 795 : [ 6.89155e-006 ]
 796 : [ 6.59967e-006 ]
 797 : [ 6.44652e-006 ]
 798 : [ 6.63641e-006 ]
 799 : [ 6.67252e-006 ]
 800 : [ 6.86841e-006 ]
 801 : [ 6.4016e-006  ]
 802 : [ 6.37999e-006 ]
 803 : [ 6.66475e-006 ]
 804 : [ 6.52616e-006 ]
 805 : [ 6.68757e-006 ]
 806 : [ 6.63547e-006 ]
 807 : [ 6.70518e-006 ]
 808 : [ 6.61741e-006 ]
 809 : [ 6.64195e-006 ]
 810 : [ 6.37269e-006 ]
 811 : [ 6.68483e-006 ]
 812 : [ 6.44279e-006 ]
 813 : [ 6.55078e-006 ]
 814 : [ 6.38505e-006 ]
 815 : [ 6.60719e-006 ]
 816 : [ 6.56567e-006 ]
 817 : [ 6.32701e-006 ]
 818 : [ 6.70871e-006 ]
 819 : [ 6.83313e-006 ]
 820 : [ 6.74196e-006 ]
 821 : [ 6.7008e-006  ]
 822 : [ 6.52472e-006 ]
 823 : [ 6.23145e-006 ]
 824 : [ 6.60237e-006 ]
 825 : [ 6.49408e-006 ]
 826 : [ 6.31238e-006 ]
 827 : [ 7.02045e-006 ]
 828 : [ 6.38831e-006 ]
 829 : [ 6.79486e-006 ]
 830 : [ 6.65087e-006 ]
 831 : [ 6.68726e-006 ]
 832 : [ 6.5754e-006  ]
 833 : [ 6.89485e-006 ]
 834 : [ 6.64364e-006 ]
 835 : [ 6.66993e-006 ]
 836 : [ 6.79927e-006 ]
 837 : [ 6.57364e-006 ]
 838 : [ 6.35344e-006 ]
 839 : [ 6.49683e-006 ]
 840 : [ 6.58387e-006 ]
 841 : [ 6.79856e-006 ]
 842 : [ 6.5669e-006  ]
 843 : [ 6.22814e-006 ]
 844 : [ 6.88637e-006 ]
 845 : [ 6.49499e-006 ]
 846 : [ 6.68075e-006 ]
 847 : [ 6.74655e-006 ]
 848 : [ 6.70769e-006 ]
 849 : [ 6.23222e-006 ]
 850 : [ 6.63873e-006 ]
 851 : [ 6.45067e-006 ]
 852 : [ 6.57776e-006 ]
 853 : [ 6.85179e-006 ]
 854 : [ 6.89675e-006 ]
 855 : [ 6.54427e-006 ]
 856 : [ 6.54495e-006 ]
 857 : [ 6.64934e-006 ]
 858 : [ 6.64703e-006 ]
 859 : [ 6.65478e-006 ]
 860 : [ 6.66699e-006 ]
 861 : [ 6.68747e-006 ]
 862 : [ 6.81857e-006 ]
 863 : [ 6.71854e-006 ]
 864 : [ 6.81571e-006 ]
 865 : [ 6.54214e-006 ]
 866 : [ 6.68807e-006 ]
 867 : [ 6.63503e-006 ]
 868 : [ 6.56021e-006 ]
 869 : [ 6.58765e-006 ]
 870 : [ 6.23307e-006 ]
 871 : [ 6.60656e-006 ]
 872 : [ 6.64202e-006 ]
 873 : [ 6.55614e-006 ]
 874 : [ 6.77012e-006 ]
 875 : [ 6.47575e-006 ]
 876 : [ 6.65341e-006 ]
 877 : [ 6.35836e-006 ]
 878 : [ 6.8988e-006  ]
 879 : [ 6.65382e-006 ]
 880 : [ 6.57767e-006 ]
 881 : [ 6.83073e-006 ]
 882 : [ 6.96958e-006 ]
 883 : [ 6.61345e-006 ]
 884 : [ 6.37489e-006 ]
 885 : [ 6.36178e-006 ]
 886 : [ 6.59596e-006 ]
 887 : [ 6.82022e-006 ]
 888 : [ 6.82822e-006 ]
 889 : [ 6.70487e-006 ]
 890 : [ 6.75663e-006 ]
 891 : [ 6.61009e-006 ]
 892 : [ 6.62351e-006 ]
 893 : [ 6.54714e-006 ]
 894 : [ 6.60674e-006 ]
 895 : [ 6.5905e-006  ]
 896 : [ 6.55304e-006 ]
 897 : [ 6.62521e-006 ]
 898 : [ 6.64771e-006 ]
 899 : [ 6.32555e-006 ]
 900 : [ 6.66788e-006 ]
 901 : [ 6.71895e-006 ]
 902 : [ 6.59087e-006 ]
 903 : [ 7.03859e-006 ]
 904 : [ 6.66181e-006 ]
 905 : [ 6.67473e-006 ]
 906 : [ 6.55636e-006 ]
 907 : [ 6.82677e-006 ]
 908 : [ 6.59153e-006 ]
 909 : [ 6.71333e-006 ]
 910 : [ 6.40821e-006 ]
 911 : [ 6.61811e-006 ]
 912 : [ 6.6127e-006  ]
 913 : [ 6.68188e-006 ]
 914 : [ 6.71417e-006 ]
 915 : [ 6.58691e-006 ]
 916 : [ 6.76184e-006 ]
 917 : [ 6.91195e-006 ]
 918 : [ 6.55404e-006 ]
 919 : [ 6.69013e-006 ]
 920 : [ 6.61001e-006 ]
 921 : [ 6.49811e-006 ]
 922 : [ 6.75756e-006 ]
 923 : [ 6.64598e-006 ]
 924 : [ 6.64641e-006 ]
 925 : [ 7.02193e-006 ]
 926 : [ 6.4214e-006  ]
 927 : [ 7.08687e-006 ]
 928 : [ 6.66174e-006 ]
 929 : [ 6.98046e-006 ]
 930 : [ 6.64895e-006 ]
 931 : [ 6.55535e-006 ]
 932 : [ 6.6541e-006  ]
 933 : [ 6.65645e-006 ]
 934 : [ 6.66983e-006 ]
 935 : [ 6.41781e-006 ]
 936 : [ 6.72386e-006 ]
 937 : [ 6.65093e-006 ]
 938 : [ 6.5999e-006  ]
 939 : [ 6.67982e-006 ]
 940 : [ 6.76193e-006 ]
 941 : [ 6.67362e-006 ]
 942 : [ 7.10518e-006 ]
 943 : [ 6.97461e-006 ]
 944 : [ 6.62714e-006 ]
 945 : [ 6.76444e-006 ]
 946 : [ 6.63571e-006 ]
 947 : [ 6.56533e-006 ]
 948 : [ 6.85073e-006 ]
 949 : [ 6.77733e-006 ]
 950 : [ 6.65466e-006 ]
 951 : [ 6.68371e-006 ]
 952 : [ 6.59678e-006 ]
 953 : [ 6.40517e-006 ]
 954 : [ 6.53834e-006 ]
 955 : [ 6.77506e-006 ]
 956 : [ 6.62084e-006 ]
 957 : [ 6.46096e-006 ]
 958 : [ 6.80303e-006 ]
 959 : [ 6.45881e-006 ]
 960 : [ 6.7061e-006  ]
 961 : [ 6.61708e-006 ]
 962 : [ 6.88401e-006 ]
 963 : [ 6.51291e-006 ]
 964 : [ 6.62817e-006 ]
 965 : [ 6.70041e-006 ]
 966 : [ 6.54822e-006 ]
 967 : [ 6.75268e-006 ]
 968 : [ 6.59406e-006 ]
 969 : [ 6.66285e-006 ]
 970 : [ 6.71859e-006 ]
 971 : [ 6.87996e-006 ]
 972 : [ 6.4943e-006  ]
 973 : [ 6.4051e-006  ]
 974 : [ 6.68802e-006 ]
 975 : [ 6.40996e-006 ]
 976 : [ 6.6283e-006  ]
 977 : [ 6.63518e-006 ]
 978 : [ 6.64878e-006 ]
 979 : [ 6.7456e-006  ]
 980 : [ 6.51556e-006 ]
 981 : [ 7.08008e-006 ]
 982 : [ 6.89382e-006 ]
 983 : [ 6.49651e-006 ]
 984 : [ 6.76538e-006 ]
 985 : [ 6.32476e-006 ]
 986 : [ 6.98816e-006 ]
 987 : [ 6.69836e-006 ]
 988 : [ 6.59779e-006 ]
 989 : [ 6.93175e-006 ]
 990 : [ 6.6298e-006  ]
 991 : [ 6.9836e-006  ]
 992 : [ 6.52458e-006 ]
 993 : [ 6.62682e-006 ]
 994 : [ 6.95096e-006 ]
 995 : [ 6.88744e-006 ]
 996 : [ 6.44099e-006 ]
 997 : [ 6.73314e-006 ]
 998 : [ 6.60175e-006 ]
 999 : [ 6.55168e-006 ]
1000 : [ 6.621e-006   ]
1001 : [ 6.65379e-006 ]
1002 : [ 6.56191e-006 ]
1003 : [ 6.58564e-006 ]
1004 : [ 6.49649e-006 ]
1005 : [ 6.46154e-006 ]
1006 : [ 6.59122e-006 ]
1007 : [ 6.73981e-006 ]
1008 : [ 6.40403e-006 ]
1009 : [ 6.58201e-006 ]
1010 : [ 6.67145e-006 ]
1011 : [ 6.83506e-006 ]
1012 : [ 6.60714e-006 ]
1013 : [ 6.43335e-006 ]
1014 : [ 6.79785e-006 ]
1015 : [ 6.7076e-006  ]
1016 : [ 6.54654e-006 ]
1017 : [ 6.66771e-006 ]
1018 : [ 6.59662e-006 ]
1019 : [ 6.37797e-006 ]
1020 : [ 6.21568e-006 ]
1021 : [ 6.78282e-006 ]
1022 : [ 6.6657e-006  ]
1023 : [ 6.74822e-006 ]
1024 : [ 6.5065e-006  ]
1025 : [ 7.04575e-006 ]
1026 : [ 6.41999e-006 ]
1027 : [ 6.68461e-006 ]
1028 : [ 6.28163e-006 ]
1029 : [ 6.67108e-006 ]
1030 : [ 6.51944e-006 ]
1031 : [ 6.52623e-006 ]
1032 : [ 6.70104e-006 ]
1033 : [ 6.67321e-006 ]
1034 : [ 6.73111e-006 ]
1035 : [ 6.3723e-006  ]
1036 : [ 6.32632e-006 ]
1037 : [ 6.71082e-006 ]
1038 : [ 6.58904e-006 ]
1039 : [ 6.58293e-006 ]
1040 : [ 7.01076e-006 ]
1041 : [ 7.02912e-006 ]
1042 : [ 6.76273e-006 ]
1043 : [ 6.28882e-006 ]
1044 : [ 6.64065e-006 ]
1045 : [ 6.45933e-006 ]
1046 : [ 6.67849e-006 ]
1047 : [ 6.64075e-006 ]
1048 : [ 6.66972e-006 ]
1049 : [ 6.73694e-006 ]
1050 : [ 6.54188e-006 ]
1051 : [ 6.58361e-006 ]
1052 : [ 6.48972e-006 ]
1053 : [ 6.31851e-006 ]
1054 : [ 6.83279e-006 ]
1055 : [ 6.61848e-006 ]
1056 : [ 6.73512e-006 ]
1057 : [ 6.92511e-006 ]
1058 : [ 6.67543e-006 ]
1059 : [ 6.81245e-006 ]
1060 : [ 6.57961e-006 ]
1061 : [ 6.65246e-006 ]
1062 : [ 6.73614e-006 ]
1063 : [ 6.64644e-006 ]
1064 : [ 7.03733e-006 ]
1065 : [ 6.52257e-006 ]
1066 : [ 6.70027e-006 ]
1067 : [ 6.31149e-006 ]
1068 : [ 6.71295e-006 ]
1069 : [ 6.65972e-006 ]
1070 : [ 6.85865e-006 ]
1071 : [ 6.65269e-006 ]
1072 : [ 6.44206e-006 ]
1073 : [ 6.60073e-006 ]
1074 : [ 6.65889e-006 ]
1075 : [ 6.90045e-006 ]
1076 : [ 6.71332e-006 ]
1077 : [ 6.84726e-006 ]
1078 : [ 6.73036e-006 ]
1079 : [ 6.31325e-006 ]
1080 : [ 6.67113e-006 ]
1081 : [ 6.619e-006   ]
1082 : [ 6.34293e-006 ]
1083 : [ 6.51289e-006 ]
1084 : [ 6.30789e-006 ]
1085 : [ 6.69435e-006 ]
1086 : [ 7.03519e-006 ]
1087 : [ 6.63129e-006 ]
1088 : [ 6.87802e-006 ]
1089 : [ 6.70474e-006 ]
1090 : [ 6.74311e-006 ]
1091 : [ 6.43806e-006 ]
1092 : [ 6.67121e-006 ]
1093 : [ 6.6359e-006  ]
1094 : [ 6.21564e-006 ]
1095 : [ 6.76082e-006 ]
1096 : [ 6.6082e-006  ]
1097 : [ 6.2322e-006  ]
1098 : [ 6.58265e-006 ]
1099 : [ 6.65694e-006 ]
1100 : [ 6.55898e-006 ]
1101 : [ 6.64878e-006 ]
1102 : [ 6.77544e-006 ]
1103 : [ 6.86195e-006 ]
1104 : [ 6.60624e-006 ]
1105 : [ 6.71902e-006 ]
1106 : [ 6.6276e-006  ]
1107 : [ 6.78694e-006 ]
1108 : [ 6.6113e-006  ]
1109 : [ 6.67959e-006 ]
1110 : [ 7.07615e-006 ]
1111 : [ 6.91382e-006 ]
1112 : [ 6.40488e-006 ]
1113 : [ 6.82867e-006 ]
1114 : [ 6.74293e-006 ]
1115 : [ 6.42505e-006 ]
1116 : [ 6.63806e-006 ]
1117 : [ 6.58895e-006 ]
1118 : [ 6.71074e-006 ]
1119 : [ 7.0778e-006  ]
1120 : [ 6.73405e-006 ]
1121 : [ 6.66775e-006 ]
1122 : [ 6.55363e-006 ]
1123 : [ 6.69427e-006 ]
1124 : [ 6.39039e-006 ]
1125 : [ 6.71127e-006 ]
1126 : [ 6.72944e-006 ]
1127 : [ 6.22971e-006 ]
1128 : [ 6.66488e-006 ]
1129 : [ 6.32514e-006 ]
1130 : [ 6.65962e-006 ]
1131 : [ 6.64347e-006 ]
1132 : [ 6.70991e-006 ]
1133 : [ 6.73944e-006 ]
1134 : [ 6.62052e-006 ]
1135 : [ 6.55378e-006 ]
1136 : [ 6.45101e-006 ]
1137 : [ 6.654e-006   ]
1138 : [ 6.50196e-006 ]
1139 : [ 6.62443e-006 ]
1140 : [ 6.79831e-006 ]
1141 : [ 6.87707e-006 ]
1142 : [ 6.70625e-006 ]
1143 : [ 6.82826e-006 ]
1144 : [ 6.68159e-006 ]
1145 : [ 6.62834e-006 ]
1146 : [ 6.46148e-006 ]
1147 : [ 6.45816e-006 ]
1148 : [ 6.67001e-006 ]
1149 : [ 6.69315e-006 ]
1150 : [ 6.93395e-006 ]
1151 : [ 6.61803e-006 ]
1152 : [ 6.82723e-006 ]
1153 : [ 6.70595e-006 ]
1154 : [ 6.6398e-006  ]
1155 : [ 6.70136e-006 ]
1156 : [ 6.7205e-006  ]
1157 : [ 6.82654e-006 ]
1158 : [ 6.68489e-006 ]
1159 : [ 6.59607e-006 ]
1160 : [ 6.68304e-006 ]
1161 : [ 6.96944e-006 ]
1162 : [ 6.77625e-006 ]
1163 : [ 6.84781e-006 ]
1164 : [ 6.68866e-006 ]
1165 : [ 6.57045e-006 ]
1166 : [ 6.69294e-006 ]
1167 : [ 6.70391e-006 ]
1168 : [ 6.2518e-006  ]
1169 : [ 6.65301e-006 ]
1170 : [ 6.50794e-006 ]
1171 : [ 6.45594e-006 ]
1172 : [ 6.63686e-006 ]
1173 : [ 6.52014e-006 ]
1174 : [ 6.5595e-006  ]
1175 : [ 6.62392e-006 ]
1176 : [ 6.64252e-006 ]
1177 : [ 6.59972e-006 ]
1178 : [ 6.6983e-006  ]
1179 : [ 6.62986e-006 ]
1180 : [ 6.72548e-006 ]
1181 : [ 6.59691e-006 ]
1182 : [ 6.6653e-006  ]
1183 : [ 6.80289e-006 ]
1184 : [ 6.82496e-006 ]
1185 : [ 6.58804e-006 ]
1186 : [ 6.48872e-006 ]
1187 : [ 6.71261e-006 ]
1188 : [ 6.54876e-006 ]
1189 : [ 6.62464e-006 ]
1190 : [ 6.88643e-006 ]
1191 : [ 6.94267e-006 ]
1192 : [ 6.55193e-006 ]
1193 : [ 6.53494e-006 ]
1194 : [ 6.49661e-006 ]
1195 : [ 6.84783e-006 ]
1196 : [ 6.84245e-006 ]
1197 : [ 6.53721e-006 ]
1198 : [ 6.7461e-006  ]
1199 : [ 6.65536e-006 ]
1200 : [ 6.71716e-006 ]
1201 : [ 6.44915e-006 ]
1202 : [ 6.77637e-006 ]
1203 : [ 6.72556e-006 ]
1204 : [ 6.58691e-006 ]
1205 : [ 6.9392e-006  ]
1206 : [ 6.94516e-006 ]
1207 : [ 6.43708e-006 ]
1208 : [ 6.64667e-006 ]
1209 : [ 6.33191e-006 ]
1210 : [ 6.99991e-006 ]
1211 : [ 6.81789e-006 ]
1212 : [ 6.30444e-006 ]
1213 : [ 6.61449e-006 ]
1214 : [ 6.69614e-006 ]
1215 : [ 6.86439e-006 ]
1216 : [ 6.63683e-006 ]
1217 : [ 7.04028e-006 ]
1218 : [ 6.41899e-006 ]
1219 : [ 6.8561e-006  ]
1220 : [ 6.63736e-006 ]
1221 : [ 6.63107e-006 ]
1222 : [ 6.48646e-006 ]
1223 : [ 6.40261e-006 ]
1224 : [ 6.83915e-006 ]
1225 : [ 6.72789e-006 ]
1226 : [ 6.59206e-006 ]
1227 : [ 6.60168e-006 ]
1228 : [ 6.83065e-006 ]
1229 : [ 6.66372e-006 ]
1230 : [ 6.65336e-006 ]
1231 : [ 6.73229e-006 ]
1232 : [ 6.86623e-006 ]
1233 : [ 6.63344e-006 ]
1234 : [ 6.67409e-006 ]
1235 : [ 6.22152e-006 ]
1236 : [ 6.60778e-006 ]
1237 : [ 6.58978e-006 ]
1238 : [ 6.66913e-006 ]
1239 : [ 6.43403e-006 ]
1240 : [ 6.7014e-006  ]
1241 : [ 6.5923e-006  ]
1242 : [ 6.62439e-006 ]
1243 : [ 6.50381e-006 ]
1244 : [ 6.63705e-006 ]
1245 : [ 6.60224e-006 ]
1246 : [ 6.63404e-006 ]
1247 : [ 6.19229e-006 ]
1248 : [ 6.74088e-006 ]
1249 : [ 6.81941e-006 ]
1250 : [ 6.59496e-006 ]
1251 : [ 6.76274e-006 ]
1252 : [ 6.6284e-006  ]
1253 : [ 6.65862e-006 ]
1254 : [ 6.47264e-006 ]
1255 : [ 7.08217e-006 ]
1256 : [ 6.27868e-006 ]
1257 : [ 6.34017e-006 ]
1258 : [ 6.45856e-006 ]
1259 : [ 6.83408e-006 ]
1260 : [ 6.69018e-006 ]
1261 : [ 6.60579e-006 ]
1262 : [ 6.96677e-006 ]
1263 : [ 6.22703e-006 ]
1264 : [ 6.57212e-006 ]
1265 : [ 6.60548e-006 ]
1266 : [ 6.66391e-006 ]
1267 : [ 6.53358e-006 ]
1268 : [ 6.61038e-006 ]
1269 : [ 6.62076e-006 ]
1270 : [ 6.82813e-006 ]
1271 : [ 6.63545e-006 ]
1272 : [ 6.85375e-006 ]
1273 : [ 6.28648e-006 ]
1274 : [ 6.51866e-006 ]
1275 : [ 6.65785e-006 ]
1276 : [ 6.5238e-006  ]
1277 : [ 6.64203e-006 ]
1278 : [ 6.9092e-006  ]
1279 : [ 6.51543e-006 ]
1280 : [ 6.37549e-006 ]
1281 : [ 6.64318e-006 ]
1282 : [ 6.44888e-006 ]
1283 : [ 6.22872e-006 ]
1284 : [ 6.38812e-006 ]
1285 : [ 6.71889e-006 ]
1286 : [ 6.68043e-006 ]
1287 : [ 6.67697e-006 ]
1288 : [ 6.47788e-006 ]
1289 : [ 6.66205e-006 ]
1290 : [ 6.57475e-006 ]
1291 : [ 6.33138e-006 ]
1292 : [ 6.91247e-006 ]
1293 : [ 6.59602e-006 ]
1294 : [ 6.34745e-006 ]
1295 : [ 6.81256e-006 ]
1296 : [ 6.58158e-006 ]
1297 : [ 6.49579e-006 ]
1298 : [ 6.65074e-006 ]
1299 : [ 6.80236e-006 ]
1300 : [ 6.74244e-006 ]
1301 : [ 6.66027e-006 ]
1302 : [ 6.54718e-006 ]
1303 : [ 7.03866e-006 ]
1304 : [ 6.47037e-006 ]
1305 : [ 6.59607e-006 ]
1306 : [ 6.65176e-006 ]
1307 : [ 6.8884e-006  ]
1308 : [ 6.66474e-006 ]
1309 : [ 6.82714e-006 ]
1310 : [ 6.52895e-006 ]
1311 : [ 6.60351e-006 ]
1312 : [ 6.47923e-006 ]
1313 : [ 6.5376e-006  ]
1314 : [ 6.68877e-006 ]
1315 : [ 6.75305e-006 ]
1316 : [ 6.57363e-006 ]
1317 : [ 7.03763e-006 ]
1318 : [ 6.7238e-006  ]
1319 : [ 6.34497e-006 ]
1320 : [ 6.62931e-006 ]
1321 : [ 6.53619e-006 ]
1322 : [ 6.48854e-006 ]
1323 : [ 6.30744e-006 ]
1324 : [ 6.55988e-006 ]
1325 : [ 6.50789e-006 ]
1326 : [ 6.67716e-006 ]
1327 : [ 6.4084e-006  ]
1328 : [ 6.66862e-006 ]
1329 : [ 6.8328e-006  ]
1330 : [ 6.3785e-006  ]
1331 : [ 6.76809e-006 ]
1332 : [ 6.69587e-006 ]
1333 : [ 6.76107e-006 ]
1334 : [ 6.64956e-006 ]
1335 : [ 6.64017e-006 ]
1336 : [ 6.52234e-006 ]
1337 : [ 6.50672e-006 ]
1338 : [ 6.64669e-006 ]
1339 : [ 6.8205e-006  ]
1340 : [ 6.48757e-006 ]
1341 : [ 6.52807e-006 ]
1342 : [ 6.54165e-006 ]
1343 : [ 6.77213e-006 ]
1344 : [ 6.62593e-006 ]
1345 : [ 6.61064e-006 ]
1346 : [ 6.41068e-006 ]
1347 : [ 6.60724e-006 ]
1348 : [ 6.622e-006   ]
1349 : [ 6.85111e-006 ]
1350 : [ 6.33886e-006 ]
1351 : [ 6.455e-006   ]
1352 : [ 6.44585e-006 ]
1353 : [ 6.88268e-006 ]
1354 : [ 6.73634e-006 ]
1355 : [ 6.51703e-006 ]
1356 : [ 6.64736e-006 ]
1357 : [ 6.55605e-006 ]
1358 : [ 6.54101e-006 ]
1359 : [ 6.37405e-006 ]
1360 : [ 6.36323e-006 ]
1361 : [ 6.66608e-006 ]
1362 : [ 6.62847e-006 ]
1363 : [ 6.62241e-006 ]
1364 : [ 6.72754e-006 ]
1365 : [ 6.68253e-006 ]
1366 : [ 6.7296e-006  ]
1367 : [ 6.72307e-006 ]
1368 : [ 6.43513e-006 ]
1369 : [ 6.89371e-006 ]
1370 : [ 6.69284e-006 ]
1371 : [ 6.71708e-006 ]
1372 : [ 6.40273e-006 ]
1373 : [ 6.55317e-006 ]
1374 : [ 6.50634e-006 ]
1375 : [ 6.55124e-006 ]
1376 : [ 6.80625e-006 ]
1377 : [ 6.73654e-006 ]
1378 : [ 6.81279e-006 ]
1379 : [ 6.66796e-006 ]
1380 : [ 6.53589e-006 ]
1381 : [ 6.69641e-006 ]
1382 : [ 6.52106e-006 ]
1383 : [ 6.73322e-006 ]
1384 : [ 6.67933e-006 ]
1385 : [ 6.60517e-006 ]
1386 : [ 6.58963e-006 ]
1387 : [ 6.51416e-006 ]
1388 : [ 6.71732e-006 ]
1389 : [ 6.78056e-006 ]
1390 : [ 6.68915e-006 ]
1391 : [ 6.80358e-006 ]
1392 : [ 6.39502e-006 ]
1393 : [ 6.45931e-006 ]
1394 : [ 6.63928e-006 ]
1395 : [ 6.62663e-006 ]
1396 : [ 6.73156e-006 ]
1397 : [ 6.93733e-006 ]
1398 : [ 6.50554e-006 ]
1399 : [ 6.27505e-006 ]
1400 : [ 6.55106e-006 ]
1401 : [ 6.66615e-006 ]
1402 : [ 6.89723e-006 ]
1403 : [ 6.34184e-006 ]
1404 : [ 6.20157e-006 ]
1405 : [ 7.0158e-006  ]
1406 : [ 6.70183e-006 ]
1407 : [ 6.64206e-006 ]
1408 : [ 6.66452e-006 ]
1409 : [ 6.67594e-006 ]
1410 : [ 6.44026e-006 ]
1411 : [ 6.64645e-006 ]
1412 : [ 6.68603e-006 ]
1413 : [ 6.35038e-006 ]
1414 : [ 6.63031e-006 ]
1415 : [ 6.61755e-006 ]
1416 : [ 6.71975e-006 ]
1417 : [ 6.26987e-006 ]
1418 : [ 6.4406e-006  ]
1419 : [ 6.72887e-006 ]
1420 : [ 6.76811e-006 ]
1421 : [ 6.26124e-006 ]
1422 : [ 6.68779e-006 ]
1423 : [ 6.82321e-006 ]
1424 : [ 6.94808e-006 ]
1425 : [ 6.79409e-006 ]
1426 : [ 6.48218e-006 ]
1427 : [ 6.45324e-006 ]
1428 : [ 6.5605e-006  ]
1429 : [ 6.68767e-006 ]
1430 : [ 6.22829e-006 ]
1431 : [ 6.61296e-006 ]
1432 : [ 6.26799e-006 ]
1433 : [ 6.69414e-006 ]
1434 : [ 6.49838e-006 ]
1435 : [ 6.59807e-006 ]
1436 : [ 6.93933e-006 ]
1437 : [ 6.7339e-006  ]
1438 : [ 6.61268e-006 ]
1439 : [ 6.46687e-006 ]
1440 : [ 6.75639e-006 ]
1441 : [ 6.63726e-006 ]
1442 : [ 6.67352e-006 ]
1443 : [ 6.65101e-006 ]
1444 : [ 6.26986e-006 ]
1445 : [ 6.85055e-006 ]
1446 : [ 6.27509e-006 ]
1447 : [ 6.69885e-006 ]
1448 : [ 6.93302e-006 ]
1449 : [ 6.7123e-006  ]
1450 : [ 6.62679e-006 ]
1451 : [ 6.59572e-006 ]
1452 : [ 6.72695e-006 ]
1453 : [ 6.61273e-006 ]
1454 : [ 6.79472e-006 ]
1455 : [ 6.55096e-006 ]
1456 : [ 6.4976e-006  ]
1457 : [ 6.57918e-006 ]
1458 : [ 6.6007e-006  ]
1459 : [ 6.7624e-006  ]
1460 : [ 6.5763e-006  ]
1461 : [ 6.58911e-006 ]
1462 : [ 6.69827e-006 ]
1463 : [ 6.73685e-006 ]
1464 : [ 6.2906e-006  ]
1465 : [ 6.79428e-006 ]
1466 : [ 6.8343e-006  ]
1467 : [ 6.59713e-006 ]
1468 : [ 6.2445e-006  ]
1469 : [ 6.65295e-006 ]
1470 : [ 6.32741e-006 ]
1471 : [ 6.50941e-006 ]
1472 : [ 6.51999e-006 ]
1473 : [ 6.71701e-006 ]
1474 : [ 6.7974e-006  ]
1475 : [ 6.75884e-006 ]
1476 : [ 6.34841e-006 ]
1477 : [ 6.66724e-006 ]
1478 : [ 6.36819e-006 ]
1479 : [ 6.41551e-006 ]
1480 : [ 6.67189e-006 ]
1481 : [ 6.4791e-006  ]
1482 : [ 6.68777e-006 ]
1483 : [ 6.39502e-006 ]
1484 : [ 6.26814e-006 ]
1485 : [ 6.5761e-006  ]
1486 : [ 6.62508e-006 ]
1487 : [ 6.63839e-006 ]
1488 : [ 6.78703e-006 ]
1489 : [ 7.02512e-006 ]
1490 : [ 6.36774e-006 ]
1491 : [ 6.80843e-006 ]
1492 : [ 6.87099e-006 ]
1493 : [ 6.78054e-006 ]
1494 : [ 6.62619e-006 ]
1495 : [ 6.54294e-006 ]
1496 : [ 6.62914e-006 ]
1497 : [ 6.75833e-006 ]
1498 : [ 6.67133e-006 ]
1499 : [ 6.71034e-006 ]
1500 : [ 6.68093e-006 ]
1501 : [ 6.84717e-006 ]
1502 : [ 6.67932e-006 ]
1503 : [ 6.58222e-006 ]
1504 : [ 6.72722e-006 ]
1505 : [ 6.49331e-006 ]
1506 : [ 6.70424e-006 ]
1507 : [ 6.58144e-006 ]
1508 : [ 6.52876e-006 ]
1509 : [ 6.64038e-006 ]
1510 : [ 6.69551e-006 ]
1511 : [ 6.54247e-006 ]
1512 : [ 6.6287e-006  ]
1513 : [ 6.61776e-006 ]
1514 : [ 6.51105e-006 ]
1515 : [ 6.74686e-006 ]
1516 : [ 6.6684e-006  ]
1517 : [ 6.61097e-006 ]
1518 : [ 6.67576e-006 ]
1519 : [ 6.5648e-006  ]
1520 : [ 6.66607e-006 ]
1521 : [ 6.70857e-006 ]
1522 : [ 6.66581e-006 ]
1523 : [ 6.70873e-006 ]
1524 : [ 6.35931e-006 ]
1525 : [ 6.64393e-006 ]
1526 : [ 6.50425e-006 ]
1527 : [ 6.5245e-006  ]
1528 : [ 6.81462e-006 ]
1529 : [ 6.58831e-006 ]
1530 : [ 6.2636e-006  ]
1531 : [ 6.73698e-006 ]
1532 : [ 6.8528e-006  ]
1533 : [ 7.06667e-006 ]
1534 : [ 6.44071e-006 ]
1535 : [ 7.02939e-006 ]
1536 : [ 6.66742e-006 ]
1537 : [ 6.71196e-006 ]
1538 : [ 6.63467e-006 ]
1539 : [ 6.5864e-006  ]
1540 : [ 6.48284e-006 ]
1541 : [ 6.46812e-006 ]
1542 : [ 6.32303e-006 ]
1543 : [ 6.85638e-006 ]
1544 : [ 6.46293e-006 ]
1545 : [ 6.61736e-006 ]
1546 : [ 6.27445e-006 ]
1547 : [ 6.82378e-006 ]
1548 : [ 6.64413e-006 ]
1549 : [ 6.85529e-006 ]
1550 : [ 6.90695e-006 ]
1551 : [ 6.56627e-006 ]
1552 : [ 6.74359e-006 ]
1553 : [ 6.70016e-006 ]
1554 : [ 6.37476e-006 ]
1555 : [ 6.6515e-006  ]
1556 : [ 6.50206e-006 ]
1557 : [ 6.5921e-006  ]
1558 : [ 6.534e-006   ]
1559 : [ 6.23623e-006 ]
1560 : [ 6.35743e-006 ]
1561 : [ 6.39342e-006 ]
1562 : [ 6.82922e-006 ]
1563 : [ 6.74716e-006 ]
1564 : [ 7.08982e-006 ]
1565 : [ 6.68987e-006 ]
1566 : [ 6.62874e-006 ]
1567 : [ 6.83957e-006 ]
1568 : [ 6.5149e-006  ]
1569 : [ 6.59054e-006 ]
1570 : [ 6.56263e-006 ]
1571 : [ 6.64791e-006 ]
1572 : [ 6.60044e-006 ]
1573 : [ 6.84569e-006 ]
1574 : [ 6.80302e-006 ]
1575 : [ 6.91986e-006 ]
1576 : [ 6.63561e-006 ]
1577 : [ 6.26466e-006 ]
1578 : [ 6.89683e-006 ]
1579 : [ 6.63068e-006 ]
1580 : [ 6.94115e-006 ]
1581 : [ 6.78145e-006 ]
1582 : [ 6.73129e-006 ]
1583 : [ 6.65239e-006 ]
1584 : [ 6.64607e-006 ]
1585 : [ 6.75507e-006 ]
1586 : [ 6.59783e-006 ]
1587 : [ 6.44791e-006 ]
1588 : [ 7.07411e-006 ]
1589 : [ 6.61408e-006 ]
1590 : [ 6.55991e-006 ]
1591 : [ 6.90117e-006 ]
1592 : [ 6.53074e-006 ]
1593 : [ 6.5513e-006  ]
1594 : [ 6.91734e-006 ]
1595 : [ 6.612e-006   ]
1596 : [ 6.48737e-006 ]
1597 : [ 6.63175e-006 ]
1598 : [ 6.67935e-006 ]
1599 : [ 6.51003e-006 ]
1600 : [ 6.77557e-006 ]
1601 : [ 6.81615e-006 ]
1602 : [ 6.66109e-006 ]
1603 : [ 6.46107e-006 ]
1604 : [ 6.39047e-006 ]
1605 : [ 6.60128e-006 ]
1606 : [ 6.67325e-006 ]
1607 : [ 7.14127e-006 ]
1608 : [ 6.76355e-006 ]
1609 : [ 6.46106e-006 ]
1610 : [ 6.61979e-006 ]
1611 : [ 6.55292e-006 ]
1612 : [ 6.56749e-006 ]
1613 : [ 6.60238e-006 ]
1614 : [ 6.86232e-006 ]
1615 : [ 6.59665e-006 ]
1616 : [ 6.65124e-006 ]
1617 : [ 6.54772e-006 ]
1618 : [ 6.61041e-006 ]
1619 : [ 6.71805e-006 ]
1620 : [ 6.44879e-006 ]
1621 : [ 6.67687e-006 ]
1622 : [ 6.89179e-006 ]
1623 : [ 6.332e-006   ]
1624 : [ 6.65574e-006 ]
1625 : [ 6.21743e-006 ]
1626 : [ 6.73978e-006 ]
1627 : [ 6.66704e-006 ]
1628 : [ 6.19978e-006 ]
1629 : [ 6.58559e-006 ]
1630 : [ 6.64505e-006 ]
1631 : [ 6.72995e-006 ]
1632 : [ 6.56908e-006 ]
1633 : [ 6.6911e-006  ]
1634 : [ 6.56513e-006 ]
1635 : [ 6.86201e-006 ]
1636 : [ 6.69152e-006 ]
1637 : [ 6.64342e-006 ]
1638 : [ 6.59736e-006 ]
1639 : [ 6.66801e-006 ]
1640 : [ 6.48107e-006 ]
1641 : [ 6.53502e-006 ]
1642 : [ 6.60059e-006 ]
1643 : [ 6.49434e-006 ]
1644 : [ 6.86267e-006 ]
1645 : [ 6.92341e-006 ]
1646 : [ 6.50791e-006 ]
1647 : [ 6.61657e-006 ]
1648 : [ 7.05642e-006 ]
1649 : [ 6.62445e-006 ]
1650 : [ 6.64016e-006 ]
1651 : [ 6.66383e-006 ]
1652 : [ 6.77147e-006 ]
1653 : [ 6.36399e-006 ]
1654 : [ 6.65652e-006 ]
1655 : [ 6.67631e-006 ]
1656 : [ 6.67067e-006 ]
1657 : [ 6.66618e-006 ]
1658 : [ 6.80117e-006 ]
1659 : [ 6.68906e-006 ]
1660 : [ 6.56634e-006 ]
1661 : [ 6.80995e-006 ]
1662 : [ 7.0211e-006  ]
1663 : [ 6.64795e-006 ]
1664 : [ 6.49657e-006 ]
1665 : [ 6.5934e-006  ]
1666 : [ 6.73263e-006 ]
1667 : [ 6.59813e-006 ]
1668 : [ 6.50732e-006 ]
1669 : [ 6.86567e-006 ]
1670 : [ 6.81249e-006 ]
1671 : [ 6.3377e-006  ]
1672 : [ 6.61352e-006 ]
1673 : [ 6.78278e-006 ]
1674 : [ 6.45953e-006 ]
1675 : [ 6.35044e-006 ]
1676 : [ 6.74333e-006 ]
1677 : [ 6.59413e-006 ]
1678 : [ 6.78572e-006 ]
1679 : [ 6.65056e-006 ]
1680 : [ 6.65644e-006 ]
1681 : [ 6.78557e-006 ]
1682 : [ 6.59468e-006 ]
1683 : [ 6.95488e-006 ]
1684 : [ 6.53391e-006 ]
1685 : [ 7.04909e-006 ]
1686 : [ 6.4678e-006  ]
1687 : [ 6.7639e-006  ]
1688 : [ 6.94053e-006 ]
1689 : [ 6.48178e-006 ]
1690 : [ 6.67028e-006 ]
1691 : [ 6.78945e-006 ]
1692 : [ 6.6495e-006  ]
1693 : [ 6.65204e-006 ]
1694 : [ 6.40919e-006 ]
1695 : [ 6.92394e-006 ]
1696 : [ 6.58739e-006 ]
1697 : [ 6.62862e-006 ]
1698 : [ 6.56522e-006 ]
1699 : [ 6.37516e-006 ]
1700 : [ 6.90881e-006 ]
1701 : [ 6.63788e-006 ]
1702 : [ 6.28451e-006 ]
1703 : [ 6.49195e-006 ]
1704 : [ 6.48292e-006 ]
1705 : [ 6.8716e-006  ]
1706 : [ 6.63102e-006 ]
1707 : [ 6.435e-006   ]
1708 : [ 6.4556e-006  ]
1709 : [ 6.5036e-006  ]
1710 : [ 6.63416e-006 ]
1711 : [ 6.39785e-006 ]
1712 : [ 6.76976e-006 ]
1713 : [ 6.67593e-006 ]
1714 : [ 6.4794e-006  ]
1715 : [ 6.63687e-006 ]
1716 : [ 6.55816e-006 ]
1717 : [ 6.64402e-006 ]
1718 : [ 6.67162e-006 ]
1719 : [ 6.52139e-006 ]
1720 : [ 6.46025e-006 ]
1721 : [ 6.69571e-006 ]
1722 : [ 6.84986e-006 ]
1723 : [ 6.86637e-006 ]
1724 : [ 6.5672e-006  ]
1725 : [ 6.3613e-006  ]
1726 : [ 6.56489e-006 ]
1727 : [ 6.24478e-006 ]
1728 : [ 7.08241e-006 ]
1729 : [ 6.69515e-006 ]
1730 : [ 6.72988e-006 ]
1731 : [ 6.67202e-006 ]
1732 : [ 6.68071e-006 ]
1733 : [ 6.51773e-006 ]
1734 : [ 6.86325e-006 ]
1735 : [ 6.83913e-006 ]
1736 : [ 6.63118e-006 ]
1737 : [ 6.62441e-006 ]
1738 : [ 6.57153e-006 ]
1739 : [ 6.96951e-006 ]
1740 : [ 6.34186e-006 ]
1741 : [ 6.59816e-006 ]
1742 : [ 6.48148e-006 ]
1743 : [ 6.52223e-006 ]
1744 : [ 6.6688e-006  ]
1745 : [ 6.33186e-006 ]
1746 : [ 6.42963e-006 ]
1747 : [ 6.37061e-006 ]
1748 : [ 6.54029e-006 ]
1749 : [ 6.76674e-006 ]
1750 : [ 6.56035e-006 ]
1751 : [ 6.84496e-006 ]
1752 : [ 6.59188e-006 ]
1753 : [ 6.64525e-006 ]
1754 : [ 6.65072e-006 ]
1755 : [ 6.6989e-006  ]
1756 : [ 6.50529e-006 ]
1757 : [ 6.36137e-006 ]
1758 : [ 6.7233e-006  ]
1759 : [ 6.53724e-006 ]
1760 : [ 6.40816e-006 ]
1761 : [ 6.72316e-006 ]
1762 : [ 6.72184e-006 ]
1763 : [ 6.72144e-006 ]
1764 : [ 6.57649e-006 ]
1765 : [ 6.7428e-006  ]
1766 : [ 6.36511e-006 ]
1767 : [ 6.74203e-006 ]
1768 : [ 6.63994e-006 ]
1769 : [ 6.61652e-006 ]
1770 : [ 6.694e-006   ]
1771 : [ 6.90622e-006 ]
1772 : [ 7.09395e-006 ]
1773 : [ 6.72505e-006 ]
1774 : [ 6.61898e-006 ]
1775 : [ 6.51001e-006 ]
1776 : [ 6.88205e-006 ]
1777 : [ 6.86938e-006 ]
1778 : [ 6.54816e-006 ]
1779 : [ 6.664e-006   ]
1780 : [ 6.49561e-006 ]
1781 : [ 6.71281e-006 ]
1782 : [ 6.57743e-006 ]
1783 : [ 6.31721e-006 ]
1784 : [ 6.79023e-006 ]
1785 : [ 6.2385e-006  ]
1786 : [ 6.79306e-006 ]
1787 : [ 6.7961e-006  ]
1788 : [ 7.00864e-006 ]
1789 : [ 6.82779e-006 ]
1790 : [ 6.63026e-006 ]
1791 : [ 6.75701e-006 ]
1792 : [ 6.45459e-006 ]
1793 : [ 7.04331e-006 ]
1794 : [ 6.56862e-006 ]
1795 : [ 6.90713e-006 ]
1796 : [ 6.22473e-006 ]
1797 : [ 6.74698e-006 ]
1798 : [ 6.55789e-006 ]
1799 : [ 7.04685e-006 ]
1800 : [ 6.45859e-006 ]
1801 : [ 6.79363e-006 ]
1802 : [ 6.85037e-006 ]
1803 : [ 6.61812e-006 ]
1804 : [ 6.22431e-006 ]
1805 : [ 6.7139e-006  ]
1806 : [ 6.66436e-006 ]
1807 : [ 6.83054e-006 ]
1808 : [ 6.65979e-006 ]
1809 : [ 6.72769e-006 ]
1810 : [ 6.79321e-006 ]
1811 : [ 6.45514e-006 ]
1812 : [ 6.79612e-006 ]
1813 : [ 6.68255e-006 ]
1814 : [ 6.44517e-006 ]
1815 : [ 6.40729e-006 ]
1816 : [ 6.41966e-006 ]
1817 : [ 6.53682e-006 ]
1818 : [ 6.94561e-006 ]
1819 : [ 6.56274e-006 ]
1820 : [ 6.84927e-006 ]
1821 : [ 6.8423e-006  ]
1822 : [ 6.5921e-006  ]
1823 : [ 6.66866e-006 ]
1824 : [ 6.85115e-006 ]
1825 : [ 6.68977e-006 ]
1826 : [ 6.67225e-006 ]
1827 : [ 6.63752e-006 ]
1828 : [ 6.66585e-006 ]
1829 : [ 6.45924e-006 ]
1830 : [ 6.64591e-006 ]
1831 : [ 7.04796e-006 ]
1832 : [ 6.63279e-006 ]
1833 : [ 6.54724e-006 ]
1834 : [ 6.8911e-006  ]
1835 : [ 6.66496e-006 ]
1836 : [ 6.49527e-006 ]
1837 : [ 6.58119e-006 ]
1838 : [ 6.67567e-006 ]
1839 : [ 6.72719e-006 ]
1840 : [ 6.702e-006   ]
1841 : [ 6.65163e-006 ]
1842 : [ 6.86101e-006 ]
1843 : [ 6.66072e-006 ]
1844 : [ 6.56242e-006 ]
1845 : [ 6.89539e-006 ]
1846 : [ 7.1265e-006  ]
1847 : [ 6.6733e-006  ]
1848 : [ 6.63798e-006 ]
1849 : [ 6.81672e-006 ]
1850 : [ 6.61916e-006 ]
1851 : [ 6.67587e-006 ]
1852 : [ 7.11957e-006 ]
1853 : [ 6.47303e-006 ]
1854 : [ 6.48259e-006 ]
1855 : [ 6.64884e-006 ]
1856 : [ 6.39989e-006 ]
1857 : [ 7.054e-006   ]
1858 : [ 6.55305e-006 ]
1859 : [ 6.6348e-006  ]
1860 : [ 6.43518e-006 ]
1861 : [ 6.62321e-006 ]
1862 : [ 6.31547e-006 ]
1863 : [ 6.85308e-006 ]
1864 : [ 6.69088e-006 ]
1865 : [ 6.89014e-006 ]
1866 : [ 6.67591e-006 ]
1867 : [ 6.62074e-006 ]
1868 : [ 6.66118e-006 ]
1869 : [ 6.83259e-006 ]
1870 : [ 6.75554e-006 ]
1871 : [ 6.23481e-006 ]
1872 : [ 6.93469e-006 ]
1873 : [ 6.75033e-006 ]
1874 : [ 6.64309e-006 ]
1875 : [ 6.67099e-006 ]
1876 : [ 6.71129e-006 ]
1877 : [ 6.57571e-006 ]
1878 : [ 6.30352e-006 ]
1879 : [ 6.31281e-006 ]
1880 : [ 6.66386e-006 ]
1881 : [ 6.7022e-006  ]
1882 : [ 6.43111e-006 ]
1883 : [ 6.32878e-006 ]
1884 : [ 6.68303e-006 ]
1885 : [ 6.5555e-006  ]
1886 : [ 6.84826e-006 ]
1887 : [ 6.68474e-006 ]
1888 : [ 6.6228e-006  ]
1889 : [ 6.71349e-006 ]
1890 : [ 6.70124e-006 ]
1891 : [ 6.58603e-006 ]
1892 : [ 6.57517e-006 ]
1893 : [ 6.62998e-006 ]
1894 : [ 6.64036e-006 ]
1895 : [ 6.7225e-006  ]
1896 : [ 6.3123e-006  ]
1897 : [ 6.8904e-006  ]
1898 : [ 6.6493e-006  ]
1899 : [ 6.64855e-006 ]
1900 : [ 6.92319e-006 ]
1901 : [ 6.68032e-006 ]
1902 : [ 6.86491e-006 ]
1903 : [ 6.80234e-006 ]
1904 : [ 6.59483e-006 ]
1905 : [ 6.58686e-006 ]
1906 : [ 6.60554e-006 ]
1907 : [ 6.67705e-006 ]
1908 : [ 7.11965e-006 ]
1909 : [ 6.6253e-006  ]
1910 : [ 6.82633e-006 ]
1911 : [ 6.60537e-006 ]
1912 : [ 6.78533e-006 ]
1913 : [ 6.46051e-006 ]
1914 : [ 6.60247e-006 ]
1915 : [ 6.64901e-006 ]
1916 : [ 6.58454e-006 ]
1917 : [ 6.60947e-006 ]
1918 : [ 6.32593e-006 ]
1919 : [ 6.7896e-006  ]
1920 : [ 6.93266e-006 ]
1921 : [ 6.63137e-006 ]
1922 : [ 6.40526e-006 ]
1923 : [ 6.88677e-006 ]
1924 : [ 6.34399e-006 ]
1925 : [ 6.9363e-006  ]
1926 : [ 6.52595e-006 ]
1927 : [ 6.37509e-006 ]
1928 : [ 6.50951e-006 ]
1929 : [ 6.47184e-006 ]
1930 : [ 6.6421e-006  ]
1931 : [ 6.70398e-006 ]
1932 : [ 6.60997e-006 ]
1933 : [ 6.61889e-006 ]
1934 : [ 7.10545e-006 ]
1935 : [ 6.40442e-006 ]
1936 : [ 6.71383e-006 ]
1937 : [ 6.87146e-006 ]
1938 : [ 6.69837e-006 ]
1939 : [ 6.67567e-006 ]
1940 : [ 6.78835e-006 ]
1941 : [ 6.74781e-006 ]
1942 : [ 6.65647e-006 ]
1943 : [ 6.60278e-006 ]
1944 : [ 6.55769e-006 ]
1945 : [ 6.70163e-006 ]
1946 : [ 6.69653e-006 ]
1947 : [ 6.61345e-006 ]
1948 : [ 6.73635e-006 ]
1949 : [ 6.72903e-006 ]
1950 : [ 6.56054e-006 ]
1951 : [ 6.62538e-006 ]
1952 : [ 6.71713e-006 ]
1953 : [ 6.74853e-006 ]
1954 : [ 6.6513e-006  ]
1955 : [ 6.84205e-006 ]
1956 : [ 6.41587e-006 ]
1957 : [ 6.70499e-006 ]
1958 : [ 6.78662e-006 ]
1959 : [ 6.67533e-006 ]
1960 : [ 6.66652e-006 ]
1961 : [ 6.73767e-006 ]
1962 : [ 6.77155e-006 ]
1963 : [ 6.75084e-006 ]
1964 : [ 6.65716e-006 ]
1965 : [ 6.69116e-006 ]
1966 : [ 6.39474e-006 ]
1967 : [ 6.54647e-006 ]
1968 : [ 6.55555e-006 ]
1969 : [ 6.76511e-006 ]
1970 : [ 6.62017e-006 ]
1971 : [ 6.65062e-006 ]
1972 : [ 6.66534e-006 ]
1973 : [ 6.73419e-006 ]
1974 : [ 6.90143e-006 ]
1975 : [ 6.62345e-006 ]
1976 : [ 6.49942e-006 ]
1977 : [ 7.01215e-006 ]
1978 : [ 6.65156e-006 ]
1979 : [ 6.55167e-006 ]
1980 : [ 6.67786e-006 ]
1981 : [ 6.55202e-006 ]
1982 : [ 6.64977e-006 ]
1983 : [ 6.36632e-006 ]
1984 : [ 6.6292e-006  ]
1985 : [ 6.72737e-006 ]
1986 : [ 6.67411e-006 ]
1987 : [ 6.60837e-006 ]
1988 : [ 6.48918e-006 ]
1989 : [ 6.77003e-006 ]
1990 : [ 7.03551e-006 ]
1991 : [ 6.78923e-006 ]
1992 : [ 6.8089e-006  ]
1993 : [ 6.57161e-006 ]
1994 : [ 6.74651e-006 ]
1995 : [ 6.73593e-006 ]
1996 : [ 6.65902e-006 ]
1997 : [ 6.87548e-006 ]
1998 : [ 6.79926e-006 ]
1999 : [ 6.4254e-006  ]
2000 : [ 6.44302e-006 ]
2001 : [ 6.65175e-006 ]
2002 : [ 6.8673e-006  ]
2003 : [ 6.53724e-006 ]
2004 : [ 6.61183e-006 ]
2005 : [ 6.38968e-006 ]
2006 : [ 6.85131e-006 ]
2007 : [ 6.6574e-006  ]
2008 : [ 6.66419e-006 ]
2009 : [ 6.87032e-006 ]
2010 : [ 6.68276e-006 ]
2011 : [ 7.04203e-006 ]
2012 : [ 6.66497e-006 ]
2013 : [ 6.69768e-006 ]
2014 : [ 6.59225e-006 ]
2015 : [ 6.7724e-006  ]
2016 : [ 6.5541e-006  ]
2017 : [ 6.95766e-006 ]
2018 : [ 6.61523e-006 ]
2019 : [ 6.82136e-006 ]
2020 : [ 6.69077e-006 ]
2021 : [ 6.50236e-006 ]
2022 : [ 6.60725e-006 ]
2023 : [ 6.4134e-006  ]
2024 : [ 6.86808e-006 ]
2025 : [ 6.5603e-006  ]
2026 : [ 6.20568e-006 ]
2027 : [ 6.77e-006    ]
2028 : [ 7.11067e-006 ]
2029 : [ 6.64065e-006 ]
2030 : [ 6.33669e-006 ]
2031 : [ 6.84365e-006 ]
2032 : [ 6.60474e-006 ]
2033 : [ 6.84004e-006 ]
2034 : [ 6.50316e-006 ]
2035 : [ 6.67498e-006 ]
2036 : [ 6.58962e-006 ]
2037 : [ 6.62758e-006 ]
2038 : [ 6.75697e-006 ]
2039 : [ 6.65865e-006 ]
2040 : [ 6.65095e-006 ]
2041 : [ 6.66083e-006 ]
2042 : [ 6.65237e-006 ]
2043 : [ 6.64859e-006 ]
2044 : [ 6.34584e-006 ]
2045 : [ 6.68735e-006 ]
2046 : [ 6.59689e-006 ]
2047 : [ 6.63066e-006 ]
2048 : [ 6.80941e-006 ]
2049 : [ 6.63089e-006 ]
2050 : [ 6.7202e-006  ]
2051 : [ 6.77616e-006 ]
2052 : [ 6.74834e-006 ]
2053 : [ 6.66458e-006 ]
2054 : [ 6.7729e-006  ]
2055 : [ 7.02725e-006 ]
2056 : [ 6.68028e-006 ]
2057 : [ 6.34397e-006 ]
2058 : [ 6.38509e-006 ]
2059 : [ 6.38617e-006 ]
2060 : [ 6.76614e-006 ]
2061 : [ 6.58711e-006 ]
2062 : [ 6.63707e-006 ]
2063 : [ 6.45026e-006 ]
2064 : [ 6.19504e-006 ]
2065 : [ 6.63662e-006 ]
2066 : [ 6.89161e-006 ]
2067 : [ 6.74471e-006 ]
2068 : [ 6.72732e-006 ]
2069 : [ 6.87479e-006 ]
2070 : [ 6.46536e-006 ]
2071 : [ 7.0289e-006  ]
2072 : [ 6.52717e-006 ]
2073 : [ 6.76499e-006 ]
2074 : [ 6.35582e-006 ]
2075 : [ 6.59882e-006 ]
2076 : [ 6.58657e-006 ]
2077 : [ 6.2322e-006  ]
2078 : [ 6.46619e-006 ]
2079 : [ 6.49506e-006 ]
2080 : [ 6.65821e-006 ]
2081 : [ 6.65381e-006 ]
2082 : [ 6.33524e-006 ]
2083 : [ 6.5996e-006  ]
2084 : [ 6.49303e-006 ]
2085 : [ 6.4333e-006  ]
2086 : [ 6.56312e-006 ]
2087 : [ 6.65674e-006 ]
2088 : [ 6.69173e-006 ]
2089 : [ 6.55407e-006 ]
2090 : [ 6.68748e-006 ]
2091 : [ 6.50362e-006 ]
2092 : [ 6.81424e-006 ]
2093 : [ 6.75071e-006 ]
2094 : [ 6.52421e-006 ]
2095 : [ 6.61729e-006 ]
2096 : [ 6.61825e-006 ]
2097 : [ 6.92686e-006 ]
2098 : [ 6.25403e-006 ]
2099 : [ 6.60903e-006 ]
2100 : [ 6.79103e-006 ]
2101 : [ 6.64531e-006 ]
2102 : [ 6.4792e-006  ]
2103 : [ 6.75042e-006 ]
2104 : [ 6.71269e-006 ]
2105 : [ 6.28904e-006 ]
2106 : [ 6.93705e-006 ]
2107 : [ 6.77011e-006 ]
2108 : [ 6.82507e-006 ]
2109 : [ 6.61219e-006 ]
2110 : [ 6.53891e-006 ]
2111 : [ 6.58323e-006 ]
2112 : [ 6.60074e-006 ]
2113 : [ 6.78201e-006 ]
2114 : [ 6.34727e-006 ]
2115 : [ 6.59955e-006 ]
2116 : [ 6.75804e-006 ]
2117 : [ 6.68156e-006 ]
2118 : [ 6.65845e-006 ]
2119 : [ 6.65835e-006 ]
2120 : [ 6.601e-006   ]
2121 : [ 6.69791e-006 ]
2122 : [ 6.74616e-006 ]
2123 : [ 6.72478e-006 ]
2124 : [ 6.71629e-006 ]
2125 : [ 6.61476e-006 ]
2126 : [ 6.27117e-006 ]
2127 : [ 6.69951e-006 ]
2128 : [ 6.73175e-006 ]
2129 : [ 6.45749e-006 ]
2130 : [ 6.83816e-006 ]
2131 : [ 6.31879e-006 ]
2132 : [ 6.97707e-006 ]
2133 : [ 6.58228e-006 ]
2134 : [ 6.33744e-006 ]
2135 : [ 6.80843e-006 ]
2136 : [ 6.86624e-006 ]
2137 : [ 6.71722e-006 ]
2138 : [ 6.74925e-006 ]
2139 : [ 6.679e-006   ]
2140 : [ 6.68666e-006 ]
2141 : [ 6.48792e-006 ]
2142 : [ 6.80854e-006 ]
2143 : [ 6.47329e-006 ]
2144 : [ 6.70113e-006 ]
2145 : [ 6.60517e-006 ]
2146 : [ 6.43858e-006 ]
2147 : [ 6.51213e-006 ]
2148 : [ 6.65172e-006 ]
2149 : [ 6.6473e-006  ]
2150 : [ 6.60198e-006 ]
2151 : [ 6.67253e-006 ]
2152 : [ 6.50228e-006 ]
2153 : [ 6.50125e-006 ]
2154 : [ 6.36536e-006 ]
2155 : [ 6.70451e-006 ]
2156 : [ 6.8487e-006  ]
2157 : [ 6.75171e-006 ]
2158 : [ 6.69873e-006 ]
2159 : [ 6.35833e-006 ]
2160 : [ 6.78298e-006 ]
2161 : [ 6.4142e-006  ]
2162 : [ 6.57537e-006 ]
2163 : [ 6.55151e-006 ]
2164 : [ 6.67362e-006 ]
2165 : [ 6.54608e-006 ]
2166 : [ 6.66226e-006 ]
2167 : [ 6.57957e-006 ]
2168 : [ 6.7409e-006  ]
2169 : [ 6.67916e-006 ]
2170 : [ 6.83343e-006 ]
2171 : [ 6.59437e-006 ]
2172 : [ 6.72514e-006 ]
2173 : [ 6.47798e-006 ]
2174 : [ 6.59937e-006 ]
2175 : [ 6.4212e-006  ]
2176 : [ 6.78559e-006 ]
2177 : [ 6.51513e-006 ]
2178 : [ 6.61848e-006 ]
2179 : [ 6.54818e-006 ]
2180 : [ 6.83102e-006 ]
2181 : [ 6.5276e-006  ]
2182 : [ 6.75405e-006 ]
2183 : [ 6.48266e-006 ]
2184 : [ 6.72779e-006 ]
2185 : [ 6.43197e-006 ]
2186 : [ 6.6574e-006  ]
2187 : [ 6.6799e-006  ]
2188 : [ 6.81744e-006 ]
2189 : [ 6.97886e-006 ]
2190 : [ 6.68082e-006 ]
2191 : [ 6.38717e-006 ]
2192 : [ 6.65651e-006 ]
2193 : [ 6.71727e-006 ]
2194 : [ 6.51843e-006 ]
2195 : [ 6.6229e-006  ]
2196 : [ 6.46065e-006 ]
2197 : [ 6.76535e-006 ]
2198 : [ 6.48323e-006 ]
2199 : [ 6.94384e-006 ]
2200 : [ 6.52697e-006 ]
2201 : [ 6.99704e-006 ]
2202 : [ 6.57874e-006 ]
2203 : [ 6.62561e-006 ]
2204 : [ 6.54909e-006 ]
2205 : [ 6.31776e-006 ]
2206 : [ 6.66071e-006 ]
2207 : [ 6.69814e-006 ]
2208 : [ 6.91165e-006 ]
2209 : [ 6.59673e-006 ]
2210 : [ 6.34026e-006 ]
2211 : [ 6.55268e-006 ]
2212 : [ 6.72703e-006 ]
2213 : [ 6.60099e-006 ]
2214 : [ 6.85143e-006 ]
2215 : [ 6.7528e-006  ]
2216 : [ 6.67662e-006 ]
2217 : [ 6.70975e-006 ]
2218 : [ 6.7871e-006  ]
2219 : [ 6.46151e-006 ]
2220 : [ 6.50886e-006 ]
2221 : [ 6.66087e-006 ]
2222 : [ 6.6366e-006  ]
2223 : [ 6.49379e-006 ]
2224 : [ 6.54328e-006 ]
2225 : [ 6.78991e-006 ]
2226 : [ 6.57302e-006 ]
2227 : [ 6.62978e-006 ]
2228 : [ 6.66085e-006 ]
2229 : [ 7.01128e-006 ]
2230 : [ 6.61922e-006 ]
2231 : [ 6.60104e-006 ]
2232 : [ 6.74574e-006 ]
2233 : [ 6.89622e-006 ]
2234 : [ 6.46358e-006 ]
2235 : [ 6.60108e-006 ]
2236 : [ 6.50467e-006 ]
2237 : [ 6.6494e-006  ]
2238 : [ 6.68903e-006 ]
2239 : [ 6.7152e-006  ]
2240 : [ 6.37515e-006 ]
2241 : [ 6.96653e-006 ]
2242 : [ 6.62632e-006 ]
2243 : [ 6.76626e-006 ]
2244 : [ 6.47794e-006 ]
2245 : [ 6.53193e-006 ]
2246 : [ 6.65196e-006 ]
2247 : [ 6.73788e-006 ]
2248 : [ 6.85746e-006 ]
2249 : [ 6.62642e-006 ]
2250 : [ 6.43226e-006 ]
2251 : [ 6.56206e-006 ]
2252 : [ 6.71891e-006 ]
2253 : [ 6.72494e-006 ]
2254 : [ 6.61267e-006 ]
2255 : [ 6.59388e-006 ]
2256 : [ 6.40526e-006 ]
2257 : [ 6.33477e-006 ]
2258 : [ 6.66061e-006 ]
2259 : [ 6.66679e-006 ]
2260 : [ 6.89372e-006 ]
2261 : [ 6.6548e-006  ]
2262 : [ 7.01078e-006 ]
2263 : [ 6.63045e-006 ]
2264 : [ 6.65943e-006 ]
2265 : [ 6.52306e-006 ]
2266 : [ 6.51648e-006 ]
2267 : [ 6.85092e-006 ]
2268 : [ 6.38408e-006 ]
2269 : [ 6.8655e-006  ]
2270 : [ 7.01929e-006 ]
2271 : [ 6.63424e-006 ]
2272 : [ 6.93553e-006 ]
2273 : [ 6.2393e-006  ]
2274 : [ 6.34474e-006 ]
2275 : [ 6.87509e-006 ]
2276 : [ 6.45795e-006 ]
2277 : [ 6.48441e-006 ]
2278 : [ 6.63149e-006 ]
2279 : [ 6.86128e-006 ]
2280 : [ 6.82354e-006 ]
2281 : [ 6.93746e-006 ]
2282 : [ 6.55364e-006 ]
2283 : [ 6.62827e-006 ]
2284 : [ 6.91384e-006 ]
2285 : [ 6.37369e-006 ]
2286 : [ 6.69822e-006 ]
2287 : [ 6.51407e-006 ]
2288 : [ 6.68574e-006 ]
2289 : [ 6.66895e-006 ]
2290 : [ 6.63527e-006 ]
2291 : [ 6.94191e-006 ]
2292 : [ 6.47178e-006 ]
2293 : [ 6.54462e-006 ]
2294 : [ 6.67526e-006 ]
2295 : [ 6.70208e-006 ]
2296 : [ 6.53512e-006 ]
2297 : [ 6.6397e-006  ]
2298 : [ 6.50764e-006 ]
2299 : [ 6.53642e-006 ]
2300 : [ 6.70604e-006 ]
2301 : [ 6.73281e-006 ]
2302 : [ 6.61736e-006 ]
2303 : [ 6.68431e-006 ]
2304 : [ 6.69716e-006 ]
2305 : [ 6.76208e-006 ]
2306 : [ 6.71465e-006 ]
2307 : [ 6.74754e-006 ]
2308 : [ 6.65716e-006 ]
2309 : [ 6.64464e-006 ]
2310 : [ 6.67502e-006 ]
2311 : [ 6.9789e-006  ]
2312 : [ 6.57829e-006 ]
2313 : [ 6.55937e-006 ]
2314 : [ 6.76422e-006 ]
2315 : [ 6.59743e-006 ]
2316 : [ 6.57539e-006 ]
2317 : [ 6.65507e-006 ]
2318 : [ 6.6131e-006  ]
2319 : [ 6.5662e-006  ]
2320 : [ 6.65146e-006 ]
2321 : [ 6.60514e-006 ]
2322 : [ 6.84236e-006 ]
2323 : [ 6.92016e-006 ]
2324 : [ 6.73709e-006 ]
2325 : [ 6.59204e-006 ]
2326 : [ 6.53215e-006 ]
2327 : [ 6.53753e-006 ]
2328 : [ 6.37968e-006 ]
2329 : [ 6.52922e-006 ]
2330 : [ 6.56955e-006 ]
2331 : [ 6.63385e-006 ]
2332 : [ 6.79558e-006 ]
2333 : [ 6.72901e-006 ]
2334 : [ 6.67258e-006 ]
2335 : [ 6.63086e-006 ]
2336 : [ 6.58884e-006 ]
2337 : [ 6.61736e-006 ]
2338 : [ 6.29792e-006 ]
2339 : [ 6.24948e-006 ]
2340 : [ 6.58906e-006 ]
2341 : [ 6.56429e-006 ]
2342 : [ 6.71508e-006 ]
2343 : [ 6.17957e-006 ]
2344 : [ 6.63156e-006 ]
2345 : [ 6.68063e-006 ]
2346 : [ 6.61563e-006 ]
2347 : [ 6.60433e-006 ]
2348 : [ 6.57324e-006 ]
2349 : [ 6.76291e-006 ]
2350 : [ 6.64943e-006 ]
2351 : [ 6.80471e-006 ]
2352 : [ 6.58129e-006 ]
2353 : [ 6.63983e-006 ]
2354 : [ 6.32041e-006 ]
2355 : [ 6.61575e-006 ]
2356 : [ 6.67203e-006 ]
2357 : [ 6.52079e-006 ]
2358 : [ 7.06862e-006 ]
2359 : [ 6.57273e-006 ]
2360 : [ 6.67255e-006 ]
2361 : [ 6.60888e-006 ]
2362 : [ 6.81747e-006 ]
2363 : [ 6.60879e-006 ]
2364 : [ 6.33427e-006 ]
2365 : [ 6.69558e-006 ]
2366 : [ 6.9492e-006  ]
2367 : [ 6.7169e-006  ]
2368 : [ 6.55895e-006 ]
2369 : [ 6.7546e-006  ]
2370 : [ 6.54223e-006 ]
2371 : [ 6.65675e-006 ]
2372 : [ 6.61112e-006 ]
2373 : [ 6.65118e-006 ]
2374 : [ 6.71376e-006 ]
2375 : [ 6.74112e-006 ]
2376 : [ 6.65539e-006 ]
2377 : [ 6.76841e-006 ]
2378 : [ 6.6929e-006  ]
2379 : [ 6.7764e-006  ]
2380 : [ 6.67596e-006 ]
2381 : [ 6.57663e-006 ]
2382 : [ 6.49041e-006 ]
2383 : [ 6.66927e-006 ]
2384 : [ 6.4808e-006  ]
2385 : [ 6.88669e-006 ]
2386 : [ 6.86206e-006 ]
2387 : [ 6.69615e-006 ]
2388 : [ 6.64831e-006 ]
2389 : [ 6.67385e-006 ]
2390 : [ 6.59598e-006 ]
2391 : [ 6.70416e-006 ]
2392 : [ 6.68192e-006 ]
2393 : [ 6.88394e-006 ]
2394 : [ 6.85494e-006 ]
2395 : [ 6.76178e-006 ]
2396 : [ 6.61921e-006 ]
2397 : [ 6.91986e-006 ]
2398 : [ 6.33738e-006 ]
2399 : [ 6.92392e-006 ]
2400 : [ 6.82292e-006 ]
2401 : [ 6.39478e-006 ]
2402 : [ 6.81969e-006 ]
2403 : [ 6.57457e-006 ]
2404 : [ 6.62829e-006 ]
2405 : [ 6.54728e-006 ]
2406 : [ 6.87258e-006 ]
2407 : [ 6.41298e-006 ]
2408 : [ 6.63658e-006 ]
2409 : [ 6.78781e-006 ]
2410 : [ 6.32775e-006 ]
2411 : [ 6.57463e-006 ]
2412 : [ 6.92527e-006 ]
2413 : [ 6.82036e-006 ]
2414 : [ 6.7354e-006  ]
2415 : [ 6.8401e-006  ]
2416 : [ 6.61436e-006 ]
2417 : [ 6.63959e-006 ]
2418 : [ 6.42098e-006 ]
2419 : [ 6.79486e-006 ]
2420 : [ 6.71949e-006 ]
2421 : [ 6.71178e-006 ]
2422 : [ 6.91376e-006 ]
2423 : [ 6.68684e-006 ]
2424 : [ 6.64738e-006 ]
2425 : [ 6.52997e-006 ]
2426 : [ 6.52362e-006 ]
2427 : [ 6.46262e-006 ]
2428 : [ 6.70735e-006 ]
2429 : [ 6.65614e-006 ]
2430 : [ 7.02158e-006 ]
2431 : [ 6.61473e-006 ]
2432 : [ 6.62848e-006 ]
2433 : [ 6.95787e-006 ]
2434 : [ 6.6654e-006  ]
2435 : [ 6.68984e-006 ]
2436 : [ 6.59462e-006 ]
2437 : [ 6.73578e-006 ]
2438 : [ 6.81886e-006 ]
2439 : [ 6.76976e-006 ]
2440 : [ 6.65397e-006 ]
2441 : [ 6.36179e-006 ]
2442 : [ 6.66073e-006 ]
2443 : [ 6.59641e-006 ]
2444 : [ 6.96799e-006 ]
2445 : [ 6.53203e-006 ]
2446 : [ 6.487e-006   ]
2447 : [ 6.943e-006   ]
2448 : [ 6.27321e-006 ]
2449 : [ 6.46744e-006 ]
2450 : [ 6.7494e-006  ]
2451 : [ 6.58038e-006 ]
2452 : [ 6.72431e-006 ]
2453 : [ 6.97508e-006 ]
2454 : [ 6.79544e-006 ]
2455 : [ 6.60695e-006 ]
2456 : [ 6.6517e-006  ]
2457 : [ 6.89011e-006 ]
2458 : [ 6.83799e-006 ]
2459 : [ 6.67466e-006 ]
2460 : [ 6.67295e-006 ]
2461 : [ 6.97776e-006 ]
2462 : [ 7.12115e-006 ]
2463 : [ 6.41184e-006 ]
2464 : [ 6.72145e-006 ]
2465 : [ 6.5042e-006  ]
2466 : [ 6.21805e-006 ]
2467 : [ 6.67959e-006 ]
2468 : [ 6.67678e-006 ]
2469 : [ 6.79405e-006 ]
2470 : [ 6.77983e-006 ]
2471 : [ 6.61221e-006 ]
2472 : [ 6.2674e-006  ]
2473 : [ 6.61327e-006 ]
2474 : [ 6.61374e-006 ]
2475 : [ 6.89465e-006 ]
2476 : [ 6.77173e-006 ]
2477 : [ 6.53333e-006 ]
2478 : [ 6.61176e-006 ]
2479 : [ 6.58844e-006 ]
2480 : [ 6.46009e-006 ]
2481 : [ 6.89112e-006 ]
2482 : [ 6.77398e-006 ]
2483 : [ 6.67749e-006 ]
2484 : [ 6.858e-006   ]
2485 : [ 6.60104e-006 ]
2486 : [ 6.71801e-006 ]
2487 : [ 6.66077e-006 ]
2488 : [ 6.91386e-006 ]
2489 : [ 6.76056e-006 ]
2490 : [ 6.54636e-006 ]
2491 : [ 7.05187e-006 ]
2492 : [ 6.94414e-006 ]
2493 : [ 6.93954e-006 ]
2494 : [ 6.27338e-006 ]
2495 : [ 6.51937e-006 ]
2496 : [ 6.5064e-006  ]
2497 : [ 6.66652e-006 ]
2498 : [ 6.9051e-006  ]
2499 : [ 6.98904e-006 ]
2500 : [ 6.53383e-006 ]
2501 : [ 6.64297e-006 ]
2502 : [ 6.69702e-006 ]
2503 : [ 6.88534e-006 ]
2504 : [ 6.42345e-006 ]
2505 : [ 6.50912e-006 ]
2506 : [ 6.62595e-006 ]
2507 : [ 6.50196e-006 ]
2508 : [ 6.61251e-006 ]
2509 : [ 6.67009e-006 ]
2510 : [ 6.80581e-006 ]
2511 : [ 6.78822e-006 ]
2512 : [ 6.51061e-006 ]
2513 : [ 6.86723e-006 ]
2514 : [ 6.76086e-006 ]
2515 : [ 6.82939e-006 ]
2516 : [ 6.96952e-006 ]
2517 : [ 6.53726e-006 ]
2518 : [ 6.98025e-006 ]
2519 : [ 6.66748e-006 ]
2520 : [ 6.47915e-006 ]
2521 : [ 6.86217e-006 ]
2522 : [ 6.59692e-006 ]
2523 : [ 6.4886e-006  ]
2524 : [ 6.48773e-006 ]
2525 : [ 6.67919e-006 ]
2526 : [ 6.31445e-006 ]
2527 : [ 6.61826e-006 ]
2528 : [ 6.98045e-006 ]
2529 : [ 6.62843e-006 ]
2530 : [ 6.6908e-006  ]
2531 : [ 6.55517e-006 ]
2532 : [ 6.53213e-006 ]
2533 : [ 6.51185e-006 ]
2534 : [ 6.76929e-006 ]
2535 : [ 7.02952e-006 ]
2536 : [ 6.78418e-006 ]
2537 : [ 6.57922e-006 ]
2538 : [ 6.66807e-006 ]
2539 : [ 6.64867e-006 ]
2540 : [ 6.5732e-006  ]
2541 : [ 6.55437e-006 ]
2542 : [ 6.53688e-006 ]
2543 : [ 6.70263e-006 ]
2544 : [ 6.63286e-006 ]
2545 : [ 6.63079e-006 ]
2546 : [ 6.67539e-006 ]
2547 : [ 6.84555e-006 ]
2548 : [ 6.66433e-006 ]
2549 : [ 6.32708e-006 ]
2550 : [ 6.6774e-006  ]
2551 : [ 6.59465e-006 ]
2552 : [ 6.45394e-006 ]
2553 : [ 6.72072e-006 ]
2554 : [ 6.69061e-006 ]
2555 : [ 6.93844e-006 ]
2556 : [ 6.8152e-006  ]
2557 : [ 6.34224e-006 ]
2558 : [ 6.93609e-006 ]
2559 : [ 6.34162e-006 ]
2560 : [ 6.89774e-006 ]
2561 : [ 6.61256e-006 ]
2562 : [ 6.45151e-006 ]
2563 : [ 6.59559e-006 ]
2564 : [ 6.32189e-006 ]
2565 : [ 6.64598e-006 ]
2566 : [ 6.66699e-006 ]
2567 : [ 6.95819e-006 ]
2568 : [ 6.67406e-006 ]
2569 : [ 6.66084e-006 ]
2570 : [ 6.50005e-006 ]
2571 : [ 6.62998e-006 ]
2572 : [ 6.77694e-006 ]
2573 : [ 6.56146e-006 ]
2574 : [ 6.73048e-006 ]
2575 : [ 6.58482e-006 ]
2576 : [ 6.85581e-006 ]
2577 : [ 6.78352e-006 ]
2578 : [ 6.99925e-006 ]
2579 : [ 6.59495e-006 ]
2580 : [ 6.59774e-006 ]
2581 : [ 7.0858e-006  ]
2582 : [ 6.76107e-006 ]
2583 : [ 6.86165e-006 ]
2584 : [ 6.56276e-006 ]
2585 : [ 6.79168e-006 ]
2586 : [ 6.62418e-006 ]
2587 : [ 6.57147e-006 ]
2588 : [ 6.69432e-006 ]
2589 : [ 6.59984e-006 ]
2590 : [ 6.41947e-006 ]
2591 : [ 6.715e-006   ]
2592 : [ 6.58544e-006 ]
2593 : [ 6.45976e-006 ]
2594 : [ 6.71878e-006 ]
2595 : [ 6.77401e-006 ]
2596 : [ 6.57839e-006 ]
2597 : [ 6.60171e-006 ]
2598 : [ 6.69829e-006 ]
2599 : [ 6.84327e-006 ]
2600 : [ 6.67493e-006 ]
2601 : [ 6.54729e-006 ]
2602 : [ 6.68257e-006 ]
2603 : [ 6.72987e-006 ]
2604 : [ 6.53446e-006 ]
2605 : [ 6.62903e-006 ]
2606 : [ 6.73673e-006 ]
2607 : [ 6.73448e-006 ]
2608 : [ 6.62854e-006 ]
2609 : [ 6.71055e-006 ]
2610 : [ 6.75881e-006 ]
2611 : [ 6.77237e-006 ]
2612 : [ 6.63907e-006 ]
2613 : [ 6.79616e-006 ]
2614 : [ 6.44144e-006 ]
2615 : [ 6.47959e-006 ]
2616 : [ 6.40648e-006 ]
2617 : [ 6.65556e-006 ]
2618 : [ 7.08817e-006 ]
2619 : [ 6.55694e-006 ]
2620 : [ 6.59347e-006 ]
2621 : [ 6.74752e-006 ]
2622 : [ 6.61192e-006 ]
2623 : [ 6.80637e-006 ]
2624 : [ 6.71411e-006 ]
2625 : [ 6.66369e-006 ]
2626 : [ 6.63244e-006 ]
2627 : [ 6.54497e-006 ]
2628 : [ 6.57365e-006 ]
2629 : [ 7.07679e-006 ]
2630 : [ 6.98353e-006 ]
2631 : [ 6.77797e-006 ]
2632 : [ 6.68629e-006 ]
2633 : [ 6.55993e-006 ]
2634 : [ 6.7437e-006  ]
2635 : [ 6.59571e-006 ]
2636 : [ 6.70442e-006 ]
2637 : [ 6.48295e-006 ]
2638 : [ 6.62417e-006 ]
2639 : [ 6.69883e-006 ]
2640 : [ 6.53353e-006 ]
2641 : [ 6.63192e-006 ]
2642 : [ 6.50458e-006 ]
2643 : [ 6.79109e-006 ]
2644 : [ 6.63543e-006 ]
2645 : [ 6.52391e-006 ]
2646 : [ 6.43246e-006 ]
2647 : [ 6.57844e-006 ]
2648 : [ 6.70264e-006 ]
2649 : [ 6.34068e-006 ]
2650 : [ 6.76604e-006 ]
2651 : [ 6.66345e-006 ]
2652 : [ 6.36931e-006 ]
2653 : [ 6.27804e-006 ]
2654 : [ 6.87066e-006 ]
2655 : [ 6.34019e-006 ]
2656 : [ 6.76855e-006 ]
2657 : [ 6.63351e-006 ]
2658 : [ 6.92005e-006 ]
2659 : [ 6.67823e-006 ]
2660 : [ 6.85884e-006 ]
2661 : [ 6.65072e-006 ]
2662 : [ 6.8606e-006  ]
2663 : [ 6.63874e-006 ]
2664 : [ 6.53318e-006 ]
2665 : [ 6.6008e-006  ]
2666 : [ 6.76405e-006 ]
2667 : [ 6.73669e-006 ]
2668 : [ 6.19973e-006 ]
2669 : [ 6.79995e-006 ]
2670 : [ 6.92438e-006 ]
2671 : [ 6.67418e-006 ]
2672 : [ 7.03948e-006 ]
2673 : [ 6.68102e-006 ]
2674 : [ 6.61851e-006 ]
2675 : [ 6.69907e-006 ]
2676 : [ 6.55159e-006 ]
2677 : [ 6.61887e-006 ]
2678 : [ 6.73733e-006 ]
2679 : [ 6.60009e-006 ]
2680 : [ 6.76392e-006 ]
2681 : [ 7.02214e-006 ]
2682 : [ 7.0791e-006  ]
2683 : [ 6.89755e-006 ]
2684 : [ 6.66623e-006 ]
2685 : [ 6.58013e-006 ]
2686 : [ 6.68638e-006 ]
2687 : [ 6.8791e-006  ]
2688 : [ 6.56772e-006 ]
2689 : [ 6.48998e-006 ]
2690 : [ 6.84174e-006 ]
2691 : [ 6.58134e-006 ]
2692 : [ 6.22528e-006 ]
2693 : [ 6.42654e-006 ]
2694 : [ 7.05471e-006 ]
2695 : [ 6.92068e-006 ]
2696 : [ 6.2903e-006  ]
2697 : [ 6.8435e-006  ]
2698 : [ 6.46588e-006 ]
2699 : [ 6.5778e-006  ]
2700 : [ 6.66412e-006 ]
2701 : [ 7.06594e-006 ]
2702 : [ 6.46563e-006 ]
2703 : [ 6.98507e-006 ]
2704 : [ 6.6737e-006  ]
2705 : [ 6.32992e-006 ]
2706 : [ 6.54305e-006 ]
2707 : [ 6.79454e-006 ]
2708 : [ 6.64378e-006 ]
2709 : [ 6.70233e-006 ]
2710 : [ 6.73068e-006 ]
2711 : [ 6.70787e-006 ]
2712 : [ 6.5607e-006  ]
2713 : [ 6.4502e-006  ]
2714 : [ 6.43775e-006 ]
2715 : [ 6.44693e-006 ]
2716 : [ 6.2473e-006  ]
2717 : [ 6.544e-006   ]
2718 : [ 6.59176e-006 ]
2719 : [ 6.77638e-006 ]
2720 : [ 6.83581e-006 ]
2721 : [ 6.74427e-006 ]
2722 : [ 7.0454e-006  ]
2723 : [ 6.60588e-006 ]
2724 : [ 6.64657e-006 ]
2725 : [ 6.9876e-006  ]
2726 : [ 6.66052e-006 ]
2727 : [ 6.65075e-006 ]
2728 : [ 6.64271e-006 ]
2729 : [ 6.47955e-006 ]
2730 : [ 6.58532e-006 ]
2731 : [ 6.7625e-006  ]
2732 : [ 7.07949e-006 ]
2733 : [ 6.22312e-006 ]
2734 : [ 6.7622e-006  ]
2735 : [ 6.78158e-006 ]
2736 : [ 6.54443e-006 ]
2737 : [ 6.70192e-006 ]
2738 : [ 6.66241e-006 ]
2739 : [ 6.7968e-006  ]
2740 : [ 6.42133e-006 ]
2741 : [ 6.41367e-006 ]
2742 : [ 6.643e-006   ]
2743 : [ 6.75959e-006 ]
2744 : [ 6.41727e-006 ]
2745 : [ 6.83985e-006 ]
2746 : [ 6.75254e-006 ]
2747 : [ 6.42504e-006 ]
2748 : [ 6.60697e-006 ]
2749 : [ 6.54451e-006 ]
2750 : [ 6.69371e-006 ]
2751 : [ 6.98815e-006 ]
2752 : [ 7.03495e-006 ]
2753 : [ 6.66837e-006 ]
2754 : [ 6.60007e-006 ]
2755 : [ 6.61876e-006 ]
2756 : [ 6.4873e-006  ]
2757 : [ 6.61786e-006 ]
2758 : [ 6.84265e-006 ]
2759 : [ 6.62979e-006 ]
2760 : [ 6.53428e-006 ]
2761 : [ 6.55862e-006 ]
2762 : [ 6.46229e-006 ]
2763 : [ 6.49874e-006 ]
2764 : [ 6.64544e-006 ]
2765 : [ 6.61076e-006 ]
2766 : [ 6.35443e-006 ]
2767 : [ 6.78143e-006 ]
2768 : [ 6.64887e-006 ]
2769 : [ 6.39986e-006 ]
2770 : [ 6.58665e-006 ]
2771 : [ 6.62331e-006 ]
2772 : [ 6.49461e-006 ]
2773 : [ 6.761e-006   ]
2774 : [ 6.78086e-006 ]
2775 : [ 6.79338e-006 ]
2776 : [ 6.78752e-006 ]
2777 : [ 6.84316e-006 ]
2778 : [ 6.86587e-006 ]
2779 : [ 6.8397e-006  ]
2780 : [ 6.6381e-006  ]
2781 : [ 6.75798e-006 ]
2782 : [ 6.51526e-006 ]
2783 : [ 6.61716e-006 ]
2784 : [ 6.67058e-006 ]
2785 : [ 6.45903e-006 ]
2786 : [ 6.7346e-006  ]
2787 : [ 6.43491e-006 ]
2788 : [ 6.58304e-006 ]
2789 : [ 6.65694e-006 ]
2790 : [ 6.70866e-006 ]
2791 : [ 6.55313e-006 ]
2792 : [ 6.68508e-006 ]
2793 : [ 6.50451e-006 ]
2794 : [ 6.58806e-006 ]
2795 : [ 6.74461e-006 ]
2796 : [ 6.54589e-006 ]
2797 : [ 6.7466e-006  ]
2798 : [ 6.4951e-006  ]
2799 : [ 6.54332e-006 ]
2800 : [ 6.48555e-006 ]
2801 : [ 6.4242e-006  ]
2802 : [ 6.90594e-006 ]
2803 : [ 6.65875e-006 ]
2804 : [ 6.92081e-006 ]
2805 : [ 6.8378e-006  ]
2806 : [ 6.68986e-006 ]
2807 : [ 6.41193e-006 ]
2808 : [ 6.70731e-006 ]
2809 : [ 6.71296e-006 ]
2810 : [ 6.55157e-006 ]
2811 : [ 6.30914e-006 ]
2812 : [ 6.2537e-006  ]
2813 : [ 7.04548e-006 ]
2814 : [ 6.80959e-006 ]
2815 : [ 6.63093e-006 ]
2816 : [ 6.54183e-006 ]
2817 : [ 6.95412e-006 ]
2818 : [ 6.76482e-006 ]
2819 : [ 6.47002e-006 ]
2820 : [ 6.31697e-006 ]
2821 : [ 6.44118e-006 ]
2822 : [ 6.45068e-006 ]
2823 : [ 6.56584e-006 ]
2824 : [ 6.75031e-006 ]
2825 : [ 6.63543e-006 ]
2826 : [ 6.59913e-006 ]
2827 : [ 6.75452e-006 ]
2828 : [ 6.66413e-006 ]
2829 : [ 6.93405e-006 ]
2830 : [ 6.6673e-006  ]
2831 : [ 6.72491e-006 ]
2832 : [ 6.76488e-006 ]
2833 : [ 6.78845e-006 ]
2834 : [ 6.67906e-006 ]
2835 : [ 6.46704e-006 ]
2836 : [ 6.98718e-006 ]
2837 : [ 6.77016e-006 ]
2838 : [ 6.62615e-006 ]
2839 : [ 6.68387e-006 ]
2840 : [ 6.37998e-006 ]
2841 : [ 7.00596e-006 ]
2842 : [ 7.10045e-006 ]
2843 : [ 6.62101e-006 ]
2844 : [ 6.31457e-006 ]
2845 : [ 6.59037e-006 ]
2846 : [ 6.64474e-006 ]
2847 : [ 6.32926e-006 ]
2848 : [ 6.58574e-006 ]
2849 : [ 6.64115e-006 ]
2850 : [ 6.5195e-006  ]
2851 : [ 6.58426e-006 ]
2852 : [ 6.52703e-006 ]
2853 : [ 6.52828e-006 ]
2854 : [ 6.63068e-006 ]
2855 : [ 6.77775e-006 ]
2856 : [ 6.68839e-006 ]
2857 : [ 6.59128e-006 ]
2858 : [ 6.61876e-006 ]
2859 : [ 6.21675e-006 ]
2860 : [ 6.77888e-006 ]
2861 : [ 6.62889e-006 ]
2862 : [ 6.42087e-006 ]
2863 : [ 6.60871e-006 ]
2864 : [ 6.72009e-006 ]
2865 : [ 6.78599e-006 ]
2866 : [ 6.43656e-006 ]
2867 : [ 6.59335e-006 ]
2868 : [ 6.68466e-006 ]
2869 : [ 6.62088e-006 ]
2870 : [ 6.58968e-006 ]
2871 : [ 6.78632e-006 ]
2872 : [ 6.3151e-006  ]
2873 : [ 6.5392e-006  ]
2874 : [ 6.45153e-006 ]
2875 : [ 6.47731e-006 ]
2876 : [ 6.61311e-006 ]
2877 : [ 6.49185e-006 ]
2878 : [ 6.5526e-006  ]
2879 : [ 6.79933e-006 ]
2880 : [ 6.36166e-006 ]
2881 : [ 6.48149e-006 ]
2882 : [ 6.84135e-006 ]
2883 : [ 6.57581e-006 ]
2884 : [ 6.6338e-006  ]
2885 : [ 6.68715e-006 ]
2886 : [ 6.39908e-006 ]
2887 : [ 6.57978e-006 ]
2888 : [ 6.75901e-006 ]
2889 : [ 6.33546e-006 ]
2890 : [ 6.70431e-006 ]
2891 : [ 6.71768e-006 ]
2892 : [ 6.38496e-006 ]
2893 : [ 6.21703e-006 ]
2894 : [ 6.45143e-006 ]
2895 : [ 6.59285e-006 ]
2896 : [ 6.83421e-006 ]
2897 : [ 6.79913e-006 ]
2898 : [ 6.55348e-006 ]
2899 : [ 6.67146e-006 ]
2900 : [ 6.84247e-006 ]
2901 : [ 6.80994e-006 ]
2902 : [ 6.52059e-006 ]
2903 : [ 6.65164e-006 ]
2904 : [ 6.80195e-006 ]
2905 : [ 6.63631e-006 ]
2906 : [ 6.61421e-006 ]
2907 : [ 6.6472e-006  ]
2908 : [ 6.57825e-006 ]
2909 : [ 6.52701e-006 ]
2910 : [ 6.63084e-006 ]
2911 : [ 6.69533e-006 ]
2912 : [ 6.55829e-006 ]
2913 : [ 6.6851e-006  ]
2914 : [ 6.47899e-006 ]
2915 : [ 6.55114e-006 ]
2916 : [ 6.49723e-006 ]
2917 : [ 6.61123e-006 ]
2918 : [ 6.71538e-006 ]
2919 : [ 6.70133e-006 ]
2920 : [ 6.81738e-006 ]
2921 : [ 6.70961e-006 ]
2922 : [ 6.68456e-006 ]
2923 : [ 6.59635e-006 ]
2924 : [ 6.62684e-006 ]
2925 : [ 6.48588e-006 ]
2926 : [ 6.73284e-006 ]
2927 : [ 6.71431e-006 ]
2928 : [ 6.38414e-006 ]
2929 : [ 6.35845e-006 ]
2930 : [ 6.56507e-006 ]
2931 : [ 6.71414e-006 ]
2932 : [ 6.47028e-006 ]
2933 : [ 6.60812e-006 ]
2934 : [ 6.62293e-006 ]
2935 : [ 6.76821e-006 ]
2936 : [ 6.58899e-006 ]
2937 : [ 6.66222e-006 ]
2938 : [ 6.59449e-006 ]
2939 : [ 6.54777e-006 ]
2940 : [ 6.61789e-006 ]
2941 : [ 6.40253e-006 ]
2942 : [ 6.57231e-006 ]
2943 : [ 6.99987e-006 ]
2944 : [ 6.63359e-006 ]
2945 : [ 6.38758e-006 ]
2946 : [ 6.71281e-006 ]
2947 : [ 6.68891e-006 ]
2948 : [ 6.18464e-006 ]
2949 : [ 6.66444e-006 ]
2950 : [ 6.64761e-006 ]
2951 : [ 6.70062e-006 ]
2952 : [ 6.61831e-006 ]
2953 : [ 6.57305e-006 ]
2954 : [ 6.59795e-006 ]
2955 : [ 6.67516e-006 ]
2956 : [ 6.78967e-006 ]
2957 : [ 6.48511e-006 ]
2958 : [ 6.65138e-006 ]
2959 : [ 7.02884e-006 ]
2960 : [ 6.65496e-006 ]
2961 : [ 6.53188e-006 ]
2962 : [ 6.36803e-006 ]
2963 : [ 6.80874e-006 ]
2964 : [ 6.54283e-006 ]
2965 : [ 6.66112e-006 ]
2966 : [ 6.64873e-006 ]
2967 : [ 6.65796e-006 ]
2968 : [ 6.35176e-006 ]
2969 : [ 6.9134e-006  ]
2970 : [ 6.5443e-006  ]
2971 : [ 6.75712e-006 ]
2972 : [ 6.42553e-006 ]
2973 : [ 6.504e-006   ]
2974 : [ 6.67405e-006 ]
2975 : [ 6.80476e-006 ]
2976 : [ 6.41789e-006 ]
2977 : [ 6.74495e-006 ]
2978 : [ 6.61036e-006 ]
2979 : [ 6.97775e-006 ]
2980 : [ 6.65391e-006 ]
2981 : [ 6.9251e-006  ]
2982 : [ 6.47209e-006 ]
2983 : [ 6.60198e-006 ]
2984 : [ 6.58017e-006 ]
2985 : [ 6.70809e-006 ]
2986 : [ 6.69319e-006 ]
2987 : [ 6.66507e-006 ]
2988 : [ 6.82489e-006 ]
2989 : [ 6.74168e-006 ]
2990 : [ 6.45861e-006 ]
2991 : [ 6.60589e-006 ]
2992 : [ 6.68665e-006 ]
2993 : [ 6.7977e-006  ]
2994 : [ 6.71289e-006 ]
2995 : [ 6.52301e-006 ]
2996 : [ 6.5547e-006  ]
2997 : [ 6.84464e-006 ]
2998 : [ 6.47117e-006 ]
2999 : [ 6.663e-006   ]
3000 : [ 6.62284e-006 ]
3001 : [ 6.88677e-006 ]
3002 : [ 6.52774e-006 ]
3003 : [ 6.95645e-006 ]
3004 : [ 6.31423e-006 ]
3005 : [ 7.01347e-006 ]
3006 : [ 6.62959e-006 ]
3007 : [ 6.38338e-006 ]
3008 : [ 6.92604e-006 ]
3009 : [ 6.55138e-006 ]
3010 : [ 6.73488e-006 ]
3011 : [ 6.54435e-006 ]
3012 : [ 6.91633e-006 ]
3013 : [ 6.57165e-006 ]
3014 : [ 6.61187e-006 ]
3015 : [ 6.59968e-006 ]
3016 : [ 6.64302e-006 ]
3017 : [ 6.83349e-006 ]
3018 : [ 6.77158e-006 ]
3019 : [ 6.71039e-006 ]
3020 : [ 6.61554e-006 ]
3021 : [ 6.74013e-006 ]
3022 : [ 6.61404e-006 ]
3023 : [ 6.78981e-006 ]
3024 : [ 6.89427e-006 ]
3025 : [ 6.89876e-006 ]
3026 : [ 6.79344e-006 ]
3027 : [ 6.94011e-006 ]
3028 : [ 6.9792e-006  ]
3029 : [ 6.89942e-006 ]
3030 : [ 6.51604e-006 ]
3031 : [ 6.66927e-006 ]
3032 : [ 6.3092e-006  ]
3033 : [ 6.67689e-006 ]
3034 : [ 6.62249e-006 ]
3035 : [ 6.5113e-006  ]
3036 : [ 6.77218e-006 ]
3037 : [ 6.4736e-006  ]
3038 : [ 6.67884e-006 ]
3039 : [ 6.54437e-006 ]
3040 : [ 6.5022e-006  ]
3041 : [ 6.95111e-006 ]
3042 : [ 6.68342e-006 ]
3043 : [ 6.81294e-006 ]
3044 : [ 6.52077e-006 ]
3045 : [ 6.64786e-006 ]
3046 : [ 6.72496e-006 ]
3047 : [ 6.35036e-006 ]
3048 : [ 6.96491e-006 ]
3049 : [ 6.90818e-006 ]
3050 : [ 6.65636e-006 ]
3051 : [ 6.49534e-006 ]
3052 : [ 6.3546e-006  ]
3053 : [ 7.0086e-006  ]
3054 : [ 6.59869e-006 ]
3055 : [ 6.76489e-006 ]
3056 : [ 6.63579e-006 ]
3057 : [ 6.88214e-006 ]
3058 : [ 6.46153e-006 ]
3059 : [ 6.6446e-006  ]
3060 : [ 6.81366e-006 ]
3061 : [ 6.39843e-006 ]
3062 : [ 6.96271e-006 ]
3063 : [ 6.57698e-006 ]
3064 : [ 6.86273e-006 ]
3065 : [ 6.8347e-006  ]
3066 : [ 6.64299e-006 ]
3067 : [ 6.60378e-006 ]
3068 : [ 6.47447e-006 ]
3069 : [ 6.86644e-006 ]
3070 : [ 6.72769e-006 ]
3071 : [ 6.63767e-006 ]
3072 : [ 6.46419e-006 ]
3073 : [ 6.62721e-006 ]
3074 : [ 6.66854e-006 ]
3075 : [ 7.0304e-006  ]
3076 : [ 6.34395e-006 ]
3077 : [ 6.41139e-006 ]
3078 : [ 6.73184e-006 ]
3079 : [ 6.58977e-006 ]
3080 : [ 6.64227e-006 ]
3081 : [ 6.64498e-006 ]
3082 : [ 6.6622e-006  ]
3083 : [ 6.28939e-006 ]
3084 : [ 6.85835e-006 ]
3085 : [ 6.72953e-006 ]
3086 : [ 6.67414e-006 ]
3087 : [ 6.48572e-006 ]
3088 : [ 6.70593e-006 ]
3089 : [ 6.68057e-006 ]
3090 : [ 6.83986e-006 ]
3091 : [ 6.81328e-006 ]
3092 : [ 6.48902e-006 ]
3093 : [ 6.37634e-006 ]
3094 : [ 6.36202e-006 ]
3095 : [ 6.22788e-006 ]
3096 : [ 6.7073e-006  ]
3097 : [ 6.83127e-006 ]
3098 : [ 6.76543e-006 ]
3099 : [ 7.0663e-006  ]
3100 : [ 6.9409e-006  ]
3101 : [ 6.54087e-006 ]
3102 : [ 6.6597e-006  ]
3103 : [ 6.66279e-006 ]
3104 : [ 6.65221e-006 ]
3105 : [ 6.5575e-006  ]
3106 : [ 6.65149e-006 ]
3107 : [ 6.65997e-006 ]
3108 : [ 6.78958e-006 ]
3109 : [ 6.89079e-006 ]
3110 : [ 6.55839e-006 ]
3111 : [ 6.72101e-006 ]
3112 : [ 6.48934e-006 ]
3113 : [ 7.07116e-006 ]
3114 : [ 6.31518e-006 ]
3115 : [ 6.86021e-006 ]
3116 : [ 6.63245e-006 ]
3117 : [ 6.87727e-006 ]
3118 : [ 6.77426e-006 ]
3119 : [ 6.50549e-006 ]
3120 : [ 6.756e-006   ]
3121 : [ 6.28192e-006 ]
3122 : [ 6.63841e-006 ]
3123 : [ 6.68922e-006 ]
3124 : [ 6.7607e-006  ]
3125 : [ 6.77604e-006 ]
3126 : [ 6.65457e-006 ]
3127 : [ 6.40144e-006 ]
3128 : [ 6.72068e-006 ]
3129 : [ 6.5676e-006  ]
3130 : [ 6.6817e-006  ]
3131 : [ 6.66065e-006 ]
3132 : [ 6.76631e-006 ]
3133 : [ 6.6008e-006  ]
3134 : [ 6.61525e-006 ]
3135 : [ 6.58139e-006 ]
3136 : [ 6.62952e-006 ]
3137 : [ 6.63399e-006 ]
3138 : [ 6.8513e-006  ]
3139 : [ 6.52524e-006 ]
3140 : [ 6.65429e-006 ]
3141 : [ 6.65868e-006 ]
3142 : [ 6.67453e-006 ]
3143 : [ 6.66971e-006 ]
3144 : [ 6.78936e-006 ]
3145 : [ 6.66711e-006 ]
3146 : [ 6.6132e-006  ]
3147 : [ 6.82664e-006 ]
3148 : [ 6.94472e-006 ]
3149 : [ 6.39891e-006 ]
3150 : [ 6.73802e-006 ]
3151 : [ 6.6009e-006  ]
3152 : [ 6.70954e-006 ]
3153 : [ 6.34301e-006 ]
3154 : [ 6.51175e-006 ]
3155 : [ 6.42952e-006 ]
3156 : [ 6.77135e-006 ]
3157 : [ 6.65957e-006 ]
3158 : [ 6.40654e-006 ]
3159 : [ 6.42665e-006 ]
3160 : [ 6.61024e-006 ]
3161 : [ 6.4612e-006  ]
3162 : [ 6.65456e-006 ]
3163 : [ 6.4624e-006  ]
3164 : [ 6.60926e-006 ]
3165 : [ 6.40316e-006 ]
3166 : [ 6.46249e-006 ]
3167 : [ 6.73118e-006 ]
3168 : [ 6.4108e-006  ]
3169 : [ 6.55366e-006 ]
3170 : [ 6.4984e-006  ]
3171 : [ 6.87059e-006 ]
3172 : [ 6.5861e-006  ]
3173 : [ 6.54644e-006 ]
3174 : [ 6.98475e-006 ]
3175 : [ 6.74847e-006 ]
3176 : [ 6.74444e-006 ]
3177 : [ 6.54267e-006 ]
3178 : [ 6.5267e-006  ]
3179 : [ 6.50851e-006 ]
3180 : [ 6.75632e-006 ]
3181 : [ 6.58111e-006 ]
3182 : [ 7.01108e-006 ]
3183 : [ 6.28709e-006 ]
3184 : [ 6.74688e-006 ]
3185 : [ 6.33072e-006 ]
3186 : [ 6.72376e-006 ]
3187 : [ 6.6594e-006  ]
3188 : [ 6.62898e-006 ]
3189 : [ 7.00236e-006 ]
3190 : [ 6.81674e-006 ]
3191 : [ 6.71607e-006 ]
3192 : [ 6.47037e-006 ]
3193 : [ 6.92257e-006 ]
3194 : [ 6.54566e-006 ]
3195 : [ 6.75341e-006 ]
3196 : [ 6.44966e-006 ]
3197 : [ 6.75661e-006 ]
3198 : [ 6.43865e-006 ]
3199 : [ 6.70805e-006 ]
3200 : [ 6.40952e-006 ]
3201 : [ 6.68214e-006 ]
3202 : [ 6.62398e-006 ]
3203 : [ 7.112e-006   ]
3204 : [ 6.85897e-006 ]
3205 : [ 6.66579e-006 ]
3206 : [ 6.71888e-006 ]
3207 : [ 6.83934e-006 ]
3208 : [ 6.55973e-006 ]
3209 : [ 6.67978e-006 ]
3210 : [ 6.85519e-006 ]
3211 : [ 7.04873e-006 ]
3212 : [ 6.92327e-006 ]
3213 : [ 6.53459e-006 ]
3214 : [ 6.26709e-006 ]
3215 : [ 6.49e-006    ]
3216 : [ 6.72829e-006 ]
3217 : [ 6.58773e-006 ]
3218 : [ 6.50957e-006 ]
3219 : [ 6.85177e-006 ]
3220 : [ 6.18337e-006 ]
3221 : [ 6.97426e-006 ]
3222 : [ 6.33637e-006 ]
3223 : [ 6.66711e-006 ]
3224 : [ 6.74351e-006 ]
3225 : [ 6.57166e-006 ]
3226 : [ 6.61559e-006 ]
3227 : [ 6.37957e-006 ]
3228 : [ 6.9071e-006  ]
3229 : [ 6.77576e-006 ]
3230 : [ 6.74186e-006 ]
3231 : [ 6.70551e-006 ]
3232 : [ 6.52034e-006 ]
3233 : [ 6.71561e-006 ]
3234 : [ 6.60412e-006 ]
3235 : [ 6.69807e-006 ]
3236 : [ 6.78493e-006 ]
3237 : [ 6.75231e-006 ]
3238 : [ 6.68547e-006 ]
3239 : [ 6.32307e-006 ]
3240 : [ 6.71197e-006 ]
3241 : [ 6.7199e-006  ]
3242 : [ 6.39609e-006 ]
3243 : [ 6.56345e-006 ]
3244 : [ 7.13609e-006 ]
3245 : [ 7.0385e-006  ]
3246 : [ 6.57286e-006 ]
3247 : [ 6.91911e-006 ]
3248 : [ 6.92147e-006 ]
3249 : [ 6.72354e-006 ]
3250 : [ 6.72546e-006 ]
3251 : [ 6.14503e-006 ]
3252 : [ 6.38945e-006 ]
3253 : [ 6.5268e-006  ]
3254 : [ 7.03473e-006 ]
3255 : [ 6.52347e-006 ]
3256 : [ 6.65695e-006 ]
3257 : [ 6.78834e-006 ]
3258 : [ 6.49487e-006 ]
3259 : [ 6.5902e-006  ]
3260 : [ 6.57621e-006 ]
3261 : [ 6.66152e-006 ]
3262 : [ 6.60022e-006 ]
3263 : [ 6.60868e-006 ]
3264 : [ 6.61508e-006 ]
3265 : [ 6.43967e-006 ]
3266 : [ 6.64315e-006 ]
3267 : [ 6.7614e-006  ]
3268 : [ 6.77353e-006 ]
3269 : [ 6.27213e-006 ]
3270 : [ 6.84347e-006 ]
3271 : [ 6.52686e-006 ]
3272 : [ 6.42609e-006 ]
3273 : [ 6.44063e-006 ]
3274 : [ 6.74516e-006 ]
3275 : [ 6.49929e-006 ]
3276 : [ 6.31197e-006 ]
3277 : [ 6.88846e-006 ]
3278 : [ 6.67594e-006 ]
3279 : [ 6.94886e-006 ]
3280 : [ 6.43148e-006 ]
3281 : [ 6.86823e-006 ]
3282 : [ 6.65116e-006 ]
3283 : [ 6.65907e-006 ]
3284 : [ 6.62266e-006 ]
3285 : [ 6.54206e-006 ]
3286 : [ 6.28811e-006 ]
3287 : [ 6.56556e-006 ]
3288 : [ 6.49272e-006 ]
3289 : [ 6.88944e-006 ]
3290 : [ 6.95157e-006 ]
3291 : [ 6.88915e-006 ]
3292 : [ 6.74338e-006 ]
3293 : [ 6.37446e-006 ]
3294 : [ 6.56677e-006 ]
3295 : [ 6.72272e-006 ]
3296 : [ 6.56299e-006 ]
3297 : [ 6.65643e-006 ]
3298 : [ 6.58634e-006 ]
3299 : [ 6.59222e-006 ]
3300 : [ 6.60714e-006 ]
3301 : [ 6.5163e-006  ]
3302 : [ 6.63368e-006 ]
3303 : [ 6.66204e-006 ]
3304 : [ 6.54501e-006 ]
3305 : [ 6.58787e-006 ]
3306 : [ 6.80015e-006 ]
3307 : [ 6.60547e-006 ]
3308 : [ 6.90339e-006 ]
3309 : [ 6.29888e-006 ]
3310 : [ 6.41212e-006 ]
3311 : [ 6.47076e-006 ]
3312 : [ 6.83646e-006 ]
3313 : [ 6.91853e-006 ]
3314 : [ 6.66892e-006 ]
3315 : [ 6.74983e-006 ]
3316 : [ 6.78403e-006 ]
3317 : [ 6.6819e-006  ]
3318 : [ 6.59047e-006 ]
3319 : [ 6.82403e-006 ]
3320 : [ 6.28054e-006 ]
3321 : [ 6.64662e-006 ]
3322 : [ 6.8258e-006  ]
3323 : [ 6.65997e-006 ]
3324 : [ 6.65588e-006 ]
3325 : [ 6.89448e-006 ]
3326 : [ 6.62453e-006 ]
3327 : [ 6.67732e-006 ]
3328 : [ 6.66148e-006 ]
3329 : [ 6.67777e-006 ]
3330 : [ 6.5215e-006  ]
3331 : [ 6.49562e-006 ]
3332 : [ 6.42053e-006 ]
3333 : [ 6.84064e-006 ]
3334 : [ 6.25775e-006 ]
3335 : [ 6.3856e-006  ]
3336 : [ 6.69792e-006 ]
3337 : [ 6.6618e-006  ]
3338 : [ 6.66758e-006 ]
3339 : [ 6.50835e-006 ]
3340 : [ 6.69615e-006 ]
3341 : [ 6.3718e-006  ]
3342 : [ 6.74686e-006 ]
3343 : [ 6.59532e-006 ]
3344 : [ 6.61734e-006 ]
3345 : [ 6.33726e-006 ]
3346 : [ 6.71572e-006 ]
3347 : [ 6.71415e-006 ]
3348 : [ 6.54197e-006 ]
3349 : [ 6.65897e-006 ]
3350 : [ 6.58044e-006 ]
3351 : [ 6.58179e-006 ]
3352 : [ 6.78184e-006 ]
3353 : [ 6.34731e-006 ]
3354 : [ 6.43326e-006 ]
3355 : [ 6.64825e-006 ]
3356 : [ 6.61188e-006 ]
3357 : [ 6.64942e-006 ]
3358 : [ 6.63055e-006 ]
3359 : [ 6.63462e-006 ]
3360 : [ 6.63465e-006 ]
3361 : [ 6.6894e-006  ]
3362 : [ 6.5133e-006  ]
3363 : [ 6.61548e-006 ]
3364 : [ 6.2967e-006  ]
3365 : [ 6.47496e-006 ]
3366 : [ 6.56103e-006 ]
3367 : [ 6.53253e-006 ]
3368 : [ 6.58931e-006 ]
3369 : [ 6.64546e-006 ]
3370 : [ 6.63476e-006 ]
3371 : [ 6.60417e-006 ]
3372 : [ 6.67768e-006 ]
3373 : [ 6.59264e-006 ]
3374 : [ 6.40122e-006 ]
3375 : [ 6.46724e-006 ]
3376 : [ 6.5932e-006  ]
3377 : [ 6.66308e-006 ]
3378 : [ 6.6308e-006  ]
3379 : [ 6.6181e-006  ]
3380 : [ 6.70574e-006 ]
3381 : [ 6.73804e-006 ]
3382 : [ 7.02077e-006 ]
3383 : [ 6.42913e-006 ]
3384 : [ 7.06437e-006 ]
3385 : [ 6.59699e-006 ]
3386 : [ 6.69812e-006 ]
3387 : [ 6.62045e-006 ]
3388 : [ 6.8502e-006  ]
3389 : [ 6.59958e-006 ]
3390 : [ 6.64568e-006 ]
3391 : [ 6.48269e-006 ]
3392 : [ 6.79193e-006 ]
3393 : [ 6.84658e-006 ]
3394 : [ 6.44164e-006 ]
3395 : [ 6.58732e-006 ]
3396 : [ 6.62375e-006 ]
3397 : [ 6.70475e-006 ]
3398 : [ 6.54421e-006 ]
3399 : [ 6.66898e-006 ]
3400 : [ 6.47476e-006 ]
3401 : [ 6.82208e-006 ]
3402 : [ 6.56965e-006 ]
3403 : [ 6.59761e-006 ]
3404 : [ 6.4245e-006  ]
3405 : [ 6.74905e-006 ]
3406 : [ 6.80509e-006 ]
3407 : [ 7.05949e-006 ]
3408 : [ 6.58976e-006 ]
3409 : [ 6.85051e-006 ]
3410 : [ 6.7352e-006  ]
3411 : [ 6.68929e-006 ]
3412 : [ 6.50485e-006 ]
3413 : [ 6.82376e-006 ]
3414 : [ 6.77978e-006 ]
3415 : [ 6.69552e-006 ]
3416 : [ 6.59967e-006 ]
3417 : [ 6.64969e-006 ]
3418 : [ 6.86423e-006 ]
3419 : [ 6.57585e-006 ]
3420 : [ 6.49196e-006 ]
3421 : [ 6.57405e-006 ]
3422 : [ 6.297e-006   ]
3423 : [ 6.78449e-006 ]
3424 : [ 6.6468e-006  ]
3425 : [ 6.93626e-006 ]
3426 : [ 6.72823e-006 ]
3427 : [ 6.49173e-006 ]
3428 : [ 6.62083e-006 ]
3429 : [ 6.25287e-006 ]
3430 : [ 6.57739e-006 ]
3431 : [ 6.37568e-006 ]
3432 : [ 6.80733e-006 ]
3433 : [ 6.66797e-006 ]
3434 : [ 6.6233e-006  ]
3435 : [ 6.92907e-006 ]
3436 : [ 6.714e-006   ]
3437 : [ 6.36219e-006 ]
3438 : [ 6.86914e-006 ]
3439 : [ 6.67914e-006 ]
3440 : [ 6.38305e-006 ]
3441 : [ 6.87011e-006 ]
3442 : [ 6.73347e-006 ]
3443 : [ 6.7317e-006  ]
3444 : [ 6.6776e-006  ]
3445 : [ 6.71989e-006 ]
3446 : [ 6.54262e-006 ]
3447 : [ 6.78221e-006 ]
3448 : [ 6.97516e-006 ]
3449 : [ 6.5486e-006  ]
3450 : [ 6.65731e-006 ]
3451 : [ 6.77125e-006 ]
3452 : [ 6.50319e-006 ]
3453 : [ 6.73074e-006 ]
3454 : [ 6.75806e-006 ]
3455 : [ 6.58961e-006 ]
3456 : [ 6.72421e-006 ]
3457 : [ 6.60058e-006 ]
3458 : [ 6.54144e-006 ]
3459 : [ 6.47773e-006 ]
3460 : [ 6.5154e-006  ]
3461 : [ 6.70742e-006 ]
3462 : [ 6.53248e-006 ]
3463 : [ 6.70412e-006 ]
3464 : [ 6.77022e-006 ]
3465 : [ 6.73465e-006 ]
3466 : [ 6.65767e-006 ]
3467 : [ 6.64845e-006 ]
3468 : [ 6.59925e-006 ]
3469 : [ 6.68241e-006 ]
3470 : [ 6.54457e-006 ]
3471 : [ 6.85428e-006 ]
3472 : [ 6.62726e-006 ]
3473 : [ 6.7021e-006  ]
3474 : [ 6.73698e-006 ]
3475 : [ 6.62994e-006 ]
3476 : [ 6.65811e-006 ]
3477 : [ 6.58981e-006 ]
3478 : [ 6.56544e-006 ]
3479 : [ 6.60854e-006 ]
3480 : [ 7.00923e-006 ]
3481 : [ 6.69987e-006 ]
3482 : [ 6.94618e-006 ]
3483 : [ 6.47651e-006 ]
3484 : [ 6.55179e-006 ]
3485 : [ 6.59353e-006 ]
3486 : [ 7.07014e-006 ]
3487 : [ 6.79373e-006 ]
3488 : [ 6.83159e-006 ]
3489 : [ 6.63463e-006 ]
3490 : [ 6.61388e-006 ]
3491 : [ 6.95773e-006 ]
3492 : [ 6.58431e-006 ]
3493 : [ 6.63178e-006 ]
3494 : [ 6.84846e-006 ]
3495 : [ 6.96664e-006 ]
3496 : [ 6.53447e-006 ]
3497 : [ 7.0766e-006  ]
3498 : [ 6.75908e-006 ]
3499 : [ 6.62745e-006 ]
3500 : [ 6.68281e-006 ]
3501 : [ 6.63996e-006 ]
3502 : [ 6.53184e-006 ]
3503 : [ 6.61136e-006 ]
3504 : [ 6.75685e-006 ]
3505 : [ 6.45991e-006 ]
3506 : [ 7.02502e-006 ]
3507 : [ 6.6078e-006  ]
3508 : [ 6.6828e-006  ]
3509 : [ 6.46627e-006 ]
3510 : [ 6.64765e-006 ]
3511 : [ 6.82893e-006 ]
3512 : [ 6.5442e-006  ]
3513 : [ 6.62224e-006 ]
3514 : [ 6.18821e-006 ]
3515 : [ 6.74553e-006 ]
3516 : [ 6.46457e-006 ]
3517 : [ 6.49953e-006 ]
3518 : [ 6.71775e-006 ]
3519 : [ 6.31102e-006 ]
3520 : [ 6.31063e-006 ]
3521 : [ 6.7637e-006  ]
3522 : [ 6.77884e-006 ]
3523 : [ 6.28093e-006 ]
3524 : [ 6.77446e-006 ]
3525 : [ 6.48371e-006 ]
3526 : [ 6.88603e-006 ]
3527 : [ 6.63798e-006 ]
3528 : [ 6.38926e-006 ]
3529 : [ 6.82674e-006 ]
3530 : [ 6.98041e-006 ]
3531 : [ 6.57094e-006 ]
3532 : [ 6.52071e-006 ]
3533 : [ 6.82779e-006 ]
3534 : [ 6.71056e-006 ]
3535 : [ 6.64088e-006 ]
3536 : [ 6.6074e-006  ]
3537 : [ 6.60535e-006 ]
3538 : [ 6.62486e-006 ]
3539 : [ 6.75772e-006 ]
3540 : [ 6.90638e-006 ]
3541 : [ 6.82342e-006 ]
3542 : [ 6.70198e-006 ]
3543 : [ 6.65934e-006 ]
3544 : [ 6.62289e-006 ]
3545 : [ 6.78042e-006 ]
3546 : [ 6.70595e-006 ]
3547 : [ 6.63935e-006 ]
3548 : [ 6.48121e-006 ]
3549 : [ 6.76985e-006 ]
3550 : [ 6.61605e-006 ]
3551 : [ 6.36029e-006 ]
3552 : [ 6.83075e-006 ]
3553 : [ 6.71485e-006 ]
3554 : [ 6.48429e-006 ]
3555 : [ 6.66063e-006 ]
3556 : [ 6.71882e-006 ]
3557 : [ 6.74032e-006 ]
3558 : [ 6.50934e-006 ]
3559 : [ 6.58529e-006 ]
3560 : [ 6.65379e-006 ]
3561 : [ 6.74332e-006 ]
3562 : [ 6.61714e-006 ]
3563 : [ 6.77436e-006 ]
3564 : [ 6.7045e-006  ]
3565 : [ 6.6473e-006  ]
3566 : [ 6.72036e-006 ]
3567 : [ 6.64564e-006 ]
3568 : [ 6.99439e-006 ]
3569 : [ 6.84251e-006 ]
3570 : [ 6.5891e-006  ]
3571 : [ 6.38373e-006 ]
3572 : [ 7.06258e-006 ]
3573 : [ 6.71843e-006 ]
3574 : [ 6.66496e-006 ]
3575 : [ 6.7017e-006  ]
3576 : [ 6.59737e-006 ]
3577 : [ 6.78493e-006 ]
3578 : [ 6.96256e-006 ]
3579 : [ 6.55544e-006 ]
3580 : [ 6.49894e-006 ]
3581 : [ 6.64395e-006 ]
3582 : [ 6.89341e-006 ]
3583 : [ 6.81214e-006 ]
3584 : [ 6.58403e-006 ]
3585 : [ 6.65456e-006 ]
3586 : [ 6.22251e-006 ]
3587 : [ 6.26328e-006 ]
3588 : [ 6.74206e-006 ]
3589 : [ 6.73308e-006 ]
3590 : [ 6.5754e-006  ]
3591 : [ 6.41709e-006 ]
3592 : [ 6.78008e-006 ]
3593 : [ 6.31543e-006 ]
3594 : [ 6.57722e-006 ]
3595 : [ 6.7137e-006  ]
3596 : [ 6.26827e-006 ]
3597 : [ 6.62926e-006 ]
3598 : [ 6.47232e-006 ]
3599 : [ 6.45389e-006 ]
3600 : [ 6.6915e-006  ]
3601 : [ 6.30529e-006 ]
3602 : [ 6.78628e-006 ]
3603 : [ 6.39964e-006 ]
3604 : [ 6.76753e-006 ]
3605 : [ 6.80704e-006 ]
3606 : [ 6.65452e-006 ]
3607 : [ 6.61843e-006 ]
3608 : [ 6.58423e-006 ]
3609 : [ 6.52869e-006 ]
3610 : [ 6.84185e-006 ]
3611 : [ 6.73484e-006 ]
3612 : [ 6.47478e-006 ]
3613 : [ 6.69517e-006 ]
3614 : [ 6.48607e-006 ]
3615 : [ 6.59557e-006 ]
3616 : [ 6.60695e-006 ]
3617 : [ 6.67818e-006 ]
3618 : [ 6.85353e-006 ]
3619 : [ 6.52301e-006 ]
3620 : [ 6.74988e-006 ]
3621 : [ 6.57152e-006 ]
3622 : [ 6.43434e-006 ]
3623 : [ 6.57157e-006 ]
3624 : [ 6.20916e-006 ]
3625 : [ 6.54914e-006 ]
3626 : [ 6.36669e-006 ]
3627 : [ 6.59064e-006 ]
3628 : [ 6.59904e-006 ]
3629 : [ 6.70272e-006 ]
3630 : [ 6.74594e-006 ]
3631 : [ 6.48603e-006 ]
3632 : [ 6.77824e-006 ]
3633 : [ 6.44557e-006 ]
3634 : [ 6.93267e-006 ]
3635 : [ 6.47348e-006 ]
3636 : [ 6.6001e-006  ]
3637 : [ 6.65849e-006 ]
3638 : [ 6.6152e-006  ]
3639 : [ 6.59733e-006 ]
3640 : [ 6.64184e-006 ]
3641 : [ 6.62519e-006 ]
3642 : [ 6.42453e-006 ]
3643 : [ 6.87341e-006 ]
3644 : [ 6.90212e-006 ]
3645 : [ 6.6884e-006  ]
3646 : [ 6.91792e-006 ]
3647 : [ 6.85431e-006 ]
3648 : [ 6.59212e-006 ]
3649 : [ 6.72843e-006 ]
3650 : [ 6.52163e-006 ]
3651 : [ 6.36163e-006 ]
3652 : [ 6.63039e-006 ]
3653 : [ 6.51273e-006 ]
3654 : [ 7.11566e-006 ]
3655 : [ 6.75043e-006 ]
3656 : [ 6.40858e-006 ]
3657 : [ 6.62884e-006 ]
3658 : [ 6.6737e-006  ]
3659 : [ 6.73833e-006 ]
3660 : [ 6.70127e-006 ]
3661 : [ 6.88398e-006 ]
3662 : [ 6.56954e-006 ]
3663 : [ 6.61404e-006 ]
3664 : [ 6.69738e-006 ]
3665 : [ 6.59455e-006 ]
3666 : [ 6.54652e-006 ]
3667 : [ 6.54958e-006 ]
3668 : [ 6.35963e-006 ]
3669 : [ 6.54997e-006 ]
3670 : [ 6.49338e-006 ]
3671 : [ 6.59255e-006 ]
3672 : [ 7.01528e-006 ]
3673 : [ 6.55192e-006 ]
3674 : [ 6.64618e-006 ]
3675 : [ 6.71701e-006 ]
3676 : [ 6.32975e-006 ]
3677 : [ 6.78312e-006 ]
3678 : [ 6.65195e-006 ]
3679 : [ 6.70881e-006 ]
3680 : [ 6.5369e-006  ]
3681 : [ 6.89297e-006 ]
3682 : [ 6.55938e-006 ]
3683 : [ 6.73941e-006 ]
3684 : [ 6.88694e-006 ]
3685 : [ 6.83132e-006 ]
3686 : [ 6.58085e-006 ]
3687 : [ 6.80853e-006 ]
3688 : [ 6.79398e-006 ]
3689 : [ 6.65265e-006 ]
3690 : [ 6.21533e-006 ]
3691 : [ 6.61696e-006 ]
3692 : [ 6.68416e-006 ]
3693 : [ 6.63008e-006 ]
3694 : [ 6.19482e-006 ]
3695 : [ 6.43509e-006 ]
3696 : [ 7.06785e-006 ]
3697 : [ 6.49799e-006 ]
3698 : [ 6.86298e-006 ]
3699 : [ 6.69032e-006 ]
3700 : [ 6.62024e-006 ]
3701 : [ 6.34438e-006 ]
3702 : [ 6.61686e-006 ]
3703 : [ 6.83131e-006 ]
3704 : [ 6.66025e-006 ]
3705 : [ 6.39909e-006 ]
3706 : [ 6.67582e-006 ]
3707 : [ 6.61382e-006 ]
3708 : [ 6.65775e-006 ]
3709 : [ 6.7515e-006  ]
3710 : [ 6.58123e-006 ]
3711 : [ 6.63331e-006 ]
3712 : [ 6.78457e-006 ]
3713 : [ 6.67426e-006 ]
3714 : [ 6.52584e-006 ]
3715 : [ 6.54619e-006 ]
3716 : [ 6.62184e-006 ]
3717 : [ 6.71838e-006 ]
3718 : [ 6.4342e-006  ]
3719 : [ 6.59482e-006 ]
3720 : [ 6.4547e-006  ]
3721 : [ 6.64427e-006 ]
3722 : [ 6.58211e-006 ]
3723 : [ 6.86593e-006 ]
3724 : [ 6.62728e-006 ]
3725 : [ 6.22807e-006 ]
3726 : [ 6.52777e-006 ]
3727 : [ 6.47325e-006 ]
3728 : [ 6.57581e-006 ]
3729 : [ 6.85414e-006 ]
3730 : [ 6.55879e-006 ]
3731 : [ 6.61405e-006 ]
3732 : [ 6.64118e-006 ]
3733 : [ 6.92298e-006 ]
3734 : [ 6.62667e-006 ]
3735 : [ 6.64301e-006 ]
3736 : [ 6.90203e-006 ]
3737 : [ 6.53251e-006 ]
3738 : [ 6.62743e-006 ]
3739 : [ 6.57587e-006 ]
3740 : [ 6.82702e-006 ]
3741 : [ 6.71626e-006 ]
3742 : [ 6.73426e-006 ]
3743 : [ 6.58488e-006 ]
3744 : [ 6.68937e-006 ]
3745 : [ 6.52606e-006 ]
3746 : [ 6.91445e-006 ]
3747 : [ 6.96566e-006 ]
3748 : [ 6.83639e-006 ]
3749 : [ 6.57065e-006 ]
3750 : [ 6.36227e-006 ]
3751 : [ 6.87696e-006 ]
3752 : [ 6.4943e-006  ]
3753 : [ 6.58917e-006 ]
3754 : [ 7.06083e-006 ]
3755 : [ 6.65782e-006 ]
3756 : [ 6.58173e-006 ]
3757 : [ 6.84731e-006 ]
3758 : [ 6.79406e-006 ]
3759 : [ 6.63539e-006 ]
3760 : [ 6.87625e-006 ]
3761 : [ 6.54621e-006 ]
3762 : [ 6.74775e-006 ]
3763 : [ 6.50146e-006 ]
3764 : [ 6.30843e-006 ]
3765 : [ 6.59539e-006 ]
3766 : [ 6.44806e-006 ]
3767 : [ 6.46579e-006 ]
3768 : [ 6.62798e-006 ]
3769 : [ 6.64968e-006 ]
3770 : [ 7.05597e-006 ]
3771 : [ 6.71583e-006 ]
3772 : [ 6.67901e-006 ]
3773 : [ 6.58835e-006 ]
3774 : [ 6.31381e-006 ]
3775 : [ 6.62841e-006 ]
3776 : [ 6.722e-006   ]
3777 : [ 6.82342e-006 ]
3778 : [ 6.64586e-006 ]
3779 : [ 6.64099e-006 ]
3780 : [ 6.7657e-006  ]
3781 : [ 6.52822e-006 ]
3782 : [ 6.79243e-006 ]
3783 : [ 6.57412e-006 ]
3784 : [ 6.62546e-006 ]
3785 : [ 6.36185e-006 ]
3786 : [ 6.58543e-006 ]
3787 : [ 6.64481e-006 ]
3788 : [ 6.57412e-006 ]
3789 : [ 6.82147e-006 ]
3790 : [ 6.46346e-006 ]
3791 : [ 6.68086e-006 ]
3792 : [ 6.63849e-006 ]
3793 : [ 6.62115e-006 ]
3794 : [ 6.4066e-006  ]
3795 : [ 6.79473e-006 ]
3796 : [ 6.58284e-006 ]
3797 : [ 6.36501e-006 ]
3798 : [ 6.61363e-006 ]
3799 : [ 6.64146e-006 ]
3800 : [ 6.72554e-006 ]
3801 : [ 6.45706e-006 ]
3802 : [ 6.48226e-006 ]
3803 : [ 6.45386e-006 ]
3804 : [ 6.77809e-006 ]
3805 : [ 6.53885e-006 ]
3806 : [ 6.32297e-006 ]
3807 : [ 6.8139e-006  ]
3808 : [ 6.39335e-006 ]
3809 : [ 6.34999e-006 ]
3810 : [ 6.90643e-006 ]
3811 : [ 6.7228e-006  ]
3812 : [ 6.72157e-006 ]
3813 : [ 6.3092e-006  ]
3814 : [ 6.66324e-006 ]
3815 : [ 6.58659e-006 ]
3816 : [ 6.45939e-006 ]
3817 : [ 6.62372e-006 ]
3818 : [ 6.75696e-006 ]
3819 : [ 6.57453e-006 ]
3820 : [ 6.47852e-006 ]
3821 : [ 6.56206e-006 ]
3822 : [ 6.66867e-006 ]
3823 : [ 6.78456e-006 ]
3824 : [ 6.4657e-006  ]
3825 : [ 6.81713e-006 ]
3826 : [ 7.06706e-006 ]
3827 : [ 6.65216e-006 ]
3828 : [ 6.93755e-006 ]
3829 : [ 6.50049e-006 ]
3830 : [ 6.82341e-006 ]
3831 : [ 6.53872e-006 ]
3832 : [ 6.61822e-006 ]
3833 : [ 6.6277e-006  ]
3834 : [ 6.66892e-006 ]
3835 : [ 6.58707e-006 ]
3836 : [ 6.62595e-006 ]
3837 : [ 6.77915e-006 ]
3838 : [ 6.55236e-006 ]
3839 : [ 6.68322e-006 ]
3840 : [ 6.62442e-006 ]
3841 : [ 6.67928e-006 ]
3842 : [ 6.99617e-006 ]
3843 : [ 6.65759e-006 ]
3844 : [ 6.52352e-006 ]
3845 : [ 6.50873e-006 ]
3846 : [ 6.64937e-006 ]
3847 : [ 7.09145e-006 ]
3848 : [ 6.51957e-006 ]
3849 : [ 6.67136e-006 ]
3850 : [ 6.91527e-006 ]
3851 : [ 6.24481e-006 ]
3852 : [ 6.65315e-006 ]
3853 : [ 6.65815e-006 ]
3854 : [ 6.50725e-006 ]
3855 : [ 6.6744e-006  ]
3856 : [ 6.5843e-006  ]
3857 : [ 6.34503e-006 ]
3858 : [ 6.58434e-006 ]
3859 : [ 6.5857e-006  ]
3860 : [ 6.62199e-006 ]
3861 : [ 7.01005e-006 ]
3862 : [ 6.60578e-006 ]
3863 : [ 6.53006e-006 ]
3864 : [ 6.89736e-006 ]
3865 : [ 6.50113e-006 ]
3866 : [ 6.47178e-006 ]
3867 : [ 6.62324e-006 ]
3868 : [ 6.596e-006   ]
3869 : [ 6.52781e-006 ]
3870 : [ 6.59422e-006 ]
3871 : [ 6.29883e-006 ]
3872 : [ 6.2995e-006  ]
3873 : [ 6.94949e-006 ]
3874 : [ 6.83627e-006 ]
3875 : [ 7.09426e-006 ]
3876 : [ 6.58595e-006 ]
3877 : [ 6.749e-006   ]
3878 : [ 6.62775e-006 ]
3879 : [ 6.23689e-006 ]
3880 : [ 6.7068e-006  ]
3881 : [ 6.64653e-006 ]
3882 : [ 6.46862e-006 ]
3883 : [ 6.84405e-006 ]
3884 : [ 6.84471e-006 ]
3885 : [ 6.55767e-006 ]
3886 : [ 6.71378e-006 ]
3887 : [ 7.05443e-006 ]
3888 : [ 6.32053e-006 ]
3889 : [ 7.04676e-006 ]
3890 : [ 6.3567e-006  ]
3891 : [ 6.24903e-006 ]
3892 : [ 6.60402e-006 ]
3893 : [ 6.59136e-006 ]
3894 : [ 6.63459e-006 ]
3895 : [ 6.68771e-006 ]
3896 : [ 6.66946e-006 ]
3897 : [ 6.38008e-006 ]
3898 : [ 6.58163e-006 ]
3899 : [ 6.49127e-006 ]
3900 : [ 6.60967e-006 ]
3901 : [ 6.39122e-006 ]
3902 : [ 6.47357e-006 ]
3903 : [ 6.42706e-006 ]
3904 : [ 6.795e-006   ]
3905 : [ 6.72431e-006 ]
3906 : [ 6.6893e-006  ]
3907 : [ 6.6993e-006  ]
3908 : [ 6.69886e-006 ]
3909 : [ 6.48278e-006 ]
3910 : [ 6.62017e-006 ]
3911 : [ 6.17823e-006 ]
3912 : [ 6.70771e-006 ]
3913 : [ 6.62074e-006 ]
3914 : [ 6.52687e-006 ]
3915 : [ 6.51092e-006 ]
3916 : [ 6.60348e-006 ]
3917 : [ 6.84496e-006 ]
3918 : [ 6.7178e-006  ]
3919 : [ 6.37797e-006 ]
3920 : [ 6.69736e-006 ]
3921 : [ 6.56944e-006 ]
3922 : [ 6.66951e-006 ]
3923 : [ 6.19314e-006 ]
3924 : [ 6.69121e-006 ]
3925 : [ 6.93331e-006 ]
3926 : [ 6.84285e-006 ]
3927 : [ 7.01788e-006 ]
3928 : [ 6.64883e-006 ]
3929 : [ 6.71373e-006 ]
3930 : [ 6.67188e-006 ]
3931 : [ 6.73329e-006 ]
3932 : [ 6.67331e-006 ]
3933 : [ 6.72138e-006 ]
3934 : [ 6.721e-006   ]
3935 : [ 6.46601e-006 ]
3936 : [ 6.18734e-006 ]
3937 : [ 6.74911e-006 ]
3938 : [ 6.52147e-006 ]
3939 : [ 6.95856e-006 ]
3940 : [ 6.89728e-006 ]
3941 : [ 6.61327e-006 ]
3942 : [ 6.69132e-006 ]
3943 : [ 6.61784e-006 ]
3944 : [ 6.4846e-006  ]
3945 : [ 6.49891e-006 ]
3946 : [ 6.46795e-006 ]
3947 : [ 6.64546e-006 ]
3948 : [ 6.55482e-006 ]
3949 : [ 6.49344e-006 ]
3950 : [ 6.66216e-006 ]
3951 : [ 6.5023e-006  ]
3952 : [ 6.65329e-006 ]
3953 : [ 6.44406e-006 ]
3954 : [ 6.65425e-006 ]
3955 : [ 6.58967e-006 ]
3956 : [ 6.64558e-006 ]
3957 : [ 6.5421e-006  ]
3958 : [ 6.62942e-006 ]
3959 : [ 6.74629e-006 ]
3960 : [ 6.24704e-006 ]
3961 : [ 6.63211e-006 ]
3962 : [ 6.57923e-006 ]
3963 : [ 6.63002e-006 ]
3964 : [ 6.81594e-006 ]
3965 : [ 6.76006e-006 ]
3966 : [ 6.59963e-006 ]
3967 : [ 6.67724e-006 ]
3968 : [ 6.59209e-006 ]
3969 : [ 6.37025e-006 ]
3970 : [ 6.90327e-006 ]
3971 : [ 6.67289e-006 ]
3972 : [ 6.85918e-006 ]
3973 : [ 6.62222e-006 ]
3974 : [ 6.5063e-006  ]
3975 : [ 6.61516e-006 ]
3976 : [ 6.73772e-006 ]
3977 : [ 6.65869e-006 ]
3978 : [ 6.37938e-006 ]
3979 : [ 6.84121e-006 ]
3980 : [ 6.64489e-006 ]
3981 : [ 6.56179e-006 ]
3982 : [ 6.46429e-006 ]
3983 : [ 6.7336e-006  ]
3984 : [ 6.57285e-006 ]
3985 : [ 6.54363e-006 ]
3986 : [ 6.58655e-006 ]
3987 : [ 6.53955e-006 ]
3988 : [ 6.60728e-006 ]
3989 : [ 6.60859e-006 ]
3990 : [ 6.67137e-006 ]
3991 : [ 6.58281e-006 ]
3992 : [ 6.28107e-006 ]
3993 : [ 6.82843e-006 ]
3994 : [ 6.39931e-006 ]
3995 : [ 6.76992e-006 ]
3996 : [ 6.9662e-006  ]
3997 : [ 6.5968e-006  ]
3998 : [ 7.11238e-006 ]
3999 : [ 6.71499e-006 ]
4000 : [ 6.60734e-006 ]
4001 : [ 6.6445e-006  ]
4002 : [ 6.60993e-006 ]
4003 : [ 6.43088e-006 ]
4004 : [ 6.50259e-006 ]
4005 : [ 6.70658e-006 ]
4006 : [ 6.63538e-006 ]
4007 : [ 6.58765e-006 ]
4008 : [ 6.90122e-006 ]
4009 : [ 6.46485e-006 ]
4010 : [ 6.37046e-006 ]
4011 : [ 6.49162e-006 ]
4012 : [ 6.56795e-006 ]
4013 : [ 6.76961e-006 ]
4014 : [ 6.58896e-006 ]
4015 : [ 6.76853e-006 ]
4016 : [ 7.05183e-006 ]
4017 : [ 6.61018e-006 ]
4018 : [ 6.47551e-006 ]
4019 : [ 6.44865e-006 ]
4020 : [ 6.57067e-006 ]
4021 : [ 6.69747e-006 ]
4022 : [ 6.3794e-006  ]
4023 : [ 6.84036e-006 ]
4024 : [ 6.66139e-006 ]
4025 : [ 6.55945e-006 ]
4026 : [ 6.61618e-006 ]
4027 : [ 6.85943e-006 ]
4028 : [ 6.5989e-006  ]
4029 : [ 6.82572e-006 ]
4030 : [ 6.67812e-006 ]
4031 : [ 6.65701e-006 ]
4032 : [ 6.49074e-006 ]
4033 : [ 6.40611e-006 ]
4034 : [ 6.699e-006   ]
4035 : [ 6.73575e-006 ]
4036 : [ 6.60669e-006 ]
4037 : [ 6.50062e-006 ]
4038 : [ 6.60581e-006 ]
4039 : [ 6.66715e-006 ]
4040 : [ 6.70654e-006 ]
4041 : [ 6.69717e-006 ]
4042 : [ 6.27199e-006 ]
4043 : [ 6.6129e-006  ]
4044 : [ 6.67065e-006 ]
4045 : [ 6.83959e-006 ]
4046 : [ 6.52359e-006 ]
4047 : [ 6.67854e-006 ]
4048 : [ 6.82856e-006 ]
4049 : [ 6.44817e-006 ]
4050 : [ 6.67587e-006 ]
4051 : [ 6.85727e-006 ]
4052 : [ 6.24853e-006 ]
4053 : [ 6.58454e-006 ]
4054 : [ 6.7093e-006  ]
4055 : [ 6.47286e-006 ]
4056 : [ 6.7771e-006  ]
4057 : [ 6.75322e-006 ]
4058 : [ 6.64655e-006 ]
4059 : [ 6.57996e-006 ]
4060 : [ 6.62702e-006 ]
4061 : [ 6.76404e-006 ]
4062 : [ 6.51561e-006 ]
4063 : [ 6.67337e-006 ]
4064 : [ 6.47437e-006 ]
4065 : [ 6.66825e-006 ]
4066 : [ 6.59645e-006 ]
4067 : [ 6.65741e-006 ]
4068 : [ 6.34575e-006 ]
4069 : [ 6.52798e-006 ]
4070 : [ 6.71413e-006 ]
4071 : [ 6.36049e-006 ]
4072 : [ 6.40815e-006 ]
4073 : [ 6.43882e-006 ]
4074 : [ 6.58878e-006 ]
4075 : [ 6.82654e-006 ]
4076 : [ 6.7587e-006  ]
4077 : [ 6.56052e-006 ]
4078 : [ 6.63589e-006 ]
4079 : [ 6.60067e-006 ]
4080 : [ 6.61184e-006 ]
4081 : [ 6.65547e-006 ]
4082 : [ 6.98548e-006 ]
4083 : [ 6.74797e-006 ]
4084 : [ 6.54669e-006 ]
4085 : [ 6.57653e-006 ]
4086 : [ 6.59238e-006 ]
4087 : [ 6.55974e-006 ]
4088 : [ 6.5456e-006  ]
4089 : [ 6.42949e-006 ]
4090 : [ 6.40156e-006 ]
4091 : [ 7.13874e-006 ]
4092 : [ 6.89845e-006 ]
4093 : [ 6.57273e-006 ]
4094 : [ 6.71656e-006 ]
4095 : [ 6.70864e-006 ]
4096 : [ 6.56256e-006 ]
4097 : [ 6.48594e-006 ]
4098 : [ 6.62488e-006 ]
4099 : [ 7.04776e-006 ]
4100 : [ 6.52959e-006 ]
4101 : [ 6.37765e-006 ]
4102 : [ 6.89893e-006 ]
4103 : [ 6.61363e-006 ]
4104 : [ 7.05986e-006 ]
4105 : [ 6.77231e-006 ]
4106 : [ 6.61256e-006 ]
4107 : [ 6.9546e-006  ]
4108 : [ 6.55638e-006 ]
4109 : [ 6.85415e-006 ]
4110 : [ 6.61365e-006 ]
4111 : [ 6.40402e-006 ]
4112 : [ 6.57146e-006 ]
4113 : [ 6.21262e-006 ]
4114 : [ 6.8127e-006  ]
4115 : [ 6.67047e-006 ]
4116 : [ 6.72485e-006 ]
4117 : [ 6.69006e-006 ]
4118 : [ 6.61112e-006 ]
4119 : [ 6.4641e-006  ]
4120 : [ 6.58591e-006 ]
4121 : [ 6.58445e-006 ]
4122 : [ 6.78327e-006 ]
4123 : [ 6.60736e-006 ]
4124 : [ 6.6116e-006  ]
4125 : [ 6.14676e-006 ]
4126 : [ 6.60574e-006 ]
4127 : [ 6.87274e-006 ]
4128 : [ 6.70229e-006 ]
4129 : [ 6.69279e-006 ]
4130 : [ 6.78305e-006 ]
4131 : [ 6.5386e-006  ]
4132 : [ 6.69974e-006 ]
4133 : [ 7.0375e-006  ]
4134 : [ 6.49075e-006 ]
4135 : [ 6.84306e-006 ]
4136 : [ 6.54224e-006 ]
4137 : [ 6.46299e-006 ]
4138 : [ 6.32737e-006 ]
4139 : [ 6.49824e-006 ]
4140 : [ 6.76075e-006 ]
4141 : [ 6.80139e-006 ]
4142 : [ 6.64264e-006 ]
4143 : [ 7.1309e-006  ]
4144 : [ 6.72839e-006 ]
4145 : [ 6.86578e-006 ]
4146 : [ 6.9695e-006  ]
4147 : [ 6.72538e-006 ]
4148 : [ 7.05407e-006 ]
4149 : [ 6.63121e-006 ]
4150 : [ 7.01863e-006 ]
4151 : [ 6.50941e-006 ]
4152 : [ 6.7959e-006  ]
4153 : [ 6.14882e-006 ]
4154 : [ 6.5598e-006  ]
4155 : [ 6.63972e-006 ]
4156 : [ 6.61377e-006 ]
4157 : [ 6.57922e-006 ]
4158 : [ 6.74746e-006 ]
4159 : [ 6.71112e-006 ]
4160 : [ 6.75001e-006 ]
4161 : [ 6.43752e-006 ]
4162 : [ 6.29052e-006 ]
4163 : [ 6.61022e-006 ]
4164 : [ 6.68447e-006 ]
4165 : [ 6.72982e-006 ]
4166 : [ 6.53323e-006 ]
4167 : [ 6.51246e-006 ]
4168 : [ 6.66888e-006 ]
4169 : [ 6.81147e-006 ]
4170 : [ 6.66388e-006 ]
4171 : [ 6.26358e-006 ]
4172 : [ 7.06183e-006 ]
4173 : [ 6.23874e-006 ]
4174 : [ 6.76946e-006 ]
4175 : [ 6.44908e-006 ]
4176 : [ 6.59536e-006 ]
4177 : [ 6.84061e-006 ]
4178 : [ 6.39198e-006 ]
4179 : [ 6.49782e-006 ]
4180 : [ 6.93775e-006 ]
4181 : [ 6.57416e-006 ]
4182 : [ 6.56315e-006 ]
4183 : [ 6.70485e-006 ]
4184 : [ 6.66402e-006 ]
4185 : [ 6.91732e-006 ]
4186 : [ 6.60418e-006 ]
4187 : [ 6.61511e-006 ]
4188 : [ 6.41438e-006 ]
4189 : [ 6.90093e-006 ]
4190 : [ 6.76378e-006 ]
4191 : [ 6.82164e-006 ]
4192 : [ 6.71149e-006 ]
4193 : [ 6.51276e-006 ]
4194 : [ 6.51368e-006 ]
4195 : [ 6.55049e-006 ]
4196 : [ 6.7065e-006  ]
4197 : [ 6.38471e-006 ]
4198 : [ 6.48001e-006 ]
4199 : [ 6.77396e-006 ]
4200 : [ 6.60447e-006 ]
4201 : [ 6.60658e-006 ]
4202 : [ 6.61003e-006 ]
4203 : [ 7.0675e-006  ]
4204 : [ 6.63653e-006 ]
4205 : [ 6.83219e-006 ]
4206 : [ 6.55453e-006 ]
4207 : [ 6.58379e-006 ]
4208 : [ 6.77847e-006 ]
4209 : [ 6.21732e-006 ]
4210 : [ 6.67596e-006 ]
4211 : [ 6.76349e-006 ]
4212 : [ 6.89026e-006 ]
4213 : [ 6.87439e-006 ]
4214 : [ 6.57131e-006 ]
4215 : [ 6.62452e-006 ]
4216 : [ 6.4609e-006  ]
4217 : [ 6.57236e-006 ]
4218 : [ 6.56238e-006 ]
4219 : [ 6.61212e-006 ]
4220 : [ 6.45958e-006 ]
4221 : [ 6.75706e-006 ]
4222 : [ 6.13807e-006 ]
4223 : [ 6.86261e-006 ]
4224 : [ 6.34733e-006 ]
4225 : [ 6.53849e-006 ]
4226 : [ 6.93965e-006 ]
4227 : [ 6.68261e-006 ]
4228 : [ 6.77207e-006 ]
4229 : [ 6.77374e-006 ]
4230 : [ 6.52196e-006 ]
4231 : [ 6.50798e-006 ]
4232 : [ 6.64019e-006 ]
4233 : [ 6.82425e-006 ]
4234 : [ 6.40965e-006 ]
4235 : [ 6.94562e-006 ]
4236 : [ 6.66741e-006 ]
4237 : [ 6.47734e-006 ]
4238 : [ 6.55913e-006 ]
4239 : [ 6.67167e-006 ]
4240 : [ 6.71099e-006 ]
4241 : [ 6.85259e-006 ]
4242 : [ 6.88572e-006 ]
4243 : [ 6.57869e-006 ]
4244 : [ 6.35667e-006 ]
4245 : [ 6.65142e-006 ]
4246 : [ 6.79364e-006 ]
4247 : [ 6.60972e-006 ]
4248 : [ 6.61823e-006 ]
4249 : [ 6.55797e-006 ]
4250 : [ 6.96989e-006 ]
4251 : [ 6.68391e-006 ]
4252 : [ 6.62789e-006 ]
4253 : [ 6.95051e-006 ]
4254 : [ 6.58047e-006 ]
4255 : [ 6.38802e-006 ]
4256 : [ 6.79996e-006 ]
4257 : [ 6.60752e-006 ]
4258 : [ 6.23293e-006 ]
4259 : [ 6.6651e-006  ]
4260 : [ 6.47623e-006 ]
4261 : [ 6.73275e-006 ]
4262 : [ 6.5469e-006  ]
4263 : [ 6.62648e-006 ]
4264 : [ 6.9139e-006  ]
4265 : [ 6.74858e-006 ]
4266 : [ 6.58321e-006 ]
4267 : [ 6.7718e-006  ]
4268 : [ 6.59452e-006 ]
4269 : [ 6.62479e-006 ]
4270 : [ 6.74438e-006 ]
4271 : [ 6.17381e-006 ]
4272 : [ 6.83696e-006 ]
4273 : [ 6.6612e-006  ]
4274 : [ 6.55111e-006 ]
4275 : [ 6.57944e-006 ]
4276 : [ 6.87372e-006 ]
4277 : [ 6.3389e-006  ]
4278 : [ 6.5845e-006  ]
4279 : [ 6.59349e-006 ]
4280 : [ 6.69127e-006 ]
4281 : [ 6.63567e-006 ]
4282 : [ 6.86438e-006 ]
4283 : [ 6.75995e-006 ]
4284 : [ 6.44576e-006 ]
4285 : [ 6.91415e-006 ]
4286 : [ 6.94315e-006 ]
4287 : [ 6.73018e-006 ]
4288 : [ 6.97683e-006 ]
4289 : [ 6.57585e-006 ]
4290 : [ 6.52157e-006 ]
4291 : [ 6.90767e-006 ]
4292 : [ 6.59698e-006 ]
4293 : [ 6.96601e-006 ]
4294 : [ 6.36905e-006 ]
4295 : [ 6.57657e-006 ]
4296 : [ 6.55867e-006 ]
4297 : [ 6.45595e-006 ]
4298 : [ 6.71158e-006 ]
4299 : [ 6.8589e-006  ]
4300 : [ 6.68889e-006 ]
4301 : [ 6.87956e-006 ]
4302 : [ 6.92885e-006 ]
4303 : [ 6.62408e-006 ]
4304 : [ 6.54224e-006 ]
4305 : [ 6.26695e-006 ]
4306 : [ 6.43076e-006 ]
4307 : [ 6.60085e-006 ]
4308 : [ 6.45855e-006 ]
4309 : [ 6.66115e-006 ]
4310 : [ 6.55584e-006 ]
4311 : [ 6.65489e-006 ]
4312 : [ 6.81028e-006 ]
4313 : [ 6.84025e-006 ]
4314 : [ 6.88171e-006 ]
4315 : [ 6.3725e-006  ]
4316 : [ 6.42984e-006 ]
4317 : [ 6.88331e-006 ]
4318 : [ 6.77442e-006 ]
4319 : [ 6.86521e-006 ]
4320 : [ 6.71075e-006 ]
4321 : [ 6.61846e-006 ]
4322 : [ 6.64826e-006 ]
4323 : [ 6.27027e-006 ]
4324 : [ 6.60052e-006 ]
4325 : [ 6.57769e-006 ]
4326 : [ 6.47228e-006 ]
4327 : [ 6.72011e-006 ]
4328 : [ 6.73524e-006 ]
4329 : [ 6.49545e-006 ]
4330 : [ 6.637e-006   ]
4331 : [ 6.75974e-006 ]
4332 : [ 6.65137e-006 ]
4333 : [ 6.55691e-006 ]
4334 : [ 6.49873e-006 ]
4335 : [ 6.39082e-006 ]
4336 : [ 6.55378e-006 ]
4337 : [ 6.63173e-006 ]
4338 : [ 6.50959e-006 ]
4339 : [ 6.63662e-006 ]
4340 : [ 6.77297e-006 ]
4341 : [ 6.57327e-006 ]
4342 : [ 6.80238e-006 ]
4343 : [ 6.40022e-006 ]
4344 : [ 6.62047e-006 ]
4345 : [ 6.54864e-006 ]
4346 : [ 6.67943e-006 ]
4347 : [ 6.71188e-006 ]
4348 : [ 6.78257e-006 ]
4349 : [ 6.69446e-006 ]
4350 : [ 6.96612e-006 ]
4351 : [ 6.41966e-006 ]
4352 : [ 6.69677e-006 ]
4353 : [ 7.00215e-006 ]
4354 : [ 6.59152e-006 ]
4355 : [ 7.01175e-006 ]
4356 : [ 6.89604e-006 ]
4357 : [ 7.06053e-006 ]
4358 : [ 6.64652e-006 ]
4359 : [ 6.56851e-006 ]
4360 : [ 6.88144e-006 ]
4361 : [ 6.47353e-006 ]
4362 : [ 6.31388e-006 ]
4363 : [ 6.39991e-006 ]
4364 : [ 6.69121e-006 ]
4365 : [ 6.71354e-006 ]
4366 : [ 6.68895e-006 ]
4367 : [ 6.60414e-006 ]
4368 : [ 6.73436e-006 ]
4369 : [ 6.51485e-006 ]
4370 : [ 6.45395e-006 ]
4371 : [ 6.42208e-006 ]
4372 : [ 6.66173e-006 ]
4373 : [ 6.6647e-006  ]
4374 : [ 6.61096e-006 ]
4375 : [ 6.86238e-006 ]
4376 : [ 6.4389e-006  ]
4377 : [ 6.70999e-006 ]
4378 : [ 6.62576e-006 ]
4379 : [ 6.67621e-006 ]
4380 : [ 6.62163e-006 ]
4381 : [ 6.73825e-006 ]
4382 : [ 6.69997e-006 ]
4383 : [ 6.9469e-006  ]
4384 : [ 6.63607e-006 ]
4385 : [ 6.89771e-006 ]
4386 : [ 6.70147e-006 ]
4387 : [ 6.59324e-006 ]
4388 : [ 6.62259e-006 ]
4389 : [ 6.69649e-006 ]
4390 : [ 6.25611e-006 ]
4391 : [ 6.60957e-006 ]
4392 : [ 6.50396e-006 ]
4393 : [ 6.94082e-006 ]
4394 : [ 6.72127e-006 ]
4395 : [ 6.67047e-006 ]
4396 : [ 6.43694e-006 ]
4397 : [ 6.77851e-006 ]
4398 : [ 6.77777e-006 ]
4399 : [ 6.59963e-006 ]
4400 : [ 6.52571e-006 ]
4401 : [ 6.54293e-006 ]
4402 : [ 6.82338e-006 ]
4403 : [ 6.6451e-006  ]
4404 : [ 6.56203e-006 ]
4405 : [ 6.91881e-006 ]
4406 : [ 6.47209e-006 ]
4407 : [ 6.50473e-006 ]
4408 : [ 7.07325e-006 ]
4409 : [ 6.49359e-006 ]
4410 : [ 6.56325e-006 ]
4411 : [ 6.77915e-006 ]
4412 : [ 6.84338e-006 ]
4413 : [ 6.67764e-006 ]
4414 : [ 6.51634e-006 ]
4415 : [ 6.70393e-006 ]
4416 : [ 6.57934e-006 ]
4417 : [ 6.53359e-006 ]
4418 : [ 7.03364e-006 ]
4419 : [ 6.99521e-006 ]
4420 : [ 6.90469e-006 ]
4421 : [ 6.43917e-006 ]
4422 : [ 6.73451e-006 ]
4423 : [ 7.01942e-006 ]
4424 : [ 6.84123e-006 ]
4425 : [ 6.58197e-006 ]
4426 : [ 6.54183e-006 ]
4427 : [ 6.67127e-006 ]
4428 : [ 6.89473e-006 ]
4429 : [ 6.49677e-006 ]
4430 : [ 6.1978e-006  ]
4431 : [ 6.61003e-006 ]
4432 : [ 6.68371e-006 ]
4433 : [ 6.89316e-006 ]
4434 : [ 6.80726e-006 ]
4435 : [ 6.7471e-006  ]
4436 : [ 6.50927e-006 ]
4437 : [ 6.97264e-006 ]
4438 : [ 6.34578e-006 ]
4439 : [ 6.63986e-006 ]
4440 : [ 6.3884e-006  ]
4441 : [ 6.7539e-006  ]
4442 : [ 6.51563e-006 ]
4443 : [ 6.59783e-006 ]
4444 : [ 7.008e-006   ]
4445 : [ 6.56129e-006 ]
4446 : [ 6.27651e-006 ]
4447 : [ 6.5275e-006  ]
4448 : [ 6.7605e-006  ]
4449 : [ 6.53904e-006 ]
4450 : [ 6.81162e-006 ]
4451 : [ 6.65041e-006 ]
4452 : [ 6.75036e-006 ]
4453 : [ 6.50285e-006 ]
4454 : [ 6.6058e-006  ]
4455 : [ 6.63334e-006 ]
4456 : [ 7.03009e-006 ]
4457 : [ 6.61608e-006 ]
4458 : [ 6.34655e-006 ]
4459 : [ 6.69592e-006 ]
4460 : [ 6.65209e-006 ]
4461 : [ 6.73567e-006 ]
4462 : [ 6.82974e-006 ]
4463 : [ 6.52599e-006 ]
4464 : [ 6.61162e-006 ]
4465 : [ 6.44106e-006 ]
4466 : [ 6.71478e-006 ]
4467 : [ 6.4145e-006  ]
4468 : [ 6.62374e-006 ]
4469 : [ 6.51736e-006 ]
4470 : [ 6.59661e-006 ]
4471 : [ 6.66185e-006 ]
4472 : [ 6.34361e-006 ]
4473 : [ 6.42118e-006 ]
4474 : [ 6.26241e-006 ]
4475 : [ 6.46397e-006 ]
4476 : [ 6.7296e-006  ]
4477 : [ 6.52245e-006 ]
4478 : [ 6.56581e-006 ]
4479 : [ 6.61306e-006 ]
4480 : [ 6.33013e-006 ]
4481 : [ 6.65961e-006 ]
4482 : [ 6.51615e-006 ]
4483 : [ 6.89997e-006 ]
4484 : [ 6.78251e-006 ]
4485 : [ 6.47766e-006 ]
4486 : [ 6.90884e-006 ]
4487 : [ 7.07914e-006 ]
4488 : [ 6.61878e-006 ]
4489 : [ 6.60119e-006 ]
4490 : [ 6.79051e-006 ]
4491 : [ 6.71732e-006 ]
4492 : [ 6.32517e-006 ]
4493 : [ 6.34917e-006 ]
4494 : [ 6.70676e-006 ]
4495 : [ 6.48013e-006 ]
4496 : [ 6.95833e-006 ]
4497 : [ 6.70478e-006 ]
4498 : [ 6.69546e-006 ]
4499 : [ 6.76131e-006 ]
4500 : [ 6.50339e-006 ]
4501 : [ 6.89355e-006 ]
4502 : [ 6.93981e-006 ]
4503 : [ 6.73826e-006 ]
4504 : [ 6.83445e-006 ]
4505 : [ 6.57119e-006 ]
4506 : [ 6.52432e-006 ]
4507 : [ 6.72794e-006 ]
4508 : [ 6.67325e-006 ]
4509 : [ 6.6292e-006  ]
4510 : [ 6.38536e-006 ]
4511 : [ 7.06491e-006 ]
4512 : [ 6.6751e-006  ]
4513 : [ 6.3384e-006  ]
4514 : [ 6.57787e-006 ]
4515 : [ 6.65263e-006 ]
4516 : [ 6.68966e-006 ]
4517 : [ 6.66693e-006 ]
4518 : [ 6.84922e-006 ]
4519 : [ 6.49945e-006 ]
4520 : [ 6.43149e-006 ]
4521 : [ 6.49652e-006 ]
4522 : [ 6.71835e-006 ]
4523 : [ 6.55074e-006 ]
4524 : [ 6.67321e-006 ]
4525 : [ 7.09341e-006 ]
4526 : [ 6.67421e-006 ]
4527 : [ 6.83926e-006 ]
4528 : [ 6.5357e-006  ]
4529 : [ 6.65704e-006 ]
4530 : [ 6.54689e-006 ]
4531 : [ 6.67512e-006 ]
4532 : [ 6.81771e-006 ]
4533 : [ 6.65024e-006 ]
4534 : [ 6.65688e-006 ]
4535 : [ 6.91413e-006 ]
4536 : [ 6.58657e-006 ]
4537 : [ 6.53626e-006 ]
4538 : [ 6.94467e-006 ]
4539 : [ 6.42339e-006 ]
4540 : [ 6.74577e-006 ]
4541 : [ 6.58773e-006 ]
4542 : [ 6.71723e-006 ]
4543 : [ 7.00603e-006 ]
4544 : [ 6.34975e-006 ]
4545 : [ 6.75131e-006 ]
4546 : [ 6.61391e-006 ]
4547 : [ 6.60804e-006 ]
4548 : [ 6.80332e-006 ]
4549 : [ 6.55856e-006 ]
4550 : [ 6.72336e-006 ]
4551 : [ 6.80095e-006 ]
4552 : [ 6.48193e-006 ]
4553 : [ 6.83288e-006 ]
4554 : [ 6.55281e-006 ]
4555 : [ 6.63393e-006 ]
4556 : [ 6.87745e-006 ]
4557 : [ 6.35114e-006 ]
4558 : [ 6.75996e-006 ]
4559 : [ 6.6062e-006  ]
4560 : [ 6.64921e-006 ]
4561 : [ 6.65365e-006 ]
4562 : [ 6.91924e-006 ]
4563 : [ 6.75624e-006 ]
4564 : [ 6.90257e-006 ]
4565 : [ 7.08058e-006 ]
4566 : [ 6.37615e-006 ]
4567 : [ 6.60638e-006 ]
4568 : [ 7.05134e-006 ]
4569 : [ 6.55791e-006 ]
4570 : [ 7.02688e-006 ]
4571 : [ 6.49833e-006 ]
4572 : [ 6.89422e-006 ]
4573 : [ 6.40368e-006 ]
4574 : [ 6.74187e-006 ]
4575 : [ 6.87565e-006 ]
4576 : [ 6.71325e-006 ]
4577 : [ 6.67164e-006 ]
4578 : [ 6.67355e-006 ]
4579 : [ 6.50545e-006 ]
4580 : [ 6.45154e-006 ]
4581 : [ 6.5054e-006  ]
4582 : [ 6.69786e-006 ]
4583 : [ 6.59169e-006 ]
4584 : [ 6.84349e-006 ]
4585 : [ 6.65832e-006 ]
4586 : [ 6.70572e-006 ]
4587 : [ 6.37151e-006 ]
4588 : [ 6.77464e-006 ]
4589 : [ 6.9232e-006  ]
4590 : [ 6.74626e-006 ]
4591 : [ 6.91299e-006 ]
4592 : [ 6.92833e-006 ]
4593 : [ 6.4483e-006  ]
4594 : [ 6.64086e-006 ]
4595 : [ 6.6944e-006  ]
4596 : [ 6.52503e-006 ]
4597 : [ 6.78393e-006 ]
4598 : [ 6.60924e-006 ]
4599 : [ 7.13837e-006 ]
4600 : [ 6.72273e-006 ]
4601 : [ 6.57087e-006 ]
4602 : [ 6.83449e-006 ]
4603 : [ 6.62924e-006 ]
4604 : [ 6.7846e-006  ]
4605 : [ 6.80705e-006 ]
4606 : [ 6.76185e-006 ]
4607 : [ 6.33956e-006 ]
4608 : [ 6.49416e-006 ]
4609 : [ 6.80523e-006 ]
4610 : [ 6.80242e-006 ]
4611 : [ 6.31933e-006 ]
4612 : [ 6.83299e-006 ]
4613 : [ 6.71848e-006 ]
4614 : [ 6.30065e-006 ]
4615 : [ 6.94697e-006 ]
4616 : [ 6.58352e-006 ]
4617 : [ 6.42434e-006 ]
4618 : [ 6.5225e-006  ]
4619 : [ 6.94044e-006 ]
4620 : [ 6.5272e-006  ]
4621 : [ 6.28153e-006 ]
4622 : [ 6.745e-006   ]
4623 : [ 6.66746e-006 ]
4624 : [ 6.875e-006   ]
4625 : [ 6.56636e-006 ]
4626 : [ 6.6532e-006  ]
4627 : [ 6.60453e-006 ]
4628 : [ 6.52811e-006 ]
4629 : [ 6.70368e-006 ]
4630 : [ 6.98021e-006 ]
4631 : [ 6.60052e-006 ]
4632 : [ 6.77088e-006 ]
4633 : [ 6.51476e-006 ]
4634 : [ 6.72091e-006 ]
4635 : [ 6.54598e-006 ]
4636 : [ 6.48789e-006 ]
4637 : [ 6.62321e-006 ]
4638 : [ 6.50667e-006 ]
4639 : [ 6.60912e-006 ]
4640 : [ 6.87031e-006 ]
4641 : [ 6.41712e-006 ]
4642 : [ 6.72352e-006 ]
4643 : [ 6.59484e-006 ]
4644 : [ 6.90527e-006 ]
4645 : [ 6.77146e-006 ]
4646 : [ 6.53161e-006 ]
4647 : [ 6.17108e-006 ]
4648 : [ 6.82086e-006 ]
4649 : [ 6.61836e-006 ]
4650 : [ 6.45168e-006 ]
4651 : [ 7.08542e-006 ]
4652 : [ 6.63509e-006 ]
4653 : [ 6.60346e-006 ]
4654 : [ 6.91199e-006 ]
4655 : [ 6.7613e-006  ]
4656 : [ 6.57875e-006 ]
4657 : [ 6.74551e-006 ]
4658 : [ 6.5851e-006  ]
4659 : [ 7.03747e-006 ]
4660 : [ 7.13624e-006 ]
4661 : [ 6.92287e-006 ]
4662 : [ 6.36932e-006 ]
4663 : [ 6.34624e-006 ]
4664 : [ 6.74841e-006 ]
4665 : [ 6.55774e-006 ]
4666 : [ 6.89087e-006 ]
4667 : [ 6.47505e-006 ]
4668 : [ 6.71054e-006 ]
4669 : [ 6.6e-006     ]
4670 : [ 6.79901e-006 ]
4671 : [ 6.5166e-006  ]
4672 : [ 6.64622e-006 ]
4673 : [ 6.53525e-006 ]
4674 : [ 6.65198e-006 ]
4675 : [ 6.2949e-006  ]
4676 : [ 6.68174e-006 ]
4677 : [ 6.2505e-006  ]
4678 : [ 6.784e-006   ]
4679 : [ 6.50144e-006 ]
4680 : [ 6.75924e-006 ]
4681 : [ 6.63242e-006 ]
4682 : [ 6.6246e-006  ]
4683 : [ 6.67241e-006 ]
4684 : [ 6.50384e-006 ]
4685 : [ 6.64871e-006 ]
4686 : [ 6.56228e-006 ]
4687 : [ 6.57351e-006 ]
4688 : [ 6.74437e-006 ]
4689 : [ 6.43488e-006 ]
4690 : [ 6.99941e-006 ]
4691 : [ 6.67186e-006 ]
4692 : [ 6.68114e-006 ]
4693 : [ 6.72809e-006 ]
4694 : [ 6.65797e-006 ]
4695 : [ 6.65909e-006 ]
4696 : [ 6.50421e-006 ]
4697 : [ 6.62942e-006 ]
4698 : [ 6.43583e-006 ]
4699 : [ 7.10039e-006 ]
4700 : [ 6.52031e-006 ]
4701 : [ 6.67504e-006 ]
4702 : [ 6.66579e-006 ]
4703 : [ 6.68004e-006 ]
4704 : [ 6.64678e-006 ]
4705 : [ 6.7815e-006  ]
4706 : [ 6.9791e-006  ]
4707 : [ 6.44015e-006 ]
4708 : [ 6.53005e-006 ]
4709 : [ 6.55976e-006 ]
4710 : [ 6.73905e-006 ]
4711 : [ 6.51291e-006 ]
4712 : [ 6.70196e-006 ]
4713 : [ 6.38088e-006 ]
4714 : [ 6.6344e-006  ]
4715 : [ 6.54708e-006 ]
4716 : [ 6.4668e-006  ]
4717 : [ 6.72022e-006 ]
4718 : [ 6.50369e-006 ]
4719 : [ 6.54664e-006 ]
4720 : [ 6.31942e-006 ]
4721 : [ 6.6824e-006  ]
4722 : [ 6.37988e-006 ]
4723 : [ 6.62248e-006 ]
4724 : [ 6.86389e-006 ]
4725 : [ 6.75869e-006 ]
4726 : [ 6.56353e-006 ]
4727 : [ 6.46454e-006 ]
4728 : [ 6.61548e-006 ]
4729 : [ 6.6014e-006  ]
4730 : [ 6.89091e-006 ]
4731 : [ 6.71546e-006 ]
4732 : [ 6.56561e-006 ]
4733 : [ 6.67502e-006 ]
4734 : [ 6.82609e-006 ]
4735 : [ 6.19407e-006 ]
4736 : [ 6.57128e-006 ]
4737 : [ 6.61814e-006 ]
4738 : [ 6.83113e-006 ]
4739 : [ 6.96662e-006 ]
4740 : [ 6.5819e-006  ]
4741 : [ 6.66882e-006 ]
4742 : [ 6.58131e-006 ]
4743 : [ 7.10371e-006 ]
4744 : [ 6.73543e-006 ]
4745 : [ 6.77242e-006 ]
4746 : [ 6.82538e-006 ]
4747 : [ 6.59386e-006 ]
4748 : [ 6.69268e-006 ]
4749 : [ 6.69047e-006 ]
4750 : [ 6.8516e-006  ]
4751 : [ 6.6474e-006  ]
4752 : [ 6.72825e-006 ]
4753 : [ 6.83041e-006 ]
4754 : [ 6.72467e-006 ]
4755 : [ 6.66664e-006 ]
4756 : [ 6.65951e-006 ]
4757 : [ 6.85614e-006 ]
4758 : [ 6.55722e-006 ]
4759 : [ 6.66802e-006 ]
4760 : [ 6.85682e-006 ]
4761 : [ 6.57878e-006 ]
4762 : [ 6.62366e-006 ]
4763 : [ 6.51267e-006 ]
4764 : [ 6.53936e-006 ]
4765 : [ 6.62854e-006 ]
4766 : [ 6.88908e-006 ]
4767 : [ 6.70476e-006 ]
4768 : [ 6.7576e-006  ]
4769 : [ 6.62225e-006 ]
4770 : [ 6.7076e-006  ]
4771 : [ 6.68893e-006 ]
4772 : [ 6.77591e-006 ]
4773 : [ 6.75734e-006 ]
4774 : [ 6.54969e-006 ]
4775 : [ 6.67076e-006 ]
4776 : [ 6.70083e-006 ]
4777 : [ 6.74572e-006 ]
4778 : [ 6.57152e-006 ]
4779 : [ 6.32028e-006 ]
4780 : [ 7.01791e-006 ]
4781 : [ 6.9606e-006  ]
4782 : [ 6.40323e-006 ]
4783 : [ 6.63989e-006 ]
4784 : [ 6.64231e-006 ]
4785 : [ 6.48551e-006 ]
4786 : [ 6.57722e-006 ]
4787 : [ 6.64819e-006 ]
4788 : [ 6.63133e-006 ]
4789 : [ 6.64526e-006 ]
4790 : [ 6.34477e-006 ]
4791 : [ 6.73918e-006 ]
4792 : [ 6.80746e-006 ]
4793 : [ 6.55514e-006 ]
4794 : [ 6.7223e-006  ]
4795 : [ 6.5889e-006  ]
4796 : [ 6.62717e-006 ]
4797 : [ 6.77529e-006 ]
4798 : [ 6.78352e-006 ]
4799 : [ 6.86671e-006 ]
4800 : [ 6.63935e-006 ]
4801 : [ 6.65263e-006 ]
4802 : [ 7.00897e-006 ]
4803 : [ 6.84511e-006 ]
4804 : [ 6.62938e-006 ]
4805 : [ 6.57518e-006 ]
4806 : [ 6.61563e-006 ]
4807 : [ 6.66783e-006 ]
4808 : [ 6.67134e-006 ]
4809 : [ 6.71661e-006 ]
4810 : [ 6.79318e-006 ]
4811 : [ 6.66952e-006 ]
4812 : [ 6.5256e-006  ]
4813 : [ 6.72645e-006 ]
4814 : [ 6.51655e-006 ]
4815 : [ 6.93e-006    ]
4816 : [ 6.66611e-006 ]
4817 : [ 6.57471e-006 ]
4818 : [ 6.68017e-006 ]
4819 : [ 7.00752e-006 ]
4820 : [ 6.94839e-006 ]
4821 : [ 6.60965e-006 ]
4822 : [ 6.6108e-006  ]
4823 : [ 6.88874e-006 ]
4824 : [ 6.47466e-006 ]
4825 : [ 6.56187e-006 ]
4826 : [ 6.52471e-006 ]
4827 : [ 6.7475e-006  ]
4828 : [ 6.61274e-006 ]
4829 : [ 6.7495e-006  ]
4830 : [ 6.62574e-006 ]
4831 : [ 6.39749e-006 ]
4832 : [ 6.89938e-006 ]
4833 : [ 6.57517e-006 ]
4834 : [ 6.97937e-006 ]
4835 : [ 6.75216e-006 ]
4836 : [ 6.92739e-006 ]
4837 : [ 6.2145e-006  ]
4838 : [ 6.47602e-006 ]
4839 : [ 6.65608e-006 ]
4840 : [ 6.72879e-006 ]
4841 : [ 6.72081e-006 ]
4842 : [ 6.75937e-006 ]
4843 : [ 6.58899e-006 ]
4844 : [ 6.74474e-006 ]
4845 : [ 6.63053e-006 ]
4846 : [ 6.64315e-006 ]
4847 : [ 6.65324e-006 ]
4848 : [ 6.70615e-006 ]
4849 : [ 6.4582e-006  ]
4850 : [ 6.60176e-006 ]
4851 : [ 6.28186e-006 ]
4852 : [ 6.6421e-006  ]
4853 : [ 6.62071e-006 ]
4854 : [ 6.61247e-006 ]
4855 : [ 6.44848e-006 ]
4856 : [ 6.47686e-006 ]
4857 : [ 6.53465e-006 ]
4858 : [ 6.84287e-006 ]
4859 : [ 6.57411e-006 ]
4860 : [ 6.5002e-006  ]
4861 : [ 6.35086e-006 ]
4862 : [ 6.69905e-006 ]
4863 : [ 6.81568e-006 ]
4864 : [ 6.94143e-006 ]
4865 : [ 6.60248e-006 ]
4866 : [ 6.60635e-006 ]
4867 : [ 6.57166e-006 ]
4868 : [ 6.32349e-006 ]
4869 : [ 6.71892e-006 ]
4870 : [ 6.25024e-006 ]
4871 : [ 6.66091e-006 ]
4872 : [ 6.48568e-006 ]
4873 : [ 6.58383e-006 ]
4874 : [ 6.78476e-006 ]
4875 : [ 6.47587e-006 ]
4876 : [ 6.65984e-006 ]
4877 : [ 6.47527e-006 ]
4878 : [ 6.44373e-006 ]
4879 : [ 6.44948e-006 ]
4880 : [ 6.77015e-006 ]
4881 : [ 6.47717e-006 ]
4882 : [ 6.40516e-006 ]
4883 : [ 6.63085e-006 ]
4884 : [ 6.91877e-006 ]
4885 : [ 6.29232e-006 ]
4886 : [ 6.66047e-006 ]
4887 : [ 6.83985e-006 ]
4888 : [ 6.64696e-006 ]
4889 : [ 6.71754e-006 ]
4890 : [ 6.5999e-006  ]
4891 : [ 6.69982e-006 ]
4892 : [ 6.76347e-006 ]
4893 : [ 6.85262e-006 ]
4894 : [ 6.93791e-006 ]
4895 : [ 6.61117e-006 ]
4896 : [ 6.60231e-006 ]
4897 : [ 6.67198e-006 ]
4898 : [ 6.33839e-006 ]
4899 : [ 6.55538e-006 ]
4900 : [ 6.79181e-006 ]
4901 : [ 6.83139e-006 ]
4902 : [ 6.64947e-006 ]
4903 : [ 6.86301e-006 ]
4904 : [ 6.77133e-006 ]
4905 : [ 7.10147e-006 ]
4906 : [ 6.59092e-006 ]
4907 : [ 6.59778e-006 ]
4908 : [ 6.62965e-006 ]
4909 : [ 6.6756e-006  ]
4910 : [ 6.61011e-006 ]
4911 : [ 6.63161e-006 ]
4912 : [ 6.88363e-006 ]
4913 : [ 6.38778e-006 ]
4914 : [ 6.67758e-006 ]
4915 : [ 6.83644e-006 ]
4916 : [ 6.24121e-006 ]
4917 : [ 6.70606e-006 ]
4918 : [ 6.65743e-006 ]
4919 : [ 6.56134e-006 ]
4920 : [ 6.60756e-006 ]
4921 : [ 6.39786e-006 ]
4922 : [ 6.56046e-006 ]
4923 : [ 6.75725e-006 ]
4924 : [ 6.27185e-006 ]
4925 : [ 6.90219e-006 ]
4926 : [ 6.59168e-006 ]
4927 : [ 6.54265e-006 ]
4928 : [ 6.5482e-006  ]
4929 : [ 6.92759e-006 ]
4930 : [ 6.93174e-006 ]
4931 : [ 6.66651e-006 ]
4932 : [ 6.67435e-006 ]
4933 : [ 6.39343e-006 ]
4934 : [ 6.21664e-006 ]
4935 : [ 6.64532e-006 ]
4936 : [ 6.86022e-006 ]
4937 : [ 6.66859e-006 ]
4938 : [ 6.5518e-006  ]
4939 : [ 6.77961e-006 ]
4940 : [ 6.76358e-006 ]
4941 : [ 6.66133e-006 ]
4942 : [ 6.94792e-006 ]
4943 : [ 6.68763e-006 ]
4944 : [ 6.62439e-006 ]
4945 : [ 6.58327e-006 ]
4946 : [ 6.9727e-006  ]
4947 : [ 6.22527e-006 ]
4948 : [ 6.61415e-006 ]
4949 : [ 6.8039e-006  ]
4950 : [ 6.4338e-006  ]
4951 : [ 6.46206e-006 ]
4952 : [ 6.98101e-006 ]
4953 : [ 6.88375e-006 ]
4954 : [ 6.56694e-006 ]
4955 : [ 6.65827e-006 ]
4956 : [ 6.44165e-006 ]
4957 : [ 6.68154e-006 ]
4958 : [ 6.49397e-006 ]
4959 : [ 6.31741e-006 ]
4960 : [ 6.91388e-006 ]
4961 : [ 6.59785e-006 ]
4962 : [ 6.61673e-006 ]
4963 : [ 6.72654e-006 ]
4964 : [ 6.59858e-006 ]
4965 : [ 6.1708e-006  ]
4966 : [ 6.76404e-006 ]
4967 : [ 6.24499e-006 ]
4968 : [ 6.66762e-006 ]
4969 : [ 6.75957e-006 ]
4970 : [ 6.6591e-006  ]
4971 : [ 6.92302e-006 ]
4972 : [ 6.22324e-006 ]
4973 : [ 6.52869e-006 ]
4974 : [ 6.75213e-006 ]
4975 : [ 6.58011e-006 ]
4976 : [ 6.65175e-006 ]
4977 : [ 6.19587e-006 ]
4978 : [ 6.64174e-006 ]
4979 : [ 6.51764e-006 ]
4980 : [ 6.55393e-006 ]
4981 : [ 6.61649e-006 ]
4982 : [ 6.87758e-006 ]
4983 : [ 6.19951e-006 ]
4984 : [ 6.69661e-006 ]
4985 : [ 6.86851e-006 ]
4986 : [ 6.67507e-006 ]
4987 : [ 6.55375e-006 ]
4988 : [ 6.5758e-006  ]
4989 : [ 6.55734e-006 ]
4990 : [ 6.64031e-006 ]
4991 : [ 6.36702e-006 ]
4992 : [ 6.64965e-006 ]
4993 : [ 6.74967e-006 ]
4994 : [ 6.6858e-006  ]
4995 : [ 6.70958e-006 ]
4996 : [ 6.84241e-006 ]
4997 : [ 6.72209e-006 ]
4998 : [ 6.66986e-006 ]
4999 : [ 6.55058e-006 ]
5000 : [ 6.58551e-006 ]
5001 : [ 6.67128e-006 ]
5002 : [ 7.06663e-006 ]
5003 : [ 6.41241e-006 ]
5004 : [ 6.8823e-006  ]
5005 : [ 6.85669e-006 ]
5006 : [ 6.76517e-006 ]
5007 : [ 6.6104e-006  ]
5008 : [ 6.65151e-006 ]
5009 : [ 6.21115e-006 ]
5010 : [ 6.4641e-006  ]
5011 : [ 6.80815e-006 ]
5012 : [ 6.71201e-006 ]
5013 : [ 6.52065e-006 ]
5014 : [ 6.23358e-006 ]
5015 : [ 6.6196e-006  ]
5016 : [ 6.52763e-006 ]
5017 : [ 6.79613e-006 ]
5018 : [ 6.2632e-006  ]
5019 : [ 6.71769e-006 ]
5020 : [ 6.54257e-006 ]
5021 : [ 6.20778e-006 ]
5022 : [ 6.7994e-006  ]
5023 : [ 6.55893e-006 ]
5024 : [ 6.50994e-006 ]
5025 : [ 6.5713e-006  ]
5026 : [ 6.58437e-006 ]
5027 : [ 6.75313e-006 ]
5028 : [ 6.61767e-006 ]
5029 : [ 6.39455e-006 ]
5030 : [ 6.66438e-006 ]
5031 : [ 6.77705e-006 ]
5032 : [ 6.50887e-006 ]
5033 : [ 6.69205e-006 ]
5034 : [ 6.74615e-006 ]
5035 : [ 6.25534e-006 ]
5036 : [ 6.64779e-006 ]
5037 : [ 6.82892e-006 ]
5038 : [ 6.47062e-006 ]
5039 : [ 6.66996e-006 ]
5040 : [ 6.5077e-006  ]
5041 : [ 6.94964e-006 ]
5042 : [ 6.46744e-006 ]
5043 : [ 6.35644e-006 ]
5044 : [ 6.63918e-006 ]
5045 : [ 6.58379e-006 ]
5046 : [ 6.58062e-006 ]
5047 : [ 6.70281e-006 ]
5048 : [ 6.54105e-006 ]
5049 : [ 6.80481e-006 ]
5050 : [ 6.66158e-006 ]
5051 : [ 6.94641e-006 ]
5052 : [ 6.28075e-006 ]
5053 : [ 7.10552e-006 ]
5054 : [ 6.53955e-006 ]
5055 : [ 6.66322e-006 ]
5056 : [ 6.48781e-006 ]
5057 : [ 6.71365e-006 ]
5058 : [ 6.67039e-006 ]
5059 : [ 6.64021e-006 ]
5060 : [ 6.84065e-006 ]
5061 : [ 6.59231e-006 ]
5062 : [ 6.43826e-006 ]
5063 : [ 6.49788e-006 ]
5064 : [ 6.47827e-006 ]
5065 : [ 6.42997e-006 ]
5066 : [ 6.72262e-006 ]
5067 : [ 6.56069e-006 ]
5068 : [ 6.52893e-006 ]
5069 : [ 6.67776e-006 ]
5070 : [ 6.63602e-006 ]
5071 : [ 6.72046e-006 ]
5072 : [ 6.47484e-006 ]
5073 : [ 6.55313e-006 ]
5074 : [ 6.40149e-006 ]
5075 : [ 6.84806e-006 ]
5076 : [ 6.3043e-006  ]
5077 : [ 6.46374e-006 ]
5078 : [ 6.6599e-006  ]
5079 : [ 6.82967e-006 ]
5080 : [ 6.58218e-006 ]
5081 : [ 6.84793e-006 ]
5082 : [ 6.61843e-006 ]
5083 : [ 6.69504e-006 ]
5084 : [ 6.61486e-006 ]
5085 : [ 6.78302e-006 ]
5086 : [ 6.56244e-006 ]
5087 : [ 6.69669e-006 ]
5088 : [ 6.50508e-006 ]
5089 : [ 6.94655e-006 ]
5090 : [ 6.53298e-006 ]
5091 : [ 6.56873e-006 ]
5092 : [ 6.73151e-006 ]
5093 : [ 6.77238e-006 ]
5094 : [ 6.61284e-006 ]
5095 : [ 6.40031e-006 ]
5096 : [ 6.6441e-006  ]
5097 : [ 6.52563e-006 ]
5098 : [ 6.92602e-006 ]
5099 : [ 6.3528e-006  ]
5100 : [ 6.61115e-006 ]
5101 : [ 6.66641e-006 ]
5102 : [ 6.60561e-006 ]
5103 : [ 6.89832e-006 ]
5104 : [ 6.76247e-006 ]
5105 : [ 6.68215e-006 ]
5106 : [ 6.56436e-006 ]
5107 : [ 6.52835e-006 ]
5108 : [ 6.92633e-006 ]
5109 : [ 6.74351e-006 ]
5110 : [ 6.70405e-006 ]
5111 : [ 6.61276e-006 ]
5112 : [ 6.72762e-006 ]
5113 : [ 6.95192e-006 ]
5114 : [ 6.6227e-006  ]
5115 : [ 6.26317e-006 ]
5116 : [ 6.55998e-006 ]
5117 : [ 6.64134e-006 ]
5118 : [ 6.69431e-006 ]
5119 : [ 6.48387e-006 ]
5120 : [ 6.58004e-006 ]
5121 : [ 6.82638e-006 ]
5122 : [ 6.89188e-006 ]
5123 : [ 6.67274e-006 ]
5124 : [ 6.69057e-006 ]
5125 : [ 6.43685e-006 ]
5126 : [ 6.60612e-006 ]
5127 : [ 7.02199e-006 ]
5128 : [ 6.67317e-006 ]
5129 : [ 6.47316e-006 ]
5130 : [ 6.51922e-006 ]
5131 : [ 6.44675e-006 ]
5132 : [ 6.63922e-006 ]
5133 : [ 6.99114e-006 ]
5134 : [ 6.80128e-006 ]
5135 : [ 6.74169e-006 ]
5136 : [ 6.83768e-006 ]
5137 : [ 6.59426e-006 ]
5138 : [ 6.58143e-006 ]
5139 : [ 6.63774e-006 ]
5140 : [ 6.77101e-006 ]
5141 : [ 7.12024e-006 ]
5142 : [ 6.54052e-006 ]
5143 : [ 6.34842e-006 ]
5144 : [ 6.34856e-006 ]
5145 : [ 6.60299e-006 ]
5146 : [ 6.53821e-006 ]
5147 : [ 6.52169e-006 ]
5148 : [ 6.64472e-006 ]
5149 : [ 6.73697e-006 ]
5150 : [ 6.86479e-006 ]
5151 : [ 6.70595e-006 ]
5152 : [ 6.62028e-006 ]
5153 : [ 6.4489e-006  ]
5154 : [ 6.52134e-006 ]
5155 : [ 6.89728e-006 ]
5156 : [ 6.66855e-006 ]
5157 : [ 6.62356e-006 ]
5158 : [ 6.52854e-006 ]
5159 : [ 6.62416e-006 ]
5160 : [ 6.73411e-006 ]
5161 : [ 6.72059e-006 ]
5162 : [ 6.6693e-006  ]
5163 : [ 6.42805e-006 ]
5164 : [ 6.64317e-006 ]
5165 : [ 6.46971e-006 ]
5166 : [ 6.6454e-006  ]
5167 : [ 6.6667e-006  ]
5168 : [ 6.49841e-006 ]
5169 : [ 6.85427e-006 ]
5170 : [ 6.75139e-006 ]
5171 : [ 6.90503e-006 ]
5172 : [ 6.54838e-006 ]
5173 : [ 6.52255e-006 ]
5174 : [ 6.73177e-006 ]
5175 : [ 6.79782e-006 ]
5176 : [ 6.73411e-006 ]
5177 : [ 6.65617e-006 ]
5178 : [ 6.61803e-006 ]
5179 : [ 6.41372e-006 ]
5180 : [ 6.51395e-006 ]
5181 : [ 6.74105e-006 ]
5182 : [ 6.59672e-006 ]
5183 : [ 6.62489e-006 ]
5184 : [ 6.8253e-006  ]
5185 : [ 6.58851e-006 ]
5186 : [ 6.70032e-006 ]
5187 : [ 6.68736e-006 ]
5188 : [ 6.58699e-006 ]
5189 : [ 6.90124e-006 ]
5190 : [ 6.5589e-006  ]
5191 : [ 6.69718e-006 ]
5192 : [ 6.92083e-006 ]
5193 : [ 6.61986e-006 ]
5194 : [ 6.79241e-006 ]
5195 : [ 6.23116e-006 ]
5196 : [ 6.61802e-006 ]
5197 : [ 7.06705e-006 ]
5198 : [ 6.31829e-006 ]
5199 : [ 6.61393e-006 ]
5200 : [ 6.73216e-006 ]
5201 : [ 6.58501e-006 ]
5202 : [ 6.7041e-006  ]
5203 : [ 6.40267e-006 ]
5204 : [ 6.81464e-006 ]
5205 : [ 6.80642e-006 ]
5206 : [ 6.55537e-006 ]
5207 : [ 6.48745e-006 ]
5208 : [ 6.55057e-006 ]
5209 : [ 6.39817e-006 ]
5210 : [ 6.19736e-006 ]
5211 : [ 6.46889e-006 ]
5212 : [ 6.75521e-006 ]
5213 : [ 6.68443e-006 ]
5214 : [ 6.75172e-006 ]
5215 : [ 6.72223e-006 ]
5216 : [ 6.73379e-006 ]
5217 : [ 6.62072e-006 ]
5218 : [ 6.99275e-006 ]
5219 : [ 6.58547e-006 ]
5220 : [ 6.57665e-006 ]
5221 : [ 6.92373e-006 ]
5222 : [ 6.29773e-006 ]
5223 : [ 6.68265e-006 ]
5224 : [ 6.81043e-006 ]
5225 : [ 6.72139e-006 ]
5226 : [ 6.61958e-006 ]
5227 : [ 6.70532e-006 ]
5228 : [ 6.14876e-006 ]
5229 : [ 6.64089e-006 ]
5230 : [ 6.56974e-006 ]
5231 : [ 6.64341e-006 ]
5232 : [ 6.65022e-006 ]
5233 : [ 6.66863e-006 ]
5234 : [ 7.11394e-006 ]
5235 : [ 6.86983e-006 ]
5236 : [ 6.6521e-006  ]
5237 : [ 6.71487e-006 ]
5238 : [ 6.89086e-006 ]
5239 : [ 6.3919e-006  ]
5240 : [ 6.65158e-006 ]
5241 : [ 6.6596e-006  ]
5242 : [ 6.46703e-006 ]
5243 : [ 6.65089e-006 ]
5244 : [ 6.74453e-006 ]
5245 : [ 6.84965e-006 ]
5246 : [ 6.76239e-006 ]
5247 : [ 6.80319e-006 ]
5248 : [ 6.48849e-006 ]
5249 : [ 6.38477e-006 ]
5250 : [ 6.74409e-006 ]
5251 : [ 6.32109e-006 ]
5252 : [ 6.75836e-006 ]
5253 : [ 6.42552e-006 ]
5254 : [ 6.52602e-006 ]
5255 : [ 6.67184e-006 ]
5256 : [ 6.68963e-006 ]
5257 : [ 6.51349e-006 ]
5258 : [ 6.83144e-006 ]
5259 : [ 6.58973e-006 ]
5260 : [ 6.5207e-006  ]
5261 : [ 6.67808e-006 ]
5262 : [ 6.88916e-006 ]
5263 : [ 6.8302e-006  ]
5264 : [ 6.60303e-006 ]
5265 : [ 6.66282e-006 ]
5266 : [ 6.68934e-006 ]
5267 : [ 6.93896e-006 ]
5268 : [ 6.91858e-006 ]
5269 : [ 6.97147e-006 ]
5270 : [ 6.56811e-006 ]
5271 : [ 6.55709e-006 ]
5272 : [ 6.6401e-006  ]
5273 : [ 6.52577e-006 ]
5274 : [ 6.58864e-006 ]
5275 : [ 6.65471e-006 ]
5276 : [ 6.79081e-006 ]
5277 : [ 6.29452e-006 ]
5278 : [ 6.84451e-006 ]
5279 : [ 6.88745e-006 ]
5280 : [ 6.60094e-006 ]
5281 : [ 6.34985e-006 ]
5282 : [ 6.38493e-006 ]
5283 : [ 6.6875e-006  ]
5284 : [ 6.74692e-006 ]
5285 : [ 6.78412e-006 ]
5286 : [ 6.77105e-006 ]
5287 : [ 6.86022e-006 ]
5288 : [ 6.75608e-006 ]
5289 : [ 6.74843e-006 ]
5290 : [ 6.43039e-006 ]
5291 : [ 6.85416e-006 ]
5292 : [ 6.67149e-006 ]
5293 : [ 6.62359e-006 ]
5294 : [ 6.85494e-006 ]
5295 : [ 6.82621e-006 ]
5296 : [ 6.62002e-006 ]
5297 : [ 6.68481e-006 ]
5298 : [ 7.07049e-006 ]
5299 : [ 6.23337e-006 ]
5300 : [ 6.63863e-006 ]
5301 : [ 6.54473e-006 ]
5302 : [ 6.67949e-006 ]
5303 : [ 6.81732e-006 ]
5304 : [ 6.76789e-006 ]
5305 : [ 6.80306e-006 ]
5306 : [ 6.53867e-006 ]
5307 : [ 6.30914e-006 ]
5308 : [ 6.74252e-006 ]
5309 : [ 6.86921e-006 ]
5310 : [ 6.44143e-006 ]
5311 : [ 6.67388e-006 ]
5312 : [ 6.70967e-006 ]
5313 : [ 6.28532e-006 ]
5314 : [ 6.7949e-006  ]
5315 : [ 6.74944e-006 ]
5316 : [ 6.24032e-006 ]
5317 : [ 6.67138e-006 ]
5318 : [ 6.79344e-006 ]
5319 : [ 6.67319e-006 ]
5320 : [ 6.27156e-006 ]
5321 : [ 6.55511e-006 ]
5322 : [ 6.64415e-006 ]
5323 : [ 6.77347e-006 ]
5324 : [ 6.55521e-006 ]
5325 : [ 6.75903e-006 ]
5326 : [ 6.76656e-006 ]
5327 : [ 6.57957e-006 ]
5328 : [ 6.6401e-006  ]
5329 : [ 6.26433e-006 ]
5330 : [ 6.87563e-006 ]
5331 : [ 6.53844e-006 ]
5332 : [ 6.7074e-006  ]
5333 : [ 6.50372e-006 ]
5334 : [ 6.54184e-006 ]
5335 : [ 6.6305e-006  ]
5336 : [ 6.96362e-006 ]
5337 : [ 7.09366e-006 ]
5338 : [ 6.70699e-006 ]
5339 : [ 6.53569e-006 ]
5340 : [ 6.59844e-006 ]
5341 : [ 6.66873e-006 ]
5342 : [ 6.66305e-006 ]
5343 : [ 6.50762e-006 ]
5344 : [ 6.63397e-006 ]
5345 : [ 6.82997e-006 ]
5346 : [ 6.58036e-006 ]
5347 : [ 6.54571e-006 ]
5348 : [ 6.58556e-006 ]
5349 : [ 6.60273e-006 ]
5350 : [ 6.63905e-006 ]
5351 : [ 6.66632e-006 ]
5352 : [ 6.61175e-006 ]
5353 : [ 6.76748e-006 ]
5354 : [ 6.79801e-006 ]
5355 : [ 6.75326e-006 ]
5356 : [ 6.54802e-006 ]
5357 : [ 6.77786e-006 ]
5358 : [ 6.58452e-006 ]
5359 : [ 6.38593e-006 ]
5360 : [ 6.42481e-006 ]
5361 : [ 6.34731e-006 ]
5362 : [ 6.78821e-006 ]
5363 : [ 6.69199e-006 ]
5364 : [ 6.55317e-006 ]
5365 : [ 6.80445e-006 ]
5366 : [ 6.48809e-006 ]
5367 : [ 6.65665e-006 ]
5368 : [ 6.60743e-006 ]
5369 : [ 6.40133e-006 ]
5370 : [ 6.58172e-006 ]
5371 : [ 6.61258e-006 ]
5372 : [ 6.5635e-006  ]
5373 : [ 6.80525e-006 ]
5374 : [ 6.71028e-006 ]
5375 : [ 6.41558e-006 ]
5376 : [ 6.39946e-006 ]
5377 : [ 6.83155e-006 ]
5378 : [ 6.87574e-006 ]
5379 : [ 6.76175e-006 ]
5380 : [ 6.62655e-006 ]
5381 : [ 6.71788e-006 ]
5382 : [ 6.67597e-006 ]
5383 : [ 6.35002e-006 ]
5384 : [ 6.76507e-006 ]
5385 : [ 6.78075e-006 ]
5386 : [ 6.44016e-006 ]
5387 : [ 7.09894e-006 ]
5388 : [ 6.82768e-006 ]
5389 : [ 6.48217e-006 ]
5390 : [ 6.61761e-006 ]
5391 : [ 6.54366e-006 ]
5392 : [ 6.60435e-006 ]
5393 : [ 6.61491e-006 ]
5394 : [ 6.55179e-006 ]
5395 : [ 6.36847e-006 ]
5396 : [ 6.79336e-006 ]
5397 : [ 6.79664e-006 ]
5398 : [ 6.83779e-006 ]
5399 : [ 6.57362e-006 ]
5400 : [ 6.6557e-006  ]
5401 : [ 6.61516e-006 ]
5402 : [ 6.81936e-006 ]
5403 : [ 6.87156e-006 ]
5404 : [ 6.70537e-006 ]
5405 : [ 6.45468e-006 ]
5406 : [ 6.90489e-006 ]
5407 : [ 6.58681e-006 ]
5408 : [ 6.64412e-006 ]
5409 : [ 6.4795e-006  ]
5410 : [ 6.89844e-006 ]
5411 : [ 6.70964e-006 ]
5412 : [ 6.51415e-006 ]
5413 : [ 6.62715e-006 ]
5414 : [ 6.51377e-006 ]
5415 : [ 6.82012e-006 ]
5416 : [ 6.86446e-006 ]
5417 : [ 6.67066e-006 ]
5418 : [ 6.5884e-006  ]
5419 : [ 6.72319e-006 ]
5420 : [ 6.66909e-006 ]
5421 : [ 6.76126e-006 ]
5422 : [ 6.64783e-006 ]
5423 : [ 6.4607e-006  ]
5424 : [ 6.7025e-006  ]
5425 : [ 6.8728e-006  ]
5426 : [ 7.09681e-006 ]
5427 : [ 6.67342e-006 ]
5428 : [ 6.67213e-006 ]
5429 : [ 6.68642e-006 ]
5430 : [ 6.43047e-006 ]
5431 : [ 6.62566e-006 ]
5432 : [ 6.57722e-006 ]
5433 : [ 6.62609e-006 ]
5434 : [ 6.94733e-006 ]
5435 : [ 6.34754e-006 ]
5436 : [ 6.63087e-006 ]
5437 : [ 6.66835e-006 ]
5438 : [ 6.55458e-006 ]
5439 : [ 6.61349e-006 ]
5440 : [ 6.69875e-006 ]
5441 : [ 6.6184e-006  ]
5442 : [ 6.87229e-006 ]
5443 : [ 7.10046e-006 ]
5444 : [ 6.5642e-006  ]
5445 : [ 6.7598e-006  ]
5446 : [ 6.63124e-006 ]
5447 : [ 6.61817e-006 ]
5448 : [ 6.35285e-006 ]
5449 : [ 6.56651e-006 ]
5450 : [ 6.65513e-006 ]
5451 : [ 6.61579e-006 ]
5452 : [ 6.31277e-006 ]
5453 : [ 7.01429e-006 ]
5454 : [ 6.73784e-006 ]
5455 : [ 6.88879e-006 ]
5456 : [ 6.82176e-006 ]
5457 : [ 6.66364e-006 ]
5458 : [ 6.61549e-006 ]
5459 : [ 6.61831e-006 ]
5460 : [ 6.70322e-006 ]
5461 : [ 6.73525e-006 ]
5462 : [ 6.93509e-006 ]
5463 : [ 6.81622e-006 ]
5464 : [ 6.66864e-006 ]
5465 : [ 6.44047e-006 ]
5466 : [ 6.69288e-006 ]
5467 : [ 6.92198e-006 ]
5468 : [ 6.94523e-006 ]
5469 : [ 6.62029e-006 ]
5470 : [ 6.65421e-006 ]
5471 : [ 6.48478e-006 ]
5472 : [ 6.60989e-006 ]
5473 : [ 6.58107e-006 ]
5474 : [ 6.46388e-006 ]
5475 : [ 6.41258e-006 ]
5476 : [ 6.8028e-006  ]
5477 : [ 6.2309e-006  ]
5478 : [ 6.70931e-006 ]
5479 : [ 6.71018e-006 ]
5480 : [ 6.72292e-006 ]
5481 : [ 6.65769e-006 ]
5482 : [ 6.70099e-006 ]
5483 : [ 6.75144e-006 ]
5484 : [ 6.91851e-006 ]
5485 : [ 6.28757e-006 ]
5486 : [ 6.72023e-006 ]
5487 : [ 6.76974e-006 ]
5488 : [ 6.59966e-006 ]
5489 : [ 6.67215e-006 ]
5490 : [ 6.61352e-006 ]
5491 : [ 6.93831e-006 ]
5492 : [ 6.79779e-006 ]
5493 : [ 6.83615e-006 ]
5494 : [ 6.62553e-006 ]
5495 : [ 6.94856e-006 ]
5496 : [ 6.69985e-006 ]
5497 : [ 6.78392e-006 ]
5498 : [ 6.21293e-006 ]
5499 : [ 6.93675e-006 ]
5500 : [ 6.29232e-006 ]
5501 : [ 6.36465e-006 ]
5502 : [ 6.42629e-006 ]
5503 : [ 6.92168e-006 ]
5504 : [ 6.84562e-006 ]
5505 : [ 6.74845e-006 ]
5506 : [ 6.59069e-006 ]
5507 : [ 7.00958e-006 ]
5508 : [ 6.48309e-006 ]
5509 : [ 6.56207e-006 ]
5510 : [ 6.68519e-006 ]
5511 : [ 6.39325e-006 ]
5512 : [ 6.67945e-006 ]
5513 : [ 6.70409e-006 ]
5514 : [ 6.66996e-006 ]
5515 : [ 6.96822e-006 ]
5516 : [ 6.58474e-006 ]
5517 : [ 6.64208e-006 ]
5518 : [ 6.34875e-006 ]
5519 : [ 6.37802e-006 ]
5520 : [ 6.77784e-006 ]
5521 : [ 6.82721e-006 ]
5522 : [ 6.8511e-006  ]
5523 : [ 6.5895e-006  ]
5524 : [ 6.43433e-006 ]
5525 : [ 6.473e-006   ]
5526 : [ 6.60332e-006 ]
5527 : [ 6.45148e-006 ]
5528 : [ 6.64935e-006 ]
5529 : [ 6.69289e-006 ]
5530 : [ 6.76246e-006 ]
5531 : [ 6.75619e-006 ]
5532 : [ 6.48286e-006 ]
5533 : [ 6.7903e-006  ]
5534 : [ 6.49028e-006 ]
5535 : [ 6.5108e-006  ]
5536 : [ 6.40169e-006 ]
5537 : [ 6.80092e-006 ]
5538 : [ 6.70553e-006 ]
5539 : [ 6.40052e-006 ]
5540 : [ 6.53585e-006 ]
5541 : [ 6.42568e-006 ]
5542 : [ 6.17418e-006 ]
5543 : [ 6.71897e-006 ]
5544 : [ 6.54444e-006 ]
5545 : [ 6.96773e-006 ]
5546 : [ 6.64946e-006 ]
5547 : [ 6.67143e-006 ]
5548 : [ 6.46647e-006 ]
5549 : [ 6.57256e-006 ]
5550 : [ 6.48401e-006 ]
5551 : [ 6.95304e-006 ]
5552 : [ 6.63238e-006 ]
5553 : [ 6.551e-006   ]
5554 : [ 6.68177e-006 ]
5555 : [ 6.74107e-006 ]
5556 : [ 6.78935e-006 ]
5557 : [ 6.85184e-006 ]
5558 : [ 6.60013e-006 ]
5559 : [ 6.77998e-006 ]
5560 : [ 6.6403e-006  ]
5561 : [ 6.56983e-006 ]
5562 : [ 6.65791e-006 ]
5563 : [ 6.6145e-006  ]
5564 : [ 6.66696e-006 ]
5565 : [ 6.62943e-006 ]
5566 : [ 6.65458e-006 ]
5567 : [ 6.50161e-006 ]
5568 : [ 6.73336e-006 ]
5569 : [ 6.50263e-006 ]
5570 : [ 6.57221e-006 ]
5571 : [ 6.36021e-006 ]
5572 : [ 6.72249e-006 ]
5573 : [ 6.55907e-006 ]
5574 : [ 6.64604e-006 ]
5575 : [ 6.80743e-006 ]
5576 : [ 6.79264e-006 ]
5577 : [ 6.70491e-006 ]
5578 : [ 6.64378e-006 ]
5579 : [ 6.60228e-006 ]
5580 : [ 6.47224e-006 ]
5581 : [ 6.79792e-006 ]
5582 : [ 6.92867e-006 ]
5583 : [ 6.58121e-006 ]
5584 : [ 7.08138e-006 ]
5585 : [ 6.69645e-006 ]
5586 : [ 6.64672e-006 ]
5587 : [ 6.67787e-006 ]
5588 : [ 6.73087e-006 ]
5589 : [ 6.64081e-006 ]
5590 : [ 6.55955e-006 ]
5591 : [ 6.62169e-006 ]
5592 : [ 6.48065e-006 ]
5593 : [ 6.85832e-006 ]
5594 : [ 6.88044e-006 ]
5595 : [ 6.71602e-006 ]
5596 : [ 6.74522e-006 ]
5597 : [ 6.68533e-006 ]
5598 : [ 6.6069e-006  ]
5599 : [ 6.87005e-006 ]
5600 : [ 6.51801e-006 ]
5601 : [ 6.40215e-006 ]
5602 : [ 6.65821e-006 ]
5603 : [ 6.7666e-006  ]
5604 : [ 6.33271e-006 ]
5605 : [ 6.20962e-006 ]
5606 : [ 6.8572e-006  ]
5607 : [ 6.80576e-006 ]
5608 : [ 6.84847e-006 ]
5609 : [ 6.65978e-006 ]
5610 : [ 6.71723e-006 ]
5611 : [ 6.75238e-006 ]
5612 : [ 6.5342e-006  ]
5613 : [ 6.94126e-006 ]
5614 : [ 6.2525e-006  ]
5615 : [ 6.75208e-006 ]
5616 : [ 6.9135e-006  ]
5617 : [ 6.91262e-006 ]
5618 : [ 6.58488e-006 ]
5619 : [ 6.43399e-006 ]
5620 : [ 6.61256e-006 ]
5621 : [ 6.72661e-006 ]
5622 : [ 6.58516e-006 ]
5623 : [ 7.05743e-006 ]
5624 : [ 6.92371e-006 ]
5625 : [ 6.75945e-006 ]
5626 : [ 6.62146e-006 ]
5627 : [ 6.48327e-006 ]
5628 : [ 6.73774e-006 ]
5629 : [ 6.60172e-006 ]
5630 : [ 6.84425e-006 ]
5631 : [ 6.71108e-006 ]
5632 : [ 6.49677e-006 ]
5633 : [ 6.8065e-006  ]
5634 : [ 6.56018e-006 ]
5635 : [ 6.8038e-006  ]
5636 : [ 6.36461e-006 ]
5637 : [ 6.61417e-006 ]
5638 : [ 6.60833e-006 ]
5639 : [ 6.44752e-006 ]
5640 : [ 6.7745e-006  ]
5641 : [ 6.70443e-006 ]
5642 : [ 6.46015e-006 ]
5643 : [ 6.66537e-006 ]
5644 : [ 6.69605e-006 ]
5645 : [ 6.93544e-006 ]
5646 : [ 6.70341e-006 ]
5647 : [ 6.56132e-006 ]
5648 : [ 6.70793e-006 ]
5649 : [ 6.99996e-006 ]
5650 : [ 6.64676e-006 ]
5651 : [ 6.36189e-006 ]
5652 : [ 6.51216e-006 ]
5653 : [ 6.53885e-006 ]
5654 : [ 6.66889e-006 ]
5655 : [ 6.68181e-006 ]
5656 : [ 6.81341e-006 ]
5657 : [ 6.77062e-006 ]
5658 : [ 6.81707e-006 ]
5659 : [ 6.47635e-006 ]
5660 : [ 6.56326e-006 ]
5661 : [ 6.64183e-006 ]
5662 : [ 6.39333e-006 ]
5663 : [ 6.86438e-006 ]
5664 : [ 6.60717e-006 ]
5665 : [ 6.58722e-006 ]
5666 : [ 6.35719e-006 ]
5667 : [ 6.49602e-006 ]
5668 : [ 6.80932e-006 ]
5669 : [ 6.81679e-006 ]
5670 : [ 6.41278e-006 ]
5671 : [ 6.6859e-006  ]
5672 : [ 6.54624e-006 ]
5673 : [ 6.62834e-006 ]
5674 : [ 6.73866e-006 ]
5675 : [ 6.9651e-006  ]
5676 : [ 6.54228e-006 ]
5677 : [ 6.6203e-006  ]
5678 : [ 6.59698e-006 ]
5679 : [ 6.58652e-006 ]
5680 : [ 6.70412e-006 ]
5681 : [ 6.7016e-006  ]
5682 : [ 6.62165e-006 ]
5683 : [ 7.04775e-006 ]
5684 : [ 6.68567e-006 ]
5685 : [ 6.56837e-006 ]
5686 : [ 6.61466e-006 ]
5687 : [ 6.79561e-006 ]
5688 : [ 6.61816e-006 ]
5689 : [ 6.59081e-006 ]
5690 : [ 6.40871e-006 ]
5691 : [ 6.44465e-006 ]
5692 : [ 6.39432e-006 ]
5693 : [ 6.64012e-006 ]
5694 : [ 6.80362e-006 ]
5695 : [ 6.46071e-006 ]
5696 : [ 6.56722e-006 ]
5697 : [ 6.93914e-006 ]
5698 : [ 6.84622e-006 ]
5699 : [ 6.62448e-006 ]
5700 : [ 6.5607e-006  ]
5701 : [ 6.87003e-006 ]
5702 : [ 6.66786e-006 ]
5703 : [ 6.71209e-006 ]
5704 : [ 6.29958e-006 ]
5705 : [ 6.9301e-006  ]
5706 : [ 6.65651e-006 ]
5707 : [ 6.85536e-006 ]
5708 : [ 6.67474e-006 ]
5709 : [ 6.48928e-006 ]
5710 : [ 6.65284e-006 ]
5711 : [ 6.79015e-006 ]
5712 : [ 6.59766e-006 ]
5713 : [ 6.71556e-006 ]
5714 : [ 6.59577e-006 ]
5715 : [ 6.40366e-006 ]
5716 : [ 6.78339e-006 ]
5717 : [ 6.86469e-006 ]
5718 : [ 6.54467e-006 ]
5719 : [ 6.75729e-006 ]
5720 : [ 6.73633e-006 ]
5721 : [ 6.64496e-006 ]
5722 : [ 6.74758e-006 ]
5723 : [ 6.66657e-006 ]
5724 : [ 6.50752e-006 ]
5725 : [ 6.35062e-006 ]
5726 : [ 6.74919e-006 ]
5727 : [ 6.7318e-006  ]
5728 : [ 6.57992e-006 ]
5729 : [ 6.60901e-006 ]
5730 : [ 6.59288e-006 ]
5731 : [ 6.3274e-006  ]
5732 : [ 6.70808e-006 ]
5733 : [ 6.64106e-006 ]
5734 : [ 6.66184e-006 ]
5735 : [ 6.28327e-006 ]
5736 : [ 6.91778e-006 ]
5737 : [ 6.64881e-006 ]
5738 : [ 6.51217e-006 ]
5739 : [ 6.57157e-006 ]
5740 : [ 6.99134e-006 ]
5741 : [ 6.66098e-006 ]
5742 : [ 6.61315e-006 ]
5743 : [ 6.6794e-006  ]
5744 : [ 6.66314e-006 ]
5745 : [ 6.66323e-006 ]
5746 : [ 6.68163e-006 ]
5747 : [ 6.63852e-006 ]
5748 : [ 6.72673e-006 ]
5749 : [ 6.69197e-006 ]
5750 : [ 6.74226e-006 ]
5751 : [ 6.66941e-006 ]
5752 : [ 6.70914e-006 ]
5753 : [ 6.83612e-006 ]
5754 : [ 6.7232e-006  ]
5755 : [ 6.70817e-006 ]
5756 : [ 6.95003e-006 ]
5757 : [ 6.77073e-006 ]
5758 : [ 7.00444e-006 ]
5759 : [ 6.43876e-006 ]
5760 : [ 6.67647e-006 ]
5761 : [ 6.60972e-006 ]
5762 : [ 6.55038e-006 ]
5763 : [ 6.58313e-006 ]
5764 : [ 6.73378e-006 ]
5765 : [ 6.48089e-006 ]
5766 : [ 6.64231e-006 ]
5767 : [ 6.45528e-006 ]
5768 : [ 6.52634e-006 ]
5769 : [ 6.89256e-006 ]
5770 : [ 6.82229e-006 ]
5771 : [ 6.66221e-006 ]
5772 : [ 6.5873e-006  ]
5773 : [ 6.69812e-006 ]
5774 : [ 6.6822e-006  ]
5775 : [ 6.85216e-006 ]
5776 : [ 6.70968e-006 ]
5777 : [ 6.74486e-006 ]
5778 : [ 7.02448e-006 ]
5779 : [ 6.83345e-006 ]
5780 : [ 6.66111e-006 ]
5781 : [ 6.31146e-006 ]
5782 : [ 6.69785e-006 ]
5783 : [ 6.60252e-006 ]
5784 : [ 6.86306e-006 ]
5785 : [ 6.69147e-006 ]
5786 : [ 6.56674e-006 ]
5787 : [ 6.57927e-006 ]
5788 : [ 6.73276e-006 ]
5789 : [ 6.43471e-006 ]
5790 : [ 6.35384e-006 ]
5791 : [ 6.42935e-006 ]
5792 : [ 6.738e-006   ]
5793 : [ 6.67121e-006 ]
5794 : [ 6.9859e-006  ]
5795 : [ 6.55604e-006 ]
5796 : [ 6.57704e-006 ]
5797 : [ 6.61706e-006 ]
5798 : [ 6.60762e-006 ]
5799 : [ 6.57885e-006 ]
5800 : [ 6.56675e-006 ]
5801 : [ 6.5471e-006  ]
5802 : [ 6.81566e-006 ]
5803 : [ 6.33057e-006 ]
5804 : [ 6.72757e-006 ]
5805 : [ 6.66015e-006 ]
5806 : [ 6.57823e-006 ]
5807 : [ 6.65868e-006 ]
5808 : [ 6.85988e-006 ]
5809 : [ 6.32385e-006 ]
5810 : [ 6.68681e-006 ]
5811 : [ 6.58024e-006 ]
5812 : [ 6.96407e-006 ]
5813 : [ 6.45458e-006 ]
5814 : [ 6.62916e-006 ]
5815 : [ 6.3349e-006  ]
5816 : [ 6.55124e-006 ]
5817 : [ 6.64143e-006 ]
5818 : [ 6.62897e-006 ]
5819 : [ 6.90098e-006 ]
5820 : [ 6.16962e-006 ]
5821 : [ 6.79208e-006 ]
5822 : [ 6.66104e-006 ]
5823 : [ 6.65041e-006 ]
5824 : [ 6.94648e-006 ]
5825 : [ 6.72133e-006 ]
5826 : [ 6.76777e-006 ]
5827 : [ 7.00318e-006 ]
5828 : [ 6.62229e-006 ]
5829 : [ 6.51334e-006 ]
5830 : [ 6.46456e-006 ]
5831 : [ 6.57607e-006 ]
5832 : [ 6.58987e-006 ]
5833 : [ 6.54275e-006 ]
5834 : [ 6.83693e-006 ]
5835 : [ 6.35213e-006 ]
5836 : [ 6.66061e-006 ]
5837 : [ 6.42038e-006 ]
5838 : [ 6.61443e-006 ]
5839 : [ 6.6727e-006  ]
5840 : [ 6.72127e-006 ]
5841 : [ 6.90541e-006 ]
5842 : [ 6.82684e-006 ]
5843 : [ 6.62791e-006 ]
5844 : [ 6.60344e-006 ]
5845 : [ 6.81829e-006 ]
5846 : [ 6.45987e-006 ]
5847 : [ 6.72068e-006 ]
5848 : [ 6.68129e-006 ]
5849 : [ 6.54413e-006 ]
5850 : [ 6.34026e-006 ]
5851 : [ 6.66019e-006 ]
5852 : [ 6.46435e-006 ]
5853 : [ 6.53163e-006 ]
5854 : [ 6.67685e-006 ]
5855 : [ 6.6771e-006  ]
5856 : [ 6.96648e-006 ]
5857 : [ 6.72236e-006 ]
5858 : [ 6.75604e-006 ]
5859 : [ 6.85986e-006 ]
5860 : [ 6.49652e-006 ]
5861 : [ 6.46884e-006 ]
5862 : [ 6.6377e-006  ]
5863 : [ 7.13364e-006 ]
5864 : [ 6.49552e-006 ]
5865 : [ 6.66205e-006 ]
5866 : [ 6.72178e-006 ]
5867 : [ 6.62411e-006 ]
5868 : [ 6.64801e-006 ]
5869 : [ 6.47779e-006 ]
5870 : [ 6.74965e-006 ]
5871 : [ 6.96317e-006 ]
5872 : [ 6.62622e-006 ]
5873 : [ 6.71483e-006 ]
5874 : [ 6.41482e-006 ]
5875 : [ 6.66091e-006 ]
5876 : [ 6.52902e-006 ]
5877 : [ 6.55208e-006 ]
5878 : [ 6.56367e-006 ]
5879 : [ 6.70551e-006 ]
5880 : [ 6.70957e-006 ]
5881 : [ 6.43871e-006 ]
5882 : [ 6.68955e-006 ]
5883 : [ 6.74044e-006 ]
5884 : [ 6.33002e-006 ]
5885 : [ 6.34262e-006 ]
5886 : [ 6.87655e-006 ]
5887 : [ 6.33287e-006 ]
5888 : [ 6.67849e-006 ]
5889 : [ 6.87411e-006 ]
5890 : [ 6.70549e-006 ]
5891 : [ 6.61629e-006 ]
5892 : [ 6.90523e-006 ]
5893 : [ 6.40314e-006 ]
5894 : [ 6.83659e-006 ]
5895 : [ 6.46275e-006 ]
5896 : [ 6.65918e-006 ]
5897 : [ 6.72022e-006 ]
5898 : [ 6.73744e-006 ]
5899 : [ 7.09217e-006 ]
5900 : [ 6.57021e-006 ]
5901 : [ 6.37441e-006 ]
5902 : [ 6.52613e-006 ]
5903 : [ 6.7814e-006  ]
5904 : [ 6.55394e-006 ]
5905 : [ 6.26495e-006 ]
5906 : [ 6.92969e-006 ]
5907 : [ 6.96018e-006 ]
5908 : [ 6.39183e-006 ]
5909 : [ 6.83324e-006 ]
5910 : [ 6.5336e-006  ]
5911 : [ 6.71023e-006 ]
5912 : [ 6.45911e-006 ]
5913 : [ 6.63936e-006 ]
5914 : [ 6.47806e-006 ]
5915 : [ 6.33931e-006 ]
5916 : [ 6.64688e-006 ]
5917 : [ 6.83287e-006 ]
5918 : [ 6.58771e-006 ]
5919 : [ 6.48941e-006 ]
5920 : [ 6.68448e-006 ]
5921 : [ 6.60613e-006 ]
5922 : [ 6.43142e-006 ]
5923 : [ 6.67096e-006 ]
5924 : [ 6.78717e-006 ]
5925 : [ 6.7956e-006  ]
5926 : [ 6.4305e-006  ]
5927 : [ 6.51634e-006 ]
5928 : [ 6.68925e-006 ]
5929 : [ 6.40424e-006 ]
5930 : [ 6.42222e-006 ]
5931 : [ 6.57375e-006 ]
5932 : [ 6.5904e-006  ]
5933 : [ 6.51995e-006 ]
5934 : [ 6.64051e-006 ]
5935 : [ 6.44804e-006 ]
5936 : [ 6.65289e-006 ]
5937 : [ 6.64758e-006 ]
5938 : [ 6.48847e-006 ]
5939 : [ 6.98116e-006 ]
5940 : [ 6.63579e-006 ]
5941 : [ 7.13377e-006 ]
5942 : [ 6.50591e-006 ]
5943 : [ 6.73326e-006 ]
5944 : [ 6.69257e-006 ]
5945 : [ 6.68996e-006 ]
5946 : [ 6.70796e-006 ]
5947 : [ 6.70245e-006 ]
5948 : [ 6.89895e-006 ]
5949 : [ 6.49355e-006 ]
5950 : [ 6.48584e-006 ]
5951 : [ 6.86247e-006 ]
5952 : [ 6.56854e-006 ]
5953 : [ 6.53987e-006 ]
5954 : [ 6.5718e-006  ]
5955 : [ 6.67108e-006 ]
5956 : [ 6.47563e-006 ]
5957 : [ 6.33897e-006 ]
5958 : [ 7.07776e-006 ]
5959 : [ 6.35786e-006 ]
5960 : [ 6.88408e-006 ]
5961 : [ 6.70586e-006 ]
5962 : [ 6.86444e-006 ]
5963 : [ 6.53323e-006 ]
5964 : [ 6.92111e-006 ]
5965 : [ 6.99808e-006 ]
5966 : [ 6.68559e-006 ]
5967 : [ 6.40251e-006 ]
5968 : [ 6.62422e-006 ]
5969 : [ 6.36486e-006 ]
5970 : [ 6.90491e-006 ]
5971 : [ 7.01719e-006 ]
5972 : [ 6.65849e-006 ]
5973 : [ 6.69224e-006 ]
5974 : [ 6.64949e-006 ]
5975 : [ 6.67236e-006 ]
5976 : [ 6.33867e-006 ]
5977 : [ 6.78969e-006 ]
5978 : [ 6.58535e-006 ]
5979 : [ 6.67374e-006 ]
5980 : [ 6.63136e-006 ]
5981 : [ 6.91317e-006 ]
5982 : [ 6.31563e-006 ]
5983 : [ 6.64553e-006 ]
5984 : [ 6.85938e-006 ]
5985 : [ 6.4538e-006  ]
5986 : [ 6.72886e-006 ]
5987 : [ 6.63117e-006 ]
5988 : [ 6.35405e-006 ]
5989 : [ 6.68793e-006 ]
5990 : [ 6.66286e-006 ]
5991 : [ 6.99119e-006 ]
5992 : [ 6.98009e-006 ]
5993 : [ 6.99371e-006 ]
5994 : [ 6.57509e-006 ]
5995 : [ 6.78116e-006 ]
5996 : [ 6.32281e-006 ]
5997 : [ 6.52695e-006 ]
5998 : [ 6.29102e-006 ]
5999 : [ 6.40933e-006 ]
6000 : [ 6.61569e-006 ]
6001 : [ 7.00955e-006 ]
6002 : [ 6.56937e-006 ]
6003 : [ 6.47177e-006 ]
6004 : [ 6.69525e-006 ]
6005 : [ 6.80515e-006 ]
6006 : [ 6.55506e-006 ]
6007 : [ 6.55696e-006 ]
6008 : [ 6.58067e-006 ]
6009 : [ 6.40759e-006 ]
6010 : [ 6.73994e-006 ]
6011 : [ 6.33808e-006 ]
6012 : [ 6.73048e-006 ]
6013 : [ 6.3976e-006  ]
6014 : [ 6.41356e-006 ]
6015 : [ 6.59902e-006 ]
6016 : [ 6.60354e-006 ]
6017 : [ 6.64491e-006 ]
6018 : [ 6.66575e-006 ]
6019 : [ 6.71854e-006 ]
6020 : [ 6.89105e-006 ]
6021 : [ 6.70326e-006 ]
6022 : [ 6.32578e-006 ]
6023 : [ 6.58191e-006 ]
6024 : [ 6.73866e-006 ]
6025 : [ 6.63502e-006 ]
6026 : [ 6.60721e-006 ]
6027 : [ 6.51671e-006 ]
6028 : [ 6.57046e-006 ]
6029 : [ 6.5214e-006  ]
6030 : [ 6.57149e-006 ]
6031 : [ 6.73389e-006 ]
6032 : [ 6.84576e-006 ]
6033 : [ 6.73334e-006 ]
6034 : [ 7.03021e-006 ]
6035 : [ 6.47566e-006 ]
6036 : [ 6.76829e-006 ]
6037 : [ 6.6206e-006  ]
6038 : [ 6.63158e-006 ]
6039 : [ 6.61482e-006 ]
6040 : [ 6.59325e-006 ]
6041 : [ 6.14106e-006 ]
6042 : [ 6.34052e-006 ]
6043 : [ 6.66811e-006 ]
6044 : [ 6.60085e-006 ]
6045 : [ 6.61479e-006 ]
6046 : [ 6.97375e-006 ]
6047 : [ 6.33562e-006 ]
6048 : [ 6.52891e-006 ]
6049 : [ 6.7388e-006  ]
6050 : [ 6.51785e-006 ]
6051 : [ 6.58702e-006 ]
6052 : [ 6.86848e-006 ]
6053 : [ 6.54155e-006 ]
6054 : [ 6.81077e-006 ]
6055 : [ 6.66774e-006 ]
6056 : [ 6.57468e-006 ]
6057 : [ 6.64709e-006 ]
6058 : [ 6.46413e-006 ]
6059 : [ 6.60347e-006 ]
6060 : [ 6.32792e-006 ]
6061 : [ 6.70752e-006 ]
6062 : [ 6.49319e-006 ]
6063 : [ 6.63675e-006 ]
6064 : [ 7.00992e-006 ]
6065 : [ 6.56922e-006 ]
6066 : [ 6.50955e-006 ]
6067 : [ 6.56851e-006 ]
6068 : [ 6.58957e-006 ]
6069 : [ 6.64651e-006 ]
6070 : [ 6.834e-006   ]
6071 : [ 6.54835e-006 ]
6072 : [ 6.72293e-006 ]
6073 : [ 6.34081e-006 ]
6074 : [ 6.38886e-006 ]
6075 : [ 6.58775e-006 ]
6076 : [ 6.51968e-006 ]
6077 : [ 6.49599e-006 ]
6078 : [ 6.69758e-006 ]
6079 : [ 6.7188e-006  ]
6080 : [ 6.63185e-006 ]
6081 : [ 6.34318e-006 ]
6082 : [ 6.74981e-006 ]
6083 : [ 6.7186e-006  ]
6084 : [ 6.64911e-006 ]
6085 : [ 6.56919e-006 ]
6086 : [ 6.55035e-006 ]
6087 : [ 6.93105e-006 ]
6088 : [ 6.48164e-006 ]
6089 : [ 6.61057e-006 ]
6090 : [ 6.59418e-006 ]
6091 : [ 6.38406e-006 ]
6092 : [ 6.71544e-006 ]
6093 : [ 6.35746e-006 ]
6094 : [ 6.67065e-006 ]
6095 : [ 6.7099e-006  ]
6096 : [ 6.53822e-006 ]
6097 : [ 6.44054e-006 ]
6098 : [ 6.74873e-006 ]
6099 : [ 6.41277e-006 ]
6100 : [ 6.75973e-006 ]
6101 : [ 6.58869e-006 ]
6102 : [ 6.74744e-006 ]
6103 : [ 6.74732e-006 ]
6104 : [ 6.69541e-006 ]
6105 : [ 6.73376e-006 ]
6106 : [ 6.58128e-006 ]
6107 : [ 6.73489e-006 ]
6108 : [ 6.80936e-006 ]
6109 : [ 6.69138e-006 ]
6110 : [ 6.43532e-006 ]
6111 : [ 6.89078e-006 ]
6112 : [ 6.48432e-006 ]
6113 : [ 6.80285e-006 ]
6114 : [ 6.3582e-006  ]
6115 : [ 6.69682e-006 ]
6116 : [ 7.017e-006   ]
6117 : [ 6.57737e-006 ]
6118 : [ 6.61453e-006 ]
6119 : [ 6.84912e-006 ]
6120 : [ 6.45457e-006 ]
6121 : [ 6.73778e-006 ]
6122 : [ 6.70452e-006 ]
6123 : [ 6.83491e-006 ]
6124 : [ 6.70773e-006 ]
6125 : [ 6.54874e-006 ]
6126 : [ 6.43687e-006 ]
6127 : [ 6.50426e-006 ]
6128 : [ 6.66517e-006 ]
6129 : [ 6.68127e-006 ]
6130 : [ 6.66334e-006 ]
6131 : [ 6.67713e-006 ]
6132 : [ 6.83802e-006 ]
6133 : [ 6.61354e-006 ]
6134 : [ 6.91365e-006 ]
6135 : [ 6.85022e-006 ]
6136 : [ 6.65584e-006 ]
6137 : [ 7.00395e-006 ]
6138 : [ 6.65087e-006 ]
6139 : [ 6.69464e-006 ]
6140 : [ 6.57867e-006 ]
6141 : [ 6.69867e-006 ]
6142 : [ 6.89225e-006 ]
6143 : [ 7.04486e-006 ]
6144 : [ 6.68862e-006 ]
6145 : [ 6.36365e-006 ]
6146 : [ 6.65367e-006 ]
6147 : [ 6.30694e-006 ]
6148 : [ 6.6592e-006  ]
6149 : [ 6.85641e-006 ]
6150 : [ 6.67769e-006 ]
6151 : [ 6.68562e-006 ]
6152 : [ 6.67872e-006 ]
6153 : [ 7.01802e-006 ]
6154 : [ 6.76394e-006 ]
6155 : [ 6.41661e-006 ]
6156 : [ 6.73433e-006 ]
6157 : [ 6.76069e-006 ]
6158 : [ 6.74332e-006 ]
6159 : [ 6.73591e-006 ]
6160 : [ 6.90723e-006 ]
6161 : [ 7.06583e-006 ]
6162 : [ 6.6419e-006  ]
6163 : [ 6.74212e-006 ]
6164 : [ 6.59892e-006 ]
6165 : [ 6.60026e-006 ]
6166 : [ 6.89227e-006 ]
6167 : [ 6.37774e-006 ]
6168 : [ 6.56748e-006 ]
6169 : [ 6.67782e-006 ]
6170 : [ 6.62543e-006 ]
6171 : [ 6.76841e-006 ]
6172 : [ 6.76245e-006 ]
6173 : [ 6.30473e-006 ]
6174 : [ 6.62781e-006 ]
6175 : [ 6.59653e-006 ]
6176 : [ 6.90974e-006 ]
6177 : [ 6.78639e-006 ]
6178 : [ 6.86298e-006 ]
6179 : [ 6.53474e-006 ]
6180 : [ 6.30051e-006 ]
6181 : [ 6.61317e-006 ]
6182 : [ 6.58323e-006 ]
6183 : [ 6.67711e-006 ]
6184 : [ 6.58053e-006 ]
6185 : [ 6.69923e-006 ]
6186 : [ 6.534e-006   ]
6187 : [ 7.00294e-006 ]
6188 : [ 6.37467e-006 ]
6189 : [ 6.62587e-006 ]
6190 : [ 6.78603e-006 ]
6191 : [ 6.6935e-006  ]
6192 : [ 6.34835e-006 ]
6193 : [ 6.60919e-006 ]
6194 : [ 6.91075e-006 ]
6195 : [ 6.7176e-006  ]
6196 : [ 7.03749e-006 ]
6197 : [ 6.60002e-006 ]
6198 : [ 6.68076e-006 ]
6199 : [ 6.99804e-006 ]
6200 : [ 6.69492e-006 ]
6201 : [ 6.51967e-006 ]
6202 : [ 6.82105e-006 ]
6203 : [ 6.69077e-006 ]
6204 : [ 6.71797e-006 ]
6205 : [ 6.6455e-006  ]
6206 : [ 6.72457e-006 ]
6207 : [ 6.6741e-006  ]
6208 : [ 6.74084e-006 ]
6209 : [ 6.64904e-006 ]
6210 : [ 6.82772e-006 ]
6211 : [ 6.42127e-006 ]
6212 : [ 6.47656e-006 ]
6213 : [ 6.7422e-006  ]
6214 : [ 6.2519e-006  ]
6215 : [ 6.85512e-006 ]
6216 : [ 6.53837e-006 ]
6217 : [ 6.69729e-006 ]
6218 : [ 6.52224e-006 ]
6219 : [ 6.54891e-006 ]
6220 : [ 6.61249e-006 ]
6221 : [ 6.57274e-006 ]
6222 : [ 7.04506e-006 ]
6223 : [ 6.73005e-006 ]
6224 : [ 6.57613e-006 ]
6225 : [ 6.86006e-006 ]
6226 : [ 6.66713e-006 ]
6227 : [ 6.69797e-006 ]
6228 : [ 6.83254e-006 ]
6229 : [ 6.69597e-006 ]
6230 : [ 6.59754e-006 ]
6231 : [ 6.62243e-006 ]
6232 : [ 6.68182e-006 ]
6233 : [ 6.68803e-006 ]
6234 : [ 6.55645e-006 ]
6235 : [ 6.48167e-006 ]
6236 : [ 6.88479e-006 ]
6237 : [ 6.70536e-006 ]
6238 : [ 6.50001e-006 ]
6239 : [ 6.99856e-006 ]
6240 : [ 6.53202e-006 ]
6241 : [ 6.64794e-006 ]
6242 : [ 6.94034e-006 ]
6243 : [ 6.69579e-006 ]
6244 : [ 6.66537e-006 ]
6245 : [ 6.42931e-006 ]
6246 : [ 6.68157e-006 ]
6247 : [ 6.53348e-006 ]
6248 : [ 6.82801e-006 ]
6249 : [ 7.031e-006   ]
6250 : [ 6.89942e-006 ]
6251 : [ 6.61971e-006 ]
6252 : [ 6.67209e-006 ]
6253 : [ 7.07184e-006 ]
6254 : [ 6.61324e-006 ]
6255 : [ 6.58996e-006 ]
6256 : [ 6.50812e-006 ]
6257 : [ 6.62036e-006 ]
6258 : [ 6.8899e-006  ]
6259 : [ 6.61168e-006 ]
6260 : [ 6.38714e-006 ]
6261 : [ 6.69171e-006 ]
6262 : [ 6.49411e-006 ]
6263 : [ 6.89135e-006 ]
6264 : [ 6.2949e-006  ]
6265 : [ 6.79182e-006 ]
6266 : [ 6.42995e-006 ]
6267 : [ 6.3887e-006  ]
6268 : [ 6.56605e-006 ]
6269 : [ 6.57652e-006 ]
6270 : [ 6.61905e-006 ]
6271 : [ 6.8051e-006  ]
6272 : [ 6.66974e-006 ]
6273 : [ 6.71644e-006 ]
6274 : [ 6.78391e-006 ]
6275 : [ 6.64289e-006 ]
6276 : [ 6.81246e-006 ]
6277 : [ 6.55975e-006 ]
6278 : [ 7.05804e-006 ]
6279 : [ 6.79257e-006 ]
6280 : [ 6.70318e-006 ]
6281 : [ 6.67423e-006 ]
6282 : [ 6.55417e-006 ]
6283 : [ 6.7207e-006  ]
6284 : [ 6.50904e-006 ]
6285 : [ 7.0275e-006  ]
6286 : [ 6.98397e-006 ]
6287 : [ 6.79595e-006 ]
6288 : [ 6.56906e-006 ]
6289 : [ 6.60759e-006 ]
6290 : [ 6.62545e-006 ]
6291 : [ 6.6933e-006  ]
6292 : [ 6.4712e-006  ]
6293 : [ 6.18047e-006 ]
6294 : [ 6.67423e-006 ]
6295 : [ 6.14686e-006 ]
6296 : [ 6.73583e-006 ]
6297 : [ 6.66473e-006 ]
6298 : [ 6.43756e-006 ]
6299 : [ 6.74872e-006 ]
6300 : [ 6.85243e-006 ]
6301 : [ 6.66863e-006 ]
6302 : [ 6.59609e-006 ]
6303 : [ 6.42344e-006 ]
6304 : [ 6.64319e-006 ]
6305 : [ 6.64988e-006 ]
6306 : [ 6.52202e-006 ]
6307 : [ 6.5455e-006  ]
6308 : [ 6.86884e-006 ]
6309 : [ 6.45506e-006 ]
6310 : [ 6.58252e-006 ]
6311 : [ 6.65511e-006 ]
6312 : [ 6.45444e-006 ]
6313 : [ 7.01192e-006 ]
6314 : [ 6.65531e-006 ]
6315 : [ 6.64834e-006 ]
6316 : [ 6.28619e-006 ]
6317 : [ 6.59254e-006 ]
6318 : [ 6.75666e-006 ]
6319 : [ 6.82118e-006 ]
6320 : [ 6.64523e-006 ]
6321 : [ 6.61924e-006 ]
6322 : [ 6.38262e-006 ]
6323 : [ 6.62895e-006 ]
6324 : [ 6.81862e-006 ]
6325 : [ 6.71936e-006 ]
6326 : [ 6.63088e-006 ]
6327 : [ 6.89614e-006 ]
6328 : [ 6.77648e-006 ]
6329 : [ 6.68328e-006 ]
6330 : [ 6.47193e-006 ]
6331 : [ 6.76034e-006 ]
6332 : [ 6.66325e-006 ]
6333 : [ 6.59817e-006 ]
6334 : [ 6.71201e-006 ]
6335 : [ 6.22521e-006 ]
6336 : [ 6.52973e-006 ]
6337 : [ 6.41068e-006 ]
6338 : [ 6.73576e-006 ]
6339 : [ 6.68879e-006 ]
6340 : [ 6.58208e-006 ]
6341 : [ 6.59459e-006 ]
6342 : [ 6.4901e-006  ]
6343 : [ 6.79976e-006 ]
6344 : [ 6.65453e-006 ]
6345 : [ 6.56899e-006 ]
6346 : [ 6.81071e-006 ]
6347 : [ 6.60885e-006 ]
6348 : [ 6.87654e-006 ]
6349 : [ 6.61206e-006 ]
6350 : [ 6.70448e-006 ]
6351 : [ 6.60833e-006 ]
6352 : [ 6.90071e-006 ]
6353 : [ 6.69566e-006 ]
6354 : [ 6.4124e-006  ]
6355 : [ 6.73108e-006 ]
6356 : [ 6.70924e-006 ]
6357 : [ 6.90809e-006 ]
6358 : [ 6.62409e-006 ]
6359 : [ 6.56242e-006 ]
6360 : [ 6.49056e-006 ]
6361 : [ 6.74081e-006 ]
6362 : [ 6.41825e-006 ]
6363 : [ 6.59617e-006 ]
6364 : [ 6.29289e-006 ]
6365 : [ 6.52958e-006 ]
6366 : [ 6.8249e-006  ]
6367 : [ 6.34638e-006 ]
6368 : [ 6.44018e-006 ]
6369 : [ 6.44152e-006 ]
6370 : [ 6.74694e-006 ]
6371 : [ 6.3741e-006  ]
6372 : [ 6.68863e-006 ]
6373 : [ 6.64668e-006 ]
6374 : [ 6.26794e-006 ]
6375 : [ 6.99126e-006 ]
6376 : [ 6.53354e-006 ]
6377 : [ 6.67138e-006 ]
6378 : [ 6.24922e-006 ]
6379 : [ 6.5259e-006  ]
6380 : [ 6.52524e-006 ]
6381 : [ 6.63143e-006 ]
6382 : [ 6.21079e-006 ]
6383 : [ 6.50254e-006 ]
6384 : [ 6.66593e-006 ]
6385 : [ 6.76994e-006 ]
6386 : [ 6.64927e-006 ]
6387 : [ 6.5999e-006  ]
6388 : [ 6.67776e-006 ]
6389 : [ 6.4176e-006  ]
6390 : [ 6.5245e-006  ]
6391 : [ 6.67986e-006 ]
6392 : [ 6.74191e-006 ]
6393 : [ 6.82027e-006 ]
6394 : [ 6.54016e-006 ]
6395 : [ 7.0195e-006  ]
6396 : [ 6.37457e-006 ]
6397 : [ 6.75153e-006 ]
6398 : [ 6.80365e-006 ]
6399 : [ 6.75829e-006 ]
6400 : [ 6.72149e-006 ]
6401 : [ 6.64913e-006 ]
6402 : [ 6.69353e-006 ]
6403 : [ 6.72851e-006 ]
6404 : [ 6.6803e-006  ]
6405 : [ 6.66881e-006 ]
6406 : [ 6.69952e-006 ]
6407 : [ 6.38471e-006 ]
6408 : [ 7.04088e-006 ]
6409 : [ 6.51991e-006 ]
6410 : [ 6.5664e-006  ]
6411 : [ 6.78872e-006 ]
6412 : [ 6.77161e-006 ]
6413 : [ 6.76511e-006 ]
6414 : [ 6.40552e-006 ]
6415 : [ 6.62991e-006 ]
6416 : [ 6.67505e-006 ]
6417 : [ 6.64124e-006 ]
6418 : [ 6.797e-006   ]
6419 : [ 6.51852e-006 ]
6420 : [ 6.67094e-006 ]
6421 : [ 6.67624e-006 ]
6422 : [ 6.66339e-006 ]
6423 : [ 6.62408e-006 ]
6424 : [ 6.73604e-006 ]
6425 : [ 6.54385e-006 ]
6426 : [ 6.71036e-006 ]
6427 : [ 6.91778e-006 ]
6428 : [ 6.46625e-006 ]
6429 : [ 6.64328e-006 ]
6430 : [ 6.69793e-006 ]
6431 : [ 6.74151e-006 ]
6432 : [ 6.65913e-006 ]
6433 : [ 6.64509e-006 ]
6434 : [ 6.70165e-006 ]
6435 : [ 6.57829e-006 ]
6436 : [ 6.63723e-006 ]
6437 : [ 6.65988e-006 ]
6438 : [ 7.03272e-006 ]
6439 : [ 6.57839e-006 ]
6440 : [ 6.67326e-006 ]
6441 : [ 6.59626e-006 ]
6442 : [ 6.39312e-006 ]
6443 : [ 6.94895e-006 ]
6444 : [ 6.71811e-006 ]
6445 : [ 6.57677e-006 ]
6446 : [ 7.03495e-006 ]
6447 : [ 6.66429e-006 ]
6448 : [ 6.56914e-006 ]
6449 : [ 6.63994e-006 ]
6450 : [ 6.62533e-006 ]
6451 : [ 6.59267e-006 ]
6452 : [ 6.55814e-006 ]
6453 : [ 6.34249e-006 ]
6454 : [ 6.90886e-006 ]
6455 : [ 6.66415e-006 ]
6456 : [ 6.34174e-006 ]
6457 : [ 6.67942e-006 ]
6458 : [ 6.60403e-006 ]
6459 : [ 6.58568e-006 ]
6460 : [ 6.6337e-006  ]
6461 : [ 6.78533e-006 ]
6462 : [ 7.05689e-006 ]
6463 : [ 6.864e-006   ]
6464 : [ 6.62282e-006 ]
6465 : [ 6.43756e-006 ]
6466 : [ 6.81824e-006 ]
6467 : [ 6.4639e-006  ]
6468 : [ 6.24063e-006 ]
6469 : [ 6.87772e-006 ]
6470 : [ 6.45057e-006 ]
6471 : [ 6.59075e-006 ]
6472 : [ 6.83648e-006 ]
6473 : [ 6.40722e-006 ]
6474 : [ 6.58053e-006 ]
6475 : [ 6.79787e-006 ]
6476 : [ 6.59979e-006 ]
6477 : [ 6.70027e-006 ]
6478 : [ 6.58461e-006 ]
6479 : [ 6.70554e-006 ]
6480 : [ 6.57489e-006 ]
6481 : [ 6.58662e-006 ]
6482 : [ 6.84044e-006 ]
6483 : [ 6.70481e-006 ]
6484 : [ 6.47666e-006 ]
6485 : [ 6.58418e-006 ]
6486 : [ 6.61273e-006 ]
6487 : [ 6.45594e-006 ]
6488 : [ 6.65674e-006 ]
6489 : [ 7.00961e-006 ]
6490 : [ 6.8675e-006  ]
6491 : [ 6.32005e-006 ]
6492 : [ 6.37922e-006 ]
6493 : [ 6.89679e-006 ]
6494 : [ 6.93287e-006 ]
6495 : [ 6.62742e-006 ]
6496 : [ 6.67032e-006 ]
6497 : [ 6.39115e-006 ]
6498 : [ 6.79403e-006 ]
6499 : [ 6.78869e-006 ]
6500 : [ 6.79938e-006 ]
6501 : [ 6.67886e-006 ]
6502 : [ 6.85003e-006 ]
6503 : [ 6.68805e-006 ]
6504 : [ 6.74518e-006 ]
6505 : [ 7.06761e-006 ]
6506 : [ 6.61347e-006 ]
6507 : [ 6.93512e-006 ]
6508 : [ 6.63116e-006 ]
6509 : [ 6.63353e-006 ]
6510 : [ 6.94424e-006 ]
6511 : [ 6.42954e-006 ]
6512 : [ 6.62443e-006 ]
6513 : [ 7.06463e-006 ]
6514 : [ 6.73834e-006 ]
6515 : [ 6.53177e-006 ]
6516 : [ 6.53581e-006 ]
6517 : [ 6.5597e-006  ]
6518 : [ 6.67163e-006 ]
6519 : [ 6.58328e-006 ]
6520 : [ 6.61886e-006 ]
6521 : [ 6.47907e-006 ]
6522 : [ 6.81358e-006 ]
6523 : [ 6.47057e-006 ]
6524 : [ 6.93037e-006 ]
6525 : [ 6.68383e-006 ]
6526 : [ 6.40513e-006 ]
6527 : [ 6.55595e-006 ]
6528 : [ 6.69348e-006 ]
6529 : [ 6.67604e-006 ]
6530 : [ 6.43848e-006 ]
6531 : [ 6.4364e-006  ]
6532 : [ 7.01482e-006 ]
6533 : [ 6.19126e-006 ]
6534 : [ 6.57173e-006 ]
6535 : [ 6.62604e-006 ]
6536 : [ 6.43316e-006 ]
6537 : [ 6.38816e-006 ]
6538 : [ 6.67295e-006 ]
6539 : [ 6.87033e-006 ]
6540 : [ 6.65468e-006 ]
6541 : [ 6.35446e-006 ]
6542 : [ 6.84836e-006 ]
6543 : [ 6.88388e-006 ]
6544 : [ 6.64787e-006 ]
6545 : [ 6.66207e-006 ]
6546 : [ 6.58139e-006 ]
6547 : [ 6.6953e-006  ]
6548 : [ 7.01119e-006 ]
6549 : [ 6.46745e-006 ]
6550 : [ 6.50455e-006 ]
6551 : [ 6.92505e-006 ]
6552 : [ 6.95048e-006 ]
6553 : [ 6.57417e-006 ]
6554 : [ 6.77079e-006 ]
6555 : [ 6.73252e-006 ]
6556 : [ 6.59881e-006 ]
6557 : [ 6.48302e-006 ]
6558 : [ 6.88706e-006 ]
6559 : [ 6.36779e-006 ]
6560 : [ 6.53188e-006 ]
6561 : [ 6.51208e-006 ]
6562 : [ 6.5864e-006  ]
6563 : [ 6.57906e-006 ]
6564 : [ 6.66167e-006 ]
6565 : [ 6.64916e-006 ]
6566 : [ 6.86232e-006 ]
6567 : [ 6.42221e-006 ]
6568 : [ 7.13312e-006 ]
6569 : [ 6.507e-006   ]
6570 : [ 6.65765e-006 ]
6571 : [ 6.43912e-006 ]
6572 : [ 6.66017e-006 ]
6573 : [ 6.83995e-006 ]
6574 : [ 6.40465e-006 ]
6575 : [ 6.8823e-006  ]
6576 : [ 6.75227e-006 ]
6577 : [ 7.00157e-006 ]
6578 : [ 7.09069e-006 ]
6579 : [ 6.48983e-006 ]
6580 : [ 6.21269e-006 ]
6581 : [ 6.53464e-006 ]
6582 : [ 6.67956e-006 ]
6583 : [ 6.77946e-006 ]
6584 : [ 6.55599e-006 ]
6585 : [ 6.74911e-006 ]
6586 : [ 6.62338e-006 ]
6587 : [ 6.5866e-006  ]
6588 : [ 6.65237e-006 ]
6589 : [ 6.65828e-006 ]
6590 : [ 6.57595e-006 ]
6591 : [ 6.57962e-006 ]
6592 : [ 6.75815e-006 ]
6593 : [ 6.58342e-006 ]
6594 : [ 6.41693e-006 ]
6595 : [ 6.56584e-006 ]
6596 : [ 6.72162e-006 ]
6597 : [ 6.80175e-006 ]
6598 : [ 6.78366e-006 ]
6599 : [ 6.82989e-006 ]
6600 : [ 6.62409e-006 ]
6601 : [ 6.61268e-006 ]
6602 : [ 6.81363e-006 ]
6603 : [ 6.75511e-006 ]
6604 : [ 6.85142e-006 ]
6605 : [ 6.5341e-006  ]
6606 : [ 6.5332e-006  ]
6607 : [ 6.69663e-006 ]
6608 : [ 6.72569e-006 ]
6609 : [ 6.80363e-006 ]
6610 : [ 6.48242e-006 ]
6611 : [ 6.50432e-006 ]
6612 : [ 6.38692e-006 ]
6613 : [ 7.04846e-006 ]
6614 : [ 6.60512e-006 ]
6615 : [ 6.65432e-006 ]
6616 : [ 6.60972e-006 ]
6617 : [ 6.62834e-006 ]
6618 : [ 6.75894e-006 ]
6619 : [ 6.63022e-006 ]
6620 : [ 6.35839e-006 ]
6621 : [ 6.50618e-006 ]
6622 : [ 6.53411e-006 ]
6623 : [ 6.75673e-006 ]
6624 : [ 6.5467e-006  ]
6625 : [ 6.67224e-006 ]
6626 : [ 6.72098e-006 ]
6627 : [ 6.70421e-006 ]
6628 : [ 6.52885e-006 ]
6629 : [ 6.73035e-006 ]
6630 : [ 6.79625e-006 ]
6631 : [ 6.6449e-006  ]
6632 : [ 6.74988e-006 ]
6633 : [ 6.63045e-006 ]
6634 : [ 6.69732e-006 ]
6635 : [ 7.05079e-006 ]
6636 : [ 6.88559e-006 ]
6637 : [ 6.53732e-006 ]
6638 : [ 6.36888e-006 ]
6639 : [ 6.66428e-006 ]
6640 : [ 6.67981e-006 ]
6641 : [ 6.62233e-006 ]
6642 : [ 6.69106e-006 ]
6643 : [ 6.52207e-006 ]
6644 : [ 6.62449e-006 ]
6645 : [ 6.60838e-006 ]
6646 : [ 6.62956e-006 ]
6647 : [ 6.22857e-006 ]
6648 : [ 6.41491e-006 ]
6649 : [ 6.43994e-006 ]
6650 : [ 6.65451e-006 ]
6651 : [ 6.79355e-006 ]
6652 : [ 6.94106e-006 ]
6653 : [ 6.59286e-006 ]
6654 : [ 6.86659e-006 ]
6655 : [ 6.89281e-006 ]
6656 : [ 6.68479e-006 ]
6657 : [ 6.36315e-006 ]
6658 : [ 6.66725e-006 ]
6659 : [ 6.68432e-006 ]
6660 : [ 6.57359e-006 ]
6661 : [ 6.82698e-006 ]
6662 : [ 6.62068e-006 ]
6663 : [ 6.75005e-006 ]
6664 : [ 7.11838e-006 ]
6665 : [ 6.66487e-006 ]
6666 : [ 6.58669e-006 ]
6667 : [ 6.598e-006   ]
6668 : [ 6.8396e-006  ]
6669 : [ 6.5022e-006  ]
6670 : [ 6.39726e-006 ]
6671 : [ 6.59074e-006 ]
6672 : [ 6.66239e-006 ]
6673 : [ 6.65519e-006 ]
6674 : [ 6.88143e-006 ]
6675 : [ 6.63315e-006 ]
6676 : [ 6.85112e-006 ]
6677 : [ 6.63334e-006 ]
6678 : [ 6.69359e-006 ]
6679 : [ 6.8275e-006  ]
6680 : [ 6.9693e-006  ]
6681 : [ 6.75574e-006 ]
6682 : [ 6.70453e-006 ]
6683 : [ 6.50427e-006 ]
6684 : [ 6.68862e-006 ]
6685 : [ 6.64097e-006 ]
6686 : [ 6.70522e-006 ]
6687 : [ 6.32448e-006 ]
6688 : [ 6.69933e-006 ]
6689 : [ 6.60111e-006 ]
6690 : [ 6.31309e-006 ]
6691 : [ 6.90631e-006 ]
6692 : [ 6.76482e-006 ]
6693 : [ 6.45695e-006 ]
6694 : [ 6.7327e-006  ]
6695 : [ 6.28929e-006 ]
6696 : [ 6.47568e-006 ]
6697 : [ 6.8232e-006  ]
6698 : [ 6.80649e-006 ]
6699 : [ 6.71708e-006 ]
6700 : [ 6.50071e-006 ]
6701 : [ 6.92612e-006 ]
6702 : [ 6.87336e-006 ]
6703 : [ 6.7404e-006  ]
6704 : [ 6.77599e-006 ]
6705 : [ 6.6064e-006  ]
6706 : [ 6.83372e-006 ]
6707 : [ 6.72468e-006 ]
6708 : [ 6.77055e-006 ]
6709 : [ 7.01191e-006 ]
6710 : [ 6.60158e-006 ]
6711 : [ 6.39418e-006 ]
6712 : [ 6.64394e-006 ]
6713 : [ 6.4914e-006  ]
6714 : [ 6.65933e-006 ]
6715 : [ 6.81927e-006 ]
6716 : [ 6.36216e-006 ]
6717 : [ 6.92652e-006 ]
6718 : [ 6.68375e-006 ]
6719 : [ 6.71305e-006 ]
6720 : [ 6.80163e-006 ]
6721 : [ 6.41655e-006 ]
6722 : [ 6.58801e-006 ]
6723 : [ 7.00269e-006 ]
6724 : [ 6.85576e-006 ]
6725 : [ 6.72167e-006 ]
6726 : [ 6.41605e-006 ]
6727 : [ 6.64723e-006 ]
6728 : [ 6.67411e-006 ]
6729 : [ 6.55039e-006 ]
6730 : [ 6.23548e-006 ]
6731 : [ 6.62768e-006 ]
6732 : [ 6.94558e-006 ]
6733 : [ 6.27144e-006 ]
6734 : [ 6.86896e-006 ]
6735 : [ 6.93854e-006 ]
6736 : [ 6.53547e-006 ]
6737 : [ 6.59245e-006 ]
6738 : [ 6.79088e-006 ]
6739 : [ 6.63663e-006 ]
6740 : [ 6.64475e-006 ]
6741 : [ 6.25837e-006 ]
6742 : [ 6.36883e-006 ]
6743 : [ 6.56808e-006 ]
6744 : [ 6.60921e-006 ]
6745 : [ 6.53283e-006 ]
6746 : [ 6.52389e-006 ]
6747 : [ 6.41011e-006 ]
6748 : [ 6.48935e-006 ]
6749 : [ 6.76093e-006 ]
6750 : [ 6.76692e-006 ]
6751 : [ 6.62625e-006 ]
6752 : [ 6.58159e-006 ]
6753 : [ 6.70376e-006 ]
6754 : [ 6.65209e-006 ]
6755 : [ 6.44157e-006 ]
6756 : [ 6.69626e-006 ]
6757 : [ 6.65417e-006 ]
6758 : [ 6.64009e-006 ]
6759 : [ 6.69126e-006 ]
6760 : [ 6.80973e-006 ]
6761 : [ 6.57725e-006 ]
6762 : [ 6.78004e-006 ]
6763 : [ 6.74313e-006 ]
6764 : [ 6.67695e-006 ]
6765 : [ 6.87584e-006 ]
6766 : [ 6.6209e-006  ]
6767 : [ 6.65549e-006 ]
6768 : [ 6.621e-006   ]
6769 : [ 6.67141e-006 ]
6770 : [ 6.99402e-006 ]
6771 : [ 6.51746e-006 ]
6772 : [ 6.40539e-006 ]
6773 : [ 6.55923e-006 ]
6774 : [ 6.80246e-006 ]
6775 : [ 6.82491e-006 ]
6776 : [ 6.64046e-006 ]
6777 : [ 6.52659e-006 ]
6778 : [ 6.64128e-006 ]
6779 : [ 6.67592e-006 ]
6780 : [ 6.9095e-006  ]
6781 : [ 6.28838e-006 ]
6782 : [ 6.45755e-006 ]
6783 : [ 6.61978e-006 ]
6784 : [ 6.64172e-006 ]
6785 : [ 6.96012e-006 ]
6786 : [ 6.67559e-006 ]
6787 : [ 6.80737e-006 ]
6788 : [ 6.54279e-006 ]
6789 : [ 6.84261e-006 ]
6790 : [ 6.85552e-006 ]
6791 : [ 6.77741e-006 ]
6792 : [ 6.67528e-006 ]
6793 : [ 6.46726e-006 ]
6794 : [ 6.70512e-006 ]
6795 : [ 6.42571e-006 ]
6796 : [ 6.42488e-006 ]
6797 : [ 6.99967e-006 ]
6798 : [ 6.69236e-006 ]
6799 : [ 6.64758e-006 ]
6800 : [ 6.60685e-006 ]
6801 : [ 6.30839e-006 ]
6802 : [ 6.70173e-006 ]
6803 : [ 6.45399e-006 ]
6804 : [ 6.63349e-006 ]
6805 : [ 6.61925e-006 ]
6806 : [ 6.24506e-006 ]
6807 : [ 6.5845e-006  ]
6808 : [ 6.64951e-006 ]
6809 : [ 6.41772e-006 ]
6810 : [ 6.55762e-006 ]
6811 : [ 6.5531e-006  ]
6812 : [ 6.45635e-006 ]
6813 : [ 6.6393e-006  ]
6814 : [ 6.48096e-006 ]
6815 : [ 6.8048e-006  ]
6816 : [ 6.52769e-006 ]
6817 : [ 6.65999e-006 ]
6818 : [ 6.63157e-006 ]
6819 : [ 6.79277e-006 ]
6820 : [ 6.62844e-006 ]
6821 : [ 6.74623e-006 ]
6822 : [ 6.45263e-006 ]
6823 : [ 6.68658e-006 ]
6824 : [ 6.50114e-006 ]
6825 : [ 6.68053e-006 ]
6826 : [ 6.46272e-006 ]
6827 : [ 6.35102e-006 ]
6828 : [ 6.66025e-006 ]
6829 : [ 6.54276e-006 ]
6830 : [ 6.59402e-006 ]
6831 : [ 6.67385e-006 ]
6832 : [ 6.44772e-006 ]
6833 : [ 6.52882e-006 ]
6834 : [ 6.85891e-006 ]
6835 : [ 6.76398e-006 ]
6836 : [ 6.62127e-006 ]
6837 : [ 6.73415e-006 ]
6838 : [ 6.41827e-006 ]
6839 : [ 7.00423e-006 ]
6840 : [ 6.40719e-006 ]
6841 : [ 6.56451e-006 ]
6842 : [ 6.78705e-006 ]
6843 : [ 6.84724e-006 ]
6844 : [ 6.72447e-006 ]
6845 : [ 6.57007e-006 ]
6846 : [ 6.6317e-006  ]
6847 : [ 6.62044e-006 ]
6848 : [ 6.927e-006   ]
6849 : [ 7.00408e-006 ]
6850 : [ 6.42657e-006 ]
6851 : [ 6.84288e-006 ]
6852 : [ 6.67076e-006 ]
6853 : [ 6.77295e-006 ]
6854 : [ 6.38385e-006 ]
6855 : [ 6.54815e-006 ]
6856 : [ 6.61538e-006 ]
6857 : [ 6.67736e-006 ]
6858 : [ 6.82049e-006 ]
6859 : [ 6.65516e-006 ]
6860 : [ 6.41405e-006 ]
6861 : [ 6.4587e-006  ]
6862 : [ 6.73965e-006 ]
6863 : [ 6.88597e-006 ]
6864 : [ 6.46861e-006 ]
6865 : [ 6.6158e-006  ]
6866 : [ 6.68558e-006 ]
6867 : [ 6.74421e-006 ]
6868 : [ 6.72975e-006 ]
6869 : [ 6.32866e-006 ]
6870 : [ 6.8076e-006  ]
6871 : [ 6.65162e-006 ]
6872 : [ 6.68184e-006 ]
6873 : [ 6.25812e-006 ]
6874 : [ 6.53446e-006 ]
6875 : [ 6.57051e-006 ]
6876 : [ 6.60192e-006 ]
6877 : [ 6.54109e-006 ]
6878 : [ 6.835e-006   ]
6879 : [ 6.44987e-006 ]
6880 : [ 6.84641e-006 ]
6881 : [ 6.65162e-006 ]
6882 : [ 6.56357e-006 ]
6883 : [ 6.62847e-006 ]
6884 : [ 6.72496e-006 ]
6885 : [ 6.20252e-006 ]
6886 : [ 6.92489e-006 ]
6887 : [ 6.62717e-006 ]
6888 : [ 6.65305e-006 ]
6889 : [ 6.63503e-006 ]
6890 : [ 6.33964e-006 ]
6891 : [ 6.49161e-006 ]
6892 : [ 6.61051e-006 ]
6893 : [ 6.6041e-006  ]
6894 : [ 6.64134e-006 ]
6895 : [ 6.63581e-006 ]
6896 : [ 6.83678e-006 ]
6897 : [ 6.50216e-006 ]
6898 : [ 6.72754e-006 ]
6899 : [ 6.56789e-006 ]
6900 : [ 6.70127e-006 ]
6901 : [ 6.76874e-006 ]
6902 : [ 6.71171e-006 ]
6903 : [ 6.72377e-006 ]
6904 : [ 6.55383e-006 ]
6905 : [ 6.62314e-006 ]
6906 : [ 6.68476e-006 ]
6907 : [ 6.71648e-006 ]
6908 : [ 6.66011e-006 ]
6909 : [ 6.49373e-006 ]
6910 : [ 6.43727e-006 ]
6911 : [ 6.62542e-006 ]
6912 : [ 6.58253e-006 ]
6913 : [ 6.85111e-006 ]
6914 : [ 6.63019e-006 ]
6915 : [ 6.882e-006   ]
6916 : [ 6.82849e-006 ]
6917 : [ 6.72668e-006 ]
6918 : [ 6.78036e-006 ]
6919 : [ 6.61668e-006 ]
6920 : [ 6.7141e-006  ]
6921 : [ 6.58497e-006 ]
6922 : [ 6.65153e-006 ]
6923 : [ 6.52096e-006 ]
6924 : [ 6.50827e-006 ]
6925 : [ 6.44597e-006 ]
6926 : [ 6.60753e-006 ]
6927 : [ 6.54887e-006 ]
6928 : [ 6.68464e-006 ]
6929 : [ 6.4524e-006  ]
6930 : [ 6.3416e-006  ]
6931 : [ 6.66639e-006 ]
6932 : [ 6.80603e-006 ]
6933 : [ 6.64768e-006 ]
6934 : [ 6.70078e-006 ]
6935 : [ 6.57633e-006 ]
6936 : [ 6.66945e-006 ]
6937 : [ 6.63103e-006 ]
6938 : [ 6.88475e-006 ]
6939 : [ 6.84519e-006 ]
6940 : [ 6.70083e-006 ]
6941 : [ 6.69553e-006 ]
6942 : [ 6.98081e-006 ]
6943 : [ 6.67574e-006 ]
6944 : [ 6.32195e-006 ]
6945 : [ 6.92342e-006 ]
6946 : [ 6.76331e-006 ]
6947 : [ 6.45029e-006 ]
6948 : [ 6.65043e-006 ]
6949 : [ 6.48293e-006 ]
6950 : [ 6.66171e-006 ]
6951 : [ 6.38645e-006 ]
6952 : [ 6.67759e-006 ]
6953 : [ 7.06971e-006 ]
6954 : [ 6.71488e-006 ]
6955 : [ 6.79234e-006 ]
6956 : [ 6.64808e-006 ]
6957 : [ 6.83952e-006 ]
6958 : [ 6.4843e-006  ]
6959 : [ 6.69766e-006 ]
6960 : [ 6.61298e-006 ]
6961 : [ 6.4237e-006  ]
6962 : [ 6.61512e-006 ]
6963 : [ 6.72143e-006 ]
6964 : [ 6.80478e-006 ]
6965 : [ 6.72701e-006 ]
6966 : [ 6.86072e-006 ]
6967 : [ 6.81358e-006 ]
6968 : [ 6.29919e-006 ]
6969 : [ 6.62821e-006 ]
6970 : [ 6.77165e-006 ]
6971 : [ 6.64904e-006 ]
6972 : [ 6.61955e-006 ]
6973 : [ 6.65181e-006 ]
6974 : [ 6.33774e-006 ]
6975 : [ 6.51748e-006 ]
6976 : [ 6.53031e-006 ]
6977 : [ 6.50515e-006 ]
6978 : [ 6.80001e-006 ]
6979 : [ 6.46391e-006 ]
6980 : [ 6.60591e-006 ]
6981 : [ 6.58519e-006 ]
6982 : [ 6.72601e-006 ]
6983 : [ 6.60107e-006 ]
6984 : [ 6.73245e-006 ]
6985 : [ 6.85873e-006 ]
6986 : [ 6.29555e-006 ]
6987 : [ 6.60439e-006 ]
6988 : [ 6.17717e-006 ]
6989 : [ 6.65565e-006 ]
6990 : [ 6.4717e-006  ]
6991 : [ 7.01306e-006 ]
6992 : [ 6.88051e-006 ]
6993 : [ 6.63593e-006 ]
6994 : [ 6.4651e-006  ]
6995 : [ 6.32428e-006 ]
6996 : [ 6.60686e-006 ]
6997 : [ 6.95541e-006 ]
6998 : [ 7.07664e-006 ]
6999 : [ 6.38154e-006 ]
7000 : [ 6.411e-006   ]
7001 : [ 6.66644e-006 ]
7002 : [ 6.72081e-006 ]
7003 : [ 6.15072e-006 ]
7004 : [ 6.77218e-006 ]
7005 : [ 6.33086e-006 ]
7006 : [ 6.68285e-006 ]
7007 : [ 6.58121e-006 ]
7008 : [ 7.14666e-006 ]
7009 : [ 6.56257e-006 ]
7010 : [ 6.70903e-006 ]
7011 : [ 6.60665e-006 ]
7012 : [ 6.43323e-006 ]
7013 : [ 6.65823e-006 ]
7014 : [ 6.65843e-006 ]
7015 : [ 6.73686e-006 ]
7016 : [ 6.37891e-006 ]
7017 : [ 6.35069e-006 ]
7018 : [ 6.63125e-006 ]
7019 : [ 6.58596e-006 ]
7020 : [ 6.61984e-006 ]
7021 : [ 6.49364e-006 ]
7022 : [ 6.64396e-006 ]
7023 : [ 6.40232e-006 ]
7024 : [ 6.87524e-006 ]
7025 : [ 6.49892e-006 ]
7026 : [ 7.12017e-006 ]
7027 : [ 6.73599e-006 ]
7028 : [ 6.32042e-006 ]
7029 : [ 7.00156e-006 ]
7030 : [ 6.70982e-006 ]
7031 : [ 6.81982e-006 ]
7032 : [ 6.75289e-006 ]
7033 : [ 6.64731e-006 ]
7034 : [ 6.63177e-006 ]
7035 : [ 6.68615e-006 ]
7036 : [ 6.54792e-006 ]
7037 : [ 6.73112e-006 ]
7038 : [ 6.6257e-006  ]
7039 : [ 6.57064e-006 ]
7040 : [ 6.18244e-006 ]
7041 : [ 6.53165e-006 ]
7042 : [ 6.69809e-006 ]
7043 : [ 6.68444e-006 ]
7044 : [ 6.60679e-006 ]
7045 : [ 6.28306e-006 ]
7046 : [ 6.64681e-006 ]
7047 : [ 6.72868e-006 ]
7048 : [ 6.59944e-006 ]
7049 : [ 6.18944e-006 ]
7050 : [ 6.58028e-006 ]
7051 : [ 6.79376e-006 ]
7052 : [ 6.79935e-006 ]
7053 : [ 6.60914e-006 ]
7054 : [ 6.51392e-006 ]
7055 : [ 6.7542e-006  ]
7056 : [ 6.77793e-006 ]
7057 : [ 6.35638e-006 ]
7058 : [ 6.55465e-006 ]
7059 : [ 6.66157e-006 ]
7060 : [ 6.69351e-006 ]
7061 : [ 6.55788e-006 ]
7062 : [ 6.40628e-006 ]
7063 : [ 6.77795e-006 ]
7064 : [ 6.7444e-006  ]
7065 : [ 6.53372e-006 ]
7066 : [ 6.76698e-006 ]
7067 : [ 6.68328e-006 ]
7068 : [ 6.5201e-006  ]
7069 : [ 6.68776e-006 ]
7070 : [ 6.43643e-006 ]
7071 : [ 6.2899e-006  ]
7072 : [ 6.60157e-006 ]
7073 : [ 6.63755e-006 ]
7074 : [ 6.91284e-006 ]
7075 : [ 6.19779e-006 ]
7076 : [ 6.68205e-006 ]
7077 : [ 6.69735e-006 ]
7078 : [ 6.6145e-006  ]
7079 : [ 6.65017e-006 ]
7080 : [ 6.59951e-006 ]
7081 : [ 6.60724e-006 ]
7082 : [ 6.35914e-006 ]
7083 : [ 6.65716e-006 ]
7084 : [ 6.78378e-006 ]
7085 : [ 6.70828e-006 ]
7086 : [ 6.99277e-006 ]
7087 : [ 6.48418e-006 ]
7088 : [ 6.40535e-006 ]
7089 : [ 6.5784e-006  ]
7090 : [ 6.6047e-006  ]
7091 : [ 6.55633e-006 ]
7092 : [ 6.68797e-006 ]
7093 : [ 6.70107e-006 ]
7094 : [ 6.91637e-006 ]
7095 : [ 6.54831e-006 ]
7096 : [ 6.82596e-006 ]
7097 : [ 6.59733e-006 ]
7098 : [ 6.79286e-006 ]
7099 : [ 6.79378e-006 ]
7100 : [ 6.82536e-006 ]
7101 : [ 6.48727e-006 ]
7102 : [ 6.84684e-006 ]
7103 : [ 6.60963e-006 ]
7104 : [ 6.39577e-006 ]
7105 : [ 6.45209e-006 ]
7106 : [ 6.59617e-006 ]
7107 : [ 6.7502e-006  ]
7108 : [ 6.4238e-006  ]
7109 : [ 6.7535e-006  ]
7110 : [ 6.75221e-006 ]
7111 : [ 6.77722e-006 ]
7112 : [ 6.66811e-006 ]
7113 : [ 6.52111e-006 ]
7114 : [ 6.5432e-006  ]
7115 : [ 6.60643e-006 ]
7116 : [ 6.77049e-006 ]
7117 : [ 7.03336e-006 ]
7118 : [ 6.62092e-006 ]
7119 : [ 6.50421e-006 ]
7120 : [ 6.39684e-006 ]
7121 : [ 6.82915e-006 ]
7122 : [ 6.48224e-006 ]
7123 : [ 6.46489e-006 ]
7124 : [ 6.30522e-006 ]
7125 : [ 7.00325e-006 ]
7126 : [ 6.58508e-006 ]
7127 : [ 6.29282e-006 ]
7128 : [ 6.15984e-006 ]
7129 : [ 6.60524e-006 ]
7130 : [ 6.65564e-006 ]
7131 : [ 6.71589e-006 ]
7132 : [ 6.60621e-006 ]
7133 : [ 6.96888e-006 ]
7134 : [ 6.70774e-006 ]
7135 : [ 7.02228e-006 ]
7136 : [ 6.68417e-006 ]
7137 : [ 6.78243e-006 ]
7138 : [ 6.58743e-006 ]
7139 : [ 6.61654e-006 ]
7140 : [ 6.97846e-006 ]
7141 : [ 6.69554e-006 ]
7142 : [ 6.76301e-006 ]
7143 : [ 7.00118e-006 ]
7144 : [ 6.5835e-006  ]
7145 : [ 6.54859e-006 ]
7146 : [ 6.46026e-006 ]
7147 : [ 6.66428e-006 ]
7148 : [ 6.58776e-006 ]
7149 : [ 6.66318e-006 ]
7150 : [ 6.63144e-006 ]
7151 : [ 6.78447e-006 ]
7152 : [ 6.47718e-006 ]
7153 : [ 6.56144e-006 ]
7154 : [ 6.4786e-006  ]
7155 : [ 6.67662e-006 ]
7156 : [ 6.55666e-006 ]
7157 : [ 6.59848e-006 ]
7158 : [ 6.7743e-006  ]
7159 : [ 6.639e-006   ]
7160 : [ 6.62925e-006 ]
7161 : [ 6.51158e-006 ]
7162 : [ 6.40719e-006 ]
7163 : [ 6.6887e-006  ]
7164 : [ 6.49173e-006 ]
7165 : [ 6.58343e-006 ]
7166 : [ 6.62192e-006 ]
7167 : [ 7.00785e-006 ]
7168 : [ 6.37592e-006 ]
7169 : [ 6.37595e-006 ]
7170 : [ 6.46125e-006 ]
7171 : [ 6.65315e-006 ]
7172 : [ 6.465e-006   ]
7173 : [ 6.93934e-006 ]
7174 : [ 6.59569e-006 ]
7175 : [ 6.57355e-006 ]
7176 : [ 7.01658e-006 ]
7177 : [ 6.40881e-006 ]
7178 : [ 6.51144e-006 ]
7179 : [ 6.55413e-006 ]
7180 : [ 6.69656e-006 ]
7181 : [ 6.81213e-006 ]
7182 : [ 6.81928e-006 ]
7183 : [ 6.67163e-006 ]
7184 : [ 6.40192e-006 ]
7185 : [ 6.68972e-006 ]
7186 : [ 6.36595e-006 ]
7187 : [ 6.71089e-006 ]
7188 : [ 6.67568e-006 ]
7189 : [ 6.57422e-006 ]
7190 : [ 6.64649e-006 ]
7191 : [ 6.61135e-006 ]
7192 : [ 6.92412e-006 ]
7193 : [ 6.79893e-006 ]
7194 : [ 6.74978e-006 ]
7195 : [ 6.64154e-006 ]
7196 : [ 6.60273e-006 ]
7197 : [ 6.94069e-006 ]
7198 : [ 6.89586e-006 ]
7199 : [ 6.76236e-006 ]
7200 : [ 6.78921e-006 ]
7201 : [ 6.89371e-006 ]
7202 : [ 6.86527e-006 ]
7203 : [ 6.71782e-006 ]
7204 : [ 6.58097e-006 ]
7205 : [ 6.58588e-006 ]
7206 : [ 6.6315e-006  ]
7207 : [ 6.68217e-006 ]
7208 : [ 6.71432e-006 ]
7209 : [ 7.02423e-006 ]
7210 : [ 6.70252e-006 ]
7211 : [ 6.73372e-006 ]
7212 : [ 6.60237e-006 ]
7213 : [ 6.64615e-006 ]
7214 : [ 6.90617e-006 ]
7215 : [ 7.08408e-006 ]
7216 : [ 6.33105e-006 ]
7217 : [ 6.39596e-006 ]
7218 : [ 6.65656e-006 ]
7219 : [ 6.81172e-006 ]
7220 : [ 6.64286e-006 ]
7221 : [ 6.58956e-006 ]
7222 : [ 6.4609e-006  ]
7223 : [ 6.36023e-006 ]
7224 : [ 6.61637e-006 ]
7225 : [ 6.51642e-006 ]
7226 : [ 6.94776e-006 ]
7227 : [ 6.67359e-006 ]
7228 : [ 6.73007e-006 ]
7229 : [ 6.84395e-006 ]
7230 : [ 6.46227e-006 ]
7231 : [ 6.98978e-006 ]
7232 : [ 6.60973e-006 ]
7233 : [ 6.62114e-006 ]
7234 : [ 6.5611e-006  ]
7235 : [ 6.88316e-006 ]
7236 : [ 6.69648e-006 ]
7237 : [ 6.18964e-006 ]
7238 : [ 6.66249e-006 ]
7239 : [ 6.85735e-006 ]
7240 : [ 6.53829e-006 ]
7241 : [ 6.70595e-006 ]
7242 : [ 6.70113e-006 ]
7243 : [ 6.65212e-006 ]
7244 : [ 6.61165e-006 ]
7245 : [ 6.80605e-006 ]
7246 : [ 6.66816e-006 ]
7247 : [ 6.43372e-006 ]
7248 : [ 6.64816e-006 ]
7249 : [ 6.21842e-006 ]
7250 : [ 6.66319e-006 ]
7251 : [ 6.7887e-006  ]
7252 : [ 6.61228e-006 ]
7253 : [ 6.7403e-006  ]
7254 : [ 6.66827e-006 ]
7255 : [ 6.6412e-006  ]
7256 : [ 6.85222e-006 ]
7257 : [ 6.69908e-006 ]
7258 : [ 6.82205e-006 ]
7259 : [ 6.81429e-006 ]
7260 : [ 7.07304e-006 ]
7261 : [ 6.8485e-006  ]
7262 : [ 6.41536e-006 ]
7263 : [ 6.22516e-006 ]
7264 : [ 6.78129e-006 ]
7265 : [ 6.44062e-006 ]
7266 : [ 6.72926e-006 ]
7267 : [ 6.31238e-006 ]
7268 : [ 6.66609e-006 ]
7269 : [ 6.30855e-006 ]
7270 : [ 6.81358e-006 ]
7271 : [ 7.00205e-006 ]
7272 : [ 6.42285e-006 ]
7273 : [ 6.40555e-006 ]
7274 : [ 7.10116e-006 ]
7275 : [ 6.4598e-006  ]
7276 : [ 6.67623e-006 ]
7277 : [ 6.6429e-006  ]
7278 : [ 6.52325e-006 ]
7279 : [ 6.49996e-006 ]
7280 : [ 6.67638e-006 ]
7281 : [ 6.62888e-006 ]
7282 : [ 6.9981e-006  ]
7283 : [ 6.72931e-006 ]
7284 : [ 6.71831e-006 ]
7285 : [ 6.69771e-006 ]
7286 : [ 6.64277e-006 ]
7287 : [ 6.75436e-006 ]
7288 : [ 6.57972e-006 ]
7289 : [ 6.66416e-006 ]
7290 : [ 6.61198e-006 ]
7291 : [ 6.53241e-006 ]
7292 : [ 6.7104e-006  ]
7293 : [ 6.50156e-006 ]
7294 : [ 6.72821e-006 ]
7295 : [ 6.65813e-006 ]
7296 : [ 6.64007e-006 ]
7297 : [ 6.66255e-006 ]
7298 : [ 6.70186e-006 ]
7299 : [ 7.12611e-006 ]
7300 : [ 6.76969e-006 ]
7301 : [ 6.44495e-006 ]
7302 : [ 6.71732e-006 ]
7303 : [ 6.2711e-006  ]
7304 : [ 6.6681e-006  ]
7305 : [ 6.69338e-006 ]
7306 : [ 6.89204e-006 ]
7307 : [ 6.52254e-006 ]
7308 : [ 6.52349e-006 ]
7309 : [ 6.31944e-006 ]
7310 : [ 6.7357e-006  ]
7311 : [ 6.68468e-006 ]
7312 : [ 6.57472e-006 ]
7313 : [ 6.66442e-006 ]
7314 : [ 6.56081e-006 ]
7315 : [ 6.59479e-006 ]
7316 : [ 6.72532e-006 ]
7317 : [ 6.40028e-006 ]
7318 : [ 6.67394e-006 ]
7319 : [ 6.6832e-006  ]
7320 : [ 6.66269e-006 ]
7321 : [ 6.67009e-006 ]
7322 : [ 6.63016e-006 ]
7323 : [ 6.70551e-006 ]
7324 : [ 6.98387e-006 ]
7325 : [ 6.78549e-006 ]
7326 : [ 6.77903e-006 ]
7327 : [ 6.79814e-006 ]
7328 : [ 6.56244e-006 ]
7329 : [ 6.74642e-006 ]
7330 : [ 6.94734e-006 ]
7331 : [ 6.5534e-006  ]
7332 : [ 6.65709e-006 ]
7333 : [ 6.64436e-006 ]
7334 : [ 6.55328e-006 ]
7335 : [ 6.81351e-006 ]
7336 : [ 6.70726e-006 ]
7337 : [ 6.64262e-006 ]
7338 : [ 6.51356e-006 ]
7339 : [ 6.92327e-006 ]
7340 : [ 6.76926e-006 ]
7341 : [ 6.45299e-006 ]
7342 : [ 6.70975e-006 ]
7343 : [ 6.7057e-006  ]
7344 : [ 6.5364e-006  ]
7345 : [ 6.65024e-006 ]
7346 : [ 6.36771e-006 ]
7347 : [ 6.69255e-006 ]
7348 : [ 6.48113e-006 ]
7349 : [ 6.77293e-006 ]
7350 : [ 6.50136e-006 ]
7351 : [ 6.6559e-006  ]
7352 : [ 6.89284e-006 ]
7353 : [ 6.65269e-006 ]
7354 : [ 6.76237e-006 ]
7355 : [ 6.6771e-006  ]
7356 : [ 6.38525e-006 ]
7357 : [ 6.42108e-006 ]
7358 : [ 6.4649e-006  ]
7359 : [ 6.33471e-006 ]
7360 : [ 6.78298e-006 ]
7361 : [ 6.33202e-006 ]
7362 : [ 6.56337e-006 ]
7363 : [ 6.42303e-006 ]
7364 : [ 6.60751e-006 ]
7365 : [ 6.58065e-006 ]
7366 : [ 6.8006e-006  ]
7367 : [ 6.64271e-006 ]
7368 : [ 6.86745e-006 ]
7369 : [ 7.00476e-006 ]
7370 : [ 6.80869e-006 ]
7371 : [ 6.59496e-006 ]
7372 : [ 6.56824e-006 ]
7373 : [ 6.57462e-006 ]
7374 : [ 6.52567e-006 ]
7375 : [ 6.52196e-006 ]
7376 : [ 6.66483e-006 ]
7377 : [ 6.84028e-006 ]
7378 : [ 6.69455e-006 ]
7379 : [ 6.59661e-006 ]
7380 : [ 6.57859e-006 ]
7381 : [ 7.05537e-006 ]
7382 : [ 6.75319e-006 ]
7383 : [ 6.7357e-006  ]
7384 : [ 6.9394e-006  ]
7385 : [ 6.50804e-006 ]
7386 : [ 6.78455e-006 ]
7387 : [ 6.78771e-006 ]
7388 : [ 6.48363e-006 ]
7389 : [ 6.64005e-006 ]
7390 : [ 6.82554e-006 ]
7391 : [ 6.65009e-006 ]
7392 : [ 6.39306e-006 ]
7393 : [ 6.58359e-006 ]
7394 : [ 6.89363e-006 ]
7395 : [ 6.58147e-006 ]
7396 : [ 6.74158e-006 ]
7397 : [ 6.66459e-006 ]
7398 : [ 6.64142e-006 ]
7399 : [ 6.69921e-006 ]
7400 : [ 6.60786e-006 ]
7401 : [ 6.42597e-006 ]
7402 : [ 6.61816e-006 ]
7403 : [ 6.56735e-006 ]
7404 : [ 6.54841e-006 ]
7405 : [ 6.65411e-006 ]
7406 : [ 6.60568e-006 ]
7407 : [ 6.66401e-006 ]
7408 : [ 6.62503e-006 ]
7409 : [ 6.79941e-006 ]
7410 : [ 6.68021e-006 ]
7411 : [ 6.73176e-006 ]
7412 : [ 6.57564e-006 ]
7413 : [ 6.34353e-006 ]
7414 : [ 6.41874e-006 ]
7415 : [ 6.96299e-006 ]
7416 : [ 6.66567e-006 ]
7417 : [ 6.60383e-006 ]
7418 : [ 6.66742e-006 ]
7419 : [ 6.36942e-006 ]
7420 : [ 6.68782e-006 ]
7421 : [ 6.20369e-006 ]
7422 : [ 6.41933e-006 ]
7423 : [ 6.47092e-006 ]
7424 : [ 6.6589e-006  ]
7425 : [ 6.94307e-006 ]
7426 : [ 6.66384e-006 ]
7427 : [ 6.61075e-006 ]
7428 : [ 6.73071e-006 ]
7429 : [ 6.65119e-006 ]
7430 : [ 6.31637e-006 ]
7431 : [ 6.67537e-006 ]
7432 : [ 6.67155e-006 ]
7433 : [ 6.68153e-006 ]
7434 : [ 6.42615e-006 ]
7435 : [ 6.41746e-006 ]
7436 : [ 6.66884e-006 ]
7437 : [ 6.76034e-006 ]
7438 : [ 6.61678e-006 ]
7439 : [ 6.64993e-006 ]
7440 : [ 6.76374e-006 ]
7441 : [ 6.58548e-006 ]
7442 : [ 6.94348e-006 ]
7443 : [ 6.63627e-006 ]
7444 : [ 6.62321e-006 ]
7445 : [ 6.49064e-006 ]
7446 : [ 6.96018e-006 ]
7447 : [ 6.4293e-006  ]
7448 : [ 6.5892e-006  ]
7449 : [ 6.70572e-006 ]
7450 : [ 6.57119e-006 ]
7451 : [ 6.59753e-006 ]
7452 : [ 6.97652e-006 ]
7453 : [ 6.68974e-006 ]
7454 : [ 6.44246e-006 ]
7455 : [ 6.57415e-006 ]
7456 : [ 6.62337e-006 ]
7457 : [ 6.65371e-006 ]
7458 : [ 6.37978e-006 ]
7459 : [ 6.65406e-006 ]
7460 : [ 6.46068e-006 ]
7461 : [ 6.61062e-006 ]
7462 : [ 6.50679e-006 ]
7463 : [ 6.8254e-006  ]
7464 : [ 6.80687e-006 ]
7465 : [ 7.03898e-006 ]
7466 : [ 6.61726e-006 ]
7467 : [ 6.71022e-006 ]
7468 : [ 6.56379e-006 ]
7469 : [ 6.78689e-006 ]
7470 : [ 6.46253e-006 ]
7471 : [ 6.30216e-006 ]
7472 : [ 6.7644e-006  ]
7473 : [ 6.42966e-006 ]
7474 : [ 6.67459e-006 ]
7475 : [ 6.77235e-006 ]
7476 : [ 6.58582e-006 ]
7477 : [ 6.77483e-006 ]
7478 : [ 6.30552e-006 ]
7479 : [ 6.7338e-006  ]
7480 : [ 6.97383e-006 ]
7481 : [ 6.38902e-006 ]
7482 : [ 6.97111e-006 ]
7483 : [ 6.51825e-006 ]
7484 : [ 6.89854e-006 ]
7485 : [ 6.54857e-006 ]
7486 : [ 6.7143e-006  ]
7487 : [ 6.99978e-006 ]
7488 : [ 6.69916e-006 ]
7489 : [ 6.77969e-006 ]
7490 : [ 6.69805e-006 ]
7491 : [ 6.35452e-006 ]
7492 : [ 6.659e-006   ]
7493 : [ 6.62793e-006 ]
7494 : [ 6.94133e-006 ]
7495 : [ 6.46382e-006 ]
7496 : [ 7.02874e-006 ]
7497 : [ 6.36904e-006 ]
7498 : [ 6.68137e-006 ]
7499 : [ 6.44681e-006 ]
7500 : [ 6.66705e-006 ]
7501 : [ 6.59459e-006 ]
7502 : [ 6.56933e-006 ]
7503 : [ 6.59742e-006 ]
7504 : [ 6.85574e-006 ]
7505 : [ 7.01777e-006 ]
7506 : [ 7.10632e-006 ]
7507 : [ 6.97444e-006 ]
7508 : [ 6.53325e-006 ]
7509 : [ 6.58688e-006 ]
7510 : [ 6.38302e-006 ]
7511 : [ 6.68225e-006 ]
7512 : [ 6.2527e-006  ]
7513 : [ 6.60374e-006 ]
7514 : [ 6.57338e-006 ]
7515 : [ 7.01469e-006 ]
7516 : [ 6.30541e-006 ]
7517 : [ 6.55002e-006 ]
7518 : [ 6.68048e-006 ]
7519 : [ 7.03669e-006 ]
7520 : [ 6.27747e-006 ]
7521 : [ 6.53317e-006 ]
7522 : [ 6.7851e-006  ]
7523 : [ 6.77919e-006 ]
7524 : [ 6.81827e-006 ]
7525 : [ 6.33583e-006 ]
7526 : [ 6.73998e-006 ]
7527 : [ 6.67756e-006 ]
7528 : [ 6.67559e-006 ]
7529 : [ 6.34892e-006 ]
7530 : [ 6.76016e-006 ]
7531 : [ 6.81816e-006 ]
7532 : [ 6.90227e-006 ]
7533 : [ 6.46213e-006 ]
7534 : [ 6.65267e-006 ]
7535 : [ 6.56446e-006 ]
7536 : [ 6.88386e-006 ]
7537 : [ 6.59156e-006 ]
7538 : [ 6.77449e-006 ]
7539 : [ 6.52352e-006 ]
7540 : [ 6.49601e-006 ]
7541 : [ 6.85547e-006 ]
7542 : [ 6.66707e-006 ]
7543 : [ 6.59332e-006 ]
7544 : [ 6.66414e-006 ]
7545 : [ 6.53761e-006 ]
7546 : [ 6.73554e-006 ]
7547 : [ 6.39664e-006 ]
7548 : [ 6.60419e-006 ]
7549 : [ 6.74575e-006 ]
7550 : [ 6.63894e-006 ]
7551 : [ 6.6653e-006  ]
7552 : [ 6.8722e-006  ]
7553 : [ 6.69783e-006 ]
7554 : [ 6.60446e-006 ]
7555 : [ 6.62608e-006 ]
7556 : [ 6.45614e-006 ]
7557 : [ 6.80983e-006 ]
7558 : [ 6.78689e-006 ]
7559 : [ 6.90043e-006 ]
7560 : [ 6.78081e-006 ]
7561 : [ 6.60224e-006 ]
7562 : [ 6.57658e-006 ]
7563 : [ 6.75596e-006 ]
7564 : [ 6.57019e-006 ]
7565 : [ 6.61528e-006 ]
7566 : [ 6.688e-006   ]
7567 : [ 6.58403e-006 ]
7568 : [ 6.51984e-006 ]
7569 : [ 6.82763e-006 ]
7570 : [ 6.74261e-006 ]
7571 : [ 6.47997e-006 ]
7572 : [ 6.82834e-006 ]
7573 : [ 6.69126e-006 ]
7574 : [ 6.49936e-006 ]
7575 : [ 6.84887e-006 ]
7576 : [ 6.54735e-006 ]
7577 : [ 6.48949e-006 ]
7578 : [ 6.61153e-006 ]
7579 : [ 6.56802e-006 ]
7580 : [ 6.80952e-006 ]
7581 : [ 6.70405e-006 ]
7582 : [ 7.01266e-006 ]
7583 : [ 6.86325e-006 ]
7584 : [ 6.22101e-006 ]
7585 : [ 6.53159e-006 ]
7586 : [ 6.62784e-006 ]
7587 : [ 6.70725e-006 ]
7588 : [ 6.51956e-006 ]
7589 : [ 6.7701e-006  ]
7590 : [ 6.4772e-006  ]
7591 : [ 6.57353e-006 ]
7592 : [ 6.60727e-006 ]
7593 : [ 6.75402e-006 ]
7594 : [ 6.61847e-006 ]
7595 : [ 6.51841e-006 ]
7596 : [ 6.64913e-006 ]
7597 : [ 6.62509e-006 ]
7598 : [ 6.77889e-006 ]
7599 : [ 6.51395e-006 ]
7600 : [ 6.70958e-006 ]
7601 : [ 6.51808e-006 ]
7602 : [ 6.41169e-006 ]
7603 : [ 6.57151e-006 ]
7604 : [ 6.36974e-006 ]
7605 : [ 6.3642e-006  ]
7606 : [ 6.24932e-006 ]
7607 : [ 6.4558e-006  ]
7608 : [ 6.54015e-006 ]
7609 : [ 6.53713e-006 ]
7610 : [ 6.55073e-006 ]
7611 : [ 6.55869e-006 ]
7612 : [ 6.64696e-006 ]
7613 : [ 6.64919e-006 ]
7614 : [ 6.48035e-006 ]
7615 : [ 6.69311e-006 ]
7616 : [ 6.67602e-006 ]
7617 : [ 6.71279e-006 ]
7618 : [ 6.46089e-006 ]
7619 : [ 6.67054e-006 ]
7620 : [ 6.92407e-006 ]
7621 : [ 6.69687e-006 ]
7622 : [ 6.53465e-006 ]
7623 : [ 6.49407e-006 ]
7624 : [ 6.85424e-006 ]
7625 : [ 6.67392e-006 ]
7626 : [ 6.79714e-006 ]
7627 : [ 6.46728e-006 ]
7628 : [ 6.6275e-006  ]
7629 : [ 6.68539e-006 ]
7630 : [ 6.51342e-006 ]
7631 : [ 6.63516e-006 ]
7632 : [ 6.63508e-006 ]
7633 : [ 6.78926e-006 ]
7634 : [ 6.52871e-006 ]
7635 : [ 6.50293e-006 ]
7636 : [ 6.6071e-006  ]
7637 : [ 6.9669e-006  ]
7638 : [ 6.94181e-006 ]
7639 : [ 6.60084e-006 ]
7640 : [ 6.91304e-006 ]
7641 : [ 6.56474e-006 ]
7642 : [ 6.86317e-006 ]
7643 : [ 6.55119e-006 ]
7644 : [ 6.67115e-006 ]
7645 : [ 6.53733e-006 ]
7646 : [ 6.70969e-006 ]
7647 : [ 6.61692e-006 ]
7648 : [ 6.68179e-006 ]
7649 : [ 6.67003e-006 ]
7650 : [ 6.6088e-006  ]
7651 : [ 6.74045e-006 ]
7652 : [ 6.61681e-006 ]
7653 : [ 6.66186e-006 ]
7654 : [ 6.82012e-006 ]
7655 : [ 6.63827e-006 ]
7656 : [ 6.62615e-006 ]
7657 : [ 6.94651e-006 ]
7658 : [ 6.93016e-006 ]
7659 : [ 6.87619e-006 ]
7660 : [ 6.55345e-006 ]
7661 : [ 6.72026e-006 ]
7662 : [ 6.5378e-006  ]
7663 : [ 6.76863e-006 ]
7664 : [ 6.3448e-006  ]
7665 : [ 6.62974e-006 ]
7666 : [ 6.63144e-006 ]
7667 : [ 6.67149e-006 ]
7668 : [ 6.69336e-006 ]
7669 : [ 6.92657e-006 ]
7670 : [ 6.55735e-006 ]
7671 : [ 6.66825e-006 ]
7672 : [ 6.52679e-006 ]
7673 : [ 6.5182e-006  ]
7674 : [ 6.54447e-006 ]
7675 : [ 6.97214e-006 ]
7676 : [ 6.68542e-006 ]
7677 : [ 6.51896e-006 ]
7678 : [ 6.72995e-006 ]
7679 : [ 6.71654e-006 ]
7680 : [ 6.28984e-006 ]
7681 : [ 6.4395e-006  ]
7682 : [ 6.55764e-006 ]
7683 : [ 7.10071e-006 ]
7684 : [ 6.63671e-006 ]
7685 : [ 6.8043e-006  ]
7686 : [ 6.62813e-006 ]
7687 : [ 6.64577e-006 ]
7688 : [ 6.53275e-006 ]
7689 : [ 6.65616e-006 ]
7690 : [ 6.77615e-006 ]
7691 : [ 6.80861e-006 ]
7692 : [ 6.31536e-006 ]
7693 : [ 6.86456e-006 ]
7694 : [ 6.55743e-006 ]
7695 : [ 6.44651e-006 ]
7696 : [ 6.47431e-006 ]
7697 : [ 6.33224e-006 ]
7698 : [ 6.65687e-006 ]
7699 : [ 6.57054e-006 ]
7700 : [ 6.64376e-006 ]
7701 : [ 6.80106e-006 ]
7702 : [ 6.54233e-006 ]
7703 : [ 6.57524e-006 ]
7704 : [ 6.65761e-006 ]
7705 : [ 6.60967e-006 ]
7706 : [ 6.69914e-006 ]
7707 : [ 6.82942e-006 ]
7708 : [ 6.63986e-006 ]
7709 : [ 6.75217e-006 ]
7710 : [ 6.95597e-006 ]
7711 : [ 6.66959e-006 ]
7712 : [ 6.66512e-006 ]
7713 : [ 6.85385e-006 ]
7714 : [ 6.26215e-006 ]
7715 : [ 6.56986e-006 ]
7716 : [ 6.65294e-006 ]
7717 : [ 6.59615e-006 ]
7718 : [ 6.54876e-006 ]
7719 : [ 6.84424e-006 ]
7720 : [ 6.63051e-006 ]
7721 : [ 6.87669e-006 ]
7722 : [ 6.5992e-006  ]
7723 : [ 6.69496e-006 ]
7724 : [ 6.45753e-006 ]
7725 : [ 6.53855e-006 ]
7726 : [ 6.42337e-006 ]
7727 : [ 6.71354e-006 ]
7728 : [ 6.70423e-006 ]
7729 : [ 6.57297e-006 ]
7730 : [ 6.62202e-006 ]
7731 : [ 6.47875e-006 ]
7732 : [ 6.86874e-006 ]
7733 : [ 6.7469e-006  ]
7734 : [ 6.76924e-006 ]
7735 : [ 6.8417e-006  ]
7736 : [ 6.66507e-006 ]
7737 : [ 6.39904e-006 ]
7738 : [ 6.74375e-006 ]
7739 : [ 6.71957e-006 ]
7740 : [ 6.68808e-006 ]
7741 : [ 6.62675e-006 ]
7742 : [ 6.73493e-006 ]
7743 : [ 6.3232e-006  ]
7744 : [ 6.52462e-006 ]
7745 : [ 6.38039e-006 ]
7746 : [ 6.70806e-006 ]
7747 : [ 6.55939e-006 ]
7748 : [ 6.52386e-006 ]
7749 : [ 6.53228e-006 ]
7750 : [ 6.44115e-006 ]
7751 : [ 6.46759e-006 ]
7752 : [ 6.32868e-006 ]
7753 : [ 6.76996e-006 ]
7754 : [ 6.85105e-006 ]
7755 : [ 6.50404e-006 ]
7756 : [ 6.29908e-006 ]
7757 : [ 6.96481e-006 ]
7758 : [ 6.65041e-006 ]
7759 : [ 6.16248e-006 ]
7760 : [ 6.87617e-006 ]
7761 : [ 6.63486e-006 ]
7762 : [ 6.8034e-006  ]
7763 : [ 6.44335e-006 ]
7764 : [ 6.72462e-006 ]
7765 : [ 6.74187e-006 ]
7766 : [ 6.96298e-006 ]
7767 : [ 6.24224e-006 ]
7768 : [ 6.47346e-006 ]
7769 : [ 6.61267e-006 ]
7770 : [ 7.07497e-006 ]
7771 : [ 6.95571e-006 ]
7772 : [ 6.70511e-006 ]
7773 : [ 6.82939e-006 ]
7774 : [ 7.02034e-006 ]
7775 : [ 6.77031e-006 ]
7776 : [ 6.51423e-006 ]
7777 : [ 6.47563e-006 ]
7778 : [ 6.39874e-006 ]
7779 : [ 6.83368e-006 ]
7780 : [ 6.67548e-006 ]
7781 : [ 6.81021e-006 ]
7782 : [ 6.19241e-006 ]
7783 : [ 6.76568e-006 ]
7784 : [ 6.59736e-006 ]
7785 : [ 6.73697e-006 ]
7786 : [ 6.86238e-006 ]
7787 : [ 6.89751e-006 ]
7788 : [ 6.38375e-006 ]
7789 : [ 6.6437e-006  ]
7790 : [ 6.55701e-006 ]
7791 : [ 6.4508e-006  ]
7792 : [ 6.54821e-006 ]
7793 : [ 6.43805e-006 ]
7794 : [ 6.59612e-006 ]
7795 : [ 6.41379e-006 ]
7796 : [ 6.48239e-006 ]
7797 : [ 6.86959e-006 ]
7798 : [ 6.60451e-006 ]
7799 : [ 6.54997e-006 ]
7800 : [ 6.52576e-006 ]
7801 : [ 6.54091e-006 ]
7802 : [ 6.59934e-006 ]
7803 : [ 7.00502e-006 ]
7804 : [ 6.68897e-006 ]
7805 : [ 6.47322e-006 ]
7806 : [ 6.96453e-006 ]
7807 : [ 6.65692e-006 ]
7808 : [ 6.60929e-006 ]
7809 : [ 6.81359e-006 ]
7810 : [ 6.66873e-006 ]
7811 : [ 6.22741e-006 ]
7812 : [ 6.72485e-006 ]
7813 : [ 6.6532e-006  ]
7814 : [ 6.37745e-006 ]
7815 : [ 6.49338e-006 ]
7816 : [ 6.68956e-006 ]
7817 : [ 6.82618e-006 ]
7818 : [ 6.57568e-006 ]
7819 : [ 6.82831e-006 ]
7820 : [ 6.55772e-006 ]
7821 : [ 6.33957e-006 ]
7822 : [ 6.88851e-006 ]
7823 : [ 6.21785e-006 ]
7824 : [ 6.77809e-006 ]
7825 : [ 6.75297e-006 ]
7826 : [ 6.55503e-006 ]
7827 : [ 6.81899e-006 ]
7828 : [ 6.77089e-006 ]
7829 : [ 6.60008e-006 ]
7830 : [ 6.68457e-006 ]
7831 : [ 6.47415e-006 ]
7832 : [ 6.72293e-006 ]
7833 : [ 6.49163e-006 ]
7834 : [ 6.81426e-006 ]
7835 : [ 6.6508e-006  ]
7836 : [ 6.59834e-006 ]
7837 : [ 6.6272e-006  ]
7838 : [ 6.84832e-006 ]
7839 : [ 6.78597e-006 ]
7840 : [ 6.86535e-006 ]
7841 : [ 6.50024e-006 ]
7842 : [ 6.28913e-006 ]
7843 : [ 6.46218e-006 ]
7844 : [ 6.70633e-006 ]
7845 : [ 6.86723e-006 ]
7846 : [ 6.33506e-006 ]
7847 : [ 6.65601e-006 ]
7848 : [ 6.59541e-006 ]
7849 : [ 6.46616e-006 ]
7850 : [ 6.54549e-006 ]
7851 : [ 6.88587e-006 ]
7852 : [ 6.70487e-006 ]
7853 : [ 6.75724e-006 ]
7854 : [ 6.87238e-006 ]
7855 : [ 6.339e-006   ]
7856 : [ 6.87416e-006 ]
7857 : [ 6.51916e-006 ]
7858 : [ 6.7343e-006  ]
7859 : [ 6.54266e-006 ]
7860 : [ 6.83459e-006 ]
7861 : [ 6.65472e-006 ]
7862 : [ 6.77774e-006 ]
7863 : [ 6.59524e-006 ]
7864 : [ 6.6592e-006  ]
7865 : [ 6.60552e-006 ]
7866 : [ 6.57529e-006 ]
7867 : [ 6.57793e-006 ]
7868 : [ 6.71341e-006 ]
7869 : [ 6.32209e-006 ]
7870 : [ 6.71404e-006 ]
7871 : [ 6.33501e-006 ]
7872 : [ 6.74559e-006 ]
7873 : [ 6.56278e-006 ]
7874 : [ 6.35103e-006 ]
7875 : [ 6.89195e-006 ]
7876 : [ 6.3318e-006  ]
7877 : [ 6.55788e-006 ]
7878 : [ 6.66373e-006 ]
7879 : [ 6.81472e-006 ]
7880 : [ 6.66359e-006 ]
7881 : [ 6.3447e-006  ]
7882 : [ 6.85326e-006 ]
7883 : [ 6.88955e-006 ]
7884 : [ 6.52939e-006 ]
7885 : [ 6.86401e-006 ]
7886 : [ 6.74792e-006 ]
7887 : [ 6.61361e-006 ]
7888 : [ 6.59919e-006 ]
7889 : [ 6.70297e-006 ]
7890 : [ 6.56151e-006 ]
7891 : [ 6.50249e-006 ]
7892 : [ 6.61471e-006 ]
7893 : [ 6.46632e-006 ]
7894 : [ 6.77276e-006 ]
7895 : [ 6.52518e-006 ]
7896 : [ 6.71263e-006 ]
7897 : [ 6.72079e-006 ]
7898 : [ 6.52048e-006 ]
7899 : [ 6.26035e-006 ]
7900 : [ 6.50566e-006 ]
7901 : [ 6.93926e-006 ]
7902 : [ 6.60174e-006 ]
7903 : [ 6.3372e-006  ]
7904 : [ 6.47617e-006 ]
7905 : [ 6.82986e-006 ]
7906 : [ 6.36242e-006 ]
7907 : [ 6.77803e-006 ]
7908 : [ 6.76706e-006 ]
7909 : [ 6.50186e-006 ]
7910 : [ 6.30951e-006 ]
7911 : [ 6.46942e-006 ]
7912 : [ 6.68979e-006 ]
7913 : [ 6.36116e-006 ]
7914 : [ 6.78162e-006 ]
7915 : [ 6.70708e-006 ]
7916 : [ 6.76376e-006 ]
7917 : [ 6.35218e-006 ]
7918 : [ 6.76207e-006 ]
7919 : [ 6.4734e-006  ]
7920 : [ 6.78472e-006 ]
7921 : [ 6.61068e-006 ]
7922 : [ 6.50759e-006 ]
7923 : [ 6.59237e-006 ]
7924 : [ 6.67907e-006 ]
7925 : [ 6.24282e-006 ]
7926 : [ 6.9273e-006  ]
7927 : [ 6.62348e-006 ]
7928 : [ 6.9675e-006  ]
7929 : [ 7.11859e-006 ]
7930 : [ 6.89679e-006 ]
7931 : [ 6.78656e-006 ]
7932 : [ 6.70514e-006 ]
7933 : [ 6.49856e-006 ]
7934 : [ 6.41281e-006 ]
7935 : [ 6.63168e-006 ]
7936 : [ 6.62767e-006 ]
7937 : [ 6.59071e-006 ]
7938 : [ 6.84743e-006 ]
7939 : [ 6.64113e-006 ]
7940 : [ 6.65425e-006 ]
7941 : [ 6.72575e-006 ]
7942 : [ 6.77313e-006 ]
7943 : [ 6.45863e-006 ]
7944 : [ 6.68782e-006 ]
7945 : [ 6.64001e-006 ]
7946 : [ 6.43913e-006 ]
7947 : [ 6.57434e-006 ]
7948 : [ 6.53149e-006 ]
7949 : [ 6.80401e-006 ]
7950 : [ 6.52209e-006 ]
7951 : [ 6.65273e-006 ]
7952 : [ 6.63239e-006 ]
7953 : [ 6.98818e-006 ]
7954 : [ 6.72333e-006 ]
7955 : [ 6.67026e-006 ]
7956 : [ 6.40017e-006 ]
7957 : [ 6.61265e-006 ]
7958 : [ 6.48148e-006 ]
7959 : [ 6.74218e-006 ]
7960 : [ 7.00917e-006 ]
7961 : [ 6.69391e-006 ]
7962 : [ 6.48193e-006 ]
7963 : [ 6.48361e-006 ]
7964 : [ 6.62501e-006 ]
7965 : [ 6.75216e-006 ]
7966 : [ 6.97056e-006 ]
7967 : [ 6.55717e-006 ]
7968 : [ 6.28883e-006 ]
7969 : [ 6.4757e-006  ]
7970 : [ 6.83504e-006 ]
7971 : [ 6.74796e-006 ]
7972 : [ 6.55827e-006 ]
7973 : [ 6.293e-006   ]
7974 : [ 6.67932e-006 ]
7975 : [ 6.74099e-006 ]
7976 : [ 6.30453e-006 ]
7977 : [ 6.76788e-006 ]
7978 : [ 6.34237e-006 ]
7979 : [ 6.36206e-006 ]
7980 : [ 6.53836e-006 ]
7981 : [ 6.45563e-006 ]
7982 : [ 6.77976e-006 ]
7983 : [ 6.56209e-006 ]
7984 : [ 6.5097e-006  ]
7985 : [ 6.9229e-006  ]
7986 : [ 6.37549e-006 ]
7987 : [ 6.72166e-006 ]
7988 : [ 6.65011e-006 ]
7989 : [ 6.89343e-006 ]
7990 : [ 6.62012e-006 ]
7991 : [ 6.8793e-006  ]
7992 : [ 6.3437e-006  ]
7993 : [ 6.36698e-006 ]
7994 : [ 6.67433e-006 ]
7995 : [ 6.99029e-006 ]
7996 : [ 6.6257e-006  ]
7997 : [ 6.95572e-006 ]
7998 : [ 6.51663e-006 ]
7999 : [ 6.9262e-006  ]
8000 : [ 6.76033e-006 ]
8001 : [ 6.5822e-006  ]
8002 : [ 6.50951e-006 ]
8003 : [ 6.82195e-006 ]
8004 : [ 6.65356e-006 ]
8005 : [ 6.28986e-006 ]
8006 : [ 6.61181e-006 ]
8007 : [ 6.63835e-006 ]
8008 : [ 6.58109e-006 ]
8009 : [ 6.60381e-006 ]
8010 : [ 6.39306e-006 ]
8011 : [ 6.53692e-006 ]
8012 : [ 6.58706e-006 ]
8013 : [ 6.88151e-006 ]
8014 : [ 6.48486e-006 ]
8015 : [ 6.55242e-006 ]
8016 : [ 6.61177e-006 ]
8017 : [ 6.6243e-006  ]
8018 : [ 6.51363e-006 ]
8019 : [ 6.8274e-006  ]
8020 : [ 6.92186e-006 ]
8021 : [ 6.52645e-006 ]
8022 : [ 6.86316e-006 ]
8023 : [ 6.35809e-006 ]
8024 : [ 6.54443e-006 ]
8025 : [ 6.62209e-006 ]
8026 : [ 6.5812e-006  ]
8027 : [ 6.66897e-006 ]
8028 : [ 6.58329e-006 ]
8029 : [ 6.85661e-006 ]
8030 : [ 7.00729e-006 ]
8031 : [ 6.60098e-006 ]
8032 : [ 6.37918e-006 ]
8033 : [ 6.29558e-006 ]
8034 : [ 6.92023e-006 ]
8035 : [ 6.31892e-006 ]
8036 : [ 6.95426e-006 ]
8037 : [ 6.39e-006    ]
8038 : [ 6.66529e-006 ]
8039 : [ 6.77277e-006 ]
8040 : [ 6.21176e-006 ]
8041 : [ 6.47685e-006 ]
8042 : [ 7.08526e-006 ]
8043 : [ 6.6791e-006  ]
8044 : [ 6.80201e-006 ]
8045 : [ 6.60765e-006 ]
8046 : [ 6.58025e-006 ]
8047 : [ 6.73591e-006 ]
8048 : [ 6.60514e-006 ]
8049 : [ 6.92324e-006 ]
8050 : [ 6.79074e-006 ]
8051 : [ 6.61455e-006 ]
8052 : [ 6.52317e-006 ]
8053 : [ 6.99319e-006 ]
8054 : [ 6.78723e-006 ]
8055 : [ 6.59082e-006 ]
8056 : [ 7.00715e-006 ]
8057 : [ 6.42226e-006 ]
8058 : [ 6.35061e-006 ]
8059 : [ 6.80766e-006 ]
8060 : [ 6.58275e-006 ]
8061 : [ 6.97751e-006 ]
8062 : [ 6.75501e-006 ]
8063 : [ 6.6109e-006  ]
8064 : [ 6.70109e-006 ]
8065 : [ 7.03375e-006 ]
8066 : [ 6.71164e-006 ]
8067 : [ 6.57359e-006 ]
8068 : [ 6.71338e-006 ]
8069 : [ 6.46297e-006 ]
8070 : [ 6.81077e-006 ]
8071 : [ 6.70371e-006 ]
8072 : [ 6.64234e-006 ]
8073 : [ 6.76374e-006 ]
8074 : [ 6.76862e-006 ]
8075 : [ 6.54652e-006 ]
8076 : [ 6.36559e-006 ]
8077 : [ 6.61997e-006 ]
8078 : [ 6.61928e-006 ]
8079 : [ 6.50504e-006 ]
8080 : [ 6.52216e-006 ]
8081 : [ 6.37385e-006 ]
8082 : [ 6.72236e-006 ]
8083 : [ 6.88739e-006 ]
8084 : [ 6.63502e-006 ]
8085 : [ 6.6844e-006  ]
8086 : [ 6.91038e-006 ]
8087 : [ 6.7071e-006  ]
8088 : [ 6.2455e-006  ]
8089 : [ 6.5795e-006  ]
8090 : [ 6.36656e-006 ]
8091 : [ 6.97749e-006 ]
8092 : [ 6.56644e-006 ]
8093 : [ 6.67225e-006 ]
8094 : [ 6.64611e-006 ]
8095 : [ 6.65023e-006 ]
8096 : [ 6.90154e-006 ]
8097 : [ 6.86018e-006 ]
8098 : [ 6.8653e-006  ]
8099 : [ 6.94561e-006 ]
8100 : [ 6.699e-006   ]
8101 : [ 6.77245e-006 ]
8102 : [ 6.76128e-006 ]
8103 : [ 6.57507e-006 ]
8104 : [ 6.24143e-006 ]
8105 : [ 6.53021e-006 ]
8106 : [ 6.71129e-006 ]
8107 : [ 6.63905e-006 ]
8108 : [ 6.66273e-006 ]
8109 : [ 6.60217e-006 ]
8110 : [ 6.72383e-006 ]
8111 : [ 6.86613e-006 ]
8112 : [ 6.62449e-006 ]
8113 : [ 6.59876e-006 ]
8114 : [ 6.68523e-006 ]
8115 : [ 6.60392e-006 ]
8116 : [ 6.45646e-006 ]
8117 : [ 6.90226e-006 ]
8118 : [ 6.72961e-006 ]
8119 : [ 6.39246e-006 ]
8120 : [ 6.73845e-006 ]
8121 : [ 6.51945e-006 ]
8122 : [ 6.59341e-006 ]
8123 : [ 6.89699e-006 ]
8124 : [ 6.58081e-006 ]
8125 : [ 6.41347e-006 ]
8126 : [ 6.84867e-006 ]
8127 : [ 6.66335e-006 ]
8128 : [ 6.46827e-006 ]
8129 : [ 6.46566e-006 ]
8130 : [ 6.95478e-006 ]
8131 : [ 6.48054e-006 ]
8132 : [ 6.81104e-006 ]
8133 : [ 6.68524e-006 ]
8134 : [ 6.59755e-006 ]
8135 : [ 6.57664e-006 ]
8136 : [ 6.84774e-006 ]
8137 : [ 6.55834e-006 ]
8138 : [ 6.91462e-006 ]
8139 : [ 6.62562e-006 ]
8140 : [ 6.54485e-006 ]
8141 : [ 6.89237e-006 ]
8142 : [ 6.63523e-006 ]
8143 : [ 6.64181e-006 ]
8144 : [ 6.49052e-006 ]
8145 : [ 6.35224e-006 ]
8146 : [ 6.28299e-006 ]
8147 : [ 7.00714e-006 ]
8148 : [ 7.02086e-006 ]
8149 : [ 6.44792e-006 ]
8150 : [ 7.07383e-006 ]
8151 : [ 7.0108e-006  ]
8152 : [ 6.81448e-006 ]
8153 : [ 6.60367e-006 ]
8154 : [ 6.49797e-006 ]
8155 : [ 6.68521e-006 ]
8156 : [ 6.46231e-006 ]
8157 : [ 6.57083e-006 ]
8158 : [ 6.84353e-006 ]
8159 : [ 6.61754e-006 ]
8160 : [ 6.40407e-006 ]
8161 : [ 6.79657e-006 ]
8162 : [ 6.89804e-006 ]
8163 : [ 6.80653e-006 ]
8164 : [ 6.66801e-006 ]
8165 : [ 6.60354e-006 ]
8166 : [ 6.70935e-006 ]
8167 : [ 6.56806e-006 ]
8168 : [ 6.60541e-006 ]
8169 : [ 6.61551e-006 ]
8170 : [ 6.73076e-006 ]
8171 : [ 6.61928e-006 ]
8172 : [ 6.85676e-006 ]
8173 : [ 6.69483e-006 ]
8174 : [ 6.88359e-006 ]
8175 : [ 6.57267e-006 ]
8176 : [ 6.67417e-006 ]
8177 : [ 6.25569e-006 ]
8178 : [ 6.63387e-006 ]
8179 : [ 6.40633e-006 ]
8180 : [ 6.9952e-006  ]
8181 : [ 6.60123e-006 ]
8182 : [ 6.80813e-006 ]
8183 : [ 6.91252e-006 ]
8184 : [ 6.60787e-006 ]
8185 : [ 6.65348e-006 ]
8186 : [ 6.27981e-006 ]
8187 : [ 6.62572e-006 ]
8188 : [ 6.80507e-006 ]
8189 : [ 6.88379e-006 ]
8190 : [ 6.61614e-006 ]
8191 : [ 6.72161e-006 ]
8192 : [ 6.64738e-006 ]
8193 : [ 6.84323e-006 ]
8194 : [ 6.64482e-006 ]
8195 : [ 6.64348e-006 ]
8196 : [ 6.63041e-006 ]
8197 : [ 6.62989e-006 ]
8198 : [ 6.66469e-006 ]
8199 : [ 6.90267e-006 ]
8200 : [ 6.59252e-006 ]
8201 : [ 6.6497e-006  ]
8202 : [ 6.82481e-006 ]
8203 : [ 6.67348e-006 ]
8204 : [ 6.65731e-006 ]
8205 : [ 6.62372e-006 ]
8206 : [ 6.57413e-006 ]
8207 : [ 6.56248e-006 ]
8208 : [ 6.6389e-006  ]
8209 : [ 6.82882e-006 ]
8210 : [ 6.5766e-006  ]
8211 : [ 6.50577e-006 ]
8212 : [ 6.50122e-006 ]
8213 : [ 6.58435e-006 ]
8214 : [ 6.58141e-006 ]
8215 : [ 6.71442e-006 ]
8216 : [ 6.59145e-006 ]
8217 : [ 6.57791e-006 ]
8218 : [ 6.50505e-006 ]
8219 : [ 6.63768e-006 ]
8220 : [ 6.92584e-006 ]
8221 : [ 6.58298e-006 ]
8222 : [ 6.74147e-006 ]
8223 : [ 6.59677e-006 ]
8224 : [ 6.80611e-006 ]
8225 : [ 6.3076e-006  ]
8226 : [ 6.61244e-006 ]
8227 : [ 6.56846e-006 ]
8228 : [ 6.58199e-006 ]
8229 : [ 6.44132e-006 ]
8230 : [ 6.8015e-006  ]
8231 : [ 6.49969e-006 ]
8232 : [ 6.55285e-006 ]
8233 : [ 6.67534e-006 ]
8234 : [ 6.45171e-006 ]
8235 : [ 6.49926e-006 ]
8236 : [ 6.66627e-006 ]
8237 : [ 6.52868e-006 ]
8238 : [ 6.72561e-006 ]
8239 : [ 6.68353e-006 ]
8240 : [ 6.60387e-006 ]
8241 : [ 6.7233e-006  ]
8242 : [ 6.62448e-006 ]
8243 : [ 6.55674e-006 ]
8244 : [ 6.89274e-006 ]
8245 : [ 6.55253e-006 ]
8246 : [ 6.46657e-006 ]
8247 : [ 6.30643e-006 ]
8248 : [ 6.65271e-006 ]
8249 : [ 6.65522e-006 ]
8250 : [ 7.00919e-006 ]
8251 : [ 6.36259e-006 ]
8252 : [ 6.75698e-006 ]
8253 : [ 6.41112e-006 ]
8254 : [ 6.36413e-006 ]
8255 : [ 6.39484e-006 ]
8256 : [ 6.7257e-006  ]
8257 : [ 6.63273e-006 ]
8258 : [ 6.46268e-006 ]
8259 : [ 6.81946e-006 ]
8260 : [ 6.51732e-006 ]
8261 : [ 6.78698e-006 ]
8262 : [ 6.65888e-006 ]
8263 : [ 6.62798e-006 ]
8264 : [ 6.63451e-006 ]
8265 : [ 7.12852e-006 ]
8266 : [ 6.56017e-006 ]
8267 : [ 6.70974e-006 ]
8268 : [ 6.6504e-006  ]
8269 : [ 6.66416e-006 ]
8270 : [ 6.43349e-006 ]
8271 : [ 6.60204e-006 ]
8272 : [ 6.80624e-006 ]
8273 : [ 6.85148e-006 ]
8274 : [ 6.74371e-006 ]
8275 : [ 6.62872e-006 ]
8276 : [ 6.44314e-006 ]
8277 : [ 6.49415e-006 ]
8278 : [ 6.22359e-006 ]
8279 : [ 6.46841e-006 ]
8280 : [ 6.71559e-006 ]
8281 : [ 6.64426e-006 ]
8282 : [ 6.58887e-006 ]
8283 : [ 6.4888e-006  ]
8284 : [ 6.84371e-006 ]
8285 : [ 6.6857e-006  ]
8286 : [ 6.60038e-006 ]
8287 : [ 6.59784e-006 ]
8288 : [ 6.98688e-006 ]
8289 : [ 6.57335e-006 ]
8290 : [ 6.68971e-006 ]
8291 : [ 6.7202e-006  ]
8292 : [ 6.6528e-006  ]
8293 : [ 6.79026e-006 ]
8294 : [ 6.70606e-006 ]
8295 : [ 6.60078e-006 ]
8296 : [ 6.54302e-006 ]
8297 : [ 6.51924e-006 ]
8298 : [ 6.63116e-006 ]
8299 : [ 6.78347e-006 ]
8300 : [ 6.71961e-006 ]
8301 : [ 6.64049e-006 ]
8302 : [ 6.89149e-006 ]
8303 : [ 6.21891e-006 ]
8304 : [ 6.62411e-006 ]
8305 : [ 6.36561e-006 ]
8306 : [ 6.43714e-006 ]
8307 : [ 6.40533e-006 ]
8308 : [ 6.28976e-006 ]
8309 : [ 6.48308e-006 ]
8310 : [ 6.79532e-006 ]
8311 : [ 6.38876e-006 ]
8312 : [ 6.76296e-006 ]
8313 : [ 6.70555e-006 ]
8314 : [ 6.65003e-006 ]
8315 : [ 6.65989e-006 ]
8316 : [ 6.70564e-006 ]
8317 : [ 6.5257e-006  ]
8318 : [ 6.71901e-006 ]
8319 : [ 6.43869e-006 ]
8320 : [ 6.50469e-006 ]
8321 : [ 6.75036e-006 ]
8322 : [ 6.56035e-006 ]
8323 : [ 6.40985e-006 ]
8324 : [ 6.64712e-006 ]
8325 : [ 6.71949e-006 ]
8326 : [ 6.34274e-006 ]
8327 : [ 6.6664e-006  ]
8328 : [ 6.74222e-006 ]
8329 : [ 6.84632e-006 ]
8330 : [ 6.35282e-006 ]
8331 : [ 6.42267e-006 ]
8332 : [ 6.62004e-006 ]
8333 : [ 6.55384e-006 ]
8334 : [ 6.5185e-006  ]
8335 : [ 6.6107e-006  ]
8336 : [ 6.55261e-006 ]
8337 : [ 6.6271e-006  ]
8338 : [ 6.60075e-006 ]
8339 : [ 6.8349e-006  ]
8340 : [ 6.62403e-006 ]
8341 : [ 6.41828e-006 ]
8342 : [ 6.73654e-006 ]
8343 : [ 6.77774e-006 ]
8344 : [ 6.60764e-006 ]
8345 : [ 6.67199e-006 ]
8346 : [ 6.70665e-006 ]
8347 : [ 6.58403e-006 ]
8348 : [ 6.4817e-006  ]
8349 : [ 6.86707e-006 ]
8350 : [ 6.68038e-006 ]
8351 : [ 6.43973e-006 ]
8352 : [ 6.96529e-006 ]
8353 : [ 6.92885e-006 ]
8354 : [ 6.86537e-006 ]
8355 : [ 6.69209e-006 ]
8356 : [ 6.67677e-006 ]
8357 : [ 6.66597e-006 ]
8358 : [ 6.76559e-006 ]
8359 : [ 6.5457e-006  ]
8360 : [ 6.68597e-006 ]
8361 : [ 6.57247e-006 ]
8362 : [ 6.91656e-006 ]
8363 : [ 6.66942e-006 ]
8364 : [ 6.65487e-006 ]
8365 : [ 6.50708e-006 ]
8366 : [ 6.67974e-006 ]
8367 : [ 6.49389e-006 ]
8368 : [ 6.6227e-006  ]
8369 : [ 6.66576e-006 ]
8370 : [ 6.6389e-006  ]
8371 : [ 6.57221e-006 ]
8372 : [ 6.47498e-006 ]
8373 : [ 6.59272e-006 ]
8374 : [ 6.24618e-006 ]
8375 : [ 6.66296e-006 ]
8376 : [ 6.54468e-006 ]
8377 : [ 6.37805e-006 ]
8378 : [ 6.74659e-006 ]
8379 : [ 6.39466e-006 ]
8380 : [ 6.50239e-006 ]
8381 : [ 6.41135e-006 ]
8382 : [ 6.6858e-006  ]
8383 : [ 6.89996e-006 ]
8384 : [ 6.51109e-006 ]
8385 : [ 6.66253e-006 ]
8386 : [ 6.62895e-006 ]
8387 : [ 6.36788e-006 ]
8388 : [ 6.69896e-006 ]
8389 : [ 6.64324e-006 ]
8390 : [ 6.98781e-006 ]
8391 : [ 7.0441e-006  ]
8392 : [ 6.71038e-006 ]
8393 : [ 6.39117e-006 ]
8394 : [ 6.62101e-006 ]
8395 : [ 6.89095e-006 ]
8396 : [ 6.78463e-006 ]
8397 : [ 6.42523e-006 ]
8398 : [ 6.64331e-006 ]
8399 : [ 6.50477e-006 ]
8400 : [ 6.41907e-006 ]
8401 : [ 6.44854e-006 ]
8402 : [ 6.80647e-006 ]
8403 : [ 6.21471e-006 ]
8404 : [ 6.77589e-006 ]
8405 : [ 6.54172e-006 ]
8406 : [ 6.68621e-006 ]
8407 : [ 6.76717e-006 ]
8408 : [ 6.49454e-006 ]
8409 : [ 6.49819e-006 ]
8410 : [ 6.73374e-006 ]
8411 : [ 6.56793e-006 ]
8412 : [ 6.64366e-006 ]
8413 : [ 6.60796e-006 ]
8414 : [ 6.61534e-006 ]
8415 : [ 6.89539e-006 ]
8416 : [ 6.84385e-006 ]
8417 : [ 6.71622e-006 ]
8418 : [ 6.61723e-006 ]
8419 : [ 6.74682e-006 ]
8420 : [ 6.34118e-006 ]
8421 : [ 6.94171e-006 ]
8422 : [ 6.63262e-006 ]
8423 : [ 6.54036e-006 ]
8424 : [ 6.73527e-006 ]
8425 : [ 6.71229e-006 ]
8426 : [ 6.60002e-006 ]
8427 : [ 6.56506e-006 ]
8428 : [ 6.60949e-006 ]
8429 : [ 6.91986e-006 ]
8430 : [ 6.35146e-006 ]
8431 : [ 6.43417e-006 ]
8432 : [ 6.53894e-006 ]
8433 : [ 6.58453e-006 ]
8434 : [ 6.79563e-006 ]
8435 : [ 6.38591e-006 ]
8436 : [ 6.61853e-006 ]
8437 : [ 6.49243e-006 ]
8438 : [ 6.70481e-006 ]
8439 : [ 6.9081e-006  ]
8440 : [ 6.70338e-006 ]
8441 : [ 6.84156e-006 ]
8442 : [ 6.61815e-006 ]
8443 : [ 6.51715e-006 ]
8444 : [ 6.68408e-006 ]
8445 : [ 6.76687e-006 ]
8446 : [ 6.85394e-006 ]
8447 : [ 6.60419e-006 ]
8448 : [ 6.535e-006   ]
8449 : [ 6.29694e-006 ]
8450 : [ 6.70417e-006 ]
8451 : [ 6.44653e-006 ]
8452 : [ 6.24301e-006 ]
8453 : [ 6.65567e-006 ]
8454 : [ 6.8659e-006  ]
8455 : [ 6.58361e-006 ]
8456 : [ 6.67462e-006 ]
8457 : [ 6.84123e-006 ]
8458 : [ 6.83741e-006 ]
8459 : [ 6.23156e-006 ]
8460 : [ 6.59462e-006 ]
8461 : [ 6.70942e-006 ]
8462 : [ 6.63411e-006 ]
8463 : [ 6.60014e-006 ]
8464 : [ 6.7057e-006  ]
8465 : [ 6.52204e-006 ]
8466 : [ 6.61048e-006 ]
8467 : [ 6.86779e-006 ]
8468 : [ 6.38713e-006 ]
8469 : [ 6.48496e-006 ]
8470 : [ 6.9022e-006  ]
8471 : [ 6.20279e-006 ]
8472 : [ 7.05818e-006 ]
8473 : [ 6.88854e-006 ]
8474 : [ 6.78494e-006 ]
8475 : [ 6.52798e-006 ]
8476 : [ 6.31148e-006 ]
8477 : [ 6.52277e-006 ]
8478 : [ 6.36454e-006 ]
8479 : [ 6.70967e-006 ]
8480 : [ 6.58578e-006 ]
8481 : [ 6.64564e-006 ]
8482 : [ 6.67914e-006 ]
8483 : [ 6.72489e-006 ]
8484 : [ 6.67466e-006 ]
8485 : [ 6.41964e-006 ]
8486 : [ 6.77875e-006 ]
8487 : [ 6.41184e-006 ]
8488 : [ 6.76478e-006 ]
8489 : [ 6.75836e-006 ]
8490 : [ 6.5284e-006  ]
8491 : [ 6.76365e-006 ]
8492 : [ 6.39219e-006 ]
8493 : [ 6.62245e-006 ]
8494 : [ 6.75464e-006 ]
8495 : [ 7.07682e-006 ]
8496 : [ 6.51512e-006 ]
8497 : [ 6.63184e-006 ]
8498 : [ 6.64441e-006 ]
8499 : [ 6.89847e-006 ]
8500 : [ 6.70038e-006 ]
8501 : [ 6.47414e-006 ]
8502 : [ 6.52976e-006 ]
8503 : [ 6.8716e-006  ]
8504 : [ 6.75833e-006 ]
8505 : [ 6.73487e-006 ]
8506 : [ 6.29502e-006 ]
8507 : [ 6.54165e-006 ]
8508 : [ 6.70784e-006 ]
8509 : [ 6.62834e-006 ]
8510 : [ 6.88029e-006 ]
8511 : [ 6.45212e-006 ]
8512 : [ 7.04023e-006 ]
8513 : [ 6.88905e-006 ]
8514 : [ 6.50115e-006 ]
8515 : [ 6.44712e-006 ]
8516 : [ 6.63736e-006 ]
8517 : [ 6.57035e-006 ]
8518 : [ 6.8102e-006  ]
8519 : [ 6.41506e-006 ]
8520 : [ 6.82909e-006 ]
8521 : [ 6.57095e-006 ]
8522 : [ 6.52934e-006 ]
8523 : [ 6.57856e-006 ]
8524 : [ 6.59935e-006 ]
8525 : [ 6.89755e-006 ]
8526 : [ 6.48512e-006 ]
8527 : [ 6.99097e-006 ]
8528 : [ 6.63995e-006 ]
8529 : [ 6.82022e-006 ]
8530 : [ 6.53481e-006 ]
8531 : [ 6.74785e-006 ]
8532 : [ 6.70077e-006 ]
8533 : [ 6.59174e-006 ]
8534 : [ 6.93631e-006 ]
8535 : [ 6.63157e-006 ]
8536 : [ 6.6096e-006  ]
8537 : [ 6.39493e-006 ]
8538 : [ 7.09234e-006 ]
8539 : [ 6.69297e-006 ]
8540 : [ 6.89444e-006 ]
8541 : [ 6.73431e-006 ]
8542 : [ 6.81497e-006 ]
8543 : [ 6.44517e-006 ]
8544 : [ 6.78922e-006 ]
8545 : [ 6.66347e-006 ]
8546 : [ 7.07431e-006 ]
8547 : [ 6.59883e-006 ]
8548 : [ 6.68343e-006 ]
8549 : [ 6.93863e-006 ]
8550 : [ 7.00924e-006 ]
8551 : [ 6.54193e-006 ]
8552 : [ 6.58109e-006 ]
8553 : [ 6.54884e-006 ]
8554 : [ 6.69391e-006 ]
8555 : [ 6.60186e-006 ]
8556 : [ 6.55503e-006 ]
8557 : [ 6.61776e-006 ]
8558 : [ 6.46833e-006 ]
8559 : [ 6.78085e-006 ]
8560 : [ 6.75576e-006 ]
8561 : [ 6.54723e-006 ]
8562 : [ 6.83951e-006 ]
8563 : [ 6.30563e-006 ]
8564 : [ 6.70314e-006 ]
8565 : [ 6.79315e-006 ]
8566 : [ 6.61417e-006 ]
8567 : [ 6.61128e-006 ]
8568 : [ 6.42372e-006 ]
8569 : [ 6.80645e-006 ]
8570 : [ 6.46501e-006 ]
8571 : [ 6.85561e-006 ]
8572 : [ 6.60956e-006 ]
8573 : [ 6.43848e-006 ]
8574 : [ 6.25699e-006 ]
8575 : [ 6.55833e-006 ]
8576 : [ 6.73983e-006 ]
8577 : [ 6.83656e-006 ]
8578 : [ 6.79521e-006 ]
8579 : [ 6.67495e-006 ]
8580 : [ 6.75589e-006 ]
8581 : [ 7.05956e-006 ]
8582 : [ 6.71216e-006 ]
8583 : [ 6.84225e-006 ]
8584 : [ 6.85922e-006 ]
8585 : [ 6.69482e-006 ]
8586 : [ 7.12322e-006 ]
8587 : [ 6.88996e-006 ]
8588 : [ 6.83308e-006 ]
8589 : [ 6.57132e-006 ]
8590 : [ 6.75799e-006 ]
8591 : [ 6.8443e-006  ]
8592 : [ 6.32955e-006 ]
8593 : [ 6.55281e-006 ]
8594 : [ 6.75893e-006 ]
8595 : [ 6.55591e-006 ]
8596 : [ 6.74963e-006 ]
8597 : [ 6.79325e-006 ]
8598 : [ 6.63607e-006 ]
8599 : [ 6.59463e-006 ]
8600 : [ 6.59417e-006 ]
8601 : [ 6.29282e-006 ]
8602 : [ 6.50702e-006 ]
8603 : [ 6.97505e-006 ]
8604 : [ 6.85497e-006 ]
8605 : [ 6.79737e-006 ]
8606 : [ 6.77124e-006 ]
8607 : [ 6.68375e-006 ]
8608 : [ 6.66162e-006 ]
8609 : [ 6.62257e-006 ]
8610 : [ 6.31447e-006 ]
8611 : [ 6.75187e-006 ]
8612 : [ 6.64065e-006 ]
8613 : [ 6.67956e-006 ]
8614 : [ 7.00686e-006 ]
8615 : [ 6.74425e-006 ]
8616 : [ 6.61997e-006 ]
8617 : [ 6.78089e-006 ]
8618 : [ 6.55468e-006 ]
8619 : [ 6.93003e-006 ]
8620 : [ 6.63175e-006 ]
8621 : [ 6.64531e-006 ]
8622 : [ 6.47459e-006 ]
8623 : [ 6.62608e-006 ]
8624 : [ 6.76752e-006 ]
8625 : [ 6.45671e-006 ]
8626 : [ 6.38162e-006 ]
8627 : [ 6.69021e-006 ]
8628 : [ 6.9408e-006  ]
8629 : [ 6.77054e-006 ]
8630 : [ 6.76121e-006 ]
8631 : [ 6.31823e-006 ]
8632 : [ 6.30373e-006 ]
8633 : [ 6.58251e-006 ]
8634 : [ 6.62114e-006 ]
8635 : [ 6.35302e-006 ]
8636 : [ 6.85261e-006 ]
8637 : [ 6.63186e-006 ]
8638 : [ 6.62764e-006 ]
8639 : [ 6.58394e-006 ]
8640 : [ 6.52891e-006 ]
8641 : [ 6.38317e-006 ]
8642 : [ 6.73092e-006 ]
8643 : [ 6.43249e-006 ]
8644 : [ 6.20439e-006 ]
8645 : [ 6.7337e-006  ]
8646 : [ 6.77153e-006 ]
8647 : [ 6.63635e-006 ]
8648 : [ 6.68866e-006 ]
8649 : [ 6.79929e-006 ]
8650 : [ 6.86845e-006 ]
8651 : [ 6.33867e-006 ]
8652 : [ 6.71528e-006 ]
8653 : [ 6.5443e-006  ]
8654 : [ 6.60751e-006 ]
8655 : [ 6.7726e-006  ]
8656 : [ 6.408e-006   ]
8657 : [ 6.60474e-006 ]
8658 : [ 7.00465e-006 ]
8659 : [ 6.61473e-006 ]
8660 : [ 6.73743e-006 ]
8661 : [ 6.62728e-006 ]
8662 : [ 6.68398e-006 ]
8663 : [ 6.76881e-006 ]
8664 : [ 6.56634e-006 ]
8665 : [ 6.82981e-006 ]
8666 : [ 6.90342e-006 ]
8667 : [ 6.62058e-006 ]
8668 : [ 6.34413e-006 ]
8669 : [ 6.88237e-006 ]
8670 : [ 6.61108e-006 ]
8671 : [ 6.39971e-006 ]
8672 : [ 6.78485e-006 ]
8673 : [ 6.63389e-006 ]
8674 : [ 6.88516e-006 ]
8675 : [ 6.69081e-006 ]
8676 : [ 6.59146e-006 ]
8677 : [ 6.59109e-006 ]
8678 : [ 6.48328e-006 ]
8679 : [ 6.85725e-006 ]
8680 : [ 6.6587e-006  ]
8681 : [ 6.51978e-006 ]
8682 : [ 6.41732e-006 ]
8683 : [ 6.65515e-006 ]
8684 : [ 6.5974e-006  ]
8685 : [ 6.85008e-006 ]
8686 : [ 6.57123e-006 ]
8687 : [ 6.78485e-006 ]
8688 : [ 6.84478e-006 ]
8689 : [ 6.7647e-006  ]
8690 : [ 6.34227e-006 ]
8691 : [ 6.58566e-006 ]
8692 : [ 6.80644e-006 ]
8693 : [ 6.91941e-006 ]
8694 : [ 6.32058e-006 ]
8695 : [ 6.34771e-006 ]
8696 : [ 6.5208e-006  ]
8697 : [ 6.81545e-006 ]
8698 : [ 6.93285e-006 ]
8699 : [ 6.5389e-006  ]
8700 : [ 6.64212e-006 ]
8701 : [ 6.65573e-006 ]
8702 : [ 6.69463e-006 ]
8703 : [ 6.50514e-006 ]
8704 : [ 6.89987e-006 ]
8705 : [ 6.65583e-006 ]
8706 : [ 6.64551e-006 ]
8707 : [ 6.86799e-006 ]
8708 : [ 6.36784e-006 ]
8709 : [ 6.41289e-006 ]
8710 : [ 7.09185e-006 ]
8711 : [ 6.54201e-006 ]
8712 : [ 6.28856e-006 ]
8713 : [ 6.51314e-006 ]
8714 : [ 6.62119e-006 ]
8715 : [ 6.63208e-006 ]
8716 : [ 6.69044e-006 ]
8717 : [ 6.53598e-006 ]
8718 : [ 6.7209e-006  ]
8719 : [ 6.81224e-006 ]
8720 : [ 6.74639e-006 ]
8721 : [ 6.19679e-006 ]
8722 : [ 6.46745e-006 ]
8723 : [ 6.87361e-006 ]
8724 : [ 6.32421e-006 ]
8725 : [ 6.74913e-006 ]
8726 : [ 6.51045e-006 ]
8727 : [ 6.63986e-006 ]
8728 : [ 6.66347e-006 ]
8729 : [ 6.62975e-006 ]
8730 : [ 6.99815e-006 ]
8731 : [ 6.67259e-006 ]
8732 : [ 6.57129e-006 ]
8733 : [ 7.00002e-006 ]
8734 : [ 6.80032e-006 ]
8735 : [ 6.77458e-006 ]
8736 : [ 6.65e-006    ]
8737 : [ 6.5986e-006  ]
8738 : [ 6.55976e-006 ]
8739 : [ 7.1116e-006  ]
8740 : [ 6.71172e-006 ]
8741 : [ 6.68465e-006 ]
8742 : [ 6.48817e-006 ]
8743 : [ 6.63591e-006 ]
8744 : [ 6.60631e-006 ]
8745 : [ 6.60517e-006 ]
8746 : [ 6.6553e-006  ]
8747 : [ 7.05337e-006 ]
8748 : [ 6.58649e-006 ]
8749 : [ 6.66686e-006 ]
8750 : [ 6.60945e-006 ]
8751 : [ 6.65929e-006 ]
8752 : [ 6.90124e-006 ]
8753 : [ 6.52106e-006 ]
8754 : [ 6.50816e-006 ]
8755 : [ 6.67079e-006 ]
8756 : [ 6.68961e-006 ]
8757 : [ 6.59815e-006 ]
8758 : [ 6.65509e-006 ]
8759 : [ 6.79051e-006 ]
8760 : [ 6.5114e-006  ]
8761 : [ 6.55322e-006 ]
8762 : [ 6.52421e-006 ]
8763 : [ 6.93906e-006 ]
8764 : [ 6.66733e-006 ]
8765 : [ 6.32874e-006 ]
8766 : [ 6.78034e-006 ]
8767 : [ 6.72857e-006 ]
8768 : [ 6.94406e-006 ]
8769 : [ 6.53133e-006 ]
8770 : [ 6.35289e-006 ]
8771 : [ 6.64629e-006 ]
8772 : [ 6.76706e-006 ]
8773 : [ 6.8189e-006  ]
8774 : [ 6.64402e-006 ]
8775 : [ 6.58875e-006 ]
8776 : [ 6.63513e-006 ]
8777 : [ 6.71297e-006 ]
8778 : [ 6.56005e-006 ]
8779 : [ 6.60657e-006 ]
8780 : [ 6.77643e-006 ]
8781 : [ 6.48686e-006 ]
8782 : [ 6.70294e-006 ]
8783 : [ 6.25908e-006 ]
8784 : [ 6.45426e-006 ]
8785 : [ 6.88108e-006 ]
8786 : [ 6.64074e-006 ]
8787 : [ 6.60954e-006 ]
8788 : [ 6.58251e-006 ]
8789 : [ 6.7963e-006  ]
8790 : [ 6.68331e-006 ]
8791 : [ 6.87383e-006 ]
8792 : [ 6.66691e-006 ]
8793 : [ 6.44237e-006 ]
8794 : [ 6.61289e-006 ]
8795 : [ 6.87141e-006 ]
8796 : [ 6.33668e-006 ]
8797 : [ 6.65247e-006 ]
8798 : [ 6.67989e-006 ]
8799 : [ 6.79579e-006 ]
8800 : [ 6.50624e-006 ]
8801 : [ 6.60041e-006 ]
8802 : [ 6.65201e-006 ]
8803 : [ 6.66869e-006 ]
8804 : [ 6.62296e-006 ]
8805 : [ 6.58916e-006 ]
8806 : [ 6.52698e-006 ]
8807 : [ 6.38464e-006 ]
8808 : [ 6.69919e-006 ]
8809 : [ 6.58052e-006 ]
8810 : [ 6.47522e-006 ]
8811 : [ 6.42214e-006 ]
8812 : [ 6.95363e-006 ]
8813 : [ 7.0131e-006  ]
8814 : [ 6.6245e-006  ]
8815 : [ 6.80731e-006 ]
8816 : [ 6.71374e-006 ]
8817 : [ 6.6461e-006  ]
8818 : [ 6.76401e-006 ]
8819 : [ 6.57132e-006 ]
8820 : [ 6.53817e-006 ]
8821 : [ 6.4765e-006  ]
8822 : [ 6.59497e-006 ]
8823 : [ 6.15568e-006 ]
8824 : [ 6.82152e-006 ]
8825 : [ 6.70864e-006 ]
8826 : [ 6.4801e-006  ]
8827 : [ 6.63934e-006 ]
8828 : [ 6.58647e-006 ]
8829 : [ 6.50619e-006 ]
8830 : [ 6.62209e-006 ]
8831 : [ 6.59172e-006 ]
8832 : [ 6.54039e-006 ]
8833 : [ 6.64798e-006 ]
8834 : [ 6.91558e-006 ]
8835 : [ 6.43601e-006 ]
8836 : [ 6.48881e-006 ]
8837 : [ 6.45226e-006 ]
8838 : [ 6.8499e-006  ]
8839 : [ 6.99963e-006 ]
8840 : [ 6.63161e-006 ]
8841 : [ 6.40655e-006 ]
8842 : [ 6.429e-006   ]
8843 : [ 6.91461e-006 ]
8844 : [ 6.21693e-006 ]
8845 : [ 6.46864e-006 ]
8846 : [ 6.57964e-006 ]
8847 : [ 6.5048e-006  ]
8848 : [ 6.61432e-006 ]
8849 : [ 6.83408e-006 ]
8850 : [ 6.62417e-006 ]
8851 : [ 6.57642e-006 ]
8852 : [ 6.38449e-006 ]
8853 : [ 6.67571e-006 ]
8854 : [ 6.72054e-006 ]
8855 : [ 6.43018e-006 ]
8856 : [ 6.46453e-006 ]
8857 : [ 6.46969e-006 ]
8858 : [ 6.62957e-006 ]
8859 : [ 6.18449e-006 ]
8860 : [ 6.65643e-006 ]
8861 : [ 6.57148e-006 ]
8862 : [ 6.71228e-006 ]
8863 : [ 6.72425e-006 ]
8864 : [ 6.30774e-006 ]
8865 : [ 6.65339e-006 ]
8866 : [ 6.56482e-006 ]
8867 : [ 6.79894e-006 ]
8868 : [ 6.46977e-006 ]
8869 : [ 6.58516e-006 ]
8870 : [ 6.51487e-006 ]
8871 : [ 7.04357e-006 ]
8872 : [ 6.62228e-006 ]
8873 : [ 6.74846e-006 ]
8874 : [ 6.9337e-006  ]
8875 : [ 6.68123e-006 ]
8876 : [ 6.59338e-006 ]
8877 : [ 6.68194e-006 ]
8878 : [ 6.64972e-006 ]
8879 : [ 6.93794e-006 ]
8880 : [ 6.83984e-006 ]
8881 : [ 6.14877e-006 ]
8882 : [ 7.0102e-006  ]
8883 : [ 6.93409e-006 ]
8884 : [ 6.61453e-006 ]
8885 : [ 6.70397e-006 ]
8886 : [ 6.73685e-006 ]
8887 : [ 6.57809e-006 ]
8888 : [ 6.62998e-006 ]
8889 : [ 6.53598e-006 ]
8890 : [ 6.64839e-006 ]
8891 : [ 6.44218e-006 ]
8892 : [ 6.61523e-006 ]
8893 : [ 6.76204e-006 ]
8894 : [ 6.69143e-006 ]
8895 : [ 6.64371e-006 ]
8896 : [ 6.88362e-006 ]
8897 : [ 6.56697e-006 ]
8898 : [ 6.63937e-006 ]
8899 : [ 6.49028e-006 ]
8900 : [ 6.70005e-006 ]
8901 : [ 6.62585e-006 ]
8902 : [ 6.34265e-006 ]
8903 : [ 6.51822e-006 ]
8904 : [ 6.70802e-006 ]
8905 : [ 6.47445e-006 ]
8906 : [ 6.58046e-006 ]
8907 : [ 6.52351e-006 ]
8908 : [ 6.64872e-006 ]
8909 : [ 6.63312e-006 ]
8910 : [ 6.59594e-006 ]
8911 : [ 6.60902e-006 ]
8912 : [ 6.58244e-006 ]
8913 : [ 6.65257e-006 ]
8914 : [ 6.64851e-006 ]
8915 : [ 6.73177e-006 ]
8916 : [ 6.68083e-006 ]
8917 : [ 6.49419e-006 ]
8918 : [ 6.7615e-006  ]
8919 : [ 6.6783e-006  ]
8920 : [ 6.43692e-006 ]
8921 : [ 6.63624e-006 ]
8922 : [ 6.29848e-006 ]
8923 : [ 6.50643e-006 ]
8924 : [ 6.93208e-006 ]
8925 : [ 6.6733e-006  ]
8926 : [ 6.60255e-006 ]
8927 : [ 6.56815e-006 ]
8928 : [ 6.79604e-006 ]
8929 : [ 6.58317e-006 ]
8930 : [ 6.85466e-006 ]
8931 : [ 6.46121e-006 ]
8932 : [ 6.60023e-006 ]
8933 : [ 6.67085e-006 ]
8934 : [ 6.69156e-006 ]
8935 : [ 6.71376e-006 ]
8936 : [ 6.6481e-006  ]
8937 : [ 6.6366e-006  ]
8938 : [ 6.788e-006   ]
8939 : [ 6.89542e-006 ]
8940 : [ 6.29008e-006 ]
8941 : [ 6.22637e-006 ]
8942 : [ 6.66476e-006 ]
8943 : [ 6.68821e-006 ]
8944 : [ 6.41997e-006 ]
8945 : [ 6.64484e-006 ]
8946 : [ 6.77778e-006 ]
8947 : [ 6.62495e-006 ]
8948 : [ 6.46511e-006 ]
8949 : [ 6.2444e-006  ]
8950 : [ 6.62537e-006 ]
8951 : [ 6.60766e-006 ]
8952 : [ 7.01796e-006 ]
8953 : [ 7.03104e-006 ]
8954 : [ 6.46003e-006 ]
8955 : [ 6.65294e-006 ]
8956 : [ 6.65672e-006 ]
8957 : [ 6.80695e-006 ]
8958 : [ 6.73564e-006 ]
8959 : [ 6.4455e-006  ]
8960 : [ 6.70407e-006 ]
8961 : [ 6.82322e-006 ]
8962 : [ 6.59901e-006 ]
8963 : [ 6.74047e-006 ]
8964 : [ 6.62553e-006 ]
8965 : [ 6.5679e-006  ]
8966 : [ 6.36605e-006 ]
8967 : [ 6.72788e-006 ]
8968 : [ 6.53059e-006 ]
8969 : [ 7.02756e-006 ]
8970 : [ 6.399e-006   ]
8971 : [ 6.80867e-006 ]
8972 : [ 6.33918e-006 ]
8973 : [ 6.57988e-006 ]
8974 : [ 6.56196e-006 ]
8975 : [ 6.60399e-006 ]
8976 : [ 6.68473e-006 ]
8977 : [ 6.58979e-006 ]
8978 : [ 6.818e-006   ]
8979 : [ 6.53515e-006 ]
8980 : [ 6.78388e-006 ]
8981 : [ 6.68803e-006 ]
8982 : [ 6.47202e-006 ]
8983 : [ 6.42164e-006 ]
8984 : [ 6.64797e-006 ]
8985 : [ 6.79014e-006 ]
8986 : [ 6.61636e-006 ]
8987 : [ 6.49264e-006 ]
8988 : [ 6.5676e-006  ]
8989 : [ 6.75309e-006 ]
8990 : [ 6.62202e-006 ]
8991 : [ 6.64088e-006 ]
8992 : [ 6.46946e-006 ]
8993 : [ 6.3091e-006  ]
8994 : [ 6.54169e-006 ]
8995 : [ 6.79881e-006 ]
8996 : [ 6.67277e-006 ]
8997 : [ 6.65939e-006 ]
8998 : [ 6.40763e-006 ]
8999 : [ 6.75482e-006 ]
9000 : [ 6.69678e-006 ]
9001 : [ 6.64742e-006 ]
9002 : [ 6.58844e-006 ]
9003 : [ 7.08021e-006 ]
9004 : [ 6.54168e-006 ]
9005 : [ 6.56314e-006 ]
9006 : [ 6.31701e-006 ]
9007 : [ 6.63287e-006 ]
9008 : [ 6.36242e-006 ]
9009 : [ 6.54401e-006 ]
9010 : [ 6.63423e-006 ]
9011 : [ 6.9537e-006  ]
9012 : [ 6.63779e-006 ]
9013 : [ 6.57548e-006 ]
9014 : [ 6.70763e-006 ]
9015 : [ 7.00655e-006 ]
9016 : [ 6.8695e-006  ]
9017 : [ 6.73585e-006 ]
9018 : [ 6.46887e-006 ]
9019 : [ 6.95453e-006 ]
9020 : [ 6.8139e-006  ]
9021 : [ 6.45591e-006 ]
9022 : [ 6.30393e-006 ]
9023 : [ 6.40573e-006 ]
9024 : [ 6.62972e-006 ]
9025 : [ 7.10084e-006 ]
9026 : [ 6.71925e-006 ]
9027 : [ 6.50778e-006 ]
9028 : [ 6.58388e-006 ]
9029 : [ 6.65697e-006 ]
9030 : [ 6.65818e-006 ]
9031 : [ 6.70989e-006 ]
9032 : [ 6.5429e-006  ]
9033 : [ 6.74917e-006 ]
9034 : [ 6.42127e-006 ]
9035 : [ 6.50538e-006 ]
9036 : [ 6.86331e-006 ]
9037 : [ 6.74895e-006 ]
9038 : [ 6.6153e-006  ]
9039 : [ 6.92535e-006 ]
9040 : [ 6.61903e-006 ]
9041 : [ 7.05225e-006 ]
9042 : [ 6.38945e-006 ]
9043 : [ 6.64308e-006 ]
9044 : [ 6.82375e-006 ]
9045 : [ 6.52749e-006 ]
9046 : [ 6.51687e-006 ]
9047 : [ 6.52808e-006 ]
9048 : [ 6.23211e-006 ]
9049 : [ 6.36077e-006 ]
9050 : [ 6.59786e-006 ]
9051 : [ 6.30333e-006 ]
9052 : [ 6.42977e-006 ]
9053 : [ 6.51675e-006 ]
9054 : [ 6.67608e-006 ]
9055 : [ 6.37097e-006 ]
9056 : [ 6.92832e-006 ]
9057 : [ 6.49511e-006 ]
9058 : [ 6.41316e-006 ]
9059 : [ 6.39847e-006 ]
9060 : [ 6.64271e-006 ]
9061 : [ 6.39972e-006 ]
9062 : [ 6.70099e-006 ]
9063 : [ 6.70393e-006 ]
9064 : [ 6.42469e-006 ]
9065 : [ 6.72434e-006 ]
9066 : [ 6.4897e-006  ]
9067 : [ 6.88852e-006 ]
9068 : [ 6.55124e-006 ]
9069 : [ 6.61962e-006 ]
9070 : [ 6.57549e-006 ]
9071 : [ 6.60885e-006 ]
9072 : [ 6.49465e-006 ]
9073 : [ 6.91509e-006 ]
9074 : [ 6.53025e-006 ]
9075 : [ 6.48404e-006 ]
9076 : [ 6.4994e-006  ]
9077 : [ 6.62807e-006 ]
9078 : [ 6.66185e-006 ]
9079 : [ 6.55015e-006 ]
9080 : [ 6.6313e-006  ]
9081 : [ 6.87419e-006 ]
9082 : [ 6.6762e-006  ]
9083 : [ 6.52043e-006 ]
9084 : [ 6.46552e-006 ]
9085 : [ 6.52526e-006 ]
9086 : [ 6.36407e-006 ]
9087 : [ 6.8957e-006  ]
9088 : [ 6.40654e-006 ]
9089 : [ 6.71761e-006 ]
9090 : [ 6.70884e-006 ]
9091 : [ 6.91209e-006 ]
9092 : [ 6.78987e-006 ]
9093 : [ 6.96927e-006 ]
9094 : [ 6.70029e-006 ]
9095 : [ 6.74706e-006 ]
9096 : [ 6.63297e-006 ]
9097 : [ 6.70664e-006 ]
9098 : [ 6.42401e-006 ]
9099 : [ 6.39636e-006 ]
9100 : [ 6.45294e-006 ]
9101 : [ 6.88263e-006 ]
9102 : [ 6.67583e-006 ]
9103 : [ 6.76751e-006 ]
9104 : [ 6.49876e-006 ]
9105 : [ 6.84455e-006 ]
9106 : [ 6.76349e-006 ]
9107 : [ 6.64838e-006 ]
9108 : [ 6.43461e-006 ]
9109 : [ 7.00056e-006 ]
9110 : [ 6.73741e-006 ]
9111 : [ 6.38628e-006 ]
9112 : [ 6.56741e-006 ]
9113 : [ 6.36279e-006 ]
9114 : [ 6.72499e-006 ]
9115 : [ 7.02154e-006 ]
9116 : [ 6.61602e-006 ]
9117 : [ 6.87658e-006 ]
9118 : [ 6.41671e-006 ]
9119 : [ 7.03901e-006 ]
9120 : [ 6.57209e-006 ]
9121 : [ 6.8296e-006  ]
9122 : [ 6.61118e-006 ]
9123 : [ 6.33911e-006 ]
9124 : [ 6.61335e-006 ]
9125 : [ 6.8048e-006  ]
9126 : [ 6.9099e-006  ]
9127 : [ 6.57179e-006 ]
9128 : [ 6.67179e-006 ]
9129 : [ 6.63192e-006 ]
9130 : [ 6.64467e-006 ]
9131 : [ 6.84563e-006 ]
9132 : [ 6.43576e-006 ]
9133 : [ 6.87823e-006 ]
9134 : [ 6.37171e-006 ]
9135 : [ 6.68022e-006 ]
9136 : [ 6.8914e-006  ]
9137 : [ 6.64408e-006 ]
9138 : [ 6.5411e-006  ]
9139 : [ 6.82763e-006 ]
9140 : [ 6.48872e-006 ]
9141 : [ 6.68793e-006 ]
9142 : [ 6.66875e-006 ]
9143 : [ 6.8765e-006  ]
9144 : [ 6.61137e-006 ]
9145 : [ 6.71524e-006 ]
9146 : [ 6.78621e-006 ]
9147 : [ 6.6768e-006  ]
9148 : [ 6.66036e-006 ]
9149 : [ 6.80758e-006 ]
9150 : [ 6.83859e-006 ]
9151 : [ 6.47392e-006 ]
9152 : [ 6.99116e-006 ]
9153 : [ 6.5005e-006  ]
9154 : [ 7.13786e-006 ]
9155 : [ 6.41188e-006 ]
9156 : [ 6.92404e-006 ]
9157 : [ 6.65383e-006 ]
9158 : [ 6.86718e-006 ]
9159 : [ 6.54727e-006 ]
9160 : [ 6.55619e-006 ]
9161 : [ 6.74335e-006 ]
9162 : [ 6.59191e-006 ]
9163 : [ 6.72964e-006 ]
9164 : [ 6.73286e-006 ]
9165 : [ 6.2884e-006  ]
9166 : [ 6.77714e-006 ]
9167 : [ 6.6545e-006  ]
9168 : [ 6.51547e-006 ]
9169 : [ 6.26516e-006 ]
9170 : [ 6.75999e-006 ]
9171 : [ 6.52548e-006 ]
9172 : [ 6.8048e-006  ]
9173 : [ 6.81878e-006 ]
9174 : [ 6.87524e-006 ]
9175 : [ 6.72456e-006 ]
9176 : [ 6.59173e-006 ]
9177 : [ 6.852e-006   ]
9178 : [ 6.56263e-006 ]
9179 : [ 6.63525e-006 ]
9180 : [ 6.68107e-006 ]
9181 : [ 6.62002e-006 ]
9182 : [ 6.63582e-006 ]
9183 : [ 6.65452e-006 ]
9184 : [ 6.69113e-006 ]
9185 : [ 6.55537e-006 ]
9186 : [ 6.68896e-006 ]
9187 : [ 6.51042e-006 ]
9188 : [ 6.64946e-006 ]
9189 : [ 6.61382e-006 ]
9190 : [ 6.32241e-006 ]
9191 : [ 6.32641e-006 ]
9192 : [ 6.7319e-006  ]
9193 : [ 6.35873e-006 ]
9194 : [ 6.54148e-006 ]
9195 : [ 6.90251e-006 ]
9196 : [ 6.83696e-006 ]
9197 : [ 6.65938e-006 ]
9198 : [ 6.53768e-006 ]
9199 : [ 6.64667e-006 ]
9200 : [ 6.76987e-006 ]
9201 : [ 6.59942e-006 ]
9202 : [ 6.58372e-006 ]
9203 : [ 6.53972e-006 ]
9204 : [ 6.59523e-006 ]
9205 : [ 6.69565e-006 ]
9206 : [ 6.49255e-006 ]
9207 : [ 6.98281e-006 ]
9208 : [ 6.37065e-006 ]
9209 : [ 6.69861e-006 ]
9210 : [ 6.51702e-006 ]
9211 : [ 6.47277e-006 ]
9212 : [ 6.66457e-006 ]
9213 : [ 6.54233e-006 ]
9214 : [ 6.65624e-006 ]
9215 : [ 6.44719e-006 ]
9216 : [ 7.00265e-006 ]
9217 : [ 6.64159e-006 ]
9218 : [ 6.34473e-006 ]
9219 : [ 6.46959e-006 ]
9220 : [ 6.66893e-006 ]
9221 : [ 6.80778e-006 ]
9222 : [ 6.73439e-006 ]
9223 : [ 7.02835e-006 ]
9224 : [ 6.68699e-006 ]
9225 : [ 6.46538e-006 ]
9226 : [ 6.61995e-006 ]
9227 : [ 6.6467e-006  ]
9228 : [ 6.73125e-006 ]
9229 : [ 6.25835e-006 ]
9230 : [ 6.65184e-006 ]
9231 : [ 6.30632e-006 ]
9232 : [ 6.67018e-006 ]
9233 : [ 6.60738e-006 ]
9234 : [ 6.77951e-006 ]
9235 : [ 6.50421e-006 ]
9236 : [ 6.8444e-006  ]
9237 : [ 6.77262e-006 ]
9238 : [ 6.63699e-006 ]
9239 : [ 6.69984e-006 ]
9240 : [ 6.63747e-006 ]
9241 : [ 6.70334e-006 ]
9242 : [ 6.75514e-006 ]
9243 : [ 6.75539e-006 ]
9244 : [ 7.04666e-006 ]
9245 : [ 6.4175e-006  ]
9246 : [ 6.76908e-006 ]
9247 : [ 6.23688e-006 ]
9248 : [ 6.59271e-006 ]
9249 : [ 6.82332e-006 ]
9250 : [ 6.81557e-006 ]
9251 : [ 6.58674e-006 ]
9252 : [ 6.48146e-006 ]
9253 : [ 6.83786e-006 ]
9254 : [ 6.76228e-006 ]
9255 : [ 6.62754e-006 ]
9256 : [ 7.00489e-006 ]
9257 : [ 6.85286e-006 ]
9258 : [ 6.64036e-006 ]
9259 : [ 6.20642e-006 ]
9260 : [ 6.66288e-006 ]
9261 : [ 6.59537e-006 ]
9262 : [ 6.5168e-006  ]
9263 : [ 6.57449e-006 ]
9264 : [ 6.75225e-006 ]
9265 : [ 6.50459e-006 ]
9266 : [ 6.67223e-006 ]
9267 : [ 6.4765e-006  ]
9268 : [ 6.69142e-006 ]
9269 : [ 6.73337e-006 ]
9270 : [ 6.46214e-006 ]
9271 : [ 6.59862e-006 ]
9272 : [ 6.51006e-006 ]
9273 : [ 6.64849e-006 ]
9274 : [ 6.65615e-006 ]
9275 : [ 6.91894e-006 ]
9276 : [ 6.65393e-006 ]
9277 : [ 7.12062e-006 ]
9278 : [ 6.47718e-006 ]
9279 : [ 6.6951e-006  ]
9280 : [ 6.73701e-006 ]
9281 : [ 7.02615e-006 ]
9282 : [ 6.77279e-006 ]
9283 : [ 6.56083e-006 ]
9284 : [ 6.662e-006   ]
9285 : [ 6.64142e-006 ]
9286 : [ 6.69575e-006 ]
9287 : [ 6.33012e-006 ]
9288 : [ 6.94476e-006 ]
9289 : [ 6.3374e-006  ]
9290 : [ 6.56174e-006 ]
9291 : [ 6.87004e-006 ]
9292 : [ 6.63513e-006 ]
9293 : [ 6.68321e-006 ]
9294 : [ 6.59641e-006 ]
9295 : [ 6.1829e-006  ]
9296 : [ 6.27722e-006 ]
9297 : [ 6.82641e-006 ]
9298 : [ 6.46652e-006 ]
9299 : [ 6.87752e-006 ]
9300 : [ 6.56725e-006 ]
9301 : [ 7.07486e-006 ]
9302 : [ 6.58184e-006 ]
9303 : [ 6.6154e-006  ]
9304 : [ 6.69651e-006 ]
9305 : [ 6.3895e-006  ]
9306 : [ 6.73719e-006 ]
9307 : [ 6.56524e-006 ]
9308 : [ 7.05742e-006 ]
9309 : [ 6.56536e-006 ]
9310 : [ 6.52463e-006 ]
9311 : [ 6.69515e-006 ]
9312 : [ 6.38836e-006 ]
9313 : [ 6.51556e-006 ]
9314 : [ 6.7038e-006  ]
9315 : [ 6.3277e-006  ]
9316 : [ 6.92279e-006 ]
9317 : [ 6.70911e-006 ]
9318 : [ 6.43228e-006 ]
9319 : [ 6.91547e-006 ]
9320 : [ 6.6036e-006  ]
9321 : [ 6.76519e-006 ]
9322 : [ 6.28226e-006 ]
9323 : [ 6.55694e-006 ]
9324 : [ 6.80556e-006 ]
9325 : [ 6.87854e-006 ]
9326 : [ 6.62923e-006 ]
9327 : [ 6.55231e-006 ]
9328 : [ 6.88688e-006 ]
9329 : [ 6.89804e-006 ]
9330 : [ 6.80059e-006 ]
9331 : [ 6.61435e-006 ]
9332 : [ 6.4985e-006  ]
9333 : [ 6.96765e-006 ]
9334 : [ 6.70769e-006 ]
9335 : [ 6.45235e-006 ]
9336 : [ 6.97485e-006 ]
9337 : [ 6.35165e-006 ]
9338 : [ 6.77852e-006 ]
9339 : [ 6.36607e-006 ]
9340 : [ 6.47387e-006 ]
9341 : [ 6.48957e-006 ]
9342 : [ 6.96601e-006 ]
9343 : [ 6.59601e-006 ]
9344 : [ 6.91577e-006 ]
9345 : [ 6.49517e-006 ]
9346 : [ 6.88692e-006 ]
9347 : [ 6.32013e-006 ]
9348 : [ 6.65733e-006 ]
9349 : [ 6.48374e-006 ]
9350 : [ 6.57062e-006 ]
9351 : [ 6.52185e-006 ]
9352 : [ 6.82117e-006 ]
9353 : [ 6.64276e-006 ]
9354 : [ 6.52704e-006 ]
9355 : [ 6.63686e-006 ]
9356 : [ 6.58386e-006 ]
9357 : [ 6.96809e-006 ]
9358 : [ 6.63458e-006 ]
9359 : [ 6.55972e-006 ]
9360 : [ 6.72727e-006 ]
9361 : [ 6.64411e-006 ]
9362 : [ 6.59154e-006 ]
9363 : [ 6.70773e-006 ]
9364 : [ 6.69181e-006 ]
9365 : [ 6.62152e-006 ]
9366 : [ 6.47934e-006 ]
9367 : [ 6.31483e-006 ]
9368 : [ 6.63338e-006 ]
9369 : [ 6.52179e-006 ]
9370 : [ 6.68216e-006 ]
9371 : [ 6.80513e-006 ]
9372 : [ 6.75481e-006 ]
9373 : [ 6.37407e-006 ]
9374 : [ 6.81723e-006 ]
9375 : [ 6.54474e-006 ]
9376 : [ 6.63595e-006 ]
9377 : [ 6.75892e-006 ]
9378 : [ 6.38148e-006 ]
9379 : [ 6.91489e-006 ]
9380 : [ 6.5301e-006  ]
9381 : [ 6.97352e-006 ]
9382 : [ 6.59734e-006 ]
9383 : [ 6.79025e-006 ]
9384 : [ 6.82337e-006 ]
9385 : [ 6.54606e-006 ]
9386 : [ 6.71453e-006 ]
9387 : [ 6.53054e-006 ]
9388 : [ 6.78715e-006 ]
9389 : [ 6.6107e-006  ]
9390 : [ 6.65123e-006 ]
9391 : [ 6.64869e-006 ]
9392 : [ 6.16374e-006 ]
9393 : [ 6.5838e-006  ]
9394 : [ 6.57354e-006 ]
9395 : [ 6.90762e-006 ]
9396 : [ 6.4258e-006  ]
9397 : [ 6.85704e-006 ]
9398 : [ 6.61933e-006 ]
9399 : [ 6.50115e-006 ]
9400 : [ 6.85532e-006 ]
9401 : [ 6.7396e-006  ]
9402 : [ 6.24326e-006 ]
9403 : [ 6.64941e-006 ]
9404 : [ 6.6097e-006  ]
9405 : [ 6.65492e-006 ]
9406 : [ 6.64008e-006 ]
9407 : [ 6.64047e-006 ]
9408 : [ 6.88086e-006 ]
9409 : [ 6.62238e-006 ]
9410 : [ 6.73552e-006 ]
9411 : [ 6.65071e-006 ]
9412 : [ 6.66386e-006 ]
9413 : [ 6.5883e-006  ]
9414 : [ 6.92771e-006 ]
9415 : [ 6.45773e-006 ]
9416 : [ 6.6924e-006  ]
9417 : [ 6.81562e-006 ]
9418 : [ 6.72447e-006 ]
9419 : [ 6.91887e-006 ]
9420 : [ 6.89937e-006 ]
9421 : [ 7.10232e-006 ]
9422 : [ 7.03257e-006 ]
9423 : [ 6.32728e-006 ]
9424 : [ 6.67108e-006 ]
9425 : [ 6.62322e-006 ]
9426 : [ 6.74344e-006 ]
9427 : [ 6.68136e-006 ]
9428 : [ 6.55342e-006 ]
9429 : [ 6.69115e-006 ]
9430 : [ 6.67231e-006 ]
9431 : [ 6.78642e-006 ]
9432 : [ 6.59748e-006 ]
9433 : [ 6.57104e-006 ]
9434 : [ 6.70332e-006 ]
9435 : [ 6.69083e-006 ]
9436 : [ 6.50955e-006 ]
9437 : [ 6.79317e-006 ]
9438 : [ 6.5811e-006  ]
9439 : [ 6.85296e-006 ]
9440 : [ 6.52089e-006 ]
9441 : [ 6.95747e-006 ]
9442 : [ 6.60357e-006 ]
9443 : [ 6.68001e-006 ]
9444 : [ 6.5999e-006  ]
9445 : [ 6.68957e-006 ]
9446 : [ 6.52162e-006 ]
9447 : [ 6.60036e-006 ]
9448 : [ 6.60876e-006 ]
9449 : [ 6.49198e-006 ]
9450 : [ 6.50124e-006 ]
9451 : [ 6.57545e-006 ]
9452 : [ 6.86136e-006 ]
9453 : [ 6.62339e-006 ]
9454 : [ 6.47856e-006 ]
9455 : [ 6.49495e-006 ]
9456 : [ 6.58941e-006 ]
9457 : [ 6.69511e-006 ]
9458 : [ 6.80052e-006 ]
9459 : [ 6.49043e-006 ]
9460 : [ 6.56038e-006 ]
9461 : [ 6.30373e-006 ]
9462 : [ 6.62967e-006 ]
9463 : [ 6.29078e-006 ]
9464 : [ 6.64203e-006 ]
9465 : [ 6.53745e-006 ]
9466 : [ 6.54703e-006 ]
9467 : [ 6.48157e-006 ]
9468 : [ 6.47677e-006 ]
9469 : [ 6.79634e-006 ]
9470 : [ 6.65138e-006 ]
9471 : [ 6.39481e-006 ]
9472 : [ 6.58821e-006 ]
9473 : [ 6.80405e-006 ]
9474 : [ 6.64636e-006 ]
9475 : [ 6.77649e-006 ]
9476 : [ 6.64969e-006 ]
9477 : [ 6.83688e-006 ]
9478 : [ 6.60531e-006 ]
9479 : [ 6.68201e-006 ]
9480 : [ 6.6136e-006  ]
9481 : [ 6.68111e-006 ]
9482 : [ 6.66792e-006 ]
9483 : [ 6.53606e-006 ]
9484 : [ 7.02906e-006 ]
9485 : [ 6.86341e-006 ]
9486 : [ 6.71042e-006 ]
9487 : [ 6.98713e-006 ]
9488 : [ 7.04113e-006 ]
9489 : [ 6.54558e-006 ]
9490 : [ 6.43272e-006 ]
9491 : [ 6.67431e-006 ]
9492 : [ 7.09849e-006 ]
9493 : [ 6.5195e-006  ]
9494 : [ 6.29472e-006 ]
9495 : [ 6.77349e-006 ]
9496 : [ 6.67225e-006 ]
9497 : [ 6.67779e-006 ]
9498 : [ 6.84188e-006 ]
9499 : [ 6.82573e-006 ]
9500 : [ 6.7384e-006  ]
9501 : [ 6.9536e-006  ]
9502 : [ 6.84184e-006 ]
9503 : [ 6.65248e-006 ]
9504 : [ 6.66552e-006 ]
9505 : [ 6.69189e-006 ]
9506 : [ 6.6926e-006  ]
9507 : [ 6.42281e-006 ]
9508 : [ 6.20128e-006 ]
9509 : [ 7.12053e-006 ]
9510 : [ 6.68905e-006 ]
9511 : [ 6.63929e-006 ]
9512 : [ 6.66589e-006 ]
9513 : [ 6.64425e-006 ]
9514 : [ 6.96625e-006 ]
9515 : [ 6.5885e-006  ]
9516 : [ 6.81586e-006 ]
9517 : [ 6.69731e-006 ]
9518 : [ 6.52477e-006 ]
9519 : [ 6.61893e-006 ]
9520 : [ 6.92138e-006 ]
9521 : [ 6.35935e-006 ]
9522 : [ 6.76021e-006 ]
9523 : [ 6.5395e-006  ]
9524 : [ 7.01887e-006 ]
9525 : [ 6.3965e-006  ]
9526 : [ 6.52426e-006 ]
9527 : [ 6.50162e-006 ]
9528 : [ 6.62693e-006 ]
9529 : [ 6.73885e-006 ]
9530 : [ 6.61257e-006 ]
9531 : [ 6.6581e-006  ]
9532 : [ 6.73473e-006 ]
9533 : [ 6.76383e-006 ]
9534 : [ 6.66927e-006 ]
9535 : [ 6.60722e-006 ]
9536 : [ 6.75148e-006 ]
9537 : [ 6.64286e-006 ]
9538 : [ 6.55877e-006 ]
9539 : [ 6.51772e-006 ]
9540 : [ 6.59583e-006 ]
9541 : [ 6.63495e-006 ]
9542 : [ 6.37948e-006 ]
9543 : [ 6.72583e-006 ]
9544 : [ 6.60596e-006 ]
9545 : [ 6.65165e-006 ]
9546 : [ 6.70347e-006 ]
9547 : [ 6.49165e-006 ]
9548 : [ 6.22322e-006 ]
9549 : [ 6.53465e-006 ]
9550 : [ 6.35199e-006 ]
9551 : [ 6.74006e-006 ]
9552 : [ 6.53054e-006 ]
9553 : [ 6.59419e-006 ]
9554 : [ 6.3914e-006  ]
9555 : [ 6.54922e-006 ]
9556 : [ 6.79851e-006 ]
9557 : [ 6.67958e-006 ]
9558 : [ 6.41337e-006 ]
9559 : [ 6.88284e-006 ]
9560 : [ 6.69591e-006 ]
9561 : [ 6.9064e-006  ]
9562 : [ 6.55121e-006 ]
9563 : [ 6.40742e-006 ]
9564 : [ 6.65921e-006 ]
9565 : [ 6.2675e-006  ]
9566 : [ 6.24772e-006 ]
9567 : [ 6.41244e-006 ]
9568 : [ 6.61573e-006 ]
9569 : [ 6.26816e-006 ]
9570 : [ 6.63967e-006 ]
9571 : [ 6.77899e-006 ]
9572 : [ 6.6291e-006  ]
9573 : [ 6.79188e-006 ]
9574 : [ 6.67141e-006 ]
9575 : [ 6.61554e-006 ]
9576 : [ 6.31048e-006 ]
9577 : [ 6.74671e-006 ]
9578 : [ 6.26493e-006 ]
9579 : [ 6.98229e-006 ]
9580 : [ 6.37447e-006 ]
9581 : [ 6.85415e-006 ]
9582 : [ 6.35451e-006 ]
9583 : [ 6.65557e-006 ]
9584 : [ 6.50374e-006 ]
9585 : [ 6.8353e-006  ]
9586 : [ 6.59034e-006 ]
9587 : [ 6.34923e-006 ]
9588 : [ 6.66263e-006 ]
9589 : [ 6.7883e-006  ]
9590 : [ 6.26591e-006 ]
9591 : [ 6.58107e-006 ]
9592 : [ 6.68031e-006 ]
9593 : [ 6.58848e-006 ]
9594 : [ 6.76337e-006 ]
9595 : [ 6.63575e-006 ]
9596 : [ 6.69776e-006 ]
9597 : [ 6.75107e-006 ]
9598 : [ 6.83243e-006 ]
9599 : [ 6.52549e-006 ]
9600 : [ 6.51159e-006 ]
9601 : [ 6.65544e-006 ]
9602 : [ 6.69834e-006 ]
9603 : [ 6.65255e-006 ]
9604 : [ 6.4396e-006  ]
9605 : [ 6.61869e-006 ]
9606 : [ 6.53328e-006 ]
9607 : [ 6.64305e-006 ]
9608 : [ 6.56062e-006 ]
9609 : [ 6.80831e-006 ]
9610 : [ 6.45234e-006 ]
9611 : [ 6.41135e-006 ]
9612 : [ 6.67364e-006 ]
9613 : [ 6.43255e-006 ]
9614 : [ 6.66829e-006 ]
9615 : [ 6.84088e-006 ]
9616 : [ 6.80031e-006 ]
9617 : [ 6.61239e-006 ]
9618 : [ 6.66899e-006 ]
9619 : [ 6.73345e-006 ]
9620 : [ 6.19493e-006 ]
9621 : [ 6.67114e-006 ]
9622 : [ 6.72833e-006 ]
9623 : [ 6.42985e-006 ]
9624 : [ 6.77813e-006 ]
9625 : [ 6.62919e-006 ]
9626 : [ 6.58653e-006 ]
9627 : [ 6.61751e-006 ]
9628 : [ 6.60229e-006 ]
9629 : [ 6.61027e-006 ]
9630 : [ 6.49578e-006 ]
9631 : [ 6.42794e-006 ]
9632 : [ 6.31866e-006 ]
9633 : [ 6.79933e-006 ]
9634 : [ 6.60845e-006 ]
9635 : [ 6.61773e-006 ]
9636 : [ 6.49315e-006 ]
9637 : [ 6.84576e-006 ]
9638 : [ 6.94696e-006 ]
9639 : [ 6.48206e-006 ]
9640 : [ 6.65774e-006 ]
9641 : [ 6.78488e-006 ]
9642 : [ 6.72824e-006 ]
9643 : [ 6.46537e-006 ]
9644 : [ 6.50219e-006 ]
9645 : [ 6.7591e-006  ]
9646 : [ 6.66475e-006 ]
9647 : [ 6.59989e-006 ]
9648 : [ 6.53253e-006 ]
9649 : [ 6.37521e-006 ]
9650 : [ 6.59585e-006 ]
9651 : [ 6.59475e-006 ]
9652 : [ 6.57027e-006 ]
9653 : [ 6.59793e-006 ]
9654 : [ 6.56044e-006 ]
9655 : [ 7.03172e-006 ]
9656 : [ 6.47086e-006 ]
9657 : [ 6.81841e-006 ]
9658 : [ 6.38218e-006 ]
9659 : [ 6.66038e-006 ]
9660 : [ 6.59694e-006 ]
9661 : [ 6.3534e-006  ]
9662 : [ 6.64912e-006 ]
9663 : [ 6.59984e-006 ]
9664 : [ 6.54351e-006 ]
9665 : [ 6.55946e-006 ]
9666 : [ 6.70323e-006 ]
9667 : [ 6.6556e-006  ]
9668 : [ 6.63238e-006 ]
9669 : [ 6.439e-006   ]
9670 : [ 6.60495e-006 ]
9671 : [ 6.60253e-006 ]
9672 : [ 6.47675e-006 ]
9673 : [ 6.89605e-006 ]
9674 : [ 6.7621e-006  ]
9675 : [ 6.61284e-006 ]
9676 : [ 6.69382e-006 ]
9677 : [ 6.72815e-006 ]
9678 : [ 6.65433e-006 ]
9679 : [ 6.82328e-006 ]
9680 : [ 6.53946e-006 ]
9681 : [ 6.55122e-006 ]
9682 : [ 6.62744e-006 ]
9683 : [ 6.25702e-006 ]
9684 : [ 6.55097e-006 ]
9685 : [ 6.69771e-006 ]
9686 : [ 6.68938e-006 ]
9687 : [ 6.74509e-006 ]
9688 : [ 6.56035e-006 ]
9689 : [ 6.71117e-006 ]
9690 : [ 6.89815e-006 ]
9691 : [ 6.18861e-006 ]
9692 : [ 6.53593e-006 ]
9693 : [ 6.703e-006   ]
9694 : [ 6.62563e-006 ]
9695 : [ 6.69044e-006 ]
9696 : [ 6.67245e-006 ]
9697 : [ 6.61849e-006 ]
9698 : [ 6.62996e-006 ]
9699 : [ 6.73043e-006 ]
9700 : [ 6.8456e-006  ]
9701 : [ 6.64868e-006 ]
9702 : [ 6.75907e-006 ]
9703 : [ 6.65022e-006 ]
9704 : [ 6.6109e-006  ]
9705 : [ 6.8637e-006  ]
9706 : [ 6.32209e-006 ]
9707 : [ 6.70583e-006 ]
9708 : [ 6.79538e-006 ]
9709 : [ 6.64493e-006 ]
9710 : [ 6.86567e-006 ]
9711 : [ 6.66738e-006 ]
9712 : [ 6.63557e-006 ]
9713 : [ 6.61502e-006 ]
9714 : [ 6.92955e-006 ]
9715 : [ 6.6934e-006  ]
9716 : [ 7.01809e-006 ]
9717 : [ 6.77536e-006 ]
9718 : [ 6.48894e-006 ]
9719 : [ 6.855e-006   ]
9720 : [ 6.67206e-006 ]
9721 : [ 6.57702e-006 ]
9722 : [ 6.34147e-006 ]
9723 : [ 6.56979e-006 ]
9724 : [ 6.42952e-006 ]
9725 : [ 6.66504e-006 ]
9726 : [ 7.04438e-006 ]
9727 : [ 6.68335e-006 ]
9728 : [ 6.86728e-006 ]
9729 : [ 6.62477e-006 ]
9730 : [ 6.69783e-006 ]
9731 : [ 6.67426e-006 ]
9732 : [ 6.54006e-006 ]
9733 : [ 6.44451e-006 ]
9734 : [ 6.82747e-006 ]
9735 : [ 7.05334e-006 ]
9736 : [ 6.39657e-006 ]
9737 : [ 6.72058e-006 ]
9738 : [ 6.5873e-006  ]
9739 : [ 6.32748e-006 ]
9740 : [ 6.59526e-006 ]
9741 : [ 6.75627e-006 ]
9742 : [ 6.88547e-006 ]
9743 : [ 6.55091e-006 ]
9744 : [ 6.63554e-006 ]
9745 : [ 6.80719e-006 ]
9746 : [ 6.67203e-006 ]
9747 : [ 6.36629e-006 ]
9748 : [ 6.72739e-006 ]
9749 : [ 6.38722e-006 ]
9750 : [ 6.35194e-006 ]
9751 : [ 6.75478e-006 ]
9752 : [ 6.96556e-006 ]
9753 : [ 6.96008e-006 ]
9754 : [ 6.69062e-006 ]
9755 : [ 6.88529e-006 ]
9756 : [ 6.73753e-006 ]
9757 : [ 6.41341e-006 ]
9758 : [ 6.31672e-006 ]
9759 : [ 6.45333e-006 ]
9760 : [ 6.95565e-006 ]
9761 : [ 6.63654e-006 ]
9762 : [ 6.70086e-006 ]
9763 : [ 6.43829e-006 ]
9764 : [ 6.65647e-006 ]
9765 : [ 6.32457e-006 ]
9766 : [ 6.73405e-006 ]
9767 : [ 6.68095e-006 ]
9768 : [ 6.67546e-006 ]
9769 : [ 6.40936e-006 ]
9770 : [ 6.24931e-006 ]
9771 : [ 6.26711e-006 ]
9772 : [ 6.70653e-006 ]
9773 : [ 6.71343e-006 ]
9774 : [ 6.31151e-006 ]
9775 : [ 6.66135e-006 ]
9776 : [ 6.72098e-006 ]
9777 : [ 6.59535e-006 ]
9778 : [ 6.70813e-006 ]
9779 : [ 6.71818e-006 ]
9780 : [ 6.71537e-006 ]
9781 : [ 6.66209e-006 ]
9782 : [ 6.69094e-006 ]
9783 : [ 6.64207e-006 ]
9784 : [ 6.88258e-006 ]
9785 : [ 6.67628e-006 ]
9786 : [ 6.64858e-006 ]
9787 : [ 6.64491e-006 ]
9788 : [ 6.47178e-006 ]
9789 : [ 6.64108e-006 ]
9790 : [ 6.80855e-006 ]
9791 : [ 6.42481e-006 ]
9792 : [ 6.62954e-006 ]
9793 : [ 6.75929e-006 ]
9794 : [ 6.58156e-006 ]
9795 : [ 6.75135e-006 ]
9796 : [ 6.58511e-006 ]
9797 : [ 6.48863e-006 ]
9798 : [ 6.84631e-006 ]
9799 : [ 6.23818e-006 ]
9800 : [ 6.60563e-006 ]
9801 : [ 6.55756e-006 ]
9802 : [ 6.48789e-006 ]
9803 : [ 6.37978e-006 ]
9804 : [ 6.65333e-006 ]
9805 : [ 6.85347e-006 ]
9806 : [ 7.03657e-006 ]
9807 : [ 6.5168e-006  ]
9808 : [ 6.57814e-006 ]
9809 : [ 6.82015e-006 ]
9810 : [ 6.4014e-006  ]
9811 : [ 6.60076e-006 ]
9812 : [ 6.69205e-006 ]
9813 : [ 6.53103e-006 ]
9814 : [ 6.67484e-006 ]
9815 : [ 6.50962e-006 ]
9816 : [ 6.59562e-006 ]
9817 : [ 6.66214e-006 ]
9818 : [ 6.62164e-006 ]
9819 : [ 6.79907e-006 ]
9820 : [ 6.92603e-006 ]
9821 : [ 6.60995e-006 ]
9822 : [ 6.50662e-006 ]
9823 : [ 6.52818e-006 ]
9824 : [ 6.64232e-006 ]
9825 : [ 6.8441e-006  ]
9826 : [ 7.01596e-006 ]
9827 : [ 6.43361e-006 ]
9828 : [ 6.77571e-006 ]
9829 : [ 6.36494e-006 ]
9830 : [ 6.63016e-006 ]
9831 : [ 6.71249e-006 ]
9832 : [ 6.66352e-006 ]
9833 : [ 6.56393e-006 ]
9834 : [ 6.66193e-006 ]
9835 : [ 6.25572e-006 ]
9836 : [ 6.66294e-006 ]
9837 : [ 6.71361e-006 ]
9838 : [ 6.70017e-006 ]
9839 : [ 6.61944e-006 ]
9840 : [ 6.67628e-006 ]
9841 : [ 6.59192e-006 ]
9842 : [ 6.58753e-006 ]
9843 : [ 6.78841e-006 ]
9844 : [ 6.83514e-006 ]
9845 : [ 6.66581e-006 ]
9846 : [ 6.72541e-006 ]
9847 : [ 6.77178e-006 ]
9848 : [ 6.86699e-006 ]
9849 : [ 6.6646e-006  ]
9850 : [ 6.4874e-006  ]
9851 : [ 6.8315e-006  ]
9852 : [ 6.99899e-006 ]
9853 : [ 6.53196e-006 ]
9854 : [ 6.47496e-006 ]
9855 : [ 6.59402e-006 ]
9856 : [ 6.66991e-006 ]
9857 : [ 6.48817e-006 ]
9858 : [ 6.8243e-006  ]
9859 : [ 6.5316e-006  ]
9860 : [ 6.68613e-006 ]
9861 : [ 6.55357e-006 ]
9862 : [ 6.33204e-006 ]
9863 : [ 6.60551e-006 ]
9864 : [ 6.93902e-006 ]
9865 : [ 6.50006e-006 ]
9866 : [ 7.01509e-006 ]
9867 : [ 6.58056e-006 ]
9868 : [ 6.83691e-006 ]
9869 : [ 6.90372e-006 ]
9870 : [ 6.49319e-006 ]
9871 : [ 6.84997e-006 ]
9872 : [ 6.57532e-006 ]
9873 : [ 6.95266e-006 ]
9874 : [ 6.483e-006   ]
9875 : [ 6.61554e-006 ]
9876 : [ 6.48945e-006 ]
9877 : [ 6.56729e-006 ]
9878 : [ 6.6206e-006  ]
9879 : [ 6.60935e-006 ]
9880 : [ 6.71044e-006 ]
9881 : [ 6.70567e-006 ]
9882 : [ 6.70605e-006 ]
9883 : [ 6.44291e-006 ]
9884 : [ 6.50052e-006 ]
9885 : [ 6.9482e-006  ]
9886 : [ 6.79033e-006 ]
9887 : [ 6.49278e-006 ]
9888 : [ 6.70902e-006 ]
9889 : [ 6.91854e-006 ]
9890 : [ 6.59345e-006 ]
9891 : [ 6.75835e-006 ]
9892 : [ 6.66033e-006 ]
9893 : [ 6.54924e-006 ]
9894 : [ 6.44957e-006 ]
9895 : [ 6.5001e-006  ]
9896 : [ 6.59808e-006 ]
9897 : [ 6.50758e-006 ]
9898 : [ 6.69933e-006 ]
9899 : [ 6.60226e-006 ]
9900 : [ 6.50985e-006 ]
9901 : [ 6.57898e-006 ]
9902 : [ 6.35323e-006 ]
9903 : [ 6.64817e-006 ]
9904 : [ 6.65495e-006 ]
9905 : [ 6.55502e-006 ]
9906 : [ 6.6056e-006  ]
9907 : [ 6.76553e-006 ]
9908 : [ 6.66228e-006 ]
9909 : [ 6.61497e-006 ]
9910 : [ 6.65833e-006 ]
9911 : [ 6.46806e-006 ]
9912 : [ 6.48307e-006 ]
9913 : [ 6.37319e-006 ]
9914 : [ 6.51978e-006 ]
9915 : [ 6.70587e-006 ]
9916 : [ 6.59777e-006 ]
9917 : [ 6.67518e-006 ]
9918 : [ 6.46064e-006 ]
9919 : [ 6.65938e-006 ]
9920 : [ 6.69176e-006 ]
9921 : [ 6.73389e-006 ]
9922 : [ 6.98562e-006 ]
9923 : [ 6.65282e-006 ]
9924 : [ 6.79879e-006 ]
9925 : [ 6.77219e-006 ]
9926 : [ 6.38888e-006 ]
9927 : [ 6.57684e-006 ]
9928 : [ 6.68357e-006 ]
9929 : [ 6.42306e-006 ]
9930 : [ 6.67738e-006 ]
9931 : [ 6.86286e-006 ]
9932 : [ 6.57833e-006 ]
9933 : [ 6.60396e-006 ]
9934 : [ 6.69822e-006 ]
9935 : [ 6.5971e-006  ]
9936 : [ 6.77973e-006 ]
9937 : [ 6.89253e-006 ]
9938 : [ 6.58367e-006 ]
9939 : [ 6.72623e-006 ]
9940 : [ 6.65159e-006 ]
9941 : [ 6.35255e-006 ]
9942 : [ 6.59228e-006 ]
9943 : [ 6.78963e-006 ]
9944 : [ 6.58833e-006 ]
9945 : [ 6.44307e-006 ]
9946 : [ 6.70671e-006 ]
9947 : [ 6.7096e-006  ]
9948 : [ 6.28775e-006 ]
9949 : [ 6.84144e-006 ]
9950 : [ 6.70111e-006 ]
9951 : [ 6.58148e-006 ]
9952 : [ 6.25496e-006 ]
9953 : [ 6.51896e-006 ]
9954 : [ 6.72181e-006 ]
9955 : [ 6.63918e-006 ]
9956 : [ 6.62693e-006 ]
9957 : [ 6.52496e-006 ]
9958 : [ 6.51775e-006 ]
9959 : [ 6.53104e-006 ]
9960 : [ 6.66596e-006 ]
9961 : [ 6.45555e-006 ]
9962 : [ 6.33803e-006 ]
9963 : [ 6.60994e-006 ]
9964 : [ 6.25294e-006 ]
9965 : [ 6.54635e-006 ]
9966 : [ 6.84987e-006 ]
9967 : [ 6.52718e-006 ]
9968 : [ 6.16404e-006 ]
9969 : [ 6.47044e-006 ]
9970 : [ 6.54469e-006 ]
9971 : [ 6.6268e-006  ]
9972 : [ 6.46707e-006 ]
9973 : [ 6.58106e-006 ]
9974 : [ 6.71673e-006 ]
9975 : [ 6.63419e-006 ]
9976 : [ 6.79811e-006 ]
9977 : [ 6.59308e-006 ]
9978 : [ 6.46059e-006 ]
9979 : [ 6.75203e-006 ]
9980 : [ 6.80917e-006 ]
9981 : [ 6.22014e-006 ]
9982 : [ 6.51657e-006 ]
9983 : [ 6.53139e-006 ]
9984 : [ 6.58421e-006 ]
9985 : [ 6.51027e-006 ]
9986 : [ 6.73433e-006 ]
9987 : [ 6.62865e-006 ]
9988 : [ 6.42063e-006 ]
9989 : [ 6.6269e-006  ]
9990 : [ 6.59016e-006 ]
9991 : [ 6.57797e-006 ]
9992 : [ 6.62982e-006 ]
9993 : [ 6.4718e-006  ]
9994 : [ 6.63268e-006 ]
9995 : [ 6.48425e-006 ]
9996 : [ 6.8377e-006  ]
9997 : [ 6.72935e-006 ]
9998 : [ 6.64515e-006 ]
9999 : [ 6.62411e-006 ]
