# Supplementary material for: Influence of tissue conductivity on foetal exposure to extremely low frequency magnetic fields at 50 Hz using stochastic dosimetry
Source: PLoS One. 2018 Feb 7;13(2):e0192131. doi: 10.1371/journal.pone.0192131 (PMC5802904; doi:10.1371/journal.pone.0192131)
Supplement: S1 File — (ZIP) [file pone.0192131.s001.zip › Data/Ydistributions(10000)/9m/Bone.txt]

       [ y0           ]
   0 : [ 1.93594e-005 ]
   1 : [ 2.04716e-005 ]
   2 : [ 2.15909e-005 ]
   3 : [ 1.92531e-005 ]
   4 : [ 1.86438e-005 ]
   5 : [ 2.31374e-005 ]
   6 : [ 1.90559e-005 ]
   7 : [ 2.05189e-005 ]
   8 : [ 1.93328e-005 ]
   9 : [ 1.97155e-005 ]
  10 : [ 1.95945e-005 ]
  11 : [ 1.91739e-005 ]
  12 : [ 1.88268e-005 ]
  13 : [ 2.07928e-005 ]
  14 : [ 2.00132e-005 ]
  15 : [ 1.84661e-005 ]
  16 : [ 1.93132e-005 ]
  17 : [ 2.5727e-005  ]
  18 : [ 2.21301e-005 ]
  19 : [ 2.02576e-005 ]
  20 : [ 2.03407e-005 ]
  21 : [ 1.88693e-005 ]
  22 : [ 2.67733e-005 ]
  23 : [ 2.03045e-005 ]
  24 : [ 1.98075e-005 ]
  25 : [ 2.48173e-005 ]
  26 : [ 1.87554e-005 ]
  27 : [ 2.2185e-005  ]
  28 : [ 1.92338e-005 ]
  29 : [ 1.84635e-005 ]
  30 : [ 1.89062e-005 ]
  31 : [ 1.99622e-005 ]
  32 : [ 2.36836e-005 ]
  33 : [ 1.93745e-005 ]
  34 : [ 2.30458e-005 ]
  35 : [ 1.94472e-005 ]
  36 : [ 2.66436e-005 ]
  37 : [ 2.06026e-005 ]
  38 : [ 2.05629e-005 ]
  39 : [ 2.12541e-005 ]
  40 : [ 2.03022e-005 ]
  41 : [ 2.35275e-005 ]
  42 : [ 1.99605e-005 ]
  43 : [ 2.04088e-005 ]
  44 : [ 2.04262e-005 ]
  45 : [ 1.96835e-005 ]
  46 : [ 2.07844e-005 ]
  47 : [ 2.13831e-005 ]
  48 : [ 1.93482e-005 ]
  49 : [ 1.96685e-005 ]
  50 : [ 1.88772e-005 ]
  51 : [ 1.989e-005   ]
  52 : [ 1.9162e-005  ]
  53 : [ 1.76563e-005 ]
  54 : [ 2.21669e-005 ]
  55 : [ 2.46979e-005 ]
  56 : [ 2.44273e-005 ]
  57 : [ 2.124e-005   ]
  58 : [ 1.83524e-005 ]
  59 : [ 2.10654e-005 ]
  60 : [ 2.04409e-005 ]
  61 : [ 1.94388e-005 ]
  62 : [ 2.05041e-005 ]
  63 : [ 2.44769e-005 ]
  64 : [ 2.2495e-005  ]
  65 : [ 1.98008e-005 ]
  66 : [ 2.0986e-005  ]
  67 : [ 1.85031e-005 ]
  68 : [ 2.08118e-005 ]
  69 : [ 2.52269e-005 ]
  70 : [ 1.9863e-005  ]
  71 : [ 2.29713e-005 ]
  72 : [ 2.00396e-005 ]
  73 : [ 2.07715e-005 ]
  74 : [ 2.44898e-005 ]
  75 : [ 2.31253e-005 ]
  76 : [ 1.92502e-005 ]
  77 : [ 1.89893e-005 ]
  78 : [ 2.0485e-005  ]
  79 : [ 2.08506e-005 ]
  80 : [ 2.57429e-005 ]
  81 : [ 2.55995e-005 ]
  82 : [ 1.88554e-005 ]
  83 : [ 2.03105e-005 ]
  84 : [ 1.92742e-005 ]
  85 : [ 1.93704e-005 ]
  86 : [ 2.40499e-005 ]
  87 : [ 2.2818e-005  ]
  88 : [ 1.95338e-005 ]
  89 : [ 1.99578e-005 ]
  90 : [ 1.96684e-005 ]
  91 : [ 2.00288e-005 ]
  92 : [ 2.28115e-005 ]
  93 : [ 2.30534e-005 ]
  94 : [ 1.98327e-005 ]
  95 : [ 2.65441e-005 ]
  96 : [ 2.56379e-005 ]
  97 : [ 1.87888e-005 ]
  98 : [ 2.05397e-005 ]
  99 : [ 2.71479e-005 ]
 100 : [ 2.10426e-005 ]
 101 : [ 1.87115e-005 ]
 102 : [ 1.93167e-005 ]
 103 : [ 1.83495e-005 ]
 104 : [ 2.01841e-005 ]
 105 : [ 2.27502e-005 ]
 106 : [ 2.03416e-005 ]
 107 : [ 1.89565e-005 ]
 108 : [ 2.31383e-005 ]
 109 : [ 1.98346e-005 ]
 110 : [ 2.051e-005   ]
 111 : [ 2.05332e-005 ]
 112 : [ 1.90425e-005 ]
 113 : [ 2.72261e-005 ]
 114 : [ 1.90292e-005 ]
 115 : [ 1.88152e-005 ]
 116 : [ 1.93626e-005 ]
 117 : [ 1.85823e-005 ]
 118 : [ 2.60228e-005 ]
 119 : [ 1.88706e-005 ]
 120 : [ 2.01864e-005 ]
 121 : [ 2.57161e-005 ]
 122 : [ 2.20373e-005 ]
 123 : [ 2.03344e-005 ]
 124 : [ 1.95244e-005 ]
 125 : [ 1.90339e-005 ]
 126 : [ 1.93934e-005 ]
 127 : [ 1.98499e-005 ]
 128 : [ 2.298e-005   ]
 129 : [ 1.95348e-005 ]
 130 : [ 2.16092e-005 ]
 131 : [ 2.14828e-005 ]
 132 : [ 2.08075e-005 ]
 133 : [ 2.29059e-005 ]
 134 : [ 1.99328e-005 ]
 135 : [ 2.28494e-005 ]
 136 : [ 2.35871e-005 ]
 137 : [ 2.47734e-005 ]
 138 : [ 1.99424e-005 ]
 139 : [ 2.00494e-005 ]
 140 : [ 1.96132e-005 ]
 141 : [ 1.94683e-005 ]
 142 : [ 2.08886e-005 ]
 143 : [ 1.92006e-005 ]
 144 : [ 2.21655e-005 ]
 145 : [ 2.03621e-005 ]
 146 : [ 2.24213e-005 ]
 147 : [ 2.15683e-005 ]
 148 : [ 1.98922e-005 ]
 149 : [ 2.24256e-005 ]
 150 : [ 1.93579e-005 ]
 151 : [ 1.91997e-005 ]
 152 : [ 2.21184e-005 ]
 153 : [ 1.98693e-005 ]
 154 : [ 1.97646e-005 ]
 155 : [ 2.21279e-005 ]
 156 : [ 2.44243e-005 ]
 157 : [ 1.94449e-005 ]
 158 : [ 2.47151e-005 ]
 159 : [ 1.88164e-005 ]
 160 : [ 1.91923e-005 ]
 161 : [ 1.91502e-005 ]
 162 : [ 2.33929e-005 ]
 163 : [ 1.88389e-005 ]
 164 : [ 1.91129e-005 ]
 165 : [ 2.62588e-005 ]
 166 : [ 1.89723e-005 ]
 167 : [ 1.92436e-005 ]
 168 : [ 2.14369e-005 ]
 169 : [ 1.98018e-005 ]
 170 : [ 2.11874e-005 ]
 171 : [ 2.21704e-005 ]
 172 : [ 2.50976e-005 ]
 173 : [ 1.99662e-005 ]
 174 : [ 1.98691e-005 ]
 175 : [ 2.0999e-005  ]
 176 : [ 1.91187e-005 ]
 177 : [ 2.08549e-005 ]
 178 : [ 2.01393e-005 ]
 179 : [ 2.41052e-005 ]
 180 : [ 1.98199e-005 ]
 181 : [ 2.31912e-005 ]
 182 : [ 2.36198e-005 ]
 183 : [ 2.42426e-005 ]
 184 : [ 1.88572e-005 ]
 185 : [ 2.32122e-005 ]
 186 : [ 2.02177e-005 ]
 187 : [ 2.65081e-005 ]
 188 : [ 2.1155e-005  ]
 189 : [ 2.30776e-005 ]
 190 : [ 2.19352e-005 ]
 191 : [ 1.96579e-005 ]
 192 : [ 2.29964e-005 ]
 193 : [ 2.61385e-005 ]
 194 : [ 2.44555e-005 ]
 195 : [ 1.99324e-005 ]
 196 : [ 1.89924e-005 ]
 197 : [ 1.80831e-005 ]
 198 : [ 2.33014e-005 ]
 199 : [ 1.93003e-005 ]
 200 : [ 2.40572e-005 ]
 201 : [ 2.1971e-005  ]
 202 : [ 2.17611e-005 ]
 203 : [ 1.82174e-005 ]
 204 : [ 2.0822e-005  ]
 205 : [ 2.055e-005   ]
 206 : [ 2.01871e-005 ]
 207 : [ 1.88259e-005 ]
 208 : [ 2.00973e-005 ]
 209 : [ 2.50897e-005 ]
 210 : [ 2.03653e-005 ]
 211 : [ 1.81869e-005 ]
 212 : [ 1.89916e-005 ]
 213 : [ 1.94021e-005 ]
 214 : [ 1.74937e-005 ]
 215 : [ 1.92924e-005 ]
 216 : [ 2.15085e-005 ]
 217 : [ 1.86037e-005 ]
 218 : [ 1.82771e-005 ]
 219 : [ 1.9119e-005  ]
 220 : [ 1.93444e-005 ]
 221 : [ 2.76391e-005 ]
 222 : [ 2.1875e-005  ]
 223 : [ 1.9041e-005  ]
 224 : [ 1.84292e-005 ]
 225 : [ 2.4574e-005  ]
 226 : [ 1.89891e-005 ]
 227 : [ 1.90786e-005 ]
 228 : [ 2.45792e-005 ]
 229 : [ 1.97981e-005 ]
 230 : [ 2.10607e-005 ]
 231 : [ 2.18468e-005 ]
 232 : [ 2.64007e-005 ]
 233 : [ 2.67611e-005 ]
 234 : [ 2.05662e-005 ]
 235 : [ 2.09281e-005 ]
 236 : [ 1.91133e-005 ]
 237 : [ 2.01764e-005 ]
 238 : [ 1.85783e-005 ]
 239 : [ 1.90392e-005 ]
 240 : [ 2.65564e-005 ]
 241 : [ 1.93669e-005 ]
 242 : [ 1.94763e-005 ]
 243 : [ 1.93378e-005 ]
 244 : [ 2.29609e-005 ]
 245 : [ 2.11418e-005 ]
 246 : [ 1.87915e-005 ]
 247 : [ 1.77598e-005 ]
 248 : [ 2.03683e-005 ]
 249 : [ 1.90596e-005 ]
 250 : [ 2.10924e-005 ]
 251 : [ 1.86197e-005 ]
 252 : [ 2.0187e-005  ]
 253 : [ 1.90387e-005 ]
 254 : [ 2.45683e-005 ]
 255 : [ 2.33756e-005 ]
 256 : [ 2.12724e-005 ]
 257 : [ 2.15263e-005 ]
 258 : [ 1.98876e-005 ]
 259 : [ 1.86804e-005 ]
 260 : [ 2.45777e-005 ]
 261 : [ 2.2967e-005  ]
 262 : [ 2.09395e-005 ]
 263 : [ 2.45233e-005 ]
 264 : [ 1.98197e-005 ]
 265 : [ 2.00717e-005 ]
 266 : [ 2.43125e-005 ]
 267 : [ 2.1074e-005  ]
 268 : [ 2.4987e-005  ]
 269 : [ 2.07004e-005 ]
 270 : [ 2.17713e-005 ]
 271 : [ 2.01371e-005 ]
 272 : [ 2.51155e-005 ]
 273 : [ 1.72065e-005 ]
 274 : [ 2.05287e-005 ]
 275 : [ 2.01773e-005 ]
 276 : [ 2.31688e-005 ]
 277 : [ 1.85144e-005 ]
 278 : [ 2.0018e-005  ]
 279 : [ 1.98031e-005 ]
 280 : [ 2.00436e-005 ]
 281 : [ 1.87917e-005 ]
 282 : [ 1.91882e-005 ]
 283 : [ 2.49165e-005 ]
 284 : [ 2.20808e-005 ]
 285 : [ 1.87152e-005 ]
 286 : [ 2.27314e-005 ]
 287 : [ 1.96534e-005 ]
 288 : [ 2.19171e-005 ]
 289 : [ 1.93721e-005 ]
 290 : [ 1.94355e-005 ]
 291 : [ 1.8859e-005  ]
 292 : [ 2.04655e-005 ]
 293 : [ 1.89987e-005 ]
 294 : [ 2.40895e-005 ]
 295 : [ 2.1546e-005  ]
 296 : [ 1.87606e-005 ]
 297 : [ 1.8663e-005  ]
 298 : [ 2.29738e-005 ]
 299 : [ 1.97174e-005 ]
 300 : [ 2.31846e-005 ]
 301 : [ 2.18336e-005 ]
 302 : [ 2.26946e-005 ]
 303 : [ 2.13922e-005 ]
 304 : [ 2.5637e-005  ]
 305 : [ 2.15475e-005 ]
 306 : [ 2.0003e-005  ]
 307 : [ 2.656e-005   ]
 308 : [ 2.3261e-005  ]
 309 : [ 2.33255e-005 ]
 310 : [ 1.92767e-005 ]
 311 : [ 1.98775e-005 ]
 312 : [ 1.89144e-005 ]
 313 : [ 1.89514e-005 ]
 314 : [ 2.49742e-005 ]
 315 : [ 2.76261e-005 ]
 316 : [ 2.43554e-005 ]
 317 : [ 1.98251e-005 ]
 318 : [ 1.88316e-005 ]
 319 : [ 1.89903e-005 ]
 320 : [ 2.59205e-005 ]
 321 : [ 1.97904e-005 ]
 322 : [ 1.96043e-005 ]
 323 : [ 2.0038e-005  ]
 324 : [ 1.85211e-005 ]
 325 : [ 1.93496e-005 ]
 326 : [ 1.95059e-005 ]
 327 : [ 1.86875e-005 ]
 328 : [ 2.17111e-005 ]
 329 : [ 2.24042e-005 ]
 330 : [ 2.38128e-005 ]
 331 : [ 2.39595e-005 ]
 332 : [ 1.88882e-005 ]
 333 : [ 2.50602e-005 ]
 334 : [ 1.91269e-005 ]
 335 : [ 2.10313e-005 ]
 336 : [ 2.11157e-005 ]
 337 : [ 2.45184e-005 ]
 338 : [ 2.0057e-005  ]
 339 : [ 1.89384e-005 ]
 340 : [ 2.10043e-005 ]
 341 : [ 2.28834e-005 ]
 342 : [ 2.0208e-005  ]
 343 : [ 2.0855e-005  ]
 344 : [ 2.13331e-005 ]
 345 : [ 2.60071e-005 ]
 346 : [ 1.87983e-005 ]
 347 : [ 2.45993e-005 ]
 348 : [ 2.52014e-005 ]
 349 : [ 2.07586e-005 ]
 350 : [ 2.54615e-005 ]
 351 : [ 1.95355e-005 ]
 352 : [ 2.15016e-005 ]
 353 : [ 1.9217e-005  ]
 354 : [ 1.92658e-005 ]
 355 : [ 2.36689e-005 ]
 356 : [ 2.24606e-005 ]
 357 : [ 1.9845e-005  ]
 358 : [ 2.26915e-005 ]
 359 : [ 2.52114e-005 ]
 360 : [ 1.96109e-005 ]
 361 : [ 1.79491e-005 ]
 362 : [ 1.89003e-005 ]
 363 : [ 1.91215e-005 ]
 364 : [ 2.74558e-005 ]
 365 : [ 2.12961e-005 ]
 366 : [ 1.98255e-005 ]
 367 : [ 1.96635e-005 ]
 368 : [ 2.58957e-005 ]
 369 : [ 2.04231e-005 ]
 370 : [ 2.36854e-005 ]
 371 : [ 2.14514e-005 ]
 372 : [ 2.36812e-005 ]
 373 : [ 2.22486e-005 ]
 374 : [ 1.99309e-005 ]
 375 : [ 2.26585e-005 ]
 376 : [ 2.11002e-005 ]
 377 : [ 2.11621e-005 ]
 378 : [ 1.97125e-005 ]
 379 : [ 1.95207e-005 ]
 380 : [ 2.04782e-005 ]
 381 : [ 2.17903e-005 ]
 382 : [ 2.06144e-005 ]
 383 : [ 1.90921e-005 ]
 384 : [ 2.04913e-005 ]
 385 : [ 2.08667e-005 ]
 386 : [ 2.05798e-005 ]
 387 : [ 2.32628e-005 ]
 388 : [ 2.52493e-005 ]
 389 : [ 1.96781e-005 ]
 390 : [ 1.93007e-005 ]
 391 : [ 2.14519e-005 ]
 392 : [ 2.02751e-005 ]
 393 : [ 2.11304e-005 ]
 394 : [ 1.93692e-005 ]
 395 : [ 1.77238e-005 ]
 396 : [ 1.90191e-005 ]
 397 : [ 2.01339e-005 ]
 398 : [ 2.0138e-005  ]
 399 : [ 2.12844e-005 ]
 400 : [ 2.15006e-005 ]
 401 : [ 1.9649e-005  ]
 402 : [ 2.53622e-005 ]
 403 : [ 2.04967e-005 ]
 404 : [ 1.85749e-005 ]
 405 : [ 2.10213e-005 ]
 406 : [ 2.45214e-005 ]
 407 : [ 1.96389e-005 ]
 408 : [ 2.09935e-005 ]
 409 : [ 1.9169e-005  ]
 410 : [ 2.3144e-005  ]
 411 : [ 2.12436e-005 ]
 412 : [ 1.98807e-005 ]
 413 : [ 1.84513e-005 ]
 414 : [ 1.91079e-005 ]
 415 : [ 1.91699e-005 ]
 416 : [ 2.58335e-005 ]
 417 : [ 2.22979e-005 ]
 418 : [ 2.37209e-005 ]
 419 : [ 2.06803e-005 ]
 420 : [ 2.0543e-005  ]
 421 : [ 1.95602e-005 ]
 422 : [ 2.65527e-005 ]
 423 : [ 2.24596e-005 ]
 424 : [ 2.19409e-005 ]
 425 : [ 2.1711e-005  ]
 426 : [ 2.11972e-005 ]
 427 : [ 2.38986e-005 ]
 428 : [ 2.37881e-005 ]
 429 : [ 2.22128e-005 ]
 430 : [ 1.85996e-005 ]
 431 : [ 2.03692e-005 ]
 432 : [ 2.54456e-005 ]
 433 : [ 2.01685e-005 ]
 434 : [ 1.99467e-005 ]
 435 : [ 1.88611e-005 ]
 436 : [ 2.51024e-005 ]
 437 : [ 2.54993e-005 ]
 438 : [ 2.06167e-005 ]
 439 : [ 1.80556e-005 ]
 440 : [ 2.17236e-005 ]
 441 : [ 2.67326e-005 ]
 442 : [ 2.4063e-005  ]
 443 : [ 2.10361e-005 ]
 444 : [ 2.29966e-005 ]
 445 : [ 2.01403e-005 ]
 446 : [ 2.03637e-005 ]
 447 : [ 1.99103e-005 ]
 448 : [ 2.22982e-005 ]
 449 : [ 2.56714e-005 ]
 450 : [ 1.81043e-005 ]
 451 : [ 2.04374e-005 ]
 452 : [ 2.00947e-005 ]
 453 : [ 1.92788e-005 ]
 454 : [ 2.04622e-005 ]
 455 : [ 2.25793e-005 ]
 456 : [ 2.04582e-005 ]
 457 : [ 1.88916e-005 ]
 458 : [ 2.17599e-005 ]
 459 : [ 1.9251e-005  ]
 460 : [ 2.18513e-005 ]
 461 : [ 1.89864e-005 ]
 462 : [ 1.92931e-005 ]
 463 : [ 1.89766e-005 ]
 464 : [ 1.83133e-005 ]
 465 : [ 2.31401e-005 ]
 466 : [ 2.58305e-005 ]
 467 : [ 2.21414e-005 ]
 468 : [ 1.96427e-005 ]
 469 : [ 2.44159e-005 ]
 470 : [ 2.35585e-005 ]
 471 : [ 2.42372e-005 ]
 472 : [ 2.58245e-005 ]
 473 : [ 1.89852e-005 ]
 474 : [ 1.91878e-005 ]
 475 : [ 1.97744e-005 ]
 476 : [ 2.3309e-005  ]
 477 : [ 2.24685e-005 ]
 478 : [ 1.97309e-005 ]
 479 : [ 2.00626e-005 ]
 480 : [ 2.02583e-005 ]
 481 : [ 1.93987e-005 ]
 482 : [ 2.08148e-005 ]
 483 : [ 2.21947e-005 ]
 484 : [ 1.97634e-005 ]
 485 : [ 1.92959e-005 ]
 486 : [ 2.52936e-005 ]
 487 : [ 2.07374e-005 ]
 488 : [ 1.96771e-005 ]
 489 : [ 2.57994e-005 ]
 490 : [ 1.8508e-005  ]
 491 : [ 2.55088e-005 ]
 492 : [ 2.02447e-005 ]
 493 : [ 1.98723e-005 ]
 494 : [ 2.34857e-005 ]
 495 : [ 1.97336e-005 ]
 496 : [ 2.40455e-005 ]
 497 : [ 2.53032e-005 ]
 498 : [ 1.96662e-005 ]
 499 : [ 1.99033e-005 ]
 500 : [ 1.93883e-005 ]
 501 : [ 2.20559e-005 ]
 502 : [ 2.00888e-005 ]
 503 : [ 2.06919e-005 ]
 504 : [ 1.97201e-005 ]
 505 : [ 1.84229e-005 ]
 506 : [ 1.9068e-005  ]
 507 : [ 2.47157e-005 ]
 508 : [ 1.91957e-005 ]
 509 : [ 1.81281e-005 ]
 510 : [ 2.56191e-005 ]
 511 : [ 2.02096e-005 ]
 512 : [ 2.38279e-005 ]
 513 : [ 1.92829e-005 ]
 514 : [ 2.00954e-005 ]
 515 : [ 1.88032e-005 ]
 516 : [ 1.97772e-005 ]
 517 : [ 1.85806e-005 ]
 518 : [ 2.21792e-005 ]
 519 : [ 1.97477e-005 ]
 520 : [ 2.03451e-005 ]
 521 : [ 2.24351e-005 ]
 522 : [ 2.21193e-005 ]
 523 : [ 2.15049e-005 ]
 524 : [ 1.96919e-005 ]
 525 : [ 1.90249e-005 ]
 526 : [ 2.11769e-005 ]
 527 : [ 2.17554e-005 ]
 528 : [ 2.47447e-005 ]
 529 : [ 2.82926e-005 ]
 530 : [ 2.1516e-005  ]
 531 : [ 1.84545e-005 ]
 532 : [ 2.10989e-005 ]
 533 : [ 2.11366e-005 ]
 534 : [ 2.42304e-005 ]
 535 : [ 2.38595e-005 ]
 536 : [ 2.61615e-005 ]
 537 : [ 1.87539e-005 ]
 538 : [ 2.07384e-005 ]
 539 : [ 2.01059e-005 ]
 540 : [ 2.07734e-005 ]
 541 : [ 2.55358e-005 ]
 542 : [ 2.53753e-005 ]
 543 : [ 1.91382e-005 ]
 544 : [ 2.11256e-005 ]
 545 : [ 2.28294e-005 ]
 546 : [ 2.135e-005   ]
 547 : [ 2.07172e-005 ]
 548 : [ 2.1378e-005  ]
 549 : [ 2.61771e-005 ]
 550 : [ 1.83465e-005 ]
 551 : [ 2.55775e-005 ]
 552 : [ 2.72198e-005 ]
 553 : [ 2.16122e-005 ]
 554 : [ 1.97198e-005 ]
 555 : [ 2.32366e-005 ]
 556 : [ 1.90302e-005 ]
 557 : [ 1.90772e-005 ]
 558 : [ 2.13416e-005 ]
 559 : [ 1.93904e-005 ]
 560 : [ 1.84547e-005 ]
 561 : [ 2.36413e-005 ]
 562 : [ 1.93589e-005 ]
 563 : [ 1.90386e-005 ]
 564 : [ 2.5262e-005  ]
 565 : [ 2.68899e-005 ]
 566 : [ 2.32573e-005 ]
 567 : [ 2.59349e-005 ]
 568 : [ 1.89403e-005 ]
 569 : [ 2.37802e-005 ]
 570 : [ 2.38891e-005 ]
 571 : [ 1.96622e-005 ]
 572 : [ 2.06791e-005 ]
 573 : [ 2.15939e-005 ]
 574 : [ 2.48012e-005 ]
 575 : [ 1.90475e-005 ]
 576 : [ 2.61245e-005 ]
 577 : [ 1.95099e-005 ]
 578 : [ 2.00293e-005 ]
 579 : [ 2.12418e-005 ]
 580 : [ 2.09623e-005 ]
 581 : [ 2.12751e-005 ]
 582 : [ 2.56066e-005 ]
 583 : [ 2.49343e-005 ]
 584 : [ 2.02943e-005 ]
 585 : [ 2.62688e-005 ]
 586 : [ 2.04154e-005 ]
 587 : [ 2.0083e-005  ]
 588 : [ 2.34245e-005 ]
 589 : [ 1.89463e-005 ]
 590 : [ 2.21128e-005 ]
 591 : [ 2.62382e-005 ]
 592 : [ 1.98279e-005 ]
 593 : [ 2.39281e-005 ]
 594 : [ 2.13929e-005 ]
 595 : [ 1.97858e-005 ]
 596 : [ 2.21035e-005 ]
 597 : [ 2.37728e-005 ]
 598 : [ 2.54591e-005 ]
 599 : [ 1.98549e-005 ]
 600 : [ 2.05841e-005 ]
 601 : [ 1.88508e-005 ]
 602 : [ 2.05754e-005 ]
 603 : [ 2.12949e-005 ]
 604 : [ 2.70083e-005 ]
 605 : [ 2.15053e-005 ]
 606 : [ 2.10272e-005 ]
 607 : [ 1.87584e-005 ]
 608 : [ 1.93372e-005 ]
 609 : [ 2.64734e-005 ]
 610 : [ 2.1592e-005  ]
 611 : [ 2.22111e-005 ]
 612 : [ 2.56165e-005 ]
 613 : [ 1.92849e-005 ]
 614 : [ 1.92443e-005 ]
 615 : [ 2.10891e-005 ]
 616 : [ 2.34936e-005 ]
 617 : [ 1.90634e-005 ]
 618 : [ 2.04555e-005 ]
 619 : [ 2.00365e-005 ]
 620 : [ 2.03026e-005 ]
 621 : [ 2.40083e-005 ]
 622 : [ 1.93622e-005 ]
 623 : [ 1.96349e-005 ]
 624 : [ 1.9853e-005  ]
 625 : [ 1.85002e-005 ]
 626 : [ 2.14081e-005 ]
 627 : [ 2.03157e-005 ]
 628 : [ 1.88902e-005 ]
 629 : [ 2.20669e-005 ]
 630 : [ 2.12554e-005 ]
 631 : [ 1.86463e-005 ]
 632 : [ 1.86808e-005 ]
 633 : [ 2.44948e-005 ]
 634 : [ 2.00342e-005 ]
 635 : [ 1.96737e-005 ]
 636 : [ 2.72477e-005 ]
 637 : [ 1.98523e-005 ]
 638 : [ 1.8919e-005  ]
 639 : [ 2.07274e-005 ]
 640 : [ 2.36323e-005 ]
 641 : [ 1.94727e-005 ]
 642 : [ 1.92506e-005 ]
 643 : [ 1.74711e-005 ]
 644 : [ 1.83278e-005 ]
 645 : [ 2.15354e-005 ]
 646 : [ 2.29911e-005 ]
 647 : [ 1.95013e-005 ]
 648 : [ 2.09456e-005 ]
 649 : [ 1.9051e-005  ]
 650 : [ 1.92839e-005 ]
 651 : [ 2.09381e-005 ]
 652 : [ 1.98485e-005 ]
 653 : [ 1.79925e-005 ]
 654 : [ 2.55927e-005 ]
 655 : [ 2.28431e-005 ]
 656 : [ 2.67612e-005 ]
 657 : [ 1.89919e-005 ]
 658 : [ 1.89856e-005 ]
 659 : [ 1.93642e-005 ]
 660 : [ 2.09386e-005 ]
 661 : [ 2.10274e-005 ]
 662 : [ 2.66006e-005 ]
 663 : [ 2.18837e-005 ]
 664 : [ 2.41909e-005 ]
 665 : [ 1.77748e-005 ]
 666 : [ 2.29155e-005 ]
 667 : [ 2.04534e-005 ]
 668 : [ 1.93378e-005 ]
 669 : [ 1.90991e-005 ]
 670 : [ 2.67535e-005 ]
 671 : [ 2.70848e-005 ]
 672 : [ 1.89863e-005 ]
 673 : [ 1.90563e-005 ]
 674 : [ 1.96397e-005 ]
 675 : [ 1.9065e-005  ]
 676 : [ 1.84642e-005 ]
 677 : [ 2.39267e-005 ]
 678 : [ 2.53066e-005 ]
 679 : [ 2.53651e-005 ]
 680 : [ 1.99218e-005 ]
 681 : [ 1.93556e-005 ]
 682 : [ 1.92047e-005 ]
 683 : [ 2.06725e-005 ]
 684 : [ 1.92864e-005 ]
 685 : [ 1.85594e-005 ]
 686 : [ 1.91186e-005 ]
 687 : [ 2.40401e-005 ]
 688 : [ 1.83719e-005 ]
 689 : [ 2.1588e-005  ]
 690 : [ 1.7896e-005  ]
 691 : [ 1.77771e-005 ]
 692 : [ 2.21988e-005 ]
 693 : [ 2.66711e-005 ]
 694 : [ 2.02858e-005 ]
 695 : [ 1.89971e-005 ]
 696 : [ 1.94128e-005 ]
 697 : [ 2.00425e-005 ]
 698 : [ 1.99689e-005 ]
 699 : [ 2.13778e-005 ]
 700 : [ 2.47137e-005 ]
 701 : [ 2.04512e-005 ]
 702 : [ 1.90503e-005 ]
 703 : [ 1.91857e-005 ]
 704 : [ 1.92847e-005 ]
 705 : [ 1.90367e-005 ]
 706 : [ 2.02281e-005 ]
 707 : [ 1.97591e-005 ]
 708 : [ 1.90714e-005 ]
 709 : [ 1.93376e-005 ]
 710 : [ 2.25176e-005 ]
 711 : [ 1.7856e-005  ]
 712 : [ 2.50347e-005 ]
 713 : [ 2.07771e-005 ]
 714 : [ 1.86684e-005 ]
 715 : [ 2.34168e-005 ]
 716 : [ 2.31506e-005 ]
 717 : [ 1.95911e-005 ]
 718 : [ 1.92607e-005 ]
 719 : [ 2.04232e-005 ]
 720 : [ 2.27317e-005 ]
 721 : [ 1.89464e-005 ]
 722 : [ 2.23112e-005 ]
 723 : [ 2.54739e-005 ]
 724 : [ 1.91742e-005 ]
 725 : [ 2.00732e-005 ]
 726 : [ 1.86107e-005 ]
 727 : [ 1.9022e-005  ]
 728 : [ 2.33886e-005 ]
 729 : [ 2.00934e-005 ]
 730 : [ 2.27083e-005 ]
 731 : [ 1.97461e-005 ]
 732 : [ 1.95848e-005 ]
 733 : [ 2.67401e-005 ]
 734 : [ 1.96148e-005 ]
 735 : [ 1.89227e-005 ]
 736 : [ 2.14452e-005 ]
 737 : [ 2.1358e-005  ]
 738 : [ 2.13832e-005 ]
 739 : [ 2.07331e-005 ]
 740 : [ 2.59214e-005 ]
 741 : [ 1.95682e-005 ]
 742 : [ 2.0115e-005  ]
 743 : [ 1.90861e-005 ]
 744 : [ 2.12089e-005 ]
 745 : [ 1.98121e-005 ]
 746 : [ 2.071e-005   ]
 747 : [ 2.38878e-005 ]
 748 : [ 1.99116e-005 ]
 749 : [ 2.42939e-005 ]
 750 : [ 1.91045e-005 ]
 751 : [ 2.31374e-005 ]
 752 : [ 2.48737e-005 ]
 753 : [ 1.89162e-005 ]
 754 : [ 1.95326e-005 ]
 755 : [ 1.93996e-005 ]
 756 : [ 1.85183e-005 ]
 757 : [ 1.88339e-005 ]
 758 : [ 2.12041e-005 ]
 759 : [ 2.16545e-005 ]
 760 : [ 2.36018e-005 ]
 761 : [ 2.35773e-005 ]
 762 : [ 1.8639e-005  ]
 763 : [ 1.82907e-005 ]
 764 : [ 2.26322e-005 ]
 765 : [ 1.95152e-005 ]
 766 : [ 2.47975e-005 ]
 767 : [ 1.93681e-005 ]
 768 : [ 2.02878e-005 ]
 769 : [ 2.50238e-005 ]
 770 : [ 2.22891e-005 ]
 771 : [ 1.90383e-005 ]
 772 : [ 2.19602e-005 ]
 773 : [ 2.20108e-005 ]
 774 : [ 1.92658e-005 ]
 775 : [ 2.10356e-005 ]
 776 : [ 2.1042e-005  ]
 777 : [ 1.92665e-005 ]
 778 : [ 1.85557e-005 ]
 779 : [ 2.35528e-005 ]
 780 : [ 1.93029e-005 ]
 781 : [ 2.61277e-005 ]
 782 : [ 2.65297e-005 ]
 783 : [ 1.95254e-005 ]
 784 : [ 2.10937e-005 ]
 785 : [ 2.24195e-005 ]
 786 : [ 2.40889e-005 ]
 787 : [ 1.89768e-005 ]
 788 : [ 1.88581e-005 ]
 789 : [ 2.18432e-005 ]
 790 : [ 2.19586e-005 ]
 791 : [ 2.00764e-005 ]
 792 : [ 2.17989e-005 ]
 793 : [ 1.92922e-005 ]
 794 : [ 1.89666e-005 ]
 795 : [ 1.78255e-005 ]
 796 : [ 2.11698e-005 ]
 797 : [ 2.3161e-005  ]
 798 : [ 2.05652e-005 ]
 799 : [ 1.98082e-005 ]
 800 : [ 1.86709e-005 ]
 801 : [ 2.53338e-005 ]
 802 : [ 2.40422e-005 ]
 803 : [ 1.93463e-005 ]
 804 : [ 2.14632e-005 ]
 805 : [ 1.97599e-005 ]
 806 : [ 2.05117e-005 ]
 807 : [ 1.9173e-005  ]
 808 : [ 2.1809e-005  ]
 809 : [ 2.04969e-005 ]
 810 : [ 2.57567e-005 ]
 811 : [ 2.01637e-005 ]
 812 : [ 2.31105e-005 ]
 813 : [ 2.40178e-005 ]
 814 : [ 2.32137e-005 ]
 815 : [ 2.10004e-005 ]
 816 : [ 2.14122e-005 ]
 817 : [ 2.4271e-005  ]
 818 : [ 1.99594e-005 ]
 819 : [ 1.94477e-005 ]
 820 : [ 1.98025e-005 ]
 821 : [ 1.92137e-005 ]
 822 : [ 2.32473e-005 ]
 823 : [ 2.62086e-005 ]
 824 : [ 2.24344e-005 ]
 825 : [ 2.5343e-005  ]
 826 : [ 2.45796e-005 ]
 827 : [ 1.96635e-005 ]
 828 : [ 2.39422e-005 ]
 829 : [ 1.95375e-005 ]
 830 : [ 1.97948e-005 ]
 831 : [ 2.00713e-005 ]
 832 : [ 2.43126e-005 ]
 833 : [ 1.8653e-005  ]
 834 : [ 2.04525e-005 ]
 835 : [ 2.01191e-005 ]
 836 : [ 1.87659e-005 ]
 837 : [ 2.29012e-005 ]
 838 : [ 2.70514e-005 ]
 839 : [ 2.31955e-005 ]
 840 : [ 2.41139e-005 ]
 841 : [ 1.9065e-005  ]
 842 : [ 2.46321e-005 ]
 843 : [ 2.56051e-005 ]
 844 : [ 1.98124e-005 ]
 845 : [ 2.56051e-005 ]
 846 : [ 1.96335e-005 ]
 847 : [ 1.94333e-005 ]
 848 : [ 1.99605e-005 ]
 849 : [ 2.56138e-005 ]
 850 : [ 2.05412e-005 ]
 851 : [ 2.32078e-005 ]
 852 : [ 2.66775e-005 ]
 853 : [ 1.93071e-005 ]
 854 : [ 1.88416e-005 ]
 855 : [ 2.41626e-005 ]
 856 : [ 2.1766e-005  ]
 857 : [ 2.00558e-005 ]
 858 : [ 2.03962e-005 ]
 859 : [ 1.98782e-005 ]
 860 : [ 1.97517e-005 ]
 861 : [ 1.90871e-005 ]
 862 : [ 1.90166e-005 ]
 863 : [ 1.912e-005   ]
 864 : [ 1.95057e-005 ]
 865 : [ 2.17671e-005 ]
 866 : [ 1.98696e-005 ]
 867 : [ 2.08178e-005 ]
 868 : [ 2.14512e-005 ]
 869 : [ 2.14075e-005 ]
 870 : [ 2.68857e-005 ]
 871 : [ 2.09019e-005 ]
 872 : [ 2.04924e-005 ]
 873 : [ 2.21315e-005 ]
 874 : [ 1.9569e-005  ]
 875 : [ 2.67822e-005 ]
 876 : [ 1.91085e-005 ]
 877 : [ 2.56376e-005 ]
 878 : [ 1.91723e-005 ]
 879 : [ 2.02076e-005 ]
 880 : [ 2.19955e-005 ]
 881 : [ 1.93772e-005 ]
 882 : [ 1.93526e-005 ]
 883 : [ 2.146e-005   ]
 884 : [ 2.55216e-005 ]
 885 : [ 2.61513e-005 ]
 886 : [ 2.09899e-005 ]
 887 : [ 1.95646e-005 ]
 888 : [ 1.9181e-005  ]
 889 : [ 1.97558e-005 ]
 890 : [ 1.86413e-005 ]
 891 : [ 2.11396e-005 ]
 892 : [ 2.32064e-005 ]
 893 : [ 2.4139e-005  ]
 894 : [ 2.25378e-005 ]
 895 : [ 2.30671e-005 ]
 896 : [ 2.23567e-005 ]
 897 : [ 2.18645e-005 ]
 898 : [ 2.02829e-005 ]
 899 : [ 2.4338e-005  ]
 900 : [ 1.97969e-005 ]
 901 : [ 1.89852e-005 ]
 902 : [ 2.19187e-005 ]
 903 : [ 1.89933e-005 ]
 904 : [ 1.96656e-005 ]
 905 : [ 1.92715e-005 ]
 906 : [ 2.52376e-005 ]
 907 : [ 1.8348e-005  ]
 908 : [ 2.08873e-005 ]
 909 : [ 1.90928e-005 ]
 910 : [ 2.43921e-005 ]
 911 : [ 2.10984e-005 ]
 912 : [ 2.07175e-005 ]
 913 : [ 2.00411e-005 ]
 914 : [ 1.93673e-005 ]
 915 : [ 2.17898e-005 ]
 916 : [ 1.95108e-005 ]
 917 : [ 1.90498e-005 ]
 918 : [ 2.10557e-005 ]
 919 : [ 2.01409e-005 ]
 920 : [ 2.21924e-005 ]
 921 : [ 2.22207e-005 ]
 922 : [ 1.90828e-005 ]
 923 : [ 2.03008e-005 ]
 924 : [ 2.03364e-005 ]
 925 : [ 1.96957e-005 ]
 926 : [ 2.43381e-005 ]
 927 : [ 1.89237e-005 ]
 928 : [ 1.93491e-005 ]
 929 : [ 1.89544e-005 ]
 930 : [ 2.03746e-005 ]
 931 : [ 2.36632e-005 ]
 932 : [ 1.98831e-005 ]
 933 : [ 1.92965e-005 ]
 934 : [ 1.93832e-005 ]
 935 : [ 2.3141e-005  ]
 936 : [ 1.95528e-005 ]
 937 : [ 2.03808e-005 ]
 938 : [ 2.08933e-005 ]
 939 : [ 1.80929e-005 ]
 940 : [ 1.99569e-005 ]
 941 : [ 1.96416e-005 ]
 942 : [ 1.90662e-005 ]
 943 : [ 1.88517e-005 ]
 944 : [ 2.09503e-005 ]
 945 : [ 1.94297e-005 ]
 946 : [ 2.0757e-005  ]
 947 : [ 2.43697e-005 ]
 948 : [ 1.96441e-005 ]
 949 : [ 1.77027e-005 ]
 950 : [ 1.95928e-005 ]
 951 : [ 1.98848e-005 ]
 952 : [ 2.2155e-005  ]
 953 : [ 2.26894e-005 ]
 954 : [ 2.30768e-005 ]
 955 : [ 1.78634e-005 ]
 956 : [ 2.09993e-005 ]
 957 : [ 2.60063e-005 ]
 958 : [ 1.95414e-005 ]
 959 : [ 2.25999e-005 ]
 960 : [ 1.97831e-005 ]
 961 : [ 2.20243e-005 ]
 962 : [ 1.88201e-005 ]
 963 : [ 2.39151e-005 ]
 964 : [ 2.10382e-005 ]
 965 : [ 1.93708e-005 ]
 966 : [ 2.16062e-005 ]
 967 : [ 1.90379e-005 ]
 968 : [ 2.29612e-005 ]
 969 : [ 2.00028e-005 ]
 970 : [ 1.99874e-005 ]
 971 : [ 1.88392e-005 ]
 972 : [ 2.22346e-005 ]
 973 : [ 2.30644e-005 ]
 974 : [ 1.97311e-005 ]
 975 : [ 2.50337e-005 ]
 976 : [ 2.0816e-005  ]
 977 : [ 2.05467e-005 ]
 978 : [ 2.00677e-005 ]
 979 : [ 1.90351e-005 ]
 980 : [ 2.24973e-005 ]
 981 : [ 2.04123e-005 ]
 982 : [ 1.90145e-005 ]
 983 : [ 2.2779e-005  ]
 984 : [ 1.90505e-005 ]
 985 : [ 2.72689e-005 ]
 986 : [ 1.97017e-005 ]
 987 : [ 1.88666e-005 ]
 988 : [ 2.4256e-005  ]
 989 : [ 1.93082e-005 ]
 990 : [ 2.0625e-005  ]
 991 : [ 1.9562e-005  ]
 992 : [ 2.40079e-005 ]
 993 : [ 2.06629e-005 ]
 994 : [ 1.89753e-005 ]
 995 : [ 1.80466e-005 ]
 996 : [ 2.3915e-005  ]
 997 : [ 1.87965e-005 ]
 998 : [ 2.6939e-005  ]
 999 : [ 2.312e-005   ]
1000 : [ 2.47753e-005 ]
1001 : [ 1.98684e-005 ]
1002 : [ 2.13879e-005 ]
1003 : [ 2.08226e-005 ]
1004 : [ 2.15608e-005 ]
1005 : [ 2.23549e-005 ]
1006 : [ 2.26219e-005 ]
1007 : [ 1.86315e-005 ]
1008 : [ 2.47155e-005 ]
1009 : [ 2.35504e-005 ]
1010 : [ 1.86457e-005 ]
1011 : [ 1.90069e-005 ]
1012 : [ 2.22865e-005 ]
1013 : [ 2.44684e-005 ]
1014 : [ 1.94554e-005 ]
1015 : [ 1.91233e-005 ]
1016 : [ 2.51442e-005 ]
1017 : [ 1.9131e-005  ]
1018 : [ 2.28123e-005 ]
1019 : [ 2.3596e-005  ]
1020 : [ 2.66891e-005 ]
1021 : [ 1.93253e-005 ]
1022 : [ 2.00844e-005 ]
1023 : [ 1.97771e-005 ]
1024 : [ 2.33173e-005 ]
1025 : [ 1.98741e-005 ]
1026 : [ 2.33414e-005 ]
1027 : [ 1.89639e-005 ]
1028 : [ 2.67132e-005 ]
1029 : [ 2.00831e-005 ]
1030 : [ 2.47916e-005 ]
1031 : [ 2.25303e-005 ]
1032 : [ 1.87264e-005 ]
1033 : [ 1.92073e-005 ]
1034 : [ 1.92496e-005 ]
1035 : [ 2.40217e-005 ]
1036 : [ 2.42296e-005 ]
1037 : [ 1.95926e-005 ]
1038 : [ 2.10297e-005 ]
1039 : [ 2.45686e-005 ]
1040 : [ 1.92498e-005 ]
1041 : [ 1.8439e-005  ]
1042 : [ 1.93374e-005 ]
1043 : [ 2.55571e-005 ]
1044 : [ 2.09171e-005 ]
1045 : [ 2.64159e-005 ]
1046 : [ 1.98715e-005 ]
1047 : [ 2.09094e-005 ]
1048 : [ 1.97002e-005 ]
1049 : [ 1.92837e-005 ]
1050 : [ 2.14199e-005 ]
1051 : [ 2.24705e-005 ]
1052 : [ 2.44635e-005 ]
1053 : [ 2.32742e-005 ]
1054 : [ 1.95146e-005 ]
1055 : [ 2.09219e-005 ]
1056 : [ 1.87171e-005 ]
1057 : [ 1.96321e-005 ]
1058 : [ 1.95331e-005 ]
1059 : [ 1.94485e-005 ]
1060 : [ 2.24104e-005 ]
1061 : [ 1.94315e-005 ]
1062 : [ 1.96221e-005 ]
1063 : [ 2.04291e-005 ]
1064 : [ 1.85085e-005 ]
1065 : [ 2.36609e-005 ]
1066 : [ 1.98556e-005 ]
1067 : [ 2.41429e-005 ]
1068 : [ 1.81784e-005 ]
1069 : [ 1.95414e-005 ]
1070 : [ 2.03158e-005 ]
1071 : [ 2.03286e-005 ]
1072 : [ 2.34498e-005 ]
1073 : [ 2.09512e-005 ]
1074 : [ 2.01526e-005 ]
1075 : [ 1.91191e-005 ]
1076 : [ 1.99682e-005 ]
1077 : [ 1.99675e-005 ]
1078 : [ 1.9474e-005  ]
1079 : [ 2.63537e-005 ]
1080 : [ 1.99283e-005 ]
1081 : [ 2.09663e-005 ]
1082 : [ 2.31386e-005 ]
1083 : [ 2.17108e-005 ]
1084 : [ 2.54938e-005 ]
1085 : [ 1.91844e-005 ]
1086 : [ 1.859e-005   ]
1087 : [ 2.13344e-005 ]
1088 : [ 2.0947e-005  ]
1089 : [ 1.93642e-005 ]
1090 : [ 1.83241e-005 ]
1091 : [ 2.35265e-005 ]
1092 : [ 1.87998e-005 ]
1093 : [ 2.05711e-005 ]
1094 : [ 2.54385e-005 ]
1095 : [ 1.81927e-005 ]
1096 : [ 2.39859e-005 ]
1097 : [ 2.59571e-005 ]
1098 : [ 2.19938e-005 ]
1099 : [ 2.01137e-005 ]
1100 : [ 2.20692e-005 ]
1101 : [ 2.02915e-005 ]
1102 : [ 1.98817e-005 ]
1103 : [ 1.90621e-005 ]
1104 : [ 2.3612e-005  ]
1105 : [ 1.79561e-005 ]
1106 : [ 2.05997e-005 ]
1107 : [ 1.98669e-005 ]
1108 : [ 2.16498e-005 ]
1109 : [ 1.96612e-005 ]
1110 : [ 1.85473e-005 ]
1111 : [ 1.91554e-005 ]
1112 : [ 2.48439e-005 ]
1113 : [ 1.89459e-005 ]
1114 : [ 1.93789e-005 ]
1115 : [ 2.61093e-005 ]
1116 : [ 2.1215e-005  ]
1117 : [ 2.19041e-005 ]
1118 : [ 1.92584e-005 ]
1119 : [ 1.81164e-005 ]
1120 : [ 2.01851e-005 ]
1121 : [ 2.02613e-005 ]
1122 : [ 2.11504e-005 ]
1123 : [ 1.98255e-005 ]
1124 : [ 2.3369e-005  ]
1125 : [ 1.98084e-005 ]
1126 : [ 1.98812e-005 ]
1127 : [ 2.51586e-005 ]
1128 : [ 1.97883e-005 ]
1129 : [ 2.44939e-005 ]
1130 : [ 2.00535e-005 ]
1131 : [ 2.04583e-005 ]
1132 : [ 1.98737e-005 ]
1133 : [ 1.90829e-005 ]
1134 : [ 2.06875e-005 ]
1135 : [ 2.29587e-005 ]
1136 : [ 2.39134e-005 ]
1137 : [ 2.00445e-005 ]
1138 : [ 2.27142e-005 ]
1139 : [ 2.20634e-005 ]
1140 : [ 1.90445e-005 ]
1141 : [ 1.90602e-005 ]
1142 : [ 1.99912e-005 ]
1143 : [ 1.91567e-005 ]
1144 : [ 2.01754e-005 ]
1145 : [ 2.08771e-005 ]
1146 : [ 2.33902e-005 ]
1147 : [ 2.55194e-005 ]
1148 : [ 2.01097e-005 ]
1149 : [ 1.99521e-005 ]
1150 : [ 1.89774e-005 ]
1151 : [ 2.10673e-005 ]
1152 : [ 1.84042e-005 ]
1153 : [ 1.93777e-005 ]
1154 : [ 2.0621e-005  ]
1155 : [ 1.90837e-005 ]
1156 : [ 1.8384e-005  ]
1157 : [ 1.85726e-005 ]
1158 : [ 1.9532e-005  ]
1159 : [ 2.14845e-005 ]
1160 : [ 1.85307e-005 ]
1161 : [ 1.74068e-005 ]
1162 : [ 1.93028e-005 ]
1163 : [ 1.95849e-005 ]
1164 : [ 1.94496e-005 ]
1165 : [ 2.21262e-005 ]
1166 : [ 1.99345e-005 ]
1167 : [ 1.96516e-005 ]
1168 : [ 2.55378e-005 ]
1169 : [ 2.01113e-005 ]
1170 : [ 2.52754e-005 ]
1171 : [ 2.29475e-005 ]
1172 : [ 2.06771e-005 ]
1173 : [ 2.38913e-005 ]
1174 : [ 2.25595e-005 ]
1175 : [ 2.28117e-005 ]
1176 : [ 2.05986e-005 ]
1177 : [ 2.08792e-005 ]
1178 : [ 1.96245e-005 ]
1179 : [ 2.07671e-005 ]
1180 : [ 1.9059e-005  ]
1181 : [ 2.07078e-005 ]
1182 : [ 1.93084e-005 ]
1183 : [ 1.93328e-005 ]
1184 : [ 1.89629e-005 ]
1185 : [ 2.44253e-005 ]
1186 : [ 2.30146e-005 ]
1187 : [ 1.89089e-005 ]
1188 : [ 2.2769e-005  ]
1189 : [ 2.07033e-005 ]
1190 : [ 1.91297e-005 ]
1191 : [ 1.84091e-005 ]
1192 : [ 2.14919e-005 ]
1193 : [ 2.20794e-005 ]
1194 : [ 2.4623e-005  ]
1195 : [ 1.87201e-005 ]
1196 : [ 1.92922e-005 ]
1197 : [ 2.15322e-005 ]
1198 : [ 1.95637e-005 ]
1199 : [ 2.00662e-005 ]
1200 : [ 1.96235e-005 ]
1201 : [ 2.29919e-005 ]
1202 : [ 1.74917e-005 ]
1203 : [ 1.96778e-005 ]
1204 : [ 2.48351e-005 ]
1205 : [ 1.98051e-005 ]
1206 : [ 1.92589e-005 ]
1207 : [ 2.27871e-005 ]
1208 : [ 2.03942e-005 ]
1209 : [ 2.74232e-005 ]
1210 : [ 1.80816e-005 ]
1211 : [ 1.79621e-005 ]
1212 : [ 2.55025e-005 ]
1213 : [ 2.06904e-005 ]
1214 : [ 1.84323e-005 ]
1215 : [ 1.89066e-005 ]
1216 : [ 2.14422e-005 ]
1217 : [ 2.03374e-005 ]
1218 : [ 2.54004e-005 ]
1219 : [ 1.9084e-005  ]
1220 : [ 2.09046e-005 ]
1221 : [ 2.0927e-005  ]
1222 : [ 2.65402e-005 ]
1223 : [ 2.68532e-005 ]
1224 : [ 1.93059e-005 ]
1225 : [ 1.84126e-005 ]
1226 : [ 2.25416e-005 ]
1227 : [ 2.14745e-005 ]
1228 : [ 1.9271e-005  ]
1229 : [ 2.01409e-005 ]
1230 : [ 2.03528e-005 ]
1231 : [ 1.92671e-005 ]
1232 : [ 1.92854e-005 ]
1233 : [ 2.13086e-005 ]
1234 : [ 1.88774e-005 ]
1235 : [ 2.42159e-005 ]
1236 : [ 2.10689e-005 ]
1237 : [ 2.29039e-005 ]
1238 : [ 1.96922e-005 ]
1239 : [ 2.35302e-005 ]
1240 : [ 1.90057e-005 ]
1241 : [ 2.52527e-005 ]
1242 : [ 2.14734e-005 ]
1243 : [ 2.2129e-005  ]
1244 : [ 2.06802e-005 ]
1245 : [ 2.08538e-005 ]
1246 : [ 2.16501e-005 ]
1247 : [ 2.59815e-005 ]
1248 : [ 1.9262e-005  ]
1249 : [ 1.91212e-005 ]
1250 : [ 2.1222e-005  ]
1251 : [ 1.91893e-005 ]
1252 : [ 2.36135e-005 ]
1253 : [ 2.00266e-005 ]
1254 : [ 2.26519e-005 ]
1255 : [ 1.91554e-005 ]
1256 : [ 2.5435e-005  ]
1257 : [ 2.30544e-005 ]
1258 : [ 2.29294e-005 ]
1259 : [ 1.90897e-005 ]
1260 : [ 1.84191e-005 ]
1261 : [ 2.09679e-005 ]
1262 : [ 1.91457e-005 ]
1263 : [ 2.48114e-005 ]
1264 : [ 2.5809e-005  ]
1265 : [ 2.3991e-005  ]
1266 : [ 1.89511e-005 ]
1267 : [ 2.27803e-005 ]
1268 : [ 2.59552e-005 ]
1269 : [ 2.17866e-005 ]
1270 : [ 1.95548e-005 ]
1271 : [ 2.06045e-005 ]
1272 : [ 1.73919e-005 ]
1273 : [ 2.60968e-005 ]
1274 : [ 2.16503e-005 ]
1275 : [ 1.99739e-005 ]
1276 : [ 2.22398e-005 ]
1277 : [ 2.06268e-005 ]
1278 : [ 1.89574e-005 ]
1279 : [ 2.45935e-005 ]
1280 : [ 2.44891e-005 ]
1281 : [ 2.04563e-005 ]
1282 : [ 2.46744e-005 ]
1283 : [ 2.48905e-005 ]
1284 : [ 2.29894e-005 ]
1285 : [ 1.99218e-005 ]
1286 : [ 1.99268e-005 ]
1287 : [ 1.95999e-005 ]
1288 : [ 2.50099e-005 ]
1289 : [ 1.96208e-005 ]
1290 : [ 2.10179e-005 ]
1291 : [ 2.65545e-005 ]
1292 : [ 1.91103e-005 ]
1293 : [ 2.10869e-005 ]
1294 : [ 2.30774e-005 ]
1295 : [ 1.89366e-005 ]
1296 : [ 2.10132e-005 ]
1297 : [ 2.19543e-005 ]
1298 : [ 2.03769e-005 ]
1299 : [ 1.90647e-005 ]
1300 : [ 1.98996e-005 ]
1301 : [ 1.97438e-005 ]
1302 : [ 2.17024e-005 ]
1303 : [ 2.02361e-005 ]
1304 : [ 2.5259e-005  ]
1305 : [ 2.08328e-005 ]
1306 : [ 2.02711e-005 ]
1307 : [ 1.89212e-005 ]
1308 : [ 1.98285e-005 ]
1309 : [ 1.95053e-005 ]
1310 : [ 2.20913e-005 ]
1311 : [ 2.10369e-005 ]
1312 : [ 2.49141e-005 ]
1313 : [ 2.17464e-005 ]
1314 : [ 1.99055e-005 ]
1315 : [ 1.98406e-005 ]
1316 : [ 2.33434e-005 ]
1317 : [ 1.90502e-005 ]
1318 : [ 1.94034e-005 ]
1319 : [ 2.54451e-005 ]
1320 : [ 2.10163e-005 ]
1321 : [ 2.2492e-005  ]
1322 : [ 2.33441e-005 ]
1323 : [ 2.71198e-005 ]
1324 : [ 2.4736e-005  ]
1325 : [ 2.15028e-005 ]
1326 : [ 2.05275e-005 ]
1327 : [ 2.4628e-005  ]
1328 : [ 2.01568e-005 ]
1329 : [ 1.93693e-005 ]
1330 : [ 2.37359e-005 ]
1331 : [ 1.86256e-005 ]
1332 : [ 1.93982e-005 ]
1333 : [ 1.9339e-005  ]
1334 : [ 1.98875e-005 ]
1335 : [ 2.07706e-005 ]
1336 : [ 2.14209e-005 ]
1337 : [ 2.31352e-005 ]
1338 : [ 2.04251e-005 ]
1339 : [ 1.92482e-005 ]
1340 : [ 2.5467e-005  ]
1341 : [ 2.29392e-005 ]
1342 : [ 2.41905e-005 ]
1343 : [ 1.89923e-005 ]
1344 : [ 2.06798e-005 ]
1345 : [ 2.13426e-005 ]
1346 : [ 2.49483e-005 ]
1347 : [ 2.11941e-005 ]
1348 : [ 2.10701e-005 ]
1349 : [ 1.90571e-005 ]
1350 : [ 2.42361e-005 ]
1351 : [ 2.39486e-005 ]
1352 : [ 2.18473e-005 ]
1353 : [ 1.90154e-005 ]
1354 : [ 1.89821e-005 ]
1355 : [ 2.25376e-005 ]
1356 : [ 2.03673e-005 ]
1357 : [ 2.30814e-005 ]
1358 : [ 2.13663e-005 ]
1359 : [ 2.59447e-005 ]
1360 : [ 2.38799e-005 ]
1361 : [ 1.90117e-005 ]
1362 : [ 2.13594e-005 ]
1363 : [ 2.10713e-005 ]
1364 : [ 1.92921e-005 ]
1365 : [ 1.87993e-005 ]
1366 : [ 1.90722e-005 ]
1367 : [ 1.80652e-005 ]
1368 : [ 2.47347e-005 ]
1369 : [ 1.90665e-005 ]
1370 : [ 1.95764e-005 ]
1371 : [ 1.9293e-005  ]
1372 : [ 2.30326e-005 ]
1373 : [ 2.27328e-005 ]
1374 : [ 2.2649e-005  ]
1375 : [ 2.2175e-005  ]
1376 : [ 1.99201e-005 ]
1377 : [ 1.88209e-005 ]
1378 : [ 1.80731e-005 ]
1379 : [ 1.90462e-005 ]
1380 : [ 2.42192e-005 ]
1381 : [ 1.8937e-005  ]
1382 : [ 2.41924e-005 ]
1383 : [ 1.92372e-005 ]
1384 : [ 1.88433e-005 ]
1385 : [ 2.15505e-005 ]
1386 : [ 2.54666e-005 ]
1387 : [ 2.50721e-005 ]
1388 : [ 1.90803e-005 ]
1389 : [ 1.89112e-005 ]
1390 : [ 1.91559e-005 ]
1391 : [ 1.89368e-005 ]
1392 : [ 2.35373e-005 ]
1393 : [ 2.22946e-005 ]
1394 : [ 2.06351e-005 ]
1395 : [ 2.10507e-005 ]
1396 : [ 1.90903e-005 ]
1397 : [ 1.87669e-005 ]
1398 : [ 2.42557e-005 ]
1399 : [ 2.47766e-005 ]
1400 : [ 2.13983e-005 ]
1401 : [ 1.98615e-005 ]
1402 : [ 1.91095e-005 ]
1403 : [ 2.32628e-005 ]
1404 : [ 2.7193e-005  ]
1405 : [ 1.93837e-005 ]
1406 : [ 1.95153e-005 ]
1407 : [ 2.05382e-005 ]
1408 : [ 1.95951e-005 ]
1409 : [ 1.9857e-005  ]
1410 : [ 2.73414e-005 ]
1411 : [ 2.03049e-005 ]
1412 : [ 1.94363e-005 ]
1413 : [ 2.63862e-005 ]
1414 : [ 2.1707e-005  ]
1415 : [ 2.21337e-005 ]
1416 : [ 2.01549e-005 ]
1417 : [ 2.63693e-005 ]
1418 : [ 2.32665e-005 ]
1419 : [ 2.00527e-005 ]
1420 : [ 1.86039e-005 ]
1421 : [ 2.60608e-005 ]
1422 : [ 1.90037e-005 ]
1423 : [ 1.87391e-005 ]
1424 : [ 1.92454e-005 ]
1425 : [ 1.93305e-005 ]
1426 : [ 2.19556e-005 ]
1427 : [ 2.2525e-005  ]
1428 : [ 2.51102e-005 ]
1429 : [ 1.98791e-005 ]
1430 : [ 2.58268e-005 ]
1431 : [ 2.15292e-005 ]
1432 : [ 2.68905e-005 ]
1433 : [ 2.00938e-005 ]
1434 : [ 2.34914e-005 ]
1435 : [ 2.09545e-005 ]
1436 : [ 1.94313e-005 ]
1437 : [ 1.97541e-005 ]
1438 : [ 2.19072e-005 ]
1439 : [ 2.37977e-005 ]
1440 : [ 1.93483e-005 ]
1441 : [ 2.05987e-005 ]
1442 : [ 1.89049e-005 ]
1443 : [ 2.03231e-005 ]
1444 : [ 2.56609e-005 ]
1445 : [ 1.91144e-005 ]
1446 : [ 2.48167e-005 ]
1447 : [ 1.9638e-005  ]
1448 : [ 1.96524e-005 ]
1449 : [ 1.88479e-005 ]
1450 : [ 2.05956e-005 ]
1451 : [ 2.1032e-005  ]
1452 : [ 1.99675e-005 ]
1453 : [ 2.10772e-005 ]
1454 : [ 1.94928e-005 ]
1455 : [ 2.13628e-005 ]
1456 : [ 2.30043e-005 ]
1457 : [ 2.15877e-005 ]
1458 : [ 2.26955e-005 ]
1459 : [ 1.95156e-005 ]
1460 : [ 2.12366e-005 ]
1461 : [ 2.0904e-005  ]
1462 : [ 1.887e-005   ]
1463 : [ 1.9681e-005  ]
1464 : [ 2.57018e-005 ]
1465 : [ 1.97313e-005 ]
1466 : [ 1.89158e-005 ]
1467 : [ 2.15773e-005 ]
1468 : [ 2.68667e-005 ]
1469 : [ 2.03433e-005 ]
1470 : [ 2.57054e-005 ]
1471 : [ 2.26951e-005 ]
1472 : [ 2.13799e-005 ]
1473 : [ 1.92725e-005 ]
1474 : [ 1.91072e-005 ]
1475 : [ 1.89249e-005 ]
1476 : [ 2.43341e-005 ]
1477 : [ 2.02563e-005 ]
1478 : [ 2.65347e-005 ]
1479 : [ 2.42374e-005 ]
1480 : [ 1.99481e-005 ]
1481 : [ 2.34022e-005 ]
1482 : [ 2.00293e-005 ]
1483 : [ 2.35532e-005 ]
1484 : [ 2.51373e-005 ]
1485 : [ 2.1698e-005  ]
1486 : [ 2.06291e-005 ]
1487 : [ 2.05041e-005 ]
1488 : [ 1.90465e-005 ]
1489 : [ 1.90626e-005 ]
1490 : [ 2.71818e-005 ]
1491 : [ 1.94122e-005 ]
1492 : [ 1.8689e-005  ]
1493 : [ 1.9202e-005  ]
1494 : [ 2.23622e-005 ]
1495 : [ 2.20382e-005 ]
1496 : [ 2.39448e-005 ]
1497 : [ 1.94322e-005 ]
1498 : [ 1.99256e-005 ]
1499 : [ 1.91077e-005 ]
1500 : [ 1.9321e-005  ]
1501 : [ 1.86491e-005 ]
1502 : [ 1.97198e-005 ]
1503 : [ 2.27493e-005 ]
1504 : [ 1.88269e-005 ]
1505 : [ 2.48988e-005 ]
1506 : [ 1.8246e-005  ]
1507 : [ 2.33934e-005 ]
1508 : [ 2.43328e-005 ]
1509 : [ 2.10595e-005 ]
1510 : [ 1.98869e-005 ]
1511 : [ 2.22786e-005 ]
1512 : [ 2.06836e-005 ]
1513 : [ 2.26453e-005 ]
1514 : [ 2.23593e-005 ]
1515 : [ 1.96052e-005 ]
1516 : [ 2.02127e-005 ]
1517 : [ 2.35814e-005 ]
1518 : [ 1.98465e-005 ]
1519 : [ 2.54492e-005 ]
1520 : [ 1.95594e-005 ]
1521 : [ 1.92782e-005 ]
1522 : [ 2.02922e-005 ]
1523 : [ 1.92022e-005 ]
1524 : [ 2.46201e-005 ]
1525 : [ 2.04387e-005 ]
1526 : [ 2.64094e-005 ]
1527 : [ 2.30513e-005 ]
1528 : [ 1.89492e-005 ]
1529 : [ 2.10768e-005 ]
1530 : [ 2.41751e-005 ]
1531 : [ 1.97468e-005 ]
1532 : [ 1.98814e-005 ]
1533 : [ 1.86177e-005 ]
1534 : [ 2.36869e-005 ]
1535 : [ 1.92206e-005 ]
1536 : [ 1.94446e-005 ]
1537 : [ 1.89629e-005 ]
1538 : [ 2.15585e-005 ]
1539 : [ 2.63095e-005 ]
1540 : [ 2.38388e-005 ]
1541 : [ 2.71483e-005 ]
1542 : [ 2.38287e-005 ]
1543 : [ 1.91704e-005 ]
1544 : [ 2.45592e-005 ]
1545 : [ 2.10933e-005 ]
1546 : [ 2.37595e-005 ]
1547 : [ 1.79821e-005 ]
1548 : [ 2.0442e-005  ]
1549 : [ 1.90562e-005 ]
1550 : [ 1.87537e-005 ]
1551 : [ 2.21968e-005 ]
1552 : [ 1.96798e-005 ]
1553 : [ 1.88108e-005 ]
1554 : [ 2.72334e-005 ]
1555 : [ 2.02668e-005 ]
1556 : [ 2.49132e-005 ]
1557 : [ 2.37587e-005 ]
1558 : [ 2.47441e-005 ]
1559 : [ 2.71473e-005 ]
1560 : [ 2.38394e-005 ]
1561 : [ 2.5176e-005  ]
1562 : [ 2.01567e-005 ]
1563 : [ 2.05074e-005 ]
1564 : [ 1.90205e-005 ]
1565 : [ 2.01133e-005 ]
1566 : [ 2.05421e-005 ]
1567 : [ 1.87113e-005 ]
1568 : [ 2.25286e-005 ]
1569 : [ 2.37121e-005 ]
1570 : [ 2.52887e-005 ]
1571 : [ 2.02608e-005 ]
1572 : [ 2.1253e-005  ]
1573 : [ 1.92111e-005 ]
1574 : [ 1.91333e-005 ]
1575 : [ 1.85379e-005 ]
1576 : [ 2.05411e-005 ]
1577 : [ 2.60834e-005 ]
1578 : [ 1.88352e-005 ]
1579 : [ 2.06579e-005 ]
1580 : [ 1.89266e-005 ]
1581 : [ 1.96092e-005 ]
1582 : [ 1.97107e-005 ]
1583 : [ 1.98918e-005 ]
1584 : [ 2.042e-005   ]
1585 : [ 1.90115e-005 ]
1586 : [ 2.27092e-005 ]
1587 : [ 2.59274e-005 ]
1588 : [ 1.84154e-005 ]
1589 : [ 2.53081e-005 ]
1590 : [ 2.14729e-005 ]
1591 : [ 1.76698e-005 ]
1592 : [ 2.19187e-005 ]
1593 : [ 2.26789e-005 ]
1594 : [ 1.89013e-005 ]
1595 : [ 2.56204e-005 ]
1596 : [ 2.3784e-005  ]
1597 : [ 2.07731e-005 ]
1598 : [ 1.90036e-005 ]
1599 : [ 2.2055e-005  ]
1600 : [ 1.88987e-005 ]
1601 : [ 1.90103e-005 ]
1602 : [ 1.97616e-005 ]
1603 : [ 2.31498e-005 ]
1604 : [ 2.33669e-005 ]
1605 : [ 2.07192e-005 ]
1606 : [ 1.98137e-005 ]
1607 : [ 1.90535e-005 ]
1608 : [ 1.81549e-005 ]
1609 : [ 2.2747e-005  ]
1610 : [ 2.3539e-005  ]
1611 : [ 2.18541e-005 ]
1612 : [ 2.202e-005   ]
1613 : [ 2.09861e-005 ]
1614 : [ 1.87916e-005 ]
1615 : [ 2.13885e-005 ]
1616 : [ 2.01527e-005 ]
1617 : [ 2.63419e-005 ]
1618 : [ 2.07895e-005 ]
1619 : [ 2.01977e-005 ]
1620 : [ 2.63056e-005 ]
1621 : [ 1.93836e-005 ]
1622 : [ 1.87097e-005 ]
1623 : [ 2.66549e-005 ]
1624 : [ 2.02419e-005 ]
1625 : [ 2.49343e-005 ]
1626 : [ 1.91083e-005 ]
1627 : [ 2.00208e-005 ]
1628 : [ 2.64064e-005 ]
1629 : [ 2.08635e-005 ]
1630 : [ 2.02747e-005 ]
1631 : [ 1.967e-005   ]
1632 : [ 2.16418e-005 ]
1633 : [ 1.91001e-005 ]
1634 : [ 2.6522e-005  ]
1635 : [ 1.96775e-005 ]
1636 : [ 1.94178e-005 ]
1637 : [ 2.0462e-005  ]
1638 : [ 2.10524e-005 ]
1639 : [ 1.85829e-005 ]
1640 : [ 2.60016e-005 ]
1641 : [ 2.23761e-005 ]
1642 : [ 2.31693e-005 ]
1643 : [ 2.39861e-005 ]
1644 : [ 1.9467e-005  ]
1645 : [ 1.82527e-005 ]
1646 : [ 2.44542e-005 ]
1647 : [ 2.52223e-005 ]
1648 : [ 1.90065e-005 ]
1649 : [ 2.24862e-005 ]
1650 : [ 2.05954e-005 ]
1651 : [ 2.00858e-005 ]
1652 : [ 1.95153e-005 ]
1653 : [ 2.38527e-005 ]
1654 : [ 2.01982e-005 ]
1655 : [ 1.95364e-005 ]
1656 : [ 2.00463e-005 ]
1657 : [ 2.01958e-005 ]
1658 : [ 1.9755e-005  ]
1659 : [ 1.882e-005   ]
1660 : [ 2.18249e-005 ]
1661 : [ 1.97543e-005 ]
1662 : [ 1.94622e-005 ]
1663 : [ 2.01817e-005 ]
1664 : [ 2.42302e-005 ]
1665 : [ 2.08477e-005 ]
1666 : [ 1.90389e-005 ]
1667 : [ 2.65283e-005 ]
1668 : [ 2.27895e-005 ]
1669 : [ 1.90485e-005 ]
1670 : [ 1.96002e-005 ]
1671 : [ 2.51015e-005 ]
1672 : [ 2.09444e-005 ]
1673 : [ 1.9028e-005  ]
1674 : [ 2.27085e-005 ]
1675 : [ 2.57614e-005 ]
1676 : [ 1.95229e-005 ]
1677 : [ 2.12582e-005 ]
1678 : [ 1.83153e-005 ]
1679 : [ 2.00453e-005 ]
1680 : [ 1.98741e-005 ]
1681 : [ 1.86156e-005 ]
1682 : [ 2.44911e-005 ]
1683 : [ 1.93985e-005 ]
1684 : [ 2.57356e-005 ]
1685 : [ 1.93255e-005 ]
1686 : [ 2.33076e-005 ]
1687 : [ 1.92323e-005 ]
1688 : [ 1.89063e-005 ]
1689 : [ 2.47109e-005 ]
1690 : [ 2.01701e-005 ]
1691 : [ 1.92925e-005 ]
1692 : [ 1.97875e-005 ]
1693 : [ 2.03064e-005 ]
1694 : [ 2.33137e-005 ]
1695 : [ 1.89492e-005 ]
1696 : [ 2.64091e-005 ]
1697 : [ 2.06073e-005 ]
1698 : [ 2.29602e-005 ]
1699 : [ 2.39445e-005 ]
1700 : [ 1.9037e-005  ]
1701 : [ 2.04978e-005 ]
1702 : [ 2.52857e-005 ]
1703 : [ 2.22412e-005 ]
1704 : [ 2.20032e-005 ]
1705 : [ 1.88856e-005 ]
1706 : [ 2.10705e-005 ]
1707 : [ 2.26984e-005 ]
1708 : [ 2.63599e-005 ]
1709 : [ 2.44214e-005 ]
1710 : [ 2.06408e-005 ]
1711 : [ 2.47091e-005 ]
1712 : [ 1.87451e-005 ]
1713 : [ 1.94603e-005 ]
1714 : [ 2.24737e-005 ]
1715 : [ 2.06157e-005 ]
1716 : [ 2.23468e-005 ]
1717 : [ 2.04063e-005 ]
1718 : [ 1.99792e-005 ]
1719 : [ 2.25221e-005 ]
1720 : [ 2.30716e-005 ]
1721 : [ 2.00197e-005 ]
1722 : [ 1.99467e-005 ]
1723 : [ 1.87581e-005 ]
1724 : [ 2.15696e-005 ]
1725 : [ 2.41635e-005 ]
1726 : [ 2.51362e-005 ]
1727 : [ 2.57944e-005 ]
1728 : [ 1.96031e-005 ]
1729 : [ 1.96335e-005 ]
1730 : [ 1.85493e-005 ]
1731 : [ 1.82577e-005 ]
1732 : [ 2.01124e-005 ]
1733 : [ 2.60792e-005 ]
1734 : [ 1.89654e-005 ]
1735 : [ 1.91675e-005 ]
1736 : [ 2.2954e-005  ]
1737 : [ 2.08126e-005 ]
1738 : [ 2.21418e-005 ]
1739 : [ 1.83563e-005 ]
1740 : [ 2.60098e-005 ]
1741 : [ 2.09279e-005 ]
1742 : [ 2.28575e-005 ]
1743 : [ 2.61334e-005 ]
1744 : [ 1.95247e-005 ]
1745 : [ 2.44146e-005 ]
1746 : [ 2.29537e-005 ]
1747 : [ 2.42286e-005 ]
1748 : [ 2.23598e-005 ]
1749 : [ 1.90529e-005 ]
1750 : [ 2.26474e-005 ]
1751 : [ 1.99859e-005 ]
1752 : [ 2.43272e-005 ]
1753 : [ 2.03555e-005 ]
1754 : [ 2.03884e-005 ]
1755 : [ 1.9958e-005  ]
1756 : [ 2.46586e-005 ]
1757 : [ 2.46292e-005 ]
1758 : [ 1.93962e-005 ]
1759 : [ 2.18598e-005 ]
1760 : [ 2.35593e-005 ]
1761 : [ 1.98779e-005 ]
1762 : [ 1.96683e-005 ]
1763 : [ 1.9972e-005  ]
1764 : [ 2.25515e-005 ]
1765 : [ 1.99082e-005 ]
1766 : [ 2.70833e-005 ]
1767 : [ 1.97841e-005 ]
1768 : [ 2.05286e-005 ]
1769 : [ 2.06323e-005 ]
1770 : [ 1.9445e-005  ]
1771 : [ 1.90153e-005 ]
1772 : [ 1.89983e-005 ]
1773 : [ 1.93269e-005 ]
1774 : [ 2.05885e-005 ]
1775 : [ 2.1893e-005  ]
1776 : [ 1.85182e-005 ]
1777 : [ 1.94868e-005 ]
1778 : [ 2.46723e-005 ]
1779 : [ 1.97656e-005 ]
1780 : [ 2.22763e-005 ]
1781 : [ 1.93346e-005 ]
1782 : [ 2.18972e-005 ]
1783 : [ 2.33321e-005 ]
1784 : [ 1.85296e-005 ]
1785 : [ 2.51702e-005 ]
1786 : [ 1.94759e-005 ]
1787 : [ 1.91644e-005 ]
1788 : [ 1.92418e-005 ]
1789 : [ 1.95375e-005 ]
1790 : [ 2.0588e-005  ]
1791 : [ 1.98566e-005 ]
1792 : [ 2.35454e-005 ]
1793 : [ 1.79431e-005 ]
1794 : [ 2.16035e-005 ]
1795 : [ 1.90063e-005 ]
1796 : [ 2.6043e-005  ]
1797 : [ 1.97862e-005 ]
1798 : [ 2.35356e-005 ]
1799 : [ 1.92717e-005 ]
1800 : [ 2.34741e-005 ]
1801 : [ 1.8947e-005  ]
1802 : [ 1.85922e-005 ]
1803 : [ 2.10011e-005 ]
1804 : [ 2.47487e-005 ]
1805 : [ 1.95362e-005 ]
1806 : [ 2.03374e-005 ]
1807 : [ 1.92909e-005 ]
1808 : [ 2.00086e-005 ]
1809 : [ 1.8908e-005  ]
1810 : [ 1.92489e-005 ]
1811 : [ 2.34694e-005 ]
1812 : [ 1.87223e-005 ]
1813 : [ 2.00973e-005 ]
1814 : [ 2.31177e-005 ]
1815 : [ 2.29988e-005 ]
1816 : [ 2.54059e-005 ]
1817 : [ 2.7585e-005  ]
1818 : [ 1.91117e-005 ]
1819 : [ 2.13523e-005 ]
1820 : [ 1.85029e-005 ]
1821 : [ 1.9008e-005  ]
1822 : [ 2.38562e-005 ]
1823 : [ 1.80363e-005 ]
1824 : [ 1.86912e-005 ]
1825 : [ 1.94969e-005 ]
1826 : [ 2.00309e-005 ]
1827 : [ 2.07185e-005 ]
1828 : [ 1.94001e-005 ]
1829 : [ 2.28041e-005 ]
1830 : [ 2.02928e-005 ]
1831 : [ 1.90322e-005 ]
1832 : [ 2.13253e-005 ]
1833 : [ 2.2162e-005  ]
1834 : [ 1.92962e-005 ]
1835 : [ 1.91914e-005 ]
1836 : [ 2.42224e-005 ]
1837 : [ 2.1284e-005  ]
1838 : [ 2.01339e-005 ]
1839 : [ 1.9851e-005  ]
1840 : [ 1.85162e-005 ]
1841 : [ 2.02827e-005 ]
1842 : [ 1.87595e-005 ]
1843 : [ 1.8905e-005  ]
1844 : [ 2.19635e-005 ]
1845 : [ 1.81626e-005 ]
1846 : [ 1.9855e-005  ]
1847 : [ 2.01716e-005 ]
1848 : [ 2.05733e-005 ]
1849 : [ 1.91911e-005 ]
1850 : [ 2.07428e-005 ]
1851 : [ 1.99716e-005 ]
1852 : [ 1.90114e-005 ]
1853 : [ 2.62138e-005 ]
1854 : [ 2.2371e-005  ]
1855 : [ 2.02283e-005 ]
1856 : [ 2.26782e-005 ]
1857 : [ 1.92781e-005 ]
1858 : [ 2.41702e-005 ]
1859 : [ 2.08199e-005 ]
1860 : [ 2.59594e-005 ]
1861 : [ 2.07749e-005 ]
1862 : [ 2.6512e-005  ]
1863 : [ 1.89592e-005 ]
1864 : [ 2.01384e-005 ]
1865 : [ 1.91204e-005 ]
1866 : [ 2.02181e-005 ]
1867 : [ 2.25634e-005 ]
1868 : [ 1.97604e-005 ]
1869 : [ 1.80315e-005 ]
1870 : [ 1.86196e-005 ]
1871 : [ 2.67343e-005 ]
1872 : [ 1.89171e-005 ]
1873 : [ 1.91969e-005 ]
1874 : [ 2.04881e-005 ]
1875 : [ 1.8105e-005  ]
1876 : [ 2.01379e-005 ]
1877 : [ 2.30647e-005 ]
1878 : [ 2.64101e-005 ]
1879 : [ 2.39051e-005 ]
1880 : [ 2.00893e-005 ]
1881 : [ 1.95341e-005 ]
1882 : [ 2.50335e-005 ]
1883 : [ 2.41477e-005 ]
1884 : [ 1.97628e-005 ]
1885 : [ 2.70751e-005 ]
1886 : [ 1.95927e-005 ]
1887 : [ 1.98998e-005 ]
1888 : [ 2.08059e-005 ]
1889 : [ 1.84439e-005 ]
1890 : [ 1.89182e-005 ]
1891 : [ 2.14366e-005 ]
1892 : [ 2.52538e-005 ]
1893 : [ 2.09701e-005 ]
1894 : [ 2.10438e-005 ]
1895 : [ 1.97423e-005 ]
1896 : [ 2.53193e-005 ]
1897 : [ 1.76361e-005 ]
1898 : [ 2.03167e-005 ]
1899 : [ 2.01633e-005 ]
1900 : [ 1.92151e-005 ]
1901 : [ 2.03009e-005 ]
1902 : [ 1.9287e-005  ]
1903 : [ 1.90805e-005 ]
1904 : [ 2.0815e-005  ]
1905 : [ 2.29897e-005 ]
1906 : [ 2.15397e-005 ]
1907 : [ 1.96712e-005 ]
1908 : [ 1.81445e-005 ]
1909 : [ 2.17962e-005 ]
1910 : [ 1.82403e-005 ]
1911 : [ 2.6997e-005  ]
1912 : [ 1.94743e-005 ]
1913 : [ 2.24565e-005 ]
1914 : [ 2.12095e-005 ]
1915 : [ 2.02487e-005 ]
1916 : [ 2.25781e-005 ]
1917 : [ 2.39852e-005 ]
1918 : [ 2.37964e-005 ]
1919 : [ 1.95204e-005 ]
1920 : [ 1.80406e-005 ]
1921 : [ 2.14156e-005 ]
1922 : [ 2.40039e-005 ]
1923 : [ 1.8291e-005  ]
1924 : [ 2.43234e-005 ]
1925 : [ 1.83735e-005 ]
1926 : [ 2.31382e-005 ]
1927 : [ 2.50634e-005 ]
1928 : [ 2.26801e-005 ]
1929 : [ 2.23672e-005 ]
1930 : [ 2.04883e-005 ]
1931 : [ 1.90072e-005 ]
1932 : [ 2.40077e-005 ]
1933 : [ 2.24326e-005 ]
1934 : [ 1.9034e-005  ]
1935 : [ 2.46403e-005 ]
1936 : [ 1.98487e-005 ]
1937 : [ 1.89769e-005 ]
1938 : [ 1.85949e-005 ]
1939 : [ 1.95622e-005 ]
1940 : [ 2.08927e-005 ]
1941 : [ 1.86701e-005 ]
1942 : [ 1.93323e-005 ]
1943 : [ 2.20307e-005 ]
1944 : [ 2.63204e-005 ]
1945 : [ 1.88427e-005 ]
1946 : [ 1.75749e-005 ]
1947 : [ 2.31659e-005 ]
1948 : [ 2.0108e-005  ]
1949 : [ 1.98886e-005 ]
1950 : [ 2.64035e-005 ]
1951 : [ 2.17584e-005 ]
1952 : [ 1.93678e-005 ]
1953 : [ 1.96857e-005 ]
1954 : [ 1.96892e-005 ]
1955 : [ 1.97821e-005 ]
1956 : [ 2.68639e-005 ]
1957 : [ 1.87433e-005 ]
1958 : [ 1.94477e-005 ]
1959 : [ 2.01296e-005 ]
1960 : [ 1.89587e-005 ]
1961 : [ 1.89015e-005 ]
1962 : [ 1.82463e-005 ]
1963 : [ 1.93749e-005 ]
1964 : [ 1.98063e-005 ]
1965 : [ 1.98297e-005 ]
1966 : [ 2.27696e-005 ]
1967 : [ 2.22813e-005 ]
1968 : [ 2.19851e-005 ]
1969 : [ 1.91045e-005 ]
1970 : [ 2.06612e-005 ]
1971 : [ 2.00805e-005 ]
1972 : [ 1.86834e-005 ]
1973 : [ 1.89142e-005 ]
1974 : [ 1.85152e-005 ]
1975 : [ 2.15046e-005 ]
1976 : [ 2.22998e-005 ]
1977 : [ 1.96675e-005 ]
1978 : [ 2.03417e-005 ]
1979 : [ 2.51844e-005 ]
1980 : [ 1.99842e-005 ]
1981 : [ 2.15662e-005 ]
1982 : [ 2.04082e-005 ]
1983 : [ 2.59174e-005 ]
1984 : [ 2.40719e-005 ]
1985 : [ 1.9418e-005  ]
1986 : [ 1.88881e-005 ]
1987 : [ 2.3962e-005  ]
1988 : [ 2.33825e-005 ]
1989 : [ 1.96779e-005 ]
1990 : [ 1.98477e-005 ]
1991 : [ 1.94099e-005 ]
1992 : [ 1.89713e-005 ]
1993 : [ 2.12774e-005 ]
1994 : [ 1.90246e-005 ]
1995 : [ 1.9068e-005  ]
1996 : [ 1.93241e-005 ]
1997 : [ 1.82284e-005 ]
1998 : [ 1.98224e-005 ]
1999 : [ 2.5105e-005  ]
2000 : [ 2.45995e-005 ]
2001 : [ 1.95958e-005 ]
2002 : [ 1.89618e-005 ]
2003 : [ 2.29862e-005 ]
2004 : [ 2.35342e-005 ]
2005 : [ 2.46636e-005 ]
2006 : [ 1.93559e-005 ]
2007 : [ 2.01191e-005 ]
2008 : [ 1.90504e-005 ]
2009 : [ 2.01901e-005 ]
2010 : [ 1.97751e-005 ]
2011 : [ 1.79284e-005 ]
2012 : [ 1.94937e-005 ]
2013 : [ 1.95802e-005 ]
2014 : [ 2.14586e-005 ]
2015 : [ 1.87361e-005 ]
2016 : [ 2.50938e-005 ]
2017 : [ 1.85146e-005 ]
2018 : [ 2.07812e-005 ]
2019 : [ 1.95009e-005 ]
2020 : [ 2.02599e-005 ]
2021 : [ 2.21577e-005 ]
2022 : [ 2.09032e-005 ]
2023 : [ 2.3207e-005  ]
2024 : [ 1.91298e-005 ]
2025 : [ 2.5357e-005  ]
2026 : [ 2.47304e-005 ]
2027 : [ 1.97339e-005 ]
2028 : [ 1.93963e-005 ]
2029 : [ 2.04979e-005 ]
2030 : [ 2.63548e-005 ]
2031 : [ 1.89812e-005 ]
2032 : [ 2.09483e-005 ]
2033 : [ 1.87833e-005 ]
2034 : [ 2.4356e-005  ]
2035 : [ 2.00949e-005 ]
2036 : [ 2.15265e-005 ]
2037 : [ 2.05805e-005 ]
2038 : [ 1.98288e-005 ]
2039 : [ 1.94159e-005 ]
2040 : [ 1.96073e-005 ]
2041 : [ 2.03253e-005 ]
2042 : [ 2.01128e-005 ]
2043 : [ 2.02982e-005 ]
2044 : [ 2.53119e-005 ]
2045 : [ 1.86306e-005 ]
2046 : [ 2.51375e-005 ]
2047 : [ 2.05897e-005 ]
2048 : [ 1.92656e-005 ]
2049 : [ 2.05602e-005 ]
2050 : [ 1.87969e-005 ]
2051 : [ 1.90224e-005 ]
2052 : [ 2.00422e-005 ]
2053 : [ 1.94099e-005 ]
2054 : [ 1.82237e-005 ]
2055 : [ 2.01219e-005 ]
2056 : [ 2.01106e-005 ]
2057 : [ 2.49419e-005 ]
2058 : [ 2.62661e-005 ]
2059 : [ 2.40602e-005 ]
2060 : [ 1.9364e-005  ]
2061 : [ 2.19377e-005 ]
2062 : [ 2.06257e-005 ]
2063 : [ 2.41426e-005 ]
2064 : [ 2.71523e-005 ]
2065 : [ 2.05113e-005 ]
2066 : [ 1.84472e-005 ]
2067 : [ 1.98394e-005 ]
2068 : [ 1.89557e-005 ]
2069 : [ 1.90202e-005 ]
2070 : [ 2.68562e-005 ]
2071 : [ 1.88796e-005 ]
2072 : [ 2.22658e-005 ]
2073 : [ 1.94172e-005 ]
2074 : [ 2.35412e-005 ]
2075 : [ 2.13065e-005 ]
2076 : [ 2.7188e-005  ]
2077 : [ 2.53861e-005 ]
2078 : [ 2.57804e-005 ]
2079 : [ 2.54863e-005 ]
2080 : [ 1.87635e-005 ]
2081 : [ 1.98794e-005 ]
2082 : [ 2.44039e-005 ]
2083 : [ 2.19748e-005 ]
2084 : [ 2.35923e-005 ]
2085 : [ 2.55132e-005 ]
2086 : [ 2.45395e-005 ]
2087 : [ 1.96449e-005 ]
2088 : [ 1.82771e-005 ]
2089 : [ 2.2226e-005  ]
2090 : [ 2.02753e-005 ]
2091 : [ 2.22394e-005 ]
2092 : [ 1.97517e-005 ]
2093 : [ 1.86644e-005 ]
2094 : [ 2.54037e-005 ]
2095 : [ 2.43909e-005 ]
2096 : [ 2.15886e-005 ]
2097 : [ 1.88755e-005 ]
2098 : [ 2.49101e-005 ]
2099 : [ 2.08727e-005 ]
2100 : [ 1.83226e-005 ]
2101 : [ 2.03227e-005 ]
2102 : [ 2.59134e-005 ]
2103 : [ 1.9436e-005  ]
2104 : [ 1.96429e-005 ]
2105 : [ 2.48761e-005 ]
2106 : [ 1.91187e-005 ]
2107 : [ 1.93831e-005 ]
2108 : [ 1.8746e-005  ]
2109 : [ 2.10477e-005 ]
2110 : [ 2.19272e-005 ]
2111 : [ 2.13895e-005 ]
2112 : [ 2.16329e-005 ]
2113 : [ 1.95597e-005 ]
2114 : [ 2.50336e-005 ]
2115 : [ 2.36268e-005 ]
2116 : [ 1.93609e-005 ]
2117 : [ 1.99987e-005 ]
2118 : [ 1.96294e-005 ]
2119 : [ 1.90925e-005 ]
2120 : [ 2.40311e-005 ]
2121 : [ 1.96683e-005 ]
2122 : [ 1.96303e-005 ]
2123 : [ 1.92511e-005 ]
2124 : [ 1.89081e-005 ]
2125 : [ 2.2458e-005  ]
2126 : [ 2.52281e-005 ]
2127 : [ 1.99253e-005 ]
2128 : [ 1.95685e-005 ]
2129 : [ 2.55661e-005 ]
2130 : [ 1.89636e-005 ]
2131 : [ 2.45741e-005 ]
2132 : [ 1.85633e-005 ]
2133 : [ 2.18528e-005 ]
2134 : [ 2.44556e-005 ]
2135 : [ 1.94501e-005 ]
2136 : [ 1.99651e-005 ]
2137 : [ 1.91454e-005 ]
2138 : [ 1.90285e-005 ]
2139 : [ 1.96679e-005 ]
2140 : [ 1.92766e-005 ]
2141 : [ 2.33172e-005 ]
2142 : [ 1.95446e-005 ]
2143 : [ 2.51872e-005 ]
2144 : [ 1.94223e-005 ]
2145 : [ 2.25609e-005 ]
2146 : [ 2.31132e-005 ]
2147 : [ 2.32173e-005 ]
2148 : [ 2.04077e-005 ]
2149 : [ 2.04164e-005 ]
2150 : [ 2.09472e-005 ]
2151 : [ 1.97603e-005 ]
2152 : [ 2.41312e-005 ]
2153 : [ 2.36485e-005 ]
2154 : [ 2.53627e-005 ]
2155 : [ 1.97516e-005 ]
2156 : [ 1.93052e-005 ]
2157 : [ 1.94151e-005 ]
2158 : [ 2.00565e-005 ]
2159 : [ 2.39896e-005 ]
2160 : [ 1.91432e-005 ]
2161 : [ 2.29212e-005 ]
2162 : [ 2.11026e-005 ]
2163 : [ 2.26573e-005 ]
2164 : [ 1.96159e-005 ]
2165 : [ 2.28791e-005 ]
2166 : [ 1.99009e-005 ]
2167 : [ 2.20121e-005 ]
2168 : [ 1.89863e-005 ]
2169 : [ 2.00559e-005 ]
2170 : [ 1.88249e-005 ]
2171 : [ 2.10876e-005 ]
2172 : [ 1.9068e-005  ]
2173 : [ 2.36954e-005 ]
2174 : [ 2.11642e-005 ]
2175 : [ 2.28955e-005 ]
2176 : [ 1.881e-005   ]
2177 : [ 2.3508e-005  ]
2178 : [ 2.27246e-005 ]
2179 : [ 2.30377e-005 ]
2180 : [ 1.93238e-005 ]
2181 : [ 2.16523e-005 ]
2182 : [ 1.73853e-005 ]
2183 : [ 2.23117e-005 ]
2184 : [ 1.93961e-005 ]
2185 : [ 2.24682e-005 ]
2186 : [ 2.03317e-005 ]
2187 : [ 1.98234e-005 ]
2188 : [ 1.8218e-005  ]
2189 : [ 1.88892e-005 ]
2190 : [ 1.80441e-005 ]
2191 : [ 2.44801e-005 ]
2192 : [ 2.01684e-005 ]
2193 : [ 1.9473e-005  ]
2194 : [ 2.13287e-005 ]
2195 : [ 2.07744e-005 ]
2196 : [ 2.37367e-005 ]
2197 : [ 1.96279e-005 ]
2198 : [ 2.22354e-005 ]
2199 : [ 1.88013e-005 ]
2200 : [ 2.27604e-005 ]
2201 : [ 1.85532e-005 ]
2202 : [ 2.22496e-005 ]
2203 : [ 2.05539e-005 ]
2204 : [ 2.15144e-005 ]
2205 : [ 2.45766e-005 ]
2206 : [ 2.03539e-005 ]
2207 : [ 1.86121e-005 ]
2208 : [ 1.77587e-005 ]
2209 : [ 2.10436e-005 ]
2210 : [ 2.59273e-005 ]
2211 : [ 2.17296e-005 ]
2212 : [ 1.93266e-005 ]
2213 : [ 2.09592e-005 ]
2214 : [ 1.90501e-005 ]
2215 : [ 1.94971e-005 ]
2216 : [ 1.93064e-005 ]
2217 : [ 1.992e-005   ]
2218 : [ 1.97146e-005 ]
2219 : [ 2.29618e-005 ]
2220 : [ 2.35154e-005 ]
2221 : [ 1.87654e-005 ]
2222 : [ 2.05861e-005 ]
2223 : [ 2.59009e-005 ]
2224 : [ 2.27084e-005 ]
2225 : [ 1.90242e-005 ]
2226 : [ 2.2771e-005  ]
2227 : [ 2.38247e-005 ]
2228 : [ 1.89182e-005 ]
2229 : [ 1.90376e-005 ]
2230 : [ 2.10703e-005 ]
2231 : [ 2.17375e-005 ]
2232 : [ 1.95888e-005 ]
2233 : [ 1.91694e-005 ]
2234 : [ 2.35761e-005 ]
2235 : [ 2.42179e-005 ]
2236 : [ 2.36516e-005 ]
2237 : [ 2.03727e-005 ]
2238 : [ 1.97618e-005 ]
2239 : [ 1.96182e-005 ]
2240 : [ 2.42929e-005 ]
2241 : [ 1.88713e-005 ]
2242 : [ 2.11575e-005 ]
2243 : [ 1.90851e-005 ]
2244 : [ 2.70405e-005 ]
2245 : [ 2.16583e-005 ]
2246 : [ 1.96459e-005 ]
2247 : [ 1.97247e-005 ]
2248 : [ 1.84966e-005 ]
2249 : [ 2.06981e-005 ]
2250 : [ 2.35402e-005 ]
2251 : [ 2.55462e-005 ]
2252 : [ 2.00007e-005 ]
2253 : [ 1.91845e-005 ]
2254 : [ 2.09807e-005 ]
2255 : [ 2.0997e-005  ]
2256 : [ 2.24831e-005 ]
2257 : [ 2.39557e-005 ]
2258 : [ 2.03208e-005 ]
2259 : [ 1.92057e-005 ]
2260 : [ 1.92225e-005 ]
2261 : [ 1.93367e-005 ]
2262 : [ 1.91571e-005 ]
2263 : [ 2.18886e-005 ]
2264 : [ 2.03509e-005 ]
2265 : [ 2.34447e-005 ]
2266 : [ 2.31114e-005 ]
2267 : [ 1.90781e-005 ]
2268 : [ 2.67082e-005 ]
2269 : [ 1.9175e-005  ]
2270 : [ 1.89033e-005 ]
2271 : [ 2.18622e-005 ]
2272 : [ 1.90388e-005 ]
2273 : [ 2.50678e-005 ]
2274 : [ 2.40822e-005 ]
2275 : [ 1.92372e-005 ]
2276 : [ 2.23274e-005 ]
2277 : [ 2.32854e-005 ]
2278 : [ 2.05931e-005 ]
2279 : [ 1.90552e-005 ]
2280 : [ 1.81775e-005 ]
2281 : [ 1.87121e-005 ]
2282 : [ 2.40202e-005 ]
2283 : [ 2.06448e-005 ]
2284 : [ 2.01888e-005 ]
2285 : [ 2.48972e-005 ]
2286 : [ 1.8534e-005  ]
2287 : [ 2.27917e-005 ]
2288 : [ 1.89001e-005 ]
2289 : [ 1.8515e-005  ]
2290 : [ 2.05257e-005 ]
2291 : [ 1.86536e-005 ]
2292 : [ 2.2267e-005  ]
2293 : [ 2.42214e-005 ]
2294 : [ 1.98442e-005 ]
2295 : [ 1.96318e-005 ]
2296 : [ 2.60585e-005 ]
2297 : [ 2.07708e-005 ]
2298 : [ 2.52303e-005 ]
2299 : [ 2.14869e-005 ]
2300 : [ 1.91303e-005 ]
2301 : [ 1.95163e-005 ]
2302 : [ 2.31422e-005 ]
2303 : [ 1.9971e-005  ]
2304 : [ 1.85089e-005 ]
2305 : [ 1.93368e-005 ]
2306 : [ 1.97873e-005 ]
2307 : [ 1.96814e-005 ]
2308 : [ 1.99722e-005 ]
2309 : [ 2.03979e-005 ]
2310 : [ 1.88499e-005 ]
2311 : [ 1.78746e-005 ]
2312 : [ 2.19085e-005 ]
2313 : [ 2.41648e-005 ]
2314 : [ 1.96751e-005 ]
2315 : [ 2.41173e-005 ]
2316 : [ 2.28257e-005 ]
2317 : [ 2.00724e-005 ]
2318 : [ 2.30462e-005 ]
2319 : [ 2.43802e-005 ]
2320 : [ 2.03667e-005 ]
2321 : [ 2.2942e-005  ]
2322 : [ 1.94317e-005 ]
2323 : [ 1.94155e-005 ]
2324 : [ 1.89568e-005 ]
2325 : [ 2.13715e-005 ]
2326 : [ 2.19859e-005 ]
2327 : [ 2.15336e-005 ]
2328 : [ 2.33148e-005 ]
2329 : [ 2.66318e-005 ]
2330 : [ 2.40462e-005 ]
2331 : [ 2.12158e-005 ]
2332 : [ 1.98416e-005 ]
2333 : [ 1.89267e-005 ]
2334 : [ 1.9552e-005  ]
2335 : [ 2.05428e-005 ]
2336 : [ 2.10586e-005 ]
2337 : [ 2.14761e-005 ]
2338 : [ 2.49215e-005 ]
2339 : [ 2.61839e-005 ]
2340 : [ 2.4527e-005  ]
2341 : [ 2.11568e-005 ]
2342 : [ 1.98275e-005 ]
2343 : [ 2.67442e-005 ]
2344 : [ 2.05671e-005 ]
2345 : [ 1.91291e-005 ]
2346 : [ 2.31231e-005 ]
2347 : [ 2.14924e-005 ]
2348 : [ 2.2673e-005  ]
2349 : [ 1.89532e-005 ]
2350 : [ 2.03484e-005 ]
2351 : [ 1.95542e-005 ]
2352 : [ 2.22669e-005 ]
2353 : [ 2.07283e-005 ]
2354 : [ 2.61701e-005 ]
2355 : [ 2.07677e-005 ]
2356 : [ 1.8499e-005  ]
2357 : [ 2.35405e-005 ]
2358 : [ 1.88258e-005 ]
2359 : [ 2.14122e-005 ]
2360 : [ 1.96048e-005 ]
2361 : [ 2.07988e-005 ]
2362 : [ 1.79396e-005 ]
2363 : [ 2.42392e-005 ]
2364 : [ 2.46502e-005 ]
2365 : [ 1.96717e-005 ]
2366 : [ 1.82155e-005 ]
2367 : [ 1.9785e-005  ]
2368 : [ 2.58605e-005 ]
2369 : [ 1.96712e-005 ]
2370 : [ 2.22019e-005 ]
2371 : [ 2.03898e-005 ]
2372 : [ 2.07951e-005 ]
2373 : [ 1.98085e-005 ]
2374 : [ 1.98815e-005 ]
2375 : [ 1.96111e-005 ]
2376 : [ 2.03682e-005 ]
2377 : [ 1.92264e-005 ]
2378 : [ 1.90267e-005 ]
2379 : [ 1.90741e-005 ]
2380 : [ 2.02909e-005 ]
2381 : [ 2.4486e-005  ]
2382 : [ 2.47465e-005 ]
2383 : [ 1.97612e-005 ]
2384 : [ 2.53408e-005 ]
2385 : [ 1.90244e-005 ]
2386 : [ 1.91866e-005 ]
2387 : [ 1.93719e-005 ]
2388 : [ 1.99373e-005 ]
2389 : [ 1.91059e-005 ]
2390 : [ 2.325e-005   ]
2391 : [ 1.80354e-005 ]
2392 : [ 1.95397e-005 ]
2393 : [ 1.82448e-005 ]
2394 : [ 1.99144e-005 ]
2395 : [ 1.97069e-005 ]
2396 : [ 2.33786e-005 ]
2397 : [ 1.89569e-005 ]
2398 : [ 2.37686e-005 ]
2399 : [ 1.90327e-005 ]
2400 : [ 1.95846e-005 ]
2401 : [ 2.51496e-005 ]
2402 : [ 1.83802e-005 ]
2403 : [ 2.60757e-005 ]
2404 : [ 2.05696e-005 ]
2405 : [ 2.49377e-005 ]
2406 : [ 1.99663e-005 ]
2407 : [ 2.41312e-005 ]
2408 : [ 2.12716e-005 ]
2409 : [ 1.88472e-005 ]
2410 : [ 2.56305e-005 ]
2411 : [ 2.24561e-005 ]
2412 : [ 2.01442e-005 ]
2413 : [ 1.96315e-005 ]
2414 : [ 1.96192e-005 ]
2415 : [ 1.90944e-005 ]
2416 : [ 2.29448e-005 ]
2417 : [ 2.08776e-005 ]
2418 : [ 2.24841e-005 ]
2419 : [ 1.98633e-005 ]
2420 : [ 1.99136e-005 ]
2421 : [ 1.96625e-005 ]
2422 : [ 2.024e-005   ]
2423 : [ 1.98351e-005 ]
2424 : [ 2.01783e-005 ]
2425 : [ 2.15444e-005 ]
2426 : [ 2.39279e-005 ]
2427 : [ 2.32583e-005 ]
2428 : [ 1.95214e-005 ]
2429 : [ 2.02987e-005 ]
2430 : [ 1.89758e-005 ]
2431 : [ 2.0816e-005  ]
2432 : [ 2.06539e-005 ]
2433 : [ 1.84751e-005 ]
2434 : [ 1.88399e-005 ]
2435 : [ 1.86513e-005 ]
2436 : [ 2.08715e-005 ]
2437 : [ 1.98254e-005 ]
2438 : [ 1.97183e-005 ]
2439 : [ 1.88611e-005 ]
2440 : [ 2.00062e-005 ]
2441 : [ 2.44954e-005 ]
2442 : [ 1.9122e-005  ]
2443 : [ 2.43773e-005 ]
2444 : [ 1.89901e-005 ]
2445 : [ 2.30005e-005 ]
2446 : [ 2.30244e-005 ]
2447 : [ 1.78223e-005 ]
2448 : [ 2.49349e-005 ]
2449 : [ 2.57717e-005 ]
2450 : [ 1.93297e-005 ]
2451 : [ 2.33247e-005 ]
2452 : [ 1.94165e-005 ]
2453 : [ 1.91814e-005 ]
2454 : [ 1.86487e-005 ]
2455 : [ 2.25789e-005 ]
2456 : [ 1.95756e-005 ]
2457 : [ 1.84686e-005 ]
2458 : [ 1.93002e-005 ]
2459 : [ 1.90835e-005 ]
2460 : [ 2.02234e-005 ]
2461 : [ 1.90325e-005 ]
2462 : [ 1.81321e-005 ]
2463 : [ 2.37928e-005 ]
2464 : [ 1.85157e-005 ]
2465 : [ 2.36137e-005 ]
2466 : [ 2.4584e-005  ]
2467 : [ 2.00875e-005 ]
2468 : [ 2.00347e-005 ]
2469 : [ 1.79568e-005 ]
2470 : [ 1.90017e-005 ]
2471 : [ 2.47343e-005 ]
2472 : [ 2.48164e-005 ]
2473 : [ 2.23143e-005 ]
2474 : [ 2.54354e-005 ]
2475 : [ 1.95475e-005 ]
2476 : [ 1.85891e-005 ]
2477 : [ 2.28625e-005 ]
2478 : [ 2.50245e-005 ]
2479 : [ 2.57487e-005 ]
2480 : [ 2.6469e-005  ]
2481 : [ 1.89456e-005 ]
2482 : [ 1.96237e-005 ]
2483 : [ 1.97203e-005 ]
2484 : [ 1.85387e-005 ]
2485 : [ 2.11311e-005 ]
2486 : [ 1.83514e-005 ]
2487 : [ 1.91335e-005 ]
2488 : [ 1.87422e-005 ]
2489 : [ 1.97118e-005 ]
2490 : [ 2.69934e-005 ]
2491 : [ 1.88323e-005 ]
2492 : [ 1.86754e-005 ]
2493 : [ 1.8983e-005  ]
2494 : [ 2.43153e-005 ]
2495 : [ 2.64698e-005 ]
2496 : [ 2.1723e-005  ]
2497 : [ 2.02447e-005 ]
2498 : [ 1.88428e-005 ]
2499 : [ 1.91654e-005 ]
2500 : [ 2.15403e-005 ]
2501 : [ 2.04576e-005 ]
2502 : [ 1.93e-005    ]
2503 : [ 1.87329e-005 ]
2504 : [ 2.40685e-005 ]
2505 : [ 2.28293e-005 ]
2506 : [ 2.17439e-005 ]
2507 : [ 2.55481e-005 ]
2508 : [ 2.21218e-005 ]
2509 : [ 1.91032e-005 ]
2510 : [ 2.00408e-005 ]
2511 : [ 1.74816e-005 ]
2512 : [ 2.49793e-005 ]
2513 : [ 1.88521e-005 ]
2514 : [ 1.93365e-005 ]
2515 : [ 1.92479e-005 ]
2516 : [ 1.86992e-005 ]
2517 : [ 2.22314e-005 ]
2518 : [ 1.84629e-005 ]
2519 : [ 1.98392e-005 ]
2520 : [ 2.34926e-005 ]
2521 : [ 1.88443e-005 ]
2522 : [ 2.09986e-005 ]
2523 : [ 2.5168e-005  ]
2524 : [ 2.19425e-005 ]
2525 : [ 2.02763e-005 ]
2526 : [ 2.52701e-005 ]
2527 : [ 2.57601e-005 ]
2528 : [ 1.99269e-005 ]
2529 : [ 2.05304e-005 ]
2530 : [ 1.89149e-005 ]
2531 : [ 2.13685e-005 ]
2532 : [ 2.16599e-005 ]
2533 : [ 2.68435e-005 ]
2534 : [ 1.91514e-005 ]
2535 : [ 1.89706e-005 ]
2536 : [ 1.8809e-005  ]
2537 : [ 2.13976e-005 ]
2538 : [ 1.91926e-005 ]
2539 : [ 1.98822e-005 ]
2540 : [ 2.16883e-005 ]
2541 : [ 2.30379e-005 ]
2542 : [ 2.68228e-005 ]
2543 : [ 1.82723e-005 ]
2544 : [ 2.09594e-005 ]
2545 : [ 2.07314e-005 ]
2546 : [ 1.94064e-005 ]
2547 : [ 1.8954e-005  ]
2548 : [ 2.03377e-005 ]
2549 : [ 2.38637e-005 ]
2550 : [ 1.96864e-005 ]
2551 : [ 2.09097e-005 ]
2552 : [ 2.28963e-005 ]
2553 : [ 1.89189e-005 ]
2554 : [ 1.89579e-005 ]
2555 : [ 1.93774e-005 ]
2556 : [ 1.89431e-005 ]
2557 : [ 2.52526e-005 ]
2558 : [ 1.90931e-005 ]
2559 : [ 2.52944e-005 ]
2560 : [ 1.85622e-005 ]
2561 : [ 2.24267e-005 ]
2562 : [ 2.43863e-005 ]
2563 : [ 2.35104e-005 ]
2564 : [ 2.44068e-005 ]
2565 : [ 2.02801e-005 ]
2566 : [ 2.00783e-005 ]
2567 : [ 1.86562e-005 ]
2568 : [ 1.94977e-005 ]
2569 : [ 2.02323e-005 ]
2570 : [ 2.21215e-005 ]
2571 : [ 2.05307e-005 ]
2572 : [ 1.94741e-005 ]
2573 : [ 2.14725e-005 ]
2574 : [ 1.988e-005   ]
2575 : [ 2.10601e-005 ]
2576 : [ 1.97908e-005 ]
2577 : [ 1.9263e-005  ]
2578 : [ 1.90352e-005 ]
2579 : [ 2.09159e-005 ]
2580 : [ 2.33974e-005 ]
2581 : [ 1.96387e-005 ]
2582 : [ 1.94164e-005 ]
2583 : [ 1.86089e-005 ]
2584 : [ 2.32206e-005 ]
2585 : [ 1.90474e-005 ]
2586 : [ 2.06255e-005 ]
2587 : [ 2.18964e-005 ]
2588 : [ 1.99626e-005 ]
2589 : [ 2.337e-005   ]
2590 : [ 2.41899e-005 ]
2591 : [ 1.94412e-005 ]
2592 : [ 2.19814e-005 ]
2593 : [ 2.28967e-005 ]
2594 : [ 1.98907e-005 ]
2595 : [ 1.94304e-005 ]
2596 : [ 2.11611e-005 ]
2597 : [ 2.1251e-005  ]
2598 : [ 1.77153e-005 ]
2599 : [ 1.94563e-005 ]
2600 : [ 1.99204e-005 ]
2601 : [ 2.38444e-005 ]
2602 : [ 1.9576e-005  ]
2603 : [ 1.95538e-005 ]
2604 : [ 2.21951e-005 ]
2605 : [ 2.08125e-005 ]
2606 : [ 2.01312e-005 ]
2607 : [ 1.96072e-005 ]
2608 : [ 2.07971e-005 ]
2609 : [ 1.8845e-005  ]
2610 : [ 1.96457e-005 ]
2611 : [ 1.9139e-005  ]
2612 : [ 2.05871e-005 ]
2613 : [ 1.83698e-005 ]
2614 : [ 2.36151e-005 ]
2615 : [ 2.18277e-005 ]
2616 : [ 2.31631e-005 ]
2617 : [ 2.02412e-005 ]
2618 : [ 1.8014e-005  ]
2619 : [ 2.17457e-005 ]
2620 : [ 2.1855e-005  ]
2621 : [ 1.88257e-005 ]
2622 : [ 2.06472e-005 ]
2623 : [ 1.91322e-005 ]
2624 : [ 1.92885e-005 ]
2625 : [ 2.01359e-005 ]
2626 : [ 2.21465e-005 ]
2627 : [ 2.22083e-005 ]
2628 : [ 2.43384e-005 ]
2629 : [ 1.89533e-005 ]
2630 : [ 1.90983e-005 ]
2631 : [ 2.00525e-005 ]
2632 : [ 1.88743e-005 ]
2633 : [ 2.56485e-005 ]
2634 : [ 1.9574e-005  ]
2635 : [ 2.10388e-005 ]
2636 : [ 1.98075e-005 ]
2637 : [ 2.33545e-005 ]
2638 : [ 2.09958e-005 ]
2639 : [ 1.84955e-005 ]
2640 : [ 2.65577e-005 ]
2641 : [ 2.07774e-005 ]
2642 : [ 2.17678e-005 ]
2643 : [ 1.93801e-005 ]
2644 : [ 2.06769e-005 ]
2645 : [ 2.38859e-005 ]
2646 : [ 2.44561e-005 ]
2647 : [ 2.44272e-005 ]
2648 : [ 1.97387e-005 ]
2649 : [ 2.45654e-005 ]
2650 : [ 1.87628e-005 ]
2651 : [ 2.02018e-005 ]
2652 : [ 2.57948e-005 ]
2653 : [ 2.40668e-005 ]
2654 : [ 1.89818e-005 ]
2655 : [ 2.48403e-005 ]
2656 : [ 1.98264e-005 ]
2657 : [ 2.07109e-005 ]
2658 : [ 1.93305e-005 ]
2659 : [ 1.94504e-005 ]
2660 : [ 1.95685e-005 ]
2661 : [ 1.97468e-005 ]
2662 : [ 1.95199e-005 ]
2663 : [ 2.04862e-005 ]
2664 : [ 2.5397e-005  ]
2665 : [ 2.45042e-005 ]
2666 : [ 1.93906e-005 ]
2667 : [ 1.97303e-005 ]
2668 : [ 2.52449e-005 ]
2669 : [ 1.97732e-005 ]
2670 : [ 1.93345e-005 ]
2671 : [ 2.03011e-005 ]
2672 : [ 1.90386e-005 ]
2673 : [ 1.91674e-005 ]
2674 : [ 2.33065e-005 ]
2675 : [ 1.97195e-005 ]
2676 : [ 2.31574e-005 ]
2677 : [ 2.09865e-005 ]
2678 : [ 1.91573e-005 ]
2679 : [ 2.12321e-005 ]
2680 : [ 1.85597e-005 ]
2681 : [ 1.77359e-005 ]
2682 : [ 1.90458e-005 ]
2683 : [ 1.93439e-005 ]
2684 : [ 2.02701e-005 ]
2685 : [ 2.44563e-005 ]
2686 : [ 1.92157e-005 ]
2687 : [ 1.85695e-005 ]
2688 : [ 2.1416e-005  ]
2689 : [ 2.27992e-005 ]
2690 : [ 1.79057e-005 ]
2691 : [ 2.29147e-005 ]
2692 : [ 2.54002e-005 ]
2693 : [ 2.4576e-005  ]
2694 : [ 1.87449e-005 ]
2695 : [ 1.89184e-005 ]
2696 : [ 2.66089e-005 ]
2697 : [ 1.80095e-005 ]
2698 : [ 2.29298e-005 ]
2699 : [ 2.16298e-005 ]
2700 : [ 2.02519e-005 ]
2701 : [ 1.88452e-005 ]
2702 : [ 2.56119e-005 ]
2703 : [ 1.9403e-005  ]
2704 : [ 1.87858e-005 ]
2705 : [ 2.52838e-005 ]
2706 : [ 2.63809e-005 ]
2707 : [ 1.94383e-005 ]
2708 : [ 2.04498e-005 ]
2709 : [ 2.00603e-005 ]
2710 : [ 1.92603e-005 ]
2711 : [ 1.87341e-005 ]
2712 : [ 2.25198e-005 ]
2713 : [ 2.44155e-005 ]
2714 : [ 2.43689e-005 ]
2715 : [ 2.58359e-005 ]
2716 : [ 2.54369e-005 ]
2717 : [ 2.17656e-005 ]
2718 : [ 2.3532e-005  ]
2719 : [ 1.97659e-005 ]
2720 : [ 1.93564e-005 ]
2721 : [ 1.97555e-005 ]
2722 : [ 1.91524e-005 ]
2723 : [ 2.08177e-005 ]
2724 : [ 2.02674e-005 ]
2725 : [ 1.87534e-005 ]
2726 : [ 2.02957e-005 ]
2727 : [ 2.02406e-005 ]
2728 : [ 2.04621e-005 ]
2729 : [ 2.6421e-005  ]
2730 : [ 2.14426e-005 ]
2731 : [ 1.97752e-005 ]
2732 : [ 1.88616e-005 ]
2733 : [ 2.65753e-005 ]
2734 : [ 1.90226e-005 ]
2735 : [ 1.81687e-005 ]
2736 : [ 2.43761e-005 ]
2737 : [ 1.87221e-005 ]
2738 : [ 2.02025e-005 ]
2739 : [ 1.94011e-005 ]
2740 : [ 2.50989e-005 ]
2741 : [ 2.34394e-005 ]
2742 : [ 2.05095e-005 ]
2743 : [ 1.97944e-005 ]
2744 : [ 2.50374e-005 ]
2745 : [ 1.90675e-005 ]
2746 : [ 1.88814e-005 ]
2747 : [ 2.39042e-005 ]
2748 : [ 2.08186e-005 ]
2749 : [ 2.16695e-005 ]
2750 : [ 1.92869e-005 ]
2751 : [ 1.86003e-005 ]
2752 : [ 1.80082e-005 ]
2753 : [ 2.00276e-005 ]
2754 : [ 2.67376e-005 ]
2755 : [ 2.10308e-005 ]
2756 : [ 2.25371e-005 ]
2757 : [ 2.1115e-005  ]
2758 : [ 1.90388e-005 ]
2759 : [ 2.06181e-005 ]
2760 : [ 2.15128e-005 ]
2761 : [ 2.18115e-005 ]
2762 : [ 2.36925e-005 ]
2763 : [ 2.58884e-005 ]
2764 : [ 2.03309e-005 ]
2765 : [ 2.17243e-005 ]
2766 : [ 2.36328e-005 ]
2767 : [ 1.97558e-005 ]
2768 : [ 2.03949e-005 ]
2769 : [ 2.34323e-005 ]
2770 : [ 2.21525e-005 ]
2771 : [ 2.09626e-005 ]
2772 : [ 2.67365e-005 ]
2773 : [ 1.95772e-005 ]
2774 : [ 1.982e-005   ]
2775 : [ 1.80218e-005 ]
2776 : [ 1.9579e-005  ]
2777 : [ 1.9382e-005  ]
2778 : [ 1.91356e-005 ]
2779 : [ 1.84604e-005 ]
2780 : [ 2.14508e-005 ]
2781 : [ 1.92392e-005 ]
2782 : [ 2.23091e-005 ]
2783 : [ 2.24432e-005 ]
2784 : [ 2.0063e-005  ]
2785 : [ 2.30553e-005 ]
2786 : [ 1.97286e-005 ]
2787 : [ 2.3274e-005  ]
2788 : [ 2.12797e-005 ]
2789 : [ 1.93349e-005 ]
2790 : [ 1.92323e-005 ]
2791 : [ 2.253e-005   ]
2792 : [ 1.96124e-005 ]
2793 : [ 2.20892e-005 ]
2794 : [ 2.09707e-005 ]
2795 : [ 1.97165e-005 ]
2796 : [ 2.23468e-005 ]
2797 : [ 1.87993e-005 ]
2798 : [ 2.26037e-005 ]
2799 : [ 2.24531e-005 ]
2800 : [ 2.25451e-005 ]
2801 : [ 2.2138e-005  ]
2802 : [ 1.85657e-005 ]
2803 : [ 2.00177e-005 ]
2804 : [ 1.9641e-005  ]
2805 : [ 1.85544e-005 ]
2806 : [ 1.97497e-005 ]
2807 : [ 2.29697e-005 ]
2808 : [ 1.80936e-005 ]
2809 : [ 1.89605e-005 ]
2810 : [ 2.7597e-005  ]
2811 : [ 2.64726e-005 ]
2812 : [ 2.51162e-005 ]
2813 : [ 1.91922e-005 ]
2814 : [ 1.88809e-005 ]
2815 : [ 2.053e-005   ]
2816 : [ 2.1209e-005  ]
2817 : [ 1.92457e-005 ]
2818 : [ 1.91308e-005 ]
2819 : [ 2.35819e-005 ]
2820 : [ 2.54237e-005 ]
2821 : [ 2.68e-005    ]
2822 : [ 2.2765e-005  ]
2823 : [ 2.41496e-005 ]
2824 : [ 1.9534e-005  ]
2825 : [ 2.05958e-005 ]
2826 : [ 2.47846e-005 ]
2827 : [ 1.90631e-005 ]
2828 : [ 2.02281e-005 ]
2829 : [ 1.87102e-005 ]
2830 : [ 1.88976e-005 ]
2831 : [ 1.95022e-005 ]
2832 : [ 2.03784e-005 ]
2833 : [ 1.91449e-005 ]
2834 : [ 1.86584e-005 ]
2835 : [ 2.16198e-005 ]
2836 : [ 1.94562e-005 ]
2837 : [ 1.92955e-005 ]
2838 : [ 2.06645e-005 ]
2839 : [ 2.0174e-005  ]
2840 : [ 2.73817e-005 ]
2841 : [ 1.81004e-005 ]
2842 : [ 1.99225e-005 ]
2843 : [ 2.11534e-005 ]
2844 : [ 2.61556e-005 ]
2845 : [ 2.17575e-005 ]
2846 : [ 2.03535e-005 ]
2847 : [ 2.4364e-005  ]
2848 : [ 2.11232e-005 ]
2849 : [ 2.08587e-005 ]
2850 : [ 2.43657e-005 ]
2851 : [ 2.18266e-005 ]
2852 : [ 2.55551e-005 ]
2853 : [ 2.17059e-005 ]
2854 : [ 2.05502e-005 ]
2855 : [ 1.91644e-005 ]
2856 : [ 1.87737e-005 ]
2857 : [ 2.15493e-005 ]
2858 : [ 2.6448e-005  ]
2859 : [ 2.64098e-005 ]
2860 : [ 2.00185e-005 ]
2861 : [ 2.06244e-005 ]
2862 : [ 2.45875e-005 ]
2863 : [ 2.343e-005   ]
2864 : [ 1.93728e-005 ]
2865 : [ 1.94968e-005 ]
2866 : [ 2.59579e-005 ]
2867 : [ 2.25979e-005 ]
2868 : [ 1.97209e-005 ]
2869 : [ 2.06933e-005 ]
2870 : [ 2.3695e-005  ]
2871 : [ 1.95624e-005 ]
2872 : [ 2.43745e-005 ]
2873 : [ 2.19484e-005 ]
2874 : [ 2.30415e-005 ]
2875 : [ 2.34884e-005 ]
2876 : [ 2.35121e-005 ]
2877 : [ 2.24306e-005 ]
2878 : [ 2.16e-005    ]
2879 : [ 1.91516e-005 ]
2880 : [ 2.4793e-005  ]
2881 : [ 2.2321e-005  ]
2882 : [ 1.89918e-005 ]
2883 : [ 2.20269e-005 ]
2884 : [ 2.07484e-005 ]
2885 : [ 1.99939e-005 ]
2886 : [ 2.50515e-005 ]
2887 : [ 2.43245e-005 ]
2888 : [ 1.90182e-005 ]
2889 : [ 2.62086e-005 ]
2890 : [ 1.87488e-005 ]
2891 : [ 1.96598e-005 ]
2892 : [ 2.53358e-005 ]
2893 : [ 2.64112e-005 ]
2894 : [ 2.4534e-005  ]
2895 : [ 2.42696e-005 ]
2896 : [ 1.90993e-005 ]
2897 : [ 2.03585e-005 ]
2898 : [ 2.1943e-005  ]
2899 : [ 1.94382e-005 ]
2900 : [ 2.00025e-005 ]
2901 : [ 1.94024e-005 ]
2902 : [ 2.6255e-005  ]
2903 : [ 2.03585e-005 ]
2904 : [ 1.84161e-005 ]
2905 : [ 2.06543e-005 ]
2906 : [ 2.10403e-005 ]
2907 : [ 2.04188e-005 ]
2908 : [ 2.28568e-005 ]
2909 : [ 2.23467e-005 ]
2910 : [ 2.10745e-005 ]
2911 : [ 1.9397e-005  ]
2912 : [ 2.18007e-005 ]
2913 : [ 2.00488e-005 ]
2914 : [ 2.49566e-005 ]
2915 : [ 2.32923e-005 ]
2916 : [ 2.21598e-005 ]
2917 : [ 2.09751e-005 ]
2918 : [ 2.0008e-005  ]
2919 : [ 1.86216e-005 ]
2920 : [ 1.93965e-005 ]
2921 : [ 1.87597e-005 ]
2922 : [ 1.8617e-005  ]
2923 : [ 2.34913e-005 ]
2924 : [ 2.29832e-005 ]
2925 : [ 2.59205e-005 ]
2926 : [ 1.96709e-005 ]
2927 : [ 2.00608e-005 ]
2928 : [ 2.56066e-005 ]
2929 : [ 2.56207e-005 ]
2930 : [ 2.15068e-005 ]
2931 : [ 1.99161e-005 ]
2932 : [ 2.55768e-005 ]
2933 : [ 2.31258e-005 ]
2934 : [ 2.07624e-005 ]
2935 : [ 1.89934e-005 ]
2936 : [ 2.096e-005   ]
2937 : [ 1.96352e-005 ]
2938 : [ 2.19638e-005 ]
2939 : [ 2.60474e-005 ]
2940 : [ 2.14323e-005 ]
2941 : [ 2.30875e-005 ]
2942 : [ 2.17873e-005 ]
2943 : [ 1.90875e-005 ]
2944 : [ 2.21128e-005 ]
2945 : [ 2.32441e-005 ]
2946 : [ 1.94688e-005 ]
2947 : [ 1.88801e-005 ]
2948 : [ 2.5422e-005  ]
2949 : [ 2.00029e-005 ]
2950 : [ 2.04159e-005 ]
2951 : [ 1.85494e-005 ]
2952 : [ 2.09101e-005 ]
2953 : [ 2.14147e-005 ]
2954 : [ 2.20668e-005 ]
2955 : [ 1.98186e-005 ]
2956 : [ 1.89813e-005 ]
2957 : [ 2.52414e-005 ]
2958 : [ 2.03202e-005 ]
2959 : [ 1.91331e-005 ]
2960 : [ 2.01547e-005 ]
2961 : [ 2.27791e-005 ]
2962 : [ 2.31464e-005 ]
2963 : [ 1.90767e-005 ]
2964 : [ 2.43233e-005 ]
2965 : [ 2.02567e-005 ]
2966 : [ 1.99264e-005 ]
2967 : [ 1.98718e-005 ]
2968 : [ 2.38307e-005 ]
2969 : [ 2.01749e-005 ]
2970 : [ 2.23609e-005 ]
2971 : [ 1.88639e-005 ]
2972 : [ 2.70167e-005 ]
2973 : [ 2.22411e-005 ]
2974 : [ 2.02269e-005 ]
2975 : [ 2.05226e-005 ]
2976 : [ 2.74541e-005 ]
2977 : [ 1.89651e-005 ]
2978 : [ 2.20506e-005 ]
2979 : [ 1.91657e-005 ]
2980 : [ 2.00372e-005 ]
2981 : [ 1.88573e-005 ]
2982 : [ 2.28671e-005 ]
2983 : [ 2.08257e-005 ]
2984 : [ 2.28466e-005 ]
2985 : [ 1.96943e-005 ]
2986 : [ 1.95045e-005 ]
2987 : [ 1.91675e-005 ]
2988 : [ 1.94155e-005 ]
2989 : [ 1.88909e-005 ]
2990 : [ 2.63239e-005 ]
2991 : [ 2.10165e-005 ]
2992 : [ 1.92721e-005 ]
2993 : [ 1.84617e-005 ]
2994 : [ 1.90278e-005 ]
2995 : [ 2.72444e-005 ]
2996 : [ 2.13567e-005 ]
2997 : [ 1.91673e-005 ]
2998 : [ 2.63898e-005 ]
2999 : [ 1.94431e-005 ]
3000 : [ 2.14319e-005 ]
3001 : [ 1.98078e-005 ]
3002 : [ 2.2624e-005  ]
3003 : [ 1.90448e-005 ]
3004 : [ 2.49681e-005 ]
3005 : [ 1.89285e-005 ]
3006 : [ 2.36e-005    ]
3007 : [ 2.44683e-005 ]
3008 : [ 1.89483e-005 ]
3009 : [ 2.29167e-005 ]
3010 : [ 1.93556e-005 ]
3011 : [ 2.13578e-005 ]
3012 : [ 1.8256e-005  ]
3013 : [ 2.47418e-005 ]
3014 : [ 2.11004e-005 ]
3015 : [ 2.08642e-005 ]
3016 : [ 2.04783e-005 ]
3017 : [ 1.88836e-005 ]
3018 : [ 1.96634e-005 ]
3019 : [ 1.8946e-005  ]
3020 : [ 2.07948e-005 ]
3021 : [ 1.80956e-005 ]
3022 : [ 2.20816e-005 ]
3023 : [ 1.80597e-005 ]
3024 : [ 1.84025e-005 ]
3025 : [ 1.92733e-005 ]
3026 : [ 1.94021e-005 ]
3027 : [ 1.92051e-005 ]
3028 : [ 2.03915e-005 ]
3029 : [ 1.96583e-005 ]
3030 : [ 2.4103e-005  ]
3031 : [ 2.00375e-005 ]
3032 : [ 2.54596e-005 ]
3033 : [ 2.00223e-005 ]
3034 : [ 2.10033e-005 ]
3035 : [ 2.18495e-005 ]
3036 : [ 1.96704e-005 ]
3037 : [ 2.25722e-005 ]
3038 : [ 1.95585e-005 ]
3039 : [ 2.2524e-005  ]
3040 : [ 2.33113e-005 ]
3041 : [ 1.93294e-005 ]
3042 : [ 1.84152e-005 ]
3043 : [ 1.93112e-005 ]
3044 : [ 2.21784e-005 ]
3045 : [ 1.99621e-005 ]
3046 : [ 1.99959e-005 ]
3047 : [ 2.47455e-005 ]
3048 : [ 1.96603e-005 ]
3049 : [ 1.87874e-005 ]
3050 : [ 2.00627e-005 ]
3051 : [ 2.398e-005   ]
3052 : [ 2.4658e-005  ]
3053 : [ 1.98043e-005 ]
3054 : [ 2.15457e-005 ]
3055 : [ 1.92572e-005 ]
3056 : [ 2.10577e-005 ]
3057 : [ 1.82396e-005 ]
3058 : [ 2.23963e-005 ]
3059 : [ 2.04356e-005 ]
3060 : [ 1.93935e-005 ]
3061 : [ 2.35959e-005 ]
3062 : [ 1.92918e-005 ]
3063 : [ 2.13691e-005 ]
3064 : [ 1.87248e-005 ]
3065 : [ 1.8855e-005  ]
3066 : [ 2.05938e-005 ]
3067 : [ 2.70505e-005 ]
3068 : [ 2.53065e-005 ]
3069 : [ 1.81232e-005 ]
3070 : [ 1.99202e-005 ]
3071 : [ 2.0714e-005  ]
3072 : [ 2.25092e-005 ]
3073 : [ 2.08477e-005 ]
3074 : [ 1.95706e-005 ]
3075 : [ 1.82021e-005 ]
3076 : [ 2.42408e-005 ]
3077 : [ 2.36861e-005 ]
3078 : [ 2.01648e-005 ]
3079 : [ 2.24265e-005 ]
3080 : [ 2.04625e-005 ]
3081 : [ 2.03144e-005 ]
3082 : [ 2.00299e-005 ]
3083 : [ 2.36134e-005 ]
3084 : [ 1.90804e-005 ]
3085 : [ 1.95109e-005 ]
3086 : [ 1.9334e-005  ]
3087 : [ 2.51975e-005 ]
3088 : [ 1.8138e-005  ]
3089 : [ 1.9676e-005  ]
3090 : [ 1.77445e-005 ]
3091 : [ 1.90744e-005 ]
3092 : [ 2.36256e-005 ]
3093 : [ 2.67559e-005 ]
3094 : [ 2.71616e-005 ]
3095 : [ 2.82435e-005 ]
3096 : [ 1.94191e-005 ]
3097 : [ 1.82037e-005 ]
3098 : [ 1.9142e-005  ]
3099 : [ 1.84649e-005 ]
3100 : [ 1.91589e-005 ]
3101 : [ 2.27702e-005 ]
3102 : [ 1.85783e-005 ]
3103 : [ 1.92116e-005 ]
3104 : [ 2.012e-005   ]
3105 : [ 2.13055e-005 ]
3106 : [ 1.9915e-005  ]
3107 : [ 1.91853e-005 ]
3108 : [ 1.94426e-005 ]
3109 : [ 1.87159e-005 ]
3110 : [ 2.35638e-005 ]
3111 : [ 2.00699e-005 ]
3112 : [ 2.34993e-005 ]
3113 : [ 1.89876e-005 ]
3114 : [ 2.41286e-005 ]
3115 : [ 1.88442e-005 ]
3116 : [ 2.05373e-005 ]
3117 : [ 1.8918e-005  ]
3118 : [ 1.87518e-005 ]
3119 : [ 2.30625e-005 ]
3120 : [ 1.90237e-005 ]
3121 : [ 2.43426e-005 ]
3122 : [ 2.12476e-005 ]
3123 : [ 1.99667e-005 ]
3124 : [ 1.93322e-005 ]
3125 : [ 1.84748e-005 ]
3126 : [ 1.9901e-005  ]
3127 : [ 2.41341e-005 ]
3128 : [ 1.90789e-005 ]
3129 : [ 2.56535e-005 ]
3130 : [ 1.9448e-005  ]
3131 : [ 1.9667e-005  ]
3132 : [ 1.89314e-005 ]
3133 : [ 2.10634e-005 ]
3134 : [ 2.35533e-005 ]
3135 : [ 2.18458e-005 ]
3136 : [ 2.0676e-005  ]
3137 : [ 2.19395e-005 ]
3138 : [ 1.91694e-005 ]
3139 : [ 2.26216e-005 ]
3140 : [ 1.96817e-005 ]
3141 : [ 1.97215e-005 ]
3142 : [ 1.98206e-005 ]
3143 : [ 1.94249e-005 ]
3144 : [ 1.93064e-005 ]
3145 : [ 1.97481e-005 ]
3146 : [ 2.0816e-005  ]
3147 : [ 1.9217e-005  ]
3148 : [ 1.89484e-005 ]
3149 : [ 2.58831e-005 ]
3150 : [ 2.06765e-005 ]
3151 : [ 2.11876e-005 ]
3152 : [ 1.90811e-005 ]
3153 : [ 2.5739e-005  ]
3154 : [ 2.14851e-005 ]
3155 : [ 2.45799e-005 ]
3156 : [ 1.93123e-005 ]
3157 : [ 2.00745e-005 ]
3158 : [ 2.26609e-005 ]
3159 : [ 2.4634e-005  ]
3160 : [ 2.10268e-005 ]
3161 : [ 2.37642e-005 ]
3162 : [ 2.01751e-005 ]
3163 : [ 2.52142e-005 ]
3164 : [ 2.10069e-005 ]
3165 : [ 2.46654e-005 ]
3166 : [ 2.25142e-005 ]
3167 : [ 1.93182e-005 ]
3168 : [ 2.32594e-005 ]
3169 : [ 2.3671e-005  ]
3170 : [ 2.34294e-005 ]
3171 : [ 1.8766e-005  ]
3172 : [ 2.19705e-005 ]
3173 : [ 2.20166e-005 ]
3174 : [ 1.92556e-005 ]
3175 : [ 1.79681e-005 ]
3176 : [ 1.89016e-005 ]
3177 : [ 2.19123e-005 ]
3178 : [ 2.21607e-005 ]
3179 : [ 2.39512e-005 ]
3180 : [ 1.97136e-005 ]
3181 : [ 2.11593e-005 ]
3182 : [ 1.87677e-005 ]
3183 : [ 2.67395e-005 ]
3184 : [ 2.00389e-005 ]
3185 : [ 2.59576e-005 ]
3186 : [ 1.95611e-005 ]
3187 : [ 2.02887e-005 ]
3188 : [ 2.10441e-005 ]
3189 : [ 1.94486e-005 ]
3190 : [ 1.89956e-005 ]
3191 : [ 1.91804e-005 ]
3192 : [ 2.39608e-005 ]
3193 : [ 1.90922e-005 ]
3194 : [ 2.14191e-005 ]
3195 : [ 1.9635e-005  ]
3196 : [ 2.2225e-005  ]
3197 : [ 1.90004e-005 ]
3198 : [ 2.44202e-005 ]
3199 : [ 1.96445e-005 ]
3200 : [ 2.368e-005   ]
3201 : [ 1.9921e-005  ]
3202 : [ 2.07204e-005 ]
3203 : [ 2.00973e-005 ]
3204 : [ 1.93079e-005 ]
3205 : [ 1.89607e-005 ]
3206 : [ 1.98061e-005 ]
3207 : [ 1.90653e-005 ]
3208 : [ 2.20082e-005 ]
3209 : [ 2.01171e-005 ]
3210 : [ 1.91462e-005 ]
3211 : [ 1.91491e-005 ]
3212 : [ 1.89501e-005 ]
3213 : [ 2.25611e-005 ]
3214 : [ 2.50224e-005 ]
3215 : [ 2.33626e-005 ]
3216 : [ 1.9149e-005  ]
3217 : [ 2.12444e-005 ]
3218 : [ 2.26094e-005 ]
3219 : [ 1.939e-005   ]
3220 : [ 2.79234e-005 ]
3221 : [ 1.85907e-005 ]
3222 : [ 2.44642e-005 ]
3223 : [ 1.81358e-005 ]
3224 : [ 1.95101e-005 ]
3225 : [ 2.36488e-005 ]
3226 : [ 2.06408e-005 ]
3227 : [ 2.34821e-005 ]
3228 : [ 1.96964e-005 ]
3229 : [ 1.90153e-005 ]
3230 : [ 2.00394e-005 ]
3231 : [ 1.85519e-005 ]
3232 : [ 2.24305e-005 ]
3233 : [ 1.96771e-005 ]
3234 : [ 2.20821e-005 ]
3235 : [ 1.98612e-005 ]
3236 : [ 1.89495e-005 ]
3237 : [ 1.88653e-005 ]
3238 : [ 1.88092e-005 ]
3239 : [ 2.47819e-005 ]
3240 : [ 1.98211e-005 ]
3241 : [ 1.89245e-005 ]
3242 : [ 2.27325e-005 ]
3243 : [ 2.2924e-005  ]
3244 : [ 1.8777e-005  ]
3245 : [ 1.9534e-005  ]
3246 : [ 2.1654e-005  ]
3247 : [ 1.84635e-005 ]
3248 : [ 1.8141e-005  ]
3249 : [ 1.97413e-005 ]
3250 : [ 1.96293e-005 ]
3251 : [ 2.55585e-005 ]
3252 : [ 2.30866e-005 ]
3253 : [ 2.50689e-005 ]
3254 : [ 1.93902e-005 ]
3255 : [ 2.20557e-005 ]
3256 : [ 2.0298e-005  ]
3257 : [ 2.00869e-005 ]
3258 : [ 2.3472e-005  ]
3259 : [ 2.17492e-005 ]
3260 : [ 2.21706e-005 ]
3261 : [ 2.01677e-005 ]
3262 : [ 2.1156e-005  ]
3263 : [ 2.20517e-005 ]
3264 : [ 2.15673e-005 ]
3265 : [ 2.29354e-005 ]
3266 : [ 2.04616e-005 ]
3267 : [ 1.96852e-005 ]
3268 : [ 1.95753e-005 ]
3269 : [ 2.64074e-005 ]
3270 : [ 1.83349e-005 ]
3271 : [ 2.24356e-005 ]
3272 : [ 2.30872e-005 ]
3273 : [ 2.55074e-005 ]
3274 : [ 1.92863e-005 ]
3275 : [ 2.22703e-005 ]
3276 : [ 2.41434e-005 ]
3277 : [ 1.97679e-005 ]
3278 : [ 1.9898e-005  ]
3279 : [ 1.9862e-005  ]
3280 : [ 2.53508e-005 ]
3281 : [ 1.91909e-005 ]
3282 : [ 1.95505e-005 ]
3283 : [ 2.02001e-005 ]
3284 : [ 2.13511e-005 ]
3285 : [ 2.50138e-005 ]
3286 : [ 2.4857e-005  ]
3287 : [ 2.14828e-005 ]
3288 : [ 2.24822e-005 ]
3289 : [ 1.85105e-005 ]
3290 : [ 1.96129e-005 ]
3291 : [ 1.92546e-005 ]
3292 : [ 1.97679e-005 ]
3293 : [ 2.65774e-005 ]
3294 : [ 2.45172e-005 ]
3295 : [ 1.88147e-005 ]
3296 : [ 2.14563e-005 ]
3297 : [ 1.95562e-005 ]
3298 : [ 2.12527e-005 ]
3299 : [ 2.24634e-005 ]
3300 : [ 2.38953e-005 ]
3301 : [ 2.69663e-005 ]
3302 : [ 2.17969e-005 ]
3303 : [ 1.98321e-005 ]
3304 : [ 2.11658e-005 ]
3305 : [ 2.22471e-005 ]
3306 : [ 1.91547e-005 ]
3307 : [ 2.2865e-005  ]
3308 : [ 1.8454e-005  ]
3309 : [ 2.42059e-005 ]
3310 : [ 2.24615e-005 ]
3311 : [ 2.28872e-005 ]
3312 : [ 1.96609e-005 ]
3313 : [ 1.91189e-005 ]
3314 : [ 2.01967e-005 ]
3315 : [ 1.80464e-005 ]
3316 : [ 1.90701e-005 ]
3317 : [ 1.95424e-005 ]
3318 : [ 2.13137e-005 ]
3319 : [ 1.90135e-005 ]
3320 : [ 2.72082e-005 ]
3321 : [ 1.99986e-005 ]
3322 : [ 1.92556e-005 ]
3323 : [ 1.98726e-005 ]
3324 : [ 2.00671e-005 ]
3325 : [ 1.85777e-005 ]
3326 : [ 2.25109e-005 ]
3327 : [ 1.94717e-005 ]
3328 : [ 1.9584e-005  ]
3329 : [ 1.97877e-005 ]
3330 : [ 2.29979e-005 ]
3331 : [ 2.30607e-005 ]
3332 : [ 2.43023e-005 ]
3333 : [ 1.91275e-005 ]
3334 : [ 2.55939e-005 ]
3335 : [ 2.68042e-005 ]
3336 : [ 1.89355e-005 ]
3337 : [ 1.85863e-005 ]
3338 : [ 2.02159e-005 ]
3339 : [ 2.69702e-005 ]
3340 : [ 1.90656e-005 ]
3341 : [ 2.51432e-005 ]
3342 : [ 1.89675e-005 ]
3343 : [ 2.08061e-005 ]
3344 : [ 2.43937e-005 ]
3345 : [ 2.48101e-005 ]
3346 : [ 1.89146e-005 ]
3347 : [ 1.96997e-005 ]
3348 : [ 2.21217e-005 ]
3349 : [ 1.93638e-005 ]
3350 : [ 2.12161e-005 ]
3351 : [ 2.11374e-005 ]
3352 : [ 1.94194e-005 ]
3353 : [ 2.42348e-005 ]
3354 : [ 2.53838e-005 ]
3355 : [ 2.03693e-005 ]
3356 : [ 2.11911e-005 ]
3357 : [ 2.03289e-005 ]
3358 : [ 2.1782e-005  ]
3359 : [ 2.07085e-005 ]
3360 : [ 2.05512e-005 ]
3361 : [ 1.89591e-005 ]
3362 : [ 2.16855e-005 ]
3363 : [ 2.10826e-005 ]
3364 : [ 2.67866e-005 ]
3365 : [ 2.26199e-005 ]
3366 : [ 2.60129e-005 ]
3367 : [ 2.16149e-005 ]
3368 : [ 2.50211e-005 ]
3369 : [ 2.0427e-005  ]
3370 : [ 2.05191e-005 ]
3371 : [ 2.08298e-005 ]
3372 : [ 2.00627e-005 ]
3373 : [ 2.17516e-005 ]
3374 : [ 2.64926e-005 ]
3375 : [ 2.40428e-005 ]
3376 : [ 2.79424e-005 ]
3377 : [ 1.9861e-005  ]
3378 : [ 2.06804e-005 ]
3379 : [ 2.09656e-005 ]
3380 : [ 2.00466e-005 ]
3381 : [ 1.97509e-005 ]
3382 : [ 1.99165e-005 ]
3383 : [ 2.26342e-005 ]
3384 : [ 1.90362e-005 ]
3385 : [ 2.19124e-005 ]
3386 : [ 1.92766e-005 ]
3387 : [ 2.10275e-005 ]
3388 : [ 1.86185e-005 ]
3389 : [ 2.19541e-005 ]
3390 : [ 2.03964e-005 ]
3391 : [ 2.39456e-005 ]
3392 : [ 1.93366e-005 ]
3393 : [ 1.90842e-005 ]
3394 : [ 2.37756e-005 ]
3395 : [ 2.49402e-005 ]
3396 : [ 2.47835e-005 ]
3397 : [ 1.91199e-005 ]
3398 : [ 2.09659e-005 ]
3399 : [ 1.90796e-005 ]
3400 : [ 2.33117e-005 ]
3401 : [ 1.90297e-005 ]
3402 : [ 2.31434e-005 ]
3403 : [ 2.09953e-005 ]
3404 : [ 2.332e-005   ]
3405 : [ 1.96123e-005 ]
3406 : [ 1.90527e-005 ]
3407 : [ 1.93071e-005 ]
3408 : [ 2.5679e-005  ]
3409 : [ 1.92019e-005 ]
3410 : [ 1.79421e-005 ]
3411 : [ 1.97975e-005 ]
3412 : [ 2.36715e-005 ]
3413 : [ 1.86647e-005 ]
3414 : [ 1.92012e-005 ]
3415 : [ 1.94629e-005 ]
3416 : [ 2.12259e-005 ]
3417 : [ 2.03005e-005 ]
3418 : [ 1.79925e-005 ]
3419 : [ 2.10799e-005 ]
3420 : [ 2.70175e-005 ]
3421 : [ 2.60901e-005 ]
3422 : [ 2.45948e-005 ]
3423 : [ 1.91339e-005 ]
3424 : [ 2.04242e-005 ]
3425 : [ 1.95262e-005 ]
3426 : [ 1.98055e-005 ]
3427 : [ 2.28299e-005 ]
3428 : [ 2.08227e-005 ]
3429 : [ 2.45926e-005 ]
3430 : [ 2.13471e-005 ]
3431 : [ 2.34917e-005 ]
3432 : [ 1.92453e-005 ]
3433 : [ 1.9383e-005  ]
3434 : [ 2.24973e-005 ]
3435 : [ 1.96506e-005 ]
3436 : [ 1.96752e-005 ]
3437 : [ 2.44719e-005 ]
3438 : [ 1.91682e-005 ]
3439 : [ 1.96216e-005 ]
3440 : [ 2.32739e-005 ]
3441 : [ 1.90362e-005 ]
3442 : [ 1.96477e-005 ]
3443 : [ 1.9489e-005  ]
3444 : [ 2.01525e-005 ]
3445 : [ 1.99966e-005 ]
3446 : [ 2.2499e-005  ]
3447 : [ 1.87199e-005 ]
3448 : [ 1.82949e-005 ]
3449 : [ 2.20814e-005 ]
3450 : [ 2.01085e-005 ]
3451 : [ 1.81105e-005 ]
3452 : [ 2.20312e-005 ]
3453 : [ 1.99095e-005 ]
3454 : [ 1.90071e-005 ]
3455 : [ 2.10935e-005 ]
3456 : [ 1.97061e-005 ]
3457 : [ 2.70597e-005 ]
3458 : [ 2.62924e-005 ]
3459 : [ 2.6865e-005  ]
3460 : [ 2.17508e-005 ]
3461 : [ 1.97442e-005 ]
3462 : [ 2.23189e-005 ]
3463 : [ 1.88835e-005 ]
3464 : [ 1.91277e-005 ]
3465 : [ 1.94965e-005 ]
3466 : [ 2.0356e-005  ]
3467 : [ 2.03546e-005 ]
3468 : [ 2.08823e-005 ]
3469 : [ 2.00424e-005 ]
3470 : [ 2.24634e-005 ]
3471 : [ 1.89269e-005 ]
3472 : [ 2.12064e-005 ]
3473 : [ 1.89692e-005 ]
3474 : [ 1.90802e-005 ]
3475 : [ 2.08302e-005 ]
3476 : [ 2.0244e-005  ]
3477 : [ 2.21514e-005 ]
3478 : [ 2.11584e-005 ]
3479 : [ 2.07758e-005 ]
3480 : [ 1.85067e-005 ]
3481 : [ 2.00068e-005 ]
3482 : [ 1.89454e-005 ]
3483 : [ 2.21968e-005 ]
3484 : [ 2.43604e-005 ]
3485 : [ 2.21878e-005 ]
3486 : [ 1.80836e-005 ]
3487 : [ 1.85804e-005 ]
3488 : [ 1.90908e-005 ]
3489 : [ 2.04985e-005 ]
3490 : [ 2.082e-005   ]
3491 : [ 1.87246e-005 ]
3492 : [ 2.13659e-005 ]
3493 : [ 2.05445e-005 ]
3494 : [ 1.90667e-005 ]
3495 : [ 1.89197e-005 ]
3496 : [ 2.24237e-005 ]
3497 : [ 1.78545e-005 ]
3498 : [ 1.91287e-005 ]
3499 : [ 2.11297e-005 ]
3500 : [ 1.99569e-005 ]
3501 : [ 2.0533e-005  ]
3502 : [ 2.29613e-005 ]
3503 : [ 2.52539e-005 ]
3504 : [ 1.90181e-005 ]
3505 : [ 2.32977e-005 ]
3506 : [ 1.79792e-005 ]
3507 : [ 2.1866e-005  ]
3508 : [ 1.99159e-005 ]
3509 : [ 2.36804e-005 ]
3510 : [ 2.04243e-005 ]
3511 : [ 1.94092e-005 ]
3512 : [ 2.74659e-005 ]
3513 : [ 2.09658e-005 ]
3514 : [ 2.70784e-005 ]
3515 : [ 1.95469e-005 ]
3516 : [ 2.24869e-005 ]
3517 : [ 2.39286e-005 ]
3518 : [ 1.82234e-005 ]
3519 : [ 2.44059e-005 ]
3520 : [ 2.35693e-005 ]
3521 : [ 1.94199e-005 ]
3522 : [ 1.91153e-005 ]
3523 : [ 2.41949e-005 ]
3524 : [ 1.89637e-005 ]
3525 : [ 2.23214e-005 ]
3526 : [ 1.90785e-005 ]
3527 : [ 2.04928e-005 ]
3528 : [ 2.71362e-005 ]
3529 : [ 1.82458e-005 ]
3530 : [ 1.83213e-005 ]
3531 : [ 2.31785e-005 ]
3532 : [ 2.45139e-005 ]
3533 : [ 1.94001e-005 ]
3534 : [ 1.93629e-005 ]
3535 : [ 2.0522e-005  ]
3536 : [ 2.07245e-005 ]
3537 : [ 2.07807e-005 ]
3538 : [ 2.28285e-005 ]
3539 : [ 1.9664e-005  ]
3540 : [ 1.901e-005   ]
3541 : [ 1.92316e-005 ]
3542 : [ 2.00084e-005 ]
3543 : [ 1.99799e-005 ]
3544 : [ 2.10372e-005 ]
3545 : [ 1.97536e-005 ]
3546 : [ 1.91141e-005 ]
3547 : [ 2.05032e-005 ]
3548 : [ 2.26713e-005 ]
3549 : [ 1.91056e-005 ]
3550 : [ 2.16242e-005 ]
3551 : [ 2.40229e-005 ]
3552 : [ 1.9206e-005  ]
3553 : [ 2.01178e-005 ]
3554 : [ 2.45023e-005 ]
3555 : [ 2.00889e-005 ]
3556 : [ 1.96593e-005 ]
3557 : [ 1.8256e-005  ]
3558 : [ 2.21306e-005 ]
3559 : [ 2.6421e-005  ]
3560 : [ 2.03329e-005 ]
3561 : [ 1.85757e-005 ]
3562 : [ 2.17043e-005 ]
3563 : [ 1.94767e-005 ]
3564 : [ 1.92667e-005 ]
3565 : [ 2.04117e-005 ]
3566 : [ 1.94279e-005 ]
3567 : [ 2.0345e-005  ]
3568 : [ 1.9085e-005  ]
3569 : [ 1.97657e-005 ]
3570 : [ 2.10455e-005 ]
3571 : [ 2.46315e-005 ]
3572 : [ 1.86992e-005 ]
3573 : [ 1.96302e-005 ]
3574 : [ 2.02163e-005 ]
3575 : [ 1.9381e-005  ]
3576 : [ 2.09763e-005 ]
3577 : [ 1.83978e-005 ]
3578 : [ 1.83028e-005 ]
3579 : [ 2.32117e-005 ]
3580 : [ 2.31942e-005 ]
3581 : [ 2.04419e-005 ]
3582 : [ 1.9162e-005  ]
3583 : [ 1.92805e-005 ]
3584 : [ 2.11028e-005 ]
3585 : [ 1.95445e-005 ]
3586 : [ 2.64719e-005 ]
3587 : [ 2.52612e-005 ]
3588 : [ 1.98029e-005 ]
3589 : [ 1.85669e-005 ]
3590 : [ 2.21053e-005 ]
3591 : [ 2.29164e-005 ]
3592 : [ 1.91806e-005 ]
3593 : [ 2.46412e-005 ]
3594 : [ 2.24824e-005 ]
3595 : [ 1.95848e-005 ]
3596 : [ 2.48227e-005 ]
3597 : [ 2.07855e-005 ]
3598 : [ 2.33279e-005 ]
3599 : [ 2.56672e-005 ]
3600 : [ 1.91468e-005 ]
3601 : [ 2.54343e-005 ]
3602 : [ 1.92901e-005 ]
3603 : [ 2.35486e-005 ]
3604 : [ 1.89543e-005 ]
3605 : [ 2.00491e-005 ]
3606 : [ 2.01779e-005 ]
3607 : [ 2.37811e-005 ]
3608 : [ 2.11201e-005 ]
3609 : [ 2.13701e-005 ]
3610 : [ 1.90166e-005 ]
3611 : [ 1.9333e-005  ]
3612 : [ 2.37319e-005 ]
3613 : [ 1.93591e-005 ]
3614 : [ 2.28195e-005 ]
3615 : [ 2.41732e-005 ]
3616 : [ 2.11066e-005 ]
3617 : [ 1.89688e-005 ]
3618 : [ 1.85893e-005 ]
3619 : [ 2.18061e-005 ]
3620 : [ 2.00204e-005 ]
3621 : [ 2.15876e-005 ]
3622 : [ 2.27599e-005 ]
3623 : [ 2.144e-005   ]
3624 : [ 2.72787e-005 ]
3625 : [ 2.26874e-005 ]
3626 : [ 2.40626e-005 ]
3627 : [ 2.33216e-005 ]
3628 : [ 2.13424e-005 ]
3629 : [ 2.00036e-005 ]
3630 : [ 2.00542e-005 ]
3631 : [ 2.30932e-005 ]
3632 : [ 1.96562e-005 ]
3633 : [ 2.38916e-005 ]
3634 : [ 1.90048e-005 ]
3635 : [ 2.26701e-005 ]
3636 : [ 2.088e-005   ]
3637 : [ 2.0353e-005  ]
3638 : [ 2.15139e-005 ]
3639 : [ 2.18171e-005 ]
3640 : [ 2.05729e-005 ]
3641 : [ 2.38122e-005 ]
3642 : [ 2.46561e-005 ]
3643 : [ 1.95067e-005 ]
3644 : [ 1.89818e-005 ]
3645 : [ 1.92309e-005 ]
3646 : [ 1.95911e-005 ]
3647 : [ 1.9119e-005  ]
3648 : [ 2.60067e-005 ]
3649 : [ 1.81452e-005 ]
3650 : [ 2.18269e-005 ]
3651 : [ 2.36712e-005 ]
3652 : [ 2.21483e-005 ]
3653 : [ 2.37195e-005 ]
3654 : [ 1.8615e-005  ]
3655 : [ 1.7797e-005  ]
3656 : [ 2.60949e-005 ]
3657 : [ 2.06986e-005 ]
3658 : [ 2.01521e-005 ]
3659 : [ 1.93744e-005 ]
3660 : [ 1.97618e-005 ]
3661 : [ 1.86642e-005 ]
3662 : [ 2.15153e-005 ]
3663 : [ 2.0826e-005  ]
3664 : [ 1.96435e-005 ]
3665 : [ 2.40421e-005 ]
3666 : [ 2.33973e-005 ]
3667 : [ 2.30112e-005 ]
3668 : [ 2.59494e-005 ]
3669 : [ 2.62162e-005 ]
3670 : [ 2.53378e-005 ]
3671 : [ 2.13188e-005 ]
3672 : [ 1.95075e-005 ]
3673 : [ 2.42212e-005 ]
3674 : [ 2.03613e-005 ]
3675 : [ 1.95828e-005 ]
3676 : [ 2.66497e-005 ]
3677 : [ 1.89523e-005 ]
3678 : [ 1.9747e-005  ]
3679 : [ 1.84978e-005 ]
3680 : [ 2.36481e-005 ]
3681 : [ 1.95421e-005 ]
3682 : [ 2.21029e-005 ]
3683 : [ 1.9273e-005  ]
3684 : [ 1.89742e-005 ]
3685 : [ 1.86454e-005 ]
3686 : [ 2.1735e-005  ]
3687 : [ 1.86794e-005 ]
3688 : [ 1.88953e-005 ]
3689 : [ 1.9616e-005  ]
3690 : [ 2.58302e-005 ]
3691 : [ 2.1399e-005  ]
3692 : [ 2.00392e-005 ]
3693 : [ 2.12131e-005 ]
3694 : [ 2.63158e-005 ]
3695 : [ 2.4306e-005  ]
3696 : [ 1.87451e-005 ]
3697 : [ 2.27405e-005 ]
3698 : [ 1.87868e-005 ]
3699 : [ 1.88894e-005 ]
3700 : [ 2.46978e-005 ]
3701 : [ 2.44293e-005 ]
3702 : [ 2.4979e-005  ]
3703 : [ 1.97898e-005 ]
3704 : [ 1.9581e-005  ]
3705 : [ 2.66743e-005 ]
3706 : [ 1.98562e-005 ]
3707 : [ 2.09511e-005 ]
3708 : [ 1.98127e-005 ]
3709 : [ 2.00536e-005 ]
3710 : [ 2.13902e-005 ]
3711 : [ 2.06463e-005 ]
3712 : [ 1.94685e-005 ]
3713 : [ 1.99164e-005 ]
3714 : [ 2.2078e-005  ]
3715 : [ 2.34756e-005 ]
3716 : [ 2.06614e-005 ]
3717 : [ 1.94482e-005 ]
3718 : [ 2.38185e-005 ]
3719 : [ 2.21531e-005 ]
3720 : [ 2.30265e-005 ]
3721 : [ 2.0436e-005  ]
3722 : [ 2.2317e-005  ]
3723 : [ 1.88818e-005 ]
3724 : [ 2.05813e-005 ]
3725 : [ 2.72826e-005 ]
3726 : [ 2.21093e-005 ]
3727 : [ 2.3121e-005  ]
3728 : [ 2.56099e-005 ]
3729 : [ 1.9917e-005  ]
3730 : [ 2.45138e-005 ]
3731 : [ 2.0803e-005  ]
3732 : [ 2.05512e-005 ]
3733 : [ 1.92229e-005 ]
3734 : [ 2.08542e-005 ]
3735 : [ 2.04554e-005 ]
3736 : [ 1.86143e-005 ]
3737 : [ 2.15949e-005 ]
3738 : [ 2.08768e-005 ]
3739 : [ 2.24853e-005 ]
3740 : [ 1.94798e-005 ]
3741 : [ 1.9987e-005  ]
3742 : [ 1.96047e-005 ]
3743 : [ 2.15766e-005 ]
3744 : [ 1.94176e-005 ]
3745 : [ 2.29192e-005 ]
3746 : [ 1.94317e-005 ]
3747 : [ 1.91207e-005 ]
3748 : [ 1.83955e-005 ]
3749 : [ 2.13973e-005 ]
3750 : [ 2.50682e-005 ]
3751 : [ 1.9038e-005  ]
3752 : [ 2.43763e-005 ]
3753 : [ 2.09894e-005 ]
3754 : [ 1.91312e-005 ]
3755 : [ 1.99931e-005 ]
3756 : [ 2.50898e-005 ]
3757 : [ 2.00754e-005 ]
3758 : [ 1.9105e-005  ]
3759 : [ 2.05252e-005 ]
3760 : [ 1.8982e-005  ]
3761 : [ 2.17252e-005 ]
3762 : [ 1.9133e-005  ]
3763 : [ 2.35831e-005 ]
3764 : [ 2.69557e-005 ]
3765 : [ 2.12167e-005 ]
3766 : [ 2.27601e-005 ]
3767 : [ 2.43976e-005 ]
3768 : [ 2.3701e-005  ]
3769 : [ 2.03448e-005 ]
3770 : [ 1.87953e-005 ]
3771 : [ 1.87452e-005 ]
3772 : [ 2.01342e-005 ]
3773 : [ 2.16547e-005 ]
3774 : [ 2.61412e-005 ]
3775 : [ 2.17245e-005 ]
3776 : [ 1.96792e-005 ]
3777 : [ 1.95983e-005 ]
3778 : [ 2.0427e-005  ]
3779 : [ 2.06411e-005 ]
3780 : [ 1.91254e-005 ]
3781 : [ 2.22239e-005 ]
3782 : [ 1.94444e-005 ]
3783 : [ 2.53417e-005 ]
3784 : [ 2.05659e-005 ]
3785 : [ 2.53064e-005 ]
3786 : [ 2.11579e-005 ]
3787 : [ 2.04242e-005 ]
3788 : [ 2.17577e-005 ]
3789 : [ 1.96008e-005 ]
3790 : [ 2.679e-005   ]
3791 : [ 2.01485e-005 ]
3792 : [ 2.05212e-005 ]
3793 : [ 2.10203e-005 ]
3794 : [ 2.26735e-005 ]
3795 : [ 1.9928e-005  ]
3796 : [ 2.10192e-005 ]
3797 : [ 2.67328e-005 ]
3798 : [ 2.22752e-005 ]
3799 : [ 2.07646e-005 ]
3800 : [ 1.97869e-005 ]
3801 : [ 2.16875e-005 ]
3802 : [ 2.28648e-005 ]
3803 : [ 2.35269e-005 ]
3804 : [ 1.89532e-005 ]
3805 : [ 2.54474e-005 ]
3806 : [ 2.52807e-005 ]
3807 : [ 1.93585e-005 ]
3808 : [ 2.56008e-005 ]
3809 : [ 2.47506e-005 ]
3810 : [ 1.89441e-005 ]
3811 : [ 1.90067e-005 ]
3812 : [ 1.93358e-005 ]
3813 : [ 2.45618e-005 ]
3814 : [ 2.01035e-005 ]
3815 : [ 2.31863e-005 ]
3816 : [ 2.211e-005   ]
3817 : [ 2.06327e-005 ]
3818 : [ 1.83373e-005 ]
3819 : [ 2.2667e-005  ]
3820 : [ 2.17819e-005 ]
3821 : [ 2.55838e-005 ]
3822 : [ 2.00208e-005 ]
3823 : [ 1.95533e-005 ]
3824 : [ 2.59417e-005 ]
3825 : [ 1.87321e-005 ]
3826 : [ 1.81419e-005 ]
3827 : [ 2.03648e-005 ]
3828 : [ 1.84982e-005 ]
3829 : [ 2.16011e-005 ]
3830 : [ 1.97514e-005 ]
3831 : [ 2.19657e-005 ]
3832 : [ 2.06368e-005 ]
3833 : [ 2.12906e-005 ]
3834 : [ 2.00402e-005 ]
3835 : [ 2.10377e-005 ]
3836 : [ 2.43904e-005 ]
3837 : [ 1.90139e-005 ]
3838 : [ 2.23641e-005 ]
3839 : [ 1.94767e-005 ]
3840 : [ 2.12427e-005 ]
3841 : [ 1.92561e-005 ]
3842 : [ 1.93559e-005 ]
3843 : [ 2.02036e-005 ]
3844 : [ 2.35388e-005 ]
3845 : [ 2.38123e-005 ]
3846 : [ 2.03515e-005 ]
3847 : [ 1.9017e-005  ]
3848 : [ 2.4537e-005  ]
3849 : [ 1.97958e-005 ]
3850 : [ 1.87392e-005 ]
3851 : [ 2.64149e-005 ]
3852 : [ 1.99188e-005 ]
3853 : [ 1.92433e-005 ]
3854 : [ 2.37225e-005 ]
3855 : [ 2.00227e-005 ]
3856 : [ 2.16919e-005 ]
3857 : [ 2.64855e-005 ]
3858 : [ 2.24987e-005 ]
3859 : [ 2.13762e-005 ]
3860 : [ 2.1773e-005  ]
3861 : [ 1.79007e-005 ]
3862 : [ 2.1356e-005  ]
3863 : [ 2.13248e-005 ]
3864 : [ 1.91427e-005 ]
3865 : [ 2.40011e-005 ]
3866 : [ 2.44706e-005 ]
3867 : [ 2.22168e-005 ]
3868 : [ 2.16064e-005 ]
3869 : [ 2.32741e-005 ]
3870 : [ 2.21019e-005 ]
3871 : [ 2.50812e-005 ]
3872 : [ 2.30888e-005 ]
3873 : [ 1.90597e-005 ]
3874 : [ 1.94108e-005 ]
3875 : [ 1.95754e-005 ]
3876 : [ 2.2699e-005  ]
3877 : [ 1.95579e-005 ]
3878 : [ 2.12373e-005 ]
3879 : [ 2.53813e-005 ]
3880 : [ 1.86871e-005 ]
3881 : [ 2.03701e-005 ]
3882 : [ 2.58155e-005 ]
3883 : [ 1.86976e-005 ]
3884 : [ 1.94481e-005 ]
3885 : [ 2.55775e-005 ]
3886 : [ 1.88725e-005 ]
3887 : [ 1.90054e-005 ]
3888 : [ 2.41791e-005 ]
3889 : [ 1.88856e-005 ]
3890 : [ 2.36011e-005 ]
3891 : [ 2.59337e-005 ]
3892 : [ 2.15142e-005 ]
3893 : [ 2.13038e-005 ]
3894 : [ 2.09385e-005 ]
3895 : [ 1.99964e-005 ]
3896 : [ 2.00018e-005 ]
3897 : [ 2.30408e-005 ]
3898 : [ 2.1298e-005  ]
3899 : [ 2.21427e-005 ]
3900 : [ 2.12207e-005 ]
3901 : [ 2.55685e-005 ]
3902 : [ 2.2926e-005  ]
3903 : [ 2.33493e-005 ]
3904 : [ 1.87556e-005 ]
3905 : [ 1.98846e-005 ]
3906 : [ 1.93975e-005 ]
3907 : [ 2.00413e-005 ]
3908 : [ 1.92194e-005 ]
3909 : [ 2.35665e-005 ]
3910 : [ 2.24151e-005 ]
3911 : [ 2.78476e-005 ]
3912 : [ 1.97922e-005 ]
3913 : [ 2.10305e-005 ]
3914 : [ 2.23503e-005 ]
3915 : [ 2.28171e-005 ]
3916 : [ 2.08993e-005 ]
3917 : [ 1.88873e-005 ]
3918 : [ 2.00511e-005 ]
3919 : [ 2.52105e-005 ]
3920 : [ 1.8333e-005  ]
3921 : [ 2.35167e-005 ]
3922 : [ 2.0135e-005  ]
3923 : [ 2.65896e-005 ]
3924 : [ 1.95564e-005 ]
3925 : [ 1.92377e-005 ]
3926 : [ 1.8917e-005  ]
3927 : [ 1.90016e-005 ]
3928 : [ 2.00277e-005 ]
3929 : [ 1.98368e-005 ]
3930 : [ 2.00941e-005 ]
3931 : [ 1.88695e-005 ]
3932 : [ 2.00504e-005 ]
3933 : [ 1.89385e-005 ]
3934 : [ 1.908e-005   ]
3935 : [ 2.59677e-005 ]
3936 : [ 2.60881e-005 ]
3937 : [ 1.98274e-005 ]
3938 : [ 2.43632e-005 ]
3939 : [ 1.88845e-005 ]
3940 : [ 1.93603e-005 ]
3941 : [ 2.15224e-005 ]
3942 : [ 2.01422e-005 ]
3943 : [ 2.5752e-005  ]
3944 : [ 2.20401e-005 ]
3945 : [ 2.33912e-005 ]
3946 : [ 2.18412e-005 ]
3947 : [ 2.03769e-005 ]
3948 : [ 2.21669e-005 ]
3949 : [ 2.21247e-005 ]
3950 : [ 1.94175e-005 ]
3951 : [ 2.43242e-005 ]
3952 : [ 2.03728e-005 ]
3953 : [ 2.33921e-005 ]
3954 : [ 2.02757e-005 ]
3955 : [ 2.09489e-005 ]
3956 : [ 2.03077e-005 ]
3957 : [ 2.1844e-005  ]
3958 : [ 2.09419e-005 ]
3959 : [ 1.95445e-005 ]
3960 : [ 2.59737e-005 ]
3961 : [ 2.06483e-005 ]
3962 : [ 2.20495e-005 ]
3963 : [ 2.07305e-005 ]
3964 : [ 1.91834e-005 ]
3965 : [ 1.94244e-005 ]
3966 : [ 2.27607e-005 ]
3967 : [ 2.01942e-005 ]
3968 : [ 2.07689e-005 ]
3969 : [ 2.54633e-005 ]
3970 : [ 1.82248e-005 ]
3971 : [ 1.97322e-005 ]
3972 : [ 1.84359e-005 ]
3973 : [ 2.4075e-005  ]
3974 : [ 2.30237e-005 ]
3975 : [ 2.13127e-005 ]
3976 : [ 1.9113e-005  ]
3977 : [ 2.02804e-005 ]
3978 : [ 2.44321e-005 ]
3979 : [ 1.93055e-005 ]
3980 : [ 2.03553e-005 ]
3981 : [ 2.21034e-005 ]
3982 : [ 2.34725e-005 ]
3983 : [ 1.96445e-005 ]
3984 : [ 2.1136e-005  ]
3985 : [ 2.21288e-005 ]
3986 : [ 2.57934e-005 ]
3987 : [ 2.29557e-005 ]
3988 : [ 2.13342e-005 ]
3989 : [ 2.27569e-005 ]
3990 : [ 1.89406e-005 ]
3991 : [ 2.15864e-005 ]
3992 : [ 2.64468e-005 ]
3993 : [ 1.88111e-005 ]
3994 : [ 2.36104e-005 ]
3995 : [ 1.95014e-005 ]
3996 : [ 1.79251e-005 ]
3997 : [ 2.0888e-005  ]
3998 : [ 1.88327e-005 ]
3999 : [ 1.9308e-005  ]
4000 : [ 2.4534e-005  ]
4001 : [ 2.04441e-005 ]
4002 : [ 2.07794e-005 ]
4003 : [ 2.73126e-005 ]
4004 : [ 2.42628e-005 ]
4005 : [ 1.9226e-005  ]
4006 : [ 2.17908e-005 ]
4007 : [ 2.3323e-005  ]
4008 : [ 1.90214e-005 ]
4009 : [ 2.56861e-005 ]
4010 : [ 2.63747e-005 ]
4011 : [ 2.41758e-005 ]
4012 : [ 2.62964e-005 ]
4013 : [ 1.85804e-005 ]
4014 : [ 2.18488e-005 ]
4015 : [ 1.90298e-005 ]
4016 : [ 1.88703e-005 ]
4017 : [ 2.6338e-005  ]
4018 : [ 2.54623e-005 ]
4019 : [ 2.30757e-005 ]
4020 : [ 2.10984e-005 ]
4021 : [ 1.89618e-005 ]
4022 : [ 2.32889e-005 ]
4023 : [ 1.88511e-005 ]
4024 : [ 2.03542e-005 ]
4025 : [ 2.23642e-005 ]
4026 : [ 2.16087e-005 ]
4027 : [ 1.88442e-005 ]
4028 : [ 2.07981e-005 ]
4029 : [ 1.90028e-005 ]
4030 : [ 1.92991e-005 ]
4031 : [ 2.01566e-005 ]
4032 : [ 2.28067e-005 ]
4033 : [ 2.56505e-005 ]
4034 : [ 1.83885e-005 ]
4035 : [ 1.87391e-005 ]
4036 : [ 2.49863e-005 ]
4037 : [ 2.25507e-005 ]
4038 : [ 2.26873e-005 ]
4039 : [ 1.90185e-005 ]
4040 : [ 1.90246e-005 ]
4041 : [ 1.98649e-005 ]
4042 : [ 2.47409e-005 ]
4043 : [ 2.19593e-005 ]
4044 : [ 2.02497e-005 ]
4045 : [ 1.81971e-005 ]
4046 : [ 2.35886e-005 ]
4047 : [ 1.97087e-005 ]
4048 : [ 1.92873e-005 ]
4049 : [ 2.68042e-005 ]
4050 : [ 1.90907e-005 ]
4051 : [ 1.89327e-005 ]
4052 : [ 2.52069e-005 ]
4053 : [ 2.24699e-005 ]
4054 : [ 2.00116e-005 ]
4055 : [ 2.23681e-005 ]
4056 : [ 1.84852e-005 ]
4057 : [ 1.9118e-005  ]
4058 : [ 2.00803e-005 ]
4059 : [ 2.32531e-005 ]
4060 : [ 2.07494e-005 ]
4061 : [ 1.92631e-005 ]
4062 : [ 2.33713e-005 ]
4063 : [ 1.94255e-005 ]
4064 : [ 2.25075e-005 ]
4065 : [ 2.00263e-005 ]
4066 : [ 2.09461e-005 ]
4067 : [ 2.01123e-005 ]
4068 : [ 2.51861e-005 ]
4069 : [ 2.22619e-005 ]
4070 : [ 1.94103e-005 ]
4071 : [ 2.62558e-005 ]
4072 : [ 2.33743e-005 ]
4073 : [ 2.62287e-005 ]
4074 : [ 2.12778e-005 ]
4075 : [ 1.92859e-005 ]
4076 : [ 1.89593e-005 ]
4077 : [ 2.27207e-005 ]
4078 : [ 2.05498e-005 ]
4079 : [ 2.1219e-005  ]
4080 : [ 2.26934e-005 ]
4081 : [ 1.93572e-005 ]
4082 : [ 1.80811e-005 ]
4083 : [ 1.92205e-005 ]
4084 : [ 2.36057e-005 ]
4085 : [ 2.20336e-005 ]
4086 : [ 2.17966e-005 ]
4087 : [ 2.14756e-005 ]
4088 : [ 2.19839e-005 ]
4089 : [ 2.33228e-005 ]
4090 : [ 2.54633e-005 ]
4091 : [ 1.81058e-005 ]
4092 : [ 1.90062e-005 ]
4093 : [ 2.54856e-005 ]
4094 : [ 1.98307e-005 ]
4095 : [ 1.90171e-005 ]
4096 : [ 2.1775e-005  ]
4097 : [ 2.49541e-005 ]
4098 : [ 2.10775e-005 ]
4099 : [ 1.81677e-005 ]
4100 : [ 2.21412e-005 ]
4101 : [ 2.42947e-005 ]
4102 : [ 1.8838e-005  ]
4103 : [ 2.55709e-005 ]
4104 : [ 1.91737e-005 ]
4105 : [ 1.92005e-005 ]
4106 : [ 2.09499e-005 ]
4107 : [ 1.90158e-005 ]
4108 : [ 2.11854e-005 ]
4109 : [ 1.93087e-005 ]
4110 : [ 2.09096e-005 ]
4111 : [ 2.36856e-005 ]
4112 : [ 2.27435e-005 ]
4113 : [ 2.64092e-005 ]
4114 : [ 1.91809e-005 ]
4115 : [ 1.92492e-005 ]
4116 : [ 1.96035e-005 ]
4117 : [ 1.9205e-005  ]
4118 : [ 2.10712e-005 ]
4119 : [ 2.74659e-005 ]
4120 : [ 2.08822e-005 ]
4121 : [ 2.14155e-005 ]
4122 : [ 1.87799e-005 ]
4123 : [ 2.10388e-005 ]
4124 : [ 2.29645e-005 ]
4125 : [ 2.58839e-005 ]
4126 : [ 2.46358e-005 ]
4127 : [ 1.97092e-005 ]
4128 : [ 1.81878e-005 ]
4129 : [ 1.91018e-005 ]
4130 : [ 1.82782e-005 ]
4131 : [ 2.5185e-005  ]
4132 : [ 2.00041e-005 ]
4133 : [ 1.80662e-005 ]
4134 : [ 2.19892e-005 ]
4135 : [ 1.90213e-005 ]
4136 : [ 2.12992e-005 ]
4137 : [ 2.26215e-005 ]
4138 : [ 2.55296e-005 ]
4139 : [ 2.15186e-005 ]
4140 : [ 1.96181e-005 ]
4141 : [ 1.96504e-005 ]
4142 : [ 2.06288e-005 ]
4143 : [ 1.93426e-005 ]
4144 : [ 1.97231e-005 ]
4145 : [ 1.8618e-005  ]
4146 : [ 1.90946e-005 ]
4147 : [ 1.85823e-005 ]
4148 : [ 1.91288e-005 ]
4149 : [ 2.05554e-005 ]
4150 : [ 1.91025e-005 ]
4151 : [ 2.2472e-005  ]
4152 : [ 1.95888e-005 ]
4153 : [ 2.70092e-005 ]
4154 : [ 2.20553e-005 ]
4155 : [ 2.08633e-005 ]
4156 : [ 2.07002e-005 ]
4157 : [ 2.09909e-005 ]
4158 : [ 1.94342e-005 ]
4159 : [ 1.99469e-005 ]
4160 : [ 1.90387e-005 ]
4161 : [ 2.49652e-005 ]
4162 : [ 2.47723e-005 ]
4163 : [ 2.23824e-005 ]
4164 : [ 1.85767e-005 ]
4165 : [ 1.91286e-005 ]
4166 : [ 2.39002e-005 ]
4167 : [ 2.15664e-005 ]
4168 : [ 1.99872e-005 ]
4169 : [ 1.9298e-005  ]
4170 : [ 2.02105e-005 ]
4171 : [ 2.44488e-005 ]
4172 : [ 2.03929e-005 ]
4173 : [ 2.83516e-005 ]
4174 : [ 1.91588e-005 ]
4175 : [ 2.58297e-005 ]
4176 : [ 2.51955e-005 ]
4177 : [ 1.88131e-005 ]
4178 : [ 2.50439e-005 ]
4179 : [ 2.21404e-005 ]
4180 : [ 1.94821e-005 ]
4181 : [ 2.1859e-005  ]
4182 : [ 2.39904e-005 ]
4183 : [ 1.78868e-005 ]
4184 : [ 1.80105e-005 ]
4185 : [ 1.91644e-005 ]
4186 : [ 2.26317e-005 ]
4187 : [ 2.22778e-005 ]
4188 : [ 2.46563e-005 ]
4189 : [ 1.7822e-005  ]
4190 : [ 1.9235e-005  ]
4191 : [ 1.91364e-005 ]
4192 : [ 1.95955e-005 ]
4193 : [ 2.15704e-005 ]
4194 : [ 2.1718e-005  ]
4195 : [ 2.18545e-005 ]
4196 : [ 1.95039e-005 ]
4197 : [ 2.41316e-005 ]
4198 : [ 2.28476e-005 ]
4199 : [ 1.92236e-005 ]
4200 : [ 2.39738e-005 ]
4201 : [ 2.65669e-005 ]
4202 : [ 2.64201e-005 ]
4203 : [ 1.77512e-005 ]
4204 : [ 2.05087e-005 ]
4205 : [ 1.87309e-005 ]
4206 : [ 2.12551e-005 ]
4207 : [ 2.1305e-005  ]
4208 : [ 1.90554e-005 ]
4209 : [ 2.59593e-005 ]
4210 : [ 2.01281e-005 ]
4211 : [ 1.94479e-005 ]
4212 : [ 1.8455e-005  ]
4213 : [ 1.92016e-005 ]
4214 : [ 2.41832e-005 ]
4215 : [ 2.06968e-005 ]
4216 : [ 2.48884e-005 ]
4217 : [ 2.12135e-005 ]
4218 : [ 2.26755e-005 ]
4219 : [ 2.0797e-005  ]
4220 : [ 2.24617e-005 ]
4221 : [ 1.90555e-005 ]
4222 : [ 2.68495e-005 ]
4223 : [ 1.93016e-005 ]
4224 : [ 2.5224e-005  ]
4225 : [ 2.28473e-005 ]
4226 : [ 2.00109e-005 ]
4227 : [ 1.99656e-005 ]
4228 : [ 1.93077e-005 ]
4229 : [ 1.93559e-005 ]
4230 : [ 2.20106e-005 ]
4231 : [ 2.52857e-005 ]
4232 : [ 2.07719e-005 ]
4233 : [ 1.96568e-005 ]
4234 : [ 2.33941e-005 ]
4235 : [ 1.91231e-005 ]
4236 : [ 1.95019e-005 ]
4237 : [ 2.61924e-005 ]
4238 : [ 2.16687e-005 ]
4239 : [ 2.02343e-005 ]
4240 : [ 1.9833e-005  ]
4241 : [ 1.9803e-005  ]
4242 : [ 1.87981e-005 ]
4243 : [ 2.50031e-005 ]
4244 : [ 2.56373e-005 ]
4245 : [ 2.0391e-005  ]
4246 : [ 1.95064e-005 ]
4247 : [ 2.33118e-005 ]
4248 : [ 2.69653e-005 ]
4249 : [ 2.44229e-005 ]
4250 : [ 1.90348e-005 ]
4251 : [ 1.93571e-005 ]
4252 : [ 2.16836e-005 ]
4253 : [ 1.89503e-005 ]
4254 : [ 2.48671e-005 ]
4255 : [ 2.41262e-005 ]
4256 : [ 1.89793e-005 ]
4257 : [ 2.16428e-005 ]
4258 : [ 2.54963e-005 ]
4259 : [ 1.83774e-005 ]
4260 : [ 2.63336e-005 ]
4261 : [ 1.95904e-005 ]
4262 : [ 2.17017e-005 ]
4263 : [ 2.0588e-005  ]
4264 : [ 1.93831e-005 ]
4265 : [ 1.9743e-005  ]
4266 : [ 2.78866e-005 ]
4267 : [ 1.90967e-005 ]
4268 : [ 2.18067e-005 ]
4269 : [ 2.44061e-005 ]
4270 : [ 1.95522e-005 ]
4271 : [ 2.66089e-005 ]
4272 : [ 1.90148e-005 ]
4273 : [ 2.02053e-005 ]
4274 : [ 2.11679e-005 ]
4275 : [ 2.11746e-005 ]
4276 : [ 1.9066e-005  ]
4277 : [ 2.55602e-005 ]
4278 : [ 2.08385e-005 ]
4279 : [ 2.48901e-005 ]
4280 : [ 1.88861e-005 ]
4281 : [ 2.06331e-005 ]
4282 : [ 1.96286e-005 ]
4283 : [ 1.85966e-005 ]
4284 : [ 2.2832e-005  ]
4285 : [ 1.97298e-005 ]
4286 : [ 1.82197e-005 ]
4287 : [ 1.96868e-005 ]
4288 : [ 1.87852e-005 ]
4289 : [ 2.11894e-005 ]
4290 : [ 2.32355e-005 ]
4291 : [ 1.84493e-005 ]
4292 : [ 2.20893e-005 ]
4293 : [ 1.90796e-005 ]
4294 : [ 2.42534e-005 ]
4295 : [ 2.38577e-005 ]
4296 : [ 2.1141e-005  ]
4297 : [ 2.32198e-005 ]
4298 : [ 1.91233e-005 ]
4299 : [ 1.88086e-005 ]
4300 : [ 2.01683e-005 ]
4301 : [ 1.80639e-005 ]
4302 : [ 1.86234e-005 ]
4303 : [ 2.06557e-005 ]
4304 : [ 2.58105e-005 ]
4305 : [ 2.36125e-005 ]
4306 : [ 2.51218e-005 ]
4307 : [ 2.21225e-005 ]
4308 : [ 2.3538e-005  ]
4309 : [ 1.9737e-005  ]
4310 : [ 2.17794e-005 ]
4311 : [ 2.00826e-005 ]
4312 : [ 1.93149e-005 ]
4313 : [ 1.84757e-005 ]
4314 : [ 1.98328e-005 ]
4315 : [ 2.36557e-005 ]
4316 : [ 2.36277e-005 ]
4317 : [ 1.76787e-005 ]
4318 : [ 1.90535e-005 ]
4319 : [ 1.90949e-005 ]
4320 : [ 1.98198e-005 ]
4321 : [ 2.08184e-005 ]
4322 : [ 2.01895e-005 ]
4323 : [ 2.44334e-005 ]
4324 : [ 2.27918e-005 ]
4325 : [ 2.21935e-005 ]
4326 : [ 2.16152e-005 ]
4327 : [ 1.90933e-005 ]
4328 : [ 1.92694e-005 ]
4329 : [ 2.18429e-005 ]
4330 : [ 2.09493e-005 ]
4331 : [ 1.96173e-005 ]
4332 : [ 2.00104e-005 ]
4333 : [ 2.19911e-005 ]
4334 : [ 2.51745e-005 ]
4335 : [ 2.53876e-005 ]
4336 : [ 2.63122e-005 ]
4337 : [ 2.05612e-005 ]
4338 : [ 2.5848e-005  ]
4339 : [ 2.05567e-005 ]
4340 : [ 1.99498e-005 ]
4341 : [ 2.11824e-005 ]
4342 : [ 1.89811e-005 ]
4343 : [ 2.4164e-005  ]
4344 : [ 2.0711e-005  ]
4345 : [ 2.18158e-005 ]
4346 : [ 2.02353e-005 ]
4347 : [ 2.01717e-005 ]
4348 : [ 1.95985e-005 ]
4349 : [ 1.97942e-005 ]
4350 : [ 1.88395e-005 ]
4351 : [ 2.40408e-005 ]
4352 : [ 1.99624e-005 ]
4353 : [ 1.86442e-005 ]
4354 : [ 2.11918e-005 ]
4355 : [ 2.07528e-005 ]
4356 : [ 1.84816e-005 ]
4357 : [ 1.86992e-005 ]
4358 : [ 2.01981e-005 ]
4359 : [ 2.09546e-005 ]
4360 : [ 1.8262e-005  ]
4361 : [ 2.4227e-005  ]
4362 : [ 2.72259e-005 ]
4363 : [ 2.47123e-005 ]
4364 : [ 2.00703e-005 ]
4365 : [ 1.97763e-005 ]
4366 : [ 2.00804e-005 ]
4367 : [ 2.07813e-005 ]
4368 : [ 1.92932e-005 ]
4369 : [ 2.27963e-005 ]
4370 : [ 2.53483e-005 ]
4371 : [ 2.43588e-005 ]
4372 : [ 1.99007e-005 ]
4373 : [ 1.86636e-005 ]
4374 : [ 2.38307e-005 ]
4375 : [ 1.88761e-005 ]
4376 : [ 2.66328e-005 ]
4377 : [ 1.97071e-005 ]
4378 : [ 2.11793e-005 ]
4379 : [ 1.96849e-005 ]
4380 : [ 2.14015e-005 ]
4381 : [ 1.93662e-005 ]
4382 : [ 2.00172e-005 ]
4383 : [ 1.89338e-005 ]
4384 : [ 2.21469e-005 ]
4385 : [ 1.89088e-005 ]
4386 : [ 1.93271e-005 ]
4387 : [ 2.08311e-005 ]
4388 : [ 2.12204e-005 ]
4389 : [ 1.97937e-005 ]
4390 : [ 2.49835e-005 ]
4391 : [ 2.10743e-005 ]
4392 : [ 2.17329e-005 ]
4393 : [ 1.95949e-005 ]
4394 : [ 1.96994e-005 ]
4395 : [ 2.00534e-005 ]
4396 : [ 2.48513e-005 ]
4397 : [ 1.84415e-005 ]
4398 : [ 1.94603e-005 ]
4399 : [ 2.26678e-005 ]
4400 : [ 2.6222e-005  ]
4401 : [ 2.14751e-005 ]
4402 : [ 1.9381e-005  ]
4403 : [ 2.03805e-005 ]
4404 : [ 2.11743e-005 ]
4405 : [ 1.92021e-005 ]
4406 : [ 2.30217e-005 ]
4407 : [ 2.19644e-005 ]
4408 : [ 1.90797e-005 ]
4409 : [ 2.52734e-005 ]
4410 : [ 2.18792e-005 ]
4411 : [ 1.92263e-005 ]
4412 : [ 1.89378e-005 ]
4413 : [ 1.96959e-005 ]
4414 : [ 2.62526e-005 ]
4415 : [ 1.96105e-005 ]
4416 : [ 2.13045e-005 ]
4417 : [ 2.29247e-005 ]
4418 : [ 1.93684e-005 ]
4419 : [ 1.88166e-005 ]
4420 : [ 1.97579e-005 ]
4421 : [ 2.26871e-005 ]
4422 : [ 1.98208e-005 ]
4423 : [ 1.89581e-005 ]
4424 : [ 2.01965e-005 ]
4425 : [ 2.28585e-005 ]
4426 : [ 2.51583e-005 ]
4427 : [ 2.00996e-005 ]
4428 : [ 1.97156e-005 ]
4429 : [ 2.33713e-005 ]
4430 : [ 2.56176e-005 ]
4431 : [ 2.2615e-005  ]
4432 : [ 1.94082e-005 ]
4433 : [ 1.87435e-005 ]
4434 : [ 1.87255e-005 ]
4435 : [ 1.95331e-005 ]
4436 : [ 2.41044e-005 ]
4437 : [ 1.84256e-005 ]
4438 : [ 2.49484e-005 ]
4439 : [ 2.06199e-005 ]
4440 : [ 2.56521e-005 ]
4441 : [ 1.78192e-005 ]
4442 : [ 2.38495e-005 ]
4443 : [ 2.22418e-005 ]
4444 : [ 1.88511e-005 ]
4445 : [ 2.65627e-005 ]
4446 : [ 2.48392e-005 ]
4447 : [ 2.37778e-005 ]
4448 : [ 1.90466e-005 ]
4449 : [ 2.19908e-005 ]
4450 : [ 1.94162e-005 ]
4451 : [ 1.99493e-005 ]
4452 : [ 1.84491e-005 ]
4453 : [ 2.33207e-005 ]
4454 : [ 2.20816e-005 ]
4455 : [ 2.05619e-005 ]
4456 : [ 1.86276e-005 ]
4457 : [ 2.06642e-005 ]
4458 : [ 2.5074e-005  ]
4459 : [ 1.9525e-005  ]
4460 : [ 1.96657e-005 ]
4461 : [ 1.96533e-005 ]
4462 : [ 1.76462e-005 ]
4463 : [ 2.15425e-005 ]
4464 : [ 2.30725e-005 ]
4465 : [ 2.42335e-005 ]
4466 : [ 1.96898e-005 ]
4467 : [ 2.23628e-005 ]
4468 : [ 2.13957e-005 ]
4469 : [ 2.26103e-005 ]
4470 : [ 2.09265e-005 ]
4471 : [ 1.96054e-005 ]
4472 : [ 2.38829e-005 ]
4473 : [ 2.36291e-005 ]
4474 : [ 2.66077e-005 ]
4475 : [ 2.27026e-005 ]
4476 : [ 1.98389e-005 ]
4477 : [ 2.20515e-005 ]
4478 : [ 2.32222e-005 ]
4479 : [ 2.62037e-005 ]
4480 : [ 2.57601e-005 ]
4481 : [ 2.02641e-005 ]
4482 : [ 2.63172e-005 ]
4483 : [ 1.85327e-005 ]
4484 : [ 1.90388e-005 ]
4485 : [ 2.21081e-005 ]
4486 : [ 1.7908e-005  ]
4487 : [ 1.95097e-005 ]
4488 : [ 2.07686e-005 ]
4489 : [ 2.1167e-005  ]
4490 : [ 1.9106e-005  ]
4491 : [ 1.97971e-005 ]
4492 : [ 2.61498e-005 ]
4493 : [ 2.62089e-005 ]
4494 : [ 1.91292e-005 ]
4495 : [ 2.47056e-005 ]
4496 : [ 1.89809e-005 ]
4497 : [ 1.92361e-005 ]
4498 : [ 2.00806e-005 ]
4499 : [ 1.9183e-005  ]
4500 : [ 2.34678e-005 ]
4501 : [ 1.88836e-005 ]
4502 : [ 1.90099e-005 ]
4503 : [ 1.93096e-005 ]
4504 : [ 1.97718e-005 ]
4505 : [ 2.1867e-005  ]
4506 : [ 2.5998e-005  ]
4507 : [ 1.92038e-005 ]
4508 : [ 2.02934e-005 ]
4509 : [ 2.07288e-005 ]
4510 : [ 2.55279e-005 ]
4511 : [ 1.87617e-005 ]
4512 : [ 2.01106e-005 ]
4513 : [ 2.53614e-005 ]
4514 : [ 2.23668e-005 ]
4515 : [ 2.00589e-005 ]
4516 : [ 1.98807e-005 ]
4517 : [ 1.84775e-005 ]
4518 : [ 1.87395e-005 ]
4519 : [ 2.32234e-005 ]
4520 : [ 2.64484e-005 ]
4521 : [ 2.21776e-005 ]
4522 : [ 1.88574e-005 ]
4523 : [ 2.53868e-005 ]
4524 : [ 1.93894e-005 ]
4525 : [ 1.82028e-005 ]
4526 : [ 2.00134e-005 ]
4527 : [ 1.81728e-005 ]
4528 : [ 2.16086e-005 ]
4529 : [ 2.02563e-005 ]
4530 : [ 2.2264e-005  ]
4531 : [ 1.92952e-005 ]
4532 : [ 1.77606e-005 ]
4533 : [ 2.03589e-005 ]
4534 : [ 2.017e-005   ]
4535 : [ 1.90362e-005 ]
4536 : [ 2.15904e-005 ]
4537 : [ 2.53563e-005 ]
4538 : [ 1.80594e-005 ]
4539 : [ 2.45937e-005 ]
4540 : [ 1.91225e-005 ]
4541 : [ 2.16308e-005 ]
4542 : [ 1.95975e-005 ]
4543 : [ 1.88142e-005 ]
4544 : [ 2.44329e-005 ]
4545 : [ 1.89709e-005 ]
4546 : [ 2.49201e-005 ]
4547 : [ 2.30044e-005 ]
4548 : [ 1.8319e-005  ]
4549 : [ 2.31513e-005 ]
4550 : [ 2.01645e-005 ]
4551 : [ 1.88972e-005 ]
4552 : [ 2.58627e-005 ]
4553 : [ 1.88608e-005 ]
4554 : [ 2.32973e-005 ]
4555 : [ 2.08287e-005 ]
4556 : [ 1.78537e-005 ]
4557 : [ 2.44961e-005 ]
4558 : [ 1.94584e-005 ]
4559 : [ 2.13811e-005 ]
4560 : [ 1.99691e-005 ]
4561 : [ 2.02096e-005 ]
4562 : [ 1.98556e-005 ]
4563 : [ 1.9278e-005  ]
4564 : [ 1.84918e-005 ]
4565 : [ 1.91663e-005 ]
4566 : [ 2.28894e-005 ]
4567 : [ 2.62348e-005 ]
4568 : [ 1.85281e-005 ]
4569 : [ 2.21494e-005 ]
4570 : [ 1.92889e-005 ]
4571 : [ 2.23269e-005 ]
4572 : [ 1.90978e-005 ]
4573 : [ 2.31563e-005 ]
4574 : [ 1.94599e-005 ]
4575 : [ 1.83311e-005 ]
4576 : [ 1.94193e-005 ]
4577 : [ 1.97061e-005 ]
4578 : [ 1.86585e-005 ]
4579 : [ 2.31605e-005 ]
4580 : [ 2.24274e-005 ]
4581 : [ 2.15976e-005 ]
4582 : [ 1.95265e-005 ]
4583 : [ 2.09627e-005 ]
4584 : [ 1.91112e-005 ]
4585 : [ 2.03485e-005 ]
4586 : [ 1.9616e-005  ]
4587 : [ 2.28064e-005 ]
4588 : [ 1.94782e-005 ]
4589 : [ 1.90711e-005 ]
4590 : [ 1.91519e-005 ]
4591 : [ 1.88691e-005 ]
4592 : [ 1.91311e-005 ]
4593 : [ 2.35609e-005 ]
4594 : [ 2.08017e-005 ]
4595 : [ 1.99538e-005 ]
4596 : [ 2.19009e-005 ]
4597 : [ 1.88061e-005 ]
4598 : [ 2.20351e-005 ]
4599 : [ 1.9222e-005  ]
4600 : [ 1.96422e-005 ]
4601 : [ 2.292e-005   ]
4602 : [ 1.78983e-005 ]
4603 : [ 2.06285e-005 ]
4604 : [ 1.80335e-005 ]
4605 : [ 1.93743e-005 ]
4606 : [ 2.01546e-005 ]
4607 : [ 2.3878e-005  ]
4608 : [ 2.25274e-005 ]
4609 : [ 1.93934e-005 ]
4610 : [ 1.99463e-005 ]
4611 : [ 2.33782e-005 ]
4612 : [ 1.87717e-005 ]
4613 : [ 1.89981e-005 ]
4614 : [ 2.47267e-005 ]
4615 : [ 1.90812e-005 ]
4616 : [ 2.11623e-005 ]
4617 : [ 2.39188e-005 ]
4618 : [ 2.64358e-005 ]
4619 : [ 1.86011e-005 ]
4620 : [ 2.51661e-005 ]
4621 : [ 2.68677e-005 ]
4622 : [ 1.86098e-005 ]
4623 : [ 2.00787e-005 ]
4624 : [ 1.88597e-005 ]
4625 : [ 2.44381e-005 ]
4626 : [ 2.00115e-005 ]
4627 : [ 2.07645e-005 ]
4628 : [ 2.18358e-005 ]
4629 : [ 1.98248e-005 ]
4630 : [ 1.97085e-005 ]
4631 : [ 2.13713e-005 ]
4632 : [ 1.96424e-005 ]
4633 : [ 2.43454e-005 ]
4634 : [ 1.97811e-005 ]
4635 : [ 2.45402e-005 ]
4636 : [ 2.26039e-005 ]
4637 : [ 2.53575e-005 ]
4638 : [ 2.15592e-005 ]
4639 : [ 2.10256e-005 ]
4640 : [ 1.9321e-005  ]
4641 : [ 2.59826e-005 ]
4642 : [ 1.9051e-005  ]
4643 : [ 2.20138e-005 ]
4644 : [ 1.90766e-005 ]
4645 : [ 1.96183e-005 ]
4646 : [ 2.17262e-005 ]
4647 : [ 2.67886e-005 ]
4648 : [ 1.84861e-005 ]
4649 : [ 2.24861e-005 ]
4650 : [ 2.50562e-005 ]
4651 : [ 1.8763e-005  ]
4652 : [ 2.05211e-005 ]
4653 : [ 2.65247e-005 ]
4654 : [ 1.89713e-005 ]
4655 : [ 1.92582e-005 ]
4656 : [ 2.13769e-005 ]
4657 : [ 1.97179e-005 ]
4658 : [ 2.26039e-005 ]
4659 : [ 1.90626e-005 ]
4660 : [ 1.87689e-005 ]
4661 : [ 1.85412e-005 ]
4662 : [ 2.30016e-005 ]
4663 : [ 2.58853e-005 ]
4664 : [ 1.93916e-005 ]
4665 : [ 2.17467e-005 ]
4666 : [ 1.85909e-005 ]
4667 : [ 2.26353e-005 ]
4668 : [ 1.96686e-005 ]
4669 : [ 2.11774e-005 ]
4670 : [ 1.95033e-005 ]
4671 : [ 2.2202e-005  ]
4672 : [ 2.01193e-005 ]
4673 : [ 2.23565e-005 ]
4674 : [ 1.97417e-005 ]
4675 : [ 2.64313e-005 ]
4676 : [ 1.88602e-005 ]
4677 : [ 2.64103e-005 ]
4678 : [ 1.84076e-005 ]
4679 : [ 2.3217e-005  ]
4680 : [ 1.89406e-005 ]
4681 : [ 2.09332e-005 ]
4682 : [ 2.08144e-005 ]
4683 : [ 1.8432e-005  ]
4684 : [ 2.33919e-005 ]
4685 : [ 2.02436e-005 ]
4686 : [ 2.53701e-005 ]
4687 : [ 2.14121e-005 ]
4688 : [ 1.90788e-005 ]
4689 : [ 2.50729e-005 ]
4690 : [ 1.91222e-005 ]
4691 : [ 1.93006e-005 ]
4692 : [ 1.97135e-005 ]
4693 : [ 1.91605e-005 ]
4694 : [ 2.02779e-005 ]
4695 : [ 2.01779e-005 ]
4696 : [ 2.17316e-005 ]
4697 : [ 2.21603e-005 ]
4698 : [ 2.44741e-005 ]
4699 : [ 1.74342e-005 ]
4700 : [ 2.82376e-005 ]
4701 : [ 1.9641e-005  ]
4702 : [ 2.01486e-005 ]
4703 : [ 2.00225e-005 ]
4704 : [ 2.00655e-005 ]
4705 : [ 1.98841e-005 ]
4706 : [ 1.85575e-005 ]
4707 : [ 2.69079e-005 ]
4708 : [ 2.62065e-005 ]
4709 : [ 2.15169e-005 ]
4710 : [ 1.93325e-005 ]
4711 : [ 2.23066e-005 ]
4712 : [ 1.95078e-005 ]
4713 : [ 2.61134e-005 ]
4714 : [ 2.09607e-005 ]
4715 : [ 2.23216e-005 ]
4716 : [ 2.32026e-005 ]
4717 : [ 1.98416e-005 ]
4718 : [ 2.24066e-005 ]
4719 : [ 2.47917e-005 ]
4720 : [ 2.48349e-005 ]
4721 : [ 2.01177e-005 ]
4722 : [ 2.55652e-005 ]
4723 : [ 2.1014e-005  ]
4724 : [ 1.81107e-005 ]
4725 : [ 1.97843e-005 ]
4726 : [ 2.13436e-005 ]
4727 : [ 2.70697e-005 ]
4728 : [ 2.1335e-005  ]
4729 : [ 2.09662e-005 ]
4730 : [ 1.89736e-005 ]
4731 : [ 2.00484e-005 ]
4732 : [ 2.59458e-005 ]
4733 : [ 1.8781e-005  ]
4734 : [ 1.8968e-005  ]
4735 : [ 2.65882e-005 ]
4736 : [ 2.35708e-005 ]
4737 : [ 2.07711e-005 ]
4738 : [ 1.98733e-005 ]
4739 : [ 1.91374e-005 ]
4740 : [ 2.08883e-005 ]
4741 : [ 1.98311e-005 ]
4742 : [ 2.09893e-005 ]
4743 : [ 1.87075e-005 ]
4744 : [ 1.80199e-005 ]
4745 : [ 2.0162e-005  ]
4746 : [ 1.91048e-005 ]
4747 : [ 2.17002e-005 ]
4748 : [ 1.99176e-005 ]
4749 : [ 1.88897e-005 ]
4750 : [ 1.87018e-005 ]
4751 : [ 2.01422e-005 ]
4752 : [ 1.88308e-005 ]
4753 : [ 1.89976e-005 ]
4754 : [ 1.99399e-005 ]
4755 : [ 1.97545e-005 ]
4756 : [ 1.92947e-005 ]
4757 : [ 1.93274e-005 ]
4758 : [ 2.4699e-005  ]
4759 : [ 1.90871e-005 ]
4760 : [ 1.84091e-005 ]
4761 : [ 2.10427e-005 ]
4762 : [ 2.34088e-005 ]
4763 : [ 2.17866e-005 ]
4764 : [ 2.65829e-005 ]
4765 : [ 2.20438e-005 ]
4766 : [ 1.89223e-005 ]
4767 : [ 1.93109e-005 ]
4768 : [ 1.99136e-005 ]
4769 : [ 2.07044e-005 ]
4770 : [ 1.80602e-005 ]
4771 : [ 1.87754e-005 ]
4772 : [ 1.98832e-005 ]
4773 : [ 2.00829e-005 ]
4774 : [ 2.28712e-005 ]
4775 : [ 2.00988e-005 ]
4776 : [ 1.99041e-005 ]
4777 : [ 1.97185e-005 ]
4778 : [ 2.25847e-005 ]
4779 : [ 2.41625e-005 ]
4780 : [ 1.89063e-005 ]
4781 : [ 1.8578e-005  ]
4782 : [ 2.60295e-005 ]
4783 : [ 2.04933e-005 ]
4784 : [ 2.04667e-005 ]
4785 : [ 2.28631e-005 ]
4786 : [ 2.47955e-005 ]
4787 : [ 2.02591e-005 ]
4788 : [ 2.28588e-005 ]
4789 : [ 2.04171e-005 ]
4790 : [ 2.50786e-005 ]
4791 : [ 1.9063e-005  ]
4792 : [ 1.94843e-005 ]
4793 : [ 2.24726e-005 ]
4794 : [ 1.88153e-005 ]
4795 : [ 2.52641e-005 ]
4796 : [ 2.06154e-005 ]
4797 : [ 2.03315e-005 ]
4798 : [ 1.95899e-005 ]
4799 : [ 1.91094e-005 ]
4800 : [ 2.11367e-005 ]
4801 : [ 2.03382e-005 ]
4802 : [ 1.93189e-005 ]
4803 : [ 1.94168e-005 ]
4804 : [ 2.05374e-005 ]
4805 : [ 2.69729e-005 ]
4806 : [ 2.07677e-005 ]
4807 : [ 1.9046e-005  ]
4808 : [ 2.00466e-005 ]
4809 : [ 1.89633e-005 ]
4810 : [ 1.94053e-005 ]
4811 : [ 1.94131e-005 ]
4812 : [ 2.2048e-005  ]
4813 : [ 1.86415e-005 ]
4814 : [ 2.17576e-005 ]
4815 : [ 1.91932e-005 ]
4816 : [ 1.97482e-005 ]
4817 : [ 2.23542e-005 ]
4818 : [ 1.98488e-005 ]
4819 : [ 1.93238e-005 ]
4820 : [ 2.08052e-005 ]
4821 : [ 2.125e-005   ]
4822 : [ 2.08259e-005 ]
4823 : [ 1.81277e-005 ]
4824 : [ 2.2592e-005  ]
4825 : [ 2.66649e-005 ]
4826 : [ 2.29728e-005 ]
4827 : [ 1.94673e-005 ]
4828 : [ 2.51831e-005 ]
4829 : [ 1.92453e-005 ]
4830 : [ 2.14008e-005 ]
4831 : [ 2.53727e-005 ]
4832 : [ 1.77655e-005 ]
4833 : [ 2.13439e-005 ]
4834 : [ 1.86293e-005 ]
4835 : [ 1.88817e-005 ]
4836 : [ 1.97273e-005 ]
4837 : [ 2.70499e-005 ]
4838 : [ 2.3785e-005  ]
4839 : [ 1.97486e-005 ]
4840 : [ 1.88962e-005 ]
4841 : [ 1.89432e-005 ]
4842 : [ 1.93253e-005 ]
4843 : [ 2.26236e-005 ]
4844 : [ 1.93555e-005 ]
4845 : [ 2.11975e-005 ]
4846 : [ 2.04731e-005 ]
4847 : [ 2.02171e-005 ]
4848 : [ 1.95777e-005 ]
4849 : [ 2.27244e-005 ]
4850 : [ 2.34816e-005 ]
4851 : [ 2.68814e-005 ]
4852 : [ 2.04694e-005 ]
4853 : [ 2.05942e-005 ]
4854 : [ 2.07292e-005 ]
4855 : [ 2.57062e-005 ]
4856 : [ 2.22855e-005 ]
4857 : [ 2.1764e-005  ]
4858 : [ 1.88908e-005 ]
4859 : [ 2.18936e-005 ]
4860 : [ 2.23076e-005 ]
4861 : [ 2.6593e-005  ]
4862 : [ 2.0018e-005  ]
4863 : [ 1.92976e-005 ]
4864 : [ 1.99128e-005 ]
4865 : [ 2.14968e-005 ]
4866 : [ 2.0955e-005  ]
4867 : [ 2.27674e-005 ]
4868 : [ 2.5618e-005  ]
4869 : [ 1.9173e-005  ]
4870 : [ 2.51386e-005 ]
4871 : [ 1.93176e-005 ]
4872 : [ 2.28737e-005 ]
4873 : [ 2.15019e-005 ]
4874 : [ 1.88161e-005 ]
4875 : [ 2.53599e-005 ]
4876 : [ 1.93039e-005 ]
4877 : [ 2.32871e-005 ]
4878 : [ 2.43588e-005 ]
4879 : [ 2.40211e-005 ]
4880 : [ 1.92353e-005 ]
4881 : [ 2.39454e-005 ]
4882 : [ 2.2817e-005  ]
4883 : [ 2.32546e-005 ]
4884 : [ 1.89839e-005 ]
4885 : [ 2.43231e-005 ]
4886 : [ 2.02226e-005 ]
4887 : [ 1.9571e-005  ]
4888 : [ 2.02573e-005 ]
4889 : [ 1.91824e-005 ]
4890 : [ 2.16801e-005 ]
4891 : [ 1.94118e-005 ]
4892 : [ 1.90698e-005 ]
4893 : [ 1.89165e-005 ]
4894 : [ 1.94176e-005 ]
4895 : [ 2.3168e-005  ]
4896 : [ 2.32002e-005 ]
4897 : [ 1.92068e-005 ]
4898 : [ 2.38615e-005 ]
4899 : [ 2.5571e-005  ]
4900 : [ 1.97943e-005 ]
4901 : [ 1.90238e-005 ]
4902 : [ 2.02484e-005 ]
4903 : [ 1.83372e-005 ]
4904 : [ 1.87541e-005 ]
4905 : [ 1.93178e-005 ]
4906 : [ 2.71259e-005 ]
4907 : [ 2.16019e-005 ]
4908 : [ 2.08602e-005 ]
4909 : [ 1.99228e-005 ]
4910 : [ 2.08822e-005 ]
4911 : [ 2.06968e-005 ]
4912 : [ 1.92008e-005 ]
4913 : [ 2.33143e-005 ]
4914 : [ 1.93071e-005 ]
4915 : [ 1.90788e-005 ]
4916 : [ 2.40593e-005 ]
4917 : [ 1.97975e-005 ]
4918 : [ 2.01525e-005 ]
4919 : [ 2.11322e-005 ]
4920 : [ 2.07419e-005 ]
4921 : [ 2.36764e-005 ]
4922 : [ 2.1852e-005  ]
4923 : [ 1.95926e-005 ]
4924 : [ 2.44726e-005 ]
4925 : [ 1.94163e-005 ]
4926 : [ 2.14768e-005 ]
4927 : [ 2.13973e-005 ]
4928 : [ 2.32131e-005 ]
4929 : [ 1.86484e-005 ]
4930 : [ 1.99668e-005 ]
4931 : [ 1.96469e-005 ]
4932 : [ 2.00096e-005 ]
4933 : [ 2.61935e-005 ]
4934 : [ 2.65869e-005 ]
4935 : [ 2.04342e-005 ]
4936 : [ 1.99009e-005 ]
4937 : [ 1.881e-005   ]
4938 : [ 2.43558e-005 ]
4939 : [ 1.90527e-005 ]
4940 : [ 1.80913e-005 ]
4941 : [ 1.94758e-005 ]
4942 : [ 1.91069e-005 ]
4943 : [ 1.89022e-005 ]
4944 : [ 2.07997e-005 ]
4945 : [ 2.35737e-005 ]
4946 : [ 1.94492e-005 ]
4947 : [ 2.64209e-005 ]
4948 : [ 2.28238e-005 ]
4949 : [ 1.95788e-005 ]
4950 : [ 2.40222e-005 ]
4951 : [ 2.30523e-005 ]
4952 : [ 1.90559e-005 ]
4953 : [ 1.84317e-005 ]
4954 : [ 2.29818e-005 ]
4955 : [ 1.98238e-005 ]
4956 : [ 2.54417e-005 ]
4957 : [ 1.99515e-005 ]
4958 : [ 2.20758e-005 ]
4959 : [ 2.7641e-005  ]
4960 : [ 1.89401e-005 ]
4961 : [ 2.23808e-005 ]
4962 : [ 2.32051e-005 ]
4963 : [ 1.96845e-005 ]
4964 : [ 2.10884e-005 ]
4965 : [ 2.71863e-005 ]
4966 : [ 1.94438e-005 ]
4967 : [ 2.66302e-005 ]
4968 : [ 1.91223e-005 ]
4969 : [ 1.77244e-005 ]
4970 : [ 1.88755e-005 ]
4971 : [ 1.90281e-005 ]
4972 : [ 2.66243e-005 ]
4973 : [ 2.18284e-005 ]
4974 : [ 1.91902e-005 ]
4975 : [ 2.13965e-005 ]
4976 : [ 2.01412e-005 ]
4977 : [ 2.56207e-005 ]
4978 : [ 2.04974e-005 ]
4979 : [ 2.19649e-005 ]
4980 : [ 2.47521e-005 ]
4981 : [ 2.57619e-005 ]
4982 : [ 1.96937e-005 ]
4983 : [ 2.55882e-005 ]
4984 : [ 1.97767e-005 ]
4985 : [ 1.86545e-005 ]
4986 : [ 1.91374e-005 ]
4987 : [ 2.66419e-005 ]
4988 : [ 2.32882e-005 ]
4989 : [ 2.15757e-005 ]
4990 : [ 2.05769e-005 ]
4991 : [ 2.55322e-005 ]
4992 : [ 2.03577e-005 ]
4993 : [ 1.84688e-005 ]
4994 : [ 1.92734e-005 ]
4995 : [ 1.97684e-005 ]
4996 : [ 1.90461e-005 ]
4997 : [ 1.91505e-005 ]
4998 : [ 2.02583e-005 ]
4999 : [ 2.37295e-005 ]
5000 : [ 2.33569e-005 ]
5001 : [ 1.96201e-005 ]
5002 : [ 1.94623e-005 ]
5003 : [ 2.51657e-005 ]
5004 : [ 1.88984e-005 ]
5005 : [ 1.87394e-005 ]
5006 : [ 1.90288e-005 ]
5007 : [ 2.2319e-005  ]
5008 : [ 2.03417e-005 ]
5009 : [ 2.66137e-005 ]
5010 : [ 2.3562e-005  ]
5011 : [ 1.93676e-005 ]
5012 : [ 1.98268e-005 ]
5013 : [ 2.1848e-005  ]
5014 : [ 2.52321e-005 ]
5015 : [ 2.35473e-005 ]
5016 : [ 2.39148e-005 ]
5017 : [ 1.94033e-005 ]
5018 : [ 2.64364e-005 ]
5019 : [ 1.89987e-005 ]
5020 : [ 2.20464e-005 ]
5021 : [ 2.61398e-005 ]
5022 : [ 1.93394e-005 ]
5023 : [ 2.13268e-005 ]
5024 : [ 2.50954e-005 ]
5025 : [ 2.15176e-005 ]
5026 : [ 2.11556e-005 ]
5027 : [ 1.89271e-005 ]
5028 : [ 2.06852e-005 ]
5029 : [ 2.64178e-005 ]
5030 : [ 2.03297e-005 ]
5031 : [ 1.94452e-005 ]
5032 : [ 2.25426e-005 ]
5033 : [ 1.87234e-005 ]
5034 : [ 1.87513e-005 ]
5035 : [ 2.59237e-005 ]
5036 : [ 2.00212e-005 ]
5037 : [ 1.92186e-005 ]
5038 : [ 2.24418e-005 ]
5039 : [ 1.91399e-005 ]
5040 : [ 2.55368e-005 ]
5041 : [ 1.92431e-005 ]
5042 : [ 2.33063e-005 ]
5043 : [ 2.41452e-005 ]
5044 : [ 2.05579e-005 ]
5045 : [ 2.27501e-005 ]
5046 : [ 2.12128e-005 ]
5047 : [ 1.90963e-005 ]
5048 : [ 2.39953e-005 ]
5049 : [ 2.04047e-005 ]
5050 : [ 1.92971e-005 ]
5051 : [ 1.94636e-005 ]
5052 : [ 2.35918e-005 ]
5053 : [ 1.84437e-005 ]
5054 : [ 2.25204e-005 ]
5055 : [ 1.93551e-005 ]
5056 : [ 2.35493e-005 ]
5057 : [ 1.90105e-005 ]
5058 : [ 1.98036e-005 ]
5059 : [ 2.04888e-005 ]
5060 : [ 1.91443e-005 ]
5061 : [ 2.0806e-005  ]
5062 : [ 2.27466e-005 ]
5063 : [ 2.28134e-005 ]
5064 : [ 2.65168e-005 ]
5065 : [ 2.36728e-005 ]
5066 : [ 1.89557e-005 ]
5067 : [ 2.3235e-005  ]
5068 : [ 2.33683e-005 ]
5069 : [ 2.01298e-005 ]
5070 : [ 2.11337e-005 ]
5071 : [ 1.98711e-005 ]
5072 : [ 2.34706e-005 ]
5073 : [ 2.13931e-005 ]
5074 : [ 2.37818e-005 ]
5075 : [ 1.89436e-005 ]
5076 : [ 2.52682e-005 ]
5077 : [ 2.26417e-005 ]
5078 : [ 2.01087e-005 ]
5079 : [ 1.82361e-005 ]
5080 : [ 2.2148e-005  ]
5081 : [ 1.96503e-005 ]
5082 : [ 2.06549e-005 ]
5083 : [ 1.99971e-005 ]
5084 : [ 2.11107e-005 ]
5085 : [ 1.95986e-005 ]
5086 : [ 2.16959e-005 ]
5087 : [ 1.94862e-005 ]
5088 : [ 2.34823e-005 ]
5089 : [ 1.89653e-005 ]
5090 : [ 2.22377e-005 ]
5091 : [ 2.25845e-005 ]
5092 : [ 1.91681e-005 ]
5093 : [ 1.91857e-005 ]
5094 : [ 2.08287e-005 ]
5095 : [ 2.46705e-005 ]
5096 : [ 2.0448e-005  ]
5097 : [ 2.14713e-005 ]
5098 : [ 1.82929e-005 ]
5099 : [ 2.57536e-005 ]
5100 : [ 2.13031e-005 ]
5101 : [ 1.9825e-005  ]
5102 : [ 2.07695e-005 ]
5103 : [ 1.88683e-005 ]
5104 : [ 1.92244e-005 ]
5105 : [ 1.91424e-005 ]
5106 : [ 2.26881e-005 ]
5107 : [ 2.14861e-005 ]
5108 : [ 1.85244e-005 ]
5109 : [ 1.86609e-005 ]
5110 : [ 1.94542e-005 ]
5111 : [ 2.10204e-005 ]
5112 : [ 1.95174e-005 ]
5113 : [ 1.8737e-005  ]
5114 : [ 2.18697e-005 ]
5115 : [ 2.68063e-005 ]
5116 : [ 2.30122e-005 ]
5117 : [ 2.05026e-005 ]
5118 : [ 1.95608e-005 ]
5119 : [ 2.60658e-005 ]
5120 : [ 2.10813e-005 ]
5121 : [ 1.89443e-005 ]
5122 : [ 1.89013e-005 ]
5123 : [ 1.99256e-005 ]
5124 : [ 2.01672e-005 ]
5125 : [ 2.3217e-005  ]
5126 : [ 2.1089e-005  ]
5127 : [ 1.92124e-005 ]
5128 : [ 1.94055e-005 ]
5129 : [ 2.28926e-005 ]
5130 : [ 2.15903e-005 ]
5131 : [ 2.39787e-005 ]
5132 : [ 2.05415e-005 ]
5133 : [ 1.89523e-005 ]
5134 : [ 2.00451e-005 ]
5135 : [ 1.9263e-005  ]
5136 : [ 1.9205e-005  ]
5137 : [ 2.40303e-005 ]
5138 : [ 2.11828e-005 ]
5139 : [ 2.06339e-005 ]
5140 : [ 1.91421e-005 ]
5141 : [ 1.87675e-005 ]
5142 : [ 2.15445e-005 ]
5143 : [ 2.60795e-005 ]
5144 : [ 2.34983e-005 ]
5145 : [ 2.30851e-005 ]
5146 : [ 2.29989e-005 ]
5147 : [ 2.27572e-005 ]
5148 : [ 2.04202e-005 ]
5149 : [ 1.9828e-005  ]
5150 : [ 1.92659e-005 ]
5151 : [ 1.79751e-005 ]
5152 : [ 2.07897e-005 ]
5153 : [ 2.23238e-005 ]
5154 : [ 2.17703e-005 ]
5155 : [ 1.91091e-005 ]
5156 : [ 1.90797e-005 ]
5157 : [ 2.09015e-005 ]
5158 : [ 2.57756e-005 ]
5159 : [ 2.18483e-005 ]
5160 : [ 1.95378e-005 ]
5161 : [ 1.9761e-005  ]
5162 : [ 1.90095e-005 ]
5163 : [ 2.43417e-005 ]
5164 : [ 2.04807e-005 ]
5165 : [ 2.39927e-005 ]
5166 : [ 2.02719e-005 ]
5167 : [ 1.95682e-005 ]
5168 : [ 2.26324e-005 ]
5169 : [ 1.87732e-005 ]
5170 : [ 1.96992e-005 ]
5171 : [ 1.85619e-005 ]
5172 : [ 2.65687e-005 ]
5173 : [ 2.17092e-005 ]
5174 : [ 1.91276e-005 ]
5175 : [ 1.9259e-005  ]
5176 : [ 1.97139e-005 ]
5177 : [ 2.0397e-005  ]
5178 : [ 2.11598e-005 ]
5179 : [ 2.43048e-005 ]
5180 : [ 2.24288e-005 ]
5181 : [ 1.97278e-005 ]
5182 : [ 2.13782e-005 ]
5183 : [ 2.19522e-005 ]
5184 : [ 1.87339e-005 ]
5185 : [ 2.08696e-005 ]
5186 : [ 1.97705e-005 ]
5187 : [ 1.88397e-005 ]
5188 : [ 2.16981e-005 ]
5189 : [ 1.97525e-005 ]
5190 : [ 2.49031e-005 ]
5191 : [ 2.00363e-005 ]
5192 : [ 1.89629e-005 ]
5193 : [ 2.12402e-005 ]
5194 : [ 1.97166e-005 ]
5195 : [ 2.58682e-005 ]
5196 : [ 2.24494e-005 ]
5197 : [ 1.91018e-005 ]
5198 : [ 2.597e-005   ]
5199 : [ 2.12603e-005 ]
5200 : [ 1.96429e-005 ]
5201 : [ 2.35886e-005 ]
5202 : [ 1.93056e-005 ]
5203 : [ 2.5966e-005  ]
5204 : [ 1.89714e-005 ]
5205 : [ 1.95013e-005 ]
5206 : [ 2.19396e-005 ]
5207 : [ 2.70706e-005 ]
5208 : [ 2.14272e-005 ]
5209 : [ 2.40324e-005 ]
5210 : [ 2.51244e-005 ]
5211 : [ 2.42398e-005 ]
5212 : [ 1.96226e-005 ]
5213 : [ 1.83799e-005 ]
5214 : [ 1.88502e-005 ]
5215 : [ 1.84552e-005 ]
5216 : [ 2.02811e-005 ]
5217 : [ 2.37471e-005 ]
5218 : [ 2.00426e-005 ]
5219 : [ 2.12034e-005 ]
5220 : [ 2.1476e-005  ]
5221 : [ 1.87363e-005 ]
5222 : [ 2.57786e-005 ]
5223 : [ 1.97069e-005 ]
5224 : [ 1.88565e-005 ]
5225 : [ 1.91216e-005 ]
5226 : [ 2.1064e-005  ]
5227 : [ 1.98189e-005 ]
5228 : [ 2.61355e-005 ]
5229 : [ 2.08279e-005 ]
5230 : [ 2.72221e-005 ]
5231 : [ 2.04602e-005 ]
5232 : [ 1.96291e-005 ]
5233 : [ 1.99679e-005 ]
5234 : [ 1.8675e-005  ]
5235 : [ 1.95879e-005 ]
5236 : [ 1.9648e-005  ]
5237 : [ 1.8914e-005  ]
5238 : [ 1.83137e-005 ]
5239 : [ 2.56244e-005 ]
5240 : [ 1.9785e-005  ]
5241 : [ 1.97695e-005 ]
5242 : [ 2.70876e-005 ]
5243 : [ 2.02843e-005 ]
5244 : [ 1.94897e-005 ]
5245 : [ 1.85886e-005 ]
5246 : [ 1.91802e-005 ]
5247 : [ 1.95863e-005 ]
5248 : [ 2.66041e-005 ]
5249 : [ 2.31825e-005 ]
5250 : [ 1.96431e-005 ]
5251 : [ 2.53847e-005 ]
5252 : [ 1.95324e-005 ]
5253 : [ 2.2625e-005  ]
5254 : [ 2.34257e-005 ]
5255 : [ 1.93844e-005 ]
5256 : [ 2.00436e-005 ]
5257 : [ 2.22436e-005 ]
5258 : [ 1.84725e-005 ]
5259 : [ 2.66008e-005 ]
5260 : [ 2.23551e-005 ]
5261 : [ 1.96965e-005 ]
5262 : [ 1.907e-005   ]
5263 : [ 1.96911e-005 ]
5264 : [ 2.31102e-005 ]
5265 : [ 1.9993e-005  ]
5266 : [ 1.96818e-005 ]
5267 : [ 1.8753e-005  ]
5268 : [ 1.82779e-005 ]
5269 : [ 1.87365e-005 ]
5270 : [ 2.2603e-005  ]
5271 : [ 2.53933e-005 ]
5272 : [ 2.1012e-005  ]
5273 : [ 2.3073e-005  ]
5274 : [ 2.11814e-005 ]
5275 : [ 2.01139e-005 ]
5276 : [ 1.954e-005   ]
5277 : [ 2.52778e-005 ]
5278 : [ 1.92093e-005 ]
5279 : [ 1.91436e-005 ]
5280 : [ 2.15615e-005 ]
5281 : [ 2.43687e-005 ]
5282 : [ 2.30424e-005 ]
5283 : [ 1.9842e-005  ]
5284 : [ 1.91712e-005 ]
5285 : [ 1.90747e-005 ]
5286 : [ 1.85598e-005 ]
5287 : [ 1.91267e-005 ]
5288 : [ 1.95692e-005 ]
5289 : [ 1.95145e-005 ]
5290 : [ 2.27766e-005 ]
5291 : [ 1.89669e-005 ]
5292 : [ 1.92115e-005 ]
5293 : [ 2.13085e-005 ]
5294 : [ 1.88172e-005 ]
5295 : [ 1.95422e-005 ]
5296 : [ 2.25943e-005 ]
5297 : [ 2.01959e-005 ]
5298 : [ 1.83851e-005 ]
5299 : [ 2.65357e-005 ]
5300 : [ 2.05424e-005 ]
5301 : [ 2.23546e-005 ]
5302 : [ 2.00361e-005 ]
5303 : [ 1.8876e-005  ]
5304 : [ 1.94798e-005 ]
5305 : [ 1.91647e-005 ]
5306 : [ 2.29973e-005 ]
5307 : [ 2.56009e-005 ]
5308 : [ 1.92219e-005 ]
5309 : [ 1.89331e-005 ]
5310 : [ 2.23844e-005 ]
5311 : [ 1.92013e-005 ]
5312 : [ 1.86949e-005 ]
5313 : [ 2.59038e-005 ]
5314 : [ 1.90592e-005 ]
5315 : [ 1.87963e-005 ]
5316 : [ 2.67585e-005 ]
5317 : [ 1.94395e-005 ]
5318 : [ 1.93804e-005 ]
5319 : [ 1.90377e-005 ]
5320 : [ 2.54499e-005 ]
5321 : [ 2.20877e-005 ]
5322 : [ 2.04432e-005 ]
5323 : [ 1.79076e-005 ]
5324 : [ 2.14811e-005 ]
5325 : [ 1.81255e-005 ]
5326 : [ 1.91417e-005 ]
5327 : [ 2.10587e-005 ]
5328 : [ 2.05401e-005 ]
5329 : [ 2.42357e-005 ]
5330 : [ 1.90033e-005 ]
5331 : [ 2.28222e-005 ]
5332 : [ 1.89878e-005 ]
5333 : [ 2.6358e-005  ]
5334 : [ 2.4002e-005  ]
5335 : [ 2.05217e-005 ]
5336 : [ 1.96442e-005 ]
5337 : [ 1.97294e-005 ]
5338 : [ 1.97819e-005 ]
5339 : [ 2.19201e-005 ]
5340 : [ 2.14333e-005 ]
5341 : [ 1.96571e-005 ]
5342 : [ 2.02112e-005 ]
5343 : [ 2.26684e-005 ]
5344 : [ 2.14994e-005 ]
5345 : [ 1.8455e-005  ]
5346 : [ 2.47676e-005 ]
5347 : [ 2.67277e-005 ]
5348 : [ 2.26524e-005 ]
5349 : [ 2.17176e-005 ]
5350 : [ 2.06737e-005 ]
5351 : [ 2.00808e-005 ]
5352 : [ 2.1178e-005  ]
5353 : [ 1.93519e-005 ]
5354 : [ 1.89934e-005 ]
5355 : [ 1.96628e-005 ]
5356 : [ 2.16536e-005 ]
5357 : [ 1.86535e-005 ]
5358 : [ 2.15337e-005 ]
5359 : [ 2.45083e-005 ]
5360 : [ 2.64441e-005 ]
5361 : [ 2.34596e-005 ]
5362 : [ 1.94385e-005 ]
5363 : [ 1.98485e-005 ]
5364 : [ 2.35097e-005 ]
5365 : [ 1.91516e-005 ]
5366 : [ 2.22269e-005 ]
5367 : [ 1.96342e-005 ]
5368 : [ 2.4763e-005  ]
5369 : [ 2.54897e-005 ]
5370 : [ 2.29658e-005 ]
5371 : [ 2.07648e-005 ]
5372 : [ 2.20278e-005 ]
5373 : [ 1.94122e-005 ]
5374 : [ 1.99707e-005 ]
5375 : [ 2.542e-005   ]
5376 : [ 2.29539e-005 ]
5377 : [ 1.96863e-005 ]
5378 : [ 1.90223e-005 ]
5379 : [ 1.92039e-005 ]
5380 : [ 2.35879e-005 ]
5381 : [ 1.93309e-005 ]
5382 : [ 2.0129e-005  ]
5383 : [ 2.42251e-005 ]
5384 : [ 1.93834e-005 ]
5385 : [ 1.93675e-005 ]
5386 : [ 2.26546e-005 ]
5387 : [ 1.90352e-005 ]
5388 : [ 1.95703e-005 ]
5389 : [ 2.26447e-005 ]
5390 : [ 2.27082e-005 ]
5391 : [ 2.51266e-005 ]
5392 : [ 2.08042e-005 ]
5393 : [ 2.13136e-005 ]
5394 : [ 2.57344e-005 ]
5395 : [ 2.54767e-005 ]
5396 : [ 1.77825e-005 ]
5397 : [ 1.93925e-005 ]
5398 : [ 1.90094e-005 ]
5399 : [ 2.12408e-005 ]
5400 : [ 1.93655e-005 ]
5401 : [ 2.0781e-005  ]
5402 : [ 1.94369e-005 ]
5403 : [ 1.74918e-005 ]
5404 : [ 1.92381e-005 ]
5405 : [ 2.49462e-005 ]
5406 : [ 1.89497e-005 ]
5407 : [ 2.14104e-005 ]
5408 : [ 2.04439e-005 ]
5409 : [ 2.29253e-005 ]
5410 : [ 1.83889e-005 ]
5411 : [ 1.93397e-005 ]
5412 : [ 2.39355e-005 ]
5413 : [ 2.06367e-005 ]
5414 : [ 2.39877e-005 ]
5415 : [ 1.87593e-005 ]
5416 : [ 1.92231e-005 ]
5417 : [ 2.01693e-005 ]
5418 : [ 2.40639e-005 ]
5419 : [ 1.91156e-005 ]
5420 : [ 1.92987e-005 ]
5421 : [ 1.90232e-005 ]
5422 : [ 2.02911e-005 ]
5423 : [ 2.22327e-005 ]
5424 : [ 1.91026e-005 ]
5425 : [ 1.9017e-005  ]
5426 : [ 1.86756e-005 ]
5427 : [ 2.01476e-005 ]
5428 : [ 2.00798e-005 ]
5429 : [ 1.99228e-005 ]
5430 : [ 2.27336e-005 ]
5431 : [ 2.06075e-005 ]
5432 : [ 2.1317e-005  ]
5433 : [ 2.11243e-005 ]
5434 : [ 1.84912e-005 ]
5435 : [ 2.50876e-005 ]
5436 : [ 2.06072e-005 ]
5437 : [ 2.01481e-005 ]
5438 : [ 2.10534e-005 ]
5439 : [ 2.09648e-005 ]
5440 : [ 1.94741e-005 ]
5441 : [ 2.61294e-005 ]
5442 : [ 1.90372e-005 ]
5443 : [ 1.97833e-005 ]
5444 : [ 2.12309e-005 ]
5445 : [ 1.95094e-005 ]
5446 : [ 2.18195e-005 ]
5447 : [ 2.22772e-005 ]
5448 : [ 2.41239e-005 ]
5449 : [ 2.17853e-005 ]
5450 : [ 2.03441e-005 ]
5451 : [ 2.21851e-005 ]
5452 : [ 2.44084e-005 ]
5453 : [ 1.90867e-005 ]
5454 : [ 1.99207e-005 ]
5455 : [ 1.85284e-005 ]
5456 : [ 1.93208e-005 ]
5457 : [ 1.98625e-005 ]
5458 : [ 2.08361e-005 ]
5459 : [ 2.39787e-005 ]
5460 : [ 1.91788e-005 ]
5461 : [ 1.98197e-005 ]
5462 : [ 1.90385e-005 ]
5463 : [ 1.87887e-005 ]
5464 : [ 1.9862e-005  ]
5465 : [ 2.65629e-005 ]
5466 : [ 1.96063e-005 ]
5467 : [ 1.83759e-005 ]
5468 : [ 1.88079e-005 ]
5469 : [ 2.68485e-005 ]
5470 : [ 1.93671e-005 ]
5471 : [ 2.30256e-005 ]
5472 : [ 2.10642e-005 ]
5473 : [ 2.09658e-005 ]
5474 : [ 2.76125e-005 ]
5475 : [ 2.56611e-005 ]
5476 : [ 1.90483e-005 ]
5477 : [ 2.38618e-005 ]
5478 : [ 2.00503e-005 ]
5479 : [ 1.98759e-005 ]
5480 : [ 1.87542e-005 ]
5481 : [ 1.96366e-005 ]
5482 : [ 1.97717e-005 ]
5483 : [ 1.87775e-005 ]
5484 : [ 1.88477e-005 ]
5485 : [ 2.51958e-005 ]
5486 : [ 1.94362e-005 ]
5487 : [ 1.95547e-005 ]
5488 : [ 2.48121e-005 ]
5489 : [ 1.95052e-005 ]
5490 : [ 2.59217e-005 ]
5491 : [ 1.92258e-005 ]
5492 : [ 1.92962e-005 ]
5493 : [ 1.91681e-005 ]
5494 : [ 2.3779e-005  ]
5495 : [ 1.80031e-005 ]
5496 : [ 1.91321e-005 ]
5497 : [ 1.95946e-005 ]
5498 : [ 2.64207e-005 ]
5499 : [ 1.91106e-005 ]
5500 : [ 2.72444e-005 ]
5501 : [ 2.4605e-005  ]
5502 : [ 2.55355e-005 ]
5503 : [ 2.02922e-005 ]
5504 : [ 1.91401e-005 ]
5505 : [ 1.92656e-005 ]
5506 : [ 2.5973e-005  ]
5507 : [ 2.01692e-005 ]
5508 : [ 2.40431e-005 ]
5509 : [ 2.65639e-005 ]
5510 : [ 1.89383e-005 ]
5511 : [ 2.5258e-005  ]
5512 : [ 1.9214e-005  ]
5513 : [ 1.84073e-005 ]
5514 : [ 2.00306e-005 ]
5515 : [ 1.75481e-005 ]
5516 : [ 2.23736e-005 ]
5517 : [ 2.04766e-005 ]
5518 : [ 2.60666e-005 ]
5519 : [ 2.51253e-005 ]
5520 : [ 1.90185e-005 ]
5521 : [ 1.92984e-005 ]
5522 : [ 1.90921e-005 ]
5523 : [ 2.65511e-005 ]
5524 : [ 2.3019e-005  ]
5525 : [ 2.21045e-005 ]
5526 : [ 2.08189e-005 ]
5527 : [ 2.57848e-005 ]
5528 : [ 2.03467e-005 ]
5529 : [ 2.00688e-005 ]
5530 : [ 1.94058e-005 ]
5531 : [ 1.93195e-005 ]
5532 : [ 2.28387e-005 ]
5533 : [ 1.96738e-005 ]
5534 : [ 2.21008e-005 ]
5535 : [ 2.24253e-005 ]
5536 : [ 2.65738e-005 ]
5537 : [ 1.91662e-005 ]
5538 : [ 1.9248e-005  ]
5539 : [ 2.55399e-005 ]
5540 : [ 2.16095e-005 ]
5541 : [ 2.30657e-005 ]
5542 : [ 2.61899e-005 ]
5543 : [ 1.98933e-005 ]
5544 : [ 2.17364e-005 ]
5545 : [ 1.99644e-005 ]
5546 : [ 2.03644e-005 ]
5547 : [ 1.94622e-005 ]
5548 : [ 2.29312e-005 ]
5549 : [ 2.19317e-005 ]
5550 : [ 2.20925e-005 ]
5551 : [ 1.86393e-005 ]
5552 : [ 2.16173e-005 ]
5553 : [ 2.21575e-005 ]
5554 : [ 2.01069e-005 ]
5555 : [ 1.93813e-005 ]
5556 : [ 1.83226e-005 ]
5557 : [ 1.93132e-005 ]
5558 : [ 2.11273e-005 ]
5559 : [ 1.91513e-005 ]
5560 : [ 2.04803e-005 ]
5561 : [ 2.64099e-005 ]
5562 : [ 2.0071e-005  ]
5563 : [ 2.37168e-005 ]
5564 : [ 1.93404e-005 ]
5565 : [ 2.26522e-005 ]
5566 : [ 2.03636e-005 ]
5567 : [ 2.36622e-005 ]
5568 : [ 1.96978e-005 ]
5569 : [ 2.50758e-005 ]
5570 : [ 2.20302e-005 ]
5571 : [ 2.43246e-005 ]
5572 : [ 1.99753e-005 ]
5573 : [ 2.61452e-005 ]
5574 : [ 2.02996e-005 ]
5575 : [ 1.98186e-005 ]
5576 : [ 1.89424e-005 ]
5577 : [ 1.98693e-005 ]
5578 : [ 2.04462e-005 ]
5579 : [ 2.63951e-005 ]
5580 : [ 2.25213e-005 ]
5581 : [ 1.87955e-005 ]
5582 : [ 1.97204e-005 ]
5583 : [ 2.17527e-005 ]
5584 : [ 1.90019e-005 ]
5585 : [ 1.87735e-005 ]
5586 : [ 2.01722e-005 ]
5587 : [ 1.98441e-005 ]
5588 : [ 1.90548e-005 ]
5589 : [ 2.05491e-005 ]
5590 : [ 2.47921e-005 ]
5591 : [ 2.08164e-005 ]
5592 : [ 2.40497e-005 ]
5593 : [ 1.90548e-005 ]
5594 : [ 1.92175e-005 ]
5595 : [ 1.93587e-005 ]
5596 : [ 1.95903e-005 ]
5597 : [ 1.90459e-005 ]
5598 : [ 2.1786e-005  ]
5599 : [ 1.87466e-005 ]
5600 : [ 2.42963e-005 ]
5601 : [ 2.29718e-005 ]
5602 : [ 1.90534e-005 ]
5603 : [ 1.94982e-005 ]
5604 : [ 2.35387e-005 ]
5605 : [ 2.54552e-005 ]
5606 : [ 1.90029e-005 ]
5607 : [ 1.92874e-005 ]
5608 : [ 1.94868e-005 ]
5609 : [ 2.019e-005   ]
5610 : [ 1.88352e-005 ]
5611 : [ 1.92338e-005 ]
5612 : [ 2.29925e-005 ]
5613 : [ 1.90274e-005 ]
5614 : [ 2.58631e-005 ]
5615 : [ 1.9716e-005  ]
5616 : [ 1.84335e-005 ]
5617 : [ 1.89974e-005 ]
5618 : [ 2.25474e-005 ]
5619 : [ 2.24211e-005 ]
5620 : [ 2.2376e-005  ]
5621 : [ 1.98339e-005 ]
5622 : [ 2.15609e-005 ]
5623 : [ 1.89942e-005 ]
5624 : [ 1.87749e-005 ]
5625 : [ 1.94382e-005 ]
5626 : [ 2.30399e-005 ]
5627 : [ 2.64926e-005 ]
5628 : [ 1.91471e-005 ]
5629 : [ 2.76506e-005 ]
5630 : [ 1.9211e-005  ]
5631 : [ 1.89687e-005 ]
5632 : [ 2.71623e-005 ]
5633 : [ 1.915e-005   ]
5634 : [ 2.50577e-005 ]
5635 : [ 1.94088e-005 ]
5636 : [ 2.50625e-005 ]
5637 : [ 2.40151e-005 ]
5638 : [ 2.11355e-005 ]
5639 : [ 2.59478e-005 ]
5640 : [ 1.90134e-005 ]
5641 : [ 1.99858e-005 ]
5642 : [ 2.46983e-005 ]
5643 : [ 2.02819e-005 ]
5644 : [ 1.92715e-005 ]
5645 : [ 1.88812e-005 ]
5646 : [ 1.878e-005   ]
5647 : [ 2.12878e-005 ]
5648 : [ 1.95921e-005 ]
5649 : [ 1.89835e-005 ]
5650 : [ 2.01912e-005 ]
5651 : [ 2.38653e-005 ]
5652 : [ 2.49839e-005 ]
5653 : [ 2.55783e-005 ]
5654 : [ 1.91944e-005 ]
5655 : [ 2.01503e-005 ]
5656 : [ 1.84426e-005 ]
5657 : [ 1.89999e-005 ]
5658 : [ 1.94339e-005 ]
5659 : [ 2.20743e-005 ]
5660 : [ 2.25553e-005 ]
5661 : [ 2.05297e-005 ]
5662 : [ 2.58627e-005 ]
5663 : [ 1.86446e-005 ]
5664 : [ 2.08212e-005 ]
5665 : [ 2.4011e-005  ]
5666 : [ 2.46536e-005 ]
5667 : [ 2.28607e-005 ]
5668 : [ 1.94784e-005 ]
5669 : [ 1.96852e-005 ]
5670 : [ 2.65203e-005 ]
5671 : [ 1.88383e-005 ]
5672 : [ 2.77768e-005 ]
5673 : [ 2.15943e-005 ]
5674 : [ 1.95661e-005 ]
5675 : [ 1.82736e-005 ]
5676 : [ 2.48076e-005 ]
5677 : [ 2.07835e-005 ]
5678 : [ 2.10531e-005 ]
5679 : [ 2.5285e-005  ]
5680 : [ 1.98538e-005 ]
5681 : [ 1.92154e-005 ]
5682 : [ 2.22611e-005 ]
5683 : [ 1.88348e-005 ]
5684 : [ 1.98298e-005 ]
5685 : [ 2.17063e-005 ]
5686 : [ 2.11962e-005 ]
5687 : [ 1.85813e-005 ]
5688 : [ 2.12822e-005 ]
5689 : [ 2.13074e-005 ]
5690 : [ 2.24415e-005 ]
5691 : [ 2.31776e-005 ]
5692 : [ 2.32102e-005 ]
5693 : [ 2.06221e-005 ]
5694 : [ 1.94825e-005 ]
5695 : [ 2.21125e-005 ]
5696 : [ 2.11142e-005 ]
5697 : [ 1.96719e-005 ]
5698 : [ 1.93399e-005 ]
5699 : [ 2.22514e-005 ]
5700 : [ 2.3011e-005  ]
5701 : [ 1.97517e-005 ]
5702 : [ 2.01656e-005 ]
5703 : [ 1.91429e-005 ]
5704 : [ 2.50744e-005 ]
5705 : [ 1.8924e-005  ]
5706 : [ 2.00532e-005 ]
5707 : [ 1.87934e-005 ]
5708 : [ 1.97412e-005 ]
5709 : [ 2.20847e-005 ]
5710 : [ 2.03598e-005 ]
5711 : [ 1.88635e-005 ]
5712 : [ 2.12244e-005 ]
5713 : [ 1.94278e-005 ]
5714 : [ 2.17063e-005 ]
5715 : [ 2.55279e-005 ]
5716 : [ 1.7797e-005  ]
5717 : [ 1.94354e-005 ]
5718 : [ 2.37096e-005 ]
5719 : [ 1.93045e-005 ]
5720 : [ 1.90312e-005 ]
5721 : [ 2.04223e-005 ]
5722 : [ 1.80884e-005 ]
5723 : [ 1.93304e-005 ]
5724 : [ 2.21697e-005 ]
5725 : [ 2.42177e-005 ]
5726 : [ 1.90883e-005 ]
5727 : [ 1.94561e-005 ]
5728 : [ 2.19991e-005 ]
5729 : [ 2.16854e-005 ]
5730 : [ 2.11149e-005 ]
5731 : [ 2.60513e-005 ]
5732 : [ 1.92678e-005 ]
5733 : [ 2.06901e-005 ]
5734 : [ 1.97748e-005 ]
5735 : [ 2.63044e-005 ]
5736 : [ 1.9419e-005  ]
5737 : [ 2.03947e-005 ]
5738 : [ 2.2622e-005  ]
5739 : [ 2.2828e-005  ]
5740 : [ 2.01383e-005 ]
5741 : [ 1.92649e-005 ]
5742 : [ 2.09877e-005 ]
5743 : [ 2.00398e-005 ]
5744 : [ 1.9166e-005  ]
5745 : [ 1.88816e-005 ]
5746 : [ 1.95878e-005 ]
5747 : [ 2.06374e-005 ]
5748 : [ 1.86137e-005 ]
5749 : [ 1.9139e-005  ]
5750 : [ 1.9373e-005  ]
5751 : [ 1.99491e-005 ]
5752 : [ 1.96264e-005 ]
5753 : [ 1.8975e-005  ]
5754 : [ 1.84191e-005 ]
5755 : [ 1.87904e-005 ]
5756 : [ 1.89851e-005 ]
5757 : [ 1.85778e-005 ]
5758 : [ 1.94312e-005 ]
5759 : [ 2.31176e-005 ]
5760 : [ 1.97477e-005 ]
5761 : [ 2.07449e-005 ]
5762 : [ 2.37822e-005 ]
5763 : [ 2.08773e-005 ]
5764 : [ 1.95203e-005 ]
5765 : [ 2.41692e-005 ]
5766 : [ 2.04917e-005 ]
5767 : [ 2.49156e-005 ]
5768 : [ 2.73988e-005 ]
5769 : [ 1.92631e-005 ]
5770 : [ 1.93497e-005 ]
5771 : [ 2.00071e-005 ]
5772 : [ 2.19266e-005 ]
5773 : [ 1.9774e-005  ]
5774 : [ 2.01071e-005 ]
5775 : [ 1.86688e-005 ]
5776 : [ 1.98009e-005 ]
5777 : [ 1.97721e-005 ]
5778 : [ 1.94118e-005 ]
5779 : [ 1.88754e-005 ]
5780 : [ 1.89425e-005 ]
5781 : [ 2.36729e-005 ]
5782 : [ 1.89516e-005 ]
5783 : [ 2.15956e-005 ]
5784 : [ 1.87677e-005 ]
5785 : [ 1.92183e-005 ]
5786 : [ 2.4116e-005  ]
5787 : [ 2.45434e-005 ]
5788 : [ 1.92164e-005 ]
5789 : [ 2.65458e-005 ]
5790 : [ 2.61679e-005 ]
5791 : [ 2.35251e-005 ]
5792 : [ 1.93533e-005 ]
5793 : [ 2.01457e-005 ]
5794 : [ 1.94864e-005 ]
5795 : [ 2.36576e-005 ]
5796 : [ 2.15048e-005 ]
5797 : [ 2.22508e-005 ]
5798 : [ 2.3402e-005  ]
5799 : [ 2.42119e-005 ]
5800 : [ 2.21334e-005 ]
5801 : [ 2.1477e-005  ]
5802 : [ 1.94128e-005 ]
5803 : [ 2.50094e-005 ]
5804 : [ 1.9149e-005  ]
5805 : [ 2.03231e-005 ]
5806 : [ 2.58434e-005 ]
5807 : [ 2.01873e-005 ]
5808 : [ 1.91308e-005 ]
5809 : [ 2.57735e-005 ]
5810 : [ 2.00952e-005 ]
5811 : [ 2.11326e-005 ]
5812 : [ 1.90859e-005 ]
5813 : [ 2.25769e-005 ]
5814 : [ 2.07402e-005 ]
5815 : [ 2.42999e-005 ]
5816 : [ 2.13822e-005 ]
5817 : [ 2.07547e-005 ]
5818 : [ 2.16463e-005 ]
5819 : [ 1.86782e-005 ]
5820 : [ 2.7076e-005  ]
5821 : [ 1.92962e-005 ]
5822 : [ 2.02476e-005 ]
5823 : [ 1.96871e-005 ]
5824 : [ 1.88583e-005 ]
5825 : [ 1.91331e-005 ]
5826 : [ 1.98369e-005 ]
5827 : [ 1.92698e-005 ]
5828 : [ 2.37127e-005 ]
5829 : [ 2.65765e-005 ]
5830 : [ 2.29919e-005 ]
5831 : [ 2.41613e-005 ]
5832 : [ 2.22213e-005 ]
5833 : [ 2.42906e-005 ]
5834 : [ 1.92555e-005 ]
5835 : [ 2.52673e-005 ]
5836 : [ 1.93856e-005 ]
5837 : [ 2.25131e-005 ]
5838 : [ 2.07277e-005 ]
5839 : [ 1.95511e-005 ]
5840 : [ 1.96785e-005 ]
5841 : [ 1.9051e-005  ]
5842 : [ 1.82099e-005 ]
5843 : [ 2.12876e-005 ]
5844 : [ 2.63176e-005 ]
5845 : [ 1.90109e-005 ]
5846 : [ 2.25528e-005 ]
5847 : [ 1.95674e-005 ]
5848 : [ 1.87939e-005 ]
5849 : [ 2.3887e-005  ]
5850 : [ 2.35919e-005 ]
5851 : [ 1.98064e-005 ]
5852 : [ 2.48628e-005 ]
5853 : [ 2.47412e-005 ]
5854 : [ 2.0151e-005  ]
5855 : [ 2.00945e-005 ]
5856 : [ 1.99818e-005 ]
5857 : [ 1.99453e-005 ]
5858 : [ 1.8678e-005  ]
5859 : [ 1.86611e-005 ]
5860 : [ 2.38616e-005 ]
5861 : [ 2.48192e-005 ]
5862 : [ 2.09955e-005 ]
5863 : [ 1.87341e-005 ]
5864 : [ 2.35345e-005 ]
5865 : [ 1.88429e-005 ]
5866 : [ 1.96548e-005 ]
5867 : [ 2.20986e-005 ]
5868 : [ 1.99436e-005 ]
5869 : [ 2.66988e-005 ]
5870 : [ 1.95606e-005 ]
5871 : [ 1.97726e-005 ]
5872 : [ 2.12815e-005 ]
5873 : [ 1.99522e-005 ]
5874 : [ 2.26924e-005 ]
5875 : [ 1.99923e-005 ]
5876 : [ 2.35512e-005 ]
5877 : [ 2.1826e-005  ]
5878 : [ 2.55201e-005 ]
5879 : [ 1.97027e-005 ]
5880 : [ 1.92271e-005 ]
5881 : [ 2.23564e-005 ]
5882 : [ 1.96595e-005 ]
5883 : [ 1.90693e-005 ]
5884 : [ 2.46132e-005 ]
5885 : [ 2.48335e-005 ]
5886 : [ 1.93731e-005 ]
5887 : [ 2.60243e-005 ]
5888 : [ 1.99272e-005 ]
5889 : [ 1.87697e-005 ]
5890 : [ 1.91299e-005 ]
5891 : [ 2.15447e-005 ]
5892 : [ 1.88247e-005 ]
5893 : [ 2.45408e-005 ]
5894 : [ 1.95836e-005 ]
5895 : [ 2.66296e-005 ]
5896 : [ 1.94672e-005 ]
5897 : [ 1.91974e-005 ]
5898 : [ 1.87838e-005 ]
5899 : [ 1.93822e-005 ]
5900 : [ 2.39452e-005 ]
5901 : [ 2.48652e-005 ]
5902 : [ 2.16523e-005 ]
5903 : [ 1.92939e-005 ]
5904 : [ 2.22352e-005 ]
5905 : [ 2.44216e-005 ]
5906 : [ 1.87112e-005 ]
5907 : [ 1.87365e-005 ]
5908 : [ 2.59859e-005 ]
5909 : [ 1.89165e-005 ]
5910 : [ 2.19089e-005 ]
5911 : [ 1.96967e-005 ]
5912 : [ 2.41698e-005 ]
5913 : [ 2.06993e-005 ]
5914 : [ 2.55334e-005 ]
5915 : [ 2.48249e-005 ]
5916 : [ 2.04062e-005 ]
5917 : [ 1.90307e-005 ]
5918 : [ 2.17291e-005 ]
5919 : [ 2.31236e-005 ]
5920 : [ 1.95505e-005 ]
5921 : [ 2.26263e-005 ]
5922 : [ 2.2935e-005  ]
5923 : [ 2.02033e-005 ]
5924 : [ 1.89654e-005 ]
5925 : [ 1.8635e-005  ]
5926 : [ 2.25919e-005 ]
5927 : [ 2.30416e-005 ]
5928 : [ 1.99862e-005 ]
5929 : [ 2.31609e-005 ]
5930 : [ 2.24843e-005 ]
5931 : [ 2.41314e-005 ]
5932 : [ 2.14317e-005 ]
5933 : [ 2.15283e-005 ]
5934 : [ 2.06557e-005 ]
5935 : [ 2.43609e-005 ]
5936 : [ 2.01575e-005 ]
5937 : [ 2.01602e-005 ]
5938 : [ 2.55265e-005 ]
5939 : [ 1.96822e-005 ]
5940 : [ 2.07686e-005 ]
5941 : [ 1.92267e-005 ]
5942 : [ 2.31311e-005 ]
5943 : [ 1.86948e-005 ]
5944 : [ 1.92742e-005 ]
5945 : [ 1.914e-005   ]
5946 : [ 2.00464e-005 ]
5947 : [ 2.00635e-005 ]
5948 : [ 1.93741e-005 ]
5949 : [ 2.26355e-005 ]
5950 : [ 2.26723e-005 ]
5951 : [ 1.89965e-005 ]
5952 : [ 2.46682e-005 ]
5953 : [ 2.36951e-005 ]
5954 : [ 2.36948e-005 ]
5955 : [ 1.96821e-005 ]
5956 : [ 2.34369e-005 ]
5957 : [ 2.39301e-005 ]
5958 : [ 1.79527e-005 ]
5959 : [ 2.41249e-005 ]
5960 : [ 1.91653e-005 ]
5961 : [ 1.951e-005   ]
5962 : [ 1.896e-005   ]
5963 : [ 2.40032e-005 ]
5964 : [ 1.89747e-005 ]
5965 : [ 1.89316e-005 ]
5966 : [ 2.01245e-005 ]
5967 : [ 2.49299e-005 ]
5968 : [ 2.14226e-005 ]
5969 : [ 2.32787e-005 ]
5970 : [ 2.02321e-005 ]
5971 : [ 1.93373e-005 ]
5972 : [ 2.03302e-005 ]
5973 : [ 1.99048e-005 ]
5974 : [ 2.02401e-005 ]
5975 : [ 2.00757e-005 ]
5976 : [ 2.64246e-005 ]
5977 : [ 1.92537e-005 ]
5978 : [ 2.23115e-005 ]
5979 : [ 1.93437e-005 ]
5980 : [ 2.0565e-005  ]
5981 : [ 1.8686e-005  ]
5982 : [ 2.73892e-005 ]
5983 : [ 2.04059e-005 ]
5984 : [ 1.92753e-005 ]
5985 : [ 2.34237e-005 ]
5986 : [ 1.96648e-005 ]
5987 : [ 2.1449e-005  ]
5988 : [ 2.51259e-005 ]
5989 : [ 1.99964e-005 ]
5990 : [ 2.02071e-005 ]
5991 : [ 1.97004e-005 ]
5992 : [ 1.8874e-005  ]
5993 : [ 1.93008e-005 ]
5994 : [ 2.57791e-005 ]
5995 : [ 1.91166e-005 ]
5996 : [ 2.29749e-005 ]
5997 : [ 2.27409e-005 ]
5998 : [ 2.53059e-005 ]
5999 : [ 2.59042e-005 ]
6000 : [ 2.22553e-005 ]
6001 : [ 1.82924e-005 ]
6002 : [ 2.13886e-005 ]
6003 : [ 2.61451e-005 ]
6004 : [ 1.94256e-005 ]
6005 : [ 1.92962e-005 ]
6006 : [ 2.17251e-005 ]
6007 : [ 2.27325e-005 ]
6008 : [ 2.17259e-005 ]
6009 : [ 2.3557e-005  ]
6010 : [ 1.97987e-005 ]
6011 : [ 2.59685e-005 ]
6012 : [ 1.91796e-005 ]
6013 : [ 2.62182e-005 ]
6014 : [ 2.7642e-005  ]
6015 : [ 2.29294e-005 ]
6016 : [ 2.1167e-005  ]
6017 : [ 2.04103e-005 ]
6018 : [ 1.97818e-005 ]
6019 : [ 1.92476e-005 ]
6020 : [ 1.89507e-005 ]
6021 : [ 1.97573e-005 ]
6022 : [ 2.56192e-005 ]
6023 : [ 2.24376e-005 ]
6024 : [ 1.94868e-005 ]
6025 : [ 2.11144e-005 ]
6026 : [ 2.09394e-005 ]
6027 : [ 2.2102e-005  ]
6028 : [ 2.3759e-005  ]
6029 : [ 2.29968e-005 ]
6030 : [ 2.19872e-005 ]
6031 : [ 1.95991e-005 ]
6032 : [ 2.0558e-005  ]
6033 : [ 1.93818e-005 ]
6034 : [ 1.87797e-005 ]
6035 : [ 2.21349e-005 ]
6036 : [ 1.9543e-005  ]
6037 : [ 2.26345e-005 ]
6038 : [ 2.1381e-005  ]
6039 : [ 2.22275e-005 ]
6040 : [ 2.16648e-005 ]
6041 : [ 2.69356e-005 ]
6042 : [ 2.40419e-005 ]
6043 : [ 2.01097e-005 ]
6044 : [ 2.40228e-005 ]
6045 : [ 2.11146e-005 ]
6046 : [ 1.83061e-005 ]
6047 : [ 2.44433e-005 ]
6048 : [ 2.28397e-005 ]
6049 : [ 1.97199e-005 ]
6050 : [ 2.31883e-005 ]
6051 : [ 2.24282e-005 ]
6052 : [ 1.91694e-005 ]
6053 : [ 2.671e-005   ]
6054 : [ 1.89736e-005 ]
6055 : [ 1.99905e-005 ]
6056 : [ 2.10509e-005 ]
6057 : [ 2.02918e-005 ]
6058 : [ 2.43207e-005 ]
6059 : [ 2.25273e-005 ]
6060 : [ 2.41887e-005 ]
6061 : [ 1.93995e-005 ]
6062 : [ 2.43672e-005 ]
6063 : [ 2.0706e-005  ]
6064 : [ 1.88923e-005 ]
6065 : [ 2.14882e-005 ]
6066 : [ 2.24997e-005 ]
6067 : [ 2.11184e-005 ]
6068 : [ 2.68579e-005 ]
6069 : [ 2.04186e-005 ]
6070 : [ 1.86529e-005 ]
6071 : [ 2.25605e-005 ]
6072 : [ 1.9047e-005  ]
6073 : [ 2.41408e-005 ]
6074 : [ 2.49402e-005 ]
6075 : [ 2.08205e-005 ]
6076 : [ 2.20143e-005 ]
6077 : [ 2.19175e-005 ]
6078 : [ 1.77619e-005 ]
6079 : [ 1.98574e-005 ]
6080 : [ 2.08433e-005 ]
6081 : [ 2.43216e-005 ]
6082 : [ 1.97871e-005 ]
6083 : [ 1.98021e-005 ]
6084 : [ 2.03097e-005 ]
6085 : [ 2.16913e-005 ]
6086 : [ 2.13437e-005 ]
6087 : [ 1.90356e-005 ]
6088 : [ 2.32192e-005 ]
6089 : [ 2.08693e-005 ]
6090 : [ 2.33049e-005 ]
6091 : [ 2.35761e-005 ]
6092 : [ 1.96899e-005 ]
6093 : [ 2.55241e-005 ]
6094 : [ 2.02052e-005 ]
6095 : [ 1.97296e-005 ]
6096 : [ 2.2958e-005  ]
6097 : [ 2.63456e-005 ]
6098 : [ 1.93121e-005 ]
6099 : [ 2.32854e-005 ]
6100 : [ 1.92619e-005 ]
6101 : [ 2.55387e-005 ]
6102 : [ 1.91761e-005 ]
6103 : [ 1.91945e-005 ]
6104 : [ 2.00345e-005 ]
6105 : [ 1.8114e-005  ]
6106 : [ 2.33868e-005 ]
6107 : [ 1.90163e-005 ]
6108 : [ 1.9304e-005  ]
6109 : [ 1.99139e-005 ]
6110 : [ 2.62203e-005 ]
6111 : [ 1.88669e-005 ]
6112 : [ 2.28731e-005 ]
6113 : [ 1.92614e-005 ]
6114 : [ 2.72e-005    ]
6115 : [ 2.00154e-005 ]
6116 : [ 1.8547e-005  ]
6117 : [ 2.5205e-005  ]
6118 : [ 2.12738e-005 ]
6119 : [ 1.96077e-005 ]
6120 : [ 2.25248e-005 ]
6121 : [ 1.89381e-005 ]
6122 : [ 1.97429e-005 ]
6123 : [ 1.89841e-005 ]
6124 : [ 1.96349e-005 ]
6125 : [ 2.25845e-005 ]
6126 : [ 2.41442e-005 ]
6127 : [ 2.36045e-005 ]
6128 : [ 2.01274e-005 ]
6129 : [ 1.9769e-005  ]
6130 : [ 1.8148e-005  ]
6131 : [ 2.00755e-005 ]
6132 : [ 1.97279e-005 ]
6133 : [ 2.16861e-005 ]
6134 : [ 1.90149e-005 ]
6135 : [ 1.89896e-005 ]
6136 : [ 1.94783e-005 ]
6137 : [ 1.89963e-005 ]
6138 : [ 2.00831e-005 ]
6139 : [ 1.98269e-005 ]
6140 : [ 2.17494e-005 ]
6141 : [ 1.98668e-005 ]
6142 : [ 1.91384e-005 ]
6143 : [ 1.77291e-005 ]
6144 : [ 1.97639e-005 ]
6145 : [ 2.61206e-005 ]
6146 : [ 2.00331e-005 ]
6147 : [ 2.48409e-005 ]
6148 : [ 1.81404e-005 ]
6149 : [ 1.89061e-005 ]
6150 : [ 2.01035e-005 ]
6151 : [ 1.78151e-005 ]
6152 : [ 1.91476e-005 ]
6153 : [ 1.91882e-005 ]
6154 : [ 1.89822e-005 ]
6155 : [ 2.57989e-005 ]
6156 : [ 1.93611e-005 ]
6157 : [ 1.94521e-005 ]
6158 : [ 1.92926e-005 ]
6159 : [ 1.94819e-005 ]
6160 : [ 1.89253e-005 ]
6161 : [ 1.94349e-005 ]
6162 : [ 2.05291e-005 ]
6163 : [ 1.82415e-005 ]
6164 : [ 2.13011e-005 ]
6165 : [ 2.48317e-005 ]
6166 : [ 1.92456e-005 ]
6167 : [ 2.54563e-005 ]
6168 : [ 2.19222e-005 ]
6169 : [ 2.00904e-005 ]
6170 : [ 2.07892e-005 ]
6171 : [ 1.89844e-005 ]
6172 : [ 1.96595e-005 ]
6173 : [ 2.66687e-005 ]
6174 : [ 2.25598e-005 ]
6175 : [ 2.09884e-005 ]
6176 : [ 1.97543e-005 ]
6177 : [ 1.96182e-005 ]
6178 : [ 1.90764e-005 ]
6179 : [ 2.3667e-005  ]
6180 : [ 2.37667e-005 ]
6181 : [ 2.13387e-005 ]
6182 : [ 2.1571e-005  ]
6183 : [ 2.01732e-005 ]
6184 : [ 2.13184e-005 ]
6185 : [ 1.92029e-005 ]
6186 : [ 2.22198e-005 ]
6187 : [ 1.89251e-005 ]
6188 : [ 2.55515e-005 ]
6189 : [ 2.35711e-005 ]
6190 : [ 1.90024e-005 ]
6191 : [ 1.89033e-005 ]
6192 : [ 2.6559e-005  ]
6193 : [ 2.22407e-005 ]
6194 : [ 1.8531e-005  ]
6195 : [ 1.95408e-005 ]
6196 : [ 1.76786e-005 ]
6197 : [ 2.12499e-005 ]
6198 : [ 1.95595e-005 ]
6199 : [ 1.88573e-005 ]
6200 : [ 2.00973e-005 ]
6201 : [ 2.58352e-005 ]
6202 : [ 1.93647e-005 ]
6203 : [ 1.96065e-005 ]
6204 : [ 1.93755e-005 ]
6205 : [ 2.03438e-005 ]
6206 : [ 1.98434e-005 ]
6207 : [ 2.01199e-005 ]
6208 : [ 1.91782e-005 ]
6209 : [ 1.97012e-005 ]
6210 : [ 1.95133e-005 ]
6211 : [ 2.27001e-005 ]
6212 : [ 2.22184e-005 ]
6213 : [ 1.90361e-005 ]
6214 : [ 2.39173e-005 ]
6215 : [ 1.88547e-005 ]
6216 : [ 2.19629e-005 ]
6217 : [ 1.98226e-005 ]
6218 : [ 2.51713e-005 ]
6219 : [ 2.18048e-005 ]
6220 : [ 2.24991e-005 ]
6221 : [ 2.1689e-005  ]
6222 : [ 1.78664e-005 ]
6223 : [ 1.8537e-005  ]
6224 : [ 2.09403e-005 ]
6225 : [ 1.84503e-005 ]
6226 : [ 2.01189e-005 ]
6227 : [ 1.92663e-005 ]
6228 : [ 1.96621e-005 ]
6229 : [ 1.89922e-005 ]
6230 : [ 2.1186e-005  ]
6231 : [ 2.36531e-005 ]
6232 : [ 2.01669e-005 ]
6233 : [ 2.01053e-005 ]
6234 : [ 2.24301e-005 ]
6235 : [ 2.39299e-005 ]
6236 : [ 1.83211e-005 ]
6237 : [ 1.95637e-005 ]
6238 : [ 2.34366e-005 ]
6239 : [ 1.86586e-005 ]
6240 : [ 2.26981e-005 ]
6241 : [ 2.0396e-005  ]
6242 : [ 1.849e-005   ]
6243 : [ 1.97853e-005 ]
6244 : [ 2.01491e-005 ]
6245 : [ 2.65399e-005 ]
6246 : [ 1.94598e-005 ]
6247 : [ 2.14078e-005 ]
6248 : [ 1.87633e-005 ]
6249 : [ 1.98039e-005 ]
6250 : [ 1.93406e-005 ]
6251 : [ 2.18138e-005 ]
6252 : [ 1.93494e-005 ]
6253 : [ 1.91401e-005 ]
6254 : [ 2.27648e-005 ]
6255 : [ 2.27481e-005 ]
6256 : [ 2.23129e-005 ]
6257 : [ 2.24987e-005 ]
6258 : [ 1.91761e-005 ]
6259 : [ 2.11703e-005 ]
6260 : [ 2.73213e-005 ]
6261 : [ 2.01277e-005 ]
6262 : [ 2.57188e-005 ]
6263 : [ 1.99813e-005 ]
6264 : [ 2.53118e-005 ]
6265 : [ 1.91839e-005 ]
6266 : [ 2.4146e-005  ]
6267 : [ 2.54641e-005 ]
6268 : [ 2.16275e-005 ]
6269 : [ 2.42501e-005 ]
6270 : [ 2.25433e-005 ]
6271 : [ 1.95163e-005 ]
6272 : [ 1.99891e-005 ]
6273 : [ 1.99399e-005 ]
6274 : [ 1.92472e-005 ]
6275 : [ 2.04679e-005 ]
6276 : [ 1.89977e-005 ]
6277 : [ 2.39662e-005 ]
6278 : [ 1.89754e-005 ]
6279 : [ 1.96946e-005 ]
6280 : [ 1.97187e-005 ]
6281 : [ 1.97667e-005 ]
6282 : [ 2.40022e-005 ]
6283 : [ 1.95169e-005 ]
6284 : [ 2.5634e-005  ]
6285 : [ 1.89966e-005 ]
6286 : [ 1.76551e-005 ]
6287 : [ 1.98593e-005 ]
6288 : [ 2.50742e-005 ]
6289 : [ 2.22273e-005 ]
6290 : [ 2.19187e-005 ]
6291 : [ 1.92625e-005 ]
6292 : [ 2.23377e-005 ]
6293 : [ 2.74081e-005 ]
6294 : [ 1.94396e-005 ]
6295 : [ 2.69147e-005 ]
6296 : [ 1.94747e-005 ]
6297 : [ 1.80364e-005 ]
6298 : [ 2.4279e-005  ]
6299 : [ 1.94762e-005 ]
6300 : [ 1.91841e-005 ]
6301 : [ 2.00698e-005 ]
6302 : [ 2.50438e-005 ]
6303 : [ 2.72967e-005 ]
6304 : [ 2.04933e-005 ]
6305 : [ 2.03899e-005 ]
6306 : [ 2.20714e-005 ]
6307 : [ 2.5583e-005  ]
6308 : [ 1.93721e-005 ]
6309 : [ 2.41542e-005 ]
6310 : [ 2.12547e-005 ]
6311 : [ 2.00712e-005 ]
6312 : [ 2.6834e-005  ]
6313 : [ 1.88796e-005 ]
6314 : [ 2.0113e-005  ]
6315 : [ 2.04079e-005 ]
6316 : [ 2.42811e-005 ]
6317 : [ 2.09011e-005 ]
6318 : [ 1.94212e-005 ]
6319 : [ 1.95171e-005 ]
6320 : [ 2.03991e-005 ]
6321 : [ 2.13956e-005 ]
6322 : [ 2.31419e-005 ]
6323 : [ 2.05982e-005 ]
6324 : [ 1.89638e-005 ]
6325 : [ 1.89048e-005 ]
6326 : [ 2.05981e-005 ]
6327 : [ 1.92299e-005 ]
6328 : [ 1.90214e-005 ]
6329 : [ 1.79568e-005 ]
6330 : [ 2.71088e-005 ]
6331 : [ 1.91386e-005 ]
6332 : [ 1.84911e-005 ]
6333 : [ 2.07368e-005 ]
6334 : [ 1.92437e-005 ]
6335 : [ 2.70489e-005 ]
6336 : [ 2.16079e-005 ]
6337 : [ 2.28123e-005 ]
6338 : [ 1.89254e-005 ]
6339 : [ 1.95125e-005 ]
6340 : [ 2.50626e-005 ]
6341 : [ 2.09473e-005 ]
6342 : [ 2.18424e-005 ]
6343 : [ 1.93844e-005 ]
6344 : [ 2.00207e-005 ]
6345 : [ 2.2399e-005  ]
6346 : [ 1.98373e-005 ]
6347 : [ 2.43465e-005 ]
6348 : [ 1.89806e-005 ]
6349 : [ 2.15493e-005 ]
6350 : [ 1.98414e-005 ]
6351 : [ 2.12648e-005 ]
6352 : [ 1.88773e-005 ]
6353 : [ 2.00258e-005 ]
6354 : [ 2.31003e-005 ]
6355 : [ 1.91569e-005 ]
6356 : [ 1.87465e-005 ]
6357 : [ 1.88756e-005 ]
6358 : [ 2.09917e-005 ]
6359 : [ 2.24114e-005 ]
6360 : [ 2.64661e-005 ]
6361 : [ 1.97797e-005 ]
6362 : [ 2.66668e-005 ]
6363 : [ 2.1444e-005  ]
6364 : [ 2.39647e-005 ]
6365 : [ 2.31695e-005 ]
6366 : [ 1.85555e-005 ]
6367 : [ 2.46507e-005 ]
6368 : [ 2.33321e-005 ]
6369 : [ 2.43553e-005 ]
6370 : [ 1.89776e-005 ]
6371 : [ 2.32272e-005 ]
6372 : [ 1.89566e-005 ]
6373 : [ 2.03846e-005 ]
6374 : [ 2.58138e-005 ]
6375 : [ 1.96225e-005 ]
6376 : [ 2.26926e-005 ]
6377 : [ 1.97627e-005 ]
6378 : [ 2.49144e-005 ]
6379 : [ 2.66834e-005 ]
6380 : [ 2.5154e-005  ]
6381 : [ 2.13851e-005 ]
6382 : [ 2.51529e-005 ]
6383 : [ 2.19711e-005 ]
6384 : [ 1.98676e-005 ]
6385 : [ 1.93871e-005 ]
6386 : [ 2.00721e-005 ]
6387 : [ 2.10172e-005 ]
6388 : [ 2.02175e-005 ]
6389 : [ 2.39668e-005 ]
6390 : [ 2.64722e-005 ]
6391 : [ 1.93056e-005 ]
6392 : [ 1.98706e-005 ]
6393 : [ 1.90522e-005 ]
6394 : [ 2.18042e-005 ]
6395 : [ 1.9467e-005  ]
6396 : [ 2.48549e-005 ]
6397 : [ 1.96112e-005 ]
6398 : [ 1.94101e-005 ]
6399 : [ 1.96823e-005 ]
6400 : [ 1.9431e-005  ]
6401 : [ 2.03695e-005 ]
6402 : [ 1.92809e-005 ]
6403 : [ 1.96108e-005 ]
6404 : [ 1.97197e-005 ]
6405 : [ 1.98211e-005 ]
6406 : [ 1.97292e-005 ]
6407 : [ 2.33903e-005 ]
6408 : [ 1.89303e-005 ]
6409 : [ 2.16976e-005 ]
6410 : [ 2.56259e-005 ]
6411 : [ 1.92158e-005 ]
6412 : [ 1.90876e-005 ]
6413 : [ 1.95226e-005 ]
6414 : [ 2.60628e-005 ]
6415 : [ 2.06654e-005 ]
6416 : [ 2.02039e-005 ]
6417 : [ 2.04915e-005 ]
6418 : [ 1.96698e-005 ]
6419 : [ 2.5645e-005  ]
6420 : [ 1.85997e-005 ]
6421 : [ 1.98033e-005 ]
6422 : [ 1.94067e-005 ]
6423 : [ 2.06305e-005 ]
6424 : [ 1.90158e-005 ]
6425 : [ 2.09801e-005 ]
6426 : [ 1.92665e-005 ]
6427 : [ 1.95903e-005 ]
6428 : [ 2.28606e-005 ]
6429 : [ 2.04783e-005 ]
6430 : [ 1.98696e-005 ]
6431 : [ 1.87537e-005 ]
6432 : [ 2.02028e-005 ]
6433 : [ 2.03867e-005 ]
6434 : [ 1.99661e-005 ]
6435 : [ 2.34768e-005 ]
6436 : [ 2.15815e-005 ]
6437 : [ 2.01987e-005 ]
6438 : [ 1.87394e-005 ]
6439 : [ 2.3566e-005  ]
6440 : [ 1.93464e-005 ]
6441 : [ 2.21731e-005 ]
6442 : [ 2.32718e-005 ]
6443 : [ 1.91871e-005 ]
6444 : [ 1.95873e-005 ]
6445 : [ 2.16935e-005 ]
6446 : [ 2.00768e-005 ]
6447 : [ 1.91399e-005 ]
6448 : [ 2.15078e-005 ]
6449 : [ 2.05642e-005 ]
6450 : [ 2.06304e-005 ]
6451 : [ 2.10842e-005 ]
6452 : [ 2.45309e-005 ]
6453 : [ 2.46528e-005 ]
6454 : [ 1.89872e-005 ]
6455 : [ 1.89615e-005 ]
6456 : [ 2.68425e-005 ]
6457 : [ 2.01536e-005 ]
6458 : [ 2.275e-005   ]
6459 : [ 2.35489e-005 ]
6460 : [ 2.2177e-005  ]
6461 : [ 1.95536e-005 ]
6462 : [ 1.85944e-005 ]
6463 : [ 1.88348e-005 ]
6464 : [ 2.06243e-005 ]
6465 : [ 2.35459e-005 ]
6466 : [ 1.94246e-005 ]
6467 : [ 2.2971e-005  ]
6468 : [ 2.62186e-005 ]
6469 : [ 1.87822e-005 ]
6470 : [ 2.36266e-005 ]
6471 : [ 2.30207e-005 ]
6472 : [ 1.85601e-005 ]
6473 : [ 2.48988e-005 ]
6474 : [ 2.38321e-005 ]
6475 : [ 1.94774e-005 ]
6476 : [ 2.24279e-005 ]
6477 : [ 1.9114e-005  ]
6478 : [ 2.13769e-005 ]
6479 : [ 1.90488e-005 ]
6480 : [ 2.26298e-005 ]
6481 : [ 2.18569e-005 ]
6482 : [ 1.94157e-005 ]
6483 : [ 1.99028e-005 ]
6484 : [ 2.28632e-005 ]
6485 : [ 2.18236e-005 ]
6486 : [ 2.27719e-005 ]
6487 : [ 2.21906e-005 ]
6488 : [ 1.93004e-005 ]
6489 : [ 1.89758e-005 ]
6490 : [ 1.97911e-005 ]
6491 : [ 2.55819e-005 ]
6492 : [ 2.5115e-005  ]
6493 : [ 1.93135e-005 ]
6494 : [ 1.77652e-005 ]
6495 : [ 2.07613e-005 ]
6496 : [ 2.02094e-005 ]
6497 : [ 2.51718e-005 ]
6498 : [ 1.99312e-005 ]
6499 : [ 1.93296e-005 ]
6500 : [ 1.92681e-005 ]
6501 : [ 1.8815e-005  ]
6502 : [ 1.87105e-005 ]
6503 : [ 1.95877e-005 ]
6504 : [ 1.89333e-005 ]
6505 : [ 1.83337e-005 ]
6506 : [ 2.06206e-005 ]
6507 : [ 1.84237e-005 ]
6508 : [ 2.0617e-005  ]
6509 : [ 2.2087e-005  ]
6510 : [ 2.04659e-005 ]
6511 : [ 2.25795e-005 ]
6512 : [ 2.12523e-005 ]
6513 : [ 1.8172e-005  ]
6514 : [ 1.95122e-005 ]
6515 : [ 2.64045e-005 ]
6516 : [ 2.6007e-005  ]
6517 : [ 2.18995e-005 ]
6518 : [ 1.93313e-005 ]
6519 : [ 2.18744e-005 ]
6520 : [ 2.07613e-005 ]
6521 : [ 2.37724e-005 ]
6522 : [ 1.88394e-005 ]
6523 : [ 2.20554e-005 ]
6524 : [ 1.88908e-005 ]
6525 : [ 1.80884e-005 ]
6526 : [ 2.37733e-005 ]
6527 : [ 2.46344e-005 ]
6528 : [ 2.01402e-005 ]
6529 : [ 1.92037e-005 ]
6530 : [ 2.29929e-005 ]
6531 : [ 2.41151e-005 ]
6532 : [ 2.02202e-005 ]
6533 : [ 2.61549e-005 ]
6534 : [ 2.49762e-005 ]
6535 : [ 2.46615e-005 ]
6536 : [ 2.67215e-005 ]
6537 : [ 2.63601e-005 ]
6538 : [ 1.99719e-005 ]
6539 : [ 1.88423e-005 ]
6540 : [ 2.03233e-005 ]
6541 : [ 2.44727e-005 ]
6542 : [ 1.98897e-005 ]
6543 : [ 1.90535e-005 ]
6544 : [ 2.00623e-005 ]
6545 : [ 2.02638e-005 ]
6546 : [ 2.34065e-005 ]
6547 : [ 1.92267e-005 ]
6548 : [ 1.91196e-005 ]
6549 : [ 2.29525e-005 ]
6550 : [ 2.40417e-005 ]
6551 : [ 1.95063e-005 ]
6552 : [ 1.90929e-005 ]
6553 : [ 2.31693e-005 ]
6554 : [ 1.88915e-005 ]
6555 : [ 1.83932e-005 ]
6556 : [ 2.0989e-005  ]
6557 : [ 2.40594e-005 ]
6558 : [ 1.90396e-005 ]
6559 : [ 2.65846e-005 ]
6560 : [ 2.4892e-005  ]
6561 : [ 2.82801e-005 ]
6562 : [ 2.43138e-005 ]
6563 : [ 2.69129e-005 ]
6564 : [ 1.87127e-005 ]
6565 : [ 1.98656e-005 ]
6566 : [ 1.91847e-005 ]
6567 : [ 2.25336e-005 ]
6568 : [ 1.87416e-005 ]
6569 : [ 2.19905e-005 ]
6570 : [ 2.03334e-005 ]
6571 : [ 2.49263e-005 ]
6572 : [ 2.02894e-005 ]
6573 : [ 1.91465e-005 ]
6574 : [ 2.336e-005   ]
6575 : [ 1.92431e-005 ]
6576 : [ 1.92925e-005 ]
6577 : [ 1.85187e-005 ]
6578 : [ 1.96184e-005 ]
6579 : [ 2.24182e-005 ]
6580 : [ 2.58096e-005 ]
6581 : [ 2.17483e-005 ]
6582 : [ 1.88776e-005 ]
6583 : [ 1.92165e-005 ]
6584 : [ 2.22078e-005 ]
6585 : [ 1.93508e-005 ]
6586 : [ 2.07285e-005 ]
6587 : [ 2.2382e-005  ]
6588 : [ 2.02977e-005 ]
6589 : [ 1.89013e-005 ]
6590 : [ 2.34655e-005 ]
6591 : [ 2.19329e-005 ]
6592 : [ 1.83738e-005 ]
6593 : [ 2.30513e-005 ]
6594 : [ 2.57724e-005 ]
6595 : [ 2.31245e-005 ]
6596 : [ 1.97965e-005 ]
6597 : [ 1.86012e-005 ]
6598 : [ 1.86779e-005 ]
6599 : [ 1.93121e-005 ]
6600 : [ 2.5391e-005  ]
6601 : [ 2.16396e-005 ]
6602 : [ 1.97653e-005 ]
6603 : [ 1.96719e-005 ]
6604 : [ 1.98334e-005 ]
6605 : [ 2.20815e-005 ]
6606 : [ 2.25497e-005 ]
6607 : [ 1.94517e-005 ]
6608 : [ 1.86737e-005 ]
6609 : [ 1.96518e-005 ]
6610 : [ 2.2664e-005  ]
6611 : [ 2.49038e-005 ]
6612 : [ 2.4214e-005  ]
6613 : [ 1.83757e-005 ]
6614 : [ 2.15414e-005 ]
6615 : [ 2.03609e-005 ]
6616 : [ 2.67889e-005 ]
6617 : [ 2.33963e-005 ]
6618 : [ 1.9461e-005  ]
6619 : [ 2.36739e-005 ]
6620 : [ 2.38534e-005 ]
6621 : [ 2.23126e-005 ]
6622 : [ 2.48871e-005 ]
6623 : [ 1.95381e-005 ]
6624 : [ 2.28049e-005 ]
6625 : [ 1.79482e-005 ]
6626 : [ 1.98873e-005 ]
6627 : [ 1.80366e-005 ]
6628 : [ 2.16469e-005 ]
6629 : [ 2.00178e-005 ]
6630 : [ 1.95007e-005 ]
6631 : [ 2.02717e-005 ]
6632 : [ 1.94726e-005 ]
6633 : [ 2.32525e-005 ]
6634 : [ 1.96047e-005 ]
6635 : [ 1.90952e-005 ]
6636 : [ 1.91144e-005 ]
6637 : [ 2.64724e-005 ]
6638 : [ 2.26809e-005 ]
6639 : [ 1.94123e-005 ]
6640 : [ 1.97372e-005 ]
6641 : [ 2.07032e-005 ]
6642 : [ 2.00901e-005 ]
6643 : [ 2.3449e-005  ]
6644 : [ 2.40198e-005 ]
6645 : [ 2.07808e-005 ]
6646 : [ 2.05758e-005 ]
6647 : [ 2.66889e-005 ]
6648 : [ 2.48203e-005 ]
6649 : [ 2.23439e-005 ]
6650 : [ 2.00707e-005 ]
6651 : [ 1.90049e-005 ]
6652 : [ 1.96534e-005 ]
6653 : [ 2.28954e-005 ]
6654 : [ 1.87866e-005 ]
6655 : [ 1.91746e-005 ]
6656 : [ 2.00834e-005 ]
6657 : [ 2.5525e-005  ]
6658 : [ 1.90328e-005 ]
6659 : [ 1.94743e-005 ]
6660 : [ 2.54961e-005 ]
6661 : [ 1.85877e-005 ]
6662 : [ 2.09925e-005 ]
6663 : [ 1.89137e-005 ]
6664 : [ 1.97245e-005 ]
6665 : [ 1.99563e-005 ]
6666 : [ 2.13555e-005 ]
6667 : [ 2.08206e-005 ]
6668 : [ 1.89857e-005 ]
6669 : [ 2.5667e-005  ]
6670 : [ 2.56471e-005 ]
6671 : [ 2.14472e-005 ]
6672 : [ 1.92009e-005 ]
6673 : [ 1.96795e-005 ]
6674 : [ 2.00045e-005 ]
6675 : [ 2.09939e-005 ]
6676 : [ 1.90728e-005 ]
6677 : [ 2.05953e-005 ]
6678 : [ 1.99939e-005 ]
6679 : [ 1.92566e-005 ]
6680 : [ 1.99259e-005 ]
6681 : [ 1.85367e-005 ]
6682 : [ 1.9909e-005  ]
6683 : [ 2.22995e-005 ]
6684 : [ 1.9913e-005  ]
6685 : [ 2.06592e-005 ]
6686 : [ 1.99095e-005 ]
6687 : [ 2.57935e-005 ]
6688 : [ 1.9007e-005  ]
6689 : [ 2.46876e-005 ]
6690 : [ 2.49969e-005 ]
6691 : [ 1.90101e-005 ]
6692 : [ 1.97199e-005 ]
6693 : [ 2.40522e-005 ]
6694 : [ 1.94943e-005 ]
6695 : [ 2.56047e-005 ]
6696 : [ 2.45597e-005 ]
6697 : [ 1.94882e-005 ]
6698 : [ 1.85108e-005 ]
6699 : [ 1.96231e-005 ]
6700 : [ 2.23161e-005 ]
6701 : [ 1.90102e-005 ]
6702 : [ 1.79847e-005 ]
6703 : [ 1.90108e-005 ]
6704 : [ 1.95403e-005 ]
6705 : [ 2.07573e-005 ]
6706 : [ 1.87894e-005 ]
6707 : [ 1.92342e-005 ]
6708 : [ 1.94062e-005 ]
6709 : [ 1.89946e-005 ]
6710 : [ 2.09272e-005 ]
6711 : [ 2.45892e-005 ]
6712 : [ 2.04384e-005 ]
6713 : [ 2.2578e-005  ]
6714 : [ 1.81524e-005 ]
6715 : [ 1.93076e-005 ]
6716 : [ 2.55217e-005 ]
6717 : [ 1.91156e-005 ]
6718 : [ 1.92474e-005 ]
6719 : [ 1.98484e-005 ]
6720 : [ 1.8985e-005  ]
6721 : [ 2.72645e-005 ]
6722 : [ 2.15196e-005 ]
6723 : [ 1.93097e-005 ]
6724 : [ 1.91644e-005 ]
6725 : [ 1.96992e-005 ]
6726 : [ 2.50229e-005 ]
6727 : [ 2.01251e-005 ]
6728 : [ 1.98808e-005 ]
6729 : [ 2.13455e-005 ]
6730 : [ 2.58014e-005 ]
6731 : [ 2.10096e-005 ]
6732 : [ 1.95386e-005 ]
6733 : [ 2.4951e-005  ]
6734 : [ 1.93837e-005 ]
6735 : [ 1.88386e-005 ]
6736 : [ 2.6508e-005  ]
6737 : [ 2.10921e-005 ]
6738 : [ 1.94932e-005 ]
6739 : [ 2.17144e-005 ]
6740 : [ 2.02752e-005 ]
6741 : [ 2.62268e-005 ]
6742 : [ 2.31017e-005 ]
6743 : [ 2.26985e-005 ]
6744 : [ 2.08871e-005 ]
6745 : [ 2.13473e-005 ]
6746 : [ 2.51423e-005 ]
6747 : [ 2.54704e-005 ]
6748 : [ 2.36148e-005 ]
6749 : [ 1.89112e-005 ]
6750 : [ 1.90276e-005 ]
6751 : [ 2.05986e-005 ]
6752 : [ 2.15136e-005 ]
6753 : [ 1.99848e-005 ]
6754 : [ 1.94791e-005 ]
6755 : [ 2.32279e-005 ]
6756 : [ 1.94277e-005 ]
6757 : [ 2.03785e-005 ]
6758 : [ 2.07227e-005 ]
6759 : [ 1.99039e-005 ]
6760 : [ 1.91446e-005 ]
6761 : [ 2.43749e-005 ]
6762 : [ 1.94736e-005 ]
6763 : [ 1.97041e-005 ]
6764 : [ 1.99942e-005 ]
6765 : [ 1.93535e-005 ]
6766 : [ 2.19732e-005 ]
6767 : [ 1.94845e-005 ]
6768 : [ 2.06152e-005 ]
6769 : [ 1.90446e-005 ]
6770 : [ 1.90554e-005 ]
6771 : [ 2.22735e-005 ]
6772 : [ 2.49115e-005 ]
6773 : [ 2.56588e-005 ]
6774 : [ 1.85795e-005 ]
6775 : [ 1.90137e-005 ]
6776 : [ 2.06258e-005 ]
6777 : [ 2.13832e-005 ]
6778 : [ 2.07907e-005 ]
6779 : [ 1.9808e-005  ]
6780 : [ 1.79351e-005 ]
6781 : [ 2.57073e-005 ]
6782 : [ 2.63304e-005 ]
6783 : [ 2.06709e-005 ]
6784 : [ 2.05694e-005 ]
6785 : [ 1.8548e-005  ]
6786 : [ 2.02253e-005 ]
6787 : [ 2.00481e-005 ]
6788 : [ 2.50032e-005 ]
6789 : [ 1.92849e-005 ]
6790 : [ 1.85335e-005 ]
6791 : [ 1.89935e-005 ]
6792 : [ 1.81087e-005 ]
6793 : [ 2.53627e-005 ]
6794 : [ 1.82663e-005 ]
6795 : [ 2.33237e-005 ]
6796 : [ 2.77953e-005 ]
6797 : [ 1.90247e-005 ]
6798 : [ 1.96878e-005 ]
6799 : [ 2.03183e-005 ]
6800 : [ 2.35002e-005 ]
6801 : [ 2.53635e-005 ]
6802 : [ 1.89048e-005 ]
6803 : [ 2.61228e-005 ]
6804 : [ 2.1271e-005  ]
6805 : [ 2.07574e-005 ]
6806 : [ 2.71121e-005 ]
6807 : [ 2.5913e-005  ]
6808 : [ 2.03147e-005 ]
6809 : [ 2.22883e-005 ]
6810 : [ 2.14763e-005 ]
6811 : [ 2.42633e-005 ]
6812 : [ 2.60233e-005 ]
6813 : [ 2.12385e-005 ]
6814 : [ 2.43336e-005 ]
6815 : [ 1.95471e-005 ]
6816 : [ 2.35751e-005 ]
6817 : [ 2.02603e-005 ]
6818 : [ 2.24938e-005 ]
6819 : [ 1.88766e-005 ]
6820 : [ 2.35839e-005 ]
6821 : [ 1.96934e-005 ]
6822 : [ 2.41292e-005 ]
6823 : [ 1.96052e-005 ]
6824 : [ 2.47088e-005 ]
6825 : [ 1.96629e-005 ]
6826 : [ 2.207e-005   ]
6827 : [ 2.37445e-005 ]
6828 : [ 1.87713e-005 ]
6829 : [ 2.13019e-005 ]
6830 : [ 2.42921e-005 ]
6831 : [ 2.00491e-005 ]
6832 : [ 2.3481e-005  ]
6833 : [ 2.36322e-005 ]
6834 : [ 1.9495e-005  ]
6835 : [ 1.91611e-005 ]
6836 : [ 2.13636e-005 ]
6837 : [ 1.94356e-005 ]
6838 : [ 2.44416e-005 ]
6839 : [ 1.86477e-005 ]
6840 : [ 2.27017e-005 ]
6841 : [ 2.11427e-005 ]
6842 : [ 1.91631e-005 ]
6843 : [ 1.89705e-005 ]
6844 : [ 1.96722e-005 ]
6845 : [ 2.40501e-005 ]
6846 : [ 2.08312e-005 ]
6847 : [ 2.09772e-005 ]
6848 : [ 2.03186e-005 ]
6849 : [ 1.879e-005   ]
6850 : [ 2.25233e-005 ]
6851 : [ 1.90619e-005 ]
6852 : [ 2.00242e-005 ]
6853 : [ 1.90164e-005 ]
6854 : [ 2.45818e-005 ]
6855 : [ 2.17193e-005 ]
6856 : [ 2.1186e-005  ]
6857 : [ 2.0198e-005  ]
6858 : [ 1.92637e-005 ]
6859 : [ 1.92664e-005 ]
6860 : [ 2.19137e-005 ]
6861 : [ 2.41629e-005 ]
6862 : [ 1.97482e-005 ]
6863 : [ 1.89576e-005 ]
6864 : [ 2.60563e-005 ]
6865 : [ 2.12369e-005 ]
6866 : [ 1.94026e-005 ]
6867 : [ 1.94335e-005 ]
6868 : [ 1.9903e-005  ]
6869 : [ 2.66409e-005 ]
6870 : [ 1.90165e-005 ]
6871 : [ 1.9511e-005  ]
6872 : [ 1.91346e-005 ]
6873 : [ 2.50034e-005 ]
6874 : [ 2.59549e-005 ]
6875 : [ 2.53194e-005 ]
6876 : [ 2.09733e-005 ]
6877 : [ 2.42883e-005 ]
6878 : [ 1.79579e-005 ]
6879 : [ 2.36942e-005 ]
6880 : [ 1.81595e-005 ]
6881 : [ 2.02993e-005 ]
6882 : [ 2.38981e-005 ]
6883 : [ 2.31345e-005 ]
6884 : [ 1.95614e-005 ]
6885 : [ 2.7385e-005  ]
6886 : [ 1.85245e-005 ]
6887 : [ 2.19655e-005 ]
6888 : [ 2.03168e-005 ]
6889 : [ 2.15439e-005 ]
6890 : [ 2.71543e-005 ]
6891 : [ 2.45071e-005 ]
6892 : [ 2.213e-005   ]
6893 : [ 2.09767e-005 ]
6894 : [ 2.05632e-005 ]
6895 : [ 2.05396e-005 ]
6896 : [ 1.90715e-005 ]
6897 : [ 2.50464e-005 ]
6898 : [ 1.88439e-005 ]
6899 : [ 2.12085e-005 ]
6900 : [ 1.98793e-005 ]
6901 : [ 1.95017e-005 ]
6902 : [ 1.95959e-005 ]
6903 : [ 1.98535e-005 ]
6904 : [ 2.12101e-005 ]
6905 : [ 2.44405e-005 ]
6906 : [ 1.93893e-005 ]
6907 : [ 1.91973e-005 ]
6908 : [ 1.90774e-005 ]
6909 : [ 2.54098e-005 ]
6910 : [ 2.29841e-005 ]
6911 : [ 2.36623e-005 ]
6912 : [ 2.12059e-005 ]
6913 : [ 1.90642e-005 ]
6914 : [ 2.18841e-005 ]
6915 : [ 1.84855e-005 ]
6916 : [ 1.91888e-005 ]
6917 : [ 1.94437e-005 ]
6918 : [ 1.89034e-005 ]
6919 : [ 2.3666e-005  ]
6920 : [ 1.98253e-005 ]
6921 : [ 2.11185e-005 ]
6922 : [ 2.03976e-005 ]
6923 : [ 2.59296e-005 ]
6924 : [ 2.62656e-005 ]
6925 : [ 2.32027e-005 ]
6926 : [ 2.28454e-005 ]
6927 : [ 2.52349e-005 ]
6928 : [ 1.99493e-005 ]
6929 : [ 2.38538e-005 ]
6930 : [ 2.49131e-005 ]
6931 : [ 1.99586e-005 ]
6932 : [ 1.89254e-005 ]
6933 : [ 2.03002e-005 ]
6934 : [ 1.90964e-005 ]
6935 : [ 2.13883e-005 ]
6936 : [ 1.87516e-005 ]
6937 : [ 2.06963e-005 ]
6938 : [ 1.88719e-005 ]
6939 : [ 1.92487e-005 ]
6940 : [ 1.92697e-005 ]
6941 : [ 1.95583e-005 ]
6942 : [ 1.89391e-005 ]
6943 : [ 2.01303e-005 ]
6944 : [ 2.30012e-005 ]
6945 : [ 1.83355e-005 ]
6946 : [ 1.95855e-005 ]
6947 : [ 2.51515e-005 ]
6948 : [ 1.99316e-005 ]
6949 : [ 2.37345e-005 ]
6950 : [ 1.88369e-005 ]
6951 : [ 2.4217e-005  ]
6952 : [ 1.9876e-005  ]
6953 : [ 1.85379e-005 ]
6954 : [ 1.96093e-005 ]
6955 : [ 1.79296e-005 ]
6956 : [ 2.01311e-005 ]
6957 : [ 1.90548e-005 ]
6958 : [ 2.33073e-005 ]
6959 : [ 1.93957e-005 ]
6960 : [ 2.59204e-005 ]
6961 : [ 2.4523e-005  ]
6962 : [ 2.36486e-005 ]
6963 : [ 1.84242e-005 ]
6964 : [ 1.92581e-005 ]
6965 : [ 1.85031e-005 ]
6966 : [ 1.9874e-005  ]
6967 : [ 1.93336e-005 ]
6968 : [ 2.40961e-005 ]
6969 : [ 2.38635e-005 ]
6970 : [ 1.90991e-005 ]
6971 : [ 2.03895e-005 ]
6972 : [ 2.38596e-005 ]
6973 : [ 2.00765e-005 ]
6974 : [ 2.33809e-005 ]
6975 : [ 2.22891e-005 ]
6976 : [ 2.26006e-005 ]
6977 : [ 2.24357e-005 ]
6978 : [ 1.84851e-005 ]
6979 : [ 2.45429e-005 ]
6980 : [ 2.35051e-005 ]
6981 : [ 2.19764e-005 ]
6982 : [ 1.90746e-005 ]
6983 : [ 2.12418e-005 ]
6984 : [ 1.90359e-005 ]
6985 : [ 2.02282e-005 ]
6986 : [ 2.63452e-005 ]
6987 : [ 2.22835e-005 ]
6988 : [ 2.60072e-005 ]
6989 : [ 2.02879e-005 ]
6990 : [ 2.20935e-005 ]
6991 : [ 1.86894e-005 ]
6992 : [ 1.8265e-005  ]
6993 : [ 2.06631e-005 ]
6994 : [ 2.22056e-005 ]
6995 : [ 2.63622e-005 ]
6996 : [ 2.10093e-005 ]
6997 : [ 2.01308e-005 ]
6998 : [ 1.86352e-005 ]
6999 : [ 2.44149e-005 ]
7000 : [ 2.45891e-005 ]
7001 : [ 2.01881e-005 ]
7002 : [ 1.94738e-005 ]
7003 : [ 2.51726e-005 ]
7004 : [ 1.91592e-005 ]
7005 : [ 2.41917e-005 ]
7006 : [ 1.95258e-005 ]
7007 : [ 2.37229e-005 ]
7008 : [ 2.0002e-005  ]
7009 : [ 2.47862e-005 ]
7010 : [ 1.99745e-005 ]
7011 : [ 2.34311e-005 ]
7012 : [ 2.28862e-005 ]
7013 : [ 2.02204e-005 ]
7014 : [ 2.0199e-005  ]
7015 : [ 1.85169e-005 ]
7016 : [ 2.51027e-005 ]
7017 : [ 2.73371e-005 ]
7018 : [ 2.0587e-005  ]
7019 : [ 2.1115e-005  ]
7020 : [ 2.06778e-005 ]
7021 : [ 2.3489e-005  ]
7022 : [ 2.04389e-005 ]
7023 : [ 2.38321e-005 ]
7024 : [ 1.88686e-005 ]
7025 : [ 2.50817e-005 ]
7026 : [ 1.91387e-005 ]
7027 : [ 1.91861e-005 ]
7028 : [ 2.48462e-005 ]
7029 : [ 1.90275e-005 ]
7030 : [ 1.93142e-005 ]
7031 : [ 1.97367e-005 ]
7032 : [ 1.96894e-005 ]
7033 : [ 2.03235e-005 ]
7034 : [ 2.12547e-005 ]
7035 : [ 1.97773e-005 ]
7036 : [ 2.14976e-005 ]
7037 : [ 1.94107e-005 ]
7038 : [ 2.23878e-005 ]
7039 : [ 2.126e-005   ]
7040 : [ 2.77155e-005 ]
7041 : [ 2.16666e-005 ]
7042 : [ 1.94245e-005 ]
7043 : [ 1.99866e-005 ]
7044 : [ 2.0806e-005  ]
7045 : [ 2.44857e-005 ]
7046 : [ 2.04014e-005 ]
7047 : [ 1.95918e-005 ]
7048 : [ 2.47479e-005 ]
7049 : [ 2.57022e-005 ]
7050 : [ 2.41715e-005 ]
7051 : [ 1.92891e-005 ]
7052 : [ 1.9751e-005  ]
7053 : [ 2.47838e-005 ]
7054 : [ 2.20129e-005 ]
7055 : [ 1.94758e-005 ]
7056 : [ 1.91175e-005 ]
7057 : [ 2.55068e-005 ]
7058 : [ 2.33275e-005 ]
7059 : [ 1.94448e-005 ]
7060 : [ 1.95674e-005 ]
7061 : [ 2.13172e-005 ]
7062 : [ 2.29912e-005 ]
7063 : [ 1.93408e-005 ]
7064 : [ 1.93878e-005 ]
7065 : [ 2.37522e-005 ]
7066 : [ 1.92981e-005 ]
7067 : [ 1.99558e-005 ]
7068 : [ 2.16362e-005 ]
7069 : [ 1.95242e-005 ]
7070 : [ 2.20875e-005 ]
7071 : [ 2.50873e-005 ]
7072 : [ 2.09166e-005 ]
7073 : [ 2.04983e-005 ]
7074 : [ 1.8942e-005  ]
7075 : [ 2.61725e-005 ]
7076 : [ 1.95148e-005 ]
7077 : [ 2.00596e-005 ]
7078 : [ 2.06754e-005 ]
7079 : [ 1.98532e-005 ]
7080 : [ 2.20812e-005 ]
7081 : [ 2.10605e-005 ]
7082 : [ 2.51283e-005 ]
7083 : [ 1.94638e-005 ]
7084 : [ 1.89664e-005 ]
7085 : [ 1.95398e-005 ]
7086 : [ 1.9494e-005  ]
7087 : [ 2.22843e-005 ]
7088 : [ 2.37735e-005 ]
7089 : [ 2.19848e-005 ]
7090 : [ 2.62616e-005 ]
7091 : [ 2.27469e-005 ]
7092 : [ 1.98825e-005 ]
7093 : [ 1.94059e-005 ]
7094 : [ 1.90146e-005 ]
7095 : [ 2.20491e-005 ]
7096 : [ 1.89626e-005 ]
7097 : [ 2.13722e-005 ]
7098 : [ 1.95222e-005 ]
7099 : [ 1.93715e-005 ]
7100 : [ 1.89295e-005 ]
7101 : [ 2.67076e-005 ]
7102 : [ 1.88488e-005 ]
7103 : [ 2.28994e-005 ]
7104 : [ 2.36177e-005 ]
7105 : [ 2.34069e-005 ]
7106 : [ 2.27784e-005 ]
7107 : [ 1.89837e-005 ]
7108 : [ 2.27469e-005 ]
7109 : [ 1.98953e-005 ]
7110 : [ 1.81444e-005 ]
7111 : [ 1.90973e-005 ]
7112 : [ 2.02359e-005 ]
7113 : [ 2.47329e-005 ]
7114 : [ 2.14858e-005 ]
7115 : [ 2.07502e-005 ]
7116 : [ 1.89341e-005 ]
7117 : [ 1.90647e-005 ]
7118 : [ 2.6012e-005  ]
7119 : [ 2.26903e-005 ]
7120 : [ 2.33645e-005 ]
7121 : [ 1.92723e-005 ]
7122 : [ 2.62943e-005 ]
7123 : [ 2.25832e-005 ]
7124 : [ 2.59459e-005 ]
7125 : [ 1.96034e-005 ]
7126 : [ 2.30577e-005 ]
7127 : [ 2.48799e-005 ]
7128 : [ 2.72356e-005 ]
7129 : [ 2.34991e-005 ]
7130 : [ 2.01402e-005 ]
7131 : [ 1.95896e-005 ]
7132 : [ 2.1619e-005  ]
7133 : [ 1.89492e-005 ]
7134 : [ 1.95175e-005 ]
7135 : [ 1.95998e-005 ]
7136 : [ 2.00549e-005 ]
7137 : [ 1.95108e-005 ]
7138 : [ 2.13009e-005 ]
7139 : [ 2.16952e-005 ]
7140 : [ 1.94921e-005 ]
7141 : [ 1.97007e-005 ]
7142 : [ 1.75588e-005 ]
7143 : [ 1.85049e-005 ]
7144 : [ 2.28564e-005 ]
7145 : [ 2.19211e-005 ]
7146 : [ 2.57228e-005 ]
7147 : [ 1.98407e-005 ]
7148 : [ 2.11731e-005 ]
7149 : [ 2.03086e-005 ]
7150 : [ 2.27967e-005 ]
7151 : [ 2.00251e-005 ]
7152 : [ 2.2009e-005  ]
7153 : [ 2.4702e-005  ]
7154 : [ 2.37907e-005 ]
7155 : [ 1.88727e-005 ]
7156 : [ 2.17494e-005 ]
7157 : [ 2.25447e-005 ]
7158 : [ 1.93031e-005 ]
7159 : [ 2.0768e-005  ]
7160 : [ 2.42667e-005 ]
7161 : [ 2.58645e-005 ]
7162 : [ 2.34771e-005 ]
7163 : [ 1.99878e-005 ]
7164 : [ 2.67834e-005 ]
7165 : [ 2.18638e-005 ]
7166 : [ 2.20251e-005 ]
7167 : [ 1.88638e-005 ]
7168 : [ 2.61184e-005 ]
7169 : [ 2.44541e-005 ]
7170 : [ 2.22133e-005 ]
7171 : [ 2.03543e-005 ]
7172 : [ 2.38598e-005 ]
7173 : [ 1.96368e-005 ]
7174 : [ 2.10224e-005 ]
7175 : [ 2.49573e-005 ]
7176 : [ 1.87172e-005 ]
7177 : [ 2.26831e-005 ]
7178 : [ 2.36629e-005 ]
7179 : [ 2.15744e-005 ]
7180 : [ 1.97843e-005 ]
7181 : [ 1.97262e-005 ]
7182 : [ 1.90325e-005 ]
7183 : [ 1.95656e-005 ]
7184 : [ 2.30359e-005 ]
7185 : [ 1.96227e-005 ]
7186 : [ 2.36001e-005 ]
7187 : [ 1.9287e-005  ]
7188 : [ 1.83813e-005 ]
7189 : [ 2.14949e-005 ]
7190 : [ 2.02443e-005 ]
7191 : [ 2.35586e-005 ]
7192 : [ 1.92902e-005 ]
7193 : [ 1.9091e-005  ]
7194 : [ 1.90144e-005 ]
7195 : [ 2.04833e-005 ]
7196 : [ 2.80982e-005 ]
7197 : [ 1.92784e-005 ]
7198 : [ 1.9406e-005  ]
7199 : [ 1.92662e-005 ]
7200 : [ 1.87576e-005 ]
7201 : [ 1.95126e-005 ]
7202 : [ 1.89676e-005 ]
7203 : [ 1.9432e-005  ]
7204 : [ 2.50835e-005 ]
7205 : [ 2.24164e-005 ]
7206 : [ 2.07906e-005 ]
7207 : [ 1.82583e-005 ]
7208 : [ 1.91232e-005 ]
7209 : [ 1.88578e-005 ]
7210 : [ 2.0051e-005  ]
7211 : [ 1.97216e-005 ]
7212 : [ 2.079e-005   ]
7213 : [ 2.03691e-005 ]
7214 : [ 1.95557e-005 ]
7215 : [ 1.90553e-005 ]
7216 : [ 2.59873e-005 ]
7217 : [ 2.41176e-005 ]
7218 : [ 1.99267e-005 ]
7219 : [ 1.94654e-005 ]
7220 : [ 2.05761e-005 ]
7221 : [ 2.0912e-005  ]
7222 : [ 2.26425e-005 ]
7223 : [ 2.57772e-005 ]
7224 : [ 2.46247e-005 ]
7225 : [ 2.74535e-005 ]
7226 : [ 1.97246e-005 ]
7227 : [ 1.99436e-005 ]
7228 : [ 1.99094e-005 ]
7229 : [ 1.93029e-005 ]
7230 : [ 2.60481e-005 ]
7231 : [ 2.01702e-005 ]
7232 : [ 2.15612e-005 ]
7233 : [ 2.55457e-005 ]
7234 : [ 2.64147e-005 ]
7235 : [ 1.99132e-005 ]
7236 : [ 1.98192e-005 ]
7237 : [ 2.54211e-005 ]
7238 : [ 2.03394e-005 ]
7239 : [ 1.91685e-005 ]
7240 : [ 2.31502e-005 ]
7241 : [ 1.89526e-005 ]
7242 : [ 1.97537e-005 ]
7243 : [ 2.03884e-005 ]
7244 : [ 2.13711e-005 ]
7245 : [ 1.85865e-005 ]
7246 : [ 2.01332e-005 ]
7247 : [ 2.27823e-005 ]
7248 : [ 2.03767e-005 ]
7249 : [ 2.60801e-005 ]
7250 : [ 1.99195e-005 ]
7251 : [ 1.90218e-005 ]
7252 : [ 2.08943e-005 ]
7253 : [ 1.97894e-005 ]
7254 : [ 1.99574e-005 ]
7255 : [ 2.04923e-005 ]
7256 : [ 1.87918e-005 ]
7257 : [ 1.9671e-005  ]
7258 : [ 1.8739e-005  ]
7259 : [ 1.91524e-005 ]
7260 : [ 1.92089e-005 ]
7261 : [ 1.89909e-005 ]
7262 : [ 2.58127e-005 ]
7263 : [ 2.40615e-005 ]
7264 : [ 1.91966e-005 ]
7265 : [ 2.41669e-005 ]
7266 : [ 1.94444e-005 ]
7267 : [ 2.49461e-005 ]
7268 : [ 1.97773e-005 ]
7269 : [ 2.5082e-005  ]
7270 : [ 1.91591e-005 ]
7271 : [ 1.88742e-005 ]
7272 : [ 2.69518e-005 ]
7273 : [ 2.59747e-005 ]
7274 : [ 1.82112e-005 ]
7275 : [ 2.28954e-005 ]
7276 : [ 1.88047e-005 ]
7277 : [ 2.05384e-005 ]
7278 : [ 2.15697e-005 ]
7279 : [ 2.15771e-005 ]
7280 : [ 1.95216e-005 ]
7281 : [ 2.17294e-005 ]
7282 : [ 1.91688e-005 ]
7283 : [ 1.97171e-005 ]
7284 : [ 1.88268e-005 ]
7285 : [ 1.87996e-005 ]
7286 : [ 2.04548e-005 ]
7287 : [ 1.9433e-005  ]
7288 : [ 2.38404e-005 ]
7289 : [ 2.0321e-005  ]
7290 : [ 2.08305e-005 ]
7291 : [ 2.33213e-005 ]
7292 : [ 1.86861e-005 ]
7293 : [ 2.26737e-005 ]
7294 : [ 1.86523e-005 ]
7295 : [ 2.01725e-005 ]
7296 : [ 2.0692e-005  ]
7297 : [ 2.00229e-005 ]
7298 : [ 1.91978e-005 ]
7299 : [ 1.91059e-005 ]
7300 : [ 1.97226e-005 ]
7301 : [ 2.34299e-005 ]
7302 : [ 1.9458e-005  ]
7303 : [ 2.65406e-005 ]
7304 : [ 2.01284e-005 ]
7305 : [ 1.97256e-005 ]
7306 : [ 1.89595e-005 ]
7307 : [ 2.3263e-005  ]
7308 : [ 2.31334e-005 ]
7309 : [ 2.61161e-005 ]
7310 : [ 1.93405e-005 ]
7311 : [ 1.89143e-005 ]
7312 : [ 2.26614e-005 ]
7313 : [ 2.02993e-005 ]
7314 : [ 2.44937e-005 ]
7315 : [ 2.08731e-005 ]
7316 : [ 1.88569e-005 ]
7317 : [ 2.29069e-005 ]
7318 : [ 1.9253e-005  ]
7319 : [ 1.92612e-005 ]
7320 : [ 1.94809e-005 ]
7321 : [ 1.95822e-005 ]
7322 : [ 2.08239e-005 ]
7323 : [ 1.98838e-005 ]
7324 : [ 1.85035e-005 ]
7325 : [ 1.93285e-005 ]
7326 : [ 1.85574e-005 ]
7327 : [ 1.96315e-005 ]
7328 : [ 2.13453e-005 ]
7329 : [ 1.99826e-005 ]
7330 : [ 1.87218e-005 ]
7331 : [ 2.26636e-005 ]
7332 : [ 1.92141e-005 ]
7333 : [ 2.04135e-005 ]
7334 : [ 2.18621e-005 ]
7335 : [ 1.97749e-005 ]
7336 : [ 1.90536e-005 ]
7337 : [ 2.04666e-005 ]
7338 : [ 2.38012e-005 ]
7339 : [ 1.92633e-005 ]
7340 : [ 2.00006e-005 ]
7341 : [ 2.22844e-005 ]
7342 : [ 1.88784e-005 ]
7343 : [ 1.95883e-005 ]
7344 : [ 2.5621e-005  ]
7345 : [ 2.03585e-005 ]
7346 : [ 2.37355e-005 ]
7347 : [ 1.92973e-005 ]
7348 : [ 2.57449e-005 ]
7349 : [ 1.96265e-005 ]
7350 : [ 2.51047e-005 ]
7351 : [ 1.99848e-005 ]
7352 : [ 1.91718e-005 ]
7353 : [ 1.90317e-005 ]
7354 : [ 1.81977e-005 ]
7355 : [ 1.95894e-005 ]
7356 : [ 2.41882e-005 ]
7357 : [ 2.51713e-005 ]
7358 : [ 2.46257e-005 ]
7359 : [ 2.60481e-005 ]
7360 : [ 1.95079e-005 ]
7361 : [ 2.68476e-005 ]
7362 : [ 2.31894e-005 ]
7363 : [ 2.51094e-005 ]
7364 : [ 2.53974e-005 ]
7365 : [ 2.46715e-005 ]
7366 : [ 1.82316e-005 ]
7367 : [ 2.05297e-005 ]
7368 : [ 1.94943e-005 ]
7369 : [ 1.89738e-005 ]
7370 : [ 1.87189e-005 ]
7371 : [ 2.60016e-005 ]
7372 : [ 2.13206e-005 ]
7373 : [ 2.68901e-005 ]
7374 : [ 2.23038e-005 ]
7375 : [ 2.21811e-005 ]
7376 : [ 1.92396e-005 ]
7377 : [ 1.99026e-005 ]
7378 : [ 1.89382e-005 ]
7379 : [ 2.64463e-005 ]
7380 : [ 2.38601e-005 ]
7381 : [ 1.97293e-005 ]
7382 : [ 1.82811e-005 ]
7383 : [ 1.77555e-005 ]
7384 : [ 1.93949e-005 ]
7385 : [ 2.42124e-005 ]
7386 : [ 1.93616e-005 ]
7387 : [ 2.05577e-005 ]
7388 : [ 2.46049e-005 ]
7389 : [ 2.07168e-005 ]
7390 : [ 1.90708e-005 ]
7391 : [ 2.02882e-005 ]
7392 : [ 2.33573e-005 ]
7393 : [ 2.61917e-005 ]
7394 : [ 1.87278e-005 ]
7395 : [ 2.24133e-005 ]
7396 : [ 1.89326e-005 ]
7397 : [ 2.00739e-005 ]
7398 : [ 2.04796e-005 ]
7399 : [ 1.91672e-005 ]
7400 : [ 2.5843e-005  ]
7401 : [ 2.38468e-005 ]
7402 : [ 2.14414e-005 ]
7403 : [ 2.569e-005   ]
7404 : [ 2.29106e-005 ]
7405 : [ 1.91439e-005 ]
7406 : [ 2.11858e-005 ]
7407 : [ 2.01818e-005 ]
7408 : [ 2.06577e-005 ]
7409 : [ 1.99663e-005 ]
7410 : [ 1.97787e-005 ]
7411 : [ 1.89809e-005 ]
7412 : [ 2.27097e-005 ]
7413 : [ 2.47857e-005 ]
7414 : [ 2.30167e-005 ]
7415 : [ 1.99634e-005 ]
7416 : [ 1.99951e-005 ]
7417 : [ 2.09635e-005 ]
7418 : [ 1.98675e-005 ]
7419 : [ 2.51176e-005 ]
7420 : [ 1.93385e-005 ]
7421 : [ 2.68824e-005 ]
7422 : [ 2.54443e-005 ]
7423 : [ 2.48674e-005 ]
7424 : [ 2.01544e-005 ]
7425 : [ 1.95265e-005 ]
7426 : [ 1.98008e-005 ]
7427 : [ 2.08977e-005 ]
7428 : [ 1.96035e-005 ]
7429 : [ 2.03873e-005 ]
7430 : [ 2.37935e-005 ]
7431 : [ 1.9947e-005  ]
7432 : [ 2.01704e-005 ]
7433 : [ 1.89956e-005 ]
7434 : [ 2.25975e-005 ]
7435 : [ 2.69142e-005 ]
7436 : [ 1.82559e-005 ]
7437 : [ 1.81961e-005 ]
7438 : [ 2.24959e-005 ]
7439 : [ 2.00902e-005 ]
7440 : [ 1.96616e-005 ]
7441 : [ 2.27471e-005 ]
7442 : [ 1.84856e-005 ]
7443 : [ 2.18379e-005 ]
7444 : [ 2.06455e-005 ]
7445 : [ 2.35363e-005 ]
7446 : [ 1.89705e-005 ]
7447 : [ 2.3563e-005  ]
7448 : [ 2.52215e-005 ]
7449 : [ 1.84936e-005 ]
7450 : [ 2.19934e-005 ]
7451 : [ 2.45098e-005 ]
7452 : [ 1.88788e-005 ]
7453 : [ 1.98976e-005 ]
7454 : [ 2.27419e-005 ]
7455 : [ 2.12158e-005 ]
7456 : [ 2.14153e-005 ]
7457 : [ 1.97138e-005 ]
7458 : [ 2.67429e-005 ]
7459 : [ 1.98878e-005 ]
7460 : [ 2.18407e-005 ]
7461 : [ 2.46181e-005 ]
7462 : [ 2.4218e-005  ]
7463 : [ 1.93276e-005 ]
7464 : [ 1.95314e-005 ]
7465 : [ 1.98512e-005 ]
7466 : [ 2.31874e-005 ]
7467 : [ 2.00492e-005 ]
7468 : [ 2.5149e-005  ]
7469 : [ 1.9064e-005  ]
7470 : [ 2.17929e-005 ]
7471 : [ 2.62742e-005 ]
7472 : [ 1.92357e-005 ]
7473 : [ 2.21902e-005 ]
7474 : [ 2.01485e-005 ]
7475 : [ 1.92355e-005 ]
7476 : [ 2.37517e-005 ]
7477 : [ 1.95893e-005 ]
7478 : [ 2.32268e-005 ]
7479 : [ 1.85418e-005 ]
7480 : [ 1.85655e-005 ]
7481 : [ 2.32714e-005 ]
7482 : [ 1.96861e-005 ]
7483 : [ 2.13075e-005 ]
7484 : [ 1.89348e-005 ]
7485 : [ 2.23848e-005 ]
7486 : [ 1.89874e-005 ]
7487 : [ 1.87103e-005 ]
7488 : [ 1.87411e-005 ]
7489 : [ 1.92585e-005 ]
7490 : [ 1.92674e-005 ]
7491 : [ 2.42764e-005 ]
7492 : [ 2.00445e-005 ]
7493 : [ 2.05601e-005 ]
7494 : [ 2.06447e-005 ]
7495 : [ 2.355e-005   ]
7496 : [ 1.90681e-005 ]
7497 : [ 2.51668e-005 ]
7498 : [ 2.00183e-005 ]
7499 : [ 2.31292e-005 ]
7500 : [ 2.00572e-005 ]
7501 : [ 2.34234e-005 ]
7502 : [ 2.28566e-005 ]
7503 : [ 2.21282e-005 ]
7504 : [ 1.87046e-005 ]
7505 : [ 1.79889e-005 ]
7506 : [ 1.91913e-005 ]
7507 : [ 1.92633e-005 ]
7508 : [ 2.2506e-005  ]
7509 : [ 2.08075e-005 ]
7510 : [ 2.43823e-005 ]
7511 : [ 1.94355e-005 ]
7512 : [ 2.57528e-005 ]
7513 : [ 2.24908e-005 ]
7514 : [ 2.19535e-005 ]
7515 : [ 2.00771e-005 ]
7516 : [ 2.41189e-005 ]
7517 : [ 2.2164e-005  ]
7518 : [ 1.94601e-005 ]
7519 : [ 1.82087e-005 ]
7520 : [ 2.46649e-005 ]
7521 : [ 2.34124e-005 ]
7522 : [ 1.95926e-005 ]
7523 : [ 1.94113e-005 ]
7524 : [ 2.0083e-005  ]
7525 : [ 2.66838e-005 ]
7526 : [ 1.95996e-005 ]
7527 : [ 1.87136e-005 ]
7528 : [ 2.01539e-005 ]
7529 : [ 2.26915e-005 ]
7530 : [ 1.93256e-005 ]
7531 : [ 1.94018e-005 ]
7532 : [ 1.92005e-005 ]
7533 : [ 2.22545e-005 ]
7534 : [ 2.02432e-005 ]
7535 : [ 2.44653e-005 ]
7536 : [ 1.95516e-005 ]
7537 : [ 2.4798e-005  ]
7538 : [ 1.8641e-005  ]
7539 : [ 2.55928e-005 ]
7540 : [ 2.25468e-005 ]
7541 : [ 1.952e-005   ]
7542 : [ 1.89369e-005 ]
7543 : [ 2.11405e-005 ]
7544 : [ 2.03453e-005 ]
7545 : [ 2.14587e-005 ]
7546 : [ 1.99836e-005 ]
7547 : [ 2.68613e-005 ]
7548 : [ 2.29357e-005 ]
7549 : [ 1.91304e-005 ]
7550 : [ 2.08214e-005 ]
7551 : [ 1.98699e-005 ]
7552 : [ 1.90308e-005 ]
7553 : [ 1.97223e-005 ]
7554 : [ 2.10274e-005 ]
7555 : [ 2.05904e-005 ]
7556 : [ 2.45656e-005 ]
7557 : [ 1.9487e-005  ]
7558 : [ 1.94439e-005 ]
7559 : [ 1.91452e-005 ]
7560 : [ 1.91818e-005 ]
7561 : [ 2.16764e-005 ]
7562 : [ 2.53846e-005 ]
7563 : [ 1.9204e-005  ]
7564 : [ 2.12059e-005 ]
7565 : [ 2.10893e-005 ]
7566 : [ 2.01687e-005 ]
7567 : [ 2.11834e-005 ]
7568 : [ 2.6555e-005  ]
7569 : [ 1.94506e-005 ]
7570 : [ 1.97742e-005 ]
7571 : [ 2.45714e-005 ]
7572 : [ 1.77422e-005 ]
7573 : [ 1.86733e-005 ]
7574 : [ 2.54691e-005 ]
7575 : [ 1.97651e-005 ]
7576 : [ 2.17169e-005 ]
7577 : [ 2.36177e-005 ]
7578 : [ 2.10712e-005 ]
7579 : [ 2.12484e-005 ]
7580 : [ 1.9063e-005  ]
7581 : [ 1.9023e-005  ]
7582 : [ 1.9231e-005  ]
7583 : [ 1.90924e-005 ]
7584 : [ 2.52832e-005 ]
7585 : [ 2.50186e-005 ]
7586 : [ 2.13126e-005 ]
7587 : [ 1.96417e-005 ]
7588 : [ 2.50184e-005 ]
7589 : [ 1.8872e-005  ]
7590 : [ 2.45695e-005 ]
7591 : [ 2.18428e-005 ]
7592 : [ 2.26603e-005 ]
7593 : [ 1.92378e-005 ]
7594 : [ 2.64175e-005 ]
7595 : [ 2.51087e-005 ]
7596 : [ 2.04005e-005 ]
7597 : [ 2.06699e-005 ]
7598 : [ 1.8551e-005  ]
7599 : [ 2.31068e-005 ]
7600 : [ 1.87397e-005 ]
7601 : [ 2.77215e-005 ]
7602 : [ 2.58996e-005 ]
7603 : [ 2.26264e-005 ]
7604 : [ 2.32643e-005 ]
7605 : [ 2.82427e-005 ]
7606 : [ 2.71974e-005 ]
7607 : [ 2.61557e-005 ]
7608 : [ 2.45623e-005 ]
7609 : [ 2.47052e-005 ]
7610 : [ 2.2019e-005  ]
7611 : [ 2.21774e-005 ]
7612 : [ 2.0171e-005  ]
7613 : [ 1.97649e-005 ]
7614 : [ 2.43827e-005 ]
7615 : [ 1.91672e-005 ]
7616 : [ 1.94336e-005 ]
7617 : [ 1.99257e-005 ]
7618 : [ 2.68563e-005 ]
7619 : [ 1.99005e-005 ]
7620 : [ 1.90958e-005 ]
7621 : [ 1.96029e-005 ]
7622 : [ 2.25054e-005 ]
7623 : [ 2.40853e-005 ]
7624 : [ 1.91564e-005 ]
7625 : [ 1.84169e-005 ]
7626 : [ 1.958e-005   ]
7627 : [ 2.39776e-005 ]
7628 : [ 2.1269e-005  ]
7629 : [ 1.93003e-005 ]
7630 : [ 2.20565e-005 ]
7631 : [ 2.09575e-005 ]
7632 : [ 2.0519e-005  ]
7633 : [ 1.89656e-005 ]
7634 : [ 2.49731e-005 ]
7635 : [ 2.49824e-005 ]
7636 : [ 2.08862e-005 ]
7637 : [ 1.91854e-005 ]
7638 : [ 1.80629e-005 ]
7639 : [ 2.14996e-005 ]
7640 : [ 1.85573e-005 ]
7641 : [ 2.16219e-005 ]
7642 : [ 1.89731e-005 ]
7643 : [ 2.34608e-005 ]
7644 : [ 1.87296e-005 ]
7645 : [ 2.14655e-005 ]
7646 : [ 1.97061e-005 ]
7647 : [ 2.71667e-005 ]
7648 : [ 1.96424e-005 ]
7649 : [ 1.91317e-005 ]
7650 : [ 2.45799e-005 ]
7651 : [ 1.95651e-005 ]
7652 : [ 2.46996e-005 ]
7653 : [ 2.02432e-005 ]
7654 : [ 1.93074e-005 ]
7655 : [ 2.10281e-005 ]
7656 : [ 2.20319e-005 ]
7657 : [ 1.9081e-005  ]
7658 : [ 1.89321e-005 ]
7659 : [ 1.88728e-005 ]
7660 : [ 2.55508e-005 ]
7661 : [ 1.88902e-005 ]
7662 : [ 2.13544e-005 ]
7663 : [ 1.91454e-005 ]
7664 : [ 2.44177e-005 ]
7665 : [ 2.14715e-005 ]
7666 : [ 2.08003e-005 ]
7667 : [ 2.00884e-005 ]
7668 : [ 1.98694e-005 ]
7669 : [ 1.92458e-005 ]
7670 : [ 2.27947e-005 ]
7671 : [ 2.02192e-005 ]
7672 : [ 2.18137e-005 ]
7673 : [ 2.3836e-005  ]
7674 : [ 2.32144e-005 ]
7675 : [ 1.89849e-005 ]
7676 : [ 1.96752e-005 ]
7677 : [ 2.17194e-005 ]
7678 : [ 1.96376e-005 ]
7679 : [ 1.84811e-005 ]
7680 : [ 2.4982e-005  ]
7681 : [ 2.23775e-005 ]
7682 : [ 2.63944e-005 ]
7683 : [ 1.9263e-005  ]
7684 : [ 2.05094e-005 ]
7685 : [ 1.94136e-005 ]
7686 : [ 2.07431e-005 ]
7687 : [ 2.04194e-005 ]
7688 : [ 2.27861e-005 ]
7689 : [ 2.02057e-005 ]
7690 : [ 1.98405e-005 ]
7691 : [ 1.9465e-005  ]
7692 : [ 2.52517e-005 ]
7693 : [ 1.90305e-005 ]
7694 : [ 2.29083e-005 ]
7695 : [ 2.40992e-005 ]
7696 : [ 2.22489e-005 ]
7697 : [ 2.35004e-005 ]
7698 : [ 1.88646e-005 ]
7699 : [ 2.12813e-005 ]
7700 : [ 2.04492e-005 ]
7701 : [ 1.82569e-005 ]
7702 : [ 2.12721e-005 ]
7703 : [ 2.3224e-005  ]
7704 : [ 2.00777e-005 ]
7705 : [ 2.21548e-005 ]
7706 : [ 1.94485e-005 ]
7707 : [ 1.95557e-005 ]
7708 : [ 2.05555e-005 ]
7709 : [ 1.90069e-005 ]
7710 : [ 1.8727e-005  ]
7711 : [ 1.90423e-005 ]
7712 : [ 2.02453e-005 ]
7713 : [ 1.92965e-005 ]
7714 : [ 2.47755e-005 ]
7715 : [ 2.6031e-005  ]
7716 : [ 2.0313e-005  ]
7717 : [ 2.11122e-005 ]
7718 : [ 2.12561e-005 ]
7719 : [ 1.9025e-005  ]
7720 : [ 2.11825e-005 ]
7721 : [ 1.85131e-005 ]
7722 : [ 2.09326e-005 ]
7723 : [ 1.89877e-005 ]
7724 : [ 2.23654e-005 ]
7725 : [ 2.14201e-005 ]
7726 : [ 2.3047e-005  ]
7727 : [ 1.8898e-005  ]
7728 : [ 1.98809e-005 ]
7729 : [ 2.16659e-005 ]
7730 : [ 2.29032e-005 ]
7731 : [ 2.54392e-005 ]
7732 : [ 2.00281e-005 ]
7733 : [ 1.91639e-005 ]
7734 : [ 1.87286e-005 ]
7735 : [ 1.82597e-005 ]
7736 : [ 1.94214e-005 ]
7737 : [ 2.26472e-005 ]
7738 : [ 1.97003e-005 ]
7739 : [ 1.95732e-005 ]
7740 : [ 1.93151e-005 ]
7741 : [ 2.08749e-005 ]
7742 : [ 1.90094e-005 ]
7743 : [ 2.49837e-005 ]
7744 : [ 2.57017e-005 ]
7745 : [ 2.30818e-005 ]
7746 : [ 1.95004e-005 ]
7747 : [ 2.13939e-005 ]
7748 : [ 2.32653e-005 ]
7749 : [ 2.3542e-005  ]
7750 : [ 2.51324e-005 ]
7751 : [ 2.28679e-005 ]
7752 : [ 2.49328e-005 ]
7753 : [ 1.92513e-005 ]
7754 : [ 1.81911e-005 ]
7755 : [ 2.23381e-005 ]
7756 : [ 2.66897e-005 ]
7757 : [ 1.93942e-005 ]
7758 : [ 2.03812e-005 ]
7759 : [ 2.66439e-005 ]
7760 : [ 1.92803e-005 ]
7761 : [ 2.06088e-005 ]
7762 : [ 2.00382e-005 ]
7763 : [ 2.62458e-005 ]
7764 : [ 1.78557e-005 ]
7765 : [ 1.97093e-005 ]
7766 : [ 1.8476e-005  ]
7767 : [ 2.38541e-005 ]
7768 : [ 2.28079e-005 ]
7769 : [ 2.09183e-005 ]
7770 : [ 1.80292e-005 ]
7771 : [ 1.90004e-005 ]
7772 : [ 1.89166e-005 ]
7773 : [ 1.93013e-005 ]
7774 : [ 1.76843e-005 ]
7775 : [ 1.86453e-005 ]
7776 : [ 2.18935e-005 ]
7777 : [ 2.44136e-005 ]
7778 : [ 2.48286e-005 ]
7779 : [ 1.91573e-005 ]
7780 : [ 1.91429e-005 ]
7781 : [ 1.93413e-005 ]
7782 : [ 2.66282e-005 ]
7783 : [ 2.0519e-005  ]
7784 : [ 2.2267e-005  ]
7785 : [ 1.82983e-005 ]
7786 : [ 2.02937e-005 ]
7787 : [ 1.98412e-005 ]
7788 : [ 2.43041e-005 ]
7789 : [ 2.04511e-005 ]
7790 : [ 2.21654e-005 ]
7791 : [ 2.61712e-005 ]
7792 : [ 2.37958e-005 ]
7793 : [ 2.66935e-005 ]
7794 : [ 2.14915e-005 ]
7795 : [ 2.35428e-005 ]
7796 : [ 2.47802e-005 ]
7797 : [ 1.94742e-005 ]
7798 : [ 2.43422e-005 ]
7799 : [ 2.3507e-005  ]
7800 : [ 2.63352e-005 ]
7801 : [ 2.18698e-005 ]
7802 : [ 2.13706e-005 ]
7803 : [ 2.0399e-005  ]
7804 : [ 1.87926e-005 ]
7805 : [ 2.61654e-005 ]
7806 : [ 1.93807e-005 ]
7807 : [ 2.01726e-005 ]
7808 : [ 2.1371e-005  ]
7809 : [ 1.96993e-005 ]
7810 : [ 2.02906e-005 ]
7811 : [ 2.5687e-005  ]
7812 : [ 1.97705e-005 ]
7813 : [ 1.99798e-005 ]
7814 : [ 2.51487e-005 ]
7815 : [ 2.33582e-005 ]
7816 : [ 1.97206e-005 ]
7817 : [ 1.95497e-005 ]
7818 : [ 2.14979e-005 ]
7819 : [ 1.85183e-005 ]
7820 : [ 2.20308e-005 ]
7821 : [ 2.55433e-005 ]
7822 : [ 1.91021e-005 ]
7823 : [ 2.76778e-005 ]
7824 : [ 1.94337e-005 ]
7825 : [ 1.89486e-005 ]
7826 : [ 2.44409e-005 ]
7827 : [ 1.85433e-005 ]
7828 : [ 1.93872e-005 ]
7829 : [ 2.33008e-005 ]
7830 : [ 1.99143e-005 ]
7831 : [ 2.26859e-005 ]
7832 : [ 1.99013e-005 ]
7833 : [ 2.44545e-005 ]
7834 : [ 1.87761e-005 ]
7835 : [ 2.02642e-005 ]
7836 : [ 2.13705e-005 ]
7837 : [ 2.17469e-005 ]
7838 : [ 1.90355e-005 ]
7839 : [ 1.88255e-005 ]
7840 : [ 1.82684e-005 ]
7841 : [ 2.21855e-005 ]
7842 : [ 2.62578e-005 ]
7843 : [ 2.31567e-005 ]
7844 : [ 1.93917e-005 ]
7845 : [ 1.90801e-005 ]
7846 : [ 2.67293e-005 ]
7847 : [ 2.03444e-005 ]
7848 : [ 2.16322e-005 ]
7849 : [ 2.29362e-005 ]
7850 : [ 2.56415e-005 ]
7851 : [ 1.81334e-005 ]
7852 : [ 1.91239e-005 ]
7853 : [ 1.89166e-005 ]
7854 : [ 1.90688e-005 ]
7855 : [ 2.43433e-005 ]
7856 : [ 1.99806e-005 ]
7857 : [ 2.21263e-005 ]
7858 : [ 1.91234e-005 ]
7859 : [ 2.3766e-005  ]
7860 : [ 1.93002e-005 ]
7861 : [ 2.00583e-005 ]
7862 : [ 1.91485e-005 ]
7863 : [ 2.10955e-005 ]
7864 : [ 2.01737e-005 ]
7865 : [ 2.39733e-005 ]
7866 : [ 2.39534e-005 ]
7867 : [ 2.19651e-005 ]
7868 : [ 1.93159e-005 ]
7869 : [ 2.51434e-005 ]
7870 : [ 1.93744e-005 ]
7871 : [ 2.37236e-005 ]
7872 : [ 1.98079e-005 ]
7873 : [ 2.10866e-005 ]
7874 : [ 2.5303e-005  ]
7875 : [ 1.90054e-005 ]
7876 : [ 2.53664e-005 ]
7877 : [ 2.14892e-005 ]
7878 : [ 2.03297e-005 ]
7879 : [ 1.94333e-005 ]
7880 : [ 1.93846e-005 ]
7881 : [ 2.48849e-005 ]
7882 : [ 1.82264e-005 ]
7883 : [ 1.83173e-005 ]
7884 : [ 2.23335e-005 ]
7885 : [ 1.90679e-005 ]
7886 : [ 1.88815e-005 ]
7887 : [ 2.74652e-005 ]
7888 : [ 2.1845e-005  ]
7889 : [ 1.96985e-005 ]
7890 : [ 2.33156e-005 ]
7891 : [ 2.59491e-005 ]
7892 : [ 2.10516e-005 ]
7893 : [ 2.19222e-005 ]
7894 : [ 1.97168e-005 ]
7895 : [ 2.17525e-005 ]
7896 : [ 1.8715e-005  ]
7897 : [ 1.94729e-005 ]
7898 : [ 2.39266e-005 ]
7899 : [ 2.49812e-005 ]
7900 : [ 2.2792e-005  ]
7901 : [ 1.94262e-005 ]
7902 : [ 2.30709e-005 ]
7903 : [ 2.49679e-005 ]
7904 : [ 2.35741e-005 ]
7905 : [ 1.89296e-005 ]
7906 : [ 2.56091e-005 ]
7907 : [ 1.89952e-005 ]
7908 : [ 1.886e-005   ]
7909 : [ 2.38432e-005 ]
7910 : [ 2.53555e-005 ]
7911 : [ 2.49204e-005 ]
7912 : [ 1.99979e-005 ]
7913 : [ 2.58382e-005 ]
7914 : [ 1.98931e-005 ]
7915 : [ 1.936e-005   ]
7916 : [ 1.9221e-005  ]
7917 : [ 2.39775e-005 ]
7918 : [ 1.90516e-005 ]
7919 : [ 2.36532e-005 ]
7920 : [ 2.05017e-005 ]
7921 : [ 2.08353e-005 ]
7922 : [ 2.25935e-005 ]
7923 : [ 2.11212e-005 ]
7924 : [ 1.93659e-005 ]
7925 : [ 2.48694e-005 ]
7926 : [ 1.8852e-005  ]
7927 : [ 2.46298e-005 ]
7928 : [ 1.78802e-005 ]
7929 : [ 1.89987e-005 ]
7930 : [ 1.90725e-005 ]
7931 : [ 1.87567e-005 ]
7932 : [ 1.97257e-005 ]
7933 : [ 2.37307e-005 ]
7934 : [ 2.34191e-005 ]
7935 : [ 2.12885e-005 ]
7936 : [ 2.17861e-005 ]
7937 : [ 2.23181e-005 ]
7938 : [ 1.90476e-005 ]
7939 : [ 2.04976e-005 ]
7940 : [ 1.95358e-005 ]
7941 : [ 2.02755e-005 ]
7942 : [ 1.82047e-005 ]
7943 : [ 2.26237e-005 ]
7944 : [ 1.91958e-005 ]
7945 : [ 2.07818e-005 ]
7946 : [ 2.34913e-005 ]
7947 : [ 2.28037e-005 ]
7948 : [ 2.21659e-005 ]
7949 : [ 1.9497e-005  ]
7950 : [ 2.27291e-005 ]
7951 : [ 1.94713e-005 ]
7952 : [ 2.06567e-005 ]
7953 : [ 1.91184e-005 ]
7954 : [ 1.87068e-005 ]
7955 : [ 1.87705e-005 ]
7956 : [ 2.42501e-005 ]
7957 : [ 2.78149e-005 ]
7958 : [ 2.4602e-005  ]
7959 : [ 2.03525e-005 ]
7960 : [ 1.87219e-005 ]
7961 : [ 2.00443e-005 ]
7962 : [ 2.31871e-005 ]
7963 : [ 2.30774e-005 ]
7964 : [ 2.33032e-005 ]
7965 : [ 1.94542e-005 ]
7966 : [ 1.8218e-005  ]
7967 : [ 2.17367e-005 ]
7968 : [ 2.56531e-005 ]
7969 : [ 2.18029e-005 ]
7970 : [ 1.87812e-005 ]
7971 : [ 1.95885e-005 ]
7972 : [ 2.13745e-005 ]
7973 : [ 2.53668e-005 ]
7974 : [ 1.96866e-005 ]
7975 : [ 1.98027e-005 ]
7976 : [ 2.43421e-005 ]
7977 : [ 1.88024e-005 ]
7978 : [ 2.55474e-005 ]
7979 : [ 2.28739e-005 ]
7980 : [ 2.1809e-005  ]
7981 : [ 2.47037e-005 ]
7982 : [ 1.93597e-005 ]
7983 : [ 2.29271e-005 ]
7984 : [ 2.2649e-005  ]
7985 : [ 1.9062e-005  ]
7986 : [ 2.67215e-005 ]
7987 : [ 1.87567e-005 ]
7988 : [ 2.01695e-005 ]
7989 : [ 1.94081e-005 ]
7990 : [ 2.15765e-005 ]
7991 : [ 2.03885e-005 ]
7992 : [ 2.62153e-005 ]
7993 : [ 2.23184e-005 ]
7994 : [ 1.98161e-005 ]
7995 : [ 1.86316e-005 ]
7996 : [ 2.08485e-005 ]
7997 : [ 1.95041e-005 ]
7998 : [ 2.53157e-005 ]
7999 : [ 1.86635e-005 ]
8000 : [ 1.96377e-005 ]
8001 : [ 2.10261e-005 ]
8002 : [ 2.45144e-005 ]
8003 : [ 1.88881e-005 ]
8004 : [ 2.0287e-005  ]
8005 : [ 2.4503e-005  ]
8006 : [ 2.21199e-005 ]
8007 : [ 2.06326e-005 ]
8008 : [ 2.47683e-005 ]
8009 : [ 2.31023e-005 ]
8010 : [ 2.5112e-005  ]
8011 : [ 2.53841e-005 ]
8012 : [ 2.30526e-005 ]
8013 : [ 1.89227e-005 ]
8014 : [ 2.61299e-005 ]
8015 : [ 2.38531e-005 ]
8016 : [ 2.25323e-005 ]
8017 : [ 2.11347e-005 ]
8018 : [ 2.18859e-005 ]
8019 : [ 1.92622e-005 ]
8020 : [ 1.8994e-005  ]
8021 : [ 2.3017e-005  ]
8022 : [ 1.89664e-005 ]
8023 : [ 2.3939e-005  ]
8024 : [ 2.1533e-005  ]
8025 : [ 2.09568e-005 ]
8026 : [ 2.45582e-005 ]
8027 : [ 2.02794e-005 ]
8028 : [ 2.36278e-005 ]
8029 : [ 1.91887e-005 ]
8030 : [ 2.0443e-005  ]
8031 : [ 2.07082e-005 ]
8032 : [ 2.75942e-005 ]
8033 : [ 2.5283e-005  ]
8034 : [ 1.94833e-005 ]
8035 : [ 2.48368e-005 ]
8036 : [ 1.88211e-005 ]
8037 : [ 2.6974e-005  ]
8038 : [ 1.92717e-005 ]
8039 : [ 1.94778e-005 ]
8040 : [ 2.55965e-005 ]
8041 : [ 2.17197e-005 ]
8042 : [ 1.78691e-005 ]
8043 : [ 1.9973e-005  ]
8044 : [ 1.92644e-005 ]
8045 : [ 2.08684e-005 ]
8046 : [ 2.27648e-005 ]
8047 : [ 1.97429e-005 ]
8048 : [ 2.10473e-005 ]
8049 : [ 1.80375e-005 ]
8050 : [ 1.83217e-005 ]
8051 : [ 2.07518e-005 ]
8052 : [ 2.52527e-005 ]
8053 : [ 1.88928e-005 ]
8054 : [ 1.90842e-005 ]
8055 : [ 2.11211e-005 ]
8056 : [ 1.91036e-005 ]
8057 : [ 2.29871e-005 ]
8058 : [ 2.39145e-005 ]
8059 : [ 1.88909e-005 ]
8060 : [ 2.33451e-005 ]
8061 : [ 1.88325e-005 ]
8062 : [ 1.89629e-005 ]
8063 : [ 2.55469e-005 ]
8064 : [ 1.99632e-005 ]
8065 : [ 1.97064e-005 ]
8066 : [ 1.86984e-005 ]
8067 : [ 2.54953e-005 ]
8068 : [ 1.95242e-005 ]
8069 : [ 2.50437e-005 ]
8070 : [ 1.84958e-005 ]
8071 : [ 2.00553e-005 ]
8072 : [ 2.05171e-005 ]
8073 : [ 1.99365e-005 ]
8074 : [ 1.85483e-005 ]
8075 : [ 2.31838e-005 ]
8076 : [ 2.52644e-005 ]
8077 : [ 2.0681e-005  ]
8078 : [ 2.06405e-005 ]
8079 : [ 2.12363e-005 ]
8080 : [ 2.22417e-005 ]
8081 : [ 2.45792e-005 ]
8082 : [ 1.98229e-005 ]
8083 : [ 1.91519e-005 ]
8084 : [ 2.17868e-005 ]
8085 : [ 2.00163e-005 ]
8086 : [ 1.88871e-005 ]
8087 : [ 1.99602e-005 ]
8088 : [ 2.65921e-005 ]
8089 : [ 2.15784e-005 ]
8090 : [ 2.52183e-005 ]
8091 : [ 1.93113e-005 ]
8092 : [ 2.25136e-005 ]
8093 : [ 1.92154e-005 ]
8094 : [ 2.03511e-005 ]
8095 : [ 2.03217e-005 ]
8096 : [ 1.95009e-005 ]
8097 : [ 1.79119e-005 ]
8098 : [ 1.88921e-005 ]
8099 : [ 1.87673e-005 ]
8100 : [ 1.8846e-005  ]
8101 : [ 1.8687e-005  ]
8102 : [ 1.88649e-005 ]
8103 : [ 2.27683e-005 ]
8104 : [ 2.63561e-005 ]
8105 : [ 2.13484e-005 ]
8106 : [ 1.87667e-005 ]
8107 : [ 2.0483e-005  ]
8108 : [ 1.96247e-005 ]
8109 : [ 2.34087e-005 ]
8110 : [ 2.00334e-005 ]
8111 : [ 1.96097e-005 ]
8112 : [ 2.15105e-005 ]
8113 : [ 2.41493e-005 ]
8114 : [ 1.97801e-005 ]
8115 : [ 2.16993e-005 ]
8116 : [ 2.24122e-005 ]
8117 : [ 1.92049e-005 ]
8118 : [ 1.98311e-005 ]
8119 : [ 2.41766e-005 ]
8120 : [ 1.86855e-005 ]
8121 : [ 2.6626e-005  ]
8122 : [ 2.61864e-005 ]
8123 : [ 1.87898e-005 ]
8124 : [ 2.28839e-005 ]
8125 : [ 2.35257e-005 ]
8126 : [ 1.92012e-005 ]
8127 : [ 2.00911e-005 ]
8128 : [ 2.56943e-005 ]
8129 : [ 2.19692e-005 ]
8130 : [ 1.89582e-005 ]
8131 : [ 2.21017e-005 ]
8132 : [ 1.93006e-005 ]
8133 : [ 1.94103e-005 ]
8134 : [ 2.43291e-005 ]
8135 : [ 2.64996e-005 ]
8136 : [ 1.91147e-005 ]
8137 : [ 2.311e-005   ]
8138 : [ 1.90361e-005 ]
8139 : [ 2.07823e-005 ]
8140 : [ 2.17734e-005 ]
8141 : [ 1.90706e-005 ]
8142 : [ 2.10339e-005 ]
8143 : [ 2.07378e-005 ]
8144 : [ 2.47142e-005 ]
8145 : [ 2.41551e-005 ]
8146 : [ 2.35966e-005 ]
8147 : [ 1.78695e-005 ]
8148 : [ 1.97958e-005 ]
8149 : [ 2.59978e-005 ]
8150 : [ 2.01737e-005 ]
8151 : [ 1.87788e-005 ]
8152 : [ 1.82955e-005 ]
8153 : [ 2.07392e-005 ]
8154 : [ 2.61047e-005 ]
8155 : [ 1.98316e-005 ]
8156 : [ 2.32071e-005 ]
8157 : [ 2.20737e-005 ]
8158 : [ 1.87136e-005 ]
8159 : [ 2.07936e-005 ]
8160 : [ 2.46947e-005 ]
8161 : [ 1.88739e-005 ]
8162 : [ 1.99214e-005 ]
8163 : [ 1.93384e-005 ]
8164 : [ 1.82248e-005 ]
8165 : [ 2.7107e-005  ]
8166 : [ 1.99645e-005 ]
8167 : [ 2.2447e-005  ]
8168 : [ 2.08457e-005 ]
8169 : [ 2.37936e-005 ]
8170 : [ 1.89787e-005 ]
8171 : [ 2.08499e-005 ]
8172 : [ 1.96503e-005 ]
8173 : [ 1.9581e-005  ]
8174 : [ 1.88733e-005 ]
8175 : [ 2.55332e-005 ]
8176 : [ 1.96041e-005 ]
8177 : [ 2.5282e-005  ]
8178 : [ 2.05387e-005 ]
8179 : [ 2.53068e-005 ]
8180 : [ 1.89019e-005 ]
8181 : [ 2.35958e-005 ]
8182 : [ 1.99103e-005 ]
8183 : [ 1.90665e-005 ]
8184 : [ 2.083e-005   ]
8185 : [ 2.01681e-005 ]
8186 : [ 2.5825e-005  ]
8187 : [ 2.06149e-005 ]
8188 : [ 1.89487e-005 ]
8189 : [ 1.8969e-005  ]
8190 : [ 2.59672e-005 ]
8191 : [ 2.00798e-005 ]
8192 : [ 2.03817e-005 ]
8193 : [ 1.93593e-005 ]
8194 : [ 2.03068e-005 ]
8195 : [ 2.04552e-005 ]
8196 : [ 2.23482e-005 ]
8197 : [ 2.077e-005   ]
8198 : [ 2.03111e-005 ]
8199 : [ 1.91158e-005 ]
8200 : [ 2.5336e-005  ]
8201 : [ 2.02518e-005 ]
8202 : [ 1.89166e-005 ]
8203 : [ 1.90098e-005 ]
8204 : [ 1.95439e-005 ]
8205 : [ 2.07109e-005 ]
8206 : [ 2.13104e-005 ]
8207 : [ 2.47832e-005 ]
8208 : [ 2.12034e-005 ]
8209 : [ 1.81112e-005 ]
8210 : [ 2.22927e-005 ]
8211 : [ 2.21125e-005 ]
8212 : [ 2.19545e-005 ]
8213 : [ 2.10118e-005 ]
8214 : [ 2.21945e-005 ]
8215 : [ 1.89853e-005 ]
8216 : [ 2.09658e-005 ]
8217 : [ 2.54282e-005 ]
8218 : [ 2.22248e-005 ]
8219 : [ 2.06854e-005 ]
8220 : [ 1.93126e-005 ]
8221 : [ 2.61314e-005 ]
8222 : [ 1.99123e-005 ]
8223 : [ 2.21003e-005 ]
8224 : [ 1.9069e-005  ]
8225 : [ 2.63826e-005 ]
8226 : [ 2.06687e-005 ]
8227 : [ 2.2474e-005  ]
8228 : [ 2.18302e-005 ]
8229 : [ 2.48901e-005 ]
8230 : [ 1.91318e-005 ]
8231 : [ 2.25839e-005 ]
8232 : [ 2.13185e-005 ]
8233 : [ 1.92533e-005 ]
8234 : [ 2.30451e-005 ]
8235 : [ 2.49488e-005 ]
8236 : [ 2.03263e-005 ]
8237 : [ 2.1726e-005  ]
8238 : [ 1.97773e-005 ]
8239 : [ 1.92826e-005 ]
8240 : [ 2.27651e-005 ]
8241 : [ 1.93423e-005 ]
8242 : [ 2.067e-005   ]
8243 : [ 2.59928e-005 ]
8244 : [ 1.95724e-005 ]
8245 : [ 2.12543e-005 ]
8246 : [ 2.20141e-005 ]
8247 : [ 2.5192e-005  ]
8248 : [ 2.03533e-005 ]
8249 : [ 2.02985e-005 ]
8250 : [ 1.95287e-005 ]
8251 : [ 2.36649e-005 ]
8252 : [ 1.95418e-005 ]
8253 : [ 2.45978e-005 ]
8254 : [ 2.36903e-005 ]
8255 : [ 2.60366e-005 ]
8256 : [ 1.99473e-005 ]
8257 : [ 2.05692e-005 ]
8258 : [ 2.27633e-005 ]
8259 : [ 1.95446e-005 ]
8260 : [ 2.18788e-005 ]
8261 : [ 1.80664e-005 ]
8262 : [ 2.03341e-005 ]
8263 : [ 2.09266e-005 ]
8264 : [ 2.15669e-005 ]
8265 : [ 1.89241e-005 ]
8266 : [ 2.1491e-005  ]
8267 : [ 1.89349e-005 ]
8268 : [ 2.03644e-005 ]
8269 : [ 1.95878e-005 ]
8270 : [ 2.31832e-005 ]
8271 : [ 2.09671e-005 ]
8272 : [ 1.8956e-005  ]
8273 : [ 1.94197e-005 ]
8274 : [ 1.96975e-005 ]
8275 : [ 2.09067e-005 ]
8276 : [ 2.28156e-005 ]
8277 : [ 2.1992e-005  ]
8278 : [ 2.70459e-005 ]
8279 : [ 2.48889e-005 ]
8280 : [ 1.9906e-005  ]
8281 : [ 2.03949e-005 ]
8282 : [ 2.3461e-005  ]
8283 : [ 2.60915e-005 ]
8284 : [ 1.92991e-005 ]
8285 : [ 1.8368e-005  ]
8286 : [ 2.15279e-005 ]
8287 : [ 2.32162e-005 ]
8288 : [ 1.93782e-005 ]
8289 : [ 2.2173e-005  ]
8290 : [ 1.97191e-005 ]
8291 : [ 1.8999e-005  ]
8292 : [ 2.03779e-005 ]
8293 : [ 1.91986e-005 ]
8294 : [ 1.98391e-005 ]
8295 : [ 2.07933e-005 ]
8296 : [ 2.16809e-005 ]
8297 : [ 2.30163e-005 ]
8298 : [ 2.19895e-005 ]
8299 : [ 1.9499e-005  ]
8300 : [ 1.93737e-005 ]
8301 : [ 2.04926e-005 ]
8302 : [ 1.91021e-005 ]
8303 : [ 2.51779e-005 ]
8304 : [ 2.06108e-005 ]
8305 : [ 2.34372e-005 ]
8306 : [ 2.26971e-005 ]
8307 : [ 2.26275e-005 ]
8308 : [ 2.53812e-005 ]
8309 : [ 2.35683e-005 ]
8310 : [ 2.01185e-005 ]
8311 : [ 2.39067e-005 ]
8312 : [ 1.91141e-005 ]
8313 : [ 1.88616e-005 ]
8314 : [ 2.03599e-005 ]
8315 : [ 1.9283e-005  ]
8316 : [ 1.95144e-005 ]
8317 : [ 2.41634e-005 ]
8318 : [ 1.99657e-005 ]
8319 : [ 2.31333e-005 ]
8320 : [ 2.53605e-005 ]
8321 : [ 1.9741e-005  ]
8322 : [ 2.2206e-005  ]
8323 : [ 2.40458e-005 ]
8324 : [ 2.03133e-005 ]
8325 : [ 1.91388e-005 ]
8326 : [ 2.43444e-005 ]
8327 : [ 2.02097e-005 ]
8328 : [ 1.8658e-005  ]
8329 : [ 1.95846e-005 ]
8330 : [ 2.65086e-005 ]
8331 : [ 2.42914e-005 ]
8332 : [ 2.09543e-005 ]
8333 : [ 2.27858e-005 ]
8334 : [ 2.2203e-005  ]
8335 : [ 2.29194e-005 ]
8336 : [ 2.14682e-005 ]
8337 : [ 2.06235e-005 ]
8338 : [ 2.49675e-005 ]
8339 : [ 1.91127e-005 ]
8340 : [ 2.06442e-005 ]
8341 : [ 2.62122e-005 ]
8342 : [ 1.95532e-005 ]
8343 : [ 1.94294e-005 ]
8344 : [ 2.48633e-005 ]
8345 : [ 1.91713e-005 ]
8346 : [ 1.96776e-005 ]
8347 : [ 2.14745e-005 ]
8348 : [ 2.32327e-005 ]
8349 : [ 1.92167e-005 ]
8350 : [ 1.90736e-005 ]
8351 : [ 2.50014e-005 ]
8352 : [ 1.88335e-005 ]
8353 : [ 1.97155e-005 ]
8354 : [ 1.86049e-005 ]
8355 : [ 1.92553e-005 ]
8356 : [ 1.89796e-005 ]
8357 : [ 2.01626e-005 ]
8358 : [ 1.96904e-005 ]
8359 : [ 2.41823e-005 ]
8360 : [ 1.9387e-005  ]
8361 : [ 2.23838e-005 ]
8362 : [ 1.8468e-005  ]
8363 : [ 1.98521e-005 ]
8364 : [ 2.03532e-005 ]
8365 : [ 2.32639e-005 ]
8366 : [ 1.91236e-005 ]
8367 : [ 2.59215e-005 ]
8368 : [ 2.1883e-005  ]
8369 : [ 1.98462e-005 ]
8370 : [ 2.04832e-005 ]
8371 : [ 2.25741e-005 ]
8372 : [ 2.43338e-005 ]
8373 : [ 2.23981e-005 ]
8374 : [ 2.64705e-005 ]
8375 : [ 2.03298e-005 ]
8376 : [ 2.40693e-005 ]
8377 : [ 2.57317e-005 ]
8378 : [ 1.97467e-005 ]
8379 : [ 2.45583e-005 ]
8380 : [ 2.18022e-005 ]
8381 : [ 2.20233e-005 ]
8382 : [ 1.90886e-005 ]
8383 : [ 1.9222e-005  ]
8384 : [ 2.18502e-005 ]
8385 : [ 2.01403e-005 ]
8386 : [ 2.30463e-005 ]
8387 : [ 2.48807e-005 ]
8388 : [ 1.93937e-005 ]
8389 : [ 2.04545e-005 ]
8390 : [ 2.03105e-005 ]
8391 : [ 1.96756e-005 ]
8392 : [ 1.93793e-005 ]
8393 : [ 2.59101e-005 ]
8394 : [ 2.0694e-005  ]
8395 : [ 1.89473e-005 ]
8396 : [ 1.93028e-005 ]
8397 : [ 2.32985e-005 ]
8398 : [ 2.05359e-005 ]
8399 : [ 2.17832e-005 ]
8400 : [ 2.5593e-005  ]
8401 : [ 2.28734e-005 ]
8402 : [ 1.92128e-005 ]
8403 : [ 2.65016e-005 ]
8404 : [ 1.90462e-005 ]
8405 : [ 2.14284e-005 ]
8406 : [ 1.9722e-005  ]
8407 : [ 1.96166e-005 ]
8408 : [ 2.54126e-005 ]
8409 : [ 2.37069e-005 ]
8410 : [ 1.86454e-005 ]
8411 : [ 2.27036e-005 ]
8412 : [ 2.04563e-005 ]
8413 : [ 2.07987e-005 ]
8414 : [ 2.14714e-005 ]
8415 : [ 1.82683e-005 ]
8416 : [ 1.94684e-005 ]
8417 : [ 1.89028e-005 ]
8418 : [ 2.1474e-005  ]
8419 : [ 1.91364e-005 ]
8420 : [ 2.58618e-005 ]
8421 : [ 1.8872e-005  ]
8422 : [ 2.22539e-005 ]
8423 : [ 2.58315e-005 ]
8424 : [ 1.97822e-005 ]
8425 : [ 1.96333e-005 ]
8426 : [ 2.55648e-005 ]
8427 : [ 2.41124e-005 ]
8428 : [ 2.12438e-005 ]
8429 : [ 1.87875e-005 ]
8430 : [ 2.4636e-005  ]
8431 : [ 2.52838e-005 ]
8432 : [ 2.26841e-005 ]
8433 : [ 2.09673e-005 ]
8434 : [ 1.95512e-005 ]
8435 : [ 2.46782e-005 ]
8436 : [ 2.34335e-005 ]
8437 : [ 2.32579e-005 ]
8438 : [ 1.88908e-005 ]
8439 : [ 1.90805e-005 ]
8440 : [ 1.96828e-005 ]
8441 : [ 1.88502e-005 ]
8442 : [ 2.46481e-005 ]
8443 : [ 2.33734e-005 ]
8444 : [ 1.95229e-005 ]
8445 : [ 1.95736e-005 ]
8446 : [ 1.85451e-005 ]
8447 : [ 2.22224e-005 ]
8448 : [ 2.24702e-005 ]
8449 : [ 2.53242e-005 ]
8450 : [ 1.98029e-005 ]
8451 : [ 2.36283e-005 ]
8452 : [ 2.51299e-005 ]
8453 : [ 2.03058e-005 ]
8454 : [ 1.93354e-005 ]
8455 : [ 2.14265e-005 ]
8456 : [ 1.90457e-005 ]
8457 : [ 1.96262e-005 ]
8458 : [ 1.93443e-005 ]
8459 : [ 2.53927e-005 ]
8460 : [ 2.52756e-005 ]
8461 : [ 1.97809e-005 ]
8462 : [ 2.12963e-005 ]
8463 : [ 2.56111e-005 ]
8464 : [ 1.9835e-005  ]
8465 : [ 2.22697e-005 ]
8466 : [ 2.15152e-005 ]
8467 : [ 1.97364e-005 ]
8468 : [ 2.59885e-005 ]
8469 : [ 2.179e-005   ]
8470 : [ 1.87116e-005 ]
8471 : [ 2.63128e-005 ]
8472 : [ 1.89077e-005 ]
8473 : [ 1.90109e-005 ]
8474 : [ 1.98965e-005 ]
8475 : [ 2.33989e-005 ]
8476 : [ 2.53817e-005 ]
8477 : [ 2.15523e-005 ]
8478 : [ 2.46857e-005 ]
8479 : [ 1.87852e-005 ]
8480 : [ 2.12564e-005 ]
8481 : [ 2.03656e-005 ]
8482 : [ 1.94592e-005 ]
8483 : [ 1.9791e-005  ]
8484 : [ 1.99387e-005 ]
8485 : [ 2.45542e-005 ]
8486 : [ 1.92463e-005 ]
8487 : [ 2.44668e-005 ]
8488 : [ 1.85961e-005 ]
8489 : [ 1.89612e-005 ]
8490 : [ 2.47268e-005 ]
8491 : [ 1.97291e-005 ]
8492 : [ 2.35158e-005 ]
8493 : [ 2.11046e-005 ]
8494 : [ 1.89442e-005 ]
8495 : [ 1.92298e-005 ]
8496 : [ 2.23225e-005 ]
8497 : [ 2.05298e-005 ]
8498 : [ 2.04447e-005 ]
8499 : [ 1.90223e-005 ]
8500 : [ 1.95195e-005 ]
8501 : [ 2.62156e-005 ]
8502 : [ 2.60043e-005 ]
8503 : [ 1.88976e-005 ]
8504 : [ 1.91158e-005 ]
8505 : [ 1.86849e-005 ]
8506 : [ 2.57148e-005 ]
8507 : [ 2.22885e-005 ]
8508 : [ 1.82883e-005 ]
8509 : [ 2.08395e-005 ]
8510 : [ 1.91644e-005 ]
8511 : [ 2.31888e-005 ]
8512 : [ 1.94004e-005 ]
8513 : [ 1.85493e-005 ]
8514 : [ 2.42526e-005 ]
8515 : [ 2.2784e-005  ]
8516 : [ 2.0623e-005  ]
8517 : [ 2.15403e-005 ]
8518 : [ 1.95393e-005 ]
8519 : [ 2.2698e-005  ]
8520 : [ 1.88698e-005 ]
8521 : [ 2.55184e-005 ]
8522 : [ 2.37853e-005 ]
8523 : [ 2.55091e-005 ]
8524 : [ 2.39274e-005 ]
8525 : [ 1.92333e-005 ]
8526 : [ 2.22817e-005 ]
8527 : [ 1.9134e-005  ]
8528 : [ 2.05063e-005 ]
8529 : [ 1.96578e-005 ]
8530 : [ 2.65601e-005 ]
8531 : [ 1.89255e-005 ]
8532 : [ 2.00423e-005 ]
8533 : [ 2.41925e-005 ]
8534 : [ 1.90712e-005 ]
8535 : [ 2.1062e-005  ]
8536 : [ 2.13764e-005 ]
8537 : [ 2.45583e-005 ]
8538 : [ 1.86495e-005 ]
8539 : [ 1.93483e-005 ]
8540 : [ 1.89063e-005 ]
8541 : [ 1.97205e-005 ]
8542 : [ 1.91528e-005 ]
8543 : [ 2.36175e-005 ]
8544 : [ 1.99078e-005 ]
8545 : [ 1.92047e-005 ]
8546 : [ 1.89799e-005 ]
8547 : [ 2.55783e-005 ]
8548 : [ 1.92933e-005 ]
8549 : [ 1.91675e-005 ]
8550 : [ 1.85108e-005 ]
8551 : [ 2.29697e-005 ]
8552 : [ 2.09545e-005 ]
8553 : [ 2.19553e-005 ]
8554 : [ 1.97278e-005 ]
8555 : [ 2.078e-005   ]
8556 : [ 2.40184e-005 ]
8557 : [ 2.1031e-005  ]
8558 : [ 2.19828e-005 ]
8559 : [ 1.9141e-005  ]
8560 : [ 1.92318e-005 ]
8561 : [ 2.21431e-005 ]
8562 : [ 1.84269e-005 ]
8563 : [ 2.47755e-005 ]
8564 : [ 1.93494e-005 ]
8565 : [ 1.88105e-005 ]
8566 : [ 2.16108e-005 ]
8567 : [ 2.15827e-005 ]
8568 : [ 2.39379e-005 ]
8569 : [ 1.88744e-005 ]
8570 : [ 2.68017e-005 ]
8571 : [ 1.79056e-005 ]
8572 : [ 2.2763e-005  ]
8573 : [ 2.49627e-005 ]
8574 : [ 2.50171e-005 ]
8575 : [ 2.17087e-005 ]
8576 : [ 1.97312e-005 ]
8577 : [ 1.84048e-005 ]
8578 : [ 1.93689e-005 ]
8579 : [ 1.97113e-005 ]
8580 : [ 1.93761e-005 ]
8581 : [ 1.88893e-005 ]
8582 : [ 1.93414e-005 ]
8583 : [ 2.03034e-005 ]
8584 : [ 1.90978e-005 ]
8585 : [ 1.93464e-005 ]
8586 : [ 1.93074e-005 ]
8587 : [ 1.86279e-005 ]
8588 : [ 1.85264e-005 ]
8589 : [ 2.33048e-005 ]
8590 : [ 1.91085e-005 ]
8591 : [ 1.9082e-005  ]
8592 : [ 2.64725e-005 ]
8593 : [ 2.33231e-005 ]
8594 : [ 1.91311e-005 ]
8595 : [ 2.50251e-005 ]
8596 : [ 1.87931e-005 ]
8597 : [ 1.97868e-005 ]
8598 : [ 2.10485e-005 ]
8599 : [ 2.1509e-005  ]
8600 : [ 2.5297e-005  ]
8601 : [ 2.52486e-005 ]
8602 : [ 2.37798e-005 ]
8603 : [ 1.92794e-005 ]
8604 : [ 1.83209e-005 ]
8605 : [ 1.78888e-005 ]
8606 : [ 1.94999e-005 ]
8607 : [ 1.87235e-005 ]
8608 : [ 1.85007e-005 ]
8609 : [ 2.28496e-005 ]
8610 : [ 2.43755e-005 ]
8611 : [ 1.99715e-005 ]
8612 : [ 2.06811e-005 ]
8613 : [ 1.88357e-005 ]
8614 : [ 1.95507e-005 ]
8615 : [ 1.86176e-005 ]
8616 : [ 2.43239e-005 ]
8617 : [ 1.95606e-005 ]
8618 : [ 2.21629e-005 ]
8619 : [ 1.90099e-005 ]
8620 : [ 2.07217e-005 ]
8621 : [ 2.0412e-005  ]
8622 : [ 2.62829e-005 ]
8623 : [ 2.11851e-005 ]
8624 : [ 1.89302e-005 ]
8625 : [ 2.20322e-005 ]
8626 : [ 2.27857e-005 ]
8627 : [ 1.99979e-005 ]
8628 : [ 1.94253e-005 ]
8629 : [ 1.97657e-005 ]
8630 : [ 1.93639e-005 ]
8631 : [ 2.52015e-005 ]
8632 : [ 2.53723e-005 ]
8633 : [ 2.53618e-005 ]
8634 : [ 2.24381e-005 ]
8635 : [ 2.69209e-005 ]
8636 : [ 1.95663e-005 ]
8637 : [ 2.07716e-005 ]
8638 : [ 2.06699e-005 ]
8639 : [ 2.15808e-005 ]
8640 : [ 2.19421e-005 ]
8641 : [ 2.55616e-005 ]
8642 : [ 1.92983e-005 ]
8643 : [ 2.24415e-005 ]
8644 : [ 2.62763e-005 ]
8645 : [ 1.8827e-005  ]
8646 : [ 1.94203e-005 ]
8647 : [ 2.06882e-005 ]
8648 : [ 1.95308e-005 ]
8649 : [ 1.73557e-005 ]
8650 : [ 1.96796e-005 ]
8651 : [ 2.7369e-005  ]
8652 : [ 1.97806e-005 ]
8653 : [ 2.29183e-005 ]
8654 : [ 2.67733e-005 ]
8655 : [ 1.93488e-005 ]
8656 : [ 2.3456e-005  ]
8657 : [ 2.12619e-005 ]
8658 : [ 1.95294e-005 ]
8659 : [ 2.13243e-005 ]
8660 : [ 1.9527e-005  ]
8661 : [ 2.06909e-005 ]
8662 : [ 2.01318e-005 ]
8663 : [ 1.91461e-005 ]
8664 : [ 2.12127e-005 ]
8665 : [ 1.96183e-005 ]
8666 : [ 2.03099e-005 ]
8667 : [ 2.16209e-005 ]
8668 : [ 2.42072e-005 ]
8669 : [ 1.88544e-005 ]
8670 : [ 2.23225e-005 ]
8671 : [ 2.34797e-005 ]
8672 : [ 1.94534e-005 ]
8673 : [ 2.11875e-005 ]
8674 : [ 1.89716e-005 ]
8675 : [ 1.96117e-005 ]
8676 : [ 2.51386e-005 ]
8677 : [ 2.47862e-005 ]
8678 : [ 2.43261e-005 ]
8679 : [ 1.8579e-005  ]
8680 : [ 2.00971e-005 ]
8681 : [ 2.28201e-005 ]
8682 : [ 2.35318e-005 ]
8683 : [ 1.9513e-005  ]
8684 : [ 2.50702e-005 ]
8685 : [ 1.87855e-005 ]
8686 : [ 2.58688e-005 ]
8687 : [ 1.93567e-005 ]
8688 : [ 1.88021e-005 ]
8689 : [ 1.95249e-005 ]
8690 : [ 2.6885e-005  ]
8691 : [ 2.64174e-005 ]
8692 : [ 1.93286e-005 ]
8693 : [ 1.90033e-005 ]
8694 : [ 2.3716e-005  ]
8695 : [ 2.51457e-005 ]
8696 : [ 2.23341e-005 ]
8697 : [ 1.93687e-005 ]
8698 : [ 1.94036e-005 ]
8699 : [ 2.18103e-005 ]
8700 : [ 2.04742e-005 ]
8701 : [ 2.01077e-005 ]
8702 : [ 1.9555e-005  ]
8703 : [ 2.25794e-005 ]
8704 : [ 1.91315e-005 ]
8705 : [ 2.03554e-005 ]
8706 : [ 2.03013e-005 ]
8707 : [ 1.88973e-005 ]
8708 : [ 2.68181e-005 ]
8709 : [ 2.42129e-005 ]
8710 : [ 1.95313e-005 ]
8711 : [ 2.30871e-005 ]
8712 : [ 2.51615e-005 ]
8713 : [ 2.32092e-005 ]
8714 : [ 2.07079e-005 ]
8715 : [ 2.07979e-005 ]
8716 : [ 1.91893e-005 ]
8717 : [ 2.22439e-005 ]
8718 : [ 1.88873e-005 ]
8719 : [ 1.9795e-005  ]
8720 : [ 1.98288e-005 ]
8721 : [ 2.65444e-005 ]
8722 : [ 2.33678e-005 ]
8723 : [ 1.91434e-005 ]
8724 : [ 2.62658e-005 ]
8725 : [ 1.79919e-005 ]
8726 : [ 2.62955e-005 ]
8727 : [ 2.07274e-005 ]
8728 : [ 1.91679e-005 ]
8729 : [ 2.08678e-005 ]
8730 : [ 1.89994e-005 ]
8731 : [ 1.93899e-005 ]
8732 : [ 2.49786e-005 ]
8733 : [ 2.06083e-005 ]
8734 : [ 1.96102e-005 ]
8735 : [ 1.96514e-005 ]
8736 : [ 1.95789e-005 ]
8737 : [ 2.17976e-005 ]
8738 : [ 2.21384e-005 ]
8739 : [ 1.90587e-005 ]
8740 : [ 1.93488e-005 ]
8741 : [ 1.94093e-005 ]
8742 : [ 2.28723e-005 ]
8743 : [ 2.12063e-005 ]
8744 : [ 2.07741e-005 ]
8745 : [ 2.23501e-005 ]
8746 : [ 1.99202e-005 ]
8747 : [ 1.8306e-005  ]
8748 : [ 2.19873e-005 ]
8749 : [ 1.89431e-005 ]
8750 : [ 2.11976e-005 ]
8751 : [ 2.03196e-005 ]
8752 : [ 1.86412e-005 ]
8753 : [ 2.21707e-005 ]
8754 : [ 2.34072e-005 ]
8755 : [ 1.98507e-005 ]
8756 : [ 1.99453e-005 ]
8757 : [ 2.22212e-005 ]
8758 : [ 1.94952e-005 ]
8759 : [ 1.95264e-005 ]
8760 : [ 2.25914e-005 ]
8761 : [ 2.31104e-005 ]
8762 : [ 2.14359e-005 ]
8763 : [ 2.01119e-005 ]
8764 : [ 1.90411e-005 ]
8765 : [ 2.63463e-005 ]
8766 : [ 1.9443e-005  ]
8767 : [ 1.91487e-005 ]
8768 : [ 1.8434e-005  ]
8769 : [ 2.26048e-005 ]
8770 : [ 2.58449e-005 ]
8771 : [ 2.01022e-005 ]
8772 : [ 1.85272e-005 ]
8773 : [ 1.89087e-005 ]
8774 : [ 2.04365e-005 ]
8775 : [ 2.12084e-005 ]
8776 : [ 2.18589e-005 ]
8777 : [ 1.9858e-005  ]
8778 : [ 2.16995e-005 ]
8779 : [ 2.09115e-005 ]
8780 : [ 1.93319e-005 ]
8781 : [ 2.29665e-005 ]
8782 : [ 1.92795e-005 ]
8783 : [ 2.64616e-005 ]
8784 : [ 2.2385e-005  ]
8785 : [ 1.82224e-005 ]
8786 : [ 2.08933e-005 ]
8787 : [ 2.16323e-005 ]
8788 : [ 2.08234e-005 ]
8789 : [ 1.95207e-005 ]
8790 : [ 2.01105e-005 ]
8791 : [ 1.99073e-005 ]
8792 : [ 1.97654e-005 ]
8793 : [ 2.34316e-005 ]
8794 : [ 2.25807e-005 ]
8795 : [ 1.90109e-005 ]
8796 : [ 2.36342e-005 ]
8797 : [ 1.97675e-005 ]
8798 : [ 1.96213e-005 ]
8799 : [ 1.82755e-005 ]
8800 : [ 2.42434e-005 ]
8801 : [ 2.08619e-005 ]
8802 : [ 1.99436e-005 ]
8803 : [ 1.88855e-005 ]
8804 : [ 2.13356e-005 ]
8805 : [ 2.1664e-005  ]
8806 : [ 2.25711e-005 ]
8807 : [ 2.35267e-005 ]
8808 : [ 1.9443e-005  ]
8809 : [ 2.10056e-005 ]
8810 : [ 2.33687e-005 ]
8811 : [ 2.4111e-005  ]
8812 : [ 1.90421e-005 ]
8813 : [ 1.9941e-005  ]
8814 : [ 2.09595e-005 ]
8815 : [ 1.96463e-005 ]
8816 : [ 1.90014e-005 ]
8817 : [ 2.03895e-005 ]
8818 : [ 1.84889e-005 ]
8819 : [ 2.1315e-005  ]
8820 : [ 2.60422e-005 ]
8821 : [ 2.23611e-005 ]
8822 : [ 2.19155e-005 ]
8823 : [ 2.62092e-005 ]
8824 : [ 1.88903e-005 ]
8825 : [ 1.83232e-005 ]
8826 : [ 2.37471e-005 ]
8827 : [ 2.0933e-005  ]
8828 : [ 2.13998e-005 ]
8829 : [ 2.35623e-005 ]
8830 : [ 2.09032e-005 ]
8831 : [ 2.23119e-005 ]
8832 : [ 2.57882e-005 ]
8833 : [ 2.00989e-005 ]
8834 : [ 1.90433e-005 ]
8835 : [ 2.33422e-005 ]
8836 : [ 2.57268e-005 ]
8837 : [ 2.24614e-005 ]
8838 : [ 1.92155e-005 ]
8839 : [ 2.06424e-005 ]
8840 : [ 2.19341e-005 ]
8841 : [ 2.64171e-005 ]
8842 : [ 2.4653e-005  ]
8843 : [ 1.91723e-005 ]
8844 : [ 2.64109e-005 ]
8845 : [ 2.22265e-005 ]
8846 : [ 2.60923e-005 ]
8847 : [ 2.55901e-005 ]
8848 : [ 2.1208e-005  ]
8849 : [ 1.86537e-005 ]
8850 : [ 2.06088e-005 ]
8851 : [ 2.46979e-005 ]
8852 : [ 2.46121e-005 ]
8853 : [ 1.90329e-005 ]
8854 : [ 1.98859e-005 ]
8855 : [ 2.32482e-005 ]
8856 : [ 2.21014e-005 ]
8857 : [ 2.26312e-005 ]
8858 : [ 2.06426e-005 ]
8859 : [ 2.69779e-005 ]
8860 : [ 2.03001e-005 ]
8861 : [ 2.13118e-005 ]
8862 : [ 1.949e-005   ]
8863 : [ 1.97567e-005 ]
8864 : [ 2.50257e-005 ]
8865 : [ 2.0364e-005  ]
8866 : [ 2.21195e-005 ]
8867 : [ 1.90977e-005 ]
8868 : [ 2.23573e-005 ]
8869 : [ 2.13553e-005 ]
8870 : [ 2.18827e-005 ]
8871 : [ 1.75949e-005 ]
8872 : [ 2.10377e-005 ]
8873 : [ 1.89801e-005 ]
8874 : [ 1.9257e-005  ]
8875 : [ 1.90659e-005 ]
8876 : [ 2.1947e-005  ]
8877 : [ 1.99372e-005 ]
8878 : [ 2.02101e-005 ]
8879 : [ 1.92145e-005 ]
8880 : [ 1.92113e-005 ]
8881 : [ 2.59137e-005 ]
8882 : [ 1.9197e-005  ]
8883 : [ 1.75434e-005 ]
8884 : [ 2.11583e-005 ]
8885 : [ 2.01054e-005 ]
8886 : [ 1.99232e-005 ]
8887 : [ 2.16611e-005 ]
8888 : [ 2.11687e-005 ]
8889 : [ 2.22163e-005 ]
8890 : [ 2.01511e-005 ]
8891 : [ 2.6953e-005  ]
8892 : [ 2.12826e-005 ]
8893 : [ 1.93201e-005 ]
8894 : [ 1.97772e-005 ]
8895 : [ 2.0451e-005  ]
8896 : [ 1.99696e-005 ]
8897 : [ 2.22779e-005 ]
8898 : [ 2.06644e-005 ]
8899 : [ 2.18767e-005 ]
8900 : [ 1.95434e-005 ]
8901 : [ 2.12066e-005 ]
8902 : [ 2.50755e-005 ]
8903 : [ 2.6419e-005  ]
8904 : [ 1.89744e-005 ]
8905 : [ 2.27961e-005 ]
8906 : [ 2.3642e-005  ]
8907 : [ 2.17564e-005 ]
8908 : [ 2.04076e-005 ]
8909 : [ 2.08827e-005 ]
8910 : [ 2.21702e-005 ]
8911 : [ 2.10046e-005 ]
8912 : [ 2.1729e-005  ]
8913 : [ 2.00192e-005 ]
8914 : [ 2.03922e-005 ]
8915 : [ 1.95264e-005 ]
8916 : [ 1.89736e-005 ]
8917 : [ 2.65199e-005 ]
8918 : [ 1.92655e-005 ]
8919 : [ 1.96772e-005 ]
8920 : [ 2.53745e-005 ]
8921 : [ 2.14994e-005 ]
8922 : [ 2.36014e-005 ]
8923 : [ 2.19559e-005 ]
8924 : [ 1.91815e-005 ]
8925 : [ 1.89193e-005 ]
8926 : [ 2.0918e-005  ]
8927 : [ 2.128e-005   ]
8928 : [ 1.92522e-005 ]
8929 : [ 2.66959e-005 ]
8930 : [ 1.89629e-005 ]
8931 : [ 2.5905e-005  ]
8932 : [ 2.34872e-005 ]
8933 : [ 1.87741e-005 ]
8934 : [ 1.97821e-005 ]
8935 : [ 1.97529e-005 ]
8936 : [ 2.02942e-005 ]
8937 : [ 2.06992e-005 ]
8938 : [ 1.98773e-005 ]
8939 : [ 1.974e-005   ]
8940 : [ 2.62926e-005 ]
8941 : [ 2.49686e-005 ]
8942 : [ 1.99148e-005 ]
8943 : [ 1.9288e-005  ]
8944 : [ 2.71866e-005 ]
8945 : [ 2.02761e-005 ]
8946 : [ 1.8978e-005  ]
8947 : [ 2.23392e-005 ]
8948 : [ 2.41959e-005 ]
8949 : [ 2.62159e-005 ]
8950 : [ 2.11467e-005 ]
8951 : [ 2.08127e-005 ]
8952 : [ 1.88199e-005 ]
8953 : [ 1.89751e-005 ]
8954 : [ 2.4053e-005  ]
8955 : [ 2.03015e-005 ]
8956 : [ 1.95402e-005 ]
8957 : [ 1.81704e-005 ]
8958 : [ 1.94971e-005 ]
8959 : [ 2.24386e-005 ]
8960 : [ 1.98648e-005 ]
8961 : [ 1.93031e-005 ]
8962 : [ 2.21483e-005 ]
8963 : [ 1.9589e-005  ]
8964 : [ 2.28492e-005 ]
8965 : [ 2.18579e-005 ]
8966 : [ 2.42404e-005 ]
8967 : [ 1.9236e-005  ]
8968 : [ 2.20203e-005 ]
8969 : [ 1.78237e-005 ]
8970 : [ 2.49461e-005 ]
8971 : [ 1.8392e-005  ]
8972 : [ 2.75206e-005 ]
8973 : [ 2.11172e-005 ]
8974 : [ 2.63253e-005 ]
8975 : [ 2.47191e-005 ]
8976 : [ 1.98766e-005 ]
8977 : [ 2.18386e-005 ]
8978 : [ 2.02283e-005 ]
8979 : [ 2.17505e-005 ]
8980 : [ 1.93502e-005 ]
8981 : [ 1.9719e-005  ]
8982 : [ 2.38965e-005 ]
8983 : [ 2.25136e-005 ]
8984 : [ 1.97602e-005 ]
8985 : [ 1.9827e-005  ]
8986 : [ 2.22131e-005 ]
8987 : [ 2.25455e-005 ]
8988 : [ 2.16581e-005 ]
8989 : [ 1.79621e-005 ]
8990 : [ 2.06455e-005 ]
8991 : [ 2.04811e-005 ]
8992 : [ 2.32166e-005 ]
8993 : [ 2.42911e-005 ]
8994 : [ 2.6089e-005  ]
8995 : [ 1.88889e-005 ]
8996 : [ 2.01351e-005 ]
8997 : [ 1.98186e-005 ]
8998 : [ 2.59008e-005 ]
8999 : [ 1.77652e-005 ]
9000 : [ 1.94601e-005 ]
9001 : [ 2.02233e-005 ]
9002 : [ 2.56122e-005 ]
9003 : [ 1.83586e-005 ]
9004 : [ 2.11368e-005 ]
9005 : [ 2.0999e-005  ]
9006 : [ 2.59693e-005 ]
9007 : [ 2.06087e-005 ]
9008 : [ 2.41773e-005 ]
9009 : [ 2.27717e-005 ]
9010 : [ 2.05858e-005 ]
9011 : [ 1.88238e-005 ]
9012 : [ 2.05099e-005 ]
9013 : [ 2.27142e-005 ]
9014 : [ 1.9877e-005  ]
9015 : [ 1.86499e-005 ]
9016 : [ 1.91413e-005 ]
9017 : [ 1.86773e-005 ]
9018 : [ 2.47474e-005 ]
9019 : [ 1.89345e-005 ]
9020 : [ 1.97225e-005 ]
9021 : [ 2.69767e-005 ]
9022 : [ 2.57017e-005 ]
9023 : [ 2.40797e-005 ]
9024 : [ 2.24252e-005 ]
9025 : [ 1.93245e-005 ]
9026 : [ 1.97192e-005 ]
9027 : [ 2.50605e-005 ]
9028 : [ 2.10481e-005 ]
9029 : [ 1.98976e-005 ]
9030 : [ 2.02128e-005 ]
9031 : [ 1.96733e-005 ]
9032 : [ 2.47729e-005 ]
9033 : [ 1.92479e-005 ]
9034 : [ 2.38849e-005 ]
9035 : [ 2.4999e-005  ]
9036 : [ 1.83713e-005 ]
9037 : [ 1.94423e-005 ]
9038 : [ 2.12243e-005 ]
9039 : [ 2.07223e-005 ]
9040 : [ 2.12734e-005 ]
9041 : [ 1.89346e-005 ]
9042 : [ 2.35513e-005 ]
9043 : [ 2.04676e-005 ]
9044 : [ 1.9419e-005  ]
9045 : [ 2.2958e-005  ]
9046 : [ 2.32891e-005 ]
9047 : [ 2.31789e-005 ]
9048 : [ 2.63341e-005 ]
9049 : [ 2.67848e-005 ]
9050 : [ 2.44313e-005 ]
9051 : [ 2.47245e-005 ]
9052 : [ 2.26105e-005 ]
9053 : [ 2.32981e-005 ]
9054 : [ 2.00872e-005 ]
9055 : [ 2.27941e-005 ]
9056 : [ 1.96652e-005 ]
9057 : [ 2.26802e-005 ]
9058 : [ 2.27737e-005 ]
9059 : [ 2.4172e-005  ]
9060 : [ 2.05317e-005 ]
9061 : [ 2.39074e-005 ]
9062 : [ 1.9769e-005  ]
9063 : [ 1.8437e-005  ]
9064 : [ 2.27166e-005 ]
9065 : [ 1.9258e-005  ]
9066 : [ 2.42069e-005 ]
9067 : [ 1.98147e-005 ]
9068 : [ 2.50594e-005 ]
9069 : [ 2.06372e-005 ]
9070 : [ 2.44012e-005 ]
9071 : [ 2.24984e-005 ]
9072 : [ 2.33694e-005 ]
9073 : [ 1.86073e-005 ]
9074 : [ 2.23249e-005 ]
9075 : [ 2.23754e-005 ]
9076 : [ 2.19919e-005 ]
9077 : [ 2.35549e-005 ]
9078 : [ 2.01989e-005 ]
9079 : [ 2.14428e-005 ]
9080 : [ 2.07185e-005 ]
9081 : [ 1.92505e-005 ]
9082 : [ 2.00132e-005 ]
9083 : [ 2.34358e-005 ]
9084 : [ 2.40559e-005 ]
9085 : [ 2.21207e-005 ]
9086 : [ 2.46315e-005 ]
9087 : [ 1.90987e-005 ]
9088 : [ 2.54052e-005 ]
9089 : [ 1.91278e-005 ]
9090 : [ 1.86771e-005 ]
9091 : [ 1.93166e-005 ]
9092 : [ 1.90162e-005 ]
9093 : [ 1.88427e-005 ]
9094 : [ 1.91437e-005 ]
9095 : [ 1.73603e-005 ]
9096 : [ 2.10314e-005 ]
9097 : [ 1.97569e-005 ]
9098 : [ 2.30233e-005 ]
9099 : [ 2.40348e-005 ]
9100 : [ 2.23675e-005 ]
9101 : [ 1.94303e-005 ]
9102 : [ 1.80788e-005 ]
9103 : [ 1.95817e-005 ]
9104 : [ 2.21539e-005 ]
9105 : [ 1.956e-005   ]
9106 : [ 1.89062e-005 ]
9107 : [ 2.02232e-005 ]
9108 : [ 2.21215e-005 ]
9109 : [ 1.84675e-005 ]
9110 : [ 1.97974e-005 ]
9111 : [ 2.46929e-005 ]
9112 : [ 2.43297e-005 ]
9113 : [ 2.37345e-005 ]
9114 : [ 1.9464e-005  ]
9115 : [ 1.89662e-005 ]
9116 : [ 2.07639e-005 ]
9117 : [ 1.90673e-005 ]
9118 : [ 2.61103e-005 ]
9119 : [ 1.90399e-005 ]
9120 : [ 2.14488e-005 ]
9121 : [ 1.87945e-005 ]
9122 : [ 2.66462e-005 ]
9123 : [ 2.38126e-005 ]
9124 : [ 2.15298e-005 ]
9125 : [ 1.86771e-005 ]
9126 : [ 1.89621e-005 ]
9127 : [ 2.10323e-005 ]
9128 : [ 1.9163e-005  ]
9129 : [ 2.08493e-005 ]
9130 : [ 2.04402e-005 ]
9131 : [ 1.90807e-005 ]
9132 : [ 2.56826e-005 ]
9133 : [ 2.042e-005   ]
9134 : [ 2.4561e-005  ]
9135 : [ 1.87602e-005 ]
9136 : [ 1.88532e-005 ]
9137 : [ 2.03886e-005 ]
9138 : [ 2.16519e-005 ]
9139 : [ 1.88471e-005 ]
9140 : [ 2.56492e-005 ]
9141 : [ 1.98257e-005 ]
9142 : [ 2.0245e-005  ]
9143 : [ 1.88689e-005 ]
9144 : [ 2.43458e-005 ]
9145 : [ 1.90972e-005 ]
9146 : [ 1.94407e-005 ]
9147 : [ 1.73667e-005 ]
9148 : [ 2.02117e-005 ]
9149 : [ 1.96667e-005 ]
9150 : [ 1.92725e-005 ]
9151 : [ 2.43969e-005 ]
9152 : [ 1.9142e-005  ]
9153 : [ 2.21182e-005 ]
9154 : [ 1.90854e-005 ]
9155 : [ 2.37929e-005 ]
9156 : [ 1.78749e-005 ]
9157 : [ 2.03588e-005 ]
9158 : [ 1.87481e-005 ]
9159 : [ 2.26737e-005 ]
9160 : [ 2.13209e-005 ]
9161 : [ 1.95522e-005 ]
9162 : [ 2.12835e-005 ]
9163 : [ 1.93478e-005 ]
9164 : [ 1.94518e-005 ]
9165 : [ 2.52108e-005 ]
9166 : [ 1.97088e-005 ]
9167 : [ 1.9781e-005  ]
9168 : [ 2.19777e-005 ]
9169 : [ 2.66961e-005 ]
9170 : [ 1.91482e-005 ]
9171 : [ 2.39128e-005 ]
9172 : [ 1.897e-005   ]
9173 : [ 1.90183e-005 ]
9174 : [ 1.8943e-005  ]
9175 : [ 1.95317e-005 ]
9176 : [ 2.11414e-005 ]
9177 : [ 1.89975e-005 ]
9178 : [ 2.10995e-005 ]
9179 : [ 2.0535e-005  ]
9180 : [ 1.85259e-005 ]
9181 : [ 2.28554e-005 ]
9182 : [ 2.12251e-005 ]
9183 : [ 2.03019e-005 ]
9184 : [ 1.91433e-005 ]
9185 : [ 2.31237e-005 ]
9186 : [ 1.88872e-005 ]
9187 : [ 2.20486e-005 ]
9188 : [ 2.03638e-005 ]
9189 : [ 2.378e-005   ]
9190 : [ 2.54085e-005 ]
9191 : [ 2.4756e-005  ]
9192 : [ 1.82413e-005 ]
9193 : [ 2.52242e-005 ]
9194 : [ 2.58188e-005 ]
9195 : [ 1.90357e-005 ]
9196 : [ 1.89889e-005 ]
9197 : [ 1.97223e-005 ]
9198 : [ 2.145e-005   ]
9199 : [ 2.04113e-005 ]
9200 : [ 1.95112e-005 ]
9201 : [ 2.62059e-005 ]
9202 : [ 2.21817e-005 ]
9203 : [ 2.17084e-005 ]
9204 : [ 2.08762e-005 ]
9205 : [ 1.93e-005    ]
9206 : [ 2.28357e-005 ]
9207 : [ 1.91307e-005 ]
9208 : [ 2.44285e-005 ]
9209 : [ 1.99369e-005 ]
9210 : [ 2.62025e-005 ]
9211 : [ 2.42163e-005 ]
9212 : [ 1.95767e-005 ]
9213 : [ 2.20779e-005 ]
9214 : [ 2.02054e-005 ]
9215 : [ 2.38048e-005 ]
9216 : [ 1.96375e-005 ]
9217 : [ 2.05204e-005 ]
9218 : [ 2.40229e-005 ]
9219 : [ 2.43803e-005 ]
9220 : [ 1.99506e-005 ]
9221 : [ 1.89577e-005 ]
9222 : [ 1.90624e-005 ]
9223 : [ 1.91371e-005 ]
9224 : [ 1.89214e-005 ]
9225 : [ 2.24211e-005 ]
9226 : [ 2.24559e-005 ]
9227 : [ 2.03486e-005 ]
9228 : [ 1.94609e-005 ]
9229 : [ 2.51217e-005 ]
9230 : [ 2.03805e-005 ]
9231 : [ 2.53603e-005 ]
9232 : [ 1.96964e-005 ]
9233 : [ 2.31988e-005 ]
9234 : [ 1.86319e-005 ]
9235 : [ 2.29245e-005 ]
9236 : [ 1.90382e-005 ]
9237 : [ 1.98557e-005 ]
9238 : [ 2.05032e-005 ]
9239 : [ 2.00017e-005 ]
9240 : [ 2.09309e-005 ]
9241 : [ 1.80769e-005 ]
9242 : [ 1.87196e-005 ]
9243 : [ 1.85198e-005 ]
9244 : [ 1.9313e-005  ]
9245 : [ 2.35331e-005 ]
9246 : [ 1.78079e-005 ]
9247 : [ 2.55153e-005 ]
9248 : [ 2.51026e-005 ]
9249 : [ 1.94825e-005 ]
9250 : [ 1.88516e-005 ]
9251 : [ 2.18403e-005 ]
9252 : [ 2.30023e-005 ]
9253 : [ 1.9681e-005  ]
9254 : [ 1.97943e-005 ]
9255 : [ 2.09803e-005 ]
9256 : [ 1.93037e-005 ]
9257 : [ 1.90581e-005 ]
9258 : [ 2.05741e-005 ]
9259 : [ 2.59812e-005 ]
9260 : [ 2.02557e-005 ]
9261 : [ 2.08961e-005 ]
9262 : [ 2.36745e-005 ]
9263 : [ 2.11311e-005 ]
9264 : [ 1.97042e-005 ]
9265 : [ 2.20994e-005 ]
9266 : [ 1.93375e-005 ]
9267 : [ 2.53713e-005 ]
9268 : [ 1.9991e-005  ]
9269 : [ 1.89879e-005 ]
9270 : [ 2.47928e-005 ]
9271 : [ 2.13342e-005 ]
9272 : [ 2.40367e-005 ]
9273 : [ 2.03545e-005 ]
9274 : [ 2.01532e-005 ]
9275 : [ 1.92315e-005 ]
9276 : [ 1.95747e-005 ]
9277 : [ 1.92772e-005 ]
9278 : [ 2.39418e-005 ]
9279 : [ 2.019e-005   ]
9280 : [ 2.01663e-005 ]
9281 : [ 1.97832e-005 ]
9282 : [ 1.98671e-005 ]
9283 : [ 2.26318e-005 ]
9284 : [ 2.02959e-005 ]
9285 : [ 2.07689e-005 ]
9286 : [ 1.99829e-005 ]
9287 : [ 2.36038e-005 ]
9288 : [ 1.90425e-005 ]
9289 : [ 2.65299e-005 ]
9290 : [ 2.1591e-005  ]
9291 : [ 1.8949e-005  ]
9292 : [ 2.05405e-005 ]
9293 : [ 1.97983e-005 ]
9294 : [ 2.27135e-005 ]
9295 : [ 2.55755e-005 ]
9296 : [ 2.52926e-005 ]
9297 : [ 1.83976e-005 ]
9298 : [ 2.2893e-005  ]
9299 : [ 1.86408e-005 ]
9300 : [ 2.11656e-005 ]
9301 : [ 1.86411e-005 ]
9302 : [ 2.29587e-005 ]
9303 : [ 2.59308e-005 ]
9304 : [ 1.78482e-005 ]
9305 : [ 2.3553e-005  ]
9306 : [ 1.93884e-005 ]
9307 : [ 2.15654e-005 ]
9308 : [ 1.7739e-005  ]
9309 : [ 2.16823e-005 ]
9310 : [ 2.3502e-005  ]
9311 : [ 1.96986e-005 ]
9312 : [ 2.52548e-005 ]
9313 : [ 2.51052e-005 ]
9314 : [ 1.97599e-005 ]
9315 : [ 2.50202e-005 ]
9316 : [ 1.86421e-005 ]
9317 : [ 1.99006e-005 ]
9318 : [ 2.44752e-005 ]
9319 : [ 1.90018e-005 ]
9320 : [ 2.35334e-005 ]
9321 : [ 1.91914e-005 ]
9322 : [ 2.39652e-005 ]
9323 : [ 2.13211e-005 ]
9324 : [ 1.89612e-005 ]
9325 : [ 1.87789e-005 ]
9326 : [ 2.23104e-005 ]
9327 : [ 2.23444e-005 ]
9328 : [ 1.96602e-005 ]
9329 : [ 1.92891e-005 ]
9330 : [ 1.95294e-005 ]
9331 : [ 2.06585e-005 ]
9332 : [ 2.3306e-005  ]
9333 : [ 1.89159e-005 ]
9334 : [ 1.96917e-005 ]
9335 : [ 2.41743e-005 ]
9336 : [ 1.81153e-005 ]
9337 : [ 2.47671e-005 ]
9338 : [ 1.97632e-005 ]
9339 : [ 2.33183e-005 ]
9340 : [ 2.57732e-005 ]
9341 : [ 2.69927e-005 ]
9342 : [ 1.89441e-005 ]
9343 : [ 2.13253e-005 ]
9344 : [ 2.01118e-005 ]
9345 : [ 2.28762e-005 ]
9346 : [ 1.83738e-005 ]
9347 : [ 2.66593e-005 ]
9348 : [ 2.01938e-005 ]
9349 : [ 2.37896e-005 ]
9350 : [ 2.34071e-005 ]
9351 : [ 2.19598e-005 ]
9352 : [ 1.97421e-005 ]
9353 : [ 2.05532e-005 ]
9354 : [ 2.16856e-005 ]
9355 : [ 2.05172e-005 ]
9356 : [ 2.32176e-005 ]
9357 : [ 1.87498e-005 ]
9358 : [ 2.1044e-005  ]
9359 : [ 2.14307e-005 ]
9360 : [ 1.88786e-005 ]
9361 : [ 2.04001e-005 ]
9362 : [ 2.43809e-005 ]
9363 : [ 1.84879e-005 ]
9364 : [ 1.95507e-005 ]
9365 : [ 2.06079e-005 ]
9366 : [ 2.42793e-005 ]
9367 : [ 2.46423e-005 ]
9368 : [ 2.05725e-005 ]
9369 : [ 2.28141e-005 ]
9370 : [ 1.94398e-005 ]
9371 : [ 1.96493e-005 ]
9372 : [ 1.92946e-005 ]
9373 : [ 2.34795e-005 ]
9374 : [ 1.91382e-005 ]
9375 : [ 2.19909e-005 ]
9376 : [ 2.0531e-005  ]
9377 : [ 1.90382e-005 ]
9378 : [ 2.32769e-005 ]
9379 : [ 1.86005e-005 ]
9380 : [ 2.33403e-005 ]
9381 : [ 1.9262e-005  ]
9382 : [ 2.14914e-005 ]
9383 : [ 1.89892e-005 ]
9384 : [ 1.94559e-005 ]
9385 : [ 2.13741e-005 ]
9386 : [ 1.99061e-005 ]
9387 : [ 2.20217e-005 ]
9388 : [ 1.95873e-005 ]
9389 : [ 2.08676e-005 ]
9390 : [ 1.99917e-005 ]
9391 : [ 2.03934e-005 ]
9392 : [ 2.67005e-005 ]
9393 : [ 2.14516e-005 ]
9394 : [ 2.23471e-005 ]
9395 : [ 1.89541e-005 ]
9396 : [ 2.49838e-005 ]
9397 : [ 1.89102e-005 ]
9398 : [ 2.12344e-005 ]
9399 : [ 2.18427e-005 ]
9400 : [ 1.89932e-005 ]
9401 : [ 1.92306e-005 ]
9402 : [ 2.54256e-005 ]
9403 : [ 1.9903e-005  ]
9404 : [ 2.40594e-005 ]
9405 : [ 2.00505e-005 ]
9406 : [ 2.05535e-005 ]
9407 : [ 2.09716e-005 ]
9408 : [ 1.82683e-005 ]
9409 : [ 2.06833e-005 ]
9410 : [ 1.90665e-005 ]
9411 : [ 2.03916e-005 ]
9412 : [ 2.00451e-005 ]
9413 : [ 2.30276e-005 ]
9414 : [ 1.91902e-005 ]
9415 : [ 2.26647e-005 ]
9416 : [ 2.00571e-005 ]
9417 : [ 1.90432e-005 ]
9418 : [ 1.84281e-005 ]
9419 : [ 1.90379e-005 ]
9420 : [ 1.81384e-005 ]
9421 : [ 1.90163e-005 ]
9422 : [ 1.97208e-005 ]
9423 : [ 2.475e-005   ]
9424 : [ 2.02617e-005 ]
9425 : [ 2.06307e-005 ]
9426 : [ 1.97063e-005 ]
9427 : [ 1.91086e-005 ]
9428 : [ 2.45225e-005 ]
9429 : [ 1.99633e-005 ]
9430 : [ 1.97437e-005 ]
9431 : [ 1.82617e-005 ]
9432 : [ 2.70328e-005 ]
9433 : [ 2.2047e-005  ]
9434 : [ 1.90142e-005 ]
9435 : [ 1.97646e-005 ]
9436 : [ 2.51946e-005 ]
9437 : [ 1.92921e-005 ]
9438 : [ 2.09984e-005 ]
9439 : [ 1.90957e-005 ]
9440 : [ 2.23663e-005 ]
9441 : [ 1.90262e-005 ]
9442 : [ 2.40703e-005 ]
9443 : [ 1.89371e-005 ]
9444 : [ 2.14075e-005 ]
9445 : [ 2.00963e-005 ]
9446 : [ 2.23835e-005 ]
9447 : [ 2.20457e-005 ]
9448 : [ 2.56348e-005 ]
9449 : [ 2.18862e-005 ]
9450 : [ 2.30322e-005 ]
9451 : [ 2.65821e-005 ]
9452 : [ 1.89483e-005 ]
9453 : [ 2.1274e-005  ]
9454 : [ 2.21552e-005 ]
9455 : [ 2.243e-005   ]
9456 : [ 2.12751e-005 ]
9457 : [ 1.88402e-005 ]
9458 : [ 1.90889e-005 ]
9459 : [ 2.42809e-005 ]
9460 : [ 2.14443e-005 ]
9461 : [ 2.64747e-005 ]
9462 : [ 2.05327e-005 ]
9463 : [ 2.34497e-005 ]
9464 : [ 2.04759e-005 ]
9465 : [ 2.21284e-005 ]
9466 : [ 2.25878e-005 ]
9467 : [ 2.37966e-005 ]
9468 : [ 2.5235e-005  ]
9469 : [ 1.92423e-005 ]
9470 : [ 1.91997e-005 ]
9471 : [ 2.34942e-005 ]
9472 : [ 2.09888e-005 ]
9473 : [ 1.9024e-005  ]
9474 : [ 2.01133e-005 ]
9475 : [ 1.96575e-005 ]
9476 : [ 2.03968e-005 ]
9477 : [ 1.9425e-005  ]
9478 : [ 2.19238e-005 ]
9479 : [ 2.01199e-005 ]
9480 : [ 2.17817e-005 ]
9481 : [ 1.939e-005   ]
9482 : [ 2.02594e-005 ]
9483 : [ 2.33944e-005 ]
9484 : [ 1.97534e-005 ]
9485 : [ 1.99317e-005 ]
9486 : [ 2.00988e-005 ]
9487 : [ 1.96777e-005 ]
9488 : [ 1.94606e-005 ]
9489 : [ 2.15958e-005 ]
9490 : [ 2.28243e-005 ]
9491 : [ 2.00428e-005 ]
9492 : [ 1.78023e-005 ]
9493 : [ 2.16224e-005 ]
9494 : [ 2.46099e-005 ]
9495 : [ 1.95379e-005 ]
9496 : [ 2.00794e-005 ]
9497 : [ 1.99644e-005 ]
9498 : [ 1.75769e-005 ]
9499 : [ 1.93181e-005 ]
9500 : [ 1.96991e-005 ]
9501 : [ 1.87099e-005 ]
9502 : [ 1.93887e-005 ]
9503 : [ 2.03206e-005 ]
9504 : [ 1.93502e-005 ]
9505 : [ 1.92974e-005 ]
9506 : [ 1.88799e-005 ]
9507 : [ 2.39169e-005 ]
9508 : [ 2.8252e-005  ]
9509 : [ 1.90429e-005 ]
9510 : [ 1.96156e-005 ]
9511 : [ 2.05104e-005 ]
9512 : [ 1.99691e-005 ]
9513 : [ 2.04386e-005 ]
9514 : [ 1.84618e-005 ]
9515 : [ 2.3374e-005  ]
9516 : [ 1.94548e-005 ]
9517 : [ 1.97099e-005 ]
9518 : [ 2.31915e-005 ]
9519 : [ 2.2926e-005  ]
9520 : [ 2.02581e-005 ]
9521 : [ 2.7023e-005  ]
9522 : [ 1.9372e-005  ]
9523 : [ 2.26472e-005 ]
9524 : [ 1.81654e-005 ]
9525 : [ 2.57233e-005 ]
9526 : [ 2.483e-005   ]
9527 : [ 2.16163e-005 ]
9528 : [ 2.16379e-005 ]
9529 : [ 1.97763e-005 ]
9530 : [ 2.5075e-005  ]
9531 : [ 1.90327e-005 ]
9532 : [ 1.90979e-005 ]
9533 : [ 1.78742e-005 ]
9534 : [ 1.83793e-005 ]
9535 : [ 2.2534e-005  ]
9536 : [ 1.98466e-005 ]
9537 : [ 2.05088e-005 ]
9538 : [ 2.20589e-005 ]
9539 : [ 2.41661e-005 ]
9540 : [ 2.1424e-005  ]
9541 : [ 2.20511e-005 ]
9542 : [ 2.66251e-005 ]
9543 : [ 1.85326e-005 ]
9544 : [ 2.10201e-005 ]
9545 : [ 2.03308e-005 ]
9546 : [ 1.84914e-005 ]
9547 : [ 2.21228e-005 ]
9548 : [ 2.60208e-005 ]
9549 : [ 2.20235e-005 ]
9550 : [ 2.37672e-005 ]
9551 : [ 1.89998e-005 ]
9552 : [ 2.18986e-005 ]
9553 : [ 2.21704e-005 ]
9554 : [ 2.44546e-005 ]
9555 : [ 2.56e-005    ]
9556 : [ 1.93896e-005 ]
9557 : [ 1.98715e-005 ]
9558 : [ 2.44463e-005 ]
9559 : [ 1.94518e-005 ]
9560 : [ 1.89722e-005 ]
9561 : [ 1.82762e-005 ]
9562 : [ 2.15975e-005 ]
9563 : [ 2.40937e-005 ]
9564 : [ 1.99171e-005 ]
9565 : [ 2.79584e-005 ]
9566 : [ 2.42725e-005 ]
9567 : [ 2.47937e-005 ]
9568 : [ 2.38259e-005 ]
9569 : [ 2.43156e-005 ]
9570 : [ 2.08643e-005 ]
9571 : [ 1.99996e-005 ]
9572 : [ 2.11292e-005 ]
9573 : [ 1.71073e-005 ]
9574 : [ 2.0167e-005  ]
9575 : [ 2.06753e-005 ]
9576 : [ 2.53873e-005 ]
9577 : [ 1.87485e-005 ]
9578 : [ 2.50396e-005 ]
9579 : [ 1.85383e-005 ]
9580 : [ 2.31633e-005 ]
9581 : [ 1.96449e-005 ]
9582 : [ 2.42436e-005 ]
9583 : [ 2.01955e-005 ]
9584 : [ 2.22123e-005 ]
9585 : [ 1.79929e-005 ]
9586 : [ 2.27225e-005 ]
9587 : [ 2.54542e-005 ]
9588 : [ 2.01081e-005 ]
9589 : [ 1.91467e-005 ]
9590 : [ 2.61069e-005 ]
9591 : [ 2.20956e-005 ]
9592 : [ 1.9149e-005  ]
9593 : [ 2.45821e-005 ]
9594 : [ 1.95278e-005 ]
9595 : [ 2.05352e-005 ]
9596 : [ 1.88261e-005 ]
9597 : [ 1.91892e-005 ]
9598 : [ 1.83266e-005 ]
9599 : [ 2.58546e-005 ]
9600 : [ 2.3142e-005  ]
9601 : [ 2.00665e-005 ]
9602 : [ 1.97342e-005 ]
9603 : [ 2.03643e-005 ]
9604 : [ 2.63338e-005 ]
9605 : [ 2.1694e-005  ]
9606 : [ 2.32569e-005 ]
9607 : [ 2.0482e-005  ]
9608 : [ 2.38735e-005 ]
9609 : [ 1.93614e-005 ]
9610 : [ 2.5204e-005  ]
9611 : [ 2.4358e-005  ]
9612 : [ 2.00865e-005 ]
9613 : [ 2.29329e-005 ]
9614 : [ 2.00997e-005 ]
9615 : [ 1.91952e-005 ]
9616 : [ 1.9017e-005  ]
9617 : [ 2.35478e-005 ]
9618 : [ 1.91508e-005 ]
9619 : [ 1.9168e-005  ]
9620 : [ 2.48002e-005 ]
9621 : [ 1.97803e-005 ]
9622 : [ 1.94784e-005 ]
9623 : [ 2.60988e-005 ]
9624 : [ 1.89763e-005 ]
9625 : [ 2.15762e-005 ]
9626 : [ 2.16981e-005 ]
9627 : [ 2.08097e-005 ]
9628 : [ 2.6661e-005  ]
9629 : [ 2.14445e-005 ]
9630 : [ 2.26018e-005 ]
9631 : [ 2.36348e-005 ]
9632 : [ 2.41046e-005 ]
9633 : [ 1.90489e-005 ]
9634 : [ 2.21399e-005 ]
9635 : [ 2.44048e-005 ]
9636 : [ 2.61932e-005 ]
9637 : [ 1.91864e-005 ]
9638 : [ 1.8747e-005  ]
9639 : [ 2.20308e-005 ]
9640 : [ 2.02583e-005 ]
9641 : [ 1.93205e-005 ]
9642 : [ 1.93351e-005 ]
9643 : [ 2.37191e-005 ]
9644 : [ 2.20858e-005 ]
9645 : [ 1.93084e-005 ]
9646 : [ 1.9674e-005  ]
9647 : [ 2.26029e-005 ]
9648 : [ 2.32636e-005 ]
9649 : [ 2.47354e-005 ]
9650 : [ 2.35585e-005 ]
9651 : [ 2.48675e-005 ]
9652 : [ 2.1455e-005  ]
9653 : [ 2.17189e-005 ]
9654 : [ 2.43963e-005 ]
9655 : [ 1.91446e-005 ]
9656 : [ 2.2907e-005  ]
9657 : [ 1.93082e-005 ]
9658 : [ 2.45034e-005 ]
9659 : [ 1.97283e-005 ]
9660 : [ 2.28154e-005 ]
9661 : [ 2.37849e-005 ]
9662 : [ 2.00062e-005 ]
9663 : [ 2.10698e-005 ]
9664 : [ 2.12528e-005 ]
9665 : [ 2.14722e-005 ]
9666 : [ 1.95732e-005 ]
9667 : [ 2.01841e-005 ]
9668 : [ 2.06918e-005 ]
9669 : [ 2.65745e-005 ]
9670 : [ 2.24812e-005 ]
9671 : [ 2.53575e-005 ]
9672 : [ 2.36219e-005 ]
9673 : [ 1.87156e-005 ]
9674 : [ 1.94605e-005 ]
9675 : [ 2.28552e-005 ]
9676 : [ 1.89873e-005 ]
9677 : [ 1.94616e-005 ]
9678 : [ 2.02726e-005 ]
9679 : [ 1.93847e-005 ]
9680 : [ 2.29894e-005 ]
9681 : [ 2.27197e-005 ]
9682 : [ 2.16954e-005 ]
9683 : [ 2.53777e-005 ]
9684 : [ 2.14603e-005 ]
9685 : [ 1.90992e-005 ]
9686 : [ 1.94782e-005 ]
9687 : [ 1.85886e-005 ]
9688 : [ 2.64849e-005 ]
9689 : [ 1.89295e-005 ]
9690 : [ 1.84638e-005 ]
9691 : [ 2.65848e-005 ]
9692 : [ 2.19447e-005 ]
9693 : [ 1.80648e-005 ]
9694 : [ 2.28776e-005 ]
9695 : [ 1.89735e-005 ]
9696 : [ 2.01795e-005 ]
9697 : [ 2.09136e-005 ]
9698 : [ 2.11829e-005 ]
9699 : [ 1.87285e-005 ]
9700 : [ 1.87644e-005 ]
9701 : [ 2.02194e-005 ]
9702 : [ 1.93457e-005 ]
9703 : [ 2.02863e-005 ]
9704 : [ 2.06019e-005 ]
9705 : [ 1.9045e-005  ]
9706 : [ 2.46059e-005 ]
9707 : [ 1.95595e-005 ]
9708 : [ 1.96686e-005 ]
9709 : [ 2.03071e-005 ]
9710 : [ 1.8616e-005  ]
9711 : [ 1.86297e-005 ]
9712 : [ 2.08819e-005 ]
9713 : [ 2.09673e-005 ]
9714 : [ 1.91789e-005 ]
9715 : [ 1.98979e-005 ]
9716 : [ 1.81678e-005 ]
9717 : [ 1.9123e-005  ]
9718 : [ 2.33133e-005 ]
9719 : [ 1.73526e-005 ]
9720 : [ 1.94246e-005 ]
9721 : [ 2.32514e-005 ]
9722 : [ 2.54614e-005 ]
9723 : [ 2.35018e-005 ]
9724 : [ 2.41516e-005 ]
9725 : [ 1.88765e-005 ]
9726 : [ 1.83555e-005 ]
9727 : [ 1.93079e-005 ]
9728 : [ 1.89905e-005 ]
9729 : [ 2.06884e-005 ]
9730 : [ 1.92747e-005 ]
9731 : [ 2.00635e-005 ]
9732 : [ 2.20772e-005 ]
9733 : [ 2.39816e-005 ]
9734 : [ 1.90049e-005 ]
9735 : [ 1.98686e-005 ]
9736 : [ 2.39718e-005 ]
9737 : [ 1.8868e-005  ]
9738 : [ 2.16397e-005 ]
9739 : [ 2.33966e-005 ]
9740 : [ 2.21129e-005 ]
9741 : [ 1.9056e-005  ]
9742 : [ 1.93467e-005 ]
9743 : [ 2.22499e-005 ]
9744 : [ 2.0717e-005  ]
9745 : [ 1.95421e-005 ]
9746 : [ 1.966e-005   ]
9747 : [ 2.40681e-005 ]
9748 : [ 1.917e-005   ]
9749 : [ 2.30284e-005 ]
9750 : [ 2.39142e-005 ]
9751 : [ 2.02357e-005 ]
9752 : [ 1.87874e-005 ]
9753 : [ 1.90884e-005 ]
9754 : [ 1.96026e-005 ]
9755 : [ 1.96015e-005 ]
9756 : [ 1.93401e-005 ]
9757 : [ 2.4218e-005  ]
9758 : [ 2.51978e-005 ]
9759 : [ 2.31065e-005 ]
9760 : [ 1.90426e-005 ]
9761 : [ 2.18059e-005 ]
9762 : [ 1.96816e-005 ]
9763 : [ 2.27156e-005 ]
9764 : [ 2.02969e-005 ]
9765 : [ 2.40827e-005 ]
9766 : [ 2.01229e-005 ]
9767 : [ 1.91025e-005 ]
9768 : [ 1.91753e-005 ]
9769 : [ 2.59908e-005 ]
9770 : [ 2.55251e-005 ]
9771 : [ 2.51261e-005 ]
9772 : [ 1.9128e-005  ]
9773 : [ 1.89747e-005 ]
9774 : [ 2.49165e-005 ]
9775 : [ 2.02067e-005 ]
9776 : [ 1.98165e-005 ]
9777 : [ 2.26442e-005 ]
9778 : [ 1.9848e-005  ]
9779 : [ 1.89278e-005 ]
9780 : [ 1.92817e-005 ]
9781 : [ 1.96016e-005 ]
9782 : [ 1.99705e-005 ]
9783 : [ 2.06596e-005 ]
9784 : [ 1.89993e-005 ]
9785 : [ 1.9785e-005  ]
9786 : [ 2.03949e-005 ]
9787 : [ 2.02812e-005 ]
9788 : [ 2.50477e-005 ]
9789 : [ 2.04892e-005 ]
9790 : [ 1.88339e-005 ]
9791 : [ 2.32284e-005 ]
9792 : [ 2.07509e-005 ]
9793 : [ 1.89341e-005 ]
9794 : [ 2.12141e-005 ]
9795 : [ 1.94326e-005 ]
9796 : [ 2.11317e-005 ]
9797 : [ 2.2254e-005  ]
9798 : [ 1.9629e-005  ]
9799 : [ 2.6394e-005  ]
9800 : [ 2.23919e-005 ]
9801 : [ 2.21096e-005 ]
9802 : [ 2.41977e-005 ]
9803 : [ 2.6449e-005  ]
9804 : [ 2.02384e-005 ]
9805 : [ 1.90062e-005 ]
9806 : [ 1.92027e-005 ]
9807 : [ 2.18217e-005 ]
9808 : [ 2.13832e-005 ]
9809 : [ 1.91457e-005 ]
9810 : [ 2.78009e-005 ]
9811 : [ 2.32639e-005 ]
9812 : [ 1.97839e-005 ]
9813 : [ 2.24384e-005 ]
9814 : [ 1.88087e-005 ]
9815 : [ 2.60463e-005 ]
9816 : [ 2.27534e-005 ]
9817 : [ 2.01744e-005 ]
9818 : [ 2.27588e-005 ]
9819 : [ 1.90436e-005 ]
9820 : [ 1.89152e-005 ]
9821 : [ 2.1896e-005  ]
9822 : [ 2.31686e-005 ]
9823 : [ 2.28437e-005 ]
9824 : [ 2.06459e-005 ]
9825 : [ 1.74041e-005 ]
9826 : [ 1.87471e-005 ]
9827 : [ 2.33925e-005 ]
9828 : [ 1.93271e-005 ]
9829 : [ 2.36877e-005 ]
9830 : [ 2.14176e-005 ]
9831 : [ 1.9987e-005  ]
9832 : [ 1.99129e-005 ]
9833 : [ 2.27403e-005 ]
9834 : [ 1.94995e-005 ]
9835 : [ 2.62124e-005 ]
9836 : [ 2.02619e-005 ]
9837 : [ 1.81476e-005 ]
9838 : [ 1.97564e-005 ]
9839 : [ 2.08607e-005 ]
9840 : [ 1.95272e-005 ]
9841 : [ 2.38458e-005 ]
9842 : [ 2.16358e-005 ]
9843 : [ 1.9164e-005  ]
9844 : [ 1.93181e-005 ]
9845 : [ 2.01575e-005 ]
9846 : [ 1.88047e-005 ]
9847 : [ 1.93289e-005 ]
9848 : [ 1.91369e-005 ]
9849 : [ 1.94044e-005 ]
9850 : [ 2.45856e-005 ]
9851 : [ 1.94804e-005 ]
9852 : [ 1.89899e-005 ]
9853 : [ 2.48088e-005 ]
9854 : [ 2.39539e-005 ]
9855 : [ 2.12672e-005 ]
9856 : [ 1.89951e-005 ]
9857 : [ 2.19937e-005 ]
9858 : [ 1.91414e-005 ]
9859 : [ 2.19222e-005 ]
9860 : [ 1.91751e-005 ]
9861 : [ 2.35998e-005 ]
9862 : [ 2.66004e-005 ]
9863 : [ 2.18601e-005 ]
9864 : [ 1.90013e-005 ]
9865 : [ 2.16873e-005 ]
9866 : [ 1.87126e-005 ]
9867 : [ 2.60411e-005 ]
9868 : [ 1.89814e-005 ]
9869 : [ 1.8884e-005  ]
9870 : [ 2.36066e-005 ]
9871 : [ 1.9249e-005  ]
9872 : [ 2.32317e-005 ]
9873 : [ 1.87858e-005 ]
9874 : [ 2.42195e-005 ]
9875 : [ 2.34545e-005 ]
9876 : [ 2.58189e-005 ]
9877 : [ 2.73702e-005 ]
9878 : [ 2.32025e-005 ]
9879 : [ 2.11388e-005 ]
9880 : [ 1.85638e-005 ]
9881 : [ 1.89837e-005 ]
9882 : [ 1.90687e-005 ]
9883 : [ 2.29515e-005 ]
9884 : [ 2.32807e-005 ]
9885 : [ 1.87666e-005 ]
9886 : [ 1.91769e-005 ]
9887 : [ 2.62436e-005 ]
9888 : [ 1.96747e-005 ]
9889 : [ 1.81183e-005 ]
9890 : [ 2.11644e-005 ]
9891 : [ 1.90724e-005 ]
9892 : [ 2.01302e-005 ]
9893 : [ 2.2613e-005  ]
9894 : [ 2.3258e-005  ]
9895 : [ 2.5474e-005  ]
9896 : [ 2.30768e-005 ]
9897 : [ 2.42789e-005 ]
9898 : [ 1.94999e-005 ]
9899 : [ 2.40191e-005 ]
9900 : [ 2.41489e-005 ]
9901 : [ 2.10246e-005 ]
9902 : [ 2.74618e-005 ]
9903 : [ 2.00103e-005 ]
9904 : [ 2.00369e-005 ]
9905 : [ 2.46337e-005 ]
9906 : [ 2.0975e-005  ]
9907 : [ 1.98214e-005 ]
9908 : [ 2.03184e-005 ]
9909 : [ 2.38057e-005 ]
9910 : [ 1.89005e-005 ]
9911 : [ 2.60421e-005 ]
9912 : [ 2.47283e-005 ]
9913 : [ 2.48261e-005 ]
9914 : [ 2.2932e-005  ]
9915 : [ 2.02267e-005 ]
9916 : [ 2.11758e-005 ]
9917 : [ 2.02646e-005 ]
9918 : [ 2.76434e-005 ]
9919 : [ 1.92701e-005 ]
9920 : [ 2.00979e-005 ]
9921 : [ 1.93633e-005 ]
9922 : [ 1.91154e-005 ]
9923 : [ 1.95164e-005 ]
9924 : [ 2.00218e-005 ]
9925 : [ 1.94637e-005 ]
9926 : [ 2.42826e-005 ]
9927 : [ 2.11124e-005 ]
9928 : [ 1.97283e-005 ]
9929 : [ 2.57686e-005 ]
9930 : [ 1.97365e-005 ]
9931 : [ 1.92555e-005 ]
9932 : [ 2.16775e-005 ]
9933 : [ 2.12235e-005 ]
9934 : [ 2.00372e-005 ]
9935 : [ 2.22183e-005 ]
9936 : [ 1.90484e-005 ]
9937 : [ 1.9128e-005  ]
9938 : [ 2.56147e-005 ]
9939 : [ 1.90798e-005 ]
9940 : [ 2.03432e-005 ]
9941 : [ 2.44733e-005 ]
9942 : [ 2.49102e-005 ]
9943 : [ 1.91583e-005 ]
9944 : [ 2.10222e-005 ]
9945 : [ 2.35219e-005 ]
9946 : [ 1.94027e-005 ]
9947 : [ 1.93407e-005 ]
9948 : [ 2.61288e-005 ]
9949 : [ 1.90914e-005 ]
9950 : [ 2.0027e-005  ]
9951 : [ 2.1721e-005  ]
9952 : [ 2.62107e-005 ]
9953 : [ 2.42663e-005 ]
9954 : [ 1.91614e-005 ]
9955 : [ 2.05081e-005 ]
9956 : [ 2.05954e-005 ]
9957 : [ 2.46599e-005 ]
9958 : [ 2.21289e-005 ]
9959 : [ 2.24986e-005 ]
9960 : [ 2.01652e-005 ]
9961 : [ 2.58318e-005 ]
9962 : [ 2.37213e-005 ]
9963 : [ 2.09304e-005 ]
9964 : [ 2.58934e-005 ]
9965 : [ 2.25935e-005 ]
9966 : [ 1.86566e-005 ]
9967 : [ 2.30367e-005 ]
9968 : [ 2.66078e-005 ]
9969 : [ 2.36371e-005 ]
9970 : [ 2.14861e-005 ]
9971 : [ 2.33155e-005 ]
9972 : [ 2.62765e-005 ]
9973 : [ 2.10681e-005 ]
9974 : [ 1.94973e-005 ]
9975 : [ 2.05326e-005 ]
9976 : [ 1.86456e-005 ]
9977 : [ 2.12061e-005 ]
9978 : [ 2.46092e-005 ]
9979 : [ 1.91375e-005 ]
9980 : [ 1.79196e-005 ]
9981 : [ 2.57063e-005 ]
9982 : [ 2.58153e-005 ]
9983 : [ 2.39795e-005 ]
9984 : [ 2.10848e-005 ]
9985 : [ 2.20761e-005 ]
9986 : [ 1.87977e-005 ]
9987 : [ 2.12795e-005 ]
9988 : [ 2.43798e-005 ]
9989 : [ 2.12794e-005 ]
9990 : [ 2.35684e-005 ]
9991 : [ 2.65482e-005 ]
9992 : [ 2.05919e-005 ]
9993 : [ 2.36031e-005 ]
9994 : [ 2.10363e-005 ]
9995 : [ 2.54399e-005 ]
9996 : [ 1.94202e-005 ]
9997 : [ 1.91057e-005 ]
9998 : [ 2.03725e-005 ]
9999 : [ 2.34547e-005 ]
