# Supplementary material for: Influence of tissue conductivity on foetal exposure to extremely low frequency magnetic fields at 50 Hz using stochastic dosimetry
Source: PLoS One. 2018 Feb 7;13(2):e0192131. doi: 10.1371/journal.pone.0192131 (PMC5802904; doi:10.1371/journal.pone.0192131)
Supplement: S1 File — (ZIP) [file pone.0192131.s001.zip › Data/Ydistributions(10000)/9m/CSF.txt]

       [ y0           ]
   0 : [ 1.59641e-005 ]
   1 : [ 1.55517e-005 ]
   2 : [ 1.60587e-005 ]
   3 : [ 1.6437e-005  ]
   4 : [ 1.62274e-005 ]
   5 : [ 1.58622e-005 ]
   6 : [ 1.5637e-005  ]
   7 : [ 1.5946e-005  ]
   8 : [ 1.60971e-005 ]
   9 : [ 1.57891e-005 ]
  10 : [ 1.65204e-005 ]
  11 : [ 1.58551e-005 ]
  12 : [ 1.57998e-005 ]
  13 : [ 1.57587e-005 ]
  14 : [ 1.66201e-005 ]
  15 : [ 1.60588e-005 ]
  16 : [ 1.65539e-005 ]
  17 : [ 1.58993e-005 ]
  18 : [ 1.62676e-005 ]
  19 : [ 1.58525e-005 ]
  20 : [ 1.62786e-005 ]
  21 : [ 1.60282e-005 ]
  22 : [ 1.58906e-005 ]
  23 : [ 1.57381e-005 ]
  24 : [ 1.57349e-005 ]
  25 : [ 1.55915e-005 ]
  26 : [ 1.62427e-005 ]
  27 : [ 1.64455e-005 ]
  28 : [ 1.62529e-005 ]
  29 : [ 1.63271e-005 ]
  30 : [ 1.63189e-005 ]
  31 : [ 1.66764e-005 ]
  32 : [ 1.5885e-005  ]
  33 : [ 1.64839e-005 ]
  34 : [ 1.57841e-005 ]
  35 : [ 1.56777e-005 ]
  36 : [ 1.58543e-005 ]
  37 : [ 1.61354e-005 ]
  38 : [ 1.60621e-005 ]
  39 : [ 1.57927e-005 ]
  40 : [ 1.6627e-005  ]
  41 : [ 1.62262e-005 ]
  42 : [ 1.66239e-005 ]
  43 : [ 1.62051e-005 ]
  44 : [ 1.59285e-005 ]
  45 : [ 1.67764e-005 ]
  46 : [ 1.62578e-005 ]
  47 : [ 1.66044e-005 ]
  48 : [ 1.655e-005   ]
  49 : [ 1.59023e-005 ]
  50 : [ 1.61717e-005 ]
  51 : [ 1.65866e-005 ]
  52 : [ 1.64788e-005 ]
  53 : [ 1.59292e-005 ]
  54 : [ 1.63307e-005 ]
  55 : [ 1.66236e-005 ]
  56 : [ 1.55826e-005 ]
  57 : [ 1.59039e-005 ]
  58 : [ 1.64049e-005 ]
  59 : [ 1.67209e-005 ]
  60 : [ 1.65011e-005 ]
  61 : [ 1.64726e-005 ]
  62 : [ 1.67204e-005 ]
  63 : [ 1.60799e-005 ]
  64 : [ 1.62206e-005 ]
  65 : [ 1.6057e-005  ]
  66 : [ 1.66125e-005 ]
  67 : [ 1.60325e-005 ]
  68 : [ 1.57836e-005 ]
  69 : [ 1.5572e-005  ]
  70 : [ 1.57798e-005 ]
  71 : [ 1.66214e-005 ]
  72 : [ 1.67398e-005 ]
  73 : [ 1.62238e-005 ]
  74 : [ 1.65766e-005 ]
  75 : [ 1.59463e-005 ]
  76 : [ 1.60338e-005 ]
  77 : [ 1.64697e-005 ]
  78 : [ 1.58024e-005 ]
  79 : [ 1.64415e-005 ]
  80 : [ 1.6471e-005  ]
  81 : [ 1.60728e-005 ]
  82 : [ 1.63575e-005 ]
  83 : [ 1.64799e-005 ]
  84 : [ 1.64125e-005 ]
  85 : [ 1.65041e-005 ]
  86 : [ 1.5861e-005  ]
  87 : [ 1.59458e-005 ]
  88 : [ 1.64399e-005 ]
  89 : [ 1.57119e-005 ]
  90 : [ 1.56369e-005 ]
  91 : [ 1.62294e-005 ]
  92 : [ 1.59554e-005 ]
  93 : [ 1.62998e-005 ]
  94 : [ 1.5718e-005  ]
  95 : [ 1.62977e-005 ]
  96 : [ 1.54309e-005 ]
  97 : [ 1.62246e-005 ]
  98 : [ 1.67183e-005 ]
  99 : [ 1.6103e-005  ]
 100 : [ 1.65099e-005 ]
 101 : [ 1.58198e-005 ]
 102 : [ 1.60192e-005 ]
 103 : [ 1.59136e-005 ]
 104 : [ 1.57618e-005 ]
 105 : [ 1.56919e-005 ]
 106 : [ 1.57968e-005 ]
 107 : [ 1.64943e-005 ]
 108 : [ 1.65937e-005 ]
 109 : [ 1.58457e-005 ]
 110 : [ 1.66938e-005 ]
 111 : [ 1.66069e-005 ]
 112 : [ 1.63339e-005 ]
 113 : [ 1.56162e-005 ]
 114 : [ 1.65318e-005 ]
 115 : [ 1.62047e-005 ]
 116 : [ 1.60581e-005 ]
 117 : [ 1.61746e-005 ]
 118 : [ 1.57624e-005 ]
 119 : [ 1.61987e-005 ]
 120 : [ 1.61012e-005 ]
 121 : [ 1.56556e-005 ]
 122 : [ 1.65041e-005 ]
 123 : [ 1.64147e-005 ]
 124 : [ 1.65031e-005 ]
 125 : [ 1.62924e-005 ]
 126 : [ 1.64892e-005 ]
 127 : [ 1.67036e-005 ]
 128 : [ 1.64359e-005 ]
 129 : [ 1.63335e-005 ]
 130 : [ 1.64224e-005 ]
 131 : [ 1.65247e-005 ]
 132 : [ 1.59097e-005 ]
 133 : [ 1.64328e-005 ]
 134 : [ 1.59358e-005 ]
 135 : [ 1.66468e-005 ]
 136 : [ 1.55268e-005 ]
 137 : [ 1.65807e-005 ]
 138 : [ 1.56407e-005 ]
 139 : [ 1.67874e-005 ]
 140 : [ 1.57868e-005 ]
 141 : [ 1.60602e-005 ]
 142 : [ 1.64264e-005 ]
 143 : [ 1.6165e-005  ]
 144 : [ 1.65757e-005 ]
 145 : [ 1.62355e-005 ]
 146 : [ 1.61102e-005 ]
 147 : [ 1.58076e-005 ]
 148 : [ 1.66321e-005 ]
 149 : [ 1.58475e-005 ]
 150 : [ 1.5706e-005  ]
 151 : [ 1.63682e-005 ]
 152 : [ 1.63282e-005 ]
 153 : [ 1.58405e-005 ]
 154 : [ 1.65503e-005 ]
 155 : [ 1.59744e-005 ]
 156 : [ 1.57992e-005 ]
 157 : [ 1.57787e-005 ]
 158 : [ 1.55565e-005 ]
 159 : [ 1.59102e-005 ]
 160 : [ 1.62479e-005 ]
 161 : [ 1.65176e-005 ]
 162 : [ 1.59967e-005 ]
 163 : [ 1.61014e-005 ]
 164 : [ 1.64151e-005 ]
 165 : [ 1.55518e-005 ]
 166 : [ 1.62467e-005 ]
 167 : [ 1.63629e-005 ]
 168 : [ 1.61184e-005 ]
 169 : [ 1.63413e-005 ]
 170 : [ 1.6238e-005  ]
 171 : [ 1.60856e-005 ]
 172 : [ 1.63133e-005 ]
 173 : [ 1.60512e-005 ]
 174 : [ 1.55677e-005 ]
 175 : [ 1.57487e-005 ]
 176 : [ 1.62162e-005 ]
 177 : [ 1.58792e-005 ]
 178 : [ 1.57128e-005 ]
 179 : [ 1.63283e-005 ]
 180 : [ 1.5766e-005  ]
 181 : [ 1.65277e-005 ]
 182 : [ 1.67027e-005 ]
 183 : [ 1.61865e-005 ]
 184 : [ 1.61086e-005 ]
 185 : [ 1.65967e-005 ]
 186 : [ 1.55654e-005 ]
 187 : [ 1.59716e-005 ]
 188 : [ 1.5761e-005  ]
 189 : [ 1.61749e-005 ]
 190 : [ 1.5755e-005  ]
 191 : [ 1.64009e-005 ]
 192 : [ 1.6543e-005  ]
 193 : [ 1.60352e-005 ]
 194 : [ 1.65315e-005 ]
 195 : [ 1.58684e-005 ]
 196 : [ 1.6681e-005  ]
 197 : [ 1.59571e-005 ]
 198 : [ 1.62251e-005 ]
 199 : [ 1.57164e-005 ]
 200 : [ 1.55929e-005 ]
 201 : [ 1.60645e-005 ]
 202 : [ 1.56823e-005 ]
 203 : [ 1.59317e-005 ]
 204 : [ 1.66799e-005 ]
 205 : [ 1.58227e-005 ]
 206 : [ 1.57977e-005 ]
 207 : [ 1.64025e-005 ]
 208 : [ 1.64525e-005 ]
 209 : [ 1.6223e-005  ]
 210 : [ 1.59619e-005 ]
 211 : [ 1.59748e-005 ]
 212 : [ 1.62067e-005 ]
 213 : [ 1.646e-005   ]
 214 : [ 1.59299e-005 ]
 215 : [ 1.60382e-005 ]
 216 : [ 1.57566e-005 ]
 217 : [ 1.60567e-005 ]
 218 : [ 1.5871e-005  ]
 219 : [ 1.65317e-005 ]
 220 : [ 1.59478e-005 ]
 221 : [ 1.55712e-005 ]
 222 : [ 1.60995e-005 ]
 223 : [ 1.60703e-005 ]
 224 : [ 1.59264e-005 ]
 225 : [ 1.58379e-005 ]
 226 : [ 1.62629e-005 ]
 227 : [ 1.63907e-005 ]
 228 : [ 1.57215e-005 ]
 229 : [ 1.56041e-005 ]
 230 : [ 1.61237e-005 ]
 231 : [ 1.65231e-005 ]
 232 : [ 1.58869e-005 ]
 233 : [ 1.60765e-005 ]
 234 : [ 1.65929e-005 ]
 235 : [ 1.58106e-005 ]
 236 : [ 1.63402e-005 ]
 237 : [ 1.58706e-005 ]
 238 : [ 1.60661e-005 ]
 239 : [ 1.63631e-005 ]
 240 : [ 1.58252e-005 ]
 241 : [ 1.58628e-005 ]
 242 : [ 1.63984e-005 ]
 243 : [ 1.61458e-005 ]
 244 : [ 1.58378e-005 ]
 245 : [ 1.61295e-005 ]
 246 : [ 1.62973e-005 ]
 247 : [ 1.57976e-005 ]
 248 : [ 1.60406e-005 ]
 249 : [ 1.6206e-005  ]
 250 : [ 1.58429e-005 ]
 251 : [ 1.61943e-005 ]
 252 : [ 1.64399e-005 ]
 253 : [ 1.63103e-005 ]
 254 : [ 1.55624e-005 ]
 255 : [ 1.57894e-005 ]
 256 : [ 1.64114e-005 ]
 257 : [ 1.61768e-005 ]
 258 : [ 1.58269e-005 ]
 259 : [ 1.66752e-005 ]
 260 : [ 1.64769e-005 ]
 261 : [ 1.57967e-005 ]
 262 : [ 1.59035e-005 ]
 263 : [ 1.63074e-005 ]
 264 : [ 1.64272e-005 ]
 265 : [ 1.67477e-005 ]
 266 : [ 1.65721e-005 ]
 267 : [ 1.60344e-005 ]
 268 : [ 1.6549e-005  ]
 269 : [ 1.66886e-005 ]
 270 : [ 1.63254e-005 ]
 271 : [ 1.62395e-005 ]
 272 : [ 1.60875e-005 ]
 273 : [ 1.58661e-005 ]
 274 : [ 1.63445e-005 ]
 275 : [ 1.57384e-005 ]
 276 : [ 1.65265e-005 ]
 277 : [ 1.61033e-005 ]
 278 : [ 1.6361e-005  ]
 279 : [ 1.66755e-005 ]
 280 : [ 1.5833e-005  ]
 281 : [ 1.60399e-005 ]
 282 : [ 1.58837e-005 ]
 283 : [ 1.58467e-005 ]
 284 : [ 1.61524e-005 ]
 285 : [ 1.61622e-005 ]
 286 : [ 1.60097e-005 ]
 287 : [ 1.57168e-005 ]
 288 : [ 1.55788e-005 ]
 289 : [ 1.63176e-005 ]
 290 : [ 1.59387e-005 ]
 291 : [ 1.6164e-005  ]
 292 : [ 1.67314e-005 ]
 293 : [ 1.60895e-005 ]
 294 : [ 1.64491e-005 ]
 295 : [ 1.63925e-005 ]
 296 : [ 1.61877e-005 ]
 297 : [ 1.61626e-005 ]
 298 : [ 1.57491e-005 ]
 299 : [ 1.64091e-005 ]
 300 : [ 1.65385e-005 ]
 301 : [ 1.64127e-005 ]
 302 : [ 1.64425e-005 ]
 303 : [ 1.60965e-005 ]
 304 : [ 1.61313e-005 ]
 305 : [ 1.64657e-005 ]
 306 : [ 1.58301e-005 ]
 307 : [ 1.59454e-005 ]
 308 : [ 1.56252e-005 ]
 309 : [ 1.66213e-005 ]
 310 : [ 1.64799e-005 ]
 311 : [ 1.60008e-005 ]
 312 : [ 1.61524e-005 ]
 313 : [ 1.62124e-005 ]
 314 : [ 1.64789e-005 ]
 315 : [ 1.61356e-005 ]
 316 : [ 1.60844e-005 ]
 317 : [ 1.60924e-005 ]
 318 : [ 1.66138e-005 ]
 319 : [ 1.64399e-005 ]
 320 : [ 1.58101e-005 ]
 321 : [ 1.67183e-005 ]
 322 : [ 1.61829e-005 ]
 323 : [ 1.60741e-005 ]
 324 : [ 1.5976e-005  ]
 325 : [ 1.62093e-005 ]
 326 : [ 1.67185e-005 ]
 327 : [ 1.61297e-005 ]
 328 : [ 1.6754e-005  ]
 329 : [ 1.57624e-005 ]
 330 : [ 1.63935e-005 ]
 331 : [ 1.5857e-005  ]
 332 : [ 1.63344e-005 ]
 333 : [ 1.59097e-005 ]
 334 : [ 1.61201e-005 ]
 335 : [ 1.61484e-005 ]
 336 : [ 1.65325e-005 ]
 337 : [ 1.56979e-005 ]
 338 : [ 1.62428e-005 ]
 339 : [ 1.62368e-005 ]
 340 : [ 1.56331e-005 ]
 341 : [ 1.6521e-005  ]
 342 : [ 1.58853e-005 ]
 343 : [ 1.58833e-005 ]
 344 : [ 1.65347e-005 ]
 345 : [ 1.64946e-005 ]
 346 : [ 1.63841e-005 ]
 347 : [ 1.64693e-005 ]
 348 : [ 1.58392e-005 ]
 349 : [ 1.61258e-005 ]
 350 : [ 1.59244e-005 ]
 351 : [ 1.59304e-005 ]
 352 : [ 1.60473e-005 ]
 353 : [ 1.65419e-005 ]
 354 : [ 1.58013e-005 ]
 355 : [ 1.5799e-005  ]
 356 : [ 1.55355e-005 ]
 357 : [ 1.67217e-005 ]
 358 : [ 1.59547e-005 ]
 359 : [ 1.63105e-005 ]
 360 : [ 1.65574e-005 ]
 361 : [ 1.59618e-005 ]
 362 : [ 1.63463e-005 ]
 363 : [ 1.63092e-005 ]
 364 : [ 1.62616e-005 ]
 365 : [ 1.59214e-005 ]
 366 : [ 1.59348e-005 ]
 367 : [ 1.65184e-005 ]
 368 : [ 1.60595e-005 ]
 369 : [ 1.66796e-005 ]
 370 : [ 1.58559e-005 ]
 371 : [ 1.6252e-005  ]
 372 : [ 1.56041e-005 ]
 373 : [ 1.62485e-005 ]
 374 : [ 1.66844e-005 ]
 375 : [ 1.60573e-005 ]
 376 : [ 1.67228e-005 ]
 377 : [ 1.56607e-005 ]
 378 : [ 1.57042e-005 ]
 379 : [ 1.6447e-005  ]
 380 : [ 1.64804e-005 ]
 381 : [ 1.57638e-005 ]
 382 : [ 1.63976e-005 ]
 383 : [ 1.60526e-005 ]
 384 : [ 1.60091e-005 ]
 385 : [ 1.66155e-005 ]
 386 : [ 1.57639e-005 ]
 387 : [ 1.56376e-005 ]
 388 : [ 1.56975e-005 ]
 389 : [ 1.57006e-005 ]
 390 : [ 1.62182e-005 ]
 391 : [ 1.64283e-005 ]
 392 : [ 1.55549e-005 ]
 393 : [ 1.66485e-005 ]
 394 : [ 1.58284e-005 ]
 395 : [ 1.58332e-005 ]
 396 : [ 1.66849e-005 ]
 397 : [ 1.62116e-005 ]
 398 : [ 1.61917e-005 ]
 399 : [ 1.6538e-005  ]
 400 : [ 1.62397e-005 ]
 401 : [ 1.65933e-005 ]
 402 : [ 1.60266e-005 ]
 403 : [ 1.6139e-005  ]
 404 : [ 1.62936e-005 ]
 405 : [ 1.61018e-005 ]
 406 : [ 1.63692e-005 ]
 407 : [ 1.65208e-005 ]
 408 : [ 1.66965e-005 ]
 409 : [ 1.63671e-005 ]
 410 : [ 1.59797e-005 ]
 411 : [ 1.65114e-005 ]
 412 : [ 1.58217e-005 ]
 413 : [ 1.67113e-005 ]
 414 : [ 1.65686e-005 ]
 415 : [ 1.62524e-005 ]
 416 : [ 1.57994e-005 ]
 417 : [ 1.62962e-005 ]
 418 : [ 1.62044e-005 ]
 419 : [ 1.61151e-005 ]
 420 : [ 1.63607e-005 ]
 421 : [ 1.57834e-005 ]
 422 : [ 1.618e-005   ]
 423 : [ 1.66413e-005 ]
 424 : [ 1.61492e-005 ]
 425 : [ 1.6254e-005  ]
 426 : [ 1.67972e-005 ]
 427 : [ 1.59014e-005 ]
 428 : [ 1.60798e-005 ]
 429 : [ 1.60647e-005 ]
 430 : [ 1.61428e-005 ]
 431 : [ 1.65515e-005 ]
 432 : [ 1.59602e-005 ]
 433 : [ 1.67711e-005 ]
 434 : [ 1.59735e-005 ]
 435 : [ 1.63073e-005 ]
 436 : [ 1.63251e-005 ]
 437 : [ 1.6573e-005  ]
 438 : [ 1.62091e-005 ]
 439 : [ 1.58478e-005 ]
 440 : [ 1.63626e-005 ]
 441 : [ 1.56098e-005 ]
 442 : [ 1.62682e-005 ]
 443 : [ 1.5916e-005  ]
 444 : [ 1.66077e-005 ]
 445 : [ 1.64352e-005 ]
 446 : [ 1.6125e-005  ]
 447 : [ 1.61775e-005 ]
 448 : [ 1.64678e-005 ]
 449 : [ 1.61845e-005 ]
 450 : [ 1.59217e-005 ]
 451 : [ 1.65097e-005 ]
 452 : [ 1.66938e-005 ]
 453 : [ 1.63447e-005 ]
 454 : [ 1.58748e-005 ]
 455 : [ 1.63184e-005 ]
 456 : [ 1.57948e-005 ]
 457 : [ 1.63299e-005 ]
 458 : [ 1.57093e-005 ]
 459 : [ 1.65097e-005 ]
 460 : [ 1.56457e-005 ]
 461 : [ 1.61587e-005 ]
 462 : [ 1.64984e-005 ]
 463 : [ 1.63664e-005 ]
 464 : [ 1.57781e-005 ]
 465 : [ 1.62063e-005 ]
 466 : [ 1.60901e-005 ]
 467 : [ 1.57749e-005 ]
 468 : [ 1.65253e-005 ]
 469 : [ 1.58073e-005 ]
 470 : [ 1.61123e-005 ]
 471 : [ 1.58476e-005 ]
 472 : [ 1.61686e-005 ]
 473 : [ 1.60685e-005 ]
 474 : [ 1.59349e-005 ]
 475 : [ 1.65387e-005 ]
 476 : [ 1.67204e-005 ]
 477 : [ 1.56143e-005 ]
 478 : [ 1.66676e-005 ]
 479 : [ 1.60867e-005 ]
 480 : [ 1.60248e-005 ]
 481 : [ 1.61421e-005 ]
 482 : [ 1.60389e-005 ]
 483 : [ 1.60859e-005 ]
 484 : [ 1.57059e-005 ]
 485 : [ 1.66535e-005 ]
 486 : [ 1.62745e-005 ]
 487 : [ 1.58919e-005 ]
 488 : [ 1.58495e-005 ]
 489 : [ 1.60173e-005 ]
 490 : [ 1.59685e-005 ]
 491 : [ 1.59786e-005 ]
 492 : [ 1.66403e-005 ]
 493 : [ 1.61723e-005 ]
 494 : [ 1.61868e-005 ]
 495 : [ 1.63327e-005 ]
 496 : [ 1.59233e-005 ]
 497 : [ 1.64532e-005 ]
 498 : [ 1.62613e-005 ]
 499 : [ 1.6802e-005  ]
 500 : [ 1.58667e-005 ]
 501 : [ 1.60552e-005 ]
 502 : [ 1.67688e-005 ]
 503 : [ 1.62824e-005 ]
 504 : [ 1.65421e-005 ]
 505 : [ 1.61134e-005 ]
 506 : [ 1.61615e-005 ]
 507 : [ 1.65154e-005 ]
 508 : [ 1.66726e-005 ]
 509 : [ 1.60381e-005 ]
 510 : [ 1.58405e-005 ]
 511 : [ 1.66826e-005 ]
 512 : [ 1.62124e-005 ]
 513 : [ 1.61512e-005 ]
 514 : [ 1.58254e-005 ]
 515 : [ 1.61521e-005 ]
 516 : [ 1.55726e-005 ]
 517 : [ 1.59829e-005 ]
 518 : [ 1.58906e-005 ]
 519 : [ 1.56876e-005 ]
 520 : [ 1.60098e-005 ]
 521 : [ 1.60002e-005 ]
 522 : [ 1.63894e-005 ]
 523 : [ 1.65258e-005 ]
 524 : [ 1.62895e-005 ]
 525 : [ 1.60306e-005 ]
 526 : [ 1.6426e-005  ]
 527 : [ 1.59654e-005 ]
 528 : [ 1.61505e-005 ]
 529 : [ 1.55561e-005 ]
 530 : [ 1.65663e-005 ]
 531 : [ 1.63131e-005 ]
 532 : [ 1.61198e-005 ]
 533 : [ 1.58225e-005 ]
 534 : [ 1.62865e-005 ]
 535 : [ 1.6004e-005  ]
 536 : [ 1.62379e-005 ]
 537 : [ 1.5953e-005  ]
 538 : [ 1.67703e-005 ]
 539 : [ 1.67779e-005 ]
 540 : [ 1.57272e-005 ]
 541 : [ 1.55089e-005 ]
 542 : [ 1.59214e-005 ]
 543 : [ 1.65554e-005 ]
 544 : [ 1.66663e-005 ]
 545 : [ 1.60824e-005 ]
 546 : [ 1.57665e-005 ]
 547 : [ 1.58152e-005 ]
 548 : [ 1.6095e-005  ]
 549 : [ 1.56133e-005 ]
 550 : [ 1.59912e-005 ]
 551 : [ 1.63632e-005 ]
 552 : [ 1.60568e-005 ]
 553 : [ 1.61953e-005 ]
 554 : [ 1.6353e-005  ]
 555 : [ 1.62006e-005 ]
 556 : [ 1.60941e-005 ]
 557 : [ 1.64497e-005 ]
 558 : [ 1.6312e-005  ]
 559 : [ 1.616e-005   ]
 560 : [ 1.63977e-005 ]
 561 : [ 1.63202e-005 ]
 562 : [ 1.6454e-005  ]
 563 : [ 1.63135e-005 ]
 564 : [ 1.55735e-005 ]
 565 : [ 1.59744e-005 ]
 566 : [ 1.62106e-005 ]
 567 : [ 1.54719e-005 ]
 568 : [ 1.61565e-005 ]
 569 : [ 1.55425e-005 ]
 570 : [ 1.65049e-005 ]
 571 : [ 1.64028e-005 ]
 572 : [ 1.67314e-005 ]
 573 : [ 1.58283e-005 ]
 574 : [ 1.59529e-005 ]
 575 : [ 1.60204e-005 ]
 576 : [ 1.58482e-005 ]
 577 : [ 1.6313e-005  ]
 578 : [ 1.67737e-005 ]
 579 : [ 1.6566e-005  ]
 580 : [ 1.6323e-005  ]
 581 : [ 1.57088e-005 ]
 582 : [ 1.5591e-005  ]
 583 : [ 1.62495e-005 ]
 584 : [ 1.66612e-005 ]
 585 : [ 1.61763e-005 ]
 586 : [ 1.62624e-005 ]
 587 : [ 1.55762e-005 ]
 588 : [ 1.60274e-005 ]
 589 : [ 1.61298e-005 ]
 590 : [ 1.62858e-005 ]
 591 : [ 1.55837e-005 ]
 592 : [ 1.66979e-005 ]
 593 : [ 1.5552e-005  ]
 594 : [ 1.66682e-005 ]
 595 : [ 1.58715e-005 ]
 596 : [ 1.58649e-005 ]
 597 : [ 1.58316e-005 ]
 598 : [ 1.57491e-005 ]
 599 : [ 1.59122e-005 ]
 600 : [ 1.57737e-005 ]
 601 : [ 1.6087e-005  ]
 602 : [ 1.61746e-005 ]
 603 : [ 1.56223e-005 ]
 604 : [ 1.59498e-005 ]
 605 : [ 1.67011e-005 ]
 606 : [ 1.66696e-005 ]
 607 : [ 1.58257e-005 ]
 608 : [ 1.60815e-005 ]
 609 : [ 1.60578e-005 ]
 610 : [ 1.59414e-005 ]
 611 : [ 1.67513e-005 ]
 612 : [ 1.59994e-005 ]
 613 : [ 1.62269e-005 ]
 614 : [ 1.58843e-005 ]
 615 : [ 1.58661e-005 ]
 616 : [ 1.65389e-005 ]
 617 : [ 1.62864e-005 ]
 618 : [ 1.67111e-005 ]
 619 : [ 1.59558e-005 ]
 620 : [ 1.59823e-005 ]
 621 : [ 1.61882e-005 ]
 622 : [ 1.58668e-005 ]
 623 : [ 1.58807e-005 ]
 624 : [ 1.64702e-005 ]
 625 : [ 1.67058e-005 ]
 626 : [ 1.59151e-005 ]
 627 : [ 1.60704e-005 ]
 628 : [ 1.67192e-005 ]
 629 : [ 1.58698e-005 ]
 630 : [ 1.65484e-005 ]
 631 : [ 1.58751e-005 ]
 632 : [ 1.65928e-005 ]
 633 : [ 1.62317e-005 ]
 634 : [ 1.61821e-005 ]
 635 : [ 1.60472e-005 ]
 636 : [ 1.55333e-005 ]
 637 : [ 1.66972e-005 ]
 638 : [ 1.5894e-005  ]
 639 : [ 1.67746e-005 ]
 640 : [ 1.59398e-005 ]
 641 : [ 1.63646e-005 ]
 642 : [ 1.60273e-005 ]
 643 : [ 1.58662e-005 ]
 644 : [ 1.64422e-005 ]
 645 : [ 1.57552e-005 ]
 646 : [ 1.62337e-005 ]
 647 : [ 1.64511e-005 ]
 648 : [ 1.65015e-005 ]
 649 : [ 1.63357e-005 ]
 650 : [ 1.60011e-005 ]
 651 : [ 1.56944e-005 ]
 652 : [ 1.63174e-005 ]
 653 : [ 1.59964e-005 ]
 654 : [ 1.6488e-005  ]
 655 : [ 1.60805e-005 ]
 656 : [ 1.59386e-005 ]
 657 : [ 1.62935e-005 ]
 658 : [ 1.6116e-005  ]
 659 : [ 1.64427e-005 ]
 660 : [ 1.67252e-005 ]
 661 : [ 1.66657e-005 ]
 662 : [ 1.59192e-005 ]
 663 : [ 1.59477e-005 ]
 664 : [ 1.61328e-005 ]
 665 : [ 1.57795e-005 ]
 666 : [ 1.59492e-005 ]
 667 : [ 1.62534e-005 ]
 668 : [ 1.65621e-005 ]
 669 : [ 1.60308e-005 ]
 670 : [ 1.63538e-005 ]
 671 : [ 1.60299e-005 ]
 672 : [ 1.62161e-005 ]
 673 : [ 1.60437e-005 ]
 674 : [ 1.5995e-005  ]
 675 : [ 1.63439e-005 ]
 676 : [ 1.60466e-005 ]
 677 : [ 1.54647e-005 ]
 678 : [ 1.56639e-005 ]
 679 : [ 1.59513e-005 ]
 680 : [ 1.58102e-005 ]
 681 : [ 1.64861e-005 ]
 682 : [ 1.64542e-005 ]
 683 : [ 1.58519e-005 ]
 684 : [ 1.66787e-005 ]
 685 : [ 1.57961e-005 ]
 686 : [ 1.62657e-005 ]
 687 : [ 1.62007e-005 ]
 688 : [ 1.59165e-005 ]
 689 : [ 1.57049e-005 ]
 690 : [ 1.58448e-005 ]
 691 : [ 1.59567e-005 ]
 692 : [ 1.5973e-005  ]
 693 : [ 1.62742e-005 ]
 694 : [ 1.66239e-005 ]
 695 : [ 1.64728e-005 ]
 696 : [ 1.64718e-005 ]
 697 : [ 1.58015e-005 ]
 698 : [ 1.56497e-005 ]
 699 : [ 1.63707e-005 ]
 700 : [ 1.60492e-005 ]
 701 : [ 1.64016e-005 ]
 702 : [ 1.62204e-005 ]
 703 : [ 1.67561e-005 ]
 704 : [ 1.60392e-005 ]
 705 : [ 1.63103e-005 ]
 706 : [ 1.65856e-005 ]
 707 : [ 1.59267e-005 ]
 708 : [ 1.60985e-005 ]
 709 : [ 1.5761e-005  ]
 710 : [ 1.63684e-005 ]
 711 : [ 1.65105e-005 ]
 712 : [ 1.61874e-005 ]
 713 : [ 1.5656e-005  ]
 714 : [ 1.59978e-005 ]
 715 : [ 1.63684e-005 ]
 716 : [ 1.56709e-005 ]
 717 : [ 1.66353e-005 ]
 718 : [ 1.65568e-005 ]
 719 : [ 1.66945e-005 ]
 720 : [ 1.66786e-005 ]
 721 : [ 1.62781e-005 ]
 722 : [ 1.6607e-005  ]
 723 : [ 1.60716e-005 ]
 724 : [ 1.61711e-005 ]
 725 : [ 1.64309e-005 ]
 726 : [ 1.56576e-005 ]
 727 : [ 1.61128e-005 ]
 728 : [ 1.58455e-005 ]
 729 : [ 1.6588e-005  ]
 730 : [ 1.59344e-005 ]
 731 : [ 1.57609e-005 ]
 732 : [ 1.58324e-005 ]
 733 : [ 1.60277e-005 ]
 734 : [ 1.63548e-005 ]
 735 : [ 1.56868e-005 ]
 736 : [ 1.67781e-005 ]
 737 : [ 1.59786e-005 ]
 738 : [ 1.60901e-005 ]
 739 : [ 1.63452e-005 ]
 740 : [ 1.65128e-005 ]
 741 : [ 1.66121e-005 ]
 742 : [ 1.57321e-005 ]
 743 : [ 1.6424e-005  ]
 744 : [ 1.66238e-005 ]
 745 : [ 1.63478e-005 ]
 746 : [ 1.59221e-005 ]
 747 : [ 1.61708e-005 ]
 748 : [ 1.56967e-005 ]
 749 : [ 1.56756e-005 ]
 750 : [ 1.66099e-005 ]
 751 : [ 1.56322e-005 ]
 752 : [ 1.63342e-005 ]
 753 : [ 1.62833e-005 ]
 754 : [ 1.65017e-005 ]
 755 : [ 1.57504e-005 ]
 756 : [ 1.63116e-005 ]
 757 : [ 1.65658e-005 ]
 758 : [ 1.61964e-005 ]
 759 : [ 1.63156e-005 ]
 760 : [ 1.63248e-005 ]
 761 : [ 1.61354e-005 ]
 762 : [ 1.65505e-005 ]
 763 : [ 1.65223e-005 ]
 764 : [ 1.60746e-005 ]
 765 : [ 1.637e-005   ]
 766 : [ 1.65133e-005 ]
 767 : [ 1.63868e-005 ]
 768 : [ 1.59352e-005 ]
 769 : [ 1.57855e-005 ]
 770 : [ 1.59379e-005 ]
 771 : [ 1.61234e-005 ]
 772 : [ 1.66983e-005 ]
 773 : [ 1.58883e-005 ]
 774 : [ 1.64079e-005 ]
 775 : [ 1.62487e-005 ]
 776 : [ 1.60859e-005 ]
 777 : [ 1.58948e-005 ]
 778 : [ 1.62641e-005 ]
 779 : [ 1.59449e-005 ]
 780 : [ 1.65674e-005 ]
 781 : [ 1.62769e-005 ]
 782 : [ 1.5884e-005  ]
 783 : [ 1.60372e-005 ]
 784 : [ 1.59093e-005 ]
 785 : [ 1.59838e-005 ]
 786 : [ 1.65128e-005 ]
 787 : [ 1.63204e-005 ]
 788 : [ 1.59985e-005 ]
 789 : [ 1.6524e-005  ]
 790 : [ 1.63259e-005 ]
 791 : [ 1.5841e-005  ]
 792 : [ 1.59814e-005 ]
 793 : [ 1.58862e-005 ]
 794 : [ 1.6287e-005  ]
 795 : [ 1.6485e-005  ]
 796 : [ 1.632e-005   ]
 797 : [ 1.58023e-005 ]
 798 : [ 1.61821e-005 ]
 799 : [ 1.66332e-005 ]
 800 : [ 1.60474e-005 ]
 801 : [ 1.56778e-005 ]
 802 : [ 1.6204e-005  ]
 803 : [ 1.65839e-005 ]
 804 : [ 1.56648e-005 ]
 805 : [ 1.6244e-005  ]
 806 : [ 1.58813e-005 ]
 807 : [ 1.59991e-005 ]
 808 : [ 1.62322e-005 ]
 809 : [ 1.64498e-005 ]
 810 : [ 1.63003e-005 ]
 811 : [ 1.66e-005    ]
 812 : [ 1.61033e-005 ]
 813 : [ 1.57342e-005 ]
 814 : [ 1.61906e-005 ]
 815 : [ 1.58465e-005 ]
 816 : [ 1.58086e-005 ]
 817 : [ 1.56553e-005 ]
 818 : [ 1.62948e-005 ]
 819 : [ 1.60418e-005 ]
 820 : [ 1.5959e-005  ]
 821 : [ 1.64768e-005 ]
 822 : [ 1.62523e-005 ]
 823 : [ 1.59801e-005 ]
 824 : [ 1.66289e-005 ]
 825 : [ 1.58831e-005 ]
 826 : [ 1.562e-005   ]
 827 : [ 1.64794e-005 ]
 828 : [ 1.61558e-005 ]
 829 : [ 1.66655e-005 ]
 830 : [ 1.6508e-005  ]
 831 : [ 1.59709e-005 ]
 832 : [ 1.64377e-005 ]
 833 : [ 1.59651e-005 ]
 834 : [ 1.5879e-005  ]
 835 : [ 1.60641e-005 ]
 836 : [ 1.66213e-005 ]
 837 : [ 1.62548e-005 ]
 838 : [ 1.59007e-005 ]
 839 : [ 1.59508e-005 ]
 840 : [ 1.63745e-005 ]
 841 : [ 1.64226e-005 ]
 842 : [ 1.64515e-005 ]
 843 : [ 1.60129e-005 ]
 844 : [ 1.65716e-005 ]
 845 : [ 1.54455e-005 ]
 846 : [ 1.57988e-005 ]
 847 : [ 1.63468e-005 ]
 848 : [ 1.61996e-005 ]
 849 : [ 1.58037e-005 ]
 850 : [ 1.641e-005   ]
 851 : [ 1.61893e-005 ]
 852 : [ 1.56521e-005 ]
 853 : [ 1.64873e-005 ]
 854 : [ 1.58623e-005 ]
 855 : [ 1.56817e-005 ]
 856 : [ 1.6537e-005  ]
 857 : [ 1.67364e-005 ]
 858 : [ 1.66498e-005 ]
 859 : [ 1.61203e-005 ]
 860 : [ 1.56829e-005 ]
 861 : [ 1.65763e-005 ]
 862 : [ 1.63768e-005 ]
 863 : [ 1.60155e-005 ]
 864 : [ 1.5896e-005  ]
 865 : [ 1.64551e-005 ]
 866 : [ 1.62062e-005 ]
 867 : [ 1.673e-005   ]
 868 : [ 1.60706e-005 ]
 869 : [ 1.57378e-005 ]
 870 : [ 1.63379e-005 ]
 871 : [ 1.59107e-005 ]
 872 : [ 1.66528e-005 ]
 873 : [ 1.6341e-005  ]
 874 : [ 1.6068e-005  ]
 875 : [ 1.63039e-005 ]
 876 : [ 1.61542e-005 ]
 877 : [ 1.59281e-005 ]
 878 : [ 1.6403e-005  ]
 879 : [ 1.59867e-005 ]
 880 : [ 1.62095e-005 ]
 881 : [ 1.60242e-005 ]
 882 : [ 1.59641e-005 ]
 883 : [ 1.65575e-005 ]
 884 : [ 1.62277e-005 ]
 885 : [ 1.55413e-005 ]
 886 : [ 1.57994e-005 ]
 887 : [ 1.6634e-005  ]
 888 : [ 1.63632e-005 ]
 889 : [ 1.57223e-005 ]
 890 : [ 1.58463e-005 ]
 891 : [ 1.64576e-005 ]
 892 : [ 1.60398e-005 ]
 893 : [ 1.61849e-005 ]
 894 : [ 1.55215e-005 ]
 895 : [ 1.56577e-005 ]
 896 : [ 1.59593e-005 ]
 897 : [ 1.59198e-005 ]
 898 : [ 1.62293e-005 ]
 899 : [ 1.66167e-005 ]
 900 : [ 1.66723e-005 ]
 901 : [ 1.64303e-005 ]
 902 : [ 1.61337e-005 ]
 903 : [ 1.61501e-005 ]
 904 : [ 1.62361e-005 ]
 905 : [ 1.62399e-005 ]
 906 : [ 1.64598e-005 ]
 907 : [ 1.62762e-005 ]
 908 : [ 1.60906e-005 ]
 909 : [ 1.64311e-005 ]
 910 : [ 1.60174e-005 ]
 911 : [ 1.60134e-005 ]
 912 : [ 1.64496e-005 ]
 913 : [ 1.58127e-005 ]
 914 : [ 1.57273e-005 ]
 915 : [ 1.61705e-005 ]
 916 : [ 1.61097e-005 ]
 917 : [ 1.63773e-005 ]
 918 : [ 1.5655e-005  ]
 919 : [ 1.59352e-005 ]
 920 : [ 1.65507e-005 ]
 921 : [ 1.57542e-005 ]
 922 : [ 1.63254e-005 ]
 923 : [ 1.59789e-005 ]
 924 : [ 1.62025e-005 ]
 925 : [ 1.58049e-005 ]
 926 : [ 1.63488e-005 ]
 927 : [ 1.61701e-005 ]
 928 : [ 1.59834e-005 ]
 929 : [ 1.64967e-005 ]
 930 : [ 1.63342e-005 ]
 931 : [ 1.64314e-005 ]
 932 : [ 1.67391e-005 ]
 933 : [ 1.63519e-005 ]
 934 : [ 1.62883e-005 ]
 935 : [ 1.64665e-005 ]
 936 : [ 1.59088e-005 ]
 937 : [ 1.64328e-005 ]
 938 : [ 1.61159e-005 ]
 939 : [ 1.59222e-005 ]
 940 : [ 1.6694e-005  ]
 941 : [ 1.61993e-005 ]
 942 : [ 1.63215e-005 ]
 943 : [ 1.59772e-005 ]
 944 : [ 1.66114e-005 ]
 945 : [ 1.66473e-005 ]
 946 : [ 1.62624e-005 ]
 947 : [ 1.6424e-005  ]
 948 : [ 1.56579e-005 ]
 949 : [ 1.6647e-005  ]
 950 : [ 1.61968e-005 ]
 951 : [ 1.6358e-005  ]
 952 : [ 1.57203e-005 ]
 953 : [ 1.66508e-005 ]
 954 : [ 1.57628e-005 ]
 955 : [ 1.64752e-005 ]
 956 : [ 1.6381e-005  ]
 957 : [ 1.61579e-005 ]
 958 : [ 1.65532e-005 ]
 959 : [ 1.66775e-005 ]
 960 : [ 1.6077e-005  ]
 961 : [ 1.64829e-005 ]
 962 : [ 1.62025e-005 ]
 963 : [ 1.59455e-005 ]
 964 : [ 1.62741e-005 ]
 965 : [ 1.66883e-005 ]
 966 : [ 1.57933e-005 ]
 967 : [ 1.57155e-005 ]
 968 : [ 1.58293e-005 ]
 969 : [ 1.60812e-005 ]
 970 : [ 1.65897e-005 ]
 971 : [ 1.66132e-005 ]
 972 : [ 1.59366e-005 ]
 973 : [ 1.61282e-005 ]
 974 : [ 1.58838e-005 ]
 975 : [ 1.5785e-005  ]
 976 : [ 1.60598e-005 ]
 977 : [ 1.58537e-005 ]
 978 : [ 1.65485e-005 ]
 979 : [ 1.59916e-005 ]
 980 : [ 1.59077e-005 ]
 981 : [ 1.66563e-005 ]
 982 : [ 1.6255e-005  ]
 983 : [ 1.62173e-005 ]
 984 : [ 1.63276e-005 ]
 985 : [ 1.64254e-005 ]
 986 : [ 1.57453e-005 ]
 987 : [ 1.62243e-005 ]
 988 : [ 1.57622e-005 ]
 989 : [ 1.65148e-005 ]
 990 : [ 1.64154e-005 ]
 991 : [ 1.65724e-005 ]
 992 : [ 1.64046e-005 ]
 993 : [ 1.65273e-005 ]
 994 : [ 1.58415e-005 ]
 995 : [ 1.66388e-005 ]
 996 : [ 1.60887e-005 ]
 997 : [ 1.60225e-005 ]
 998 : [ 1.63121e-005 ]
 999 : [ 1.57093e-005 ]
1000 : [ 1.64325e-005 ]
1001 : [ 1.60719e-005 ]
1002 : [ 1.6597e-005  ]
1003 : [ 1.66475e-005 ]
1004 : [ 1.57091e-005 ]
1005 : [ 1.57344e-005 ]
1006 : [ 1.61074e-005 ]
1007 : [ 1.61746e-005 ]
1008 : [ 1.65655e-005 ]
1009 : [ 1.61031e-005 ]
1010 : [ 1.66728e-005 ]
1011 : [ 1.59662e-005 ]
1012 : [ 1.58655e-005 ]
1013 : [ 1.55743e-005 ]
1014 : [ 1.6679e-005  ]
1015 : [ 1.66935e-005 ]
1016 : [ 1.59893e-005 ]
1017 : [ 1.6138e-005  ]
1018 : [ 1.59535e-005 ]
1019 : [ 1.61247e-005 ]
1020 : [ 1.60398e-005 ]
1021 : [ 1.651e-005   ]
1022 : [ 1.65224e-005 ]
1023 : [ 1.5614e-005  ]
1024 : [ 1.64112e-005 ]
1025 : [ 1.57666e-005 ]
1026 : [ 1.61631e-005 ]
1027 : [ 1.61604e-005 ]
1028 : [ 1.64138e-005 ]
1029 : [ 1.6392e-005  ]
1030 : [ 1.6406e-005  ]
1031 : [ 1.62796e-005 ]
1032 : [ 1.61248e-005 ]
1033 : [ 1.66636e-005 ]
1034 : [ 1.66333e-005 ]
1035 : [ 1.59596e-005 ]
1036 : [ 1.57025e-005 ]
1037 : [ 1.58465e-005 ]
1038 : [ 1.66615e-005 ]
1039 : [ 1.63654e-005 ]
1040 : [ 1.56928e-005 ]
1041 : [ 1.60207e-005 ]
1042 : [ 1.63621e-005 ]
1043 : [ 1.55932e-005 ]
1044 : [ 1.64152e-005 ]
1045 : [ 1.63373e-005 ]
1046 : [ 1.61602e-005 ]
1047 : [ 1.58695e-005 ]
1048 : [ 1.58354e-005 ]
1049 : [ 1.58422e-005 ]
1050 : [ 1.5737e-005  ]
1051 : [ 1.58524e-005 ]
1052 : [ 1.63895e-005 ]
1053 : [ 1.65747e-005 ]
1054 : [ 1.6563e-005  ]
1055 : [ 1.65203e-005 ]
1056 : [ 1.63618e-005 ]
1057 : [ 1.57335e-005 ]
1058 : [ 1.64333e-005 ]
1059 : [ 1.65178e-005 ]
1060 : [ 1.61052e-005 ]
1061 : [ 1.61088e-005 ]
1062 : [ 1.59364e-005 ]
1063 : [ 1.58599e-005 ]
1064 : [ 1.66523e-005 ]
1065 : [ 1.58428e-005 ]
1066 : [ 1.65226e-005 ]
1067 : [ 1.62055e-005 ]
1068 : [ 1.64711e-005 ]
1069 : [ 1.60309e-005 ]
1070 : [ 1.67127e-005 ]
1071 : [ 1.63415e-005 ]
1072 : [ 1.64705e-005 ]
1073 : [ 1.64685e-005 ]
1074 : [ 1.60423e-005 ]
1075 : [ 1.6048e-005  ]
1076 : [ 1.67301e-005 ]
1077 : [ 1.56969e-005 ]
1078 : [ 1.58018e-005 ]
1079 : [ 1.59553e-005 ]
1080 : [ 1.59573e-005 ]
1081 : [ 1.61131e-005 ]
1082 : [ 1.55389e-005 ]
1083 : [ 1.66079e-005 ]
1084 : [ 1.59566e-005 ]
1085 : [ 1.62202e-005 ]
1086 : [ 1.60058e-005 ]
1087 : [ 1.61441e-005 ]
1088 : [ 1.67087e-005 ]
1089 : [ 1.65772e-005 ]
1090 : [ 1.58524e-005 ]
1091 : [ 1.59845e-005 ]
1092 : [ 1.59769e-005 ]
1093 : [ 1.64786e-005 ]
1094 : [ 1.60738e-005 ]
1095 : [ 1.63149e-005 ]
1096 : [ 1.5788e-005  ]
1097 : [ 1.56356e-005 ]
1098 : [ 1.65431e-005 ]
1099 : [ 1.65403e-005 ]
1100 : [ 1.6451e-005  ]
1101 : [ 1.598e-005   ]
1102 : [ 1.67091e-005 ]
1103 : [ 1.62767e-005 ]
1104 : [ 1.62875e-005 ]
1105 : [ 1.58642e-005 ]
1106 : [ 1.63688e-005 ]
1107 : [ 1.57258e-005 ]
1108 : [ 1.58879e-005 ]
1109 : [ 1.65995e-005 ]
1110 : [ 1.62036e-005 ]
1111 : [ 1.64332e-005 ]
1112 : [ 1.5987e-005  ]
1113 : [ 1.63281e-005 ]
1114 : [ 1.64543e-005 ]
1115 : [ 1.59568e-005 ]
1116 : [ 1.62388e-005 ]
1117 : [ 1.57499e-005 ]
1118 : [ 1.65612e-005 ]
1119 : [ 1.58984e-005 ]
1120 : [ 1.67245e-005 ]
1121 : [ 1.63556e-005 ]
1122 : [ 1.59401e-005 ]
1123 : [ 1.67045e-005 ]
1124 : [ 1.62144e-005 ]
1125 : [ 1.64229e-005 ]
1126 : [ 1.57854e-005 ]
1127 : [ 1.56057e-005 ]
1128 : [ 1.60325e-005 ]
1129 : [ 1.65686e-005 ]
1130 : [ 1.58061e-005 ]
1131 : [ 1.64968e-005 ]
1132 : [ 1.59774e-005 ]
1133 : [ 1.5957e-005  ]
1134 : [ 1.62486e-005 ]
1135 : [ 1.58534e-005 ]
1136 : [ 1.59503e-005 ]
1137 : [ 1.66437e-005 ]
1138 : [ 1.58694e-005 ]
1139 : [ 1.6577e-005  ]
1140 : [ 1.59658e-005 ]
1141 : [ 1.61158e-005 ]
1142 : [ 1.67657e-005 ]
1143 : [ 1.63977e-005 ]
1144 : [ 1.66969e-005 ]
1145 : [ 1.62051e-005 ]
1146 : [ 1.56926e-005 ]
1147 : [ 1.57827e-005 ]
1148 : [ 1.58564e-005 ]
1149 : [ 1.65489e-005 ]
1150 : [ 1.61698e-005 ]
1151 : [ 1.66654e-005 ]
1152 : [ 1.59623e-005 ]
1153 : [ 1.66251e-005 ]
1154 : [ 1.61215e-005 ]
1155 : [ 1.63228e-005 ]
1156 : [ 1.63143e-005 ]
1157 : [ 1.59162e-005 ]
1158 : [ 1.56637e-005 ]
1159 : [ 1.60232e-005 ]
1160 : [ 1.57565e-005 ]
1161 : [ 1.58889e-005 ]
1162 : [ 1.62754e-005 ]
1163 : [ 1.65934e-005 ]
1164 : [ 1.60931e-005 ]
1165 : [ 1.62977e-005 ]
1166 : [ 1.67197e-005 ]
1167 : [ 1.6404e-005  ]
1168 : [ 1.64133e-005 ]
1169 : [ 1.66201e-005 ]
1170 : [ 1.57938e-005 ]
1171 : [ 1.66335e-005 ]
1172 : [ 1.60211e-005 ]
1173 : [ 1.59502e-005 ]
1174 : [ 1.57178e-005 ]
1175 : [ 1.62237e-005 ]
1176 : [ 1.62824e-005 ]
1177 : [ 1.5711e-005  ]
1178 : [ 1.67618e-005 ]
1179 : [ 1.60464e-005 ]
1180 : [ 1.59766e-005 ]
1181 : [ 1.5777e-005  ]
1182 : [ 1.58591e-005 ]
1183 : [ 1.64176e-005 ]
1184 : [ 1.60769e-005 ]
1185 : [ 1.63131e-005 ]
1186 : [ 1.65479e-005 ]
1187 : [ 1.62952e-005 ]
1188 : [ 1.57466e-005 ]
1189 : [ 1.65126e-005 ]
1190 : [ 1.64748e-005 ]
1191 : [ 1.659e-005   ]
1192 : [ 1.5994e-005  ]
1193 : [ 1.64528e-005 ]
1194 : [ 1.61866e-005 ]
1195 : [ 1.60403e-005 ]
1196 : [ 1.61671e-005 ]
1197 : [ 1.67958e-005 ]
1198 : [ 1.67343e-005 ]
1199 : [ 1.60545e-005 ]
1200 : [ 1.63912e-005 ]
1201 : [ 1.66972e-005 ]
1202 : [ 1.65932e-005 ]
1203 : [ 1.60138e-005 ]
1204 : [ 1.61331e-005 ]
1205 : [ 1.66542e-005 ]
1206 : [ 1.66338e-005 ]
1207 : [ 1.60419e-005 ]
1208 : [ 1.62833e-005 ]
1209 : [ 1.63206e-005 ]
1210 : [ 1.66983e-005 ]
1211 : [ 1.58244e-005 ]
1212 : [ 1.61044e-005 ]
1213 : [ 1.62697e-005 ]
1214 : [ 1.6616e-005  ]
1215 : [ 1.63989e-005 ]
1216 : [ 1.63089e-005 ]
1217 : [ 1.661e-005   ]
1218 : [ 1.59594e-005 ]
1219 : [ 1.60118e-005 ]
1220 : [ 1.63176e-005 ]
1221 : [ 1.60462e-005 ]
1222 : [ 1.61939e-005 ]
1223 : [ 1.58469e-005 ]
1224 : [ 1.59038e-005 ]
1225 : [ 1.58339e-005 ]
1226 : [ 1.66912e-005 ]
1227 : [ 1.65198e-005 ]
1228 : [ 1.57548e-005 ]
1229 : [ 1.62418e-005 ]
1230 : [ 1.56817e-005 ]
1231 : [ 1.60819e-005 ]
1232 : [ 1.59908e-005 ]
1233 : [ 1.59414e-005 ]
1234 : [ 1.62356e-005 ]
1235 : [ 1.66868e-005 ]
1236 : [ 1.6136e-005  ]
1237 : [ 1.66254e-005 ]
1238 : [ 1.62634e-005 ]
1239 : [ 1.55777e-005 ]
1240 : [ 1.63453e-005 ]
1241 : [ 1.58298e-005 ]
1242 : [ 1.67172e-005 ]
1243 : [ 1.66926e-005 ]
1244 : [ 1.5895e-005  ]
1245 : [ 1.61346e-005 ]
1246 : [ 1.66737e-005 ]
1247 : [ 1.62752e-005 ]
1248 : [ 1.63962e-005 ]
1249 : [ 1.67343e-005 ]
1250 : [ 1.65667e-005 ]
1251 : [ 1.5982e-005  ]
1252 : [ 1.57637e-005 ]
1253 : [ 1.59758e-005 ]
1254 : [ 1.66044e-005 ]
1255 : [ 1.6649e-005  ]
1256 : [ 1.63811e-005 ]
1257 : [ 1.55788e-005 ]
1258 : [ 1.57569e-005 ]
1259 : [ 1.62462e-005 ]
1260 : [ 1.65762e-005 ]
1261 : [ 1.67668e-005 ]
1262 : [ 1.60329e-005 ]
1263 : [ 1.55837e-005 ]
1264 : [ 1.56818e-005 ]
1265 : [ 1.59605e-005 ]
1266 : [ 1.61733e-005 ]
1267 : [ 1.59969e-005 ]
1268 : [ 1.64036e-005 ]
1269 : [ 1.62343e-005 ]
1270 : [ 1.65136e-005 ]
1271 : [ 1.604e-005   ]
1272 : [ 1.5808e-005  ]
1273 : [ 1.65021e-005 ]
1274 : [ 1.61354e-005 ]
1275 : [ 1.6044e-005  ]
1276 : [ 1.66441e-005 ]
1277 : [ 1.60974e-005 ]
1278 : [ 1.62217e-005 ]
1279 : [ 1.60024e-005 ]
1280 : [ 1.61884e-005 ]
1281 : [ 1.63553e-005 ]
1282 : [ 1.65634e-005 ]
1283 : [ 1.65942e-005 ]
1284 : [ 1.65066e-005 ]
1285 : [ 1.65831e-005 ]
1286 : [ 1.64018e-005 ]
1287 : [ 1.59444e-005 ]
1288 : [ 1.6271e-005  ]
1289 : [ 1.6059e-005  ]
1290 : [ 1.61587e-005 ]
1291 : [ 1.62319e-005 ]
1292 : [ 1.58645e-005 ]
1293 : [ 1.59505e-005 ]
1294 : [ 1.56424e-005 ]
1295 : [ 1.61882e-005 ]
1296 : [ 1.65476e-005 ]
1297 : [ 1.58924e-005 ]
1298 : [ 1.66814e-005 ]
1299 : [ 1.64033e-005 ]
1300 : [ 1.65756e-005 ]
1301 : [ 1.60398e-005 ]
1302 : [ 1.66679e-005 ]
1303 : [ 1.66293e-005 ]
1304 : [ 1.58997e-005 ]
1305 : [ 1.60268e-005 ]
1306 : [ 1.61499e-005 ]
1307 : [ 1.62438e-005 ]
1308 : [ 1.63635e-005 ]
1309 : [ 1.65413e-005 ]
1310 : [ 1.59159e-005 ]
1311 : [ 1.65793e-005 ]
1312 : [ 1.59775e-005 ]
1313 : [ 1.60229e-005 ]
1314 : [ 1.6016e-005  ]
1315 : [ 1.59719e-005 ]
1316 : [ 1.60485e-005 ]
1317 : [ 1.63342e-005 ]
1318 : [ 1.62208e-005 ]
1319 : [ 1.64423e-005 ]
1320 : [ 1.60099e-005 ]
1321 : [ 1.61259e-005 ]
1322 : [ 1.60314e-005 ]
1323 : [ 1.58287e-005 ]
1324 : [ 1.54618e-005 ]
1325 : [ 1.57094e-005 ]
1326 : [ 1.66009e-005 ]
1327 : [ 1.62287e-005 ]
1328 : [ 1.62664e-005 ]
1329 : [ 1.59163e-005 ]
1330 : [ 1.62664e-005 ]
1331 : [ 1.63711e-005 ]
1332 : [ 1.66252e-005 ]
1333 : [ 1.59206e-005 ]
1334 : [ 1.65251e-005 ]
1335 : [ 1.59765e-005 ]
1336 : [ 1.58063e-005 ]
1337 : [ 1.59993e-005 ]
1338 : [ 1.64223e-005 ]
1339 : [ 1.59913e-005 ]
1340 : [ 1.56451e-005 ]
1341 : [ 1.64549e-005 ]
1342 : [ 1.57245e-005 ]
1343 : [ 1.6083e-005  ]
1344 : [ 1.63065e-005 ]
1345 : [ 1.65451e-005 ]
1346 : [ 1.55143e-005 ]
1347 : [ 1.67127e-005 ]
1348 : [ 1.61655e-005 ]
1349 : [ 1.60726e-005 ]
1350 : [ 1.6516e-005  ]
1351 : [ 1.59957e-005 ]
1352 : [ 1.68097e-005 ]
1353 : [ 1.6303e-005  ]
1354 : [ 1.57355e-005 ]
1355 : [ 1.60968e-005 ]
1356 : [ 1.64959e-005 ]
1357 : [ 1.61556e-005 ]
1358 : [ 1.67936e-005 ]
1359 : [ 1.59311e-005 ]
1360 : [ 1.64401e-005 ]
1361 : [ 1.63011e-005 ]
1362 : [ 1.61926e-005 ]
1363 : [ 1.65719e-005 ]
1364 : [ 1.57586e-005 ]
1365 : [ 1.64032e-005 ]
1366 : [ 1.62776e-005 ]
1367 : [ 1.59342e-005 ]
1368 : [ 1.65162e-005 ]
1369 : [ 1.63754e-005 ]
1370 : [ 1.59783e-005 ]
1371 : [ 1.63593e-005 ]
1372 : [ 1.5866e-005  ]
1373 : [ 1.63735e-005 ]
1374 : [ 1.60441e-005 ]
1375 : [ 1.632e-005   ]
1376 : [ 1.65554e-005 ]
1377 : [ 1.57237e-005 ]
1378 : [ 1.59759e-005 ]
1379 : [ 1.61371e-005 ]
1380 : [ 1.57427e-005 ]
1381 : [ 1.61191e-005 ]
1382 : [ 1.58704e-005 ]
1383 : [ 1.62853e-005 ]
1384 : [ 1.64311e-005 ]
1385 : [ 1.5728e-005  ]
1386 : [ 1.58849e-005 ]
1387 : [ 1.63768e-005 ]
1388 : [ 1.62278e-005 ]
1389 : [ 1.62171e-005 ]
1390 : [ 1.6255e-005  ]
1391 : [ 1.5879e-005  ]
1392 : [ 1.61458e-005 ]
1393 : [ 1.56231e-005 ]
1394 : [ 1.66588e-005 ]
1395 : [ 1.62047e-005 ]
1396 : [ 1.62121e-005 ]
1397 : [ 1.59036e-005 ]
1398 : [ 1.64222e-005 ]
1399 : [ 1.65927e-005 ]
1400 : [ 1.63689e-005 ]
1401 : [ 1.66455e-005 ]
1402 : [ 1.63858e-005 ]
1403 : [ 1.55945e-005 ]
1404 : [ 1.63674e-005 ]
1405 : [ 1.59398e-005 ]
1406 : [ 1.57405e-005 ]
1407 : [ 1.5786e-005  ]
1408 : [ 1.65527e-005 ]
1409 : [ 1.62472e-005 ]
1410 : [ 1.56871e-005 ]
1411 : [ 1.67542e-005 ]
1412 : [ 1.63716e-005 ]
1413 : [ 1.56452e-005 ]
1414 : [ 1.64357e-005 ]
1415 : [ 1.56504e-005 ]
1416 : [ 1.68059e-005 ]
1417 : [ 1.56815e-005 ]
1418 : [ 1.64517e-005 ]
1419 : [ 1.67292e-005 ]
1420 : [ 1.59604e-005 ]
1421 : [ 1.6334e-005  ]
1422 : [ 1.64976e-005 ]
1423 : [ 1.66778e-005 ]
1424 : [ 1.58151e-005 ]
1425 : [ 1.64409e-005 ]
1426 : [ 1.62853e-005 ]
1427 : [ 1.64103e-005 ]
1428 : [ 1.61577e-005 ]
1429 : [ 1.62248e-005 ]
1430 : [ 1.59605e-005 ]
1431 : [ 1.56839e-005 ]
1432 : [ 1.62503e-005 ]
1433 : [ 1.66046e-005 ]
1434 : [ 1.63196e-005 ]
1435 : [ 1.66772e-005 ]
1436 : [ 1.65989e-005 ]
1437 : [ 1.58586e-005 ]
1438 : [ 1.65408e-005 ]
1439 : [ 1.57927e-005 ]
1440 : [ 1.66704e-005 ]
1441 : [ 1.57726e-005 ]
1442 : [ 1.66271e-005 ]
1443 : [ 1.67229e-005 ]
1444 : [ 1.59457e-005 ]
1445 : [ 1.62295e-005 ]
1446 : [ 1.59374e-005 ]
1447 : [ 1.58608e-005 ]
1448 : [ 1.64274e-005 ]
1449 : [ 1.59337e-005 ]
1450 : [ 1.57735e-005 ]
1451 : [ 1.60291e-005 ]
1452 : [ 1.68152e-005 ]
1453 : [ 1.62706e-005 ]
1454 : [ 1.60864e-005 ]
1455 : [ 1.61665e-005 ]
1456 : [ 1.65591e-005 ]
1457 : [ 1.58949e-005 ]
1458 : [ 1.61347e-005 ]
1459 : [ 1.58569e-005 ]
1460 : [ 1.57715e-005 ]
1461 : [ 1.6103e-005  ]
1462 : [ 1.63298e-005 ]
1463 : [ 1.57376e-005 ]
1464 : [ 1.57101e-005 ]
1465 : [ 1.56661e-005 ]
1466 : [ 1.63186e-005 ]
1467 : [ 1.62905e-005 ]
1468 : [ 1.55637e-005 ]
1469 : [ 1.64666e-005 ]
1470 : [ 1.62669e-005 ]
1471 : [ 1.66284e-005 ]
1472 : [ 1.67197e-005 ]
1473 : [ 1.67085e-005 ]
1474 : [ 1.59262e-005 ]
1475 : [ 1.62115e-005 ]
1476 : [ 1.65577e-005 ]
1477 : [ 1.62185e-005 ]
1478 : [ 1.6027e-005  ]
1479 : [ 1.61457e-005 ]
1480 : [ 1.64364e-005 ]
1481 : [ 1.57807e-005 ]
1482 : [ 1.61087e-005 ]
1483 : [ 1.59911e-005 ]
1484 : [ 1.59485e-005 ]
1485 : [ 1.61853e-005 ]
1486 : [ 1.61035e-005 ]
1487 : [ 1.67621e-005 ]
1488 : [ 1.61965e-005 ]
1489 : [ 1.59981e-005 ]
1490 : [ 1.64156e-005 ]
1491 : [ 1.58732e-005 ]
1492 : [ 1.5982e-005  ]
1493 : [ 1.59418e-005 ]
1494 : [ 1.56068e-005 ]
1495 : [ 1.6477e-005  ]
1496 : [ 1.57203e-005 ]
1497 : [ 1.6724e-005  ]
1498 : [ 1.59525e-005 ]
1499 : [ 1.6315e-005  ]
1500 : [ 1.59769e-005 ]
1501 : [ 1.63071e-005 ]
1502 : [ 1.64877e-005 ]
1503 : [ 1.6276e-005  ]
1504 : [ 1.66665e-005 ]
1505 : [ 1.64546e-005 ]
1506 : [ 1.63697e-005 ]
1507 : [ 1.63976e-005 ]
1508 : [ 1.57235e-005 ]
1509 : [ 1.62514e-005 ]
1510 : [ 1.65385e-005 ]
1511 : [ 1.64782e-005 ]
1512 : [ 1.64442e-005 ]
1513 : [ 1.63737e-005 ]
1514 : [ 1.62822e-005 ]
1515 : [ 1.57058e-005 ]
1516 : [ 1.64205e-005 ]
1517 : [ 1.576e-005   ]
1518 : [ 1.59455e-005 ]
1519 : [ 1.56571e-005 ]
1520 : [ 1.66342e-005 ]
1521 : [ 1.60095e-005 ]
1522 : [ 1.6491e-005  ]
1523 : [ 1.60278e-005 ]
1524 : [ 1.62112e-005 ]
1525 : [ 1.66136e-005 ]
1526 : [ 1.59057e-005 ]
1527 : [ 1.64596e-005 ]
1528 : [ 1.6609e-005  ]
1529 : [ 1.6491e-005  ]
1530 : [ 1.66047e-005 ]
1531 : [ 1.58552e-005 ]
1532 : [ 1.57724e-005 ]
1533 : [ 1.5959e-005  ]
1534 : [ 1.61687e-005 ]
1535 : [ 1.59457e-005 ]
1536 : [ 1.6608e-005  ]
1537 : [ 1.62238e-005 ]
1538 : [ 1.61522e-005 ]
1539 : [ 1.56513e-005 ]
1540 : [ 1.60041e-005 ]
1541 : [ 1.63003e-005 ]
1542 : [ 1.65494e-005 ]
1543 : [ 1.57615e-005 ]
1544 : [ 1.54916e-005 ]
1545 : [ 1.5701e-005  ]
1546 : [ 1.55271e-005 ]
1547 : [ 1.5917e-005  ]
1548 : [ 1.64001e-005 ]
1549 : [ 1.59264e-005 ]
1550 : [ 1.6147e-005  ]
1551 : [ 1.59115e-005 ]
1552 : [ 1.63247e-005 ]
1553 : [ 1.65279e-005 ]
1554 : [ 1.64056e-005 ]
1555 : [ 1.62838e-005 ]
1556 : [ 1.55318e-005 ]
1557 : [ 1.63747e-005 ]
1558 : [ 1.5629e-005  ]
1559 : [ 1.5664e-005  ]
1560 : [ 1.60197e-005 ]
1561 : [ 1.60342e-005 ]
1562 : [ 1.65362e-005 ]
1563 : [ 1.55527e-005 ]
1564 : [ 1.59484e-005 ]
1565 : [ 1.63006e-005 ]
1566 : [ 1.56617e-005 ]
1567 : [ 1.60306e-005 ]
1568 : [ 1.58655e-005 ]
1569 : [ 1.6141e-005  ]
1570 : [ 1.55814e-005 ]
1571 : [ 1.66864e-005 ]
1572 : [ 1.66292e-005 ]
1573 : [ 1.63534e-005 ]
1574 : [ 1.62561e-005 ]
1575 : [ 1.62987e-005 ]
1576 : [ 1.66054e-005 ]
1577 : [ 1.61559e-005 ]
1578 : [ 1.62649e-005 ]
1579 : [ 1.64176e-005 ]
1580 : [ 1.6437e-005  ]
1581 : [ 1.65851e-005 ]
1582 : [ 1.64776e-005 ]
1583 : [ 1.66292e-005 ]
1584 : [ 1.68089e-005 ]
1585 : [ 1.6305e-005  ]
1586 : [ 1.62806e-005 ]
1587 : [ 1.58989e-005 ]
1588 : [ 1.63036e-005 ]
1589 : [ 1.57455e-005 ]
1590 : [ 1.57729e-005 ]
1591 : [ 1.586e-005   ]
1592 : [ 1.60997e-005 ]
1593 : [ 1.65039e-005 ]
1594 : [ 1.64409e-005 ]
1595 : [ 1.61862e-005 ]
1596 : [ 1.63241e-005 ]
1597 : [ 1.57264e-005 ]
1598 : [ 1.62262e-005 ]
1599 : [ 1.61254e-005 ]
1600 : [ 1.65486e-005 ]
1601 : [ 1.63342e-005 ]
1602 : [ 1.58151e-005 ]
1603 : [ 1.59998e-005 ]
1604 : [ 1.60189e-005 ]
1605 : [ 1.66946e-005 ]
1606 : [ 1.63981e-005 ]
1607 : [ 1.615e-005   ]
1608 : [ 1.58022e-005 ]
1609 : [ 1.56734e-005 ]
1610 : [ 1.63403e-005 ]
1611 : [ 1.61794e-005 ]
1612 : [ 1.62916e-005 ]
1613 : [ 1.67296e-005 ]
1614 : [ 1.6231e-005  ]
1615 : [ 1.64835e-005 ]
1616 : [ 1.57581e-005 ]
1617 : [ 1.64195e-005 ]
1618 : [ 1.64643e-005 ]
1619 : [ 1.56789e-005 ]
1620 : [ 1.60779e-005 ]
1621 : [ 1.6457e-005  ]
1622 : [ 1.62855e-005 ]
1623 : [ 1.63546e-005 ]
1624 : [ 1.61686e-005 ]
1625 : [ 1.66832e-005 ]
1626 : [ 1.59559e-005 ]
1627 : [ 1.65756e-005 ]
1628 : [ 1.58072e-005 ]
1629 : [ 1.67762e-005 ]
1630 : [ 1.59986e-005 ]
1631 : [ 1.63706e-005 ]
1632 : [ 1.6474e-005  ]
1633 : [ 1.65883e-005 ]
1634 : [ 1.61398e-005 ]
1635 : [ 1.66846e-005 ]
1636 : [ 1.66178e-005 ]
1637 : [ 1.66437e-005 ]
1638 : [ 1.56229e-005 ]
1639 : [ 1.6093e-005  ]
1640 : [ 1.65365e-005 ]
1641 : [ 1.67147e-005 ]
1642 : [ 1.64678e-005 ]
1643 : [ 1.55177e-005 ]
1644 : [ 1.65296e-005 ]
1645 : [ 1.6416e-005  ]
1646 : [ 1.5694e-005  ]
1647 : [ 1.62095e-005 ]
1648 : [ 1.6251e-005  ]
1649 : [ 1.62384e-005 ]
1650 : [ 1.58866e-005 ]
1651 : [ 1.6456e-005  ]
1652 : [ 1.6556e-005  ]
1653 : [ 1.66738e-005 ]
1654 : [ 1.62241e-005 ]
1655 : [ 1.5808e-005  ]
1656 : [ 1.65189e-005 ]
1657 : [ 1.60577e-005 ]
1658 : [ 1.58093e-005 ]
1659 : [ 1.60187e-005 ]
1660 : [ 1.60778e-005 ]
1661 : [ 1.67352e-005 ]
1662 : [ 1.66862e-005 ]
1663 : [ 1.62625e-005 ]
1664 : [ 1.5686e-005  ]
1665 : [ 1.6792e-005  ]
1666 : [ 1.60108e-005 ]
1667 : [ 1.59409e-005 ]
1668 : [ 1.65996e-005 ]
1669 : [ 1.62655e-005 ]
1670 : [ 1.66077e-005 ]
1671 : [ 1.59277e-005 ]
1672 : [ 1.65402e-005 ]
1673 : [ 1.61964e-005 ]
1674 : [ 1.61719e-005 ]
1675 : [ 1.64905e-005 ]
1676 : [ 1.57572e-005 ]
1677 : [ 1.6439e-005  ]
1678 : [ 1.65772e-005 ]
1679 : [ 1.61672e-005 ]
1680 : [ 1.66398e-005 ]
1681 : [ 1.65143e-005 ]
1682 : [ 1.62108e-005 ]
1683 : [ 1.57759e-005 ]
1684 : [ 1.59478e-005 ]
1685 : [ 1.67172e-005 ]
1686 : [ 1.629e-005   ]
1687 : [ 1.66022e-005 ]
1688 : [ 1.61402e-005 ]
1689 : [ 1.55368e-005 ]
1690 : [ 1.56223e-005 ]
1691 : [ 1.6146e-005  ]
1692 : [ 1.5948e-005  ]
1693 : [ 1.67426e-005 ]
1694 : [ 1.61432e-005 ]
1695 : [ 1.59247e-005 ]
1696 : [ 1.5884e-005  ]
1697 : [ 1.66385e-005 ]
1698 : [ 1.63815e-005 ]
1699 : [ 1.62306e-005 ]
1700 : [ 1.63439e-005 ]
1701 : [ 1.64193e-005 ]
1702 : [ 1.64665e-005 ]
1703 : [ 1.6433e-005  ]
1704 : [ 1.67573e-005 ]
1705 : [ 1.62159e-005 ]
1706 : [ 1.57806e-005 ]
1707 : [ 1.5928e-005  ]
1708 : [ 1.56585e-005 ]
1709 : [ 1.55058e-005 ]
1710 : [ 1.60451e-005 ]
1711 : [ 1.64692e-005 ]
1712 : [ 1.66149e-005 ]
1713 : [ 1.584e-005   ]
1714 : [ 1.64051e-005 ]
1715 : [ 1.6594e-005  ]
1716 : [ 1.66046e-005 ]
1717 : [ 1.64448e-005 ]
1718 : [ 1.5708e-005  ]
1719 : [ 1.6703e-005  ]
1720 : [ 1.59657e-005 ]
1721 : [ 1.64056e-005 ]
1722 : [ 1.66492e-005 ]
1723 : [ 1.64361e-005 ]
1724 : [ 1.62145e-005 ]
1725 : [ 1.6422e-005  ]
1726 : [ 1.63431e-005 ]
1727 : [ 1.59798e-005 ]
1728 : [ 1.66157e-005 ]
1729 : [ 1.66339e-005 ]
1730 : [ 1.60223e-005 ]
1731 : [ 1.63312e-005 ]
1732 : [ 1.61002e-005 ]
1733 : [ 1.61694e-005 ]
1734 : [ 1.63259e-005 ]
1735 : [ 1.63043e-005 ]
1736 : [ 1.58252e-005 ]
1737 : [ 1.66084e-005 ]
1738 : [ 1.55659e-005 ]
1739 : [ 1.65789e-005 ]
1740 : [ 1.59191e-005 ]
1741 : [ 1.61168e-005 ]
1742 : [ 1.6008e-005  ]
1743 : [ 1.62518e-005 ]
1744 : [ 1.58986e-005 ]
1745 : [ 1.63164e-005 ]
1746 : [ 1.6506e-005  ]
1747 : [ 1.59798e-005 ]
1748 : [ 1.59059e-005 ]
1749 : [ 1.60514e-005 ]
1750 : [ 1.65568e-005 ]
1751 : [ 1.57448e-005 ]
1752 : [ 1.63363e-005 ]
1753 : [ 1.62583e-005 ]
1754 : [ 1.60624e-005 ]
1755 : [ 1.58428e-005 ]
1756 : [ 1.63721e-005 ]
1757 : [ 1.63786e-005 ]
1758 : [ 1.58255e-005 ]
1759 : [ 1.64611e-005 ]
1760 : [ 1.5619e-005  ]
1761 : [ 1.68064e-005 ]
1762 : [ 1.66167e-005 ]
1763 : [ 1.65077e-005 ]
1764 : [ 1.58295e-005 ]
1765 : [ 1.67765e-005 ]
1766 : [ 1.63328e-005 ]
1767 : [ 1.6763e-005  ]
1768 : [ 1.59321e-005 ]
1769 : [ 1.66901e-005 ]
1770 : [ 1.66483e-005 ]
1771 : [ 1.64531e-005 ]
1772 : [ 1.61388e-005 ]
1773 : [ 1.56276e-005 ]
1774 : [ 1.56801e-005 ]
1775 : [ 1.61825e-005 ]
1776 : [ 1.63572e-005 ]
1777 : [ 1.68071e-005 ]
1778 : [ 1.58431e-005 ]
1779 : [ 1.58396e-005 ]
1780 : [ 1.65321e-005 ]
1781 : [ 1.66772e-005 ]
1782 : [ 1.60601e-005 ]
1783 : [ 1.56886e-005 ]
1784 : [ 1.63812e-005 ]
1785 : [ 1.64272e-005 ]
1786 : [ 1.59509e-005 ]
1787 : [ 1.6071e-005  ]
1788 : [ 1.67126e-005 ]
1789 : [ 1.58457e-005 ]
1790 : [ 1.67677e-005 ]
1791 : [ 1.67146e-005 ]
1792 : [ 1.65456e-005 ]
1793 : [ 1.5885e-005  ]
1794 : [ 1.65877e-005 ]
1795 : [ 1.62519e-005 ]
1796 : [ 1.57142e-005 ]
1797 : [ 1.57786e-005 ]
1798 : [ 1.63515e-005 ]
1799 : [ 1.59524e-005 ]
1800 : [ 1.59838e-005 ]
1801 : [ 1.61134e-005 ]
1802 : [ 1.63208e-005 ]
1803 : [ 1.59065e-005 ]
1804 : [ 1.66698e-005 ]
1805 : [ 1.60962e-005 ]
1806 : [ 1.6855e-005  ]
1807 : [ 1.65825e-005 ]
1808 : [ 1.59329e-005 ]
1809 : [ 1.60886e-005 ]
1810 : [ 1.66056e-005 ]
1811 : [ 1.62401e-005 ]
1812 : [ 1.62888e-005 ]
1813 : [ 1.57255e-005 ]
1814 : [ 1.57633e-005 ]
1815 : [ 1.56855e-005 ]
1816 : [ 1.64528e-005 ]
1817 : [ 1.57898e-005 ]
1818 : [ 1.63189e-005 ]
1819 : [ 1.5879e-005  ]
1820 : [ 1.62827e-005 ]
1821 : [ 1.61033e-005 ]
1822 : [ 1.64311e-005 ]
1823 : [ 1.59186e-005 ]
1824 : [ 1.66557e-005 ]
1825 : [ 1.66561e-005 ]
1826 : [ 1.65395e-005 ]
1827 : [ 1.66506e-005 ]
1828 : [ 1.61601e-005 ]
1829 : [ 1.60432e-005 ]
1830 : [ 1.60161e-005 ]
1831 : [ 1.6132e-005  ]
1832 : [ 1.56507e-005 ]
1833 : [ 1.66629e-005 ]
1834 : [ 1.58429e-005 ]
1835 : [ 1.62877e-005 ]
1836 : [ 1.65495e-005 ]
1837 : [ 1.58481e-005 ]
1838 : [ 1.65449e-005 ]
1839 : [ 1.58244e-005 ]
1840 : [ 1.64158e-005 ]
1841 : [ 1.59893e-005 ]
1842 : [ 1.623e-005   ]
1843 : [ 1.61949e-005 ]
1844 : [ 1.64273e-005 ]
1845 : [ 1.59169e-005 ]
1846 : [ 1.58131e-005 ]
1847 : [ 1.60357e-005 ]
1848 : [ 1.59181e-005 ]
1849 : [ 1.63942e-005 ]
1850 : [ 1.57913e-005 ]
1851 : [ 1.62379e-005 ]
1852 : [ 1.62683e-005 ]
1853 : [ 1.61446e-005 ]
1854 : [ 1.66563e-005 ]
1855 : [ 1.62501e-005 ]
1856 : [ 1.57904e-005 ]
1857 : [ 1.6515e-005  ]
1858 : [ 1.6355e-005  ]
1859 : [ 1.66125e-005 ]
1860 : [ 1.58709e-005 ]
1861 : [ 1.63868e-005 ]
1862 : [ 1.63545e-005 ]
1863 : [ 1.62199e-005 ]
1864 : [ 1.66321e-005 ]
1865 : [ 1.63536e-005 ]
1866 : [ 1.66262e-005 ]
1867 : [ 1.59043e-005 ]
1868 : [ 1.60046e-005 ]
1869 : [ 1.60296e-005 ]
1870 : [ 1.60417e-005 ]
1871 : [ 1.59446e-005 ]
1872 : [ 1.61368e-005 ]
1873 : [ 1.67449e-005 ]
1874 : [ 1.6387e-005  ]
1875 : [ 1.65583e-005 ]
1876 : [ 1.68497e-005 ]
1877 : [ 1.63461e-005 ]
1878 : [ 1.57852e-005 ]
1879 : [ 1.65029e-005 ]
1880 : [ 1.61805e-005 ]
1881 : [ 1.64907e-005 ]
1882 : [ 1.55305e-005 ]
1883 : [ 1.59252e-005 ]
1884 : [ 1.63872e-005 ]
1885 : [ 1.55451e-005 ]
1886 : [ 1.58919e-005 ]
1887 : [ 1.60638e-005 ]
1888 : [ 1.57643e-005 ]
1889 : [ 1.61313e-005 ]
1890 : [ 1.6362e-005  ]
1891 : [ 1.59458e-005 ]
1892 : [ 1.58459e-005 ]
1893 : [ 1.64214e-005 ]
1894 : [ 1.599e-005   ]
1895 : [ 1.59146e-005 ]
1896 : [ 1.64996e-005 ]
1897 : [ 1.65375e-005 ]
1898 : [ 1.63591e-005 ]
1899 : [ 1.59026e-005 ]
1900 : [ 1.63381e-005 ]
1901 : [ 1.56692e-005 ]
1902 : [ 1.59072e-005 ]
1903 : [ 1.63734e-005 ]
1904 : [ 1.66867e-005 ]
1905 : [ 1.56426e-005 ]
1906 : [ 1.59621e-005 ]
1907 : [ 1.59413e-005 ]
1908 : [ 1.63933e-005 ]
1909 : [ 1.59979e-005 ]
1910 : [ 1.57801e-005 ]
1911 : [ 1.63749e-005 ]
1912 : [ 1.62751e-005 ]
1913 : [ 1.6105e-005  ]
1914 : [ 1.62812e-005 ]
1915 : [ 1.59678e-005 ]
1916 : [ 1.57828e-005 ]
1917 : [ 1.60812e-005 ]
1918 : [ 1.62133e-005 ]
1919 : [ 1.648e-005   ]
1920 : [ 1.59681e-005 ]
1921 : [ 1.59604e-005 ]
1922 : [ 1.65212e-005 ]
1923 : [ 1.65885e-005 ]
1924 : [ 1.60553e-005 ]
1925 : [ 1.63929e-005 ]
1926 : [ 1.59776e-005 ]
1927 : [ 1.63342e-005 ]
1928 : [ 1.61237e-005 ]
1929 : [ 1.64831e-005 ]
1930 : [ 1.6307e-005  ]
1931 : [ 1.60588e-005 ]
1932 : [ 1.59012e-005 ]
1933 : [ 1.62929e-005 ]
1934 : [ 1.63094e-005 ]
1935 : [ 1.57649e-005 ]
1936 : [ 1.59104e-005 ]
1937 : [ 1.62092e-005 ]
1938 : [ 1.59755e-005 ]
1939 : [ 1.57442e-005 ]
1940 : [ 1.66924e-005 ]
1941 : [ 1.65363e-005 ]
1942 : [ 1.63573e-005 ]
1943 : [ 1.63098e-005 ]
1944 : [ 1.64877e-005 ]
1945 : [ 1.60693e-005 ]
1946 : [ 1.57974e-005 ]
1947 : [ 1.66445e-005 ]
1948 : [ 1.55566e-005 ]
1949 : [ 1.5769e-005  ]
1950 : [ 1.61146e-005 ]
1951 : [ 1.62249e-005 ]
1952 : [ 1.65726e-005 ]
1953 : [ 1.65955e-005 ]
1954 : [ 1.57144e-005 ]
1955 : [ 1.5646e-005  ]
1956 : [ 1.59622e-005 ]
1957 : [ 1.64513e-005 ]
1958 : [ 1.66352e-005 ]
1959 : [ 1.63442e-005 ]
1960 : [ 1.6202e-005  ]
1961 : [ 1.61943e-005 ]
1962 : [ 1.64501e-005 ]
1963 : [ 1.58581e-005 ]
1964 : [ 1.58635e-005 ]
1965 : [ 1.61916e-005 ]
1966 : [ 1.64157e-005 ]
1967 : [ 1.56576e-005 ]
1968 : [ 1.57486e-005 ]
1969 : [ 1.60436e-005 ]
1970 : [ 1.67781e-005 ]
1971 : [ 1.64902e-005 ]
1972 : [ 1.65611e-005 ]
1973 : [ 1.643e-005   ]
1974 : [ 1.60157e-005 ]
1975 : [ 1.60531e-005 ]
1976 : [ 1.60965e-005 ]
1977 : [ 1.57429e-005 ]
1978 : [ 1.61571e-005 ]
1979 : [ 1.58947e-005 ]
1980 : [ 1.66083e-005 ]
1981 : [ 1.67588e-005 ]
1982 : [ 1.65071e-005 ]
1983 : [ 1.62138e-005 ]
1984 : [ 1.56438e-005 ]
1985 : [ 1.62447e-005 ]
1986 : [ 1.61901e-005 ]
1987 : [ 1.65069e-005 ]
1988 : [ 1.57623e-005 ]
1989 : [ 1.66772e-005 ]
1990 : [ 1.56445e-005 ]
1991 : [ 1.58528e-005 ]
1992 : [ 1.64874e-005 ]
1993 : [ 1.64528e-005 ]
1994 : [ 1.64223e-005 ]
1995 : [ 1.60634e-005 ]
1996 : [ 1.63274e-005 ]
1997 : [ 1.64346e-005 ]
1998 : [ 1.66625e-005 ]
1999 : [ 1.56799e-005 ]
2000 : [ 1.60714e-005 ]
2001 : [ 1.58857e-005 ]
2002 : [ 1.60301e-005 ]
2003 : [ 1.5707e-005  ]
2004 : [ 1.55939e-005 ]
2005 : [ 1.64946e-005 ]
2006 : [ 1.65298e-005 ]
2007 : [ 1.56077e-005 ]
2008 : [ 1.63861e-005 ]
2009 : [ 1.67539e-005 ]
2010 : [ 1.63108e-005 ]
2011 : [ 1.66524e-005 ]
2012 : [ 1.63694e-005 ]
2013 : [ 1.59581e-005 ]
2014 : [ 1.63629e-005 ]
2015 : [ 1.6169e-005  ]
2016 : [ 1.60577e-005 ]
2017 : [ 1.6269e-005  ]
2018 : [ 1.57335e-005 ]
2019 : [ 1.64742e-005 ]
2020 : [ 1.68219e-005 ]
2021 : [ 1.64064e-005 ]
2022 : [ 1.58779e-005 ]
2023 : [ 1.64631e-005 ]
2024 : [ 1.6632e-005  ]
2025 : [ 1.59811e-005 ]
2026 : [ 1.55319e-005 ]
2027 : [ 1.6046e-005  ]
2028 : [ 1.59439e-005 ]
2029 : [ 1.56567e-005 ]
2030 : [ 1.61672e-005 ]
2031 : [ 1.6472e-005  ]
2032 : [ 1.66742e-005 ]
2033 : [ 1.65038e-005 ]
2034 : [ 1.62579e-005 ]
2035 : [ 1.56737e-005 ]
2036 : [ 1.57872e-005 ]
2037 : [ 1.63474e-005 ]
2038 : [ 1.60004e-005 ]
2039 : [ 1.62301e-005 ]
2040 : [ 1.64699e-005 ]
2041 : [ 1.59727e-005 ]
2042 : [ 1.66584e-005 ]
2043 : [ 1.61968e-005 ]
2044 : [ 1.62301e-005 ]
2045 : [ 1.6388e-005  ]
2046 : [ 1.57248e-005 ]
2047 : [ 1.57246e-005 ]
2048 : [ 1.63504e-005 ]
2049 : [ 1.66015e-005 ]
2050 : [ 1.65706e-005 ]
2051 : [ 1.61479e-005 ]
2052 : [ 1.64993e-005 ]
2053 : [ 1.60159e-005 ]
2054 : [ 1.58817e-005 ]
2055 : [ 1.66181e-005 ]
2056 : [ 1.67174e-005 ]
2057 : [ 1.57857e-005 ]
2058 : [ 1.57313e-005 ]
2059 : [ 1.58283e-005 ]
2060 : [ 1.66979e-005 ]
2061 : [ 1.58703e-005 ]
2062 : [ 1.60577e-005 ]
2063 : [ 1.64995e-005 ]
2064 : [ 1.63149e-005 ]
2065 : [ 1.65911e-005 ]
2066 : [ 1.65741e-005 ]
2067 : [ 1.60362e-005 ]
2068 : [ 1.60765e-005 ]
2069 : [ 1.62742e-005 ]
2070 : [ 1.56746e-005 ]
2071 : [ 1.62634e-005 ]
2072 : [ 1.61191e-005 ]
2073 : [ 1.62964e-005 ]
2074 : [ 1.59531e-005 ]
2075 : [ 1.66928e-005 ]
2076 : [ 1.60361e-005 ]
2077 : [ 1.54698e-005 ]
2078 : [ 1.5875e-005  ]
2079 : [ 1.61162e-005 ]
2080 : [ 1.62787e-005 ]
2081 : [ 1.60744e-005 ]
2082 : [ 1.61579e-005 ]
2083 : [ 1.5778e-005  ]
2084 : [ 1.65505e-005 ]
2085 : [ 1.56035e-005 ]
2086 : [ 1.56311e-005 ]
2087 : [ 1.61128e-005 ]
2088 : [ 1.66033e-005 ]
2089 : [ 1.6139e-005  ]
2090 : [ 1.68399e-005 ]
2091 : [ 1.6044e-005  ]
2092 : [ 1.57989e-005 ]
2093 : [ 1.62772e-005 ]
2094 : [ 1.55385e-005 ]
2095 : [ 1.59516e-005 ]
2096 : [ 1.65574e-005 ]
2097 : [ 1.57598e-005 ]
2098 : [ 1.62034e-005 ]
2099 : [ 1.58416e-005 ]
2100 : [ 1.61061e-005 ]
2101 : [ 1.59009e-005 ]
2102 : [ 1.58744e-005 ]
2103 : [ 1.59657e-005 ]
2104 : [ 1.59085e-005 ]
2105 : [ 1.62105e-005 ]
2106 : [ 1.64033e-005 ]
2107 : [ 1.60349e-005 ]
2108 : [ 1.61315e-005 ]
2109 : [ 1.5857e-005  ]
2110 : [ 1.63887e-005 ]
2111 : [ 1.57649e-005 ]
2112 : [ 1.6313e-005  ]
2113 : [ 1.66886e-005 ]
2114 : [ 1.61453e-005 ]
2115 : [ 1.57675e-005 ]
2116 : [ 1.6003e-005  ]
2117 : [ 1.57919e-005 ]
2118 : [ 1.65538e-005 ]
2119 : [ 1.62872e-005 ]
2120 : [ 1.58226e-005 ]
2121 : [ 1.6224e-005  ]
2122 : [ 1.61481e-005 ]
2123 : [ 1.63432e-005 ]
2124 : [ 1.61531e-005 ]
2125 : [ 1.58075e-005 ]
2126 : [ 1.5993e-005  ]
2127 : [ 1.66074e-005 ]
2128 : [ 1.6437e-005  ]
2129 : [ 1.55431e-005 ]
2130 : [ 1.62803e-005 ]
2131 : [ 1.55201e-005 ]
2132 : [ 1.67219e-005 ]
2133 : [ 1.65699e-005 ]
2134 : [ 1.58407e-005 ]
2135 : [ 1.58353e-005 ]
2136 : [ 1.56559e-005 ]
2137 : [ 1.5969e-005  ]
2138 : [ 1.64076e-005 ]
2139 : [ 1.59171e-005 ]
2140 : [ 1.57649e-005 ]
2141 : [ 1.65316e-005 ]
2142 : [ 1.65749e-005 ]
2143 : [ 1.55896e-005 ]
2144 : [ 1.65261e-005 ]
2145 : [ 1.60121e-005 ]
2146 : [ 1.64525e-005 ]
2147 : [ 1.65563e-005 ]
2148 : [ 1.68141e-005 ]
2149 : [ 1.61545e-005 ]
2150 : [ 1.61472e-005 ]
2151 : [ 1.65539e-005 ]
2152 : [ 1.65369e-005 ]
2153 : [ 1.66009e-005 ]
2154 : [ 1.63449e-005 ]
2155 : [ 1.58757e-005 ]
2156 : [ 1.60937e-005 ]
2157 : [ 1.63122e-005 ]
2158 : [ 1.59633e-005 ]
2159 : [ 1.57717e-005 ]
2160 : [ 1.59244e-005 ]
2161 : [ 1.6765e-005  ]
2162 : [ 1.61662e-005 ]
2163 : [ 1.62616e-005 ]
2164 : [ 1.64124e-005 ]
2165 : [ 1.6261e-005  ]
2166 : [ 1.66714e-005 ]
2167 : [ 1.61589e-005 ]
2168 : [ 1.61623e-005 ]
2169 : [ 1.65773e-005 ]
2170 : [ 1.62551e-005 ]
2171 : [ 1.57467e-005 ]
2172 : [ 1.61195e-005 ]
2173 : [ 1.58846e-005 ]
2174 : [ 1.66584e-005 ]
2175 : [ 1.65488e-005 ]
2176 : [ 1.58735e-005 ]
2177 : [ 1.58007e-005 ]
2178 : [ 1.58644e-005 ]
2179 : [ 1.61675e-005 ]
2180 : [ 1.61142e-005 ]
2181 : [ 1.64942e-005 ]
2182 : [ 1.58243e-005 ]
2183 : [ 1.61316e-005 ]
2184 : [ 1.66248e-005 ]
2185 : [ 1.60503e-005 ]
2186 : [ 1.68133e-005 ]
2187 : [ 1.66539e-005 ]
2188 : [ 1.60442e-005 ]
2189 : [ 1.66315e-005 ]
2190 : [ 1.66158e-005 ]
2191 : [ 1.58267e-005 ]
2192 : [ 1.5729e-005  ]
2193 : [ 1.5819e-005  ]
2194 : [ 1.66924e-005 ]
2195 : [ 1.57956e-005 ]
2196 : [ 1.65986e-005 ]
2197 : [ 1.61729e-005 ]
2198 : [ 1.56649e-005 ]
2199 : [ 1.6369e-005  ]
2200 : [ 1.66684e-005 ]
2201 : [ 1.6559e-005  ]
2202 : [ 1.6043e-005  ]
2203 : [ 1.68413e-005 ]
2204 : [ 1.59448e-005 ]
2205 : [ 1.59477e-005 ]
2206 : [ 1.57627e-005 ]
2207 : [ 1.63948e-005 ]
2208 : [ 1.65306e-005 ]
2209 : [ 1.64177e-005 ]
2210 : [ 1.61011e-005 ]
2211 : [ 1.59865e-005 ]
2212 : [ 1.66164e-005 ]
2213 : [ 1.62739e-005 ]
2214 : [ 1.63058e-005 ]
2215 : [ 1.57185e-005 ]
2216 : [ 1.66694e-005 ]
2217 : [ 1.59549e-005 ]
2218 : [ 1.68194e-005 ]
2219 : [ 1.61287e-005 ]
2220 : [ 1.60997e-005 ]
2221 : [ 1.64737e-005 ]
2222 : [ 1.63116e-005 ]
2223 : [ 1.60722e-005 ]
2224 : [ 1.6349e-005  ]
2225 : [ 1.61336e-005 ]
2226 : [ 1.57783e-005 ]
2227 : [ 1.64632e-005 ]
2228 : [ 1.6084e-005  ]
2229 : [ 1.60786e-005 ]
2230 : [ 1.60232e-005 ]
2231 : [ 1.58878e-005 ]
2232 : [ 1.64249e-005 ]
2233 : [ 1.63848e-005 ]
2234 : [ 1.56348e-005 ]
2235 : [ 1.65356e-005 ]
2236 : [ 1.58874e-005 ]
2237 : [ 1.60048e-005 ]
2238 : [ 1.66715e-005 ]
2239 : [ 1.57393e-005 ]
2240 : [ 1.65387e-005 ]
2241 : [ 1.61683e-005 ]
2242 : [ 1.57523e-005 ]
2243 : [ 1.60277e-005 ]
2244 : [ 1.61994e-005 ]
2245 : [ 1.62298e-005 ]
2246 : [ 1.66241e-005 ]
2247 : [ 1.6281e-005  ]
2248 : [ 1.65344e-005 ]
2249 : [ 1.6358e-005  ]
2250 : [ 1.61964e-005 ]
2251 : [ 1.64101e-005 ]
2252 : [ 1.66109e-005 ]
2253 : [ 1.58884e-005 ]
2254 : [ 1.6509e-005  ]
2255 : [ 1.6616e-005  ]
2256 : [ 1.5684e-005  ]
2257 : [ 1.58742e-005 ]
2258 : [ 1.57735e-005 ]
2259 : [ 1.56798e-005 ]
2260 : [ 1.60419e-005 ]
2261 : [ 1.59314e-005 ]
2262 : [ 1.57111e-005 ]
2263 : [ 1.65087e-005 ]
2264 : [ 1.56577e-005 ]
2265 : [ 1.62262e-005 ]
2266 : [ 1.61526e-005 ]
2267 : [ 1.6377e-005  ]
2268 : [ 1.59617e-005 ]
2269 : [ 1.60963e-005 ]
2270 : [ 1.63611e-005 ]
2271 : [ 1.65099e-005 ]
2272 : [ 1.63209e-005 ]
2273 : [ 1.58877e-005 ]
2274 : [ 1.58844e-005 ]
2275 : [ 1.61111e-005 ]
2276 : [ 1.56114e-005 ]
2277 : [ 1.64744e-005 ]
2278 : [ 1.66025e-005 ]
2279 : [ 1.62819e-005 ]
2280 : [ 1.63704e-005 ]
2281 : [ 1.58879e-005 ]
2282 : [ 1.61964e-005 ]
2283 : [ 1.59856e-005 ]
2284 : [ 1.56511e-005 ]
2285 : [ 1.61337e-005 ]
2286 : [ 1.60692e-005 ]
2287 : [ 1.66072e-005 ]
2288 : [ 1.62432e-005 ]
2289 : [ 1.57815e-005 ]
2290 : [ 1.6293e-005  ]
2291 : [ 1.63892e-005 ]
2292 : [ 1.62757e-005 ]
2293 : [ 1.56122e-005 ]
2294 : [ 1.61054e-005 ]
2295 : [ 1.65143e-005 ]
2296 : [ 1.56325e-005 ]
2297 : [ 1.58206e-005 ]
2298 : [ 1.65012e-005 ]
2299 : [ 1.5889e-005  ]
2300 : [ 1.63777e-005 ]
2301 : [ 1.62648e-005 ]
2302 : [ 1.56559e-005 ]
2303 : [ 1.65267e-005 ]
2304 : [ 1.61413e-005 ]
2305 : [ 1.67089e-005 ]
2306 : [ 1.61862e-005 ]
2307 : [ 1.6306e-005  ]
2308 : [ 1.66698e-005 ]
2309 : [ 1.63744e-005 ]
2310 : [ 1.64233e-005 ]
2311 : [ 1.59804e-005 ]
2312 : [ 1.62843e-005 ]
2313 : [ 1.65128e-005 ]
2314 : [ 1.64357e-005 ]
2315 : [ 1.62958e-005 ]
2316 : [ 1.60528e-005 ]
2317 : [ 1.6285e-005  ]
2318 : [ 1.65628e-005 ]
2319 : [ 1.58798e-005 ]
2320 : [ 1.67073e-005 ]
2321 : [ 1.61608e-005 ]
2322 : [ 1.6007e-005  ]
2323 : [ 1.6493e-005  ]
2324 : [ 1.6062e-005  ]
2325 : [ 1.61159e-005 ]
2326 : [ 1.58252e-005 ]
2327 : [ 1.68045e-005 ]
2328 : [ 1.62901e-005 ]
2329 : [ 1.57715e-005 ]
2330 : [ 1.61216e-005 ]
2331 : [ 1.63212e-005 ]
2332 : [ 1.56654e-005 ]
2333 : [ 1.61527e-005 ]
2334 : [ 1.65312e-005 ]
2335 : [ 1.59154e-005 ]
2336 : [ 1.61615e-005 ]
2337 : [ 1.66151e-005 ]
2338 : [ 1.62636e-005 ]
2339 : [ 1.61523e-005 ]
2340 : [ 1.59718e-005 ]
2341 : [ 1.67367e-005 ]
2342 : [ 1.67307e-005 ]
2343 : [ 1.62453e-005 ]
2344 : [ 1.63787e-005 ]
2345 : [ 1.61161e-005 ]
2346 : [ 1.60662e-005 ]
2347 : [ 1.642e-005   ]
2348 : [ 1.55192e-005 ]
2349 : [ 1.58295e-005 ]
2350 : [ 1.57689e-005 ]
2351 : [ 1.60082e-005 ]
2352 : [ 1.61747e-005 ]
2353 : [ 1.67669e-005 ]
2354 : [ 1.59242e-005 ]
2355 : [ 1.57689e-005 ]
2356 : [ 1.60619e-005 ]
2357 : [ 1.58384e-005 ]
2358 : [ 1.61904e-005 ]
2359 : [ 1.62373e-005 ]
2360 : [ 1.60593e-005 ]
2361 : [ 1.64649e-005 ]
2362 : [ 1.58103e-005 ]
2363 : [ 1.65231e-005 ]
2364 : [ 1.60319e-005 ]
2365 : [ 1.57985e-005 ]
2366 : [ 1.66161e-005 ]
2367 : [ 1.60954e-005 ]
2368 : [ 1.60464e-005 ]
2369 : [ 1.65547e-005 ]
2370 : [ 1.57457e-005 ]
2371 : [ 1.67882e-005 ]
2372 : [ 1.62254e-005 ]
2373 : [ 1.59977e-005 ]
2374 : [ 1.61854e-005 ]
2375 : [ 1.65425e-005 ]
2376 : [ 1.57616e-005 ]
2377 : [ 1.6344e-005  ]
2378 : [ 1.62644e-005 ]
2379 : [ 1.60558e-005 ]
2380 : [ 1.56703e-005 ]
2381 : [ 1.63829e-005 ]
2382 : [ 1.60488e-005 ]
2383 : [ 1.60863e-005 ]
2384 : [ 1.57396e-005 ]
2385 : [ 1.66516e-005 ]
2386 : [ 1.66816e-005 ]
2387 : [ 1.61576e-005 ]
2388 : [ 1.6108e-005  ]
2389 : [ 1.57548e-005 ]
2390 : [ 1.64428e-005 ]
2391 : [ 1.64178e-005 ]
2392 : [ 1.63682e-005 ]
2393 : [ 1.6361e-005  ]
2394 : [ 1.56195e-005 ]
2395 : [ 1.64501e-005 ]
2396 : [ 1.64694e-005 ]
2397 : [ 1.58579e-005 ]
2398 : [ 1.59873e-005 ]
2399 : [ 1.65009e-005 ]
2400 : [ 1.67659e-005 ]
2401 : [ 1.64356e-005 ]
2402 : [ 1.58375e-005 ]
2403 : [ 1.56414e-005 ]
2404 : [ 1.67657e-005 ]
2405 : [ 1.59669e-005 ]
2406 : [ 1.56784e-005 ]
2407 : [ 1.64681e-005 ]
2408 : [ 1.63992e-005 ]
2409 : [ 1.64008e-005 ]
2410 : [ 1.64425e-005 ]
2411 : [ 1.5811e-005  ]
2412 : [ 1.55877e-005 ]
2413 : [ 1.58244e-005 ]
2414 : [ 1.58907e-005 ]
2415 : [ 1.60288e-005 ]
2416 : [ 1.58659e-005 ]
2417 : [ 1.57995e-005 ]
2418 : [ 1.57677e-005 ]
2419 : [ 1.57937e-005 ]
2420 : [ 1.64607e-005 ]
2421 : [ 1.66854e-005 ]
2422 : [ 1.67093e-005 ]
2423 : [ 1.59621e-005 ]
2424 : [ 1.60773e-005 ]
2425 : [ 1.57647e-005 ]
2426 : [ 1.62608e-005 ]
2427 : [ 1.59814e-005 ]
2428 : [ 1.59062e-005 ]
2429 : [ 1.61446e-005 ]
2430 : [ 1.62244e-005 ]
2431 : [ 1.61215e-005 ]
2432 : [ 1.60907e-005 ]
2433 : [ 1.63196e-005 ]
2434 : [ 1.6601e-005  ]
2435 : [ 1.60932e-005 ]
2436 : [ 1.60621e-005 ]
2437 : [ 1.67149e-005 ]
2438 : [ 1.68387e-005 ]
2439 : [ 1.61811e-005 ]
2440 : [ 1.5715e-005  ]
2441 : [ 1.64493e-005 ]
2442 : [ 1.58184e-005 ]
2443 : [ 1.64885e-005 ]
2444 : [ 1.63081e-005 ]
2445 : [ 1.60442e-005 ]
2446 : [ 1.61768e-005 ]
2447 : [ 1.66049e-005 ]
2448 : [ 1.61587e-005 ]
2449 : [ 1.59833e-005 ]
2450 : [ 1.6419e-005  ]
2451 : [ 1.61996e-005 ]
2452 : [ 1.58252e-005 ]
2453 : [ 1.6658e-005  ]
2454 : [ 1.62846e-005 ]
2455 : [ 1.62564e-005 ]
2456 : [ 1.57753e-005 ]
2457 : [ 1.58651e-005 ]
2458 : [ 1.63557e-005 ]
2459 : [ 1.59444e-005 ]
2460 : [ 1.67008e-005 ]
2461 : [ 1.5917e-005  ]
2462 : [ 1.5966e-005  ]
2463 : [ 1.57032e-005 ]
2464 : [ 1.66074e-005 ]
2465 : [ 1.61575e-005 ]
2466 : [ 1.55244e-005 ]
2467 : [ 1.58122e-005 ]
2468 : [ 1.64987e-005 ]
2469 : [ 1.59731e-005 ]
2470 : [ 1.60598e-005 ]
2471 : [ 1.63841e-005 ]
2472 : [ 1.59448e-005 ]
2473 : [ 1.64113e-005 ]
2474 : [ 1.57145e-005 ]
2475 : [ 1.58967e-005 ]
2476 : [ 1.61147e-005 ]
2477 : [ 1.56782e-005 ]
2478 : [ 1.59742e-005 ]
2479 : [ 1.61544e-005 ]
2480 : [ 1.54532e-005 ]
2481 : [ 1.59081e-005 ]
2482 : [ 1.58542e-005 ]
2483 : [ 1.61648e-005 ]
2484 : [ 1.66515e-005 ]
2485 : [ 1.62631e-005 ]
2486 : [ 1.5844e-005  ]
2487 : [ 1.6089e-005  ]
2488 : [ 1.58491e-005 ]
2489 : [ 1.57073e-005 ]
2490 : [ 1.61684e-005 ]
2491 : [ 1.582e-005   ]
2492 : [ 1.62008e-005 ]
2493 : [ 1.62157e-005 ]
2494 : [ 1.56634e-005 ]
2495 : [ 1.57664e-005 ]
2496 : [ 1.59931e-005 ]
2497 : [ 1.6546e-005  ]
2498 : [ 1.63721e-005 ]
2499 : [ 1.64746e-005 ]
2500 : [ 1.64754e-005 ]
2501 : [ 1.63553e-005 ]
2502 : [ 1.65168e-005 ]
2503 : [ 1.59192e-005 ]
2504 : [ 1.63393e-005 ]
2505 : [ 1.58798e-005 ]
2506 : [ 1.55492e-005 ]
2507 : [ 1.62864e-005 ]
2508 : [ 1.57233e-005 ]
2509 : [ 1.64692e-005 ]
2510 : [ 1.6817e-005  ]
2511 : [ 1.58954e-005 ]
2512 : [ 1.54641e-005 ]
2513 : [ 1.5933e-005  ]
2514 : [ 1.58666e-005 ]
2515 : [ 1.6287e-005  ]
2516 : [ 1.62018e-005 ]
2517 : [ 1.6417e-005  ]
2518 : [ 1.60707e-005 ]
2519 : [ 1.64495e-005 ]
2520 : [ 1.64963e-005 ]
2521 : [ 1.63961e-005 ]
2522 : [ 1.58001e-005 ]
2523 : [ 1.59692e-005 ]
2524 : [ 1.66349e-005 ]
2525 : [ 1.6817e-005  ]
2526 : [ 1.58773e-005 ]
2527 : [ 1.63154e-005 ]
2528 : [ 1.57636e-005 ]
2529 : [ 1.57281e-005 ]
2530 : [ 1.61248e-005 ]
2531 : [ 1.576e-005   ]
2532 : [ 1.6212e-005  ]
2533 : [ 1.61487e-005 ]
2534 : [ 1.58268e-005 ]
2535 : [ 1.62659e-005 ]
2536 : [ 1.58662e-005 ]
2537 : [ 1.58843e-005 ]
2538 : [ 1.62521e-005 ]
2539 : [ 1.65651e-005 ]
2540 : [ 1.6518e-005  ]
2541 : [ 1.56484e-005 ]
2542 : [ 1.60619e-005 ]
2543 : [ 1.60602e-005 ]
2544 : [ 1.64168e-005 ]
2545 : [ 1.65785e-005 ]
2546 : [ 1.61723e-005 ]
2547 : [ 1.66628e-005 ]
2548 : [ 1.67738e-005 ]
2549 : [ 1.61895e-005 ]
2550 : [ 1.60703e-005 ]
2551 : [ 1.67353e-005 ]
2552 : [ 1.6484e-005  ]
2553 : [ 1.58702e-005 ]
2554 : [ 1.60223e-005 ]
2555 : [ 1.64356e-005 ]
2556 : [ 1.6533e-005  ]
2557 : [ 1.64826e-005 ]
2558 : [ 1.60775e-005 ]
2559 : [ 1.65141e-005 ]
2560 : [ 1.65274e-005 ]
2561 : [ 1.67098e-005 ]
2562 : [ 1.57375e-005 ]
2563 : [ 1.66254e-005 ]
2564 : [ 1.55543e-005 ]
2565 : [ 1.59253e-005 ]
2566 : [ 1.64287e-005 ]
2567 : [ 1.61002e-005 ]
2568 : [ 1.5644e-005  ]
2569 : [ 1.5936e-005  ]
2570 : [ 1.6618e-005  ]
2571 : [ 1.5676e-005  ]
2572 : [ 1.67476e-005 ]
2573 : [ 1.65349e-005 ]
2574 : [ 1.55725e-005 ]
2575 : [ 1.60686e-005 ]
2576 : [ 1.65025e-005 ]
2577 : [ 1.62718e-005 ]
2578 : [ 1.61015e-005 ]
2579 : [ 1.57419e-005 ]
2580 : [ 1.61312e-005 ]
2581 : [ 1.57049e-005 ]
2582 : [ 1.61784e-005 ]
2583 : [ 1.58899e-005 ]
2584 : [ 1.64553e-005 ]
2585 : [ 1.6031e-005  ]
2586 : [ 1.65981e-005 ]
2587 : [ 1.65025e-005 ]
2588 : [ 1.57778e-005 ]
2589 : [ 1.60311e-005 ]
2590 : [ 1.61981e-005 ]
2591 : [ 1.59144e-005 ]
2592 : [ 1.56317e-005 ]
2593 : [ 1.61081e-005 ]
2594 : [ 1.61161e-005 ]
2595 : [ 1.61956e-005 ]
2596 : [ 1.58086e-005 ]
2597 : [ 1.65018e-005 ]
2598 : [ 1.6621e-005  ]
2599 : [ 1.58984e-005 ]
2600 : [ 1.65058e-005 ]
2601 : [ 1.62645e-005 ]
2602 : [ 1.60164e-005 ]
2603 : [ 1.66192e-005 ]
2604 : [ 1.58583e-005 ]
2605 : [ 1.63909e-005 ]
2606 : [ 1.68079e-005 ]
2607 : [ 1.6414e-005  ]
2608 : [ 1.61458e-005 ]
2609 : [ 1.62115e-005 ]
2610 : [ 1.58515e-005 ]
2611 : [ 1.62422e-005 ]
2612 : [ 1.65293e-005 ]
2613 : [ 1.63831e-005 ]
2614 : [ 1.5883e-005  ]
2615 : [ 1.5962e-005  ]
2616 : [ 1.66394e-005 ]
2617 : [ 1.6219e-005  ]
2618 : [ 1.64881e-005 ]
2619 : [ 1.61682e-005 ]
2620 : [ 1.57287e-005 ]
2621 : [ 1.66311e-005 ]
2622 : [ 1.58251e-005 ]
2623 : [ 1.60267e-005 ]
2624 : [ 1.60705e-005 ]
2625 : [ 1.60582e-005 ]
2626 : [ 1.57227e-005 ]
2627 : [ 1.60032e-005 ]
2628 : [ 1.56557e-005 ]
2629 : [ 1.57999e-005 ]
2630 : [ 1.59587e-005 ]
2631 : [ 1.56417e-005 ]
2632 : [ 1.59816e-005 ]
2633 : [ 1.62961e-005 ]
2634 : [ 1.61304e-005 ]
2635 : [ 1.61204e-005 ]
2636 : [ 1.61014e-005 ]
2637 : [ 1.63092e-005 ]
2638 : [ 1.56636e-005 ]
2639 : [ 1.6053e-005  ]
2640 : [ 1.56457e-005 ]
2641 : [ 1.60442e-005 ]
2642 : [ 1.63245e-005 ]
2643 : [ 1.67605e-005 ]
2644 : [ 1.60079e-005 ]
2645 : [ 1.63481e-005 ]
2646 : [ 1.59519e-005 ]
2647 : [ 1.64813e-005 ]
2648 : [ 1.66427e-005 ]
2649 : [ 1.62547e-005 ]
2650 : [ 1.64521e-005 ]
2651 : [ 1.66487e-005 ]
2652 : [ 1.63596e-005 ]
2653 : [ 1.66525e-005 ]
2654 : [ 1.62236e-005 ]
2655 : [ 1.61748e-005 ]
2656 : [ 1.67769e-005 ]
2657 : [ 1.60427e-005 ]
2658 : [ 1.56745e-005 ]
2659 : [ 1.60991e-005 ]
2660 : [ 1.57786e-005 ]
2661 : [ 1.58683e-005 ]
2662 : [ 1.57847e-005 ]
2663 : [ 1.56805e-005 ]
2664 : [ 1.57566e-005 ]
2665 : [ 1.56725e-005 ]
2666 : [ 1.5896e-005  ]
2667 : [ 1.60078e-005 ]
2668 : [ 1.65925e-005 ]
2669 : [ 1.56349e-005 ]
2670 : [ 1.64367e-005 ]
2671 : [ 1.68264e-005 ]
2672 : [ 1.64456e-005 ]
2673 : [ 1.64087e-005 ]
2674 : [ 1.64832e-005 ]
2675 : [ 1.66104e-005 ]
2676 : [ 1.5785e-005  ]
2677 : [ 1.5681e-005  ]
2678 : [ 1.63917e-005 ]
2679 : [ 1.58148e-005 ]
2680 : [ 1.60368e-005 ]
2681 : [ 1.65396e-005 ]
2682 : [ 1.63045e-005 ]
2683 : [ 1.65024e-005 ]
2684 : [ 1.5987e-005  ]
2685 : [ 1.5726e-005  ]
2686 : [ 1.56831e-005 ]
2687 : [ 1.64275e-005 ]
2688 : [ 1.59839e-005 ]
2689 : [ 1.66355e-005 ]
2690 : [ 1.66496e-005 ]
2691 : [ 1.6453e-005  ]
2692 : [ 1.58665e-005 ]
2693 : [ 1.60338e-005 ]
2694 : [ 1.62202e-005 ]
2695 : [ 1.62656e-005 ]
2696 : [ 1.61997e-005 ]
2697 : [ 1.64119e-005 ]
2698 : [ 1.6427e-005  ]
2699 : [ 1.62576e-005 ]
2700 : [ 1.6825e-005  ]
2701 : [ 1.60026e-005 ]
2702 : [ 1.6366e-005  ]
2703 : [ 1.59068e-005 ]
2704 : [ 1.59981e-005 ]
2705 : [ 1.54458e-005 ]
2706 : [ 1.59965e-005 ]
2707 : [ 1.57315e-005 ]
2708 : [ 1.61599e-005 ]
2709 : [ 1.65432e-005 ]
2710 : [ 1.61018e-005 ]
2711 : [ 1.63179e-005 ]
2712 : [ 1.63155e-005 ]
2713 : [ 1.59723e-005 ]
2714 : [ 1.65154e-005 ]
2715 : [ 1.60176e-005 ]
2716 : [ 1.60254e-005 ]
2717 : [ 1.63361e-005 ]
2718 : [ 1.59197e-005 ]
2719 : [ 1.67522e-005 ]
2720 : [ 1.58807e-005 ]
2721 : [ 1.61864e-005 ]
2722 : [ 1.65771e-005 ]
2723 : [ 1.6786e-005  ]
2724 : [ 1.56809e-005 ]
2725 : [ 1.65304e-005 ]
2726 : [ 1.66617e-005 ]
2727 : [ 1.58371e-005 ]
2728 : [ 1.5908e-005  ]
2729 : [ 1.59813e-005 ]
2730 : [ 1.63695e-005 ]
2731 : [ 1.56689e-005 ]
2732 : [ 1.64649e-005 ]
2733 : [ 1.58786e-005 ]
2734 : [ 1.6087e-005  ]
2735 : [ 1.58996e-005 ]
2736 : [ 1.63402e-005 ]
2737 : [ 1.61839e-005 ]
2738 : [ 1.6702e-005  ]
2739 : [ 1.59001e-005 ]
2740 : [ 1.62524e-005 ]
2741 : [ 1.64115e-005 ]
2742 : [ 1.64001e-005 ]
2743 : [ 1.66332e-005 ]
2744 : [ 1.57533e-005 ]
2745 : [ 1.62859e-005 ]
2746 : [ 1.63377e-005 ]
2747 : [ 1.66341e-005 ]
2748 : [ 1.65215e-005 ]
2749 : [ 1.56404e-005 ]
2750 : [ 1.60821e-005 ]
2751 : [ 1.63404e-005 ]
2752 : [ 1.66581e-005 ]
2753 : [ 1.66614e-005 ]
2754 : [ 1.63352e-005 ]
2755 : [ 1.62073e-005 ]
2756 : [ 1.65455e-005 ]
2757 : [ 1.64514e-005 ]
2758 : [ 1.57034e-005 ]
2759 : [ 1.63343e-005 ]
2760 : [ 1.60152e-005 ]
2761 : [ 1.6564e-005  ]
2762 : [ 1.58983e-005 ]
2763 : [ 1.6022e-005  ]
2764 : [ 1.60633e-005 ]
2765 : [ 1.64574e-005 ]
2766 : [ 1.62595e-005 ]
2767 : [ 1.58424e-005 ]
2768 : [ 1.68245e-005 ]
2769 : [ 1.61631e-005 ]
2770 : [ 1.65329e-005 ]
2771 : [ 1.58656e-005 ]
2772 : [ 1.60375e-005 ]
2773 : [ 1.60181e-005 ]
2774 : [ 1.57111e-005 ]
2775 : [ 1.59635e-005 ]
2776 : [ 1.59795e-005 ]
2777 : [ 1.65346e-005 ]
2778 : [ 1.5956e-005  ]
2779 : [ 1.59554e-005 ]
2780 : [ 1.6293e-005  ]
2781 : [ 1.57354e-005 ]
2782 : [ 1.62343e-005 ]
2783 : [ 1.56346e-005 ]
2784 : [ 1.65122e-005 ]
2785 : [ 1.6061e-005  ]
2786 : [ 1.67539e-005 ]
2787 : [ 1.60163e-005 ]
2788 : [ 1.57344e-005 ]
2789 : [ 1.61279e-005 ]
2790 : [ 1.59564e-005 ]
2791 : [ 1.58059e-005 ]
2792 : [ 1.63896e-005 ]
2793 : [ 1.64414e-005 ]
2794 : [ 1.60149e-005 ]
2795 : [ 1.65603e-005 ]
2796 : [ 1.61412e-005 ]
2797 : [ 1.64675e-005 ]
2798 : [ 1.56954e-005 ]
2799 : [ 1.56372e-005 ]
2800 : [ 1.60674e-005 ]
2801 : [ 1.66751e-005 ]
2802 : [ 1.64433e-005 ]
2803 : [ 1.63303e-005 ]
2804 : [ 1.66304e-005 ]
2805 : [ 1.65108e-005 ]
2806 : [ 1.58103e-005 ]
2807 : [ 1.67408e-005 ]
2808 : [ 1.66335e-005 ]
2809 : [ 1.61822e-005 ]
2810 : [ 1.56127e-005 ]
2811 : [ 1.57192e-005 ]
2812 : [ 1.61555e-005 ]
2813 : [ 1.65103e-005 ]
2814 : [ 1.58677e-005 ]
2815 : [ 1.58274e-005 ]
2816 : [ 1.57436e-005 ]
2817 : [ 1.59852e-005 ]
2818 : [ 1.62411e-005 ]
2819 : [ 1.59356e-005 ]
2820 : [ 1.59376e-005 ]
2821 : [ 1.61597e-005 ]
2822 : [ 1.62209e-005 ]
2823 : [ 1.64571e-005 ]
2824 : [ 1.60554e-005 ]
2825 : [ 1.6669e-005  ]
2826 : [ 1.58443e-005 ]
2827 : [ 1.63451e-005 ]
2828 : [ 1.66816e-005 ]
2829 : [ 1.62482e-005 ]
2830 : [ 1.65282e-005 ]
2831 : [ 1.66859e-005 ]
2832 : [ 1.54985e-005 ]
2833 : [ 1.64649e-005 ]
2834 : [ 1.66242e-005 ]
2835 : [ 1.56452e-005 ]
2836 : [ 1.58548e-005 ]
2837 : [ 1.61184e-005 ]
2838 : [ 1.59699e-005 ]
2839 : [ 1.59898e-005 ]
2840 : [ 1.63442e-005 ]
2841 : [ 1.60175e-005 ]
2842 : [ 1.56112e-005 ]
2843 : [ 1.65692e-005 ]
2844 : [ 1.57561e-005 ]
2845 : [ 1.61999e-005 ]
2846 : [ 1.67392e-005 ]
2847 : [ 1.65987e-005 ]
2848 : [ 1.65281e-005 ]
2849 : [ 1.58616e-005 ]
2850 : [ 1.58932e-005 ]
2851 : [ 1.593e-005   ]
2852 : [ 1.65241e-005 ]
2853 : [ 1.60526e-005 ]
2854 : [ 1.63713e-005 ]
2855 : [ 1.63193e-005 ]
2856 : [ 1.58781e-005 ]
2857 : [ 1.60464e-005 ]
2858 : [ 1.61208e-005 ]
2859 : [ 1.61948e-005 ]
2860 : [ 1.56468e-005 ]
2861 : [ 1.57181e-005 ]
2862 : [ 1.63238e-005 ]
2863 : [ 1.59316e-005 ]
2864 : [ 1.59809e-005 ]
2865 : [ 1.66373e-005 ]
2866 : [ 1.62397e-005 ]
2867 : [ 1.63478e-005 ]
2868 : [ 1.59967e-005 ]
2869 : [ 1.67334e-005 ]
2870 : [ 1.59472e-005 ]
2871 : [ 1.63092e-005 ]
2872 : [ 1.57659e-005 ]
2873 : [ 1.58827e-005 ]
2874 : [ 1.60582e-005 ]
2875 : [ 1.56644e-005 ]
2876 : [ 1.57916e-005 ]
2877 : [ 1.60524e-005 ]
2878 : [ 1.59017e-005 ]
2879 : [ 1.62806e-005 ]
2880 : [ 1.62028e-005 ]
2881 : [ 1.63049e-005 ]
2882 : [ 1.64178e-005 ]
2883 : [ 1.66951e-005 ]
2884 : [ 1.62766e-005 ]
2885 : [ 1.57166e-005 ]
2886 : [ 1.63346e-005 ]
2887 : [ 1.5835e-005  ]
2888 : [ 1.62137e-005 ]
2889 : [ 1.56762e-005 ]
2890 : [ 1.58516e-005 ]
2891 : [ 1.61899e-005 ]
2892 : [ 1.63742e-005 ]
2893 : [ 1.61032e-005 ]
2894 : [ 1.57687e-005 ]
2895 : [ 1.59543e-005 ]
2896 : [ 1.59084e-005 ]
2897 : [ 1.67458e-005 ]
2898 : [ 1.63873e-005 ]
2899 : [ 1.60714e-005 ]
2900 : [ 1.57388e-005 ]
2901 : [ 1.64895e-005 ]
2902 : [ 1.64642e-005 ]
2903 : [ 1.60217e-005 ]
2904 : [ 1.58762e-005 ]
2905 : [ 1.59144e-005 ]
2906 : [ 1.57524e-005 ]
2907 : [ 1.6463e-005  ]
2908 : [ 1.63008e-005 ]
2909 : [ 1.60851e-005 ]
2910 : [ 1.6333e-005  ]
2911 : [ 1.62199e-005 ]
2912 : [ 1.64062e-005 ]
2913 : [ 1.66274e-005 ]
2914 : [ 1.56228e-005 ]
2915 : [ 1.5728e-005  ]
2916 : [ 1.5787e-005  ]
2917 : [ 1.65595e-005 ]
2918 : [ 1.59064e-005 ]
2919 : [ 1.59166e-005 ]
2920 : [ 1.66265e-005 ]
2921 : [ 1.65002e-005 ]
2922 : [ 1.58009e-005 ]
2923 : [ 1.56203e-005 ]
2924 : [ 1.57697e-005 ]
2925 : [ 1.62075e-005 ]
2926 : [ 1.6758e-005  ]
2927 : [ 1.65603e-005 ]
2928 : [ 1.63269e-005 ]
2929 : [ 1.64904e-005 ]
2930 : [ 1.62774e-005 ]
2931 : [ 1.67082e-005 ]
2932 : [ 1.64018e-005 ]
2933 : [ 1.63521e-005 ]
2934 : [ 1.59093e-005 ]
2935 : [ 1.65653e-005 ]
2936 : [ 1.67691e-005 ]
2937 : [ 1.59656e-005 ]
2938 : [ 1.57679e-005 ]
2939 : [ 1.63357e-005 ]
2940 : [ 1.6535e-005  ]
2941 : [ 1.6503e-005  ]
2942 : [ 1.61364e-005 ]
2943 : [ 1.63407e-005 ]
2944 : [ 1.64613e-005 ]
2945 : [ 1.57647e-005 ]
2946 : [ 1.61423e-005 ]
2947 : [ 1.60139e-005 ]
2948 : [ 1.64573e-005 ]
2949 : [ 1.62553e-005 ]
2950 : [ 1.58567e-005 ]
2951 : [ 1.65085e-005 ]
2952 : [ 1.58602e-005 ]
2953 : [ 1.5633e-005  ]
2954 : [ 1.56551e-005 ]
2955 : [ 1.63193e-005 ]
2956 : [ 1.59267e-005 ]
2957 : [ 1.6402e-005  ]
2958 : [ 1.59267e-005 ]
2959 : [ 1.64466e-005 ]
2960 : [ 1.57566e-005 ]
2961 : [ 1.63976e-005 ]
2962 : [ 1.5783e-005  ]
2963 : [ 1.59321e-005 ]
2964 : [ 1.57521e-005 ]
2965 : [ 1.6486e-005  ]
2966 : [ 1.60171e-005 ]
2967 : [ 1.59872e-005 ]
2968 : [ 1.56348e-005 ]
2969 : [ 1.56379e-005 ]
2970 : [ 1.59977e-005 ]
2971 : [ 1.62378e-005 ]
2972 : [ 1.59749e-005 ]
2973 : [ 1.57571e-005 ]
2974 : [ 1.6437e-005  ]
2975 : [ 1.55269e-005 ]
2976 : [ 1.56837e-005 ]
2977 : [ 1.60925e-005 ]
2978 : [ 1.59682e-005 ]
2979 : [ 1.58476e-005 ]
2980 : [ 1.66909e-005 ]
2981 : [ 1.61869e-005 ]
2982 : [ 1.55994e-005 ]
2983 : [ 1.57936e-005 ]
2984 : [ 1.59237e-005 ]
2985 : [ 1.60027e-005 ]
2986 : [ 1.56859e-005 ]
2987 : [ 1.61912e-005 ]
2988 : [ 1.6492e-005  ]
2989 : [ 1.66886e-005 ]
2990 : [ 1.62186e-005 ]
2991 : [ 1.67809e-005 ]
2992 : [ 1.65266e-005 ]
2993 : [ 1.65366e-005 ]
2994 : [ 1.60781e-005 ]
2995 : [ 1.56945e-005 ]
2996 : [ 1.60748e-005 ]
2997 : [ 1.61789e-005 ]
2998 : [ 1.63279e-005 ]
2999 : [ 1.5671e-005  ]
3000 : [ 1.62938e-005 ]
3001 : [ 1.67805e-005 ]
3002 : [ 1.65678e-005 ]
3003 : [ 1.59983e-005 ]
3004 : [ 1.59822e-005 ]
3005 : [ 1.57425e-005 ]
3006 : [ 1.63167e-005 ]
3007 : [ 1.61446e-005 ]
3008 : [ 1.66826e-005 ]
3009 : [ 1.61999e-005 ]
3010 : [ 1.57057e-005 ]
3011 : [ 1.59671e-005 ]
3012 : [ 1.59535e-005 ]
3013 : [ 1.59335e-005 ]
3014 : [ 1.62939e-005 ]
3015 : [ 1.66878e-005 ]
3016 : [ 1.65672e-005 ]
3017 : [ 1.6681e-005  ]
3018 : [ 1.5726e-005  ]
3019 : [ 1.60445e-005 ]
3020 : [ 1.58381e-005 ]
3021 : [ 1.64733e-005 ]
3022 : [ 1.63774e-005 ]
3023 : [ 1.59942e-005 ]
3024 : [ 1.6117e-005  ]
3025 : [ 1.58898e-005 ]
3026 : [ 1.61407e-005 ]
3027 : [ 1.59696e-005 ]
3028 : [ 1.56587e-005 ]
3029 : [ 1.57934e-005 ]
3030 : [ 1.56868e-005 ]
3031 : [ 1.60031e-005 ]
3032 : [ 1.59651e-005 ]
3033 : [ 1.56858e-005 ]
3034 : [ 1.61043e-005 ]
3035 : [ 1.67472e-005 ]
3036 : [ 1.66024e-005 ]
3037 : [ 1.55446e-005 ]
3038 : [ 1.57018e-005 ]
3039 : [ 1.60316e-005 ]
3040 : [ 1.65204e-005 ]
3041 : [ 1.65695e-005 ]
3042 : [ 1.60436e-005 ]
3043 : [ 1.60092e-005 ]
3044 : [ 1.58511e-005 ]
3045 : [ 1.60012e-005 ]
3046 : [ 1.58185e-005 ]
3047 : [ 1.63234e-005 ]
3048 : [ 1.57035e-005 ]
3049 : [ 1.65059e-005 ]
3050 : [ 1.67487e-005 ]
3051 : [ 1.63171e-005 ]
3052 : [ 1.60748e-005 ]
3053 : [ 1.65722e-005 ]
3054 : [ 1.58603e-005 ]
3055 : [ 1.64624e-005 ]
3056 : [ 1.62146e-005 ]
3057 : [ 1.60164e-005 ]
3058 : [ 1.6465e-005  ]
3059 : [ 1.63565e-005 ]
3060 : [ 1.64254e-005 ]
3061 : [ 1.63595e-005 ]
3062 : [ 1.57126e-005 ]
3063 : [ 1.58348e-005 ]
3064 : [ 1.63904e-005 ]
3065 : [ 1.61335e-005 ]
3066 : [ 1.59802e-005 ]
3067 : [ 1.60024e-005 ]
3068 : [ 1.60969e-005 ]
3069 : [ 1.59281e-005 ]
3070 : [ 1.57858e-005 ]
3071 : [ 1.58652e-005 ]
3072 : [ 1.6399e-005  ]
3073 : [ 1.56953e-005 ]
3074 : [ 1.65849e-005 ]
3075 : [ 1.64663e-005 ]
3076 : [ 1.6528e-005  ]
3077 : [ 1.64182e-005 ]
3078 : [ 1.6857e-005  ]
3079 : [ 1.58898e-005 ]
3080 : [ 1.63953e-005 ]
3081 : [ 1.57847e-005 ]
3082 : [ 1.60332e-005 ]
3083 : [ 1.6664e-005  ]
3084 : [ 1.66287e-005 ]
3085 : [ 1.66936e-005 ]
3086 : [ 1.62242e-005 ]
3087 : [ 1.6473e-005  ]
3088 : [ 1.59039e-005 ]
3089 : [ 1.65135e-005 ]
3090 : [ 1.66417e-005 ]
3091 : [ 1.58019e-005 ]
3092 : [ 1.61257e-005 ]
3093 : [ 1.6133e-005  ]
3094 : [ 1.55759e-005 ]
3095 : [ 1.55089e-005 ]
3096 : [ 1.62575e-005 ]
3097 : [ 1.63518e-005 ]
3098 : [ 1.67078e-005 ]
3099 : [ 1.64614e-005 ]
3100 : [ 1.65559e-005 ]
3101 : [ 1.6111e-005  ]
3102 : [ 1.59951e-005 ]
3103 : [ 1.61508e-005 ]
3104 : [ 1.63813e-005 ]
3105 : [ 1.59651e-005 ]
3106 : [ 1.65001e-005 ]
3107 : [ 1.63632e-005 ]
3108 : [ 1.59263e-005 ]
3109 : [ 1.6314e-005  ]
3110 : [ 1.57607e-005 ]
3111 : [ 1.57033e-005 ]
3112 : [ 1.60653e-005 ]
3113 : [ 1.61441e-005 ]
3114 : [ 1.5694e-005  ]
3115 : [ 1.62645e-005 ]
3116 : [ 1.62968e-005 ]
3117 : [ 1.61342e-005 ]
3118 : [ 1.59877e-005 ]
3119 : [ 1.6414e-005  ]
3120 : [ 1.62767e-005 ]
3121 : [ 1.64282e-005 ]
3122 : [ 1.57736e-005 ]
3123 : [ 1.59007e-005 ]
3124 : [ 1.58909e-005 ]
3125 : [ 1.58368e-005 ]
3126 : [ 1.58517e-005 ]
3127 : [ 1.61481e-005 ]
3128 : [ 1.635e-005   ]
3129 : [ 1.59438e-005 ]
3130 : [ 1.64911e-005 ]
3131 : [ 1.61868e-005 ]
3132 : [ 1.60997e-005 ]
3133 : [ 1.67559e-005 ]
3134 : [ 1.61817e-005 ]
3135 : [ 1.57934e-005 ]
3136 : [ 1.59474e-005 ]
3137 : [ 1.57612e-005 ]
3138 : [ 1.64148e-005 ]
3139 : [ 1.6248e-005  ]
3140 : [ 1.65692e-005 ]
3141 : [ 1.638e-005   ]
3142 : [ 1.65244e-005 ]
3143 : [ 1.60148e-005 ]
3144 : [ 1.57884e-005 ]
3145 : [ 1.62375e-005 ]
3146 : [ 1.58152e-005 ]
3147 : [ 1.60638e-005 ]
3148 : [ 1.62894e-005 ]
3149 : [ 1.59465e-005 ]
3150 : [ 1.55659e-005 ]
3151 : [ 1.65569e-005 ]
3152 : [ 1.59327e-005 ]
3153 : [ 1.58263e-005 ]
3154 : [ 1.58827e-005 ]
3155 : [ 1.64749e-005 ]
3156 : [ 1.61361e-005 ]
3157 : [ 1.66658e-005 ]
3158 : [ 1.57534e-005 ]
3159 : [ 1.60948e-005 ]
3160 : [ 1.65884e-005 ]
3161 : [ 1.58018e-005 ]
3162 : [ 1.63395e-005 ]
3163 : [ 1.61728e-005 ]
3164 : [ 1.61094e-005 ]
3165 : [ 1.61522e-005 ]
3166 : [ 1.64911e-005 ]
3167 : [ 1.60258e-005 ]
3168 : [ 1.55999e-005 ]
3169 : [ 1.62573e-005 ]
3170 : [ 1.62931e-005 ]
3171 : [ 1.62653e-005 ]
3172 : [ 1.56159e-005 ]
3173 : [ 1.62497e-005 ]
3174 : [ 1.59872e-005 ]
3175 : [ 1.58483e-005 ]
3176 : [ 1.61494e-005 ]
3177 : [ 1.61051e-005 ]
3178 : [ 1.57101e-005 ]
3179 : [ 1.57506e-005 ]
3180 : [ 1.56566e-005 ]
3181 : [ 1.65098e-005 ]
3182 : [ 1.64173e-005 ]
3183 : [ 1.59529e-005 ]
3184 : [ 1.68496e-005 ]
3185 : [ 1.58424e-005 ]
3186 : [ 1.64374e-005 ]
3187 : [ 1.64902e-005 ]
3188 : [ 1.57337e-005 ]
3189 : [ 1.66018e-005 ]
3190 : [ 1.63508e-005 ]
3191 : [ 1.58915e-005 ]
3192 : [ 1.64424e-005 ]
3193 : [ 1.63346e-005 ]
3194 : [ 1.58649e-005 ]
3195 : [ 1.5911e-005  ]
3196 : [ 1.65297e-005 ]
3197 : [ 1.64676e-005 ]
3198 : [ 1.64133e-005 ]
3199 : [ 1.57707e-005 ]
3200 : [ 1.63719e-005 ]
3201 : [ 1.6518e-005  ]
3202 : [ 1.63302e-005 ]
3203 : [ 1.65888e-005 ]
3204 : [ 1.61106e-005 ]
3205 : [ 1.65734e-005 ]
3206 : [ 1.66333e-005 ]
3207 : [ 1.63678e-005 ]
3208 : [ 1.56527e-005 ]
3209 : [ 1.66696e-005 ]
3210 : [ 1.58558e-005 ]
3211 : [ 1.66581e-005 ]
3212 : [ 1.63393e-005 ]
3213 : [ 1.61678e-005 ]
3214 : [ 1.6629e-005  ]
3215 : [ 1.59081e-005 ]
3216 : [ 1.62354e-005 ]
3217 : [ 1.60035e-005 ]
3218 : [ 1.63524e-005 ]
3219 : [ 1.56917e-005 ]
3220 : [ 1.56277e-005 ]
3221 : [ 1.65814e-005 ]
3222 : [ 1.63588e-005 ]
3223 : [ 1.59842e-005 ]
3224 : [ 1.6218e-005  ]
3225 : [ 1.58127e-005 ]
3226 : [ 1.57969e-005 ]
3227 : [ 1.57577e-005 ]
3228 : [ 1.5844e-005  ]
3229 : [ 1.60531e-005 ]
3230 : [ 1.56007e-005 ]
3231 : [ 1.60413e-005 ]
3232 : [ 1.64059e-005 ]
3233 : [ 1.58492e-005 ]
3234 : [ 1.5794e-005  ]
3235 : [ 1.67386e-005 ]
3236 : [ 1.64539e-005 ]
3237 : [ 1.58181e-005 ]
3238 : [ 1.60374e-005 ]
3239 : [ 1.56905e-005 ]
3240 : [ 1.62244e-005 ]
3241 : [ 1.59514e-005 ]
3242 : [ 1.6586e-005  ]
3243 : [ 1.64134e-005 ]
3244 : [ 1.62896e-005 ]
3245 : [ 1.58084e-005 ]
3246 : [ 1.57411e-005 ]
3247 : [ 1.60293e-005 ]
3248 : [ 1.59265e-005 ]
3249 : [ 1.64966e-005 ]
3250 : [ 1.58504e-005 ]
3251 : [ 1.56058e-005 ]
3252 : [ 1.60479e-005 ]
3253 : [ 1.5711e-005  ]
3254 : [ 1.6634e-005  ]
3255 : [ 1.61532e-005 ]
3256 : [ 1.57155e-005 ]
3257 : [ 1.67937e-005 ]
3258 : [ 1.56519e-005 ]
3259 : [ 1.58694e-005 ]
3260 : [ 1.6673e-005  ]
3261 : [ 1.61282e-005 ]
3262 : [ 1.64358e-005 ]
3263 : [ 1.56984e-005 ]
3264 : [ 1.65933e-005 ]
3265 : [ 1.57174e-005 ]
3266 : [ 1.59991e-005 ]
3267 : [ 1.65493e-005 ]
3268 : [ 1.57105e-005 ]
3269 : [ 1.5653e-005  ]
3270 : [ 1.66184e-005 ]
3271 : [ 1.55674e-005 ]
3272 : [ 1.57601e-005 ]
3273 : [ 1.58998e-005 ]
3274 : [ 1.59073e-005 ]
3275 : [ 1.61543e-005 ]
3276 : [ 1.60739e-005 ]
3277 : [ 1.66664e-005 ]
3278 : [ 1.65979e-005 ]
3279 : [ 1.56497e-005 ]
3280 : [ 1.59566e-005 ]
3281 : [ 1.64535e-005 ]
3282 : [ 1.62401e-005 ]
3283 : [ 1.66972e-005 ]
3284 : [ 1.61043e-005 ]
3285 : [ 1.6236e-005  ]
3286 : [ 1.61462e-005 ]
3287 : [ 1.64004e-005 ]
3288 : [ 1.63146e-005 ]
3289 : [ 1.61679e-005 ]
3290 : [ 1.57575e-005 ]
3291 : [ 1.59827e-005 ]
3292 : [ 1.63295e-005 ]
3293 : [ 1.55457e-005 ]
3294 : [ 1.6219e-005  ]
3295 : [ 1.60491e-005 ]
3296 : [ 1.65826e-005 ]
3297 : [ 1.61238e-005 ]
3298 : [ 1.59179e-005 ]
3299 : [ 1.64905e-005 ]
3300 : [ 1.59614e-005 ]
3301 : [ 1.56031e-005 ]
3302 : [ 1.63019e-005 ]
3303 : [ 1.62573e-005 ]
3304 : [ 1.58221e-005 ]
3305 : [ 1.65601e-005 ]
3306 : [ 1.65152e-005 ]
3307 : [ 1.59355e-005 ]
3308 : [ 1.59668e-005 ]
3309 : [ 1.60027e-005 ]
3310 : [ 1.65427e-005 ]
3311 : [ 1.64811e-005 ]
3312 : [ 1.59149e-005 ]
3313 : [ 1.64097e-005 ]
3314 : [ 1.65192e-005 ]
3315 : [ 1.59769e-005 ]
3316 : [ 1.643e-005   ]
3317 : [ 1.66414e-005 ]
3318 : [ 1.64102e-005 ]
3319 : [ 1.63759e-005 ]
3320 : [ 1.63247e-005 ]
3321 : [ 1.62898e-005 ]
3322 : [ 1.57589e-005 ]
3323 : [ 1.58145e-005 ]
3324 : [ 1.64649e-005 ]
3325 : [ 1.67003e-005 ]
3326 : [ 1.67053e-005 ]
3327 : [ 1.61222e-005 ]
3328 : [ 1.56287e-005 ]
3329 : [ 1.66572e-005 ]
3330 : [ 1.62534e-005 ]
3331 : [ 1.59027e-005 ]
3332 : [ 1.59349e-005 ]
3333 : [ 1.67103e-005 ]
3334 : [ 1.60782e-005 ]
3335 : [ 1.61121e-005 ]
3336 : [ 1.61655e-005 ]
3337 : [ 1.60914e-005 ]
3338 : [ 1.61773e-005 ]
3339 : [ 1.56227e-005 ]
3340 : [ 1.62855e-005 ]
3341 : [ 1.56675e-005 ]
3342 : [ 1.61979e-005 ]
3343 : [ 1.59609e-005 ]
3344 : [ 1.61983e-005 ]
3345 : [ 1.66439e-005 ]
3346 : [ 1.63055e-005 ]
3347 : [ 1.63286e-005 ]
3348 : [ 1.6258e-005  ]
3349 : [ 1.66348e-005 ]
3350 : [ 1.59706e-005 ]
3351 : [ 1.60294e-005 ]
3352 : [ 1.57066e-005 ]
3353 : [ 1.6224e-005  ]
3354 : [ 1.61896e-005 ]
3355 : [ 1.67079e-005 ]
3356 : [ 1.64168e-005 ]
3357 : [ 1.61987e-005 ]
3358 : [ 1.62297e-005 ]
3359 : [ 1.56953e-005 ]
3360 : [ 1.68088e-005 ]
3361 : [ 1.58037e-005 ]
3362 : [ 1.56664e-005 ]
3363 : [ 1.57741e-005 ]
3364 : [ 1.61521e-005 ]
3365 : [ 1.61431e-005 ]
3366 : [ 1.60863e-005 ]
3367 : [ 1.60735e-005 ]
3368 : [ 1.57869e-005 ]
3369 : [ 1.62218e-005 ]
3370 : [ 1.6611e-005  ]
3371 : [ 1.66614e-005 ]
3372 : [ 1.67303e-005 ]
3373 : [ 1.64233e-005 ]
3374 : [ 1.57271e-005 ]
3375 : [ 1.61793e-005 ]
3376 : [ 1.61827e-005 ]
3377 : [ 1.604e-005   ]
3378 : [ 1.62543e-005 ]
3379 : [ 1.5754e-005  ]
3380 : [ 1.6686e-005  ]
3381 : [ 1.65038e-005 ]
3382 : [ 1.56939e-005 ]
3383 : [ 1.57286e-005 ]
3384 : [ 1.57566e-005 ]
3385 : [ 1.57633e-005 ]
3386 : [ 1.63417e-005 ]
3387 : [ 1.58639e-005 ]
3388 : [ 1.58141e-005 ]
3389 : [ 1.57763e-005 ]
3390 : [ 1.58474e-005 ]
3391 : [ 1.62489e-005 ]
3392 : [ 1.67639e-005 ]
3393 : [ 1.65808e-005 ]
3394 : [ 1.59871e-005 ]
3395 : [ 1.6035e-005  ]
3396 : [ 1.57962e-005 ]
3397 : [ 1.62948e-005 ]
3398 : [ 1.68276e-005 ]
3399 : [ 1.61716e-005 ]
3400 : [ 1.58761e-005 ]
3401 : [ 1.60957e-005 ]
3402 : [ 1.59105e-005 ]
3403 : [ 1.59981e-005 ]
3404 : [ 1.58671e-005 ]
3405 : [ 1.58359e-005 ]
3406 : [ 1.6188e-005  ]
3407 : [ 1.64302e-005 ]
3408 : [ 1.5458e-005  ]
3409 : [ 1.62875e-005 ]
3410 : [ 1.65355e-005 ]
3411 : [ 1.66415e-005 ]
3412 : [ 1.5557e-005  ]
3413 : [ 1.65661e-005 ]
3414 : [ 1.6161e-005  ]
3415 : [ 1.59983e-005 ]
3416 : [ 1.63784e-005 ]
3417 : [ 1.66721e-005 ]
3418 : [ 1.65674e-005 ]
3419 : [ 1.61002e-005 ]
3420 : [ 1.61845e-005 ]
3421 : [ 1.62522e-005 ]
3422 : [ 1.55226e-005 ]
3423 : [ 1.66537e-005 ]
3424 : [ 1.66664e-005 ]
3425 : [ 1.56734e-005 ]
3426 : [ 1.64832e-005 ]
3427 : [ 1.59914e-005 ]
3428 : [ 1.57359e-005 ]
3429 : [ 1.63255e-005 ]
3430 : [ 1.56985e-005 ]
3431 : [ 1.62674e-005 ]
3432 : [ 1.61796e-005 ]
3433 : [ 1.63242e-005 ]
3434 : [ 1.58087e-005 ]
3435 : [ 1.58477e-005 ]
3436 : [ 1.62851e-005 ]
3437 : [ 1.58232e-005 ]
3438 : [ 1.62999e-005 ]
3439 : [ 1.66616e-005 ]
3440 : [ 1.61152e-005 ]
3441 : [ 1.62573e-005 ]
3442 : [ 1.6614e-005  ]
3443 : [ 1.65961e-005 ]
3444 : [ 1.59916e-005 ]
3445 : [ 1.67729e-005 ]
3446 : [ 1.65841e-005 ]
3447 : [ 1.64424e-005 ]
3448 : [ 1.66422e-005 ]
3449 : [ 1.59176e-005 ]
3450 : [ 1.63986e-005 ]
3451 : [ 1.58819e-005 ]
3452 : [ 1.57003e-005 ]
3453 : [ 1.58816e-005 ]
3454 : [ 1.63241e-005 ]
3455 : [ 1.66685e-005 ]
3456 : [ 1.59744e-005 ]
3457 : [ 1.58668e-005 ]
3458 : [ 1.5527e-005  ]
3459 : [ 1.63288e-005 ]
3460 : [ 1.63086e-005 ]
3461 : [ 1.61811e-005 ]
3462 : [ 1.62703e-005 ]
3463 : [ 1.60362e-005 ]
3464 : [ 1.58497e-005 ]
3465 : [ 1.66935e-005 ]
3466 : [ 1.67089e-005 ]
3467 : [ 1.64485e-005 ]
3468 : [ 1.63683e-005 ]
3469 : [ 1.57713e-005 ]
3470 : [ 1.60519e-005 ]
3471 : [ 1.64461e-005 ]
3472 : [ 1.60674e-005 ]
3473 : [ 1.57498e-005 ]
3474 : [ 1.60501e-005 ]
3475 : [ 1.6091e-005  ]
3476 : [ 1.59348e-005 ]
3477 : [ 1.61719e-005 ]
3478 : [ 1.64046e-005 ]
3479 : [ 1.58107e-005 ]
3480 : [ 1.6599e-005  ]
3481 : [ 1.65282e-005 ]
3482 : [ 1.64278e-005 ]
3483 : [ 1.64946e-005 ]
3484 : [ 1.59005e-005 ]
3485 : [ 1.63234e-005 ]
3486 : [ 1.59786e-005 ]
3487 : [ 1.61719e-005 ]
3488 : [ 1.65175e-005 ]
3489 : [ 1.56623e-005 ]
3490 : [ 1.60572e-005 ]
3491 : [ 1.61806e-005 ]
3492 : [ 1.63851e-005 ]
3493 : [ 1.62641e-005 ]
3494 : [ 1.58321e-005 ]
3495 : [ 1.59005e-005 ]
3496 : [ 1.59741e-005 ]
3497 : [ 1.64752e-005 ]
3498 : [ 1.59797e-005 ]
3499 : [ 1.57203e-005 ]
3500 : [ 1.56909e-005 ]
3501 : [ 1.62562e-005 ]
3502 : [ 1.64385e-005 ]
3503 : [ 1.59822e-005 ]
3504 : [ 1.57911e-005 ]
3505 : [ 1.62532e-005 ]
3506 : [ 1.64136e-005 ]
3507 : [ 1.60214e-005 ]
3508 : [ 1.57175e-005 ]
3509 : [ 1.57211e-005 ]
3510 : [ 1.68153e-005 ]
3511 : [ 1.66686e-005 ]
3512 : [ 1.62581e-005 ]
3513 : [ 1.67707e-005 ]
3514 : [ 1.61587e-005 ]
3515 : [ 1.634e-005   ]
3516 : [ 1.61321e-005 ]
3517 : [ 1.57246e-005 ]
3518 : [ 1.58182e-005 ]
3519 : [ 1.56115e-005 ]
3520 : [ 1.56229e-005 ]
3521 : [ 1.66092e-005 ]
3522 : [ 1.59948e-005 ]
3523 : [ 1.66342e-005 ]
3524 : [ 1.58584e-005 ]
3525 : [ 1.57738e-005 ]
3526 : [ 1.65138e-005 ]
3527 : [ 1.66505e-005 ]
3528 : [ 1.55855e-005 ]
3529 : [ 1.65752e-005 ]
3530 : [ 1.60264e-005 ]
3531 : [ 1.60382e-005 ]
3532 : [ 1.63807e-005 ]
3533 : [ 1.58711e-005 ]
3534 : [ 1.6419e-005  ]
3535 : [ 1.61239e-005 ]
3536 : [ 1.56944e-005 ]
3537 : [ 1.67428e-005 ]
3538 : [ 1.61296e-005 ]
3539 : [ 1.63046e-005 ]
3540 : [ 1.65507e-005 ]
3541 : [ 1.67027e-005 ]
3542 : [ 1.5999e-005  ]
3543 : [ 1.65282e-005 ]
3544 : [ 1.62485e-005 ]
3545 : [ 1.66063e-005 ]
3546 : [ 1.59916e-005 ]
3547 : [ 1.59742e-005 ]
3548 : [ 1.55626e-005 ]
3549 : [ 1.60252e-005 ]
3550 : [ 1.64952e-005 ]
3551 : [ 1.59752e-005 ]
3552 : [ 1.57837e-005 ]
3553 : [ 1.66859e-005 ]
3554 : [ 1.56936e-005 ]
3555 : [ 1.60602e-005 ]
3556 : [ 1.63968e-005 ]
3557 : [ 1.66771e-005 ]
3558 : [ 1.65562e-005 ]
3559 : [ 1.59531e-005 ]
3560 : [ 1.61193e-005 ]
3561 : [ 1.58597e-005 ]
3562 : [ 1.61103e-005 ]
3563 : [ 1.66324e-005 ]
3564 : [ 1.65153e-005 ]
3565 : [ 1.61789e-005 ]
3566 : [ 1.58517e-005 ]
3567 : [ 1.6643e-005  ]
3568 : [ 1.61151e-005 ]
3569 : [ 1.67034e-005 ]
3570 : [ 1.62584e-005 ]
3571 : [ 1.60088e-005 ]
3572 : [ 1.61874e-005 ]
3573 : [ 1.63231e-005 ]
3574 : [ 1.62312e-005 ]
3575 : [ 1.5918e-005  ]
3576 : [ 1.63684e-005 ]
3577 : [ 1.66716e-005 ]
3578 : [ 1.6593e-005  ]
3579 : [ 1.66745e-005 ]
3580 : [ 1.60534e-005 ]
3581 : [ 1.66003e-005 ]
3582 : [ 1.59086e-005 ]
3583 : [ 1.63719e-005 ]
3584 : [ 1.58611e-005 ]
3585 : [ 1.63169e-005 ]
3586 : [ 1.61122e-005 ]
3587 : [ 1.64647e-005 ]
3588 : [ 1.66245e-005 ]
3589 : [ 1.61289e-005 ]
3590 : [ 1.65713e-005 ]
3591 : [ 1.60012e-005 ]
3592 : [ 1.59065e-005 ]
3593 : [ 1.55723e-005 ]
3594 : [ 1.65399e-005 ]
3595 : [ 1.57289e-005 ]
3596 : [ 1.61796e-005 ]
3597 : [ 1.60054e-005 ]
3598 : [ 1.61363e-005 ]
3599 : [ 1.60983e-005 ]
3600 : [ 1.61074e-005 ]
3601 : [ 1.65285e-005 ]
3602 : [ 1.6641e-005  ]
3603 : [ 1.6151e-005  ]
3604 : [ 1.6662e-005  ]
3605 : [ 1.67411e-005 ]
3606 : [ 1.57914e-005 ]
3607 : [ 1.57702e-005 ]
3608 : [ 1.66965e-005 ]
3609 : [ 1.6809e-005  ]
3610 : [ 1.62721e-005 ]
3611 : [ 1.60913e-005 ]
3612 : [ 1.59511e-005 ]
3613 : [ 1.60094e-005 ]
3614 : [ 1.65553e-005 ]
3615 : [ 1.58339e-005 ]
3616 : [ 1.60836e-005 ]
3617 : [ 1.59072e-005 ]
3618 : [ 1.67029e-005 ]
3619 : [ 1.62408e-005 ]
3620 : [ 1.67302e-005 ]
3621 : [ 1.64937e-005 ]
3622 : [ 1.57473e-005 ]
3623 : [ 1.65201e-005 ]
3624 : [ 1.56927e-005 ]
3625 : [ 1.6513e-005  ]
3626 : [ 1.62665e-005 ]
3627 : [ 1.66412e-005 ]
3628 : [ 1.6683e-005  ]
3629 : [ 1.65285e-005 ]
3630 : [ 1.56205e-005 ]
3631 : [ 1.66469e-005 ]
3632 : [ 1.64723e-005 ]
3633 : [ 1.62058e-005 ]
3634 : [ 1.65366e-005 ]
3635 : [ 1.65138e-005 ]
3636 : [ 1.63107e-005 ]
3637 : [ 1.59784e-005 ]
3638 : [ 1.60347e-005 ]
3639 : [ 1.66207e-005 ]
3640 : [ 1.61187e-005 ]
3641 : [ 1.5681e-005  ]
3642 : [ 1.61537e-005 ]
3643 : [ 1.65798e-005 ]
3644 : [ 1.61779e-005 ]
3645 : [ 1.59346e-005 ]
3646 : [ 1.67889e-005 ]
3647 : [ 1.60128e-005 ]
3648 : [ 1.60744e-005 ]
3649 : [ 1.65972e-005 ]
3650 : [ 1.66391e-005 ]
3651 : [ 1.63868e-005 ]
3652 : [ 1.59937e-005 ]
3653 : [ 1.58485e-005 ]
3654 : [ 1.64043e-005 ]
3655 : [ 1.58755e-005 ]
3656 : [ 1.58975e-005 ]
3657 : [ 1.59601e-005 ]
3658 : [ 1.58798e-005 ]
3659 : [ 1.66111e-005 ]
3660 : [ 1.57431e-005 ]
3661 : [ 1.63463e-005 ]
3662 : [ 1.62267e-005 ]
3663 : [ 1.57494e-005 ]
3664 : [ 1.60267e-005 ]
3665 : [ 1.59624e-005 ]
3666 : [ 1.65257e-005 ]
3667 : [ 1.59268e-005 ]
3668 : [ 1.59048e-005 ]
3669 : [ 1.57526e-005 ]
3670 : [ 1.64171e-005 ]
3671 : [ 1.59976e-005 ]
3672 : [ 1.58787e-005 ]
3673 : [ 1.63738e-005 ]
3674 : [ 1.62383e-005 ]
3675 : [ 1.64792e-005 ]
3676 : [ 1.626e-005   ]
3677 : [ 1.59619e-005 ]
3678 : [ 1.58882e-005 ]
3679 : [ 1.65457e-005 ]
3680 : [ 1.59293e-005 ]
3681 : [ 1.58846e-005 ]
3682 : [ 1.63716e-005 ]
3683 : [ 1.60006e-005 ]
3684 : [ 1.6254e-005  ]
3685 : [ 1.576e-005   ]
3686 : [ 1.64323e-005 ]
3687 : [ 1.59107e-005 ]
3688 : [ 1.66674e-005 ]
3689 : [ 1.65352e-005 ]
3690 : [ 1.63048e-005 ]
3691 : [ 1.66877e-005 ]
3692 : [ 1.61706e-005 ]
3693 : [ 1.60935e-005 ]
3694 : [ 1.61205e-005 ]
3695 : [ 1.62702e-005 ]
3696 : [ 1.62662e-005 ]
3697 : [ 1.59104e-005 ]
3698 : [ 1.59081e-005 ]
3699 : [ 1.66797e-005 ]
3700 : [ 1.64219e-005 ]
3701 : [ 1.65781e-005 ]
3702 : [ 1.57982e-005 ]
3703 : [ 1.66461e-005 ]
3704 : [ 1.64434e-005 ]
3705 : [ 1.58905e-005 ]
3706 : [ 1.60426e-005 ]
3707 : [ 1.62984e-005 ]
3708 : [ 1.59933e-005 ]
3709 : [ 1.68418e-005 ]
3710 : [ 1.67086e-005 ]
3711 : [ 1.64648e-005 ]
3712 : [ 1.62792e-005 ]
3713 : [ 1.65929e-005 ]
3714 : [ 1.60769e-005 ]
3715 : [ 1.60987e-005 ]
3716 : [ 1.63141e-005 ]
3717 : [ 1.60357e-005 ]
3718 : [ 1.60903e-005 ]
3719 : [ 1.60776e-005 ]
3720 : [ 1.65709e-005 ]
3721 : [ 1.58336e-005 ]
3722 : [ 1.66141e-005 ]
3723 : [ 1.62053e-005 ]
3724 : [ 1.66719e-005 ]
3725 : [ 1.58402e-005 ]
3726 : [ 1.59547e-005 ]
3727 : [ 1.55486e-005 ]
3728 : [ 1.64009e-005 ]
3729 : [ 1.5574e-005  ]
3730 : [ 1.59931e-005 ]
3731 : [ 1.61953e-005 ]
3732 : [ 1.64444e-005 ]
3733 : [ 1.60346e-005 ]
3734 : [ 1.6066e-005  ]
3735 : [ 1.64846e-005 ]
3736 : [ 1.64307e-005 ]
3737 : [ 1.61587e-005 ]
3738 : [ 1.59161e-005 ]
3739 : [ 1.62613e-005 ]
3740 : [ 1.67222e-005 ]
3741 : [ 1.57354e-005 ]
3742 : [ 1.60272e-005 ]
3743 : [ 1.67025e-005 ]
3744 : [ 1.64107e-005 ]
3745 : [ 1.60159e-005 ]
3746 : [ 1.59051e-005 ]
3747 : [ 1.63128e-005 ]
3748 : [ 1.64983e-005 ]
3749 : [ 1.58477e-005 ]
3750 : [ 1.6222e-005  ]
3751 : [ 1.60341e-005 ]
3752 : [ 1.62365e-005 ]
3753 : [ 1.645e-005   ]
3754 : [ 1.64597e-005 ]
3755 : [ 1.60653e-005 ]
3756 : [ 1.59516e-005 ]
3757 : [ 1.55939e-005 ]
3758 : [ 1.58334e-005 ]
3759 : [ 1.63525e-005 ]
3760 : [ 1.61883e-005 ]
3761 : [ 1.67661e-005 ]
3762 : [ 1.61112e-005 ]
3763 : [ 1.56498e-005 ]
3764 : [ 1.60107e-005 ]
3765 : [ 1.56582e-005 ]
3766 : [ 1.64887e-005 ]
3767 : [ 1.58358e-005 ]
3768 : [ 1.63476e-005 ]
3769 : [ 1.66629e-005 ]
3770 : [ 1.64632e-005 ]
3771 : [ 1.59202e-005 ]
3772 : [ 1.60992e-005 ]
3773 : [ 1.66548e-005 ]
3774 : [ 1.58882e-005 ]
3775 : [ 1.55689e-005 ]
3776 : [ 1.58353e-005 ]
3777 : [ 1.58949e-005 ]
3778 : [ 1.65044e-005 ]
3779 : [ 1.56827e-005 ]
3780 : [ 1.59966e-005 ]
3781 : [ 1.63585e-005 ]
3782 : [ 1.66753e-005 ]
3783 : [ 1.55787e-005 ]
3784 : [ 1.56776e-005 ]
3785 : [ 1.61007e-005 ]
3786 : [ 1.63319e-005 ]
3787 : [ 1.62744e-005 ]
3788 : [ 1.61156e-005 ]
3789 : [ 1.57563e-005 ]
3790 : [ 1.59236e-005 ]
3791 : [ 1.57487e-005 ]
3792 : [ 1.65597e-005 ]
3793 : [ 1.57263e-005 ]
3794 : [ 1.63942e-005 ]
3795 : [ 1.67316e-005 ]
3796 : [ 1.60238e-005 ]
3797 : [ 1.63965e-005 ]
3798 : [ 1.60806e-005 ]
3799 : [ 1.62478e-005 ]
3800 : [ 1.65017e-005 ]
3801 : [ 1.5782e-005  ]
3802 : [ 1.62455e-005 ]
3803 : [ 1.58415e-005 ]
3804 : [ 1.63233e-005 ]
3805 : [ 1.59777e-005 ]
3806 : [ 1.57625e-005 ]
3807 : [ 1.59728e-005 ]
3808 : [ 1.60916e-005 ]
3809 : [ 1.59195e-005 ]
3810 : [ 1.62006e-005 ]
3811 : [ 1.5995e-005  ]
3812 : [ 1.60546e-005 ]
3813 : [ 1.57622e-005 ]
3814 : [ 1.64079e-005 ]
3815 : [ 1.62041e-005 ]
3816 : [ 1.59302e-005 ]
3817 : [ 1.65687e-005 ]
3818 : [ 1.59862e-005 ]
3819 : [ 1.64963e-005 ]
3820 : [ 1.67291e-005 ]
3821 : [ 1.62119e-005 ]
3822 : [ 1.66899e-005 ]
3823 : [ 1.56846e-005 ]
3824 : [ 1.56703e-005 ]
3825 : [ 1.5848e-005  ]
3826 : [ 1.65811e-005 ]
3827 : [ 1.62077e-005 ]
3828 : [ 1.65161e-005 ]
3829 : [ 1.57148e-005 ]
3830 : [ 1.58378e-005 ]
3831 : [ 1.59803e-005 ]
3832 : [ 1.56599e-005 ]
3833 : [ 1.56806e-005 ]
3834 : [ 1.56219e-005 ]
3835 : [ 1.62353e-005 ]
3836 : [ 1.6021e-005  ]
3837 : [ 1.63323e-005 ]
3838 : [ 1.61667e-005 ]
3839 : [ 1.60643e-005 ]
3840 : [ 1.64163e-005 ]
3841 : [ 1.60135e-005 ]
3842 : [ 1.66103e-005 ]
3843 : [ 1.58033e-005 ]
3844 : [ 1.61717e-005 ]
3845 : [ 1.56431e-005 ]
3846 : [ 1.60672e-005 ]
3847 : [ 1.64233e-005 ]
3848 : [ 1.6042e-005  ]
3849 : [ 1.59737e-005 ]
3850 : [ 1.66864e-005 ]
3851 : [ 1.58443e-005 ]
3852 : [ 1.57985e-005 ]
3853 : [ 1.58233e-005 ]
3854 : [ 1.61708e-005 ]
3855 : [ 1.61661e-005 ]
3856 : [ 1.66291e-005 ]
3857 : [ 1.55207e-005 ]
3858 : [ 1.61572e-005 ]
3859 : [ 1.58598e-005 ]
3860 : [ 1.58655e-005 ]
3861 : [ 1.60091e-005 ]
3862 : [ 1.59059e-005 ]
3863 : [ 1.67679e-005 ]
3864 : [ 1.6053e-005  ]
3865 : [ 1.63211e-005 ]
3866 : [ 1.56536e-005 ]
3867 : [ 1.64126e-005 ]
3868 : [ 1.66601e-005 ]
3869 : [ 1.56712e-005 ]
3870 : [ 1.65196e-005 ]
3871 : [ 1.59576e-005 ]
3872 : [ 1.5573e-005  ]
3873 : [ 1.61051e-005 ]
3874 : [ 1.6564e-005  ]
3875 : [ 1.58327e-005 ]
3876 : [ 1.59824e-005 ]
3877 : [ 1.60214e-005 ]
3878 : [ 1.60097e-005 ]
3879 : [ 1.64597e-005 ]
3880 : [ 1.65502e-005 ]
3881 : [ 1.65814e-005 ]
3882 : [ 1.63423e-005 ]
3883 : [ 1.63361e-005 ]
3884 : [ 1.57919e-005 ]
3885 : [ 1.56684e-005 ]
3886 : [ 1.62652e-005 ]
3887 : [ 1.60795e-005 ]
3888 : [ 1.63243e-005 ]
3889 : [ 1.61529e-005 ]
3890 : [ 1.56762e-005 ]
3891 : [ 1.59798e-005 ]
3892 : [ 1.63072e-005 ]
3893 : [ 1.61938e-005 ]
3894 : [ 1.64792e-005 ]
3895 : [ 1.5851e-005  ]
3896 : [ 1.64083e-005 ]
3897 : [ 1.63839e-005 ]
3898 : [ 1.64088e-005 ]
3899 : [ 1.61428e-005 ]
3900 : [ 1.58317e-005 ]
3901 : [ 1.56116e-005 ]
3902 : [ 1.63745e-005 ]
3903 : [ 1.64082e-005 ]
3904 : [ 1.59401e-005 ]
3905 : [ 1.65337e-005 ]
3906 : [ 1.61799e-005 ]
3907 : [ 1.61197e-005 ]
3908 : [ 1.62373e-005 ]
3909 : [ 1.64371e-005 ]
3910 : [ 1.59273e-005 ]
3911 : [ 1.63707e-005 ]
3912 : [ 1.63322e-005 ]
3913 : [ 1.66773e-005 ]
3914 : [ 1.62836e-005 ]
3915 : [ 1.64008e-005 ]
3916 : [ 1.59808e-005 ]
3917 : [ 1.61331e-005 ]
3918 : [ 1.56869e-005 ]
3919 : [ 1.63485e-005 ]
3920 : [ 1.64184e-005 ]
3921 : [ 1.58467e-005 ]
3922 : [ 1.63821e-005 ]
3923 : [ 1.59127e-005 ]
3924 : [ 1.62613e-005 ]
3925 : [ 1.6563e-005  ]
3926 : [ 1.62852e-005 ]
3927 : [ 1.65571e-005 ]
3928 : [ 1.65612e-005 ]
3929 : [ 1.63608e-005 ]
3930 : [ 1.60849e-005 ]
3931 : [ 1.62516e-005 ]
3932 : [ 1.66125e-005 ]
3933 : [ 1.61744e-005 ]
3934 : [ 1.64504e-005 ]
3935 : [ 1.56607e-005 ]
3936 : [ 1.60749e-005 ]
3937 : [ 1.66605e-005 ]
3938 : [ 1.65793e-005 ]
3939 : [ 1.63371e-005 ]
3940 : [ 1.58961e-005 ]
3941 : [ 1.59258e-005 ]
3942 : [ 1.58272e-005 ]
3943 : [ 1.59641e-005 ]
3944 : [ 1.63358e-005 ]
3945 : [ 1.656e-005   ]
3946 : [ 1.65009e-005 ]
3947 : [ 1.58948e-005 ]
3948 : [ 1.58038e-005 ]
3949 : [ 1.62267e-005 ]
3950 : [ 1.64548e-005 ]
3951 : [ 1.60459e-005 ]
3952 : [ 1.57564e-005 ]
3953 : [ 1.5764e-005  ]
3954 : [ 1.6272e-005  ]
3955 : [ 1.67409e-005 ]
3956 : [ 1.64084e-005 ]
3957 : [ 1.65658e-005 ]
3958 : [ 1.65234e-005 ]
3959 : [ 1.5886e-005  ]
3960 : [ 1.60203e-005 ]
3961 : [ 1.62197e-005 ]
3962 : [ 1.58136e-005 ]
3963 : [ 1.59796e-005 ]
3964 : [ 1.64069e-005 ]
3965 : [ 1.64971e-005 ]
3966 : [ 1.57889e-005 ]
3967 : [ 1.67096e-005 ]
3968 : [ 1.57952e-005 ]
3969 : [ 1.62492e-005 ]
3970 : [ 1.5958e-005  ]
3971 : [ 1.61814e-005 ]
3972 : [ 1.66335e-005 ]
3973 : [ 1.64937e-005 ]
3974 : [ 1.67265e-005 ]
3975 : [ 1.57588e-005 ]
3976 : [ 1.636e-005   ]
3977 : [ 1.64885e-005 ]
3978 : [ 1.57207e-005 ]
3979 : [ 1.56893e-005 ]
3980 : [ 1.63044e-005 ]
3981 : [ 1.65894e-005 ]
3982 : [ 1.66437e-005 ]
3983 : [ 1.63923e-005 ]
3984 : [ 1.62746e-005 ]
3985 : [ 1.64214e-005 ]
3986 : [ 1.64065e-005 ]
3987 : [ 1.60653e-005 ]
3988 : [ 1.64192e-005 ]
3989 : [ 1.58668e-005 ]
3990 : [ 1.61752e-005 ]
3991 : [ 1.64613e-005 ]
3992 : [ 1.57024e-005 ]
3993 : [ 1.60178e-005 ]
3994 : [ 1.59693e-005 ]
3995 : [ 1.65945e-005 ]
3996 : [ 1.65721e-005 ]
3997 : [ 1.66295e-005 ]
3998 : [ 1.61992e-005 ]
3999 : [ 1.61712e-005 ]
4000 : [ 1.59637e-005 ]
4001 : [ 1.58755e-005 ]
4002 : [ 1.60988e-005 ]
4003 : [ 1.63098e-005 ]
4004 : [ 1.62606e-005 ]
4005 : [ 1.56784e-005 ]
4006 : [ 1.65598e-005 ]
4007 : [ 1.59069e-005 ]
4008 : [ 1.6151e-005  ]
4009 : [ 1.60123e-005 ]
4010 : [ 1.59891e-005 ]
4011 : [ 1.60506e-005 ]
4012 : [ 1.62879e-005 ]
4013 : [ 1.61642e-005 ]
4014 : [ 1.65833e-005 ]
4015 : [ 1.6194e-005  ]
4016 : [ 1.63059e-005 ]
4017 : [ 1.62332e-005 ]
4018 : [ 1.64988e-005 ]
4019 : [ 1.5742e-005  ]
4020 : [ 1.57408e-005 ]
4021 : [ 1.60825e-005 ]
4022 : [ 1.65803e-005 ]
4023 : [ 1.62392e-005 ]
4024 : [ 1.68346e-005 ]
4025 : [ 1.6583e-005  ]
4026 : [ 1.58691e-005 ]
4027 : [ 1.58261e-005 ]
4028 : [ 1.64762e-005 ]
4029 : [ 1.63212e-005 ]
4030 : [ 1.58373e-005 ]
4031 : [ 1.61744e-005 ]
4032 : [ 1.63994e-005 ]
4033 : [ 1.56963e-005 ]
4034 : [ 1.58633e-005 ]
4035 : [ 1.64591e-005 ]
4036 : [ 1.57997e-005 ]
4037 : [ 1.60747e-005 ]
4038 : [ 1.62875e-005 ]
4039 : [ 1.63858e-005 ]
4040 : [ 1.63064e-005 ]
4041 : [ 1.6202e-005  ]
4042 : [ 1.60671e-005 ]
4043 : [ 1.57895e-005 ]
4044 : [ 1.58789e-005 ]
4045 : [ 1.64628e-005 ]
4046 : [ 1.58583e-005 ]
4047 : [ 1.59e-005    ]
4048 : [ 1.58455e-005 ]
4049 : [ 1.61391e-005 ]
4050 : [ 1.66208e-005 ]
4051 : [ 1.62303e-005 ]
4052 : [ 1.56659e-005 ]
4053 : [ 1.62133e-005 ]
4054 : [ 1.56786e-005 ]
4055 : [ 1.56194e-005 ]
4056 : [ 1.61208e-005 ]
4057 : [ 1.59397e-005 ]
4058 : [ 1.61271e-005 ]
4059 : [ 1.64166e-005 ]
4060 : [ 1.5871e-005  ]
4061 : [ 1.65559e-005 ]
4062 : [ 1.59462e-005 ]
4063 : [ 1.58917e-005 ]
4064 : [ 1.66114e-005 ]
4065 : [ 1.55978e-005 ]
4066 : [ 1.68077e-005 ]
4067 : [ 1.60852e-005 ]
4068 : [ 1.62535e-005 ]
4069 : [ 1.57702e-005 ]
4070 : [ 1.61941e-005 ]
4071 : [ 1.58106e-005 ]
4072 : [ 1.62334e-005 ]
4073 : [ 1.59174e-005 ]
4074 : [ 1.62202e-005 ]
4075 : [ 1.65643e-005 ]
4076 : [ 1.622e-005   ]
4077 : [ 1.60124e-005 ]
4078 : [ 1.5777e-005  ]
4079 : [ 1.61012e-005 ]
4080 : [ 1.64103e-005 ]
4081 : [ 1.61539e-005 ]
4082 : [ 1.60775e-005 ]
4083 : [ 1.61359e-005 ]
4084 : [ 1.60724e-005 ]
4085 : [ 1.65867e-005 ]
4086 : [ 1.67145e-005 ]
4087 : [ 1.63252e-005 ]
4088 : [ 1.64403e-005 ]
4089 : [ 1.63286e-005 ]
4090 : [ 1.62823e-005 ]
4091 : [ 1.59972e-005 ]
4092 : [ 1.6257e-005  ]
4093 : [ 1.62295e-005 ]
4094 : [ 1.63785e-005 ]
4095 : [ 1.62784e-005 ]
4096 : [ 1.64811e-005 ]
4097 : [ 1.61214e-005 ]
4098 : [ 1.6082e-005  ]
4099 : [ 1.66366e-005 ]
4100 : [ 1.59141e-005 ]
4101 : [ 1.60701e-005 ]
4102 : [ 1.62699e-005 ]
4103 : [ 1.63051e-005 ]
4104 : [ 1.66481e-005 ]
4105 : [ 1.61614e-005 ]
4106 : [ 1.67545e-005 ]
4107 : [ 1.6353e-005  ]
4108 : [ 1.57284e-005 ]
4109 : [ 1.64847e-005 ]
4110 : [ 1.67802e-005 ]
4111 : [ 1.64665e-005 ]
4112 : [ 1.64461e-005 ]
4113 : [ 1.59411e-005 ]
4114 : [ 1.63086e-005 ]
4115 : [ 1.66497e-005 ]
4116 : [ 1.66333e-005 ]
4117 : [ 1.66345e-005 ]
4118 : [ 1.59143e-005 ]
4119 : [ 1.63116e-005 ]
4120 : [ 1.68274e-005 ]
4121 : [ 1.61276e-005 ]
4122 : [ 1.61486e-005 ]
4123 : [ 1.62768e-005 ]
4124 : [ 1.62057e-005 ]
4125 : [ 1.64741e-005 ]
4126 : [ 1.64564e-005 ]
4127 : [ 1.57586e-005 ]
4128 : [ 1.59989e-005 ]
4129 : [ 1.58411e-005 ]
4130 : [ 1.64316e-005 ]
4131 : [ 1.62253e-005 ]
4132 : [ 1.58267e-005 ]
4133 : [ 1.59931e-005 ]
4134 : [ 1.61949e-005 ]
4135 : [ 1.61717e-005 ]
4136 : [ 1.63959e-005 ]
4137 : [ 1.62399e-005 ]
4138 : [ 1.61703e-005 ]
4139 : [ 1.57886e-005 ]
4140 : [ 1.61578e-005 ]
4141 : [ 1.64273e-005 ]
4142 : [ 1.65426e-005 ]
4143 : [ 1.5815e-005  ]
4144 : [ 1.63676e-005 ]
4145 : [ 1.64669e-005 ]
4146 : [ 1.60711e-005 ]
4147 : [ 1.63483e-005 ]
4148 : [ 1.59297e-005 ]
4149 : [ 1.66058e-005 ]
4150 : [ 1.59218e-005 ]
4151 : [ 1.65943e-005 ]
4152 : [ 1.58635e-005 ]
4153 : [ 1.59365e-005 ]
4154 : [ 1.63292e-005 ]
4155 : [ 1.56915e-005 ]
4156 : [ 1.60938e-005 ]
4157 : [ 1.62182e-005 ]
4158 : [ 1.63349e-005 ]
4159 : [ 1.66442e-005 ]
4160 : [ 1.63356e-005 ]
4161 : [ 1.61155e-005 ]
4162 : [ 1.6167e-005  ]
4163 : [ 1.5872e-005  ]
4164 : [ 1.63619e-005 ]
4165 : [ 1.63704e-005 ]
4166 : [ 1.64595e-005 ]
4167 : [ 1.57292e-005 ]
4168 : [ 1.6363e-005  ]
4169 : [ 1.64126e-005 ]
4170 : [ 1.59488e-005 ]
4171 : [ 1.56303e-005 ]
4172 : [ 1.66524e-005 ]
4173 : [ 1.55614e-005 ]
4174 : [ 1.57392e-005 ]
4175 : [ 1.64631e-005 ]
4176 : [ 1.55771e-005 ]
4177 : [ 1.61992e-005 ]
4178 : [ 1.65168e-005 ]
4179 : [ 1.6402e-005  ]
4180 : [ 1.57543e-005 ]
4181 : [ 1.6058e-005  ]
4182 : [ 1.56141e-005 ]
4183 : [ 1.58812e-005 ]
4184 : [ 1.58023e-005 ]
4185 : [ 1.64411e-005 ]
4186 : [ 1.6088e-005  ]
4187 : [ 1.56321e-005 ]
4188 : [ 1.58613e-005 ]
4189 : [ 1.59211e-005 ]
4190 : [ 1.63605e-005 ]
4191 : [ 1.65888e-005 ]
4192 : [ 1.59496e-005 ]
4193 : [ 1.60707e-005 ]
4194 : [ 1.64056e-005 ]
4195 : [ 1.61553e-005 ]
4196 : [ 1.66469e-005 ]
4197 : [ 1.63191e-005 ]
4198 : [ 1.66105e-005 ]
4199 : [ 1.59658e-005 ]
4200 : [ 1.63027e-005 ]
4201 : [ 1.58361e-005 ]
4202 : [ 1.61988e-005 ]
4203 : [ 1.60149e-005 ]
4204 : [ 1.57544e-005 ]
4205 : [ 1.62183e-005 ]
4206 : [ 1.59972e-005 ]
4207 : [ 1.62142e-005 ]
4208 : [ 1.62599e-005 ]
4209 : [ 1.58161e-005 ]
4210 : [ 1.65494e-005 ]
4211 : [ 1.65651e-005 ]
4212 : [ 1.59848e-005 ]
4213 : [ 1.57717e-005 ]
4214 : [ 1.58243e-005 ]
4215 : [ 1.58421e-005 ]
4216 : [ 1.56206e-005 ]
4217 : [ 1.67783e-005 ]
4218 : [ 1.60829e-005 ]
4219 : [ 1.66521e-005 ]
4220 : [ 1.62871e-005 ]
4221 : [ 1.6043e-005  ]
4222 : [ 1.64953e-005 ]
4223 : [ 1.5829e-005  ]
4224 : [ 1.56158e-005 ]
4225 : [ 1.65338e-005 ]
4226 : [ 1.67402e-005 ]
4227 : [ 1.67251e-005 ]
4228 : [ 1.67271e-005 ]
4229 : [ 1.66355e-005 ]
4230 : [ 1.56297e-005 ]
4231 : [ 1.61409e-005 ]
4232 : [ 1.57207e-005 ]
4233 : [ 1.66358e-005 ]
4234 : [ 1.59716e-005 ]
4235 : [ 1.60298e-005 ]
4236 : [ 1.6172e-005  ]
4237 : [ 1.57992e-005 ]
4238 : [ 1.60139e-005 ]
4239 : [ 1.66181e-005 ]
4240 : [ 1.66514e-005 ]
4241 : [ 1.66863e-005 ]
4242 : [ 1.61845e-005 ]
4243 : [ 1.58439e-005 ]
4244 : [ 1.64207e-005 ]
4245 : [ 1.56234e-005 ]
4246 : [ 1.63345e-005 ]
4247 : [ 1.57152e-005 ]
4248 : [ 1.58716e-005 ]
4249 : [ 1.58724e-005 ]
4250 : [ 1.59495e-005 ]
4251 : [ 1.65644e-005 ]
4252 : [ 1.64894e-005 ]
4253 : [ 1.62404e-005 ]
4254 : [ 1.56229e-005 ]
4255 : [ 1.55141e-005 ]
4256 : [ 1.61404e-005 ]
4257 : [ 1.63107e-005 ]
4258 : [ 1.61718e-005 ]
4259 : [ 1.64315e-005 ]
4260 : [ 1.64245e-005 ]
4261 : [ 1.60194e-005 ]
4262 : [ 1.62681e-005 ]
4263 : [ 1.67011e-005 ]
4264 : [ 1.66092e-005 ]
4265 : [ 1.67344e-005 ]
4266 : [ 1.62347e-005 ]
4267 : [ 1.6033e-005  ]
4268 : [ 1.63677e-005 ]
4269 : [ 1.63671e-005 ]
4270 : [ 1.62836e-005 ]
4271 : [ 1.58549e-005 ]
4272 : [ 1.61088e-005 ]
4273 : [ 1.57849e-005 ]
4274 : [ 1.66966e-005 ]
4275 : [ 1.61749e-005 ]
4276 : [ 1.65868e-005 ]
4277 : [ 1.63789e-005 ]
4278 : [ 1.58677e-005 ]
4279 : [ 1.63766e-005 ]
4280 : [ 1.6077e-005  ]
4281 : [ 1.56151e-005 ]
4282 : [ 1.6511e-005  ]
4283 : [ 1.65365e-005 ]
4284 : [ 1.57549e-005 ]
4285 : [ 1.57733e-005 ]
4286 : [ 1.60143e-005 ]
4287 : [ 1.58695e-005 ]
4288 : [ 1.62138e-005 ]
4289 : [ 1.63985e-005 ]
4290 : [ 1.619e-005   ]
4291 : [ 1.63702e-005 ]
4292 : [ 1.59617e-005 ]
4293 : [ 1.62473e-005 ]
4294 : [ 1.59475e-005 ]
4295 : [ 1.64722e-005 ]
4296 : [ 1.58877e-005 ]
4297 : [ 1.61685e-005 ]
4298 : [ 1.57814e-005 ]
4299 : [ 1.63705e-005 ]
4300 : [ 1.65889e-005 ]
4301 : [ 1.59299e-005 ]
4302 : [ 1.6144e-005  ]
4303 : [ 1.64308e-005 ]
4304 : [ 1.563e-005   ]
4305 : [ 1.55441e-005 ]
4306 : [ 1.60932e-005 ]
4307 : [ 1.60343e-005 ]
4308 : [ 1.59879e-005 ]
4309 : [ 1.62044e-005 ]
4310 : [ 1.64712e-005 ]
4311 : [ 1.66562e-005 ]
4312 : [ 1.64091e-005 ]
4313 : [ 1.59475e-005 ]
4314 : [ 1.57967e-005 ]
4315 : [ 1.58417e-005 ]
4316 : [ 1.63988e-005 ]
4317 : [ 1.6465e-005  ]
4318 : [ 1.61862e-005 ]
4319 : [ 1.58711e-005 ]
4320 : [ 1.6197e-005  ]
4321 : [ 1.6658e-005  ]
4322 : [ 1.58146e-005 ]
4323 : [ 1.57911e-005 ]
4324 : [ 1.59686e-005 ]
4325 : [ 1.66769e-005 ]
4326 : [ 1.6767e-005  ]
4327 : [ 1.6087e-005  ]
4328 : [ 1.58498e-005 ]
4329 : [ 1.66528e-005 ]
4330 : [ 1.65049e-005 ]
4331 : [ 1.59428e-005 ]
4332 : [ 1.58823e-005 ]
4333 : [ 1.60774e-005 ]
4334 : [ 1.64846e-005 ]
4335 : [ 1.58614e-005 ]
4336 : [ 1.62843e-005 ]
4337 : [ 1.61517e-005 ]
4338 : [ 1.62284e-005 ]
4339 : [ 1.61164e-005 ]
4340 : [ 1.57567e-005 ]
4341 : [ 1.59192e-005 ]
4342 : [ 1.63743e-005 ]
4343 : [ 1.61414e-005 ]
4344 : [ 1.57073e-005 ]
4345 : [ 1.63556e-005 ]
4346 : [ 1.56574e-005 ]
4347 : [ 1.68076e-005 ]
4348 : [ 1.64997e-005 ]
4349 : [ 1.65683e-005 ]
4350 : [ 1.62897e-005 ]
4351 : [ 1.60423e-005 ]
4352 : [ 1.65906e-005 ]
4353 : [ 1.61972e-005 ]
4354 : [ 1.58718e-005 ]
4355 : [ 1.55714e-005 ]
4356 : [ 1.58565e-005 ]
4357 : [ 1.6674e-005  ]
4358 : [ 1.64111e-005 ]
4359 : [ 1.66958e-005 ]
4360 : [ 1.64498e-005 ]
4361 : [ 1.64992e-005 ]
4362 : [ 1.55635e-005 ]
4363 : [ 1.58709e-005 ]
4364 : [ 1.59035e-005 ]
4365 : [ 1.63173e-005 ]
4366 : [ 1.66439e-005 ]
4367 : [ 1.61668e-005 ]
4368 : [ 1.57505e-005 ]
4369 : [ 1.64657e-005 ]
4370 : [ 1.61864e-005 ]
4371 : [ 1.61192e-005 ]
4372 : [ 1.58656e-005 ]
4373 : [ 1.6585e-005  ]
4374 : [ 1.57422e-005 ]
4375 : [ 1.62235e-005 ]
4376 : [ 1.56003e-005 ]
4377 : [ 1.62194e-005 ]
4378 : [ 1.63822e-005 ]
4379 : [ 1.59913e-005 ]
4380 : [ 1.57893e-005 ]
4381 : [ 1.61915e-005 ]
4382 : [ 1.55444e-005 ]
4383 : [ 1.62388e-005 ]
4384 : [ 1.58119e-005 ]
4385 : [ 1.63181e-005 ]
4386 : [ 1.60869e-005 ]
4387 : [ 1.59805e-005 ]
4388 : [ 1.57892e-005 ]
4389 : [ 1.59413e-005 ]
4390 : [ 1.54998e-005 ]
4391 : [ 1.6052e-005  ]
4392 : [ 1.66007e-005 ]
4393 : [ 1.58074e-005 ]
4394 : [ 1.65667e-005 ]
4395 : [ 1.67568e-005 ]
4396 : [ 1.59917e-005 ]
4397 : [ 1.61212e-005 ]
4398 : [ 1.61547e-005 ]
4399 : [ 1.55572e-005 ]
4400 : [ 1.60454e-005 ]
4401 : [ 1.64854e-005 ]
4402 : [ 1.59731e-005 ]
4403 : [ 1.56788e-005 ]
4404 : [ 1.60648e-005 ]
4405 : [ 1.56523e-005 ]
4406 : [ 1.62141e-005 ]
4407 : [ 1.60813e-005 ]
4408 : [ 1.60816e-005 ]
4409 : [ 1.63549e-005 ]
4410 : [ 1.59677e-005 ]
4411 : [ 1.60792e-005 ]
4412 : [ 1.6305e-005  ]
4413 : [ 1.57503e-005 ]
4414 : [ 1.62209e-005 ]
4415 : [ 1.65053e-005 ]
4416 : [ 1.60237e-005 ]
4417 : [ 1.62071e-005 ]
4418 : [ 1.67255e-005 ]
4419 : [ 1.57397e-005 ]
4420 : [ 1.57368e-005 ]
4421 : [ 1.59208e-005 ]
4422 : [ 1.68153e-005 ]
4423 : [ 1.61883e-005 ]
4424 : [ 1.65751e-005 ]
4425 : [ 1.64339e-005 ]
4426 : [ 1.55461e-005 ]
4427 : [ 1.61397e-005 ]
4428 : [ 1.56287e-005 ]
4429 : [ 1.57377e-005 ]
4430 : [ 1.62744e-005 ]
4431 : [ 1.60707e-005 ]
4432 : [ 1.58877e-005 ]
4433 : [ 1.62239e-005 ]
4434 : [ 1.61593e-005 ]
4435 : [ 1.65736e-005 ]
4436 : [ 1.62164e-005 ]
4437 : [ 1.57563e-005 ]
4438 : [ 1.64773e-005 ]
4439 : [ 1.63565e-005 ]
4440 : [ 1.60849e-005 ]
4441 : [ 1.64954e-005 ]
4442 : [ 1.58131e-005 ]
4443 : [ 1.60039e-005 ]
4444 : [ 1.61453e-005 ]
4445 : [ 1.58194e-005 ]
4446 : [ 1.55758e-005 ]
4447 : [ 1.58923e-005 ]
4448 : [ 1.63422e-005 ]
4449 : [ 1.63816e-005 ]
4450 : [ 1.65768e-005 ]
4451 : [ 1.60431e-005 ]
4452 : [ 1.5801e-005  ]
4453 : [ 1.65383e-005 ]
4454 : [ 1.57683e-005 ]
4455 : [ 1.61332e-005 ]
4456 : [ 1.59466e-005 ]
4457 : [ 1.66872e-005 ]
4458 : [ 1.57426e-005 ]
4459 : [ 1.59665e-005 ]
4460 : [ 1.65777e-005 ]
4461 : [ 1.62757e-005 ]
4462 : [ 1.66216e-005 ]
4463 : [ 1.56586e-005 ]
4464 : [ 1.65725e-005 ]
4465 : [ 1.6505e-005  ]
4466 : [ 1.65479e-005 ]
4467 : [ 1.57767e-005 ]
4468 : [ 1.63837e-005 ]
4469 : [ 1.6529e-005  ]
4470 : [ 1.62477e-005 ]
4471 : [ 1.67048e-005 ]
4472 : [ 1.61733e-005 ]
4473 : [ 1.65494e-005 ]
4474 : [ 1.5982e-005  ]
4475 : [ 1.66843e-005 ]
4476 : [ 1.62337e-005 ]
4477 : [ 1.65636e-005 ]
4478 : [ 1.57226e-005 ]
4479 : [ 1.60732e-005 ]
4480 : [ 1.64016e-005 ]
4481 : [ 1.60719e-005 ]
4482 : [ 1.58875e-005 ]
4483 : [ 1.62043e-005 ]
4484 : [ 1.62639e-005 ]
4485 : [ 1.6189e-005  ]
4486 : [ 1.66919e-005 ]
4487 : [ 1.64216e-005 ]
4488 : [ 1.56988e-005 ]
4489 : [ 1.57819e-005 ]
4490 : [ 1.58909e-005 ]
4491 : [ 1.67039e-005 ]
4492 : [ 1.60835e-005 ]
4493 : [ 1.5855e-005  ]
4494 : [ 1.58645e-005 ]
4495 : [ 1.59396e-005 ]
4496 : [ 1.63025e-005 ]
4497 : [ 1.59325e-005 ]
4498 : [ 1.5773e-005  ]
4499 : [ 1.59942e-005 ]
4500 : [ 1.61171e-005 ]
4501 : [ 1.59831e-005 ]
4502 : [ 1.64185e-005 ]
4503 : [ 1.59256e-005 ]
4504 : [ 1.67322e-005 ]
4505 : [ 1.56439e-005 ]
4506 : [ 1.59773e-005 ]
4507 : [ 1.61818e-005 ]
4508 : [ 1.57054e-005 ]
4509 : [ 1.56375e-005 ]
4510 : [ 1.61144e-005 ]
4511 : [ 1.65778e-005 ]
4512 : [ 1.66587e-005 ]
4513 : [ 1.56881e-005 ]
4514 : [ 1.66756e-005 ]
4515 : [ 1.6478e-005  ]
4516 : [ 1.62829e-005 ]
4517 : [ 1.63893e-005 ]
4518 : [ 1.62554e-005 ]
4519 : [ 1.59817e-005 ]
4520 : [ 1.56697e-005 ]
4521 : [ 1.63246e-005 ]
4522 : [ 1.60046e-005 ]
4523 : [ 1.58482e-005 ]
4524 : [ 1.64964e-005 ]
4525 : [ 1.66795e-005 ]
4526 : [ 1.58249e-005 ]
4527 : [ 1.58556e-005 ]
4528 : [ 1.65066e-005 ]
4529 : [ 1.63578e-005 ]
4530 : [ 1.57643e-005 ]
4531 : [ 1.60794e-005 ]
4532 : [ 1.65894e-005 ]
4533 : [ 1.66907e-005 ]
4534 : [ 1.56436e-005 ]
4535 : [ 1.61013e-005 ]
4536 : [ 1.56942e-005 ]
4537 : [ 1.57896e-005 ]
4538 : [ 1.59012e-005 ]
4539 : [ 1.63679e-005 ]
4540 : [ 1.63703e-005 ]
4541 : [ 1.64064e-005 ]
4542 : [ 1.58773e-005 ]
4543 : [ 1.59366e-005 ]
4544 : [ 1.63701e-005 ]
4545 : [ 1.6215e-005  ]
4546 : [ 1.65168e-005 ]
4547 : [ 1.61701e-005 ]
4548 : [ 1.6662e-005  ]
4549 : [ 1.56097e-005 ]
4550 : [ 1.68447e-005 ]
4551 : [ 1.65383e-005 ]
4552 : [ 1.57238e-005 ]
4553 : [ 1.63738e-005 ]
4554 : [ 1.57316e-005 ]
4555 : [ 1.60989e-005 ]
4556 : [ 1.64341e-005 ]
4557 : [ 1.6539e-005  ]
4558 : [ 1.63067e-005 ]
4559 : [ 1.66163e-005 ]
4560 : [ 1.62094e-005 ]
4561 : [ 1.672e-005   ]
4562 : [ 1.57921e-005 ]
4563 : [ 1.62932e-005 ]
4564 : [ 1.58022e-005 ]
4565 : [ 1.67225e-005 ]
4566 : [ 1.58274e-005 ]
4567 : [ 1.60139e-005 ]
4568 : [ 1.62872e-005 ]
4569 : [ 1.65277e-005 ]
4570 : [ 1.59879e-005 ]
4571 : [ 1.57413e-005 ]
4572 : [ 1.58726e-005 ]
4573 : [ 1.55841e-005 ]
4574 : [ 1.56683e-005 ]
4575 : [ 1.66336e-005 ]
4576 : [ 1.60192e-005 ]
4577 : [ 1.62052e-005 ]
4578 : [ 1.64655e-005 ]
4579 : [ 1.59525e-005 ]
4580 : [ 1.62633e-005 ]
4581 : [ 1.58738e-005 ]
4582 : [ 1.62599e-005 ]
4583 : [ 1.60777e-005 ]
4584 : [ 1.63595e-005 ]
4585 : [ 1.68212e-005 ]
4586 : [ 1.57698e-005 ]
4587 : [ 1.67623e-005 ]
4588 : [ 1.59598e-005 ]
4589 : [ 1.60679e-005 ]
4590 : [ 1.66194e-005 ]
4591 : [ 1.58818e-005 ]
4592 : [ 1.57938e-005 ]
4593 : [ 1.59033e-005 ]
4594 : [ 1.65135e-005 ]
4595 : [ 1.67315e-005 ]
4596 : [ 1.64892e-005 ]
4597 : [ 1.59579e-005 ]
4598 : [ 1.58197e-005 ]
4599 : [ 1.5999e-005  ]
4600 : [ 1.64631e-005 ]
4601 : [ 1.63646e-005 ]
4602 : [ 1.66491e-005 ]
4603 : [ 1.65935e-005 ]
4604 : [ 1.66205e-005 ]
4605 : [ 1.64552e-005 ]
4606 : [ 1.66078e-005 ]
4607 : [ 1.57492e-005 ]
4608 : [ 1.63365e-005 ]
4609 : [ 1.65632e-005 ]
4610 : [ 1.6731e-005  ]
4611 : [ 1.56226e-005 ]
4612 : [ 1.63746e-005 ]
4613 : [ 1.6696e-005  ]
4614 : [ 1.56441e-005 ]
4615 : [ 1.61142e-005 ]
4616 : [ 1.62087e-005 ]
4617 : [ 1.60575e-005 ]
4618 : [ 1.60897e-005 ]
4619 : [ 1.59175e-005 ]
4620 : [ 1.58087e-005 ]
4621 : [ 1.56278e-005 ]
4622 : [ 1.601e-005   ]
4623 : [ 1.57713e-005 ]
4624 : [ 1.64738e-005 ]
4625 : [ 1.64137e-005 ]
4626 : [ 1.63666e-005 ]
4627 : [ 1.63962e-005 ]
4628 : [ 1.6166e-005  ]
4629 : [ 1.63337e-005 ]
4630 : [ 1.66818e-005 ]
4631 : [ 1.58676e-005 ]
4632 : [ 1.62211e-005 ]
4633 : [ 1.63948e-005 ]
4634 : [ 1.62983e-005 ]
4635 : [ 1.65408e-005 ]
4636 : [ 1.58237e-005 ]
4637 : [ 1.57935e-005 ]
4638 : [ 1.5802e-005  ]
4639 : [ 1.6255e-005  ]
4640 : [ 1.57603e-005 ]
4641 : [ 1.6433e-005  ]
4642 : [ 1.57458e-005 ]
4643 : [ 1.62835e-005 ]
4644 : [ 1.63811e-005 ]
4645 : [ 1.5879e-005  ]
4646 : [ 1.63957e-005 ]
4647 : [ 1.5547e-005  ]
4648 : [ 1.64888e-005 ]
4649 : [ 1.56894e-005 ]
4650 : [ 1.55078e-005 ]
4651 : [ 1.6205e-005  ]
4652 : [ 1.6467e-005  ]
4653 : [ 1.62067e-005 ]
4654 : [ 1.6166e-005  ]
4655 : [ 1.65481e-005 ]
4656 : [ 1.60912e-005 ]
4657 : [ 1.62386e-005 ]
4658 : [ 1.66286e-005 ]
4659 : [ 1.64965e-005 ]
4660 : [ 1.61655e-005 ]
4661 : [ 1.65237e-005 ]
4662 : [ 1.56585e-005 ]
4663 : [ 1.58563e-005 ]
4664 : [ 1.58101e-005 ]
4665 : [ 1.65085e-005 ]
4666 : [ 1.64194e-005 ]
4667 : [ 1.66729e-005 ]
4668 : [ 1.58298e-005 ]
4669 : [ 1.64539e-005 ]
4670 : [ 1.6116e-005  ]
4671 : [ 1.61822e-005 ]
4672 : [ 1.67063e-005 ]
4673 : [ 1.61992e-005 ]
4674 : [ 1.64855e-005 ]
4675 : [ 1.59785e-005 ]
4676 : [ 1.65312e-005 ]
4677 : [ 1.58124e-005 ]
4678 : [ 1.59811e-005 ]
4679 : [ 1.56947e-005 ]
4680 : [ 1.62269e-005 ]
4681 : [ 1.63246e-005 ]
4682 : [ 1.67166e-005 ]
4683 : [ 1.6088e-005  ]
4684 : [ 1.66147e-005 ]
4685 : [ 1.60155e-005 ]
4686 : [ 1.61154e-005 ]
4687 : [ 1.65234e-005 ]
4688 : [ 1.57797e-005 ]
4689 : [ 1.5731e-005  ]
4690 : [ 1.60294e-005 ]
4691 : [ 1.65185e-005 ]
4692 : [ 1.56953e-005 ]
4693 : [ 1.60275e-005 ]
4694 : [ 1.60128e-005 ]
4695 : [ 1.63316e-005 ]
4696 : [ 1.65707e-005 ]
4697 : [ 1.65814e-005 ]
4698 : [ 1.61964e-005 ]
4699 : [ 1.58737e-005 ]
4700 : [ 1.62376e-005 ]
4701 : [ 1.64519e-005 ]
4702 : [ 1.6231e-005  ]
4703 : [ 1.62298e-005 ]
4704 : [ 1.63823e-005 ]
4705 : [ 1.67528e-005 ]
4706 : [ 1.63657e-005 ]
4707 : [ 1.62096e-005 ]
4708 : [ 1.59476e-005 ]
4709 : [ 1.61069e-005 ]
4710 : [ 1.61595e-005 ]
4711 : [ 1.58864e-005 ]
4712 : [ 1.57541e-005 ]
4713 : [ 1.62692e-005 ]
4714 : [ 1.62758e-005 ]
4715 : [ 1.67303e-005 ]
4716 : [ 1.63223e-005 ]
4717 : [ 1.5783e-005  ]
4718 : [ 1.60699e-005 ]
4719 : [ 1.57268e-005 ]
4720 : [ 1.55609e-005 ]
4721 : [ 1.66504e-005 ]
4722 : [ 1.61545e-005 ]
4723 : [ 1.57241e-005 ]
4724 : [ 1.64599e-005 ]
4725 : [ 1.56909e-005 ]
4726 : [ 1.56345e-005 ]
4727 : [ 1.62911e-005 ]
4728 : [ 1.60417e-005 ]
4729 : [ 1.56226e-005 ]
4730 : [ 1.61688e-005 ]
4731 : [ 1.66558e-005 ]
4732 : [ 1.62925e-005 ]
4733 : [ 1.61156e-005 ]
4734 : [ 1.61713e-005 ]
4735 : [ 1.60284e-005 ]
4736 : [ 1.61671e-005 ]
4737 : [ 1.6374e-005  ]
4738 : [ 1.5653e-005  ]
4739 : [ 1.63903e-005 ]
4740 : [ 1.67583e-005 ]
4741 : [ 1.59423e-005 ]
4742 : [ 1.57856e-005 ]
4743 : [ 1.62264e-005 ]
4744 : [ 1.58182e-005 ]
4745 : [ 1.56453e-005 ]
4746 : [ 1.58732e-005 ]
4747 : [ 1.6385e-005  ]
4748 : [ 1.65349e-005 ]
4749 : [ 1.61126e-005 ]
4750 : [ 1.63028e-005 ]
4751 : [ 1.64134e-005 ]
4752 : [ 1.59197e-005 ]
4753 : [ 1.62968e-005 ]
4754 : [ 1.67629e-005 ]
4755 : [ 1.61636e-005 ]
4756 : [ 1.66032e-005 ]
4757 : [ 1.59819e-005 ]
4758 : [ 1.57631e-005 ]
4759 : [ 1.61511e-005 ]
4760 : [ 1.58545e-005 ]
4761 : [ 1.62049e-005 ]
4762 : [ 1.62517e-005 ]
4763 : [ 1.59869e-005 ]
4764 : [ 1.58719e-005 ]
4765 : [ 1.59297e-005 ]
4766 : [ 1.60085e-005 ]
4767 : [ 1.62455e-005 ]
4768 : [ 1.56083e-005 ]
4769 : [ 1.65808e-005 ]
4770 : [ 1.66306e-005 ]
4771 : [ 1.5855e-005  ]
4772 : [ 1.56878e-005 ]
4773 : [ 1.57061e-005 ]
4774 : [ 1.56207e-005 ]
4775 : [ 1.62701e-005 ]
4776 : [ 1.6003e-005  ]
4777 : [ 1.64837e-005 ]
4778 : [ 1.60032e-005 ]
4779 : [ 1.55727e-005 ]
4780 : [ 1.62394e-005 ]
4781 : [ 1.65995e-005 ]
4782 : [ 1.65359e-005 ]
4783 : [ 1.66547e-005 ]
4784 : [ 1.65467e-005 ]
4785 : [ 1.6583e-005  ]
4786 : [ 1.61508e-005 ]
4787 : [ 1.6353e-005  ]
4788 : [ 1.60753e-005 ]
4789 : [ 1.58441e-005 ]
4790 : [ 1.63019e-005 ]
4791 : [ 1.59599e-005 ]
4792 : [ 1.59532e-005 ]
4793 : [ 1.66225e-005 ]
4794 : [ 1.61886e-005 ]
4795 : [ 1.60633e-005 ]
4796 : [ 1.67838e-005 ]
4797 : [ 1.55538e-005 ]
4798 : [ 1.57129e-005 ]
4799 : [ 1.57947e-005 ]
4800 : [ 1.61228e-005 ]
4801 : [ 1.6309e-005  ]
4802 : [ 1.57265e-005 ]
4803 : [ 1.57665e-005 ]
4804 : [ 1.67245e-005 ]
4805 : [ 1.55416e-005 ]
4806 : [ 1.66636e-005 ]
4807 : [ 1.59933e-005 ]
4808 : [ 1.633e-005   ]
4809 : [ 1.62157e-005 ]
4810 : [ 1.62477e-005 ]
4811 : [ 1.61424e-005 ]
4812 : [ 1.60405e-005 ]
4813 : [ 1.59144e-005 ]
4814 : [ 1.66809e-005 ]
4815 : [ 1.6366e-005  ]
4816 : [ 1.60932e-005 ]
4817 : [ 1.58362e-005 ]
4818 : [ 1.65462e-005 ]
4819 : [ 1.59598e-005 ]
4820 : [ 1.55001e-005 ]
4821 : [ 1.60722e-005 ]
4822 : [ 1.58064e-005 ]
4823 : [ 1.66489e-005 ]
4824 : [ 1.57163e-005 ]
4825 : [ 1.58558e-005 ]
4826 : [ 1.57324e-005 ]
4827 : [ 1.58657e-005 ]
4828 : [ 1.59128e-005 ]
4829 : [ 1.58969e-005 ]
4830 : [ 1.65863e-005 ]
4831 : [ 1.62566e-005 ]
4832 : [ 1.59821e-005 ]
4833 : [ 1.66449e-005 ]
4834 : [ 1.63702e-005 ]
4835 : [ 1.64499e-005 ]
4836 : [ 1.57548e-005 ]
4837 : [ 1.56827e-005 ]
4838 : [ 1.61099e-005 ]
4839 : [ 1.62386e-005 ]
4840 : [ 1.61815e-005 ]
4841 : [ 1.65142e-005 ]
4842 : [ 1.63693e-005 ]
4843 : [ 1.64617e-005 ]
4844 : [ 1.60489e-005 ]
4845 : [ 1.60398e-005 ]
4846 : [ 1.57826e-005 ]
4847 : [ 1.66658e-005 ]
4848 : [ 1.57859e-005 ]
4849 : [ 1.5793e-005  ]
4850 : [ 1.63461e-005 ]
4851 : [ 1.58815e-005 ]
4852 : [ 1.66554e-005 ]
4853 : [ 1.57138e-005 ]
4854 : [ 1.63956e-005 ]
4855 : [ 1.64739e-005 ]
4856 : [ 1.67439e-005 ]
4857 : [ 1.65782e-005 ]
4858 : [ 1.63987e-005 ]
4859 : [ 1.65212e-005 ]
4860 : [ 1.60389e-005 ]
4861 : [ 1.58166e-005 ]
4862 : [ 1.61483e-005 ]
4863 : [ 1.60384e-005 ]
4864 : [ 1.56562e-005 ]
4865 : [ 1.58995e-005 ]
4866 : [ 1.60364e-005 ]
4867 : [ 1.64249e-005 ]
4868 : [ 1.59671e-005 ]
4869 : [ 1.57745e-005 ]
4870 : [ 1.5515e-005  ]
4871 : [ 1.63324e-005 ]
4872 : [ 1.62494e-005 ]
4873 : [ 1.65777e-005 ]
4874 : [ 1.63766e-005 ]
4875 : [ 1.59873e-005 ]
4876 : [ 1.568e-005   ]
4877 : [ 1.63144e-005 ]
4878 : [ 1.5536e-005  ]
4879 : [ 1.6085e-005  ]
4880 : [ 1.58463e-005 ]
4881 : [ 1.59303e-005 ]
4882 : [ 1.66556e-005 ]
4883 : [ 1.63328e-005 ]
4884 : [ 1.65962e-005 ]
4885 : [ 1.63797e-005 ]
4886 : [ 1.63967e-005 ]
4887 : [ 1.65668e-005 ]
4888 : [ 1.6401e-005  ]
4889 : [ 1.65422e-005 ]
4890 : [ 1.5961e-005  ]
4891 : [ 1.60574e-005 ]
4892 : [ 1.66068e-005 ]
4893 : [ 1.60573e-005 ]
4894 : [ 1.65116e-005 ]
4895 : [ 1.57846e-005 ]
4896 : [ 1.63034e-005 ]
4897 : [ 1.64156e-005 ]
4898 : [ 1.5701e-005  ]
4899 : [ 1.61403e-005 ]
4900 : [ 1.67222e-005 ]
4901 : [ 1.63453e-005 ]
4902 : [ 1.63667e-005 ]
4903 : [ 1.66026e-005 ]
4904 : [ 1.60881e-005 ]
4905 : [ 1.59278e-005 ]
4906 : [ 1.57192e-005 ]
4907 : [ 1.61362e-005 ]
4908 : [ 1.64021e-005 ]
4909 : [ 1.63971e-005 ]
4910 : [ 1.59197e-005 ]
4911 : [ 1.63499e-005 ]
4912 : [ 1.5862e-005  ]
4913 : [ 1.56417e-005 ]
4914 : [ 1.63376e-005 ]
4915 : [ 1.60237e-005 ]
4916 : [ 1.67003e-005 ]
4917 : [ 1.66462e-005 ]
4918 : [ 1.65104e-005 ]
4919 : [ 1.66839e-005 ]
4920 : [ 1.60229e-005 ]
4921 : [ 1.65063e-005 ]
4922 : [ 1.59681e-005 ]
4923 : [ 1.64177e-005 ]
4924 : [ 1.66106e-005 ]
4925 : [ 1.68086e-005 ]
4926 : [ 1.56933e-005 ]
4927 : [ 1.6305e-005  ]
4928 : [ 1.61667e-005 ]
4929 : [ 1.57669e-005 ]
4930 : [ 1.55845e-005 ]
4931 : [ 1.62911e-005 ]
4932 : [ 1.56817e-005 ]
4933 : [ 1.64148e-005 ]
4934 : [ 1.58631e-005 ]
4935 : [ 1.56971e-005 ]
4936 : [ 1.57909e-005 ]
4937 : [ 1.64803e-005 ]
4938 : [ 1.64746e-005 ]
4939 : [ 1.57938e-005 ]
4940 : [ 1.64421e-005 ]
4941 : [ 1.62343e-005 ]
4942 : [ 1.6029e-005  ]
4943 : [ 1.6236e-005  ]
4944 : [ 1.60129e-005 ]
4945 : [ 1.58489e-005 ]
4946 : [ 1.652e-005   ]
4947 : [ 1.63935e-005 ]
4948 : [ 1.63604e-005 ]
4949 : [ 1.59475e-005 ]
4950 : [ 1.64916e-005 ]
4951 : [ 1.66731e-005 ]
4952 : [ 1.61041e-005 ]
4953 : [ 1.65032e-005 ]
4954 : [ 1.65683e-005 ]
4955 : [ 1.6695e-005  ]
4956 : [ 1.5664e-005  ]
4957 : [ 1.5608e-005  ]
4958 : [ 1.6222e-005  ]
4959 : [ 1.62225e-005 ]
4960 : [ 1.6331e-005  ]
4961 : [ 1.59753e-005 ]
4962 : [ 1.59978e-005 ]
4963 : [ 1.58923e-005 ]
4964 : [ 1.62167e-005 ]
4965 : [ 1.56034e-005 ]
4966 : [ 1.65319e-005 ]
4967 : [ 1.58909e-005 ]
4968 : [ 1.63156e-005 ]
4969 : [ 1.58694e-005 ]
4970 : [ 1.60995e-005 ]
4971 : [ 1.61516e-005 ]
4972 : [ 1.61174e-005 ]
4973 : [ 1.60191e-005 ]
4974 : [ 1.66508e-005 ]
4975 : [ 1.58898e-005 ]
4976 : [ 1.56308e-005 ]
4977 : [ 1.58687e-005 ]
4978 : [ 1.62026e-005 ]
4979 : [ 1.57166e-005 ]
4980 : [ 1.64462e-005 ]
4981 : [ 1.5657e-005  ]
4982 : [ 1.64569e-005 ]
4983 : [ 1.56174e-005 ]
4984 : [ 1.60685e-005 ]
4985 : [ 1.60169e-005 ]
4986 : [ 1.57427e-005 ]
4987 : [ 1.60678e-005 ]
4988 : [ 1.63563e-005 ]
4989 : [ 1.66024e-005 ]
4990 : [ 1.65973e-005 ]
4991 : [ 1.58138e-005 ]
4992 : [ 1.66748e-005 ]
4993 : [ 1.58293e-005 ]
4994 : [ 1.5979e-005  ]
4995 : [ 1.61847e-005 ]
4996 : [ 1.61895e-005 ]
4997 : [ 1.59652e-005 ]
4998 : [ 1.64281e-005 ]
4999 : [ 1.65192e-005 ]
5000 : [ 1.56653e-005 ]
5001 : [ 1.59442e-005 ]
5002 : [ 1.58904e-005 ]
5003 : [ 1.5754e-005  ]
5004 : [ 1.61849e-005 ]
5005 : [ 1.62997e-005 ]
5006 : [ 1.63075e-005 ]
5007 : [ 1.65115e-005 ]
5008 : [ 1.65422e-005 ]
5009 : [ 1.6336e-005  ]
5010 : [ 1.64071e-005 ]
5011 : [ 1.64807e-005 ]
5012 : [ 1.63439e-005 ]
5013 : [ 1.66123e-005 ]
5014 : [ 1.57896e-005 ]
5015 : [ 1.65738e-005 ]
5016 : [ 1.56329e-005 ]
5017 : [ 1.63994e-005 ]
5018 : [ 1.5614e-005  ]
5019 : [ 1.62828e-005 ]
5020 : [ 1.64631e-005 ]
5021 : [ 1.5826e-005  ]
5022 : [ 1.62215e-005 ]
5023 : [ 1.60776e-005 ]
5024 : [ 1.60561e-005 ]
5025 : [ 1.56006e-005 ]
5026 : [ 1.58319e-005 ]
5027 : [ 1.6296e-005  ]
5028 : [ 1.62515e-005 ]
5029 : [ 1.58408e-005 ]
5030 : [ 1.56517e-005 ]
5031 : [ 1.59946e-005 ]
5032 : [ 1.57393e-005 ]
5033 : [ 1.6176e-005  ]
5034 : [ 1.61303e-005 ]
5035 : [ 1.59276e-005 ]
5036 : [ 1.62055e-005 ]
5037 : [ 1.59655e-005 ]
5038 : [ 1.58601e-005 ]
5039 : [ 1.61128e-005 ]
5040 : [ 1.5727e-005  ]
5041 : [ 1.64998e-005 ]
5042 : [ 1.63937e-005 ]
5043 : [ 1.61907e-005 ]
5044 : [ 1.61391e-005 ]
5045 : [ 1.66745e-005 ]
5046 : [ 1.61192e-005 ]
5047 : [ 1.60081e-005 ]
5048 : [ 1.5962e-005  ]
5049 : [ 1.66867e-005 ]
5050 : [ 1.60125e-005 ]
5051 : [ 1.56567e-005 ]
5052 : [ 1.66922e-005 ]
5053 : [ 1.63179e-005 ]
5054 : [ 1.57907e-005 ]
5055 : [ 1.65574e-005 ]
5056 : [ 1.60309e-005 ]
5057 : [ 1.65656e-005 ]
5058 : [ 1.58395e-005 ]
5059 : [ 1.66793e-005 ]
5060 : [ 1.6451e-005  ]
5061 : [ 1.56202e-005 ]
5062 : [ 1.66664e-005 ]
5063 : [ 1.63175e-005 ]
5064 : [ 1.59513e-005 ]
5065 : [ 1.61358e-005 ]
5066 : [ 1.60772e-005 ]
5067 : [ 1.59738e-005 ]
5068 : [ 1.62533e-005 ]
5069 : [ 1.60426e-005 ]
5070 : [ 1.59911e-005 ]
5071 : [ 1.58141e-005 ]
5072 : [ 1.59926e-005 ]
5073 : [ 1.64847e-005 ]
5074 : [ 1.65241e-005 ]
5075 : [ 1.63757e-005 ]
5076 : [ 1.65214e-005 ]
5077 : [ 1.58884e-005 ]
5078 : [ 1.56882e-005 ]
5079 : [ 1.60999e-005 ]
5080 : [ 1.66298e-005 ]
5081 : [ 1.68094e-005 ]
5082 : [ 1.61755e-005 ]
5083 : [ 1.67344e-005 ]
5084 : [ 1.63712e-005 ]
5085 : [ 1.66089e-005 ]
5086 : [ 1.6002e-005  ]
5087 : [ 1.66175e-005 ]
5088 : [ 1.65099e-005 ]
5089 : [ 1.62872e-005 ]
5090 : [ 1.58135e-005 ]
5091 : [ 1.56875e-005 ]
5092 : [ 1.62976e-005 ]
5093 : [ 1.59922e-005 ]
5094 : [ 1.5768e-005  ]
5095 : [ 1.62577e-005 ]
5096 : [ 1.57135e-005 ]
5097 : [ 1.65234e-005 ]
5098 : [ 1.5805e-005  ]
5099 : [ 1.56854e-005 ]
5100 : [ 1.63321e-005 ]
5101 : [ 1.64038e-005 ]
5102 : [ 1.58351e-005 ]
5103 : [ 1.61565e-005 ]
5104 : [ 1.64027e-005 ]
5105 : [ 1.62351e-005 ]
5106 : [ 1.67253e-005 ]
5107 : [ 1.64454e-005 ]
5108 : [ 1.59216e-005 ]
5109 : [ 1.64553e-005 ]
5110 : [ 1.64521e-005 ]
5111 : [ 1.63028e-005 ]
5112 : [ 1.65404e-005 ]
5113 : [ 1.59279e-005 ]
5114 : [ 1.61727e-005 ]
5115 : [ 1.62685e-005 ]
5116 : [ 1.67142e-005 ]
5117 : [ 1.59415e-005 ]
5118 : [ 1.5816e-005  ]
5119 : [ 1.58498e-005 ]
5120 : [ 1.61415e-005 ]
5121 : [ 1.63809e-005 ]
5122 : [ 1.60658e-005 ]
5123 : [ 1.66867e-005 ]
5124 : [ 1.67755e-005 ]
5125 : [ 1.59708e-005 ]
5126 : [ 1.63977e-005 ]
5127 : [ 1.64817e-005 ]
5128 : [ 1.63557e-005 ]
5129 : [ 1.61177e-005 ]
5130 : [ 1.67293e-005 ]
5131 : [ 1.6351e-005  ]
5132 : [ 1.67194e-005 ]
5133 : [ 1.60937e-005 ]
5134 : [ 1.68571e-005 ]
5135 : [ 1.62771e-005 ]
5136 : [ 1.667e-005   ]
5137 : [ 1.60313e-005 ]
5138 : [ 1.66565e-005 ]
5139 : [ 1.62812e-005 ]
5140 : [ 1.63958e-005 ]
5141 : [ 1.58899e-005 ]
5142 : [ 1.6622e-005  ]
5143 : [ 1.60248e-005 ]
5144 : [ 1.56989e-005 ]
5145 : [ 1.6457e-005  ]
5146 : [ 1.64489e-005 ]
5147 : [ 1.58781e-005 ]
5148 : [ 1.64801e-005 ]
5149 : [ 1.63283e-005 ]
5150 : [ 1.58515e-005 ]
5151 : [ 1.65559e-005 ]
5152 : [ 1.59314e-005 ]
5153 : [ 1.65698e-005 ]
5154 : [ 1.61105e-005 ]
5155 : [ 1.57721e-005 ]
5156 : [ 1.62711e-005 ]
5157 : [ 1.60448e-005 ]
5158 : [ 1.56448e-005 ]
5159 : [ 1.62265e-005 ]
5160 : [ 1.62459e-005 ]
5161 : [ 1.65799e-005 ]
5162 : [ 1.65725e-005 ]
5163 : [ 1.64147e-005 ]
5164 : [ 1.58612e-005 ]
5165 : [ 1.62189e-005 ]
5166 : [ 1.57878e-005 ]
5167 : [ 1.59419e-005 ]
5168 : [ 1.64454e-005 ]
5169 : [ 1.61441e-005 ]
5170 : [ 1.57398e-005 ]
5171 : [ 1.59996e-005 ]
5172 : [ 1.61629e-005 ]
5173 : [ 1.58853e-005 ]
5174 : [ 1.63339e-005 ]
5175 : [ 1.60257e-005 ]
5176 : [ 1.65817e-005 ]
5177 : [ 1.68478e-005 ]
5178 : [ 1.57799e-005 ]
5179 : [ 1.66122e-005 ]
5180 : [ 1.66961e-005 ]
5181 : [ 1.61568e-005 ]
5182 : [ 1.59833e-005 ]
5183 : [ 1.60632e-005 ]
5184 : [ 1.62189e-005 ]
5185 : [ 1.65116e-005 ]
5186 : [ 1.59107e-005 ]
5187 : [ 1.61357e-005 ]
5188 : [ 1.64563e-005 ]
5189 : [ 1.57511e-005 ]
5190 : [ 1.57651e-005 ]
5191 : [ 1.55896e-005 ]
5192 : [ 1.6564e-005  ]
5193 : [ 1.62078e-005 ]
5194 : [ 1.66787e-005 ]
5195 : [ 1.59752e-005 ]
5196 : [ 1.6281e-005  ]
5197 : [ 1.60515e-005 ]
5198 : [ 1.57143e-005 ]
5199 : [ 1.59067e-005 ]
5200 : [ 1.61372e-005 ]
5201 : [ 1.63724e-005 ]
5202 : [ 1.59289e-005 ]
5203 : [ 1.6343e-005  ]
5204 : [ 1.63219e-005 ]
5205 : [ 1.65167e-005 ]
5206 : [ 1.58433e-005 ]
5207 : [ 1.62654e-005 ]
5208 : [ 1.65577e-005 ]
5209 : [ 1.60113e-005 ]
5210 : [ 1.55843e-005 ]
5211 : [ 1.64758e-005 ]
5212 : [ 1.62346e-005 ]
5213 : [ 1.63969e-005 ]
5214 : [ 1.59918e-005 ]
5215 : [ 1.58864e-005 ]
5216 : [ 1.67269e-005 ]
5217 : [ 1.5736e-005  ]
5218 : [ 1.56837e-005 ]
5219 : [ 1.56955e-005 ]
5220 : [ 1.62652e-005 ]
5221 : [ 1.62883e-005 ]
5222 : [ 1.59662e-005 ]
5223 : [ 1.65292e-005 ]
5224 : [ 1.62559e-005 ]
5225 : [ 1.59457e-005 ]
5226 : [ 1.65694e-005 ]
5227 : [ 1.62269e-005 ]
5228 : [ 1.5725e-005  ]
5229 : [ 1.62379e-005 ]
5230 : [ 1.55227e-005 ]
5231 : [ 1.6067e-005  ]
5232 : [ 1.59584e-005 ]
5233 : [ 1.57812e-005 ]
5234 : [ 1.61133e-005 ]
5235 : [ 1.5884e-005  ]
5236 : [ 1.66163e-005 ]
5237 : [ 1.58782e-005 ]
5238 : [ 1.66413e-005 ]
5239 : [ 1.54719e-005 ]
5240 : [ 1.63629e-005 ]
5241 : [ 1.64783e-005 ]
5242 : [ 1.5539e-005  ]
5243 : [ 1.67309e-005 ]
5244 : [ 1.6164e-005  ]
5245 : [ 1.63195e-005 ]
5246 : [ 1.63751e-005 ]
5247 : [ 1.56197e-005 ]
5248 : [ 1.63745e-005 ]
5249 : [ 1.60314e-005 ]
5250 : [ 1.61205e-005 ]
5251 : [ 1.64516e-005 ]
5252 : [ 1.64206e-005 ]
5253 : [ 1.62922e-005 ]
5254 : [ 1.6624e-005  ]
5255 : [ 1.58194e-005 ]
5256 : [ 1.57739e-005 ]
5257 : [ 1.66283e-005 ]
5258 : [ 1.6676e-005  ]
5259 : [ 1.59535e-005 ]
5260 : [ 1.59688e-005 ]
5261 : [ 1.65924e-005 ]
5262 : [ 1.67316e-005 ]
5263 : [ 1.67732e-005 ]
5264 : [ 1.63454e-005 ]
5265 : [ 1.62483e-005 ]
5266 : [ 1.62733e-005 ]
5267 : [ 1.6276e-005  ]
5268 : [ 1.5834e-005  ]
5269 : [ 1.67385e-005 ]
5270 : [ 1.56958e-005 ]
5271 : [ 1.63009e-005 ]
5272 : [ 1.57777e-005 ]
5273 : [ 1.6206e-005  ]
5274 : [ 1.59564e-005 ]
5275 : [ 1.60885e-005 ]
5276 : [ 1.64103e-005 ]
5277 : [ 1.63004e-005 ]
5278 : [ 1.66796e-005 ]
5279 : [ 1.6309e-005  ]
5280 : [ 1.57738e-005 ]
5281 : [ 1.64554e-005 ]
5282 : [ 1.60823e-005 ]
5283 : [ 1.60339e-005 ]
5284 : [ 1.66802e-005 ]
5285 : [ 1.634e-005   ]
5286 : [ 1.64573e-005 ]
5287 : [ 1.57301e-005 ]
5288 : [ 1.64523e-005 ]
5289 : [ 1.64206e-005 ]
5290 : [ 1.63959e-005 ]
5291 : [ 1.66747e-005 ]
5292 : [ 1.60031e-005 ]
5293 : [ 1.67032e-005 ]
5294 : [ 1.63128e-005 ]
5295 : [ 1.65898e-005 ]
5296 : [ 1.564e-005   ]
5297 : [ 1.59914e-005 ]
5298 : [ 1.64349e-005 ]
5299 : [ 1.55128e-005 ]
5300 : [ 1.62314e-005 ]
5301 : [ 1.56688e-005 ]
5302 : [ 1.62009e-005 ]
5303 : [ 1.62945e-005 ]
5304 : [ 1.66346e-005 ]
5305 : [ 1.57983e-005 ]
5306 : [ 1.57233e-005 ]
5307 : [ 1.60989e-005 ]
5308 : [ 1.65844e-005 ]
5309 : [ 1.61279e-005 ]
5310 : [ 1.67819e-005 ]
5311 : [ 1.61112e-005 ]
5312 : [ 1.64142e-005 ]
5313 : [ 1.57898e-005 ]
5314 : [ 1.62312e-005 ]
5315 : [ 1.64031e-005 ]
5316 : [ 1.59095e-005 ]
5317 : [ 1.57218e-005 ]
5318 : [ 1.64641e-005 ]
5319 : [ 1.57672e-005 ]
5320 : [ 1.59728e-005 ]
5321 : [ 1.64467e-005 ]
5322 : [ 1.59383e-005 ]
5323 : [ 1.59978e-005 ]
5324 : [ 1.58194e-005 ]
5325 : [ 1.5853e-005  ]
5326 : [ 1.5925e-005  ]
5327 : [ 1.61084e-005 ]
5328 : [ 1.59588e-005 ]
5329 : [ 1.66043e-005 ]
5330 : [ 1.60345e-005 ]
5331 : [ 1.65688e-005 ]
5332 : [ 1.66429e-005 ]
5333 : [ 1.6083e-005  ]
5334 : [ 1.62483e-005 ]
5335 : [ 1.56868e-005 ]
5336 : [ 1.56725e-005 ]
5337 : [ 1.57133e-005 ]
5338 : [ 1.64009e-005 ]
5339 : [ 1.65417e-005 ]
5340 : [ 1.61797e-005 ]
5341 : [ 1.65443e-005 ]
5342 : [ 1.64713e-005 ]
5343 : [ 1.61648e-005 ]
5344 : [ 1.60901e-005 ]
5345 : [ 1.61052e-005 ]
5346 : [ 1.598e-005   ]
5347 : [ 1.61998e-005 ]
5348 : [ 1.66053e-005 ]
5349 : [ 1.60046e-005 ]
5350 : [ 1.65362e-005 ]
5351 : [ 1.56816e-005 ]
5352 : [ 1.66168e-005 ]
5353 : [ 1.64506e-005 ]
5354 : [ 1.64787e-005 ]
5355 : [ 1.63521e-005 ]
5356 : [ 1.59275e-005 ]
5357 : [ 1.61448e-005 ]
5358 : [ 1.57157e-005 ]
5359 : [ 1.60141e-005 ]
5360 : [ 1.56721e-005 ]
5361 : [ 1.60235e-005 ]
5362 : [ 1.64719e-005 ]
5363 : [ 1.64634e-005 ]
5364 : [ 1.58629e-005 ]
5365 : [ 1.62515e-005 ]
5366 : [ 1.65094e-005 ]
5367 : [ 1.56353e-005 ]
5368 : [ 1.63888e-005 ]
5369 : [ 1.60384e-005 ]
5370 : [ 1.634e-005   ]
5371 : [ 1.67072e-005 ]
5372 : [ 1.65474e-005 ]
5373 : [ 1.58385e-005 ]
5374 : [ 1.62482e-005 ]
5375 : [ 1.56365e-005 ]
5376 : [ 1.66638e-005 ]
5377 : [ 1.58141e-005 ]
5378 : [ 1.62475e-005 ]
5379 : [ 1.59742e-005 ]
5380 : [ 1.56692e-005 ]
5381 : [ 1.66009e-005 ]
5382 : [ 1.64902e-005 ]
5383 : [ 1.57403e-005 ]
5384 : [ 1.64629e-005 ]
5385 : [ 1.61656e-005 ]
5386 : [ 1.61567e-005 ]
5387 : [ 1.62923e-005 ]
5388 : [ 1.57206e-005 ]
5389 : [ 1.62326e-005 ]
5390 : [ 1.61858e-005 ]
5391 : [ 1.61554e-005 ]
5392 : [ 1.60911e-005 ]
5393 : [ 1.65397e-005 ]
5394 : [ 1.6236e-005  ]
5395 : [ 1.64466e-005 ]
5396 : [ 1.6456e-005  ]
5397 : [ 1.66708e-005 ]
5398 : [ 1.60877e-005 ]
5399 : [ 1.56508e-005 ]
5400 : [ 1.59356e-005 ]
5401 : [ 1.57166e-005 ]
5402 : [ 1.64871e-005 ]
5403 : [ 1.66532e-005 ]
5404 : [ 1.59119e-005 ]
5405 : [ 1.6507e-005  ]
5406 : [ 1.60941e-005 ]
5407 : [ 1.6663e-005  ]
5408 : [ 1.6589e-005  ]
5409 : [ 1.60441e-005 ]
5410 : [ 1.64267e-005 ]
5411 : [ 1.60971e-005 ]
5412 : [ 1.57707e-005 ]
5413 : [ 1.59187e-005 ]
5414 : [ 1.64967e-005 ]
5415 : [ 1.58101e-005 ]
5416 : [ 1.64426e-005 ]
5417 : [ 1.62952e-005 ]
5418 : [ 1.65062e-005 ]
5419 : [ 1.6534e-005  ]
5420 : [ 1.6265e-005  ]
5421 : [ 1.61471e-005 ]
5422 : [ 1.60739e-005 ]
5423 : [ 1.58449e-005 ]
5424 : [ 1.62793e-005 ]
5425 : [ 1.61587e-005 ]
5426 : [ 1.63608e-005 ]
5427 : [ 1.61638e-005 ]
5428 : [ 1.63346e-005 ]
5429 : [ 1.6604e-005  ]
5430 : [ 1.59685e-005 ]
5431 : [ 1.61241e-005 ]
5432 : [ 1.60163e-005 ]
5433 : [ 1.57188e-005 ]
5434 : [ 1.61612e-005 ]
5435 : [ 1.60902e-005 ]
5436 : [ 1.65213e-005 ]
5437 : [ 1.64853e-005 ]
5438 : [ 1.56615e-005 ]
5439 : [ 1.64233e-005 ]
5440 : [ 1.61796e-005 ]
5441 : [ 1.55626e-005 ]
5442 : [ 1.58308e-005 ]
5443 : [ 1.57729e-005 ]
5444 : [ 1.66787e-005 ]
5445 : [ 1.56836e-005 ]
5446 : [ 1.6441e-005  ]
5447 : [ 1.6344e-005  ]
5448 : [ 1.56881e-005 ]
5449 : [ 1.56623e-005 ]
5450 : [ 1.58582e-005 ]
5451 : [ 1.62636e-005 ]
5452 : [ 1.64729e-005 ]
5453 : [ 1.637e-005   ]
5454 : [ 1.5611e-005  ]
5455 : [ 1.64508e-005 ]
5456 : [ 1.6353e-005  ]
5457 : [ 1.65803e-005 ]
5458 : [ 1.61803e-005 ]
5459 : [ 1.62899e-005 ]
5460 : [ 1.61298e-005 ]
5461 : [ 1.62942e-005 ]
5462 : [ 1.63184e-005 ]
5463 : [ 1.66733e-005 ]
5464 : [ 1.56861e-005 ]
5465 : [ 1.59623e-005 ]
5466 : [ 1.56173e-005 ]
5467 : [ 1.60713e-005 ]
5468 : [ 1.61228e-005 ]
5469 : [ 1.6216e-005  ]
5470 : [ 1.60808e-005 ]
5471 : [ 1.56451e-005 ]
5472 : [ 1.61888e-005 ]
5473 : [ 1.6583e-005  ]
5474 : [ 1.62799e-005 ]
5475 : [ 1.61416e-005 ]
5476 : [ 1.66854e-005 ]
5477 : [ 1.66742e-005 ]
5478 : [ 1.67767e-005 ]
5479 : [ 1.56982e-005 ]
5480 : [ 1.60059e-005 ]
5481 : [ 1.6047e-005  ]
5482 : [ 1.62709e-005 ]
5483 : [ 1.57945e-005 ]
5484 : [ 1.60245e-005 ]
5485 : [ 1.58006e-005 ]
5486 : [ 1.65838e-005 ]
5487 : [ 1.64247e-005 ]
5488 : [ 1.56677e-005 ]
5489 : [ 1.64876e-005 ]
5490 : [ 1.57687e-005 ]
5491 : [ 1.59117e-005 ]
5492 : [ 1.6494e-005  ]
5493 : [ 1.65663e-005 ]
5494 : [ 1.59475e-005 ]
5495 : [ 1.58573e-005 ]
5496 : [ 1.57294e-005 ]
5497 : [ 1.57324e-005 ]
5498 : [ 1.59191e-005 ]
5499 : [ 1.60257e-005 ]
5500 : [ 1.58669e-005 ]
5501 : [ 1.56655e-005 ]
5502 : [ 1.59368e-005 ]
5503 : [ 1.56439e-005 ]
5504 : [ 1.62662e-005 ]
5505 : [ 1.59776e-005 ]
5506 : [ 1.65052e-005 ]
5507 : [ 1.66744e-005 ]
5508 : [ 1.59446e-005 ]
5509 : [ 1.59772e-005 ]
5510 : [ 1.61945e-005 ]
5511 : [ 1.56976e-005 ]
5512 : [ 1.60788e-005 ]
5513 : [ 1.60198e-005 ]
5514 : [ 1.64169e-005 ]
5515 : [ 1.65779e-005 ]
5516 : [ 1.61716e-005 ]
5517 : [ 1.57922e-005 ]
5518 : [ 1.55062e-005 ]
5519 : [ 1.55769e-005 ]
5520 : [ 1.64413e-005 ]
5521 : [ 1.58208e-005 ]
5522 : [ 1.61714e-005 ]
5523 : [ 1.56609e-005 ]
5524 : [ 1.60352e-005 ]
5525 : [ 1.64837e-005 ]
5526 : [ 1.57553e-005 ]
5527 : [ 1.62098e-005 ]
5528 : [ 1.62013e-005 ]
5529 : [ 1.61182e-005 ]
5530 : [ 1.61692e-005 ]
5531 : [ 1.66533e-005 ]
5532 : [ 1.56416e-005 ]
5533 : [ 1.60062e-005 ]
5534 : [ 1.65835e-005 ]
5535 : [ 1.56566e-005 ]
5536 : [ 1.62491e-005 ]
5537 : [ 1.67203e-005 ]
5538 : [ 1.65494e-005 ]
5539 : [ 1.56309e-005 ]
5540 : [ 1.60877e-005 ]
5541 : [ 1.55647e-005 ]
5542 : [ 1.59063e-005 ]
5543 : [ 1.66316e-005 ]
5544 : [ 1.61481e-005 ]
5545 : [ 1.57297e-005 ]
5546 : [ 1.6083e-005  ]
5547 : [ 1.57394e-005 ]
5548 : [ 1.62349e-005 ]
5549 : [ 1.62221e-005 ]
5550 : [ 1.61518e-005 ]
5551 : [ 1.67215e-005 ]
5552 : [ 1.59321e-005 ]
5553 : [ 1.65464e-005 ]
5554 : [ 1.64059e-005 ]
5555 : [ 1.59491e-005 ]
5556 : [ 1.6413e-005  ]
5557 : [ 1.64872e-005 ]
5558 : [ 1.58748e-005 ]
5559 : [ 1.63084e-005 ]
5560 : [ 1.65015e-005 ]
5561 : [ 1.55989e-005 ]
5562 : [ 1.66318e-005 ]
5563 : [ 1.66344e-005 ]
5564 : [ 1.61341e-005 ]
5565 : [ 1.60819e-005 ]
5566 : [ 1.63421e-005 ]
5567 : [ 1.61972e-005 ]
5568 : [ 1.61653e-005 ]
5569 : [ 1.59677e-005 ]
5570 : [ 1.66109e-005 ]
5571 : [ 1.63476e-005 ]
5572 : [ 1.65977e-005 ]
5573 : [ 1.56825e-005 ]
5574 : [ 1.63237e-005 ]
5575 : [ 1.68224e-005 ]
5576 : [ 1.6546e-005  ]
5577 : [ 1.59744e-005 ]
5578 : [ 1.64287e-005 ]
5579 : [ 1.64247e-005 ]
5580 : [ 1.65863e-005 ]
5581 : [ 1.6278e-005  ]
5582 : [ 1.5652e-005  ]
5583 : [ 1.65678e-005 ]
5584 : [ 1.60989e-005 ]
5585 : [ 1.63367e-005 ]
5586 : [ 1.63838e-005 ]
5587 : [ 1.59321e-005 ]
5588 : [ 1.65376e-005 ]
5589 : [ 1.59934e-005 ]
5590 : [ 1.62985e-005 ]
5591 : [ 1.66201e-005 ]
5592 : [ 1.59499e-005 ]
5593 : [ 1.63892e-005 ]
5594 : [ 1.59575e-005 ]
5595 : [ 1.65259e-005 ]
5596 : [ 1.60635e-005 ]
5597 : [ 1.57385e-005 ]
5598 : [ 1.60188e-005 ]
5599 : [ 1.58858e-005 ]
5600 : [ 1.60185e-005 ]
5601 : [ 1.61473e-005 ]
5602 : [ 1.57798e-005 ]
5603 : [ 1.66978e-005 ]
5604 : [ 1.59254e-005 ]
5605 : [ 1.64117e-005 ]
5606 : [ 1.59453e-005 ]
5607 : [ 1.64407e-005 ]
5608 : [ 1.6501e-005  ]
5609 : [ 1.656e-005   ]
5610 : [ 1.59847e-005 ]
5611 : [ 1.61819e-005 ]
5612 : [ 1.63729e-005 ]
5613 : [ 1.60746e-005 ]
5614 : [ 1.59161e-005 ]
5615 : [ 1.66982e-005 ]
5616 : [ 1.61593e-005 ]
5617 : [ 1.62724e-005 ]
5618 : [ 1.63573e-005 ]
5619 : [ 1.57213e-005 ]
5620 : [ 1.62988e-005 ]
5621 : [ 1.68222e-005 ]
5622 : [ 1.62121e-005 ]
5623 : [ 1.63075e-005 ]
5624 : [ 1.67112e-005 ]
5625 : [ 1.57785e-005 ]
5626 : [ 1.62369e-005 ]
5627 : [ 1.57243e-005 ]
5628 : [ 1.63201e-005 ]
5629 : [ 1.6362e-005  ]
5630 : [ 1.60098e-005 ]
5631 : [ 1.63298e-005 ]
5632 : [ 1.55605e-005 ]
5633 : [ 1.63811e-005 ]
5634 : [ 1.65548e-005 ]
5635 : [ 1.61534e-005 ]
5636 : [ 1.57763e-005 ]
5637 : [ 1.64222e-005 ]
5638 : [ 1.58067e-005 ]
5639 : [ 1.63352e-005 ]
5640 : [ 1.63013e-005 ]
5641 : [ 1.63263e-005 ]
5642 : [ 1.5721e-005  ]
5643 : [ 1.64186e-005 ]
5644 : [ 1.66192e-005 ]
5645 : [ 1.61946e-005 ]
5646 : [ 1.6144e-005  ]
5647 : [ 1.57336e-005 ]
5648 : [ 1.59932e-005 ]
5649 : [ 1.58927e-005 ]
5650 : [ 1.56952e-005 ]
5651 : [ 1.63313e-005 ]
5652 : [ 1.65069e-005 ]
5653 : [ 1.60203e-005 ]
5654 : [ 1.64282e-005 ]
5655 : [ 1.58014e-005 ]
5656 : [ 1.60892e-005 ]
5657 : [ 1.60716e-005 ]
5658 : [ 1.6524e-005  ]
5659 : [ 1.59465e-005 ]
5660 : [ 1.64618e-005 ]
5661 : [ 1.63483e-005 ]
5662 : [ 1.58658e-005 ]
5663 : [ 1.63427e-005 ]
5664 : [ 1.67386e-005 ]
5665 : [ 1.59959e-005 ]
5666 : [ 1.58485e-005 ]
5667 : [ 1.64806e-005 ]
5668 : [ 1.65233e-005 ]
5669 : [ 1.66225e-005 ]
5670 : [ 1.58536e-005 ]
5671 : [ 1.6037e-005  ]
5672 : [ 1.62417e-005 ]
5673 : [ 1.61591e-005 ]
5674 : [ 1.65907e-005 ]
5675 : [ 1.65011e-005 ]
5676 : [ 1.59096e-005 ]
5677 : [ 1.59579e-005 ]
5678 : [ 1.62439e-005 ]
5679 : [ 1.60808e-005 ]
5680 : [ 1.65533e-005 ]
5681 : [ 1.57795e-005 ]
5682 : [ 1.65127e-005 ]
5683 : [ 1.57357e-005 ]
5684 : [ 1.6397e-005  ]
5685 : [ 1.58163e-005 ]
5686 : [ 1.6e-005     ]
5687 : [ 1.59504e-005 ]
5688 : [ 1.60582e-005 ]
5689 : [ 1.6378e-005  ]
5690 : [ 1.56144e-005 ]
5691 : [ 1.58011e-005 ]
5692 : [ 1.63073e-005 ]
5693 : [ 1.63894e-005 ]
5694 : [ 1.66075e-005 ]
5695 : [ 1.58114e-005 ]
5696 : [ 1.5762e-005  ]
5697 : [ 1.57437e-005 ]
5698 : [ 1.67353e-005 ]
5699 : [ 1.59021e-005 ]
5700 : [ 1.57005e-005 ]
5701 : [ 1.65337e-005 ]
5702 : [ 1.65077e-005 ]
5703 : [ 1.60103e-005 ]
5704 : [ 1.58766e-005 ]
5705 : [ 1.61827e-005 ]
5706 : [ 1.59745e-005 ]
5707 : [ 1.59896e-005 ]
5708 : [ 1.59798e-005 ]
5709 : [ 1.58459e-005 ]
5710 : [ 1.68143e-005 ]
5711 : [ 1.57903e-005 ]
5712 : [ 1.56316e-005 ]
5713 : [ 1.67584e-005 ]
5714 : [ 1.61189e-005 ]
5715 : [ 1.58371e-005 ]
5716 : [ 1.58563e-005 ]
5717 : [ 1.6477e-005  ]
5718 : [ 1.62371e-005 ]
5719 : [ 1.58643e-005 ]
5720 : [ 1.59846e-005 ]
5721 : [ 1.65838e-005 ]
5722 : [ 1.60113e-005 ]
5723 : [ 1.59171e-005 ]
5724 : [ 1.63941e-005 ]
5725 : [ 1.61759e-005 ]
5726 : [ 1.63586e-005 ]
5727 : [ 1.64076e-005 ]
5728 : [ 1.57512e-005 ]
5729 : [ 1.55919e-005 ]
5730 : [ 1.59167e-005 ]
5731 : [ 1.56188e-005 ]
5732 : [ 1.63952e-005 ]
5733 : [ 1.67313e-005 ]
5734 : [ 1.65505e-005 ]
5735 : [ 1.58203e-005 ]
5736 : [ 1.57799e-005 ]
5737 : [ 1.57748e-005 ]
5738 : [ 1.59609e-005 ]
5739 : [ 1.61422e-005 ]
5740 : [ 1.65947e-005 ]
5741 : [ 1.61685e-005 ]
5742 : [ 1.63201e-005 ]
5743 : [ 1.6347e-005  ]
5744 : [ 1.59264e-005 ]
5745 : [ 1.62192e-005 ]
5746 : [ 1.61558e-005 ]
5747 : [ 1.58159e-005 ]
5748 : [ 1.62608e-005 ]
5749 : [ 1.66231e-005 ]
5750 : [ 1.59978e-005 ]
5751 : [ 1.65952e-005 ]
5752 : [ 1.58493e-005 ]
5753 : [ 1.6221e-005  ]
5754 : [ 1.65561e-005 ]
5755 : [ 1.59729e-005 ]
5756 : [ 1.59236e-005 ]
5757 : [ 1.57615e-005 ]
5758 : [ 1.65549e-005 ]
5759 : [ 1.63165e-005 ]
5760 : [ 1.58112e-005 ]
5761 : [ 1.62982e-005 ]
5762 : [ 1.66129e-005 ]
5763 : [ 1.66905e-005 ]
5764 : [ 1.65382e-005 ]
5765 : [ 1.61038e-005 ]
5766 : [ 1.61309e-005 ]
5767 : [ 1.56879e-005 ]
5768 : [ 1.60981e-005 ]
5769 : [ 1.6456e-005  ]
5770 : [ 1.61071e-005 ]
5771 : [ 1.67941e-005 ]
5772 : [ 1.65534e-005 ]
5773 : [ 1.66061e-005 ]
5774 : [ 1.64531e-005 ]
5775 : [ 1.66397e-005 ]
5776 : [ 1.65867e-005 ]
5777 : [ 1.68136e-005 ]
5778 : [ 1.64426e-005 ]
5779 : [ 1.61893e-005 ]
5780 : [ 1.61017e-005 ]
5781 : [ 1.58092e-005 ]
5782 : [ 1.62846e-005 ]
5783 : [ 1.65856e-005 ]
5784 : [ 1.64832e-005 ]
5785 : [ 1.63293e-005 ]
5786 : [ 1.60565e-005 ]
5787 : [ 1.60602e-005 ]
5788 : [ 1.6547e-005  ]
5789 : [ 1.62411e-005 ]
5790 : [ 1.63836e-005 ]
5791 : [ 1.64758e-005 ]
5792 : [ 1.62087e-005 ]
5793 : [ 1.66599e-005 ]
5794 : [ 1.57182e-005 ]
5795 : [ 1.63037e-005 ]
5796 : [ 1.62295e-005 ]
5797 : [ 1.64681e-005 ]
5798 : [ 1.56939e-005 ]
5799 : [ 1.62151e-005 ]
5800 : [ 1.61918e-005 ]
5801 : [ 1.58401e-005 ]
5802 : [ 1.59077e-005 ]
5803 : [ 1.6e-005     ]
5804 : [ 1.66224e-005 ]
5805 : [ 1.59599e-005 ]
5806 : [ 1.59983e-005 ]
5807 : [ 1.61382e-005 ]
5808 : [ 1.62212e-005 ]
5809 : [ 1.56687e-005 ]
5810 : [ 1.62374e-005 ]
5811 : [ 1.62215e-005 ]
5812 : [ 1.62519e-005 ]
5813 : [ 1.66043e-005 ]
5814 : [ 1.58897e-005 ]
5815 : [ 1.60261e-005 ]
5816 : [ 1.56556e-005 ]
5817 : [ 1.64334e-005 ]
5818 : [ 1.64073e-005 ]
5819 : [ 1.59461e-005 ]
5820 : [ 1.60245e-005 ]
5821 : [ 1.65151e-005 ]
5822 : [ 1.65502e-005 ]
5823 : [ 1.62364e-005 ]
5824 : [ 1.63478e-005 ]
5825 : [ 1.61978e-005 ]
5826 : [ 1.66961e-005 ]
5827 : [ 1.65265e-005 ]
5828 : [ 1.64271e-005 ]
5829 : [ 1.5813e-005  ]
5830 : [ 1.64243e-005 ]
5831 : [ 1.57069e-005 ]
5832 : [ 1.59206e-005 ]
5833 : [ 1.65214e-005 ]
5834 : [ 1.64666e-005 ]
5835 : [ 1.64839e-005 ]
5836 : [ 1.6751e-005  ]
5837 : [ 1.58284e-005 ]
5838 : [ 1.58831e-005 ]
5839 : [ 1.61521e-005 ]
5840 : [ 1.56971e-005 ]
5841 : [ 1.61472e-005 ]
5842 : [ 1.64961e-005 ]
5843 : [ 1.62683e-005 ]
5844 : [ 1.60775e-005 ]
5845 : [ 1.63103e-005 ]
5846 : [ 1.60824e-005 ]
5847 : [ 1.59173e-005 ]
5848 : [ 1.57886e-005 ]
5849 : [ 1.64554e-005 ]
5850 : [ 1.61024e-005 ]
5851 : [ 1.64608e-005 ]
5852 : [ 1.62956e-005 ]
5853 : [ 1.56144e-005 ]
5854 : [ 1.60007e-005 ]
5855 : [ 1.59824e-005 ]
5856 : [ 1.66384e-005 ]
5857 : [ 1.67306e-005 ]
5858 : [ 1.62072e-005 ]
5859 : [ 1.63685e-005 ]
5860 : [ 1.6526e-005  ]
5861 : [ 1.64914e-005 ]
5862 : [ 1.63015e-005 ]
5863 : [ 1.62717e-005 ]
5864 : [ 1.62366e-005 ]
5865 : [ 1.62439e-005 ]
5866 : [ 1.62466e-005 ]
5867 : [ 1.64719e-005 ]
5868 : [ 1.56545e-005 ]
5869 : [ 1.60158e-005 ]
5870 : [ 1.63678e-005 ]
5871 : [ 1.56233e-005 ]
5872 : [ 1.60062e-005 ]
5873 : [ 1.67835e-005 ]
5874 : [ 1.62129e-005 ]
5875 : [ 1.65358e-005 ]
5876 : [ 1.56262e-005 ]
5877 : [ 1.65935e-005 ]
5878 : [ 1.57752e-005 ]
5879 : [ 1.56507e-005 ]
5880 : [ 1.59832e-005 ]
5881 : [ 1.65275e-005 ]
5882 : [ 1.60733e-005 ]
5883 : [ 1.62418e-005 ]
5884 : [ 1.55953e-005 ]
5885 : [ 1.61215e-005 ]
5886 : [ 1.57797e-005 ]
5887 : [ 1.63146e-005 ]
5888 : [ 1.66322e-005 ]
5889 : [ 1.62403e-005 ]
5890 : [ 1.60261e-005 ]
5891 : [ 1.62183e-005 ]
5892 : [ 1.57497e-005 ]
5893 : [ 1.55331e-005 ]
5894 : [ 1.66422e-005 ]
5895 : [ 1.55708e-005 ]
5896 : [ 1.57664e-005 ]
5897 : [ 1.63401e-005 ]
5898 : [ 1.64485e-005 ]
5899 : [ 1.65242e-005 ]
5900 : [ 1.65157e-005 ]
5901 : [ 1.63836e-005 ]
5902 : [ 1.65677e-005 ]
5903 : [ 1.64002e-005 ]
5904 : [ 1.6281e-005  ]
5905 : [ 1.5811e-005  ]
5906 : [ 1.64459e-005 ]
5907 : [ 1.61118e-005 ]
5908 : [ 1.5523e-005  ]
5909 : [ 1.6339e-005  ]
5910 : [ 1.5836e-005  ]
5911 : [ 1.64466e-005 ]
5912 : [ 1.63352e-005 ]
5913 : [ 1.61617e-005 ]
5914 : [ 1.60627e-005 ]
5915 : [ 1.59291e-005 ]
5916 : [ 1.65101e-005 ]
5917 : [ 1.58839e-005 ]
5918 : [ 1.65651e-005 ]
5919 : [ 1.62131e-005 ]
5920 : [ 1.59668e-005 ]
5921 : [ 1.57927e-005 ]
5922 : [ 1.58033e-005 ]
5923 : [ 1.63601e-005 ]
5924 : [ 1.59591e-005 ]
5925 : [ 1.62522e-005 ]
5926 : [ 1.67324e-005 ]
5927 : [ 1.56657e-005 ]
5928 : [ 1.6311e-005  ]
5929 : [ 1.60676e-005 ]
5930 : [ 1.64817e-005 ]
5931 : [ 1.59885e-005 ]
5932 : [ 1.6343e-005  ]
5933 : [ 1.67533e-005 ]
5934 : [ 1.66343e-005 ]
5935 : [ 1.57715e-005 ]
5936 : [ 1.58619e-005 ]
5937 : [ 1.66463e-005 ]
5938 : [ 1.5648e-005  ]
5939 : [ 1.66768e-005 ]
5940 : [ 1.56218e-005 ]
5941 : [ 1.60222e-005 ]
5942 : [ 1.60587e-005 ]
5943 : [ 1.61613e-005 ]
5944 : [ 1.59204e-005 ]
5945 : [ 1.63957e-005 ]
5946 : [ 1.68206e-005 ]
5947 : [ 1.58624e-005 ]
5948 : [ 1.59836e-005 ]
5949 : [ 1.62627e-005 ]
5950 : [ 1.65651e-005 ]
5951 : [ 1.64377e-005 ]
5952 : [ 1.64433e-005 ]
5953 : [ 1.61834e-005 ]
5954 : [ 1.62029e-005 ]
5955 : [ 1.64742e-005 ]
5956 : [ 1.5919e-005  ]
5957 : [ 1.61929e-005 ]
5958 : [ 1.59168e-005 ]
5959 : [ 1.61084e-005 ]
5960 : [ 1.64951e-005 ]
5961 : [ 1.60635e-005 ]
5962 : [ 1.61615e-005 ]
5963 : [ 1.6014e-005  ]
5964 : [ 1.62973e-005 ]
5965 : [ 1.61117e-005 ]
5966 : [ 1.67935e-005 ]
5967 : [ 1.59532e-005 ]
5968 : [ 1.61647e-005 ]
5969 : [ 1.56022e-005 ]
5970 : [ 1.57189e-005 ]
5971 : [ 1.65685e-005 ]
5972 : [ 1.60344e-005 ]
5973 : [ 1.61731e-005 ]
5974 : [ 1.65e-005    ]
5975 : [ 1.63709e-005 ]
5976 : [ 1.61601e-005 ]
5977 : [ 1.65173e-005 ]
5978 : [ 1.59583e-005 ]
5979 : [ 1.66827e-005 ]
5980 : [ 1.63787e-005 ]
5981 : [ 1.62101e-005 ]
5982 : [ 1.58979e-005 ]
5983 : [ 1.66472e-005 ]
5984 : [ 1.67232e-005 ]
5985 : [ 1.57802e-005 ]
5986 : [ 1.65497e-005 ]
5987 : [ 1.58055e-005 ]
5988 : [ 1.58449e-005 ]
5989 : [ 1.65685e-005 ]
5990 : [ 1.67589e-005 ]
5991 : [ 1.66752e-005 ]
5992 : [ 1.62481e-005 ]
5993 : [ 1.58021e-005 ]
5994 : [ 1.55223e-005 ]
5995 : [ 1.5976e-005  ]
5996 : [ 1.67765e-005 ]
5997 : [ 1.61451e-005 ]
5998 : [ 1.59606e-005 ]
5999 : [ 1.56082e-005 ]
6000 : [ 1.63997e-005 ]
6001 : [ 1.58052e-005 ]
6002 : [ 1.58317e-005 ]
6003 : [ 1.62378e-005 ]
6004 : [ 1.61645e-005 ]
6005 : [ 1.66442e-005 ]
6006 : [ 1.66441e-005 ]
6007 : [ 1.57856e-005 ]
6008 : [ 1.57109e-005 ]
6009 : [ 1.62038e-005 ]
6010 : [ 1.66727e-005 ]
6011 : [ 1.62955e-005 ]
6012 : [ 1.64654e-005 ]
6013 : [ 1.64226e-005 ]
6014 : [ 1.555e-005   ]
6015 : [ 1.61919e-005 ]
6016 : [ 1.60191e-005 ]
6017 : [ 1.61388e-005 ]
6018 : [ 1.60424e-005 ]
6019 : [ 1.64501e-005 ]
6020 : [ 1.63162e-005 ]
6021 : [ 1.63842e-005 ]
6022 : [ 1.5909e-005  ]
6023 : [ 1.59138e-005 ]
6024 : [ 1.60574e-005 ]
6025 : [ 1.59943e-005 ]
6026 : [ 1.58056e-005 ]
6027 : [ 1.58686e-005 ]
6028 : [ 1.62465e-005 ]
6029 : [ 1.58232e-005 ]
6030 : [ 1.61434e-005 ]
6031 : [ 1.64858e-005 ]
6032 : [ 1.66161e-005 ]
6033 : [ 1.60343e-005 ]
6034 : [ 1.61319e-005 ]
6035 : [ 1.60653e-005 ]
6036 : [ 1.6195e-005  ]
6037 : [ 1.61176e-005 ]
6038 : [ 1.63541e-005 ]
6039 : [ 1.61565e-005 ]
6040 : [ 1.60979e-005 ]
6041 : [ 1.59954e-005 ]
6042 : [ 1.64482e-005 ]
6043 : [ 1.59303e-005 ]
6044 : [ 1.65436e-005 ]
6045 : [ 1.63346e-005 ]
6046 : [ 1.61436e-005 ]
6047 : [ 1.65431e-005 ]
6048 : [ 1.65419e-005 ]
6049 : [ 1.6644e-005  ]
6050 : [ 1.57908e-005 ]
6051 : [ 1.66492e-005 ]
6052 : [ 1.64677e-005 ]
6053 : [ 1.5615e-005  ]
6054 : [ 1.58864e-005 ]
6055 : [ 1.65637e-005 ]
6056 : [ 1.61888e-005 ]
6057 : [ 1.62698e-005 ]
6058 : [ 1.64317e-005 ]
6059 : [ 1.61531e-005 ]
6060 : [ 1.58614e-005 ]
6061 : [ 1.63392e-005 ]
6062 : [ 1.59386e-005 ]
6063 : [ 1.57627e-005 ]
6064 : [ 1.58513e-005 ]
6065 : [ 1.63016e-005 ]
6066 : [ 1.6103e-005  ]
6067 : [ 1.58467e-005 ]
6068 : [ 1.55738e-005 ]
6069 : [ 1.65893e-005 ]
6070 : [ 1.65248e-005 ]
6071 : [ 1.64954e-005 ]
6072 : [ 1.67188e-005 ]
6073 : [ 1.65384e-005 ]
6074 : [ 1.6499e-005  ]
6075 : [ 1.56929e-005 ]
6076 : [ 1.57305e-005 ]
6077 : [ 1.64632e-005 ]
6078 : [ 1.57956e-005 ]
6079 : [ 1.60157e-005 ]
6080 : [ 1.60417e-005 ]
6081 : [ 1.62199e-005 ]
6082 : [ 1.57142e-005 ]
6083 : [ 1.59079e-005 ]
6084 : [ 1.60454e-005 ]
6085 : [ 1.61456e-005 ]
6086 : [ 1.60743e-005 ]
6087 : [ 1.64185e-005 ]
6088 : [ 1.60138e-005 ]
6089 : [ 1.58676e-005 ]
6090 : [ 1.63131e-005 ]
6091 : [ 1.61855e-005 ]
6092 : [ 1.58082e-005 ]
6093 : [ 1.64974e-005 ]
6094 : [ 1.59602e-005 ]
6095 : [ 1.57967e-005 ]
6096 : [ 1.61535e-005 ]
6097 : [ 1.64247e-005 ]
6098 : [ 1.66113e-005 ]
6099 : [ 1.58175e-005 ]
6100 : [ 1.64847e-005 ]
6101 : [ 1.587e-005   ]
6102 : [ 1.60564e-005 ]
6103 : [ 1.59886e-005 ]
6104 : [ 1.57795e-005 ]
6105 : [ 1.58377e-005 ]
6106 : [ 1.58591e-005 ]
6107 : [ 1.6411e-005  ]
6108 : [ 1.596e-005   ]
6109 : [ 1.60057e-005 ]
6110 : [ 1.60249e-005 ]
6111 : [ 1.6175e-005  ]
6112 : [ 1.6097e-005  ]
6113 : [ 1.60212e-005 ]
6114 : [ 1.63226e-005 ]
6115 : [ 1.65865e-005 ]
6116 : [ 1.61759e-005 ]
6117 : [ 1.64595e-005 ]
6118 : [ 1.568e-005   ]
6119 : [ 1.5858e-005  ]
6120 : [ 1.57974e-005 ]
6121 : [ 1.66973e-005 ]
6122 : [ 1.66627e-005 ]
6123 : [ 1.63931e-005 ]
6124 : [ 1.64328e-005 ]
6125 : [ 1.62764e-005 ]
6126 : [ 1.56345e-005 ]
6127 : [ 1.64993e-005 ]
6128 : [ 1.67496e-005 ]
6129 : [ 1.67529e-005 ]
6130 : [ 1.64778e-005 ]
6131 : [ 1.65186e-005 ]
6132 : [ 1.56708e-005 ]
6133 : [ 1.61071e-005 ]
6134 : [ 1.60789e-005 ]
6135 : [ 1.61432e-005 ]
6136 : [ 1.6498e-005  ]
6137 : [ 1.61906e-005 ]
6138 : [ 1.66269e-005 ]
6139 : [ 1.60966e-005 ]
6140 : [ 1.59557e-005 ]
6141 : [ 1.65159e-005 ]
6142 : [ 1.64028e-005 ]
6143 : [ 1.65288e-005 ]
6144 : [ 1.64368e-005 ]
6145 : [ 1.58125e-005 ]
6146 : [ 1.62966e-005 ]
6147 : [ 1.58438e-005 ]
6148 : [ 1.66651e-005 ]
6149 : [ 1.61114e-005 ]
6150 : [ 1.61548e-005 ]
6151 : [ 1.58668e-005 ]
6152 : [ 1.63579e-005 ]
6153 : [ 1.60089e-005 ]
6154 : [ 1.61778e-005 ]
6155 : [ 1.64628e-005 ]
6156 : [ 1.58842e-005 ]
6157 : [ 1.60895e-005 ]
6158 : [ 1.65956e-005 ]
6159 : [ 1.59072e-005 ]
6160 : [ 1.58143e-005 ]
6161 : [ 1.67341e-005 ]
6162 : [ 1.62254e-005 ]
6163 : [ 1.65523e-005 ]
6164 : [ 1.60558e-005 ]
6165 : [ 1.64031e-005 ]
6166 : [ 1.64234e-005 ]
6167 : [ 1.62265e-005 ]
6168 : [ 1.56876e-005 ]
6169 : [ 1.6478e-005  ]
6170 : [ 1.56307e-005 ]
6171 : [ 1.60571e-005 ]
6172 : [ 1.6466e-005  ]
6173 : [ 1.64544e-005 ]
6174 : [ 1.65521e-005 ]
6175 : [ 1.65096e-005 ]
6176 : [ 1.57401e-005 ]
6177 : [ 1.57011e-005 ]
6178 : [ 1.60436e-005 ]
6179 : [ 1.55087e-005 ]
6180 : [ 1.65964e-005 ]
6181 : [ 1.59504e-005 ]
6182 : [ 1.61769e-005 ]
6183 : [ 1.57208e-005 ]
6184 : [ 1.63615e-005 ]
6185 : [ 1.5866e-005  ]
6186 : [ 1.64594e-005 ]
6187 : [ 1.60253e-005 ]
6188 : [ 1.59781e-005 ]
6189 : [ 1.64722e-005 ]
6190 : [ 1.63168e-005 ]
6191 : [ 1.62061e-005 ]
6192 : [ 1.55703e-005 ]
6193 : [ 1.57594e-005 ]
6194 : [ 1.63076e-005 ]
6195 : [ 1.63628e-005 ]
6196 : [ 1.58957e-005 ]
6197 : [ 1.57639e-005 ]
6198 : [ 1.57704e-005 ]
6199 : [ 1.62468e-005 ]
6200 : [ 1.5941e-005  ]
6201 : [ 1.60142e-005 ]
6202 : [ 1.63733e-005 ]
6203 : [ 1.62815e-005 ]
6204 : [ 1.6059e-005  ]
6205 : [ 1.66084e-005 ]
6206 : [ 1.58788e-005 ]
6207 : [ 1.61168e-005 ]
6208 : [ 1.58257e-005 ]
6209 : [ 1.61624e-005 ]
6210 : [ 1.66617e-005 ]
6211 : [ 1.60865e-005 ]
6212 : [ 1.58142e-005 ]
6213 : [ 1.61943e-005 ]
6214 : [ 1.56175e-005 ]
6215 : [ 1.66363e-005 ]
6216 : [ 1.59904e-005 ]
6217 : [ 1.59246e-005 ]
6218 : [ 1.55967e-005 ]
6219 : [ 1.57596e-005 ]
6220 : [ 1.63292e-005 ]
6221 : [ 1.58551e-005 ]
6222 : [ 1.59578e-005 ]
6223 : [ 1.64464e-005 ]
6224 : [ 1.57197e-005 ]
6225 : [ 1.65771e-005 ]
6226 : [ 1.59107e-005 ]
6227 : [ 1.65932e-005 ]
6228 : [ 1.6682e-005  ]
6229 : [ 1.62811e-005 ]
6230 : [ 1.61111e-005 ]
6231 : [ 1.61765e-005 ]
6232 : [ 1.6522e-005  ]
6233 : [ 1.6101e-005  ]
6234 : [ 1.65804e-005 ]
6235 : [ 1.64027e-005 ]
6236 : [ 1.60146e-005 ]
6237 : [ 1.5787e-005  ]
6238 : [ 1.57126e-005 ]
6239 : [ 1.61908e-005 ]
6240 : [ 1.59153e-005 ]
6241 : [ 1.63568e-005 ]
6242 : [ 1.63727e-005 ]
6243 : [ 1.57827e-005 ]
6244 : [ 1.61547e-005 ]
6245 : [ 1.59922e-005 ]
6246 : [ 1.57572e-005 ]
6247 : [ 1.58394e-005 ]
6248 : [ 1.62572e-005 ]
6249 : [ 1.57071e-005 ]
6250 : [ 1.65053e-005 ]
6251 : [ 1.60973e-005 ]
6252 : [ 1.64808e-005 ]
6253 : [ 1.63407e-005 ]
6254 : [ 1.61718e-005 ]
6255 : [ 1.63091e-005 ]
6256 : [ 1.64298e-005 ]
6257 : [ 1.67035e-005 ]
6258 : [ 1.64888e-005 ]
6259 : [ 1.63064e-005 ]
6260 : [ 1.61366e-005 ]
6261 : [ 1.57547e-005 ]
6262 : [ 1.63424e-005 ]
6263 : [ 1.57275e-005 ]
6264 : [ 1.6434e-005  ]
6265 : [ 1.61082e-005 ]
6266 : [ 1.57716e-005 ]
6267 : [ 1.63673e-005 ]
6268 : [ 1.59953e-005 ]
6269 : [ 1.63755e-005 ]
6270 : [ 1.56255e-005 ]
6271 : [ 1.58522e-005 ]
6272 : [ 1.6495e-005  ]
6273 : [ 1.62023e-005 ]
6274 : [ 1.64024e-005 ]
6275 : [ 1.66522e-005 ]
6276 : [ 1.66843e-005 ]
6277 : [ 1.6288e-005  ]
6278 : [ 1.62584e-005 ]
6279 : [ 1.67655e-005 ]
6280 : [ 1.62027e-005 ]
6281 : [ 1.62984e-005 ]
6282 : [ 1.64131e-005 ]
6283 : [ 1.58144e-005 ]
6284 : [ 1.58548e-005 ]
6285 : [ 1.59721e-005 ]
6286 : [ 1.58976e-005 ]
6287 : [ 1.67915e-005 ]
6288 : [ 1.58152e-005 ]
6289 : [ 1.6046e-005  ]
6290 : [ 1.62168e-005 ]
6291 : [ 1.66281e-005 ]
6292 : [ 1.64174e-005 ]
6293 : [ 1.64322e-005 ]
6294 : [ 1.57786e-005 ]
6295 : [ 1.59373e-005 ]
6296 : [ 1.59241e-005 ]
6297 : [ 1.63845e-005 ]
6298 : [ 1.62524e-005 ]
6299 : [ 1.58792e-005 ]
6300 : [ 1.64464e-005 ]
6301 : [ 1.67446e-005 ]
6302 : [ 1.65591e-005 ]
6303 : [ 1.57483e-005 ]
6304 : [ 1.5794e-005  ]
6305 : [ 1.65103e-005 ]
6306 : [ 1.6372e-005  ]
6307 : [ 1.64174e-005 ]
6308 : [ 1.67783e-005 ]
6309 : [ 1.57958e-005 ]
6310 : [ 1.62968e-005 ]
6311 : [ 1.56879e-005 ]
6312 : [ 1.5841e-005  ]
6313 : [ 1.60215e-005 ]
6314 : [ 1.62266e-005 ]
6315 : [ 1.66593e-005 ]
6316 : [ 1.66437e-005 ]
6317 : [ 1.62919e-005 ]
6318 : [ 1.61886e-005 ]
6319 : [ 1.57785e-005 ]
6320 : [ 1.64888e-005 ]
6321 : [ 1.56338e-005 ]
6322 : [ 1.6403e-005  ]
6323 : [ 1.62548e-005 ]
6324 : [ 1.60728e-005 ]
6325 : [ 1.59406e-005 ]
6326 : [ 1.67843e-005 ]
6327 : [ 1.64882e-005 ]
6328 : [ 1.62195e-005 ]
6329 : [ 1.64291e-005 ]
6330 : [ 1.58744e-005 ]
6331 : [ 1.63022e-005 ]
6332 : [ 1.63104e-005 ]
6333 : [ 1.68204e-005 ]
6334 : [ 1.6397e-005  ]
6335 : [ 1.55398e-005 ]
6336 : [ 1.60671e-005 ]
6337 : [ 1.56807e-005 ]
6338 : [ 1.58734e-005 ]
6339 : [ 1.6411e-005  ]
6340 : [ 1.62571e-005 ]
6341 : [ 1.63616e-005 ]
6342 : [ 1.57146e-005 ]
6343 : [ 1.67845e-005 ]
6344 : [ 1.66909e-005 ]
6345 : [ 1.58165e-005 ]
6346 : [ 1.64766e-005 ]
6347 : [ 1.64784e-005 ]
6348 : [ 1.62712e-005 ]
6349 : [ 1.60831e-005 ]
6350 : [ 1.6462e-005  ]
6351 : [ 1.63086e-005 ]
6352 : [ 1.60459e-005 ]
6353 : [ 1.60613e-005 ]
6354 : [ 1.611e-005   ]
6355 : [ 1.65109e-005 ]
6356 : [ 1.58524e-005 ]
6357 : [ 1.63496e-005 ]
6358 : [ 1.60817e-005 ]
6359 : [ 1.57058e-005 ]
6360 : [ 1.61792e-005 ]
6361 : [ 1.63265e-005 ]
6362 : [ 1.58994e-005 ]
6363 : [ 1.60855e-005 ]
6364 : [ 1.55674e-005 ]
6365 : [ 1.59352e-005 ]
6366 : [ 1.61605e-005 ]
6367 : [ 1.60204e-005 ]
6368 : [ 1.64587e-005 ]
6369 : [ 1.55847e-005 ]
6370 : [ 1.58132e-005 ]
6371 : [ 1.67307e-005 ]
6372 : [ 1.64293e-005 ]
6373 : [ 1.59488e-005 ]
6374 : [ 1.61434e-005 ]
6375 : [ 1.57189e-005 ]
6376 : [ 1.60255e-005 ]
6377 : [ 1.57932e-005 ]
6378 : [ 1.57115e-005 ]
6379 : [ 1.60271e-005 ]
6380 : [ 1.59052e-005 ]
6381 : [ 1.63209e-005 ]
6382 : [ 1.57883e-005 ]
6383 : [ 1.57337e-005 ]
6384 : [ 1.57405e-005 ]
6385 : [ 1.66885e-005 ]
6386 : [ 1.66578e-005 ]
6387 : [ 1.63534e-005 ]
6388 : [ 1.66672e-005 ]
6389 : [ 1.63912e-005 ]
6390 : [ 1.56409e-005 ]
6391 : [ 1.63776e-005 ]
6392 : [ 1.6649e-005  ]
6393 : [ 1.59004e-005 ]
6394 : [ 1.57843e-005 ]
6395 : [ 1.6503e-005  ]
6396 : [ 1.57827e-005 ]
6397 : [ 1.6703e-005  ]
6398 : [ 1.58834e-005 ]
6399 : [ 1.68128e-005 ]
6400 : [ 1.58447e-005 ]
6401 : [ 1.58783e-005 ]
6402 : [ 1.59376e-005 ]
6403 : [ 1.63674e-005 ]
6404 : [ 1.64225e-005 ]
6405 : [ 1.60758e-005 ]
6406 : [ 1.60112e-005 ]
6407 : [ 1.62768e-005 ]
6408 : [ 1.62557e-005 ]
6409 : [ 1.61045e-005 ]
6410 : [ 1.65012e-005 ]
6411 : [ 1.64358e-005 ]
6412 : [ 1.58139e-005 ]
6413 : [ 1.57798e-005 ]
6414 : [ 1.57783e-005 ]
6415 : [ 1.63949e-005 ]
6416 : [ 1.67256e-005 ]
6417 : [ 1.6326e-005  ]
6418 : [ 1.65573e-005 ]
6419 : [ 1.62207e-005 ]
6420 : [ 1.57844e-005 ]
6421 : [ 1.57294e-005 ]
6422 : [ 1.63173e-005 ]
6423 : [ 1.60558e-005 ]
6424 : [ 1.5799e-005  ]
6425 : [ 1.56433e-005 ]
6426 : [ 1.64133e-005 ]
6427 : [ 1.57657e-005 ]
6428 : [ 1.65508e-005 ]
6429 : [ 1.56449e-005 ]
6430 : [ 1.64528e-005 ]
6431 : [ 1.59749e-005 ]
6432 : [ 1.61807e-005 ]
6433 : [ 1.61554e-005 ]
6434 : [ 1.61671e-005 ]
6435 : [ 1.6591e-005  ]
6436 : [ 1.59335e-005 ]
6437 : [ 1.57668e-005 ]
6438 : [ 1.61918e-005 ]
6439 : [ 1.61156e-005 ]
6440 : [ 1.64276e-005 ]
6441 : [ 1.58051e-005 ]
6442 : [ 1.55268e-005 ]
6443 : [ 1.63876e-005 ]
6444 : [ 1.6595e-005  ]
6445 : [ 1.65738e-005 ]
6446 : [ 1.67362e-005 ]
6447 : [ 1.61129e-005 ]
6448 : [ 1.64652e-005 ]
6449 : [ 1.59577e-005 ]
6450 : [ 1.61927e-005 ]
6451 : [ 1.64657e-005 ]
6452 : [ 1.59683e-005 ]
6453 : [ 1.65264e-005 ]
6454 : [ 1.64359e-005 ]
6455 : [ 1.63684e-005 ]
6456 : [ 1.57102e-005 ]
6457 : [ 1.66132e-005 ]
6458 : [ 1.59689e-005 ]
6459 : [ 1.61535e-005 ]
6460 : [ 1.62021e-005 ]
6461 : [ 1.6581e-005  ]
6462 : [ 1.63159e-005 ]
6463 : [ 1.60975e-005 ]
6464 : [ 1.67719e-005 ]
6465 : [ 1.65059e-005 ]
6466 : [ 1.58706e-005 ]
6467 : [ 1.6471e-005  ]
6468 : [ 1.57239e-005 ]
6469 : [ 1.6606e-005  ]
6470 : [ 1.60857e-005 ]
6471 : [ 1.60674e-005 ]
6472 : [ 1.66647e-005 ]
6473 : [ 1.56154e-005 ]
6474 : [ 1.54942e-005 ]
6475 : [ 1.56489e-005 ]
6476 : [ 1.61594e-005 ]
6477 : [ 1.62567e-005 ]
6478 : [ 1.58467e-005 ]
6479 : [ 1.60906e-005 ]
6480 : [ 1.63233e-005 ]
6481 : [ 1.5979e-005  ]
6482 : [ 1.59621e-005 ]
6483 : [ 1.66747e-005 ]
6484 : [ 1.65425e-005 ]
6485 : [ 1.61911e-005 ]
6486 : [ 1.63553e-005 ]
6487 : [ 1.58821e-005 ]
6488 : [ 1.6007e-005  ]
6489 : [ 1.67212e-005 ]
6490 : [ 1.66613e-005 ]
6491 : [ 1.57552e-005 ]
6492 : [ 1.57502e-005 ]
6493 : [ 1.58744e-005 ]
6494 : [ 1.64682e-005 ]
6495 : [ 1.57345e-005 ]
6496 : [ 1.60429e-005 ]
6497 : [ 1.58523e-005 ]
6498 : [ 1.67904e-005 ]
6499 : [ 1.65187e-005 ]
6500 : [ 1.61772e-005 ]
6501 : [ 1.62086e-005 ]
6502 : [ 1.63279e-005 ]
6503 : [ 1.65813e-005 ]
6504 : [ 1.66867e-005 ]
6505 : [ 1.57471e-005 ]
6506 : [ 1.67427e-005 ]
6507 : [ 1.59448e-005 ]
6508 : [ 1.59586e-005 ]
6509 : [ 1.62251e-005 ]
6510 : [ 1.67389e-005 ]
6511 : [ 1.61521e-005 ]
6512 : [ 1.59235e-005 ]
6513 : [ 1.64183e-005 ]
6514 : [ 1.64687e-005 ]
6515 : [ 1.57074e-005 ]
6516 : [ 1.59434e-005 ]
6517 : [ 1.60202e-005 ]
6518 : [ 1.63083e-005 ]
6519 : [ 1.64257e-005 ]
6520 : [ 1.58998e-005 ]
6521 : [ 1.63691e-005 ]
6522 : [ 1.58906e-005 ]
6523 : [ 1.62635e-005 ]
6524 : [ 1.61491e-005 ]
6525 : [ 1.58765e-005 ]
6526 : [ 1.6437e-005  ]
6527 : [ 1.59297e-005 ]
6528 : [ 1.66883e-005 ]
6529 : [ 1.60122e-005 ]
6530 : [ 1.65466e-005 ]
6531 : [ 1.57574e-005 ]
6532 : [ 1.56888e-005 ]
6533 : [ 1.64e-005    ]
6534 : [ 1.57027e-005 ]
6535 : [ 1.61329e-005 ]
6536 : [ 1.60757e-005 ]
6537 : [ 1.63081e-005 ]
6538 : [ 1.57558e-005 ]
6539 : [ 1.64833e-005 ]
6540 : [ 1.56009e-005 ]
6541 : [ 1.57997e-005 ]
6542 : [ 1.67797e-005 ]
6543 : [ 1.62495e-005 ]
6544 : [ 1.61777e-005 ]
6545 : [ 1.63553e-005 ]
6546 : [ 1.62303e-005 ]
6547 : [ 1.59171e-005 ]
6548 : [ 1.65151e-005 ]
6549 : [ 1.59954e-005 ]
6550 : [ 1.58618e-005 ]
6551 : [ 1.5635e-005  ]
6552 : [ 1.5883e-005  ]
6553 : [ 1.58772e-005 ]
6554 : [ 1.64079e-005 ]
6555 : [ 1.58633e-005 ]
6556 : [ 1.61426e-005 ]
6557 : [ 1.62501e-005 ]
6558 : [ 1.62708e-005 ]
6559 : [ 1.57557e-005 ]
6560 : [ 1.61821e-005 ]
6561 : [ 1.55922e-005 ]
6562 : [ 1.65466e-005 ]
6563 : [ 1.57622e-005 ]
6564 : [ 1.57912e-005 ]
6565 : [ 1.63718e-005 ]
6566 : [ 1.57937e-005 ]
6567 : [ 1.58714e-005 ]
6568 : [ 1.62107e-005 ]
6569 : [ 1.58344e-005 ]
6570 : [ 1.57451e-005 ]
6571 : [ 1.58137e-005 ]
6572 : [ 1.56969e-005 ]
6573 : [ 1.63966e-005 ]
6574 : [ 1.59345e-005 ]
6575 : [ 1.64526e-005 ]
6576 : [ 1.63368e-005 ]
6577 : [ 1.6642e-005  ]
6578 : [ 1.65103e-005 ]
6579 : [ 1.59087e-005 ]
6580 : [ 1.59723e-005 ]
6581 : [ 1.60728e-005 ]
6582 : [ 1.64155e-005 ]
6583 : [ 1.63893e-005 ]
6584 : [ 1.65906e-005 ]
6585 : [ 1.67104e-005 ]
6586 : [ 1.59173e-005 ]
6587 : [ 1.65372e-005 ]
6588 : [ 1.59968e-005 ]
6589 : [ 1.6316e-005  ]
6590 : [ 1.63018e-005 ]
6591 : [ 1.61721e-005 ]
6592 : [ 1.60999e-005 ]
6593 : [ 1.59979e-005 ]
6594 : [ 1.63256e-005 ]
6595 : [ 1.5845e-005  ]
6596 : [ 1.65448e-005 ]
6597 : [ 1.66464e-005 ]
6598 : [ 1.61146e-005 ]
6599 : [ 1.66529e-005 ]
6600 : [ 1.63022e-005 ]
6601 : [ 1.58942e-005 ]
6602 : [ 1.68298e-005 ]
6603 : [ 1.66205e-005 ]
6604 : [ 1.64477e-005 ]
6605 : [ 1.6226e-005  ]
6606 : [ 1.60507e-005 ]
6607 : [ 1.67597e-005 ]
6608 : [ 1.61565e-005 ]
6609 : [ 1.66113e-005 ]
6610 : [ 1.65504e-005 ]
6611 : [ 1.61985e-005 ]
6612 : [ 1.57363e-005 ]
6613 : [ 1.60452e-005 ]
6614 : [ 1.66328e-005 ]
6615 : [ 1.60799e-005 ]
6616 : [ 1.5779e-005  ]
6617 : [ 1.65372e-005 ]
6618 : [ 1.57817e-005 ]
6619 : [ 1.562e-005   ]
6620 : [ 1.58571e-005 ]
6621 : [ 1.67466e-005 ]
6622 : [ 1.6352e-005  ]
6623 : [ 1.65592e-005 ]
6624 : [ 1.62848e-005 ]
6625 : [ 1.59457e-005 ]
6626 : [ 1.61064e-005 ]
6627 : [ 1.65563e-005 ]
6628 : [ 1.64688e-005 ]
6629 : [ 1.67012e-005 ]
6630 : [ 1.58907e-005 ]
6631 : [ 1.64305e-005 ]
6632 : [ 1.59732e-005 ]
6633 : [ 1.59695e-005 ]
6634 : [ 1.6537e-005  ]
6635 : [ 1.60402e-005 ]
6636 : [ 1.66287e-005 ]
6637 : [ 1.59002e-005 ]
6638 : [ 1.56147e-005 ]
6639 : [ 1.62742e-005 ]
6640 : [ 1.57962e-005 ]
6641 : [ 1.6762e-005  ]
6642 : [ 1.67283e-005 ]
6643 : [ 1.64906e-005 ]
6644 : [ 1.63205e-005 ]
6645 : [ 1.5765e-005  ]
6646 : [ 1.65587e-005 ]
6647 : [ 1.59017e-005 ]
6648 : [ 1.57718e-005 ]
6649 : [ 1.65617e-005 ]
6650 : [ 1.63211e-005 ]
6651 : [ 1.62102e-005 ]
6652 : [ 1.66809e-005 ]
6653 : [ 1.63538e-005 ]
6654 : [ 1.61537e-005 ]
6655 : [ 1.60138e-005 ]
6656 : [ 1.56012e-005 ]
6657 : [ 1.62834e-005 ]
6658 : [ 1.64656e-005 ]
6659 : [ 1.64157e-005 ]
6660 : [ 1.61288e-005 ]
6661 : [ 1.65472e-005 ]
6662 : [ 1.60297e-005 ]
6663 : [ 1.58456e-005 ]
6664 : [ 1.57861e-005 ]
6665 : [ 1.62807e-005 ]
6666 : [ 1.65752e-005 ]
6667 : [ 1.60869e-005 ]
6668 : [ 1.62481e-005 ]
6669 : [ 1.60621e-005 ]
6670 : [ 1.57372e-005 ]
6671 : [ 1.65826e-005 ]
6672 : [ 1.57124e-005 ]
6673 : [ 1.57788e-005 ]
6674 : [ 1.66887e-005 ]
6675 : [ 1.63458e-005 ]
6676 : [ 1.62123e-005 ]
6677 : [ 1.63166e-005 ]
6678 : [ 1.65503e-005 ]
6679 : [ 1.63615e-005 ]
6680 : [ 1.56119e-005 ]
6681 : [ 1.64257e-005 ]
6682 : [ 1.63511e-005 ]
6683 : [ 1.6227e-005  ]
6684 : [ 1.67227e-005 ]
6685 : [ 1.58588e-005 ]
6686 : [ 1.66566e-005 ]
6687 : [ 1.57983e-005 ]
6688 : [ 1.63317e-005 ]
6689 : [ 1.58451e-005 ]
6690 : [ 1.56297e-005 ]
6691 : [ 1.6205e-005  ]
6692 : [ 1.57746e-005 ]
6693 : [ 1.58697e-005 ]
6694 : [ 1.66043e-005 ]
6695 : [ 1.64746e-005 ]
6696 : [ 1.60602e-005 ]
6697 : [ 1.67262e-005 ]
6698 : [ 1.61038e-005 ]
6699 : [ 1.62848e-005 ]
6700 : [ 1.64592e-005 ]
6701 : [ 1.6089e-005  ]
6702 : [ 1.66711e-005 ]
6703 : [ 1.60487e-005 ]
6704 : [ 1.66209e-005 ]
6705 : [ 1.58936e-005 ]
6706 : [ 1.67234e-005 ]
6707 : [ 1.6496e-005  ]
6708 : [ 1.63554e-005 ]
6709 : [ 1.63082e-005 ]
6710 : [ 1.56954e-005 ]
6711 : [ 1.58416e-005 ]
6712 : [ 1.62972e-005 ]
6713 : [ 1.64492e-005 ]
6714 : [ 1.66428e-005 ]
6715 : [ 1.66102e-005 ]
6716 : [ 1.59521e-005 ]
6717 : [ 1.60227e-005 ]
6718 : [ 1.63331e-005 ]
6719 : [ 1.6424e-005  ]
6720 : [ 1.6176e-005  ]
6721 : [ 1.63807e-005 ]
6722 : [ 1.64163e-005 ]
6723 : [ 1.59214e-005 ]
6724 : [ 1.63458e-005 ]
6725 : [ 1.62528e-005 ]
6726 : [ 1.56071e-005 ]
6727 : [ 1.58705e-005 ]
6728 : [ 1.56327e-005 ]
6729 : [ 1.59591e-005 ]
6730 : [ 1.62667e-005 ]
6731 : [ 1.66183e-005 ]
6732 : [ 1.66538e-005 ]
6733 : [ 1.5774e-005  ]
6734 : [ 1.65456e-005 ]
6735 : [ 1.61394e-005 ]
6736 : [ 1.60624e-005 ]
6737 : [ 1.58063e-005 ]
6738 : [ 1.66121e-005 ]
6739 : [ 1.61411e-005 ]
6740 : [ 1.63019e-005 ]
6741 : [ 1.58667e-005 ]
6742 : [ 1.55358e-005 ]
6743 : [ 1.58604e-005 ]
6744 : [ 1.56821e-005 ]
6745 : [ 1.59603e-005 ]
6746 : [ 1.57472e-005 ]
6747 : [ 1.64704e-005 ]
6748 : [ 1.65695e-005 ]
6749 : [ 1.62449e-005 ]
6750 : [ 1.64113e-005 ]
6751 : [ 1.63108e-005 ]
6752 : [ 1.59397e-005 ]
6753 : [ 1.62661e-005 ]
6754 : [ 1.59501e-005 ]
6755 : [ 1.59812e-005 ]
6756 : [ 1.5826e-005  ]
6757 : [ 1.66922e-005 ]
6758 : [ 1.60022e-005 ]
6759 : [ 1.58885e-005 ]
6760 : [ 1.64035e-005 ]
6761 : [ 1.62573e-005 ]
6762 : [ 1.64891e-005 ]
6763 : [ 1.64072e-005 ]
6764 : [ 1.60397e-005 ]
6765 : [ 1.65621e-005 ]
6766 : [ 1.58494e-005 ]
6767 : [ 1.59265e-005 ]
6768 : [ 1.65613e-005 ]
6769 : [ 1.62971e-005 ]
6770 : [ 1.63882e-005 ]
6771 : [ 1.59694e-005 ]
6772 : [ 1.63963e-005 ]
6773 : [ 1.62066e-005 ]
6774 : [ 1.58128e-005 ]
6775 : [ 1.63212e-005 ]
6776 : [ 1.58286e-005 ]
6777 : [ 1.67502e-005 ]
6778 : [ 1.62358e-005 ]
6779 : [ 1.63459e-005 ]
6780 : [ 1.58939e-005 ]
6781 : [ 1.59988e-005 ]
6782 : [ 1.58056e-005 ]
6783 : [ 1.58683e-005 ]
6784 : [ 1.63244e-005 ]
6785 : [ 1.61334e-005 ]
6786 : [ 1.65239e-005 ]
6787 : [ 1.67108e-005 ]
6788 : [ 1.64903e-005 ]
6789 : [ 1.65376e-005 ]
6790 : [ 1.5893e-005  ]
6791 : [ 1.64223e-005 ]
6792 : [ 1.64402e-005 ]
6793 : [ 1.60121e-005 ]
6794 : [ 1.63457e-005 ]
6795 : [ 1.60568e-005 ]
6796 : [ 1.62206e-005 ]
6797 : [ 1.6031e-005  ]
6798 : [ 1.56049e-005 ]
6799 : [ 1.66077e-005 ]
6800 : [ 1.66182e-005 ]
6801 : [ 1.58358e-005 ]
6802 : [ 1.62579e-005 ]
6803 : [ 1.56789e-005 ]
6804 : [ 1.64088e-005 ]
6805 : [ 1.5989e-005  ]
6806 : [ 1.64652e-005 ]
6807 : [ 1.57071e-005 ]
6808 : [ 1.65749e-005 ]
6809 : [ 1.56563e-005 ]
6810 : [ 1.60619e-005 ]
6811 : [ 1.64443e-005 ]
6812 : [ 1.63988e-005 ]
6813 : [ 1.63289e-005 ]
6814 : [ 1.58009e-005 ]
6815 : [ 1.58899e-005 ]
6816 : [ 1.59251e-005 ]
6817 : [ 1.65511e-005 ]
6818 : [ 1.61062e-005 ]
6819 : [ 1.61697e-005 ]
6820 : [ 1.65545e-005 ]
6821 : [ 1.63185e-005 ]
6822 : [ 1.59603e-005 ]
6823 : [ 1.6104e-005  ]
6824 : [ 1.55509e-005 ]
6825 : [ 1.62278e-005 ]
6826 : [ 1.57703e-005 ]
6827 : [ 1.59671e-005 ]
6828 : [ 1.65135e-005 ]
6829 : [ 1.58439e-005 ]
6830 : [ 1.62224e-005 ]
6831 : [ 1.60539e-005 ]
6832 : [ 1.64914e-005 ]
6833 : [ 1.59721e-005 ]
6834 : [ 1.58993e-005 ]
6835 : [ 1.60265e-005 ]
6836 : [ 1.64021e-005 ]
6837 : [ 1.59802e-005 ]
6838 : [ 1.5862e-005  ]
6839 : [ 1.62621e-005 ]
6840 : [ 1.57543e-005 ]
6841 : [ 1.64568e-005 ]
6842 : [ 1.65401e-005 ]
6843 : [ 1.62908e-005 ]
6844 : [ 1.65387e-005 ]
6845 : [ 1.60265e-005 ]
6846 : [ 1.64946e-005 ]
6847 : [ 1.58069e-005 ]
6848 : [ 1.56256e-005 ]
6849 : [ 1.59342e-005 ]
6850 : [ 1.59254e-005 ]
6851 : [ 1.6363e-005  ]
6852 : [ 1.55828e-005 ]
6853 : [ 1.63179e-005 ]
6854 : [ 1.61255e-005 ]
6855 : [ 1.624e-005   ]
6856 : [ 1.63347e-005 ]
6857 : [ 1.67023e-005 ]
6858 : [ 1.61839e-005 ]
6859 : [ 1.58754e-005 ]
6860 : [ 1.56565e-005 ]
6861 : [ 1.609e-005   ]
6862 : [ 1.58435e-005 ]
6863 : [ 1.62166e-005 ]
6864 : [ 1.62675e-005 ]
6865 : [ 1.65073e-005 ]
6866 : [ 1.58706e-005 ]
6867 : [ 1.62818e-005 ]
6868 : [ 1.6712e-005  ]
6869 : [ 1.59881e-005 ]
6870 : [ 1.64666e-005 ]
6871 : [ 1.64553e-005 ]
6872 : [ 1.64632e-005 ]
6873 : [ 1.65928e-005 ]
6874 : [ 1.60228e-005 ]
6875 : [ 1.60329e-005 ]
6876 : [ 1.57161e-005 ]
6877 : [ 1.58551e-005 ]
6878 : [ 1.63875e-005 ]
6879 : [ 1.62554e-005 ]
6880 : [ 1.65333e-005 ]
6881 : [ 1.67109e-005 ]
6882 : [ 1.56233e-005 ]
6883 : [ 1.57913e-005 ]
6884 : [ 1.56053e-005 ]
6885 : [ 1.63777e-005 ]
6886 : [ 1.62562e-005 ]
6887 : [ 1.6361e-005  ]
6888 : [ 1.67516e-005 ]
6889 : [ 1.66307e-005 ]
6890 : [ 1.62172e-005 ]
6891 : [ 1.56651e-005 ]
6892 : [ 1.64907e-005 ]
6893 : [ 1.63322e-005 ]
6894 : [ 1.58915e-005 ]
6895 : [ 1.58643e-005 ]
6896 : [ 1.65538e-005 ]
6897 : [ 1.59754e-005 ]
6898 : [ 1.64775e-005 ]
6899 : [ 1.64516e-005 ]
6900 : [ 1.67199e-005 ]
6901 : [ 1.57627e-005 ]
6902 : [ 1.60926e-005 ]
6903 : [ 1.62368e-005 ]
6904 : [ 1.58966e-005 ]
6905 : [ 1.55227e-005 ]
6906 : [ 1.60913e-005 ]
6907 : [ 1.60758e-005 ]
6908 : [ 1.66154e-005 ]
6909 : [ 1.62437e-005 ]
6910 : [ 1.5697e-005  ]
6911 : [ 1.54592e-005 ]
6912 : [ 1.578e-005   ]
6913 : [ 1.60752e-005 ]
6914 : [ 1.58772e-005 ]
6915 : [ 1.65154e-005 ]
6916 : [ 1.62859e-005 ]
6917 : [ 1.61727e-005 ]
6918 : [ 1.61901e-005 ]
6919 : [ 1.61976e-005 ]
6920 : [ 1.64972e-005 ]
6921 : [ 1.63072e-005 ]
6922 : [ 1.58937e-005 ]
6923 : [ 1.62479e-005 ]
6924 : [ 1.60055e-005 ]
6925 : [ 1.59222e-005 ]
6926 : [ 1.61796e-005 ]
6927 : [ 1.55786e-005 ]
6928 : [ 1.60801e-005 ]
6929 : [ 1.64016e-005 ]
6930 : [ 1.61325e-005 ]
6931 : [ 1.63582e-005 ]
6932 : [ 1.60185e-005 ]
6933 : [ 1.67273e-005 ]
6934 : [ 1.57701e-005 ]
6935 : [ 1.67001e-005 ]
6936 : [ 1.59818e-005 ]
6937 : [ 1.5842e-005  ]
6938 : [ 1.61028e-005 ]
6939 : [ 1.59096e-005 ]
6940 : [ 1.65941e-005 ]
6941 : [ 1.61991e-005 ]
6942 : [ 1.6298e-005  ]
6943 : [ 1.56795e-005 ]
6944 : [ 1.56984e-005 ]
6945 : [ 1.59581e-005 ]
6946 : [ 1.67695e-005 ]
6947 : [ 1.63261e-005 ]
6948 : [ 1.60607e-005 ]
6949 : [ 1.57718e-005 ]
6950 : [ 1.66748e-005 ]
6951 : [ 1.58416e-005 ]
6952 : [ 1.59002e-005 ]
6953 : [ 1.63019e-005 ]
6954 : [ 1.63748e-005 ]
6955 : [ 1.59032e-005 ]
6956 : [ 1.66447e-005 ]
6957 : [ 1.5915e-005  ]
6958 : [ 1.6505e-005  ]
6959 : [ 1.60357e-005 ]
6960 : [ 1.57938e-005 ]
6961 : [ 1.57062e-005 ]
6962 : [ 1.62929e-005 ]
6963 : [ 1.65427e-005 ]
6964 : [ 1.61766e-005 ]
6965 : [ 1.65885e-005 ]
6966 : [ 1.64852e-005 ]
6967 : [ 1.66714e-005 ]
6968 : [ 1.64516e-005 ]
6969 : [ 1.56504e-005 ]
6970 : [ 1.64773e-005 ]
6971 : [ 1.56338e-005 ]
6972 : [ 1.61189e-005 ]
6973 : [ 1.58215e-005 ]
6974 : [ 1.64797e-005 ]
6975 : [ 1.63105e-005 ]
6976 : [ 1.62881e-005 ]
6977 : [ 1.62163e-005 ]
6978 : [ 1.62574e-005 ]
6979 : [ 1.59821e-005 ]
6980 : [ 1.65004e-005 ]
6981 : [ 1.59678e-005 ]
6982 : [ 1.64466e-005 ]
6983 : [ 1.64557e-005 ]
6984 : [ 1.63107e-005 ]
6985 : [ 1.66889e-005 ]
6986 : [ 1.61794e-005 ]
6987 : [ 1.66659e-005 ]
6988 : [ 1.60253e-005 ]
6989 : [ 1.66972e-005 ]
6990 : [ 1.60755e-005 ]
6991 : [ 1.62945e-005 ]
6992 : [ 1.66005e-005 ]
6993 : [ 1.62442e-005 ]
6994 : [ 1.63386e-005 ]
6995 : [ 1.57916e-005 ]
6996 : [ 1.66037e-005 ]
6997 : [ 1.67976e-005 ]
6998 : [ 1.60455e-005 ]
6999 : [ 1.64103e-005 ]
7000 : [ 1.64749e-005 ]
7001 : [ 1.6509e-005  ]
7002 : [ 1.64479e-005 ]
7003 : [ 1.65494e-005 ]
7004 : [ 1.62457e-005 ]
7005 : [ 1.60445e-005 ]
7006 : [ 1.6414e-005  ]
7007 : [ 1.62829e-005 ]
7008 : [ 1.56859e-005 ]
7009 : [ 1.59634e-005 ]
7010 : [ 1.62085e-005 ]
7011 : [ 1.65963e-005 ]
7012 : [ 1.65644e-005 ]
7013 : [ 1.58416e-005 ]
7014 : [ 1.6245e-005  ]
7015 : [ 1.58772e-005 ]
7016 : [ 1.61146e-005 ]
7017 : [ 1.55769e-005 ]
7018 : [ 1.6244e-005  ]
7019 : [ 1.61476e-005 ]
7020 : [ 1.587e-005   ]
7021 : [ 1.60029e-005 ]
7022 : [ 1.6033e-005  ]
7023 : [ 1.59188e-005 ]
7024 : [ 1.63139e-005 ]
7025 : [ 1.58141e-005 ]
7026 : [ 1.59017e-005 ]
7027 : [ 1.66724e-005 ]
7028 : [ 1.58816e-005 ]
7029 : [ 1.63272e-005 ]
7030 : [ 1.57649e-005 ]
7031 : [ 1.68043e-005 ]
7032 : [ 1.64743e-005 ]
7033 : [ 1.59115e-005 ]
7034 : [ 1.59038e-005 ]
7035 : [ 1.6336e-005  ]
7036 : [ 1.58734e-005 ]
7037 : [ 1.64071e-005 ]
7038 : [ 1.58476e-005 ]
7039 : [ 1.57606e-005 ]
7040 : [ 1.61351e-005 ]
7041 : [ 1.57516e-005 ]
7042 : [ 1.63416e-005 ]
7043 : [ 1.65575e-005 ]
7044 : [ 1.61877e-005 ]
7045 : [ 1.65175e-005 ]
7046 : [ 1.57775e-005 ]
7047 : [ 1.64577e-005 ]
7048 : [ 1.64246e-005 ]
7049 : [ 1.63206e-005 ]
7050 : [ 1.61115e-005 ]
7051 : [ 1.61532e-005 ]
7052 : [ 1.65697e-005 ]
7053 : [ 1.54376e-005 ]
7054 : [ 1.57265e-005 ]
7055 : [ 1.67207e-005 ]
7056 : [ 1.61271e-005 ]
7057 : [ 1.61763e-005 ]
7058 : [ 1.57514e-005 ]
7059 : [ 1.60892e-005 ]
7060 : [ 1.61168e-005 ]
7061 : [ 1.66444e-005 ]
7062 : [ 1.62284e-005 ]
7063 : [ 1.63926e-005 ]
7064 : [ 1.66442e-005 ]
7065 : [ 1.65415e-005 ]
7066 : [ 1.62578e-005 ]
7067 : [ 1.62728e-005 ]
7068 : [ 1.60663e-005 ]
7069 : [ 1.66253e-005 ]
7070 : [ 1.56017e-005 ]
7071 : [ 1.63532e-005 ]
7072 : [ 1.61777e-005 ]
7073 : [ 1.58687e-005 ]
7074 : [ 1.62329e-005 ]
7075 : [ 1.5828e-005  ]
7076 : [ 1.6491e-005  ]
7077 : [ 1.60761e-005 ]
7078 : [ 1.58914e-005 ]
7079 : [ 1.61758e-005 ]
7080 : [ 1.66402e-005 ]
7081 : [ 1.65249e-005 ]
7082 : [ 1.54894e-005 ]
7083 : [ 1.66777e-005 ]
7084 : [ 1.61838e-005 ]
7085 : [ 1.61025e-005 ]
7086 : [ 1.5847e-005  ]
7087 : [ 1.56849e-005 ]
7088 : [ 1.61803e-005 ]
7089 : [ 1.62061e-005 ]
7090 : [ 1.55106e-005 ]
7091 : [ 1.60547e-005 ]
7092 : [ 1.59392e-005 ]
7093 : [ 1.62051e-005 ]
7094 : [ 1.6272e-005  ]
7095 : [ 1.62378e-005 ]
7096 : [ 1.62733e-005 ]
7097 : [ 1.66885e-005 ]
7098 : [ 1.66331e-005 ]
7099 : [ 1.65683e-005 ]
7100 : [ 1.57409e-005 ]
7101 : [ 1.58937e-005 ]
7102 : [ 1.62364e-005 ]
7103 : [ 1.60019e-005 ]
7104 : [ 1.55677e-005 ]
7105 : [ 1.64203e-005 ]
7106 : [ 1.58683e-005 ]
7107 : [ 1.62495e-005 ]
7108 : [ 1.66787e-005 ]
7109 : [ 1.68094e-005 ]
7110 : [ 1.58155e-005 ]
7111 : [ 1.61375e-005 ]
7112 : [ 1.59513e-005 ]
7113 : [ 1.61846e-005 ]
7114 : [ 1.65409e-005 ]
7115 : [ 1.64119e-005 ]
7116 : [ 1.61237e-005 ]
7117 : [ 1.59916e-005 ]
7118 : [ 1.58245e-005 ]
7119 : [ 1.62011e-005 ]
7120 : [ 1.58688e-005 ]
7121 : [ 1.63183e-005 ]
7122 : [ 1.60842e-005 ]
7123 : [ 1.65288e-005 ]
7124 : [ 1.59116e-005 ]
7125 : [ 1.58204e-005 ]
7126 : [ 1.60384e-005 ]
7127 : [ 1.62211e-005 ]
7128 : [ 1.62679e-005 ]
7129 : [ 1.57167e-005 ]
7130 : [ 1.64839e-005 ]
7131 : [ 1.61166e-005 ]
7132 : [ 1.60984e-005 ]
7133 : [ 1.60066e-005 ]
7134 : [ 1.58303e-005 ]
7135 : [ 1.58533e-005 ]
7136 : [ 1.6318e-005  ]
7137 : [ 1.60908e-005 ]
7138 : [ 1.61814e-005 ]
7139 : [ 1.65788e-005 ]
7140 : [ 1.65942e-005 ]
7141 : [ 1.58046e-005 ]
7142 : [ 1.58478e-005 ]
7143 : [ 1.63853e-005 ]
7144 : [ 1.62451e-005 ]
7145 : [ 1.63385e-005 ]
7146 : [ 1.54534e-005 ]
7147 : [ 1.64944e-005 ]
7148 : [ 1.63686e-005 ]
7149 : [ 1.58298e-005 ]
7150 : [ 1.64456e-005 ]
7151 : [ 1.56057e-005 ]
7152 : [ 1.60372e-005 ]
7153 : [ 1.58175e-005 ]
7154 : [ 1.58512e-005 ]
7155 : [ 1.59855e-005 ]
7156 : [ 1.62005e-005 ]
7157 : [ 1.60258e-005 ]
7158 : [ 1.59581e-005 ]
7159 : [ 1.64852e-005 ]
7160 : [ 1.56294e-005 ]
7161 : [ 1.57912e-005 ]
7162 : [ 1.64661e-005 ]
7163 : [ 1.64993e-005 ]
7164 : [ 1.58888e-005 ]
7165 : [ 1.62916e-005 ]
7166 : [ 1.61751e-005 ]
7167 : [ 1.62991e-005 ]
7168 : [ 1.60642e-005 ]
7169 : [ 1.66722e-005 ]
7170 : [ 1.63333e-005 ]
7171 : [ 1.60267e-005 ]
7172 : [ 1.57128e-005 ]
7173 : [ 1.58471e-005 ]
7174 : [ 1.67022e-005 ]
7175 : [ 1.62843e-005 ]
7176 : [ 1.66444e-005 ]
7177 : [ 1.65373e-005 ]
7178 : [ 1.58887e-005 ]
7179 : [ 1.61532e-005 ]
7180 : [ 1.66087e-005 ]
7181 : [ 1.67071e-005 ]
7182 : [ 1.63233e-005 ]
7183 : [ 1.65464e-005 ]
7184 : [ 1.59207e-005 ]
7185 : [ 1.62163e-005 ]
7186 : [ 1.6302e-005  ]
7187 : [ 1.63109e-005 ]
7188 : [ 1.65321e-005 ]
7189 : [ 1.64453e-005 ]
7190 : [ 1.66878e-005 ]
7191 : [ 1.6001e-005  ]
7192 : [ 1.65356e-005 ]
7193 : [ 1.63189e-005 ]
7194 : [ 1.62561e-005 ]
7195 : [ 1.66228e-005 ]
7196 : [ 1.62943e-005 ]
7197 : [ 1.65059e-005 ]
7198 : [ 1.59461e-005 ]
7199 : [ 1.64636e-005 ]
7200 : [ 1.66003e-005 ]
7201 : [ 1.66084e-005 ]
7202 : [ 1.60718e-005 ]
7203 : [ 1.59405e-005 ]
7204 : [ 1.60301e-005 ]
7205 : [ 1.59962e-005 ]
7206 : [ 1.56201e-005 ]
7207 : [ 1.60359e-005 ]
7208 : [ 1.61391e-005 ]
7209 : [ 1.59878e-005 ]
7210 : [ 1.68025e-005 ]
7211 : [ 1.56289e-005 ]
7212 : [ 1.65522e-005 ]
7213 : [ 1.63259e-005 ]
7214 : [ 1.56944e-005 ]
7215 : [ 1.64784e-005 ]
7216 : [ 1.61282e-005 ]
7217 : [ 1.58358e-005 ]
7218 : [ 1.58657e-005 ]
7219 : [ 1.6432e-005  ]
7220 : [ 1.59453e-005 ]
7221 : [ 1.60602e-005 ]
7222 : [ 1.59871e-005 ]
7223 : [ 1.63459e-005 ]
7224 : [ 1.56597e-005 ]
7225 : [ 1.56104e-005 ]
7226 : [ 1.6594e-005  ]
7227 : [ 1.58442e-005 ]
7228 : [ 1.59182e-005 ]
7229 : [ 1.58099e-005 ]
7230 : [ 1.5509e-005  ]
7231 : [ 1.56277e-005 ]
7232 : [ 1.65144e-005 ]
7233 : [ 1.59299e-005 ]
7234 : [ 1.61426e-005 ]
7235 : [ 1.66884e-005 ]
7236 : [ 1.57661e-005 ]
7237 : [ 1.64176e-005 ]
7238 : [ 1.67697e-005 ]
7239 : [ 1.60122e-005 ]
7240 : [ 1.64386e-005 ]
7241 : [ 1.56937e-005 ]
7242 : [ 1.60252e-005 ]
7243 : [ 1.67693e-005 ]
7244 : [ 1.57672e-005 ]
7245 : [ 1.61253e-005 ]
7246 : [ 1.65296e-005 ]
7247 : [ 1.61193e-005 ]
7248 : [ 1.65695e-005 ]
7249 : [ 1.63931e-005 ]
7250 : [ 1.61232e-005 ]
7251 : [ 1.63708e-005 ]
7252 : [ 1.60239e-005 ]
7253 : [ 1.66831e-005 ]
7254 : [ 1.57585e-005 ]
7255 : [ 1.67386e-005 ]
7256 : [ 1.62243e-005 ]
7257 : [ 1.56442e-005 ]
7258 : [ 1.64361e-005 ]
7259 : [ 1.56205e-005 ]
7260 : [ 1.64885e-005 ]
7261 : [ 1.63376e-005 ]
7262 : [ 1.56839e-005 ]
7263 : [ 1.67117e-005 ]
7264 : [ 1.65343e-005 ]
7265 : [ 1.61573e-005 ]
7266 : [ 1.59378e-005 ]
7267 : [ 1.60812e-005 ]
7268 : [ 1.59557e-005 ]
7269 : [ 1.61928e-005 ]
7270 : [ 1.64252e-005 ]
7271 : [ 1.61911e-005 ]
7272 : [ 1.62442e-005 ]
7273 : [ 1.60441e-005 ]
7274 : [ 1.65166e-005 ]
7275 : [ 1.57657e-005 ]
7276 : [ 1.60895e-005 ]
7277 : [ 1.64452e-005 ]
7278 : [ 1.61739e-005 ]
7279 : [ 1.57876e-005 ]
7280 : [ 1.61608e-005 ]
7281 : [ 1.60078e-005 ]
7282 : [ 1.60096e-005 ]
7283 : [ 1.58788e-005 ]
7284 : [ 1.62673e-005 ]
7285 : [ 1.64505e-005 ]
7286 : [ 1.56818e-005 ]
7287 : [ 1.66221e-005 ]
7288 : [ 1.59737e-005 ]
7289 : [ 1.56161e-005 ]
7290 : [ 1.58886e-005 ]
7291 : [ 1.6298e-005  ]
7292 : [ 1.59541e-005 ]
7293 : [ 1.59033e-005 ]
7294 : [ 1.57805e-005 ]
7295 : [ 1.60039e-005 ]
7296 : [ 1.64581e-005 ]
7297 : [ 1.64587e-005 ]
7298 : [ 1.64762e-005 ]
7299 : [ 1.60837e-005 ]
7300 : [ 1.60205e-005 ]
7301 : [ 1.59611e-005 ]
7302 : [ 1.62024e-005 ]
7303 : [ 1.63074e-005 ]
7304 : [ 1.59829e-005 ]
7305 : [ 1.62622e-005 ]
7306 : [ 1.66206e-005 ]
7307 : [ 1.64332e-005 ]
7308 : [ 1.60498e-005 ]
7309 : [ 1.55544e-005 ]
7310 : [ 1.58708e-005 ]
7311 : [ 1.64162e-005 ]
7312 : [ 1.57713e-005 ]
7313 : [ 1.6386e-005  ]
7314 : [ 1.651e-005   ]
7315 : [ 1.60718e-005 ]
7316 : [ 1.61351e-005 ]
7317 : [ 1.61513e-005 ]
7318 : [ 1.58267e-005 ]
7319 : [ 1.606e-005   ]
7320 : [ 1.59642e-005 ]
7321 : [ 1.57668e-005 ]
7322 : [ 1.67448e-005 ]
7323 : [ 1.6063e-005  ]
7324 : [ 1.6283e-005  ]
7325 : [ 1.66244e-005 ]
7326 : [ 1.66475e-005 ]
7327 : [ 1.66224e-005 ]
7328 : [ 1.63146e-005 ]
7329 : [ 1.57575e-005 ]
7330 : [ 1.58905e-005 ]
7331 : [ 1.59889e-005 ]
7332 : [ 1.63324e-005 ]
7333 : [ 1.6155e-005  ]
7334 : [ 1.63489e-005 ]
7335 : [ 1.67721e-005 ]
7336 : [ 1.60252e-005 ]
7337 : [ 1.66258e-005 ]
7338 : [ 1.63288e-005 ]
7339 : [ 1.6567e-005  ]
7340 : [ 1.67011e-005 ]
7341 : [ 1.62966e-005 ]
7342 : [ 1.62091e-005 ]
7343 : [ 1.64085e-005 ]
7344 : [ 1.57258e-005 ]
7345 : [ 1.62372e-005 ]
7346 : [ 1.66476e-005 ]
7347 : [ 1.62201e-005 ]
7348 : [ 1.56149e-005 ]
7349 : [ 1.64582e-005 ]
7350 : [ 1.5493e-005  ]
7351 : [ 1.66728e-005 ]
7352 : [ 1.59556e-005 ]
7353 : [ 1.62994e-005 ]
7354 : [ 1.6621e-005  ]
7355 : [ 1.63504e-005 ]
7356 : [ 1.56655e-005 ]
7357 : [ 1.59581e-005 ]
7358 : [ 1.66285e-005 ]
7359 : [ 1.60756e-005 ]
7360 : [ 1.61966e-005 ]
7361 : [ 1.62064e-005 ]
7362 : [ 1.57288e-005 ]
7363 : [ 1.55569e-005 ]
7364 : [ 1.5769e-005  ]
7365 : [ 1.60194e-005 ]
7366 : [ 1.64784e-005 ]
7367 : [ 1.57388e-005 ]
7368 : [ 1.57937e-005 ]
7369 : [ 1.57945e-005 ]
7370 : [ 1.61848e-005 ]
7371 : [ 1.61757e-005 ]
7372 : [ 1.62437e-005 ]
7373 : [ 1.57338e-005 ]
7374 : [ 1.63376e-005 ]
7375 : [ 1.59817e-005 ]
7376 : [ 1.58694e-005 ]
7377 : [ 1.67728e-005 ]
7378 : [ 1.61048e-005 ]
7379 : [ 1.61551e-005 ]
7380 : [ 1.60233e-005 ]
7381 : [ 1.66507e-005 ]
7382 : [ 1.66363e-005 ]
7383 : [ 1.58679e-005 ]
7384 : [ 1.58952e-005 ]
7385 : [ 1.57644e-005 ]
7386 : [ 1.63003e-005 ]
7387 : [ 1.65985e-005 ]
7388 : [ 1.58233e-005 ]
7389 : [ 1.64295e-005 ]
7390 : [ 1.60806e-005 ]
7391 : [ 1.67207e-005 ]
7392 : [ 1.65883e-005 ]
7393 : [ 1.54082e-005 ]
7394 : [ 1.611e-005   ]
7395 : [ 1.6198e-005  ]
7396 : [ 1.63884e-005 ]
7397 : [ 1.59475e-005 ]
7398 : [ 1.66039e-005 ]
7399 : [ 1.64366e-005 ]
7400 : [ 1.63558e-005 ]
7401 : [ 1.60572e-005 ]
7402 : [ 1.62651e-005 ]
7403 : [ 1.57621e-005 ]
7404 : [ 1.58505e-005 ]
7405 : [ 1.59503e-005 ]
7406 : [ 1.66229e-005 ]
7407 : [ 1.64698e-005 ]
7408 : [ 1.5662e-005  ]
7409 : [ 1.56714e-005 ]
7410 : [ 1.57625e-005 ]
7411 : [ 1.6146e-005  ]
7412 : [ 1.64674e-005 ]
7413 : [ 1.64778e-005 ]
7414 : [ 1.58018e-005 ]
7415 : [ 1.6488e-005  ]
7416 : [ 1.6057e-005  ]
7417 : [ 1.60913e-005 ]
7418 : [ 1.58692e-005 ]
7419 : [ 1.62181e-005 ]
7420 : [ 1.6481e-005  ]
7421 : [ 1.61029e-005 ]
7422 : [ 1.64672e-005 ]
7423 : [ 1.60107e-005 ]
7424 : [ 1.65256e-005 ]
7425 : [ 1.58577e-005 ]
7426 : [ 1.619e-005   ]
7427 : [ 1.63445e-005 ]
7428 : [ 1.63592e-005 ]
7429 : [ 1.61071e-005 ]
7430 : [ 1.63341e-005 ]
7431 : [ 1.5958e-005  ]
7432 : [ 1.58343e-005 ]
7433 : [ 1.63285e-005 ]
7434 : [ 1.65809e-005 ]
7435 : [ 1.55784e-005 ]
7436 : [ 1.58494e-005 ]
7437 : [ 1.66265e-005 ]
7438 : [ 1.62335e-005 ]
7439 : [ 1.67175e-005 ]
7440 : [ 1.63572e-005 ]
7441 : [ 1.60626e-005 ]
7442 : [ 1.64156e-005 ]
7443 : [ 1.63126e-005 ]
7444 : [ 1.67544e-005 ]
7445 : [ 1.57324e-005 ]
7446 : [ 1.6291e-005  ]
7447 : [ 1.58549e-005 ]
7448 : [ 1.60867e-005 ]
7449 : [ 1.63201e-005 ]
7450 : [ 1.65595e-005 ]
7451 : [ 1.56654e-005 ]
7452 : [ 1.61468e-005 ]
7453 : [ 1.64065e-005 ]
7454 : [ 1.61309e-005 ]
7455 : [ 1.55993e-005 ]
7456 : [ 1.6569e-005  ]
7457 : [ 1.64986e-005 ]
7458 : [ 1.59452e-005 ]
7459 : [ 1.60119e-005 ]
7460 : [ 1.67004e-005 ]
7461 : [ 1.5865e-005  ]
7462 : [ 1.63366e-005 ]
7463 : [ 1.59655e-005 ]
7464 : [ 1.58584e-005 ]
7465 : [ 1.5792e-005  ]
7466 : [ 1.58595e-005 ]
7467 : [ 1.67856e-005 ]
7468 : [ 1.62392e-005 ]
7469 : [ 1.6596e-005  ]
7470 : [ 1.67251e-005 ]
7471 : [ 1.55968e-005 ]
7472 : [ 1.63332e-005 ]
7473 : [ 1.67739e-005 ]
7474 : [ 1.62049e-005 ]
7475 : [ 1.5667e-005  ]
7476 : [ 1.60278e-005 ]
7477 : [ 1.57726e-005 ]
7478 : [ 1.67673e-005 ]
7479 : [ 1.60257e-005 ]
7480 : [ 1.64223e-005 ]
7481 : [ 1.66417e-005 ]
7482 : [ 1.64458e-005 ]
7483 : [ 1.6736e-005  ]
7484 : [ 1.61513e-005 ]
7485 : [ 1.63424e-005 ]
7486 : [ 1.59876e-005 ]
7487 : [ 1.61994e-005 ]
7488 : [ 1.61386e-005 ]
7489 : [ 1.59998e-005 ]
7490 : [ 1.57634e-005 ]
7491 : [ 1.5542e-005  ]
7492 : [ 1.64107e-005 ]
7493 : [ 1.66046e-005 ]
7494 : [ 1.55259e-005 ]
7495 : [ 1.61824e-005 ]
7496 : [ 1.58581e-005 ]
7497 : [ 1.605e-005   ]
7498 : [ 1.6688e-005  ]
7499 : [ 1.62805e-005 ]
7500 : [ 1.60365e-005 ]
7501 : [ 1.59494e-005 ]
7502 : [ 1.64246e-005 ]
7503 : [ 1.57289e-005 ]
7504 : [ 1.58602e-005 ]
7505 : [ 1.59098e-005 ]
7506 : [ 1.56787e-005 ]
7507 : [ 1.64024e-005 ]
7508 : [ 1.64622e-005 ]
7509 : [ 1.68172e-005 ]
7510 : [ 1.65316e-005 ]
7511 : [ 1.65765e-005 ]
7512 : [ 1.63383e-005 ]
7513 : [ 1.67088e-005 ]
7514 : [ 1.58556e-005 ]
7515 : [ 1.5639e-005  ]
7516 : [ 1.62117e-005 ]
7517 : [ 1.60339e-005 ]
7518 : [ 1.65484e-005 ]
7519 : [ 1.65014e-005 ]
7520 : [ 1.56934e-005 ]
7521 : [ 1.61254e-005 ]
7522 : [ 1.64635e-005 ]
7523 : [ 1.61071e-005 ]
7524 : [ 1.5668e-005  ]
7525 : [ 1.60311e-005 ]
7526 : [ 1.61426e-005 ]
7527 : [ 1.61385e-005 ]
7528 : [ 1.62999e-005 ]
7529 : [ 1.56112e-005 ]
7530 : [ 1.64688e-005 ]
7531 : [ 1.64072e-005 ]
7532 : [ 1.59768e-005 ]
7533 : [ 1.66904e-005 ]
7534 : [ 1.59516e-005 ]
7535 : [ 1.63191e-005 ]
7536 : [ 1.57002e-005 ]
7537 : [ 1.59586e-005 ]
7538 : [ 1.61128e-005 ]
7539 : [ 1.63036e-005 ]
7540 : [ 1.59336e-005 ]
7541 : [ 1.57287e-005 ]
7542 : [ 1.65276e-005 ]
7543 : [ 1.65163e-005 ]
7544 : [ 1.57091e-005 ]
7545 : [ 1.58837e-005 ]
7546 : [ 1.67058e-005 ]
7547 : [ 1.60879e-005 ]
7548 : [ 1.59314e-005 ]
7549 : [ 1.63895e-005 ]
7550 : [ 1.61058e-005 ]
7551 : [ 1.64741e-005 ]
7552 : [ 1.60687e-005 ]
7553 : [ 1.66064e-005 ]
7554 : [ 1.61884e-005 ]
7555 : [ 1.5795e-005  ]
7556 : [ 1.61863e-005 ]
7557 : [ 1.6508e-005  ]
7558 : [ 1.58452e-005 ]
7559 : [ 1.65081e-005 ]
7560 : [ 1.56495e-005 ]
7561 : [ 1.6101e-005  ]
7562 : [ 1.54559e-005 ]
7563 : [ 1.63863e-005 ]
7564 : [ 1.61589e-005 ]
7565 : [ 1.62649e-005 ]
7566 : [ 1.59614e-005 ]
7567 : [ 1.57569e-005 ]
7568 : [ 1.60425e-005 ]
7569 : [ 1.67081e-005 ]
7570 : [ 1.678e-005   ]
7571 : [ 1.63022e-005 ]
7572 : [ 1.64931e-005 ]
7573 : [ 1.66332e-005 ]
7574 : [ 1.59277e-005 ]
7575 : [ 1.67809e-005 ]
7576 : [ 1.58266e-005 ]
7577 : [ 1.60528e-005 ]
7578 : [ 1.56284e-005 ]
7579 : [ 1.61349e-005 ]
7580 : [ 1.64965e-005 ]
7581 : [ 1.6284e-005  ]
7582 : [ 1.58878e-005 ]
7583 : [ 1.60853e-005 ]
7584 : [ 1.65501e-005 ]
7585 : [ 1.60128e-005 ]
7586 : [ 1.58653e-005 ]
7587 : [ 1.59188e-005 ]
7588 : [ 1.59373e-005 ]
7589 : [ 1.61212e-005 ]
7590 : [ 1.59017e-005 ]
7591 : [ 1.5981e-005  ]
7592 : [ 1.62033e-005 ]
7593 : [ 1.583e-005   ]
7594 : [ 1.62624e-005 ]
7595 : [ 1.5554e-005  ]
7596 : [ 1.62683e-005 ]
7597 : [ 1.63317e-005 ]
7598 : [ 1.58346e-005 ]
7599 : [ 1.6222e-005  ]
7600 : [ 1.66058e-005 ]
7601 : [ 1.55875e-005 ]
7602 : [ 1.63439e-005 ]
7603 : [ 1.6513e-005  ]
7604 : [ 1.57873e-005 ]
7605 : [ 1.55678e-005 ]
7606 : [ 1.64304e-005 ]
7607 : [ 1.5857e-005  ]
7608 : [ 1.61791e-005 ]
7609 : [ 1.64761e-005 ]
7610 : [ 1.58611e-005 ]
7611 : [ 1.56098e-005 ]
7612 : [ 1.57055e-005 ]
7613 : [ 1.61092e-005 ]
7614 : [ 1.56642e-005 ]
7615 : [ 1.61604e-005 ]
7616 : [ 1.63914e-005 ]
7617 : [ 1.66168e-005 ]
7618 : [ 1.59469e-005 ]
7619 : [ 1.63897e-005 ]
7620 : [ 1.62996e-005 ]
7621 : [ 1.62856e-005 ]
7622 : [ 1.55554e-005 ]
7623 : [ 1.56897e-005 ]
7624 : [ 1.63277e-005 ]
7625 : [ 1.65968e-005 ]
7626 : [ 1.60521e-005 ]
7627 : [ 1.64368e-005 ]
7628 : [ 1.61592e-005 ]
7629 : [ 1.63448e-005 ]
7630 : [ 1.65521e-005 ]
7631 : [ 1.62879e-005 ]
7632 : [ 1.62052e-005 ]
7633 : [ 1.58726e-005 ]
7634 : [ 1.62304e-005 ]
7635 : [ 1.60248e-005 ]
7636 : [ 1.58741e-005 ]
7637 : [ 1.60401e-005 ]
7638 : [ 1.64138e-005 ]
7639 : [ 1.62038e-005 ]
7640 : [ 1.61024e-005 ]
7641 : [ 1.6572e-005  ]
7642 : [ 1.62963e-005 ]
7643 : [ 1.62117e-005 ]
7644 : [ 1.63281e-005 ]
7645 : [ 1.5877e-005  ]
7646 : [ 1.63887e-005 ]
7647 : [ 1.56098e-005 ]
7648 : [ 1.56872e-005 ]
7649 : [ 1.60097e-005 ]
7650 : [ 1.60862e-005 ]
7651 : [ 1.57365e-005 ]
7652 : [ 1.59943e-005 ]
7653 : [ 1.60157e-005 ]
7654 : [ 1.63432e-005 ]
7655 : [ 1.58888e-005 ]
7656 : [ 1.65579e-005 ]
7657 : [ 1.5843e-005  ]
7658 : [ 1.57772e-005 ]
7659 : [ 1.63963e-005 ]
7660 : [ 1.62115e-005 ]
7661 : [ 1.58059e-005 ]
7662 : [ 1.61275e-005 ]
7663 : [ 1.60423e-005 ]
7664 : [ 1.6148e-005  ]
7665 : [ 1.66958e-005 ]
7666 : [ 1.567e-005   ]
7667 : [ 1.67505e-005 ]
7668 : [ 1.55811e-005 ]
7669 : [ 1.56345e-005 ]
7670 : [ 1.66081e-005 ]
7671 : [ 1.59257e-005 ]
7672 : [ 1.62235e-005 ]
7673 : [ 1.64028e-005 ]
7674 : [ 1.62892e-005 ]
7675 : [ 1.63126e-005 ]
7676 : [ 1.58646e-005 ]
7677 : [ 1.63744e-005 ]
7678 : [ 1.57962e-005 ]
7679 : [ 1.5824e-005  ]
7680 : [ 1.56727e-005 ]
7681 : [ 1.63518e-005 ]
7682 : [ 1.59316e-005 ]
7683 : [ 1.63754e-005 ]
7684 : [ 1.57106e-005 ]
7685 : [ 1.57891e-005 ]
7686 : [ 1.64094e-005 ]
7687 : [ 1.679e-005   ]
7688 : [ 1.62243e-005 ]
7689 : [ 1.6801e-005  ]
7690 : [ 1.5867e-005  ]
7691 : [ 1.64412e-005 ]
7692 : [ 1.58371e-005 ]
7693 : [ 1.62279e-005 ]
7694 : [ 1.60493e-005 ]
7695 : [ 1.56856e-005 ]
7696 : [ 1.5728e-005  ]
7697 : [ 1.56135e-005 ]
7698 : [ 1.59106e-005 ]
7699 : [ 1.6304e-005  ]
7700 : [ 1.57188e-005 ]
7701 : [ 1.58622e-005 ]
7702 : [ 1.57167e-005 ]
7703 : [ 1.63255e-005 ]
7704 : [ 1.61977e-005 ]
7705 : [ 1.57442e-005 ]
7706 : [ 1.62679e-005 ]
7707 : [ 1.65528e-005 ]
7708 : [ 1.64585e-005 ]
7709 : [ 1.6302e-005  ]
7710 : [ 1.58944e-005 ]
7711 : [ 1.58025e-005 ]
7712 : [ 1.59527e-005 ]
7713 : [ 1.59597e-005 ]
7714 : [ 1.65236e-005 ]
7715 : [ 1.57918e-005 ]
7716 : [ 1.61965e-005 ]
7717 : [ 1.63976e-005 ]
7718 : [ 1.64384e-005 ]
7719 : [ 1.61538e-005 ]
7720 : [ 1.60315e-005 ]
7721 : [ 1.59812e-005 ]
7722 : [ 1.66406e-005 ]
7723 : [ 1.58975e-005 ]
7724 : [ 1.5633e-005  ]
7725 : [ 1.67335e-005 ]
7726 : [ 1.631e-005   ]
7727 : [ 1.60351e-005 ]
7728 : [ 1.66056e-005 ]
7729 : [ 1.59065e-005 ]
7730 : [ 1.6429e-005  ]
7731 : [ 1.57722e-005 ]
7732 : [ 1.6524e-005  ]
7733 : [ 1.64697e-005 ]
7734 : [ 1.59341e-005 ]
7735 : [ 1.59443e-005 ]
7736 : [ 1.65657e-005 ]
7737 : [ 1.67177e-005 ]
7738 : [ 1.66908e-005 ]
7739 : [ 1.60186e-005 ]
7740 : [ 1.66013e-005 ]
7741 : [ 1.57854e-005 ]
7742 : [ 1.62875e-005 ]
7743 : [ 1.59557e-005 ]
7744 : [ 1.57343e-005 ]
7745 : [ 1.66477e-005 ]
7746 : [ 1.66432e-005 ]
7747 : [ 1.6601e-005  ]
7748 : [ 1.55368e-005 ]
7749 : [ 1.61517e-005 ]
7750 : [ 1.63846e-005 ]
7751 : [ 1.63414e-005 ]
7752 : [ 1.62103e-005 ]
7753 : [ 1.6407e-005  ]
7754 : [ 1.60319e-005 ]
7755 : [ 1.57868e-005 ]
7756 : [ 1.57124e-005 ]
7757 : [ 1.59572e-005 ]
7758 : [ 1.62424e-005 ]
7759 : [ 1.62768e-005 ]
7760 : [ 1.67154e-005 ]
7761 : [ 1.61615e-005 ]
7762 : [ 1.67513e-005 ]
7763 : [ 1.62385e-005 ]
7764 : [ 1.58735e-005 ]
7765 : [ 1.58117e-005 ]
7766 : [ 1.60697e-005 ]
7767 : [ 1.66674e-005 ]
7768 : [ 1.61789e-005 ]
7769 : [ 1.56386e-005 ]
7770 : [ 1.58416e-005 ]
7771 : [ 1.63563e-005 ]
7772 : [ 1.61731e-005 ]
7773 : [ 1.58304e-005 ]
7774 : [ 1.59633e-005 ]
7775 : [ 1.63908e-005 ]
7776 : [ 1.58725e-005 ]
7777 : [ 1.56648e-005 ]
7778 : [ 1.56416e-005 ]
7779 : [ 1.58146e-005 ]
7780 : [ 1.59965e-005 ]
7781 : [ 1.63812e-005 ]
7782 : [ 1.55619e-005 ]
7783 : [ 1.66455e-005 ]
7784 : [ 1.62337e-005 ]
7785 : [ 1.57687e-005 ]
7786 : [ 1.55562e-005 ]
7787 : [ 1.65949e-005 ]
7788 : [ 1.62371e-005 ]
7789 : [ 1.58733e-005 ]
7790 : [ 1.57392e-005 ]
7791 : [ 1.58077e-005 ]
7792 : [ 1.64278e-005 ]
7793 : [ 1.63105e-005 ]
7794 : [ 1.59843e-005 ]
7795 : [ 1.63801e-005 ]
7796 : [ 1.57048e-005 ]
7797 : [ 1.59698e-005 ]
7798 : [ 1.5833e-005  ]
7799 : [ 1.64125e-005 ]
7800 : [ 1.63944e-005 ]
7801 : [ 1.63681e-005 ]
7802 : [ 1.59113e-005 ]
7803 : [ 1.66947e-005 ]
7804 : [ 1.62214e-005 ]
7805 : [ 1.57659e-005 ]
7806 : [ 1.57122e-005 ]
7807 : [ 1.56078e-005 ]
7808 : [ 1.64159e-005 ]
7809 : [ 1.58623e-005 ]
7810 : [ 1.66123e-005 ]
7811 : [ 1.62849e-005 ]
7812 : [ 1.64868e-005 ]
7813 : [ 1.60212e-005 ]
7814 : [ 1.60965e-005 ]
7815 : [ 1.59048e-005 ]
7816 : [ 1.6257e-005  ]
7817 : [ 1.5797e-005  ]
7818 : [ 1.65962e-005 ]
7819 : [ 1.58007e-005 ]
7820 : [ 1.56634e-005 ]
7821 : [ 1.63504e-005 ]
7822 : [ 1.61749e-005 ]
7823 : [ 1.61776e-005 ]
7824 : [ 1.64477e-005 ]
7825 : [ 1.60826e-005 ]
7826 : [ 1.59814e-005 ]
7827 : [ 1.66726e-005 ]
7828 : [ 1.65269e-005 ]
7829 : [ 1.649e-005   ]
7830 : [ 1.59146e-005 ]
7831 : [ 1.66177e-005 ]
7832 : [ 1.57722e-005 ]
7833 : [ 1.61131e-005 ]
7834 : [ 1.62176e-005 ]
7835 : [ 1.59318e-005 ]
7836 : [ 1.61955e-005 ]
7837 : [ 1.65423e-005 ]
7838 : [ 1.63519e-005 ]
7839 : [ 1.62463e-005 ]
7840 : [ 1.63716e-005 ]
7841 : [ 1.62745e-005 ]
7842 : [ 1.61781e-005 ]
7843 : [ 1.57775e-005 ]
7844 : [ 1.57159e-005 ]
7845 : [ 1.60337e-005 ]
7846 : [ 1.61014e-005 ]
7847 : [ 1.65749e-005 ]
7848 : [ 1.64412e-005 ]
7849 : [ 1.60016e-005 ]
7850 : [ 1.6193e-005  ]
7851 : [ 1.59137e-005 ]
7852 : [ 1.63504e-005 ]
7853 : [ 1.65525e-005 ]
7854 : [ 1.62968e-005 ]
7855 : [ 1.56893e-005 ]
7856 : [ 1.6813e-005  ]
7857 : [ 1.65213e-005 ]
7858 : [ 1.63311e-005 ]
7859 : [ 1.61256e-005 ]
7860 : [ 1.57777e-005 ]
7861 : [ 1.58872e-005 ]
7862 : [ 1.61659e-005 ]
7863 : [ 1.61108e-005 ]
7864 : [ 1.64671e-005 ]
7865 : [ 1.63947e-005 ]
7866 : [ 1.62433e-005 ]
7867 : [ 1.66246e-005 ]
7868 : [ 1.62192e-005 ]
7869 : [ 1.55216e-005 ]
7870 : [ 1.61829e-005 ]
7871 : [ 1.60008e-005 ]
7872 : [ 1.64831e-005 ]
7873 : [ 1.57668e-005 ]
7874 : [ 1.58569e-005 ]
7875 : [ 1.62987e-005 ]
7876 : [ 1.63388e-005 ]
7877 : [ 1.5768e-005  ]
7878 : [ 1.66739e-005 ]
7879 : [ 1.64998e-005 ]
7880 : [ 1.61928e-005 ]
7881 : [ 1.57514e-005 ]
7882 : [ 1.58774e-005 ]
7883 : [ 1.65774e-005 ]
7884 : [ 1.64478e-005 ]
7885 : [ 1.60977e-005 ]
7886 : [ 1.58356e-005 ]
7887 : [ 1.57718e-005 ]
7888 : [ 1.66843e-005 ]
7889 : [ 1.58866e-005 ]
7890 : [ 1.61364e-005 ]
7891 : [ 1.58947e-005 ]
7892 : [ 1.61725e-005 ]
7893 : [ 1.67919e-005 ]
7894 : [ 1.66735e-005 ]
7895 : [ 1.63183e-005 ]
7896 : [ 1.60848e-005 ]
7897 : [ 1.66237e-005 ]
7898 : [ 1.57429e-005 ]
7899 : [ 1.64566e-005 ]
7900 : [ 1.61098e-005 ]
7901 : [ 1.64404e-005 ]
7902 : [ 1.59562e-005 ]
7903 : [ 1.57412e-005 ]
7904 : [ 1.61265e-005 ]
7905 : [ 1.65146e-005 ]
7906 : [ 1.57728e-005 ]
7907 : [ 1.62154e-005 ]
7908 : [ 1.59957e-005 ]
7909 : [ 1.64727e-005 ]
7910 : [ 1.62356e-005 ]
7911 : [ 1.60204e-005 ]
7912 : [ 1.58431e-005 ]
7913 : [ 1.57742e-005 ]
7914 : [ 1.67418e-005 ]
7915 : [ 1.62918e-005 ]
7916 : [ 1.59956e-005 ]
7917 : [ 1.58568e-005 ]
7918 : [ 1.60376e-005 ]
7919 : [ 1.60803e-005 ]
7920 : [ 1.56046e-005 ]
7921 : [ 1.64928e-005 ]
7922 : [ 1.67316e-005 ]
7923 : [ 1.62557e-005 ]
7924 : [ 1.57811e-005 ]
7925 : [ 1.56303e-005 ]
7926 : [ 1.62135e-005 ]
7927 : [ 1.54901e-005 ]
7928 : [ 1.6704e-005  ]
7929 : [ 1.61307e-005 ]
7930 : [ 1.63749e-005 ]
7931 : [ 1.63952e-005 ]
7932 : [ 1.59661e-005 ]
7933 : [ 1.60682e-005 ]
7934 : [ 1.62672e-005 ]
7935 : [ 1.62259e-005 ]
7936 : [ 1.5786e-005  ]
7937 : [ 1.62436e-005 ]
7938 : [ 1.61663e-005 ]
7939 : [ 1.62337e-005 ]
7940 : [ 1.60581e-005 ]
7941 : [ 1.66907e-005 ]
7942 : [ 1.63245e-005 ]
7943 : [ 1.63149e-005 ]
7944 : [ 1.65746e-005 ]
7945 : [ 1.63505e-005 ]
7946 : [ 1.59398e-005 ]
7947 : [ 1.60879e-005 ]
7948 : [ 1.64312e-005 ]
7949 : [ 1.66223e-005 ]
7950 : [ 1.63436e-005 ]
7951 : [ 1.65311e-005 ]
7952 : [ 1.65248e-005 ]
7953 : [ 1.59053e-005 ]
7954 : [ 1.60097e-005 ]
7955 : [ 1.63027e-005 ]
7956 : [ 1.64608e-005 ]
7957 : [ 1.63461e-005 ]
7958 : [ 1.5656e-005  ]
7959 : [ 1.66055e-005 ]
7960 : [ 1.62735e-005 ]
7961 : [ 1.63289e-005 ]
7962 : [ 1.62557e-005 ]
7963 : [ 1.61032e-005 ]
7964 : [ 1.63666e-005 ]
7965 : [ 1.59199e-005 ]
7966 : [ 1.58879e-005 ]
7967 : [ 1.59606e-005 ]
7968 : [ 1.55844e-005 ]
7969 : [ 1.59237e-005 ]
7970 : [ 1.66903e-005 ]
7971 : [ 1.59865e-005 ]
7972 : [ 1.59417e-005 ]
7973 : [ 1.60413e-005 ]
7974 : [ 1.5614e-005  ]
7975 : [ 1.66962e-005 ]
7976 : [ 1.60337e-005 ]
7977 : [ 1.64158e-005 ]
7978 : [ 1.56719e-005 ]
7979 : [ 1.56885e-005 ]
7980 : [ 1.65316e-005 ]
7981 : [ 1.63321e-005 ]
7982 : [ 1.59079e-005 ]
7983 : [ 1.56983e-005 ]
7984 : [ 1.66232e-005 ]
7985 : [ 1.63401e-005 ]
7986 : [ 1.56954e-005 ]
7987 : [ 1.57275e-005 ]
7988 : [ 1.63861e-005 ]
7989 : [ 1.67559e-005 ]
7990 : [ 1.66227e-005 ]
7991 : [ 1.66163e-005 ]
7992 : [ 1.61479e-005 ]
7993 : [ 1.67569e-005 ]
7994 : [ 1.63887e-005 ]
7995 : [ 1.62967e-005 ]
7996 : [ 1.60083e-005 ]
7997 : [ 1.66238e-005 ]
7998 : [ 1.57073e-005 ]
7999 : [ 1.61228e-005 ]
8000 : [ 1.63958e-005 ]
8001 : [ 1.67482e-005 ]
8002 : [ 1.58297e-005 ]
8003 : [ 1.62769e-005 ]
8004 : [ 1.64775e-005 ]
8005 : [ 1.5563e-005  ]
8006 : [ 1.60774e-005 ]
8007 : [ 1.62219e-005 ]
8008 : [ 1.56964e-005 ]
8009 : [ 1.63721e-005 ]
8010 : [ 1.58983e-005 ]
8011 : [ 1.55511e-005 ]
8012 : [ 1.64865e-005 ]
8013 : [ 1.62938e-005 ]
8014 : [ 1.57558e-005 ]
8015 : [ 1.64286e-005 ]
8016 : [ 1.59553e-005 ]
8017 : [ 1.63398e-005 ]
8018 : [ 1.66403e-005 ]
8019 : [ 1.64387e-005 ]
8020 : [ 1.63684e-005 ]
8021 : [ 1.59623e-005 ]
8022 : [ 1.61082e-005 ]
8023 : [ 1.59333e-005 ]
8024 : [ 1.6246e-005  ]
8025 : [ 1.64901e-005 ]
8026 : [ 1.5767e-005  ]
8027 : [ 1.64619e-005 ]
8028 : [ 1.6529e-005  ]
8029 : [ 1.57995e-005 ]
8030 : [ 1.55848e-005 ]
8031 : [ 1.67041e-005 ]
8032 : [ 1.6297e-005  ]
8033 : [ 1.63922e-005 ]
8034 : [ 1.5902e-005  ]
8035 : [ 1.5878e-005  ]
8036 : [ 1.61954e-005 ]
8037 : [ 1.59343e-005 ]
8038 : [ 1.6589e-005  ]
8039 : [ 1.67145e-005 ]
8040 : [ 1.60824e-005 ]
8041 : [ 1.57936e-005 ]
8042 : [ 1.65228e-005 ]
8043 : [ 1.63727e-005 ]
8044 : [ 1.60327e-005 ]
8045 : [ 1.66902e-005 ]
8046 : [ 1.6417e-005  ]
8047 : [ 1.63198e-005 ]
8048 : [ 1.61052e-005 ]
8049 : [ 1.59129e-005 ]
8050 : [ 1.63361e-005 ]
8051 : [ 1.63895e-005 ]
8052 : [ 1.57768e-005 ]
8053 : [ 1.58731e-005 ]
8054 : [ 1.66246e-005 ]
8055 : [ 1.68019e-005 ]
8056 : [ 1.63779e-005 ]
8057 : [ 1.61418e-005 ]
8058 : [ 1.59287e-005 ]
8059 : [ 1.67162e-005 ]
8060 : [ 1.58676e-005 ]
8061 : [ 1.64249e-005 ]
8062 : [ 1.63793e-005 ]
8063 : [ 1.56191e-005 ]
8064 : [ 1.60007e-005 ]
8065 : [ 1.67062e-005 ]
8066 : [ 1.62424e-005 ]
8067 : [ 1.5436e-005  ]
8068 : [ 1.59774e-005 ]
8069 : [ 1.61309e-005 ]
8070 : [ 1.59444e-005 ]
8071 : [ 1.60667e-005 ]
8072 : [ 1.62103e-005 ]
8073 : [ 1.57804e-005 ]
8074 : [ 1.67173e-005 ]
8075 : [ 1.64638e-005 ]
8076 : [ 1.61987e-005 ]
8077 : [ 1.61078e-005 ]
8078 : [ 1.67823e-005 ]
8079 : [ 1.67965e-005 ]
8080 : [ 1.58032e-005 ]
8081 : [ 1.56557e-005 ]
8082 : [ 1.56959e-005 ]
8083 : [ 1.65196e-005 ]
8084 : [ 1.576e-005   ]
8085 : [ 1.65174e-005 ]
8086 : [ 1.62162e-005 ]
8087 : [ 1.65694e-005 ]
8088 : [ 1.60574e-005 ]
8089 : [ 1.60439e-005 ]
8090 : [ 1.58318e-005 ]
8091 : [ 1.59533e-005 ]
8092 : [ 1.60786e-005 ]
8093 : [ 1.60485e-005 ]
8094 : [ 1.58071e-005 ]
8095 : [ 1.58422e-005 ]
8096 : [ 1.57284e-005 ]
8097 : [ 1.65446e-005 ]
8098 : [ 1.61432e-005 ]
8099 : [ 1.62814e-005 ]
8100 : [ 1.61909e-005 ]
8101 : [ 1.62124e-005 ]
8102 : [ 1.60922e-005 ]
8103 : [ 1.63417e-005 ]
8104 : [ 1.59567e-005 ]
8105 : [ 1.65329e-005 ]
8106 : [ 1.61365e-005 ]
8107 : [ 1.57381e-005 ]
8108 : [ 1.56236e-005 ]
8109 : [ 1.56879e-005 ]
8110 : [ 1.66965e-005 ]
8111 : [ 1.5806e-005  ]
8112 : [ 1.65987e-005 ]
8113 : [ 1.65883e-005 ]
8114 : [ 1.6087e-005  ]
8115 : [ 1.66806e-005 ]
8116 : [ 1.58779e-005 ]
8117 : [ 1.64367e-005 ]
8118 : [ 1.67248e-005 ]
8119 : [ 1.62485e-005 ]
8120 : [ 1.629e-005   ]
8121 : [ 1.5802e-005  ]
8122 : [ 1.57577e-005 ]
8123 : [ 1.60143e-005 ]
8124 : [ 1.61133e-005 ]
8125 : [ 1.59832e-005 ]
8126 : [ 1.64409e-005 ]
8127 : [ 1.56116e-005 ]
8128 : [ 1.59799e-005 ]
8129 : [ 1.57843e-005 ]
8130 : [ 1.63158e-005 ]
8131 : [ 1.65713e-005 ]
8132 : [ 1.58224e-005 ]
8133 : [ 1.58458e-005 ]
8134 : [ 1.59895e-005 ]
8135 : [ 1.61784e-005 ]
8136 : [ 1.61143e-005 ]
8137 : [ 1.63697e-005 ]
8138 : [ 1.61743e-005 ]
8139 : [ 1.6656e-005  ]
8140 : [ 1.63397e-005 ]
8141 : [ 1.62542e-005 ]
8142 : [ 1.58686e-005 ]
8143 : [ 1.59421e-005 ]
8144 : [ 1.54804e-005 ]
8145 : [ 1.64927e-005 ]
8146 : [ 1.56309e-005 ]
8147 : [ 1.58931e-005 ]
8148 : [ 1.582e-005   ]
8149 : [ 1.59948e-005 ]
8150 : [ 1.66977e-005 ]
8151 : [ 1.61741e-005 ]
8152 : [ 1.64859e-005 ]
8153 : [ 1.66939e-005 ]
8154 : [ 1.6014e-005  ]
8155 : [ 1.57543e-005 ]
8156 : [ 1.60872e-005 ]
8157 : [ 1.59168e-005 ]
8158 : [ 1.65874e-005 ]
8159 : [ 1.59165e-005 ]
8160 : [ 1.61155e-005 ]
8161 : [ 1.61819e-005 ]
8162 : [ 1.57875e-005 ]
8163 : [ 1.66563e-005 ]
8164 : [ 1.63565e-005 ]
8165 : [ 1.61693e-005 ]
8166 : [ 1.6708e-005  ]
8167 : [ 1.62877e-005 ]
8168 : [ 1.58921e-005 ]
8169 : [ 1.62046e-005 ]
8170 : [ 1.60689e-005 ]
8171 : [ 1.59868e-005 ]
8172 : [ 1.58167e-005 ]
8173 : [ 1.58195e-005 ]
8174 : [ 1.64711e-005 ]
8175 : [ 1.54398e-005 ]
8176 : [ 1.59238e-005 ]
8177 : [ 1.65162e-005 ]
8178 : [ 1.6213e-005  ]
8179 : [ 1.56505e-005 ]
8180 : [ 1.65366e-005 ]
8181 : [ 1.56813e-005 ]
8182 : [ 1.55909e-005 ]
8183 : [ 1.62249e-005 ]
8184 : [ 1.64108e-005 ]
8185 : [ 1.63902e-005 ]
8186 : [ 1.59326e-005 ]
8187 : [ 1.66772e-005 ]
8188 : [ 1.61424e-005 ]
8189 : [ 1.62071e-005 ]
8190 : [ 1.55282e-005 ]
8191 : [ 1.68137e-005 ]
8192 : [ 1.65595e-005 ]
8193 : [ 1.59613e-005 ]
8194 : [ 1.6118e-005  ]
8195 : [ 1.59344e-005 ]
8196 : [ 1.60339e-005 ]
8197 : [ 1.60146e-005 ]
8198 : [ 1.65248e-005 ]
8199 : [ 1.6411e-005  ]
8200 : [ 1.57184e-005 ]
8201 : [ 1.61028e-005 ]
8202 : [ 1.60215e-005 ]
8203 : [ 1.62534e-005 ]
8204 : [ 1.58363e-005 ]
8205 : [ 1.63139e-005 ]
8206 : [ 1.60366e-005 ]
8207 : [ 1.62212e-005 ]
8208 : [ 1.6237e-005  ]
8209 : [ 1.60301e-005 ]
8210 : [ 1.65669e-005 ]
8211 : [ 1.61742e-005 ]
8212 : [ 1.6165e-005  ]
8213 : [ 1.66112e-005 ]
8214 : [ 1.65843e-005 ]
8215 : [ 1.62764e-005 ]
8216 : [ 1.6178e-005  ]
8217 : [ 1.6511e-005  ]
8218 : [ 1.64877e-005 ]
8219 : [ 1.56264e-005 ]
8220 : [ 1.672e-005   ]
8221 : [ 1.58075e-005 ]
8222 : [ 1.68103e-005 ]
8223 : [ 1.64981e-005 ]
8224 : [ 1.61105e-005 ]
8225 : [ 1.61174e-005 ]
8226 : [ 1.58478e-005 ]
8227 : [ 1.5853e-005  ]
8228 : [ 1.66902e-005 ]
8229 : [ 1.65157e-005 ]
8230 : [ 1.64909e-005 ]
8231 : [ 1.61144e-005 ]
8232 : [ 1.66594e-005 ]
8233 : [ 1.66352e-005 ]
8234 : [ 1.65827e-005 ]
8235 : [ 1.58601e-005 ]
8236 : [ 1.58713e-005 ]
8237 : [ 1.6094e-005  ]
8238 : [ 1.61165e-005 ]
8239 : [ 1.58073e-005 ]
8240 : [ 1.59982e-005 ]
8241 : [ 1.65418e-005 ]
8242 : [ 1.62622e-005 ]
8243 : [ 1.58337e-005 ]
8244 : [ 1.58841e-005 ]
8245 : [ 1.58735e-005 ]
8246 : [ 1.6661e-005  ]
8247 : [ 1.57267e-005 ]
8248 : [ 1.58992e-005 ]
8249 : [ 1.61939e-005 ]
8250 : [ 1.64889e-005 ]
8251 : [ 1.65972e-005 ]
8252 : [ 1.61947e-005 ]
8253 : [ 1.62617e-005 ]
8254 : [ 1.56101e-005 ]
8255 : [ 1.58256e-005 ]
8256 : [ 1.64969e-005 ]
8257 : [ 1.58499e-005 ]
8258 : [ 1.66236e-005 ]
8259 : [ 1.60342e-005 ]
8260 : [ 1.62601e-005 ]
8261 : [ 1.60067e-005 ]
8262 : [ 1.62005e-005 ]
8263 : [ 1.58282e-005 ]
8264 : [ 1.55575e-005 ]
8265 : [ 1.58555e-005 ]
8266 : [ 1.67171e-005 ]
8267 : [ 1.58062e-005 ]
8268 : [ 1.6285e-005  ]
8269 : [ 1.59158e-005 ]
8270 : [ 1.60335e-005 ]
8271 : [ 1.63457e-005 ]
8272 : [ 1.64916e-005 ]
8273 : [ 1.57775e-005 ]
8274 : [ 1.62417e-005 ]
8275 : [ 1.61454e-005 ]
8276 : [ 1.6077e-005  ]
8277 : [ 1.61868e-005 ]
8278 : [ 1.55718e-005 ]
8279 : [ 1.59916e-005 ]
8280 : [ 1.63648e-005 ]
8281 : [ 1.58457e-005 ]
8282 : [ 1.64689e-005 ]
8283 : [ 1.57373e-005 ]
8284 : [ 1.65304e-005 ]
8285 : [ 1.57718e-005 ]
8286 : [ 1.6016e-005  ]
8287 : [ 1.587e-005   ]
8288 : [ 1.56556e-005 ]
8289 : [ 1.58469e-005 ]
8290 : [ 1.5654e-005  ]
8291 : [ 1.57371e-005 ]
8292 : [ 1.5911e-005  ]
8293 : [ 1.63529e-005 ]
8294 : [ 1.5588e-005  ]
8295 : [ 1.67609e-005 ]
8296 : [ 1.61846e-005 ]
8297 : [ 1.56336e-005 ]
8298 : [ 1.62322e-005 ]
8299 : [ 1.63512e-005 ]
8300 : [ 1.58283e-005 ]
8301 : [ 1.61721e-005 ]
8302 : [ 1.63976e-005 ]
8303 : [ 1.57759e-005 ]
8304 : [ 1.67579e-005 ]
8305 : [ 1.58829e-005 ]
8306 : [ 1.58545e-005 ]
8307 : [ 1.56979e-005 ]
8308 : [ 1.61465e-005 ]
8309 : [ 1.55679e-005 ]
8310 : [ 1.56079e-005 ]
8311 : [ 1.57706e-005 ]
8312 : [ 1.57242e-005 ]
8313 : [ 1.65998e-005 ]
8314 : [ 1.64723e-005 ]
8315 : [ 1.60568e-005 ]
8316 : [ 1.59512e-005 ]
8317 : [ 1.61218e-005 ]
8318 : [ 1.60617e-005 ]
8319 : [ 1.5864e-005  ]
8320 : [ 1.64083e-005 ]
8321 : [ 1.56904e-005 ]
8322 : [ 1.5953e-005  ]
8323 : [ 1.63313e-005 ]
8324 : [ 1.64455e-005 ]
8325 : [ 1.65151e-005 ]
8326 : [ 1.62597e-005 ]
8327 : [ 1.5981e-005  ]
8328 : [ 1.64328e-005 ]
8329 : [ 1.65238e-005 ]
8330 : [ 1.58291e-005 ]
8331 : [ 1.57571e-005 ]
8332 : [ 1.62697e-005 ]
8333 : [ 1.65485e-005 ]
8334 : [ 1.64195e-005 ]
8335 : [ 1.57944e-005 ]
8336 : [ 1.62861e-005 ]
8337 : [ 1.65241e-005 ]
8338 : [ 1.64393e-005 ]
8339 : [ 1.63798e-005 ]
8340 : [ 1.58745e-005 ]
8341 : [ 1.61786e-005 ]
8342 : [ 1.65561e-005 ]
8343 : [ 1.65706e-005 ]
8344 : [ 1.57905e-005 ]
8345 : [ 1.64317e-005 ]
8346 : [ 1.59314e-005 ]
8347 : [ 1.62478e-005 ]
8348 : [ 1.58875e-005 ]
8349 : [ 1.60404e-005 ]
8350 : [ 1.62346e-005 ]
8351 : [ 1.64591e-005 ]
8352 : [ 1.63974e-005 ]
8353 : [ 1.57723e-005 ]
8354 : [ 1.59514e-005 ]
8355 : [ 1.66845e-005 ]
8356 : [ 1.62641e-005 ]
8357 : [ 1.55487e-005 ]
8358 : [ 1.60129e-005 ]
8359 : [ 1.64108e-005 ]
8360 : [ 1.62758e-005 ]
8361 : [ 1.64036e-005 ]
8362 : [ 1.64433e-005 ]
8363 : [ 1.66913e-005 ]
8364 : [ 1.641e-005   ]
8365 : [ 1.58675e-005 ]
8366 : [ 1.64009e-005 ]
8367 : [ 1.62042e-005 ]
8368 : [ 1.55901e-005 ]
8369 : [ 1.63701e-005 ]
8370 : [ 1.66408e-005 ]
8371 : [ 1.56394e-005 ]
8372 : [ 1.62754e-005 ]
8373 : [ 1.61717e-005 ]
8374 : [ 1.65048e-005 ]
8375 : [ 1.58599e-005 ]
8376 : [ 1.62416e-005 ]
8377 : [ 1.57414e-005 ]
8378 : [ 1.58276e-005 ]
8379 : [ 1.65731e-005 ]
8380 : [ 1.60084e-005 ]
8381 : [ 1.67862e-005 ]
8382 : [ 1.65753e-005 ]
8383 : [ 1.64618e-005 ]
8384 : [ 1.61774e-005 ]
8385 : [ 1.58464e-005 ]
8386 : [ 1.58195e-005 ]
8387 : [ 1.59121e-005 ]
8388 : [ 1.64057e-005 ]
8389 : [ 1.57407e-005 ]
8390 : [ 1.56469e-005 ]
8391 : [ 1.65598e-005 ]
8392 : [ 1.64919e-005 ]
8393 : [ 1.61195e-005 ]
8394 : [ 1.6244e-005  ]
8395 : [ 1.62366e-005 ]
8396 : [ 1.65529e-005 ]
8397 : [ 1.60819e-005 ]
8398 : [ 1.6082e-005  ]
8399 : [ 1.61147e-005 ]
8400 : [ 1.57129e-005 ]
8401 : [ 1.64617e-005 ]
8402 : [ 1.62333e-005 ]
8403 : [ 1.59269e-005 ]
8404 : [ 1.60658e-005 ]
8405 : [ 1.62966e-005 ]
8406 : [ 1.64954e-005 ]
8407 : [ 1.58566e-005 ]
8408 : [ 1.57156e-005 ]
8409 : [ 1.6216e-005  ]
8410 : [ 1.57969e-005 ]
8411 : [ 1.66729e-005 ]
8412 : [ 1.59138e-005 ]
8413 : [ 1.5935e-005  ]
8414 : [ 1.63111e-005 ]
8415 : [ 1.60394e-005 ]
8416 : [ 1.58956e-005 ]
8417 : [ 1.5977e-005  ]
8418 : [ 1.63557e-005 ]
8419 : [ 1.65309e-005 ]
8420 : [ 1.6539e-005  ]
8421 : [ 1.60722e-005 ]
8422 : [ 1.63228e-005 ]
8423 : [ 1.62871e-005 ]
8424 : [ 1.57594e-005 ]
8425 : [ 1.59631e-005 ]
8426 : [ 1.63084e-005 ]
8427 : [ 1.62941e-005 ]
8428 : [ 1.61536e-005 ]
8429 : [ 1.62034e-005 ]
8430 : [ 1.61732e-005 ]
8431 : [ 1.64042e-005 ]
8432 : [ 1.57066e-005 ]
8433 : [ 1.65054e-005 ]
8434 : [ 1.64621e-005 ]
8435 : [ 1.63151e-005 ]
8436 : [ 1.61505e-005 ]
8437 : [ 1.59592e-005 ]
8438 : [ 1.61351e-005 ]
8439 : [ 1.60529e-005 ]
8440 : [ 1.65793e-005 ]
8441 : [ 1.62175e-005 ]
8442 : [ 1.57489e-005 ]
8443 : [ 1.61177e-005 ]
8444 : [ 1.65257e-005 ]
8445 : [ 1.5841e-005  ]
8446 : [ 1.59191e-005 ]
8447 : [ 1.64525e-005 ]
8448 : [ 1.65502e-005 ]
8449 : [ 1.61461e-005 ]
8450 : [ 1.56441e-005 ]
8451 : [ 1.59378e-005 ]
8452 : [ 1.62415e-005 ]
8453 : [ 1.58839e-005 ]
8454 : [ 1.67505e-005 ]
8455 : [ 1.5903e-005  ]
8456 : [ 1.60935e-005 ]
8457 : [ 1.57244e-005 ]
8458 : [ 1.64317e-005 ]
8459 : [ 1.60494e-005 ]
8460 : [ 1.62352e-005 ]
8461 : [ 1.66223e-005 ]
8462 : [ 1.63031e-005 ]
8463 : [ 1.63691e-005 ]
8464 : [ 1.66357e-005 ]
8465 : [ 1.66273e-005 ]
8466 : [ 1.61997e-005 ]
8467 : [ 1.6656e-005  ]
8468 : [ 1.60541e-005 ]
8469 : [ 1.66194e-005 ]
8470 : [ 1.61242e-005 ]
8471 : [ 1.63953e-005 ]
8472 : [ 1.61545e-005 ]
8473 : [ 1.6431e-005  ]
8474 : [ 1.56601e-005 ]
8475 : [ 1.61541e-005 ]
8476 : [ 1.64943e-005 ]
8477 : [ 1.65821e-005 ]
8478 : [ 1.55789e-005 ]
8479 : [ 1.65409e-005 ]
8480 : [ 1.62748e-005 ]
8481 : [ 1.63847e-005 ]
8482 : [ 1.66382e-005 ]
8483 : [ 1.62832e-005 ]
8484 : [ 1.61581e-005 ]
8485 : [ 1.6127e-005  ]
8486 : [ 1.65184e-005 ]
8487 : [ 1.64163e-005 ]
8488 : [ 1.61758e-005 ]
8489 : [ 1.63618e-005 ]
8490 : [ 1.62199e-005 ]
8491 : [ 1.65233e-005 ]
8492 : [ 1.63885e-005 ]
8493 : [ 1.63835e-005 ]
8494 : [ 1.60861e-005 ]
8495 : [ 1.59756e-005 ]
8496 : [ 1.63229e-005 ]
8497 : [ 1.66639e-005 ]
8498 : [ 1.65351e-005 ]
8499 : [ 1.6186e-005  ]
8500 : [ 1.67184e-005 ]
8501 : [ 1.56851e-005 ]
8502 : [ 1.62416e-005 ]
8503 : [ 1.59135e-005 ]
8504 : [ 1.61734e-005 ]
8505 : [ 1.59877e-005 ]
8506 : [ 1.65527e-005 ]
8507 : [ 1.6481e-005  ]
8508 : [ 1.58695e-005 ]
8509 : [ 1.59863e-005 ]
8510 : [ 1.63888e-005 ]
8511 : [ 1.60173e-005 ]
8512 : [ 1.66317e-005 ]
8513 : [ 1.63038e-005 ]
8514 : [ 1.64285e-005 ]
8515 : [ 1.6542e-005  ]
8516 : [ 1.58538e-005 ]
8517 : [ 1.59716e-005 ]
8518 : [ 1.65399e-005 ]
8519 : [ 1.60489e-005 ]
8520 : [ 1.62612e-005 ]
8521 : [ 1.6076e-005  ]
8522 : [ 1.59717e-005 ]
8523 : [ 1.65754e-005 ]
8524 : [ 1.65144e-005 ]
8525 : [ 1.65118e-005 ]
8526 : [ 1.60719e-005 ]
8527 : [ 1.65777e-005 ]
8528 : [ 1.61866e-005 ]
8529 : [ 1.64318e-005 ]
8530 : [ 1.61835e-005 ]
8531 : [ 1.57223e-005 ]
8532 : [ 1.65185e-005 ]
8533 : [ 1.58782e-005 ]
8534 : [ 1.63837e-005 ]
8535 : [ 1.57632e-005 ]
8536 : [ 1.60107e-005 ]
8537 : [ 1.56672e-005 ]
8538 : [ 1.6009e-005  ]
8539 : [ 1.62302e-005 ]
8540 : [ 1.60943e-005 ]
8541 : [ 1.61949e-005 ]
8542 : [ 1.6299e-005  ]
8543 : [ 1.61909e-005 ]
8544 : [ 1.65906e-005 ]
8545 : [ 1.5776e-005  ]
8546 : [ 1.6164e-005  ]
8547 : [ 1.58868e-005 ]
8548 : [ 1.60203e-005 ]
8549 : [ 1.60768e-005 ]
8550 : [ 1.59778e-005 ]
8551 : [ 1.60339e-005 ]
8552 : [ 1.63713e-005 ]
8553 : [ 1.61551e-005 ]
8554 : [ 1.65165e-005 ]
8555 : [ 1.658e-005   ]
8556 : [ 1.62642e-005 ]
8557 : [ 1.65686e-005 ]
8558 : [ 1.56609e-005 ]
8559 : [ 1.648e-005   ]
8560 : [ 1.66546e-005 ]
8561 : [ 1.56114e-005 ]
8562 : [ 1.64736e-005 ]
8563 : [ 1.61874e-005 ]
8564 : [ 1.65225e-005 ]
8565 : [ 1.6043e-005  ]
8566 : [ 1.55986e-005 ]
8567 : [ 1.58937e-005 ]
8568 : [ 1.6074e-005  ]
8569 : [ 1.63418e-005 ]
8570 : [ 1.58021e-005 ]
8571 : [ 1.65078e-005 ]
8572 : [ 1.60788e-005 ]
8573 : [ 1.63018e-005 ]
8574 : [ 1.58953e-005 ]
8575 : [ 1.58064e-005 ]
8576 : [ 1.61901e-005 ]
8577 : [ 1.65323e-005 ]
8578 : [ 1.57483e-005 ]
8579 : [ 1.58873e-005 ]
8580 : [ 1.59103e-005 ]
8581 : [ 1.61512e-005 ]
8582 : [ 1.59077e-005 ]
8583 : [ 1.5652e-005  ]
8584 : [ 1.6254e-005  ]
8585 : [ 1.60701e-005 ]
8586 : [ 1.64056e-005 ]
8587 : [ 1.59183e-005 ]
8588 : [ 1.66441e-005 ]
8589 : [ 1.59341e-005 ]
8590 : [ 1.63997e-005 ]
8591 : [ 1.64293e-005 ]
8592 : [ 1.60081e-005 ]
8593 : [ 1.59588e-005 ]
8594 : [ 1.60007e-005 ]
8595 : [ 1.62957e-005 ]
8596 : [ 1.61861e-005 ]
8597 : [ 1.65832e-005 ]
8598 : [ 1.61831e-005 ]
8599 : [ 1.62038e-005 ]
8600 : [ 1.58404e-005 ]
8601 : [ 1.62048e-005 ]
8602 : [ 1.66559e-005 ]
8603 : [ 1.64644e-005 ]
8604 : [ 1.66325e-005 ]
8605 : [ 1.58454e-005 ]
8606 : [ 1.65447e-005 ]
8607 : [ 1.61404e-005 ]
8608 : [ 1.61006e-005 ]
8609 : [ 1.64093e-005 ]
8610 : [ 1.56551e-005 ]
8611 : [ 1.56721e-005 ]
8612 : [ 1.57886e-005 ]
8613 : [ 1.61891e-005 ]
8614 : [ 1.65062e-005 ]
8615 : [ 1.62434e-005 ]
8616 : [ 1.63361e-005 ]
8617 : [ 1.67319e-005 ]
8618 : [ 1.59041e-005 ]
8619 : [ 1.62346e-005 ]
8620 : [ 1.64233e-005 ]
8621 : [ 1.58644e-005 ]
8622 : [ 1.58716e-005 ]
8623 : [ 1.65787e-005 ]
8624 : [ 1.5966e-005  ]
8625 : [ 1.66755e-005 ]
8626 : [ 1.67514e-005 ]
8627 : [ 1.56433e-005 ]
8628 : [ 1.58162e-005 ]
8629 : [ 1.58372e-005 ]
8630 : [ 1.6356e-005  ]
8631 : [ 1.55353e-005 ]
8632 : [ 1.63341e-005 ]
8633 : [ 1.56166e-005 ]
8634 : [ 1.58114e-005 ]
8635 : [ 1.63789e-005 ]
8636 : [ 1.58416e-005 ]
8637 : [ 1.56903e-005 ]
8638 : [ 1.64029e-005 ]
8639 : [ 1.58913e-005 ]
8640 : [ 1.64956e-005 ]
8641 : [ 1.61373e-005 ]
8642 : [ 1.63306e-005 ]
8643 : [ 1.66754e-005 ]
8644 : [ 1.63214e-005 ]
8645 : [ 1.63453e-005 ]
8646 : [ 1.64219e-005 ]
8647 : [ 1.62817e-005 ]
8648 : [ 1.57873e-005 ]
8649 : [ 1.66314e-005 ]
8650 : [ 1.66872e-005 ]
8651 : [ 1.63465e-005 ]
8652 : [ 1.67082e-005 ]
8653 : [ 1.61257e-005 ]
8654 : [ 1.62847e-005 ]
8655 : [ 1.59324e-005 ]
8656 : [ 1.60243e-005 ]
8657 : [ 1.56172e-005 ]
8658 : [ 1.66255e-005 ]
8659 : [ 1.66701e-005 ]
8660 : [ 1.60584e-005 ]
8661 : [ 1.66574e-005 ]
8662 : [ 1.66978e-005 ]
8663 : [ 1.67546e-005 ]
8664 : [ 1.58599e-005 ]
8665 : [ 1.67295e-005 ]
8666 : [ 1.6656e-005  ]
8667 : [ 1.65002e-005 ]
8668 : [ 1.62968e-005 ]
8669 : [ 1.61755e-005 ]
8670 : [ 1.63807e-005 ]
8671 : [ 1.61792e-005 ]
8672 : [ 1.6087e-005  ]
8673 : [ 1.57891e-005 ]
8674 : [ 1.62702e-005 ]
8675 : [ 1.66303e-005 ]
8676 : [ 1.58245e-005 ]
8677 : [ 1.64866e-005 ]
8678 : [ 1.56959e-005 ]
8679 : [ 1.61787e-005 ]
8680 : [ 1.64148e-005 ]
8681 : [ 1.58232e-005 ]
8682 : [ 1.62737e-005 ]
8683 : [ 1.59445e-005 ]
8684 : [ 1.6309e-005  ]
8685 : [ 1.65519e-005 ]
8686 : [ 1.60658e-005 ]
8687 : [ 1.58213e-005 ]
8688 : [ 1.60146e-005 ]
8689 : [ 1.61228e-005 ]
8690 : [ 1.59498e-005 ]
8691 : [ 1.59561e-005 ]
8692 : [ 1.59959e-005 ]
8693 : [ 1.61252e-005 ]
8694 : [ 1.59435e-005 ]
8695 : [ 1.63815e-005 ]
8696 : [ 1.62553e-005 ]
8697 : [ 1.66685e-005 ]
8698 : [ 1.57838e-005 ]
8699 : [ 1.63352e-005 ]
8700 : [ 1.66058e-005 ]
8701 : [ 1.65533e-005 ]
8702 : [ 1.57982e-005 ]
8703 : [ 1.62948e-005 ]
8704 : [ 1.58007e-005 ]
8705 : [ 1.57122e-005 ]
8706 : [ 1.64716e-005 ]
8707 : [ 1.61845e-005 ]
8708 : [ 1.60018e-005 ]
8709 : [ 1.60914e-005 ]
8710 : [ 1.66452e-005 ]
8711 : [ 1.57926e-005 ]
8712 : [ 1.56333e-005 ]
8713 : [ 1.64311e-005 ]
8714 : [ 1.6518e-005  ]
8715 : [ 1.67835e-005 ]
8716 : [ 1.63103e-005 ]
8717 : [ 1.64835e-005 ]
8718 : [ 1.61117e-005 ]
8719 : [ 1.66336e-005 ]
8720 : [ 1.60455e-005 ]
8721 : [ 1.6004e-005  ]
8722 : [ 1.62558e-005 ]
8723 : [ 1.59115e-005 ]
8724 : [ 1.56543e-005 ]
8725 : [ 1.66334e-005 ]
8726 : [ 1.6347e-005  ]
8727 : [ 1.57907e-005 ]
8728 : [ 1.66174e-005 ]
8729 : [ 1.62733e-005 ]
8730 : [ 1.58907e-005 ]
8731 : [ 1.61027e-005 ]
8732 : [ 1.63495e-005 ]
8733 : [ 1.66583e-005 ]
8734 : [ 1.58329e-005 ]
8735 : [ 1.58978e-005 ]
8736 : [ 1.57962e-005 ]
8737 : [ 1.58218e-005 ]
8738 : [ 1.65595e-005 ]
8739 : [ 1.63355e-005 ]
8740 : [ 1.57895e-005 ]
8741 : [ 1.65537e-005 ]
8742 : [ 1.57512e-005 ]
8743 : [ 1.67229e-005 ]
8744 : [ 1.67215e-005 ]
8745 : [ 1.64444e-005 ]
8746 : [ 1.5887e-005  ]
8747 : [ 1.61159e-005 ]
8748 : [ 1.66566e-005 ]
8749 : [ 1.60255e-005 ]
8750 : [ 1.59617e-005 ]
8751 : [ 1.63889e-005 ]
8752 : [ 1.61823e-005 ]
8753 : [ 1.56462e-005 ]
8754 : [ 1.56482e-005 ]
8755 : [ 1.63921e-005 ]
8756 : [ 1.60604e-005 ]
8757 : [ 1.63457e-005 ]
8758 : [ 1.63935e-005 ]
8759 : [ 1.57806e-005 ]
8760 : [ 1.57537e-005 ]
8761 : [ 1.64692e-005 ]
8762 : [ 1.57919e-005 ]
8763 : [ 1.65978e-005 ]
8764 : [ 1.60255e-005 ]
8765 : [ 1.60613e-005 ]
8766 : [ 1.65801e-005 ]
8767 : [ 1.622e-005   ]
8768 : [ 1.60336e-005 ]
8769 : [ 1.57684e-005 ]
8770 : [ 1.64994e-005 ]
8771 : [ 1.65205e-005 ]
8772 : [ 1.60893e-005 ]
8773 : [ 1.62766e-005 ]
8774 : [ 1.62114e-005 ]
8775 : [ 1.66403e-005 ]
8776 : [ 1.64136e-005 ]
8777 : [ 1.6682e-005  ]
8778 : [ 1.60478e-005 ]
8779 : [ 1.59068e-005 ]
8780 : [ 1.64659e-005 ]
8781 : [ 1.59324e-005 ]
8782 : [ 1.65238e-005 ]
8783 : [ 1.61739e-005 ]
8784 : [ 1.64622e-005 ]
8785 : [ 1.58273e-005 ]
8786 : [ 1.63466e-005 ]
8787 : [ 1.59245e-005 ]
8788 : [ 1.57133e-005 ]
8789 : [ 1.57158e-005 ]
8790 : [ 1.64959e-005 ]
8791 : [ 1.67581e-005 ]
8792 : [ 1.66254e-005 ]
8793 : [ 1.61175e-005 ]
8794 : [ 1.56086e-005 ]
8795 : [ 1.63179e-005 ]
8796 : [ 1.66064e-005 ]
8797 : [ 1.61673e-005 ]
8798 : [ 1.63214e-005 ]
8799 : [ 1.64599e-005 ]
8800 : [ 1.56308e-005 ]
8801 : [ 1.59069e-005 ]
8802 : [ 1.63159e-005 ]
8803 : [ 1.63938e-005 ]
8804 : [ 1.60663e-005 ]
8805 : [ 1.61592e-005 ]
8806 : [ 1.65381e-005 ]
8807 : [ 1.64232e-005 ]
8808 : [ 1.65675e-005 ]
8809 : [ 1.61414e-005 ]
8810 : [ 1.60863e-005 ]
8811 : [ 1.55551e-005 ]
8812 : [ 1.63462e-005 ]
8813 : [ 1.58186e-005 ]
8814 : [ 1.58422e-005 ]
8815 : [ 1.66442e-005 ]
8816 : [ 1.63012e-005 ]
8817 : [ 1.63512e-005 ]
8818 : [ 1.59581e-005 ]
8819 : [ 1.58146e-005 ]
8820 : [ 1.576e-005   ]
8821 : [ 1.66571e-005 ]
8822 : [ 1.61844e-005 ]
8823 : [ 1.56511e-005 ]
8824 : [ 1.62625e-005 ]
8825 : [ 1.6641e-005  ]
8826 : [ 1.61375e-005 ]
8827 : [ 1.63119e-005 ]
8828 : [ 1.59121e-005 ]
8829 : [ 1.65504e-005 ]
8830 : [ 1.64795e-005 ]
8831 : [ 1.62426e-005 ]
8832 : [ 1.56229e-005 ]
8833 : [ 1.56814e-005 ]
8834 : [ 1.63535e-005 ]
8835 : [ 1.65488e-005 ]
8836 : [ 1.57866e-005 ]
8837 : [ 1.57108e-005 ]
8838 : [ 1.63352e-005 ]
8839 : [ 1.55276e-005 ]
8840 : [ 1.57245e-005 ]
8841 : [ 1.55956e-005 ]
8842 : [ 1.55367e-005 ]
8843 : [ 1.65214e-005 ]
8844 : [ 1.56257e-005 ]
8845 : [ 1.59806e-005 ]
8846 : [ 1.58423e-005 ]
8847 : [ 1.59146e-005 ]
8848 : [ 1.58639e-005 ]
8849 : [ 1.62309e-005 ]
8850 : [ 1.66183e-005 ]
8851 : [ 1.64559e-005 ]
8852 : [ 1.6471e-005  ]
8853 : [ 1.63118e-005 ]
8854 : [ 1.67764e-005 ]
8855 : [ 1.62267e-005 ]
8856 : [ 1.5958e-005  ]
8857 : [ 1.65438e-005 ]
8858 : [ 1.67879e-005 ]
8859 : [ 1.5755e-005  ]
8860 : [ 1.57011e-005 ]
8861 : [ 1.63599e-005 ]
8862 : [ 1.67559e-005 ]
8863 : [ 1.63901e-005 ]
8864 : [ 1.60811e-005 ]
8865 : [ 1.67175e-005 ]
8866 : [ 1.65496e-005 ]
8867 : [ 1.58909e-005 ]
8868 : [ 1.65419e-005 ]
8869 : [ 1.61701e-005 ]
8870 : [ 1.58381e-005 ]
8871 : [ 1.65627e-005 ]
8872 : [ 1.58402e-005 ]
8873 : [ 1.62208e-005 ]
8874 : [ 1.6581e-005  ]
8875 : [ 1.59989e-005 ]
8876 : [ 1.5751e-005  ]
8877 : [ 1.63838e-005 ]
8878 : [ 1.66912e-005 ]
8879 : [ 1.59955e-005 ]
8880 : [ 1.5965e-005  ]
8881 : [ 1.5506e-005  ]
8882 : [ 1.59925e-005 ]
8883 : [ 1.65799e-005 ]
8884 : [ 1.67666e-005 ]
8885 : [ 1.57584e-005 ]
8886 : [ 1.58503e-005 ]
8887 : [ 1.63215e-005 ]
8888 : [ 1.62897e-005 ]
8889 : [ 1.61858e-005 ]
8890 : [ 1.60907e-005 ]
8891 : [ 1.55554e-005 ]
8892 : [ 1.5842e-005  ]
8893 : [ 1.63691e-005 ]
8894 : [ 1.62737e-005 ]
8895 : [ 1.63406e-005 ]
8896 : [ 1.57569e-005 ]
8897 : [ 1.65112e-005 ]
8898 : [ 1.65093e-005 ]
8899 : [ 1.64902e-005 ]
8900 : [ 1.59411e-005 ]
8901 : [ 1.59499e-005 ]
8902 : [ 1.65758e-005 ]
8903 : [ 1.64006e-005 ]
8904 : [ 1.6502e-005  ]
8905 : [ 1.58389e-005 ]
8906 : [ 1.5998e-005  ]
8907 : [ 1.65762e-005 ]
8908 : [ 1.58395e-005 ]
8909 : [ 1.63678e-005 ]
8910 : [ 1.62168e-005 ]
8911 : [ 1.58228e-005 ]
8912 : [ 1.63059e-005 ]
8913 : [ 1.67094e-005 ]
8914 : [ 1.5899e-005  ]
8915 : [ 1.58382e-005 ]
8916 : [ 1.60559e-005 ]
8917 : [ 1.58444e-005 ]
8918 : [ 1.58729e-005 ]
8919 : [ 1.65723e-005 ]
8920 : [ 1.58451e-005 ]
8921 : [ 1.56625e-005 ]
8922 : [ 1.5559e-005  ]
8923 : [ 1.62012e-005 ]
8924 : [ 1.59495e-005 ]
8925 : [ 1.63786e-005 ]
8926 : [ 1.58907e-005 ]
8927 : [ 1.67905e-005 ]
8928 : [ 1.57971e-005 ]
8929 : [ 1.64149e-005 ]
8930 : [ 1.6358e-005  ]
8931 : [ 1.6453e-005  ]
8932 : [ 1.63198e-005 ]
8933 : [ 1.58903e-005 ]
8934 : [ 1.60101e-005 ]
8935 : [ 1.64857e-005 ]
8936 : [ 1.63091e-005 ]
8937 : [ 1.58597e-005 ]
8938 : [ 1.66894e-005 ]
8939 : [ 1.6576e-005  ]
8940 : [ 1.60236e-005 ]
8941 : [ 1.55081e-005 ]
8942 : [ 1.66738e-005 ]
8943 : [ 1.61905e-005 ]
8944 : [ 1.61772e-005 ]
8945 : [ 1.63638e-005 ]
8946 : [ 1.61471e-005 ]
8947 : [ 1.65558e-005 ]
8948 : [ 1.58519e-005 ]
8949 : [ 1.61676e-005 ]
8950 : [ 1.58171e-005 ]
8951 : [ 1.62076e-005 ]
8952 : [ 1.61385e-005 ]
8953 : [ 1.63058e-005 ]
8954 : [ 1.64027e-005 ]
8955 : [ 1.62051e-005 ]
8956 : [ 1.60138e-005 ]
8957 : [ 1.64415e-005 ]
8958 : [ 1.63183e-005 ]
8959 : [ 1.65395e-005 ]
8960 : [ 1.67561e-005 ]
8961 : [ 1.65497e-005 ]
8962 : [ 1.60485e-005 ]
8963 : [ 1.59125e-005 ]
8964 : [ 1.64386e-005 ]
8965 : [ 1.55623e-005 ]
8966 : [ 1.56792e-005 ]
8967 : [ 1.61209e-005 ]
8968 : [ 1.58839e-005 ]
8969 : [ 1.6543e-005  ]
8970 : [ 1.65712e-005 ]
8971 : [ 1.66047e-005 ]
8972 : [ 1.55689e-005 ]
8973 : [ 1.58451e-005 ]
8974 : [ 1.62658e-005 ]
8975 : [ 1.636e-005   ]
8976 : [ 1.66424e-005 ]
8977 : [ 1.58928e-005 ]
8978 : [ 1.66869e-005 ]
8979 : [ 1.57611e-005 ]
8980 : [ 1.61841e-005 ]
8981 : [ 1.57154e-005 ]
8982 : [ 1.65043e-005 ]
8983 : [ 1.66387e-005 ]
8984 : [ 1.6363e-005  ]
8985 : [ 1.67511e-005 ]
8986 : [ 1.64459e-005 ]
8987 : [ 1.57331e-005 ]
8988 : [ 1.57069e-005 ]
8989 : [ 1.58058e-005 ]
8990 : [ 1.61125e-005 ]
8991 : [ 1.64971e-005 ]
8992 : [ 1.62507e-005 ]
8993 : [ 1.58702e-005 ]
8994 : [ 1.59769e-005 ]
8995 : [ 1.62062e-005 ]
8996 : [ 1.5986e-005  ]
8997 : [ 1.65558e-005 ]
8998 : [ 1.60445e-005 ]
8999 : [ 1.58193e-005 ]
9000 : [ 1.64875e-005 ]
9001 : [ 1.65161e-005 ]
9002 : [ 1.63756e-005 ]
9003 : [ 1.6361e-005  ]
9004 : [ 1.67486e-005 ]
9005 : [ 1.57667e-005 ]
9006 : [ 1.57213e-005 ]
9007 : [ 1.66426e-005 ]
9008 : [ 1.61437e-005 ]
9009 : [ 1.65966e-005 ]
9010 : [ 1.61446e-005 ]
9011 : [ 1.62761e-005 ]
9012 : [ 1.62451e-005 ]
9013 : [ 1.5949e-005  ]
9014 : [ 1.57243e-005 ]
9015 : [ 1.61251e-005 ]
9016 : [ 1.61167e-005 ]
9017 : [ 1.61866e-005 ]
9018 : [ 1.6283e-005  ]
9019 : [ 1.6263e-005  ]
9020 : [ 1.57381e-005 ]
9021 : [ 1.56772e-005 ]
9022 : [ 1.56949e-005 ]
9023 : [ 1.54903e-005 ]
9024 : [ 1.60084e-005 ]
9025 : [ 1.60006e-005 ]
9026 : [ 1.57268e-005 ]
9027 : [ 1.59999e-005 ]
9028 : [ 1.64819e-005 ]
9029 : [ 1.59433e-005 ]
9030 : [ 1.67528e-005 ]
9031 : [ 1.61783e-005 ]
9032 : [ 1.5728e-005  ]
9033 : [ 1.62725e-005 ]
9034 : [ 1.64082e-005 ]
9035 : [ 1.61265e-005 ]
9036 : [ 1.59497e-005 ]
9037 : [ 1.66015e-005 ]
9038 : [ 1.60307e-005 ]
9039 : [ 1.66933e-005 ]
9040 : [ 1.61856e-005 ]
9041 : [ 1.62936e-005 ]
9042 : [ 1.57437e-005 ]
9043 : [ 1.64618e-005 ]
9044 : [ 1.64436e-005 ]
9045 : [ 1.56474e-005 ]
9046 : [ 1.65981e-005 ]
9047 : [ 1.58208e-005 ]
9048 : [ 1.57481e-005 ]
9049 : [ 1.57705e-005 ]
9050 : [ 1.59546e-005 ]
9051 : [ 1.61287e-005 ]
9052 : [ 1.63856e-005 ]
9053 : [ 1.6166e-005  ]
9054 : [ 1.6693e-005  ]
9055 : [ 1.56572e-005 ]
9056 : [ 1.67327e-005 ]
9057 : [ 1.64126e-005 ]
9058 : [ 1.59465e-005 ]
9059 : [ 1.6135e-005  ]
9060 : [ 1.63701e-005 ]
9061 : [ 1.6298e-005  ]
9062 : [ 1.57825e-005 ]
9063 : [ 1.63867e-005 ]
9064 : [ 1.64651e-005 ]
9065 : [ 1.59607e-005 ]
9066 : [ 1.54625e-005 ]
9067 : [ 1.67758e-005 ]
9068 : [ 1.59441e-005 ]
9069 : [ 1.59793e-005 ]
9070 : [ 1.57391e-005 ]
9071 : [ 1.59968e-005 ]
9072 : [ 1.62247e-005 ]
9073 : [ 1.61375e-005 ]
9074 : [ 1.61213e-005 ]
9075 : [ 1.61249e-005 ]
9076 : [ 1.67423e-005 ]
9077 : [ 1.63266e-005 ]
9078 : [ 1.57629e-005 ]
9079 : [ 1.66084e-005 ]
9080 : [ 1.64044e-005 ]
9081 : [ 1.64451e-005 ]
9082 : [ 1.60284e-005 ]
9083 : [ 1.56393e-005 ]
9084 : [ 1.5861e-005  ]
9085 : [ 1.62869e-005 ]
9086 : [ 1.63138e-005 ]
9087 : [ 1.60844e-005 ]
9088 : [ 1.65046e-005 ]
9089 : [ 1.60837e-005 ]
9090 : [ 1.66759e-005 ]
9091 : [ 1.5919e-005  ]
9092 : [ 1.60742e-005 ]
9093 : [ 1.62137e-005 ]
9094 : [ 1.63236e-005 ]
9095 : [ 1.6585e-005  ]
9096 : [ 1.64364e-005 ]
9097 : [ 1.63672e-005 ]
9098 : [ 1.66033e-005 ]
9099 : [ 1.63032e-005 ]
9100 : [ 1.60931e-005 ]
9101 : [ 1.59341e-005 ]
9102 : [ 1.66081e-005 ]
9103 : [ 1.64864e-005 ]
9104 : [ 1.6543e-005  ]
9105 : [ 1.57207e-005 ]
9106 : [ 1.6274e-005  ]
9107 : [ 1.64314e-005 ]
9108 : [ 1.57463e-005 ]
9109 : [ 1.60785e-005 ]
9110 : [ 1.62053e-005 ]
9111 : [ 1.65711e-005 ]
9112 : [ 1.62356e-005 ]
9113 : [ 1.62158e-005 ]
9114 : [ 1.57397e-005 ]
9115 : [ 1.63816e-005 ]
9116 : [ 1.58028e-005 ]
9117 : [ 1.59006e-005 ]
9118 : [ 1.61408e-005 ]
9119 : [ 1.59549e-005 ]
9120 : [ 1.66116e-005 ]
9121 : [ 1.60272e-005 ]
9122 : [ 1.58218e-005 ]
9123 : [ 1.64392e-005 ]
9124 : [ 1.63165e-005 ]
9125 : [ 1.64976e-005 ]
9126 : [ 1.62798e-005 ]
9127 : [ 1.6741e-005  ]
9128 : [ 1.63993e-005 ]
9129 : [ 1.64213e-005 ]
9130 : [ 1.63124e-005 ]
9131 : [ 1.63851e-005 ]
9132 : [ 1.61586e-005 ]
9133 : [ 1.67e-005    ]
9134 : [ 1.60732e-005 ]
9135 : [ 1.59467e-005 ]
9136 : [ 1.61207e-005 ]
9137 : [ 1.65047e-005 ]
9138 : [ 1.62534e-005 ]
9139 : [ 1.63093e-005 ]
9140 : [ 1.62035e-005 ]
9141 : [ 1.6641e-005  ]
9142 : [ 1.58197e-005 ]
9143 : [ 1.64984e-005 ]
9144 : [ 1.60355e-005 ]
9145 : [ 1.64778e-005 ]
9146 : [ 1.65002e-005 ]
9147 : [ 1.57838e-005 ]
9148 : [ 1.60316e-005 ]
9149 : [ 1.66092e-005 ]
9150 : [ 1.5962e-005  ]
9151 : [ 1.62523e-005 ]
9152 : [ 1.66222e-005 ]
9153 : [ 1.65526e-005 ]
9154 : [ 1.61053e-005 ]
9155 : [ 1.60849e-005 ]
9156 : [ 1.58489e-005 ]
9157 : [ 1.62456e-005 ]
9158 : [ 1.63747e-005 ]
9159 : [ 1.57679e-005 ]
9160 : [ 1.64102e-005 ]
9161 : [ 1.58256e-005 ]
9162 : [ 1.56543e-005 ]
9163 : [ 1.65974e-005 ]
9164 : [ 1.6379e-005  ]
9165 : [ 1.63803e-005 ]
9166 : [ 1.67392e-005 ]
9167 : [ 1.65016e-005 ]
9168 : [ 1.64921e-005 ]
9169 : [ 1.6457e-005  ]
9170 : [ 1.66458e-005 ]
9171 : [ 1.57445e-005 ]
9172 : [ 1.66103e-005 ]
9173 : [ 1.61613e-005 ]
9174 : [ 1.63034e-005 ]
9175 : [ 1.64171e-005 ]
9176 : [ 1.65326e-005 ]
9177 : [ 1.6194e-005  ]
9178 : [ 1.5804e-005  ]
9179 : [ 1.58209e-005 ]
9180 : [ 1.6244e-005  ]
9181 : [ 1.5979e-005  ]
9182 : [ 1.61092e-005 ]
9183 : [ 1.67418e-005 ]
9184 : [ 1.61595e-005 ]
9185 : [ 1.58305e-005 ]
9186 : [ 1.59178e-005 ]
9187 : [ 1.60325e-005 ]
9188 : [ 1.59571e-005 ]
9189 : [ 1.58434e-005 ]
9190 : [ 1.6128e-005  ]
9191 : [ 1.57627e-005 ]
9192 : [ 1.60549e-005 ]
9193 : [ 1.64505e-005 ]
9194 : [ 1.58801e-005 ]
9195 : [ 1.57567e-005 ]
9196 : [ 1.61018e-005 ]
9197 : [ 1.62371e-005 ]
9198 : [ 1.60409e-005 ]
9199 : [ 1.58308e-005 ]
9200 : [ 1.65649e-005 ]
9201 : [ 1.61002e-005 ]
9202 : [ 1.67461e-005 ]
9203 : [ 1.62586e-005 ]
9204 : [ 1.65114e-005 ]
9205 : [ 1.60155e-005 ]
9206 : [ 1.56258e-005 ]
9207 : [ 1.57404e-005 ]
9208 : [ 1.60448e-005 ]
9209 : [ 1.65312e-005 ]
9210 : [ 1.59251e-005 ]
9211 : [ 1.64309e-005 ]
9212 : [ 1.59967e-005 ]
9213 : [ 1.60998e-005 ]
9214 : [ 1.67743e-005 ]
9215 : [ 1.65162e-005 ]
9216 : [ 1.65256e-005 ]
9217 : [ 1.65222e-005 ]
9218 : [ 1.6543e-005  ]
9219 : [ 1.57322e-005 ]
9220 : [ 1.63599e-005 ]
9221 : [ 1.61088e-005 ]
9222 : [ 1.61874e-005 ]
9223 : [ 1.63489e-005 ]
9224 : [ 1.61398e-005 ]
9225 : [ 1.5971e-005  ]
9226 : [ 1.62564e-005 ]
9227 : [ 1.56234e-005 ]
9228 : [ 1.64314e-005 ]
9229 : [ 1.62962e-005 ]
9230 : [ 1.62761e-005 ]
9231 : [ 1.62779e-005 ]
9232 : [ 1.58483e-005 ]
9233 : [ 1.64e-005    ]
9234 : [ 1.64553e-005 ]
9235 : [ 1.64113e-005 ]
9236 : [ 1.61012e-005 ]
9237 : [ 1.56418e-005 ]
9238 : [ 1.64849e-005 ]
9239 : [ 1.58689e-005 ]
9240 : [ 1.65721e-005 ]
9241 : [ 1.58595e-005 ]
9242 : [ 1.6661e-005  ]
9243 : [ 1.6636e-005  ]
9244 : [ 1.56997e-005 ]
9245 : [ 1.56616e-005 ]
9246 : [ 1.5954e-005  ]
9247 : [ 1.59309e-005 ]
9248 : [ 1.63679e-005 ]
9249 : [ 1.65645e-005 ]
9250 : [ 1.59111e-005 ]
9251 : [ 1.5801e-005  ]
9252 : [ 1.6445e-005  ]
9253 : [ 1.57037e-005 ]
9254 : [ 1.64701e-005 ]
9255 : [ 1.62178e-005 ]
9256 : [ 1.64801e-005 ]
9257 : [ 1.60156e-005 ]
9258 : [ 1.65844e-005 ]
9259 : [ 1.59693e-005 ]
9260 : [ 1.63947e-005 ]
9261 : [ 1.67636e-005 ]
9262 : [ 1.60836e-005 ]
9263 : [ 1.61544e-005 ]
9264 : [ 1.59538e-005 ]
9265 : [ 1.60432e-005 ]
9266 : [ 1.64837e-005 ]
9267 : [ 1.60891e-005 ]
9268 : [ 1.57899e-005 ]
9269 : [ 1.67151e-005 ]
9270 : [ 1.62875e-005 ]
9271 : [ 1.65055e-005 ]
9272 : [ 1.56213e-005 ]
9273 : [ 1.65298e-005 ]
9274 : [ 1.58143e-005 ]
9275 : [ 1.60416e-005 ]
9276 : [ 1.58657e-005 ]
9277 : [ 1.64303e-005 ]
9278 : [ 1.55911e-005 ]
9279 : [ 1.67222e-005 ]
9280 : [ 1.56662e-005 ]
9281 : [ 1.66557e-005 ]
9282 : [ 1.67533e-005 ]
9283 : [ 1.59669e-005 ]
9284 : [ 1.60747e-005 ]
9285 : [ 1.61883e-005 ]
9286 : [ 1.59078e-005 ]
9287 : [ 1.66663e-005 ]
9288 : [ 1.60184e-005 ]
9289 : [ 1.64086e-005 ]
9290 : [ 1.65353e-005 ]
9291 : [ 1.57869e-005 ]
9292 : [ 1.59733e-005 ]
9293 : [ 1.65602e-005 ]
9294 : [ 1.62053e-005 ]
9295 : [ 1.65609e-005 ]
9296 : [ 1.64231e-005 ]
9297 : [ 1.64847e-005 ]
9298 : [ 1.67138e-005 ]
9299 : [ 1.60701e-005 ]
9300 : [ 1.65651e-005 ]
9301 : [ 1.62144e-005 ]
9302 : [ 1.62168e-005 ]
9303 : [ 1.59271e-005 ]
9304 : [ 1.5797e-005  ]
9305 : [ 1.63203e-005 ]
9306 : [ 1.64009e-005 ]
9307 : [ 1.61967e-005 ]
9308 : [ 1.66872e-005 ]
9309 : [ 1.59665e-005 ]
9310 : [ 1.61464e-005 ]
9311 : [ 1.56812e-005 ]
9312 : [ 1.57454e-005 ]
9313 : [ 1.54076e-005 ]
9314 : [ 1.57399e-005 ]
9315 : [ 1.61838e-005 ]
9316 : [ 1.6103e-005  ]
9317 : [ 1.61748e-005 ]
9318 : [ 1.60086e-005 ]
9319 : [ 1.59348e-005 ]
9320 : [ 1.63267e-005 ]
9321 : [ 1.63683e-005 ]
9322 : [ 1.56953e-005 ]
9323 : [ 1.57621e-005 ]
9324 : [ 1.63062e-005 ]
9325 : [ 1.61416e-005 ]
9326 : [ 1.59717e-005 ]
9327 : [ 1.60304e-005 ]
9328 : [ 1.66647e-005 ]
9329 : [ 1.64053e-005 ]
9330 : [ 1.58116e-005 ]
9331 : [ 1.58179e-005 ]
9332 : [ 1.66139e-005 ]
9333 : [ 1.66485e-005 ]
9334 : [ 1.6226e-005  ]
9335 : [ 1.56948e-005 ]
9336 : [ 1.63632e-005 ]
9337 : [ 1.66522e-005 ]
9338 : [ 1.66153e-005 ]
9339 : [ 1.61923e-005 ]
9340 : [ 1.56081e-005 ]
9341 : [ 1.63268e-005 ]
9342 : [ 1.62397e-005 ]
9343 : [ 1.62452e-005 ]
9344 : [ 1.67937e-005 ]
9345 : [ 1.63211e-005 ]
9346 : [ 1.59259e-005 ]
9347 : [ 1.59708e-005 ]
9348 : [ 1.60147e-005 ]
9349 : [ 1.63653e-005 ]
9350 : [ 1.65661e-005 ]
9351 : [ 1.6415e-005  ]
9352 : [ 1.56688e-005 ]
9353 : [ 1.61118e-005 ]
9354 : [ 1.60547e-005 ]
9355 : [ 1.59714e-005 ]
9356 : [ 1.60111e-005 ]
9357 : [ 1.60141e-005 ]
9358 : [ 1.59906e-005 ]
9359 : [ 1.5686e-005  ]
9360 : [ 1.6356e-005  ]
9361 : [ 1.65305e-005 ]
9362 : [ 1.64875e-005 ]
9363 : [ 1.61229e-005 ]
9364 : [ 1.60311e-005 ]
9365 : [ 1.56956e-005 ]
9366 : [ 1.59834e-005 ]
9367 : [ 1.5575e-005  ]
9368 : [ 1.59489e-005 ]
9369 : [ 1.66318e-005 ]
9370 : [ 1.65617e-005 ]
9371 : [ 1.58995e-005 ]
9372 : [ 1.64647e-005 ]
9373 : [ 1.55189e-005 ]
9374 : [ 1.63671e-005 ]
9375 : [ 1.56977e-005 ]
9376 : [ 1.59255e-005 ]
9377 : [ 1.62997e-005 ]
9378 : [ 1.59736e-005 ]
9379 : [ 1.63612e-005 ]
9380 : [ 1.56335e-005 ]
9381 : [ 1.58712e-005 ]
9382 : [ 1.58763e-005 ]
9383 : [ 1.61132e-005 ]
9384 : [ 1.59554e-005 ]
9385 : [ 1.6365e-005  ]
9386 : [ 1.64007e-005 ]
9387 : [ 1.64924e-005 ]
9388 : [ 1.61335e-005 ]
9389 : [ 1.60068e-005 ]
9390 : [ 1.66074e-005 ]
9391 : [ 1.62385e-005 ]
9392 : [ 1.60394e-005 ]
9393 : [ 1.5821e-005  ]
9394 : [ 1.64288e-005 ]
9395 : [ 1.61801e-005 ]
9396 : [ 1.61867e-005 ]
9397 : [ 1.63004e-005 ]
9398 : [ 1.65558e-005 ]
9399 : [ 1.60163e-005 ]
9400 : [ 1.64126e-005 ]
9401 : [ 1.59279e-005 ]
9402 : [ 1.59792e-005 ]
9403 : [ 1.65347e-005 ]
9404 : [ 1.55393e-005 ]
9405 : [ 1.57456e-005 ]
9406 : [ 1.60723e-005 ]
9407 : [ 1.6512e-005  ]
9408 : [ 1.66813e-005 ]
9409 : [ 1.59371e-005 ]
9410 : [ 1.56396e-005 ]
9411 : [ 1.61275e-005 ]
9412 : [ 1.59133e-005 ]
9413 : [ 1.58706e-005 ]
9414 : [ 1.59244e-005 ]
9415 : [ 1.61148e-005 ]
9416 : [ 1.62019e-005 ]
9417 : [ 1.62244e-005 ]
9418 : [ 1.59011e-005 ]
9419 : [ 1.67613e-005 ]
9420 : [ 1.58607e-005 ]
9421 : [ 1.60933e-005 ]
9422 : [ 1.6488e-005  ]
9423 : [ 1.61489e-005 ]
9424 : [ 1.64439e-005 ]
9425 : [ 1.56122e-005 ]
9426 : [ 1.63147e-005 ]
9427 : [ 1.59813e-005 ]
9428 : [ 1.55546e-005 ]
9429 : [ 1.64444e-005 ]
9430 : [ 1.57525e-005 ]
9431 : [ 1.6001e-005  ]
9432 : [ 1.54756e-005 ]
9433 : [ 1.57215e-005 ]
9434 : [ 1.62722e-005 ]
9435 : [ 1.63505e-005 ]
9436 : [ 1.58964e-005 ]
9437 : [ 1.61393e-005 ]
9438 : [ 1.64013e-005 ]
9439 : [ 1.60185e-005 ]
9440 : [ 1.61549e-005 ]
9441 : [ 1.6186e-005  ]
9442 : [ 1.58781e-005 ]
9443 : [ 1.61595e-005 ]
9444 : [ 1.66387e-005 ]
9445 : [ 1.6181e-005  ]
9446 : [ 1.61463e-005 ]
9447 : [ 1.56851e-005 ]
9448 : [ 1.59696e-005 ]
9449 : [ 1.6725e-005  ]
9450 : [ 1.6461e-005  ]
9451 : [ 1.61008e-005 ]
9452 : [ 1.62184e-005 ]
9453 : [ 1.58065e-005 ]
9454 : [ 1.67305e-005 ]
9455 : [ 1.66516e-005 ]
9456 : [ 1.57385e-005 ]
9457 : [ 1.63567e-005 ]
9458 : [ 1.60006e-005 ]
9459 : [ 1.60845e-005 ]
9460 : [ 1.61857e-005 ]
9461 : [ 1.62517e-005 ]
9462 : [ 1.57215e-005 ]
9463 : [ 1.67061e-005 ]
9464 : [ 1.63029e-005 ]
9465 : [ 1.66077e-005 ]
9466 : [ 1.57296e-005 ]
9467 : [ 1.57116e-005 ]
9468 : [ 1.64322e-005 ]
9469 : [ 1.66498e-005 ]
9470 : [ 1.66423e-005 ]
9471 : [ 1.63854e-005 ]
9472 : [ 1.64517e-005 ]
9473 : [ 1.63002e-005 ]
9474 : [ 1.60696e-005 ]
9475 : [ 1.6694e-005  ]
9476 : [ 1.66118e-005 ]
9477 : [ 1.5911e-005  ]
9478 : [ 1.66163e-005 ]
9479 : [ 1.60099e-005 ]
9480 : [ 1.55783e-005 ]
9481 : [ 1.61812e-005 ]
9482 : [ 1.65357e-005 ]
9483 : [ 1.59261e-005 ]
9484 : [ 1.58527e-005 ]
9485 : [ 1.55724e-005 ]
9486 : [ 1.57935e-005 ]
9487 : [ 1.67986e-005 ]
9488 : [ 1.5648e-005  ]
9489 : [ 1.60655e-005 ]
9490 : [ 1.57632e-005 ]
9491 : [ 1.63036e-005 ]
9492 : [ 1.59099e-005 ]
9493 : [ 1.59421e-005 ]
9494 : [ 1.57136e-005 ]
9495 : [ 1.56296e-005 ]
9496 : [ 1.64081e-005 ]
9497 : [ 1.64327e-005 ]
9498 : [ 1.57932e-005 ]
9499 : [ 1.638e-005   ]
9500 : [ 1.65385e-005 ]
9501 : [ 1.67069e-005 ]
9502 : [ 1.66064e-005 ]
9503 : [ 1.57627e-005 ]
9504 : [ 1.59032e-005 ]
9505 : [ 1.61058e-005 ]
9506 : [ 1.62269e-005 ]
9507 : [ 1.61566e-005 ]
9508 : [ 1.55508e-005 ]
9509 : [ 1.62661e-005 ]
9510 : [ 1.62551e-005 ]
9511 : [ 1.58257e-005 ]
9512 : [ 1.57805e-005 ]
9513 : [ 1.65547e-005 ]
9514 : [ 1.63328e-005 ]
9515 : [ 1.61245e-005 ]
9516 : [ 1.65593e-005 ]
9517 : [ 1.66729e-005 ]
9518 : [ 1.63513e-005 ]
9519 : [ 1.58125e-005 ]
9520 : [ 1.67475e-005 ]
9521 : [ 1.61097e-005 ]
9522 : [ 1.63873e-005 ]
9523 : [ 1.61089e-005 ]
9524 : [ 1.66675e-005 ]
9525 : [ 1.6076e-005  ]
9526 : [ 1.64002e-005 ]
9527 : [ 1.66111e-005 ]
9528 : [ 1.61151e-005 ]
9529 : [ 1.59802e-005 ]
9530 : [ 1.55373e-005 ]
9531 : [ 1.62478e-005 ]
9532 : [ 1.59789e-005 ]
9533 : [ 1.57651e-005 ]
9534 : [ 1.59693e-005 ]
9535 : [ 1.59526e-005 ]
9536 : [ 1.67484e-005 ]
9537 : [ 1.60739e-005 ]
9538 : [ 1.61249e-005 ]
9539 : [ 1.60584e-005 ]
9540 : [ 1.59459e-005 ]
9541 : [ 1.57519e-005 ]
9542 : [ 1.59155e-005 ]
9543 : [ 1.64113e-005 ]
9544 : [ 1.60771e-005 ]
9545 : [ 1.59165e-005 ]
9546 : [ 1.64393e-005 ]
9547 : [ 1.65633e-005 ]
9548 : [ 1.60698e-005 ]
9549 : [ 1.57768e-005 ]
9550 : [ 1.64222e-005 ]
9551 : [ 1.61517e-005 ]
9552 : [ 1.61315e-005 ]
9553 : [ 1.64727e-005 ]
9554 : [ 1.62969e-005 ]
9555 : [ 1.61835e-005 ]
9556 : [ 1.66056e-005 ]
9557 : [ 1.66784e-005 ]
9558 : [ 1.56533e-005 ]
9559 : [ 1.65943e-005 ]
9560 : [ 1.59598e-005 ]
9561 : [ 1.66056e-005 ]
9562 : [ 1.67492e-005 ]
9563 : [ 1.57976e-005 ]
9564 : [ 1.57212e-005 ]
9565 : [ 1.55569e-005 ]
9566 : [ 1.55151e-005 ]
9567 : [ 1.6268e-005  ]
9568 : [ 1.59894e-005 ]
9569 : [ 1.57234e-005 ]
9570 : [ 1.59953e-005 ]
9571 : [ 1.57349e-005 ]
9572 : [ 1.60386e-005 ]
9573 : [ 1.66557e-005 ]
9574 : [ 1.66131e-005 ]
9575 : [ 1.66817e-005 ]
9576 : [ 1.59478e-005 ]
9577 : [ 1.5855e-005  ]
9578 : [ 1.59951e-005 ]
9579 : [ 1.6702e-005  ]
9580 : [ 1.56209e-005 ]
9581 : [ 1.67689e-005 ]
9582 : [ 1.61565e-005 ]
9583 : [ 1.61025e-005 ]
9584 : [ 1.64643e-005 ]
9585 : [ 1.59199e-005 ]
9586 : [ 1.57074e-005 ]
9587 : [ 1.63798e-005 ]
9588 : [ 1.62061e-005 ]
9589 : [ 1.65252e-005 ]
9590 : [ 1.6042e-005  ]
9591 : [ 1.62544e-005 ]
9592 : [ 1.59937e-005 ]
9593 : [ 1.63771e-005 ]
9594 : [ 1.63733e-005 ]
9595 : [ 1.58648e-005 ]
9596 : [ 1.57869e-005 ]
9597 : [ 1.64213e-005 ]
9598 : [ 1.65747e-005 ]
9599 : [ 1.56205e-005 ]
9600 : [ 1.57418e-005 ]
9601 : [ 1.58187e-005 ]
9602 : [ 1.66006e-005 ]
9603 : [ 1.66613e-005 ]
9604 : [ 1.58464e-005 ]
9605 : [ 1.60554e-005 ]
9606 : [ 1.59608e-005 ]
9607 : [ 1.56648e-005 ]
9608 : [ 1.5619e-005  ]
9609 : [ 1.59591e-005 ]
9610 : [ 1.56247e-005 ]
9611 : [ 1.59584e-005 ]
9612 : [ 1.64311e-005 ]
9613 : [ 1.67122e-005 ]
9614 : [ 1.59886e-005 ]
9615 : [ 1.5908e-005  ]
9616 : [ 1.59768e-005 ]
9617 : [ 1.6196e-005  ]
9618 : [ 1.64938e-005 ]
9619 : [ 1.66027e-005 ]
9620 : [ 1.57067e-005 ]
9621 : [ 1.60243e-005 ]
9622 : [ 1.58861e-005 ]
9623 : [ 1.56866e-005 ]
9624 : [ 1.63091e-005 ]
9625 : [ 1.63279e-005 ]
9626 : [ 1.62168e-005 ]
9627 : [ 1.59243e-005 ]
9628 : [ 1.60241e-005 ]
9629 : [ 1.59781e-005 ]
9630 : [ 1.56029e-005 ]
9631 : [ 1.57966e-005 ]
9632 : [ 1.57769e-005 ]
9633 : [ 1.62193e-005 ]
9634 : [ 1.59356e-005 ]
9635 : [ 1.64816e-005 ]
9636 : [ 1.57725e-005 ]
9637 : [ 1.63988e-005 ]
9638 : [ 1.61722e-005 ]
9639 : [ 1.61691e-005 ]
9640 : [ 1.62685e-005 ]
9641 : [ 1.66908e-005 ]
9642 : [ 1.58846e-005 ]
9643 : [ 1.63439e-005 ]
9644 : [ 1.66926e-005 ]
9645 : [ 1.658e-005   ]
9646 : [ 1.65365e-005 ]
9647 : [ 1.63114e-005 ]
9648 : [ 1.64074e-005 ]
9649 : [ 1.64051e-005 ]
9650 : [ 1.6297e-005  ]
9651 : [ 1.65137e-005 ]
9652 : [ 1.64969e-005 ]
9653 : [ 1.65417e-005 ]
9654 : [ 1.65194e-005 ]
9655 : [ 1.60416e-005 ]
9656 : [ 1.66216e-005 ]
9657 : [ 1.61827e-005 ]
9658 : [ 1.61739e-005 ]
9659 : [ 1.63122e-005 ]
9660 : [ 1.59296e-005 ]
9661 : [ 1.57659e-005 ]
9662 : [ 1.65666e-005 ]
9663 : [ 1.62995e-005 ]
9664 : [ 1.6792e-005  ]
9665 : [ 1.64883e-005 ]
9666 : [ 1.6545e-005  ]
9667 : [ 1.64581e-005 ]
9668 : [ 1.59044e-005 ]
9669 : [ 1.61089e-005 ]
9670 : [ 1.64205e-005 ]
9671 : [ 1.60416e-005 ]
9672 : [ 1.6358e-005  ]
9673 : [ 1.66227e-005 ]
9674 : [ 1.63273e-005 ]
9675 : [ 1.62575e-005 ]
9676 : [ 1.59387e-005 ]
9677 : [ 1.65202e-005 ]
9678 : [ 1.64889e-005 ]
9679 : [ 1.57506e-005 ]
9680 : [ 1.56283e-005 ]
9681 : [ 1.57579e-005 ]
9682 : [ 1.63955e-005 ]
9683 : [ 1.60801e-005 ]
9684 : [ 1.61242e-005 ]
9685 : [ 1.6009e-005  ]
9686 : [ 1.64665e-005 ]
9687 : [ 1.63891e-005 ]
9688 : [ 1.57976e-005 ]
9689 : [ 1.62582e-005 ]
9690 : [ 1.60321e-005 ]
9691 : [ 1.60755e-005 ]
9692 : [ 1.61943e-005 ]
9693 : [ 1.58987e-005 ]
9694 : [ 1.60853e-005 ]
9695 : [ 1.61163e-005 ]
9696 : [ 1.59384e-005 ]
9697 : [ 1.61592e-005 ]
9698 : [ 1.61366e-005 ]
9699 : [ 1.61913e-005 ]
9700 : [ 1.6193e-005  ]
9701 : [ 1.62811e-005 ]
9702 : [ 1.60802e-005 ]
9703 : [ 1.66044e-005 ]
9704 : [ 1.56638e-005 ]
9705 : [ 1.62418e-005 ]
9706 : [ 1.6535e-005  ]
9707 : [ 1.59321e-005 ]
9708 : [ 1.58801e-005 ]
9709 : [ 1.64972e-005 ]
9710 : [ 1.64634e-005 ]
9711 : [ 1.627e-005   ]
9712 : [ 1.64454e-005 ]
9713 : [ 1.60289e-005 ]
9714 : [ 1.66051e-005 ]
9715 : [ 1.65365e-005 ]
9716 : [ 1.59076e-005 ]
9717 : [ 1.62044e-005 ]
9718 : [ 1.65383e-005 ]
9719 : [ 1.5829e-005  ]
9720 : [ 1.64269e-005 ]
9721 : [ 1.6531e-005  ]
9722 : [ 1.6208e-005  ]
9723 : [ 1.57315e-005 ]
9724 : [ 1.64977e-005 ]
9725 : [ 1.58569e-005 ]
9726 : [ 1.64519e-005 ]
9727 : [ 1.62963e-005 ]
9728 : [ 1.60937e-005 ]
9729 : [ 1.61999e-005 ]
9730 : [ 1.57441e-005 ]
9731 : [ 1.58001e-005 ]
9732 : [ 1.6612e-005  ]
9733 : [ 1.6446e-005  ]
9734 : [ 1.61466e-005 ]
9735 : [ 1.57202e-005 ]
9736 : [ 1.64238e-005 ]
9737 : [ 1.62117e-005 ]
9738 : [ 1.62422e-005 ]
9739 : [ 1.64373e-005 ]
9740 : [ 1.56432e-005 ]
9741 : [ 1.61885e-005 ]
9742 : [ 1.66573e-005 ]
9743 : [ 1.59993e-005 ]
9744 : [ 1.66235e-005 ]
9745 : [ 1.65403e-005 ]
9746 : [ 1.58218e-005 ]
9747 : [ 1.59845e-005 ]
9748 : [ 1.64459e-005 ]
9749 : [ 1.65865e-005 ]
9750 : [ 1.56621e-005 ]
9751 : [ 1.6716e-005  ]
9752 : [ 1.60632e-005 ]
9753 : [ 1.60533e-005 ]
9754 : [ 1.61712e-005 ]
9755 : [ 1.57751e-005 ]
9756 : [ 1.63538e-005 ]
9757 : [ 1.58866e-005 ]
9758 : [ 1.59992e-005 ]
9759 : [ 1.6423e-005  ]
9760 : [ 1.628e-005   ]
9761 : [ 1.61481e-005 ]
9762 : [ 1.57423e-005 ]
9763 : [ 1.61128e-005 ]
9764 : [ 1.60424e-005 ]
9765 : [ 1.57318e-005 ]
9766 : [ 1.56251e-005 ]
9767 : [ 1.62736e-005 ]
9768 : [ 1.65554e-005 ]
9769 : [ 1.6262e-005  ]
9770 : [ 1.64536e-005 ]
9771 : [ 1.63052e-005 ]
9772 : [ 1.63848e-005 ]
9773 : [ 1.61481e-005 ]
9774 : [ 1.5796e-005  ]
9775 : [ 1.61303e-005 ]
9776 : [ 1.5746e-005  ]
9777 : [ 1.59521e-005 ]
9778 : [ 1.63419e-005 ]
9779 : [ 1.64059e-005 ]
9780 : [ 1.59488e-005 ]
9781 : [ 1.59414e-005 ]
9782 : [ 1.65113e-005 ]
9783 : [ 1.60386e-005 ]
9784 : [ 1.6435e-005  ]
9785 : [ 1.56446e-005 ]
9786 : [ 1.61888e-005 ]
9787 : [ 1.58687e-005 ]
9788 : [ 1.5962e-005  ]
9789 : [ 1.58285e-005 ]
9790 : [ 1.61306e-005 ]
9791 : [ 1.60931e-005 ]
9792 : [ 1.67708e-005 ]
9793 : [ 1.60351e-005 ]
9794 : [ 1.58574e-005 ]
9795 : [ 1.65047e-005 ]
9796 : [ 1.60544e-005 ]
9797 : [ 1.64447e-005 ]
9798 : [ 1.6691e-005  ]
9799 : [ 1.59199e-005 ]
9800 : [ 1.64264e-005 ]
9801 : [ 1.61423e-005 ]
9802 : [ 1.6396e-005  ]
9803 : [ 1.56743e-005 ]
9804 : [ 1.66602e-005 ]
9805 : [ 1.6052e-005  ]
9806 : [ 1.585e-005   ]
9807 : [ 1.62375e-005 ]
9808 : [ 1.58461e-005 ]
9809 : [ 1.61302e-005 ]
9810 : [ 1.61221e-005 ]
9811 : [ 1.64313e-005 ]
9812 : [ 1.58086e-005 ]
9813 : [ 1.62037e-005 ]
9814 : [ 1.6307e-005  ]
9815 : [ 1.58572e-005 ]
9816 : [ 1.63239e-005 ]
9817 : [ 1.63169e-005 ]
9818 : [ 1.58478e-005 ]
9819 : [ 1.60306e-005 ]
9820 : [ 1.61715e-005 ]
9821 : [ 1.57067e-005 ]
9822 : [ 1.56846e-005 ]
9823 : [ 1.60287e-005 ]
9824 : [ 1.63257e-005 ]
9825 : [ 1.6576e-005  ]
9826 : [ 1.62394e-005 ]
9827 : [ 1.59437e-005 ]
9828 : [ 1.61368e-005 ]
9829 : [ 1.63748e-005 ]
9830 : [ 1.61662e-005 ]
9831 : [ 1.66068e-005 ]
9832 : [ 1.57716e-005 ]
9833 : [ 1.60286e-005 ]
9834 : [ 1.5947e-005  ]
9835 : [ 1.61465e-005 ]
9836 : [ 1.56832e-005 ]
9837 : [ 1.58122e-005 ]
9838 : [ 1.6639e-005  ]
9839 : [ 1.66381e-005 ]
9840 : [ 1.61335e-005 ]
9841 : [ 1.56406e-005 ]
9842 : [ 1.61191e-005 ]
9843 : [ 1.63355e-005 ]
9844 : [ 1.57826e-005 ]
9845 : [ 1.65812e-005 ]
9846 : [ 1.6139e-005  ]
9847 : [ 1.67019e-005 ]
9848 : [ 1.64238e-005 ]
9849 : [ 1.58717e-005 ]
9850 : [ 1.65213e-005 ]
9851 : [ 1.66387e-005 ]
9852 : [ 1.62171e-005 ]
9853 : [ 1.63542e-005 ]
9854 : [ 1.57603e-005 ]
9855 : [ 1.61635e-005 ]
9856 : [ 1.63963e-005 ]
9857 : [ 1.63821e-005 ]
9858 : [ 1.5996e-005  ]
9859 : [ 1.64515e-005 ]
9860 : [ 1.59049e-005 ]
9861 : [ 1.66236e-005 ]
9862 : [ 1.63506e-005 ]
9863 : [ 1.62794e-005 ]
9864 : [ 1.59179e-005 ]
9865 : [ 1.65722e-005 ]
9866 : [ 1.62878e-005 ]
9867 : [ 1.61433e-005 ]
9868 : [ 1.64356e-005 ]
9869 : [ 1.62972e-005 ]
9870 : [ 1.57568e-005 ]
9871 : [ 1.65632e-005 ]
9872 : [ 1.59656e-005 ]
9873 : [ 1.60392e-005 ]
9874 : [ 1.66075e-005 ]
9875 : [ 1.57276e-005 ]
9876 : [ 1.62785e-005 ]
9877 : [ 1.55501e-005 ]
9878 : [ 1.58091e-005 ]
9879 : [ 1.65564e-005 ]
9880 : [ 1.60261e-005 ]
9881 : [ 1.63056e-005 ]
9882 : [ 1.62734e-005 ]
9883 : [ 1.5674e-005  ]
9884 : [ 1.63105e-005 ]
9885 : [ 1.65837e-005 ]
9886 : [ 1.63584e-005 ]
9887 : [ 1.63331e-005 ]
9888 : [ 1.6426e-005  ]
9889 : [ 1.60336e-005 ]
9890 : [ 1.669e-005   ]
9891 : [ 1.62462e-005 ]
9892 : [ 1.67148e-005 ]
9893 : [ 1.61038e-005 ]
9894 : [ 1.62194e-005 ]
9895 : [ 1.58094e-005 ]
9896 : [ 1.61047e-005 ]
9897 : [ 1.60436e-005 ]
9898 : [ 1.63657e-005 ]
9899 : [ 1.59859e-005 ]
9900 : [ 1.6194e-005  ]
9901 : [ 1.61173e-005 ]
9902 : [ 1.58297e-005 ]
9903 : [ 1.57158e-005 ]
9904 : [ 1.63709e-005 ]
9905 : [ 1.65865e-005 ]
9906 : [ 1.64643e-005 ]
9907 : [ 1.57283e-005 ]
9908 : [ 1.67613e-005 ]
9909 : [ 1.58618e-005 ]
9910 : [ 1.65909e-005 ]
9911 : [ 1.62633e-005 ]
9912 : [ 1.56735e-005 ]
9913 : [ 1.57027e-005 ]
9914 : [ 1.62338e-005 ]
9915 : [ 1.56531e-005 ]
9916 : [ 1.59905e-005 ]
9917 : [ 1.57493e-005 ]
9918 : [ 1.63848e-005 ]
9919 : [ 1.59817e-005 ]
9920 : [ 1.61375e-005 ]
9921 : [ 1.66432e-005 ]
9922 : [ 1.57646e-005 ]
9923 : [ 1.63293e-005 ]
9924 : [ 1.56533e-005 ]
9925 : [ 1.59145e-005 ]
9926 : [ 1.58755e-005 ]
9927 : [ 1.62252e-005 ]
9928 : [ 1.65889e-005 ]
9929 : [ 1.61043e-005 ]
9930 : [ 1.57973e-005 ]
9931 : [ 1.59495e-005 ]
9932 : [ 1.66298e-005 ]
9933 : [ 1.6761e-005  ]
9934 : [ 1.62314e-005 ]
9935 : [ 1.64902e-005 ]
9936 : [ 1.65637e-005 ]
9937 : [ 1.58335e-005 ]
9938 : [ 1.60647e-005 ]
9939 : [ 1.6559e-005  ]
9940 : [ 1.63288e-005 ]
9941 : [ 1.62233e-005 ]
9942 : [ 1.62552e-005 ]
9943 : [ 1.60574e-005 ]
9944 : [ 1.6477e-005  ]
9945 : [ 1.58993e-005 ]
9946 : [ 1.59078e-005 ]
9947 : [ 1.57835e-005 ]
9948 : [ 1.55499e-005 ]
9949 : [ 1.59854e-005 ]
9950 : [ 1.60448e-005 ]
9951 : [ 1.56673e-005 ]
9952 : [ 1.59342e-005 ]
9953 : [ 1.64379e-005 ]
9954 : [ 1.59655e-005 ]
9955 : [ 1.58216e-005 ]
9956 : [ 1.57407e-005 ]
9957 : [ 1.65512e-005 ]
9958 : [ 1.60841e-005 ]
9959 : [ 1.61768e-005 ]
9960 : [ 1.57543e-005 ]
9961 : [ 1.6209e-005  ]
9962 : [ 1.65208e-005 ]
9963 : [ 1.63395e-005 ]
9964 : [ 1.59953e-005 ]
9965 : [ 1.66889e-005 ]
9966 : [ 1.6049e-005  ]
9967 : [ 1.64241e-005 ]
9968 : [ 1.59305e-005 ]
9969 : [ 1.62327e-005 ]
9970 : [ 1.61867e-005 ]
9971 : [ 1.66012e-005 ]
9972 : [ 1.57587e-005 ]
9973 : [ 1.64228e-005 ]
9974 : [ 1.65079e-005 ]
9975 : [ 1.57441e-005 ]
9976 : [ 1.65086e-005 ]
9977 : [ 1.59719e-005 ]
9978 : [ 1.56511e-005 ]
9979 : [ 1.60822e-005 ]
9980 : [ 1.58407e-005 ]
9981 : [ 1.59804e-005 ]
9982 : [ 1.61401e-005 ]
9983 : [ 1.55136e-005 ]
9984 : [ 1.65703e-005 ]
9985 : [ 1.64826e-005 ]
9986 : [ 1.66597e-005 ]
9987 : [ 1.66177e-005 ]
9988 : [ 1.65414e-005 ]
9989 : [ 1.64475e-005 ]
9990 : [ 1.65661e-005 ]
9991 : [ 1.59429e-005 ]
9992 : [ 1.57298e-005 ]
9993 : [ 1.59628e-005 ]
9994 : [ 1.59825e-005 ]
9995 : [ 1.61249e-005 ]
9996 : [ 1.58898e-005 ]
9997 : [ 1.64364e-005 ]
9998 : [ 1.63945e-005 ]
9999 : [ 1.55469e-005 ]
