# Supplementary material for: Influence of tissue conductivity on foetal exposure to extremely low frequency magnetic fields at 50 Hz using stochastic dosimetry
Source: PLoS One. 2018 Feb 7;13(2):e0192131. doi: 10.1371/journal.pone.0192131 (PMC5802904; doi:10.1371/journal.pone.0192131)
Supplement: S1 File — (ZIP) [file pone.0192131.s001.zip › Data/Ydistributions(10000)/9m/Eye.txt]

       [ y0                ]
   0 : [      5.29866e-006 ]
   1 : [      5.37398e-006 ]
   2 : [      5.01206e-006 ]
   3 : [      5.41556e-006 ]
   4 : [      5.32589e-006 ]
   5 : [      4.96722e-006 ]
   6 : [      5.39869e-006 ]
   7 : [      5.06868e-006 ]
   8 : [      5.24305e-006 ]
   9 : [      5.16246e-006 ]
  10 : [      5.23509e-006 ]
  11 : [      5.39834e-006 ]
  12 : [      5.40166e-006 ]
  13 : [      4.92329e-006 ]
  14 : [      5.03536e-006 ]
  15 : [      5.2829e-006  ]
  16 : [      5.42488e-006 ]
  17 : [      5.27389e-006 ]
  18 : [      4.96968e-006 ]
  19 : [      5.41631e-006 ]
  20 : [      5.10321e-006 ]
  21 : [      5.47517e-006 ]
  22 : [      5.39491e-006 ]
  23 : [      5.28477e-006 ]
  24 : [      5.20665e-006 ]
  25 : [      5.15078e-006 ]
  26 : [      5.43069e-006 ]
  27 : [      4.95647e-006 ]
  28 : [      5.33054e-006 ]
  29 : [      5.32186e-006 ]
  30 : [      5.37952e-006 ]
  31 : [      5.02259e-006 ]
  32 : [      5.01402e-006 ]
  33 : [      5.27408e-006 ]
  34 : [      4.94877e-006 ]
  35 : [      5.3751e-006  ]
  36 : [      5.49247e-006 ]
  37 : [      5.05107e-006 ]
  38 : [      5.03912e-006 ]
  39 : [      4.90159e-006 ]
  40 : [      5.38668e-006 ]
  41 : [      4.99915e-006 ]
  42 : [      5.2633e-006  ]
  43 : [      5.1231e-006  ]
  44 : [      5.13651e-006 ]
  45 : [      5.20252e-006 ]
  46 : [      5.11224e-006 ]
  47 : [      5.09955e-006 ]
  48 : [      5.32972e-006 ]
  49 : [      5.14579e-006 ]
  50 : [      5.34934e-006 ]
  51 : [      5.48496e-006 ]
  52 : [      5.3111e-006  ]
  53 : [      5.53835e-006 ]
  54 : [      4.73717e-006 ]
  55 : [      5.26275e-006 ]
  56 : [      5.07126e-006 ]
  57 : [      5.00493e-006 ]
  58 : [      5.33981e-006 ]
  59 : [      4.92197e-006 ]
  60 : [      5.24376e-006 ]
  61 : [      5.35349e-006 ]
  62 : [      5.05794e-006 ]
  63 : [      5.08084e-006 ]
  64 : [      4.96124e-006 ]
  65 : [      5.22831e-006 ]
  66 : [      4.8859e-006  ]
  67 : [      5.29405e-006 ]
  68 : [      5.04593e-006 ]
  69 : [      5.1557e-006  ]
  70 : [      5.1039e-006  ]
  71 : [      5.40102e-006 ]
  72 : [      5.17842e-006 ]
  73 : [      5.07381e-006 ]
  74 : [      5.05599e-006 ]
  75 : [      4.98005e-006 ]
  76 : [      5.35173e-006 ]
  77 : [      5.16588e-006 ]
  78 : [      4.97058e-006 ]
  79 : [      5.0728e-006  ]
  80 : [      5.06334e-006 ]
  81 : [      5.20315e-006 ]
  82 : [      5.4001e-006  ]
  83 : [      5.21057e-006 ]
  84 : [      5.3235e-006  ]
  85 : [      5.25894e-006 ]
  86 : [      5.00121e-006 ]
  87 : [      5.07572e-006 ]
  88 : [      5.25186e-006 ]
  89 : [      5.11759e-006 ]
  90 : [      5.27479e-006 ]
  91 : [      5.15562e-006 ]
  92 : [      4.94077e-006 ]
  93 : [      4.97919e-006 ]
  94 : [      5.07248e-006 ]
  95 : [      5.33233e-006 ]
  96 : [      5.49045e-006 ]
  97 : [      5.40905e-006 ]
  98 : [      5.08623e-006 ]
  99 : [      5.58121e-006 ]
 100 : [      5.01311e-006 ]
 101 : [      5.30857e-006 ]
 102 : [      5.35247e-006 ]
 103 : [      5.53466e-006 ]
 104 : [      5.27213e-006 ]
 105 : [      4.90515e-006 ]
 106 : [      4.9145e-006  ]
 107 : [      5.27936e-006 ]
 108 : [      4.98084e-006 ]
 109 : [      5.09124e-006 ]
 110 : [      5.07742e-006 ]
 111 : [      5.0738e-006  ]
 112 : [      5.41435e-006 ]
 113 : [      5.40221e-006 ]
 114 : [      5.33411e-006 ]
 115 : [      5.37744e-006 ]
 116 : [      5.12107e-006 ]
 117 : [      5.40808e-006 ]
 118 : [      5.4455e-006  ]
 119 : [      5.27099e-006 ]
 120 : [      5.09414e-006 ]
 121 : [      5.45227e-006 ]
 122 : [      5.06944e-006 ]
 123 : [      5.08518e-006 ]
 124 : [      5.32821e-006 ]
 125 : [      5.32457e-006 ]
 126 : [      5.14036e-006 ]
 127 : [      5.27277e-006 ]
 128 : [      4.95337e-006 ]
 129 : [      5.31988e-006 ]
 130 : [      5.25803e-006 ]
 131 : [      5.01525e-006 ]
 132 : [      4.85442e-006 ]
 133 : [      4.9775e-006  ]
 134 : [      5.20734e-006 ]
 135 : [      5.141e-006   ]
 136 : [      5.08327e-006 ]
 137 : [      5.26202e-006 ]
 138 : [      5.24166e-006 ]
 139 : [      4.94691e-006 ]
 140 : [      5.24666e-006 ]
 141 : [      5.22203e-006 ]
 142 : [      5.06339e-006 ]
 143 : [      5.38312e-006 ]
 144 : [      4.9574e-006  ]
 145 : [      5.06302e-006 ]
 146 : [      4.95914e-006 ]
 147 : [      5.00031e-006 ]
 148 : [      5.35949e-006 ]
 149 : [      4.98619e-006 ]
 150 : [      5.4734e-006  ]
 151 : [      5.41512e-006 ]
 152 : [      4.99334e-006 ]
 153 : [      5.04889e-006 ]
 154 : [      5.24068e-006 ]
 155 : [      4.94263e-006 ]
 156 : [      5.07912e-006 ]
 157 : [      5.28469e-006 ]
 158 : [      5.10052e-006 ]
 159 : [      5.032e-006   ]
 160 : [      5.34114e-006 ]
 161 : [      5.35386e-006 ]
 162 : [      4.9906e-006  ]
 163 : [      5.35895e-006 ]
 164 : [      5.36415e-006 ]
 165 : [      5.04711e-006 ]
 166 : [      5.37038e-006 ]
 167 : [      5.40473e-006 ]
 168 : [      5.11175e-006 ]
 169 : [      5.19921e-006 ]
 170 : [      4.96964e-006 ]
 171 : [      4.91524e-006 ]
 172 : [      5.25663e-006 ]
 173 : [      5.25683e-006 ]
 174 : [      5.59408e-006 ]
 175 : [      5.21062e-006 ]
 176 : [      5.35806e-006 ]
 177 : [      5.16368e-006 ]
 178 : [      5.39517e-006 ]
 179 : [      5.08013e-006 ]
 180 : [      5.3476e-006  ]
 181 : [      4.73551e-006 ]
 182 : [      4.99347e-006 ]
 183 : [      5.08533e-006 ]
 184 : [      5.39318e-006 ]
 185 : [      5.21637e-006 ]
 186 : [      5.53068e-006 ]
 187 : [      5.4122e-006  ]
 188 : [      5.05902e-006 ]
 189 : [      4.97082e-006 ]
 190 : [      4.69917e-006 ]
 191 : [      5.30636e-006 ]
 192 : [      5.00772e-006 ]
 193 : [      5.22186e-006 ]
 194 : [      4.96189e-006 ]
 195 : [      5.18323e-006 ]
 196 : [      5.38928e-006 ]
 197 : [      5.66436e-006 ]
 198 : [      4.98764e-006 ]
 199 : [      5.38713e-006 ]
 200 : [      5.12243e-006 ]
 201 : [      4.98115e-006 ]
 202 : [      4.60875e-006 ]
 203 : [      5.34593e-006 ]
 204 : [      5.09945e-006 ]
 205 : [      5.0988e-006  ]
 206 : [      5.15913e-006 ]
 207 : [      5.35727e-006 ]
 208 : [      4.87667e-006 ]
 209 : [      5.03973e-006 ]
 210 : [      5.06832e-006 ]
 211 : [      5.34219e-006 ]
 212 : [      5.39152e-006 ]
 213 : [      5.48356e-006 ]
 214 : [      5.58558e-006 ]
 215 : [      5.22599e-006 ]
 216 : [      4.89692e-006 ]
 217 : [      5.29659e-006 ]
 218 : [      5.33337e-006 ]
 219 : [      5.38118e-006 ]
 220 : [      5.31449e-006 ]
 221 : [      5.37081e-006 ]
 222 : [      4.95292e-006 ]
 223 : [      5.38928e-006 ]
 224 : [      5.45849e-006 ]
 225 : [      5.13644e-006 ]
 226 : [      5.39292e-006 ]
 227 : [      5.28152e-006 ]
 228 : [      5.28217e-006 ]
 229 : [      5.58281e-006 ]
 230 : [      5.0513e-006  ]
 231 : [      4.97736e-006 ]
 232 : [      5.42209e-006 ]
 233 : [      5.4863e-006  ]
 234 : [      5.67357e-006 ]
 235 : [      4.84107e-006 ]
 236 : [      5.37678e-006 ]
 237 : [      5.31286e-006 ]
 238 : [      5.594e-006   ]
 239 : [      5.31092e-006 ]
 240 : [      5.34533e-006 ]
 241 : [      5.38722e-006 ]
 242 : [      5.33297e-006 ]
 243 : [      5.13296e-006 ]
 244 : [      4.76588e-006 ]
 245 : [      4.98119e-006 ]
 246 : [      5.45691e-006 ]
 247 : [      5.18596e-006 ]
 248 : [      5.09042e-006 ]
 249 : [      5.33087e-006 ]
 250 : [      5.11555e-006 ]
 251 : [      5.4874e-006  ]
 252 : [      5.10908e-006 ]
 253 : [      5.41461e-006 ]
 254 : [      5.22723e-006 ]
 255 : [      4.99997e-006 ]
 256 : [      5.00109e-006 ]
 257 : [      4.9938e-006  ]
 258 : [      5.28224e-006 ]
 259 : [      5.3344e-006  ]
 260 : [      5.11159e-006 ]
 261 : [      4.96627e-006 ]
 262 : [      4.99718e-006 ]
 263 : [      5.22701e-006 ]
 264 : [      5.19785e-006 ]
 265 : [      5.30731e-006 ]
 266 : [      5.15402e-006 ]
 267 : [      4.92065e-006 ]
 268 : [      5.16339e-006 ]
 269 : [      4.92874e-006 ]
 270 : [      5.00067e-006 ]
 271 : [      5.08039e-006 ]
 272 : [      5.18736e-006 ]
 273 : [      5.57627e-006 ]
 274 : [      5.07902e-006 ]
 275 : [      4.93616e-006 ]
 276 : [      4.92853e-006 ]
 277 : [      5.50104e-006 ]
 278 : [      5.17809e-006 ]
 279 : [      5.30934e-006 ]
 280 : [      4.9579e-006  ]
 281 : [      5.4078e-006  ]
 282 : [      5.34441e-006 ]
 283 : [      5.21875e-006 ]
 284 : [      4.95303e-006 ]
 285 : [      5.37894e-006 ]
 286 : [      4.966e-006   ]
 287 : [      5.27382e-006 ]
 288 : [      5.11809e-006 ]
 289 : [      5.29574e-006 ]
 290 : [      5.24296e-006 ]
 291 : [      5.37078e-006 ]
 292 : [      5.0829e-006  ]
 293 : [      5.39264e-006 ]
 294 : [      5.04999e-006 ]
 295 : [      5.21478e-006 ]
 296 : [      5.31557e-006 ]
 297 : [      5.25805e-006 ]
 298 : [      4.80951e-006 ]
 299 : [      5.22148e-006 ]
 300 : [      5.17907e-006 ]
 301 : [      5.00135e-006 ]
 302 : [      4.88585e-006 ]
 303 : [      5.1347e-006  ]
 304 : [      5.19587e-006 ]
 305 : [      4.94938e-006 ]
 306 : [      5.28459e-006 ]
 307 : [      5.45238e-006 ]
 308 : [      4.98799e-006 ]
 309 : [      4.91987e-006 ]
 310 : [      5.3466e-006  ]
 311 : [      5.23593e-006 ]
 312 : [      5.26653e-006 ]
 313 : [      5.33436e-006 ]
 314 : [      5.08845e-006 ]
 315 : [      5.29726e-006 ]
 316 : [      5.0352e-006  ]
 317 : [      5.19574e-006 ]
 318 : [      5.60846e-006 ]
 319 : [      5.38548e-006 ]
 320 : [      5.37542e-006 ]
 321 : [      5.24252e-006 ]
 322 : [      5.1985e-006  ]
 323 : [      5.14611e-006 ]
 324 : [      5.36921e-006 ]
 325 : [      5.30083e-006 ]
 326 : [      5.22474e-006 ]
 327 : [      5.40355e-006 ]
 328 : [      4.98313e-006 ]
 329 : [      4.81583e-006 ]
 330 : [      4.80496e-006 ]
 331 : [      5.0931e-006  ]
 332 : [      5.33518e-006 ]
 333 : [      4.97196e-006 ]
 334 : [      5.3475e-006  ]
 335 : [      4.99387e-006 ]
 336 : [      4.87168e-006 ]
 337 : [      5.03947e-006 ]
 338 : [      5.15042e-006 ]
 339 : [      5.27425e-006 ]
 340 : [      5.14538e-006 ]
 341 : [      4.9049e-006  ]
 342 : [      5.22551e-006 ]
 343 : [      5.02645e-006 ]
 344 : [      5.27349e-006 ]
 345 : [      5.35191e-006 ]
 346 : [      5.3833e-006  ]
 347 : [      5.12254e-006 ]
 348 : [      5.18959e-006 ]
 349 : [      4.95086e-006 ]
 350 : [      5.23094e-006 ]
 351 : [      5.2217e-006  ]
 352 : [      4.99256e-006 ]
 353 : [      5.29834e-006 ]
 354 : [      5.29728e-006 ]
 355 : [      4.96572e-006 ]
 356 : [      5.32449e-006 ]
 357 : [      5.42955e-006 ]
 358 : [      4.96263e-006 ]
 359 : [      4.94726e-006 ]
 360 : [      5.25153e-006 ]
 361 : [      5.4486e-006  ]
 362 : [      5.36378e-006 ]
 363 : [      5.28432e-006 ]
 364 : [      5.28643e-006 ]
 365 : [      4.90924e-006 ]
 366 : [      5.06257e-006 ]
 367 : [      5.20388e-006 ]
 368 : [      5.30695e-006 ]
 369 : [      5.08002e-006 ]
 370 : [      5.0604e-006  ]
 371 : [      4.9878e-006  ]
 372 : [      5.02996e-006 ]
 373 : [      4.93405e-006 ]
 374 : [      5.52171e-006 ]
 375 : [      4.96376e-006 ]
 376 : [      4.86108e-006 ]
 377 : [      5.02367e-006 ]
 378 : [      5.3934e-006  ]
 379 : [      5.52414e-006 ]
 380 : [      4.81317e-006 ]
 381 : [      4.98118e-006 ]
 382 : [      5.06269e-006 ]
 383 : [      5.32946e-006 ]
 384 : [      5.0231e-006  ]
 385 : [      4.69427e-006 ]
 386 : [      5.19395e-006 ]
 387 : [      5.38422e-006 ]
 388 : [      5.44539e-006 ]
 389 : [      5.41302e-006 ]
 390 : [      5.31761e-006 ]
 391 : [      5.15032e-006 ]
 392 : [      5.53189e-006 ]
 393 : [      5.18438e-006 ]
 394 : [      5.4215e-006  ]
 395 : [      5.52884e-006 ]
 396 : [      5.18197e-006 ]
 397 : [      5.14654e-006 ]
 398 : [      5.12772e-006 ]
 399 : [      4.64572e-006 ]
 400 : [      5.01542e-006 ]
 401 : [      5.51036e-006 ]
 402 : [      5.15638e-006 ]
 403 : [      5.07791e-006 ]
 404 : [      5.26653e-006 ]
 405 : [      5.01709e-006 ]
 406 : [      5.2478e-006  ]
 407 : [      5.26995e-006 ]
 408 : [      4.91024e-006 ]
 409 : [      5.34968e-006 ]
 410 : [      5.13601e-006 ]
 411 : [      4.92171e-006 ]
 412 : [      5.0624e-006  ]
 413 : [      5.55255e-006 ]
 414 : [      5.40197e-006 ]
 415 : [      5.31018e-006 ]
 416 : [      5.28787e-006 ]
 417 : [      4.97939e-006 ]
 418 : [      4.98166e-006 ]
 419 : [      5.0572e-006  ]
 420 : [      5.08333e-006 ]
 421 : [      5.30419e-006 ]
 422 : [      5.45118e-006 ]
 423 : [      5.03687e-006 ]
 424 : [      4.98613e-006 ]
 425 : [      4.97413e-006 ]
 426 : [      4.6792e-006  ]
 427 : [      4.78244e-006 ]
 428 : [      4.96732e-006 ]
 429 : [      4.95747e-006 ]
 430 : [      5.48076e-006 ]
 431 : [      5.13412e-006 ]
 432 : [      5.22345e-006 ]
 433 : [      5.68587e-006 ]
 434 : [      5.17173e-006 ]
 435 : [      5.38232e-006 ]
 436 : [      5.17428e-006 ]
 437 : [      5.25691e-006 ]
 438 : [      5.06353e-006 ]
 439 : [      5.04974e-006 ]
 440 : [      4.97394e-006 ]
 441 : [      5.3656e-006  ]
 442 : [      4.78277e-006 ]
 443 : [      5.13732e-006 ]
 444 : [      4.83063e-006 ]
 445 : [      5.1331e-006  ]
 446 : [      5.0779e-006  ]
 447 : [      5.17804e-006 ]
 448 : [      4.96606e-006 ]
 449 : [      5.2722e-006  ]
 450 : [      5.34782e-006 ]
 451 : [      4.8451e-006  ]
 452 : [      5.57901e-006 ]
 453 : [      5.21724e-006 ]
 454 : [      4.84292e-006 ]
 455 : [      4.989e-006   ]
 456 : [      5.27413e-006 ]
 457 : [      5.41424e-006 ]
 458 : [      5.04957e-006 ]
 459 : [      5.36403e-006 ]
 460 : [      4.88579e-006 ]
 461 : [      5.34095e-006 ]
 462 : [      5.34266e-006 ]
 463 : [      5.38806e-006 ]
 464 : [      5.47509e-006 ]
 465 : [      4.99901e-006 ]
 466 : [      5.29766e-006 ]
 467 : [      5.02042e-006 ]
 468 : [      5.17398e-006 ]
 469 : [      4.98288e-006 ]
 470 : [      5.00133e-006 ]
 471 : [      5.02156e-006 ]
 472 : [      5.27895e-006 ]
 473 : [      5.39082e-006 ]
 474 : [      5.42753e-006 ]
 475 : [      5.39314e-006 ]
 476 : [      4.98749e-006 ]
 477 : [      5.05628e-006 ]
 478 : [      5.37308e-006 ]
 479 : [      5.12286e-006 ]
 480 : [      5.2161e-006  ]
 481 : [      5.2929e-006  ]
 482 : [      4.99223e-006 ]
 483 : [      4.95303e-006 ]
 484 : [      5.52667e-006 ]
 485 : [      5.34761e-006 ]
 486 : [      5.2004e-006  ]
 487 : [      5.16818e-006 ]
 488 : [      5.28386e-006 ]
 489 : [      5.3172e-006  ]
 490 : [      5.39847e-006 ]
 491 : [      5.24677e-006 ]
 492 : [      5.12317e-006 ]
 493 : [      5.18275e-006 ]
 494 : [      5.00064e-006 ]
 495 : [      5.21408e-006 ]
 496 : [      4.9599e-006  ]
 497 : [      5.29517e-006 ]
 498 : [      5.22676e-006 ]
 499 : [      5.27081e-006 ]
 500 : [      5.40705e-006 ]
 501 : [      4.95172e-006 ]
 502 : [      5.74561e-006 ]
 503 : [      5.09273e-006 ]
 504 : [      5.50835e-006 ]
 505 : [      5.35333e-006 ]
 506 : [      5.29969e-006 ]
 507 : [      5.1619e-006  ]
 508 : [      5.3415e-006  ]
 509 : [      5.24867e-006 ]
 510 : [      5.31237e-006 ]
 511 : [      5.32607e-006 ]
 512 : [      5.02815e-006 ]
 513 : [      5.32278e-006 ]
 514 : [      5.15001e-006 ]
 515 : [      5.39524e-006 ]
 516 : [      5.43392e-006 ]
 517 : [      5.52495e-006 ]
 518 : [      5.23132e-006 ]
 519 : [      5.26671e-006 ]
 520 : [      5.08955e-006 ]
 521 : [      4.972e-006   ]
 522 : [      4.89456e-006 ]
 523 : [      4.84661e-006 ]
 524 : [      5.21538e-006 ]
 525 : [      5.33352e-006 ]
 526 : [      5.03034e-006 ]
 527 : [      4.99981e-006 ]
 528 : [      4.85731e-006 ]
 529 : [      5.31944e-006 ]
 530 : [      5.06595e-006 ]
 531 : [      5.2782e-006  ]
 532 : [      5.00825e-006 ]
 533 : [      5.06446e-006 ]
 534 : [      5.0677e-006  ]
 535 : [      5.02379e-006 ]
 536 : [      5.36419e-006 ]
 537 : [      5.1709e-006  ]
 538 : [      4.83247e-006 ]
 539 : [      5.27434e-006 ]
 540 : [      5.0133e-006  ]
 541 : [      5.42223e-006 ]
 542 : [      5.22095e-006 ]
 543 : [      5.42436e-006 ]
 544 : [      4.98793e-006 ]
 545 : [      4.97034e-006 ]
 546 : [      4.90911e-006 ]
 547 : [      4.95063e-006 ]
 548 : [      4.86316e-006 ]
 549 : [      5.38485e-006 ]
 550 : [      5.29102e-006 ]
 551 : [      5.31215e-006 ]
 552 : [      5.47968e-006 ]
 553 : [      5.01116e-006 ]
 554 : [      5.22251e-006 ]
 555 : [      4.98504e-006 ]
 556 : [      5.28794e-006 ]
 557 : [      5.38755e-006 ]
 558 : [      5.05234e-006 ]
 559 : [      5.29022e-006 ]
 560 : [      5.19527e-006 ]
 561 : [      5.0445e-006  ]
 562 : [      5.51181e-006 ]
 563 : [      5.34947e-006 ]
 564 : [      5.21013e-006 ]
 565 : [      5.51139e-006 ]
 566 : [      4.9978e-006  ]
 567 : [      5.33022e-006 ]
 568 : [      5.39677e-006 ]
 569 : [      5.47773e-006 ]
 570 : [      5.1928e-006  ]
 571 : [      5.21893e-006 ]
 572 : [      5.21535e-006 ]
 573 : [      5.21525e-006 ]
 574 : [      5.12964e-006 ]
 575 : [      5.29843e-006 ]
 576 : [      5.27197e-006 ]
 577 : [      5.23519e-006 ]
 578 : [      5.49663e-006 ]
 579 : [      5.06626e-006 ]
 580 : [      5.03207e-006 ]
 581 : [      5.08467e-006 ]
 582 : [      5.28047e-006 ]
 583 : [      5.16444e-006 ]
 584 : [      5.06589e-006 ]
 585 : [      5.38565e-006 ]
 586 : [      5.09306e-006 ]
 587 : [      5.3534e-006  ]
 588 : [      5.04997e-006 ]
 589 : [      5.39004e-006 ]
 590 : [      4.96702e-006 ]
 591 : [      4.79941e-006 ]
 592 : [      5.11363e-006 ]
 593 : [      4.87853e-006 ]
 594 : [      5.033e-006   ]
 595 : [      5.26397e-006 ]
 596 : [      4.98513e-006 ]
 597 : [      4.96015e-006 ]
 598 : [      5.23852e-006 ]
 599 : [      5.20558e-006 ]
 600 : [      4.88899e-006 ]
 601 : [      5.36558e-006 ]
 602 : [      5.06964e-006 ]
 603 : [      4.81448e-006 ]
 604 : [      5.45153e-006 ]
 605 : [      5.06176e-006 ]
 606 : [      4.98592e-006 ]
 607 : [      5.10869e-006 ]
 608 : [      5.31415e-006 ]
 609 : [      5.42593e-006 ]
 610 : [      4.90421e-006 ]
 611 : [      4.60993e-006 ]
 612 : [      5.24962e-006 ]
 613 : [      5.31628e-006 ]
 614 : [      5.36051e-006 ]
 615 : [      5.01804e-006 ]
 616 : [      5.01404e-006 ]
 617 : [      5.3417e-006  ]
 618 : [      5.436e-006   ]
 619 : [      5.01426e-006 ]
 620 : [      4.91267e-006 ]
 621 : [      5.04744e-006 ]
 622 : [      5.31726e-006 ]
 623 : [      5.21965e-006 ]
 624 : [      5.22269e-006 ]
 625 : [      5.45169e-006 ]
 626 : [      4.90628e-006 ]
 627 : [      5.11825e-006 ]
 628 : [      5.37058e-006 ]
 629 : [      4.90992e-006 ]
 630 : [      5.09422e-006 ]
 631 : [      5.3617e-006  ]
 632 : [      5.23675e-006 ]
 633 : [      5.09608e-006 ]
 634 : [      5.1519e-006  ]
 635 : [      5.26621e-006 ]
 636 : [      5.3362e-006  ]
 637 : [      5.20003e-006 ]
 638 : [      5.09151e-006 ]
 639 : [      5.12329e-006 ]
 640 : [      5.03072e-006 ]
 641 : [      5.27225e-006 ]
 642 : [      5.31519e-006 ]
 643 : [      5.28117e-006 ]
 644 : [      5.27588e-006 ]
 645 : [      4.96267e-006 ]
 646 : [      4.98424e-006 ]
 647 : [      5.46793e-006 ]
 648 : [      5.02193e-006 ]
 649 : [      5.37778e-006 ]
 650 : [      5.29191e-006 ]
 651 : [      4.84839e-006 ]
 652 : [      5.15065e-006 ]
 653 : [      5.17836e-006 ]
 654 : [      5.36272e-006 ]
 655 : [      4.97929e-006 ]
 656 : [      5.4962e-006  ]
 657 : [      5.30556e-006 ]
 658 : [      5.38616e-006 ]
 659 : [      5.2436e-006  ]
 660 : [      5.11444e-006 ]
 661 : [      5.36613e-006 ]
 662 : [      5.45487e-006 ]
 663 : [      4.96953e-006 ]
 664 : [      5.05637e-006 ]
 665 : [      5.36684e-006 ]
 666 : [      5.07737e-006 ]
 667 : [      4.9513e-006  ]
 668 : [      5.32789e-006 ]
 669 : [      5.38457e-006 ]
 670 : [      4.95062e-006 ]
 671 : [      5.28357e-006 ]
 672 : [      5.31798e-006 ]
 673 : [      5.40271e-006 ]
 674 : [      5.2466e-006  ]
 675 : [      5.37896e-006 ]
 676 : [      5.47334e-006 ]
 677 : [      5.53126e-006 ]
 678 : [      5.20888e-006 ]
 679 : [      5.22468e-006 ]
 680 : [      5.40461e-006 ]
 681 : [      5.48399e-006 ]
 682 : [      5.34777e-006 ]
 683 : [      5.06016e-006 ]
 684 : [      5.32765e-006 ]
 685 : [      5.26263e-006 ]
 686 : [      5.37792e-006 ]
 687 : [      5.06526e-006 ]
 688 : [      5.59402e-006 ]
 689 : [      4.81378e-006 ]
 690 : [      5.58198e-006 ]
 691 : [      5.3265e-006  ]
 692 : [      4.93529e-006 ]
 693 : [      5.40174e-006 ]
 694 : [      5.11184e-006 ]
 695 : [      5.39289e-006 ]
 696 : [      5.32169e-006 ]
 697 : [      5.17283e-006 ]
 698 : [      5.0031e-006  ]
 699 : [      4.99264e-006 ]
 700 : [      5.11929e-006 ]
 701 : [      5.09416e-006 ]
 702 : [      5.37735e-006 ]
 703 : [      5.33172e-006 ]
 704 : [      5.17013e-006 ]
 705 : [      5.41786e-006 ]
 706 : [      5.12951e-006 ]
 707 : [      5.23985e-006 ]
 708 : [      5.36958e-006 ]
 709 : [      5.26307e-006 ]
 710 : [      4.99852e-006 ]
 711 : [      5.21264e-006 ]
 712 : [      5.17283e-006 ]
 713 : [      4.98646e-006 ]
 714 : [      5.44162e-006 ]
 715 : [      5.04905e-006 ]
 716 : [      5.03126e-006 ]
 717 : [      5.41684e-006 ]
 718 : [      5.31209e-006 ]
 719 : [      5.25899e-006 ]
 720 : [      5.19569e-006 ]
 721 : [      5.40168e-006 ]
 722 : [      5.04456e-006 ]
 723 : [      5.23909e-006 ]
 724 : [      5.34546e-006 ]
 725 : [      5.15923e-006 ]
 726 : [      5.22042e-006 ]
 727 : [      5.38287e-006 ]
 728 : [      5.02626e-006 ]
 729 : [      5.43499e-006 ]
 730 : [      5.21166e-006 ]
 731 : [      5.42577e-006 ]
 732 : [      5.16889e-006 ]
 733 : [      5.36323e-006 ]
 734 : [      5.23535e-006 ]
 735 : [      5.38517e-006 ]
 736 : [      4.98358e-006 ]
 737 : [      5.04665e-006 ]
 738 : [      4.96669e-006 ]
 739 : [      5.08142e-006 ]
 740 : [      5.31423e-006 ]
 741 : [      5.26757e-006 ]
 742 : [      5.14548e-006 ]
 743 : [      5.33738e-006 ]
 744 : [      5.26746e-006 ]
 745 : [      5.19115e-006 ]
 746 : [      5.06139e-006 ]
 747 : [      5.01517e-006 ]
 748 : [      5.39496e-006 ]
 749 : [      5.05865e-006 ]
 750 : [      5.18836e-006 ]
 751 : [      5.14438e-006 ]
 752 : [      5.14171e-006 ]
 753 : [      5.39891e-006 ]
 754 : [      5.3311e-006  ]
 755 : [      5.50022e-006 ]
 756 : [      5.4917e-006  ]
 757 : [      5.34456e-006 ]
 758 : [      4.9989e-006  ]
 759 : [      4.97249e-006 ]
 760 : [      5.02674e-006 ]
 761 : [      4.96853e-006 ]
 762 : [      5.45592e-006 ]
 763 : [      5.34092e-006 ]
 764 : [      4.95905e-006 ]
 765 : [      5.32142e-006 ]
 766 : [      5.29167e-006 ]
 767 : [      5.27215e-006 ]
 768 : [      5.23631e-006 ]
 769 : [      4.80711e-006 ]
 770 : [      4.93848e-006 ]
 771 : [      5.376e-006   ]
 772 : [      5.27403e-006 ]
 773 : [      5.01915e-006 ]
 774 : [      5.4146e-006  ]
 775 : [      4.95684e-006 ]
 776 : [      4.98107e-006 ]
 777 : [      5.33578e-006 ]
 778 : [      5.25279e-006 ]
 779 : [      4.99758e-006 ]
 780 : [      5.41034e-006 ]
 781 : [      5.38313e-006 ]
 782 : [      5.45462e-006 ]
 783 : [      5.24831e-006 ]
 784 : [      4.86862e-006 ]
 785 : [      4.98389e-006 ]
 786 : [      4.98665e-006 ]
 787 : [      5.41271e-006 ]
 788 : [      5.38666e-006 ]
 789 : [      5.03972e-006 ]
 790 : [      5.05792e-006 ]
 791 : [      5.14013e-006 ]
 792 : [      4.94271e-006 ]
 793 : [      5.56515e-006 ]
 794 : [      5.39422e-006 ]
 795 : [      5.33404e-006 ]
 796 : [      5.02659e-006 ]
 797 : [      5.27327e-006 ]
 798 : [      5.07684e-006 ]
 799 : [      5.2845e-006  ]
 800 : [      5.51416e-006 ]
 801 : [      5.34773e-006 ]
 802 : [      5.04416e-006 ]
 803 : [      5.22645e-006 ]
 804 : [      4.82645e-006 ]
 805 : [      5.20412e-006 ]
 806 : [      4.96127e-006 ]
 807 : [      5.3737e-006  ]
 808 : [      4.86848e-006 ]
 809 : [      5.1303e-006  ]
 810 : [      5.34712e-006 ]
 811 : [      5.05019e-006 ]
 812 : [      5.00226e-006 ]
 813 : [      4.90621e-006 ]
 814 : [      5.03427e-006 ]
 815 : [      5.24534e-006 ]
 816 : [      4.95903e-006 ]
 817 : [      5.03968e-006 ]
 818 : [      5.17315e-006 ]
 819 : [      5.24226e-006 ]
 820 : [      5.15113e-006 ]
 821 : [      5.18574e-006 ]
 822 : [      4.95349e-006 ]
 823 : [      5.37485e-006 ]
 824 : [      5.04771e-006 ]
 825 : [      5.24302e-006 ]
 826 : [      5.1672e-006  ]
 827 : [      5.24219e-006 ]
 828 : [      5.06629e-006 ]
 829 : [      5.22841e-006 ]
 830 : [      4.84514e-006 ]
 831 : [      5.12162e-006 ]
 832 : [      4.85836e-006 ]
 833 : [      5.48368e-006 ]
 834 : [      5.05065e-006 ]
 835 : [      5.15659e-006 ]
 836 : [      5.52169e-006 ]
 837 : [      4.97775e-006 ]
 838 : [      5.47098e-006 ]
 839 : [      4.9813e-006  ]
 840 : [      4.78291e-006 ]
 841 : [      5.38395e-006 ]
 842 : [      5.16967e-006 ]
 843 : [      5.27017e-006 ]
 844 : [      5.35336e-006 ]
 845 : [      5.43088e-006 ]
 846 : [      5.40508e-006 ]
 847 : [      5.27837e-006 ]
 848 : [      5.18477e-006 ]
 849 : [      5.25818e-006 ]
 850 : [      5.06729e-006 ]
 851 : [      5.02895e-006 ]
 852 : [      4.94042e-006 ]
 853 : [      5.38861e-006 ]
 854 : [      5.40735e-006 ]
 855 : [      5.15065e-006 ]
 856 : [      4.94567e-006 ]
 857 : [      5.53506e-006 ]
 858 : [      5.17805e-006 ]
 859 : [      5.10749e-006 ]
 860 : [      5.61016e-006 ]
 861 : [      5.08285e-006 ]
 862 : [      5.37459e-006 ]
 863 : [      5.42739e-006 ]
 864 : [      5.3128e-006  ]
 865 : [      4.95074e-006 ]
 866 : [      5.18418e-006 ]
 867 : [      5.20387e-006 ]
 868 : [      5.04699e-006 ]
 869 : [      5.06119e-006 ]
 870 : [      5.52832e-006 ]
 871 : [      5.01147e-006 ]
 872 : [      5.08052e-006 ]
 873 : [      4.961e-006   ]
 874 : [      5.23419e-006 ]
 875 : [      5.21278e-006 ]
 876 : [      5.16108e-006 ]
 877 : [      5.27428e-006 ]
 878 : [      5.33846e-006 ]
 879 : [      5.03979e-006 ]
 880 : [      4.95874e-006 ]
 881 : [      5.27772e-006 ]
 882 : [      5.26334e-006 ]
 883 : [      4.92544e-006 ]
 884 : [      5.21021e-006 ]
 885 : [      5.3203e-006  ]
 886 : [      5.08397e-006 ]
 887 : [      5.20613e-006 ]
 888 : [      5.41228e-006 ]
 889 : [      5.3766e-006  ]
 890 : [      5.3171e-006  ]
 891 : [      5.01853e-006 ]
 892 : [      4.96241e-006 ]
 893 : [      5.00403e-006 ]
 894 : [      5.43127e-006 ]
 895 : [      5.00071e-006 ]
 896 : [      4.95564e-006 ]
 897 : [      4.8415e-006  ]
 898 : [      5.0978e-006  ]
 899 : [      5.05189e-006 ]
 900 : [      5.08878e-006 ]
 901 : [      5.26406e-006 ]
 902 : [      4.9665e-006  ]
 903 : [      5.34895e-006 ]
 904 : [      5.22719e-006 ]
 905 : [      5.27386e-006 ]
 906 : [      4.94518e-006 ]
 907 : [      5.31346e-006 ]
 908 : [      5.0094e-006  ]
 909 : [      5.2144e-006  ]
 910 : [      5.1076e-006  ]
 911 : [      4.99443e-006 ]
 912 : [      4.99822e-006 ]
 913 : [      5.15229e-006 ]
 914 : [      5.33042e-006 ]
 915 : [      4.95174e-006 ]
 916 : [      5.37756e-006 ]
 917 : [      5.3801e-006  ]
 918 : [      4.76941e-006 ]
 919 : [      5.03876e-006 ]
 920 : [      5.05183e-006 ]
 921 : [      4.91056e-006 ]
 922 : [      5.3206e-006  ]
 923 : [      4.97666e-006 ]
 924 : [      5.04045e-006 ]
 925 : [      5.19088e-006 ]
 926 : [      5.0985e-006  ]
 927 : [      5.36825e-006 ]
 928 : [      5.35825e-006 ]
 929 : [      5.31645e-006 ]
 930 : [      5.09955e-006 ]
 931 : [      5.1661e-006  ]
 932 : [      5.52993e-006 ]
 933 : [      5.25306e-006 ]
 934 : [      5.12817e-006 ]
 935 : [      4.94445e-006 ]
 936 : [      5.25236e-006 ]
 937 : [      5.07058e-006 ]
 938 : [      5.23708e-006 ]
 939 : [      5.14803e-006 ]
 940 : [      5.49489e-006 ]
 941 : [      5.23204e-006 ]
 942 : [      5.3215e-006  ]
 943 : [      5.43225e-006 ]
 944 : [      5.06768e-006 ]
 945 : [      5.40058e-006 ]
 946 : [      5.02457e-006 ]
 947 : [      5.29595e-006 ]
 948 : [      5.39182e-006 ]
 949 : [      5.2589e-006  ]
 950 : [      5.17679e-006 ]
 951 : [      5.18272e-006 ]
 952 : [      5.0977e-006  ]
 953 : [      4.80882e-006 ]
 954 : [      4.9532e-006  ]
 955 : [      5.16907e-006 ]
 956 : [      5.02322e-006 ]
 957 : [      5.36473e-006 ]
 958 : [      5.36871e-006 ]
 959 : [      4.91237e-006 ]
 960 : [      5.20285e-006 ]
 961 : [      4.74638e-006 ]
 962 : [      5.35527e-006 ]
 963 : [      4.97956e-006 ]
 964 : [      5.01978e-006 ]
 965 : [      5.49636e-006 ]
 966 : [      4.93868e-006 ]
 967 : [      5.38505e-006 ]
 968 : [      4.85754e-006 ]
 969 : [      5.15022e-006 ]
 970 : [      5.07806e-006 ]
 971 : [      5.46672e-006 ]
 972 : [      5.03671e-006 ]
 973 : [      5.02823e-006 ]
 974 : [      5.25033e-006 ]
 975 : [      5.1363e-006  ]
 976 : [      5.00824e-006 ]
 977 : [      5.06806e-006 ]
 978 : [      5.23347e-006 ]
 979 : [      5.31752e-006 ]
 980 : [      4.97029e-006 ]
 981 : [      5.0133e-006  ]
 982 : [      5.34906e-006 ]
 983 : [      4.98719e-006 ]
 984 : [      5.39369e-006 ]
 985 : [      5.44266e-006 ]
 986 : [      5.25484e-006 ]
 987 : [      5.36563e-006 ]
 988 : [      4.71634e-006 ]
 989 : [      5.33599e-006 ]
 990 : [      5.05662e-006 ]
 991 : [      5.27226e-006 ]
 992 : [      5.06417e-006 ]
 993 : [      5.06747e-006 ]
 994 : [      5.37577e-006 ]
 995 : [      5.60561e-006 ]
 996 : [      5.043e-006   ]
 997 : [      5.27871e-006 ]
 998 : [      5.28142e-006 ]
 999 : [      5.04749e-006 ]
1000 : [      5.12347e-006 ]
1001 : [      5.19344e-006 ]
1002 : [      5.00451e-006 ]
1003 : [      4.81025e-006 ]
1004 : [      4.77842e-006 ]
1005 : [      4.87492e-006 ]
1006 : [      4.91613e-006 ]
1007 : [      5.27565e-006 ]
1008 : [      5.31343e-006 ]
1009 : [      4.96374e-006 ]
1010 : [      5.10422e-006 ]
1011 : [      5.43498e-006 ]
1012 : [      4.99923e-006 ]
1013 : [      5.37158e-006 ]
1014 : [      5.31007e-006 ]
1015 : [      5.31984e-006 ]
1016 : [      5.1602e-006  ]
1017 : [      5.28807e-006 ]
1018 : [      4.99972e-006 ]
1019 : [      5.01082e-006 ]
1020 : [      5.47859e-006 ]
1021 : [      5.42877e-006 ]
1022 : [      5.17712e-006 ]
1023 : [      5.4897e-006  ]
1024 : [      5.04225e-006 ]
1025 : [      5.16709e-006 ]
1026 : [      5.03019e-006 ]
1027 : [      5.39274e-006 ]
1028 : [      5.44703e-006 ]
1029 : [      5.15103e-006 ]
1030 : [      5.2786e-006  ]
1031 : [      4.96204e-006 ]
1032 : [      5.33538e-006 ]
1033 : [      5.2145e-006  ]
1034 : [      5.27358e-006 ]
1035 : [      5.05122e-006 ]
1036 : [      5.02845e-006 ]
1037 : [      5.43932e-006 ]
1038 : [      5.31697e-006 ]
1039 : [      4.86394e-006 ]
1040 : [      5.26969e-006 ]
1041 : [      5.39906e-006 ]
1042 : [      5.30021e-006 ]
1043 : [      5.25438e-006 ]
1044 : [      5.04338e-006 ]
1045 : [      5.31145e-006 ]
1046 : [      5.16403e-006 ]
1047 : [      5.10463e-006 ]
1048 : [      5.36046e-006 ]
1049 : [      5.45254e-006 ]
1050 : [      4.96294e-006 ]
1051 : [      4.93811e-006 ]
1052 : [      4.99708e-006 ]
1053 : [      4.80109e-006 ]
1054 : [      5.26427e-006 ]
1055 : [      5.03381e-006 ]
1056 : [      5.32598e-006 ]
1057 : [      5.19738e-006 ]
1058 : [      5.34471e-006 ]
1059 : [      5.41929e-006 ]
1060 : [      4.90722e-006 ]
1061 : [      5.05393e-006 ]
1062 : [      5.29204e-006 ]
1063 : [      5.02587e-006 ]
1064 : [      5.47422e-006 ]
1065 : [      4.96123e-006 ]
1066 : [      5.18778e-006 ]
1067 : [      5.08125e-006 ]
1068 : [      5.17981e-006 ]
1069 : [      5.0025e-006  ]
1070 : [      5.38461e-006 ]
1071 : [      5.10566e-006 ]
1072 : [      5.22251e-006 ]
1073 : [      5.00472e-006 ]
1074 : [      5.15677e-006 ]
1075 : [      5.36558e-006 ]
1076 : [      5.36838e-006 ]
1077 : [      4.96816e-006 ]
1078 : [      5.45653e-006 ]
1079 : [      5.40762e-006 ]
1080 : [      5.13061e-006 ]
1081 : [      5.02872e-006 ]
1082 : [      4.83554e-006 ]
1083 : [      4.90185e-006 ]
1084 : [      5.24401e-006 ]
1085 : [      5.31893e-006 ]
1086 : [      5.42378e-006 ]
1087 : [      4.92512e-006 ]
1088 : [      5.3656e-006  ]
1089 : [      5.47874e-006 ]
1090 : [      5.28187e-006 ]
1091 : [      4.99934e-006 ]
1092 : [      5.32028e-006 ]
1093 : [      5.07666e-006 ]
1094 : [      5.23511e-006 ]
1095 : [      5.25311e-006 ]
1096 : [      4.73595e-006 ]
1097 : [      5.36173e-006 ]
1098 : [      4.94777e-006 ]
1099 : [      5.11059e-006 ]
1100 : [      4.9766e-006  ]
1101 : [      5.01149e-006 ]
1102 : [      5.36118e-006 ]
1103 : [      5.41223e-006 ]
1104 : [      4.85609e-006 ]
1105 : [      5.13116e-006 ]
1106 : [      5.1522e-006  ]
1107 : [      5.15596e-006 ]
1108 : [      4.88798e-006 ]
1109 : [      5.32471e-006 ]
1110 : [      5.45458e-006 ]
1111 : [      5.34171e-006 ]
1112 : [      5.13758e-006 ]
1113 : [      5.42925e-006 ]
1114 : [      5.28401e-006 ]
1115 : [      5.35885e-006 ]
1116 : [      4.99597e-006 ]
1117 : [      5.00127e-006 ]
1118 : [      5.4389e-006  ]
1119 : [      5.58186e-006 ]
1120 : [      5.61986e-006 ]
1121 : [      5.10717e-006 ]
1122 : [      4.88303e-006 ]
1123 : [      5.21684e-006 ]
1124 : [      4.99171e-006 ]
1125 : [      5.33172e-006 ]
1126 : [      5.1286e-006  ]
1127 : [      5.17309e-006 ]
1128 : [      5.20033e-006 ]
1129 : [      5.13419e-006 ]
1130 : [      5.15818e-006 ]
1131 : [      5.08192e-006 ]
1132 : [      5.17105e-006 ]
1133 : [      5.35834e-006 ]
1134 : [      5.07546e-006 ]
1135 : [      5.00133e-006 ]
1136 : [      5.05462e-006 ]
1137 : [      5.47167e-006 ]
1138 : [      4.96552e-006 ]
1139 : [      4.9316e-006  ]
1140 : [      5.51382e-006 ]
1141 : [      5.37873e-006 ]
1142 : [      5.39375e-006 ]
1143 : [      5.38906e-006 ]
1144 : [      5.14136e-006 ]
1145 : [      5.02238e-006 ]
1146 : [      4.99326e-006 ]
1147 : [      5.25475e-006 ]
1148 : [      5.22568e-006 ]
1149 : [      5.18763e-006 ]
1150 : [      5.39323e-006 ]
1151 : [      5.08997e-006 ]
1152 : [      5.43698e-006 ]
1153 : [      5.21193e-006 ]
1154 : [      5.05779e-006 ]
1155 : [      5.38648e-006 ]
1156 : [      5.26603e-006 ]
1157 : [      5.2953e-006  ]
1158 : [      5.54719e-006 ]
1159 : [      4.9919e-006  ]
1160 : [      5.20583e-006 ]
1161 : [      5.50751e-006 ]
1162 : [      5.31322e-006 ]
1163 : [      5.18343e-006 ]
1164 : [      5.2915e-006  ]
1165 : [      4.9657e-006  ]
1166 : [      5.2299e-006  ]
1167 : [      5.23166e-006 ]
1168 : [      5.30034e-006 ]
1169 : [      5.32036e-006 ]
1170 : [      5.30368e-006 ]
1171 : [      5.11367e-006 ]
1172 : [      5.07976e-006 ]
1173 : [      5.04739e-006 ]
1174 : [      4.96634e-006 ]
1175 : [      4.96289e-006 ]
1176 : [      5.0677e-006  ]
1177 : [      4.96839e-006 ]
1178 : [      5.42632e-006 ]
1179 : [      5.008e-006   ]
1180 : [      5.41132e-006 ]
1181 : [      4.7464e-006  ]
1182 : [      5.47069e-006 ]
1183 : [      5.35176e-006 ]
1184 : [      5.38931e-006 ]
1185 : [      4.8955e-006  ]
1186 : [      4.97343e-006 ]
1187 : [      5.34288e-006 ]
1188 : [      4.94482e-006 ]
1189 : [      5.05117e-006 ]
1190 : [      5.36168e-006 ]
1191 : [      5.43065e-006 ]
1192 : [      4.96881e-006 ]
1193 : [      4.95561e-006 ]
1194 : [      5.12234e-006 ]
1195 : [      5.41061e-006 ]
1196 : [      5.31279e-006 ]
1197 : [      4.88814e-006 ]
1198 : [      5.36524e-006 ]
1199 : [      5.0778e-006  ]
1200 : [      5.23799e-006 ]
1201 : [      4.97015e-006 ]
1202 : [      5.17727e-006 ]
1203 : [      5.23656e-006 ]
1204 : [      5.15371e-006 ]
1205 : [      5.10126e-006 ]
1206 : [      5.31296e-006 ]
1207 : [      5.10278e-006 ]
1208 : [      5.0739e-006  ]
1209 : [      5.50053e-006 ]
1210 : [      5.64509e-006 ]
1211 : [      5.27441e-006 ]
1212 : [      5.24417e-006 ]
1213 : [      5.05815e-006 ]
1214 : [      5.22191e-006 ]
1215 : [      5.38079e-006 ]
1216 : [      4.77899e-006 ]
1217 : [      5.12605e-006 ]
1218 : [      5.23115e-006 ]
1219 : [      5.35875e-006 ]
1220 : [      4.9335e-006  ]
1221 : [      5.0173e-006  ]
1222 : [      5.43195e-006 ]
1223 : [      5.33897e-006 ]
1224 : [      5.30362e-006 ]
1225 : [      5.26945e-006 ]
1226 : [      5.32194e-006 ]
1227 : [      4.95105e-006 ]
1228 : [      5.39798e-006 ]
1229 : [      5.12763e-006 ]
1230 : [      5.09777e-006 ]
1231 : [      5.28748e-006 ]
1232 : [      5.30618e-006 ]
1233 : [      4.87014e-006 ]
1234 : [      5.35552e-006 ]
1235 : [      4.91709e-006 ]
1236 : [      5.0165e-006  ]
1237 : [      5.11685e-006 ]
1238 : [      5.22112e-006 ]
1239 : [      5.08913e-006 ]
1240 : [      5.39344e-006 ]
1241 : [      5.08952e-006 ]
1242 : [      5.34327e-006 ]
1243 : [      4.91664e-006 ]
1244 : [      5.11584e-006 ]
1245 : [      5.04442e-006 ]
1246 : [      5.02746e-006 ]
1247 : [      5.32923e-006 ]
1248 : [      5.29329e-006 ]
1249 : [      5.39724e-006 ]
1250 : [      5.04509e-006 ]
1251 : [      5.31172e-006 ]
1252 : [      4.71016e-006 ]
1253 : [      5.11795e-006 ]
1254 : [      4.9429e-006  ]
1255 : [      5.28728e-006 ]
1256 : [      5.23192e-006 ]
1257 : [      4.77633e-006 ]
1258 : [      5.24929e-006 ]
1259 : [      5.36742e-006 ]
1260 : [      5.17906e-006 ]
1261 : [      5.05851e-006 ]
1262 : [      5.35199e-006 ]
1263 : [      5.10365e-006 ]
1264 : [      5.4833e-006  ]
1265 : [      5.04526e-006 ]
1266 : [      5.39059e-006 ]
1267 : [      4.95771e-006 ]
1268 : [      4.83344e-006 ]
1269 : [      4.9452e-006  ]
1270 : [      5.18504e-006 ]
1271 : [      5.06845e-006 ]
1272 : [      5.24244e-006 ]
1273 : [      5.36291e-006 ]
1274 : [      4.97135e-006 ]
1275 : [      5.17149e-006 ]
1276 : [      4.95017e-006 ]
1277 : [      5.07331e-006 ]
1278 : [      5.38062e-006 ]
1279 : [      5.0747e-006  ]
1280 : [      5.09718e-006 ]
1281 : [      5.09744e-006 ]
1282 : [      5.17743e-006 ]
1283 : [      5.10419e-006 ]
1284 : [      4.96836e-006 ]
1285 : [      5.15454e-006 ]
1286 : [      5.18569e-006 ]
1287 : [      5.30328e-006 ]
1288 : [      5.10973e-006 ]
1289 : [      5.26735e-006 ]
1290 : [      5.0275e-006  ]
1291 : [      5.37494e-006 ]
1292 : [      5.31894e-006 ]
1293 : [      5.00224e-006 ]
1294 : [      4.79003e-006 ]
1295 : [      5.39026e-006 ]
1296 : [      4.9425e-006  ]
1297 : [      4.97508e-006 ]
1298 : [      5.16343e-006 ]
1299 : [      5.44126e-006 ]
1300 : [      5.48693e-006 ]
1301 : [      5.09197e-006 ]
1302 : [      5.06267e-006 ]
1303 : [      5.13932e-006 ]
1304 : [      5.08426e-006 ]
1305 : [      4.98275e-006 ]
1306 : [      5.10585e-006 ]
1307 : [      5.40652e-006 ]
1308 : [      5.21505e-006 ]
1309 : [      5.21498e-006 ]
1310 : [      4.96805e-006 ]
1311 : [      5.01749e-006 ]
1312 : [      5.07209e-006 ]
1313 : [      5.13694e-006 ]
1314 : [      5.19231e-006 ]
1315 : [      5.09954e-006 ]
1316 : [      4.97312e-006 ]
1317 : [      5.33771e-006 ]
1318 : [      5.27494e-006 ]
1319 : [      5.34756e-006 ]
1320 : [      4.89615e-006 ]
1321 : [      4.96098e-006 ]
1322 : [      4.99142e-006 ]
1323 : [      5.4568e-006  ]
1324 : [      5.65389e-006 ]
1325 : [      4.82637e-006 ]
1326 : [      5.61932e-006 ]
1327 : [      5.11915e-006 ]
1328 : [      5.16765e-006 ]
1329 : [      5.32443e-006 ]
1330 : [      5.04946e-006 ]
1331 : [      5.34648e-006 ]
1332 : [      5.33324e-006 ]
1333 : [      5.43957e-006 ]
1334 : [      5.06223e-006 ]
1335 : [      5.12502e-006 ]
1336 : [      4.84738e-006 ]
1337 : [      4.98358e-006 ]
1338 : [      5.15344e-006 ]
1339 : [      5.34186e-006 ]
1340 : [      5.24974e-006 ]
1341 : [      5.00106e-006 ]
1342 : [      4.98414e-006 ]
1343 : [      5.39674e-006 ]
1344 : [      5.07858e-006 ]
1345 : [      4.95074e-006 ]
1346 : [      5.33741e-006 ]
1347 : [      5.14081e-006 ]
1348 : [      4.98576e-006 ]
1349 : [      5.38732e-006 ]
1350 : [      5.15527e-006 ]
1351 : [      5.03873e-006 ]
1352 : [      4.67749e-006 ]
1353 : [      5.39204e-006 ]
1354 : [      5.38773e-006 ]
1355 : [      4.9627e-006  ]
1356 : [      5.09967e-006 ]
1357 : [      4.93486e-006 ]
1358 : [      4.85548e-006 ]
1359 : [      5.31251e-006 ]
1360 : [      5.03918e-006 ]
1361 : [      5.40961e-006 ]
1362 : [      4.90852e-006 ]
1363 : [      4.92352e-006 ]
1364 : [      5.26761e-006 ]
1365 : [      5.17767e-006 ]
1366 : [      5.32465e-006 ]
1367 : [      5.19544e-006 ]
1368 : [      5.25829e-006 ]
1369 : [      5.38265e-006 ]
1370 : [      5.28664e-006 ]
1371 : [      5.28189e-006 ]
1372 : [      4.91592e-006 ]
1373 : [      4.95415e-006 ]
1374 : [      4.96294e-006 ]
1375 : [      4.96616e-006 ]
1376 : [      5.40033e-006 ]
1377 : [      5.35511e-006 ]
1378 : [      5.36965e-006 ]
1379 : [      5.31653e-006 ]
1380 : [      5.10414e-006 ]
1381 : [      5.38732e-006 ]
1382 : [      5.11011e-006 ]
1383 : [      5.32669e-006 ]
1384 : [      5.3342e-006  ]
1385 : [      5.15743e-006 ]
1386 : [      5.25366e-006 ]
1387 : [      5.13673e-006 ]
1388 : [      5.3205e-006  ]
1389 : [      5.37993e-006 ]
1390 : [      5.27689e-006 ]
1391 : [      5.39199e-006 ]
1392 : [      5.06376e-006 ]
1393 : [      4.83813e-006 ]
1394 : [      5.11204e-006 ]
1395 : [      4.98292e-006 ]
1396 : [      5.28508e-006 ]
1397 : [      5.35494e-006 ]
1398 : [      5.04237e-006 ]
1399 : [      5.11765e-006 ]
1400 : [      4.97856e-006 ]
1401 : [      5.12807e-006 ]
1402 : [      5.37802e-006 ]
1403 : [      4.83651e-006 ]
1404 : [      5.57919e-006 ]
1405 : [      5.28288e-006 ]
1406 : [      5.52689e-006 ]
1407 : [      4.86353e-006 ]
1408 : [      5.49694e-006 ]
1409 : [      5.15886e-006 ]
1410 : [      5.37535e-006 ]
1411 : [      5.53626e-006 ]
1412 : [      5.24388e-006 ]
1413 : [      5.43123e-006 ]
1414 : [      5.09415e-006 ]
1415 : [      5.20439e-006 ]
1416 : [      5.02213e-006 ]
1417 : [      5.39222e-006 ]
1418 : [      4.9698e-006  ]
1419 : [      5.02874e-006 ]
1420 : [      5.34779e-006 ]
1421 : [      5.38401e-006 ]
1422 : [      5.22605e-006 ]
1423 : [      5.33054e-006 ]
1424 : [      5.31375e-006 ]
1425 : [      5.37299e-006 ]
1426 : [      4.96999e-006 ]
1427 : [      5.01465e-006 ]
1428 : [      5.1935e-006  ]
1429 : [      5.18212e-006 ]
1430 : [      5.3485e-006  ]
1431 : [      5.03101e-006 ]
1432 : [      5.47186e-006 ]
1433 : [      5.61004e-006 ]
1434 : [      5.01832e-006 ]
1435 : [      4.99909e-006 ]
1436 : [      5.31239e-006 ]
1437 : [      5.22136e-006 ]
1438 : [      5.02343e-006 ]
1439 : [      5.0973e-006  ]
1440 : [      5.37565e-006 ]
1441 : [      5.02745e-006 ]
1442 : [      5.1016e-006  ]
1443 : [      5.09664e-006 ]
1444 : [      5.27224e-006 ]
1445 : [      5.3615e-006  ]
1446 : [      5.15139e-006 ]
1447 : [      5.25456e-006 ]
1448 : [      5.28799e-006 ]
1449 : [      5.29405e-006 ]
1450 : [      5.02402e-006 ]
1451 : [      5.19626e-006 ]
1452 : [      5.28037e-006 ]
1453 : [      5.00404e-006 ]
1454 : [      5.25346e-006 ]
1455 : [      5.02497e-006 ]
1456 : [      5.05353e-006 ]
1457 : [      4.99279e-006 ]
1458 : [      4.96472e-006 ]
1459 : [      5.45327e-006 ]
1460 : [      4.99787e-006 ]
1461 : [      5.06582e-006 ]
1462 : [      5.2205e-006  ]
1463 : [      5.46577e-006 ]
1464 : [      5.45017e-006 ]
1465 : [      5.43456e-006 ]
1466 : [      5.38213e-006 ]
1467 : [      4.98403e-006 ]
1468 : [      5.48407e-006 ]
1469 : [      5.12387e-006 ]
1470 : [      5.32221e-006 ]
1471 : [      4.96715e-006 ]
1472 : [      4.81906e-006 ]
1473 : [      5.25304e-006 ]
1474 : [      5.34982e-006 ]
1475 : [      5.30627e-006 ]
1476 : [      5.07177e-006 ]
1477 : [      5.15121e-006 ]
1478 : [      5.36542e-006 ]
1479 : [      5.06601e-006 ]
1480 : [      5.13561e-006 ]
1481 : [      5.11013e-006 ]
1482 : [      5.26323e-006 ]
1483 : [      5.20969e-006 ]
1484 : [      5.18117e-006 ]
1485 : [      4.97451e-006 ]
1486 : [      5.05167e-006 ]
1487 : [      5.10837e-006 ]
1488 : [      5.36902e-006 ]
1489 : [      5.35876e-006 ]
1490 : [      5.35788e-006 ]
1491 : [      5.41272e-006 ]
1492 : [      5.40676e-006 ]
1493 : [      5.41162e-006 ]
1494 : [      5.03611e-006 ]
1495 : [      5.03917e-006 ]
1496 : [      4.63731e-006 ]
1497 : [      5.32125e-006 ]
1498 : [      5.13427e-006 ]
1499 : [      5.36948e-006 ]
1500 : [      5.19354e-006 ]
1501 : [      5.27305e-006 ]
1502 : [      5.19323e-006 ]
1503 : [      4.98187e-006 ]
1504 : [      5.24132e-006 ]
1505 : [      5.3152e-006  ]
1506 : [      5.21787e-006 ]
1507 : [      5.01335e-006 ]
1508 : [      5.00942e-006 ]
1509 : [      5.01625e-006 ]
1510 : [      5.18171e-006 ]
1511 : [      4.97259e-006 ]
1512 : [      5.06258e-006 ]
1513 : [      4.71895e-006 ]
1514 : [      4.96791e-006 ]
1515 : [      5.43256e-006 ]
1516 : [      5.24637e-006 ]
1517 : [      5.03271e-006 ]
1518 : [      5.23693e-006 ]
1519 : [      5.42645e-006 ]
1520 : [      4.93543e-006 ]
1521 : [      5.21134e-006 ]
1522 : [      5.03701e-006 ]
1523 : [      5.40965e-006 ]
1524 : [      5.14204e-006 ]
1525 : [      4.82454e-006 ]
1526 : [      5.21159e-006 ]
1527 : [      4.95943e-006 ]
1528 : [      5.49233e-006 ]
1529 : [      5.00171e-006 ]
1530 : [      4.97481e-006 ]
1531 : [      5.22948e-006 ]
1532 : [      5.33416e-006 ]
1533 : [      5.42227e-006 ]
1534 : [      5.02578e-006 ]
1535 : [      5.31653e-006 ]
1536 : [      5.21868e-006 ]
1537 : [      5.39364e-006 ]
1538 : [      4.95797e-006 ]
1539 : [      5.38403e-006 ]
1540 : [      5.03055e-006 ]
1541 : [      5.36545e-006 ]
1542 : [      4.97062e-006 ]
1543 : [      5.38766e-006 ]
1544 : [      5.34347e-006 ]
1545 : [      5.12214e-006 ]
1546 : [      4.85965e-006 ]
1547 : [      5.30527e-006 ]
1548 : [      5.08061e-006 ]
1549 : [      5.36676e-006 ]
1550 : [      5.36151e-006 ]
1551 : [      4.98312e-006 ]
1552 : [      5.24676e-006 ]
1553 : [      5.18285e-006 ]
1554 : [      5.36289e-006 ]
1555 : [      5.1e-006     ]
1556 : [      5.2831e-006  ]
1557 : [      4.88535e-006 ]
1558 : [      5.46135e-006 ]
1559 : [      5.53407e-006 ]
1560 : [      5.02141e-006 ]
1561 : [      5.17172e-006 ]
1562 : [      5.42033e-006 ]
1563 : [      5.54808e-006 ]
1564 : [      5.34082e-006 ]
1565 : [      5.15944e-006 ]
1566 : [      4.93861e-006 ]
1567 : [      5.32141e-006 ]
1568 : [      4.97202e-006 ]
1569 : [      4.91812e-006 ]
1570 : [      5.00075e-006 ]
1571 : [      5.21974e-006 ]
1572 : [      5.15018e-006 ]
1573 : [      5.34539e-006 ]
1574 : [      5.35054e-006 ]
1575 : [      5.31206e-006 ]
1576 : [      5.07462e-006 ]
1577 : [      5.3756e-006  ]
1578 : [      5.45122e-006 ]
1579 : [      5.06989e-006 ]
1580 : [      5.36769e-006 ]
1581 : [      5.21138e-006 ]
1582 : [      5.39732e-006 ]
1583 : [      5.09161e-006 ]
1584 : [      5.35295e-006 ]
1585 : [      5.35112e-006 ]
1586 : [      4.92293e-006 ]
1587 : [      5.32408e-006 ]
1588 : [      5.52417e-006 ]
1589 : [      5.41603e-006 ]
1590 : [      4.95331e-006 ]
1591 : [      5.63313e-006 ]
1592 : [      4.96807e-006 ]
1593 : [      4.94654e-006 ]
1594 : [      5.43673e-006 ]
1595 : [      5.29922e-006 ]
1596 : [      5.05135e-006 ]
1597 : [      5.24711e-006 ]
1598 : [      5.366e-006   ]
1599 : [      5.02755e-006 ]
1600 : [      5.37949e-006 ]
1601 : [      5.38814e-006 ]
1602 : [      5.01089e-006 ]
1603 : [      4.98513e-006 ]
1604 : [      4.98304e-006 ]
1605 : [      4.82918e-006 ]
1606 : [      5.22871e-006 ]
1607 : [      5.29226e-006 ]
1608 : [      5.19336e-006 ]
1609 : [      4.93044e-006 ]
1610 : [      4.97603e-006 ]
1611 : [      4.9976e-006  ]
1612 : [      4.96878e-006 ]
1613 : [      5.10526e-006 ]
1614 : [      5.40868e-006 ]
1615 : [      5.03861e-006 ]
1616 : [      5.3248e-006  ]
1617 : [      5.35467e-006 ]
1618 : [      5.06175e-006 ]
1619 : [      4.90121e-006 ]
1620 : [      5.36844e-006 ]
1621 : [      5.36646e-006 ]
1622 : [      5.43869e-006 ]
1623 : [      5.37186e-006 ]
1624 : [      5.11971e-006 ]
1625 : [      5.12742e-006 ]
1626 : [      5.30123e-006 ]
1627 : [      5.16455e-006 ]
1628 : [      5.4785e-006  ]
1629 : [      4.86479e-006 ]
1630 : [      4.98582e-006 ]
1631 : [      5.22448e-006 ]
1632 : [      4.99097e-006 ]
1633 : [      5.27716e-006 ]
1634 : [      5.16445e-006 ]
1635 : [      5.28685e-006 ]
1636 : [      5.16123e-006 ]
1637 : [      5.11501e-006 ]
1638 : [      5.01592e-006 ]
1639 : [      5.24432e-006 ]
1640 : [      5.46746e-006 ]
1641 : [      5.00206e-006 ]
1642 : [      4.74845e-006 ]
1643 : [      5.45015e-006 ]
1644 : [      5.21921e-006 ]
1645 : [      5.40344e-006 ]
1646 : [      4.94475e-006 ]
1647 : [      5.26963e-006 ]
1648 : [      5.32331e-006 ]
1649 : [      4.95615e-006 ]
1650 : [      4.93851e-006 ]
1651 : [      5.14004e-006 ]
1652 : [      5.29468e-006 ]
1653 : [      5.00102e-006 ]
1654 : [      5.09886e-006 ]
1655 : [      5.56686e-006 ]
1656 : [      5.19895e-006 ]
1657 : [      5.15531e-006 ]
1658 : [      5.13941e-006 ]
1659 : [      5.31907e-006 ]
1660 : [      4.98793e-006 ]
1661 : [      5.07461e-006 ]
1662 : [      5.24679e-006 ]
1663 : [      5.09894e-006 ]
1664 : [      4.99982e-006 ]
1665 : [      4.90091e-006 ]
1666 : [      5.30048e-006 ]
1667 : [      5.27051e-006 ]
1668 : [      4.98708e-006 ]
1669 : [      5.40168e-006 ]
1670 : [      5.17287e-006 ]
1671 : [      5.18705e-006 ]
1672 : [      5.03103e-006 ]
1673 : [      5.3835e-006  ]
1674 : [      4.96548e-006 ]
1675 : [      5.476e-006   ]
1676 : [      5.44069e-006 ]
1677 : [      5.04394e-006 ]
1678 : [      5.23859e-006 ]
1679 : [      5.05541e-006 ]
1680 : [      5.63215e-006 ]
1681 : [      5.36193e-006 ]
1682 : [      5.13793e-006 ]
1683 : [      5.30946e-006 ]
1684 : [      5.15355e-006 ]
1685 : [      5.28271e-006 ]
1686 : [      4.98794e-006 ]
1687 : [      5.45564e-006 ]
1688 : [      5.40416e-006 ]
1689 : [      5.2194e-006  ]
1690 : [      5.29605e-006 ]
1691 : [      5.31695e-006 ]
1692 : [      5.04591e-006 ]
1693 : [      5.3973e-006  ]
1694 : [      4.99212e-006 ]
1695 : [      5.37135e-006 ]
1696 : [      5.41867e-006 ]
1697 : [      5.03196e-006 ]
1698 : [      4.96478e-006 ]
1699 : [      5.05448e-006 ]
1700 : [      5.38116e-006 ]
1701 : [      5.14796e-006 ]
1702 : [      5.29277e-006 ]
1703 : [      4.98401e-006 ]
1704 : [      4.84271e-006 ]
1705 : [      5.34631e-006 ]
1706 : [      4.94643e-006 ]
1707 : [      5.04069e-006 ]
1708 : [      5.24611e-006 ]
1709 : [      5.20273e-006 ]
1710 : [      5.07353e-006 ]
1711 : [      5.17692e-006 ]
1712 : [      5.35012e-006 ]
1713 : [      5.21052e-006 ]
1714 : [      4.9429e-006  ]
1715 : [      5.13937e-006 ]
1716 : [      5.00133e-006 ]
1717 : [      5.08345e-006 ]
1718 : [      5.54438e-006 ]
1719 : [      5.06318e-006 ]
1720 : [      5.00062e-006 ]
1721 : [      5.22953e-006 ]
1722 : [      5.35779e-006 ]
1723 : [      5.42286e-006 ]
1724 : [      4.98758e-006 ]
1725 : [      5.04219e-006 ]
1726 : [      5.18009e-006 ]
1727 : [      5.30528e-006 ]
1728 : [      5.20932e-006 ]
1729 : [      5.23462e-006 ]
1730 : [      5.29794e-006 ]
1731 : [      5.18288e-006 ]
1732 : [      5.12967e-006 ]
1733 : [      5.37032e-006 ]
1734 : [      5.34501e-006 ]
1735 : [      5.36096e-006 ]
1736 : [      4.66926e-006 ]
1737 : [      5.04029e-006 ]
1738 : [      5.24163e-006 ]
1739 : [      5.50896e-006 ]
1740 : [      5.29034e-006 ]
1741 : [      5.11612e-006 ]
1742 : [      5.02145e-006 ]
1743 : [      5.31548e-006 ]
1744 : [      5.44839e-006 ]
1745 : [      5.16669e-006 ]
1746 : [      4.90963e-006 ]
1747 : [      5.06264e-006 ]
1748 : [      4.96112e-006 ]
1749 : [      5.40375e-006 ]
1750 : [      5.03271e-006 ]
1751 : [      5.39124e-006 ]
1752 : [      5.09915e-006 ]
1753 : [      5.10454e-006 ]
1754 : [      5.08324e-006 ]
1755 : [      5.15272e-006 ]
1756 : [      5.25522e-006 ]
1757 : [      5.17081e-006 ]
1758 : [      5.35438e-006 ]
1759 : [      4.97613e-006 ]
1760 : [      4.98322e-006 ]
1761 : [      5.37415e-006 ]
1762 : [      5.22684e-006 ]
1763 : [      5.08083e-006 ]
1764 : [      4.96313e-006 ]
1765 : [      5.45453e-006 ]
1766 : [      5.35083e-006 ]
1767 : [      5.45127e-006 ]
1768 : [      5.05421e-006 ]
1769 : [      4.89826e-006 ]
1770 : [      5.3734e-006  ]
1771 : [      5.38651e-006 ]
1772 : [      5.3165e-006  ]
1773 : [      5.38341e-006 ]
1774 : [      4.82678e-006 ]
1775 : [      4.9678e-006  ]
1776 : [      5.45116e-006 ]
1777 : [      5.23409e-006 ]
1778 : [      5.19412e-006 ]
1779 : [      5.04347e-006 ]
1780 : [      4.91256e-006 ]
1781 : [      5.34334e-006 ]
1782 : [      4.97083e-006 ]
1783 : [      4.82264e-006 ]
1784 : [      5.23155e-006 ]
1785 : [      5.16628e-006 ]
1786 : [      5.3251e-006  ]
1787 : [      5.36659e-006 ]
1788 : [      5.31603e-006 ]
1789 : [      5.20202e-006 ]
1790 : [      5.1428e-006  ]
1791 : [      5.07203e-006 ]
1792 : [      5.0681e-006  ]
1793 : [      5.46059e-006 ]
1794 : [      4.97965e-006 ]
1795 : [      5.40037e-006 ]
1796 : [      5.34471e-006 ]
1797 : [      5.1699e-006  ]
1798 : [      4.88476e-006 ]
1799 : [      5.29195e-006 ]
1800 : [      5.00006e-006 ]
1801 : [      5.38965e-006 ]
1802 : [      5.32635e-006 ]
1803 : [      5.00655e-006 ]
1804 : [      5.09997e-006 ]
1805 : [      5.23842e-006 ]
1806 : [      4.97785e-006 ]
1807 : [      5.39001e-006 ]
1808 : [      5.10487e-006 ]
1809 : [      5.36552e-006 ]
1810 : [      5.43579e-006 ]
1811 : [      5.03289e-006 ]
1812 : [      5.37483e-006 ]
1813 : [      5.12391e-006 ]
1814 : [      4.95407e-006 ]
1815 : [      5.02335e-006 ]
1816 : [      5.42037e-006 ]
1817 : [      5.38327e-006 ]
1818 : [      5.32266e-006 ]
1819 : [      4.93843e-006 ]
1820 : [      5.34292e-006 ]
1821 : [      5.33418e-006 ]
1822 : [      5.1123e-006  ]
1823 : [      5.10695e-006 ]
1824 : [      5.41641e-006 ]
1825 : [      5.3248e-006  ]
1826 : [      5.25466e-006 ]
1827 : [      4.91461e-006 ]
1828 : [      5.13321e-006 ]
1829 : [      4.95947e-006 ]
1830 : [      4.90027e-006 ]
1831 : [      5.32723e-006 ]
1832 : [      5.12657e-006 ]
1833 : [      5.07005e-006 ]
1834 : [      5.34914e-006 ]
1835 : [      5.35329e-006 ]
1836 : [      5.26165e-006 ]
1837 : [      5.2121e-006  ]
1838 : [      5.15203e-006 ]
1839 : [      5.17149e-006 ]
1840 : [      5.24531e-006 ]
1841 : [      5.13399e-006 ]
1842 : [      5.39102e-006 ]
1843 : [      5.3718e-006  ]
1844 : [      5.03212e-006 ]
1845 : [      5.3038e-006  ]
1846 : [      5.12554e-006 ]
1847 : [      5.10863e-006 ]
1848 : [      5.11502e-006 ]
1849 : [      5.34129e-006 ]
1850 : [      5.03862e-006 ]
1851 : [      5.15558e-006 ]
1852 : [      5.32365e-006 ]
1853 : [      5.41422e-006 ]
1854 : [      4.90589e-006 ]
1855 : [      5.11469e-006 ]
1856 : [      4.84181e-006 ]
1857 : [      5.29423e-006 ]
1858 : [      5.16652e-006 ]
1859 : [      4.83906e-006 ]
1860 : [      5.35046e-006 ]
1861 : [      5.06447e-006 ]
1862 : [      5.43371e-006 ]
1863 : [      5.39359e-006 ]
1864 : [      5.03716e-006 ]
1865 : [      5.34467e-006 ]
1866 : [      5.04116e-006 ]
1867 : [      5.00652e-006 ]
1868 : [      5.26648e-006 ]
1869 : [      5.33737e-006 ]
1870 : [      5.30751e-006 ]
1871 : [      5.47081e-006 ]
1872 : [      5.40303e-006 ]
1873 : [      5.40975e-006 ]
1874 : [      5.05037e-006 ]
1875 : [      5.03151e-006 ]
1876 : [      4.96017e-006 ]
1877 : [      4.97276e-006 ]
1878 : [      5.40762e-006 ]
1879 : [      4.99556e-006 ]
1880 : [      5.13192e-006 ]
1881 : [      5.33602e-006 ]
1882 : [      5.34718e-006 ]
1883 : [      5.0492e-006  ]
1884 : [      5.18922e-006 ]
1885 : [      5.30437e-006 ]
1886 : [      5.1565e-006  ]
1887 : [      5.24665e-006 ]
1888 : [      5.04166e-006 ]
1889 : [      5.27282e-006 ]
1890 : [      5.3826e-006  ]
1891 : [      5.06655e-006 ]
1892 : [      5.2375e-006  ]
1893 : [      4.89631e-006 ]
1894 : [      4.9686e-006  ]
1895 : [      5.3942e-006  ]
1896 : [      5.22794e-006 ]
1897 : [      5.2848e-006  ]
1898 : [      5.11976e-006 ]
1899 : [      5.28768e-006 ]
1900 : [      5.32802e-006 ]
1901 : [      4.78716e-006 ]
1902 : [      5.37138e-006 ]
1903 : [      5.38165e-006 ]
1904 : [      4.95159e-006 ]
1905 : [      5.03351e-006 ]
1906 : [      4.90921e-006 ]
1907 : [      5.30685e-006 ]
1908 : [      5.49287e-006 ]
1909 : [      4.98671e-006 ]
1910 : [      5.35368e-006 ]
1911 : [      5.09064e-006 ]
1912 : [      5.32103e-006 ]
1913 : [      4.96042e-006 ]
1914 : [      5.00458e-006 ]
1915 : [      4.99507e-006 ]
1916 : [      4.97621e-006 ]
1917 : [      4.99611e-006 ]
1918 : [      5.03188e-006 ]
1919 : [      5.44027e-006 ]
1920 : [      5.58016e-006 ]
1921 : [      5.04073e-006 ]
1922 : [      5.04185e-006 ]
1923 : [      5.27825e-006 ]
1924 : [      5.07997e-006 ]
1925 : [      5.4456e-006  ]
1926 : [      4.95507e-006 ]
1927 : [      5.18001e-006 ]
1928 : [      4.97352e-006 ]
1929 : [      4.9365e-006  ]
1930 : [      5.08687e-006 ]
1931 : [      5.32443e-006 ]
1932 : [      5.00654e-006 ]
1933 : [      4.99095e-006 ]
1934 : [      5.32677e-006 ]
1935 : [      5.129e-006   ]
1936 : [      5.28862e-006 ]
1937 : [      5.39655e-006 ]
1938 : [      5.19296e-006 ]
1939 : [      5.2328e-006  ]
1940 : [      5.50648e-006 ]
1941 : [      5.32578e-006 ]
1942 : [      5.28774e-006 ]
1943 : [      4.97642e-006 ]
1944 : [      5.33356e-006 ]
1945 : [      5.35761e-006 ]
1946 : [      5.03899e-006 ]
1947 : [      5.27062e-006 ]
1948 : [      5.60116e-006 ]
1949 : [      5.21606e-006 ]
1950 : [      5.45872e-006 ]
1951 : [      4.9692e-006  ]
1952 : [      5.47959e-006 ]
1953 : [      5.2761e-006  ]
1954 : [      5.28642e-006 ]
1955 : [      5.40266e-006 ]
1956 : [      5.49875e-006 ]
1957 : [      5.27826e-006 ]
1958 : [      5.28143e-006 ]
1959 : [      5.14503e-006 ]
1960 : [      5.39277e-006 ]
1961 : [      5.34852e-006 ]
1962 : [      5.30817e-006 ]
1963 : [      5.3045e-006  ]
1964 : [      4.99617e-006 ]
1965 : [      5.19329e-006 ]
1966 : [      4.86751e-006 ]
1967 : [      5.10425e-006 ]
1968 : [      4.99771e-006 ]
1969 : [      5.39853e-006 ]
1970 : [      5.01448e-006 ]
1971 : [      5.25531e-006 ]
1972 : [      5.04776e-006 ]
1973 : [      5.33469e-006 ]
1974 : [      5.64146e-006 ]
1975 : [      4.99532e-006 ]
1976 : [      4.97173e-006 ]
1977 : [      5.22651e-006 ]
1978 : [      5.10393e-006 ]
1979 : [      4.98573e-006 ]
1980 : [      5.24645e-006 ]
1981 : [      4.94457e-006 ]
1982 : [      5.03628e-006 ]
1983 : [      5.256e-006   ]
1984 : [      4.73807e-006 ]
1985 : [      5.26446e-006 ]
1986 : [      5.36067e-006 ]
1987 : [      4.97539e-006 ]
1988 : [      5.03522e-006 ]
1989 : [      5.47407e-006 ]
1990 : [      5.12327e-006 ]
1991 : [      5.42743e-006 ]
1992 : [      5.32994e-006 ]
1993 : [      5.10273e-006 ]
1994 : [      5.31457e-006 ]
1995 : [      5.32907e-006 ]
1996 : [      5.33322e-006 ]
1997 : [      5.40036e-006 ]
1998 : [      5.03815e-006 ]
1999 : [      5.28482e-006 ]
2000 : [      5.09654e-006 ]
2001 : [      4.98037e-006 ]
2002 : [      5.39079e-006 ]
2003 : [      5.04844e-006 ]
2004 : [      5.39116e-006 ]
2005 : [      5.16845e-006 ]
2006 : [      5.35101e-006 ]
2007 : [      5.58967e-006 ]
2008 : [      5.36554e-006 ]
2009 : [      5.22625e-006 ]
2010 : [      5.19718e-006 ]
2011 : [      5.55933e-006 ]
2012 : [      5.21503e-006 ]
2013 : [      5.29257e-006 ]
2014 : [      4.98769e-006 ]
2015 : [      5.35618e-006 ]
2016 : [      5.09922e-006 ]
2017 : [      5.33318e-006 ]
2018 : [      5.0244e-006  ]
2019 : [      5.37555e-006 ]
2020 : [      4.8977e-006  ]
2021 : [      5.06975e-006 ]
2022 : [      5.29906e-006 ]
2023 : [      4.93414e-006 ]
2024 : [      5.35707e-006 ]
2025 : [      5.16509e-006 ]
2026 : [      5.0423e-006  ]
2027 : [      5.14514e-006 ]
2028 : [      5.24079e-006 ]
2029 : [      5.11531e-006 ]
2030 : [      5.3339e-006  ]
2031 : [      5.45387e-006 ]
2032 : [      5.04698e-006 ]
2033 : [      5.4032e-006  ]
2034 : [      4.9862e-006  ]
2035 : [      5.67862e-006 ]
2036 : [      4.98969e-006 ]
2037 : [      5.08475e-006 ]
2038 : [      5.09698e-006 ]
2039 : [      5.25646e-006 ]
2040 : [      5.20253e-006 ]
2041 : [      5.01876e-006 ]
2042 : [      5.32622e-006 ]
2043 : [      5.10996e-006 ]
2044 : [      5.21054e-006 ]
2045 : [      5.2697e-006  ]
2046 : [      5.1917e-006  ]
2047 : [      5.12361e-006 ]
2048 : [      5.32272e-006 ]
2049 : [      5.11418e-006 ]
2050 : [      5.20297e-006 ]
2051 : [      5.34471e-006 ]
2052 : [      5.50086e-006 ]
2053 : [      5.00831e-006 ]
2054 : [      5.29457e-006 ]
2055 : [      5.17236e-006 ]
2056 : [      5.29394e-006 ]
2057 : [      5.29658e-006 ]
2058 : [      5.45688e-006 ]
2059 : [      5.09453e-006 ]
2060 : [      5.29659e-006 ]
2061 : [      4.97199e-006 ]
2062 : [      4.99901e-006 ]
2063 : [      5.1039e-006  ]
2064 : [      5.56469e-006 ]
2065 : [      5.00747e-006 ]
2066 : [      5.58462e-006 ]
2067 : [      5.12746e-006 ]
2068 : [      5.36554e-006 ]
2069 : [      5.38507e-006 ]
2070 : [      5.50256e-006 ]
2071 : [      5.41309e-006 ]
2072 : [      4.97166e-006 ]
2073 : [      5.28432e-006 ]
2074 : [      5.01937e-006 ]
2075 : [      5.01977e-006 ]
2076 : [      5.3036e-006  ]
2077 : [      5.28425e-006 ]
2078 : [      5.3084e-006  ]
2079 : [      5.09569e-006 ]
2080 : [      5.22624e-006 ]
2081 : [      5.2033e-006  ]
2082 : [      5.08515e-006 ]
2083 : [      4.84581e-006 ]
2084 : [      5.0003e-006  ]
2085 : [      5.13006e-006 ]
2086 : [      5.30636e-006 ]
2087 : [      5.21507e-006 ]
2088 : [      5.15609e-006 ]
2089 : [      4.95821e-006 ]
2090 : [      4.87233e-006 ]
2091 : [      4.95149e-006 ]
2092 : [      5.12856e-006 ]
2093 : [      5.32449e-006 ]
2094 : [      5.18398e-006 ]
2095 : [      5.09103e-006 ]
2096 : [      4.86826e-006 ]
2097 : [      5.41257e-006 ]
2098 : [      5.15542e-006 ]
2099 : [      5.02582e-006 ]
2100 : [      5.33328e-006 ]
2101 : [      5.27734e-006 ]
2102 : [      5.33213e-006 ]
2103 : [      5.32911e-006 ]
2104 : [      5.37988e-006 ]
2105 : [      5.1424e-006  ]
2106 : [      5.36159e-006 ]
2107 : [      5.29762e-006 ]
2108 : [      5.30128e-006 ]
2109 : [      5.05322e-006 ]
2110 : [      5.10771e-006 ]
2111 : [      5.01846e-006 ]
2112 : [      4.98451e-006 ]
2113 : [      5.34759e-006 ]
2114 : [      5.18002e-006 ]
2115 : [      4.70429e-006 ]
2116 : [      5.32794e-006 ]
2117 : [      5.16487e-006 ]
2118 : [      5.45393e-006 ]
2119 : [      5.36321e-006 ]
2120 : [      4.8023e-006  ]
2121 : [      5.21127e-006 ]
2122 : [      5.25724e-006 ]
2123 : [      5.30967e-006 ]
2124 : [      5.36267e-006 ]
2125 : [      4.9038e-006  ]
2126 : [      5.19733e-006 ]
2127 : [      5.17997e-006 ]
2128 : [      5.2539e-006  ]
2129 : [      5.19214e-006 ]
2130 : [      5.38914e-006 ]
2131 : [      5.26886e-006 ]
2132 : [      5.47687e-006 ]
2133 : [      5.01379e-006 ]
2134 : [      5.11729e-006 ]
2135 : [      5.35612e-006 ]
2136 : [      5.07672e-006 ]
2137 : [      5.41616e-006 ]
2138 : [      5.40088e-006 ]
2139 : [      5.25655e-006 ]
2140 : [      5.27485e-006 ]
2141 : [      5.02679e-006 ]
2142 : [      5.21162e-006 ]
2143 : [      5.55651e-006 ]
2144 : [      5.31627e-006 ]
2145 : [      4.97463e-006 ]
2146 : [      4.94712e-006 ]
2147 : [      4.99146e-006 ]
2148 : [      4.84367e-006 ]
2149 : [      5.09728e-006 ]
2150 : [      5.04014e-006 ]
2151 : [      5.6195e-006  ]
2152 : [      5.20461e-006 ]
2153 : [      5.26211e-006 ]
2154 : [      5.27201e-006 ]
2155 : [      5.22287e-006 ]
2156 : [      5.3134e-006  ]
2157 : [      5.28227e-006 ]
2158 : [      5.08575e-006 ]
2159 : [      5.03062e-006 ]
2160 : [      5.40794e-006 ]
2161 : [      4.89192e-006 ]
2162 : [      5.00965e-006 ]
2163 : [      4.94316e-006 ]
2164 : [      5.11837e-006 ]
2165 : [      4.93021e-006 ]
2166 : [      5.67073e-006 ]
2167 : [      4.96253e-006 ]
2168 : [      5.32594e-006 ]
2169 : [      5.44442e-006 ]
2170 : [      5.27375e-006 ]
2171 : [      5.00483e-006 ]
2172 : [      5.27441e-006 ]
2173 : [      5.01836e-006 ]
2174 : [      5.02264e-006 ]
2175 : [      4.91025e-006 ]
2176 : [      5.54799e-006 ]
2177 : [      5.01388e-006 ]
2178 : [      4.86621e-006 ]
2179 : [      4.93661e-006 ]
2180 : [      5.30064e-006 ]
2181 : [      4.96223e-006 ]
2182 : [      5.07478e-006 ]
2183 : [      4.98564e-006 ]
2184 : [      5.35123e-006 ]
2185 : [      4.9452e-006  ]
2186 : [      5.14011e-006 ]
2187 : [      5.26309e-006 ]
2188 : [      5.27894e-006 ]
2189 : [      5.2973e-006  ]
2190 : [      5.11349e-006 ]
2191 : [      5.10455e-006 ]
2192 : [      5.32161e-006 ]
2193 : [      5.49316e-006 ]
2194 : [      4.73642e-006 ]
2195 : [      5.10043e-006 ]
2196 : [      5.03307e-006 ]
2197 : [      5.23244e-006 ]
2198 : [      4.88846e-006 ]
2199 : [      5.43579e-006 ]
2200 : [      4.97236e-006 ]
2201 : [      5.35612e-006 ]
2202 : [      4.96232e-006 ]
2203 : [      4.88035e-006 ]
2204 : [      5.26592e-006 ]
2205 : [      5.09576e-006 ]
2206 : [      4.91902e-006 ]
2207 : [      5.18844e-006 ]
2208 : [      5.39344e-006 ]
2209 : [      5.01712e-006 ]
2210 : [      5.30998e-006 ]
2211 : [      4.96427e-006 ]
2212 : [      5.26606e-006 ]
2213 : [      5.04286e-006 ]
2214 : [      5.35971e-006 ]
2215 : [      5.47759e-006 ]
2216 : [      5.48513e-006 ]
2217 : [      5.16453e-006 ]
2218 : [      5.2167e-006  ]
2219 : [      4.97856e-006 ]
2220 : [      4.98777e-006 ]
2221 : [      5.05356e-006 ]
2222 : [      5.07165e-006 ]
2223 : [      5.31683e-006 ]
2224 : [      4.94691e-006 ]
2225 : [      5.37231e-006 ]
2226 : [      4.88726e-006 ]
2227 : [      4.53778e-006 ]
2228 : [      5.37602e-006 ]
2229 : [      5.35876e-006 ]
2230 : [      5.00464e-006 ]
2231 : [      5.02669e-006 ]
2232 : [      5.24187e-006 ]
2233 : [      5.34226e-006 ]
2234 : [      5.05277e-006 ]
2235 : [      5.02904e-006 ]
2236 : [      5.03985e-006 ]
2237 : [      5.1881e-006  ]
2238 : [      5.48738e-006 ]
2239 : [      5.39718e-006 ]
2240 : [      5.12774e-006 ]
2241 : [      5.426e-006   ]
2242 : [      4.81685e-006 ]
2243 : [      5.34338e-006 ]
2244 : [      5.26051e-006 ]
2245 : [      5.05226e-006 ]
2246 : [      5.01062e-006 ]
2247 : [      5.23727e-006 ]
2248 : [      5.35775e-006 ]
2249 : [      5.07734e-006 ]
2250 : [      5.04842e-006 ]
2251 : [      5.18817e-006 ]
2252 : [      5.06354e-006 ]
2253 : [      5.35937e-006 ]
2254 : [      5.02632e-006 ]
2255 : [      4.9784e-006  ]
2256 : [      4.81369e-006 ]
2257 : [      4.98688e-006 ]
2258 : [      5.0335e-006  ]
2259 : [      5.47059e-006 ]
2260 : [      5.31916e-006 ]
2261 : [      4.89131e-006 ]
2262 : [      5.33461e-006 ]
2263 : [      4.97142e-006 ]
2264 : [      4.94851e-006 ]
2265 : [      5.00243e-006 ]
2266 : [      4.9678e-006  ]
2267 : [      5.38529e-006 ]
2268 : [      5.41808e-006 ]
2269 : [      5.34496e-006 ]
2270 : [      5.40149e-006 ]
2271 : [      5.07028e-006 ]
2272 : [      5.38019e-006 ]
2273 : [      5.16737e-006 ]
2274 : [      5.19242e-006 ]
2275 : [      5.31954e-006 ]
2276 : [      4.85259e-006 ]
2277 : [      5.05313e-006 ]
2278 : [      5.05708e-006 ]
2279 : [      5.4196e-006  ]
2280 : [      5.21764e-006 ]
2281 : [      5.50596e-006 ]
2282 : [      5.02196e-006 ]
2283 : [      5.07119e-006 ]
2284 : [      5.29864e-006 ]
2285 : [      5.14942e-006 ]
2286 : [      5.25742e-006 ]
2287 : [      5.00835e-006 ]
2288 : [      5.37229e-006 ]
2289 : [      5.25858e-006 ]
2290 : [      5.14221e-006 ]
2291 : [      5.401e-006   ]
2292 : [      4.95642e-006 ]
2293 : [      5.39657e-006 ]
2294 : [      5.19257e-006 ]
2295 : [      5.21656e-006 ]
2296 : [      5.03412e-006 ]
2297 : [      5.22841e-006 ]
2298 : [      5.43846e-006 ]
2299 : [      5.01637e-006 ]
2300 : [      5.42311e-006 ]
2301 : [      5.25867e-006 ]
2302 : [      5.08871e-006 ]
2303 : [      5.18501e-006 ]
2304 : [      5.27163e-006 ]
2305 : [      5.37167e-006 ]
2306 : [      5.20091e-006 ]
2307 : [      5.27989e-006 ]
2308 : [      5.36862e-006 ]
2309 : [      4.99149e-006 ]
2310 : [      5.29849e-006 ]
2311 : [      5.73365e-006 ]
2312 : [      4.96614e-006 ]
2313 : [      5.23054e-006 ]
2314 : [      5.23189e-006 ]
2315 : [      4.86138e-006 ]
2316 : [      4.97174e-006 ]
2317 : [      5.14234e-006 ]
2318 : [      5.17211e-006 ]
2319 : [      4.95014e-006 ]
2320 : [      5.08546e-006 ]
2321 : [      4.89199e-006 ]
2322 : [      5.24943e-006 ]
2323 : [      5.33454e-006 ]
2324 : [      5.39142e-006 ]
2325 : [      4.9926e-006  ]
2326 : [      4.94262e-006 ]
2327 : [      4.89295e-006 ]
2328 : [      4.97594e-006 ]
2329 : [      5.50462e-006 ]
2330 : [      4.97654e-006 ]
2331 : [      4.8986e-006  ]
2332 : [      5.43045e-006 ]
2333 : [      5.38227e-006 ]
2334 : [      5.49582e-006 ]
2335 : [      4.94337e-006 ]
2336 : [      5.03208e-006 ]
2337 : [      5.21325e-006 ]
2338 : [      5.15439e-006 ]
2339 : [      5.37577e-006 ]
2340 : [      4.91513e-006 ]
2341 : [      4.88825e-006 ]
2342 : [      5.26241e-006 ]
2343 : [      5.49703e-006 ]
2344 : [      5.05898e-006 ]
2345 : [      5.36957e-006 ]
2346 : [      4.98116e-006 ]
2347 : [      4.99635e-006 ]
2348 : [      5.2583e-006  ]
2349 : [      5.35832e-006 ]
2350 : [      5.09084e-006 ]
2351 : [      5.20921e-006 ]
2352 : [      4.95554e-006 ]
2353 : [      5.38045e-006 ]
2354 : [      5.32942e-006 ]
2355 : [      5.05042e-006 ]
2356 : [      5.25359e-006 ]
2357 : [      5.01006e-006 ]
2358 : [      5.40472e-006 ]
2359 : [      5.02893e-006 ]
2360 : [      5.23064e-006 ]
2361 : [      5.11897e-006 ]
2362 : [      5.29845e-006 ]
2363 : [      4.93165e-006 ]
2364 : [      5.1696e-006  ]
2365 : [      5.19877e-006 ]
2366 : [      5.34807e-006 ]
2367 : [      5.20703e-006 ]
2368 : [      5.31133e-006 ]
2369 : [      5.24267e-006 ]
2370 : [      5.17259e-006 ]
2371 : [      4.84615e-006 ]
2372 : [      5.0454e-006  ]
2373 : [      5.15262e-006 ]
2374 : [      5.18102e-006 ]
2375 : [      5.403e-006   ]
2376 : [      5.03326e-006 ]
2377 : [      5.32449e-006 ]
2378 : [      5.37773e-006 ]
2379 : [      5.39719e-006 ]
2380 : [      4.85511e-006 ]
2381 : [      5.23932e-006 ]
2382 : [      5.1285e-006  ]
2383 : [      5.1627e-006  ]
2384 : [      5.06261e-006 ]
2385 : [      5.36005e-006 ]
2386 : [      5.36303e-006 ]
2387 : [      5.26548e-006 ]
2388 : [      4.99338e-006 ]
2389 : [      5.42825e-006 ]
2390 : [      4.91022e-006 ]
2391 : [      5.13593e-006 ]
2392 : [      5.22398e-006 ]
2393 : [      5.37401e-006 ]
2394 : [      5.13525e-006 ]
2395 : [      5.19422e-006 ]
2396 : [      4.66586e-006 ]
2397 : [      5.39817e-006 ]
2398 : [      5.03886e-006 ]
2399 : [      5.38408e-006 ]
2400 : [      5.22372e-006 ]
2401 : [      5.15912e-006 ]
2402 : [      5.40054e-006 ]
2403 : [      5.5299e-006  ]
2404 : [      5.00959e-006 ]
2405 : [      5.12427e-006 ]
2406 : [      5.20147e-006 ]
2407 : [      5.10744e-006 ]
2408 : [      4.97806e-006 ]
2409 : [      5.36473e-006 ]
2410 : [      5.31445e-006 ]
2411 : [      4.88767e-006 ]
2412 : [      5.25083e-006 ]
2413 : [      5.42326e-006 ]
2414 : [      5.2389e-006  ]
2415 : [      5.34408e-006 ]
2416 : [      5.08755e-006 ]
2417 : [      4.75411e-006 ]
2418 : [      4.85388e-006 ]
2419 : [      5.03009e-006 ]
2420 : [      5.14349e-006 ]
2421 : [      5.55298e-006 ]
2422 : [      5.30308e-006 ]
2423 : [      5.18392e-006 ]
2424 : [      5.13582e-006 ]
2425 : [      4.86594e-006 ]
2426 : [      5.06248e-006 ]
2427 : [      5.06541e-006 ]
2428 : [      5.40964e-006 ]
2429 : [      5.1092e-006  ]
2430 : [      5.36098e-006 ]
2431 : [      5.04784e-006 ]
2432 : [      5.05865e-006 ]
2433 : [      5.3911e-006  ]
2434 : [      4.9749e-006  ]
2435 : [      5.30404e-006 ]
2436 : [      5.00347e-006 ]
2437 : [      5.49016e-006 ]
2438 : [      5.09801e-006 ]
2439 : [      5.37033e-006 ]
2440 : [      5.27676e-006 ]
2441 : [      5.1177e-006  ]
2442 : [      4.86133e-006 ]
2443 : [      5.15015e-006 ]
2444 : [      5.36001e-006 ]
2445 : [      4.97291e-006 ]
2446 : [      4.99166e-006 ]
2447 : [      5.61874e-006 ]
2448 : [      5.17537e-006 ]
2449 : [      5.18491e-006 ]
2450 : [      5.45337e-006 ]
2451 : [      4.93749e-006 ]
2452 : [      5.30475e-006 ]
2453 : [      5.33207e-006 ]
2454 : [      5.37234e-006 ]
2455 : [      4.91169e-006 ]
2456 : [      5.18283e-006 ]
2457 : [      5.3728e-006  ]
2458 : [      5.32757e-006 ]
2459 : [      5.25016e-006 ]
2460 : [      5.09381e-006 ]
2461 : [      5.37381e-006 ]
2462 : [      5.53957e-006 ]
2463 : [      5.06389e-006 ]
2464 : [      5.22902e-006 ]
2465 : [      4.98771e-006 ]
2466 : [      5.03685e-006 ]
2467 : [      5.17101e-006 ]
2468 : [      5.19206e-006 ]
2469 : [      5.27604e-006 ]
2470 : [      5.39652e-006 ]
2471 : [      5.13739e-006 ]
2472 : [      5.12624e-006 ]
2473 : [      5.07541e-006 ]
2474 : [      5.40926e-006 ]
2475 : [      5.21028e-006 ]
2476 : [      5.27959e-006 ]
2477 : [      5.09997e-006 ]
2478 : [      5.09546e-006 ]
2479 : [      5.33928e-006 ]
2480 : [      5.51323e-006 ]
2481 : [      5.34702e-006 ]
2482 : [      5.41774e-006 ]
2483 : [      5.2069e-006  ]
2484 : [      5.63733e-006 ]
2485 : [      5.01165e-006 ]
2486 : [      5.24775e-006 ]
2487 : [      5.3771e-006  ]
2488 : [      5.38487e-006 ]
2489 : [      5.19823e-006 ]
2490 : [      5.11884e-006 ]
2491 : [      5.39062e-006 ]
2492 : [      5.40922e-006 ]
2493 : [      5.39435e-006 ]
2494 : [      5.00269e-006 ]
2495 : [      5.5457e-006  ]
2496 : [      4.91854e-006 ]
2497 : [      5.18999e-006 ]
2498 : [      5.42435e-006 ]
2499 : [      5.34171e-006 ]
2500 : [      4.91974e-006 ]
2501 : [      5.0805e-006  ]
2502 : [      5.47692e-006 ]
2503 : [      5.40599e-006 ]
2504 : [      5.11849e-006 ]
2505 : [      4.96813e-006 ]
2506 : [      5.35872e-006 ]
2507 : [      5.29556e-006 ]
2508 : [      5.08043e-006 ]
2509 : [      5.40978e-006 ]
2510 : [      5.28331e-006 ]
2511 : [      5.18204e-006 ]
2512 : [      5.38168e-006 ]
2513 : [      5.39323e-006 ]
2514 : [      5.37236e-006 ]
2515 : [      5.34204e-006 ]
2516 : [      5.3154e-006  ]
2517 : [      4.96435e-006 ]
2518 : [      5.47696e-006 ]
2519 : [      5.18433e-006 ]
2520 : [      4.99848e-006 ]
2521 : [      5.41389e-006 ]
2522 : [      4.99211e-006 ]
2523 : [      5.18298e-006 ]
2524 : [      4.96836e-006 ]
2525 : [      5.0832e-006  ]
2526 : [      5.2096e-006  ]
2527 : [      5.04041e-006 ]
2528 : [      5.15223e-006 ]
2529 : [      4.79869e-006 ]
2530 : [      5.36214e-006 ]
2531 : [      4.97197e-006 ]
2532 : [      5.05698e-006 ]
2533 : [      5.21892e-006 ]
2534 : [      5.38224e-006 ]
2535 : [      5.36816e-006 ]
2536 : [      5.32923e-006 ]
2537 : [      5.00691e-006 ]
2538 : [      5.24606e-006 ]
2539 : [      5.15871e-006 ]
2540 : [      4.97992e-006 ]
2541 : [      5.09032e-006 ]
2542 : [      5.29556e-006 ]
2543 : [      5.22633e-006 ]
2544 : [      5.06361e-006 ]
2545 : [      5.09108e-006 ]
2546 : [      5.17134e-006 ]
2547 : [      5.39325e-006 ]
2548 : [      4.98912e-006 ]
2549 : [      5.04943e-006 ]
2550 : [      5.11836e-006 ]
2551 : [      4.95691e-006 ]
2552 : [      5.31144e-006 ]
2553 : [      5.22118e-006 ]
2554 : [      5.1363e-006  ]
2555 : [      5.28739e-006 ]
2556 : [      5.39178e-006 ]
2557 : [      5.22518e-006 ]
2558 : [      5.29826e-006 ]
2559 : [      5.33871e-006 ]
2560 : [      5.6322e-006  ]
2561 : [      5.21475e-006 ]
2562 : [      5.13733e-006 ]
2563 : [      5.38297e-006 ]
2564 : [      5.06061e-006 ]
2565 : [      5.20844e-006 ]
2566 : [      5.1436e-006  ]
2567 : [      5.47343e-006 ]
2568 : [      5.52334e-006 ]
2569 : [      5.12878e-006 ]
2570 : [      4.9944e-006  ]
2571 : [      4.91583e-006 ]
2572 : [      5.32248e-006 ]
2573 : [      5.10248e-006 ]
2574 : [      5.54541e-006 ]
2575 : [      5.16998e-006 ]
2576 : [      5.33523e-006 ]
2577 : [      5.34659e-006 ]
2578 : [      5.3291e-006  ]
2579 : [      4.95916e-006 ]
2580 : [      4.89451e-006 ]
2581 : [      5.18636e-006 ]
2582 : [      5.2859e-006  ]
2583 : [      5.35789e-006 ]
2584 : [      5.14381e-006 ]
2585 : [      5.29669e-006 ]
2586 : [      4.9942e-006  ]
2587 : [      4.96667e-006 ]
2588 : [      5.15891e-006 ]
2589 : [      4.85759e-006 ]
2590 : [      5.08018e-006 ]
2591 : [      5.24425e-006 ]
2592 : [      5.12747e-006 ]
2593 : [      5.05287e-006 ]
2594 : [      5.16584e-006 ]
2595 : [      5.28302e-006 ]
2596 : [      4.95315e-006 ]
2597 : [      5.03785e-006 ]
2598 : [      5.06275e-006 ]
2599 : [      5.24267e-006 ]
2600 : [      5.17502e-006 ]
2601 : [      5.07016e-006 ]
2602 : [      5.18287e-006 ]
2603 : [      5.2507e-006  ]
2604 : [      4.95785e-006 ]
2605 : [      5.072e-006   ]
2606 : [      5.39843e-006 ]
2607 : [      5.26512e-006 ]
2608 : [      5.03048e-006 ]
2609 : [      5.34423e-006 ]
2610 : [      5.41784e-006 ]
2611 : [      5.28975e-006 ]
2612 : [      5.08329e-006 ]
2613 : [      5.35936e-006 ]
2614 : [      5.00841e-006 ]
2615 : [      4.87915e-006 ]
2616 : [      4.92695e-006 ]
2617 : [      5.11144e-006 ]
2618 : [      5.54944e-006 ]
2619 : [      4.99294e-006 ]
2620 : [      5.08648e-006 ]
2621 : [      5.30587e-006 ]
2622 : [      4.84588e-006 ]
2623 : [      5.39946e-006 ]
2624 : [      5.23259e-006 ]
2625 : [      5.12698e-006 ]
2626 : [      5.03388e-006 ]
2627 : [      4.96275e-006 ]
2628 : [      4.939e-006   ]
2629 : [      5.31079e-006 ]
2630 : [      5.35464e-006 ]
2631 : [      4.90919e-006 ]
2632 : [      5.36128e-006 ]
2633 : [      4.92627e-006 ]
2634 : [      5.39867e-006 ]
2635 : [      5.14107e-006 ]
2636 : [      5.222e-006   ]
2637 : [      4.99721e-006 ]
2638 : [      5.06493e-006 ]
2639 : [      5.24071e-006 ]
2640 : [      5.04359e-006 ]
2641 : [      4.98155e-006 ]
2642 : [      4.98049e-006 ]
2643 : [      5.37678e-006 ]
2644 : [      5.00175e-006 ]
2645 : [      4.92608e-006 ]
2646 : [      5.07734e-006 ]
2647 : [      4.71859e-006 ]
2648 : [      5.27375e-006 ]
2649 : [      5.15102e-006 ]
2650 : [      5.36575e-006 ]
2651 : [      5.13072e-006 ]
2652 : [      5.41462e-006 ]
2653 : [      4.96068e-006 ]
2654 : [      5.39652e-006 ]
2655 : [      5.14762e-006 ]
2656 : [      5.22734e-006 ]
2657 : [      5.06886e-006 ]
2658 : [      5.32969e-006 ]
2659 : [      5.22352e-006 ]
2660 : [      5.38318e-006 ]
2661 : [      5.26838e-006 ]
2662 : [      5.38253e-006 ]
2663 : [      4.96781e-006 ]
2664 : [      5.37589e-006 ]
2665 : [      5.18482e-006 ]
2666 : [      5.43303e-006 ]
2667 : [      5.19728e-006 ]
2668 : [      5.15826e-006 ]
2669 : [      5.42286e-006 ]
2670 : [      5.28225e-006 ]
2671 : [      4.92893e-006 ]
2672 : [      5.35361e-006 ]
2673 : [      5.45297e-006 ]
2674 : [      4.91772e-006 ]
2675 : [      5.40852e-006 ]
2676 : [      4.8884e-006  ]
2677 : [      5.08507e-006 ]
2678 : [      5.42791e-006 ]
2679 : [      5.00869e-006 ]
2680 : [      5.33015e-006 ]
2681 : [      5.58989e-006 ]
2682 : [      5.30809e-006 ]
2683 : [      5.33979e-006 ]
2684 : [      5.06772e-006 ]
2685 : [      5.25407e-006 ]
2686 : [      5.41609e-006 ]
2687 : [      5.47919e-006 ]
2688 : [      5.22185e-006 ]
2689 : [      4.9643e-006  ]
2690 : [      5.30967e-006 ]
2691 : [      4.89829e-006 ]
2692 : [      5.2103e-006  ]
2693 : [      5.08997e-006 ]
2694 : [      5.42981e-006 ]
2695 : [      5.40001e-006 ]
2696 : [      5.42681e-006 ]
2697 : [      5.28113e-006 ]
2698 : [      4.9516e-006  ]
2699 : [      4.97843e-006 ]
2700 : [      5.29604e-006 ]
2701 : [      5.32133e-006 ]
2702 : [      5.18166e-006 ]
2703 : [      5.26833e-006 ]
2704 : [      5.23535e-006 ]
2705 : [      5.35667e-006 ]
2706 : [      5.41227e-006 ]
2707 : [      5.40831e-006 ]
2708 : [      5.09884e-006 ]
2709 : [      5.07109e-006 ]
2710 : [      5.27444e-006 ]
2711 : [      5.33621e-006 ]
2712 : [      4.94038e-006 ]
2713 : [      5.05942e-006 ]
2714 : [      5.08975e-006 ]
2715 : [      5.30356e-006 ]
2716 : [      5.28111e-006 ]
2717 : [      4.96673e-006 ]
2718 : [      4.92552e-006 ]
2719 : [      5.47727e-006 ]
2720 : [      5.39893e-006 ]
2721 : [      5.22764e-006 ]
2722 : [      5.32272e-006 ]
2723 : [      5.08045e-006 ]
2724 : [      5.41503e-006 ]
2725 : [      5.365e-006   ]
2726 : [      5.13099e-006 ]
2727 : [      5.2738e-006  ]
2728 : [      5.08378e-006 ]
2729 : [      5.42093e-006 ]
2730 : [      4.98923e-006 ]
2731 : [      5.47911e-006 ]
2732 : [      5.31733e-006 ]
2733 : [      5.45956e-006 ]
2734 : [      5.31755e-006 ]
2735 : [      5.32555e-006 ]
2736 : [      5.11253e-006 ]
2737 : [      5.26295e-006 ]
2738 : [      5.35703e-006 ]
2739 : [      5.39602e-006 ]
2740 : [      5.20335e-006 ]
2741 : [      4.97005e-006 ]
2742 : [      5.12934e-006 ]
2743 : [      5.29125e-006 ]
2744 : [      5.13436e-006 ]
2745 : [      5.34692e-006 ]
2746 : [      5.31464e-006 ]
2747 : [      5.22881e-006 ]
2748 : [      4.98743e-006 ]
2749 : [      4.93681e-006 ]
2750 : [      5.32278e-006 ]
2751 : [      5.5082e-006  ]
2752 : [      5.65521e-006 ]
2753 : [      5.21544e-006 ]
2754 : [      5.07563e-006 ]
2755 : [      4.99648e-006 ]
2756 : [      4.93206e-006 ]
2757 : [      4.95663e-006 ]
2758 : [      5.38699e-006 ]
2759 : [      5.06262e-006 ]
2760 : [      4.95777e-006 ]
2761 : [      4.97951e-006 ]
2762 : [      5.01486e-006 ]
2763 : [      5.23298e-006 ]
2764 : [      4.99266e-006 ]
2765 : [      5.07711e-006 ]
2766 : [      5.01571e-006 ]
2767 : [      5.1823e-006  ]
2768 : [      5.13549e-006 ]
2769 : [      5.00888e-006 ]
2770 : [      4.92345e-006 ]
2771 : [      4.97177e-006 ]
2772 : [      5.38031e-006 ]
2773 : [      5.25354e-006 ]
2774 : [      5.464e-006   ]
2775 : [      5.24912e-006 ]
2776 : [      5.21493e-006 ]
2777 : [      5.37409e-006 ]
2778 : [      5.35595e-006 ]
2779 : [      5.27294e-006 ]
2780 : [      4.88144e-006 ]
2781 : [      5.41335e-006 ]
2782 : [      4.98248e-006 ]
2783 : [      5.29191e-006 ]
2784 : [      5.21676e-006 ]
2785 : [      4.98193e-006 ]
2786 : [      5.20892e-006 ]
2787 : [      4.99537e-006 ]
2788 : [      5.04064e-006 ]
2789 : [      5.26403e-006 ]
2790 : [      5.35852e-006 ]
2791 : [      4.94187e-006 ]
2792 : [      5.18171e-006 ]
2793 : [      4.91812e-006 ]
2794 : [      4.98324e-006 ]
2795 : [      5.27382e-006 ]
2796 : [      4.96017e-006 ]
2797 : [      5.35415e-006 ]
2798 : [      4.95062e-006 ]
2799 : [      4.96923e-006 ]
2800 : [      4.95816e-006 ]
2801 : [      4.71065e-006 ]
2802 : [      5.39488e-006 ]
2803 : [      5.16616e-006 ]
2804 : [      5.13243e-006 ]
2805 : [      5.40887e-006 ]
2806 : [      5.29507e-006 ]
2807 : [      4.89284e-006 ]
2808 : [      5.13887e-006 ]
2809 : [      5.3758e-006  ]
2810 : [      5.22266e-006 ]
2811 : [      5.48157e-006 ]
2812 : [      5.19727e-006 ]
2813 : [      5.31839e-006 ]
2814 : [      5.60965e-006 ]
2815 : [      4.88384e-006 ]
2816 : [      4.79401e-006 ]
2817 : [      5.33178e-006 ]
2818 : [      5.35585e-006 ]
2819 : [      5.0092e-006  ]
2820 : [      5.2499e-006  ]
2821 : [      5.30286e-006 ]
2822 : [      5.02275e-006 ]
2823 : [      5.0325e-006  ]
2824 : [      5.25804e-006 ]
2825 : [      5.13448e-006 ]
2826 : [      5.10575e-006 ]
2827 : [      5.40725e-006 ]
2828 : [      5.48174e-006 ]
2829 : [      5.46227e-006 ]
2830 : [      5.36673e-006 ]
2831 : [      5.32691e-006 ]
2832 : [      5.51921e-006 ]
2833 : [      5.41039e-006 ]
2834 : [      5.28515e-006 ]
2835 : [      4.64778e-006 ]
2836 : [      5.2289e-006  ]
2837 : [      5.31748e-006 ]
2838 : [      5.06968e-006 ]
2839 : [      5.05354e-006 ]
2840 : [      5.34796e-006 ]
2841 : [      5.63425e-006 ]
2842 : [      5.1154e-006  ]
2843 : [      4.90127e-006 ]
2844 : [      5.34122e-006 ]
2845 : [      4.94774e-006 ]
2846 : [      5.28507e-006 ]
2847 : [      5.05851e-006 ]
2848 : [      5.15574e-006 ]
2849 : [      4.97125e-006 ]
2850 : [      5.09803e-006 ]
2851 : [      4.98348e-006 ]
2852 : [      5.31086e-006 ]
2853 : [      5.01214e-006 ]
2854 : [      5.05989e-006 ]
2855 : [      5.34746e-006 ]
2856 : [      5.18703e-006 ]
2857 : [      4.9725e-006  ]
2858 : [      5.12551e-006 ]
2859 : [      5.48195e-006 ]
2860 : [      5.50907e-006 ]
2861 : [      5.10378e-006 ]
2862 : [      5.11476e-006 ]
2863 : [      5.03312e-006 ]
2864 : [      5.29419e-006 ]
2865 : [      5.43698e-006 ]
2866 : [      5.34527e-006 ]
2867 : [      4.93518e-006 ]
2868 : [      5.17013e-006 ]
2869 : [      5.02223e-006 ]
2870 : [      5.03596e-006 ]
2871 : [      5.25789e-006 ]
2872 : [      5.06987e-006 ]
2873 : [      4.95063e-006 ]
2874 : [      5.04283e-006 ]
2875 : [      5.00634e-006 ]
2876 : [      4.86734e-006 ]
2877 : [      5.04607e-006 ]
2878 : [      5.02633e-006 ]
2879 : [      5.34642e-006 ]
2880 : [      5.13536e-006 ]
2881 : [      4.96284e-006 ]
2882 : [      5.39334e-006 ]
2883 : [      5.01257e-006 ]
2884 : [      5.02823e-006 ]
2885 : [      5.1768e-006  ]
2886 : [      5.21747e-006 ]
2887 : [      5.08201e-006 ]
2888 : [      5.33885e-006 ]
2889 : [      5.33014e-006 ]
2890 : [      5.27667e-006 ]
2891 : [      5.22781e-006 ]
2892 : [      5.19803e-006 ]
2893 : [      5.41548e-006 ]
2894 : [      5.06439e-006 ]
2895 : [      5.08463e-006 ]
2896 : [      5.36572e-006 ]
2897 : [      5.50965e-006 ]
2898 : [      4.96456e-006 ]
2899 : [      5.30102e-006 ]
2900 : [      5.38361e-006 ]
2901 : [      5.29075e-006 ]
2902 : [      5.36047e-006 ]
2903 : [      5.09375e-006 ]
2904 : [      5.30644e-006 ]
2905 : [      5.14571e-006 ]
2906 : [      5.03058e-006 ]
2907 : [      5.06239e-006 ]
2908 : [      4.96094e-006 ]
2909 : [      4.96213e-006 ]
2910 : [      5.03522e-006 ]
2911 : [      5.22391e-006 ]
2912 : [      5.05841e-006 ]
2913 : [      5.14023e-006 ]
2914 : [      5.38143e-006 ]
2915 : [      4.90034e-006 ]
2916 : [      5.05234e-006 ]
2917 : [      5.03734e-006 ]
2918 : [      5.07886e-006 ]
2919 : [      5.28723e-006 ]
2920 : [      5.27624e-006 ]
2921 : [      5.2162e-006  ]
2922 : [      5.29104e-006 ]
2923 : [      5.35942e-006 ]
2924 : [      4.8679e-006  ]
2925 : [      5.38871e-006 ]
2926 : [      5.28157e-006 ]
2927 : [      5.00797e-006 ]
2928 : [      5.38652e-006 ]
2929 : [      5.25621e-006 ]
2930 : [      4.98798e-006 ]
2931 : [      5.187e-006   ]
2932 : [      5.04348e-006 ]
2933 : [      5.06287e-006 ]
2934 : [      5.04767e-006 ]
2935 : [      5.36703e-006 ]
2936 : [      5.0095e-006  ]
2937 : [      5.36604e-006 ]
2938 : [      5.0957e-006  ]
2939 : [      5.23863e-006 ]
2940 : [      4.89882e-006 ]
2941 : [      4.99005e-006 ]
2942 : [      4.9706e-006  ]
2943 : [      5.33901e-006 ]
2944 : [      4.92271e-006 ]
2945 : [      4.90315e-006 ]
2946 : [      5.25098e-006 ]
2947 : [      5.34276e-006 ]
2948 : [      5.22204e-006 ]
2949 : [      5.14438e-006 ]
2950 : [      5.03809e-006 ]
2951 : [      5.27189e-006 ]
2952 : [      5.02908e-006 ]
2953 : [      5.04687e-006 ]
2954 : [      5.07429e-006 ]
2955 : [      5.20204e-006 ]
2956 : [      5.38838e-006 ]
2957 : [      5.35761e-006 ]
2958 : [      5.13961e-006 ]
2959 : [      5.33808e-006 ]
2960 : [      5.3782e-006  ]
2961 : [      4.95812e-006 ]
2962 : [      4.92122e-006 ]
2963 : [      5.52707e-006 ]
2964 : [      5.1344e-006  ]
2965 : [      5.20872e-006 ]
2966 : [      5.23881e-006 ]
2967 : [      5.22245e-006 ]
2968 : [      4.99247e-006 ]
2969 : [      5.28461e-006 ]
2970 : [      4.97423e-006 ]
2971 : [      5.36601e-006 ]
2972 : [      5.47251e-006 ]
2973 : [      5.08619e-006 ]
2974 : [      5.07923e-006 ]
2975 : [      5.50275e-006 ]
2976 : [      5.3648e-006  ]
2977 : [      5.37955e-006 ]
2978 : [      4.99842e-006 ]
2979 : [      5.34595e-006 ]
2980 : [      5.26258e-006 ]
2981 : [      5.38206e-006 ]
2982 : [      5.00232e-006 ]
2983 : [      4.9753e-006  ]
2984 : [      5.01987e-006 ]
2985 : [      5.24304e-006 ]
2986 : [      5.46631e-006 ]
2987 : [      5.30394e-006 ]
2988 : [      5.29938e-006 ]
2989 : [      5.35555e-006 ]
2990 : [      5.48292e-006 ]
2991 : [      5.08472e-006 ]
2992 : [      5.25241e-006 ]
2993 : [      5.4004e-006  ]
2994 : [      5.38915e-006 ]
2995 : [      5.38013e-006 ]
2996 : [      5.015e-006   ]
2997 : [      5.34762e-006 ]
2998 : [      5.2599e-006  ]
2999 : [      5.3561e-006  ]
3000 : [      4.99928e-006 ]
3001 : [      5.28022e-006 ]
3002 : [      4.96993e-006 ]
3003 : [      5.3603e-006  ]
3004 : [      5.16109e-006 ]
3005 : [      5.37581e-006 ]
3006 : [      4.90123e-006 ]
3007 : [      5.09582e-006 ]
3008 : [      5.42181e-006 ]
3009 : [      4.9664e-006  ]
3010 : [      5.46805e-006 ]
3011 : [      4.91254e-006 ]
3012 : [      5.45791e-006 ]
3013 : [      4.91245e-006 ]
3014 : [      5.00191e-006 ]
3015 : [      4.96793e-006 ]
3016 : [      5.22308e-006 ]
3017 : [      5.39367e-006 ]
3018 : [      5.45391e-006 ]
3019 : [      5.2064e-006  ]
3020 : [      5.02785e-006 ]
3021 : [      5.23082e-006 ]
3022 : [      4.97059e-006 ]
3023 : [      5.21878e-006 ]
3024 : [      5.40615e-006 ]
3025 : [      5.3615e-006  ]
3026 : [      5.28462e-006 ]
3027 : [      5.35023e-006 ]
3028 : [      5.17618e-006 ]
3029 : [      5.32193e-006 ]
3030 : [      4.99521e-006 ]
3031 : [      5.17561e-006 ]
3032 : [      5.23551e-006 ]
3033 : [      5.34465e-006 ]
3034 : [      5.02258e-006 ]
3035 : [      4.87765e-006 ]
3036 : [      5.18762e-006 ]
3037 : [      5.02965e-006 ]
3038 : [      5.52267e-006 ]
3039 : [      4.96528e-006 ]
3040 : [      5.05585e-006 ]
3041 : [      5.28369e-006 ]
3042 : [      5.20525e-006 ]
3043 : [      5.31042e-006 ]
3044 : [      4.94293e-006 ]
3045 : [      4.87413e-006 ]
3046 : [      5.05266e-006 ]
3047 : [      5.1346e-006  ]
3048 : [      5.23797e-006 ]
3049 : [      5.32191e-006 ]
3050 : [      5.51382e-006 ]
3051 : [      4.99648e-006 ]
3052 : [      5.11947e-006 ]
3053 : [      5.22631e-006 ]
3054 : [      4.94842e-006 ]
3055 : [      5.42302e-006 ]
3056 : [      5.00505e-006 ]
3057 : [      5.27499e-006 ]
3058 : [      4.9204e-006  ]
3059 : [      5.09349e-006 ]
3060 : [      5.27922e-006 ]
3061 : [      4.98389e-006 ]
3062 : [      5.28687e-006 ]
3063 : [      5.32646e-006 ]
3064 : [      5.46261e-006 ]
3065 : [      5.3948e-006  ]
3066 : [      4.9506e-006  ]
3067 : [      5.37043e-006 ]
3068 : [      5.147e-006   ]
3069 : [      5.60753e-006 ]
3070 : [      5.13389e-006 ]
3071 : [      5.01091e-006 ]
3072 : [      4.92978e-006 ]
3073 : [      5.10334e-006 ]
3074 : [      5.22584e-006 ]
3075 : [      5.5104e-006  ]
3076 : [      5.05038e-006 ]
3077 : [      5.25981e-006 ]
3078 : [      4.82365e-006 ]
3079 : [      4.97878e-006 ]
3080 : [      5.06876e-006 ]
3081 : [      5.17714e-006 ]
3082 : [      5.08062e-006 ]
3083 : [      4.84292e-006 ]
3084 : [      5.38899e-006 ]
3085 : [      5.43766e-006 ]
3086 : [      5.25903e-006 ]
3087 : [      5.35392e-006 ]
3088 : [      5.12775e-006 ]
3089 : [      5.30362e-006 ]
3090 : [      5.3432e-006  ]
3091 : [      5.43443e-006 ]
3092 : [      5.00777e-006 ]
3093 : [      5.44122e-006 ]
3094 : [      5.36082e-006 ]
3095 : [      5.70499e-006 ]
3096 : [      5.23299e-006 ]
3097 : [      5.24965e-006 ]
3098 : [      5.34206e-006 ]
3099 : [      5.47004e-006 ]
3100 : [      5.33415e-006 ]
3101 : [      4.95264e-006 ]
3102 : [      5.06961e-006 ]
3103 : [      5.26634e-006 ]
3104 : [      5.14285e-006 ]
3105 : [      4.97623e-006 ]
3106 : [      4.91611e-006 ]
3107 : [      5.41051e-006 ]
3108 : [      5.28504e-006 ]
3109 : [      5.40239e-006 ]
3110 : [      5.02911e-006 ]
3111 : [      4.97706e-006 ]
3112 : [      4.99488e-006 ]
3113 : [      5.36152e-006 ]
3114 : [      5.11301e-006 ]
3115 : [      5.42764e-006 ]
3116 : [      5.08216e-006 ]
3117 : [      5.39275e-006 ]
3118 : [      5.36862e-006 ]
3119 : [      4.99172e-006 ]
3120 : [      5.34142e-006 ]
3121 : [      5.0263e-006  ]
3122 : [      5.1488e-006  ]
3123 : [      5.18611e-006 ]
3124 : [      5.44187e-006 ]
3125 : [      5.36554e-006 ]
3126 : [      5.27093e-006 ]
3127 : [      5.05573e-006 ]
3128 : [      5.39506e-006 ]
3129 : [      5.21181e-006 ]
3130 : [      5.53034e-006 ]
3131 : [      5.11409e-006 ]
3132 : [      5.33849e-006 ]
3133 : [      5.01166e-006 ]
3134 : [      4.85656e-006 ]
3135 : [      4.96252e-006 ]
3136 : [      5.07728e-006 ]
3137 : [      4.71865e-006 ]
3138 : [      5.34665e-006 ]
3139 : [      4.98414e-006 ]
3140 : [      5.3599e-006  ]
3141 : [      5.25566e-006 ]
3142 : [      5.25221e-006 ]
3143 : [      5.20383e-006 ]
3144 : [      5.40356e-006 ]
3145 : [      5.17636e-006 ]
3146 : [      5.03423e-006 ]
3147 : [      5.33606e-006 ]
3148 : [      5.40728e-006 ]
3149 : [      5.23065e-006 ]
3150 : [      5.54885e-006 ]
3151 : [      5.02353e-006 ]
3152 : [      5.38462e-006 ]
3153 : [      5.31345e-006 ]
3154 : [      4.83375e-006 ]
3155 : [      5.14128e-006 ]
3156 : [      5.37793e-006 ]
3157 : [      5.06061e-006 ]
3158 : [      4.86778e-006 ]
3159 : [      5.11351e-006 ]
3160 : [      5.07362e-006 ]
3161 : [      5.11578e-006 ]
3162 : [      5.13974e-006 ]
3163 : [      5.17902e-006 ]
3164 : [      5.05244e-006 ]
3165 : [      5.11792e-006 ]
3166 : [      4.93908e-006 ]
3167 : [      5.29649e-006 ]
3168 : [      4.93914e-006 ]
3169 : [      4.96256e-006 ]
3170 : [      4.98869e-006 ]
3171 : [      5.40364e-006 ]
3172 : [      4.99639e-006 ]
3173 : [      4.9647e-006  ]
3174 : [      5.28358e-006 ]
3175 : [      5.22954e-006 ]
3176 : [      5.3685e-006  ]
3177 : [      5.04654e-006 ]
3178 : [      4.95146e-006 ]
3179 : [      4.96249e-006 ]
3180 : [      5.28287e-006 ]
3181 : [      5.35505e-006 ]
3182 : [      5.38406e-006 ]
3183 : [      5.47782e-006 ]
3184 : [      5.04626e-006 ]
3185 : [      5.30487e-006 ]
3186 : [      5.27505e-006 ]
3187 : [      5.34949e-006 ]
3188 : [      5.07491e-006 ]
3189 : [      5.23512e-006 ]
3190 : [      5.36759e-006 ]
3191 : [      5.44229e-006 ]
3192 : [      5.0266e-006  ]
3193 : [      5.34965e-006 ]
3194 : [      4.89209e-006 ]
3195 : [      5.22911e-006 ]
3196 : [      4.88227e-006 ]
3197 : [      5.37154e-006 ]
3198 : [      5.15559e-006 ]
3199 : [      5.25438e-006 ]
3200 : [      5.04611e-006 ]
3201 : [      5.17003e-006 ]
3202 : [      5.05124e-006 ]
3203 : [      5.08994e-006 ]
3204 : [      5.29655e-006 ]
3205 : [      5.33625e-006 ]
3206 : [      5.3457e-006  ]
3207 : [      5.39189e-006 ]
3208 : [      4.97651e-006 ]
3209 : [      5.1574e-006  ]
3210 : [      5.36293e-006 ]
3211 : [      5.28999e-006 ]
3212 : [      5.41317e-006 ]
3213 : [      4.96078e-006 ]
3214 : [      5.31563e-006 ]
3215 : [      5.04856e-006 ]
3216 : [      5.33074e-006 ]
3217 : [      5.15664e-006 ]
3218 : [      4.95969e-006 ]
3219 : [      5.28455e-006 ]
3220 : [      5.76441e-006 ]
3221 : [      5.36668e-006 ]
3222 : [      5.28677e-006 ]
3223 : [      5.12012e-006 ]
3224 : [      5.26219e-006 ]
3225 : [      5.12285e-006 ]
3226 : [      4.89093e-006 ]
3227 : [      4.9381e-006  ]
3228 : [      5.3171e-006  ]
3229 : [      5.39885e-006 ]
3230 : [      5.55353e-006 ]
3231 : [      5.28217e-006 ]
3232 : [      5.00603e-006 ]
3233 : [      5.27103e-006 ]
3234 : [      4.96292e-006 ]
3235 : [      5.26039e-006 ]
3236 : [      5.35541e-006 ]
3237 : [      5.31379e-006 ]
3238 : [      5.29554e-006 ]
3239 : [      5.1886e-006  ]
3240 : [      5.27007e-006 ]
3241 : [      5.25989e-006 ]
3242 : [      4.83137e-006 ]
3243 : [      5.00852e-006 ]
3244 : [      5.36876e-006 ]
3245 : [      5.24915e-006 ]
3246 : [      4.98203e-006 ]
3247 : [      5.34305e-006 ]
3248 : [      5.48879e-006 ]
3249 : [      5.21387e-006 ]
3250 : [      5.30253e-006 ]
3251 : [      5.21719e-006 ]
3252 : [      4.97259e-006 ]
3253 : [      5.3598e-006  ]
3254 : [      5.25644e-006 ]
3255 : [      4.98198e-006 ]
3256 : [      5.12986e-006 ]
3257 : [      5.05271e-006 ]
3258 : [      5.10703e-006 ]
3259 : [      4.97079e-006 ]
3260 : [      5.20188e-006 ]
3261 : [      5.12451e-006 ]
3262 : [      5.04629e-006 ]
3263 : [      5.20434e-006 ]
3264 : [      5.02654e-006 ]
3265 : [      5.10567e-006 ]
3266 : [      5.08887e-006 ]
3267 : [      5.18904e-006 ]
3268 : [      5.43698e-006 ]
3269 : [      5.39404e-006 ]
3270 : [      5.44694e-006 ]
3271 : [      5.02961e-006 ]
3272 : [      5.26324e-006 ]
3273 : [      5.25548e-006 ]
3274 : [      5.44882e-006 ]
3275 : [      5.03164e-006 ]
3276 : [      5.06709e-006 ]
3277 : [      5.34972e-006 ]
3278 : [      5.19368e-006 ]
3279 : [      5.11557e-006 ]
3280 : [      5.21613e-006 ]
3281 : [      5.36268e-006 ]
3282 : [      5.24893e-006 ]
3283 : [      5.23483e-006 ]
3284 : [      4.93138e-006 ]
3285 : [      5.17548e-006 ]
3286 : [      5.19015e-006 ]
3287 : [      5.03033e-006 ]
3288 : [      4.95473e-006 ]
3289 : [      5.4174e-006  ]
3290 : [      5.30274e-006 ]
3291 : [      5.34755e-006 ]
3292 : [      5.20958e-006 ]
3293 : [      5.5047e-006  ]
3294 : [      4.926e-006   ]
3295 : [      5.31118e-006 ]
3296 : [      5.0747e-006  ]
3297 : [      5.09678e-006 ]
3298 : [      4.9907e-006  ]
3299 : [      4.79524e-006 ]
3300 : [      5.02496e-006 ]
3301 : [      5.39426e-006 ]
3302 : [      4.76634e-006 ]
3303 : [      5.08816e-006 ]
3304 : [      4.83242e-006 ]
3305 : [      5.15186e-006 ]
3306 : [      5.35467e-006 ]
3307 : [      4.97641e-006 ]
3308 : [      5.51285e-006 ]
3309 : [      5.05105e-006 ]
3310 : [      4.79096e-006 ]
3311 : [      4.96783e-006 ]
3312 : [      5.14462e-006 ]
3313 : [      5.36723e-006 ]
3314 : [      5.11187e-006 ]
3315 : [      5.24281e-006 ]
3316 : [      5.35752e-006 ]
3317 : [      5.27839e-006 ]
3318 : [      5.06437e-006 ]
3319 : [      5.36748e-006 ]
3320 : [      5.52835e-006 ]
3321 : [      5.0512e-006  ]
3322 : [      5.3758e-006  ]
3323 : [      5.48469e-006 ]
3324 : [      5.11698e-006 ]
3325 : [      5.48085e-006 ]
3326 : [      5.30608e-006 ]
3327 : [      5.28168e-006 ]
3328 : [      5.51871e-006 ]
3329 : [      5.16053e-006 ]
3330 : [      4.97401e-006 ]
3331 : [      4.99035e-006 ]
3332 : [      5.07917e-006 ]
3333 : [      5.42292e-006 ]
3334 : [      5.26064e-006 ]
3335 : [      5.48308e-006 ]
3336 : [      5.3448e-006  ]
3337 : [      5.16261e-006 ]
3338 : [      5.13895e-006 ]
3339 : [      5.2613e-006  ]
3340 : [      5.24501e-006 ]
3341 : [      5.28763e-006 ]
3342 : [      5.37355e-006 ]
3343 : [      4.93939e-006 ]
3344 : [      4.88738e-006 ]
3345 : [      5.16972e-006 ]
3346 : [      5.33771e-006 ]
3347 : [      5.22041e-006 ]
3348 : [      4.96197e-006 ]
3349 : [      5.15144e-006 ]
3350 : [      5.2842e-006  ]
3351 : [      5.01255e-006 ]
3352 : [      5.38253e-006 ]
3353 : [      5.08277e-006 ]
3354 : [      5.13148e-006 ]
3355 : [      5.22429e-006 ]
3356 : [      4.97688e-006 ]
3357 : [      5.10462e-006 ]
3358 : [      4.96889e-006 ]
3359 : [      5.13529e-006 ]
3360 : [      5.18603e-006 ]
3361 : [      5.13187e-006 ]
3362 : [      4.84858e-006 ]
3363 : [      5.04726e-006 ]
3364 : [      5.4361e-006  ]
3365 : [      4.96834e-006 ]
3366 : [      5.34577e-006 ]
3367 : [      5.01317e-006 ]
3368 : [      4.94906e-006 ]
3369 : [      5.09416e-006 ]
3370 : [      4.97114e-006 ]
3371 : [      5.07512e-006 ]
3372 : [      5.47124e-006 ]
3373 : [      5.01167e-006 ]
3374 : [      5.47999e-006 ]
3375 : [      5.03953e-006 ]
3376 : [      5.16403e-006 ]
3377 : [      5.09467e-006 ]
3378 : [      5.0554e-006  ]
3379 : [      5.08718e-006 ]
3380 : [      5.09649e-006 ]
3381 : [      5.18695e-006 ]
3382 : [      5.14034e-006 ]
3383 : [      4.98543e-006 ]
3384 : [      5.33238e-006 ]
3385 : [      4.86897e-006 ]
3386 : [      5.3317e-006  ]
3387 : [      5.06287e-006 ]
3388 : [      5.47237e-006 ]
3389 : [      4.8501e-006  ]
3390 : [      5.13629e-006 ]
3391 : [      5.00876e-006 ]
3392 : [      5.30395e-006 ]
3393 : [      5.36431e-006 ]
3394 : [      5.03869e-006 ]
3395 : [      5.15452e-006 ]
3396 : [      5.29142e-006 ]
3397 : [      5.33564e-006 ]
3398 : [      4.63019e-006 ]
3399 : [      5.22744e-006 ]
3400 : [      4.99156e-006 ]
3401 : [      5.39031e-006 ]
3402 : [      4.96768e-006 ]
3403 : [      5.02477e-006 ]
3404 : [      5.0439e-006  ]
3405 : [      5.24e-006    ]
3406 : [      5.36534e-006 ]
3407 : [      5.27629e-006 ]
3408 : [      5.41829e-006 ]
3409 : [      5.342e-006   ]
3410 : [      5.20165e-006 ]
3411 : [      5.35826e-006 ]
3412 : [      5.12867e-006 ]
3413 : [      5.48147e-006 ]
3414 : [      5.397e-006   ]
3415 : [      5.35365e-006 ]
3416 : [      5.00561e-006 ]
3417 : [      5.03271e-006 ]
3418 : [      5.42228e-006 ]
3419 : [      5.0389e-006  ]
3420 : [      5.28358e-006 ]
3421 : [      5.52502e-006 ]
3422 : [      5.07955e-006 ]
3423 : [      5.46731e-006 ]
3424 : [      5.05969e-006 ]
3425 : [      5.20061e-006 ]
3426 : [      5.21381e-006 ]
3427 : [      4.96534e-006 ]
3428 : [      5.11537e-006 ]
3429 : [      5.07112e-006 ]
3430 : [      4.98822e-006 ]
3431 : [      4.99045e-006 ]
3432 : [      5.32745e-006 ]
3433 : [      5.25389e-006 ]
3434 : [      5.06595e-006 ]
3435 : [      5.24129e-006 ]
3436 : [      5.22505e-006 ]
3437 : [      5.09049e-006 ]
3438 : [      5.34865e-006 ]
3439 : [      5.58202e-006 ]
3440 : [      5.00488e-006 ]
3441 : [      5.33502e-006 ]
3442 : [      5.2455e-006  ]
3443 : [      5.29046e-006 ]
3444 : [      5.10173e-006 ]
3445 : [      5.07379e-006 ]
3446 : [      4.99481e-006 ]
3447 : [      5.36003e-006 ]
3448 : [      5.45808e-006 ]
3449 : [      4.96865e-006 ]
3450 : [      5.17361e-006 ]
3451 : [      5.27397e-006 ]
3452 : [      4.89325e-006 ]
3453 : [      5.12643e-006 ]
3454 : [      5.37681e-006 ]
3455 : [      5.00844e-006 ]
3456 : [      5.21761e-006 ]
3457 : [      5.38217e-006 ]
3458 : [      5.20738e-006 ]
3459 : [      5.34397e-006 ]
3460 : [      4.97548e-006 ]
3461 : [      5.2101e-006  ]
3462 : [      4.96184e-006 ]
3463 : [      5.24068e-006 ]
3464 : [      5.46567e-006 ]
3465 : [      5.28551e-006 ]
3466 : [      4.97548e-006 ]
3467 : [      5.09392e-006 ]
3468 : [      5.25425e-006 ]
3469 : [      5.18729e-006 ]
3470 : [      4.95876e-006 ]
3471 : [      5.27588e-006 ]
3472 : [      4.99552e-006 ]
3473 : [      5.38519e-006 ]
3474 : [      5.28738e-006 ]
3475 : [      5.01425e-006 ]
3476 : [      5.19219e-006 ]
3477 : [      4.92563e-006 ]
3478 : [      4.97642e-006 ]
3479 : [      4.97612e-006 ]
3480 : [      5.49936e-006 ]
3481 : [      5.19362e-006 ]
3482 : [      5.38173e-006 ]
3483 : [      5.01161e-006 ]
3484 : [      5.12775e-006 ]
3485 : [      4.88699e-006 ]
3486 : [      5.4724e-006  ]
3487 : [      5.34761e-006 ]
3488 : [      5.38082e-006 ]
3489 : [      4.81259e-006 ]
3490 : [      5.06395e-006 ]
3491 : [      5.44049e-006 ]
3492 : [      4.99135e-006 ]
3493 : [      5.07546e-006 ]
3494 : [      5.39151e-006 ]
3495 : [      5.41614e-006 ]
3496 : [      4.96654e-006 ]
3497 : [      5.53103e-006 ]
3498 : [      5.40984e-006 ]
3499 : [      5.21315e-006 ]
3500 : [      5.2142e-006  ]
3501 : [      5.04106e-006 ]
3502 : [      4.97779e-006 ]
3503 : [      5.13131e-006 ]
3504 : [      5.35272e-006 ]
3505 : [      4.98714e-006 ]
3506 : [      5.45392e-006 ]
3507 : [      4.98181e-006 ]
3508 : [      5.38218e-006 ]
3509 : [      5.01192e-006 ]
3510 : [      4.96079e-006 ]
3511 : [      5.26624e-006 ]
3512 : [      5.40037e-006 ]
3513 : [      5.17174e-006 ]
3514 : [      5.55203e-006 ]
3515 : [      5.25748e-006 ]
3516 : [      4.96816e-006 ]
3517 : [      4.9862e-006  ]
3518 : [      5.19941e-006 ]
3519 : [      5.11651e-006 ]
3520 : [      4.87679e-006 ]
3521 : [      5.45656e-006 ]
3522 : [      5.3879e-006  ]
3523 : [      4.98575e-006 ]
3524 : [      5.3523e-006  ]
3525 : [      4.94297e-006 ]
3526 : [      5.37269e-006 ]
3527 : [      4.99112e-006 ]
3528 : [      5.30191e-006 ]
3529 : [      5.41645e-006 ]
3530 : [      5.36415e-006 ]
3531 : [      4.96914e-006 ]
3532 : [      5.14542e-006 ]
3533 : [      5.39903e-006 ]
3534 : [      5.39087e-006 ]
3535 : [      5.0695e-006  ]
3536 : [      4.94101e-006 ]
3537 : [      5.0337e-006  ]
3538 : [      4.88143e-006 ]
3539 : [      5.25303e-006 ]
3540 : [      5.3908e-006  ]
3541 : [      5.39392e-006 ]
3542 : [      5.11323e-006 ]
3543 : [      5.32444e-006 ]
3544 : [      5.01375e-006 ]
3545 : [      5.46974e-006 ]
3546 : [      5.42917e-006 ]
3547 : [      5.20494e-006 ]
3548 : [      5.07566e-006 ]
3549 : [      5.40575e-006 ]
3550 : [      5.07798e-006 ]
3551 : [      5.1465e-006  ]
3552 : [      5.35724e-006 ]
3553 : [      4.91288e-006 ]
3554 : [      5.00877e-006 ]
3555 : [      5.16199e-006 ]
3556 : [      5.23303e-006 ]
3557 : [      5.25784e-006 ]
3558 : [      4.92971e-006 ]
3559 : [      5.2263e-006  ]
3560 : [      5.2241e-006  ]
3561 : [      5.26863e-006 ]
3562 : [      4.92128e-006 ]
3563 : [      5.35545e-006 ]
3564 : [      5.28217e-006 ]
3565 : [      5.09206e-006 ]
3566 : [      5.39898e-006 ]
3567 : [      5.16379e-006 ]
3568 : [      5.28175e-006 ]
3569 : [      5.40233e-006 ]
3570 : [      5.08871e-006 ]
3571 : [      5.11394e-006 ]
3572 : [      5.35516e-006 ]
3573 : [      5.2328e-006  ]
3574 : [      5.12368e-006 ]
3575 : [      5.24725e-006 ]
3576 : [      5.01557e-006 ]
3577 : [      5.34286e-006 ]
3578 : [      5.39605e-006 ]
3579 : [      5.33997e-006 ]
3580 : [      4.98176e-006 ]
3581 : [      4.98174e-006 ]
3582 : [      5.35811e-006 ]
3583 : [      5.37241e-006 ]
3584 : [      5.02264e-006 ]
3585 : [      5.05402e-006 ]
3586 : [      5.43053e-006 ]
3587 : [      5.23445e-006 ]
3588 : [      5.16071e-006 ]
3589 : [      5.28584e-006 ]
3590 : [      5.02052e-006 ]
3591 : [      5.09709e-006 ]
3592 : [      5.41031e-006 ]
3593 : [      5.10517e-006 ]
3594 : [      5.09857e-006 ]
3595 : [      5.36706e-006 ]
3596 : [      5.14385e-006 ]
3597 : [      5.05746e-006 ]
3598 : [      5.0047e-006  ]
3599 : [      5.27922e-006 ]
3600 : [      5.36024e-006 ]
3601 : [      5.26298e-006 ]
3602 : [      5.38953e-006 ]
3603 : [      5.00609e-006 ]
3604 : [      5.36652e-006 ]
3605 : [      5.46641e-006 ]
3606 : [      5.06729e-006 ]
3607 : [      5.16778e-006 ]
3608 : [      4.98816e-006 ]
3609 : [      4.83847e-006 ]
3610 : [      5.38417e-006 ]
3611 : [      5.27773e-006 ]
3612 : [      5.01525e-006 ]
3613 : [      5.18614e-006 ]
3614 : [      5.04414e-006 ]
3615 : [      5.02961e-006 ]
3616 : [      5.01184e-006 ]
3617 : [      5.33288e-006 ]
3618 : [      5.56332e-006 ]
3619 : [      4.96984e-006 ]
3620 : [      4.95319e-006 ]
3621 : [      4.97805e-006 ]
3622 : [      5.03825e-006 ]
3623 : [      5.06038e-006 ]
3624 : [      5.58719e-006 ]
3625 : [      5.00764e-006 ]
3626 : [      5.07006e-006 ]
3627 : [      5.12433e-006 ]
3628 : [      4.99327e-006 ]
3629 : [      5.19106e-006 ]
3630 : [      5.27338e-006 ]
3631 : [      5.13151e-006 ]
3632 : [      5.19462e-006 ]
3633 : [      5.0342e-006  ]
3634 : [      5.38474e-006 ]
3635 : [      5.32551e-006 ]
3636 : [      5.05675e-006 ]
3637 : [      4.99444e-006 ]
3638 : [      4.99043e-006 ]
3639 : [      5.06489e-006 ]
3640 : [      4.95543e-006 ]
3641 : [      5.10061e-006 ]
3642 : [      5.10225e-006 ]
3643 : [      5.36717e-006 ]
3644 : [      5.39473e-006 ]
3645 : [      5.39091e-006 ]
3646 : [      5.24633e-006 ]
3647 : [      5.36509e-006 ]
3648 : [      5.34919e-006 ]
3649 : [      5.22161e-006 ]
3650 : [      4.94685e-006 ]
3651 : [      4.98911e-006 ]
3652 : [      4.98604e-006 ]
3653 : [      5.03415e-006 ]
3654 : [      5.38137e-006 ]
3655 : [      5.20426e-006 ]
3656 : [      5.36684e-006 ]
3657 : [      5.07027e-006 ]
3658 : [      5.14159e-006 ]
3659 : [      5.48892e-006 ]
3660 : [      5.59317e-006 ]
3661 : [      5.48163e-006 ]
3662 : [      4.984e-006   ]
3663 : [      5.05076e-006 ]
3664 : [      5.26964e-006 ]
3665 : [      4.98109e-006 ]
3666 : [      4.97543e-006 ]
3667 : [      4.91149e-006 ]
3668 : [      5.3266e-006  ]
3669 : [      5.23978e-006 ]
3670 : [      5.07948e-006 ]
3671 : [      5.01045e-006 ]
3672 : [      5.25371e-006 ]
3673 : [      4.84851e-006 ]
3674 : [      5.09524e-006 ]
3675 : [      5.2837e-006  ]
3676 : [      5.45221e-006 ]
3677 : [      5.37741e-006 ]
3678 : [      5.27343e-006 ]
3679 : [      5.23525e-006 ]
3680 : [      4.9166e-006  ]
3681 : [      5.31316e-006 ]
3682 : [      4.96639e-006 ]
3683 : [      5.28776e-006 ]
3684 : [      5.3533e-006  ]
3685 : [      5.40638e-006 ]
3686 : [      5.00489e-006 ]
3687 : [      5.36956e-006 ]
3688 : [      5.38336e-006 ]
3689 : [      5.25334e-006 ]
3690 : [      5.30941e-006 ]
3691 : [      5.02567e-006 ]
3692 : [      5.20573e-006 ]
3693 : [      4.96188e-006 ]
3694 : [      5.39907e-006 ]
3695 : [      5.06722e-006 ]
3696 : [      5.42238e-006 ]
3697 : [      4.9608e-006  ]
3698 : [      5.2932e-006  ]
3699 : [      5.25887e-006 ]
3700 : [      5.06097e-006 ]
3701 : [      5.11933e-006 ]
3702 : [      4.82029e-006 ]
3703 : [      5.29694e-006 ]
3704 : [      5.10267e-006 ]
3705 : [      5.48583e-006 ]
3706 : [      5.16841e-006 ]
3707 : [      5.04234e-006 ]
3708 : [      4.99e-006    ]
3709 : [      5.07476e-006 ]
3710 : [      5.06657e-006 ]
3711 : [      5.07135e-006 ]
3712 : [      5.29366e-006 ]
3713 : [      5.3919e-006  ]
3714 : [      4.96416e-006 ]
3715 : [      4.96592e-006 ]
3716 : [      5.0602e-006  ]
3717 : [      5.26686e-006 ]
3718 : [      5.03018e-006 ]
3719 : [      4.94906e-006 ]
3720 : [      5.13234e-006 ]
3721 : [      5.10031e-006 ]
3722 : [      5.12463e-006 ]
3723 : [      5.40975e-006 ]
3724 : [      4.96952e-006 ]
3725 : [      5.56139e-006 ]
3726 : [      5.06887e-006 ]
3727 : [      5.13697e-006 ]
3728 : [      5.06267e-006 ]
3729 : [      5.3451e-006  ]
3730 : [      5.07839e-006 ]
3731 : [      5.07718e-006 ]
3732 : [      5.05898e-006 ]
3733 : [      5.31898e-006 ]
3734 : [      4.99526e-006 ]
3735 : [      5.02814e-006 ]
3736 : [      5.37862e-006 ]
3737 : [      5.00877e-006 ]
3738 : [      5.04772e-006 ]
3739 : [      4.9691e-006  ]
3740 : [      5.26173e-006 ]
3741 : [      5.23505e-006 ]
3742 : [      5.2603e-006  ]
3743 : [      5.03573e-006 ]
3744 : [      5.34289e-006 ]
3745 : [      4.96069e-006 ]
3746 : [      5.31805e-006 ]
3747 : [      5.30648e-006 ]
3748 : [      5.27447e-006 ]
3749 : [      4.98099e-006 ]
3750 : [      5.16931e-006 ]
3751 : [      5.35419e-006 ]
3752 : [      4.99507e-006 ]
3753 : [      5.0854e-006  ]
3754 : [      5.32907e-006 ]
3755 : [      5.17777e-006 ]
3756 : [      5.17505e-006 ]
3757 : [      5.40706e-006 ]
3758 : [      5.3499e-006  ]
3759 : [      5.06861e-006 ]
3760 : [      5.28849e-006 ]
3761 : [      5.03881e-006 ]
3762 : [      5.3558e-006  ]
3763 : [      5.11359e-006 ]
3764 : [      5.51511e-006 ]
3765 : [      5.01201e-006 ]
3766 : [      4.92646e-006 ]
3767 : [      5.08831e-006 ]
3768 : [      4.88554e-006 ]
3769 : [      5.09584e-006 ]
3770 : [      5.38817e-006 ]
3771 : [      5.1784e-006  ]
3772 : [      5.12452e-006 ]
3773 : [      4.9651e-006  ]
3774 : [      5.3735e-006  ]
3775 : [      5.15909e-006 ]
3776 : [      5.22414e-006 ]
3777 : [      5.19806e-006 ]
3778 : [      5.07415e-006 ]
3779 : [      5.24657e-006 ]
3780 : [      5.41241e-006 ]
3781 : [      4.9644e-006  ]
3782 : [      5.2745e-006  ]
3783 : [      5.69996e-006 ]
3784 : [      4.88093e-006 ]
3785 : [      5.19729e-006 ]
3786 : [      5.00316e-006 ]
3787 : [      5.04668e-006 ]
3788 : [      4.97288e-006 ]
3789 : [      5.16195e-006 ]
3790 : [      5.49065e-006 ]
3791 : [      5.13971e-006 ]
3792 : [      5.08438e-006 ]
3793 : [      5.11825e-006 ]
3794 : [      4.89346e-006 ]
3795 : [      5.42326e-006 ]
3796 : [      5.05138e-006 ]
3797 : [      5.32513e-006 ]
3798 : [      4.86643e-006 ]
3799 : [      4.94623e-006 ]
3800 : [      5.18861e-006 ]
3801 : [      4.64532e-006 ]
3802 : [      4.9673e-006  ]
3803 : [      5.12691e-006 ]
3804 : [      5.31019e-006 ]
3805 : [      5.11662e-006 ]
3806 : [      5.24283e-006 ]
3807 : [      5.29847e-006 ]
3808 : [      5.26338e-006 ]
3809 : [      5.13902e-006 ]
3810 : [      5.40389e-006 ]
3811 : [      5.30472e-006 ]
3812 : [      5.28705e-006 ]
3813 : [      5.08056e-006 ]
3814 : [      5.13718e-006 ]
3815 : [      4.91374e-006 ]
3816 : [      4.85653e-006 ]
3817 : [      4.99604e-006 ]
3818 : [      5.29465e-006 ]
3819 : [      5.05125e-006 ]
3820 : [      4.76024e-006 ]
3821 : [      5.19552e-006 ]
3822 : [      5.7315e-006  ]
3823 : [      5.35012e-006 ]
3824 : [      5.49467e-006 ]
3825 : [      5.3898e-006  ]
3826 : [      5.55849e-006 ]
3827 : [      5.10282e-006 ]
3828 : [      5.42454e-006 ]
3829 : [      4.77284e-006 ]
3830 : [      5.18944e-006 ]
3831 : [      4.99802e-006 ]
3832 : [      5.00058e-006 ]
3833 : [      5.11943e-006 ]
3834 : [      5.45445e-006 ]
3835 : [      5.08877e-006 ]
3836 : [      5.06727e-006 ]
3837 : [      5.36227e-006 ]
3838 : [      4.95373e-006 ]
3839 : [      5.20615e-006 ]
3840 : [      4.9897e-006  ]
3841 : [      5.39716e-006 ]
3842 : [      5.3007e-006  ]
3843 : [      5.10454e-006 ]
3844 : [      4.9583e-006  ]
3845 : [      4.98836e-006 ]
3846 : [      5.08972e-006 ]
3847 : [      5.29331e-006 ]
3848 : [      5.04374e-006 ]
3849 : [      5.27288e-006 ]
3850 : [      5.43607e-006 ]
3851 : [      5.40955e-006 ]
3852 : [      5.19817e-006 ]
3853 : [      5.1722e-006  ]
3854 : [      5.01969e-006 ]
3855 : [      5.15241e-006 ]
3856 : [      5.10708e-006 ]
3857 : [      5.39034e-006 ]
3858 : [      4.93194e-006 ]
3859 : [      4.9913e-006  ]
3860 : [      4.84382e-006 ]
3861 : [      5.69942e-006 ]
3862 : [      4.98126e-006 ]
3863 : [      4.83941e-006 ]
3864 : [      5.36289e-006 ]
3865 : [      5.02871e-006 ]
3866 : [      5.16971e-006 ]
3867 : [      5.09783e-006 ]
3868 : [      4.9908e-006  ]
3869 : [      5.0363e-006  ]
3870 : [      5.01079e-006 ]
3871 : [      5.17445e-006 ]
3872 : [      4.71396e-006 ]
3873 : [      5.30671e-006 ]
3874 : [      5.38598e-006 ]
3875 : [      5.20166e-006 ]
3876 : [      4.98218e-006 ]
3877 : [      5.33735e-006 ]
3878 : [      5.01521e-006 ]
3879 : [      5.2631e-006  ]
3880 : [      5.32536e-006 ]
3881 : [      5.04975e-006 ]
3882 : [      5.20668e-006 ]
3883 : [      5.43832e-006 ]
3884 : [      5.25354e-006 ]
3885 : [      5.43629e-006 ]
3886 : [      5.36462e-006 ]
3887 : [      5.35886e-006 ]
3888 : [      5.06093e-006 ]
3889 : [      5.38222e-006 ]
3890 : [      4.93289e-006 ]
3891 : [      5.32199e-006 ]
3892 : [      4.96162e-006 ]
3893 : [      5.00499e-006 ]
3894 : [      5.15784e-006 ]
3895 : [      5.35098e-006 ]
3896 : [      5.17863e-006 ]
3897 : [      4.90177e-006 ]
3898 : [      4.98685e-006 ]
3899 : [      5.07805e-006 ]
3900 : [      5.01257e-006 ]
3901 : [      5.19935e-006 ]
3902 : [      4.9585e-006  ]
3903 : [      4.96822e-006 ]
3904 : [      5.39136e-006 ]
3905 : [      5.17444e-006 ]
3906 : [      5.25246e-006 ]
3907 : [      5.18659e-006 ]
3908 : [      5.2377e-006  ]
3909 : [      5.00598e-006 ]
3910 : [      4.96715e-006 ]
3911 : [      5.71563e-006 ]
3912 : [      5.2043e-006  ]
3913 : [      5.17096e-006 ]
3914 : [      4.9613e-006  ]
3915 : [      5.01365e-006 ]
3916 : [      5.01083e-006 ]
3917 : [      5.37441e-006 ]
3918 : [      5.20771e-006 ]
3919 : [      5.18461e-006 ]
3920 : [      5.2002e-006  ]
3921 : [      4.9822e-006  ]
3922 : [      5.13642e-006 ]
3923 : [      5.50469e-006 ]
3924 : [      5.19512e-006 ]
3925 : [      5.3447e-006  ]
3926 : [      5.39409e-006 ]
3927 : [      5.37347e-006 ]
3928 : [      5.20966e-006 ]
3929 : [      5.18732e-006 ]
3930 : [      5.14509e-006 ]
3931 : [      5.35413e-006 ]
3932 : [      5.17717e-006 ]
3933 : [      5.37012e-006 ]
3934 : [      5.25754e-006 ]
3935 : [      5.21847e-006 ]
3936 : [      5.36528e-006 ]
3937 : [      5.52648e-006 ]
3938 : [      5.08159e-006 ]
3939 : [      5.41935e-006 ]
3940 : [      5.31741e-006 ]
3941 : [      5.00186e-006 ]
3942 : [      5.07118e-006 ]
3943 : [      5.28076e-006 ]
3944 : [      4.95306e-006 ]
3945 : [      4.99433e-006 ]
3946 : [      4.81272e-006 ]
3947 : [      5.17673e-006 ]
3948 : [      4.96038e-006 ]
3949 : [      4.96803e-006 ]
3950 : [      5.53176e-006 ]
3951 : [      5.01341e-006 ]
3952 : [      5.04138e-006 ]
3953 : [      4.99247e-006 ]
3954 : [      5.11354e-006 ]
3955 : [      4.94758e-006 ]
3956 : [      5.16671e-006 ]
3957 : [      4.94875e-006 ]
3958 : [      5.06267e-006 ]
3959 : [      5.25801e-006 ]
3960 : [      5.3306e-006  ]
3961 : [      5.06004e-006 ]
3962 : [      4.9298e-006  ]
3963 : [      5.07536e-006 ]
3964 : [      5.36372e-006 ]
3965 : [      5.36104e-006 ]
3966 : [      4.96763e-006 ]
3967 : [      5.12245e-006 ]
3968 : [      4.79918e-006 ]
3969 : [      5.27666e-006 ]
3970 : [      5.41131e-006 ]
3971 : [      5.16882e-006 ]
3972 : [      5.41207e-006 ]
3973 : [      4.80172e-006 ]
3974 : [      5.21961e-006 ]
3975 : [      4.90154e-006 ]
3976 : [      5.41905e-006 ]
3977 : [      5.22155e-006 ]
3978 : [      5.09542e-006 ]
3979 : [      5.32558e-006 ]
3980 : [      5.09755e-006 ]
3981 : [      4.97289e-006 ]
3982 : [      5.03925e-006 ]
3983 : [      5.24222e-006 ]
3984 : [      5.13059e-006 ]
3985 : [      4.96885e-006 ]
3986 : [      5.70119e-006 ]
3987 : [      4.95863e-006 ]
3988 : [      5.00029e-006 ]
3989 : [      4.99922e-006 ]
3990 : [      5.32052e-006 ]
3991 : [      5.04562e-006 ]
3992 : [      5.47088e-006 ]
3993 : [      5.48068e-006 ]
3994 : [      5.00824e-006 ]
3995 : [      5.32568e-006 ]
3996 : [      5.52275e-006 ]
3997 : [      5.08692e-006 ]
3998 : [      5.35332e-006 ]
3999 : [      5.3136e-006  ]
4000 : [      5.04967e-006 ]
4001 : [      5.0134e-006  ]
4002 : [      5.03609e-006 ]
4003 : [      5.38465e-006 ]
4004 : [      4.97917e-006 ]
4005 : [      5.43372e-006 ]
4006 : [      5.13383e-006 ]
4007 : [      4.95896e-006 ]
4008 : [      5.31814e-006 ]
4009 : [      5.27645e-006 ]
4010 : [      5.35101e-006 ]
4011 : [      5.04818e-006 ]
4012 : [      5.57261e-006 ]
4013 : [      5.34635e-006 ]
4014 : [      4.94173e-006 ]
4015 : [      5.2956e-006  ]
4016 : [      5.39695e-006 ]
4017 : [      5.35769e-006 ]
4018 : [      5.23054e-006 ]
4019 : [      4.955e-006   ]
4020 : [      4.9747e-006  ]
4021 : [      5.26942e-006 ]
4022 : [      4.94522e-006 ]
4023 : [      5.3218e-006  ]
4024 : [      4.96837e-006 ]
4025 : [      4.94873e-006 ]
4026 : [      4.80483e-006 ]
4027 : [      5.41032e-006 ]
4028 : [      4.96741e-006 ]
4029 : [      5.3801e-006  ]
4030 : [      5.36086e-006 ]
4031 : [      5.08995e-006 ]
4032 : [      4.96064e-006 ]
4033 : [      5.4539e-006  ]
4034 : [      5.21269e-006 ]
4035 : [      5.28303e-006 ]
4036 : [      4.86931e-006 ]
4037 : [      4.96287e-006 ]
4038 : [      4.99275e-006 ]
4039 : [      5.14404e-006 ]
4040 : [      5.37449e-006 ]
4041 : [      5.18672e-006 ]
4042 : [      5.14099e-006 ]
4043 : [      4.99019e-006 ]
4044 : [      5.06693e-006 ]
4045 : [      5.40937e-006 ]
4046 : [      4.99535e-006 ]
4047 : [      5.23051e-006 ]
4048 : [      5.34201e-006 ]
4049 : [      5.46772e-006 ]
4050 : [      5.20549e-006 ]
4051 : [      5.39572e-006 ]
4052 : [      5.22494e-006 ]
4053 : [      4.94317e-006 ]
4054 : [      5.14315e-006 ]
4055 : [      4.90401e-006 ]
4056 : [      5.34205e-006 ]
4057 : [      5.40518e-006 ]
4058 : [      5.03345e-006 ]
4059 : [      4.79926e-006 ]
4060 : [      5.08438e-006 ]
4061 : [      5.39336e-006 ]
4062 : [      4.96431e-006 ]
4063 : [      5.01104e-006 ]
4064 : [      5.25838e-006 ]
4065 : [      5.58776e-006 ]
4066 : [      4.99411e-006 ]
4067 : [      5.15313e-006 ]
4068 : [      5.20262e-006 ]
4069 : [      5.18881e-006 ]
4070 : [      5.26336e-006 ]
4071 : [      5.38816e-006 ]
4072 : [      5.00151e-006 ]
4073 : [      5.31682e-006 ]
4074 : [      5.02185e-006 ]
4075 : [      5.31626e-006 ]
4076 : [      5.39275e-006 ]
4077 : [      4.92073e-006 ]
4078 : [      5.11945e-006 ]
4079 : [      5.00494e-006 ]
4080 : [      5.10773e-006 ]
4081 : [      5.21447e-006 ]
4082 : [      5.40973e-006 ]
4083 : [      5.30124e-006 ]
4084 : [      5.00871e-006 ]
4085 : [      4.9403e-006  ]
4086 : [      5.11934e-006 ]
4087 : [      4.98708e-006 ]
4088 : [      4.99194e-006 ]
4089 : [      5.00377e-006 ]
4090 : [      5.28344e-006 ]
4091 : [      5.51427e-006 ]
4092 : [      5.38793e-006 ]
4093 : [      5.34274e-006 ]
4094 : [      5.18788e-006 ]
4095 : [      5.37686e-006 ]
4096 : [      4.97165e-006 ]
4097 : [      5.12732e-006 ]
4098 : [      4.94647e-006 ]
4099 : [      5.60184e-006 ]
4100 : [      4.95209e-006 ]
4101 : [      5.07971e-006 ]
4102 : [      5.41699e-006 ]
4103 : [      5.43391e-006 ]
4104 : [      5.31847e-006 ]
4105 : [      5.32979e-006 ]
4106 : [      5.03072e-006 ]
4107 : [      5.38116e-006 ]
4108 : [      4.85912e-006 ]
4109 : [      5.29662e-006 ]
4110 : [      5.07807e-006 ]
4111 : [      5.28764e-006 ]
4112 : [      4.92659e-006 ]
4113 : [      5.41963e-006 ]
4114 : [      5.3439e-006  ]
4115 : [      5.4338e-006  ]
4116 : [      5.44663e-006 ]
4117 : [      5.45933e-006 ]
4118 : [      5.01084e-006 ]
4119 : [      5.27121e-006 ]
4120 : [      4.86542e-006 ]
4121 : [      5.00755e-006 ]
4122 : [      5.36041e-006 ]
4123 : [      5.01939e-006 ]
4124 : [      4.98196e-006 ]
4125 : [      5.29511e-006 ]
4126 : [      5.4344e-006  ]
4127 : [      5.24593e-006 ]
4128 : [      5.118e-006   ]
4129 : [      5.16169e-006 ]
4130 : [      5.26731e-006 ]
4131 : [      5.19277e-006 ]
4132 : [      5.14026e-006 ]
4133 : [      5.59182e-006 ]
4134 : [      5.08275e-006 ]
4135 : [      5.42396e-006 ]
4136 : [      4.97838e-006 ]
4137 : [      4.98961e-006 ]
4138 : [      5.25327e-006 ]
4139 : [      4.7339e-006  ]
4140 : [      5.23164e-006 ]
4141 : [      5.41112e-006 ]
4142 : [      4.72401e-006 ]
4143 : [      5.23626e-006 ]
4144 : [      5.21538e-006 ]
4145 : [      5.30481e-006 ]
4146 : [      5.35832e-006 ]
4147 : [      5.25853e-006 ]
4148 : [      5.27725e-006 ]
4149 : [      4.98995e-006 ]
4150 : [      5.32144e-006 ]
4151 : [      4.99841e-006 ]
4152 : [      5.19972e-006 ]
4153 : [      5.55057e-006 ]
4154 : [      4.96497e-006 ]
4155 : [      5.16492e-006 ]
4156 : [      5.0286e-006  ]
4157 : [      5.0605e-006  ]
4158 : [      5.28227e-006 ]
4159 : [      5.17158e-006 ]
4160 : [      5.40381e-006 ]
4161 : [      5.13157e-006 ]
4162 : [      5.13897e-006 ]
4163 : [      5.04428e-006 ]
4164 : [      5.26155e-006 ]
4165 : [      5.42593e-006 ]
4166 : [      5.07654e-006 ]
4167 : [      4.89546e-006 ]
4168 : [      5.13694e-006 ]
4169 : [      5.35326e-006 ]
4170 : [      5.12991e-006 ]
4171 : [      5.02531e-006 ]
4172 : [      5.09734e-006 ]
4173 : [      5.70822e-006 ]
4174 : [      5.41809e-006 ]
4175 : [      5.33413e-006 ]
4176 : [      5.67961e-006 ]
4177 : [      5.38288e-006 ]
4178 : [      5.27477e-006 ]
4179 : [      4.92285e-006 ]
4180 : [      5.29604e-006 ]
4181 : [      4.97139e-006 ]
4182 : [      4.92085e-006 ]
4183 : [      5.13588e-006 ]
4184 : [      5.07694e-006 ]
4185 : [      5.3461e-006  ]
4186 : [      4.96507e-006 ]
4187 : [      5.22431e-006 ]
4188 : [      5.1125e-006  ]
4189 : [      5.42523e-006 ]
4190 : [      5.34205e-006 ]
4191 : [      5.38086e-006 ]
4192 : [      5.32098e-006 ]
4193 : [      4.94628e-006 ]
4194 : [      4.9369e-006  ]
4195 : [      4.98312e-006 ]
4196 : [      5.24426e-006 ]
4197 : [      5.05007e-006 ]
4198 : [      5.03159e-006 ]
4199 : [      5.41649e-006 ]
4200 : [      5.16074e-006 ]
4201 : [      5.25419e-006 ]
4202 : [      5.58642e-006 ]
4203 : [      5.6364e-006  ]
4204 : [      5.01859e-006 ]
4205 : [      5.40244e-006 ]
4206 : [      4.92681e-006 ]
4207 : [      5.01233e-006 ]
4208 : [      5.36557e-006 ]
4209 : [      5.39442e-006 ]
4210 : [      5.14381e-006 ]
4211 : [      5.44791e-006 ]
4212 : [      5.34554e-006 ]
4213 : [      5.36227e-006 ]
4214 : [      5.03296e-006 ]
4215 : [      5.05412e-006 ]
4216 : [      5.395e-006   ]
4217 : [      4.94874e-006 ]
4218 : [      4.96289e-006 ]
4219 : [      5.04103e-006 ]
4220 : [      4.98841e-006 ]
4221 : [      5.32937e-006 ]
4222 : [      5.5167e-006  ]
4223 : [      5.3042e-006  ]
4224 : [      5.21494e-006 ]
4225 : [      4.95542e-006 ]
4226 : [      5.07049e-006 ]
4227 : [      5.16627e-006 ]
4228 : [      5.43323e-006 ]
4229 : [      5.42746e-006 ]
4230 : [      4.93762e-006 ]
4231 : [      5.1587e-006  ]
4232 : [      4.95921e-006 ]
4233 : [      5.26549e-006 ]
4234 : [      4.97845e-006 ]
4235 : [      5.3536e-006  ]
4236 : [      5.19685e-006 ]
4237 : [      5.34196e-006 ]
4238 : [      5.04658e-006 ]
4239 : [      5.05837e-006 ]
4240 : [      5.19566e-006 ]
4241 : [      5.2734e-006  ]
4242 : [      5.30963e-006 ]
4243 : [      4.95046e-006 ]
4244 : [      5.23784e-006 ]
4245 : [      5.08576e-006 ]
4246 : [      5.26181e-006 ]
4247 : [      4.77628e-006 ]
4248 : [      5.36088e-006 ]
4249 : [      4.92784e-006 ]
4250 : [      5.34836e-006 ]
4251 : [      5.08756e-006 ]
4252 : [      5.07195e-006 ]
4253 : [      5.38084e-006 ]
4254 : [      5.50028e-006 ]
4255 : [      5.11181e-006 ]
4256 : [      5.3941e-006  ]
4257 : [      4.89713e-006 ]
4258 : [      5.24186e-006 ]
4259 : [      5.10616e-006 ]
4260 : [      5.27608e-006 ]
4261 : [      5.26866e-006 ]
4262 : [      5.05777e-006 ]
4263 : [      4.97287e-006 ]
4264 : [      5.25612e-006 ]
4265 : [      5.48887e-006 ]
4266 : [      5.12892e-006 ]
4267 : [      5.32448e-006 ]
4268 : [      4.95044e-006 ]
4269 : [      5.25773e-006 ]
4270 : [      5.27428e-006 ]
4271 : [      5.46415e-006 ]
4272 : [      5.3796e-006  ]
4273 : [      5.18058e-006 ]
4274 : [      4.86319e-006 ]
4275 : [      5.02845e-006 ]
4276 : [      5.37429e-006 ]
4277 : [      5.32879e-006 ]
4278 : [      4.8494e-006  ]
4279 : [      5.26074e-006 ]
4280 : [      5.34676e-006 ]
4281 : [      5.23704e-006 ]
4282 : [      5.37824e-006 ]
4283 : [      5.31498e-006 ]
4284 : [      5.06673e-006 ]
4285 : [      5.24397e-006 ]
4286 : [      5.65918e-006 ]
4287 : [      5.30794e-006 ]
4288 : [      5.42126e-006 ]
4289 : [      4.98393e-006 ]
4290 : [      4.9845e-006  ]
4291 : [      5.45131e-006 ]
4292 : [      4.96232e-006 ]
4293 : [      5.28861e-006 ]
4294 : [      5.13186e-006 ]
4295 : [      4.81941e-006 ]
4296 : [      4.88466e-006 ]
4297 : [      5.00625e-006 ]
4298 : [      5.3678e-006  ]
4299 : [      5.43501e-006 ]
4300 : [      5.00755e-006 ]
4301 : [      5.57631e-006 ]
4302 : [      5.48043e-006 ]
4303 : [      5.04526e-006 ]
4304 : [      5.65491e-006 ]
4305 : [      4.80253e-006 ]
4306 : [      5.17939e-006 ]
4307 : [      4.97306e-006 ]
4308 : [      5.04335e-006 ]
4309 : [      5.13025e-006 ]
4310 : [      4.96431e-006 ]
4311 : [      5.18287e-006 ]
4312 : [      5.34067e-006 ]
4313 : [      5.50206e-006 ]
4314 : [      5.34631e-006 ]
4315 : [      5.05874e-006 ]
4316 : [      5.06224e-006 ]
4317 : [      5.29168e-006 ]
4318 : [      5.35903e-006 ]
4319 : [      5.38061e-006 ]
4320 : [      5.21176e-006 ]
4321 : [      5.12059e-006 ]
4322 : [      5.36598e-006 ]
4323 : [      5.04761e-006 ]
4324 : [      4.99177e-006 ]
4325 : [      5.02934e-006 ]
4326 : [      4.68556e-006 ]
4327 : [      5.2926e-006  ]
4328 : [      5.34077e-006 ]
4329 : [      4.90286e-006 ]
4330 : [      5.0945e-006  ]
4331 : [      5.2248e-006  ]
4332 : [      5.03093e-006 ]
4333 : [      4.97228e-006 ]
4334 : [      5.54186e-006 ]
4335 : [      5.22799e-006 ]
4336 : [      5.55842e-006 ]
4337 : [      5.08393e-006 ]
4338 : [      5.08352e-006 ]
4339 : [      5.0732e-006  ]
4340 : [      4.9735e-006  ]
4341 : [      4.94616e-006 ]
4342 : [      5.36877e-006 ]
4343 : [      5.05926e-006 ]
4344 : [      5.03307e-006 ]
4345 : [      4.96262e-006 ]
4346 : [      5.18251e-006 ]
4347 : [      4.89118e-006 ]
4348 : [      5.21093e-006 ]
4349 : [      5.19459e-006 ]
4350 : [      5.43384e-006 ]
4351 : [      5.0489e-006  ]
4352 : [      5.15473e-006 ]
4353 : [      5.49003e-006 ]
4354 : [      5.14931e-006 ]
4355 : [      5.12636e-006 ]
4356 : [      5.36397e-006 ]
4357 : [      5.43374e-006 ]
4358 : [      5.18772e-006 ]
4359 : [      4.79776e-006 ]
4360 : [      5.42274e-006 ]
4361 : [      5.05474e-006 ]
4362 : [      5.49245e-006 ]
4363 : [      5.11816e-006 ]
4364 : [      5.12911e-006 ]
4365 : [      5.21117e-006 ]
4366 : [      5.10796e-006 ]
4367 : [      5.06946e-006 ]
4368 : [      5.31564e-006 ]
4369 : [      4.98377e-006 ]
4370 : [      5.22352e-006 ]
4371 : [      5.07605e-006 ]
4372 : [      5.29613e-006 ]
4373 : [      5.09681e-006 ]
4374 : [      4.93042e-006 ]
4375 : [      5.41056e-006 ]
4376 : [      5.46174e-006 ]
4377 : [      5.21828e-006 ]
4378 : [      4.95234e-006 ]
4379 : [      5.23655e-006 ]
4380 : [      5.06713e-006 ]
4381 : [      5.29216e-006 ]
4382 : [      5.60416e-006 ]
4383 : [      5.4138e-006  ]
4384 : [      4.85924e-006 ]
4385 : [      5.3594e-006  ]
4386 : [      5.3223e-006  ]
4387 : [      4.92633e-006 ]
4388 : [      4.86364e-006 ]
4389 : [      5.24193e-006 ]
4390 : [      5.23986e-006 ]
4391 : [      5.01728e-006 ]
4392 : [      4.8479e-006  ]
4393 : [      5.31307e-006 ]
4394 : [      5.22961e-006 ]
4395 : [      5.26343e-006 ]
4396 : [      5.11774e-006 ]
4397 : [      5.23553e-006 ]
4398 : [      5.27522e-006 ]
4399 : [      5.17512e-006 ]
4400 : [      5.31156e-006 ]
4401 : [      4.97586e-006 ]
4402 : [      5.30401e-006 ]
4403 : [      5.14239e-006 ]
4404 : [      4.97648e-006 ]
4405 : [      5.3117e-006  ]
4406 : [      5.00259e-006 ]
4407 : [      4.95351e-006 ]
4408 : [      5.28724e-006 ]
4409 : [      5.36767e-006 ]
4410 : [      5.04585e-006 ]
4411 : [      5.33605e-006 ]
4412 : [      5.39173e-006 ]
4413 : [      5.40492e-006 ]
4414 : [      5.23967e-006 ]
4415 : [      5.21696e-006 ]
4416 : [      4.98701e-006 ]
4417 : [      4.95424e-006 ]
4418 : [      5.26741e-006 ]
4419 : [      5.3796e-006  ]
4420 : [      5.06862e-006 ]
4421 : [      4.92565e-006 ]
4422 : [      5.31346e-006 ]
4423 : [      5.38549e-006 ]
4424 : [      5.37516e-006 ]
4425 : [      4.81298e-006 ]
4426 : [      5.50075e-006 ]
4427 : [      5.1896e-006  ]
4428 : [      5.34767e-006 ]
4429 : [      5.03078e-006 ]
4430 : [      5.24694e-006 ]
4431 : [      4.85486e-006 ]
4432 : [      5.48333e-006 ]
4433 : [      5.33817e-006 ]
4434 : [      5.38513e-006 ]
4435 : [      5.35002e-006 ]
4436 : [      4.9829e-006  ]
4437 : [      5.36919e-006 ]
4438 : [      5.161e-006   ]
4439 : [      5.08994e-006 ]
4440 : [      5.2186e-006  ]
4441 : [      5.17889e-006 ]
4442 : [      5.09904e-006 ]
4443 : [      4.96637e-006 ]
4444 : [      5.38733e-006 ]
4445 : [      5.4938e-006  ]
4446 : [      5.15704e-006 ]
4447 : [      4.95689e-006 ]
4448 : [      5.40311e-006 ]
4449 : [      4.95457e-006 ]
4450 : [      5.34715e-006 ]
4451 : [      5.16005e-006 ]
4452 : [      5.30359e-006 ]
4453 : [ 5e-006            ]
4454 : [      4.83454e-006 ]
4455 : [      5.07192e-006 ]
4456 : [      5.34584e-006 ]
4457 : [      5.00705e-006 ]
4458 : [      5.22562e-006 ]
4459 : [      5.32779e-006 ]
4460 : [      5.43308e-006 ]
4461 : [      5.23541e-006 ]
4462 : [      5.30466e-006 ]
4463 : [      4.86816e-006 ]
4464 : [      4.7897e-006  ]
4465 : [      5.20748e-006 ]
4466 : [      5.31193e-006 ]
4467 : [      4.78729e-006 ]
4468 : [      4.91293e-006 ]
4469 : [      4.96868e-006 ]
4470 : [      5.06096e-006 ]
4471 : [      5.60578e-006 ]
4472 : [      5.04527e-006 ]
4473 : [      5.1926e-006  ]
4474 : [      5.43405e-006 ]
4475 : [      4.92538e-006 ]
4476 : [      5.19019e-006 ]
4477 : [      5.04828e-006 ]
4478 : [      4.90711e-006 ]
4479 : [      5.17558e-006 ]
4480 : [      5.27089e-006 ]
4481 : [      5.11317e-006 ]
4482 : [      5.40567e-006 ]
4483 : [      5.32909e-006 ]
4484 : [      5.35051e-006 ]
4485 : [      4.97087e-006 ]
4486 : [      5.61406e-006 ]
4487 : [      5.22833e-006 ]
4488 : [      5.05507e-006 ]
4489 : [      5.19215e-006 ]
4490 : [      5.62239e-006 ]
4491 : [      5.202e-006   ]
4492 : [      5.34914e-006 ]
4493 : [      5.31239e-006 ]
4494 : [      5.23693e-006 ]
4495 : [      5.12897e-006 ]
4496 : [      5.39167e-006 ]
4497 : [      5.41242e-006 ]
4498 : [      5.10819e-006 ]
4499 : [      5.40385e-006 ]
4500 : [      4.98175e-006 ]
4501 : [      5.39604e-006 ]
4502 : [      5.38936e-006 ]
4503 : [      5.45431e-006 ]
4504 : [      5.41352e-006 ]
4505 : [      5.00737e-006 ]
4506 : [      5.27245e-006 ]
4507 : [      5.32638e-006 ]
4508 : [      4.92642e-006 ]
4509 : [      5.10037e-006 ]
4510 : [      5.22744e-006 ]
4511 : [      5.41173e-006 ]
4512 : [      5.17435e-006 ]
4513 : [      5.21564e-006 ]
4514 : [      5.02211e-006 ]
4515 : [      5.19977e-006 ]
4516 : [      5.18584e-006 ]
4517 : [      5.24688e-006 ]
4518 : [      5.39e-006    ]
4519 : [      4.98762e-006 ]
4520 : [      5.32657e-006 ]
4521 : [      4.954e-006   ]
4522 : [      5.21423e-006 ]
4523 : [      5.18264e-006 ]
4524 : [      5.36734e-006 ]
4525 : [      5.5565e-006  ]
4526 : [      5.18264e-006 ]
4527 : [      5.25106e-006 ]
4528 : [      5.23157e-006 ]
4529 : [      5.11532e-006 ]
4530 : [      4.96872e-006 ]
4531 : [      5.13249e-006 ]
4532 : [      5.32278e-006 ]
4533 : [      5.13929e-006 ]
4534 : [      5.37689e-006 ]
4535 : [      5.38132e-006 ]
4536 : [      5.00145e-006 ]
4537 : [      5.04566e-006 ]
4538 : [      5.33207e-006 ]
4539 : [      5.1621e-006  ]
4540 : [      5.39944e-006 ]
4541 : [      4.99626e-006 ]
4542 : [      5.3089e-006  ]
4543 : [      5.38638e-006 ]
4544 : [      5.08508e-006 ]
4545 : [      5.37487e-006 ]
4546 : [      5.08824e-006 ]
4547 : [      4.94202e-006 ]
4548 : [      5.43912e-006 ]
4549 : [      5.29146e-006 ]
4550 : [      4.98177e-006 ]
4551 : [      5.52065e-006 ]
4552 : [      5.4393e-006  ]
4553 : [      5.46172e-006 ]
4554 : [      5.07087e-006 ]
4555 : [      5.04022e-006 ]
4556 : [      5.28066e-006 ]
4557 : [      5.11014e-006 ]
4558 : [      5.27433e-006 ]
4559 : [      5.14071e-006 ]
4560 : [      5.12222e-006 ]
4561 : [      5.23662e-006 ]
4562 : [      5.28656e-006 ]
4563 : [      5.30994e-006 ]
4564 : [      5.46099e-006 ]
4565 : [      5.30916e-006 ]
4566 : [      4.83782e-006 ]
4567 : [      5.30596e-006 ]
4568 : [      5.46324e-006 ]
4569 : [      5.02669e-006 ]
4570 : [      5.2915e-006  ]
4571 : [      4.93097e-006 ]
4572 : [      5.36846e-006 ]
4573 : [      4.90978e-006 ]
4574 : [      5.47569e-006 ]
4575 : [      5.66167e-006 ]
4576 : [      5.3303e-006  ]
4577 : [      5.19797e-006 ]
4578 : [      5.28082e-006 ]
4579 : [      4.97686e-006 ]
4580 : [      4.9604e-006  ]
4581 : [      4.83119e-006 ]
4582 : [      5.24156e-006 ]
4583 : [      5.00626e-006 ]
4584 : [      5.36531e-006 ]
4585 : [      4.99907e-006 ]
4586 : [      5.31447e-006 ]
4587 : [      4.79711e-006 ]
4588 : [      5.26977e-006 ]
4589 : [      5.37155e-006 ]
4590 : [      5.32068e-006 ]
4591 : [      5.38701e-006 ]
4592 : [      5.35527e-006 ]
4593 : [      5.00422e-006 ]
4594 : [      4.72037e-006 ]
4595 : [      5.16275e-006 ]
4596 : [      5.1825e-006  ]
4597 : [      5.2659e-006  ]
4598 : [      4.87982e-006 ]
4599 : [      5.26443e-006 ]
4600 : [      5.23212e-006 ]
4601 : [      4.96987e-006 ]
4602 : [      5.39534e-006 ]
4603 : [      5.09351e-006 ]
4604 : [      5.32324e-006 ]
4605 : [      5.29293e-006 ]
4606 : [      5.55693e-006 ]
4607 : [      5.02953e-006 ]
4608 : [      5.07844e-006 ]
4609 : [      5.4085e-006  ]
4610 : [      5.38446e-006 ]
4611 : [      4.84025e-006 ]
4612 : [      5.38497e-006 ]
4613 : [      5.23757e-006 ]
4614 : [      5.11707e-006 ]
4615 : [      5.36349e-006 ]
4616 : [      5.00902e-006 ]
4617 : [      5.03927e-006 ]
4618 : [      5.27507e-006 ]
4619 : [      5.53593e-006 ]
4620 : [      5.18023e-006 ]
4621 : [      5.45559e-006 ]
4622 : [      5.33304e-006 ]
4623 : [      5.37637e-006 ]
4624 : [      5.40795e-006 ]
4625 : [      5.20891e-006 ]
4626 : [      5.14394e-006 ]
4627 : [      5.0225e-006  ]
4628 : [      5.00672e-006 ]
4629 : [      5.19381e-006 ]
4630 : [      5.26897e-006 ]
4631 : [      4.98106e-006 ]
4632 : [      5.2313e-006  ]
4633 : [      5.07697e-006 ]
4634 : [      5.20217e-006 ]
4635 : [      5.48506e-006 ]
4636 : [      5.21414e-006 ]
4637 : [      5.2823e-006  ]
4638 : [      4.80409e-006 ]
4639 : [      5.02066e-006 ]
4640 : [      5.32287e-006 ]
4641 : [      5.27443e-006 ]
4642 : [      5.38784e-006 ]
4643 : [      4.96806e-006 ]
4644 : [      5.3721e-006  ]
4645 : [      5.32708e-006 ]
4646 : [      4.94706e-006 ]
4647 : [      5.51747e-006 ]
4648 : [      5.42845e-006 ]
4649 : [      5.15117e-006 ]
4650 : [      5.30447e-006 ]
4651 : [      5.4002e-006  ]
4652 : [      5.04771e-006 ]
4653 : [      5.4909e-006  ]
4654 : [      5.39505e-006 ]
4655 : [      5.48049e-006 ]
4656 : [      5.01005e-006 ]
4657 : [      5.23853e-006 ]
4658 : [      5.19932e-006 ]
4659 : [      5.3563e-006  ]
4660 : [      5.36362e-006 ]
4661 : [      5.40617e-006 ]
4662 : [      4.83022e-006 ]
4663 : [      5.33649e-006 ]
4664 : [      5.32062e-006 ]
4665 : [      4.98298e-006 ]
4666 : [      5.41987e-006 ]
4667 : [      4.97085e-006 ]
4668 : [      5.30213e-006 ]
4669 : [      5.07039e-006 ]
4670 : [      5.24887e-006 ]
4671 : [      4.96919e-006 ]
4672 : [      5.20771e-006 ]
4673 : [      4.96636e-006 ]
4674 : [      5.34907e-006 ]
4675 : [      5.38621e-006 ]
4676 : [      5.11826e-006 ]
4677 : [      5.46887e-006 ]
4678 : [      5.34418e-006 ]
4679 : [      5.03802e-006 ]
4680 : [      5.34339e-006 ]
4681 : [      5.03643e-006 ]
4682 : [      5.04399e-006 ]
4683 : [      5.14408e-006 ]
4684 : [      5.01809e-006 ]
4685 : [      5.15098e-006 ]
4686 : [      5.21669e-006 ]
4687 : [      4.97388e-006 ]
4688 : [      5.41115e-006 ]
4689 : [      5.11088e-006 ]
4690 : [      5.34708e-006 ]
4691 : [      5.2293e-006  ]
4692 : [      5.51538e-006 ]
4693 : [      5.38318e-006 ]
4694 : [      5.11168e-006 ]
4695 : [      5.12745e-006 ]
4696 : [      4.83854e-006 ]
4697 : [      5.04134e-006 ]
4698 : [      5.0787e-006  ]
4699 : [      5.57313e-006 ]
4700 : [      5.22356e-006 ]
4701 : [      5.18726e-006 ]
4702 : [      5.13384e-006 ]
4703 : [      5.15643e-006 ]
4704 : [      4.97089e-006 ]
4705 : [      5.34448e-006 ]
4706 : [      5.39541e-006 ]
4707 : [      5.26979e-006 ]
4708 : [      5.34141e-006 ]
4709 : [      4.98644e-006 ]
4710 : [      5.29706e-006 ]
4711 : [      4.99888e-006 ]
4712 : [      5.41102e-006 ]
4713 : [      5.29008e-006 ]
4714 : [      5.01217e-006 ]
4715 : [      5.1554e-006  ]
4716 : [      4.99585e-006 ]
4717 : [      5.3958e-006  ]
4718 : [      5.00133e-006 ]
4719 : [      4.87011e-006 ]
4720 : [      5.21056e-006 ]
4721 : [      5.11138e-006 ]
4722 : [      5.2547e-006  ]
4723 : [      5.19798e-006 ]
4724 : [      5.45669e-006 ]
4725 : [      5.50745e-006 ]
4726 : [      4.93892e-006 ]
4727 : [      5.18385e-006 ]
4728 : [      4.99797e-006 ]
4729 : [      5.03046e-006 ]
4730 : [      5.39538e-006 ]
4731 : [      5.63748e-006 ]
4732 : [      5.4682e-006  ]
4733 : [      5.29998e-006 ]
4734 : [      5.39343e-006 ]
4735 : [      5.45714e-006 ]
4736 : [      4.97472e-006 ]
4737 : [      5.08508e-006 ]
4738 : [      5.41617e-006 ]
4739 : [      5.34594e-006 ]
4740 : [      4.83975e-006 ]
4741 : [      5.32143e-006 ]
4742 : [      4.90486e-006 ]
4743 : [      5.35222e-006 ]
4744 : [      5.19902e-006 ]
4745 : [      4.85124e-006 ]
4746 : [      5.36479e-006 ]
4747 : [      4.96212e-006 ]
4748 : [      5.42429e-006 ]
4749 : [      5.33059e-006 ]
4750 : [      5.36247e-006 ]
4751 : [      5.17413e-006 ]
4752 : [      5.34872e-006 ]
4753 : [      5.38331e-006 ]
4754 : [      5.25077e-006 ]
4755 : [      5.19645e-006 ]
4756 : [      4.86892e-006 ]
4757 : [      5.3186e-006  ]
4758 : [      5.2184e-006  ]
4759 : [      5.36043e-006 ]
4760 : [      5.38719e-006 ]
4761 : [      5.04436e-006 ]
4762 : [      4.92409e-006 ]
4763 : [      5.0532e-006  ]
4764 : [      5.44737e-006 ]
4765 : [      4.97062e-006 ]
4766 : [      5.42581e-006 ]
4767 : [      5.25795e-006 ]
4768 : [      5.49581e-006 ]
4769 : [      5.40793e-006 ]
4770 : [      5.10663e-006 ]
4771 : [      5.11903e-006 ]
4772 : [      5.0695e-006  ]
4773 : [      4.90095e-006 ]
4774 : [      5.10485e-006 ]
4775 : [      5.14625e-006 ]
4776 : [      5.17615e-006 ]
4777 : [      5.19153e-006 ]
4778 : [      4.97326e-006 ]
4779 : [      5.02875e-006 ]
4780 : [      5.39561e-006 ]
4781 : [      5.53461e-006 ]
4782 : [      5.52128e-006 ]
4783 : [      5.075e-006   ]
4784 : [      5.24929e-006 ]
4785 : [      5.01412e-006 ]
4786 : [      5.14822e-006 ]
4787 : [      5.1385e-006  ]
4788 : [      4.83049e-006 ]
4789 : [      5.12222e-006 ]
4790 : [      5.20495e-006 ]
4791 : [      5.40456e-006 ]
4792 : [      5.27051e-006 ]
4793 : [      4.99697e-006 ]
4794 : [      5.3372e-006  ]
4795 : [      5.11657e-006 ]
4796 : [      5.04591e-006 ]
4797 : [      5.54149e-006 ]
4798 : [      5.43119e-006 ]
4799 : [      5.36275e-006 ]
4800 : [      4.9641e-006  ]
4801 : [      5.13959e-006 ]
4802 : [      5.29579e-006 ]
4803 : [      5.2642e-006  ]
4804 : [      4.87202e-006 ]
4805 : [      5.24955e-006 ]
4806 : [      5.032e-006   ]
4807 : [      5.32948e-006 ]
4808 : [      5.15421e-006 ]
4809 : [      5.38372e-006 ]
4810 : [      5.30564e-006 ]
4811 : [      5.25961e-006 ]
4812 : [      5.0018e-006  ]
4813 : [      5.30995e-006 ]
4814 : [      5.07959e-006 ]
4815 : [      5.32221e-006 ]
4816 : [      5.10161e-006 ]
4817 : [      4.98426e-006 ]
4818 : [      5.17643e-006 ]
4819 : [      5.30537e-006 ]
4820 : [      5.2291e-006  ]
4821 : [      4.97104e-006 ]
4822 : [      5.04906e-006 ]
4823 : [      5.39245e-006 ]
4824 : [      4.95614e-006 ]
4825 : [      5.43549e-006 ]
4826 : [      5.05089e-006 ]
4827 : [      5.41242e-006 ]
4828 : [      5.09556e-006 ]
4829 : [      5.35165e-006 ]
4830 : [      4.87083e-006 ]
4831 : [      5.2556e-006  ]
4832 : [      5.41281e-006 ]
4833 : [      4.99037e-006 ]
4834 : [      5.44822e-006 ]
4835 : [      5.31225e-006 ]
4836 : [      5.29802e-006 ]
4837 : [      5.53324e-006 ]
4838 : [      5.01547e-006 ]
4839 : [      5.20877e-006 ]
4840 : [      5.34334e-006 ]
4841 : [      5.22383e-006 ]
4842 : [      5.3144e-006  ]
4843 : [      4.80332e-006 ]
4844 : [      5.3302e-006  ]
4845 : [      5.01926e-006 ]
4846 : [      4.9248e-006  ]
4847 : [      5.08124e-006 ]
4848 : [      5.51261e-006 ]
4849 : [      4.91946e-006 ]
4850 : [      5.06523e-006 ]
4851 : [      5.48403e-006 ]
4852 : [      5.14993e-006 ]
4853 : [      4.88693e-006 ]
4854 : [      5.03099e-006 ]
4855 : [      5.54647e-006 ]
4856 : [      4.93778e-006 ]
4857 : [      5.38513e-006 ]
4858 : [      5.39602e-006 ]
4859 : [      4.98946e-006 ]
4860 : [      4.95641e-006 ]
4861 : [      5.49467e-006 ]
4862 : [      5.14739e-006 ]
4863 : [      5.3401e-006  ]
4864 : [      5.26248e-006 ]
4865 : [      4.94917e-006 ]
4866 : [      5.02031e-006 ]
4867 : [      5.04776e-006 ]
4868 : [      5.26545e-006 ]
4869 : [      5.35322e-006 ]
4870 : [      5.25765e-006 ]
4871 : [      5.33585e-006 ]
4872 : [      4.97343e-006 ]
4873 : [      4.99455e-006 ]
4874 : [      5.36291e-006 ]
4875 : [      5.21666e-006 ]
4876 : [      5.3928e-006  ]
4877 : [      4.98874e-006 ]
4878 : [      5.20035e-006 ]
4879 : [      5.03889e-006 ]
4880 : [      5.38642e-006 ]
4881 : [      5.04316e-006 ]
4882 : [      4.8478e-006  ]
4883 : [      4.88484e-006 ]
4884 : [      5.4002e-006  ]
4885 : [      5.05364e-006 ]
4886 : [      5.13074e-006 ]
4887 : [      5.19888e-006 ]
4888 : [      5.17199e-006 ]
4889 : [      5.25334e-006 ]
4890 : [      4.96326e-006 ]
4891 : [      5.22175e-006 ]
4892 : [      5.38041e-006 ]
4893 : [      5.41109e-006 ]
4894 : [      5.27896e-006 ]
4895 : [      4.68307e-006 ]
4896 : [      4.76446e-006 ]
4897 : [      5.43517e-006 ]
4898 : [      4.97053e-006 ]
4899 : [      5.06089e-006 ]
4900 : [      5.21698e-006 ]
4901 : [      5.39421e-006 ]
4902 : [      5.14553e-006 ]
4903 : [      5.58016e-006 ]
4904 : [      5.35206e-006 ]
4905 : [      5.26559e-006 ]
4906 : [      5.14492e-006 ]
4907 : [      4.98025e-006 ]
4908 : [      4.99126e-006 ]
4909 : [      5.19128e-006 ]
4910 : [      5.02213e-006 ]
4911 : [      5.06211e-006 ]
4912 : [      5.37564e-006 ]
4913 : [      4.95996e-006 ]
4914 : [      5.33612e-006 ]
4915 : [      5.34399e-006 ]
4916 : [      4.88604e-006 ]
4917 : [      5.52127e-006 ]
4918 : [      5.1437e-006  ]
4919 : [      4.86119e-006 ]
4920 : [      4.99252e-006 ]
4921 : [      4.9911e-006  ]
4922 : [      4.96943e-006 ]
4923 : [      5.25607e-006 ]
4924 : [      5.04327e-006 ]
4925 : [      5.25692e-006 ]
4926 : [      5.07073e-006 ]
4927 : [      5.00722e-006 ]
4928 : [      4.9849e-006  ]
4929 : [      5.45416e-006 ]
4930 : [      5.2943e-006  ]
4931 : [      5.20556e-006 ]
4932 : [      5.36997e-006 ]
4933 : [      5.45537e-006 ]
4934 : [      5.46346e-006 ]
4935 : [      5.0741e-006  ]
4936 : [      5.36541e-006 ]
4937 : [      5.14997e-006 ]
4938 : [      5.3039e-006  ]
4939 : [      5.35185e-006 ]
4940 : [      5.23944e-006 ]
4941 : [      5.20758e-006 ]
4942 : [      5.35242e-006 ]
4943 : [      5.36439e-006 ]
4944 : [      5.03941e-006 ]
4945 : [      4.78062e-006 ]
4946 : [      5.25328e-006 ]
4947 : [      5.52806e-006 ]
4948 : [      4.94848e-006 ]
4949 : [      5.19556e-006 ]
4950 : [      5.04489e-006 ]
4951 : [      4.98843e-006 ]
4952 : [      5.36748e-006 ]
4953 : [      5.4085e-006  ]
4954 : [      5.22624e-006 ]
4955 : [      5.55391e-006 ]
4956 : [      5.40896e-006 ]
4957 : [      5.52325e-006 ]
4958 : [      5.0246e-006  ]
4959 : [      5.54701e-006 ]
4960 : [      5.41343e-006 ]
4961 : [      4.8414e-006  ]
4962 : [      4.99421e-006 ]
4963 : [      5.2637e-006  ]
4964 : [      5.02921e-006 ]
4965 : [      5.63297e-006 ]
4966 : [      5.42107e-006 ]
4967 : [      5.44469e-006 ]
4968 : [      5.32396e-006 ]
4969 : [      5.2138e-006  ]
4970 : [      5.28689e-006 ]
4971 : [      5.38254e-006 ]
4972 : [      5.46391e-006 ]
4973 : [      4.95908e-006 ]
4974 : [      5.45461e-006 ]
4975 : [      4.99173e-006 ]
4976 : [      5.40854e-006 ]
4977 : [      5.24981e-006 ]
4978 : [      5.05531e-006 ]
4979 : [      4.93132e-006 ]
4980 : [      5.18649e-006 ]
4981 : [      4.92726e-006 ]
4982 : [      5.3136e-006  ]
4983 : [      5.27772e-006 ]
4984 : [      5.21205e-006 ]
4985 : [      5.62853e-006 ]
4986 : [      5.31085e-006 ]
4987 : [      5.48309e-006 ]
4988 : [      4.91472e-006 ]
4989 : [      4.96596e-006 ]
4990 : [      4.9132e-006  ]
4991 : [      5.29247e-006 ]
4992 : [      5.14073e-006 ]
4993 : [      5.25006e-006 ]
4994 : [      5.43786e-006 ]
4995 : [      5.21218e-006 ]
4996 : [      5.37698e-006 ]
4997 : [      5.42937e-006 ]
4998 : [      5.0903e-006  ]
4999 : [      5.03879e-006 ]
5000 : [      5.16649e-006 ]
5001 : [      5.06654e-006 ]
5002 : [      5.24783e-006 ]
5003 : [      5.14691e-006 ]
5004 : [      5.40037e-006 ]
5005 : [      5.40783e-006 ]
5006 : [      5.39513e-006 ]
5007 : [      5.05267e-006 ]
5008 : [      5.1071e-006  ]
5009 : [      5.50859e-006 ]
5010 : [      5.00561e-006 ]
5011 : [      5.30252e-006 ]
5012 : [      5.251e-006   ]
5013 : [      5.10725e-006 ]
5014 : [      5.18925e-006 ]
5015 : [      5.23131e-006 ]
5016 : [      5.17256e-006 ]
5017 : [      5.33504e-006 ]
5018 : [      5.50897e-006 ]
5019 : [      5.38012e-006 ]
5020 : [      4.98195e-006 ]
5021 : [      5.40794e-006 ]
5022 : [      5.30356e-006 ]
5023 : [      4.98063e-006 ]
5024 : [      5.11619e-006 ]
5025 : [      5.02806e-006 ]
5026 : [      5.28168e-006 ]
5027 : [      5.38808e-006 ]
5028 : [      5.0905e-006  ]
5029 : [      5.43351e-006 ]
5030 : [      4.9402e-006  ]
5031 : [      5.27506e-006 ]
5032 : [      4.96376e-006 ]
5033 : [      5.31547e-006 ]
5034 : [      5.33044e-006 ]
5035 : [      5.32037e-006 ]
5036 : [      5.05773e-006 ]
5037 : [      5.34784e-006 ]
5038 : [      4.89274e-006 ]
5039 : [      5.32879e-006 ]
5040 : [      5.41842e-006 ]
5041 : [      5.3445e-006  ]
5042 : [      4.99241e-006 ]
5043 : [      5.07147e-006 ]
5044 : [      5.05657e-006 ]
5045 : [      5.04833e-006 ]
5046 : [      5.0029e-006  ]
5047 : [      5.42532e-006 ]
5048 : [      5.04915e-006 ]
5049 : [      5.47873e-006 ]
5050 : [      5.3814e-006  ]
5051 : [      5.29718e-006 ]
5052 : [      4.81393e-006 ]
5053 : [      5.48756e-006 ]
5054 : [      4.96108e-006 ]
5055 : [      5.21674e-006 ]
5056 : [      4.99694e-006 ]
5057 : [      5.2751e-006  ]
5058 : [      5.34297e-006 ]
5059 : [      5.08426e-006 ]
5060 : [      5.37876e-006 ]
5061 : [      4.91548e-006 ]
5062 : [      4.88842e-006 ]
5063 : [      4.96513e-006 ]
5064 : [      5.35045e-006 ]
5065 : [      5.02846e-006 ]
5066 : [      5.3291e-006  ]
5067 : [      5.00159e-006 ]
5068 : [      4.94932e-006 ]
5069 : [      5.20703e-006 ]
5070 : [      4.88635e-006 ]
5071 : [      5.16462e-006 ]
5072 : [      5.00058e-006 ]
5073 : [      4.92097e-006 ]
5074 : [      5.11887e-006 ]
5075 : [      5.39245e-006 ]
5076 : [      5.23293e-006 ]
5077 : [      4.91868e-006 ]
5078 : [      5.2015e-006  ]
5079 : [      5.34037e-006 ]
5080 : [      4.99879e-006 ]
5081 : [      5.14631e-006 ]
5082 : [      5.08259e-006 ]
5083 : [      5.22516e-006 ]
5084 : [      5.02275e-006 ]
5085 : [      5.21818e-006 ]
5086 : [      4.99263e-006 ]
5087 : [      5.19851e-006 ]
5088 : [      4.9792e-006  ]
5089 : [      5.37318e-006 ]
5090 : [      4.95769e-006 ]
5091 : [      5.10517e-006 ]
5092 : [      5.32756e-006 ]
5093 : [      5.3143e-006  ]
5094 : [      5.03306e-006 ]
5095 : [      5.1339e-006  ]
5096 : [      4.88935e-006 ]
5097 : [      4.88609e-006 ]
5098 : [      5.36834e-006 ]
5099 : [      5.38369e-006 ]
5100 : [      5.00717e-006 ]
5101 : [      5.20718e-006 ]
5102 : [      4.93976e-006 ]
5103 : [      5.35449e-006 ]
5104 : [      5.42053e-006 ]
5105 : [      5.34954e-006 ]
5106 : [      5.27403e-006 ]
5107 : [      4.99507e-006 ]
5108 : [      5.59439e-006 ]
5109 : [      5.33824e-006 ]
5110 : [      5.25992e-006 ]
5111 : [      5.02127e-006 ]
5112 : [      5.35327e-006 ]
5113 : [      5.46141e-006 ]
5114 : [      4.90907e-006 ]
5115 : [      5.49338e-006 ]
5116 : [      5.2288e-006  ]
5117 : [      5.08224e-006 ]
5118 : [      5.21386e-006 ]
5119 : [      5.20205e-006 ]
5120 : [      5.21525e-006 ]
5121 : [      5.38107e-006 ]
5122 : [      5.41543e-006 ]
5123 : [      5.15936e-006 ]
5124 : [      5.01609e-006 ]
5125 : [      4.96727e-006 ]
5126 : [      5.0253e-006  ]
5127 : [      5.3181e-006  ]
5128 : [      5.31903e-006 ]
5129 : [      5.03341e-006 ]
5130 : [      4.90403e-006 ]
5131 : [      5.05498e-006 ]
5132 : [      5.3236e-006  ]
5133 : [      5.39957e-006 ]
5134 : [      4.90685e-006 ]
5135 : [      5.29496e-006 ]
5136 : [      5.34915e-006 ]
5137 : [      5.02654e-006 ]
5138 : [      5.30779e-006 ]
5139 : [      4.98721e-006 ]
5140 : [      5.4158e-006  ]
5141 : [      5.36721e-006 ]
5142 : [      4.90202e-006 ]
5143 : [      5.34092e-006 ]
5144 : [      4.89915e-006 ]
5145 : [      4.89435e-006 ]
5146 : [      4.94775e-006 ]
5147 : [      5.01762e-006 ]
5148 : [      5.17857e-006 ]
5149 : [      5.19926e-006 ]
5150 : [      5.36457e-006 ]
5151 : [      5.14608e-006 ]
5152 : [      5.04337e-006 ]
5153 : [      4.82585e-006 ]
5154 : [      5.11562e-006 ]
5155 : [      5.36139e-006 ]
5156 : [      5.2683e-006  ]
5157 : [      5.04318e-006 ]
5158 : [      4.94386e-006 ]
5159 : [      4.84371e-006 ]
5160 : [      5.25546e-006 ]
5161 : [      5.28491e-006 ]
5162 : [      5.3008e-006  ]
5163 : [      5.11027e-006 ]
5164 : [      5.09387e-006 ]
5165 : [      5.04186e-006 ]
5166 : [      5.39056e-006 ]
5167 : [      5.28334e-006 ]
5168 : [      4.98158e-006 ]
5169 : [      5.44837e-006 ]
5170 : [      5.22586e-006 ]
5171 : [      5.53071e-006 ]
5172 : [      5.28453e-006 ]
5173 : [      5.10922e-006 ]
5174 : [      5.35956e-006 ]
5175 : [      5.34912e-006 ]
5176 : [      5.30164e-006 ]
5177 : [      4.85511e-006 ]
5178 : [      4.95848e-006 ]
5179 : [      5.20499e-006 ]
5180 : [      5.02724e-006 ]
5181 : [      5.20742e-006 ]
5182 : [      4.99243e-006 ]
5183 : [      4.96966e-006 ]
5184 : [      5.35697e-006 ]
5185 : [      4.93557e-006 ]
5186 : [      5.20616e-006 ]
5187 : [      5.29355e-006 ]
5188 : [      4.97109e-006 ]
5189 : [      5.1718e-006  ]
5190 : [      5.0461e-006  ]
5191 : [      5.60465e-006 ]
5192 : [      5.3991e-006  ]
5193 : [      4.97397e-006 ]
5194 : [      5.11614e-006 ]
5195 : [      5.3126e-006  ]
5196 : [      4.98505e-006 ]
5197 : [      5.33047e-006 ]
5198 : [      5.44138e-006 ]
5199 : [      5.02737e-006 ]
5200 : [      5.23384e-006 ]
5201 : [      5.11944e-006 ]
5202 : [      5.33961e-006 ]
5203 : [      5.21982e-006 ]
5204 : [      5.33874e-006 ]
5205 : [      5.23621e-006 ]
5206 : [      4.98273e-006 ]
5207 : [      5.31969e-006 ]
5208 : [      4.93142e-006 ]
5209 : [      5.04678e-006 ]
5210 : [      5.14252e-006 ]
5211 : [      5.05184e-006 ]
5212 : [      5.27857e-006 ]
5213 : [      5.23276e-006 ]
5214 : [      5.37197e-006 ]
5215 : [      5.21835e-006 ]
5216 : [      5.64482e-006 ]
5217 : [      5.02071e-006 ]
5218 : [      5.21736e-006 ]
5219 : [      5.03081e-006 ]
5220 : [      4.98596e-006 ]
5221 : [      5.44007e-006 ]
5222 : [      5.29205e-006 ]
5223 : [      5.61055e-006 ]
5224 : [      5.38321e-006 ]
5225 : [      5.42659e-006 ]
5226 : [      5.05042e-006 ]
5227 : [      5.21257e-006 ]
5228 : [      5.35232e-006 ]
5229 : [      4.99341e-006 ]
5230 : [      4.99486e-006 ]
5231 : [      5.0054e-006  ]
5232 : [      5.25946e-006 ]
5233 : [      5.40256e-006 ]
5234 : [      5.41351e-006 ]
5235 : [      5.25243e-006 ]
5236 : [      5.3214e-006  ]
5237 : [      5.19282e-006 ]
5238 : [      5.59198e-006 ]
5239 : [      5.33148e-006 ]
5240 : [      4.95865e-006 ]
5241 : [      5.04803e-006 ]
5242 : [      5.16621e-006 ]
5243 : [      5.39928e-006 ]
5244 : [      5.26744e-006 ]
5245 : [      5.34481e-006 ]
5246 : [      5.32012e-006 ]
5247 : [      5.41435e-006 ]
5248 : [      5.12526e-006 ]
5249 : [      4.96834e-006 ]
5250 : [      5.22789e-006 ]
5251 : [      5.39845e-006 ]
5252 : [      5.34453e-006 ]
5253 : [      4.95443e-006 ]
5254 : [      5.31867e-006 ]
5255 : [      5.48052e-006 ]
5256 : [      5.15444e-006 ]
5257 : [      4.95962e-006 ]
5258 : [      5.40132e-006 ]
5259 : [      5.43399e-006 ]
5260 : [      4.9758e-006  ]
5261 : [      5.13274e-006 ]
5262 : [      5.39101e-006 ]
5263 : [      5.26469e-006 ]
5264 : [      5.03486e-006 ]
5265 : [      5.14517e-006 ]
5266 : [      5.20146e-006 ]
5267 : [      5.44438e-006 ]
5268 : [      5.55567e-006 ]
5269 : [      5.44711e-006 ]
5270 : [      4.91722e-006 ]
5271 : [      5.25711e-006 ]
5272 : [      4.88803e-006 ]
5273 : [      4.96644e-006 ]
5274 : [      4.99076e-006 ]
5275 : [      5.04413e-006 ]
5276 : [      5.24357e-006 ]
5277 : [      5.20921e-006 ]
5278 : [      5.34084e-006 ]
5279 : [      5.35362e-006 ]
5280 : [      4.93379e-006 ]
5281 : [      5.28246e-006 ]
5282 : [      4.96647e-006 ]
5283 : [      5.19343e-006 ]
5284 : [      5.40477e-006 ]
5285 : [      5.38527e-006 ]
5286 : [      5.33547e-006 ]
5287 : [      5.36559e-006 ]
5288 : [      5.25515e-006 ]
5289 : [      5.26629e-006 ]
5290 : [      4.93286e-006 ]
5291 : [      5.46852e-006 ]
5292 : [      5.4155e-006  ]
5293 : [      5.04553e-006 ]
5294 : [      5.41034e-006 ]
5295 : [      5.29141e-006 ]
5296 : [      5.12457e-006 ]
5297 : [      5.00632e-006 ]
5298 : [      5.53472e-006 ]
5299 : [      5.43739e-006 ]
5300 : [      5.06458e-006 ]
5301 : [      4.98341e-006 ]
5302 : [      5.15577e-006 ]
5303 : [      5.39048e-006 ]
5304 : [      5.44053e-006 ]
5305 : [      5.36801e-006 ]
5306 : [      4.94525e-006 ]
5307 : [      5.2569e-006  ]
5308 : [      5.2935e-006  ]
5309 : [      5.39677e-006 ]
5310 : [      4.82102e-006 ]
5311 : [      5.34834e-006 ]
5312 : [      5.21581e-006 ]
5313 : [      5.32644e-006 ]
5314 : [      5.35784e-006 ]
5315 : [      5.36088e-006 ]
5316 : [      5.49497e-006 ]
5317 : [      5.30309e-006 ]
5318 : [      5.42531e-006 ]
5319 : [      5.15717e-006 ]
5320 : [      5.23447e-006 ]
5321 : [      4.96292e-006 ]
5322 : [      5.08013e-006 ]
5323 : [      5.17513e-006 ]
5324 : [      5.34726e-006 ]
5325 : [      5.27212e-006 ]
5326 : [      5.34084e-006 ]
5327 : [      5.00263e-006 ]
5328 : [      5.01601e-006 ]
5329 : [      4.98581e-006 ]
5330 : [      5.40256e-006 ]
5331 : [      4.95891e-006 ]
5332 : [      5.39633e-006 ]
5333 : [      5.19144e-006 ]
5334 : [      4.98537e-006 ]
5335 : [      4.80645e-006 ]
5336 : [      5.18925e-006 ]
5337 : [      5.17619e-006 ]
5338 : [      5.23581e-006 ]
5339 : [      4.94965e-006 ]
5340 : [      4.9887e-006  ]
5341 : [      5.11411e-006 ]
5342 : [      5.20204e-006 ]
5343 : [      4.9662e-006  ]
5344 : [      4.86755e-006 ]
5345 : [      5.40908e-006 ]
5346 : [      5.1367e-006  ]
5347 : [      5.16076e-006 ]
5348 : [      5.11539e-006 ]
5349 : [      4.93088e-006 ]
5350 : [      5.14327e-006 ]
5351 : [      5.31643e-006 ]
5352 : [      5.00308e-006 ]
5353 : [      5.43113e-006 ]
5354 : [      5.39111e-006 ]
5355 : [      5.24589e-006 ]
5356 : [      5.20453e-006 ]
5357 : [      5.23663e-006 ]
5358 : [      4.99305e-006 ]
5359 : [      5.09926e-006 ]
5360 : [      5.25356e-006 ]
5361 : [      4.98321e-006 ]
5362 : [      5.32714e-006 ]
5363 : [      5.19575e-006 ]
5364 : [      4.91581e-006 ]
5365 : [      5.34922e-006 ]
5366 : [      4.93846e-006 ]
5367 : [      5.40752e-006 ]
5368 : [      4.96781e-006 ]
5369 : [      5.20463e-006 ]
5370 : [      4.88444e-006 ]
5371 : [      5.03824e-006 ]
5372 : [      4.96714e-006 ]
5373 : [      5.33896e-006 ]
5374 : [      5.16571e-006 ]
5375 : [      5.1809e-006  ]
5376 : [      4.96923e-006 ]
5377 : [      5.24044e-006 ]
5378 : [      5.38671e-006 ]
5379 : [      5.3185e-006  ]
5380 : [      4.93723e-006 ]
5381 : [      5.30219e-006 ]
5382 : [      5.12808e-006 ]
5383 : [      5.06934e-006 ]
5384 : [      5.31906e-006 ]
5385 : [      5.44547e-006 ]
5386 : [      4.99613e-006 ]
5387 : [      5.31942e-006 ]
5388 : [      5.17921e-006 ]
5389 : [      4.98029e-006 ]
5390 : [      4.96706e-006 ]
5391 : [      5.16063e-006 ]
5392 : [      5.02138e-006 ]
5393 : [      4.96572e-006 ]
5394 : [      5.28127e-006 ]
5395 : [      5.2218e-006  ]
5396 : [      5.17033e-006 ]
5397 : [      5.36474e-006 ]
5398 : [      5.39349e-006 ]
5399 : [      4.96634e-006 ]
5400 : [      5.34365e-006 ]
5401 : [      5.04778e-006 ]
5402 : [      5.36986e-006 ]
5403 : [      5.4431e-006  ]
5404 : [      5.27197e-006 ]
5405 : [      5.08043e-006 ]
5406 : [      5.35675e-006 ]
5407 : [      5.02068e-006 ]
5408 : [      5.18844e-006 ]
5409 : [      4.96966e-006 ]
5410 : [      5.43797e-006 ]
5411 : [      5.22176e-006 ]
5412 : [      5.05073e-006 ]
5413 : [      5.46124e-006 ]
5414 : [      5.11549e-006 ]
5415 : [      5.39631e-006 ]
5416 : [      5.36037e-006 ]
5417 : [      5.15541e-006 ]
5418 : [      5.02136e-006 ]
5419 : [      5.39247e-006 ]
5420 : [      5.29357e-006 ]
5421 : [      5.3752e-006  ]
5422 : [      5.12538e-006 ]
5423 : [      4.85998e-006 ]
5424 : [      5.28541e-006 ]
5425 : [      5.38638e-006 ]
5426 : [      5.35296e-006 ]
5427 : [      5.14428e-006 ]
5428 : [      5.14687e-006 ]
5429 : [      5.63551e-006 ]
5430 : [      4.98284e-006 ]
5431 : [      5.05209e-006 ]
5432 : [      4.97893e-006 ]
5433 : [      5.0202e-006  ]
5434 : [      5.4954e-006  ]
5435 : [      5.17951e-006 ]
5436 : [      5.14764e-006 ]
5437 : [      5.13789e-006 ]
5438 : [      4.7712e-006  ]
5439 : [      5.03875e-006 ]
5440 : [      5.26389e-006 ]
5441 : [      4.82072e-006 ]
5442 : [      5.38135e-006 ]
5443 : [      5.15753e-006 ]
5444 : [      4.91234e-006 ]
5445 : [      5.32766e-006 ]
5446 : [      4.92661e-006 ]
5447 : [      4.99717e-006 ]
5448 : [      5.03653e-006 ]
5449 : [      4.97614e-006 ]
5450 : [      5.31196e-006 ]
5451 : [      4.9651e-006  ]
5452 : [      5.05565e-006 ]
5453 : [      5.34828e-006 ]
5454 : [      5.44557e-006 ]
5455 : [      5.33868e-006 ]
5456 : [      5.32145e-006 ]
5457 : [      5.38766e-006 ]
5458 : [      5.06057e-006 ]
5459 : [      5.11703e-006 ]
5460 : [      5.23076e-006 ]
5461 : [      5.20325e-006 ]
5462 : [      5.38346e-006 ]
5463 : [      5.38817e-006 ]
5464 : [      5.63351e-006 ]
5465 : [      5.37994e-006 ]
5466 : [      5.56397e-006 ]
5467 : [      5.51401e-006 ]
5468 : [      5.40402e-006 ]
5469 : [      5.04269e-006 ]
5470 : [      5.31036e-006 ]
5471 : [      4.98285e-006 ]
5472 : [      5.01529e-006 ]
5473 : [      4.89947e-006 ]
5474 : [      5.37147e-006 ]
5475 : [      5.24072e-006 ]
5476 : [      5.40338e-006 ]
5477 : [      4.81782e-006 ]
5478 : [      5.08242e-006 ]
5479 : [      5.28034e-006 ]
5480 : [      5.26908e-006 ]
5481 : [      5.25915e-006 ]
5482 : [      5.20358e-006 ]
5483 : [      5.33651e-006 ]
5484 : [      5.40059e-006 ]
5485 : [      5.1911e-006  ]
5486 : [      5.31901e-006 ]
5487 : [      5.24013e-006 ]
5488 : [      5.25795e-006 ]
5489 : [      5.34685e-006 ]
5490 : [      5.27933e-006 ]
5491 : [      5.32228e-006 ]
5492 : [      5.38303e-006 ]
5493 : [      5.39246e-006 ]
5494 : [      5.04736e-006 ]
5495 : [      5.42337e-006 ]
5496 : [      5.35482e-006 ]
5497 : [      5.21341e-006 ]
5498 : [      5.42303e-006 ]
5499 : [      5.30902e-006 ]
5500 : [      5.51099e-006 ]
5501 : [      5.10959e-006 ]
5502 : [      5.17147e-006 ]
5503 : [      5.21249e-006 ]
5504 : [      5.35506e-006 ]
5505 : [      5.37411e-006 ]
5506 : [      5.28816e-006 ]
5507 : [      5.17065e-006 ]
5508 : [      5.04133e-006 ]
5509 : [      5.43698e-006 ]
5510 : [      5.30491e-006 ]
5511 : [      5.32101e-006 ]
5512 : [      5.36029e-006 ]
5513 : [      5.20169e-006 ]
5514 : [      5.17095e-006 ]
5515 : [      5.54518e-006 ]
5516 : [      4.96069e-006 ]
5517 : [      5.11287e-006 ]
5518 : [      5.35445e-006 ]
5519 : [      5.20044e-006 ]
5520 : [      5.34961e-006 ]
5521 : [      5.31453e-006 ]
5522 : [      5.3669e-006  ]
5523 : [      5.40212e-006 ]
5524 : [      4.96514e-006 ]
5525 : [      4.98856e-006 ]
5526 : [      5.11425e-006 ]
5527 : [      5.35985e-006 ]
5528 : [      5.08942e-006 ]
5529 : [      5.13103e-006 ]
5530 : [      5.28671e-006 ]
5531 : [      5.43324e-006 ]
5532 : [      4.9978e-006  ]
5533 : [      5.15155e-006 ]
5534 : [      5.12935e-006 ]
5535 : [      4.9622e-006  ]
5536 : [      5.43058e-006 ]
5537 : [      5.45133e-006 ]
5538 : [      5.32184e-006 ]
5539 : [      5.18794e-006 ]
5540 : [      4.96989e-006 ]
5541 : [      4.923e-006   ]
5542 : [      5.37073e-006 ]
5543 : [      5.14559e-006 ]
5544 : [      4.99721e-006 ]
5545 : [      5.25523e-006 ]
5546 : [      5.12715e-006 ]
5547 : [      5.49678e-006 ]
5548 : [      5.0403e-006  ]
5549 : [      4.95909e-006 ]
5550 : [      5.00091e-006 ]
5551 : [      5.44981e-006 ]
5552 : [      4.72405e-006 ]
5553 : [      4.97475e-006 ]
5554 : [      5.1287e-006  ]
5555 : [      5.31488e-006 ]
5556 : [      5.34906e-006 ]
5557 : [      5.31583e-006 ]
5558 : [      5.05797e-006 ]
5559 : [      5.3418e-006  ]
5560 : [      5.04854e-006 ]
5561 : [      5.33876e-006 ]
5562 : [      5.35956e-006 ]
5563 : [      5.52968e-006 ]
5564 : [      5.24109e-006 ]
5565 : [      4.87777e-006 ]
5566 : [      5.14063e-006 ]
5567 : [      5.0111e-006  ]
5568 : [      5.26085e-006 ]
5569 : [      5.1391e-006  ]
5570 : [      4.95044e-006 ]
5571 : [      5.07456e-006 ]
5572 : [      5.08306e-006 ]
5573 : [      5.51276e-006 ]
5574 : [      4.95096e-006 ]
5575 : [      5.11627e-006 ]
5576 : [      5.37897e-006 ]
5577 : [      5.17959e-006 ]
5578 : [      4.97557e-006 ]
5579 : [      5.1623e-006  ]
5580 : [      4.98505e-006 ]
5581 : [      5.37715e-006 ]
5582 : [      5.15785e-006 ]
5583 : [      4.96453e-006 ]
5584 : [      5.33591e-006 ]
5585 : [      5.31535e-006 ]
5586 : [      5.19702e-006 ]
5587 : [      5.23436e-006 ]
5588 : [      5.36854e-006 ]
5589 : [      4.97875e-006 ]
5590 : [      5.26169e-006 ]
5591 : [      5.10281e-006 ]
5592 : [      5.0302e-006  ]
5593 : [      5.41205e-006 ]
5594 : [      5.37593e-006 ]
5595 : [      5.47254e-006 ]
5596 : [      5.24852e-006 ]
5597 : [      5.37815e-006 ]
5598 : [      4.89784e-006 ]
5599 : [      5.43955e-006 ]
5600 : [      4.98631e-006 ]
5601 : [      5.00358e-006 ]
5602 : [      5.37339e-006 ]
5603 : [      5.39653e-006 ]
5604 : [      4.93994e-006 ]
5605 : [      5.21465e-006 ]
5606 : [      5.38873e-006 ]
5607 : [      5.32725e-006 ]
5608 : [      5.21569e-006 ]
5609 : [      5.16746e-006 ]
5610 : [      5.31169e-006 ]
5611 : [      5.32622e-006 ]
5612 : [      5.00749e-006 ]
5613 : [      5.37484e-006 ]
5614 : [      5.32593e-006 ]
5615 : [      5.48448e-006 ]
5616 : [      5.4976e-006  ]
5617 : [      5.38965e-006 ]
5618 : [      4.91646e-006 ]
5619 : [      4.87852e-006 ]
5620 : [      4.90151e-006 ]
5621 : [      5.18543e-006 ]
5622 : [      4.98098e-006 ]
5623 : [      5.31742e-006 ]
5624 : [      5.3875e-006  ]
5625 : [      5.30842e-006 ]
5626 : [      4.89127e-006 ]
5627 : [      5.18151e-006 ]
5628 : [      5.38562e-006 ]
5629 : [      4.92746e-006 ]
5630 : [      5.35833e-006 ]
5631 : [      5.39333e-006 ]
5632 : [      5.09279e-006 ]
5633 : [      5.3678e-006  ]
5634 : [      5.23787e-006 ]
5635 : [      5.28119e-006 ]
5636 : [      5.24984e-006 ]
5637 : [      5.21173e-006 ]
5638 : [      5.05752e-006 ]
5639 : [      5.11403e-006 ]
5640 : [      5.3832e-006  ]
5641 : [      5.1702e-006  ]
5642 : [      5.05729e-006 ]
5643 : [      5.08698e-006 ]
5644 : [      5.16951e-006 ]
5645 : [      5.42337e-006 ]
5646 : [      5.34432e-006 ]
5647 : [      4.99479e-006 ]
5648 : [      5.22965e-006 ]
5649 : [      5.37651e-006 ]
5650 : [      5.1065e-006  ]
5651 : [      5.00736e-006 ]
5652 : [      5.17958e-006 ]
5653 : [      5.21552e-006 ]
5654 : [      5.44539e-006 ]
5655 : [      5.16393e-006 ]
5656 : [      5.31203e-006 ]
5657 : [      5.38642e-006 ]
5658 : [      5.31841e-006 ]
5659 : [      4.8742e-006  ]
5660 : [      5.04443e-006 ]
5661 : [      5.04195e-006 ]
5662 : [      5.30926e-006 ]
5663 : [      5.34105e-006 ]
5664 : [      4.98723e-006 ]
5665 : [      5.0121e-006  ]
5666 : [      5.11913e-006 ]
5667 : [      4.96873e-006 ]
5668 : [      5.25562e-006 ]
5669 : [      5.32537e-006 ]
5670 : [      5.46592e-006 ]
5671 : [      5.25681e-006 ]
5672 : [      5.15935e-006 ]
5673 : [      4.90052e-006 ]
5674 : [      5.40021e-006 ]
5675 : [      5.4976e-006  ]
5676 : [      5.11373e-006 ]
5677 : [      5.04327e-006 ]
5678 : [      5.02709e-006 ]
5679 : [      5.19095e-006 ]
5680 : [      5.18576e-006 ]
5681 : [      5.36174e-006 ]
5682 : [      4.98772e-006 ]
5683 : [      5.36995e-006 ]
5684 : [      5.17672e-006 ]
5685 : [      4.98145e-006 ]
5686 : [      5.02827e-006 ]
5687 : [      5.35693e-006 ]
5688 : [      5.00603e-006 ]
5689 : [      4.99688e-006 ]
5690 : [      4.75313e-006 ]
5691 : [      5.26553e-006 ]
5692 : [      5.08523e-006 ]
5693 : [      5.10653e-006 ]
5694 : [      5.24726e-006 ]
5695 : [      4.81949e-006 ]
5696 : [      5.01378e-006 ]
5697 : [      5.30763e-006 ]
5698 : [      5.39011e-006 ]
5699 : [      4.89046e-006 ]
5700 : [      4.89402e-006 ]
5701 : [      5.37234e-006 ]
5702 : [      5.14214e-006 ]
5703 : [      5.22936e-006 ]
5704 : [      5.1714e-006  ]
5705 : [      5.39448e-006 ]
5706 : [      5.16671e-006 ]
5707 : [      5.47659e-006 ]
5708 : [      5.28068e-006 ]
5709 : [      4.88879e-006 ]
5710 : [      5.1263e-006  ]
5711 : [      5.37552e-006 ]
5712 : [      5.09528e-006 ]
5713 : [      5.36323e-006 ]
5714 : [      4.9652e-006  ]
5715 : [      5.27027e-006 ]
5716 : [      5.14467e-006 ]
5717 : [      5.37886e-006 ]
5718 : [      5.03333e-006 ]
5719 : [      5.44202e-006 ]
5720 : [      5.28232e-006 ]
5721 : [      5.09313e-006 ]
5722 : [      5.14876e-006 ]
5723 : [      5.25242e-006 ]
5724 : [      5.05945e-006 ]
5725 : [      5.10885e-006 ]
5726 : [      5.30741e-006 ]
5727 : [      5.30822e-006 ]
5728 : [      4.9854e-006  ]
5729 : [      5.15155e-006 ]
5730 : [      4.99586e-006 ]
5731 : [      5.40688e-006 ]
5732 : [      5.37836e-006 ]
5733 : [      5.29678e-006 ]
5734 : [      4.95116e-006 ]
5735 : [      5.39558e-006 ]
5736 : [      5.33223e-006 ]
5737 : [      5.08166e-006 ]
5738 : [      4.96415e-006 ]
5739 : [      4.94759e-006 ]
5740 : [      5.20627e-006 ]
5741 : [      5.24842e-006 ]
5742 : [      5.02441e-006 ]
5743 : [      5.18044e-006 ]
5744 : [      5.45256e-006 ]
5745 : [      5.35531e-006 ]
5746 : [      5.23857e-006 ]
5747 : [      5.20046e-006 ]
5748 : [      5.3205e-006  ]
5749 : [      5.31682e-006 ]
5750 : [      5.42821e-006 ]
5751 : [      5.2184e-006  ]
5752 : [      5.40366e-006 ]
5753 : [      5.39316e-006 ]
5754 : [      5.22169e-006 ]
5755 : [      5.24561e-006 ]
5756 : [      5.37951e-006 ]
5757 : [      5.33753e-006 ]
5758 : [      5.2391e-006  ]
5759 : [      4.96347e-006 ]
5760 : [      5.12728e-006 ]
5761 : [      5.06989e-006 ]
5762 : [      5.41971e-006 ]
5763 : [      4.8694e-006  ]
5764 : [      5.27865e-006 ]
5765 : [      5.05377e-006 ]
5766 : [      5.0849e-006  ]
5767 : [      5.06922e-006 ]
5768 : [      5.34814e-006 ]
5769 : [      5.32249e-006 ]
5770 : [      5.29292e-006 ]
5771 : [      5.36957e-006 ]
5772 : [      5.01488e-006 ]
5773 : [      5.2433e-006  ]
5774 : [      5.14695e-006 ]
5775 : [      5.28383e-006 ]
5776 : [      5.20285e-006 ]
5777 : [      5.17919e-006 ]
5778 : [      5.27929e-006 ]
5779 : [      5.41901e-006 ]
5780 : [      5.33815e-006 ]
5781 : [      4.92335e-006 ]
5782 : [      5.38608e-006 ]
5783 : [      5.07426e-006 ]
5784 : [      5.41699e-006 ]
5785 : [      5.39915e-006 ]
5786 : [      4.97917e-006 ]
5787 : [      5.10151e-006 ]
5788 : [      5.36134e-006 ]
5789 : [      5.30882e-006 ]
5790 : [      5.38398e-006 ]
5791 : [      5.02424e-006 ]
5792 : [      5.29893e-006 ]
5793 : [      5.14974e-006 ]
5794 : [      5.26211e-006 ]
5795 : [      5.0629e-006  ]
5796 : [      4.9981e-006  ]
5797 : [      5.07179e-006 ]
5798 : [      4.75775e-006 ]
5799 : [      5.0892e-006  ]
5800 : [      4.95937e-006 ]
5801 : [      4.91293e-006 ]
5802 : [      5.32122e-006 ]
5803 : [      5.16632e-006 ]
5804 : [      5.26343e-006 ]
5805 : [      5.04761e-006 ]
5806 : [      5.27848e-006 ]
5807 : [      5.10757e-006 ]
5808 : [      5.37615e-006 ]
5809 : [      5.3254e-006  ]
5810 : [      5.17536e-006 ]
5811 : [      5.02674e-006 ]
5812 : [      5.29966e-006 ]
5813 : [      5.16829e-006 ]
5814 : [      5.06885e-006 ]
5815 : [      5.07009e-006 ]
5816 : [      4.93764e-006 ]
5817 : [      5.10442e-006 ]
5818 : [      5.05624e-006 ]
5819 : [      5.43327e-006 ]
5820 : [      5.55846e-006 ]
5821 : [      5.31628e-006 ]
5822 : [      5.11423e-006 ]
5823 : [      5.14907e-006 ]
5824 : [      5.40506e-006 ]
5825 : [      5.35698e-006 ]
5826 : [      5.08408e-006 ]
5827 : [      5.31491e-006 ]
5828 : [      4.90697e-006 ]
5829 : [      5.49987e-006 ]
5830 : [      4.95764e-006 ]
5831 : [      4.77486e-006 ]
5832 : [      4.92021e-006 ]
5833 : [      4.86031e-006 ]
5834 : [      5.34126e-006 ]
5835 : [      5.32883e-006 ]
5836 : [      5.48743e-006 ]
5837 : [      4.89127e-006 ]
5838 : [      5.09175e-006 ]
5839 : [      5.24322e-006 ]
5840 : [      5.24461e-006 ]
5841 : [      5.3782e-006  ]
5842 : [      5.41527e-006 ]
5843 : [      4.89614e-006 ]
5844 : [      5.24107e-006 ]
5845 : [      5.37741e-006 ]
5846 : [      4.96917e-006 ]
5847 : [      5.4271e-006  ]
5848 : [      5.20113e-006 ]
5849 : [      5.1245e-006  ]
5850 : [      5.01312e-006 ]
5851 : [      5.17906e-006 ]
5852 : [      5.23484e-006 ]
5853 : [      5.22286e-006 ]
5854 : [      5.34347e-006 ]
5855 : [      5.14053e-006 ]
5856 : [      5.24674e-006 ]
5857 : [      5.10069e-006 ]
5858 : [      5.35022e-006 ]
5859 : [      5.32337e-006 ]
5860 : [      4.98805e-006 ]
5861 : [      5.04183e-006 ]
5862 : [      4.98798e-006 ]
5863 : [      5.3853e-006  ]
5864 : [      5.00493e-006 ]
5865 : [      5.33856e-006 ]
5866 : [      5.23597e-006 ]
5867 : [      5.11839e-006 ]
5868 : [      5.34849e-006 ]
5869 : [      5.48587e-006 ]
5870 : [      5.24881e-006 ]
5871 : [      5.19517e-006 ]
5872 : [      4.86758e-006 ]
5873 : [      5.12905e-006 ]
5874 : [      4.98735e-006 ]
5875 : [      5.33345e-006 ]
5876 : [      5.05039e-006 ]
5877 : [      4.96297e-006 ]
5878 : [      5.2038e-006  ]
5879 : [      5.31851e-006 ]
5880 : [      5.34146e-006 ]
5881 : [      4.8227e-006  ]
5882 : [      5.19482e-006 ]
5883 : [      5.37343e-006 ]
5884 : [      5.10501e-006 ]
5885 : [      5.15364e-006 ]
5886 : [      5.36419e-006 ]
5887 : [      5.34205e-006 ]
5888 : [      5.19399e-006 ]
5889 : [      5.42168e-006 ]
5890 : [      5.32013e-006 ]
5891 : [      4.97647e-006 ]
5892 : [      5.40238e-006 ]
5893 : [      5.31696e-006 ]
5894 : [      5.18013e-006 ]
5895 : [      5.11217e-006 ]
5896 : [      5.43164e-006 ]
5897 : [      5.346e-006   ]
5898 : [      5.29696e-006 ]
5899 : [      5.25073e-006 ]
5900 : [      5.02035e-006 ]
5901 : [      5.18625e-006 ]
5902 : [      5.15683e-006 ]
5903 : [      5.31675e-006 ]
5904 : [      4.96107e-006 ]
5905 : [      5.01357e-006 ]
5906 : [      5.48002e-006 ]
5907 : [      5.40899e-006 ]
5908 : [      5.42137e-006 ]
5909 : [      5.3995e-006  ]
5910 : [      4.95882e-006 ]
5911 : [      5.22295e-006 ]
5912 : [      5.09525e-006 ]
5913 : [      5.01875e-006 ]
5914 : [      5.23155e-006 ]
5915 : [      5.16559e-006 ]
5916 : [      5.09406e-006 ]
5917 : [      5.40406e-006 ]
5918 : [      5.03384e-006 ]
5919 : [      4.97973e-006 ]
5920 : [      5.24654e-006 ]
5921 : [      4.94618e-006 ]
5922 : [      5.01653e-006 ]
5923 : [      5.11807e-006 ]
5924 : [      5.378e-006   ]
5925 : [      5.35905e-006 ]
5926 : [      4.8469e-006  ]
5927 : [      4.98089e-006 ]
5928 : [      5.17639e-006 ]
5929 : [      4.99181e-006 ]
5930 : [      4.8833e-006  ]
5931 : [      5.02966e-006 ]
5932 : [      4.98799e-006 ]
5933 : [      4.82894e-006 ]
5934 : [      5.00549e-006 ]
5935 : [      5.1241e-006  ]
5936 : [      5.01696e-006 ]
5937 : [      4.72637e-006 ]
5938 : [      5.30477e-006 ]
5939 : [      5.2466e-006  ]
5940 : [      5.37234e-006 ]
5941 : [      5.25366e-006 ]
5942 : [      4.97711e-006 ]
5943 : [      5.3383e-006  ]
5944 : [      5.43878e-006 ]
5945 : [      5.37983e-006 ]
5946 : [      5.30036e-006 ]
5947 : [      5.09312e-006 ]
5948 : [      5.26005e-006 ]
5949 : [      4.96376e-006 ]
5950 : [      4.94721e-006 ]
5951 : [      5.35932e-006 ]
5952 : [      5.10402e-006 ]
5953 : [      4.94979e-006 ]
5954 : [      5.01177e-006 ]
5955 : [      5.08343e-006 ]
5956 : [      5.00358e-006 ]
5957 : [      5.03333e-006 ]
5958 : [      5.57983e-006 ]
5959 : [      5.07226e-006 ]
5960 : [      5.35257e-006 ]
5961 : [      5.28537e-006 ]
5962 : [      5.32494e-006 ]
5963 : [      4.99118e-006 ]
5964 : [      5.36152e-006 ]
5965 : [      5.37758e-006 ]
5966 : [      5.10236e-006 ]
5967 : [      5.13582e-006 ]
5968 : [      4.98777e-006 ]
5969 : [      4.89835e-006 ]
5970 : [      5.31017e-006 ]
5971 : [      5.28381e-006 ]
5972 : [      5.19634e-006 ]
5973 : [      5.18205e-006 ]
5974 : [      5.11668e-006 ]
5975 : [      5.18146e-006 ]
5976 : [      5.41824e-006 ]
5977 : [      5.32584e-006 ]
5978 : [      4.88638e-006 ]
5979 : [      5.29755e-006 ]
5980 : [      5.26421e-006 ]
5981 : [      5.40446e-006 ]
5982 : [      5.52917e-006 ]
5983 : [      5.13138e-006 ]
5984 : [      5.38311e-006 ]
5985 : [      5.01063e-006 ]
5986 : [      5.37467e-006 ]
5987 : [      4.81929e-006 ]
5988 : [      5.19573e-006 ]
5989 : [      5.62934e-006 ]
5990 : [      5.19146e-006 ]
5991 : [      5.20858e-006 ]
5992 : [      5.31585e-006 ]
5993 : [      5.29114e-006 ]
5994 : [      5.61793e-006 ]
5995 : [      5.50248e-006 ]
5996 : [      4.71249e-006 ]
5997 : [      4.96281e-006 ]
5998 : [      5.21351e-006 ]
5999 : [      5.23321e-006 ]
6000 : [      4.9879e-006  ]
6001 : [      5.47768e-006 ]
6002 : [      5.14295e-006 ]
6003 : [      5.29137e-006 ]
6004 : [      5.26326e-006 ]
6005 : [      5.33429e-006 ]
6006 : [      5.24665e-006 ]
6007 : [      4.92542e-006 ]
6008 : [      4.98676e-006 ]
6009 : [      5.01857e-006 ]
6010 : [      5.15799e-006 ]
6011 : [      5.40752e-006 ]
6012 : [      5.33652e-006 ]
6013 : [      5.23292e-006 ]
6014 : [      5.45758e-006 ]
6015 : [      4.8549e-006  ]
6016 : [      5.00873e-006 ]
6017 : [      5.08958e-006 ]
6018 : [      5.04694e-006 ]
6019 : [      5.44255e-006 ]
6020 : [      5.39608e-006 ]
6021 : [      5.2123e-006  ]
6022 : [      5.26916e-006 ]
6023 : [      5.00188e-006 ]
6024 : [      5.29019e-006 ]
6025 : [      4.83094e-006 ]
6026 : [      5.0535e-006  ]
6027 : [      4.94315e-006 ]
6028 : [      4.91312e-006 ]
6029 : [      4.99055e-006 ]
6030 : [      4.95594e-006 ]
6031 : [      5.26822e-006 ]
6032 : [      5.41717e-006 ]
6033 : [      5.3242e-006  ]
6034 : [      5.32244e-006 ]
6035 : [      4.94736e-006 ]
6036 : [      5.256e-006   ]
6037 : [      4.95371e-006 ]
6038 : [      5.02994e-006 ]
6039 : [      4.93892e-006 ]
6040 : [      4.96934e-006 ]
6041 : [      5.53558e-006 ]
6042 : [      5.05425e-006 ]
6043 : [      5.13898e-006 ]
6044 : [      5.23592e-006 ]
6045 : [      5.01953e-006 ]
6046 : [      5.47606e-006 ]
6047 : [      5.07665e-006 ]
6048 : [      4.95958e-006 ]
6049 : [      5.27029e-006 ]
6050 : [      5.02733e-006 ]
6051 : [      4.9324e-006  ]
6052 : [      5.34544e-006 ]
6053 : [      5.29757e-006 ]
6054 : [      5.38682e-006 ]
6055 : [      5.11603e-006 ]
6056 : [      5.07422e-006 ]
6057 : [      5.00152e-006 ]
6058 : [      5.0736e-006  ]
6059 : [      4.94466e-006 ]
6060 : [      5.04965e-006 ]
6061 : [      5.28518e-006 ]
6062 : [      5.09487e-006 ]
6063 : [      5.21285e-006 ]
6064 : [      5.33288e-006 ]
6065 : [      4.9975e-006  ]
6066 : [      4.97126e-006 ]
6067 : [      4.9299e-006  ]
6068 : [      5.2032e-006  ]
6069 : [      5.36881e-006 ]
6070 : [      5.54727e-006 ]
6071 : [      4.99136e-006 ]
6072 : [      5.3069e-006  ]
6073 : [      5.02376e-006 ]
6074 : [      5.21216e-006 ]
6075 : [      4.82333e-006 ]
6076 : [      4.92504e-006 ]
6077 : [      4.88411e-006 ]
6078 : [      5.03027e-006 ]
6079 : [      5.16363e-006 ]
6080 : [      5.01867e-006 ]
6081 : [      5.09793e-006 ]
6082 : [      5.30407e-006 ]
6083 : [      5.24214e-006 ]
6084 : [      5.03337e-006 ]
6085 : [      5.00655e-006 ]
6086 : [      5.08003e-006 ]
6087 : [      5.34991e-006 ]
6088 : [      4.98409e-006 ]
6089 : [      5.02269e-006 ]
6090 : [      5.0756e-006  ]
6091 : [      5.03258e-006 ]
6092 : [      5.22175e-006 ]
6093 : [      5.44005e-006 ]
6094 : [      5.10285e-006 ]
6095 : [      5.28025e-006 ]
6096 : [      4.95445e-006 ]
6097 : [      5.31853e-006 ]
6098 : [      5.42724e-006 ]
6099 : [      4.96659e-006 ]
6100 : [      5.40428e-006 ]
6101 : [      4.95266e-006 ]
6102 : [      5.37618e-006 ]
6103 : [      5.40588e-006 ]
6104 : [      5.12217e-006 ]
6105 : [      5.21809e-006 ]
6106 : [      5.01035e-006 ]
6107 : [      5.4018e-006  ]
6108 : [      5.40935e-006 ]
6109 : [      5.18088e-006 ]
6110 : [      5.3798e-006  ]
6111 : [      5.38889e-006 ]
6112 : [      5.02141e-006 ]
6113 : [      5.32435e-006 ]
6114 : [      5.4103e-006  ]
6115 : [      5.13483e-006 ]
6116 : [      5.48845e-006 ]
6117 : [      5.12233e-006 ]
6118 : [      4.98479e-006 ]
6119 : [      5.3914e-006  ]
6120 : [      5.05259e-006 ]
6121 : [      5.3255e-006  ]
6122 : [      5.3287e-006  ]
6123 : [      5.39259e-006 ]
6124 : [      5.44293e-006 ]
6125 : [      4.95558e-006 ]
6126 : [      5.15552e-006 ]
6127 : [      5.10433e-006 ]
6128 : [      5.46501e-006 ]
6129 : [      5.62912e-006 ]
6130 : [      5.08326e-006 ]
6131 : [      5.14888e-006 ]
6132 : [      5.30202e-006 ]
6133 : [      4.96214e-006 ]
6134 : [      5.38619e-006 ]
6135 : [      5.39255e-006 ]
6136 : [      5.34171e-006 ]
6137 : [      5.28907e-006 ]
6138 : [      5.21237e-006 ]
6139 : [      5.19802e-006 ]
6140 : [      4.99543e-006 ]
6141 : [      5.22733e-006 ]
6142 : [      5.35293e-006 ]
6143 : [      5.58792e-006 ]
6144 : [      5.24705e-006 ]
6145 : [      5.27696e-006 ]
6146 : [      5.15745e-006 ]
6147 : [      5.24044e-006 ]
6148 : [      4.90214e-006 ]
6149 : [      5.38893e-006 ]
6150 : [      5.17601e-006 ]
6151 : [      5.0684e-006  ]
6152 : [      5.18583e-006 ]
6153 : [      5.30265e-006 ]
6154 : [      5.35711e-006 ]
6155 : [      5.20182e-006 ]
6156 : [      5.39043e-006 ]
6157 : [      5.28101e-006 ]
6158 : [      5.44986e-006 ]
6159 : [      5.39362e-006 ]
6160 : [      5.38174e-006 ]
6161 : [      5.24344e-006 ]
6162 : [      5.07302e-006 ]
6163 : [      5.18512e-006 ]
6164 : [      4.99447e-006 ]
6165 : [      5.19836e-006 ]
6166 : [      5.3095e-006  ]
6167 : [      5.25994e-006 ]
6168 : [      4.96506e-006 ]
6169 : [      5.18399e-006 ]
6170 : [      5.17137e-006 ]
6171 : [      5.39092e-006 ]
6172 : [      5.20035e-006 ]
6173 : [      5.45179e-006 ]
6174 : [      5.23016e-006 ]
6175 : [      5.00458e-006 ]
6176 : [      5.30613e-006 ]
6177 : [      5.23586e-006 ]
6178 : [      5.38433e-006 ]
6179 : [      5.2849e-006  ]
6180 : [      4.90273e-006 ]
6181 : [      4.91783e-006 ]
6182 : [      4.98018e-006 ]
6183 : [      5.09462e-006 ]
6184 : [      4.99065e-006 ]
6185 : [      5.39085e-006 ]
6186 : [      4.95938e-006 ]
6187 : [      5.32971e-006 ]
6188 : [      5.22237e-006 ]
6189 : [      5.24659e-006 ]
6190 : [      5.39451e-006 ]
6191 : [      5.37853e-006 ]
6192 : [      5.3434e-006  ]
6193 : [      5.01014e-006 ]
6194 : [      5.43801e-006 ]
6195 : [      5.24402e-006 ]
6196 : [      5.61744e-006 ]
6197 : [      5.0135e-006  ]
6198 : [      5.32794e-006 ]
6199 : [      5.41554e-006 ]
6200 : [      5.06471e-006 ]
6201 : [      5.2616e-006  ]
6202 : [      5.34429e-006 ]
6203 : [      5.19376e-006 ]
6204 : [      5.32227e-006 ]
6205 : [      4.85692e-006 ]
6206 : [      5.23203e-006 ]
6207 : [      5.13688e-006 ]
6208 : [      5.32165e-006 ]
6209 : [      5.1495e-006  ]
6210 : [      5.3362e-006  ]
6211 : [      4.99941e-006 ]
6212 : [      4.86441e-006 ]
6213 : [      5.37734e-006 ]
6214 : [      4.86674e-006 ]
6215 : [      5.5092e-006  ]
6216 : [      4.9544e-006  ]
6217 : [      5.24832e-006 ]
6218 : [      5.34777e-006 ]
6219 : [      4.96223e-006 ]
6220 : [      4.99922e-006 ]
6221 : [      5.04727e-006 ]
6222 : [      5.48418e-006 ]
6223 : [      5.27814e-006 ]
6224 : [      4.89924e-006 ]
6225 : [      5.43696e-006 ]
6226 : [      5.13701e-006 ]
6227 : [      5.47031e-006 ]
6228 : [      5.23217e-006 ]
6229 : [      5.39822e-006 ]
6230 : [      5.0345e-006  ]
6231 : [      5.00051e-006 ]
6232 : [      5.08284e-006 ]
6233 : [      5.1176e-006  ]
6234 : [      4.94663e-006 ]
6235 : [      5.00947e-006 ]
6236 : [      5.61777e-006 ]
6237 : [      5.31168e-006 ]
6238 : [      5.00962e-006 ]
6239 : [      5.44274e-006 ]
6240 : [      4.99022e-006 ]
6241 : [      5.09461e-006 ]
6242 : [      5.49336e-006 ]
6243 : [      5.22929e-006 ]
6244 : [      5.13307e-006 ]
6245 : [      5.41121e-006 ]
6246 : [      5.52112e-006 ]
6247 : [      4.95148e-006 ]
6248 : [      5.36759e-006 ]
6249 : [      5.20917e-006 ]
6250 : [      5.2855e-006  ]
6251 : [      4.93305e-006 ]
6252 : [      5.11249e-006 ]
6253 : [      5.29891e-006 ]
6254 : [      4.92914e-006 ]
6255 : [      4.97759e-006 ]
6256 : [      4.94726e-006 ]
6257 : [      5.25126e-006 ]
6258 : [      5.36245e-006 ]
6259 : [      4.98765e-006 ]
6260 : [      5.44915e-006 ]
6261 : [      5.07298e-006 ]
6262 : [      5.50333e-006 ]
6263 : [      5.10219e-006 ]
6264 : [      5.21462e-006 ]
6265 : [      5.35238e-006 ]
6266 : [      5.08299e-006 ]
6267 : [      5.38434e-006 ]
6268 : [      4.97144e-006 ]
6269 : [      5.13637e-006 ]
6270 : [      5.05298e-006 ]
6271 : [      5.34193e-006 ]
6272 : [      5.24288e-006 ]
6273 : [      5.19538e-006 ]
6274 : [      5.32352e-006 ]
6275 : [      5.14022e-006 ]
6276 : [      5.38774e-006 ]
6277 : [      5.09173e-006 ]
6278 : [      5.34441e-006 ]
6279 : [      5.32669e-006 ]
6280 : [      5.21694e-006 ]
6281 : [      5.21053e-006 ]
6282 : [      4.83453e-006 ]
6283 : [      5.41956e-006 ]
6284 : [      5.29752e-006 ]
6285 : [      5.36809e-006 ]
6286 : [      5.71218e-006 ]
6287 : [      5.04716e-006 ]
6288 : [      4.98211e-006 ]
6289 : [      4.92663e-006 ]
6290 : [      4.96186e-006 ]
6291 : [      5.28399e-006 ]
6292 : [      5.05447e-006 ]
6293 : [      5.62702e-006 ]
6294 : [      5.43188e-006 ]
6295 : [      5.53387e-006 ]
6296 : [      5.40026e-006 ]
6297 : [      5.11731e-006 ]
6298 : [      5.06983e-006 ]
6299 : [      5.27541e-006 ]
6300 : [      5.38544e-006 ]
6301 : [      5.63897e-006 ]
6302 : [      5.52851e-006 ]
6303 : [      5.31867e-006 ]
6304 : [      5.10459e-006 ]
6305 : [      5.17882e-006 ]
6306 : [      4.96686e-006 ]
6307 : [      4.93038e-006 ]
6308 : [      5.27057e-006 ]
6309 : [      5.07472e-006 ]
6310 : [      5.00456e-006 ]
6311 : [      5.23939e-006 ]
6312 : [      5.32094e-006 ]
6313 : [      5.38872e-006 ]
6314 : [      5.13124e-006 ]
6315 : [      5.14295e-006 ]
6316 : [      5.00127e-006 ]
6317 : [      5.13343e-006 ]
6318 : [      5.2838e-006  ]
6319 : [      5.41507e-006 ]
6320 : [      5.16475e-006 ]
6321 : [      5.2668e-006  ]
6322 : [      4.9636e-006  ]
6323 : [      5.06797e-006 ]
6324 : [      5.38664e-006 ]
6325 : [      5.21325e-006 ]
6326 : [      5.05446e-006 ]
6327 : [      5.32855e-006 ]
6328 : [      5.38024e-006 ]
6329 : [      5.09181e-006 ]
6330 : [      5.47638e-006 ]
6331 : [      5.3346e-006  ]
6332 : [      5.24745e-006 ]
6333 : [      4.84355e-006 ]
6334 : [      5.42194e-006 ]
6335 : [      5.52543e-006 ]
6336 : [      4.98673e-006 ]
6337 : [      4.84935e-006 ]
6338 : [      5.32288e-006 ]
6339 : [      5.16682e-006 ]
6340 : [      5.20389e-006 ]
6341 : [      5.02086e-006 ]
6342 : [      4.95983e-006 ]
6343 : [      5.33849e-006 ]
6344 : [      5.05595e-006 ]
6345 : [      5.04915e-006 ]
6346 : [      5.4103e-006  ]
6347 : [      5.40991e-006 ]
6348 : [      5.334e-006   ]
6349 : [      4.97381e-006 ]
6350 : [      5.189e-006   ]
6351 : [      5.00519e-006 ]
6352 : [      5.43872e-006 ]
6353 : [      5.13168e-006 ]
6354 : [      4.97928e-006 ]
6355 : [      5.33804e-006 ]
6356 : [      5.23519e-006 ]
6357 : [      5.35413e-006 ]
6358 : [      4.9784e-006  ]
6359 : [      4.93171e-006 ]
6360 : [      5.17483e-006 ]
6361 : [      5.20436e-006 ]
6362 : [      5.48082e-006 ]
6363 : [      4.99088e-006 ]
6364 : [      5.00053e-006 ]
6365 : [      4.94886e-006 ]
6366 : [      5.40616e-006 ]
6367 : [      5.12133e-006 ]
6368 : [      5.21607e-006 ]
6369 : [      5.16884e-006 ]
6370 : [      5.28982e-006 ]
6371 : [      4.97833e-006 ]
6372 : [      5.20391e-006 ]
6373 : [      5.12607e-006 ]
6374 : [      5.30005e-006 ]
6375 : [      5.22908e-006 ]
6376 : [      4.96586e-006 ]
6377 : [      5.54415e-006 ]
6378 : [      5.11798e-006 ]
6379 : [      5.35883e-006 ]
6380 : [      5.05556e-006 ]
6381 : [      4.85449e-006 ]
6382 : [      5.14755e-006 ]
6383 : [      4.93692e-006 ]
6384 : [      5.20593e-006 ]
6385 : [      5.40265e-006 ]
6386 : [      5.34101e-006 ]
6387 : [      5.0407e-006  ]
6388 : [      5.06697e-006 ]
6389 : [      5.03885e-006 ]
6390 : [      5.10541e-006 ]
6391 : [      5.28813e-006 ]
6392 : [      5.54678e-006 ]
6393 : [      5.43584e-006 ]
6394 : [      4.99675e-006 ]
6395 : [      5.24915e-006 ]
6396 : [      5.17749e-006 ]
6397 : [      5.26042e-006 ]
6398 : [      5.28683e-006 ]
6399 : [      5.29233e-006 ]
6400 : [      5.40929e-006 ]
6401 : [      5.21063e-006 ]
6402 : [      5.27517e-006 ]
6403 : [      5.32299e-006 ]
6404 : [      5.2098e-006  ]
6405 : [      5.12327e-006 ]
6406 : [      5.24773e-006 ]
6407 : [      5.11361e-006 ]
6408 : [      5.38279e-006 ]
6409 : [      4.97406e-006 ]
6410 : [      5.64026e-006 ]
6411 : [      5.35898e-006 ]
6412 : [      5.36084e-006 ]
6413 : [      5.46938e-006 ]
6414 : [      5.20732e-006 ]
6415 : [      5.06255e-006 ]
6416 : [      5.13179e-006 ]
6417 : [      5.08318e-006 ]
6418 : [      5.15578e-006 ]
6419 : [      5.33697e-006 ]
6420 : [      5.28643e-006 ]
6421 : [      5.43134e-006 ]
6422 : [      5.28131e-006 ]
6423 : [      5.13977e-006 ]
6424 : [      5.28123e-006 ]
6425 : [      4.65437e-006 ]
6426 : [      5.4641e-006  ]
6427 : [      5.32564e-006 ]
6428 : [      4.99497e-006 ]
6429 : [      5.25826e-006 ]
6430 : [      5.1875e-006  ]
6431 : [      5.34282e-006 ]
6432 : [      5.1222e-006  ]
6433 : [      5.09118e-006 ]
6434 : [      5.2841e-006  ]
6435 : [      5.27853e-006 ]
6436 : [      5.03804e-006 ]
6437 : [      5.29242e-006 ]
6438 : [      5.39991e-006 ]
6439 : [      4.9541e-006  ]
6440 : [      5.34251e-006 ]
6441 : [      5.06278e-006 ]
6442 : [      5.0361e-006  ]
6443 : [      5.34628e-006 ]
6444 : [      5.23971e-006 ]
6445 : [      5.01085e-006 ]
6446 : [      5.10822e-006 ]
6447 : [      5.15123e-006 ]
6448 : [      4.97167e-006 ]
6449 : [      5.13901e-006 ]
6450 : [      5.10183e-006 ]
6451 : [      5.00016e-006 ]
6452 : [      4.9812e-006  ]
6453 : [      5.16389e-006 ]
6454 : [      5.29544e-006 ]
6455 : [      5.39045e-006 ]
6456 : [      5.48728e-006 ]
6457 : [      5.11138e-006 ]
6458 : [      4.8383e-006  ]
6459 : [      4.98176e-006 ]
6460 : [      4.9531e-006  ]
6461 : [      5.27616e-006 ]
6462 : [      5.42826e-006 ]
6463 : [      5.50107e-006 ]
6464 : [      5.03095e-006 ]
6465 : [      5.23437e-006 ]
6466 : [      5.33805e-006 ]
6467 : [      5.03258e-006 ]
6468 : [      5.42435e-006 ]
6469 : [      5.46751e-006 ]
6470 : [      5.01688e-006 ]
6471 : [      4.93584e-006 ]
6472 : [      5.36229e-006 ]
6473 : [      5.31168e-006 ]
6474 : [      5.39043e-006 ]
6475 : [      5.40679e-006 ]
6476 : [      4.90141e-006 ]
6477 : [      5.35237e-006 ]
6478 : [      5.04089e-006 ]
6479 : [      5.37961e-006 ]
6480 : [      4.92565e-006 ]
6481 : [      4.98896e-006 ]
6482 : [      5.26331e-006 ]
6483 : [      5.27884e-006 ]
6484 : [      4.9547e-006  ]
6485 : [      4.96733e-006 ]
6486 : [      4.8819e-006  ]
6487 : [      4.88273e-006 ]
6488 : [      5.21984e-006 ]
6489 : [      5.36321e-006 ]
6490 : [      5.35341e-006 ]
6491 : [      5.3867e-006  ]
6492 : [      5.27305e-006 ]
6493 : [      5.30022e-006 ]
6494 : [      5.36962e-006 ]
6495 : [      5.10269e-006 ]
6496 : [      5.27245e-006 ]
6497 : [      5.22183e-006 ]
6498 : [      5.22943e-006 ]
6499 : [      5.40731e-006 ]
6500 : [      5.37357e-006 ]
6501 : [      5.31722e-006 ]
6502 : [      5.42518e-006 ]
6503 : [      5.16571e-006 ]
6504 : [      5.38235e-006 ]
6505 : [      5.41545e-006 ]
6506 : [      4.79631e-006 ]
6507 : [      5.54775e-006 ]
6508 : [      5.06403e-006 ]
6509 : [      4.95097e-006 ]
6510 : [      5.18982e-006 ]
6511 : [      4.96323e-006 ]
6512 : [      4.94155e-006 ]
6513 : [      5.57435e-006 ]
6514 : [      5.49403e-006 ]
6515 : [      5.425e-006   ]
6516 : [      5.26098e-006 ]
6517 : [      5.0179e-006  ]
6518 : [      5.28918e-006 ]
6519 : [      5.01335e-006 ]
6520 : [      5.03837e-006 ]
6521 : [      5.02188e-006 ]
6522 : [      5.54686e-006 ]
6523 : [      4.9807e-006  ]
6524 : [      5.39382e-006 ]
6525 : [      5.13118e-006 ]
6526 : [      5.00961e-006 ]
6527 : [      5.13295e-006 ]
6528 : [      5.0181e-006  ]
6529 : [      5.40669e-006 ]
6530 : [      4.9327e-006  ]
6531 : [      5.0933e-006  ]
6532 : [      5.17221e-006 ]
6533 : [      5.37888e-006 ]
6534 : [      5.30718e-006 ]
6535 : [      5.07289e-006 ]
6536 : [      5.45687e-006 ]
6537 : [      5.38337e-006 ]
6538 : [      5.14642e-006 ]
6539 : [      5.43085e-006 ]
6540 : [      5.38081e-006 ]
6541 : [      5.32085e-006 ]
6542 : [      5.06341e-006 ]
6543 : [      5.41151e-006 ]
6544 : [      5.14184e-006 ]
6545 : [      5.17967e-006 ]
6546 : [      4.85797e-006 ]
6547 : [      5.36867e-006 ]
6548 : [      5.34618e-006 ]
6549 : [      4.96176e-006 ]
6550 : [      4.99892e-006 ]
6551 : [      5.31947e-006 ]
6552 : [      5.32334e-006 ]
6553 : [      5.00691e-006 ]
6554 : [      5.3762e-006  ]
6555 : [      5.20965e-006 ]
6556 : [      5.07539e-006 ]
6557 : [      5.06103e-006 ]
6558 : [      5.40203e-006 ]
6559 : [      5.43467e-006 ]
6560 : [      5.07795e-006 ]
6561 : [      5.25725e-006 ]
6562 : [      5.15183e-006 ]
6563 : [      5.27697e-006 ]
6564 : [      5.27696e-006 ]
6565 : [      5.17518e-006 ]
6566 : [      5.34387e-006 ]
6567 : [      4.94363e-006 ]
6568 : [      5.37728e-006 ]
6569 : [      5.24213e-006 ]
6570 : [      5.12457e-006 ]
6571 : [      5.10229e-006 ]
6572 : [      5.23792e-006 ]
6573 : [      5.39271e-006 ]
6574 : [      4.96958e-006 ]
6575 : [      5.31492e-006 ]
6576 : [      5.29981e-006 ]
6577 : [      5.45477e-006 ]
6578 : [      5.20002e-006 ]
6579 : [      4.93046e-006 ]
6580 : [      5.29863e-006 ]
6581 : [      5.07602e-006 ]
6582 : [      5.32647e-006 ]
6583 : [      5.35614e-006 ]
6584 : [      4.98515e-006 ]
6585 : [      5.34694e-006 ]
6586 : [      5.05096e-006 ]
6587 : [      4.83536e-006 ]
6588 : [      5.10669e-006 ]
6589 : [      5.25636e-006 ]
6590 : [      4.99257e-006 ]
6591 : [      4.94998e-006 ]
6592 : [      5.30726e-006 ]
6593 : [      4.97982e-006 ]
6594 : [      5.34112e-006 ]
6595 : [      5.04773e-006 ]
6596 : [      5.21055e-006 ]
6597 : [      5.46104e-006 ]
6598 : [      5.36315e-006 ]
6599 : [      5.3594e-006  ]
6600 : [      4.79687e-006 ]
6601 : [      4.87509e-006 ]
6602 : [      5.21217e-006 ]
6603 : [      5.28467e-006 ]
6604 : [      5.34351e-006 ]
6605 : [      4.96792e-006 ]
6606 : [      4.96315e-006 ]
6607 : [      5.40627e-006 ]
6608 : [      5.32555e-006 ]
6609 : [      5.4416e-006  ]
6610 : [      4.95891e-006 ]
6611 : [      5.08897e-006 ]
6612 : [      5.08625e-006 ]
6613 : [      5.50743e-006 ]
6614 : [      4.96754e-006 ]
6615 : [      5.07576e-006 ]
6616 : [      5.08329e-006 ]
6617 : [      4.86769e-006 ]
6618 : [      5.45042e-006 ]
6619 : [      4.87779e-006 ]
6620 : [      5.02058e-006 ]
6621 : [      4.94145e-006 ]
6622 : [      5.11574e-006 ]
6623 : [      5.34854e-006 ]
6624 : [      4.96899e-006 ]
6625 : [      5.08987e-006 ]
6626 : [      5.16218e-006 ]
6627 : [      5.15917e-006 ]
6628 : [      4.90669e-006 ]
6629 : [      4.98372e-006 ]
6630 : [      5.31416e-006 ]
6631 : [      5.06496e-006 ]
6632 : [      5.32277e-006 ]
6633 : [      5.00774e-006 ]
6634 : [      5.30979e-006 ]
6635 : [      5.34265e-006 ]
6636 : [      5.35172e-006 ]
6637 : [      5.35855e-006 ]
6638 : [      4.73728e-006 ]
6639 : [      5.153e-006   ]
6640 : [      5.38393e-006 ]
6641 : [      5.13535e-006 ]
6642 : [      5.26645e-006 ]
6643 : [      5.01164e-006 ]
6644 : [      4.92999e-006 ]
6645 : [      4.97996e-006 ]
6646 : [      5.06255e-006 ]
6647 : [      5.47713e-006 ]
6648 : [      5.21525e-006 ]
6649 : [      4.90128e-006 ]
6650 : [      5.15183e-006 ]
6651 : [      5.37923e-006 ]
6652 : [      5.27218e-006 ]
6653 : [      4.78326e-006 ]
6654 : [      5.52341e-006 ]
6655 : [      5.37263e-006 ]
6656 : [      5.62269e-006 ]
6657 : [      5.29967e-006 ]
6658 : [      5.01111e-006 ]
6659 : [      5.3516e-006  ]
6660 : [      5.24919e-006 ]
6661 : [      5.4425e-006  ]
6662 : [      4.9855e-006  ]
6663 : [      5.3144e-006  ]
6664 : [      5.15941e-006 ]
6665 : [      5.12164e-006 ]
6666 : [      4.99505e-006 ]
6667 : [      5.00887e-006 ]
6668 : [      5.38732e-006 ]
6669 : [      5.20673e-006 ]
6670 : [      5.28114e-006 ]
6671 : [      5.07134e-006 ]
6672 : [      5.36781e-006 ]
6673 : [      5.24681e-006 ]
6674 : [      5.33426e-006 ]
6675 : [      4.98281e-006 ]
6676 : [      5.37643e-006 ]
6677 : [      5.11631e-006 ]
6678 : [      5.17566e-006 ]
6679 : [      5.32305e-006 ]
6680 : [      5.11801e-006 ]
6681 : [      5.32788e-006 ]
6682 : [      5.18468e-006 ]
6683 : [      4.96715e-006 ]
6684 : [      5.19221e-006 ]
6685 : [      4.89575e-006 ]
6686 : [      5.19302e-006 ]
6687 : [      5.29072e-006 ]
6688 : [      5.23507e-006 ]
6689 : [      5.14899e-006 ]
6690 : [      5.2143e-006  ]
6691 : [      5.39833e-006 ]
6692 : [      5.1972e-006  ]
6693 : [      5.08102e-006 ]
6694 : [      5.41932e-006 ]
6695 : [      5.26391e-006 ]
6696 : [      5.09363e-006 ]
6697 : [      5.24534e-006 ]
6698 : [      5.24802e-006 ]
6699 : [      5.23457e-006 ]
6700 : [      4.92646e-006 ]
6701 : [      5.38489e-006 ]
6702 : [      5.45937e-006 ]
6703 : [      5.38853e-006 ]
6704 : [      5.24505e-006 ]
6705 : [      4.98473e-006 ]
6706 : [      5.60078e-006 ]
6707 : [      5.44036e-006 ]
6708 : [      5.28701e-006 ]
6709 : [      5.36746e-006 ]
6710 : [      4.99521e-006 ]
6711 : [      5.12499e-006 ]
6712 : [      5.09945e-006 ]
6713 : [      5.03837e-006 ]
6714 : [      5.08113e-006 ]
6715 : [      5.31424e-006 ]
6716 : [      5.24725e-006 ]
6717 : [      5.36174e-006 ]
6718 : [      5.40878e-006 ]
6719 : [      5.17896e-006 ]
6720 : [      5.35102e-006 ]
6721 : [      5.42992e-006 ]
6722 : [      5.0034e-006  ]
6723 : [      5.29382e-006 ]
6724 : [      5.29726e-006 ]
6725 : [      5.22254e-006 ]
6726 : [      5.21819e-006 ]
6727 : [      4.83456e-006 ]
6728 : [      5.54655e-006 ]
6729 : [      4.9549e-006  ]
6730 : [      5.30798e-006 ]
6731 : [      4.94524e-006 ]
6732 : [      5.30635e-006 ]
6733 : [      5.13778e-006 ]
6734 : [      5.29861e-006 ]
6735 : [      5.40232e-006 ]
6736 : [      5.41089e-006 ]
6737 : [      4.99596e-006 ]
6738 : [      5.30549e-006 ]
6739 : [      4.94657e-006 ]
6740 : [      4.94011e-006 ]
6741 : [      5.39202e-006 ]
6742 : [      4.87554e-006 ]
6743 : [      4.87711e-006 ]
6744 : [      5.01948e-006 ]
6745 : [      4.88211e-006 ]
6746 : [      5.23303e-006 ]
6747 : [      5.20715e-006 ]
6748 : [      4.99901e-006 ]
6749 : [      5.34697e-006 ]
6750 : [      5.36324e-006 ]
6751 : [      5.16341e-006 ]
6752 : [      5.02276e-006 ]
6753 : [      5.1896e-006  ]
6754 : [      5.19833e-006 ]
6755 : [      4.97491e-006 ]
6756 : [      5.48872e-006 ]
6757 : [      4.9716e-006  ]
6758 : [      4.97093e-006 ]
6759 : [      5.21422e-006 ]
6760 : [      5.38721e-006 ]
6761 : [      4.85228e-006 ]
6762 : [      5.26546e-006 ]
6763 : [      5.26672e-006 ]
6764 : [      5.17493e-006 ]
6765 : [      5.2693e-006  ]
6766 : [      5.07729e-006 ]
6767 : [      5.44125e-006 ]
6768 : [      4.95341e-006 ]
6769 : [      5.36627e-006 ]
6770 : [      5.3664e-006  ]
6771 : [      5.10939e-006 ]
6772 : [      5.14943e-006 ]
6773 : [      5.19215e-006 ]
6774 : [      5.39997e-006 ]
6775 : [      5.38595e-006 ]
6776 : [      4.94977e-006 ]
6777 : [      4.88177e-006 ]
6778 : [      4.90268e-006 ]
6779 : [      5.20664e-006 ]
6780 : [      5.4503e-006  ]
6781 : [      5.28275e-006 ]
6782 : [      5.46904e-006 ]
6783 : [      5.09869e-006 ]
6784 : [      5.08689e-006 ]
6785 : [      5.52879e-006 ]
6786 : [      5.06254e-006 ]
6787 : [      5.46653e-006 ]
6788 : [      5.50349e-006 ]
6789 : [      5.38176e-006 ]
6790 : [      5.63681e-006 ]
6791 : [      5.38891e-006 ]
6792 : [      5.1101e-006  ]
6793 : [      5.221e-006   ]
6794 : [      5.22764e-006 ]
6795 : [      5.02619e-006 ]
6796 : [      5.369e-006   ]
6797 : [      5.34308e-006 ]
6798 : [      5.58638e-006 ]
6799 : [      5.29604e-006 ]
6800 : [      5.2373e-006  ]
6801 : [      5.22908e-006 ]
6802 : [      5.37846e-006 ]
6803 : [      5.50344e-006 ]
6804 : [      4.99367e-006 ]
6805 : [      5.15779e-006 ]
6806 : [      5.53204e-006 ]
6807 : [      5.20317e-006 ]
6808 : [      5.04338e-006 ]
6809 : [      4.73057e-006 ]
6810 : [      4.99348e-006 ]
6811 : [      4.82222e-006 ]
6812 : [      5.25298e-006 ]
6813 : [      4.98138e-006 ]
6814 : [      5.01757e-006 ]
6815 : [      5.22909e-006 ]
6816 : [      5.03238e-006 ]
6817 : [      5.12248e-006 ]
6818 : [      4.94525e-006 ]
6819 : [      5.37279e-006 ]
6820 : [      5.06626e-006 ]
6821 : [      5.2356e-006  ]
6822 : [      5.05946e-006 ]
6823 : [      5.20627e-006 ]
6824 : [      5.1731e-006  ]
6825 : [      5.16825e-006 ]
6826 : [      4.87632e-006 ]
6827 : [      5.0225e-006  ]
6828 : [      5.05409e-006 ]
6829 : [      4.91177e-006 ]
6830 : [      5.05259e-006 ]
6831 : [      5.21494e-006 ]
6832 : [      5.24303e-006 ]
6833 : [      5.02061e-006 ]
6834 : [      5.36185e-006 ]
6835 : [      5.39397e-006 ]
6836 : [      4.90795e-006 ]
6837 : [      5.34056e-006 ]
6838 : [      5.12695e-006 ]
6839 : [      5.36608e-006 ]
6840 : [      4.81698e-006 ]
6841 : [      5.01069e-006 ]
6842 : [      5.36504e-006 ]
6843 : [      5.39087e-006 ]
6844 : [      5.34689e-006 ]
6845 : [      5.0248e-006  ]
6846 : [      5.01422e-006 ]
6847 : [      5.13124e-006 ]
6848 : [      5.23965e-006 ]
6849 : [      5.41065e-006 ]
6850 : [      4.85382e-006 ]
6851 : [      5.38689e-006 ]
6852 : [      5.64002e-006 ]
6853 : [      5.37963e-006 ]
6854 : [      5.11995e-006 ]
6855 : [      4.99749e-006 ]
6856 : [      5.01537e-006 ]
6857 : [      5.16127e-006 ]
6858 : [      5.32939e-006 ]
6859 : [      5.40642e-006 ]
6860 : [      4.57111e-006 ]
6861 : [      5.04051e-006 ]
6862 : [      5.20328e-006 ]
6863 : [      5.39514e-006 ]
6864 : [      5.09738e-006 ]
6865 : [      5.05227e-006 ]
6866 : [      5.43589e-006 ]
6867 : [      5.27601e-006 ]
6868 : [      5.10802e-006 ]
6869 : [      5.40545e-006 ]
6870 : [      5.39616e-006 ]
6871 : [      5.26495e-006 ]
6872 : [      5.3922e-006  ]
6873 : [      5.16647e-006 ]
6874 : [      5.30925e-006 ]
6875 : [      5.11715e-006 ]
6876 : [      5.04016e-006 ]
6877 : [      5.03196e-006 ]
6878 : [      5.27293e-006 ]
6879 : [      5.01628e-006 ]
6880 : [      5.43244e-006 ]
6881 : [      5.12288e-006 ]
6882 : [      4.93036e-006 ]
6883 : [      4.6947e-006  ]
6884 : [      5.50816e-006 ]
6885 : [      5.61404e-006 ]
6886 : [      5.43579e-006 ]
6887 : [      4.96809e-006 ]
6888 : [      5.25782e-006 ]
6889 : [      5.05333e-006 ]
6890 : [      5.51188e-006 ]
6891 : [      4.99072e-006 ]
6892 : [      5.11703e-006 ]
6893 : [      5.09514e-006 ]
6894 : [      5.19184e-006 ]
6895 : [      5.05863e-006 ]
6896 : [      5.37009e-006 ]
6897 : [      5.05668e-006 ]
6898 : [      5.33589e-006 ]
6899 : [      5.09584e-006 ]
6900 : [      5.24083e-006 ]
6901 : [      5.26188e-006 ]
6902 : [      5.28907e-006 ]
6903 : [      5.18872e-006 ]
6904 : [      4.88062e-006 ]
6905 : [      5.60247e-006 ]
6906 : [      5.31023e-006 ]
6907 : [      5.26719e-006 ]
6908 : [      5.00897e-006 ]
6909 : [      5.09956e-006 ]
6910 : [      5.02347e-006 ]
6911 : [      5.57541e-006 ]
6912 : [      5.13176e-006 ]
6913 : [      5.38661e-006 ]
6914 : [      4.83881e-006 ]
6915 : [      5.56254e-006 ]
6916 : [      5.34278e-006 ]
6917 : [      5.26318e-006 ]
6918 : [      5.38742e-006 ]
6919 : [      4.90709e-006 ]
6920 : [      5.19037e-006 ]
6921 : [      5.02751e-006 ]
6922 : [      4.97039e-006 ]
6923 : [      5.41989e-006 ]
6924 : [      5.38738e-006 ]
6925 : [      4.98676e-006 ]
6926 : [      4.90506e-006 ]
6927 : [      5.64799e-006 ]
6928 : [      5.19604e-006 ]
6929 : [      5.05814e-006 ]
6930 : [      5.15219e-006 ]
6931 : [      5.1792e-006  ]
6932 : [      5.39148e-006 ]
6933 : [      5.36419e-006 ]
6934 : [      5.26699e-006 ]
6935 : [      5.03094e-006 ]
6936 : [      5.15791e-006 ]
6937 : [      5.07385e-006 ]
6938 : [      5.39125e-006 ]
6939 : [      5.35632e-006 ]
6940 : [      5.47012e-006 ]
6941 : [      5.2441e-006  ]
6942 : [      5.40531e-006 ]
6943 : [      5.26829e-006 ]
6944 : [      4.71246e-006 ]
6945 : [      5.63559e-006 ]
6946 : [      5.27223e-006 ]
6947 : [      5.15779e-006 ]
6948 : [      5.17612e-006 ]
6949 : [      5.02674e-006 ]
6950 : [      5.08962e-006 ]
6951 : [      5.06774e-006 ]
6952 : [      5.18472e-006 ]
6953 : [      5.46918e-006 ]
6954 : [      5.23857e-006 ]
6955 : [      5.32152e-006 ]
6956 : [      5.19829e-006 ]
6957 : [      5.39238e-006 ]
6958 : [      5.02484e-006 ]
6959 : [      5.33351e-006 ]
6960 : [      5.01874e-006 ]
6961 : [      5.09263e-006 ]
6962 : [      4.784e-006   ]
6963 : [      5.202e-006   ]
6964 : [      5.32435e-006 ]
6965 : [      5.30061e-006 ]
6966 : [      5.33644e-006 ]
6967 : [      5.36439e-006 ]
6968 : [      5.03132e-006 ]
6969 : [      4.56949e-006 ]
6970 : [      5.40553e-006 ]
6971 : [      5.12915e-006 ]
6972 : [      4.98807e-006 ]
6973 : [      4.96107e-006 ]
6974 : [      4.89505e-006 ]
6975 : [      4.95756e-006 ]
6976 : [      4.963e-006   ]
6977 : [      4.98272e-006 ]
6978 : [      5.34464e-006 ]
6979 : [      5.10576e-006 ]
6980 : [      5.2073e-006  ]
6981 : [      4.93312e-006 ]
6982 : [      5.25933e-006 ]
6983 : [      5.01584e-006 ]
6984 : [      5.39412e-006 ]
6985 : [      5.39174e-006 ]
6986 : [      5.36987e-006 ]
6987 : [      4.99459e-006 ]
6988 : [      5.33708e-006 ]
6989 : [      5.22482e-006 ]
6990 : [      4.96851e-006 ]
6991 : [      5.41608e-006 ]
6992 : [      5.46552e-006 ]
6993 : [      5.03117e-006 ]
6994 : [      4.94475e-006 ]
6995 : [      5.35476e-006 ]
6996 : [      5.04817e-006 ]
6997 : [      4.97825e-006 ]
6998 : [      5.43627e-006 ]
6999 : [      5.09786e-006 ]
7000 : [      5.14898e-006 ]
7001 : [      5.31067e-006 ]
7002 : [      5.25681e-006 ]
7003 : [      5.12742e-006 ]
7004 : [      5.32986e-006 ]
7005 : [      5.05882e-006 ]
7006 : [      5.16024e-006 ]
7007 : [      5.01091e-006 ]
7008 : [      5.07507e-006 ]
7009 : [      5.1091e-006  ]
7010 : [      5.19882e-006 ]
7011 : [      5.28733e-006 ]
7012 : [      4.908e-006   ]
7013 : [      5.11676e-006 ]
7014 : [      5.1101e-006  ]
7015 : [      5.30125e-006 ]
7016 : [      5.17959e-006 ]
7017 : [      5.47708e-006 ]
7018 : [      5.12005e-006 ]
7019 : [      5.09544e-006 ]
7020 : [      5.03761e-006 ]
7021 : [      4.99883e-006 ]
7022 : [      5.0104e-006  ]
7023 : [      5.01636e-006 ]
7024 : [      5.41294e-006 ]
7025 : [      4.99452e-006 ]
7026 : [      5.30019e-006 ]
7027 : [      5.42368e-006 ]
7028 : [      5.17959e-006 ]
7029 : [      5.35977e-006 ]
7030 : [      5.4733e-006  ]
7031 : [      5.35342e-006 ]
7032 : [      5.43731e-006 ]
7033 : [      5.15455e-006 ]
7034 : [      5.09024e-006 ]
7035 : [      5.19136e-006 ]
7036 : [      4.92567e-006 ]
7037 : [      5.30965e-006 ]
7038 : [      4.86876e-006 ]
7039 : [      4.96222e-006 ]
7040 : [      5.67233e-006 ]
7041 : [      4.90238e-006 ]
7042 : [      5.2848e-006  ]
7043 : [      5.41882e-006 ]
7044 : [      5.07579e-006 ]
7045 : [      5.05284e-006 ]
7046 : [      5.09113e-006 ]
7047 : [      5.24416e-006 ]
7048 : [      4.966e-006   ]
7049 : [      5.26351e-006 ]
7050 : [      5.04338e-006 ]
7051 : [      5.42511e-006 ]
7052 : [      5.45524e-006 ]
7053 : [      5.75808e-006 ]
7054 : [      4.93243e-006 ]
7055 : [      5.44912e-006 ]
7056 : [      5.34423e-006 ]
7057 : [      5.2505e-006  ]
7058 : [      4.87733e-006 ]
7059 : [      5.29901e-006 ]
7060 : [      5.25198e-006 ]
7061 : [      4.94567e-006 ]
7062 : [      4.97819e-006 ]
7063 : [      5.42113e-006 ]
7064 : [      5.40959e-006 ]
7065 : [      5.05124e-006 ]
7066 : [      5.3089e-006  ]
7067 : [      5.16819e-006 ]
7068 : [      5.08843e-006 ]
7069 : [      5.53419e-006 ]
7070 : [      4.73263e-006 ]
7071 : [      5.17378e-006 ]
7072 : [      5.10258e-006 ]
7073 : [      4.98013e-006 ]
7074 : [      5.39301e-006 ]
7075 : [      5.3734e-006  ]
7076 : [      5.47627e-006 ]
7077 : [      5.11535e-006 ]
7078 : [      4.95179e-006 ]
7079 : [      5.15432e-006 ]
7080 : [      5.04341e-006 ]
7081 : [      5.05179e-006 ]
7082 : [      5.48313e-006 ]
7083 : [      5.22846e-006 ]
7084 : [      5.37683e-006 ]
7085 : [      5.23272e-006 ]
7086 : [      5.21553e-006 ]
7087 : [      4.89167e-006 ]
7088 : [      5.02194e-006 ]
7089 : [      4.94342e-006 ]
7090 : [      5.06197e-006 ]
7091 : [      4.96301e-006 ]
7092 : [      5.1797e-006  ]
7093 : [      5.28564e-006 ]
7094 : [      5.3523e-006  ]
7095 : [      4.96776e-006 ]
7096 : [      5.39096e-006 ]
7097 : [      5.04631e-006 ]
7098 : [      5.25666e-006 ]
7099 : [      5.37525e-006 ]
7100 : [      5.39315e-006 ]
7101 : [      5.48907e-006 ]
7102 : [      5.40777e-006 ]
7103 : [      4.79863e-006 ]
7104 : [      4.97962e-006 ]
7105 : [      5.04758e-006 ]
7106 : [      5.07485e-006 ]
7107 : [      5.39487e-006 ]
7108 : [      4.88011e-006 ]
7109 : [      5.34921e-006 ]
7110 : [      5.24816e-006 ]
7111 : [      5.37049e-006 ]
7112 : [      5.18606e-006 ]
7113 : [      5.13787e-006 ]
7114 : [      5.21943e-006 ]
7115 : [      5.04494e-006 ]
7116 : [      5.37296e-006 ]
7117 : [      5.34715e-006 ]
7118 : [      5.39117e-006 ]
7119 : [      4.9773e-006  ]
7120 : [      5.03268e-006 ]
7121 : [      5.32179e-006 ]
7122 : [      5.20301e-006 ]
7123 : [      4.92442e-006 ]
7124 : [      5.32761e-006 ]
7125 : [      5.20635e-006 ]
7126 : [      4.97409e-006 ]
7127 : [      5.14211e-006 ]
7128 : [      5.5949e-006  ]
7129 : [      5.03084e-006 ]
7130 : [      5.02715e-006 ]
7131 : [      5.23665e-006 ]
7132 : [      4.98006e-006 ]
7133 : [      5.32986e-006 ]
7134 : [      5.34095e-006 ]
7135 : [      5.24143e-006 ]
7136 : [      5.16335e-006 ]
7137 : [      5.25913e-006 ]
7138 : [      4.99938e-006 ]
7139 : [      4.85666e-006 ]
7140 : [      5.25847e-006 ]
7141 : [      5.49746e-006 ]
7142 : [      5.08346e-006 ]
7143 : [      5.3683e-006  ]
7144 : [      4.88073e-006 ]
7145 : [      4.96305e-006 ]
7146 : [      5.42216e-006 ]
7147 : [      5.10005e-006 ]
7148 : [      4.9992e-006  ]
7149 : [      5.01301e-006 ]
7150 : [      4.84088e-006 ]
7151 : [      5.45002e-006 ]
7152 : [      4.92659e-006 ]
7153 : [      4.84761e-006 ]
7154 : [      5.00952e-006 ]
7155 : [      5.11262e-006 ]
7156 : [      4.97286e-006 ]
7157 : [      4.96437e-006 ]
7158 : [      5.33079e-006 ]
7159 : [      5.17292e-006 ]
7160 : [      4.6545e-006  ]
7161 : [      5.38047e-006 ]
7162 : [      4.96796e-006 ]
7163 : [      5.35623e-006 ]
7164 : [      5.46719e-006 ]
7165 : [      4.96931e-006 ]
7166 : [      4.87759e-006 ]
7167 : [      5.39319e-006 ]
7168 : [      5.34509e-006 ]
7169 : [      5.25569e-006 ]
7170 : [      4.95137e-006 ]
7171 : [      5.09814e-006 ]
7172 : [      5.05031e-006 ]
7173 : [      5.1649e-006  ]
7174 : [      4.99232e-006 ]
7175 : [      4.91778e-006 ]
7176 : [      5.46439e-006 ]
7177 : [      4.84765e-006 ]
7178 : [      4.96946e-006 ]
7179 : [      4.97965e-006 ]
7180 : [      5.21548e-006 ]
7181 : [      5.35056e-006 ]
7182 : [      5.38741e-006 ]
7183 : [      5.16232e-006 ]
7184 : [      4.90865e-006 ]
7185 : [      5.19885e-006 ]
7186 : [      5.00881e-006 ]
7187 : [      5.31424e-006 ]
7188 : [      5.0739e-006  ]
7189 : [      4.9798e-006  ]
7190 : [      5.25006e-006 ]
7191 : [      4.97733e-006 ]
7192 : [      5.30506e-006 ]
7193 : [      5.35434e-006 ]
7194 : [      5.36275e-006 ]
7195 : [      5.10275e-006 ]
7196 : [      5.00299e-006 ]
7197 : [      5.31331e-006 ]
7198 : [      5.26096e-006 ]
7199 : [      5.31817e-006 ]
7200 : [      5.40004e-006 ]
7201 : [      5.21036e-006 ]
7202 : [      5.32789e-006 ]
7203 : [      5.26201e-006 ]
7204 : [      5.09341e-006 ]
7205 : [      4.8684e-006  ]
7206 : [      5.24527e-006 ]
7207 : [      5.17542e-006 ]
7208 : [      5.33164e-006 ]
7209 : [      5.34462e-006 ]
7210 : [      5.09252e-006 ]
7211 : [      5.39048e-006 ]
7212 : [      4.96093e-006 ]
7213 : [      5.09225e-006 ]
7214 : [      5.28134e-006 ]
7215 : [      5.34164e-006 ]
7216 : [      5.33798e-006 ]
7217 : [      5.06073e-006 ]
7218 : [      5.37481e-006 ]
7219 : [      5.25844e-006 ]
7220 : [      5.07547e-006 ]
7221 : [      4.98976e-006 ]
7222 : [      4.94664e-006 ]
7223 : [      5.29891e-006 ]
7224 : [      4.9368e-006  ]
7225 : [      5.17807e-006 ]
7226 : [      5.20379e-006 ]
7227 : [      5.14671e-006 ]
7228 : [      5.11192e-006 ]
7229 : [      5.30411e-006 ]
7230 : [      5.26639e-006 ]
7231 : [      5.05954e-006 ]
7232 : [      4.93444e-006 ]
7233 : [      5.13608e-006 ]
7234 : [      5.39093e-006 ]
7235 : [      5.23358e-006 ]
7236 : [      5.2035e-006  ]
7237 : [      5.19781e-006 ]
7238 : [      4.97641e-006 ]
7239 : [      5.29277e-006 ]
7240 : [      4.96243e-006 ]
7241 : [      5.39138e-006 ]
7242 : [      5.24049e-006 ]
7243 : [      4.99341e-006 ]
7244 : [      4.95583e-006 ]
7245 : [      5.32051e-006 ]
7246 : [      5.15024e-006 ]
7247 : [      5.02611e-006 ]
7248 : [      5.11226e-006 ]
7249 : [      5.3952e-006  ]
7250 : [      5.16766e-006 ]
7251 : [      5.37068e-006 ]
7252 : [      5.04546e-006 ]
7253 : [      5.31943e-006 ]
7254 : [      5.19535e-006 ]
7255 : [      5.09502e-006 ]
7256 : [      5.34706e-006 ]
7257 : [      5.53033e-006 ]
7258 : [      5.39347e-006 ]
7259 : [      5.35184e-006 ]
7260 : [      5.30474e-006 ]
7261 : [      5.39295e-006 ]
7262 : [      5.18564e-006 ]
7263 : [      4.8639e-006  ]
7264 : [      5.39539e-006 ]
7265 : [      5.05859e-006 ]
7266 : [      5.30646e-006 ]
7267 : [      5.15678e-006 ]
7268 : [      5.06534e-006 ]
7269 : [      5.17534e-006 ]
7270 : [      5.38397e-006 ]
7271 : [      5.35416e-006 ]
7272 : [      5.25623e-006 ]
7273 : [      5.31197e-006 ]
7274 : [      5.50513e-006 ]
7275 : [      5.12195e-006 ]
7276 : [      5.34004e-006 ]
7277 : [      4.98791e-006 ]
7278 : [      5.0013e-006  ]
7279 : [      4.82791e-006 ]
7280 : [      5.15787e-006 ]
7281 : [      4.99918e-006 ]
7282 : [      5.32981e-006 ]
7283 : [      5.24603e-006 ]
7284 : [      5.3355e-006  ]
7285 : [      5.32645e-006 ]
7286 : [      4.83176e-006 ]
7287 : [      5.28115e-006 ]
7288 : [      5.0321e-006  ]
7289 : [      5.1682e-006  ]
7290 : [      5.22738e-006 ]
7291 : [      5.01233e-006 ]
7292 : [      5.31677e-006 ]
7293 : [      4.96066e-006 ]
7294 : [      5.29949e-006 ]
7295 : [      5.1443e-006  ]
7296 : [      4.85564e-006 ]
7297 : [      5.19365e-006 ]
7298 : [      5.41804e-006 ]
7299 : [      5.29183e-006 ]
7300 : [      5.15229e-006 ]
7301 : [      5.13407e-006 ]
7302 : [      5.25783e-006 ]
7303 : [      5.46327e-006 ]
7304 : [      5.27695e-006 ]
7305 : [      5.21184e-006 ]
7306 : [      5.30079e-006 ]
7307 : [      4.98532e-006 ]
7308 : [      4.98191e-006 ]
7309 : [      5.33089e-006 ]
7310 : [      5.43613e-006 ]
7311 : [      5.30334e-006 ]
7312 : [      5.03631e-006 ]
7313 : [      5.10496e-006 ]
7314 : [      4.98853e-006 ]
7315 : [      5.05101e-006 ]
7316 : [      5.3344e-006  ]
7317 : [      4.9706e-006  ]
7318 : [      5.24838e-006 ]
7319 : [      5.32852e-006 ]
7320 : [      5.36339e-006 ]
7321 : [      5.26063e-006 ]
7322 : [      5.14328e-006 ]
7323 : [      5.17331e-006 ]
7324 : [      5.38557e-006 ]
7325 : [      5.30937e-006 ]
7326 : [      5.35002e-006 ]
7327 : [      5.44432e-006 ]
7328 : [      5.00644e-006 ]
7329 : [      5.0108e-006  ]
7330 : [      5.43128e-006 ]
7331 : [      4.92986e-006 ]
7332 : [      5.06746e-006 ]
7333 : [      5.04026e-006 ]
7334 : [      5.02174e-006 ]
7335 : [      5.34429e-006 ]
7336 : [      5.31908e-006 ]
7337 : [      5.11607e-006 ]
7338 : [      5.06354e-006 ]
7339 : [      5.30335e-006 ]
7340 : [      5.4895e-006  ]
7341 : [      4.97928e-006 ]
7342 : [      5.3631e-006  ]
7343 : [      5.25426e-006 ]
7344 : [      4.96113e-006 ]
7345 : [      5.11248e-006 ]
7346 : [      4.97374e-006 ]
7347 : [      5.24243e-006 ]
7348 : [      5.28157e-006 ]
7349 : [      5.2304e-006  ]
7350 : [      5.47838e-006 ]
7351 : [      5.74988e-006 ]
7352 : [      5.34842e-006 ]
7353 : [      5.12e-006    ]
7354 : [      5.21792e-006 ]
7355 : [      5.1962e-006  ]
7356 : [      5.05861e-006 ]
7357 : [      5.18186e-006 ]
7358 : [      5.27953e-006 ]
7359 : [      5.30428e-006 ]
7360 : [      5.30259e-006 ]
7361 : [      5.39345e-006 ]
7362 : [      5.01845e-006 ]
7363 : [      5.40334e-006 ]
7364 : [      4.99163e-006 ]
7365 : [      5.10317e-006 ]
7366 : [      5.325e-006   ]
7367 : [      4.88067e-006 ]
7368 : [      5.3738e-006  ]
7369 : [      5.3887e-006  ]
7370 : [      5.38704e-006 ]
7371 : [      5.2714e-006  ]
7372 : [      5.03489e-006 ]
7373 : [      5.48228e-006 ]
7374 : [      4.95723e-006 ]
7375 : [      4.9532e-006  ]
7376 : [      5.05301e-006 ]
7377 : [      4.9963e-006  ]
7378 : [      5.3278e-006  ]
7379 : [      5.57974e-006 ]
7380 : [      5.03339e-006 ]
7381 : [      5.20247e-006 ]
7382 : [      5.28045e-006 ]
7383 : [      5.16568e-006 ]
7384 : [      5.2753e-006  ]
7385 : [      4.95481e-006 ]
7386 : [      5.31975e-006 ]
7387 : [      5.50635e-006 ]
7388 : [      5.00814e-006 ]
7389 : [      5.11038e-006 ]
7390 : [      5.38619e-006 ]
7391 : [      5.29001e-006 ]
7392 : [      5.1885e-006  ]
7393 : [      5.57887e-006 ]
7394 : [      5.2816e-006  ]
7395 : [      4.91109e-006 ]
7396 : [      5.35905e-006 ]
7397 : [      5.12359e-006 ]
7398 : [      5.08243e-006 ]
7399 : [      5.39803e-006 ]
7400 : [      5.46444e-006 ]
7401 : [      5.02799e-006 ]
7402 : [      4.99422e-006 ]
7403 : [      4.93416e-006 ]
7404 : [      4.93763e-006 ]
7405 : [      4.98582e-006 ]
7406 : [      5.00459e-006 ]
7407 : [      5.12963e-006 ]
7408 : [      5.04467e-006 ]
7409 : [      4.9459e-006  ]
7410 : [      5.15125e-006 ]
7411 : [      5.38516e-006 ]
7412 : [      4.86903e-006 ]
7413 : [      5.15365e-006 ]
7414 : [      4.90448e-006 ]
7415 : [      5.24698e-006 ]
7416 : [      5.17964e-006 ]
7417 : [      5.02141e-006 ]
7418 : [      5.3048e-006  ]
7419 : [      5.17876e-006 ]
7420 : [      5.48104e-006 ]
7421 : [      5.51803e-006 ]
7422 : [      5.18254e-006 ]
7423 : [      5.12088e-006 ]
7424 : [      5.12152e-006 ]
7425 : [      5.29818e-006 ]
7426 : [      5.189e-006   ]
7427 : [      5.02997e-006 ]
7428 : [      5.29197e-006 ]
7429 : [      5.07924e-006 ]
7430 : [      4.98329e-006 ]
7431 : [      5.22605e-006 ]
7432 : [      5.14957e-006 ]
7433 : [      5.37988e-006 ]
7434 : [      4.8476e-006  ]
7435 : [      5.41858e-006 ]
7436 : [      5.14575e-006 ]
7437 : [      5.16432e-006 ]
7438 : [      4.96854e-006 ]
7439 : [      5.18309e-006 ]
7440 : [      5.2259e-006  ]
7441 : [      4.96665e-006 ]
7442 : [      5.43272e-006 ]
7443 : [      4.92641e-006 ]
7444 : [      5.03275e-006 ]
7445 : [      4.99762e-006 ]
7446 : [      5.40156e-006 ]
7447 : [      5.08344e-006 ]
7448 : [      5.15115e-006 ]
7449 : [      5.27193e-006 ]
7450 : [      5.02669e-006 ]
7451 : [      4.75513e-006 ]
7452 : [      5.39281e-006 ]
7453 : [      5.18633e-006 ]
7454 : [      4.96652e-006 ]
7455 : [      5.00039e-006 ]
7456 : [      5.09699e-006 ]
7457 : [      5.02566e-006 ]
7458 : [      5.49251e-006 ]
7459 : [      5.14846e-006 ]
7460 : [      4.71079e-006 ]
7461 : [      5.17188e-006 ]
7462 : [      5.1284e-006  ]
7463 : [      5.36825e-006 ]
7464 : [      5.43026e-006 ]
7465 : [      5.1941e-006  ]
7466 : [      4.87172e-006 ]
7467 : [      5.17657e-006 ]
7468 : [      4.91815e-006 ]
7469 : [      5.43274e-006 ]
7470 : [      4.74401e-006 ]
7471 : [      5.45994e-006 ]
7472 : [      5.33626e-006 ]
7473 : [      4.77436e-006 ]
7474 : [      5.13434e-006 ]
7475 : [      5.38616e-006 ]
7476 : [      5.02042e-006 ]
7477 : [      5.29548e-006 ]
7478 : [      4.75394e-006 ]
7479 : [      5.31062e-006 ]
7480 : [      5.51938e-006 ]
7481 : [      5.02834e-006 ]
7482 : [      5.2499e-006  ]
7483 : [      4.75759e-006 ]
7484 : [      5.39816e-006 ]
7485 : [      4.96627e-006 ]
7486 : [      5.37706e-006 ]
7487 : [      5.36931e-006 ]
7488 : [      5.30794e-006 ]
7489 : [      5.31982e-006 ]
7490 : [      5.33444e-006 ]
7491 : [      5.12974e-006 ]
7492 : [      5.17033e-006 ]
7493 : [      4.92516e-006 ]
7494 : [      5.23867e-006 ]
7495 : [      5.00651e-006 ]
7496 : [      5.3561e-006  ]
7497 : [      5.17825e-006 ]
7498 : [      5.26704e-006 ]
7499 : [      4.97529e-006 ]
7500 : [      5.17938e-006 ]
7501 : [      4.92755e-006 ]
7502 : [      5.061e-006   ]
7503 : [      5.12342e-006 ]
7504 : [      5.36407e-006 ]
7505 : [      5.53989e-006 ]
7506 : [      5.29635e-006 ]
7507 : [      5.32297e-006 ]
7508 : [      4.99982e-006 ]
7509 : [      4.79692e-006 ]
7510 : [      5.17308e-006 ]
7511 : [      5.36114e-006 ]
7512 : [      5.31555e-006 ]
7513 : [      5.15305e-006 ]
7514 : [      4.9593e-006  ]
7515 : [      5.16159e-006 ]
7516 : [      5.06934e-006 ]
7517 : [      4.96316e-006 ]
7518 : [      5.43008e-006 ]
7519 : [      5.53613e-006 ]
7520 : [      5.07967e-006 ]
7521 : [      4.99438e-006 ]
7522 : [      5.39951e-006 ]
7523 : [      5.28494e-006 ]
7524 : [      5.19336e-006 ]
7525 : [      5.42867e-006 ]
7526 : [      5.24064e-006 ]
7527 : [      5.31799e-006 ]
7528 : [      5.14335e-006 ]
7529 : [      4.68534e-006 ]
7530 : [      5.40201e-006 ]
7531 : [      5.28636e-006 ]
7532 : [      5.32803e-006 ]
7533 : [      4.83602e-006 ]
7534 : [      5.04616e-006 ]
7535 : [      4.82668e-006 ]
7536 : [      5.24317e-006 ]
7537 : [      5.14435e-006 ]
7538 : [      5.34559e-006 ]
7539 : [      5.38343e-006 ]
7540 : [      5.15795e-006 ]
7541 : [      5.2204e-006  ]
7542 : [      5.29245e-006 ]
7543 : [      4.99902e-006 ]
7544 : [      4.87942e-006 ]
7545 : [      4.8979e-006  ]
7546 : [      5.20734e-006 ]
7547 : [      5.36101e-006 ]
7548 : [      4.96451e-006 ]
7549 : [      5.42221e-006 ]
7550 : [      5.02853e-006 ]
7551 : [      5.04291e-006 ]
7552 : [      5.38742e-006 ]
7553 : [      5.29771e-006 ]
7554 : [      5.04506e-006 ]
7555 : [      4.96308e-006 ]
7556 : [      5.08019e-006 ]
7557 : [      5.42417e-006 ]
7558 : [      5.28193e-006 ]
7559 : [      5.34882e-006 ]
7560 : [      5.41332e-006 ]
7561 : [      4.93052e-006 ]
7562 : [      5.7101e-006  ]
7563 : [      5.42793e-006 ]
7564 : [      5.03344e-006 ]
7565 : [      4.98863e-006 ]
7566 : [      5.04124e-006 ]
7567 : [      4.98692e-006 ]
7568 : [      5.39847e-006 ]
7569 : [      5.37604e-006 ]
7570 : [      5.51086e-006 ]
7571 : [      5.02673e-006 ]
7572 : [      5.17826e-006 ]
7573 : [      5.09277e-006 ]
7574 : [      5.22297e-006 ]
7575 : [      5.36577e-006 ]
7576 : [      4.94644e-006 ]
7577 : [      4.99673e-006 ]
7578 : [      5.10529e-006 ]
7579 : [      5.03703e-006 ]
7580 : [      5.39304e-006 ]
7581 : [      5.38149e-006 ]
7582 : [      5.31929e-006 ]
7583 : [      5.36716e-006 ]
7584 : [      5.23636e-006 ]
7585 : [      5.11851e-006 ]
7586 : [      4.9048e-006  ]
7587 : [      5.27252e-006 ]
7588 : [      5.0997e-006  ]
7589 : [      5.36418e-006 ]
7590 : [      5.10937e-006 ]
7591 : [      5.00337e-006 ]
7592 : [      4.86821e-006 ]
7593 : [      5.33183e-006 ]
7594 : [      5.34939e-006 ]
7595 : [      5.25218e-006 ]
7596 : [      5.12446e-006 ]
7597 : [      5.05527e-006 ]
7598 : [      5.35503e-006 ]
7599 : [      4.97921e-006 ]
7600 : [      5.24371e-006 ]
7601 : [      5.25469e-006 ]
7602 : [      5.1875e-006  ]
7603 : [      5.01453e-006 ]
7604 : [      4.94911e-006 ]
7605 : [      5.49972e-006 ]
7606 : [      5.56314e-006 ]
7607 : [      5.39372e-006 ]
7608 : [      5.1173e-006  ]
7609 : [      4.99488e-006 ]
7610 : [      5.02023e-006 ]
7611 : [      5.12678e-006 ]
7612 : [      5.50684e-006 ]
7613 : [      5.13099e-006 ]
7614 : [      5.10733e-006 ]
7615 : [      5.34641e-006 ]
7616 : [      5.18509e-006 ]
7617 : [      5.13785e-006 ]
7618 : [      5.48155e-006 ]
7619 : [      5.20203e-006 ]
7620 : [      5.32645e-006 ]
7621 : [      5.20118e-006 ]
7622 : [      5.05758e-006 ]
7623 : [      5.14893e-006 ]
7624 : [      5.37322e-006 ]
7625 : [      5.19545e-006 ]
7626 : [      5.21223e-006 ]
7627 : [      5.08473e-006 ]
7628 : [      4.97785e-006 ]
7629 : [      5.34101e-006 ]
7630 : [      5.10312e-006 ]
7631 : [      5.03743e-006 ]
7632 : [      5.1015e-006  ]
7633 : [      5.39389e-006 ]
7634 : [      5.13979e-006 ]
7635 : [      5.06878e-006 ]
7636 : [      5.2597e-006  ]
7637 : [      5.33888e-006 ]
7638 : [      5.36496e-006 ]
7639 : [      4.98513e-006 ]
7640 : [      5.51118e-006 ]
7641 : [      5.25208e-006 ]
7642 : [      5.39326e-006 ]
7643 : [      4.95039e-006 ]
7644 : [      5.28258e-006 ]
7645 : [      4.88674e-006 ]
7646 : [      5.2271e-006  ]
7647 : [      5.15123e-006 ]
7648 : [      5.26057e-006 ]
7649 : [      5.42656e-006 ]
7650 : [      5.06202e-006 ]
7651 : [      5.48008e-006 ]
7652 : [      5.0617e-006  ]
7653 : [      5.18195e-006 ]
7654 : [      5.30992e-006 ]
7655 : [      4.73429e-006 ]
7656 : [      4.91669e-006 ]
7657 : [      5.3377e-006  ]
7658 : [      5.40803e-006 ]
7659 : [      5.48204e-006 ]
7660 : [      5.02175e-006 ]
7661 : [      5.28054e-006 ]
7662 : [      4.98303e-006 ]
7663 : [      5.35677e-006 ]
7664 : [      5.14596e-006 ]
7665 : [      5.01868e-006 ]
7666 : [      5.21923e-006 ]
7667 : [      5.5986e-006  ]
7668 : [      5.61838e-006 ]
7669 : [      5.29664e-006 ]
7670 : [      4.93754e-006 ]
7671 : [      5.10197e-006 ]
7672 : [      4.98366e-006 ]
7673 : [      5.16318e-006 ]
7674 : [      5.00308e-006 ]
7675 : [      5.38824e-006 ]
7676 : [      5.38703e-006 ]
7677 : [      4.99212e-006 ]
7678 : [      5.47181e-006 ]
7679 : [      5.27876e-006 ]
7680 : [      5.15736e-006 ]
7681 : [      4.95731e-006 ]
7682 : [      5.40629e-006 ]
7683 : [      5.26511e-006 ]
7684 : [      5.04794e-006 ]
7685 : [      5.2887e-006  ]
7686 : [      5.05808e-006 ]
7687 : [      5.32212e-006 ]
7688 : [      4.96168e-006 ]
7689 : [      5.58464e-006 ]
7690 : [      5.04473e-006 ]
7691 : [      5.41506e-006 ]
7692 : [      5.31074e-006 ]
7693 : [      5.3819e-006  ]
7694 : [      4.96323e-006 ]
7695 : [      5.14231e-006 ]
7696 : [      4.92842e-006 ]
7697 : [      4.89467e-006 ]
7698 : [      5.01229e-006 ]
7699 : [      4.99518e-006 ]
7700 : [      4.97273e-006 ]
7701 : [      5.28906e-006 ]
7702 : [      4.84569e-006 ]
7703 : [      4.96051e-006 ]
7704 : [      5.14224e-006 ]
7705 : [      4.71127e-006 ]
7706 : [      5.27428e-006 ]
7707 : [      5.39906e-006 ]
7708 : [      5.01519e-006 ]
7709 : [      5.37882e-006 ]
7710 : [      5.32423e-006 ]
7711 : [      4.90391e-006 ]
7712 : [      5.20836e-006 ]
7713 : [      5.3021e-006  ]
7714 : [      5.09699e-006 ]
7715 : [      5.31148e-006 ]
7716 : [      5.10654e-006 ]
7717 : [      5.0056e-006  ]
7718 : [      4.97034e-006 ]
7719 : [      5.43704e-006 ]
7720 : [      4.97567e-006 ]
7721 : [      5.33086e-006 ]
7722 : [      5.05923e-006 ]
7723 : [      5.37081e-006 ]
7724 : [      4.87804e-006 ]
7725 : [      4.86757e-006 ]
7726 : [      4.96116e-006 ]
7727 : [      5.35986e-006 ]
7728 : [      5.20903e-006 ]
7729 : [      4.98363e-006 ]
7730 : [      4.99093e-006 ]
7731 : [      5.03797e-006 ]
7732 : [      5.32363e-006 ]
7733 : [      5.42532e-006 ]
7734 : [      5.34123e-006 ]
7735 : [      5.50922e-006 ]
7736 : [      5.16162e-006 ]
7737 : [      4.78354e-006 ]
7738 : [      5.27596e-006 ]
7739 : [      5.31574e-006 ]
7740 : [      5.14253e-006 ]
7741 : [      5.16026e-006 ]
7742 : [      5.29925e-006 ]
7743 : [      5.16071e-006 ]
7744 : [      5.01643e-006 ]
7745 : [      4.91532e-006 ]
7746 : [      5.28573e-006 ]
7747 : [      4.95474e-006 ]
7748 : [      5.18581e-006 ]
7749 : [      4.95068e-006 ]
7750 : [      5.19225e-006 ]
7751 : [      4.95966e-006 ]
7752 : [      5.17127e-006 ]
7753 : [      5.35386e-006 ]
7754 : [      5.24239e-006 ]
7755 : [      4.94052e-006 ]
7756 : [      5.41723e-006 ]
7757 : [      5.29968e-006 ]
7758 : [      5.10503e-006 ]
7759 : [      5.4703e-006  ]
7760 : [      5.3007e-006  ]
7761 : [      5.06549e-006 ]
7762 : [      5.22041e-006 ]
7763 : [      5.32912e-006 ]
7764 : [      5.16554e-006 ]
7765 : [      5.22115e-006 ]
7766 : [      5.58291e-006 ]
7767 : [      4.82613e-006 ]
7768 : [      4.97652e-006 ]
7769 : [      5.0896e-006  ]
7770 : [      5.47882e-006 ]
7771 : [      5.38759e-006 ]
7772 : [      5.31659e-006 ]
7773 : [      5.39818e-006 ]
7774 : [      5.52999e-006 ]
7775 : [      5.2296e-006  ]
7776 : [      4.89649e-006 ]
7777 : [      5.09831e-006 ]
7778 : [      5.13086e-006 ]
7779 : [      5.38968e-006 ]
7780 : [      5.42696e-006 ]
7781 : [      5.29977e-006 ]
7782 : [      5.47398e-006 ]
7783 : [      5.5802e-006  ]
7784 : [      4.94549e-006 ]
7785 : [      5.27072e-006 ]
7786 : [      5.38187e-006 ]
7787 : [      5.32804e-006 ]
7788 : [      5.07912e-006 ]
7789 : [      5.17662e-006 ]
7790 : [      4.95924e-006 ]
7791 : [      5.32098e-006 ]
7792 : [      4.95496e-006 ]
7793 : [      5.19715e-006 ]
7794 : [      4.98785e-006 ]
7795 : [      4.98621e-006 ]
7796 : [      5.00926e-006 ]
7797 : [      5.2412e-006  ]
7798 : [      4.95358e-006 ]
7799 : [      5.05605e-006 ]
7800 : [      5.39406e-006 ]
7801 : [      4.97146e-006 ]
7802 : [      5.03016e-006 ]
7803 : [      5.08177e-006 ]
7804 : [      5.34661e-006 ]
7805 : [      5.38131e-006 ]
7806 : [      5.31722e-006 ]
7807 : [      5.37198e-006 ]
7808 : [      4.93325e-006 ]
7809 : [      5.19885e-006 ]
7810 : [      4.99048e-006 ]
7811 : [      5.27256e-006 ]
7812 : [      5.19705e-006 ]
7813 : [      4.98676e-006 ]
7814 : [      5.17811e-006 ]
7815 : [      4.98695e-006 ]
7816 : [      5.21169e-006 ]
7817 : [      5.20136e-006 ]
7818 : [      4.99303e-006 ]
7819 : [      5.42586e-006 ]
7820 : [      5.0631e-006  ]
7821 : [      5.24566e-006 ]
7822 : [      5.36377e-006 ]
7823 : [      5.63311e-006 ]
7824 : [      5.29126e-006 ]
7825 : [      5.36857e-006 ]
7826 : [      5.08561e-006 ]
7827 : [      5.38453e-006 ]
7828 : [      5.38745e-006 ]
7829 : [      5.27944e-006 ]
7830 : [      5.20188e-006 ]
7831 : [      5.02188e-006 ]
7832 : [      5.1622e-006  ]
7833 : [      5.08202e-006 ]
7834 : [      5.38824e-006 ]
7835 : [      5.0256e-006  ]
7836 : [      4.98484e-006 ]
7837 : [      5.13288e-006 ]
7838 : [      5.38218e-006 ]
7839 : [      5.37416e-006 ]
7840 : [      5.39731e-006 ]
7841 : [      4.96225e-006 ]
7842 : [      5.36179e-006 ]
7843 : [      5.06681e-006 ]
7844 : [      5.46015e-006 ]
7845 : [      5.38637e-006 ]
7846 : [      5.48885e-006 ]
7847 : [      5.06174e-006 ]
7848 : [      4.98043e-006 ]
7849 : [      4.9937e-006  ]
7850 : [      5.34004e-006 ]
7851 : [      5.71195e-006 ]
7852 : [      5.3313e-006  ]
7853 : [      5.32739e-006 ]
7854 : [      5.40903e-006 ]
7855 : [      5.0759e-006  ]
7856 : [      5.19696e-006 ]
7857 : [      5.11099e-006 ]
7858 : [      5.30556e-006 ]
7859 : [      5.01286e-006 ]
7860 : [      5.39478e-006 ]
7861 : [      5.14707e-006 ]
7862 : [      5.35556e-006 ]
7863 : [      5.11675e-006 ]
7864 : [      5.13182e-006 ]
7865 : [      4.72187e-006 ]
7866 : [      5.08194e-006 ]
7867 : [      4.94503e-006 ]
7868 : [      5.24486e-006 ]
7869 : [      5.22811e-006 ]
7870 : [      5.26868e-006 ]
7871 : [      5.01601e-006 ]
7872 : [      5.16503e-006 ]
7873 : [      4.92422e-006 ]
7874 : [      5.22887e-006 ]
7875 : [      5.37315e-006 ]
7876 : [      5.31254e-006 ]
7877 : [      5.07788e-006 ]
7878 : [      4.95472e-006 ]
7879 : [      5.28706e-006 ]
7880 : [      5.22367e-006 ]
7881 : [      5.17639e-006 ]
7882 : [      5.38999e-006 ]
7883 : [      5.52273e-006 ]
7884 : [      4.95974e-006 ]
7885 : [      5.37783e-006 ]
7886 : [      5.37411e-006 ]
7887 : [      5.24136e-006 ]
7888 : [      5.20164e-006 ]
7889 : [      5.2919e-006  ]
7890 : [      4.93639e-006 ]
7891 : [      5.21093e-006 ]
7892 : [      5.0093e-006  ]
7893 : [      4.75908e-006 ]
7894 : [      5.39622e-006 ]
7895 : [      4.98827e-006 ]
7896 : [      5.24938e-006 ]
7897 : [      5.42218e-006 ]
7898 : [      5.05199e-006 ]
7899 : [      5.15749e-006 ]
7900 : [      4.96696e-006 ]
7901 : [      5.29733e-006 ]
7902 : [      5.00521e-006 ]
7903 : [      5.16268e-006 ]
7904 : [      5.00389e-006 ]
7905 : [      5.57837e-006 ]
7906 : [      5.24198e-006 ]
7907 : [      5.36329e-006 ]
7908 : [      5.36295e-006 ]
7909 : [      4.97931e-006 ]
7910 : [      5.27922e-006 ]
7911 : [      5.12266e-006 ]
7912 : [      5.30684e-006 ]
7913 : [      5.28253e-006 ]
7914 : [      5.33646e-006 ]
7915 : [      5.23139e-006 ]
7916 : [      5.39855e-006 ]
7917 : [      5.05043e-006 ]
7918 : [      5.31999e-006 ]
7919 : [      5.00827e-006 ]
7920 : [      5.5239e-006  ]
7921 : [      5.14734e-006 ]
7922 : [      4.98804e-006 ]
7923 : [      5.03207e-006 ]
7924 : [      5.50315e-006 ]
7925 : [      5.09929e-006 ]
7926 : [      5.43384e-006 ]
7927 : [      5.24749e-006 ]
7928 : [      5.58831e-006 ]
7929 : [      5.29818e-006 ]
7930 : [      5.37257e-006 ]
7931 : [      5.31313e-006 ]
7932 : [      5.27242e-006 ]
7933 : [      5.00985e-006 ]
7934 : [      4.98844e-006 ]
7935 : [      4.90923e-006 ]
7936 : [      5.08066e-006 ]
7937 : [      4.89492e-006 ]
7938 : [      5.37601e-006 ]
7939 : [      5.06981e-006 ]
7940 : [      5.28722e-006 ]
7941 : [      5.6005e-006  ]
7942 : [      5.18938e-006 ]
7943 : [      4.94998e-006 ]
7944 : [      5.33864e-006 ]
7945 : [      4.88306e-006 ]
7946 : [      4.9966e-006  ]
7947 : [      4.96314e-006 ]
7948 : [      4.95364e-006 ]
7949 : [      5.42992e-006 ]
7950 : [      4.96453e-006 ]
7951 : [      4.88081e-006 ]
7952 : [      5.12701e-006 ]
7953 : [      5.3437e-006  ]
7954 : [      5.2467e-006  ]
7955 : [      5.19446e-006 ]
7956 : [      5.07354e-006 ]
7957 : [      4.88165e-006 ]
7958 : [      5.31563e-006 ]
7959 : [      5.59699e-006 ]
7960 : [      5.4589e-006  ]
7961 : [      5.15512e-006 ]
7962 : [      4.98226e-006 ]
7963 : [      4.97768e-006 ]
7964 : [      4.77609e-006 ]
7965 : [      5.28734e-006 ]
7966 : [      5.36549e-006 ]
7967 : [      4.96534e-006 ]
7968 : [      5.40456e-006 ]
7969 : [      4.83203e-006 ]
7970 : [      5.47251e-006 ]
7971 : [      5.25354e-006 ]
7972 : [      4.97769e-006 ]
7973 : [      5.23031e-006 ]
7974 : [      5.53276e-006 ]
7975 : [      5.41771e-006 ]
7976 : [      5.08214e-006 ]
7977 : [      5.35687e-006 ]
7978 : [      5.30234e-006 ]
7979 : [      4.76496e-006 ]
7980 : [      5.19463e-006 ]
7981 : [      5.10622e-006 ]
7982 : [      5.30065e-006 ]
7983 : [      5.1617e-006  ]
7984 : [      5.25563e-006 ]
7985 : [      5.3739e-006  ]
7986 : [      5.30514e-006 ]
7987 : [      5.34863e-006 ]
7988 : [      5.11121e-006 ]
7989 : [      5.31993e-006 ]
7990 : [      5.12898e-006 ]
7991 : [      5.33752e-006 ]
7992 : [      5.32234e-006 ]
7993 : [      4.5843e-006  ]
7994 : [      5.12029e-006 ]
7995 : [      5.49451e-006 ]
7996 : [      5.02273e-006 ]
7997 : [      5.24097e-006 ]
7998 : [      5.1015e-006  ]
7999 : [      5.35326e-006 ]
8000 : [      5.22286e-006 ]
8001 : [      4.93413e-006 ]
8002 : [      5.01112e-006 ]
8003 : [      5.39522e-006 ]
8004 : [      5.10867e-006 ]
8005 : [      5.06137e-006 ]
8006 : [      4.95594e-006 ]
8007 : [      5.04953e-006 ]
8008 : [      5.24751e-006 ]
8009 : [      4.72909e-006 ]
8010 : [      5.16048e-006 ]
8011 : [      5.26283e-006 ]
8012 : [      5.09341e-006 ]
8013 : [      5.3887e-006  ]
8014 : [      5.50481e-006 ]
8015 : [      4.94915e-006 ]
8016 : [      4.88762e-006 ]
8017 : [      5.02179e-006 ]
8018 : [      5.14557e-006 ]
8019 : [      5.33505e-006 ]
8020 : [      5.38807e-006 ]
8021 : [      4.98094e-006 ]
8022 : [      5.34022e-006 ]
8023 : [      5.17205e-006 ]
8024 : [      5.05779e-006 ]
8025 : [      5.02602e-006 ]
8026 : [      4.91102e-006 ]
8027 : [      5.05074e-006 ]
8028 : [      4.74899e-006 ]
8029 : [      5.38731e-006 ]
8030 : [      5.13713e-006 ]
8031 : [      4.81404e-006 ]
8032 : [      5.41678e-006 ]
8033 : [      5.2137e-006  ]
8034 : [      5.33616e-006 ]
8035 : [      5.19108e-006 ]
8036 : [      5.40986e-006 ]
8037 : [      5.46838e-006 ]
8038 : [      5.43992e-006 ]
8039 : [      5.27016e-006 ]
8040 : [      5.27838e-006 ]
8041 : [      4.73314e-006 ]
8042 : [      5.66667e-006 ]
8043 : [      5.16909e-006 ]
8044 : [      5.35234e-006 ]
8045 : [      5.16064e-006 ]
8046 : [      5.04131e-006 ]
8047 : [      5.24318e-006 ]
8048 : [      5.01847e-006 ]
8049 : [      5.4177e-006  ]
8050 : [      5.2725e-006  ]
8051 : [      5.20569e-006 ]
8052 : [      5.28894e-006 ]
8053 : [      5.40518e-006 ]
8054 : [      5.36543e-006 ]
8055 : [      5.11283e-006 ]
8056 : [      5.34827e-006 ]
8057 : [      4.97386e-006 ]
8058 : [      5.04053e-006 ]
8059 : [      5.43787e-006 ]
8060 : [      4.92183e-006 ]
8061 : [      5.42594e-006 ]
8062 : [      5.39168e-006 ]
8063 : [      4.6791e-006  ]
8064 : [      5.14476e-006 ]
8065 : [      5.22171e-006 ]
8066 : [      5.32942e-006 ]
8067 : [      5.71115e-006 ]
8068 : [      5.32435e-006 ]
8069 : [      5.16294e-006 ]
8070 : [      5.35943e-006 ]
8071 : [      5.10039e-006 ]
8072 : [      5.00148e-006 ]
8073 : [      5.12747e-006 ]
8074 : [      5.41758e-006 ]
8075 : [      4.97313e-006 ]
8076 : [      5.19227e-006 ]
8077 : [      5.09841e-006 ]
8078 : [      4.96111e-006 ]
8079 : [      4.60005e-006 ]
8080 : [      4.95686e-006 ]
8081 : [      5.17378e-006 ]
8082 : [      5.17984e-006 ]
8083 : [      5.37763e-006 ]
8084 : [      4.97198e-006 ]
8085 : [      5.15486e-006 ]
8086 : [      5.29143e-006 ]
8087 : [      5.15129e-006 ]
8088 : [      5.43807e-006 ]
8089 : [      4.98805e-006 ]
8090 : [      5.22413e-006 ]
8091 : [      5.30728e-006 ]
8092 : [      4.94814e-006 ]
8093 : [      5.33978e-006 ]
8094 : [      5.05295e-006 ]
8095 : [      5.17241e-006 ]
8096 : [      5.28656e-006 ]
8097 : [      5.38471e-006 ]
8098 : [      5.39627e-006 ]
8099 : [      5.46121e-006 ]
8100 : [      5.36338e-006 ]
8101 : [      5.3579e-006  ]
8102 : [      5.3439e-006  ]
8103 : [      4.99516e-006 ]
8104 : [      5.40727e-006 ]
8105 : [      4.86946e-006 ]
8106 : [      5.34868e-006 ]
8107 : [      4.99909e-006 ]
8108 : [      5.6115e-006  ]
8109 : [      4.64297e-006 ]
8110 : [      5.07277e-006 ]
8111 : [      5.20171e-006 ]
8112 : [      4.74614e-006 ]
8113 : [      5.04856e-006 ]
8114 : [      5.21274e-006 ]
8115 : [      5.06287e-006 ]
8116 : [      4.88019e-006 ]
8117 : [      5.32895e-006 ]
8118 : [      5.24107e-006 ]
8119 : [      5.05953e-006 ]
8120 : [      5.33424e-006 ]
8121 : [      5.20312e-006 ]
8122 : [      5.4986e-006  ]
8123 : [      5.37876e-006 ]
8124 : [      4.91757e-006 ]
8125 : [      5.10159e-006 ]
8126 : [      5.36856e-006 ]
8127 : [      5.32228e-006 ]
8128 : [      5.27532e-006 ]
8129 : [      4.79565e-006 ]
8130 : [      5.39483e-006 ]
8131 : [      4.89837e-006 ]
8132 : [      5.35856e-006 ]
8133 : [      5.15834e-006 ]
8134 : [      5.04589e-006 ]
8135 : [      5.23503e-006 ]
8136 : [      5.3654e-006  ]
8137 : [      4.88211e-006 ]
8138 : [      5.3807e-006  ]
8139 : [      5.09184e-006 ]
8140 : [      4.96474e-006 ]
8141 : [      5.37463e-006 ]
8142 : [      5.13379e-006 ]
8143 : [      5.00275e-006 ]
8144 : [      5.55861e-006 ]
8145 : [      5.04643e-006 ]
8146 : [      4.81764e-006 ]
8147 : [      5.54174e-006 ]
8148 : [      5.22279e-006 ]
8149 : [      5.25634e-006 ]
8150 : [      5.03954e-006 ]
8151 : [      5.40989e-006 ]
8152 : [      5.27118e-006 ]
8153 : [      4.89544e-006 ]
8154 : [      5.33168e-006 ]
8155 : [      5.63265e-006 ]
8156 : [      5.00313e-006 ]
8157 : [      4.95006e-006 ]
8158 : [      5.38064e-006 ]
8159 : [      5.05344e-006 ]
8160 : [      5.11455e-006 ]
8161 : [      5.38507e-006 ]
8162 : [      5.33813e-006 ]
8163 : [      5.41709e-006 ]
8164 : [      5.17546e-006 ]
8165 : [      5.34049e-006 ]
8166 : [      5.27651e-006 ]
8167 : [      4.97037e-006 ]
8168 : [      4.99736e-006 ]
8169 : [      5.04747e-006 ]
8170 : [      5.39618e-006 ]
8171 : [      5.041e-006   ]
8172 : [      5.33269e-006 ]
8173 : [      5.39727e-006 ]
8174 : [      5.4673e-006  ]
8175 : [      5.60215e-006 ]
8176 : [      5.06558e-006 ]
8177 : [      5.28548e-006 ]
8178 : [      5.08493e-006 ]
8179 : [      5.16075e-006 ]
8180 : [      5.33882e-006 ]
8181 : [      5.23886e-006 ]
8182 : [      5.44678e-006 ]
8183 : [      5.37445e-006 ]
8184 : [      5.18392e-006 ]
8185 : [      5.10594e-006 ]
8186 : [      5.30003e-006 ]
8187 : [      5.02578e-006 ]
8188 : [      5.38355e-006 ]
8189 : [      5.35879e-006 ]
8190 : [      5.21917e-006 ]
8191 : [      4.96968e-006 ]
8192 : [      5.09137e-006 ]
8193 : [      5.28251e-006 ]
8194 : [      5.0774e-006  ]
8195 : [      5.07131e-006 ]
8196 : [      4.9608e-006  ]
8197 : [      5.06686e-006 ]
8198 : [      5.02268e-006 ]
8199 : [      5.36923e-006 ]
8200 : [      4.78267e-006 ]
8201 : [      5.09552e-006 ]
8202 : [      5.3342e-006  ]
8203 : [      5.39105e-006 ]
8204 : [      5.51004e-006 ]
8205 : [      5.06715e-006 ]
8206 : [      4.98117e-006 ]
8207 : [      5.18942e-006 ]
8208 : [      4.98418e-006 ]
8209 : [      5.38951e-006 ]
8210 : [      4.95125e-006 ]
8211 : [      5.04192e-006 ]
8212 : [      5.09785e-006 ]
8213 : [      4.94238e-006 ]
8214 : [      4.93869e-006 ]
8215 : [      5.3896e-006  ]
8216 : [      5.10454e-006 ]
8217 : [      5.48742e-006 ]
8218 : [      5.11472e-006 ]
8219 : [      5.34296e-006 ]
8220 : [      5.34713e-006 ]
8221 : [      5.05198e-006 ]
8222 : [      5.20624e-006 ]
8223 : [      4.95952e-006 ]
8224 : [      5.38129e-006 ]
8225 : [      5.40475e-006 ]
8226 : [      4.90232e-006 ]
8227 : [      4.94112e-006 ]
8228 : [      5.00244e-006 ]
8229 : [      5.33825e-006 ]
8230 : [      5.39999e-006 ]
8231 : [      4.99893e-006 ]
8232 : [      5.05564e-006 ]
8233 : [      5.28491e-006 ]
8234 : [      4.95119e-006 ]
8235 : [      5.0956e-006  ]
8236 : [      4.89328e-006 ]
8237 : [      5.09464e-006 ]
8238 : [      5.24789e-006 ]
8239 : [      5.07235e-006 ]
8240 : [      4.97344e-006 ]
8241 : [      5.41421e-006 ]
8242 : [      5.07767e-006 ]
8243 : [      5.12573e-006 ]
8244 : [      5.28574e-006 ]
8245 : [      4.95773e-006 ]
8246 : [      4.84211e-006 ]
8247 : [      5.2238e-006  ]
8248 : [      5.34663e-006 ]
8249 : [      5.11861e-006 ]
8250 : [      5.25376e-006 ]
8251 : [      4.96026e-006 ]
8252 : [      5.27234e-006 ]
8253 : [      5.11829e-006 ]
8254 : [      4.97543e-006 ]
8255 : [      5.23792e-006 ]
8256 : [      5.09849e-006 ]
8257 : [      5.1072e-006  ]
8258 : [      4.95635e-006 ]
8259 : [      5.19997e-006 ]
8260 : [      4.96644e-006 ]
8261 : [      5.27164e-006 ]
8262 : [      5.12267e-006 ]
8263 : [      4.97519e-006 ]
8264 : [      5.41858e-006 ]
8265 : [      5.33609e-006 ]
8266 : [      4.95878e-006 ]
8267 : [      5.19505e-006 ]
8268 : [      5.11336e-006 ]
8269 : [      5.39182e-006 ]
8270 : [      5.05365e-006 ]
8271 : [      5.02417e-006 ]
8272 : [      5.43116e-006 ]
8273 : [      5.38914e-006 ]
8274 : [      5.31464e-006 ]
8275 : [      5.01631e-006 ]
8276 : [      4.96148e-006 ]
8277 : [      4.98616e-006 ]
8278 : [      5.55273e-006 ]
8279 : [      5.13358e-006 ]
8280 : [      5.19005e-006 ]
8281 : [      4.92916e-006 ]
8282 : [      4.85375e-006 ]
8283 : [      5.08752e-006 ]
8284 : [      5.39114e-006 ]
8285 : [      5.1744e-006  ]
8286 : [      4.96991e-006 ]
8287 : [      4.97379e-006 ]
8288 : [      5.30542e-006 ]
8289 : [      4.94404e-006 ]
8290 : [      5.39594e-006 ]
8291 : [      5.34637e-006 ]
8292 : [      5.07033e-006 ]
8293 : [      5.3464e-006  ]
8294 : [      5.57003e-006 ]
8295 : [      5.01262e-006 ]
8296 : [      4.99881e-006 ]
8297 : [      4.96913e-006 ]
8298 : [      4.95395e-006 ]
8299 : [      5.2826e-006  ]
8300 : [      5.35178e-006 ]
8301 : [      5.1367e-006  ]
8302 : [      5.38017e-006 ]
8303 : [      5.15747e-006 ]
8304 : [      4.99374e-006 ]
8305 : [      5.04104e-006 ]
8306 : [      5.0405e-006  ]
8307 : [      4.79488e-006 ]
8308 : [      5.2262e-006  ]
8309 : [      5.11932e-006 ]
8310 : [      5.48348e-006 ]
8311 : [      5.02013e-006 ]
8312 : [      5.40394e-006 ]
8313 : [      5.23958e-006 ]
8314 : [      5.10152e-006 ]
8315 : [      5.29986e-006 ]
8316 : [      5.33884e-006 ]
8317 : [      5.0175e-006  ]
8318 : [      5.1134e-006  ]
8319 : [      5.23212e-006 ]
8320 : [      5.21458e-006 ]
8321 : [      5.1996e-006  ]
8322 : [      4.96258e-006 ]
8323 : [      5.07318e-006 ]
8324 : [      5.10328e-006 ]
8325 : [      5.42056e-006 ]
8326 : [      5.07219e-006 ]
8327 : [      5.12041e-006 ]
8328 : [      5.32242e-006 ]
8329 : [      5.35347e-006 ]
8330 : [      5.46282e-006 ]
8331 : [      5.09266e-006 ]
8332 : [      5.00662e-006 ]
8333 : [      4.939e-006   ]
8334 : [      4.94639e-006 ]
8335 : [      4.92601e-006 ]
8336 : [      4.98556e-006 ]
8337 : [      5.35097e-006 ]
8338 : [      5.38315e-006 ]
8339 : [      5.37394e-006 ]
8340 : [      5.19153e-006 ]
8341 : [      5.42335e-006 ]
8342 : [      5.31088e-006 ]
8343 : [      5.40695e-006 ]
8344 : [      5.25219e-006 ]
8345 : [      5.36903e-006 ]
8346 : [      5.24955e-006 ]
8347 : [      4.98882e-006 ]
8348 : [      5.00006e-006 ]
8349 : [      5.33334e-006 ]
8350 : [      5.30616e-006 ]
8351 : [      5.10269e-006 ]
8352 : [      5.37839e-006 ]
8353 : [      5.18969e-006 ]
8354 : [      5.65003e-006 ]
8355 : [      5.45987e-006 ]
8356 : [      5.39246e-006 ]
8357 : [      5.77338e-006 ]
8358 : [      5.20012e-006 ]
8359 : [      4.92595e-006 ]
8360 : [      5.24022e-006 ]
8361 : [      4.99652e-006 ]
8362 : [      5.40702e-006 ]
8363 : [      5.2669e-006  ]
8364 : [      5.09789e-006 ]
8365 : [      4.97821e-006 ]
8366 : [      5.30297e-006 ]
8367 : [      5.18497e-006 ]
8368 : [      5.32447e-006 ]
8369 : [      5.19778e-006 ]
8370 : [      4.93667e-006 ]
8371 : [      4.93528e-006 ]
8372 : [      5.04779e-006 ]
8373 : [      4.93095e-006 ]
8374 : [      5.41738e-006 ]
8375 : [      4.96333e-006 ]
8376 : [      5.07669e-006 ]
8377 : [      5.30136e-006 ]
8378 : [      5.18184e-006 ]
8379 : [      5.10655e-006 ]
8380 : [      4.96718e-006 ]
8381 : [      4.61421e-006 ]
8382 : [      5.25636e-006 ]
8383 : [      5.31738e-006 ]
8384 : [      4.99712e-006 ]
8385 : [      5.22908e-006 ]
8386 : [      5.08216e-006 ]
8387 : [      5.14501e-006 ]
8388 : [      5.25406e-006 ]
8389 : [      5.05435e-006 ]
8390 : [      5.19971e-006 ]
8391 : [      5.21454e-006 ]
8392 : [      5.47345e-006 ]
8393 : [      5.32226e-006 ]
8394 : [      5.0759e-006  ]
8395 : [      5.37627e-006 ]
8396 : [      5.32479e-006 ]
8397 : [      4.99602e-006 ]
8398 : [      4.88986e-006 ]
8399 : [      4.99638e-006 ]
8400 : [      5.15931e-006 ]
8401 : [      4.92839e-006 ]
8402 : [      5.33538e-006 ]
8403 : [      5.43468e-006 ]
8404 : [      5.36666e-006 ]
8405 : [      5.02801e-006 ]
8406 : [      5.16996e-006 ]
8407 : [      5.23065e-006 ]
8408 : [      5.26964e-006 ]
8409 : [      5.01458e-006 ]
8410 : [      5.26486e-006 ]
8411 : [      5.16602e-006 ]
8412 : [      5.1635e-006  ]
8413 : [      4.9822e-006  ]
8414 : [      4.99836e-006 ]
8415 : [      5.29834e-006 ]
8416 : [      5.29343e-006 ]
8417 : [      5.19984e-006 ]
8418 : [      4.99819e-006 ]
8419 : [      5.32352e-006 ]
8420 : [      5.46233e-006 ]
8421 : [      5.3761e-006  ]
8422 : [      4.726e-006   ]
8423 : [      5.35185e-006 ]
8424 : [      5.37907e-006 ]
8425 : [      5.22817e-006 ]
8426 : [      5.54786e-006 ]
8427 : [      4.95023e-006 ]
8428 : [      4.9892e-006  ]
8429 : [      5.47091e-006 ]
8430 : [      5.11629e-006 ]
8431 : [      5.38229e-006 ]
8432 : [      4.96517e-006 ]
8433 : [      4.94022e-006 ]
8434 : [      5.4066e-006  ]
8435 : [      5.13667e-006 ]
8436 : [      4.99349e-006 ]
8437 : [      4.98443e-006 ]
8438 : [      5.36395e-006 ]
8439 : [      5.31477e-006 ]
8440 : [      5.29857e-006 ]
8441 : [      5.38342e-006 ]
8442 : [      5.2844e-006  ]
8443 : [      4.98006e-006 ]
8444 : [      5.55382e-006 ]
8445 : [      5.26567e-006 ]
8446 : [      5.5255e-006  ]
8447 : [      4.99265e-006 ]
8448 : [      5.05907e-006 ]
8449 : [      5.21704e-006 ]
8450 : [      5.44109e-006 ]
8451 : [      5.01136e-006 ]
8452 : [      5.1871e-006  ]
8453 : [      5.26864e-006 ]
8454 : [      5.3245e-006  ]
8455 : [      4.99755e-006 ]
8456 : [      5.21151e-006 ]
8457 : [      5.39931e-006 ]
8458 : [      5.39308e-006 ]
8459 : [      5.25527e-006 ]
8460 : [      5.27872e-006 ]
8461 : [      5.20823e-006 ]
8462 : [      4.85151e-006 ]
8463 : [      5.32756e-006 ]
8464 : [      5.28292e-006 ]
8465 : [      5.10254e-006 ]
8466 : [      4.9467e-006  ]
8467 : [      5.15147e-006 ]
8468 : [      5.28255e-006 ]
8469 : [      4.81135e-006 ]
8470 : [      5.30838e-006 ]
8471 : [      5.44277e-006 ]
8472 : [      5.37463e-006 ]
8473 : [      5.29057e-006 ]
8474 : [      5.47433e-006 ]
8475 : [      4.99077e-006 ]
8476 : [      5.26818e-006 ]
8477 : [      4.84747e-006 ]
8478 : [      5.12201e-006 ]
8479 : [      5.27341e-006 ]
8480 : [      5.04867e-006 ]
8481 : [      4.94577e-006 ]
8482 : [      5.10521e-006 ]
8483 : [      5.20054e-006 ]
8484 : [      5.16148e-006 ]
8485 : [      5.09664e-006 ]
8486 : [      5.34155e-006 ]
8487 : [      5.08935e-006 ]
8488 : [      5.24998e-006 ]
8489 : [      5.37539e-006 ]
8490 : [      5.17484e-006 ]
8491 : [      5.47817e-006 ]
8492 : [      5.08185e-006 ]
8493 : [      4.93357e-006 ]
8494 : [      5.38713e-006 ]
8495 : [      5.26196e-006 ]
8496 : [      4.97646e-006 ]
8497 : [      4.92844e-006 ]
8498 : [      5.02949e-006 ]
8499 : [      5.39718e-006 ]
8500 : [      5.44971e-006 ]
8501 : [      5.30536e-006 ]
8502 : [      5.03034e-006 ]
8503 : [      5.4989e-006  ]
8504 : [      5.33429e-006 ]
8505 : [      5.26116e-006 ]
8506 : [      5.27947e-006 ]
8507 : [      4.9613e-006  ]
8508 : [      5.17044e-006 ]
8509 : [      5.06425e-006 ]
8510 : [      5.34474e-006 ]
8511 : [      4.98001e-006 ]
8512 : [      5.25524e-006 ]
8513 : [      5.44898e-006 ]
8514 : [      5.05258e-006 ]
8515 : [      4.91007e-006 ]
8516 : [      5.19023e-006 ]
8517 : [      5.00489e-006 ]
8518 : [      5.30676e-006 ]
8519 : [      4.95767e-006 ]
8520 : [      5.39268e-006 ]
8521 : [      5.25245e-006 ]
8522 : [      4.94455e-006 ]
8523 : [      5.5903e-006  ]
8524 : [      4.69001e-006 ]
8525 : [      5.34513e-006 ]
8526 : [      5.05143e-006 ]
8527 : [      5.34097e-006 ]
8528 : [      5.08e-006    ]
8529 : [      5.37187e-006 ]
8530 : [      5.53593e-006 ]
8531 : [      5.38458e-006 ]
8532 : [      5.14539e-006 ]
8533 : [      5.04201e-006 ]
8534 : [      5.36977e-006 ]
8535 : [      4.94306e-006 ]
8536 : [      4.93805e-006 ]
8537 : [      5.10415e-006 ]
8538 : [      5.40594e-006 ]
8539 : [      5.28863e-006 ]
8540 : [      5.35976e-006 ]
8541 : [      5.3142e-006  ]
8542 : [      5.38685e-006 ]
8543 : [      5.02158e-006 ]
8544 : [      5.44567e-006 ]
8545 : [      5.23746e-006 ]
8546 : [      5.3384e-006  ]
8547 : [      5.00342e-006 ]
8548 : [      5.17806e-006 ]
8549 : [      5.33142e-006 ]
8550 : [      5.35447e-006 ]
8551 : [      4.94116e-006 ]
8552 : [      5.01873e-006 ]
8553 : [      4.96995e-006 ]
8554 : [      5.22302e-006 ]
8555 : [      5.01689e-006 ]
8556 : [      5.07907e-006 ]
8557 : [      5.08306e-006 ]
8558 : [      4.7837e-006  ]
8559 : [      5.34687e-006 ]
8560 : [      5.3724e-006  ]
8561 : [      5.01103e-006 ]
8562 : [      5.31898e-006 ]
8563 : [      5.12992e-006 ]
8564 : [      5.21725e-006 ]
8565 : [      5.37585e-006 ]
8566 : [      5.26978e-006 ]
8567 : [      5.06465e-006 ]
8568 : [      5.03667e-006 ]
8569 : [      5.37245e-006 ]
8570 : [      5.3455e-006  ]
8571 : [      5.30149e-006 ]
8572 : [      4.94582e-006 ]
8573 : [      5.119e-006   ]
8574 : [      5.1522e-006  ]
8575 : [      4.97443e-006 ]
8576 : [      5.23111e-006 ]
8577 : [      5.4357e-006  ]
8578 : [      5.41801e-006 ]
8579 : [      5.32938e-006 ]
8580 : [      5.45412e-006 ]
8581 : [      5.37226e-006 ]
8582 : [      5.44415e-006 ]
8583 : [      5.38459e-006 ]
8584 : [      5.36578e-006 ]
8585 : [      5.32552e-006 ]
8586 : [      5.24458e-006 ]
8587 : [      5.49e-006    ]
8588 : [      5.24535e-006 ]
8589 : [      4.96775e-006 ]
8590 : [      5.39038e-006 ]
8591 : [      5.39602e-006 ]
8592 : [      5.38102e-006 ]
8593 : [      5.008e-006   ]
8594 : [      5.31875e-006 ]
8595 : [      5.25359e-006 ]
8596 : [      5.24101e-006 ]
8597 : [      5.46644e-006 ]
8598 : [      4.99206e-006 ]
8599 : [      4.98455e-006 ]
8600 : [      5.1847e-006  ]
8601 : [      5.204e-006   ]
8602 : [      5.22804e-006 ]
8603 : [      5.32692e-006 ]
8604 : [      5.47616e-006 ]
8605 : [      5.33112e-006 ]
8606 : [      5.37823e-006 ]
8607 : [      5.26993e-006 ]
8608 : [      5.25017e-006 ]
8609 : [      5.12717e-006 ]
8610 : [      5.08495e-006 ]
8611 : [      4.99701e-006 ]
8612 : [      4.7239e-006  ]
8613 : [      5.3187e-006  ]
8614 : [      5.26452e-006 ]
8615 : [      5.30745e-006 ]
8616 : [      5.15286e-006 ]
8617 : [      5.24359e-006 ]
8618 : [      4.97224e-006 ]
8619 : [      5.38739e-006 ]
8620 : [      5.0141e-006  ]
8621 : [      5.13316e-006 ]
8622 : [      5.25774e-006 ]
8623 : [      5.08223e-006 ]
8624 : [      5.42936e-006 ]
8625 : [      4.83934e-006 ]
8626 : [      4.79895e-006 ]
8627 : [      5.27753e-006 ]
8628 : [      5.28799e-006 ]
8629 : [      5.15706e-006 ]
8630 : [      5.35459e-006 ]
8631 : [      5.21744e-006 ]
8632 : [      5.249e-006   ]
8633 : [      4.71358e-006 ]
8634 : [      5.13147e-006 ]
8635 : [      5.45842e-006 ]
8636 : [      5.38575e-006 ]
8637 : [      5.17497e-006 ]
8638 : [      5.09843e-006 ]
8639 : [      4.99286e-006 ]
8640 : [      4.94477e-006 ]
8641 : [      5.22712e-006 ]
8642 : [      5.31612e-006 ]
8643 : [      4.8487e-006  ]
8644 : [      5.40112e-006 ]
8645 : [      5.35437e-006 ]
8646 : [      5.29049e-006 ]
8647 : [      5.05992e-006 ]
8648 : [      5.38436e-006 ]
8649 : [      5.21e-006    ]
8650 : [      5.36566e-006 ]
8651 : [      5.46301e-006 ]
8652 : [      5.20032e-006 ]
8653 : [      4.95958e-006 ]
8654 : [      5.438e-006   ]
8655 : [      5.30035e-006 ]
8656 : [      5.04186e-006 ]
8657 : [      5.06038e-006 ]
8658 : [      5.23877e-006 ]
8659 : [      4.97137e-006 ]
8660 : [      5.42371e-006 ]
8661 : [      5.05869e-006 ]
8662 : [      5.12216e-006 ]
8663 : [      5.38192e-006 ]
8664 : [      4.96697e-006 ]
8665 : [      5.26646e-006 ]
8666 : [      5.32147e-006 ]
8667 : [      5.08792e-006 ]
8668 : [      5.06735e-006 ]
8669 : [      5.41783e-006 ]
8670 : [      4.77476e-006 ]
8671 : [      5.08334e-006 ]
8672 : [      5.28371e-006 ]
8673 : [      4.96665e-006 ]
8674 : [      5.39327e-006 ]
8675 : [      5.56354e-006 ]
8676 : [      5.11068e-006 ]
8677 : [      5.64035e-006 ]
8678 : [      5.12664e-006 ]
8679 : [      5.42008e-006 ]
8680 : [      5.05716e-006 ]
8681 : [      5.0623e-006  ]
8682 : [      4.99826e-006 ]
8683 : [      5.09839e-006 ]
8684 : [      5.29676e-006 ]
8685 : [      5.37343e-006 ]
8686 : [      5.30112e-006 ]
8687 : [      5.34688e-006 ]
8688 : [      5.39414e-006 ]
8689 : [      5.33907e-006 ]
8690 : [      5.45329e-006 ]
8691 : [      5.29378e-006 ]
8692 : [      5.3655e-006  ]
8693 : [      5.32814e-006 ]
8694 : [      4.96991e-006 ]
8695 : [      5.21107e-006 ]
8696 : [      4.96275e-006 ]
8697 : [      5.33268e-006 ]
8698 : [      5.33447e-006 ]
8699 : [      4.96217e-006 ]
8700 : [      5.09141e-006 ]
8701 : [      5.14083e-006 ]
8702 : [      5.49919e-006 ]
8703 : [      4.96003e-006 ]
8704 : [      5.36463e-006 ]
8705 : [      5.06747e-006 ]
8706 : [      5.16407e-006 ]
8707 : [      5.40959e-006 ]
8708 : [      5.49499e-006 ]
8709 : [      5.06964e-006 ]
8710 : [      5.21869e-006 ]
8711 : [      4.93045e-006 ]
8712 : [      5.2077e-006  ]
8713 : [      4.97032e-006 ]
8714 : [      5.04695e-006 ]
8715 : [      5.23151e-006 ]
8716 : [      5.2477e-006  ]
8717 : [      4.98361e-006 ]
8718 : [      5.37452e-006 ]
8719 : [      5.40022e-006 ]
8720 : [      5.13007e-006 ]
8721 : [      5.44698e-006 ]
8722 : [      4.99416e-006 ]
8723 : [      5.30285e-006 ]
8724 : [      5.4698e-006  ]
8725 : [      5.23543e-006 ]
8726 : [      5.13717e-006 ]
8727 : [      5.03111e-006 ]
8728 : [      5.36885e-006 ]
8729 : [      5.00232e-006 ]
8730 : [      5.32564e-006 ]
8731 : [      5.29947e-006 ]
8732 : [      5.00088e-006 ]
8733 : [      5.15657e-006 ]
8734 : [      5.21136e-006 ]
8735 : [      5.19764e-006 ]
8736 : [      5.19219e-006 ]
8737 : [      4.91342e-006 ]
8738 : [      4.96728e-006 ]
8739 : [      5.2902e-006  ]
8740 : [      5.45027e-006 ]
8741 : [      5.2421e-006  ]
8742 : [      4.99041e-006 ]
8743 : [      5.22662e-006 ]
8744 : [      4.94976e-006 ]
8745 : [      4.77094e-006 ]
8746 : [      5.13703e-006 ]
8747 : [      5.44147e-006 ]
8748 : [      5.05685e-006 ]
8749 : [      5.37489e-006 ]
8750 : [      4.98757e-006 ]
8751 : [      5.20627e-006 ]
8752 : [      5.29404e-006 ]
8753 : [      4.99817e-006 ]
8754 : [      5.03866e-006 ]
8755 : [      5.19494e-006 ]
8756 : [      5.17032e-006 ]
8757 : [      4.98475e-006 ]
8758 : [      5.07044e-006 ]
8759 : [      5.23936e-006 ]
8760 : [      4.96207e-006 ]
8761 : [      4.90013e-006 ]
8762 : [      4.91529e-006 ]
8763 : [      5.26409e-006 ]
8764 : [      5.35348e-006 ]
8765 : [      5.40657e-006 ]
8766 : [      5.2903e-006  ]
8767 : [      5.32479e-006 ]
8768 : [      5.46913e-006 ]
8769 : [      5.01776e-006 ]
8770 : [      5.43818e-006 ]
8771 : [      5.12153e-006 ]
8772 : [      5.26316e-006 ]
8773 : [      5.38476e-006 ]
8774 : [      5.03063e-006 ]
8775 : [      5.2677e-006  ]
8776 : [      4.97346e-006 ]
8777 : [      5.19651e-006 ]
8778 : [      5.05903e-006 ]
8779 : [      5.01701e-006 ]
8780 : [      5.3602e-006  ]
8781 : [      4.96977e-006 ]
8782 : [      5.2857e-006  ]
8783 : [      5.40975e-006 ]
8784 : [      4.8683e-006  ]
8785 : [      5.28195e-006 ]
8786 : [      5.04326e-006 ]
8787 : [      5.00118e-006 ]
8788 : [      4.772e-006   ]
8789 : [      5.42793e-006 ]
8790 : [      5.24112e-006 ]
8791 : [      5.28128e-006 ]
8792 : [      5.05354e-006 ]
8793 : [      5.01721e-006 ]
8794 : [      5.01214e-006 ]
8795 : [      5.38948e-006 ]
8796 : [      4.92193e-006 ]
8797 : [      5.09221e-006 ]
8798 : [      5.24704e-006 ]
8799 : [      5.3477e-006  ]
8800 : [      5.16536e-006 ]
8801 : [      5.07102e-006 ]
8802 : [      5.05588e-006 ]
8803 : [      5.30482e-006 ]
8804 : [      4.99728e-006 ]
8805 : [      4.96418e-006 ]
8806 : [      4.97761e-006 ]
8807 : [      4.99963e-006 ]
8808 : [      5.44056e-006 ]
8809 : [      5.03337e-006 ]
8810 : [      4.99265e-006 ]
8811 : [      5.19795e-006 ]
8812 : [      5.36925e-006 ]
8813 : [      5.20811e-006 ]
8814 : [      5.12098e-006 ]
8815 : [      5.16955e-006 ]
8816 : [      5.37112e-006 ]
8817 : [      5.10939e-006 ]
8818 : [      5.23999e-006 ]
8819 : [      5.24797e-006 ]
8820 : [      5.18205e-006 ]
8821 : [      4.88997e-006 ]
8822 : [      4.95221e-006 ]
8823 : [      5.37496e-006 ]
8824 : [      5.38755e-006 ]
8825 : [      5.17778e-006 ]
8826 : [      5.00942e-006 ]
8827 : [      5.04798e-006 ]
8828 : [      4.99143e-006 ]
8829 : [      5.0124e-006  ]
8830 : [      5.08366e-006 ]
8831 : [      4.95064e-006 ]
8832 : [      5.41215e-006 ]
8833 : [      5.43642e-006 ]
8834 : [      5.38232e-006 ]
8835 : [      5.26811e-006 ]
8836 : [      5.16868e-006 ]
8837 : [      4.86224e-006 ]
8838 : [      5.33371e-006 ]
8839 : [      5.12947e-006 ]
8840 : [      4.62751e-006 ]
8841 : [      5.44343e-006 ]
8842 : [      5.13113e-006 ]
8843 : [      5.30098e-006 ]
8844 : [      5.50353e-006 ]
8845 : [      4.90436e-006 ]
8846 : [      5.24654e-006 ]
8847 : [      5.26543e-006 ]
8848 : [      5.06634e-006 ]
8849 : [      5.39245e-006 ]
8850 : [      4.96792e-006 ]
8851 : [      5.06913e-006 ]
8852 : [      5.1102e-006  ]
8853 : [      5.41412e-006 ]
8854 : [      5.24232e-006 ]
8855 : [      5.00168e-006 ]
8856 : [      4.89297e-006 ]
8857 : [      5.1204e-006  ]
8858 : [      5.19516e-006 ]
8859 : [      5.53595e-006 ]
8860 : [      5.23413e-006 ]
8861 : [      5.16637e-006 ]
8862 : [      5.27486e-006 ]
8863 : [      5.29609e-006 ]
8864 : [      5.17404e-006 ]
8865 : [      5.07815e-006 ]
8866 : [      5.01711e-006 ]
8867 : [      5.40158e-006 ]
8868 : [      5.01255e-006 ]
8869 : [      5.00043e-006 ]
8870 : [      5.02625e-006 ]
8871 : [      5.55277e-006 ]
8872 : [      4.94374e-006 ]
8873 : [      5.38383e-006 ]
8874 : [      5.29452e-006 ]
8875 : [      5.4045e-006  ]
8876 : [      5.06162e-006 ]
8877 : [      5.21732e-006 ]
8878 : [      5.14162e-006 ]
8879 : [      5.33261e-006 ]
8880 : [      5.37324e-006 ]
8881 : [      5.30066e-006 ]
8882 : [      5.30244e-006 ]
8883 : [      5.46372e-006 ]
8884 : [      5.15658e-006 ]
8885 : [      5.05991e-006 ]
8886 : [      5.09169e-006 ]
8887 : [      4.98283e-006 ]
8888 : [      5.0189e-006  ]
8889 : [      4.96166e-006 ]
8890 : [      5.13295e-006 ]
8891 : [      5.3085e-006  ]
8892 : [      5.05127e-006 ]
8893 : [      5.38649e-006 ]
8894 : [      5.19426e-006 ]
8895 : [      5.09281e-006 ]
8896 : [      5.33545e-006 ]
8897 : [      4.93727e-006 ]
8898 : [      5.11692e-006 ]
8899 : [      4.91781e-006 ]
8900 : [      5.37499e-006 ]
8901 : [      4.89289e-006 ]
8902 : [      5.19592e-006 ]
8903 : [      5.45614e-006 ]
8904 : [      5.25424e-006 ]
8905 : [      4.94714e-006 ]
8906 : [      4.87407e-006 ]
8907 : [      4.89346e-006 ]
8908 : [      5.04154e-006 ]
8909 : [      5.07328e-006 ]
8910 : [      4.95845e-006 ]
8911 : [      5.02612e-006 ]
8912 : [      4.96664e-006 ]
8913 : [      5.16065e-006 ]
8914 : [      5.1217e-006  ]
8915 : [      5.43022e-006 ]
8916 : [      5.35833e-006 ]
8917 : [      5.1914e-006  ]
8918 : [      5.59195e-006 ]
8919 : [      5.58746e-006 ]
8920 : [      5.27767e-006 ]
8921 : [      5.16108e-006 ]
8922 : [      4.87816e-006 ]
8923 : [      4.97388e-006 ]
8924 : [      5.35477e-006 ]
8925 : [      5.32528e-006 ]
8926 : [      4.99867e-006 ]
8927 : [      4.99243e-006 ]
8928 : [      5.35397e-006 ]
8929 : [      5.02973e-006 ]
8930 : [      5.36208e-006 ]
8931 : [      5.389e-006   ]
8932 : [      5.08107e-006 ]
8933 : [      5.27804e-006 ]
8934 : [      5.25966e-006 ]
8935 : [      5.20853e-006 ]
8936 : [      5.07421e-006 ]
8937 : [      5.02162e-006 ]
8938 : [      5.04425e-006 ]
8939 : [      5.28986e-006 ]
8940 : [      5.37606e-006 ]
8941 : [      5.18353e-006 ]
8942 : [      5.68939e-006 ]
8943 : [      5.29523e-006 ]
8944 : [      5.31714e-006 ]
8945 : [      4.93821e-006 ]
8946 : [      5.38868e-006 ]
8947 : [      5.26783e-006 ]
8948 : [      5.09041e-006 ]
8949 : [      5.38262e-006 ]
8950 : [      5.16167e-006 ]
8951 : [      5.04176e-006 ]
8952 : [      5.41599e-006 ]
8953 : [      5.38071e-006 ]
8954 : [      5.10349e-006 ]
8955 : [      5.10908e-006 ]
8956 : [      5.05e-006    ]
8957 : [      5.35601e-006 ]
8958 : [      5.26233e-006 ]
8959 : [      4.93437e-006 ]
8960 : [      5.19389e-006 ]
8961 : [      5.31698e-006 ]
8962 : [      4.96305e-006 ]
8963 : [      5.2956e-006  ]
8964 : [      5.00189e-006 ]
8965 : [      5.07622e-006 ]
8966 : [      5.06806e-006 ]
8967 : [      5.33032e-006 ]
8968 : [      4.94309e-006 ]
8969 : [      5.43871e-006 ]
8970 : [      5.354e-006   ]
8971 : [      5.33665e-006 ]
8972 : [      5.4453e-006  ]
8973 : [      5.30645e-006 ]
8974 : [      5.25096e-006 ]
8975 : [      5.32538e-006 ]
8976 : [      5.2511e-006  ]
8977 : [      5.02186e-006 ]
8978 : [      5.46253e-006 ]
8979 : [      5.05705e-006 ]
8980 : [      5.41483e-006 ]
8981 : [      5.38201e-006 ]
8982 : [      5.09021e-006 ]
8983 : [      4.91022e-006 ]
8984 : [      4.9517e-006  ]
8985 : [      5.03847e-006 ]
8986 : [      5.03054e-006 ]
8987 : [      4.94254e-006 ]
8988 : [      4.97388e-006 ]
8989 : [      5.15602e-006 ]
8990 : [      5.05585e-006 ]
8991 : [      5.28364e-006 ]
8992 : [      4.98269e-006 ]
8993 : [      5.09383e-006 ]
8994 : [      5.31921e-006 ]
8995 : [      5.27142e-006 ]
8996 : [      5.13103e-006 ]
8997 : [      5.25912e-006 ]
8998 : [      5.30646e-006 ]
8999 : [      5.21265e-006 ]
9000 : [      5.21985e-006 ]
9001 : [      5.28316e-006 ]
9002 : [      5.6491e-006  ]
9003 : [      5.46803e-006 ]
9004 : [      4.75532e-006 ]
9005 : [      4.78852e-006 ]
9006 : [      5.43624e-006 ]
9007 : [      5.29306e-006 ]
9008 : [      5.07394e-006 ]
9009 : [      4.95063e-006 ]
9010 : [      5.07375e-006 ]
9011 : [      5.44518e-006 ]
9012 : [      5.15461e-006 ]
9013 : [      4.86737e-006 ]
9014 : [      5.59948e-006 ]
9015 : [      5.44459e-006 ]
9016 : [      5.35377e-006 ]
9017 : [      5.29846e-006 ]
9018 : [      5.1851e-006  ]
9019 : [      5.40569e-006 ]
9020 : [      5.21136e-006 ]
9021 : [      5.23252e-006 ]
9022 : [      5.36076e-006 ]
9023 : [      5.17626e-006 ]
9024 : [      4.85278e-006 ]
9025 : [      5.24214e-006 ]
9026 : [      5.42248e-006 ]
9027 : [      5.06745e-006 ]
9028 : [      5.02512e-006 ]
9029 : [      5.2825e-006  ]
9030 : [      5.29547e-006 ]
9031 : [      5.22165e-006 ]
9032 : [      4.84782e-006 ]
9033 : [      5.302e-006   ]
9034 : [      5.16893e-006 ]
9035 : [      5.16034e-006 ]
9036 : [      5.44834e-006 ]
9037 : [      5.44731e-006 ]
9038 : [      4.94808e-006 ]
9039 : [      5.27348e-006 ]
9040 : [      4.97215e-006 ]
9041 : [      5.36766e-006 ]
9042 : [      4.96236e-006 ]
9043 : [      5.13063e-006 ]
9044 : [      5.26454e-006 ]
9045 : [      5.14373e-006 ]
9046 : [      5.1996e-006  ]
9047 : [      4.99976e-006 ]
9048 : [      5.47673e-006 ]
9049 : [      5.49855e-006 ]
9050 : [      5.10007e-006 ]
9051 : [      5.16085e-006 ]
9052 : [      4.92032e-006 ]
9053 : [      4.9696e-006  ]
9054 : [      5.28907e-006 ]
9055 : [      4.81017e-006 ]
9056 : [      5.19056e-006 ]
9057 : [      4.99166e-006 ]
9058 : [      5.0187e-006  ]
9059 : [      5.06661e-006 ]
9060 : [      5.03434e-006 ]
9061 : [      5.12902e-006 ]
9062 : [      5.33361e-006 ]
9063 : [      5.25897e-006 ]
9064 : [      4.92427e-006 ]
9065 : [      5.40495e-006 ]
9066 : [      5.42188e-006 ]
9067 : [      5.08968e-006 ]
9068 : [      5.17384e-006 ]
9069 : [      4.96801e-006 ]
9070 : [      5.00179e-006 ]
9071 : [      4.97543e-006 ]
9072 : [      4.99209e-006 ]
9073 : [      5.31559e-006 ]
9074 : [      4.97931e-006 ]
9075 : [      4.97899e-006 ]
9076 : [      4.88726e-006 ]
9077 : [      5.09782e-006 ]
9078 : [      5.12527e-006 ]
9079 : [      4.94664e-006 ]
9080 : [      5.05735e-006 ]
9081 : [      5.31367e-006 ]
9082 : [      5.25205e-006 ]
9083 : [      5.0015e-006  ]
9084 : [      5.05913e-006 ]
9085 : [      4.96624e-006 ]
9086 : [      5.11312e-006 ]
9087 : [      5.36626e-006 ]
9088 : [      5.16742e-006 ]
9089 : [      5.28611e-006 ]
9090 : [      5.2251e-006  ]
9091 : [      5.30446e-006 ]
9092 : [      5.39834e-006 ]
9093 : [      5.41051e-006 ]
9094 : [      5.28247e-006 ]
9095 : [      5.06534e-006 ]
9096 : [      5.08006e-006 ]
9097 : [      5.22399e-006 ]
9098 : [      5.02739e-006 ]
9099 : [      5.04086e-006 ]
9100 : [      5.02364e-006 ]
9101 : [      5.32853e-006 ]
9102 : [      5.1364e-006  ]
9103 : [      5.23173e-006 ]
9104 : [      4.90068e-006 ]
9105 : [      5.3955e-006  ]
9106 : [      5.38485e-006 ]
9107 : [      5.21639e-006 ]
9108 : [      4.78008e-006 ]
9109 : [      5.47161e-006 ]
9110 : [      5.2077e-006  ]
9111 : [      5.12167e-006 ]
9112 : [      5.11931e-006 ]
9113 : [      5.07893e-006 ]
9114 : [      5.27102e-006 ]
9115 : [      5.33951e-006 ]
9116 : [      5.02292e-006 ]
9117 : [      5.34115e-006 ]
9118 : [      5.2388e-006  ]
9119 : [      5.31354e-006 ]
9120 : [      4.9795e-006  ]
9121 : [      5.41902e-006 ]
9122 : [      5.28338e-006 ]
9123 : [      5.01442e-006 ]
9124 : [      4.98983e-006 ]
9125 : [      5.37685e-006 ]
9126 : [      5.37904e-006 ]
9127 : [      4.87305e-006 ]
9128 : [      5.45515e-006 ]
9129 : [      5.09569e-006 ]
9130 : [      5.18021e-006 ]
9131 : [      5.3943e-006  ]
9132 : [      5.26642e-006 ]
9133 : [      5.33644e-006 ]
9134 : [      5.10456e-006 ]
9135 : [      5.05609e-006 ]
9136 : [      5.42405e-006 ]
9137 : [      4.78764e-006 ]
9138 : [      5.0208e-006  ]
9139 : [      5.39363e-006 ]
9140 : [      5.18199e-006 ]
9141 : [      5.63516e-006 ]
9142 : [      5.11259e-006 ]
9143 : [      5.46154e-006 ]
9144 : [      5.06609e-006 ]
9145 : [      5.42226e-006 ]
9146 : [      5.30097e-006 ]
9147 : [      4.94067e-006 ]
9148 : [      5.12222e-006 ]
9149 : [      5.39039e-006 ]
9150 : [      5.32687e-006 ]
9151 : [      5.10328e-006 ]
9152 : [      5.32252e-006 ]
9153 : [      4.9494e-006  ]
9154 : [      5.29887e-006 ]
9155 : [      5.02874e-006 ]
9156 : [      5.60353e-006 ]
9157 : [      5.16161e-006 ]
9158 : [      5.40135e-006 ]
9159 : [      4.99931e-006 ]
9160 : [      4.96251e-006 ]
9161 : [      5.4223e-006  ]
9162 : [      5.08018e-006 ]
9163 : [      5.3862e-006  ]
9164 : [      5.29722e-006 ]
9165 : [      5.19409e-006 ]
9166 : [      5.14871e-006 ]
9167 : [      5.19599e-006 ]
9168 : [      5.22054e-006 ]
9169 : [      5.46527e-006 ]
9170 : [      5.37026e-006 ]
9171 : [      5.16426e-006 ]
9172 : [      5.38879e-006 ]
9173 : [      5.37437e-006 ]
9174 : [      5.39163e-006 ]
9175 : [      5.26736e-006 ]
9176 : [      4.99524e-006 ]
9177 : [      5.38822e-006 ]
9178 : [      4.93836e-006 ]
9179 : [      5.06811e-006 ]
9180 : [      5.27215e-006 ]
9181 : [      4.76591e-006 ]
9182 : [      4.91885e-006 ]
9183 : [      5.36196e-006 ]
9184 : [      5.32157e-006 ]
9185 : [      5.03049e-006 ]
9186 : [      5.34426e-006 ]
9187 : [      5.14828e-006 ]
9188 : [      5.13696e-006 ]
9189 : [      4.8622e-006  ]
9190 : [      5.22763e-006 ]
9191 : [      5.13311e-006 ]
9192 : [      5.22882e-006 ]
9193 : [      5.29765e-006 ]
9194 : [      5.17134e-006 ]
9195 : [      5.38425e-006 ]
9196 : [      5.31487e-006 ]
9197 : [      5.17082e-006 ]
9198 : [      5.00405e-006 ]
9199 : [      5.0992e-006  ]
9200 : [      5.43455e-006 ]
9201 : [      5.38865e-006 ]
9202 : [      5.09163e-006 ]
9203 : [      4.98223e-006 ]
9204 : [      5.00737e-006 ]
9205 : [      5.38413e-006 ]
9206 : [      4.96526e-006 ]
9207 : [      5.34382e-006 ]
9208 : [      5.09679e-006 ]
9209 : [      5.16303e-006 ]
9210 : [      5.21908e-006 ]
9211 : [      5.11709e-006 ]
9212 : [      5.28798e-006 ]
9213 : [      4.96783e-006 ]
9214 : [      5.48529e-006 ]
9215 : [      5.07777e-006 ]
9216 : [      5.25369e-006 ]
9217 : [      5.16742e-006 ]
9218 : [      5.01066e-006 ]
9219 : [      5.03634e-006 ]
9220 : [      5.11994e-006 ]
9221 : [      5.3909e-006  ]
9222 : [      5.37485e-006 ]
9223 : [      5.31064e-006 ]
9224 : [      5.34001e-006 ]
9225 : [      4.92024e-006 ]
9226 : [      4.96744e-006 ]
9227 : [      5.42585e-006 ]
9228 : [      5.26775e-006 ]
9229 : [      5.16971e-006 ]
9230 : [      5.09736e-006 ]
9231 : [      5.27527e-006 ]
9232 : [      5.50232e-006 ]
9233 : [      5.05401e-006 ]
9234 : [      5.33166e-006 ]
9235 : [      4.98936e-006 ]
9236 : [      5.38806e-006 ]
9237 : [      5.45344e-006 ]
9238 : [      5.09905e-006 ]
9239 : [      5.12508e-006 ]
9240 : [      5.17134e-006 ]
9241 : [      5.17892e-006 ]
9242 : [      5.34999e-006 ]
9243 : [      5.32431e-006 ]
9244 : [      5.25755e-006 ]
9245 : [      4.99989e-006 ]
9246 : [      5.20223e-006 ]
9247 : [      5.242e-006   ]
9248 : [      5.49917e-006 ]
9249 : [      5.23259e-006 ]
9250 : [      5.5868e-006  ]
9251 : [      4.95877e-006 ]
9252 : [      4.97291e-006 ]
9253 : [      5.37066e-006 ]
9254 : [      5.45741e-006 ]
9255 : [      4.99665e-006 ]
9256 : [      5.2987e-006  ]
9257 : [      5.38667e-006 ]
9258 : [      5.13165e-006 ]
9259 : [      5.3476e-006  ]
9260 : [      5.17278e-006 ]
9261 : [      4.96906e-006 ]
9262 : [      5.01389e-006 ]
9263 : [      5.02099e-006 ]
9264 : [      5.2134e-006  ]
9265 : [      5.15717e-006 ]
9266 : [      5.45741e-006 ]
9267 : [      5.1788e-006  ]
9268 : [      5.20438e-006 ]
9269 : [      5.37131e-006 ]
9270 : [      5.05451e-006 ]
9271 : [      5.01919e-006 ]
9272 : [      5.09831e-006 ]
9273 : [      5.1769e-006  ]
9274 : [      5.25745e-006 ]
9275 : [      5.32134e-006 ]
9276 : [      5.3471e-006  ]
9277 : [      5.26647e-006 ]
9278 : [      5.15394e-006 ]
9279 : [      4.9398e-006  ]
9280 : [      4.79243e-006 ]
9281 : [      5.19543e-006 ]
9282 : [      5.09936e-006 ]
9283 : [      4.98127e-006 ]
9284 : [      5.08011e-006 ]
9285 : [      4.98612e-006 ]
9286 : [      5.1483e-006  ]
9287 : [      4.89655e-006 ]
9288 : [      5.37744e-006 ]
9289 : [      5.37754e-006 ]
9290 : [      4.96343e-006 ]
9291 : [      5.42032e-006 ]
9292 : [      5.17058e-006 ]
9293 : [      5.21729e-006 ]
9294 : [      4.94206e-006 ]
9295 : [      5.24529e-006 ]
9296 : [      5.20624e-006 ]
9297 : [      5.43311e-006 ]
9298 : [      5.03266e-006 ]
9299 : [      5.57061e-006 ]
9300 : [      4.96976e-006 ]
9301 : [      5.39672e-006 ]
9302 : [      4.97021e-006 ]
9303 : [      5.2359e-006  ]
9304 : [      5.10876e-006 ]
9305 : [      4.98386e-006 ]
9306 : [      5.31553e-006 ]
9307 : [      4.98143e-006 ]
9308 : [      5.67262e-006 ]
9309 : [      4.97155e-006 ]
9310 : [      4.98263e-006 ]
9311 : [      5.52469e-006 ]
9312 : [      5.18728e-006 ]
9313 : [      5.65535e-006 ]
9314 : [      5.27746e-006 ]
9315 : [      5.18706e-006 ]
9316 : [      5.35603e-006 ]
9317 : [      5.21409e-006 ]
9318 : [      5.0804e-006  ]
9319 : [      5.38101e-006 ]
9320 : [      4.73363e-006 ]
9321 : [      5.35893e-006 ]
9322 : [      4.93576e-006 ]
9323 : [      4.93088e-006 ]
9324 : [      5.38687e-006 ]
9325 : [      5.39577e-006 ]
9326 : [      4.98299e-006 ]
9327 : [      4.96032e-006 ]
9328 : [      5.14375e-006 ]
9329 : [      5.32423e-006 ]
9330 : [      5.38889e-006 ]
9331 : [      4.90455e-006 ]
9332 : [      5.06967e-006 ]
9333 : [      5.39171e-006 ]
9334 : [      5.21821e-006 ]
9335 : [      5.10917e-006 ]
9336 : [      5.46066e-006 ]
9337 : [      5.29495e-006 ]
9338 : [      5.10326e-006 ]
9339 : [      4.99662e-006 ]
9340 : [      5.43967e-006 ]
9341 : [      5.0865e-006  ]
9342 : [      5.38756e-006 ]
9343 : [      4.99471e-006 ]
9344 : [      4.93048e-006 ]
9345 : [      4.96752e-006 ]
9346 : [      5.35931e-006 ]
9347 : [      5.44755e-006 ]
9348 : [      5.13657e-006 ]
9349 : [      5.00676e-006 ]
9350 : [      5.02341e-006 ]
9351 : [      4.97214e-006 ]
9352 : [      5.25058e-006 ]
9353 : [      5.06802e-006 ]
9354 : [      5.23009e-006 ]
9355 : [      5.03673e-006 ]
9356 : [      4.91065e-006 ]
9357 : [      5.43438e-006 ]
9358 : [      4.92883e-006 ]
9359 : [      4.94228e-006 ]
9360 : [      5.35736e-006 ]
9361 : [      5.14354e-006 ]
9362 : [      5.215e-006   ]
9363 : [      5.27611e-006 ]
9364 : [      5.17681e-006 ]
9365 : [      4.96355e-006 ]
9366 : [      5.06665e-006 ]
9367 : [      5.18403e-006 ]
9368 : [      5.14811e-006 ]
9369 : [      5.05491e-006 ]
9370 : [      5.51052e-006 ]
9371 : [      5.16926e-006 ]
9372 : [      5.40117e-006 ]
9373 : [      4.98358e-006 ]
9374 : [      5.39335e-006 ]
9375 : [      4.95918e-006 ]
9376 : [      5.29098e-006 ]
9377 : [      5.36781e-006 ]
9378 : [      4.96072e-006 ]
9379 : [      5.43127e-006 ]
9380 : [      5.14251e-006 ]
9381 : [      5.2999e-006  ]
9382 : [      4.96604e-006 ]
9383 : [      5.37346e-006 ]
9384 : [      5.24769e-006 ]
9385 : [      5.03991e-006 ]
9386 : [      5.265e-006   ]
9387 : [      4.94646e-006 ]
9388 : [      5.23031e-006 ]
9389 : [      5.0219e-006  ]
9390 : [      4.88608e-006 ]
9391 : [      5.11722e-006 ]
9392 : [      5.48803e-006 ]
9393 : [      5.00155e-006 ]
9394 : [      5.02309e-006 ]
9395 : [      5.32903e-006 ]
9396 : [      5.17087e-006 ]
9397 : [      5.40543e-006 ]
9398 : [      4.89492e-006 ]
9399 : [      4.92997e-006 ]
9400 : [      5.38688e-006 ]
9401 : [      5.33317e-006 ]
9402 : [      5.23682e-006 ]
9403 : [      5.40878e-006 ]
9404 : [      5.42288e-006 ]
9405 : [      5.43918e-006 ]
9406 : [      5.03948e-006 ]
9407 : [      5.09613e-006 ]
9408 : [      5.50351e-006 ]
9409 : [      5.41468e-006 ]
9410 : [      5.38793e-006 ]
9411 : [      5.09786e-006 ]
9412 : [      5.10836e-006 ]
9413 : [      4.85029e-006 ]
9414 : [      5.35198e-006 ]
9415 : [      5.01354e-006 ]
9416 : [      5.17122e-006 ]
9417 : [      5.36834e-006 ]
9418 : [      5.23432e-006 ]
9419 : [      5.38008e-006 ]
9420 : [      5.39779e-006 ]
9421 : [      5.33488e-006 ]
9422 : [      5.2156e-006  ]
9423 : [      5.13984e-006 ]
9424 : [      5.071e-006   ]
9425 : [      5.05709e-006 ]
9426 : [      5.25366e-006 ]
9427 : [      5.40885e-006 ]
9428 : [      5.17025e-006 ]
9429 : [      5.25286e-006 ]
9430 : [      5.40192e-006 ]
9431 : [      5.28463e-006 ]
9432 : [      5.45443e-006 ]
9433 : [      4.95038e-006 ]
9434 : [      5.37368e-006 ]
9435 : [      5.21299e-006 ]
9436 : [      5.21709e-006 ]
9437 : [      5.31533e-006 ]
9438 : [      5.0239e-006  ]
9439 : [      5.36866e-006 ]
9440 : [      4.97125e-006 ]
9441 : [      5.382e-006   ]
9442 : [      5.03254e-006 ]
9443 : [      5.32354e-006 ]
9444 : [      5.14512e-006 ]
9445 : [      5.19792e-006 ]
9446 : [      4.98437e-006 ]
9447 : [      5.03627e-006 ]
9448 : [      5.24234e-006 ]
9449 : [      4.83056e-006 ]
9450 : [      4.99196e-006 ]
9451 : [      5.22905e-006 ]
9452 : [      5.35368e-006 ]
9453 : [      5.13892e-006 ]
9454 : [      4.85477e-006 ]
9455 : [      5.03287e-006 ]
9456 : [      4.99814e-006 ]
9457 : [      5.3434e-006  ]
9458 : [      5.39012e-006 ]
9459 : [      5.02735e-006 ]
9460 : [      5.00393e-006 ]
9461 : [      5.38086e-006 ]
9462 : [      4.85103e-006 ]
9463 : [      4.81362e-006 ]
9464 : [      5.08398e-006 ]
9465 : [      4.95895e-006 ]
9466 : [      5.01702e-006 ]
9467 : [      5.02689e-006 ]
9468 : [      5.02179e-006 ]
9469 : [      5.33244e-006 ]
9470 : [      4.77709e-006 ]
9471 : [      5.00127e-006 ]
9472 : [      5.00449e-006 ]
9473 : [      5.38304e-006 ]
9474 : [      5.10712e-006 ]
9475 : [      5.3214e-006  ]
9476 : [      5.05013e-006 ]
9477 : [      5.25143e-006 ]
9478 : [      4.85157e-006 ]
9479 : [      5.10743e-006 ]
9480 : [      5.14014e-006 ]
9481 : [      5.27384e-006 ]
9482 : [      5.05659e-006 ]
9483 : [      4.93081e-006 ]
9484 : [      5.2211e-006  ]
9485 : [      5.34881e-006 ]
9486 : [      4.96907e-006 ]
9487 : [      5.1673e-006  ]
9488 : [      5.25544e-006 ]
9489 : [      5.04821e-006 ]
9490 : [      4.89461e-006 ]
9491 : [      5.15302e-006 ]
9492 : [      5.6093e-006  ]
9493 : [      5.02016e-006 ]
9494 : [      5.14609e-006 ]
9495 : [      5.41273e-006 ]
9496 : [      5.16142e-006 ]
9497 : [      5.20403e-006 ]
9498 : [      5.21151e-006 ]
9499 : [      5.30428e-006 ]
9500 : [      5.20848e-006 ]
9501 : [      5.41153e-006 ]
9502 : [      5.29575e-006 ]
9503 : [      5.16236e-006 ]
9504 : [      5.3453e-006  ]
9505 : [      5.30995e-006 ]
9506 : [      5.37229e-006 ]
9507 : [      5.06468e-006 ]
9508 : [      5.74534e-006 ]
9509 : [      5.31692e-006 ]
9510 : [      5.22597e-006 ]
9511 : [      5.14816e-006 ]
9512 : [      5.20556e-006 ]
9513 : [      5.15722e-006 ]
9514 : [      5.52851e-006 ]
9515 : [      4.908e-006   ]
9516 : [      5.37443e-006 ]
9517 : [      5.50726e-006 ]
9518 : [      4.96312e-006 ]
9519 : [      4.98321e-006 ]
9520 : [      5.20582e-006 ]
9521 : [      5.48749e-006 ]
9522 : [      5.29645e-006 ]
9523 : [      4.9627e-006  ]
9524 : [      5.59513e-006 ]
9525 : [      5.23776e-006 ]
9526 : [      5.19507e-006 ]
9527 : [      4.89348e-006 ]
9528 : [      4.88579e-006 ]
9529 : [      5.17386e-006 ]
9530 : [      5.23216e-006 ]
9531 : [      5.38327e-006 ]
9532 : [      5.41516e-006 ]
9533 : [      5.16162e-006 ]
9534 : [      5.06554e-006 ]
9535 : [      4.98189e-006 ]
9536 : [      5.1847e-006  ]
9537 : [      4.99316e-006 ]
9538 : [      4.97034e-006 ]
9539 : [      5.045e-006   ]
9540 : [      5.00504e-006 ]
9541 : [      4.78756e-006 ]
9542 : [      5.4386e-006  ]
9543 : [      5.23064e-006 ]
9544 : [      5.09502e-006 ]
9545 : [      5.12866e-006 ]
9546 : [      5.22356e-006 ]
9547 : [      5.10472e-006 ]
9548 : [      5.34028e-006 ]
9549 : [      4.98638e-006 ]
9550 : [      5.06534e-006 ]
9551 : [      5.37114e-006 ]
9552 : [      5.05981e-006 ]
9553 : [      5.06166e-006 ]
9554 : [      5.17783e-006 ]
9555 : [      5.07137e-006 ]
9556 : [      5.3991e-006  ]
9557 : [      5.21568e-006 ]
9558 : [      5.15649e-006 ]
9559 : [      5.29152e-006 ]
9560 : [      5.12133e-006 ]
9561 : [      5.56901e-006 ]
9562 : [      5.02834e-006 ]
9563 : [      5.05932e-006 ]
9564 : [      5.36143e-006 ]
9565 : [      5.61248e-006 ]
9566 : [      5.00091e-006 ]
9567 : [      5.13822e-006 ]
9568 : [      4.88383e-006 ]
9569 : [      5.00194e-006 ]
9570 : [      5.09378e-006 ]
9571 : [      5.03617e-006 ]
9572 : [      4.9113e-006  ]
9573 : [      5.12498e-006 ]
9574 : [      5.23016e-006 ]
9575 : [      4.94473e-006 ]
9576 : [      5.25223e-006 ]
9577 : [      5.29434e-006 ]
9578 : [      5.16961e-006 ]
9579 : [      5.42698e-006 ]
9580 : [      4.89214e-006 ]
9581 : [      5.19426e-006 ]
9582 : [      5.06737e-006 ]
9583 : [      5.1265e-006  ]
9584 : [      4.95672e-006 ]
9585 : [      5.21128e-006 ]
9586 : [      4.85556e-006 ]
9587 : [      5.2667e-006  ]
9588 : [      5.12578e-006 ]
9589 : [      5.4744e-006  ]
9590 : [      5.35623e-006 ]
9591 : [      4.93701e-006 ]
9592 : [      5.42784e-006 ]
9593 : [      5.23977e-006 ]
9594 : [      5.34881e-006 ]
9595 : [      5.14095e-006 ]
9596 : [      5.33539e-006 ]
9597 : [      5.42936e-006 ]
9598 : [      5.50329e-006 ]
9599 : [      5.57956e-006 ]
9600 : [      5.03047e-006 ]
9601 : [      4.9469e-006  ]
9602 : [      5.54816e-006 ]
9603 : [      5.07091e-006 ]
9604 : [      5.26676e-006 ]
9605 : [      4.97443e-006 ]
9606 : [      4.98618e-006 ]
9607 : [      5.37685e-006 ]
9608 : [      4.9916e-006  ]
9609 : [      5.34236e-006 ]
9610 : [      5.157e-006   ]
9611 : [      5.08275e-006 ]
9612 : [      5.18165e-006 ]
9613 : [      5.00104e-006 ]
9614 : [      5.16354e-006 ]
9615 : [      5.38724e-006 ]
9616 : [      5.29047e-006 ]
9617 : [      5.01413e-006 ]
9618 : [      5.40377e-006 ]
9619 : [      5.43279e-006 ]
9620 : [      5.03796e-006 ]
9621 : [      5.19886e-006 ]
9622 : [      5.34936e-006 ]
9623 : [      5.41809e-006 ]
9624 : [      5.36426e-006 ]
9625 : [      4.98301e-006 ]
9626 : [      4.96559e-006 ]
9627 : [      5.0743e-006  ]
9628 : [      5.40978e-006 ]
9629 : [      4.91293e-006 ]
9630 : [      4.9502e-006  ]
9631 : [      5.0099e-006  ]
9632 : [      5.07842e-006 ]
9633 : [      5.37001e-006 ]
9634 : [      4.93539e-006 ]
9635 : [      5.2925e-006  ]
9636 : [      5.33228e-006 ]
9637 : [      5.35167e-006 ]
9638 : [      5.4169e-006  ]
9639 : [      4.963e-006   ]
9640 : [      5.12118e-006 ]
9641 : [      5.35827e-006 ]
9642 : [      5.452e-006   ]
9643 : [      5.06093e-006 ]
9644 : [      4.99633e-006 ]
9645 : [      5.40488e-006 ]
9646 : [      5.47963e-006 ]
9647 : [      4.81094e-006 ]
9648 : [      5.05632e-006 ]
9649 : [      5.16037e-006 ]
9650 : [      5.06637e-006 ]
9651 : [      5.01532e-006 ]
9652 : [      4.97026e-006 ]
9653 : [      5.05694e-006 ]
9654 : [      5.01691e-006 ]
9655 : [      5.33255e-006 ]
9656 : [      4.99092e-006 ]
9657 : [      5.31328e-006 ]
9658 : [      5.09889e-006 ]
9659 : [      5.05388e-006 ]
9660 : [      5.0153e-006  ]
9661 : [      4.96644e-006 ]
9662 : [      4.94123e-006 ]
9663 : [      5.01771e-006 ]
9664 : [      4.82966e-006 ]
9665 : [      5.0775e-006  ]
9666 : [      5.26393e-006 ]
9667 : [      5.1517e-006  ]
9668 : [      5.02724e-006 ]
9669 : [      5.48046e-006 ]
9670 : [      4.9161e-006  ]
9671 : [      5.18863e-006 ]
9672 : [      5.03766e-006 ]
9673 : [      5.35609e-006 ]
9674 : [      5.27872e-006 ]
9675 : [      4.97052e-006 ]
9676 : [      5.27224e-006 ]
9677 : [      5.39603e-006 ]
9678 : [      5.14762e-006 ]
9679 : [      5.27933e-006 ]
9680 : [      5.03017e-006 ]
9681 : [      4.95806e-006 ]
9682 : [      4.74678e-006 ]
9683 : [      5.22318e-006 ]
9684 : [      4.9856e-006  ]
9685 : [      5.25734e-006 ]
9686 : [      5.33308e-006 ]
9687 : [      5.31873e-006 ]
9688 : [      5.07346e-006 ]
9689 : [      5.38599e-006 ]
9690 : [      5.48876e-006 ]
9691 : [      5.45697e-006 ]
9692 : [      4.9847e-006  ]
9693 : [      5.17208e-006 ]
9694 : [      4.92205e-006 ]
9695 : [      5.36526e-006 ]
9696 : [      5.14827e-006 ]
9697 : [      5.03048e-006 ]
9698 : [      4.97425e-006 ]
9699 : [      5.34384e-006 ]
9700 : [      5.38093e-006 ]
9701 : [      5.1271e-006  ]
9702 : [      5.31892e-006 ]
9703 : [      5.12592e-006 ]
9704 : [      4.69801e-006 ]
9705 : [      5.41882e-006 ]
9706 : [      5.09623e-006 ]
9707 : [      5.30973e-006 ]
9708 : [      5.15118e-006 ]
9709 : [      5.24536e-006 ]
9710 : [      5.42991e-006 ]
9711 : [      5.22449e-006 ]
9712 : [      5.06097e-006 ]
9713 : [      5.02702e-006 ]
9714 : [      5.35499e-006 ]
9715 : [      5.20284e-006 ]
9716 : [      5.64532e-006 ]
9717 : [      5.35874e-006 ]
9718 : [      5.07751e-006 ]
9719 : [      5.333e-006   ]
9720 : [      5.38713e-006 ]
9721 : [      5.12604e-006 ]
9722 : [      5.22886e-006 ]
9723 : [      4.93085e-006 ]
9724 : [      5.22143e-006 ]
9725 : [      5.25914e-006 ]
9726 : [      5.55834e-006 ]
9727 : [      5.31031e-006 ]
9728 : [      5.38935e-006 ]
9729 : [      5.06901e-006 ]
9730 : [      5.25236e-006 ]
9731 : [      5.18337e-006 ]
9732 : [      5.16775e-006 ]
9733 : [      5.09293e-006 ]
9734 : [      5.39601e-006 ]
9735 : [      5.165e-006   ]
9736 : [      5.04e-006    ]
9737 : [      5.36967e-006 ]
9738 : [      4.97195e-006 ]
9739 : [      4.88654e-006 ]
9740 : [      5.18844e-006 ]
9741 : [      5.3502e-006  ]
9742 : [      5.34675e-006 ]
9743 : [      4.96378e-006 ]
9744 : [      5.11167e-006 ]
9745 : [      5.38166e-006 ]
9746 : [      5.32321e-006 ]
9747 : [      5.19972e-006 ]
9748 : [      5.26799e-006 ]
9749 : [      4.89229e-006 ]
9750 : [      5.01366e-006 ]
9751 : [      5.56914e-006 ]
9752 : [      5.42171e-006 ]
9753 : [      5.3185e-006  ]
9754 : [      5.23271e-006 ]
9755 : [      5.34565e-006 ]
9756 : [      5.31427e-006 ]
9757 : [      5.16559e-006 ]
9758 : [      5.19418e-006 ]
9759 : [      5.03508e-006 ]
9760 : [      5.30239e-006 ]
9761 : [      4.87149e-006 ]
9762 : [      5.23822e-006 ]
9763 : [      4.98399e-006 ]
9764 : [      5.27031e-006 ]
9765 : [      5.00021e-006 ]
9766 : [      5.57739e-006 ]
9767 : [      5.29172e-006 ]
9768 : [      5.20009e-006 ]
9769 : [      5.47223e-006 ]
9770 : [      5.29996e-006 ]
9771 : [      5.21046e-006 ]
9772 : [      5.41857e-006 ]
9773 : [      5.24491e-006 ]
9774 : [      5.31016e-006 ]
9775 : [      5.12544e-006 ]
9776 : [      5.27458e-006 ]
9777 : [      4.82475e-006 ]
9778 : [      5.19653e-006 ]
9779 : [      5.36888e-006 ]
9780 : [      5.33371e-006 ]
9781 : [      5.00694e-006 ]
9782 : [      5.26664e-006 ]
9783 : [      4.95634e-006 ]
9784 : [      5.38978e-006 ]
9785 : [      5.33502e-006 ]
9786 : [      5.1111e-006  ]
9787 : [      4.79119e-006 ]
9788 : [      5.17039e-006 ]
9789 : [      5.127e-006   ]
9790 : [      5.38398e-006 ]
9791 : [      4.98653e-006 ]
9792 : [      5.30051e-006 ]
9793 : [      5.33829e-006 ]
9794 : [      5.00106e-006 ]
9795 : [      5.46032e-006 ]
9796 : [      5.13134e-006 ]
9797 : [      4.9452e-006  ]
9798 : [      5.38479e-006 ]
9799 : [      5.41586e-006 ]
9800 : [      5.07938e-006 ]
9801 : [      4.96127e-006 ]
9802 : [      5.01231e-006 ]
9803 : [      5.27716e-006 ]
9804 : [      5.21632e-006 ]
9805 : [      5.3922e-006  ]
9806 : [      5.31719e-006 ]
9807 : [      4.96951e-006 ]
9808 : [      5.06205e-006 ]
9809 : [      5.3525e-006  ]
9810 : [      5.47804e-006 ]
9811 : [      4.9757e-006  ]
9812 : [      5.32584e-006 ]
9813 : [      4.96139e-006 ]
9814 : [      5.34213e-006 ]
9815 : [      5.36768e-006 ]
9816 : [      5.01412e-006 ]
9817 : [      5.12695e-006 ]
9818 : [      4.94693e-006 ]
9819 : [      5.33267e-006 ]
9820 : [      5.3844e-006  ]
9821 : [      4.85488e-006 ]
9822 : [      5.09017e-006 ]
9823 : [      4.96367e-006 ]
9824 : [      4.92498e-006 ]
9825 : [      5.21848e-006 ]
9826 : [      5.45947e-006 ]
9827 : [      4.98706e-006 ]
9828 : [      5.45606e-006 ]
9829 : [      4.99331e-006 ]
9830 : [      4.9601e-006  ]
9831 : [      5.09512e-006 ]
9832 : [      5.27512e-006 ]
9833 : [      4.96357e-006 ]
9834 : [      5.39854e-006 ]
9835 : [      5.38177e-006 ]
9836 : [      5.09923e-006 ]
9837 : [      5.14945e-006 ]
9838 : [      5.43112e-006 ]
9839 : [      5.15286e-006 ]
9840 : [      5.16369e-006 ]
9841 : [      5.21299e-006 ]
9842 : [      4.97273e-006 ]
9843 : [      5.34319e-006 ]
9844 : [      5.36803e-006 ]
9845 : [      5.13438e-006 ]
9846 : [      5.31206e-006 ]
9847 : [      5.43871e-006 ]
9848 : [      5.36324e-006 ]
9849 : [      5.51189e-006 ]
9850 : [      5.17292e-006 ]
9851 : [      5.2371e-006  ]
9852 : [      5.31266e-006 ]
9853 : [      5.35804e-006 ]
9854 : [      5.01967e-006 ]
9855 : [      5.01785e-006 ]
9856 : [      5.36341e-006 ]
9857 : [      4.93216e-006 ]
9858 : [      5.38897e-006 ]
9859 : [      5.11276e-006 ]
9860 : [      5.45286e-006 ]
9861 : [      5.01029e-006 ]
9862 : [      5.4437e-006  ]
9863 : [      4.93849e-006 ]
9864 : [      5.33915e-006 ]
9865 : [      4.90554e-006 ]
9866 : [      5.4618e-006  ]
9867 : [      5.3604e-006  ]
9868 : [      5.3936e-006  ]
9869 : [      5.41972e-006 ]
9870 : [      5.02105e-006 ]
9871 : [      5.32135e-006 ]
9872 : [      4.95246e-006 ]
9873 : [      5.35265e-006 ]
9874 : [      5.18216e-006 ]
9875 : [      4.81715e-006 ]
9876 : [      5.07887e-006 ]
9877 : [      4.99169e-006 ]
9878 : [      4.99417e-006 ]
9879 : [      5.00137e-006 ]
9880 : [      5.21703e-006 ]
9881 : [      5.39633e-006 ]
9882 : [      5.35373e-006 ]
9883 : [      4.95022e-006 ]
9884 : [      4.98525e-006 ]
9885 : [      5.46669e-006 ]
9886 : [      5.3473e-006  ]
9887 : [      5.1901e-006  ]
9888 : [      5.2445e-006  ]
9889 : [      5.59282e-006 ]
9890 : [      5.00147e-006 ]
9891 : [      5.36157e-006 ]
9892 : [      5.22708e-006 ]
9893 : [      4.95997e-006 ]
9894 : [      4.99713e-006 ]
9895 : [      5.02592e-006 ]
9896 : [      4.97365e-006 ]
9897 : [      5.0452e-006  ]
9898 : [      5.2806e-006  ]
9899 : [      5.01803e-006 ]
9900 : [      4.98932e-006 ]
9901 : [      5.00611e-006 ]
9902 : [      5.49778e-006 ]
9903 : [      5.2919e-006  ]
9904 : [      5.1248e-006  ]
9905 : [      5.64773e-006 ]
9906 : [      5.02501e-006 ]
9907 : [      5.41786e-006 ]
9908 : [      5.13075e-006 ]
9909 : [      5.11336e-006 ]
9910 : [      5.15711e-006 ]
9911 : [      5.52381e-006 ]
9912 : [      5.01291e-006 ]
9913 : [      5.15081e-006 ]
9914 : [      4.96581e-006 ]
9915 : [      4.92063e-006 ]
9916 : [      5.00709e-006 ]
9917 : [      4.95024e-006 ]
9918 : [      5.18826e-006 ]
9919 : [      5.38842e-006 ]
9920 : [      5.12775e-006 ]
9921 : [      5.45045e-006 ]
9922 : [      5.3345e-006  ]
9923 : [      5.279e-006   ]
9924 : [      5.12896e-006 ]
9925 : [      5.2709e-006  ]
9926 : [      5.21765e-006 ]
9927 : [      5.05343e-006 ]
9928 : [      5.51101e-006 ]
9929 : [      5.25168e-006 ]
9930 : [      5.39469e-006 ]
9931 : [      5.36658e-006 ]
9932 : [      4.98463e-006 ]
9933 : [      5.16664e-006 ]
9934 : [      5.21648e-006 ]
9935 : [      5.00517e-006 ]
9936 : [      5.44913e-006 ]
9937 : [      5.36479e-006 ]
9938 : [      5.26377e-006 ]
9939 : [      5.38405e-006 ]
9940 : [      5.14339e-006 ]
9941 : [      5.15102e-006 ]
9942 : [      5.20126e-006 ]
9943 : [      5.35124e-006 ]
9944 : [      5.14448e-006 ]
9945 : [      5.03674e-006 ]
9946 : [      5.49948e-006 ]
9947 : [      5.46991e-006 ]
9948 : [      5.39672e-006 ]
9949 : [      5.35883e-006 ]
9950 : [      5.14361e-006 ]
9951 : [      5.13637e-006 ]
9952 : [      5.38922e-006 ]
9953 : [      5.20643e-006 ]
9954 : [      5.43448e-006 ]
9955 : [      5.07686e-006 ]
9956 : [      4.99427e-006 ]
9957 : [      5.40499e-006 ]
9958 : [      5.06361e-006 ]
9959 : [      4.96161e-006 ]
9960 : [      5.15548e-006 ]
9961 : [      5.24047e-006 ]
9962 : [      4.98421e-006 ]
9963 : [      5.02919e-006 ]
9964 : [      5.31695e-006 ]
9965 : [      5.09584e-006 ]
9966 : [      5.31095e-006 ]
9967 : [      5.0201e-006  ]
9968 : [      5.4616e-006  ]
9969 : [      5.0086e-006  ]
9970 : [      5.00493e-006 ]
9971 : [      4.95331e-006 ]
9972 : [      5.29395e-006 ]
9973 : [      5.103e-006   ]
9974 : [      5.25187e-006 ]
9975 : [      5.01923e-006 ]
9976 : [      5.33583e-006 ]
9977 : [      5.00077e-006 ]
9978 : [      5.28694e-006 ]
9979 : [      5.37462e-006 ]
9980 : [      5.28849e-006 ]
9981 : [      5.30954e-006 ]
9982 : [      5.15608e-006 ]
9983 : [      5.30523e-006 ]
9984 : [      5.15949e-006 ]
9985 : [      4.91812e-006 ]
9986 : [      5.30606e-006 ]
9987 : [      4.8891e-006  ]
9988 : [      5.12586e-006 ]
9989 : [      5.01028e-006 ]
9990 : [      5.34719e-006 ]
9991 : [      5.37496e-006 ]
9992 : [      5.03236e-006 ]
9993 : [      5.01448e-006 ]
9994 : [      4.85747e-006 ]
9995 : [      5.10912e-006 ]
9996 : [      5.39845e-006 ]
9997 : [      5.26758e-006 ]
9998 : [      5.09316e-006 ]
9999 : [      5.06352e-006 ]
