# Supplementary material for: Influence of tissue conductivity on foetal exposure to extremely low frequency magnetic fields at 50 Hz using stochastic dosimetry
Source: PLoS One. 2018 Feb 7;13(2):e0192131. doi: 10.1371/journal.pone.0192131 (PMC5802904; doi:10.1371/journal.pone.0192131)
Supplement: S1 File — (ZIP) [file pone.0192131.s001.zip › Data/Ydistributions(10000)/9m/Fat.txt]

       [ y0           ]
   0 : [ 1.91112e-005 ]
   1 : [ 1.53428e-005 ]
   2 : [ 1.5997e-005  ]
   3 : [ 1.4228e-005  ]
   4 : [ 1.48998e-005 ]
   5 : [ 1.48726e-005 ]
   6 : [ 1.43966e-005 ]
   7 : [ 1.48985e-005 ]
   8 : [ 1.45552e-005 ]
   9 : [ 2.23812e-005 ]
  10 : [ 1.41543e-005 ]
  11 : [ 1.41304e-005 ]
  12 : [ 2.13779e-005 ]
  13 : [ 1.53021e-005 ]
  14 : [ 1.79826e-005 ]
  15 : [ 1.47167e-005 ]
  16 : [ 1.42263e-005 ]
  17 : [ 1.77506e-005 ]
  18 : [ 1.29506e-005 ]
  19 : [ 1.97865e-005 ]
  20 : [ 1.42232e-005 ]
  21 : [ 2.00425e-005 ]
  22 : [ 1.29691e-005 ]
  23 : [ 1.48382e-005 ]
  24 : [ 1.49816e-005 ]
  25 : [ 1.6576e-005  ]
  26 : [ 2.13584e-005 ]
  27 : [ 1.43371e-005 ]
  28 : [ 1.90837e-005 ]
  29 : [ 1.51292e-005 ]
  30 : [ 1.52244e-005 ]
  31 : [ 1.39915e-005 ]
  32 : [ 1.5094e-005  ]
  33 : [ 1.37347e-005 ]
  34 : [ 2.36564e-005 ]
  35 : [ 1.58847e-005 ]
  36 : [ 1.28092e-005 ]
  37 : [ 1.33055e-005 ]
  38 : [ 2.04835e-005 ]
  39 : [ 1.79351e-005 ]
  40 : [ 1.53081e-005 ]
  41 : [ 1.47825e-005 ]
  42 : [ 1.43261e-005 ]
  43 : [ 2.27337e-005 ]
  44 : [ 1.8114e-005  ]
  45 : [ 2.05689e-005 ]
  46 : [ 1.98323e-005 ]
  47 : [ 1.48311e-005 ]
  48 : [ 1.70102e-005 ]
  49 : [ 1.9209e-005  ]
  50 : [ 1.45423e-005 ]
  51 : [ 1.51706e-005 ]
  52 : [ 1.40185e-005 ]
  53 : [ 1.63276e-005 ]
  54 : [ 1.67621e-005 ]
  55 : [ 1.48902e-005 ]
  56 : [ 1.26313e-005 ]
  57 : [ 2.46648e-005 ]
  58 : [ 1.48129e-005 ]
  59 : [ 1.83982e-005 ]
  60 : [ 1.70435e-005 ]
  61 : [ 1.45468e-005 ]
  62 : [ 2.25938e-005 ]
  63 : [ 1.46462e-005 ]
  64 : [ 1.62734e-005 ]
  65 : [ 1.47466e-005 ]
  66 : [ 1.96818e-005 ]
  67 : [ 1.49658e-005 ]
  68 : [ 1.44499e-005 ]
  69 : [ 1.28024e-005 ]
  70 : [ 1.9149e-005  ]
  71 : [ 2.08377e-005 ]
  72 : [ 1.3516e-005  ]
  73 : [ 1.57378e-005 ]
  74 : [ 1.94297e-005 ]
  75 : [ 1.37137e-005 ]
  76 : [ 1.56614e-005 ]
  77 : [ 1.51775e-005 ]
  78 : [ 2.0304e-005  ]
  79 : [ 1.36305e-005 ]
  80 : [ 1.32999e-005 ]
  81 : [ 1.34634e-005 ]
  82 : [ 1.65764e-005 ]
  83 : [ 1.53115e-005 ]
  84 : [ 1.70776e-005 ]
  85 : [ 2.12621e-005 ]
  86 : [ 1.84154e-005 ]
  87 : [ 1.66401e-005 ]
  88 : [ 1.64408e-005 ]
  89 : [ 2.17879e-005 ]
  90 : [ 1.77755e-005 ]
  91 : [ 1.66796e-005 ]
  92 : [ 1.60261e-005 ]
  93 : [ 1.43638e-005 ]
  94 : [ 2.4687e-005  ]
  95 : [ 1.32946e-005 ]
  96 : [ 1.27487e-005 ]
  97 : [ 1.65789e-005 ]
  98 : [ 1.43003e-005 ]
  99 : [ 2.19034e-005 ]
 100 : [ 2.44457e-005 ]
 101 : [ 1.46778e-005 ]
 102 : [ 1.44232e-005 ]
 103 : [ 2.34894e-005 ]
 104 : [ 1.4287e-005  ]
 105 : [ 1.88778e-005 ]
 106 : [ 2.26366e-005 ]
 107 : [ 1.46965e-005 ]
 108 : [ 1.47783e-005 ]
 109 : [ 1.35965e-005 ]
 110 : [ 1.47164e-005 ]
 111 : [ 1.61858e-005 ]
 112 : [ 1.84965e-005 ]
 113 : [ 1.42752e-005 ]
 114 : [ 1.80601e-005 ]
 115 : [ 1.71281e-005 ]
 116 : [ 1.49289e-005 ]
 117 : [ 1.56797e-005 ]
 118 : [ 1.39871e-005 ]
 119 : [ 1.44398e-005 ]
 120 : [ 1.34829e-005 ]
 121 : [ 1.43463e-005 ]
 122 : [ 1.98118e-005 ]
 123 : [ 1.78675e-005 ]
 124 : [ 1.49098e-005 ]
 125 : [ 1.50789e-005 ]
 126 : [ 1.44757e-005 ]
 127 : [ 1.59818e-005 ]
 128 : [ 1.72586e-005 ]
 129 : [ 1.8515e-005  ]
 130 : [ 2.02959e-005 ]
 131 : [ 1.3067e-005  ]
 132 : [ 2.01722e-005 ]
 133 : [ 2.4659e-005  ]
 134 : [ 1.34451e-005 ]
 135 : [ 1.37868e-005 ]
 136 : [ 1.4003e-005  ]
 137 : [ 1.39336e-005 ]
 138 : [ 1.62608e-005 ]
 139 : [ 2.10435e-005 ]
 140 : [ 1.37976e-005 ]
 141 : [ 1.39914e-005 ]
 142 : [ 1.39714e-005 ]
 143 : [ 2.22627e-005 ]
 144 : [ 1.55972e-005 ]
 145 : [ 1.42494e-005 ]
 146 : [ 1.29532e-005 ]
 147 : [ 1.77763e-005 ]
 148 : [ 1.4811e-005  ]
 149 : [ 1.77499e-005 ]
 150 : [ 1.40013e-005 ]
 151 : [ 1.5134e-005  ]
 152 : [ 1.47502e-005 ]
 153 : [ 1.40168e-005 ]
 154 : [ 1.50987e-005 ]
 155 : [ 1.5771e-005  ]
 156 : [ 1.89041e-005 ]
 157 : [ 1.97341e-005 ]
 158 : [ 1.27176e-005 ]
 159 : [ 1.61597e-005 ]
 160 : [ 1.69628e-005 ]
 161 : [ 1.35364e-005 ]
 162 : [ 1.6195e-005  ]
 163 : [ 2.28008e-005 ]
 164 : [ 1.91422e-005 ]
 165 : [ 1.35997e-005 ]
 166 : [ 1.56855e-005 ]
 167 : [ 1.5284e-005  ]
 168 : [ 1.71142e-005 ]
 169 : [ 1.52245e-005 ]
 170 : [ 1.37315e-005 ]
 171 : [ 1.37615e-005 ]
 172 : [ 1.34294e-005 ]
 173 : [ 1.74625e-005 ]
 174 : [ 1.4843e-005  ]
 175 : [ 1.56255e-005 ]
 176 : [ 1.62141e-005 ]
 177 : [ 1.61207e-005 ]
 178 : [ 1.54085e-005 ]
 179 : [ 1.69812e-005 ]
 180 : [ 1.49772e-005 ]
 181 : [ 1.47379e-005 ]
 182 : [ 1.65257e-005 ]
 183 : [ 1.95137e-005 ]
 184 : [ 1.64047e-005 ]
 185 : [ 1.9623e-005  ]
 186 : [ 1.52978e-005 ]
 187 : [ 1.28318e-005 ]
 188 : [ 1.33978e-005 ]
 189 : [ 1.4282e-005  ]
 190 : [ 1.86022e-005 ]
 191 : [ 1.68472e-005 ]
 192 : [ 1.72397e-005 ]
 193 : [ 1.42392e-005 ]
 194 : [ 1.30826e-005 ]
 195 : [ 1.9147e-005  ]
 196 : [ 2.06065e-005 ]
 197 : [ 2.36184e-005 ]
 198 : [ 2.02168e-005 ]
 199 : [ 1.36115e-005 ]
 200 : [ 1.28354e-005 ]
 201 : [ 1.85231e-005 ]
 202 : [ 2.01913e-005 ]
 203 : [ 1.50445e-005 ]
 204 : [ 1.60142e-005 ]
 205 : [ 1.45172e-005 ]
 206 : [ 1.39209e-005 ]
 207 : [ 1.39935e-005 ]
 208 : [ 1.64647e-005 ]
 209 : [ 1.40383e-005 ]
 210 : [ 2.00074e-005 ]
 211 : [ 1.49012e-005 ]
 212 : [ 1.72996e-005 ]
 213 : [ 1.55435e-005 ]
 214 : [ 1.85624e-005 ]
 215 : [ 1.47713e-005 ]
 216 : [ 1.62091e-005 ]
 217 : [ 1.55689e-005 ]
 218 : [ 1.4636e-005  ]
 219 : [ 2.12764e-005 ]
 220 : [ 1.85857e-005 ]
 221 : [ 1.38123e-005 ]
 222 : [ 1.44866e-005 ]
 223 : [ 1.40536e-005 ]
 224 : [ 1.79637e-005 ]
 225 : [ 1.94189e-005 ]
 226 : [ 2.35048e-005 ]
 227 : [ 1.42205e-005 ]
 228 : [ 1.41835e-005 ]
 229 : [ 1.57972e-005 ]
 230 : [ 1.57411e-005 ]
 231 : [ 1.45107e-005 ]
 232 : [ 1.4999e-005  ]
 233 : [ 1.37077e-005 ]
 234 : [ 1.8013e-005  ]
 235 : [ 1.49095e-005 ]
 236 : [ 1.5288e-005  ]
 237 : [ 1.69052e-005 ]
 238 : [ 2.29561e-005 ]
 239 : [ 1.42497e-005 ]
 240 : [ 1.30297e-005 ]
 241 : [ 1.4975e-005  ]
 242 : [ 1.48219e-005 ]
 243 : [ 1.63986e-005 ]
 244 : [ 1.47073e-005 ]
 245 : [ 1.35151e-005 ]
 246 : [ 2.1427e-005  ]
 247 : [ 1.51139e-005 ]
 248 : [ 1.33114e-005 ]
 249 : [ 1.40408e-005 ]
 250 : [ 1.54538e-005 ]
 251 : [ 2.33e-005    ]
 252 : [ 1.63092e-005 ]
 253 : [ 1.50006e-005 ]
 254 : [ 1.3277e-005  ]
 255 : [ 1.3537e-005  ]
 256 : [ 1.9776e-005  ]
 257 : [ 2.09963e-005 ]
 258 : [ 1.4118e-005  ]
 259 : [ 1.47735e-005 ]
 260 : [ 1.62001e-005 ]
 261 : [ 2.04441e-005 ]
 262 : [ 1.57155e-005 ]
 263 : [ 1.46314e-005 ]
 264 : [ 1.54005e-005 ]
 265 : [ 1.43681e-005 ]
 266 : [ 1.32856e-005 ]
 267 : [ 1.48398e-005 ]
 268 : [ 2.21645e-005 ]
 269 : [ 2.104e-005   ]
 270 : [ 1.50281e-005 ]
 271 : [ 1.50877e-005 ]
 272 : [ 2.09929e-005 ]
 273 : [ 1.7812e-005  ]
 274 : [ 1.42051e-005 ]
 275 : [ 1.84774e-005 ]
 276 : [ 1.74767e-005 ]
 277 : [ 1.75471e-005 ]
 278 : [ 1.39023e-005 ]
 279 : [ 1.59219e-005 ]
 280 : [ 1.45283e-005 ]
 281 : [ 2.43671e-005 ]
 282 : [ 1.58054e-005 ]
 283 : [ 1.46885e-005 ]
 284 : [ 1.39008e-005 ]
 285 : [ 1.47453e-005 ]
 286 : [ 1.45238e-005 ]
 287 : [ 1.88808e-005 ]
 288 : [ 1.42151e-005 ]
 289 : [ 1.77294e-005 ]
 290 : [ 1.34424e-005 ]
 291 : [ 1.43356e-005 ]
 292 : [ 1.85719e-005 ]
 293 : [ 1.54161e-005 ]
 294 : [ 1.54827e-005 ]
 295 : [ 1.91313e-005 ]
 296 : [ 1.53743e-005 ]
 297 : [ 1.55378e-005 ]
 298 : [ 2.2615e-005  ]
 299 : [ 1.52309e-005 ]
 300 : [ 1.7448e-005  ]
 301 : [ 1.50776e-005 ]
 302 : [ 1.81786e-005 ]
 303 : [ 2.02229e-005 ]
 304 : [ 1.42815e-005 ]
 305 : [ 1.84762e-005 ]
 306 : [ 1.47601e-005 ]
 307 : [ 1.89233e-005 ]
 308 : [ 1.65954e-005 ]
 309 : [ 1.59228e-005 ]
 310 : [ 1.5742e-005  ]
 311 : [ 1.63002e-005 ]
 312 : [ 1.58994e-005 ]
 313 : [ 1.52457e-005 ]
 314 : [ 1.36939e-005 ]
 315 : [ 1.48801e-005 ]
 316 : [ 1.35632e-005 ]
 317 : [ 1.57577e-005 ]
 318 : [ 1.9763e-005  ]
 319 : [ 2.03515e-005 ]
 320 : [ 1.28153e-005 ]
 321 : [ 1.50673e-005 ]
 322 : [ 1.4729e-005  ]
 323 : [ 2.28327e-005 ]
 324 : [ 1.52628e-005 ]
 325 : [ 1.70432e-005 ]
 326 : [ 2.12413e-005 ]
 327 : [ 1.59707e-005 ]
 328 : [ 1.39524e-005 ]
 329 : [ 1.3986e-005  ]
 330 : [ 1.42185e-005 ]
 331 : [ 1.33755e-005 ]
 332 : [ 2.11754e-005 ]
 333 : [ 1.47282e-005 ]
 334 : [ 1.48553e-005 ]
 335 : [ 1.45991e-005 ]
 336 : [ 2.21875e-005 ]
 337 : [ 1.45224e-005 ]
 338 : [ 1.41914e-005 ]
 339 : [ 1.5811e-005  ]
 340 : [ 1.42335e-005 ]
 341 : [ 1.56736e-005 ]
 342 : [ 1.60346e-005 ]
 343 : [ 1.48034e-005 ]
 344 : [ 1.7872e-005  ]
 345 : [ 2.28513e-005 ]
 346 : [ 1.55514e-005 ]
 347 : [ 1.55321e-005 ]
 348 : [ 1.61355e-005 ]
 349 : [ 1.56953e-005 ]
 350 : [ 1.88358e-005 ]
 351 : [ 1.34157e-005 ]
 352 : [ 1.55853e-005 ]
 353 : [ 1.41977e-005 ]
 354 : [ 1.48175e-005 ]
 355 : [ 1.31306e-005 ]
 356 : [ 1.56617e-005 ]
 357 : [ 1.47179e-005 ]
 358 : [ 1.48433e-005 ]
 359 : [ 1.3897e-005  ]
 360 : [ 1.62409e-005 ]
 361 : [ 1.65596e-005 ]
 362 : [ 1.9561e-005  ]
 363 : [ 2.45895e-005 ]
 364 : [ 1.34159e-005 ]
 365 : [ 1.46403e-005 ]
 366 : [ 1.44947e-005 ]
 367 : [ 1.7473e-005  ]
 368 : [ 1.52279e-005 ]
 369 : [ 1.54072e-005 ]
 370 : [ 1.29754e-005 ]
 371 : [ 1.47064e-005 ]
 372 : [ 1.51498e-005 ]
 373 : [ 1.39201e-005 ]
 374 : [ 1.47282e-005 ]
 375 : [ 1.44334e-005 ]
 376 : [ 2.03867e-005 ]
 377 : [ 1.32401e-005 ]
 378 : [ 1.49052e-005 ]
 379 : [ 1.72726e-005 ]
 380 : [ 1.64088e-005 ]
 381 : [ 1.40034e-005 ]
 382 : [ 1.48195e-005 ]
 383 : [ 2.38771e-005 ]
 384 : [ 1.9254e-005  ]
 385 : [ 1.61544e-005 ]
 386 : [ 1.4822e-005  ]
 387 : [ 1.72951e-005 ]
 388 : [ 1.49317e-005 ]
 389 : [ 1.45565e-005 ]
 390 : [ 2.04433e-005 ]
 391 : [ 2.34871e-005 ]
 392 : [ 1.51534e-005 ]
 393 : [ 1.51901e-005 ]
 394 : [ 1.43597e-005 ]
 395 : [ 1.80942e-005 ]
 396 : [ 1.42217e-005 ]
 397 : [ 1.9459e-005  ]
 398 : [ 1.38246e-005 ]
 399 : [ 1.71009e-005 ]
 400 : [ 1.69481e-005 ]
 401 : [ 1.52903e-005 ]
 402 : [ 1.40537e-005 ]
 403 : [ 1.43153e-005 ]
 404 : [ 1.6254e-005  ]
 405 : [ 1.30927e-005 ]
 406 : [ 1.38081e-005 ]
 407 : [ 1.5274e-005  ]
 408 : [ 1.8908e-005  ]
 409 : [ 2.2179e-005  ]
 410 : [ 2.0677e-005  ]
 411 : [ 2.07124e-005 ]
 412 : [ 1.87449e-005 ]
 413 : [ 2.26618e-005 ]
 414 : [ 1.38251e-005 ]
 415 : [ 1.38873e-005 ]
 416 : [ 1.70378e-005 ]
 417 : [ 1.41519e-005 ]
 418 : [ 1.29976e-005 ]
 419 : [ 1.4677e-005  ]
 420 : [ 1.63737e-005 ]
 421 : [ 1.76378e-005 ]
 422 : [ 1.94922e-005 ]
 423 : [ 1.30516e-005 ]
 424 : [ 1.56921e-005 ]
 425 : [ 1.35626e-005 ]
 426 : [ 1.87027e-005 ]
 427 : [ 1.61577e-005 ]
 428 : [ 1.44478e-005 ]
 429 : [ 1.41929e-005 ]
 430 : [ 1.73746e-005 ]
 431 : [ 2.08879e-005 ]
 432 : [ 1.39171e-005 ]
 433 : [ 1.67539e-005 ]
 434 : [ 1.54451e-005 ]
 435 : [ 1.57001e-005 ]
 436 : [ 1.28244e-005 ]
 437 : [ 1.94382e-005 ]
 438 : [ 1.40225e-005 ]
 439 : [ 1.6419e-005  ]
 440 : [ 1.44397e-005 ]
 441 : [ 1.47352e-005 ]
 442 : [ 1.60335e-005 ]
 443 : [ 1.69681e-005 ]
 444 : [ 1.7561e-005  ]
 445 : [ 1.61093e-005 ]
 446 : [ 1.39843e-005 ]
 447 : [ 1.44045e-005 ]
 448 : [ 1.3176e-005  ]
 449 : [ 2.06738e-005 ]
 450 : [ 1.48715e-005 ]
 451 : [ 1.55762e-005 ]
 452 : [ 1.56819e-005 ]
 453 : [ 1.41476e-005 ]
 454 : [ 1.56977e-005 ]
 455 : [ 1.31597e-005 ]
 456 : [ 1.59766e-005 ]
 457 : [ 2.04889e-005 ]
 458 : [ 1.3922e-005  ]
 459 : [ 1.47567e-005 ]
 460 : [ 1.56155e-005 ]
 461 : [ 1.47562e-005 ]
 462 : [ 1.73174e-005 ]
 463 : [ 1.45181e-005 ]
 464 : [ 2.0018e-005  ]
 465 : [ 1.75438e-005 ]
 466 : [ 1.71862e-005 ]
 467 : [ 1.77782e-005 ]
 468 : [ 2.28946e-005 ]
 469 : [ 1.34901e-005 ]
 470 : [ 1.36836e-005 ]
 471 : [ 2.41256e-005 ]
 472 : [ 1.67783e-005 ]
 473 : [ 1.82925e-005 ]
 474 : [ 1.53442e-005 ]
 475 : [ 1.46997e-005 ]
 476 : [ 1.54288e-005 ]
 477 : [ 1.41278e-005 ]
 478 : [ 1.40939e-005 ]
 479 : [ 1.34654e-005 ]
 480 : [ 2.1946e-005  ]
 481 : [ 1.40981e-005 ]
 482 : [ 2.22836e-005 ]
 483 : [ 2.01229e-005 ]
 484 : [ 1.51352e-005 ]
 485 : [ 1.55043e-005 ]
 486 : [ 1.65905e-005 ]
 487 : [ 1.56784e-005 ]
 488 : [ 1.40618e-005 ]
 489 : [ 1.7932e-005  ]
 490 : [ 1.56294e-005 ]
 491 : [ 1.67917e-005 ]
 492 : [ 1.48714e-005 ]
 493 : [ 1.92775e-005 ]
 494 : [ 1.2748e-005  ]
 495 : [ 1.42381e-005 ]
 496 : [ 1.41172e-005 ]
 497 : [ 1.54996e-005 ]
 498 : [ 1.34281e-005 ]
 499 : [ 1.58654e-005 ]
 500 : [ 1.54623e-005 ]
 501 : [ 1.7632e-005  ]
 502 : [ 1.78467e-005 ]
 503 : [ 1.52388e-005 ]
 504 : [ 1.53762e-005 ]
 505 : [ 1.49965e-005 ]
 506 : [ 1.42356e-005 ]
 507 : [ 1.60847e-005 ]
 508 : [ 1.98472e-005 ]
 509 : [ 1.52691e-005 ]
 510 : [ 1.36642e-005 ]
 511 : [ 1.56212e-005 ]
 512 : [ 1.46916e-005 ]
 513 : [ 1.38919e-005 ]
 514 : [ 1.41702e-005 ]
 515 : [ 1.60057e-005 ]
 516 : [ 1.45118e-005 ]
 517 : [ 1.83357e-005 ]
 518 : [ 2.10088e-005 ]
 519 : [ 1.82038e-005 ]
 520 : [ 1.53831e-005 ]
 521 : [ 1.49341e-005 ]
 522 : [ 1.33975e-005 ]
 523 : [ 1.80814e-005 ]
 524 : [ 1.41372e-005 ]
 525 : [ 2.4827e-005  ]
 526 : [ 1.34347e-005 ]
 527 : [ 1.33399e-005 ]
 528 : [ 1.76498e-005 ]
 529 : [ 1.39266e-005 ]
 530 : [ 2.45258e-005 ]
 531 : [ 1.56236e-005 ]
 532 : [ 1.85013e-005 ]
 533 : [ 1.61231e-005 ]
 534 : [ 1.59655e-005 ]
 535 : [ 1.35499e-005 ]
 536 : [ 2.01101e-005 ]
 537 : [ 1.48943e-005 ]
 538 : [ 1.66866e-005 ]
 539 : [ 1.57794e-005 ]
 540 : [ 1.65585e-005 ]
 541 : [ 1.35954e-005 ]
 542 : [ 1.98053e-005 ]
 543 : [ 1.37496e-005 ]
 544 : [ 1.45959e-005 ]
 545 : [ 1.44714e-005 ]
 546 : [ 1.57883e-005 ]
 547 : [ 1.36201e-005 ]
 548 : [ 1.64889e-005 ]
 549 : [ 2.21955e-005 ]
 550 : [ 1.4681e-005  ]
 551 : [ 1.53788e-005 ]
 552 : [ 1.34093e-005 ]
 553 : [ 1.65619e-005 ]
 554 : [ 1.41328e-005 ]
 555 : [ 1.46642e-005 ]
 556 : [ 1.41544e-005 ]
 557 : [ 1.49597e-005 ]
 558 : [ 1.56887e-005 ]
 559 : [ 1.84574e-005 ]
 560 : [ 1.63946e-005 ]
 561 : [ 1.33085e-005 ]
 562 : [ 1.65089e-005 ]
 563 : [ 1.41428e-005 ]
 564 : [ 2.17901e-005 ]
 565 : [ 1.96068e-005 ]
 566 : [ 2.14187e-005 ]
 567 : [ 1.24898e-005 ]
 568 : [ 1.6944e-005  ]
 569 : [ 1.55559e-005 ]
 570 : [ 2.19677e-005 ]
 571 : [ 1.93703e-005 ]
 572 : [ 1.42331e-005 ]
 573 : [ 1.71403e-005 ]
 574 : [ 1.84973e-005 ]
 575 : [ 2.02569e-005 ]
 576 : [ 1.49372e-005 ]
 577 : [ 1.38596e-005 ]
 578 : [ 1.55175e-005 ]
 579 : [ 1.35598e-005 ]
 580 : [ 1.38914e-005 ]
 581 : [ 1.38269e-005 ]
 582 : [ 1.64361e-005 ]
 583 : [ 1.56246e-005 ]
 584 : [ 1.7022e-005  ]
 585 : [ 2.36523e-005 ]
 586 : [ 1.31695e-005 ]
 587 : [ 1.47889e-005 ]
 588 : [ 2.11604e-005 ]
 589 : [ 1.63884e-005 ]
 590 : [ 1.30818e-005 ]
 591 : [ 1.56762e-005 ]
 592 : [ 1.98666e-005 ]
 593 : [ 1.8732e-005  ]
 594 : [ 1.34558e-005 ]
 595 : [ 1.50444e-005 ]
 596 : [ 1.36956e-005 ]
 597 : [ 1.41753e-005 ]
 598 : [ 1.88311e-005 ]
 599 : [ 1.39195e-005 ]
 600 : [ 1.7339e-005  ]
 601 : [ 1.39979e-005 ]
 602 : [ 1.38592e-005 ]
 603 : [ 1.63978e-005 ]
 604 : [ 1.34947e-005 ]
 605 : [ 1.42236e-005 ]
 606 : [ 1.53271e-005 ]
 607 : [ 1.48108e-005 ]
 608 : [ 1.65748e-005 ]
 609 : [ 1.31523e-005 ]
 610 : [ 1.44979e-005 ]
 611 : [ 2.09861e-005 ]
 612 : [ 1.584e-005   ]
 613 : [ 1.58114e-005 ]
 614 : [ 1.49173e-005 ]
 615 : [ 1.30927e-005 ]
 616 : [ 1.49739e-005 ]
 617 : [ 1.46687e-005 ]
 618 : [ 1.73233e-005 ]
 619 : [ 1.42763e-005 ]
 620 : [ 1.55804e-005 ]
 621 : [ 2.21711e-005 ]
 622 : [ 1.44177e-005 ]
 623 : [ 1.82826e-005 ]
 624 : [ 1.34319e-005 ]
 625 : [ 2.13996e-005 ]
 626 : [ 1.37876e-005 ]
 627 : [ 1.32767e-005 ]
 628 : [ 1.63799e-005 ]
 629 : [ 1.41619e-005 ]
 630 : [ 1.50022e-005 ]
 631 : [ 1.46187e-005 ]
 632 : [ 1.44135e-005 ]
 633 : [ 1.66387e-005 ]
 634 : [ 1.93842e-005 ]
 635 : [ 2.28899e-005 ]
 636 : [ 1.35256e-005 ]
 637 : [ 1.5885e-005  ]
 638 : [ 1.52348e-005 ]
 639 : [ 1.3298e-005  ]
 640 : [ 1.38225e-005 ]
 641 : [ 1.71552e-005 ]
 642 : [ 2.01567e-005 ]
 643 : [ 1.52331e-005 ]
 644 : [ 1.51927e-005 ]
 645 : [ 1.46767e-005 ]
 646 : [ 1.3007e-005  ]
 647 : [ 1.57503e-005 ]
 648 : [ 1.41101e-005 ]
 649 : [ 1.40816e-005 ]
 650 : [ 1.35016e-005 ]
 651 : [ 1.87445e-005 ]
 652 : [ 1.36027e-005 ]
 653 : [ 1.65306e-005 ]
 654 : [ 1.93322e-005 ]
 655 : [ 1.5244e-005  ]
 656 : [ 2.35772e-005 ]
 657 : [ 2.1243e-005  ]
 658 : [ 1.49801e-005 ]
 659 : [ 1.45506e-005 ]
 660 : [ 2.03498e-005 ]
 661 : [ 1.53947e-005 ]
 662 : [ 1.42566e-005 ]
 663 : [ 1.53336e-005 ]
 664 : [ 1.48491e-005 ]
 665 : [ 1.62908e-005 ]
 666 : [ 1.7903e-005  ]
 667 : [ 1.71068e-005 ]
 668 : [ 1.62606e-005 ]
 669 : [ 1.52891e-005 ]
 670 : [ 1.535e-005   ]
 671 : [ 1.53987e-005 ]
 672 : [ 1.98478e-005 ]
 673 : [ 1.48949e-005 ]
 674 : [ 1.54262e-005 ]
 675 : [ 1.73022e-005 ]
 676 : [ 1.75927e-005 ]
 677 : [ 1.54332e-005 ]
 678 : [ 1.96531e-005 ]
 679 : [ 1.31472e-005 ]
 680 : [ 1.59157e-005 ]
 681 : [ 1.49371e-005 ]
 682 : [ 2.51871e-005 ]
 683 : [ 1.42163e-005 ]
 684 : [ 1.99223e-005 ]
 685 : [ 1.49398e-005 ]
 686 : [ 1.96501e-005 ]
 687 : [ 1.60967e-005 ]
 688 : [ 2.04796e-005 ]
 689 : [ 1.87389e-005 ]
 690 : [ 1.7732e-005  ]
 691 : [ 1.52113e-005 ]
 692 : [ 1.64035e-005 ]
 693 : [ 1.65396e-005 ]
 694 : [ 1.50597e-005 ]
 695 : [ 2.28652e-005 ]
 696 : [ 1.7017e-005  ]
 697 : [ 1.35373e-005 ]
 698 : [ 1.99175e-005 ]
 699 : [ 1.42315e-005 ]
 700 : [ 1.53807e-005 ]
 701 : [ 1.49048e-005 ]
 702 : [ 1.92618e-005 ]
 703 : [ 1.51669e-005 ]
 704 : [ 1.43729e-005 ]
 705 : [ 1.50853e-005 ]
 706 : [ 1.45247e-005 ]
 707 : [ 1.40447e-005 ]
 708 : [ 2.28672e-005 ]
 709 : [ 2.49991e-005 ]
 710 : [ 1.54405e-005 ]
 711 : [ 1.49223e-005 ]
 712 : [ 2.40027e-005 ]
 713 : [ 1.48004e-005 ]
 714 : [ 1.7735e-005  ]
 715 : [ 1.89428e-005 ]
 716 : [ 1.42792e-005 ]
 717 : [ 1.48512e-005 ]
 718 : [ 2.25339e-005 ]
 719 : [ 1.88347e-005 ]
 720 : [ 1.40891e-005 ]
 721 : [ 2.08214e-005 ]
 722 : [ 1.35538e-005 ]
 723 : [ 1.74974e-005 ]
 724 : [ 1.79395e-005 ]
 725 : [ 2.29051e-005 ]
 726 : [ 1.47424e-005 ]
 727 : [ 2.00243e-005 ]
 728 : [ 1.37773e-005 ]
 729 : [ 1.5021e-005  ]
 730 : [ 2.09686e-005 ]
 731 : [ 1.47141e-005 ]
 732 : [ 2.27247e-005 ]
 733 : [ 1.36008e-005 ]
 734 : [ 1.54819e-005 ]
 735 : [ 1.39462e-005 ]
 736 : [ 1.43771e-005 ]
 737 : [ 1.61789e-005 ]
 738 : [ 1.39802e-005 ]
 739 : [ 1.53048e-005 ]
 740 : [ 1.83267e-005 ]
 741 : [ 1.90124e-005 ]
 742 : [ 1.67282e-005 ]
 743 : [ 2.30415e-005 ]
 744 : [ 1.7002e-005  ]
 745 : [ 2.38371e-005 ]
 746 : [ 1.41607e-005 ]
 747 : [ 1.38738e-005 ]
 748 : [ 1.47356e-005 ]
 749 : [ 1.51429e-005 ]
 750 : [ 1.46941e-005 ]
 751 : [ 1.40335e-005 ]
 752 : [ 1.30356e-005 ]
 753 : [ 1.83946e-005 ]
 754 : [ 1.47223e-005 ]
 755 : [ 1.49932e-005 ]
 756 : [ 2.27493e-005 ]
 757 : [ 1.59484e-005 ]
 758 : [ 1.37267e-005 ]
 759 : [ 1.57661e-005 ]
 760 : [ 1.29443e-005 ]
 761 : [ 1.44626e-005 ]
 762 : [ 1.9515e-005  ]
 763 : [ 1.53446e-005 ]
 764 : [ 1.41984e-005 ]
 765 : [ 1.53082e-005 ]
 766 : [ 1.33334e-005 ]
 767 : [ 1.77601e-005 ]
 768 : [ 1.71935e-005 ]
 769 : [ 1.58713e-005 ]
 770 : [ 2.25777e-005 ]
 771 : [ 2.28069e-005 ]
 772 : [ 1.58579e-005 ]
 773 : [ 1.37242e-005 ]
 774 : [ 1.48454e-005 ]
 775 : [ 1.48542e-005 ]
 776 : [ 1.35095e-005 ]
 777 : [ 1.71464e-005 ]
 778 : [ 1.529e-005   ]
 779 : [ 1.41807e-005 ]
 780 : [ 1.43689e-005 ]
 781 : [ 1.73196e-005 ]
 782 : [ 1.40354e-005 ]
 783 : [ 1.41816e-005 ]
 784 : [ 2.2185e-005  ]
 785 : [ 1.48648e-005 ]
 786 : [ 1.86841e-005 ]
 787 : [ 2.2071e-005  ]
 788 : [ 2.08734e-005 ]
 789 : [ 1.43656e-005 ]
 790 : [ 1.87016e-005 ]
 791 : [ 1.57164e-005 ]
 792 : [ 1.60148e-005 ]
 793 : [ 1.97824e-005 ]
 794 : [ 1.73204e-005 ]
 795 : [ 1.54032e-005 ]
 796 : [ 1.49892e-005 ]
 797 : [ 1.96615e-005 ]
 798 : [ 1.48073e-005 ]
 799 : [ 1.35886e-005 ]
 800 : [ 2.01227e-005 ]
 801 : [ 1.39661e-005 ]
 802 : [ 1.84459e-005 ]
 803 : [ 1.38849e-005 ]
 804 : [ 1.7047e-005  ]
 805 : [ 1.3908e-005  ]
 806 : [ 1.68744e-005 ]
 807 : [ 1.36048e-005 ]
 808 : [ 1.55271e-005 ]
 809 : [ 1.42904e-005 ]
 810 : [ 1.45158e-005 ]
 811 : [ 1.6601e-005  ]
 812 : [ 1.68065e-005 ]
 813 : [ 1.33083e-005 ]
 814 : [ 2.2802e-005  ]
 815 : [ 1.67025e-005 ]
 816 : [ 1.47122e-005 ]
 817 : [ 1.98059e-005 ]
 818 : [ 2.24452e-005 ]
 819 : [ 2.27759e-005 ]
 820 : [ 2.00394e-005 ]
 821 : [ 1.43844e-005 ]
 822 : [ 1.41449e-005 ]
 823 : [ 2.0342e-005  ]
 824 : [ 1.31676e-005 ]
 825 : [ 1.28663e-005 ]
 826 : [ 1.54954e-005 ]
 827 : [ 1.81393e-005 ]
 828 : [ 1.68372e-005 ]
 829 : [ 2.06919e-005 ]
 830 : [ 1.72513e-005 ]
 831 : [ 1.74409e-005 ]
 832 : [ 1.36218e-005 ]
 833 : [ 2.03664e-005 ]
 834 : [ 1.41031e-005 ]
 835 : [ 1.6069e-005  ]
 836 : [ 1.80013e-005 ]
 837 : [ 1.38507e-005 ]
 838 : [ 1.44424e-005 ]
 839 : [ 1.47585e-005 ]
 840 : [ 1.47967e-005 ]
 841 : [ 1.40577e-005 ]
 842 : [ 1.27089e-005 ]
 843 : [ 2.26502e-005 ]
 844 : [ 1.5619e-005  ]
 845 : [ 1.26785e-005 ]
 846 : [ 1.64993e-005 ]
 847 : [ 1.55089e-005 ]
 848 : [ 2.25337e-005 ]
 849 : [ 2.06468e-005 ]
 850 : [ 1.39379e-005 ]
 851 : [ 1.68366e-005 ]
 852 : [ 1.56061e-005 ]
 853 : [ 1.52427e-005 ]
 854 : [ 1.77276e-005 ]
 855 : [ 1.28673e-005 ]
 856 : [ 1.50384e-005 ]
 857 : [ 1.67678e-005 ]
 858 : [ 1.404e-005   ]
 859 : [ 1.43748e-005 ]
 860 : [ 1.63022e-005 ]
 861 : [ 1.49554e-005 ]
 862 : [ 1.65234e-005 ]
 863 : [ 1.65238e-005 ]
 864 : [ 1.6132e-005  ]
 865 : [ 1.6041e-005  ]
 866 : [ 1.47282e-005 ]
 867 : [ 1.41502e-005 ]
 868 : [ 1.83892e-005 ]
 869 : [ 1.42861e-005 ]
 870 : [ 1.96854e-005 ]
 871 : [ 1.5217e-005  ]
 872 : [ 1.32127e-005 ]
 873 : [ 1.41312e-005 ]
 874 : [ 1.85646e-005 ]
 875 : [ 1.33678e-005 ]
 876 : [ 1.77326e-005 ]
 877 : [ 1.55491e-005 ]
 878 : [ 2.27389e-005 ]
 879 : [ 1.45958e-005 ]
 880 : [ 1.3449e-005  ]
 881 : [ 2.20614e-005 ]
 882 : [ 2.2388e-005  ]
 883 : [ 1.32812e-005 ]
 884 : [ 1.56989e-005 ]
 885 : [ 1.52657e-005 ]
 886 : [ 1.90279e-005 ]
 887 : [ 2.03587e-005 ]
 888 : [ 2.28106e-005 ]
 889 : [ 1.42014e-005 ]
 890 : [ 1.43182e-005 ]
 891 : [ 1.34604e-005 ]
 892 : [ 1.36214e-005 ]
 893 : [ 1.30478e-005 ]
 894 : [ 1.65283e-005 ]
 895 : [ 1.28417e-005 ]
 896 : [ 1.42855e-005 ]
 897 : [ 1.42838e-005 ]
 898 : [ 1.38485e-005 ]
 899 : [ 1.84185e-005 ]
 900 : [ 1.36383e-005 ]
 901 : [ 1.41773e-005 ]
 902 : [ 1.30265e-005 ]
 903 : [ 2.14006e-005 ]
 904 : [ 1.36477e-005 ]
 905 : [ 1.47947e-005 ]
 906 : [ 1.33213e-005 ]
 907 : [ 1.52103e-005 ]
 908 : [ 2.25555e-005 ]
 909 : [ 1.48396e-005 ]
 910 : [ 1.56556e-005 ]
 911 : [ 1.33421e-005 ]
 912 : [ 1.78944e-005 ]
 913 : [ 1.54431e-005 ]
 914 : [ 1.36272e-005 ]
 915 : [ 1.42451e-005 ]
 916 : [ 2.26161e-005 ]
 917 : [ 1.7919e-005  ]
 918 : [ 1.85276e-005 ]
 919 : [ 1.79934e-005 ]
 920 : [ 1.34711e-005 ]
 921 : [ 1.61333e-005 ]
 922 : [ 1.51423e-005 ]
 923 : [ 1.45379e-005 ]
 924 : [ 1.52543e-005 ]
 925 : [ 2.15581e-005 ]
 926 : [ 1.48345e-005 ]
 927 : [ 2.39214e-005 ]
 928 : [ 1.43599e-005 ]
 929 : [ 1.77305e-005 ]
 930 : [ 1.44853e-005 ]
 931 : [ 1.43719e-005 ]
 932 : [ 1.58664e-005 ]
 933 : [ 1.44384e-005 ]
 934 : [ 1.64413e-005 ]
 935 : [ 1.87423e-005 ]
 936 : [ 1.51941e-005 ]
 937 : [ 1.58183e-005 ]
 938 : [ 2.03023e-005 ]
 939 : [ 1.64533e-005 ]
 940 : [ 1.50219e-005 ]
 941 : [ 1.3389e-005  ]
 942 : [ 2.46852e-005 ]
 943 : [ 2.40248e-005 ]
 944 : [ 1.31672e-005 ]
 945 : [ 1.43668e-005 ]
 946 : [ 1.34289e-005 ]
 947 : [ 1.43649e-005 ]
 948 : [ 1.51885e-005 ]
 949 : [ 1.51154e-005 ]
 950 : [ 1.56382e-005 ]
 951 : [ 1.52228e-005 ]
 952 : [ 1.40882e-005 ]
 953 : [ 1.81732e-005 ]
 954 : [ 1.34295e-005 ]
 955 : [ 1.529e-005   ]
 956 : [ 1.32101e-005 ]
 957 : [ 1.29144e-005 ]
 958 : [ 1.5232e-005  ]
 959 : [ 1.52274e-005 ]
 960 : [ 1.61946e-005 ]
 961 : [ 1.50683e-005 ]
 962 : [ 1.54162e-005 ]
 963 : [ 1.36772e-005 ]
 964 : [ 1.30802e-005 ]
 965 : [ 1.4167e-005  ]
 966 : [ 1.47814e-005 ]
 967 : [ 1.3798e-005  ]
 968 : [ 1.34626e-005 ]
 969 : [ 1.33214e-005 ]
 970 : [ 2.23333e-005 ]
 971 : [ 2.22686e-005 ]
 972 : [ 1.99443e-005 ]
 973 : [ 1.95594e-005 ]
 974 : [ 1.36414e-005 ]
 975 : [ 1.54053e-005 ]
 976 : [ 1.38191e-005 ]
 977 : [ 1.66457e-005 ]
 978 : [ 1.42388e-005 ]
 979 : [ 1.43233e-005 ]
 980 : [ 1.56281e-005 ]
 981 : [ 2.0511e-005  ]
 982 : [ 1.5601e-005  ]
 983 : [ 1.58154e-005 ]
 984 : [ 1.40183e-005 ]
 985 : [ 1.57915e-005 ]
 986 : [ 1.91429e-005 ]
 987 : [ 1.43415e-005 ]
 988 : [ 1.58643e-005 ]
 989 : [ 1.86355e-005 ]
 990 : [ 1.50554e-005 ]
 991 : [ 1.94328e-005 ]
 992 : [ 1.28664e-005 ]
 993 : [ 1.62195e-005 ]
 994 : [ 1.85435e-005 ]
 995 : [ 1.79207e-005 ]
 996 : [ 1.53829e-005 ]
 997 : [ 1.43016e-005 ]
 998 : [ 1.35177e-005 ]
 999 : [ 1.30603e-005 ]
1000 : [ 1.34033e-005 ]
1001 : [ 1.37258e-005 ]
1002 : [ 1.84383e-005 ]
1003 : [ 1.9663e-005  ]
1004 : [ 2.2277e-005  ]
1005 : [ 1.87142e-005 ]
1006 : [ 1.38318e-005 ]
1007 : [ 1.66411e-005 ]
1008 : [ 1.40211e-005 ]
1009 : [ 1.35828e-005 ]
1010 : [ 1.50405e-005 ]
1011 : [ 2.15737e-005 ]
1012 : [ 1.31514e-005 ]
1013 : [ 1.39619e-005 ]
1014 : [ 2.52806e-005 ]
1015 : [ 1.35259e-005 ]
1016 : [ 1.32438e-005 ]
1017 : [ 1.45237e-005 ]
1018 : [ 1.45455e-005 ]
1019 : [ 2.09565e-005 ]
1020 : [ 1.98081e-005 ]
1021 : [ 1.44186e-005 ]
1022 : [ 1.37351e-005 ]
1023 : [ 1.44256e-005 ]
1024 : [ 1.40184e-005 ]
1025 : [ 2.06016e-005 ]
1026 : [ 1.84628e-005 ]
1027 : [ 1.41184e-005 ]
1028 : [ 1.74147e-005 ]
1029 : [ 1.46974e-005 ]
1030 : [ 1.32139e-005 ]
1031 : [ 1.44759e-005 ]
1032 : [ 1.48294e-005 ]
1033 : [ 1.38105e-005 ]
1034 : [ 1.5002e-005  ]
1035 : [ 1.94411e-005 ]
1036 : [ 1.85966e-005 ]
1037 : [ 1.50844e-005 ]
1038 : [ 2.29542e-005 ]
1039 : [ 1.39973e-005 ]
1040 : [ 1.84598e-005 ]
1041 : [ 1.92474e-005 ]
1042 : [ 1.68628e-005 ]
1043 : [ 1.94663e-005 ]
1044 : [ 1.39525e-005 ]
1045 : [ 1.29667e-005 ]
1046 : [ 1.41714e-005 ]
1047 : [ 1.44101e-005 ]
1048 : [ 1.43341e-005 ]
1049 : [ 1.41075e-005 ]
1050 : [ 2.11451e-005 ]
1051 : [ 1.29329e-005 ]
1052 : [ 1.40912e-005 ]
1053 : [ 2.12166e-005 ]
1054 : [ 1.75543e-005 ]
1055 : [ 1.36806e-005 ]
1056 : [ 1.40886e-005 ]
1057 : [ 2.13988e-005 ]
1058 : [ 1.53281e-005 ]
1059 : [ 1.48335e-005 ]
1060 : [ 1.45202e-005 ]
1061 : [ 1.76325e-005 ]
1062 : [ 1.49199e-005 ]
1063 : [ 2.07216e-005 ]
1064 : [ 2.26997e-005 ]
1065 : [ 1.35514e-005 ]
1066 : [ 1.63407e-005 ]
1067 : [ 1.98382e-005 ]
1068 : [ 1.63246e-005 ]
1069 : [ 1.64653e-005 ]
1070 : [ 1.50009e-005 ]
1071 : [ 1.4806e-005  ]
1072 : [ 1.79689e-005 ]
1073 : [ 1.60107e-005 ]
1074 : [ 1.4676e-005  ]
1075 : [ 1.92296e-005 ]
1076 : [ 1.48028e-005 ]
1077 : [ 2.08337e-005 ]
1078 : [ 1.43554e-005 ]
1079 : [ 1.6148e-005  ]
1080 : [ 1.46519e-005 ]
1081 : [ 1.35082e-005 ]
1082 : [ 1.69423e-005 ]
1083 : [ 2.00223e-005 ]
1084 : [ 1.80308e-005 ]
1085 : [ 1.38178e-005 ]
1086 : [ 2.10707e-005 ]
1087 : [ 1.5134e-005  ]
1088 : [ 1.53323e-005 ]
1089 : [ 1.42797e-005 ]
1090 : [ 1.42845e-005 ]
1091 : [ 1.59123e-005 ]
1092 : [ 1.45949e-005 ]
1093 : [ 1.41427e-005 ]
1094 : [ 2.41054e-005 ]
1095 : [ 1.60373e-005 ]
1096 : [ 1.54836e-005 ]
1097 : [ 2.25289e-005 ]
1098 : [ 1.328e-005   ]
1099 : [ 1.33121e-005 ]
1100 : [ 1.38331e-005 ]
1101 : [ 1.40062e-005 ]
1102 : [ 1.50507e-005 ]
1103 : [ 2.15753e-005 ]
1104 : [ 1.42283e-005 ]
1105 : [ 1.59621e-005 ]
1106 : [ 2.15877e-005 ]
1107 : [ 1.71801e-005 ]
1108 : [ 1.36513e-005 ]
1109 : [ 1.37082e-005 ]
1110 : [ 2.11163e-005 ]
1111 : [ 2.47021e-005 ]
1112 : [ 1.53217e-005 ]
1113 : [ 1.78111e-005 ]
1114 : [ 1.55853e-005 ]
1115 : [ 1.33865e-005 ]
1116 : [ 1.48332e-005 ]
1117 : [ 1.30904e-005 ]
1118 : [ 1.41846e-005 ]
1119 : [ 2.36451e-005 ]
1120 : [ 1.541e-005   ]
1121 : [ 2.20977e-005 ]
1122 : [ 2.07508e-005 ]
1123 : [ 1.43434e-005 ]
1124 : [ 2.11868e-005 ]
1125 : [ 1.97566e-005 ]
1126 : [ 2.11532e-005 ]
1127 : [ 2.37748e-005 ]
1128 : [ 1.33478e-005 ]
1129 : [ 2.15858e-005 ]
1130 : [ 1.32518e-005 ]
1131 : [ 1.31568e-005 ]
1132 : [ 1.71883e-005 ]
1133 : [ 1.39556e-005 ]
1134 : [ 1.86784e-005 ]
1135 : [ 1.30565e-005 ]
1136 : [ 1.55461e-005 ]
1137 : [ 1.71261e-005 ]
1138 : [ 1.54881e-005 ]
1139 : [ 1.33614e-005 ]
1140 : [ 2.08258e-005 ]
1141 : [ 1.82006e-005 ]
1142 : [ 1.47322e-005 ]
1143 : [ 1.53069e-005 ]
1144 : [ 1.4931e-005  ]
1145 : [ 1.34469e-005 ]
1146 : [ 1.53915e-005 ]
1147 : [ 1.31146e-005 ]
1148 : [ 1.71573e-005 ]
1149 : [ 1.4928e-005  ]
1150 : [ 2.05823e-005 ]
1151 : [ 1.3471e-005  ]
1152 : [ 1.61297e-005 ]
1153 : [ 1.44079e-005 ]
1154 : [ 1.32784e-005 ]
1155 : [ 1.47816e-005 ]
1156 : [ 1.56255e-005 ]
1157 : [ 1.43733e-005 ]
1158 : [ 1.49694e-005 ]
1159 : [ 1.34264e-005 ]
1160 : [ 1.45508e-005 ]
1161 : [ 1.66787e-005 ]
1162 : [ 1.75126e-005 ]
1163 : [ 1.99957e-005 ]
1164 : [ 1.41088e-005 ]
1165 : [ 1.33476e-005 ]
1166 : [ 1.44011e-005 ]
1167 : [ 1.43579e-005 ]
1168 : [ 2.27085e-005 ]
1169 : [ 1.50235e-005 ]
1170 : [ 1.37699e-005 ]
1171 : [ 1.99893e-005 ]
1172 : [ 1.34234e-005 ]
1173 : [ 1.33455e-005 ]
1174 : [ 1.44749e-005 ]
1175 : [ 1.34405e-005 ]
1176 : [ 1.39007e-005 ]
1177 : [ 1.56474e-005 ]
1178 : [ 1.38796e-005 ]
1179 : [ 1.42666e-005 ]
1180 : [ 1.39141e-005 ]
1181 : [ 2.06186e-005 ]
1182 : [ 1.58476e-005 ]
1183 : [ 1.42538e-005 ]
1184 : [ 1.51349e-005 ]
1185 : [ 1.38883e-005 ]
1186 : [ 1.51314e-005 ]
1187 : [ 1.39943e-005 ]
1188 : [ 1.43056e-005 ]
1189 : [ 1.46542e-005 ]
1190 : [ 1.95024e-005 ]
1191 : [ 1.77602e-005 ]
1192 : [ 1.79355e-005 ]
1193 : [ 1.44716e-005 ]
1194 : [ 1.33464e-005 ]
1195 : [ 1.64272e-005 ]
1196 : [ 2.25004e-005 ]
1197 : [ 1.62968e-005 ]
1198 : [ 2.23343e-005 ]
1199 : [ 1.37908e-005 ]
1200 : [ 1.51995e-005 ]
1201 : [ 1.50107e-005 ]
1202 : [ 1.55301e-005 ]
1203 : [ 1.53302e-005 ]
1204 : [ 1.32234e-005 ]
1205 : [ 2.05654e-005 ]
1206 : [ 2.25416e-005 ]
1207 : [ 2.16286e-005 ]
1208 : [ 1.43168e-005 ]
1209 : [ 1.50615e-005 ]
1210 : [ 2.27883e-005 ]
1211 : [ 1.46514e-005 ]
1212 : [ 1.82387e-005 ]
1213 : [ 2.34402e-005 ]
1214 : [ 1.45631e-005 ]
1215 : [ 1.53789e-005 ]
1216 : [ 1.76773e-005 ]
1217 : [ 1.82755e-005 ]
1218 : [ 1.40474e-005 ]
1219 : [ 1.48258e-005 ]
1220 : [ 1.46434e-005 ]
1221 : [ 1.31473e-005 ]
1222 : [ 1.251e-005   ]
1223 : [ 1.39747e-005 ]
1224 : [ 2.10031e-005 ]
1225 : [ 1.42234e-005 ]
1226 : [ 1.56665e-005 ]
1227 : [ 1.39885e-005 ]
1228 : [ 1.50345e-005 ]
1229 : [ 1.46219e-005 ]
1230 : [ 1.49343e-005 ]
1231 : [ 1.44938e-005 ]
1232 : [ 2.53287e-005 ]
1233 : [ 1.44691e-005 ]
1234 : [ 1.64986e-005 ]
1235 : [ 2.074e-005   ]
1236 : [ 1.42153e-005 ]
1237 : [ 1.33927e-005 ]
1238 : [ 1.3553e-005  ]
1239 : [ 1.43471e-005 ]
1240 : [ 1.37918e-005 ]
1241 : [ 1.33437e-005 ]
1242 : [ 1.70373e-005 ]
1243 : [ 1.50161e-005 ]
1244 : [ 1.36705e-005 ]
1245 : [ 1.78329e-005 ]
1246 : [ 1.37454e-005 ]
1247 : [ 2.02406e-005 ]
1248 : [ 1.55847e-005 ]
1249 : [ 1.48812e-005 ]
1250 : [ 1.56293e-005 ]
1251 : [ 1.43161e-005 ]
1252 : [ 1.55702e-005 ]
1253 : [ 1.33577e-005 ]
1254 : [ 1.47828e-005 ]
1255 : [ 2.2262e-005  ]
1256 : [ 1.97047e-005 ]
1257 : [ 2.21551e-005 ]
1258 : [ 2.04251e-005 ]
1259 : [ 1.86582e-005 ]
1260 : [ 1.50345e-005 ]
1261 : [ 1.40523e-005 ]
1262 : [ 1.91516e-005 ]
1263 : [ 1.87933e-005 ]
1264 : [ 1.37973e-005 ]
1265 : [ 1.46851e-005 ]
1266 : [ 1.46291e-005 ]
1267 : [ 1.43131e-005 ]
1268 : [ 1.51947e-005 ]
1269 : [ 1.63019e-005 ]
1270 : [ 2.07715e-005 ]
1271 : [ 1.46675e-005 ]
1272 : [ 1.51474e-005 ]
1273 : [ 1.75982e-005 ]
1274 : [ 2.17213e-005 ]
1275 : [ 1.33299e-005 ]
1276 : [ 1.4936e-005  ]
1277 : [ 1.39603e-005 ]
1278 : [ 1.68838e-005 ]
1279 : [ 1.40878e-005 ]
1280 : [ 1.60912e-005 ]
1281 : [ 1.7614e-005  ]
1282 : [ 1.36805e-005 ]
1283 : [ 2.0274e-005  ]
1284 : [ 2.44411e-005 ]
1285 : [ 2.28036e-005 ]
1286 : [ 1.42542e-005 ]
1287 : [ 1.37206e-005 ]
1288 : [ 1.33413e-005 ]
1289 : [ 1.5138e-005  ]
1290 : [ 2.47939e-005 ]
1291 : [ 1.58407e-005 ]
1292 : [ 1.57496e-005 ]
1293 : [ 1.50409e-005 ]
1294 : [ 1.97331e-005 ]
1295 : [ 1.69197e-005 ]
1296 : [ 1.82686e-005 ]
1297 : [ 2.17791e-005 ]
1298 : [ 1.46222e-005 ]
1299 : [ 1.86423e-005 ]
1300 : [ 1.51509e-005 ]
1301 : [ 1.43096e-005 ]
1302 : [ 1.84056e-005 ]
1303 : [ 1.87858e-005 ]
1304 : [ 1.38988e-005 ]
1305 : [ 2.18061e-005 ]
1306 : [ 1.39651e-005 ]
1307 : [ 1.92157e-005 ]
1308 : [ 1.48276e-005 ]
1309 : [ 2.31505e-005 ]
1310 : [ 1.62407e-005 ]
1311 : [ 1.4918e-005  ]
1312 : [ 1.38146e-005 ]
1313 : [ 1.89409e-005 ]
1314 : [ 1.46825e-005 ]
1315 : [ 2.26719e-005 ]
1316 : [ 1.37175e-005 ]
1317 : [ 1.99264e-005 ]
1318 : [ 1.44855e-005 ]
1319 : [ 1.48562e-005 ]
1320 : [ 1.49803e-005 ]
1321 : [ 1.4411e-005  ]
1322 : [ 1.45344e-005 ]
1323 : [ 1.51843e-005 ]
1324 : [ 1.47355e-005 ]
1325 : [ 2.32008e-005 ]
1326 : [ 1.75967e-005 ]
1327 : [ 1.47009e-005 ]
1328 : [ 1.60015e-005 ]
1329 : [ 1.71558e-005 ]
1330 : [ 2.05776e-005 ]
1331 : [ 1.44537e-005 ]
1332 : [ 1.34895e-005 ]
1333 : [ 1.55488e-005 ]
1334 : [ 1.43236e-005 ]
1335 : [ 1.74555e-005 ]
1336 : [ 2.18318e-005 ]
1337 : [ 1.41214e-005 ]
1338 : [ 2.30617e-005 ]
1339 : [ 1.70927e-005 ]
1340 : [ 1.27424e-005 ]
1341 : [ 1.465e-005   ]
1342 : [ 1.29021e-005 ]
1343 : [ 1.44509e-005 ]
1344 : [ 1.61784e-005 ]
1345 : [ 1.34595e-005 ]
1346 : [ 1.38593e-005 ]
1347 : [ 1.43487e-005 ]
1348 : [ 1.48742e-005 ]
1349 : [ 1.58696e-005 ]
1350 : [ 2.242e-005   ]
1351 : [ 1.46491e-005 ]
1352 : [ 1.68153e-005 ]
1353 : [ 2.12872e-005 ]
1354 : [ 1.37858e-005 ]
1355 : [ 1.50239e-005 ]
1356 : [ 1.32703e-005 ]
1357 : [ 1.38534e-005 ]
1358 : [ 1.68862e-005 ]
1359 : [ 1.44202e-005 ]
1360 : [ 2.08122e-005 ]
1361 : [ 1.88084e-005 ]
1362 : [ 1.62597e-005 ]
1363 : [ 1.42197e-005 ]
1364 : [ 1.47686e-005 ]
1365 : [ 1.56109e-005 ]
1366 : [ 1.50149e-005 ]
1367 : [ 1.56423e-005 ]
1368 : [ 1.37453e-005 ]
1369 : [ 1.66002e-005 ]
1370 : [ 1.36345e-005 ]
1371 : [ 1.39196e-005 ]
1372 : [ 2.00782e-005 ]
1373 : [ 1.3266e-005  ]
1374 : [ 1.50577e-005 ]
1375 : [ 1.45491e-005 ]
1376 : [ 1.47954e-005 ]
1377 : [ 1.38184e-005 ]
1378 : [ 1.51048e-005 ]
1379 : [ 1.7224e-005  ]
1380 : [ 1.27284e-005 ]
1381 : [ 1.45697e-005 ]
1382 : [ 1.36151e-005 ]
1383 : [ 1.39476e-005 ]
1384 : [ 1.4277e-005  ]
1385 : [ 1.53232e-005 ]
1386 : [ 1.44845e-005 ]
1387 : [ 1.27016e-005 ]
1388 : [ 1.42515e-005 ]
1389 : [ 1.44433e-005 ]
1390 : [ 1.57935e-005 ]
1391 : [ 1.43846e-005 ]
1392 : [ 1.82764e-005 ]
1393 : [ 1.72003e-005 ]
1394 : [ 1.33467e-005 ]
1395 : [ 1.39988e-005 ]
1396 : [ 1.49726e-005 ]
1397 : [ 1.67741e-005 ]
1398 : [ 1.3145e-005  ]
1399 : [ 1.87315e-005 ]
1400 : [ 1.9783e-005  ]
1401 : [ 1.3393e-005  ]
1402 : [ 1.63948e-005 ]
1403 : [ 2.13534e-005 ]
1404 : [ 2.07552e-005 ]
1405 : [ 2.04638e-005 ]
1406 : [ 1.50163e-005 ]
1407 : [ 1.45004e-005 ]
1408 : [ 1.64046e-005 ]
1409 : [ 1.44516e-005 ]
1410 : [ 1.33646e-005 ]
1411 : [ 1.764e-005   ]
1412 : [ 1.35146e-005 ]
1413 : [ 1.4844e-005  ]
1414 : [ 1.65322e-005 ]
1415 : [ 1.52924e-005 ]
1416 : [ 1.62803e-005 ]
1417 : [ 1.9023e-005  ]
1418 : [ 1.54583e-005 ]
1419 : [ 1.7202e-005  ]
1420 : [ 1.51743e-005 ]
1421 : [ 1.75246e-005 ]
1422 : [ 1.40787e-005 ]
1423 : [ 1.42439e-005 ]
1424 : [ 1.68524e-005 ]
1425 : [ 2.25077e-005 ]
1426 : [ 2.32192e-005 ]
1427 : [ 2.20066e-005 ]
1428 : [ 1.43886e-005 ]
1429 : [ 1.47991e-005 ]
1430 : [ 2.16362e-005 ]
1431 : [ 1.30732e-005 ]
1432 : [ 1.76271e-005 ]
1433 : [ 1.65751e-005 ]
1434 : [ 1.3916e-005  ]
1435 : [ 1.47069e-005 ]
1436 : [ 1.89838e-005 ]
1437 : [ 1.58408e-005 ]
1438 : [ 1.32196e-005 ]
1439 : [ 1.55807e-005 ]
1440 : [ 1.42701e-005 ]
1441 : [ 1.36557e-005 ]
1442 : [ 1.47601e-005 ]
1443 : [ 1.39543e-005 ]
1444 : [ 1.92782e-005 ]
1445 : [ 1.92828e-005 ]
1446 : [ 2.30753e-005 ]
1447 : [ 1.58486e-005 ]
1448 : [ 1.57369e-005 ]
1449 : [ 1.42452e-005 ]
1450 : [ 2.01913e-005 ]
1451 : [ 1.82681e-005 ]
1452 : [ 1.48705e-005 ]
1453 : [ 1.42709e-005 ]
1454 : [ 2.20161e-005 ]
1455 : [ 1.97145e-005 ]
1456 : [ 1.40888e-005 ]
1457 : [ 1.4027e-005  ]
1458 : [ 1.2916e-005  ]
1459 : [ 1.50615e-005 ]
1460 : [ 1.74851e-005 ]
1461 : [ 2.47063e-005 ]
1462 : [ 1.56665e-005 ]
1463 : [ 1.46629e-005 ]
1464 : [ 1.99518e-005 ]
1465 : [ 1.444e-005   ]
1466 : [ 1.4701e-005  ]
1467 : [ 1.32197e-005 ]
1468 : [ 1.90138e-005 ]
1469 : [ 1.69955e-005 ]
1470 : [ 1.51846e-005 ]
1471 : [ 1.45219e-005 ]
1472 : [ 2.29056e-005 ]
1473 : [ 1.41264e-005 ]
1474 : [ 1.39943e-005 ]
1475 : [ 1.49033e-005 ]
1476 : [ 1.93429e-005 ]
1477 : [ 2.21879e-005 ]
1478 : [ 1.43819e-005 ]
1479 : [ 1.58541e-005 ]
1480 : [ 1.45887e-005 ]
1481 : [ 1.60522e-005 ]
1482 : [ 2.00787e-005 ]
1483 : [ 1.96263e-005 ]
1484 : [ 1.89526e-005 ]
1485 : [ 1.42503e-005 ]
1486 : [ 1.70604e-005 ]
1487 : [ 1.44724e-005 ]
1488 : [ 1.4979e-005  ]
1489 : [ 2.54668e-005 ]
1490 : [ 1.4746e-005  ]
1491 : [ 1.48132e-005 ]
1492 : [ 1.62357e-005 ]
1493 : [ 1.43461e-005 ]
1494 : [ 1.35911e-005 ]
1495 : [ 1.62646e-005 ]
1496 : [ 1.64572e-005 ]
1497 : [ 1.98178e-005 ]
1498 : [ 1.46956e-005 ]
1499 : [ 1.44441e-005 ]
1500 : [ 1.38422e-005 ]
1501 : [ 1.4608e-005  ]
1502 : [ 1.34742e-005 ]
1503 : [ 1.36194e-005 ]
1504 : [ 1.43477e-005 ]
1505 : [ 1.32085e-005 ]
1506 : [ 1.65207e-005 ]
1507 : [ 1.27832e-005 ]
1508 : [ 1.29294e-005 ]
1509 : [ 1.39805e-005 ]
1510 : [ 1.60758e-005 ]
1511 : [ 1.40013e-005 ]
1512 : [ 1.48815e-005 ]
1513 : [ 1.60467e-005 ]
1514 : [ 1.64245e-005 ]
1515 : [ 1.43089e-005 ]
1516 : [ 2.04831e-005 ]
1517 : [ 1.31937e-005 ]
1518 : [ 1.36793e-005 ]
1519 : [ 1.35249e-005 ]
1520 : [ 1.54782e-005 ]
1521 : [ 1.47099e-005 ]
1522 : [ 1.95949e-005 ]
1523 : [ 1.63279e-005 ]
1524 : [ 1.81913e-005 ]
1525 : [ 1.50754e-005 ]
1526 : [ 1.42995e-005 ]
1527 : [ 1.4183e-005  ]
1528 : [ 2.06948e-005 ]
1529 : [ 1.73372e-005 ]
1530 : [ 1.79123e-005 ]
1531 : [ 1.571e-005   ]
1532 : [ 1.51492e-005 ]
1533 : [ 2.25798e-005 ]
1534 : [ 1.61938e-005 ]
1535 : [ 2.29537e-005 ]
1536 : [ 1.3667e-005  ]
1537 : [ 1.39041e-005 ]
1538 : [ 1.4226e-005  ]
1539 : [ 1.28386e-005 ]
1540 : [ 1.39762e-005 ]
1541 : [ 1.29362e-005 ]
1542 : [ 2.25103e-005 ]
1543 : [ 1.55396e-005 ]
1544 : [ 1.34344e-005 ]
1545 : [ 1.38393e-005 ]
1546 : [ 2.00432e-005 ]
1547 : [ 1.4863e-005  ]
1548 : [ 1.3391e-005  ]
1549 : [ 1.48734e-005 ]
1550 : [ 1.56561e-005 ]
1551 : [ 1.35335e-005 ]
1552 : [ 2.12527e-005 ]
1553 : [ 1.45732e-005 ]
1554 : [ 1.45082e-005 ]
1555 : [ 1.34285e-005 ]
1556 : [ 1.28153e-005 ]
1557 : [ 1.34584e-005 ]
1558 : [ 1.48253e-005 ]
1559 : [ 1.89491e-005 ]
1560 : [ 2.10351e-005 ]
1561 : [ 1.52122e-005 ]
1562 : [ 1.5451e-005  ]
1563 : [ 1.59751e-005 ]
1564 : [ 2.45931e-005 ]
1565 : [ 2.45211e-005 ]
1566 : [ 1.55441e-005 ]
1567 : [ 1.45359e-005 ]
1568 : [ 1.56137e-005 ]
1569 : [ 1.44724e-005 ]
1570 : [ 1.30476e-005 ]
1571 : [ 1.37998e-005 ]
1572 : [ 1.52793e-005 ]
1573 : [ 1.94473e-005 ]
1574 : [ 1.72483e-005 ]
1575 : [ 1.5701e-005  ]
1576 : [ 1.69926e-005 ]
1577 : [ 1.79452e-005 ]
1578 : [ 1.92318e-005 ]
1579 : [ 1.49369e-005 ]
1580 : [ 1.74922e-005 ]
1581 : [ 2.31916e-005 ]
1582 : [ 2.28195e-005 ]
1583 : [ 1.38317e-005 ]
1584 : [ 1.53313e-005 ]
1585 : [ 1.42154e-005 ]
1586 : [ 1.31441e-005 ]
1587 : [ 1.34878e-005 ]
1588 : [ 2.18647e-005 ]
1589 : [ 1.66241e-005 ]
1590 : [ 1.47112e-005 ]
1591 : [ 1.71462e-005 ]
1592 : [ 1.65212e-005 ]
1593 : [ 1.43371e-005 ]
1594 : [ 2.36386e-005 ]
1595 : [ 1.3292e-005  ]
1596 : [ 1.39331e-005 ]
1597 : [ 1.55775e-005 ]
1598 : [ 1.47097e-005 ]
1599 : [ 1.88023e-005 ]
1600 : [ 1.38657e-005 ]
1601 : [ 1.43785e-005 ]
1602 : [ 1.41466e-005 ]
1603 : [ 1.67446e-005 ]
1604 : [ 1.91745e-005 ]
1605 : [ 1.963e-005   ]
1606 : [ 1.44923e-005 ]
1607 : [ 2.46241e-005 ]
1608 : [ 1.4512e-005  ]
1609 : [ 1.53831e-005 ]
1610 : [ 1.33998e-005 ]
1611 : [ 1.52168e-005 ]
1612 : [ 1.44794e-005 ]
1613 : [ 1.45507e-005 ]
1614 : [ 1.63815e-005 ]
1615 : [ 1.46128e-005 ]
1616 : [ 1.49932e-005 ]
1617 : [ 1.25274e-005 ]
1618 : [ 1.93725e-005 ]
1619 : [ 1.74425e-005 ]
1620 : [ 1.4005e-005  ]
1621 : [ 1.40541e-005 ]
1622 : [ 1.77821e-005 ]
1623 : [ 1.60375e-005 ]
1624 : [ 1.37531e-005 ]
1625 : [ 1.99337e-005 ]
1626 : [ 1.53998e-005 ]
1627 : [ 1.49295e-005 ]
1628 : [ 2.24513e-005 ]
1629 : [ 1.59299e-005 ]
1630 : [ 1.49597e-005 ]
1631 : [ 1.71162e-005 ]
1632 : [ 1.526e-005   ]
1633 : [ 1.36369e-005 ]
1634 : [ 1.42605e-005 ]
1635 : [ 1.71459e-005 ]
1636 : [ 1.4021e-005  ]
1637 : [ 1.32472e-005 ]
1638 : [ 1.43395e-005 ]
1639 : [ 1.66267e-005 ]
1640 : [ 1.26339e-005 ]
1641 : [ 1.37618e-005 ]
1642 : [ 1.44812e-005 ]
1643 : [ 1.43753e-005 ]
1644 : [ 2.10557e-005 ]
1645 : [ 1.63426e-005 ]
1646 : [ 1.41668e-005 ]
1647 : [ 1.39297e-005 ]
1648 : [ 2.13234e-005 ]
1649 : [ 1.67662e-005 ]
1650 : [ 1.40099e-005 ]
1651 : [ 1.36492e-005 ]
1652 : [ 1.58294e-005 ]
1653 : [ 1.71004e-005 ]
1654 : [ 1.4473e-005  ]
1655 : [ 1.69117e-005 ]
1656 : [ 1.4179e-005  ]
1657 : [ 1.72301e-005 ]
1658 : [ 1.8854e-005  ]
1659 : [ 1.45619e-005 ]
1660 : [ 1.48112e-005 ]
1661 : [ 2.2803e-005  ]
1662 : [ 1.88384e-005 ]
1663 : [ 1.54769e-005 ]
1664 : [ 1.43727e-005 ]
1665 : [ 1.67032e-005 ]
1666 : [ 1.40843e-005 ]
1667 : [ 1.54003e-005 ]
1668 : [ 1.56062e-005 ]
1669 : [ 2.14332e-005 ]
1670 : [ 2.27876e-005 ]
1671 : [ 1.81608e-005 ]
1672 : [ 1.46001e-005 ]
1673 : [ 1.44125e-005 ]
1674 : [ 1.89464e-005 ]
1675 : [ 1.43621e-005 ]
1676 : [ 1.45359e-005 ]
1677 : [ 1.53862e-005 ]
1678 : [ 1.42337e-005 ]
1679 : [ 1.55881e-005 ]
1680 : [ 1.82196e-005 ]
1681 : [ 1.50573e-005 ]
1682 : [ 1.50946e-005 ]
1683 : [ 1.98675e-005 ]
1684 : [ 1.37085e-005 ]
1685 : [ 2.42061e-005 ]
1686 : [ 1.54991e-005 ]
1687 : [ 1.94396e-005 ]
1688 : [ 2.01167e-005 ]
1689 : [ 1.30468e-005 ]
1690 : [ 1.43512e-005 ]
1691 : [ 1.7235e-005  ]
1692 : [ 1.48491e-005 ]
1693 : [ 1.58704e-005 ]
1694 : [ 1.98636e-005 ]
1695 : [ 1.7035e-005  ]
1696 : [ 1.28475e-005 ]
1697 : [ 1.60337e-005 ]
1698 : [ 1.2863e-005  ]
1699 : [ 1.96681e-005 ]
1700 : [ 2.08192e-005 ]
1701 : [ 2.44728e-005 ]
1702 : [ 2.19938e-005 ]
1703 : [ 1.94358e-005 ]
1704 : [ 1.56852e-005 ]
1705 : [ 1.50776e-005 ]
1706 : [ 1.33497e-005 ]
1707 : [ 2.29655e-005 ]
1708 : [ 1.32458e-005 ]
1709 : [ 1.29171e-005 ]
1710 : [ 1.41183e-005 ]
1711 : [ 1.48027e-005 ]
1712 : [ 1.386e-005   ]
1713 : [ 1.34894e-005 ]
1714 : [ 1.7937e-005  ]
1715 : [ 1.36949e-005 ]
1716 : [ 1.33429e-005 ]
1717 : [ 1.41021e-005 ]
1718 : [ 1.66877e-005 ]
1719 : [ 1.39456e-005 ]
1720 : [ 1.74547e-005 ]
1721 : [ 2.24066e-005 ]
1722 : [ 1.46972e-005 ]
1723 : [ 1.77111e-005 ]
1724 : [ 1.55601e-005 ]
1725 : [ 1.72088e-005 ]
1726 : [ 1.26331e-005 ]
1727 : [ 2.09606e-005 ]
1728 : [ 2.23664e-005 ]
1729 : [ 1.54246e-005 ]
1730 : [ 1.45107e-005 ]
1731 : [ 1.82322e-005 ]
1732 : [ 1.81335e-005 ]
1733 : [ 1.24785e-005 ]
1734 : [ 1.48555e-005 ]
1735 : [ 2.04108e-005 ]
1736 : [ 1.64516e-005 ]
1737 : [ 1.44469e-005 ]
1738 : [ 1.5047e-005  ]
1739 : [ 2.02653e-005 ]
1740 : [ 1.55735e-005 ]
1741 : [ 1.98332e-005 ]
1742 : [ 1.69397e-005 ]
1743 : [ 1.25068e-005 ]
1744 : [ 1.63965e-005 ]
1745 : [ 2.14251e-005 ]
1746 : [ 1.5767e-005  ]
1747 : [ 1.62994e-005 ]
1748 : [ 1.42304e-005 ]
1749 : [ 1.4137e-005  ]
1750 : [ 1.32601e-005 ]
1751 : [ 1.52558e-005 ]
1752 : [ 1.29067e-005 ]
1753 : [ 1.37771e-005 ]
1754 : [ 1.98767e-005 ]
1755 : [ 1.68044e-005 ]
1756 : [ 1.37266e-005 ]
1757 : [ 1.88766e-005 ]
1758 : [ 1.69242e-005 ]
1759 : [ 1.69417e-005 ]
1760 : [ 1.7562e-005  ]
1761 : [ 1.44373e-005 ]
1762 : [ 1.6229e-005  ]
1763 : [ 1.98123e-005 ]
1764 : [ 1.28872e-005 ]
1765 : [ 1.46415e-005 ]
1766 : [ 1.46333e-005 ]
1767 : [ 1.44412e-005 ]
1768 : [ 1.44785e-005 ]
1769 : [ 2.15364e-005 ]
1770 : [ 1.363e-005   ]
1771 : [ 1.91303e-005 ]
1772 : [ 2.28718e-005 ]
1773 : [ 1.41187e-005 ]
1774 : [ 1.74708e-005 ]
1775 : [ 2.01119e-005 ]
1776 : [ 1.69043e-005 ]
1777 : [ 2.15562e-005 ]
1778 : [ 1.42953e-005 ]
1779 : [ 1.397e-005   ]
1780 : [ 1.55043e-005 ]
1781 : [ 1.35767e-005 ]
1782 : [ 1.34728e-005 ]
1783 : [ 2.29539e-005 ]
1784 : [ 1.43575e-005 ]
1785 : [ 2.18254e-005 ]
1786 : [ 1.54463e-005 ]
1787 : [ 1.53176e-005 ]
1788 : [ 2.31187e-005 ]
1789 : [ 2.23195e-005 ]
1790 : [ 1.45439e-005 ]
1791 : [ 2.2771e-005  ]
1792 : [ 1.70123e-005 ]
1793 : [ 1.92263e-005 ]
1794 : [ 1.42634e-005 ]
1795 : [ 2.3154e-005  ]
1796 : [ 2.14645e-005 ]
1797 : [ 2.35598e-005 ]
1798 : [ 1.37224e-005 ]
1799 : [ 2.43059e-005 ]
1800 : [ 1.57764e-005 ]
1801 : [ 1.48859e-005 ]
1802 : [ 1.47841e-005 ]
1803 : [ 1.4316e-005  ]
1804 : [ 1.90775e-005 ]
1805 : [ 1.53187e-005 ]
1806 : [ 1.62136e-005 ]
1807 : [ 1.53619e-005 ]
1808 : [ 1.3432e-005  ]
1809 : [ 1.50805e-005 ]
1810 : [ 2.27318e-005 ]
1811 : [ 1.61893e-005 ]
1812 : [ 1.44657e-005 ]
1813 : [ 1.62084e-005 ]
1814 : [ 1.63798e-005 ]
1815 : [ 2.32774e-005 ]
1816 : [ 1.36455e-005 ]
1817 : [ 1.42082e-005 ]
1818 : [ 1.67603e-005 ]
1819 : [ 1.56189e-005 ]
1820 : [ 1.49917e-005 ]
1821 : [ 1.45304e-005 ]
1822 : [ 1.31335e-005 ]
1823 : [ 1.69485e-005 ]
1824 : [ 1.6753e-005  ]
1825 : [ 1.34883e-005 ]
1826 : [ 1.50133e-005 ]
1827 : [ 1.37199e-005 ]
1828 : [ 1.63512e-005 ]
1829 : [ 1.77548e-005 ]
1830 : [ 1.63708e-005 ]
1831 : [ 2.12131e-005 ]
1832 : [ 1.40268e-005 ]
1833 : [ 1.42067e-005 ]
1834 : [ 1.79383e-005 ]
1835 : [ 1.4203e-005  ]
1836 : [ 1.35193e-005 ]
1837 : [ 1.843e-005   ]
1838 : [ 1.83907e-005 ]
1839 : [ 2.18707e-005 ]
1840 : [ 1.51403e-005 ]
1841 : [ 1.34448e-005 ]
1842 : [ 1.54648e-005 ]
1843 : [ 1.52905e-005 ]
1844 : [ 1.49574e-005 ]
1845 : [ 1.53183e-005 ]
1846 : [ 2.18949e-005 ]
1847 : [ 1.58307e-005 ]
1848 : [ 1.38191e-005 ]
1849 : [ 1.82376e-005 ]
1850 : [ 1.60907e-005 ]
1851 : [ 1.48027e-005 ]
1852 : [ 2.49601e-005 ]
1853 : [ 1.35782e-005 ]
1854 : [ 1.67809e-005 ]
1855 : [ 1.38106e-005 ]
1856 : [ 2.21502e-005 ]
1857 : [ 2.26893e-005 ]
1858 : [ 1.37252e-005 ]
1859 : [ 1.47425e-005 ]
1860 : [ 1.33365e-005 ]
1861 : [ 1.50899e-005 ]
1862 : [ 1.59923e-005 ]
1863 : [ 1.57895e-005 ]
1864 : [ 1.9138e-005  ]
1865 : [ 1.5451e-005  ]
1866 : [ 1.94529e-005 ]
1867 : [ 1.36759e-005 ]
1868 : [ 1.4785e-005  ]
1869 : [ 1.51901e-005 ]
1870 : [ 1.48248e-005 ]
1871 : [ 1.73575e-005 ]
1872 : [ 1.82003e-005 ]
1873 : [ 1.38073e-005 ]
1874 : [ 1.35606e-005 ]
1875 : [ 1.76128e-005 ]
1876 : [ 1.87669e-005 ]
1877 : [ 1.27726e-005 ]
1878 : [ 1.66579e-005 ]
1879 : [ 2.37286e-005 ]
1880 : [ 1.42402e-005 ]
1881 : [ 1.41507e-005 ]
1882 : [ 1.35639e-005 ]
1883 : [ 2.16789e-005 ]
1884 : [ 1.37687e-005 ]
1885 : [ 1.29682e-005 ]
1886 : [ 2.22195e-005 ]
1887 : [ 1.58065e-005 ]
1888 : [ 1.41605e-005 ]
1889 : [ 1.68189e-005 ]
1890 : [ 1.3927e-005  ]
1891 : [ 1.53642e-005 ]
1892 : [ 1.28457e-005 ]
1893 : [ 1.46963e-005 ]
1894 : [ 1.42095e-005 ]
1895 : [ 2.2846e-005  ]
1896 : [ 1.7555e-005  ]
1897 : [ 1.53164e-005 ]
1898 : [ 1.45638e-005 ]
1899 : [ 1.69998e-005 ]
1900 : [ 1.56543e-005 ]
1901 : [ 2.05473e-005 ]
1902 : [ 1.63411e-005 ]
1903 : [ 1.51024e-005 ]
1904 : [ 2.36133e-005 ]
1905 : [ 1.28973e-005 ]
1906 : [ 1.46604e-005 ]
1907 : [ 1.41138e-005 ]
1908 : [ 2.15288e-005 ]
1909 : [ 1.34081e-005 ]
1910 : [ 1.47107e-005 ]
1911 : [ 1.4281e-005  ]
1912 : [ 2.24963e-005 ]
1913 : [ 2.02024e-005 ]
1914 : [ 1.38844e-005 ]
1915 : [ 1.41579e-005 ]
1916 : [ 1.28361e-005 ]
1917 : [ 1.41691e-005 ]
1918 : [ 2.35609e-005 ]
1919 : [ 1.50411e-005 ]
1920 : [ 1.84987e-005 ]
1921 : [ 1.47905e-005 ]
1922 : [ 1.71122e-005 ]
1923 : [ 1.50582e-005 ]
1924 : [ 2.00379e-005 ]
1925 : [ 1.73799e-005 ]
1926 : [ 1.40882e-005 ]
1927 : [ 1.58862e-005 ]
1928 : [ 1.49421e-005 ]
1929 : [ 1.95963e-005 ]
1930 : [ 1.34544e-005 ]
1931 : [ 1.51325e-005 ]
1932 : [ 1.32683e-005 ]
1933 : [ 1.46087e-005 ]
1934 : [ 2.4668e-005  ]
1935 : [ 1.52599e-005 ]
1936 : [ 2.24443e-005 ]
1937 : [ 1.97119e-005 ]
1938 : [ 1.52045e-005 ]
1939 : [ 1.33817e-005 ]
1940 : [ 1.55253e-005 ]
1941 : [ 1.3913e-005  ]
1942 : [ 1.42263e-005 ]
1943 : [ 1.29979e-005 ]
1944 : [ 1.25921e-005 ]
1945 : [ 1.42249e-005 ]
1946 : [ 1.65536e-005 ]
1947 : [ 1.46543e-005 ]
1948 : [ 1.52146e-005 ]
1949 : [ 1.53705e-005 ]
1950 : [ 1.28535e-005 ]
1951 : [ 1.39459e-005 ]
1952 : [ 1.42499e-005 ]
1953 : [ 1.52546e-005 ]
1954 : [ 1.42338e-005 ]
1955 : [ 1.50871e-005 ]
1956 : [ 1.32457e-005 ]
1957 : [ 1.43542e-005 ]
1958 : [ 1.75766e-005 ]
1959 : [ 1.77208e-005 ]
1960 : [ 1.45563e-005 ]
1961 : [ 1.42861e-005 ]
1962 : [ 1.48073e-005 ]
1963 : [ 1.51885e-005 ]
1964 : [ 1.44157e-005 ]
1965 : [ 1.4639e-005  ]
1966 : [ 1.94361e-005 ]
1967 : [ 1.441e-005   ]
1968 : [ 1.53221e-005 ]
1969 : [ 1.43275e-005 ]
1970 : [ 1.49825e-005 ]
1971 : [ 1.5231e-005  ]
1972 : [ 1.61983e-005 ]
1973 : [ 1.38453e-005 ]
1974 : [ 2.24725e-005 ]
1975 : [ 1.38198e-005 ]
1976 : [ 1.60331e-005 ]
1977 : [ 2.11044e-005 ]
1978 : [ 1.4877e-005  ]
1979 : [ 1.44247e-005 ]
1980 : [ 1.66372e-005 ]
1981 : [ 1.48932e-005 ]
1982 : [ 2.45393e-005 ]
1983 : [ 1.52021e-005 ]
1984 : [ 1.49006e-005 ]
1985 : [ 1.50186e-005 ]
1986 : [ 1.50676e-005 ]
1987 : [ 1.31906e-005 ]
1988 : [ 1.39603e-005 ]
1989 : [ 1.44872e-005 ]
1990 : [ 2.3834e-005  ]
1991 : [ 1.46263e-005 ]
1992 : [ 1.40417e-005 ]
1993 : [ 1.94529e-005 ]
1994 : [ 1.44541e-005 ]
1995 : [ 1.39254e-005 ]
1996 : [ 1.50836e-005 ]
1997 : [ 1.56208e-005 ]
1998 : [ 2.0881e-005  ]
1999 : [ 1.37833e-005 ]
2000 : [ 1.43731e-005 ]
2001 : [ 1.54043e-005 ]
2002 : [ 1.59467e-005 ]
2003 : [ 1.33962e-005 ]
2004 : [ 1.61803e-005 ]
2005 : [ 1.50463e-005 ]
2006 : [ 1.65467e-005 ]
2007 : [ 1.68043e-005 ]
2008 : [ 1.4307e-005  ]
2009 : [ 1.63719e-005 ]
2010 : [ 1.3698e-005  ]
2011 : [ 2.09367e-005 ]
2012 : [ 1.38374e-005 ]
2013 : [ 1.37446e-005 ]
2014 : [ 1.37065e-005 ]
2015 : [ 1.4469e-005  ]
2016 : [ 1.44165e-005 ]
2017 : [ 1.63961e-005 ]
2018 : [ 1.50141e-005 ]
2019 : [ 1.45819e-005 ]
2020 : [ 1.72514e-005 ]
2021 : [ 1.97218e-005 ]
2022 : [ 1.91762e-005 ]
2023 : [ 1.70973e-005 ]
2024 : [ 2.04985e-005 ]
2025 : [ 1.30942e-005 ]
2026 : [ 2.11757e-005 ]
2027 : [ 1.99525e-005 ]
2028 : [ 2.29935e-005 ]
2029 : [ 1.37657e-005 ]
2030 : [ 1.55428e-005 ]
2031 : [ 2.18205e-005 ]
2032 : [ 1.43453e-005 ]
2033 : [ 1.63879e-005 ]
2034 : [ 1.39165e-005 ]
2035 : [ 1.83639e-005 ]
2036 : [ 1.35733e-005 ]
2037 : [ 2.38474e-005 ]
2038 : [ 1.98686e-005 ]
2039 : [ 1.43511e-005 ]
2040 : [ 1.42423e-005 ]
2041 : [ 1.86799e-005 ]
2042 : [ 1.47559e-005 ]
2043 : [ 1.31981e-005 ]
2044 : [ 1.69055e-005 ]
2045 : [ 1.48188e-005 ]
2046 : [ 1.29718e-005 ]
2047 : [ 1.45831e-005 ]
2048 : [ 1.9297e-005  ]
2049 : [ 2.30338e-005 ]
2050 : [ 1.49472e-005 ]
2051 : [ 1.55181e-005 ]
2052 : [ 1.65296e-005 ]
2053 : [ 1.65563e-005 ]
2054 : [ 1.44147e-005 ]
2055 : [ 1.82874e-005 ]
2056 : [ 1.4759e-005  ]
2057 : [ 1.90213e-005 ]
2058 : [ 1.38839e-005 ]
2059 : [ 1.91467e-005 ]
2060 : [ 1.74202e-005 ]
2061 : [ 1.30725e-005 ]
2062 : [ 1.42854e-005 ]
2063 : [ 1.41148e-005 ]
2064 : [ 2.03663e-005 ]
2065 : [ 1.64272e-005 ]
2066 : [ 2.04561e-005 ]
2067 : [ 2.1455e-005  ]
2068 : [ 1.3895e-005  ]
2069 : [ 1.84202e-005 ]
2070 : [ 1.2578e-005  ]
2071 : [ 2.49024e-005 ]
2072 : [ 1.56121e-005 ]
2073 : [ 1.75443e-005 ]
2074 : [ 2.3712e-005  ]
2075 : [ 1.35169e-005 ]
2076 : [ 1.5267e-005  ]
2077 : [ 1.81516e-005 ]
2078 : [ 1.28908e-005 ]
2079 : [ 1.40855e-005 ]
2080 : [ 1.72285e-005 ]
2081 : [ 1.47726e-005 ]
2082 : [ 2.02151e-005 ]
2083 : [ 1.40176e-005 ]
2084 : [ 1.48119e-005 ]
2085 : [ 1.44926e-005 ]
2086 : [ 1.35503e-005 ]
2087 : [ 1.63394e-005 ]
2088 : [ 1.52551e-005 ]
2089 : [ 1.42779e-005 ]
2090 : [ 1.76874e-005 ]
2091 : [ 1.6827e-005  ]
2092 : [ 1.94165e-005 ]
2093 : [ 1.53726e-005 ]
2094 : [ 1.25702e-005 ]
2095 : [ 1.33425e-005 ]
2096 : [ 1.35598e-005 ]
2097 : [ 2.00612e-005 ]
2098 : [ 2.06255e-005 ]
2099 : [ 1.61354e-005 ]
2100 : [ 1.52234e-005 ]
2101 : [ 1.79383e-005 ]
2102 : [ 1.38593e-005 ]
2103 : [ 1.91247e-005 ]
2104 : [ 1.83016e-005 ]
2105 : [ 2.11714e-005 ]
2106 : [ 1.84486e-005 ]
2107 : [ 1.84359e-005 ]
2108 : [ 1.53131e-005 ]
2109 : [ 1.38104e-005 ]
2110 : [ 1.68672e-005 ]
2111 : [ 1.5604e-005  ]
2112 : [ 1.30867e-005 ]
2113 : [ 1.52319e-005 ]
2114 : [ 1.73026e-005 ]
2115 : [ 1.54898e-005 ]
2116 : [ 1.85154e-005 ]
2117 : [ 1.59701e-005 ]
2118 : [ 1.60193e-005 ]
2119 : [ 1.44305e-005 ]
2120 : [ 1.47967e-005 ]
2121 : [ 1.44714e-005 ]
2122 : [ 2.05498e-005 ]
2123 : [ 1.38666e-005 ]
2124 : [ 1.49303e-005 ]
2125 : [ 1.32661e-005 ]
2126 : [ 2.10151e-005 ]
2127 : [ 1.5434e-005  ]
2128 : [ 1.56411e-005 ]
2129 : [ 1.33088e-005 ]
2130 : [ 1.4983e-005  ]
2131 : [ 1.48589e-005 ]
2132 : [ 2.14157e-005 ]
2133 : [ 1.34072e-005 ]
2134 : [ 2.05514e-005 ]
2135 : [ 1.44283e-005 ]
2136 : [ 1.93974e-005 ]
2137 : [ 1.51769e-005 ]
2138 : [ 1.37767e-005 ]
2139 : [ 1.34041e-005 ]
2140 : [ 1.34932e-005 ]
2141 : [ 1.40155e-005 ]
2142 : [ 2.16578e-005 ]
2143 : [ 1.42089e-005 ]
2144 : [ 1.35257e-005 ]
2145 : [ 1.31099e-005 ]
2146 : [ 1.62385e-005 ]
2147 : [ 1.37359e-005 ]
2148 : [ 2.35268e-005 ]
2149 : [ 1.82798e-005 ]
2150 : [ 1.61458e-005 ]
2151 : [ 1.7263e-005  ]
2152 : [ 1.333e-005   ]
2153 : [ 1.40931e-005 ]
2154 : [ 1.50082e-005 ]
2155 : [ 1.66838e-005 ]
2156 : [ 2.54008e-005 ]
2157 : [ 1.61235e-005 ]
2158 : [ 1.75702e-005 ]
2159 : [ 2.00345e-005 ]
2160 : [ 1.42001e-005 ]
2161 : [ 1.64035e-005 ]
2162 : [ 2.0713e-005  ]
2163 : [ 1.37073e-005 ]
2164 : [ 1.42238e-005 ]
2165 : [ 1.4317e-005  ]
2166 : [ 1.65605e-005 ]
2167 : [ 1.32683e-005 ]
2168 : [ 1.42774e-005 ]
2169 : [ 1.93247e-005 ]
2170 : [ 1.43865e-005 ]
2171 : [ 1.57684e-005 ]
2172 : [ 1.44085e-005 ]
2173 : [ 1.50472e-005 ]
2174 : [ 1.50769e-005 ]
2175 : [ 1.94469e-005 ]
2176 : [ 1.80061e-005 ]
2177 : [ 1.33361e-005 ]
2178 : [ 1.37351e-005 ]
2179 : [ 1.39975e-005 ]
2180 : [ 2.19176e-005 ]
2181 : [ 2.01057e-005 ]
2182 : [ 1.6075e-005  ]
2183 : [ 1.8424e-005  ]
2184 : [ 1.3883e-005  ]
2185 : [ 2.41166e-005 ]
2186 : [ 1.45807e-005 ]
2187 : [ 1.35804e-005 ]
2188 : [ 1.50706e-005 ]
2189 : [ 1.73074e-005 ]
2190 : [ 1.59214e-005 ]
2191 : [ 1.58451e-005 ]
2192 : [ 1.47194e-005 ]
2193 : [ 1.5386e-005  ]
2194 : [ 1.86128e-005 ]
2195 : [ 1.42255e-005 ]
2196 : [ 1.45778e-005 ]
2197 : [ 2.19854e-005 ]
2198 : [ 1.74407e-005 ]
2199 : [ 2.11918e-005 ]
2200 : [ 1.38684e-005 ]
2201 : [ 1.82142e-005 ]
2202 : [ 1.30128e-005 ]
2203 : [ 1.64703e-005 ]
2204 : [ 2.12582e-005 ]
2205 : [ 1.72349e-005 ]
2206 : [ 1.75162e-005 ]
2207 : [ 1.62157e-005 ]
2208 : [ 1.57825e-005 ]
2209 : [ 1.62984e-005 ]
2210 : [ 1.54275e-005 ]
2211 : [ 1.5565e-005  ]
2212 : [ 1.52024e-005 ]
2213 : [ 1.71835e-005 ]
2214 : [ 1.47464e-005 ]
2215 : [ 1.42331e-005 ]
2216 : [ 1.4383e-005  ]
2217 : [ 1.54144e-005 ]
2218 : [ 1.75094e-005 ]
2219 : [ 1.72254e-005 ]
2220 : [ 1.39199e-005 ]
2221 : [ 1.69907e-005 ]
2222 : [ 1.35993e-005 ]
2223 : [ 1.25828e-005 ]
2224 : [ 1.39528e-005 ]
2225 : [ 1.509e-005   ]
2226 : [ 1.33439e-005 ]
2227 : [ 1.77258e-005 ]
2228 : [ 1.88349e-005 ]
2229 : [ 2.12457e-005 ]
2230 : [ 1.32417e-005 ]
2231 : [ 1.38512e-005 ]
2232 : [ 1.72864e-005 ]
2233 : [ 2.34848e-005 ]
2234 : [ 1.42306e-005 ]
2235 : [ 1.30272e-005 ]
2236 : [ 1.36187e-005 ]
2237 : [ 1.63781e-005 ]
2238 : [ 1.50773e-005 ]
2239 : [ 1.40721e-005 ]
2240 : [ 1.93585e-005 ]
2241 : [ 2.33725e-005 ]
2242 : [ 1.46458e-005 ]
2243 : [ 1.42261e-005 ]
2244 : [ 1.35835e-005 ]
2245 : [ 1.802e-005   ]
2246 : [ 1.46945e-005 ]
2247 : [ 2.09144e-005 ]
2248 : [ 1.50005e-005 ]
2249 : [ 1.55597e-005 ]
2250 : [ 1.69353e-005 ]
2251 : [ 1.26555e-005 ]
2252 : [ 2.30169e-005 ]
2253 : [ 1.41642e-005 ]
2254 : [ 1.44644e-005 ]
2255 : [ 1.57758e-005 ]
2256 : [ 2.38485e-005 ]
2257 : [ 1.77313e-005 ]
2258 : [ 1.9721e-005  ]
2259 : [ 1.46128e-005 ]
2260 : [ 2.40357e-005 ]
2261 : [ 1.77989e-005 ]
2262 : [ 2.41914e-005 ]
2263 : [ 1.35474e-005 ]
2264 : [ 1.96697e-005 ]
2265 : [ 1.3264e-005  ]
2266 : [ 1.43078e-005 ]
2267 : [ 1.62842e-005 ]
2268 : [ 1.40205e-005 ]
2269 : [ 1.99408e-005 ]
2270 : [ 2.38448e-005 ]
2271 : [ 1.43764e-005 ]
2272 : [ 2.40903e-005 ]
2273 : [ 2.38834e-005 ]
2274 : [ 2.26331e-005 ]
2275 : [ 2.36101e-005 ]
2276 : [ 1.86848e-005 ]
2277 : [ 1.41637e-005 ]
2278 : [ 1.6e-005     ]
2279 : [ 2.14607e-005 ]
2280 : [ 1.49692e-005 ]
2281 : [ 2.43846e-005 ]
2282 : [ 1.27649e-005 ]
2283 : [ 1.62408e-005 ]
2284 : [ 1.55816e-005 ]
2285 : [ 1.6458e-005  ]
2286 : [ 1.55828e-005 ]
2287 : [ 1.56087e-005 ]
2288 : [ 1.4295e-005  ]
2289 : [ 1.48986e-005 ]
2290 : [ 2.14111e-005 ]
2291 : [ 1.76092e-005 ]
2292 : [ 2.11492e-005 ]
2293 : [ 1.47974e-005 ]
2294 : [ 1.43834e-005 ]
2295 : [ 1.52186e-005 ]
2296 : [ 1.34789e-005 ]
2297 : [ 1.65683e-005 ]
2298 : [ 1.31077e-005 ]
2299 : [ 2.24004e-005 ]
2300 : [ 1.44697e-005 ]
2301 : [ 1.57315e-005 ]
2302 : [ 1.35907e-005 ]
2303 : [ 1.46042e-005 ]
2304 : [ 1.69825e-005 ]
2305 : [ 1.44087e-005 ]
2306 : [ 1.74774e-005 ]
2307 : [ 2.25396e-005 ]
2308 : [ 1.47755e-005 ]
2309 : [ 1.43509e-005 ]
2310 : [ 1.46917e-005 ]
2311 : [ 2.03119e-005 ]
2312 : [ 1.34164e-005 ]
2313 : [ 1.32584e-005 ]
2314 : [ 2.5239e-005  ]
2315 : [ 1.42675e-005 ]
2316 : [ 1.28473e-005 ]
2317 : [ 1.3997e-005  ]
2318 : [ 1.43232e-005 ]
2319 : [ 1.34934e-005 ]
2320 : [ 1.55279e-005 ]
2321 : [ 1.45407e-005 ]
2322 : [ 2.04532e-005 ]
2323 : [ 1.62766e-005 ]
2324 : [ 1.3733e-005  ]
2325 : [ 1.43629e-005 ]
2326 : [ 1.50889e-005 ]
2327 : [ 1.56692e-005 ]
2328 : [ 2.12586e-005 ]
2329 : [ 1.24863e-005 ]
2330 : [ 1.36684e-005 ]
2331 : [ 1.46667e-005 ]
2332 : [ 1.46054e-005 ]
2333 : [ 1.40113e-005 ]
2334 : [ 1.64008e-005 ]
2335 : [ 1.78237e-005 ]
2336 : [ 1.74881e-005 ]
2337 : [ 1.62912e-005 ]
2338 : [ 2.07211e-005 ]
2339 : [ 1.95292e-005 ]
2340 : [ 1.56729e-005 ]
2341 : [ 1.5996e-005  ]
2342 : [ 2.1447e-005  ]
2343 : [ 2.24088e-005 ]
2344 : [ 1.86467e-005 ]
2345 : [ 1.39693e-005 ]
2346 : [ 1.32982e-005 ]
2347 : [ 1.31002e-005 ]
2348 : [ 1.43931e-005 ]
2349 : [ 1.41902e-005 ]
2350 : [ 1.45172e-005 ]
2351 : [ 2.22106e-005 ]
2352 : [ 1.31793e-005 ]
2353 : [ 1.63264e-005 ]
2354 : [ 1.63566e-005 ]
2355 : [ 1.45179e-005 ]
2356 : [ 1.62383e-005 ]
2357 : [ 1.32082e-005 ]
2358 : [ 2.32209e-005 ]
2359 : [ 1.6148e-005  ]
2360 : [ 1.33972e-005 ]
2361 : [ 2.07756e-005 ]
2362 : [ 1.46722e-005 ]
2363 : [ 1.33693e-005 ]
2364 : [ 1.90121e-005 ]
2365 : [ 1.4556e-005  ]
2366 : [ 1.65237e-005 ]
2367 : [ 1.82931e-005 ]
2368 : [ 1.27227e-005 ]
2369 : [ 2.33314e-005 ]
2370 : [ 1.62557e-005 ]
2371 : [ 1.71976e-005 ]
2372 : [ 1.8318e-005  ]
2373 : [ 1.40649e-005 ]
2374 : [ 1.98452e-005 ]
2375 : [ 1.50831e-005 ]
2376 : [ 1.5256e-005  ]
2377 : [ 1.56581e-005 ]
2378 : [ 1.43919e-005 ]
2379 : [ 1.46068e-005 ]
2380 : [ 2.29363e-005 ]
2381 : [ 1.36189e-005 ]
2382 : [ 1.30229e-005 ]
2383 : [ 1.35652e-005 ]
2384 : [ 1.36216e-005 ]
2385 : [ 1.55803e-005 ]
2386 : [ 2.52249e-005 ]
2387 : [ 1.47379e-005 ]
2388 : [ 1.70306e-005 ]
2389 : [ 1.45119e-005 ]
2390 : [ 1.30803e-005 ]
2391 : [ 1.62601e-005 ]
2392 : [ 1.3481e-005  ]
2393 : [ 1.54852e-005 ]
2394 : [ 1.88825e-005 ]
2395 : [ 2.37221e-005 ]
2396 : [ 1.55485e-005 ]
2397 : [ 2.04189e-005 ]
2398 : [ 2.39015e-005 ]
2399 : [ 2.37031e-005 ]
2400 : [ 1.93273e-005 ]
2401 : [ 1.58321e-005 ]
2402 : [ 1.54649e-005 ]
2403 : [ 1.3361e-005  ]
2404 : [ 2.22193e-005 ]
2405 : [ 1.41552e-005 ]
2406 : [ 1.73423e-005 ]
2407 : [ 1.75547e-005 ]
2408 : [ 1.37468e-005 ]
2409 : [ 1.5224e-005  ]
2410 : [ 1.60107e-005 ]
2411 : [ 1.38751e-005 ]
2412 : [ 1.71635e-005 ]
2413 : [ 1.51103e-005 ]
2414 : [ 1.64693e-005 ]
2415 : [ 1.4549e-005  ]
2416 : [ 1.65348e-005 ]
2417 : [ 1.56427e-005 ]
2418 : [ 2.25919e-005 ]
2419 : [ 2.05465e-005 ]
2420 : [ 2.07126e-005 ]
2421 : [ 1.92787e-005 ]
2422 : [ 1.60551e-005 ]
2423 : [ 1.44627e-005 ]
2424 : [ 1.71391e-005 ]
2425 : [ 1.60875e-005 ]
2426 : [ 1.39491e-005 ]
2427 : [ 1.66452e-005 ]
2428 : [ 1.51194e-005 ]
2429 : [ 1.55434e-005 ]
2430 : [ 2.12281e-005 ]
2431 : [ 1.62732e-005 ]
2432 : [ 1.52246e-005 ]
2433 : [ 1.70818e-005 ]
2434 : [ 1.63519e-005 ]
2435 : [ 1.52138e-005 ]
2436 : [ 2.14482e-005 ]
2437 : [ 1.47393e-005 ]
2438 : [ 2.31072e-005 ]
2439 : [ 1.43452e-005 ]
2440 : [ 1.39047e-005 ]
2441 : [ 1.58191e-005 ]
2442 : [ 1.70034e-005 ]
2443 : [ 1.30278e-005 ]
2444 : [ 1.78592e-005 ]
2445 : [ 1.37604e-005 ]
2446 : [ 1.54571e-005 ]
2447 : [ 1.8215e-005  ]
2448 : [ 1.93234e-005 ]
2449 : [ 1.38559e-005 ]
2450 : [ 1.57878e-005 ]
2451 : [ 1.32872e-005 ]
2452 : [ 1.66278e-005 ]
2453 : [ 2.34953e-005 ]
2454 : [ 1.50866e-005 ]
2455 : [ 1.34207e-005 ]
2456 : [ 1.42109e-005 ]
2457 : [ 1.57062e-005 ]
2458 : [ 2.48512e-005 ]
2459 : [ 1.40793e-005 ]
2460 : [ 1.53596e-005 ]
2461 : [ 2.15326e-005 ]
2462 : [ 2.36517e-005 ]
2463 : [ 1.84835e-005 ]
2464 : [ 1.43808e-005 ]
2465 : [ 1.39819e-005 ]
2466 : [ 1.95739e-005 ]
2467 : [ 1.47251e-005 ]
2468 : [ 1.65449e-005 ]
2469 : [ 1.51487e-005 ]
2470 : [ 1.39665e-005 ]
2471 : [ 1.32257e-005 ]
2472 : [ 2.25008e-005 ]
2473 : [ 1.60585e-005 ]
2474 : [ 1.47183e-005 ]
2475 : [ 1.99232e-005 ]
2476 : [ 1.49603e-005 ]
2477 : [ 1.39992e-005 ]
2478 : [ 1.61586e-005 ]
2479 : [ 1.34361e-005 ]
2480 : [ 1.26622e-005 ]
2481 : [ 1.55009e-005 ]
2482 : [ 1.51108e-005 ]
2483 : [ 1.38433e-005 ]
2484 : [ 2.08078e-005 ]
2485 : [ 1.45677e-005 ]
2486 : [ 1.45392e-005 ]
2487 : [ 1.45565e-005 ]
2488 : [ 1.66934e-005 ]
2489 : [ 1.78202e-005 ]
2490 : [ 1.52743e-005 ]
2491 : [ 2.29084e-005 ]
2492 : [ 1.74288e-005 ]
2493 : [ 2.26134e-005 ]
2494 : [ 2.23092e-005 ]
2495 : [ 1.44443e-005 ]
2496 : [ 2.10987e-005 ]
2497 : [ 2.1629e-005  ]
2498 : [ 1.99229e-005 ]
2499 : [ 2.16305e-005 ]
2500 : [ 1.82664e-005 ]
2501 : [ 1.83938e-005 ]
2502 : [ 1.45641e-005 ]
2503 : [ 1.66305e-005 ]
2504 : [ 1.66326e-005 ]
2505 : [ 1.46844e-005 ]
2506 : [ 1.6496e-005  ]
2507 : [ 1.26358e-005 ]
2508 : [ 1.37967e-005 ]
2509 : [ 1.42804e-005 ]
2510 : [ 1.57254e-005 ]
2511 : [ 1.58101e-005 ]
2512 : [ 1.28856e-005 ]
2513 : [ 1.58709e-005 ]
2514 : [ 1.44209e-005 ]
2515 : [ 2.21059e-005 ]
2516 : [ 1.61178e-005 ]
2517 : [ 1.43463e-005 ]
2518 : [ 1.98258e-005 ]
2519 : [ 1.3295e-005  ]
2520 : [ 1.48137e-005 ]
2521 : [ 1.81698e-005 ]
2522 : [ 1.51389e-005 ]
2523 : [ 1.28747e-005 ]
2524 : [ 2.31772e-005 ]
2525 : [ 1.50712e-005 ]
2526 : [ 1.76383e-005 ]
2527 : [ 1.41171e-005 ]
2528 : [ 1.9368e-005  ]
2529 : [ 1.87075e-005 ]
2530 : [ 1.43754e-005 ]
2531 : [ 1.92655e-005 ]
2532 : [ 1.80333e-005 ]
2533 : [ 1.3927e-005  ]
2534 : [ 1.4258e-005  ]
2535 : [ 2.20422e-005 ]
2536 : [ 1.39335e-005 ]
2537 : [ 1.57347e-005 ]
2538 : [ 1.5037e-005  ]
2539 : [ 1.41022e-005 ]
2540 : [ 1.39817e-005 ]
2541 : [ 1.32797e-005 ]
2542 : [ 1.38826e-005 ]
2543 : [ 1.66272e-005 ]
2544 : [ 1.35667e-005 ]
2545 : [ 1.34163e-005 ]
2546 : [ 1.52198e-005 ]
2547 : [ 1.84119e-005 ]
2548 : [ 1.55968e-005 ]
2549 : [ 2.40315e-005 ]
2550 : [ 1.4625e-005  ]
2551 : [ 1.5329e-005  ]
2552 : [ 1.97436e-005 ]
2553 : [ 1.45438e-005 ]
2554 : [ 1.54971e-005 ]
2555 : [ 1.61379e-005 ]
2556 : [ 1.49164e-005 ]
2557 : [ 1.64223e-005 ]
2558 : [ 1.61544e-005 ]
2559 : [ 1.49539e-005 ]
2560 : [ 2.23004e-005 ]
2561 : [ 1.44643e-005 ]
2562 : [ 1.38914e-005 ]
2563 : [ 1.51987e-005 ]
2564 : [ 1.87873e-005 ]
2565 : [ 1.52598e-005 ]
2566 : [ 1.49443e-005 ]
2567 : [ 2.13947e-005 ]
2568 : [ 1.50518e-005 ]
2569 : [ 1.45709e-005 ]
2570 : [ 1.97244e-005 ]
2571 : [ 1.57591e-005 ]
2572 : [ 1.5614e-005  ]
2573 : [ 1.88381e-005 ]
2574 : [ 1.45969e-005 ]
2575 : [ 2.09651e-005 ]
2576 : [ 1.4909e-005  ]
2577 : [ 1.72935e-005 ]
2578 : [ 1.89567e-005 ]
2579 : [ 1.53357e-005 ]
2580 : [ 1.52078e-005 ]
2581 : [ 2.46545e-005 ]
2582 : [ 1.65219e-005 ]
2583 : [ 1.50374e-005 ]
2584 : [ 1.48795e-005 ]
2585 : [ 1.39333e-005 ]
2586 : [ 1.66997e-005 ]
2587 : [ 1.37689e-005 ]
2588 : [ 1.64927e-005 ]
2589 : [ 1.55486e-005 ]
2590 : [ 1.59743e-005 ]
2591 : [ 1.52115e-005 ]
2592 : [ 1.41215e-005 ]
2593 : [ 1.74642e-005 ]
2594 : [ 2.01285e-005 ]
2595 : [ 1.89696e-005 ]
2596 : [ 1.56955e-005 ]
2597 : [ 1.48362e-005 ]
2598 : [ 1.67837e-005 ]
2599 : [ 2.11907e-005 ]
2600 : [ 1.37146e-005 ]
2601 : [ 1.46812e-005 ]
2602 : [ 1.3681e-005  ]
2603 : [ 1.59367e-005 ]
2604 : [ 1.4591e-005  ]
2605 : [ 1.50041e-005 ]
2606 : [ 1.49143e-005 ]
2607 : [ 1.85517e-005 ]
2608 : [ 1.44155e-005 ]
2609 : [ 1.49866e-005 ]
2610 : [ 1.64011e-005 ]
2611 : [ 1.40479e-005 ]
2612 : [ 1.31471e-005 ]
2613 : [ 1.50617e-005 ]
2614 : [ 1.55288e-005 ]
2615 : [ 2.31063e-005 ]
2616 : [ 1.91058e-005 ]
2617 : [ 1.39618e-005 ]
2618 : [ 2.1632e-005  ]
2619 : [ 1.52115e-005 ]
2620 : [ 1.40859e-005 ]
2621 : [ 1.43401e-005 ]
2622 : [ 2.10994e-005 ]
2623 : [ 1.5056e-005  ]
2624 : [ 1.48199e-005 ]
2625 : [ 1.44548e-005 ]
2626 : [ 1.38696e-005 ]
2627 : [ 1.43139e-005 ]
2628 : [ 1.30232e-005 ]
2629 : [ 2.15368e-005 ]
2630 : [ 2.40477e-005 ]
2631 : [ 2.05192e-005 ]
2632 : [ 1.4129e-005  ]
2633 : [ 1.45568e-005 ]
2634 : [ 2.05504e-005 ]
2635 : [ 1.70742e-005 ]
2636 : [ 1.73758e-005 ]
2637 : [ 1.44305e-005 ]
2638 : [ 1.3128e-005  ]
2639 : [ 1.5679e-005  ]
2640 : [ 1.40399e-005 ]
2641 : [ 1.4124e-005  ]
2642 : [ 1.98066e-005 ]
2643 : [ 1.50006e-005 ]
2644 : [ 1.37487e-005 ]
2645 : [ 1.42656e-005 ]
2646 : [ 1.52348e-005 ]
2647 : [ 1.50571e-005 ]
2648 : [ 1.7373e-005  ]
2649 : [ 1.97911e-005 ]
2650 : [ 1.38955e-005 ]
2651 : [ 1.4685e-005  ]
2652 : [ 1.42332e-005 ]
2653 : [ 2.38576e-005 ]
2654 : [ 1.9794e-005  ]
2655 : [ 1.85419e-005 ]
2656 : [ 1.61788e-005 ]
2657 : [ 1.34869e-005 ]
2658 : [ 1.93386e-005 ]
2659 : [ 1.36949e-005 ]
2660 : [ 1.51924e-005 ]
2661 : [ 1.42672e-005 ]
2662 : [ 1.53504e-005 ]
2663 : [ 2.0696e-005  ]
2664 : [ 1.43404e-005 ]
2665 : [ 1.31949e-005 ]
2666 : [ 2.21867e-005 ]
2667 : [ 1.80712e-005 ]
2668 : [ 2.29376e-005 ]
2669 : [ 1.4835e-005  ]
2670 : [ 1.57274e-005 ]
2671 : [ 1.70759e-005 ]
2672 : [ 2.2876e-005  ]
2673 : [ 1.49426e-005 ]
2674 : [ 1.34314e-005 ]
2675 : [ 1.48186e-005 ]
2676 : [ 1.40593e-005 ]
2677 : [ 1.33924e-005 ]
2678 : [ 1.47185e-005 ]
2679 : [ 1.38066e-005 ]
2680 : [ 1.45479e-005 ]
2681 : [ 1.89686e-005 ]
2682 : [ 2.03634e-005 ]
2683 : [ 1.73896e-005 ]
2684 : [ 1.95205e-005 ]
2685 : [ 1.4073e-005  ]
2686 : [ 1.38572e-005 ]
2687 : [ 1.82556e-005 ]
2688 : [ 1.8089e-005  ]
2689 : [ 1.48832e-005 ]
2690 : [ 1.48195e-005 ]
2691 : [ 1.30878e-005 ]
2692 : [ 1.92007e-005 ]
2693 : [ 1.50294e-005 ]
2694 : [ 2.26437e-005 ]
2695 : [ 1.85926e-005 ]
2696 : [ 1.70651e-005 ]
2697 : [ 1.51059e-005 ]
2698 : [ 1.52467e-005 ]
2699 : [ 1.43927e-005 ]
2700 : [ 1.45349e-005 ]
2701 : [ 2.07306e-005 ]
2702 : [ 1.32223e-005 ]
2703 : [ 1.72858e-005 ]
2704 : [ 1.49898e-005 ]
2705 : [ 1.52317e-005 ]
2706 : [ 1.24838e-005 ]
2707 : [ 1.41799e-005 ]
2708 : [ 1.74515e-005 ]
2709 : [ 1.99576e-005 ]
2710 : [ 1.47982e-005 ]
2711 : [ 1.43556e-005 ]
2712 : [ 1.34961e-005 ]
2713 : [ 1.46837e-005 ]
2714 : [ 1.58547e-005 ]
2715 : [ 1.31484e-005 ]
2716 : [ 2.13514e-005 ]
2717 : [ 1.65111e-005 ]
2718 : [ 1.33026e-005 ]
2719 : [ 1.44294e-005 ]
2720 : [ 1.49854e-005 ]
2721 : [ 2.42512e-005 ]
2722 : [ 2.23815e-005 ]
2723 : [ 1.45286e-005 ]
2724 : [ 1.62493e-005 ]
2725 : [ 1.85763e-005 ]
2726 : [ 2.01094e-005 ]
2727 : [ 1.53767e-005 ]
2728 : [ 1.47374e-005 ]
2729 : [ 1.25631e-005 ]
2730 : [ 1.42624e-005 ]
2731 : [ 1.46522e-005 ]
2732 : [ 2.13445e-005 ]
2733 : [ 1.84107e-005 ]
2734 : [ 1.41879e-005 ]
2735 : [ 1.48035e-005 ]
2736 : [ 1.2666e-005  ]
2737 : [ 1.7751e-005  ]
2738 : [ 1.54927e-005 ]
2739 : [ 1.51525e-005 ]
2740 : [ 1.41453e-005 ]
2741 : [ 1.67071e-005 ]
2742 : [ 1.45671e-005 ]
2743 : [ 1.51532e-005 ]
2744 : [ 1.50156e-005 ]
2745 : [ 1.45201e-005 ]
2746 : [ 1.48806e-005 ]
2747 : [ 1.40513e-005 ]
2748 : [ 1.5863e-005  ]
2749 : [ 1.59413e-005 ]
2750 : [ 1.34861e-005 ]
2751 : [ 2.25429e-005 ]
2752 : [ 2.32851e-005 ]
2753 : [ 1.3595e-005  ]
2754 : [ 1.4267e-005  ]
2755 : [ 1.43321e-005 ]
2756 : [ 1.56598e-005 ]
2757 : [ 1.43625e-005 ]
2758 : [ 1.62504e-005 ]
2759 : [ 1.61626e-005 ]
2760 : [ 2.08001e-005 ]
2761 : [ 1.52319e-005 ]
2762 : [ 1.53482e-005 ]
2763 : [ 1.37304e-005 ]
2764 : [ 1.48463e-005 ]
2765 : [ 1.55974e-005 ]
2766 : [ 2.29615e-005 ]
2767 : [ 1.70331e-005 ]
2768 : [ 1.42971e-005 ]
2769 : [ 1.99868e-005 ]
2770 : [ 1.31582e-005 ]
2771 : [ 1.4161e-005  ]
2772 : [ 1.30475e-005 ]
2773 : [ 1.56922e-005 ]
2774 : [ 1.4928e-005  ]
2775 : [ 1.5043e-005  ]
2776 : [ 1.97976e-005 ]
2777 : [ 1.57663e-005 ]
2778 : [ 2.1221e-005  ]
2779 : [ 1.45924e-005 ]
2780 : [ 1.51306e-005 ]
2781 : [ 1.3932e-005  ]
2782 : [ 1.63868e-005 ]
2783 : [ 1.64962e-005 ]
2784 : [ 1.58971e-005 ]
2785 : [ 1.55861e-005 ]
2786 : [ 1.95778e-005 ]
2787 : [ 1.81535e-005 ]
2788 : [ 1.44402e-005 ]
2789 : [ 1.71362e-005 ]
2790 : [ 1.35503e-005 ]
2791 : [ 1.40545e-005 ]
2792 : [ 1.38675e-005 ]
2793 : [ 1.62604e-005 ]
2794 : [ 1.90286e-005 ]
2795 : [ 2.44128e-005 ]
2796 : [ 1.40656e-005 ]
2797 : [ 1.38304e-005 ]
2798 : [ 1.5829e-005  ]
2799 : [ 1.37255e-005 ]
2800 : [ 1.73537e-005 ]
2801 : [ 2.05647e-005 ]
2802 : [ 1.64001e-005 ]
2803 : [ 1.33193e-005 ]
2804 : [ 2.18956e-005 ]
2805 : [ 1.58032e-005 ]
2806 : [ 1.37896e-005 ]
2807 : [ 1.66147e-005 ]
2808 : [ 1.54087e-005 ]
2809 : [ 1.38759e-005 ]
2810 : [ 1.41224e-005 ]
2811 : [ 1.56242e-005 ]
2812 : [ 2.07984e-005 ]
2813 : [ 2.40204e-005 ]
2814 : [ 2.13795e-005 ]
2815 : [ 2.04643e-005 ]
2816 : [ 1.81717e-005 ]
2817 : [ 1.94083e-005 ]
2818 : [ 1.44966e-005 ]
2819 : [ 1.47691e-005 ]
2820 : [ 1.81309e-005 ]
2821 : [ 1.35842e-005 ]
2822 : [ 1.95012e-005 ]
2823 : [ 1.26823e-005 ]
2824 : [ 1.67561e-005 ]
2825 : [ 1.37801e-005 ]
2826 : [ 1.30387e-005 ]
2827 : [ 1.4041e-005  ]
2828 : [ 2.14593e-005 ]
2829 : [ 1.91734e-005 ]
2830 : [ 1.46055e-005 ]
2831 : [ 1.40459e-005 ]
2832 : [ 1.50285e-005 ]
2833 : [ 1.41592e-005 ]
2834 : [ 1.43951e-005 ]
2835 : [ 2.1414e-005  ]
2836 : [ 2.38132e-005 ]
2837 : [ 1.53043e-005 ]
2838 : [ 1.65917e-005 ]
2839 : [ 2.06761e-005 ]
2840 : [ 1.4303e-005  ]
2841 : [ 2.16044e-005 ]
2842 : [ 2.40993e-005 ]
2843 : [ 1.42858e-005 ]
2844 : [ 1.73317e-005 ]
2845 : [ 1.42779e-005 ]
2846 : [ 1.46688e-005 ]
2847 : [ 1.95779e-005 ]
2848 : [ 1.96273e-005 ]
2849 : [ 1.41224e-005 ]
2850 : [ 1.28215e-005 ]
2851 : [ 1.33076e-005 ]
2852 : [ 1.25156e-005 ]
2853 : [ 2.02579e-005 ]
2854 : [ 2.41858e-005 ]
2855 : [ 1.5274e-005  ]
2856 : [ 1.44622e-005 ]
2857 : [ 1.391e-005   ]
2858 : [ 1.54448e-005 ]
2859 : [ 1.95431e-005 ]
2860 : [ 1.50658e-005 ]
2861 : [ 1.43587e-005 ]
2862 : [ 1.49249e-005 ]
2863 : [ 1.49792e-005 ]
2864 : [ 1.39344e-005 ]
2865 : [ 1.41744e-005 ]
2866 : [ 1.32199e-005 ]
2867 : [ 1.29374e-005 ]
2868 : [ 1.40941e-005 ]
2869 : [ 1.54213e-005 ]
2870 : [ 1.54857e-005 ]
2871 : [ 2.52609e-005 ]
2872 : [ 2.13922e-005 ]
2873 : [ 1.47288e-005 ]
2874 : [ 1.81389e-005 ]
2875 : [ 1.54098e-005 ]
2876 : [ 1.37408e-005 ]
2877 : [ 1.82552e-005 ]
2878 : [ 1.79783e-005 ]
2879 : [ 1.66095e-005 ]
2880 : [ 1.66738e-005 ]
2881 : [ 1.95691e-005 ]
2882 : [ 1.5411e-005  ]
2883 : [ 1.32186e-005 ]
2884 : [ 1.33601e-005 ]
2885 : [ 1.49195e-005 ]
2886 : [ 1.45259e-005 ]
2887 : [ 1.2752e-005  ]
2888 : [ 1.40037e-005 ]
2889 : [ 1.66765e-005 ]
2890 : [ 1.39565e-005 ]
2891 : [ 1.60725e-005 ]
2892 : [ 1.54846e-005 ]
2893 : [ 2.06259e-005 ]
2894 : [ 1.46519e-005 ]
2895 : [ 1.30262e-005 ]
2896 : [ 1.44448e-005 ]
2897 : [ 1.49927e-005 ]
2898 : [ 1.44618e-005 ]
2899 : [ 1.37683e-005 ]
2900 : [ 1.52439e-005 ]
2901 : [ 1.75703e-005 ]
2902 : [ 1.24545e-005 ]
2903 : [ 1.49662e-005 ]
2904 : [ 1.42882e-005 ]
2905 : [ 1.52316e-005 ]
2906 : [ 1.34557e-005 ]
2907 : [ 1.83204e-005 ]
2908 : [ 1.28147e-005 ]
2909 : [ 1.51524e-005 ]
2910 : [ 1.47717e-005 ]
2911 : [ 1.4612e-005  ]
2912 : [ 1.58812e-005 ]
2913 : [ 1.62142e-005 ]
2914 : [ 1.36042e-005 ]
2915 : [ 1.34622e-005 ]
2916 : [ 2.0653e-005  ]
2917 : [ 1.49669e-005 ]
2918 : [ 1.65991e-005 ]
2919 : [ 1.42983e-005 ]
2920 : [ 2.08947e-005 ]
2921 : [ 1.45247e-005 ]
2922 : [ 1.43991e-005 ]
2923 : [ 1.60031e-005 ]
2924 : [ 1.38473e-005 ]
2925 : [ 1.30729e-005 ]
2926 : [ 1.49007e-005 ]
2927 : [ 2.12962e-005 ]
2928 : [ 1.40507e-005 ]
2929 : [ 1.58712e-005 ]
2930 : [ 1.62981e-005 ]
2931 : [ 2.24514e-005 ]
2932 : [ 1.40905e-005 ]
2933 : [ 1.45365e-005 ]
2934 : [ 1.45114e-005 ]
2935 : [ 1.38259e-005 ]
2936 : [ 2.06101e-005 ]
2937 : [ 1.72048e-005 ]
2938 : [ 1.46825e-005 ]
2939 : [ 1.26549e-005 ]
2940 : [ 1.34908e-005 ]
2941 : [ 2.23134e-005 ]
2942 : [ 1.40824e-005 ]
2943 : [ 1.9302e-005  ]
2944 : [ 1.37912e-005 ]
2945 : [ 1.78045e-005 ]
2946 : [ 1.4307e-005  ]
2947 : [ 1.43938e-005 ]
2948 : [ 1.87331e-005 ]
2949 : [ 1.35752e-005 ]
2950 : [ 1.657e-005   ]
2951 : [ 1.44417e-005 ]
2952 : [ 1.39651e-005 ]
2953 : [ 1.42285e-005 ]
2954 : [ 1.34011e-005 ]
2955 : [ 1.35117e-005 ]
2956 : [ 1.39917e-005 ]
2957 : [ 1.31897e-005 ]
2958 : [ 1.51527e-005 ]
2959 : [ 2.38916e-005 ]
2960 : [ 1.5954e-005  ]
2961 : [ 1.40949e-005 ]
2962 : [ 2.36888e-005 ]
2963 : [ 2.28925e-005 ]
2964 : [ 1.27635e-005 ]
2965 : [ 1.84694e-005 ]
2966 : [ 1.74657e-005 ]
2967 : [ 1.37025e-005 ]
2968 : [ 1.65765e-005 ]
2969 : [ 1.63143e-005 ]
2970 : [ 1.46913e-005 ]
2971 : [ 1.46063e-005 ]
2972 : [ 1.34096e-005 ]
2973 : [ 1.95672e-005 ]
2974 : [ 1.94299e-005 ]
2975 : [ 1.51773e-005 ]
2976 : [ 1.37163e-005 ]
2977 : [ 1.37401e-005 ]
2978 : [ 1.44512e-005 ]
2979 : [ 2.0981e-005  ]
2980 : [ 1.381e-005   ]
2981 : [ 1.69677e-005 ]
2982 : [ 1.4406e-005  ]
2983 : [ 1.89594e-005 ]
2984 : [ 1.49241e-005 ]
2985 : [ 1.4567e-005  ]
2986 : [ 1.48141e-005 ]
2987 : [ 1.46342e-005 ]
2988 : [ 1.66792e-005 ]
2989 : [ 1.38264e-005 ]
2990 : [ 1.29897e-005 ]
2991 : [ 1.39237e-005 ]
2992 : [ 1.35581e-005 ]
2993 : [ 1.5521e-005  ]
2994 : [ 1.53017e-005 ]
2995 : [ 1.29828e-005 ]
2996 : [ 2.06438e-005 ]
2997 : [ 1.97413e-005 ]
2998 : [ 1.29987e-005 ]
2999 : [ 1.40212e-005 ]
3000 : [ 1.32204e-005 ]
3001 : [ 1.74575e-005 ]
3002 : [ 1.40184e-005 ]
3003 : [ 1.83058e-005 ]
3004 : [ 1.67902e-005 ]
3005 : [ 2.12551e-005 ]
3006 : [ 1.41074e-005 ]
3007 : [ 1.71279e-005 ]
3008 : [ 2.48434e-005 ]
3009 : [ 1.31082e-005 ]
3010 : [ 1.39817e-005 ]
3011 : [ 1.84411e-005 ]
3012 : [ 1.71722e-005 ]
3013 : [ 1.561e-005   ]
3014 : [ 1.43543e-005 ]
3015 : [ 1.51356e-005 ]
3016 : [ 1.50985e-005 ]
3017 : [ 1.60329e-005 ]
3018 : [ 1.46374e-005 ]
3019 : [ 1.48637e-005 ]
3020 : [ 1.53754e-005 ]
3021 : [ 1.51223e-005 ]
3022 : [ 1.30666e-005 ]
3023 : [ 1.53129e-005 ]
3024 : [ 1.5904e-005  ]
3025 : [ 1.61513e-005 ]
3026 : [ 1.94622e-005 ]
3027 : [ 1.90077e-005 ]
3028 : [ 1.7097e-005  ]
3029 : [ 1.66491e-005 ]
3030 : [ 1.32143e-005 ]
3031 : [ 1.38999e-005 ]
3032 : [ 1.84373e-005 ]
3033 : [ 1.44203e-005 ]
3034 : [ 1.36866e-005 ]
3035 : [ 1.64799e-005 ]
3036 : [ 2.31348e-005 ]
3037 : [ 1.42386e-005 ]
3038 : [ 1.53906e-005 ]
3039 : [ 1.37164e-005 ]
3040 : [ 1.51651e-005 ]
3041 : [ 2.27075e-005 ]
3042 : [ 1.64043e-005 ]
3043 : [ 2.04912e-005 ]
3044 : [ 1.47706e-005 ]
3045 : [ 1.79011e-005 ]
3046 : [ 1.85381e-005 ]
3047 : [ 1.8442e-005  ]
3048 : [ 2.04623e-005 ]
3049 : [ 1.5634e-005  ]
3050 : [ 1.61641e-005 ]
3051 : [ 1.39695e-005 ]
3052 : [ 1.80748e-005 ]
3053 : [ 1.81012e-005 ]
3054 : [ 1.38936e-005 ]
3055 : [ 1.44106e-005 ]
3056 : [ 1.36716e-005 ]
3057 : [ 1.51769e-005 ]
3058 : [ 2.00144e-005 ]
3059 : [ 1.47658e-005 ]
3060 : [ 1.81028e-005 ]
3061 : [ 1.69798e-005 ]
3062 : [ 2.46963e-005 ]
3063 : [ 1.8112e-005  ]
3064 : [ 1.85934e-005 ]
3065 : [ 1.54398e-005 ]
3066 : [ 1.49139e-005 ]
3067 : [ 1.47273e-005 ]
3068 : [ 1.34732e-005 ]
3069 : [ 1.74967e-005 ]
3070 : [ 2.50908e-005 ]
3071 : [ 1.32954e-005 ]
3072 : [ 1.86008e-005 ]
3073 : [ 1.33349e-005 ]
3074 : [ 1.34882e-005 ]
3075 : [ 2.04296e-005 ]
3076 : [ 1.95111e-005 ]
3077 : [ 1.86192e-005 ]
3078 : [ 2.02742e-005 ]
3079 : [ 1.28888e-005 ]
3080 : [ 1.99918e-005 ]
3081 : [ 1.41479e-005 ]
3082 : [ 1.42518e-005 ]
3083 : [ 2.29908e-005 ]
3084 : [ 1.57072e-005 ]
3085 : [ 1.40051e-005 ]
3086 : [ 1.44934e-005 ]
3087 : [ 1.29941e-005 ]
3088 : [ 1.60943e-005 ]
3089 : [ 1.38684e-005 ]
3090 : [ 1.50411e-005 ]
3091 : [ 2.15658e-005 ]
3092 : [ 1.40988e-005 ]
3093 : [ 1.41214e-005 ]
3094 : [ 1.47709e-005 ]
3095 : [ 1.77812e-005 ]
3096 : [ 1.4604e-005  ]
3097 : [ 1.50098e-005 ]
3098 : [ 1.48311e-005 ]
3099 : [ 2.27357e-005 ]
3100 : [ 2.53707e-005 ]
3101 : [ 1.43285e-005 ]
3102 : [ 1.78401e-005 ]
3103 : [ 1.74643e-005 ]
3104 : [ 1.33471e-005 ]
3105 : [ 2.00055e-005 ]
3106 : [ 1.56749e-005 ]
3107 : [ 1.61883e-005 ]
3108 : [ 1.73907e-005 ]
3109 : [ 1.64362e-005 ]
3110 : [ 1.2739e-005  ]
3111 : [ 2.03135e-005 ]
3112 : [ 1.45787e-005 ]
3113 : [ 2.46767e-005 ]
3114 : [ 2.45128e-005 ]
3115 : [ 1.72518e-005 ]
3116 : [ 2.43768e-005 ]
3117 : [ 1.60754e-005 ]
3118 : [ 1.40912e-005 ]
3119 : [ 1.40551e-005 ]
3120 : [ 1.49224e-005 ]
3121 : [ 2.20732e-005 ]
3122 : [ 1.51288e-005 ]
3123 : [ 1.75031e-005 ]
3124 : [ 1.45693e-005 ]
3125 : [ 1.53117e-005 ]
3126 : [ 1.4094e-005  ]
3127 : [ 1.69207e-005 ]
3128 : [ 1.3701e-005  ]
3129 : [ 1.30475e-005 ]
3130 : [ 1.66007e-005 ]
3131 : [ 1.60726e-005 ]
3132 : [ 1.49086e-005 ]
3133 : [ 1.45872e-005 ]
3134 : [ 1.54384e-005 ]
3135 : [ 1.42771e-005 ]
3136 : [ 1.43036e-005 ]
3137 : [ 1.51883e-005 ]
3138 : [ 2.03048e-005 ]
3139 : [ 1.47752e-005 ]
3140 : [ 1.47098e-005 ]
3141 : [ 1.43237e-005 ]
3142 : [ 1.36173e-005 ]
3143 : [ 1.38407e-005 ]
3144 : [ 1.40905e-005 ]
3145 : [ 1.4203e-005  ]
3146 : [ 1.63416e-005 ]
3147 : [ 2.01369e-005 ]
3148 : [ 2.27443e-005 ]
3149 : [ 1.44008e-005 ]
3150 : [ 1.67788e-005 ]
3151 : [ 1.38582e-005 ]
3152 : [ 1.36214e-005 ]
3153 : [ 1.54506e-005 ]
3154 : [ 2.15942e-005 ]
3155 : [ 1.43484e-005 ]
3156 : [ 1.91936e-005 ]
3157 : [ 1.39168e-005 ]
3158 : [ 2.28426e-005 ]
3159 : [ 1.47751e-005 ]
3160 : [ 1.42468e-005 ]
3161 : [ 1.5887e-005  ]
3162 : [ 1.38704e-005 ]
3163 : [ 1.3309e-005  ]
3164 : [ 1.50457e-005 ]
3165 : [ 1.55076e-005 ]
3166 : [ 1.94565e-005 ]
3167 : [ 1.58545e-005 ]
3168 : [ 1.80048e-005 ]
3169 : [ 1.3058e-005  ]
3170 : [ 1.41873e-005 ]
3171 : [ 1.57117e-005 ]
3172 : [ 1.30385e-005 ]
3173 : [ 1.49828e-005 ]
3174 : [ 1.69679e-005 ]
3175 : [ 1.49119e-005 ]
3176 : [ 1.49163e-005 ]
3177 : [ 1.59603e-005 ]
3178 : [ 1.54692e-005 ]
3179 : [ 1.40752e-005 ]
3180 : [ 1.54756e-005 ]
3181 : [ 1.99914e-005 ]
3182 : [ 2.00419e-005 ]
3183 : [ 1.66434e-005 ]
3184 : [ 1.7633e-005  ]
3185 : [ 1.64966e-005 ]
3186 : [ 1.4727e-005  ]
3187 : [ 2.02365e-005 ]
3188 : [ 1.32822e-005 ]
3189 : [ 2.38489e-005 ]
3190 : [ 1.42116e-005 ]
3191 : [ 1.40766e-005 ]
3192 : [ 1.49701e-005 ]
3193 : [ 1.64579e-005 ]
3194 : [ 1.5708e-005  ]
3195 : [ 1.71711e-005 ]
3196 : [ 2.27001e-005 ]
3197 : [ 1.39381e-005 ]
3198 : [ 1.40637e-005 ]
3199 : [ 1.42415e-005 ]
3200 : [ 1.87308e-005 ]
3201 : [ 1.47366e-005 ]
3202 : [ 1.51374e-005 ]
3203 : [ 2.12314e-005 ]
3204 : [ 2.29206e-005 ]
3205 : [ 1.47617e-005 ]
3206 : [ 1.47769e-005 ]
3207 : [ 1.50377e-005 ]
3208 : [ 1.37651e-005 ]
3209 : [ 1.48922e-005 ]
3210 : [ 1.48092e-005 ]
3211 : [ 2.049e-005   ]
3212 : [ 2.3288e-005  ]
3213 : [ 1.4184e-005  ]
3214 : [ 1.58461e-005 ]
3215 : [ 1.50442e-005 ]
3216 : [ 1.39071e-005 ]
3217 : [ 1.64051e-005 ]
3218 : [ 1.45163e-005 ]
3219 : [ 2.0021e-005  ]
3220 : [ 1.89833e-005 ]
3221 : [ 1.78007e-005 ]
3222 : [ 2.08201e-005 ]
3223 : [ 1.7895e-005  ]
3224 : [ 1.65618e-005 ]
3225 : [ 1.44309e-005 ]
3226 : [ 2.01604e-005 ]
3227 : [ 1.68659e-005 ]
3228 : [ 1.55111e-005 ]
3229 : [ 1.3961e-005  ]
3230 : [ 1.50814e-005 ]
3231 : [ 1.50471e-005 ]
3232 : [ 1.60376e-005 ]
3233 : [ 1.44734e-005 ]
3234 : [ 1.29145e-005 ]
3235 : [ 1.42264e-005 ]
3236 : [ 1.38962e-005 ]
3237 : [ 1.38994e-005 ]
3238 : [ 1.45152e-005 ]
3239 : [ 2.09661e-005 ]
3240 : [ 1.83966e-005 ]
3241 : [ 1.40755e-005 ]
3242 : [ 2.11792e-005 ]
3243 : [ 1.30194e-005 ]
3244 : [ 2.45948e-005 ]
3245 : [ 2.12816e-005 ]
3246 : [ 1.40084e-005 ]
3247 : [ 1.58942e-005 ]
3248 : [ 1.75076e-005 ]
3249 : [ 1.83515e-005 ]
3250 : [ 1.44924e-005 ]
3251 : [ 2.16486e-005 ]
3252 : [ 2.05104e-005 ]
3253 : [ 1.40237e-005 ]
3254 : [ 2.48963e-005 ]
3255 : [ 1.65549e-005 ]
3256 : [ 1.44604e-005 ]
3257 : [ 1.6942e-005  ]
3258 : [ 1.37277e-005 ]
3259 : [ 1.32176e-005 ]
3260 : [ 1.51166e-005 ]
3261 : [ 1.42471e-005 ]
3262 : [ 1.53242e-005 ]
3263 : [ 1.59635e-005 ]
3264 : [ 1.31153e-005 ]
3265 : [ 2.15428e-005 ]
3266 : [ 1.47247e-005 ]
3267 : [ 2.0822e-005  ]
3268 : [ 1.44613e-005 ]
3269 : [ 1.8716e-005  ]
3270 : [ 1.6371e-005  ]
3271 : [ 1.38036e-005 ]
3272 : [ 2.28816e-005 ]
3273 : [ 1.37553e-005 ]
3274 : [ 1.47576e-005 ]
3275 : [ 1.76889e-005 ]
3276 : [ 2.35572e-005 ]
3277 : [ 1.5525e-005  ]
3278 : [ 1.36051e-005 ]
3279 : [ 2.18006e-005 ]
3280 : [ 1.38762e-005 ]
3281 : [ 1.74066e-005 ]
3282 : [ 1.45375e-005 ]
3283 : [ 1.3953e-005  ]
3284 : [ 1.41914e-005 ]
3285 : [ 1.25626e-005 ]
3286 : [ 2.12904e-005 ]
3287 : [ 1.71406e-005 ]
3288 : [ 1.58397e-005 ]
3289 : [ 1.60192e-005 ]
3290 : [ 1.74777e-005 ]
3291 : [ 1.76224e-005 ]
3292 : [ 2.39086e-005 ]
3293 : [ 1.39402e-005 ]
3294 : [ 1.41778e-005 ]
3295 : [ 1.42794e-005 ]
3296 : [ 1.85743e-005 ]
3297 : [ 1.59411e-005 ]
3298 : [ 1.46561e-005 ]
3299 : [ 1.46624e-005 ]
3300 : [ 1.31176e-005 ]
3301 : [ 1.2584e-005  ]
3302 : [ 1.7254e-005  ]
3303 : [ 1.59339e-005 ]
3304 : [ 2.23948e-005 ]
3305 : [ 1.54572e-005 ]
3306 : [ 1.8685e-005  ]
3307 : [ 1.30121e-005 ]
3308 : [ 1.94037e-005 ]
3309 : [ 2.31226e-005 ]
3310 : [ 1.94757e-005 ]
3311 : [ 1.69185e-005 ]
3312 : [ 1.93164e-005 ]
3313 : [ 1.83558e-005 ]
3314 : [ 1.5585e-005  ]
3315 : [ 1.56388e-005 ]
3316 : [ 1.69418e-005 ]
3317 : [ 1.34002e-005 ]
3318 : [ 1.54441e-005 ]
3319 : [ 1.43099e-005 ]
3320 : [ 1.67527e-005 ]
3321 : [ 1.55734e-005 ]
3322 : [ 1.58045e-005 ]
3323 : [ 1.75715e-005 ]
3324 : [ 1.33172e-005 ]
3325 : [ 1.95772e-005 ]
3326 : [ 1.55599e-005 ]
3327 : [ 1.36004e-005 ]
3328 : [ 1.48624e-005 ]
3329 : [ 1.48165e-005 ]
3330 : [ 1.38213e-005 ]
3331 : [ 1.54058e-005 ]
3332 : [ 1.48729e-005 ]
3333 : [ 2.4606e-005  ]
3334 : [ 2.05964e-005 ]
3335 : [ 1.37683e-005 ]
3336 : [ 1.51961e-005 ]
3337 : [ 1.84392e-005 ]
3338 : [ 1.71798e-005 ]
3339 : [ 1.30568e-005 ]
3340 : [ 1.49204e-005 ]
3341 : [ 1.45649e-005 ]
3342 : [ 1.39357e-005 ]
3343 : [ 2.24717e-005 ]
3344 : [ 1.52262e-005 ]
3345 : [ 1.66341e-005 ]
3346 : [ 1.40779e-005 ]
3347 : [ 1.53507e-005 ]
3348 : [ 1.48276e-005 ]
3349 : [ 1.41876e-005 ]
3350 : [ 1.88511e-005 ]
3351 : [ 1.8253e-005  ]
3352 : [ 1.47629e-005 ]
3353 : [ 2.04034e-005 ]
3354 : [ 1.42599e-005 ]
3355 : [ 1.40777e-005 ]
3356 : [ 1.43952e-005 ]
3357 : [ 1.3361e-005  ]
3358 : [ 1.35296e-005 ]
3359 : [ 1.33977e-005 ]
3360 : [ 1.44309e-005 ]
3361 : [ 1.42498e-005 ]
3362 : [ 1.74534e-005 ]
3363 : [ 1.3291e-005  ]
3364 : [ 1.64677e-005 ]
3365 : [ 1.79088e-005 ]
3366 : [ 1.33639e-005 ]
3367 : [ 2.07871e-005 ]
3368 : [ 1.39545e-005 ]
3369 : [ 1.5224e-005  ]
3370 : [ 1.62e-005    ]
3371 : [ 2.10496e-005 ]
3372 : [ 1.57063e-005 ]
3373 : [ 1.41125e-005 ]
3374 : [ 1.3493e-005  ]
3375 : [ 1.4274e-005  ]
3376 : [ 1.6173e-005  ]
3377 : [ 1.39582e-005 ]
3378 : [ 1.40197e-005 ]
3379 : [ 1.36433e-005 ]
3380 : [ 1.64461e-005 ]
3381 : [ 1.74163e-005 ]
3382 : [ 2.15825e-005 ]
3383 : [ 2.35379e-005 ]
3384 : [ 2.25402e-005 ]
3385 : [ 1.40546e-005 ]
3386 : [ 1.57981e-005 ]
3387 : [ 1.34321e-005 ]
3388 : [ 1.86793e-005 ]
3389 : [ 1.39938e-005 ]
3390 : [ 1.32985e-005 ]
3391 : [ 1.43457e-005 ]
3392 : [ 1.85285e-005 ]
3393 : [ 1.46522e-005 ]
3394 : [ 1.62342e-005 ]
3395 : [ 1.28503e-005 ]
3396 : [ 1.71677e-005 ]
3397 : [ 1.49397e-005 ]
3398 : [ 1.82654e-005 ]
3399 : [ 1.59697e-005 ]
3400 : [ 1.49091e-005 ]
3401 : [ 1.53124e-005 ]
3402 : [ 1.27981e-005 ]
3403 : [ 1.71105e-005 ]
3404 : [ 1.95316e-005 ]
3405 : [ 1.94516e-005 ]
3406 : [ 1.61314e-005 ]
3407 : [ 2.10982e-005 ]
3408 : [ 1.30075e-005 ]
3409 : [ 2.22955e-005 ]
3410 : [ 1.54386e-005 ]
3411 : [ 1.43604e-005 ]
3412 : [ 1.32914e-005 ]
3413 : [ 1.7941e-005  ]
3414 : [ 1.79726e-005 ]
3415 : [ 1.53042e-005 ]
3416 : [ 1.39752e-005 ]
3417 : [ 1.37036e-005 ]
3418 : [ 1.56488e-005 ]
3419 : [ 2.20884e-005 ]
3420 : [ 1.33922e-005 ]
3421 : [ 1.40187e-005 ]
3422 : [ 1.97024e-005 ]
3423 : [ 2.05668e-005 ]
3424 : [ 2.01947e-005 ]
3425 : [ 2.38609e-005 ]
3426 : [ 2.20154e-005 ]
3427 : [ 1.55514e-005 ]
3428 : [ 1.41216e-005 ]
3429 : [ 2.30864e-005 ]
3430 : [ 1.43783e-005 ]
3431 : [ 2.09804e-005 ]
3432 : [ 1.81094e-005 ]
3433 : [ 1.38722e-005 ]
3434 : [ 1.43561e-005 ]
3435 : [ 1.8322e-005  ]
3436 : [ 1.5526e-005  ]
3437 : [ 1.73343e-005 ]
3438 : [ 2.271e-005   ]
3439 : [ 1.5383e-005  ]
3440 : [ 2.27981e-005 ]
3441 : [ 1.4909e-005  ]
3442 : [ 1.87923e-005 ]
3443 : [ 1.7373e-005  ]
3444 : [ 1.65079e-005 ]
3445 : [ 1.84314e-005 ]
3446 : [ 1.49075e-005 ]
3447 : [ 1.4759e-005  ]
3448 : [ 1.8847e-005  ]
3449 : [ 1.42501e-005 ]
3450 : [ 1.44997e-005 ]
3451 : [ 1.45772e-005 ]
3452 : [ 1.66558e-005 ]
3453 : [ 1.66499e-005 ]
3454 : [ 1.39348e-005 ]
3455 : [ 1.69557e-005 ]
3456 : [ 1.64817e-005 ]
3457 : [ 1.44614e-005 ]
3458 : [ 1.27248e-005 ]
3459 : [ 1.28015e-005 ]
3460 : [ 2.12523e-005 ]
3461 : [ 1.56124e-005 ]
3462 : [ 1.46882e-005 ]
3463 : [ 1.44408e-005 ]
3464 : [ 1.93843e-005 ]
3465 : [ 1.48556e-005 ]
3466 : [ 1.77352e-005 ]
3467 : [ 1.34826e-005 ]
3468 : [ 2.06539e-005 ]
3469 : [ 1.81591e-005 ]
3470 : [ 1.43679e-005 ]
3471 : [ 1.44445e-005 ]
3472 : [ 1.31681e-005 ]
3473 : [ 1.40445e-005 ]
3474 : [ 1.46171e-005 ]
3475 : [ 1.34232e-005 ]
3476 : [ 1.61707e-005 ]
3477 : [ 1.40266e-005 ]
3478 : [ 2.04477e-005 ]
3479 : [ 1.52433e-005 ]
3480 : [ 2.2735e-005  ]
3481 : [ 2.27778e-005 ]
3482 : [ 1.84815e-005 ]
3483 : [ 2.24134e-005 ]
3484 : [ 1.51583e-005 ]
3485 : [ 1.38596e-005 ]
3486 : [ 2.01948e-005 ]
3487 : [ 1.50053e-005 ]
3488 : [ 1.45186e-005 ]
3489 : [ 2.01343e-005 ]
3490 : [ 1.68473e-005 ]
3491 : [ 2.00629e-005 ]
3492 : [ 1.47615e-005 ]
3493 : [ 2.39357e-005 ]
3494 : [ 1.55175e-005 ]
3495 : [ 2.4716e-005  ]
3496 : [ 1.43374e-005 ]
3497 : [ 1.97781e-005 ]
3498 : [ 1.43794e-005 ]
3499 : [ 1.55347e-005 ]
3500 : [ 1.40621e-005 ]
3501 : [ 1.46987e-005 ]
3502 : [ 1.34749e-005 ]
3503 : [ 1.51541e-005 ]
3504 : [ 1.3841e-005  ]
3505 : [ 1.60659e-005 ]
3506 : [ 1.78269e-005 ]
3507 : [ 1.40559e-005 ]
3508 : [ 1.45677e-005 ]
3509 : [ 1.51369e-005 ]
3510 : [ 1.69747e-005 ]
3511 : [ 2.35615e-005 ]
3512 : [ 1.2975e-005  ]
3513 : [ 1.39306e-005 ]
3514 : [ 2.05951e-005 ]
3515 : [ 1.62935e-005 ]
3516 : [ 2.01879e-005 ]
3517 : [ 1.43523e-005 ]
3518 : [ 1.47831e-005 ]
3519 : [ 2.28477e-005 ]
3520 : [ 1.73412e-005 ]
3521 : [ 1.41322e-005 ]
3522 : [ 1.44835e-005 ]
3523 : [ 1.89272e-005 ]
3524 : [ 1.48739e-005 ]
3525 : [ 1.87814e-005 ]
3526 : [ 1.95094e-005 ]
3527 : [ 2.13667e-005 ]
3528 : [ 1.43312e-005 ]
3529 : [ 1.55758e-005 ]
3530 : [ 1.70979e-005 ]
3531 : [ 1.3885e-005  ]
3532 : [ 1.2771e-005  ]
3533 : [ 1.51303e-005 ]
3534 : [ 1.56386e-005 ]
3535 : [ 1.42897e-005 ]
3536 : [ 2.15267e-005 ]
3537 : [ 2.20896e-005 ]
3538 : [ 1.68619e-005 ]
3539 : [ 2.3709e-005  ]
3540 : [ 2.22448e-005 ]
3541 : [ 2.46087e-005 ]
3542 : [ 1.65633e-005 ]
3543 : [ 1.60368e-005 ]
3544 : [ 1.35589e-005 ]
3545 : [ 1.49678e-005 ]
3546 : [ 1.45954e-005 ]
3547 : [ 1.81234e-005 ]
3548 : [ 1.41602e-005 ]
3549 : [ 1.75753e-005 ]
3550 : [ 1.45868e-005 ]
3551 : [ 2.08532e-005 ]
3552 : [ 1.69478e-005 ]
3553 : [ 2.11117e-005 ]
3554 : [ 1.42881e-005 ]
3555 : [ 1.37949e-005 ]
3556 : [ 1.52589e-005 ]
3557 : [ 1.42913e-005 ]
3558 : [ 1.66849e-005 ]
3559 : [ 1.6258e-005  ]
3560 : [ 1.70053e-005 ]
3561 : [ 1.47117e-005 ]
3562 : [ 1.40342e-005 ]
3563 : [ 1.49932e-005 ]
3564 : [ 1.3556e-005  ]
3565 : [ 1.70655e-005 ]
3566 : [ 1.39981e-005 ]
3567 : [ 1.36722e-005 ]
3568 : [ 1.78036e-005 ]
3569 : [ 1.50695e-005 ]
3570 : [ 1.83161e-005 ]
3571 : [ 1.67894e-005 ]
3572 : [ 1.95323e-005 ]
3573 : [ 1.54134e-005 ]
3574 : [ 1.66138e-005 ]
3575 : [ 1.36679e-005 ]
3576 : [ 1.66278e-005 ]
3577 : [ 1.43367e-005 ]
3578 : [ 1.74186e-005 ]
3579 : [ 1.47222e-005 ]
3580 : [ 1.44029e-005 ]
3581 : [ 1.3595e-005  ]
3582 : [ 1.57743e-005 ]
3583 : [ 1.49194e-005 ]
3584 : [ 1.86144e-005 ]
3585 : [ 1.68779e-005 ]
3586 : [ 2.00732e-005 ]
3587 : [ 2.26138e-005 ]
3588 : [ 2.22834e-005 ]
3589 : [ 1.57116e-005 ]
3590 : [ 1.33912e-005 ]
3591 : [ 2.32039e-005 ]
3592 : [ 1.9831e-005  ]
3593 : [ 1.83246e-005 ]
3594 : [ 1.43803e-005 ]
3595 : [ 1.3884e-005  ]
3596 : [ 2.20043e-005 ]
3597 : [ 1.33004e-005 ]
3598 : [ 1.50982e-005 ]
3599 : [ 1.3135e-005  ]
3600 : [ 1.3662e-005  ]
3601 : [ 1.99428e-005 ]
3602 : [ 1.4666e-005  ]
3603 : [ 1.93872e-005 ]
3604 : [ 1.38193e-005 ]
3605 : [ 1.46325e-005 ]
3606 : [ 1.34864e-005 ]
3607 : [ 1.48637e-005 ]
3608 : [ 1.4564e-005  ]
3609 : [ 2.13705e-005 ]
3610 : [ 1.67749e-005 ]
3611 : [ 1.53908e-005 ]
3612 : [ 1.44961e-005 ]
3613 : [ 1.41345e-005 ]
3614 : [ 1.74454e-005 ]
3615 : [ 1.29706e-005 ]
3616 : [ 1.41545e-005 ]
3617 : [ 1.45563e-005 ]
3618 : [ 2.04962e-005 ]
3619 : [ 1.91353e-005 ]
3620 : [ 1.96568e-005 ]
3621 : [ 1.43585e-005 ]
3622 : [ 2.2617e-005  ]
3623 : [ 1.71651e-005 ]
3624 : [ 1.98208e-005 ]
3625 : [ 1.33228e-005 ]
3626 : [ 1.98899e-005 ]
3627 : [ 1.31598e-005 ]
3628 : [ 1.36611e-005 ]
3629 : [ 2.36971e-005 ]
3630 : [ 1.50978e-005 ]
3631 : [ 1.40887e-005 ]
3632 : [ 2.40882e-005 ]
3633 : [ 1.56069e-005 ]
3634 : [ 1.91309e-005 ]
3635 : [ 1.94917e-005 ]
3636 : [ 2.01368e-005 ]
3637 : [ 2.20267e-005 ]
3638 : [ 1.30102e-005 ]
3639 : [ 1.3531e-005  ]
3640 : [ 1.57534e-005 ]
3641 : [ 1.36425e-005 ]
3642 : [ 1.50034e-005 ]
3643 : [ 1.5322e-005  ]
3644 : [ 1.97492e-005 ]
3645 : [ 1.38336e-005 ]
3646 : [ 2.03411e-005 ]
3647 : [ 1.51848e-005 ]
3648 : [ 1.34472e-005 ]
3649 : [ 1.46051e-005 ]
3650 : [ 1.85071e-005 ]
3651 : [ 2.10146e-005 ]
3652 : [ 1.55041e-005 ]
3653 : [ 1.3224e-005  ]
3654 : [ 2.29676e-005 ]
3655 : [ 1.53592e-005 ]
3656 : [ 1.36989e-005 ]
3657 : [ 1.40343e-005 ]
3658 : [ 1.49035e-005 ]
3659 : [ 1.82468e-005 ]
3660 : [ 1.66052e-005 ]
3661 : [ 1.84135e-005 ]
3662 : [ 1.55641e-005 ]
3663 : [ 1.63984e-005 ]
3664 : [ 1.45345e-005 ]
3665 : [ 1.33696e-005 ]
3666 : [ 1.29276e-005 ]
3667 : [ 1.41003e-005 ]
3668 : [ 1.46047e-005 ]
3669 : [ 1.28869e-005 ]
3670 : [ 1.31875e-005 ]
3671 : [ 1.48641e-005 ]
3672 : [ 2.0785e-005  ]
3673 : [ 1.43609e-005 ]
3674 : [ 1.35195e-005 ]
3675 : [ 1.43845e-005 ]
3676 : [ 1.54026e-005 ]
3677 : [ 1.44664e-005 ]
3678 : [ 1.42424e-005 ]
3679 : [ 1.45261e-005 ]
3680 : [ 1.40871e-005 ]
3681 : [ 1.53448e-005 ]
3682 : [ 1.37953e-005 ]
3683 : [ 1.54982e-005 ]
3684 : [ 1.54778e-005 ]
3685 : [ 1.60639e-005 ]
3686 : [ 1.46321e-005 ]
3687 : [ 1.43577e-005 ]
3688 : [ 1.45444e-005 ]
3689 : [ 1.41293e-005 ]
3690 : [ 1.84453e-005 ]
3691 : [ 1.30443e-005 ]
3692 : [ 1.82344e-005 ]
3693 : [ 1.37621e-005 ]
3694 : [ 2.15028e-005 ]
3695 : [ 1.54526e-005 ]
3696 : [ 2.34945e-005 ]
3697 : [ 1.48666e-005 ]
3698 : [ 1.46564e-005 ]
3699 : [ 1.38475e-005 ]
3700 : [ 1.3444e-005  ]
3701 : [ 1.6108e-005  ]
3702 : [ 1.5969e-005  ]
3703 : [ 1.58839e-005 ]
3704 : [ 1.43928e-005 ]
3705 : [ 1.35013e-005 ]
3706 : [ 1.36856e-005 ]
3707 : [ 1.48044e-005 ]
3708 : [ 1.53526e-005 ]
3709 : [ 1.69231e-005 ]
3710 : [ 1.43097e-005 ]
3711 : [ 1.35822e-005 ]
3712 : [ 2.20177e-005 ]
3713 : [ 1.5851e-005  ]
3714 : [ 1.57151e-005 ]
3715 : [ 1.37093e-005 ]
3716 : [ 1.95863e-005 ]
3717 : [ 1.42873e-005 ]
3718 : [ 1.61702e-005 ]
3719 : [ 1.42502e-005 ]
3720 : [ 1.96345e-005 ]
3721 : [ 1.31697e-005 ]
3722 : [ 1.42696e-005 ]
3723 : [ 1.82261e-005 ]
3724 : [ 1.81597e-005 ]
3725 : [ 1.78518e-005 ]
3726 : [ 1.72606e-005 ]
3727 : [ 1.4033e-005  ]
3728 : [ 1.31344e-005 ]
3729 : [ 1.4663e-005  ]
3730 : [ 1.27376e-005 ]
3731 : [ 1.70564e-005 ]
3732 : [ 1.32259e-005 ]
3733 : [ 2.14269e-005 ]
3734 : [ 1.43253e-005 ]
3735 : [ 2.39147e-005 ]
3736 : [ 1.60824e-005 ]
3737 : [ 1.93801e-005 ]
3738 : [ 1.3142e-005  ]
3739 : [ 1.31719e-005 ]
3740 : [ 1.91815e-005 ]
3741 : [ 1.49516e-005 ]
3742 : [ 1.51177e-005 ]
3743 : [ 1.3587e-005  ]
3744 : [ 1.44146e-005 ]
3745 : [ 1.41573e-005 ]
3746 : [ 1.76357e-005 ]
3747 : [ 1.65874e-005 ]
3748 : [ 1.45013e-005 ]
3749 : [ 1.61473e-005 ]
3750 : [ 1.69051e-005 ]
3751 : [ 1.52372e-005 ]
3752 : [ 1.41468e-005 ]
3753 : [ 2.11904e-005 ]
3754 : [ 2.4294e-005  ]
3755 : [ 1.34271e-005 ]
3756 : [ 1.34441e-005 ]
3757 : [ 1.50397e-005 ]
3758 : [ 1.68262e-005 ]
3759 : [ 2.00112e-005 ]
3760 : [ 1.48233e-005 ]
3761 : [ 1.42631e-005 ]
3762 : [ 1.46363e-005 ]
3763 : [ 1.35415e-005 ]
3764 : [ 1.53964e-005 ]
3765 : [ 1.39977e-005 ]
3766 : [ 1.82927e-005 ]
3767 : [ 1.37941e-005 ]
3768 : [ 1.41318e-005 ]
3769 : [ 1.38468e-005 ]
3770 : [ 2.2443e-005  ]
3771 : [ 1.50139e-005 ]
3772 : [ 1.74672e-005 ]
3773 : [ 1.40564e-005 ]
3774 : [ 1.6179e-005  ]
3775 : [ 1.42086e-005 ]
3776 : [ 1.65276e-005 ]
3777 : [ 1.92187e-005 ]
3778 : [ 1.55909e-005 ]
3779 : [ 1.47318e-005 ]
3780 : [ 1.42109e-005 ]
3781 : [ 1.56035e-005 ]
3782 : [ 1.84561e-005 ]
3783 : [ 1.60359e-005 ]
3784 : [ 1.82474e-005 ]
3785 : [ 1.60024e-005 ]
3786 : [ 1.67003e-005 ]
3787 : [ 1.42036e-005 ]
3788 : [ 1.39621e-005 ]
3789 : [ 2.4087e-005  ]
3790 : [ 1.28163e-005 ]
3791 : [ 1.50772e-005 ]
3792 : [ 1.44104e-005 ]
3793 : [ 1.37494e-005 ]
3794 : [ 2.04472e-005 ]
3795 : [ 1.49496e-005 ]
3796 : [ 2.19423e-005 ]
3797 : [ 1.51203e-005 ]
3798 : [ 1.50365e-005 ]
3799 : [ 1.58026e-005 ]
3800 : [ 1.66374e-005 ]
3801 : [ 2.03903e-005 ]
3802 : [ 1.60808e-005 ]
3803 : [ 1.69324e-005 ]
3804 : [ 1.39084e-005 ]
3805 : [ 1.38438e-005 ]
3806 : [ 1.59201e-005 ]
3807 : [ 1.86213e-005 ]
3808 : [ 1.45588e-005 ]
3809 : [ 1.84848e-005 ]
3810 : [ 1.98445e-005 ]
3811 : [ 1.38214e-005 ]
3812 : [ 1.40244e-005 ]
3813 : [ 1.91487e-005 ]
3814 : [ 1.37065e-005 ]
3815 : [ 1.36096e-005 ]
3816 : [ 2.01718e-005 ]
3817 : [ 1.57916e-005 ]
3818 : [ 1.46096e-005 ]
3819 : [ 1.35364e-005 ]
3820 : [ 1.61494e-005 ]
3821 : [ 1.27411e-005 ]
3822 : [ 1.7197e-005  ]
3823 : [ 1.41366e-005 ]
3824 : [ 1.33019e-005 ]
3825 : [ 1.52262e-005 ]
3826 : [ 2.28378e-005 ]
3827 : [ 1.79083e-005 ]
3828 : [ 1.77023e-005 ]
3829 : [ 1.657e-005   ]
3830 : [ 1.70693e-005 ]
3831 : [ 1.65212e-005 ]
3832 : [ 1.48178e-005 ]
3833 : [ 1.38204e-005 ]
3834 : [ 1.49975e-005 ]
3835 : [ 1.86375e-005 ]
3836 : [ 1.36844e-005 ]
3837 : [ 1.48224e-005 ]
3838 : [ 1.41144e-005 ]
3839 : [ 1.3689e-005  ]
3840 : [ 1.30857e-005 ]
3841 : [ 1.58621e-005 ]
3842 : [ 2.12716e-005 ]
3843 : [ 1.41425e-005 ]
3844 : [ 1.40827e-005 ]
3845 : [ 1.35567e-005 ]
3846 : [ 1.41635e-005 ]
3847 : [ 2.20157e-005 ]
3848 : [ 1.43084e-005 ]
3849 : [ 1.47175e-005 ]
3850 : [ 1.94289e-005 ]
3851 : [ 1.95982e-005 ]
3852 : [ 1.37002e-005 ]
3853 : [ 1.43892e-005 ]
3854 : [ 1.33961e-005 ]
3855 : [ 1.48274e-005 ]
3856 : [ 1.47533e-005 ]
3857 : [ 1.53331e-005 ]
3858 : [ 1.38277e-005 ]
3859 : [ 1.45288e-005 ]
3860 : [ 1.3971e-005  ]
3861 : [ 2.08082e-005 ]
3862 : [ 1.33361e-005 ]
3863 : [ 2.25411e-005 ]
3864 : [ 1.75625e-005 ]
3865 : [ 1.33838e-005 ]
3866 : [ 1.33803e-005 ]
3867 : [ 1.70966e-005 ]
3868 : [ 1.31602e-005 ]
3869 : [ 1.3188e-005  ]
3870 : [ 1.30869e-005 ]
3871 : [ 1.88889e-005 ]
3872 : [ 1.83712e-005 ]
3873 : [ 1.66021e-005 ]
3874 : [ 1.54434e-005 ]
3875 : [ 2.16688e-005 ]
3876 : [ 1.44247e-005 ]
3877 : [ 2.15165e-005 ]
3878 : [ 1.32337e-005 ]
3879 : [ 1.71712e-005 ]
3880 : [ 1.40982e-005 ]
3881 : [ 1.33193e-005 ]
3882 : [ 1.31019e-005 ]
3883 : [ 1.66317e-005 ]
3884 : [ 2.07597e-005 ]
3885 : [ 1.34306e-005 ]
3886 : [ 1.60626e-005 ]
3887 : [ 2.3688e-005  ]
3888 : [ 2.24792e-005 ]
3889 : [ 2.1516e-005  ]
3890 : [ 1.87159e-005 ]
3891 : [ 2.02215e-005 ]
3892 : [ 1.33861e-005 ]
3893 : [ 1.47581e-005 ]
3894 : [ 1.66536e-005 ]
3895 : [ 2.09798e-005 ]
3896 : [ 1.37971e-005 ]
3897 : [ 1.9238e-005  ]
3898 : [ 1.51373e-005 ]
3899 : [ 1.99126e-005 ]
3900 : [ 1.32661e-005 ]
3901 : [ 1.5727e-005  ]
3902 : [ 1.51409e-005 ]
3903 : [ 1.60977e-005 ]
3904 : [ 1.6264e-005  ]
3905 : [ 2.33537e-005 ]
3906 : [ 1.4475e-005  ]
3907 : [ 2.46201e-005 ]
3908 : [ 1.53816e-005 ]
3909 : [ 1.43733e-005 ]
3910 : [ 1.32805e-005 ]
3911 : [ 2.05047e-005 ]
3912 : [ 1.57795e-005 ]
3913 : [ 1.4556e-005  ]
3914 : [ 1.47023e-005 ]
3915 : [ 1.5473e-005  ]
3916 : [ 1.67313e-005 ]
3917 : [ 1.49537e-005 ]
3918 : [ 1.50778e-005 ]
3919 : [ 1.64611e-005 ]
3920 : [ 1.61576e-005 ]
3921 : [ 1.27508e-005 ]
3922 : [ 1.49728e-005 ]
3923 : [ 1.99125e-005 ]
3924 : [ 1.45137e-005 ]
3925 : [ 1.94316e-005 ]
3926 : [ 1.69911e-005 ]
3927 : [ 2.31938e-005 ]
3928 : [ 1.40344e-005 ]
3929 : [ 1.81845e-005 ]
3930 : [ 1.48611e-005 ]
3931 : [ 1.59021e-005 ]
3932 : [ 1.41215e-005 ]
3933 : [ 1.40369e-005 ]
3934 : [ 1.42554e-005 ]
3935 : [ 1.3109e-005  ]
3936 : [ 2.30836e-005 ]
3937 : [ 1.47258e-005 ]
3938 : [ 1.27797e-005 ]
3939 : [ 2.26385e-005 ]
3940 : [ 1.53617e-005 ]
3941 : [ 1.30399e-005 ]
3942 : [ 1.57374e-005 ]
3943 : [ 1.33634e-005 ]
3944 : [ 1.87471e-005 ]
3945 : [ 1.40413e-005 ]
3946 : [ 2.08066e-005 ]
3947 : [ 1.41023e-005 ]
3948 : [ 1.40908e-005 ]
3949 : [ 1.99457e-005 ]
3950 : [ 1.8167e-005  ]
3951 : [ 1.39969e-005 ]
3952 : [ 1.96377e-005 ]
3953 : [ 1.52664e-005 ]
3954 : [ 1.3914e-005  ]
3955 : [ 1.52526e-005 ]
3956 : [ 1.49506e-005 ]
3957 : [ 1.47552e-005 ]
3958 : [ 1.32023e-005 ]
3959 : [ 1.64576e-005 ]
3960 : [ 1.94582e-005 ]
3961 : [ 1.40738e-005 ]
3962 : [ 1.3805e-005  ]
3963 : [ 1.38916e-005 ]
3964 : [ 1.58772e-005 ]
3965 : [ 2.04071e-005 ]
3966 : [ 1.29062e-005 ]
3967 : [ 1.5068e-005  ]
3968 : [ 1.9979e-005  ]
3969 : [ 1.45305e-005 ]
3970 : [ 1.6172e-005  ]
3971 : [ 1.5236e-005  ]
3972 : [ 1.58705e-005 ]
3973 : [ 1.42709e-005 ]
3974 : [ 1.40567e-005 ]
3975 : [ 1.40161e-005 ]
3976 : [ 1.47024e-005 ]
3977 : [ 1.83853e-005 ]
3978 : [ 1.6398e-005  ]
3979 : [ 1.43538e-005 ]
3980 : [ 1.61949e-005 ]
3981 : [ 1.3595e-005  ]
3982 : [ 1.43324e-005 ]
3983 : [ 1.84413e-005 ]
3984 : [ 2.04578e-005 ]
3985 : [ 1.4359e-005  ]
3986 : [ 1.49682e-005 ]
3987 : [ 1.35371e-005 ]
3988 : [ 1.31845e-005 ]
3989 : [ 1.31717e-005 ]
3990 : [ 1.6061e-005  ]
3991 : [ 1.49471e-005 ]
3992 : [ 1.8037e-005  ]
3993 : [ 1.92717e-005 ]
3994 : [ 1.90764e-005 ]
3995 : [ 1.52848e-005 ]
3996 : [ 1.81279e-005 ]
3997 : [ 2.22042e-005 ]
3998 : [ 2.27857e-005 ]
3999 : [ 1.36474e-005 ]
4000 : [ 1.34824e-005 ]
4001 : [ 1.92404e-005 ]
4002 : [ 1.93275e-005 ]
4003 : [ 1.3318e-005  ]
4004 : [ 1.40725e-005 ]
4005 : [ 1.3744e-005  ]
4006 : [ 1.51486e-005 ]
4007 : [ 1.28933e-005 ]
4008 : [ 1.5453e-005  ]
4009 : [ 1.29473e-005 ]
4010 : [ 1.42604e-005 ]
4011 : [ 1.3628e-005  ]
4012 : [ 1.33297e-005 ]
4013 : [ 1.50177e-005 ]
4014 : [ 1.33727e-005 ]
4015 : [ 1.42482e-005 ]
4016 : [ 2.39697e-005 ]
4017 : [ 1.32109e-005 ]
4018 : [ 1.29113e-005 ]
4019 : [ 1.67955e-005 ]
4020 : [ 2.15596e-005 ]
4021 : [ 1.55719e-005 ]
4022 : [ 2.16002e-005 ]
4023 : [ 1.52963e-005 ]
4024 : [ 1.61246e-005 ]
4025 : [ 1.35857e-005 ]
4026 : [ 1.51261e-005 ]
4027 : [ 1.79599e-005 ]
4028 : [ 2.07265e-005 ]
4029 : [ 1.58597e-005 ]
4030 : [ 1.49328e-005 ]
4031 : [ 1.42847e-005 ]
4032 : [ 1.52098e-005 ]
4033 : [ 1.39067e-005 ]
4034 : [ 1.47911e-005 ]
4035 : [ 1.44157e-005 ]
4036 : [ 1.51222e-005 ]
4037 : [ 1.5816e-005  ]
4038 : [ 1.40893e-005 ]
4039 : [ 1.58123e-005 ]
4040 : [ 1.41319e-005 ]
4041 : [ 1.59938e-005 ]
4042 : [ 2.26887e-005 ]
4043 : [ 1.30562e-005 ]
4044 : [ 2.16824e-005 ]
4045 : [ 1.54011e-005 ]
4046 : [ 1.32018e-005 ]
4047 : [ 1.337e-005   ]
4048 : [ 1.4305e-005  ]
4049 : [ 1.28056e-005 ]
4050 : [ 1.39719e-005 ]
4051 : [ 1.66761e-005 ]
4052 : [ 2.37813e-005 ]
4053 : [ 1.3067e-005  ]
4054 : [ 1.5975e-005  ]
4055 : [ 1.50982e-005 ]
4056 : [ 1.49179e-005 ]
4057 : [ 1.3845e-005  ]
4058 : [ 1.57987e-005 ]
4059 : [ 1.44139e-005 ]
4060 : [ 1.38601e-005 ]
4061 : [ 1.39358e-005 ]
4062 : [ 1.41923e-005 ]
4063 : [ 1.52135e-005 ]
4064 : [ 2.20504e-005 ]
4065 : [ 1.60366e-005 ]
4066 : [ 1.47636e-005 ]
4067 : [ 1.3485e-005  ]
4068 : [ 1.63294e-005 ]
4069 : [ 1.72799e-005 ]
4070 : [ 1.44272e-005 ]
4071 : [ 1.47953e-005 ]
4072 : [ 1.97551e-005 ]
4073 : [ 1.3359e-005  ]
4074 : [ 1.49429e-005 ]
4075 : [ 1.92383e-005 ]
4076 : [ 1.37711e-005 ]
4077 : [ 1.37754e-005 ]
4078 : [ 1.43627e-005 ]
4079 : [ 1.39912e-005 ]
4080 : [ 1.63459e-005 ]
4081 : [ 1.51296e-005 ]
4082 : [ 1.65338e-005 ]
4083 : [ 1.53026e-005 ]
4084 : [ 1.27944e-005 ]
4085 : [ 1.37388e-005 ]
4086 : [ 1.3909e-005  ]
4087 : [ 1.59786e-005 ]
4088 : [ 1.58089e-005 ]
4089 : [ 1.84666e-005 ]
4090 : [ 1.41777e-005 ]
4091 : [ 2.30573e-005 ]
4092 : [ 1.96842e-005 ]
4093 : [ 1.39128e-005 ]
4094 : [ 1.81074e-005 ]
4095 : [ 1.44318e-005 ]
4096 : [ 1.42885e-005 ]
4097 : [ 1.41044e-005 ]
4098 : [ 1.42702e-005 ]
4099 : [ 2.38725e-005 ]
4100 : [ 1.52289e-005 ]
4101 : [ 1.79438e-005 ]
4102 : [ 1.79396e-005 ]
4103 : [ 1.42479e-005 ]
4104 : [ 2.55963e-005 ]
4105 : [ 1.57029e-005 ]
4106 : [ 1.41173e-005 ]
4107 : [ 2.04823e-005 ]
4108 : [ 1.73551e-005 ]
4109 : [ 2.29756e-005 ]
4110 : [ 1.38106e-005 ]
4111 : [ 1.9989e-005  ]
4112 : [ 1.30523e-005 ]
4113 : [ 2.03841e-005 ]
4114 : [ 1.76975e-005 ]
4115 : [ 1.42337e-005 ]
4116 : [ 1.44691e-005 ]
4117 : [ 1.41576e-005 ]
4118 : [ 1.41239e-005 ]
4119 : [ 1.35124e-005 ]
4120 : [ 1.8038e-005  ]
4121 : [ 1.50134e-005 ]
4122 : [ 1.51814e-005 ]
4123 : [ 1.4375e-005  ]
4124 : [ 1.34468e-005 ]
4125 : [ 2.26281e-005 ]
4126 : [ 1.51999e-005 ]
4127 : [ 1.78353e-005 ]
4128 : [ 1.67361e-005 ]
4129 : [ 1.40282e-005 ]
4130 : [ 1.45645e-005 ]
4131 : [ 1.25426e-005 ]
4132 : [ 1.60429e-005 ]
4133 : [ 2.15215e-005 ]
4134 : [ 2.08512e-005 ]
4135 : [ 2.09721e-005 ]
4136 : [ 2.45431e-005 ]
4137 : [ 1.79062e-005 ]
4138 : [ 1.68623e-005 ]
4139 : [ 1.80517e-005 ]
4140 : [ 2.07648e-005 ]
4141 : [ 1.56824e-005 ]
4142 : [ 1.68309e-005 ]
4143 : [ 2.4635e-005  ]
4144 : [ 1.73095e-005 ]
4145 : [ 1.47929e-005 ]
4146 : [ 2.15106e-005 ]
4147 : [ 1.45917e-005 ]
4148 : [ 2.02475e-005 ]
4149 : [ 1.62819e-005 ]
4150 : [ 1.9922e-005  ]
4151 : [ 1.66989e-005 ]
4152 : [ 2.16095e-005 ]
4153 : [ 2.24374e-005 ]
4154 : [ 1.39222e-005 ]
4155 : [ 1.42978e-005 ]
4156 : [ 1.9656e-005  ]
4157 : [ 2.36351e-005 ]
4158 : [ 1.57403e-005 ]
4159 : [ 1.55166e-005 ]
4160 : [ 1.54064e-005 ]
4161 : [ 1.4221e-005  ]
4162 : [ 2.07797e-005 ]
4163 : [ 1.46572e-005 ]
4164 : [ 1.50769e-005 ]
4165 : [ 1.52273e-005 ]
4166 : [ 1.28343e-005 ]
4167 : [ 2.29997e-005 ]
4168 : [ 1.3936e-005  ]
4169 : [ 2.29576e-005 ]
4170 : [ 1.47677e-005 ]
4171 : [ 1.92062e-005 ]
4172 : [ 1.90696e-005 ]
4173 : [ 1.66211e-005 ]
4174 : [ 1.38822e-005 ]
4175 : [ 1.30569e-005 ]
4176 : [ 1.64225e-005 ]
4177 : [ 1.49933e-005 ]
4178 : [ 1.66535e-005 ]
4179 : [ 1.64161e-005 ]
4180 : [ 1.62905e-005 ]
4181 : [ 1.37664e-005 ]
4182 : [ 1.29532e-005 ]
4183 : [ 1.61226e-005 ]
4184 : [ 1.65025e-005 ]
4185 : [ 2.05368e-005 ]
4186 : [ 1.29836e-005 ]
4187 : [ 1.53692e-005 ]
4188 : [ 1.58454e-005 ]
4189 : [ 1.58918e-005 ]
4190 : [ 1.48321e-005 ]
4191 : [ 2.11039e-005 ]
4192 : [ 1.45862e-005 ]
4193 : [ 2.32726e-005 ]
4194 : [ 2.03915e-005 ]
4195 : [ 1.56219e-005 ]
4196 : [ 1.40247e-005 ]
4197 : [ 1.74811e-005 ]
4198 : [ 1.42221e-005 ]
4199 : [ 1.54163e-005 ]
4200 : [ 1.61978e-005 ]
4201 : [ 1.43351e-005 ]
4202 : [ 1.49758e-005 ]
4203 : [ 1.99182e-005 ]
4204 : [ 1.52171e-005 ]
4205 : [ 1.5656e-005  ]
4206 : [ 1.81614e-005 ]
4207 : [ 1.55744e-005 ]
4208 : [ 1.47742e-005 ]
4209 : [ 2.31496e-005 ]
4210 : [ 1.78972e-005 ]
4211 : [ 1.44456e-005 ]
4212 : [ 1.54411e-005 ]
4213 : [ 1.52698e-005 ]
4214 : [ 1.27273e-005 ]
4215 : [ 1.45519e-005 ]
4216 : [ 1.38295e-005 ]
4217 : [ 1.50811e-005 ]
4218 : [ 1.30336e-005 ]
4219 : [ 1.76528e-005 ]
4220 : [ 2.13001e-005 ]
4221 : [ 1.57179e-005 ]
4222 : [ 2.39934e-005 ]
4223 : [ 2.08982e-005 ]
4224 : [ 1.8229e-005  ]
4225 : [ 1.43386e-005 ]
4226 : [ 2.01952e-005 ]
4227 : [ 1.53076e-005 ]
4228 : [ 1.40004e-005 ]
4229 : [ 1.41975e-005 ]
4230 : [ 1.47841e-005 ]
4231 : [ 1.28652e-005 ]
4232 : [ 1.38113e-005 ]
4233 : [ 1.66875e-005 ]
4234 : [ 1.84256e-005 ]
4235 : [ 1.66007e-005 ]
4236 : [ 1.4405e-005  ]
4237 : [ 1.26908e-005 ]
4238 : [ 1.65708e-005 ]
4239 : [ 1.61448e-005 ]
4240 : [ 1.58165e-005 ]
4241 : [ 1.66e-005    ]
4242 : [ 1.51749e-005 ]
4243 : [ 1.41804e-005 ]
4244 : [ 1.64596e-005 ]
4245 : [ 1.48791e-005 ]
4246 : [ 2.35122e-005 ]
4247 : [ 1.40763e-005 ]
4248 : [ 1.48261e-005 ]
4249 : [ 1.37731e-005 ]
4250 : [ 1.83438e-005 ]
4251 : [ 1.46995e-005 ]
4252 : [ 1.43416e-005 ]
4253 : [ 1.85882e-005 ]
4254 : [ 1.54696e-005 ]
4255 : [ 1.52481e-005 ]
4256 : [ 1.4468e-005  ]
4257 : [ 1.45537e-005 ]
4258 : [ 2.14378e-005 ]
4259 : [ 1.78549e-005 ]
4260 : [ 1.28262e-005 ]
4261 : [ 1.50305e-005 ]
4262 : [ 1.68064e-005 ]
4263 : [ 1.8842e-005  ]
4264 : [ 2.29796e-005 ]
4265 : [ 1.44315e-005 ]
4266 : [ 1.56518e-005 ]
4267 : [ 1.40677e-005 ]
4268 : [ 1.3207e-005  ]
4269 : [ 1.4826e-005  ]
4270 : [ 1.74083e-005 ]
4271 : [ 2.18886e-005 ]
4272 : [ 1.74299e-005 ]
4273 : [ 1.39819e-005 ]
4274 : [ 2.15894e-005 ]
4275 : [ 1.75616e-005 ]
4276 : [ 1.94639e-005 ]
4277 : [ 1.51988e-005 ]
4278 : [ 2.29308e-005 ]
4279 : [ 1.32461e-005 ]
4280 : [ 1.41533e-005 ]
4281 : [ 1.41679e-005 ]
4282 : [ 1.53817e-005 ]
4283 : [ 1.47374e-005 ]
4284 : [ 2.11772e-005 ]
4285 : [ 1.82004e-005 ]
4286 : [ 2.10902e-005 ]
4287 : [ 1.47646e-005 ]
4288 : [ 1.98874e-005 ]
4289 : [ 1.69993e-005 ]
4290 : [ 1.36095e-005 ]
4291 : [ 1.71228e-005 ]
4292 : [ 1.28939e-005 ]
4293 : [ 1.67879e-005 ]
4294 : [ 1.92376e-005 ]
4295 : [ 1.37591e-005 ]
4296 : [ 1.97681e-005 ]
4297 : [ 1.6637e-005  ]
4298 : [ 1.35574e-005 ]
4299 : [ 1.86307e-005 ]
4300 : [ 1.86836e-005 ]
4301 : [ 1.74466e-005 ]
4302 : [ 1.99684e-005 ]
4303 : [ 1.75061e-005 ]
4304 : [ 1.51375e-005 ]
4305 : [ 2.03053e-005 ]
4306 : [ 1.40575e-005 ]
4307 : [ 1.31035e-005 ]
4308 : [ 1.59881e-005 ]
4309 : [ 1.61198e-005 ]
4310 : [ 1.48852e-005 ]
4311 : [ 1.33464e-005 ]
4312 : [ 1.4245e-005  ]
4313 : [ 1.76763e-005 ]
4314 : [ 1.53403e-005 ]
4315 : [ 2.19956e-005 ]
4316 : [ 1.7846e-005  ]
4317 : [ 1.53692e-005 ]
4318 : [ 1.48238e-005 ]
4319 : [ 1.54172e-005 ]
4320 : [ 1.66703e-005 ]
4321 : [ 1.45756e-005 ]
4322 : [ 1.71588e-005 ]
4323 : [ 2.35505e-005 ]
4324 : [ 1.43285e-005 ]
4325 : [ 1.31405e-005 ]
4326 : [ 2.27555e-005 ]
4327 : [ 1.39543e-005 ]
4328 : [ 1.66671e-005 ]
4329 : [ 2.14424e-005 ]
4330 : [ 1.39411e-005 ]
4331 : [ 1.81097e-005 ]
4332 : [ 1.40308e-005 ]
4333 : [ 1.47026e-005 ]
4334 : [ 1.39276e-005 ]
4335 : [ 1.4899e-005  ]
4336 : [ 1.3096e-005  ]
4337 : [ 1.77844e-005 ]
4338 : [ 1.36615e-005 ]
4339 : [ 1.46542e-005 ]
4340 : [ 2.09834e-005 ]
4341 : [ 1.62897e-005 ]
4342 : [ 1.61925e-005 ]
4343 : [ 1.6888e-005  ]
4344 : [ 1.6353e-005  ]
4345 : [ 1.5152e-005  ]
4346 : [ 1.47795e-005 ]
4347 : [ 1.91447e-005 ]
4348 : [ 2.18364e-005 ]
4349 : [ 1.50423e-005 ]
4350 : [ 2.27438e-005 ]
4351 : [ 1.53864e-005 ]
4352 : [ 1.70267e-005 ]
4353 : [ 2.28352e-005 ]
4354 : [ 1.72174e-005 ]
4355 : [ 1.7026e-005  ]
4356 : [ 1.57258e-005 ]
4357 : [ 2.40603e-005 ]
4358 : [ 1.50628e-005 ]
4359 : [ 1.97043e-005 ]
4360 : [ 1.59754e-005 ]
4361 : [ 1.38822e-005 ]
4362 : [ 1.57821e-005 ]
4363 : [ 1.62094e-005 ]
4364 : [ 1.52716e-005 ]
4365 : [ 1.68078e-005 ]
4366 : [ 1.71769e-005 ]
4367 : [ 2.11342e-005 ]
4368 : [ 1.41453e-005 ]
4369 : [ 1.40706e-005 ]
4370 : [ 1.32943e-005 ]
4371 : [ 1.54997e-005 ]
4372 : [ 1.43554e-005 ]
4373 : [ 1.56194e-005 ]
4374 : [ 1.33972e-005 ]
4375 : [ 1.79851e-005 ]
4376 : [ 1.29068e-005 ]
4377 : [ 1.57327e-005 ]
4378 : [ 1.34488e-005 ]
4379 : [ 1.33576e-005 ]
4380 : [ 1.35407e-005 ]
4381 : [ 1.56951e-005 ]
4382 : [ 1.54798e-005 ]
4383 : [ 2.35547e-005 ]
4384 : [ 1.42132e-005 ]
4385 : [ 1.58422e-005 ]
4386 : [ 1.437e-005   ]
4387 : [ 1.96556e-005 ]
4388 : [ 1.41515e-005 ]
4389 : [ 1.4338e-005  ]
4390 : [ 1.68158e-005 ]
4391 : [ 1.38286e-005 ]
4392 : [ 1.84764e-005 ]
4393 : [ 1.69303e-005 ]
4394 : [ 1.55674e-005 ]
4395 : [ 1.38152e-005 ]
4396 : [ 1.43688e-005 ]
4397 : [ 1.60147e-005 ]
4398 : [ 2.00023e-005 ]
4399 : [ 1.38702e-005 ]
4400 : [ 1.47401e-005 ]
4401 : [ 2.02146e-005 ]
4402 : [ 1.74724e-005 ]
4403 : [ 1.35253e-005 ]
4404 : [ 2.16766e-005 ]
4405 : [ 1.5859e-005  ]
4406 : [ 1.65149e-005 ]
4407 : [ 1.94467e-005 ]
4408 : [ 2.03557e-005 ]
4409 : [ 1.34885e-005 ]
4410 : [ 1.5109e-005  ]
4411 : [ 1.57297e-005 ]
4412 : [ 1.61024e-005 ]
4413 : [ 1.42544e-005 ]
4414 : [ 1.28624e-005 ]
4415 : [ 1.49618e-005 ]
4416 : [ 1.56135e-005 ]
4417 : [ 1.3973e-005  ]
4418 : [ 2.47934e-005 ]
4419 : [ 1.96143e-005 ]
4420 : [ 2.31622e-005 ]
4421 : [ 1.99539e-005 ]
4422 : [ 1.47178e-005 ]
4423 : [ 2.35718e-005 ]
4424 : [ 1.50597e-005 ]
4425 : [ 1.43939e-005 ]
4426 : [ 1.36518e-005 ]
4427 : [ 1.59817e-005 ]
4428 : [ 1.58912e-005 ]
4429 : [ 1.37893e-005 ]
4430 : [ 2.01154e-005 ]
4431 : [ 1.54109e-005 ]
4432 : [ 1.59268e-005 ]
4433 : [ 1.544e-005   ]
4434 : [ 1.53755e-005 ]
4435 : [ 1.46398e-005 ]
4436 : [ 1.38502e-005 ]
4437 : [ 1.75418e-005 ]
4438 : [ 1.82512e-005 ]
4439 : [ 1.44739e-005 ]
4440 : [ 1.46773e-005 ]
4441 : [ 1.55538e-005 ]
4442 : [ 1.36177e-005 ]
4443 : [ 1.2888e-005  ]
4444 : [ 1.92415e-005 ]
4445 : [ 1.56472e-005 ]
4446 : [ 1.75327e-005 ]
4447 : [ 1.34962e-005 ]
4448 : [ 1.46182e-005 ]
4449 : [ 1.48285e-005 ]
4450 : [ 1.41394e-005 ]
4451 : [ 1.38429e-005 ]
4452 : [ 1.40966e-005 ]
4453 : [ 1.38605e-005 ]
4454 : [ 1.36579e-005 ]
4455 : [ 1.6927e-005  ]
4456 : [ 1.91535e-005 ]
4457 : [ 2.31406e-005 ]
4458 : [ 1.52827e-005 ]
4459 : [ 1.40589e-005 ]
4460 : [ 1.56612e-005 ]
4461 : [ 1.84745e-005 ]
4462 : [ 1.50023e-005 ]
4463 : [ 1.51334e-005 ]
4464 : [ 1.37505e-005 ]
4465 : [ 1.39771e-005 ]
4466 : [ 1.46396e-005 ]
4467 : [ 2.24325e-005 ]
4468 : [ 1.36999e-005 ]
4469 : [ 1.43206e-005 ]
4470 : [ 1.95266e-005 ]
4471 : [ 1.55424e-005 ]
4472 : [ 2.17478e-005 ]
4473 : [ 1.95482e-005 ]
4474 : [ 1.738e-005   ]
4475 : [ 1.70313e-005 ]
4476 : [ 2.301e-005   ]
4477 : [ 1.8397e-005  ]
4478 : [ 1.30676e-005 ]
4479 : [ 1.4882e-005  ]
4480 : [ 1.74739e-005 ]
4481 : [ 1.58254e-005 ]
4482 : [ 1.29367e-005 ]
4483 : [ 1.54456e-005 ]
4484 : [ 1.56205e-005 ]
4485 : [ 2.22928e-005 ]
4486 : [ 1.82974e-005 ]
4487 : [ 1.9494e-005  ]
4488 : [ 1.43099e-005 ]
4489 : [ 1.60319e-005 ]
4490 : [ 2.26796e-005 ]
4491 : [ 1.6027e-005  ]
4492 : [ 1.55579e-005 ]
4493 : [ 1.55883e-005 ]
4494 : [ 1.37986e-005 ]
4495 : [ 1.36868e-005 ]
4496 : [ 2.254e-005   ]
4497 : [ 1.39173e-005 ]
4498 : [ 2.25343e-005 ]
4499 : [ 1.43372e-005 ]
4500 : [ 1.4271e-005  ]
4501 : [ 1.69286e-005 ]
4502 : [ 2.40723e-005 ]
4503 : [ 1.52808e-005 ]
4504 : [ 1.4764e-005  ]
4505 : [ 1.34975e-005 ]
4506 : [ 1.34144e-005 ]
4507 : [ 1.40397e-005 ]
4508 : [ 1.79345e-005 ]
4509 : [ 1.34214e-005 ]
4510 : [ 1.50685e-005 ]
4511 : [ 2.38314e-005 ]
4512 : [ 1.45337e-005 ]
4513 : [ 1.77534e-005 ]
4514 : [ 1.30092e-005 ]
4515 : [ 1.37375e-005 ]
4516 : [ 1.55725e-005 ]
4517 : [ 1.57452e-005 ]
4518 : [ 1.52908e-005 ]
4519 : [ 1.42182e-005 ]
4520 : [ 1.33569e-005 ]
4521 : [ 1.68452e-005 ]
4522 : [ 1.48519e-005 ]
4523 : [ 1.26454e-005 ]
4524 : [ 1.39946e-005 ]
4525 : [ 2.46043e-005 ]
4526 : [ 1.58278e-005 ]
4527 : [ 1.46449e-005 ]
4528 : [ 2.2469e-005  ]
4529 : [ 1.4777e-005  ]
4530 : [ 1.46832e-005 ]
4531 : [ 1.51837e-005 ]
4532 : [ 1.50191e-005 ]
4533 : [ 1.60913e-005 ]
4534 : [ 1.4784e-005  ]
4535 : [ 1.83777e-005 ]
4536 : [ 1.34642e-005 ]
4537 : [ 1.32766e-005 ]
4538 : [ 1.61277e-005 ]
4539 : [ 1.42648e-005 ]
4540 : [ 1.42542e-005 ]
4541 : [ 1.39699e-005 ]
4542 : [ 1.42005e-005 ]
4543 : [ 2.03117e-005 ]
4544 : [ 1.60207e-005 ]
4545 : [ 1.40094e-005 ]
4546 : [ 1.32943e-005 ]
4547 : [ 1.48334e-005 ]
4548 : [ 1.5844e-005  ]
4549 : [ 1.50954e-005 ]
4550 : [ 1.69383e-005 ]
4551 : [ 1.84728e-005 ]
4552 : [ 1.3304e-005  ]
4553 : [ 1.78942e-005 ]
4554 : [ 1.31411e-005 ]
4555 : [ 1.40364e-005 ]
4556 : [ 1.52861e-005 ]
4557 : [ 1.93574e-005 ]
4558 : [ 1.74086e-005 ]
4559 : [ 1.51015e-005 ]
4560 : [ 1.48424e-005 ]
4561 : [ 1.36384e-005 ]
4562 : [ 1.55641e-005 ]
4563 : [ 1.53266e-005 ]
4564 : [ 1.81999e-005 ]
4565 : [ 2.41538e-005 ]
4566 : [ 2.15033e-005 ]
4567 : [ 1.50673e-005 ]
4568 : [ 2.11957e-005 ]
4569 : [ 1.42676e-005 ]
4570 : [ 1.81901e-005 ]
4571 : [ 1.65229e-005 ]
4572 : [ 1.9768e-005  ]
4573 : [ 1.83279e-005 ]
4574 : [ 1.40957e-005 ]
4575 : [ 1.97332e-005 ]
4576 : [ 1.42384e-005 ]
4577 : [ 1.37878e-005 ]
4578 : [ 1.47971e-005 ]
4579 : [ 1.43623e-005 ]
4580 : [ 2.18263e-005 ]
4581 : [ 1.98497e-005 ]
4582 : [ 1.40279e-005 ]
4583 : [ 1.75573e-005 ]
4584 : [ 1.74417e-005 ]
4585 : [ 1.70773e-005 ]
4586 : [ 1.38106e-005 ]
4587 : [ 1.65917e-005 ]
4588 : [ 1.98665e-005 ]
4589 : [ 2.10435e-005 ]
4590 : [ 1.60571e-005 ]
4591 : [ 1.70286e-005 ]
4592 : [ 2.1497e-005  ]
4593 : [ 1.58617e-005 ]
4594 : [ 1.69312e-005 ]
4595 : [ 1.67518e-005 ]
4596 : [ 1.99215e-005 ]
4597 : [ 1.40646e-005 ]
4598 : [ 1.33266e-005 ]
4599 : [ 2.50157e-005 ]
4600 : [ 1.63085e-005 ]
4601 : [ 1.28153e-005 ]
4602 : [ 1.52642e-005 ]
4603 : [ 1.69783e-005 ]
4604 : [ 1.49121e-005 ]
4605 : [ 1.81944e-005 ]
4606 : [ 1.58596e-005 ]
4607 : [ 2.25687e-005 ]
4608 : [ 1.73946e-005 ]
4609 : [ 1.4806e-005  ]
4610 : [ 1.51443e-005 ]
4611 : [ 2.32586e-005 ]
4612 : [ 1.48708e-005 ]
4613 : [ 1.40512e-005 ]
4614 : [ 1.81936e-005 ]
4615 : [ 2.31046e-005 ]
4616 : [ 1.73086e-005 ]
4617 : [ 1.5651e-005  ]
4618 : [ 1.32438e-005 ]
4619 : [ 2.36246e-005 ]
4620 : [ 1.2568e-005  ]
4621 : [ 1.77532e-005 ]
4622 : [ 1.41641e-005 ]
4623 : [ 1.57392e-005 ]
4624 : [ 1.78026e-005 ]
4625 : [ 1.31099e-005 ]
4626 : [ 1.35046e-005 ]
4627 : [ 2.31139e-005 ]
4628 : [ 1.71893e-005 ]
4629 : [ 1.61273e-005 ]
4630 : [ 1.83152e-005 ]
4631 : [ 1.37133e-005 ]
4632 : [ 2.48631e-005 ]
4633 : [ 1.28671e-005 ]
4634 : [ 1.85729e-005 ]
4635 : [ 1.44583e-005 ]
4636 : [ 1.90509e-005 ]
4637 : [ 1.36904e-005 ]
4638 : [ 1.95217e-005 ]
4639 : [ 1.43755e-005 ]
4640 : [ 1.898e-005   ]
4641 : [ 1.38535e-005 ]
4642 : [ 1.39162e-005 ]
4643 : [ 1.41612e-005 ]
4644 : [ 1.95606e-005 ]
4645 : [ 1.51469e-005 ]
4646 : [ 1.73014e-005 ]
4647 : [ 2.35189e-005 ]
4648 : [ 1.60035e-005 ]
4649 : [ 1.47444e-005 ]
4650 : [ 1.32703e-005 ]
4651 : [ 2.25109e-005 ]
4652 : [ 2.14778e-005 ]
4653 : [ 1.31176e-005 ]
4654 : [ 2.00668e-005 ]
4655 : [ 1.90353e-005 ]
4656 : [ 1.5898e-005  ]
4657 : [ 2.28607e-005 ]
4658 : [ 1.47329e-005 ]
4659 : [ 2.54733e-005 ]
4660 : [ 2.10634e-005 ]
4661 : [ 1.70321e-005 ]
4662 : [ 2.13644e-005 ]
4663 : [ 1.48072e-005 ]
4664 : [ 1.8272e-005  ]
4665 : [ 1.56297e-005 ]
4666 : [ 1.67359e-005 ]
4667 : [ 1.81166e-005 ]
4668 : [ 1.41402e-005 ]
4669 : [ 1.53674e-005 ]
4670 : [ 2.30068e-005 ]
4671 : [ 1.66431e-005 ]
4672 : [ 1.42205e-005 ]
4673 : [ 1.47791e-005 ]
4674 : [ 1.59575e-005 ]
4675 : [ 1.63779e-005 ]
4676 : [ 1.50943e-005 ]
4677 : [ 1.87226e-005 ]
4678 : [ 1.46174e-005 ]
4679 : [ 1.37672e-005 ]
4680 : [ 1.47237e-005 ]
4681 : [ 1.31891e-005 ]
4682 : [ 1.36239e-005 ]
4683 : [ 1.8347e-005  ]
4684 : [ 1.36383e-005 ]
4685 : [ 1.37437e-005 ]
4686 : [ 1.2617e-005  ]
4687 : [ 1.48878e-005 ]
4688 : [ 1.37158e-005 ]
4689 : [ 1.48358e-005 ]
4690 : [ 2.29708e-005 ]
4691 : [ 1.37891e-005 ]
4692 : [ 1.50207e-005 ]
4693 : [ 1.37359e-005 ]
4694 : [ 1.50051e-005 ]
4695 : [ 1.45595e-005 ]
4696 : [ 1.71064e-005 ]
4697 : [ 1.37703e-005 ]
4698 : [ 1.49424e-005 ]
4699 : [ 1.99502e-005 ]
4700 : [ 1.491e-005   ]
4701 : [ 1.34577e-005 ]
4702 : [ 1.47782e-005 ]
4703 : [ 1.5624e-005  ]
4704 : [ 1.57335e-005 ]
4705 : [ 1.51688e-005 ]
4706 : [ 1.81337e-005 ]
4707 : [ 1.37374e-005 ]
4708 : [ 1.31301e-005 ]
4709 : [ 1.6189e-005  ]
4710 : [ 1.47284e-005 ]
4711 : [ 1.7125e-005  ]
4712 : [ 1.38638e-005 ]
4713 : [ 1.47921e-005 ]
4714 : [ 1.56949e-005 ]
4715 : [ 1.42928e-005 ]
4716 : [ 1.6411e-005  ]
4717 : [ 1.50616e-005 ]
4718 : [ 1.71118e-005 ]
4719 : [ 1.41352e-005 ]
4720 : [ 1.60058e-005 ]
4721 : [ 1.82757e-005 ]
4722 : [ 1.45779e-005 ]
4723 : [ 1.5228e-005  ]
4724 : [ 1.57076e-005 ]
4725 : [ 1.48305e-005 ]
4726 : [ 1.53587e-005 ]
4727 : [ 1.39086e-005 ]
4728 : [ 1.30098e-005 ]
4729 : [ 1.43008e-005 ]
4730 : [ 1.87312e-005 ]
4731 : [ 1.6412e-005  ]
4732 : [ 1.31736e-005 ]
4733 : [ 1.69362e-005 ]
4734 : [ 1.51254e-005 ]
4735 : [ 2.11889e-005 ]
4736 : [ 1.48798e-005 ]
4737 : [ 1.68619e-005 ]
4738 : [ 1.50299e-005 ]
4739 : [ 1.83758e-005 ]
4740 : [ 1.72458e-005 ]
4741 : [ 1.61659e-005 ]
4742 : [ 1.61271e-005 ]
4743 : [ 2.11953e-005 ]
4744 : [ 1.49477e-005 ]
4745 : [ 1.89719e-005 ]
4746 : [ 1.71014e-005 ]
4747 : [ 1.32733e-005 ]
4748 : [ 1.8878e-005  ]
4749 : [ 1.43503e-005 ]
4750 : [ 1.49301e-005 ]
4751 : [ 1.41122e-005 ]
4752 : [ 1.37433e-005 ]
4753 : [ 1.63995e-005 ]
4754 : [ 1.50021e-005 ]
4755 : [ 1.34239e-005 ]
4756 : [ 1.68832e-005 ]
4757 : [ 1.778e-005   ]
4758 : [ 1.31389e-005 ]
4759 : [ 1.45946e-005 ]
4760 : [ 1.53388e-005 ]
4761 : [ 2.15202e-005 ]
4762 : [ 1.38673e-005 ]
4763 : [ 2.25233e-005 ]
4764 : [ 1.35665e-005 ]
4765 : [ 1.35029e-005 ]
4766 : [ 2.20943e-005 ]
4767 : [ 1.42329e-005 ]
4768 : [ 1.46854e-005 ]
4769 : [ 1.93046e-005 ]
4770 : [ 1.59057e-005 ]
4771 : [ 1.47825e-005 ]
4772 : [ 1.96364e-005 ]
4773 : [ 1.94269e-005 ]
4774 : [ 1.35124e-005 ]
4775 : [ 1.51963e-005 ]
4776 : [ 1.7414e-005  ]
4777 : [ 1.78558e-005 ]
4778 : [ 1.35588e-005 ]
4779 : [ 1.75469e-005 ]
4780 : [ 2.27099e-005 ]
4781 : [ 2.39114e-005 ]
4782 : [ 1.34517e-005 ]
4783 : [ 1.66288e-005 ]
4784 : [ 1.90863e-005 ]
4785 : [ 1.69983e-005 ]
4786 : [ 1.34885e-005 ]
4787 : [ 1.46551e-005 ]
4788 : [ 1.74097e-005 ]
4789 : [ 1.33258e-005 ]
4790 : [ 1.50956e-005 ]
4791 : [ 1.37084e-005 ]
4792 : [ 1.73622e-005 ]
4793 : [ 1.3265e-005  ]
4794 : [ 1.49855e-005 ]
4795 : [ 1.38197e-005 ]
4796 : [ 1.48201e-005 ]
4797 : [ 1.51942e-005 ]
4798 : [ 1.45804e-005 ]
4799 : [ 2.03951e-005 ]
4800 : [ 1.67455e-005 ]
4801 : [ 1.61153e-005 ]
4802 : [ 1.94776e-005 ]
4803 : [ 2.08916e-005 ]
4804 : [ 1.75843e-005 ]
4805 : [ 1.32415e-005 ]
4806 : [ 1.66847e-005 ]
4807 : [ 1.42097e-005 ]
4808 : [ 1.42388e-005 ]
4809 : [ 1.39214e-005 ]
4810 : [ 2.16158e-005 ]
4811 : [ 1.51196e-005 ]
4812 : [ 1.72766e-005 ]
4813 : [ 1.41474e-005 ]
4814 : [ 2.29429e-005 ]
4815 : [ 1.62654e-005 ]
4816 : [ 1.44356e-005 ]
4817 : [ 1.30361e-005 ]
4818 : [ 1.50203e-005 ]
4819 : [ 1.93727e-005 ]
4820 : [ 1.60135e-005 ]
4821 : [ 1.42057e-005 ]
4822 : [ 1.75138e-005 ]
4823 : [ 1.57843e-005 ]
4824 : [ 1.80549e-005 ]
4825 : [ 1.26965e-005 ]
4826 : [ 1.49418e-005 ]
4827 : [ 1.45648e-005 ]
4828 : [ 1.38665e-005 ]
4829 : [ 1.4202e-005  ]
4830 : [ 1.36185e-005 ]
4831 : [ 1.43976e-005 ]
4832 : [ 1.5606e-005  ]
4833 : [ 1.62231e-005 ]
4834 : [ 2.02566e-005 ]
4835 : [ 1.49907e-005 ]
4836 : [ 1.595e-005   ]
4837 : [ 1.98343e-005 ]
4838 : [ 1.44212e-005 ]
4839 : [ 1.3738e-005  ]
4840 : [ 1.44405e-005 ]
4841 : [ 1.48585e-005 ]
4842 : [ 1.52818e-005 ]
4843 : [ 1.44491e-005 ]
4844 : [ 1.48162e-005 ]
4845 : [ 1.53773e-005 ]
4846 : [ 1.40275e-005 ]
4847 : [ 1.33776e-005 ]
4848 : [ 1.58535e-005 ]
4849 : [ 1.50035e-005 ]
4850 : [ 1.34772e-005 ]
4851 : [ 1.6768e-005  ]
4852 : [ 1.80621e-005 ]
4853 : [ 2.41595e-005 ]
4854 : [ 1.86007e-005 ]
4855 : [ 1.33031e-005 ]
4856 : [ 1.45314e-005 ]
4857 : [ 2.07276e-005 ]
4858 : [ 1.61371e-005 ]
4859 : [ 1.35065e-005 ]
4860 : [ 1.74257e-005 ]
4861 : [ 1.43616e-005 ]
4862 : [ 2.0886e-005  ]
4863 : [ 1.56924e-005 ]
4864 : [ 1.773e-005   ]
4865 : [ 1.36171e-005 ]
4866 : [ 1.50581e-005 ]
4867 : [ 1.41482e-005 ]
4868 : [ 1.71346e-005 ]
4869 : [ 1.35698e-005 ]
4870 : [ 1.70806e-005 ]
4871 : [ 1.52229e-005 ]
4872 : [ 1.50901e-005 ]
4873 : [ 1.47148e-005 ]
4874 : [ 1.53843e-005 ]
4875 : [ 1.29516e-005 ]
4876 : [ 1.43107e-005 ]
4877 : [ 1.4851e-005  ]
4878 : [ 1.3786e-005  ]
4879 : [ 1.48756e-005 ]
4880 : [ 1.43369e-005 ]
4881 : [ 1.39479e-005 ]
4882 : [ 1.93765e-005 ]
4883 : [ 1.41335e-005 ]
4884 : [ 2.31521e-005 ]
4885 : [ 2.31718e-005 ]
4886 : [ 1.54716e-005 ]
4887 : [ 1.91059e-005 ]
4888 : [ 1.53878e-005 ]
4889 : [ 1.40945e-005 ]
4890 : [ 1.30947e-005 ]
4891 : [ 1.39594e-005 ]
4892 : [ 1.40577e-005 ]
4893 : [ 1.93175e-005 ]
4894 : [ 1.90884e-005 ]
4895 : [ 1.5713e-005  ]
4896 : [ 1.59523e-005 ]
4897 : [ 1.49257e-005 ]
4898 : [ 1.71646e-005 ]
4899 : [ 1.41387e-005 ]
4900 : [ 1.66478e-005 ]
4901 : [ 1.51989e-005 ]
4902 : [ 1.56263e-005 ]
4903 : [ 1.83563e-005 ]
4904 : [ 1.45498e-005 ]
4905 : [ 2.46822e-005 ]
4906 : [ 1.52978e-005 ]
4907 : [ 1.31675e-005 ]
4908 : [ 1.34884e-005 ]
4909 : [ 1.39078e-005 ]
4910 : [ 1.48265e-005 ]
4911 : [ 1.39232e-005 ]
4912 : [ 1.61612e-005 ]
4913 : [ 2.09942e-005 ]
4914 : [ 1.452e-005   ]
4915 : [ 1.5018e-005  ]
4916 : [ 2.23353e-005 ]
4917 : [ 1.55509e-005 ]
4918 : [ 1.33172e-005 ]
4919 : [ 1.7183e-005  ]
4920 : [ 2.11004e-005 ]
4921 : [ 1.74783e-005 ]
4922 : [ 1.46066e-005 ]
4923 : [ 2.10912e-005 ]
4924 : [ 2.27191e-005 ]
4925 : [ 2.23478e-005 ]
4926 : [ 1.3896e-005  ]
4927 : [ 2.11303e-005 ]
4928 : [ 1.29454e-005 ]
4929 : [ 1.97665e-005 ]
4930 : [ 1.63231e-005 ]
4931 : [ 1.53041e-005 ]
4932 : [ 1.45171e-005 ]
4933 : [ 1.37191e-005 ]
4934 : [ 1.95963e-005 ]
4935 : [ 1.51063e-005 ]
4936 : [ 1.53312e-005 ]
4937 : [ 1.5432e-005  ]
4938 : [ 1.38677e-005 ]
4939 : [ 1.52665e-005 ]
4940 : [ 1.50289e-005 ]
4941 : [ 1.54991e-005 ]
4942 : [ 1.7283e-005  ]
4943 : [ 1.52857e-005 ]
4944 : [ 1.39899e-005 ]
4945 : [ 1.51228e-005 ]
4946 : [ 2.02833e-005 ]
4947 : [ 2.16857e-005 ]
4948 : [ 1.31957e-005 ]
4949 : [ 2.31056e-005 ]
4950 : [ 1.55667e-005 ]
4951 : [ 1.4767e-005  ]
4952 : [ 2.35366e-005 ]
4953 : [ 1.60783e-005 ]
4954 : [ 1.51479e-005 ]
4955 : [ 1.62128e-005 ]
4956 : [ 1.35954e-005 ]
4957 : [ 1.51148e-005 ]
4958 : [ 2.02082e-005 ]
4959 : [ 1.51432e-005 ]
4960 : [ 2.2303e-005  ]
4961 : [ 1.45609e-005 ]
4962 : [ 1.40012e-005 ]
4963 : [ 1.49577e-005 ]
4964 : [ 1.55096e-005 ]
4965 : [ 2.28239e-005 ]
4966 : [ 1.42131e-005 ]
4967 : [ 1.87963e-005 ]
4968 : [ 1.48607e-005 ]
4969 : [ 1.53782e-005 ]
4970 : [ 1.54445e-005 ]
4971 : [ 2.12642e-005 ]
4972 : [ 1.68748e-005 ]
4973 : [ 1.77808e-005 ]
4974 : [ 1.80224e-005 ]
4975 : [ 1.44053e-005 ]
4976 : [ 1.5079e-005  ]
4977 : [ 2.18848e-005 ]
4978 : [ 1.40156e-005 ]
4979 : [ 1.45937e-005 ]
4980 : [ 1.2645e-005  ]
4981 : [ 1.47555e-005 ]
4982 : [ 1.51178e-005 ]
4983 : [ 1.89653e-005 ]
4984 : [ 1.4513e-005  ]
4985 : [ 2.19573e-005 ]
4986 : [ 1.38401e-005 ]
4987 : [ 1.34477e-005 ]
4988 : [ 1.31095e-005 ]
4989 : [ 1.44775e-005 ]
4990 : [ 1.41877e-005 ]
4991 : [ 1.46586e-005 ]
4992 : [ 1.56161e-005 ]
4993 : [ 1.42244e-005 ]
4994 : [ 1.65422e-005 ]
4995 : [ 1.68606e-005 ]
4996 : [ 1.75546e-005 ]
4997 : [ 1.48474e-005 ]
4998 : [ 2.32516e-005 ]
4999 : [ 1.27249e-005 ]
5000 : [ 1.38313e-005 ]
5001 : [ 1.44145e-005 ]
5002 : [ 2.18746e-005 ]
5003 : [ 1.50724e-005 ]
5004 : [ 1.69397e-005 ]
5005 : [ 1.61688e-005 ]
5006 : [ 1.40472e-005 ]
5007 : [ 1.36057e-005 ]
5008 : [ 1.44544e-005 ]
5009 : [ 2.16159e-005 ]
5010 : [ 1.53836e-005 ]
5011 : [ 2.22156e-005 ]
5012 : [ 1.94005e-005 ]
5013 : [ 2.12738e-005 ]
5014 : [ 2.32596e-005 ]
5015 : [ 1.4319e-005  ]
5016 : [ 1.31939e-005 ]
5017 : [ 2.36388e-005 ]
5018 : [ 1.99221e-005 ]
5019 : [ 1.52704e-005 ]
5020 : [ 1.56457e-005 ]
5021 : [ 2.29049e-005 ]
5022 : [ 1.9653e-005  ]
5023 : [ 1.80171e-005 ]
5024 : [ 1.37038e-005 ]
5025 : [ 1.39692e-005 ]
5026 : [ 2.05452e-005 ]
5027 : [ 1.55223e-005 ]
5028 : [ 2.12101e-005 ]
5029 : [ 1.37435e-005 ]
5030 : [ 1.82587e-005 ]
5031 : [ 1.85484e-005 ]
5032 : [ 1.56897e-005 ]
5033 : [ 1.58685e-005 ]
5034 : [ 1.44858e-005 ]
5035 : [ 1.73616e-005 ]
5036 : [ 1.73228e-005 ]
5037 : [ 1.73434e-005 ]
5038 : [ 1.56087e-005 ]
5039 : [ 1.64515e-005 ]
5040 : [ 1.3986e-005  ]
5041 : [ 1.83655e-005 ]
5042 : [ 1.47964e-005 ]
5043 : [ 1.82166e-005 ]
5044 : [ 1.34878e-005 ]
5045 : [ 1.29522e-005 ]
5046 : [ 1.66535e-005 ]
5047 : [ 1.51021e-005 ]
5048 : [ 1.36552e-005 ]
5049 : [ 1.50352e-005 ]
5050 : [ 1.51986e-005 ]
5051 : [ 1.6656e-005  ]
5052 : [ 2.0453e-005  ]
5053 : [ 2.30981e-005 ]
5054 : [ 1.44246e-005 ]
5055 : [ 1.39532e-005 ]
5056 : [ 1.44315e-005 ]
5057 : [ 1.3758e-005  ]
5058 : [ 1.4503e-005  ]
5059 : [ 1.46507e-005 ]
5060 : [ 1.46804e-005 ]
5061 : [ 1.50853e-005 ]
5062 : [ 1.75861e-005 ]
5063 : [ 1.49471e-005 ]
5064 : [ 1.40039e-005 ]
5065 : [ 1.65202e-005 ]
5066 : [ 1.3847e-005  ]
5067 : [ 1.48232e-005 ]
5068 : [ 1.38609e-005 ]
5069 : [ 2.04002e-005 ]
5070 : [ 1.47629e-005 ]
5071 : [ 1.68226e-005 ]
5072 : [ 1.46433e-005 ]
5073 : [ 1.56945e-005 ]
5074 : [ 1.982e-005   ]
5075 : [ 1.74909e-005 ]
5076 : [ 1.73572e-005 ]
5077 : [ 1.64423e-005 ]
5078 : [ 1.33709e-005 ]
5079 : [ 1.52576e-005 ]
5080 : [ 1.30197e-005 ]
5081 : [ 2.21696e-005 ]
5082 : [ 2.20751e-005 ]
5083 : [ 1.46322e-005 ]
5084 : [ 1.33437e-005 ]
5085 : [ 1.87899e-005 ]
5086 : [ 1.56092e-005 ]
5087 : [ 1.48357e-005 ]
5088 : [ 1.41112e-005 ]
5089 : [ 1.81058e-005 ]
5090 : [ 1.47185e-005 ]
5091 : [ 1.39735e-005 ]
5092 : [ 1.38925e-005 ]
5093 : [ 1.63492e-005 ]
5094 : [ 1.45662e-005 ]
5095 : [ 1.45805e-005 ]
5096 : [ 2.12118e-005 ]
5097 : [ 2.03417e-005 ]
5098 : [ 1.62839e-005 ]
5099 : [ 1.46636e-005 ]
5100 : [ 1.32485e-005 ]
5101 : [ 1.33385e-005 ]
5102 : [ 1.68567e-005 ]
5103 : [ 1.56952e-005 ]
5104 : [ 1.45727e-005 ]
5105 : [ 1.37816e-005 ]
5106 : [ 1.46198e-005 ]
5107 : [ 2.38705e-005 ]
5108 : [ 2.37646e-005 ]
5109 : [ 1.3954e-005  ]
5110 : [ 1.37187e-005 ]
5111 : [ 1.40415e-005 ]
5112 : [ 1.4354e-005  ]
5113 : [ 2.24723e-005 ]
5114 : [ 1.47712e-005 ]
5115 : [ 1.75974e-005 ]
5116 : [ 1.38547e-005 ]
5117 : [ 1.33223e-005 ]
5118 : [ 1.3775e-005  ]
5119 : [ 1.32982e-005 ]
5120 : [ 2.04037e-005 ]
5121 : [ 1.45027e-005 ]
5122 : [ 2.04037e-005 ]
5123 : [ 1.36889e-005 ]
5124 : [ 2.46194e-005 ]
5125 : [ 1.57468e-005 ]
5126 : [ 1.47645e-005 ]
5127 : [ 2.0971e-005  ]
5128 : [ 1.47444e-005 ]
5129 : [ 1.62789e-005 ]
5130 : [ 2.11018e-005 ]
5131 : [ 1.46477e-005 ]
5132 : [ 1.58644e-005 ]
5133 : [ 2.48725e-005 ]
5134 : [ 2.07352e-005 ]
5135 : [ 1.49761e-005 ]
5136 : [ 2.23047e-005 ]
5137 : [ 1.30706e-005 ]
5138 : [ 2.1013e-005  ]
5139 : [ 1.49773e-005 ]
5140 : [ 1.43388e-005 ]
5141 : [ 2.42654e-005 ]
5142 : [ 1.54484e-005 ]
5143 : [ 1.53994e-005 ]
5144 : [ 1.88822e-005 ]
5145 : [ 1.31977e-005 ]
5146 : [ 1.36212e-005 ]
5147 : [ 1.51917e-005 ]
5148 : [ 1.5161e-005  ]
5149 : [ 2.4536e-005  ]
5150 : [ 1.50443e-005 ]
5151 : [ 1.54555e-005 ]
5152 : [ 1.45852e-005 ]
5153 : [ 1.72857e-005 ]
5154 : [ 2.05881e-005 ]
5155 : [ 2.29129e-005 ]
5156 : [ 1.4965e-005  ]
5157 : [ 1.40748e-005 ]
5158 : [ 1.39968e-005 ]
5159 : [ 1.64555e-005 ]
5160 : [ 1.63679e-005 ]
5161 : [ 1.47896e-005 ]
5162 : [ 1.47709e-005 ]
5163 : [ 1.45864e-005 ]
5164 : [ 1.34275e-005 ]
5165 : [ 1.42113e-005 ]
5166 : [ 1.78025e-005 ]
5167 : [ 1.36748e-005 ]
5168 : [ 1.64793e-005 ]
5169 : [ 1.84387e-005 ]
5170 : [ 1.66352e-005 ]
5171 : [ 2.10471e-005 ]
5172 : [ 1.30749e-005 ]
5173 : [ 2.27999e-005 ]
5174 : [ 1.49771e-005 ]
5175 : [ 1.57666e-005 ]
5176 : [ 1.4879e-005  ]
5177 : [ 1.66934e-005 ]
5178 : [ 1.34153e-005 ]
5179 : [ 1.42166e-005 ]
5180 : [ 1.40853e-005 ]
5181 : [ 2.0538e-005  ]
5182 : [ 1.36712e-005 ]
5183 : [ 1.39998e-005 ]
5184 : [ 1.46572e-005 ]
5185 : [ 2.10548e-005 ]
5186 : [ 1.59066e-005 ]
5187 : [ 1.55947e-005 ]
5188 : [ 1.34613e-005 ]
5189 : [ 1.97164e-005 ]
5190 : [ 1.28839e-005 ]
5191 : [ 1.59446e-005 ]
5192 : [ 2.13562e-005 ]
5193 : [ 1.42151e-005 ]
5194 : [ 2.36082e-005 ]
5195 : [ 1.98178e-005 ]
5196 : [ 1.61568e-005 ]
5197 : [ 2.18138e-005 ]
5198 : [ 1.46342e-005 ]
5199 : [ 1.32093e-005 ]
5200 : [ 1.76248e-005 ]
5201 : [ 1.43748e-005 ]
5202 : [ 1.62497e-005 ]
5203 : [ 1.46276e-005 ]
5204 : [ 1.41079e-005 ]
5205 : [ 2.07274e-005 ]
5206 : [ 1.51674e-005 ]
5207 : [ 1.30065e-005 ]
5208 : [ 1.75652e-005 ]
5209 : [ 1.57429e-005 ]
5210 : [ 2.05251e-005 ]
5211 : [ 1.49027e-005 ]
5212 : [ 2.02666e-005 ]
5213 : [ 1.57337e-005 ]
5214 : [ 1.37986e-005 ]
5215 : [ 1.46158e-005 ]
5216 : [ 1.57496e-005 ]
5217 : [ 1.33931e-005 ]
5218 : [ 1.79279e-005 ]
5219 : [ 1.4306e-005  ]
5220 : [ 1.49763e-005 ]
5221 : [ 1.91133e-005 ]
5222 : [ 1.80678e-005 ]
5223 : [ 1.78797e-005 ]
5224 : [ 1.53654e-005 ]
5225 : [ 1.39516e-005 ]
5226 : [ 1.32125e-005 ]
5227 : [ 1.71139e-005 ]
5228 : [ 2.30042e-005 ]
5229 : [ 1.7196e-005  ]
5230 : [ 1.47329e-005 ]
5231 : [ 1.4296e-005  ]
5232 : [ 1.43027e-005 ]
5233 : [ 1.57109e-005 ]
5234 : [ 2.43079e-005 ]
5235 : [ 1.74953e-005 ]
5236 : [ 1.43675e-005 ]
5237 : [ 1.47382e-005 ]
5238 : [ 1.97564e-005 ]
5239 : [ 1.41993e-005 ]
5240 : [ 1.74453e-005 ]
5241 : [ 1.43265e-005 ]
5242 : [ 1.36413e-005 ]
5243 : [ 1.5832e-005  ]
5244 : [ 1.61811e-005 ]
5245 : [ 1.48591e-005 ]
5246 : [ 1.59533e-005 ]
5247 : [ 1.42264e-005 ]
5248 : [ 1.34887e-005 ]
5249 : [ 1.93566e-005 ]
5250 : [ 1.75093e-005 ]
5251 : [ 1.45259e-005 ]
5252 : [ 2.19316e-005 ]
5253 : [ 2.26779e-005 ]
5254 : [ 1.46117e-005 ]
5255 : [ 1.48849e-005 ]
5256 : [ 1.53706e-005 ]
5257 : [ 1.66197e-005 ]
5258 : [ 1.54872e-005 ]
5259 : [ 1.31636e-005 ]
5260 : [ 1.59058e-005 ]
5261 : [ 1.38599e-005 ]
5262 : [ 2.47354e-005 ]
5263 : [ 1.72724e-005 ]
5264 : [ 1.35186e-005 ]
5265 : [ 1.38235e-005 ]
5266 : [ 1.44208e-005 ]
5267 : [ 1.83883e-005 ]
5268 : [ 1.98962e-005 ]
5269 : [ 2.20168e-005 ]
5270 : [ 1.32571e-005 ]
5271 : [ 1.26061e-005 ]
5272 : [ 1.43449e-005 ]
5273 : [ 1.37912e-005 ]
5274 : [ 1.48153e-005 ]
5275 : [ 1.44861e-005 ]
5276 : [ 2.10728e-005 ]
5277 : [ 1.82584e-005 ]
5278 : [ 1.88466e-005 ]
5279 : [ 2.37679e-005 ]
5280 : [ 1.40744e-005 ]
5281 : [ 2.13015e-005 ]
5282 : [ 2.39107e-005 ]
5283 : [ 1.54686e-005 ]
5284 : [ 1.38413e-005 ]
5285 : [ 1.46183e-005 ]
5286 : [ 1.4881e-005  ]
5287 : [ 1.82499e-005 ]
5288 : [ 1.56206e-005 ]
5289 : [ 1.60999e-005 ]
5290 : [ 2.02679e-005 ]
5291 : [ 2.35444e-005 ]
5292 : [ 1.57998e-005 ]
5293 : [ 1.31714e-005 ]
5294 : [ 1.71378e-005 ]
5295 : [ 1.67094e-005 ]
5296 : [ 1.4044e-005  ]
5297 : [ 2.02296e-005 ]
5298 : [ 2.40296e-005 ]
5299 : [ 1.96766e-005 ]
5300 : [ 1.44276e-005 ]
5301 : [ 1.36651e-005 ]
5302 : [ 1.59552e-005 ]
5303 : [ 1.50861e-005 ]
5304 : [ 1.43218e-005 ]
5305 : [ 1.55851e-005 ]
5306 : [ 1.42398e-005 ]
5307 : [ 1.6518e-005  ]
5308 : [ 1.52921e-005 ]
5309 : [ 1.58325e-005 ]
5310 : [ 1.88687e-005 ]
5311 : [ 1.44615e-005 ]
5312 : [ 1.52711e-005 ]
5313 : [ 1.78987e-005 ]
5314 : [ 1.64118e-005 ]
5315 : [ 1.38886e-005 ]
5316 : [ 1.77843e-005 ]
5317 : [ 1.36424e-005 ]
5318 : [ 1.50275e-005 ]
5319 : [ 1.41716e-005 ]
5320 : [ 1.99118e-005 ]
5321 : [ 1.42509e-005 ]
5322 : [ 1.41846e-005 ]
5323 : [ 1.61356e-005 ]
5324 : [ 2.17917e-005 ]
5325 : [ 1.45236e-005 ]
5326 : [ 1.49238e-005 ]
5327 : [ 2.02023e-005 ]
5328 : [ 1.39347e-005 ]
5329 : [ 2.40494e-005 ]
5330 : [ 2.19974e-005 ]
5331 : [ 1.43882e-005 ]
5332 : [ 1.37878e-005 ]
5333 : [ 1.4329e-005  ]
5334 : [ 1.30674e-005 ]
5335 : [ 2.23774e-005 ]
5336 : [ 2.27219e-005 ]
5337 : [ 2.23338e-005 ]
5338 : [ 1.75212e-005 ]
5339 : [ 1.58314e-005 ]
5340 : [ 1.34192e-005 ]
5341 : [ 1.37241e-005 ]
5342 : [ 1.70867e-005 ]
5343 : [ 1.5299e-005  ]
5344 : [ 1.59871e-005 ]
5345 : [ 1.54792e-005 ]
5346 : [ 1.28781e-005 ]
5347 : [ 1.39603e-005 ]
5348 : [ 1.3702e-005  ]
5349 : [ 1.34478e-005 ]
5350 : [ 1.4017e-005  ]
5351 : [ 1.41721e-005 ]
5352 : [ 1.4475e-005  ]
5353 : [ 1.46002e-005 ]
5354 : [ 1.41147e-005 ]
5355 : [ 1.95219e-005 ]
5356 : [ 1.91889e-005 ]
5357 : [ 1.62949e-005 ]
5358 : [ 1.37288e-005 ]
5359 : [ 1.69628e-005 ]
5360 : [ 1.37999e-005 ]
5361 : [ 2.07523e-005 ]
5362 : [ 2.36527e-005 ]
5363 : [ 1.46686e-005 ]
5364 : [ 1.33667e-005 ]
5365 : [ 1.68097e-005 ]
5366 : [ 1.89301e-005 ]
5367 : [ 1.44064e-005 ]
5368 : [ 1.3558e-005  ]
5369 : [ 1.44913e-005 ]
5370 : [ 1.34533e-005 ]
5371 : [ 1.86933e-005 ]
5372 : [ 1.37627e-005 ]
5373 : [ 1.60169e-005 ]
5374 : [ 2.35731e-005 ]
5375 : [ 1.5188e-005  ]
5376 : [ 2.34647e-005 ]
5377 : [ 1.70732e-005 ]
5378 : [ 2.02042e-005 ]
5379 : [ 1.55084e-005 ]
5380 : [ 1.36313e-005 ]
5381 : [ 1.55681e-005 ]
5382 : [ 1.51855e-005 ]
5383 : [ 1.54831e-005 ]
5384 : [ 1.53481e-005 ]
5385 : [ 2.1416e-005  ]
5386 : [ 2.15895e-005 ]
5387 : [ 2.3773e-005  ]
5388 : [ 2.34315e-005 ]
5389 : [ 1.64462e-005 ]
5390 : [ 1.3252e-005  ]
5391 : [ 1.26087e-005 ]
5392 : [ 2.03309e-005 ]
5393 : [ 1.31486e-005 ]
5394 : [ 1.25457e-005 ]
5395 : [ 1.59174e-005 ]
5396 : [ 1.54814e-005 ]
5397 : [ 1.40222e-005 ]
5398 : [ 1.52865e-005 ]
5399 : [ 1.47173e-005 ]
5400 : [ 1.43707e-005 ]
5401 : [ 1.4454e-005  ]
5402 : [ 1.53094e-005 ]
5403 : [ 1.55288e-005 ]
5404 : [ 1.3604e-005  ]
5405 : [ 1.46482e-005 ]
5406 : [ 1.5824e-005  ]
5407 : [ 1.38246e-005 ]
5408 : [ 1.47957e-005 ]
5409 : [ 1.61229e-005 ]
5410 : [ 1.66793e-005 ]
5411 : [ 1.46973e-005 ]
5412 : [ 1.30507e-005 ]
5413 : [ 2.03295e-005 ]
5414 : [ 1.30572e-005 ]
5415 : [ 1.61981e-005 ]
5416 : [ 1.49989e-005 ]
5417 : [ 1.62042e-005 ]
5418 : [ 1.28433e-005 ]
5419 : [ 1.36172e-005 ]
5420 : [ 1.39218e-005 ]
5421 : [ 1.43326e-005 ]
5422 : [ 1.42613e-005 ]
5423 : [ 1.92956e-005 ]
5424 : [ 1.41733e-005 ]
5425 : [ 1.78368e-005 ]
5426 : [ 2.17378e-005 ]
5427 : [ 1.62648e-005 ]
5428 : [ 1.48511e-005 ]
5429 : [ 1.67282e-005 ]
5430 : [ 2.22648e-005 ]
5431 : [ 2.07287e-005 ]
5432 : [ 1.48962e-005 ]
5433 : [ 1.30719e-005 ]
5434 : [ 1.89929e-005 ]
5435 : [ 1.61217e-005 ]
5436 : [ 1.77733e-005 ]
5437 : [ 1.48486e-005 ]
5438 : [ 1.89464e-005 ]
5439 : [ 1.44695e-005 ]
5440 : [ 1.38121e-005 ]
5441 : [ 1.55043e-005 ]
5442 : [ 1.56776e-005 ]
5443 : [ 2.1358e-005  ]
5444 : [ 1.57479e-005 ]
5445 : [ 1.50174e-005 ]
5446 : [ 1.36598e-005 ]
5447 : [ 1.3557e-005  ]
5448 : [ 1.93577e-005 ]
5449 : [ 1.40041e-005 ]
5450 : [ 2.37272e-005 ]
5451 : [ 1.31221e-005 ]
5452 : [ 2.00294e-005 ]
5453 : [ 1.97915e-005 ]
5454 : [ 1.46301e-005 ]
5455 : [ 1.53679e-005 ]
5456 : [ 2.04801e-005 ]
5457 : [ 1.56424e-005 ]
5458 : [ 1.57529e-005 ]
5459 : [ 1.42394e-005 ]
5460 : [ 1.44616e-005 ]
5461 : [ 2.39412e-005 ]
5462 : [ 2.44313e-005 ]
5463 : [ 1.47919e-005 ]
5464 : [ 1.70027e-005 ]
5465 : [ 1.35838e-005 ]
5466 : [ 1.4681e-005  ]
5467 : [ 1.86381e-005 ]
5468 : [ 1.85982e-005 ]
5469 : [ 1.58452e-005 ]
5470 : [ 1.43443e-005 ]
5471 : [ 1.58632e-005 ]
5472 : [ 1.40791e-005 ]
5473 : [ 1.74489e-005 ]
5474 : [ 1.3193e-005  ]
5475 : [ 1.41581e-005 ]
5476 : [ 1.9436e-005  ]
5477 : [ 2.0576e-005  ]
5478 : [ 1.70634e-005 ]
5479 : [ 1.45181e-005 ]
5480 : [ 1.43328e-005 ]
5481 : [ 1.39847e-005 ]
5482 : [ 1.52637e-005 ]
5483 : [ 1.38539e-005 ]
5484 : [ 1.78531e-005 ]
5485 : [ 1.9045e-005  ]
5486 : [ 1.38838e-005 ]
5487 : [ 1.69702e-005 ]
5488 : [ 1.33411e-005 ]
5489 : [ 1.40598e-005 ]
5490 : [ 1.3287e-005  ]
5491 : [ 2.24608e-005 ]
5492 : [ 1.50408e-005 ]
5493 : [ 1.48054e-005 ]
5494 : [ 1.42869e-005 ]
5495 : [ 1.69326e-005 ]
5496 : [ 1.35706e-005 ]
5497 : [ 2.27948e-005 ]
5498 : [ 2.01752e-005 ]
5499 : [ 1.63084e-005 ]
5500 : [ 1.56985e-005 ]
5501 : [ 1.73545e-005 ]
5502 : [ 1.42044e-005 ]
5503 : [ 1.6673e-005  ]
5504 : [ 1.9827e-005  ]
5505 : [ 1.41613e-005 ]
5506 : [ 1.29001e-005 ]
5507 : [ 1.87102e-005 ]
5508 : [ 1.3762e-005  ]
5509 : [ 1.28252e-005 ]
5510 : [ 1.52672e-005 ]
5511 : [ 1.41195e-005 ]
5512 : [ 1.40052e-005 ]
5513 : [ 1.57749e-005 ]
5514 : [ 1.39426e-005 ]
5515 : [ 1.69904e-005 ]
5516 : [ 1.28812e-005 ]
5517 : [ 1.38015e-005 ]
5518 : [ 1.53558e-005 ]
5519 : [ 1.54968e-005 ]
5520 : [ 1.61069e-005 ]
5521 : [ 2.20586e-005 ]
5522 : [ 1.89659e-005 ]
5523 : [ 1.29032e-005 ]
5524 : [ 1.88699e-005 ]
5525 : [ 2.3739e-005  ]
5526 : [ 2.30156e-005 ]
5527 : [ 1.37299e-005 ]
5528 : [ 1.4081e-005  ]
5529 : [ 1.8294e-005  ]
5530 : [ 1.66575e-005 ]
5531 : [ 1.99002e-005 ]
5532 : [ 1.43511e-005 ]
5533 : [ 2.07843e-005 ]
5534 : [ 2.31535e-005 ]
5535 : [ 1.44985e-005 ]
5536 : [ 1.35967e-005 ]
5537 : [ 2.25889e-005 ]
5538 : [ 1.34958e-005 ]
5539 : [ 1.54834e-005 ]
5540 : [ 1.93496e-005 ]
5541 : [ 1.70834e-005 ]
5542 : [ 2.21096e-005 ]
5543 : [ 1.95498e-005 ]
5544 : [ 1.59677e-005 ]
5545 : [ 1.69938e-005 ]
5546 : [ 1.53029e-005 ]
5547 : [ 1.47415e-005 ]
5548 : [ 1.70267e-005 ]
5549 : [ 1.42073e-005 ]
5550 : [ 2.1947e-005  ]
5551 : [ 2.01037e-005 ]
5552 : [ 1.71481e-005 ]
5553 : [ 1.3851e-005  ]
5554 : [ 1.78395e-005 ]
5555 : [ 1.73332e-005 ]
5556 : [ 1.50916e-005 ]
5557 : [ 1.82496e-005 ]
5558 : [ 1.5758e-005  ]
5559 : [ 1.56697e-005 ]
5560 : [ 1.93988e-005 ]
5561 : [ 1.27213e-005 ]
5562 : [ 1.54653e-005 ]
5563 : [ 1.62596e-005 ]
5564 : [ 1.42438e-005 ]
5565 : [ 1.53082e-005 ]
5566 : [ 2.37338e-005 ]
5567 : [ 1.38063e-005 ]
5568 : [ 2.03783e-005 ]
5569 : [ 1.29451e-005 ]
5570 : [ 1.39764e-005 ]
5571 : [ 1.87682e-005 ]
5572 : [ 2.39802e-005 ]
5573 : [ 1.32147e-005 ]
5574 : [ 1.60797e-005 ]
5575 : [ 1.94495e-005 ]
5576 : [ 1.69489e-005 ]
5577 : [ 1.6483e-005  ]
5578 : [ 1.47097e-005 ]
5579 : [ 1.34478e-005 ]
5580 : [ 1.94699e-005 ]
5581 : [ 1.50464e-005 ]
5582 : [ 2.20229e-005 ]
5583 : [ 1.39873e-005 ]
5584 : [ 2.17235e-005 ]
5585 : [ 1.44698e-005 ]
5586 : [ 1.77685e-005 ]
5587 : [ 1.36594e-005 ]
5588 : [ 1.39206e-005 ]
5589 : [ 1.4053e-005  ]
5590 : [ 1.4344e-005  ]
5591 : [ 1.41851e-005 ]
5592 : [ 1.39745e-005 ]
5593 : [ 2.27146e-005 ]
5594 : [ 1.58614e-005 ]
5595 : [ 1.44851e-005 ]
5596 : [ 1.87084e-005 ]
5597 : [ 1.43844e-005 ]
5598 : [ 1.39374e-005 ]
5599 : [ 1.89368e-005 ]
5600 : [ 1.41206e-005 ]
5601 : [ 2.24599e-005 ]
5602 : [ 1.44871e-005 ]
5603 : [ 1.40073e-005 ]
5604 : [ 2.1693e-005  ]
5605 : [ 2.16875e-005 ]
5606 : [ 1.54854e-005 ]
5607 : [ 1.69773e-005 ]
5608 : [ 1.97342e-005 ]
5609 : [ 1.3816e-005  ]
5610 : [ 1.41906e-005 ]
5611 : [ 1.46642e-005 ]
5612 : [ 1.38401e-005 ]
5613 : [ 1.79629e-005 ]
5614 : [ 2.05772e-005 ]
5615 : [ 1.42822e-005 ]
5616 : [ 1.73594e-005 ]
5617 : [ 2.02817e-005 ]
5618 : [ 1.31218e-005 ]
5619 : [ 2.25187e-005 ]
5620 : [ 1.34966e-005 ]
5621 : [ 1.65283e-005 ]
5622 : [ 1.39082e-005 ]
5623 : [ 2.10598e-005 ]
5624 : [ 1.71394e-005 ]
5625 : [ 1.54089e-005 ]
5626 : [ 1.41238e-005 ]
5627 : [ 1.34583e-005 ]
5628 : [ 1.6144e-005  ]
5629 : [ 1.6094e-005  ]
5630 : [ 1.69285e-005 ]
5631 : [ 1.3886e-005  ]
5632 : [ 1.40355e-005 ]
5633 : [ 1.56142e-005 ]
5634 : [ 1.2638e-005  ]
5635 : [ 2.1103e-005  ]
5636 : [ 1.74946e-005 ]
5637 : [ 1.43355e-005 ]
5638 : [ 1.37891e-005 ]
5639 : [ 1.41155e-005 ]
5640 : [ 1.44816e-005 ]
5641 : [ 2.16384e-005 ]
5642 : [ 1.45697e-005 ]
5643 : [ 2.1328e-005  ]
5644 : [ 1.40377e-005 ]
5645 : [ 2.01551e-005 ]
5646 : [ 1.46533e-005 ]
5647 : [ 1.99749e-005 ]
5648 : [ 1.46492e-005 ]
5649 : [ 2.16244e-005 ]
5650 : [ 1.38277e-005 ]
5651 : [ 1.91757e-005 ]
5652 : [ 1.26623e-005 ]
5653 : [ 1.30869e-005 ]
5654 : [ 1.49025e-005 ]
5655 : [ 1.48354e-005 ]
5656 : [ 1.48426e-005 ]
5657 : [ 1.39033e-005 ]
5658 : [ 1.62571e-005 ]
5659 : [ 1.79735e-005 ]
5660 : [ 1.4288e-005  ]
5661 : [ 1.34387e-005 ]
5662 : [ 1.42958e-005 ]
5663 : [ 1.49814e-005 ]
5664 : [ 1.60186e-005 ]
5665 : [ 1.55427e-005 ]
5666 : [ 1.81753e-005 ]
5667 : [ 1.47889e-005 ]
5668 : [ 2.43735e-005 ]
5669 : [ 1.56592e-005 ]
5670 : [ 1.33967e-005 ]
5671 : [ 1.46507e-005 ]
5672 : [ 1.49136e-005 ]
5673 : [ 1.62486e-005 ]
5674 : [ 1.45456e-005 ]
5675 : [ 1.90321e-005 ]
5676 : [ 1.26401e-005 ]
5677 : [ 1.4769e-005  ]
5678 : [ 1.62954e-005 ]
5679 : [ 1.29066e-005 ]
5680 : [ 1.6697e-005  ]
5681 : [ 1.35403e-005 ]
5682 : [ 1.33313e-005 ]
5683 : [ 2.1634e-005  ]
5684 : [ 1.47076e-005 ]
5685 : [ 1.48887e-005 ]
5686 : [ 1.42521e-005 ]
5687 : [ 1.4284e-005  ]
5688 : [ 1.30594e-005 ]
5689 : [ 1.43957e-005 ]
5690 : [ 2.00505e-005 ]
5691 : [ 1.9769e-005  ]
5692 : [ 2.28686e-005 ]
5693 : [ 1.46863e-005 ]
5694 : [ 2.08061e-005 ]
5695 : [ 1.90119e-005 ]
5696 : [ 2.34442e-005 ]
5697 : [ 1.67997e-005 ]
5698 : [ 1.53834e-005 ]
5699 : [ 1.36931e-005 ]
5700 : [ 1.33855e-005 ]
5701 : [ 1.53319e-005 ]
5702 : [ 1.47179e-005 ]
5703 : [ 1.42679e-005 ]
5704 : [ 1.80859e-005 ]
5705 : [ 1.86024e-005 ]
5706 : [ 1.33021e-005 ]
5707 : [ 2.04951e-005 ]
5708 : [ 1.46176e-005 ]
5709 : [ 1.80178e-005 ]
5710 : [ 1.45092e-005 ]
5711 : [ 1.46686e-005 ]
5712 : [ 1.39921e-005 ]
5713 : [ 1.36589e-005 ]
5714 : [ 1.38124e-005 ]
5715 : [ 1.42177e-005 ]
5716 : [ 1.51344e-005 ]
5717 : [ 1.54779e-005 ]
5718 : [ 1.30177e-005 ]
5719 : [ 1.43142e-005 ]
5720 : [ 1.49264e-005 ]
5721 : [ 1.32631e-005 ]
5722 : [ 1.62779e-005 ]
5723 : [ 1.38546e-005 ]
5724 : [ 1.88825e-005 ]
5725 : [ 1.98887e-005 ]
5726 : [ 1.51006e-005 ]
5727 : [ 1.49295e-005 ]
5728 : [ 1.31599e-005 ]
5729 : [ 1.39747e-005 ]
5730 : [ 1.5015e-005  ]
5731 : [ 1.54828e-005 ]
5732 : [ 1.46366e-005 ]
5733 : [ 1.53365e-005 ]
5734 : [ 1.55567e-005 ]
5735 : [ 1.78224e-005 ]
5736 : [ 1.80324e-005 ]
5737 : [ 1.5431e-005  ]
5738 : [ 1.51788e-005 ]
5739 : [ 1.33977e-005 ]
5740 : [ 1.70345e-005 ]
5741 : [ 1.49149e-005 ]
5742 : [ 1.42594e-005 ]
5743 : [ 1.67223e-005 ]
5744 : [ 1.50208e-005 ]
5745 : [ 1.622e-005   ]
5746 : [ 1.33879e-005 ]
5747 : [ 1.50115e-005 ]
5748 : [ 1.51692e-005 ]
5749 : [ 1.35771e-005 ]
5750 : [ 1.81493e-005 ]
5751 : [ 1.34785e-005 ]
5752 : [ 1.7882e-005  ]
5753 : [ 1.55186e-005 ]
5754 : [ 1.47462e-005 ]
5755 : [ 1.42859e-005 ]
5756 : [ 1.89188e-005 ]
5757 : [ 1.39448e-005 ]
5758 : [ 2.31617e-005 ]
5759 : [ 1.60541e-005 ]
5760 : [ 1.46575e-005 ]
5761 : [ 2.17126e-005 ]
5762 : [ 1.48435e-005 ]
5763 : [ 2.19713e-005 ]
5764 : [ 1.49735e-005 ]
5765 : [ 1.37286e-005 ]
5766 : [ 1.31729e-005 ]
5767 : [ 1.4429e-005  ]
5768 : [ 1.38721e-005 ]
5769 : [ 1.84685e-005 ]
5770 : [ 1.94682e-005 ]
5771 : [ 1.41455e-005 ]
5772 : [ 1.32484e-005 ]
5773 : [ 1.41773e-005 ]
5774 : [ 1.95851e-005 ]
5775 : [ 1.4493e-005  ]
5776 : [ 1.56937e-005 ]
5777 : [ 1.77963e-005 ]
5778 : [ 1.89598e-005 ]
5779 : [ 1.76569e-005 ]
5780 : [ 1.47946e-005 ]
5781 : [ 2.31815e-005 ]
5782 : [ 1.55893e-005 ]
5783 : [ 1.39018e-005 ]
5784 : [ 1.73908e-005 ]
5785 : [ 1.68235e-005 ]
5786 : [ 1.52523e-005 ]
5787 : [ 1.27519e-005 ]
5788 : [ 1.37489e-005 ]
5789 : [ 1.34225e-005 ]
5790 : [ 1.4996e-005  ]
5791 : [ 1.78958e-005 ]
5792 : [ 1.46492e-005 ]
5793 : [ 1.47048e-005 ]
5794 : [ 2.19695e-005 ]
5795 : [ 1.38516e-005 ]
5796 : [ 1.50846e-005 ]
5797 : [ 1.44799e-005 ]
5798 : [ 1.417e-005   ]
5799 : [ 1.29507e-005 ]
5800 : [ 1.36584e-005 ]
5801 : [ 1.6148e-005  ]
5802 : [ 1.65821e-005 ]
5803 : [ 1.75559e-005 ]
5804 : [ 1.46518e-005 ]
5805 : [ 2.01793e-005 ]
5806 : [ 1.31166e-005 ]
5807 : [ 1.44525e-005 ]
5808 : [ 2.12403e-005 ]
5809 : [ 1.82633e-005 ]
5810 : [ 2.08551e-005 ]
5811 : [ 1.87376e-005 ]
5812 : [ 1.70073e-005 ]
5813 : [ 2.33896e-005 ]
5814 : [ 1.47373e-005 ]
5815 : [ 2.0507e-005  ]
5816 : [ 1.46051e-005 ]
5817 : [ 1.43889e-005 ]
5818 : [ 1.54029e-005 ]
5819 : [ 1.81309e-005 ]
5820 : [ 1.96171e-005 ]
5821 : [ 1.7451e-005  ]
5822 : [ 1.54414e-005 ]
5823 : [ 1.67901e-005 ]
5824 : [ 1.93737e-005 ]
5825 : [ 1.35819e-005 ]
5826 : [ 2.01739e-005 ]
5827 : [ 1.99987e-005 ]
5828 : [ 1.37065e-005 ]
5829 : [ 1.38692e-005 ]
5830 : [ 1.57509e-005 ]
5831 : [ 1.44389e-005 ]
5832 : [ 1.3163e-005  ]
5833 : [ 1.37711e-005 ]
5834 : [ 1.73438e-005 ]
5835 : [ 1.80955e-005 ]
5836 : [ 1.46205e-005 ]
5837 : [ 2.36662e-005 ]
5838 : [ 2.11809e-005 ]
5839 : [ 1.34734e-005 ]
5840 : [ 1.51425e-005 ]
5841 : [ 2.2301e-005  ]
5842 : [ 1.54193e-005 ]
5843 : [ 1.51717e-005 ]
5844 : [ 1.40955e-005 ]
5845 : [ 1.48334e-005 ]
5846 : [ 1.83202e-005 ]
5847 : [ 1.85798e-005 ]
5848 : [ 1.42713e-005 ]
5849 : [ 1.30269e-005 ]
5850 : [ 2.40828e-005 ]
5851 : [ 1.34586e-005 ]
5852 : [ 1.40271e-005 ]
5853 : [ 1.27107e-005 ]
5854 : [ 2.32923e-005 ]
5855 : [ 1.53114e-005 ]
5856 : [ 1.7526e-005  ]
5857 : [ 2.19378e-005 ]
5858 : [ 1.53311e-005 ]
5859 : [ 1.48027e-005 ]
5860 : [ 1.41925e-005 ]
5861 : [ 1.43664e-005 ]
5862 : [ 1.38708e-005 ]
5863 : [ 2.43978e-005 ]
5864 : [ 1.42215e-005 ]
5865 : [ 1.87568e-005 ]
5866 : [ 1.65918e-005 ]
5867 : [ 1.61618e-005 ]
5868 : [ 1.47012e-005 ]
5869 : [ 1.25327e-005 ]
5870 : [ 1.76456e-005 ]
5871 : [ 2.10633e-005 ]
5872 : [ 1.49827e-005 ]
5873 : [ 1.72652e-005 ]
5874 : [ 2.39987e-005 ]
5875 : [ 1.62064e-005 ]
5876 : [ 1.29913e-005 ]
5877 : [ 1.45029e-005 ]
5878 : [ 1.26743e-005 ]
5879 : [ 1.38807e-005 ]
5880 : [ 1.35205e-005 ]
5881 : [ 1.81537e-005 ]
5882 : [ 1.39788e-005 ]
5883 : [ 1.37523e-005 ]
5884 : [ 1.80377e-005 ]
5885 : [ 1.80414e-005 ]
5886 : [ 1.53695e-005 ]
5887 : [ 1.60133e-005 ]
5888 : [ 1.38565e-005 ]
5889 : [ 1.69827e-005 ]
5890 : [ 1.35722e-005 ]
5891 : [ 1.30562e-005 ]
5892 : [ 1.74008e-005 ]
5893 : [ 1.40249e-005 ]
5894 : [ 2.13347e-005 ]
5895 : [ 1.38523e-005 ]
5896 : [ 1.46193e-005 ]
5897 : [ 1.5232e-005  ]
5898 : [ 1.42829e-005 ]
5899 : [ 2.32784e-005 ]
5900 : [ 1.2698e-005  ]
5901 : [ 1.75251e-005 ]
5902 : [ 2.35969e-005 ]
5903 : [ 1.81408e-005 ]
5904 : [ 1.38588e-005 ]
5905 : [ 1.88033e-005 ]
5906 : [ 2.20129e-005 ]
5907 : [ 1.87751e-005 ]
5908 : [ 1.38569e-005 ]
5909 : [ 1.77211e-005 ]
5910 : [ 1.65485e-005 ]
5911 : [ 1.62153e-005 ]
5912 : [ 1.40466e-005 ]
5913 : [ 1.40733e-005 ]
5914 : [ 1.29434e-005 ]
5915 : [ 1.89922e-005 ]
5916 : [ 1.48106e-005 ]
5917 : [ 2.06976e-005 ]
5918 : [ 1.36829e-005 ]
5919 : [ 1.48983e-005 ]
5920 : [ 1.3387e-005  ]
5921 : [ 1.29973e-005 ]
5922 : [ 2.10933e-005 ]
5923 : [ 1.88281e-005 ]
5924 : [ 1.39319e-005 ]
5925 : [ 1.4635e-005  ]
5926 : [ 1.64203e-005 ]
5927 : [ 1.38543e-005 ]
5928 : [ 1.64865e-005 ]
5929 : [ 1.90716e-005 ]
5930 : [ 2.30869e-005 ]
5931 : [ 1.51598e-005 ]
5932 : [ 1.40663e-005 ]
5933 : [ 1.59073e-005 ]
5934 : [ 1.35302e-005 ]
5935 : [ 1.40317e-005 ]
5936 : [ 1.37817e-005 ]
5937 : [ 1.68297e-005 ]
5938 : [ 1.27114e-005 ]
5939 : [ 1.99648e-005 ]
5940 : [ 1.64528e-005 ]
5941 : [ 2.29183e-005 ]
5942 : [ 1.4593e-005  ]
5943 : [ 1.48144e-005 ]
5944 : [ 1.44886e-005 ]
5945 : [ 1.37632e-005 ]
5946 : [ 1.46465e-005 ]
5947 : [ 2.39823e-005 ]
5948 : [ 2.12679e-005 ]
5949 : [ 1.63767e-005 ]
5950 : [ 1.60169e-005 ]
5951 : [ 1.49618e-005 ]
5952 : [ 1.26669e-005 ]
5953 : [ 1.37452e-005 ]
5954 : [ 1.47839e-005 ]
5955 : [ 1.42957e-005 ]
5956 : [ 1.45532e-005 ]
5957 : [ 2.22076e-005 ]
5958 : [ 2.20979e-005 ]
5959 : [ 1.97315e-005 ]
5960 : [ 2.51341e-005 ]
5961 : [ 1.42293e-005 ]
5962 : [ 1.47919e-005 ]
5963 : [ 1.33295e-005 ]
5964 : [ 1.62958e-005 ]
5965 : [ 1.9045e-005  ]
5966 : [ 1.62849e-005 ]
5967 : [ 1.54898e-005 ]
5968 : [ 1.32002e-005 ]
5969 : [ 1.63868e-005 ]
5970 : [ 1.54556e-005 ]
5971 : [ 2.34036e-005 ]
5972 : [ 2.45852e-005 ]
5973 : [ 1.54822e-005 ]
5974 : [ 1.32664e-005 ]
5975 : [ 1.58984e-005 ]
5976 : [ 1.52987e-005 ]
5977 : [ 1.82822e-005 ]
5978 : [ 1.38885e-005 ]
5979 : [ 1.36533e-005 ]
5980 : [ 2.15344e-005 ]
5981 : [ 1.65723e-005 ]
5982 : [ 1.47855e-005 ]
5983 : [ 1.32483e-005 ]
5984 : [ 1.52924e-005 ]
5985 : [ 1.4693e-005  ]
5986 : [ 1.50395e-005 ]
5987 : [ 1.43143e-005 ]
5988 : [ 1.6215e-005  ]
5989 : [ 1.72937e-005 ]
5990 : [ 1.40071e-005 ]
5991 : [ 2.12005e-005 ]
5992 : [ 1.62681e-005 ]
5993 : [ 1.83187e-005 ]
5994 : [ 1.37302e-005 ]
5995 : [ 1.98738e-005 ]
5996 : [ 1.93998e-005 ]
5997 : [ 1.42361e-005 ]
5998 : [ 1.98598e-005 ]
5999 : [ 1.43201e-005 ]
6000 : [ 1.32177e-005 ]
6001 : [ 2.02748e-005 ]
6002 : [ 1.90028e-005 ]
6003 : [ 1.28695e-005 ]
6004 : [ 1.35774e-005 ]
6005 : [ 1.66792e-005 ]
6006 : [ 1.81625e-005 ]
6007 : [ 1.43541e-005 ]
6008 : [ 1.34951e-005 ]
6009 : [ 1.78024e-005 ]
6010 : [ 1.90595e-005 ]
6011 : [ 1.47587e-005 ]
6012 : [ 1.37695e-005 ]
6013 : [ 1.47531e-005 ]
6014 : [ 1.33759e-005 ]
6015 : [ 1.53608e-005 ]
6016 : [ 1.39603e-005 ]
6017 : [ 1.32094e-005 ]
6018 : [ 1.51382e-005 ]
6019 : [ 1.44002e-005 ]
6020 : [ 1.78896e-005 ]
6021 : [ 1.49753e-005 ]
6022 : [ 1.68941e-005 ]
6023 : [ 1.36624e-005 ]
6024 : [ 1.49738e-005 ]
6025 : [ 1.59346e-005 ]
6026 : [ 1.4449e-005  ]
6027 : [ 1.6586e-005  ]
6028 : [ 1.36394e-005 ]
6029 : [ 1.3661e-005  ]
6030 : [ 1.40846e-005 ]
6031 : [ 1.51114e-005 ]
6032 : [ 1.53849e-005 ]
6033 : [ 1.43236e-005 ]
6034 : [ 1.87776e-005 ]
6035 : [ 1.99467e-005 ]
6036 : [ 2.02613e-005 ]
6037 : [ 1.35773e-005 ]
6038 : [ 1.43755e-005 ]
6039 : [ 1.35731e-005 ]
6040 : [ 1.42535e-005 ]
6041 : [ 2.23532e-005 ]
6042 : [ 2.17879e-005 ]
6043 : [ 1.47459e-005 ]
6044 : [ 1.36394e-005 ]
6045 : [ 1.33579e-005 ]
6046 : [ 1.74857e-005 ]
6047 : [ 1.91983e-005 ]
6048 : [ 1.41046e-005 ]
6049 : [ 1.5168e-005  ]
6050 : [ 1.35978e-005 ]
6051 : [ 1.29048e-005 ]
6052 : [ 2.07168e-005 ]
6053 : [ 1.27758e-005 ]
6054 : [ 1.5146e-005  ]
6055 : [ 1.43179e-005 ]
6056 : [ 2.38254e-005 ]
6057 : [ 1.56636e-005 ]
6058 : [ 1.39748e-005 ]
6059 : [ 1.34824e-005 ]
6060 : [ 2.13739e-005 ]
6061 : [ 1.36406e-005 ]
6062 : [ 1.34559e-005 ]
6063 : [ 1.48773e-005 ]
6064 : [ 1.90382e-005 ]
6065 : [ 1.60857e-005 ]
6066 : [ 1.5201e-005  ]
6067 : [ 1.96924e-005 ]
6068 : [ 1.35685e-005 ]
6069 : [ 1.97627e-005 ]
6070 : [ 1.833e-005   ]
6071 : [ 1.34248e-005 ]
6072 : [ 1.36884e-005 ]
6073 : [ 1.90041e-005 ]
6074 : [ 1.48596e-005 ]
6075 : [ 1.76726e-005 ]
6076 : [ 1.51463e-005 ]
6077 : [ 1.74252e-005 ]
6078 : [ 1.67016e-005 ]
6079 : [ 1.72044e-005 ]
6080 : [ 1.31926e-005 ]
6081 : [ 2.03624e-005 ]
6082 : [ 1.50479e-005 ]
6083 : [ 1.49578e-005 ]
6084 : [ 1.41622e-005 ]
6085 : [ 1.48123e-005 ]
6086 : [ 2.29138e-005 ]
6087 : [ 1.68079e-005 ]
6088 : [ 1.48319e-005 ]
6089 : [ 1.48094e-005 ]
6090 : [ 1.61402e-005 ]
6091 : [ 2.06163e-005 ]
6092 : [ 1.61423e-005 ]
6093 : [ 1.42987e-005 ]
6094 : [ 1.80053e-005 ]
6095 : [ 1.42911e-005 ]
6096 : [ 1.38276e-005 ]
6097 : [ 1.31975e-005 ]
6098 : [ 1.86764e-005 ]
6099 : [ 1.89896e-005 ]
6100 : [ 1.42376e-005 ]
6101 : [ 1.60076e-005 ]
6102 : [ 1.42104e-005 ]
6103 : [ 1.42195e-005 ]
6104 : [ 1.6791e-005  ]
6105 : [ 1.47851e-005 ]
6106 : [ 1.27855e-005 ]
6107 : [ 1.37684e-005 ]
6108 : [ 1.51391e-005 ]
6109 : [ 1.63058e-005 ]
6110 : [ 1.31345e-005 ]
6111 : [ 1.63133e-005 ]
6112 : [ 1.60095e-005 ]
6113 : [ 1.79012e-005 ]
6114 : [ 1.47095e-005 ]
6115 : [ 1.9218e-005  ]
6116 : [ 2.14778e-005 ]
6117 : [ 1.279e-005   ]
6118 : [ 1.30914e-005 ]
6119 : [ 1.52846e-005 ]
6120 : [ 2.25748e-005 ]
6121 : [ 1.53869e-005 ]
6122 : [ 1.41473e-005 ]
6123 : [ 1.55546e-005 ]
6124 : [ 1.62718e-005 ]
6125 : [ 1.35887e-005 ]
6126 : [ 1.40931e-005 ]
6127 : [ 1.36271e-005 ]
6128 : [ 1.57986e-005 ]
6129 : [ 1.53019e-005 ]
6130 : [ 1.78765e-005 ]
6131 : [ 1.63053e-005 ]
6132 : [ 1.65572e-005 ]
6133 : [ 1.31237e-005 ]
6134 : [ 1.88314e-005 ]
6135 : [ 1.60321e-005 ]
6136 : [ 1.43882e-005 ]
6137 : [ 1.79164e-005 ]
6138 : [ 1.37463e-005 ]
6139 : [ 1.48145e-005 ]
6140 : [ 1.46399e-005 ]
6141 : [ 1.47712e-005 ]
6142 : [ 1.99527e-005 ]
6143 : [ 1.9372e-005  ]
6144 : [ 1.4594e-005  ]
6145 : [ 1.53131e-005 ]
6146 : [ 1.40658e-005 ]
6147 : [ 2.1741e-005  ]
6148 : [ 1.80811e-005 ]
6149 : [ 1.54279e-005 ]
6150 : [ 1.81829e-005 ]
6151 : [ 1.70531e-005 ]
6152 : [ 1.48853e-005 ]
6153 : [ 1.90016e-005 ]
6154 : [ 1.47734e-005 ]
6155 : [ 1.43291e-005 ]
6156 : [ 1.40164e-005 ]
6157 : [ 1.55813e-005 ]
6158 : [ 1.39401e-005 ]
6159 : [ 1.47449e-005 ]
6160 : [ 1.6767e-005  ]
6161 : [ 2.52138e-005 ]
6162 : [ 1.34631e-005 ]
6163 : [ 1.45357e-005 ]
6164 : [ 1.40272e-005 ]
6165 : [ 1.30842e-005 ]
6166 : [ 2.09687e-005 ]
6167 : [ 1.47732e-005 ]
6168 : [ 1.40321e-005 ]
6169 : [ 1.81637e-005 ]
6170 : [ 1.39878e-005 ]
6171 : [ 1.3934e-005  ]
6172 : [ 1.72862e-005 ]
6173 : [ 1.63112e-005 ]
6174 : [ 1.64684e-005 ]
6175 : [ 1.67995e-005 ]
6176 : [ 1.69093e-005 ]
6177 : [ 1.77632e-005 ]
6178 : [ 2.22415e-005 ]
6179 : [ 1.36441e-005 ]
6180 : [ 2.20126e-005 ]
6181 : [ 1.43043e-005 ]
6182 : [ 1.42529e-005 ]
6183 : [ 1.62483e-005 ]
6184 : [ 1.55173e-005 ]
6185 : [ 1.3664e-005  ]
6186 : [ 1.44812e-005 ]
6187 : [ 1.87579e-005 ]
6188 : [ 1.54003e-005 ]
6189 : [ 1.56338e-005 ]
6190 : [ 1.45234e-005 ]
6191 : [ 1.42471e-005 ]
6192 : [ 1.57178e-005 ]
6193 : [ 1.31339e-005 ]
6194 : [ 1.69737e-005 ]
6195 : [ 1.5034e-005  ]
6196 : [ 2.0053e-005  ]
6197 : [ 1.36725e-005 ]
6198 : [ 1.35516e-005 ]
6199 : [ 2.24937e-005 ]
6200 : [ 1.91058e-005 ]
6201 : [ 1.30293e-005 ]
6202 : [ 1.48517e-005 ]
6203 : [ 1.4309e-005  ]
6204 : [ 1.41212e-005 ]
6205 : [ 1.4866e-005  ]
6206 : [ 1.50551e-005 ]
6207 : [ 1.63362e-005 ]
6208 : [ 1.41807e-005 ]
6209 : [ 1.7347e-005  ]
6210 : [ 1.62723e-005 ]
6211 : [ 2.38718e-005 ]
6212 : [ 1.61081e-005 ]
6213 : [ 1.37808e-005 ]
6214 : [ 1.98484e-005 ]
6215 : [ 2.26416e-005 ]
6216 : [ 1.51605e-005 ]
6217 : [ 1.74003e-005 ]
6218 : [ 1.28572e-005 ]
6219 : [ 1.44624e-005 ]
6220 : [ 1.35818e-005 ]
6221 : [ 1.54965e-005 ]
6222 : [ 1.88491e-005 ]
6223 : [ 1.45774e-005 ]
6224 : [ 2.38311e-005 ]
6225 : [ 1.65636e-005 ]
6226 : [ 1.4896e-005  ]
6227 : [ 1.41559e-005 ]
6228 : [ 1.78153e-005 ]
6229 : [ 1.415e-005   ]
6230 : [ 1.51515e-005 ]
6231 : [ 1.55039e-005 ]
6232 : [ 2.08651e-005 ]
6233 : [ 1.83622e-005 ]
6234 : [ 1.41641e-005 ]
6235 : [ 1.44195e-005 ]
6236 : [ 1.88163e-005 ]
6237 : [ 1.3721e-005  ]
6238 : [ 1.37867e-005 ]
6239 : [ 2.03417e-005 ]
6240 : [ 1.42501e-005 ]
6241 : [ 1.52646e-005 ]
6242 : [ 1.91627e-005 ]
6243 : [ 1.65185e-005 ]
6244 : [ 1.47463e-005 ]
6245 : [ 1.33099e-005 ]
6246 : [ 1.49363e-005 ]
6247 : [ 2.32577e-005 ]
6248 : [ 1.46231e-005 ]
6249 : [ 1.90605e-005 ]
6250 : [ 2.01478e-005 ]
6251 : [ 1.36574e-005 ]
6252 : [ 1.44584e-005 ]
6253 : [ 2.17998e-005 ]
6254 : [ 1.36452e-005 ]
6255 : [ 1.2857e-005  ]
6256 : [ 1.62365e-005 ]
6257 : [ 1.49172e-005 ]
6258 : [ 1.57662e-005 ]
6259 : [ 1.38601e-005 ]
6260 : [ 1.38843e-005 ]
6261 : [ 1.65667e-005 ]
6262 : [ 1.37293e-005 ]
6263 : [ 1.84358e-005 ]
6264 : [ 1.8723e-005  ]
6265 : [ 1.565e-005   ]
6266 : [ 1.47514e-005 ]
6267 : [ 1.40203e-005 ]
6268 : [ 1.45944e-005 ]
6269 : [ 1.29248e-005 ]
6270 : [ 1.3477e-005  ]
6271 : [ 1.56207e-005 ]
6272 : [ 1.48926e-005 ]
6273 : [ 2.49887e-005 ]
6274 : [ 1.70107e-005 ]
6275 : [ 1.3459e-005  ]
6276 : [ 1.84499e-005 ]
6277 : [ 1.34808e-005 ]
6278 : [ 2.21674e-005 ]
6279 : [ 1.5596e-005  ]
6280 : [ 1.55634e-005 ]
6281 : [ 1.3481e-005  ]
6282 : [ 1.43365e-005 ]
6283 : [ 1.52758e-005 ]
6284 : [ 1.26644e-005 ]
6285 : [ 2.27434e-005 ]
6286 : [ 1.96847e-005 ]
6287 : [ 2.07595e-005 ]
6288 : [ 1.36808e-005 ]
6289 : [ 1.32889e-005 ]
6290 : [ 1.33687e-005 ]
6291 : [ 1.34743e-005 ]
6292 : [ 2.20037e-005 ]
6293 : [ 2.15064e-005 ]
6294 : [ 1.42368e-005 ]
6295 : [ 2.2841e-005  ]
6296 : [ 1.49982e-005 ]
6297 : [ 1.82764e-005 ]
6298 : [ 1.49698e-005 ]
6299 : [ 1.60433e-005 ]
6300 : [ 1.58156e-005 ]
6301 : [ 1.70875e-005 ]
6302 : [ 1.4012e-005  ]
6303 : [ 1.39465e-005 ]
6304 : [ 1.37013e-005 ]
6305 : [ 2.05169e-005 ]
6306 : [ 1.69933e-005 ]
6307 : [ 1.37589e-005 ]
6308 : [ 2.21595e-005 ]
6309 : [ 1.53854e-005 ]
6310 : [ 1.58716e-005 ]
6311 : [ 1.35598e-005 ]
6312 : [ 1.35284e-005 ]
6313 : [ 2.14224e-005 ]
6314 : [ 1.34838e-005 ]
6315 : [ 2.12467e-005 ]
6316 : [ 2.07701e-005 ]
6317 : [ 2.28557e-005 ]
6318 : [ 1.65249e-005 ]
6319 : [ 1.46984e-005 ]
6320 : [ 1.40813e-005 ]
6321 : [ 1.59099e-005 ]
6322 : [ 2.33121e-005 ]
6323 : [ 1.87549e-005 ]
6324 : [ 1.49639e-005 ]
6325 : [ 1.47762e-005 ]
6326 : [ 1.49805e-005 ]
6327 : [ 2.0499e-005  ]
6328 : [ 1.43273e-005 ]
6329 : [ 1.69698e-005 ]
6330 : [ 1.29121e-005 ]
6331 : [ 1.49296e-005 ]
6332 : [ 1.62937e-005 ]
6333 : [ 1.65661e-005 ]
6334 : [ 1.47496e-005 ]
6335 : [ 1.96935e-005 ]
6336 : [ 2.09938e-005 ]
6337 : [ 1.79522e-005 ]
6338 : [ 1.52114e-005 ]
6339 : [ 1.42694e-005 ]
6340 : [ 1.28295e-005 ]
6341 : [ 1.91442e-005 ]
6342 : [ 2.42061e-005 ]
6343 : [ 1.60387e-005 ]
6344 : [ 1.35012e-005 ]
6345 : [ 1.43881e-005 ]
6346 : [ 1.54228e-005 ]
6347 : [ 1.54832e-005 ]
6348 : [ 1.51979e-005 ]
6349 : [ 1.44911e-005 ]
6350 : [ 1.61104e-005 ]
6351 : [ 1.33406e-005 ]
6352 : [ 2.22696e-005 ]
6353 : [ 1.84674e-005 ]
6354 : [ 2.06266e-005 ]
6355 : [ 1.37594e-005 ]
6356 : [ 1.44318e-005 ]
6357 : [ 1.60226e-005 ]
6358 : [ 1.38748e-005 ]
6359 : [ 1.38547e-005 ]
6360 : [ 1.37892e-005 ]
6361 : [ 2.3602e-005  ]
6362 : [ 1.32482e-005 ]
6363 : [ 1.35435e-005 ]
6364 : [ 1.6408e-005  ]
6365 : [ 1.42713e-005 ]
6366 : [ 1.53922e-005 ]
6367 : [ 1.72144e-005 ]
6368 : [ 1.86638e-005 ]
6369 : [ 1.39301e-005 ]
6370 : [ 1.3956e-005  ]
6371 : [ 1.50365e-005 ]
6372 : [ 1.46024e-005 ]
6373 : [ 1.34314e-005 ]
6374 : [ 1.93966e-005 ]
6375 : [ 2.16106e-005 ]
6376 : [ 1.42318e-005 ]
6377 : [ 1.72083e-005 ]
6378 : [ 1.9303e-005  ]
6379 : [ 1.32194e-005 ]
6380 : [ 1.34756e-005 ]
6381 : [ 1.52682e-005 ]
6382 : [ 2.27383e-005 ]
6383 : [ 1.95324e-005 ]
6384 : [ 1.33019e-005 ]
6385 : [ 1.43417e-005 ]
6386 : [ 1.50047e-005 ]
6387 : [ 1.65191e-005 ]
6388 : [ 2.40817e-005 ]
6389 : [ 1.65448e-005 ]
6390 : [ 1.34614e-005 ]
6391 : [ 1.35951e-005 ]
6392 : [ 1.50076e-005 ]
6393 : [ 2.15605e-005 ]
6394 : [ 1.74403e-005 ]
6395 : [ 1.86675e-005 ]
6396 : [ 1.52049e-005 ]
6397 : [ 1.60347e-005 ]
6398 : [ 1.82923e-005 ]
6399 : [ 1.54265e-005 ]
6400 : [ 1.72631e-005 ]
6401 : [ 1.62304e-005 ]
6402 : [ 1.3496e-005  ]
6403 : [ 1.77095e-005 ]
6404 : [ 1.34362e-005 ]
6405 : [ 1.39105e-005 ]
6406 : [ 1.45893e-005 ]
6407 : [ 2.21625e-005 ]
6408 : [ 2.31887e-005 ]
6409 : [ 2.11843e-005 ]
6410 : [ 1.37463e-005 ]
6411 : [ 1.53155e-005 ]
6412 : [ 1.45972e-005 ]
6413 : [ 1.45683e-005 ]
6414 : [ 1.44202e-005 ]
6415 : [ 1.47798e-005 ]
6416 : [ 2.27212e-005 ]
6417 : [ 1.41603e-005 ]
6418 : [ 1.92348e-005 ]
6419 : [ 1.29248e-005 ]
6420 : [ 1.47339e-005 ]
6421 : [ 1.47369e-005 ]
6422 : [ 1.73611e-005 ]
6423 : [ 2.2136e-005  ]
6424 : [ 1.40275e-005 ]
6425 : [ 1.74668e-005 ]
6426 : [ 1.57618e-005 ]
6427 : [ 1.70723e-005 ]
6428 : [ 1.8065e-005  ]
6429 : [ 1.43633e-005 ]
6430 : [ 1.64903e-005 ]
6431 : [ 1.39115e-005 ]
6432 : [ 1.40924e-005 ]
6433 : [ 1.3796e-005  ]
6434 : [ 2.21735e-005 ]
6435 : [ 1.44362e-005 ]
6436 : [ 1.46797e-005 ]
6437 : [ 1.4975e-005  ]
6438 : [ 1.98366e-005 ]
6439 : [ 1.42172e-005 ]
6440 : [ 1.38614e-005 ]
6441 : [ 1.42051e-005 ]
6442 : [ 1.4674e-005  ]
6443 : [ 1.70676e-005 ]
6444 : [ 1.53113e-005 ]
6445 : [ 1.4999e-005  ]
6446 : [ 2.15422e-005 ]
6447 : [ 1.62469e-005 ]
6448 : [ 1.46085e-005 ]
6449 : [ 1.52784e-005 ]
6450 : [ 1.97698e-005 ]
6451 : [ 1.59481e-005 ]
6452 : [ 1.38626e-005 ]
6453 : [ 1.58046e-005 ]
6454 : [ 1.54532e-005 ]
6455 : [ 1.45117e-005 ]
6456 : [ 1.48499e-005 ]
6457 : [ 1.98046e-005 ]
6458 : [ 1.44285e-005 ]
6459 : [ 1.39438e-005 ]
6460 : [ 1.37917e-005 ]
6461 : [ 1.64012e-005 ]
6462 : [ 2.15019e-005 ]
6463 : [ 2.15959e-005 ]
6464 : [ 1.47552e-005 ]
6465 : [ 1.82555e-005 ]
6466 : [ 1.45527e-005 ]
6467 : [ 1.81754e-005 ]
6468 : [ 1.73663e-005 ]
6469 : [ 2.11288e-005 ]
6470 : [ 1.51281e-005 ]
6471 : [ 1.3358e-005  ]
6472 : [ 1.46886e-005 ]
6473 : [ 1.39927e-005 ]
6474 : [ 1.42969e-005 ]
6475 : [ 1.47297e-005 ]
6476 : [ 1.45154e-005 ]
6477 : [ 1.36099e-005 ]
6478 : [ 1.58331e-005 ]
6479 : [ 1.50451e-005 ]
6480 : [ 1.3179e-005  ]
6481 : [ 1.41518e-005 ]
6482 : [ 2.03963e-005 ]
6483 : [ 1.45985e-005 ]
6484 : [ 1.55435e-005 ]
6485 : [ 1.34399e-005 ]
6486 : [ 1.35535e-005 ]
6487 : [ 2.2109e-005  ]
6488 : [ 1.44793e-005 ]
6489 : [ 2.07333e-005 ]
6490 : [ 1.493e-005   ]
6491 : [ 1.79698e-005 ]
6492 : [ 1.4291e-005  ]
6493 : [ 2.12548e-005 ]
6494 : [ 1.58042e-005 ]
6495 : [ 1.35616e-005 ]
6496 : [ 2.24299e-005 ]
6497 : [ 1.44627e-005 ]
6498 : [ 1.61623e-005 ]
6499 : [ 1.4653e-005  ]
6500 : [ 2.10566e-005 ]
6501 : [ 1.69007e-005 ]
6502 : [ 1.67903e-005 ]
6503 : [ 1.4723e-005  ]
6504 : [ 1.37024e-005 ]
6505 : [ 2.09579e-005 ]
6506 : [ 2.21222e-005 ]
6507 : [ 2.11626e-005 ]
6508 : [ 1.464e-005   ]
6509 : [ 1.37871e-005 ]
6510 : [ 1.69647e-005 ]
6511 : [ 2.36083e-005 ]
6512 : [ 1.33725e-005 ]
6513 : [ 2.19072e-005 ]
6514 : [ 1.61099e-005 ]
6515 : [ 1.24453e-005 ]
6516 : [ 1.49329e-005 ]
6517 : [ 1.51711e-005 ]
6518 : [ 1.71804e-005 ]
6519 : [ 1.45735e-005 ]
6520 : [ 1.47152e-005 ]
6521 : [ 1.41874e-005 ]
6522 : [ 2.03477e-005 ]
6523 : [ 2.45912e-005 ]
6524 : [ 1.76092e-005 ]
6525 : [ 1.6126e-005  ]
6526 : [ 1.65968e-005 ]
6527 : [ 1.28284e-005 ]
6528 : [ 1.92684e-005 ]
6529 : [ 1.52202e-005 ]
6530 : [ 1.73009e-005 ]
6531 : [ 1.44514e-005 ]
6532 : [ 1.78612e-005 ]
6533 : [ 2.36244e-005 ]
6534 : [ 1.34373e-005 ]
6535 : [ 1.37663e-005 ]
6536 : [ 1.30215e-005 ]
6537 : [ 1.40762e-005 ]
6538 : [ 1.42356e-005 ]
6539 : [ 1.97553e-005 ]
6540 : [ 1.52737e-005 ]
6541 : [ 2.01594e-005 ]
6542 : [ 1.99511e-005 ]
6543 : [ 2.39649e-005 ]
6544 : [ 1.4015e-005  ]
6545 : [ 1.88452e-005 ]
6546 : [ 1.47705e-005 ]
6547 : [ 1.4831e-005  ]
6548 : [ 2.24033e-005 ]
6549 : [ 1.51465e-005 ]
6550 : [ 1.35697e-005 ]
6551 : [ 1.62964e-005 ]
6552 : [ 1.69868e-005 ]
6553 : [ 1.28361e-005 ]
6554 : [ 1.40831e-005 ]
6555 : [ 1.45807e-005 ]
6556 : [ 1.7492e-005  ]
6557 : [ 1.38752e-005 ]
6558 : [ 2.29011e-005 ]
6559 : [ 1.43722e-005 ]
6560 : [ 1.29609e-005 ]
6561 : [ 1.47605e-005 ]
6562 : [ 1.29001e-005 ]
6563 : [ 1.38603e-005 ]
6564 : [ 1.47624e-005 ]
6565 : [ 1.4083e-005  ]
6566 : [ 2.26662e-005 ]
6567 : [ 2.47412e-005 ]
6568 : [ 2.31141e-005 ]
6569 : [ 2.27525e-005 ]
6570 : [ 1.4725e-005  ]
6571 : [ 1.45256e-005 ]
6572 : [ 1.47028e-005 ]
6573 : [ 1.50795e-005 ]
6574 : [ 1.89435e-005 ]
6575 : [ 2.22772e-005 ]
6576 : [ 1.59239e-005 ]
6577 : [ 2.07499e-005 ]
6578 : [ 2.18836e-005 ]
6579 : [ 1.639e-005   ]
6580 : [ 2.27029e-005 ]
6581 : [ 1.90165e-005 ]
6582 : [ 1.42406e-005 ]
6583 : [ 1.50889e-005 ]
6584 : [ 1.47751e-005 ]
6585 : [ 1.84437e-005 ]
6586 : [ 1.45332e-005 ]
6587 : [ 1.42716e-005 ]
6588 : [ 1.3777e-005  ]
6589 : [ 1.56164e-005 ]
6590 : [ 1.27394e-005 ]
6591 : [ 1.42344e-005 ]
6592 : [ 1.54077e-005 ]
6593 : [ 1.43732e-005 ]
6594 : [ 1.36263e-005 ]
6595 : [ 1.36697e-005 ]
6596 : [ 1.98866e-005 ]
6597 : [ 1.68813e-005 ]
6598 : [ 1.46848e-005 ]
6599 : [ 1.63209e-005 ]
6600 : [ 1.63063e-005 ]
6601 : [ 1.38422e-005 ]
6602 : [ 1.77372e-005 ]
6603 : [ 1.53292e-005 ]
6604 : [ 1.5308e-005  ]
6605 : [ 1.56337e-005 ]
6606 : [ 1.41153e-005 ]
6607 : [ 1.3663e-005  ]
6608 : [ 1.65125e-005 ]
6609 : [ 1.47128e-005 ]
6610 : [ 1.69666e-005 ]
6611 : [ 1.30893e-005 ]
6612 : [ 1.5356e-005  ]
6613 : [ 2.2216e-005  ]
6614 : [ 1.30772e-005 ]
6615 : [ 1.98637e-005 ]
6616 : [ 1.6418e-005  ]
6617 : [ 1.38507e-005 ]
6618 : [ 1.43182e-005 ]
6619 : [ 1.39077e-005 ]
6620 : [ 2.08652e-005 ]
6621 : [ 1.49052e-005 ]
6622 : [ 1.2625e-005  ]
6623 : [ 1.48496e-005 ]
6624 : [ 1.32596e-005 ]
6625 : [ 1.75829e-005 ]
6626 : [ 2.04449e-005 ]
6627 : [ 1.5707e-005  ]
6628 : [ 1.63253e-005 ]
6629 : [ 2.24885e-005 ]
6630 : [ 1.59246e-005 ]
6631 : [ 1.42423e-005 ]
6632 : [ 1.4902e-005  ]
6633 : [ 1.39608e-005 ]
6634 : [ 1.38084e-005 ]
6635 : [ 2.42539e-005 ]
6636 : [ 1.5425e-005  ]
6637 : [ 1.28454e-005 ]
6638 : [ 1.70219e-005 ]
6639 : [ 1.56425e-005 ]
6640 : [ 1.44353e-005 ]
6641 : [ 1.44371e-005 ]
6642 : [ 1.47389e-005 ]
6643 : [ 1.32217e-005 ]
6644 : [ 1.39212e-005 ]
6645 : [ 1.53022e-005 ]
6646 : [ 2.07902e-005 ]
6647 : [ 1.65534e-005 ]
6648 : [ 1.41445e-005 ]
6649 : [ 2.33753e-005 ]
6650 : [ 1.44617e-005 ]
6651 : [ 1.48569e-005 ]
6652 : [ 1.61605e-005 ]
6653 : [ 1.53041e-005 ]
6654 : [ 2.02532e-005 ]
6655 : [ 1.63171e-005 ]
6656 : [ 1.6229e-005  ]
6657 : [ 1.46878e-005 ]
6658 : [ 1.71762e-005 ]
6659 : [ 1.57534e-005 ]
6660 : [ 1.27048e-005 ]
6661 : [ 1.69211e-005 ]
6662 : [ 1.42394e-005 ]
6663 : [ 1.52152e-005 ]
6664 : [ 2.32631e-005 ]
6665 : [ 1.40299e-005 ]
6666 : [ 1.42029e-005 ]
6667 : [ 2.24745e-005 ]
6668 : [ 1.65145e-005 ]
6669 : [ 1.44344e-005 ]
6670 : [ 1.43385e-005 ]
6671 : [ 1.46673e-005 ]
6672 : [ 1.42258e-005 ]
6673 : [ 1.39182e-005 ]
6674 : [ 1.50887e-005 ]
6675 : [ 1.34932e-005 ]
6676 : [ 1.91854e-005 ]
6677 : [ 1.55306e-005 ]
6678 : [ 1.91896e-005 ]
6679 : [ 1.97549e-005 ]
6680 : [ 2.17523e-005 ]
6681 : [ 1.43035e-005 ]
6682 : [ 1.71399e-005 ]
6683 : [ 1.70358e-005 ]
6684 : [ 1.64823e-005 ]
6685 : [ 1.44401e-005 ]
6686 : [ 1.52977e-005 ]
6687 : [ 1.69049e-005 ]
6688 : [ 1.48094e-005 ]
6689 : [ 1.30978e-005 ]
6690 : [ 1.62702e-005 ]
6691 : [ 2.18143e-005 ]
6692 : [ 1.7596e-005  ]
6693 : [ 1.41692e-005 ]
6694 : [ 1.42265e-005 ]
6695 : [ 1.95177e-005 ]
6696 : [ 1.3562e-005  ]
6697 : [ 2.01115e-005 ]
6698 : [ 1.51118e-005 ]
6699 : [ 1.54184e-005 ]
6700 : [ 1.50796e-005 ]
6701 : [ 1.70272e-005 ]
6702 : [ 1.62155e-005 ]
6703 : [ 1.44927e-005 ]
6704 : [ 2.0737e-005  ]
6705 : [ 2.11236e-005 ]
6706 : [ 2.22463e-005 ]
6707 : [ 1.40087e-005 ]
6708 : [ 1.71008e-005 ]
6709 : [ 2.11517e-005 ]
6710 : [ 1.53693e-005 ]
6711 : [ 1.69738e-005 ]
6712 : [ 1.40072e-005 ]
6713 : [ 1.79256e-005 ]
6714 : [ 1.62778e-005 ]
6715 : [ 2.16439e-005 ]
6716 : [ 1.57613e-005 ]
6717 : [ 1.66136e-005 ]
6718 : [ 1.73726e-005 ]
6719 : [ 1.73417e-005 ]
6720 : [ 1.40144e-005 ]
6721 : [ 1.33417e-005 ]
6722 : [ 1.46678e-005 ]
6723 : [ 2.27735e-005 ]
6724 : [ 1.44911e-005 ]
6725 : [ 1.71128e-005 ]
6726 : [ 1.41882e-005 ]
6727 : [ 1.61306e-005 ]
6728 : [ 1.53947e-005 ]
6729 : [ 2.01898e-005 ]
6730 : [ 2.19187e-005 ]
6731 : [ 1.33484e-005 ]
6732 : [ 1.84103e-005 ]
6733 : [ 1.8685e-005  ]
6734 : [ 1.86934e-005 ]
6735 : [ 1.85306e-005 ]
6736 : [ 1.45559e-005 ]
6737 : [ 1.57047e-005 ]
6738 : [ 1.62258e-005 ]
6739 : [ 1.47169e-005 ]
6740 : [ 1.69998e-005 ]
6741 : [ 1.62391e-005 ]
6742 : [ 1.64205e-005 ]
6743 : [ 1.4386e-005  ]
6744 : [ 1.5243e-005  ]
6745 : [ 2.07149e-005 ]
6746 : [ 1.26263e-005 ]
6747 : [ 1.51302e-005 ]
6748 : [ 1.42868e-005 ]
6749 : [ 1.49271e-005 ]
6750 : [ 1.43335e-005 ]
6751 : [ 2.31118e-005 ]
6752 : [ 1.52224e-005 ]
6753 : [ 2.21577e-005 ]
6754 : [ 1.43818e-005 ]
6755 : [ 1.70306e-005 ]
6756 : [ 1.48708e-005 ]
6757 : [ 1.88415e-005 ]
6758 : [ 1.41203e-005 ]
6759 : [ 1.44777e-005 ]
6760 : [ 1.5141e-005  ]
6761 : [ 1.49952e-005 ]
6762 : [ 1.96113e-005 ]
6763 : [ 2.29691e-005 ]
6764 : [ 1.44948e-005 ]
6765 : [ 2.30055e-005 ]
6766 : [ 1.52947e-005 ]
6767 : [ 1.72233e-005 ]
6768 : [ 2.06817e-005 ]
6769 : [ 1.64783e-005 ]
6770 : [ 2.08385e-005 ]
6771 : [ 1.70771e-005 ]
6772 : [ 1.5153e-005  ]
6773 : [ 1.27894e-005 ]
6774 : [ 1.59748e-005 ]
6775 : [ 1.45196e-005 ]
6776 : [ 1.37644e-005 ]
6777 : [ 2.36114e-005 ]
6778 : [ 1.79698e-005 ]
6779 : [ 1.39341e-005 ]
6780 : [ 1.63959e-005 ]
6781 : [ 1.85249e-005 ]
6782 : [ 1.38302e-005 ]
6783 : [ 2.16161e-005 ]
6784 : [ 1.36633e-005 ]
6785 : [ 2.18418e-005 ]
6786 : [ 2.23339e-005 ]
6787 : [ 1.48521e-005 ]
6788 : [ 1.40408e-005 ]
6789 : [ 1.57614e-005 ]
6790 : [ 2.08775e-005 ]
6791 : [ 1.4132e-005  ]
6792 : [ 1.81627e-005 ]
6793 : [ 1.30736e-005 ]
6794 : [ 1.64455e-005 ]
6795 : [ 1.87957e-005 ]
6796 : [ 1.38056e-005 ]
6797 : [ 1.9476e-005  ]
6798 : [ 1.50127e-005 ]
6799 : [ 1.56508e-005 ]
6800 : [ 1.40028e-005 ]
6801 : [ 1.74956e-005 ]
6802 : [ 1.52799e-005 ]
6803 : [ 1.31713e-005 ]
6804 : [ 1.34879e-005 ]
6805 : [ 1.77042e-005 ]
6806 : [ 1.83577e-005 ]
6807 : [ 1.30265e-005 ]
6808 : [ 1.38761e-005 ]
6809 : [ 1.97951e-005 ]
6810 : [ 1.78451e-005 ]
6811 : [ 1.43407e-005 ]
6812 : [ 1.31312e-005 ]
6813 : [ 1.39983e-005 ]
6814 : [ 1.43873e-005 ]
6815 : [ 1.92569e-005 ]
6816 : [ 1.37563e-005 ]
6817 : [ 1.47384e-005 ]
6818 : [ 1.42391e-005 ]
6819 : [ 1.41519e-005 ]
6820 : [ 1.36529e-005 ]
6821 : [ 2.19622e-005 ]
6822 : [ 1.43651e-005 ]
6823 : [ 1.36853e-005 ]
6824 : [ 1.28294e-005 ]
6825 : [ 1.50567e-005 ]
6826 : [ 2.29365e-005 ]
6827 : [ 2.24956e-005 ]
6828 : [ 1.64799e-005 ]
6829 : [ 2.20038e-005 ]
6830 : [ 1.29461e-005 ]
6831 : [ 1.61203e-005 ]
6832 : [ 1.73697e-005 ]
6833 : [ 1.43649e-005 ]
6834 : [ 1.56472e-005 ]
6835 : [ 1.44925e-005 ]
6836 : [ 1.37662e-005 ]
6837 : [ 1.45447e-005 ]
6838 : [ 1.60918e-005 ]
6839 : [ 1.82555e-005 ]
6840 : [ 1.76084e-005 ]
6841 : [ 2.33163e-005 ]
6842 : [ 1.87027e-005 ]
6843 : [ 1.81629e-005 ]
6844 : [ 1.49666e-005 ]
6845 : [ 1.28729e-005 ]
6846 : [ 1.31556e-005 ]
6847 : [ 1.47624e-005 ]
6848 : [ 1.6534e-005  ]
6849 : [ 2.13449e-005 ]
6850 : [ 1.81856e-005 ]
6851 : [ 1.55566e-005 ]
6852 : [ 1.62805e-005 ]
6853 : [ 1.4725e-005  ]
6854 : [ 1.62236e-005 ]
6855 : [ 1.67775e-005 ]
6856 : [ 1.44836e-005 ]
6857 : [ 1.48042e-005 ]
6858 : [ 1.94652e-005 ]
6859 : [ 1.46495e-005 ]
6860 : [ 2.12973e-005 ]
6861 : [ 1.44353e-005 ]
6862 : [ 1.67102e-005 ]
6863 : [ 1.76395e-005 ]
6864 : [ 1.40594e-005 ]
6865 : [ 1.34896e-005 ]
6866 : [ 1.45013e-005 ]
6867 : [ 1.59516e-005 ]
6868 : [ 2.05163e-005 ]
6869 : [ 1.48845e-005 ]
6870 : [ 1.43907e-005 ]
6871 : [ 1.42765e-005 ]
6872 : [ 1.4533e-005  ]
6873 : [ 2.31486e-005 ]
6874 : [ 1.25893e-005 ]
6875 : [ 1.46401e-005 ]
6876 : [ 1.67995e-005 ]
6877 : [ 1.27797e-005 ]
6878 : [ 1.53409e-005 ]
6879 : [ 1.57394e-005 ]
6880 : [ 1.57102e-005 ]
6881 : [ 1.34586e-005 ]
6882 : [ 1.29032e-005 ]
6883 : [ 1.57074e-005 ]
6884 : [ 1.40887e-005 ]
6885 : [ 2.03547e-005 ]
6886 : [ 1.65401e-005 ]
6887 : [ 1.34249e-005 ]
6888 : [ 1.43561e-005 ]
6889 : [ 1.38718e-005 ]
6890 : [ 1.47802e-005 ]
6891 : [ 1.4058e-005  ]
6892 : [ 1.57639e-005 ]
6893 : [ 1.64023e-005 ]
6894 : [ 1.57989e-005 ]
6895 : [ 1.58532e-005 ]
6896 : [ 1.45186e-005 ]
6897 : [ 1.39501e-005 ]
6898 : [ 1.37807e-005 ]
6899 : [ 2.1827e-005  ]
6900 : [ 1.45169e-005 ]
6901 : [ 1.92536e-005 ]
6902 : [ 1.58796e-005 ]
6903 : [ 2.20228e-005 ]
6904 : [ 1.83804e-005 ]
6905 : [ 1.64292e-005 ]
6906 : [ 1.39821e-005 ]
6907 : [ 1.40521e-005 ]
6908 : [ 1.54882e-005 ]
6909 : [ 1.33157e-005 ]
6910 : [ 2.03335e-005 ]
6911 : [ 1.63825e-005 ]
6912 : [ 1.89929e-005 ]
6913 : [ 1.62456e-005 ]
6914 : [ 1.4288e-005  ]
6915 : [ 1.95372e-005 ]
6916 : [ 1.93815e-005 ]
6917 : [ 1.5532e-005  ]
6918 : [ 1.41188e-005 ]
6919 : [ 1.43272e-005 ]
6920 : [ 1.58391e-005 ]
6921 : [ 1.61905e-005 ]
6922 : [ 2.07603e-005 ]
6923 : [ 1.28978e-005 ]
6924 : [ 1.25e-005    ]
6925 : [ 1.75558e-005 ]
6926 : [ 1.39964e-005 ]
6927 : [ 1.5322e-005  ]
6928 : [ 1.63653e-005 ]
6929 : [ 1.43797e-005 ]
6930 : [ 1.81101e-005 ]
6931 : [ 1.43666e-005 ]
6932 : [ 1.45227e-005 ]
6933 : [ 1.53256e-005 ]
6934 : [ 1.35808e-005 ]
6935 : [ 1.66524e-005 ]
6936 : [ 1.56892e-005 ]
6937 : [ 1.47866e-005 ]
6938 : [ 1.62898e-005 ]
6939 : [ 1.70397e-005 ]
6940 : [ 1.41331e-005 ]
6941 : [ 1.36695e-005 ]
6942 : [ 2.44672e-005 ]
6943 : [ 1.44289e-005 ]
6944 : [ 2.00559e-005 ]
6945 : [ 2.17922e-005 ]
6946 : [ 1.6177e-005  ]
6947 : [ 1.36687e-005 ]
6948 : [ 1.38701e-005 ]
6949 : [ 1.39985e-005 ]
6950 : [ 1.50693e-005 ]
6951 : [ 1.55171e-005 ]
6952 : [ 1.36955e-005 ]
6953 : [ 2.24278e-005 ]
6954 : [ 1.59303e-005 ]
6955 : [ 1.4994e-005  ]
6956 : [ 1.39133e-005 ]
6957 : [ 1.50775e-005 ]
6958 : [ 1.41149e-005 ]
6959 : [ 1.43113e-005 ]
6960 : [ 1.51407e-005 ]
6961 : [ 1.52499e-005 ]
6962 : [ 1.54278e-005 ]
6963 : [ 1.50604e-005 ]
6964 : [ 1.80777e-005 ]
6965 : [ 1.40575e-005 ]
6966 : [ 1.5131e-005  ]
6967 : [ 1.57591e-005 ]
6968 : [ 2.42564e-005 ]
6969 : [ 1.65843e-005 ]
6970 : [ 1.40004e-005 ]
6971 : [ 1.42698e-005 ]
6972 : [ 1.49925e-005 ]
6973 : [ 1.42068e-005 ]
6974 : [ 2.23858e-005 ]
6975 : [ 1.53972e-005 ]
6976 : [ 1.41799e-005 ]
6977 : [ 1.58042e-005 ]
6978 : [ 1.5082e-005  ]
6979 : [ 1.3706e-005  ]
6980 : [ 1.45216e-005 ]
6981 : [ 1.35635e-005 ]
6982 : [ 1.45305e-005 ]
6983 : [ 1.38424e-005 ]
6984 : [ 1.5282e-005  ]
6985 : [ 1.52366e-005 ]
6986 : [ 1.72293e-005 ]
6987 : [ 1.29653e-005 ]
6988 : [ 2.43058e-005 ]
6989 : [ 1.43527e-005 ]
6990 : [ 2.36833e-005 ]
6991 : [ 2.03628e-005 ]
6992 : [ 1.69047e-005 ]
6993 : [ 1.37325e-005 ]
6994 : [ 2.11291e-005 ]
6995 : [ 1.61101e-005 ]
6996 : [ 1.55687e-005 ]
6997 : [ 2.16058e-005 ]
6998 : [ 2.35952e-005 ]
6999 : [ 1.59767e-005 ]
7000 : [ 1.66653e-005 ]
7001 : [ 1.83461e-005 ]
7002 : [ 1.56632e-005 ]
7003 : [ 2.04397e-005 ]
7004 : [ 1.58392e-005 ]
7005 : [ 2.14154e-005 ]
7006 : [ 1.40374e-005 ]
7007 : [ 1.27623e-005 ]
7008 : [ 2.41111e-005 ]
7009 : [ 1.43138e-005 ]
7010 : [ 2.43167e-005 ]
7011 : [ 1.47305e-005 ]
7012 : [ 1.75969e-005 ]
7013 : [ 1.4704e-005  ]
7014 : [ 1.4557e-005  ]
7015 : [ 1.40958e-005 ]
7016 : [ 1.57523e-005 ]
7017 : [ 1.46448e-005 ]
7018 : [ 1.71933e-005 ]
7019 : [ 1.81954e-005 ]
7020 : [ 1.91424e-005 ]
7021 : [ 1.41205e-005 ]
7022 : [ 1.40219e-005 ]
7023 : [ 1.59372e-005 ]
7024 : [ 1.85149e-005 ]
7025 : [ 1.4033e-005  ]
7026 : [ 2.5563e-005  ]
7027 : [ 1.64864e-005 ]
7028 : [ 2.03081e-005 ]
7029 : [ 2.04933e-005 ]
7030 : [ 1.41024e-005 ]
7031 : [ 1.56548e-005 ]
7032 : [ 1.53527e-005 ]
7033 : [ 1.35299e-005 ]
7034 : [ 1.53622e-005 ]
7035 : [ 1.40258e-005 ]
7036 : [ 1.65146e-005 ]
7037 : [ 1.43856e-005 ]
7038 : [ 1.38102e-005 ]
7039 : [ 1.46082e-005 ]
7040 : [ 1.86616e-005 ]
7041 : [ 1.51201e-005 ]
7042 : [ 1.34793e-005 ]
7043 : [ 1.85389e-005 ]
7044 : [ 1.90097e-005 ]
7045 : [ 2.17678e-005 ]
7046 : [ 1.44758e-005 ]
7047 : [ 1.66574e-005 ]
7048 : [ 1.33739e-005 ]
7049 : [ 2.28944e-005 ]
7050 : [ 1.33574e-005 ]
7051 : [ 2.18628e-005 ]
7052 : [ 1.495e-005   ]
7053 : [ 1.58542e-005 ]
7054 : [ 1.73069e-005 ]
7055 : [ 1.40594e-005 ]
7056 : [ 1.54695e-005 ]
7057 : [ 1.58785e-005 ]
7058 : [ 1.36854e-005 ]
7059 : [ 1.43924e-005 ]
7060 : [ 1.4147e-005  ]
7061 : [ 1.86277e-005 ]
7062 : [ 2.197e-005   ]
7063 : [ 2.02732e-005 ]
7064 : [ 1.40031e-005 ]
7065 : [ 1.28502e-005 ]
7066 : [ 1.66272e-005 ]
7067 : [ 1.51145e-005 ]
7068 : [ 2.3794e-005  ]
7069 : [ 1.49468e-005 ]
7070 : [ 1.65197e-005 ]
7071 : [ 1.82956e-005 ]
7072 : [ 1.83039e-005 ]
7073 : [ 1.69469e-005 ]
7074 : [ 1.79202e-005 ]
7075 : [ 1.96558e-005 ]
7076 : [ 1.6704e-005  ]
7077 : [ 2.06745e-005 ]
7078 : [ 1.98816e-005 ]
7079 : [ 1.44767e-005 ]
7080 : [ 1.31569e-005 ]
7081 : [ 1.52212e-005 ]
7082 : [ 1.40892e-005 ]
7083 : [ 1.40149e-005 ]
7084 : [ 1.45717e-005 ]
7085 : [ 1.51782e-005 ]
7086 : [ 2.37195e-005 ]
7087 : [ 1.62613e-005 ]
7088 : [ 1.79689e-005 ]
7089 : [ 1.43701e-005 ]
7090 : [ 1.37385e-005 ]
7091 : [ 1.35999e-005 ]
7092 : [ 1.51699e-005 ]
7093 : [ 1.35191e-005 ]
7094 : [ 1.6322e-005  ]
7095 : [ 1.47435e-005 ]
7096 : [ 1.54594e-005 ]
7097 : [ 1.35245e-005 ]
7098 : [ 2.4219e-005  ]
7099 : [ 1.50892e-005 ]
7100 : [ 1.50289e-005 ]
7101 : [ 1.24685e-005 ]
7102 : [ 1.6923e-005  ]
7103 : [ 1.62846e-005 ]
7104 : [ 1.76866e-005 ]
7105 : [ 1.72297e-005 ]
7106 : [ 1.59052e-005 ]
7107 : [ 1.37573e-005 ]
7108 : [ 1.9663e-005  ]
7109 : [ 1.48545e-005 ]
7110 : [ 1.44475e-005 ]
7111 : [ 1.46581e-005 ]
7112 : [ 2.20328e-005 ]
7113 : [ 1.26958e-005 ]
7114 : [ 2.33759e-005 ]
7115 : [ 2.41173e-005 ]
7116 : [ 1.4222e-005  ]
7117 : [ 2.2248e-005  ]
7118 : [ 1.49104e-005 ]
7119 : [ 1.50578e-005 ]
7120 : [ 2.14577e-005 ]
7121 : [ 2.16226e-005 ]
7122 : [ 1.41377e-005 ]
7123 : [ 1.7975e-005  ]
7124 : [ 1.64319e-005 ]
7125 : [ 2.21044e-005 ]
7126 : [ 1.27933e-005 ]
7127 : [ 1.97227e-005 ]
7128 : [ 2.216e-005   ]
7129 : [ 1.30807e-005 ]
7130 : [ 1.45142e-005 ]
7131 : [ 1.56267e-005 ]
7132 : [ 1.32624e-005 ]
7133 : [ 1.7568e-005  ]
7134 : [ 1.63265e-005 ]
7135 : [ 2.00336e-005 ]
7136 : [ 1.71795e-005 ]
7137 : [ 2.17702e-005 ]
7138 : [ 1.50459e-005 ]
7139 : [ 1.35468e-005 ]
7140 : [ 1.72133e-005 ]
7141 : [ 1.5921e-005  ]
7142 : [ 1.57999e-005 ]
7143 : [ 1.81602e-005 ]
7144 : [ 1.40606e-005 ]
7145 : [ 1.48647e-005 ]
7146 : [ 1.28772e-005 ]
7147 : [ 1.36778e-005 ]
7148 : [ 1.57354e-005 ]
7149 : [ 1.82167e-005 ]
7150 : [ 1.41533e-005 ]
7151 : [ 1.47118e-005 ]
7152 : [ 2.15289e-005 ]
7153 : [ 1.50495e-005 ]
7154 : [ 1.45719e-005 ]
7155 : [ 1.57235e-005 ]
7156 : [ 1.54165e-005 ]
7157 : [ 1.41043e-005 ]
7158 : [ 1.89303e-005 ]
7159 : [ 1.63066e-005 ]
7160 : [ 1.57147e-005 ]
7161 : [ 1.29494e-005 ]
7162 : [ 1.63036e-005 ]
7163 : [ 1.97769e-005 ]
7164 : [ 1.34752e-005 ]
7165 : [ 1.4401e-005  ]
7166 : [ 1.5726e-005  ]
7167 : [ 1.93506e-005 ]
7168 : [ 1.44842e-005 ]
7169 : [ 1.45277e-005 ]
7170 : [ 2.027e-005   ]
7171 : [ 1.77213e-005 ]
7172 : [ 1.42284e-005 ]
7173 : [ 2.12406e-005 ]
7174 : [ 1.51047e-005 ]
7175 : [ 1.41322e-005 ]
7176 : [ 2.48262e-005 ]
7177 : [ 2.03356e-005 ]
7178 : [ 1.39174e-005 ]
7179 : [ 1.70135e-005 ]
7180 : [ 1.44285e-005 ]
7181 : [ 1.55171e-005 ]
7182 : [ 1.44599e-005 ]
7183 : [ 1.35743e-005 ]
7184 : [ 1.79937e-005 ]
7185 : [ 1.42657e-005 ]
7186 : [ 2.19955e-005 ]
7187 : [ 1.41219e-005 ]
7188 : [ 1.67288e-005 ]
7189 : [ 1.44948e-005 ]
7190 : [ 1.42733e-005 ]
7191 : [ 1.33448e-005 ]
7192 : [ 2.14436e-005 ]
7193 : [ 1.68293e-005 ]
7194 : [ 1.4251e-005  ]
7195 : [ 1.54289e-005 ]
7196 : [ 1.66919e-005 ]
7197 : [ 2.08211e-005 ]
7198 : [ 2.05221e-005 ]
7199 : [ 1.54761e-005 ]
7200 : [ 1.64271e-005 ]
7201 : [ 2.13298e-005 ]
7202 : [ 1.51127e-005 ]
7203 : [ 1.56259e-005 ]
7204 : [ 1.42388e-005 ]
7205 : [ 1.45018e-005 ]
7206 : [ 1.45263e-005 ]
7207 : [ 1.74348e-005 ]
7208 : [ 1.36552e-005 ]
7209 : [ 1.97626e-005 ]
7210 : [ 1.72587e-005 ]
7211 : [ 1.42758e-005 ]
7212 : [ 1.98065e-005 ]
7213 : [ 1.32143e-005 ]
7214 : [ 1.90988e-005 ]
7215 : [ 2.5341e-005  ]
7216 : [ 1.60594e-005 ]
7217 : [ 1.51878e-005 ]
7218 : [ 1.67234e-005 ]
7219 : [ 2.40259e-005 ]
7220 : [ 1.39887e-005 ]
7221 : [ 2.00164e-005 ]
7222 : [ 1.86704e-005 ]
7223 : [ 1.5365e-005  ]
7224 : [ 1.37377e-005 ]
7225 : [ 1.40328e-005 ]
7226 : [ 1.87973e-005 ]
7227 : [ 1.46816e-005 ]
7228 : [ 1.72992e-005 ]
7229 : [ 2.09362e-005 ]
7230 : [ 1.29859e-005 ]
7231 : [ 2.07733e-005 ]
7232 : [ 1.31951e-005 ]
7233 : [ 1.44171e-005 ]
7234 : [ 1.26212e-005 ]
7235 : [ 1.70427e-005 ]
7236 : [ 1.47682e-005 ]
7237 : [ 2.37463e-005 ]
7238 : [ 1.62116e-005 ]
7239 : [ 1.4583e-005  ]
7240 : [ 1.32873e-005 ]
7241 : [ 1.38582e-005 ]
7242 : [ 1.48284e-005 ]
7243 : [ 1.85349e-005 ]
7244 : [ 1.32122e-005 ]
7245 : [ 1.47379e-005 ]
7246 : [ 1.4428e-005  ]
7247 : [ 2.14139e-005 ]
7248 : [ 1.37624e-005 ]
7249 : [ 1.83645e-005 ]
7250 : [ 1.45244e-005 ]
7251 : [ 1.49618e-005 ]
7252 : [ 1.55949e-005 ]
7253 : [ 1.48496e-005 ]
7254 : [ 1.33782e-005 ]
7255 : [ 1.37835e-005 ]
7256 : [ 1.48252e-005 ]
7257 : [ 1.45485e-005 ]
7258 : [ 1.55009e-005 ]
7259 : [ 1.41055e-005 ]
7260 : [ 2.43644e-005 ]
7261 : [ 1.5455e-005  ]
7262 : [ 1.45093e-005 ]
7263 : [ 2.2437e-005  ]
7264 : [ 1.39512e-005 ]
7265 : [ 1.4848e-005  ]
7266 : [ 1.42728e-005 ]
7267 : [ 1.9623e-005  ]
7268 : [ 1.41706e-005 ]
7269 : [ 1.84682e-005 ]
7270 : [ 2.07394e-005 ]
7271 : [ 1.89056e-005 ]
7272 : [ 1.39849e-005 ]
7273 : [ 1.39774e-005 ]
7274 : [ 2.29255e-005 ]
7275 : [ 1.98897e-005 ]
7276 : [ 1.48798e-005 ]
7277 : [ 1.42022e-005 ]
7278 : [ 2.32148e-005 ]
7279 : [ 2.31001e-005 ]
7280 : [ 1.47906e-005 ]
7281 : [ 1.67685e-005 ]
7282 : [ 1.88023e-005 ]
7283 : [ 2.02161e-005 ]
7284 : [ 1.43933e-005 ]
7285 : [ 1.40387e-005 ]
7286 : [ 1.72274e-005 ]
7287 : [ 1.64586e-005 ]
7288 : [ 1.38845e-005 ]
7289 : [ 1.4693e-005  ]
7290 : [ 1.93045e-005 ]
7291 : [ 1.38832e-005 ]
7292 : [ 1.42817e-005 ]
7293 : [ 1.5432e-005  ]
7294 : [ 1.38603e-005 ]
7295 : [ 1.34887e-005 ]
7296 : [ 1.52991e-005 ]
7297 : [ 1.35588e-005 ]
7298 : [ 1.38812e-005 ]
7299 : [ 2.45235e-005 ]
7300 : [ 2.01293e-005 ]
7301 : [ 1.67669e-005 ]
7302 : [ 1.45846e-005 ]
7303 : [ 1.80175e-005 ]
7304 : [ 1.66923e-005 ]
7305 : [ 1.41182e-005 ]
7306 : [ 1.51342e-005 ]
7307 : [ 1.34574e-005 ]
7308 : [ 1.36015e-005 ]
7309 : [ 1.6915e-005  ]
7310 : [ 1.42084e-005 ]
7311 : [ 1.45159e-005 ]
7312 : [ 1.32654e-005 ]
7313 : [ 2.1058e-005  ]
7314 : [ 1.28128e-005 ]
7315 : [ 2.31063e-005 ]
7316 : [ 1.47967e-005 ]
7317 : [ 2.38963e-005 ]
7318 : [ 1.37304e-005 ]
7319 : [ 1.3606e-005  ]
7320 : [ 1.50085e-005 ]
7321 : [ 1.34827e-005 ]
7322 : [ 1.34924e-005 ]
7323 : [ 1.59471e-005 ]
7324 : [ 1.74959e-005 ]
7325 : [ 1.72011e-005 ]
7326 : [ 1.40874e-005 ]
7327 : [ 1.44728e-005 ]
7328 : [ 1.7021e-005  ]
7329 : [ 1.95047e-005 ]
7330 : [ 1.96888e-005 ]
7331 : [ 1.41409e-005 ]
7332 : [ 1.80981e-005 ]
7333 : [ 1.65907e-005 ]
7334 : [ 1.58045e-005 ]
7335 : [ 1.56167e-005 ]
7336 : [ 1.5649e-005  ]
7337 : [ 1.5751e-005  ]
7338 : [ 1.34521e-005 ]
7339 : [ 2.31088e-005 ]
7340 : [ 1.50252e-005 ]
7341 : [ 2.41745e-005 ]
7342 : [ 1.43341e-005 ]
7343 : [ 1.40386e-005 ]
7344 : [ 1.40528e-005 ]
7345 : [ 1.49487e-005 ]
7346 : [ 1.87803e-005 ]
7347 : [ 1.48017e-005 ]
7348 : [ 1.27369e-005 ]
7349 : [ 2.42803e-005 ]
7350 : [ 1.32306e-005 ]
7351 : [ 1.87419e-005 ]
7352 : [ 1.55743e-005 ]
7353 : [ 1.85924e-005 ]
7354 : [ 1.43088e-005 ]
7355 : [ 1.36148e-005 ]
7356 : [ 1.68273e-005 ]
7357 : [ 1.42023e-005 ]
7358 : [ 1.3288e-005  ]
7359 : [ 1.55758e-005 ]
7360 : [ 2.40375e-005 ]
7361 : [ 1.53162e-005 ]
7362 : [ 1.28175e-005 ]
7363 : [ 1.36755e-005 ]
7364 : [ 1.42406e-005 ]
7365 : [ 1.31738e-005 ]
7366 : [ 1.46234e-005 ]
7367 : [ 1.43128e-005 ]
7368 : [ 1.57447e-005 ]
7369 : [ 2.44928e-005 ]
7370 : [ 1.53676e-005 ]
7371 : [ 1.30777e-005 ]
7372 : [ 1.80851e-005 ]
7373 : [ 1.27465e-005 ]
7374 : [ 1.51111e-005 ]
7375 : [ 1.58847e-005 ]
7376 : [ 1.48884e-005 ]
7377 : [ 2.11079e-005 ]
7378 : [ 1.44586e-005 ]
7379 : [ 1.69362e-005 ]
7380 : [ 1.28263e-005 ]
7381 : [ 2.04162e-005 ]
7382 : [ 1.41669e-005 ]
7383 : [ 1.57893e-005 ]
7384 : [ 2.12024e-005 ]
7385 : [ 1.41231e-005 ]
7386 : [ 1.84826e-005 ]
7387 : [ 1.59245e-005 ]
7388 : [ 1.42181e-005 ]
7389 : [ 1.43055e-005 ]
7390 : [ 1.55424e-005 ]
7391 : [ 1.4346e-005  ]
7392 : [ 2.38735e-005 ]
7393 : [ 1.3003e-005  ]
7394 : [ 1.51845e-005 ]
7395 : [ 1.41366e-005 ]
7396 : [ 1.38025e-005 ]
7397 : [ 1.39624e-005 ]
7398 : [ 1.47426e-005 ]
7399 : [ 1.37763e-005 ]
7400 : [ 1.35161e-005 ]
7401 : [ 1.64275e-005 ]
7402 : [ 1.31771e-005 ]
7403 : [ 1.48066e-005 ]
7404 : [ 1.34636e-005 ]
7405 : [ 1.69065e-005 ]
7406 : [ 1.42815e-005 ]
7407 : [ 1.5208e-005  ]
7408 : [ 1.48458e-005 ]
7409 : [ 2.15451e-005 ]
7410 : [ 1.40925e-005 ]
7411 : [ 1.3668e-005  ]
7412 : [ 1.36463e-005 ]
7413 : [ 1.91561e-005 ]
7414 : [ 1.58572e-005 ]
7415 : [ 1.6095e-005  ]
7416 : [ 1.36189e-005 ]
7417 : [ 1.57255e-005 ]
7418 : [ 1.44039e-005 ]
7419 : [ 1.65324e-005 ]
7420 : [ 1.53396e-005 ]
7421 : [ 1.88346e-005 ]
7422 : [ 1.49011e-005 ]
7423 : [ 1.34802e-005 ]
7424 : [ 1.47662e-005 ]
7425 : [ 1.81003e-005 ]
7426 : [ 1.36631e-005 ]
7427 : [ 1.52586e-005 ]
7428 : [ 1.80751e-005 ]
7429 : [ 1.84362e-005 ]
7430 : [ 2.21307e-005 ]
7431 : [ 1.44548e-005 ]
7432 : [ 1.47594e-005 ]
7433 : [ 1.40282e-005 ]
7434 : [ 1.90345e-005 ]
7435 : [ 1.33339e-005 ]
7436 : [ 1.58828e-005 ]
7437 : [ 1.43786e-005 ]
7438 : [ 1.32349e-005 ]
7439 : [ 1.36848e-005 ]
7440 : [ 2.39202e-005 ]
7441 : [ 1.2809e-005  ]
7442 : [ 1.78322e-005 ]
7443 : [ 1.40582e-005 ]
7444 : [ 1.48456e-005 ]
7445 : [ 1.48368e-005 ]
7446 : [ 2.48877e-005 ]
7447 : [ 1.8351e-005  ]
7448 : [ 1.49647e-005 ]
7449 : [ 1.57102e-005 ]
7450 : [ 1.38476e-005 ]
7451 : [ 1.4668e-005  ]
7452 : [ 1.99193e-005 ]
7453 : [ 1.48409e-005 ]
7454 : [ 2.02769e-005 ]
7455 : [ 1.43674e-005 ]
7456 : [ 1.40152e-005 ]
7457 : [ 1.47864e-005 ]
7458 : [ 1.38624e-005 ]
7459 : [ 1.37024e-005 ]
7460 : [ 1.72816e-005 ]
7461 : [ 1.50101e-005 ]
7462 : [ 1.34581e-005 ]
7463 : [ 1.55265e-005 ]
7464 : [ 1.51012e-005 ]
7465 : [ 1.93071e-005 ]
7466 : [ 1.38228e-005 ]
7467 : [ 1.52625e-005 ]
7468 : [ 1.47649e-005 ]
7469 : [ 1.91127e-005 ]
7470 : [ 2.32325e-005 ]
7471 : [ 1.59044e-005 ]
7472 : [ 1.49832e-005 ]
7473 : [ 2.31166e-005 ]
7474 : [ 1.78803e-005 ]
7475 : [ 1.43618e-005 ]
7476 : [ 1.30863e-005 ]
7477 : [ 1.58485e-005 ]
7478 : [ 1.99e-005    ]
7479 : [ 1.44532e-005 ]
7480 : [ 2.26597e-005 ]
7481 : [ 2.29282e-005 ]
7482 : [ 1.64147e-005 ]
7483 : [ 2.31324e-005 ]
7484 : [ 1.76036e-005 ]
7485 : [ 1.4503e-005  ]
7486 : [ 1.3649e-005  ]
7487 : [ 1.79956e-005 ]
7488 : [ 1.51087e-005 ]
7489 : [ 1.70353e-005 ]
7490 : [ 1.34891e-005 ]
7491 : [ 1.55561e-005 ]
7492 : [ 1.33202e-005 ]
7493 : [ 1.85025e-005 ]
7494 : [ 1.6288e-005  ]
7495 : [ 1.48507e-005 ]
7496 : [ 2.45345e-005 ]
7497 : [ 1.55958e-005 ]
7498 : [ 1.43281e-005 ]
7499 : [ 1.67385e-005 ]
7500 : [ 1.49382e-005 ]
7501 : [ 1.33283e-005 ]
7502 : [ 1.43746e-005 ]
7503 : [ 1.47311e-005 ]
7504 : [ 1.49623e-005 ]
7505 : [ 1.99317e-005 ]
7506 : [ 2.57017e-005 ]
7507 : [ 1.75977e-005 ]
7508 : [ 1.4241e-005  ]
7509 : [ 2.07157e-005 ]
7510 : [ 1.89711e-005 ]
7511 : [ 1.47734e-005 ]
7512 : [ 1.74939e-005 ]
7513 : [ 1.37623e-005 ]
7514 : [ 1.3676e-005  ]
7515 : [ 1.98028e-005 ]
7516 : [ 2.43982e-005 ]
7517 : [ 1.41724e-005 ]
7518 : [ 1.49366e-005 ]
7519 : [ 2.14586e-005 ]
7520 : [ 1.99945e-005 ]
7521 : [ 1.31014e-005 ]
7522 : [ 1.48384e-005 ]
7523 : [ 1.80134e-005 ]
7524 : [ 1.6087e-005  ]
7525 : [ 1.50993e-005 ]
7526 : [ 1.72688e-005 ]
7527 : [ 1.57127e-005 ]
7528 : [ 1.90625e-005 ]
7529 : [ 1.79262e-005 ]
7530 : [ 1.46825e-005 ]
7531 : [ 2.40397e-005 ]
7532 : [ 2.28961e-005 ]
7533 : [ 1.69859e-005 ]
7534 : [ 1.44387e-005 ]
7535 : [ 1.50701e-005 ]
7536 : [ 2.01541e-005 ]
7537 : [ 1.31685e-005 ]
7538 : [ 1.49118e-005 ]
7539 : [ 1.30308e-005 ]
7540 : [ 1.759e-005   ]
7541 : [ 2.13255e-005 ]
7542 : [ 1.4353e-005  ]
7543 : [ 1.47645e-005 ]
7544 : [ 1.85404e-005 ]
7545 : [ 1.82529e-005 ]
7546 : [ 1.52239e-005 ]
7547 : [ 1.39922e-005 ]
7548 : [ 1.29917e-005 ]
7549 : [ 1.42073e-005 ]
7550 : [ 1.51726e-005 ]
7551 : [ 1.48628e-005 ]
7552 : [ 1.59595e-005 ]
7553 : [ 1.39757e-005 ]
7554 : [ 1.52984e-005 ]
7555 : [ 1.72164e-005 ]
7556 : [ 1.41535e-005 ]
7557 : [ 1.482e-005   ]
7558 : [ 2.11627e-005 ]
7559 : [ 2.21459e-005 ]
7560 : [ 1.409e-005   ]
7561 : [ 1.40357e-005 ]
7562 : [ 1.44056e-005 ]
7563 : [ 1.52576e-005 ]
7564 : [ 1.79244e-005 ]
7565 : [ 1.45273e-005 ]
7566 : [ 2.35918e-005 ]
7567 : [ 1.45964e-005 ]
7568 : [ 1.42358e-005 ]
7569 : [ 1.56052e-005 ]
7570 : [ 1.43387e-005 ]
7571 : [ 1.40094e-005 ]
7572 : [ 1.5147e-005  ]
7573 : [ 1.50667e-005 ]
7574 : [ 1.39473e-005 ]
7575 : [ 1.57355e-005 ]
7576 : [ 1.48574e-005 ]
7577 : [ 1.44441e-005 ]
7578 : [ 1.36601e-005 ]
7579 : [ 1.98318e-005 ]
7580 : [ 1.48571e-005 ]
7581 : [ 1.41984e-005 ]
7582 : [ 2.26143e-005 ]
7583 : [ 1.98324e-005 ]
7584 : [ 1.8223e-005  ]
7585 : [ 1.35781e-005 ]
7586 : [ 1.36193e-005 ]
7587 : [ 1.41092e-005 ]
7588 : [ 1.30201e-005 ]
7589 : [ 1.45644e-005 ]
7590 : [ 1.33664e-005 ]
7591 : [ 1.4652e-005  ]
7592 : [ 1.46861e-005 ]
7593 : [ 1.71768e-005 ]
7594 : [ 1.33829e-005 ]
7595 : [ 1.26131e-005 ]
7596 : [ 1.97052e-005 ]
7597 : [ 1.64181e-005 ]
7598 : [ 1.51139e-005 ]
7599 : [ 1.39853e-005 ]
7600 : [ 1.43053e-005 ]
7601 : [ 1.37614e-005 ]
7602 : [ 1.45792e-005 ]
7603 : [ 1.30535e-005 ]
7604 : [ 2.3073e-005  ]
7605 : [ 1.41083e-005 ]
7606 : [ 1.87725e-005 ]
7607 : [ 1.30333e-005 ]
7608 : [ 1.32728e-005 ]
7609 : [ 1.29311e-005 ]
7610 : [ 1.569e-005   ]
7611 : [ 1.42628e-005 ]
7612 : [ 1.78522e-005 ]
7613 : [ 1.48421e-005 ]
7614 : [ 1.33613e-005 ]
7615 : [ 1.38088e-005 ]
7616 : [ 1.39266e-005 ]
7617 : [ 1.82823e-005 ]
7618 : [ 1.28149e-005 ]
7619 : [ 1.38278e-005 ]
7620 : [ 1.61229e-005 ]
7621 : [ 1.46234e-005 ]
7622 : [ 1.36309e-005 ]
7623 : [ 1.33857e-005 ]
7624 : [ 2.03255e-005 ]
7625 : [ 1.51232e-005 ]
7626 : [ 2.46571e-005 ]
7627 : [ 1.39168e-005 ]
7628 : [ 1.36405e-005 ]
7629 : [ 1.4059e-005  ]
7630 : [ 1.99457e-005 ]
7631 : [ 1.36749e-005 ]
7632 : [ 2.41195e-005 ]
7633 : [ 1.41162e-005 ]
7634 : [ 1.26214e-005 ]
7635 : [ 1.41069e-005 ]
7636 : [ 1.97557e-005 ]
7637 : [ 1.89228e-005 ]
7638 : [ 1.60974e-005 ]
7639 : [ 1.31854e-005 ]
7640 : [ 1.99691e-005 ]
7641 : [ 1.69743e-005 ]
7642 : [ 1.63018e-005 ]
7643 : [ 1.33142e-005 ]
7644 : [ 1.53559e-005 ]
7645 : [ 1.7219e-005  ]
7646 : [ 1.64251e-005 ]
7647 : [ 1.47856e-005 ]
7648 : [ 1.3382e-005  ]
7649 : [ 1.61748e-005 ]
7650 : [ 1.45985e-005 ]
7651 : [ 1.44111e-005 ]
7652 : [ 1.5461e-005  ]
7653 : [ 1.78288e-005 ]
7654 : [ 2.06647e-005 ]
7655 : [ 1.6802e-005  ]
7656 : [ 1.34513e-005 ]
7657 : [ 1.71444e-005 ]
7658 : [ 2.19598e-005 ]
7659 : [ 2.20541e-005 ]
7660 : [ 1.39775e-005 ]
7661 : [ 1.37862e-005 ]
7662 : [ 2.43606e-005 ]
7663 : [ 1.71927e-005 ]
7664 : [ 1.83282e-005 ]
7665 : [ 1.34194e-005 ]
7666 : [ 1.4495e-005  ]
7667 : [ 1.67129e-005 ]
7668 : [ 1.5465e-005  ]
7669 : [ 1.59225e-005 ]
7670 : [ 1.3208e-005  ]
7671 : [ 1.74787e-005 ]
7672 : [ 1.84416e-005 ]
7673 : [ 1.44492e-005 ]
7674 : [ 1.3419e-005  ]
7675 : [ 2.24266e-005 ]
7676 : [ 1.49602e-005 ]
7677 : [ 2.14083e-005 ]
7678 : [ 1.50312e-005 ]
7679 : [ 1.42927e-005 ]
7680 : [ 2.06907e-005 ]
7681 : [ 2.45874e-005 ]
7682 : [ 1.28685e-005 ]
7683 : [ 2.15044e-005 ]
7684 : [ 2.08352e-005 ]
7685 : [ 1.81436e-005 ]
7686 : [ 1.3642e-005  ]
7687 : [ 1.5001e-005  ]
7688 : [ 1.42929e-005 ]
7689 : [ 1.68917e-005 ]
7690 : [ 2.20424e-005 ]
7691 : [ 1.51563e-005 ]
7692 : [ 1.92212e-005 ]
7693 : [ 1.83942e-005 ]
7694 : [ 1.37685e-005 ]
7695 : [ 1.62865e-005 ]
7696 : [ 2.02912e-005 ]
7697 : [ 2.23696e-005 ]
7698 : [ 1.66791e-005 ]
7699 : [ 1.78255e-005 ]
7700 : [ 1.4258e-005  ]
7701 : [ 1.43982e-005 ]
7702 : [ 1.9905e-005  ]
7703 : [ 1.28167e-005 ]
7704 : [ 1.3291e-005  ]
7705 : [ 1.54145e-005 ]
7706 : [ 1.3673e-005  ]
7707 : [ 1.51805e-005 ]
7708 : [ 1.36366e-005 ]
7709 : [ 1.3828e-005  ]
7710 : [ 1.68115e-005 ]
7711 : [ 1.64027e-005 ]
7712 : [ 2.08904e-005 ]
7713 : [ 2.304e-005   ]
7714 : [ 2.19684e-005 ]
7715 : [ 1.26953e-005 ]
7716 : [ 1.45304e-005 ]
7717 : [ 1.4962e-005  ]
7718 : [ 2.35454e-005 ]
7719 : [ 2.16974e-005 ]
7720 : [ 1.34265e-005 ]
7721 : [ 1.5135e-005  ]
7722 : [ 1.89571e-005 ]
7723 : [ 1.42161e-005 ]
7724 : [ 1.95878e-005 ]
7725 : [ 1.75661e-005 ]
7726 : [ 1.89184e-005 ]
7727 : [ 1.37861e-005 ]
7728 : [ 1.50011e-005 ]
7729 : [ 1.4101e-005  ]
7730 : [ 1.34091e-005 ]
7731 : [ 1.40418e-005 ]
7732 : [ 1.51037e-005 ]
7733 : [ 1.39022e-005 ]
7734 : [ 1.50898e-005 ]
7735 : [ 1.66988e-005 ]
7736 : [ 1.39197e-005 ]
7737 : [ 1.88868e-005 ]
7738 : [ 1.52539e-005 ]
7739 : [ 1.72939e-005 ]
7740 : [ 1.40155e-005 ]
7741 : [ 1.47433e-005 ]
7742 : [ 1.46206e-005 ]
7743 : [ 1.83124e-005 ]
7744 : [ 1.36985e-005 ]
7745 : [ 2.27853e-005 ]
7746 : [ 1.37605e-005 ]
7747 : [ 1.7293e-005  ]
7748 : [ 1.36139e-005 ]
7749 : [ 1.41992e-005 ]
7750 : [ 1.37122e-005 ]
7751 : [ 1.68995e-005 ]
7752 : [ 1.90822e-005 ]
7753 : [ 1.48948e-005 ]
7754 : [ 1.51541e-005 ]
7755 : [ 1.62278e-005 ]
7756 : [ 1.69389e-005 ]
7757 : [ 1.83259e-005 ]
7758 : [ 1.78199e-005 ]
7759 : [ 2.2661e-005  ]
7760 : [ 2.49863e-005 ]
7761 : [ 1.39354e-005 ]
7762 : [ 1.58323e-005 ]
7763 : [ 1.31441e-005 ]
7764 : [ 1.5646e-005  ]
7765 : [ 1.64818e-005 ]
7766 : [ 2.3282e-005  ]
7767 : [ 2.18128e-005 ]
7768 : [ 1.70762e-005 ]
7769 : [ 1.38818e-005 ]
7770 : [ 2.08723e-005 ]
7771 : [ 2.1725e-005  ]
7772 : [ 1.45011e-005 ]
7773 : [ 1.50655e-005 ]
7774 : [ 1.79919e-005 ]
7775 : [ 1.42191e-005 ]
7776 : [ 1.56481e-005 ]
7777 : [ 1.34878e-005 ]
7778 : [ 1.58002e-005 ]
7779 : [ 1.55016e-005 ]
7780 : [ 1.49365e-005 ]
7781 : [ 1.9611e-005  ]
7782 : [ 2.07111e-005 ]
7783 : [ 1.60263e-005 ]
7784 : [ 1.50783e-005 ]
7785 : [ 1.41927e-005 ]
7786 : [ 1.50803e-005 ]
7787 : [ 1.5459e-005  ]
7788 : [ 1.77208e-005 ]
7789 : [ 1.49365e-005 ]
7790 : [ 1.41673e-005 ]
7791 : [ 1.30595e-005 ]
7792 : [ 1.2981e-005  ]
7793 : [ 1.39177e-005 ]
7794 : [ 1.33805e-005 ]
7795 : [ 1.6965e-005  ]
7796 : [ 1.41841e-005 ]
7797 : [ 1.86684e-005 ]
7798 : [ 1.36189e-005 ]
7799 : [ 1.2984e-005  ]
7800 : [ 1.24421e-005 ]
7801 : [ 1.63588e-005 ]
7802 : [ 1.43042e-005 ]
7803 : [ 1.86582e-005 ]
7804 : [ 1.48187e-005 ]
7805 : [ 1.267e-005   ]
7806 : [ 1.93999e-005 ]
7807 : [ 1.45113e-005 ]
7808 : [ 1.45467e-005 ]
7809 : [ 1.72177e-005 ]
7810 : [ 2.24235e-005 ]
7811 : [ 2.02518e-005 ]
7812 : [ 1.83753e-005 ]
7813 : [ 1.52751e-005 ]
7814 : [ 1.58637e-005 ]
7815 : [ 1.46536e-005 ]
7816 : [ 1.38595e-005 ]
7817 : [ 2.17906e-005 ]
7818 : [ 1.41632e-005 ]
7819 : [ 1.6449e-005  ]
7820 : [ 1.40862e-005 ]
7821 : [ 1.67881e-005 ]
7822 : [ 2.15997e-005 ]
7823 : [ 1.78777e-005 ]
7824 : [ 1.60158e-005 ]
7825 : [ 1.39078e-005 ]
7826 : [ 1.2627e-005  ]
7827 : [ 1.4946e-005  ]
7828 : [ 1.46768e-005 ]
7829 : [ 1.65418e-005 ]
7830 : [ 1.42111e-005 ]
7831 : [ 1.88387e-005 ]
7832 : [ 1.6391e-005  ]
7833 : [ 1.33759e-005 ]
7834 : [ 1.51851e-005 ]
7835 : [ 1.40144e-005 ]
7836 : [ 1.432e-005   ]
7837 : [ 1.52972e-005 ]
7838 : [ 1.62429e-005 ]
7839 : [ 1.49146e-005 ]
7840 : [ 1.54539e-005 ]
7841 : [ 1.7974e-005  ]
7842 : [ 1.77216e-005 ]
7843 : [ 1.78916e-005 ]
7844 : [ 1.39259e-005 ]
7845 : [ 1.64022e-005 ]
7846 : [ 1.43485e-005 ]
7847 : [ 1.868e-005   ]
7848 : [ 1.31778e-005 ]
7849 : [ 1.75391e-005 ]
7850 : [ 1.39529e-005 ]
7851 : [ 1.91839e-005 ]
7852 : [ 1.35808e-005 ]
7853 : [ 1.4569e-005  ]
7854 : [ 2.32268e-005 ]
7855 : [ 1.65753e-005 ]
7856 : [ 1.7829e-005  ]
7857 : [ 1.86016e-005 ]
7858 : [ 1.42355e-005 ]
7859 : [ 1.28658e-005 ]
7860 : [ 1.52046e-005 ]
7861 : [ 1.33115e-005 ]
7862 : [ 1.50153e-005 ]
7863 : [ 1.62463e-005 ]
7864 : [ 1.36438e-005 ]
7865 : [ 1.54098e-005 ]
7866 : [ 1.54204e-005 ]
7867 : [ 1.38212e-005 ]
7868 : [ 1.48801e-005 ]
7869 : [ 1.66854e-005 ]
7870 : [ 1.44995e-005 ]
7871 : [ 2.40468e-005 ]
7872 : [ 2.4237e-005  ]
7873 : [ 2.33225e-005 ]
7874 : [ 1.55624e-005 ]
7875 : [ 1.59671e-005 ]
7876 : [ 1.78307e-005 ]
7877 : [ 1.91785e-005 ]
7878 : [ 1.66012e-005 ]
7879 : [ 1.70444e-005 ]
7880 : [ 1.55214e-005 ]
7881 : [ 1.89902e-005 ]
7882 : [ 1.53285e-005 ]
7883 : [ 1.83235e-005 ]
7884 : [ 1.45025e-005 ]
7885 : [ 1.66686e-005 ]
7886 : [ 1.37372e-005 ]
7887 : [ 1.64348e-005 ]
7888 : [ 1.51488e-005 ]
7889 : [ 1.41598e-005 ]
7890 : [ 1.39123e-005 ]
7891 : [ 1.31446e-005 ]
7892 : [ 1.38188e-005 ]
7893 : [ 1.84287e-005 ]
7894 : [ 1.41708e-005 ]
7895 : [ 1.97797e-005 ]
7896 : [ 1.51596e-005 ]
7897 : [ 1.71595e-005 ]
7898 : [ 1.29536e-005 ]
7899 : [ 1.75476e-005 ]
7900 : [ 1.4987e-005  ]
7901 : [ 1.62345e-005 ]
7902 : [ 1.38334e-005 ]
7903 : [ 1.75535e-005 ]
7904 : [ 1.4707e-005  ]
7905 : [ 2.1595e-005  ]
7906 : [ 1.63838e-005 ]
7907 : [ 1.48127e-005 ]
7908 : [ 1.38522e-005 ]
7909 : [ 1.40973e-005 ]
7910 : [ 1.85625e-005 ]
7911 : [ 1.35366e-005 ]
7912 : [ 2.12518e-005 ]
7913 : [ 1.55463e-005 ]
7914 : [ 1.5201e-005  ]
7915 : [ 1.45195e-005 ]
7916 : [ 1.46316e-005 ]
7917 : [ 2.12451e-005 ]
7918 : [ 1.47765e-005 ]
7919 : [ 1.48218e-005 ]
7920 : [ 1.58723e-005 ]
7921 : [ 1.87688e-005 ]
7922 : [ 1.41758e-005 ]
7923 : [ 1.58806e-005 ]
7924 : [ 1.50893e-005 ]
7925 : [ 2.16238e-005 ]
7926 : [ 1.97683e-005 ]
7927 : [ 1.36061e-005 ]
7928 : [ 1.93939e-005 ]
7929 : [ 2.23772e-005 ]
7930 : [ 1.62543e-005 ]
7931 : [ 1.40162e-005 ]
7932 : [ 1.72915e-005 ]
7933 : [ 1.38405e-005 ]
7934 : [ 1.85002e-005 ]
7935 : [ 1.53867e-005 ]
7936 : [ 1.42695e-005 ]
7937 : [ 1.40637e-005 ]
7938 : [ 1.75431e-005 ]
7939 : [ 1.44328e-005 ]
7940 : [ 1.61965e-005 ]
7941 : [ 1.56116e-005 ]
7942 : [ 1.55061e-005 ]
7943 : [ 1.8773e-005  ]
7944 : [ 1.45117e-005 ]
7945 : [ 1.57156e-005 ]
7946 : [ 1.65398e-005 ]
7947 : [ 1.28586e-005 ]
7948 : [ 1.48224e-005 ]
7949 : [ 1.44255e-005 ]
7950 : [ 1.44036e-005 ]
7951 : [ 1.71013e-005 ]
7952 : [ 1.48176e-005 ]
7953 : [ 1.96059e-005 ]
7954 : [ 1.46404e-005 ]
7955 : [ 1.73971e-005 ]
7956 : [ 1.715e-005   ]
7957 : [ 1.70798e-005 ]
7958 : [ 1.3835e-005  ]
7959 : [ 1.64853e-005 ]
7960 : [ 2.12214e-005 ]
7961 : [ 2.11725e-005 ]
7962 : [ 1.50786e-005 ]
7963 : [ 1.54619e-005 ]
7964 : [ 1.49493e-005 ]
7965 : [ 1.82333e-005 ]
7966 : [ 1.70429e-005 ]
7967 : [ 1.49947e-005 ]
7968 : [ 1.55448e-005 ]
7969 : [ 2.19521e-005 ]
7970 : [ 1.97094e-005 ]
7971 : [ 1.93954e-005 ]
7972 : [ 1.86387e-005 ]
7973 : [ 1.82062e-005 ]
7974 : [ 1.52934e-005 ]
7975 : [ 1.47207e-005 ]
7976 : [ 2.16651e-005 ]
7977 : [ 1.42857e-005 ]
7978 : [ 1.79158e-005 ]
7979 : [ 1.96724e-005 ]
7980 : [ 1.91573e-005 ]
7981 : [ 1.39044e-005 ]
7982 : [ 1.72558e-005 ]
7983 : [ 1.46652e-005 ]
7984 : [ 1.68823e-005 ]
7985 : [ 2.36917e-005 ]
7986 : [ 1.46324e-005 ]
7987 : [ 1.38552e-005 ]
7988 : [ 1.34288e-005 ]
7989 : [ 1.8672e-005  ]
7990 : [ 1.43013e-005 ]
7991 : [ 1.52222e-005 ]
7992 : [ 1.56448e-005 ]
7993 : [ 2.03481e-005 ]
7994 : [ 1.45485e-005 ]
7995 : [ 2.19671e-005 ]
7996 : [ 1.35301e-005 ]
7997 : [ 2.15782e-005 ]
7998 : [ 1.28581e-005 ]
7999 : [ 1.61894e-005 ]
8000 : [ 2.08271e-005 ]
8001 : [ 1.75451e-005 ]
8002 : [ 1.33434e-005 ]
8003 : [ 1.6411e-005  ]
8004 : [ 1.39851e-005 ]
8005 : [ 1.90917e-005 ]
8006 : [ 1.30535e-005 ]
8007 : [ 1.33882e-005 ]
8008 : [ 1.31661e-005 ]
8009 : [ 1.57916e-005 ]
8010 : [ 1.56011e-005 ]
8011 : [ 1.25284e-005 ]
8012 : [ 1.36286e-005 ]
8013 : [ 1.59514e-005 ]
8014 : [ 1.42423e-005 ]
8015 : [ 1.29743e-005 ]
8016 : [ 1.35971e-005 ]
8017 : [ 1.31194e-005 ]
8018 : [ 2.2424e-005  ]
8019 : [ 1.70161e-005 ]
8020 : [ 1.88395e-005 ]
8021 : [ 1.35787e-005 ]
8022 : [ 1.49305e-005 ]
8023 : [ 2.19382e-005 ]
8024 : [ 1.91232e-005 ]
8025 : [ 1.32476e-005 ]
8026 : [ 1.36278e-005 ]
8027 : [ 2.17705e-005 ]
8028 : [ 1.42758e-005 ]
8029 : [ 1.55353e-005 ]
8030 : [ 1.82817e-005 ]
8031 : [ 2.19496e-005 ]
8032 : [ 1.41163e-005 ]
8033 : [ 1.83002e-005 ]
8034 : [ 1.59991e-005 ]
8035 : [ 2.05436e-005 ]
8036 : [ 1.88383e-005 ]
8037 : [ 1.37832e-005 ]
8038 : [ 1.44409e-005 ]
8039 : [ 1.76095e-005 ]
8040 : [ 2.33992e-005 ]
8041 : [ 1.83824e-005 ]
8042 : [ 2.25238e-005 ]
8043 : [ 1.47176e-005 ]
8044 : [ 1.55193e-005 ]
8045 : [ 1.95015e-005 ]
8046 : [ 1.38381e-005 ]
8047 : [ 1.99698e-005 ]
8048 : [ 1.46432e-005 ]
8049 : [ 1.63906e-005 ]
8050 : [ 1.48864e-005 ]
8051 : [ 2.00366e-005 ]
8052 : [ 1.30501e-005 ]
8053 : [ 2.25275e-005 ]
8054 : [ 1.78019e-005 ]
8055 : [ 1.44528e-005 ]
8056 : [ 1.93662e-005 ]
8057 : [ 2.07431e-005 ]
8058 : [ 2.16014e-005 ]
8059 : [ 1.88679e-005 ]
8060 : [ 1.3067e-005  ]
8061 : [ 2.24674e-005 ]
8062 : [ 1.37528e-005 ]
8063 : [ 1.66458e-005 ]
8064 : [ 1.6739e-005  ]
8065 : [ 1.96781e-005 ]
8066 : [ 1.48027e-005 ]
8067 : [ 1.40808e-005 ]
8068 : [ 1.62474e-005 ]
8069 : [ 1.36087e-005 ]
8070 : [ 1.45157e-005 ]
8071 : [ 2.29492e-005 ]
8072 : [ 1.58186e-005 ]
8073 : [ 1.63613e-005 ]
8074 : [ 1.56138e-005 ]
8075 : [ 1.30145e-005 ]
8076 : [ 1.63538e-005 ]
8077 : [ 2.03845e-005 ]
8078 : [ 2.02247e-005 ]
8079 : [ 2.11326e-005 ]
8080 : [ 1.44735e-005 ]
8081 : [ 1.88282e-005 ]
8082 : [ 1.70633e-005 ]
8083 : [ 1.65354e-005 ]
8084 : [ 1.37568e-005 ]
8085 : [ 1.62407e-005 ]
8086 : [ 1.54603e-005 ]
8087 : [ 1.55856e-005 ]
8088 : [ 1.75917e-005 ]
8089 : [ 1.46493e-005 ]
8090 : [ 1.52019e-005 ]
8091 : [ 1.73681e-005 ]
8092 : [ 1.4518e-005  ]
8093 : [ 1.38802e-005 ]
8094 : [ 1.33517e-005 ]
8095 : [ 1.37482e-005 ]
8096 : [ 1.92706e-005 ]
8097 : [ 1.53336e-005 ]
8098 : [ 1.58825e-005 ]
8099 : [ 2.14863e-005 ]
8100 : [ 1.48209e-005 ]
8101 : [ 1.52762e-005 ]
8102 : [ 1.44296e-005 ]
8103 : [ 1.31114e-005 ]
8104 : [ 1.93538e-005 ]
8105 : [ 2.14188e-005 ]
8106 : [ 1.66081e-005 ]
8107 : [ 1.5174e-005  ]
8108 : [ 1.559e-005   ]
8109 : [ 1.56506e-005 ]
8110 : [ 1.64607e-005 ]
8111 : [ 1.99433e-005 ]
8112 : [ 1.48898e-005 ]
8113 : [ 1.29748e-005 ]
8114 : [ 1.46568e-005 ]
8115 : [ 1.32856e-005 ]
8116 : [ 1.80311e-005 ]
8117 : [ 2.00834e-005 ]
8118 : [ 2.49037e-005 ]
8119 : [ 1.73334e-005 ]
8120 : [ 1.45725e-005 ]
8121 : [ 1.37845e-005 ]
8122 : [ 1.49906e-005 ]
8123 : [ 1.61208e-005 ]
8124 : [ 1.48833e-005 ]
8125 : [ 1.91436e-005 ]
8126 : [ 1.64016e-005 ]
8127 : [ 1.39281e-005 ]
8128 : [ 1.29817e-005 ]
8129 : [ 1.97912e-005 ]
8130 : [ 2.06084e-005 ]
8131 : [ 1.99937e-005 ]
8132 : [ 1.59114e-005 ]
8133 : [ 1.37561e-005 ]
8134 : [ 1.47439e-005 ]
8135 : [ 1.3468e-005  ]
8136 : [ 1.76216e-005 ]
8137 : [ 1.40346e-005 ]
8138 : [ 2.1618e-005  ]
8139 : [ 1.36167e-005 ]
8140 : [ 1.57804e-005 ]
8141 : [ 2.2197e-005  ]
8142 : [ 1.54319e-005 ]
8143 : [ 1.41023e-005 ]
8144 : [ 1.39527e-005 ]
8145 : [ 1.63812e-005 ]
8146 : [ 2.10734e-005 ]
8147 : [ 1.92005e-005 ]
8148 : [ 1.81368e-005 ]
8149 : [ 1.39879e-005 ]
8150 : [ 2.24701e-005 ]
8151 : [ 2.097e-005   ]
8152 : [ 1.44625e-005 ]
8153 : [ 1.98031e-005 ]
8154 : [ 1.28317e-005 ]
8155 : [ 1.79893e-005 ]
8156 : [ 1.65072e-005 ]
8157 : [ 1.37353e-005 ]
8158 : [ 1.49688e-005 ]
8159 : [ 1.60199e-005 ]
8160 : [ 1.52089e-005 ]
8161 : [ 1.47509e-005 ]
8162 : [ 1.55178e-005 ]
8163 : [ 1.44149e-005 ]
8164 : [ 1.73067e-005 ]
8165 : [ 1.38041e-005 ]
8166 : [ 1.47474e-005 ]
8167 : [ 1.33074e-005 ]
8168 : [ 1.69661e-005 ]
8169 : [ 1.38232e-005 ]
8170 : [ 1.37602e-005 ]
8171 : [ 1.46248e-005 ]
8172 : [ 1.60038e-005 ]
8173 : [ 1.41821e-005 ]
8174 : [ 2.27709e-005 ]
8175 : [ 1.34752e-005 ]
8176 : [ 1.45371e-005 ]
8177 : [ 2.3916e-005  ]
8178 : [ 2.0519e-005  ]
8179 : [ 1.54653e-005 ]
8180 : [ 1.86479e-005 ]
8181 : [ 1.49712e-005 ]
8182 : [ 1.45517e-005 ]
8183 : [ 2.33654e-005 ]
8184 : [ 2.00123e-005 ]
8185 : [ 1.33094e-005 ]
8186 : [ 1.90868e-005 ]
8187 : [ 1.48824e-005 ]
8188 : [ 1.51456e-005 ]
8189 : [ 1.54721e-005 ]
8190 : [ 1.33745e-005 ]
8191 : [ 1.99053e-005 ]
8192 : [ 1.46797e-005 ]
8193 : [ 2.10773e-005 ]
8194 : [ 1.43104e-005 ]
8195 : [ 1.38572e-005 ]
8196 : [ 1.50794e-005 ]
8197 : [ 1.39004e-005 ]
8198 : [ 2.32015e-005 ]
8199 : [ 1.84513e-005 ]
8200 : [ 1.59387e-005 ]
8201 : [ 1.3358e-005  ]
8202 : [ 1.42359e-005 ]
8203 : [ 1.4217e-005  ]
8204 : [ 1.67153e-005 ]
8205 : [ 1.60299e-005 ]
8206 : [ 1.56462e-005 ]
8207 : [ 1.45105e-005 ]
8208 : [ 1.56082e-005 ]
8209 : [ 1.52231e-005 ]
8210 : [ 1.30638e-005 ]
8211 : [ 1.785e-005   ]
8212 : [ 2.01518e-005 ]
8213 : [ 1.72853e-005 ]
8214 : [ 1.3115e-005  ]
8215 : [ 1.43755e-005 ]
8216 : [ 2.06029e-005 ]
8217 : [ 1.32914e-005 ]
8218 : [ 1.93855e-005 ]
8219 : [ 1.57738e-005 ]
8220 : [ 1.79456e-005 ]
8221 : [ 1.49055e-005 ]
8222 : [ 1.57929e-005 ]
8223 : [ 1.28945e-005 ]
8224 : [ 1.523e-005   ]
8225 : [ 1.64917e-005 ]
8226 : [ 2.00525e-005 ]
8227 : [ 1.31881e-005 ]
8228 : [ 1.32554e-005 ]
8229 : [ 1.35988e-005 ]
8230 : [ 1.4573e-005  ]
8231 : [ 1.63083e-005 ]
8232 : [ 2.28629e-005 ]
8233 : [ 1.36915e-005 ]
8234 : [ 1.61295e-005 ]
8235 : [ 1.30706e-005 ]
8236 : [ 1.97633e-005 ]
8237 : [ 2.01861e-005 ]
8238 : [ 2.12819e-005 ]
8239 : [ 1.44333e-005 ]
8240 : [ 1.5528e-005  ]
8241 : [ 1.39448e-005 ]
8242 : [ 1.69326e-005 ]
8243 : [ 1.37451e-005 ]
8244 : [ 1.7065e-005  ]
8245 : [ 2.21049e-005 ]
8246 : [ 2.17491e-005 ]
8247 : [ 1.64885e-005 ]
8248 : [ 2.08287e-005 ]
8249 : [ 1.54967e-005 ]
8250 : [ 1.82642e-005 ]
8251 : [ 1.96193e-005 ]
8252 : [ 1.99124e-005 ]
8253 : [ 1.5138e-005  ]
8254 : [ 1.66934e-005 ]
8255 : [ 1.46136e-005 ]
8256 : [ 2.15781e-005 ]
8257 : [ 1.85407e-005 ]
8258 : [ 1.80229e-005 ]
8259 : [ 2.35051e-005 ]
8260 : [ 1.91235e-005 ]
8261 : [ 1.52044e-005 ]
8262 : [ 2.30468e-005 ]
8263 : [ 1.33343e-005 ]
8264 : [ 1.75391e-005 ]
8265 : [ 2.50058e-005 ]
8266 : [ 1.46696e-005 ]
8267 : [ 1.41337e-005 ]
8268 : [ 1.57786e-005 ]
8269 : [ 1.57544e-005 ]
8270 : [ 1.90731e-005 ]
8271 : [ 1.56668e-005 ]
8272 : [ 1.86052e-005 ]
8273 : [ 1.51526e-005 ]
8274 : [ 2.2265e-005  ]
8275 : [ 1.40428e-005 ]
8276 : [ 1.95488e-005 ]
8277 : [ 2.14479e-005 ]
8278 : [ 2.03839e-005 ]
8279 : [ 1.34225e-005 ]
8280 : [ 2.24287e-005 ]
8281 : [ 1.45987e-005 ]
8282 : [ 1.33823e-005 ]
8283 : [ 1.37868e-005 ]
8284 : [ 1.49415e-005 ]
8285 : [ 1.4864e-005  ]
8286 : [ 1.33142e-005 ]
8287 : [ 1.29194e-005 ]
8288 : [ 2.03921e-005 ]
8289 : [ 1.43782e-005 ]
8290 : [ 1.38748e-005 ]
8291 : [ 1.35915e-005 ]
8292 : [ 2.17278e-005 ]
8293 : [ 1.58084e-005 ]
8294 : [ 1.48021e-005 ]
8295 : [ 2.36055e-005 ]
8296 : [ 1.74162e-005 ]
8297 : [ 1.40144e-005 ]
8298 : [ 1.36534e-005 ]
8299 : [ 1.99257e-005 ]
8300 : [ 1.3714e-005  ]
8301 : [ 1.57194e-005 ]
8302 : [ 1.67926e-005 ]
8303 : [ 1.8648e-005  ]
8304 : [ 1.53109e-005 ]
8305 : [ 2.40496e-005 ]
8306 : [ 2.28208e-005 ]
8307 : [ 1.86864e-005 ]
8308 : [ 1.9688e-005  ]
8309 : [ 1.36782e-005 ]
8310 : [ 1.49335e-005 ]
8311 : [ 1.77147e-005 ]
8312 : [ 1.39009e-005 ]
8313 : [ 1.39297e-005 ]
8314 : [ 1.49003e-005 ]
8315 : [ 1.41487e-005 ]
8316 : [ 1.42044e-005 ]
8317 : [ 1.33131e-005 ]
8318 : [ 2.198e-005   ]
8319 : [ 2.01623e-005 ]
8320 : [ 1.26405e-005 ]
8321 : [ 1.72563e-005 ]
8322 : [ 1.3602e-005  ]
8323 : [ 1.74392e-005 ]
8324 : [ 1.32985e-005 ]
8325 : [ 1.39707e-005 ]
8326 : [ 1.95628e-005 ]
8327 : [ 1.49082e-005 ]
8328 : [ 1.41678e-005 ]
8329 : [ 1.46618e-005 ]
8330 : [ 1.45973e-005 ]
8331 : [ 1.49611e-005 ]
8332 : [ 1.43645e-005 ]
8333 : [ 1.43953e-005 ]
8334 : [ 1.56998e-005 ]
8335 : [ 1.31786e-005 ]
8336 : [ 1.83952e-005 ]
8337 : [ 2.12737e-005 ]
8338 : [ 1.38905e-005 ]
8339 : [ 1.64933e-005 ]
8340 : [ 2.19126e-005 ]
8341 : [ 1.35364e-005 ]
8342 : [ 1.91856e-005 ]
8343 : [ 1.40939e-005 ]
8344 : [ 1.42973e-005 ]
8345 : [ 1.40109e-005 ]
8346 : [ 1.66007e-005 ]
8347 : [ 1.45163e-005 ]
8348 : [ 1.43236e-005 ]
8349 : [ 2.00425e-005 ]
8350 : [ 1.59581e-005 ]
8351 : [ 1.45436e-005 ]
8352 : [ 1.84235e-005 ]
8353 : [ 2.00283e-005 ]
8354 : [ 2.20698e-005 ]
8355 : [ 1.4012e-005  ]
8356 : [ 1.44383e-005 ]
8357 : [ 1.74169e-005 ]
8358 : [ 2.43215e-005 ]
8359 : [ 1.32856e-005 ]
8360 : [ 1.38925e-005 ]
8361 : [ 1.34671e-005 ]
8362 : [ 1.66819e-005 ]
8363 : [ 1.3469e-005  ]
8364 : [ 2.05213e-005 ]
8365 : [ 1.41579e-005 ]
8366 : [ 1.38534e-005 ]
8367 : [ 1.31041e-005 ]
8368 : [ 1.65182e-005 ]
8369 : [ 1.33145e-005 ]
8370 : [ 1.84742e-005 ]
8371 : [ 1.30235e-005 ]
8372 : [ 1.39107e-005 ]
8373 : [ 1.40219e-005 ]
8374 : [ 1.98251e-005 ]
8375 : [ 2.22985e-005 ]
8376 : [ 1.31313e-005 ]
8377 : [ 1.47568e-005 ]
8378 : [ 2.125e-005   ]
8379 : [ 1.68825e-005 ]
8380 : [ 2.26759e-005 ]
8381 : [ 1.82455e-005 ]
8382 : [ 1.37467e-005 ]
8383 : [ 2.43928e-005 ]
8384 : [ 2.00461e-005 ]
8385 : [ 1.43446e-005 ]
8386 : [ 1.47357e-005 ]
8387 : [ 1.69946e-005 ]
8388 : [ 1.36204e-005 ]
8389 : [ 1.50772e-005 ]
8390 : [ 1.68609e-005 ]
8391 : [ 1.95284e-005 ]
8392 : [ 1.51413e-005 ]
8393 : [ 1.42827e-005 ]
8394 : [ 1.79576e-005 ]
8395 : [ 1.60081e-005 ]
8396 : [ 1.62624e-005 ]
8397 : [ 1.87247e-005 ]
8398 : [ 1.76256e-005 ]
8399 : [ 2.30809e-005 ]
8400 : [ 1.4723e-005  ]
8401 : [ 1.66486e-005 ]
8402 : [ 1.81757e-005 ]
8403 : [ 2.04929e-005 ]
8404 : [ 1.67729e-005 ]
8405 : [ 1.91739e-005 ]
8406 : [ 1.45934e-005 ]
8407 : [ 2.23717e-005 ]
8408 : [ 1.26994e-005 ]
8409 : [ 1.36725e-005 ]
8410 : [ 1.41322e-005 ]
8411 : [ 1.39302e-005 ]
8412 : [ 1.4422e-005  ]
8413 : [ 1.5642e-005  ]
8414 : [ 1.56063e-005 ]
8415 : [ 1.53358e-005 ]
8416 : [ 1.74706e-005 ]
8417 : [ 1.49843e-005 ]
8418 : [ 1.30549e-005 ]
8419 : [ 1.5913e-005  ]
8420 : [ 1.46913e-005 ]
8421 : [ 1.76076e-005 ]
8422 : [ 1.70524e-005 ]
8423 : [ 1.25471e-005 ]
8424 : [ 1.47591e-005 ]
8425 : [ 1.53855e-005 ]
8426 : [ 1.62299e-005 ]
8427 : [ 1.31948e-005 ]
8428 : [ 1.41301e-005 ]
8429 : [ 2.17972e-005 ]
8430 : [ 1.74592e-005 ]
8431 : [ 1.3693e-005  ]
8432 : [ 1.45024e-005 ]
8433 : [ 1.77369e-005 ]
8434 : [ 1.48738e-005 ]
8435 : [ 1.53315e-005 ]
8436 : [ 1.33359e-005 ]
8437 : [ 1.47622e-005 ]
8438 : [ 1.42448e-005 ]
8439 : [ 1.559e-005   ]
8440 : [ 1.68312e-005 ]
8441 : [ 1.49948e-005 ]
8442 : [ 1.52377e-005 ]
8443 : [ 1.37889e-005 ]
8444 : [ 1.63575e-005 ]
8445 : [ 1.64449e-005 ]
8446 : [ 1.91588e-005 ]
8447 : [ 1.30215e-005 ]
8448 : [ 1.55149e-005 ]
8449 : [ 1.75771e-005 ]
8450 : [ 1.43145e-005 ]
8451 : [ 1.47876e-005 ]
8452 : [ 2.37153e-005 ]
8453 : [ 1.85298e-005 ]
8454 : [ 1.86299e-005 ]
8455 : [ 1.49436e-005 ]
8456 : [ 1.5097e-005  ]
8457 : [ 1.51218e-005 ]
8458 : [ 1.5045e-005  ]
8459 : [ 2.29285e-005 ]
8460 : [ 1.33321e-005 ]
8461 : [ 1.70718e-005 ]
8462 : [ 1.58211e-005 ]
8463 : [ 1.30806e-005 ]
8464 : [ 1.98861e-005 ]
8465 : [ 1.76479e-005 ]
8466 : [ 1.51397e-005 ]
8467 : [ 1.89982e-005 ]
8468 : [ 1.44917e-005 ]
8469 : [ 2.00473e-005 ]
8470 : [ 1.54139e-005 ]
8471 : [ 2.3227e-005  ]
8472 : [ 2.31693e-005 ]
8473 : [ 1.50067e-005 ]
8474 : [ 1.47867e-005 ]
8475 : [ 1.32303e-005 ]
8476 : [ 1.66935e-005 ]
8477 : [ 1.65651e-005 ]
8478 : [ 1.70826e-005 ]
8479 : [ 1.39665e-005 ]
8480 : [ 1.59481e-005 ]
8481 : [ 1.52279e-005 ]
8482 : [ 1.39476e-005 ]
8483 : [ 1.9796e-005  ]
8484 : [ 1.39805e-005 ]
8485 : [ 1.52692e-005 ]
8486 : [ 1.54544e-005 ]
8487 : [ 1.6141e-005  ]
8488 : [ 1.57979e-005 ]
8489 : [ 1.37905e-005 ]
8490 : [ 1.46726e-005 ]
8491 : [ 1.52715e-005 ]
8492 : [ 2.13466e-005 ]
8493 : [ 1.42226e-005 ]
8494 : [ 1.37569e-005 ]
8495 : [ 2.12046e-005 ]
8496 : [ 1.64328e-005 ]
8497 : [ 2.14098e-005 ]
8498 : [ 1.92154e-005 ]
8499 : [ 2.33844e-005 ]
8500 : [ 1.39296e-005 ]
8501 : [ 1.27901e-005 ]
8502 : [ 1.42093e-005 ]
8503 : [ 2.43653e-005 ]
8504 : [ 1.49205e-005 ]
8505 : [ 1.46463e-005 ]
8506 : [ 1.84664e-005 ]
8507 : [ 1.44448e-005 ]
8508 : [ 1.5121e-005  ]
8509 : [ 1.35489e-005 ]
8510 : [ 2.12237e-005 ]
8511 : [ 1.69572e-005 ]
8512 : [ 1.99244e-005 ]
8513 : [ 1.67004e-005 ]
8514 : [ 1.31832e-005 ]
8515 : [ 1.68779e-005 ]
8516 : [ 1.54573e-005 ]
8517 : [ 1.58399e-005 ]
8518 : [ 1.58083e-005 ]
8519 : [ 2.40262e-005 ]
8520 : [ 1.5851e-005  ]
8521 : [ 1.29066e-005 ]
8522 : [ 1.38998e-005 ]
8523 : [ 1.3438e-005  ]
8524 : [ 1.48819e-005 ]
8525 : [ 1.89307e-005 ]
8526 : [ 2.02371e-005 ]
8527 : [ 2.47867e-005 ]
8528 : [ 1.45651e-005 ]
8529 : [ 1.52553e-005 ]
8530 : [ 1.2791e-005  ]
8531 : [ 1.37416e-005 ]
8532 : [ 2.38785e-005 ]
8533 : [ 1.29049e-005 ]
8534 : [ 2.13969e-005 ]
8535 : [ 1.33708e-005 ]
8536 : [ 1.41203e-005 ]
8537 : [ 1.67337e-005 ]
8538 : [ 2.31927e-005 ]
8539 : [ 1.3577e-005  ]
8540 : [ 1.54976e-005 ]
8541 : [ 2.16985e-005 ]
8542 : [ 1.93529e-005 ]
8543 : [ 1.62237e-005 ]
8544 : [ 1.47757e-005 ]
8545 : [ 1.40787e-005 ]
8546 : [ 2.24241e-005 ]
8547 : [ 1.55268e-005 ]
8548 : [ 1.4131e-005  ]
8549 : [ 2.33465e-005 ]
8550 : [ 1.82676e-005 ]
8551 : [ 1.3855e-005  ]
8552 : [ 2.06653e-005 ]
8553 : [ 1.50933e-005 ]
8554 : [ 1.4006e-005  ]
8555 : [ 2.40585e-005 ]
8556 : [ 1.29994e-005 ]
8557 : [ 1.38353e-005 ]
8558 : [ 1.70436e-005 ]
8559 : [ 1.54923e-005 ]
8560 : [ 1.41461e-005 ]
8561 : [ 1.37392e-005 ]
8562 : [ 1.46256e-005 ]
8563 : [ 2.05317e-005 ]
8564 : [ 1.4006e-005  ]
8565 : [ 1.4756e-005  ]
8566 : [ 1.56816e-005 ]
8567 : [ 1.52959e-005 ]
8568 : [ 1.63515e-005 ]
8569 : [ 1.41758e-005 ]
8570 : [ 1.31355e-005 ]
8571 : [ 1.5047e-005  ]
8572 : [ 1.33069e-005 ]
8573 : [ 1.43301e-005 ]
8574 : [ 2.19387e-005 ]
8575 : [ 1.43405e-005 ]
8576 : [ 1.99215e-005 ]
8577 : [ 1.61573e-005 ]
8578 : [ 1.41828e-005 ]
8579 : [ 1.42635e-005 ]
8580 : [ 1.53214e-005 ]
8581 : [ 2.27251e-005 ]
8582 : [ 1.47018e-005 ]
8583 : [ 1.52406e-005 ]
8584 : [ 1.98263e-005 ]
8585 : [ 1.48165e-005 ]
8586 : [ 2.35048e-005 ]
8587 : [ 2.02567e-005 ]
8588 : [ 1.42898e-005 ]
8589 : [ 1.28097e-005 ]
8590 : [ 1.39049e-005 ]
8591 : [ 2.18121e-005 ]
8592 : [ 1.5032e-005  ]
8593 : [ 1.31013e-005 ]
8594 : [ 1.50597e-005 ]
8595 : [ 1.30019e-005 ]
8596 : [ 1.67411e-005 ]
8597 : [ 1.50314e-005 ]
8598 : [ 1.41851e-005 ]
8599 : [ 1.3436e-005  ]
8600 : [ 1.29675e-005 ]
8601 : [ 1.99223e-005 ]
8602 : [ 1.34412e-005 ]
8603 : [ 1.92788e-005 ]
8604 : [ 1.70057e-005 ]
8605 : [ 1.49275e-005 ]
8606 : [ 1.41533e-005 ]
8607 : [ 1.60545e-005 ]
8608 : [ 1.72004e-005 ]
8609 : [ 1.65416e-005 ]
8610 : [ 2.1989e-005  ]
8611 : [ 2.1054e-005  ]
8612 : [ 1.63214e-005 ]
8613 : [ 1.60399e-005 ]
8614 : [ 1.85364e-005 ]
8615 : [ 1.48118e-005 ]
8616 : [ 1.36576e-005 ]
8617 : [ 2.30031e-005 ]
8618 : [ 1.38219e-005 ]
8619 : [ 2.2425e-005  ]
8620 : [ 1.40619e-005 ]
8621 : [ 1.33397e-005 ]
8622 : [ 1.32794e-005 ]
8623 : [ 1.35303e-005 ]
8624 : [ 1.65257e-005 ]
8625 : [ 2.34216e-005 ]
8626 : [ 2.16608e-005 ]
8627 : [ 1.42478e-005 ]
8628 : [ 2.05092e-005 ]
8629 : [ 1.8054e-005  ]
8630 : [ 1.51703e-005 ]
8631 : [ 1.72293e-005 ]
8632 : [ 1.63926e-005 ]
8633 : [ 1.57733e-005 ]
8634 : [ 1.66374e-005 ]
8635 : [ 1.46824e-005 ]
8636 : [ 1.53553e-005 ]
8637 : [ 1.39114e-005 ]
8638 : [ 1.61238e-005 ]
8639 : [ 1.3734e-005  ]
8640 : [ 1.63009e-005 ]
8641 : [ 1.515e-005   ]
8642 : [ 1.4336e-005  ]
8643 : [ 2.11952e-005 ]
8644 : [ 2.04102e-005 ]
8645 : [ 1.39101e-005 ]
8646 : [ 1.60049e-005 ]
8647 : [ 1.31377e-005 ]
8648 : [ 1.53616e-005 ]
8649 : [ 1.54007e-005 ]
8650 : [ 1.50793e-005 ]
8651 : [ 1.50496e-005 ]
8652 : [ 1.64676e-005 ]
8653 : [ 1.34888e-005 ]
8654 : [ 1.31601e-005 ]
8655 : [ 1.74123e-005 ]
8656 : [ 1.9704e-005  ]
8657 : [ 1.33734e-005 ]
8658 : [ 2.22741e-005 ]
8659 : [ 1.30792e-005 ]
8660 : [ 1.93208e-005 ]
8661 : [ 1.43356e-005 ]
8662 : [ 2.12801e-005 ]
8663 : [ 1.42406e-005 ]
8664 : [ 1.93824e-005 ]
8665 : [ 1.75446e-005 ]
8666 : [ 1.56352e-005 ]
8667 : [ 1.47164e-005 ]
8668 : [ 2.05822e-005 ]
8669 : [ 1.88294e-005 ]
8670 : [ 1.51979e-005 ]
8671 : [ 1.82795e-005 ]
8672 : [ 2.14534e-005 ]
8673 : [ 1.3498e-005  ]
8674 : [ 1.7342e-005  ]
8675 : [ 1.53166e-005 ]
8676 : [ 1.30989e-005 ]
8677 : [ 1.63456e-005 ]
8678 : [ 1.33015e-005 ]
8679 : [ 1.5867e-005  ]
8680 : [ 1.4716e-005  ]
8681 : [ 1.52621e-005 ]
8682 : [ 1.68674e-005 ]
8683 : [ 1.46691e-005 ]
8684 : [ 1.36459e-005 ]
8685 : [ 1.4942e-005  ]
8686 : [ 1.26946e-005 ]
8687 : [ 2.18544e-005 ]
8688 : [ 1.53927e-005 ]
8689 : [ 2.27841e-005 ]
8690 : [ 1.47133e-005 ]
8691 : [ 1.44905e-005 ]
8692 : [ 1.52606e-005 ]
8693 : [ 1.60252e-005 ]
8694 : [ 2.23364e-005 ]
8695 : [ 1.61647e-005 ]
8696 : [ 1.56556e-005 ]
8697 : [ 1.66763e-005 ]
8698 : [ 1.71473e-005 ]
8699 : [ 1.63348e-005 ]
8700 : [ 1.41898e-005 ]
8701 : [ 1.32287e-005 ]
8702 : [ 1.61412e-005 ]
8703 : [ 1.48057e-005 ]
8704 : [ 1.61885e-005 ]
8705 : [ 1.51853e-005 ]
8706 : [ 1.4112e-005  ]
8707 : [ 1.87344e-005 ]
8708 : [ 1.41107e-005 ]
8709 : [ 1.56758e-005 ]
8710 : [ 2.37742e-005 ]
8711 : [ 1.42675e-005 ]
8712 : [ 2.11602e-005 ]
8713 : [ 1.41851e-005 ]
8714 : [ 1.67507e-005 ]
8715 : [ 1.424e-005   ]
8716 : [ 1.42083e-005 ]
8717 : [ 1.4321e-005  ]
8718 : [ 1.59884e-005 ]
8719 : [ 1.51384e-005 ]
8720 : [ 2.05674e-005 ]
8721 : [ 2.10789e-005 ]
8722 : [ 1.56453e-005 ]
8723 : [ 1.478e-005   ]
8724 : [ 1.51549e-005 ]
8725 : [ 1.47384e-005 ]
8726 : [ 1.31597e-005 ]
8727 : [ 1.35485e-005 ]
8728 : [ 1.42229e-005 ]
8729 : [ 1.36267e-005 ]
8730 : [ 1.87036e-005 ]
8731 : [ 1.36678e-005 ]
8732 : [ 1.31664e-005 ]
8733 : [ 1.7016e-005  ]
8734 : [ 1.89043e-005 ]
8735 : [ 1.88723e-005 ]
8736 : [ 1.4314e-005  ]
8737 : [ 1.3422e-005  ]
8738 : [ 1.44668e-005 ]
8739 : [ 2.32404e-005 ]
8740 : [ 1.39646e-005 ]
8741 : [ 1.34481e-005 ]
8742 : [ 1.43507e-005 ]
8743 : [ 1.50111e-005 ]
8744 : [ 1.65277e-005 ]
8745 : [ 1.48662e-005 ]
8746 : [ 1.35286e-005 ]
8747 : [ 1.90823e-005 ]
8748 : [ 1.33927e-005 ]
8749 : [ 1.44296e-005 ]
8750 : [ 1.42149e-005 ]
8751 : [ 2.33203e-005 ]
8752 : [ 1.54317e-005 ]
8753 : [ 1.42155e-005 ]
8754 : [ 1.34533e-005 ]
8755 : [ 1.33358e-005 ]
8756 : [ 1.55731e-005 ]
8757 : [ 1.30903e-005 ]
8758 : [ 1.5534e-005  ]
8759 : [ 2.1921e-005  ]
8760 : [ 1.52344e-005 ]
8761 : [ 1.36386e-005 ]
8762 : [ 2.39264e-005 ]
8763 : [ 1.63064e-005 ]
8764 : [ 1.42329e-005 ]
8765 : [ 1.56363e-005 ]
8766 : [ 1.6834e-005  ]
8767 : [ 1.40559e-005 ]
8768 : [ 1.85843e-005 ]
8769 : [ 1.52804e-005 ]
8770 : [ 1.45567e-005 ]
8771 : [ 1.41151e-005 ]
8772 : [ 1.50151e-005 ]
8773 : [ 1.55613e-005 ]
8774 : [ 1.49036e-005 ]
8775 : [ 1.82052e-005 ]
8776 : [ 1.3777e-005  ]
8777 : [ 1.56431e-005 ]
8778 : [ 1.6055e-005  ]
8779 : [ 1.56553e-005 ]
8780 : [ 1.49926e-005 ]
8781 : [ 1.51825e-005 ]
8782 : [ 1.3523e-005  ]
8783 : [ 1.86676e-005 ]
8784 : [ 1.70498e-005 ]
8785 : [ 1.50295e-005 ]
8786 : [ 1.39526e-005 ]
8787 : [ 1.30771e-005 ]
8788 : [ 1.97463e-005 ]
8789 : [ 1.43024e-005 ]
8790 : [ 2.27515e-005 ]
8791 : [ 1.68224e-005 ]
8792 : [ 1.39545e-005 ]
8793 : [ 1.67656e-005 ]
8794 : [ 1.31802e-005 ]
8795 : [ 1.70734e-005 ]
8796 : [ 2.08118e-005 ]
8797 : [ 1.60104e-005 ]
8798 : [ 1.3582e-005  ]
8799 : [ 1.48396e-005 ]
8800 : [ 1.30403e-005 ]
8801 : [ 2.12964e-005 ]
8802 : [ 1.5e-005     ]
8803 : [ 1.45813e-005 ]
8804 : [ 1.30701e-005 ]
8805 : [ 1.39153e-005 ]
8806 : [ 1.50798e-005 ]
8807 : [ 2.06586e-005 ]
8808 : [ 1.42815e-005 ]
8809 : [ 2.0178e-005  ]
8810 : [ 1.51665e-005 ]
8811 : [ 1.41241e-005 ]
8812 : [ 1.85705e-005 ]
8813 : [ 1.69422e-005 ]
8814 : [ 1.46053e-005 ]
8815 : [ 2.02215e-005 ]
8816 : [ 1.56566e-005 ]
8817 : [ 1.33968e-005 ]
8818 : [ 1.44719e-005 ]
8819 : [ 2.05951e-005 ]
8820 : [ 1.29851e-005 ]
8821 : [ 1.58934e-005 ]
8822 : [ 1.33172e-005 ]
8823 : [ 2.26784e-005 ]
8824 : [ 1.57658e-005 ]
8825 : [ 1.47741e-005 ]
8826 : [ 1.44029e-005 ]
8827 : [ 1.48598e-005 ]
8828 : [ 1.44774e-005 ]
8829 : [ 1.35307e-005 ]
8830 : [ 1.4659e-005  ]
8831 : [ 1.49589e-005 ]
8832 : [ 1.26844e-005 ]
8833 : [ 1.59922e-005 ]
8834 : [ 2.17636e-005 ]
8835 : [ 1.9786e-005  ]
8836 : [ 1.30592e-005 ]
8837 : [ 1.56868e-005 ]
8838 : [ 2.15957e-005 ]
8839 : [ 1.78521e-005 ]
8840 : [ 1.60546e-005 ]
8841 : [ 1.34745e-005 ]
8842 : [ 1.44789e-005 ]
8843 : [ 1.56368e-005 ]
8844 : [ 2.26947e-005 ]
8845 : [ 1.86407e-005 ]
8846 : [ 1.31953e-005 ]
8847 : [ 1.31032e-005 ]
8848 : [ 1.39632e-005 ]
8849 : [ 1.52298e-005 ]
8850 : [ 1.74916e-005 ]
8851 : [ 1.27636e-005 ]
8852 : [ 1.67249e-005 ]
8853 : [ 1.54068e-005 ]
8854 : [ 2.50915e-005 ]
8855 : [ 1.68084e-005 ]
8856 : [ 2.18206e-005 ]
8857 : [ 2.05404e-005 ]
8858 : [ 1.44257e-005 ]
8859 : [ 2.15142e-005 ]
8860 : [ 1.44909e-005 ]
8861 : [ 1.77386e-005 ]
8862 : [ 1.39595e-005 ]
8863 : [ 2.08984e-005 ]
8864 : [ 1.94546e-005 ]
8865 : [ 1.51346e-005 ]
8866 : [ 1.3751e-005  ]
8867 : [ 1.44029e-005 ]
8868 : [ 2.16486e-005 ]
8869 : [ 1.49684e-005 ]
8870 : [ 2.06397e-005 ]
8871 : [ 1.87265e-005 ]
8872 : [ 1.44871e-005 ]
8873 : [ 1.3872e-005  ]
8874 : [ 1.61038e-005 ]
8875 : [ 1.48249e-005 ]
8876 : [ 1.3736e-005  ]
8877 : [ 1.5523e-005  ]
8878 : [ 1.33533e-005 ]
8879 : [ 2.07135e-005 ]
8880 : [ 1.61986e-005 ]
8881 : [ 2.34386e-005 ]
8882 : [ 1.89167e-005 ]
8883 : [ 1.6162e-005  ]
8884 : [ 1.39542e-005 ]
8885 : [ 1.64502e-005 ]
8886 : [ 1.78585e-005 ]
8887 : [ 1.45271e-005 ]
8888 : [ 1.3572e-005  ]
8889 : [ 1.49618e-005 ]
8890 : [ 1.74466e-005 ]
8891 : [ 1.3287e-005  ]
8892 : [ 1.34048e-005 ]
8893 : [ 1.52376e-005 ]
8894 : [ 1.45297e-005 ]
8895 : [ 1.49206e-005 ]
8896 : [ 1.53218e-005 ]
8897 : [ 1.36727e-005 ]
8898 : [ 1.36745e-005 ]
8899 : [ 2.22048e-005 ]
8900 : [ 1.5182e-005  ]
8901 : [ 1.41426e-005 ]
8902 : [ 1.66536e-005 ]
8903 : [ 1.24296e-005 ]
8904 : [ 1.39311e-005 ]
8905 : [ 1.6034e-005  ]
8906 : [ 1.4907e-005  ]
8907 : [ 1.55818e-005 ]
8908 : [ 1.86338e-005 ]
8909 : [ 1.60242e-005 ]
8910 : [ 1.33436e-005 ]
8911 : [ 1.41068e-005 ]
8912 : [ 1.38226e-005 ]
8913 : [ 1.35251e-005 ]
8914 : [ 1.46394e-005 ]
8915 : [ 1.46155e-005 ]
8916 : [ 1.407e-005   ]
8917 : [ 1.40999e-005 ]
8918 : [ 2.12727e-005 ]
8919 : [ 1.70515e-005 ]
8920 : [ 1.39682e-005 ]
8921 : [ 1.47481e-005 ]
8922 : [ 1.76625e-005 ]
8923 : [ 1.99174e-005 ]
8924 : [ 1.73083e-005 ]
8925 : [ 1.43575e-005 ]
8926 : [ 1.57391e-005 ]
8927 : [ 1.4389e-005  ]
8928 : [ 2.0679e-005  ]
8929 : [ 1.39689e-005 ]
8930 : [ 1.48326e-005 ]
8931 : [ 1.28372e-005 ]
8932 : [ 1.47959e-005 ]
8933 : [ 1.48742e-005 ]
8934 : [ 1.58248e-005 ]
8935 : [ 1.61605e-005 ]
8936 : [ 1.35511e-005 ]
8937 : [ 1.31905e-005 ]
8938 : [ 1.92012e-005 ]
8939 : [ 1.64389e-005 ]
8940 : [ 1.69657e-005 ]
8941 : [ 1.80401e-005 ]
8942 : [ 1.76803e-005 ]
8943 : [ 1.36809e-005 ]
8944 : [ 1.39269e-005 ]
8945 : [ 1.5991e-005  ]
8946 : [ 1.43171e-005 ]
8947 : [ 1.75967e-005 ]
8948 : [ 1.38964e-005 ]
8949 : [ 1.78791e-005 ]
8950 : [ 1.58733e-005 ]
8951 : [ 1.91551e-005 ]
8952 : [ 2.27432e-005 ]
8953 : [ 2.43298e-005 ]
8954 : [ 1.40167e-005 ]
8955 : [ 1.40581e-005 ]
8956 : [ 1.54238e-005 ]
8957 : [ 1.50663e-005 ]
8958 : [ 1.59365e-005 ]
8959 : [ 2.23159e-005 ]
8960 : [ 1.54802e-005 ]
8961 : [ 2.22078e-005 ]
8962 : [ 1.38888e-005 ]
8963 : [ 1.49457e-005 ]
8964 : [ 1.35435e-005 ]
8965 : [ 1.37514e-005 ]
8966 : [ 1.88423e-005 ]
8967 : [ 1.37858e-005 ]
8968 : [ 1.48355e-005 ]
8969 : [ 1.81742e-005 ]
8970 : [ 1.39794e-005 ]
8971 : [ 1.43563e-005 ]
8972 : [ 1.50564e-005 ]
8973 : [ 2.33204e-005 ]
8974 : [ 1.28979e-005 ]
8975 : [ 1.48465e-005 ]
8976 : [ 1.38855e-005 ]
8977 : [ 1.42883e-005 ]
8978 : [ 1.50098e-005 ]
8979 : [ 1.95626e-005 ]
8980 : [ 2.1073e-005  ]
8981 : [ 1.39528e-005 ]
8982 : [ 1.38079e-005 ]
8983 : [ 2.41742e-005 ]
8984 : [ 1.76443e-005 ]
8985 : [ 2.27437e-005 ]
8986 : [ 1.36697e-005 ]
8987 : [ 1.50931e-005 ]
8988 : [ 1.46572e-005 ]
8989 : [ 1.48626e-005 ]
8990 : [ 2.07467e-005 ]
8991 : [ 1.98409e-005 ]
8992 : [ 1.55979e-005 ]
8993 : [ 2.33083e-005 ]
8994 : [ 1.28071e-005 ]
8995 : [ 1.42159e-005 ]
8996 : [ 1.56534e-005 ]
8997 : [ 1.37305e-005 ]
8998 : [ 1.39497e-005 ]
8999 : [ 1.52846e-005 ]
9000 : [ 1.37803e-005 ]
9001 : [ 1.66336e-005 ]
9002 : [ 1.56533e-005 ]
9003 : [ 2.14021e-005 ]
9004 : [ 2.03429e-005 ]
9005 : [ 1.73932e-005 ]
9006 : [ 1.46542e-005 ]
9007 : [ 1.69319e-005 ]
9008 : [ 1.88326e-005 ]
9009 : [ 1.35729e-005 ]
9010 : [ 1.51278e-005 ]
9011 : [ 2.24709e-005 ]
9012 : [ 1.7684e-005  ]
9013 : [ 1.42817e-005 ]
9014 : [ 1.64831e-005 ]
9015 : [ 2.11255e-005 ]
9016 : [ 2.04905e-005 ]
9017 : [ 1.62075e-005 ]
9018 : [ 1.37816e-005 ]
9019 : [ 2.22989e-005 ]
9020 : [ 1.7724e-005  ]
9021 : [ 1.36569e-005 ]
9022 : [ 1.54931e-005 ]
9023 : [ 1.44259e-005 ]
9024 : [ 1.48618e-005 ]
9025 : [ 1.94343e-005 ]
9026 : [ 1.4447e-005  ]
9027 : [ 1.3981e-005  ]
9028 : [ 2.00436e-005 ]
9029 : [ 1.54148e-005 ]
9030 : [ 1.42767e-005 ]
9031 : [ 1.52165e-005 ]
9032 : [ 1.45842e-005 ]
9033 : [ 1.53755e-005 ]
9034 : [ 1.75852e-005 ]
9035 : [ 1.27377e-005 ]
9036 : [ 1.65807e-005 ]
9037 : [ 1.41206e-005 ]
9038 : [ 1.41392e-005 ]
9039 : [ 1.56998e-005 ]
9040 : [ 1.38914e-005 ]
9041 : [ 2.28339e-005 ]
9042 : [ 1.69155e-005 ]
9043 : [ 1.38204e-005 ]
9044 : [ 2.23428e-005 ]
9045 : [ 1.41831e-005 ]
9046 : [ 1.42017e-005 ]
9047 : [ 1.33113e-005 ]
9048 : [ 2.11425e-005 ]
9049 : [ 1.42844e-005 ]
9050 : [ 1.35572e-005 ]
9051 : [ 2.07152e-005 ]
9052 : [ 2.11256e-005 ]
9053 : [ 1.40254e-005 ]
9054 : [ 1.46243e-005 ]
9055 : [ 2.41012e-005 ]
9056 : [ 2.12639e-005 ]
9057 : [ 1.66558e-005 ]
9058 : [ 2.46189e-005 ]
9059 : [ 1.67099e-005 ]
9060 : [ 1.3837e-005  ]
9061 : [ 1.83326e-005 ]
9062 : [ 1.42185e-005 ]
9063 : [ 1.52874e-005 ]
9064 : [ 2.15194e-005 ]
9065 : [ 1.4089e-005  ]
9066 : [ 1.37213e-005 ]
9067 : [ 2.13243e-005 ]
9068 : [ 1.25708e-005 ]
9069 : [ 1.87064e-005 ]
9070 : [ 1.28833e-005 ]
9071 : [ 1.50982e-005 ]
9072 : [ 1.42718e-005 ]
9073 : [ 1.56164e-005 ]
9074 : [ 1.52417e-005 ]
9075 : [ 1.79862e-005 ]
9076 : [ 1.5197e-005  ]
9077 : [ 1.48071e-005 ]
9078 : [ 1.4877e-005  ]
9079 : [ 1.82539e-005 ]
9080 : [ 1.33432e-005 ]
9081 : [ 2.27239e-005 ]
9082 : [ 1.61015e-005 ]
9083 : [ 1.33055e-005 ]
9084 : [ 1.49294e-005 ]
9085 : [ 1.54886e-005 ]
9086 : [ 1.75801e-005 ]
9087 : [ 2.02087e-005 ]
9088 : [ 1.51875e-005 ]
9089 : [ 1.39336e-005 ]
9090 : [ 1.40424e-005 ]
9091 : [ 1.55907e-005 ]
9092 : [ 1.43164e-005 ]
9093 : [ 2.02537e-005 ]
9094 : [ 1.38885e-005 ]
9095 : [ 1.63047e-005 ]
9096 : [ 1.42113e-005 ]
9097 : [ 1.67354e-005 ]
9098 : [ 2.13732e-005 ]
9099 : [ 1.69675e-005 ]
9100 : [ 2.35603e-005 ]
9101 : [ 1.65644e-005 ]
9102 : [ 1.55791e-005 ]
9103 : [ 1.97941e-005 ]
9104 : [ 1.53048e-005 ]
9105 : [ 1.51563e-005 ]
9106 : [ 1.46802e-005 ]
9107 : [ 1.68736e-005 ]
9108 : [ 2.34419e-005 ]
9109 : [ 2.02266e-005 ]
9110 : [ 2.28663e-005 ]
9111 : [ 1.69482e-005 ]
9112 : [ 1.37556e-005 ]
9113 : [ 2.16617e-005 ]
9114 : [ 1.46263e-005 ]
9115 : [ 2.00376e-005 ]
9116 : [ 1.60205e-005 ]
9117 : [ 1.5086e-005  ]
9118 : [ 1.4066e-005  ]
9119 : [ 2.03016e-005 ]
9120 : [ 1.44477e-005 ]
9121 : [ 1.76016e-005 ]
9122 : [ 1.4206e-005  ]
9123 : [ 2.27607e-005 ]
9124 : [ 1.30018e-005 ]
9125 : [ 1.44916e-005 ]
9126 : [ 1.6689e-005  ]
9127 : [ 1.82563e-005 ]
9128 : [ 1.52511e-005 ]
9129 : [ 1.53095e-005 ]
9130 : [ 1.7783e-005  ]
9131 : [ 2.16002e-005 ]
9132 : [ 1.34779e-005 ]
9133 : [ 1.50827e-005 ]
9134 : [ 1.74213e-005 ]
9135 : [ 1.63717e-005 ]
9136 : [ 1.9819e-005  ]
9137 : [ 1.67354e-005 ]
9138 : [ 1.84552e-005 ]
9139 : [ 1.61129e-005 ]
9140 : [ 1.30169e-005 ]
9141 : [ 1.62316e-005 ]
9142 : [ 2.13569e-005 ]
9143 : [ 2.21426e-005 ]
9144 : [ 1.35383e-005 ]
9145 : [ 1.38243e-005 ]
9146 : [ 2.22853e-005 ]
9147 : [ 1.8183e-005  ]
9148 : [ 1.47252e-005 ]
9149 : [ 1.51424e-005 ]
9150 : [ 1.85335e-005 ]
9151 : [ 1.35855e-005 ]
9152 : [ 1.87806e-005 ]
9153 : [ 1.8674e-005  ]
9154 : [ 2.54256e-005 ]
9155 : [ 1.71936e-005 ]
9156 : [ 1.84515e-005 ]
9157 : [ 2.01413e-005 ]
9158 : [ 1.60429e-005 ]
9159 : [ 1.45731e-005 ]
9160 : [ 1.84788e-005 ]
9161 : [ 1.54072e-005 ]
9162 : [ 1.40974e-005 ]
9163 : [ 1.38233e-005 ]
9164 : [ 1.64603e-005 ]
9165 : [ 1.99274e-005 ]
9166 : [ 2.31205e-005 ]
9167 : [ 1.37777e-005 ]
9168 : [ 2.06043e-005 ]
9169 : [ 1.9137e-005  ]
9170 : [ 1.41715e-005 ]
9171 : [ 1.38582e-005 ]
9172 : [ 1.48094e-005 ]
9173 : [ 1.74552e-005 ]
9174 : [ 1.62418e-005 ]
9175 : [ 1.47575e-005 ]
9176 : [ 1.499e-005   ]
9177 : [ 1.68752e-005 ]
9178 : [ 2.33461e-005 ]
9179 : [ 1.47066e-005 ]
9180 : [ 1.68224e-005 ]
9181 : [ 1.6735e-005  ]
9182 : [ 1.51647e-005 ]
9183 : [ 1.55458e-005 ]
9184 : [ 1.46252e-005 ]
9185 : [ 1.31821e-005 ]
9186 : [ 1.43403e-005 ]
9187 : [ 1.93953e-005 ]
9188 : [ 1.46949e-005 ]
9189 : [ 1.41566e-005 ]
9190 : [ 1.73417e-005 ]
9191 : [ 1.69946e-005 ]
9192 : [ 1.60688e-005 ]
9193 : [ 1.76614e-005 ]
9194 : [ 1.32191e-005 ]
9195 : [ 1.76186e-005 ]
9196 : [ 1.43166e-005 ]
9197 : [ 1.48836e-005 ]
9198 : [ 2.25784e-005 ]
9199 : [ 1.555e-005   ]
9200 : [ 1.47018e-005 ]
9201 : [ 1.30254e-005 ]
9202 : [ 1.33487e-005 ]
9203 : [ 1.75231e-005 ]
9204 : [ 2.13419e-005 ]
9205 : [ 1.55218e-005 ]
9206 : [ 1.54676e-005 ]
9207 : [ 2.44438e-005 ]
9208 : [ 1.7989e-005  ]
9209 : [ 1.63318e-005 ]
9210 : [ 1.37617e-005 ]
9211 : [ 1.35986e-005 ]
9212 : [ 1.3864e-005  ]
9213 : [ 1.47842e-005 ]
9214 : [ 1.6125e-005  ]
9215 : [ 1.66721e-005 ]
9216 : [ 1.87473e-005 ]
9217 : [ 1.43841e-005 ]
9218 : [ 1.71904e-005 ]
9219 : [ 1.46039e-005 ]
9220 : [ 1.42496e-005 ]
9221 : [ 1.43247e-005 ]
9222 : [ 1.36544e-005 ]
9223 : [ 1.99709e-005 ]
9224 : [ 1.71412e-005 ]
9225 : [ 1.83244e-005 ]
9226 : [ 1.59521e-005 ]
9227 : [ 1.59278e-005 ]
9228 : [ 1.52181e-005 ]
9229 : [ 2.13968e-005 ]
9230 : [ 2.1003e-005  ]
9231 : [ 1.93395e-005 ]
9232 : [ 1.73993e-005 ]
9233 : [ 1.34579e-005 ]
9234 : [ 1.40405e-005 ]
9235 : [ 1.42383e-005 ]
9236 : [ 1.61606e-005 ]
9237 : [ 1.46048e-005 ]
9238 : [ 2.44388e-005 ]
9239 : [ 1.75982e-005 ]
9240 : [ 1.49751e-005 ]
9241 : [ 1.53837e-005 ]
9242 : [ 1.53578e-005 ]
9243 : [ 1.40043e-005 ]
9244 : [ 1.99915e-005 ]
9245 : [ 1.79718e-005 ]
9246 : [ 1.57433e-005 ]
9247 : [ 2.15787e-005 ]
9248 : [ 1.59915e-005 ]
9249 : [ 2.4057e-005  ]
9250 : [ 2.09653e-005 ]
9251 : [ 1.44209e-005 ]
9252 : [ 1.57297e-005 ]
9253 : [ 1.55855e-005 ]
9254 : [ 1.59338e-005 ]
9255 : [ 1.42566e-005 ]
9256 : [ 2.13016e-005 ]
9257 : [ 1.523e-005   ]
9258 : [ 1.3453e-005  ]
9259 : [ 2.26903e-005 ]
9260 : [ 1.89714e-005 ]
9261 : [ 1.87646e-005 ]
9262 : [ 1.32308e-005 ]
9263 : [ 1.95519e-005 ]
9264 : [ 1.60679e-005 ]
9265 : [ 1.94443e-005 ]
9266 : [ 1.51396e-005 ]
9267 : [ 1.39289e-005 ]
9268 : [ 1.46927e-005 ]
9269 : [ 1.36425e-005 ]
9270 : [ 1.42877e-005 ]
9271 : [ 1.36957e-005 ]
9272 : [ 1.30123e-005 ]
9273 : [ 1.44411e-005 ]
9274 : [ 1.42922e-005 ]
9275 : [ 1.95613e-005 ]
9276 : [ 1.4539e-005  ]
9277 : [ 2.4755e-005  ]
9278 : [ 1.35676e-005 ]
9279 : [ 1.84077e-005 ]
9280 : [ 2.072e-005   ]
9281 : [ 2.11246e-005 ]
9282 : [ 1.85812e-005 ]
9283 : [ 1.37324e-005 ]
9284 : [ 1.76254e-005 ]
9285 : [ 1.58041e-005 ]
9286 : [ 1.7484e-005  ]
9287 : [ 1.99429e-005 ]
9288 : [ 2.03523e-005 ]
9289 : [ 1.59899e-005 ]
9290 : [ 1.49971e-005 ]
9291 : [ 2.16954e-005 ]
9292 : [ 1.98828e-005 ]
9293 : [ 1.3646e-005  ]
9294 : [ 1.49702e-005 ]
9295 : [ 2.12624e-005 ]
9296 : [ 2.02045e-005 ]
9297 : [ 1.58514e-005 ]
9298 : [ 1.42717e-005 ]
9299 : [ 2.09375e-005 ]
9300 : [ 2.03972e-005 ]
9301 : [ 1.98564e-005 ]
9302 : [ 1.27872e-005 ]
9303 : [ 1.71912e-005 ]
9304 : [ 1.58487e-005 ]
9305 : [ 1.77839e-005 ]
9306 : [ 1.47408e-005 ]
9307 : [ 1.5709e-005  ]
9308 : [ 2.22927e-005 ]
9309 : [ 1.45963e-005 ]
9310 : [ 1.34773e-005 ]
9311 : [ 1.48151e-005 ]
9312 : [ 1.61222e-005 ]
9313 : [ 1.36321e-005 ]
9314 : [ 1.41243e-005 ]
9315 : [ 1.87154e-005 ]
9316 : [ 1.61564e-005 ]
9317 : [ 2.07884e-005 ]
9318 : [ 1.49616e-005 ]
9319 : [ 1.74068e-005 ]
9320 : [ 1.6198e-005  ]
9321 : [ 1.49765e-005 ]
9322 : [ 2.31979e-005 ]
9323 : [ 1.81505e-005 ]
9324 : [ 1.42072e-005 ]
9325 : [ 1.60662e-005 ]
9326 : [ 1.37239e-005 ]
9327 : [ 1.37192e-005 ]
9328 : [ 2.11534e-005 ]
9329 : [ 1.5432e-005  ]
9330 : [ 1.5064e-005  ]
9331 : [ 1.6198e-005  ]
9332 : [ 1.36761e-005 ]
9333 : [ 2.00384e-005 ]
9334 : [ 1.52617e-005 ]
9335 : [ 1.40356e-005 ]
9336 : [ 1.68261e-005 ]
9337 : [ 1.48102e-005 ]
9338 : [ 2.33883e-005 ]
9339 : [ 2.41496e-005 ]
9340 : [ 1.29005e-005 ]
9341 : [ 1.42986e-005 ]
9342 : [ 1.99363e-005 ]
9343 : [ 1.43328e-005 ]
9344 : [ 2.11664e-005 ]
9345 : [ 1.50526e-005 ]
9346 : [ 1.54902e-005 ]
9347 : [ 1.54055e-005 ]
9348 : [ 1.35161e-005 ]
9349 : [ 1.43404e-005 ]
9350 : [ 1.27395e-005 ]
9351 : [ 1.79263e-005 ]
9352 : [ 1.7122e-005  ]
9353 : [ 1.4953e-005  ]
9354 : [ 2.13236e-005 ]
9355 : [ 1.54403e-005 ]
9356 : [ 1.36102e-005 ]
9357 : [ 2.09473e-005 ]
9358 : [ 1.4088e-005  ]
9359 : [ 1.51764e-005 ]
9360 : [ 1.39092e-005 ]
9361 : [ 1.41841e-005 ]
9362 : [ 1.32042e-005 ]
9363 : [ 1.62568e-005 ]
9364 : [ 1.43137e-005 ]
9365 : [ 2.34898e-005 ]
9366 : [ 1.39669e-005 ]
9367 : [ 1.57682e-005 ]
9368 : [ 1.80818e-005 ]
9369 : [ 1.37395e-005 ]
9370 : [ 1.51265e-005 ]
9371 : [ 1.97191e-005 ]
9372 : [ 1.76888e-005 ]
9373 : [ 1.58268e-005 ]
9374 : [ 1.486e-005   ]
9375 : [ 1.46296e-005 ]
9376 : [ 2.14853e-005 ]
9377 : [ 1.40763e-005 ]
9378 : [ 2.16856e-005 ]
9379 : [ 1.75289e-005 ]
9380 : [ 1.35969e-005 ]
9381 : [ 2.4265e-005  ]
9382 : [ 1.3791e-005  ]
9383 : [ 1.4913e-005  ]
9384 : [ 2.11493e-005 ]
9385 : [ 2.27539e-005 ]
9386 : [ 2.39865e-005 ]
9387 : [ 1.45316e-005 ]
9388 : [ 2.48533e-005 ]
9389 : [ 1.48358e-005 ]
9390 : [ 1.51053e-005 ]
9391 : [ 1.66376e-005 ]
9392 : [ 2.17599e-005 ]
9393 : [ 1.39787e-005 ]
9394 : [ 1.43298e-005 ]
9395 : [ 1.56913e-005 ]
9396 : [ 1.42466e-005 ]
9397 : [ 1.83368e-005 ]
9398 : [ 1.40785e-005 ]
9399 : [ 2.06142e-005 ]
9400 : [ 1.79415e-005 ]
9401 : [ 1.63921e-005 ]
9402 : [ 2.2447e-005  ]
9403 : [ 1.76704e-005 ]
9404 : [ 1.50834e-005 ]
9405 : [ 1.64205e-005 ]
9406 : [ 1.34645e-005 ]
9407 : [ 1.42945e-005 ]
9408 : [ 1.78217e-005 ]
9409 : [ 2.09512e-005 ]
9410 : [ 1.38501e-005 ]
9411 : [ 2.16719e-005 ]
9412 : [ 1.46124e-005 ]
9413 : [ 1.37132e-005 ]
9414 : [ 1.9614e-005  ]
9415 : [ 1.97365e-005 ]
9416 : [ 2.1778e-005  ]
9417 : [ 1.67737e-005 ]
9418 : [ 1.45907e-005 ]
9419 : [ 2.09423e-005 ]
9420 : [ 1.59736e-005 ]
9421 : [ 2.2785e-005  ]
9422 : [ 1.83639e-005 ]
9423 : [ 1.95103e-005 ]
9424 : [ 2.24403e-005 ]
9425 : [ 1.45969e-005 ]
9426 : [ 2.06956e-005 ]
9427 : [ 1.57284e-005 ]
9428 : [ 1.26561e-005 ]
9429 : [ 1.88765e-005 ]
9430 : [ 1.44104e-005 ]
9431 : [ 1.47644e-005 ]
9432 : [ 1.30309e-005 ]
9433 : [ 1.38541e-005 ]
9434 : [ 1.37124e-005 ]
9435 : [ 1.41082e-005 ]
9436 : [ 1.31023e-005 ]
9437 : [ 1.66536e-005 ]
9438 : [ 2.28066e-005 ]
9439 : [ 1.511e-005   ]
9440 : [ 1.55858e-005 ]
9441 : [ 2.47571e-005 ]
9442 : [ 1.30692e-005 ]
9443 : [ 1.64833e-005 ]
9444 : [ 1.51662e-005 ]
9445 : [ 2.38242e-005 ]
9446 : [ 1.54631e-005 ]
9447 : [ 1.31317e-005 ]
9448 : [ 1.337e-005   ]
9449 : [ 1.63162e-005 ]
9450 : [ 1.4153e-005  ]
9451 : [ 1.40929e-005 ]
9452 : [ 1.49015e-005 ]
9453 : [ 1.52895e-005 ]
9454 : [ 1.66966e-005 ]
9455 : [ 1.86296e-005 ]
9456 : [ 1.48363e-005 ]
9457 : [ 1.4125e-005  ]
9458 : [ 1.47837e-005 ]
9459 : [ 1.40879e-005 ]
9460 : [ 1.7479e-005  ]
9461 : [ 1.69859e-005 ]
9462 : [ 2.21681e-005 ]
9463 : [ 1.80925e-005 ]
9464 : [ 1.45421e-005 ]
9465 : [ 1.45144e-005 ]
9466 : [ 1.34636e-005 ]
9467 : [ 1.50715e-005 ]
9468 : [ 1.41129e-005 ]
9469 : [ 1.89967e-005 ]
9470 : [ 1.79903e-005 ]
9471 : [ 2.00771e-005 ]
9472 : [ 1.96635e-005 ]
9473 : [ 1.42551e-005 ]
9474 : [ 1.42285e-005 ]
9475 : [ 1.53756e-005 ]
9476 : [ 1.56007e-005 ]
9477 : [ 2.3799e-005  ]
9478 : [ 1.3518e-005  ]
9479 : [ 1.65816e-005 ]
9480 : [ 1.38214e-005 ]
9481 : [ 1.39644e-005 ]
9482 : [ 1.83706e-005 ]
9483 : [ 1.38295e-005 ]
9484 : [ 1.79012e-005 ]
9485 : [ 1.59005e-005 ]
9486 : [ 2.26454e-005 ]
9487 : [ 2.37227e-005 ]
9488 : [ 2.32817e-005 ]
9489 : [ 1.90766e-005 ]
9490 : [ 1.54743e-005 ]
9491 : [ 1.47412e-005 ]
9492 : [ 2.22309e-005 ]
9493 : [ 2.3561e-005  ]
9494 : [ 2.3186e-005  ]
9495 : [ 1.44424e-005 ]
9496 : [ 1.58434e-005 ]
9497 : [ 1.55394e-005 ]
9498 : [ 1.4962e-005  ]
9499 : [ 2.12543e-005 ]
9500 : [ 1.78982e-005 ]
9501 : [ 1.87553e-005 ]
9502 : [ 1.87986e-005 ]
9503 : [ 1.38892e-005 ]
9504 : [ 1.40113e-005 ]
9505 : [ 1.59612e-005 ]
9506 : [ 1.42991e-005 ]
9507 : [ 1.5785e-005  ]
9508 : [ 1.86099e-005 ]
9509 : [ 2.48542e-005 ]
9510 : [ 1.3656e-005  ]
9511 : [ 1.46993e-005 ]
9512 : [ 1.33505e-005 ]
9513 : [ 1.37999e-005 ]
9514 : [ 1.94483e-005 ]
9515 : [ 1.48841e-005 ]
9516 : [ 1.53821e-005 ]
9517 : [ 1.49312e-005 ]
9518 : [ 1.37491e-005 ]
9519 : [ 1.33122e-005 ]
9520 : [ 1.71153e-005 ]
9521 : [ 1.43378e-005 ]
9522 : [ 1.61743e-005 ]
9523 : [ 1.37814e-005 ]
9524 : [ 2.28155e-005 ]
9525 : [ 1.45329e-005 ]
9526 : [ 1.26683e-005 ]
9527 : [ 2.43601e-005 ]
9528 : [ 1.54988e-005 ]
9529 : [ 1.74118e-005 ]
9530 : [ 1.326e-005   ]
9531 : [ 1.49379e-005 ]
9532 : [ 1.41005e-005 ]
9533 : [ 1.4745e-005  ]
9534 : [ 1.78198e-005 ]
9535 : [ 1.31119e-005 ]
9536 : [ 1.65059e-005 ]
9537 : [ 1.44718e-005 ]
9538 : [ 1.45258e-005 ]
9539 : [ 1.32064e-005 ]
9540 : [ 1.36725e-005 ]
9541 : [ 1.45339e-005 ]
9542 : [ 1.40583e-005 ]
9543 : [ 1.45438e-005 ]
9544 : [ 1.54747e-005 ]
9545 : [ 1.40363e-005 ]
9546 : [ 1.52681e-005 ]
9547 : [ 2.2367e-005  ]
9548 : [ 2.13277e-005 ]
9549 : [ 1.64895e-005 ]
9550 : [ 2.30842e-005 ]
9551 : [ 1.37652e-005 ]
9552 : [ 1.7249e-005  ]
9553 : [ 1.4624e-005  ]
9554 : [ 1.66705e-005 ]
9555 : [ 1.3662e-005  ]
9556 : [ 1.48259e-005 ]
9557 : [ 1.55596e-005 ]
9558 : [ 1.45186e-005 ]
9559 : [ 1.86484e-005 ]
9560 : [ 1.52325e-005 ]
9561 : [ 1.94451e-005 ]
9562 : [ 1.43488e-005 ]
9563 : [ 1.56356e-005 ]
9564 : [ 1.44115e-005 ]
9565 : [ 1.64866e-005 ]
9566 : [ 1.84491e-005 ]
9567 : [ 1.51948e-005 ]
9568 : [ 1.51816e-005 ]
9569 : [ 2.27562e-005 ]
9570 : [ 1.72566e-005 ]
9571 : [ 1.75963e-005 ]
9572 : [ 1.44676e-005 ]
9573 : [ 1.57857e-005 ]
9574 : [ 1.99461e-005 ]
9575 : [ 1.76386e-005 ]
9576 : [ 1.8487e-005  ]
9577 : [ 1.48141e-005 ]
9578 : [ 2.13921e-005 ]
9579 : [ 1.93399e-005 ]
9580 : [ 1.59329e-005 ]
9581 : [ 2.00749e-005 ]
9582 : [ 1.94126e-005 ]
9583 : [ 1.48243e-005 ]
9584 : [ 1.77322e-005 ]
9585 : [ 1.49403e-005 ]
9586 : [ 1.32494e-005 ]
9587 : [ 1.57769e-005 ]
9588 : [ 1.4027e-005  ]
9589 : [ 2.03292e-005 ]
9590 : [ 1.87633e-005 ]
9591 : [ 1.36052e-005 ]
9592 : [ 1.48956e-005 ]
9593 : [ 1.35037e-005 ]
9594 : [ 2.22114e-005 ]
9595 : [ 1.93263e-005 ]
9596 : [ 1.38747e-005 ]
9597 : [ 1.43341e-005 ]
9598 : [ 1.64948e-005 ]
9599 : [ 1.38272e-005 ]
9600 : [ 1.51361e-005 ]
9601 : [ 1.48929e-005 ]
9602 : [ 1.61534e-005 ]
9603 : [ 1.58697e-005 ]
9604 : [ 1.35841e-005 ]
9605 : [ 1.30731e-005 ]
9606 : [ 1.31853e-005 ]
9607 : [ 1.61526e-005 ]
9608 : [ 1.27213e-005 ]
9609 : [ 1.58429e-005 ]
9610 : [ 1.36115e-005 ]
9611 : [ 1.55341e-005 ]
9612 : [ 1.66599e-005 ]
9613 : [ 1.45052e-005 ]
9614 : [ 1.42737e-005 ]
9615 : [ 1.48202e-005 ]
9616 : [ 1.39741e-005 ]
9617 : [ 1.32415e-005 ]
9618 : [ 1.42377e-005 ]
9619 : [ 1.37769e-005 ]
9620 : [ 2.11117e-005 ]
9621 : [ 1.33127e-005 ]
9622 : [ 1.79825e-005 ]
9623 : [ 1.32013e-005 ]
9624 : [ 1.47041e-005 ]
9625 : [ 1.33964e-005 ]
9626 : [ 1.41386e-005 ]
9627 : [ 1.62039e-005 ]
9628 : [ 1.57889e-005 ]
9629 : [ 1.42725e-005 ]
9630 : [ 1.51261e-005 ]
9631 : [ 1.54487e-005 ]
9632 : [ 2.36917e-005 ]
9633 : [ 1.54759e-005 ]
9634 : [ 1.30492e-005 ]
9635 : [ 1.40991e-005 ]
9636 : [ 1.25919e-005 ]
9637 : [ 1.64549e-005 ]
9638 : [ 1.86262e-005 ]
9639 : [ 2.27125e-005 ]
9640 : [ 1.50029e-005 ]
9641 : [ 2.13925e-005 ]
9642 : [ 1.45033e-005 ]
9643 : [ 1.54078e-005 ]
9644 : [ 1.98241e-005 ]
9645 : [ 1.41379e-005 ]
9646 : [ 1.71038e-005 ]
9647 : [ 1.50995e-005 ]
9648 : [ 1.39432e-005 ]
9649 : [ 1.54151e-005 ]
9650 : [ 1.42788e-005 ]
9651 : [ 1.3095e-005  ]
9652 : [ 1.47889e-005 ]
9653 : [ 1.39577e-005 ]
9654 : [ 1.27146e-005 ]
9655 : [ 2.26611e-005 ]
9656 : [ 1.74133e-005 ]
9657 : [ 2.05242e-005 ]
9658 : [ 1.54581e-005 ]
9659 : [ 1.6207e-005  ]
9660 : [ 1.48493e-005 ]
9661 : [ 1.73417e-005 ]
9662 : [ 1.48197e-005 ]
9663 : [ 1.52048e-005 ]
9664 : [ 1.90005e-005 ]
9665 : [ 1.88552e-005 ]
9666 : [ 1.55945e-005 ]
9667 : [ 1.33727e-005 ]
9668 : [ 1.41246e-005 ]
9669 : [ 1.30302e-005 ]
9670 : [ 1.3076e-005  ]
9671 : [ 1.33481e-005 ]
9672 : [ 1.52269e-005 ]
9673 : [ 1.57008e-005 ]
9674 : [ 1.74769e-005 ]
9675 : [ 1.3147e-005  ]
9676 : [ 1.38532e-005 ]
9677 : [ 1.45243e-005 ]
9678 : [ 1.50944e-005 ]
9679 : [ 2.07031e-005 ]
9680 : [ 1.31629e-005 ]
9681 : [ 1.44309e-005 ]
9682 : [ 1.64137e-005 ]
9683 : [ 2.15396e-005 ]
9684 : [ 1.90653e-005 ]
9685 : [ 1.38455e-005 ]
9686 : [ 1.37869e-005 ]
9687 : [ 1.44295e-005 ]
9688 : [ 1.52679e-005 ]
9689 : [ 1.3878e-005  ]
9690 : [ 1.83987e-005 ]
9691 : [ 2.1249e-005  ]
9692 : [ 1.63287e-005 ]
9693 : [ 1.5682e-005  ]
9694 : [ 1.52289e-005 ]
9695 : [ 1.42864e-005 ]
9696 : [ 1.93556e-005 ]
9697 : [ 1.38367e-005 ]
9698 : [ 1.4946e-005  ]
9699 : [ 1.51433e-005 ]
9700 : [ 1.50932e-005 ]
9701 : [ 1.34567e-005 ]
9702 : [ 1.79244e-005 ]
9703 : [ 1.32141e-005 ]
9704 : [ 1.94621e-005 ]
9705 : [ 2.21588e-005 ]
9706 : [ 1.9102e-005  ]
9707 : [ 1.39099e-005 ]
9708 : [ 2.19697e-005 ]
9709 : [ 1.62607e-005 ]
9710 : [ 1.6944e-005  ]
9711 : [ 1.58293e-005 ]
9712 : [ 1.34115e-005 ]
9713 : [ 1.38538e-005 ]
9714 : [ 1.96181e-005 ]
9715 : [ 1.47041e-005 ]
9716 : [ 2.40446e-005 ]
9717 : [ 1.48196e-005 ]
9718 : [ 1.5866e-005  ]
9719 : [ 1.52486e-005 ]
9720 : [ 1.58969e-005 ]
9721 : [ 1.35049e-005 ]
9722 : [ 1.69565e-005 ]
9723 : [ 1.29049e-005 ]
9724 : [ 1.65896e-005 ]
9725 : [ 1.45337e-005 ]
9726 : [ 2.36023e-005 ]
9727 : [ 1.4243e-005  ]
9728 : [ 1.88671e-005 ]
9729 : [ 1.59836e-005 ]
9730 : [ 1.3517e-005  ]
9731 : [ 1.41951e-005 ]
9732 : [ 1.71134e-005 ]
9733 : [ 1.42639e-005 ]
9734 : [ 1.89209e-005 ]
9735 : [ 2.14624e-005 ]
9736 : [ 1.55875e-005 ]
9737 : [ 1.44588e-005 ]
9738 : [ 1.37219e-005 ]
9739 : [ 2.1587e-005  ]
9740 : [ 1.49587e-005 ]
9741 : [ 1.45076e-005 ]
9742 : [ 1.76599e-005 ]
9743 : [ 1.44627e-005 ]
9744 : [ 1.33265e-005 ]
9745 : [ 1.51851e-005 ]
9746 : [ 1.37456e-005 ]
9747 : [ 1.93233e-005 ]
9748 : [ 1.49854e-005 ]
9749 : [ 2.14946e-005 ]
9750 : [ 1.61359e-005 ]
9751 : [ 1.51147e-005 ]
9752 : [ 2.04332e-005 ]
9753 : [ 1.69213e-005 ]
9754 : [ 1.35974e-005 ]
9755 : [ 1.6349e-005  ]
9756 : [ 1.44129e-005 ]
9757 : [ 1.64857e-005 ]
9758 : [ 1.84556e-005 ]
9759 : [ 1.82766e-005 ]
9760 : [ 1.62733e-005 ]
9761 : [ 1.76912e-005 ]
9762 : [ 1.41275e-005 ]
9763 : [ 2.00081e-005 ]
9764 : [ 1.73828e-005 ]
9765 : [ 1.99197e-005 ]
9766 : [ 1.56098e-005 ]
9767 : [ 1.43062e-005 ]
9768 : [ 1.39586e-005 ]
9769 : [ 1.39026e-005 ]
9770 : [ 1.71777e-005 ]
9771 : [ 2.26224e-005 ]
9772 : [ 1.41365e-005 ]
9773 : [ 1.51896e-005 ]
9774 : [ 2.14607e-005 ]
9775 : [ 1.46527e-005 ]
9776 : [ 1.47496e-005 ]
9777 : [ 1.46827e-005 ]
9778 : [ 1.6487e-005  ]
9779 : [ 1.36931e-005 ]
9780 : [ 1.35931e-005 ]
9781 : [ 1.50797e-005 ]
9782 : [ 1.95166e-005 ]
9783 : [ 1.48889e-005 ]
9784 : [ 1.80564e-005 ]
9785 : [ 1.36287e-005 ]
9786 : [ 1.61953e-005 ]
9787 : [ 1.66465e-005 ]
9788 : [ 1.34084e-005 ]
9789 : [ 1.59735e-005 ]
9790 : [ 1.50558e-005 ]
9791 : [ 1.90325e-005 ]
9792 : [ 1.54882e-005 ]
9793 : [ 1.54804e-005 ]
9794 : [ 1.67948e-005 ]
9795 : [ 2.00308e-005 ]
9796 : [ 1.88594e-005 ]
9797 : [ 1.88092e-005 ]
9798 : [ 1.54415e-005 ]
9799 : [ 1.93919e-005 ]
9800 : [ 1.56693e-005 ]
9801 : [ 1.41211e-005 ]
9802 : [ 1.39217e-005 ]
9803 : [ 1.48817e-005 ]
9804 : [ 1.36963e-005 ]
9805 : [ 1.57996e-005 ]
9806 : [ 2.43792e-005 ]
9807 : [ 1.99235e-005 ]
9808 : [ 1.68244e-005 ]
9809 : [ 1.77483e-005 ]
9810 : [ 1.37488e-005 ]
9811 : [ 1.29612e-005 ]
9812 : [ 1.41763e-005 ]
9813 : [ 1.45856e-005 ]
9814 : [ 1.46906e-005 ]
9815 : [ 1.4319e-005  ]
9816 : [ 1.48094e-005 ]
9817 : [ 1.46658e-005 ]
9818 : [ 1.33783e-005 ]
9819 : [ 1.39749e-005 ]
9820 : [ 1.73859e-005 ]
9821 : [ 1.3406e-005  ]
9822 : [ 1.39235e-005 ]
9823 : [ 1.39508e-005 ]
9824 : [ 1.56029e-005 ]
9825 : [ 1.52803e-005 ]
9826 : [ 2.36647e-005 ]
9827 : [ 1.71965e-005 ]
9828 : [ 2.01517e-005 ]
9829 : [ 2.07063e-005 ]
9830 : [ 1.41479e-005 ]
9831 : [ 2.01411e-005 ]
9832 : [ 1.36553e-005 ]
9833 : [ 1.43744e-005 ]
9834 : [ 1.62766e-005 ]
9835 : [ 1.88723e-005 ]
9836 : [ 1.558e-005   ]
9837 : [ 1.51302e-005 ]
9838 : [ 1.48983e-005 ]
9839 : [ 1.57547e-005 ]
9840 : [ 1.43637e-005 ]
9841 : [ 1.37369e-005 ]
9842 : [ 1.41208e-005 ]
9843 : [ 1.56706e-005 ]
9844 : [ 1.6118e-005  ]
9845 : [ 1.52856e-005 ]
9846 : [ 1.45529e-005 ]
9847 : [ 1.3972e-005  ]
9848 : [ 2.30105e-005 ]
9849 : [ 1.66177e-005 ]
9850 : [ 1.30574e-005 ]
9851 : [ 2.09829e-005 ]
9852 : [ 1.81403e-005 ]
9853 : [ 1.49407e-005 ]
9854 : [ 1.48016e-005 ]
9855 : [ 1.48663e-005 ]
9856 : [ 1.42349e-005 ]
9857 : [ 2.06274e-005 ]
9858 : [ 1.53675e-005 ]
9859 : [ 1.83924e-005 ]
9860 : [ 1.46454e-005 ]
9861 : [ 1.27429e-005 ]
9862 : [ 1.53795e-005 ]
9863 : [ 1.32225e-005 ]
9864 : [ 1.68057e-005 ]
9865 : [ 2.34455e-005 ]
9866 : [ 2.3215e-005  ]
9867 : [ 1.27911e-005 ]
9868 : [ 1.52811e-005 ]
9869 : [ 1.8868e-005  ]
9870 : [ 1.49541e-005 ]
9871 : [ 2.10752e-005 ]
9872 : [ 1.29222e-005 ]
9873 : [ 1.71605e-005 ]
9874 : [ 1.32822e-005 ]
9875 : [ 1.39549e-005 ]
9876 : [ 1.36887e-005 ]
9877 : [ 1.52277e-005 ]
9878 : [ 1.33752e-005 ]
9879 : [ 1.4082e-005  ]
9880 : [ 1.53432e-005 ]
9881 : [ 1.57848e-005 ]
9882 : [ 1.44063e-005 ]
9883 : [ 1.83036e-005 ]
9884 : [ 1.47082e-005 ]
9885 : [ 2.35499e-005 ]
9886 : [ 1.55497e-005 ]
9887 : [ 1.30186e-005 ]
9888 : [ 1.4697e-005  ]
9889 : [ 1.79979e-005 ]
9890 : [ 1.45568e-005 ]
9891 : [ 1.42565e-005 ]
9892 : [ 1.35707e-005 ]
9893 : [ 1.36105e-005 ]
9894 : [ 1.56679e-005 ]
9895 : [ 1.39638e-005 ]
9896 : [ 1.29626e-005 ]
9897 : [ 1.32726e-005 ]
9898 : [ 1.36516e-005 ]
9899 : [ 1.55776e-005 ]
9900 : [ 1.38016e-005 ]
9901 : [ 2.19176e-005 ]
9902 : [ 1.4281e-005  ]
9903 : [ 1.44597e-005 ]
9904 : [ 1.34275e-005 ]
9905 : [ 1.49857e-005 ]
9906 : [ 1.54348e-005 ]
9907 : [ 1.50865e-005 ]
9908 : [ 1.47559e-005 ]
9909 : [ 1.57336e-005 ]
9910 : [ 1.50018e-005 ]
9911 : [ 1.40439e-005 ]
9912 : [ 1.42892e-005 ]
9913 : [ 1.61509e-005 ]
9914 : [ 1.42884e-005 ]
9915 : [ 1.7007e-005  ]
9916 : [ 1.457e-005   ]
9917 : [ 2.0642e-005  ]
9918 : [ 1.39251e-005 ]
9919 : [ 1.4667e-005  ]
9920 : [ 2.23012e-005 ]
9921 : [ 1.39081e-005 ]
9922 : [ 1.88892e-005 ]
9923 : [ 1.58219e-005 ]
9924 : [ 1.68655e-005 ]
9925 : [ 1.81926e-005 ]
9926 : [ 1.77972e-005 ]
9927 : [ 2.00909e-005 ]
9928 : [ 1.54449e-005 ]
9929 : [ 1.38488e-005 ]
9930 : [ 1.4597e-005  ]
9931 : [ 1.51439e-005 ]
9932 : [ 1.37136e-005 ]
9933 : [ 1.44868e-005 ]
9934 : [ 2.07452e-005 ]
9935 : [ 1.30454e-005 ]
9936 : [ 1.83953e-005 ]
9937 : [ 2.51715e-005 ]
9938 : [ 1.28034e-005 ]
9939 : [ 1.39328e-005 ]
9940 : [ 1.55794e-005 ]
9941 : [ 1.90104e-005 ]
9942 : [ 1.30763e-005 ]
9943 : [ 1.80503e-005 ]
9944 : [ 2.11942e-005 ]
9945 : [ 1.71848e-005 ]
9946 : [ 1.71538e-005 ]
9947 : [ 1.4115e-005  ]
9948 : [ 1.69785e-005 ]
9949 : [ 1.45434e-005 ]
9950 : [ 2.2654e-005  ]
9951 : [ 1.48017e-005 ]
9952 : [ 1.84928e-005 ]
9953 : [ 1.34429e-005 ]
9954 : [ 1.44835e-005 ]
9955 : [ 1.54348e-005 ]
9956 : [ 1.59364e-005 ]
9957 : [ 1.35232e-005 ]
9958 : [ 1.73071e-005 ]
9959 : [ 1.44031e-005 ]
9960 : [ 1.63127e-005 ]
9961 : [ 1.32322e-005 ]
9962 : [ 2.2776e-005  ]
9963 : [ 1.48423e-005 ]
9964 : [ 1.80164e-005 ]
9965 : [ 1.3662e-005  ]
9966 : [ 1.46943e-005 ]
9967 : [ 1.37656e-005 ]
9968 : [ 2.28691e-005 ]
9969 : [ 1.48982e-005 ]
9970 : [ 1.96518e-005 ]
9971 : [ 1.3563e-005  ]
9972 : [ 1.2957e-005  ]
9973 : [ 2.16688e-005 ]
9974 : [ 1.56624e-005 ]
9975 : [ 1.54093e-005 ]
9976 : [ 1.4105e-005  ]
9977 : [ 1.45821e-005 ]
9978 : [ 1.37361e-005 ]
9979 : [ 1.40394e-005 ]
9980 : [ 1.47041e-005 ]
9981 : [ 2.28584e-005 ]
9982 : [ 1.33293e-005 ]
9983 : [ 1.34906e-005 ]
9984 : [ 2.12078e-005 ]
9985 : [ 1.58212e-005 ]
9986 : [ 1.3861e-005  ]
9987 : [ 1.35411e-005 ]
9988 : [ 1.46546e-005 ]
9989 : [ 1.3178e-005  ]
9990 : [ 1.53796e-005 ]
9991 : [ 1.39433e-005 ]
9992 : [ 1.56132e-005 ]
9993 : [ 1.52646e-005 ]
9994 : [ 1.53182e-005 ]
9995 : [ 1.38255e-005 ]
9996 : [ 1.50892e-005 ]
9997 : [ 1.49156e-005 ]
9998 : [ 1.34847e-005 ]
9999 : [ 1.35318e-005 ]
