# Supplementary material for: Influence of tissue conductivity on foetal exposure to extremely low frequency magnetic fields at 50 Hz using stochastic dosimetry
Source: PLoS One. 2018 Feb 7;13(2):e0192131. doi: 10.1371/journal.pone.0192131 (PMC5802904; doi:10.1371/journal.pone.0192131)
Supplement: S1 File — (ZIP) [file pone.0192131.s001.zip › Data/Ydistributions(10000)/9m/Gallbladder.txt]

       [ y0           ]
   0 : [ 3.68025e-006 ]
   1 : [ 3.66116e-006 ]
   2 : [ 3.32625e-006 ]
   3 : [ 3.57929e-006 ]
   4 : [ 3.59012e-006 ]
   5 : [ 3.15295e-006 ]
   6 : [ 3.62306e-006 ]
   7 : [ 3.42536e-006 ]
   8 : [ 3.45751e-006 ]
   9 : [ 3.60272e-006 ]
  10 : [ 3.59499e-006 ]
  11 : [ 3.65151e-006 ]
  12 : [ 3.72639e-006 ]
  13 : [ 3.35707e-006 ]
  14 : [ 3.48511e-006 ]
  15 : [ 3.63378e-006 ]
  16 : [ 3.72579e-006 ]
  17 : [ 3.14026e-006 ]
  18 : [ 3.31689e-006 ]
  19 : [ 3.44385e-006 ]
  20 : [ 3.54373e-006 ]
  21 : [ 3.61132e-006 ]
  22 : [ 3.35594e-006 ]
  23 : [ 3.4783e-006  ]
  24 : [ 3.56379e-006 ]
  25 : [ 3.14539e-006 ]
  26 : [ 3.80176e-006 ]
  27 : [ 3.27954e-006 ]
  28 : [ 3.72971e-006 ]
  29 : [ 3.67098e-006 ]
  30 : [ 3.69614e-006 ]
  31 : [ 3.51642e-006 ]
  32 : [ 3.14418e-006 ]
  33 : [ 3.62747e-006 ]
  34 : [ 3.17358e-006 ]
  35 : [ 3.70174e-006 ]
  36 : [ 3.39041e-006 ]
  37 : [ 3.44604e-006 ]
  38 : [ 3.41224e-006 ]
  39 : [ 3.29448e-006 ]
  40 : [ 3.64373e-006 ]
  41 : [ 3.21465e-006 ]
  42 : [ 3.51357e-006 ]
  43 : [ 3.47091e-006 ]
  44 : [ 3.39646e-006 ]
  45 : [ 3.66918e-006 ]
  46 : [ 3.37979e-006 ]
  47 : [ 3.28346e-006 ]
  48 : [ 3.67806e-006 ]
  49 : [ 3.81346e-006 ]
  50 : [ 3.60518e-006 ]
  51 : [ 3.68283e-006 ]
  52 : [ 3.57992e-006 ]
  53 : [ 3.69275e-006 ]
  54 : [ 3.18684e-006 ]
  55 : [ 3.28298e-006 ]
  56 : [ 3.26731e-006 ]
  57 : [ 3.26443e-006 ]
  58 : [ 3.62478e-006 ]
  59 : [ 3.33634e-006 ]
  60 : [ 3.44699e-006 ]
  61 : [ 3.68072e-006 ]
  62 : [ 3.5283e-006  ]
  63 : [ 3.16911e-006 ]
  64 : [ 3.18625e-006 ]
  65 : [ 3.63422e-006 ]
  66 : [ 3.46505e-006 ]
  67 : [ 3.63465e-006 ]
  68 : [ 3.37823e-006 ]
  69 : [ 3.3132e-006  ]
  70 : [ 3.73907e-006 ]
  71 : [ 3.21869e-006 ]
  72 : [ 3.54681e-006 ]
  73 : [ 3.42974e-006 ]
  74 : [ 3.19413e-006 ]
  75 : [ 3.21777e-006 ]
  76 : [ 3.67644e-006 ]
  77 : [ 3.60912e-006 ]
  78 : [ 3.59378e-006 ]
  79 : [ 3.2242e-006  ]
  80 : [ 3.22502e-006 ]
  81 : [ 3.24464e-006 ]
  82 : [ 3.70781e-006 ]
  83 : [ 3.54794e-006 ]
  84 : [ 3.64244e-006 ]
  85 : [ 3.62404e-006 ]
  86 : [ 3.26902e-006 ]
  87 : [ 3.30613e-006 ]
  88 : [ 3.62281e-006 ]
  89 : [ 3.84745e-006 ]
  90 : [ 3.68006e-006 ]
  91 : [ 3.48673e-006 ]
  92 : [ 3.21294e-006 ]
  93 : [ 3.19723e-006 ]
  94 : [ 3.81321e-006 ]
  95 : [ 3.24907e-006 ]
  96 : [ 3.31699e-006 ]
  97 : [ 3.70904e-006 ]
  98 : [ 3.43623e-006 ]
  99 : [ 3.14144e-006 ]
 100 : [ 3.23685e-006 ]
 101 : [ 3.67431e-006 ]
 102 : [ 3.66749e-006 ]
 103 : [ 3.8156e-006  ]
 104 : [ 3.43228e-006 ]
 105 : [ 3.23313e-006 ]
 106 : [ 3.42429e-006 ]
 107 : [ 3.5583e-006  ]
 108 : [ 3.15102e-006 ]
 109 : [ 3.57442e-006 ]
 110 : [ 3.43174e-006 ]
 111 : [ 3.40914e-006 ]
 112 : [ 3.64778e-006 ]
 113 : [ 3.28341e-006 ]
 114 : [ 3.72755e-006 ]
 115 : [ 3.67943e-006 ]
 116 : [ 3.59887e-006 ]
 117 : [ 3.69575e-006 ]
 118 : [ 3.38814e-006 ]
 119 : [ 3.52231e-006 ]
 120 : [ 3.4842e-006  ]
 121 : [ 3.31121e-006 ]
 122 : [ 3.27576e-006 ]
 123 : [ 3.50289e-006 ]
 124 : [ 3.64991e-006 ]
 125 : [ 3.66103e-006 ]
 126 : [ 3.56797e-006 ]
 127 : [ 3.67682e-006 ]
 128 : [ 3.13245e-006 ]
 129 : [ 3.51625e-006 ]
 130 : [ 3.26878e-006 ]
 131 : [ 3.31515e-006 ]
 132 : [ 3.34817e-006 ]
 133 : [ 3.18411e-006 ]
 134 : [ 3.54719e-006 ]
 135 : [ 3.24078e-006 ]
 136 : [ 3.19302e-006 ]
 137 : [ 3.23352e-006 ]
 138 : [ 3.6668e-006  ]
 139 : [ 3.83664e-006 ]
 140 : [ 3.60201e-006 ]
 141 : [ 3.61962e-006 ]
 142 : [ 3.336e-006   ]
 143 : [ 3.57979e-006 ]
 144 : [ 3.26846e-006 ]
 145 : [ 3.46606e-006 ]
 146 : [ 3.33452e-006 ]
 147 : [ 3.24958e-006 ]
 148 : [ 3.62465e-006 ]
 149 : [ 3.19816e-006 ]
 150 : [ 3.64309e-006 ]
 151 : [ 3.51237e-006 ]
 152 : [ 3.33348e-006 ]
 153 : [ 3.55666e-006 ]
 154 : [ 3.60127e-006 ]
 155 : [ 3.21831e-006 ]
 156 : [ 3.11933e-006 ]
 157 : [ 3.68096e-006 ]
 158 : [ 3.21797e-006 ]
 159 : [ 3.54749e-006 ]
 160 : [ 3.6558e-006  ]
 161 : [ 3.58215e-006 ]
 162 : [ 3.14665e-006 ]
 163 : [ 3.60521e-006 ]
 164 : [ 3.82865e-006 ]
 165 : [ 3.35571e-006 ]
 166 : [ 3.6827e-006  ]
 167 : [ 3.50834e-006 ]
 168 : [ 3.33284e-006 ]
 169 : [ 3.55779e-006 ]
 170 : [ 3.28089e-006 ]
 171 : [ 3.29171e-006 ]
 172 : [ 3.23008e-006 ]
 173 : [ 3.49551e-006 ]
 174 : [ 3.59178e-006 ]
 175 : [ 3.34263e-006 ]
 176 : [ 3.68023e-006 ]
 177 : [ 3.32715e-006 ]
 178 : [ 3.52866e-006 ]
 179 : [ 3.25224e-006 ]
 180 : [ 3.52551e-006 ]
 181 : [ 3.25307e-006 ]
 182 : [ 3.12449e-006 ]
 183 : [ 3.23356e-006 ]
 184 : [ 3.65998e-006 ]
 185 : [ 3.15713e-006 ]
 186 : [ 3.52026e-006 ]
 187 : [ 3.43413e-006 ]
 188 : [ 3.27009e-006 ]
 189 : [ 3.20596e-006 ]
 190 : [ 3.10603e-006 ]
 191 : [ 3.44015e-006 ]
 192 : [ 3.169e-006   ]
 193 : [ 3.17783e-006 ]
 194 : [ 3.20708e-006 ]
 195 : [ 3.54366e-006 ]
 196 : [ 3.79447e-006 ]
 197 : [ 3.71721e-006 ]
 198 : [ 3.16455e-006 ]
 199 : [ 3.68274e-006 ]
 200 : [ 3.26146e-006 ]
 201 : [ 3.21722e-006 ]
 202 : [ 3.11285e-006 ]
 203 : [ 3.65483e-006 ]
 204 : [ 3.38911e-006 ]
 205 : [ 3.39852e-006 ]
 206 : [ 3.50659e-006 ]
 207 : [ 3.67064e-006 ]
 208 : [ 3.30098e-006 ]
 209 : [ 3.20577e-006 ]
 210 : [ 3.39121e-006 ]
 211 : [ 3.66156e-006 ]
 212 : [ 3.74754e-006 ]
 213 : [ 3.66372e-006 ]
 214 : [ 3.67153e-006 ]
 215 : [ 3.59961e-006 ]
 216 : [ 3.23773e-006 ]
 217 : [ 3.57603e-006 ]
 218 : [ 3.69518e-006 ]
 219 : [ 3.62076e-006 ]
 220 : [ 3.67721e-006 ]
 221 : [ 3.27582e-006 ]
 222 : [ 3.23523e-006 ]
 223 : [ 3.6318e-006  ]
 224 : [ 3.80713e-006 ]
 225 : [ 3.07368e-006 ]
 226 : [ 3.67031e-006 ]
 227 : [ 3.66441e-006 ]
 228 : [ 3.29167e-006 ]
 229 : [ 3.61711e-006 ]
 230 : [ 3.33963e-006 ]
 231 : [ 3.29431e-006 ]
 232 : [ 3.25294e-006 ]
 233 : [ 3.32148e-006 ]
 234 : [ 3.64199e-006 ]
 235 : [ 3.39582e-006 ]
 236 : [ 3.65902e-006 ]
 237 : [ 3.48395e-006 ]
 238 : [ 3.65641e-006 ]
 239 : [ 3.61227e-006 ]
 240 : [ 3.34668e-006 ]
 241 : [ 3.6882e-006  ]
 242 : [ 3.6941e-006  ]
 243 : [ 3.54153e-006 ]
 244 : [ 3.32874e-006 ]
 245 : [ 3.41972e-006 ]
 246 : [ 3.65249e-006 ]
 247 : [ 3.65051e-006 ]
 248 : [ 3.48199e-006 ]
 249 : [ 3.6824e-006  ]
 250 : [ 3.4025e-006  ]
 251 : [ 3.70659e-006 ]
 252 : [ 3.46452e-006 ]
 253 : [ 3.70297e-006 ]
 254 : [ 3.2359e-006  ]
 255 : [ 3.16653e-006 ]
 256 : [ 3.27034e-006 ]
 257 : [ 3.21784e-006 ]
 258 : [ 3.49192e-006 ]
 259 : [ 3.68081e-006 ]
 260 : [ 3.21781e-006 ]
 261 : [ 3.24195e-006 ]
 262 : [ 3.3479e-006  ]
 263 : [ 3.30988e-006 ]
 264 : [ 3.549e-006   ]
 265 : [ 3.56355e-006 ]
 266 : [ 3.2353e-006  ]
 267 : [ 3.3309e-006  ]
 268 : [ 3.04438e-006 ]
 269 : [ 3.73185e-006 ]
 270 : [ 3.29586e-006 ]
 271 : [ 3.52676e-006 ]
 272 : [ 3.1081e-006  ]
 273 : [ 3.587e-006   ]
 274 : [ 3.44181e-006 ]
 275 : [ 3.47872e-006 ]
 276 : [ 3.15308e-006 ]
 277 : [ 3.65909e-006 ]
 278 : [ 3.31671e-006 ]
 279 : [ 3.72771e-006 ]
 280 : [ 3.46026e-006 ]
 281 : [ 3.63183e-006 ]
 282 : [ 3.63903e-006 ]
 283 : [ 3.07067e-006 ]
 284 : [ 3.29048e-006 ]
 285 : [ 3.69866e-006 ]
 286 : [ 3.21733e-006 ]
 287 : [ 3.77984e-006 ]
 288 : [ 3.16691e-006 ]
 289 : [ 3.69618e-006 ]
 290 : [ 3.56202e-006 ]
 291 : [ 3.70666e-006 ]
 292 : [ 3.38497e-006 ]
 293 : [ 3.69494e-006 ]
 294 : [ 3.18162e-006 ]
 295 : [ 3.21663e-006 ]
 296 : [ 3.59597e-006 ]
 297 : [ 3.58731e-006 ]
 298 : [ 3.15072e-006 ]
 299 : [ 3.58012e-006 ]
 300 : [ 3.15667e-006 ]
 301 : [ 3.30209e-006 ]
 302 : [ 3.12813e-006 ]
 303 : [ 3.24799e-006 ]
 304 : [ 3.2178e-006  ]
 305 : [ 3.24506e-006 ]
 306 : [ 3.51393e-006 ]
 307 : [ 3.21302e-006 ]
 308 : [ 3.19507e-006 ]
 309 : [ 3.10467e-006 ]
 310 : [ 3.64226e-006 ]
 311 : [ 3.50079e-006 ]
 312 : [ 3.66089e-006 ]
 313 : [ 3.61182e-006 ]
 314 : [ 3.20636e-006 ]
 315 : [ 3.35032e-006 ]
 316 : [ 3.24339e-006 ]
 317 : [ 3.62098e-006 ]
 318 : [ 3.60626e-006 ]
 319 : [ 3.83271e-006 ]
 320 : [ 3.29604e-006 ]
 321 : [ 3.60366e-006 ]
 322 : [ 3.46798e-006 ]
 323 : [ 3.48855e-006 ]
 324 : [ 3.67051e-006 ]
 325 : [ 3.69488e-006 ]
 326 : [ 3.61816e-006 ]
 327 : [ 3.71406e-006 ]
 328 : [ 3.26491e-006 ]
 329 : [ 3.24883e-006 ]
 330 : [ 3.30755e-006 ]
 331 : [ 3.12473e-006 ]
 332 : [ 3.63044e-006 ]
 333 : [ 3.16209e-006 ]
 334 : [ 3.61527e-006 ]
 335 : [ 3.36048e-006 ]
 336 : [ 3.2087e-006  ]
 337 : [ 3.17736e-006 ]
 338 : [ 3.54538e-006 ]
 339 : [ 3.65454e-006 ]
 340 : [ 3.37975e-006 ]
 341 : [ 3.12821e-006 ]
 342 : [ 3.46373e-006 ]
 343 : [ 3.38289e-006 ]
 344 : [ 3.42491e-006 ]
 345 : [ 3.36163e-006 ]
 346 : [ 3.69536e-006 ]
 347 : [ 3.17468e-006 ]
 348 : [ 3.20737e-006 ]
 349 : [ 3.45597e-006 ]
 350 : [ 3.109e-006   ]
 351 : [ 3.60383e-006 ]
 352 : [ 3.29043e-006 ]
 353 : [ 3.65876e-006 ]
 354 : [ 3.64083e-006 ]
 355 : [ 3.22217e-006 ]
 356 : [ 3.13465e-006 ]
 357 : [ 3.6148e-006  ]
 358 : [ 3.20078e-006 ]
 359 : [ 3.28416e-006 ]
 360 : [ 3.6177e-006  ]
 361 : [ 3.7247e-006  ]
 362 : [ 3.74384e-006 ]
 363 : [ 3.63318e-006 ]
 364 : [ 3.30883e-006 ]
 365 : [ 3.36858e-006 ]
 366 : [ 3.46599e-006 ]
 367 : [ 3.66274e-006 ]
 368 : [ 3.23024e-006 ]
 369 : [ 3.45507e-006 ]
 370 : [ 3.26533e-006 ]
 371 : [ 3.31382e-006 ]
 372 : [ 3.15716e-006 ]
 373 : [ 3.2253e-006  ]
 374 : [ 3.65656e-006 ]
 375 : [ 3.21923e-006 ]
 376 : [ 3.88098e-006 ]
 377 : [ 3.3224e-006  ]
 378 : [ 3.69142e-006 ]
 379 : [ 3.62315e-006 ]
 380 : [ 3.51201e-006 ]
 381 : [ 3.24762e-006 ]
 382 : [ 3.42148e-006 ]
 383 : [ 3.61753e-006 ]
 384 : [ 3.50876e-006 ]
 385 : [ 3.51551e-006 ]
 386 : [ 3.42207e-006 ]
 387 : [ 3.30478e-006 ]
 388 : [ 3.28266e-006 ]
 389 : [ 3.65396e-006 ]
 390 : [ 3.68203e-006 ]
 391 : [ 3.39919e-006 ]
 392 : [ 3.65228e-006 ]
 393 : [ 3.36798e-006 ]
 394 : [ 3.56805e-006 ]
 395 : [ 3.64863e-006 ]
 396 : [ 3.64781e-006 ]
 397 : [ 3.44762e-006 ]
 398 : [ 3.32734e-006 ]
 399 : [ 3.46967e-006 ]
 400 : [ 3.34269e-006 ]
 401 : [ 3.70016e-006 ]
 402 : [ 3.21083e-006 ]
 403 : [ 3.44024e-006 ]
 404 : [ 3.73745e-006 ]
 405 : [ 3.42525e-006 ]
 406 : [ 3.14888e-006 ]
 407 : [ 3.62608e-006 ]
 408 : [ 3.31569e-006 ]
 409 : [ 3.62338e-006 ]
 410 : [ 3.16977e-006 ]
 411 : [ 3.22986e-006 ]
 412 : [ 3.5869e-006  ]
 413 : [ 3.70383e-006 ]
 414 : [ 3.68836e-006 ]
 415 : [ 3.69237e-006 ]
 416 : [ 3.2362e-006  ]
 417 : [ 3.12335e-006 ]
 418 : [ 3.30823e-006 ]
 419 : [ 3.40818e-006 ]
 420 : [ 3.45628e-006 ]
 421 : [ 3.69019e-006 ]
 422 : [ 3.20295e-006 ]
 423 : [ 3.24247e-006 ]
 424 : [ 3.24315e-006 ]
 425 : [ 3.23462e-006 ]
 426 : [ 3.27828e-006 ]
 427 : [ 3.29558e-006 ]
 428 : [ 3.10568e-006 ]
 429 : [ 3.31221e-006 ]
 430 : [ 3.73071e-006 ]
 431 : [ 3.49611e-006 ]
 432 : [ 3.22588e-006 ]
 433 : [ 3.56159e-006 ]
 434 : [ 3.50694e-006 ]
 435 : [ 3.73405e-006 ]
 436 : [ 3.21821e-006 ]
 437 : [ 3.14489e-006 ]
 438 : [ 3.21683e-006 ]
 439 : [ 3.57252e-006 ]
 440 : [ 3.28669e-006 ]
 441 : [ 3.23378e-006 ]
 442 : [ 3.15052e-006 ]
 443 : [ 3.3255e-006  ]
 444 : [ 3.16033e-006 ]
 445 : [ 3.49248e-006 ]
 446 : [ 3.41948e-006 ]
 447 : [ 3.54154e-006 ]
 448 : [ 3.24844e-006 ]
 449 : [ 3.23784e-006 ]
 450 : [ 3.70436e-006 ]
 451 : [ 3.50852e-006 ]
 452 : [ 3.61589e-006 ]
 453 : [ 3.54481e-006 ]
 454 : [ 3.51329e-006 ]
 455 : [ 3.28078e-006 ]
 456 : [ 3.26305e-006 ]
 457 : [ 3.8201e-006  ]
 458 : [ 3.28088e-006 ]
 459 : [ 3.68836e-006 ]
 460 : [ 3.20159e-006 ]
 461 : [ 3.59496e-006 ]
 462 : [ 3.71527e-006 ]
 463 : [ 3.63683e-006 ]
 464 : [ 3.6426e-006  ]
 465 : [ 3.25074e-006 ]
 466 : [ 3.2643e-006  ]
 467 : [ 3.21103e-006 ]
 468 : [ 3.68651e-006 ]
 469 : [ 3.19729e-006 ]
 470 : [ 3.20013e-006 ]
 471 : [ 3.01793e-006 ]
 472 : [ 3.15624e-006 ]
 473 : [ 3.74667e-006 ]
 474 : [ 3.66832e-006 ]
 475 : [ 3.60095e-006 ]
 476 : [ 3.19738e-006 ]
 477 : [ 3.21781e-006 ]
 478 : [ 3.65372e-006 ]
 479 : [ 3.51816e-006 ]
 480 : [ 3.38094e-006 ]
 481 : [ 3.61147e-006 ]
 482 : [ 3.35615e-006 ]
 483 : [ 3.15354e-006 ]
 484 : [ 3.72179e-006 ]
 485 : [ 3.67806e-006 ]
 486 : [ 3.18386e-006 ]
 487 : [ 3.37757e-006 ]
 488 : [ 3.63134e-006 ]
 489 : [ 3.07055e-006 ]
 490 : [ 3.6768e-006  ]
 491 : [ 3.15532e-006 ]
 492 : [ 3.48947e-006 ]
 493 : [ 3.52269e-006 ]
 494 : [ 3.27127e-006 ]
 495 : [ 3.55145e-006 ]
 496 : [ 3.21277e-006 ]
 497 : [ 3.25215e-006 ]
 498 : [ 3.52947e-006 ]
 499 : [ 3.65878e-006 ]
 500 : [ 3.58467e-006 ]
 501 : [ 3.23925e-006 ]
 502 : [ 3.67603e-006 ]
 503 : [ 3.39551e-006 ]
 504 : [ 3.60965e-006 ]
 505 : [ 3.68135e-006 ]
 506 : [ 3.57686e-006 ]
 507 : [ 3.12665e-006 ]
 508 : [ 3.82664e-006 ]
 509 : [ 3.58759e-006 ]
 510 : [ 3.2954e-006  ]
 511 : [ 3.73806e-006 ]
 512 : [ 3.17543e-006 ]
 513 : [ 3.63358e-006 ]
 514 : [ 3.41223e-006 ]
 515 : [ 3.69009e-006 ]
 516 : [ 3.67356e-006 ]
 517 : [ 3.66865e-006 ]
 518 : [ 3.17706e-006 ]
 519 : [ 3.71697e-006 ]
 520 : [ 3.48587e-006 ]
 521 : [ 3.23094e-006 ]
 522 : [ 3.31713e-006 ]
 523 : [ 3.29896e-006 ]
 524 : [ 3.64746e-006 ]
 525 : [ 3.81873e-006 ]
 526 : [ 3.39233e-006 ]
 527 : [ 3.37828e-006 ]
 528 : [ 3.33785e-006 ]
 529 : [ 3.26795e-006 ]
 530 : [ 3.18029e-006 ]
 531 : [ 3.59932e-006 ]
 532 : [ 3.43255e-006 ]
 533 : [ 3.35819e-006 ]
 534 : [ 3.13893e-006 ]
 535 : [ 3.23038e-006 ]
 536 : [ 3.19201e-006 ]
 537 : [ 3.7098e-006  ]
 538 : [ 3.32483e-006 ]
 539 : [ 3.69506e-006 ]
 540 : [ 3.4222e-006  ]
 541 : [ 3.27464e-006 ]
 542 : [ 3.10474e-006 ]
 543 : [ 3.7113e-006  ]
 544 : [ 3.32392e-006 ]
 545 : [ 3.22339e-006 ]
 546 : [ 3.29879e-006 ]
 547 : [ 3.49459e-006 ]
 548 : [ 3.45154e-006 ]
 549 : [ 3.14841e-006 ]
 550 : [ 3.71176e-006 ]
 551 : [ 3.21068e-006 ]
 552 : [ 3.31103e-006 ]
 553 : [ 3.29479e-006 ]
 554 : [ 3.58454e-006 ]
 555 : [ 3.19474e-006 ]
 556 : [ 3.59046e-006 ]
 557 : [ 3.67664e-006 ]
 558 : [ 3.35739e-006 ]
 559 : [ 3.72046e-006 ]
 560 : [ 3.74326e-006 ]
 561 : [ 3.20547e-006 ]
 562 : [ 3.66361e-006 ]
 563 : [ 3.5353e-006  ]
 564 : [ 3.18742e-006 ]
 565 : [ 3.31666e-006 ]
 566 : [ 3.28704e-006 ]
 567 : [ 3.32768e-006 ]
 568 : [ 3.68334e-006 ]
 569 : [ 3.10076e-006 ]
 570 : [ 3.04466e-006 ]
 571 : [ 3.54583e-006 ]
 572 : [ 3.45773e-006 ]
 573 : [ 3.29465e-006 ]
 574 : [ 3.30653e-006 ]
 575 : [ 3.72367e-006 ]
 576 : [ 3.20251e-006 ]
 577 : [ 3.59374e-006 ]
 578 : [ 3.63168e-006 ]
 579 : [ 3.35262e-006 ]
 580 : [ 3.40358e-006 ]
 581 : [ 3.30301e-006 ]
 582 : [ 3.22298e-006 ]
 583 : [ 3.21412e-006 ]
 584 : [ 3.43632e-006 ]
 585 : [ 3.35494e-006 ]
 586 : [ 3.45478e-006 ]
 587 : [ 3.57958e-006 ]
 588 : [ 3.22219e-006 ]
 589 : [ 3.70323e-006 ]
 590 : [ 3.28314e-006 ]
 591 : [ 3.3147e-006  ]
 592 : [ 3.67789e-006 ]
 593 : [ 3.29729e-006 ]
 594 : [ 3.27397e-006 ]
 595 : [ 3.63364e-006 ]
 596 : [ 3.219e-006   ]
 597 : [ 3.1911e-006  ]
 598 : [ 3.22527e-006 ]
 599 : [ 3.41591e-006 ]
 600 : [ 3.38972e-006 ]
 601 : [ 3.64122e-006 ]
 602 : [ 3.41158e-006 ]
 603 : [ 3.22416e-006 ]
 604 : [ 3.40257e-006 ]
 605 : [ 3.26625e-006 ]
 606 : [ 3.34013e-006 ]
 607 : [ 3.57653e-006 ]
 608 : [ 3.59176e-006 ]
 609 : [ 3.28024e-006 ]
 610 : [ 3.36501e-006 ]
 611 : [ 3.10874e-006 ]
 612 : [ 3.17635e-006 ]
 613 : [ 3.6455e-006  ]
 614 : [ 3.68464e-006 ]
 615 : [ 3.43801e-006 ]
 616 : [ 3.199e-006   ]
 617 : [ 3.6194e-006  ]
 618 : [ 3.54295e-006 ]
 619 : [ 3.49009e-006 ]
 620 : [ 3.52165e-006 ]
 621 : [ 3.09756e-006 ]
 622 : [ 3.5521e-006  ]
 623 : [ 3.61963e-006 ]
 624 : [ 3.48896e-006 ]
 625 : [ 3.74766e-006 ]
 626 : [ 3.30764e-006 ]
 627 : [ 3.52044e-006 ]
 628 : [ 3.69855e-006 ]
 629 : [ 3.3105e-006  ]
 630 : [ 3.36874e-006 ]
 631 : [ 3.70156e-006 ]
 632 : [ 3.68825e-006 ]
 633 : [ 3.13423e-006 ]
 634 : [ 3.45489e-006 ]
 635 : [ 3.50254e-006 ]
 636 : [ 3.27201e-006 ]
 637 : [ 3.51955e-006 ]
 638 : [ 3.55877e-006 ]
 639 : [ 3.41116e-006 ]
 640 : [ 3.18103e-006 ]
 641 : [ 3.65321e-006 ]
 642 : [ 3.6793e-006  ]
 643 : [ 3.66216e-006 ]
 644 : [ 3.71881e-006 ]
 645 : [ 3.28234e-006 ]
 646 : [ 3.20006e-006 ]
 647 : [ 3.69718e-006 ]
 648 : [ 3.39146e-006 ]
 649 : [ 3.6992e-006  ]
 650 : [ 3.65478e-006 ]
 651 : [ 3.42928e-006 ]
 652 : [ 3.59387e-006 ]
 653 : [ 3.57312e-006 ]
 654 : [ 3.14554e-006 ]
 655 : [ 3.224e-006   ]
 656 : [ 3.17251e-006 ]
 657 : [ 3.57093e-006 ]
 658 : [ 3.68782e-006 ]
 659 : [ 3.59225e-006 ]
 660 : [ 3.47769e-006 ]
 661 : [ 3.5818e-006  ]
 662 : [ 3.29198e-006 ]
 663 : [ 3.2549e-006  ]
 664 : [ 3.2049e-006  ]
 665 : [ 3.61716e-006 ]
 666 : [ 3.30272e-006 ]
 667 : [ 3.44986e-006 ]
 668 : [ 3.66466e-006 ]
 669 : [ 3.6697e-006  ]
 670 : [ 3.42684e-006 ]
 671 : [ 3.26738e-006 ]
 672 : [ 3.595e-006   ]
 673 : [ 3.70834e-006 ]
 674 : [ 3.66233e-006 ]
 675 : [ 3.69022e-006 ]
 676 : [ 3.80415e-006 ]
 677 : [ 3.36868e-006 ]
 678 : [ 3.23058e-006 ]
 679 : [ 3.26789e-006 ]
 680 : [ 3.57824e-006 ]
 681 : [ 3.58688e-006 ]
 682 : [ 3.70445e-006 ]
 683 : [ 3.41969e-006 ]
 684 : [ 3.72798e-006 ]
 685 : [ 3.59062e-006 ]
 686 : [ 3.69905e-006 ]
 687 : [ 3.25169e-006 ]
 688 : [ 3.69066e-006 ]
 689 : [ 3.26018e-006 ]
 690 : [ 3.67967e-006 ]
 691 : [ 3.63362e-006 ]
 692 : [ 3.18435e-006 ]
 693 : [ 3.21271e-006 ]
 694 : [ 3.46691e-006 ]
 695 : [ 3.6748e-006  ]
 696 : [ 3.65362e-006 ]
 697 : [ 3.49477e-006 ]
 698 : [ 3.70723e-006 ]
 699 : [ 3.31887e-006 ]
 700 : [ 3.18734e-006 ]
 701 : [ 3.43917e-006 ]
 702 : [ 3.66327e-006 ]
 703 : [ 3.66998e-006 ]
 704 : [ 3.62411e-006 ]
 705 : [ 3.67838e-006 ]
 706 : [ 3.48772e-006 ]
 707 : [ 3.56686e-006 ]
 708 : [ 3.79334e-006 ]
 709 : [ 3.63507e-006 ]
 710 : [ 3.21403e-006 ]
 711 : [ 3.58456e-006 ]
 712 : [ 3.11955e-006 ]
 713 : [ 3.3543e-006  ]
 714 : [ 3.67354e-006 ]
 715 : [ 3.26738e-006 ]
 716 : [ 3.18292e-006 ]
 717 : [ 3.67357e-006 ]
 718 : [ 3.697e-006   ]
 719 : [ 3.39479e-006 ]
 720 : [ 3.25356e-006 ]
 721 : [ 3.76358e-006 ]
 722 : [ 3.26185e-006 ]
 723 : [ 3.25209e-006 ]
 724 : [ 3.72947e-006 ]
 725 : [ 3.46105e-006 ]
 726 : [ 3.38052e-006 ]
 727 : [ 3.68889e-006 ]
 728 : [ 3.18107e-006 ]
 729 : [ 3.46713e-006 ]
 730 : [ 3.16724e-006 ]
 731 : [ 3.5785e-006  ]
 732 : [ 3.58563e-006 ]
 733 : [ 3.28486e-006 ]
 734 : [ 3.6032e-006  ]
 735 : [ 3.65522e-006 ]
 736 : [ 3.2628e-006  ]
 737 : [ 3.27863e-006 ]
 738 : [ 3.1629e-006  ]
 739 : [ 3.41758e-006 ]
 740 : [ 3.14035e-006 ]
 741 : [ 3.72616e-006 ]
 742 : [ 3.46595e-006 ]
 743 : [ 3.64815e-006 ]
 744 : [ 3.43415e-006 ]
 745 : [ 3.46699e-006 ]
 746 : [ 3.41309e-006 ]
 747 : [ 3.24394e-006 ]
 748 : [ 3.51861e-006 ]
 749 : [ 3.15944e-006 ]
 750 : [ 3.56554e-006 ]
 751 : [ 3.18122e-006 ]
 752 : [ 3.3568e-006  ]
 753 : [ 3.79451e-006 ]
 754 : [ 3.65834e-006 ]
 755 : [ 3.70882e-006 ]
 756 : [ 3.64999e-006 ]
 757 : [ 3.64616e-006 ]
 758 : [ 3.33251e-006 ]
 759 : [ 3.28949e-006 ]
 760 : [ 3.14068e-006 ]
 761 : [ 3.31561e-006 ]
 762 : [ 3.68008e-006 ]
 763 : [ 3.62593e-006 ]
 764 : [ 3.23906e-006 ]
 765 : [ 3.57705e-006 ]
 766 : [ 3.3372e-006  ]
 767 : [ 3.66446e-006 ]
 768 : [ 3.49104e-006 ]
 769 : [ 3.16158e-006 ]
 770 : [ 3.17037e-006 ]
 771 : [ 3.6969e-006  ]
 772 : [ 3.29225e-006 ]
 773 : [ 3.1984e-006  ]
 774 : [ 3.67534e-006 ]
 775 : [ 3.4087e-006  ]
 776 : [ 3.43749e-006 ]
 777 : [ 3.63839e-006 ]
 778 : [ 3.55864e-006 ]
 779 : [ 3.18851e-006 ]
 780 : [ 3.69348e-006 ]
 781 : [ 3.21044e-006 ]
 782 : [ 3.30097e-006 ]
 783 : [ 3.5854e-006  ]
 784 : [ 3.22654e-006 ]
 785 : [ 3.21295e-006 ]
 786 : [ 3.1082e-006  ]
 787 : [ 3.6926e-006  ]
 788 : [ 3.67508e-006 ]
 789 : [ 3.24113e-006 ]
 790 : [ 3.24728e-006 ]
 791 : [ 3.49835e-006 ]
 792 : [ 3.28373e-006 ]
 793 : [ 3.49981e-006 ]
 794 : [ 3.66306e-006 ]
 795 : [ 3.62041e-006 ]
 796 : [ 3.37254e-006 ]
 797 : [ 3.21412e-006 ]
 798 : [ 3.42482e-006 ]
 799 : [ 3.46549e-006 ]
 800 : [ 3.63738e-006 ]
 801 : [ 3.25888e-006 ]
 802 : [ 3.15928e-006 ]
 803 : [ 3.67231e-006 ]
 804 : [ 3.25931e-006 ]
 805 : [ 3.57715e-006 ]
 806 : [ 3.43321e-006 ]
 807 : [ 3.6699e-006  ]
 808 : [ 3.17445e-006 ]
 809 : [ 3.48961e-006 ]
 810 : [ 3.27306e-006 ]
 811 : [ 3.56246e-006 ]
 812 : [ 3.19906e-006 ]
 813 : [ 3.26472e-006 ]
 814 : [ 3.05009e-006 ]
 815 : [ 3.41967e-006 ]
 816 : [ 3.29172e-006 ]
 817 : [ 3.09287e-006 ]
 818 : [ 3.47467e-006 ]
 819 : [ 3.60015e-006 ]
 820 : [ 3.51755e-006 ]
 821 : [ 3.63719e-006 ]
 822 : [ 3.21926e-006 ]
 823 : [ 3.26929e-006 ]
 824 : [ 3.30834e-006 ]
 825 : [ 3.26195e-006 ]
 826 : [ 3.18923e-006 ]
 827 : [ 3.74591e-006 ]
 828 : [ 3.11483e-006 ]
 829 : [ 3.61783e-006 ]
 830 : [ 3.45965e-006 ]
 831 : [ 3.51827e-006 ]
 832 : [ 3.28866e-006 ]
 833 : [ 3.70264e-006 ]
 834 : [ 3.46256e-006 ]
 835 : [ 3.50216e-006 ]
 836 : [ 3.66694e-006 ]
 837 : [ 3.28849e-006 ]
 838 : [ 3.30747e-006 ]
 839 : [ 3.19048e-006 ]
 840 : [ 3.29906e-006 ]
 841 : [ 3.64578e-006 ]
 842 : [ 3.32276e-006 ]
 843 : [ 3.21477e-006 ]
 844 : [ 3.69397e-006 ]
 845 : [ 3.28677e-006 ]
 846 : [ 3.58024e-006 ]
 847 : [ 3.60828e-006 ]
 848 : [ 3.46647e-006 ]
 849 : [ 3.09509e-006 ]
 850 : [ 3.41523e-006 ]
 851 : [ 3.17588e-006 ]
 852 : [ 3.36043e-006 ]
 853 : [ 3.68075e-006 ]
 854 : [ 3.68953e-006 ]
 855 : [ 3.14947e-006 ]
 856 : [ 3.24801e-006 ]
 857 : [ 3.44976e-006 ]
 858 : [ 3.48784e-006 ]
 859 : [ 3.5413e-006  ]
 860 : [ 3.7238e-006  ]
 861 : [ 3.58568e-006 ]
 862 : [ 3.70851e-006 ]
 863 : [ 3.58345e-006 ]
 864 : [ 3.72562e-006 ]
 865 : [ 3.31493e-006 ]
 866 : [ 3.53668e-006 ]
 867 : [ 3.41913e-006 ]
 868 : [ 3.33026e-006 ]
 869 : [ 3.26582e-006 ]
 870 : [ 3.12425e-006 ]
 871 : [ 3.35758e-006 ]
 872 : [ 3.47813e-006 ]
 873 : [ 3.26025e-006 ]
 874 : [ 3.62059e-006 ]
 875 : [ 3.28087e-006 ]
 876 : [ 3.64221e-006 ]
 877 : [ 3.19003e-006 ]
 878 : [ 3.67634e-006 ]
 879 : [ 3.45765e-006 ]
 880 : [ 3.24902e-006 ]
 881 : [ 3.8331e-006  ]
 882 : [ 3.68477e-006 ]
 883 : [ 3.28559e-006 ]
 884 : [ 3.17161e-006 ]
 885 : [ 3.21204e-006 ]
 886 : [ 3.41309e-006 ]
 887 : [ 3.7567e-006  ]
 888 : [ 3.88612e-006 ]
 889 : [ 3.65687e-006 ]
 890 : [ 3.64647e-006 ]
 891 : [ 3.31222e-006 ]
 892 : [ 3.29976e-006 ]
 893 : [ 3.19564e-006 ]
 894 : [ 3.33342e-006 ]
 895 : [ 3.29973e-006 ]
 896 : [ 3.26101e-006 ]
 897 : [ 3.17973e-006 ]
 898 : [ 3.41905e-006 ]
 899 : [ 3.09432e-006 ]
 900 : [ 3.48467e-006 ]
 901 : [ 3.59951e-006 ]
 902 : [ 3.32583e-006 ]
 903 : [ 3.80769e-006 ]
 904 : [ 3.6299e-006  ]
 905 : [ 3.69139e-006 ]
 906 : [ 3.16673e-006 ]
 907 : [ 3.61456e-006 ]
 908 : [ 3.28614e-006 ]
 909 : [ 3.59962e-006 ]
 910 : [ 3.18233e-006 ]
 911 : [ 3.35032e-006 ]
 912 : [ 3.44657e-006 ]
 913 : [ 3.50883e-006 ]
 914 : [ 3.66879e-006 ]
 915 : [ 3.28699e-006 ]
 916 : [ 3.75091e-006 ]
 917 : [ 3.71574e-006 ]
 918 : [ 3.23599e-006 ]
 919 : [ 3.51391e-006 ]
 920 : [ 3.1956e-006  ]
 921 : [ 3.19718e-006 ]
 922 : [ 3.65652e-006 ]
 923 : [ 3.49339e-006 ]
 924 : [ 3.43141e-006 ]
 925 : [ 3.83641e-006 ]
 926 : [ 3.19583e-006 ]
 927 : [ 3.61518e-006 ]
 928 : [ 3.44725e-006 ]
 929 : [ 3.61645e-006 ]
 930 : [ 3.45168e-006 ]
 931 : [ 3.28865e-006 ]
 932 : [ 3.66153e-006 ]
 933 : [ 3.46197e-006 ]
 934 : [ 3.65789e-006 ]
 935 : [ 3.09929e-006 ]
 936 : [ 3.60119e-006 ]
 937 : [ 3.42017e-006 ]
 938 : [ 3.43018e-006 ]
 939 : [ 3.56764e-006 ]
 940 : [ 3.70721e-006 ]
 941 : [ 3.47861e-006 ]
 942 : [ 3.82359e-006 ]
 943 : [ 3.96116e-006 ]
 944 : [ 3.31399e-006 ]
 945 : [ 3.66374e-006 ]
 946 : [ 3.43147e-006 ]
 947 : [ 3.31867e-006 ]
 948 : [ 3.67806e-006 ]
 949 : [ 3.63764e-006 ]
 950 : [ 3.65745e-006 ]
 951 : [ 3.5421e-006  ]
 952 : [ 3.28328e-006 ]
 953 : [ 3.21349e-006 ]
 954 : [ 3.22451e-006 ]
 955 : [ 3.61325e-006 ]
 956 : [ 3.32085e-006 ]
 957 : [ 3.32137e-006 ]
 958 : [ 3.69275e-006 ]
 959 : [ 3.22211e-006 ]
 960 : [ 3.55087e-006 ]
 961 : [ 3.38929e-006 ]
 962 : [ 3.64266e-006 ]
 963 : [ 3.16149e-006 ]
 964 : [ 3.40684e-006 ]
 965 : [ 3.63849e-006 ]
 966 : [ 3.26661e-006 ]
 967 : [ 3.5268e-006  ]
 968 : [ 3.31987e-006 ]
 969 : [ 3.53435e-006 ]
 970 : [ 3.56809e-006 ]
 971 : [ 3.70272e-006 ]
 972 : [ 3.22192e-006 ]
 973 : [ 3.19509e-006 ]
 974 : [ 3.50082e-006 ]
 975 : [ 3.22353e-006 ]
 976 : [ 3.43021e-006 ]
 977 : [ 3.46181e-006 ]
 978 : [ 3.55969e-006 ]
 979 : [ 3.67948e-006 ]
 980 : [ 3.2126e-006  ]
 981 : [ 3.80904e-006 ]
 982 : [ 3.63569e-006 ]
 983 : [ 3.19283e-006 ]
 984 : [ 3.71619e-006 ]
 985 : [ 3.21257e-006 ]
 986 : [ 3.65484e-006 ]
 987 : [ 3.72015e-006 ]
 988 : [ 3.22907e-006 ]
 989 : [ 3.73447e-006 ]
 990 : [ 3.41667e-006 ]
 991 : [ 3.70055e-006 ]
 992 : [ 3.20421e-006 ]
 993 : [ 3.38428e-006 ]
 994 : [ 3.72215e-006 ]
 995 : [ 3.8571e-006  ]
 996 : [ 3.13896e-006 ]
 997 : [ 3.5909e-006  ]
 998 : [ 3.40282e-006 ]
 999 : [ 3.23622e-006 ]
1000 : [ 3.27104e-006 ]
1001 : [ 3.53176e-006 ]
1002 : [ 3.30507e-006 ]
1003 : [ 3.26645e-006 ]
1004 : [ 3.27197e-006 ]
1005 : [ 3.28296e-006 ]
1006 : [ 3.29341e-006 ]
1007 : [ 3.58361e-006 ]
1008 : [ 3.2483e-006  ]
1009 : [ 3.23087e-006 ]
1010 : [ 3.73097e-006 ]
1011 : [ 3.62881e-006 ]
1012 : [ 3.21674e-006 ]
1013 : [ 3.25451e-006 ]
1014 : [ 3.60081e-006 ]
1015 : [ 3.62457e-006 ]
1016 : [ 3.26167e-006 ]
1017 : [ 3.72831e-006 ]
1018 : [ 3.17486e-006 ]
1019 : [ 3.19072e-006 ]
1020 : [ 3.19165e-006 ]
1021 : [ 3.70618e-006 ]
1022 : [ 3.52341e-006 ]
1023 : [ 3.6973e-006  ]
1024 : [ 3.21736e-006 ]
1025 : [ 3.62988e-006 ]
1026 : [ 3.10225e-006 ]
1027 : [ 3.72915e-006 ]
1028 : [ 3.23804e-006 ]
1029 : [ 3.51199e-006 ]
1030 : [ 3.30974e-006 ]
1031 : [ 3.2239e-006  ]
1032 : [ 3.6851e-006  ]
1033 : [ 3.66159e-006 ]
1034 : [ 3.61763e-006 ]
1035 : [ 3.0787e-006  ]
1036 : [ 3.20035e-006 ]
1037 : [ 3.66701e-006 ]
1038 : [ 3.34385e-006 ]
1039 : [ 3.29785e-006 ]
1040 : [ 3.56936e-006 ]
1041 : [ 3.77226e-006 ]
1042 : [ 3.63569e-006 ]
1043 : [ 3.12236e-006 ]
1044 : [ 3.31878e-006 ]
1045 : [ 3.28711e-006 ]
1046 : [ 3.52699e-006 ]
1047 : [ 3.46299e-006 ]
1048 : [ 3.63855e-006 ]
1049 : [ 3.72263e-006 ]
1050 : [ 3.27957e-006 ]
1051 : [ 3.28199e-006 ]
1052 : [ 3.1935e-006  ]
1053 : [ 3.24127e-006 ]
1054 : [ 3.74824e-006 ]
1055 : [ 3.3995e-006  ]
1056 : [ 3.57978e-006 ]
1057 : [ 3.66553e-006 ]
1058 : [ 3.68731e-006 ]
1059 : [ 3.69801e-006 ]
1060 : [ 3.24864e-006 ]
1061 : [ 3.62431e-006 ]
1062 : [ 3.63086e-006 ]
1063 : [ 3.52012e-006 ]
1064 : [ 3.63843e-006 ]
1065 : [ 3.21607e-006 ]
1066 : [ 3.58897e-006 ]
1067 : [ 3.27581e-006 ]
1068 : [ 3.67338e-006 ]
1069 : [ 3.61532e-006 ]
1070 : [ 3.59912e-006 ]
1071 : [ 3.46462e-006 ]
1072 : [ 3.28979e-006 ]
1073 : [ 3.36081e-006 ]
1074 : [ 3.5336e-006  ]
1075 : [ 3.72327e-006 ]
1076 : [ 3.64141e-006 ]
1077 : [ 3.60515e-006 ]
1078 : [ 3.58039e-006 ]
1079 : [ 3.24271e-006 ]
1080 : [ 3.49804e-006 ]
1081 : [ 3.39901e-006 ]
1082 : [ 3.13008e-006 ]
1083 : [ 3.34838e-006 ]
1084 : [ 3.19108e-006 ]
1085 : [ 3.63362e-006 ]
1086 : [ 3.7933e-006  ]
1087 : [ 3.37343e-006 ]
1088 : [ 3.61057e-006 ]
1089 : [ 3.70502e-006 ]
1090 : [ 3.67429e-006 ]
1091 : [ 3.18946e-006 ]
1092 : [ 3.68648e-006 ]
1093 : [ 3.43734e-006 ]
1094 : [ 3.09838e-006 ]
1095 : [ 3.55616e-006 ]
1096 : [ 3.33397e-006 ]
1097 : [ 3.26615e-006 ]
1098 : [ 3.27753e-006 ]
1099 : [ 3.42795e-006 ]
1100 : [ 3.26732e-006 ]
1101 : [ 3.48067e-006 ]
1102 : [ 3.68223e-006 ]
1103 : [ 3.64388e-006 ]
1104 : [ 3.24549e-006 ]
1105 : [ 3.68168e-006 ]
1106 : [ 3.40116e-006 ]
1107 : [ 3.61538e-006 ]
1108 : [ 3.33523e-006 ]
1109 : [ 3.65837e-006 ]
1110 : [ 3.78126e-006 ]
1111 : [ 3.74686e-006 ]
1112 : [ 3.18576e-006 ]
1113 : [ 3.66446e-006 ]
1114 : [ 3.61894e-006 ]
1115 : [ 3.2502e-006  ]
1116 : [ 3.40093e-006 ]
1117 : [ 3.27242e-006 ]
1118 : [ 3.47638e-006 ]
1119 : [ 3.65042e-006 ]
1120 : [ 3.6605e-006  ]
1121 : [ 3.40151e-006 ]
1122 : [ 3.31717e-006 ]
1123 : [ 3.57268e-006 ]
1124 : [ 3.06908e-006 ]
1125 : [ 3.69733e-006 ]
1126 : [ 3.70059e-006 ]
1127 : [ 3.03355e-006 ]
1128 : [ 3.40103e-006 ]
1129 : [ 3.23112e-006 ]
1130 : [ 3.56278e-006 ]
1131 : [ 3.44213e-006 ]
1132 : [ 3.52135e-006 ]
1133 : [ 3.53998e-006 ]
1134 : [ 3.41155e-006 ]
1135 : [ 3.24091e-006 ]
1136 : [ 3.17609e-006 ]
1137 : [ 3.40224e-006 ]
1138 : [ 3.19115e-006 ]
1139 : [ 3.3586e-006  ]
1140 : [ 3.55549e-006 ]
1141 : [ 3.75003e-006 ]
1142 : [ 3.58086e-006 ]
1143 : [ 3.70276e-006 ]
1144 : [ 3.51668e-006 ]
1145 : [ 3.34941e-006 ]
1146 : [ 3.19633e-006 ]
1147 : [ 3.2046e-006  ]
1148 : [ 3.47864e-006 ]
1149 : [ 3.54633e-006 ]
1150 : [ 3.67552e-006 ]
1151 : [ 3.39638e-006 ]
1152 : [ 3.67975e-006 ]
1153 : [ 3.58246e-006 ]
1154 : [ 3.4864e-006  ]
1155 : [ 3.71694e-006 ]
1156 : [ 3.6335e-006  ]
1157 : [ 3.53702e-006 ]
1158 : [ 3.63267e-006 ]
1159 : [ 3.28091e-006 ]
1160 : [ 3.49741e-006 ]
1161 : [ 3.64997e-006 ]
1162 : [ 3.62892e-006 ]
1163 : [ 3.80386e-006 ]
1164 : [ 3.54556e-006 ]
1165 : [ 3.21207e-006 ]
1166 : [ 3.53454e-006 ]
1167 : [ 3.59098e-006 ]
1168 : [ 3.04775e-006 ]
1169 : [ 3.52528e-006 ]
1170 : [ 3.31644e-006 ]
1171 : [ 3.32407e-006 ]
1172 : [ 3.30592e-006 ]
1173 : [ 3.18304e-006 ]
1174 : [ 3.2712e-006  ]
1175 : [ 3.28784e-006 ]
1176 : [ 3.37131e-006 ]
1177 : [ 3.34972e-006 ]
1178 : [ 3.64922e-006 ]
1179 : [ 3.42077e-006 ]
1180 : [ 3.49485e-006 ]
1181 : [ 3.39194e-006 ]
1182 : [ 3.67264e-006 ]
1183 : [ 3.52018e-006 ]
1184 : [ 3.68891e-006 ]
1185 : [ 3.18775e-006 ]
1186 : [ 3.19111e-006 ]
1187 : [ 3.63596e-006 ]
1188 : [ 3.25273e-006 ]
1189 : [ 3.40085e-006 ]
1190 : [ 3.6881e-006  ]
1191 : [ 3.66921e-006 ]
1192 : [ 3.31277e-006 ]
1193 : [ 3.23326e-006 ]
1194 : [ 3.15202e-006 ]
1195 : [ 3.73048e-006 ]
1196 : [ 3.68635e-006 ]
1197 : [ 3.26079e-006 ]
1198 : [ 3.70538e-006 ]
1199 : [ 3.47712e-006 ]
1200 : [ 3.5891e-006  ]
1201 : [ 3.21009e-006 ]
1202 : [ 3.51389e-006 ]
1203 : [ 3.59853e-006 ]
1204 : [ 3.17125e-006 ]
1205 : [ 3.80421e-006 ]
1206 : [ 3.67786e-006 ]
1207 : [ 3.2516e-006  ]
1208 : [ 3.46921e-006 ]
1209 : [ 3.31059e-006 ]
1210 : [ 3.65562e-006 ]
1211 : [ 3.62901e-006 ]
1212 : [ 3.12485e-006 ]
1213 : [ 3.37199e-006 ]
1214 : [ 3.64189e-006 ]
1215 : [ 3.67444e-006 ]
1216 : [ 3.28237e-006 ]
1217 : [ 3.75451e-006 ]
1218 : [ 3.22343e-006 ]
1219 : [ 3.64003e-006 ]
1220 : [ 3.48229e-006 ]
1221 : [ 3.45622e-006 ]
1222 : [ 3.24934e-006 ]
1223 : [ 3.26406e-006 ]
1224 : [ 3.6186e-006  ]
1225 : [ 3.6418e-006  ]
1226 : [ 3.31416e-006 ]
1227 : [ 3.34558e-006 ]
1228 : [ 3.69642e-006 ]
1229 : [ 3.49315e-006 ]
1230 : [ 3.4614e-006  ]
1231 : [ 3.63216e-006 ]
1232 : [ 3.77744e-006 ]
1233 : [ 3.45075e-006 ]
1234 : [ 3.63332e-006 ]
1235 : [ 3.14486e-006 ]
1236 : [ 3.36929e-006 ]
1237 : [ 3.30551e-006 ]
1238 : [ 3.63183e-006 ]
1239 : [ 3.19473e-006 ]
1240 : [ 3.58889e-006 ]
1241 : [ 3.31821e-006 ]
1242 : [ 3.38257e-006 ]
1243 : [ 3.22211e-006 ]
1244 : [ 3.37165e-006 ]
1245 : [ 3.3082e-006  ]
1246 : [ 3.30931e-006 ]
1247 : [ 3.28395e-006 ]
1248 : [ 3.61491e-006 ]
1249 : [ 3.69526e-006 ]
1250 : [ 3.3288e-006  ]
1251 : [ 3.39232e-006 ]
1252 : [ 3.34802e-006 ]
1253 : [ 3.54156e-006 ]
1254 : [ 3.18297e-006 ]
1255 : [ 3.57623e-006 ]
1256 : [ 3.11506e-006 ]
1257 : [ 3.16955e-006 ]
1258 : [ 3.36263e-006 ]
1259 : [ 3.64123e-006 ]
1260 : [ 3.65297e-006 ]
1261 : [ 3.32376e-006 ]
1262 : [ 3.72162e-006 ]
1263 : [ 3.13853e-006 ]
1264 : [ 3.43436e-006 ]
1265 : [ 3.31662e-006 ]
1266 : [ 3.55394e-006 ]
1267 : [ 3.2294e-006  ]
1268 : [ 3.33421e-006 ]
1269 : [ 3.198e-006   ]
1270 : [ 3.73181e-006 ]
1271 : [ 3.42214e-006 ]
1272 : [ 3.59547e-006 ]
1273 : [ 3.22284e-006 ]
1274 : [ 3.29331e-006 ]
1275 : [ 3.48871e-006 ]
1276 : [ 3.21762e-006 ]
1277 : [ 3.5188e-006  ]
1278 : [ 3.70961e-006 ]
1279 : [ 3.1508e-006  ]
1280 : [ 3.22143e-006 ]
1281 : [ 3.42985e-006 ]
1282 : [ 3.21506e-006 ]
1283 : [ 3.14908e-006 ]
1284 : [ 3.18503e-006 ]
1285 : [ 3.64031e-006 ]
1286 : [ 3.50498e-006 ]
1287 : [ 3.61581e-006 ]
1288 : [ 3.1684e-006  ]
1289 : [ 3.66668e-006 ]
1290 : [ 3.46548e-006 ]
1291 : [ 3.28706e-006 ]
1292 : [ 3.60699e-006 ]
1293 : [ 3.33586e-006 ]
1294 : [ 3.142e-006   ]
1295 : [ 3.65144e-006 ]
1296 : [ 3.33483e-006 ]
1297 : [ 3.17756e-006 ]
1298 : [ 3.47547e-006 ]
1299 : [ 3.59722e-006 ]
1300 : [ 3.5886e-006  ]
1301 : [ 3.55725e-006 ]
1302 : [ 3.24486e-006 ]
1303 : [ 3.67729e-006 ]
1304 : [ 3.21793e-006 ]
1305 : [ 3.38002e-006 ]
1306 : [ 3.49405e-006 ]
1307 : [ 3.81515e-006 ]
1308 : [ 3.46873e-006 ]
1309 : [ 3.58305e-006 ]
1310 : [ 3.28757e-006 ]
1311 : [ 3.35759e-006 ]
1312 : [ 3.21155e-006 ]
1313 : [ 3.42234e-006 ]
1314 : [ 3.54527e-006 ]
1315 : [ 3.50479e-006 ]
1316 : [ 3.10412e-006 ]
1317 : [ 3.70561e-006 ]
1318 : [ 3.5943e-006  ]
1319 : [ 3.26445e-006 ]
1320 : [ 3.34613e-006 ]
1321 : [ 3.23555e-006 ]
1322 : [ 3.19632e-006 ]
1323 : [ 3.21667e-006 ]
1324 : [ 3.33434e-006 ]
1325 : [ 3.42588e-006 ]
1326 : [ 3.31045e-006 ]
1327 : [ 3.16248e-006 ]
1328 : [ 3.5211e-006  ]
1329 : [ 3.76735e-006 ]
1330 : [ 3.13209e-006 ]
1331 : [ 3.71038e-006 ]
1332 : [ 3.66103e-006 ]
1333 : [ 3.66264e-006 ]
1334 : [ 3.61887e-006 ]
1335 : [ 3.49191e-006 ]
1336 : [ 3.18756e-006 ]
1337 : [ 3.20409e-006 ]
1338 : [ 3.54476e-006 ]
1339 : [ 3.73246e-006 ]
1340 : [ 3.29505e-006 ]
1341 : [ 3.23369e-006 ]
1342 : [ 3.24501e-006 ]
1343 : [ 3.66518e-006 ]
1344 : [ 3.43344e-006 ]
1345 : [ 3.38462e-006 ]
1346 : [ 3.26109e-006 ]
1347 : [ 3.35007e-006 ]
1348 : [ 3.34316e-006 ]
1349 : [ 3.69079e-006 ]
1350 : [ 3.16079e-006 ]
1351 : [ 3.18664e-006 ]
1352 : [ 3.11564e-006 ]
1353 : [ 3.81666e-006 ]
1354 : [ 3.60181e-006 ]
1355 : [ 3.21831e-006 ]
1356 : [ 3.50328e-006 ]
1357 : [ 3.26644e-006 ]
1358 : [ 3.28687e-006 ]
1359 : [ 3.22782e-006 ]
1360 : [ 3.06231e-006 ]
1361 : [ 3.56429e-006 ]
1362 : [ 3.39988e-006 ]
1363 : [ 3.33088e-006 ]
1364 : [ 3.61482e-006 ]
1365 : [ 3.68997e-006 ]
1366 : [ 3.6361e-006  ]
1367 : [ 3.71312e-006 ]
1368 : [ 3.24234e-006 ]
1369 : [ 3.6981e-006  ]
1370 : [ 3.55e-006    ]
1371 : [ 3.61929e-006 ]
1372 : [ 3.17199e-006 ]
1373 : [ 3.22476e-006 ]
1374 : [ 3.22139e-006 ]
1375 : [ 3.25761e-006 ]
1376 : [ 3.56752e-006 ]
1377 : [ 3.59049e-006 ]
1378 : [ 3.68985e-006 ]
1379 : [ 3.57153e-006 ]
1380 : [ 3.23755e-006 ]
1381 : [ 3.50205e-006 ]
1382 : [ 3.1302e-006  ]
1383 : [ 3.67992e-006 ]
1384 : [ 3.49887e-006 ]
1385 : [ 3.14537e-006 ]
1386 : [ 3.37077e-006 ]
1387 : [ 3.19414e-006 ]
1388 : [ 3.67365e-006 ]
1389 : [ 3.64639e-006 ]
1390 : [ 3.65726e-006 ]
1391 : [ 3.70302e-006 ]
1392 : [ 3.12313e-006 ]
1393 : [ 3.13799e-006 ]
1394 : [ 3.46029e-006 ]
1395 : [ 3.29842e-006 ]
1396 : [ 3.63206e-006 ]
1397 : [ 3.65047e-006 ]
1398 : [ 3.22837e-006 ]
1399 : [ 3.11163e-006 ]
1400 : [ 3.40997e-006 ]
1401 : [ 3.41131e-006 ]
1402 : [ 3.6791e-006  ]
1403 : [ 3.12618e-006 ]
1404 : [ 3.27364e-006 ]
1405 : [ 3.91647e-006 ]
1406 : [ 3.57787e-006 ]
1407 : [ 3.48573e-006 ]
1408 : [ 3.70215e-006 ]
1409 : [ 3.50449e-006 ]
1410 : [ 3.33843e-006 ]
1411 : [ 3.52028e-006 ]
1412 : [ 3.65936e-006 ]
1413 : [ 3.29791e-006 ]
1414 : [ 3.40436e-006 ]
1415 : [ 3.35414e-006 ]
1416 : [ 3.52785e-006 ]
1417 : [ 3.23241e-006 ]
1418 : [ 3.20624e-006 ]
1419 : [ 3.52232e-006 ]
1420 : [ 3.66471e-006 ]
1421 : [ 3.2452e-006  ]
1422 : [ 3.70725e-006 ]
1423 : [ 3.553e-006   ]
1424 : [ 3.60523e-006 ]
1425 : [ 3.73428e-006 ]
1426 : [ 3.2608e-006  ]
1427 : [ 3.1117e-006  ]
1428 : [ 3.22069e-006 ]
1429 : [ 3.53899e-006 ]
1430 : [ 3.06549e-006 ]
1431 : [ 3.38091e-006 ]
1432 : [ 3.2503e-006  ]
1433 : [ 3.64762e-006 ]
1434 : [ 3.18557e-006 ]
1435 : [ 3.35017e-006 ]
1436 : [ 3.67103e-006 ]
1437 : [ 3.5853e-006  ]
1438 : [ 3.30558e-006 ]
1439 : [ 3.15059e-006 ]
1440 : [ 3.69397e-006 ]
1441 : [ 3.45652e-006 ]
1442 : [ 3.58308e-006 ]
1443 : [ 3.47687e-006 ]
1444 : [ 3.14085e-006 ]
1445 : [ 3.80916e-006 ]
1446 : [ 3.18428e-006 ]
1447 : [ 3.53639e-006 ]
1448 : [ 3.60514e-006 ]
1449 : [ 3.39237e-006 ]
1450 : [ 3.5357e-006  ]
1451 : [ 3.30124e-006 ]
1452 : [ 3.61589e-006 ]
1453 : [ 3.33866e-006 ]
1454 : [ 3.55871e-006 ]
1455 : [ 3.24556e-006 ]
1456 : [ 3.17694e-006 ]
1457 : [ 3.26881e-006 ]
1458 : [ 3.28419e-006 ]
1459 : [ 3.70003e-006 ]
1460 : [ 3.29615e-006 ]
1461 : [ 3.26558e-006 ]
1462 : [ 3.54123e-006 ]
1463 : [ 3.71329e-006 ]
1464 : [ 3.24788e-006 ]
1465 : [ 3.65166e-006 ]
1466 : [ 3.65065e-006 ]
1467 : [ 3.33649e-006 ]
1468 : [ 3.15697e-006 ]
1469 : [ 3.51055e-006 ]
1470 : [ 3.28164e-006 ]
1471 : [ 3.20375e-006 ]
1472 : [ 3.19508e-006 ]
1473 : [ 3.61354e-006 ]
1474 : [ 3.63283e-006 ]
1475 : [ 3.58123e-006 ]
1476 : [ 3.13246e-006 ]
1477 : [ 3.41228e-006 ]
1478 : [ 3.24364e-006 ]
1479 : [ 3.1382e-006  ]
1480 : [ 3.51649e-006 ]
1481 : [ 3.17959e-006 ]
1482 : [ 3.53827e-006 ]
1483 : [ 3.05415e-006 ]
1484 : [ 3.25878e-006 ]
1485 : [ 3.29958e-006 ]
1486 : [ 3.43621e-006 ]
1487 : [ 3.41e-006    ]
1488 : [ 3.69036e-006 ]
1489 : [ 3.71166e-006 ]
1490 : [ 3.23026e-006 ]
1491 : [ 3.59122e-006 ]
1492 : [ 3.69197e-006 ]
1493 : [ 3.70487e-006 ]
1494 : [ 3.36288e-006 ]
1495 : [ 3.31222e-006 ]
1496 : [ 3.14652e-006 ]
1497 : [ 3.73554e-006 ]
1498 : [ 3.50666e-006 ]
1499 : [ 3.68676e-006 ]
1500 : [ 3.51583e-006 ]
1501 : [ 3.55588e-006 ]
1502 : [ 3.47749e-006 ]
1503 : [ 3.13563e-006 ]
1504 : [ 3.66059e-006 ]
1505 : [ 3.29519e-006 ]
1506 : [ 3.70375e-006 ]
1507 : [ 3.17642e-006 ]
1508 : [ 3.22454e-006 ]
1509 : [ 3.4794e-006  ]
1510 : [ 3.53361e-006 ]
1511 : [ 3.22558e-006 ]
1512 : [ 3.41716e-006 ]
1513 : [ 3.35769e-006 ]
1514 : [ 3.28519e-006 ]
1515 : [ 3.63047e-006 ]
1516 : [ 3.39033e-006 ]
1517 : [ 3.3285e-006  ]
1518 : [ 3.58784e-006 ]
1519 : [ 3.25356e-006 ]
1520 : [ 3.52063e-006 ]
1521 : [ 3.56985e-006 ]
1522 : [ 3.44094e-006 ]
1523 : [ 3.73066e-006 ]
1524 : [ 3.08706e-006 ]
1525 : [ 3.4076e-006  ]
1526 : [ 3.23707e-006 ]
1527 : [ 3.22121e-006 ]
1528 : [ 3.7882e-006  ]
1529 : [ 3.38248e-006 ]
1530 : [ 3.25207e-006 ]
1531 : [ 3.59551e-006 ]
1532 : [ 3.54929e-006 ]
1533 : [ 3.6911e-006  ]
1534 : [ 3.14321e-006 ]
1535 : [ 3.89992e-006 ]
1536 : [ 3.66165e-006 ]
1537 : [ 3.59452e-006 ]
1538 : [ 3.32828e-006 ]
1539 : [ 3.18195e-006 ]
1540 : [ 3.18277e-006 ]
1541 : [ 3.29861e-006 ]
1542 : [ 3.3135e-006  ]
1543 : [ 3.69808e-006 ]
1544 : [ 3.27271e-006 ]
1545 : [ 3.4011e-006  ]
1546 : [ 3.04657e-006 ]
1547 : [ 3.59138e-006 ]
1548 : [ 3.40621e-006 ]
1549 : [ 3.62621e-006 ]
1550 : [ 3.64076e-006 ]
1551 : [ 3.28274e-006 ]
1552 : [ 3.52054e-006 ]
1553 : [ 3.58137e-006 ]
1554 : [ 3.23361e-006 ]
1555 : [ 3.51617e-006 ]
1556 : [ 3.30067e-006 ]
1557 : [ 3.29654e-006 ]
1558 : [ 3.17735e-006 ]
1559 : [ 3.20116e-006 ]
1560 : [ 3.05877e-006 ]
1561 : [ 3.17862e-006 ]
1562 : [ 3.57493e-006 ]
1563 : [ 3.46265e-006 ]
1564 : [ 3.87193e-006 ]
1565 : [ 3.61142e-006 ]
1566 : [ 3.38606e-006 ]
1567 : [ 3.62153e-006 ]
1568 : [ 3.25457e-006 ]
1569 : [ 3.28851e-006 ]
1570 : [ 3.28597e-006 ]
1571 : [ 3.49195e-006 ]
1572 : [ 3.34848e-006 ]
1573 : [ 3.6486e-006  ]
1574 : [ 3.76237e-006 ]
1575 : [ 3.60453e-006 ]
1576 : [ 3.40813e-006 ]
1577 : [ 3.19521e-006 ]
1578 : [ 3.81308e-006 ]
1579 : [ 3.41814e-006 ]
1580 : [ 3.64333e-006 ]
1581 : [ 3.57467e-006 ]
1582 : [ 3.45029e-006 ]
1583 : [ 3.54991e-006 ]
1584 : [ 3.44876e-006 ]
1585 : [ 3.68824e-006 ]
1586 : [ 3.28385e-006 ]
1587 : [ 3.26432e-006 ]
1588 : [ 3.90504e-006 ]
1589 : [ 3.15794e-006 ]
1590 : [ 3.28272e-006 ]
1591 : [ 3.704e-006   ]
1592 : [ 3.29817e-006 ]
1593 : [ 3.25851e-006 ]
1594 : [ 3.64962e-006 ]
1595 : [ 3.3504e-006  ]
1596 : [ 3.1763e-006  ]
1597 : [ 3.40479e-006 ]
1598 : [ 3.67186e-006 ]
1599 : [ 3.18052e-006 ]
1600 : [ 3.6282e-006  ]
1601 : [ 3.65862e-006 ]
1602 : [ 3.39007e-006 ]
1603 : [ 3.16625e-006 ]
1604 : [ 3.10761e-006 ]
1605 : [ 3.34777e-006 ]
1606 : [ 3.47723e-006 ]
1607 : [ 3.76252e-006 ]
1608 : [ 3.4845e-006  ]
1609 : [ 3.23326e-006 ]
1610 : [ 3.23321e-006 ]
1611 : [ 3.25572e-006 ]
1612 : [ 3.2825e-006  ]
1613 : [ 3.30529e-006 ]
1614 : [ 3.6928e-006  ]
1615 : [ 3.25383e-006 ]
1616 : [ 3.55286e-006 ]
1617 : [ 3.37526e-006 ]
1618 : [ 3.39004e-006 ]
1619 : [ 3.64132e-006 ]
1620 : [ 3.27625e-006 ]
1621 : [ 3.60932e-006 ]
1622 : [ 3.72725e-006 ]
1623 : [ 3.20935e-006 ]
1624 : [ 3.49609e-006 ]
1625 : [ 3.35214e-006 ]
1626 : [ 3.61246e-006 ]
1627 : [ 3.48676e-006 ]
1628 : [ 3.21852e-006 ]
1629 : [ 3.39058e-006 ]
1630 : [ 3.55705e-006 ]
1631 : [ 3.60029e-006 ]
1632 : [ 3.29745e-006 ]
1633 : [ 3.52779e-006 ]
1634 : [ 3.39022e-006 ]
1635 : [ 3.77768e-006 ]
1636 : [ 3.54289e-006 ]
1637 : [ 3.38167e-006 ]
1638 : [ 3.33288e-006 ]
1639 : [ 3.59792e-006 ]
1640 : [ 3.25915e-006 ]
1641 : [ 3.22967e-006 ]
1642 : [ 3.2654e-006  ]
1643 : [ 3.30878e-006 ]
1644 : [ 3.60687e-006 ]
1645 : [ 3.68101e-006 ]
1646 : [ 3.19277e-006 ]
1647 : [ 3.35152e-006 ]
1648 : [ 3.5997e-006  ]
1649 : [ 3.37046e-006 ]
1650 : [ 3.3903e-006  ]
1651 : [ 3.52956e-006 ]
1652 : [ 3.648e-006   ]
1653 : [ 3.23201e-006 ]
1654 : [ 3.46614e-006 ]
1655 : [ 3.72213e-006 ]
1656 : [ 3.54917e-006 ]
1657 : [ 3.48644e-006 ]
1658 : [ 3.74659e-006 ]
1659 : [ 3.6672e-006  ]
1660 : [ 3.28423e-006 ]
1661 : [ 3.58132e-006 ]
1662 : [ 3.69165e-006 ]
1663 : [ 3.34665e-006 ]
1664 : [ 3.19306e-006 ]
1665 : [ 3.32527e-006 ]
1666 : [ 3.61935e-006 ]
1667 : [ 3.39208e-006 ]
1668 : [ 3.25458e-006 ]
1669 : [ 3.80919e-006 ]
1670 : [ 3.56913e-006 ]
1671 : [ 3.25745e-006 ]
1672 : [ 3.37557e-006 ]
1673 : [ 3.70399e-006 ]
1674 : [ 3.13952e-006 ]
1675 : [ 3.3044e-006  ]
1676 : [ 3.47603e-006 ]
1677 : [ 3.38195e-006 ]
1678 : [ 3.49586e-006 ]
1679 : [ 3.58007e-006 ]
1680 : [ 3.6402e-006  ]
1681 : [ 3.68446e-006 ]
1682 : [ 3.08223e-006 ]
1683 : [ 3.68918e-006 ]
1684 : [ 3.31729e-006 ]
1685 : [ 3.77409e-006 ]
1686 : [ 3.18151e-006 ]
1687 : [ 3.58284e-006 ]
1688 : [ 3.78742e-006 ]
1689 : [ 3.21047e-006 ]
1690 : [ 3.4611e-006  ]
1691 : [ 3.6364e-006  ]
1692 : [ 3.41887e-006 ]
1693 : [ 3.39438e-006 ]
1694 : [ 3.23174e-006 ]
1695 : [ 3.73426e-006 ]
1696 : [ 3.25573e-006 ]
1697 : [ 3.41223e-006 ]
1698 : [ 3.23914e-006 ]
1699 : [ 3.23161e-006 ]
1700 : [ 3.80811e-006 ]
1701 : [ 3.38022e-006 ]
1702 : [ 3.32274e-006 ]
1703 : [ 3.22473e-006 ]
1704 : [ 3.17006e-006 ]
1705 : [ 3.63206e-006 ]
1706 : [ 3.43706e-006 ]
1707 : [ 3.20275e-006 ]
1708 : [ 3.23942e-006 ]
1709 : [ 3.26837e-006 ]
1710 : [ 3.45076e-006 ]
1711 : [ 3.18637e-006 ]
1712 : [ 3.57136e-006 ]
1713 : [ 3.65839e-006 ]
1714 : [ 3.15295e-006 ]
1715 : [ 3.44322e-006 ]
1716 : [ 3.2506e-006  ]
1717 : [ 3.56096e-006 ]
1718 : [ 3.42803e-006 ]
1719 : [ 3.21798e-006 ]
1720 : [ 3.20746e-006 ]
1721 : [ 3.46428e-006 ]
1722 : [ 3.57108e-006 ]
1723 : [ 3.72561e-006 ]
1724 : [ 3.29622e-006 ]
1725 : [ 3.10928e-006 ]
1726 : [ 3.13425e-006 ]
1727 : [ 3.07637e-006 ]
1728 : [ 3.70248e-006 ]
1729 : [ 3.56912e-006 ]
1730 : [ 3.72845e-006 ]
1731 : [ 3.73303e-006 ]
1732 : [ 3.4517e-006  ]
1733 : [ 3.35005e-006 ]
1734 : [ 3.6142e-006  ]
1735 : [ 3.75755e-006 ]
1736 : [ 3.37802e-006 ]
1737 : [ 3.39805e-006 ]
1738 : [ 3.25567e-006 ]
1739 : [ 3.66178e-006 ]
1740 : [ 3.14192e-006 ]
1741 : [ 3.34866e-006 ]
1742 : [ 3.17218e-006 ]
1743 : [ 3.29274e-006 ]
1744 : [ 3.72196e-006 ]
1745 : [ 3.06853e-006 ]
1746 : [ 3.1843e-006  ]
1747 : [ 3.09862e-006 ]
1748 : [ 3.23996e-006 ]
1749 : [ 3.71323e-006 ]
1750 : [ 3.16158e-006 ]
1751 : [ 3.62398e-006 ]
1752 : [ 3.22608e-006 ]
1753 : [ 3.27311e-006 ]
1754 : [ 3.40055e-006 ]
1755 : [ 3.51045e-006 ]
1756 : [ 3.24885e-006 ]
1757 : [ 3.13095e-006 ]
1758 : [ 3.63139e-006 ]
1759 : [ 3.26065e-006 ]
1760 : [ 3.24996e-006 ]
1761 : [ 3.64314e-006 ]
1762 : [ 3.56924e-006 ]
1763 : [ 3.45314e-006 ]
1764 : [ 3.18806e-006 ]
1765 : [ 3.69649e-006 ]
1766 : [ 3.23987e-006 ]
1767 : [ 3.60161e-006 ]
1768 : [ 3.44326e-006 ]
1769 : [ 3.37823e-006 ]
1770 : [ 3.52385e-006 ]
1771 : [ 3.67849e-006 ]
1772 : [ 3.73816e-006 ]
1773 : [ 3.59512e-006 ]
1774 : [ 3.52681e-006 ]
1775 : [ 3.19614e-006 ]
1776 : [ 3.75708e-006 ]
1777 : [ 3.88641e-006 ]
1778 : [ 3.21258e-006 ]
1779 : [ 3.56825e-006 ]
1780 : [ 3.23171e-006 ]
1781 : [ 3.66986e-006 ]
1782 : [ 3.30125e-006 ]
1783 : [ 3.0542e-006  ]
1784 : [ 3.53644e-006 ]
1785 : [ 3.31122e-006 ]
1786 : [ 3.68066e-006 ]
1787 : [ 3.69433e-006 ]
1788 : [ 3.86339e-006 ]
1789 : [ 3.661e-006   ]
1790 : [ 3.40191e-006 ]
1791 : [ 3.70189e-006 ]
1792 : [ 3.21636e-006 ]
1793 : [ 3.57771e-006 ]
1794 : [ 3.27852e-006 ]
1795 : [ 3.638e-006   ]
1796 : [ 3.10719e-006 ]
1797 : [ 3.48201e-006 ]
1798 : [ 3.23753e-006 ]
1799 : [ 3.64489e-006 ]
1800 : [ 3.17247e-006 ]
1801 : [ 3.66848e-006 ]
1802 : [ 3.60651e-006 ]
1803 : [ 3.37806e-006 ]
1804 : [ 3.14556e-006 ]
1805 : [ 3.59271e-006 ]
1806 : [ 3.49646e-006 ]
1807 : [ 3.69813e-006 ]
1808 : [ 3.40072e-006 ]
1809 : [ 3.60948e-006 ]
1810 : [ 3.59491e-006 ]
1811 : [ 3.13933e-006 ]
1812 : [ 3.63768e-006 ]
1813 : [ 3.49147e-006 ]
1814 : [ 3.21497e-006 ]
1815 : [ 3.22684e-006 ]
1816 : [ 3.30136e-006 ]
1817 : [ 3.43467e-006 ]
1818 : [ 3.65002e-006 ]
1819 : [ 3.31906e-006 ]
1820 : [ 3.6487e-006  ]
1821 : [ 3.6229e-006  ]
1822 : [ 3.25808e-006 ]
1823 : [ 3.57491e-006 ]
1824 : [ 3.68655e-006 ]
1825 : [ 3.5265e-006  ]
1826 : [ 3.46687e-006 ]
1827 : [ 3.44835e-006 ]
1828 : [ 3.57981e-006 ]
1829 : [ 3.14595e-006 ]
1830 : [ 3.47303e-006 ]
1831 : [ 3.7485e-006  ]
1832 : [ 3.43471e-006 ]
1833 : [ 3.20193e-006 ]
1834 : [ 3.81077e-006 ]
1835 : [ 3.70799e-006 ]
1836 : [ 3.26334e-006 ]
1837 : [ 3.28333e-006 ]
1838 : [ 3.44686e-006 ]
1839 : [ 3.49652e-006 ]
1840 : [ 3.59374e-006 ]
1841 : [ 3.37503e-006 ]
1842 : [ 3.68267e-006 ]
1843 : [ 3.73938e-006 ]
1844 : [ 3.32462e-006 ]
1845 : [ 3.59487e-006 ]
1846 : [ 3.82613e-006 ]
1847 : [ 3.51331e-006 ]
1848 : [ 3.47267e-006 ]
1849 : [ 3.73098e-006 ]
1850 : [ 3.41091e-006 ]
1851 : [ 3.51293e-006 ]
1852 : [ 3.63067e-006 ]
1853 : [ 3.3431e-006  ]
1854 : [ 3.21245e-006 ]
1855 : [ 3.4248e-006  ]
1856 : [ 3.17927e-006 ]
1857 : [ 3.62782e-006 ]
1858 : [ 3.23169e-006 ]
1859 : [ 3.46842e-006 ]
1860 : [ 3.28898e-006 ]
1861 : [ 3.41946e-006 ]
1862 : [ 3.24639e-006 ]
1863 : [ 3.7005e-006  ]
1864 : [ 3.45107e-006 ]
1865 : [ 3.63043e-006 ]
1866 : [ 3.48432e-006 ]
1867 : [ 3.35188e-006 ]
1868 : [ 3.5293e-006  ]
1869 : [ 3.6701e-006  ]
1870 : [ 3.65729e-006 ]
1871 : [ 3.33897e-006 ]
1872 : [ 3.75604e-006 ]
1873 : [ 3.70517e-006 ]
1874 : [ 3.51195e-006 ]
1875 : [ 3.67824e-006 ]
1876 : [ 3.65038e-006 ]
1877 : [ 3.29227e-006 ]
1878 : [ 3.22948e-006 ]
1879 : [ 3.02873e-006 ]
1880 : [ 3.51092e-006 ]
1881 : [ 3.59246e-006 ]
1882 : [ 3.23627e-006 ]
1883 : [ 3.28231e-006 ]
1884 : [ 3.57645e-006 ]
1885 : [ 3.40203e-006 ]
1886 : [ 3.73655e-006 ]
1887 : [ 3.47687e-006 ]
1888 : [ 3.3878e-006  ]
1889 : [ 3.63957e-006 ]
1890 : [ 3.60388e-006 ]
1891 : [ 3.3798e-006  ]
1892 : [ 3.30053e-006 ]
1893 : [ 3.45035e-006 ]
1894 : [ 3.47197e-006 ]
1895 : [ 3.60987e-006 ]
1896 : [ 3.16931e-006 ]
1897 : [ 3.58161e-006 ]
1898 : [ 3.42802e-006 ]
1899 : [ 3.59026e-006 ]
1900 : [ 3.61679e-006 ]
1901 : [ 3.461e-006   ]
1902 : [ 3.70719e-006 ]
1903 : [ 3.69778e-006 ]
1904 : [ 3.52313e-006 ]
1905 : [ 3.249e-006   ]
1906 : [ 3.30524e-006 ]
1907 : [ 3.54022e-006 ]
1908 : [ 3.59034e-006 ]
1909 : [ 3.27292e-006 ]
1910 : [ 3.67165e-006 ]
1911 : [ 3.20198e-006 ]
1912 : [ 3.51959e-006 ]
1913 : [ 3.22636e-006 ]
1914 : [ 3.35899e-006 ]
1915 : [ 3.49886e-006 ]
1916 : [ 3.29558e-006 ]
1917 : [ 3.33394e-006 ]
1918 : [ 3.19872e-006 ]
1919 : [ 3.64476e-006 ]
1920 : [ 3.68324e-006 ]
1921 : [ 3.18778e-006 ]
1922 : [ 3.15995e-006 ]
1923 : [ 3.57957e-006 ]
1924 : [ 3.25764e-006 ]
1925 : [ 3.66225e-006 ]
1926 : [ 3.21406e-006 ]
1927 : [ 3.18707e-006 ]
1928 : [ 3.22448e-006 ]
1929 : [ 3.25121e-006 ]
1930 : [ 3.36654e-006 ]
1931 : [ 3.42516e-006 ]
1932 : [ 3.12152e-006 ]
1933 : [ 3.16409e-006 ]
1934 : [ 3.8402e-006  ]
1935 : [ 3.20408e-006 ]
1936 : [ 3.44509e-006 ]
1937 : [ 3.8455e-006  ]
1938 : [ 3.39183e-006 ]
1939 : [ 3.63316e-006 ]
1940 : [ 3.42426e-006 ]
1941 : [ 3.66157e-006 ]
1942 : [ 3.6601e-006  ]
1943 : [ 3.19791e-006 ]
1944 : [ 3.40571e-006 ]
1945 : [ 3.69342e-006 ]
1946 : [ 3.41926e-006 ]
1947 : [ 3.13663e-006 ]
1948 : [ 3.6679e-006  ]
1949 : [ 3.58981e-006 ]
1950 : [ 3.2857e-006  ]
1951 : [ 3.38934e-006 ]
1952 : [ 3.70907e-006 ]
1953 : [ 3.65363e-006 ]
1954 : [ 3.64962e-006 ]
1955 : [ 3.68222e-006 ]
1956 : [ 3.34849e-006 ]
1957 : [ 3.6385e-006  ]
1958 : [ 3.67102e-006 ]
1959 : [ 3.48106e-006 ]
1960 : [ 3.42243e-006 ]
1961 : [ 3.59914e-006 ]
1962 : [ 3.7027e-006  ]
1963 : [ 3.64314e-006 ]
1964 : [ 3.59678e-006 ]
1965 : [ 3.55054e-006 ]
1966 : [ 3.22058e-006 ]
1967 : [ 3.22518e-006 ]
1968 : [ 3.29359e-006 ]
1969 : [ 3.67234e-006 ]
1970 : [ 3.39766e-006 ]
1971 : [ 3.58993e-006 ]
1972 : [ 3.53732e-006 ]
1973 : [ 3.65903e-006 ]
1974 : [ 3.67694e-006 ]
1975 : [ 3.3932e-006  ]
1976 : [ 3.20207e-006 ]
1977 : [ 3.77185e-006 ]
1978 : [ 3.45601e-006 ]
1979 : [ 3.2786e-006  ]
1980 : [ 3.57703e-006 ]
1981 : [ 3.25778e-006 ]
1982 : [ 3.54189e-006 ]
1983 : [ 3.17034e-006 ]
1984 : [ 3.2171e-006  ]
1985 : [ 3.61034e-006 ]
1986 : [ 3.55046e-006 ]
1987 : [ 3.1581e-006  ]
1988 : [ 3.18155e-006 ]
1989 : [ 3.66029e-006 ]
1990 : [ 3.72269e-006 ]
1991 : [ 3.68402e-006 ]
1992 : [ 3.61479e-006 ]
1993 : [ 3.37004e-006 ]
1994 : [ 3.63247e-006 ]
1995 : [ 3.69029e-006 ]
1996 : [ 3.72376e-006 ]
1997 : [ 3.6946e-006  ]
1998 : [ 3.63761e-006 ]
1999 : [ 3.23558e-006 ]
2000 : [ 3.18473e-006 ]
2001 : [ 3.3976e-006  ]
2002 : [ 3.69356e-006 ]
2003 : [ 3.15933e-006 ]
2004 : [ 3.26138e-006 ]
2005 : [ 3.20118e-006 ]
2006 : [ 3.68508e-006 ]
2007 : [ 3.645e-006   ]
2008 : [ 3.59877e-006 ]
2009 : [ 3.78408e-006 ]
2010 : [ 3.56157e-006 ]
2011 : [ 3.7341e-006  ]
2012 : [ 3.6623e-006  ]
2013 : [ 3.51435e-006 ]
2014 : [ 3.33689e-006 ]
2015 : [ 3.67793e-006 ]
2016 : [ 3.3074e-006  ]
2017 : [ 3.59051e-006 ]
2018 : [ 3.39848e-006 ]
2019 : [ 3.58848e-006 ]
2020 : [ 3.61934e-006 ]
2021 : [ 3.20743e-006 ]
2022 : [ 3.46251e-006 ]
2023 : [ 3.16482e-006 ]
2024 : [ 3.69372e-006 ]
2025 : [ 3.25771e-006 ]
2026 : [ 3.0677e-006  ]
2027 : [ 3.54184e-006 ]
2028 : [ 3.62457e-006 ]
2029 : [ 3.45373e-006 ]
2030 : [ 3.23944e-006 ]
2031 : [ 3.67824e-006 ]
2032 : [ 3.36331e-006 ]
2033 : [ 3.72061e-006 ]
2034 : [ 3.21067e-006 ]
2035 : [ 3.69267e-006 ]
2036 : [ 3.29727e-006 ]
2037 : [ 3.31525e-006 ]
2038 : [ 3.50039e-006 ]
2039 : [ 3.69081e-006 ]
2040 : [ 3.67134e-006 ]
2041 : [ 3.49294e-006 ]
2042 : [ 3.53593e-006 ]
2043 : [ 3.52152e-006 ]
2044 : [ 3.17821e-006 ]
2045 : [ 3.45621e-006 ]
2046 : [ 3.369e-006   ]
2047 : [ 3.37702e-006 ]
2048 : [ 3.67347e-006 ]
2049 : [ 3.60363e-006 ]
2050 : [ 3.65057e-006 ]
2051 : [ 3.66517e-006 ]
2052 : [ 3.63245e-006 ]
2053 : [ 3.51957e-006 ]
2054 : [ 3.55647e-006 ]
2055 : [ 3.58856e-006 ]
2056 : [ 3.5642e-006  ]
2057 : [ 3.08532e-006 ]
2058 : [ 3.30126e-006 ]
2059 : [ 3.09407e-006 ]
2060 : [ 3.63729e-006 ]
2061 : [ 3.23194e-006 ]
2062 : [ 3.39784e-006 ]
2063 : [ 3.19271e-006 ]
2064 : [ 3.40485e-006 ]
2065 : [ 3.45685e-006 ]
2066 : [ 3.75452e-006 ]
2067 : [ 3.60974e-006 ]
2068 : [ 3.62939e-006 ]
2069 : [ 3.72968e-006 ]
2070 : [ 3.38038e-006 ]
2071 : [ 3.83299e-006 ]
2072 : [ 3.23132e-006 ]
2073 : [ 3.60011e-006 ]
2074 : [ 3.03069e-006 ]
2075 : [ 3.3202e-006  ]
2076 : [ 3.29198e-006 ]
2077 : [ 3.18455e-006 ]
2078 : [ 3.29802e-006 ]
2079 : [ 3.24511e-006 ]
2080 : [ 3.73251e-006 ]
2081 : [ 3.62435e-006 ]
2082 : [ 3.09522e-006 ]
2083 : [ 3.29154e-006 ]
2084 : [ 3.19462e-006 ]
2085 : [ 3.1801e-006  ]
2086 : [ 3.15615e-006 ]
2087 : [ 3.608e-006   ]
2088 : [ 3.72402e-006 ]
2089 : [ 3.25845e-006 ]
2090 : [ 3.45481e-006 ]
2091 : [ 3.21917e-006 ]
2092 : [ 3.74478e-006 ]
2093 : [ 3.67589e-006 ]
2094 : [ 3.1695e-006  ]
2095 : [ 3.35739e-006 ]
2096 : [ 3.40043e-006 ]
2097 : [ 3.79392e-006 ]
2098 : [ 3.12837e-006 ]
2099 : [ 3.38609e-006 ]
2100 : [ 3.70148e-006 ]
2101 : [ 3.53995e-006 ]
2102 : [ 3.313e-006   ]
2103 : [ 3.55416e-006 ]
2104 : [ 3.51051e-006 ]
2105 : [ 3.11964e-006 ]
2106 : [ 3.71258e-006 ]
2107 : [ 3.65129e-006 ]
2108 : [ 3.55603e-006 ]
2109 : [ 3.31141e-006 ]
2110 : [ 3.22774e-006 ]
2111 : [ 3.30804e-006 ]
2112 : [ 3.21691e-006 ]
2113 : [ 3.67896e-006 ]
2114 : [ 3.24437e-006 ]
2115 : [ 3.26277e-006 ]
2116 : [ 3.56682e-006 ]
2117 : [ 3.51696e-006 ]
2118 : [ 3.59297e-006 ]
2119 : [ 3.52417e-006 ]
2120 : [ 3.32498e-006 ]
2121 : [ 3.57751e-006 ]
2122 : [ 3.58056e-006 ]
2123 : [ 3.65698e-006 ]
2124 : [ 3.61018e-006 ]
2125 : [ 3.3113e-006  ]
2126 : [ 3.20944e-006 ]
2127 : [ 3.54014e-006 ]
2128 : [ 3.59869e-006 ]
2129 : [ 3.22266e-006 ]
2130 : [ 3.66805e-006 ]
2131 : [ 3.21982e-006 ]
2132 : [ 3.68529e-006 ]
2133 : [ 3.25861e-006 ]
2134 : [ 3.07606e-006 ]
2135 : [ 3.60072e-006 ]
2136 : [ 3.82081e-006 ]
2137 : [ 3.67912e-006 ]
2138 : [ 3.70555e-006 ]
2139 : [ 3.54451e-006 ]
2140 : [ 3.68337e-006 ]
2141 : [ 3.18942e-006 ]
2142 : [ 3.57546e-006 ]
2143 : [ 3.28411e-006 ]
2144 : [ 3.67596e-006 ]
2145 : [ 3.10527e-006 ]
2146 : [ 3.15708e-006 ]
2147 : [ 3.17868e-006 ]
2148 : [ 3.4135e-006  ]
2149 : [ 3.44407e-006 ]
2150 : [ 3.42751e-006 ]
2151 : [ 3.62368e-006 ]
2152 : [ 3.15533e-006 ]
2153 : [ 3.25288e-006 ]
2154 : [ 3.26253e-006 ]
2155 : [ 3.55645e-006 ]
2156 : [ 3.59623e-006 ]
2157 : [ 3.68659e-006 ]
2158 : [ 3.64091e-006 ]
2159 : [ 3.24897e-006 ]
2160 : [ 3.6551e-006  ]
2161 : [ 3.11926e-006 ]
2162 : [ 3.37521e-006 ]
2163 : [ 3.22281e-006 ]
2164 : [ 3.47749e-006 ]
2165 : [ 3.23935e-006 ]
2166 : [ 3.61126e-006 ]
2167 : [ 3.30468e-006 ]
2168 : [ 3.67187e-006 ]
2169 : [ 3.52035e-006 ]
2170 : [ 3.57095e-006 ]
2171 : [ 3.32797e-006 ]
2172 : [ 3.61811e-006 ]
2173 : [ 3.18675e-006 ]
2174 : [ 3.36412e-006 ]
2175 : [ 3.11995e-006 ]
2176 : [ 3.70716e-006 ]
2177 : [ 3.20414e-006 ]
2178 : [ 3.2636e-006  ]
2179 : [ 3.24993e-006 ]
2180 : [ 3.82786e-006 ]
2181 : [ 3.2021e-006  ]
2182 : [ 3.51142e-006 ]
2183 : [ 3.34196e-006 ]
2184 : [ 3.67453e-006 ]
2185 : [ 3.3019e-006  ]
2186 : [ 3.47894e-006 ]
2187 : [ 3.60035e-006 ]
2188 : [ 3.63271e-006 ]
2189 : [ 3.58998e-006 ]
2190 : [ 3.73971e-006 ]
2191 : [ 3.16607e-006 ]
2192 : [ 3.55843e-006 ]
2193 : [ 3.59391e-006 ]
2194 : [ 3.23187e-006 ]
2195 : [ 3.39133e-006 ]
2196 : [ 3.17541e-006 ]
2197 : [ 3.52457e-006 ]
2198 : [ 3.16802e-006 ]
2199 : [ 3.86092e-006 ]
2200 : [ 3.20926e-006 ]
2201 : [ 3.70911e-006 ]
2202 : [ 3.29841e-006 ]
2203 : [ 3.37379e-006 ]
2204 : [ 3.21889e-006 ]
2205 : [ 3.07063e-006 ]
2206 : [ 3.55145e-006 ]
2207 : [ 3.70987e-006 ]
2208 : [ 3.65745e-006 ]
2209 : [ 3.33221e-006 ]
2210 : [ 3.26046e-006 ]
2211 : [ 3.29932e-006 ]
2212 : [ 3.60443e-006 ]
2213 : [ 3.33361e-006 ]
2214 : [ 3.64201e-006 ]
2215 : [ 3.71376e-006 ]
2216 : [ 3.67239e-006 ]
2217 : [ 3.56556e-006 ]
2218 : [ 3.62076e-006 ]
2219 : [ 3.14265e-006 ]
2220 : [ 3.20867e-006 ]
2221 : [ 3.71826e-006 ]
2222 : [ 3.43899e-006 ]
2223 : [ 3.19116e-006 ]
2224 : [ 3.23312e-006 ]
2225 : [ 3.68743e-006 ]
2226 : [ 3.22828e-006 ]
2227 : [ 3.33064e-006 ]
2228 : [ 3.72741e-006 ]
2229 : [ 3.68337e-006 ]
2230 : [ 3.27943e-006 ]
2231 : [ 3.26287e-006 ]
2232 : [ 3.5727e-006  ]
2233 : [ 3.65788e-006 ]
2234 : [ 3.18578e-006 ]
2235 : [ 3.27378e-006 ]
2236 : [ 3.16596e-006 ]
2237 : [ 3.43058e-006 ]
2238 : [ 3.54144e-006 ]
2239 : [ 3.64349e-006 ]
2240 : [ 3.08832e-006 ]
2241 : [ 3.7363e-006  ]
2242 : [ 3.43417e-006 ]
2243 : [ 3.63087e-006 ]
2244 : [ 3.33522e-006 ]
2245 : [ 3.20709e-006 ]
2246 : [ 3.37745e-006 ]
2247 : [ 3.49536e-006 ]
2248 : [ 3.65735e-006 ]
2249 : [ 3.40163e-006 ]
2250 : [ 3.23549e-006 ]
2251 : [ 3.32597e-006 ]
2252 : [ 3.55605e-006 ]
2253 : [ 3.50615e-006 ]
2254 : [ 3.37696e-006 ]
2255 : [ 3.34038e-006 ]
2256 : [ 3.11355e-006 ]
2257 : [ 3.05929e-006 ]
2258 : [ 3.39973e-006 ]
2259 : [ 3.73837e-006 ]
2260 : [ 3.62437e-006 ]
2261 : [ 3.65634e-006 ]
2262 : [ 3.6871e-006  ]
2263 : [ 3.39235e-006 ]
2264 : [ 3.53219e-006 ]
2265 : [ 3.22961e-006 ]
2266 : [ 3.21157e-006 ]
2267 : [ 3.70018e-006 ]
2268 : [ 3.28649e-006 ]
2269 : [ 3.68108e-006 ]
2270 : [ 3.78827e-006 ]
2271 : [ 3.39247e-006 ]
2272 : [ 3.77435e-006 ]
2273 : [ 3.02416e-006 ]
2274 : [ 3.26258e-006 ]
2275 : [ 3.6128e-006  ]
2276 : [ 3.22938e-006 ]
2277 : [ 3.19616e-006 ]
2278 : [ 3.43059e-006 ]
2279 : [ 3.59738e-006 ]
2280 : [ 3.55683e-006 ]
2281 : [ 3.67142e-006 ]
2282 : [ 3.26842e-006 ]
2283 : [ 3.40195e-006 ]
2284 : [ 3.60213e-006 ]
2285 : [ 3.14975e-006 ]
2286 : [ 3.53249e-006 ]
2287 : [ 3.26522e-006 ]
2288 : [ 3.73756e-006 ]
2289 : [ 3.72587e-006 ]
2290 : [ 3.33556e-006 ]
2291 : [ 3.75457e-006 ]
2292 : [ 3.34577e-006 ]
2293 : [ 3.33379e-006 ]
2294 : [ 3.5817e-006  ]
2295 : [ 3.57176e-006 ]
2296 : [ 3.21982e-006 ]
2297 : [ 3.19569e-006 ]
2298 : [ 3.31069e-006 ]
2299 : [ 3.39091e-006 ]
2300 : [ 3.59893e-006 ]
2301 : [ 3.60378e-006 ]
2302 : [ 3.17178e-006 ]
2303 : [ 3.53925e-006 ]
2304 : [ 3.62148e-006 ]
2305 : [ 3.65431e-006 ]
2306 : [ 3.57265e-006 ]
2307 : [ 3.5849e-006  ]
2308 : [ 3.55322e-006 ]
2309 : [ 3.33604e-006 ]
2310 : [ 3.46125e-006 ]
2311 : [ 3.71122e-006 ]
2312 : [ 3.2944e-006  ]
2313 : [ 3.3128e-006  ]
2314 : [ 3.82651e-006 ]
2315 : [ 3.15513e-006 ]
2316 : [ 3.24057e-006 ]
2317 : [ 3.57265e-006 ]
2318 : [ 3.32406e-006 ]
2319 : [ 3.2785e-006  ]
2320 : [ 3.44449e-006 ]
2321 : [ 3.1297e-006  ]
2322 : [ 3.67735e-006 ]
2323 : [ 3.6735e-006  ]
2324 : [ 3.70802e-006 ]
2325 : [ 3.33432e-006 ]
2326 : [ 3.24231e-006 ]
2327 : [ 3.30683e-006 ]
2328 : [ 3.05605e-006 ]
2329 : [ 3.43148e-006 ]
2330 : [ 3.28453e-006 ]
2331 : [ 3.23253e-006 ]
2332 : [ 3.60787e-006 ]
2333 : [ 3.70712e-006 ]
2334 : [ 3.69698e-006 ]
2335 : [ 3.46092e-006 ]
2336 : [ 3.46249e-006 ]
2337 : [ 3.3792e-006  ]
2338 : [ 3.07557e-006 ]
2339 : [ 3.1174e-006  ]
2340 : [ 3.28018e-006 ]
2341 : [ 3.2718e-006  ]
2342 : [ 3.46448e-006 ]
2343 : [ 3.12285e-006 ]
2344 : [ 3.47974e-006 ]
2345 : [ 3.64966e-006 ]
2346 : [ 3.18639e-006 ]
2347 : [ 3.26145e-006 ]
2348 : [ 3.25714e-006 ]
2349 : [ 3.70395e-006 ]
2350 : [ 3.45002e-006 ]
2351 : [ 3.785e-006   ]
2352 : [ 3.19327e-006 ]
2353 : [ 3.26691e-006 ]
2354 : [ 3.15204e-006 ]
2355 : [ 3.38485e-006 ]
2356 : [ 3.71498e-006 ]
2357 : [ 3.2132e-006  ]
2358 : [ 3.64148e-006 ]
2359 : [ 3.2979e-006  ]
2360 : [ 3.56783e-006 ]
2361 : [ 3.35592e-006 ]
2362 : [ 3.66078e-006 ]
2363 : [ 3.24892e-006 ]
2364 : [ 3.13737e-006 ]
2365 : [ 3.56018e-006 ]
2366 : [ 3.6533e-006  ]
2367 : [ 3.54091e-006 ]
2368 : [ 3.39066e-006 ]
2369 : [ 3.519e-006   ]
2370 : [ 3.28039e-006 ]
2371 : [ 3.40648e-006 ]
2372 : [ 3.35527e-006 ]
2373 : [ 3.58182e-006 ]
2374 : [ 3.59598e-006 ]
2375 : [ 3.60514e-006 ]
2376 : [ 3.47142e-006 ]
2377 : [ 3.6605e-006  ]
2378 : [ 3.7278e-006  ]
2379 : [ 3.70751e-006 ]
2380 : [ 3.4197e-006  ]
2381 : [ 3.30585e-006 ]
2382 : [ 3.24372e-006 ]
2383 : [ 3.59541e-006 ]
2384 : [ 3.22588e-006 ]
2385 : [ 3.6474e-006  ]
2386 : [ 3.73245e-006 ]
2387 : [ 3.60524e-006 ]
2388 : [ 3.54488e-006 ]
2389 : [ 3.71508e-006 ]
2390 : [ 3.3086e-006  ]
2391 : [ 3.64682e-006 ]
2392 : [ 3.57021e-006 ]
2393 : [ 3.65509e-006 ]
2394 : [ 3.77969e-006 ]
2395 : [ 3.70288e-006 ]
2396 : [ 3.25273e-006 ]
2397 : [ 3.67188e-006 ]
2398 : [ 3.27818e-006 ]
2399 : [ 3.93333e-006 ]
2400 : [ 3.6847e-006  ]
2401 : [ 3.15228e-006 ]
2402 : [ 3.69591e-006 ]
2403 : [ 3.30244e-006 ]
2404 : [ 3.36908e-006 ]
2405 : [ 3.13492e-006 ]
2406 : [ 3.67885e-006 ]
2407 : [ 3.15802e-006 ]
2408 : [ 3.28043e-006 ]
2409 : [ 3.68505e-006 ]
2410 : [ 3.26953e-006 ]
2411 : [ 3.2976e-006  ]
2412 : [ 3.72469e-006 ]
2413 : [ 3.66495e-006 ]
2414 : [ 3.60614e-006 ]
2415 : [ 3.62884e-006 ]
2416 : [ 3.34168e-006 ]
2417 : [ 3.34303e-006 ]
2418 : [ 3.15143e-006 ]
2419 : [ 3.6642e-006  ]
2420 : [ 3.47656e-006 ]
2421 : [ 3.58086e-006 ]
2422 : [ 3.68596e-006 ]
2423 : [ 3.5496e-006  ]
2424 : [ 3.46719e-006 ]
2425 : [ 3.23758e-006 ]
2426 : [ 3.23393e-006 ]
2427 : [ 3.13762e-006 ]
2428 : [ 3.69079e-006 ]
2429 : [ 3.49089e-006 ]
2430 : [ 3.85398e-006 ]
2431 : [ 3.4268e-006  ]
2432 : [ 3.41204e-006 ]
2433 : [ 3.73087e-006 ]
2434 : [ 3.42997e-006 ]
2435 : [ 3.69172e-006 ]
2436 : [ 3.37354e-006 ]
2437 : [ 3.62803e-006 ]
2438 : [ 3.5638e-006  ]
2439 : [ 3.711e-006   ]
2440 : [ 3.61247e-006 ]
2441 : [ 3.14189e-006 ]
2442 : [ 3.38674e-006 ]
2443 : [ 3.29363e-006 ]
2444 : [ 3.70968e-006 ]
2445 : [ 3.22065e-006 ]
2446 : [ 3.17449e-006 ]
2447 : [ 3.80794e-006 ]
2448 : [ 3.03043e-006 ]
2449 : [ 3.25856e-006 ]
2450 : [ 3.68138e-006 ]
2451 : [ 3.29748e-006 ]
2452 : [ 3.62929e-006 ]
2453 : [ 3.66264e-006 ]
2454 : [ 3.68836e-006 ]
2455 : [ 3.3436e-006  ]
2456 : [ 3.65113e-006 ]
2457 : [ 3.66494e-006 ]
2458 : [ 3.57054e-006 ]
2459 : [ 3.58053e-006 ]
2460 : [ 3.49576e-006 ]
2461 : [ 3.80884e-006 ]
2462 : [ 3.60907e-006 ]
2463 : [ 3.12641e-006 ]
2464 : [ 3.71002e-006 ]
2465 : [ 3.18167e-006 ]
2466 : [ 3.17854e-006 ]
2467 : [ 3.52527e-006 ]
2468 : [ 3.53197e-006 ]
2469 : [ 3.66892e-006 ]
2470 : [ 3.70269e-006 ]
2471 : [ 3.26045e-006 ]
2472 : [ 3.31929e-006 ]
2473 : [ 3.29842e-006 ]
2474 : [ 3.35997e-006 ]
2475 : [ 3.77273e-006 ]
2476 : [ 3.59513e-006 ]
2477 : [ 3.13673e-006 ]
2478 : [ 3.16638e-006 ]
2479 : [ 3.41783e-006 ]
2480 : [ 3.37706e-006 ]
2481 : [ 3.63298e-006 ]
2482 : [ 3.69281e-006 ]
2483 : [ 3.60574e-006 ]
2484 : [ 3.77836e-006 ]
2485 : [ 3.35063e-006 ]
2486 : [ 3.61935e-006 ]
2487 : [ 3.55186e-006 ]
2488 : [ 3.71187e-006 ]
2489 : [ 3.70443e-006 ]
2490 : [ 3.22895e-006 ]
2491 : [ 3.80136e-006 ]
2492 : [ 3.72619e-006 ]
2493 : [ 3.66288e-006 ]
2494 : [ 3.27133e-006 ]
2495 : [ 3.40965e-006 ]
2496 : [ 3.24679e-006 ]
2497 : [ 3.39426e-006 ]
2498 : [ 3.76541e-006 ]
2499 : [ 3.7587e-006  ]
2500 : [ 3.24817e-006 ]
2501 : [ 3.38618e-006 ]
2502 : [ 3.65048e-006 ]
2503 : [ 3.70661e-006 ]
2504 : [ 3.1678e-006  ]
2505 : [ 3.20591e-006 ]
2506 : [ 3.10043e-006 ]
2507 : [ 3.20916e-006 ]
2508 : [ 3.31406e-006 ]
2509 : [ 3.59505e-006 ]
2510 : [ 3.68031e-006 ]
2511 : [ 3.64323e-006 ]
2512 : [ 3.22201e-006 ]
2513 : [ 3.68376e-006 ]
2514 : [ 3.69175e-006 ]
2515 : [ 3.64438e-006 ]
2516 : [ 3.58649e-006 ]
2517 : [ 3.23697e-006 ]
2518 : [ 3.81747e-006 ]
2519 : [ 3.51047e-006 ]
2520 : [ 3.18095e-006 ]
2521 : [ 3.67813e-006 ]
2522 : [ 3.36121e-006 ]
2523 : [ 3.17122e-006 ]
2524 : [ 3.24873e-006 ]
2525 : [ 3.51977e-006 ]
2526 : [ 3.19565e-006 ]
2527 : [ 3.24945e-006 ]
2528 : [ 3.67148e-006 ]
2529 : [ 3.33725e-006 ]
2530 : [ 3.68437e-006 ]
2531 : [ 3.24981e-006 ]
2532 : [ 3.32165e-006 ]
2533 : [ 3.19594e-006 ]
2534 : [ 3.63972e-006 ]
2535 : [ 3.819e-006   ]
2536 : [ 3.62794e-006 ]
2537 : [ 3.32139e-006 ]
2538 : [ 3.64249e-006 ]
2539 : [ 3.30017e-006 ]
2540 : [ 3.29048e-006 ]
2541 : [ 3.26985e-006 ]
2542 : [ 3.35674e-006 ]
2543 : [ 3.63572e-006 ]
2544 : [ 3.31128e-006 ]
2545 : [ 3.34486e-006 ]
2546 : [ 3.65581e-006 ]
2547 : [ 3.69162e-006 ]
2548 : [ 3.44466e-006 ]
2549 : [ 3.24358e-006 ]
2550 : [ 3.56468e-006 ]
2551 : [ 3.32831e-006 ]
2552 : [ 3.39631e-006 ]
2553 : [ 3.62687e-006 ]
2554 : [ 3.55822e-006 ]
2555 : [ 3.60983e-006 ]
2556 : [ 3.68375e-006 ]
2557 : [ 3.18088e-006 ]
2558 : [ 3.5907e-006  ]
2559 : [ 3.2622e-006  ]
2560 : [ 3.93711e-006 ]
2561 : [ 3.34111e-006 ]
2562 : [ 3.20758e-006 ]
2563 : [ 3.28694e-006 ]
2564 : [ 3.12229e-006 ]
2565 : [ 3.57074e-006 ]
2566 : [ 3.497e-006   ]
2567 : [ 3.6826e-006  ]
2568 : [ 3.65418e-006 ]
2569 : [ 3.48667e-006 ]
2570 : [ 3.18506e-006 ]
2571 : [ 3.44613e-006 ]
2572 : [ 3.66191e-006 ]
2573 : [ 3.33806e-006 ]
2574 : [ 3.67939e-006 ]
2575 : [ 3.288e-006   ]
2576 : [ 3.55165e-006 ]
2577 : [ 3.69711e-006 ]
2578 : [ 3.64595e-006 ]
2579 : [ 3.32875e-006 ]
2580 : [ 3.32008e-006 ]
2581 : [ 3.76262e-006 ]
2582 : [ 3.63464e-006 ]
2583 : [ 3.65471e-006 ]
2584 : [ 3.12021e-006 ]
2585 : [ 3.54584e-006 ]
2586 : [ 3.37097e-006 ]
2587 : [ 3.29009e-006 ]
2588 : [ 3.53896e-006 ]
2589 : [ 3.27559e-006 ]
2590 : [ 3.12131e-006 ]
2591 : [ 3.59779e-006 ]
2592 : [ 3.2404e-006  ]
2593 : [ 3.18567e-006 ]
2594 : [ 3.47352e-006 ]
2595 : [ 3.73141e-006 ]
2596 : [ 3.31157e-006 ]
2597 : [ 3.36481e-006 ]
2598 : [ 3.72778e-006 ]
2599 : [ 3.67004e-006 ]
2600 : [ 3.55268e-006 ]
2601 : [ 3.16905e-006 ]
2602 : [ 3.60335e-006 ]
2603 : [ 3.62222e-006 ]
2604 : [ 3.23274e-006 ]
2605 : [ 3.44454e-006 ]
2606 : [ 3.60925e-006 ]
2607 : [ 3.68127e-006 ]
2608 : [ 3.42858e-006 ]
2609 : [ 3.53468e-006 ]
2610 : [ 3.59995e-006 ]
2611 : [ 3.57303e-006 ]
2612 : [ 3.37906e-006 ]
2613 : [ 3.66531e-006 ]
2614 : [ 3.15095e-006 ]
2615 : [ 3.26904e-006 ]
2616 : [ 3.24786e-006 ]
2617 : [ 3.49703e-006 ]
2618 : [ 3.72684e-006 ]
2619 : [ 3.30135e-006 ]
2620 : [ 3.31726e-006 ]
2621 : [ 3.67942e-006 ]
2622 : [ 3.55369e-006 ]
2623 : [ 3.69452e-006 ]
2624 : [ 3.59946e-006 ]
2625 : [ 3.49631e-006 ]
2626 : [ 3.39083e-006 ]
2627 : [ 3.2478e-006  ]
2628 : [ 3.25053e-006 ]
2629 : [ 3.60009e-006 ]
2630 : [ 3.8433e-006  ]
2631 : [ 3.78864e-006 ]
2632 : [ 3.55401e-006 ]
2633 : [ 3.28771e-006 ]
2634 : [ 3.47699e-006 ]
2635 : [ 3.32756e-006 ]
2636 : [ 3.61537e-006 ]
2637 : [ 3.18561e-006 ]
2638 : [ 3.40228e-006 ]
2639 : [ 3.6847e-006  ]
2640 : [ 3.2436e-006  ]
2641 : [ 3.42479e-006 ]
2642 : [ 3.24041e-006 ]
2643 : [ 3.68663e-006 ]
2644 : [ 3.45806e-006 ]
2645 : [ 3.20125e-006 ]
2646 : [ 3.15067e-006 ]
2647 : [ 3.21717e-006 ]
2648 : [ 3.52401e-006 ]
2649 : [ 3.05718e-006 ]
2650 : [ 3.65525e-006 ]
2651 : [ 3.48833e-006 ]
2652 : [ 3.28896e-006 ]
2653 : [ 3.05928e-006 ]
2654 : [ 3.73513e-006 ]
2655 : [ 3.09411e-006 ]
2656 : [ 3.6225e-006  ]
2657 : [ 3.45362e-006 ]
2658 : [ 3.67872e-006 ]
2659 : [ 3.65993e-006 ]
2660 : [ 3.66819e-006 ]
2661 : [ 3.49141e-006 ]
2662 : [ 3.67788e-006 ]
2663 : [ 3.37589e-006 ]
2664 : [ 3.30108e-006 ]
2665 : [ 3.10296e-006 ]
2666 : [ 3.59772e-006 ]
2667 : [ 3.58974e-006 ]
2668 : [ 3.2394e-006  ]
2669 : [ 3.70554e-006 ]
2670 : [ 3.56813e-006 ]
2671 : [ 3.57584e-006 ]
2672 : [ 3.83249e-006 ]
2673 : [ 3.72644e-006 ]
2674 : [ 3.22309e-006 ]
2675 : [ 3.56685e-006 ]
2676 : [ 3.25129e-006 ]
2677 : [ 3.38639e-006 ]
2678 : [ 3.64684e-006 ]
2679 : [ 3.34158e-006 ]
2680 : [ 3.69206e-006 ]
2681 : [ 3.74087e-006 ]
2682 : [ 3.59435e-006 ]
2683 : [ 3.6821e-006  ]
2684 : [ 3.42048e-006 ]
2685 : [ 3.34403e-006 ]
2686 : [ 3.68162e-006 ]
2687 : [ 3.66742e-006 ]
2688 : [ 3.25122e-006 ]
2689 : [ 3.19178e-006 ]
2690 : [ 3.65225e-006 ]
2691 : [ 3.22081e-006 ]
2692 : [ 3.13369e-006 ]
2693 : [ 3.17869e-006 ]
2694 : [ 3.64085e-006 ]
2695 : [ 3.79223e-006 ]
2696 : [ 3.21084e-006 ]
2697 : [ 3.56077e-006 ]
2698 : [ 3.2067e-006  ]
2699 : [ 3.30051e-006 ]
2700 : [ 3.49516e-006 ]
2701 : [ 3.64856e-006 ]
2702 : [ 3.21306e-006 ]
2703 : [ 3.6701e-006  ]
2704 : [ 3.5637e-006  ]
2705 : [ 3.29903e-006 ]
2706 : [ 3.42068e-006 ]
2707 : [ 3.65064e-006 ]
2708 : [ 3.47729e-006 ]
2709 : [ 3.44254e-006 ]
2710 : [ 3.61677e-006 ]
2711 : [ 3.54698e-006 ]
2712 : [ 3.27044e-006 ]
2713 : [ 3.20104e-006 ]
2714 : [ 3.18468e-006 ]
2715 : [ 3.28332e-006 ]
2716 : [ 3.06996e-006 ]
2717 : [ 3.25944e-006 ]
2718 : [ 3.13554e-006 ]
2719 : [ 3.63269e-006 ]
2720 : [ 3.66743e-006 ]
2721 : [ 3.47227e-006 ]
2722 : [ 3.62724e-006 ]
2723 : [ 3.31629e-006 ]
2724 : [ 3.57974e-006 ]
2725 : [ 3.62611e-006 ]
2726 : [ 3.59534e-006 ]
2727 : [ 3.54142e-006 ]
2728 : [ 3.43948e-006 ]
2729 : [ 3.37088e-006 ]
2730 : [ 3.31913e-006 ]
2731 : [ 3.58572e-006 ]
2732 : [ 3.64706e-006 ]
2733 : [ 3.17385e-006 ]
2734 : [ 3.61434e-006 ]
2735 : [ 3.70545e-006 ]
2736 : [ 3.13695e-006 ]
2737 : [ 3.37935e-006 ]
2738 : [ 3.57021e-006 ]
2739 : [ 3.64537e-006 ]
2740 : [ 3.21276e-006 ]
2741 : [ 3.11137e-006 ]
2742 : [ 3.37708e-006 ]
2743 : [ 3.66747e-006 ]
2744 : [ 3.19367e-006 ]
2745 : [ 3.61469e-006 ]
2746 : [ 3.67472e-006 ]
2747 : [ 3.22342e-006 ]
2748 : [ 3.34508e-006 ]
2749 : [ 3.24204e-006 ]
2750 : [ 3.69542e-006 ]
2751 : [ 3.70924e-006 ]
2752 : [ 3.76879e-006 ]
2753 : [ 3.44851e-006 ]
2754 : [ 3.24512e-006 ]
2755 : [ 3.33882e-006 ]
2756 : [ 3.17772e-006 ]
2757 : [ 3.39804e-006 ]
2758 : [ 3.72665e-006 ]
2759 : [ 3.44497e-006 ]
2760 : [ 3.22168e-006 ]
2761 : [ 3.27133e-006 ]
2762 : [ 3.20904e-006 ]
2763 : [ 3.25281e-006 ]
2764 : [ 3.52279e-006 ]
2765 : [ 3.19023e-006 ]
2766 : [ 3.03721e-006 ]
2767 : [ 3.65714e-006 ]
2768 : [ 3.46944e-006 ]
2769 : [ 3.10197e-006 ]
2770 : [ 3.32049e-006 ]
2771 : [ 3.39789e-006 ]
2772 : [ 3.27912e-006 ]
2773 : [ 3.63971e-006 ]
2774 : [ 3.57071e-006 ]
2775 : [ 3.62543e-006 ]
2776 : [ 3.62993e-006 ]
2777 : [ 3.69582e-006 ]
2778 : [ 3.6399e-006  ]
2779 : [ 3.50753e-006 ]
2780 : [ 3.39316e-006 ]
2781 : [ 3.68484e-006 ]
2782 : [ 3.20278e-006 ]
2783 : [ 3.33957e-006 ]
2784 : [ 3.53319e-006 ]
2785 : [ 3.25795e-006 ]
2786 : [ 3.58986e-006 ]
2787 : [ 3.23789e-006 ]
2788 : [ 3.29336e-006 ]
2789 : [ 3.46727e-006 ]
2790 : [ 3.6524e-006  ]
2791 : [ 3.24984e-006 ]
2792 : [ 3.59616e-006 ]
2793 : [ 3.20224e-006 ]
2794 : [ 3.29335e-006 ]
2795 : [ 3.76324e-006 ]
2796 : [ 3.2481e-006  ]
2797 : [ 3.63951e-006 ]
2798 : [ 3.22686e-006 ]
2799 : [ 3.21608e-006 ]
2800 : [ 3.17274e-006 ]
2801 : [ 3.08601e-006 ]
2802 : [ 3.69377e-006 ]
2803 : [ 3.50637e-006 ]
2804 : [ 3.68401e-006 ]
2805 : [ 3.7082e-006  ]
2806 : [ 3.60192e-006 ]
2807 : [ 3.12628e-006 ]
2808 : [ 3.59548e-006 ]
2809 : [ 3.71302e-006 ]
2810 : [ 3.37622e-006 ]
2811 : [ 3.27701e-006 ]
2812 : [ 3.06786e-006 ]
2813 : [ 3.69526e-006 ]
2814 : [ 3.66116e-006 ]
2815 : [ 3.49886e-006 ]
2816 : [ 3.28817e-006 ]
2817 : [ 3.81847e-006 ]
2818 : [ 3.68612e-006 ]
2819 : [ 3.17333e-006 ]
2820 : [ 3.22627e-006 ]
2821 : [ 3.28541e-006 ]
2822 : [ 3.22428e-006 ]
2823 : [ 3.29221e-006 ]
2824 : [ 3.61946e-006 ]
2825 : [ 3.43568e-006 ]
2826 : [ 3.30498e-006 ]
2827 : [ 3.70171e-006 ]
2828 : [ 3.51647e-006 ]
2829 : [ 3.67688e-006 ]
2830 : [ 3.70833e-006 ]
2831 : [ 3.5886e-006  ]
2832 : [ 3.62102e-006 ]
2833 : [ 3.6624e-006  ]
2834 : [ 3.73807e-006 ]
2835 : [ 3.12512e-006 ]
2836 : [ 3.69369e-006 ]
2837 : [ 3.66363e-006 ]
2838 : [ 3.45963e-006 ]
2839 : [ 3.41583e-006 ]
2840 : [ 3.22421e-006 ]
2841 : [ 3.91855e-006 ]
2842 : [ 3.73817e-006 ]
2843 : [ 3.40905e-006 ]
2844 : [ 3.11173e-006 ]
2845 : [ 3.31273e-006 ]
2846 : [ 3.51847e-006 ]
2847 : [ 3.08059e-006 ]
2848 : [ 3.28245e-006 ]
2849 : [ 3.32922e-006 ]
2850 : [ 3.16642e-006 ]
2851 : [ 3.23068e-006 ]
2852 : [ 3.34135e-006 ]
2853 : [ 3.3803e-006  ]
2854 : [ 3.3361e-006  ]
2855 : [ 3.67862e-006 ]
2856 : [ 3.66648e-006 ]
2857 : [ 3.33284e-006 ]
2858 : [ 3.23366e-006 ]
2859 : [ 3.04264e-006 ]
2860 : [ 3.54773e-006 ]
2861 : [ 3.37654e-006 ]
2862 : [ 3.17319e-006 ]
2863 : [ 3.31857e-006 ]
2864 : [ 3.58646e-006 ]
2865 : [ 3.66689e-006 ]
2866 : [ 3.29329e-006 ]
2867 : [ 3.29866e-006 ]
2868 : [ 3.50894e-006 ]
2869 : [ 3.38137e-006 ]
2870 : [ 3.11186e-006 ]
2871 : [ 3.54066e-006 ]
2872 : [ 3.08405e-006 ]
2873 : [ 3.26566e-006 ]
2874 : [ 3.12196e-006 ]
2875 : [ 3.16845e-006 ]
2876 : [ 3.33878e-006 ]
2877 : [ 3.18811e-006 ]
2878 : [ 3.25568e-006 ]
2879 : [ 3.71395e-006 ]
2880 : [ 3.12974e-006 ]
2881 : [ 3.34063e-006 ]
2882 : [ 3.69514e-006 ]
2883 : [ 3.26951e-006 ]
2884 : [ 3.45548e-006 ]
2885 : [ 3.53547e-006 ]
2886 : [ 3.21094e-006 ]
2887 : [ 3.30695e-006 ]
2888 : [ 3.56446e-006 ]
2889 : [ 3.14552e-006 ]
2890 : [ 3.67831e-006 ]
2891 : [ 3.59678e-006 ]
2892 : [ 3.19202e-006 ]
2893 : [ 3.13753e-006 ]
2894 : [ 3.17716e-006 ]
2895 : [ 3.30045e-006 ]
2896 : [ 3.65169e-006 ]
2897 : [ 3.60691e-006 ]
2898 : [ 3.26147e-006 ]
2899 : [ 3.64856e-006 ]
2900 : [ 3.59641e-006 ]
2901 : [ 3.72413e-006 ]
2902 : [ 3.31537e-006 ]
2903 : [ 3.4538e-006  ]
2904 : [ 3.53822e-006 ]
2905 : [ 3.33166e-006 ]
2906 : [ 3.33447e-006 ]
2907 : [ 3.47743e-006 ]
2908 : [ 3.29589e-006 ]
2909 : [ 3.25366e-006 ]
2910 : [ 3.36096e-006 ]
2911 : [ 3.61158e-006 ]
2912 : [ 3.29124e-006 ]
2913 : [ 3.56373e-006 ]
2914 : [ 3.31145e-006 ]
2915 : [ 3.19322e-006 ]
2916 : [ 3.2518e-006  ]
2917 : [ 3.36852e-006 ]
2918 : [ 3.5523e-006  ]
2919 : [ 3.6734e-006  ]
2920 : [ 3.62449e-006 ]
2921 : [ 3.65732e-006 ]
2922 : [ 3.61963e-006 ]
2923 : [ 3.3047e-006  ]
2924 : [ 3.07398e-006 ]
2925 : [ 3.31331e-006 ]
2926 : [ 3.62485e-006 ]
2927 : [ 3.54005e-006 ]
2928 : [ 3.27342e-006 ]
2929 : [ 3.19542e-006 ]
2930 : [ 3.27312e-006 ]
2931 : [ 3.52269e-006 ]
2932 : [ 3.20323e-006 ]
2933 : [ 3.31524e-006 ]
2934 : [ 3.39818e-006 ]
2935 : [ 3.55402e-006 ]
2936 : [ 3.29334e-006 ]
2937 : [ 3.67236e-006 ]
2938 : [ 3.30068e-006 ]
2939 : [ 3.21733e-006 ]
2940 : [ 3.32167e-006 ]
2941 : [ 3.32089e-006 ]
2942 : [ 3.27842e-006 ]
2943 : [ 3.66226e-006 ]
2944 : [ 3.37023e-006 ]
2945 : [ 3.12337e-006 ]
2946 : [ 3.60136e-006 ]
2947 : [ 3.56602e-006 ]
2948 : [ 3.13712e-006 ]
2949 : [ 3.49306e-006 ]
2950 : [ 3.42928e-006 ]
2951 : [ 3.49847e-006 ]
2952 : [ 3.38255e-006 ]
2953 : [ 3.27125e-006 ]
2954 : [ 3.32347e-006 ]
2955 : [ 3.50963e-006 ]
2956 : [ 3.68595e-006 ]
2957 : [ 3.22418e-006 ]
2958 : [ 3.44479e-006 ]
2959 : [ 3.65065e-006 ]
2960 : [ 3.57081e-006 ]
2961 : [ 3.23106e-006 ]
2962 : [ 3.03975e-006 ]
2963 : [ 3.6441e-006  ]
2964 : [ 3.28518e-006 ]
2965 : [ 3.40881e-006 ]
2966 : [ 3.62462e-006 ]
2967 : [ 3.60687e-006 ]
2968 : [ 3.10728e-006 ]
2969 : [ 3.7112e-006  ]
2970 : [ 3.24795e-006 ]
2971 : [ 3.70989e-006 ]
2972 : [ 3.35654e-006 ]
2973 : [ 3.24964e-006 ]
2974 : [ 3.40239e-006 ]
2975 : [ 3.58368e-006 ]
2976 : [ 3.26936e-006 ]
2977 : [ 3.70732e-006 ]
2978 : [ 3.35795e-006 ]
2979 : [ 3.80096e-006 ]
2980 : [ 3.34893e-006 ]
2981 : [ 3.7435e-006  ]
2982 : [ 3.18126e-006 ]
2983 : [ 3.4536e-006  ]
2984 : [ 3.21313e-006 ]
2985 : [ 3.58981e-006 ]
2986 : [ 3.48167e-006 ]
2987 : [ 3.7278e-006  ]
2988 : [ 3.6508e-006  ]
2989 : [ 3.64779e-006 ]
2990 : [ 3.35927e-006 ]
2991 : [ 3.29862e-006 ]
2992 : [ 3.68496e-006 ]
2993 : [ 3.67766e-006 ]
2994 : [ 3.71884e-006 ]
2995 : [ 3.32037e-006 ]
2996 : [ 3.23538e-006 ]
2997 : [ 3.71917e-006 ]
2998 : [ 3.30713e-006 ]
2999 : [ 3.68857e-006 ]
3000 : [ 3.30917e-006 ]
3001 : [ 3.72229e-006 ]
3002 : [ 3.22024e-006 ]
3003 : [ 3.66194e-006 ]
3004 : [ 3.09764e-006 ]
3005 : [ 3.65198e-006 ]
3006 : [ 3.35075e-006 ]
3007 : [ 3.15545e-006 ]
3008 : [ 3.84038e-006 ]
3009 : [ 3.25681e-006 ]
3010 : [ 3.67494e-006 ]
3011 : [ 3.38077e-006 ]
3012 : [ 3.71356e-006 ]
3013 : [ 3.2918e-006  ]
3014 : [ 3.33794e-006 ]
3015 : [ 3.36533e-006 ]
3016 : [ 3.30413e-006 ]
3017 : [ 3.6929e-006  ]
3018 : [ 3.67452e-006 ]
3019 : [ 3.63836e-006 ]
3020 : [ 3.39629e-006 ]
3021 : [ 3.69686e-006 ]
3022 : [ 3.36129e-006 ]
3023 : [ 3.51437e-006 ]
3024 : [ 3.69656e-006 ]
3025 : [ 3.6881e-006  ]
3026 : [ 3.60053e-006 ]
3027 : [ 3.6778e-006  ]
3028 : [ 3.65644e-006 ]
3029 : [ 3.73769e-006 ]
3030 : [ 3.14353e-006 ]
3031 : [ 3.54411e-006 ]
3032 : [ 3.17378e-006 ]
3033 : [ 3.52107e-006 ]
3034 : [ 3.41433e-006 ]
3035 : [ 3.26443e-006 ]
3036 : [ 3.73334e-006 ]
3037 : [ 3.18624e-006 ]
3038 : [ 3.64199e-006 ]
3039 : [ 3.24914e-006 ]
3040 : [ 3.19982e-006 ]
3041 : [ 3.67352e-006 ]
3042 : [ 3.505e-006   ]
3043 : [ 3.65872e-006 ]
3044 : [ 3.24751e-006 ]
3045 : [ 3.54117e-006 ]
3046 : [ 3.58828e-006 ]
3047 : [ 3.24668e-006 ]
3048 : [ 3.81535e-006 ]
3049 : [ 3.60761e-006 ]
3050 : [ 3.49674e-006 ]
3051 : [ 3.18317e-006 ]
3052 : [ 3.11854e-006 ]
3053 : [ 3.60644e-006 ]
3054 : [ 3.31561e-006 ]
3055 : [ 3.60733e-006 ]
3056 : [ 3.19233e-006 ]
3057 : [ 3.56159e-006 ]
3058 : [ 3.31087e-006 ]
3059 : [ 3.44313e-006 ]
3060 : [ 3.70467e-006 ]
3061 : [ 3.25336e-006 ]
3062 : [ 3.96765e-006 ]
3063 : [ 3.26887e-006 ]
3064 : [ 3.7185e-006  ]
3065 : [ 3.69891e-006 ]
3066 : [ 3.54094e-006 ]
3067 : [ 3.42085e-006 ]
3068 : [ 3.22861e-006 ]
3069 : [ 3.72956e-006 ]
3070 : [ 3.46587e-006 ]
3071 : [ 3.48606e-006 ]
3072 : [ 3.24096e-006 ]
3073 : [ 3.37691e-006 ]
3074 : [ 3.60899e-006 ]
3075 : [ 3.6305e-006  ]
3076 : [ 3.13923e-006 ]
3077 : [ 3.1841e-006  ]
3078 : [ 3.49954e-006 ]
3079 : [ 3.31584e-006 ]
3080 : [ 3.43551e-006 ]
3081 : [ 3.5402e-006  ]
3082 : [ 3.50037e-006 ]
3083 : [ 3.02368e-006 ]
3084 : [ 3.68755e-006 ]
3085 : [ 3.65858e-006 ]
3086 : [ 3.54504e-006 ]
3087 : [ 3.27928e-006 ]
3088 : [ 3.73234e-006 ]
3089 : [ 3.64848e-006 ]
3090 : [ 3.65526e-006 ]
3091 : [ 3.58066e-006 ]
3092 : [ 3.18415e-006 ]
3093 : [ 3.29595e-006 ]
3094 : [ 3.19179e-006 ]
3095 : [ 3.3682e-006  ]
3096 : [ 3.5839e-006  ]
3097 : [ 3.49759e-006 ]
3098 : [ 3.67036e-006 ]
3099 : [ 3.6634e-006  ]
3100 : [ 3.63897e-006 ]
3101 : [ 3.24377e-006 ]
3102 : [ 3.59656e-006 ]
3103 : [ 3.71801e-006 ]
3104 : [ 3.4288e-006  ]
3105 : [ 3.24502e-006 ]
3106 : [ 3.44524e-006 ]
3107 : [ 3.62613e-006 ]
3108 : [ 3.68683e-006 ]
3109 : [ 3.69905e-006 ]
3110 : [ 3.19855e-006 ]
3111 : [ 3.6875e-006  ]
3112 : [ 3.18824e-006 ]
3113 : [ 3.73356e-006 ]
3114 : [ 3.31814e-006 ]
3115 : [ 3.66454e-006 ]
3116 : [ 3.43633e-006 ]
3117 : [ 3.72061e-006 ]
3118 : [ 3.60621e-006 ]
3119 : [ 3.20498e-006 ]
3120 : [ 3.6705e-006  ]
3121 : [ 3.10251e-006 ]
3122 : [ 3.41747e-006 ]
3123 : [ 3.47982e-006 ]
3124 : [ 3.68338e-006 ]
3125 : [ 3.68365e-006 ]
3126 : [ 3.46776e-006 ]
3127 : [ 3.12888e-006 ]
3128 : [ 3.61736e-006 ]
3129 : [ 3.19631e-006 ]
3130 : [ 3.555e-006   ]
3131 : [ 3.37286e-006 ]
3132 : [ 3.66329e-006 ]
3133 : [ 3.35006e-006 ]
3134 : [ 3.26707e-006 ]
3135 : [ 3.29202e-006 ]
3136 : [ 3.39851e-006 ]
3137 : [ 3.42777e-006 ]
3138 : [ 3.75151e-006 ]
3139 : [ 3.21909e-006 ]
3140 : [ 3.51841e-006 ]
3141 : [ 3.49646e-006 ]
3142 : [ 3.59747e-006 ]
3143 : [ 3.6689e-006  ]
3144 : [ 3.57725e-006 ]
3145 : [ 3.6133e-006  ]
3146 : [ 3.39561e-006 ]
3147 : [ 3.65066e-006 ]
3148 : [ 3.79492e-006 ]
3149 : [ 3.19525e-006 ]
3150 : [ 3.41627e-006 ]
3151 : [ 3.35704e-006 ]
3152 : [ 3.61214e-006 ]
3153 : [ 3.20318e-006 ]
3154 : [ 3.21909e-006 ]
3155 : [ 3.19265e-006 ]
3156 : [ 3.76882e-006 ]
3157 : [ 3.47849e-006 ]
3158 : [ 3.07259e-006 ]
3159 : [ 3.17936e-006 ]
3160 : [ 3.3287e-006  ]
3161 : [ 3.14756e-006 ]
3162 : [ 3.43475e-006 ]
3163 : [ 3.23026e-006 ]
3164 : [ 3.39435e-006 ]
3165 : [ 3.20456e-006 ]
3166 : [ 3.15914e-006 ]
3167 : [ 3.57525e-006 ]
3168 : [ 3.13925e-006 ]
3169 : [ 3.15004e-006 ]
3170 : [ 3.19792e-006 ]
3171 : [ 3.71684e-006 ]
3172 : [ 3.31788e-006 ]
3173 : [ 3.27887e-006 ]
3174 : [ 3.67379e-006 ]
3175 : [ 3.72094e-006 ]
3176 : [ 3.72152e-006 ]
3177 : [ 3.27841e-006 ]
3178 : [ 3.23739e-006 ]
3179 : [ 3.20781e-006 ]
3180 : [ 3.65415e-006 ]
3181 : [ 3.26972e-006 ]
3182 : [ 3.64317e-006 ]
3183 : [ 3.24277e-006 ]
3184 : [ 3.55549e-006 ]
3185 : [ 3.226e-006   ]
3186 : [ 3.62183e-006 ]
3187 : [ 3.44457e-006 ]
3188 : [ 3.27755e-006 ]
3189 : [ 3.87718e-006 ]
3190 : [ 3.59978e-006 ]
3191 : [ 3.68204e-006 ]
3192 : [ 3.19265e-006 ]
3193 : [ 3.63948e-006 ]
3194 : [ 3.26466e-006 ]
3195 : [ 3.64195e-006 ]
3196 : [ 3.10152e-006 ]
3197 : [ 3.65973e-006 ]
3198 : [ 3.20136e-006 ]
3199 : [ 3.60806e-006 ]
3200 : [ 3.14791e-006 ]
3201 : [ 3.52898e-006 ]
3202 : [ 3.40416e-006 ]
3203 : [ 3.77152e-006 ]
3204 : [ 3.79856e-006 ]
3205 : [ 3.61856e-006 ]
3206 : [ 3.6359e-006  ]
3207 : [ 3.68225e-006 ]
3208 : [ 3.26163e-006 ]
3209 : [ 3.52507e-006 ]
3210 : [ 3.6475e-006  ]
3211 : [ 3.58588e-006 ]
3212 : [ 3.67514e-006 ]
3213 : [ 3.23377e-006 ]
3214 : [ 3.22816e-006 ]
3215 : [ 3.26034e-006 ]
3216 : [ 3.69566e-006 ]
3217 : [ 3.44394e-006 ]
3218 : [ 3.21087e-006 ]
3219 : [ 3.71353e-006 ]
3220 : [ 3.10019e-006 ]
3221 : [ 3.66667e-006 ]
3222 : [ 3.03438e-006 ]
3223 : [ 3.66467e-006 ]
3224 : [ 3.60172e-006 ]
3225 : [ 3.18931e-006 ]
3226 : [ 3.32423e-006 ]
3227 : [ 3.09264e-006 ]
3228 : [ 3.61208e-006 ]
3229 : [ 3.61973e-006 ]
3230 : [ 3.61798e-006 ]
3231 : [ 3.56459e-006 ]
3232 : [ 3.26911e-006 ]
3233 : [ 3.61196e-006 ]
3234 : [ 3.34691e-006 ]
3235 : [ 3.59049e-006 ]
3236 : [ 3.5137e-006  ]
3237 : [ 3.6333e-006  ]
3238 : [ 3.66715e-006 ]
3239 : [ 3.04985e-006 ]
3240 : [ 3.54713e-006 ]
3241 : [ 3.65923e-006 ]
3242 : [ 3.06957e-006 ]
3243 : [ 3.1253e-006  ]
3244 : [ 3.85705e-006 ]
3245 : [ 3.62622e-006 ]
3246 : [ 3.27443e-006 ]
3247 : [ 3.63586e-006 ]
3248 : [ 3.76035e-006 ]
3249 : [ 3.63193e-006 ]
3250 : [ 3.60098e-006 ]
3251 : [ 3.09963e-006 ]
3252 : [ 3.06211e-006 ]
3253 : [ 3.32597e-006 ]
3254 : [ 3.90902e-006 ]
3255 : [ 3.22325e-006 ]
3256 : [ 3.47161e-006 ]
3257 : [ 3.73552e-006 ]
3258 : [ 3.19818e-006 ]
3259 : [ 3.31885e-006 ]
3260 : [ 3.24748e-006 ]
3261 : [ 3.49353e-006 ]
3262 : [ 3.34792e-006 ]
3263 : [ 3.33576e-006 ]
3264 : [ 3.17097e-006 ]
3265 : [ 3.35099e-006 ]
3266 : [ 3.44087e-006 ]
3267 : [ 3.62898e-006 ]
3268 : [ 3.63052e-006 ]
3269 : [ 3.17591e-006 ]
3270 : [ 3.69964e-006 ]
3271 : [ 3.22903e-006 ]
3272 : [ 3.31158e-006 ]
3273 : [ 3.23641e-006 ]
3274 : [ 3.63343e-006 ]
3275 : [ 3.17223e-006 ]
3276 : [ 3.12977e-006 ]
3277 : [ 3.64262e-006 ]
3278 : [ 3.51016e-006 ]
3279 : [ 3.70249e-006 ]
3280 : [ 3.22827e-006 ]
3281 : [ 3.7401e-006  ]
3282 : [ 3.64e-006    ]
3283 : [ 3.52608e-006 ]
3284 : [ 3.39844e-006 ]
3285 : [ 3.31512e-006 ]
3286 : [ 3.04173e-006 ]
3287 : [ 3.26926e-006 ]
3288 : [ 3.23762e-006 ]
3289 : [ 3.74142e-006 ]
3290 : [ 3.67409e-006 ]
3291 : [ 3.68547e-006 ]
3292 : [ 3.53633e-006 ]
3293 : [ 3.32099e-006 ]
3294 : [ 3.29158e-006 ]
3295 : [ 3.42773e-006 ]
3296 : [ 3.33334e-006 ]
3297 : [ 3.4634e-006  ]
3298 : [ 3.3203e-006  ]
3299 : [ 3.31985e-006 ]
3300 : [ 3.11062e-006 ]
3301 : [ 3.40543e-006 ]
3302 : [ 3.12258e-006 ]
3303 : [ 3.57818e-006 ]
3304 : [ 3.45059e-006 ]
3305 : [ 3.1513e-006  ]
3306 : [ 3.64711e-006 ]
3307 : [ 3.14426e-006 ]
3308 : [ 3.85581e-006 ]
3309 : [ 3.09441e-006 ]
3310 : [ 3.26491e-006 ]
3311 : [ 3.16215e-006 ]
3312 : [ 3.85819e-006 ]
3313 : [ 3.6775e-006  ]
3314 : [ 3.47403e-006 ]
3315 : [ 3.71812e-006 ]
3316 : [ 3.697e-006   ]
3317 : [ 3.55394e-006 ]
3318 : [ 3.32267e-006 ]
3319 : [ 3.61168e-006 ]
3320 : [ 3.25125e-006 ]
3321 : [ 3.31752e-006 ]
3322 : [ 3.71104e-006 ]
3323 : [ 3.65555e-006 ]
3324 : [ 3.4041e-006  ]
3325 : [ 3.69732e-006 ]
3326 : [ 3.31362e-006 ]
3327 : [ 3.49675e-006 ]
3328 : [ 3.69411e-006 ]
3329 : [ 3.51653e-006 ]
3330 : [ 3.20728e-006 ]
3331 : [ 3.18276e-006 ]
3332 : [ 3.16872e-006 ]
3333 : [ 3.65503e-006 ]
3334 : [ 3.1067e-006  ]
3335 : [ 3.31402e-006 ]
3336 : [ 3.71763e-006 ]
3337 : [ 3.74968e-006 ]
3338 : [ 3.42603e-006 ]
3339 : [ 3.26337e-006 ]
3340 : [ 3.50375e-006 ]
3341 : [ 3.25827e-006 ]
3342 : [ 3.58582e-006 ]
3343 : [ 3.52203e-006 ]
3344 : [ 3.14819e-006 ]
3345 : [ 3.1707e-006  ]
3346 : [ 3.40925e-006 ]
3347 : [ 3.57502e-006 ]
3348 : [ 3.24667e-006 ]
3349 : [ 3.45359e-006 ]
3350 : [ 3.27285e-006 ]
3351 : [ 3.30036e-006 ]
3352 : [ 3.67972e-006 ]
3353 : [ 3.22521e-006 ]
3354 : [ 3.18351e-006 ]
3355 : [ 3.45421e-006 ]
3356 : [ 3.37862e-006 ]
3357 : [ 3.49952e-006 ]
3358 : [ 3.40971e-006 ]
3359 : [ 3.47181e-006 ]
3360 : [ 3.36086e-006 ]
3361 : [ 3.62949e-006 ]
3362 : [ 3.20325e-006 ]
3363 : [ 3.39751e-006 ]
3364 : [ 3.20336e-006 ]
3365 : [ 3.14968e-006 ]
3366 : [ 3.4042e-006  ]
3367 : [ 3.35587e-006 ]
3368 : [ 3.19634e-006 ]
3369 : [ 3.45505e-006 ]
3370 : [ 3.38982e-006 ]
3371 : [ 3.3369e-006  ]
3372 : [ 3.60991e-006 ]
3373 : [ 3.25576e-006 ]
3374 : [ 3.3248e-006  ]
3375 : [ 3.18789e-006 ]
3376 : [ 3.46762e-006 ]
3377 : [ 3.54946e-006 ]
3378 : [ 3.41003e-006 ]
3379 : [ 3.31859e-006 ]
3380 : [ 3.58435e-006 ]
3381 : [ 3.65079e-006 ]
3382 : [ 3.69813e-006 ]
3383 : [ 3.25078e-006 ]
3384 : [ 3.64253e-006 ]
3385 : [ 3.32147e-006 ]
3386 : [ 3.57416e-006 ]
3387 : [ 3.4145e-006  ]
3388 : [ 3.77983e-006 ]
3389 : [ 3.3321e-006  ]
3390 : [ 3.50431e-006 ]
3391 : [ 3.18723e-006 ]
3392 : [ 3.73237e-006 ]
3393 : [ 3.64913e-006 ]
3394 : [ 3.14717e-006 ]
3395 : [ 3.17545e-006 ]
3396 : [ 3.24795e-006 ]
3397 : [ 3.69358e-006 ]
3398 : [ 3.21523e-006 ]
3399 : [ 3.62108e-006 ]
3400 : [ 3.17639e-006 ]
3401 : [ 3.69903e-006 ]
3402 : [ 3.27768e-006 ]
3403 : [ 3.3728e-006  ]
3404 : [ 3.17945e-006 ]
3405 : [ 3.57668e-006 ]
3406 : [ 3.67422e-006 ]
3407 : [ 3.78536e-006 ]
3408 : [ 3.21173e-006 ]
3409 : [ 3.76267e-006 ]
3410 : [ 3.55074e-006 ]
3411 : [ 3.52091e-006 ]
3412 : [ 3.20352e-006 ]
3413 : [ 3.70189e-006 ]
3414 : [ 3.68529e-006 ]
3415 : [ 3.50157e-006 ]
3416 : [ 3.3346e-006  ]
3417 : [ 3.49952e-006 ]
3418 : [ 3.68634e-006 ]
3419 : [ 3.40677e-006 ]
3420 : [ 3.32082e-006 ]
3421 : [ 3.46311e-006 ]
3422 : [ 3.13887e-006 ]
3423 : [ 3.59096e-006 ]
3424 : [ 3.43788e-006 ]
3425 : [ 3.95848e-006 ]
3426 : [ 3.5186e-006  ]
3427 : [ 3.17886e-006 ]
3428 : [ 3.3525e-006  ]
3429 : [ 3.01323e-006 ]
3430 : [ 3.3042e-006  ]
3431 : [ 3.17947e-006 ]
3432 : [ 3.73171e-006 ]
3433 : [ 3.65903e-006 ]
3434 : [ 3.22644e-006 ]
3435 : [ 3.73395e-006 ]
3436 : [ 3.57553e-006 ]
3437 : [ 3.1263e-006  ]
3438 : [ 3.86887e-006 ]
3439 : [ 3.55354e-006 ]
3440 : [ 3.23563e-006 ]
3441 : [ 3.61679e-006 ]
3442 : [ 3.56412e-006 ]
3443 : [ 3.54909e-006 ]
3444 : [ 3.56019e-006 ]
3445 : [ 3.57935e-006 ]
3446 : [ 3.25592e-006 ]
3447 : [ 3.69942e-006 ]
3448 : [ 3.80741e-006 ]
3449 : [ 3.24239e-006 ]
3450 : [ 3.40488e-006 ]
3451 : [ 3.59498e-006 ]
3452 : [ 3.266e-006   ]
3453 : [ 3.65144e-006 ]
3454 : [ 3.69938e-006 ]
3455 : [ 3.36108e-006 ]
3456 : [ 3.5622e-006  ]
3457 : [ 3.40925e-006 ]
3458 : [ 3.35901e-006 ]
3459 : [ 3.28817e-006 ]
3460 : [ 3.1949e-006  ]
3461 : [ 3.56278e-006 ]
3462 : [ 3.23878e-006 ]
3463 : [ 3.56663e-006 ]
3464 : [ 3.55174e-006 ]
3465 : [ 3.63006e-006 ]
3466 : [ 3.49399e-006 ]
3467 : [ 3.41069e-006 ]
3468 : [ 3.29046e-006 ]
3469 : [ 3.53108e-006 ]
3470 : [ 3.24772e-006 ]
3471 : [ 3.50804e-006 ]
3472 : [ 3.34541e-006 ]
3473 : [ 3.59324e-006 ]
3474 : [ 3.64341e-006 ]
3475 : [ 3.36665e-006 ]
3476 : [ 3.4364e-006  ]
3477 : [ 3.19108e-006 ]
3478 : [ 3.332e-006   ]
3479 : [ 3.36007e-006 ]
3480 : [ 3.70551e-006 ]
3481 : [ 3.61556e-006 ]
3482 : [ 3.73931e-006 ]
3483 : [ 3.19055e-006 ]
3484 : [ 3.14413e-006 ]
3485 : [ 3.21204e-006 ]
3486 : [ 3.60411e-006 ]
3487 : [ 3.68096e-006 ]
3488 : [ 3.67073e-006 ]
3489 : [ 3.43622e-006 ]
3490 : [ 3.36271e-006 ]
3491 : [ 3.66535e-006 ]
3492 : [ 3.31901e-006 ]
3493 : [ 3.6227e-006  ]
3494 : [ 3.7008e-006  ]
3495 : [ 3.66476e-006 ]
3496 : [ 3.2333e-006  ]
3497 : [ 3.65428e-006 ]
3498 : [ 3.68042e-006 ]
3499 : [ 3.4264e-006  ]
3500 : [ 3.53877e-006 ]
3501 : [ 3.46084e-006 ]
3502 : [ 3.19958e-006 ]
3503 : [ 3.31835e-006 ]
3504 : [ 3.65042e-006 ]
3505 : [ 3.15553e-006 ]
3506 : [ 3.76905e-006 ]
3507 : [ 3.24699e-006 ]
3508 : [ 3.47156e-006 ]
3509 : [ 3.1755e-006  ]
3510 : [ 3.42942e-006 ]
3511 : [ 3.57643e-006 ]
3512 : [ 3.45125e-006 ]
3513 : [ 3.32693e-006 ]
3514 : [ 3.1713e-006  ]
3515 : [ 3.59271e-006 ]
3516 : [ 3.30665e-006 ]
3517 : [ 3.19615e-006 ]
3518 : [ 3.62351e-006 ]
3519 : [ 3.16397e-006 ]
3520 : [ 3.1483e-006  ]
3521 : [ 3.57567e-006 ]
3522 : [ 3.66161e-006 ]
3523 : [ 3.1538e-006  ]
3524 : [ 3.68519e-006 ]
3525 : [ 3.15834e-006 ]
3526 : [ 3.71923e-006 ]
3527 : [ 3.5827e-006  ]
3528 : [ 3.20496e-006 ]
3529 : [ 3.71779e-006 ]
3530 : [ 3.65503e-006 ]
3531 : [ 3.17261e-006 ]
3532 : [ 3.2695e-006  ]
3533 : [ 3.69227e-006 ]
3534 : [ 3.68012e-006 ]
3535 : [ 3.35093e-006 ]
3536 : [ 3.30699e-006 ]
3537 : [ 3.32131e-006 ]
3538 : [ 3.05499e-006 ]
3539 : [ 3.48838e-006 ]
3540 : [ 3.88322e-006 ]
3541 : [ 3.83455e-006 ]
3542 : [ 3.51669e-006 ]
3543 : [ 3.56494e-006 ]
3544 : [ 3.26683e-006 ]
3545 : [ 3.65271e-006 ]
3546 : [ 3.59685e-006 ]
3547 : [ 3.44333e-006 ]
3548 : [ 3.18992e-006 ]
3549 : [ 3.61471e-006 ]
3550 : [ 3.15567e-006 ]
3551 : [ 3.06815e-006 ]
3552 : [ 3.70796e-006 ]
3553 : [ 3.57517e-006 ]
3554 : [ 3.18896e-006 ]
3555 : [ 3.50219e-006 ]
3556 : [ 3.57896e-006 ]
3557 : [ 3.6892e-006  ]
3558 : [ 3.30047e-006 ]
3559 : [ 3.41167e-006 ]
3560 : [ 3.56113e-006 ]
3561 : [ 3.65645e-006 ]
3562 : [ 3.26628e-006 ]
3563 : [ 3.68125e-006 ]
3564 : [ 3.67521e-006 ]
3565 : [ 3.44903e-006 ]
3566 : [ 3.59607e-006 ]
3567 : [ 3.54944e-006 ]
3568 : [ 3.56787e-006 ]
3569 : [ 3.6815e-006  ]
3570 : [ 3.45606e-006 ]
3571 : [ 3.18734e-006 ]
3572 : [ 3.6897e-006  ]
3573 : [ 3.59004e-006 ]
3574 : [ 3.45494e-006 ]
3575 : [ 3.58163e-006 ]
3576 : [ 3.42987e-006 ]
3577 : [ 3.62602e-006 ]
3578 : [ 3.68948e-006 ]
3579 : [ 3.28924e-006 ]
3580 : [ 3.19517e-006 ]
3581 : [ 3.42523e-006 ]
3582 : [ 3.6691e-006  ]
3583 : [ 3.62859e-006 ]
3584 : [ 3.29221e-006 ]
3585 : [ 3.64477e-006 ]
3586 : [ 3.22505e-006 ]
3587 : [ 3.2984e-006  ]
3588 : [ 3.67536e-006 ]
3589 : [ 3.72021e-006 ]
3590 : [ 3.25583e-006 ]
3591 : [ 3.06591e-006 ]
3592 : [ 3.64199e-006 ]
3593 : [ 3.25059e-006 ]
3594 : [ 3.29389e-006 ]
3595 : [ 3.58742e-006 ]
3596 : [ 3.16087e-006 ]
3597 : [ 3.43253e-006 ]
3598 : [ 3.1603e-006  ]
3599 : [ 3.27671e-006 ]
3600 : [ 3.65576e-006 ]
3601 : [ 3.07213e-006 ]
3602 : [ 3.69873e-006 ]
3603 : [ 3.28069e-006 ]
3604 : [ 3.60266e-006 ]
3605 : [ 3.65765e-006 ]
3606 : [ 3.38819e-006 ]
3607 : [ 3.15596e-006 ]
3608 : [ 3.3171e-006  ]
3609 : [ 3.21111e-006 ]
3610 : [ 3.76529e-006 ]
3611 : [ 3.61689e-006 ]
3612 : [ 3.1804e-006  ]
3613 : [ 3.61854e-006 ]
3614 : [ 3.16542e-006 ]
3615 : [ 3.31557e-006 ]
3616 : [ 3.34776e-006 ]
3617 : [ 3.59682e-006 ]
3618 : [ 3.67621e-006 ]
3619 : [ 3.20154e-006 ]
3620 : [ 3.50689e-006 ]
3621 : [ 3.28367e-006 ]
3622 : [ 3.08802e-006 ]
3623 : [ 3.28756e-006 ]
3624 : [ 3.11676e-006 ]
3625 : [ 3.25044e-006 ]
3626 : [ 3.09219e-006 ]
3627 : [ 3.30483e-006 ]
3628 : [ 3.31814e-006 ]
3629 : [ 3.64932e-006 ]
3630 : [ 3.63271e-006 ]
3631 : [ 3.21344e-006 ]
3632 : [ 3.52482e-006 ]
3633 : [ 3.15469e-006 ]
3634 : [ 3.69496e-006 ]
3635 : [ 3.42984e-006 ]
3636 : [ 3.31457e-006 ]
3637 : [ 3.38718e-006 ]
3638 : [ 3.25347e-006 ]
3639 : [ 3.17307e-006 ]
3640 : [ 3.4558e-006  ]
3641 : [ 3.16842e-006 ]
3642 : [ 3.19255e-006 ]
3643 : [ 3.65416e-006 ]
3644 : [ 3.67959e-006 ]
3645 : [ 3.6424e-006  ]
3646 : [ 3.74815e-006 ]
3647 : [ 3.65072e-006 ]
3648 : [ 3.39304e-006 ]
3649 : [ 3.6892e-006  ]
3650 : [ 3.26539e-006 ]
3651 : [ 3.21638e-006 ]
3652 : [ 3.263e-006   ]
3653 : [ 3.20687e-006 ]
3654 : [ 3.55924e-006 ]
3655 : [ 3.69463e-006 ]
3656 : [ 3.27879e-006 ]
3657 : [ 3.41236e-006 ]
3658 : [ 3.50271e-006 ]
3659 : [ 3.53135e-006 ]
3660 : [ 3.6509e-006  ]
3661 : [ 3.65935e-006 ]
3662 : [ 3.30147e-006 ]
3663 : [ 3.36244e-006 ]
3664 : [ 3.62587e-006 ]
3665 : [ 3.25275e-006 ]
3666 : [ 3.18199e-006 ]
3667 : [ 3.25121e-006 ]
3668 : [ 3.23187e-006 ]
3669 : [ 3.18723e-006 ]
3670 : [ 3.1677e-006  ]
3671 : [ 3.33073e-006 ]
3672 : [ 3.64848e-006 ]
3673 : [ 3.22104e-006 ]
3674 : [ 3.52871e-006 ]
3675 : [ 3.59899e-006 ]
3676 : [ 3.31179e-006 ]
3677 : [ 3.70551e-006 ]
3678 : [ 3.51056e-006 ]
3679 : [ 3.66943e-006 ]
3680 : [ 3.23918e-006 ]
3681 : [ 3.58791e-006 ]
3682 : [ 3.27202e-006 ]
3683 : [ 3.61463e-006 ]
3684 : [ 3.64057e-006 ]
3685 : [ 3.6934e-006  ]
3686 : [ 3.3109e-006  ]
3687 : [ 3.66106e-006 ]
3688 : [ 3.67228e-006 ]
3689 : [ 3.58135e-006 ]
3690 : [ 3.13393e-006 ]
3691 : [ 3.34051e-006 ]
3692 : [ 3.55287e-006 ]
3693 : [ 3.24428e-006 ]
3694 : [ 3.26017e-006 ]
3695 : [ 3.19262e-006 ]
3696 : [ 3.65436e-006 ]
3697 : [ 3.19329e-006 ]
3698 : [ 3.58113e-006 ]
3699 : [ 3.69933e-006 ]
3700 : [ 3.19627e-006 ]
3701 : [ 3.15758e-006 ]
3702 : [ 3.25808e-006 ]
3703 : [ 3.74564e-006 ]
3704 : [ 3.57748e-006 ]
3705 : [ 3.33278e-006 ]
3706 : [ 3.56373e-006 ]
3707 : [ 3.37403e-006 ]
3708 : [ 3.52455e-006 ]
3709 : [ 3.58382e-006 ]
3710 : [ 3.30295e-006 ]
3711 : [ 3.43035e-006 ]
3712 : [ 3.53713e-006 ]
3713 : [ 3.56041e-006 ]
3714 : [ 3.26941e-006 ]
3715 : [ 3.24253e-006 ]
3716 : [ 3.42007e-006 ]
3717 : [ 3.60579e-006 ]
3718 : [ 3.21608e-006 ]
3719 : [ 3.31616e-006 ]
3720 : [ 3.25836e-006 ]
3721 : [ 3.33117e-006 ]
3722 : [ 3.30122e-006 ]
3723 : [ 3.66806e-006 ]
3724 : [ 3.42631e-006 ]
3725 : [ 3.25962e-006 ]
3726 : [ 3.26276e-006 ]
3727 : [ 3.20991e-006 ]
3728 : [ 3.12622e-006 ]
3729 : [ 3.5343e-006  ]
3730 : [ 3.28746e-006 ]
3731 : [ 3.38776e-006 ]
3732 : [ 3.50428e-006 ]
3733 : [ 3.65108e-006 ]
3734 : [ 3.40156e-006 ]
3735 : [ 3.58288e-006 ]
3736 : [ 3.65329e-006 ]
3737 : [ 3.30017e-006 ]
3738 : [ 3.3565e-006  ]
3739 : [ 3.18694e-006 ]
3740 : [ 3.78528e-006 ]
3741 : [ 3.59311e-006 ]
3742 : [ 3.60751e-006 ]
3743 : [ 3.28681e-006 ]
3744 : [ 3.68648e-006 ]
3745 : [ 3.21648e-006 ]
3746 : [ 3.69962e-006 ]
3747 : [ 3.62456e-006 ]
3748 : [ 3.5888e-006  ]
3749 : [ 3.31027e-006 ]
3750 : [ 3.1281e-006  ]
3751 : [ 3.64019e-006 ]
3752 : [ 3.20187e-006 ]
3753 : [ 3.28408e-006 ]
3754 : [ 3.6362e-006  ]
3755 : [ 3.52444e-006 ]
3756 : [ 3.34455e-006 ]
3757 : [ 3.65568e-006 ]
3758 : [ 3.69895e-006 ]
3759 : [ 3.38633e-006 ]
3760 : [ 3.56928e-006 ]
3761 : [ 3.24982e-006 ]
3762 : [ 3.68886e-006 ]
3763 : [ 3.2124e-006  ]
3764 : [ 3.27172e-006 ]
3765 : [ 3.34255e-006 ]
3766 : [ 3.15078e-006 ]
3767 : [ 3.20177e-006 ]
3768 : [ 3.3218e-006  ]
3769 : [ 3.46257e-006 ]
3770 : [ 3.61523e-006 ]
3771 : [ 3.645e-006   ]
3772 : [ 3.44344e-006 ]
3773 : [ 3.32757e-006 ]
3774 : [ 3.20475e-006 ]
3775 : [ 3.36683e-006 ]
3776 : [ 3.56968e-006 ]
3777 : [ 3.60847e-006 ]
3778 : [ 3.45246e-006 ]
3779 : [ 3.51614e-006 ]
3780 : [ 3.70936e-006 ]
3781 : [ 3.24076e-006 ]
3782 : [ 3.64877e-006 ]
3783 : [ 3.24582e-006 ]
3784 : [ 3.36346e-006 ]
3785 : [ 3.19263e-006 ]
3786 : [ 3.36264e-006 ]
3787 : [ 3.39569e-006 ]
3788 : [ 3.28536e-006 ]
3789 : [ 3.61948e-006 ]
3790 : [ 3.32451e-006 ]
3791 : [ 3.51464e-006 ]
3792 : [ 3.43839e-006 ]
3793 : [ 3.264e-006   ]
3794 : [ 3.08294e-006 ]
3795 : [ 3.66995e-006 ]
3796 : [ 3.38258e-006 ]
3797 : [ 3.19233e-006 ]
3798 : [ 3.13181e-006 ]
3799 : [ 3.32013e-006 ]
3800 : [ 3.54599e-006 ]
3801 : [ 3.4262e-006  ]
3802 : [ 3.16612e-006 ]
3803 : [ 3.26033e-006 ]
3804 : [ 3.6054e-006  ]
3805 : [ 3.29474e-006 ]
3806 : [ 3.29282e-006 ]
3807 : [ 3.76451e-006 ]
3808 : [ 3.23221e-006 ]
3809 : [ 3.11892e-006 ]
3810 : [ 3.69512e-006 ]
3811 : [ 3.67209e-006 ]
3812 : [ 3.61505e-006 ]
3813 : [ 3.20644e-006 ]
3814 : [ 3.49655e-006 ]
3815 : [ 3.18958e-006 ]
3816 : [ 3.11364e-006 ]
3817 : [ 3.3705e-006  ]
3818 : [ 3.64766e-006 ]
3819 : [ 3.15718e-006 ]
3820 : [ 3.15434e-006 ]
3821 : [ 3.33279e-006 ]
3822 : [ 3.72964e-006 ]
3823 : [ 3.51077e-006 ]
3824 : [ 3.35966e-006 ]
3825 : [ 3.70007e-006 ]
3826 : [ 3.81667e-006 ]
3827 : [ 3.41147e-006 ]
3828 : [ 3.66014e-006 ]
3829 : [ 3.35078e-006 ]
3830 : [ 3.77744e-006 ]
3831 : [ 3.23161e-006 ]
3832 : [ 3.38581e-006 ]
3833 : [ 3.42301e-006 ]
3834 : [ 3.62664e-006 ]
3835 : [ 3.30294e-006 ]
3836 : [ 3.25663e-006 ]
3837 : [ 3.69107e-006 ]
3838 : [ 3.26045e-006 ]
3839 : [ 3.61452e-006 ]
3840 : [ 3.23503e-006 ]
3841 : [ 3.57774e-006 ]
3842 : [ 3.8035e-006  ]
3843 : [ 3.48769e-006 ]
3844 : [ 3.17967e-006 ]
3845 : [ 3.21645e-006 ]
3846 : [ 3.42657e-006 ]
3847 : [ 3.78951e-006 ]
3848 : [ 3.22507e-006 ]
3849 : [ 3.58976e-006 ]
3850 : [ 3.73973e-006 ]
3851 : [ 3.2845e-006  ]
3852 : [ 3.45485e-006 ]
3853 : [ 3.69708e-006 ]
3854 : [ 3.20921e-006 ]
3855 : [ 3.51049e-006 ]
3856 : [ 3.29297e-006 ]
3857 : [ 3.23925e-006 ]
3858 : [ 3.25441e-006 ]
3859 : [ 3.3189e-006  ]
3860 : [ 3.40377e-006 ]
3861 : [ 3.85902e-006 ]
3862 : [ 3.30146e-006 ]
3863 : [ 3.46755e-006 ]
3864 : [ 3.82685e-006 ]
3865 : [ 3.21817e-006 ]
3866 : [ 3.22967e-006 ]
3867 : [ 3.24207e-006 ]
3868 : [ 3.30049e-006 ]
3869 : [ 3.19307e-006 ]
3870 : [ 3.19865e-006 ]
3871 : [ 3.21986e-006 ]
3872 : [ 3.04925e-006 ]
3873 : [ 3.61749e-006 ]
3874 : [ 3.71023e-006 ]
3875 : [ 3.70377e-006 ]
3876 : [ 3.30006e-006 ]
3877 : [ 3.74811e-006 ]
3878 : [ 3.41603e-006 ]
3879 : [ 3.21675e-006 ]
3880 : [ 3.53998e-006 ]
3881 : [ 3.49127e-006 ]
3882 : [ 3.21836e-006 ]
3883 : [ 3.68813e-006 ]
3884 : [ 3.62307e-006 ]
3885 : [ 3.28977e-006 ]
3886 : [ 3.56044e-006 ]
3887 : [ 3.81476e-006 ]
3888 : [ 3.03446e-006 ]
3889 : [ 3.62759e-006 ]
3890 : [ 3.07814e-006 ]
3891 : [ 3.13446e-006 ]
3892 : [ 3.30598e-006 ]
3893 : [ 3.34241e-006 ]
3894 : [ 3.44558e-006 ]
3895 : [ 3.43039e-006 ]
3896 : [ 3.50532e-006 ]
3897 : [ 3.13655e-006 ]
3898 : [ 3.30723e-006 ]
3899 : [ 3.33383e-006 ]
3900 : [ 3.28045e-006 ]
3901 : [ 3.14237e-006 ]
3902 : [ 3.18306e-006 ]
3903 : [ 3.1282e-006  ]
3904 : [ 3.72272e-006 ]
3905 : [ 3.64765e-006 ]
3906 : [ 3.55547e-006 ]
3907 : [ 3.50875e-006 ]
3908 : [ 3.5392e-006  ]
3909 : [ 3.18607e-006 ]
3910 : [ 3.25275e-006 ]
3911 : [ 3.39063e-006 ]
3912 : [ 3.52384e-006 ]
3913 : [ 3.27831e-006 ]
3914 : [ 3.24317e-006 ]
3915 : [ 3.19999e-006 ]
3916 : [ 3.34722e-006 ]
3917 : [ 3.64005e-006 ]
3918 : [ 3.59271e-006 ]
3919 : [ 3.20605e-006 ]
3920 : [ 3.71414e-006 ]
3921 : [ 3.28754e-006 ]
3922 : [ 3.48822e-006 ]
3923 : [ 3.05556e-006 ]
3924 : [ 3.57925e-006 ]
3925 : [ 3.77241e-006 ]
3926 : [ 3.6935e-006  ]
3927 : [ 3.67079e-006 ]
3928 : [ 3.54677e-006 ]
3929 : [ 3.54267e-006 ]
3930 : [ 3.50064e-006 ]
3931 : [ 3.67291e-006 ]
3932 : [ 3.5346e-006  ]
3933 : [ 3.44296e-006 ]
3934 : [ 3.65513e-006 ]
3935 : [ 3.1982e-006  ]
3936 : [ 3.10953e-006 ]
3937 : [ 3.62327e-006 ]
3938 : [ 3.25115e-006 ]
3939 : [ 3.69583e-006 ]
3940 : [ 3.59903e-006 ]
3941 : [ 3.28032e-006 ]
3942 : [ 3.55313e-006 ]
3943 : [ 3.38433e-006 ]
3944 : [ 3.26668e-006 ]
3945 : [ 3.19595e-006 ]
3946 : [ 3.13404e-006 ]
3947 : [ 3.53592e-006 ]
3948 : [ 3.25087e-006 ]
3949 : [ 3.31215e-006 ]
3950 : [ 3.42924e-006 ]
3951 : [ 3.18747e-006 ]
3952 : [ 3.40493e-006 ]
3953 : [ 3.21858e-006 ]
3954 : [ 3.47089e-006 ]
3955 : [ 3.33667e-006 ]
3956 : [ 3.37533e-006 ]
3957 : [ 3.24935e-006 ]
3958 : [ 3.41516e-006 ]
3959 : [ 3.59632e-006 ]
3960 : [ 3.17948e-006 ]
3961 : [ 3.39306e-006 ]
3962 : [ 3.2685e-006  ]
3963 : [ 3.40459e-006 ]
3964 : [ 3.68252e-006 ]
3965 : [ 3.61726e-006 ]
3966 : [ 3.11699e-006 ]
3967 : [ 3.50389e-006 ]
3968 : [ 3.48061e-006 ]
3969 : [ 3.21245e-006 ]
3970 : [ 3.66203e-006 ]
3971 : [ 3.51456e-006 ]
3972 : [ 3.69574e-006 ]
3973 : [ 3.05736e-006 ]
3974 : [ 3.24122e-006 ]
3975 : [ 3.32443e-006 ]
3976 : [ 3.63604e-006 ]
3977 : [ 3.41543e-006 ]
3978 : [ 3.13335e-006 ]
3979 : [ 3.59192e-006 ]
3980 : [ 3.4527e-006  ]
3981 : [ 3.26614e-006 ]
3982 : [ 3.18468e-006 ]
3983 : [ 3.62692e-006 ]
3984 : [ 3.28023e-006 ]
3985 : [ 3.2448e-006  ]
3986 : [ 3.26827e-006 ]
3987 : [ 3.21507e-006 ]
3988 : [ 3.31328e-006 ]
3989 : [ 3.32486e-006 ]
3990 : [ 3.61511e-006 ]
3991 : [ 3.35265e-006 ]
3992 : [ 3.13276e-006 ]
3993 : [ 3.71728e-006 ]
3994 : [ 3.19095e-006 ]
3995 : [ 3.67028e-006 ]
3996 : [ 3.76557e-006 ]
3997 : [ 3.36279e-006 ]
3998 : [ 3.58038e-006 ]
3999 : [ 3.67906e-006 ]
4000 : [ 3.30479e-006 ]
4001 : [ 3.38793e-006 ]
4002 : [ 3.32846e-006 ]
4003 : [ 3.28246e-006 ]
4004 : [ 3.19949e-006 ]
4005 : [ 3.54858e-006 ]
4006 : [ 3.19422e-006 ]
4007 : [ 3.22325e-006 ]
4008 : [ 3.60199e-006 ]
4009 : [ 3.28722e-006 ]
4010 : [ 3.26845e-006 ]
4011 : [ 3.20186e-006 ]
4012 : [ 3.36095e-006 ]
4013 : [ 3.60797e-006 ]
4014 : [ 3.26672e-006 ]
4015 : [ 3.53639e-006 ]
4016 : [ 3.65352e-006 ]
4017 : [ 3.18545e-006 ]
4018 : [ 3.26631e-006 ]
4019 : [ 3.1673e-006  ]
4020 : [ 3.26655e-006 ]
4021 : [ 3.51968e-006 ]
4022 : [ 3.17427e-006 ]
4023 : [ 3.62052e-006 ]
4024 : [ 3.45787e-006 ]
4025 : [ 3.26753e-006 ]
4026 : [ 3.39996e-006 ]
4027 : [ 3.7418e-006  ]
4028 : [ 3.33546e-006 ]
4029 : [ 3.68727e-006 ]
4030 : [ 3.5928e-006  ]
4031 : [ 3.49512e-006 ]
4032 : [ 3.18684e-006 ]
4033 : [ 3.31233e-006 ]
4034 : [ 3.73448e-006 ]
4035 : [ 3.59658e-006 ]
4036 : [ 3.30708e-006 ]
4037 : [ 3.26662e-006 ]
4038 : [ 3.17854e-006 ]
4039 : [ 3.69486e-006 ]
4040 : [ 3.63491e-006 ]
4041 : [ 3.54361e-006 ]
4042 : [ 3.01754e-006 ]
4043 : [ 3.3026e-006  ]
4044 : [ 3.52536e-006 ]
4045 : [ 3.69562e-006 ]
4046 : [ 3.16013e-006 ]
4047 : [ 3.59048e-006 ]
4048 : [ 3.60748e-006 ]
4049 : [ 3.27669e-006 ]
4050 : [ 3.56351e-006 ]
4051 : [ 3.69997e-006 ]
4052 : [ 3.31552e-006 ]
4053 : [ 3.28865e-006 ]
4054 : [ 3.53923e-006 ]
4055 : [ 3.20029e-006 ]
4056 : [ 3.62669e-006 ]
4057 : [ 3.71589e-006 ]
4058 : [ 3.55841e-006 ]
4059 : [ 3.2617e-006  ]
4060 : [ 3.40667e-006 ]
4061 : [ 3.65331e-006 ]
4062 : [ 3.20141e-006 ]
4063 : [ 3.44262e-006 ]
4064 : [ 3.12451e-006 ]
4065 : [ 3.63592e-006 ]
4066 : [ 3.34269e-006 ]
4067 : [ 3.54828e-006 ]
4068 : [ 3.15728e-006 ]
4069 : [ 3.24565e-006 ]
4070 : [ 3.59281e-006 ]
4071 : [ 3.25534e-006 ]
4072 : [ 3.10372e-006 ]
4073 : [ 3.27249e-006 ]
4074 : [ 3.34709e-006 ]
4075 : [ 3.63465e-006 ]
4076 : [ 3.57773e-006 ]
4077 : [ 3.27269e-006 ]
4078 : [ 3.43209e-006 ]
4079 : [ 3.34373e-006 ]
4080 : [ 3.32783e-006 ]
4081 : [ 3.4311e-006  ]
4082 : [ 3.63841e-006 ]
4083 : [ 3.64229e-006 ]
4084 : [ 3.24703e-006 ]
4085 : [ 3.29254e-006 ]
4086 : [ 3.31429e-006 ]
4087 : [ 3.35365e-006 ]
4088 : [ 3.26066e-006 ]
4089 : [ 3.23541e-006 ]
4090 : [ 3.23926e-006 ]
4091 : [ 3.59879e-006 ]
4092 : [ 3.70672e-006 ]
4093 : [ 3.29328e-006 ]
4094 : [ 3.52894e-006 ]
4095 : [ 3.55088e-006 ]
4096 : [ 3.26511e-006 ]
4097 : [ 3.18918e-006 ]
4098 : [ 3.2634e-006  ]
4099 : [ 3.91052e-006 ]
4100 : [ 3.22619e-006 ]
4101 : [ 3.12566e-006 ]
4102 : [ 3.69089e-006 ]
4103 : [ 3.1406e-006  ]
4104 : [ 3.64891e-006 ]
4105 : [ 3.66665e-006 ]
4106 : [ 3.37699e-006 ]
4107 : [ 3.86573e-006 ]
4108 : [ 3.26121e-006 ]
4109 : [ 3.67867e-006 ]
4110 : [ 3.39039e-006 ]
4111 : [ 3.09925e-006 ]
4112 : [ 3.19871e-006 ]
4113 : [ 3.16123e-006 ]
4114 : [ 3.65072e-006 ]
4115 : [ 3.5432e-006  ]
4116 : [ 3.64193e-006 ]
4117 : [ 3.66253e-006 ]
4118 : [ 3.37704e-006 ]
4119 : [ 3.28054e-006 ]
4120 : [ 3.29792e-006 ]
4121 : [ 3.31527e-006 ]
4122 : [ 3.68064e-006 ]
4123 : [ 3.36559e-006 ]
4124 : [ 3.24425e-006 ]
4125 : [ 3.10272e-006 ]
4126 : [ 3.3557e-006  ]
4127 : [ 3.67231e-006 ]
4128 : [ 3.30374e-006 ]
4129 : [ 3.6619e-006  ]
4130 : [ 3.651e-006   ]
4131 : [ 3.31959e-006 ]
4132 : [ 3.52027e-006 ]
4133 : [ 3.74762e-006 ]
4134 : [ 3.13942e-006 ]
4135 : [ 3.61285e-006 ]
4136 : [ 3.21264e-006 ]
4137 : [ 3.19113e-006 ]
4138 : [ 3.24939e-006 ]
4139 : [ 3.15944e-006 ]
4140 : [ 3.59176e-006 ]
4141 : [ 3.63662e-006 ]
4142 : [ 3.32547e-006 ]
4143 : [ 3.5678e-006  ]
4144 : [ 3.58713e-006 ]
4145 : [ 3.58784e-006 ]
4146 : [ 3.84236e-006 ]
4147 : [ 3.45578e-006 ]
4148 : [ 3.73502e-006 ]
4149 : [ 3.39235e-006 ]
4150 : [ 3.7641e-006  ]
4151 : [ 3.24646e-006 ]
4152 : [ 3.61882e-006 ]
4153 : [ 3.36269e-006 ]
4154 : [ 3.2457e-006  ]
4155 : [ 3.19563e-006 ]
4156 : [ 3.43338e-006 ]
4157 : [ 3.43158e-006 ]
4158 : [ 3.65606e-006 ]
4159 : [ 3.57489e-006 ]
4160 : [ 3.65548e-006 ]
4161 : [ 3.19379e-006 ]
4162 : [ 3.05411e-006 ]
4163 : [ 3.3421e-006  ]
4164 : [ 3.67246e-006 ]
4165 : [ 3.65673e-006 ]
4166 : [ 3.1284e-006  ]
4167 : [ 3.2242e-006  ]
4168 : [ 3.48466e-006 ]
4169 : [ 3.59882e-006 ]
4170 : [ 3.48702e-006 ]
4171 : [ 3.07307e-006 ]
4172 : [ 3.59255e-006 ]
4173 : [ 3.3227e-006  ]
4174 : [ 3.70683e-006 ]
4175 : [ 3.29782e-006 ]
4176 : [ 3.46891e-006 ]
4177 : [ 3.67528e-006 ]
4178 : [ 3.13767e-006 ]
4179 : [ 3.29162e-006 ]
4180 : [ 3.61074e-006 ]
4181 : [ 3.29896e-006 ]
4182 : [ 3.24294e-006 ]
4183 : [ 3.72227e-006 ]
4184 : [ 3.65995e-006 ]
4185 : [ 3.69537e-006 ]
4186 : [ 3.25868e-006 ]
4187 : [ 3.15858e-006 ]
4188 : [ 3.13814e-006 ]
4189 : [ 3.66497e-006 ]
4190 : [ 3.67119e-006 ]
4191 : [ 3.68933e-006 ]
4192 : [ 3.5799e-006  ]
4193 : [ 3.1822e-006  ]
4194 : [ 3.26115e-006 ]
4195 : [ 3.302e-006   ]
4196 : [ 3.59952e-006 ]
4197 : [ 3.22932e-006 ]
4198 : [ 3.18479e-006 ]
4199 : [ 3.56487e-006 ]
4200 : [ 3.31723e-006 ]
4201 : [ 3.3699e-006  ]
4202 : [ 3.41437e-006 ]
4203 : [ 3.67922e-006 ]
4204 : [ 3.40849e-006 ]
4205 : [ 3.72162e-006 ]
4206 : [ 3.37386e-006 ]
4207 : [ 3.32747e-006 ]
4208 : [ 3.68958e-006 ]
4209 : [ 3.24978e-006 ]
4210 : [ 3.45791e-006 ]
4211 : [ 3.65729e-006 ]
4212 : [ 3.63133e-006 ]
4213 : [ 3.64891e-006 ]
4214 : [ 3.26337e-006 ]
4215 : [ 3.40267e-006 ]
4216 : [ 3.30081e-006 ]
4217 : [ 3.30916e-006 ]
4218 : [ 3.25987e-006 ]
4219 : [ 3.38216e-006 ]
4220 : [ 3.31742e-006 ]
4221 : [ 3.62886e-006 ]
4222 : [ 3.42479e-006 ]
4223 : [ 3.63777e-006 ]
4224 : [ 3.11156e-006 ]
4225 : [ 3.23568e-006 ]
4226 : [ 3.66142e-006 ]
4227 : [ 3.51571e-006 ]
4228 : [ 3.65592e-006 ]
4229 : [ 3.71432e-006 ]
4230 : [ 3.21559e-006 ]
4231 : [ 3.18645e-006 ]
4232 : [ 3.26993e-006 ]
4233 : [ 3.73169e-006 ]
4234 : [ 3.14793e-006 ]
4235 : [ 3.65065e-006 ]
4236 : [ 3.41839e-006 ]
4237 : [ 3.33553e-006 ]
4238 : [ 3.31246e-006 ]
4239 : [ 3.45329e-006 ]
4240 : [ 3.55635e-006 ]
4241 : [ 3.72905e-006 ]
4242 : [ 3.59634e-006 ]
4243 : [ 3.29966e-006 ]
4244 : [ 3.16878e-006 ]
4245 : [ 3.45409e-006 ]
4246 : [ 3.54112e-006 ]
4247 : [ 3.09053e-006 ]
4248 : [ 3.50021e-006 ]
4249 : [ 3.28264e-006 ]
4250 : [ 3.72615e-006 ]
4251 : [ 3.60809e-006 ]
4252 : [ 3.12596e-006 ]
4253 : [ 3.75575e-006 ]
4254 : [ 3.33486e-006 ]
4255 : [ 3.16427e-006 ]
4256 : [ 3.7034e-006  ]
4257 : [ 3.32885e-006 ]
4258 : [ 3.19849e-006 ]
4259 : [ 3.70334e-006 ]
4260 : [ 3.28574e-006 ]
4261 : [ 3.61653e-006 ]
4262 : [ 3.32301e-006 ]
4263 : [ 3.3558e-006  ]
4264 : [ 3.78239e-006 ]
4265 : [ 3.7073e-006  ]
4266 : [ 3.29938e-006 ]
4267 : [ 3.50577e-006 ]
4268 : [ 3.33904e-006 ]
4269 : [ 3.22157e-006 ]
4270 : [ 3.69478e-006 ]
4271 : [ 3.18683e-006 ]
4272 : [ 3.74562e-006 ]
4273 : [ 3.51618e-006 ]
4274 : [ 3.42375e-006 ]
4275 : [ 3.35176e-006 ]
4276 : [ 3.71271e-006 ]
4277 : [ 3.21752e-006 ]
4278 : [ 3.53776e-006 ]
4279 : [ 3.33757e-006 ]
4280 : [ 3.64063e-006 ]
4281 : [ 3.32004e-006 ]
4282 : [ 3.67789e-006 ]
4283 : [ 3.68679e-006 ]
4284 : [ 3.32536e-006 ]
4285 : [ 3.69488e-006 ]
4286 : [ 3.78351e-006 ]
4287 : [ 3.63972e-006 ]
4288 : [ 3.687e-006   ]
4289 : [ 3.28108e-006 ]
4290 : [ 3.18959e-006 ]
4291 : [ 3.70179e-006 ]
4292 : [ 3.2374e-006  ]
4293 : [ 3.57258e-006 ]
4294 : [ 3.2062e-006  ]
4295 : [ 3.28573e-006 ]
4296 : [ 3.25951e-006 ]
4297 : [ 3.23094e-006 ]
4298 : [ 3.72175e-006 ]
4299 : [ 3.74876e-006 ]
4300 : [ 3.46589e-006 ]
4301 : [ 3.67738e-006 ]
4302 : [ 3.74311e-006 ]
4303 : [ 3.37346e-006 ]
4304 : [ 3.45969e-006 ]
4305 : [ 3.26096e-006 ]
4306 : [ 3.20935e-006 ]
4307 : [ 3.34112e-006 ]
4308 : [ 3.16132e-006 ]
4309 : [ 3.45163e-006 ]
4310 : [ 3.27083e-006 ]
4311 : [ 3.49874e-006 ]
4312 : [ 3.6053e-006  ]
4313 : [ 3.7584e-006  ]
4314 : [ 3.61416e-006 ]
4315 : [ 3.22196e-006 ]
4316 : [ 3.17268e-006 ]
4317 : [ 3.5966e-006  ]
4318 : [ 3.68648e-006 ]
4319 : [ 3.67344e-006 ]
4320 : [ 3.5985e-006  ]
4321 : [ 3.40546e-006 ]
4322 : [ 3.59747e-006 ]
4323 : [ 3.04698e-006 ]
4324 : [ 3.31705e-006 ]
4325 : [ 3.15998e-006 ]
4326 : [ 3.17155e-006 ]
4327 : [ 3.56187e-006 ]
4328 : [ 3.66813e-006 ]
4329 : [ 3.16928e-006 ]
4330 : [ 3.47905e-006 ]
4331 : [ 3.64119e-006 ]
4332 : [ 3.50914e-006 ]
4333 : [ 3.26669e-006 ]
4334 : [ 3.27096e-006 ]
4335 : [ 3.22559e-006 ]
4336 : [ 3.28625e-006 ]
4337 : [ 3.44499e-006 ]
4338 : [ 3.23605e-006 ]
4339 : [ 3.42386e-006 ]
4340 : [ 3.70191e-006 ]
4341 : [ 3.29416e-006 ]
4342 : [ 3.72354e-006 ]
4343 : [ 3.15469e-006 ]
4344 : [ 3.3734e-006  ]
4345 : [ 3.28542e-006 ]
4346 : [ 3.5262e-006  ]
4347 : [ 3.58383e-006 ]
4348 : [ 3.69287e-006 ]
4349 : [ 3.54987e-006 ]
4350 : [ 3.7237e-006  ]
4351 : [ 3.1303e-006  ]
4352 : [ 3.58472e-006 ]
4353 : [ 3.65354e-006 ]
4354 : [ 3.38165e-006 ]
4355 : [ 3.67085e-006 ]
4356 : [ 3.64378e-006 ]
4357 : [ 3.86005e-006 ]
4358 : [ 3.58564e-006 ]
4359 : [ 3.39521e-006 ]
4360 : [ 3.68327e-006 ]
4361 : [ 3.18952e-006 ]
4362 : [ 3.25359e-006 ]
4363 : [ 3.13691e-006 ]
4364 : [ 3.55087e-006 ]
4365 : [ 3.54704e-006 ]
4366 : [ 3.48556e-006 ]
4367 : [ 3.31778e-006 ]
4368 : [ 3.60898e-006 ]
4369 : [ 3.21241e-006 ]
4370 : [ 3.22556e-006 ]
4371 : [ 3.22243e-006 ]
4372 : [ 3.61328e-006 ]
4373 : [ 3.66717e-006 ]
4374 : [ 3.07656e-006 ]
4375 : [ 3.72197e-006 ]
4376 : [ 3.27843e-006 ]
4377 : [ 3.56827e-006 ]
4378 : [ 3.42283e-006 ]
4379 : [ 3.52772e-006 ]
4380 : [ 3.28177e-006 ]
4381 : [ 3.58109e-006 ]
4382 : [ 3.44263e-006 ]
4383 : [ 3.67001e-006 ]
4384 : [ 3.3769e-006  ]
4385 : [ 3.65886e-006 ]
4386 : [ 3.52023e-006 ]
4387 : [ 3.52974e-006 ]
4388 : [ 3.39608e-006 ]
4389 : [ 3.53649e-006 ]
4390 : [ 3.25361e-006 ]
4391 : [ 3.37338e-006 ]
4392 : [ 3.28731e-006 ]
4393 : [ 3.6967e-006  ]
4394 : [ 3.58226e-006 ]
4395 : [ 3.49628e-006 ]
4396 : [ 3.19668e-006 ]
4397 : [ 3.58404e-006 ]
4398 : [ 3.57272e-006 ]
4399 : [ 3.1784e-006  ]
4400 : [ 3.21366e-006 ]
4401 : [ 3.26746e-006 ]
4402 : [ 3.64965e-006 ]
4403 : [ 3.53915e-006 ]
4404 : [ 3.25045e-006 ]
4405 : [ 3.5986e-006  ]
4406 : [ 3.24584e-006 ]
4407 : [ 3.23856e-006 ]
4408 : [ 3.57658e-006 ]
4409 : [ 3.31875e-006 ]
4410 : [ 3.29224e-006 ]
4411 : [ 3.67987e-006 ]
4412 : [ 3.67845e-006 ]
4413 : [ 3.6433e-006  ]
4414 : [ 3.26336e-006 ]
4415 : [ 3.56845e-006 ]
4416 : [ 3.30064e-006 ]
4417 : [ 3.23198e-006 ]
4418 : [ 3.73737e-006 ]
4419 : [ 3.65498e-006 ]
4420 : [ 3.62061e-006 ]
4421 : [ 3.11728e-006 ]
4422 : [ 3.62276e-006 ]
4423 : [ 3.88123e-006 ]
4424 : [ 3.56044e-006 ]
4425 : [ 3.206e-006   ]
4426 : [ 3.34185e-006 ]
4427 : [ 3.46345e-006 ]
4428 : [ 3.68295e-006 ]
4429 : [ 3.20306e-006 ]
4430 : [ 3.09221e-006 ]
4431 : [ 3.3487e-006  ]
4432 : [ 3.67546e-006 ]
4433 : [ 3.62265e-006 ]
4434 : [ 3.6942e-006  ]
4435 : [ 3.65782e-006 ]
4436 : [ 3.17714e-006 ]
4437 : [ 3.62535e-006 ]
4438 : [ 3.21767e-006 ]
4439 : [ 3.46034e-006 ]
4440 : [ 3.17966e-006 ]
4441 : [ 3.65498e-006 ]
4442 : [ 3.24402e-006 ]
4443 : [ 3.18795e-006 ]
4444 : [ 3.65892e-006 ]
4445 : [ 3.45009e-006 ]
4446 : [ 3.27609e-006 ]
4447 : [ 3.23513e-006 ]
4448 : [ 3.66387e-006 ]
4449 : [ 3.24223e-006 ]
4450 : [ 3.59636e-006 ]
4451 : [ 3.40911e-006 ]
4452 : [ 3.5973e-006  ]
4453 : [ 3.20317e-006 ]
4454 : [ 3.26613e-006 ]
4455 : [ 3.50537e-006 ]
4456 : [ 3.66051e-006 ]
4457 : [ 3.56835e-006 ]
4458 : [ 3.17647e-006 ]
4459 : [ 3.62459e-006 ]
4460 : [ 3.5024e-006  ]
4461 : [ 3.54113e-006 ]
4462 : [ 3.65812e-006 ]
4463 : [ 3.22032e-006 ]
4464 : [ 3.19063e-006 ]
4465 : [ 3.22352e-006 ]
4466 : [ 3.63802e-006 ]
4467 : [ 3.23687e-006 ]
4468 : [ 3.19416e-006 ]
4469 : [ 3.21264e-006 ]
4470 : [ 3.4791e-006  ]
4471 : [ 3.71814e-006 ]
4472 : [ 3.12641e-006 ]
4473 : [ 3.08817e-006 ]
4474 : [ 3.3046e-006  ]
4475 : [ 3.18385e-006 ]
4476 : [ 3.46465e-006 ]
4477 : [ 3.22133e-006 ]
4478 : [ 3.18513e-006 ]
4479 : [ 3.41642e-006 ]
4480 : [ 3.12279e-006 ]
4481 : [ 3.49281e-006 ]
4482 : [ 3.32723e-006 ]
4483 : [ 3.61147e-006 ]
4484 : [ 3.66594e-006 ]
4485 : [ 3.38649e-006 ]
4486 : [ 3.70459e-006 ]
4487 : [ 3.68986e-006 ]
4488 : [ 3.39406e-006 ]
4489 : [ 3.3319e-006  ]
4490 : [ 3.55264e-006 ]
4491 : [ 3.56213e-006 ]
4492 : [ 3.23235e-006 ]
4493 : [ 3.26819e-006 ]
4494 : [ 3.64534e-006 ]
4495 : [ 3.21219e-006 ]
4496 : [ 3.75979e-006 ]
4497 : [ 3.72831e-006 ]
4498 : [ 3.48171e-006 ]
4499 : [ 3.61806e-006 ]
4500 : [ 3.20008e-006 ]
4501 : [ 3.74293e-006 ]
4502 : [ 3.73079e-006 ]
4503 : [ 3.7048e-006  ]
4504 : [ 3.66508e-006 ]
4505 : [ 3.27611e-006 ]
4506 : [ 3.32298e-006 ]
4507 : [ 3.58939e-006 ]
4508 : [ 3.45705e-006 ]
4509 : [ 3.34203e-006 ]
4510 : [ 3.19415e-006 ]
4511 : [ 3.76542e-006 ]
4512 : [ 3.52066e-006 ]
4513 : [ 3.11546e-006 ]
4514 : [ 3.16201e-006 ]
4515 : [ 3.51952e-006 ]
4516 : [ 3.51485e-006 ]
4517 : [ 3.67229e-006 ]
4518 : [ 3.68708e-006 ]
4519 : [ 3.19456e-006 ]
4520 : [ 3.2895e-006  ]
4521 : [ 3.17155e-006 ]
4522 : [ 3.57902e-006 ]
4523 : [ 3.31465e-006 ]
4524 : [ 3.70713e-006 ]
4525 : [ 3.83208e-006 ]
4526 : [ 3.47997e-006 ]
4527 : [ 3.52844e-006 ]
4528 : [ 3.27672e-006 ]
4529 : [ 3.4729e-006  ]
4530 : [ 3.2571e-006  ]
4531 : [ 3.55033e-006 ]
4532 : [ 3.69075e-006 ]
4533 : [ 3.48658e-006 ]
4534 : [ 3.57817e-006 ]
4535 : [ 3.839e-006   ]
4536 : [ 3.31769e-006 ]
4537 : [ 3.24887e-006 ]
4538 : [ 3.60137e-006 ]
4539 : [ 3.20996e-006 ]
4540 : [ 3.6989e-006  ]
4541 : [ 3.29622e-006 ]
4542 : [ 3.64199e-006 ]
4543 : [ 3.77083e-006 ]
4544 : [ 3.2322e-006  ]
4545 : [ 3.71305e-006 ]
4546 : [ 3.18128e-006 ]
4547 : [ 3.29191e-006 ]
4548 : [ 3.70862e-006 ]
4549 : [ 3.15893e-006 ]
4550 : [ 3.56722e-006 ]
4551 : [ 3.57667e-006 ]
4552 : [ 3.3553e-006  ]
4553 : [ 3.62237e-006 ]
4554 : [ 3.26976e-006 ]
4555 : [ 3.43171e-006 ]
4556 : [ 3.57549e-006 ]
4557 : [ 3.10288e-006 ]
4558 : [ 3.61539e-006 ]
4559 : [ 3.34619e-006 ]
4560 : [ 3.47194e-006 ]
4561 : [ 3.34767e-006 ]
4562 : [ 3.58544e-006 ]
4563 : [ 3.65343e-006 ]
4564 : [ 3.74631e-006 ]
4565 : [ 3.63517e-006 ]
4566 : [ 3.0518e-006  ]
4567 : [ 3.23534e-006 ]
4568 : [ 3.69033e-006 ]
4569 : [ 3.25623e-006 ]
4570 : [ 3.75285e-006 ]
4571 : [ 3.22563e-006 ]
4572 : [ 3.71521e-006 ]
4573 : [ 3.10646e-006 ]
4574 : [ 3.67062e-006 ]
4575 : [ 3.81014e-006 ]
4576 : [ 3.6529e-006  ]
4577 : [ 3.4982e-006  ]
4578 : [ 3.71721e-006 ]
4579 : [ 3.202e-006   ]
4580 : [ 3.32973e-006 ]
4581 : [ 3.33784e-006 ]
4582 : [ 3.5495e-006  ]
4583 : [ 3.34184e-006 ]
4584 : [ 3.72518e-006 ]
4585 : [ 3.43711e-006 ]
4586 : [ 3.64505e-006 ]
4587 : [ 3.11745e-006 ]
4588 : [ 3.74112e-006 ]
4589 : [ 3.72031e-006 ]
4590 : [ 3.65071e-006 ]
4591 : [ 3.7467e-006  ]
4592 : [ 3.66796e-006 ]
4593 : [ 3.1689e-006  ]
4594 : [ 3.35456e-006 ]
4595 : [ 3.52771e-006 ]
4596 : [ 3.37085e-006 ]
4597 : [ 3.58883e-006 ]
4598 : [ 3.34554e-006 ]
4599 : [ 3.59193e-006 ]
4600 : [ 3.5663e-006  ]
4601 : [ 3.2747e-006  ]
4602 : [ 3.6966e-006  ]
4603 : [ 3.38616e-006 ]
4604 : [ 3.67413e-006 ]
4605 : [ 3.67521e-006 ]
4606 : [ 3.67233e-006 ]
4607 : [ 3.13136e-006 ]
4608 : [ 3.18425e-006 ]
4609 : [ 3.69977e-006 ]
4610 : [ 3.69753e-006 ]
4611 : [ 3.26918e-006 ]
4612 : [ 3.68555e-006 ]
4613 : [ 3.6175e-006  ]
4614 : [ 3.17268e-006 ]
4615 : [ 3.94749e-006 ]
4616 : [ 3.42513e-006 ]
4617 : [ 3.21377e-006 ]
4618 : [ 3.22287e-006 ]
4619 : [ 3.66935e-006 ]
4620 : [ 3.25152e-006 ]
4621 : [ 3.16215e-006 ]
4622 : [ 3.60486e-006 ]
4623 : [ 3.58101e-006 ]
4624 : [ 3.69692e-006 ]
4625 : [ 3.29978e-006 ]
4626 : [ 3.43103e-006 ]
4627 : [ 3.36455e-006 ]
4628 : [ 3.3321e-006  ]
4629 : [ 3.5282e-006  ]
4630 : [ 3.62755e-006 ]
4631 : [ 3.34779e-006 ]
4632 : [ 3.51678e-006 ]
4633 : [ 3.21496e-006 ]
4634 : [ 3.55937e-006 ]
4635 : [ 3.32266e-006 ]
4636 : [ 3.16729e-006 ]
4637 : [ 3.36299e-006 ]
4638 : [ 3.39961e-006 ]
4639 : [ 3.36347e-006 ]
4640 : [ 3.83636e-006 ]
4641 : [ 3.2391e-006  ]
4642 : [ 3.61189e-006 ]
4643 : [ 3.2894e-006  ]
4644 : [ 3.67123e-006 ]
4645 : [ 3.66582e-006 ]
4646 : [ 3.25724e-006 ]
4647 : [ 3.18948e-006 ]
4648 : [ 3.7259e-006  ]
4649 : [ 3.3507e-006  ]
4650 : [ 3.23722e-006 ]
4651 : [ 3.6121e-006  ]
4652 : [ 3.36422e-006 ]
4653 : [ 3.47428e-006 ]
4654 : [ 3.76522e-006 ]
4655 : [ 3.71272e-006 ]
4656 : [ 3.30004e-006 ]
4657 : [ 3.61503e-006 ]
4658 : [ 3.28645e-006 ]
4659 : [ 3.79761e-006 ]
4660 : [ 3.56327e-006 ]
4661 : [ 3.72241e-006 ]
4662 : [ 3.32982e-006 ]
4663 : [ 3.24856e-006 ]
4664 : [ 3.70313e-006 ]
4665 : [ 3.3238e-006  ]
4666 : [ 3.72913e-006 ]
4667 : [ 3.21256e-006 ]
4668 : [ 3.59599e-006 ]
4669 : [ 3.39097e-006 ]
4670 : [ 3.82506e-006 ]
4671 : [ 3.21508e-006 ]
4672 : [ 3.42126e-006 ]
4673 : [ 3.25598e-006 ]
4674 : [ 3.6258e-006  ]
4675 : [ 3.16338e-006 ]
4676 : [ 3.48999e-006 ]
4677 : [ 3.07888e-006 ]
4678 : [ 3.66109e-006 ]
4679 : [ 3.19134e-006 ]
4680 : [ 3.68773e-006 ]
4681 : [ 3.46175e-006 ]
4682 : [ 3.40091e-006 ]
4683 : [ 3.52568e-006 ]
4684 : [ 3.18952e-006 ]
4685 : [ 3.40259e-006 ]
4686 : [ 3.30564e-006 ]
4687 : [ 3.29899e-006 ]
4688 : [ 3.582e-006   ]
4689 : [ 3.15751e-006 ]
4690 : [ 3.83674e-006 ]
4691 : [ 3.63123e-006 ]
4692 : [ 3.64943e-006 ]
4693 : [ 3.71585e-006 ]
4694 : [ 3.47727e-006 ]
4695 : [ 3.46526e-006 ]
4696 : [ 3.23575e-006 ]
4697 : [ 3.22888e-006 ]
4698 : [ 3.16918e-006 ]
4699 : [ 3.58765e-006 ]
4700 : [ 3.26558e-006 ]
4701 : [ 3.54751e-006 ]
4702 : [ 3.49116e-006 ]
4703 : [ 3.50652e-006 ]
4704 : [ 3.56048e-006 ]
4705 : [ 3.68157e-006 ]
4706 : [ 3.62661e-006 ]
4707 : [ 3.27925e-006 ]
4708 : [ 3.36047e-006 ]
4709 : [ 3.28667e-006 ]
4710 : [ 3.63786e-006 ]
4711 : [ 3.20955e-006 ]
4712 : [ 3.59564e-006 ]
4713 : [ 3.20934e-006 ]
4714 : [ 3.34814e-006 ]
4715 : [ 3.21736e-006 ]
4716 : [ 3.23617e-006 ]
4717 : [ 3.64614e-006 ]
4718 : [ 3.18234e-006 ]
4719 : [ 3.24312e-006 ]
4720 : [ 3.20195e-006 ]
4721 : [ 3.61063e-006 ]
4722 : [ 3.22123e-006 ]
4723 : [ 3.31124e-006 ]
4724 : [ 3.72904e-006 ]
4725 : [ 3.71429e-006 ]
4726 : [ 3.3234e-006  ]
4727 : [ 3.27254e-006 ]
4728 : [ 3.35734e-006 ]
4729 : [ 3.34087e-006 ]
4730 : [ 3.79855e-006 ]
4731 : [ 3.72595e-006 ]
4732 : [ 3.36903e-006 ]
4733 : [ 3.63996e-006 ]
4734 : [ 3.69574e-006 ]
4735 : [ 3.14365e-006 ]
4736 : [ 3.25948e-006 ]
4737 : [ 3.36116e-006 ]
4738 : [ 3.68435e-006 ]
4739 : [ 3.64149e-006 ]
4740 : [ 3.35026e-006 ]
4741 : [ 3.55221e-006 ]
4742 : [ 3.33039e-006 ]
4743 : [ 3.55939e-006 ]
4744 : [ 3.69381e-006 ]
4745 : [ 3.53615e-006 ]
4746 : [ 3.76285e-006 ]
4747 : [ 3.31128e-006 ]
4748 : [ 3.42243e-006 ]
4749 : [ 3.6185e-006  ]
4750 : [ 3.65149e-006 ]
4751 : [ 3.52877e-006 ]
4752 : [ 3.722e-006   ]
4753 : [ 3.71601e-006 ]
4754 : [ 3.60662e-006 ]
4755 : [ 3.52649e-006 ]
4756 : [ 3.50583e-006 ]
4757 : [ 3.67629e-006 ]
4758 : [ 3.30718e-006 ]
4759 : [ 3.54498e-006 ]
4760 : [ 3.68191e-006 ]
4761 : [ 3.37981e-006 ]
4762 : [ 3.35255e-006 ]
4763 : [ 3.19726e-006 ]
4764 : [ 3.27698e-006 ]
4765 : [ 3.35909e-006 ]
4766 : [ 3.88063e-006 ]
4767 : [ 3.65533e-006 ]
4768 : [ 3.70457e-006 ]
4769 : [ 3.31655e-006 ]
4770 : [ 3.70943e-006 ]
4771 : [ 3.60354e-006 ]
4772 : [ 3.60314e-006 ]
4773 : [ 3.50916e-006 ]
4774 : [ 3.18501e-006 ]
4775 : [ 3.48659e-006 ]
4776 : [ 3.56063e-006 ]
4777 : [ 3.54446e-006 ]
4778 : [ 3.20505e-006 ]
4779 : [ 3.17726e-006 ]
4780 : [ 3.88698e-006 ]
4781 : [ 3.91004e-006 ]
4782 : [ 3.34048e-006 ]
4783 : [ 3.42163e-006 ]
4784 : [ 3.39175e-006 ]
4785 : [ 3.16824e-006 ]
4786 : [ 3.2715e-006  ]
4787 : [ 3.38497e-006 ]
4788 : [ 3.27173e-006 ]
4789 : [ 3.35153e-006 ]
4790 : [ 3.196e-006   ]
4791 : [ 3.63233e-006 ]
4792 : [ 3.66288e-006 ]
4793 : [ 3.19663e-006 ]
4794 : [ 3.65597e-006 ]
4795 : [ 3.09244e-006 ]
4796 : [ 3.40607e-006 ]
4797 : [ 3.6774e-006  ]
4798 : [ 3.7093e-006  ]
4799 : [ 3.65269e-006 ]
4800 : [ 3.31265e-006 ]
4801 : [ 3.45295e-006 ]
4802 : [ 3.63707e-006 ]
4803 : [ 3.78613e-006 ]
4804 : [ 3.37369e-006 ]
4805 : [ 3.43747e-006 ]
4806 : [ 3.35835e-006 ]
4807 : [ 3.48312e-006 ]
4808 : [ 3.52184e-006 ]
4809 : [ 3.66691e-006 ]
4810 : [ 3.56237e-006 ]
4811 : [ 3.4529e-006  ]
4812 : [ 3.22638e-006 ]
4813 : [ 3.67888e-006 ]
4814 : [ 3.17275e-006 ]
4815 : [ 3.62136e-006 ]
4816 : [ 3.59093e-006 ]
4817 : [ 3.26413e-006 ]
4818 : [ 3.51237e-006 ]
4819 : [ 3.75892e-006 ]
4820 : [ 3.5907e-006  ]
4821 : [ 3.33965e-006 ]
4822 : [ 3.40604e-006 ]
4823 : [ 3.6651e-006  ]
4824 : [ 3.17997e-006 ]
4825 : [ 3.36007e-006 ]
4826 : [ 3.22952e-006 ]
4827 : [ 3.69968e-006 ]
4828 : [ 3.3669e-006  ]
4829 : [ 3.67204e-006 ]
4830 : [ 3.30795e-006 ]
4831 : [ 3.21737e-006 ]
4832 : [ 3.67708e-006 ]
4833 : [ 3.33112e-006 ]
4834 : [ 3.6937e-006  ]
4835 : [ 3.65381e-006 ]
4836 : [ 3.61238e-006 ]
4837 : [ 3.25116e-006 ]
4838 : [ 3.18847e-006 ]
4839 : [ 3.35238e-006 ]
4840 : [ 3.6286e-006  ]
4841 : [ 3.62481e-006 ]
4842 : [ 3.65864e-006 ]
4843 : [ 3.247e-006   ]
4844 : [ 3.66316e-006 ]
4845 : [ 3.44135e-006 ]
4846 : [ 3.34184e-006 ]
4847 : [ 3.473e-006   ]
4848 : [ 3.50483e-006 ]
4849 : [ 3.16778e-006 ]
4850 : [ 3.29566e-006 ]
4851 : [ 3.34614e-006 ]
4852 : [ 3.41368e-006 ]
4853 : [ 3.45756e-006 ]
4854 : [ 3.32255e-006 ]
4855 : [ 3.36427e-006 ]
4856 : [ 3.17579e-006 ]
4857 : [ 3.45774e-006 ]
4858 : [ 3.72077e-006 ]
4859 : [ 3.22755e-006 ]
4860 : [ 3.18844e-006 ]
4861 : [ 3.29893e-006 ]
4862 : [ 3.44307e-006 ]
4863 : [ 3.66964e-006 ]
4864 : [ 3.72119e-006 ]
4865 : [ 3.30546e-006 ]
4866 : [ 3.35681e-006 ]
4867 : [ 3.28548e-006 ]
4868 : [ 3.16874e-006 ]
4869 : [ 3.68306e-006 ]
4870 : [ 3.24171e-006 ]
4871 : [ 3.70094e-006 ]
4872 : [ 3.23358e-006 ]
4873 : [ 3.32171e-006 ]
4874 : [ 3.67735e-006 ]
4875 : [ 3.19086e-006 ]
4876 : [ 3.54427e-006 ]
4877 : [ 3.18051e-006 ]
4878 : [ 3.21633e-006 ]
4879 : [ 3.20944e-006 ]
4880 : [ 3.66666e-006 ]
4881 : [ 3.19207e-006 ]
4882 : [ 3.17171e-006 ]
4883 : [ 3.36485e-006 ]
4884 : [ 3.64696e-006 ]
4885 : [ 3.02422e-006 ]
4886 : [ 3.46683e-006 ]
4887 : [ 3.63066e-006 ]
4888 : [ 3.50508e-006 ]
4889 : [ 3.63059e-006 ]
4890 : [ 3.24191e-006 ]
4891 : [ 3.5998e-006  ]
4892 : [ 3.70707e-006 ]
4893 : [ 3.67484e-006 ]
4894 : [ 3.67284e-006 ]
4895 : [ 3.19258e-006 ]
4896 : [ 3.33168e-006 ]
4897 : [ 3.54484e-006 ]
4898 : [ 3.09499e-006 ]
4899 : [ 3.30693e-006 ]
4900 : [ 3.63016e-006 ]
4901 : [ 3.69327e-006 ]
4902 : [ 3.52583e-006 ]
4903 : [ 3.7392e-006  ]
4904 : [ 3.66185e-006 ]
4905 : [ 3.63178e-006 ]
4906 : [ 3.22472e-006 ]
4907 : [ 3.32172e-006 ]
4908 : [ 3.32362e-006 ]
4909 : [ 3.49724e-006 ]
4910 : [ 3.36641e-006 ]
4911 : [ 3.39876e-006 ]
4912 : [ 3.68705e-006 ]
4913 : [ 3.09298e-006 ]
4914 : [ 3.54558e-006 ]
4915 : [ 3.5586e-006  ]
4916 : [ 3.02961e-006 ]
4917 : [ 3.61543e-006 ]
4918 : [ 3.5326e-006  ]
4919 : [ 3.29367e-006 ]
4920 : [ 3.42337e-006 ]
4921 : [ 3.19689e-006 ]
4922 : [ 3.2767e-006  ]
4923 : [ 3.65642e-006 ]
4924 : [ 3.03654e-006 ]
4925 : [ 3.66859e-006 ]
4926 : [ 3.29257e-006 ]
4927 : [ 3.35353e-006 ]
4928 : [ 3.24071e-006 ]
4929 : [ 3.8051e-006  ]
4930 : [ 3.64342e-006 ]
4931 : [ 3.5662e-006  ]
4932 : [ 3.57136e-006 ]
4933 : [ 3.30401e-006 ]
4934 : [ 3.18025e-006 ]
4935 : [ 3.43733e-006 ]
4936 : [ 3.61202e-006 ]
4937 : [ 3.56499e-006 ]
4938 : [ 3.30944e-006 ]
4939 : [ 3.67795e-006 ]
4940 : [ 3.62548e-006 ]
4941 : [ 3.6519e-006  ]
4942 : [ 3.73692e-006 ]
4943 : [ 3.50373e-006 ]
4944 : [ 3.39244e-006 ]
4945 : [ 3.25387e-006 ]
4946 : [ 3.90407e-006 ]
4947 : [ 3.31915e-006 ]
4948 : [ 3.34245e-006 ]
4949 : [ 3.73814e-006 ]
4950 : [ 3.16257e-006 ]
4951 : [ 3.1816e-006  ]
4952 : [ 3.74187e-006 ]
4953 : [ 3.69769e-006 ]
4954 : [ 3.12754e-006 ]
4955 : [ 3.47356e-006 ]
4956 : [ 3.2811e-006  ]
4957 : [ 3.67558e-006 ]
4958 : [ 3.2067e-006  ]
4959 : [ 3.27351e-006 ]
4960 : [ 3.64973e-006 ]
4961 : [ 3.31577e-006 ]
4962 : [ 3.32592e-006 ]
4963 : [ 3.61177e-006 ]
4964 : [ 3.36e-006    ]
4965 : [ 3.10135e-006 ]
4966 : [ 3.63003e-006 ]
4967 : [ 3.16447e-006 ]
4968 : [ 3.6083e-006  ]
4969 : [ 3.66178e-006 ]
4970 : [ 3.75134e-006 ]
4971 : [ 3.80762e-006 ]
4972 : [ 3.19118e-006 ]
4973 : [ 3.2671e-006  ]
4974 : [ 3.71393e-006 ]
4975 : [ 3.29706e-006 ]
4976 : [ 3.54526e-006 ]
4977 : [ 3.06824e-006 ]
4978 : [ 3.44537e-006 ]
4979 : [ 3.2157e-006  ]
4980 : [ 3.23993e-006 ]
4981 : [ 3.35008e-006 ]
4982 : [ 3.5633e-006  ]
4983 : [ 3.18426e-006 ]
4984 : [ 3.57083e-006 ]
4985 : [ 3.59668e-006 ]
4986 : [ 3.48795e-006 ]
4987 : [ 3.46285e-006 ]
4988 : [ 3.13428e-006 ]
4989 : [ 3.26793e-006 ]
4990 : [ 3.44067e-006 ]
4991 : [ 3.22372e-006 ]
4992 : [ 3.47944e-006 ]
4993 : [ 3.43699e-006 ]
4994 : [ 3.66552e-006 ]
4995 : [ 3.61302e-006 ]
4996 : [ 3.79317e-006 ]
4997 : [ 3.71097e-006 ]
4998 : [ 3.38117e-006 ]
4999 : [ 3.27064e-006 ]
5000 : [ 3.11844e-006 ]
5001 : [ 3.59622e-006 ]
5002 : [ 3.62721e-006 ]
5003 : [ 3.169e-006   ]
5004 : [ 3.68461e-006 ]
5005 : [ 3.69205e-006 ]
5006 : [ 3.70896e-006 ]
5007 : [ 3.34067e-006 ]
5008 : [ 3.46105e-006 ]
5009 : [ 3.06884e-006 ]
5010 : [ 3.16262e-006 ]
5011 : [ 3.59136e-006 ]
5012 : [ 3.5193e-006  ]
5013 : [ 3.23751e-006 ]
5014 : [ 3.0747e-006  ]
5015 : [ 3.34249e-006 ]
5016 : [ 3.21257e-006 ]
5017 : [ 3.57541e-006 ]
5018 : [ 3.25362e-006 ]
5019 : [ 3.67263e-006 ]
5020 : [ 3.28459e-006 ]
5021 : [ 3.08124e-006 ]
5022 : [ 3.63854e-006 ]
5023 : [ 3.38415e-006 ]
5024 : [ 3.20569e-006 ]
5025 : [ 3.29293e-006 ]
5026 : [ 3.43107e-006 ]
5027 : [ 3.71339e-006 ]
5028 : [ 3.39395e-006 ]
5029 : [ 3.28721e-006 ]
5030 : [ 3.41548e-006 ]
5031 : [ 3.62003e-006 ]
5032 : [ 3.20425e-006 ]
5033 : [ 3.63535e-006 ]
5034 : [ 3.71106e-006 ]
5035 : [ 3.11741e-006 ]
5036 : [ 3.30084e-006 ]
5037 : [ 3.68487e-006 ]
5038 : [ 3.1491e-006  ]
5039 : [ 3.70119e-006 ]
5040 : [ 3.35583e-006 ]
5041 : [ 3.71907e-006 ]
5042 : [ 3.18517e-006 ]
5043 : [ 3.11271e-006 ]
5044 : [ 3.46799e-006 ]
5045 : [ 3.11276e-006 ]
5046 : [ 3.29813e-006 ]
5047 : [ 3.60764e-006 ]
5048 : [ 3.24599e-006 ]
5049 : [ 3.57628e-006 ]
5050 : [ 3.42439e-006 ]
5051 : [ 3.61914e-006 ]
5052 : [ 3.16234e-006 ]
5053 : [ 3.93842e-006 ]
5054 : [ 3.24028e-006 ]
5055 : [ 3.66488e-006 ]
5056 : [ 3.18737e-006 ]
5057 : [ 3.57279e-006 ]
5058 : [ 3.54489e-006 ]
5059 : [ 3.43672e-006 ]
5060 : [ 3.6377e-006  ]
5061 : [ 3.33938e-006 ]
5062 : [ 3.25398e-006 ]
5063 : [ 3.19328e-006 ]
5064 : [ 3.24186e-006 ]
5065 : [ 3.21998e-006 ]
5066 : [ 3.63127e-006 ]
5067 : [ 3.27475e-006 ]
5068 : [ 3.22529e-006 ]
5069 : [ 3.55019e-006 ]
5070 : [ 3.45258e-006 ]
5071 : [ 3.59483e-006 ]
5072 : [ 3.1838e-006  ]
5073 : [ 3.24986e-006 ]
5074 : [ 3.16543e-006 ]
5075 : [ 3.79181e-006 ]
5076 : [ 3.2755e-006  ]
5077 : [ 3.14501e-006 ]
5078 : [ 3.55445e-006 ]
5079 : [ 3.66193e-006 ]
5080 : [ 3.29739e-006 ]
5081 : [ 3.60235e-006 ]
5082 : [ 3.49266e-006 ]
5083 : [ 3.56447e-006 ]
5084 : [ 3.38758e-006 ]
5085 : [ 3.70825e-006 ]
5086 : [ 3.30182e-006 ]
5087 : [ 3.55812e-006 ]
5088 : [ 3.19253e-006 ]
5089 : [ 3.68651e-006 ]
5090 : [ 3.23827e-006 ]
5091 : [ 3.27374e-006 ]
5092 : [ 3.68142e-006 ]
5093 : [ 3.43799e-006 ]
5094 : [ 3.37614e-006 ]
5095 : [ 3.20458e-006 ]
5096 : [ 3.50567e-006 ]
5097 : [ 3.41159e-006 ]
5098 : [ 3.64028e-006 ]
5099 : [ 3.28164e-006 ]
5100 : [ 3.38065e-006 ]
5101 : [ 3.52231e-006 ]
5102 : [ 3.43709e-006 ]
5103 : [ 3.63903e-006 ]
5104 : [ 3.55648e-006 ]
5105 : [ 3.62737e-006 ]
5106 : [ 3.28714e-006 ]
5107 : [ 3.21653e-006 ]
5108 : [ 3.64879e-006 ]
5109 : [ 3.6067e-006  ]
5110 : [ 3.63844e-006 ]
5111 : [ 3.38477e-006 ]
5112 : [ 3.63013e-006 ]
5113 : [ 3.83431e-006 ]
5114 : [ 3.30399e-006 ]
5115 : [ 3.2228e-006  ]
5116 : [ 3.23948e-006 ]
5117 : [ 3.46972e-006 ]
5118 : [ 3.57039e-006 ]
5119 : [ 3.27039e-006 ]
5120 : [ 3.37567e-006 ]
5121 : [ 3.64329e-006 ]
5122 : [ 3.65977e-006 ]
5123 : [ 3.53437e-006 ]
5124 : [ 3.71492e-006 ]
5125 : [ 3.12572e-006 ]
5126 : [ 3.36681e-006 ]
5127 : [ 3.68022e-006 ]
5128 : [ 3.68625e-006 ]
5129 : [ 3.15254e-006 ]
5130 : [ 3.2077e-006  ]
5131 : [ 3.19208e-006 ]
5132 : [ 3.28119e-006 ]
5133 : [ 3.7523e-006  ]
5134 : [ 3.69587e-006 ]
5135 : [ 3.63799e-006 ]
5136 : [ 3.71435e-006 ]
5137 : [ 3.1938e-006  ]
5138 : [ 3.25958e-006 ]
5139 : [ 3.33369e-006 ]
5140 : [ 3.69061e-006 ]
5141 : [ 3.706e-006   ]
5142 : [ 3.24033e-006 ]
5143 : [ 3.21926e-006 ]
5144 : [ 3.16171e-006 ]
5145 : [ 3.25292e-006 ]
5146 : [ 3.21213e-006 ]
5147 : [ 3.21231e-006 ]
5148 : [ 3.52372e-006 ]
5149 : [ 3.68614e-006 ]
5150 : [ 3.64744e-006 ]
5151 : [ 3.67557e-006 ]
5152 : [ 3.39215e-006 ]
5153 : [ 3.13107e-006 ]
5154 : [ 3.18111e-006 ]
5155 : [ 3.73782e-006 ]
5156 : [ 3.532e-006   ]
5157 : [ 3.40204e-006 ]
5158 : [ 3.27187e-006 ]
5159 : [ 3.14501e-006 ]
5160 : [ 3.58022e-006 ]
5161 : [ 3.61727e-006 ]
5162 : [ 3.36385e-006 ]
5163 : [ 3.18837e-006 ]
5164 : [ 3.50379e-006 ]
5165 : [ 3.18572e-006 ]
5166 : [ 3.57057e-006 ]
5167 : [ 3.4532e-006  ]
5168 : [ 3.17996e-006 ]
5169 : [ 3.80488e-006 ]
5170 : [ 3.61898e-006 ]
5171 : [ 3.72707e-006 ]
5172 : [ 3.39931e-006 ]
5173 : [ 3.28057e-006 ]
5174 : [ 3.5844e-006  ]
5175 : [ 3.69805e-006 ]
5176 : [ 3.63576e-006 ]
5177 : [ 3.43919e-006 ]
5178 : [ 3.39199e-006 ]
5179 : [ 3.21757e-006 ]
5180 : [ 3.17758e-006 ]
5181 : [ 3.50691e-006 ]
5182 : [ 3.32641e-006 ]
5183 : [ 3.21678e-006 ]
5184 : [ 3.6242e-006  ]
5185 : [ 3.27007e-006 ]
5186 : [ 3.57832e-006 ]
5187 : [ 3.63538e-006 ]
5188 : [ 3.31749e-006 ]
5189 : [ 3.80421e-006 ]
5190 : [ 3.16564e-006 ]
5191 : [ 3.61162e-006 ]
5192 : [ 3.7024e-006  ]
5193 : [ 3.38345e-006 ]
5194 : [ 3.59637e-006 ]
5195 : [ 3.13035e-006 ]
5196 : [ 3.22051e-006 ]
5197 : [ 3.8472e-006  ]
5198 : [ 3.29787e-006 ]
5199 : [ 3.34175e-006 ]
5200 : [ 3.5477e-006  ]
5201 : [ 3.3047e-006  ]
5202 : [ 3.58929e-006 ]
5203 : [ 3.21851e-006 ]
5204 : [ 3.59292e-006 ]
5205 : [ 3.64445e-006 ]
5206 : [ 3.29603e-006 ]
5207 : [ 3.26655e-006 ]
5208 : [ 3.36583e-006 ]
5209 : [ 3.17379e-006 ]
5210 : [ 3.2522e-006  ]
5211 : [ 3.17214e-006 ]
5212 : [ 3.51858e-006 ]
5213 : [ 3.63852e-006 ]
5214 : [ 3.69958e-006 ]
5215 : [ 3.70942e-006 ]
5216 : [ 3.69779e-006 ]
5217 : [ 3.19551e-006 ]
5218 : [ 3.63975e-006 ]
5219 : [ 3.29812e-006 ]
5220 : [ 3.30039e-006 ]
5221 : [ 3.69061e-006 ]
5222 : [ 3.16046e-006 ]
5223 : [ 3.59234e-006 ]
5224 : [ 3.72273e-006 ]
5225 : [ 3.59789e-006 ]
5226 : [ 3.27652e-006 ]
5227 : [ 3.5638e-006  ]
5228 : [ 3.30036e-006 ]
5229 : [ 3.27585e-006 ]
5230 : [ 3.21238e-006 ]
5231 : [ 3.47693e-006 ]
5232 : [ 3.62554e-006 ]
5233 : [ 3.63357e-006 ]
5234 : [ 3.86206e-006 ]
5235 : [ 3.79195e-006 ]
5236 : [ 3.6418e-006  ]
5237 : [ 3.61919e-006 ]
5238 : [ 3.72988e-006 ]
5239 : [ 3.2592e-006  ]
5240 : [ 3.35988e-006 ]
5241 : [ 3.42111e-006 ]
5242 : [ 3.22478e-006 ]
5243 : [ 3.56571e-006 ]
5244 : [ 3.5987e-006  ]
5245 : [ 3.6441e-006  ]
5246 : [ 3.62911e-006 ]
5247 : [ 3.62739e-006 ]
5248 : [ 3.24318e-006 ]
5249 : [ 3.32332e-006 ]
5250 : [ 3.54385e-006 ]
5251 : [ 3.33681e-006 ]
5252 : [ 3.50282e-006 ]
5253 : [ 3.12738e-006 ]
5254 : [ 3.23308e-006 ]
5255 : [ 3.66854e-006 ]
5256 : [ 3.52517e-006 ]
5257 : [ 3.1974e-006  ]
5258 : [ 3.69698e-006 ]
5259 : [ 3.46293e-006 ]
5260 : [ 3.21503e-006 ]
5261 : [ 3.57453e-006 ]
5262 : [ 3.76975e-006 ]
5263 : [ 3.7004e-006  ]
5264 : [ 3.28872e-006 ]
5265 : [ 3.54331e-006 ]
5266 : [ 3.58438e-006 ]
5267 : [ 3.7033e-006  ]
5268 : [ 3.8793e-006  ]
5269 : [ 3.76834e-006 ]
5270 : [ 3.25761e-006 ]
5271 : [ 3.35045e-006 ]
5272 : [ 3.31586e-006 ]
5273 : [ 3.22559e-006 ]
5274 : [ 3.34257e-006 ]
5275 : [ 3.41778e-006 ]
5276 : [ 3.76974e-006 ]
5277 : [ 3.19515e-006 ]
5278 : [ 3.65616e-006 ]
5279 : [ 3.62803e-006 ]
5280 : [ 3.32946e-006 ]
5281 : [ 3.19706e-006 ]
5282 : [ 3.21128e-006 ]
5283 : [ 3.51394e-006 ]
5284 : [ 3.67831e-006 ]
5285 : [ 3.70345e-006 ]
5286 : [ 3.69263e-006 ]
5287 : [ 3.79419e-006 ]
5288 : [ 3.62046e-006 ]
5289 : [ 3.66771e-006 ]
5290 : [ 3.22272e-006 ]
5291 : [ 3.59383e-006 ]
5292 : [ 3.69158e-006 ]
5293 : [ 3.34991e-006 ]
5294 : [ 3.68214e-006 ]
5295 : [ 3.68588e-006 ]
5296 : [ 3.34984e-006 ]
5297 : [ 3.42881e-006 ]
5298 : [ 3.68102e-006 ]
5299 : [ 3.14978e-006 ]
5300 : [ 3.43584e-006 ]
5301 : [ 3.23283e-006 ]
5302 : [ 3.50232e-006 ]
5303 : [ 3.6927e-006  ]
5304 : [ 3.71127e-006 ]
5305 : [ 3.70236e-006 ]
5306 : [ 3.23985e-006 ]
5307 : [ 3.24522e-006 ]
5308 : [ 3.63742e-006 ]
5309 : [ 3.68762e-006 ]
5310 : [ 3.11729e-006 ]
5311 : [ 3.48721e-006 ]
5312 : [ 3.71003e-006 ]
5313 : [ 3.19855e-006 ]
5314 : [ 3.68326e-006 ]
5315 : [ 3.70975e-006 ]
5316 : [ 3.24586e-006 ]
5317 : [ 3.69228e-006 ]
5318 : [ 3.64154e-006 ]
5319 : [ 3.45191e-006 ]
5320 : [ 3.22611e-006 ]
5321 : [ 3.25724e-006 ]
5322 : [ 3.4306e-006  ]
5323 : [ 3.46641e-006 ]
5324 : [ 3.52507e-006 ]
5325 : [ 3.60136e-006 ]
5326 : [ 3.67402e-006 ]
5327 : [ 3.27713e-006 ]
5328 : [ 3.39258e-006 ]
5329 : [ 3.01572e-006 ]
5330 : [ 3.63304e-006 ]
5331 : [ 3.2373e-006  ]
5332 : [ 3.71111e-006 ]
5333 : [ 3.30715e-006 ]
5334 : [ 3.13774e-006 ]
5335 : [ 3.34678e-006 ]
5336 : [ 3.65731e-006 ]
5337 : [ 3.73898e-006 ]
5338 : [ 3.51489e-006 ]
5339 : [ 3.28971e-006 ]
5340 : [ 3.35176e-006 ]
5341 : [ 3.45339e-006 ]
5342 : [ 3.47969e-006 ]
5343 : [ 3.22532e-006 ]
5344 : [ 3.44384e-006 ]
5345 : [ 3.71772e-006 ]
5346 : [ 3.23785e-006 ]
5347 : [ 3.24007e-006 ]
5348 : [ 3.11022e-006 ]
5349 : [ 3.24933e-006 ]
5350 : [ 3.35363e-006 ]
5351 : [ 3.50109e-006 ]
5352 : [ 3.37434e-006 ]
5353 : [ 3.68198e-006 ]
5354 : [ 3.63934e-006 ]
5355 : [ 3.56745e-006 ]
5356 : [ 3.2224e-006  ]
5357 : [ 3.47503e-006 ]
5358 : [ 3.31634e-006 ]
5359 : [ 3.22052e-006 ]
5360 : [ 3.24668e-006 ]
5361 : [ 3.22539e-006 ]
5362 : [ 3.76924e-006 ]
5363 : [ 3.55108e-006 ]
5364 : [ 3.26337e-006 ]
5365 : [ 3.6598e-006  ]
5366 : [ 3.23192e-006 ]
5367 : [ 3.6039e-006  ]
5368 : [ 3.32386e-006 ]
5369 : [ 3.19355e-006 ]
5370 : [ 3.20845e-006 ]
5371 : [ 3.39055e-006 ]
5372 : [ 3.2451e-006  ]
5373 : [ 3.67839e-006 ]
5374 : [ 3.4589e-006  ]
5375 : [ 3.14114e-006 ]
5376 : [ 3.06606e-006 ]
5377 : [ 3.65796e-006 ]
5378 : [ 3.81152e-006 ]
5379 : [ 3.55064e-006 ]
5380 : [ 3.11509e-006 ]
5381 : [ 3.59637e-006 ]
5382 : [ 3.51273e-006 ]
5383 : [ 3.15077e-006 ]
5384 : [ 3.65443e-006 ]
5385 : [ 3.69151e-006 ]
5386 : [ 3.10009e-006 ]
5387 : [ 3.64107e-006 ]
5388 : [ 3.85073e-006 ]
5389 : [ 3.15723e-006 ]
5390 : [ 3.23697e-006 ]
5391 : [ 3.12448e-006 ]
5392 : [ 3.41278e-006 ]
5393 : [ 3.37818e-006 ]
5394 : [ 3.21723e-006 ]
5395 : [ 3.18945e-006 ]
5396 : [ 3.45436e-006 ]
5397 : [ 3.4815e-006  ]
5398 : [ 3.69535e-006 ]
5399 : [ 3.2953e-006  ]
5400 : [ 3.56832e-006 ]
5401 : [ 3.38078e-006 ]
5402 : [ 3.71055e-006 ]
5403 : [ 3.70269e-006 ]
5404 : [ 3.62865e-006 ]
5405 : [ 3.1797e-006  ]
5406 : [ 3.64149e-006 ]
5407 : [ 3.28875e-006 ]
5408 : [ 3.44772e-006 ]
5409 : [ 3.17118e-006 ]
5410 : [ 3.68788e-006 ]
5411 : [ 3.60607e-006 ]
5412 : [ 3.20552e-006 ]
5413 : [ 3.32556e-006 ]
5414 : [ 3.21946e-006 ]
5415 : [ 3.68987e-006 ]
5416 : [ 3.64119e-006 ]
5417 : [ 3.44321e-006 ]
5418 : [ 3.21326e-006 ]
5419 : [ 3.56313e-006 ]
5420 : [ 3.47692e-006 ]
5421 : [ 3.69148e-006 ]
5422 : [ 3.5467e-006  ]
5423 : [ 3.29554e-006 ]
5424 : [ 3.57792e-006 ]
5425 : [ 3.77867e-006 ]
5426 : [ 3.73606e-006 ]
5427 : [ 3.47521e-006 ]
5428 : [ 3.506e-006   ]
5429 : [ 3.62189e-006 ]
5430 : [ 3.08696e-006 ]
5431 : [ 3.33488e-006 ]
5432 : [ 3.29858e-006 ]
5433 : [ 3.43003e-006 ]
5434 : [ 3.77047e-006 ]
5435 : [ 3.21712e-006 ]
5436 : [ 3.43668e-006 ]
5437 : [ 3.49772e-006 ]
5438 : [ 3.23641e-006 ]
5439 : [ 3.35055e-006 ]
5440 : [ 3.61964e-006 ]
5441 : [ 3.36557e-006 ]
5442 : [ 3.68928e-006 ]
5443 : [ 3.55752e-006 ]
5444 : [ 3.36318e-006 ]
5445 : [ 3.66096e-006 ]
5446 : [ 3.28023e-006 ]
5447 : [ 3.25779e-006 ]
5448 : [ 3.17129e-006 ]
5449 : [ 3.27158e-006 ]
5450 : [ 3.4145e-006  ]
5451 : [ 3.20395e-006 ]
5452 : [ 3.08035e-006 ]
5453 : [ 3.64095e-006 ]
5454 : [ 3.68803e-006 ]
5455 : [ 3.62438e-006 ]
5456 : [ 3.65869e-006 ]
5457 : [ 3.54903e-006 ]
5458 : [ 3.40164e-006 ]
5459 : [ 3.19151e-006 ]
5460 : [ 3.56806e-006 ]
5461 : [ 3.70641e-006 ]
5462 : [ 3.71606e-006 ]
5463 : [ 3.70007e-006 ]
5464 : [ 3.71264e-006 ]
5465 : [ 3.27156e-006 ]
5466 : [ 3.67171e-006 ]
5467 : [ 3.81902e-006 ]
5468 : [ 3.6633e-006  ]
5469 : [ 3.25003e-006 ]
5470 : [ 3.61878e-006 ]
5471 : [ 3.20706e-006 ]
5472 : [ 3.37205e-006 ]
5473 : [ 3.39549e-006 ]
5474 : [ 3.33917e-006 ]
5475 : [ 3.22177e-006 ]
5476 : [ 3.60165e-006 ]
5477 : [ 3.1149e-006  ]
5478 : [ 3.63563e-006 ]
5479 : [ 3.58986e-006 ]
5480 : [ 3.60866e-006 ]
5481 : [ 3.41383e-006 ]
5482 : [ 3.56728e-006 ]
5483 : [ 3.58673e-006 ]
5484 : [ 3.71563e-006 ]
5485 : [ 3.11341e-006 ]
5486 : [ 3.57252e-006 ]
5487 : [ 3.57263e-006 ]
5488 : [ 3.34037e-006 ]
5489 : [ 3.56851e-006 ]
5490 : [ 3.38017e-006 ]
5491 : [ 3.66167e-006 ]
5492 : [ 3.69803e-006 ]
5493 : [ 3.68306e-006 ]
5494 : [ 3.22209e-006 ]
5495 : [ 3.62994e-006 ]
5496 : [ 3.56961e-006 ]
5497 : [ 3.54274e-006 ]
5498 : [ 3.29966e-006 ]
5499 : [ 3.63137e-006 ]
5500 : [ 3.26722e-006 ]
5501 : [ 3.24405e-006 ]
5502 : [ 3.19975e-006 ]
5503 : [ 3.68639e-006 ]
5504 : [ 3.83338e-006 ]
5505 : [ 3.66667e-006 ]
5506 : [ 3.33316e-006 ]
5507 : [ 3.63104e-006 ]
5508 : [ 3.1962e-006  ]
5509 : [ 3.25833e-006 ]
5510 : [ 3.71121e-006 ]
5511 : [ 3.24817e-006 ]
5512 : [ 3.57712e-006 ]
5513 : [ 3.61234e-006 ]
5514 : [ 3.5238e-006  ]
5515 : [ 3.66954e-006 ]
5516 : [ 3.30261e-006 ]
5517 : [ 3.46156e-006 ]
5518 : [ 3.2756e-006  ]
5519 : [ 3.18234e-006 ]
5520 : [ 3.64758e-006 ]
5521 : [ 3.61711e-006 ]
5522 : [ 3.70776e-006 ]
5523 : [ 3.32552e-006 ]
5524 : [ 3.16791e-006 ]
5525 : [ 3.12098e-006 ]
5526 : [ 3.28771e-006 ]
5527 : [ 3.26216e-006 ]
5528 : [ 3.48097e-006 ]
5529 : [ 3.47528e-006 ]
5530 : [ 3.70256e-006 ]
5531 : [ 3.63462e-006 ]
5532 : [ 3.19268e-006 ]
5533 : [ 3.57708e-006 ]
5534 : [ 3.14137e-006 ]
5535 : [ 3.20971e-006 ]
5536 : [ 3.28685e-006 ]
5537 : [ 3.66551e-006 ]
5538 : [ 3.69676e-006 ]
5539 : [ 3.1457e-006  ]
5540 : [ 3.31245e-006 ]
5541 : [ 3.2361e-006  ]
5542 : [ 3.11717e-006 ]
5543 : [ 3.51638e-006 ]
5544 : [ 3.26291e-006 ]
5545 : [ 3.62734e-006 ]
5546 : [ 3.45404e-006 ]
5547 : [ 3.72262e-006 ]
5548 : [ 3.14131e-006 ]
5549 : [ 3.27016e-006 ]
5550 : [ 3.18141e-006 ]
5551 : [ 3.66963e-006 ]
5552 : [ 3.22159e-006 ]
5553 : [ 3.22632e-006 ]
5554 : [ 3.49305e-006 ]
5555 : [ 3.66044e-006 ]
5556 : [ 3.67451e-006 ]
5557 : [ 3.65408e-006 ]
5558 : [ 3.37609e-006 ]
5559 : [ 3.66815e-006 ]
5560 : [ 3.51225e-006 ]
5561 : [ 3.32706e-006 ]
5562 : [ 3.48664e-006 ]
5563 : [ 3.11674e-006 ]
5564 : [ 3.57603e-006 ]
5565 : [ 3.21587e-006 ]
5566 : [ 3.65756e-006 ]
5567 : [ 3.2022e-006  ]
5568 : [ 3.56973e-006 ]
5569 : [ 3.24987e-006 ]
5570 : [ 3.28669e-006 ]
5571 : [ 3.08749e-006 ]
5572 : [ 3.6276e-006  ]
5573 : [ 3.24278e-006 ]
5574 : [ 3.48859e-006 ]
5575 : [ 3.65913e-006 ]
5576 : [ 3.63912e-006 ]
5577 : [ 3.52502e-006 ]
5578 : [ 3.49381e-006 ]
5579 : [ 3.42425e-006 ]
5580 : [ 3.16519e-006 ]
5581 : [ 3.69757e-006 ]
5582 : [ 3.65124e-006 ]
5583 : [ 3.30923e-006 ]
5584 : [ 3.64051e-006 ]
5585 : [ 3.702e-006   ]
5586 : [ 3.4757e-006  ]
5587 : [ 3.50273e-006 ]
5588 : [ 3.65919e-006 ]
5589 : [ 3.38834e-006 ]
5590 : [ 3.20451e-006 ]
5591 : [ 3.32556e-006 ]
5592 : [ 3.18332e-006 ]
5593 : [ 3.62583e-006 ]
5594 : [ 3.67963e-006 ]
5595 : [ 3.65703e-006 ]
5596 : [ 3.54703e-006 ]
5597 : [ 3.57311e-006 ]
5598 : [ 3.26011e-006 ]
5599 : [ 3.68088e-006 ]
5600 : [ 3.14316e-006 ]
5601 : [ 3.20658e-006 ]
5602 : [ 3.66644e-006 ]
5603 : [ 3.62522e-006 ]
5604 : [ 3.04057e-006 ]
5605 : [ 3.11804e-006 ]
5606 : [ 3.68597e-006 ]
5607 : [ 3.71428e-006 ]
5608 : [ 3.67779e-006 ]
5609 : [ 3.52334e-006 ]
5610 : [ 3.48377e-006 ]
5611 : [ 3.64519e-006 ]
5612 : [ 3.238e-006   ]
5613 : [ 3.66308e-006 ]
5614 : [ 3.08044e-006 ]
5615 : [ 3.66998e-006 ]
5616 : [ 3.7388e-006  ]
5617 : [ 3.82695e-006 ]
5618 : [ 3.14983e-006 ]
5619 : [ 3.10241e-006 ]
5620 : [ 3.18121e-006 ]
5621 : [ 3.56204e-006 ]
5622 : [ 3.31462e-006 ]
5623 : [ 3.58081e-006 ]
5624 : [ 3.69556e-006 ]
5625 : [ 3.65613e-006 ]
5626 : [ 3.15315e-006 ]
5627 : [ 3.27605e-006 ]
5628 : [ 3.66241e-006 ]
5629 : [ 3.43699e-006 ]
5630 : [ 3.73948e-006 ]
5631 : [ 3.50282e-006 ]
5632 : [ 3.26384e-006 ]
5633 : [ 3.68559e-006 ]
5634 : [ 3.31496e-006 ]
5635 : [ 3.71316e-006 ]
5636 : [ 3.26326e-006 ]
5637 : [ 3.19497e-006 ]
5638 : [ 3.37686e-006 ]
5639 : [ 3.19915e-006 ]
5640 : [ 3.70384e-006 ]
5641 : [ 3.46573e-006 ]
5642 : [ 3.19876e-006 ]
5643 : [ 3.40963e-006 ]
5644 : [ 3.58706e-006 ]
5645 : [ 3.7647e-006  ]
5646 : [ 3.69212e-006 ]
5647 : [ 3.3174e-006  ]
5648 : [ 3.58824e-006 ]
5649 : [ 3.66665e-006 ]
5650 : [ 3.55718e-006 ]
5651 : [ 3.16356e-006 ]
5652 : [ 3.28511e-006 ]
5653 : [ 3.29095e-006 ]
5654 : [ 3.60185e-006 ]
5655 : [ 3.52339e-006 ]
5656 : [ 3.59354e-006 ]
5657 : [ 3.68879e-006 ]
5658 : [ 3.73311e-006 ]
5659 : [ 3.31268e-006 ]
5660 : [ 3.16924e-006 ]
5661 : [ 3.47119e-006 ]
5662 : [ 3.24272e-006 ]
5663 : [ 3.63013e-006 ]
5664 : [ 3.36203e-006 ]
5665 : [ 3.31473e-006 ]
5666 : [ 3.11468e-006 ]
5667 : [ 3.19051e-006 ]
5668 : [ 3.60022e-006 ]
5669 : [ 3.69905e-006 ]
5670 : [ 3.33304e-006 ]
5671 : [ 3.48526e-006 ]
5672 : [ 3.38123e-006 ]
5673 : [ 3.15036e-006 ]
5674 : [ 3.69387e-006 ]
5675 : [ 3.6769e-006  ]
5676 : [ 3.25577e-006 ]
5677 : [ 3.39279e-006 ]
5678 : [ 3.36186e-006 ]
5679 : [ 3.21418e-006 ]
5680 : [ 3.60895e-006 ]
5681 : [ 3.64441e-006 ]
5682 : [ 3.35805e-006 ]
5683 : [ 3.7954e-006  ]
5684 : [ 3.53863e-006 ]
5685 : [ 3.28548e-006 ]
5686 : [ 3.38067e-006 ]
5687 : [ 3.60711e-006 ]
5688 : [ 3.37618e-006 ]
5689 : [ 3.33062e-006 ]
5690 : [ 3.312e-006   ]
5691 : [ 3.32275e-006 ]
5692 : [ 3.35857e-006 ]
5693 : [ 3.42185e-006 ]
5694 : [ 3.73731e-006 ]
5695 : [ 3.15489e-006 ]
5696 : [ 3.37565e-006 ]
5697 : [ 3.64528e-006 ]
5698 : [ 3.69697e-006 ]
5699 : [ 3.10707e-006 ]
5700 : [ 3.19177e-006 ]
5701 : [ 3.65895e-006 ]
5702 : [ 3.49727e-006 ]
5703 : [ 3.57829e-006 ]
5704 : [ 3.16831e-006 ]
5705 : [ 3.72327e-006 ]
5706 : [ 3.55893e-006 ]
5707 : [ 3.79215e-006 ]
5708 : [ 3.45382e-006 ]
5709 : [ 3.24658e-006 ]
5710 : [ 3.45537e-006 ]
5711 : [ 3.676e-006   ]
5712 : [ 3.34961e-006 ]
5713 : [ 3.64619e-006 ]
5714 : [ 3.34177e-006 ]
5715 : [ 3.22924e-006 ]
5716 : [ 3.59256e-006 ]
5717 : [ 3.69704e-006 ]
5718 : [ 3.16319e-006 ]
5719 : [ 3.69115e-006 ]
5720 : [ 3.6306e-006  ]
5721 : [ 3.4916e-006  ]
5722 : [ 3.59544e-006 ]
5723 : [ 3.42517e-006 ]
5724 : [ 3.37102e-006 ]
5725 : [ 3.05494e-006 ]
5726 : [ 3.64089e-006 ]
5727 : [ 3.64858e-006 ]
5728 : [ 3.30493e-006 ]
5729 : [ 3.33421e-006 ]
5730 : [ 3.33178e-006 ]
5731 : [ 3.24715e-006 ]
5732 : [ 3.68366e-006 ]
5733 : [ 3.45261e-006 ]
5734 : [ 3.52113e-006 ]
5735 : [ 3.09108e-006 ]
5736 : [ 3.68967e-006 ]
5737 : [ 3.449e-006   ]
5738 : [ 3.2037e-006  ]
5739 : [ 3.15006e-006 ]
5740 : [ 3.60822e-006 ]
5741 : [ 3.59007e-006 ]
5742 : [ 3.36256e-006 ]
5743 : [ 3.46813e-006 ]
5744 : [ 3.74807e-006 ]
5745 : [ 3.56449e-006 ]
5746 : [ 3.46612e-006 ]
5747 : [ 3.43773e-006 ]
5748 : [ 3.54819e-006 ]
5749 : [ 3.71674e-006 ]
5750 : [ 3.73096e-006 ]
5751 : [ 3.57824e-006 ]
5752 : [ 3.63306e-006 ]
5753 : [ 3.70658e-006 ]
5754 : [ 3.6084e-006  ]
5755 : [ 3.54121e-006 ]
5756 : [ 3.74731e-006 ]
5757 : [ 3.67453e-006 ]
5758 : [ 3.78682e-006 ]
5759 : [ 3.16793e-006 ]
5760 : [ 3.52814e-006 ]
5761 : [ 3.32398e-006 ]
5762 : [ 3.28264e-006 ]
5763 : [ 3.33521e-006 ]
5764 : [ 3.62381e-006 ]
5765 : [ 3.17094e-006 ]
5766 : [ 3.43529e-006 ]
5767 : [ 3.19086e-006 ]
5768 : [ 3.42973e-006 ]
5769 : [ 3.82367e-006 ]
5770 : [ 3.62396e-006 ]
5771 : [ 3.54493e-006 ]
5772 : [ 3.22733e-006 ]
5773 : [ 3.5691e-006  ]
5774 : [ 3.52632e-006 ]
5775 : [ 3.52715e-006 ]
5776 : [ 3.55553e-006 ]
5777 : [ 3.59447e-006 ]
5778 : [ 3.64356e-006 ]
5779 : [ 3.78253e-006 ]
5780 : [ 3.70183e-006 ]
5781 : [ 3.09846e-006 ]
5782 : [ 3.67944e-006 ]
5783 : [ 3.32545e-006 ]
5784 : [ 3.7345e-006  ]
5785 : [ 3.40149e-006 ]
5786 : [ 3.28395e-006 ]
5787 : [ 3.16282e-006 ]
5788 : [ 3.64329e-006 ]
5789 : [ 3.27599e-006 ]
5790 : [ 3.25197e-006 ]
5791 : [ 3.24067e-006 ]
5792 : [ 3.62393e-006 ]
5793 : [ 3.50242e-006 ]
5794 : [ 3.71356e-006 ]
5795 : [ 3.2138e-006  ]
5796 : [ 3.33945e-006 ]
5797 : [ 3.24952e-006 ]
5798 : [ 3.33693e-006 ]
5799 : [ 3.15939e-006 ]
5800 : [ 3.26985e-006 ]
5801 : [ 3.25104e-006 ]
5802 : [ 3.66703e-006 ]
5803 : [ 3.1265e-006  ]
5804 : [ 3.62755e-006 ]
5805 : [ 3.6108e-006  ]
5806 : [ 3.35319e-006 ]
5807 : [ 3.45885e-006 ]
5808 : [ 3.61319e-006 ]
5809 : [ 3.17534e-006 ]
5810 : [ 3.43112e-006 ]
5811 : [ 3.4004e-006  ]
5812 : [ 3.5798e-006  ]
5813 : [ 3.13069e-006 ]
5814 : [ 3.40861e-006 ]
5815 : [ 3.21569e-006 ]
5816 : [ 3.25727e-006 ]
5817 : [ 3.44479e-006 ]
5818 : [ 3.20932e-006 ]
5819 : [ 3.68301e-006 ]
5820 : [ 3.21506e-006 ]
5821 : [ 3.67624e-006 ]
5822 : [ 3.48479e-006 ]
5823 : [ 3.64515e-006 ]
5824 : [ 3.74939e-006 ]
5825 : [ 3.69267e-006 ]
5826 : [ 3.69223e-006 ]
5827 : [ 3.70494e-006 ]
5828 : [ 3.30077e-006 ]
5829 : [ 3.42828e-006 ]
5830 : [ 3.15424e-006 ]
5831 : [ 3.29359e-006 ]
5832 : [ 3.30335e-006 ]
5833 : [ 3.24639e-006 ]
5834 : [ 3.79033e-006 ]
5835 : [ 3.22892e-006 ]
5836 : [ 3.64725e-006 ]
5837 : [ 3.14778e-006 ]
5838 : [ 3.38299e-006 ]
5839 : [ 3.65733e-006 ]
5840 : [ 3.59532e-006 ]
5841 : [ 3.81801e-006 ]
5842 : [ 3.69625e-006 ]
5843 : [ 3.29637e-006 ]
5844 : [ 3.42199e-006 ]
5845 : [ 3.67144e-006 ]
5846 : [ 3.24505e-006 ]
5847 : [ 3.5715e-006  ]
5848 : [ 3.63057e-006 ]
5849 : [ 3.14816e-006 ]
5850 : [ 3.16924e-006 ]
5851 : [ 3.61723e-006 ]
5852 : [ 3.18745e-006 ]
5853 : [ 3.24431e-006 ]
5854 : [ 3.54016e-006 ]
5855 : [ 3.52065e-006 ]
5856 : [ 3.69485e-006 ]
5857 : [ 3.61777e-006 ]
5858 : [ 3.6735e-006  ]
5859 : [ 3.58166e-006 ]
5860 : [ 3.19473e-006 ]
5861 : [ 3.1882e-006  ]
5862 : [ 3.48186e-006 ]
5863 : [ 3.57584e-006 ]
5864 : [ 3.17984e-006 ]
5865 : [ 3.72809e-006 ]
5866 : [ 3.56774e-006 ]
5867 : [ 3.33011e-006 ]
5868 : [ 3.43607e-006 ]
5869 : [ 3.37743e-006 ]
5870 : [ 3.6178e-006  ]
5871 : [ 3.66322e-006 ]
5872 : [ 3.42123e-006 ]
5873 : [ 3.55415e-006 ]
5874 : [ 3.24262e-006 ]
5875 : [ 3.44e-006    ]
5876 : [ 3.19098e-006 ]
5877 : [ 3.26005e-006 ]
5878 : [ 3.35951e-006 ]
5879 : [ 3.61975e-006 ]
5880 : [ 3.53193e-006 ]
5881 : [ 3.10167e-006 ]
5882 : [ 3.5887e-006  ]
5883 : [ 3.60323e-006 ]
5884 : [ 3.22379e-006 ]
5885 : [ 3.1802e-006  ]
5886 : [ 3.65253e-006 ]
5887 : [ 3.20122e-006 ]
5888 : [ 3.54879e-006 ]
5889 : [ 3.67955e-006 ]
5890 : [ 3.63265e-006 ]
5891 : [ 3.26521e-006 ]
5892 : [ 3.73329e-006 ]
5893 : [ 3.24942e-006 ]
5894 : [ 3.61279e-006 ]
5895 : [ 3.24609e-006 ]
5896 : [ 3.40679e-006 ]
5897 : [ 3.56174e-006 ]
5898 : [ 3.70251e-006 ]
5899 : [ 3.61649e-006 ]
5900 : [ 3.28631e-006 ]
5901 : [ 3.14463e-006 ]
5902 : [ 3.23039e-006 ]
5903 : [ 3.62718e-006 ]
5904 : [ 3.23209e-006 ]
5905 : [ 3.05437e-006 ]
5906 : [ 3.69812e-006 ]
5907 : [ 3.80451e-006 ]
5908 : [ 3.2876e-006  ]
5909 : [ 3.68738e-006 ]
5910 : [ 3.29474e-006 ]
5911 : [ 3.59922e-006 ]
5912 : [ 3.18658e-006 ]
5913 : [ 3.49015e-006 ]
5914 : [ 3.26508e-006 ]
5915 : [ 3.19272e-006 ]
5916 : [ 3.45186e-006 ]
5917 : [ 3.62337e-006 ]
5918 : [ 3.31772e-006 ]
5919 : [ 3.20697e-006 ]
5920 : [ 3.60501e-006 ]
5921 : [ 3.15869e-006 ]
5922 : [ 3.23631e-006 ]
5923 : [ 3.42644e-006 ]
5924 : [ 3.62199e-006 ]
5925 : [ 3.68845e-006 ]
5926 : [ 3.15221e-006 ]
5927 : [ 3.21356e-006 ]
5928 : [ 3.59413e-006 ]
5929 : [ 3.14502e-006 ]
5930 : [ 3.1649e-006  ]
5931 : [ 3.25439e-006 ]
5932 : [ 3.31121e-006 ]
5933 : [ 3.2034e-006  ]
5934 : [ 3.50472e-006 ]
5935 : [ 3.1932e-006  ]
5936 : [ 3.45906e-006 ]
5937 : [ 3.55479e-006 ]
5938 : [ 3.30202e-006 ]
5939 : [ 3.65622e-006 ]
5940 : [ 3.43465e-006 ]
5941 : [ 3.69322e-006 ]
5942 : [ 3.1988e-006  ]
5943 : [ 3.70438e-006 ]
5944 : [ 3.53111e-006 ]
5945 : [ 3.48144e-006 ]
5946 : [ 3.57639e-006 ]
5947 : [ 3.5427e-006  ]
5948 : [ 3.90982e-006 ]
5949 : [ 3.22165e-006 ]
5950 : [ 3.20076e-006 ]
5951 : [ 3.64803e-006 ]
5952 : [ 3.17239e-006 ]
5953 : [ 3.20473e-006 ]
5954 : [ 3.29177e-006 ]
5955 : [ 3.52044e-006 ]
5956 : [ 3.19578e-006 ]
5957 : [ 3.21258e-006 ]
5958 : [ 3.85687e-006 ]
5959 : [ 3.20454e-006 ]
5960 : [ 3.76397e-006 ]
5961 : [ 3.57096e-006 ]
5962 : [ 3.60317e-006 ]
5963 : [ 3.24939e-006 ]
5964 : [ 3.70644e-006 ]
5965 : [ 3.64442e-006 ]
5966 : [ 3.51123e-006 ]
5967 : [ 3.18312e-006 ]
5968 : [ 3.39503e-006 ]
5969 : [ 3.15593e-006 ]
5970 : [ 3.5967e-006  ]
5971 : [ 3.72171e-006 ]
5972 : [ 3.37436e-006 ]
5973 : [ 3.50804e-006 ]
5974 : [ 3.38216e-006 ]
5975 : [ 3.47842e-006 ]
5976 : [ 3.25688e-006 ]
5977 : [ 3.61351e-006 ]
5978 : [ 3.22133e-006 ]
5979 : [ 3.69314e-006 ]
5980 : [ 3.61653e-006 ]
5981 : [ 3.73977e-006 ]
5982 : [ 3.26683e-006 ]
5983 : [ 3.4779e-006  ]
5984 : [ 3.67478e-006 ]
5985 : [ 3.17855e-006 ]
5986 : [ 3.66301e-006 ]
5987 : [ 3.44176e-006 ]
5988 : [ 3.17709e-006 ]
5989 : [ 3.66201e-006 ]
5990 : [ 3.52092e-006 ]
5991 : [ 3.82073e-006 ]
5992 : [ 3.59382e-006 ]
5993 : [ 3.65581e-006 ]
5994 : [ 3.4596e-006  ]
5995 : [ 3.56557e-006 ]
5996 : [ 3.31195e-006 ]
5997 : [ 3.22272e-006 ]
5998 : [ 3.12179e-006 ]
5999 : [ 3.21481e-006 ]
6000 : [ 3.33277e-006 ]
6001 : [ 3.63531e-006 ]
6002 : [ 3.40948e-006 ]
6003 : [ 3.26877e-006 ]
6004 : [ 3.65676e-006 ]
6005 : [ 3.7187e-006  ]
6006 : [ 3.26056e-006 ]
6007 : [ 3.26658e-006 ]
6008 : [ 3.31193e-006 ]
6009 : [ 3.09428e-006 ]
6010 : [ 3.53509e-006 ]
6011 : [ 3.31434e-006 ]
6012 : [ 3.67272e-006 ]
6013 : [ 3.22185e-006 ]
6014 : [ 3.3482e-006  ]
6015 : [ 3.30596e-006 ]
6016 : [ 3.36043e-006 ]
6017 : [ 3.48372e-006 ]
6018 : [ 3.56633e-006 ]
6019 : [ 3.70025e-006 ]
6020 : [ 3.7141e-006  ]
6021 : [ 3.56633e-006 ]
6022 : [ 3.25835e-006 ]
6023 : [ 3.27938e-006 ]
6024 : [ 3.63241e-006 ]
6025 : [ 3.30377e-006 ]
6026 : [ 3.35201e-006 ]
6027 : [ 3.2717e-006  ]
6028 : [ 3.26601e-006 ]
6029 : [ 3.17946e-006 ]
6030 : [ 3.29204e-006 ]
6031 : [ 3.6258e-006  ]
6032 : [ 3.62369e-006 ]
6033 : [ 3.65985e-006 ]
6034 : [ 3.58735e-006 ]
6035 : [ 3.15413e-006 ]
6036 : [ 3.5475e-006  ]
6037 : [ 3.3576e-006  ]
6038 : [ 3.30538e-006 ]
6039 : [ 3.1513e-006  ]
6040 : [ 3.23895e-006 ]
6041 : [ 3.14057e-006 ]
6042 : [ 3.04547e-006 ]
6043 : [ 3.49667e-006 ]
6044 : [ 3.27148e-006 ]
6045 : [ 3.30132e-006 ]
6046 : [ 3.67443e-006 ]
6047 : [ 3.12173e-006 ]
6048 : [ 3.22032e-006 ]
6049 : [ 3.62368e-006 ]
6050 : [ 3.20359e-006 ]
6051 : [ 3.14585e-006 ]
6052 : [ 3.84552e-006 ]
6053 : [ 3.32218e-006 ]
6054 : [ 3.6996e-006  ]
6055 : [ 3.51481e-006 ]
6056 : [ 3.43477e-006 ]
6057 : [ 3.48579e-006 ]
6058 : [ 3.18388e-006 ]
6059 : [ 3.31011e-006 ]
6060 : [ 3.10749e-006 ]
6061 : [ 3.61706e-006 ]
6062 : [ 3.1895e-006  ]
6063 : [ 3.26232e-006 ]
6064 : [ 3.595e-006   ]
6065 : [ 3.31223e-006 ]
6066 : [ 3.25148e-006 ]
6067 : [ 3.26368e-006 ]
6068 : [ 3.21371e-006 ]
6069 : [ 3.3667e-006  ]
6070 : [ 3.79887e-006 ]
6071 : [ 3.24749e-006 ]
6072 : [ 3.69383e-006 ]
6073 : [ 3.20424e-006 ]
6074 : [ 3.19517e-006 ]
6075 : [ 3.31645e-006 ]
6076 : [ 3.26173e-006 ]
6077 : [ 3.27005e-006 ]
6078 : [ 3.68721e-006 ]
6079 : [ 3.51564e-006 ]
6080 : [ 3.35013e-006 ]
6081 : [ 3.21071e-006 ]
6082 : [ 3.64874e-006 ]
6083 : [ 3.59502e-006 ]
6084 : [ 3.49133e-006 ]
6085 : [ 3.28421e-006 ]
6086 : [ 3.35132e-006 ]
6087 : [ 3.66553e-006 ]
6088 : [ 3.17625e-006 ]
6089 : [ 3.37466e-006 ]
6090 : [ 3.30524e-006 ]
6091 : [ 3.16305e-006 ]
6092 : [ 3.57716e-006 ]
6093 : [ 3.31585e-006 ]
6094 : [ 3.44889e-006 ]
6095 : [ 3.59008e-006 ]
6096 : [ 3.2224e-006  ]
6097 : [ 3.29367e-006 ]
6098 : [ 3.66652e-006 ]
6099 : [ 3.17372e-006 ]
6100 : [ 3.68705e-006 ]
6101 : [ 3.23879e-006 ]
6102 : [ 3.68464e-006 ]
6103 : [ 3.61957e-006 ]
6104 : [ 3.57256e-006 ]
6105 : [ 3.66053e-006 ]
6106 : [ 3.29907e-006 ]
6107 : [ 3.51713e-006 ]
6108 : [ 3.70156e-006 ]
6109 : [ 3.50578e-006 ]
6110 : [ 3.30189e-006 ]
6111 : [ 3.70901e-006 ]
6112 : [ 3.20502e-006 ]
6113 : [ 3.63917e-006 ]
6114 : [ 3.254e-006   ]
6115 : [ 3.46421e-006 ]
6116 : [ 3.84973e-006 ]
6117 : [ 3.34742e-006 ]
6118 : [ 3.39251e-006 ]
6119 : [ 3.68188e-006 ]
6120 : [ 3.25013e-006 ]
6121 : [ 3.6014e-006  ]
6122 : [ 3.63239e-006 ]
6123 : [ 3.70487e-006 ]
6124 : [ 3.61802e-006 ]
6125 : [ 3.23702e-006 ]
6126 : [ 3.20164e-006 ]
6127 : [ 3.21328e-006 ]
6128 : [ 3.59197e-006 ]
6129 : [ 3.7401e-006  ]
6130 : [ 3.7053e-006  ]
6131 : [ 3.53439e-006 ]
6132 : [ 3.72812e-006 ]
6133 : [ 3.37939e-006 ]
6134 : [ 3.68602e-006 ]
6135 : [ 3.71831e-006 ]
6136 : [ 3.39164e-006 ]
6137 : [ 3.60073e-006 ]
6138 : [ 3.52328e-006 ]
6139 : [ 3.55275e-006 ]
6140 : [ 3.30497e-006 ]
6141 : [ 3.57033e-006 ]
6142 : [ 3.85079e-006 ]
6143 : [ 3.63872e-006 ]
6144 : [ 3.51114e-006 ]
6145 : [ 3.19024e-006 ]
6146 : [ 3.42585e-006 ]
6147 : [ 3.12049e-006 ]
6148 : [ 3.61929e-006 ]
6149 : [ 3.68464e-006 ]
6150 : [ 3.44578e-006 ]
6151 : [ 3.46786e-006 ]
6152 : [ 3.55172e-006 ]
6153 : [ 3.60531e-006 ]
6154 : [ 3.6988e-006  ]
6155 : [ 3.20971e-006 ]
6156 : [ 3.58661e-006 ]
6157 : [ 3.62836e-006 ]
6158 : [ 3.5954e-006  ]
6159 : [ 3.63547e-006 ]
6160 : [ 3.69893e-006 ]
6161 : [ 3.66653e-006 ]
6162 : [ 3.29028e-006 ]
6163 : [ 3.61118e-006 ]
6164 : [ 3.35039e-006 ]
6165 : [ 3.27226e-006 ]
6166 : [ 3.74148e-006 ]
6167 : [ 3.23159e-006 ]
6168 : [ 3.25777e-006 ]
6169 : [ 3.51194e-006 ]
6170 : [ 3.42973e-006 ]
6171 : [ 3.71514e-006 ]
6172 : [ 3.60264e-006 ]
6173 : [ 3.32145e-006 ]
6174 : [ 3.3513e-006  ]
6175 : [ 3.39209e-006 ]
6176 : [ 3.68137e-006 ]
6177 : [ 3.61592e-006 ]
6178 : [ 3.64538e-006 ]
6179 : [ 3.23928e-006 ]
6180 : [ 3.09239e-006 ]
6181 : [ 3.38713e-006 ]
6182 : [ 3.30491e-006 ]
6183 : [ 3.48547e-006 ]
6184 : [ 3.34977e-006 ]
6185 : [ 3.58317e-006 ]
6186 : [ 3.23581e-006 ]
6187 : [ 3.62113e-006 ]
6188 : [ 3.20918e-006 ]
6189 : [ 3.20088e-006 ]
6190 : [ 3.69388e-006 ]
6191 : [ 3.58854e-006 ]
6192 : [ 3.23865e-006 ]
6193 : [ 3.2245e-006  ]
6194 : [ 3.70055e-006 ]
6195 : [ 3.59841e-006 ]
6196 : [ 3.72524e-006 ]
6197 : [ 3.34869e-006 ]
6198 : [ 3.55954e-006 ]
6199 : [ 3.70033e-006 ]
6200 : [ 3.45002e-006 ]
6201 : [ 3.29701e-006 ]
6202 : [ 3.60304e-006 ]
6203 : [ 3.59572e-006 ]
6204 : [ 3.6008e-006  ]
6205 : [ 3.30393e-006 ]
6206 : [ 3.6008e-006  ]
6207 : [ 3.47498e-006 ]
6208 : [ 3.65834e-006 ]
6209 : [ 3.65569e-006 ]
6210 : [ 3.68868e-006 ]
6211 : [ 3.16705e-006 ]
6212 : [ 3.16481e-006 ]
6213 : [ 3.63688e-006 ]
6214 : [ 3.29637e-006 ]
6215 : [ 3.60647e-006 ]
6216 : [ 3.23615e-006 ]
6217 : [ 3.59797e-006 ]
6218 : [ 3.25049e-006 ]
6219 : [ 3.25426e-006 ]
6220 : [ 3.09467e-006 ]
6221 : [ 3.28809e-006 ]
6222 : [ 3.76688e-006 ]
6223 : [ 3.64109e-006 ]
6224 : [ 3.2918e-006  ]
6225 : [ 3.75672e-006 ]
6226 : [ 3.49804e-006 ]
6227 : [ 3.73496e-006 ]
6228 : [ 3.77333e-006 ]
6229 : [ 3.70003e-006 ]
6230 : [ 3.34949e-006 ]
6231 : [ 3.04458e-006 ]
6232 : [ 3.44706e-006 ]
6233 : [ 3.63596e-006 ]
6234 : [ 3.24664e-006 ]
6235 : [ 3.19126e-006 ]
6236 : [ 3.67444e-006 ]
6237 : [ 3.65264e-006 ]
6238 : [ 3.18845e-006 ]
6239 : [ 3.87796e-006 ]
6240 : [ 3.23432e-006 ]
6241 : [ 3.4414e-006  ]
6242 : [ 3.82828e-006 ]
6243 : [ 3.52836e-006 ]
6244 : [ 3.4911e-006  ]
6245 : [ 3.32407e-006 ]
6246 : [ 3.74354e-006 ]
6247 : [ 3.24805e-006 ]
6248 : [ 3.67397e-006 ]
6249 : [ 3.68881e-006 ]
6250 : [ 3.76919e-006 ]
6251 : [ 3.38932e-006 ]
6252 : [ 3.6032e-006  ]
6253 : [ 3.72385e-006 ]
6254 : [ 3.29646e-006 ]
6255 : [ 3.28022e-006 ]
6256 : [ 3.26752e-006 ]
6257 : [ 3.30294e-006 ]
6258 : [ 3.65836e-006 ]
6259 : [ 3.33084e-006 ]
6260 : [ 3.30607e-006 ]
6261 : [ 3.51914e-006 ]
6262 : [ 3.37367e-006 ]
6263 : [ 3.65147e-006 ]
6264 : [ 3.177e-006   ]
6265 : [ 3.69359e-006 ]
6266 : [ 3.17943e-006 ]
6267 : [ 3.27314e-006 ]
6268 : [ 3.29339e-006 ]
6269 : [ 3.23564e-006 ]
6270 : [ 3.35067e-006 ]
6271 : [ 3.68065e-006 ]
6272 : [ 3.57933e-006 ]
6273 : [ 3.42471e-006 ]
6274 : [ 3.64885e-006 ]
6275 : [ 3.41123e-006 ]
6276 : [ 3.64384e-006 ]
6277 : [ 3.22304e-006 ]
6278 : [ 3.61473e-006 ]
6279 : [ 3.69969e-006 ]
6280 : [ 3.56492e-006 ]
6281 : [ 3.51248e-006 ]
6282 : [ 3.22766e-006 ]
6283 : [ 3.41873e-006 ]
6284 : [ 3.21759e-006 ]
6285 : [ 3.85124e-006 ]
6286 : [ 3.80525e-006 ]
6287 : [ 3.78227e-006 ]
6288 : [ 3.21772e-006 ]
6289 : [ 3.17665e-006 ]
6290 : [ 3.39513e-006 ]
6291 : [ 3.50697e-006 ]
6292 : [ 3.13286e-006 ]
6293 : [ 3.3769e-006  ]
6294 : [ 3.45213e-006 ]
6295 : [ 3.13934e-006 ]
6296 : [ 3.66567e-006 ]
6297 : [ 3.70427e-006 ]
6298 : [ 3.16711e-006 ]
6299 : [ 3.6331e-006  ]
6300 : [ 3.69263e-006 ]
6301 : [ 3.68772e-006 ]
6302 : [ 3.4271e-006  ]
6303 : [ 3.28159e-006 ]
6304 : [ 3.52493e-006 ]
6305 : [ 3.38863e-006 ]
6306 : [ 3.2173e-006  ]
6307 : [ 3.2845e-006  ]
6308 : [ 3.7574e-006  ]
6309 : [ 3.15137e-006 ]
6310 : [ 3.30292e-006 ]
6311 : [ 3.44521e-006 ]
6312 : [ 3.28553e-006 ]
6313 : [ 3.74514e-006 ]
6314 : [ 3.50744e-006 ]
6315 : [ 3.54583e-006 ]
6316 : [ 3.31348e-006 ]
6317 : [ 3.35516e-006 ]
6318 : [ 3.61737e-006 ]
6319 : [ 3.61444e-006 ]
6320 : [ 3.43658e-006 ]
6321 : [ 3.29266e-006 ]
6322 : [ 3.07862e-006 ]
6323 : [ 3.38885e-006 ]
6324 : [ 3.64541e-006 ]
6325 : [ 3.63062e-006 ]
6326 : [ 3.40917e-006 ]
6327 : [ 3.75619e-006 ]
6328 : [ 3.70437e-006 ]
6329 : [ 3.5779e-006  ]
6330 : [ 3.39913e-006 ]
6331 : [ 3.66998e-006 ]
6332 : [ 3.66743e-006 ]
6333 : [ 3.42454e-006 ]
6334 : [ 3.48367e-006 ]
6335 : [ 3.23405e-006 ]
6336 : [ 3.21777e-006 ]
6337 : [ 3.27258e-006 ]
6338 : [ 3.62628e-006 ]
6339 : [ 3.5345e-006  ]
6340 : [ 3.30301e-006 ]
6341 : [ 3.38746e-006 ]
6342 : [ 3.34796e-006 ]
6343 : [ 3.67503e-006 ]
6344 : [ 3.38599e-006 ]
6345 : [ 3.27893e-006 ]
6346 : [ 3.60241e-006 ]
6347 : [ 3.37601e-006 ]
6348 : [ 3.60318e-006 ]
6349 : [ 3.32896e-006 ]
6350 : [ 3.54624e-006 ]
6351 : [ 3.32873e-006 ]
6352 : [ 3.67079e-006 ]
6353 : [ 3.47302e-006 ]
6354 : [ 3.11647e-006 ]
6355 : [ 3.66649e-006 ]
6356 : [ 3.43777e-006 ]
6357 : [ 3.65751e-006 ]
6358 : [ 3.37343e-006 ]
6359 : [ 3.27594e-006 ]
6360 : [ 3.25681e-006 ]
6361 : [ 3.52118e-006 ]
6362 : [ 3.31513e-006 ]
6363 : [ 3.34671e-006 ]
6364 : [ 3.15417e-006 ]
6365 : [ 3.21359e-006 ]
6366 : [ 3.70031e-006 ]
6367 : [ 3.09203e-006 ]
6368 : [ 3.10245e-006 ]
6369 : [ 3.21146e-006 ]
6370 : [ 3.45223e-006 ]
6371 : [ 3.22974e-006 ]
6372 : [ 3.70577e-006 ]
6373 : [ 3.37972e-006 ]
6374 : [ 3.15525e-006 ]
6375 : [ 3.65764e-006 ]
6376 : [ 3.23103e-006 ]
6377 : [ 3.69166e-006 ]
6378 : [ 3.17181e-006 ]
6379 : [ 3.20235e-006 ]
6380 : [ 3.23091e-006 ]
6381 : [ 3.44263e-006 ]
6382 : [ 3.05212e-006 ]
6383 : [ 3.29109e-006 ]
6384 : [ 3.54264e-006 ]
6385 : [ 3.70444e-006 ]
6386 : [ 3.58722e-006 ]
6387 : [ 3.33404e-006 ]
6388 : [ 3.55232e-006 ]
6389 : [ 3.20922e-006 ]
6390 : [ 3.26139e-006 ]
6391 : [ 3.64906e-006 ]
6392 : [ 3.69929e-006 ]
6393 : [ 3.84603e-006 ]
6394 : [ 3.35955e-006 ]
6395 : [ 3.57453e-006 ]
6396 : [ 3.18596e-006 ]
6397 : [ 3.65248e-006 ]
6398 : [ 3.62615e-006 ]
6399 : [ 3.64268e-006 ]
6400 : [ 3.52258e-006 ]
6401 : [ 3.51299e-006 ]
6402 : [ 3.68449e-006 ]
6403 : [ 3.58827e-006 ]
6404 : [ 3.47553e-006 ]
6405 : [ 3.49005e-006 ]
6406 : [ 3.55522e-006 ]
6407 : [ 3.2409e-006  ]
6408 : [ 3.88573e-006 ]
6409 : [ 3.22845e-006 ]
6410 : [ 3.3887e-006  ]
6411 : [ 3.68309e-006 ]
6412 : [ 3.68645e-006 ]
6413 : [ 3.62931e-006 ]
6414 : [ 3.21431e-006 ]
6415 : [ 3.41077e-006 ]
6416 : [ 3.59098e-006 ]
6417 : [ 3.44257e-006 ]
6418 : [ 3.58454e-006 ]
6419 : [ 3.28971e-006 ]
6420 : [ 3.5448e-006  ]
6421 : [ 3.60853e-006 ]
6422 : [ 3.68238e-006 ]
6423 : [ 3.39255e-006 ]
6424 : [ 3.39369e-006 ]
6425 : [ 3.22738e-006 ]
6426 : [ 3.71254e-006 ]
6427 : [ 3.70716e-006 ]
6428 : [ 3.19325e-006 ]
6429 : [ 3.36307e-006 ]
6430 : [ 3.5161e-006  ]
6431 : [ 3.63576e-006 ]
6432 : [ 3.48984e-006 ]
6433 : [ 3.52075e-006 ]
6434 : [ 3.62445e-006 ]
6435 : [ 3.11256e-006 ]
6436 : [ 3.4053e-006  ]
6437 : [ 3.55594e-006 ]
6438 : [ 3.82017e-006 ]
6439 : [ 3.16802e-006 ]
6440 : [ 3.69718e-006 ]
6441 : [ 3.2622e-006  ]
6442 : [ 3.22068e-006 ]
6443 : [ 3.74322e-006 ]
6444 : [ 3.58285e-006 ]
6445 : [ 3.29957e-006 ]
6446 : [ 3.80872e-006 ]
6447 : [ 3.70099e-006 ]
6448 : [ 3.29012e-006 ]
6449 : [ 3.3438e-006  ]
6450 : [ 3.37506e-006 ]
6451 : [ 3.35372e-006 ]
6452 : [ 3.27693e-006 ]
6453 : [ 3.18262e-006 ]
6454 : [ 3.57786e-006 ]
6455 : [ 3.50849e-006 ]
6456 : [ 3.29994e-006 ]
6457 : [ 3.43972e-006 ]
6458 : [ 3.20698e-006 ]
6459 : [ 3.2985e-006  ]
6460 : [ 3.18976e-006 ]
6461 : [ 3.6615e-006  ]
6462 : [ 3.61679e-006 ]
6463 : [ 3.74272e-006 ]
6464 : [ 3.40719e-006 ]
6465 : [ 3.16083e-006 ]
6466 : [ 3.47121e-006 ]
6467 : [ 3.1443e-006  ]
6468 : [ 3.34669e-006 ]
6469 : [ 3.84856e-006 ]
6470 : [ 3.16575e-006 ]
6471 : [ 3.29136e-006 ]
6472 : [ 3.64516e-006 ]
6473 : [ 3.24913e-006 ]
6474 : [ 3.09961e-006 ]
6475 : [ 3.70504e-006 ]
6476 : [ 3.19393e-006 ]
6477 : [ 3.71601e-006 ]
6478 : [ 3.36811e-006 ]
6479 : [ 3.64848e-006 ]
6480 : [ 3.29511e-006 ]
6481 : [ 3.2486e-006  ]
6482 : [ 3.62984e-006 ]
6483 : [ 3.56176e-006 ]
6484 : [ 3.16807e-006 ]
6485 : [ 3.30567e-006 ]
6486 : [ 3.33103e-006 ]
6487 : [ 3.39322e-006 ]
6488 : [ 3.7038e-006  ]
6489 : [ 3.70421e-006 ]
6490 : [ 3.60652e-006 ]
6491 : [ 3.16078e-006 ]
6492 : [ 3.23506e-006 ]
6493 : [ 3.65355e-006 ]
6494 : [ 3.60408e-006 ]
6495 : [ 3.34867e-006 ]
6496 : [ 3.40185e-006 ]
6497 : [ 3.20002e-006 ]
6498 : [ 3.66184e-006 ]
6499 : [ 3.67729e-006 ]
6500 : [ 3.57136e-006 ]
6501 : [ 3.67022e-006 ]
6502 : [ 3.77111e-006 ]
6503 : [ 3.54027e-006 ]
6504 : [ 3.64074e-006 ]
6505 : [ 3.6017e-006  ]
6506 : [ 3.2932e-006  ]
6507 : [ 3.76791e-006 ]
6508 : [ 3.41616e-006 ]
6509 : [ 3.10157e-006 ]
6510 : [ 3.67007e-006 ]
6511 : [ 3.08927e-006 ]
6512 : [ 3.38586e-006 ]
6513 : [ 3.67654e-006 ]
6514 : [ 3.62991e-006 ]
6515 : [ 3.33464e-006 ]
6516 : [ 3.28326e-006 ]
6517 : [ 3.2846e-006  ]
6518 : [ 3.67618e-006 ]
6519 : [ 3.26011e-006 ]
6520 : [ 3.38697e-006 ]
6521 : [ 3.18676e-006 ]
6522 : [ 3.71068e-006 ]
6523 : [ 3.11419e-006 ]
6524 : [ 3.67323e-006 ]
6525 : [ 3.57658e-006 ]
6526 : [ 3.11906e-006 ]
6527 : [ 3.22595e-006 ]
6528 : [ 3.45148e-006 ]
6529 : [ 3.73942e-006 ]
6530 : [ 3.12537e-006 ]
6531 : [ 3.19519e-006 ]
6532 : [ 3.69637e-006 ]
6533 : [ 3.14907e-006 ]
6534 : [ 3.23293e-006 ]
6535 : [ 3.07819e-006 ]
6536 : [ 3.33838e-006 ]
6537 : [ 3.27108e-006 ]
6538 : [ 3.48996e-006 ]
6539 : [ 3.80821e-006 ]
6540 : [ 3.52604e-006 ]
6541 : [ 3.04609e-006 ]
6542 : [ 3.63888e-006 ]
6543 : [ 3.61857e-006 ]
6544 : [ 3.50533e-006 ]
6545 : [ 3.41705e-006 ]
6546 : [ 3.24665e-006 ]
6547 : [ 3.39754e-006 ]
6548 : [ 3.64904e-006 ]
6549 : [ 3.15376e-006 ]
6550 : [ 3.21253e-006 ]
6551 : [ 3.62582e-006 ]
6552 : [ 3.62778e-006 ]
6553 : [ 3.29052e-006 ]
6554 : [ 3.64758e-006 ]
6555 : [ 3.61124e-006 ]
6556 : [ 3.44289e-006 ]
6557 : [ 3.18405e-006 ]
6558 : [ 3.62244e-006 ]
6559 : [ 3.27938e-006 ]
6560 : [ 3.2708e-006  ]
6561 : [ 3.34181e-006 ]
6562 : [ 3.07584e-006 ]
6563 : [ 3.18767e-006 ]
6564 : [ 3.61044e-006 ]
6565 : [ 3.62961e-006 ]
6566 : [ 3.63367e-006 ]
6567 : [ 3.09129e-006 ]
6568 : [ 3.66386e-006 ]
6569 : [ 3.23996e-006 ]
6570 : [ 3.46918e-006 ]
6571 : [ 3.17818e-006 ]
6572 : [ 3.44253e-006 ]
6573 : [ 3.67062e-006 ]
6574 : [ 3.14301e-006 ]
6575 : [ 3.77087e-006 ]
6576 : [ 3.62982e-006 ]
6577 : [ 3.65231e-006 ]
6578 : [ 3.82994e-006 ]
6579 : [ 3.25176e-006 ]
6580 : [ 3.06874e-006 ]
6581 : [ 3.27058e-006 ]
6582 : [ 3.7178e-006  ]
6583 : [ 3.68273e-006 ]
6584 : [ 3.27044e-006 ]
6585 : [ 3.55025e-006 ]
6586 : [ 3.40021e-006 ]
6587 : [ 3.32001e-006 ]
6588 : [ 3.49068e-006 ]
6589 : [ 3.58514e-006 ]
6590 : [ 3.27378e-006 ]
6591 : [ 3.3064e-006  ]
6592 : [ 3.69741e-006 ]
6593 : [ 3.30005e-006 ]
6594 : [ 3.27222e-006 ]
6595 : [ 3.17085e-006 ]
6596 : [ 3.65364e-006 ]
6597 : [ 3.73244e-006 ]
6598 : [ 3.70511e-006 ]
6599 : [ 3.68684e-006 ]
6600 : [ 3.3462e-006  ]
6601 : [ 3.37829e-006 ]
6602 : [ 3.64367e-006 ]
6603 : [ 3.64632e-006 ]
6604 : [ 3.58698e-006 ]
6605 : [ 3.22808e-006 ]
6606 : [ 3.22823e-006 ]
6607 : [ 3.70997e-006 ]
6608 : [ 3.69596e-006 ]
6609 : [ 3.64489e-006 ]
6610 : [ 3.27268e-006 ]
6611 : [ 3.15263e-006 ]
6612 : [ 3.14612e-006 ]
6613 : [ 3.63607e-006 ]
6614 : [ 3.30377e-006 ]
6615 : [ 3.42028e-006 ]
6616 : [ 3.35495e-006 ]
6617 : [ 3.32726e-006 ]
6618 : [ 3.68025e-006 ]
6619 : [ 3.17177e-006 ]
6620 : [ 3.20513e-006 ]
6621 : [ 3.20679e-006 ]
6622 : [ 3.28992e-006 ]
6623 : [ 3.65269e-006 ]
6624 : [ 3.24651e-006 ]
6625 : [ 3.51139e-006 ]
6626 : [ 3.55883e-006 ]
6627 : [ 3.48582e-006 ]
6628 : [ 3.33601e-006 ]
6629 : [ 3.45649e-006 ]
6630 : [ 3.67219e-006 ]
6631 : [ 3.28464e-006 ]
6632 : [ 3.64422e-006 ]
6633 : [ 3.07166e-006 ]
6634 : [ 3.64746e-006 ]
6635 : [ 3.71799e-006 ]
6636 : [ 3.6385e-006  ]
6637 : [ 3.40679e-006 ]
6638 : [ 3.25842e-006 ]
6639 : [ 3.66006e-006 ]
6640 : [ 3.52807e-006 ]
6641 : [ 3.39352e-006 ]
6642 : [ 3.57593e-006 ]
6643 : [ 3.1855e-006  ]
6644 : [ 3.13623e-006 ]
6645 : [ 3.35354e-006 ]
6646 : [ 3.36509e-006 ]
6647 : [ 3.18396e-006 ]
6648 : [ 3.21539e-006 ]
6649 : [ 3.12148e-006 ]
6650 : [ 3.39892e-006 ]
6651 : [ 3.69529e-006 ]
6652 : [ 3.59165e-006 ]
6653 : [ 3.27049e-006 ]
6654 : [ 3.61268e-006 ]
6655 : [ 3.68466e-006 ]
6656 : [ 3.70147e-006 ]
6657 : [ 3.25528e-006 ]
6658 : [ 3.57833e-006 ]
6659 : [ 3.6926e-006  ]
6660 : [ 3.17164e-006 ]
6661 : [ 3.71646e-006 ]
6662 : [ 3.40663e-006 ]
6663 : [ 3.63809e-006 ]
6664 : [ 3.60697e-006 ]
6665 : [ 3.5456e-006  ]
6666 : [ 3.30704e-006 ]
6667 : [ 3.30527e-006 ]
6668 : [ 3.7414e-006  ]
6669 : [ 3.26539e-006 ]
6670 : [ 3.23671e-006 ]
6671 : [ 3.2087e-006  ]
6672 : [ 3.4987e-006  ]
6673 : [ 3.5609e-006  ]
6674 : [ 3.5785e-006  ]
6675 : [ 3.39388e-006 ]
6676 : [ 3.6999e-006  ]
6677 : [ 3.39645e-006 ]
6678 : [ 3.53919e-006 ]
6679 : [ 3.72391e-006 ]
6680 : [ 3.84333e-006 ]
6681 : [ 3.71006e-006 ]
6682 : [ 3.54397e-006 ]
6683 : [ 3.18372e-006 ]
6684 : [ 3.52288e-006 ]
6685 : [ 3.51492e-006 ]
6686 : [ 3.56347e-006 ]
6687 : [ 3.18919e-006 ]
6688 : [ 3.6426e-006  ]
6689 : [ 3.21957e-006 ]
6690 : [ 3.27069e-006 ]
6691 : [ 3.64965e-006 ]
6692 : [ 3.59942e-006 ]
6693 : [ 3.18867e-006 ]
6694 : [ 3.65911e-006 ]
6695 : [ 3.13923e-006 ]
6696 : [ 3.21721e-006 ]
6697 : [ 3.67175e-006 ]
6698 : [ 3.55446e-006 ]
6699 : [ 3.58161e-006 ]
6700 : [ 3.18937e-006 ]
6701 : [ 3.72579e-006 ]
6702 : [ 3.71122e-006 ]
6703 : [ 3.62459e-006 ]
6704 : [ 3.69558e-006 ]
6705 : [ 3.53261e-006 ]
6706 : [ 3.6516e-006  ]
6707 : [ 3.53094e-006 ]
6708 : [ 3.60115e-006 ]
6709 : [ 3.68308e-006 ]
6710 : [ 3.3698e-006  ]
6711 : [ 3.11039e-006 ]
6712 : [ 3.45397e-006 ]
6713 : [ 3.16814e-006 ]
6714 : [ 3.72147e-006 ]
6715 : [ 3.5916e-006  ]
6716 : [ 3.18569e-006 ]
6717 : [ 3.65887e-006 ]
6718 : [ 3.64481e-006 ]
6719 : [ 3.52911e-006 ]
6720 : [ 3.62507e-006 ]
6721 : [ 3.3183e-006  ]
6722 : [ 3.32976e-006 ]
6723 : [ 3.77517e-006 ]
6724 : [ 3.5761e-006  ]
6725 : [ 3.54597e-006 ]
6726 : [ 3.21602e-006 ]
6727 : [ 3.54204e-006 ]
6728 : [ 3.61149e-006 ]
6729 : [ 3.3075e-006  ]
6730 : [ 3.07043e-006 ]
6731 : [ 3.423e-006   ]
6732 : [ 3.68071e-006 ]
6733 : [ 3.10518e-006 ]
6734 : [ 3.84891e-006 ]
6735 : [ 3.70766e-006 ]
6736 : [ 3.42116e-006 ]
6737 : [ 3.3245e-006  ]
6738 : [ 3.69842e-006 ]
6739 : [ 3.42962e-006 ]
6740 : [ 3.55848e-006 ]
6741 : [ 3.34384e-006 ]
6742 : [ 3.20392e-006 ]
6743 : [ 3.28048e-006 ]
6744 : [ 3.388e-006   ]
6745 : [ 3.32217e-006 ]
6746 : [ 3.29653e-006 ]
6747 : [ 3.13876e-006 ]
6748 : [ 3.19094e-006 ]
6749 : [ 3.67101e-006 ]
6750 : [ 3.70064e-006 ]
6751 : [ 3.32092e-006 ]
6752 : [ 3.31342e-006 ]
6753 : [ 3.57867e-006 ]
6754 : [ 3.57102e-006 ]
6755 : [ 3.20038e-006 ]
6756 : [ 3.72014e-006 ]
6757 : [ 3.42554e-006 ]
6758 : [ 3.4555e-006  ]
6759 : [ 3.56041e-006 ]
6760 : [ 3.69967e-006 ]
6761 : [ 3.19373e-006 ]
6762 : [ 3.63459e-006 ]
6763 : [ 3.68801e-006 ]
6764 : [ 3.53174e-006 ]
6765 : [ 3.76769e-006 ]
6766 : [ 3.36666e-006 ]
6767 : [ 3.65957e-006 ]
6768 : [ 3.37662e-006 ]
6769 : [ 3.69504e-006 ]
6770 : [ 3.67873e-006 ]
6771 : [ 3.19382e-006 ]
6772 : [ 3.20357e-006 ]
6773 : [ 3.24844e-006 ]
6774 : [ 3.67417e-006 ]
6775 : [ 3.64502e-006 ]
6776 : [ 3.31338e-006 ]
6777 : [ 3.38262e-006 ]
6778 : [ 3.38032e-006 ]
6779 : [ 3.51785e-006 ]
6780 : [ 3.70689e-006 ]
6781 : [ 3.11293e-006 ]
6782 : [ 3.35606e-006 ]
6783 : [ 3.40954e-006 ]
6784 : [ 3.32208e-006 ]
6785 : [ 3.65546e-006 ]
6786 : [ 3.58118e-006 ]
6787 : [ 3.659e-006   ]
6788 : [ 3.34567e-006 ]
6789 : [ 3.72587e-006 ]
6790 : [ 3.63654e-006 ]
6791 : [ 3.64945e-006 ]
6792 : [ 3.68139e-006 ]
6793 : [ 3.26423e-006 ]
6794 : [ 3.54455e-006 ]
6795 : [ 3.28641e-006 ]
6796 : [ 3.31664e-006 ]
6797 : [ 3.66748e-006 ]
6798 : [ 3.66386e-006 ]
6799 : [ 3.39936e-006 ]
6800 : [ 3.33782e-006 ]
6801 : [ 3.15511e-006 ]
6802 : [ 3.72994e-006 ]
6803 : [ 3.31005e-006 ]
6804 : [ 3.24311e-006 ]
6805 : [ 3.37832e-006 ]
6806 : [ 3.37865e-006 ]
6807 : [ 3.2704e-006  ]
6808 : [ 3.48749e-006 ]
6809 : [ 3.24844e-006 ]
6810 : [ 3.30527e-006 ]
6811 : [ 3.21077e-006 ]
6812 : [ 3.27922e-006 ]
6813 : [ 3.19688e-006 ]
6814 : [ 3.18915e-006 ]
6815 : [ 3.68691e-006 ]
6816 : [ 3.1956e-006  ]
6817 : [ 3.47922e-006 ]
6818 : [ 3.37584e-006 ]
6819 : [ 3.68206e-006 ]
6820 : [ 3.16839e-006 ]
6821 : [ 3.53383e-006 ]
6822 : [ 3.17692e-006 ]
6823 : [ 3.61387e-006 ]
6824 : [ 3.17616e-006 ]
6825 : [ 3.58818e-006 ]
6826 : [ 3.16408e-006 ]
6827 : [ 3.03904e-006 ]
6828 : [ 3.52559e-006 ]
6829 : [ 3.42464e-006 ]
6830 : [ 3.25605e-006 ]
6831 : [ 3.46006e-006 ]
6832 : [ 3.15766e-006 ]
6833 : [ 3.13553e-006 ]
6834 : [ 3.68993e-006 ]
6835 : [ 3.63708e-006 ]
6836 : [ 3.41212e-006 ]
6837 : [ 3.63279e-006 ]
6838 : [ 3.20616e-006 ]
6839 : [ 3.60553e-006 ]
6840 : [ 3.1231e-006  ]
6841 : [ 3.23663e-006 ]
6842 : [ 3.65289e-006 ]
6843 : [ 3.66916e-006 ]
6844 : [ 3.58426e-006 ]
6845 : [ 3.21401e-006 ]
6846 : [ 3.40285e-006 ]
6847 : [ 3.29823e-006 ]
6848 : [ 3.7184e-006  ]
6849 : [ 3.72671e-006 ]
6850 : [ 3.09593e-006 ]
6851 : [ 3.69388e-006 ]
6852 : [ 3.48661e-006 ]
6853 : [ 3.70127e-006 ]
6854 : [ 3.19183e-006 ]
6855 : [ 3.30538e-006 ]
6856 : [ 3.36041e-006 ]
6857 : [ 3.5161e-006  ]
6858 : [ 3.60941e-006 ]
6859 : [ 3.41819e-006 ]
6860 : [ 3.32829e-006 ]
6861 : [ 3.18148e-006 ]
6862 : [ 3.57352e-006 ]
6863 : [ 3.68223e-006 ]
6864 : [ 3.22514e-006 ]
6865 : [ 3.28991e-006 ]
6866 : [ 3.59619e-006 ]
6867 : [ 3.64128e-006 ]
6868 : [ 3.4921e-006  ]
6869 : [ 3.22324e-006 ]
6870 : [ 3.64914e-006 ]
6871 : [ 3.68983e-006 ]
6872 : [ 3.5954e-006  ]
6873 : [ 3.10031e-006 ]
6874 : [ 3.18742e-006 ]
6875 : [ 3.32975e-006 ]
6876 : [ 3.37389e-006 ]
6877 : [ 3.22731e-006 ]
6878 : [ 3.62994e-006 ]
6879 : [ 3.22305e-006 ]
6880 : [ 3.69564e-006 ]
6881 : [ 3.45248e-006 ]
6882 : [ 3.15608e-006 ]
6883 : [ 3.33641e-006 ]
6884 : [ 3.60754e-006 ]
6885 : [ 3.35582e-006 ]
6886 : [ 3.73767e-006 ]
6887 : [ 3.09661e-006 ]
6888 : [ 3.4313e-006  ]
6889 : [ 3.234e-006   ]
6890 : [ 3.29096e-006 ]
6891 : [ 3.18997e-006 ]
6892 : [ 3.28302e-006 ]
6893 : [ 3.34862e-006 ]
6894 : [ 3.39768e-006 ]
6895 : [ 3.43481e-006 ]
6896 : [ 3.62481e-006 ]
6897 : [ 3.2224e-006  ]
6898 : [ 3.63299e-006 ]
6899 : [ 3.29828e-006 ]
6900 : [ 3.56246e-006 ]
6901 : [ 3.70579e-006 ]
6902 : [ 3.51909e-006 ]
6903 : [ 3.56609e-006 ]
6904 : [ 3.27558e-006 ]
6905 : [ 3.37708e-006 ]
6906 : [ 3.66471e-006 ]
6907 : [ 3.66241e-006 ]
6908 : [ 3.67813e-006 ]
6909 : [ 3.24549e-006 ]
6910 : [ 3.18188e-006 ]
6911 : [ 3.37653e-006 ]
6912 : [ 3.43618e-006 ]
6913 : [ 3.71911e-006 ]
6914 : [ 3.4025e-006  ]
6915 : [ 3.88285e-006 ]
6916 : [ 3.76698e-006 ]
6917 : [ 3.61304e-006 ]
6918 : [ 3.64718e-006 ]
6919 : [ 3.34368e-006 ]
6920 : [ 3.56566e-006 ]
6921 : [ 3.29441e-006 ]
6922 : [ 3.40849e-006 ]
6923 : [ 3.29461e-006 ]
6924 : [ 3.28719e-006 ]
6925 : [ 3.24439e-006 ]
6926 : [ 3.19983e-006 ]
6927 : [ 3.24979e-006 ]
6928 : [ 3.51971e-006 ]
6929 : [ 3.1896e-006  ]
6930 : [ 3.1038e-006  ]
6931 : [ 3.56512e-006 ]
6932 : [ 3.6854e-006  ]
6933 : [ 3.43117e-006 ]
6934 : [ 3.61046e-006 ]
6935 : [ 3.29909e-006 ]
6936 : [ 3.71715e-006 ]
6937 : [ 3.41733e-006 ]
6938 : [ 3.68887e-006 ]
6939 : [ 3.68127e-006 ]
6940 : [ 3.73456e-006 ]
6941 : [ 3.51829e-006 ]
6942 : [ 3.90927e-006 ]
6943 : [ 3.49812e-006 ]
6944 : [ 3.03046e-006 ]
6945 : [ 3.83198e-006 ]
6946 : [ 3.64173e-006 ]
6947 : [ 3.20039e-006 ]
6948 : [ 3.50105e-006 ]
6949 : [ 3.19428e-006 ]
6950 : [ 3.43743e-006 ]
6951 : [ 3.15386e-006 ]
6952 : [ 3.54095e-006 ]
6953 : [ 3.62481e-006 ]
6954 : [ 3.55459e-006 ]
6955 : [ 3.67811e-006 ]
6956 : [ 3.45397e-006 ]
6957 : [ 3.67997e-006 ]
6958 : [ 3.18656e-006 ]
6959 : [ 3.68687e-006 ]
6960 : [ 3.19574e-006 ]
6961 : [ 3.17345e-006 ]
6962 : [ 3.09745e-006 ]
6963 : [ 3.7083e-006  ]
6964 : [ 3.63342e-006 ]
6965 : [ 3.72094e-006 ]
6966 : [ 3.54964e-006 ]
6967 : [ 3.69291e-006 ]
6968 : [ 3.01553e-006 ]
6969 : [ 3.16175e-006 ]
6970 : [ 3.60578e-006 ]
6971 : [ 3.43591e-006 ]
6972 : [ 3.32432e-006 ]
6973 : [ 3.42168e-006 ]
6974 : [ 3.24261e-006 ]
6975 : [ 3.26304e-006 ]
6976 : [ 3.22086e-006 ]
6977 : [ 3.21381e-006 ]
6978 : [ 3.68545e-006 ]
6979 : [ 3.19944e-006 ]
6980 : [ 3.31254e-006 ]
6981 : [ 3.32004e-006 ]
6982 : [ 3.61847e-006 ]
6983 : [ 3.35072e-006 ]
6984 : [ 3.51131e-006 ]
6985 : [ 3.66252e-006 ]
6986 : [ 3.15575e-006 ]
6987 : [ 3.27278e-006 ]
6988 : [ 3.14296e-006 ]
6989 : [ 3.51344e-006 ]
6990 : [ 3.13518e-006 ]
6991 : [ 3.6833e-006  ]
6992 : [ 3.69213e-006 ]
6993 : [ 3.3785e-006  ]
6994 : [ 3.38238e-006 ]
6995 : [ 3.25669e-006 ]
6996 : [ 3.36777e-006 ]
6997 : [ 3.72827e-006 ]
6998 : [ 3.74302e-006 ]
6999 : [ 3.1737e-006  ]
7000 : [ 3.1123e-006  ]
7001 : [ 3.60014e-006 ]
7002 : [ 3.59851e-006 ]
7003 : [ 3.12946e-006 ]
7004 : [ 3.68002e-006 ]
7005 : [ 3.04684e-006 ]
7006 : [ 3.52901e-006 ]
7007 : [ 3.08052e-006 ]
7008 : [ 3.619e-006   ]
7009 : [ 3.31782e-006 ]
7010 : [ 3.613e-006   ]
7011 : [ 3.3366e-006  ]
7012 : [ 3.20475e-006 ]
7013 : [ 3.47514e-006 ]
7014 : [ 3.47319e-006 ]
7015 : [ 3.57726e-006 ]
7016 : [ 3.21921e-006 ]
7017 : [ 3.28351e-006 ]
7018 : [ 3.53383e-006 ]
7019 : [ 3.38753e-006 ]
7020 : [ 3.4059e-006  ]
7021 : [ 3.19475e-006 ]
7022 : [ 3.31149e-006 ]
7023 : [ 3.1915e-006  ]
7024 : [ 3.72727e-006 ]
7025 : [ 3.18941e-006 ]
7026 : [ 3.66123e-006 ]
7027 : [ 3.5898e-006  ]
7028 : [ 3.10737e-006 ]
7029 : [ 3.7264e-006  ]
7030 : [ 3.73106e-006 ]
7031 : [ 3.69194e-006 ]
7032 : [ 3.52219e-006 ]
7033 : [ 3.52392e-006 ]
7034 : [ 3.3793e-006  ]
7035 : [ 3.57106e-006 ]
7036 : [ 3.24236e-006 ]
7037 : [ 3.6098e-006  ]
7038 : [ 3.19205e-006 ]
7039 : [ 3.29838e-006 ]
7040 : [ 3.15061e-006 ]
7041 : [ 3.24086e-006 ]
7042 : [ 3.53371e-006 ]
7043 : [ 3.45568e-006 ]
7044 : [ 3.54215e-006 ]
7045 : [ 3.09142e-006 ]
7046 : [ 3.44909e-006 ]
7047 : [ 3.56562e-006 ]
7048 : [ 3.32462e-006 ]
7049 : [ 3.25104e-006 ]
7050 : [ 3.08395e-006 ]
7051 : [ 3.53197e-006 ]
7052 : [ 3.61509e-006 ]
7053 : [ 3.41291e-006 ]
7054 : [ 3.22651e-006 ]
7055 : [ 3.64391e-006 ]
7056 : [ 3.68987e-006 ]
7057 : [ 3.18169e-006 ]
7058 : [ 3.2613e-006  ]
7059 : [ 3.44131e-006 ]
7060 : [ 3.61454e-006 ]
7061 : [ 3.25218e-006 ]
7062 : [ 3.20474e-006 ]
7063 : [ 3.55674e-006 ]
7064 : [ 3.63598e-006 ]
7065 : [ 3.12937e-006 ]
7066 : [ 3.62169e-006 ]
7067 : [ 3.52035e-006 ]
7068 : [ 3.38185e-006 ]
7069 : [ 3.74122e-006 ]
7070 : [ 3.11286e-006 ]
7071 : [ 3.14711e-006 ]
7072 : [ 3.32828e-006 ]
7073 : [ 3.39546e-006 ]
7074 : [ 3.71749e-006 ]
7075 : [ 3.12501e-006 ]
7076 : [ 3.72367e-006 ]
7077 : [ 3.43631e-006 ]
7078 : [ 3.32039e-006 ]
7079 : [ 3.4478e-006  ]
7080 : [ 3.3148e-006  ]
7081 : [ 3.35797e-006 ]
7082 : [ 3.32665e-006 ]
7083 : [ 3.6862e-006  ]
7084 : [ 3.69941e-006 ]
7085 : [ 3.57556e-006 ]
7086 : [ 3.70773e-006 ]
7087 : [ 3.21933e-006 ]
7088 : [ 3.13809e-006 ]
7089 : [ 3.27533e-006 ]
7090 : [ 3.33045e-006 ]
7091 : [ 3.20347e-006 ]
7092 : [ 3.52978e-006 ]
7093 : [ 3.53268e-006 ]
7094 : [ 3.64405e-006 ]
7095 : [ 3.25466e-006 ]
7096 : [ 3.70606e-006 ]
7097 : [ 3.34787e-006 ]
7098 : [ 3.64413e-006 ]
7099 : [ 3.69067e-006 ]
7100 : [ 3.69908e-006 ]
7101 : [ 3.38635e-006 ]
7102 : [ 3.6731e-006  ]
7103 : [ 3.11124e-006 ]
7104 : [ 3.13672e-006 ]
7105 : [ 3.1976e-006  ]
7106 : [ 3.21851e-006 ]
7107 : [ 3.71605e-006 ]
7108 : [ 3.09686e-006 ]
7109 : [ 3.65567e-006 ]
7110 : [ 3.5718e-006  ]
7111 : [ 3.68562e-006 ]
7112 : [ 3.52641e-006 ]
7113 : [ 3.25774e-006 ]
7114 : [ 3.21221e-006 ]
7115 : [ 3.35913e-006 ]
7116 : [ 3.698e-006   ]
7117 : [ 3.67697e-006 ]
7118 : [ 3.46557e-006 ]
7119 : [ 3.26302e-006 ]
7120 : [ 3.08367e-006 ]
7121 : [ 3.76181e-006 ]
7122 : [ 3.24768e-006 ]
7123 : [ 3.14705e-006 ]
7124 : [ 3.1848e-006  ]
7125 : [ 3.7725e-006  ]
7126 : [ 3.21083e-006 ]
7127 : [ 3.06649e-006 ]
7128 : [ 3.28453e-006 ]
7129 : [ 3.09105e-006 ]
7130 : [ 3.50588e-006 ]
7131 : [ 3.59526e-006 ]
7132 : [ 3.25629e-006 ]
7133 : [ 3.67363e-006 ]
7134 : [ 3.53554e-006 ]
7135 : [ 3.76207e-006 ]
7136 : [ 3.47132e-006 ]
7137 : [ 3.69383e-006 ]
7138 : [ 3.33453e-006 ]
7139 : [ 3.39534e-006 ]
7140 : [ 3.5774e-006  ]
7141 : [ 3.62381e-006 ]
7142 : [ 3.50632e-006 ]
7143 : [ 3.72648e-006 ]
7144 : [ 3.30363e-006 ]
7145 : [ 3.25346e-006 ]
7146 : [ 3.25568e-006 ]
7147 : [ 3.50366e-006 ]
7148 : [ 3.32166e-006 ]
7149 : [ 3.50171e-006 ]
7150 : [ 3.28707e-006 ]
7151 : [ 3.53343e-006 ]
7152 : [ 3.13265e-006 ]
7153 : [ 3.11397e-006 ]
7154 : [ 3.18639e-006 ]
7155 : [ 3.62132e-006 ]
7156 : [ 3.26425e-006 ]
7157 : [ 3.19761e-006 ]
7158 : [ 3.65423e-006 ]
7159 : [ 3.24299e-006 ]
7160 : [ 3.07996e-006 ]
7161 : [ 3.25557e-006 ]
7162 : [ 3.11555e-006 ]
7163 : [ 3.58283e-006 ]
7164 : [ 3.34518e-006 ]
7165 : [ 3.25662e-006 ]
7166 : [ 3.24187e-006 ]
7167 : [ 3.68358e-006 ]
7168 : [ 3.24747e-006 ]
7169 : [ 3.2482e-006  ]
7170 : [ 3.2776e-006  ]
7171 : [ 3.49678e-006 ]
7172 : [ 3.18587e-006 ]
7173 : [ 3.86347e-006 ]
7174 : [ 3.33665e-006 ]
7175 : [ 3.07931e-006 ]
7176 : [ 3.65235e-006 ]
7177 : [ 3.09399e-006 ]
7178 : [ 3.21101e-006 ]
7179 : [ 3.32916e-006 ]
7180 : [ 3.57107e-006 ]
7181 : [ 3.7074e-006  ]
7182 : [ 3.61999e-006 ]
7183 : [ 3.47677e-006 ]
7184 : [ 3.07721e-006 ]
7185 : [ 3.52749e-006 ]
7186 : [ 3.24151e-006 ]
7187 : [ 3.55743e-006 ]
7188 : [ 3.58647e-006 ]
7189 : [ 3.29776e-006 ]
7190 : [ 3.5449e-006  ]
7191 : [ 3.15235e-006 ]
7192 : [ 3.72455e-006 ]
7193 : [ 3.71074e-006 ]
7194 : [ 3.61937e-006 ]
7195 : [ 3.43089e-006 ]
7196 : [ 3.45389e-006 ]
7197 : [ 3.77171e-006 ]
7198 : [ 3.77877e-006 ]
7199 : [ 3.65254e-006 ]
7200 : [ 3.64524e-006 ]
7201 : [ 3.64356e-006 ]
7202 : [ 3.59971e-006 ]
7203 : [ 3.61001e-006 ]
7204 : [ 3.33492e-006 ]
7205 : [ 3.29339e-006 ]
7206 : [ 3.33044e-006 ]
7207 : [ 3.68346e-006 ]
7208 : [ 3.67394e-006 ]
7209 : [ 3.75884e-006 ]
7210 : [ 3.55629e-006 ]
7211 : [ 3.65834e-006 ]
7212 : [ 3.38982e-006 ]
7213 : [ 3.5119e-006  ]
7214 : [ 3.82763e-006 ]
7215 : [ 3.64534e-006 ]
7216 : [ 3.22444e-006 ]
7217 : [ 3.15214e-006 ]
7218 : [ 3.63391e-006 ]
7219 : [ 3.76165e-006 ]
7220 : [ 3.53859e-006 ]
7221 : [ 3.28731e-006 ]
7222 : [ 3.1444e-006  ]
7223 : [ 3.25251e-006 ]
7224 : [ 3.17938e-006 ]
7225 : [ 3.26574e-006 ]
7226 : [ 3.73322e-006 ]
7227 : [ 3.51237e-006 ]
7228 : [ 3.68766e-006 ]
7229 : [ 3.63073e-006 ]
7230 : [ 3.29082e-006 ]
7231 : [ 3.65858e-006 ]
7232 : [ 3.37983e-006 ]
7233 : [ 3.31382e-006 ]
7234 : [ 3.3797e-006  ]
7235 : [ 3.81356e-006 ]
7236 : [ 3.55687e-006 ]
7237 : [ 3.18832e-006 ]
7238 : [ 3.43217e-006 ]
7239 : [ 3.5705e-006  ]
7240 : [ 3.24238e-006 ]
7241 : [ 3.71865e-006 ]
7242 : [ 3.59212e-006 ]
7243 : [ 3.5565e-006  ]
7244 : [ 3.24824e-006 ]
7245 : [ 3.56007e-006 ]
7246 : [ 3.50462e-006 ]
7247 : [ 3.14028e-006 ]
7248 : [ 3.42594e-006 ]
7249 : [ 3.20184e-006 ]
7250 : [ 3.58018e-006 ]
7251 : [ 3.6929e-006  ]
7252 : [ 3.36936e-006 ]
7253 : [ 3.63347e-006 ]
7254 : [ 3.54725e-006 ]
7255 : [ 3.40883e-006 ]
7256 : [ 3.6238e-006  ]
7257 : [ 3.66111e-006 ]
7258 : [ 3.69659e-006 ]
7259 : [ 3.56549e-006 ]
7260 : [ 3.70325e-006 ]
7261 : [ 3.71122e-006 ]
7262 : [ 3.19026e-006 ]
7263 : [ 3.13016e-006 ]
7264 : [ 3.63302e-006 ]
7265 : [ 3.14672e-006 ]
7266 : [ 3.62891e-006 ]
7267 : [ 3.09948e-006 ]
7268 : [ 3.47116e-006 ]
7269 : [ 3.1423e-006  ]
7270 : [ 3.59573e-006 ]
7271 : [ 3.62439e-006 ]
7272 : [ 3.23347e-006 ]
7273 : [ 3.25069e-006 ]
7274 : [ 3.64163e-006 ]
7275 : [ 3.12249e-006 ]
7276 : [ 3.6523e-006  ]
7277 : [ 3.43264e-006 ]
7278 : [ 3.26178e-006 ]
7279 : [ 3.43487e-006 ]
7280 : [ 3.48932e-006 ]
7281 : [ 3.34189e-006 ]
7282 : [ 3.70797e-006 ]
7283 : [ 3.58704e-006 ]
7284 : [ 3.55902e-006 ]
7285 : [ 3.66045e-006 ]
7286 : [ 3.40613e-006 ]
7287 : [ 3.64408e-006 ]
7288 : [ 3.14057e-006 ]
7289 : [ 3.49252e-006 ]
7290 : [ 3.49611e-006 ]
7291 : [ 3.20189e-006 ]
7292 : [ 3.51448e-006 ]
7293 : [ 3.19948e-006 ]
7294 : [ 3.65822e-006 ]
7295 : [ 3.49049e-006 ]
7296 : [ 3.482e-006   ]
7297 : [ 3.48644e-006 ]
7298 : [ 3.58608e-006 ]
7299 : [ 3.84134e-006 ]
7300 : [ 3.68909e-006 ]
7301 : [ 3.26838e-006 ]
7302 : [ 3.6014e-006  ]
7303 : [ 3.12295e-006 ]
7304 : [ 3.47053e-006 ]
7305 : [ 3.54651e-006 ]
7306 : [ 3.56817e-006 ]
7307 : [ 3.20407e-006 ]
7308 : [ 3.22127e-006 ]
7309 : [ 3.16977e-006 ]
7310 : [ 3.72237e-006 ]
7311 : [ 3.59747e-006 ]
7312 : [ 3.20901e-006 ]
7313 : [ 3.37242e-006 ]
7314 : [ 3.28861e-006 ]
7315 : [ 3.28126e-006 ]
7316 : [ 3.5129e-006  ]
7317 : [ 3.15509e-006 ]
7318 : [ 3.47202e-006 ]
7319 : [ 3.48244e-006 ]
7320 : [ 3.67034e-006 ]
7321 : [ 3.6616e-006  ]
7322 : [ 3.27666e-006 ]
7323 : [ 3.5411e-006  ]
7324 : [ 3.72081e-006 ]
7325 : [ 3.633e-006   ]
7326 : [ 3.67718e-006 ]
7327 : [ 3.60817e-006 ]
7328 : [ 3.38592e-006 ]
7329 : [ 3.52306e-006 ]
7330 : [ 3.74785e-006 ]
7331 : [ 3.26224e-006 ]
7332 : [ 3.68741e-006 ]
7333 : [ 3.53723e-006 ]
7334 : [ 3.26007e-006 ]
7335 : [ 3.68857e-006 ]
7336 : [ 3.42125e-006 ]
7337 : [ 3.45842e-006 ]
7338 : [ 3.15037e-006 ]
7339 : [ 3.81136e-006 ]
7340 : [ 3.68853e-006 ]
7341 : [ 3.42177e-006 ]
7342 : [ 3.53205e-006 ]
7343 : [ 3.60664e-006 ]
7344 : [ 3.28112e-006 ]
7345 : [ 3.44171e-006 ]
7346 : [ 3.08225e-006 ]
7347 : [ 3.66219e-006 ]
7348 : [ 3.20669e-006 ]
7349 : [ 3.68126e-006 ]
7350 : [ 3.32361e-006 ]
7351 : [ 3.52817e-006 ]
7352 : [ 3.64018e-006 ]
7353 : [ 3.6824e-006  ]
7354 : [ 3.56337e-006 ]
7355 : [ 3.63094e-006 ]
7356 : [ 3.15402e-006 ]
7357 : [ 3.2014e-006  ]
7358 : [ 3.22325e-006 ]
7359 : [ 3.26203e-006 ]
7360 : [ 3.55418e-006 ]
7361 : [ 3.28037e-006 ]
7362 : [ 3.21848e-006 ]
7363 : [ 3.28664e-006 ]
7364 : [ 3.26414e-006 ]
7365 : [ 3.1747e-006  ]
7366 : [ 3.61126e-006 ]
7367 : [ 3.52079e-006 ]
7368 : [ 3.68914e-006 ]
7369 : [ 3.73114e-006 ]
7370 : [ 3.71162e-006 ]
7371 : [ 3.20626e-006 ]
7372 : [ 3.30248e-006 ]
7373 : [ 3.36645e-006 ]
7374 : [ 3.21882e-006 ]
7375 : [ 3.26564e-006 ]
7376 : [ 3.4891e-006  ]
7377 : [ 3.65079e-006 ]
7378 : [ 3.43305e-006 ]
7379 : [ 3.47087e-006 ]
7380 : [ 3.20902e-006 ]
7381 : [ 3.63791e-006 ]
7382 : [ 3.64864e-006 ]
7383 : [ 3.71732e-006 ]
7384 : [ 3.65845e-006 ]
7385 : [ 3.20929e-006 ]
7386 : [ 3.63296e-006 ]
7387 : [ 3.56711e-006 ]
7388 : [ 3.19208e-006 ]
7389 : [ 3.47735e-006 ]
7390 : [ 3.71214e-006 ]
7391 : [ 3.47331e-006 ]
7392 : [ 3.32846e-006 ]
7393 : [ 3.2395e-006  ]
7394 : [ 3.56083e-006 ]
7395 : [ 3.24648e-006 ]
7396 : [ 3.65025e-006 ]
7397 : [ 3.50659e-006 ]
7398 : [ 3.43707e-006 ]
7399 : [ 3.50497e-006 ]
7400 : [ 3.34828e-006 ]
7401 : [ 3.13623e-006 ]
7402 : [ 3.40033e-006 ]
7403 : [ 3.22745e-006 ]
7404 : [ 3.21541e-006 ]
7405 : [ 3.49641e-006 ]
7406 : [ 3.34641e-006 ]
7407 : [ 3.47824e-006 ]
7408 : [ 3.39969e-006 ]
7409 : [ 3.58346e-006 ]
7410 : [ 3.55392e-006 ]
7411 : [ 3.71477e-006 ]
7412 : [ 3.28934e-006 ]
7413 : [ 3.1747e-006  ]
7414 : [ 3.17249e-006 ]
7415 : [ 3.6018e-006  ]
7416 : [ 3.42961e-006 ]
7417 : [ 3.35354e-006 ]
7418 : [ 3.60576e-006 ]
7419 : [ 3.14213e-006 ]
7420 : [ 3.50701e-006 ]
7421 : [ 3.17493e-006 ]
7422 : [ 3.14979e-006 ]
7423 : [ 3.22289e-006 ]
7424 : [ 3.4768e-006  ]
7425 : [ 3.71256e-006 ]
7426 : [ 3.43276e-006 ]
7427 : [ 3.36356e-006 ]
7428 : [ 3.58213e-006 ]
7429 : [ 3.43674e-006 ]
7430 : [ 3.22502e-006 ]
7431 : [ 3.54534e-006 ]
7432 : [ 3.50526e-006 ]
7433 : [ 3.51331e-006 ]
7434 : [ 3.24018e-006 ]
7435 : [ 3.31385e-006 ]
7436 : [ 3.601e-006   ]
7437 : [ 3.51837e-006 ]
7438 : [ 3.31601e-006 ]
7439 : [ 3.5805e-006  ]
7440 : [ 3.78807e-006 ]
7441 : [ 3.19965e-006 ]
7442 : [ 3.68315e-006 ]
7443 : [ 3.16273e-006 ]
7444 : [ 3.39666e-006 ]
7445 : [ 3.21434e-006 ]
7446 : [ 3.86416e-006 ]
7447 : [ 3.23361e-006 ]
7448 : [ 3.22929e-006 ]
7449 : [ 3.64258e-006 ]
7450 : [ 3.28669e-006 ]
7451 : [ 3.17664e-006 ]
7452 : [ 3.75668e-006 ]
7453 : [ 3.54225e-006 ]
7454 : [ 3.1309e-006  ]
7455 : [ 3.29611e-006 ]
7456 : [ 3.19076e-006 ]
7457 : [ 3.38526e-006 ]
7458 : [ 3.31996e-006 ]
7459 : [ 3.5988e-006  ]
7460 : [ 3.22064e-006 ]
7461 : [ 3.11309e-006 ]
7462 : [ 3.20446e-006 ]
7463 : [ 3.72653e-006 ]
7464 : [ 3.63821e-006 ]
7465 : [ 3.66504e-006 ]
7466 : [ 3.16979e-006 ]
7467 : [ 3.57327e-006 ]
7468 : [ 3.16926e-006 ]
7469 : [ 3.70478e-006 ]
7470 : [ 3.21642e-006 ]
7471 : [ 3.2589e-006  ]
7472 : [ 3.66819e-006 ]
7473 : [ 3.35771e-006 ]
7474 : [ 3.50557e-006 ]
7475 : [ 3.67159e-006 ]
7476 : [ 3.22737e-006 ]
7477 : [ 3.65856e-006 ]
7478 : [ 3.06312e-006 ]
7479 : [ 3.59047e-006 ]
7480 : [ 3.81128e-006 ]
7481 : [ 3.06243e-006 ]
7482 : [ 3.58651e-006 ]
7483 : [ 3.42051e-006 ]
7484 : [ 3.72035e-006 ]
7485 : [ 3.25744e-006 ]
7486 : [ 3.6085e-006  ]
7487 : [ 3.63633e-006 ]
7488 : [ 3.70197e-006 ]
7489 : [ 3.7089e-006  ]
7490 : [ 3.63641e-006 ]
7491 : [ 3.18491e-006 ]
7492 : [ 3.5579e-006  ]
7493 : [ 3.3667e-006  ]
7494 : [ 3.63996e-006 ]
7495 : [ 3.20717e-006 ]
7496 : [ 3.69353e-006 ]
7497 : [ 3.13559e-006 ]
7498 : [ 3.55935e-006 ]
7499 : [ 3.17576e-006 ]
7500 : [ 3.45384e-006 ]
7501 : [ 3.30949e-006 ]
7502 : [ 3.24511e-006 ]
7503 : [ 3.25711e-006 ]
7504 : [ 3.65587e-006 ]
7505 : [ 3.8378e-006  ]
7506 : [ 3.60778e-006 ]
7507 : [ 3.69788e-006 ]
7508 : [ 3.20911e-006 ]
7509 : [ 3.27449e-006 ]
7510 : [ 3.24376e-006 ]
7511 : [ 3.43438e-006 ]
7512 : [ 3.21915e-006 ]
7513 : [ 3.18586e-006 ]
7514 : [ 3.29145e-006 ]
7515 : [ 3.67331e-006 ]
7516 : [ 3.23763e-006 ]
7517 : [ 3.25353e-006 ]
7518 : [ 3.39406e-006 ]
7519 : [ 3.64441e-006 ]
7520 : [ 3.14328e-006 ]
7521 : [ 3.21678e-006 ]
7522 : [ 3.5951e-006  ]
7523 : [ 3.69126e-006 ]
7524 : [ 3.67677e-006 ]
7525 : [ 3.24133e-006 ]
7526 : [ 3.64542e-006 ]
7527 : [ 3.52261e-006 ]
7528 : [ 3.4823e-006  ]
7529 : [ 3.19144e-006 ]
7530 : [ 3.69463e-006 ]
7531 : [ 3.64024e-006 ]
7532 : [ 3.7423e-006  ]
7533 : [ 3.16063e-006 ]
7534 : [ 3.43362e-006 ]
7535 : [ 3.24453e-006 ]
7536 : [ 3.66438e-006 ]
7537 : [ 3.09546e-006 ]
7538 : [ 3.67408e-006 ]
7539 : [ 3.30105e-006 ]
7540 : [ 3.22125e-006 ]
7541 : [ 3.62288e-006 ]
7542 : [ 3.59762e-006 ]
7543 : [ 3.33937e-006 ]
7544 : [ 3.47001e-006 ]
7545 : [ 3.34525e-006 ]
7546 : [ 3.61697e-006 ]
7547 : [ 3.26841e-006 ]
7548 : [ 3.11491e-006 ]
7549 : [ 3.70636e-006 ]
7550 : [ 3.48781e-006 ]
7551 : [ 3.54441e-006 ]
7552 : [ 3.70058e-006 ]
7553 : [ 3.62506e-006 ]
7554 : [ 3.34752e-006 ]
7555 : [ 3.43939e-006 ]
7556 : [ 3.18867e-006 ]
7557 : [ 3.69047e-006 ]
7558 : [ 3.78913e-006 ]
7559 : [ 3.73754e-006 ]
7560 : [ 3.65834e-006 ]
7561 : [ 3.34592e-006 ]
7562 : [ 3.33382e-006 ]
7563 : [ 3.6522e-006  ]
7564 : [ 3.29753e-006 ]
7565 : [ 3.39181e-006 ]
7566 : [ 3.53689e-006 ]
7567 : [ 3.31757e-006 ]
7568 : [ 3.38098e-006 ]
7569 : [ 3.71375e-006 ]
7570 : [ 3.61211e-006 ]
7571 : [ 3.18872e-006 ]
7572 : [ 3.50955e-006 ]
7573 : [ 3.67442e-006 ]
7574 : [ 3.23463e-006 ]
7575 : [ 3.70041e-006 ]
7576 : [ 3.25852e-006 ]
7577 : [ 3.18985e-006 ]
7578 : [ 3.353e-006   ]
7579 : [ 3.26294e-006 ]
7580 : [ 3.703e-006   ]
7581 : [ 3.43645e-006 ]
7582 : [ 3.6912e-006  ]
7583 : [ 3.65396e-006 ]
7584 : [ 3.25741e-006 ]
7585 : [ 3.25861e-006 ]
7586 : [ 3.3822e-006  ]
7587 : [ 3.59569e-006 ]
7588 : [ 3.27681e-006 ]
7589 : [ 3.59737e-006 ]
7590 : [ 3.21214e-006 ]
7591 : [ 3.30549e-006 ]
7592 : [ 3.27185e-006 ]
7593 : [ 3.59057e-006 ]
7594 : [ 3.17174e-006 ]
7595 : [ 3.2171e-006  ]
7596 : [ 3.59418e-006 ]
7597 : [ 3.44497e-006 ]
7598 : [ 3.68084e-006 ]
7599 : [ 3.19912e-006 ]
7600 : [ 3.45609e-006 ]
7601 : [ 3.40476e-006 ]
7602 : [ 3.17548e-006 ]
7603 : [ 3.26887e-006 ]
7604 : [ 3.24079e-006 ]
7605 : [ 3.30159e-006 ]
7606 : [ 3.12506e-006 ]
7607 : [ 3.24229e-006 ]
7608 : [ 3.28881e-006 ]
7609 : [ 3.27022e-006 ]
7610 : [ 3.26015e-006 ]
7611 : [ 3.22169e-006 ]
7612 : [ 3.55691e-006 ]
7613 : [ 3.36548e-006 ]
7614 : [ 3.22274e-006 ]
7615 : [ 3.67019e-006 ]
7616 : [ 3.5885e-006  ]
7617 : [ 3.56036e-006 ]
7618 : [ 3.33789e-006 ]
7619 : [ 3.47938e-006 ]
7620 : [ 3.61034e-006 ]
7621 : [ 3.55873e-006 ]
7622 : [ 3.22727e-006 ]
7623 : [ 3.22251e-006 ]
7624 : [ 3.74443e-006 ]
7625 : [ 3.62753e-006 ]
7626 : [ 3.53052e-006 ]
7627 : [ 3.18614e-006 ]
7628 : [ 3.4278e-006  ]
7629 : [ 3.70062e-006 ]
7630 : [ 3.17984e-006 ]
7631 : [ 3.38981e-006 ]
7632 : [ 3.32677e-006 ]
7633 : [ 3.69708e-006 ]
7634 : [ 3.23683e-006 ]
7635 : [ 3.20846e-006 ]
7636 : [ 3.38121e-006 ]
7637 : [ 3.6913e-006  ]
7638 : [ 3.60626e-006 ]
7639 : [ 3.29184e-006 ]
7640 : [ 3.85015e-006 ]
7641 : [ 3.26922e-006 ]
7642 : [ 3.71333e-006 ]
7643 : [ 3.24573e-006 ]
7644 : [ 3.55976e-006 ]
7645 : [ 3.36034e-006 ]
7646 : [ 3.59267e-006 ]
7647 : [ 3.46961e-006 ]
7648 : [ 3.56996e-006 ]
7649 : [ 3.63659e-006 ]
7650 : [ 3.34132e-006 ]
7651 : [ 3.71721e-006 ]
7652 : [ 3.2257e-006  ]
7653 : [ 3.52887e-006 ]
7654 : [ 3.73929e-006 ]
7655 : [ 3.34354e-006 ]
7656 : [ 3.39321e-006 ]
7657 : [ 3.62404e-006 ]
7658 : [ 3.8297e-006  ]
7659 : [ 3.62258e-006 ]
7660 : [ 3.11955e-006 ]
7661 : [ 3.70423e-006 ]
7662 : [ 3.36801e-006 ]
7663 : [ 3.59674e-006 ]
7664 : [ 3.05157e-006 ]
7665 : [ 3.36217e-006 ]
7666 : [ 3.26163e-006 ]
7667 : [ 3.59118e-006 ]
7668 : [ 3.64306e-006 ]
7669 : [ 3.58184e-006 ]
7670 : [ 3.26059e-006 ]
7671 : [ 3.55847e-006 ]
7672 : [ 3.20787e-006 ]
7673 : [ 3.25714e-006 ]
7674 : [ 3.23252e-006 ]
7675 : [ 3.71177e-006 ]
7676 : [ 3.57839e-006 ]
7677 : [ 3.22389e-006 ]
7678 : [ 3.70631e-006 ]
7679 : [ 3.68659e-006 ]
7680 : [ 3.11137e-006 ]
7681 : [ 3.09082e-006 ]
7682 : [ 3.18969e-006 ]
7683 : [ 3.5815e-006  ]
7684 : [ 3.37023e-006 ]
7685 : [ 3.73487e-006 ]
7686 : [ 3.35808e-006 ]
7687 : [ 3.41575e-006 ]
7688 : [ 3.23286e-006 ]
7689 : [ 3.57907e-006 ]
7690 : [ 3.62943e-006 ]
7691 : [ 3.64057e-006 ]
7692 : [ 3.15628e-006 ]
7693 : [ 3.79197e-006 ]
7694 : [ 3.17934e-006 ]
7695 : [ 3.207e-006   ]
7696 : [ 3.14323e-006 ]
7697 : [ 3.06285e-006 ]
7698 : [ 3.50044e-006 ]
7699 : [ 3.30433e-006 ]
7700 : [ 3.39224e-006 ]
7701 : [ 3.64917e-006 ]
7702 : [ 3.27488e-006 ]
7703 : [ 3.12753e-006 ]
7704 : [ 3.55491e-006 ]
7705 : [ 3.35709e-006 ]
7706 : [ 3.55223e-006 ]
7707 : [ 3.68977e-006 ]
7708 : [ 3.46676e-006 ]
7709 : [ 3.70933e-006 ]
7710 : [ 3.657e-006   ]
7711 : [ 3.57876e-006 ]
7712 : [ 3.42198e-006 ]
7713 : [ 3.75702e-006 ]
7714 : [ 3.06652e-006 ]
7715 : [ 3.3761e-006  ]
7716 : [ 3.46924e-006 ]
7717 : [ 3.33632e-006 ]
7718 : [ 3.4427e-006  ]
7719 : [ 3.67665e-006 ]
7720 : [ 3.20442e-006 ]
7721 : [ 3.62498e-006 ]
7722 : [ 3.35457e-006 ]
7723 : [ 3.63149e-006 ]
7724 : [ 3.30193e-006 ]
7725 : [ 3.22377e-006 ]
7726 : [ 3.10974e-006 ]
7727 : [ 3.68682e-006 ]
7728 : [ 3.56865e-006 ]
7729 : [ 3.2851e-006  ]
7730 : [ 3.22998e-006 ]
7731 : [ 3.21674e-006 ]
7732 : [ 3.56071e-006 ]
7733 : [ 3.68273e-006 ]
7734 : [ 3.67109e-006 ]
7735 : [ 3.66534e-006 ]
7736 : [ 3.644e-006   ]
7737 : [ 3.22083e-006 ]
7738 : [ 3.63895e-006 ]
7739 : [ 3.63755e-006 ]
7740 : [ 3.602e-006   ]
7741 : [ 3.4289e-006  ]
7742 : [ 3.60424e-006 ]
7743 : [ 3.20457e-006 ]
7744 : [ 3.17968e-006 ]
7745 : [ 3.087e-006   ]
7746 : [ 3.63378e-006 ]
7747 : [ 3.2583e-006  ]
7748 : [ 3.23265e-006 ]
7749 : [ 3.23854e-006 ]
7750 : [ 3.22566e-006 ]
7751 : [ 3.19744e-006 ]
7752 : [ 3.07755e-006 ]
7753 : [ 3.67673e-006 ]
7754 : [ 3.57851e-006 ]
7755 : [ 3.1881e-006  ]
7756 : [ 3.27999e-006 ]
7757 : [ 3.89042e-006 ]
7758 : [ 3.42063e-006 ]
7759 : [ 3.34464e-006 ]
7760 : [ 3.61357e-006 ]
7761 : [ 3.42202e-006 ]
7762 : [ 3.65948e-006 ]
7763 : [ 3.27504e-006 ]
7764 : [ 3.64288e-006 ]
7765 : [ 3.64305e-006 ]
7766 : [ 3.65617e-006 ]
7767 : [ 3.0121e-006  ]
7768 : [ 3.15576e-006 ]
7769 : [ 3.38839e-006 ]
7770 : [ 3.69037e-006 ]
7771 : [ 3.69222e-006 ]
7772 : [ 3.60949e-006 ]
7773 : [ 3.6899e-006  ]
7774 : [ 3.78152e-006 ]
7775 : [ 3.39367e-006 ]
7776 : [ 3.25826e-006 ]
7777 : [ 3.169e-006   ]
7778 : [ 3.14854e-006 ]
7779 : [ 3.71192e-006 ]
7780 : [ 3.73147e-006 ]
7781 : [ 3.62721e-006 ]
7782 : [ 3.33224e-006 ]
7783 : [ 3.6245e-006  ]
7784 : [ 3.20816e-006 ]
7785 : [ 3.59435e-006 ]
7786 : [ 3.62107e-006 ]
7787 : [ 3.61486e-006 ]
7788 : [ 3.15543e-006 ]
7789 : [ 3.48016e-006 ]
7790 : [ 3.2489e-006  ]
7791 : [ 3.29483e-006 ]
7792 : [ 3.13028e-006 ]
7793 : [ 3.22113e-006 ]
7794 : [ 3.33011e-006 ]
7795 : [ 3.12105e-006 ]
7796 : [ 3.19224e-006 ]
7797 : [ 3.63612e-006 ]
7798 : [ 3.11857e-006 ]
7799 : [ 3.20976e-006 ]
7800 : [ 3.31587e-006 ]
7801 : [ 3.27387e-006 ]
7802 : [ 3.32472e-006 ]
7803 : [ 3.84844e-006 ]
7804 : [ 3.46404e-006 ]
7805 : [ 3.25256e-006 ]
7806 : [ 3.73584e-006 ]
7807 : [ 3.58141e-006 ]
7808 : [ 3.29485e-006 ]
7809 : [ 3.79048e-006 ]
7810 : [ 3.37449e-006 ]
7811 : [ 3.10004e-006 ]
7812 : [ 3.66874e-006 ]
7813 : [ 3.45086e-006 ]
7814 : [ 3.15233e-006 ]
7815 : [ 3.20253e-006 ]
7816 : [ 3.51445e-006 ]
7817 : [ 3.68956e-006 ]
7818 : [ 3.30185e-006 ]
7819 : [ 3.71271e-006 ]
7820 : [ 3.23203e-006 ]
7821 : [ 3.22556e-006 ]
7822 : [ 3.69039e-006 ]
7823 : [ 3.21837e-006 ]
7824 : [ 3.63749e-006 ]
7825 : [ 3.7137e-006  ]
7826 : [ 3.29684e-006 ]
7827 : [ 3.6992e-006  ]
7828 : [ 3.68192e-006 ]
7829 : [ 3.24379e-006 ]
7830 : [ 3.54749e-006 ]
7831 : [ 3.15003e-006 ]
7832 : [ 3.55007e-006 ]
7833 : [ 3.16668e-006 ]
7834 : [ 3.6996e-006  ]
7835 : [ 3.41646e-006 ]
7836 : [ 3.31967e-006 ]
7837 : [ 3.36957e-006 ]
7838 : [ 3.75016e-006 ]
7839 : [ 3.70727e-006 ]
7840 : [ 3.68891e-006 ]
7841 : [ 3.17393e-006 ]
7842 : [ 3.14457e-006 ]
7843 : [ 3.22629e-006 ]
7844 : [ 3.64062e-006 ]
7845 : [ 3.71904e-006 ]
7846 : [ 3.31793e-006 ]
7847 : [ 3.53281e-006 ]
7848 : [ 3.30838e-006 ]
7849 : [ 3.14415e-006 ]
7850 : [ 3.23334e-006 ]
7851 : [ 3.88206e-006 ]
7852 : [ 3.67416e-006 ]
7853 : [ 3.68108e-006 ]
7854 : [ 3.63161e-006 ]
7855 : [ 3.26039e-006 ]
7856 : [ 3.68337e-006 ]
7857 : [ 3.38612e-006 ]
7858 : [ 3.60797e-006 ]
7859 : [ 3.23649e-006 ]
7860 : [ 3.69463e-006 ]
7861 : [ 3.49727e-006 ]
7862 : [ 3.68269e-006 ]
7863 : [ 3.33849e-006 ]
7864 : [ 3.4966e-006  ]
7865 : [ 3.17781e-006 ]
7866 : [ 3.2882e-006  ]
7867 : [ 3.27645e-006 ]
7868 : [ 3.63178e-006 ]
7869 : [ 3.16723e-006 ]
7870 : [ 3.57071e-006 ]
7871 : [ 3.27686e-006 ]
7872 : [ 3.77753e-006 ]
7873 : [ 3.25837e-006 ]
7874 : [ 3.26166e-006 ]
7875 : [ 3.66147e-006 ]
7876 : [ 3.12224e-006 ]
7877 : [ 3.27765e-006 ]
7878 : [ 3.46142e-006 ]
7879 : [ 3.65454e-006 ]
7880 : [ 3.50783e-006 ]
7881 : [ 3.0799e-006  ]
7882 : [ 3.68453e-006 ]
7883 : [ 3.67764e-006 ]
7884 : [ 3.23151e-006 ]
7885 : [ 3.68541e-006 ]
7886 : [ 3.66562e-006 ]
7887 : [ 3.49351e-006 ]
7888 : [ 3.24656e-006 ]
7889 : [ 3.59183e-006 ]
7890 : [ 3.21558e-006 ]
7891 : [ 3.30092e-006 ]
7892 : [ 3.34627e-006 ]
7893 : [ 3.15498e-006 ]
7894 : [ 3.45609e-006 ]
7895 : [ 3.37738e-006 ]
7896 : [ 3.60333e-006 ]
7897 : [ 3.6072e-006  ]
7898 : [ 3.24275e-006 ]
7899 : [ 3.24315e-006 ]
7900 : [ 3.19675e-006 ]
7901 : [ 3.63856e-006 ]
7902 : [ 3.26072e-006 ]
7903 : [ 3.21869e-006 ]
7904 : [ 3.19861e-006 ]
7905 : [ 3.56365e-006 ]
7906 : [ 3.22402e-006 ]
7907 : [ 3.66617e-006 ]
7908 : [ 3.68407e-006 ]
7909 : [ 3.19989e-006 ]
7910 : [ 3.27128e-006 ]
7911 : [ 3.22326e-006 ]
7912 : [ 3.42253e-006 ]
7913 : [ 3.19099e-006 ]
7914 : [ 3.67891e-006 ]
7915 : [ 3.62588e-006 ]
7916 : [ 3.67394e-006 ]
7917 : [ 3.09738e-006 ]
7918 : [ 3.59922e-006 ]
7919 : [ 3.17799e-006 ]
7920 : [ 3.48129e-006 ]
7921 : [ 3.37383e-006 ]
7922 : [ 3.19392e-006 ]
7923 : [ 3.32943e-006 ]
7924 : [ 3.65203e-006 ]
7925 : [ 3.26445e-006 ]
7926 : [ 3.69959e-006 ]
7927 : [ 3.29995e-006 ]
7928 : [ 3.81003e-006 ]
7929 : [ 3.81578e-006 ]
7930 : [ 3.69859e-006 ]
7931 : [ 3.55406e-006 ]
7932 : [ 3.57046e-006 ]
7933 : [ 3.17603e-006 ]
7934 : [ 3.1118e-006  ]
7935 : [ 3.23386e-006 ]
7936 : [ 3.2053e-006  ]
7937 : [ 3.17098e-006 ]
7938 : [ 3.72364e-006 ]
7939 : [ 3.45268e-006 ]
7940 : [ 3.52898e-006 ]
7941 : [ 3.4776e-006  ]
7942 : [ 3.40898e-006 ]
7943 : [ 3.12747e-006 ]
7944 : [ 3.51168e-006 ]
7945 : [ 3.43178e-006 ]
7946 : [ 3.16026e-006 ]
7947 : [ 3.1745e-006  ]
7948 : [ 3.24988e-006 ]
7949 : [ 3.64959e-006 ]
7950 : [ 3.21871e-006 ]
7951 : [ 3.62232e-006 ]
7952 : [ 3.43191e-006 ]
7953 : [ 3.64894e-006 ]
7954 : [ 3.61144e-006 ]
7955 : [ 3.69495e-006 ]
7956 : [ 3.11765e-006 ]
7957 : [ 3.44969e-006 ]
7958 : [ 3.28671e-006 ]
7959 : [ 3.66018e-006 ]
7960 : [ 3.7072e-006  ]
7961 : [ 3.61869e-006 ]
7962 : [ 3.18009e-006 ]
7963 : [ 3.20948e-006 ]
7964 : [ 3.26913e-006 ]
7965 : [ 3.57232e-006 ]
7966 : [ 3.62858e-006 ]
7967 : [ 3.28689e-006 ]
7968 : [ 3.32068e-006 ]
7969 : [ 3.14919e-006 ]
7970 : [ 3.70439e-006 ]
7971 : [ 3.69908e-006 ]
7972 : [ 3.3544e-006  ]
7973 : [ 3.11164e-006 ]
7974 : [ 3.67035e-006 ]
7975 : [ 3.68895e-006 ]
7976 : [ 3.19201e-006 ]
7977 : [ 3.69019e-006 ]
7978 : [ 3.18906e-006 ]
7979 : [ 3.22887e-006 ]
7980 : [ 3.32832e-006 ]
7981 : [ 3.1974e-006  ]
7982 : [ 3.67329e-006 ]
7983 : [ 3.27517e-006 ]
7984 : [ 3.19012e-006 ]
7985 : [ 3.87275e-006 ]
7986 : [ 3.18334e-006 ]
7987 : [ 3.70539e-006 ]
7988 : [ 3.53371e-006 ]
7989 : [ 3.73943e-006 ]
7990 : [ 3.26726e-006 ]
7991 : [ 3.55643e-006 ]
7992 : [ 3.24395e-006 ]
7993 : [ 3.169e-006   ]
7994 : [ 3.54567e-006 ]
7995 : [ 3.70744e-006 ]
7996 : [ 3.32437e-006 ]
7997 : [ 3.65917e-006 ]
7998 : [ 3.18773e-006 ]
7999 : [ 3.67059e-006 ]
8000 : [ 3.52568e-006 ]
8001 : [ 3.34092e-006 ]
8002 : [ 3.23486e-006 ]
8003 : [ 3.71343e-006 ]
8004 : [ 3.47146e-006 ]
8005 : [ 3.11776e-006 ]
8006 : [ 3.1502e-006  ]
8007 : [ 3.34213e-006 ]
8008 : [ 3.26772e-006 ]
8009 : [ 3.17828e-006 ]
8010 : [ 3.21009e-006 ]
8011 : [ 3.33207e-006 ]
8012 : [ 3.30856e-006 ]
8013 : [ 3.68227e-006 ]
8014 : [ 3.31049e-006 ]
8015 : [ 3.26852e-006 ]
8016 : [ 3.30169e-006 ]
8017 : [ 3.39667e-006 ]
8018 : [ 3.35881e-006 ]
8019 : [ 3.67196e-006 ]
8020 : [ 3.75555e-006 ]
8021 : [ 3.18317e-006 ]
8022 : [ 3.61229e-006 ]
8023 : [ 3.20374e-006 ]
8024 : [ 3.2981e-006  ]
8025 : [ 3.41154e-006 ]
8026 : [ 3.30735e-006 ]
8027 : [ 3.41641e-006 ]
8028 : [ 3.27025e-006 ]
8029 : [ 3.69135e-006 ]
8030 : [ 3.79557e-006 ]
8031 : [ 3.39701e-006 ]
8032 : [ 3.28002e-006 ]
8033 : [ 3.19242e-006 ]
8034 : [ 3.68561e-006 ]
8035 : [ 3.05869e-006 ]
8036 : [ 3.72595e-006 ]
8037 : [ 3.31815e-006 ]
8038 : [ 3.65653e-006 ]
8039 : [ 3.60754e-006 ]
8040 : [ 3.25631e-006 ]
8041 : [ 3.15415e-006 ]
8042 : [ 3.62437e-006 ]
8043 : [ 3.53055e-006 ]
8044 : [ 3.70319e-006 ]
8045 : [ 3.32752e-006 ]
8046 : [ 3.27698e-006 ]
8047 : [ 3.48767e-006 ]
8048 : [ 3.35925e-006 ]
8049 : [ 3.66717e-006 ]
8050 : [ 3.49952e-006 ]
8051 : [ 3.31426e-006 ]
8052 : [ 3.27107e-006 ]
8053 : [ 3.67711e-006 ]
8054 : [ 3.63396e-006 ]
8055 : [ 3.31565e-006 ]
8056 : [ 3.70263e-006 ]
8057 : [ 3.1358e-006  ]
8058 : [ 3.13539e-006 ]
8059 : [ 3.68493e-006 ]
8060 : [ 3.09584e-006 ]
8061 : [ 3.87875e-006 ]
8062 : [ 3.67257e-006 ]
8063 : [ 3.28372e-006 ]
8064 : [ 3.5766e-006  ]
8065 : [ 3.59427e-006 ]
8066 : [ 3.50472e-006 ]
8067 : [ 3.37607e-006 ]
8068 : [ 3.62645e-006 ]
8069 : [ 3.23157e-006 ]
8070 : [ 3.67565e-006 ]
8071 : [ 3.69566e-006 ]
8072 : [ 3.45236e-006 ]
8073 : [ 3.66968e-006 ]
8074 : [ 3.63545e-006 ]
8075 : [ 3.22615e-006 ]
8076 : [ 3.18846e-006 ]
8077 : [ 3.4922e-006  ]
8078 : [ 3.39369e-006 ]
8079 : [ 3.19154e-006 ]
8080 : [ 3.22421e-006 ]
8081 : [ 3.26321e-006 ]
8082 : [ 3.58604e-006 ]
8083 : [ 3.68078e-006 ]
8084 : [ 3.38105e-006 ]
8085 : [ 3.49476e-006 ]
8086 : [ 3.57353e-006 ]
8087 : [ 3.59145e-006 ]
8088 : [ 3.12954e-006 ]
8089 : [ 3.3118e-006  ]
8090 : [ 3.18046e-006 ]
8091 : [ 3.69747e-006 ]
8092 : [ 3.2758e-006  ]
8093 : [ 3.53296e-006 ]
8094 : [ 3.47682e-006 ]
8095 : [ 3.43108e-006 ]
8096 : [ 3.7561e-006  ]
8097 : [ 3.67713e-006 ]
8098 : [ 3.70134e-006 ]
8099 : [ 3.8998e-006  ]
8100 : [ 3.44918e-006 ]
8101 : [ 3.69973e-006 ]
8102 : [ 3.69968e-006 ]
8103 : [ 3.21651e-006 ]
8104 : [ 3.22307e-006 ]
8105 : [ 3.3124e-006  ]
8106 : [ 3.49913e-006 ]
8107 : [ 3.41266e-006 ]
8108 : [ 3.7511e-006  ]
8109 : [ 3.29986e-006 ]
8110 : [ 3.59971e-006 ]
8111 : [ 3.69977e-006 ]
8112 : [ 3.35137e-006 ]
8113 : [ 3.19547e-006 ]
8114 : [ 3.56091e-006 ]
8115 : [ 3.23948e-006 ]
8116 : [ 3.24979e-006 ]
8117 : [ 3.81617e-006 ]
8118 : [ 3.4526e-006  ]
8119 : [ 3.11182e-006 ]
8120 : [ 3.68313e-006 ]
8121 : [ 3.27411e-006 ]
8122 : [ 3.39501e-006 ]
8123 : [ 3.67394e-006 ]
8124 : [ 3.25806e-006 ]
8125 : [ 3.1604e-006  ]
8126 : [ 3.72937e-006 ]
8127 : [ 3.58698e-006 ]
8128 : [ 3.29004e-006 ]
8129 : [ 3.12335e-006 ]
8130 : [ 3.82311e-006 ]
8131 : [ 3.14825e-006 ]
8132 : [ 3.71585e-006 ]
8133 : [ 3.58404e-006 ]
8134 : [ 3.27538e-006 ]
8135 : [ 3.34847e-006 ]
8136 : [ 3.77493e-006 ]
8137 : [ 3.20381e-006 ]
8138 : [ 3.75101e-006 ]
8139 : [ 3.33902e-006 ]
8140 : [ 3.24255e-006 ]
8141 : [ 3.64367e-006 ]
8142 : [ 3.37032e-006 ]
8143 : [ 3.33242e-006 ]
8144 : [ 3.34984e-006 ]
8145 : [ 3.13147e-006 ]
8146 : [ 3.05533e-006 ]
8147 : [ 3.64055e-006 ]
8148 : [ 3.64316e-006 ]
8149 : [ 3.25794e-006 ]
8150 : [ 3.80837e-006 ]
8151 : [ 3.66887e-006 ]
8152 : [ 3.62268e-006 ]
8153 : [ 3.37396e-006 ]
8154 : [ 3.20838e-006 ]
8155 : [ 3.71099e-006 ]
8156 : [ 3.22918e-006 ]
8157 : [ 3.2904e-006  ]
8158 : [ 3.6755e-006  ]
8159 : [ 3.37061e-006 ]
8160 : [ 3.17251e-006 ]
8161 : [ 3.67921e-006 ]
8162 : [ 3.65817e-006 ]
8163 : [ 3.69903e-006 ]
8164 : [ 3.59654e-006 ]
8165 : [ 3.40598e-006 ]
8166 : [ 3.59755e-006 ]
8167 : [ 3.23957e-006 ]
8168 : [ 3.33677e-006 ]
8169 : [ 3.32055e-006 ]
8170 : [ 3.71078e-006 ]
8171 : [ 3.38888e-006 ]
8172 : [ 3.72459e-006 ]
8173 : [ 3.53612e-006 ]
8174 : [ 3.80951e-006 ]
8175 : [ 3.45525e-006 ]
8176 : [ 3.57325e-006 ]
8177 : [ 3.01274e-006 ]
8178 : [ 3.34935e-006 ]
8179 : [ 3.21438e-006 ]
8180 : [ 3.69576e-006 ]
8181 : [ 3.33308e-006 ]
8182 : [ 3.5903e-006  ]
8183 : [ 3.70004e-006 ]
8184 : [ 3.3294e-006  ]
8185 : [ 3.47962e-006 ]
8186 : [ 3.30198e-006 ]
8187 : [ 3.39731e-006 ]
8188 : [ 3.69831e-006 ]
8189 : [ 3.64635e-006 ]
8190 : [ 3.1046e-006  ]
8191 : [ 3.55461e-006 ]
8192 : [ 3.45235e-006 ]
8193 : [ 3.8207e-006  ]
8194 : [ 3.35999e-006 ]
8195 : [ 3.43457e-006 ]
8196 : [ 3.3697e-006  ]
8197 : [ 3.44306e-006 ]
8198 : [ 3.51553e-006 ]
8199 : [ 3.83294e-006 ]
8200 : [ 3.32519e-006 ]
8201 : [ 3.50504e-006 ]
8202 : [ 3.57919e-006 ]
8203 : [ 3.64411e-006 ]
8204 : [ 3.72702e-006 ]
8205 : [ 3.44843e-006 ]
8206 : [ 3.3115e-006  ]
8207 : [ 3.32609e-006 ]
8208 : [ 3.42941e-006 ]
8209 : [ 3.6953e-006  ]
8210 : [ 3.29933e-006 ]
8211 : [ 3.2905e-006  ]
8212 : [ 3.3576e-006  ]
8213 : [ 3.34691e-006 ]
8214 : [ 3.2045e-006  ]
8215 : [ 3.64334e-006 ]
8216 : [ 3.33218e-006 ]
8217 : [ 3.38661e-006 ]
8218 : [ 3.17262e-006 ]
8219 : [ 3.2611e-006  ]
8220 : [ 3.67256e-006 ]
8221 : [ 3.31915e-006 ]
8222 : [ 3.66106e-006 ]
8223 : [ 3.30197e-006 ]
8224 : [ 3.69986e-006 ]
8225 : [ 3.21179e-006 ]
8226 : [ 3.3197e-006  ]
8227 : [ 3.26469e-006 ]
8228 : [ 3.3091e-006  ]
8229 : [ 3.27617e-006 ]
8230 : [ 3.69408e-006 ]
8231 : [ 3.21926e-006 ]
8232 : [ 3.36072e-006 ]
8233 : [ 3.69997e-006 ]
8234 : [ 3.21663e-006 ]
8235 : [ 3.21645e-006 ]
8236 : [ 3.41379e-006 ]
8237 : [ 3.1959e-006  ]
8238 : [ 3.50503e-006 ]
8239 : [ 3.52271e-006 ]
8240 : [ 3.20072e-006 ]
8241 : [ 3.63941e-006 ]
8242 : [ 3.42189e-006 ]
8243 : [ 3.1832e-006  ]
8244 : [ 3.78483e-006 ]
8245 : [ 3.33077e-006 ]
8246 : [ 3.19414e-006 ]
8247 : [ 3.1527e-006  ]
8248 : [ 3.36396e-006 ]
8249 : [ 3.4593e-006  ]
8250 : [ 3.58555e-006 ]
8251 : [ 3.10034e-006 ]
8252 : [ 3.70101e-006 ]
8253 : [ 3.17203e-006 ]
8254 : [ 3.15035e-006 ]
8255 : [ 3.21972e-006 ]
8256 : [ 3.45395e-006 ]
8257 : [ 3.37602e-006 ]
8258 : [ 3.27554e-006 ]
8259 : [ 3.86852e-006 ]
8260 : [ 3.20999e-006 ]
8261 : [ 3.67366e-006 ]
8262 : [ 3.37126e-006 ]
8263 : [ 3.32131e-006 ]
8264 : [ 3.38941e-006 ]
8265 : [ 3.80892e-006 ]
8266 : [ 3.28393e-006 ]
8267 : [ 3.56011e-006 ]
8268 : [ 3.45092e-006 ]
8269 : [ 3.6767e-006  ]
8270 : [ 3.10119e-006 ]
8271 : [ 3.38016e-006 ]
8272 : [ 3.74573e-006 ]
8273 : [ 3.66645e-006 ]
8274 : [ 3.54622e-006 ]
8275 : [ 3.37164e-006 ]
8276 : [ 3.15103e-006 ]
8277 : [ 3.2729e-006  ]
8278 : [ 3.13908e-006 ]
8279 : [ 3.22428e-006 ]
8280 : [ 3.57772e-006 ]
8281 : [ 3.40469e-006 ]
8282 : [ 3.22234e-006 ]
8283 : [ 3.211e-006   ]
8284 : [ 3.67636e-006 ]
8285 : [ 3.61894e-006 ]
8286 : [ 3.27703e-006 ]
8287 : [ 3.25912e-006 ]
8288 : [ 3.84456e-006 ]
8289 : [ 3.29607e-006 ]
8290 : [ 3.54812e-006 ]
8291 : [ 3.71273e-006 ]
8292 : [ 3.5379e-006  ]
8293 : [ 3.70008e-006 ]
8294 : [ 3.68061e-006 ]
8295 : [ 3.54846e-006 ]
8296 : [ 3.24616e-006 ]
8297 : [ 3.19733e-006 ]
8298 : [ 3.37674e-006 ]
8299 : [ 3.75756e-006 ]
8300 : [ 3.63775e-006 ]
8301 : [ 3.40385e-006 ]
8302 : [ 3.73295e-006 ]
8303 : [ 3.10037e-006 ]
8304 : [ 3.43585e-006 ]
8305 : [ 3.33509e-006 ]
8306 : [ 3.11659e-006 ]
8307 : [ 3.08635e-006 ]
8308 : [ 3.12428e-006 ]
8309 : [ 3.16635e-006 ]
8310 : [ 3.64991e-006 ]
8311 : [ 3.10458e-006 ]
8312 : [ 3.61662e-006 ]
8313 : [ 3.70654e-006 ]
8314 : [ 3.45291e-006 ]
8315 : [ 3.42693e-006 ]
8316 : [ 3.6056e-006  ]
8317 : [ 3.18339e-006 ]
8318 : [ 3.43944e-006 ]
8319 : [ 3.14741e-006 ]
8320 : [ 3.28147e-006 ]
8321 : [ 3.58616e-006 ]
8322 : [ 3.27381e-006 ]
8323 : [ 3.14392e-006 ]
8324 : [ 3.54387e-006 ]
8325 : [ 3.52828e-006 ]
8326 : [ 3.07345e-006 ]
8327 : [ 3.48275e-006 ]
8328 : [ 3.67094e-006 ]
8329 : [ 3.57454e-006 ]
8330 : [ 3.31224e-006 ]
8331 : [ 3.20223e-006 ]
8332 : [ 3.39877e-006 ]
8333 : [ 3.24865e-006 ]
8334 : [ 3.2336e-006  ]
8335 : [ 3.3401e-006  ]
8336 : [ 3.29327e-006 ]
8337 : [ 3.38636e-006 ]
8338 : [ 3.34872e-006 ]
8339 : [ 3.68762e-006 ]
8340 : [ 3.40007e-006 ]
8341 : [ 3.29885e-006 ]
8342 : [ 3.53705e-006 ]
8343 : [ 3.52164e-006 ]
8344 : [ 3.18354e-006 ]
8345 : [ 3.73899e-006 ]
8346 : [ 3.55137e-006 ]
8347 : [ 3.31614e-006 ]
8348 : [ 3.18955e-006 ]
8349 : [ 3.7278e-006  ]
8350 : [ 3.58494e-006 ]
8351 : [ 3.17628e-006 ]
8352 : [ 3.63887e-006 ]
8353 : [ 3.7755e-006  ]
8354 : [ 3.59958e-006 ]
8355 : [ 3.7253e-006  ]
8356 : [ 3.70706e-006 ]
8357 : [ 3.66776e-006 ]
8358 : [ 3.66064e-006 ]
8359 : [ 3.25667e-006 ]
8360 : [ 3.50433e-006 ]
8361 : [ 3.20993e-006 ]
8362 : [ 3.6712e-006  ]
8363 : [ 3.44343e-006 ]
8364 : [ 3.42713e-006 ]
8365 : [ 3.20382e-006 ]
8366 : [ 3.71239e-006 ]
8367 : [ 3.18918e-006 ]
8368 : [ 3.30737e-006 ]
8369 : [ 3.5745e-006  ]
8370 : [ 3.37647e-006 ]
8371 : [ 3.22982e-006 ]
8372 : [ 3.19218e-006 ]
8373 : [ 3.22724e-006 ]
8374 : [ 3.31466e-006 ]
8375 : [ 3.38851e-006 ]
8376 : [ 3.27289e-006 ]
8377 : [ 3.22639e-006 ]
8378 : [ 3.6866e-006  ]
8379 : [ 3.13299e-006 ]
8380 : [ 3.15822e-006 ]
8381 : [ 3.23935e-006 ]
8382 : [ 3.70509e-006 ]
8383 : [ 3.87009e-006 ]
8384 : [ 3.17651e-006 ]
8385 : [ 3.52539e-006 ]
8386 : [ 3.3225e-006  ]
8387 : [ 3.1233e-006  ]
8388 : [ 3.56885e-006 ]
8389 : [ 3.43697e-006 ]
8390 : [ 3.64784e-006 ]
8391 : [ 3.63613e-006 ]
8392 : [ 3.66761e-006 ]
8393 : [ 3.24696e-006 ]
8394 : [ 3.45087e-006 ]
8395 : [ 3.67748e-006 ]
8396 : [ 3.65675e-006 ]
8397 : [ 3.10955e-006 ]
8398 : [ 3.45863e-006 ]
8399 : [ 3.34929e-006 ]
8400 : [ 3.15837e-006 ]
8401 : [ 3.17091e-006 ]
8402 : [ 3.73748e-006 ]
8403 : [ 3.15509e-006 ]
8404 : [ 3.63454e-006 ]
8405 : [ 3.34011e-006 ]
8406 : [ 3.53371e-006 ]
8407 : [ 3.53917e-006 ]
8408 : [ 3.29998e-006 ]
8409 : [ 3.18462e-006 ]
8410 : [ 3.60779e-006 ]
8411 : [ 3.18652e-006 ]
8412 : [ 3.4233e-006  ]
8413 : [ 3.35758e-006 ]
8414 : [ 3.28472e-006 ]
8415 : [ 3.58109e-006 ]
8416 : [ 3.73221e-006 ]
8417 : [ 3.64637e-006 ]
8418 : [ 3.26962e-006 ]
8419 : [ 3.60281e-006 ]
8420 : [ 3.2866e-006  ]
8421 : [ 3.64993e-006 ]
8422 : [ 3.39248e-006 ]
8423 : [ 3.3114e-006  ]
8424 : [ 3.67179e-006 ]
8425 : [ 3.57109e-006 ]
8426 : [ 3.22126e-006 ]
8427 : [ 3.11078e-006 ]
8428 : [ 3.38007e-006 ]
8429 : [ 3.65129e-006 ]
8430 : [ 3.11727e-006 ]
8431 : [ 3.24702e-006 ]
8432 : [ 3.24232e-006 ]
8433 : [ 3.34086e-006 ]
8434 : [ 3.63251e-006 ]
8435 : [ 3.17117e-006 ]
8436 : [ 3.34311e-006 ]
8437 : [ 3.19388e-006 ]
8438 : [ 3.57557e-006 ]
8439 : [ 3.598e-006   ]
8440 : [ 3.51338e-006 ]
8441 : [ 3.68314e-006 ]
8442 : [ 3.37888e-006 ]
8443 : [ 3.19227e-006 ]
8444 : [ 3.74122e-006 ]
8445 : [ 3.6211e-006  ]
8446 : [ 3.70885e-006 ]
8447 : [ 3.22239e-006 ]
8448 : [ 3.2332e-006  ]
8449 : [ 3.16015e-006 ]
8450 : [ 3.66198e-006 ]
8451 : [ 3.17135e-006 ]
8452 : [ 3.02664e-006 ]
8453 : [ 3.45246e-006 ]
8454 : [ 3.73016e-006 ]
8455 : [ 3.31317e-006 ]
8456 : [ 3.70004e-006 ]
8457 : [ 3.67789e-006 ]
8458 : [ 3.66193e-006 ]
8459 : [ 3.1013e-006  ]
8460 : [ 3.33631e-006 ]
8461 : [ 3.57829e-006 ]
8462 : [ 3.32903e-006 ]
8463 : [ 3.38187e-006 ]
8464 : [ 3.51233e-006 ]
8465 : [ 3.29425e-006 ]
8466 : [ 3.27548e-006 ]
8467 : [ 3.69281e-006 ]
8468 : [ 3.21905e-006 ]
8469 : [ 3.16073e-006 ]
8470 : [ 3.59201e-006 ]
8471 : [ 3.04542e-006 ]
8472 : [ 3.70629e-006 ]
8473 : [ 3.5661e-006  ]
8474 : [ 3.63933e-006 ]
8475 : [ 3.23467e-006 ]
8476 : [ 3.27843e-006 ]
8477 : [ 3.25289e-006 ]
8478 : [ 3.12829e-006 ]
8479 : [ 3.53916e-006 ]
8480 : [ 3.40775e-006 ]
8481 : [ 3.36206e-006 ]
8482 : [ 3.61561e-006 ]
8483 : [ 3.51083e-006 ]
8484 : [ 3.54506e-006 ]
8485 : [ 3.16667e-006 ]
8486 : [ 3.67952e-006 ]
8487 : [ 3.21682e-006 ]
8488 : [ 3.60621e-006 ]
8489 : [ 3.60356e-006 ]
8490 : [ 3.28986e-006 ]
8491 : [ 3.5973e-006  ]
8492 : [ 3.10566e-006 ]
8493 : [ 3.35085e-006 ]
8494 : [ 3.70136e-006 ]
8495 : [ 3.5975e-006  ]
8496 : [ 3.19991e-006 ]
8497 : [ 3.46826e-006 ]
8498 : [ 3.37988e-006 ]
8499 : [ 3.84533e-006 ]
8500 : [ 3.70545e-006 ]
8501 : [ 3.22536e-006 ]
8502 : [ 3.30359e-006 ]
8503 : [ 3.74094e-006 ]
8504 : [ 3.67403e-006 ]
8505 : [ 3.60989e-006 ]
8506 : [ 3.18171e-006 ]
8507 : [ 3.24333e-006 ]
8508 : [ 3.61508e-006 ]
8509 : [ 3.31815e-006 ]
8510 : [ 3.6743e-006  ]
8511 : [ 3.18551e-006 ]
8512 : [ 3.6052e-006  ]
8513 : [ 3.78573e-006 ]
8514 : [ 3.22844e-006 ]
8515 : [ 3.17113e-006 ]
8516 : [ 3.48433e-006 ]
8517 : [ 3.31814e-006 ]
8518 : [ 3.68027e-006 ]
8519 : [ 3.06881e-006 ]
8520 : [ 3.70566e-006 ]
8521 : [ 3.358e-006   ]
8522 : [ 3.17652e-006 ]
8523 : [ 3.44584e-006 ]
8524 : [ 3.24616e-006 ]
8525 : [ 3.83623e-006 ]
8526 : [ 3.35432e-006 ]
8527 : [ 3.6733e-006  ]
8528 : [ 3.43678e-006 ]
8529 : [ 3.51101e-006 ]
8530 : [ 3.44203e-006 ]
8531 : [ 3.65119e-006 ]
8532 : [ 3.6965e-006  ]
8533 : [ 3.15153e-006 ]
8534 : [ 3.68305e-006 ]
8535 : [ 3.22666e-006 ]
8536 : [ 3.38049e-006 ]
8537 : [ 3.13338e-006 ]
8538 : [ 3.87755e-006 ]
8539 : [ 3.59538e-006 ]
8540 : [ 3.64721e-006 ]
8541 : [ 3.55702e-006 ]
8542 : [ 3.59772e-006 ]
8543 : [ 3.17724e-006 ]
8544 : [ 3.53567e-006 ]
8545 : [ 3.51625e-006 ]
8546 : [ 3.66712e-006 ]
8547 : [ 3.31883e-006 ]
8548 : [ 3.66146e-006 ]
8549 : [ 3.92514e-006 ]
8550 : [ 3.59577e-006 ]
8551 : [ 3.24234e-006 ]
8552 : [ 3.25401e-006 ]
8553 : [ 3.25644e-006 ]
8554 : [ 3.54979e-006 ]
8555 : [ 3.37742e-006 ]
8556 : [ 3.28614e-006 ]
8557 : [ 3.32696e-006 ]
8558 : [ 3.13913e-006 ]
8559 : [ 3.68963e-006 ]
8560 : [ 3.69058e-006 ]
8561 : [ 3.2522e-006  ]
8562 : [ 3.63989e-006 ]
8563 : [ 3.1649e-006  ]
8564 : [ 3.60979e-006 ]
8565 : [ 3.70009e-006 ]
8566 : [ 3.20459e-006 ]
8567 : [ 3.1762e-006  ]
8568 : [ 3.13626e-006 ]
8569 : [ 3.67401e-006 ]
8570 : [ 3.32741e-006 ]
8571 : [ 3.61436e-006 ]
8572 : [ 3.34223e-006 ]
8573 : [ 3.18752e-006 ]
8574 : [ 3.11906e-006 ]
8575 : [ 3.26919e-006 ]
8576 : [ 3.51022e-006 ]
8577 : [ 3.70971e-006 ]
8578 : [ 3.57427e-006 ]
8579 : [ 3.54772e-006 ]
8580 : [ 3.69802e-006 ]
8581 : [ 3.64742e-006 ]
8582 : [ 3.68683e-006 ]
8583 : [ 3.53727e-006 ]
8584 : [ 3.67068e-006 ]
8585 : [ 3.67747e-006 ]
8586 : [ 3.62885e-006 ]
8587 : [ 3.84353e-006 ]
8588 : [ 3.52317e-006 ]
8589 : [ 3.2066e-006  ]
8590 : [ 3.59962e-006 ]
8591 : [ 3.61959e-006 ]
8592 : [ 3.21014e-006 ]
8593 : [ 3.2265e-006  ]
8594 : [ 3.51522e-006 ]
8595 : [ 3.19511e-006 ]
8596 : [ 3.40728e-006 ]
8597 : [ 3.69207e-006 ]
8598 : [ 3.40571e-006 ]
8599 : [ 3.28476e-006 ]
8600 : [ 3.1873e-006  ]
8601 : [ 3.08771e-006 ]
8602 : [ 3.25272e-006 ]
8603 : [ 3.66936e-006 ]
8604 : [ 3.68648e-006 ]
8605 : [ 3.67325e-006 ]
8606 : [ 3.55112e-006 ]
8607 : [ 3.72224e-006 ]
8608 : [ 3.64534e-006 ]
8609 : [ 3.34339e-006 ]
8610 : [ 3.07534e-006 ]
8611 : [ 3.6273e-006  ]
8612 : [ 3.42972e-006 ]
8613 : [ 3.36981e-006 ]
8614 : [ 3.73208e-006 ]
8615 : [ 3.50415e-006 ]
8616 : [ 3.3327e-006  ]
8617 : [ 3.66057e-006 ]
8618 : [ 3.24389e-006 ]
8619 : [ 3.85944e-006 ]
8620 : [ 3.39938e-006 ]
8621 : [ 3.48145e-006 ]
8622 : [ 3.22609e-006 ]
8623 : [ 3.31814e-006 ]
8624 : [ 3.70535e-006 ]
8625 : [ 3.2986e-006  ]
8626 : [ 3.084e-006   ]
8627 : [ 3.58676e-006 ]
8628 : [ 3.87432e-006 ]
8629 : [ 3.62268e-006 ]
8630 : [ 3.59436e-006 ]
8631 : [ 3.18597e-006 ]
8632 : [ 3.20647e-006 ]
8633 : [ 3.21267e-006 ]
8634 : [ 3.26364e-006 ]
8635 : [ 3.27334e-006 ]
8636 : [ 3.69337e-006 ]
8637 : [ 3.37697e-006 ]
8638 : [ 3.44347e-006 ]
8639 : [ 3.31167e-006 ]
8640 : [ 3.25019e-006 ]
8641 : [ 3.18657e-006 ]
8642 : [ 3.66967e-006 ]
8643 : [ 3.10713e-006 ]
8644 : [ 3.23177e-006 ]
8645 : [ 3.65884e-006 ]
8646 : [ 3.63722e-006 ]
8647 : [ 3.47568e-006 ]
8648 : [ 3.53867e-006 ]
8649 : [ 3.62763e-006 ]
8650 : [ 3.63354e-006 ]
8651 : [ 3.27764e-006 ]
8652 : [ 3.61415e-006 ]
8653 : [ 3.22611e-006 ]
8654 : [ 3.49106e-006 ]
8655 : [ 3.68543e-006 ]
8656 : [ 3.17681e-006 ]
8657 : [ 3.36631e-006 ]
8658 : [ 3.87491e-006 ]
8659 : [ 3.26224e-006 ]
8660 : [ 3.633e-006   ]
8661 : [ 3.40187e-006 ]
8662 : [ 3.65736e-006 ]
8663 : [ 3.69762e-006 ]
8664 : [ 3.34862e-006 ]
8665 : [ 3.72309e-006 ]
8666 : [ 3.64244e-006 ]
8667 : [ 3.37324e-006 ]
8668 : [ 3.14091e-006 ]
8669 : [ 3.7813e-006  ]
8670 : [ 3.32886e-006 ]
8671 : [ 3.12926e-006 ]
8672 : [ 3.56286e-006 ]
8673 : [ 3.45658e-006 ]
8674 : [ 3.76089e-006 ]
8675 : [ 3.72313e-006 ]
8676 : [ 3.21432e-006 ]
8677 : [ 3.43005e-006 ]
8678 : [ 3.19598e-006 ]
8679 : [ 3.70786e-006 ]
8680 : [ 3.49784e-006 ]
8681 : [ 3.22583e-006 ]
8682 : [ 3.26181e-006 ]
8683 : [ 3.53107e-006 ]
8684 : [ 3.1553e-006  ]
8685 : [ 3.66465e-006 ]
8686 : [ 3.28576e-006 ]
8687 : [ 3.63147e-006 ]
8688 : [ 3.69525e-006 ]
8689 : [ 3.52752e-006 ]
8690 : [ 3.31714e-006 ]
8691 : [ 3.17409e-006 ]
8692 : [ 3.68978e-006 ]
8693 : [ 3.63272e-006 ]
8694 : [ 3.05117e-006 ]
8695 : [ 3.24009e-006 ]
8696 : [ 3.24114e-006 ]
8697 : [ 3.66973e-006 ]
8698 : [ 3.64882e-006 ]
8699 : [ 3.24267e-006 ]
8700 : [ 3.43756e-006 ]
8701 : [ 3.54765e-006 ]
8702 : [ 3.64599e-006 ]
8703 : [ 3.19355e-006 ]
8704 : [ 3.66038e-006 ]
8705 : [ 3.46476e-006 ]
8706 : [ 3.38913e-006 ]
8707 : [ 3.76717e-006 ]
8708 : [ 3.31128e-006 ]
8709 : [ 3.17285e-006 ]
8710 : [ 3.63816e-006 ]
8711 : [ 3.23987e-006 ]
8712 : [ 3.29869e-006 ]
8713 : [ 3.20217e-006 ]
8714 : [ 3.36831e-006 ]
8715 : [ 3.24764e-006 ]
8716 : [ 3.68918e-006 ]
8717 : [ 3.2367e-006  ]
8718 : [ 3.7185e-006  ]
8719 : [ 3.69459e-006 ]
8720 : [ 3.65777e-006 ]
8721 : [ 3.24129e-006 ]
8722 : [ 3.16982e-006 ]
8723 : [ 3.58249e-006 ]
8724 : [ 3.28077e-006 ]
8725 : [ 3.66831e-006 ]
8726 : [ 3.16546e-006 ]
8727 : [ 3.31861e-006 ]
8728 : [ 3.42618e-006 ]
8729 : [ 3.41939e-006 ]
8730 : [ 3.60873e-006 ]
8731 : [ 3.67852e-006 ]
8732 : [ 3.19386e-006 ]
8733 : [ 3.59131e-006 ]
8734 : [ 3.7613e-006  ]
8735 : [ 3.60939e-006 ]
8736 : [ 3.42132e-006 ]
8737 : [ 3.33493e-006 ]
8738 : [ 3.27186e-006 ]
8739 : [ 3.55578e-006 ]
8740 : [ 3.71856e-006 ]
8741 : [ 3.58257e-006 ]
8742 : [ 3.1886e-006  ]
8743 : [ 3.18708e-006 ]
8744 : [ 3.38197e-006 ]
8745 : [ 3.35197e-006 ]
8746 : [ 3.44178e-006 ]
8747 : [ 3.64786e-006 ]
8748 : [ 3.20417e-006 ]
8749 : [ 3.55844e-006 ]
8750 : [ 3.34811e-006 ]
8751 : [ 3.45721e-006 ]
8752 : [ 3.5796e-006  ]
8753 : [ 3.20867e-006 ]
8754 : [ 3.21559e-006 ]
8755 : [ 3.48933e-006 ]
8756 : [ 3.55118e-006 ]
8757 : [ 3.33151e-006 ]
8758 : [ 3.65865e-006 ]
8759 : [ 3.80721e-006 ]
8760 : [ 3.22172e-006 ]
8761 : [ 3.25945e-006 ]
8762 : [ 3.42206e-006 ]
8763 : [ 3.69384e-006 ]
8764 : [ 3.70931e-006 ]
8765 : [ 3.27017e-006 ]
8766 : [ 3.71193e-006 ]
8767 : [ 3.68485e-006 ]
8768 : [ 3.6792e-006  ]
8769 : [ 3.23678e-006 ]
8770 : [ 3.28466e-006 ]
8771 : [ 3.48026e-006 ]
8772 : [ 3.56506e-006 ]
8773 : [ 3.68267e-006 ]
8774 : [ 3.31147e-006 ]
8775 : [ 3.28854e-006 ]
8776 : [ 3.20026e-006 ]
8777 : [ 3.56332e-006 ]
8778 : [ 3.34877e-006 ]
8779 : [ 3.37092e-006 ]
8780 : [ 3.68492e-006 ]
8781 : [ 3.195e-006   ]
8782 : [ 3.56067e-006 ]
8783 : [ 3.19484e-006 ]
8784 : [ 3.28336e-006 ]
8785 : [ 3.58691e-006 ]
8786 : [ 3.46265e-006 ]
8787 : [ 3.36869e-006 ]
8788 : [ 3.33641e-006 ]
8789 : [ 3.66969e-006 ]
8790 : [ 3.40229e-006 ]
8791 : [ 3.68963e-006 ]
8792 : [ 3.4234e-006  ]
8793 : [ 3.26908e-006 ]
8794 : [ 3.25159e-006 ]
8795 : [ 3.77078e-006 ]
8796 : [ 3.05474e-006 ]
8797 : [ 3.60303e-006 ]
8798 : [ 3.62127e-006 ]
8799 : [ 3.68196e-006 ]
8800 : [ 3.16471e-006 ]
8801 : [ 3.31296e-006 ]
8802 : [ 3.59574e-006 ]
8803 : [ 3.73003e-006 ]
8804 : [ 3.34221e-006 ]
8805 : [ 3.29792e-006 ]
8806 : [ 3.22108e-006 ]
8807 : [ 3.11384e-006 ]
8808 : [ 3.71834e-006 ]
8809 : [ 3.40786e-006 ]
8810 : [ 3.21181e-006 ]
8811 : [ 3.21387e-006 ]
8812 : [ 3.68306e-006 ]
8813 : [ 3.68111e-006 ]
8814 : [ 3.33738e-006 ]
8815 : [ 3.72858e-006 ]
8816 : [ 3.72525e-006 ]
8817 : [ 3.50533e-006 ]
8818 : [ 3.61378e-006 ]
8819 : [ 3.25059e-006 ]
8820 : [ 3.30203e-006 ]
8821 : [ 3.1821e-006  ]
8822 : [ 3.326e-006   ]
8823 : [ 3.31888e-006 ]
8824 : [ 3.6833e-006  ]
8825 : [ 3.70972e-006 ]
8826 : [ 3.18988e-006 ]
8827 : [ 3.41048e-006 ]
8828 : [ 3.32147e-006 ]
8829 : [ 3.21466e-006 ]
8830 : [ 3.35212e-006 ]
8831 : [ 3.28441e-006 ]
8832 : [ 3.31169e-006 ]
8833 : [ 3.47921e-006 ]
8834 : [ 3.85007e-006 ]
8835 : [ 3.13831e-006 ]
8836 : [ 3.26278e-006 ]
8837 : [ 3.13592e-006 ]
8838 : [ 3.72171e-006 ]
8839 : [ 3.69739e-006 ]
8840 : [ 3.42783e-006 ]
8841 : [ 3.31654e-006 ]
8842 : [ 3.20204e-006 ]
8843 : [ 3.58407e-006 ]
8844 : [ 3.13574e-006 ]
8845 : [ 3.14221e-006 ]
8846 : [ 3.25803e-006 ]
8847 : [ 3.23201e-006 ]
8848 : [ 3.36632e-006 ]
8849 : [ 3.6939e-006  ]
8850 : [ 3.37551e-006 ]
8851 : [ 3.32235e-006 ]
8852 : [ 3.24747e-006 ]
8853 : [ 3.48417e-006 ]
8854 : [ 3.76733e-006 ]
8855 : [ 3.23481e-006 ]
8856 : [ 3.19822e-006 ]
8857 : [ 3.30213e-006 ]
8858 : [ 3.42274e-006 ]
8859 : [ 3.33585e-006 ]
8860 : [ 3.47729e-006 ]
8861 : [ 3.30734e-006 ]
8862 : [ 3.62577e-006 ]
8863 : [ 3.71742e-006 ]
8864 : [ 3.08014e-006 ]
8865 : [ 3.45086e-006 ]
8866 : [ 3.26822e-006 ]
8867 : [ 3.70475e-006 ]
8868 : [ 3.18723e-006 ]
8869 : [ 3.32002e-006 ]
8870 : [ 3.40209e-006 ]
8871 : [ 3.59688e-006 ]
8872 : [ 3.40225e-006 ]
8873 : [ 3.70605e-006 ]
8874 : [ 3.58043e-006 ]
8875 : [ 3.6254e-006  ]
8876 : [ 3.2689e-006  ]
8877 : [ 3.54732e-006 ]
8878 : [ 3.40194e-006 ]
8879 : [ 3.8094e-006  ]
8880 : [ 3.69373e-006 ]
8881 : [ 3.18788e-006 ]
8882 : [ 3.73637e-006 ]
8883 : [ 3.69094e-006 ]
8884 : [ 3.32332e-006 ]
8885 : [ 3.5261e-006  ]
8886 : [ 3.57571e-006 ]
8887 : [ 3.30458e-006 ]
8888 : [ 3.41852e-006 ]
8889 : [ 3.23554e-006 ]
8890 : [ 3.43018e-006 ]
8891 : [ 3.30417e-006 ]
8892 : [ 3.37306e-006 ]
8893 : [ 3.54308e-006 ]
8894 : [ 3.55614e-006 ]
8895 : [ 3.46766e-006 ]
8896 : [ 3.60175e-006 ]
8897 : [ 3.2774e-006  ]
8898 : [ 3.44803e-006 ]
8899 : [ 3.35237e-006 ]
8900 : [ 3.59794e-006 ]
8901 : [ 3.41041e-006 ]
8902 : [ 3.26691e-006 ]
8903 : [ 3.41532e-006 ]
8904 : [ 3.68084e-006 ]
8905 : [ 3.18147e-006 ]
8906 : [ 3.29808e-006 ]
8907 : [ 3.22662e-006 ]
8908 : [ 3.39247e-006 ]
8909 : [ 3.45557e-006 ]
8910 : [ 3.28867e-006 ]
8911 : [ 3.37295e-006 ]
8912 : [ 3.31585e-006 ]
8913 : [ 3.56248e-006 ]
8914 : [ 3.43264e-006 ]
8915 : [ 3.67745e-006 ]
8916 : [ 3.72317e-006 ]
8917 : [ 3.28798e-006 ]
8918 : [ 3.62174e-006 ]
8919 : [ 3.72433e-006 ]
8920 : [ 3.23139e-006 ]
8921 : [ 3.23514e-006 ]
8922 : [ 3.22804e-006 ]
8923 : [ 3.35167e-006 ]
8924 : [ 3.74975e-006 ]
8925 : [ 3.72825e-006 ]
8926 : [ 3.41038e-006 ]
8927 : [ 3.28521e-006 ]
8928 : [ 3.61626e-006 ]
8929 : [ 3.3771e-006  ]
8930 : [ 3.62359e-006 ]
8931 : [ 3.30172e-006 ]
8932 : [ 3.3111e-006  ]
8933 : [ 3.57988e-006 ]
8934 : [ 3.5638e-006  ]
8935 : [ 3.61138e-006 ]
8936 : [ 3.41969e-006 ]
8937 : [ 3.29741e-006 ]
8938 : [ 3.65348e-006 ]
8939 : [ 3.69977e-006 ]
8940 : [ 3.26353e-006 ]
8941 : [ 3.24088e-006 ]
8942 : [ 3.63989e-006 ]
8943 : [ 3.49444e-006 ]
8944 : [ 3.27698e-006 ]
8945 : [ 3.30944e-006 ]
8946 : [ 3.66611e-006 ]
8947 : [ 3.3556e-006  ]
8948 : [ 3.19941e-006 ]
8949 : [ 3.17542e-006 ]
8950 : [ 3.39421e-006 ]
8951 : [ 3.4407e-006  ]
8952 : [ 3.66829e-006 ]
8953 : [ 3.74973e-006 ]
8954 : [ 3.19624e-006 ]
8955 : [ 3.47606e-006 ]
8956 : [ 3.56441e-006 ]
8957 : [ 3.67021e-006 ]
8958 : [ 3.61303e-006 ]
8959 : [ 3.25777e-006 ]
8960 : [ 3.55051e-006 ]
8961 : [ 3.67851e-006 ]
8962 : [ 3.2025e-006  ]
8963 : [ 3.63276e-006 ]
8964 : [ 3.293e-006   ]
8965 : [ 3.27412e-006 ]
8966 : [ 3.12762e-006 ]
8967 : [ 3.60589e-006 ]
8968 : [ 3.22616e-006 ]
8969 : [ 3.60483e-006 ]
8970 : [ 3.2638e-006  ]
8971 : [ 3.68215e-006 ]
8972 : [ 3.22728e-006 ]
8973 : [ 3.41316e-006 ]
8974 : [ 3.3991e-006  ]
8975 : [ 3.35639e-006 ]
8976 : [ 3.59011e-006 ]
8977 : [ 3.31436e-006 ]
8978 : [ 3.64406e-006 ]
8979 : [ 3.2682e-006  ]
8980 : [ 3.5925e-006  ]
8981 : [ 3.66384e-006 ]
8982 : [ 3.20408e-006 ]
8983 : [ 3.08863e-006 ]
8984 : [ 3.3157e-006  ]
8985 : [ 3.56575e-006 ]
8986 : [ 3.35929e-006 ]
8987 : [ 3.18189e-006 ]
8988 : [ 3.28976e-006 ]
8989 : [ 3.47423e-006 ]
8990 : [ 3.36619e-006 ]
8991 : [ 3.47655e-006 ]
8992 : [ 3.21706e-006 ]
8993 : [ 3.02441e-006 ]
8994 : [ 3.36208e-006 ]
8995 : [ 3.57234e-006 ]
8996 : [ 3.50011e-006 ]
8997 : [ 3.41367e-006 ]
8998 : [ 3.25007e-006 ]
8999 : [ 3.7118e-006  ]
9000 : [ 3.55814e-006 ]
9001 : [ 3.5772e-006  ]
9002 : [ 3.30104e-006 ]
9003 : [ 3.67926e-006 ]
9004 : [ 3.25854e-006 ]
9005 : [ 3.28607e-006 ]
9006 : [ 3.26497e-006 ]
9007 : [ 3.5315e-006  ]
9008 : [ 3.08337e-006 ]
9009 : [ 3.18935e-006 ]
9010 : [ 3.42149e-006 ]
9011 : [ 3.67559e-006 ]
9012 : [ 3.37048e-006 ]
9013 : [ 3.26874e-006 ]
9014 : [ 3.65229e-006 ]
9015 : [ 3.71888e-006 ]
9016 : [ 3.70965e-006 ]
9017 : [ 3.55537e-006 ]
9018 : [ 3.20037e-006 ]
9019 : [ 3.7384e-006  ]
9020 : [ 3.68795e-006 ]
9021 : [ 3.23179e-006 ]
9022 : [ 3.21653e-006 ]
9023 : [ 3.19858e-006 ]
9024 : [ 3.24054e-006 ]
9025 : [ 3.71888e-006 ]
9026 : [ 3.5592e-006  ]
9027 : [ 3.19128e-006 ]
9028 : [ 3.34186e-006 ]
9029 : [ 3.6264e-006  ]
9030 : [ 3.5062e-006  ]
9031 : [ 3.587e-006   ]
9032 : [ 3.24272e-006 ]
9033 : [ 3.66388e-006 ]
9034 : [ 3.24933e-006 ]
9035 : [ 3.27381e-006 ]
9036 : [ 3.68666e-006 ]
9037 : [ 3.67548e-006 ]
9038 : [ 3.32339e-006 ]
9039 : [ 3.59491e-006 ]
9040 : [ 3.39999e-006 ]
9041 : [ 3.70823e-006 ]
9042 : [ 3.10242e-006 ]
9043 : [ 3.33217e-006 ]
9044 : [ 3.84883e-006 ]
9045 : [ 3.22184e-006 ]
9046 : [ 3.2372e-006  ]
9047 : [ 3.2048e-006  ]
9048 : [ 3.27609e-006 ]
9049 : [ 3.3174e-006  ]
9050 : [ 3.08659e-006 ]
9051 : [ 3.06497e-006 ]
9052 : [ 3.2286e-006  ]
9053 : [ 3.19353e-006 ]
9054 : [ 3.57502e-006 ]
9055 : [ 3.27623e-006 ]
9056 : [ 3.66138e-006 ]
9057 : [ 3.17884e-006 ]
9058 : [ 3.38706e-006 ]
9059 : [ 3.11064e-006 ]
9060 : [ 3.45896e-006 ]
9061 : [ 3.10201e-006 ]
9062 : [ 3.62455e-006 ]
9063 : [ 3.65941e-006 ]
9064 : [ 3.23185e-006 ]
9065 : [ 3.62779e-006 ]
9066 : [ 3.26593e-006 ]
9067 : [ 3.67598e-006 ]
9068 : [ 3.23522e-006 ]
9069 : [ 3.33132e-006 ]
9070 : [ 3.3032e-006  ]
9071 : [ 3.22174e-006 ]
9072 : [ 3.1942e-006  ]
9073 : [ 3.59594e-006 ]
9074 : [ 3.25491e-006 ]
9075 : [ 3.3022e-006  ]
9076 : [ 3.24264e-006 ]
9077 : [ 3.0277e-006  ]
9078 : [ 3.48e-006    ]
9079 : [ 3.25119e-006 ]
9080 : [ 3.35813e-006 ]
9081 : [ 3.82245e-006 ]
9082 : [ 3.49495e-006 ]
9083 : [ 3.21244e-006 ]
9084 : [ 3.16973e-006 ]
9085 : [ 3.27124e-006 ]
9086 : [ 3.11068e-006 ]
9087 : [ 3.67474e-006 ]
9088 : [ 3.16265e-006 ]
9089 : [ 3.63181e-006 ]
9090 : [ 3.68639e-006 ]
9091 : [ 3.59254e-006 ]
9092 : [ 3.7062e-006  ]
9093 : [ 3.66365e-006 ]
9094 : [ 3.61618e-006 ]
9095 : [ 3.6332e-006  ]
9096 : [ 3.37591e-006 ]
9097 : [ 3.59077e-006 ]
9098 : [ 3.09775e-006 ]
9099 : [ 3.24778e-006 ]
9100 : [ 3.18804e-006 ]
9101 : [ 3.68464e-006 ]
9102 : [ 3.48794e-006 ]
9103 : [ 3.73983e-006 ]
9104 : [ 3.1883e-006  ]
9105 : [ 3.67661e-006 ]
9106 : [ 3.69288e-006 ]
9107 : [ 3.5251e-006  ]
9108 : [ 3.08653e-006 ]
9109 : [ 3.65678e-006 ]
9110 : [ 3.67021e-006 ]
9111 : [ 3.22732e-006 ]
9112 : [ 3.22417e-006 ]
9113 : [ 3.09948e-006 ]
9114 : [ 3.62185e-006 ]
9115 : [ 3.73928e-006 ]
9116 : [ 3.36643e-006 ]
9117 : [ 3.62049e-006 ]
9118 : [ 3.2254e-006  ]
9119 : [ 3.60506e-006 ]
9120 : [ 3.28941e-006 ]
9121 : [ 3.75476e-006 ]
9122 : [ 3.19075e-006 ]
9123 : [ 3.29532e-006 ]
9124 : [ 3.38606e-006 ]
9125 : [ 3.67775e-006 ]
9126 : [ 3.68522e-006 ]
9127 : [ 3.30533e-006 ]
9128 : [ 3.66825e-006 ]
9129 : [ 3.31876e-006 ]
9130 : [ 3.44023e-006 ]
9131 : [ 3.72585e-006 ]
9132 : [ 3.24829e-006 ]
9133 : [ 3.57786e-006 ]
9134 : [ 3.13602e-006 ]
9135 : [ 3.69927e-006 ]
9136 : [ 3.68972e-006 ]
9137 : [ 3.46949e-006 ]
9138 : [ 3.27784e-006 ]
9139 : [ 3.701e-006   ]
9140 : [ 3.24442e-006 ]
9141 : [ 3.65553e-006 ]
9142 : [ 3.60768e-006 ]
9143 : [ 3.63851e-006 ]
9144 : [ 3.32914e-006 ]
9145 : [ 3.7231e-006  ]
9146 : [ 3.54588e-006 ]
9147 : [ 3.55339e-006 ]
9148 : [ 3.47893e-006 ]
9149 : [ 3.69824e-006 ]
9150 : [ 3.65581e-006 ]
9151 : [ 3.17916e-006 ]
9152 : [ 3.61407e-006 ]
9153 : [ 3.22695e-006 ]
9154 : [ 3.57215e-006 ]
9155 : [ 3.10953e-006 ]
9156 : [ 3.80397e-006 ]
9157 : [ 3.43661e-006 ]
9158 : [ 3.6869e-006  ]
9159 : [ 3.27025e-006 ]
9160 : [ 3.38644e-006 ]
9161 : [ 3.60859e-006 ]
9162 : [ 3.33015e-006 ]
9163 : [ 3.70301e-006 ]
9164 : [ 3.565e-006   ]
9165 : [ 3.14564e-006 ]
9166 : [ 3.69976e-006 ]
9167 : [ 3.62625e-006 ]
9168 : [ 3.41499e-006 ]
9169 : [ 3.21807e-006 ]
9170 : [ 3.65825e-006 ]
9171 : [ 3.13118e-006 ]
9172 : [ 3.68265e-006 ]
9173 : [ 3.7314e-006  ]
9174 : [ 3.73235e-006 ]
9175 : [ 3.61635e-006 ]
9176 : [ 3.35189e-006 ]
9177 : [ 3.69911e-006 ]
9178 : [ 3.23062e-006 ]
9179 : [ 3.42484e-006 ]
9180 : [ 3.71945e-006 ]
9181 : [ 3.35173e-006 ]
9182 : [ 3.46217e-006 ]
9183 : [ 3.5068e-006  ]
9184 : [ 3.71816e-006 ]
9185 : [ 3.20689e-006 ]
9186 : [ 3.66633e-006 ]
9187 : [ 3.17436e-006 ]
9188 : [ 3.4251e-006  ]
9189 : [ 3.33937e-006 ]
9190 : [ 3.14537e-006 ]
9191 : [ 3.13461e-006 ]
9192 : [ 3.5334e-006  ]
9193 : [ 3.20533e-006 ]
9194 : [ 3.15647e-006 ]
9195 : [ 3.68159e-006 ]
9196 : [ 3.55708e-006 ]
9197 : [ 3.44274e-006 ]
9198 : [ 3.36586e-006 ]
9199 : [ 3.44438e-006 ]
9200 : [ 3.63933e-006 ]
9201 : [ 3.29073e-006 ]
9202 : [ 3.17142e-006 ]
9203 : [ 3.22922e-006 ]
9204 : [ 3.28729e-006 ]
9205 : [ 3.70644e-006 ]
9206 : [ 3.187e-006   ]
9207 : [ 3.68692e-006 ]
9208 : [ 3.10764e-006 ]
9209 : [ 3.59078e-006 ]
9210 : [ 3.32116e-006 ]
9211 : [ 3.20352e-006 ]
9212 : [ 3.48726e-006 ]
9213 : [ 3.24388e-006 ]
9214 : [ 3.55556e-006 ]
9215 : [ 3.18291e-006 ]
9216 : [ 3.67301e-006 ]
9217 : [ 3.32214e-006 ]
9218 : [ 3.13711e-006 ]
9219 : [ 3.17463e-006 ]
9220 : [ 3.51218e-006 ]
9221 : [ 3.68316e-006 ]
9222 : [ 3.67917e-006 ]
9223 : [ 3.6298e-006  ]
9224 : [ 3.65743e-006 ]
9225 : [ 3.19725e-006 ]
9226 : [ 3.22299e-006 ]
9227 : [ 3.52193e-006 ]
9228 : [ 3.62442e-006 ]
9229 : [ 3.09657e-006 ]
9230 : [ 3.42791e-006 ]
9231 : [ 3.26686e-006 ]
9232 : [ 3.71036e-006 ]
9233 : [ 3.11735e-006 ]
9234 : [ 3.66888e-006 ]
9235 : [ 3.20083e-006 ]
9236 : [ 3.73139e-006 ]
9237 : [ 3.55315e-006 ]
9238 : [ 3.35189e-006 ]
9239 : [ 3.50434e-006 ]
9240 : [ 3.33619e-006 ]
9241 : [ 3.71497e-006 ]
9242 : [ 3.66621e-006 ]
9243 : [ 3.69335e-006 ]
9244 : [ 3.58502e-006 ]
9245 : [ 3.14122e-006 ]
9246 : [ 3.6609e-006  ]
9247 : [ 3.08704e-006 ]
9248 : [ 3.2533e-006  ]
9249 : [ 3.5958e-006  ]
9250 : [ 3.75169e-006 ]
9251 : [ 3.31571e-006 ]
9252 : [ 3.20314e-006 ]
9253 : [ 3.69729e-006 ]
9254 : [ 3.47544e-006 ]
9255 : [ 3.25608e-006 ]
9256 : [ 3.74408e-006 ]
9257 : [ 3.67767e-006 ]
9258 : [ 3.48743e-006 ]
9259 : [ 3.05272e-006 ]
9260 : [ 3.46781e-006 ]
9261 : [ 3.32248e-006 ]
9262 : [ 3.20183e-006 ]
9263 : [ 3.26844e-006 ]
9264 : [ 3.59028e-006 ]
9265 : [ 3.24697e-006 ]
9266 : [ 3.45285e-006 ]
9267 : [ 3.25131e-006 ]
9268 : [ 3.54078e-006 ]
9269 : [ 3.57453e-006 ]
9270 : [ 3.18951e-006 ]
9271 : [ 3.34316e-006 ]
9272 : [ 3.18783e-006 ]
9273 : [ 3.49833e-006 ]
9274 : [ 3.5071e-006  ]
9275 : [ 3.71093e-006 ]
9276 : [ 3.45486e-006 ]
9277 : [ 3.66012e-006 ]
9278 : [ 3.20853e-006 ]
9279 : [ 3.62122e-006 ]
9280 : [ 3.58332e-006 ]
9281 : [ 3.64023e-006 ]
9282 : [ 3.56378e-006 ]
9283 : [ 3.20248e-006 ]
9284 : [ 3.42413e-006 ]
9285 : [ 3.4834e-006  ]
9286 : [ 3.52358e-006 ]
9287 : [ 3.29354e-006 ]
9288 : [ 3.66935e-006 ]
9289 : [ 3.15599e-006 ]
9290 : [ 3.27357e-006 ]
9291 : [ 3.67831e-006 ]
9292 : [ 3.56723e-006 ]
9293 : [ 3.58724e-006 ]
9294 : [ 3.31441e-006 ]
9295 : [ 3.11269e-006 ]
9296 : [ 3.10403e-006 ]
9297 : [ 3.73795e-006 ]
9298 : [ 3.18255e-006 ]
9299 : [ 3.76739e-006 ]
9300 : [ 3.25263e-006 ]
9301 : [ 3.59882e-006 ]
9302 : [ 3.16472e-006 ]
9303 : [ 3.34825e-006 ]
9304 : [ 3.519e-006   ]
9305 : [ 3.10493e-006 ]
9306 : [ 3.62936e-006 ]
9307 : [ 3.30557e-006 ]
9308 : [ 3.7014e-006  ]
9309 : [ 3.2829e-006  ]
9310 : [ 3.22554e-006 ]
9311 : [ 3.67208e-006 ]
9312 : [ 3.12277e-006 ]
9313 : [ 3.25647e-006 ]
9314 : [ 3.60327e-006 ]
9315 : [ 3.20644e-006 ]
9316 : [ 3.62593e-006 ]
9317 : [ 3.46617e-006 ]
9318 : [ 3.15012e-006 ]
9319 : [ 3.67306e-006 ]
9320 : [ 3.30729e-006 ]
9321 : [ 3.67644e-006 ]
9322 : [ 3.31078e-006 ]
9323 : [ 3.26692e-006 ]
9324 : [ 3.66071e-006 ]
9325 : [ 3.69701e-006 ]
9326 : [ 3.34123e-006 ]
9327 : [ 3.21969e-006 ]
9328 : [ 3.70161e-006 ]
9329 : [ 3.60819e-006 ]
9330 : [ 3.69202e-006 ]
9331 : [ 3.44863e-006 ]
9332 : [ 3.21548e-006 ]
9333 : [ 3.75566e-006 ]
9334 : [ 3.56807e-006 ]
9335 : [ 3.19133e-006 ]
9336 : [ 3.75376e-006 ]
9337 : [ 3.25644e-006 ]
9338 : [ 3.58258e-006 ]
9339 : [ 3.0364e-006  ]
9340 : [ 3.34065e-006 ]
9341 : [ 3.2148e-006  ]
9342 : [ 3.82219e-006 ]
9343 : [ 3.33516e-006 ]
9344 : [ 3.62702e-006 ]
9345 : [ 3.20148e-006 ]
9346 : [ 3.64478e-006 ]
9347 : [ 3.28333e-006 ]
9348 : [ 3.5087e-006  ]
9349 : [ 3.18868e-006 ]
9350 : [ 3.20095e-006 ]
9351 : [ 3.26324e-006 ]
9352 : [ 3.65578e-006 ]
9353 : [ 3.52929e-006 ]
9354 : [ 3.2025e-006  ]
9355 : [ 3.42604e-006 ]
9356 : [ 3.14606e-006 ]
9357 : [ 3.70812e-006 ]
9358 : [ 3.43087e-006 ]
9359 : [ 3.28869e-006 ]
9360 : [ 3.6602e-006  ]
9361 : [ 3.56095e-006 ]
9362 : [ 3.14133e-006 ]
9363 : [ 3.69919e-006 ]
9364 : [ 3.53987e-006 ]
9365 : [ 3.35597e-006 ]
9366 : [ 3.20217e-006 ]
9367 : [ 3.17464e-006 ]
9368 : [ 3.3814e-006  ]
9369 : [ 3.21797e-006 ]
9370 : [ 3.65797e-006 ]
9371 : [ 3.64242e-006 ]
9372 : [ 3.69888e-006 ]
9373 : [ 3.24185e-006 ]
9374 : [ 3.62967e-006 ]
9375 : [ 3.25195e-006 ]
9376 : [ 3.48333e-006 ]
9377 : [ 3.65495e-006 ]
9378 : [ 3.05606e-006 ]
9379 : [ 3.70181e-006 ]
9380 : [ 3.22595e-006 ]
9381 : [ 3.81824e-006 ]
9382 : [ 3.336e-006   ]
9383 : [ 3.69495e-006 ]
9384 : [ 3.69747e-006 ]
9385 : [ 3.41451e-006 ]
9386 : [ 3.61178e-006 ]
9387 : [ 3.23664e-006 ]
9388 : [ 3.52657e-006 ]
9389 : [ 3.38386e-006 ]
9390 : [ 3.49701e-006 ]
9391 : [ 3.41305e-006 ]
9392 : [ 3.13723e-006 ]
9393 : [ 3.28151e-006 ]
9394 : [ 3.29099e-006 ]
9395 : [ 3.61146e-006 ]
9396 : [ 3.20533e-006 ]
9397 : [ 3.72969e-006 ]
9398 : [ 3.39656e-006 ]
9399 : [ 3.3608e-006  ]
9400 : [ 3.71249e-006 ]
9401 : [ 3.64897e-006 ]
9402 : [ 3.08676e-006 ]
9403 : [ 3.48841e-006 ]
9404 : [ 3.28824e-006 ]
9405 : [ 3.62335e-006 ]
9406 : [ 3.36413e-006 ]
9407 : [ 3.36953e-006 ]
9408 : [ 3.71782e-006 ]
9409 : [ 3.45498e-006 ]
9410 : [ 3.65441e-006 ]
9411 : [ 3.38197e-006 ]
9412 : [ 3.49598e-006 ]
9413 : [ 3.27274e-006 ]
9414 : [ 3.67143e-006 ]
9415 : [ 3.21644e-006 ]
9416 : [ 3.4789e-006  ]
9417 : [ 3.70835e-006 ]
9418 : [ 3.67362e-006 ]
9419 : [ 3.76827e-006 ]
9420 : [ 3.65756e-006 ]
9421 : [ 3.66638e-006 ]
9422 : [ 3.71503e-006 ]
9423 : [ 3.08127e-006 ]
9424 : [ 3.67268e-006 ]
9425 : [ 3.39475e-006 ]
9426 : [ 3.58184e-006 ]
9427 : [ 3.40917e-006 ]
9428 : [ 3.20894e-006 ]
9429 : [ 3.45465e-006 ]
9430 : [ 3.66601e-006 ]
9431 : [ 3.66702e-006 ]
9432 : [ 3.51341e-006 ]
9433 : [ 3.2901e-006  ]
9434 : [ 3.66726e-006 ]
9435 : [ 3.53837e-006 ]
9436 : [ 3.28964e-006 ]
9437 : [ 3.62149e-006 ]
9438 : [ 3.31849e-006 ]
9439 : [ 3.62745e-006 ]
9440 : [ 3.21036e-006 ]
9441 : [ 3.83051e-006 ]
9442 : [ 3.33223e-006 ]
9443 : [ 3.6486e-006  ]
9444 : [ 3.28903e-006 ]
9445 : [ 3.55162e-006 ]
9446 : [ 3.21271e-006 ]
9447 : [ 3.32792e-006 ]
9448 : [ 3.13718e-006 ]
9449 : [ 3.23285e-006 ]
9450 : [ 3.20068e-006 ]
9451 : [ 3.39147e-006 ]
9452 : [ 3.62384e-006 ]
9453 : [ 3.3662e-006  ]
9454 : [ 3.20813e-006 ]
9455 : [ 3.16741e-006 ]
9456 : [ 3.33116e-006 ]
9457 : [ 3.50831e-006 ]
9458 : [ 3.69415e-006 ]
9459 : [ 3.20578e-006 ]
9460 : [ 3.2736e-006  ]
9461 : [ 3.25055e-006 ]
9462 : [ 3.3775e-006  ]
9463 : [ 3.08119e-006 ]
9464 : [ 3.43738e-006 ]
9465 : [ 3.24017e-006 ]
9466 : [ 3.17231e-006 ]
9467 : [ 3.17664e-006 ]
9468 : [ 3.19793e-006 ]
9469 : [ 3.7492e-006  ]
9470 : [ 3.59325e-006 ]
9471 : [ 3.13759e-006 ]
9472 : [ 3.30674e-006 ]
9473 : [ 3.67804e-006 ]
9474 : [ 3.58932e-006 ]
9475 : [ 3.67189e-006 ]
9476 : [ 3.44559e-006 ]
9477 : [ 3.73641e-006 ]
9478 : [ 3.35782e-006 ]
9479 : [ 3.52436e-006 ]
9480 : [ 3.36442e-006 ]
9481 : [ 3.64918e-006 ]
9482 : [ 3.48863e-006 ]
9483 : [ 3.24023e-006 ]
9484 : [ 3.61181e-006 ]
9485 : [ 3.69153e-006 ]
9486 : [ 3.43099e-006 ]
9487 : [ 3.67412e-006 ]
9488 : [ 3.79284e-006 ]
9489 : [ 3.40815e-006 ]
9490 : [ 3.23404e-006 ]
9491 : [ 3.5113e-006  ]
9492 : [ 3.64627e-006 ]
9493 : [ 3.45257e-006 ]
9494 : [ 3.06678e-006 ]
9495 : [ 3.68332e-006 ]
9496 : [ 3.50295e-006 ]
9497 : [ 3.48605e-006 ]
9498 : [ 3.54501e-006 ]
9499 : [ 3.68169e-006 ]
9500 : [ 3.54979e-006 ]
9501 : [ 3.65954e-006 ]
9502 : [ 3.66214e-006 ]
9503 : [ 3.4874e-006  ]
9504 : [ 3.70065e-006 ]
9505 : [ 3.6866e-006  ]
9506 : [ 3.48704e-006 ]
9507 : [ 3.11514e-006 ]
9508 : [ 3.27498e-006 ]
9509 : [ 3.803e-006   ]
9510 : [ 3.60648e-006 ]
9511 : [ 3.46067e-006 ]
9512 : [ 3.57935e-006 ]
9513 : [ 3.47607e-006 ]
9514 : [ 3.67081e-006 ]
9515 : [ 3.19319e-006 ]
9516 : [ 3.69814e-006 ]
9517 : [ 3.5054e-006  ]
9518 : [ 3.19864e-006 ]
9519 : [ 3.33687e-006 ]
9520 : [ 3.72233e-006 ]
9521 : [ 3.31977e-006 ]
9522 : [ 3.62868e-006 ]
9523 : [ 3.24238e-006 ]
9524 : [ 3.91517e-006 ]
9525 : [ 3.21477e-006 ]
9526 : [ 3.23226e-006 ]
9527 : [ 3.16999e-006 ]
9528 : [ 3.18615e-006 ]
9529 : [ 3.6135e-006  ]
9530 : [ 3.33931e-006 ]
9531 : [ 3.71716e-006 ]
9532 : [ 3.70671e-006 ]
9533 : [ 3.43577e-006 ]
9534 : [ 3.72196e-006 ]
9535 : [ 3.26809e-006 ]
9536 : [ 3.62141e-006 ]
9537 : [ 3.25303e-006 ]
9538 : [ 3.27339e-006 ]
9539 : [ 3.16425e-006 ]
9540 : [ 3.31591e-006 ]
9541 : [ 3.15604e-006 ]
9542 : [ 3.29221e-006 ]
9543 : [ 3.52462e-006 ]
9544 : [ 3.43002e-006 ]
9545 : [ 3.48424e-006 ]
9546 : [ 3.71324e-006 ]
9547 : [ 3.30795e-006 ]
9548 : [ 3.10988e-006 ]
9549 : [ 3.26364e-006 ]
9550 : [ 3.29663e-006 ]
9551 : [ 3.72064e-006 ]
9552 : [ 3.28292e-006 ]
9553 : [ 3.26951e-006 ]
9554 : [ 3.24946e-006 ]
9555 : [ 3.32248e-006 ]
9556 : [ 3.70067e-006 ]
9557 : [ 3.4938e-006  ]
9558 : [ 3.18937e-006 ]
9559 : [ 3.76621e-006 ]
9560 : [ 3.52798e-006 ]
9561 : [ 3.72372e-006 ]
9562 : [ 3.22448e-006 ]
9563 : [ 3.2088e-006  ]
9564 : [ 3.56279e-006 ]
9565 : [ 3.3223e-006  ]
9566 : [ 3.20071e-006 ]
9567 : [ 3.12551e-006 ]
9568 : [ 3.08748e-006 ]
9569 : [ 3.03893e-006 ]
9570 : [ 3.28983e-006 ]
9571 : [ 3.62656e-006 ]
9572 : [ 3.33568e-006 ]
9573 : [ 3.63163e-006 ]
9574 : [ 3.46705e-006 ]
9575 : [ 3.42803e-006 ]
9576 : [ 3.0786e-006  ]
9577 : [ 3.65397e-006 ]
9578 : [ 3.06066e-006 ]
9579 : [ 3.79357e-006 ]
9580 : [ 3.10356e-006 ]
9581 : [ 3.63289e-006 ]
9582 : [ 3.10981e-006 ]
9583 : [ 3.51514e-006 ]
9584 : [ 3.19306e-006 ]
9585 : [ 3.55804e-006 ]
9586 : [ 3.31872e-006 ]
9587 : [ 3.2057e-006  ]
9588 : [ 3.50258e-006 ]
9589 : [ 3.57942e-006 ]
9590 : [ 3.30093e-006 ]
9591 : [ 3.29065e-006 ]
9592 : [ 3.63598e-006 ]
9593 : [ 3.24242e-006 ]
9594 : [ 3.497e-006   ]
9595 : [ 3.44291e-006 ]
9596 : [ 3.55429e-006 ]
9597 : [ 3.59107e-006 ]
9598 : [ 3.73986e-006 ]
9599 : [ 3.40872e-006 ]
9600 : [ 3.23812e-006 ]
9601 : [ 3.51251e-006 ]
9602 : [ 3.72871e-006 ]
9603 : [ 3.4722e-006  ]
9604 : [ 3.27132e-006 ]
9605 : [ 3.39101e-006 ]
9606 : [ 3.22403e-006 ]
9607 : [ 3.43664e-006 ]
9608 : [ 3.21895e-006 ]
9609 : [ 3.69363e-006 ]
9610 : [ 3.22284e-006 ]
9611 : [ 3.17446e-006 ]
9612 : [ 3.48628e-006 ]
9613 : [ 3.18562e-006 ]
9614 : [ 3.50089e-006 ]
9615 : [ 3.63888e-006 ]
9616 : [ 3.55975e-006 ]
9617 : [ 3.27659e-006 ]
9618 : [ 3.43489e-006 ]
9619 : [ 3.64277e-006 ]
9620 : [ 3.20008e-006 ]
9621 : [ 3.52459e-006 ]
9622 : [ 3.6818e-006  ]
9623 : [ 3.29448e-006 ]
9624 : [ 3.68753e-006 ]
9625 : [ 3.21746e-006 ]
9626 : [ 3.27736e-006 ]
9627 : [ 3.36794e-006 ]
9628 : [ 3.47663e-006 ]
9629 : [ 3.3295e-006  ]
9630 : [ 3.20117e-006 ]
9631 : [ 3.1644e-006  ]
9632 : [ 3.05064e-006 ]
9633 : [ 3.69333e-006 ]
9634 : [ 3.24223e-006 ]
9635 : [ 3.28798e-006 ]
9636 : [ 3.34109e-006 ]
9637 : [ 3.67928e-006 ]
9638 : [ 3.70706e-006 ]
9639 : [ 3.13467e-006 ]
9640 : [ 3.46034e-006 ]
9641 : [ 3.57304e-006 ]
9642 : [ 3.64682e-006 ]
9643 : [ 3.15959e-006 ]
9644 : [ 3.18811e-006 ]
9645 : [ 3.61589e-006 ]
9646 : [ 3.51302e-006 ]
9647 : [ 3.28626e-006 ]
9648 : [ 3.24451e-006 ]
9649 : [ 3.22633e-006 ]
9650 : [ 3.29609e-006 ]
9651 : [ 3.25072e-006 ]
9652 : [ 3.30354e-006 ]
9653 : [ 3.33743e-006 ]
9654 : [ 3.29198e-006 ]
9655 : [ 3.86695e-006 ]
9656 : [ 3.1504e-006  ]
9657 : [ 3.62166e-006 ]
9658 : [ 3.16945e-006 ]
9659 : [ 3.46594e-006 ]
9660 : [ 3.16367e-006 ]
9661 : [ 3.13353e-006 ]
9662 : [ 3.3281e-006  ]
9663 : [ 3.36738e-006 ]
9664 : [ 3.23197e-006 ]
9665 : [ 3.30636e-006 ]
9666 : [ 3.5403e-006  ]
9667 : [ 3.52698e-006 ]
9668 : [ 3.43181e-006 ]
9669 : [ 3.3563e-006  ]
9670 : [ 3.12318e-006 ]
9671 : [ 3.22162e-006 ]
9672 : [ 3.2118e-006  ]
9673 : [ 3.64557e-006 ]
9674 : [ 3.57249e-006 ]
9675 : [ 3.19514e-006 ]
9676 : [ 3.65485e-006 ]
9677 : [ 3.69707e-006 ]
9678 : [ 3.4492e-006  ]
9679 : [ 3.70994e-006 ]
9680 : [ 3.20207e-006 ]
9681 : [ 3.25747e-006 ]
9682 : [ 3.42252e-006 ]
9683 : [ 3.18583e-006 ]
9684 : [ 3.3586e-006  ]
9685 : [ 3.57149e-006 ]
9686 : [ 3.67675e-006 ]
9687 : [ 3.68538e-006 ]
9688 : [ 3.25665e-006 ]
9689 : [ 3.65182e-006 ]
9690 : [ 3.70877e-006 ]
9691 : [ 3.19188e-006 ]
9692 : [ 3.31729e-006 ]
9693 : [ 3.67296e-006 ]
9694 : [ 3.15061e-006 ]
9695 : [ 3.39266e-006 ]
9696 : [ 3.44964e-006 ]
9697 : [ 3.39249e-006 ]
9698 : [ 3.23444e-006 ]
9699 : [ 3.60722e-006 ]
9700 : [ 3.66461e-006 ]
9701 : [ 3.56438e-006 ]
9702 : [ 3.58045e-006 ]
9703 : [ 3.46921e-006 ]
9704 : [ 3.47692e-006 ]
9705 : [ 3.88064e-006 ]
9706 : [ 3.10059e-006 ]
9707 : [ 3.64731e-006 ]
9708 : [ 3.57219e-006 ]
9709 : [ 3.36282e-006 ]
9710 : [ 3.73341e-006 ]
9711 : [ 3.37209e-006 ]
9712 : [ 3.45545e-006 ]
9713 : [ 3.37942e-006 ]
9714 : [ 3.68184e-006 ]
9715 : [ 3.55641e-006 ]
9716 : [ 3.65711e-006 ]
9717 : [ 3.68605e-006 ]
9718 : [ 3.1996e-006  ]
9719 : [ 3.65738e-006 ]
9720 : [ 3.70402e-006 ]
9721 : [ 3.28061e-006 ]
9722 : [ 3.21524e-006 ]
9723 : [ 3.28427e-006 ]
9724 : [ 3.26747e-006 ]
9725 : [ 3.74324e-006 ]
9726 : [ 3.72506e-006 ]
9727 : [ 3.64545e-006 ]
9728 : [ 3.68582e-006 ]
9729 : [ 3.45958e-006 ]
9730 : [ 3.57465e-006 ]
9731 : [ 3.4965e-006  ]
9732 : [ 3.23522e-006 ]
9733 : [ 3.18554e-006 ]
9734 : [ 3.78008e-006 ]
9735 : [ 3.64004e-006 ]
9736 : [ 3.13536e-006 ]
9737 : [ 3.68204e-006 ]
9738 : [ 3.32585e-006 ]
9739 : [ 3.02401e-006 ]
9740 : [ 3.23132e-006 ]
9741 : [ 3.68331e-006 ]
9742 : [ 3.7055e-006  ]
9743 : [ 3.25737e-006 ]
9744 : [ 3.40632e-006 ]
9745 : [ 3.69778e-006 ]
9746 : [ 3.55184e-006 ]
9747 : [ 3.06035e-006 ]
9748 : [ 3.60965e-006 ]
9749 : [ 3.07162e-006 ]
9750 : [ 3.11427e-006 ]
9751 : [ 3.51e-006    ]
9752 : [ 3.69972e-006 ]
9753 : [ 3.64163e-006 ]
9754 : [ 3.60965e-006 ]
9755 : [ 3.71428e-006 ]
9756 : [ 3.65768e-006 ]
9757 : [ 3.20639e-006 ]
9758 : [ 3.24836e-006 ]
9759 : [ 3.25255e-006 ]
9760 : [ 3.61462e-006 ]
9761 : [ 3.10112e-006 ]
9762 : [ 3.59801e-006 ]
9763 : [ 3.1089e-006  ]
9764 : [ 3.41339e-006 ]
9765 : [ 3.07939e-006 ]
9766 : [ 3.71712e-006 ]
9767 : [ 3.50894e-006 ]
9768 : [ 3.55537e-006 ]
9769 : [ 3.31405e-006 ]
9770 : [ 3.19418e-006 ]
9771 : [ 3.17914e-006 ]
9772 : [ 3.51467e-006 ]
9773 : [ 3.58118e-006 ]
9774 : [ 3.08454e-006 ]
9775 : [ 3.48026e-006 ]
9776 : [ 3.61234e-006 ]
9777 : [ 3.28058e-006 ]
9778 : [ 3.60286e-006 ]
9779 : [ 3.72264e-006 ]
9780 : [ 3.69181e-006 ]
9781 : [ 3.55787e-006 ]
9782 : [ 3.61478e-006 ]
9783 : [ 3.52505e-006 ]
9784 : [ 3.69541e-006 ]
9785 : [ 3.60807e-006 ]
9786 : [ 3.4724e-006  ]
9787 : [ 3.49253e-006 ]
9788 : [ 3.241e-006   ]
9789 : [ 3.42446e-006 ]
9790 : [ 3.69368e-006 ]
9791 : [ 3.23659e-006 ]
9792 : [ 3.44557e-006 ]
9793 : [ 3.63388e-006 ]
9794 : [ 3.39136e-006 ]
9795 : [ 3.73816e-006 ]
9796 : [ 3.35351e-006 ]
9797 : [ 3.24864e-006 ]
9798 : [ 3.70474e-006 ]
9799 : [ 3.15612e-006 ]
9800 : [ 3.27652e-006 ]
9801 : [ 3.26807e-006 ]
9802 : [ 3.19886e-006 ]
9803 : [ 3.17604e-006 ]
9804 : [ 3.35801e-006 ]
9805 : [ 3.70469e-006 ]
9806 : [ 3.6692e-006  ]
9807 : [ 3.19059e-006 ]
9808 : [ 3.3884e-006  ]
9809 : [ 3.73917e-006 ]
9810 : [ 3.33883e-006 ]
9811 : [ 3.32522e-006 ]
9812 : [ 3.63183e-006 ]
9813 : [ 3.23047e-006 ]
9814 : [ 3.48102e-006 ]
9815 : [ 3.35274e-006 ]
9816 : [ 3.30649e-006 ]
9817 : [ 3.47377e-006 ]
9818 : [ 3.27512e-006 ]
9819 : [ 3.62332e-006 ]
9820 : [ 3.75877e-006 ]
9821 : [ 3.3304e-006  ]
9822 : [ 3.22429e-006 ]
9823 : [ 3.22128e-006 ]
9824 : [ 3.50234e-006 ]
9825 : [ 3.59809e-006 ]
9826 : [ 3.79414e-006 ]
9827 : [ 3.19336e-006 ]
9828 : [ 3.51273e-006 ]
9829 : [ 3.30656e-006 ]
9830 : [ 3.41248e-006 ]
9831 : [ 3.48048e-006 ]
9832 : [ 3.42409e-006 ]
9833 : [ 3.15617e-006 ]
9834 : [ 3.56664e-006 ]
9835 : [ 3.14861e-006 ]
9836 : [ 3.47047e-006 ]
9837 : [ 3.72785e-006 ]
9838 : [ 3.52278e-006 ]
9839 : [ 3.37567e-006 ]
9840 : [ 3.63256e-006 ]
9841 : [ 3.31162e-006 ]
9842 : [ 3.30144e-006 ]
9843 : [ 3.7119e-006  ]
9844 : [ 3.72001e-006 ]
9845 : [ 3.48903e-006 ]
9846 : [ 3.56289e-006 ]
9847 : [ 3.60725e-006 ]
9848 : [ 3.84362e-006 ]
9849 : [ 3.7095e-006  ]
9850 : [ 3.21718e-006 ]
9851 : [ 3.6908e-006  ]
9852 : [ 3.67503e-006 ]
9853 : [ 3.27673e-006 ]
9854 : [ 3.17922e-006 ]
9855 : [ 3.33315e-006 ]
9856 : [ 3.72171e-006 ]
9857 : [ 3.26973e-006 ]
9858 : [ 3.70023e-006 ]
9859 : [ 3.30053e-006 ]
9860 : [ 3.58381e-006 ]
9861 : [ 3.26557e-006 ]
9862 : [ 3.31256e-006 ]
9863 : [ 3.22936e-006 ]
9864 : [ 3.6452e-006  ]
9865 : [ 3.15152e-006 ]
9866 : [ 3.66055e-006 ]
9867 : [ 3.35217e-006 ]
9868 : [ 3.69607e-006 ]
9869 : [ 3.69266e-006 ]
9870 : [ 3.20059e-006 ]
9871 : [ 3.83369e-006 ]
9872 : [ 3.14859e-006 ]
9873 : [ 3.68505e-006 ]
9874 : [ 3.1832e-006  ]
9875 : [ 3.31404e-006 ]
9876 : [ 3.23755e-006 ]
9877 : [ 3.35183e-006 ]
9878 : [ 3.35019e-006 ]
9879 : [ 3.35593e-006 ]
9880 : [ 3.64486e-006 ]
9881 : [ 3.6936e-006  ]
9882 : [ 3.70348e-006 ]
9883 : [ 3.18771e-006 ]
9884 : [ 3.21292e-006 ]
9885 : [ 3.68732e-006 ]
9886 : [ 3.71094e-006 ]
9887 : [ 3.30621e-006 ]
9888 : [ 3.5967e-006  ]
9889 : [ 3.74761e-006 ]
9890 : [ 3.33425e-006 ]
9891 : [ 3.69481e-006 ]
9892 : [ 3.54033e-006 ]
9893 : [ 3.25057e-006 ]
9894 : [ 3.21639e-006 ]
9895 : [ 3.16668e-006 ]
9896 : [ 3.251e-006   ]
9897 : [ 3.21336e-006 ]
9898 : [ 3.62278e-006 ]
9899 : [ 3.33248e-006 ]
9900 : [ 3.17665e-006 ]
9901 : [ 3.27147e-006 ]
9902 : [ 3.29139e-006 ]
9903 : [ 3.55083e-006 ]
9904 : [ 3.53867e-006 ]
9905 : [ 3.17236e-006 ]
9906 : [ 3.35428e-006 ]
9907 : [ 3.56475e-006 ]
9908 : [ 3.48365e-006 ]
9909 : [ 3.32351e-006 ]
9910 : [ 3.69527e-006 ]
9911 : [ 3.27813e-006 ]
9912 : [ 3.18707e-006 ]
9913 : [ 3.14946e-006 ]
9914 : [ 3.21435e-006 ]
9915 : [ 3.53456e-006 ]
9916 : [ 3.34346e-006 ]
9917 : [ 3.44653e-006 ]
9918 : [ 3.30067e-006 ]
9919 : [ 3.74051e-006 ]
9920 : [ 3.65093e-006 ]
9921 : [ 3.70733e-006 ]
9922 : [ 3.64527e-006 ]
9923 : [ 3.61188e-006 ]
9924 : [ 3.66204e-006 ]
9925 : [ 3.59503e-006 ]
9926 : [ 3.07194e-006 ]
9927 : [ 3.34503e-006 ]
9928 : [ 3.64227e-006 ]
9929 : [ 3.23855e-006 ]
9930 : [ 3.64181e-006 ]
9931 : [ 3.64124e-006 ]
9932 : [ 3.2872e-006  ]
9933 : [ 3.35054e-006 ]
9934 : [ 3.49878e-006 ]
9935 : [ 3.31221e-006 ]
9936 : [ 3.71426e-006 ]
9937 : [ 3.70074e-006 ]
9938 : [ 3.2028e-006  ]
9939 : [ 3.66653e-006 ]
9940 : [ 3.42913e-006 ]
9941 : [ 3.07941e-006 ]
9942 : [ 3.29775e-006 ]
9943 : [ 3.63719e-006 ]
9944 : [ 3.27932e-006 ]
9945 : [ 3.22927e-006 ]
9946 : [ 3.7005e-006  ]
9947 : [ 3.5499e-006  ]
9948 : [ 3.29247e-006 ]
9949 : [ 3.64208e-006 ]
9950 : [ 3.43337e-006 ]
9951 : [ 3.26376e-006 ]
9952 : [ 3.07983e-006 ]
9953 : [ 3.23687e-006 ]
9954 : [ 3.63048e-006 ]
9955 : [ 3.42372e-006 ]
9956 : [ 3.38265e-006 ]
9957 : [ 3.32231e-006 ]
9958 : [ 3.21902e-006 ]
9959 : [ 3.22875e-006 ]
9960 : [ 3.48174e-006 ]
9961 : [ 3.25032e-006 ]
9962 : [ 3.04836e-006 ]
9963 : [ 3.38929e-006 ]
9964 : [ 3.15605e-006 ]
9965 : [ 3.20908e-006 ]
9966 : [ 3.57877e-006 ]
9967 : [ 3.20796e-006 ]
9968 : [ 3.20811e-006 ]
9969 : [ 3.17288e-006 ]
9970 : [ 3.29031e-006 ]
9971 : [ 3.27618e-006 ]
9972 : [ 3.30224e-006 ]
9973 : [ 3.4664e-006  ]
9974 : [ 3.56859e-006 ]
9975 : [ 3.44742e-006 ]
9976 : [ 3.58363e-006 ]
9977 : [ 3.33432e-006 ]
9978 : [ 3.26393e-006 ]
9979 : [ 3.70317e-006 ]
9980 : [ 3.59233e-006 ]
9981 : [ 3.19832e-006 ]
9982 : [ 3.30102e-006 ]
9983 : [ 3.29659e-006 ]
9984 : [ 3.32491e-006 ]
9985 : [ 3.19328e-006 ]
9986 : [ 3.68492e-006 ]
9987 : [ 3.42211e-006 ]
9988 : [ 3.21102e-006 ]
9989 : [ 3.37306e-006 ]
9990 : [ 3.19854e-006 ]
9991 : [ 3.34611e-006 ]
9992 : [ 3.45341e-006 ]
9993 : [ 3.20318e-006 ]
9994 : [ 3.41887e-006 ]
9995 : [ 3.17821e-006 ]
9996 : [ 3.67115e-006 ]
9997 : [ 3.61616e-006 ]
9998 : [ 3.32082e-006 ]
9999 : [ 3.35357e-006 ]
