# Supplementary material for: Influence of tissue conductivity on foetal exposure to extremely low frequency magnetic fields at 50 Hz using stochastic dosimetry
Source: PLoS One. 2018 Feb 7;13(2):e0192131. doi: 10.1371/journal.pone.0192131 (PMC5802904; doi:10.1371/journal.pone.0192131)
Supplement: S1 File — (ZIP) [file pone.0192131.s001.zip › Data/Ydistributions(10000)/9m/Heart.txt]

       [ y0           ]
   0 : [ 9.80939e-006 ]
   1 : [ 1.03611e-005 ]
   2 : [ 1.02245e-005 ]
   3 : [ 1.05788e-005 ]
   4 : [ 1.06598e-005 ]
   5 : [ 1.02106e-005 ]
   6 : [ 1.04101e-005 ]
   7 : [ 1.03587e-005 ]
   8 : [ 1.04211e-005 ]
   9 : [ 9.67969e-006 ]
  10 : [ 1.05463e-005 ]
  11 : [ 1.05576e-005 ]
  12 : [ 9.83215e-006 ]
  13 : [ 1.0228e-005  ]
  14 : [ 1.00266e-005 ]
  15 : [ 1.06289e-005 ]
  16 : [ 1.05705e-005 ]
  17 : [ 1.00636e-005 ]
  18 : [ 1.05569e-005 ]
  19 : [ 9.74335e-006 ]
  20 : [ 1.05442e-005 ]
  21 : [ 9.90918e-006 ]
  22 : [ 1.0536e-005  ]
  23 : [ 1.04382e-005 ]
  24 : [ 1.03833e-005 ]
  25 : [ 1.01436e-005 ]
  26 : [ 9.89521e-006 ]
  27 : [ 1.04574e-005 ]
  28 : [ 1.00934e-005 ]
  29 : [ 1.05972e-005 ]
  30 : [ 1.04659e-005 ]
  31 : [ 1.05551e-005 ]
  32 : [ 1.01997e-005 ]
  33 : [ 1.05822e-005 ]
  34 : [ 9.49141e-006 ]
  35 : [ 1.03202e-005 ]
  36 : [ 1.04784e-005 ]
  37 : [ 1.05524e-005 ]
  38 : [ 9.85147e-006 ]
  39 : [ 1.00227e-005 ]
  40 : [ 1.03309e-005 ]
  41 : [ 1.04407e-005 ]
  42 : [ 1.05485e-005 ]
  43 : [ 9.56073e-006 ]
  44 : [ 1.01112e-005 ]
  45 : [ 9.96569e-006 ]
  46 : [ 9.82476e-006 ]
  47 : [ 1.05822e-005 ]
  48 : [ 1.03168e-005 ]
  49 : [ 9.83889e-006 ]
  50 : [ 1.05908e-005 ]
  51 : [ 1.07009e-005 ]
  52 : [ 1.06758e-005 ]
  53 : [ 1.0214e-005  ]
  54 : [ 1.05553e-005 ]
  55 : [ 1.01109e-005 ]
  56 : [ 1.05137e-005 ]
  57 : [ 9.48564e-006 ]
  58 : [ 1.07661e-005 ]
  59 : [ 1.01213e-005 ]
  60 : [ 1.05223e-005 ]
  61 : [ 1.06333e-005 ]
  62 : [ 9.77196e-006 ]
  63 : [ 1.03287e-005 ]
  64 : [ 1.02729e-005 ]
  65 : [ 1.04837e-005 ]
  66 : [ 9.81491e-006 ]
  67 : [ 1.03891e-005 ]
  68 : [ 1.04123e-005 ]
  69 : [ 1.04849e-005 ]
  70 : [ 1.00646e-005 ]
  71 : [ 9.553e-006   ]
  72 : [ 1.06187e-005 ]
  73 : [ 1.02117e-005 ]
  74 : [ 9.82169e-006 ]
  75 : [ 1.04479e-005 ]
  76 : [ 1.03497e-005 ]
  77 : [ 1.06347e-005 ]
  78 : [ 9.9101e-006  ]
  79 : [ 1.05054e-005 ]
  80 : [ 1.04988e-005 ]
  81 : [ 1.04633e-005 ]
  82 : [ 1.03458e-005 ]
  83 : [ 1.05043e-005 ]
  84 : [ 1.02453e-005 ]
  85 : [ 9.73893e-006 ]
  86 : [ 9.88172e-006 ]
  87 : [ 1.00169e-005 ]
  88 : [ 1.02175e-005 ]
  89 : [ 9.60711e-006 ]
  90 : [ 1.03303e-005 ]
  91 : [ 1.02781e-005 ]
  92 : [ 1.01849e-005 ]
  93 : [ 1.04719e-005 ]
  94 : [ 9.54397e-006 ]
  95 : [ 1.04568e-005 ]
  96 : [ 1.03794e-005 ]
  97 : [ 1.03375e-005 ]
  98 : [ 1.05554e-005 ]
  99 : [ 9.5132e-006  ]
 100 : [ 9.56782e-006 ]
 101 : [ 1.05067e-005 ]
 102 : [ 1.04749e-005 ]
 103 : [ 9.67795e-006 ]
 104 : [ 1.05633e-005 ]
 105 : [ 1.00165e-005 ]
 106 : [ 9.54659e-006 ]
 107 : [ 1.06435e-005 ]
 108 : [ 1.04008e-005 ]
 109 : [ 1.0555e-005  ]
 110 : [ 1.05015e-005 ]
 111 : [ 1.03569e-005 ]
 112 : [ 9.94097e-006 ]
 113 : [ 1.03635e-005 ]
 114 : [ 1.03803e-005 ]
 115 : [ 1.03077e-005 ]
 116 : [ 1.05529e-005 ]
 117 : [ 1.04179e-005 ]
 118 : [ 1.04345e-005 ]
 119 : [ 1.06209e-005 ]
 120 : [ 1.05497e-005 ]
 121 : [ 1.02584e-005 ]
 122 : [ 9.97204e-006 ]
 123 : [ 1.00422e-005 ]
 124 : [ 1.04777e-005 ]
 125 : [ 1.05228e-005 ]
 126 : [ 1.05612e-005 ]
 127 : [ 1.04209e-005 ]
 128 : [ 1.01911e-005 ]
 129 : [ 9.89902e-006 ]
 130 : [ 9.57121e-006 ]
 131 : [ 1.05728e-005 ]
 132 : [ 9.60898e-006 ]
 133 : [ 9.5278e-006  ]
 134 : [ 1.0549e-005  ]
 135 : [ 1.05654e-005 ]
 136 : [ 1.03217e-005 ]
 137 : [ 1.043e-005   ]
 138 : [ 1.01814e-005 ]
 139 : [ 9.50294e-006 ]
 140 : [ 1.05209e-005 ]
 141 : [ 1.05577e-005 ]
 142 : [ 1.05274e-005 ]
 143 : [ 9.72145e-006 ]
 144 : [ 1.03276e-005 ]
 145 : [ 1.05636e-005 ]
 146 : [ 1.05273e-005 ]
 147 : [ 1.01116e-005 ]
 148 : [ 1.06574e-005 ]
 149 : [ 1.00771e-005 ]
 150 : [ 1.05024e-005 ]
 151 : [ 1.05497e-005 ]
 152 : [ 1.05893e-005 ]
 153 : [ 1.05621e-005 ]
 154 : [ 1.04629e-005 ]
 155 : [ 1.02206e-005 ]
 156 : [ 9.92082e-006 ]
 157 : [ 9.97457e-006 ]
 158 : [ 1.04075e-005 ]
 159 : [ 1.0493e-005  ]
 160 : [ 1.03066e-005 ]
 161 : [ 1.06549e-005 ]
 162 : [ 1.02115e-005 ]
 163 : [ 9.78379e-006 ]
 164 : [ 1.0132e-005  ]
 165 : [ 1.04882e-005 ]
 166 : [ 1.04284e-005 ]
 167 : [ 1.05081e-005 ]
 168 : [ 9.95842e-006 ]
 169 : [ 1.04382e-005 ]
 170 : [ 1.06222e-005 ]
 171 : [ 1.05524e-005 ]
 172 : [ 1.05179e-005 ]
 173 : [ 1.00838e-005 ]
 174 : [ 1.06523e-005 ]
 175 : [ 1.05137e-005 ]
 176 : [ 1.03784e-005 ]
 177 : [ 1.04733e-005 ]
 178 : [ 1.05616e-005 ]
 179 : [ 1.02812e-005 ]
 180 : [ 1.06523e-005 ]
 181 : [ 1.05651e-005 ]
 182 : [ 1.02684e-005 ]
 183 : [ 9.9226e-006  ]
 184 : [ 1.02641e-005 ]
 185 : [ 9.81766e-006 ]
 186 : [ 1.04955e-005 ]
 187 : [ 1.0517e-005  ]
 188 : [ 1.05397e-005 ]
 189 : [ 1.04644e-005 ]
 190 : [ 9.64663e-006 ]
 191 : [ 1.04483e-005 ]
 192 : [ 1.01725e-005 ]
 193 : [ 1.05071e-005 ]
 194 : [ 1.06425e-005 ]
 195 : [ 1.00334e-005 ]
 196 : [ 9.97595e-006 ]
 197 : [ 9.46252e-006 ]
 198 : [ 9.85007e-006 ]
 199 : [ 1.05089e-005 ]
 200 : [ 1.04784e-005 ]
 201 : [ 1.00469e-005 ]
 202 : [ 9.48467e-006 ]
 203 : [ 1.05458e-005 ]
 204 : [ 1.03602e-005 ]
 205 : [ 1.05818e-005 ]
 206 : [ 1.04754e-005 ]
 207 : [ 1.06159e-005 ]
 208 : [ 1.06357e-005 ]
 209 : [ 1.05116e-005 ]
 210 : [ 9.92079e-006 ]
 211 : [ 1.04935e-005 ]
 212 : [ 1.00696e-005 ]
 213 : [ 1.06463e-005 ]
 214 : [ 9.98668e-006 ]
 215 : [ 1.05164e-005 ]
 216 : [ 1.01523e-005 ]
 217 : [ 1.05001e-005 ]
 218 : [ 1.04839e-005 ]
 219 : [ 9.90779e-006 ]
 220 : [ 9.96758e-006 ]
 221 : [ 1.0434e-005  ]
 222 : [ 1.05037e-005 ]
 223 : [ 1.05104e-005 ]
 224 : [ 1.00332e-005 ]
 225 : [ 9.90919e-006 ]
 226 : [ 9.70953e-006 ]
 227 : [ 1.05315e-005 ]
 228 : [ 1.04415e-005 ]
 229 : [ 1.04448e-005 ]
 230 : [ 1.03288e-005 ]
 231 : [ 1.05305e-005 ]
 232 : [ 1.02472e-005 ]
 233 : [ 1.0457e-005  ]
 234 : [ 1.06665e-005 ]
 235 : [ 1.05031e-005 ]
 236 : [ 1.05349e-005 ]
 237 : [ 1.04908e-005 ]
 238 : [ 9.54911e-006 ]
 239 : [ 1.06593e-005 ]
 240 : [ 1.04293e-005 ]
 241 : [ 1.04772e-005 ]
 242 : [ 1.05339e-005 ]
 243 : [ 1.0473e-005  ]
 244 : [ 1.05416e-005 ]
 245 : [ 1.05708e-005 ]
 246 : [ 9.6273e-006  ]
 247 : [ 1.04778e-005 ]
 248 : [ 1.05483e-005 ]
 249 : [ 1.06022e-005 ]
 250 : [ 1.01849e-005 ]
 251 : [ 9.5989e-006  ]
 252 : [ 1.02724e-005 ]
 253 : [ 1.05398e-005 ]
 254 : [ 1.03885e-005 ]
 255 : [ 1.05113e-005 ]
 256 : [ 9.99133e-006 ]
 257 : [ 9.84462e-006 ]
 258 : [ 1.0591e-005  ]
 259 : [ 1.05135e-005 ]
 260 : [ 1.02318e-005 ]
 261 : [ 9.79135e-006 ]
 262 : [ 1.0271e-005  ]
 263 : [ 1.05452e-005 ]
 264 : [ 1.04434e-005 ]
 265 : [ 1.05351e-005 ]
 266 : [ 1.05629e-005 ]
 267 : [ 1.04217e-005 ]
 268 : [ 9.72868e-006 ]
 269 : [ 9.71929e-006 ]
 270 : [ 1.03828e-005 ]
 271 : [ 1.05118e-005 ]
 272 : [ 9.75198e-006 ]
 273 : [ 1.00731e-005 ]
 274 : [ 1.05331e-005 ]
 275 : [ 9.83987e-006 ]
 276 : [ 1.00791e-005 ]
 277 : [ 1.01095e-005 ]
 278 : [ 1.04908e-005 ]
 279 : [ 1.03853e-005 ]
 280 : [ 1.04609e-005 ]
 281 : [ 9.64931e-006 ]
 282 : [ 1.04622e-005 ]
 283 : [ 1.04802e-005 ]
 284 : [ 1.05341e-005 ]
 285 : [ 1.05405e-005 ]
 286 : [ 1.04485e-005 ]
 287 : [ 1.00159e-005 ]
 288 : [ 1.05195e-005 ]
 289 : [ 1.01497e-005 ]
 290 : [ 1.05217e-005 ]
 291 : [ 1.0574e-005  ]
 292 : [ 1.01542e-005 ]
 293 : [ 1.03797e-005 ]
 294 : [ 1.01263e-005 ]
 295 : [ 9.65161e-006 ]
 296 : [ 1.04634e-005 ]
 297 : [ 1.06497e-005 ]
 298 : [ 9.51543e-006 ]
 299 : [ 1.04245e-005 ]
 300 : [ 1.00195e-005 ]
 301 : [ 1.04138e-005 ]
 302 : [ 9.91338e-006 ]
 303 : [ 9.7729e-006  ]
 304 : [ 1.04595e-005 ]
 305 : [ 1.00913e-005 ]
 306 : [ 1.0598e-005  ]
 307 : [ 9.92998e-006 ]
 308 : [ 1.0108e-005  ]
 309 : [ 1.01952e-005 ]
 310 : [ 1.05246e-005 ]
 311 : [ 1.02437e-005 ]
 312 : [ 1.04871e-005 ]
 313 : [ 1.05529e-005 ]
 314 : [ 1.0459e-005  ]
 315 : [ 1.05589e-005 ]
 316 : [ 1.04786e-005 ]
 317 : [ 1.04759e-005 ]
 318 : [ 9.71805e-006 ]
 319 : [ 1.00033e-005 ]
 320 : [ 1.05293e-005 ]
 321 : [ 1.04122e-005 ]
 322 : [ 1.06319e-005 ]
 323 : [ 9.70286e-006 ]
 324 : [ 1.04574e-005 ]
 325 : [ 1.02816e-005 ]
 326 : [ 9.94169e-006 ]
 327 : [ 1.03933e-005 ]
 328 : [ 1.0485e-005  ]
 329 : [ 1.03917e-005 ]
 330 : [ 1.05012e-005 ]
 331 : [ 1.06151e-005 ]
 332 : [ 1.00027e-005 ]
 333 : [ 1.04607e-005 ]
 334 : [ 1.06577e-005 ]
 335 : [ 1.04704e-005 ]
 336 : [ 9.56799e-006 ]
 337 : [ 1.03929e-005 ]
 338 : [ 1.04754e-005 ]
 339 : [ 1.05347e-005 ]
 340 : [ 1.04599e-005 ]
 341 : [ 1.02356e-005 ]
 342 : [ 1.02166e-005 ]
 343 : [ 1.04639e-005 ]
 344 : [ 1.00143e-005 ]
 345 : [ 9.78144e-006 ]
 346 : [ 1.04659e-005 ]
 347 : [ 1.02894e-005 ]
 348 : [ 1.024e-005   ]
 349 : [ 1.04743e-005 ]
 350 : [ 9.6111e-006  ]
 351 : [ 1.05337e-005 ]
 352 : [ 1.03379e-005 ]
 353 : [ 1.05732e-005 ]
 354 : [ 1.04602e-005 ]
 355 : [ 1.04835e-005 ]
 356 : [ 1.03918e-005 ]
 357 : [ 1.05662e-005 ]
 358 : [ 1.03476e-005 ]
 359 : [ 1.05232e-005 ]
 360 : [ 1.03669e-005 ]
 361 : [ 1.01243e-005 ]
 362 : [ 1.01061e-005 ]
 363 : [ 9.66418e-006 ]
 364 : [ 1.05035e-005 ]
 365 : [ 1.05123e-005 ]
 366 : [ 1.04508e-005 ]
 367 : [ 1.00813e-005 ]
 368 : [ 1.02742e-005 ]
 369 : [ 1.0418e-005  ]
 370 : [ 1.04876e-005 ]
 371 : [ 1.04179e-005 ]
 372 : [ 1.02434e-005 ]
 373 : [ 1.06289e-005 ]
 374 : [ 1.07182e-005 ]
 375 : [ 1.03982e-005 ]
 376 : [ 9.7386e-006  ]
 377 : [ 1.04804e-005 ]
 378 : [ 1.04826e-005 ]
 379 : [ 1.05507e-005 ]
 380 : [ 1.0509e-005  ]
 381 : [ 1.05204e-005 ]
 382 : [ 1.03791e-005 ]
 383 : [ 9.64786e-006 ]
 384 : [ 9.94704e-006 ]
 385 : [ 1.0463e-005  ]
 386 : [ 1.05213e-005 ]
 387 : [ 1.03392e-005 ]
 388 : [ 1.05449e-005 ]
 389 : [ 1.05231e-005 ]
 390 : [ 9.92388e-006 ]
 391 : [ 9.56679e-006 ]
 392 : [ 1.04992e-005 ]
 393 : [ 1.06255e-005 ]
 394 : [ 1.06964e-005 ]
 395 : [ 1.01131e-005 ]
 396 : [ 1.05794e-005 ]
 397 : [ 9.95775e-006 ]
 398 : [ 1.05486e-005 ]
 399 : [ 1.0468e-005  ]
 400 : [ 1.00818e-005 ]
 401 : [ 1.06408e-005 ]
 402 : [ 1.0477e-005  ]
 403 : [ 1.04795e-005 ]
 404 : [ 1.05305e-005 ]
 405 : [ 1.05542e-005 ]
 406 : [ 1.05157e-005 ]
 407 : [ 1.04725e-005 ]
 408 : [ 1.00623e-005 ]
 409 : [ 9.83157e-006 ]
 410 : [ 9.62736e-006 ]
 411 : [ 9.84768e-006 ]
 412 : [ 9.84111e-006 ]
 413 : [ 9.74842e-006 ]
 414 : [ 1.06505e-005 ]
 415 : [ 1.05681e-005 ]
 416 : [ 1.00219e-005 ]
 417 : [ 1.0457e-005  ]
 418 : [ 1.05183e-005 ]
 419 : [ 1.04359e-005 ]
 420 : [ 1.03259e-005 ]
 421 : [ 1.01455e-005 ]
 422 : [ 9.93731e-006 ]
 423 : [ 1.06123e-005 ]
 424 : [ 1.03238e-005 ]
 425 : [ 1.04731e-005 ]
 426 : [ 9.88917e-006 ]
 427 : [ 1.05084e-005 ]
 428 : [ 1.05068e-005 ]
 429 : [ 1.04761e-005 ]
 430 : [ 1.00235e-005 ]
 431 : [ 9.92268e-006 ]
 432 : [ 1.04267e-005 ]
 433 : [ 1.06086e-005 ]
 434 : [ 1.0384e-005  ]
 435 : [ 1.04916e-005 ]
 436 : [ 1.05648e-005 ]
 437 : [ 9.91163e-006 ]
 438 : [ 1.04592e-005 ]
 439 : [ 1.05217e-005 ]
 440 : [ 1.05261e-005 ]
 441 : [ 1.03348e-005 ]
 442 : [ 1.04732e-005 ]
 443 : [ 1.01683e-005 ]
 444 : [ 9.89757e-006 ]
 445 : [ 1.03573e-005 ]
 446 : [ 1.04677e-005 ]
 447 : [ 1.04829e-005 ]
 448 : [ 1.05831e-005 ]
 449 : [ 9.7529e-006  ]
 450 : [ 1.05439e-005 ]
 451 : [ 1.05329e-005 ]
 452 : [ 1.06341e-005 ]
 453 : [ 1.06269e-005 ]
 454 : [ 1.05821e-005 ]
 455 : [ 1.05596e-005 ]
 456 : [ 1.04869e-005 ]
 457 : [ 1.00401e-005 ]
 458 : [ 1.0459e-005  ]
 459 : [ 1.05394e-005 ]
 460 : [ 1.01775e-005 ]
 461 : [ 1.05099e-005 ]
 462 : [ 1.02664e-005 ]
 463 : [ 1.05316e-005 ]
 464 : [ 9.99253e-006 ]
 465 : [ 9.96152e-006 ]
 466 : [ 9.91065e-006 ]
 467 : [ 1.01012e-005 ]
 468 : [ 9.68294e-006 ]
 469 : [ 1.05049e-005 ]
 470 : [ 1.04672e-005 ]
 471 : [ 9.42089e-006 ]
 472 : [ 1.01049e-005 ]
 473 : [ 1.04266e-005 ]
 474 : [ 1.05019e-005 ]
 475 : [ 1.06949e-005 ]
 476 : [ 1.03849e-005 ]
 477 : [ 1.0373e-005  ]
 478 : [ 1.06101e-005 ]
 479 : [ 1.05409e-005 ]
 480 : [ 9.73223e-006 ]
 481 : [ 1.04846e-005 ]
 482 : [ 9.66011e-006 ]
 483 : [ 9.81476e-006 ]
 484 : [ 1.04933e-005 ]
 485 : [ 1.04689e-005 ]
 486 : [ 1.02229e-005 ]
 487 : [ 1.02855e-005 ]
 488 : [ 1.04443e-005 ]
 489 : [ 9.82897e-006 ]
 490 : [ 1.04136e-005 ]
 491 : [ 1.01435e-005 ]
 492 : [ 1.04628e-005 ]
 493 : [ 1.00049e-005 ]
 494 : [ 1.05324e-005 ]
 495 : [ 1.05169e-005 ]
 496 : [ 1.05143e-005 ]
 497 : [ 1.01645e-005 ]
 498 : [ 1.05662e-005 ]
 499 : [ 1.04645e-005 ]
 500 : [ 1.05415e-005 ]
 501 : [ 1.00576e-005 ]
 502 : [ 1.06035e-005 ]
 503 : [ 1.0297e-005  ]
 504 : [ 1.06654e-005 ]
 505 : [ 1.05629e-005 ]
 506 : [ 1.05173e-005 ]
 507 : [ 1.01558e-005 ]
 508 : [ 1.01354e-005 ]
 509 : [ 1.05826e-005 ]
 510 : [ 1.04367e-005 ]
 511 : [ 1.03993e-005 ]
 512 : [ 1.03882e-005 ]
 513 : [ 1.05678e-005 ]
 514 : [ 1.04016e-005 ]
 515 : [ 1.04277e-005 ]
 516 : [ 1.0514e-005  ]
 517 : [ 9.97946e-006 ]
 518 : [ 9.62723e-006 ]
 519 : [ 1.01005e-005 ]
 520 : [ 1.04056e-005 ]
 521 : [ 1.03714e-005 ]
 522 : [ 1.05547e-005 ]
 523 : [ 9.83145e-006 ]
 524 : [ 1.04787e-005 ]
 525 : [ 9.57842e-006 ]
 526 : [ 1.06016e-005 ]
 527 : [ 1.04932e-005 ]
 528 : [ 1.04062e-005 ]
 529 : [ 1.04879e-005 ]
 530 : [ 9.52651e-006 ]
 531 : [ 1.06022e-005 ]
 532 : [ 1.00966e-005 ]
 533 : [ 1.02551e-005 ]
 534 : [ 1.02816e-005 ]
 535 : [ 1.05085e-005 ]
 536 : [ 9.8336e-006  ]
 537 : [ 1.05921e-005 ]
 538 : [ 1.01864e-005 ]
 539 : [ 1.04575e-005 ]
 540 : [ 1.02475e-005 ]
 541 : [ 1.05507e-005 ]
 542 : [ 9.83514e-006 ]
 543 : [ 1.06621e-005 ]
 544 : [ 1.03863e-005 ]
 545 : [ 1.03928e-005 ]
 546 : [ 1.02597e-005 ]
 547 : [ 1.05199e-005 ]
 548 : [ 1.05279e-005 ]
 549 : [ 9.53272e-006 ]
 550 : [ 1.05969e-005 ]
 551 : [ 1.03292e-005 ]
 552 : [ 1.0584e-005  ]
 553 : [ 1.01842e-005 ]
 554 : [ 1.05531e-005 ]
 555 : [ 1.03829e-005 ]
 556 : [ 1.05826e-005 ]
 557 : [ 1.05241e-005 ]
 558 : [ 1.03211e-005 ]
 559 : [ 1.01491e-005 ]
 560 : [ 1.04938e-005 ]
 561 : [ 1.0549e-005  ]
 562 : [ 1.05729e-005 ]
 563 : [ 1.05558e-005 ]
 564 : [ 9.73363e-006 ]
 565 : [ 9.72685e-006 ]
 566 : [ 9.78013e-006 ]
 567 : [ 1.04116e-005 ]
 568 : [ 1.02354e-005 ]
 569 : [ 1.04869e-005 ]
 570 : [ 9.63189e-006 ]
 571 : [ 9.93347e-006 ]
 572 : [ 1.06377e-005 ]
 573 : [ 1.00133e-005 ]
 574 : [ 9.90572e-006 ]
 575 : [ 1.00871e-005 ]
 576 : [ 1.03076e-005 ]
 577 : [ 1.05693e-005 ]
 578 : [ 1.06185e-005 ]
 579 : [ 1.06077e-005 ]
 580 : [ 1.05872e-005 ]
 581 : [ 1.05067e-005 ]
 582 : [ 1.00774e-005 ]
 583 : [ 1.02199e-005 ]
 584 : [ 1.02893e-005 ]
 585 : [ 9.45469e-006 ]
 586 : [ 1.05722e-005 ]
 587 : [ 1.0544e-005  ]
 588 : [ 9.67417e-006 ]
 589 : [ 1.03783e-005 ]
 590 : [ 1.05614e-005 ]
 591 : [ 1.05184e-005 ]
 592 : [ 9.83711e-006 ]
 593 : [ 9.82182e-006 ]
 594 : [ 1.05346e-005 ]
 595 : [ 1.05095e-005 ]
 596 : [ 1.0556e-005  ]
 597 : [ 1.02583e-005 ]
 598 : [ 9.89588e-006 ]
 599 : [ 1.04523e-005 ]
 600 : [ 9.98071e-006 ]
 601 : [ 1.05723e-005 ]
 602 : [ 1.05398e-005 ]
 603 : [ 1.00534e-005 ]
 604 : [ 1.04739e-005 ]
 605 : [ 1.05354e-005 ]
 606 : [ 1.04238e-005 ]
 607 : [ 1.05282e-005 ]
 608 : [ 1.02293e-005 ]
 609 : [ 1.0448e-005  ]
 610 : [ 1.05623e-005 ]
 611 : [ 9.62239e-006 ]
 612 : [ 1.02362e-005 ]
 613 : [ 1.039e-005   ]
 614 : [ 1.04687e-005 ]
 615 : [ 1.05091e-005 ]
 616 : [ 1.03527e-005 ]
 617 : [ 1.05673e-005 ]
 618 : [ 1.05452e-005 ]
 619 : [ 1.0526e-005  ]
 620 : [ 1.05592e-005 ]
 621 : [ 9.64282e-006 ]
 622 : [ 1.06061e-005 ]
 623 : [ 1.00792e-005 ]
 624 : [ 1.05736e-005 ]
 625 : [ 1.00815e-005 ]
 626 : [ 1.05049e-005 ]
 627 : [ 1.05399e-005 ]
 628 : [ 1.04768e-005 ]
 629 : [ 1.05002e-005 ]
 630 : [ 1.06491e-005 ]
 631 : [ 1.04905e-005 ]
 632 : [ 1.0571e-005  ]
 633 : [ 1.01814e-005 ]
 634 : [ 9.99929e-006 ]
 635 : [ 9.69773e-006 ]
 636 : [ 1.04811e-005 ]
 637 : [ 1.03881e-005 ]
 638 : [ 1.05086e-005 ]
 639 : [ 1.06161e-005 ]
 640 : [ 1.05461e-005 ]
 641 : [ 1.00845e-005 ]
 642 : [ 9.7789e-006  ]
 643 : [ 1.05472e-005 ]
 644 : [ 1.05621e-005 ]
 645 : [ 1.04181e-005 ]
 646 : [ 1.05071e-005 ]
 647 : [ 1.06906e-005 ]
 648 : [ 1.05112e-005 ]
 649 : [ 1.05862e-005 ]
 650 : [ 1.0545e-005  ]
 651 : [ 9.96384e-006 ]
 652 : [ 1.0559e-005  ]
 653 : [ 1.04828e-005 ]
 654 : [ 9.78051e-006 ]
 655 : [ 1.02725e-005 ]
 656 : [ 9.44313e-006 ]
 657 : [ 9.96859e-006 ]
 658 : [ 1.05511e-005 ]
 659 : [ 1.05486e-005 ]
 660 : [ 1.00032e-005 ]
 661 : [ 1.06973e-005 ]
 662 : [ 1.03569e-005 ]
 663 : [ 1.03317e-005 ]
 664 : [ 1.02569e-005 ]
 665 : [ 1.04229e-005 ]
 666 : [ 9.866e-006   ]
 667 : [ 1.05072e-005 ]
 668 : [ 1.03965e-005 ]
 669 : [ 1.06365e-005 ]
 670 : [ 1.04138e-005 ]
 671 : [ 1.0629e-005  ]
 672 : [ 1.00847e-005 ]
 673 : [ 1.05268e-005 ]
 674 : [ 1.04471e-005 ]
 675 : [ 1.03028e-005 ]
 676 : [ 1.0133e-005  ]
 677 : [ 1.03146e-005 ]
 678 : [ 9.93356e-006 ]
 679 : [ 1.04724e-005 ]
 680 : [ 1.05441e-005 ]
 681 : [ 1.0539e-005  ]
 682 : [ 9.57114e-006 ]
 683 : [ 1.04427e-005 ]
 684 : [ 1.00418e-005 ]
 685 : [ 1.04966e-005 ]
 686 : [ 9.87604e-006 ]
 687 : [ 1.04388e-005 ]
 688 : [ 9.85641e-006 ]
 689 : [ 9.89393e-006 ]
 690 : [ 1.01157e-005 ]
 691 : [ 1.04921e-005 ]
 692 : [ 1.01264e-005 ]
 693 : [ 1.02161e-005 ]
 694 : [ 1.04683e-005 ]
 695 : [ 9.78606e-006 ]
 696 : [ 1.03233e-005 ]
 697 : [ 1.0531e-005  ]
 698 : [ 9.8545e-006  ]
 699 : [ 1.04843e-005 ]
 700 : [ 1.024e-005   ]
 701 : [ 1.04268e-005 ]
 702 : [ 1.00747e-005 ]
 703 : [ 1.04584e-005 ]
 704 : [ 1.05692e-005 ]
 705 : [ 1.04898e-005 ]
 706 : [ 1.05274e-005 ]
 707 : [ 1.05291e-005 ]
 708 : [ 9.7464e-006  ]
 709 : [ 9.47088e-006 ]
 710 : [ 1.02959e-005 ]
 711 : [ 1.05719e-005 ]
 712 : [ 9.49856e-006 ]
 713 : [ 1.02914e-005 ]
 714 : [ 1.02093e-005 ]
 715 : [ 1.0078e-005  ]
 716 : [ 1.03054e-005 ]
 717 : [ 1.04881e-005 ]
 718 : [ 9.80745e-006 ]
 719 : [ 1.00265e-005 ]
 720 : [ 1.05624e-005 ]
 721 : [ 9.92105e-006 ]
 722 : [ 1.05866e-005 ]
 723 : [ 1.00833e-005 ]
 724 : [ 1.01688e-005 ]
 725 : [ 9.72857e-006 ]
 726 : [ 1.05693e-005 ]
 727 : [ 9.96069e-006 ]
 728 : [ 1.05233e-005 ]
 729 : [ 1.05448e-005 ]
 730 : [ 9.56278e-006 ]
 731 : [ 1.05709e-005 ]
 732 : [ 9.61493e-006 ]
 733 : [ 1.04923e-005 ]
 734 : [ 1.04507e-005 ]
 735 : [ 1.04766e-005 ]
 736 : [ 1.05639e-005 ]
 737 : [ 1.05607e-005 ]
 738 : [ 1.04075e-005 ]
 739 : [ 1.04176e-005 ]
 740 : [ 1.00491e-005 ]
 741 : [ 1.00222e-005 ]
 742 : [ 1.02299e-005 ]
 743 : [ 9.82364e-006 ]
 744 : [ 1.05441e-005 ]
 745 : [ 9.63509e-006 ]
 746 : [ 1.04465e-005 ]
 747 : [ 1.05755e-005 ]
 748 : [ 1.04592e-005 ]
 749 : [ 1.02904e-005 ]
 750 : [ 1.064e-005   ]
 751 : [ 1.05724e-005 ]
 752 : [ 1.05026e-005 ]
 753 : [ 1.01089e-005 ]
 754 : [ 1.05958e-005 ]
 755 : [ 1.046e-005   ]
 756 : [ 9.59952e-006 ]
 757 : [ 1.04089e-005 ]
 758 : [ 1.05519e-005 ]
 759 : [ 1.03138e-005 ]
 760 : [ 1.04972e-005 ]
 761 : [ 1.05338e-005 ]
 762 : [ 1.00777e-005 ]
 763 : [ 1.04932e-005 ]
 764 : [ 1.04291e-005 ]
 765 : [ 1.06688e-005 ]
 766 : [ 1.047e-005   ]
 767 : [ 1.01327e-005 ]
 768 : [ 1.04498e-005 ]
 769 : [ 1.0345e-005  ]
 770 : [ 9.63894e-006 ]
 771 : [ 9.70078e-006 ]
 772 : [ 1.05614e-005 ]
 773 : [ 1.05829e-005 ]
 774 : [ 1.06416e-005 ]
 775 : [ 1.0538e-005  ]
 776 : [ 1.05584e-005 ]
 777 : [ 1.02843e-005 ]
 778 : [ 1.05641e-005 ]
 779 : [ 1.04175e-005 ]
 780 : [ 1.05734e-005 ]
 781 : [ 1.01004e-005 ]
 782 : [ 1.04117e-005 ]
 783 : [ 1.05122e-005 ]
 784 : [ 9.5154e-006  ]
 785 : [ 1.05793e-005 ]
 786 : [ 9.88132e-006 ]
 787 : [ 9.61926e-006 ]
 788 : [ 9.94225e-006 ]
 789 : [ 1.05522e-005 ]
 790 : [ 9.97319e-006 ]
 791 : [ 1.03105e-005 ]
 792 : [ 1.02395e-005 ]
 793 : [ 9.76001e-006 ]
 794 : [ 1.05166e-005 ]
 795 : [ 1.04635e-005 ]
 796 : [ 1.04891e-005 ]
 797 : [ 9.68086e-006 ]
 798 : [ 1.0447e-005  ]
 799 : [ 1.05595e-005 ]
 800 : [ 9.89345e-006 ]
 801 : [ 1.04996e-005 ]
 802 : [ 1.00256e-005 ]
 803 : [ 1.05483e-005 ]
 804 : [ 1.00887e-005 ]
 805 : [ 1.05358e-005 ]
 806 : [ 1.00568e-005 ]
 807 : [ 1.05782e-005 ]
 808 : [ 1.06824e-005 ]
 809 : [ 1.06212e-005 ]
 810 : [ 1.02693e-005 ]
 811 : [ 1.01055e-005 ]
 812 : [ 1.00515e-005 ]
 813 : [ 1.0522e-005  ]
 814 : [ 9.50722e-006 ]
 815 : [ 9.99308e-006 ]
 816 : [ 1.04039e-005 ]
 817 : [ 9.85486e-006 ]
 818 : [ 9.75294e-006 ]
 819 : [ 9.60563e-006 ]
 820 : [ 9.87258e-006 ]
 821 : [ 1.05558e-005 ]
 822 : [ 1.04698e-005 ]
 823 : [ 9.78345e-006 ]
 824 : [ 1.05996e-005 ]
 825 : [ 1.04935e-005 ]
 826 : [ 1.00147e-005 ]
 827 : [ 1.00601e-005 ]
 828 : [ 9.99208e-006 ]
 829 : [ 9.96272e-006 ]
 830 : [ 1.05894e-005 ]
 831 : [ 1.01729e-005 ]
 832 : [ 1.05558e-005 ]
 833 : [ 9.89881e-006 ]
 834 : [ 1.05101e-005 ]
 835 : [ 1.02806e-005 ]
 836 : [ 1.00884e-005 ]
 837 : [ 1.05919e-005 ]
 838 : [ 1.03114e-005 ]
 839 : [ 1.03713e-005 ]
 840 : [ 1.05227e-005 ]
 841 : [ 1.06499e-005 ]
 842 : [ 1.05514e-005 ]
 843 : [ 9.58622e-006 ]
 844 : [ 1.04364e-005 ]
 845 : [ 1.03777e-005 ]
 846 : [ 1.04515e-005 ]
 847 : [ 1.04246e-005 ]
 848 : [ 9.73285e-006 ]
 849 : [ 9.70538e-006 ]
 850 : [ 1.0551e-005  ]
 851 : [ 1.00967e-005 ]
 852 : [ 1.04816e-005 ]
 853 : [ 1.04863e-005 ]
 854 : [ 1.02505e-005 ]
 855 : [ 1.05853e-005 ]
 856 : [ 1.04317e-005 ]
 857 : [ 1.04434e-005 ]
 858 : [ 1.06346e-005 ]
 859 : [ 1.05248e-005 ]
 860 : [ 1.04104e-005 ]
 861 : [ 1.06113e-005 ]
 862 : [ 1.03899e-005 ]
 863 : [ 1.06546e-005 ]
 864 : [ 1.03714e-005 ]
 865 : [ 1.02392e-005 ]
 866 : [ 1.04533e-005 ]
 867 : [ 1.05897e-005 ]
 868 : [ 1.00065e-005 ]
 869 : [ 1.05658e-005 ]
 870 : [ 9.7768e-006  ]
 871 : [ 1.03188e-005 ]
 872 : [ 1.06123e-005 ]
 873 : [ 1.04911e-005 ]
 874 : [ 1.0015e-005  ]
 875 : [ 1.05938e-005 ]
 876 : [ 1.04591e-005 ]
 877 : [ 1.02424e-005 ]
 878 : [ 9.67841e-006 ]
 879 : [ 1.04792e-005 ]
 880 : [ 1.05467e-005 ]
 881 : [ 9.83854e-006 ]
 882 : [ 9.49375e-006 ]
 883 : [ 1.06446e-005 ]
 884 : [ 1.01979e-005 ]
 885 : [ 1.02152e-005 ]
 886 : [ 9.9625e-006  ]
 887 : [ 9.86835e-006 ]
 888 : [ 9.66909e-006 ]
 889 : [ 1.04896e-005 ]
 890 : [ 1.05335e-005 ]
 891 : [ 1.05371e-005 ]
 892 : [ 1.04485e-005 ]
 893 : [ 1.05868e-005 ]
 894 : [ 1.03618e-005 ]
 895 : [ 1.04577e-005 ]
 896 : [ 1.04635e-005 ]
 897 : [ 1.0393e-005  ]
 898 : [ 1.05219e-005 ]
 899 : [ 1.00538e-005 ]
 900 : [ 1.06318e-005 ]
 901 : [ 1.06231e-005 ]
 902 : [ 1.05457e-005 ]
 903 : [ 9.95629e-006 ]
 904 : [ 1.05434e-005 ]
 905 : [ 1.05799e-005 ]
 906 : [ 1.05309e-005 ]
 907 : [ 1.05866e-005 ]
 908 : [ 9.66443e-006 ]
 909 : [ 1.06324e-005 ]
 910 : [ 1.01132e-005 ]
 911 : [ 1.05289e-005 ]
 912 : [ 9.90306e-006 ]
 913 : [ 1.03464e-005 ]
 914 : [ 1.05437e-005 ]
 915 : [ 1.04794e-005 ]
 916 : [ 9.5232e-006  ]
 917 : [ 1.01312e-005 ]
 918 : [ 9.83286e-006 ]
 919 : [ 9.94239e-006 ]
 920 : [ 1.04995e-005 ]
 921 : [ 1.01704e-005 ]
 922 : [ 1.04728e-005 ]
 923 : [ 1.04976e-005 ]
 924 : [ 1.05167e-005 ]
 925 : [ 9.76479e-006 ]
 926 : [ 1.02974e-005 ]
 927 : [ 9.60393e-006 ]
 928 : [ 1.04932e-005 ]
 929 : [ 1.02795e-005 ]
 930 : [ 1.0469e-005  ]
 931 : [ 1.06147e-005 ]
 932 : [ 1.05738e-005 ]
 933 : [ 1.05435e-005 ]
 934 : [ 1.0509e-005  ]
 935 : [ 1.00421e-005 ]
 936 : [ 1.04187e-005 ]
 937 : [ 1.02772e-005 ]
 938 : [ 9.56129e-006 ]
 939 : [ 1.05138e-005 ]
 940 : [ 1.06528e-005 ]
 941 : [ 1.05838e-005 ]
 942 : [ 9.60304e-006 ]
 943 : [ 9.6739e-006  ]
 944 : [ 1.05728e-005 ]
 945 : [ 1.0527e-005  ]
 946 : [ 1.05557e-005 ]
 947 : [ 1.05953e-005 ]
 948 : [ 1.05175e-005 ]
 949 : [ 1.07882e-005 ]
 950 : [ 1.04596e-005 ]
 951 : [ 1.05065e-005 ]
 952 : [ 1.04625e-005 ]
 953 : [ 9.95558e-006 ]
 954 : [ 1.04941e-005 ]
 955 : [ 1.0586e-005  ]
 956 : [ 1.05798e-005 ]
 957 : [ 1.05339e-005 ]
 958 : [ 1.05357e-005 ]
 959 : [ 1.02914e-005 ]
 960 : [ 1.03189e-005 ]
 961 : [ 1.05259e-005 ]
 962 : [ 1.04606e-005 ]
 963 : [ 1.03534e-005 ]
 964 : [ 1.05599e-005 ]
 965 : [ 1.06696e-005 ]
 966 : [ 1.03386e-005 ]
 967 : [ 1.06592e-005 ]
 968 : [ 1.05244e-005 ]
 969 : [ 1.05571e-005 ]
 970 : [ 9.71014e-006 ]
 971 : [ 9.84635e-006 ]
 972 : [ 9.88764e-006 ]
 973 : [ 9.64572e-006 ]
 974 : [ 1.05457e-005 ]
 975 : [ 1.0257e-005  ]
 976 : [ 1.05558e-005 ]
 977 : [ 1.02381e-005 ]
 978 : [ 1.05222e-005 ]
 979 : [ 1.05334e-005 ]
 980 : [ 1.02839e-005 ]
 981 : [ 9.73164e-006 ]
 982 : [ 1.04844e-005 ]
 983 : [ 1.02624e-005 ]
 984 : [ 1.0607e-005  ]
 985 : [ 1.02957e-005 ]
 986 : [ 1.00075e-005 ]
 987 : [ 1.05576e-005 ]
 988 : [ 1.04194e-005 ]
 989 : [ 1.01641e-005 ]
 990 : [ 1.03849e-005 ]
 991 : [ 1.00796e-005 ]
 992 : [ 1.05909e-005 ]
 993 : [ 1.03358e-005 ]
 994 : [ 1.02237e-005 ]
 995 : [ 1.02942e-005 ]
 996 : [ 1.0285e-005  ]
 997 : [ 1.06032e-005 ]
 998 : [ 1.04157e-005 ]
 999 : [ 1.05148e-005 ]
1000 : [ 1.04124e-005 ]
1001 : [ 1.04954e-005 ]
1002 : [ 1.01172e-005 ]
1003 : [ 9.79562e-006 ]
1004 : [ 9.61428e-006 ]
1005 : [ 1.0038e-005  ]
1006 : [ 1.05612e-005 ]
1007 : [ 1.06173e-005 ]
1008 : [ 1.03434e-005 ]
1009 : [ 1.05445e-005 ]
1010 : [ 1.05431e-005 ]
1011 : [ 9.81622e-006 ]
1012 : [ 1.04878e-005 ]
1013 : [ 1.03847e-005 ]
1014 : [ 9.5324e-006  ]
1015 : [ 1.06868e-005 ]
1016 : [ 1.0517e-005  ]
1017 : [ 1.05311e-005 ]
1018 : [ 1.05533e-005 ]
1019 : [ 9.7927e-006  ]
1020 : [ 9.86437e-006 ]
1021 : [ 1.06498e-005 ]
1022 : [ 1.05963e-005 ]
1023 : [ 1.05476e-005 ]
1024 : [ 1.057e-005   ]
1025 : [ 9.70137e-006 ]
1026 : [ 9.90374e-006 ]
1027 : [ 1.05363e-005 ]
1028 : [ 1.02029e-005 ]
1029 : [ 1.05477e-005 ]
1030 : [ 1.05942e-005 ]
1031 : [ 1.04317e-005 ]
1032 : [ 1.05556e-005 ]
1033 : [ 1.06095e-005 ]
1034 : [ 1.0489e-005  ]
1035 : [ 9.93384e-006 ]
1036 : [ 9.8776e-006  ]
1037 : [ 1.05594e-005 ]
1038 : [ 9.5694e-006  ]
1039 : [ 1.05353e-005 ]
1040 : [ 1.02071e-005 ]
1041 : [ 9.91112e-006 ]
1042 : [ 1.03138e-005 ]
1043 : [ 9.91029e-006 ]
1044 : [ 1.04609e-005 ]
1045 : [ 1.05912e-005 ]
1046 : [ 1.05094e-005 ]
1047 : [ 1.03956e-005 ]
1048 : [ 1.04913e-005 ]
1049 : [ 1.05443e-005 ]
1050 : [ 9.80041e-006 ]
1051 : [ 1.05036e-005 ]
1052 : [ 1.05053e-005 ]
1053 : [ 9.52688e-006 ]
1054 : [ 1.01155e-005 ]
1055 : [ 1.05573e-005 ]
1056 : [ 1.05896e-005 ]
1057 : [ 9.73242e-006 ]
1058 : [ 1.0623e-005  ]
1059 : [ 1.06298e-005 ]
1060 : [ 1.04941e-005 ]
1061 : [ 1.04857e-005 ]
1062 : [ 1.04604e-005 ]
1063 : [ 9.86375e-006 ]
1064 : [ 9.83495e-006 ]
1065 : [ 1.04547e-005 ]
1066 : [ 1.03419e-005 ]
1067 : [ 9.41354e-006 ]
1068 : [ 1.06432e-005 ]
1069 : [ 1.05645e-005 ]
1070 : [ 1.05057e-005 ]
1071 : [ 1.04059e-005 ]
1072 : [ 9.94284e-006 ]
1073 : [ 1.03119e-005 ]
1074 : [ 1.04996e-005 ]
1075 : [ 1.0078e-005  ]
1076 : [ 1.06531e-005 ]
1077 : [ 9.56162e-006 ]
1078 : [ 1.06762e-005 ]
1079 : [ 1.01979e-005 ]
1080 : [ 1.03712e-005 ]
1081 : [ 1.05221e-005 ]
1082 : [ 9.84096e-006 ]
1083 : [ 9.94074e-006 ]
1084 : [ 1.00463e-005 ]
1085 : [ 1.05935e-005 ]
1086 : [ 9.81258e-006 ]
1087 : [ 1.04993e-005 ]
1088 : [ 1.06463e-005 ]
1089 : [ 1.06093e-005 ]
1090 : [ 1.06117e-005 ]
1091 : [ 1.0234e-005  ]
1092 : [ 1.05128e-005 ]
1093 : [ 1.05379e-005 ]
1094 : [ 9.4747e-006  ]
1095 : [ 1.07394e-005 ]
1096 : [ 1.05046e-005 ]
1097 : [ 9.4272e-006  ]
1098 : [ 1.05559e-005 ]
1099 : [ 1.06139e-005 ]
1100 : [ 1.05492e-005 ]
1101 : [ 1.05497e-005 ]
1102 : [ 1.05859e-005 ]
1103 : [ 9.61493e-006 ]
1104 : [ 1.05439e-005 ]
1105 : [ 1.05236e-005 ]
1106 : [ 9.74405e-006 ]
1107 : [ 1.00538e-005 ]
1108 : [ 1.05109e-005 ]
1109 : [ 1.06361e-005 ]
1110 : [ 9.62006e-006 ]
1111 : [ 9.60726e-006 ]
1112 : [ 1.03083e-005 ]
1113 : [ 9.96091e-006 ]
1114 : [ 1.04208e-005 ]
1115 : [ 1.04744e-005 ]
1116 : [ 1.04631e-005 ]
1117 : [ 1.04881e-005 ]
1118 : [ 1.05071e-005 ]
1119 : [ 9.56791e-006 ]
1120 : [ 1.0721e-005  ]
1121 : [ 9.77805e-006 ]
1122 : [ 9.65187e-006 ]
1123 : [ 1.05661e-005 ]
1124 : [ 9.80053e-006 ]
1125 : [ 9.94183e-006 ]
1126 : [ 9.87471e-006 ]
1127 : [ 9.47338e-006 ]
1128 : [ 1.05332e-005 ]
1129 : [ 9.71657e-006 ]
1130 : [ 1.05279e-005 ]
1131 : [ 1.05964e-005 ]
1132 : [ 1.01923e-005 ]
1133 : [ 1.06133e-005 ]
1134 : [ 1.00284e-005 ]
1135 : [ 1.04887e-005 ]
1136 : [ 1.01883e-005 ]
1137 : [ 1.04681e-005 ]
1138 : [ 1.0292e-005  ]
1139 : [ 1.05151e-005 ]
1140 : [ 9.76472e-006 ]
1141 : [ 1.01984e-005 ]
1142 : [ 1.05331e-005 ]
1143 : [ 1.04546e-005 ]
1144 : [ 1.05089e-005 ]
1145 : [ 1.05919e-005 ]
1146 : [ 1.02314e-005 ]
1147 : [ 1.04105e-005 ]
1148 : [ 1.01564e-005 ]
1149 : [ 1.04779e-005 ]
1150 : [ 9.93202e-006 ]
1151 : [ 1.06312e-005 ]
1152 : [ 1.0355e-005  ]
1153 : [ 1.05512e-005 ]
1154 : [ 1.0537e-005  ]
1155 : [ 1.06133e-005 ]
1156 : [ 1.06312e-005 ]
1157 : [ 1.06031e-005 ]
1158 : [ 1.04376e-005 ]
1159 : [ 1.05311e-005 ]
1160 : [ 1.03602e-005 ]
1161 : [ 1.02748e-005 ]
1162 : [ 1.01941e-005 ]
1163 : [ 9.72783e-006 ]
1164 : [ 1.06126e-005 ]
1165 : [ 1.05309e-005 ]
1166 : [ 1.05174e-005 ]
1167 : [ 1.0524e-005  ]
1168 : [ 9.57556e-006 ]
1169 : [ 1.05778e-005 ]
1170 : [ 1.04557e-005 ]
1171 : [ 9.91289e-006 ]
1172 : [ 1.05769e-005 ]
1173 : [ 1.05301e-005 ]
1174 : [ 1.03582e-005 ]
1175 : [ 1.04737e-005 ]
1176 : [ 1.04691e-005 ]
1177 : [ 1.02653e-005 ]
1178 : [ 1.06161e-005 ]
1179 : [ 1.05345e-005 ]
1180 : [ 1.06374e-005 ]
1181 : [ 9.5824e-006  ]
1182 : [ 1.04273e-005 ]
1183 : [ 1.05609e-005 ]
1184 : [ 1.04867e-005 ]
1185 : [ 1.0608e-005  ]
1186 : [ 1.03666e-005 ]
1187 : [ 1.05975e-005 ]
1188 : [ 1.04176e-005 ]
1189 : [ 1.04785e-005 ]
1190 : [ 1.01213e-005 ]
1191 : [ 1.03212e-005 ]
1192 : [ 1.01196e-005 ]
1193 : [ 1.04966e-005 ]
1194 : [ 1.04328e-005 ]
1195 : [ 1.02719e-005 ]
1196 : [ 9.70201e-006 ]
1197 : [ 1.03225e-005 ]
1198 : [ 9.84972e-006 ]
1199 : [ 1.05379e-005 ]
1200 : [ 1.04581e-005 ]
1201 : [ 1.02069e-005 ]
1202 : [ 1.06674e-005 ]
1203 : [ 1.03908e-005 ]
1204 : [ 1.04719e-005 ]
1205 : [ 9.58782e-006 ]
1206 : [ 9.85437e-006 ]
1207 : [ 9.52993e-006 ]
1208 : [ 1.04876e-005 ]
1209 : [ 1.04726e-005 ]
1210 : [ 9.68364e-006 ]
1211 : [ 1.06131e-005 ]
1212 : [ 1.00359e-005 ]
1213 : [ 9.64336e-006 ]
1214 : [ 1.05678e-005 ]
1215 : [ 1.04739e-005 ]
1216 : [ 1.05412e-005 ]
1217 : [ 1.00753e-005 ]
1218 : [ 1.0391e-005  ]
1219 : [ 1.0532e-005  ]
1220 : [ 1.0494e-005  ]
1221 : [ 1.05429e-005 ]
1222 : [ 1.06083e-005 ]
1223 : [ 1.04396e-005 ]
1224 : [ 9.88304e-006 ]
1225 : [ 1.0479e-005  ]
1226 : [ 1.06301e-005 ]
1227 : [ 1.05525e-005 ]
1228 : [ 1.04468e-005 ]
1229 : [ 1.04435e-005 ]
1230 : [ 1.0368e-005  ]
1231 : [ 1.0503e-005  ]
1232 : [ 9.4746e-006  ]
1233 : [ 1.0497e-005  ]
1234 : [ 1.05279e-005 ]
1235 : [ 9.55558e-006 ]
1236 : [ 1.04521e-005 ]
1237 : [ 1.05832e-005 ]
1238 : [ 1.05843e-005 ]
1239 : [ 1.03097e-005 ]
1240 : [ 1.06065e-005 ]
1241 : [ 1.04836e-005 ]
1242 : [ 1.05958e-005 ]
1243 : [ 1.03081e-005 ]
1244 : [ 1.0537e-005  ]
1245 : [ 9.88775e-006 ]
1246 : [ 1.04802e-005 ]
1247 : [ 9.60444e-006 ]
1248 : [ 1.04035e-005 ]
1249 : [ 1.06209e-005 ]
1250 : [ 1.03537e-005 ]
1251 : [ 1.06292e-005 ]
1252 : [ 1.04176e-005 ]
1253 : [ 1.05543e-005 ]
1254 : [ 1.03443e-005 ]
1255 : [ 9.91974e-006 ]
1256 : [ 9.95137e-006 ]
1257 : [ 9.60661e-006 ]
1258 : [ 9.51921e-006 ]
1259 : [ 1.00683e-005 ]
1260 : [ 1.05635e-005 ]
1261 : [ 1.05291e-005 ]
1262 : [ 9.92172e-006 ]
1263 : [ 9.64945e-006 ]
1264 : [ 1.04259e-005 ]
1265 : [ 1.04346e-005 ]
1266 : [ 1.04798e-005 ]
1267 : [ 1.03876e-005 ]
1268 : [ 1.05017e-005 ]
1269 : [ 1.04255e-005 ]
1270 : [ 9.60188e-006 ]
1271 : [ 1.03137e-005 ]
1272 : [ 1.06025e-005 ]
1273 : [ 1.0062e-005  ]
1274 : [ 9.74421e-006 ]
1275 : [ 1.05463e-005 ]
1276 : [ 1.04376e-005 ]
1277 : [ 1.04509e-005 ]
1278 : [ 1.0349e-005  ]
1279 : [ 1.0637e-005  ]
1280 : [ 1.00243e-005 ]
1281 : [ 1.01972e-005 ]
1282 : [ 1.04526e-005 ]
1283 : [ 9.72003e-006 ]
1284 : [ 9.49999e-006 ]
1285 : [ 9.76115e-006 ]
1286 : [ 1.04713e-005 ]
1287 : [ 1.0532e-005  ]
1288 : [ 1.06172e-005 ]
1289 : [ 1.04788e-005 ]
1290 : [ 9.49412e-006 ]
1291 : [ 1.02306e-005 ]
1292 : [ 1.04755e-005 ]
1293 : [ 1.03398e-005 ]
1294 : [ 9.73969e-006 ]
1295 : [ 1.02425e-005 ]
1296 : [ 1.00615e-005 ]
1297 : [ 9.7434e-006  ]
1298 : [ 1.06067e-005 ]
1299 : [ 9.87182e-006 ]
1300 : [ 1.0609e-005  ]
1301 : [ 1.05419e-005 ]
1302 : [ 1.00943e-005 ]
1303 : [ 1.0111e-005  ]
1304 : [ 1.05042e-005 ]
1305 : [ 9.68733e-006 ]
1306 : [ 1.05451e-005 ]
1307 : [ 9.99056e-006 ]
1308 : [ 1.05174e-005 ]
1309 : [ 9.68412e-006 ]
1310 : [ 1.02626e-005 ]
1311 : [ 1.0461e-005  ]
1312 : [ 1.05025e-005 ]
1313 : [ 9.72926e-006 ]
1314 : [ 1.04567e-005 ]
1315 : [ 9.52546e-006 ]
1316 : [ 1.06301e-005 ]
1317 : [ 9.94112e-006 ]
1318 : [ 1.05743e-005 ]
1319 : [ 1.0361e-005  ]
1320 : [ 1.04851e-005 ]
1321 : [ 1.04151e-005 ]
1322 : [ 1.04055e-005 ]
1323 : [ 1.011e-005   ]
1324 : [ 1.03709e-005 ]
1325 : [ 9.6139e-006  ]
1326 : [ 1.05795e-005 ]
1327 : [ 1.03703e-005 ]
1328 : [ 1.03038e-005 ]
1329 : [ 1.02585e-005 ]
1330 : [ 9.81511e-006 ]
1331 : [ 1.05588e-005 ]
1332 : [ 1.06134e-005 ]
1333 : [ 1.05779e-005 ]
1334 : [ 1.04999e-005 ]
1335 : [ 1.04024e-005 ]
1336 : [ 9.62812e-006 ]
1337 : [ 1.04102e-005 ]
1338 : [ 9.69328e-006 ]
1339 : [ 1.02656e-005 ]
1340 : [ 1.04774e-005 ]
1341 : [ 1.04332e-005 ]
1342 : [ 1.05301e-005 ]
1343 : [ 1.05965e-005 ]
1344 : [ 1.03366e-005 ]
1345 : [ 1.05654e-005 ]
1346 : [ 1.0377e-005  ]
1347 : [ 1.0623e-005  ]
1348 : [ 1.05989e-005 ]
1349 : [ 1.03239e-005 ]
1350 : [ 9.73568e-006 ]
1351 : [ 1.03905e-005 ]
1352 : [ 1.01012e-005 ]
1353 : [ 9.93265e-006 ]
1354 : [ 1.062e-005   ]
1355 : [ 1.03558e-005 ]
1356 : [ 1.05954e-005 ]
1357 : [ 1.04969e-005 ]
1358 : [ 1.02296e-005 ]
1359 : [ 1.0305e-005  ]
1360 : [ 9.84297e-006 ]
1361 : [ 1.04532e-005 ]
1362 : [ 1.04935e-005 ]
1363 : [ 1.06863e-005 ]
1364 : [ 1.04519e-005 ]
1365 : [ 1.0567e-005  ]
1366 : [ 1.0535e-005  ]
1367 : [ 1.05771e-005 ]
1368 : [ 1.05135e-005 ]
1369 : [ 1.03259e-005 ]
1370 : [ 1.0594e-005  ]
1371 : [ 1.06002e-005 ]
1372 : [ 9.8385e-006  ]
1373 : [ 1.05711e-005 ]
1374 : [ 1.03614e-005 ]
1375 : [ 1.04138e-005 ]
1376 : [ 1.06093e-005 ]
1377 : [ 1.06217e-005 ]
1378 : [ 1.04901e-005 ]
1379 : [ 1.05639e-005 ]
1380 : [ 1.04675e-005 ]
1381 : [ 1.06006e-005 ]
1382 : [ 1.05922e-005 ]
1383 : [ 1.0564e-005  ]
1384 : [ 1.06313e-005 ]
1385 : [ 1.06698e-005 ]
1386 : [ 1.04309e-005 ]
1387 : [ 1.05085e-005 ]
1388 : [ 1.06021e-005 ]
1389 : [ 1.05094e-005 ]
1390 : [ 1.05945e-005 ]
1391 : [ 1.05323e-005 ]
1392 : [ 9.78824e-006 ]
1393 : [ 1.00182e-005 ]
1394 : [ 1.05863e-005 ]
1395 : [ 1.06135e-005 ]
1396 : [ 1.051e-005   ]
1397 : [ 1.03871e-005 ]
1398 : [ 1.05492e-005 ]
1399 : [ 1.00024e-005 ]
1400 : [ 9.94471e-006 ]
1401 : [ 1.06732e-005 ]
1402 : [ 1.03718e-005 ]
1403 : [ 9.57935e-006 ]
1404 : [ 9.85779e-006 ]
1405 : [ 9.93067e-006 ]
1406 : [ 1.05003e-005 ]
1407 : [ 1.05266e-005 ]
1408 : [ 1.05863e-005 ]
1409 : [ 1.04935e-005 ]
1410 : [ 1.04825e-005 ]
1411 : [ 1.05365e-005 ]
1412 : [ 1.05856e-005 ]
1413 : [ 1.03752e-005 ]
1414 : [ 1.05433e-005 ]
1415 : [ 1.039e-005   ]
1416 : [ 1.02974e-005 ]
1417 : [ 9.92871e-006 ]
1418 : [ 1.01803e-005 ]
1419 : [ 1.01624e-005 ]
1420 : [ 1.04467e-005 ]
1421 : [ 1.00925e-005 ]
1422 : [ 1.05765e-005 ]
1423 : [ 1.07909e-005 ]
1424 : [ 1.03232e-005 ]
1425 : [ 9.72537e-006 ]
1426 : [ 9.54939e-006 ]
1427 : [ 9.72894e-006 ]
1428 : [ 1.04809e-005 ]
1429 : [ 1.04683e-005 ]
1430 : [ 9.52341e-006 ]
1431 : [ 1.04879e-005 ]
1432 : [ 1.00895e-005 ]
1433 : [ 1.06566e-005 ]
1434 : [ 1.04562e-005 ]
1435 : [ 1.04073e-005 ]
1436 : [ 1.01578e-005 ]
1437 : [ 1.02842e-005 ]
1438 : [ 1.05825e-005 ]
1439 : [ 1.02188e-005 ]
1440 : [ 1.05995e-005 ]
1441 : [ 1.05141e-005 ]
1442 : [ 1.05756e-005 ]
1443 : [ 1.05648e-005 ]
1444 : [ 9.88528e-006 ]
1445 : [ 1.00912e-005 ]
1446 : [ 9.58926e-006 ]
1447 : [ 1.03074e-005 ]
1448 : [ 1.04535e-005 ]
1449 : [ 1.04601e-005 ]
1450 : [ 9.90817e-006 ]
1451 : [ 9.95285e-006 ]
1452 : [ 1.05643e-005 ]
1453 : [ 1.06165e-005 ]
1454 : [ 9.77911e-006 ]
1455 : [ 9.75154e-006 ]
1456 : [ 1.03764e-005 ]
1457 : [ 1.05198e-005 ]
1458 : [ 1.05235e-005 ]
1459 : [ 1.05129e-005 ]
1460 : [ 1.01389e-005 ]
1461 : [ 9.49723e-006 ]
1462 : [ 1.07243e-005 ]
1463 : [ 1.04976e-005 ]
1464 : [ 9.55006e-006 ]
1465 : [ 1.05208e-005 ]
1466 : [ 1.05906e-005 ]
1467 : [ 1.05581e-005 ]
1468 : [ 9.8866e-006  ]
1469 : [ 1.02962e-005 ]
1470 : [ 1.01182e-005 ]
1471 : [ 1.04584e-005 ]
1472 : [ 9.65767e-006 ]
1473 : [ 1.05667e-005 ]
1474 : [ 1.05838e-005 ]
1475 : [ 1.0629e-005  ]
1476 : [ 9.94836e-006 ]
1477 : [ 9.72722e-006 ]
1478 : [ 1.03359e-005 ]
1479 : [ 1.02731e-005 ]
1480 : [ 1.04678e-005 ]
1481 : [ 1.01229e-005 ]
1482 : [ 9.79352e-006 ]
1483 : [ 9.62099e-006 ]
1484 : [ 9.80446e-006 ]
1485 : [ 1.04536e-005 ]
1486 : [ 1.00626e-005 ]
1487 : [ 1.04322e-005 ]
1488 : [ 1.04839e-005 ]
1489 : [ 9.49211e-006 ]
1490 : [ 1.02877e-005 ]
1491 : [ 1.06078e-005 ]
1492 : [ 1.03992e-005 ]
1493 : [ 1.05202e-005 ]
1494 : [ 1.03827e-005 ]
1495 : [ 1.02936e-005 ]
1496 : [ 1.03802e-005 ]
1497 : [ 1.00521e-005 ]
1498 : [ 1.04566e-005 ]
1499 : [ 1.0608e-005  ]
1500 : [ 1.04855e-005 ]
1501 : [ 1.0575e-005  ]
1502 : [ 1.06036e-005 ]
1503 : [ 1.0487e-005  ]
1504 : [ 1.05918e-005 ]
1505 : [ 1.06043e-005 ]
1506 : [ 1.05706e-005 ]
1507 : [ 1.05178e-005 ]
1508 : [ 1.04566e-005 ]
1509 : [ 1.04431e-005 ]
1510 : [ 1.03861e-005 ]
1511 : [ 1.04493e-005 ]
1512 : [ 1.0484e-005  ]
1513 : [ 1.0476e-005  ]
1514 : [ 1.02698e-005 ]
1515 : [ 1.05266e-005 ]
1516 : [ 9.77488e-006 ]
1517 : [ 1.042e-005   ]
1518 : [ 1.05292e-005 ]
1519 : [ 1.05466e-005 ]
1520 : [ 1.06508e-005 ]
1521 : [ 1.03563e-005 ]
1522 : [ 9.81081e-006 ]
1523 : [ 1.051e-005   ]
1524 : [ 9.95639e-006 ]
1525 : [ 1.06057e-005 ]
1526 : [ 1.04853e-005 ]
1527 : [ 1.04722e-005 ]
1528 : [ 9.89458e-006 ]
1529 : [ 1.02034e-005 ]
1530 : [ 9.69112e-006 ]
1531 : [ 1.03014e-005 ]
1532 : [ 1.0517e-005  ]
1533 : [ 9.73031e-006 ]
1534 : [ 1.01878e-005 ]
1535 : [ 9.80468e-006 ]
1536 : [ 1.05877e-005 ]
1537 : [ 1.05781e-005 ]
1538 : [ 1.04529e-005 ]
1539 : [ 1.0507e-005  ]
1540 : [ 1.04765e-005 ]
1541 : [ 1.06553e-005 ]
1542 : [ 9.56983e-006 ]
1543 : [ 1.03601e-005 ]
1544 : [ 1.04591e-005 ]
1545 : [ 1.04711e-005 ]
1546 : [ 9.58873e-006 ]
1547 : [ 1.03524e-005 ]
1548 : [ 1.05875e-005 ]
1549 : [ 1.04676e-005 ]
1550 : [ 1.03833e-005 ]
1551 : [ 1.04741e-005 ]
1552 : [ 9.83523e-006 ]
1553 : [ 1.07057e-005 ]
1554 : [ 1.03191e-005 ]
1555 : [ 1.05607e-005 ]
1556 : [ 1.0447e-005  ]
1557 : [ 1.05121e-005 ]
1558 : [ 1.05284e-005 ]
1559 : [ 9.78759e-006 ]
1560 : [ 9.77583e-006 ]
1561 : [ 1.03024e-005 ]
1562 : [ 1.06276e-005 ]
1563 : [ 1.07095e-005 ]
1564 : [ 9.56659e-006 ]
1565 : [ 9.56046e-006 ]
1566 : [ 1.01613e-005 ]
1567 : [ 1.0592e-005  ]
1568 : [ 1.02336e-005 ]
1569 : [ 1.05044e-005 ]
1570 : [ 1.05208e-005 ]
1571 : [ 1.05679e-005 ]
1572 : [ 1.02926e-005 ]
1573 : [ 9.77702e-006 ]
1574 : [ 1.01436e-005 ]
1575 : [ 1.05056e-005 ]
1576 : [ 1.02841e-005 ]
1577 : [ 9.85656e-006 ]
1578 : [ 9.90673e-006 ]
1579 : [ 1.04681e-005 ]
1580 : [ 1.0323e-005  ]
1581 : [ 9.7245e-006  ]
1582 : [ 9.4906e-006  ]
1583 : [ 1.05469e-005 ]
1584 : [ 1.06195e-005 ]
1585 : [ 1.05529e-005 ]
1586 : [ 1.05324e-005 ]
1587 : [ 1.04971e-005 ]
1588 : [ 9.69729e-006 ]
1589 : [ 1.05347e-005 ]
1590 : [ 1.03705e-005 ]
1591 : [ 1.01331e-005 ]
1592 : [ 1.02427e-005 ]
1593 : [ 1.04426e-005 ]
1594 : [ 9.67341e-006 ]
1595 : [ 1.04251e-005 ]
1596 : [ 1.04274e-005 ]
1597 : [ 1.04932e-005 ]
1598 : [ 1.05378e-005 ]
1599 : [ 9.98014e-006 ]
1600 : [ 1.05852e-005 ]
1601 : [ 1.0563e-005  ]
1602 : [ 1.04218e-005 ]
1603 : [ 1.01808e-005 ]
1604 : [ 9.78165e-006 ]
1605 : [ 9.84035e-006 ]
1606 : [ 1.0523e-005  ]
1607 : [ 9.64987e-006 ]
1608 : [ 1.06283e-005 ]
1609 : [ 1.03971e-005 ]
1610 : [ 1.04512e-005 ]
1611 : [ 1.0355e-005  ]
1612 : [ 1.05226e-005 ]
1613 : [ 1.05015e-005 ]
1614 : [ 1.03025e-005 ]
1615 : [ 1.04731e-005 ]
1616 : [ 1.04541e-005 ]
1617 : [ 1.05977e-005 ]
1618 : [ 1.00456e-005 ]
1619 : [ 1.00337e-005 ]
1620 : [ 1.04516e-005 ]
1621 : [ 1.05806e-005 ]
1622 : [ 1.01822e-005 ]
1623 : [ 1.01311e-005 ]
1624 : [ 1.05276e-005 ]
1625 : [ 9.86084e-006 ]
1626 : [ 1.03988e-005 ]
1627 : [ 1.04211e-005 ]
1628 : [ 9.32704e-006 ]
1629 : [ 1.0158e-005  ]
1630 : [ 1.04619e-005 ]
1631 : [ 1.02533e-005 ]
1632 : [ 1.04142e-005 ]
1633 : [ 1.05938e-005 ]
1634 : [ 1.04679e-005 ]
1635 : [ 1.01446e-005 ]
1636 : [ 1.06688e-005 ]
1637 : [ 1.05895e-005 ]
1638 : [ 1.0463e-005  ]
1639 : [ 1.04853e-005 ]
1640 : [ 1.04199e-005 ]
1641 : [ 1.0584e-005  ]
1642 : [ 1.05359e-005 ]
1643 : [ 1.03839e-005 ]
1644 : [ 9.74294e-006 ]
1645 : [ 1.04797e-005 ]
1646 : [ 1.03359e-005 ]
1647 : [ 1.04588e-005 ]
1648 : [ 9.95951e-006 ]
1649 : [ 1.05292e-005 ]
1650 : [ 1.04933e-005 ]
1651 : [ 1.05692e-005 ]
1652 : [ 1.0436e-005  ]
1653 : [ 1.00071e-005 ]
1654 : [ 1.0504e-005  ]
1655 : [ 1.04585e-005 ]
1656 : [ 1.06164e-005 ]
1657 : [ 1.01863e-005 ]
1658 : [ 1.00272e-005 ]
1659 : [ 1.0538e-005  ]
1660 : [ 1.04022e-005 ]
1661 : [ 9.69626e-006 ]
1662 : [ 1.03501e-005 ]
1663 : [ 1.04348e-005 ]
1664 : [ 1.0385e-005  ]
1665 : [ 1.02751e-005 ]
1666 : [ 1.04751e-005 ]
1667 : [ 1.047e-005   ]
1668 : [ 1.03422e-005 ]
1669 : [ 9.66127e-006 ]
1670 : [ 9.71327e-006 ]
1671 : [ 9.97866e-006 ]
1672 : [ 1.05135e-005 ]
1673 : [ 1.0539e-005  ]
1674 : [ 1.00093e-005 ]
1675 : [ 1.03622e-005 ]
1676 : [ 1.06873e-005 ]
1677 : [ 1.04454e-005 ]
1678 : [ 1.05885e-005 ]
1679 : [ 1.05559e-005 ]
1680 : [ 1.05551e-005 ]
1681 : [ 1.06465e-005 ]
1682 : [ 1.03944e-005 ]
1683 : [ 1.00063e-005 ]
1684 : [ 1.05574e-005 ]
1685 : [ 9.62894e-006 ]
1686 : [ 1.03367e-005 ]
1687 : [ 9.90703e-006 ]
1688 : [ 9.99973e-006 ]
1689 : [ 1.05477e-005 ]
1690 : [ 1.05728e-005 ]
1691 : [ 1.02484e-005 ]
1692 : [ 1.04211e-005 ]
1693 : [ 1.05336e-005 ]
1694 : [ 9.89372e-006 ]
1695 : [ 1.03775e-005 ]
1696 : [ 1.04292e-005 ]
1697 : [ 1.03468e-005 ]
1698 : [ 1.05494e-005 ]
1699 : [ 9.96875e-006 ]
1700 : [ 9.84067e-006 ]
1701 : [ 9.52187e-006 ]
1702 : [ 9.63575e-006 ]
1703 : [ 1.00182e-005 ]
1704 : [ 1.0305e-005  ]
1705 : [ 1.05328e-005 ]
1706 : [ 1.05096e-005 ]
1707 : [ 9.59993e-006 ]
1708 : [ 1.05006e-005 ]
1709 : [ 1.04511e-005 ]
1710 : [ 1.04927e-005 ]
1711 : [ 1.04069e-005 ]
1712 : [ 1.05759e-005 ]
1713 : [ 1.05381e-005 ]
1714 : [ 1.01365e-005 ]
1715 : [ 1.06141e-005 ]
1716 : [ 1.05572e-005 ]
1717 : [ 1.0469e-005  ]
1718 : [ 1.06137e-005 ]
1719 : [ 1.05535e-005 ]
1720 : [ 1.01213e-005 ]
1721 : [ 9.69853e-006 ]
1722 : [ 1.05636e-005 ]
1723 : [ 1.02889e-005 ]
1724 : [ 1.03385e-005 ]
1725 : [ 1.01187e-005 ]
1726 : [ 1.04746e-005 ]
1727 : [ 9.72578e-006 ]
1728 : [ 9.90558e-006 ]
1729 : [ 1.04848e-005 ]
1730 : [ 1.06098e-005 ]
1731 : [ 1.04667e-005 ]
1732 : [ 1.01008e-005 ]
1733 : [ 1.0557e-005  ]
1734 : [ 1.05287e-005 ]
1735 : [ 9.79552e-006 ]
1736 : [ 1.04575e-005 ]
1737 : [ 1.05255e-005 ]
1738 : [ 1.04848e-005 ]
1739 : [ 9.98524e-006 ]
1740 : [ 1.01915e-005 ]
1741 : [ 9.87191e-006 ]
1742 : [ 1.01555e-005 ]
1743 : [ 1.05052e-005 ]
1744 : [ 1.04469e-005 ]
1745 : [ 9.68714e-006 ]
1746 : [ 1.01694e-005 ]
1747 : [ 9.97534e-006 ]
1748 : [ 1.04059e-005 ]
1749 : [ 1.05569e-005 ]
1750 : [ 1.04883e-005 ]
1751 : [ 1.04709e-005 ]
1752 : [ 1.04816e-005 ]
1753 : [ 1.04778e-005 ]
1754 : [ 9.95465e-006 ]
1755 : [ 1.02159e-005 ]
1756 : [ 1.05254e-005 ]
1757 : [ 9.91558e-006 ]
1758 : [ 1.01091e-005 ]
1759 : [ 1.02564e-005 ]
1760 : [ 1.01719e-005 ]
1761 : [ 1.06024e-005 ]
1762 : [ 1.03922e-005 ]
1763 : [ 9.77935e-006 ]
1764 : [ 1.04805e-005 ]
1765 : [ 1.06832e-005 ]
1766 : [ 1.04849e-005 ]
1767 : [ 1.06086e-005 ]
1768 : [ 1.04959e-005 ]
1769 : [ 9.76129e-006 ]
1770 : [ 1.05535e-005 ]
1771 : [ 1.0151e-005  ]
1772 : [ 9.77979e-006 ]
1773 : [ 1.05714e-005 ]
1774 : [ 1.00928e-005 ]
1775 : [ 9.9201e-006  ]
1776 : [ 1.02837e-005 ]
1777 : [ 9.93357e-006 ]
1778 : [ 1.05279e-005 ]
1779 : [ 1.05569e-005 ]
1780 : [ 1.02246e-005 ]
1781 : [ 1.06581e-005 ]
1782 : [ 1.05011e-005 ]
1783 : [ 9.43976e-006 ]
1784 : [ 1.05976e-005 ]
1785 : [ 9.58737e-006 ]
1786 : [ 1.03663e-005 ]
1787 : [ 1.04683e-005 ]
1788 : [ 9.70364e-006 ]
1789 : [ 9.69064e-006 ]
1790 : [ 1.05527e-005 ]
1791 : [ 9.68456e-006 ]
1792 : [ 1.02759e-005 ]
1793 : [ 1.00634e-005 ]
1794 : [ 1.04929e-005 ]
1795 : [ 9.69605e-006 ]
1796 : [ 9.67235e-006 ]
1797 : [ 9.6026e-006  ]
1798 : [ 1.05829e-005 ]
1799 : [ 9.48156e-006 ]
1800 : [ 1.02599e-005 ]
1801 : [ 1.06047e-005 ]
1802 : [ 1.06388e-005 ]
1803 : [ 1.04255e-005 ]
1804 : [ 9.81865e-006 ]
1805 : [ 1.03312e-005 ]
1806 : [ 1.02565e-005 ]
1807 : [ 1.05131e-005 ]
1808 : [ 1.04917e-005 ]
1809 : [ 1.05973e-005 ]
1810 : [ 9.67526e-006 ]
1811 : [ 1.01533e-005 ]
1812 : [ 1.06698e-005 ]
1813 : [ 1.02502e-005 ]
1814 : [ 1.01694e-005 ]
1815 : [ 9.49244e-006 ]
1816 : [ 1.05525e-005 ]
1817 : [ 1.04894e-005 ]
1818 : [ 1.03481e-005 ]
1819 : [ 1.02776e-005 ]
1820 : [ 1.05456e-005 ]
1821 : [ 1.05555e-005 ]
1822 : [ 1.05034e-005 ]
1823 : [ 1.04206e-005 ]
1824 : [ 1.03629e-005 ]
1825 : [ 1.05734e-005 ]
1826 : [ 1.04968e-005 ]
1827 : [ 1.05919e-005 ]
1828 : [ 1.05207e-005 ]
1829 : [ 1.00569e-005 ]
1830 : [ 1.04918e-005 ]
1831 : [ 9.97853e-006 ]
1832 : [ 1.04006e-005 ]
1833 : [ 1.04826e-005 ]
1834 : [ 1.01769e-005 ]
1835 : [ 1.05162e-005 ]
1836 : [ 1.05709e-005 ]
1837 : [ 9.97191e-006 ]
1838 : [ 1.01532e-005 ]
1839 : [ 9.77525e-006 ]
1840 : [ 1.06852e-005 ]
1841 : [ 1.05904e-005 ]
1842 : [ 1.05061e-005 ]
1843 : [ 1.04994e-005 ]
1844 : [ 1.05081e-005 ]
1845 : [ 1.05115e-005 ]
1846 : [ 9.66102e-006 ]
1847 : [ 1.02747e-005 ]
1848 : [ 1.05024e-005 ]
1849 : [ 1.02205e-005 ]
1850 : [ 1.02721e-005 ]
1851 : [ 1.04803e-005 ]
1852 : [ 9.63554e-006 ]
1853 : [ 1.05569e-005 ]
1854 : [ 1.01919e-005 ]
1855 : [ 1.05213e-005 ]
1856 : [ 9.56696e-006 ]
1857 : [ 9.83053e-006 ]
1858 : [ 1.05244e-005 ]
1859 : [ 1.05577e-005 ]
1860 : [ 1.04501e-005 ]
1861 : [ 1.04901e-005 ]
1862 : [ 1.02987e-005 ]
1863 : [ 1.04381e-005 ]
1864 : [ 1.00176e-005 ]
1865 : [ 1.05239e-005 ]
1866 : [ 9.99431e-006 ]
1867 : [ 1.04305e-005 ]
1868 : [ 1.05432e-005 ]
1869 : [ 1.05396e-005 ]
1870 : [ 1.04359e-005 ]
1871 : [ 9.71644e-006 ]
1872 : [ 1.00686e-005 ]
1873 : [ 1.06223e-005 ]
1874 : [ 1.05325e-005 ]
1875 : [ 1.05043e-005 ]
1876 : [ 9.97403e-006 ]
1877 : [ 1.05604e-005 ]
1878 : [ 1.01706e-005 ]
1879 : [ 9.56642e-006 ]
1880 : [ 1.05215e-005 ]
1881 : [ 1.05927e-005 ]
1882 : [ 1.0374e-005  ]
1883 : [ 9.68957e-006 ]
1884 : [ 1.05636e-005 ]
1885 : [ 1.0509e-005  ]
1886 : [ 9.60263e-006 ]
1887 : [ 1.02775e-005 ]
1888 : [ 1.04442e-005 ]
1889 : [ 1.0532e-005  ]
1890 : [ 1.0561e-005  ]
1891 : [ 1.01894e-005 ]
1892 : [ 1.04907e-005 ]
1893 : [ 1.05375e-005 ]
1894 : [ 1.04326e-005 ]
1895 : [ 9.52723e-006 ]
1896 : [ 1.00922e-005 ]
1897 : [ 1.06577e-005 ]
1898 : [ 1.05361e-005 ]
1899 : [ 1.04133e-005 ]
1900 : [ 1.05001e-005 ]
1901 : [ 9.61883e-006 ]
1902 : [ 1.03564e-005 ]
1903 : [ 1.05106e-005 ]
1904 : [ 9.606e-006   ]
1905 : [ 1.04441e-005 ]
1906 : [ 1.0449e-005  ]
1907 : [ 1.05659e-005 ]
1908 : [ 9.70868e-006 ]
1909 : [ 1.04759e-005 ]
1910 : [ 1.04398e-005 ]
1911 : [ 1.04209e-005 ]
1912 : [ 9.53109e-006 ]
1913 : [ 9.85465e-006 ]
1914 : [ 1.05056e-005 ]
1915 : [ 1.05486e-005 ]
1916 : [ 1.04924e-005 ]
1917 : [ 1.04894e-005 ]
1918 : [ 9.43436e-006 ]
1919 : [ 1.0594e-005  ]
1920 : [ 1.0055e-005  ]
1921 : [ 1.05386e-005 ]
1922 : [ 1.02442e-005 ]
1923 : [ 1.05578e-005 ]
1924 : [ 9.8401e-006  ]
1925 : [ 1.02283e-005 ]
1926 : [ 1.04048e-005 ]
1927 : [ 1.03098e-005 ]
1928 : [ 1.0353e-005  ]
1929 : [ 9.95153e-006 ]
1930 : [ 1.05324e-005 ]
1931 : [ 1.05997e-005 ]
1932 : [ 1.04598e-005 ]
1933 : [ 1.04526e-005 ]
1934 : [ 9.67101e-006 ]
1935 : [ 1.03429e-005 ]
1936 : [ 9.70039e-006 ]
1937 : [ 9.97782e-006 ]
1938 : [ 1.05464e-005 ]
1939 : [ 1.05349e-005 ]
1940 : [ 1.04249e-005 ]
1941 : [ 1.0667e-005  ]
1942 : [ 1.05045e-005 ]
1943 : [ 1.0531e-005  ]
1944 : [ 1.05728e-005 ]
1945 : [ 1.05521e-005 ]
1946 : [ 1.0293e-005  ]
1947 : [ 1.053e-005   ]
1948 : [ 1.04762e-005 ]
1949 : [ 1.02986e-005 ]
1950 : [ 1.04585e-005 ]
1951 : [ 1.0522e-005  ]
1952 : [ 1.06245e-005 ]
1953 : [ 1.03346e-005 ]
1954 : [ 1.04031e-005 ]
1955 : [ 1.04068e-005 ]
1956 : [ 1.04634e-005 ]
1957 : [ 1.05822e-005 ]
1958 : [ 1.02408e-005 ]
1959 : [ 1.01937e-005 ]
1960 : [ 1.04922e-005 ]
1961 : [ 1.0539e-005  ]
1962 : [ 1.06073e-005 ]
1963 : [ 1.04014e-005 ]
1964 : [ 1.05448e-005 ]
1965 : [ 1.04686e-005 ]
1966 : [ 9.54693e-006 ]
1967 : [ 1.05024e-005 ]
1968 : [ 1.02462e-005 ]
1969 : [ 1.05744e-005 ]
1970 : [ 1.04211e-005 ]
1971 : [ 1.0565e-005  ]
1972 : [ 1.06448e-005 ]
1973 : [ 1.06483e-005 ]
1974 : [ 9.50164e-006 ]
1975 : [ 1.04928e-005 ]
1976 : [ 1.00822e-005 ]
1977 : [ 9.78146e-006 ]
1978 : [ 1.03964e-005 ]
1979 : [ 1.05594e-005 ]
1980 : [ 1.03729e-005 ]
1981 : [ 1.04802e-005 ]
1982 : [ 9.50353e-006 ]
1983 : [ 1.01825e-005 ]
1984 : [ 1.04099e-005 ]
1985 : [ 1.04512e-005 ]
1986 : [ 1.04921e-005 ]
1987 : [ 1.04624e-005 ]
1988 : [ 1.04328e-005 ]
1989 : [ 1.05569e-005 ]
1990 : [ 9.45055e-006 ]
1991 : [ 1.05323e-005 ]
1992 : [ 1.06116e-005 ]
1993 : [ 9.97604e-006 ]
1994 : [ 1.05758e-005 ]
1995 : [ 1.05743e-005 ]
1996 : [ 1.05278e-005 ]
1997 : [ 1.04816e-005 ]
1998 : [ 9.65134e-006 ]
1999 : [ 1.04917e-005 ]
2000 : [ 1.03891e-005 ]
2001 : [ 1.03657e-005 ]
2002 : [ 1.04289e-005 ]
2003 : [ 1.05886e-005 ]
2004 : [ 1.03563e-005 ]
2005 : [ 1.02923e-005 ]
2006 : [ 1.03788e-005 ]
2007 : [ 1.03987e-005 ]
2008 : [ 1.05401e-005 ]
2009 : [ 1.02671e-005 ]
2010 : [ 1.0562e-005  ]
2011 : [ 1.00358e-005 ]
2012 : [ 1.05406e-005 ]
2013 : [ 1.06217e-005 ]
2014 : [ 1.05258e-005 ]
2015 : [ 1.06287e-005 ]
2016 : [ 1.05666e-005 ]
2017 : [ 1.03376e-005 ]
2018 : [ 1.04056e-005 ]
2019 : [ 1.06558e-005 ]
2020 : [ 9.98625e-006 ]
2021 : [ 9.88029e-006 ]
2022 : [ 9.74239e-006 ]
2023 : [ 1.00594e-005 ]
2024 : [ 1.00547e-005 ]
2025 : [ 1.05119e-005 ]
2026 : [ 9.49652e-006 ]
2027 : [ 9.59363e-006 ]
2028 : [ 9.52954e-006 ]
2029 : [ 1.0464e-005  ]
2030 : [ 1.02075e-005 ]
2031 : [ 9.78367e-006 ]
2032 : [ 1.05904e-005 ]
2033 : [ 1.04493e-005 ]
2034 : [ 1.04938e-005 ]
2035 : [ 1.04214e-005 ]
2036 : [ 1.0461e-005  ]
2037 : [ 9.60402e-006 ]
2038 : [ 9.59061e-006 ]
2039 : [ 1.04888e-005 ]
2040 : [ 1.04898e-005 ]
2041 : [ 9.91071e-006 ]
2042 : [ 1.05807e-005 ]
2043 : [ 1.05622e-005 ]
2044 : [ 1.01986e-005 ]
2045 : [ 1.06488e-005 ]
2046 : [ 1.04412e-005 ]
2047 : [ 1.05777e-005 ]
2048 : [ 1.00884e-005 ]
2049 : [ 9.73267e-006 ]
2050 : [ 1.05303e-005 ]
2051 : [ 1.0432e-005  ]
2052 : [ 1.0707e-005  ]
2053 : [ 1.0502e-005  ]
2054 : [ 1.05749e-005 ]
2055 : [ 1.01868e-005 ]
2056 : [ 1.06468e-005 ]
2057 : [ 9.72957e-006 ]
2058 : [ 1.04577e-005 ]
2059 : [ 9.94365e-006 ]
2060 : [ 1.02709e-005 ]
2061 : [ 1.05412e-005 ]
2062 : [ 1.04938e-005 ]
2063 : [ 1.04972e-005 ]
2064 : [ 9.97312e-006 ]
2065 : [ 1.01915e-005 ]
2066 : [ 9.83488e-006 ]
2067 : [ 9.64265e-006 ]
2068 : [ 1.05699e-005 ]
2069 : [ 1.01842e-005 ]
2070 : [ 1.05146e-005 ]
2071 : [ 9.57824e-006 ]
2072 : [ 1.03085e-005 ]
2073 : [ 1.02335e-005 ]
2074 : [ 9.53538e-006 ]
2075 : [ 1.05587e-005 ]
2076 : [ 1.05737e-005 ]
2077 : [ 9.81217e-006 ]
2078 : [ 1.0475e-005  ]
2079 : [ 1.04789e-005 ]
2080 : [ 1.04552e-005 ]
2081 : [ 1.04709e-005 ]
2082 : [ 9.87534e-006 ]
2083 : [ 1.05047e-005 ]
2084 : [ 1.04576e-005 ]
2085 : [ 1.03219e-005 ]
2086 : [ 1.05956e-005 ]
2087 : [ 1.04829e-005 ]
2088 : [ 1.05514e-005 ]
2089 : [ 1.04445e-005 ]
2090 : [ 1.00853e-005 ]
2091 : [ 1.01538e-005 ]
2092 : [ 9.9499e-006  ]
2093 : [ 1.0587e-005  ]
2094 : [ 1.03577e-005 ]
2095 : [ 1.04191e-005 ]
2096 : [ 1.05685e-005 ]
2097 : [ 1.00665e-005 ]
2098 : [ 9.50465e-006 ]
2099 : [ 1.02819e-005 ]
2100 : [ 1.06312e-005 ]
2101 : [ 1.04025e-005 ]
2102 : [ 1.04678e-005 ]
2103 : [ 1.00144e-005 ]
2104 : [ 9.98243e-006 ]
2105 : [ 9.76483e-006 ]
2106 : [ 1.00089e-005 ]
2107 : [ 1.01339e-005 ]
2108 : [ 1.0661e-005  ]
2109 : [ 1.05544e-005 ]
2110 : [ 1.00401e-005 ]
2111 : [ 1.03114e-005 ]
2112 : [ 1.05495e-005 ]
2113 : [ 1.0542e-005  ]
2114 : [ 1.01474e-005 ]
2115 : [ 1.0459e-005  ]
2116 : [ 1.00893e-005 ]
2117 : [ 1.02925e-005 ]
2118 : [ 1.04971e-005 ]
2119 : [ 1.04775e-005 ]
2120 : [ 1.05139e-005 ]
2121 : [ 1.05256e-005 ]
2122 : [ 9.90275e-006 ]
2123 : [ 1.05846e-005 ]
2124 : [ 1.0623e-005  ]
2125 : [ 1.04898e-005 ]
2126 : [ 9.78207e-006 ]
2127 : [ 1.04633e-005 ]
2128 : [ 1.04247e-005 ]
2129 : [ 1.04986e-005 ]
2130 : [ 1.04764e-005 ]
2131 : [ 1.01223e-005 ]
2132 : [ 9.91934e-006 ]
2133 : [ 1.05458e-005 ]
2134 : [ 9.81942e-006 ]
2135 : [ 1.05705e-005 ]
2136 : [ 9.84832e-006 ]
2137 : [ 1.05392e-005 ]
2138 : [ 1.06357e-005 ]
2139 : [ 1.05406e-005 ]
2140 : [ 1.05426e-005 ]
2141 : [ 1.04368e-005 ]
2142 : [ 9.84849e-006 ]
2143 : [ 1.04741e-005 ]
2144 : [ 1.06236e-005 ]
2145 : [ 1.05452e-005 ]
2146 : [ 1.02273e-005 ]
2147 : [ 1.0443e-005  ]
2148 : [ 9.57834e-006 ]
2149 : [ 1.00286e-005 ]
2150 : [ 1.02937e-005 ]
2151 : [ 1.05837e-005 ]
2152 : [ 1.0408e-005  ]
2153 : [ 1.06358e-005 ]
2154 : [ 1.0304e-005  ]
2155 : [ 1.02263e-005 ]
2156 : [ 9.4909e-006  ]
2157 : [ 1.01989e-005 ]
2158 : [ 1.01446e-005 ]
2159 : [ 9.91677e-006 ]
2160 : [ 1.05323e-005 ]
2161 : [ 1.02679e-005 ]
2162 : [ 9.87562e-006 ]
2163 : [ 1.0564e-005  ]
2164 : [ 1.0679e-005  ]
2165 : [ 1.05053e-005 ]
2166 : [ 1.04752e-005 ]
2167 : [ 1.05401e-005 ]
2168 : [ 1.05736e-005 ]
2169 : [ 9.77936e-006 ]
2170 : [ 1.05853e-005 ]
2171 : [ 1.02814e-005 ]
2172 : [ 1.04863e-005 ]
2173 : [ 1.03288e-005 ]
2174 : [ 1.04873e-005 ]
2175 : [ 9.99267e-006 ]
2176 : [ 9.91792e-006 ]
2177 : [ 1.04934e-005 ]
2178 : [ 1.04281e-005 ]
2179 : [ 1.04828e-005 ]
2180 : [ 9.82947e-006 ]
2181 : [ 9.95854e-006 ]
2182 : [ 1.04239e-005 ]
2183 : [ 1.00222e-005 ]
2184 : [ 1.0635e-005  ]
2185 : [ 9.53788e-006 ]
2186 : [ 1.05634e-005 ]
2187 : [ 1.06278e-005 ]
2188 : [ 1.06082e-005 ]
2189 : [ 1.04574e-005 ]
2190 : [ 1.05287e-005 ]
2191 : [ 1.02234e-005 ]
2192 : [ 1.04799e-005 ]
2193 : [ 1.06081e-005 ]
2194 : [ 9.86386e-006 ]
2195 : [ 1.04903e-005 ]
2196 : [ 1.04582e-005 ]
2197 : [ 9.71158e-006 ]
2198 : [ 1.00449e-005 ]
2199 : [ 9.99534e-006 ]
2200 : [ 1.04677e-005 ]
2201 : [ 1.04277e-005 ]
2202 : [ 1.05327e-005 ]
2203 : [ 1.02612e-005 ]
2204 : [ 9.6056e-006  ]
2205 : [ 9.79231e-006 ]
2206 : [ 1.00522e-005 ]
2207 : [ 1.05622e-005 ]
2208 : [ 1.04245e-005 ]
2209 : [ 1.03166e-005 ]
2210 : [ 1.01495e-005 ]
2211 : [ 1.03522e-005 ]
2212 : [ 1.04831e-005 ]
2213 : [ 1.0188e-005  ]
2214 : [ 1.05596e-005 ]
2215 : [ 1.05284e-005 ]
2216 : [ 1.05378e-005 ]
2217 : [ 1.03017e-005 ]
2218 : [ 1.0305e-005  ]
2219 : [ 1.01166e-005 ]
2220 : [ 1.04515e-005 ]
2221 : [ 1.04847e-005 ]
2222 : [ 1.05514e-005 ]
2223 : [ 1.05422e-005 ]
2224 : [ 1.05288e-005 ]
2225 : [ 1.0553e-005  ]
2226 : [ 1.05174e-005 ]
2227 : [ 1.0454e-005  ]
2228 : [ 1.04236e-005 ]
2229 : [ 9.92745e-006 ]
2230 : [ 1.05013e-005 ]
2231 : [ 1.05617e-005 ]
2232 : [ 1.02756e-005 ]
2233 : [ 9.60456e-006 ]
2234 : [ 1.04059e-005 ]
2235 : [ 1.05705e-005 ]
2236 : [ 1.05566e-005 ]
2237 : [ 1.02104e-005 ]
2238 : [ 1.05909e-005 ]
2239 : [ 1.05134e-005 ]
2240 : [ 9.97867e-006 ]
2241 : [ 9.68251e-006 ]
2242 : [ 1.05657e-005 ]
2243 : [ 1.05778e-005 ]
2244 : [ 1.0494e-005  ]
2245 : [ 9.87896e-006 ]
2246 : [ 1.05628e-005 ]
2247 : [ 9.85043e-006 ]
2248 : [ 1.05757e-005 ]
2249 : [ 1.03586e-005 ]
2250 : [ 1.01256e-005 ]
2251 : [ 1.05806e-005 ]
2252 : [ 9.63717e-006 ]
2253 : [ 1.05282e-005 ]
2254 : [ 1.04781e-005 ]
2255 : [ 1.03657e-005 ]
2256 : [ 9.41782e-006 ]
2257 : [ 9.75486e-006 ]
2258 : [ 9.91239e-006 ]
2259 : [ 1.04425e-005 ]
2260 : [ 9.60099e-006 ]
2261 : [ 1.053e-005   ]
2262 : [ 9.64049e-006 ]
2263 : [ 1.05081e-005 ]
2264 : [ 9.91381e-006 ]
2265 : [ 1.05285e-005 ]
2266 : [ 1.04665e-005 ]
2267 : [ 1.03939e-005 ]
2268 : [ 1.03829e-005 ]
2269 : [ 9.97524e-006 ]
2270 : [ 9.74287e-006 ]
2271 : [ 1.04974e-005 ]
2272 : [ 9.66051e-006 ]
2273 : [ 9.48282e-006 ]
2274 : [ 9.48462e-006 ]
2275 : [ 9.63125e-006 ]
2276 : [ 1.00121e-005 ]
2277 : [ 1.05353e-005 ]
2278 : [ 1.03581e-005 ]
2279 : [ 9.57358e-006 ]
2280 : [ 1.05794e-005 ]
2281 : [ 9.5408e-006  ]
2282 : [ 1.05459e-005 ]
2283 : [ 1.02845e-005 ]
2284 : [ 1.05626e-005 ]
2285 : [ 1.02146e-005 ]
2286 : [ 1.05073e-005 ]
2287 : [ 1.03577e-005 ]
2288 : [ 1.05333e-005 ]
2289 : [ 1.04594e-005 ]
2290 : [ 9.69222e-006 ]
2291 : [ 1.02858e-005 ]
2292 : [ 9.80147e-006 ]
2293 : [ 1.04144e-005 ]
2294 : [ 1.05175e-005 ]
2295 : [ 1.05216e-005 ]
2296 : [ 1.03812e-005 ]
2297 : [ 1.05462e-005 ]
2298 : [ 1.05156e-005 ]
2299 : [ 9.69119e-006 ]
2300 : [ 1.05499e-005 ]
2301 : [ 1.03936e-005 ]
2302 : [ 1.04773e-005 ]
2303 : [ 1.05347e-005 ]
2304 : [ 1.05674e-005 ]
2305 : [ 1.05067e-005 ]
2306 : [ 1.02194e-005 ]
2307 : [ 9.63139e-006 ]
2308 : [ 1.05854e-005 ]
2309 : [ 1.05984e-005 ]
2310 : [ 1.06077e-005 ]
2311 : [ 9.62032e-006 ]
2312 : [ 1.05283e-005 ]
2313 : [ 1.05866e-005 ]
2314 : [ 9.52307e-006 ]
2315 : [ 1.06141e-005 ]
2316 : [ 1.05329e-005 ]
2317 : [ 1.05939e-005 ]
2318 : [ 1.05521e-005 ]
2319 : [ 1.05164e-005 ]
2320 : [ 1.04392e-005 ]
2321 : [ 1.05769e-005 ]
2322 : [ 9.7949e-006  ]
2323 : [ 1.03414e-005 ]
2324 : [ 1.05824e-005 ]
2325 : [ 1.04238e-005 ]
2326 : [ 1.03131e-005 ]
2327 : [ 1.03164e-005 ]
2328 : [ 9.72951e-006 ]
2329 : [ 1.04964e-005 ]
2330 : [ 1.05124e-005 ]
2331 : [ 1.0592e-005  ]
2332 : [ 1.05951e-005 ]
2333 : [ 1.05773e-005 ]
2334 : [ 1.05821e-005 ]
2335 : [ 9.95118e-006 ]
2336 : [ 1.01918e-005 ]
2337 : [ 1.06257e-005 ]
2338 : [ 9.81909e-006 ]
2339 : [ 9.79682e-006 ]
2340 : [ 1.05302e-005 ]
2341 : [ 1.03254e-005 ]
2342 : [ 9.87349e-006 ]
2343 : [ 9.55432e-006 ]
2344 : [ 1.00484e-005 ]
2345 : [ 1.05432e-005 ]
2346 : [ 1.04762e-005 ]
2347 : [ 1.05761e-005 ]
2348 : [ 1.04867e-005 ]
2349 : [ 1.05165e-005 ]
2350 : [ 1.03893e-005 ]
2351 : [ 9.75991e-006 ]
2352 : [ 1.05039e-005 ]
2353 : [ 1.04387e-005 ]
2354 : [ 1.01442e-005 ]
2355 : [ 1.0378e-005  ]
2356 : [ 1.05347e-005 ]
2357 : [ 1.04996e-005 ]
2358 : [ 9.59516e-006 ]
2359 : [ 1.02053e-005 ]
2360 : [ 1.0543e-005  ]
2361 : [ 9.86775e-006 ]
2362 : [ 1.05205e-005 ]
2363 : [ 1.05683e-005 ]
2364 : [ 9.75685e-006 ]
2365 : [ 1.04545e-005 ]
2366 : [ 1.03666e-005 ]
2367 : [ 1.01378e-005 ]
2368 : [ 1.05166e-005 ]
2369 : [ 9.71854e-006 ]
2370 : [ 1.00621e-005 ]
2371 : [ 1.00978e-005 ]
2372 : [ 1.01157e-005 ]
2373 : [ 1.04611e-005 ]
2374 : [ 9.99153e-006 ]
2375 : [ 1.04883e-005 ]
2376 : [ 1.03093e-005 ]
2377 : [ 1.04182e-005 ]
2378 : [ 1.05871e-005 ]
2379 : [ 1.05312e-005 ]
2380 : [ 9.4996e-006  ]
2381 : [ 1.05672e-005 ]
2382 : [ 1.05013e-005 ]
2383 : [ 1.05769e-005 ]
2384 : [ 1.04991e-005 ]
2385 : [ 1.05388e-005 ]
2386 : [ 9.61169e-006 ]
2387 : [ 1.05919e-005 ]
2388 : [ 1.04761e-005 ]
2389 : [ 1.04571e-005 ]
2390 : [ 1.05313e-005 ]
2391 : [ 1.05395e-005 ]
2392 : [ 1.06118e-005 ]
2393 : [ 1.04398e-005 ]
2394 : [ 9.93931e-006 ]
2395 : [ 9.60793e-006 ]
2396 : [ 1.05602e-005 ]
2397 : [ 9.96283e-006 ]
2398 : [ 9.52369e-006 ]
2399 : [ 9.68506e-006 ]
2400 : [ 1.01259e-005 ]
2401 : [ 1.0249e-005  ]
2402 : [ 1.04253e-005 ]
2403 : [ 1.05237e-005 ]
2404 : [ 9.8117e-006  ]
2405 : [ 1.06113e-005 ]
2406 : [ 1.00188e-005 ]
2407 : [ 1.00801e-005 ]
2408 : [ 1.0484e-005  ]
2409 : [ 1.04664e-005 ]
2410 : [ 1.01508e-005 ]
2411 : [ 1.05201e-005 ]
2412 : [ 1.02696e-005 ]
2413 : [ 1.05683e-005 ]
2414 : [ 1.03062e-005 ]
2415 : [ 1.05467e-005 ]
2416 : [ 1.03931e-005 ]
2417 : [ 1.04027e-005 ]
2418 : [ 9.55886e-006 ]
2419 : [ 9.72086e-006 ]
2420 : [ 9.88092e-006 ]
2421 : [ 9.80352e-006 ]
2422 : [ 1.03063e-005 ]
2423 : [ 1.04668e-005 ]
2424 : [ 1.04998e-005 ]
2425 : [ 1.01109e-005 ]
2426 : [ 1.05714e-005 ]
2427 : [ 1.01323e-005 ]
2428 : [ 1.05252e-005 ]
2429 : [ 1.04087e-005 ]
2430 : [ 9.95299e-006 ]
2431 : [ 1.02724e-005 ]
2432 : [ 1.03889e-005 ]
2433 : [ 1.03456e-005 ]
2434 : [ 1.07245e-005 ]
2435 : [ 1.05648e-005 ]
2436 : [ 9.77014e-006 ]
2437 : [ 1.06368e-005 ]
2438 : [ 9.73606e-006 ]
2439 : [ 1.05957e-005 ]
2440 : [ 1.04552e-005 ]
2441 : [ 1.02644e-005 ]
2442 : [ 1.03807e-005 ]
2443 : [ 1.04881e-005 ]
2444 : [ 1.01873e-005 ]
2445 : [ 1.04842e-005 ]
2446 : [ 1.02495e-005 ]
2447 : [ 1.02056e-005 ]
2448 : [ 9.66234e-006 ]
2449 : [ 1.05236e-005 ]
2450 : [ 1.06292e-005 ]
2451 : [ 1.05197e-005 ]
2452 : [ 1.01957e-005 ]
2453 : [ 9.75883e-006 ]
2454 : [ 1.0551e-005  ]
2455 : [ 1.05121e-005 ]
2456 : [ 1.04389e-005 ]
2457 : [ 1.04734e-005 ]
2458 : [ 9.54293e-006 ]
2459 : [ 1.05256e-005 ]
2460 : [ 1.04069e-005 ]
2461 : [ 9.84155e-006 ]
2462 : [ 9.60749e-006 ]
2463 : [ 1.00183e-005 ]
2464 : [ 1.05891e-005 ]
2465 : [ 1.0562e-005  ]
2466 : [ 9.5734e-006  ]
2467 : [ 1.03879e-005 ]
2468 : [ 1.03411e-005 ]
2469 : [ 1.05798e-005 ]
2470 : [ 1.05769e-005 ]
2471 : [ 1.05199e-005 ]
2472 : [ 9.66248e-006 ]
2473 : [ 1.05517e-005 ]
2474 : [ 1.0411e-005  ]
2475 : [ 9.77244e-006 ]
2476 : [ 1.06323e-005 ]
2477 : [ 1.0542e-005  ]
2478 : [ 1.04929e-005 ]
2479 : [ 1.05e-005    ]
2480 : [ 1.04022e-005 ]
2481 : [ 1.04319e-005 ]
2482 : [ 1.04759e-005 ]
2483 : [ 1.05487e-005 ]
2484 : [ 9.76682e-006 ]
2485 : [ 1.0447e-005  ]
2486 : [ 1.0491e-005  ]
2487 : [ 1.04994e-005 ]
2488 : [ 1.03966e-005 ]
2489 : [ 1.02188e-005 ]
2490 : [ 1.05486e-005 ]
2491 : [ 9.83606e-006 ]
2492 : [ 1.017e-005   ]
2493 : [ 9.80313e-006 ]
2494 : [ 9.52963e-006 ]
2495 : [ 1.04842e-005 ]
2496 : [ 9.72922e-006 ]
2497 : [ 9.81344e-006 ]
2498 : [ 1.00318e-005 ]
2499 : [ 9.86052e-006 ]
2500 : [ 1.00382e-005 ]
2501 : [ 1.01076e-005 ]
2502 : [ 1.05619e-005 ]
2503 : [ 1.02837e-005 ]
2504 : [ 1.00914e-005 ]
2505 : [ 1.03849e-005 ]
2506 : [ 1.04402e-005 ]
2507 : [ 1.05824e-005 ]
2508 : [ 1.04697e-005 ]
2509 : [ 1.05653e-005 ]
2510 : [ 1.04921e-005 ]
2511 : [ 1.06495e-005 ]
2512 : [ 1.03946e-005 ]
2513 : [ 1.04186e-005 ]
2514 : [ 1.0478e-005  ]
2515 : [ 9.7644e-006  ]
2516 : [ 1.0386e-005  ]
2517 : [ 1.05028e-005 ]
2518 : [ 9.9681e-006  ]
2519 : [ 1.0609e-005  ]
2520 : [ 1.04349e-005 ]
2521 : [ 1.01732e-005 ]
2522 : [ 1.03692e-005 ]
2523 : [ 1.05099e-005 ]
2524 : [ 9.7047e-006  ]
2525 : [ 1.03866e-005 ]
2526 : [ 1.00628e-005 ]
2527 : [ 1.05317e-005 ]
2528 : [ 9.71682e-006 ]
2529 : [ 9.73486e-006 ]
2530 : [ 1.05489e-005 ]
2531 : [ 9.96502e-006 ]
2532 : [ 9.85599e-006 ]
2533 : [ 1.05829e-005 ]
2534 : [ 1.04675e-005 ]
2535 : [ 9.8457e-006  ]
2536 : [ 1.05503e-005 ]
2537 : [ 1.03079e-005 ]
2538 : [ 1.05381e-005 ]
2539 : [ 1.05306e-005 ]
2540 : [ 1.05105e-005 ]
2541 : [ 1.04635e-005 ]
2542 : [ 1.05426e-005 ]
2543 : [ 1.05148e-005 ]
2544 : [ 1.05245e-005 ]
2545 : [ 1.05715e-005 ]
2546 : [ 1.06108e-005 ]
2547 : [ 1.01891e-005 ]
2548 : [ 1.03764e-005 ]
2549 : [ 9.50593e-006 ]
2550 : [ 1.05716e-005 ]
2551 : [ 1.04344e-005 ]
2552 : [ 9.70072e-006 ]
2553 : [ 1.04755e-005 ]
2554 : [ 1.04662e-005 ]
2555 : [ 1.0366e-005  ]
2556 : [ 1.04883e-005 ]
2557 : [ 1.02016e-005 ]
2558 : [ 1.042e-005   ]
2559 : [ 1.03755e-005 ]
2560 : [ 9.71193e-006 ]
2561 : [ 1.05801e-005 ]
2562 : [ 1.0379e-005  ]
2563 : [ 1.05889e-005 ]
2564 : [ 9.85421e-006 ]
2565 : [ 1.04228e-005 ]
2566 : [ 1.05131e-005 ]
2567 : [ 9.86925e-006 ]
2568 : [ 1.04884e-005 ]
2569 : [ 1.0418e-005  ]
2570 : [ 9.98025e-006 ]
2571 : [ 1.02286e-005 ]
2572 : [ 1.04973e-005 ]
2573 : [ 1.00675e-005 ]
2574 : [ 1.0577e-005  ]
2575 : [ 9.72664e-006 ]
2576 : [ 1.05442e-005 ]
2577 : [ 1.01105e-005 ]
2578 : [ 1.01585e-005 ]
2579 : [ 1.02366e-005 ]
2580 : [ 1.04671e-005 ]
2581 : [ 9.45638e-006 ]
2582 : [ 1.02247e-005 ]
2583 : [ 1.05174e-005 ]
2584 : [ 1.0416e-005  ]
2585 : [ 1.06203e-005 ]
2586 : [ 1.02656e-005 ]
2587 : [ 1.05189e-005 ]
2588 : [ 1.02506e-005 ]
2589 : [ 1.05315e-005 ]
2590 : [ 1.01347e-005 ]
2591 : [ 1.03564e-005 ]
2592 : [ 1.05386e-005 ]
2593 : [ 9.96287e-006 ]
2594 : [ 9.82185e-006 ]
2595 : [ 1.00688e-005 ]
2596 : [ 1.02597e-005 ]
2597 : [ 1.0491e-005  ]
2598 : [ 1.05696e-005 ]
2599 : [ 9.83164e-006 ]
2600 : [ 1.05751e-005 ]
2601 : [ 1.04921e-005 ]
2602 : [ 1.05608e-005 ]
2603 : [ 1.03918e-005 ]
2604 : [ 1.03643e-005 ]
2605 : [ 1.06378e-005 ]
2606 : [ 1.05217e-005 ]
2607 : [ 1.01847e-005 ]
2608 : [ 1.05078e-005 ]
2609 : [ 1.04783e-005 ]
2610 : [ 1.05584e-005 ]
2611 : [ 1.06352e-005 ]
2612 : [ 1.05889e-005 ]
2613 : [ 1.07217e-005 ]
2614 : [ 1.02473e-005 ]
2615 : [ 9.49783e-006 ]
2616 : [ 9.92261e-006 ]
2617 : [ 1.05501e-005 ]
2618 : [ 9.72765e-006 ]
2619 : [ 1.03479e-005 ]
2620 : [ 1.04793e-005 ]
2621 : [ 1.05536e-005 ]
2622 : [ 9.69879e-006 ]
2623 : [ 1.05044e-005 ]
2624 : [ 1.05049e-005 ]
2625 : [ 1.04819e-005 ]
2626 : [ 1.0382e-005  ]
2627 : [ 1.03988e-005 ]
2628 : [ 1.04412e-005 ]
2629 : [ 9.95126e-006 ]
2630 : [ 9.61098e-006 ]
2631 : [ 9.73467e-006 ]
2632 : [ 1.05441e-005 ]
2633 : [ 1.04943e-005 ]
2634 : [ 9.69593e-006 ]
2635 : [ 1.00446e-005 ]
2636 : [ 1.01363e-005 ]
2637 : [ 1.04388e-005 ]
2638 : [ 1.04911e-005 ]
2639 : [ 1.05833e-005 ]
2640 : [ 1.03885e-005 ]
2641 : [ 1.05551e-005 ]
2642 : [ 9.65447e-006 ]
2643 : [ 1.04384e-005 ]
2644 : [ 1.05659e-005 ]
2645 : [ 1.05146e-005 ]
2646 : [ 1.03085e-005 ]
2647 : [ 1.05439e-005 ]
2648 : [ 1.02308e-005 ]
2649 : [ 9.81252e-006 ]
2650 : [ 1.06723e-005 ]
2651 : [ 1.05127e-005 ]
2652 : [ 1.04065e-005 ]
2653 : [ 9.51267e-006 ]
2654 : [ 9.97648e-006 ]
2655 : [ 9.9904e-006  ]
2656 : [ 1.04173e-005 ]
2657 : [ 1.05296e-005 ]
2658 : [ 1.00143e-005 ]
2659 : [ 1.05784e-005 ]
2660 : [ 1.04506e-005 ]
2661 : [ 1.04287e-005 ]
2662 : [ 1.04979e-005 ]
2663 : [ 9.80364e-006 ]
2664 : [ 1.05207e-005 ]
2665 : [ 1.03857e-005 ]
2666 : [ 9.63566e-006 ]
2667 : [ 1.01188e-005 ]
2668 : [ 9.66098e-006 ]
2669 : [ 1.0443e-005  ]
2670 : [ 1.0535e-005  ]
2671 : [ 1.00698e-005 ]
2672 : [ 9.86056e-006 ]
2673 : [ 1.05803e-005 ]
2674 : [ 1.04685e-005 ]
2675 : [ 1.05871e-005 ]
2676 : [ 1.05172e-005 ]
2677 : [ 1.04872e-005 ]
2678 : [ 1.06122e-005 ]
2679 : [ 1.0455e-005  ]
2680 : [ 1.05821e-005 ]
2681 : [ 9.94841e-006 ]
2682 : [ 9.92881e-006 ]
2683 : [ 1.02709e-005 ]
2684 : [ 9.92679e-006 ]
2685 : [ 1.04231e-005 ]
2686 : [ 1.05356e-005 ]
2687 : [ 1.00674e-005 ]
2688 : [ 9.90648e-006 ]
2689 : [ 1.04516e-005 ]
2690 : [ 1.05624e-005 ]
2691 : [ 1.06261e-005 ]
2692 : [ 9.60438e-006 ]
2693 : [ 1.03038e-005 ]
2694 : [ 9.62284e-006 ]
2695 : [ 1.01237e-005 ]
2696 : [ 1.01503e-005 ]
2697 : [ 1.06266e-005 ]
2698 : [ 1.02212e-005 ]
2699 : [ 1.04581e-005 ]
2700 : [ 1.06141e-005 ]
2701 : [ 9.93673e-006 ]
2702 : [ 1.04736e-005 ]
2703 : [ 1.03996e-005 ]
2704 : [ 1.04323e-005 ]
2705 : [ 1.03798e-005 ]
2706 : [ 1.05083e-005 ]
2707 : [ 1.05686e-005 ]
2708 : [ 1.01146e-005 ]
2709 : [ 9.90204e-006 ]
2710 : [ 1.04302e-005 ]
2711 : [ 1.06686e-005 ]
2712 : [ 1.05243e-005 ]
2713 : [ 1.01988e-005 ]
2714 : [ 1.02536e-005 ]
2715 : [ 1.04789e-005 ]
2716 : [ 9.531e-006   ]
2717 : [ 1.02728e-005 ]
2718 : [ 1.04256e-005 ]
2719 : [ 1.05005e-005 ]
2720 : [ 1.05049e-005 ]
2721 : [ 9.582e-006   ]
2722 : [ 9.88452e-006 ]
2723 : [ 1.0389e-005  ]
2724 : [ 1.03781e-005 ]
2725 : [ 1.02055e-005 ]
2726 : [ 1.00237e-005 ]
2727 : [ 1.04763e-005 ]
2728 : [ 1.03696e-005 ]
2729 : [ 1.05142e-005 ]
2730 : [ 1.05161e-005 ]
2731 : [ 1.05191e-005 ]
2732 : [ 9.93709e-006 ]
2733 : [ 9.85106e-006 ]
2734 : [ 1.05859e-005 ]
2735 : [ 1.05321e-005 ]
2736 : [ 1.04955e-005 ]
2737 : [ 1.0417e-005  ]
2738 : [ 1.06861e-005 ]
2739 : [ 1.05327e-005 ]
2740 : [ 1.04463e-005 ]
2741 : [ 1.01839e-005 ]
2742 : [ 1.04788e-005 ]
2743 : [ 1.03889e-005 ]
2744 : [ 1.02181e-005 ]
2745 : [ 1.05953e-005 ]
2746 : [ 1.04782e-005 ]
2747 : [ 1.05343e-005 ]
2748 : [ 1.03155e-005 ]
2749 : [ 1.02231e-005 ]
2750 : [ 1.05628e-005 ]
2751 : [ 9.65025e-006 ]
2752 : [ 9.60079e-006 ]
2753 : [ 1.05866e-005 ]
2754 : [ 1.0435e-005  ]
2755 : [ 1.06168e-005 ]
2756 : [ 1.03335e-005 ]
2757 : [ 1.05142e-005 ]
2758 : [ 1.04113e-005 ]
2759 : [ 1.03095e-005 ]
2760 : [ 9.8209e-006  ]
2761 : [ 1.04151e-005 ]
2762 : [ 1.0306e-005  ]
2763 : [ 1.04778e-005 ]
2764 : [ 1.05129e-005 ]
2765 : [ 1.04841e-005 ]
2766 : [ 9.62992e-006 ]
2767 : [ 1.01449e-005 ]
2768 : [ 1.05979e-005 ]
2769 : [ 9.86435e-006 ]
2770 : [ 1.05742e-005 ]
2771 : [ 1.05054e-005 ]
2772 : [ 1.06074e-005 ]
2773 : [ 1.02764e-005 ]
2774 : [ 1.0675e-005  ]
2775 : [ 1.05587e-005 ]
2776 : [ 9.93105e-006 ]
2777 : [ 1.04862e-005 ]
2778 : [ 9.891e-006   ]
2779 : [ 1.04063e-005 ]
2780 : [ 1.04534e-005 ]
2781 : [ 1.04972e-005 ]
2782 : [ 1.02091e-005 ]
2783 : [ 1.03525e-005 ]
2784 : [ 1.03821e-005 ]
2785 : [ 1.0278e-005  ]
2786 : [ 1.01072e-005 ]
2787 : [ 1.00227e-005 ]
2788 : [ 1.04596e-005 ]
2789 : [ 1.05681e-005 ]
2790 : [ 1.05823e-005 ]
2791 : [ 1.03965e-005 ]
2792 : [ 1.05696e-005 ]
2793 : [ 1.0205e-005  ]
2794 : [ 9.93119e-006 ]
2795 : [ 9.64284e-006 ]
2796 : [ 1.04493e-005 ]
2797 : [ 1.06732e-005 ]
2798 : [ 1.02125e-005 ]
2799 : [ 1.04891e-005 ]
2800 : [ 1.01412e-005 ]
2801 : [ 9.7268e-006  ]
2802 : [ 1.03837e-005 ]
2803 : [ 1.05744e-005 ]
2804 : [ 9.5816e-006  ]
2805 : [ 1.04201e-005 ]
2806 : [ 1.05155e-005 ]
2807 : [ 1.01953e-005 ]
2808 : [ 1.06139e-005 ]
2809 : [ 1.05895e-005 ]
2810 : [ 1.04116e-005 ]
2811 : [ 1.01792e-005 ]
2812 : [ 9.58855e-006 ]
2813 : [ 9.67318e-006 ]
2814 : [ 9.59041e-006 ]
2815 : [ 9.74571e-006 ]
2816 : [ 9.88387e-006 ]
2817 : [ 1.00166e-005 ]
2818 : [ 1.05262e-005 ]
2819 : [ 1.03493e-005 ]
2820 : [ 9.88906e-006 ]
2821 : [ 1.04531e-005 ]
2822 : [ 9.90165e-006 ]
2823 : [ 1.05539e-005 ]
2824 : [ 1.02846e-005 ]
2825 : [ 1.06113e-005 ]
2826 : [ 1.04681e-005 ]
2827 : [ 1.06418e-005 ]
2828 : [ 9.66619e-006 ]
2829 : [ 9.94624e-006 ]
2830 : [ 1.05219e-005 ]
2831 : [ 1.05224e-005 ]
2832 : [ 1.0496e-005  ]
2833 : [ 1.06351e-005 ]
2834 : [ 1.05744e-005 ]
2835 : [ 9.50606e-006 ]
2836 : [ 9.50914e-006 ]
2837 : [ 1.04002e-005 ]
2838 : [ 1.0236e-005  ]
2839 : [ 9.71818e-006 ]
2840 : [ 1.03126e-005 ]
2841 : [ 9.47928e-006 ]
2842 : [ 9.63301e-006 ]
2843 : [ 1.0553e-005  ]
2844 : [ 1.00195e-005 ]
2845 : [ 1.05178e-005 ]
2846 : [ 1.05265e-005 ]
2847 : [ 9.98946e-006 ]
2848 : [ 9.91325e-006 ]
2849 : [ 1.03943e-005 ]
2850 : [ 1.05489e-005 ]
2851 : [ 1.05262e-005 ]
2852 : [ 1.06068e-005 ]
2853 : [ 9.86461e-006 ]
2854 : [ 9.57969e-006 ]
2855 : [ 1.04584e-005 ]
2856 : [ 1.05632e-005 ]
2857 : [ 1.05041e-005 ]
2858 : [ 1.04267e-005 ]
2859 : [ 9.48526e-006 ]
2860 : [ 1.07625e-005 ]
2861 : [ 1.05507e-005 ]
2862 : [ 1.03863e-005 ]
2863 : [ 1.04322e-005 ]
2864 : [ 1.05038e-005 ]
2865 : [ 1.06337e-005 ]
2866 : [ 1.0507e-005  ]
2867 : [ 1.05669e-005 ]
2868 : [ 1.04384e-005 ]
2869 : [ 1.04441e-005 ]
2870 : [ 1.05922e-005 ]
2871 : [ 9.49849e-006 ]
2872 : [ 9.68951e-006 ]
2873 : [ 1.04497e-005 ]
2874 : [ 1.00117e-005 ]
2875 : [ 1.02795e-005 ]
2876 : [ 1.04587e-005 ]
2877 : [ 1.0001e-005  ]
2878 : [ 1.00864e-005 ]
2879 : [ 1.0271e-005  ]
2880 : [ 1.01752e-005 ]
2881 : [ 9.99321e-006 ]
2882 : [ 1.0507e-005  ]
2883 : [ 1.06223e-005 ]
2884 : [ 1.05583e-005 ]
2885 : [ 1.04115e-005 ]
2886 : [ 1.04091e-005 ]
2887 : [ 1.04721e-005 ]
2888 : [ 1.06111e-005 ]
2889 : [ 1.0022e-005  ]
2890 : [ 1.05133e-005 ]
2891 : [ 1.03219e-005 ]
2892 : [ 1.03681e-005 ]
2893 : [ 9.75602e-006 ]
2894 : [ 1.03764e-005 ]
2895 : [ 1.04771e-005 ]
2896 : [ 1.05438e-005 ]
2897 : [ 1.04672e-005 ]
2898 : [ 1.04743e-005 ]
2899 : [ 1.05252e-005 ]
2900 : [ 1.05676e-005 ]
2901 : [ 1.01297e-005 ]
2902 : [ 1.04928e-005 ]
2903 : [ 1.03577e-005 ]
2904 : [ 1.04099e-005 ]
2905 : [ 1.06114e-005 ]
2906 : [ 1.05137e-005 ]
2907 : [ 1.00832e-005 ]
2908 : [ 1.05594e-005 ]
2909 : [ 1.03345e-005 ]
2910 : [ 1.05288e-005 ]
2911 : [ 1.05773e-005 ]
2912 : [ 1.02756e-005 ]
2913 : [ 1.03147e-005 ]
2914 : [ 1.0416e-005  ]
2915 : [ 1.03923e-005 ]
2916 : [ 9.77091e-006 ]
2917 : [ 1.04331e-005 ]
2918 : [ 1.00641e-005 ]
2919 : [ 1.05741e-005 ]
2920 : [ 9.95929e-006 ]
2921 : [ 1.06426e-005 ]
2922 : [ 1.05431e-005 ]
2923 : [ 1.03732e-005 ]
2924 : [ 1.03214e-005 ]
2925 : [ 1.05215e-005 ]
2926 : [ 1.05268e-005 ]
2927 : [ 9.53175e-006 ]
2928 : [ 1.04538e-005 ]
2929 : [ 1.03464e-005 ]
2930 : [ 1.02818e-005 ]
2931 : [ 9.81751e-006 ]
2932 : [ 1.0423e-005  ]
2933 : [ 1.05295e-005 ]
2934 : [ 1.04205e-005 ]
2935 : [ 1.07297e-005 ]
2936 : [ 9.961e-006   ]
2937 : [ 1.0446e-005  ]
2938 : [ 1.04656e-005 ]
2939 : [ 1.04878e-005 ]
2940 : [ 1.06272e-005 ]
2941 : [ 9.68878e-006 ]
2942 : [ 1.0456e-005  ]
2943 : [ 1.01136e-005 ]
2944 : [ 1.04795e-005 ]
2945 : [ 9.89438e-006 ]
2946 : [ 1.05132e-005 ]
2947 : [ 1.04911e-005 ]
2948 : [ 9.7437e-006  ]
2949 : [ 1.05898e-005 ]
2950 : [ 1.01848e-005 ]
2951 : [ 1.05994e-005 ]
2952 : [ 1.04689e-005 ]
2953 : [ 1.04405e-005 ]
2954 : [ 1.04761e-005 ]
2955 : [ 1.05683e-005 ]
2956 : [ 1.05806e-005 ]
2957 : [ 1.05574e-005 ]
2958 : [ 1.03949e-005 ]
2959 : [ 9.69542e-006 ]
2960 : [ 1.04656e-005 ]
2961 : [ 1.04623e-005 ]
2962 : [ 9.49754e-006 ]
2963 : [ 9.56899e-006 ]
2964 : [ 1.04776e-005 ]
2965 : [ 1.00399e-005 ]
2966 : [ 1.04004e-005 ]
2967 : [ 1.05034e-005 ]
2968 : [ 9.97569e-006 ]
2969 : [ 1.0365e-005  ]
2970 : [ 1.04151e-005 ]
2971 : [ 1.06224e-005 ]
2972 : [ 1.04428e-005 ]
2973 : [ 9.90491e-006 ]
2974 : [ 9.81244e-006 ]
2975 : [ 1.06938e-005 ]
2976 : [ 1.04231e-005 ]
2977 : [ 1.05958e-005 ]
2978 : [ 1.04713e-005 ]
2979 : [ 9.99769e-006 ]
2980 : [ 1.05563e-005 ]
2981 : [ 1.03757e-005 ]
2982 : [ 1.03468e-005 ]
2983 : [ 1.00096e-005 ]
2984 : [ 1.05395e-005 ]
2985 : [ 1.04756e-005 ]
2986 : [ 1.05984e-005 ]
2987 : [ 1.05263e-005 ]
2988 : [ 1.02765e-005 ]
2989 : [ 1.07027e-005 ]
2990 : [ 1.05278e-005 ]
2991 : [ 1.05504e-005 ]
2992 : [ 1.05985e-005 ]
2993 : [ 1.03756e-005 ]
2994 : [ 1.05428e-005 ]
2995 : [ 1.03902e-005 ]
2996 : [ 9.87078e-006 ]
2997 : [ 1.00424e-005 ]
2998 : [ 1.05277e-005 ]
2999 : [ 1.04651e-005 ]
3000 : [ 1.05402e-005 ]
3001 : [ 1.02276e-005 ]
3002 : [ 1.05261e-005 ]
3003 : [ 1.02161e-005 ]
3004 : [ 9.86361e-006 ]
3005 : [ 9.87782e-006 ]
3006 : [ 1.0437e-005  ]
3007 : [ 1.01265e-005 ]
3008 : [ 9.69021e-006 ]
3009 : [ 1.05271e-005 ]
3010 : [ 1.05067e-005 ]
3011 : [ 9.96989e-006 ]
3012 : [ 1.01812e-005 ]
3013 : [ 1.05676e-005 ]
3014 : [ 1.06341e-005 ]
3015 : [ 1.03515e-005 ]
3016 : [ 1.0481e-005  ]
3017 : [ 1.04362e-005 ]
3018 : [ 1.05918e-005 ]
3019 : [ 1.05786e-005 ]
3020 : [ 1.03626e-005 ]
3021 : [ 1.05814e-005 ]
3022 : [ 1.05478e-005 ]
3023 : [ 1.05843e-005 ]
3024 : [ 1.03102e-005 ]
3025 : [ 1.04471e-005 ]
3026 : [ 1.00068e-005 ]
3027 : [ 1.00509e-005 ]
3028 : [ 1.00202e-005 ]
3029 : [ 1.03359e-005 ]
3030 : [ 1.05055e-005 ]
3031 : [ 1.05027e-005 ]
3032 : [ 1.00049e-005 ]
3033 : [ 1.05439e-005 ]
3034 : [ 1.05265e-005 ]
3035 : [ 1.02681e-005 ]
3036 : [ 9.72502e-006 ]
3037 : [ 1.03717e-005 ]
3038 : [ 1.04287e-005 ]
3039 : [ 1.04614e-005 ]
3040 : [ 1.02828e-005 ]
3041 : [ 9.76729e-006 ]
3042 : [ 1.04417e-005 ]
3043 : [ 9.9613e-006  ]
3044 : [ 1.04183e-005 ]
3045 : [ 1.04838e-005 ]
3046 : [ 9.98281e-006 ]
3047 : [ 1.012e-005   ]
3048 : [ 9.85019e-006 ]
3049 : [ 1.05819e-005 ]
3050 : [ 1.05135e-005 ]
3051 : [ 1.05713e-005 ]
3052 : [ 1.00407e-005 ]
3053 : [ 1.02171e-005 ]
3054 : [ 1.04364e-005 ]
3055 : [ 1.056e-005   ]
3056 : [ 1.0525e-005  ]
3057 : [ 1.05424e-005 ]
3058 : [ 9.91452e-006 ]
3059 : [ 1.0424e-005  ]
3060 : [ 9.94254e-006 ]
3061 : [ 9.95679e-006 ]
3062 : [ 9.65668e-006 ]
3063 : [ 9.8802e-006  ]
3064 : [ 1.00356e-005 ]
3065 : [ 1.04711e-005 ]
3066 : [ 1.04439e-005 ]
3067 : [ 1.04096e-005 ]
3068 : [ 1.04794e-005 ]
3069 : [ 1.00304e-005 ]
3070 : [ 9.46159e-006 ]
3071 : [ 1.05196e-005 ]
3072 : [ 1.00092e-005 ]
3073 : [ 1.05071e-005 ]
3074 : [ 1.06072e-005 ]
3075 : [ 9.90377e-006 ]
3076 : [ 1.00109e-005 ]
3077 : [ 9.72734e-006 ]
3078 : [ 9.80229e-006 ]
3079 : [ 1.05127e-005 ]
3080 : [ 9.85641e-006 ]
3081 : [ 1.04122e-005 ]
3082 : [ 1.05243e-005 ]
3083 : [ 9.54175e-006 ]
3084 : [ 1.05036e-005 ]
3085 : [ 1.06702e-005 ]
3086 : [ 1.05119e-005 ]
3087 : [ 1.05071e-005 ]
3088 : [ 1.06004e-005 ]
3089 : [ 1.06328e-005 ]
3090 : [ 1.05414e-005 ]
3091 : [ 9.80288e-006 ]
3092 : [ 1.0476e-005  ]
3093 : [ 1.03855e-005 ]
3094 : [ 1.02849e-005 ]
3095 : [ 9.944e-006   ]
3096 : [ 1.05942e-005 ]
3097 : [ 1.06582e-005 ]
3098 : [ 1.05863e-005 ]
3099 : [ 9.79674e-006 ]
3100 : [ 9.56436e-006 ]
3101 : [ 1.04249e-005 ]
3102 : [ 1.04607e-005 ]
3103 : [ 1.04475e-005 ]
3104 : [ 1.05664e-005 ]
3105 : [ 9.90941e-006 ]
3106 : [ 1.05876e-005 ]
3107 : [ 1.04782e-005 ]
3108 : [ 1.02051e-005 ]
3109 : [ 1.03699e-005 ]
3110 : [ 1.05425e-005 ]
3111 : [ 9.84228e-006 ]
3112 : [ 1.03769e-005 ]
3113 : [ 9.63735e-006 ]
3114 : [ 9.30836e-006 ]
3115 : [ 1.00208e-005 ]
3116 : [ 9.51768e-006 ]
3117 : [ 1.04399e-005 ]
3118 : [ 1.04614e-005 ]
3119 : [ 1.05046e-005 ]
3120 : [ 1.05369e-005 ]
3121 : [ 9.61885e-006 ]
3122 : [ 1.03713e-005 ]
3123 : [ 1.0184e-005  ]
3124 : [ 1.05453e-005 ]
3125 : [ 1.02586e-005 ]
3126 : [ 1.0509e-005  ]
3127 : [ 1.01778e-005 ]
3128 : [ 1.06112e-005 ]
3129 : [ 1.0432e-005  ]
3130 : [ 1.05342e-005 ]
3131 : [ 1.0413e-005  ]
3132 : [ 1.03632e-005 ]
3133 : [ 1.05027e-005 ]
3134 : [ 1.04928e-005 ]
3135 : [ 1.03191e-005 ]
3136 : [ 1.05249e-005 ]
3137 : [ 1.04494e-005 ]
3138 : [ 9.9988e-006  ]
3139 : [ 1.03146e-005 ]
3140 : [ 1.04817e-005 ]
3141 : [ 1.05185e-005 ]
3142 : [ 1.06264e-005 ]
3143 : [ 1.05439e-005 ]
3144 : [ 1.05289e-005 ]
3145 : [ 1.06002e-005 ]
3146 : [ 1.02607e-005 ]
3147 : [ 1.00005e-005 ]
3148 : [ 9.68086e-006 ]
3149 : [ 1.03905e-005 ]
3150 : [ 1.05169e-005 ]
3151 : [ 1.05763e-005 ]
3152 : [ 1.05931e-005 ]
3153 : [ 1.02059e-005 ]
3154 : [ 9.5807e-006  ]
3155 : [ 1.04607e-005 ]
3156 : [ 9.77083e-006 ]
3157 : [ 1.06067e-005 ]
3158 : [ 9.54245e-006 ]
3159 : [ 1.03618e-005 ]
3160 : [ 1.0529e-005  ]
3161 : [ 1.01871e-005 ]
3162 : [ 1.05431e-005 ]
3163 : [ 1.0474e-005  ]
3164 : [ 1.0265e-005  ]
3165 : [ 1.02566e-005 ]
3166 : [ 9.98641e-006 ]
3167 : [ 1.03447e-005 ]
3168 : [ 9.96608e-006 ]
3169 : [ 1.06274e-005 ]
3170 : [ 1.04367e-005 ]
3171 : [ 1.03348e-005 ]
3172 : [ 1.0477e-005  ]
3173 : [ 1.04029e-005 ]
3174 : [ 1.03971e-005 ]
3175 : [ 1.06101e-005 ]
3176 : [ 1.0548e-005  ]
3177 : [ 1.01407e-005 ]
3178 : [ 1.03183e-005 ]
3179 : [ 1.04375e-005 ]
3180 : [ 1.04252e-005 ]
3181 : [ 9.55691e-006 ]
3182 : [ 1.00549e-005 ]
3183 : [ 1.01629e-005 ]
3184 : [ 1.01904e-005 ]
3185 : [ 1.00166e-005 ]
3186 : [ 1.05516e-005 ]
3187 : [ 9.6985e-006  ]
3188 : [ 1.05258e-005 ]
3189 : [ 9.48825e-006 ]
3190 : [ 1.0635e-005  ]
3191 : [ 1.0572e-005  ]
3192 : [ 1.04608e-005 ]
3193 : [ 1.0425e-005  ]
3194 : [ 1.01312e-005 ]
3195 : [ 1.02458e-005 ]
3196 : [ 9.68198e-006 ]
3197 : [ 1.06408e-005 ]
3198 : [ 1.03736e-005 ]
3199 : [ 1.04705e-005 ]
3200 : [ 1.00013e-005 ]
3201 : [ 1.04864e-005 ]
3202 : [ 1.0407e-005  ]
3203 : [ 9.83282e-006 ]
3204 : [ 9.65086e-006 ]
3205 : [ 1.04971e-005 ]
3206 : [ 1.06266e-005 ]
3207 : [ 1.05341e-005 ]
3208 : [ 1.04107e-005 ]
3209 : [ 1.03916e-005 ]
3210 : [ 1.04905e-005 ]
3211 : [ 1.00645e-005 ]
3212 : [ 9.70688e-006 ]
3213 : [ 1.04327e-005 ]
3214 : [ 1.02283e-005 ]
3215 : [ 1.00576e-005 ]
3216 : [ 1.05637e-005 ]
3217 : [ 9.94607e-006 ]
3218 : [ 1.03968e-005 ]
3219 : [ 1.00058e-005 ]
3220 : [ 9.61962e-006 ]
3221 : [ 1.04114e-005 ]
3222 : [ 9.52482e-006 ]
3223 : [ 1.05127e-005 ]
3224 : [ 1.03185e-005 ]
3225 : [ 1.05125e-005 ]
3226 : [ 9.74574e-006 ]
3227 : [ 9.94984e-006 ]
3228 : [ 1.0443e-005  ]
3229 : [ 1.06185e-005 ]
3230 : [ 1.05412e-005 ]
3231 : [ 1.04899e-005 ]
3232 : [ 1.03548e-005 ]
3233 : [ 1.04485e-005 ]
3234 : [ 1.05073e-005 ]
3235 : [ 1.05926e-005 ]
3236 : [ 1.07151e-005 ]
3237 : [ 1.05639e-005 ]
3238 : [ 1.05093e-005 ]
3239 : [ 9.74664e-006 ]
3240 : [ 9.88686e-006 ]
3241 : [ 1.05763e-005 ]
3242 : [ 9.74451e-006 ]
3243 : [ 1.049e-005   ]
3244 : [ 9.69334e-006 ]
3245 : [ 9.8044e-006  ]
3246 : [ 1.04257e-005 ]
3247 : [ 1.04276e-005 ]
3248 : [ 1.02116e-005 ]
3249 : [ 1.01647e-005 ]
3250 : [ 1.05182e-005 ]
3251 : [ 9.38632e-006 ]
3252 : [ 9.541e-006   ]
3253 : [ 1.04439e-005 ]
3254 : [ 9.46939e-006 ]
3255 : [ 1.01581e-005 ]
3256 : [ 1.04471e-005 ]
3257 : [ 9.99371e-006 ]
3258 : [ 1.04138e-005 ]
3259 : [ 1.05162e-005 ]
3260 : [ 1.05735e-005 ]
3261 : [ 1.04976e-005 ]
3262 : [ 1.03728e-005 ]
3263 : [ 1.04026e-005 ]
3264 : [ 1.05261e-005 ]
3265 : [ 9.69528e-006 ]
3266 : [ 1.04617e-005 ]
3267 : [ 9.92117e-006 ]
3268 : [ 1.06716e-005 ]
3269 : [ 9.86803e-006 ]
3270 : [ 1.03336e-005 ]
3271 : [ 1.03884e-005 ]
3272 : [ 9.43674e-006 ]
3273 : [ 1.04746e-005 ]
3274 : [ 1.05776e-005 ]
3275 : [ 1.00224e-005 ]
3276 : [ 9.52617e-006 ]
3277 : [ 1.05751e-005 ]
3278 : [ 1.05795e-005 ]
3279 : [ 9.67462e-006 ]
3280 : [ 1.0395e-005  ]
3281 : [ 1.02598e-005 ]
3282 : [ 1.04715e-005 ]
3283 : [ 1.06346e-005 ]
3284 : [ 1.05643e-005 ]
3285 : [ 1.05497e-005 ]
3286 : [ 9.58538e-006 ]
3287 : [ 1.01814e-005 ]
3288 : [ 1.01626e-005 ]
3289 : [ 1.02151e-005 ]
3290 : [ 1.02615e-005 ]
3291 : [ 1.01051e-005 ]
3292 : [ 9.63641e-006 ]
3293 : [ 1.0461e-005  ]
3294 : [ 1.04989e-005 ]
3295 : [ 1.05707e-005 ]
3296 : [ 1.01185e-005 ]
3297 : [ 1.043e-005   ]
3298 : [ 1.03626e-005 ]
3299 : [ 1.05345e-005 ]
3300 : [ 1.04327e-005 ]
3301 : [ 1.05172e-005 ]
3302 : [ 1.06362e-005 ]
3303 : [ 1.05251e-005 ]
3304 : [ 9.6059e-006  ]
3305 : [ 1.05186e-005 ]
3306 : [ 1.01633e-005 ]
3307 : [ 1.05119e-005 ]
3308 : [ 9.8435e-006  ]
3309 : [ 9.52359e-006 ]
3310 : [ 9.66344e-006 ]
3311 : [ 1.02442e-005 ]
3312 : [ 9.85075e-006 ]
3313 : [ 1.01531e-005 ]
3314 : [ 1.04095e-005 ]
3315 : [ 1.06361e-005 ]
3316 : [ 1.03459e-005 ]
3317 : [ 1.06449e-005 ]
3318 : [ 1.0296e-005  ]
3319 : [ 1.05609e-005 ]
3320 : [ 1.02145e-005 ]
3321 : [ 1.0543e-005  ]
3322 : [ 1.04387e-005 ]
3323 : [ 1.04364e-005 ]
3324 : [ 1.06189e-005 ]
3325 : [ 1.01282e-005 ]
3326 : [ 1.05497e-005 ]
3327 : [ 1.05857e-005 ]
3328 : [ 1.04478e-005 ]
3329 : [ 1.0451e-005  ]
3330 : [ 1.04698e-005 ]
3331 : [ 1.03188e-005 ]
3332 : [ 1.02873e-005 ]
3333 : [ 9.63246e-006 ]
3334 : [ 9.80265e-006 ]
3335 : [ 1.04731e-005 ]
3336 : [ 1.05388e-005 ]
3337 : [ 1.05343e-005 ]
3338 : [ 1.00431e-005 ]
3339 : [ 1.05332e-005 ]
3340 : [ 1.07259e-005 ]
3341 : [ 1.03071e-005 ]
3342 : [ 1.0552e-005  ]
3343 : [ 9.63612e-006 ]
3344 : [ 1.04779e-005 ]
3345 : [ 1.02754e-005 ]
3346 : [ 1.06511e-005 ]
3347 : [ 1.03243e-005 ]
3348 : [ 1.0407e-005  ]
3349 : [ 1.06154e-005 ]
3350 : [ 9.78427e-006 ]
3351 : [ 1.00952e-005 ]
3352 : [ 1.04275e-005 ]
3353 : [ 9.84469e-006 ]
3354 : [ 1.03381e-005 ]
3355 : [ 1.0605e-005  ]
3356 : [ 1.04931e-005 ]
3357 : [ 1.05631e-005 ]
3358 : [ 1.04756e-005 ]
3359 : [ 1.04863e-005 ]
3360 : [ 1.05036e-005 ]
3361 : [ 1.05099e-005 ]
3362 : [ 1.00141e-005 ]
3363 : [ 1.04981e-005 ]
3364 : [ 1.01436e-005 ]
3365 : [ 1.00687e-005 ]
3366 : [ 1.05311e-005 ]
3367 : [ 9.8264e-006  ]
3368 : [ 1.03842e-005 ]
3369 : [ 1.04305e-005 ]
3370 : [ 1.02405e-005 ]
3371 : [ 9.90549e-006 ]
3372 : [ 1.06457e-005 ]
3373 : [ 1.05404e-005 ]
3374 : [ 1.03862e-005 ]
3375 : [ 1.03091e-005 ]
3376 : [ 1.04053e-005 ]
3377 : [ 1.05669e-005 ]
3378 : [ 1.05079e-005 ]
3379 : [ 1.05637e-005 ]
3380 : [ 1.02295e-005 ]
3381 : [ 1.00992e-005 ]
3382 : [ 9.62102e-006 ]
3383 : [ 9.4927e-006  ]
3384 : [ 9.84155e-006 ]
3385 : [ 1.05182e-005 ]
3386 : [ 1.05238e-005 ]
3387 : [ 1.05022e-005 ]
3388 : [ 1.00912e-005 ]
3389 : [ 1.05107e-005 ]
3390 : [ 1.05171e-005 ]
3391 : [ 1.04367e-005 ]
3392 : [ 1.01554e-005 ]
3393 : [ 1.06234e-005 ]
3394 : [ 1.02241e-005 ]
3395 : [ 1.04862e-005 ]
3396 : [ 1.03983e-005 ]
3397 : [ 1.0617e-005  ]
3398 : [ 9.92889e-006 ]
3399 : [ 1.04995e-005 ]
3400 : [ 1.03162e-005 ]
3401 : [ 1.04497e-005 ]
3402 : [ 1.05162e-005 ]
3403 : [ 1.02018e-005 ]
3404 : [ 9.85643e-006 ]
3405 : [ 1.00221e-005 ]
3406 : [ 1.03893e-005 ]
3407 : [ 9.92927e-006 ]
3408 : [ 1.03071e-005 ]
3409 : [ 9.80931e-006 ]
3410 : [ 1.08071e-005 ]
3411 : [ 1.05767e-005 ]
3412 : [ 1.04059e-005 ]
3413 : [ 1.01174e-005 ]
3414 : [ 9.91678e-006 ]
3415 : [ 1.06833e-005 ]
3416 : [ 1.0499e-005  ]
3417 : [ 1.05813e-005 ]
3418 : [ 1.04368e-005 ]
3419 : [ 9.73007e-006 ]
3420 : [ 1.05858e-005 ]
3421 : [ 1.05375e-005 ]
3422 : [ 9.87852e-006 ]
3423 : [ 9.88532e-006 ]
3424 : [ 9.99154e-006 ]
3425 : [ 9.70908e-006 ]
3426 : [ 9.81781e-006 ]
3427 : [ 1.02918e-005 ]
3428 : [ 1.05305e-005 ]
3429 : [ 9.50666e-006 ]
3430 : [ 1.03672e-005 ]
3431 : [ 9.7493e-006  ]
3432 : [ 1.0199e-005  ]
3433 : [ 1.05382e-005 ]
3434 : [ 1.04252e-005 ]
3435 : [ 9.97019e-006 ]
3436 : [ 1.04094e-005 ]
3437 : [ 1.00537e-005 ]
3438 : [ 9.71601e-006 ]
3439 : [ 1.04782e-005 ]
3440 : [ 9.60975e-006 ]
3441 : [ 1.0544e-005  ]
3442 : [ 1.01309e-005 ]
3443 : [ 1.02331e-005 ]
3444 : [ 1.02711e-005 ]
3445 : [ 1.00925e-005 ]
3446 : [ 1.04051e-005 ]
3447 : [ 1.05163e-005 ]
3448 : [ 1.01377e-005 ]
3449 : [ 1.04638e-005 ]
3450 : [ 1.05011e-005 ]
3451 : [ 1.04413e-005 ]
3452 : [ 1.01509e-005 ]
3453 : [ 1.02111e-005 ]
3454 : [ 1.0581e-005  ]
3455 : [ 1.02905e-005 ]
3456 : [ 1.02762e-005 ]
3457 : [ 1.03938e-005 ]
3458 : [ 1.05046e-005 ]
3459 : [ 1.04899e-005 ]
3460 : [ 9.82685e-006 ]
3461 : [ 1.03807e-005 ]
3462 : [ 1.03818e-005 ]
3463 : [ 1.05355e-005 ]
3464 : [ 9.94614e-006 ]
3465 : [ 1.05351e-005 ]
3466 : [ 1.00837e-005 ]
3467 : [ 1.05867e-005 ]
3468 : [ 9.46869e-006 ]
3469 : [ 1.00963e-005 ]
3470 : [ 1.04582e-005 ]
3471 : [ 1.05501e-005 ]
3472 : [ 1.05248e-005 ]
3473 : [ 1.04567e-005 ]
3474 : [ 1.05101e-005 ]
3475 : [ 1.05319e-005 ]
3476 : [ 1.02734e-005 ]
3477 : [ 1.06602e-005 ]
3478 : [ 9.82002e-006 ]
3479 : [ 1.02508e-005 ]
3480 : [ 9.84302e-006 ]
3481 : [ 9.76792e-006 ]
3482 : [ 1.01927e-005 ]
3483 : [ 9.70692e-006 ]
3484 : [ 1.0607e-005  ]
3485 : [ 1.06622e-005 ]
3486 : [ 9.95654e-006 ]
3487 : [ 1.06143e-005 ]
3488 : [ 1.06063e-005 ]
3489 : [ 9.74625e-006 ]
3490 : [ 1.02286e-005 ]
3491 : [ 1.00041e-005 ]
3492 : [ 1.04437e-005 ]
3493 : [ 9.60797e-006 ]
3494 : [ 1.04912e-005 ]
3495 : [ 9.55814e-006 ]
3496 : [ 1.03852e-005 ]
3497 : [ 9.95044e-006 ]
3498 : [ 1.05756e-005 ]
3499 : [ 1.04208e-005 ]
3500 : [ 1.04653e-005 ]
3501 : [ 1.04873e-005 ]
3502 : [ 1.04933e-005 ]
3503 : [ 1.04337e-005 ]
3504 : [ 1.05681e-005 ]
3505 : [ 1.02841e-005 ]
3506 : [ 1.03489e-005 ]
3507 : [ 1.05641e-005 ]
3508 : [ 1.06069e-005 ]
3509 : [ 1.03349e-005 ]
3510 : [ 1.02437e-005 ]
3511 : [ 9.72657e-006 ]
3512 : [ 1.05488e-005 ]
3513 : [ 1.05735e-005 ]
3514 : [ 9.67508e-006 ]
3515 : [ 1.02045e-005 ]
3516 : [ 9.86973e-006 ]
3517 : [ 1.04213e-005 ]
3518 : [ 1.05104e-005 ]
3519 : [ 9.63035e-006 ]
3520 : [ 9.87563e-006 ]
3521 : [ 1.05169e-005 ]
3522 : [ 1.05638e-005 ]
3523 : [ 9.81063e-006 ]
3524 : [ 1.04661e-005 ]
3525 : [ 9.979e-006   ]
3526 : [ 1.00917e-005 ]
3527 : [ 9.79104e-006 ]
3528 : [ 1.03536e-005 ]
3529 : [ 1.05849e-005 ]
3530 : [ 1.02847e-005 ]
3531 : [ 1.05914e-005 ]
3532 : [ 1.05814e-005 ]
3533 : [ 1.04679e-005 ]
3534 : [ 1.06399e-005 ]
3535 : [ 1.06519e-005 ]
3536 : [ 9.72047e-006 ]
3537 : [ 9.81653e-006 ]
3538 : [ 1.03064e-005 ]
3539 : [ 9.58555e-006 ]
3540 : [ 9.91775e-006 ]
3541 : [ 9.67947e-006 ]
3542 : [ 1.00873e-005 ]
3543 : [ 1.05878e-005 ]
3544 : [ 1.04959e-005 ]
3545 : [ 1.05156e-005 ]
3546 : [ 1.05999e-005 ]
3547 : [ 1.00057e-005 ]
3548 : [ 1.03467e-005 ]
3549 : [ 1.01001e-005 ]
3550 : [ 1.04831e-005 ]
3551 : [ 9.69309e-006 ]
3552 : [ 1.03099e-005 ]
3553 : [ 9.58047e-006 ]
3554 : [ 1.04031e-005 ]
3555 : [ 1.05606e-005 ]
3556 : [ 1.04678e-005 ]
3557 : [ 1.06853e-005 ]
3558 : [ 1.01754e-005 ]
3559 : [ 1.05213e-005 ]
3560 : [ 9.90077e-006 ]
3561 : [ 1.04539e-005 ]
3562 : [ 1.05046e-005 ]
3563 : [ 1.05512e-005 ]
3564 : [ 1.06129e-005 ]
3565 : [ 1.02324e-005 ]
3566 : [ 1.05649e-005 ]
3567 : [ 1.05664e-005 ]
3568 : [ 1.02885e-005 ]
3569 : [ 1.06247e-005 ]
3570 : [ 1.00504e-005 ]
3571 : [ 1.01018e-005 ]
3572 : [ 9.97057e-006 ]
3573 : [ 1.03499e-005 ]
3574 : [ 1.029e-005   ]
3575 : [ 1.0552e-005  ]
3576 : [ 1.01376e-005 ]
3577 : [ 1.07814e-005 ]
3578 : [ 1.04687e-005 ]
3579 : [ 1.0654e-005  ]
3580 : [ 1.03741e-005 ]
3581 : [ 1.06099e-005 ]
3582 : [ 1.0513e-005  ]
3583 : [ 1.0636e-005  ]
3584 : [ 1.00415e-005 ]
3585 : [ 1.04628e-005 ]
3586 : [ 9.84191e-006 ]
3587 : [ 9.77398e-006 ]
3588 : [ 9.77469e-006 ]
3589 : [ 1.06461e-005 ]
3590 : [ 1.05594e-005 ]
3591 : [ 9.51534e-006 ]
3592 : [ 9.93174e-006 ]
3593 : [ 9.89103e-006 ]
3594 : [ 1.06251e-005 ]
3595 : [ 1.0604e-005  ]
3596 : [ 9.55364e-006 ]
3597 : [ 1.0531e-005  ]
3598 : [ 1.03235e-005 ]
3599 : [ 1.04987e-005 ]
3600 : [ 1.05664e-005 ]
3601 : [ 9.89515e-006 ]
3602 : [ 1.05967e-005 ]
3603 : [ 9.9781e-006  ]
3604 : [ 1.07385e-005 ]
3605 : [ 1.0717e-005  ]
3606 : [ 1.04835e-005 ]
3607 : [ 1.04835e-005 ]
3608 : [ 1.04955e-005 ]
3609 : [ 9.83815e-006 ]
3610 : [ 1.03639e-005 ]
3611 : [ 1.04044e-005 ]
3612 : [ 1.03862e-005 ]
3613 : [ 1.05613e-005 ]
3614 : [ 1.01544e-005 ]
3615 : [ 1.04581e-005 ]
3616 : [ 1.04429e-005 ]
3617 : [ 1.05168e-005 ]
3618 : [ 9.87082e-006 ]
3619 : [ 1.00212e-005 ]
3620 : [ 9.85617e-006 ]
3621 : [ 1.04403e-005 ]
3622 : [ 9.62507e-006 ]
3623 : [ 1.02002e-005 ]
3624 : [ 9.72117e-006 ]
3625 : [ 1.05703e-005 ]
3626 : [ 9.87837e-006 ]
3627 : [ 1.05969e-005 ]
3628 : [ 1.05881e-005 ]
3629 : [ 9.66762e-006 ]
3630 : [ 1.03224e-005 ]
3631 : [ 1.05645e-005 ]
3632 : [ 9.59488e-006 ]
3633 : [ 1.02615e-005 ]
3634 : [ 1.01983e-005 ]
3635 : [ 9.74873e-006 ]
3636 : [ 9.92402e-006 ]
3637 : [ 9.54703e-006 ]
3638 : [ 1.05484e-005 ]
3639 : [ 1.05638e-005 ]
3640 : [ 1.05162e-005 ]
3641 : [ 1.04432e-005 ]
3642 : [ 1.03457e-005 ]
3643 : [ 1.05152e-005 ]
3644 : [ 9.9431e-006  ]
3645 : [ 1.05597e-005 ]
3646 : [ 1.00653e-005 ]
3647 : [ 1.04775e-005 ]
3648 : [ 1.04751e-005 ]
3649 : [ 1.05917e-005 ]
3650 : [ 1.00895e-005 ]
3651 : [ 9.82007e-006 ]
3652 : [ 1.04573e-005 ]
3653 : [ 1.04584e-005 ]
3654 : [ 9.75179e-006 ]
3655 : [ 1.05699e-005 ]
3656 : [ 1.04066e-005 ]
3657 : [ 1.04932e-005 ]
3658 : [ 1.03614e-005 ]
3659 : [ 9.88704e-006 ]
3660 : [ 1.049e-005   ]
3661 : [ 9.92805e-006 ]
3662 : [ 1.03482e-005 ]
3663 : [ 1.02394e-005 ]
3664 : [ 1.05015e-005 ]
3665 : [ 1.04667e-005 ]
3666 : [ 1.06347e-005 ]
3667 : [ 1.05267e-005 ]
3668 : [ 1.02853e-005 ]
3669 : [ 1.03707e-005 ]
3670 : [ 1.05125e-005 ]
3671 : [ 1.04122e-005 ]
3672 : [ 9.71932e-006 ]
3673 : [ 1.05373e-005 ]
3674 : [ 1.05719e-005 ]
3675 : [ 1.05312e-005 ]
3676 : [ 1.02435e-005 ]
3677 : [ 1.05212e-005 ]
3678 : [ 1.04417e-005 ]
3679 : [ 1.05866e-005 ]
3680 : [ 1.05294e-005 ]
3681 : [ 1.04945e-005 ]
3682 : [ 1.05173e-005 ]
3683 : [ 1.04078e-005 ]
3684 : [ 1.04839e-005 ]
3685 : [ 1.0381e-005  ]
3686 : [ 1.04163e-005 ]
3687 : [ 1.05795e-005 ]
3688 : [ 1.05198e-005 ]
3689 : [ 1.05236e-005 ]
3690 : [ 9.84479e-006 ]
3691 : [ 1.06181e-005 ]
3692 : [ 1.00011e-005 ]
3693 : [ 1.04765e-005 ]
3694 : [ 9.66683e-006 ]
3695 : [ 1.03047e-005 ]
3696 : [ 9.65034e-006 ]
3697 : [ 1.03254e-005 ]
3698 : [ 1.05107e-005 ]
3699 : [ 1.06333e-005 ]
3700 : [ 1.04109e-005 ]
3701 : [ 1.0206e-005  ]
3702 : [ 1.03725e-005 ]
3703 : [ 1.02245e-005 ]
3704 : [ 1.05676e-005 ]
3705 : [ 1.04232e-005 ]
3706 : [ 1.05477e-005 ]
3707 : [ 1.03836e-005 ]
3708 : [ 1.05363e-005 ]
3709 : [ 1.02429e-005 ]
3710 : [ 1.06034e-005 ]
3711 : [ 1.05716e-005 ]
3712 : [ 9.72183e-006 ]
3713 : [ 1.05805e-005 ]
3714 : [ 1.02873e-005 ]
3715 : [ 1.05158e-005 ]
3716 : [ 1.00114e-005 ]
3717 : [ 1.04823e-005 ]
3718 : [ 1.01562e-005 ]
3719 : [ 1.05124e-005 ]
3720 : [ 9.90828e-006 ]
3721 : [ 1.05348e-005 ]
3722 : [ 1.06363e-005 ]
3723 : [ 1.01736e-005 ]
3724 : [ 1.00952e-005 ]
3725 : [ 9.87674e-006 ]
3726 : [ 1.00868e-005 ]
3727 : [ 1.03369e-005 ]
3728 : [ 1.04888e-005 ]
3729 : [ 1.06729e-005 ]
3730 : [ 1.05199e-005 ]
3731 : [ 1.01632e-005 ]
3732 : [ 1.05704e-005 ]
3733 : [ 9.67679e-006 ]
3734 : [ 1.05224e-005 ]
3735 : [ 9.50729e-006 ]
3736 : [ 1.04485e-005 ]
3737 : [ 9.84417e-006 ]
3738 : [ 1.05324e-005 ]
3739 : [ 1.05241e-005 ]
3740 : [ 1.00325e-005 ]
3741 : [ 1.04727e-005 ]
3742 : [ 1.03467e-005 ]
3743 : [ 1.06066e-005 ]
3744 : [ 1.06241e-005 ]
3745 : [ 1.04341e-005 ]
3746 : [ 1.00706e-005 ]
3747 : [ 1.03364e-005 ]
3748 : [ 1.06656e-005 ]
3749 : [ 1.02721e-005 ]
3750 : [ 1.01465e-005 ]
3751 : [ 1.04774e-005 ]
3752 : [ 1.04296e-005 ]
3753 : [ 9.82809e-006 ]
3754 : [ 9.69241e-006 ]
3755 : [ 1.05435e-005 ]
3756 : [ 1.04618e-005 ]
3757 : [ 1.05427e-005 ]
3758 : [ 1.03021e-005 ]
3759 : [ 9.95817e-006 ]
3760 : [ 1.05627e-005 ]
3761 : [ 1.05963e-005 ]
3762 : [ 1.05314e-005 ]
3763 : [ 1.04818e-005 ]
3764 : [ 1.02695e-005 ]
3765 : [ 1.04155e-005 ]
3766 : [ 1.00689e-005 ]
3767 : [ 1.04298e-005 ]
3768 : [ 1.04241e-005 ]
3769 : [ 1.0574e-005  ]
3770 : [ 9.86217e-006 ]
3771 : [ 1.05381e-005 ]
3772 : [ 1.00402e-005 ]
3773 : [ 1.0516e-005  ]
3774 : [ 1.01518e-005 ]
3775 : [ 1.0374e-005  ]
3776 : [ 1.02845e-005 ]
3777 : [ 9.85495e-006 ]
3778 : [ 1.03569e-005 ]
3779 : [ 1.03988e-005 ]
3780 : [ 1.05589e-005 ]
3781 : [ 1.03603e-005 ]
3782 : [ 1.0177e-005  ]
3783 : [ 1.04558e-005 ]
3784 : [ 9.92824e-006 ]
3785 : [ 1.02257e-005 ]
3786 : [ 1.02377e-005 ]
3787 : [ 1.0639e-005  ]
3788 : [ 1.04817e-005 ]
3789 : [ 9.51753e-006 ]
3790 : [ 1.05343e-005 ]
3791 : [ 1.03417e-005 ]
3792 : [ 1.05384e-005 ]
3793 : [ 1.05568e-005 ]
3794 : [ 9.62039e-006 ]
3795 : [ 1.05463e-005 ]
3796 : [ 9.74431e-006 ]
3797 : [ 1.03403e-005 ]
3798 : [ 1.04206e-005 ]
3799 : [ 1.05113e-005 ]
3800 : [ 1.03019e-005 ]
3801 : [ 9.56666e-006 ]
3802 : [ 1.02877e-005 ]
3803 : [ 9.99414e-006 ]
3804 : [ 1.06397e-005 ]
3805 : [ 1.05562e-005 ]
3806 : [ 1.0282e-005  ]
3807 : [ 1.01659e-005 ]
3808 : [ 1.03528e-005 ]
3809 : [ 9.97239e-006 ]
3810 : [ 9.94465e-006 ]
3811 : [ 1.05827e-005 ]
3812 : [ 1.05071e-005 ]
3813 : [ 9.85023e-006 ]
3814 : [ 1.05614e-005 ]
3815 : [ 1.0558e-005  ]
3816 : [ 9.61857e-006 ]
3817 : [ 1.03343e-005 ]
3818 : [ 1.06132e-005 ]
3819 : [ 1.0488e-005  ]
3820 : [ 1.01859e-005 ]
3821 : [ 1.05399e-005 ]
3822 : [ 1.06187e-005 ]
3823 : [ 1.06491e-005 ]
3824 : [ 1.0432e-005  ]
3825 : [ 1.03854e-005 ]
3826 : [ 9.69698e-006 ]
3827 : [ 1.01319e-005 ]
3828 : [ 1.02588e-005 ]
3829 : [ 1.01897e-005 ]
3830 : [ 1.01261e-005 ]
3831 : [ 1.0236e-005  ]
3832 : [ 1.03199e-005 ]
3833 : [ 1.04375e-005 ]
3834 : [ 1.04731e-005 ]
3835 : [ 9.84722e-006 ]
3836 : [ 1.03984e-005 ]
3837 : [ 1.05058e-005 ]
3838 : [ 1.05151e-005 ]
3839 : [ 1.05774e-005 ]
3840 : [ 1.05687e-005 ]
3841 : [ 1.05663e-005 ]
3842 : [ 9.86211e-006 ]
3843 : [ 1.04739e-005 ]
3844 : [ 1.05693e-005 ]
3845 : [ 1.0446e-005  ]
3846 : [ 1.04276e-005 ]
3847 : [ 9.86694e-006 ]
3848 : [ 1.05213e-005 ]
3849 : [ 1.05317e-005 ]
3850 : [ 1.02059e-005 ]
3851 : [ 9.71676e-006 ]
3852 : [ 1.0487e-005  ]
3853 : [ 1.04618e-005 ]
3854 : [ 1.04974e-005 ]
3855 : [ 1.03881e-005 ]
3856 : [ 1.06395e-005 ]
3857 : [ 1.02893e-005 ]
3858 : [ 1.05438e-005 ]
3859 : [ 1.04237e-005 ]
3860 : [ 1.05194e-005 ]
3861 : [ 9.60234e-006 ]
3862 : [ 1.04844e-005 ]
3863 : [ 9.69277e-006 ]
3864 : [ 1.02009e-005 ]
3865 : [ 1.05021e-005 ]
3866 : [ 1.04499e-005 ]
3867 : [ 1.04826e-005 ]
3868 : [ 1.06157e-005 ]
3869 : [ 1.04378e-005 ]
3870 : [ 1.05297e-005 ]
3871 : [ 9.91761e-006 ]
3872 : [ 9.56548e-006 ]
3873 : [ 1.03944e-005 ]
3874 : [ 1.03767e-005 ]
3875 : [ 9.79782e-006 ]
3876 : [ 1.04859e-005 ]
3877 : [ 9.71184e-006 ]
3878 : [ 1.05069e-005 ]
3879 : [ 1.00015e-005 ]
3880 : [ 1.05521e-005 ]
3881 : [ 1.05992e-005 ]
3882 : [ 1.04823e-005 ]
3883 : [ 1.01708e-005 ]
3884 : [ 9.86136e-006 ]
3885 : [ 1.05329e-005 ]
3886 : [ 1.05074e-005 ]
3887 : [ 9.6972e-006  ]
3888 : [ 9.68309e-006 ]
3889 : [ 9.76597e-006 ]
3890 : [ 9.85936e-006 ]
3891 : [ 9.8405e-006  ]
3892 : [ 1.05714e-005 ]
3893 : [ 1.0497e-005  ]
3894 : [ 1.05792e-005 ]
3895 : [ 9.7748e-006  ]
3896 : [ 1.05575e-005 ]
3897 : [ 9.63483e-006 ]
3898 : [ 1.04237e-005 ]
3899 : [ 9.62757e-006 ]
3900 : [ 1.05376e-005 ]
3901 : [ 1.02315e-005 ]
3902 : [ 1.02988e-005 ]
3903 : [ 1.02298e-005 ]
3904 : [ 1.02807e-005 ]
3905 : [ 9.71237e-006 ]
3906 : [ 1.06324e-005 ]
3907 : [ 9.51379e-006 ]
3908 : [ 1.06856e-005 ]
3909 : [ 1.04411e-005 ]
3910 : [ 1.04761e-005 ]
3911 : [ 9.65272e-006 ]
3912 : [ 1.03393e-005 ]
3913 : [ 1.05229e-005 ]
3914 : [ 1.03218e-005 ]
3915 : [ 1.02922e-005 ]
3916 : [ 1.02046e-005 ]
3917 : [ 1.06098e-005 ]
3918 : [ 1.03782e-005 ]
3919 : [ 1.02973e-005 ]
3920 : [ 1.05391e-005 ]
3921 : [ 1.05144e-005 ]
3922 : [ 1.04775e-005 ]
3923 : [ 9.52548e-006 ]
3924 : [ 1.05574e-005 ]
3925 : [ 1.00573e-005 ]
3926 : [ 1.02792e-005 ]
3927 : [ 9.82553e-006 ]
3928 : [ 1.0514e-005  ]
3929 : [ 1.01548e-005 ]
3930 : [ 1.03837e-005 ]
3931 : [ 1.06448e-005 ]
3932 : [ 1.05766e-005 ]
3933 : [ 1.05591e-005 ]
3934 : [ 1.0572e-005  ]
3935 : [ 1.05084e-005 ]
3936 : [ 9.46155e-006 ]
3937 : [ 1.05822e-005 ]
3938 : [ 1.05553e-005 ]
3939 : [ 9.79905e-006 ]
3940 : [ 1.04811e-005 ]
3941 : [ 1.05439e-005 ]
3942 : [ 1.02793e-005 ]
3943 : [ 1.04065e-005 ]
3944 : [ 9.72452e-006 ]
3945 : [ 1.05257e-005 ]
3946 : [ 9.56227e-006 ]
3947 : [ 1.04757e-005 ]
3948 : [ 1.04465e-005 ]
3949 : [ 9.94088e-006 ]
3950 : [ 1.04075e-005 ]
3951 : [ 1.04683e-005 ]
3952 : [ 9.93351e-006 ]
3953 : [ 1.03033e-005 ]
3954 : [ 1.05266e-005 ]
3955 : [ 1.04018e-005 ]
3956 : [ 1.04634e-005 ]
3957 : [ 1.0418e-005  ]
3958 : [ 1.05947e-005 ]
3959 : [ 1.02828e-005 ]
3960 : [ 9.82381e-006 ]
3961 : [ 1.05347e-005 ]
3962 : [ 1.04649e-005 ]
3963 : [ 1.05378e-005 ]
3964 : [ 1.04348e-005 ]
3965 : [ 9.92392e-006 ]
3966 : [ 1.05288e-005 ]
3967 : [ 1.04786e-005 ]
3968 : [ 9.7648e-006  ]
3969 : [ 1.03753e-005 ]
3970 : [ 1.03811e-005 ]
3971 : [ 1.06193e-005 ]
3972 : [ 1.04219e-005 ]
3973 : [ 1.04684e-005 ]
3974 : [ 1.06124e-005 ]
3975 : [ 1.04628e-005 ]
3976 : [ 1.06158e-005 ]
3977 : [ 1.00315e-005 ]
3978 : [ 1.01392e-005 ]
3979 : [ 1.05064e-005 ]
3980 : [ 1.04826e-005 ]
3981 : [ 1.05671e-005 ]
3982 : [ 1.05016e-005 ]
3983 : [ 1.01729e-005 ]
3984 : [ 9.60205e-006 ]
3985 : [ 1.05238e-005 ]
3986 : [ 1.03307e-005 ]
3987 : [ 1.0496e-005  ]
3988 : [ 1.05793e-005 ]
3989 : [ 1.04588e-005 ]
3990 : [ 1.05495e-005 ]
3991 : [ 1.0517e-005  ]
3992 : [ 9.70627e-006 ]
3993 : [ 9.93398e-006 ]
3994 : [ 9.94777e-006 ]
3995 : [ 1.04876e-005 ]
3996 : [ 1.03149e-005 ]
3997 : [ 9.79444e-006 ]
3998 : [ 9.67874e-006 ]
3999 : [ 1.05704e-005 ]
4000 : [ 1.04434e-005 ]
4001 : [ 9.93683e-006 ]
4002 : [ 9.9963e-006  ]
4003 : [ 1.06645e-005 ]
4004 : [ 1.04677e-005 ]
4005 : [ 1.06226e-005 ]
4006 : [ 1.04047e-005 ]
4007 : [ 1.05213e-005 ]
4008 : [ 1.05019e-005 ]
4009 : [ 1.04961e-005 ]
4010 : [ 1.04309e-005 ]
4011 : [ 1.0482e-005  ]
4012 : [ 1.04452e-005 ]
4013 : [ 1.0511e-005  ]
4014 : [ 1.06254e-005 ]
4015 : [ 1.06167e-005 ]
4016 : [ 9.67726e-006 ]
4017 : [ 1.039e-005   ]
4018 : [ 1.05925e-005 ]
4019 : [ 1.01769e-005 ]
4020 : [ 9.75235e-006 ]
4021 : [ 1.05451e-005 ]
4022 : [ 9.82344e-006 ]
4023 : [ 1.06418e-005 ]
4024 : [ 1.03082e-005 ]
4025 : [ 1.05549e-005 ]
4026 : [ 1.05827e-005 ]
4027 : [ 1.02246e-005 ]
4028 : [ 9.72146e-006 ]
4029 : [ 1.04001e-005 ]
4030 : [ 1.04597e-005 ]
4031 : [ 1.05605e-005 ]
4032 : [ 1.03636e-005 ]
4033 : [ 1.03644e-005 ]
4034 : [ 1.05517e-005 ]
4035 : [ 1.07363e-005 ]
4036 : [ 1.0433e-005  ]
4037 : [ 1.03379e-005 ]
4038 : [ 1.0477e-005  ]
4039 : [ 1.05179e-005 ]
4040 : [ 1.05702e-005 ]
4041 : [ 1.03464e-005 ]
4042 : [ 9.50074e-006 ]
4043 : [ 1.0505e-005  ]
4044 : [ 9.77493e-006 ]
4045 : [ 1.04222e-005 ]
4046 : [ 1.05115e-005 ]
4047 : [ 1.05521e-005 ]
4048 : [ 1.05687e-005 ]
4049 : [ 1.05954e-005 ]
4050 : [ 1.05754e-005 ]
4051 : [ 1.03399e-005 ]
4052 : [ 9.54485e-006 ]
4053 : [ 1.05419e-005 ]
4054 : [ 1.0235e-005  ]
4055 : [ 1.03301e-005 ]
4056 : [ 1.04453e-005 ]
4057 : [ 1.05496e-005 ]
4058 : [ 1.04747e-005 ]
4059 : [ 1.05433e-005 ]
4060 : [ 1.0502e-005  ]
4061 : [ 1.06532e-005 ]
4062 : [ 1.03914e-005 ]
4063 : [ 1.03854e-005 ]
4064 : [ 9.58632e-006 ]
4065 : [ 1.04795e-005 ]
4066 : [ 1.0497e-005  ]
4067 : [ 1.05433e-005 ]
4068 : [ 1.02047e-005 ]
4069 : [ 9.98756e-006 ]
4070 : [ 1.05922e-005 ]
4071 : [ 1.03319e-005 ]
4072 : [ 9.92967e-006 ]
4073 : [ 1.04382e-005 ]
4074 : [ 1.03033e-005 ]
4075 : [ 1.0135e-005  ]
4076 : [ 1.0604e-005  ]
4077 : [ 1.05469e-005 ]
4078 : [ 1.04618e-005 ]
4079 : [ 1.04823e-005 ]
4080 : [ 1.05661e-005 ]
4081 : [ 1.0405e-005  ]
4082 : [ 1.01923e-005 ]
4083 : [ 1.03821e-005 ]
4084 : [ 1.05341e-005 ]
4085 : [ 1.05609e-005 ]
4086 : [ 1.06461e-005 ]
4087 : [ 1.01108e-005 ]
4088 : [ 1.0345e-005  ]
4089 : [ 1.00504e-005 ]
4090 : [ 1.04176e-005 ]
4091 : [ 9.57315e-006 ]
4092 : [ 1.00758e-005 ]
4093 : [ 1.04752e-005 ]
4094 : [ 1.01277e-005 ]
4095 : [ 1.05309e-005 ]
4096 : [ 1.0446e-005  ]
4097 : [ 1.04382e-005 ]
4098 : [ 1.04466e-005 ]
4099 : [ 9.7981e-006  ]
4100 : [ 1.03079e-005 ]
4101 : [ 1.00464e-005 ]
4102 : [ 1.01748e-005 ]
4103 : [ 1.04353e-005 ]
4104 : [ 9.60289e-006 ]
4105 : [ 1.03892e-005 ]
4106 : [ 1.05534e-005 ]
4107 : [ 9.95925e-006 ]
4108 : [ 1.00065e-005 ]
4109 : [ 9.73872e-006 ]
4110 : [ 1.06191e-005 ]
4111 : [ 9.6042e-006  ]
4112 : [ 1.05611e-005 ]
4113 : [ 9.78449e-006 ]
4114 : [ 1.0245e-005  ]
4115 : [ 1.04942e-005 ]
4116 : [ 1.0576e-005  ]
4117 : [ 1.06403e-005 ]
4118 : [ 1.04741e-005 ]
4119 : [ 1.06634e-005 ]
4120 : [ 1.01473e-005 ]
4121 : [ 1.04001e-005 ]
4122 : [ 1.04881e-005 ]
4123 : [ 1.04737e-005 ]
4124 : [ 1.04935e-005 ]
4125 : [ 9.5719e-006  ]
4126 : [ 1.05338e-005 ]
4127 : [ 1.00428e-005 ]
4128 : [ 1.04883e-005 ]
4129 : [ 1.05753e-005 ]
4130 : [ 1.05973e-005 ]
4131 : [ 1.05413e-005 ]
4132 : [ 1.02386e-005 ]
4133 : [ 9.64696e-006 ]
4134 : [ 9.57396e-006 ]
4135 : [ 9.81539e-006 ]
4136 : [ 9.53504e-006 ]
4137 : [ 9.94322e-006 ]
4138 : [ 1.01313e-005 ]
4139 : [ 9.71724e-006 ]
4140 : [ 9.88258e-006 ]
4141 : [ 1.06803e-005 ]
4142 : [ 1.0568e-005  ]
4143 : [ 9.59602e-006 ]
4144 : [ 1.01163e-005 ]
4145 : [ 1.0537e-005  ]
4146 : [ 9.77944e-006 ]
4147 : [ 1.07075e-005 ]
4148 : [ 9.98418e-006 ]
4149 : [ 1.02659e-005 ]
4150 : [ 1.00104e-005 ]
4151 : [ 1.02412e-005 ]
4152 : [ 9.80178e-006 ]
4153 : [ 9.51403e-006 ]
4154 : [ 1.04935e-005 ]
4155 : [ 1.04686e-005 ]
4156 : [ 9.78396e-006 ]
4157 : [ 9.5211e-006  ]
4158 : [ 1.03641e-005 ]
4159 : [ 1.039e-005   ]
4160 : [ 1.05924e-005 ]
4161 : [ 1.03831e-005 ]
4162 : [ 9.72233e-006 ]
4163 : [ 1.04456e-005 ]
4164 : [ 1.05249e-005 ]
4165 : [ 1.06131e-005 ]
4166 : [ 1.06025e-005 ]
4167 : [ 9.60418e-006 ]
4168 : [ 1.05832e-005 ]
4169 : [ 9.69654e-006 ]
4170 : [ 1.04398e-005 ]
4171 : [ 9.68379e-006 ]
4172 : [ 1.01544e-005 ]
4173 : [ 9.69717e-006 ]
4174 : [ 1.05389e-005 ]
4175 : [ 1.05315e-005 ]
4176 : [ 1.03364e-005 ]
4177 : [ 1.05192e-005 ]
4178 : [ 1.00094e-005 ]
4179 : [ 1.00458e-005 ]
4180 : [ 1.04412e-005 ]
4181 : [ 1.04715e-005 ]
4182 : [ 1.05306e-005 ]
4183 : [ 1.05794e-005 ]
4184 : [ 1.04983e-005 ]
4185 : [ 9.93074e-006 ]
4186 : [ 1.05132e-005 ]
4187 : [ 1.05327e-005 ]
4188 : [ 1.02417e-005 ]
4189 : [ 1.03712e-005 ]
4190 : [ 1.0502e-005  ]
4191 : [ 9.9108e-006  ]
4192 : [ 1.05988e-005 ]
4193 : [ 9.48319e-006 ]
4194 : [ 9.85162e-006 ]
4195 : [ 1.02737e-005 ]
4196 : [ 1.06027e-005 ]
4197 : [ 1.00721e-005 ]
4198 : [ 1.0323e-005  ]
4199 : [ 1.06736e-005 ]
4200 : [ 1.05338e-005 ]
4201 : [ 1.03843e-005 ]
4202 : [ 1.04512e-005 ]
4203 : [ 9.76185e-006 ]
4204 : [ 1.02458e-005 ]
4205 : [ 1.03122e-005 ]
4206 : [ 9.94176e-006 ]
4207 : [ 1.03215e-005 ]
4208 : [ 1.05227e-005 ]
4209 : [ 9.30924e-006 ]
4210 : [ 1.02019e-005 ]
4211 : [ 1.05591e-005 ]
4212 : [ 1.04936e-005 ]
4213 : [ 1.04257e-005 ]
4214 : [ 1.05191e-005 ]
4215 : [ 1.03904e-005 ]
4216 : [ 1.03925e-005 ]
4217 : [ 1.03867e-005 ]
4218 : [ 1.05337e-005 ]
4219 : [ 1.02262e-005 ]
4220 : [ 9.80567e-006 ]
4221 : [ 1.03635e-005 ]
4222 : [ 9.40094e-006 ]
4223 : [ 9.88114e-006 ]
4224 : [ 1.00143e-005 ]
4225 : [ 1.04723e-005 ]
4226 : [ 9.83318e-006 ]
4227 : [ 1.04569e-005 ]
4228 : [ 1.07061e-005 ]
4229 : [ 1.06436e-005 ]
4230 : [ 1.02849e-005 ]
4231 : [ 1.06004e-005 ]
4232 : [ 1.04225e-005 ]
4233 : [ 1.0253e-005  ]
4234 : [ 9.99911e-006 ]
4235 : [ 1.021e-005   ]
4236 : [ 1.04781e-005 ]
4237 : [ 1.05008e-005 ]
4238 : [ 1.01464e-005 ]
4239 : [ 1.03245e-005 ]
4240 : [ 1.04208e-005 ]
4241 : [ 1.02312e-005 ]
4242 : [ 1.05188e-005 ]
4243 : [ 1.04927e-005 ]
4244 : [ 1.01768e-005 ]
4245 : [ 1.03194e-005 ]
4246 : [ 9.66951e-006 ]
4247 : [ 1.04437e-005 ]
4248 : [ 1.04295e-005 ]
4249 : [ 1.0551e-005  ]
4250 : [ 1.02589e-005 ]
4251 : [ 1.05613e-005 ]
4252 : [ 1.04658e-005 ]
4253 : [ 1.01775e-005 ]
4254 : [ 1.0469e-005  ]
4255 : [ 1.01957e-005 ]
4256 : [ 1.05357e-005 ]
4257 : [ 1.05829e-005 ]
4258 : [ 9.61077e-006 ]
4259 : [ 1.04747e-005 ]
4260 : [ 1.04935e-005 ]
4261 : [ 1.03962e-005 ]
4262 : [ 1.01328e-005 ]
4263 : [ 1.00969e-005 ]
4264 : [ 9.7204e-006  ]
4265 : [ 1.06958e-005 ]
4266 : [ 1.04636e-005 ]
4267 : [ 1.06316e-005 ]
4268 : [ 1.05576e-005 ]
4269 : [ 1.04509e-005 ]
4270 : [ 9.96361e-006 ]
4271 : [ 9.63305e-006 ]
4272 : [ 1.0218e-005  ]
4273 : [ 1.04766e-005 ]
4274 : [ 9.75646e-006 ]
4275 : [ 1.01016e-005 ]
4276 : [ 1.01543e-005 ]
4277 : [ 1.03323e-005 ]
4278 : [ 9.5373e-006  ]
4279 : [ 1.04887e-005 ]
4280 : [ 1.05171e-005 ]
4281 : [ 1.05521e-005 ]
4282 : [ 1.05632e-005 ]
4283 : [ 1.05309e-005 ]
4284 : [ 9.75306e-006 ]
4285 : [ 1.00122e-005 ]
4286 : [ 9.65375e-006 ]
4287 : [ 1.04252e-005 ]
4288 : [ 9.96215e-006 ]
4289 : [ 1.01959e-005 ]
4290 : [ 1.04673e-005 ]
4291 : [ 1.02322e-005 ]
4292 : [ 1.05415e-005 ]
4293 : [ 1.03921e-005 ]
4294 : [ 9.76991e-006 ]
4295 : [ 1.05624e-005 ]
4296 : [ 9.77863e-006 ]
4297 : [ 1.02299e-005 ]
4298 : [ 1.05503e-005 ]
4299 : [ 1.01419e-005 ]
4300 : [ 9.92235e-006 ]
4301 : [ 1.0101e-005  ]
4302 : [ 9.89062e-006 ]
4303 : [ 1.02124e-005 ]
4304 : [ 1.04007e-005 ]
4305 : [ 9.72753e-006 ]
4306 : [ 1.04224e-005 ]
4307 : [ 1.05158e-005 ]
4308 : [ 1.01844e-005 ]
4309 : [ 1.0627e-005  ]
4310 : [ 1.04353e-005 ]
4311 : [ 1.05928e-005 ]
4312 : [ 1.0658e-005  ]
4313 : [ 9.99144e-006 ]
4314 : [ 1.04798e-005 ]
4315 : [ 9.60761e-006 ]
4316 : [ 1.00683e-005 ]
4317 : [ 1.04962e-005 ]
4318 : [ 1.04962e-005 ]
4319 : [ 1.0433e-005  ]
4320 : [ 1.01876e-005 ]
4321 : [ 1.06476e-005 ]
4322 : [ 1.0393e-005  ]
4323 : [ 9.4592e-006  ]
4324 : [ 1.0472e-005  ]
4325 : [ 1.04995e-005 ]
4326 : [ 9.58817e-006 ]
4327 : [ 1.04729e-005 ]
4328 : [ 1.00777e-005 ]
4329 : [ 9.84816e-006 ]
4330 : [ 1.05376e-005 ]
4331 : [ 1.01252e-005 ]
4332 : [ 1.04963e-005 ]
4333 : [ 1.04249e-005 ]
4334 : [ 1.04177e-005 ]
4335 : [ 1.02857e-005 ]
4336 : [ 1.05405e-005 ]
4337 : [ 9.94263e-006 ]
4338 : [ 1.06038e-005 ]
4339 : [ 1.05381e-005 ]
4340 : [ 9.71606e-006 ]
4341 : [ 1.01396e-005 ]
4342 : [ 1.04558e-005 ]
4343 : [ 1.01626e-005 ]
4344 : [ 1.02299e-005 ]
4345 : [ 1.02998e-005 ]
4346 : [ 1.03547e-005 ]
4347 : [ 9.8452e-006  ]
4348 : [ 9.77301e-006 ]
4349 : [ 1.04691e-005 ]
4350 : [ 9.72415e-006 ]
4351 : [ 1.01555e-005 ]
4352 : [ 1.02552e-005 ]
4353 : [ 9.65209e-006 ]
4354 : [ 1.00711e-005 ]
4355 : [ 1.03838e-005 ]
4356 : [ 1.04705e-005 ]
4357 : [ 9.64946e-006 ]
4358 : [ 1.05229e-005 ]
4359 : [ 9.75857e-006 ]
4360 : [ 1.03752e-005 ]
4361 : [ 1.04395e-005 ]
4362 : [ 1.02431e-005 ]
4363 : [ 1.01907e-005 ]
4364 : [ 1.03649e-005 ]
4365 : [ 1.02121e-005 ]
4366 : [ 1.02786e-005 ]
4367 : [ 9.55624e-006 ]
4368 : [ 1.05453e-005 ]
4369 : [ 1.05042e-005 ]
4370 : [ 1.05104e-005 ]
4371 : [ 1.03732e-005 ]
4372 : [ 1.04885e-005 ]
4373 : [ 1.05663e-005 ]
4374 : [ 1.04614e-005 ]
4375 : [ 1.01254e-005 ]
4376 : [ 1.03448e-005 ]
4377 : [ 1.03611e-005 ]
4378 : [ 1.05581e-005 ]
4379 : [ 1.05697e-005 ]
4380 : [ 1.04941e-005 ]
4381 : [ 1.03517e-005 ]
4382 : [ 1.06795e-005 ]
4383 : [ 9.67134e-006 ]
4384 : [ 1.04128e-005 ]
4385 : [ 1.05051e-005 ]
4386 : [ 1.06653e-005 ]
4387 : [ 9.81051e-006 ]
4388 : [ 1.05263e-005 ]
4389 : [ 1.05944e-005 ]
4390 : [ 9.88666e-006 ]
4391 : [ 1.04868e-005 ]
4392 : [ 9.93471e-006 ]
4393 : [ 1.03434e-005 ]
4394 : [ 1.04399e-005 ]
4395 : [ 1.06116e-005 ]
4396 : [ 1.03066e-005 ]
4397 : [ 1.06557e-005 ]
4398 : [ 1.00011e-005 ]
4399 : [ 1.05354e-005 ]
4400 : [ 1.04275e-005 ]
4401 : [ 9.94249e-006 ]
4402 : [ 1.01284e-005 ]
4403 : [ 1.04573e-005 ]
4404 : [ 9.71685e-006 ]
4405 : [ 1.03624e-005 ]
4406 : [ 1.02666e-005 ]
4407 : [ 9.94401e-006 ]
4408 : [ 9.94149e-006 ]
4409 : [ 1.05672e-005 ]
4410 : [ 1.03003e-005 ]
4411 : [ 1.03867e-005 ]
4412 : [ 1.03528e-005 ]
4413 : [ 1.0493e-005  ]
4414 : [ 1.06197e-005 ]
4415 : [ 1.04901e-005 ]
4416 : [ 1.02953e-005 ]
4417 : [ 1.04534e-005 ]
4418 : [ 9.68847e-006 ]
4419 : [ 1.01094e-005 ]
4420 : [ 9.42055e-006 ]
4421 : [ 9.84219e-006 ]
4422 : [ 1.04603e-005 ]
4423 : [ 9.73973e-006 ]
4424 : [ 1.06928e-005 ]
4425 : [ 1.06864e-005 ]
4426 : [ 1.04082e-005 ]
4427 : [ 1.02777e-005 ]
4428 : [ 1.03302e-005 ]
4429 : [ 1.0429e-005  ]
4430 : [ 9.62897e-006 ]
4431 : [ 1.0558e-005  ]
4432 : [ 1.0498e-005  ]
4433 : [ 1.04655e-005 ]
4434 : [ 1.04645e-005 ]
4435 : [ 1.05719e-005 ]
4436 : [ 1.06023e-005 ]
4437 : [ 1.03168e-005 ]
4438 : [ 1.00187e-005 ]
4439 : [ 1.0563e-005  ]
4440 : [ 1.02785e-005 ]
4441 : [ 1.06201e-005 ]
4442 : [ 1.04497e-005 ]
4443 : [ 1.05463e-005 ]
4444 : [ 9.96798e-006 ]
4445 : [ 1.04264e-005 ]
4446 : [ 9.90349e-006 ]
4447 : [ 1.05124e-005 ]
4448 : [ 1.05967e-005 ]
4449 : [ 1.04135e-005 ]
4450 : [ 1.06897e-005 ]
4451 : [ 1.04649e-005 ]
4452 : [ 1.05755e-005 ]
4453 : [ 1.04846e-005 ]
4454 : [ 1.04546e-005 ]
4455 : [ 1.02696e-005 ]
4456 : [ 1.00299e-005 ]
4457 : [ 9.68336e-006 ]
4458 : [ 1.01456e-005 ]
4459 : [ 1.05521e-005 ]
4460 : [ 1.0442e-005  ]
4461 : [ 1.01135e-005 ]
4462 : [ 1.06458e-005 ]
4463 : [ 1.02018e-005 ]
4464 : [ 1.06263e-005 ]
4465 : [ 1.05443e-005 ]
4466 : [ 1.06268e-005 ]
4467 : [ 9.57343e-006 ]
4468 : [ 1.06191e-005 ]
4469 : [ 1.04606e-005 ]
4470 : [ 9.99888e-006 ]
4471 : [ 1.05857e-005 ]
4472 : [ 9.64784e-006 ]
4473 : [ 9.84044e-006 ]
4474 : [ 9.93682e-006 ]
4475 : [ 1.02622e-005 ]
4476 : [ 9.70158e-006 ]
4477 : [ 1.00691e-005 ]
4478 : [ 1.04243e-005 ]
4479 : [ 1.04149e-005 ]
4480 : [ 1.01012e-005 ]
4481 : [ 1.03523e-005 ]
4482 : [ 1.05216e-005 ]
4483 : [ 1.0456e-005  ]
4484 : [ 1.03587e-005 ]
4485 : [ 9.72278e-006 ]
4486 : [ 1.0041e-005  ]
4487 : [ 9.87328e-006 ]
4488 : [ 1.03977e-005 ]
4489 : [ 1.02093e-005 ]
4490 : [ 9.50128e-006 ]
4491 : [ 1.04223e-005 ]
4492 : [ 1.0178e-005  ]
4493 : [ 1.006e-005   ]
4494 : [ 1.05285e-005 ]
4495 : [ 1.04885e-005 ]
4496 : [ 9.81533e-006 ]
4497 : [ 1.05419e-005 ]
4498 : [ 9.6983e-006  ]
4499 : [ 1.06554e-005 ]
4500 : [ 1.04108e-005 ]
4501 : [ 1.03538e-005 ]
4502 : [ 9.69642e-006 ]
4503 : [ 1.0554e-005  ]
4504 : [ 1.06708e-005 ]
4505 : [ 1.0441e-005  ]
4506 : [ 1.04995e-005 ]
4507 : [ 1.0625e-005  ]
4508 : [ 9.93773e-006 ]
4509 : [ 1.05382e-005 ]
4510 : [ 1.03002e-005 ]
4511 : [ 9.68929e-006 ]
4512 : [ 1.05461e-005 ]
4513 : [ 1.00354e-005 ]
4514 : [ 1.05134e-005 ]
4515 : [ 1.05617e-005 ]
4516 : [ 1.03439e-005 ]
4517 : [ 1.04813e-005 ]
4518 : [ 1.04762e-005 ]
4519 : [ 1.04191e-005 ]
4520 : [ 1.044e-005   ]
4521 : [ 1.01023e-005 ]
4522 : [ 1.03992e-005 ]
4523 : [ 1.04881e-005 ]
4524 : [ 1.05883e-005 ]
4525 : [ 9.7591e-006  ]
4526 : [ 1.03281e-005 ]
4527 : [ 1.04044e-005 ]
4528 : [ 9.56958e-006 ]
4529 : [ 1.05022e-005 ]
4530 : [ 1.03247e-005 ]
4531 : [ 1.05297e-005 ]
4532 : [ 1.05365e-005 ]
4533 : [ 1.04016e-005 ]
4534 : [ 1.04665e-005 ]
4535 : [ 1.0126e-005  ]
4536 : [ 1.04759e-005 ]
4537 : [ 1.05395e-005 ]
4538 : [ 1.0277e-005  ]
4539 : [ 1.0281e-005  ]
4540 : [ 1.06267e-005 ]
4541 : [ 1.05519e-005 ]
4542 : [ 1.04849e-005 ]
4543 : [ 1.00608e-005 ]
4544 : [ 1.00619e-005 ]
4545 : [ 1.06026e-005 ]
4546 : [ 1.05788e-005 ]
4547 : [ 1.05213e-005 ]
4548 : [ 1.03884e-005 ]
4549 : [ 1.06201e-005 ]
4550 : [ 1.01503e-005 ]
4551 : [ 9.86418e-006 ]
4552 : [ 1.04473e-005 ]
4553 : [ 9.9018e-006  ]
4554 : [ 1.04774e-005 ]
4555 : [ 1.05289e-005 ]
4556 : [ 1.06978e-005 ]
4557 : [ 1.00186e-005 ]
4558 : [ 1.02461e-005 ]
4559 : [ 1.06257e-005 ]
4560 : [ 1.05077e-005 ]
4561 : [ 1.05669e-005 ]
4562 : [ 1.04712e-005 ]
4563 : [ 1.04068e-005 ]
4564 : [ 1.02058e-005 ]
4565 : [ 9.71155e-006 ]
4566 : [ 9.52381e-006 ]
4567 : [ 1.03588e-005 ]
4568 : [ 9.75428e-006 ]
4569 : [ 1.05792e-005 ]
4570 : [ 1.01501e-005 ]
4571 : [ 1.0226e-005  ]
4572 : [ 9.99485e-006 ]
4573 : [ 9.96793e-006 ]
4574 : [ 1.05827e-005 ]
4575 : [ 9.94448e-006 ]
4576 : [ 1.0544e-005  ]
4577 : [ 1.06047e-005 ]
4578 : [ 1.0513e-005  ]
4579 : [ 1.0415e-005  ]
4580 : [ 9.67502e-006 ]
4581 : [ 9.76958e-006 ]
4582 : [ 1.05138e-005 ]
4583 : [ 9.99486e-006 ]
4584 : [ 1.02197e-005 ]
4585 : [ 1.02724e-005 ]
4586 : [ 1.05014e-005 ]
4587 : [ 1.01338e-005 ]
4588 : [ 9.9638e-006  ]
4589 : [ 9.90906e-006 ]
4590 : [ 1.04682e-005 ]
4591 : [ 1.037e-005   ]
4592 : [ 9.86349e-006 ]
4593 : [ 1.02365e-005 ]
4594 : [ 1.05664e-005 ]
4595 : [ 1.0326e-005  ]
4596 : [ 9.898e-006   ]
4597 : [ 1.06117e-005 ]
4598 : [ 1.05298e-005 ]
4599 : [ 9.55054e-006 ]
4600 : [ 1.03615e-005 ]
4601 : [ 1.05585e-005 ]
4602 : [ 1.04759e-005 ]
4603 : [ 1.02651e-005 ]
4604 : [ 1.0704e-005  ]
4605 : [ 1.0133e-005  ]
4606 : [ 1.06592e-005 ]
4607 : [ 9.65533e-006 ]
4608 : [ 9.99261e-006 ]
4609 : [ 1.06015e-005 ]
4610 : [ 1.05713e-005 ]
4611 : [ 9.5767e-006  ]
4612 : [ 1.05194e-005 ]
4613 : [ 1.0672e-005  ]
4614 : [ 9.88375e-006 ]
4615 : [ 9.70736e-006 ]
4616 : [ 1.02129e-005 ]
4617 : [ 1.02883e-005 ]
4618 : [ 1.05476e-005 ]
4619 : [ 9.63915e-006 ]
4620 : [ 1.0533e-005  ]
4621 : [ 9.9214e-006  ]
4622 : [ 1.04968e-005 ]
4623 : [ 1.04857e-005 ]
4624 : [ 1.02466e-005 ]
4625 : [ 1.0583e-005  ]
4626 : [ 1.05536e-005 ]
4627 : [ 9.64032e-006 ]
4628 : [ 1.01094e-005 ]
4629 : [ 1.03614e-005 ]
4630 : [ 1.02594e-005 ]
4631 : [ 1.04793e-005 ]
4632 : [ 9.54131e-006 ]
4633 : [ 1.05199e-005 ]
4634 : [ 1.0129e-005  ]
4635 : [ 1.05344e-005 ]
4636 : [ 9.81531e-006 ]
4637 : [ 1.03604e-005 ]
4638 : [ 9.89973e-006 ]
4639 : [ 1.04595e-005 ]
4640 : [ 1.00409e-005 ]
4641 : [ 1.0545e-005  ]
4642 : [ 1.04896e-005 ]
4643 : [ 1.05618e-005 ]
4644 : [ 1.00596e-005 ]
4645 : [ 1.03614e-005 ]
4646 : [ 1.0135e-005  ]
4647 : [ 9.35751e-006 ]
4648 : [ 1.03848e-005 ]
4649 : [ 1.03917e-005 ]
4650 : [ 1.03583e-005 ]
4651 : [ 9.64944e-006 ]
4652 : [ 9.84392e-006 ]
4653 : [ 1.04388e-005 ]
4654 : [ 1.004e-005   ]
4655 : [ 9.93252e-006 ]
4656 : [ 1.03126e-005 ]
4657 : [ 9.67081e-006 ]
4658 : [ 1.06295e-005 ]
4659 : [ 9.5303e-006  ]
4660 : [ 9.55362e-006 ]
4661 : [ 1.04706e-005 ]
4662 : [ 9.64269e-006 ]
4663 : [ 1.02764e-005 ]
4664 : [ 1.0007e-005  ]
4665 : [ 1.03637e-005 ]
4666 : [ 1.03467e-005 ]
4667 : [ 1.01062e-005 ]
4668 : [ 1.0552e-005  ]
4669 : [ 1.04316e-005 ]
4670 : [ 9.71812e-006 ]
4671 : [ 1.02084e-005 ]
4672 : [ 1.05067e-005 ]
4673 : [ 1.0482e-005  ]
4674 : [ 1.05221e-005 ]
4675 : [ 1.01086e-005 ]
4676 : [ 1.06468e-005 ]
4677 : [ 9.67178e-006 ]
4678 : [ 1.0536e-005  ]
4679 : [ 1.04099e-005 ]
4680 : [ 1.05718e-005 ]
4681 : [ 1.05585e-005 ]
4682 : [ 1.05895e-005 ]
4683 : [ 1.04909e-005 ]
4684 : [ 1.05729e-005 ]
4685 : [ 1.05428e-005 ]
4686 : [ 1.05276e-005 ]
4687 : [ 1.04466e-005 ]
4688 : [ 1.04983e-005 ]
4689 : [ 1.03246e-005 ]
4690 : [ 9.74563e-006 ]
4691 : [ 1.05632e-005 ]
4692 : [ 1.04794e-005 ]
4693 : [ 1.0566e-005  ]
4694 : [ 1.04383e-005 ]
4695 : [ 1.04975e-005 ]
4696 : [ 1.00244e-005 ]
4697 : [ 1.05171e-005 ]
4698 : [ 1.0357e-005  ]
4699 : [ 9.8996e-006  ]
4700 : [ 1.07599e-005 ]
4701 : [ 1.05982e-005 ]
4702 : [ 1.04679e-005 ]
4703 : [ 1.0379e-005  ]
4704 : [ 1.04695e-005 ]
4705 : [ 1.05532e-005 ]
4706 : [ 1.0193e-005  ]
4707 : [ 1.04393e-005 ]
4708 : [ 1.04943e-005 ]
4709 : [ 1.02076e-005 ]
4710 : [ 1.04735e-005 ]
4711 : [ 1.01434e-005 ]
4712 : [ 1.06021e-005 ]
4713 : [ 1.03452e-005 ]
4714 : [ 1.04976e-005 ]
4715 : [ 1.06333e-005 ]
4716 : [ 1.02513e-005 ]
4717 : [ 1.04901e-005 ]
4718 : [ 1.01649e-005 ]
4719 : [ 1.04895e-005 ]
4720 : [ 1.01477e-005 ]
4721 : [ 1.01321e-005 ]
4722 : [ 1.03034e-005 ]
4723 : [ 1.05531e-005 ]
4724 : [ 1.04834e-005 ]
4725 : [ 1.05209e-005 ]
4726 : [ 1.03184e-005 ]
4727 : [ 1.04679e-005 ]
4728 : [ 1.05447e-005 ]
4729 : [ 1.04266e-005 ]
4730 : [ 1.00933e-005 ]
4731 : [ 1.07068e-005 ]
4732 : [ 1.04849e-005 ]
4733 : [ 1.04707e-005 ]
4734 : [ 1.0501e-005  ]
4735 : [ 9.74169e-006 ]
4736 : [ 1.05624e-005 ]
4737 : [ 1.02132e-005 ]
4738 : [ 1.0515e-005  ]
4739 : [ 1.02397e-005 ]
4740 : [ 1.01168e-005 ]
4741 : [ 1.05501e-005 ]
4742 : [ 1.01645e-005 ]
4743 : [ 9.80085e-006 ]
4744 : [ 1.06067e-005 ]
4745 : [ 9.65326e-006 ]
4746 : [ 1.03167e-005 ]
4747 : [ 1.0573e-005  ]
4748 : [ 9.73587e-006 ]
4749 : [ 1.05495e-005 ]
4750 : [ 1.05774e-005 ]
4751 : [ 1.05067e-005 ]
4752 : [ 1.05649e-005 ]
4753 : [ 1.03935e-005 ]
4754 : [ 1.05192e-005 ]
4755 : [ 1.05509e-005 ]
4756 : [ 1.06355e-005 ]
4757 : [ 1.0071e-005  ]
4758 : [ 1.04864e-005 ]
4759 : [ 1.05355e-005 ]
4760 : [ 1.03511e-005 ]
4761 : [ 9.73407e-006 ]
4762 : [ 1.04455e-005 ]
4763 : [ 9.65946e-006 ]
4764 : [ 1.05538e-005 ]
4765 : [ 1.04344e-005 ]
4766 : [ 9.79701e-006 ]
4767 : [ 1.05515e-005 ]
4768 : [ 1.05227e-005 ]
4769 : [ 9.66169e-006 ]
4770 : [ 1.06155e-005 ]
4771 : [ 1.0548e-005  ]
4772 : [ 9.88491e-006 ]
4773 : [ 9.65765e-006 ]
4774 : [ 1.05691e-005 ]
4775 : [ 1.04236e-005 ]
4776 : [ 1.01958e-005 ]
4777 : [ 1.01414e-005 ]
4778 : [ 1.05642e-005 ]
4779 : [ 9.90259e-006 ]
4780 : [ 9.75357e-006 ]
4781 : [ 9.63724e-006 ]
4782 : [ 1.04766e-005 ]
4783 : [ 1.03224e-005 ]
4784 : [ 9.94728e-006 ]
4785 : [ 1.02232e-005 ]
4786 : [ 1.0507e-005  ]
4787 : [ 1.04975e-005 ]
4788 : [ 1.04097e-005 ]
4789 : [ 1.05608e-005 ]
4790 : [ 1.01931e-005 ]
4791 : [ 1.05533e-005 ]
4792 : [ 1.01405e-005 ]
4793 : [ 1.05055e-005 ]
4794 : [ 1.06115e-005 ]
4795 : [ 1.05327e-005 ]
4796 : [ 1.04948e-005 ]
4797 : [ 1.04721e-005 ]
4798 : [ 1.04824e-005 ]
4799 : [ 9.959e-006   ]
4800 : [ 1.04792e-005 ]
4801 : [ 1.02752e-005 ]
4802 : [ 1.00248e-005 ]
4803 : [ 9.94725e-006 ]
4804 : [ 1.00749e-005 ]
4805 : [ 1.04382e-005 ]
4806 : [ 1.03157e-005 ]
4807 : [ 1.04379e-005 ]
4808 : [ 1.05226e-005 ]
4809 : [ 1.05844e-005 ]
4810 : [ 9.81944e-006 ]
4811 : [ 1.06205e-005 ]
4812 : [ 1.01441e-005 ]
4813 : [ 1.05876e-005 ]
4814 : [ 9.68194e-006 ]
4815 : [ 1.04191e-005 ]
4816 : [ 1.05932e-005 ]
4817 : [ 1.05243e-005 ]
4818 : [ 1.04192e-005 ]
4819 : [ 9.97818e-006 ]
4820 : [ 1.03811e-005 ]
4821 : [ 1.04793e-005 ]
4822 : [ 1.01334e-005 ]
4823 : [ 1.05367e-005 ]
4824 : [ 1.00743e-005 ]
4825 : [ 1.04935e-005 ]
4826 : [ 1.0315e-005  ]
4827 : [ 1.05004e-005 ]
4828 : [ 1.04491e-005 ]
4829 : [ 1.0533e-005  ]
4830 : [ 1.05835e-005 ]
4831 : [ 1.04195e-005 ]
4832 : [ 1.02917e-005 ]
4833 : [ 1.03534e-005 ]
4834 : [ 1.00125e-005 ]
4835 : [ 1.04489e-005 ]
4836 : [ 1.04576e-005 ]
4837 : [ 9.8619e-006  ]
4838 : [ 1.03796e-005 ]
4839 : [ 1.05185e-005 ]
4840 : [ 1.05938e-005 ]
4841 : [ 1.05756e-005 ]
4842 : [ 1.04276e-005 ]
4843 : [ 1.06497e-005 ]
4844 : [ 1.0476e-005  ]
4845 : [ 1.04595e-005 ]
4846 : [ 1.04452e-005 ]
4847 : [ 1.06226e-005 ]
4848 : [ 1.0644e-005  ]
4849 : [ 1.01793e-005 ]
4850 : [ 1.05367e-005 ]
4851 : [ 1.00997e-005 ]
4852 : [ 1.0168e-005  ]
4853 : [ 9.47277e-006 ]
4854 : [ 9.95379e-006 ]
4855 : [ 1.05428e-005 ]
4856 : [ 1.04839e-005 ]
4857 : [ 9.69203e-006 ]
4858 : [ 1.04571e-005 ]
4859 : [ 1.05421e-005 ]
4860 : [ 1.01453e-005 ]
4861 : [ 1.03021e-005 ]
4862 : [ 9.84131e-006 ]
4863 : [ 1.02441e-005 ]
4864 : [ 1.02164e-005 ]
4865 : [ 1.04922e-005 ]
4866 : [ 1.03434e-005 ]
4867 : [ 1.06105e-005 ]
4868 : [ 1.01253e-005 ]
4869 : [ 1.05691e-005 ]
4870 : [ 9.86964e-006 ]
4871 : [ 1.05294e-005 ]
4872 : [ 1.01865e-005 ]
4873 : [ 1.04654e-005 ]
4874 : [ 1.04461e-005 ]
4875 : [ 1.04743e-005 ]
4876 : [ 1.03905e-005 ]
4877 : [ 1.03853e-005 ]
4878 : [ 1.04467e-005 ]
4879 : [ 1.04479e-005 ]
4880 : [ 1.04847e-005 ]
4881 : [ 1.04325e-005 ]
4882 : [ 9.87858e-006 ]
4883 : [ 1.04282e-005 ]
4884 : [ 9.7761e-006  ]
4885 : [ 9.61802e-006 ]
4886 : [ 1.03857e-005 ]
4887 : [ 9.92806e-006 ]
4888 : [ 1.05303e-005 ]
4889 : [ 1.06056e-005 ]
4890 : [ 1.04959e-005 ]
4891 : [ 1.05535e-005 ]
4892 : [ 1.0624e-005  ]
4893 : [ 1.00384e-005 ]
4894 : [ 9.9579e-006  ]
4895 : [ 1.03757e-005 ]
4896 : [ 1.04858e-005 ]
4897 : [ 1.04819e-005 ]
4898 : [ 9.905e-006   ]
4899 : [ 1.05196e-005 ]
4900 : [ 1.0339e-005  ]
4901 : [ 1.05092e-005 ]
4902 : [ 1.05993e-005 ]
4903 : [ 1.00143e-005 ]
4904 : [ 1.05136e-005 ]
4905 : [ 9.4941e-006  ]
4906 : [ 1.0278e-005  ]
4907 : [ 1.05423e-005 ]
4908 : [ 1.06364e-005 ]
4909 : [ 1.05339e-005 ]
4910 : [ 1.03508e-005 ]
4911 : [ 1.05413e-005 ]
4912 : [ 1.04049e-005 ]
4913 : [ 9.72357e-006 ]
4914 : [ 1.05276e-005 ]
4915 : [ 1.06615e-005 ]
4916 : [ 9.61029e-006 ]
4917 : [ 1.06265e-005 ]
4918 : [ 1.06046e-005 ]
4919 : [ 1.01493e-005 ]
4920 : [ 9.7646e-006  ]
4921 : [ 1.00725e-005 ]
4922 : [ 1.0385e-005  ]
4923 : [ 9.90994e-006 ]
4924 : [ 9.68438e-006 ]
4925 : [ 9.88689e-006 ]
4926 : [ 1.04825e-005 ]
4927 : [ 9.67377e-006 ]
4928 : [ 1.0541e-005  ]
4929 : [ 1.00793e-005 ]
4930 : [ 1.0271e-005  ]
4931 : [ 1.05551e-005 ]
4932 : [ 1.05046e-005 ]
4933 : [ 1.03998e-005 ]
4934 : [ 9.8444e-006  ]
4935 : [ 1.03274e-005 ]
4936 : [ 1.04676e-005 ]
4937 : [ 1.05525e-005 ]
4938 : [ 1.05705e-005 ]
4939 : [ 1.04377e-005 ]
4940 : [ 1.05899e-005 ]
4941 : [ 1.05461e-005 ]
4942 : [ 1.03131e-005 ]
4943 : [ 1.04666e-005 ]
4944 : [ 1.04723e-005 ]
4945 : [ 1.05435e-005 ]
4946 : [ 9.60378e-006 ]
4947 : [ 9.71282e-006 ]
4948 : [ 1.0504e-005  ]
4949 : [ 9.64777e-006 ]
4950 : [ 1.03075e-005 ]
4951 : [ 1.03541e-005 ]
4952 : [ 9.54694e-006 ]
4953 : [ 1.05127e-005 ]
4954 : [ 1.05291e-005 ]
4955 : [ 1.05107e-005 ]
4956 : [ 1.04267e-005 ]
4957 : [ 1.04614e-005 ]
4958 : [ 9.76793e-006 ]
4959 : [ 1.02852e-005 ]
4960 : [ 9.78064e-006 ]
4961 : [ 1.05458e-005 ]
4962 : [ 1.04381e-005 ]
4963 : [ 1.04982e-005 ]
4964 : [ 1.03511e-005 ]
4965 : [ 9.37762e-006 ]
4966 : [ 1.069e-005   ]
4967 : [ 9.92414e-006 ]
4968 : [ 1.05212e-005 ]
4969 : [ 1.05011e-005 ]
4970 : [ 1.04933e-005 ]
4971 : [ 9.8727e-006  ]
4972 : [ 9.93522e-006 ]
4973 : [ 1.01279e-005 ]
4974 : [ 1.02053e-005 ]
4975 : [ 1.05026e-005 ]
4976 : [ 1.04533e-005 ]
4977 : [ 9.4598e-006  ]
4978 : [ 1.05565e-005 ]
4979 : [ 1.02906e-005 ]
4980 : [ 1.06097e-005 ]
4981 : [ 1.04414e-005 ]
4982 : [ 1.05402e-005 ]
4983 : [ 9.67192e-006 ]
4984 : [ 1.04599e-005 ]
4985 : [ 9.57659e-006 ]
4986 : [ 1.04224e-005 ]
4987 : [ 1.05322e-005 ]
4988 : [ 1.06544e-005 ]
4989 : [ 1.05004e-005 ]
4990 : [ 1.06056e-005 ]
4991 : [ 1.0264e-005  ]
4992 : [ 1.04586e-005 ]
4993 : [ 1.0619e-005  ]
4994 : [ 1.05396e-005 ]
4995 : [ 1.02041e-005 ]
4996 : [ 1.02122e-005 ]
4997 : [ 1.05359e-005 ]
4998 : [ 9.6761e-006  ]
4999 : [ 1.05908e-005 ]
5000 : [ 1.04745e-005 ]
5001 : [ 1.05871e-005 ]
5002 : [ 9.70784e-006 ]
5003 : [ 1.02803e-005 ]
5004 : [ 1.02773e-005 ]
5005 : [ 1.03576e-005 ]
5006 : [ 1.06075e-005 ]
5007 : [ 1.056e-005   ]
5008 : [ 1.05076e-005 ]
5009 : [ 9.53144e-006 ]
5010 : [ 1.03562e-005 ]
5011 : [ 9.82023e-006 ]
5012 : [ 9.94728e-006 ]
5013 : [ 9.82877e-006 ]
5014 : [ 9.55097e-006 ]
5015 : [ 1.04932e-005 ]
5016 : [ 1.04489e-005 ]
5017 : [ 9.60283e-006 ]
5018 : [ 9.44806e-006 ]
5019 : [ 1.06184e-005 ]
5020 : [ 1.04031e-005 ]
5021 : [ 9.50376e-006 ]
5022 : [ 1.0043e-005  ]
5023 : [ 1.00517e-005 ]
5024 : [ 1.047e-005   ]
5025 : [ 1.04116e-005 ]
5026 : [ 9.67762e-006 ]
5027 : [ 1.06625e-005 ]
5028 : [ 9.78085e-006 ]
5029 : [ 1.04584e-005 ]
5030 : [ 9.94446e-006 ]
5031 : [ 1.01253e-005 ]
5032 : [ 1.0288e-005  ]
5033 : [ 1.0549e-005  ]
5034 : [ 1.06148e-005 ]
5035 : [ 9.8147e-006  ]
5036 : [ 1.0344e-005  ]
5037 : [ 1.02518e-005 ]
5038 : [ 1.0079e-005  ]
5039 : [ 1.04873e-005 ]
5040 : [ 1.04598e-005 ]
5041 : [ 1.02487e-005 ]
5042 : [ 1.03743e-005 ]
5043 : [ 9.8855e-006  ]
5044 : [ 1.05679e-005 ]
5045 : [ 1.06279e-005 ]
5046 : [ 1.01857e-005 ]
5047 : [ 1.05929e-005 ]
5048 : [ 1.05023e-005 ]
5049 : [ 1.072e-005   ]
5050 : [ 1.05643e-005 ]
5051 : [ 1.02631e-005 ]
5052 : [ 9.70721e-006 ]
5053 : [ 9.7323e-006  ]
5054 : [ 1.03903e-005 ]
5055 : [ 1.05618e-005 ]
5056 : [ 1.04184e-005 ]
5057 : [ 1.07054e-005 ]
5058 : [ 1.05364e-005 ]
5059 : [ 1.05413e-005 ]
5060 : [ 1.05221e-005 ]
5061 : [ 1.02419e-005 ]
5062 : [ 1.00198e-005 ]
5063 : [ 1.03904e-005 ]
5064 : [ 1.05993e-005 ]
5065 : [ 1.0069e-005  ]
5066 : [ 1.05797e-005 ]
5067 : [ 1.04667e-005 ]
5068 : [ 1.04956e-005 ]
5069 : [ 9.84289e-006 ]
5070 : [ 1.04915e-005 ]
5071 : [ 1.02565e-005 ]
5072 : [ 1.03628e-005 ]
5073 : [ 1.02633e-005 ]
5074 : [ 9.87754e-006 ]
5075 : [ 1.03463e-005 ]
5076 : [ 1.01798e-005 ]
5077 : [ 1.0081e-005  ]
5078 : [ 1.05034e-005 ]
5079 : [ 1.0539e-005  ]
5080 : [ 1.05907e-005 ]
5081 : [ 9.82901e-006 ]
5082 : [ 9.6017e-006  ]
5083 : [ 1.05605e-005 ]
5084 : [ 1.05803e-005 ]
5085 : [ 1.00931e-005 ]
5086 : [ 1.02845e-005 ]
5087 : [ 1.04559e-005 ]
5088 : [ 1.04558e-005 ]
5089 : [ 1.02433e-005 ]
5090 : [ 1.03978e-005 ]
5091 : [ 1.04485e-005 ]
5092 : [ 1.05679e-005 ]
5093 : [ 1.07139e-005 ]
5094 : [ 1.0379e-005  ]
5095 : [ 1.02369e-005 ]
5096 : [ 9.73433e-006 ]
5097 : [ 9.71916e-006 ]
5098 : [ 1.04299e-005 ]
5099 : [ 1.03807e-005 ]
5100 : [ 1.05844e-005 ]
5101 : [ 1.05798e-005 ]
5102 : [ 1.0166e-005  ]
5103 : [ 1.04336e-005 ]
5104 : [ 1.05908e-005 ]
5105 : [ 1.05619e-005 ]
5106 : [ 1.06414e-005 ]
5107 : [ 9.60788e-006 ]
5108 : [ 9.5718e-006  ]
5109 : [ 1.06975e-005 ]
5110 : [ 1.05819e-005 ]
5111 : [ 1.05491e-005 ]
5112 : [ 1.05845e-005 ]
5113 : [ 9.80209e-006 ]
5114 : [ 1.05151e-005 ]
5115 : [ 1.00772e-005 ]
5116 : [ 1.05546e-005 ]
5117 : [ 1.05303e-005 ]
5118 : [ 1.05283e-005 ]
5119 : [ 1.0474e-005  ]
5120 : [ 9.51322e-006 ]
5121 : [ 1.06156e-005 ]
5122 : [ 9.97988e-006 ]
5123 : [ 1.05892e-005 ]
5124 : [ 9.54195e-006 ]
5125 : [ 1.00685e-005 ]
5126 : [ 1.04814e-005 ]
5127 : [ 1.00214e-005 ]
5128 : [ 1.0586e-005  ]
5129 : [ 1.01232e-005 ]
5130 : [ 9.89465e-006 ]
5131 : [ 1.03237e-005 ]
5132 : [ 1.04618e-005 ]
5133 : [ 9.59994e-006 ]
5134 : [ 9.67805e-006 ]
5135 : [ 1.05144e-005 ]
5136 : [ 9.88385e-006 ]
5137 : [ 1.04673e-005 ]
5138 : [ 9.70257e-006 ]
5139 : [ 1.06895e-005 ]
5140 : [ 1.06379e-005 ]
5141 : [ 9.56949e-006 ]
5142 : [ 1.03516e-005 ]
5143 : [ 1.02886e-005 ]
5144 : [ 9.79127e-006 ]
5145 : [ 1.05803e-005 ]
5146 : [ 1.05092e-005 ]
5147 : [ 1.03341e-005 ]
5148 : [ 1.06281e-005 ]
5149 : [ 9.47426e-006 ]
5150 : [ 1.0462e-005  ]
5151 : [ 1.05705e-005 ]
5152 : [ 1.04098e-005 ]
5153 : [ 1.0041e-005  ]
5154 : [ 9.7112e-006  ]
5155 : [ 9.75823e-006 ]
5156 : [ 1.05566e-005 ]
5157 : [ 1.05235e-005 ]
5158 : [ 1.05109e-005 ]
5159 : [ 1.0668e-005  ]
5160 : [ 1.02889e-005 ]
5161 : [ 1.05609e-005 ]
5162 : [ 1.044e-005   ]
5163 : [ 1.03631e-005 ]
5164 : [ 1.04845e-005 ]
5165 : [ 1.03705e-005 ]
5166 : [ 1.03641e-005 ]
5167 : [ 1.05125e-005 ]
5168 : [ 1.02562e-005 ]
5169 : [ 9.92779e-006 ]
5170 : [ 1.02676e-005 ]
5171 : [ 9.77002e-006 ]
5172 : [ 1.05143e-005 ]
5173 : [ 9.60407e-006 ]
5174 : [ 1.04812e-005 ]
5175 : [ 1.03974e-005 ]
5176 : [ 1.0576e-005  ]
5177 : [ 1.01675e-005 ]
5178 : [ 1.05264e-005 ]
5179 : [ 1.03257e-005 ]
5180 : [ 1.04756e-005 ]
5181 : [ 9.88379e-006 ]
5182 : [ 1.0483e-005  ]
5183 : [ 1.05098e-005 ]
5184 : [ 1.06366e-005 ]
5185 : [ 9.73367e-006 ]
5186 : [ 1.03182e-005 ]
5187 : [ 1.05056e-005 ]
5188 : [ 1.05569e-005 ]
5189 : [ 9.93905e-006 ]
5190 : [ 1.05226e-005 ]
5191 : [ 1.05389e-005 ]
5192 : [ 9.92843e-006 ]
5193 : [ 1.05731e-005 ]
5194 : [ 9.6187e-006  ]
5195 : [ 9.68404e-006 ]
5196 : [ 1.04651e-005 ]
5197 : [ 9.78347e-006 ]
5198 : [ 1.02956e-005 ]
5199 : [ 1.05388e-005 ]
5200 : [ 1.02098e-005 ]
5201 : [ 1.05802e-005 ]
5202 : [ 1.04959e-005 ]
5203 : [ 1.03599e-005 ]
5204 : [ 1.06441e-005 ]
5205 : [ 9.89245e-006 ]
5206 : [ 1.03315e-005 ]
5207 : [ 1.05096e-005 ]
5208 : [ 1.0095e-005  ]
5209 : [ 1.014e-005   ]
5210 : [ 9.55225e-006 ]
5211 : [ 1.03192e-005 ]
5212 : [ 9.66576e-006 ]
5213 : [ 1.05974e-005 ]
5214 : [ 1.0582e-005  ]
5215 : [ 1.06031e-005 ]
5216 : [ 1.0728e-005  ]
5217 : [ 1.04454e-005 ]
5218 : [ 1.0053e-005  ]
5219 : [ 1.04597e-005 ]
5220 : [ 1.04169e-005 ]
5221 : [ 1.00294e-005 ]
5222 : [ 1.00289e-005 ]
5223 : [ 1.04904e-005 ]
5224 : [ 1.02656e-005 ]
5225 : [ 1.0559e-005  ]
5226 : [ 1.05527e-005 ]
5227 : [ 1.01681e-005 ]
5228 : [ 9.44057e-006 ]
5229 : [ 1.03811e-005 ]
5230 : [ 1.04845e-005 ]
5231 : [ 1.05747e-005 ]
5232 : [ 1.04246e-005 ]
5233 : [ 1.04672e-005 ]
5234 : [ 9.48092e-006 ]
5235 : [ 1.00834e-005 ]
5236 : [ 1.05293e-005 ]
5237 : [ 1.04881e-005 ]
5238 : [ 1.00043e-005 ]
5239 : [ 1.04843e-005 ]
5240 : [ 1.06279e-005 ]
5241 : [ 1.06316e-005 ]
5242 : [ 1.02789e-005 ]
5243 : [ 1.06504e-005 ]
5244 : [ 1.03185e-005 ]
5245 : [ 1.05314e-005 ]
5246 : [ 1.03509e-005 ]
5247 : [ 1.05981e-005 ]
5248 : [ 1.05024e-005 ]
5249 : [ 9.76122e-006 ]
5250 : [ 1.00509e-005 ]
5251 : [ 1.00688e-005 ]
5252 : [ 9.68147e-006 ]
5253 : [ 9.61707e-006 ]
5254 : [ 1.05267e-005 ]
5255 : [ 1.05041e-005 ]
5256 : [ 1.03242e-005 ]
5257 : [ 1.02817e-005 ]
5258 : [ 1.04783e-005 ]
5259 : [ 1.0465e-005  ]
5260 : [ 1.02892e-005 ]
5261 : [ 1.05742e-005 ]
5262 : [ 9.59159e-006 ]
5263 : [ 1.03247e-005 ]
5264 : [ 1.05218e-005 ]
5265 : [ 1.05877e-005 ]
5266 : [ 1.05834e-005 ]
5267 : [ 9.97008e-006 ]
5268 : [ 9.95051e-006 ]
5269 : [ 9.99171e-006 ]
5270 : [ 1.04568e-005 ]
5271 : [ 1.05305e-005 ]
5272 : [ 1.03784e-005 ]
5273 : [ 1.04646e-005 ]
5274 : [ 1.04434e-005 ]
5275 : [ 1.04902e-005 ]
5276 : [ 9.58539e-006 ]
5277 : [ 9.96234e-006 ]
5278 : [ 1.01943e-005 ]
5279 : [ 9.68526e-006 ]
5280 : [ 1.04324e-005 ]
5281 : [ 9.7077e-006  ]
5282 : [ 9.527e-006   ]
5283 : [ 1.03894e-005 ]
5284 : [ 1.06552e-005 ]
5285 : [ 1.057e-005   ]
5286 : [ 1.04942e-005 ]
5287 : [ 1.02335e-005 ]
5288 : [ 1.03503e-005 ]
5289 : [ 1.02886e-005 ]
5290 : [ 9.86998e-006 ]
5291 : [ 9.66477e-006 ]
5292 : [ 1.04824e-005 ]
5293 : [ 1.05731e-005 ]
5294 : [ 1.02534e-005 ]
5295 : [ 1.03124e-005 ]
5296 : [ 1.03958e-005 ]
5297 : [ 9.57803e-006 ]
5298 : [ 9.53142e-006 ]
5299 : [ 9.82909e-006 ]
5300 : [ 1.0491e-005  ]
5301 : [ 1.04145e-005 ]
5302 : [ 1.03489e-005 ]
5303 : [ 1.05712e-005 ]
5304 : [ 1.06363e-005 ]
5305 : [ 1.03483e-005 ]
5306 : [ 1.04472e-005 ]
5307 : [ 9.92039e-006 ]
5308 : [ 1.05295e-005 ]
5309 : [ 1.02642e-005 ]
5310 : [ 1.00595e-005 ]
5311 : [ 1.05742e-005 ]
5312 : [ 1.05606e-005 ]
5313 : [ 1.00489e-005 ]
5314 : [ 1.02779e-005 ]
5315 : [ 1.06222e-005 ]
5316 : [ 9.98222e-006 ]
5317 : [ 1.04943e-005 ]
5318 : [ 1.04589e-005 ]
5319 : [ 1.03886e-005 ]
5320 : [ 9.8652e-006  ]
5321 : [ 1.04636e-005 ]
5322 : [ 1.04448e-005 ]
5323 : [ 1.04048e-005 ]
5324 : [ 9.38555e-006 ]
5325 : [ 1.04201e-005 ]
5326 : [ 1.04638e-005 ]
5327 : [ 9.87112e-006 ]
5328 : [ 1.04654e-005 ]
5329 : [ 9.54307e-006 ]
5330 : [ 9.81632e-006 ]
5331 : [ 1.04764e-005 ]
5332 : [ 1.0652e-005  ]
5333 : [ 1.04812e-005 ]
5334 : [ 1.06384e-005 ]
5335 : [ 9.51639e-006 ]
5336 : [ 9.62509e-006 ]
5337 : [ 9.70339e-006 ]
5338 : [ 1.01662e-005 ]
5339 : [ 1.02896e-005 ]
5340 : [ 1.05336e-005 ]
5341 : [ 1.06735e-005 ]
5342 : [ 1.0212e-005  ]
5343 : [ 1.03155e-005 ]
5344 : [ 1.05095e-005 ]
5345 : [ 1.03751e-005 ]
5346 : [ 1.04931e-005 ]
5347 : [ 1.06568e-005 ]
5348 : [ 1.04498e-005 ]
5349 : [ 1.04721e-005 ]
5350 : [ 1.05335e-005 ]
5351 : [ 1.05333e-005 ]
5352 : [ 1.04792e-005 ]
5353 : [ 1.06632e-005 ]
5354 : [ 1.06602e-005 ]
5355 : [ 9.74779e-006 ]
5356 : [ 9.85309e-006 ]
5357 : [ 1.06541e-005 ]
5358 : [ 1.04386e-005 ]
5359 : [ 1.00847e-005 ]
5360 : [ 1.04158e-005 ]
5361 : [ 9.52621e-006 ]
5362 : [ 9.70371e-006 ]
5363 : [ 1.05055e-005 ]
5364 : [ 1.05332e-005 ]
5365 : [ 1.03268e-005 ]
5366 : [ 1.00279e-005 ]
5367 : [ 1.0404e-005  ]
5368 : [ 1.04596e-005 ]
5369 : [ 1.03278e-005 ]
5370 : [ 1.05681e-005 ]
5371 : [ 1.01368e-005 ]
5372 : [ 1.05534e-005 ]
5373 : [ 1.03123e-005 ]
5374 : [ 9.65199e-006 ]
5375 : [ 1.02206e-005 ]
5376 : [ 9.62901e-006 ]
5377 : [ 1.00745e-005 ]
5378 : [ 1.00221e-005 ]
5379 : [ 1.05757e-005 ]
5380 : [ 1.04313e-005 ]
5381 : [ 1.04035e-005 ]
5382 : [ 1.03563e-005 ]
5383 : [ 1.00921e-005 ]
5384 : [ 1.04876e-005 ]
5385 : [ 9.45596e-006 ]
5386 : [ 9.73333e-006 ]
5387 : [ 9.73315e-006 ]
5388 : [ 9.70116e-006 ]
5389 : [ 1.01858e-005 ]
5390 : [ 1.04891e-005 ]
5391 : [ 1.05927e-005 ]
5392 : [ 9.88977e-006 ]
5393 : [ 1.05819e-005 ]
5394 : [ 1.04861e-005 ]
5395 : [ 1.02347e-005 ]
5396 : [ 1.08648e-005 ]
5397 : [ 1.05118e-005 ]
5398 : [ 1.04476e-005 ]
5399 : [ 1.03167e-005 ]
5400 : [ 1.04365e-005 ]
5401 : [ 1.04078e-005 ]
5402 : [ 1.03759e-005 ]
5403 : [ 1.05846e-005 ]
5404 : [ 1.05261e-005 ]
5405 : [ 1.03532e-005 ]
5406 : [ 1.03973e-005 ]
5407 : [ 1.0518e-005  ]
5408 : [ 1.05978e-005 ]
5409 : [ 1.02479e-005 ]
5410 : [ 1.03025e-005 ]
5411 : [ 1.05449e-005 ]
5412 : [ 1.05136e-005 ]
5413 : [ 9.56652e-006 ]
5414 : [ 1.05984e-005 ]
5415 : [ 1.03678e-005 ]
5416 : [ 1.05476e-005 ]
5417 : [ 1.02056e-005 ]
5418 : [ 1.06048e-005 ]
5419 : [ 1.05681e-005 ]
5420 : [ 1.05507e-005 ]
5421 : [ 1.05592e-005 ]
5422 : [ 1.0503e-005  ]
5423 : [ 9.88177e-006 ]
5424 : [ 1.06555e-005 ]
5425 : [ 1.02547e-005 ]
5426 : [ 9.87894e-006 ]
5427 : [ 1.01551e-005 ]
5428 : [ 1.04436e-005 ]
5429 : [ 1.05349e-005 ]
5430 : [ 9.68479e-006 ]
5431 : [ 9.83173e-006 ]
5432 : [ 1.02684e-005 ]
5433 : [ 1.04993e-005 ]
5434 : [ 9.90129e-006 ]
5435 : [ 1.00009e-005 ]
5436 : [ 1.01784e-005 ]
5437 : [ 1.04357e-005 ]
5438 : [ 9.8053e-006  ]
5439 : [ 1.04756e-005 ]
5440 : [ 1.05693e-005 ]
5441 : [ 1.04384e-005 ]
5442 : [ 1.04969e-005 ]
5443 : [ 9.77689e-006 ]
5444 : [ 1.02282e-005 ]
5445 : [ 1.03921e-005 ]
5446 : [ 1.05201e-005 ]
5447 : [ 1.04954e-005 ]
5448 : [ 9.95675e-006 ]
5449 : [ 1.03981e-005 ]
5450 : [ 9.4975e-006  ]
5451 : [ 1.05085e-005 ]
5452 : [ 9.87951e-006 ]
5453 : [ 9.98524e-006 ]
5454 : [ 1.04834e-005 ]
5455 : [ 1.04832e-005 ]
5456 : [ 9.69741e-006 ]
5457 : [ 1.05734e-005 ]
5458 : [ 1.0285e-005  ]
5459 : [ 1.0454e-005  ]
5460 : [ 1.05233e-005 ]
5461 : [ 9.55521e-006 ]
5462 : [ 9.56377e-006 ]
5463 : [ 1.05431e-005 ]
5464 : [ 1.04135e-005 ]
5465 : [ 1.05306e-005 ]
5466 : [ 1.04545e-005 ]
5467 : [ 9.89974e-006 ]
5468 : [ 1.01806e-005 ]
5469 : [ 1.05533e-005 ]
5470 : [ 1.04531e-005 ]
5471 : [ 1.01823e-005 ]
5472 : [ 1.04792e-005 ]
5473 : [ 9.99656e-006 ]
5474 : [ 1.06147e-005 ]
5475 : [ 1.03931e-005 ]
5476 : [ 1.00612e-005 ]
5477 : [ 9.60836e-006 ]
5478 : [ 1.01362e-005 ]
5479 : [ 1.04593e-005 ]
5480 : [ 1.05511e-005 ]
5481 : [ 1.05081e-005 ]
5482 : [ 1.03907e-005 ]
5483 : [ 1.06253e-005 ]
5484 : [ 1.02026e-005 ]
5485 : [ 9.86862e-006 ]
5486 : [ 1.0608e-005  ]
5487 : [ 1.01511e-005 ]
5488 : [ 1.03876e-005 ]
5489 : [ 1.05444e-005 ]
5490 : [ 1.04237e-005 ]
5491 : [ 9.74307e-006 ]
5492 : [ 1.05545e-005 ]
5493 : [ 1.05958e-005 ]
5494 : [ 1.04188e-005 ]
5495 : [ 1.0326e-005  ]
5496 : [ 1.05884e-005 ]
5497 : [ 9.67394e-006 ]
5498 : [ 9.81623e-006 ]
5499 : [ 1.03977e-005 ]
5500 : [ 1.00912e-005 ]
5501 : [ 1.0008e-005  ]
5502 : [ 1.04256e-005 ]
5503 : [ 1.01256e-005 ]
5504 : [ 1.00608e-005 ]
5505 : [ 1.0567e-005  ]
5506 : [ 1.04419e-005 ]
5507 : [ 1.01264e-005 ]
5508 : [ 1.04275e-005 ]
5509 : [ 1.04676e-005 ]
5510 : [ 1.05705e-005 ]
5511 : [ 1.03054e-005 ]
5512 : [ 1.05602e-005 ]
5513 : [ 1.05861e-005 ]
5514 : [ 1.05648e-005 ]
5515 : [ 1.0229e-005  ]
5516 : [ 1.05495e-005 ]
5517 : [ 1.0475e-005  ]
5518 : [ 1.01164e-005 ]
5519 : [ 1.01934e-005 ]
5520 : [ 1.03623e-005 ]
5521 : [ 9.76588e-006 ]
5522 : [ 1.01137e-005 ]
5523 : [ 1.0356e-005  ]
5524 : [ 9.99001e-006 ]
5525 : [ 9.60097e-006 ]
5526 : [ 9.62694e-006 ]
5527 : [ 1.04748e-005 ]
5528 : [ 1.05549e-005 ]
5529 : [ 9.82533e-006 ]
5530 : [ 1.03411e-005 ]
5531 : [ 9.98617e-006 ]
5532 : [ 1.05161e-005 ]
5533 : [ 9.612e-006   ]
5534 : [ 9.59725e-006 ]
5535 : [ 1.03379e-005 ]
5536 : [ 1.04034e-005 ]
5537 : [ 9.73547e-006 ]
5538 : [ 1.06237e-005 ]
5539 : [ 1.02606e-005 ]
5540 : [ 9.99419e-006 ]
5541 : [ 1.02108e-005 ]
5542 : [ 9.5033e-006  ]
5543 : [ 1.00591e-005 ]
5544 : [ 1.01498e-005 ]
5545 : [ 1.01566e-005 ]
5546 : [ 1.03375e-005 ]
5547 : [ 1.0471e-005  ]
5548 : [ 1.00125e-005 ]
5549 : [ 1.05632e-005 ]
5550 : [ 9.7086e-006  ]
5551 : [ 1.00672e-005 ]
5552 : [ 1.0386e-005  ]
5553 : [ 1.05186e-005 ]
5554 : [ 1.01432e-005 ]
5555 : [ 1.01467e-005 ]
5556 : [ 1.05943e-005 ]
5557 : [ 1.01644e-005 ]
5558 : [ 1.02473e-005 ]
5559 : [ 1.04244e-005 ]
5560 : [ 9.9986e-006  ]
5561 : [ 1.03736e-005 ]
5562 : [ 1.05467e-005 ]
5563 : [ 1.02941e-005 ]
5564 : [ 1.05005e-005 ]
5565 : [ 1.04189e-005 ]
5566 : [ 9.64237e-006 ]
5567 : [ 1.04892e-005 ]
5568 : [ 9.88958e-006 ]
5569 : [ 1.05046e-005 ]
5570 : [ 1.05463e-005 ]
5571 : [ 1.00251e-005 ]
5572 : [ 9.5555e-006  ]
5573 : [ 1.04581e-005 ]
5574 : [ 1.05267e-005 ]
5575 : [ 1.00554e-005 ]
5576 : [ 1.02833e-005 ]
5577 : [ 1.02643e-005 ]
5578 : [ 1.04673e-005 ]
5579 : [ 1.04837e-005 ]
5580 : [ 1.00267e-005 ]
5581 : [ 1.04849e-005 ]
5582 : [ 9.65091e-006 ]
5583 : [ 1.05259e-005 ]
5584 : [ 9.7459e-006  ]
5585 : [ 1.05564e-005 ]
5586 : [ 1.04725e-005 ]
5587 : [ 1.05856e-005 ]
5588 : [ 1.06242e-005 ]
5589 : [ 1.05026e-005 ]
5590 : [ 1.04599e-005 ]
5591 : [ 1.05096e-005 ]
5592 : [ 1.03702e-005 ]
5593 : [ 9.69122e-006 ]
5594 : [ 1.03928e-005 ]
5595 : [ 1.05865e-005 ]
5596 : [ 1.01047e-005 ]
5597 : [ 1.05456e-005 ]
5598 : [ 1.04735e-005 ]
5599 : [ 1.00698e-005 ]
5600 : [ 1.04069e-005 ]
5601 : [ 9.59175e-006 ]
5602 : [ 1.04662e-005 ]
5603 : [ 1.06742e-005 ]
5604 : [ 9.45815e-006 ]
5605 : [ 9.70137e-006 ]
5606 : [ 1.04225e-005 ]
5607 : [ 1.02584e-005 ]
5608 : [ 9.73447e-006 ]
5609 : [ 1.06121e-005 ]
5610 : [ 1.05843e-005 ]
5611 : [ 1.0475e-005  ]
5612 : [ 1.05725e-005 ]
5613 : [ 1.01635e-005 ]
5614 : [ 9.748e-006   ]
5615 : [ 1.06734e-005 ]
5616 : [ 1.0029e-005  ]
5617 : [ 1.00191e-005 ]
5618 : [ 1.06509e-005 ]
5619 : [ 9.59234e-006 ]
5620 : [ 1.05455e-005 ]
5621 : [ 1.039e-005   ]
5622 : [ 1.04885e-005 ]
5623 : [ 9.99694e-006 ]
5624 : [ 1.0305e-005  ]
5625 : [ 1.04237e-005 ]
5626 : [ 1.04899e-005 ]
5627 : [ 1.05341e-005 ]
5628 : [ 1.06655e-005 ]
5629 : [ 1.04336e-005 ]
5630 : [ 1.03185e-005 ]
5631 : [ 1.06181e-005 ]
5632 : [ 1.05375e-005 ]
5633 : [ 1.04682e-005 ]
5634 : [ 1.06114e-005 ]
5635 : [ 9.88674e-006 ]
5636 : [ 9.741e-006   ]
5637 : [ 1.04112e-005 ]
5638 : [ 1.04718e-005 ]
5639 : [ 1.04815e-005 ]
5640 : [ 1.05883e-005 ]
5641 : [ 9.78224e-006 ]
5642 : [ 1.03128e-005 ]
5643 : [ 9.81755e-006 ]
5644 : [ 1.05999e-005 ]
5645 : [ 9.84937e-006 ]
5646 : [ 1.05859e-005 ]
5647 : [ 9.91387e-006 ]
5648 : [ 1.04666e-005 ]
5649 : [ 9.86139e-006 ]
5650 : [ 1.04351e-005 ]
5651 : [ 9.88145e-006 ]
5652 : [ 1.05856e-005 ]
5653 : [ 1.05312e-005 ]
5654 : [ 1.04932e-005 ]
5655 : [ 1.03455e-005 ]
5656 : [ 1.05783e-005 ]
5657 : [ 1.05846e-005 ]
5658 : [ 1.0281e-005  ]
5659 : [ 9.95139e-006 ]
5660 : [ 1.05128e-005 ]
5661 : [ 1.05595e-005 ]
5662 : [ 1.03449e-005 ]
5663 : [ 1.05817e-005 ]
5664 : [ 1.03704e-005 ]
5665 : [ 1.04471e-005 ]
5666 : [ 1.00446e-005 ]
5667 : [ 1.04181e-005 ]
5668 : [ 9.61795e-006 ]
5669 : [ 1.03899e-005 ]
5670 : [ 1.04248e-005 ]
5671 : [ 1.04992e-005 ]
5672 : [ 1.04696e-005 ]
5673 : [ 1.03614e-005 ]
5674 : [ 1.06453e-005 ]
5675 : [ 1.01052e-005 ]
5676 : [ 1.04971e-005 ]
5677 : [ 1.04166e-005 ]
5678 : [ 1.02961e-005 ]
5679 : [ 1.04791e-005 ]
5680 : [ 1.033e-005   ]
5681 : [ 1.05749e-005 ]
5682 : [ 1.0534e-005  ]
5683 : [ 9.75362e-006 ]
5684 : [ 1.04637e-005 ]
5685 : [ 1.03723e-005 ]
5686 : [ 1.05094e-005 ]
5687 : [ 1.04366e-005 ]
5688 : [ 1.05372e-005 ]
5689 : [ 1.05106e-005 ]
5690 : [ 9.87562e-006 ]
5691 : [ 9.62855e-006 ]
5692 : [ 9.5927e-006  ]
5693 : [ 1.05385e-005 ]
5694 : [ 9.96504e-006 ]
5695 : [ 9.80819e-006 ]
5696 : [ 9.56614e-006 ]
5697 : [ 1.03006e-005 ]
5698 : [ 1.04074e-005 ]
5699 : [ 1.04405e-005 ]
5700 : [ 1.04949e-005 ]
5701 : [ 1.05829e-005 ]
5702 : [ 1.04946e-005 ]
5703 : [ 1.05031e-005 ]
5704 : [ 9.94393e-006 ]
5705 : [ 1.01704e-005 ]
5706 : [ 1.05355e-005 ]
5707 : [ 9.8658e-006  ]
5708 : [ 1.06558e-005 ]
5709 : [ 1.00129e-005 ]
5710 : [ 1.04882e-005 ]
5711 : [ 1.03891e-005 ]
5712 : [ 1.04426e-005 ]
5713 : [ 1.06748e-005 ]
5714 : [ 1.05087e-005 ]
5715 : [ 1.03673e-005 ]
5716 : [ 1.06257e-005 ]
5717 : [ 1.04472e-005 ]
5718 : [ 1.05275e-005 ]
5719 : [ 1.05406e-005 ]
5720 : [ 1.04471e-005 ]
5721 : [ 1.06042e-005 ]
5722 : [ 1.06267e-005 ]
5723 : [ 1.04442e-005 ]
5724 : [ 1.00853e-005 ]
5725 : [ 9.76094e-006 ]
5726 : [ 1.04231e-005 ]
5727 : [ 1.05915e-005 ]
5728 : [ 1.04817e-005 ]
5729 : [ 1.04665e-005 ]
5730 : [ 1.03414e-005 ]
5731 : [ 1.02299e-005 ]
5732 : [ 1.0626e-005  ]
5733 : [ 1.05211e-005 ]
5734 : [ 1.06142e-005 ]
5735 : [ 9.90382e-006 ]
5736 : [ 1.01759e-005 ]
5737 : [ 1.03336e-005 ]
5738 : [ 1.03435e-005 ]
5739 : [ 1.04851e-005 ]
5740 : [ 1.0387e-005  ]
5741 : [ 1.04757e-005 ]
5742 : [ 1.04768e-005 ]
5743 : [ 1.02209e-005 ]
5744 : [ 1.04411e-005 ]
5745 : [ 1.04661e-005 ]
5746 : [ 1.05647e-005 ]
5747 : [ 1.04886e-005 ]
5748 : [ 1.07246e-005 ]
5749 : [ 1.06165e-005 ]
5750 : [ 9.77185e-006 ]
5751 : [ 1.0624e-005  ]
5752 : [ 9.92248e-006 ]
5753 : [ 1.04588e-005 ]
5754 : [ 1.07403e-005 ]
5755 : [ 1.04389e-005 ]
5756 : [ 1.00894e-005 ]
5757 : [ 1.05204e-005 ]
5758 : [ 9.57142e-006 ]
5759 : [ 1.01068e-005 ]
5760 : [ 1.04955e-005 ]
5761 : [ 9.72752e-006 ]
5762 : [ 1.05447e-005 ]
5763 : [ 9.72911e-006 ]
5764 : [ 1.04547e-005 ]
5765 : [ 1.04238e-005 ]
5766 : [ 1.0559e-005  ]
5767 : [ 1.03605e-005 ]
5768 : [ 1.04977e-005 ]
5769 : [ 9.91727e-006 ]
5770 : [ 9.85342e-006 ]
5771 : [ 1.05971e-005 ]
5772 : [ 1.05337e-005 ]
5773 : [ 1.05412e-005 ]
5774 : [ 1.00395e-005 ]
5775 : [ 1.07818e-005 ]
5776 : [ 1.04306e-005 ]
5777 : [ 1.02689e-005 ]
5778 : [ 9.94633e-006 ]
5779 : [ 1.00334e-005 ]
5780 : [ 1.04902e-005 ]
5781 : [ 9.43387e-006 ]
5782 : [ 1.05812e-005 ]
5783 : [ 1.05979e-005 ]
5784 : [ 1.03491e-005 ]
5785 : [ 1.04785e-005 ]
5786 : [ 1.04745e-005 ]
5787 : [ 1.05051e-005 ]
5788 : [ 1.06428e-005 ]
5789 : [ 1.0451e-005  ]
5790 : [ 1.03956e-005 ]
5791 : [ 1.02017e-005 ]
5792 : [ 1.05254e-005 ]
5793 : [ 1.04739e-005 ]
5794 : [ 9.727e-006   ]
5795 : [ 1.05527e-005 ]
5796 : [ 1.04633e-005 ]
5797 : [ 1.05261e-005 ]
5798 : [ 1.04933e-005 ]
5799 : [ 1.05189e-005 ]
5800 : [ 1.05113e-005 ]
5801 : [ 1.01587e-005 ]
5802 : [ 1.02368e-005 ]
5803 : [ 9.98906e-006 ]
5804 : [ 1.05361e-005 ]
5805 : [ 9.94368e-006 ]
5806 : [ 1.04913e-005 ]
5807 : [ 1.04025e-005 ]
5808 : [ 9.63907e-006 ]
5809 : [ 9.9291e-006  ]
5810 : [ 9.7564e-006  ]
5811 : [ 1.00686e-005 ]
5812 : [ 1.03749e-005 ]
5813 : [ 9.53585e-006 ]
5814 : [ 1.04447e-005 ]
5815 : [ 9.82878e-006 ]
5816 : [ 1.02809e-005 ]
5817 : [ 1.0481e-005  ]
5818 : [ 1.04536e-005 ]
5819 : [ 1.01822e-005 ]
5820 : [ 9.69054e-006 ]
5821 : [ 1.02997e-005 ]
5822 : [ 1.04098e-005 ]
5823 : [ 1.05109e-005 ]
5824 : [ 1.01589e-005 ]
5825 : [ 1.059e-005   ]
5826 : [ 9.86628e-006 ]
5827 : [ 1.00395e-005 ]
5828 : [ 1.04474e-005 ]
5829 : [ 1.046e-005   ]
5830 : [ 1.03219e-005 ]
5831 : [ 1.05471e-005 ]
5832 : [ 1.05212e-005 ]
5833 : [ 1.05233e-005 ]
5834 : [ 1.02031e-005 ]
5835 : [ 9.90744e-006 ]
5836 : [ 1.04977e-005 ]
5837 : [ 9.49238e-006 ]
5838 : [ 9.81252e-006 ]
5839 : [ 1.05645e-005 ]
5840 : [ 1.03687e-005 ]
5841 : [ 9.82623e-006 ]
5842 : [ 1.04003e-005 ]
5843 : [ 1.05904e-005 ]
5844 : [ 1.04159e-005 ]
5845 : [ 1.06299e-005 ]
5846 : [ 9.93382e-006 ]
5847 : [ 9.89359e-006 ]
5848 : [ 1.05384e-005 ]
5849 : [ 1.04775e-005 ]
5850 : [ 9.46884e-006 ]
5851 : [ 1.05723e-005 ]
5852 : [ 1.03389e-005 ]
5853 : [ 1.05392e-005 ]
5854 : [ 9.44318e-006 ]
5855 : [ 1.04159e-005 ]
5856 : [ 1.0176e-005  ]
5857 : [ 9.83528e-006 ]
5858 : [ 1.06211e-005 ]
5859 : [ 1.06831e-005 ]
5860 : [ 1.05187e-005 ]
5861 : [ 1.04299e-005 ]
5862 : [ 1.04812e-005 ]
5863 : [ 9.54794e-006 ]
5864 : [ 1.032e-005   ]
5865 : [ 1.05385e-005 ]
5866 : [ 1.02554e-005 ]
5867 : [ 1.05177e-005 ]
5868 : [ 1.04397e-005 ]
5869 : [ 1.05184e-005 ]
5870 : [ 1.02157e-005 ]
5871 : [ 9.77922e-006 ]
5872 : [ 1.05624e-005 ]
5873 : [ 1.02604e-005 ]
5874 : [ 9.44819e-006 ]
5875 : [ 1.04886e-005 ]
5876 : [ 1.0538e-005  ]
5877 : [ 1.04476e-005 ]
5878 : [ 1.04866e-005 ]
5879 : [ 1.05217e-005 ]
5880 : [ 1.05424e-005 ]
5881 : [ 9.93083e-006 ]
5882 : [ 1.05482e-005 ]
5883 : [ 1.05762e-005 ]
5884 : [ 1.0094e-005  ]
5885 : [ 1.00269e-005 ]
5886 : [ 1.04112e-005 ]
5887 : [ 1.02641e-005 ]
5888 : [ 1.05801e-005 ]
5889 : [ 1.02694e-005 ]
5890 : [ 1.0581e-005  ]
5891 : [ 1.05648e-005 ]
5892 : [ 1.01648e-005 ]
5893 : [ 1.03208e-005 ]
5894 : [ 9.83139e-006 ]
5895 : [ 1.04854e-005 ]
5896 : [ 1.04482e-005 ]
5897 : [ 1.04694e-005 ]
5898 : [ 1.05719e-005 ]
5899 : [ 9.802e-006   ]
5900 : [ 1.05539e-005 ]
5901 : [ 1.01066e-005 ]
5902 : [ 9.54521e-006 ]
5903 : [ 1.01927e-005 ]
5904 : [ 1.05061e-005 ]
5905 : [ 9.55658e-006 ]
5906 : [ 9.77794e-006 ]
5907 : [ 1.00494e-005 ]
5908 : [ 1.0287e-005  ]
5909 : [ 1.01749e-005 ]
5910 : [ 1.01915e-005 ]
5911 : [ 1.0376e-005  ]
5912 : [ 1.03588e-005 ]
5913 : [ 1.05368e-005 ]
5914 : [ 1.04984e-005 ]
5915 : [ 9.83503e-006 ]
5916 : [ 1.0472e-005  ]
5917 : [ 9.92054e-006 ]
5918 : [ 1.06092e-005 ]
5919 : [ 1.03229e-005 ]
5920 : [ 1.0564e-005  ]
5921 : [ 1.04368e-005 ]
5922 : [ 9.7941e-006  ]
5923 : [ 1.0095e-005  ]
5924 : [ 1.05451e-005 ]
5925 : [ 1.0558e-005  ]
5926 : [ 1.02321e-005 ]
5927 : [ 1.03924e-005 ]
5928 : [ 1.00891e-005 ]
5929 : [ 9.75372e-006 ]
5930 : [ 9.60248e-006 ]
5931 : [ 1.05043e-005 ]
5932 : [ 1.05005e-005 ]
5933 : [ 1.03058e-005 ]
5934 : [ 1.05511e-005 ]
5935 : [ 1.03972e-005 ]
5936 : [ 1.0508e-005  ]
5937 : [ 1.05154e-005 ]
5938 : [ 1.04457e-005 ]
5939 : [ 1.00627e-005 ]
5940 : [ 1.04048e-005 ]
5941 : [ 9.67379e-006 ]
5942 : [ 1.0417e-005  ]
5943 : [ 1.0605e-005  ]
5944 : [ 1.05657e-005 ]
5945 : [ 1.05922e-005 ]
5946 : [ 1.04858e-005 ]
5947 : [ 9.55604e-006 ]
5948 : [ 9.80093e-006 ]
5949 : [ 1.02695e-005 ]
5950 : [ 1.02807e-005 ]
5951 : [ 1.05456e-005 ]
5952 : [ 1.0491e-005  ]
5953 : [ 1.05375e-005 ]
5954 : [ 1.05906e-005 ]
5955 : [ 1.06148e-005 ]
5956 : [ 1.04498e-005 ]
5957 : [ 9.67351e-006 ]
5958 : [ 9.71074e-006 ]
5959 : [ 9.80877e-006 ]
5960 : [ 9.59562e-006 ]
5961 : [ 1.06034e-005 ]
5962 : [ 1.05452e-005 ]
5963 : [ 1.05508e-005 ]
5964 : [ 1.02961e-005 ]
5965 : [ 9.96392e-006 ]
5966 : [ 1.0354e-005  ]
5967 : [ 1.02718e-005 ]
5968 : [ 1.05221e-005 ]
5969 : [ 9.95742e-006 ]
5970 : [ 1.04816e-005 ]
5971 : [ 9.73404e-006 ]
5972 : [ 9.48937e-006 ]
5973 : [ 1.0267e-005  ]
5974 : [ 1.05892e-005 ]
5975 : [ 1.0286e-005  ]
5976 : [ 1.02839e-005 ]
5977 : [ 1.01876e-005 ]
5978 : [ 1.04793e-005 ]
5979 : [ 1.05886e-005 ]
5980 : [ 9.64925e-006 ]
5981 : [ 1.0267e-005  ]
5982 : [ 1.0283e-005  ]
5983 : [ 1.06168e-005 ]
5984 : [ 1.04529e-005 ]
5985 : [ 1.0352e-005  ]
5986 : [ 1.06181e-005 ]
5987 : [ 1.04957e-005 ]
5988 : [ 1.01887e-005 ]
5989 : [ 1.05891e-005 ]
5990 : [ 1.06241e-005 ]
5991 : [ 9.8802e-006  ]
5992 : [ 1.03392e-005 ]
5993 : [ 1.01407e-005 ]
5994 : [ 1.04211e-005 ]
5995 : [ 9.82211e-006 ]
5996 : [ 9.74181e-006 ]
5997 : [ 1.04362e-005 ]
5998 : [ 9.85813e-006 ]
5999 : [ 1.03014e-005 ]
6000 : [ 1.05259e-005 ]
6001 : [ 9.97212e-006 ]
6002 : [ 9.86581e-006 ]
6003 : [ 1.04944e-005 ]
6004 : [ 1.05871e-005 ]
6005 : [ 1.03123e-005 ]
6006 : [ 9.9559e-006  ]
6007 : [ 1.04908e-005 ]
6008 : [ 1.04621e-005 ]
6009 : [ 1.00285e-005 ]
6010 : [ 1.01226e-005 ]
6011 : [ 1.02564e-005 ]
6012 : [ 1.0617e-005  ]
6013 : [ 1.0546e-005  ]
6014 : [ 1.04479e-005 ]
6015 : [ 1.05086e-005 ]
6016 : [ 1.0474e-005  ]
6017 : [ 1.05509e-005 ]
6018 : [ 1.0601e-005  ]
6019 : [ 1.06339e-005 ]
6020 : [ 1.02665e-005 ]
6021 : [ 1.04677e-005 ]
6022 : [ 1.01307e-005 ]
6023 : [ 1.05006e-005 ]
6024 : [ 1.04575e-005 ]
6025 : [ 1.04234e-005 ]
6026 : [ 1.04846e-005 ]
6027 : [ 1.01964e-005 ]
6028 : [ 1.05482e-005 ]
6029 : [ 1.04485e-005 ]
6030 : [ 1.05165e-005 ]
6031 : [ 1.04078e-005 ]
6032 : [ 1.06637e-005 ]
6033 : [ 1.05056e-005 ]
6034 : [ 1.01424e-005 ]
6035 : [ 9.70226e-006 ]
6036 : [ 9.90388e-006 ]
6037 : [ 1.04593e-005 ]
6038 : [ 1.04913e-005 ]
6039 : [ 1.05659e-005 ]
6040 : [ 1.06517e-005 ]
6041 : [ 9.48607e-006 ]
6042 : [ 9.76292e-006 ]
6043 : [ 1.0429e-005  ]
6044 : [ 1.04749e-005 ]
6045 : [ 1.05373e-005 ]
6046 : [ 1.01042e-005 ]
6047 : [ 1.00377e-005 ]
6048 : [ 1.05334e-005 ]
6049 : [ 1.05105e-005 ]
6050 : [ 1.04935e-005 ]
6051 : [ 1.05602e-005 ]
6052 : [ 9.93819e-006 ]
6053 : [ 1.03972e-005 ]
6054 : [ 1.04406e-005 ]
6055 : [ 1.05209e-005 ]
6056 : [ 9.49274e-006 ]
6057 : [ 1.0546e-005  ]
6058 : [ 1.041e-005   ]
6059 : [ 1.05363e-005 ]
6060 : [ 9.75198e-006 ]
6061 : [ 1.05947e-005 ]
6062 : [ 1.05245e-005 ]
6063 : [ 1.05835e-005 ]
6064 : [ 1.01571e-005 ]
6065 : [ 1.03189e-005 ]
6066 : [ 1.03572e-005 ]
6067 : [ 9.88468e-006 ]
6068 : [ 1.04748e-005 ]
6069 : [ 9.75543e-006 ]
6070 : [ 1.00849e-005 ]
6071 : [ 1.05537e-005 ]
6072 : [ 1.06413e-005 ]
6073 : [ 1.00206e-005 ]
6074 : [ 1.03904e-005 ]
6075 : [ 9.93203e-006 ]
6076 : [ 1.03425e-005 ]
6077 : [ 9.92849e-006 ]
6078 : [ 1.04969e-005 ]
6079 : [ 1.00909e-005 ]
6080 : [ 1.05254e-005 ]
6081 : [ 9.83631e-006 ]
6082 : [ 1.05345e-005 ]
6083 : [ 1.04052e-005 ]
6084 : [ 1.05699e-005 ]
6085 : [ 1.04077e-005 ]
6086 : [ 9.59223e-006 ]
6087 : [ 1.03528e-005 ]
6088 : [ 1.0307e-005  ]
6089 : [ 1.04051e-005 ]
6090 : [ 1.05734e-005 ]
6091 : [ 9.79846e-006 ]
6092 : [ 1.03198e-005 ]
6093 : [ 1.01896e-005 ]
6094 : [ 1.01119e-005 ]
6095 : [ 1.05271e-005 ]
6096 : [ 1.04972e-005 ]
6097 : [ 1.05235e-005 ]
6098 : [ 1.01014e-005 ]
6099 : [ 9.99172e-006 ]
6100 : [ 1.05867e-005 ]
6101 : [ 1.04099e-005 ]
6102 : [ 1.05518e-005 ]
6103 : [ 1.06049e-005 ]
6104 : [ 1.02644e-005 ]
6105 : [ 1.0595e-005  ]
6106 : [ 1.04929e-005 ]
6107 : [ 1.05636e-005 ]
6108 : [ 1.04624e-005 ]
6109 : [ 1.03059e-005 ]
6110 : [ 1.04816e-005 ]
6111 : [ 1.03503e-005 ]
6112 : [ 1.0136e-005  ]
6113 : [ 1.01937e-005 ]
6114 : [ 1.04252e-005 ]
6115 : [ 1.00961e-005 ]
6116 : [ 9.64282e-006 ]
6117 : [ 1.05412e-005 ]
6118 : [ 1.05112e-005 ]
6119 : [ 1.06466e-005 ]
6120 : [ 9.64166e-006 ]
6121 : [ 1.0379e-005  ]
6122 : [ 1.06433e-005 ]
6123 : [ 1.04946e-005 ]
6124 : [ 1.06422e-005 ]
6125 : [ 1.05038e-005 ]
6126 : [ 1.03465e-005 ]
6127 : [ 1.05797e-005 ]
6128 : [ 1.0664e-005  ]
6129 : [ 1.06418e-005 ]
6130 : [ 1.05147e-005 ]
6131 : [ 1.03474e-005 ]
6132 : [ 1.02339e-005 ]
6133 : [ 1.05474e-005 ]
6134 : [ 1.01444e-005 ]
6135 : [ 1.04205e-005 ]
6136 : [ 1.04527e-005 ]
6137 : [ 1.02632e-005 ]
6138 : [ 1.05663e-005 ]
6139 : [ 1.04511e-005 ]
6140 : [ 1.04407e-005 ]
6141 : [ 1.05338e-005 ]
6142 : [ 9.84991e-006 ]
6143 : [ 9.92023e-006 ]
6144 : [ 1.04726e-005 ]
6145 : [ 1.01428e-005 ]
6146 : [ 1.05134e-005 ]
6147 : [ 9.53641e-006 ]
6148 : [ 1.05001e-005 ]
6149 : [ 1.04786e-005 ]
6150 : [ 1.01178e-005 ]
6151 : [ 1.047e-005   ]
6152 : [ 1.06427e-005 ]
6153 : [ 1.00864e-005 ]
6154 : [ 1.05049e-005 ]
6155 : [ 1.05208e-005 ]
6156 : [ 1.06473e-005 ]
6157 : [ 1.0286e-005  ]
6158 : [ 1.06874e-005 ]
6159 : [ 1.05759e-005 ]
6160 : [ 1.03837e-005 ]
6161 : [ 9.57861e-006 ]
6162 : [ 1.05078e-005 ]
6163 : [ 1.06305e-005 ]
6164 : [ 1.04907e-005 ]
6165 : [ 1.05415e-005 ]
6166 : [ 9.56835e-006 ]
6167 : [ 1.02873e-005 ]
6168 : [ 1.03656e-005 ]
6169 : [ 1.01588e-005 ]
6170 : [ 1.04672e-005 ]
6171 : [ 1.05732e-005 ]
6172 : [ 1.00597e-005 ]
6173 : [ 1.03733e-005 ]
6174 : [ 1.05279e-005 ]
6175 : [ 1.02456e-005 ]
6176 : [ 1.02031e-005 ]
6177 : [ 1.01178e-005 ]
6178 : [ 9.80022e-006 ]
6179 : [ 1.04145e-005 ]
6180 : [ 9.60714e-006 ]
6181 : [ 1.05662e-005 ]
6182 : [ 1.04893e-005 ]
6183 : [ 1.02392e-005 ]
6184 : [ 1.03351e-005 ]
6185 : [ 1.05173e-005 ]
6186 : [ 1.04252e-005 ]
6187 : [ 1.01571e-005 ]
6188 : [ 1.01939e-005 ]
6189 : [ 1.03876e-005 ]
6190 : [ 1.05836e-005 ]
6191 : [ 1.0556e-005  ]
6192 : [ 1.0252e-005  ]
6193 : [ 1.05165e-005 ]
6194 : [ 1.02412e-005 ]
6195 : [ 1.04929e-005 ]
6196 : [ 9.75011e-006 ]
6197 : [ 1.04714e-005 ]
6198 : [ 1.05663e-005 ]
6199 : [ 9.782e-006   ]
6200 : [ 9.87149e-006 ]
6201 : [ 1.05338e-005 ]
6202 : [ 1.06664e-005 ]
6203 : [ 1.05183e-005 ]
6204 : [ 1.05941e-005 ]
6205 : [ 1.06757e-005 ]
6206 : [ 1.03836e-005 ]
6207 : [ 1.02951e-005 ]
6208 : [ 1.0528e-005  ]
6209 : [ 1.04051e-005 ]
6210 : [ 1.04023e-005 ]
6211 : [ 9.52725e-006 ]
6212 : [ 1.00465e-005 ]
6213 : [ 1.06077e-005 ]
6214 : [ 9.7395e-006  ]
6215 : [ 9.70965e-006 ]
6216 : [ 1.02877e-005 ]
6217 : [ 1.01113e-005 ]
6218 : [ 1.04341e-005 ]
6219 : [ 1.03515e-005 ]
6220 : [ 1.04517e-005 ]
6221 : [ 1.03212e-005 ]
6222 : [ 9.80503e-006 ]
6223 : [ 1.06142e-005 ]
6224 : [ 9.49805e-006 ]
6225 : [ 1.03657e-005 ]
6226 : [ 1.03901e-005 ]
6227 : [ 1.06173e-005 ]
6228 : [ 1.01423e-005 ]
6229 : [ 1.05668e-005 ]
6230 : [ 1.03567e-005 ]
6231 : [ 1.03467e-005 ]
6232 : [ 9.89128e-006 ]
6233 : [ 9.98677e-006 ]
6234 : [ 1.06142e-005 ]
6235 : [ 1.05257e-005 ]
6236 : [ 9.84503e-006 ]
6237 : [ 1.05122e-005 ]
6238 : [ 1.04738e-005 ]
6239 : [ 9.79244e-006 ]
6240 : [ 1.04092e-005 ]
6241 : [ 1.04211e-005 ]
6242 : [ 1.00469e-005 ]
6243 : [ 1.02327e-005 ]
6244 : [ 1.04565e-005 ]
6245 : [ 1.04945e-005 ]
6246 : [ 1.04716e-005 ]
6247 : [ 9.60291e-006 ]
6248 : [ 1.05551e-005 ]
6249 : [ 1.01923e-005 ]
6250 : [ 9.83445e-006 ]
6251 : [ 1.05355e-005 ]
6252 : [ 1.06008e-005 ]
6253 : [ 9.90021e-006 ]
6254 : [ 1.04877e-005 ]
6255 : [ 1.05481e-005 ]
6256 : [ 1.02362e-005 ]
6257 : [ 1.05031e-005 ]
6258 : [ 1.05196e-005 ]
6259 : [ 1.058e-005   ]
6260 : [ 1.03844e-005 ]
6261 : [ 1.0174e-005  ]
6262 : [ 1.06043e-005 ]
6263 : [ 9.78193e-006 ]
6264 : [ 1.00621e-005 ]
6265 : [ 1.04359e-005 ]
6266 : [ 1.03444e-005 ]
6267 : [ 1.04917e-005 ]
6268 : [ 1.05055e-005 ]
6269 : [ 1.05681e-005 ]
6270 : [ 1.04019e-005 ]
6271 : [ 1.03245e-005 ]
6272 : [ 1.06535e-005 ]
6273 : [ 9.50331e-006 ]
6274 : [ 1.03146e-005 ]
6275 : [ 1.05919e-005 ]
6276 : [ 1.02034e-005 ]
6277 : [ 1.05532e-005 ]
6278 : [ 9.88261e-006 ]
6279 : [ 1.04792e-005 ]
6280 : [ 1.03242e-005 ]
6281 : [ 1.05687e-005 ]
6282 : [ 1.05362e-005 ]
6283 : [ 1.06664e-005 ]
6284 : [ 1.05086e-005 ]
6285 : [ 9.84381e-006 ]
6286 : [ 9.81007e-006 ]
6287 : [ 9.72887e-006 ]
6288 : [ 1.05133e-005 ]
6289 : [ 1.04701e-005 ]
6290 : [ 1.04897e-005 ]
6291 : [ 1.05941e-005 ]
6292 : [ 9.69753e-006 ]
6293 : [ 9.88247e-006 ]
6294 : [ 1.04992e-005 ]
6295 : [ 9.47017e-006 ]
6296 : [ 1.05684e-005 ]
6297 : [ 1.04548e-005 ]
6298 : [ 1.03543e-005 ]
6299 : [ 1.03146e-005 ]
6300 : [ 1.04686e-005 ]
6301 : [ 1.06608e-005 ]
6302 : [ 1.05483e-005 ]
6303 : [ 1.04902e-005 ]
6304 : [ 1.04437e-005 ]
6305 : [ 9.89551e-006 ]
6306 : [ 1.0218e-005  ]
6307 : [ 1.05159e-005 ]
6308 : [ 9.90668e-006 ]
6309 : [ 1.02828e-005 ]
6310 : [ 1.03305e-005 ]
6311 : [ 1.05233e-005 ]
6312 : [ 1.05006e-005 ]
6313 : [ 9.94562e-006 ]
6314 : [ 1.05688e-005 ]
6315 : [ 9.90896e-006 ]
6316 : [ 9.63362e-006 ]
6317 : [ 9.51224e-006 ]
6318 : [ 1.03178e-005 ]
6319 : [ 1.05436e-005 ]
6320 : [ 1.05618e-005 ]
6321 : [ 1.04896e-005 ]
6322 : [ 9.63302e-006 ]
6323 : [ 1.00826e-005 ]
6324 : [ 1.06147e-005 ]
6325 : [ 1.05079e-005 ]
6326 : [ 1.04958e-005 ]
6327 : [ 9.95995e-006 ]
6328 : [ 1.05595e-005 ]
6329 : [ 1.05853e-005 ]
6330 : [ 1.0514e-005  ]
6331 : [ 1.05205e-005 ]
6332 : [ 1.05018e-005 ]
6333 : [ 1.01318e-005 ]
6334 : [ 1.05862e-005 ]
6335 : [ 9.88721e-006 ]
6336 : [ 9.83648e-006 ]
6337 : [ 1.00865e-005 ]
6338 : [ 1.02549e-005 ]
6339 : [ 1.06511e-005 ]
6340 : [ 1.0534e-005  ]
6341 : [ 1.00378e-005 ]
6342 : [ 9.45505e-006 ]
6343 : [ 1.04739e-005 ]
6344 : [ 1.06258e-005 ]
6345 : [ 1.04576e-005 ]
6346 : [ 1.06272e-005 ]
6347 : [ 1.05373e-005 ]
6348 : [ 1.04685e-005 ]
6349 : [ 1.05467e-005 ]
6350 : [ 1.03651e-005 ]
6351 : [ 1.05468e-005 ]
6352 : [ 9.76559e-006 ]
6353 : [ 1.00053e-005 ]
6354 : [ 9.80921e-006 ]
6355 : [ 1.06302e-005 ]
6356 : [ 1.0447e-005  ]
6357 : [ 1.05072e-005 ]
6358 : [ 1.05333e-005 ]
6359 : [ 1.04557e-005 ]
6360 : [ 1.05116e-005 ]
6361 : [ 9.66605e-006 ]
6362 : [ 1.04834e-005 ]
6363 : [ 1.05024e-005 ]
6364 : [ 9.94602e-006 ]
6365 : [ 1.03122e-005 ]
6366 : [ 1.04317e-005 ]
6367 : [ 9.938e-006   ]
6368 : [ 9.79051e-006 ]
6369 : [ 1.03444e-005 ]
6370 : [ 1.06374e-005 ]
6371 : [ 1.02542e-005 ]
6372 : [ 1.05623e-005 ]
6373 : [ 1.05763e-005 ]
6374 : [ 9.94044e-006 ]
6375 : [ 9.74653e-006 ]
6376 : [ 1.04241e-005 ]
6377 : [ 1.04428e-005 ]
6378 : [ 9.77332e-006 ]
6379 : [ 1.06514e-005 ]
6380 : [ 1.04795e-005 ]
6381 : [ 1.04836e-005 ]
6382 : [ 9.42944e-006 ]
6383 : [ 9.89569e-006 ]
6384 : [ 1.05092e-005 ]
6385 : [ 1.06081e-005 ]
6386 : [ 1.05413e-005 ]
6387 : [ 1.02624e-005 ]
6388 : [ 9.62367e-006 ]
6389 : [ 1.02816e-005 ]
6390 : [ 1.0407e-005  ]
6391 : [ 1.05703e-005 ]
6392 : [ 1.07038e-005 ]
6393 : [ 9.76663e-006 ]
6394 : [ 1.007e-005   ]
6395 : [ 1.02206e-005 ]
6396 : [ 1.02102e-005 ]
6397 : [ 1.03549e-005 ]
6398 : [ 1.01144e-005 ]
6399 : [ 1.05133e-005 ]
6400 : [ 1.00876e-005 ]
6401 : [ 1.00988e-005 ]
6402 : [ 1.05623e-005 ]
6403 : [ 1.00114e-005 ]
6404 : [ 1.059e-005   ]
6405 : [ 1.05289e-005 ]
6406 : [ 1.05819e-005 ]
6407 : [ 9.56302e-006 ]
6408 : [ 9.69515e-006 ]
6409 : [ 9.81965e-006 ]
6410 : [ 1.04667e-005 ]
6411 : [ 1.04916e-005 ]
6412 : [ 1.04486e-005 ]
6413 : [ 1.06441e-005 ]
6414 : [ 1.02718e-005 ]
6415 : [ 1.04411e-005 ]
6416 : [ 9.78391e-006 ]
6417 : [ 1.05228e-005 ]
6418 : [ 9.90083e-006 ]
6419 : [ 1.05149e-005 ]
6420 : [ 1.05171e-005 ]
6421 : [ 1.05361e-005 ]
6422 : [ 1.05743e-005 ]
6423 : [ 9.70413e-006 ]
6424 : [ 1.04659e-005 ]
6425 : [ 9.79095e-006 ]
6426 : [ 1.06333e-005 ]
6427 : [ 1.02103e-005 ]
6428 : [ 1.01022e-005 ]
6429 : [ 1.04645e-005 ]
6430 : [ 1.03295e-005 ]
6431 : [ 1.05897e-005 ]
6432 : [ 1.05095e-005 ]
6433 : [ 1.05144e-005 ]
6434 : [ 9.52175e-006 ]
6435 : [ 1.05463e-005 ]
6436 : [ 1.03907e-005 ]
6437 : [ 1.04746e-005 ]
6438 : [ 1.00425e-005 ]
6439 : [ 1.04667e-005 ]
6440 : [ 1.05772e-005 ]
6441 : [ 1.05242e-005 ]
6442 : [ 1.04275e-005 ]
6443 : [ 1.02129e-005 ]
6444 : [ 1.04618e-005 ]
6445 : [ 1.03989e-005 ]
6446 : [ 9.67219e-006 ]
6447 : [ 1.05539e-005 ]
6448 : [ 1.04532e-005 ]
6449 : [ 1.06158e-005 ]
6450 : [ 9.93845e-006 ]
6451 : [ 1.03354e-005 ]
6452 : [ 1.05588e-005 ]
6453 : [ 1.02032e-005 ]
6454 : [ 1.05716e-005 ]
6455 : [ 1.05436e-005 ]
6456 : [ 1.02389e-005 ]
6457 : [ 1.00367e-005 ]
6458 : [ 1.04888e-005 ]
6459 : [ 1.05567e-005 ]
6460 : [ 1.04571e-005 ]
6461 : [ 1.03189e-005 ]
6462 : [ 9.82514e-006 ]
6463 : [ 9.68346e-006 ]
6464 : [ 1.03527e-005 ]
6465 : [ 9.91678e-006 ]
6466 : [ 1.06146e-005 ]
6467 : [ 1.00843e-005 ]
6468 : [ 9.98857e-006 ]
6469 : [ 1.00266e-005 ]
6470 : [ 1.0234e-005  ]
6471 : [ 1.05444e-005 ]
6472 : [ 1.05218e-005 ]
6473 : [ 1.03872e-005 ]
6474 : [ 1.04245e-005 ]
6475 : [ 1.04418e-005 ]
6476 : [ 1.062e-005   ]
6477 : [ 1.05837e-005 ]
6478 : [ 1.02459e-005 ]
6479 : [ 1.0588e-005  ]
6480 : [ 1.05446e-005 ]
6481 : [ 1.05824e-005 ]
6482 : [ 9.85302e-006 ]
6483 : [ 1.04559e-005 ]
6484 : [ 1.03714e-005 ]
6485 : [ 1.0539e-005  ]
6486 : [ 1.05006e-005 ]
6487 : [ 9.73143e-006 ]
6488 : [ 1.04822e-005 ]
6489 : [ 9.98737e-006 ]
6490 : [ 1.06624e-005 ]
6491 : [ 9.64538e-006 ]
6492 : [ 1.03662e-005 ]
6493 : [ 9.83439e-006 ]
6494 : [ 1.03797e-005 ]
6495 : [ 1.05522e-005 ]
6496 : [ 9.62709e-006 ]
6497 : [ 1.02866e-005 ]
6498 : [ 1.04065e-005 ]
6499 : [ 1.05716e-005 ]
6500 : [ 9.80665e-006 ]
6501 : [ 1.0566e-005  ]
6502 : [ 1.03243e-005 ]
6503 : [ 1.05686e-005 ]
6504 : [ 1.07194e-005 ]
6505 : [ 9.98057e-006 ]
6506 : [ 9.64834e-006 ]
6507 : [ 9.74951e-006 ]
6508 : [ 1.0388e-005  ]
6509 : [ 1.04752e-005 ]
6510 : [ 1.027e-005   ]
6511 : [ 9.5802e-006  ]
6512 : [ 1.05192e-005 ]
6513 : [ 9.65721e-006 ]
6514 : [ 1.06159e-005 ]
6515 : [ 1.04392e-005 ]
6516 : [ 1.05256e-005 ]
6517 : [ 1.03224e-005 ]
6518 : [ 1.05914e-005 ]
6519 : [ 1.05335e-005 ]
6520 : [ 1.03638e-005 ]
6521 : [ 1.04183e-005 ]
6522 : [ 9.78952e-006 ]
6523 : [ 9.48173e-006 ]
6524 : [ 1.01962e-005 ]
6525 : [ 1.052e-005   ]
6526 : [ 1.02293e-005 ]
6527 : [ 1.05288e-005 ]
6528 : [ 1.0018e-005  ]
6529 : [ 1.04844e-005 ]
6530 : [ 1.01929e-005 ]
6531 : [ 1.03584e-005 ]
6532 : [ 1.00433e-005 ]
6533 : [ 9.60489e-006 ]
6534 : [ 1.04466e-005 ]
6535 : [ 1.04786e-005 ]
6536 : [ 1.04745e-005 ]
6537 : [ 1.04136e-005 ]
6538 : [ 1.04464e-005 ]
6539 : [ 1.00501e-005 ]
6540 : [ 1.04726e-005 ]
6541 : [ 9.6322e-006  ]
6542 : [ 9.92397e-006 ]
6543 : [ 9.53921e-006 ]
6544 : [ 1.04712e-005 ]
6545 : [ 9.98649e-006 ]
6546 : [ 1.05677e-005 ]
6547 : [ 1.0597e-005  ]
6548 : [ 9.87129e-006 ]
6549 : [ 1.01554e-005 ]
6550 : [ 1.04618e-005 ]
6551 : [ 1.03056e-005 ]
6552 : [ 1.02877e-005 ]
6553 : [ 1.05004e-005 ]
6554 : [ 1.06497e-005 ]
6555 : [ 1.05986e-005 ]
6556 : [ 1.00534e-005 ]
6557 : [ 1.04279e-005 ]
6558 : [ 9.65421e-006 ]
6559 : [ 1.03344e-005 ]
6560 : [ 1.05419e-005 ]
6561 : [ 1.03761e-005 ]
6562 : [ 1.06163e-005 ]
6563 : [ 1.0297e-005  ]
6564 : [ 1.03803e-005 ]
6565 : [ 1.04826e-005 ]
6566 : [ 9.71449e-006 ]
6567 : [ 9.42848e-006 ]
6568 : [ 9.61178e-006 ]
6569 : [ 9.47462e-006 ]
6570 : [ 1.05459e-005 ]
6571 : [ 1.03871e-005 ]
6572 : [ 1.05925e-005 ]
6573 : [ 1.0479e-005  ]
6574 : [ 9.93414e-006 ]
6575 : [ 9.73687e-006 ]
6576 : [ 1.03675e-005 ]
6577 : [ 1.00337e-005 ]
6578 : [ 9.60771e-006 ]
6579 : [ 1.02139e-005 ]
6580 : [ 9.60403e-006 ]
6581 : [ 9.91461e-006 ]
6582 : [ 1.0564e-005  ]
6583 : [ 1.05415e-005 ]
6584 : [ 1.04688e-005 ]
6585 : [ 1.01324e-005 ]
6586 : [ 1.0403e-005  ]
6587 : [ 1.05405e-005 ]
6588 : [ 1.05115e-005 ]
6589 : [ 1.0496e-005  ]
6590 : [ 1.0563e-005  ]
6591 : [ 1.04766e-005 ]
6592 : [ 1.06263e-005 ]
6593 : [ 1.04818e-005 ]
6594 : [ 1.04688e-005 ]
6595 : [ 1.05801e-005 ]
6596 : [ 1.00564e-005 ]
6597 : [ 1.02833e-005 ]
6598 : [ 1.05539e-005 ]
6599 : [ 1.0421e-005  ]
6600 : [ 1.0434e-005  ]
6601 : [ 1.05472e-005 ]
6602 : [ 1.02806e-005 ]
6603 : [ 1.04713e-005 ]
6604 : [ 1.06676e-005 ]
6605 : [ 1.03385e-005 ]
6606 : [ 1.04452e-005 ]
6607 : [ 1.06541e-005 ]
6608 : [ 1.0532e-005  ]
6609 : [ 1.06187e-005 ]
6610 : [ 1.01831e-005 ]
6611 : [ 1.06312e-005 ]
6612 : [ 1.01663e-005 ]
6613 : [ 9.76443e-006 ]
6614 : [ 1.05837e-005 ]
6615 : [ 9.90987e-006 ]
6616 : [ 1.04485e-005 ]
6617 : [ 1.04453e-005 ]
6618 : [ 1.05206e-005 ]
6619 : [ 1.0413e-005  ]
6620 : [ 9.75195e-006 ]
6621 : [ 1.04641e-005 ]
6622 : [ 1.05482e-005 ]
6623 : [ 1.04874e-005 ]
6624 : [ 1.0528e-005  ]
6625 : [ 1.03839e-005 ]
6626 : [ 9.83651e-006 ]
6627 : [ 1.06358e-005 ]
6628 : [ 1.00174e-005 ]
6629 : [ 9.67121e-006 ]
6630 : [ 1.02935e-005 ]
6631 : [ 1.0502e-005  ]
6632 : [ 1.05778e-005 ]
6633 : [ 1.04502e-005 ]
6634 : [ 1.06281e-005 ]
6635 : [ 9.61818e-006 ]
6636 : [ 1.0578e-005  ]
6637 : [ 1.0524e-005  ]
6638 : [ 1.00391e-005 ]
6639 : [ 1.05031e-005 ]
6640 : [ 1.0558e-005  ]
6641 : [ 1.06089e-005 ]
6642 : [ 1.06321e-005 ]
6643 : [ 1.0586e-005  ]
6644 : [ 1.05275e-005 ]
6645 : [ 1.02437e-005 ]
6646 : [ 9.92833e-006 ]
6647 : [ 9.85934e-006 ]
6648 : [ 1.03671e-005 ]
6649 : [ 9.64715e-006 ]
6650 : [ 1.05e-005    ]
6651 : [ 1.05097e-005 ]
6652 : [ 1.03685e-005 ]
6653 : [ 1.05854e-005 ]
6654 : [ 9.72556e-006 ]
6655 : [ 1.02412e-005 ]
6656 : [ 1.04539e-005 ]
6657 : [ 1.02358e-005 ]
6658 : [ 1.06046e-005 ]
6659 : [ 1.06454e-005 ]
6660 : [ 1.05226e-005 ]
6661 : [ 1.03507e-005 ]
6662 : [ 1.055e-005   ]
6663 : [ 1.04263e-005 ]
6664 : [ 9.56145e-006 ]
6665 : [ 1.0557e-005  ]
6666 : [ 1.0498e-005  ]
6667 : [ 9.61894e-006 ]
6668 : [ 1.03943e-005 ]
6669 : [ 1.052e-005   ]
6670 : [ 1.03041e-005 ]
6671 : [ 1.04118e-005 ]
6672 : [ 1.05066e-005 ]
6673 : [ 1.04368e-005 ]
6674 : [ 1.06606e-005 ]
6675 : [ 1.05454e-005 ]
6676 : [ 9.98133e-006 ]
6677 : [ 1.02506e-005 ]
6678 : [ 1.01008e-005 ]
6679 : [ 1.00164e-005 ]
6680 : [ 9.80928e-006 ]
6681 : [ 1.05834e-005 ]
6682 : [ 1.00664e-005 ]
6683 : [ 1.01939e-005 ]
6684 : [ 1.03457e-005 ]
6685 : [ 1.05019e-005 ]
6686 : [ 1.04435e-005 ]
6687 : [ 1.01545e-005 ]
6688 : [ 1.05873e-005 ]
6689 : [ 1.04241e-005 ]
6690 : [ 1.00791e-005 ]
6691 : [ 9.65156e-006 ]
6692 : [ 1.01323e-005 ]
6693 : [ 1.04115e-005 ]
6694 : [ 1.06415e-005 ]
6695 : [ 9.90486e-006 ]
6696 : [ 1.04515e-005 ]
6697 : [ 1.00633e-005 ]
6698 : [ 1.05793e-005 ]
6699 : [ 1.0415e-005  ]
6700 : [ 1.03656e-005 ]
6701 : [ 1.01544e-005 ]
6702 : [ 1.03603e-005 ]
6703 : [ 1.05915e-005 ]
6704 : [ 9.99226e-006 ]
6705 : [ 9.84223e-006 ]
6706 : [ 9.72011e-006 ]
6707 : [ 1.05233e-005 ]
6708 : [ 1.02562e-005 ]
6709 : [ 9.94554e-006 ]
6710 : [ 1.03506e-005 ]
6711 : [ 1.013e-005   ]
6712 : [ 1.05127e-005 ]
6713 : [ 1.00727e-005 ]
6714 : [ 1.05267e-005 ]
6715 : [ 9.9019e-006  ]
6716 : [ 1.0241e-005  ]
6717 : [ 1.02657e-005 ]
6718 : [ 1.0592e-005  ]
6719 : [ 1.02192e-005 ]
6720 : [ 1.06059e-005 ]
6721 : [ 1.05782e-005 ]
6722 : [ 1.05186e-005 ]
6723 : [ 9.64976e-006 ]
6724 : [ 1.05996e-005 ]
6725 : [ 1.02352e-005 ]
6726 : [ 1.0312e-005  ]
6727 : [ 1.04908e-005 ]
6728 : [ 1.05298e-005 ]
6729 : [ 9.87859e-006 ]
6730 : [ 9.68944e-006 ]
6731 : [ 1.05891e-005 ]
6732 : [ 1.02629e-005 ]
6733 : [ 9.79017e-006 ]
6734 : [ 9.95687e-006 ]
6735 : [ 1.016e-005   ]
6736 : [ 1.05687e-005 ]
6737 : [ 1.02842e-005 ]
6738 : [ 1.03187e-005 ]
6739 : [ 1.04107e-005 ]
6740 : [ 1.04235e-005 ]
6741 : [ 1.0103e-005  ]
6742 : [ 9.98388e-006 ]
6743 : [ 1.05409e-005 ]
6744 : [ 1.03375e-005 ]
6745 : [ 9.65397e-006 ]
6746 : [ 1.04714e-005 ]
6747 : [ 1.01841e-005 ]
6748 : [ 1.04239e-005 ]
6749 : [ 1.05308e-005 ]
6750 : [ 1.05569e-005 ]
6751 : [ 9.48821e-006 ]
6752 : [ 1.0357e-005  ]
6753 : [ 9.68689e-006 ]
6754 : [ 1.04229e-005 ]
6755 : [ 1.01705e-005 ]
6756 : [ 1.05197e-005 ]
6757 : [ 1.004e-005   ]
6758 : [ 1.04855e-005 ]
6759 : [ 1.04582e-005 ]
6760 : [ 1.05347e-005 ]
6761 : [ 1.06193e-005 ]
6762 : [ 1.00775e-005 ]
6763 : [ 9.73227e-006 ]
6764 : [ 1.04702e-005 ]
6765 : [ 9.68071e-006 ]
6766 : [ 1.04189e-005 ]
6767 : [ 1.04265e-005 ]
6768 : [ 9.78525e-006 ]
6769 : [ 1.05437e-005 ]
6770 : [ 9.78396e-006 ]
6771 : [ 1.00684e-005 ]
6772 : [ 1.03002e-005 ]
6773 : [ 1.05e-005    ]
6774 : [ 1.03721e-005 ]
6775 : [ 1.05757e-005 ]
6776 : [ 1.04506e-005 ]
6777 : [ 9.59251e-006 ]
6778 : [ 1.0492e-005  ]
6779 : [ 1.05532e-005 ]
6780 : [ 1.02031e-005 ]
6781 : [ 9.93271e-006 ]
6782 : [ 1.04462e-005 ]
6783 : [ 9.76294e-006 ]
6784 : [ 1.05034e-005 ]
6785 : [ 9.72879e-006 ]
6786 : [ 9.69387e-006 ]
6787 : [ 1.05354e-005 ]
6788 : [ 1.05305e-005 ]
6789 : [ 1.0356e-005  ]
6790 : [ 9.74324e-006 ]
6791 : [ 1.06268e-005 ]
6792 : [ 1.05548e-005 ]
6793 : [ 1.04858e-005 ]
6794 : [ 1.06104e-005 ]
6795 : [ 9.92084e-006 ]
6796 : [ 1.05106e-005 ]
6797 : [ 1.00887e-005 ]
6798 : [ 1.04417e-005 ]
6799 : [ 1.05221e-005 ]
6800 : [ 1.05579e-005 ]
6801 : [ 1.0034e-005  ]
6802 : [ 1.06095e-005 ]
6803 : [ 1.04608e-005 ]
6804 : [ 1.05053e-005 ]
6805 : [ 1.00809e-005 ]
6806 : [ 9.93465e-006 ]
6807 : [ 1.0379e-005  ]
6808 : [ 1.05617e-005 ]
6809 : [ 9.81283e-006 ]
6810 : [ 1.01291e-005 ]
6811 : [ 1.06381e-005 ]
6812 : [ 1.05144e-005 ]
6813 : [ 1.04612e-005 ]
6814 : [ 1.02927e-005 ]
6815 : [ 1.0027e-005  ]
6816 : [ 1.0538e-005  ]
6817 : [ 1.05103e-005 ]
6818 : [ 1.04146e-005 ]
6819 : [ 1.06064e-005 ]
6820 : [ 1.03998e-005 ]
6821 : [ 9.79624e-006 ]
6822 : [ 1.03317e-005 ]
6823 : [ 1.0576e-005  ]
6824 : [ 1.05732e-005 ]
6825 : [ 1.06109e-005 ]
6826 : [ 9.56176e-006 ]
6827 : [ 9.6485e-006  ]
6828 : [ 1.06191e-005 ]
6829 : [ 9.70274e-006 ]
6830 : [ 1.05247e-005 ]
6831 : [ 1.02706e-005 ]
6832 : [ 9.92865e-006 ]
6833 : [ 1.06593e-005 ]
6834 : [ 1.02946e-005 ]
6835 : [ 1.06395e-005 ]
6836 : [ 1.05518e-005 ]
6837 : [ 1.05795e-005 ]
6838 : [ 1.00112e-005 ]
6839 : [ 1.01492e-005 ]
6840 : [ 9.83159e-006 ]
6841 : [ 9.6643e-006  ]
6842 : [ 1.01544e-005 ]
6843 : [ 1.01453e-005 ]
6844 : [ 1.04181e-005 ]
6845 : [ 1.05005e-005 ]
6846 : [ 1.059e-005   ]
6847 : [ 1.06015e-005 ]
6848 : [ 1.02905e-005 ]
6849 : [ 9.85997e-006 ]
6850 : [ 9.68888e-006 ]
6851 : [ 1.04645e-005 ]
6852 : [ 1.06168e-005 ]
6853 : [ 1.05927e-005 ]
6854 : [ 1.01795e-005 ]
6855 : [ 1.02389e-005 ]
6856 : [ 1.05732e-005 ]
6857 : [ 1.04831e-005 ]
6858 : [ 9.8522e-006  ]
6859 : [ 1.04259e-005 ]
6860 : [ 9.46182e-006 ]
6861 : [ 1.03585e-005 ]
6862 : [ 1.02114e-005 ]
6863 : [ 1.02728e-005 ]
6864 : [ 1.05226e-005 ]
6865 : [ 1.05676e-005 ]
6866 : [ 1.05296e-005 ]
6867 : [ 1.03055e-005 ]
6868 : [ 9.97548e-006 ]
6869 : [ 1.02545e-005 ]
6870 : [ 1.05326e-005 ]
6871 : [ 1.0493e-005  ]
6872 : [ 1.05931e-005 ]
6873 : [ 9.69002e-006 ]
6874 : [ 1.05319e-005 ]
6875 : [ 1.05331e-005 ]
6876 : [ 1.01819e-005 ]
6877 : [ 1.04834e-005 ]
6878 : [ 1.05539e-005 ]
6879 : [ 1.03535e-005 ]
6880 : [ 1.03833e-005 ]
6881 : [ 1.06012e-005 ]
6882 : [ 1.03914e-005 ]
6883 : [ 1.04517e-005 ]
6884 : [ 1.0493e-005  ]
6885 : [ 9.9431e-006  ]
6886 : [ 1.03231e-005 ]
6887 : [ 1.04768e-005 ]
6888 : [ 1.05626e-005 ]
6889 : [ 1.04598e-005 ]
6890 : [ 1.03533e-005 ]
6891 : [ 1.03266e-005 ]
6892 : [ 1.05362e-005 ]
6893 : [ 1.0185e-005  ]
6894 : [ 1.05154e-005 ]
6895 : [ 1.03153e-005 ]
6896 : [ 1.0532e-005  ]
6897 : [ 1.04906e-005 ]
6898 : [ 1.06021e-005 ]
6899 : [ 9.74618e-006 ]
6900 : [ 1.05321e-005 ]
6901 : [ 9.98898e-006 ]
6902 : [ 1.02716e-005 ]
6903 : [ 9.7992e-006  ]
6904 : [ 9.86803e-006 ]
6905 : [ 1.037e-005   ]
6906 : [ 1.05512e-005 ]
6907 : [ 1.05759e-005 ]
6908 : [ 1.05286e-005 ]
6909 : [ 1.05401e-005 ]
6910 : [ 9.78315e-006 ]
6911 : [ 1.02729e-005 ]
6912 : [ 9.93305e-006 ]
6913 : [ 1.03926e-005 ]
6914 : [ 1.04724e-005 ]
6915 : [ 9.9706e-006  ]
6916 : [ 1.00252e-005 ]
6917 : [ 1.0327e-005  ]
6918 : [ 1.05547e-005 ]
6919 : [ 1.04462e-005 ]
6920 : [ 1.03514e-005 ]
6921 : [ 1.01846e-005 ]
6922 : [ 9.7239e-006  ]
6923 : [ 1.04906e-005 ]
6924 : [ 1.0515e-005  ]
6925 : [ 1.01348e-005 ]
6926 : [ 1.05322e-005 ]
6927 : [ 1.06397e-005 ]
6928 : [ 1.02571e-005 ]
6929 : [ 1.03894e-005 ]
6930 : [ 1.00422e-005 ]
6931 : [ 1.06202e-005 ]
6932 : [ 1.05477e-005 ]
6933 : [ 1.05436e-005 ]
6934 : [ 1.05691e-005 ]
6935 : [ 1.02843e-005 ]
6936 : [ 1.05138e-005 ]
6937 : [ 1.03593e-005 ]
6938 : [ 1.0374e-005  ]
6939 : [ 1.02442e-005 ]
6940 : [ 1.06279e-005 ]
6941 : [ 1.05429e-005 ]
6942 : [ 9.66484e-006 ]
6943 : [ 1.05781e-005 ]
6944 : [ 9.4498e-006  ]
6945 : [ 9.53833e-006 ]
6946 : [ 1.04397e-005 ]
6947 : [ 1.05498e-005 ]
6948 : [ 1.04713e-005 ]
6949 : [ 1.04075e-005 ]
6950 : [ 1.05563e-005 ]
6951 : [ 1.01743e-005 ]
6952 : [ 1.0509e-005  ]
6953 : [ 9.63727e-006 ]
6954 : [ 1.0339e-005  ]
6955 : [ 1.05414e-005 ]
6956 : [ 1.05205e-005 ]
6957 : [ 1.04391e-005 ]
6958 : [ 1.0475e-005  ]
6959 : [ 1.05366e-005 ]
6960 : [ 1.0412e-005  ]
6961 : [ 1.03206e-005 ]
6962 : [ 1.05412e-005 ]
6963 : [ 1.05697e-005 ]
6964 : [ 1.01612e-005 ]
6965 : [ 1.06173e-005 ]
6966 : [ 1.05183e-005 ]
6967 : [ 1.04995e-005 ]
6968 : [ 9.53455e-006 ]
6969 : [ 1.03882e-005 ]
6970 : [ 1.06333e-005 ]
6971 : [ 1.04931e-005 ]
6972 : [ 1.04732e-005 ]
6973 : [ 1.04809e-005 ]
6974 : [ 9.54806e-006 ]
6975 : [ 1.02359e-005 ]
6976 : [ 1.04459e-005 ]
6977 : [ 1.02202e-005 ]
6978 : [ 1.05607e-005 ]
6979 : [ 1.04523e-005 ]
6980 : [ 1.05536e-005 ]
6981 : [ 1.05337e-005 ]
6982 : [ 1.05712e-005 ]
6983 : [ 1.05624e-005 ]
6984 : [ 1.05324e-005 ]
6985 : [ 1.05235e-005 ]
6986 : [ 1.00462e-005 ]
6987 : [ 1.06139e-005 ]
6988 : [ 9.45056e-006 ]
6989 : [ 1.06456e-005 ]
6990 : [ 9.5698e-006  ]
6991 : [ 9.99855e-006 ]
6992 : [ 1.03365e-005 ]
6993 : [ 1.06025e-005 ]
6994 : [ 9.60352e-006 ]
6995 : [ 9.87241e-006 ]
6996 : [ 1.04056e-005 ]
6997 : [ 9.68856e-006 ]
6998 : [ 9.69652e-006 ]
6999 : [ 1.02694e-005 ]
7000 : [ 1.01339e-005 ]
7001 : [ 1.00637e-005 ]
7002 : [ 1.04151e-005 ]
7003 : [ 9.60715e-006 ]
7004 : [ 1.02811e-005 ]
7005 : [ 9.74047e-006 ]
7006 : [ 1.06229e-005 ]
7007 : [ 1.05821e-005 ]
7008 : [ 9.53963e-006 ]
7009 : [ 1.04665e-005 ]
7010 : [ 9.51459e-006 ]
7011 : [ 1.05643e-005 ]
7012 : [ 1.00485e-005 ]
7013 : [ 1.04176e-005 ]
7014 : [ 1.05336e-005 ]
7015 : [ 1.04363e-005 ]
7016 : [ 1.02393e-005 ]
7017 : [ 1.03552e-005 ]
7018 : [ 1.02007e-005 ]
7019 : [ 9.9482e-006  ]
7020 : [ 1.00072e-005 ]
7021 : [ 1.04313e-005 ]
7022 : [ 1.04574e-005 ]
7023 : [ 1.01659e-005 ]
7024 : [ 1.01411e-005 ]
7025 : [ 1.03851e-005 ]
7026 : [ 9.55879e-006 ]
7027 : [ 1.01935e-005 ]
7028 : [ 9.81333e-006 ]
7029 : [ 1.00199e-005 ]
7030 : [ 1.05124e-005 ]
7031 : [ 1.05088e-005 ]
7032 : [ 1.05569e-005 ]
7033 : [ 1.0508e-005  ]
7034 : [ 1.04599e-005 ]
7035 : [ 1.05309e-005 ]
7036 : [ 1.01333e-005 ]
7037 : [ 1.05043e-005 ]
7038 : [ 1.03865e-005 ]
7039 : [ 1.03857e-005 ]
7040 : [ 9.69161e-006 ]
7041 : [ 1.02386e-005 ]
7042 : [ 1.05819e-005 ]
7043 : [ 9.81889e-006 ]
7044 : [ 9.99267e-006 ]
7045 : [ 9.69962e-006 ]
7046 : [ 1.04211e-005 ]
7047 : [ 1.03227e-005 ]
7048 : [ 1.04817e-005 ]
7049 : [ 9.56723e-006 ]
7050 : [ 1.04575e-005 ]
7051 : [ 9.63005e-006 ]
7052 : [ 1.06124e-005 ]
7053 : [ 1.02869e-005 ]
7054 : [ 1.01428e-005 ]
7055 : [ 1.06803e-005 ]
7056 : [ 1.04098e-005 ]
7057 : [ 1.02577e-005 ]
7058 : [ 1.05114e-005 ]
7059 : [ 1.05482e-005 ]
7060 : [ 1.0548e-005  ]
7061 : [ 1.01194e-005 ]
7062 : [ 9.66227e-006 ]
7063 : [ 9.64979e-006 ]
7064 : [ 1.05511e-005 ]
7065 : [ 1.06338e-005 ]
7066 : [ 1.02704e-005 ]
7067 : [ 1.04434e-005 ]
7068 : [ 9.43472e-006 ]
7069 : [ 1.06263e-005 ]
7070 : [ 9.91124e-006 ]
7071 : [ 9.99403e-006 ]
7072 : [ 1.00133e-005 ]
7073 : [ 1.00511e-005 ]
7074 : [ 1.02582e-005 ]
7075 : [ 9.66108e-006 ]
7076 : [ 1.06398e-005 ]
7077 : [ 9.74685e-006 ]
7078 : [ 9.8115e-006  ]
7079 : [ 1.04486e-005 ]
7080 : [ 1.06161e-005 ]
7081 : [ 1.03904e-005 ]
7082 : [ 1.03021e-005 ]
7083 : [ 1.05448e-005 ]
7084 : [ 1.05432e-005 ]
7085 : [ 1.03523e-005 ]
7086 : [ 9.50362e-006 ]
7087 : [ 1.01549e-005 ]
7088 : [ 1.00858e-005 ]
7089 : [ 1.05609e-005 ]
7090 : [ 1.03302e-005 ]
7091 : [ 1.05633e-005 ]
7092 : [ 1.0395e-005  ]
7093 : [ 1.05686e-005 ]
7094 : [ 1.04278e-005 ]
7095 : [ 1.04248e-005 ]
7096 : [ 1.04859e-005 ]
7097 : [ 1.06238e-005 ]
7098 : [ 9.63301e-006 ]
7099 : [ 1.04997e-005 ]
7100 : [ 1.04449e-005 ]
7101 : [ 1.05017e-005 ]
7102 : [ 1.02716e-005 ]
7103 : [ 1.03949e-005 ]
7104 : [ 1.00761e-005 ]
7105 : [ 1.02083e-005 ]
7106 : [ 1.05046e-005 ]
7107 : [ 1.06106e-005 ]
7108 : [ 9.9871e-006  ]
7109 : [ 1.05738e-005 ]
7110 : [ 1.04405e-005 ]
7111 : [ 1.05177e-005 ]
7112 : [ 9.71632e-006 ]
7113 : [ 1.05357e-005 ]
7114 : [ 9.50302e-006 ]
7115 : [ 9.59308e-006 ]
7116 : [ 1.05485e-005 ]
7117 : [ 9.81387e-006 ]
7118 : [ 1.03523e-005 ]
7119 : [ 1.01598e-005 ]
7120 : [ 9.74854e-006 ]
7121 : [ 9.8739e-006  ]
7122 : [ 1.05234e-005 ]
7123 : [ 1.01255e-005 ]
7124 : [ 1.00826e-005 ]
7125 : [ 9.60217e-006 ]
7126 : [ 1.05317e-005 ]
7127 : [ 9.83539e-006 ]
7128 : [ 9.71816e-006 ]
7129 : [ 1.0511e-005  ]
7130 : [ 1.05498e-005 ]
7131 : [ 1.03508e-005 ]
7132 : [ 1.05756e-005 ]
7133 : [ 1.02333e-005 ]
7134 : [ 1.02098e-005 ]
7135 : [ 9.91637e-006 ]
7136 : [ 1.01713e-005 ]
7137 : [ 9.81621e-006 ]
7138 : [ 1.03812e-005 ]
7139 : [ 1.05656e-005 ]
7140 : [ 1.03421e-005 ]
7141 : [ 1.05896e-005 ]
7142 : [ 1.04677e-005 ]
7143 : [ 1.03802e-005 ]
7144 : [ 1.05233e-005 ]
7145 : [ 1.04273e-005 ]
7146 : [ 1.03502e-005 ]
7147 : [ 1.06089e-005 ]
7148 : [ 1.03489e-005 ]
7149 : [ 1.00429e-005 ]
7150 : [ 1.04437e-005 ]
7151 : [ 1.06791e-005 ]
7152 : [ 9.60411e-006 ]
7153 : [ 1.03245e-005 ]
7154 : [ 1.03278e-005 ]
7155 : [ 1.05401e-005 ]
7156 : [ 1.03553e-005 ]
7157 : [ 1.05652e-005 ]
7158 : [ 1.00234e-005 ]
7159 : [ 1.04139e-005 ]
7160 : [ 1.03693e-005 ]
7161 : [ 1.05639e-005 ]
7162 : [ 1.02094e-005 ]
7163 : [ 9.87124e-006 ]
7164 : [ 1.05377e-005 ]
7165 : [ 1.0482e-005  ]
7166 : [ 1.05637e-005 ]
7167 : [ 9.96494e-006 ]
7168 : [ 1.03655e-005 ]
7169 : [ 1.04437e-005 ]
7170 : [ 9.58272e-006 ]
7171 : [ 1.01628e-005 ]
7172 : [ 1.0418e-005  ]
7173 : [ 9.63563e-006 ]
7174 : [ 1.04544e-005 ]
7175 : [ 1.05814e-005 ]
7176 : [ 9.63454e-006 ]
7177 : [ 9.79317e-006 ]
7178 : [ 1.04544e-005 ]
7179 : [ 1.02196e-005 ]
7180 : [ 1.05492e-005 ]
7181 : [ 1.03884e-005 ]
7182 : [ 1.05608e-005 ]
7183 : [ 1.06576e-005 ]
7184 : [ 9.77424e-006 ]
7185 : [ 1.04783e-005 ]
7186 : [ 9.75331e-006 ]
7187 : [ 1.05205e-005 ]
7188 : [ 1.06555e-005 ]
7189 : [ 1.05171e-005 ]
7190 : [ 1.05379e-005 ]
7191 : [ 1.04614e-005 ]
7192 : [ 9.87428e-006 ]
7193 : [ 1.03517e-005 ]
7194 : [ 1.05248e-005 ]
7195 : [ 1.04146e-005 ]
7196 : [ 1.03961e-005 ]
7197 : [ 9.87755e-006 ]
7198 : [ 9.79295e-006 ]
7199 : [ 1.04634e-005 ]
7200 : [ 1.03182e-005 ]
7201 : [ 9.80789e-006 ]
7202 : [ 1.0556e-005  ]
7203 : [ 1.02447e-005 ]
7204 : [ 1.05211e-005 ]
7205 : [ 1.05607e-005 ]
7206 : [ 1.05345e-005 ]
7207 : [ 1.05086e-005 ]
7208 : [ 1.05914e-005 ]
7209 : [ 9.99092e-006 ]
7210 : [ 1.02297e-005 ]
7211 : [ 1.04648e-005 ]
7212 : [ 9.90799e-006 ]
7213 : [ 1.05682e-005 ]
7214 : [ 1.00096e-005 ]
7215 : [ 9.58824e-006 ]
7216 : [ 1.02208e-005 ]
7217 : [ 1.01914e-005 ]
7218 : [ 1.04376e-005 ]
7219 : [ 9.60688e-006 ]
7220 : [ 1.0424e-005  ]
7221 : [ 9.72744e-006 ]
7222 : [ 9.99217e-006 ]
7223 : [ 1.03835e-005 ]
7224 : [ 1.04432e-005 ]
7225 : [ 1.03423e-005 ]
7226 : [ 9.88995e-006 ]
7227 : [ 1.0452e-005  ]
7228 : [ 1.01542e-005 ]
7229 : [ 9.87226e-006 ]
7230 : [ 1.0459e-005  ]
7231 : [ 9.61337e-006 ]
7232 : [ 1.05763e-005 ]
7233 : [ 1.03807e-005 ]
7234 : [ 1.05327e-005 ]
7235 : [ 1.01612e-005 ]
7236 : [ 1.04354e-005 ]
7237 : [ 9.52815e-006 ]
7238 : [ 1.03129e-005 ]
7239 : [ 1.05484e-005 ]
7240 : [ 1.05444e-005 ]
7241 : [ 1.05013e-005 ]
7242 : [ 1.04383e-005 ]
7243 : [ 1.00538e-005 ]
7244 : [ 1.04499e-005 ]
7245 : [ 1.04814e-005 ]
7246 : [ 1.05311e-005 ]
7247 : [ 9.68848e-006 ]
7248 : [ 1.05535e-005 ]
7249 : [ 9.9864e-006  ]
7250 : [ 1.05285e-005 ]
7251 : [ 1.04941e-005 ]
7252 : [ 1.03398e-005 ]
7253 : [ 1.05109e-005 ]
7254 : [ 1.05303e-005 ]
7255 : [ 1.05671e-005 ]
7256 : [ 1.05527e-005 ]
7257 : [ 1.04874e-005 ]
7258 : [ 1.04458e-005 ]
7259 : [ 1.04446e-005 ]
7260 : [ 9.68852e-006 ]
7261 : [ 1.03643e-005 ]
7262 : [ 1.03206e-005 ]
7263 : [ 9.56961e-006 ]
7264 : [ 1.06879e-005 ]
7265 : [ 1.02318e-005 ]
7266 : [ 1.04914e-005 ]
7267 : [ 9.91088e-006 ]
7268 : [ 1.04817e-005 ]
7269 : [ 9.95321e-006 ]
7270 : [ 9.87569e-006 ]
7271 : [ 1.01549e-005 ]
7272 : [ 1.0636e-005  ]
7273 : [ 1.04341e-005 ]
7274 : [ 9.75799e-006 ]
7275 : [ 9.84009e-006 ]
7276 : [ 1.0498e-005  ]
7277 : [ 1.05098e-005 ]
7278 : [ 9.61954e-006 ]
7279 : [ 9.61622e-006 ]
7280 : [ 1.05013e-005 ]
7281 : [ 1.04516e-005 ]
7282 : [ 1.00876e-005 ]
7283 : [ 9.93699e-006 ]
7284 : [ 1.06441e-005 ]
7285 : [ 1.05684e-005 ]
7286 : [ 9.92474e-006 ]
7287 : [ 1.03989e-005 ]
7288 : [ 1.05659e-005 ]
7289 : [ 1.0416e-005  ]
7290 : [ 9.80351e-006 ]
7291 : [ 1.05242e-005 ]
7292 : [ 1.05747e-005 ]
7293 : [ 1.03162e-005 ]
7294 : [ 1.04887e-005 ]
7295 : [ 1.05393e-005 ]
7296 : [ 1.05273e-005 ]
7297 : [ 1.05849e-005 ]
7298 : [ 1.06155e-005 ]
7299 : [ 9.68412e-006 ]
7300 : [ 9.78181e-006 ]
7301 : [ 9.88805e-006 ]
7302 : [ 1.0532e-005  ]
7303 : [ 9.85481e-006 ]
7304 : [ 1.01013e-005 ]
7305 : [ 1.05365e-005 ]
7306 : [ 1.04593e-005 ]
7307 : [ 1.05553e-005 ]
7308 : [ 1.04718e-005 ]
7309 : [ 1.0079e-005  ]
7310 : [ 1.05372e-005 ]
7311 : [ 1.05795e-005 ]
7312 : [ 1.05521e-005 ]
7313 : [ 9.57813e-006 ]
7314 : [ 1.05784e-005 ]
7315 : [ 9.65325e-006 ]
7316 : [ 1.06378e-005 ]
7317 : [ 9.54855e-006 ]
7318 : [ 1.04454e-005 ]
7319 : [ 1.05349e-005 ]
7320 : [ 1.04775e-005 ]
7321 : [ 1.05089e-005 ]
7322 : [ 1.0578e-005  ]
7323 : [ 1.02428e-005 ]
7324 : [ 1.03662e-005 ]
7325 : [ 1.0325e-005  ]
7326 : [ 1.06913e-005 ]
7327 : [ 1.05145e-005 ]
7328 : [ 9.96507e-006 ]
7329 : [ 9.77978e-006 ]
7330 : [ 9.98317e-006 ]
7331 : [ 1.05165e-005 ]
7332 : [ 1.04506e-005 ]
7333 : [ 1.04604e-005 ]
7334 : [ 1.02557e-005 ]
7335 : [ 1.05087e-005 ]
7336 : [ 1.06058e-005 ]
7337 : [ 1.04195e-005 ]
7338 : [ 1.04842e-005 ]
7339 : [ 9.74882e-006 ]
7340 : [ 1.05925e-005 ]
7341 : [ 9.57444e-006 ]
7342 : [ 1.06261e-005 ]
7343 : [ 1.05652e-005 ]
7344 : [ 1.05558e-005 ]
7345 : [ 1.04429e-005 ]
7346 : [ 1.00516e-005 ]
7347 : [ 1.05501e-005 ]
7348 : [ 1.03748e-005 ]
7349 : [ 9.60915e-006 ]
7350 : [ 1.04032e-005 ]
7351 : [ 1.04001e-005 ]
7352 : [ 1.04383e-005 ]
7353 : [ 1.04299e-005 ]
7354 : [ 1.05848e-005 ]
7355 : [ 1.05737e-005 ]
7356 : [ 1.0081e-005  ]
7357 : [ 1.03348e-005 ]
7358 : [ 1.0612e-005  ]
7359 : [ 1.02362e-005 ]
7360 : [ 9.57125e-006 ]
7361 : [ 1.02575e-005 ]
7362 : [ 1.0469e-005  ]
7363 : [ 1.03493e-005 ]
7364 : [ 1.03704e-005 ]
7365 : [ 1.05315e-005 ]
7366 : [ 1.06144e-005 ]
7367 : [ 1.04862e-005 ]
7368 : [ 1.04101e-005 ]
7369 : [ 9.63871e-006 ]
7370 : [ 1.0358e-005  ]
7371 : [ 1.0542e-005  ]
7372 : [ 1.005e-005   ]
7373 : [ 1.03957e-005 ]
7374 : [ 1.03978e-005 ]
7375 : [ 1.02864e-005 ]
7376 : [ 1.04187e-005 ]
7377 : [ 9.68987e-006 ]
7378 : [ 1.0501e-005  ]
7379 : [ 1.04968e-005 ]
7380 : [ 1.05169e-005 ]
7381 : [ 1.01169e-005 ]
7382 : [ 1.07147e-005 ]
7383 : [ 1.05945e-005 ]
7384 : [ 9.73922e-006 ]
7385 : [ 1.04608e-005 ]
7386 : [ 9.94561e-006 ]
7387 : [ 1.07209e-005 ]
7388 : [ 1.04479e-005 ]
7389 : [ 1.05296e-005 ]
7390 : [ 1.04655e-005 ]
7391 : [ 1.0594e-005  ]
7392 : [ 9.50148e-006 ]
7393 : [ 1.05665e-005 ]
7394 : [ 1.05344e-005 ]
7395 : [ 1.05913e-005 ]
7396 : [ 1.05974e-005 ]
7397 : [ 1.04986e-005 ]
7398 : [ 1.04991e-005 ]
7399 : [ 1.05386e-005 ]
7400 : [ 1.04058e-005 ]
7401 : [ 1.02116e-005 ]
7402 : [ 1.05676e-005 ]
7403 : [ 1.04106e-005 ]
7404 : [ 1.04957e-005 ]
7405 : [ 1.04201e-005 ]
7406 : [ 1.05689e-005 ]
7407 : [ 1.04328e-005 ]
7408 : [ 1.03486e-005 ]
7409 : [ 9.58335e-006 ]
7410 : [ 1.04965e-005 ]
7411 : [ 1.05918e-005 ]
7412 : [ 1.05626e-005 ]
7413 : [ 1.00608e-005 ]
7414 : [ 1.00693e-005 ]
7415 : [ 1.04276e-005 ]
7416 : [ 1.06059e-005 ]
7417 : [ 1.031e-005   ]
7418 : [ 1.05045e-005 ]
7419 : [ 1.01546e-005 ]
7420 : [ 1.05326e-005 ]
7421 : [ 9.65691e-006 ]
7422 : [ 1.02239e-005 ]
7423 : [ 1.04908e-005 ]
7424 : [ 1.05574e-005 ]
7425 : [ 1.00416e-005 ]
7426 : [ 1.06012e-005 ]
7427 : [ 1.04145e-005 ]
7428 : [ 1.00854e-005 ]
7429 : [ 9.87591e-006 ]
7430 : [ 9.44197e-006 ]
7431 : [ 1.05398e-005 ]
7432 : [ 1.03835e-005 ]
7433 : [ 1.05347e-005 ]
7434 : [ 9.91228e-006 ]
7435 : [ 1.04731e-005 ]
7436 : [ 1.04977e-005 ]
7437 : [ 1.07452e-005 ]
7438 : [ 1.04992e-005 ]
7439 : [ 1.05634e-005 ]
7440 : [ 9.64238e-006 ]
7441 : [ 1.05282e-005 ]
7442 : [ 1.02681e-005 ]
7443 : [ 1.04917e-005 ]
7444 : [ 1.04911e-005 ]
7445 : [ 1.02066e-005 ]
7446 : [ 9.60593e-006 ]
7447 : [ 9.88059e-006 ]
7448 : [ 1.04552e-005 ]
7449 : [ 1.06308e-005 ]
7450 : [ 1.06169e-005 ]
7451 : [ 1.03521e-005 ]
7452 : [ 1.00639e-005 ]
7453 : [ 1.05212e-005 ]
7454 : [ 9.85864e-006 ]
7455 : [ 1.03567e-005 ]
7456 : [ 1.05202e-005 ]
7457 : [ 1.0587e-005  ]
7458 : [ 1.0404e-005  ]
7459 : [ 1.05094e-005 ]
7460 : [ 9.89726e-006 ]
7461 : [ 1.05184e-005 ]
7462 : [ 1.05437e-005 ]
7463 : [ 1.05067e-005 ]
7464 : [ 1.05898e-005 ]
7465 : [ 9.92323e-006 ]
7466 : [ 1.04519e-005 ]
7467 : [ 1.04632e-005 ]
7468 : [ 1.06582e-005 ]
7469 : [ 1.01102e-005 ]
7470 : [ 9.57386e-006 ]
7471 : [ 1.01343e-005 ]
7472 : [ 1.04843e-005 ]
7473 : [ 9.51124e-006 ]
7474 : [ 1.0171e-005  ]
7475 : [ 1.04318e-005 ]
7476 : [ 1.05142e-005 ]
7477 : [ 1.0309e-005  ]
7478 : [ 9.80671e-006 ]
7479 : [ 1.04816e-005 ]
7480 : [ 9.76657e-006 ]
7481 : [ 9.66293e-006 ]
7482 : [ 1.0354e-005  ]
7483 : [ 9.5299e-006  ]
7484 : [ 1.0219e-005  ]
7485 : [ 1.04925e-005 ]
7486 : [ 1.05319e-005 ]
7487 : [ 1.01684e-005 ]
7488 : [ 1.05673e-005 ]
7489 : [ 1.02202e-005 ]
7490 : [ 1.05049e-005 ]
7491 : [ 1.02018e-005 ]
7492 : [ 1.05986e-005 ]
7493 : [ 9.95486e-006 ]
7494 : [ 1.01965e-005 ]
7495 : [ 1.02352e-005 ]
7496 : [ 9.62595e-006 ]
7497 : [ 1.01363e-005 ]
7498 : [ 1.06054e-005 ]
7499 : [ 1.01366e-005 ]
7500 : [ 1.06587e-005 ]
7501 : [ 1.05221e-005 ]
7502 : [ 1.0593e-005  ]
7503 : [ 1.0473e-005  ]
7504 : [ 1.04494e-005 ]
7505 : [ 9.74084e-006 ]
7506 : [ 9.47839e-006 ]
7507 : [ 1.02175e-005 ]
7508 : [ 1.05022e-005 ]
7509 : [ 9.85605e-006 ]
7510 : [ 1.01016e-005 ]
7511 : [ 1.06449e-005 ]
7512 : [ 1.00082e-005 ]
7513 : [ 1.0591e-005  ]
7514 : [ 1.04833e-005 ]
7515 : [ 9.83056e-006 ]
7516 : [ 9.47444e-006 ]
7517 : [ 1.04372e-005 ]
7518 : [ 1.04451e-005 ]
7519 : [ 9.79431e-006 ]
7520 : [ 9.7958e-006  ]
7521 : [ 1.05223e-005 ]
7522 : [ 1.06844e-005 ]
7523 : [ 1.01994e-005 ]
7524 : [ 1.01358e-005 ]
7525 : [ 1.02567e-005 ]
7526 : [ 1.02533e-005 ]
7527 : [ 1.04956e-005 ]
7528 : [ 1.00631e-005 ]
7529 : [ 9.69996e-006 ]
7530 : [ 1.06013e-005 ]
7531 : [ 9.65798e-006 ]
7532 : [ 9.7496e-006  ]
7533 : [ 1.01455e-005 ]
7534 : [ 1.04172e-005 ]
7535 : [ 1.05188e-005 ]
7536 : [ 9.90904e-006 ]
7537 : [ 1.05164e-005 ]
7538 : [ 1.04857e-005 ]
7539 : [ 1.05092e-005 ]
7540 : [ 9.89533e-006 ]
7541 : [ 9.78446e-006 ]
7542 : [ 1.05899e-005 ]
7543 : [ 1.04217e-005 ]
7544 : [ 9.88134e-006 ]
7545 : [ 1.0043e-005  ]
7546 : [ 1.04284e-005 ]
7547 : [ 1.03728e-005 ]
7548 : [ 1.05068e-005 ]
7549 : [ 1.06491e-005 ]
7550 : [ 1.04533e-005 ]
7551 : [ 1.05375e-005 ]
7552 : [ 1.04125e-005 ]
7553 : [ 1.06342e-005 ]
7554 : [ 1.03779e-005 ]
7555 : [ 1.01247e-005 ]
7556 : [ 1.04199e-005 ]
7557 : [ 1.06493e-005 ]
7558 : [ 9.81478e-006 ]
7559 : [ 9.83454e-006 ]
7560 : [ 1.06072e-005 ]
7561 : [ 1.05715e-005 ]
7562 : [ 1.05378e-005 ]
7563 : [ 1.06305e-005 ]
7564 : [ 9.88909e-006 ]
7565 : [ 1.04754e-005 ]
7566 : [ 9.54382e-006 ]
7567 : [ 1.04117e-005 ]
7568 : [ 1.05543e-005 ]
7569 : [ 1.05241e-005 ]
7570 : [ 1.06792e-005 ]
7571 : [ 1.05282e-005 ]
7572 : [ 1.07695e-005 ]
7573 : [ 1.06151e-005 ]
7574 : [ 1.05518e-005 ]
7575 : [ 1.045e-005   ]
7576 : [ 1.03476e-005 ]
7577 : [ 1.04054e-005 ]
7578 : [ 1.04784e-005 ]
7579 : [ 9.94236e-006 ]
7580 : [ 1.05526e-005 ]
7581 : [ 1.05725e-005 ]
7582 : [ 9.77247e-006 ]
7583 : [ 1.00326e-005 ]
7584 : [ 9.94776e-006 ]
7585 : [ 1.05112e-005 ]
7586 : [ 1.05102e-005 ]
7587 : [ 1.05057e-005 ]
7588 : [ 1.05405e-005 ]
7589 : [ 1.0644e-005  ]
7590 : [ 1.04464e-005 ]
7591 : [ 1.03292e-005 ]
7592 : [ 1.05204e-005 ]
7593 : [ 1.02078e-005 ]
7594 : [ 1.03701e-005 ]
7595 : [ 1.04038e-005 ]
7596 : [ 9.82598e-006 ]
7597 : [ 1.02734e-005 ]
7598 : [ 1.04693e-005 ]
7599 : [ 1.04417e-005 ]
7600 : [ 1.07205e-005 ]
7601 : [ 1.05371e-005 ]
7602 : [ 1.03216e-005 ]
7603 : [ 1.06065e-005 ]
7604 : [ 9.53736e-006 ]
7605 : [ 1.04074e-005 ]
7606 : [ 9.79096e-006 ]
7607 : [ 1.05607e-005 ]
7608 : [ 1.05714e-005 ]
7609 : [ 1.0564e-005  ]
7610 : [ 1.02982e-005 ]
7611 : [ 1.05326e-005 ]
7612 : [ 1.03891e-005 ]
7613 : [ 1.03945e-005 ]
7614 : [ 1.04406e-005 ]
7615 : [ 1.05681e-005 ]
7616 : [ 1.06066e-005 ]
7617 : [ 1.01593e-005 ]
7618 : [ 1.04761e-005 ]
7619 : [ 1.05494e-005 ]
7620 : [ 1.04583e-005 ]
7621 : [ 1.05678e-005 ]
7622 : [ 1.04054e-005 ]
7623 : [ 1.04864e-005 ]
7624 : [ 9.60937e-006 ]
7625 : [ 1.06248e-005 ]
7626 : [ 9.49513e-006 ]
7627 : [ 1.04016e-005 ]
7628 : [ 1.05462e-005 ]
7629 : [ 1.06007e-005 ]
7630 : [ 9.88941e-006 ]
7631 : [ 1.05181e-005 ]
7632 : [ 9.56707e-006 ]
7633 : [ 1.05665e-005 ]
7634 : [ 1.05239e-005 ]
7635 : [ 1.04702e-005 ]
7636 : [ 9.79987e-006 ]
7637 : [ 9.79725e-006 ]
7638 : [ 1.03585e-005 ]
7639 : [ 1.05463e-005 ]
7640 : [ 9.8476e-006  ]
7641 : [ 9.98991e-006 ]
7642 : [ 1.03891e-005 ]
7643 : [ 1.05231e-005 ]
7644 : [ 1.05364e-005 ]
7645 : [ 1.01038e-005 ]
7646 : [ 1.03457e-005 ]
7647 : [ 1.03905e-005 ]
7648 : [ 1.05504e-005 ]
7649 : [ 1.05122e-005 ]
7650 : [ 1.0487e-005  ]
7651 : [ 1.05338e-005 ]
7652 : [ 1.04646e-005 ]
7653 : [ 1.00652e-005 ]
7654 : [ 9.91395e-006 ]
7655 : [ 1.04266e-005 ]
7656 : [ 1.05152e-005 ]
7657 : [ 1.03135e-005 ]
7658 : [ 9.88082e-006 ]
7659 : [ 9.63558e-006 ]
7660 : [ 1.05807e-005 ]
7661 : [ 1.05602e-005 ]
7662 : [ 9.52512e-006 ]
7663 : [ 1.02213e-005 ]
7664 : [ 9.73207e-006 ]
7665 : [ 1.05646e-005 ]
7666 : [ 1.05605e-005 ]
7667 : [ 1.05792e-005 ]
7668 : [ 1.04352e-005 ]
7669 : [ 1.03793e-005 ]
7670 : [ 1.05521e-005 ]
7671 : [ 1.02063e-005 ]
7672 : [ 1.00643e-005 ]
7673 : [ 1.06201e-005 ]
7674 : [ 1.05616e-005 ]
7675 : [ 9.8298e-006  ]
7676 : [ 1.05603e-005 ]
7677 : [ 9.82256e-006 ]
7678 : [ 1.05257e-005 ]
7679 : [ 1.05765e-005 ]
7680 : [ 9.72847e-006 ]
7681 : [ 9.51407e-006 ]
7682 : [ 1.05328e-005 ]
7683 : [ 9.83017e-006 ]
7684 : [ 9.82829e-006 ]
7685 : [ 1.0203e-005  ]
7686 : [ 1.05224e-005 ]
7687 : [ 1.0582e-005  ]
7688 : [ 1.05346e-005 ]
7689 : [ 1.06036e-005 ]
7690 : [ 9.56109e-006 ]
7691 : [ 1.06313e-005 ]
7692 : [ 9.63091e-006 ]
7693 : [ 1.01764e-005 ]
7694 : [ 1.05969e-005 ]
7695 : [ 9.99804e-006 ]
7696 : [ 9.83076e-006 ]
7697 : [ 9.59036e-006 ]
7698 : [ 1.03516e-005 ]
7699 : [ 1.01439e-005 ]
7700 : [ 1.03905e-005 ]
7701 : [ 1.06137e-005 ]
7702 : [ 9.8155e-006  ]
7703 : [ 1.06145e-005 ]
7704 : [ 1.05753e-005 ]
7705 : [ 1.05392e-005 ]
7706 : [ 1.05529e-005 ]
7707 : [ 1.03855e-005 ]
7708 : [ 1.05711e-005 ]
7709 : [ 1.05892e-005 ]
7710 : [ 1.02149e-005 ]
7711 : [ 1.05303e-005 ]
7712 : [ 9.83018e-006 ]
7713 : [ 9.73725e-006 ]
7714 : [ 9.74425e-006 ]
7715 : [ 1.04499e-005 ]
7716 : [ 1.04467e-005 ]
7717 : [ 1.0449e-005  ]
7718 : [ 9.60925e-006 ]
7719 : [ 9.71883e-006 ]
7720 : [ 1.04637e-005 ]
7721 : [ 1.05352e-005 ]
7722 : [ 1.00869e-005 ]
7723 : [ 1.05458e-005 ]
7724 : [ 9.85358e-006 ]
7725 : [ 1.01895e-005 ]
7726 : [ 9.96601e-006 ]
7727 : [ 1.05539e-005 ]
7728 : [ 1.04801e-005 ]
7729 : [ 1.04674e-005 ]
7730 : [ 1.04609e-005 ]
7731 : [ 1.05035e-005 ]
7732 : [ 1.06662e-005 ]
7733 : [ 1.06529e-005 ]
7734 : [ 1.04376e-005 ]
7735 : [ 1.02314e-005 ]
7736 : [ 1.0576e-005  ]
7737 : [ 9.92897e-006 ]
7738 : [ 1.04733e-005 ]
7739 : [ 1.00488e-005 ]
7740 : [ 1.0595e-005  ]
7741 : [ 1.04774e-005 ]
7742 : [ 1.06507e-005 ]
7743 : [ 1.00214e-005 ]
7744 : [ 1.03674e-005 ]
7745 : [ 9.66414e-006 ]
7746 : [ 1.05981e-005 ]
7747 : [ 1.02356e-005 ]
7748 : [ 1.04907e-005 ]
7749 : [ 1.04619e-005 ]
7750 : [ 1.0478e-005  ]
7751 : [ 1.01861e-005 ]
7752 : [ 9.90473e-006 ]
7753 : [ 1.05e-005    ]
7754 : [ 1.06238e-005 ]
7755 : [ 1.02121e-005 ]
7756 : [ 1.01143e-005 ]
7757 : [ 1.00431e-005 ]
7758 : [ 1.01475e-005 ]
7759 : [ 9.56615e-006 ]
7760 : [ 9.61982e-006 ]
7761 : [ 1.0519e-005  ]
7762 : [ 1.04154e-005 ]
7763 : [ 1.05543e-005 ]
7764 : [ 1.06029e-005 ]
7765 : [ 1.02768e-005 ]
7766 : [ 9.556e-006   ]
7767 : [ 9.55332e-006 ]
7768 : [ 1.01738e-005 ]
7769 : [ 1.04412e-005 ]
7770 : [ 9.94234e-006 ]
7771 : [ 9.78815e-006 ]
7772 : [ 1.05615e-005 ]
7773 : [ 1.05322e-005 ]
7774 : [ 9.82487e-006 ]
7775 : [ 1.06061e-005 ]
7776 : [ 1.02377e-005 ]
7777 : [ 1.03554e-005 ]
7778 : [ 1.02195e-005 ]
7779 : [ 1.03741e-005 ]
7780 : [ 1.04804e-005 ]
7781 : [ 1.00271e-005 ]
7782 : [ 9.84526e-006 ]
7783 : [ 1.07318e-005 ]
7784 : [ 1.04807e-005 ]
7785 : [ 1.04367e-005 ]
7786 : [ 1.04183e-005 ]
7787 : [ 1.0481e-005  ]
7788 : [ 1.01286e-005 ]
7789 : [ 1.04879e-005 ]
7790 : [ 1.03388e-005 ]
7791 : [ 1.04566e-005 ]
7792 : [ 1.06743e-005 ]
7793 : [ 1.04687e-005 ]
7794 : [ 1.05159e-005 ]
7795 : [ 1.01688e-005 ]
7796 : [ 1.04463e-005 ]
7797 : [ 9.78286e-006 ]
7798 : [ 1.03599e-005 ]
7799 : [ 1.05862e-005 ]
7800 : [ 1.04866e-005 ]
7801 : [ 1.02777e-005 ]
7802 : [ 1.05171e-005 ]
7803 : [ 9.75253e-006 ]
7804 : [ 1.05758e-005 ]
7805 : [ 1.05438e-005 ]
7806 : [ 9.99693e-006 ]
7807 : [ 1.04634e-005 ]
7808 : [ 1.06832e-005 ]
7809 : [ 1.02205e-005 ]
7810 : [ 9.70239e-006 ]
7811 : [ 9.79429e-006 ]
7812 : [ 1.01558e-005 ]
7813 : [ 1.04784e-005 ]
7814 : [ 1.02235e-005 ]
7815 : [ 1.03748e-005 ]
7816 : [ 1.05754e-005 ]
7817 : [ 9.74289e-006 ]
7818 : [ 1.05568e-005 ]
7819 : [ 1.02275e-005 ]
7820 : [ 1.05185e-005 ]
7821 : [ 1.02604e-005 ]
7822 : [ 9.86495e-006 ]
7823 : [ 9.85107e-006 ]
7824 : [ 1.03605e-005 ]
7825 : [ 1.0586e-005  ]
7826 : [ 1.05209e-005 ]
7827 : [ 1.05166e-005 ]
7828 : [ 1.0576e-005  ]
7829 : [ 1.05463e-005 ]
7830 : [ 1.04901e-005 ]
7831 : [ 1.00407e-005 ]
7832 : [ 1.02065e-005 ]
7833 : [ 1.04539e-005 ]
7834 : [ 1.04872e-005 ]
7835 : [ 1.04658e-005 ]
7836 : [ 1.05552e-005 ]
7837 : [ 1.05486e-005 ]
7838 : [ 1.02384e-005 ]
7839 : [ 1.05908e-005 ]
7840 : [ 1.04802e-005 ]
7841 : [ 1.01015e-005 ]
7842 : [ 1.00144e-005 ]
7843 : [ 9.9557e-006  ]
7844 : [ 1.05889e-005 ]
7845 : [ 1.03553e-005 ]
7846 : [ 1.02378e-005 ]
7847 : [ 1.00783e-005 ]
7848 : [ 1.05818e-005 ]
7849 : [ 1.01203e-005 ]
7850 : [ 1.04569e-005 ]
7851 : [ 9.55753e-006 ]
7852 : [ 1.0611e-005  ]
7853 : [ 1.05396e-005 ]
7854 : [ 9.53899e-006 ]
7855 : [ 1.02104e-005 ]
7856 : [ 1.02485e-005 ]
7857 : [ 1.00655e-005 ]
7858 : [ 1.06031e-005 ]
7859 : [ 1.05392e-005 ]
7860 : [ 1.05032e-005 ]
7861 : [ 1.05262e-005 ]
7862 : [ 1.04711e-005 ]
7863 : [ 1.01455e-005 ]
7864 : [ 1.05743e-005 ]
7865 : [ 1.06235e-005 ]
7866 : [ 1.05781e-005 ]
7867 : [ 1.05378e-005 ]
7868 : [ 1.05929e-005 ]
7869 : [ 1.0057e-005  ]
7870 : [ 1.06402e-005 ]
7871 : [ 9.52879e-006 ]
7872 : [ 9.56271e-006 ]
7873 : [ 9.55891e-006 ]
7874 : [ 1.03138e-005 ]
7875 : [ 1.04606e-005 ]
7876 : [ 9.89963e-006 ]
7877 : [ 9.97087e-006 ]
7878 : [ 1.0137e-005  ]
7879 : [ 1.02388e-005 ]
7880 : [ 1.05816e-005 ]
7881 : [ 9.93745e-006 ]
7882 : [ 1.04558e-005 ]
7883 : [ 1.00907e-005 ]
7884 : [ 1.04234e-005 ]
7885 : [ 1.01793e-005 ]
7886 : [ 1.05126e-005 ]
7887 : [ 1.04263e-005 ]
7888 : [ 1.06017e-005 ]
7889 : [ 1.05511e-005 ]
7890 : [ 1.05742e-005 ]
7891 : [ 1.05144e-005 ]
7892 : [ 1.04865e-005 ]
7893 : [ 1.00553e-005 ]
7894 : [ 1.05143e-005 ]
7895 : [ 9.994e-006   ]
7896 : [ 1.05936e-005 ]
7897 : [ 1.01666e-005 ]
7898 : [ 1.04856e-005 ]
7899 : [ 9.92708e-006 ]
7900 : [ 1.03641e-005 ]
7901 : [ 1.03224e-005 ]
7902 : [ 1.04836e-005 ]
7903 : [ 1.00193e-005 ]
7904 : [ 1.03415e-005 ]
7905 : [ 9.50768e-006 ]
7906 : [ 1.00927e-005 ]
7907 : [ 1.05864e-005 ]
7908 : [ 1.05925e-005 ]
7909 : [ 1.0497e-005  ]
7910 : [ 9.97183e-006 ]
7911 : [ 1.04834e-005 ]
7912 : [ 9.78265e-006 ]
7913 : [ 1.02638e-005 ]
7914 : [ 1.05537e-005 ]
7915 : [ 1.05217e-005 ]
7916 : [ 1.05605e-005 ]
7917 : [ 9.77137e-006 ]
7918 : [ 1.05749e-005 ]
7919 : [ 1.03489e-005 ]
7920 : [ 1.08143e-005 ]
7921 : [ 1.00309e-005 ]
7922 : [ 1.04981e-005 ]
7923 : [ 1.02851e-005 ]
7924 : [ 1.05112e-005 ]
7925 : [ 9.57205e-006 ]
7926 : [ 9.80748e-006 ]
7927 : [ 1.02937e-005 ]
7928 : [ 1.0222e-005  ]
7929 : [ 9.83183e-006 ]
7930 : [ 1.04273e-005 ]
7931 : [ 1.05983e-005 ]
7932 : [ 1.01058e-005 ]
7933 : [ 1.05356e-005 ]
7934 : [ 1.00395e-005 ]
7935 : [ 1.06031e-005 ]
7936 : [ 1.04927e-005 ]
7937 : [ 1.0646e-005  ]
7938 : [ 1.02119e-005 ]
7939 : [ 1.05543e-005 ]
7940 : [ 1.05021e-005 ]
7941 : [ 1.04667e-005 ]
7942 : [ 1.06803e-005 ]
7943 : [ 1.00189e-005 ]
7944 : [ 1.06444e-005 ]
7945 : [ 1.05078e-005 ]
7946 : [ 1.02076e-005 ]
7947 : [ 1.05199e-005 ]
7948 : [ 1.03367e-005 ]
7949 : [ 1.06651e-005 ]
7950 : [ 1.04322e-005 ]
7951 : [ 1.04795e-005 ]
7952 : [ 1.0617e-005  ]
7953 : [ 1.00846e-005 ]
7954 : [ 1.05388e-005 ]
7955 : [ 1.05144e-005 ]
7956 : [ 1.01699e-005 ]
7957 : [ 1.04036e-005 ]
7958 : [ 1.04159e-005 ]
7959 : [ 1.06854e-005 ]
7960 : [ 9.69017e-006 ]
7961 : [ 9.88604e-006 ]
7962 : [ 1.03743e-005 ]
7963 : [ 1.03195e-005 ]
7964 : [ 1.05066e-005 ]
7965 : [ 1.014e-005   ]
7966 : [ 1.01999e-005 ]
7967 : [ 1.04051e-005 ]
7968 : [ 1.01101e-005 ]
7969 : [ 9.45413e-006 ]
7970 : [ 1.00135e-005 ]
7971 : [ 9.99191e-006 ]
7972 : [ 1.00595e-005 ]
7973 : [ 9.83073e-006 ]
7974 : [ 1.04336e-005 ]
7975 : [ 1.06636e-005 ]
7976 : [ 9.63836e-006 ]
7977 : [ 1.06051e-005 ]
7978 : [ 9.94029e-006 ]
7979 : [ 9.77393e-006 ]
7980 : [ 9.94978e-006 ]
7981 : [ 1.04333e-005 ]
7982 : [ 1.0261e-005  ]
7983 : [ 1.04547e-005 ]
7984 : [ 9.9971e-006  ]
7985 : [ 9.70869e-006 ]
7986 : [ 1.0296e-005  ]
7987 : [ 1.05656e-005 ]
7988 : [ 1.05573e-005 ]
7989 : [ 1.02545e-005 ]
7990 : [ 1.05159e-005 ]
7991 : [ 1.06214e-005 ]
7992 : [ 1.02392e-005 ]
7993 : [ 9.6077e-006  ]
7994 : [ 1.05139e-005 ]
7995 : [ 9.66031e-006 ]
7996 : [ 1.04868e-005 ]
7997 : [ 9.83994e-006 ]
7998 : [ 1.05328e-005 ]
7999 : [ 1.03626e-005 ]
8000 : [ 9.90623e-006 ]
8001 : [ 1.01848e-005 ]
8002 : [ 1.05084e-005 ]
8003 : [ 1.03057e-005 ]
8004 : [ 1.05444e-005 ]
8005 : [ 9.85734e-006 ]
8006 : [ 1.05108e-005 ]
8007 : [ 1.05907e-005 ]
8008 : [ 1.04227e-005 ]
8009 : [ 1.06619e-005 ]
8010 : [ 1.02564e-005 ]
8011 : [ 1.04446e-005 ]
8012 : [ 1.05891e-005 ]
8013 : [ 1.04381e-005 ]
8014 : [ 1.05242e-005 ]
8015 : [ 1.0557e-005  ]
8016 : [ 1.04838e-005 ]
8017 : [ 1.05736e-005 ]
8018 : [ 9.76032e-006 ]
8019 : [ 1.0282e-005  ]
8020 : [ 1.01538e-005 ]
8021 : [ 1.05113e-005 ]
8022 : [ 1.05518e-005 ]
8023 : [ 9.47129e-006 ]
8024 : [ 9.87201e-006 ]
8025 : [ 1.05812e-005 ]
8026 : [ 1.05186e-005 ]
8027 : [ 9.56813e-006 ]
8028 : [ 1.05966e-005 ]
8029 : [ 1.03812e-005 ]
8030 : [ 1.024e-005   ]
8031 : [ 9.59937e-006 ]
8032 : [ 1.03676e-005 ]
8033 : [ 9.98528e-006 ]
8034 : [ 1.04157e-005 ]
8035 : [ 9.77704e-006 ]
8036 : [ 1.00935e-005 ]
8037 : [ 1.04458e-005 ]
8038 : [ 1.05114e-005 ]
8039 : [ 1.02923e-005 ]
8040 : [ 9.51904e-006 ]
8041 : [ 9.68832e-006 ]
8042 : [ 9.51538e-006 ]
8043 : [ 1.05471e-005 ]
8044 : [ 1.04226e-005 ]
8045 : [ 1.00034e-005 ]
8046 : [ 1.05797e-005 ]
8047 : [ 9.81341e-006 ]
8048 : [ 1.04299e-005 ]
8049 : [ 1.0384e-005  ]
8050 : [ 1.08004e-005 ]
8051 : [ 9.73346e-006 ]
8052 : [ 1.05302e-005 ]
8053 : [ 9.81263e-006 ]
8054 : [ 1.02455e-005 ]
8055 : [ 1.06355e-005 ]
8056 : [ 9.9601e-006  ]
8057 : [ 9.83776e-006 ]
8058 : [ 9.70018e-006 ]
8059 : [ 1.01005e-005 ]
8060 : [ 1.05017e-005 ]
8061 : [ 9.81808e-006 ]
8062 : [ 1.06442e-005 ]
8063 : [ 1.04698e-005 ]
8064 : [ 1.02487e-005 ]
8065 : [ 1.01274e-005 ]
8066 : [ 1.06735e-005 ]
8067 : [ 1.03438e-005 ]
8068 : [ 1.00543e-005 ]
8069 : [ 1.05079e-005 ]
8070 : [ 1.05013e-005 ]
8071 : [ 9.63233e-006 ]
8072 : [ 1.0541e-005  ]
8073 : [ 1.01693e-005 ]
8074 : [ 1.03219e-005 ]
8075 : [ 1.05389e-005 ]
8076 : [ 1.02512e-005 ]
8077 : [ 9.86026e-006 ]
8078 : [ 9.97595e-006 ]
8079 : [ 9.63196e-006 ]
8080 : [ 1.04683e-005 ]
8081 : [ 9.755e-006   ]
8082 : [ 1.02299e-005 ]
8083 : [ 1.04066e-005 ]
8084 : [ 1.04114e-005 ]
8085 : [ 1.03628e-005 ]
8086 : [ 1.05866e-005 ]
8087 : [ 1.02686e-005 ]
8088 : [ 9.82287e-006 ]
8089 : [ 1.03879e-005 ]
8090 : [ 1.02153e-005 ]
8091 : [ 1.02606e-005 ]
8092 : [ 1.04814e-005 ]
8093 : [ 1.05009e-005 ]
8094 : [ 1.05073e-005 ]
8095 : [ 1.05587e-005 ]
8096 : [ 1.00863e-005 ]
8097 : [ 1.04627e-005 ]
8098 : [ 1.0407e-005  ]
8099 : [ 9.85859e-006 ]
8100 : [ 1.05013e-005 ]
8101 : [ 1.05956e-005 ]
8102 : [ 1.05641e-005 ]
8103 : [ 1.05631e-005 ]
8104 : [ 9.90024e-006 ]
8105 : [ 9.62942e-006 ]
8106 : [ 1.07069e-005 ]
8107 : [ 1.02226e-005 ]
8108 : [ 1.04053e-005 ]
8109 : [ 1.05331e-005 ]
8110 : [ 1.01827e-005 ]
8111 : [ 9.83448e-006 ]
8112 : [ 1.06155e-005 ]
8113 : [ 1.04677e-005 ]
8114 : [ 1.0542e-005  ]
8115 : [ 1.05445e-005 ]
8116 : [ 1.00115e-005 ]
8117 : [ 9.77837e-006 ]
8118 : [ 9.56509e-006 ]
8119 : [ 1.01516e-005 ]
8120 : [ 1.0623e-005  ]
8121 : [ 1.04285e-005 ]
8122 : [ 1.04406e-005 ]
8123 : [ 1.03639e-005 ]
8124 : [ 1.05287e-005 ]
8125 : [ 9.8084e-006  ]
8126 : [ 1.03326e-005 ]
8127 : [ 1.04785e-005 ]
8128 : [ 1.04843e-005 ]
8129 : [ 9.70552e-006 ]
8130 : [ 9.90267e-006 ]
8131 : [ 9.94946e-006 ]
8132 : [ 1.03422e-005 ]
8133 : [ 1.0516e-005  ]
8134 : [ 1.04716e-005 ]
8135 : [ 1.04629e-005 ]
8136 : [ 1.02669e-005 ]
8137 : [ 1.05815e-005 ]
8138 : [ 9.88034e-006 ]
8139 : [ 1.05409e-005 ]
8140 : [ 1.03223e-005 ]
8141 : [ 9.80107e-006 ]
8142 : [ 1.04575e-005 ]
8143 : [ 1.04078e-005 ]
8144 : [ 1.0386e-005  ]
8145 : [ 1.01852e-005 ]
8146 : [ 9.44965e-006 ]
8147 : [ 1.00032e-005 ]
8148 : [ 1.0002e-005  ]
8149 : [ 1.04705e-005 ]
8150 : [ 9.63573e-006 ]
8151 : [ 9.94663e-006 ]
8152 : [ 1.05919e-005 ]
8153 : [ 9.92078e-006 ]
8154 : [ 1.04797e-005 ]
8155 : [ 1.04321e-005 ]
8156 : [ 1.01535e-005 ]
8157 : [ 1.04941e-005 ]
8158 : [ 1.05096e-005 ]
8159 : [ 1.02951e-005 ]
8160 : [ 1.02658e-005 ]
8161 : [ 1.05681e-005 ]
8162 : [ 1.04586e-005 ]
8163 : [ 1.06332e-005 ]
8164 : [ 1.05646e-005 ]
8165 : [ 1.04098e-005 ]
8166 : [ 1.05721e-005 ]
8167 : [ 1.05366e-005 ]
8168 : [ 1.01575e-005 ]
8169 : [ 1.04743e-005 ]
8170 : [ 1.05771e-005 ]
8171 : [ 1.04057e-005 ]
8172 : [ 1.02947e-005 ]
8173 : [ 1.0575e-005  ]
8174 : [ 9.71524e-006 ]
8175 : [ 1.03881e-005 ]
8176 : [ 1.05765e-005 ]
8177 : [ 9.50539e-006 ]
8178 : [ 9.85385e-006 ]
8179 : [ 1.02574e-005 ]
8180 : [ 1.01712e-005 ]
8181 : [ 1.0387e-005  ]
8182 : [ 1.06798e-005 ]
8183 : [ 9.70131e-006 ]
8184 : [ 9.80594e-006 ]
8185 : [ 1.05947e-005 ]
8186 : [ 9.7997e-006  ]
8187 : [ 1.04853e-005 ]
8188 : [ 1.04541e-005 ]
8189 : [ 1.04911e-005 ]
8190 : [ 1.04652e-005 ]
8191 : [ 9.90414e-006 ]
8192 : [ 1.04558e-005 ]
8193 : [ 9.87693e-006 ]
8194 : [ 1.04271e-005 ]
8195 : [ 1.04847e-005 ]
8196 : [ 1.04077e-005 ]
8197 : [ 1.05084e-005 ]
8198 : [ 9.54797e-006 ]
8199 : [ 1.00883e-005 ]
8200 : [ 1.05215e-005 ]
8201 : [ 1.05526e-005 ]
8202 : [ 1.06017e-005 ]
8203 : [ 1.0517e-005  ]
8204 : [ 1.03986e-005 ]
8205 : [ 1.03765e-005 ]
8206 : [ 1.02514e-005 ]
8207 : [ 1.05725e-005 ]
8208 : [ 1.04692e-005 ]
8209 : [ 1.03456e-005 ]
8210 : [ 1.05849e-005 ]
8211 : [ 9.88462e-006 ]
8212 : [ 9.52815e-006 ]
8213 : [ 1.01806e-005 ]
8214 : [ 1.06473e-005 ]
8215 : [ 1.05789e-005 ]
8216 : [ 9.78655e-006 ]
8217 : [ 1.04933e-005 ]
8218 : [ 9.88707e-006 ]
8219 : [ 1.05499e-005 ]
8220 : [ 1.03306e-005 ]
8221 : [ 1.04406e-005 ]
8222 : [ 1.03591e-005 ]
8223 : [ 1.05693e-005 ]
8224 : [ 1.0503e-005  ]
8225 : [ 1.01771e-005 ]
8226 : [ 9.73577e-006 ]
8227 : [ 1.04873e-005 ]
8228 : [ 1.06122e-005 ]
8229 : [ 1.05677e-005 ]
8230 : [ 1.05935e-005 ]
8231 : [ 1.01908e-005 ]
8232 : [ 9.74342e-006 ]
8233 : [ 1.05815e-005 ]
8234 : [ 1.0292e-005  ]
8235 : [ 1.05175e-005 ]
8236 : [ 9.61292e-006 ]
8237 : [ 9.80153e-006 ]
8238 : [ 9.83158e-006 ]
8239 : [ 1.0443e-005  ]
8240 : [ 1.05452e-005 ]
8241 : [ 1.06367e-005 ]
8242 : [ 1.0165e-005  ]
8243 : [ 1.04819e-005 ]
8244 : [ 1.02069e-005 ]
8245 : [ 9.69901e-006 ]
8246 : [ 9.73801e-006 ]
8247 : [ 1.00179e-005 ]
8248 : [ 9.73403e-006 ]
8249 : [ 1.03694e-005 ]
8250 : [ 1.02758e-005 ]
8251 : [ 9.98369e-006 ]
8252 : [ 9.92015e-006 ]
8253 : [ 1.03346e-005 ]
8254 : [ 9.99313e-006 ]
8255 : [ 1.01968e-005 ]
8256 : [ 9.65808e-006 ]
8257 : [ 1.0063e-005  ]
8258 : [ 1.01932e-005 ]
8259 : [ 9.59412e-006 ]
8260 : [ 1.00229e-005 ]
8261 : [ 1.06393e-005 ]
8262 : [ 9.52975e-006 ]
8263 : [ 1.04782e-005 ]
8264 : [ 1.03105e-005 ]
8265 : [ 9.65845e-006 ]
8266 : [ 1.03636e-005 ]
8267 : [ 1.04116e-005 ]
8268 : [ 1.03431e-005 ]
8269 : [ 1.04577e-005 ]
8270 : [ 9.92409e-006 ]
8271 : [ 1.02606e-005 ]
8272 : [ 1.00967e-005 ]
8273 : [ 1.06076e-005 ]
8274 : [ 9.50984e-006 ]
8275 : [ 1.05761e-005 ]
8276 : [ 9.92747e-006 ]
8277 : [ 9.74222e-006 ]
8278 : [ 9.62746e-006 ]
8279 : [ 1.04698e-005 ]
8280 : [ 9.77006e-006 ]
8281 : [ 1.04215e-005 ]
8282 : [ 1.06202e-005 ]
8283 : [ 1.03752e-005 ]
8284 : [ 1.05947e-005 ]
8285 : [ 1.04208e-005 ]
8286 : [ 1.0515e-005  ]
8287 : [ 1.05043e-005 ]
8288 : [ 9.88088e-006 ]
8289 : [ 1.04892e-005 ]
8290 : [ 1.05997e-005 ]
8291 : [ 1.0564e-005  ]
8292 : [ 9.78386e-006 ]
8293 : [ 1.03823e-005 ]
8294 : [ 1.04788e-005 ]
8295 : [ 9.6558e-006  ]
8296 : [ 1.00862e-005 ]
8297 : [ 1.03188e-005 ]
8298 : [ 1.04636e-005 ]
8299 : [ 9.61032e-006 ]
8300 : [ 1.05195e-005 ]
8301 : [ 1.02799e-005 ]
8302 : [ 1.03376e-005 ]
8303 : [ 9.57571e-006 ]
8304 : [ 1.02954e-005 ]
8305 : [ 9.50624e-006 ]
8306 : [ 9.62232e-006 ]
8307 : [ 9.78461e-006 ]
8308 : [ 9.90311e-006 ]
8309 : [ 1.04174e-005 ]
8310 : [ 1.04868e-005 ]
8311 : [ 1.00367e-005 ]
8312 : [ 1.06284e-005 ]
8313 : [ 1.06011e-005 ]
8314 : [ 1.04527e-005 ]
8315 : [ 1.04849e-005 ]
8316 : [ 1.05692e-005 ]
8317 : [ 1.05444e-005 ]
8318 : [ 9.54886e-006 ]
8319 : [ 9.67763e-006 ]
8320 : [ 1.05306e-005 ]
8321 : [ 1.01553e-005 ]
8322 : [ 1.04771e-005 ]
8323 : [ 1.01451e-005 ]
8324 : [ 1.05691e-005 ]
8325 : [ 1.05414e-005 ]
8326 : [ 9.94053e-006 ]
8327 : [ 1.03428e-005 ]
8328 : [ 1.05974e-005 ]
8329 : [ 1.05407e-005 ]
8330 : [ 1.03849e-005 ]
8331 : [ 1.02885e-005 ]
8332 : [ 1.04882e-005 ]
8333 : [ 1.06421e-005 ]
8334 : [ 1.0328e-005  ]
8335 : [ 1.0465e-005  ]
8336 : [ 1.00724e-005 ]
8337 : [ 9.59799e-006 ]
8338 : [ 1.05357e-005 ]
8339 : [ 1.03835e-005 ]
8340 : [ 9.69797e-006 ]
8341 : [ 1.04526e-005 ]
8342 : [ 1.00474e-005 ]
8343 : [ 1.05367e-005 ]
8344 : [ 1.04356e-005 ]
8345 : [ 1.05535e-005 ]
8346 : [ 1.02249e-005 ]
8347 : [ 1.04349e-005 ]
8348 : [ 1.04389e-005 ]
8349 : [ 9.97147e-006 ]
8350 : [ 1.05539e-005 ]
8351 : [ 1.03961e-005 ]
8352 : [ 1.02285e-005 ]
8353 : [ 9.87822e-006 ]
8354 : [ 9.59515e-006 ]
8355 : [ 1.05986e-005 ]
8356 : [ 1.05342e-005 ]
8357 : [ 1.03729e-005 ]
8358 : [ 9.58253e-006 ]
8359 : [ 1.05609e-005 ]
8360 : [ 1.06309e-005 ]
8361 : [ 1.05179e-005 ]
8362 : [ 1.03381e-005 ]
8363 : [ 1.06154e-005 ]
8364 : [ 9.94187e-006 ]
8365 : [ 1.04029e-005 ]
8366 : [ 1.05572e-005 ]
8367 : [ 1.05394e-005 ]
8368 : [ 1.03612e-005 ]
8369 : [ 1.05857e-005 ]
8370 : [ 1.00106e-005 ]
8371 : [ 1.04397e-005 ]
8372 : [ 1.0441e-005  ]
8373 : [ 1.05047e-005 ]
8374 : [ 9.81844e-006 ]
8375 : [ 9.58882e-006 ]
8376 : [ 1.05708e-005 ]
8377 : [ 1.0286e-005  ]
8378 : [ 9.86872e-006 ]
8379 : [ 1.01816e-005 ]
8380 : [ 9.66397e-006 ]
8381 : [ 9.70926e-006 ]
8382 : [ 1.05878e-005 ]
8383 : [ 9.55501e-006 ]
8384 : [ 9.79601e-006 ]
8385 : [ 1.05212e-005 ]
8386 : [ 1.0369e-005  ]
8387 : [ 1.01444e-005 ]
8388 : [ 1.05996e-005 ]
8389 : [ 1.03282e-005 ]
8390 : [ 1.03841e-005 ]
8391 : [ 1.00588e-005 ]
8392 : [ 1.05926e-005 ]
8393 : [ 1.03818e-005 ]
8394 : [ 1.00653e-005 ]
8395 : [ 1.04236e-005 ]
8396 : [ 1.04114e-005 ]
8397 : [ 1.00151e-005 ]
8398 : [ 1.04356e-005 ]
8399 : [ 9.59952e-006 ]
8400 : [ 1.03356e-005 ]
8401 : [ 1.01855e-005 ]
8402 : [ 1.01909e-005 ]
8403 : [ 9.78544e-006 ]
8404 : [ 1.02226e-005 ]
8405 : [ 9.66768e-006 ]
8406 : [ 1.05446e-005 ]
8407 : [ 9.72947e-006 ]
8408 : [ 1.04655e-005 ]
8409 : [ 1.04994e-005 ]
8410 : [ 1.0415e-005  ]
8411 : [ 1.05034e-005 ]
8412 : [ 1.04787e-005 ]
8413 : [ 1.01814e-005 ]
8414 : [ 1.05138e-005 ]
8415 : [ 1.03867e-005 ]
8416 : [ 1.01958e-005 ]
8417 : [ 1.05861e-005 ]
8418 : [ 1.05626e-005 ]
8419 : [ 1.03444e-005 ]
8420 : [ 1.03895e-005 ]
8421 : [ 1.02752e-005 ]
8422 : [ 1.04323e-005 ]
8423 : [ 1.0502e-005  ]
8424 : [ 1.04528e-005 ]
8425 : [ 1.03883e-005 ]
8426 : [ 1.04237e-005 ]
8427 : [ 1.06658e-005 ]
8428 : [ 1.0495e-005  ]
8429 : [ 9.7329e-006  ]
8430 : [ 1.00461e-005 ]
8431 : [ 1.03483e-005 ]
8432 : [ 1.03869e-005 ]
8433 : [ 1.00101e-005 ]
8434 : [ 1.06849e-005 ]
8435 : [ 1.02827e-005 ]
8436 : [ 1.04591e-005 ]
8437 : [ 1.03446e-005 ]
8438 : [ 1.05373e-005 ]
8439 : [ 1.04619e-005 ]
8440 : [ 1.02094e-005 ]
8441 : [ 1.05477e-005 ]
8442 : [ 1.03518e-005 ]
8443 : [ 1.05268e-005 ]
8444 : [ 1.06203e-005 ]
8445 : [ 1.02551e-005 ]
8446 : [ 9.92009e-006 ]
8447 : [ 1.0575e-005  ]
8448 : [ 1.02696e-005 ]
8449 : [ 9.8989e-006  ]
8450 : [ 1.0489e-005  ]
8451 : [ 1.0282e-005  ]
8452 : [ 9.54314e-006 ]
8453 : [ 9.96752e-006 ]
8454 : [ 1.01525e-005 ]
8455 : [ 1.03837e-005 ]
8456 : [ 1.05532e-005 ]
8457 : [ 1.05772e-005 ]
8458 : [ 1.05584e-005 ]
8459 : [ 9.48391e-006 ]
8460 : [ 1.04712e-005 ]
8461 : [ 1.0321e-005  ]
8462 : [ 1.05286e-005 ]
8463 : [ 1.04574e-005 ]
8464 : [ 9.98211e-006 ]
8465 : [ 1.02055e-005 ]
8466 : [ 1.0487e-005  ]
8467 : [ 9.94611e-006 ]
8468 : [ 1.03239e-005 ]
8469 : [ 9.86095e-006 ]
8470 : [ 1.05016e-005 ]
8471 : [ 9.51676e-006 ]
8472 : [ 9.74606e-006 ]
8473 : [ 1.0522e-005  ]
8474 : [ 1.05047e-005 ]
8475 : [ 1.05092e-005 ]
8476 : [ 1.02248e-005 ]
8477 : [ 1.01138e-005 ]
8478 : [ 1.00695e-005 ]
8479 : [ 1.07361e-005 ]
8480 : [ 1.03762e-005 ]
8481 : [ 1.06563e-005 ]
8482 : [ 1.05937e-005 ]
8483 : [ 1.00175e-005 ]
8484 : [ 1.05387e-005 ]
8485 : [ 1.03173e-005 ]
8486 : [ 1.04399e-005 ]
8487 : [ 1.0236e-005  ]
8488 : [ 1.0561e-005  ]
8489 : [ 1.06572e-005 ]
8490 : [ 1.06021e-005 ]
8491 : [ 1.05779e-005 ]
8492 : [ 9.76277e-006 ]
8493 : [ 1.06059e-005 ]
8494 : [ 1.05992e-005 ]
8495 : [ 9.9548e-006  ]
8496 : [ 1.02449e-005 ]
8497 : [ 9.74159e-006 ]
8498 : [ 1.00345e-005 ]
8499 : [ 9.6297e-006  ]
8500 : [ 1.06697e-005 ]
8501 : [ 1.03693e-005 ]
8502 : [ 1.05082e-005 ]
8503 : [ 9.53356e-006 ]
8504 : [ 1.04616e-005 ]
8505 : [ 1.04093e-005 ]
8506 : [ 1.01316e-005 ]
8507 : [ 1.04705e-005 ]
8508 : [ 1.04519e-005 ]
8509 : [ 1.05925e-005 ]
8510 : [ 9.86773e-006 ]
8511 : [ 1.01642e-005 ]
8512 : [ 1.00888e-005 ]
8513 : [ 1.03121e-005 ]
8514 : [ 1.05382e-005 ]
8515 : [ 1.01435e-005 ]
8516 : [ 1.04662e-005 ]
8517 : [ 1.0264e-005  ]
8518 : [ 1.03858e-005 ]
8519 : [ 9.51997e-006 ]
8520 : [ 1.04297e-005 ]
8521 : [ 1.05114e-005 ]
8522 : [ 1.04601e-005 ]
8523 : [ 1.0526e-005  ]
8524 : [ 1.06038e-005 ]
8525 : [ 1.01107e-005 ]
8526 : [ 9.74742e-006 ]
8527 : [ 9.62127e-006 ]
8528 : [ 1.04499e-005 ]
8529 : [ 1.05747e-005 ]
8530 : [ 1.05294e-005 ]
8531 : [ 1.04987e-005 ]
8532 : [ 9.63642e-006 ]
8533 : [ 1.04985e-005 ]
8534 : [ 9.61425e-006 ]
8535 : [ 1.04383e-005 ]
8536 : [ 1.05646e-005 ]
8537 : [ 1.01713e-005 ]
8538 : [ 9.5937e-006  ]
8539 : [ 1.05917e-005 ]
8540 : [ 1.04238e-005 ]
8541 : [ 9.62355e-006 ]
8542 : [ 9.83338e-006 ]
8543 : [ 1.0248e-005  ]
8544 : [ 1.06819e-005 ]
8545 : [ 1.04922e-005 ]
8546 : [ 9.81606e-006 ]
8547 : [ 1.04894e-005 ]
8548 : [ 1.05864e-005 ]
8549 : [ 9.62715e-006 ]
8550 : [ 1.02305e-005 ]
8551 : [ 1.05215e-005 ]
8552 : [ 9.57265e-006 ]
8553 : [ 1.0354e-005  ]
8554 : [ 1.05444e-005 ]
8555 : [ 9.61609e-006 ]
8556 : [ 1.05716e-005 ]
8557 : [ 1.05538e-005 ]
8558 : [ 9.94475e-006 ]
8559 : [ 1.05013e-005 ]
8560 : [ 1.05844e-005 ]
8561 : [ 1.04076e-005 ]
8562 : [ 1.05668e-005 ]
8563 : [ 9.82021e-006 ]
8564 : [ 1.05706e-005 ]
8565 : [ 1.04968e-005 ]
8566 : [ 1.05472e-005 ]
8567 : [ 1.06242e-005 ]
8568 : [ 1.02295e-005 ]
8569 : [ 1.05867e-005 ]
8570 : [ 1.04759e-005 ]
8571 : [ 1.05382e-005 ]
8572 : [ 1.05109e-005 ]
8573 : [ 1.04102e-005 ]
8574 : [ 9.64464e-006 ]
8575 : [ 1.03724e-005 ]
8576 : [ 9.7467e-006  ]
8577 : [ 1.03539e-005 ]
8578 : [ 1.06797e-005 ]
8579 : [ 1.05766e-005 ]
8580 : [ 1.05333e-005 ]
8581 : [ 9.81463e-006 ]
8582 : [ 1.05657e-005 ]
8583 : [ 1.0525e-005  ]
8584 : [ 1.00404e-005 ]
8585 : [ 1.05397e-005 ]
8586 : [ 9.73834e-006 ]
8587 : [ 9.93718e-006 ]
8588 : [ 1.07658e-005 ]
8589 : [ 1.04928e-005 ]
8590 : [ 1.05947e-005 ]
8591 : [ 9.81217e-006 ]
8592 : [ 1.01767e-005 ]
8593 : [ 1.05301e-005 ]
8594 : [ 1.06093e-005 ]
8595 : [ 1.04705e-005 ]
8596 : [ 1.05256e-005 ]
8597 : [ 1.06839e-005 ]
8598 : [ 1.04927e-005 ]
8599 : [ 1.05282e-005 ]
8600 : [ 1.0476e-005  ]
8601 : [ 9.89275e-006 ]
8602 : [ 1.05789e-005 ]
8603 : [ 1.00713e-005 ]
8604 : [ 1.02968e-005 ]
8605 : [ 1.03672e-005 ]
8606 : [ 1.05973e-005 ]
8607 : [ 1.05622e-005 ]
8608 : [ 1.04543e-005 ]
8609 : [ 1.05187e-005 ]
8610 : [ 9.68736e-006 ]
8611 : [ 9.7737e-006  ]
8612 : [ 1.04769e-005 ]
8613 : [ 1.04493e-005 ]
8614 : [ 1.01788e-005 ]
8615 : [ 1.06434e-005 ]
8616 : [ 1.04797e-005 ]
8617 : [ 9.74808e-006 ]
8618 : [ 1.04629e-005 ]
8619 : [ 9.80885e-006 ]
8620 : [ 1.05862e-005 ]
8621 : [ 1.0525e-005  ]
8622 : [ 1.03843e-005 ]
8623 : [ 1.05722e-005 ]
8624 : [ 1.00787e-005 ]
8625 : [ 9.554e-006   ]
8626 : [ 9.77757e-006 ]
8627 : [ 1.04451e-005 ]
8628 : [ 9.90217e-006 ]
8629 : [ 1.0022e-005  ]
8630 : [ 1.06713e-005 ]
8631 : [ 1.0116e-005  ]
8632 : [ 1.00807e-005 ]
8633 : [ 1.03816e-005 ]
8634 : [ 1.0421e-005  ]
8635 : [ 1.03706e-005 ]
8636 : [ 1.04649e-005 ]
8637 : [ 1.05236e-005 ]
8638 : [ 1.03586e-005 ]
8639 : [ 1.04633e-005 ]
8640 : [ 1.03012e-005 ]
8641 : [ 1.0287e-005  ]
8642 : [ 1.05923e-005 ]
8643 : [ 9.81513e-006 ]
8644 : [ 9.77503e-006 ]
8645 : [ 1.06453e-005 ]
8646 : [ 1.03512e-005 ]
8647 : [ 1.05723e-005 ]
8648 : [ 1.04613e-005 ]
8649 : [ 1.07194e-005 ]
8650 : [ 1.0643e-005  ]
8651 : [ 1.0264e-005  ]
8652 : [ 1.03251e-005 ]
8653 : [ 1.0515e-005  ]
8654 : [ 1.04306e-005 ]
8655 : [ 1.02414e-005 ]
8656 : [ 9.8364e-006  ]
8657 : [ 1.04739e-005 ]
8658 : [ 9.65285e-006 ]
8659 : [ 1.06484e-005 ]
8660 : [ 9.70531e-006 ]
8661 : [ 1.05077e-005 ]
8662 : [ 9.88908e-006 ]
8663 : [ 1.06419e-005 ]
8664 : [ 9.97953e-006 ]
8665 : [ 1.01901e-005 ]
8666 : [ 1.04796e-005 ]
8667 : [ 1.05819e-005 ]
8668 : [ 9.834e-006   ]
8669 : [ 1.00825e-005 ]
8670 : [ 1.05264e-005 ]
8671 : [ 9.74373e-006 ]
8672 : [ 9.85325e-006 ]
8673 : [ 1.04612e-005 ]
8674 : [ 1.02756e-005 ]
8675 : [ 1.06145e-005 ]
8676 : [ 1.04023e-005 ]
8677 : [ 1.05395e-005 ]
8678 : [ 1.05132e-005 ]
8679 : [ 1.03807e-005 ]
8680 : [ 1.05487e-005 ]
8681 : [ 1.02707e-005 ]
8682 : [ 1.00031e-005 ]
8683 : [ 1.0438e-005  ]
8684 : [ 1.03952e-005 ]
8685 : [ 1.06074e-005 ]
8686 : [ 1.05131e-005 ]
8687 : [ 9.74423e-006 ]
8688 : [ 1.04778e-005 ]
8689 : [ 9.64764e-006 ]
8690 : [ 1.01531e-005 ]
8691 : [ 1.0399e-005  ]
8692 : [ 1.0358e-005  ]
8693 : [ 1.04191e-005 ]
8694 : [ 9.44355e-006 ]
8695 : [ 1.01453e-005 ]
8696 : [ 1.03263e-005 ]
8697 : [ 1.03886e-005 ]
8698 : [ 1.02576e-005 ]
8699 : [ 1.02675e-005 ]
8700 : [ 1.05302e-005 ]
8701 : [ 1.06062e-005 ]
8702 : [ 1.0507e-005  ]
8703 : [ 1.03844e-005 ]
8704 : [ 1.03458e-005 ]
8705 : [ 1.03297e-005 ]
8706 : [ 1.04874e-005 ]
8707 : [ 1.0049e-005  ]
8708 : [ 1.0399e-005  ]
8709 : [ 1.02024e-005 ]
8710 : [ 9.70564e-006 ]
8711 : [ 1.0469e-005  ]
8712 : [ 9.79487e-006 ]
8713 : [ 1.0459e-005  ]
8714 : [ 1.0295e-005  ]
8715 : [ 1.05078e-005 ]
8716 : [ 1.05606e-005 ]
8717 : [ 1.0564e-005  ]
8718 : [ 1.05408e-005 ]
8719 : [ 1.05348e-005 ]
8720 : [ 9.70601e-006 ]
8721 : [ 9.74085e-006 ]
8722 : [ 1.03202e-005 ]
8723 : [ 1.05408e-005 ]
8724 : [ 1.02038e-005 ]
8725 : [ 1.0706e-005  ]
8726 : [ 1.05387e-005 ]
8727 : [ 1.04581e-005 ]
8728 : [ 1.04767e-005 ]
8729 : [ 1.05603e-005 ]
8730 : [ 1.01498e-005 ]
8731 : [ 1.05357e-005 ]
8732 : [ 1.05125e-005 ]
8733 : [ 1.03643e-005 ]
8734 : [ 1.01098e-005 ]
8735 : [ 1.0019e-005  ]
8736 : [ 1.04308e-005 ]
8737 : [ 1.05339e-005 ]
8738 : [ 1.0448e-005  ]
8739 : [ 9.80266e-006 ]
8740 : [ 1.05446e-005 ]
8741 : [ 1.06412e-005 ]
8742 : [ 1.03471e-005 ]
8743 : [ 1.04773e-005 ]
8744 : [ 1.02639e-005 ]
8745 : [ 1.05374e-005 ]
8746 : [ 1.05044e-005 ]
8747 : [ 9.98747e-006 ]
8748 : [ 1.0521e-005  ]
8749 : [ 1.04487e-005 ]
8750 : [ 1.04155e-005 ]
8751 : [ 9.5786e-006  ]
8752 : [ 1.05663e-005 ]
8753 : [ 1.03908e-005 ]
8754 : [ 1.04117e-005 ]
8755 : [ 1.05949e-005 ]
8756 : [ 1.03965e-005 ]
8757 : [ 1.05738e-005 ]
8758 : [ 1.04815e-005 ]
8759 : [ 9.83468e-006 ]
8760 : [ 1.02769e-005 ]
8761 : [ 1.05185e-005 ]
8762 : [ 9.51216e-006 ]
8763 : [ 1.02573e-005 ]
8764 : [ 1.04804e-005 ]
8765 : [ 1.02494e-005 ]
8766 : [ 1.02641e-005 ]
8767 : [ 1.05566e-005 ]
8768 : [ 1.01114e-005 ]
8769 : [ 1.03183e-005 ]
8770 : [ 1.04465e-005 ]
8771 : [ 1.0496e-005  ]
8772 : [ 1.06202e-005 ]
8773 : [ 1.04152e-005 ]
8774 : [ 1.06147e-005 ]
8775 : [ 9.95461e-006 ]
8776 : [ 1.04821e-005 ]
8777 : [ 1.04533e-005 ]
8778 : [ 1.01276e-005 ]
8779 : [ 1.03151e-005 ]
8780 : [ 1.05534e-005 ]
8781 : [ 1.03139e-005 ]
8782 : [ 1.06606e-005 ]
8783 : [ 9.91938e-006 ]
8784 : [ 9.85691e-006 ]
8785 : [ 1.05069e-005 ]
8786 : [ 1.04643e-005 ]
8787 : [ 1.05107e-005 ]
8788 : [ 9.72432e-006 ]
8789 : [ 1.0516e-005  ]
8790 : [ 9.66353e-006 ]
8791 : [ 1.03393e-005 ]
8792 : [ 1.06788e-005 ]
8793 : [ 1.00586e-005 ]
8794 : [ 1.04796e-005 ]
8795 : [ 1.02712e-005 ]
8796 : [ 9.83569e-006 ]
8797 : [ 1.05183e-005 ]
8798 : [ 1.06003e-005 ]
8799 : [ 1.06424e-005 ]
8800 : [ 1.04423e-005 ]
8801 : [ 9.80621e-006 ]
8802 : [ 1.05008e-005 ]
8803 : [ 1.05075e-005 ]
8804 : [ 1.05254e-005 ]
8805 : [ 1.04974e-005 ]
8806 : [ 1.03947e-005 ]
8807 : [ 9.88914e-006 ]
8808 : [ 1.06508e-005 ]
8809 : [ 9.71007e-006 ]
8810 : [ 1.03301e-005 ]
8811 : [ 1.03274e-005 ]
8812 : [ 1.01877e-005 ]
8813 : [ 1.0286e-005  ]
8814 : [ 1.05618e-005 ]
8815 : [ 9.8995e-006  ]
8816 : [ 1.0644e-005  ]
8817 : [ 1.05964e-005 ]
8818 : [ 1.06155e-005 ]
8819 : [ 9.76186e-006 ]
8820 : [ 1.04605e-005 ]
8821 : [ 1.0312e-005  ]
8822 : [ 1.05411e-005 ]
8823 : [ 9.4742e-006  ]
8824 : [ 1.04251e-005 ]
8825 : [ 1.05809e-005 ]
8826 : [ 1.04325e-005 ]
8827 : [ 1.0476e-005  ]
8828 : [ 1.04152e-005 ]
8829 : [ 1.05373e-005 ]
8830 : [ 1.0541e-005  ]
8831 : [ 1.05673e-005 ]
8832 : [ 1.04256e-005 ]
8833 : [ 1.04188e-005 ]
8834 : [ 9.64383e-006 ]
8835 : [ 9.71595e-006 ]
8836 : [ 1.04689e-005 ]
8837 : [ 1.00748e-005 ]
8838 : [ 9.86985e-006 ]
8839 : [ 1.01845e-005 ]
8840 : [ 1.04793e-005 ]
8841 : [ 1.04094e-005 ]
8842 : [ 1.02331e-005 ]
8843 : [ 1.05305e-005 ]
8844 : [ 9.49683e-006 ]
8845 : [ 9.79851e-006 ]
8846 : [ 1.04016e-005 ]
8847 : [ 1.05468e-005 ]
8848 : [ 1.05146e-005 ]
8849 : [ 1.05708e-005 ]
8850 : [ 1.01518e-005 ]
8851 : [ 1.05354e-005 ]
8852 : [ 1.03132e-005 ]
8853 : [ 1.04605e-005 ]
8854 : [ 9.55823e-006 ]
8855 : [ 9.94609e-006 ]
8856 : [ 9.63043e-006 ]
8857 : [ 9.84031e-006 ]
8858 : [ 1.0646e-005  ]
8859 : [ 9.66134e-006 ]
8860 : [ 1.05118e-005 ]
8861 : [ 9.87921e-006 ]
8862 : [ 1.06222e-005 ]
8863 : [ 9.88902e-006 ]
8864 : [ 9.8533e-006  ]
8865 : [ 1.04868e-005 ]
8866 : [ 1.06028e-005 ]
8867 : [ 1.05057e-005 ]
8868 : [ 9.81794e-006 ]
8869 : [ 1.03715e-005 ]
8870 : [ 9.76465e-006 ]
8871 : [ 9.98625e-006 ]
8872 : [ 1.05265e-005 ]
8873 : [ 1.06023e-005 ]
8874 : [ 1.04974e-005 ]
8875 : [ 1.0518e-005  ]
8876 : [ 1.053e-005   ]
8877 : [ 1.03892e-005 ]
8878 : [ 1.05828e-005 ]
8879 : [ 9.91776e-006 ]
8880 : [ 1.03254e-005 ]
8881 : [ 9.36163e-006 ]
8882 : [ 1.02142e-005 ]
8883 : [ 1.04986e-005 ]
8884 : [ 1.0584e-005  ]
8885 : [ 1.01425e-005 ]
8886 : [ 9.99528e-006 ]
8887 : [ 1.05479e-005 ]
8888 : [ 1.0543e-005  ]
8889 : [ 1.03849e-005 ]
8890 : [ 1.05436e-005 ]
8891 : [ 1.04504e-005 ]
8892 : [ 1.05132e-005 ]
8893 : [ 1.06175e-005 ]
8894 : [ 1.04869e-005 ]
8895 : [ 1.06016e-005 ]
8896 : [ 1.04309e-005 ]
8897 : [ 1.0519e-005  ]
8898 : [ 1.05599e-005 ]
8899 : [ 9.72285e-006 ]
8900 : [ 1.05885e-005 ]
8901 : [ 1.05534e-005 ]
8902 : [ 1.00838e-005 ]
8903 : [ 1.05637e-005 ]
8904 : [ 1.05893e-005 ]
8905 : [ 1.02036e-005 ]
8906 : [ 1.05704e-005 ]
8907 : [ 1.03117e-005 ]
8908 : [ 1.00202e-005 ]
8909 : [ 1.06051e-005 ]
8910 : [ 1.05553e-005 ]
8911 : [ 1.04342e-005 ]
8912 : [ 1.04958e-005 ]
8913 : [ 1.05745e-005 ]
8914 : [ 1.05915e-005 ]
8915 : [ 1.05262e-005 ]
8916 : [ 1.05212e-005 ]
8917 : [ 1.05457e-005 ]
8918 : [ 9.53591e-006 ]
8919 : [ 1.06062e-005 ]
8920 : [ 1.04979e-005 ]
8921 : [ 1.04399e-005 ]
8922 : [ 9.95972e-006 ]
8923 : [ 9.89986e-006 ]
8924 : [ 1.03689e-005 ]
8925 : [ 1.05397e-005 ]
8926 : [ 1.03578e-005 ]
8927 : [ 1.05362e-005 ]
8928 : [ 9.91382e-006 ]
8929 : [ 1.05306e-005 ]
8930 : [ 1.05183e-005 ]
8931 : [ 1.04903e-005 ]
8932 : [ 1.05504e-005 ]
8933 : [ 1.04414e-005 ]
8934 : [ 1.01527e-005 ]
8935 : [ 1.03365e-005 ]
8936 : [ 1.05888e-005 ]
8937 : [ 1.05058e-005 ]
8938 : [ 9.86369e-006 ]
8939 : [ 1.02673e-005 ]
8940 : [ 1.00477e-005 ]
8941 : [ 9.74438e-006 ]
8942 : [ 1.0514e-005  ]
8943 : [ 1.05262e-005 ]
8944 : [ 1.04659e-005 ]
8945 : [ 1.05504e-005 ]
8946 : [ 1.05889e-005 ]
8947 : [ 1.05529e-005 ]
8948 : [ 1.04117e-005 ]
8949 : [ 9.95813e-006 ]
8950 : [ 1.04647e-005 ]
8951 : [ 1.00413e-005 ]
8952 : [ 9.79467e-006 ]
8953 : [ 9.65179e-006 ]
8954 : [ 1.04569e-005 ]
8955 : [ 1.05045e-005 ]
8956 : [ 1.04999e-005 ]
8957 : [ 1.05948e-005 ]
8958 : [ 1.03924e-005 ]
8959 : [ 9.70194e-006 ]
8960 : [ 1.04738e-005 ]
8961 : [ 9.82385e-006 ]
8962 : [ 1.05902e-005 ]
8963 : [ 1.05193e-005 ]
8964 : [ 1.04612e-005 ]
8965 : [ 1.0427e-005  ]
8966 : [ 9.91095e-006 ]
8967 : [ 1.05524e-005 ]
8968 : [ 1.02934e-005 ]
8969 : [ 1.0232e-005  ]
8970 : [ 1.05257e-005 ]
8971 : [ 1.05968e-005 ]
8972 : [ 1.01785e-005 ]
8973 : [ 9.43554e-006 ]
8974 : [ 1.05144e-005 ]
8975 : [ 1.049e-005   ]
8976 : [ 1.06271e-005 ]
8977 : [ 1.04913e-005 ]
8978 : [ 1.06863e-005 ]
8979 : [ 9.89536e-006 ]
8980 : [ 9.59261e-006 ]
8981 : [ 1.05e-005    ]
8982 : [ 1.05296e-005 ]
8983 : [ 9.56159e-006 ]
8984 : [ 1.06127e-005 ]
8985 : [ 9.68824e-006 ]
8986 : [ 1.05469e-005 ]
8987 : [ 1.02593e-005 ]
8988 : [ 1.04026e-005 ]
8989 : [ 1.0617e-005  ]
8990 : [ 9.87809e-006 ]
8991 : [ 9.85575e-006 ]
8992 : [ 1.0268e-005  ]
8993 : [ 9.56014e-006 ]
8994 : [ 1.05265e-005 ]
8995 : [ 1.06159e-005 ]
8996 : [ 1.03532e-005 ]
8997 : [ 1.05613e-005 ]
8998 : [ 1.04313e-005 ]
8999 : [ 1.06135e-005 ]
9000 : [ 1.05982e-005 ]
9001 : [ 1.05676e-005 ]
9002 : [ 1.03716e-005 ]
9003 : [ 9.76791e-006 ]
9004 : [ 9.7935e-006  ]
9005 : [ 9.87791e-006 ]
9006 : [ 1.01667e-005 ]
9007 : [ 1.02444e-005 ]
9008 : [ 9.94486e-006 ]
9009 : [ 1.06288e-005 ]
9010 : [ 1.03944e-005 ]
9011 : [ 9.67562e-006 ]
9012 : [ 9.957e-006   ]
9013 : [ 1.05138e-005 ]
9014 : [ 1.05888e-005 ]
9015 : [ 9.90345e-006 ]
9016 : [ 9.96062e-006 ]
9017 : [ 1.05478e-005 ]
9018 : [ 1.04648e-005 ]
9019 : [ 9.78935e-006 ]
9020 : [ 1.01386e-005 ]
9021 : [ 1.02903e-005 ]
9022 : [ 1.00978e-005 ]
9023 : [ 1.02761e-005 ]
9024 : [ 1.04299e-005 ]
9025 : [ 9.87729e-006 ]
9026 : [ 1.0591e-005  ]
9027 : [ 1.04352e-005 ]
9028 : [ 9.9708e-006  ]
9029 : [ 1.04618e-005 ]
9030 : [ 1.06336e-005 ]
9031 : [ 1.04838e-005 ]
9032 : [ 1.05595e-005 ]
9033 : [ 1.04935e-005 ]
9034 : [ 1.00166e-005 ]
9035 : [ 1.05255e-005 ]
9036 : [ 1.03245e-005 ]
9037 : [ 1.06594e-005 ]
9038 : [ 1.048e-005   ]
9039 : [ 1.05363e-005 ]
9040 : [ 1.05841e-005 ]
9041 : [ 9.83352e-006 ]
9042 : [ 1.00094e-005 ]
9043 : [ 1.05177e-005 ]
9044 : [ 9.65701e-006 ]
9045 : [ 1.04923e-005 ]
9046 : [ 1.06332e-005 ]
9047 : [ 1.04545e-005 ]
9048 : [ 9.36762e-006 ]
9049 : [ 1.03022e-005 ]
9050 : [ 1.05165e-005 ]
9051 : [ 9.669e-006   ]
9052 : [ 9.69971e-006 ]
9053 : [ 1.05497e-005 ]
9054 : [ 1.06628e-005 ]
9055 : [ 9.38597e-006 ]
9056 : [ 9.90029e-006 ]
9057 : [ 1.02333e-005 ]
9058 : [ 9.37796e-006 ]
9059 : [ 1.01604e-005 ]
9060 : [ 1.05134e-005 ]
9061 : [ 9.87383e-006 ]
9062 : [ 1.0519e-005  ]
9063 : [ 1.06254e-005 ]
9064 : [ 9.7445e-006  ]
9065 : [ 1.05802e-005 ]
9066 : [ 1.03889e-005 ]
9067 : [ 9.81958e-006 ]
9068 : [ 1.05239e-005 ]
9069 : [ 9.79478e-006 ]
9070 : [ 1.0505e-005  ]
9071 : [ 1.05306e-005 ]
9072 : [ 1.04612e-005 ]
9073 : [ 1.0458e-005  ]
9074 : [ 1.03012e-005 ]
9075 : [ 1.00711e-005 ]
9076 : [ 1.02224e-005 ]
9077 : [ 1.03875e-005 ]
9078 : [ 1.0394e-005  ]
9079 : [ 1.01495e-005 ]
9080 : [ 1.05628e-005 ]
9081 : [ 9.73012e-006 ]
9082 : [ 1.01671e-005 ]
9083 : [ 1.04157e-005 ]
9084 : [ 1.03115e-005 ]
9085 : [ 1.02093e-005 ]
9086 : [ 1.01301e-005 ]
9087 : [ 9.98568e-006 ]
9088 : [ 1.03429e-005 ]
9089 : [ 1.05672e-005 ]
9090 : [ 1.05975e-005 ]
9091 : [ 1.04996e-005 ]
9092 : [ 1.05463e-005 ]
9093 : [ 1.00189e-005 ]
9094 : [ 1.05998e-005 ]
9095 : [ 1.05918e-005 ]
9096 : [ 1.05386e-005 ]
9097 : [ 1.0326e-005  ]
9098 : [ 9.82872e-006 ]
9099 : [ 1.00868e-005 ]
9100 : [ 9.53245e-006 ]
9101 : [ 1.01339e-005 ]
9102 : [ 1.06899e-005 ]
9103 : [ 9.98028e-006 ]
9104 : [ 1.03423e-005 ]
9105 : [ 1.04454e-005 ]
9106 : [ 1.06317e-005 ]
9107 : [ 1.05629e-005 ]
9108 : [ 9.41941e-006 ]
9109 : [ 9.97791e-006 ]
9110 : [ 9.67016e-006 ]
9111 : [ 1.03298e-005 ]
9112 : [ 1.05102e-005 ]
9113 : [ 9.62512e-006 ]
9114 : [ 1.04512e-005 ]
9115 : [ 1.01474e-005 ]
9116 : [ 1.02592e-005 ]
9117 : [ 1.04576e-005 ]
9118 : [ 1.03743e-005 ]
9119 : [ 1.00531e-005 ]
9120 : [ 1.04393e-005 ]
9121 : [ 1.01705e-005 ]
9122 : [ 1.02872e-005 ]
9123 : [ 9.70889e-006 ]
9124 : [ 1.05706e-005 ]
9125 : [ 1.05504e-005 ]
9126 : [ 1.03605e-005 ]
9127 : [ 1.00851e-005 ]
9128 : [ 1.05212e-005 ]
9129 : [ 1.05081e-005 ]
9130 : [ 9.99708e-006 ]
9131 : [ 9.82685e-006 ]
9132 : [ 1.04872e-005 ]
9133 : [ 1.06751e-005 ]
9134 : [ 1.01228e-005 ]
9135 : [ 1.0592e-005  ]
9136 : [ 1.00327e-005 ]
9137 : [ 1.04851e-005 ]
9138 : [ 1.00186e-005 ]
9139 : [ 1.03696e-005 ]
9140 : [ 1.05735e-005 ]
9141 : [ 1.05526e-005 ]
9142 : [ 9.81447e-006 ]
9143 : [ 9.77467e-006 ]
9144 : [ 1.04408e-005 ]
9145 : [ 1.06149e-005 ]
9146 : [ 9.79805e-006 ]
9147 : [ 1.03347e-005 ]
9148 : [ 1.04199e-005 ]
9149 : [ 1.0503e-005  ]
9150 : [ 1.01108e-005 ]
9151 : [ 1.04262e-005 ]
9152 : [ 1.0255e-005  ]
9153 : [ 1.00666e-005 ]
9154 : [ 9.54038e-006 ]
9155 : [ 1.00803e-005 ]
9156 : [ 9.86883e-006 ]
9157 : [ 9.80512e-006 ]
9158 : [ 1.04088e-005 ]
9159 : [ 1.0211e-005  ]
9160 : [ 9.93665e-006 ]
9161 : [ 1.05266e-005 ]
9162 : [ 1.04363e-005 ]
9163 : [ 1.0635e-005  ]
9164 : [ 1.02187e-005 ]
9165 : [ 9.87492e-006 ]
9166 : [ 9.68953e-006 ]
9167 : [ 1.0541e-005  ]
9168 : [ 9.76638e-006 ]
9169 : [ 1.00216e-005 ]
9170 : [ 1.06454e-005 ]
9171 : [ 1.056e-005   ]
9172 : [ 1.04933e-005 ]
9173 : [ 1.0173e-005  ]
9174 : [ 1.03968e-005 ]
9175 : [ 1.05129e-005 ]
9176 : [ 1.03623e-005 ]
9177 : [ 1.03145e-005 ]
9178 : [ 9.56599e-006 ]
9179 : [ 1.04427e-005 ]
9180 : [ 1.04854e-005 ]
9181 : [ 1.0509e-005  ]
9182 : [ 1.05053e-005 ]
9183 : [ 1.0645e-005  ]
9184 : [ 1.05366e-005 ]
9185 : [ 1.05012e-005 ]
9186 : [ 1.0502e-005  ]
9187 : [ 9.80016e-006 ]
9188 : [ 1.06038e-005 ]
9189 : [ 1.04722e-005 ]
9190 : [ 1.00994e-005 ]
9191 : [ 1.00212e-005 ]
9192 : [ 1.04732e-005 ]
9193 : [ 1.00878e-005 ]
9194 : [ 1.04845e-005 ]
9195 : [ 1.02087e-005 ]
9196 : [ 1.05926e-005 ]
9197 : [ 1.04738e-005 ]
9198 : [ 9.68518e-006 ]
9199 : [ 1.03337e-005 ]
9200 : [ 1.04799e-005 ]
9201 : [ 1.0472e-005  ]
9202 : [ 1.06168e-005 ]
9203 : [ 1.01528e-005 ]
9204 : [ 9.86292e-006 ]
9205 : [ 1.05242e-005 ]
9206 : [ 1.02452e-005 ]
9207 : [ 9.5469e-006  ]
9208 : [ 1.00574e-005 ]
9209 : [ 1.02761e-005 ]
9210 : [ 1.05555e-005 ]
9211 : [ 1.04725e-005 ]
9212 : [ 1.05216e-005 ]
9213 : [ 1.03143e-005 ]
9214 : [ 1.0633e-005  ]
9215 : [ 1.02693e-005 ]
9216 : [ 1.0082e-005  ]
9217 : [ 1.05087e-005 ]
9218 : [ 1.00518e-005 ]
9219 : [ 1.03523e-005 ]
9220 : [ 1.05564e-005 ]
9221 : [ 1.05656e-005 ]
9222 : [ 1.05933e-005 ]
9223 : [ 1.00984e-005 ]
9224 : [ 1.0548e-005  ]
9225 : [ 9.9453e-006  ]
9226 : [ 1.04576e-005 ]
9227 : [ 1.04302e-005 ]
9228 : [ 1.04592e-005 ]
9229 : [ 9.72294e-006 ]
9230 : [ 9.88187e-006 ]
9231 : [ 9.95897e-006 ]
9232 : [ 1.0442e-005  ]
9233 : [ 1.04477e-005 ]
9234 : [ 1.06412e-005 ]
9235 : [ 1.04765e-005 ]
9236 : [ 1.04184e-005 ]
9237 : [ 1.05139e-005 ]
9238 : [ 9.57344e-006 ]
9239 : [ 1.01331e-005 ]
9240 : [ 1.04853e-005 ]
9241 : [ 1.05463e-005 ]
9242 : [ 1.0593e-005  ]
9243 : [ 1.06754e-005 ]
9244 : [ 1.00775e-005 ]
9245 : [ 1.00013e-005 ]
9246 : [ 1.06176e-005 ]
9247 : [ 9.65218e-006 ]
9248 : [ 1.04831e-005 ]
9249 : [ 9.65527e-006 ]
9250 : [ 9.5804e-006  ]
9251 : [ 1.04404e-005 ]
9252 : [ 1.03593e-005 ]
9253 : [ 1.03383e-005 ]
9254 : [ 1.05897e-005 ]
9255 : [ 1.04564e-005 ]
9256 : [ 9.73538e-006 ]
9257 : [ 1.04759e-005 ]
9258 : [ 1.05949e-005 ]
9259 : [ 9.55609e-006 ]
9260 : [ 1.00382e-005 ]
9261 : [ 1.01277e-005 ]
9262 : [ 1.05058e-005 ]
9263 : [ 9.85437e-006 ]
9264 : [ 1.01831e-005 ]
9265 : [ 9.71817e-006 ]
9266 : [ 1.04414e-005 ]
9267 : [ 1.05321e-005 ]
9268 : [ 1.04948e-005 ]
9269 : [ 1.0572e-005  ]
9270 : [ 1.05901e-005 ]
9271 : [ 1.05777e-005 ]
9272 : [ 1.0417e-005  ]
9273 : [ 1.06302e-005 ]
9274 : [ 1.05328e-005 ]
9275 : [ 9.791e-006   ]
9276 : [ 1.04921e-005 ]
9277 : [ 9.58597e-006 ]
9278 : [ 1.04818e-005 ]
9279 : [ 9.87633e-006 ]
9280 : [ 9.58959e-006 ]
9281 : [ 9.91721e-006 ]
9282 : [ 1.01105e-005 ]
9283 : [ 1.05699e-005 ]
9284 : [ 9.94495e-006 ]
9285 : [ 1.0479e-005  ]
9286 : [ 1.01845e-005 ]
9287 : [ 9.85567e-006 ]
9288 : [ 9.98587e-006 ]
9289 : [ 1.0057e-005  ]
9290 : [ 1.04453e-005 ]
9291 : [ 9.78542e-006 ]
9292 : [ 9.83968e-006 ]
9293 : [ 1.0599e-005  ]
9294 : [ 1.05783e-005 ]
9295 : [ 9.73023e-006 ]
9296 : [ 9.913e-006   ]
9297 : [ 1.05186e-005 ]
9298 : [ 1.05149e-005 ]
9299 : [ 9.65949e-006 ]
9300 : [ 9.94918e-006 ]
9301 : [ 9.89206e-006 ]
9302 : [ 1.05635e-005 ]
9303 : [ 1.03996e-005 ]
9304 : [ 1.05321e-005 ]
9305 : [ 9.98389e-006 ]
9306 : [ 1.04829e-005 ]
9307 : [ 1.0331e-005  ]
9308 : [ 9.66422e-006 ]
9309 : [ 1.0396e-005  ]
9310 : [ 1.04985e-005 ]
9311 : [ 1.05451e-005 ]
9312 : [ 1.01787e-005 ]
9313 : [ 1.04017e-005 ]
9314 : [ 1.04676e-005 ]
9315 : [ 9.93898e-006 ]
9316 : [ 1.04175e-005 ]
9317 : [ 9.88112e-006 ]
9318 : [ 1.03119e-005 ]
9319 : [ 1.0284e-005  ]
9320 : [ 1.05077e-005 ]
9321 : [ 1.05241e-005 ]
9322 : [ 9.44969e-006 ]
9323 : [ 1.00299e-005 ]
9324 : [ 1.05763e-005 ]
9325 : [ 1.03746e-005 ]
9326 : [ 1.04225e-005 ]
9327 : [ 1.04565e-005 ]
9328 : [ 9.76455e-006 ]
9329 : [ 1.04558e-005 ]
9330 : [ 1.05532e-005 ]
9331 : [ 1.0169e-005  ]
9332 : [ 1.0567e-005  ]
9333 : [ 1.0039e-005  ]
9334 : [ 1.04187e-005 ]
9335 : [ 1.03621e-005 ]
9336 : [ 1.02591e-005 ]
9337 : [ 1.02396e-005 ]
9338 : [ 9.59875e-006 ]
9339 : [ 9.50576e-006 ]
9340 : [ 1.0484e-005  ]
9341 : [ 1.07158e-005 ]
9342 : [ 1.00452e-005 ]
9343 : [ 1.04838e-005 ]
9344 : [ 9.66982e-006 ]
9345 : [ 1.03715e-005 ]
9346 : [ 1.039e-005   ]
9347 : [ 1.02821e-005 ]
9348 : [ 1.05324e-005 ]
9349 : [ 1.04169e-005 ]
9350 : [ 1.05304e-005 ]
9351 : [ 1.01613e-005 ]
9352 : [ 1.01429e-005 ]
9353 : [ 1.04365e-005 ]
9354 : [ 9.50955e-006 ]
9355 : [ 1.02531e-005 ]
9356 : [ 1.04411e-005 ]
9357 : [ 9.90902e-006 ]
9358 : [ 1.05091e-005 ]
9359 : [ 1.03469e-005 ]
9360 : [ 1.06234e-005 ]
9361 : [ 1.04918e-005 ]
9362 : [ 1.05667e-005 ]
9363 : [ 1.06112e-005 ]
9364 : [ 1.04755e-005 ]
9365 : [ 9.55594e-006 ]
9366 : [ 1.04369e-005 ]
9367 : [ 1.0023e-005  ]
9368 : [ 1.00925e-005 ]
9369 : [ 1.05972e-005 ]
9370 : [ 1.05496e-005 ]
9371 : [ 9.85983e-006 ]
9372 : [ 1.01066e-005 ]
9373 : [ 1.01088e-005 ]
9374 : [ 1.05107e-005 ]
9375 : [ 1.03423e-005 ]
9376 : [ 9.62821e-006 ]
9377 : [ 1.05728e-005 ]
9378 : [ 9.67708e-006 ]
9379 : [ 1.02363e-005 ]
9380 : [ 1.04389e-005 ]
9381 : [ 9.63392e-006 ]
9382 : [ 1.0495e-005  ]
9383 : [ 1.04831e-005 ]
9384 : [ 9.83038e-006 ]
9385 : [ 9.71173e-006 ]
9386 : [ 9.55799e-006 ]
9387 : [ 1.03839e-005 ]
9388 : [ 9.51231e-006 ]
9389 : [ 1.04253e-005 ]
9390 : [ 1.05773e-005 ]
9391 : [ 1.01905e-005 ]
9392 : [ 9.4828e-006  ]
9393 : [ 1.05283e-005 ]
9394 : [ 1.06196e-005 ]
9395 : [ 1.04846e-005 ]
9396 : [ 1.04094e-005 ]
9397 : [ 1.01704e-005 ]
9398 : [ 1.05623e-005 ]
9399 : [ 9.83454e-006 ]
9400 : [ 1.02649e-005 ]
9401 : [ 1.02023e-005 ]
9402 : [ 9.61708e-006 ]
9403 : [ 1.04393e-005 ]
9404 : [ 1.04414e-005 ]
9405 : [ 1.04257e-005 ]
9406 : [ 1.05143e-005 ]
9407 : [ 1.04742e-005 ]
9408 : [ 1.01906e-005 ]
9409 : [ 9.48333e-006 ]
9410 : [ 1.05818e-005 ]
9411 : [ 9.80456e-006 ]
9412 : [ 1.04884e-005 ]
9413 : [ 1.05019e-005 ]
9414 : [ 1.00192e-005 ]
9415 : [ 9.83592e-006 ]
9416 : [ 9.79132e-006 ]
9417 : [ 1.02828e-005 ]
9418 : [ 1.05207e-005 ]
9419 : [ 9.9497e-006  ]
9420 : [ 1.03781e-005 ]
9421 : [ 9.6138e-006  ]
9422 : [ 1.0134e-005  ]
9423 : [ 9.88702e-006 ]
9424 : [ 9.43906e-006 ]
9425 : [ 1.04576e-005 ]
9426 : [ 9.70542e-006 ]
9427 : [ 1.06023e-005 ]
9428 : [ 1.04067e-005 ]
9429 : [ 9.98729e-006 ]
9430 : [ 1.04784e-005 ]
9431 : [ 1.06285e-005 ]
9432 : [ 1.03964e-005 ]
9433 : [ 1.04426e-005 ]
9434 : [ 1.0596e-005  ]
9435 : [ 1.05106e-005 ]
9436 : [ 1.04872e-005 ]
9437 : [ 1.01331e-005 ]
9438 : [ 9.71358e-006 ]
9439 : [ 1.06176e-005 ]
9440 : [ 1.0331e-005  ]
9441 : [ 9.5832e-006  ]
9442 : [ 1.04633e-005 ]
9443 : [ 1.05402e-005 ]
9444 : [ 1.057e-005   ]
9445 : [ 9.53066e-006 ]
9446 : [ 1.03204e-005 ]
9447 : [ 1.04677e-005 ]
9448 : [ 1.04163e-005 ]
9449 : [ 1.0149e-005  ]
9450 : [ 1.04932e-005 ]
9451 : [ 1.04928e-005 ]
9452 : [ 1.0537e-005  ]
9453 : [ 1.04647e-005 ]
9454 : [ 1.01635e-005 ]
9455 : [ 1.00778e-005 ]
9456 : [ 1.03522e-005 ]
9457 : [ 1.06551e-005 ]
9458 : [ 1.04782e-005 ]
9459 : [ 1.05031e-005 ]
9460 : [ 1.01088e-005 ]
9461 : [ 1.00693e-005 ]
9462 : [ 9.5815e-006  ]
9463 : [ 9.83456e-006 ]
9464 : [ 1.0454e-005  ]
9465 : [ 1.04792e-005 ]
9466 : [ 1.05817e-005 ]
9467 : [ 1.03362e-005 ]
9468 : [ 1.04409e-005 ]
9469 : [ 1.02056e-005 ]
9470 : [ 1.04859e-005 ]
9471 : [ 9.89977e-006 ]
9472 : [ 1.00097e-005 ]
9473 : [ 1.06178e-005 ]
9474 : [ 1.04549e-005 ]
9475 : [ 1.04591e-005 ]
9476 : [ 1.03629e-005 ]
9477 : [ 9.59698e-006 ]
9478 : [ 1.05865e-005 ]
9479 : [ 1.0197e-005  ]
9480 : [ 1.043e-005   ]
9481 : [ 1.05606e-005 ]
9482 : [ 1.00435e-005 ]
9483 : [ 1.05211e-005 ]
9484 : [ 9.99421e-006 ]
9485 : [ 1.02887e-005 ]
9486 : [ 9.53238e-006 ]
9487 : [ 9.66782e-006 ]
9488 : [ 9.60568e-006 ]
9489 : [ 9.88117e-006 ]
9490 : [ 1.0284e-005  ]
9491 : [ 1.04703e-005 ]
9492 : [ 9.7031e-006  ]
9493 : [ 9.53012e-006 ]
9494 : [ 9.50857e-006 ]
9495 : [ 1.04453e-005 ]
9496 : [ 1.03729e-005 ]
9497 : [ 1.03037e-005 ]
9498 : [ 1.06073e-005 ]
9499 : [ 9.89825e-006 ]
9500 : [ 1.02271e-005 ]
9501 : [ 1.02058e-005 ]
9502 : [ 1.01483e-005 ]
9503 : [ 1.04833e-005 ]
9504 : [ 1.04874e-005 ]
9505 : [ 1.05222e-005 ]
9506 : [ 1.06068e-005 ]
9507 : [ 1.00726e-005 ]
9508 : [ 9.64837e-006 ]
9509 : [ 9.5926e-006  ]
9510 : [ 1.0564e-005  ]
9511 : [ 1.04416e-005 ]
9512 : [ 1.05186e-005 ]
9513 : [ 1.06142e-005 ]
9514 : [ 9.77425e-006 ]
9515 : [ 1.05586e-005 ]
9516 : [ 1.04861e-005 ]
9517 : [ 1.04737e-005 ]
9518 : [ 1.04951e-005 ]
9519 : [ 1.04422e-005 ]
9520 : [ 1.02851e-005 ]
9521 : [ 1.04917e-005 ]
9522 : [ 1.03841e-005 ]
9523 : [ 1.04621e-005 ]
9524 : [ 9.9223e-006  ]
9525 : [ 1.03527e-005 ]
9526 : [ 1.06043e-005 ]
9527 : [ 9.5619e-006  ]
9528 : [ 1.03954e-005 ]
9529 : [ 1.01369e-005 ]
9530 : [ 1.0424e-005  ]
9531 : [ 1.04893e-005 ]
9532 : [ 1.05572e-005 ]
9533 : [ 1.03468e-005 ]
9534 : [ 1.05462e-005 ]
9535 : [ 1.04866e-005 ]
9536 : [ 1.03409e-005 ]
9537 : [ 1.04184e-005 ]
9538 : [ 1.03754e-005 ]
9539 : [ 1.05703e-005 ]
9540 : [ 1.05193e-005 ]
9541 : [ 1.0317e-005  ]
9542 : [ 1.04049e-005 ]
9543 : [ 1.05678e-005 ]
9544 : [ 1.01375e-005 ]
9545 : [ 1.04734e-005 ]
9546 : [ 1.05595e-005 ]
9547 : [ 9.74911e-006 ]
9548 : [ 9.70398e-006 ]
9549 : [ 1.0179e-005  ]
9550 : [ 9.70224e-006 ]
9551 : [ 1.05974e-005 ]
9552 : [ 1.00007e-005 ]
9553 : [ 1.05618e-005 ]
9554 : [ 1.00669e-005 ]
9555 : [ 1.05061e-005 ]
9556 : [ 1.05929e-005 ]
9557 : [ 1.03675e-005 ]
9558 : [ 1.02919e-005 ]
9559 : [ 1.01094e-005 ]
9560 : [ 1.04721e-005 ]
9561 : [ 1.00456e-005 ]
9562 : [ 1.04209e-005 ]
9563 : [ 1.03199e-005 ]
9564 : [ 1.04972e-005 ]
9565 : [ 9.98692e-006 ]
9566 : [ 9.84561e-006 ]
9567 : [ 1.01557e-005 ]
9568 : [ 1.03948e-005 ]
9569 : [ 9.47162e-006 ]
9570 : [ 1.05198e-005 ]
9571 : [ 9.9618e-006  ]
9572 : [ 1.04904e-005 ]
9573 : [ 1.0617e-005  ]
9574 : [ 9.97433e-006 ]
9575 : [ 1.01131e-005 ]
9576 : [ 9.88928e-006 ]
9577 : [ 1.04946e-005 ]
9578 : [ 9.62289e-006 ]
9579 : [ 1.0085e-005  ]
9580 : [ 9.9786e-006  ]
9581 : [ 1.00309e-005 ]
9582 : [ 9.93785e-006 ]
9583 : [ 1.05177e-005 ]
9584 : [ 1.0174e-005  ]
9585 : [ 1.06288e-005 ]
9586 : [ 1.05264e-005 ]
9587 : [ 1.02492e-005 ]
9588 : [ 1.05403e-005 ]
9589 : [ 9.76975e-006 ]
9590 : [ 9.97035e-006 ]
9591 : [ 1.05454e-005 ]
9592 : [ 1.05161e-005 ]
9593 : [ 1.04656e-005 ]
9594 : [ 9.59085e-006 ]
9595 : [ 9.96371e-006 ]
9596 : [ 1.04401e-005 ]
9597 : [ 1.05411e-005 ]
9598 : [ 1.03505e-005 ]
9599 : [ 1.04768e-005 ]
9600 : [ 1.018e-005   ]
9601 : [ 1.05567e-005 ]
9602 : [ 1.0678e-005  ]
9603 : [ 1.03504e-005 ]
9604 : [ 1.04885e-005 ]
9605 : [ 1.05175e-005 ]
9606 : [ 1.0487e-005  ]
9607 : [ 1.04509e-005 ]
9608 : [ 1.05337e-005 ]
9609 : [ 1.03387e-005 ]
9610 : [ 1.04319e-005 ]
9611 : [ 1.0277e-005  ]
9612 : [ 1.02651e-005 ]
9613 : [ 1.04163e-005 ]
9614 : [ 1.05141e-005 ]
9615 : [ 1.06058e-005 ]
9616 : [ 1.05765e-005 ]
9617 : [ 1.04853e-005 ]
9618 : [ 1.05667e-005 ]
9619 : [ 1.05866e-005 ]
9620 : [ 9.49186e-006 ]
9621 : [ 1.05463e-005 ]
9622 : [ 9.9478e-006  ]
9623 : [ 1.04953e-005 ]
9624 : [ 1.05387e-005 ]
9625 : [ 1.05151e-005 ]
9626 : [ 1.04469e-005 ]
9627 : [ 1.02803e-005 ]
9628 : [ 1.04758e-005 ]
9629 : [ 1.04878e-005 ]
9630 : [ 1.03396e-005 ]
9631 : [ 1.0214e-005  ]
9632 : [ 9.48822e-006 ]
9633 : [ 1.0445e-005  ]
9634 : [ 1.04838e-005 ]
9635 : [ 1.05111e-005 ]
9636 : [ 1.0516e-005  ]
9637 : [ 1.02578e-005 ]
9638 : [ 1.01245e-005 ]
9639 : [ 9.67035e-006 ]
9640 : [ 1.04524e-005 ]
9641 : [ 9.90271e-006 ]
9642 : [ 1.06127e-005 ]
9643 : [ 1.02098e-005 ]
9644 : [ 9.97871e-006 ]
9645 : [ 1.0608e-005  ]
9646 : [ 1.04988e-005 ]
9647 : [ 1.05405e-005 ]
9648 : [ 1.05957e-005 ]
9649 : [ 1.0186e-005  ]
9650 : [ 1.05468e-005 ]
9651 : [ 1.04726e-005 ]
9652 : [ 1.03685e-005 ]
9653 : [ 1.06272e-005 ]
9654 : [ 1.05596e-005 ]
9655 : [ 9.61076e-006 ]
9656 : [ 1.01841e-005 ]
9657 : [ 9.86124e-006 ]
9658 : [ 1.0116e-005  ]
9659 : [ 1.06394e-005 ]
9660 : [ 1.05746e-005 ]
9661 : [ 9.90645e-006 ]
9662 : [ 1.06025e-005 ]
9663 : [ 1.03412e-005 ]
9664 : [ 1.00543e-005 ]
9665 : [ 1.00297e-005 ]
9666 : [ 1.03497e-005 ]
9667 : [ 1.06033e-005 ]
9668 : [ 1.05079e-005 ]
9669 : [ 1.05123e-005 ]
9670 : [ 1.06221e-005 ]
9671 : [ 1.04855e-005 ]
9672 : [ 1.04027e-005 ]
9673 : [ 1.05965e-005 ]
9674 : [ 1.01824e-005 ]
9675 : [ 1.04884e-005 ]
9676 : [ 1.05691e-005 ]
9677 : [ 1.06478e-005 ]
9678 : [ 1.03541e-005 ]
9679 : [ 9.86441e-006 ]
9680 : [ 1.05294e-005 ]
9681 : [ 1.04434e-005 ]
9682 : [ 1.04811e-005 ]
9683 : [ 9.72769e-006 ]
9684 : [ 1.00182e-005 ]
9685 : [ 1.05022e-005 ]
9686 : [ 1.06278e-005 ]
9687 : [ 1.05896e-005 ]
9688 : [ 1.04016e-005 ]
9689 : [ 1.05757e-005 ]
9690 : [ 1.00702e-005 ]
9691 : [ 9.72456e-006 ]
9692 : [ 1.01542e-005 ]
9693 : [ 1.05829e-005 ]
9694 : [ 1.05111e-005 ]
9695 : [ 1.05469e-005 ]
9696 : [ 1.0003e-005  ]
9697 : [ 1.05104e-005 ]
9698 : [ 1.06049e-005 ]
9699 : [ 1.05816e-005 ]
9700 : [ 1.05621e-005 ]
9701 : [ 1.05446e-005 ]
9702 : [ 1.01608e-005 ]
9703 : [ 1.06121e-005 ]
9704 : [ 9.73706e-006 ]
9705 : [ 9.55687e-006 ]
9706 : [ 9.98123e-006 ]
9707 : [ 1.05198e-005 ]
9708 : [ 9.67275e-006 ]
9709 : [ 1.0424e-005  ]
9710 : [ 1.03106e-005 ]
9711 : [ 1.05098e-005 ]
9712 : [ 1.05543e-005 ]
9713 : [ 1.04856e-005 ]
9714 : [ 1.01462e-005 ]
9715 : [ 1.05317e-005 ]
9716 : [ 9.51811e-006 ]
9717 : [ 1.04987e-005 ]
9718 : [ 1.02967e-005 ]
9719 : [ 1.04564e-005 ]
9720 : [ 1.05931e-005 ]
9721 : [ 1.05716e-005 ]
9722 : [ 1.0211e-005  ]
9723 : [ 1.05195e-005 ]
9724 : [ 1.02323e-005 ]
9725 : [ 1.04751e-005 ]
9726 : [ 9.55916e-006 ]
9727 : [ 1.05774e-005 ]
9728 : [ 1.01382e-005 ]
9729 : [ 1.03761e-005 ]
9730 : [ 1.04821e-005 ]
9731 : [ 1.05011e-005 ]
9732 : [ 1.00987e-005 ]
9733 : [ 1.04815e-005 ]
9734 : [ 1.00052e-005 ]
9735 : [ 9.68225e-006 ]
9736 : [ 1.02908e-005 ]
9737 : [ 1.06027e-005 ]
9738 : [ 1.05017e-005 ]
9739 : [ 9.53492e-006 ]
9740 : [ 1.05303e-005 ]
9741 : [ 1.05411e-005 ]
9742 : [ 1.03325e-005 ]
9743 : [ 1.04402e-005 ]
9744 : [ 1.05889e-005 ]
9745 : [ 1.05296e-005 ]
9746 : [ 1.05533e-005 ]
9747 : [ 9.67426e-006 ]
9748 : [ 1.04271e-005 ]
9749 : [ 9.77342e-006 ]
9750 : [ 9.99821e-006 ]
9751 : [ 1.04609e-005 ]
9752 : [ 9.97262e-006 ]
9753 : [ 1.03402e-005 ]
9754 : [ 1.05723e-005 ]
9755 : [ 1.02861e-005 ]
9756 : [ 1.05508e-005 ]
9757 : [ 9.89513e-006 ]
9758 : [ 1.00132e-005 ]
9759 : [ 1.00678e-005 ]
9760 : [ 1.03567e-005 ]
9761 : [ 1.03049e-005 ]
9762 : [ 1.04673e-005 ]
9763 : [ 9.73345e-006 ]
9764 : [ 1.0022e-005  ]
9765 : [ 9.75709e-006 ]
9766 : [ 1.04692e-005 ]
9767 : [ 1.063e-005   ]
9768 : [ 1.05818e-005 ]
9769 : [ 1.04507e-005 ]
9770 : [ 1.00715e-005 ]
9771 : [ 9.60381e-006 ]
9772 : [ 1.05228e-005 ]
9773 : [ 1.04606e-005 ]
9774 : [ 9.5052e-006  ]
9775 : [ 1.0482e-005  ]
9776 : [ 1.04047e-005 ]
9777 : [ 1.05128e-005 ]
9778 : [ 1.00786e-005 ]
9779 : [ 1.0616e-005  ]
9780 : [ 1.05524e-005 ]
9781 : [ 1.05399e-005 ]
9782 : [ 1.00281e-005 ]
9783 : [ 1.04748e-005 ]
9784 : [ 1.0237e-005  ]
9785 : [ 1.05261e-005 ]
9786 : [ 1.02757e-005 ]
9787 : [ 1.04386e-005 ]
9788 : [ 1.04607e-005 ]
9789 : [ 1.0287e-005  ]
9790 : [ 1.0515e-005  ]
9791 : [ 9.97418e-006 ]
9792 : [ 1.06603e-005 ]
9793 : [ 1.03966e-005 ]
9794 : [ 1.02261e-005 ]
9795 : [ 9.82673e-006 ]
9796 : [ 9.91241e-006 ]
9797 : [ 1.00687e-005 ]
9798 : [ 1.0529e-005  ]
9799 : [ 9.90066e-006 ]
9800 : [ 1.05615e-005 ]
9801 : [ 1.04786e-005 ]
9802 : [ 1.04739e-005 ]
9803 : [ 1.02425e-005 ]
9804 : [ 1.05536e-005 ]
9805 : [ 1.04439e-005 ]
9806 : [ 9.56891e-006 ]
9807 : [ 9.94693e-006 ]
9808 : [ 1.0106e-005  ]
9809 : [ 1.02058e-005 ]
9810 : [ 1.04778e-005 ]
9811 : [ 1.05362e-005 ]
9812 : [ 1.05067e-005 ]
9813 : [ 1.04208e-005 ]
9814 : [ 1.05863e-005 ]
9815 : [ 1.04694e-005 ]
9816 : [ 1.05775e-005 ]
9817 : [ 1.03871e-005 ]
9818 : [ 1.04562e-005 ]
9819 : [ 1.05956e-005 ]
9820 : [ 1.033e-005   ]
9821 : [ 1.0524e-005  ]
9822 : [ 1.04027e-005 ]
9823 : [ 1.04617e-005 ]
9824 : [ 1.04536e-005 ]
9825 : [ 1.05472e-005 ]
9826 : [ 9.54997e-006 ]
9827 : [ 1.01262e-005 ]
9828 : [ 9.67738e-006 ]
9829 : [ 9.76918e-006 ]
9830 : [ 1.05181e-005 ]
9831 : [ 9.97302e-006 ]
9832 : [ 1.05375e-005 ]
9833 : [ 1.06516e-005 ]
9834 : [ 1.05241e-005 ]
9835 : [ 9.83653e-006 ]
9836 : [ 1.03026e-005 ]
9837 : [ 1.05824e-005 ]
9838 : [ 1.05518e-005 ]
9839 : [ 1.02986e-005 ]
9840 : [ 1.06031e-005 ]
9841 : [ 1.04047e-005 ]
9842 : [ 1.05255e-005 ]
9843 : [ 1.0278e-005  ]
9844 : [ 1.03161e-005 ]
9845 : [ 1.04425e-005 ]
9846 : [ 1.04606e-005 ]
9847 : [ 1.05388e-005 ]
9848 : [ 9.75174e-006 ]
9849 : [ 1.04304e-005 ]
9850 : [ 1.04907e-005 ]
9851 : [ 9.89533e-006 ]
9852 : [ 1.0209e-005  ]
9853 : [ 1.05762e-005 ]
9854 : [ 1.0367e-005  ]
9855 : [ 1.04276e-005 ]
9856 : [ 1.05404e-005 ]
9857 : [ 9.78449e-006 ]
9858 : [ 1.04266e-005 ]
9859 : [ 1.00095e-005 ]
9860 : [ 1.05014e-005 ]
9861 : [ 1.05768e-005 ]
9862 : [ 1.0418e-005  ]
9863 : [ 1.0582e-005  ]
9864 : [ 1.03857e-005 ]
9865 : [ 9.64042e-006 ]
9866 : [ 9.609e-006   ]
9867 : [ 1.0508e-005  ]
9868 : [ 1.04792e-005 ]
9869 : [ 9.99293e-006 ]
9870 : [ 1.02504e-005 ]
9871 : [ 9.90401e-006 ]
9872 : [ 1.05211e-005 ]
9873 : [ 1.02382e-005 ]
9874 : [ 1.04241e-005 ]
9875 : [ 1.04694e-005 ]
9876 : [ 1.04878e-005 ]
9877 : [ 1.04244e-005 ]
9878 : [ 1.04213e-005 ]
9879 : [ 1.05558e-005 ]
9880 : [ 1.05175e-005 ]
9881 : [ 1.06038e-005 ]
9882 : [ 1.06078e-005 ]
9883 : [ 1.0059e-005  ]
9884 : [ 1.04256e-005 ]
9885 : [ 9.69691e-006 ]
9886 : [ 1.02996e-005 ]
9887 : [ 1.05288e-005 ]
9888 : [ 1.05563e-005 ]
9889 : [ 9.97818e-006 ]
9890 : [ 1.04826e-005 ]
9891 : [ 1.05718e-005 ]
9892 : [ 1.06324e-005 ]
9893 : [ 1.04857e-005 ]
9894 : [ 1.00875e-005 ]
9895 : [ 1.04527e-005 ]
9896 : [ 1.05148e-005 ]
9897 : [ 1.0517e-005  ]
9898 : [ 1.05904e-005 ]
9899 : [ 1.04245e-005 ]
9900 : [ 1.05995e-005 ]
9901 : [ 9.73765e-006 ]
9902 : [ 1.03871e-005 ]
9903 : [ 1.04019e-005 ]
9904 : [ 1.05665e-005 ]
9905 : [ 1.05449e-005 ]
9906 : [ 1.04001e-005 ]
9907 : [ 1.05247e-005 ]
9908 : [ 1.04886e-005 ]
9909 : [ 1.03908e-005 ]
9910 : [ 1.05302e-005 ]
9911 : [ 1.04664e-005 ]
9912 : [ 1.03909e-005 ]
9913 : [ 1.01684e-005 ]
9914 : [ 1.0434e-005  ]
9915 : [ 1.00114e-005 ]
9916 : [ 1.04141e-005 ]
9917 : [ 9.74986e-006 ]
9918 : [ 1.04867e-005 ]
9919 : [ 1.04476e-005 ]
9920 : [ 9.73756e-006 ]
9921 : [ 1.06325e-005 ]
9922 : [ 1.01721e-005 ]
9923 : [ 1.04852e-005 ]
9924 : [ 1.00688e-005 ]
9925 : [ 1.01395e-005 ]
9926 : [ 9.89117e-006 ]
9927 : [ 9.84547e-006 ]
9928 : [ 1.06145e-005 ]
9929 : [ 1.04132e-005 ]
9930 : [ 1.05185e-005 ]
9931 : [ 1.05022e-005 ]
9932 : [ 1.05662e-005 ]
9933 : [ 1.06424e-005 ]
9934 : [ 9.51268e-006 ]
9935 : [ 1.0575e-005  ]
9936 : [ 1.01431e-005 ]
9937 : [ 9.46867e-006 ]
9938 : [ 1.04693e-005 ]
9939 : [ 1.06177e-005 ]
9940 : [ 1.02605e-005 ]
9941 : [ 9.84159e-006 ]
9942 : [ 1.04773e-005 ]
9943 : [ 1.01415e-005 ]
9944 : [ 9.7737e-006  ]
9945 : [ 1.01116e-005 ]
9946 : [ 1.05171e-005 ]
9947 : [ 1.05326e-005 ]
9948 : [ 1.01882e-005 ]
9949 : [ 1.05478e-005 ]
9950 : [ 9.71002e-006 ]
9951 : [ 1.0466e-005  ]
9952 : [ 9.8143e-006  ]
9953 : [ 1.05938e-005 ]
9954 : [ 1.06077e-005 ]
9955 : [ 1.03399e-005 ]
9956 : [ 1.02007e-005 ]
9957 : [ 1.05699e-005 ]
9958 : [ 1.00492e-005 ]
9959 : [ 1.04277e-005 ]
9960 : [ 1.0262e-005  ]
9961 : [ 1.0538e-005  ]
9962 : [ 9.65963e-006 ]
9963 : [ 1.02968e-005 ]
9964 : [ 9.80415e-006 ]
9965 : [ 1.053e-005   ]
9966 : [ 1.05689e-005 ]
9967 : [ 1.05129e-005 ]
9968 : [ 9.59074e-006 ]
9969 : [ 1.03608e-005 ]
9970 : [ 9.9071e-006  ]
9971 : [ 1.05255e-005 ]
9972 : [ 1.04662e-005 ]
9973 : [ 9.79882e-006 ]
9974 : [ 1.03928e-005 ]
9975 : [ 1.03647e-005 ]
9976 : [ 1.05835e-005 ]
9977 : [ 1.04213e-005 ]
9978 : [ 1.03898e-005 ]
9979 : [ 1.05449e-005 ]
9980 : [ 1.03718e-005 ]
9981 : [ 9.43374e-006 ]
9982 : [ 1.05275e-005 ]
9983 : [ 1.04217e-005 ]
9984 : [ 9.80427e-006 ]
9985 : [ 1.03066e-005 ]
9986 : [ 1.05974e-005 ]
9987 : [ 1.05722e-005 ]
9988 : [ 1.02733e-005 ]
9989 : [ 1.05631e-005 ]
9990 : [ 1.05527e-005 ]
9991 : [ 1.04977e-005 ]
9992 : [ 1.03744e-005 ]
9993 : [ 1.02838e-005 ]
9994 : [ 1.05394e-005 ]
9995 : [ 1.05676e-005 ]
9996 : [ 1.05222e-005 ]
9997 : [ 1.05945e-005 ]
9998 : [ 1.05443e-005 ]
9999 : [ 1.03736e-005 ]
