# Supplementary material for: Influence of tissue conductivity on foetal exposure to extremely low frequency magnetic fields at 50 Hz using stochastic dosimetry
Source: PLoS One. 2018 Feb 7;13(2):e0192131. doi: 10.1371/journal.pone.0192131 (PMC5802904; doi:10.1371/journal.pone.0192131)
Supplement: S1 File — (ZIP) [file pone.0192131.s001.zip › Data/Ydistributions(10000)/9m/Intestine.txt]

       [ y0           ]
   0 : [ 5.94236e-006 ]
   1 : [ 6.90801e-006 ]
   2 : [ 6.31651e-006 ]
   3 : [ 7.78868e-006 ]
   4 : [ 7.32236e-006 ]
   5 : [ 6.02122e-006 ]
   6 : [ 8.04404e-006 ]
   7 : [ 6.46409e-006 ]
   8 : [ 8.09725e-006 ]
   9 : [ 5.92054e-006 ]
  10 : [ 6.86799e-006 ]
  11 : [ 7.79567e-006 ]
  12 : [ 6.11396e-006 ]
  13 : [ 6.21788e-006 ]
  14 : [ 5.76989e-006 ]
  15 : [ 7.37293e-006 ]
  16 : [ 7.77762e-006 ]
  17 : [ 5.60742e-006 ]
  18 : [ 7.15795e-006 ]
  19 : [ 5.64616e-006 ]
  20 : [ 7.55683e-006 ]
  21 : [ 5.81673e-006 ]
  22 : [ 6.75993e-006 ]
  23 : [ 7.76638e-006 ]
  24 : [ 6.7601e-006  ]
  25 : [ 5.79082e-006 ]
  26 : [ 6.06727e-006 ]
  27 : [ 6.51985e-006 ]
  28 : [ 6.25824e-006 ]
  29 : [ 7.36422e-006 ]
  30 : [ 6.79464e-006 ]
  31 : [ 7.70219e-006 ]
  32 : [ 5.97509e-006 ]
  33 : [ 7.12216e-006 ]
  34 : [ 5.30663e-006 ]
  35 : [ 6.72817e-006 ]
  36 : [ 7.12899e-006 ]
  37 : [ 7.32705e-006 ]
  38 : [ 5.72866e-006 ]
  39 : [ 5.90455e-006 ]
  40 : [ 7.23202e-006 ]
  41 : [ 6.50487e-006 ]
  42 : [ 7.19909e-006 ]
  43 : [ 5.47084e-006 ]
  44 : [ 5.9599e-006  ]
  45 : [ 5.88898e-006 ]
  46 : [ 5.66075e-006 ]
  47 : [ 7.07328e-006 ]
  48 : [ 6.36998e-006 ]
  49 : [ 5.97801e-006 ]
  50 : [ 7.33263e-006 ]
  51 : [ 7.29464e-006 ]
  52 : [ 7.43357e-006 ]
  53 : [ 6.40904e-006 ]
  54 : [ 7.75533e-006 ]
  55 : [ 6.24072e-006 ]
  56 : [ 6.94709e-006 ]
  57 : [ 5.29821e-006 ]
  58 : [ 7.43112e-006 ]
  59 : [ 5.92997e-006 ]
  60 : [ 7.70067e-006 ]
  61 : [ 7.02392e-006 ]
  62 : [ 5.72187e-006 ]
  63 : [ 6.12392e-006 ]
  64 : [ 6.0147e-006  ]
  65 : [ 7.5947e-006  ]
  66 : [ 5.8513e-006  ]
  67 : [ 7.28192e-006 ]
  68 : [ 6.62497e-006 ]
  69 : [ 7.23417e-006 ]
  70 : [ 6.20463e-006 ]
  71 : [ 5.30908e-006 ]
  72 : [ 6.99758e-006 ]
  73 : [ 6.39585e-006 ]
  74 : [ 5.53829e-006 ]
  75 : [ 6.48809e-006 ]
  76 : [ 6.5586e-006  ]
  77 : [ 7.21788e-006 ]
  78 : [ 5.99761e-006 ]
  79 : [ 7.83329e-006 ]
  80 : [ 6.69383e-006 ]
  81 : [ 6.49207e-006 ]
  82 : [ 6.57042e-006 ]
  83 : [ 7.77125e-006 ]
  84 : [ 6.17204e-006 ]
  85 : [ 5.61051e-006 ]
  86 : [ 5.66219e-006 ]
  87 : [ 6.11075e-006 ]
  88 : [ 6.21992e-006 ]
  89 : [ 5.93361e-006 ]
  90 : [ 6.63416e-006 ]
  91 : [ 6.23225e-006 ]
  92 : [ 6.00102e-006 ]
  93 : [ 6.31238e-006 ]
  94 : [ 5.71878e-006 ]
  95 : [ 6.65688e-006 ]
  96 : [ 6.84433e-006 ]
  97 : [ 6.56114e-006 ]
  98 : [ 6.62008e-006 ]
  99 : [ 5.01961e-006 ]
 100 : [ 5.2768e-006  ]
 101 : [ 6.82229e-006 ]
 102 : [ 7.91288e-006 ]
 103 : [ 5.91838e-006 ]
 104 : [ 7.50939e-006 ]
 105 : [ 5.83245e-006 ]
 106 : [ 5.4599e-006  ]
 107 : [ 7.17128e-006 ]
 108 : [ 6.02462e-006 ]
 109 : [ 7.22946e-006 ]
 110 : [ 6.57478e-006 ]
 111 : [ 6.25536e-006 ]
 112 : [ 5.91976e-006 ]
 113 : [ 6.41603e-006 ]
 114 : [ 6.74258e-006 ]
 115 : [ 6.59588e-006 ]
 116 : [ 7.43829e-006 ]
 117 : [ 6.70264e-006 ]
 118 : [ 7.3462e-006  ]
 119 : [ 7.8883e-006  ]
 120 : [ 7.34504e-006 ]
 121 : [ 6.09457e-006 ]
 122 : [ 5.72318e-006 ]
 123 : [ 6.0722e-006  ]
 124 : [ 6.91995e-006 ]
 125 : [ 6.88907e-006 ]
 126 : [ 7.85146e-006 ]
 127 : [ 6.42871e-006 ]
 128 : [ 5.81146e-006 ]
 129 : [ 5.79852e-006 ]
 130 : [ 5.34359e-006 ]
 131 : [ 7.21875e-006 ]
 132 : [ 5.47194e-006 ]
 133 : [ 5.24266e-006 ]
 134 : [ 7.24359e-006 ]
 135 : [ 7.49241e-006 ]
 136 : [ 6.36341e-006 ]
 137 : [ 6.30069e-006 ]
 138 : [ 6.37551e-006 ]
 139 : [ 5.75521e-006 ]
 140 : [ 7.0023e-006  ]
 141 : [ 6.94793e-006 ]
 142 : [ 7.22084e-006 ]
 143 : [ 5.6158e-006  ]
 144 : [ 6.41598e-006 ]
 145 : [ 7.09402e-006 ]
 146 : [ 7.23467e-006 ]
 147 : [ 5.90306e-006 ]
 148 : [ 7.2546e-006  ]
 149 : [ 5.88362e-006 ]
 150 : [ 7.68248e-006 ]
 151 : [ 8.16557e-006 ]
 152 : [ 7.21486e-006 ]
 153 : [ 7.06141e-006 ]
 154 : [ 6.61566e-006 ]
 155 : [ 6.08507e-006 ]
 156 : [ 5.58656e-006 ]
 157 : [ 6.0349e-006  ]
 158 : [ 6.86837e-006 ]
 159 : [ 7.81387e-006 ]
 160 : [ 6.36616e-006 ]
 161 : [ 7.66957e-006 ]
 162 : [ 5.95122e-006 ]
 163 : [ 5.90435e-006 ]
 164 : [ 6.43634e-006 ]
 165 : [ 7.21219e-006 ]
 166 : [ 6.5889e-006  ]
 167 : [ 8.13613e-006 ]
 168 : [ 5.85932e-006 ]
 169 : [ 6.66349e-006 ]
 170 : [ 7.40093e-006 ]
 171 : [ 7.05626e-006 ]
 172 : [ 6.63301e-006 ]
 173 : [ 6.03825e-006 ]
 174 : [ 7.78631e-006 ]
 175 : [ 7.47874e-006 ]
 176 : [ 6.54381e-006 ]
 177 : [ 7.80073e-006 ]
 178 : [ 7.50384e-006 ]
 179 : [ 6.08612e-006 ]
 180 : [ 7.45629e-006 ]
 181 : [ 7.11652e-006 ]
 182 : [ 5.83585e-006 ]
 183 : [ 5.70534e-006 ]
 184 : [ 6.35548e-006 ]
 185 : [ 5.50418e-006 ]
 186 : [ 7.84421e-006 ]
 187 : [ 7.00861e-006 ]
 188 : [ 7.24926e-006 ]
 189 : [ 6.56079e-006 ]
 190 : [ 5.37765e-006 ]
 191 : [ 7.90636e-006 ]
 192 : [ 5.89428e-006 ]
 193 : [ 7.49599e-006 ]
 194 : [ 6.86576e-006 ]
 195 : [ 6.04709e-006 ]
 196 : [ 6.20979e-006 ]
 197 : [ 5.6382e-006  ]
 198 : [ 5.56671e-006 ]
 199 : [ 7.37437e-006 ]
 200 : [ 6.76622e-006 ]
 201 : [ 5.80766e-006 ]
 202 : [ 5.26035e-006 ]
 203 : [ 6.97085e-006 ]
 204 : [ 6.28293e-006 ]
 205 : [ 6.96669e-006 ]
 206 : [ 6.84978e-006 ]
 207 : [ 7.79799e-006 ]
 208 : [ 7.9465e-006  ]
 209 : [ 6.52466e-006 ]
 210 : [ 5.75899e-006 ]
 211 : [ 7.11468e-006 ]
 212 : [ 6.35526e-006 ]
 213 : [ 7.72272e-006 ]
 214 : [ 6.1615e-006  ]
 215 : [ 6.73337e-006 ]
 216 : [ 6.01145e-006 ]
 217 : [ 6.86756e-006 ]
 218 : [ 7.0728e-006  ]
 219 : [ 5.81622e-006 ]
 220 : [ 6.12926e-006 ]
 221 : [ 6.46777e-006 ]
 222 : [ 7.6949e-006  ]
 223 : [ 7.94252e-006 ]
 224 : [ 6.63506e-006 ]
 225 : [ 5.46753e-006 ]
 226 : [ 5.71944e-006 ]
 227 : [ 7.81961e-006 ]
 228 : [ 7.1502e-006  ]
 229 : [ 7.98429e-006 ]
 230 : [ 6.1934e-006  ]
 231 : [ 6.62263e-006 ]
 232 : [ 5.9247e-006  ]
 233 : [ 6.65605e-006 ]
 234 : [ 7.92301e-006 ]
 235 : [ 7.21104e-006 ]
 236 : [ 7.03363e-006 ]
 237 : [ 7.72678e-006 ]
 238 : [ 5.52872e-006 ]
 239 : [ 7.2814e-006  ]
 240 : [ 7.22455e-006 ]
 241 : [ 7.05046e-006 ]
 242 : [ 7.80269e-006 ]
 243 : [ 7.80903e-006 ]
 244 : [ 7.23973e-006 ]
 245 : [ 7.15304e-006 ]
 246 : [ 5.57973e-006 ]
 247 : [ 7.58521e-006 ]
 248 : [ 7.07929e-006 ]
 249 : [ 7.33057e-006 ]
 250 : [ 6.43322e-006 ]
 251 : [ 5.6831e-006  ]
 252 : [ 6.14974e-006 ]
 253 : [ 7.9677e-006  ]
 254 : [ 6.5635e-006  ]
 255 : [ 6.8225e-006  ]
 256 : [ 5.72039e-006 ]
 257 : [ 5.54719e-006 ]
 258 : [ 7.36688e-006 ]
 259 : [ 6.84651e-006 ]
 260 : [ 6.1392e-006  ]
 261 : [ 5.69394e-006 ]
 262 : [ 6.25383e-006 ]
 263 : [ 7.24369e-006 ]
 264 : [ 6.46677e-006 ]
 265 : [ 7.78157e-006 ]
 266 : [ 6.48971e-006 ]
 267 : [ 7.81709e-006 ]
 268 : [ 5.18579e-006 ]
 269 : [ 5.85179e-006 ]
 270 : [ 6.37543e-006 ]
 271 : [ 7.03851e-006 ]
 272 : [ 5.31939e-006 ]
 273 : [ 6.16791e-006 ]
 274 : [ 6.70869e-006 ]
 275 : [ 5.79022e-006 ]
 276 : [ 5.78172e-006 ]
 277 : [ 6.06011e-006 ]
 278 : [ 7.99129e-006 ]
 279 : [ 6.6577e-006  ]
 280 : [ 7.74633e-006 ]
 281 : [ 5.72763e-006 ]
 282 : [ 6.86984e-006 ]
 283 : [ 7.71728e-006 ]
 284 : [ 6.61959e-006 ]
 285 : [ 7.0181e-006  ]
 286 : [ 6.57864e-006 ]
 287 : [ 6.34626e-006 ]
 288 : [ 7.08545e-006 ]
 289 : [ 6.3672e-006  ]
 290 : [ 7.52411e-006 ]
 291 : [ 7.58732e-006 ]
 292 : [ 5.91517e-006 ]
 293 : [ 6.688e-006   ]
 294 : [ 5.89616e-006 ]
 295 : [ 5.39761e-006 ]
 296 : [ 7.14668e-006 ]
 297 : [ 7.50328e-006 ]
 298 : [ 5.23449e-006 ]
 299 : [ 6.63913e-006 ]
 300 : [ 5.67728e-006 ]
 301 : [ 6.45254e-006 ]
 302 : [ 5.5289e-006  ]
 303 : [ 5.48511e-006 ]
 304 : [ 6.48572e-006 ]
 305 : [ 5.81791e-006 ]
 306 : [ 7.2402e-006  ]
 307 : [ 5.46021e-006 ]
 308 : [ 6.07502e-006 ]
 309 : [ 5.67742e-006 ]
 310 : [ 6.87438e-006 ]
 311 : [ 6.23122e-006 ]
 312 : [ 7.93697e-006 ]
 313 : [ 7.1709e-006  ]
 314 : [ 6.40382e-006 ]
 315 : [ 7.4237e-006  ]
 316 : [ 7.38765e-006 ]
 317 : [ 7.59957e-006 ]
 318 : [ 5.66732e-006 ]
 319 : [ 6.34053e-006 ]
 320 : [ 7.07951e-006 ]
 321 : [ 6.87093e-006 ]
 322 : [ 7.71392e-006 ]
 323 : [ 5.60625e-006 ]
 324 : [ 6.6239e-006  ]
 325 : [ 6.45171e-006 ]
 326 : [ 5.79348e-006 ]
 327 : [ 6.84712e-006 ]
 328 : [ 6.74401e-006 ]
 329 : [ 7.619e-006   ]
 330 : [ 7.23718e-006 ]
 331 : [ 7.14086e-006 ]
 332 : [ 6.14098e-006 ]
 333 : [ 7.39577e-006 ]
 334 : [ 7.38067e-006 ]
 335 : [ 6.91687e-006 ]
 336 : [ 5.2242e-006  ]
 337 : [ 6.22907e-006 ]
 338 : [ 7.80621e-006 ]
 339 : [ 7.82787e-006 ]
 340 : [ 6.96611e-006 ]
 341 : [ 5.81859e-006 ]
 342 : [ 6.2377e-006  ]
 343 : [ 6.71442e-006 ]
 344 : [ 5.84174e-006 ]
 345 : [ 5.40859e-006 ]
 346 : [ 6.71166e-006 ]
 347 : [ 6.0398e-006  ]
 348 : [ 6.03441e-006 ]
 349 : [ 7.71133e-006 ]
 350 : [ 5.19367e-006 ]
 351 : [ 7.43759e-006 ]
 352 : [ 6.23112e-006 ]
 353 : [ 6.91095e-006 ]
 354 : [ 6.76742e-006 ]
 355 : [ 7.44057e-006 ]
 356 : [ 7.66837e-006 ]
 357 : [ 7.32077e-006 ]
 358 : [ 6.24582e-006 ]
 359 : [ 6.89081e-006 ]
 360 : [ 6.31724e-006 ]
 361 : [ 6.75849e-006 ]
 362 : [ 6.44595e-006 ]
 363 : [ 5.82421e-006 ]
 364 : [ 6.86737e-006 ]
 365 : [ 6.93167e-006 ]
 366 : [ 7.22188e-006 ]
 367 : [ 6.21992e-006 ]
 368 : [ 6.04959e-006 ]
 369 : [ 6.55119e-006 ]
 370 : [ 7.02642e-006 ]
 371 : [ 6.54176e-006 ]
 372 : [ 6.05916e-006 ]
 373 : [ 6.96027e-006 ]
 374 : [ 7.50085e-006 ]
 375 : [ 6.39539e-006 ]
 376 : [ 6.12549e-006 ]
 377 : [ 7.07998e-006 ]
 378 : [ 6.90421e-006 ]
 379 : [ 7.97308e-006 ]
 380 : [ 7.53793e-006 ]
 381 : [ 6.81507e-006 ]
 382 : [ 6.66224e-006 ]
 383 : [ 5.75345e-006 ]
 384 : [ 5.91264e-006 ]
 385 : [ 7.66897e-006 ]
 386 : [ 7.1345e-006  ]
 387 : [ 7.45525e-006 ]
 388 : [ 7.1622e-006  ]
 389 : [ 7.21424e-006 ]
 390 : [ 5.95277e-006 ]
 391 : [ 5.42076e-006 ]
 392 : [ 7.51725e-006 ]
 393 : [ 7.27433e-006 ]
 394 : [ 7.59346e-006 ]
 395 : [ 6.27464e-006 ]
 396 : [ 7.02814e-006 ]
 397 : [ 5.82255e-006 ]
 398 : [ 7.88431e-006 ]
 399 : [ 7.58907e-006 ]
 400 : [ 6.07292e-006 ]
 401 : [ 7.46766e-006 ]
 402 : [ 6.26597e-006 ]
 403 : [ 6.68139e-006 ]
 404 : [ 7.63129e-006 ]
 405 : [ 7.07978e-006 ]
 406 : [ 7.36982e-006 ]
 407 : [ 6.47096e-006 ]
 408 : [ 5.80501e-006 ]
 409 : [ 5.75447e-006 ]
 410 : [ 5.39902e-006 ]
 411 : [ 5.50089e-006 ]
 412 : [ 5.82629e-006 ]
 413 : [ 5.79383e-006 ]
 414 : [ 7.57914e-006 ]
 415 : [ 7.57463e-006 ]
 416 : [ 5.84652e-006 ]
 417 : [ 7.49668e-006 ]
 418 : [ 7.15738e-006 ]
 419 : [ 6.5895e-006  ]
 420 : [ 6.41802e-006 ]
 421 : [ 6.27726e-006 ]
 422 : [ 5.40966e-006 ]
 423 : [ 7.3018e-006  ]
 424 : [ 6.11943e-006 ]
 425 : [ 7.08721e-006 ]
 426 : [ 5.62311e-006 ]
 427 : [ 7.28583e-006 ]
 428 : [ 7.65588e-006 ]
 429 : [ 7.50275e-006 ]
 430 : [ 6.20334e-006 ]
 431 : [ 5.83572e-006 ]
 432 : [ 6.25202e-006 ]
 433 : [ 7.78391e-006 ]
 434 : [ 6.43974e-006 ]
 435 : [ 6.72195e-006 ]
 436 : [ 7.37583e-006 ]
 437 : [ 5.34831e-006 ]
 438 : [ 8.04187e-006 ]
 439 : [ 8.12037e-006 ]
 440 : [ 6.47568e-006 ]
 441 : [ 6.01674e-006 ]
 442 : [ 7.69167e-006 ]
 443 : [ 5.96457e-006 ]
 444 : [ 5.61609e-006 ]
 445 : [ 6.39471e-006 ]
 446 : [ 7.07643e-006 ]
 447 : [ 6.69387e-006 ]
 448 : [ 6.87561e-006 ]
 449 : [ 5.44707e-006 ]
 450 : [ 6.98284e-006 ]
 451 : [ 7.48758e-006 ]
 452 : [ 7.56258e-006 ]
 453 : [ 7.54333e-006 ]
 454 : [ 7.28775e-006 ]
 455 : [ 7.24033e-006 ]
 456 : [ 8.03882e-006 ]
 457 : [ 6.21773e-006 ]
 458 : [ 6.86036e-006 ]
 459 : [ 6.82107e-006 ]
 460 : [ 6.0645e-006  ]
 461 : [ 8.12132e-006 ]
 462 : [ 6.38231e-006 ]
 463 : [ 7.33135e-006 ]
 464 : [ 6.11902e-006 ]
 465 : [ 5.90179e-006 ]
 466 : [ 5.72686e-006 ]
 467 : [ 5.86405e-006 ]
 468 : [ 5.96006e-006 ]
 469 : [ 6.72234e-006 ]
 470 : [ 6.54278e-006 ]
 471 : [ 5.02202e-006 ]
 472 : [ 5.71234e-006 ]
 473 : [ 7.96144e-006 ]
 474 : [ 7.95739e-006 ]
 475 : [ 7.36831e-006 ]
 476 : [ 6.22393e-006 ]
 477 : [ 6.48867e-006 ]
 478 : [ 7.56354e-006 ]
 479 : [ 7.50383e-006 ]
 480 : [ 5.52321e-006 ]
 481 : [ 7.90419e-006 ]
 482 : [ 5.508e-006   ]
 483 : [ 5.51408e-006 ]
 484 : [ 7.42204e-006 ]
 485 : [ 6.65577e-006 ]
 486 : [ 5.87302e-006 ]
 487 : [ 6.13973e-006 ]
 488 : [ 7.78765e-006 ]
 489 : [ 5.26979e-006 ]
 490 : [ 6.54787e-006 ]
 491 : [ 5.72952e-006 ]
 492 : [ 6.6374e-006  ]
 493 : [ 5.93198e-006 ]
 494 : [ 7.13061e-006 ]
 495 : [ 7.01724e-006 ]
 496 : [ 6.51377e-006 ]
 497 : [ 5.94044e-006 ]
 498 : [ 7.6349e-006  ]
 499 : [ 6.45273e-006 ]
 500 : [ 7.9522e-006  ]
 501 : [ 5.86861e-006 ]
 502 : [ 7.8844e-006  ]
 503 : [ 6.27582e-006 ]
 504 : [ 7.70095e-006 ]
 505 : [ 7.17506e-006 ]
 506 : [ 7.7409e-006  ]
 507 : [ 5.82761e-006 ]
 508 : [ 6.32101e-006 ]
 509 : [ 7.26505e-006 ]
 510 : [ 6.51765e-006 ]
 511 : [ 6.90931e-006 ]
 512 : [ 6.21613e-006 ]
 513 : [ 7.1951e-006  ]
 514 : [ 7.98471e-006 ]
 515 : [ 6.72682e-006 ]
 516 : [ 7.15227e-006 ]
 517 : [ 6.02551e-006 ]
 518 : [ 5.34293e-006 ]
 519 : [ 6.51775e-006 ]
 520 : [ 6.56053e-006 ]
 521 : [ 6.27257e-006 ]
 522 : [ 7.11004e-006 ]
 523 : [ 5.68382e-006 ]
 524 : [ 7.81423e-006 ]
 525 : [ 5.95215e-006 ]
 526 : [ 6.97379e-006 ]
 527 : [ 7.30962e-006 ]
 528 : [ 7.45964e-006 ]
 529 : [ 7.02214e-006 ]
 530 : [ 5.21601e-006 ]
 531 : [ 7.84336e-006 ]
 532 : [ 6.13608e-006 ]
 533 : [ 6.2686e-006  ]
 534 : [ 5.91709e-006 ]
 535 : [ 6.79434e-006 ]
 536 : [ 5.4214e-006  ]
 537 : [ 7.46811e-006 ]
 538 : [ 5.88335e-006 ]
 539 : [ 6.52727e-006 ]
 540 : [ 6.36499e-006 ]
 541 : [ 6.545e-006   ]
 542 : [ 5.37955e-006 ]
 543 : [ 7.48763e-006 ]
 544 : [ 6.7288e-006  ]
 545 : [ 6.37568e-006 ]
 546 : [ 6.21672e-006 ]
 547 : [ 7.37629e-006 ]
 548 : [ 7.53548e-006 ]
 549 : [ 5.20971e-006 ]
 550 : [ 7.43113e-006 ]
 551 : [ 5.8765e-006  ]
 552 : [ 6.59383e-006 ]
 553 : [ 6.07116e-006 ]
 554 : [ 6.84315e-006 ]
 555 : [ 6.36653e-006 ]
 556 : [ 7.84157e-006 ]
 557 : [ 6.98186e-006 ]
 558 : [ 6.29127e-006 ]
 559 : [ 6.2925e-006  ]
 560 : [ 7.86324e-006 ]
 561 : [ 6.79498e-006 ]
 562 : [ 7.99076e-006 ]
 563 : [ 7.9978e-006  ]
 564 : [ 5.36951e-006 ]
 565 : [ 5.47178e-006 ]
 566 : [ 5.63425e-006 ]
 567 : [ 6.84328e-006 ]
 568 : [ 6.36995e-006 ]
 569 : [ 7.44939e-006 ]
 570 : [ 5.20855e-006 ]
 571 : [ 5.78688e-006 ]
 572 : [ 7.26533e-006 ]
 573 : [ 5.84263e-006 ]
 574 : [ 5.62904e-006 ]
 575 : [ 6.45461e-006 ]
 576 : [ 6.0398e-006  ]
 577 : [ 7.09896e-006 ]
 578 : [ 7.61787e-006 ]
 579 : [ 7.15315e-006 ]
 580 : [ 7.06681e-006 ]
 581 : [ 7.09302e-006 ]
 582 : [ 5.90015e-006 ]
 583 : [ 6.075e-006   ]
 584 : [ 6.11009e-006 ]
 585 : [ 5.21324e-006 ]
 586 : [ 7.27299e-006 ]
 587 : [ 7.19399e-006 ]
 588 : [ 5.53002e-006 ]
 589 : [ 6.69279e-006 ]
 590 : [ 6.91594e-006 ]
 591 : [ 7.22097e-006 ]
 592 : [ 5.77863e-006 ]
 593 : [ 5.43051e-006 ]
 594 : [ 7.05383e-006 ]
 595 : [ 6.88827e-006 ]
 596 : [ 6.90307e-006 ]
 597 : [ 6.70552e-006 ]
 598 : [ 5.66593e-006 ]
 599 : [ 7.95693e-006 ]
 600 : [ 5.89444e-006 ]
 601 : [ 7.43661e-006 ]
 602 : [ 6.93571e-006 ]
 603 : [ 5.9066e-006  ]
 604 : [ 6.67343e-006 ]
 605 : [ 6.86967e-006 ]
 606 : [ 6.35726e-006 ]
 607 : [ 7.73939e-006 ]
 608 : [ 6.27725e-006 ]
 609 : [ 6.71032e-006 ]
 610 : [ 6.81324e-006 ]
 611 : [ 5.20024e-006 ]
 612 : [ 5.87147e-006 ]
 613 : [ 6.52756e-006 ]
 614 : [ 6.80946e-006 ]
 615 : [ 7.28502e-006 ]
 616 : [ 6.23778e-006 ]
 617 : [ 7.12651e-006 ]
 618 : [ 7.75737e-006 ]
 619 : [ 7.3455e-006  ]
 620 : [ 7.42526e-006 ]
 621 : [ 5.26648e-006 ]
 622 : [ 7.37125e-006 ]
 623 : [ 6.30192e-006 ]
 624 : [ 7.50811e-006 ]
 625 : [ 6.16017e-006 ]
 626 : [ 7.21542e-006 ]
 627 : [ 7.32779e-006 ]
 628 : [ 6.64096e-006 ]
 629 : [ 6.70675e-006 ]
 630 : [ 6.98023e-006 ]
 631 : [ 6.92719e-006 ]
 632 : [ 7.11133e-006 ]
 633 : [ 5.79506e-006 ]
 634 : [ 5.85645e-006 ]
 635 : [ 5.57017e-006 ]
 636 : [ 6.51547e-006 ]
 637 : [ 6.417e-006   ]
 638 : [ 7.41205e-006 ]
 639 : [ 7.22128e-006 ]
 640 : [ 6.85967e-006 ]
 641 : [ 6.18666e-006 ]
 642 : [ 5.82427e-006 ]
 643 : [ 7.13262e-006 ]
 644 : [ 7.22299e-006 ]
 645 : [ 6.52267e-006 ]
 646 : [ 7.41125e-006 ]
 647 : [ 7.46628e-006 ]
 648 : [ 6.62689e-006 ]
 649 : [ 7.09007e-006 ]
 650 : [ 7.50226e-006 ]
 651 : [ 5.96563e-006 ]
 652 : [ 7.39742e-006 ]
 653 : [ 7.87356e-006 ]
 654 : [ 5.43915e-006 ]
 655 : [ 6.32083e-006 ]
 656 : [ 4.97588e-006 ]
 657 : [ 6.08658e-006 ]
 658 : [ 7.0486e-006  ]
 659 : [ 6.96892e-006 ]
 660 : [ 5.92145e-006 ]
 661 : [ 7.10539e-006 ]
 662 : [ 6.12363e-006 ]
 663 : [ 6.23862e-006 ]
 664 : [ 6.4209e-006  ]
 665 : [ 6.81107e-006 ]
 666 : [ 5.95411e-006 ]
 667 : [ 7.71211e-006 ]
 668 : [ 6.48327e-006 ]
 669 : [ 7.18793e-006 ]
 670 : [ 7.40251e-006 ]
 671 : [ 7.2586e-006  ]
 672 : [ 6.2105e-006  ]
 673 : [ 7.16551e-006 ]
 674 : [ 6.66787e-006 ]
 675 : [ 6.38738e-006 ]
 676 : [ 6.53249e-006 ]
 677 : [ 7.35671e-006 ]
 678 : [ 5.58913e-006 ]
 679 : [ 6.52488e-006 ]
 680 : [ 7.49676e-006 ]
 681 : [ 7.92576e-006 ]
 682 : [ 5.58437e-006 ]
 683 : [ 6.60641e-006 ]
 684 : [ 6.14111e-006 ]
 685 : [ 8.14605e-006 ]
 686 : [ 5.9489e-006  ]
 687 : [ 7.53817e-006 ]
 688 : [ 5.86591e-006 ]
 689 : [ 5.76432e-006 ]
 690 : [ 6.17739e-006 ]
 691 : [ 7.3094e-006  ]
 692 : [ 5.91145e-006 ]
 693 : [ 5.77198e-006 ]
 694 : [ 6.53503e-006 ]
 695 : [ 5.77582e-006 ]
 696 : [ 6.54043e-006 ]
 697 : [ 7.13329e-006 ]
 698 : [ 5.90838e-006 ]
 699 : [ 6.6519e-006  ]
 700 : [ 6.01792e-006 ]
 701 : [ 6.49758e-006 ]
 702 : [ 6.08407e-006 ]
 703 : [ 6.97425e-006 ]
 704 : [ 7.24369e-006 ]
 705 : [ 8.08997e-006 ]
 706 : [ 6.6046e-006  ]
 707 : [ 7.00411e-006 ]
 708 : [ 5.9154e-006  ]
 709 : [ 5.52113e-006 ]
 710 : [ 6.11648e-006 ]
 711 : [ 7.30336e-006 ]
 712 : [ 5.12612e-006 ]
 713 : [ 6.38317e-006 ]
 714 : [ 6.24149e-006 ]
 715 : [ 5.85622e-006 ]
 716 : [ 6.272e-006   ]
 717 : [ 7.14443e-006 ]
 718 : [ 5.88669e-006 ]
 719 : [ 5.82003e-006 ]
 720 : [ 7.14532e-006 ]
 721 : [ 6.06587e-006 ]
 722 : [ 6.86262e-006 ]
 723 : [ 5.89746e-006 ]
 724 : [ 6.29343e-006 ]
 725 : [ 5.57063e-006 ]
 726 : [ 8.29894e-006 ]
 727 : [ 6.03062e-006 ]
 728 : [ 6.68773e-006 ]
 729 : [ 7.85551e-006 ]
 730 : [ 5.31314e-006 ]
 731 : [ 7.46426e-006 ]
 732 : [ 5.59157e-006 ]
 733 : [ 6.58011e-006 ]
 734 : [ 6.77086e-006 ]
 735 : [ 7.37983e-006 ]
 736 : [ 6.44449e-006 ]
 737 : [ 7.51548e-006 ]
 738 : [ 7.9143e-006  ]
 739 : [ 6.48363e-006 ]
 740 : [ 5.53016e-006 ]
 741 : [ 6.11518e-006 ]
 742 : [ 6.20383e-006 ]
 743 : [ 5.8717e-006  ]
 744 : [ 7.63121e-006 ]
 745 : [ 5.46047e-006 ]
 746 : [ 6.6551e-006  ]
 747 : [ 6.68986e-006 ]
 748 : [ 7.82451e-006 ]
 749 : [ 6.08322e-006 ]
 750 : [ 7.12419e-006 ]
 751 : [ 6.80628e-006 ]
 752 : [ 7.30573e-006 ]
 753 : [ 6.49084e-006 ]
 754 : [ 6.88755e-006 ]
 755 : [ 7.93792e-006 ]
 756 : [ 5.69309e-006 ]
 757 : [ 7.00357e-006 ]
 758 : [ 6.93424e-006 ]
 759 : [ 6.28622e-006 ]
 760 : [ 7.03644e-006 ]
 761 : [ 7.26937e-006 ]
 762 : [ 6.11662e-006 ]
 763 : [ 7.12813e-006 ]
 764 : [ 6.51292e-006 ]
 765 : [ 7.26545e-006 ]
 766 : [ 7.35205e-006 ]
 767 : [ 6.49582e-006 ]
 768 : [ 7.76754e-006 ]
 769 : [ 7.45081e-006 ]
 770 : [ 5.3924e-006  ]
 771 : [ 5.76097e-006 ]
 772 : [ 7.35162e-006 ]
 773 : [ 7.35701e-006 ]
 774 : [ 7.31737e-006 ]
 775 : [ 7.10585e-006 ]
 776 : [ 7.26393e-006 ]
 777 : [ 6.52053e-006 ]
 778 : [ 7.94027e-006 ]
 779 : [ 6.62801e-006 ]
 780 : [ 7.10142e-006 ]
 781 : [ 5.63512e-006 ]
 782 : [ 6.3254e-006  ]
 783 : [ 7.00901e-006 ]
 784 : [ 5.31111e-006 ]
 785 : [ 7.16069e-006 ]
 786 : [ 5.4354e-006  ]
 787 : [ 5.62459e-006 ]
 788 : [ 6.11548e-006 ]
 789 : [ 7.01169e-006 ]
 790 : [ 5.72399e-006 ]
 791 : [ 6.37815e-006 ]
 792 : [ 6.17504e-006 ]
 793 : [ 5.59657e-006 ]
 794 : [ 8.08388e-006 ]
 795 : [ 6.91e-006    ]
 796 : [ 6.66897e-006 ]
 797 : [ 5.47419e-006 ]
 798 : [ 6.51282e-006 ]
 799 : [ 7.59989e-006 ]
 800 : [ 5.81957e-006 ]
 801 : [ 6.4268e-006  ]
 802 : [ 5.7364e-006  ]
 803 : [ 7.7092e-006  ]
 804 : [ 5.94608e-006 ]
 805 : [ 6.89035e-006 ]
 806 : [ 6.00207e-006 ]
 807 : [ 7.55884e-006 ]
 808 : [ 7.57949e-006 ]
 809 : [ 7.20551e-006 ]
 810 : [ 6.33517e-006 ]
 811 : [ 6.22526e-006 ]
 812 : [ 5.81433e-006 ]
 813 : [ 6.83951e-006 ]
 814 : [ 5.15066e-006 ]
 815 : [ 6.0649e-006  ]
 816 : [ 6.47665e-006 ]
 817 : [ 5.45105e-006 ]
 818 : [ 5.61109e-006 ]
 819 : [ 5.57855e-006 ]
 820 : [ 5.79328e-006 ]
 821 : [ 7.03969e-006 ]
 822 : [ 6.49529e-006 ]
 823 : [ 5.47316e-006 ]
 824 : [ 7.26605e-006 ]
 825 : [ 6.74345e-006 ]
 826 : [ 5.72432e-006 ]
 827 : [ 6.40633e-006 ]
 828 : [ 5.59371e-006 ]
 829 : [ 5.88791e-006 ]
 830 : [ 7.81103e-006 ]
 831 : [ 6.18891e-006 ]
 832 : [ 7.08344e-006 ]
 833 : [ 5.99356e-006 ]
 834 : [ 6.73405e-006 ]
 835 : [ 6.43171e-006 ]
 836 : [ 6.04431e-006 ]
 837 : [ 6.96578e-006 ]
 838 : [ 6.2565e-006  ]
 839 : [ 6.23595e-006 ]
 840 : [ 7.12319e-006 ]
 841 : [ 7.3493e-006  ]
 842 : [ 7.07418e-006 ]
 843 : [ 5.26719e-006 ]
 844 : [ 7.03131e-006 ]
 845 : [ 6.87082e-006 ]
 846 : [ 8.06981e-006 ]
 847 : [ 6.43471e-006 ]
 848 : [ 5.58469e-006 ]
 849 : [ 5.22185e-006 ]
 850 : [ 6.91971e-006 ]
 851 : [ 5.82381e-006 ]
 852 : [ 7.16545e-006 ]
 853 : [ 6.96e-006    ]
 854 : [ 6.39337e-006 ]
 855 : [ 7.15732e-006 ]
 856 : [ 6.2478e-006  ]
 857 : [ 8.01819e-006 ]
 858 : [ 7.01361e-006 ]
 859 : [ 7.64092e-006 ]
 860 : [ 7.8423e-006  ]
 861 : [ 7.36216e-006 ]
 862 : [ 6.6046e-006  ]
 863 : [ 7.81996e-006 ]
 864 : [ 6.60799e-006 ]
 865 : [ 6.38539e-006 ]
 866 : [ 6.87253e-006 ]
 867 : [ 7.51421e-006 ]
 868 : [ 5.9283e-006  ]
 869 : [ 6.97966e-006 ]
 870 : [ 5.24645e-006 ]
 871 : [ 6.34008e-006 ]
 872 : [ 7.08958e-006 ]
 873 : [ 6.56099e-006 ]
 874 : [ 6.02853e-006 ]
 875 : [ 6.66058e-006 ]
 876 : [ 7.9674e-006  ]
 877 : [ 5.89184e-006 ]
 878 : [ 5.65877e-006 ]
 879 : [ 7.00977e-006 ]
 880 : [ 6.9315e-006  ]
 881 : [ 6.01862e-006 ]
 882 : [ 5.59887e-006 ]
 883 : [ 7.2594e-006  ]
 884 : [ 5.92325e-006 ]
 885 : [ 5.96343e-006 ]
 886 : [ 5.99075e-006 ]
 887 : [ 6.03829e-006 ]
 888 : [ 5.81935e-006 ]
 889 : [ 7.13633e-006 ]
 890 : [ 7.24699e-006 ]
 891 : [ 7.04617e-006 ]
 892 : [ 7.53192e-006 ]
 893 : [ 7.0243e-006  ]
 894 : [ 7.33431e-006 ]
 895 : [ 7.17478e-006 ]
 896 : [ 6.44194e-006 ]
 897 : [ 7.6979e-006  ]
 898 : [ 7.60936e-006 ]
 899 : [ 5.5167e-006  ]
 900 : [ 7.33586e-006 ]
 901 : [ 7.36754e-006 ]
 902 : [ 6.91921e-006 ]
 903 : [ 6.27899e-006 ]
 904 : [ 7.61343e-006 ]
 905 : [ 7.62798e-006 ]
 906 : [ 7.20406e-006 ]
 907 : [ 7.31059e-006 ]
 908 : [ 5.44361e-006 ]
 909 : [ 7.0929e-006  ]
 910 : [ 5.93242e-006 ]
 911 : [ 7.07486e-006 ]
 912 : [ 5.88561e-006 ]
 913 : [ 6.44725e-006 ]
 914 : [ 7.1855e-006  ]
 915 : [ 6.86953e-006 ]
 916 : [ 5.73653e-006 ]
 917 : [ 6.23042e-006 ]
 918 : [ 5.64825e-006 ]
 919 : [ 5.90162e-006 ]
 920 : [ 7.498e-006   ]
 921 : [ 6.04181e-006 ]
 922 : [ 6.78373e-006 ]
 923 : [ 7.62406e-006 ]
 924 : [ 7.54267e-006 ]
 925 : [ 5.94318e-006 ]
 926 : [ 6.27374e-006 ]
 927 : [ 5.71217e-006 ]
 928 : [ 8.11329e-006 ]
 929 : [ 6.58481e-006 ]
 930 : [ 6.76125e-006 ]
 931 : [ 6.95365e-006 ]
 932 : [ 7.8379e-006  ]
 933 : [ 8.09996e-006 ]
 934 : [ 7.50012e-006 ]
 935 : [ 5.60478e-006 ]
 936 : [ 6.65115e-006 ]
 937 : [ 6.08957e-006 ]
 938 : [ 5.52672e-006 ]
 939 : [ 8.09163e-006 ]
 940 : [ 7.15743e-006 ]
 941 : [ 7.62802e-006 ]
 942 : [ 5.95995e-006 ]
 943 : [ 6.0111e-006  ]
 944 : [ 7.39563e-006 ]
 945 : [ 7.17625e-006 ]
 946 : [ 7.36066e-006 ]
 947 : [ 7.09137e-006 ]
 948 : [ 6.97908e-006 ]
 949 : [ 7.41061e-006 ]
 950 : [ 7.74899e-006 ]
 951 : [ 6.71353e-006 ]
 952 : [ 7.21899e-006 ]
 953 : [ 5.70381e-006 ]
 954 : [ 6.67895e-006 ]
 955 : [ 7.54607e-006 ]
 956 : [ 7.18669e-006 ]
 957 : [ 6.52705e-006 ]
 958 : [ 6.70061e-006 ]
 959 : [ 6.28341e-006 ]
 960 : [ 6.41402e-006 ]
 961 : [ 7.26388e-006 ]
 962 : [ 6.98561e-006 ]
 963 : [ 6.84221e-006 ]
 964 : [ 7.31375e-006 ]
 965 : [ 7.84357e-006 ]
 966 : [ 6.39481e-006 ]
 967 : [ 7.81295e-006 ]
 968 : [ 7.13892e-006 ]
 969 : [ 7.20316e-006 ]
 970 : [ 5.64995e-006 ]
 971 : [ 5.80912e-006 ]
 972 : [ 5.65683e-006 ]
 973 : [ 5.38362e-006 ]
 974 : [ 7.35777e-006 ]
 975 : [ 6.29905e-006 ]
 976 : [ 6.87828e-006 ]
 977 : [ 6.39513e-006 ]
 978 : [ 7.75661e-006 ]
 979 : [ 6.9067e-006  ]
 980 : [ 6.16907e-006 ]
 981 : [ 5.95826e-006 ]
 982 : [ 6.84968e-006 ]
 983 : [ 6.06334e-006 ]
 984 : [ 7.14905e-006 ]
 985 : [ 5.8318e-006  ]
 986 : [ 6.15408e-006 ]
 987 : [ 7.75598e-006 ]
 988 : [ 7.36308e-006 ]
 989 : [ 6.29542e-006 ]
 990 : [ 6.4944e-006  ]
 991 : [ 6.13261e-006 ]
 992 : [ 6.84258e-006 ]
 993 : [ 6.21e-006    ]
 994 : [ 6.472e-006   ]
 995 : [ 6.37189e-006 ]
 996 : [ 5.93368e-006 ]
 997 : [ 7.80229e-006 ]
 998 : [ 7.35878e-006 ]
 999 : [ 6.90035e-006 ]
1000 : [ 7.53871e-006 ]
1001 : [ 7.75143e-006 ]
1002 : [ 5.93031e-006 ]
1003 : [ 5.43279e-006 ]
1004 : [ 5.44145e-006 ]
1005 : [ 5.90488e-006 ]
1006 : [ 7.12116e-006 ]
1007 : [ 7.78268e-006 ]
1008 : [ 6.3595e-006  ]
1009 : [ 7.21404e-006 ]
1010 : [ 7.74928e-006 ]
1011 : [ 5.7689e-006  ]
1012 : [ 7.43402e-006 ]
1013 : [ 6.52011e-006 ]
1014 : [ 5.47797e-006 ]
1015 : [ 7.5122e-006  ]
1016 : [ 7.04842e-006 ]
1017 : [ 7.7702e-006  ]
1018 : [ 7.40379e-006 ]
1019 : [ 5.55461e-006 ]
1020 : [ 5.34843e-006 ]
1021 : [ 7.16396e-006 ]
1022 : [ 6.99909e-006 ]
1023 : [ 7.2601e-006  ]
1024 : [ 6.50518e-006 ]
1025 : [ 5.85425e-006 ]
1026 : [ 5.5491e-006  ]
1027 : [ 7.85577e-006 ]
1028 : [ 5.70112e-006 ]
1029 : [ 6.63676e-006 ]
1030 : [ 6.79447e-006 ]
1031 : [ 6.41903e-006 ]
1032 : [ 7.81397e-006 ]
1033 : [ 7.65379e-006 ]
1034 : [ 6.63688e-006 ]
1035 : [ 5.51358e-006 ]
1036 : [ 5.66145e-006 ]
1037 : [ 7.3928e-006  ]
1038 : [ 5.37203e-006 ]
1039 : [ 7.16394e-006 ]
1040 : [ 6.42495e-006 ]
1041 : [ 6.53208e-006 ]
1042 : [ 6.39611e-006 ]
1043 : [ 5.45792e-006 ]
1044 : [ 7.8716e-006  ]
1045 : [ 6.59912e-006 ]
1046 : [ 6.92559e-006 ]
1047 : [ 7.73239e-006 ]
1048 : [ 7.58634e-006 ]
1049 : [ 7.47372e-006 ]
1050 : [ 5.62148e-006 ]
1051 : [ 7.01828e-006 ]
1052 : [ 6.43864e-006 ]
1053 : [ 5.31326e-006 ]
1054 : [ 6.30322e-006 ]
1055 : [ 6.74146e-006 ]
1056 : [ 7.80723e-006 ]
1057 : [ 5.78566e-006 ]
1058 : [ 7.54505e-006 ]
1059 : [ 7.0224e-006  ]
1060 : [ 6.99744e-006 ]
1061 : [ 7.84287e-006 ]
1062 : [ 6.78261e-006 ]
1063 : [ 5.87653e-006 ]
1064 : [ 5.85007e-006 ]
1065 : [ 6.61312e-006 ]
1066 : [ 6.60374e-006 ]
1067 : [ 5.3454e-006  ]
1068 : [ 7.63241e-006 ]
1069 : [ 7.57772e-006 ]
1070 : [ 7.21318e-006 ]
1071 : [ 6.79904e-006 ]
1072 : [ 5.74496e-006 ]
1073 : [ 6.26557e-006 ]
1074 : [ 7.03454e-006 ]
1075 : [ 6.19286e-006 ]
1076 : [ 6.95335e-006 ]
1077 : [ 5.58397e-006 ]
1078 : [ 7.62097e-006 ]
1079 : [ 5.84e-006    ]
1080 : [ 6.87008e-006 ]
1081 : [ 6.85454e-006 ]
1082 : [ 5.59429e-006 ]
1083 : [ 5.8346e-006  ]
1084 : [ 5.68899e-006 ]
1085 : [ 7.59296e-006 ]
1086 : [ 6.26193e-006 ]
1087 : [ 7.54929e-006 ]
1088 : [ 6.98584e-006 ]
1089 : [ 7.66111e-006 ]
1090 : [ 7.55982e-006 ]
1091 : [ 6.06957e-006 ]
1092 : [ 7.96446e-006 ]
1093 : [ 6.65021e-006 ]
1094 : [ 5.0544e-006  ]
1095 : [ 7.72811e-006 ]
1096 : [ 7.3327e-006  ]
1097 : [ 5.33524e-006 ]
1098 : [ 6.89586e-006 ]
1099 : [ 7.38513e-006 ]
1100 : [ 6.6025e-006  ]
1101 : [ 7.23243e-006 ]
1102 : [ 6.73746e-006 ]
1103 : [ 5.61477e-006 ]
1104 : [ 7.41885e-006 ]
1105 : [ 7.53727e-006 ]
1106 : [ 5.58168e-006 ]
1107 : [ 6.12649e-006 ]
1108 : [ 7.1631e-006  ]
1109 : [ 7.38004e-006 ]
1110 : [ 5.96131e-006 ]
1111 : [ 5.66798e-006 ]
1112 : [ 6.12147e-006 ]
1113 : [ 5.97936e-006 ]
1114 : [ 6.54473e-006 ]
1115 : [ 6.63834e-006 ]
1116 : [ 7.70821e-006 ]
1117 : [ 7.04254e-006 ]
1118 : [ 8.06512e-006 ]
1119 : [ 5.71637e-006 ]
1120 : [ 7.6608e-006  ]
1121 : [ 5.56496e-006 ]
1122 : [ 5.50056e-006 ]
1123 : [ 6.73243e-006 ]
1124 : [ 5.38092e-006 ]
1125 : [ 5.93658e-006 ]
1126 : [ 6.00803e-006 ]
1127 : [ 5.02873e-006 ]
1128 : [ 7.73447e-006 ]
1129 : [ 5.5076e-006  ]
1130 : [ 7.20657e-006 ]
1131 : [ 7.31334e-006 ]
1132 : [ 6.17199e-006 ]
1133 : [ 7.8501e-006  ]
1134 : [ 5.94286e-006 ]
1135 : [ 6.85597e-006 ]
1136 : [ 6.05781e-006 ]
1137 : [ 7.95225e-006 ]
1138 : [ 6.13665e-006 ]
1139 : [ 7.48483e-006 ]
1140 : [ 5.63676e-006 ]
1141 : [ 6.39306e-006 ]
1142 : [ 7.23419e-006 ]
1143 : [ 6.84584e-006 ]
1144 : [ 6.53104e-006 ]
1145 : [ 7.25936e-006 ]
1146 : [ 6.28203e-006 ]
1147 : [ 6.76183e-006 ]
1148 : [ 6.15291e-006 ]
1149 : [ 6.63842e-006 ]
1150 : [ 5.97231e-006 ]
1151 : [ 7.08016e-006 ]
1152 : [ 6.45128e-006 ]
1153 : [ 6.92495e-006 ]
1154 : [ 7.41016e-006 ]
1155 : [ 7.61809e-006 ]
1156 : [ 7.79288e-006 ]
1157 : [ 7.52369e-006 ]
1158 : [ 7.99245e-006 ]
1159 : [ 7.00565e-006 ]
1160 : [ 8.05099e-006 ]
1161 : [ 6.45517e-006 ]
1162 : [ 6.23123e-006 ]
1163 : [ 5.96433e-006 ]
1164 : [ 7.56405e-006 ]
1165 : [ 7.00321e-006 ]
1166 : [ 7.05481e-006 ]
1167 : [ 6.76494e-006 ]
1168 : [ 5.10449e-006 ]
1169 : [ 7.64164e-006 ]
1170 : [ 6.75949e-006 ]
1171 : [ 5.79688e-006 ]
1172 : [ 7.54434e-006 ]
1173 : [ 6.84516e-006 ]
1174 : [ 6.50581e-006 ]
1175 : [ 7.55525e-006 ]
1176 : [ 7.8582e-006  ]
1177 : [ 6.27154e-006 ]
1178 : [ 7.44876e-006 ]
1179 : [ 6.82064e-006 ]
1180 : [ 7.95611e-006 ]
1181 : [ 5.48276e-006 ]
1182 : [ 8.08642e-006 ]
1183 : [ 7.61733e-006 ]
1184 : [ 6.99978e-006 ]
1185 : [ 7.35929e-006 ]
1186 : [ 6.24369e-006 ]
1187 : [ 7.65058e-006 ]
1188 : [ 6.47229e-006 ]
1189 : [ 6.56977e-006 ]
1190 : [ 6.11801e-006 ]
1191 : [ 6.43624e-006 ]
1192 : [ 6.02287e-006 ]
1193 : [ 6.32602e-006 ]
1194 : [ 6.91986e-006 ]
1195 : [ 6.69982e-006 ]
1196 : [ 5.72701e-006 ]
1197 : [ 6.11872e-006 ]
1198 : [ 5.83701e-006 ]
1199 : [ 7.42841e-006 ]
1200 : [ 6.6402e-006  ]
1201 : [ 6.36606e-006 ]
1202 : [ 7.75605e-006 ]
1203 : [ 6.58723e-006 ]
1204 : [ 7.42683e-006 ]
1205 : [ 5.77864e-006 ]
1206 : [ 5.79565e-006 ]
1207 : [ 5.42167e-006 ]
1208 : [ 6.74494e-006 ]
1209 : [ 6.13892e-006 ]
1210 : [ 5.6975e-006  ]
1211 : [ 7.29504e-006 ]
1212 : [ 5.54246e-006 ]
1213 : [ 5.47739e-006 ]
1214 : [ 7.81585e-006 ]
1215 : [ 7.00506e-006 ]
1216 : [ 7.79909e-006 ]
1217 : [ 6.42183e-006 ]
1218 : [ 6.21818e-006 ]
1219 : [ 7.05428e-006 ]
1220 : [ 7.51123e-006 ]
1221 : [ 7.26267e-006 ]
1222 : [ 6.99189e-006 ]
1223 : [ 6.20008e-006 ]
1224 : [ 5.85225e-006 ]
1225 : [ 7.61476e-006 ]
1226 : [ 7.20693e-006 ]
1227 : [ 6.75782e-006 ]
1228 : [ 6.85241e-006 ]
1229 : [ 6.6178e-006  ]
1230 : [ 6.54622e-006 ]
1231 : [ 6.91632e-006 ]
1232 : [ 5.64684e-006 ]
1233 : [ 7.50813e-006 ]
1234 : [ 8.07347e-006 ]
1235 : [ 5.16482e-006 ]
1236 : [ 6.58105e-006 ]
1237 : [ 7.17483e-006 ]
1238 : [ 7.41027e-006 ]
1239 : [ 6.36697e-006 ]
1240 : [ 7.8745e-006  ]
1241 : [ 7.28959e-006 ]
1242 : [ 7.45988e-006 ]
1243 : [ 6.32716e-006 ]
1244 : [ 7.48604e-006 ]
1245 : [ 5.70069e-006 ]
1246 : [ 7.70545e-006 ]
1247 : [ 5.32482e-006 ]
1248 : [ 6.53056e-006 ]
1249 : [ 6.95211e-006 ]
1250 : [ 6.23223e-006 ]
1251 : [ 7.96525e-006 ]
1252 : [ 7.53737e-006 ]
1253 : [ 7.27931e-006 ]
1254 : [ 6.20272e-006 ]
1255 : [ 5.97305e-006 ]
1256 : [ 5.41351e-006 ]
1257 : [ 5.31215e-006 ]
1258 : [ 5.65347e-006 ]
1259 : [ 6.06182e-006 ]
1260 : [ 7.79988e-006 ]
1261 : [ 6.92212e-006 ]
1262 : [ 6.06532e-006 ]
1263 : [ 5.27401e-006 ]
1264 : [ 7.13123e-006 ]
1265 : [ 7.34882e-006 ]
1266 : [ 8.20069e-006 ]
1267 : [ 6.51616e-006 ]
1268 : [ 7.39805e-006 ]
1269 : [ 7.60835e-006 ]
1270 : [ 5.69583e-006 ]
1271 : [ 6.82984e-006 ]
1272 : [ 7.19349e-006 ]
1273 : [ 5.69017e-006 ]
1274 : [ 5.56099e-006 ]
1275 : [ 7.55645e-006 ]
1276 : [ 6.24813e-006 ]
1277 : [ 7.66928e-006 ]
1278 : [ 6.73276e-006 ]
1279 : [ 6.98187e-006 ]
1280 : [ 5.95297e-006 ]
1281 : [ 6.11174e-006 ]
1282 : [ 6.40561e-006 ]
1283 : [ 5.26687e-006 ]
1284 : [ 5.25951e-006 ]
1285 : [ 5.77466e-006 ]
1286 : [ 7.06479e-006 ]
1287 : [ 7.5047e-006  ]
1288 : [ 6.797e-006   ]
1289 : [ 7.63498e-006 ]
1290 : [ 5.47997e-006 ]
1291 : [ 6.09801e-006 ]
1292 : [ 6.89787e-006 ]
1293 : [ 6.34181e-006 ]
1294 : [ 5.41256e-006 ]
1295 : [ 6.24113e-006 ]
1296 : [ 5.86593e-006 ]
1297 : [ 5.4597e-006  ]
1298 : [ 6.77855e-006 ]
1299 : [ 5.8109e-006  ]
1300 : [ 7.76154e-006 ]
1301 : [ 7.54894e-006 ]
1302 : [ 5.81424e-006 ]
1303 : [ 6.24148e-006 ]
1304 : [ 6.40787e-006 ]
1305 : [ 5.55935e-006 ]
1306 : [ 7.08094e-006 ]
1307 : [ 6.32034e-006 ]
1308 : [ 7.61423e-006 ]
1309 : [ 5.54874e-006 ]
1310 : [ 6.32151e-006 ]
1311 : [ 6.48695e-006 ]
1312 : [ 6.49521e-006 ]
1313 : [ 5.86741e-006 ]
1314 : [ 6.72555e-006 ]
1315 : [ 5.46628e-006 ]
1316 : [ 7.33948e-006 ]
1317 : [ 6.14966e-006 ]
1318 : [ 7.11715e-006 ]
1319 : [ 6.06307e-006 ]
1320 : [ 7.34811e-006 ]
1321 : [ 6.45827e-006 ]
1322 : [ 6.48621e-006 ]
1323 : [ 5.76571e-006 ]
1324 : [ 7.18072e-006 ]
1325 : [ 5.56494e-006 ]
1326 : [ 8.37172e-006 ]
1327 : [ 6.01143e-006 ]
1328 : [ 6.33217e-006 ]
1329 : [ 6.58751e-006 ]
1330 : [ 5.4837e-006  ]
1331 : [ 7.14193e-006 ]
1332 : [ 7.40311e-006 ]
1333 : [ 7.50767e-006 ]
1334 : [ 7.7169e-006  ]
1335 : [ 7.64337e-006 ]
1336 : [ 5.38589e-006 ]
1337 : [ 6.3969e-006  ]
1338 : [ 5.6487e-006  ]
1339 : [ 6.56524e-006 ]
1340 : [ 6.62083e-006 ]
1341 : [ 6.33633e-006 ]
1342 : [ 6.86085e-006 ]
1343 : [ 7.3594e-006  ]
1344 : [ 6.38232e-006 ]
1345 : [ 6.87977e-006 ]
1346 : [ 6.25276e-006 ]
1347 : [ 7.06657e-006 ]
1348 : [ 7.19083e-006 ]
1349 : [ 6.55469e-006 ]
1350 : [ 5.33907e-006 ]
1351 : [ 6.33891e-006 ]
1352 : [ 5.60763e-006 ]
1353 : [ 6.07007e-006 ]
1354 : [ 7.75456e-006 ]
1355 : [ 6.28944e-006 ]
1356 : [ 7.04741e-006 ]
1357 : [ 6.7708e-006  ]
1358 : [ 6.04728e-006 ]
1359 : [ 6.06252e-006 ]
1360 : [ 5.38619e-006 ]
1361 : [ 8.17049e-006 ]
1362 : [ 7.43626e-006 ]
1363 : [ 7.13319e-006 ]
1364 : [ 6.86617e-006 ]
1365 : [ 7.65848e-006 ]
1366 : [ 7.3163e-006  ]
1367 : [ 7.56062e-006 ]
1368 : [ 6.31134e-006 ]
1369 : [ 6.46204e-006 ]
1370 : [ 7.39928e-006 ]
1371 : [ 7.1511e-006  ]
1372 : [ 5.55935e-006 ]
1373 : [ 6.81722e-006 ]
1374 : [ 6.32152e-006 ]
1375 : [ 6.36422e-006 ]
1376 : [ 7.48058e-006 ]
1377 : [ 7.77563e-006 ]
1378 : [ 7.04415e-006 ]
1379 : [ 8.00935e-006 ]
1380 : [ 6.90542e-006 ]
1381 : [ 8.07565e-006 ]
1382 : [ 7.05767e-006 ]
1383 : [ 7.00721e-006 ]
1384 : [ 8.11069e-006 ]
1385 : [ 7.49149e-006 ]
1386 : [ 7.24734e-006 ]
1387 : [ 6.94062e-006 ]
1388 : [ 7.34065e-006 ]
1389 : [ 7.32259e-006 ]
1390 : [ 7.55703e-006 ]
1391 : [ 7.03236e-006 ]
1392 : [ 5.4527e-006  ]
1393 : [ 5.76606e-006 ]
1394 : [ 7.45817e-006 ]
1395 : [ 7.41856e-006 ]
1396 : [ 7.07674e-006 ]
1397 : [ 6.73704e-006 ]
1398 : [ 6.58567e-006 ]
1399 : [ 5.40378e-006 ]
1400 : [ 5.95159e-006 ]
1401 : [ 7.5279e-006  ]
1402 : [ 6.44167e-006 ]
1403 : [ 5.34624e-006 ]
1404 : [ 5.34712e-006 ]
1405 : [ 6.16916e-006 ]
1406 : [ 7.95735e-006 ]
1407 : [ 7.39828e-006 ]
1408 : [ 7.82272e-006 ]
1409 : [ 7.11418e-006 ]
1410 : [ 6.441e-006   ]
1411 : [ 7.80061e-006 ]
1412 : [ 7.30696e-006 ]
1413 : [ 6.21551e-006 ]
1414 : [ 7.53385e-006 ]
1415 : [ 7.40395e-006 ]
1416 : [ 6.10258e-006 ]
1417 : [ 5.5862e-006  ]
1418 : [ 6.17637e-006 ]
1419 : [ 5.95605e-006 ]
1420 : [ 6.70059e-006 ]
1421 : [ 5.62589e-006 ]
1422 : [ 7.51144e-006 ]
1423 : [ 7.52866e-006 ]
1424 : [ 6.60706e-006 ]
1425 : [ 5.78279e-006 ]
1426 : [ 5.37029e-006 ]
1427 : [ 5.35459e-006 ]
1428 : [ 7.21621e-006 ]
1429 : [ 6.59363e-006 ]
1430 : [ 5.06501e-006 ]
1431 : [ 7.17924e-006 ]
1432 : [ 5.62899e-006 ]
1433 : [ 7.94631e-006 ]
1434 : [ 6.6163e-006  ]
1435 : [ 6.59904e-006 ]
1436 : [ 6.1485e-006  ]
1437 : [ 6.39548e-006 ]
1438 : [ 7.36112e-006 ]
1439 : [ 5.91462e-006 ]
1440 : [ 6.95738e-006 ]
1441 : [ 6.85107e-006 ]
1442 : [ 7.7861e-006  ]
1443 : [ 6.75919e-006 ]
1444 : [ 5.43581e-006 ]
1445 : [ 6.37997e-006 ]
1446 : [ 5.2861e-006  ]
1447 : [ 6.38565e-006 ]
1448 : [ 6.92897e-006 ]
1449 : [ 8.16028e-006 ]
1450 : [ 6.00769e-006 ]
1451 : [ 5.67918e-006 ]
1452 : [ 6.77155e-006 ]
1453 : [ 6.95292e-006 ]
1454 : [ 5.69002e-006 ]
1455 : [ 5.51775e-006 ]
1456 : [ 6.69018e-006 ]
1457 : [ 6.85736e-006 ]
1458 : [ 7.28181e-006 ]
1459 : [ 7.23301e-006 ]
1460 : [ 5.99379e-006 ]
1461 : [ 5.26796e-006 ]
1462 : [ 7.70538e-006 ]
1463 : [ 7.20465e-006 ]
1464 : [ 5.3754e-006  ]
1465 : [ 7.3618e-006  ]
1466 : [ 7.22572e-006 ]
1467 : [ 6.88461e-006 ]
1468 : [ 5.39848e-006 ]
1469 : [ 6.3903e-006  ]
1470 : [ 6.05591e-006 ]
1471 : [ 6.30438e-006 ]
1472 : [ 5.31322e-006 ]
1473 : [ 7.01321e-006 ]
1474 : [ 7.38671e-006 ]
1475 : [ 7.6864e-006  ]
1476 : [ 5.58618e-006 ]
1477 : [ 5.54657e-006 ]
1478 : [ 6.06643e-006 ]
1479 : [ 5.92123e-006 ]
1480 : [ 6.65232e-006 ]
1481 : [ 5.92077e-006 ]
1482 : [ 5.80269e-006 ]
1483 : [ 5.18897e-006 ]
1484 : [ 5.47981e-006 ]
1485 : [ 6.53592e-006 ]
1486 : [ 5.97889e-006 ]
1487 : [ 6.94944e-006 ]
1488 : [ 6.84763e-006 ]
1489 : [ 5.64047e-006 ]
1490 : [ 6.09783e-006 ]
1491 : [ 7.48721e-006 ]
1492 : [ 6.63678e-006 ]
1493 : [ 7.1196e-006  ]
1494 : [ 7.50764e-006 ]
1495 : [ 6.25103e-006 ]
1496 : [ 7.74573e-006 ]
1497 : [ 6.20242e-006 ]
1498 : [ 6.69708e-006 ]
1499 : [ 7.52e-006    ]
1500 : [ 7.64126e-006 ]
1501 : [ 7.32306e-006 ]
1502 : [ 7.39957e-006 ]
1503 : [ 7.3268e-006  ]
1504 : [ 6.99106e-006 ]
1505 : [ 6.67485e-006 ]
1506 : [ 7.75763e-006 ]
1507 : [ 7.29371e-006 ]
1508 : [ 6.81682e-006 ]
1509 : [ 7.70415e-006 ]
1510 : [ 6.41986e-006 ]
1511 : [ 6.68201e-006 ]
1512 : [ 6.73001e-006 ]
1513 : [ 7.38596e-006 ]
1514 : [ 6.31243e-006 ]
1515 : [ 7.34936e-006 ]
1516 : [ 5.58273e-006 ]
1517 : [ 7.37623e-006 ]
1518 : [ 7.16614e-006 ]
1519 : [ 7.28559e-006 ]
1520 : [ 7.39078e-006 ]
1521 : [ 7.0536e-006  ]
1522 : [ 5.63379e-006 ]
1523 : [ 7.50862e-006 ]
1524 : [ 5.53623e-006 ]
1525 : [ 7.62531e-006 ]
1526 : [ 6.94315e-006 ]
1527 : [ 6.40774e-006 ]
1528 : [ 5.99641e-006 ]
1529 : [ 6.2001e-006  ]
1530 : [ 5.52025e-006 ]
1531 : [ 6.43335e-006 ]
1532 : [ 7.30224e-006 ]
1533 : [ 5.98342e-006 ]
1534 : [ 5.91457e-006 ]
1535 : [ 6.07742e-006 ]
1536 : [ 7.6081e-006  ]
1537 : [ 7.87156e-006 ]
1538 : [ 7.70152e-006 ]
1539 : [ 7.51817e-006 ]
1540 : [ 6.57993e-006 ]
1541 : [ 6.76583e-006 ]
1542 : [ 5.50882e-006 ]
1543 : [ 7.01785e-006 ]
1544 : [ 6.53344e-006 ]
1545 : [ 7.10994e-006 ]
1546 : [ 5.19984e-006 ]
1547 : [ 7.45058e-006 ]
1548 : [ 7.17707e-006 ]
1549 : [ 7.26999e-006 ]
1550 : [ 6.74053e-006 ]
1551 : [ 6.72142e-006 ]
1552 : [ 5.71613e-006 ]
1553 : [ 7.57352e-006 ]
1554 : [ 6.06857e-006 ]
1555 : [ 7.07021e-006 ]
1556 : [ 6.69771e-006 ]
1557 : [ 7.21691e-006 ]
1558 : [ 7.21713e-006 ]
1559 : [ 5.43034e-006 ]
1560 : [ 5.35759e-006 ]
1561 : [ 6.03408e-006 ]
1562 : [ 7.41374e-006 ]
1563 : [ 7.92147e-006 ]
1564 : [ 6.01634e-006 ]
1565 : [ 5.57268e-006 ]
1566 : [ 6.15967e-006 ]
1567 : [ 7.18732e-006 ]
1568 : [ 6.39334e-006 ]
1569 : [ 7.21531e-006 ]
1570 : [ 7.08406e-006 ]
1571 : [ 7.63245e-006 ]
1572 : [ 6.19769e-006 ]
1573 : [ 5.71814e-006 ]
1574 : [ 6.55119e-006 ]
1575 : [ 7.12424e-006 ]
1576 : [ 6.16196e-006 ]
1577 : [ 5.42311e-006 ]
1578 : [ 5.99087e-006 ]
1579 : [ 6.60441e-006 ]
1580 : [ 6.47641e-006 ]
1581 : [ 5.6209e-006  ]
1582 : [ 5.36364e-006 ]
1583 : [ 7.69562e-006 ]
1584 : [ 7.30734e-006 ]
1585 : [ 7.05549e-006 ]
1586 : [ 7.23803e-006 ]
1587 : [ 6.57783e-006 ]
1588 : [ 5.89583e-006 ]
1589 : [ 7.6485e-006  ]
1590 : [ 6.48084e-006 ]
1591 : [ 6.19817e-006 ]
1592 : [ 6.17736e-006 ]
1593 : [ 6.43563e-006 ]
1594 : [ 5.6372e-006  ]
1595 : [ 7.43085e-006 ]
1596 : [ 6.67042e-006 ]
1597 : [ 7.38834e-006 ]
1598 : [ 8.00479e-006 ]
1599 : [ 5.63482e-006 ]
1600 : [ 7.49638e-006 ]
1601 : [ 7.21738e-006 ]
1602 : [ 7.66995e-006 ]
1603 : [ 5.96282e-006 ]
1604 : [ 5.4501e-006  ]
1605 : [ 5.58845e-006 ]
1606 : [ 7.47208e-006 ]
1607 : [ 5.96129e-006 ]
1608 : [ 7.82705e-006 ]
1609 : [ 6.34424e-006 ]
1610 : [ 7.56315e-006 ]
1611 : [ 6.13889e-006 ]
1612 : [ 6.61122e-006 ]
1613 : [ 6.98185e-006 ]
1614 : [ 6.49003e-006 ]
1615 : [ 7.11131e-006 ]
1616 : [ 7.6234e-006  ]
1617 : [ 7.04628e-006 ]
1618 : [ 5.89526e-006 ]
1619 : [ 6.0728e-006  ]
1620 : [ 6.64395e-006 ]
1621 : [ 7.76458e-006 ]
1622 : [ 6.29774e-006 ]
1623 : [ 5.85129e-006 ]
1624 : [ 6.84314e-006 ]
1625 : [ 5.52017e-006 ]
1626 : [ 6.52633e-006 ]
1627 : [ 6.50999e-006 ]
1628 : [ 5.13843e-006 ]
1629 : [ 6.24627e-006 ]
1630 : [ 7.74277e-006 ]
1631 : [ 6.35484e-006 ]
1632 : [ 6.36765e-006 ]
1633 : [ 7.76742e-006 ]
1634 : [ 7.08627e-006 ]
1635 : [ 6.5455e-006  ]
1636 : [ 7.20537e-006 ]
1637 : [ 7.55171e-006 ]
1638 : [ 6.73789e-006 ]
1639 : [ 8.08389e-006 ]
1640 : [ 6.93099e-006 ]
1641 : [ 6.57869e-006 ]
1642 : [ 7.29958e-006 ]
1643 : [ 6.68341e-006 ]
1644 : [ 5.59498e-006 ]
1645 : [ 6.76393e-006 ]
1646 : [ 6.60707e-006 ]
1647 : [ 7.44438e-006 ]
1648 : [ 6.07212e-006 ]
1649 : [ 7.47614e-006 ]
1650 : [ 7.42764e-006 ]
1651 : [ 6.89515e-006 ]
1652 : [ 6.5039e-006  ]
1653 : [ 5.94762e-006 ]
1654 : [ 7.01175e-006 ]
1655 : [ 7.91993e-006 ]
1656 : [ 6.92075e-006 ]
1657 : [ 6.21532e-006 ]
1658 : [ 6.12064e-006 ]
1659 : [ 7.95325e-006 ]
1660 : [ 6.35108e-006 ]
1661 : [ 5.54146e-006 ]
1662 : [ 6.63761e-006 ]
1663 : [ 7.86487e-006 ]
1664 : [ 6.29232e-006 ]
1665 : [ 6.01855e-006 ]
1666 : [ 7.25448e-006 ]
1667 : [ 7.32903e-006 ]
1668 : [ 6.41442e-006 ]
1669 : [ 5.89456e-006 ]
1670 : [ 5.5649e-006  ]
1671 : [ 5.84802e-006 ]
1672 : [ 6.7704e-006  ]
1673 : [ 6.96704e-006 ]
1674 : [ 5.67539e-006 ]
1675 : [ 6.07589e-006 ]
1676 : [ 7.93211e-006 ]
1677 : [ 6.56573e-006 ]
1678 : [ 7.73039e-006 ]
1679 : [ 7.5732e-006  ]
1680 : [ 7.9472e-006  ]
1681 : [ 7.04814e-006 ]
1682 : [ 7.57008e-006 ]
1683 : [ 6.11599e-006 ]
1684 : [ 6.9016e-006  ]
1685 : [ 5.85868e-006 ]
1686 : [ 6.17381e-006 ]
1687 : [ 5.83337e-006 ]
1688 : [ 6.27172e-006 ]
1689 : [ 6.73601e-006 ]
1690 : [ 7.28927e-006 ]
1691 : [ 6.29393e-006 ]
1692 : [ 7.97853e-006 ]
1693 : [ 7.59602e-006 ]
1694 : [ 5.73293e-006 ]
1695 : [ 6.86639e-006 ]
1696 : [ 7.4491e-006  ]
1697 : [ 6.32049e-006 ]
1698 : [ 6.9658e-006  ]
1699 : [ 5.71934e-006 ]
1700 : [ 6.0524e-006  ]
1701 : [ 5.35475e-006 ]
1702 : [ 5.47887e-006 ]
1703 : [ 5.74874e-006 ]
1704 : [ 5.96043e-006 ]
1705 : [ 7.00458e-006 ]
1706 : [ 7.36502e-006 ]
1707 : [ 5.37508e-006 ]
1708 : [ 6.65127e-006 ]
1709 : [ 6.66285e-006 ]
1710 : [ 6.88723e-006 ]
1711 : [ 6.03865e-006 ]
1712 : [ 7.65807e-006 ]
1713 : [ 7.42196e-006 ]
1714 : [ 5.77609e-006 ]
1715 : [ 7.21438e-006 ]
1716 : [ 6.77707e-006 ]
1717 : [ 7.75766e-006 ]
1718 : [ 7.88866e-006 ]
1719 : [ 6.59763e-006 ]
1720 : [ 5.96213e-006 ]
1721 : [ 5.5532e-006  ]
1722 : [ 7.27788e-006 ]
1723 : [ 6.41231e-006 ]
1724 : [ 6.29724e-006 ]
1725 : [ 5.65413e-006 ]
1726 : [ 7.3657e-006  ]
1727 : [ 5.20776e-006 ]
1728 : [ 6.03491e-006 ]
1729 : [ 6.68643e-006 ]
1730 : [ 7.43587e-006 ]
1731 : [ 7.95884e-006 ]
1732 : [ 5.9882e-006  ]
1733 : [ 6.87963e-006 ]
1734 : [ 7.18498e-006 ]
1735 : [ 5.94844e-006 ]
1736 : [ 7.56191e-006 ]
1737 : [ 6.67604e-006 ]
1738 : [ 7.0448e-006  ]
1739 : [ 6.01493e-006 ]
1740 : [ 5.71934e-006 ]
1741 : [ 5.70079e-006 ]
1742 : [ 5.86824e-006 ]
1743 : [ 6.98519e-006 ]
1744 : [ 7.73699e-006 ]
1745 : [ 5.25684e-006 ]
1746 : [ 5.94025e-006 ]
1747 : [ 5.62286e-006 ]
1748 : [ 6.46272e-006 ]
1749 : [ 7.24824e-006 ]
1750 : [ 7.10248e-006 ]
1751 : [ 7.1513e-006  ]
1752 : [ 7.3643e-006  ]
1753 : [ 7.90708e-006 ]
1754 : [ 5.79721e-006 ]
1755 : [ 6.22445e-006 ]
1756 : [ 6.7995e-006  ]
1757 : [ 5.57139e-006 ]
1758 : [ 6.37377e-006 ]
1759 : [ 6.07611e-006 ]
1760 : [ 6.04985e-006 ]
1761 : [ 7.00939e-006 ]
1762 : [ 6.39199e-006 ]
1763 : [ 5.52637e-006 ]
1764 : [ 7.1535e-006  ]
1765 : [ 7.06717e-006 ]
1766 : [ 6.1486e-006  ]
1767 : [ 7.42412e-006 ]
1768 : [ 6.62897e-006 ]
1769 : [ 5.54605e-006 ]
1770 : [ 7.70865e-006 ]
1771 : [ 6.17447e-006 ]
1772 : [ 6.11379e-006 ]
1773 : [ 7.84027e-006 ]
1774 : [ 6.11751e-006 ]
1775 : [ 5.62627e-006 ]
1776 : [ 6.5372e-006  ]
1777 : [ 6.13323e-006 ]
1778 : [ 7.12135e-006 ]
1779 : [ 7.29653e-006 ]
1780 : [ 6.2059e-006  ]
1781 : [ 7.273e-006   ]
1782 : [ 6.71196e-006 ]
1783 : [ 5.09933e-006 ]
1784 : [ 7.60387e-006 ]
1785 : [ 5.44426e-006 ]
1786 : [ 6.60015e-006 ]
1787 : [ 6.82454e-006 ]
1788 : [ 6.04221e-006 ]
1789 : [ 5.74793e-006 ]
1790 : [ 6.89197e-006 ]
1791 : [ 5.74708e-006 ]
1792 : [ 6.01129e-006 ]
1793 : [ 6.17627e-006 ]
1794 : [ 6.64558e-006 ]
1795 : [ 5.6342e-006  ]
1796 : [ 5.21127e-006 ]
1797 : [ 5.50806e-006 ]
1798 : [ 6.90509e-006 ]
1799 : [ 5.59214e-006 ]
1800 : [ 6.10562e-006 ]
1801 : [ 7.21657e-006 ]
1802 : [ 7.239e-006   ]
1803 : [ 6.75848e-006 ]
1804 : [ 5.28301e-006 ]
1805 : [ 6.73774e-006 ]
1806 : [ 6.28119e-006 ]
1807 : [ 6.75917e-006 ]
1808 : [ 7.50335e-006 ]
1809 : [ 7.79851e-006 ]
1810 : [ 5.60684e-006 ]
1811 : [ 5.86544e-006 ]
1812 : [ 7.37112e-006 ]
1813 : [ 6.29189e-006 ]
1814 : [ 6.13111e-006 ]
1815 : [ 5.39802e-006 ]
1816 : [ 6.33218e-006 ]
1817 : [ 6.98894e-006 ]
1818 : [ 6.81646e-006 ]
1819 : [ 6.28357e-006 ]
1820 : [ 7.05072e-006 ]
1821 : [ 7.15701e-006 ]
1822 : [ 7.309e-006   ]
1823 : [ 8.16466e-006 ]
1824 : [ 6.45929e-006 ]
1825 : [ 7.6152e-006  ]
1826 : [ 7.32509e-006 ]
1827 : [ 7.3286e-006  ]
1828 : [ 7.68421e-006 ]
1829 : [ 5.76539e-006 ]
1830 : [ 7.64863e-006 ]
1831 : [ 6.27886e-006 ]
1832 : [ 7.54302e-006 ]
1833 : [ 6.86636e-006 ]
1834 : [ 6.61955e-006 ]
1835 : [ 7.86304e-006 ]
1836 : [ 6.65158e-006 ]
1837 : [ 5.71699e-006 ]
1838 : [ 5.98351e-006 ]
1839 : [ 5.67766e-006 ]
1840 : [ 7.82433e-006 ]
1841 : [ 7.39051e-006 ]
1842 : [ 6.7616e-006  ]
1843 : [ 8.01919e-006 ]
1844 : [ 6.50337e-006 ]
1845 : [ 6.9302e-006  ]
1846 : [ 6.05297e-006 ]
1847 : [ 6.32332e-006 ]
1848 : [ 7.03604e-006 ]
1849 : [ 6.38994e-006 ]
1850 : [ 6.39885e-006 ]
1851 : [ 6.69646e-006 ]
1852 : [ 5.77228e-006 ]
1853 : [ 6.63844e-006 ]
1854 : [ 6.03503e-006 ]
1855 : [ 7.64137e-006 ]
1856 : [ 5.36385e-006 ]
1857 : [ 5.85801e-006 ]
1858 : [ 7.07603e-006 ]
1859 : [ 7.14739e-006 ]
1860 : [ 6.40879e-006 ]
1861 : [ 6.68992e-006 ]
1862 : [ 5.84146e-006 ]
1863 : [ 6.78827e-006 ]
1864 : [ 5.78233e-006 ]
1865 : [ 6.85602e-006 ]
1866 : [ 5.87235e-006 ]
1867 : [ 7.44737e-006 ]
1868 : [ 7.71938e-006 ]
1869 : [ 7.06742e-006 ]
1870 : [ 7.11994e-006 ]
1871 : [ 5.59019e-006 ]
1872 : [ 6.22097e-006 ]
1873 : [ 7.26167e-006 ]
1874 : [ 7.53346e-006 ]
1875 : [ 7.93311e-006 ]
1876 : [ 6.09246e-006 ]
1877 : [ 7.00394e-006 ]
1878 : [ 5.77094e-006 ]
1879 : [ 5.10716e-006 ]
1880 : [ 6.90047e-006 ]
1881 : [ 7.37253e-006 ]
1882 : [ 6.63992e-006 ]
1883 : [ 5.57399e-006 ]
1884 : [ 6.94582e-006 ]
1885 : [ 7.08785e-006 ]
1886 : [ 5.71025e-006 ]
1887 : [ 6.14669e-006 ]
1888 : [ 6.77406e-006 ]
1889 : [ 7.77e-006    ]
1890 : [ 7.90628e-006 ]
1891 : [ 6.49754e-006 ]
1892 : [ 7.22207e-006 ]
1893 : [ 7.13578e-006 ]
1894 : [ 7.70971e-006 ]
1895 : [ 5.62251e-006 ]
1896 : [ 5.67374e-006 ]
1897 : [ 7.10593e-006 ]
1898 : [ 7.30805e-006 ]
1899 : [ 7.66691e-006 ]
1900 : [ 6.71234e-006 ]
1901 : [ 5.56041e-006 ]
1902 : [ 6.6194e-006  ]
1903 : [ 6.77129e-006 ]
1904 : [ 5.61868e-006 ]
1905 : [ 7.21358e-006 ]
1906 : [ 7.02411e-006 ]
1907 : [ 7.56843e-006 ]
1908 : [ 5.83185e-006 ]
1909 : [ 7.59335e-006 ]
1910 : [ 7.10673e-006 ]
1911 : [ 7.56776e-006 ]
1912 : [ 5.45161e-006 ]
1913 : [ 5.62791e-006 ]
1914 : [ 6.63235e-006 ]
1915 : [ 7.35056e-006 ]
1916 : [ 7.04654e-006 ]
1917 : [ 7.36123e-006 ]
1918 : [ 5.23291e-006 ]
1919 : [ 7.39374e-006 ]
1920 : [ 6.07275e-006 ]
1921 : [ 7.78829e-006 ]
1922 : [ 5.89693e-006 ]
1923 : [ 7.01094e-006 ]
1924 : [ 5.71021e-006 ]
1925 : [ 6.36496e-006 ]
1926 : [ 6.56842e-006 ]
1927 : [ 5.98959e-006 ]
1928 : [ 6.2904e-006  ]
1929 : [ 5.78521e-006 ]
1930 : [ 7.31383e-006 ]
1931 : [ 8.15342e-006 ]
1932 : [ 7.60718e-006 ]
1933 : [ 7.64023e-006 ]
1934 : [ 6.0024e-006  ]
1935 : [ 6.22017e-006 ]
1936 : [ 5.54106e-006 ]
1937 : [ 6.31647e-006 ]
1938 : [ 8.19925e-006 ]
1939 : [ 7.41216e-006 ]
1940 : [ 7.83042e-006 ]
1941 : [ 7.60442e-006 ]
1942 : [ 7.90169e-006 ]
1943 : [ 7.38339e-006 ]
1944 : [ 7.05833e-006 ]
1945 : [ 7.82998e-006 ]
1946 : [ 8.19962e-006 ]
1947 : [ 7.61582e-006 ]
1948 : [ 7.63458e-006 ]
1949 : [ 6.47181e-006 ]
1950 : [ 7.28657e-006 ]
1951 : [ 7.4527e-006  ]
1952 : [ 7.60679e-006 ]
1953 : [ 6.84816e-006 ]
1954 : [ 7.84235e-006 ]
1955 : [ 6.94918e-006 ]
1956 : [ 6.38524e-006 ]
1957 : [ 7.89469e-006 ]
1958 : [ 6.35597e-006 ]
1959 : [ 6.13139e-006 ]
1960 : [ 8.32084e-006 ]
1961 : [ 7.54564e-006 ]
1962 : [ 7.25455e-006 ]
1963 : [ 6.63916e-006 ]
1964 : [ 7.45102e-006 ]
1965 : [ 6.68893e-006 ]
1966 : [ 5.37948e-006 ]
1967 : [ 6.81852e-006 ]
1968 : [ 6.44299e-006 ]
1969 : [ 7.28051e-006 ]
1970 : [ 6.51656e-006 ]
1971 : [ 7.64437e-006 ]
1972 : [ 7.99236e-006 ]
1973 : [ 7.37015e-006 ]
1974 : [ 5.55504e-006 ]
1975 : [ 7.37577e-006 ]
1976 : [ 5.87017e-006 ]
1977 : [ 6.06904e-006 ]
1978 : [ 6.49965e-006 ]
1979 : [ 6.98899e-006 ]
1980 : [ 6.43984e-006 ]
1981 : [ 6.28863e-006 ]
1982 : [ 5.50368e-006 ]
1983 : [ 5.89025e-006 ]
1984 : [ 7.66579e-006 ]
1985 : [ 6.67816e-006 ]
1986 : [ 8.10806e-006 ]
1987 : [ 7.5519e-006  ]
1988 : [ 6.61588e-006 ]
1989 : [ 7.35432e-006 ]
1990 : [ 5.68753e-006 ]
1991 : [ 7.29264e-006 ]
1992 : [ 7.36618e-006 ]
1993 : [ 5.83017e-006 ]
1994 : [ 7.15889e-006 ]
1995 : [ 7.10401e-006 ]
1996 : [ 7.83827e-006 ]
1997 : [ 6.98417e-006 ]
1998 : [ 5.62284e-006 ]
1999 : [ 6.47134e-006 ]
2000 : [ 6.24325e-006 ]
2001 : [ 8.00298e-006 ]
2002 : [ 6.75665e-006 ]
2003 : [ 6.97169e-006 ]
2004 : [ 7.47711e-006 ]
2005 : [ 6.1167e-006  ]
2006 : [ 6.42466e-006 ]
2007 : [ 7.66805e-006 ]
2008 : [ 8.06086e-006 ]
2009 : [ 6.58988e-006 ]
2010 : [ 7.02796e-006 ]
2011 : [ 6.10781e-006 ]
2012 : [ 7.61714e-006 ]
2013 : [ 7.45571e-006 ]
2014 : [ 6.65287e-006 ]
2015 : [ 7.40291e-006 ]
2016 : [ 7.0025e-006  ]
2017 : [ 6.65346e-006 ]
2018 : [ 6.70023e-006 ]
2019 : [ 7.38691e-006 ]
2020 : [ 6.15184e-006 ]
2021 : [ 5.60473e-006 ]
2022 : [ 5.81037e-006 ]
2023 : [ 5.79759e-006 ]
2024 : [ 6.02052e-006 ]
2025 : [ 7.16663e-006 ]
2026 : [ 5.0681e-006  ]
2027 : [ 5.55422e-006 ]
2028 : [ 5.71706e-006 ]
2029 : [ 6.83682e-006 ]
2030 : [ 5.9671e-006  ]
2031 : [ 5.75052e-006 ]
2032 : [ 6.6214e-006  ]
2033 : [ 6.67639e-006 ]
2034 : [ 6.529e-006   ]
2035 : [ 8.00608e-006 ]
2036 : [ 6.8453e-006  ]
2037 : [ 5.36935e-006 ]
2038 : [ 5.53198e-006 ]
2039 : [ 7.77746e-006 ]
2040 : [ 7.82299e-006 ]
2041 : [ 5.84783e-006 ]
2042 : [ 7.65394e-006 ]
2043 : [ 7.30589e-006 ]
2044 : [ 5.82838e-006 ]
2045 : [ 8.19771e-006 ]
2046 : [ 7.27525e-006 ]
2047 : [ 7.0101e-006  ]
2048 : [ 6.13336e-006 ]
2049 : [ 5.76418e-006 ]
2050 : [ 6.936e-006   ]
2051 : [ 6.6151e-006  ]
2052 : [ 7.66244e-006 ]
2053 : [ 7.66875e-006 ]
2054 : [ 7.67537e-006 ]
2055 : [ 6.33783e-006 ]
2056 : [ 6.9729e-006  ]
2057 : [ 5.36488e-006 ]
2058 : [ 6.3798e-006  ]
2059 : [ 5.54656e-006 ]
2060 : [ 6.33467e-006 ]
2061 : [ 7.10212e-006 ]
2062 : [ 7.12651e-006 ]
2063 : [ 6.31887e-006 ]
2064 : [ 5.5632e-006  ]
2065 : [ 6.23085e-006 ]
2066 : [ 5.9151e-006  ]
2067 : [ 5.63703e-006 ]
2068 : [ 7.77772e-006 ]
2069 : [ 6.34892e-006 ]
2070 : [ 6.64629e-006 ]
2071 : [ 5.79832e-006 ]
2072 : [ 6.19248e-006 ]
2073 : [ 6.21647e-006 ]
2074 : [ 5.14013e-006 ]
2075 : [ 6.88079e-006 ]
2076 : [ 7.41348e-006 ]
2077 : [ 5.40066e-006 ]
2078 : [ 6.54217e-006 ]
2079 : [ 6.65535e-006 ]
2080 : [ 7.96113e-006 ]
2081 : [ 7.64106e-006 ]
2082 : [ 5.45079e-006 ]
2083 : [ 7.0652e-006  ]
2084 : [ 6.29325e-006 ]
2085 : [ 6.16766e-006 ]
2086 : [ 7.32589e-006 ]
2087 : [ 7.75387e-006 ]
2088 : [ 7.72177e-006 ]
2089 : [ 6.5338e-006  ]
2090 : [ 5.827e-006   ]
2091 : [ 5.97132e-006 ]
2092 : [ 6.02867e-006 ]
2093 : [ 7.28409e-006 ]
2094 : [ 7.1046e-006  ]
2095 : [ 7.4144e-006  ]
2096 : [ 7.20033e-006 ]
2097 : [ 6.27987e-006 ]
2098 : [ 5.14671e-006 ]
2099 : [ 6.34651e-006 ]
2100 : [ 7.17239e-006 ]
2101 : [ 7.73668e-006 ]
2102 : [ 6.64453e-006 ]
2103 : [ 5.94501e-006 ]
2104 : [ 5.90107e-006 ]
2105 : [ 5.35626e-006 ]
2106 : [ 6.06362e-006 ]
2107 : [ 6.22741e-006 ]
2108 : [ 7.45321e-006 ]
2109 : [ 7.08357e-006 ]
2110 : [ 5.79007e-006 ]
2111 : [ 6.23218e-006 ]
2112 : [ 7.2703e-006  ]
2113 : [ 6.67578e-006 ]
2114 : [ 5.85548e-006 ]
2115 : [ 7.31021e-006 ]
2116 : [ 6.02036e-006 ]
2117 : [ 6.45982e-006 ]
2118 : [ 7.93893e-006 ]
2119 : [ 8.1669e-006  ]
2120 : [ 7.2739e-006  ]
2121 : [ 6.75616e-006 ]
2122 : [ 5.87659e-006 ]
2123 : [ 7.09448e-006 ]
2124 : [ 7.72176e-006 ]
2125 : [ 7.40781e-006 ]
2126 : [ 5.45519e-006 ]
2127 : [ 6.44921e-006 ]
2128 : [ 6.50936e-006 ]
2129 : [ 6.56444e-006 ]
2130 : [ 7.18164e-006 ]
2131 : [ 5.79051e-006 ]
2132 : [ 5.97424e-006 ]
2133 : [ 6.98169e-006 ]
2134 : [ 5.39199e-006 ]
2135 : [ 7.39073e-006 ]
2136 : [ 6.0833e-006  ]
2137 : [ 7.75992e-006 ]
2138 : [ 7.4834e-006  ]
2139 : [ 7.44603e-006 ]
2140 : [ 7.46082e-006 ]
2141 : [ 6.48802e-006 ]
2142 : [ 5.69269e-006 ]
2143 : [ 6.84676e-006 ]
2144 : [ 7.23778e-006 ]
2145 : [ 7.57287e-006 ]
2146 : [ 5.91389e-006 ]
2147 : [ 6.75864e-006 ]
2148 : [ 5.38141e-006 ]
2149 : [ 5.93427e-006 ]
2150 : [ 6.29855e-006 ]
2151 : [ 8.08367e-006 ]
2152 : [ 6.95398e-006 ]
2153 : [ 6.66558e-006 ]
2154 : [ 6.25639e-006 ]
2155 : [ 6.3725e-006  ]
2156 : [ 5.46184e-006 ]
2157 : [ 6.66705e-006 ]
2158 : [ 6.20806e-006 ]
2159 : [ 5.71586e-006 ]
2160 : [ 7.31623e-006 ]
2161 : [ 5.79412e-006 ]
2162 : [ 5.756e-006   ]
2163 : [ 6.7861e-006  ]
2164 : [ 7.47185e-006 ]
2165 : [ 6.61992e-006 ]
2166 : [ 8.16072e-006 ]
2167 : [ 6.78259e-006 ]
2168 : [ 7.14872e-006 ]
2169 : [ 5.66554e-006 ]
2170 : [ 7.31732e-006 ]
2171 : [ 6.23267e-006 ]
2172 : [ 7.19659e-006 ]
2173 : [ 6.21272e-006 ]
2174 : [ 6.61064e-006 ]
2175 : [ 5.57221e-006 ]
2176 : [ 6.10034e-006 ]
2177 : [ 6.64781e-006 ]
2178 : [ 7.51935e-006 ]
2179 : [ 6.6888e-006  ]
2180 : [ 6.03957e-006 ]
2181 : [ 5.61889e-006 ]
2182 : [ 7.82471e-006 ]
2183 : [ 5.87878e-006 ]
2184 : [ 7.09001e-006 ]
2185 : [ 5.4028e-006  ]
2186 : [ 6.65709e-006 ]
2187 : [ 7.15431e-006 ]
2188 : [ 7.27527e-006 ]
2189 : [ 6.6675e-006  ]
2190 : [ 7.861e-006   ]
2191 : [ 5.95263e-006 ]
2192 : [ 7.38465e-006 ]
2193 : [ 7.86766e-006 ]
2194 : [ 5.55412e-006 ]
2195 : [ 6.91251e-006 ]
2196 : [ 6.20047e-006 ]
2197 : [ 5.61253e-006 ]
2198 : [ 5.83947e-006 ]
2199 : [ 6.18655e-006 ]
2200 : [ 6.63122e-006 ]
2201 : [ 6.72113e-006 ]
2202 : [ 6.87209e-006 ]
2203 : [ 6.00159e-006 ]
2204 : [ 5.32165e-006 ]
2205 : [ 5.39369e-006 ]
2206 : [ 6.07914e-006 ]
2207 : [ 7.53229e-006 ]
2208 : [ 6.87508e-006 ]
2209 : [ 6.17179e-006 ]
2210 : [ 6.06621e-006 ]
2211 : [ 6.43034e-006 ]
2212 : [ 6.61994e-006 ]
2213 : [ 6.02967e-006 ]
2214 : [ 7.07144e-006 ]
2215 : [ 7.40835e-006 ]
2216 : [ 7.92993e-006 ]
2217 : [ 6.42895e-006 ]
2218 : [ 6.19556e-006 ]
2219 : [ 5.8189e-006  ]
2220 : [ 6.47944e-006 ]
2221 : [ 7.83104e-006 ]
2222 : [ 6.87989e-006 ]
2223 : [ 7.02742e-006 ]
2224 : [ 6.6204e-006  ]
2225 : [ 6.99288e-006 ]
2226 : [ 7.00794e-006 ]
2227 : [ 7.57452e-006 ]
2228 : [ 8.02977e-006 ]
2229 : [ 6.05394e-006 ]
2230 : [ 7.28021e-006 ]
2231 : [ 7.22099e-006 ]
2232 : [ 6.20169e-006 ]
2233 : [ 5.57055e-006 ]
2234 : [ 6.34981e-006 ]
2235 : [ 7.3664e-006  ]
2236 : [ 6.79409e-006 ]
2237 : [ 6.13294e-006 ]
2238 : [ 7.71153e-006 ]
2239 : [ 7.27661e-006 ]
2240 : [ 5.51688e-006 ]
2241 : [ 5.79574e-006 ]
2242 : [ 7.09034e-006 ]
2243 : [ 7.56501e-006 ]
2244 : [ 6.60978e-006 ]
2245 : [ 5.52003e-006 ]
2246 : [ 8.00981e-006 ]
2247 : [ 5.67067e-006 ]
2248 : [ 6.96957e-006 ]
2249 : [ 6.35643e-006 ]
2250 : [ 5.94078e-006 ]
2251 : [ 7.09948e-006 ]
2252 : [ 5.5751e-006  ]
2253 : [ 7.96047e-006 ]
2254 : [ 6.51155e-006 ]
2255 : [ 6.25729e-006 ]
2256 : [ 5.19193e-006 ]
2257 : [ 5.37613e-006 ]
2258 : [ 5.77812e-006 ]
2259 : [ 7.98059e-006 ]
2260 : [ 5.58371e-006 ]
2261 : [ 7.71725e-006 ]
2262 : [ 5.72864e-006 ]
2263 : [ 7.54931e-006 ]
2264 : [ 5.94952e-006 ]
2265 : [ 6.60183e-006 ]
2266 : [ 6.42116e-006 ]
2267 : [ 6.59271e-006 ]
2268 : [ 6.32469e-006 ]
2269 : [ 6.01812e-006 ]
2270 : [ 5.89321e-006 ]
2271 : [ 7.61152e-006 ]
2272 : [ 5.77882e-006 ]
2273 : [ 5.02608e-006 ]
2274 : [ 5.35452e-006 ]
2275 : [ 5.5959e-006  ]
2276 : [ 5.82222e-006 ]
2277 : [ 6.4205e-006  ]
2278 : [ 6.41939e-006 ]
2279 : [ 5.54709e-006 ]
2280 : [ 7.40682e-006 ]
2281 : [ 5.60284e-006 ]
2282 : [ 6.9376e-006  ]
2283 : [ 6.27196e-006 ]
2284 : [ 7.04329e-006 ]
2285 : [ 5.85073e-006 ]
2286 : [ 7.95539e-006 ]
2287 : [ 6.40128e-006 ]
2288 : [ 7.82867e-006 ]
2289 : [ 7.99016e-006 ]
2290 : [ 5.48491e-006 ]
2291 : [ 6.72443e-006 ]
2292 : [ 5.74815e-006 ]
2293 : [ 6.94911e-006 ]
2294 : [ 7.05773e-006 ]
2295 : [ 6.77087e-006 ]
2296 : [ 7.05233e-006 ]
2297 : [ 7.95221e-006 ]
2298 : [ 6.86401e-006 ]
2299 : [ 5.64168e-006 ]
2300 : [ 7.82379e-006 ]
2301 : [ 6.53401e-006 ]
2302 : [ 7.60892e-006 ]
2303 : [ 6.67954e-006 ]
2304 : [ 7.95175e-006 ]
2305 : [ 7.15553e-006 ]
2306 : [ 6.28845e-006 ]
2307 : [ 5.58673e-006 ]
2308 : [ 7.68971e-006 ]
2309 : [ 7.75694e-006 ]
2310 : [ 8.24525e-006 ]
2311 : [ 5.73029e-006 ]
2312 : [ 6.75083e-006 ]
2313 : [ 7.01684e-006 ]
2314 : [ 5.72102e-006 ]
2315 : [ 7.46462e-006 ]
2316 : [ 7.067e-006   ]
2317 : [ 7.36474e-006 ]
2318 : [ 7.39982e-006 ]
2319 : [ 7.04343e-006 ]
2320 : [ 6.3721e-006  ]
2321 : [ 7.54309e-006 ]
2322 : [ 5.81805e-006 ]
2323 : [ 6.87143e-006 ]
2324 : [ 7.54871e-006 ]
2325 : [ 6.53799e-006 ]
2326 : [ 6.32338e-006 ]
2327 : [ 6.41304e-006 ]
2328 : [ 5.27832e-006 ]
2329 : [ 6.93463e-006 ]
2330 : [ 7.04872e-006 ]
2331 : [ 7.7642e-006  ]
2332 : [ 7.45623e-006 ]
2333 : [ 7.62269e-006 ]
2334 : [ 7.78132e-006 ]
2335 : [ 5.88484e-006 ]
2336 : [ 6.19769e-006 ]
2337 : [ 7.32927e-006 ]
2338 : [ 5.34173e-006 ]
2339 : [ 5.30361e-006 ]
2340 : [ 7.25223e-006 ]
2341 : [ 6.04184e-006 ]
2342 : [ 5.66742e-006 ]
2343 : [ 5.06977e-006 ]
2344 : [ 6.07919e-006 ]
2345 : [ 7.82814e-006 ]
2346 : [ 7.578e-006   ]
2347 : [ 7.19686e-006 ]
2348 : [ 7.11272e-006 ]
2349 : [ 6.99468e-006 ]
2350 : [ 6.82077e-006 ]
2351 : [ 5.86763e-006 ]
2352 : [ 7.16263e-006 ]
2353 : [ 7.88849e-006 ]
2354 : [ 5.66756e-006 ]
2355 : [ 6.56508e-006 ]
2356 : [ 7.97414e-006 ]
2357 : [ 6.66841e-006 ]
2358 : [ 5.70968e-006 ]
2359 : [ 6.07294e-006 ]
2360 : [ 7.53399e-006 ]
2361 : [ 5.66285e-006 ]
2362 : [ 7.19567e-006 ]
2363 : [ 7.45313e-006 ]
2364 : [ 5.45212e-006 ]
2365 : [ 6.76678e-006 ]
2366 : [ 6.98903e-006 ]
2367 : [ 6.1057e-006  ]
2368 : [ 7.04929e-006 ]
2369 : [ 5.56507e-006 ]
2370 : [ 5.99788e-006 ]
2371 : [ 5.80991e-006 ]
2372 : [ 5.94729e-006 ]
2373 : [ 7.78872e-006 ]
2374 : [ 6.00622e-006 ]
2375 : [ 7.36077e-006 ]
2376 : [ 6.41387e-006 ]
2377 : [ 6.64439e-006 ]
2378 : [ 7.6974e-006  ]
2379 : [ 7.1069e-006  ]
2380 : [ 5.42261e-006 ]
2381 : [ 7.18295e-006 ]
2382 : [ 6.56591e-006 ]
2383 : [ 7.2798e-006  ]
2384 : [ 6.47884e-006 ]
2385 : [ 6.8133e-006  ]
2386 : [ 5.60959e-006 ]
2387 : [ 7.35632e-006 ]
2388 : [ 7.79298e-006 ]
2389 : [ 7.98257e-006 ]
2390 : [ 7.21774e-006 ]
2391 : [ 7.89017e-006 ]
2392 : [ 7.40457e-006 ]
2393 : [ 6.83747e-006 ]
2394 : [ 6.18466e-006 ]
2395 : [ 5.70676e-006 ]
2396 : [ 7.54105e-006 ]
2397 : [ 6.02109e-006 ]
2398 : [ 5.37519e-006 ]
2399 : [ 5.9928e-006  ]
2400 : [ 6.09271e-006 ]
2401 : [ 5.93079e-006 ]
2402 : [ 6.68408e-006 ]
2403 : [ 7.33921e-006 ]
2404 : [ 5.5618e-006  ]
2405 : [ 7.2396e-006  ]
2406 : [ 6.16628e-006 ]
2407 : [ 5.80212e-006 ]
2408 : [ 7.79465e-006 ]
2409 : [ 6.70448e-006 ]
2410 : [ 6.01855e-006 ]
2411 : [ 6.72247e-006 ]
2412 : [ 6.48934e-006 ]
2413 : [ 7.16977e-006 ]
2414 : [ 6.45356e-006 ]
2415 : [ 7.15296e-006 ]
2416 : [ 7.38857e-006 ]
2417 : [ 7.75437e-006 ]
2418 : [ 5.33489e-006 ]
2419 : [ 5.74257e-006 ]
2420 : [ 5.67664e-006 ]
2421 : [ 5.71886e-006 ]
2422 : [ 6.82945e-006 ]
2423 : [ 6.67914e-006 ]
2424 : [ 7.78344e-006 ]
2425 : [ 5.99312e-006 ]
2426 : [ 6.74108e-006 ]
2427 : [ 5.76831e-006 ]
2428 : [ 7.3382e-006  ]
2429 : [ 6.63771e-006 ]
2430 : [ 6.36559e-006 ]
2431 : [ 6.44925e-006 ]
2432 : [ 6.50175e-006 ]
2433 : [ 6.79335e-006 ]
2434 : [ 8.01541e-006 ]
2435 : [ 7.85566e-006 ]
2436 : [ 5.6347e-006  ]
2437 : [ 7.42172e-006 ]
2438 : [ 5.55197e-006 ]
2439 : [ 7.09435e-006 ]
2440 : [ 7.58729e-006 ]
2441 : [ 5.78815e-006 ]
2442 : [ 7.96987e-006 ]
2443 : [ 7.32488e-006 ]
2444 : [ 6.5059e-006  ]
2445 : [ 6.6319e-006  ]
2446 : [ 6.04089e-006 ]
2447 : [ 6.27884e-006 ]
2448 : [ 5.12327e-006 ]
2449 : [ 6.49424e-006 ]
2450 : [ 7.47951e-006 ]
2451 : [ 7.06533e-006 ]
2452 : [ 6.4986e-006  ]
2453 : [ 5.72514e-006 ]
2454 : [ 7.02482e-006 ]
2455 : [ 7.26356e-006 ]
2456 : [ 7.83183e-006 ]
2457 : [ 6.9963e-006  ]
2458 : [ 5.46384e-006 ]
2459 : [ 7.8442e-006  ]
2460 : [ 6.4377e-006  ]
2461 : [ 6.15671e-006 ]
2462 : [ 5.70797e-006 ]
2463 : [ 5.6857e-006  ]
2464 : [ 7.33593e-006 ]
2465 : [ 6.69626e-006 ]
2466 : [ 5.27221e-006 ]
2467 : [ 6.60194e-006 ]
2468 : [ 6.39517e-006 ]
2469 : [ 7.3062e-006  ]
2470 : [ 7.25655e-006 ]
2471 : [ 7.48779e-006 ]
2472 : [ 5.45135e-006 ]
2473 : [ 7.41337e-006 ]
2474 : [ 7.43986e-006 ]
2475 : [ 5.91158e-006 ]
2476 : [ 7.6018e-006  ]
2477 : [ 7.02922e-006 ]
2478 : [ 7.58894e-006 ]
2479 : [ 7.21541e-006 ]
2480 : [ 6.59407e-006 ]
2481 : [ 6.88425e-006 ]
2482 : [ 7.02636e-006 ]
2483 : [ 7.17937e-006 ]
2484 : [ 5.8432e-006  ]
2485 : [ 6.48883e-006 ]
2486 : [ 7.83995e-006 ]
2487 : [ 8.11553e-006 ]
2488 : [ 6.85457e-006 ]
2489 : [ 6.42843e-006 ]
2490 : [ 7.20849e-006 ]
2491 : [ 6.0872e-006  ]
2492 : [ 6.53377e-006 ]
2493 : [ 5.78906e-006 ]
2494 : [ 5.39771e-006 ]
2495 : [ 6.92051e-006 ]
2496 : [ 5.52706e-006 ]
2497 : [ 5.59338e-006 ]
2498 : [ 6.18649e-006 ]
2499 : [ 6.03696e-006 ]
2500 : [ 5.75892e-006 ]
2501 : [ 5.88578e-006 ]
2502 : [ 7.89665e-006 ]
2503 : [ 6.66705e-006 ]
2504 : [ 5.8315e-006  ]
2505 : [ 6.33497e-006 ]
2506 : [ 7.78727e-006 ]
2507 : [ 6.98077e-006 ]
2508 : [ 7.37527e-006 ]
2509 : [ 8.04921e-006 ]
2510 : [ 6.53087e-006 ]
2511 : [ 7.41708e-006 ]
2512 : [ 7.00532e-006 ]
2513 : [ 6.69349e-006 ]
2514 : [ 6.92287e-006 ]
2515 : [ 5.73463e-006 ]
2516 : [ 6.65109e-006 ]
2517 : [ 6.4179e-006  ]
2518 : [ 6.29764e-006 ]
2519 : [ 7.42394e-006 ]
2520 : [ 6.23522e-006 ]
2521 : [ 6.2245e-006  ]
2522 : [ 6.5306e-006  ]
2523 : [ 6.90586e-006 ]
2524 : [ 5.42758e-006 ]
2525 : [ 6.54453e-006 ]
2526 : [ 5.72034e-006 ]
2527 : [ 7.55397e-006 ]
2528 : [ 5.8573e-006  ]
2529 : [ 5.60527e-006 ]
2530 : [ 7.919e-006   ]
2531 : [ 5.74595e-006 ]
2532 : [ 5.67087e-006 ]
2533 : [ 7.10951e-006 ]
2534 : [ 7.31241e-006 ]
2535 : [ 6.16768e-006 ]
2536 : [ 7.47364e-006 ]
2537 : [ 6.32138e-006 ]
2538 : [ 7.79333e-006 ]
2539 : [ 8.11744e-006 ]
2540 : [ 6.60236e-006 ]
2541 : [ 6.87175e-006 ]
2542 : [ 7.0131e-006  ]
2543 : [ 7.88445e-006 ]
2544 : [ 7.59661e-006 ]
2545 : [ 7.25061e-006 ]
2546 : [ 7.41951e-006 ]
2547 : [ 6.25504e-006 ]
2548 : [ 6.15895e-006 ]
2549 : [ 5.3022e-006  ]
2550 : [ 6.99989e-006 ]
2551 : [ 6.22986e-006 ]
2552 : [ 5.5439e-006  ]
2553 : [ 6.98925e-006 ]
2554 : [ 7.57129e-006 ]
2555 : [ 7.01214e-006 ]
2556 : [ 7.15916e-006 ]
2557 : [ 5.82622e-006 ]
2558 : [ 6.84301e-006 ]
2559 : [ 6.03583e-006 ]
2560 : [ 5.79781e-006 ]
2561 : [ 7.36594e-006 ]
2562 : [ 6.29981e-006 ]
2563 : [ 7.32692e-006 ]
2564 : [ 5.54631e-006 ]
2565 : [ 7.67644e-006 ]
2566 : [ 6.7116e-006  ]
2567 : [ 5.88432e-006 ]
2568 : [ 8.05148e-006 ]
2569 : [ 6.59645e-006 ]
2570 : [ 5.65001e-006 ]
2571 : [ 6.27223e-006 ]
2572 : [ 6.57475e-006 ]
2573 : [ 5.87436e-006 ]
2574 : [ 7.4456e-006  ]
2575 : [ 5.47417e-006 ]
2576 : [ 7.31118e-006 ]
2577 : [ 6.14364e-006 ]
2578 : [ 6.39934e-006 ]
2579 : [ 6.22392e-006 ]
2580 : [ 7.22831e-006 ]
2581 : [ 5.78183e-006 ]
2582 : [ 6.30092e-006 ]
2583 : [ 6.94209e-006 ]
2584 : [ 7.2665e-006  ]
2585 : [ 7.58154e-006 ]
2586 : [ 6.04112e-006 ]
2587 : [ 6.60721e-006 ]
2588 : [ 6.39474e-006 ]
2589 : [ 7.30492e-006 ]
2590 : [ 5.81635e-006 ]
2591 : [ 6.84192e-006 ]
2592 : [ 7.14727e-006 ]
2593 : [ 5.69639e-006 ]
2594 : [ 5.70229e-006 ]
2595 : [ 6.31789e-006 ]
2596 : [ 6.22098e-006 ]
2597 : [ 6.60604e-006 ]
2598 : [ 7.74741e-006 ]
2599 : [ 5.85172e-006 ]
2600 : [ 6.92073e-006 ]
2601 : [ 7.08591e-006 ]
2602 : [ 7.1718e-006  ]
2603 : [ 6.66287e-006 ]
2604 : [ 6.32916e-006 ]
2605 : [ 7.0594e-006  ]
2606 : [ 7.21792e-006 ]
2607 : [ 6.28946e-006 ]
2608 : [ 6.92509e-006 ]
2609 : [ 7.87046e-006 ]
2610 : [ 7.65658e-006 ]
2611 : [ 7.61259e-006 ]
2612 : [ 7.39169e-006 ]
2613 : [ 7.23889e-006 ]
2614 : [ 6.01633e-006 ]
2615 : [ 5.33968e-006 ]
2616 : [ 5.82649e-006 ]
2617 : [ 6.80352e-006 ]
2618 : [ 5.96875e-006 ]
2619 : [ 6.32176e-006 ]
2620 : [ 7.06654e-006 ]
2621 : [ 6.96313e-006 ]
2622 : [ 5.6986e-006  ]
2623 : [ 7.01289e-006 ]
2624 : [ 6.74647e-006 ]
2625 : [ 6.63889e-006 ]
2626 : [ 7.57359e-006 ]
2627 : [ 6.44345e-006 ]
2628 : [ 7.15091e-006 ]
2629 : [ 6.10646e-006 ]
2630 : [ 5.8813e-006  ]
2631 : [ 5.90781e-006 ]
2632 : [ 8.03131e-006 ]
2633 : [ 7.05824e-006 ]
2634 : [ 5.50391e-006 ]
2635 : [ 5.82278e-006 ]
2636 : [ 6.39632e-006 ]
2637 : [ 6.29389e-006 ]
2638 : [ 7.17255e-006 ]
2639 : [ 7.73268e-006 ]
2640 : [ 7.04035e-006 ]
2641 : [ 7.03749e-006 ]
2642 : [ 5.41411e-006 ]
2643 : [ 7.05791e-006 ]
2644 : [ 7.01412e-006 ]
2645 : [ 6.6732e-006  ]
2646 : [ 6.0168e-006  ]
2647 : [ 7.19703e-006 ]
2648 : [ 6.1508e-006  ]
2649 : [ 5.37083e-006 ]
2650 : [ 7.4592e-006  ]
2651 : [ 6.57687e-006 ]
2652 : [ 6.26561e-006 ]
2653 : [ 5.08537e-006 ]
2654 : [ 6.1072e-006  ]
2655 : [ 5.5447e-006  ]
2656 : [ 6.35578e-006 ]
2657 : [ 7.0948e-006  ]
2658 : [ 6.14758e-006 ]
2659 : [ 7.40402e-006 ]
2660 : [ 6.89661e-006 ]
2661 : [ 7.98025e-006 ]
2662 : [ 6.93855e-006 ]
2663 : [ 5.67472e-006 ]
2664 : [ 7.01182e-006 ]
2665 : [ 7.58717e-006 ]
2666 : [ 5.66192e-006 ]
2667 : [ 6.15925e-006 ]
2668 : [ 5.21745e-006 ]
2669 : [ 6.9108e-006  ]
2670 : [ 6.87723e-006 ]
2671 : [ 6.21733e-006 ]
2672 : [ 6.10484e-006 ]
2673 : [ 7.89122e-006 ]
2674 : [ 7.56453e-006 ]
2675 : [ 7.48947e-006 ]
2676 : [ 6.65628e-006 ]
2677 : [ 7.04339e-006 ]
2678 : [ 7.59664e-006 ]
2679 : [ 6.72747e-006 ]
2680 : [ 7.16271e-006 ]
2681 : [ 6.17549e-006 ]
2682 : [ 6.00599e-006 ]
2683 : [ 6.26903e-006 ]
2684 : [ 5.79506e-006 ]
2685 : [ 7.16047e-006 ]
2686 : [ 7.76724e-006 ]
2687 : [ 6.09397e-006 ]
2688 : [ 5.59174e-006 ]
2689 : [ 6.27699e-006 ]
2690 : [ 7.07286e-006 ]
2691 : [ 7.15242e-006 ]
2692 : [ 5.2039e-006  ]
2693 : [ 6.15651e-006 ]
2694 : [ 5.72379e-006 ]
2695 : [ 6.46674e-006 ]
2696 : [ 5.67717e-006 ]
2697 : [ 7.43997e-006 ]
2698 : [ 6.2029e-006  ]
2699 : [ 6.57983e-006 ]
2700 : [ 7.12797e-006 ]
2701 : [ 6.26504e-006 ]
2702 : [ 6.66061e-006 ]
2703 : [ 6.83981e-006 ]
2704 : [ 7.9883e-006  ]
2705 : [ 6.11113e-006 ]
2706 : [ 6.9761e-006  ]
2707 : [ 7.36232e-006 ]
2708 : [ 6.06643e-006 ]
2709 : [ 5.64633e-006 ]
2710 : [ 6.96008e-006 ]
2711 : [ 7.92869e-006 ]
2712 : [ 6.68414e-006 ]
2713 : [ 6.40615e-006 ]
2714 : [ 6.0953e-006  ]
2715 : [ 6.42419e-006 ]
2716 : [ 5.09572e-006 ]
2717 : [ 6.11125e-006 ]
2718 : [ 7.43329e-006 ]
2719 : [ 7.42265e-006 ]
2720 : [ 7.13104e-006 ]
2721 : [ 5.43488e-006 ]
2722 : [ 5.91917e-006 ]
2723 : [ 6.9811e-006  ]
2724 : [ 7.72504e-006 ]
2725 : [ 6.38005e-006 ]
2726 : [ 6.07523e-006 ]
2727 : [ 7.45854e-006 ]
2728 : [ 6.52061e-006 ]
2729 : [ 6.64143e-006 ]
2730 : [ 6.54555e-006 ]
2731 : [ 7.66683e-006 ]
2732 : [ 6.20742e-006 ]
2733 : [ 5.34967e-006 ]
2734 : [ 7.61263e-006 ]
2735 : [ 7.00054e-006 ]
2736 : [ 7.1814e-006  ]
2737 : [ 8.21573e-006 ]
2738 : [ 7.20048e-006 ]
2739 : [ 7.36261e-006 ]
2740 : [ 6.21673e-006 ]
2741 : [ 5.7438e-006  ]
2742 : [ 7.80723e-006 ]
2743 : [ 6.86877e-006 ]
2744 : [ 6.23318e-006 ]
2745 : [ 7.227e-006   ]
2746 : [ 6.83705e-006 ]
2747 : [ 6.22751e-006 ]
2748 : [ 6.09751e-006 ]
2749 : [ 6.11522e-006 ]
2750 : [ 7.43558e-006 ]
2751 : [ 5.70918e-006 ]
2752 : [ 5.78314e-006 ]
2753 : [ 7.34821e-006 ]
2754 : [ 7.47928e-006 ]
2755 : [ 7.05788e-006 ]
2756 : [ 6.06018e-006 ]
2757 : [ 6.77656e-006 ]
2758 : [ 6.77351e-006 ]
2759 : [ 6.46123e-006 ]
2760 : [ 5.56746e-006 ]
2761 : [ 6.29038e-006 ]
2762 : [ 6.35389e-006 ]
2763 : [ 6.84207e-006 ]
2764 : [ 7.60974e-006 ]
2765 : [ 7.48968e-006 ]
2766 : [ 5.1993e-006  ]
2767 : [ 6.22137e-006 ]
2768 : [ 6.68105e-006 ]
2769 : [ 5.49959e-006 ]
2770 : [ 6.88079e-006 ]
2771 : [ 6.83101e-006 ]
2772 : [ 6.9427e-006  ]
2773 : [ 6.41872e-006 ]
2774 : [ 7.61569e-006 ]
2775 : [ 7.43071e-006 ]
2776 : [ 5.93118e-006 ]
2777 : [ 6.63638e-006 ]
2778 : [ 5.86618e-006 ]
2779 : [ 7.56076e-006 ]
2780 : [ 7.71687e-006 ]
2781 : [ 7.26533e-006 ]
2782 : [ 5.99056e-006 ]
2783 : [ 7.4212e-006  ]
2784 : [ 6.45019e-006 ]
2785 : [ 6.13274e-006 ]
2786 : [ 6.03252e-006 ]
2787 : [ 5.95536e-006 ]
2788 : [ 6.77069e-006 ]
2789 : [ 8.08094e-006 ]
2790 : [ 7.47494e-006 ]
2791 : [ 6.61832e-006 ]
2792 : [ 7.04993e-006 ]
2793 : [ 5.92599e-006 ]
2794 : [ 5.73039e-006 ]
2795 : [ 5.72181e-006 ]
2796 : [ 6.49187e-006 ]
2797 : [ 7.64001e-006 ]
2798 : [ 6.27176e-006 ]
2799 : [ 6.74984e-006 ]
2800 : [ 5.88418e-006 ]
2801 : [ 5.26013e-006 ]
2802 : [ 6.80171e-006 ]
2803 : [ 7.42657e-006 ]
2804 : [ 5.56397e-006 ]
2805 : [ 6.7485e-006  ]
2806 : [ 7.17209e-006 ]
2807 : [ 5.79316e-006 ]
2808 : [ 7.77777e-006 ]
2809 : [ 7.58938e-006 ]
2810 : [ 7.10217e-006 ]
2811 : [ 5.85724e-006 ]
2812 : [ 5.11549e-006 ]
2813 : [ 5.7728e-006  ]
2814 : [ 5.68502e-006 ]
2815 : [ 5.70624e-006 ]
2816 : [ 5.7518e-006  ]
2817 : [ 6.20041e-006 ]
2818 : [ 6.89948e-006 ]
2819 : [ 6.1813e-006  ]
2820 : [ 5.67631e-006 ]
2821 : [ 6.46828e-006 ]
2822 : [ 5.64321e-006 ]
2823 : [ 7.02941e-006 ]
2824 : [ 6.39372e-006 ]
2825 : [ 7.01541e-006 ]
2826 : [ 7.34078e-006 ]
2827 : [ 7.44449e-006 ]
2828 : [ 5.54134e-006 ]
2829 : [ 5.91181e-006 ]
2830 : [ 8.03449e-006 ]
2831 : [ 7.26494e-006 ]
2832 : [ 7.58848e-006 ]
2833 : [ 7.31217e-006 ]
2834 : [ 7.85478e-006 ]
2835 : [ 5.2646e-006  ]
2836 : [ 5.60388e-006 ]
2837 : [ 6.62852e-006 ]
2838 : [ 6.44008e-006 ]
2839 : [ 5.5853e-006  ]
2840 : [ 6.05357e-006 ]
2841 : [ 5.99623e-006 ]
2842 : [ 5.82107e-006 ]
2843 : [ 6.9106e-006  ]
2844 : [ 5.54172e-006 ]
2845 : [ 6.82251e-006 ]
2846 : [ 7.78234e-006 ]
2847 : [ 5.45503e-006 ]
2848 : [ 5.64533e-006 ]
2849 : [ 7.87594e-006 ]
2850 : [ 6.9611e-006  ]
2851 : [ 7.06449e-006 ]
2852 : [ 6.87944e-006 ]
2853 : [ 5.85246e-006 ]
2854 : [ 5.35502e-006 ]
2855 : [ 6.78749e-006 ]
2856 : [ 7.63716e-006 ]
2857 : [ 6.64144e-006 ]
2858 : [ 7.59661e-006 ]
2859 : [ 5.0225e-006  ]
2860 : [ 7.68039e-006 ]
2861 : [ 6.98458e-006 ]
2862 : [ 6.09708e-006 ]
2863 : [ 7.36283e-006 ]
2864 : [ 7.24206e-006 ]
2865 : [ 7.36138e-006 ]
2866 : [ 6.38344e-006 ]
2867 : [ 7.14669e-006 ]
2868 : [ 7.13841e-006 ]
2869 : [ 6.31475e-006 ]
2870 : [ 7.46643e-006 ]
2871 : [ 5.41816e-006 ]
2872 : [ 5.33203e-006 ]
2873 : [ 6.60664e-006 ]
2874 : [ 5.62198e-006 ]
2875 : [ 6.09369e-006 ]
2876 : [ 7.3782e-006  ]
2877 : [ 5.70479e-006 ]
2878 : [ 5.88191e-006 ]
2879 : [ 6.60075e-006 ]
2880 : [ 5.74146e-006 ]
2881 : [ 5.93764e-006 ]
2882 : [ 6.78862e-006 ]
2883 : [ 6.90066e-006 ]
2884 : [ 7.15385e-006 ]
2885 : [ 6.67022e-006 ]
2886 : [ 6.16838e-006 ]
2887 : [ 7.15861e-006 ]
2888 : [ 7.71852e-006 ]
2889 : [ 5.68967e-006 ]
2890 : [ 7.60535e-006 ]
2891 : [ 6.57331e-006 ]
2892 : [ 6.05427e-006 ]
2893 : [ 5.25059e-006 ]
2894 : [ 6.23167e-006 ]
2895 : [ 7.27445e-006 ]
2896 : [ 7.12119e-006 ]
2897 : [ 7.46692e-006 ]
2898 : [ 6.39218e-006 ]
2899 : [ 7.65978e-006 ]
2900 : [ 7.24979e-006 ]
2901 : [ 6.34988e-006 ]
2902 : [ 6.96921e-006 ]
2903 : [ 6.46506e-006 ]
2904 : [ 7.63086e-006 ]
2905 : [ 7.47628e-006 ]
2906 : [ 7.01455e-006 ]
2907 : [ 6.06667e-006 ]
2908 : [ 6.99529e-006 ]
2909 : [ 6.49243e-006 ]
2910 : [ 7.50417e-006 ]
2911 : [ 7.20212e-006 ]
2912 : [ 6.1313e-006  ]
2913 : [ 6.59801e-006 ]
2914 : [ 6.60408e-006 ]
2915 : [ 6.92693e-006 ]
2916 : [ 5.64024e-006 ]
2917 : [ 6.40741e-006 ]
2918 : [ 6.07831e-006 ]
2919 : [ 7.74983e-006 ]
2920 : [ 5.87652e-006 ]
2921 : [ 7.40325e-006 ]
2922 : [ 7.9784e-006  ]
2923 : [ 7.30692e-006 ]
2924 : [ 7.8142e-006  ]
2925 : [ 6.74823e-006 ]
2926 : [ 6.69482e-006 ]
2927 : [ 5.47178e-006 ]
2928 : [ 6.20605e-006 ]
2929 : [ 5.93657e-006 ]
2930 : [ 6.10486e-006 ]
2931 : [ 5.67118e-006 ]
2932 : [ 6.36018e-006 ]
2933 : [ 7.35576e-006 ]
2934 : [ 6.56089e-006 ]
2935 : [ 7.70175e-006 ]
2936 : [ 5.64744e-006 ]
2937 : [ 7.7135e-006  ]
2938 : [ 7.13493e-006 ]
2939 : [ 7.21854e-006 ]
2940 : [ 7.27171e-006 ]
2941 : [ 5.59982e-006 ]
2942 : [ 6.70963e-006 ]
2943 : [ 6.2701e-006  ]
2944 : [ 7.62191e-006 ]
2945 : [ 5.6167e-006  ]
2946 : [ 6.92822e-006 ]
2947 : [ 8.06732e-006 ]
2948 : [ 5.1382e-006  ]
2949 : [ 7.21528e-006 ]
2950 : [ 6.16394e-006 ]
2951 : [ 8.00226e-006 ]
2952 : [ 6.74748e-006 ]
2953 : [ 6.7707e-006  ]
2954 : [ 7.15221e-006 ]
2955 : [ 7.30678e-006 ]
2956 : [ 7.26768e-006 ]
2957 : [ 6.88639e-006 ]
2958 : [ 6.38031e-006 ]
2959 : [ 5.69266e-006 ]
2960 : [ 7.51475e-006 ]
2961 : [ 6.42323e-006 ]
2962 : [ 5.14508e-006 ]
2963 : [ 5.58735e-006 ]
2964 : [ 6.89668e-006 ]
2965 : [ 5.85944e-006 ]
2966 : [ 7.78949e-006 ]
2967 : [ 7.55809e-006 ]
2968 : [ 5.63871e-006 ]
2969 : [ 6.64048e-006 ]
2970 : [ 6.33456e-006 ]
2971 : [ 7.21213e-006 ]
2972 : [ 6.38469e-006 ]
2973 : [ 5.72468e-006 ]
2974 : [ 5.55008e-006 ]
2975 : [ 7.4927e-006  ]
2976 : [ 6.59915e-006 ]
2977 : [ 7.33198e-006 ]
2978 : [ 7.26223e-006 ]
2979 : [ 6.21282e-006 ]
2980 : [ 7.87169e-006 ]
2981 : [ 6.82274e-006 ]
2982 : [ 6.27289e-006 ]
2983 : [ 6.0522e-006  ]
2984 : [ 7.18844e-006 ]
2985 : [ 6.79302e-006 ]
2986 : [ 8.14129e-006 ]
2987 : [ 7.80219e-006 ]
2988 : [ 6.19845e-006 ]
2989 : [ 7.66789e-006 ]
2990 : [ 6.58397e-006 ]
2991 : [ 7.04663e-006 ]
2992 : [ 7.41729e-006 ]
2993 : [ 6.5679e-006  ]
2994 : [ 7.5702e-006  ]
2995 : [ 7.06043e-006 ]
2996 : [ 5.58915e-006 ]
2997 : [ 6.14576e-006 ]
2998 : [ 6.55496e-006 ]
2999 : [ 7.78672e-006 ]
3000 : [ 7.46067e-006 ]
3001 : [ 6.4059e-006  ]
3002 : [ 6.5156e-006  ]
3003 : [ 6.39485e-006 ]
3004 : [ 5.46539e-006 ]
3005 : [ 6.04117e-006 ]
3006 : [ 7.53697e-006 ]
3007 : [ 5.83423e-006 ]
3008 : [ 5.76592e-006 ]
3009 : [ 6.73571e-006 ]
3010 : [ 7.60056e-006 ]
3011 : [ 5.85508e-006 ]
3012 : [ 6.53463e-006 ]
3013 : [ 7.08915e-006 ]
3014 : [ 6.95544e-006 ]
3015 : [ 6.41226e-006 ]
3016 : [ 7.74935e-006 ]
3017 : [ 6.59561e-006 ]
3018 : [ 7.23796e-006 ]
3019 : [ 7.21536e-006 ]
3020 : [ 6.5167e-006  ]
3021 : [ 7.57736e-006 ]
3022 : [ 7.31513e-006 ]
3023 : [ 7.68311e-006 ]
3024 : [ 6.81503e-006 ]
3025 : [ 6.85038e-006 ]
3026 : [ 5.96519e-006 ]
3027 : [ 6.15601e-006 ]
3028 : [ 6.28089e-006 ]
3029 : [ 6.59448e-006 ]
3030 : [ 6.93847e-006 ]
3031 : [ 6.89793e-006 ]
3032 : [ 5.63552e-006 ]
3033 : [ 7.33967e-006 ]
3034 : [ 7.02844e-006 ]
3035 : [ 6.15467e-006 ]
3036 : [ 5.80727e-006 ]
3037 : [ 6.54688e-006 ]
3038 : [ 8.03865e-006 ]
3039 : [ 6.54193e-006 ]
3040 : [ 6.11474e-006 ]
3041 : [ 5.70995e-006 ]
3042 : [ 8.1607e-006  ]
3043 : [ 5.97776e-006 ]
3044 : [ 6.52775e-006 ]
3045 : [ 7.76631e-006 ]
3046 : [ 5.98911e-006 ]
3047 : [ 5.86106e-006 ]
3048 : [ 6.1689e-006  ]
3049 : [ 6.9786e-006  ]
3050 : [ 7.8281e-006  ]
3051 : [ 6.62833e-006 ]
3052 : [ 5.64376e-006 ]
3053 : [ 6.42569e-006 ]
3054 : [ 6.87121e-006 ]
3055 : [ 7.5089e-006  ]
3056 : [ 7.85353e-006 ]
3057 : [ 7.20882e-006 ]
3058 : [ 5.81146e-006 ]
3059 : [ 6.53192e-006 ]
3060 : [ 6.03449e-006 ]
3061 : [ 5.96236e-006 ]
3062 : [ 5.91841e-006 ]
3063 : [ 5.59416e-006 ]
3064 : [ 6.11346e-006 ]
3065 : [ 6.78878e-006 ]
3066 : [ 7.73851e-006 ]
3067 : [ 7.3729e-006  ]
3068 : [ 6.56911e-006 ]
3069 : [ 6.14849e-006 ]
3070 : [ 5.38205e-006 ]
3071 : [ 7.3559e-006  ]
3072 : [ 5.83935e-006 ]
3073 : [ 7.21525e-006 ]
3074 : [ 7.57319e-006 ]
3075 : [ 5.97475e-006 ]
3076 : [ 5.57426e-006 ]
3077 : [ 5.44892e-006 ]
3078 : [ 5.5706e-006  ]
3079 : [ 7.06104e-006 ]
3080 : [ 5.72748e-006 ]
3081 : [ 7.76266e-006 ]
3082 : [ 7.01304e-006 ]
3083 : [ 5.05157e-006 ]
3084 : [ 6.71524e-006 ]
3085 : [ 7.37297e-006 ]
3086 : [ 7.7721e-006  ]
3087 : [ 6.73362e-006 ]
3088 : [ 7.54085e-006 ]
3089 : [ 7.32151e-006 ]
3090 : [ 7.17383e-006 ]
3091 : [ 5.72705e-006 ]
3092 : [ 6.64188e-006 ]
3093 : [ 6.34838e-006 ]
3094 : [ 5.93856e-006 ]
3095 : [ 5.68809e-006 ]
3096 : [ 7.05155e-006 ]
3097 : [ 7.60145e-006 ]
3098 : [ 6.89281e-006 ]
3099 : [ 5.8727e-006  ]
3100 : [ 5.51375e-006 ]
3101 : [ 6.5335e-006  ]
3102 : [ 8.03823e-006 ]
3103 : [ 7.78861e-006 ]
3104 : [ 7.6408e-006  ]
3105 : [ 5.66098e-006 ]
3106 : [ 7.74396e-006 ]
3107 : [ 8.05709e-006 ]
3108 : [ 6.40573e-006 ]
3109 : [ 6.68517e-006 ]
3110 : [ 7.07611e-006 ]
3111 : [ 5.96437e-006 ]
3112 : [ 6.25925e-006 ]
3113 : [ 5.81811e-006 ]
3114 : [ 5.34668e-006 ]
3115 : [ 6.05753e-006 ]
3116 : [ 5.42527e-006 ]
3117 : [ 6.84748e-006 ]
3118 : [ 7.50919e-006 ]
3119 : [ 6.3892e-006  ]
3120 : [ 7.03924e-006 ]
3121 : [ 5.21948e-006 ]
3122 : [ 7.69901e-006 ]
3123 : [ 6.10788e-006 ]
3124 : [ 7.35655e-006 ]
3125 : [ 6.85571e-006 ]
3126 : [ 7.83225e-006 ]
3127 : [ 5.82089e-006 ]
3128 : [ 7.65785e-006 ]
3129 : [ 7.32932e-006 ]
3130 : [ 8.04119e-006 ]
3131 : [ 7.86929e-006 ]
3132 : [ 7.07476e-006 ]
3133 : [ 6.47396e-006 ]
3134 : [ 7.48284e-006 ]
3135 : [ 6.80217e-006 ]
3136 : [ 6.88636e-006 ]
3137 : [ 7.5815e-006  ]
3138 : [ 6.13454e-006 ]
3139 : [ 6.2087e-006  ]
3140 : [ 7.9724e-006  ]
3141 : [ 7.82634e-006 ]
3142 : [ 7.24926e-006 ]
3143 : [ 7.55123e-006 ]
3144 : [ 7.57031e-006 ]
3145 : [ 7.35847e-006 ]
3146 : [ 6.32286e-006 ]
3147 : [ 5.99367e-006 ]
3148 : [ 5.85367e-006 ]
3149 : [ 6.06262e-006 ]
3150 : [ 8.00666e-006 ]
3151 : [ 6.68907e-006 ]
3152 : [ 7.70809e-006 ]
3153 : [ 5.85758e-006 ]
3154 : [ 5.36679e-006 ]
3155 : [ 6.18703e-006 ]
3156 : [ 6.1183e-006  ]
3157 : [ 7.04807e-006 ]
3158 : [ 5.23547e-006 ]
3159 : [ 6.1573e-006  ]
3160 : [ 7.00466e-006 ]
3161 : [ 5.85939e-006 ]
3162 : [ 7.39948e-006 ]
3163 : [ 6.49644e-006 ]
3164 : [ 6.58596e-006 ]
3165 : [ 6.18865e-006 ]
3166 : [ 5.65512e-006 ]
3167 : [ 6.35091e-006 ]
3168 : [ 5.75057e-006 ]
3169 : [ 7.11922e-006 ]
3170 : [ 6.33232e-006 ]
3171 : [ 6.7678e-006  ]
3172 : [ 6.9045e-006  ]
3173 : [ 6.62284e-006 ]
3174 : [ 6.81093e-006 ]
3175 : [ 7.3558e-006  ]
3176 : [ 7.30078e-006 ]
3177 : [ 6.03712e-006 ]
3178 : [ 6.27847e-006 ]
3179 : [ 6.4211e-006  ]
3180 : [ 6.72685e-006 ]
3181 : [ 5.333e-006   ]
3182 : [ 6.18996e-006 ]
3183 : [ 5.71333e-006 ]
3184 : [ 6.01677e-006 ]
3185 : [ 5.82201e-006 ]
3186 : [ 6.74484e-006 ]
3187 : [ 5.55269e-006 ]
3188 : [ 7.564e-006   ]
3189 : [ 5.80001e-006 ]
3190 : [ 7.41731e-006 ]
3191 : [ 7.69542e-006 ]
3192 : [ 6.30963e-006 ]
3193 : [ 6.64566e-006 ]
3194 : [ 6.02382e-006 ]
3195 : [ 6.37908e-006 ]
3196 : [ 5.2708e-006  ]
3197 : [ 7.2889e-006  ]
3198 : [ 6.43271e-006 ]
3199 : [ 6.80593e-006 ]
3200 : [ 5.69527e-006 ]
3201 : [ 6.5938e-006  ]
3202 : [ 6.53033e-006 ]
3203 : [ 6.14865e-006 ]
3204 : [ 5.75563e-006 ]
3205 : [ 8.13441e-006 ]
3206 : [ 6.97791e-006 ]
3207 : [ 7.00733e-006 ]
3208 : [ 6.63583e-006 ]
3209 : [ 6.88157e-006 ]
3210 : [ 7.0096e-006  ]
3211 : [ 6.17201e-006 ]
3212 : [ 5.70248e-006 ]
3213 : [ 6.42112e-006 ]
3214 : [ 5.59993e-006 ]
3215 : [ 6.34455e-006 ]
3216 : [ 7.13006e-006 ]
3217 : [ 6.18781e-006 ]
3218 : [ 6.34673e-006 ]
3219 : [ 6.08999e-006 ]
3220 : [ 5.05657e-006 ]
3221 : [ 6.62703e-006 ]
3222 : [ 5.12288e-006 ]
3223 : [ 8.04605e-006 ]
3224 : [ 6.38702e-006 ]
3225 : [ 7.23427e-006 ]
3226 : [ 5.58471e-006 ]
3227 : [ 5.61659e-006 ]
3228 : [ 6.98491e-006 ]
3229 : [ 7.49917e-006 ]
3230 : [ 7.52299e-006 ]
3231 : [ 7.97873e-006 ]
3232 : [ 6.25301e-006 ]
3233 : [ 6.79898e-006 ]
3234 : [ 7.16681e-006 ]
3235 : [ 6.85528e-006 ]
3236 : [ 7.72757e-006 ]
3237 : [ 7.6391e-006  ]
3238 : [ 7.81754e-006 ]
3239 : [ 5.30349e-006 ]
3240 : [ 5.84755e-006 ]
3241 : [ 7.22899e-006 ]
3242 : [ 5.289e-006   ]
3243 : [ 7.21568e-006 ]
3244 : [ 5.99465e-006 ]
3245 : [ 5.9365e-006  ]
3246 : [ 6.74631e-006 ]
3247 : [ 6.9978e-006  ]
3248 : [ 6.55097e-006 ]
3249 : [ 6.28848e-006 ]
3250 : [ 7.09779e-006 ]
3251 : [ 4.93933e-006 ]
3252 : [ 5.21182e-006 ]
3253 : [ 6.8923e-006  ]
3254 : [ 5.84471e-006 ]
3255 : [ 5.95801e-006 ]
3256 : [ 6.76238e-006 ]
3257 : [ 6.27533e-006 ]
3258 : [ 6.62125e-006 ]
3259 : [ 6.85087e-006 ]
3260 : [ 7.09038e-006 ]
3261 : [ 6.72802e-006 ]
3262 : [ 6.32455e-006 ]
3263 : [ 7.31008e-006 ]
3264 : [ 7.5522e-006  ]
3265 : [ 5.67239e-006 ]
3266 : [ 6.53708e-006 ]
3267 : [ 5.89581e-006 ]
3268 : [ 7.38903e-006 ]
3269 : [ 5.52193e-006 ]
3270 : [ 6.52e-006    ]
3271 : [ 6.53571e-006 ]
3272 : [ 5.37698e-006 ]
3273 : [ 6.49047e-006 ]
3274 : [ 7.61471e-006 ]
3275 : [ 5.6651e-006  ]
3276 : [ 5.22403e-006 ]
3277 : [ 6.82921e-006 ]
3278 : [ 7.15957e-006 ]
3279 : [ 5.75615e-006 ]
3280 : [ 6.26481e-006 ]
3281 : [ 6.47754e-006 ]
3282 : [ 7.89573e-006 ]
3283 : [ 7.12026e-006 ]
3284 : [ 7.26737e-006 ]
3285 : [ 6.92003e-006 ]
3286 : [ 5.15197e-006 ]
3287 : [ 5.96285e-006 ]
3288 : [ 6.09531e-006 ]
3289 : [ 6.8644e-006  ]
3290 : [ 6.50186e-006 ]
3291 : [ 6.22886e-006 ]
3292 : [ 5.54358e-006 ]
3293 : [ 6.35293e-006 ]
3294 : [ 7.02994e-006 ]
3295 : [ 8.0801e-006  ]
3296 : [ 5.93018e-006 ]
3297 : [ 7.89899e-006 ]
3298 : [ 6.41991e-006 ]
3299 : [ 6.96501e-006 ]
3300 : [ 7.59843e-006 ]
3301 : [ 6.85914e-006 ]
3302 : [ 7.90112e-006 ]
3303 : [ 7.34255e-006 ]
3304 : [ 5.58147e-006 ]
3305 : [ 7.35342e-006 ]
3306 : [ 6.13891e-006 ]
3307 : [ 7.52994e-006 ]
3308 : [ 6.33015e-006 ]
3309 : [ 5.16759e-006 ]
3310 : [ 5.51178e-006 ]
3311 : [ 5.92497e-006 ]
3312 : [ 6.00777e-006 ]
3313 : [ 6.14351e-006 ]
3314 : [ 6.34071e-006 ]
3315 : [ 7.30863e-006 ]
3316 : [ 6.48027e-006 ]
3317 : [ 7.53743e-006 ]
3318 : [ 6.19388e-006 ]
3319 : [ 7.35106e-006 ]
3320 : [ 5.70734e-006 ]
3321 : [ 8.08066e-006 ]
3322 : [ 6.7909e-006  ]
3323 : [ 7.72359e-006 ]
3324 : [ 7.57023e-006 ]
3325 : [ 6.10596e-006 ]
3326 : [ 7.5257e-006  ]
3327 : [ 7.74264e-006 ]
3328 : [ 7.89401e-006 ]
3329 : [ 6.56517e-006 ]
3330 : [ 6.58641e-006 ]
3331 : [ 6.1094e-006  ]
3332 : [ 6.08779e-006 ]
3333 : [ 5.56184e-006 ]
3334 : [ 5.30984e-006 ]
3335 : [ 6.35632e-006 ]
3336 : [ 7.65038e-006 ]
3337 : [ 7.91335e-006 ]
3338 : [ 5.93031e-006 ]
3339 : [ 6.99145e-006 ]
3340 : [ 7.72245e-006 ]
3341 : [ 6.26859e-006 ]
3342 : [ 7.57754e-006 ]
3343 : [ 5.62281e-006 ]
3344 : [ 7.63278e-006 ]
3345 : [ 5.77841e-006 ]
3346 : [ 8.13305e-006 ]
3347 : [ 6.46183e-006 ]
3348 : [ 6.35718e-006 ]
3349 : [ 7.98737e-006 ]
3350 : [ 5.50366e-006 ]
3351 : [ 5.90376e-006 ]
3352 : [ 7.03919e-006 ]
3353 : [ 5.61592e-006 ]
3354 : [ 6.16314e-006 ]
3355 : [ 7.24745e-006 ]
3356 : [ 6.68323e-006 ]
3357 : [ 7.006e-006   ]
3358 : [ 7.53169e-006 ]
3359 : [ 7.23223e-006 ]
3360 : [ 7.1659e-006  ]
3361 : [ 7.46061e-006 ]
3362 : [ 5.83838e-006 ]
3363 : [ 6.94551e-006 ]
3364 : [ 5.68784e-006 ]
3365 : [ 5.76222e-006 ]
3366 : [ 7.06688e-006 ]
3367 : [ 5.75377e-006 ]
3368 : [ 7.38736e-006 ]
3369 : [ 6.5988e-006  ]
3370 : [ 6.00975e-006 ]
3371 : [ 5.65064e-006 ]
3372 : [ 7.37806e-006 ]
3373 : [ 7.10743e-006 ]
3374 : [ 6.30989e-006 ]
3375 : [ 6.54212e-006 ]
3376 : [ 7.25528e-006 ]
3377 : [ 7.31307e-006 ]
3378 : [ 6.81652e-006 ]
3379 : [ 7.1712e-006  ]
3380 : [ 6.35864e-006 ]
3381 : [ 6.29483e-006 ]
3382 : [ 5.82072e-006 ]
3383 : [ 5.40683e-006 ]
3384 : [ 5.9718e-006  ]
3385 : [ 6.89923e-006 ]
3386 : [ 7.6174e-006  ]
3387 : [ 7.04418e-006 ]
3388 : [ 6.35028e-006 ]
3389 : [ 6.95669e-006 ]
3390 : [ 7.26395e-006 ]
3391 : [ 6.3371e-006  ]
3392 : [ 6.37226e-006 ]
3393 : [ 7.06127e-006 ]
3394 : [ 5.92721e-006 ]
3395 : [ 7.42846e-006 ]
3396 : [ 7.58898e-006 ]
3397 : [ 7.46384e-006 ]
3398 : [ 5.50275e-006 ]
3399 : [ 7.84208e-006 ]
3400 : [ 6.19635e-006 ]
3401 : [ 6.75507e-006 ]
3402 : [ 6.96499e-006 ]
3403 : [ 6.1858e-006  ]
3404 : [ 5.66565e-006 ]
3405 : [ 6.00321e-006 ]
3406 : [ 6.50541e-006 ]
3407 : [ 6.27432e-006 ]
3408 : [ 7.47852e-006 ]
3409 : [ 5.91212e-006 ]
3410 : [ 7.81078e-006 ]
3411 : [ 7.47645e-006 ]
3412 : [ 6.71572e-006 ]
3413 : [ 6.191e-006   ]
3414 : [ 6.04756e-006 ]
3415 : [ 7.69001e-006 ]
3416 : [ 6.74524e-006 ]
3417 : [ 6.94835e-006 ]
3418 : [ 6.68406e-006 ]
3419 : [ 5.66113e-006 ]
3420 : [ 6.7818e-006  ]
3421 : [ 7.1367e-006  ]
3422 : [ 5.47448e-006 ]
3423 : [ 5.77224e-006 ]
3424 : [ 5.83151e-006 ]
3425 : [ 5.93733e-006 ]
3426 : [ 5.69065e-006 ]
3427 : [ 6.09818e-006 ]
3428 : [ 7.06512e-006 ]
3429 : [ 4.99782e-006 ]
3430 : [ 6.46732e-006 ]
3431 : [ 5.49281e-006 ]
3432 : [ 6.37695e-006 ]
3433 : [ 7.67946e-006 ]
3434 : [ 7.61649e-006 ]
3435 : [ 6.08351e-006 ]
3436 : [ 6.54784e-006 ]
3437 : [ 5.71722e-006 ]
3438 : [ 5.98385e-006 ]
3439 : [ 8.03369e-006 ]
3440 : [ 5.42837e-006 ]
3441 : [ 7.04514e-006 ]
3442 : [ 6.06689e-006 ]
3443 : [ 6.15435e-006 ]
3444 : [ 6.37086e-006 ]
3445 : [ 6.08448e-006 ]
3446 : [ 6.38343e-006 ]
3447 : [ 6.85669e-006 ]
3448 : [ 6.58611e-006 ]
3449 : [ 6.6331e-006  ]
3450 : [ 7.51602e-006 ]
3451 : [ 7.59576e-006 ]
3452 : [ 6.15747e-006 ]
3453 : [ 6.34475e-006 ]
3454 : [ 7.17582e-006 ]
3455 : [ 6.20443e-006 ]
3456 : [ 6.32422e-006 ]
3457 : [ 7.36984e-006 ]
3458 : [ 6.96072e-006 ]
3459 : [ 6.806e-006   ]
3460 : [ 5.51695e-006 ]
3461 : [ 6.51869e-006 ]
3462 : [ 6.39828e-006 ]
3463 : [ 7.62726e-006 ]
3464 : [ 5.83149e-006 ]
3465 : [ 6.67954e-006 ]
3466 : [ 6.05782e-006 ]
3467 : [ 7.17781e-006 ]
3468 : [ 5.28524e-006 ]
3469 : [ 6.17362e-006 ]
3470 : [ 6.40389e-006 ]
3471 : [ 7.45752e-006 ]
3472 : [ 7.45295e-006 ]
3473 : [ 7.95442e-006 ]
3474 : [ 6.88684e-006 ]
3475 : [ 7.22036e-006 ]
3476 : [ 6.17207e-006 ]
3477 : [ 7.23879e-006 ]
3478 : [ 5.64047e-006 ]
3479 : [ 6.25581e-006 ]
3480 : [ 5.86559e-006 ]
3481 : [ 5.75423e-006 ]
3482 : [ 6.51075e-006 ]
3483 : [ 5.41863e-006 ]
3484 : [ 7.21672e-006 ]
3485 : [ 7.22798e-006 ]
3486 : [ 6.06167e-006 ]
3487 : [ 7.26049e-006 ]
3488 : [ 7.06287e-006 ]
3489 : [ 5.68376e-006 ]
3490 : [ 6.11512e-006 ]
3491 : [ 6.00815e-006 ]
3492 : [ 6.4813e-006  ]
3493 : [ 5.698e-006   ]
3494 : [ 6.95756e-006 ]
3495 : [ 5.61863e-006 ]
3496 : [ 6.44391e-006 ]
3497 : [ 6.06115e-006 ]
3498 : [ 7.48344e-006 ]
3499 : [ 7.40474e-006 ]
3500 : [ 6.93883e-006 ]
3501 : [ 6.83159e-006 ]
3502 : [ 6.74378e-006 ]
3503 : [ 7.43134e-006 ]
3504 : [ 7.58454e-006 ]
3505 : [ 6.00243e-006 ]
3506 : [ 6.57047e-006 ]
3507 : [ 7.35515e-006 ]
3508 : [ 7.56748e-006 ]
3509 : [ 6.18978e-006 ]
3510 : [ 6.07766e-006 ]
3511 : [ 5.5834e-006  ]
3512 : [ 7.01081e-006 ]
3513 : [ 7.32557e-006 ]
3514 : [ 5.19625e-006 ]
3515 : [ 6.1961e-006  ]
3516 : [ 5.80674e-006 ]
3517 : [ 6.29983e-006 ]
3518 : [ 7.84389e-006 ]
3519 : [ 5.31921e-006 ]
3520 : [ 5.50085e-006 ]
3521 : [ 7.64836e-006 ]
3522 : [ 7.42431e-006 ]
3523 : [ 5.43095e-006 ]
3524 : [ 6.76547e-006 ]
3525 : [ 5.70981e-006 ]
3526 : [ 6.18553e-006 ]
3527 : [ 5.87405e-006 ]
3528 : [ 6.04476e-006 ]
3529 : [ 6.86128e-006 ]
3530 : [ 6.71468e-006 ]
3531 : [ 7.18402e-006 ]
3532 : [ 6.7647e-006  ]
3533 : [ 6.99729e-006 ]
3534 : [ 7.40048e-006 ]
3535 : [ 7.36034e-006 ]
3536 : [ 5.54496e-006 ]
3537 : [ 5.53977e-006 ]
3538 : [ 7.82028e-006 ]
3539 : [ 5.45864e-006 ]
3540 : [ 6.09625e-006 ]
3541 : [ 5.75333e-006 ]
3542 : [ 6.06483e-006 ]
3543 : [ 7.57021e-006 ]
3544 : [ 7.3826e-006  ]
3545 : [ 7.34153e-006 ]
3546 : [ 7.87107e-006 ]
3547 : [ 5.97451e-006 ]
3548 : [ 6.4827e-006  ]
3549 : [ 6.09619e-006 ]
3550 : [ 7.60115e-006 ]
3551 : [ 5.27565e-006 ]
3552 : [ 6.51859e-006 ]
3553 : [ 5.55932e-006 ]
3554 : [ 6.43016e-006 ]
3555 : [ 7.2101e-006  ]
3556 : [ 6.50118e-006 ]
3557 : [ 7.43225e-006 ]
3558 : [ 6.28197e-006 ]
3559 : [ 7.20949e-006 ]
3560 : [ 6.1415e-006  ]
3561 : [ 6.98756e-006 ]
3562 : [ 7.43801e-006 ]
3563 : [ 6.73528e-006 ]
3564 : [ 7.22229e-006 ]
3565 : [ 6.21865e-006 ]
3566 : [ 7.48987e-006 ]
3567 : [ 7.5738e-006  ]
3568 : [ 6.52665e-006 ]
3569 : [ 6.9473e-006  ]
3570 : [ 5.96397e-006 ]
3571 : [ 5.94122e-006 ]
3572 : [ 6.28222e-006 ]
3573 : [ 6.57178e-006 ]
3574 : [ 6.22205e-006 ]
3575 : [ 7.26529e-006 ]
3576 : [ 6.31716e-006 ]
3577 : [ 7.42577e-006 ]
3578 : [ 6.70777e-006 ]
3579 : [ 6.99209e-006 ]
3580 : [ 6.29587e-006 ]
3581 : [ 7.46567e-006 ]
3582 : [ 7.06856e-006 ]
3583 : [ 7.32005e-006 ]
3584 : [ 5.84428e-006 ]
3585 : [ 7.72062e-006 ]
3586 : [ 5.41409e-006 ]
3587 : [ 5.42797e-006 ]
3588 : [ 5.84515e-006 ]
3589 : [ 7.32208e-006 ]
3590 : [ 6.95453e-006 ]
3591 : [ 5.14393e-006 ]
3592 : [ 5.96546e-006 ]
3593 : [ 5.78699e-006 ]
3594 : [ 7.00705e-006 ]
3595 : [ 7.36345e-006 ]
3596 : [ 5.23844e-006 ]
3597 : [ 7.00926e-006 ]
3598 : [ 6.01005e-006 ]
3599 : [ 6.45142e-006 ]
3600 : [ 7.69364e-006 ]
3601 : [ 5.37228e-006 ]
3602 : [ 6.90495e-006 ]
3603 : [ 5.86532e-006 ]
3604 : [ 7.6088e-006  ]
3605 : [ 7.26646e-006 ]
3606 : [ 7.37802e-006 ]
3607 : [ 7.63308e-006 ]
3608 : [ 6.52779e-006 ]
3609 : [ 5.48059e-006 ]
3610 : [ 6.78821e-006 ]
3611 : [ 6.64111e-006 ]
3612 : [ 6.23314e-006 ]
3613 : [ 7.07151e-006 ]
3614 : [ 5.82237e-006 ]
3615 : [ 7.26695e-006 ]
3616 : [ 6.78789e-006 ]
3617 : [ 8.08853e-006 ]
3618 : [ 5.86674e-006 ]
3619 : [ 5.71474e-006 ]
3620 : [ 5.61359e-006 ]
3621 : [ 6.7352e-006  ]
3622 : [ 5.28869e-006 ]
3623 : [ 5.98373e-006 ]
3624 : [ 5.19108e-006 ]
3625 : [ 6.73407e-006 ]
3626 : [ 5.48238e-006 ]
3627 : [ 7.21166e-006 ]
3628 : [ 6.85887e-006 ]
3629 : [ 5.70332e-006 ]
3630 : [ 6.60387e-006 ]
3631 : [ 6.46696e-006 ]
3632 : [ 5.45274e-006 ]
3633 : [ 6.02445e-006 ]
3634 : [ 6.25046e-006 ]
3635 : [ 5.60549e-006 ]
3636 : [ 5.69187e-006 ]
3637 : [ 5.42221e-006 ]
3638 : [ 7.40592e-006 ]
3639 : [ 7.36299e-006 ]
3640 : [ 7.58367e-006 ]
3641 : [ 7.6711e-006  ]
3642 : [ 6.25523e-006 ]
3643 : [ 6.91513e-006 ]
3644 : [ 5.98024e-006 ]
3645 : [ 7.74448e-006 ]
3646 : [ 6.07841e-006 ]
3647 : [ 7.00447e-006 ]
3648 : [ 7.28271e-006 ]
3649 : [ 7.67371e-006 ]
3650 : [ 5.90354e-006 ]
3651 : [ 5.56174e-006 ]
3652 : [ 7.67967e-006 ]
3653 : [ 6.6653e-006  ]
3654 : [ 5.86013e-006 ]
3655 : [ 7.47572e-006 ]
3656 : [ 6.26861e-006 ]
3657 : [ 6.81688e-006 ]
3658 : [ 6.52686e-006 ]
3659 : [ 5.78371e-006 ]
3660 : [ 7.85291e-006 ]
3661 : [ 5.94798e-006 ]
3662 : [ 6.32818e-006 ]
3663 : [ 6.17987e-006 ]
3664 : [ 7.01656e-006 ]
3665 : [ 7.32567e-006 ]
3666 : [ 6.96998e-006 ]
3667 : [ 6.62709e-006 ]
3668 : [ 6.02828e-006 ]
3669 : [ 7.28654e-006 ]
3670 : [ 6.86674e-006 ]
3671 : [ 6.37683e-006 ]
3672 : [ 5.83451e-006 ]
3673 : [ 6.93741e-006 ]
3674 : [ 7.35776e-006 ]
3675 : [ 7.03377e-006 ]
3676 : [ 6.14751e-006 ]
3677 : [ 6.93224e-006 ]
3678 : [ 7.93837e-006 ]
3679 : [ 7.62799e-006 ]
3680 : [ 6.65021e-006 ]
3681 : [ 7.01467e-006 ]
3682 : [ 6.55136e-006 ]
3683 : [ 6.55002e-006 ]
3684 : [ 6.90693e-006 ]
3685 : [ 6.58807e-006 ]
3686 : [ 6.41528e-006 ]
3687 : [ 7.23916e-006 ]
3688 : [ 7.1827e-006  ]
3689 : [ 7.90274e-006 ]
3690 : [ 5.24546e-006 ]
3691 : [ 7.28435e-006 ]
3692 : [ 6.09007e-006 ]
3693 : [ 7.65888e-006 ]
3694 : [ 5.31405e-006 ]
3695 : [ 6.19422e-006 ]
3696 : [ 5.74958e-006 ]
3697 : [ 6.22492e-006 ]
3698 : [ 7.16727e-006 ]
3699 : [ 7.61773e-006 ]
3700 : [ 7.6073e-006  ]
3701 : [ 5.77002e-006 ]
3702 : [ 7.51343e-006 ]
3703 : [ 6.68044e-006 ]
3704 : [ 7.66511e-006 ]
3705 : [ 6.2505e-006  ]
3706 : [ 6.95769e-006 ]
3707 : [ 6.41522e-006 ]
3708 : [ 7.51396e-006 ]
3709 : [ 6.13825e-006 ]
3710 : [ 6.76641e-006 ]
3711 : [ 6.88366e-006 ]
3712 : [ 5.61617e-006 ]
3713 : [ 7.49141e-006 ]
3714 : [ 6.21141e-006 ]
3715 : [ 6.80824e-006 ]
3716 : [ 5.90889e-006 ]
3717 : [ 6.96974e-006 ]
3718 : [ 6.16791e-006 ]
3719 : [ 7.06844e-006 ]
3720 : [ 5.709e-006   ]
3721 : [ 7.50592e-006 ]
3722 : [ 7.0421e-006  ]
3723 : [ 6.16209e-006 ]
3724 : [ 5.99253e-006 ]
3725 : [ 5.49332e-006 ]
3726 : [ 5.93726e-006 ]
3727 : [ 6.39355e-006 ]
3728 : [ 7.43428e-006 ]
3729 : [ 7.40042e-006 ]
3730 : [ 7.02058e-006 ]
3731 : [ 6.09296e-006 ]
3732 : [ 7.35099e-006 ]
3733 : [ 5.70669e-006 ]
3734 : [ 6.89052e-006 ]
3735 : [ 5.57597e-006 ]
3736 : [ 6.7071e-006  ]
3737 : [ 5.65476e-006 ]
3738 : [ 7.23499e-006 ]
3739 : [ 7.1461e-006  ]
3740 : [ 6.31219e-006 ]
3741 : [ 6.78056e-006 ]
3742 : [ 6.53838e-006 ]
3743 : [ 6.88926e-006 ]
3744 : [ 7.44692e-006 ]
3745 : [ 6.55289e-006 ]
3746 : [ 6.23716e-006 ]
3747 : [ 6.69375e-006 ]
3748 : [ 7.28858e-006 ]
3749 : [ 6.24774e-006 ]
3750 : [ 5.74348e-006 ]
3751 : [ 6.93467e-006 ]
3752 : [ 6.4483e-006  ]
3753 : [ 5.55742e-006 ]
3754 : [ 5.71451e-006 ]
3755 : [ 7.48616e-006 ]
3756 : [ 7.18764e-006 ]
3757 : [ 7.07587e-006 ]
3758 : [ 6.5563e-006  ]
3759 : [ 5.76002e-006 ]
3760 : [ 7.12217e-006 ]
3761 : [ 6.57274e-006 ]
3762 : [ 7.07343e-006 ]
3763 : [ 6.62853e-006 ]
3764 : [ 5.82936e-006 ]
3765 : [ 6.59552e-006 ]
3766 : [ 5.73769e-006 ]
3767 : [ 6.35236e-006 ]
3768 : [ 7.54888e-006 ]
3769 : [ 6.86102e-006 ]
3770 : [ 5.91333e-006 ]
3771 : [ 7.09441e-006 ]
3772 : [ 5.93943e-006 ]
3773 : [ 6.56935e-006 ]
3774 : [ 5.74459e-006 ]
3775 : [ 7.54171e-006 ]
3776 : [ 6.36691e-006 ]
3777 : [ 5.85601e-006 ]
3778 : [ 6.44629e-006 ]
3779 : [ 7.61948e-006 ]
3780 : [ 7.25685e-006 ]
3781 : [ 6.26207e-006 ]
3782 : [ 6.18806e-006 ]
3783 : [ 7.41492e-006 ]
3784 : [ 5.81854e-006 ]
3785 : [ 5.9186e-006  ]
3786 : [ 6.2538e-006  ]
3787 : [ 7.23152e-006 ]
3788 : [ 6.6659e-006  ]
3789 : [ 5.56163e-006 ]
3790 : [ 6.76756e-006 ]
3791 : [ 6.52644e-006 ]
3792 : [ 6.59292e-006 ]
3793 : [ 7.406e-006   ]
3794 : [ 5.20217e-006 ]
3795 : [ 7.21348e-006 ]
3796 : [ 5.64154e-006 ]
3797 : [ 5.95363e-006 ]
3798 : [ 7.61496e-006 ]
3799 : [ 7.88307e-006 ]
3800 : [ 6.19409e-006 ]
3801 : [ 5.50213e-006 ]
3802 : [ 6.00368e-006 ]
3803 : [ 5.97179e-006 ]
3804 : [ 7.54381e-006 ]
3805 : [ 6.9371e-006  ]
3806 : [ 6.03839e-006 ]
3807 : [ 6.37503e-006 ]
3808 : [ 6.27712e-006 ]
3809 : [ 5.61096e-006 ]
3810 : [ 6.00019e-006 ]
3811 : [ 7.27411e-006 ]
3812 : [ 7.10208e-006 ]
3813 : [ 5.6095e-006  ]
3814 : [ 6.97858e-006 ]
3815 : [ 7.28889e-006 ]
3816 : [ 5.33592e-006 ]
3817 : [ 6.10324e-006 ]
3818 : [ 7.54658e-006 ]
3819 : [ 7.23241e-006 ]
3820 : [ 5.76054e-006 ]
3821 : [ 7.09463e-006 ]
3822 : [ 7.96836e-006 ]
3823 : [ 7.67574e-006 ]
3824 : [ 6.60684e-006 ]
3825 : [ 6.88284e-006 ]
3826 : [ 5.98624e-006 ]
3827 : [ 5.99614e-006 ]
3828 : [ 6.40267e-006 ]
3829 : [ 6.08174e-006 ]
3830 : [ 6.32469e-006 ]
3831 : [ 6.01809e-006 ]
3832 : [ 6.43197e-006 ]
3833 : [ 7.4274e-006  ]
3834 : [ 7.42783e-006 ]
3835 : [ 5.64404e-006 ]
3836 : [ 7.58591e-006 ]
3837 : [ 6.80777e-006 ]
3838 : [ 6.5091e-006  ]
3839 : [ 7.31692e-006 ]
3840 : [ 7.55008e-006 ]
3841 : [ 7.89929e-006 ]
3842 : [ 6.16158e-006 ]
3843 : [ 6.7403e-006  ]
3844 : [ 6.79703e-006 ]
3845 : [ 6.48609e-006 ]
3846 : [ 7.02904e-006 ]
3847 : [ 6.33676e-006 ]
3848 : [ 6.78132e-006 ]
3849 : [ 7.40297e-006 ]
3850 : [ 6.25432e-006 ]
3851 : [ 5.55541e-006 ]
3852 : [ 7.82394e-006 ]
3853 : [ 7.79721e-006 ]
3854 : [ 6.57132e-006 ]
3855 : [ 6.86811e-006 ]
3856 : [ 6.96588e-006 ]
3857 : [ 5.95522e-006 ]
3858 : [ 7.08604e-006 ]
3859 : [ 6.617e-006   ]
3860 : [ 7.33904e-006 ]
3861 : [ 5.89383e-006 ]
3862 : [ 7.05212e-006 ]
3863 : [ 5.67129e-006 ]
3864 : [ 6.44211e-006 ]
3865 : [ 6.50664e-006 ]
3866 : [ 6.48152e-006 ]
3867 : [ 7.60224e-006 ]
3868 : [ 6.98687e-006 ]
3869 : [ 6.80775e-006 ]
3870 : [ 7.29519e-006 ]
3871 : [ 5.60929e-006 ]
3872 : [ 5.23771e-006 ]
3873 : [ 6.82287e-006 ]
3874 : [ 7.00778e-006 ]
3875 : [ 6.13964e-006 ]
3876 : [ 7.07707e-006 ]
3877 : [ 5.94574e-006 ]
3878 : [ 7.39003e-006 ]
3879 : [ 5.46659e-006 ]
3880 : [ 7.98998e-006 ]
3881 : [ 7.18299e-006 ]
3882 : [ 6.71392e-006 ]
3883 : [ 6.27179e-006 ]
3884 : [ 5.85669e-006 ]
3885 : [ 7.20804e-006 ]
3886 : [ 7.85016e-006 ]
3887 : [ 6.00109e-006 ]
3888 : [ 5.20744e-006 ]
3889 : [ 5.8666e-006  ]
3890 : [ 5.48868e-006 ]
3891 : [ 5.34831e-006 ]
3892 : [ 7.05713e-006 ]
3893 : [ 6.65082e-006 ]
3894 : [ 7.51306e-006 ]
3895 : [ 5.60909e-006 ]
3896 : [ 7.11412e-006 ]
3897 : [ 5.31714e-006 ]
3898 : [ 6.28008e-006 ]
3899 : [ 5.60598e-006 ]
3900 : [ 7.16444e-006 ]
3901 : [ 5.88341e-006 ]
3902 : [ 6.11878e-006 ]
3903 : [ 5.83549e-006 ]
3904 : [ 6.70312e-006 ]
3905 : [ 5.72921e-006 ]
3906 : [ 7.50011e-006 ]
3907 : [ 5.46468e-006 ]
3908 : [ 7.51157e-006 ]
3909 : [ 6.27012e-006 ]
3910 : [ 7.55244e-006 ]
3911 : [ 5.40935e-006 ]
3912 : [ 6.23209e-006 ]
3913 : [ 7.407e-006   ]
3914 : [ 6.42302e-006 ]
3915 : [ 6.08642e-006 ]
3916 : [ 6.11767e-006 ]
3917 : [ 7.25971e-006 ]
3918 : [ 6.68088e-006 ]
3919 : [ 5.98279e-006 ]
3920 : [ 7.71911e-006 ]
3921 : [ 6.99566e-006 ]
3922 : [ 6.46554e-006 ]
3923 : [ 4.97792e-006 ]
3924 : [ 7.0616e-006  ]
3925 : [ 6.31262e-006 ]
3926 : [ 6.42106e-006 ]
3927 : [ 5.83152e-006 ]
3928 : [ 7.78944e-006 ]
3929 : [ 6.11267e-006 ]
3930 : [ 6.52928e-006 ]
3931 : [ 7.67644e-006 ]
3932 : [ 6.76465e-006 ]
3933 : [ 8.0652e-006  ]
3934 : [ 7.01975e-006 ]
3935 : [ 6.80957e-006 ]
3936 : [ 5.02571e-006 ]
3937 : [ 7.64962e-006 ]
3938 : [ 6.74466e-006 ]
3939 : [ 5.82637e-006 ]
3940 : [ 6.94769e-006 ]
3941 : [ 7.33274e-006 ]
3942 : [ 6.36899e-006 ]
3943 : [ 7.43478e-006 ]
3944 : [ 5.5634e-006  ]
3945 : [ 6.45482e-006 ]
3946 : [ 5.1912e-006  ]
3947 : [ 7.49265e-006 ]
3948 : [ 6.66137e-006 ]
3949 : [ 5.82893e-006 ]
3950 : [ 8.28208e-006 ]
3951 : [ 6.69115e-006 ]
3952 : [ 5.81598e-006 ]
3953 : [ 6.35063e-006 ]
3954 : [ 6.86485e-006 ]
3955 : [ 6.32116e-006 ]
3956 : [ 7.8708e-006  ]
3957 : [ 6.37213e-006 ]
3958 : [ 7.30215e-006 ]
3959 : [ 6.35717e-006 ]
3960 : [ 5.39256e-006 ]
3961 : [ 6.9358e-006  ]
3962 : [ 6.85416e-006 ]
3963 : [ 7.02965e-006 ]
3964 : [ 6.52743e-006 ]
3965 : [ 5.85884e-006 ]
3966 : [ 7.50919e-006 ]
3967 : [ 6.48205e-006 ]
3968 : [ 5.7048e-006  ]
3969 : [ 6.0024e-006  ]
3970 : [ 6.6324e-006  ]
3971 : [ 7.38166e-006 ]
3972 : [ 6.71747e-006 ]
3973 : [ 7.76975e-006 ]
3974 : [ 6.62646e-006 ]
3975 : [ 7.08298e-006 ]
3976 : [ 7.67137e-006 ]
3977 : [ 5.86352e-006 ]
3978 : [ 5.81531e-006 ]
3979 : [ 7.2362e-006  ]
3980 : [ 7.76765e-006 ]
3981 : [ 6.66075e-006 ]
3982 : [ 6.36341e-006 ]
3983 : [ 6.22947e-006 ]
3984 : [ 5.39365e-006 ]
3985 : [ 6.4772e-006  ]
3986 : [ 7.46799e-006 ]
3987 : [ 6.72867e-006 ]
3988 : [ 7.06488e-006 ]
3989 : [ 7.33247e-006 ]
3990 : [ 7.97917e-006 ]
3991 : [ 6.5478e-006  ]
3992 : [ 5.37997e-006 ]
3993 : [ 6.04374e-006 ]
3994 : [ 5.75354e-006 ]
3995 : [ 6.77056e-006 ]
3996 : [ 6.45334e-006 ]
3997 : [ 5.58088e-006 ]
3998 : [ 5.81603e-006 ]
3999 : [ 7.13285e-006 ]
4000 : [ 7.39151e-006 ]
4001 : [ 5.80276e-006 ]
4002 : [ 5.79041e-006 ]
4003 : [ 6.63409e-006 ]
4004 : [ 6.54798e-006 ]
4005 : [ 7.85262e-006 ]
4006 : [ 7.82784e-006 ]
4007 : [ 7.26532e-006 ]
4008 : [ 7.02698e-006 ]
4009 : [ 6.50821e-006 ]
4010 : [ 6.30219e-006 ]
4011 : [ 6.54795e-006 ]
4012 : [ 7.25732e-006 ]
4013 : [ 7.52468e-006 ]
4014 : [ 6.98705e-006 ]
4015 : [ 7.70506e-006 ]
4016 : [ 5.76021e-006 ]
4017 : [ 7.62632e-006 ]
4018 : [ 6.5827e-006  ]
4019 : [ 5.95562e-006 ]
4020 : [ 5.54102e-006 ]
4021 : [ 8.05776e-006 ]
4022 : [ 5.47088e-006 ]
4023 : [ 7.17275e-006 ]
4024 : [ 6.17402e-006 ]
4025 : [ 6.6282e-006  ]
4026 : [ 7.08812e-006 ]
4027 : [ 6.44368e-006 ]
4028 : [ 5.48923e-006 ]
4029 : [ 6.50732e-006 ]
4030 : [ 8.07996e-006 ]
4031 : [ 7.03034e-006 ]
4032 : [ 6.17161e-006 ]
4033 : [ 6.27188e-006 ]
4034 : [ 7.66668e-006 ]
4035 : [ 7.42532e-006 ]
4036 : [ 7.38001e-006 ]
4037 : [ 6.3301e-006  ]
4038 : [ 7.48572e-006 ]
4039 : [ 7.73265e-006 ]
4040 : [ 7.88969e-006 ]
4041 : [ 6.45133e-006 ]
4042 : [ 5.06549e-006 ]
4043 : [ 7.3671e-006  ]
4044 : [ 5.76824e-006 ]
4045 : [ 6.71074e-006 ]
4046 : [ 6.89482e-006 ]
4047 : [ 7.26367e-006 ]
4048 : [ 7.2714e-006  ]
4049 : [ 6.81935e-006 ]
4050 : [ 7.79741e-006 ]
4051 : [ 6.52685e-006 ]
4052 : [ 5.34334e-006 ]
4053 : [ 7.0219e-006  ]
4054 : [ 6.32643e-006 ]
4055 : [ 6.22173e-006 ]
4056 : [ 7.44416e-006 ]
4057 : [ 7.25899e-006 ]
4058 : [ 7.79022e-006 ]
4059 : [ 7.05322e-006 ]
4060 : [ 6.93092e-006 ]
4061 : [ 7.53663e-006 ]
4062 : [ 6.63327e-006 ]
4063 : [ 7.5522e-006  ]
4064 : [ 5.24315e-006 ]
4065 : [ 7.66326e-006 ]
4066 : [ 6.47928e-006 ]
4067 : [ 7.20189e-006 ]
4068 : [ 5.77486e-006 ]
4069 : [ 5.81643e-006 ]
4070 : [ 7.09982e-006 ]
4071 : [ 6.04426e-006 ]
4072 : [ 5.54367e-006 ]
4073 : [ 6.48228e-006 ]
4074 : [ 6.40341e-006 ]
4075 : [ 6.05074e-006 ]
4076 : [ 7.6627e-006  ]
4077 : [ 6.70065e-006 ]
4078 : [ 6.80479e-006 ]
4079 : [ 6.69278e-006 ]
4080 : [ 7.37337e-006 ]
4081 : [ 8.09993e-006 ]
4082 : [ 6.52875e-006 ]
4083 : [ 6.73841e-006 ]
4084 : [ 6.85629e-006 ]
4085 : [ 6.68999e-006 ]
4086 : [ 7.06423e-006 ]
4087 : [ 6.20645e-006 ]
4088 : [ 6.20696e-006 ]
4089 : [ 5.90594e-006 ]
4090 : [ 6.34251e-006 ]
4091 : [ 5.75681e-006 ]
4092 : [ 6.15068e-006 ]
4093 : [ 7.2564e-006  ]
4094 : [ 6.03029e-006 ]
4095 : [ 7.83119e-006 ]
4096 : [ 6.72973e-006 ]
4097 : [ 6.75934e-006 ]
4098 : [ 7.42103e-006 ]
4099 : [ 5.93334e-006 ]
4100 : [ 6.21991e-006 ]
4101 : [ 5.69478e-006 ]
4102 : [ 6.21057e-006 ]
4103 : [ 7.6747e-006  ]
4104 : [ 5.60714e-006 ]
4105 : [ 6.66013e-006 ]
4106 : [ 6.63062e-006 ]
4107 : [ 6.34535e-006 ]
4108 : [ 5.85887e-006 ]
4109 : [ 5.73513e-006 ]
4110 : [ 6.76947e-006 ]
4111 : [ 5.27332e-006 ]
4112 : [ 7.08114e-006 ]
4113 : [ 5.28041e-006 ]
4114 : [ 6.25902e-006 ]
4115 : [ 8.06113e-006 ]
4116 : [ 7.39851e-006 ]
4117 : [ 7.89397e-006 ]
4118 : [ 6.60557e-006 ]
4119 : [ 6.71196e-006 ]
4120 : [ 5.8295e-006  ]
4121 : [ 6.32986e-006 ]
4122 : [ 6.7022e-006  ]
4123 : [ 6.53117e-006 ]
4124 : [ 7.46941e-006 ]
4125 : [ 4.95174e-006 ]
4126 : [ 7.36918e-006 ]
4127 : [ 6.13604e-006 ]
4128 : [ 8.28863e-006 ]
4129 : [ 7.27056e-006 ]
4130 : [ 7.42989e-006 ]
4131 : [ 6.90826e-006 ]
4132 : [ 6.29529e-006 ]
4133 : [ 5.91844e-006 ]
4134 : [ 5.21165e-006 ]
4135 : [ 5.72535e-006 ]
4136 : [ 5.25025e-006 ]
4137 : [ 5.67766e-006 ]
4138 : [ 5.93568e-006 ]
4139 : [ 5.48648e-006 ]
4140 : [ 5.84526e-006 ]
4141 : [ 7.35678e-006 ]
4142 : [ 7.90489e-006 ]
4143 : [ 5.74846e-006 ]
4144 : [ 6.14906e-006 ]
4145 : [ 7.18972e-006 ]
4146 : [ 5.94713e-006 ]
4147 : [ 8.02934e-006 ]
4148 : [ 6.5035e-006  ]
4149 : [ 6.07725e-006 ]
4150 : [ 6.48011e-006 ]
4151 : [ 6.1268e-006  ]
4152 : [ 5.788e-006   ]
4153 : [ 5.24804e-006 ]
4154 : [ 6.76906e-006 ]
4155 : [ 7.96265e-006 ]
4156 : [ 5.67053e-006 ]
4157 : [ 5.42818e-006 ]
4158 : [ 6.77727e-006 ]
4159 : [ 6.52516e-006 ]
4160 : [ 7.49681e-006 ]
4161 : [ 6.2285e-006  ]
4162 : [ 5.22744e-006 ]
4163 : [ 7.31884e-006 ]
4164 : [ 7.97415e-006 ]
4165 : [ 7.63745e-006 ]
4166 : [ 7.09243e-006 ]
4167 : [ 5.3918e-006  ]
4168 : [ 7.07533e-006 ]
4169 : [ 5.61927e-006 ]
4170 : [ 6.68296e-006 ]
4171 : [ 5.26439e-006 ]
4172 : [ 6.21336e-006 ]
4173 : [ 5.65473e-006 ]
4174 : [ 7.31526e-006 ]
4175 : [ 6.44195e-006 ]
4176 : [ 7.25004e-006 ]
4177 : [ 7.02637e-006 ]
4178 : [ 5.69243e-006 ]
4179 : [ 6.0547e-006  ]
4180 : [ 6.83423e-006 ]
4181 : [ 6.62455e-006 ]
4182 : [ 7.02888e-006 ]
4183 : [ 7.7468e-006  ]
4184 : [ 8.07534e-006 ]
4185 : [ 5.93357e-006 ]
4186 : [ 7.35543e-006 ]
4187 : [ 7.60552e-006 ]
4188 : [ 5.90518e-006 ]
4189 : [ 6.67412e-006 ]
4190 : [ 6.84427e-006 ]
4191 : [ 5.93299e-006 ]
4192 : [ 7.26068e-006 ]
4193 : [ 5.24093e-006 ]
4194 : [ 5.62368e-006 ]
4195 : [ 6.39583e-006 ]
4196 : [ 6.97164e-006 ]
4197 : [ 5.9823e-006  ]
4198 : [ 6.56153e-006 ]
4199 : [ 7.6554e-006  ]
4200 : [ 7.34931e-006 ]
4201 : [ 7.40363e-006 ]
4202 : [ 7.42876e-006 ]
4203 : [ 5.8693e-006  ]
4204 : [ 6.29039e-006 ]
4205 : [ 6.75191e-006 ]
4206 : [ 5.81114e-006 ]
4207 : [ 6.29198e-006 ]
4208 : [ 6.88202e-006 ]
4209 : [ 5.18945e-006 ]
4210 : [ 6.05904e-006 ]
4211 : [ 7.37049e-006 ]
4212 : [ 7.04087e-006 ]
4213 : [ 6.90673e-006 ]
4214 : [ 7.12686e-006 ]
4215 : [ 6.52772e-006 ]
4216 : [ 6.52445e-006 ]
4217 : [ 6.42197e-006 ]
4218 : [ 6.82805e-006 ]
4219 : [ 6.0874e-006  ]
4220 : [ 5.67821e-006 ]
4221 : [ 6.48218e-006 ]
4222 : [ 5.25601e-006 ]
4223 : [ 5.8816e-006  ]
4224 : [ 5.60233e-006 ]
4225 : [ 6.55983e-006 ]
4226 : [ 5.72963e-006 ]
4227 : [ 6.49967e-006 ]
4228 : [ 7.37997e-006 ]
4229 : [ 7.1155e-006  ]
4230 : [ 6.25346e-006 ]
4231 : [ 6.95385e-006 ]
4232 : [ 7.85931e-006 ]
4233 : [ 6.45644e-006 ]
4234 : [ 5.70269e-006 ]
4235 : [ 6.43294e-006 ]
4236 : [ 7.86769e-006 ]
4237 : [ 6.60768e-006 ]
4238 : [ 6.12734e-006 ]
4239 : [ 6.12865e-006 ]
4240 : [ 6.42797e-006 ]
4241 : [ 6.46104e-006 ]
4242 : [ 7.00375e-006 ]
4243 : [ 7.16689e-006 ]
4244 : [ 5.8479e-006  ]
4245 : [ 6.47357e-006 ]
4246 : [ 5.53444e-006 ]
4247 : [ 7.63649e-006 ]
4248 : [ 7.37062e-006 ]
4249 : [ 6.9477e-006  ]
4250 : [ 6.61325e-006 ]
4251 : [ 7.08378e-006 ]
4252 : [ 7.80289e-006 ]
4253 : [ 6.51963e-006 ]
4254 : [ 7.25772e-006 ]
4255 : [ 5.94424e-006 ]
4256 : [ 7.02244e-006 ]
4257 : [ 7.07943e-006 ]
4258 : [ 5.28121e-006 ]
4259 : [ 7.94661e-006 ]
4260 : [ 6.67952e-006 ]
4261 : [ 6.64531e-006 ]
4262 : [ 5.97262e-006 ]
4263 : [ 5.81645e-006 ]
4264 : [ 5.79758e-006 ]
4265 : [ 7.25072e-006 ]
4266 : [ 7.37931e-006 ]
4267 : [ 7.75574e-006 ]
4268 : [ 6.88966e-006 ]
4269 : [ 7.61581e-006 ]
4270 : [ 6.26464e-006 ]
4271 : [ 5.16836e-006 ]
4272 : [ 6.54979e-006 ]
4273 : [ 6.88222e-006 ]
4274 : [ 5.68781e-006 ]
4275 : [ 5.97713e-006 ]
4276 : [ 6.17512e-006 ]
4277 : [ 5.86257e-006 ]
4278 : [ 5.54373e-006 ]
4279 : [ 7.28902e-006 ]
4280 : [ 7.84834e-006 ]
4281 : [ 7.49679e-006 ]
4282 : [ 6.80457e-006 ]
4283 : [ 6.88019e-006 ]
4284 : [ 5.6954e-006  ]
4285 : [ 6.12081e-006 ]
4286 : [ 5.79923e-006 ]
4287 : [ 6.77905e-006 ]
4288 : [ 6.05585e-006 ]
4289 : [ 5.90874e-006 ]
4290 : [ 6.72844e-006 ]
4291 : [ 6.42171e-006 ]
4292 : [ 7.2419e-006  ]
4293 : [ 6.6464e-006  ]
4294 : [ 5.63739e-006 ]
4295 : [ 7.04788e-006 ]
4296 : [ 5.57487e-006 ]
4297 : [ 6.05999e-006 ]
4298 : [ 7.43135e-006 ]
4299 : [ 6.22349e-006 ]
4300 : [ 5.72697e-006 ]
4301 : [ 6.1341e-006  ]
4302 : [ 6.04528e-006 ]
4303 : [ 6.03372e-006 ]
4304 : [ 6.98129e-006 ]
4305 : [ 5.38393e-006 ]
4306 : [ 6.2777e-006  ]
4307 : [ 7.1332e-006  ]
4308 : [ 5.94155e-006 ]
4309 : [ 7.71387e-006 ]
4310 : [ 6.40324e-006 ]
4311 : [ 7.51382e-006 ]
4312 : [ 7.36784e-006 ]
4313 : [ 6.34402e-006 ]
4314 : [ 7.10321e-006 ]
4315 : [ 5.48673e-006 ]
4316 : [ 5.81078e-006 ]
4317 : [ 7.048e-006   ]
4318 : [ 6.86602e-006 ]
4319 : [ 6.81335e-006 ]
4320 : [ 6.20761e-006 ]
4321 : [ 6.8452e-006  ]
4322 : [ 7.68598e-006 ]
4323 : [ 5.08787e-006 ]
4324 : [ 7.24575e-006 ]
4325 : [ 7.2199e-006  ]
4326 : [ 5.23132e-006 ]
4327 : [ 7.47786e-006 ]
4328 : [ 6.53634e-006 ]
4329 : [ 5.46528e-006 ]
4330 : [ 7.559e-006   ]
4331 : [ 6.23619e-006 ]
4332 : [ 7.64121e-006 ]
4333 : [ 6.34892e-006 ]
4334 : [ 6.96685e-006 ]
4335 : [ 6.25663e-006 ]
4336 : [ 7.28158e-006 ]
4337 : [ 5.83569e-006 ]
4338 : [ 6.83782e-006 ]
4339 : [ 6.79145e-006 ]
4340 : [ 5.76124e-006 ]
4341 : [ 6.02643e-006 ]
4342 : [ 6.76343e-006 ]
4343 : [ 5.88519e-006 ]
4344 : [ 6.1887e-006  ]
4345 : [ 6.40568e-006 ]
4346 : [ 6.62502e-006 ]
4347 : [ 5.83415e-006 ]
4348 : [ 5.84804e-006 ]
4349 : [ 6.68469e-006 ]
4350 : [ 5.80801e-006 ]
4351 : [ 5.87404e-006 ]
4352 : [ 6.44684e-006 ]
4353 : [ 5.64341e-006 ]
4354 : [ 6.07637e-006 ]
4355 : [ 6.67313e-006 ]
4356 : [ 6.82652e-006 ]
4357 : [ 6.00544e-006 ]
4358 : [ 7.71301e-006 ]
4359 : [ 5.67712e-006 ]
4360 : [ 6.64169e-006 ]
4361 : [ 6.46464e-006 ]
4362 : [ 5.84806e-006 ]
4363 : [ 5.87413e-006 ]
4364 : [ 6.5301e-006  ]
4365 : [ 6.19325e-006 ]
4366 : [ 6.12965e-006 ]
4367 : [ 5.38342e-006 ]
4368 : [ 7.21439e-006 ]
4369 : [ 6.41506e-006 ]
4370 : [ 6.56519e-006 ]
4371 : [ 6.32014e-006 ]
4372 : [ 7.49985e-006 ]
4373 : [ 7.89667e-006 ]
4374 : [ 7.66361e-006 ]
4375 : [ 6.28206e-006 ]
4376 : [ 6.75804e-006 ]
4377 : [ 6.48673e-006 ]
4378 : [ 7.24973e-006 ]
4379 : [ 7.46953e-006 ]
4380 : [ 7.48669e-006 ]
4381 : [ 6.31834e-006 ]
4382 : [ 8.15702e-006 ]
4383 : [ 5.66854e-006 ]
4384 : [ 7.65856e-006 ]
4385 : [ 6.95866e-006 ]
4386 : [ 7.63715e-006 ]
4387 : [ 5.76594e-006 ]
4388 : [ 7.0972e-006  ]
4389 : [ 7.13656e-006 ]
4390 : [ 5.61861e-006 ]
4391 : [ 6.68449e-006 ]
4392 : [ 5.81356e-006 ]
4393 : [ 6.64292e-006 ]
4394 : [ 6.50389e-006 ]
4395 : [ 7.26161e-006 ]
4396 : [ 6.43693e-006 ]
4397 : [ 7.57867e-006 ]
4398 : [ 5.91082e-006 ]
4399 : [ 7.44076e-006 ]
4400 : [ 7.14958e-006 ]
4401 : [ 5.69493e-006 ]
4402 : [ 6.18857e-006 ]
4403 : [ 7.54026e-006 ]
4404 : [ 5.48044e-006 ]
4405 : [ 6.82795e-006 ]
4406 : [ 6.12459e-006 ]
4407 : [ 5.73416e-006 ]
4408 : [ 6.10908e-006 ]
4409 : [ 6.70492e-006 ]
4410 : [ 6.24666e-006 ]
4411 : [ 6.72191e-006 ]
4412 : [ 6.37031e-006 ]
4413 : [ 7.54768e-006 ]
4414 : [ 6.96952e-006 ]
4415 : [ 6.66625e-006 ]
4416 : [ 6.21227e-006 ]
4417 : [ 6.51e-006    ]
4418 : [ 5.72033e-006 ]
4419 : [ 6.25821e-006 ]
4420 : [ 5.48465e-006 ]
4421 : [ 5.52654e-006 ]
4422 : [ 6.99365e-006 ]
4423 : [ 6.03808e-006 ]
4424 : [ 7.33278e-006 ]
4425 : [ 7.14719e-006 ]
4426 : [ 7.03816e-006 ]
4427 : [ 6.1805e-006  ]
4428 : [ 6.98162e-006 ]
4429 : [ 6.45535e-006 ]
4430 : [ 5.06799e-006 ]
4431 : [ 7.29429e-006 ]
4432 : [ 7.80001e-006 ]
4433 : [ 6.87622e-006 ]
4434 : [ 6.70746e-006 ]
4435 : [ 6.96302e-006 ]
4436 : [ 6.74737e-006 ]
4437 : [ 6.57349e-006 ]
4438 : [ 5.81961e-006 ]
4439 : [ 7.47261e-006 ]
4440 : [ 5.9967e-006  ]
4441 : [ 7.59041e-006 ]
4442 : [ 6.6618e-006  ]
4443 : [ 7.35695e-006 ]
4444 : [ 6.10103e-006 ]
4445 : [ 7.09456e-006 ]
4446 : [ 5.71637e-006 ]
4447 : [ 6.62249e-006 ]
4448 : [ 7.40967e-006 ]
4449 : [ 6.26712e-006 ]
4450 : [ 7.38139e-006 ]
4451 : [ 7.91627e-006 ]
4452 : [ 7.56779e-006 ]
4453 : [ 6.43792e-006 ]
4454 : [ 7.27241e-006 ]
4455 : [ 6.34807e-006 ]
4456 : [ 6.46937e-006 ]
4457 : [ 5.72023e-006 ]
4458 : [ 5.81863e-006 ]
4459 : [ 7.35206e-006 ]
4460 : [ 8.07365e-006 ]
4461 : [ 6.03336e-006 ]
4462 : [ 7.14225e-006 ]
4463 : [ 6.1085e-006  ]
4464 : [ 7.52953e-006 ]
4465 : [ 6.30409e-006 ]
4466 : [ 6.91235e-006 ]
4467 : [ 5.36093e-006 ]
4468 : [ 7.61159e-006 ]
4469 : [ 6.39333e-006 ]
4470 : [ 5.96667e-006 ]
4471 : [ 8.00015e-006 ]
4472 : [ 5.32349e-006 ]
4473 : [ 5.43665e-006 ]
4474 : [ 5.72699e-006 ]
4475 : [ 5.96161e-006 ]
4476 : [ 5.54176e-006 ]
4477 : [ 5.79653e-006 ]
4478 : [ 7.09209e-006 ]
4479 : [ 7.37169e-006 ]
4480 : [ 5.62572e-006 ]
4481 : [ 6.55168e-006 ]
4482 : [ 6.95214e-006 ]
4483 : [ 6.885e-006   ]
4484 : [ 6.51757e-006 ]
4485 : [ 5.64807e-006 ]
4486 : [ 6.12416e-006 ]
4487 : [ 6.07435e-006 ]
4488 : [ 6.58118e-006 ]
4489 : [ 6.03383e-006 ]
4490 : [ 5.42894e-006 ]
4491 : [ 6.39714e-006 ]
4492 : [ 5.89035e-006 ]
4493 : [ 6.14545e-006 ]
4494 : [ 7.21787e-006 ]
4495 : [ 6.59561e-006 ]
4496 : [ 5.9407e-006  ]
4497 : [ 7.5267e-006  ]
4498 : [ 5.62365e-006 ]
4499 : [ 7.44886e-006 ]
4500 : [ 6.41552e-006 ]
4501 : [ 6.76935e-006 ]
4502 : [ 5.73408e-006 ]
4503 : [ 7.47321e-006 ]
4504 : [ 7.0864e-006  ]
4505 : [ 6.76679e-006 ]
4506 : [ 6.90882e-006 ]
4507 : [ 7.38923e-006 ]
4508 : [ 5.89081e-006 ]
4509 : [ 7.20509e-006 ]
4510 : [ 6.03859e-006 ]
4511 : [ 5.93737e-006 ]
4512 : [ 6.70707e-006 ]
4513 : [ 5.62747e-006 ]
4514 : [ 7.22527e-006 ]
4515 : [ 7.63047e-006 ]
4516 : [ 6.38523e-006 ]
4517 : [ 8.06259e-006 ]
4518 : [ 6.89118e-006 ]
4519 : [ 6.54861e-006 ]
4520 : [ 6.35329e-006 ]
4521 : [ 5.72494e-006 ]
4522 : [ 7.32892e-006 ]
4523 : [ 7.02076e-006 ]
4524 : [ 7.68014e-006 ]
4525 : [ 5.88008e-006 ]
4526 : [ 6.32248e-006 ]
4527 : [ 7.47776e-006 ]
4528 : [ 5.33245e-006 ]
4529 : [ 6.84449e-006 ]
4530 : [ 6.48716e-006 ]
4531 : [ 7.6162e-006  ]
4532 : [ 7.04393e-006 ]
4533 : [ 6.50023e-006 ]
4534 : [ 7.41947e-006 ]
4535 : [ 6.33062e-006 ]
4536 : [ 6.75718e-006 ]
4537 : [ 6.9558e-006  ]
4538 : [ 6.87946e-006 ]
4539 : [ 6.4748e-006  ]
4540 : [ 7.3131e-006  ]
4541 : [ 6.86655e-006 ]
4542 : [ 6.93314e-006 ]
4543 : [ 6.35722e-006 ]
4544 : [ 5.91831e-006 ]
4545 : [ 7.22147e-006 ]
4546 : [ 7.58448e-006 ]
4547 : [ 7.37076e-006 ]
4548 : [ 6.63242e-006 ]
4549 : [ 7.21029e-006 ]
4550 : [ 6.09942e-006 ]
4551 : [ 5.7861e-006  ]
4552 : [ 6.66045e-006 ]
4553 : [ 5.88391e-006 ]
4554 : [ 6.87507e-006 ]
4555 : [ 7.35956e-006 ]
4556 : [ 7.22226e-006 ]
4557 : [ 5.53768e-006 ]
4558 : [ 6.27726e-006 ]
4559 : [ 7.12907e-006 ]
4560 : [ 7.85978e-006 ]
4561 : [ 7.63899e-006 ]
4562 : [ 7.10328e-006 ]
4563 : [ 6.74092e-006 ]
4564 : [ 6.43099e-006 ]
4565 : [ 5.7881e-006  ]
4566 : [ 5.19381e-006 ]
4567 : [ 7.54226e-006 ]
4568 : [ 5.91042e-006 ]
4569 : [ 6.74758e-006 ]
4570 : [ 6.42017e-006 ]
4571 : [ 6.11475e-006 ]
4572 : [ 6.14966e-006 ]
4573 : [ 5.64266e-006 ]
4574 : [ 7.60039e-006 ]
4575 : [ 5.94675e-006 ]
4576 : [ 7.1923e-006  ]
4577 : [ 7.52075e-006 ]
4578 : [ 7.92148e-006 ]
4579 : [ 6.45025e-006 ]
4580 : [ 5.61479e-006 ]
4581 : [ 5.65064e-006 ]
4582 : [ 7.26107e-006 ]
4583 : [ 5.84861e-006 ]
4584 : [ 6.4103e-006  ]
4585 : [ 6.0832e-006  ]
4586 : [ 7.06001e-006 ]
4587 : [ 5.63096e-006 ]
4588 : [ 6.21351e-006 ]
4589 : [ 6.01257e-006 ]
4590 : [ 6.62149e-006 ]
4591 : [ 6.84483e-006 ]
4592 : [ 5.9006e-006  ]
4593 : [ 6.08262e-006 ]
4594 : [ 7.79028e-006 ]
4595 : [ 6.32001e-006 ]
4596 : [ 5.69838e-006 ]
4597 : [ 7.53306e-006 ]
4598 : [ 7.21662e-006 ]
4599 : [ 5.71e-006    ]
4600 : [ 6.36641e-006 ]
4601 : [ 6.95601e-006 ]
4602 : [ 6.78311e-006 ]
4603 : [ 6.11461e-006 ]
4604 : [ 7.16198e-006 ]
4605 : [ 6.19217e-006 ]
4606 : [ 7.48562e-006 ]
4607 : [ 5.32812e-006 ]
4608 : [ 5.72211e-006 ]
4609 : [ 6.95977e-006 ]
4610 : [ 6.76684e-006 ]
4611 : [ 5.34234e-006 ]
4612 : [ 6.97523e-006 ]
4613 : [ 7.18159e-006 ]
4614 : [ 5.59604e-006 ]
4615 : [ 5.93695e-006 ]
4616 : [ 6.33602e-006 ]
4617 : [ 6.11403e-006 ]
4618 : [ 7.11408e-006 ]
4619 : [ 5.64509e-006 ]
4620 : [ 6.9404e-006  ]
4621 : [ 5.53708e-006 ]
4622 : [ 7.64429e-006 ]
4623 : [ 7.32998e-006 ]
4624 : [ 6.36036e-006 ]
4625 : [ 7.10298e-006 ]
4626 : [ 7.73316e-006 ]
4627 : [ 5.46247e-006 ]
4628 : [ 5.96703e-006 ]
4629 : [ 6.31373e-006 ]
4630 : [ 6.33598e-006 ]
4631 : [ 6.73024e-006 ]
4632 : [ 5.43788e-006 ]
4633 : [ 6.77623e-006 ]
4634 : [ 6.10681e-006 ]
4635 : [ 7.0402e-006  ]
4636 : [ 5.51429e-006 ]
4637 : [ 7.48106e-006 ]
4638 : [ 5.79726e-006 ]
4639 : [ 6.66239e-006 ]
4640 : [ 6.46288e-006 ]
4641 : [ 6.36811e-006 ]
4642 : [ 7.82166e-006 ]
4643 : [ 7.10017e-006 ]
4644 : [ 6.02101e-006 ]
4645 : [ 6.63849e-006 ]
4646 : [ 5.92858e-006 ]
4647 : [ 5.08935e-006 ]
4648 : [ 6.65532e-006 ]
4649 : [ 7.42059e-006 ]
4650 : [ 6.61292e-006 ]
4651 : [ 5.76482e-006 ]
4652 : [ 5.60466e-006 ]
4653 : [ 7.3145e-006  ]
4654 : [ 6.21184e-006 ]
4655 : [ 5.9496e-006  ]
4656 : [ 6.17822e-006 ]
4657 : [ 5.68234e-006 ]
4658 : [ 7.15369e-006 ]
4659 : [ 5.74297e-006 ]
4660 : [ 5.72722e-006 ]
4661 : [ 6.75633e-006 ]
4662 : [ 5.60633e-006 ]
4663 : [ 6.03809e-006 ]
4664 : [ 6.37555e-006 ]
4665 : [ 6.52619e-006 ]
4666 : [ 6.69896e-006 ]
4667 : [ 5.89822e-006 ]
4668 : [ 7.09677e-006 ]
4669 : [ 6.49648e-006 ]
4670 : [ 5.90036e-006 ]
4671 : [ 6.01172e-006 ]
4672 : [ 7.96756e-006 ]
4673 : [ 6.5803e-006  ]
4674 : [ 7.86249e-006 ]
4675 : [ 5.59737e-006 ]
4676 : [ 7.83765e-006 ]
4677 : [ 5.19781e-006 ]
4678 : [ 7.26696e-006 ]
4679 : [ 6.59934e-006 ]
4680 : [ 6.98356e-006 ]
4681 : [ 7.3423e-006  ]
4682 : [ 6.84477e-006 ]
4683 : [ 8.17204e-006 ]
4684 : [ 6.62022e-006 ]
4685 : [ 7.67408e-006 ]
4686 : [ 7.12814e-006 ]
4687 : [ 6.39014e-006 ]
4688 : [ 7.67659e-006 ]
4689 : [ 6.05878e-006 ]
4690 : [ 5.94106e-006 ]
4691 : [ 7.67581e-006 ]
4692 : [ 7.69149e-006 ]
4693 : [ 7.30814e-006 ]
4694 : [ 6.6553e-006  ]
4695 : [ 7.04363e-006 ]
4696 : [ 5.79318e-006 ]
4697 : [ 7.69853e-006 ]
4698 : [ 6.13435e-006 ]
4699 : [ 6.01696e-006 ]
4700 : [ 7.12965e-006 ]
4701 : [ 7.40834e-006 ]
4702 : [ 6.74259e-006 ]
4703 : [ 6.45007e-006 ]
4704 : [ 7.7674e-006  ]
4705 : [ 6.76843e-006 ]
4706 : [ 6.35542e-006 ]
4707 : [ 6.41424e-006 ]
4708 : [ 6.93755e-006 ]
4709 : [ 6.08741e-006 ]
4710 : [ 6.8315e-006  ]
4711 : [ 5.94919e-006 ]
4712 : [ 7.56804e-006 ]
4713 : [ 6.01939e-006 ]
4714 : [ 7.58966e-006 ]
4715 : [ 6.8855e-006  ]
4716 : [ 6.21117e-006 ]
4717 : [ 7.09941e-006 ]
4718 : [ 5.86109e-006 ]
4719 : [ 6.90993e-006 ]
4720 : [ 5.78462e-006 ]
4721 : [ 6.32847e-006 ]
4722 : [ 6.1385e-006  ]
4723 : [ 7.39795e-006 ]
4724 : [ 6.70493e-006 ]
4725 : [ 7.29711e-006 ]
4726 : [ 6.51854e-006 ]
4727 : [ 6.56895e-006 ]
4728 : [ 7.17022e-006 ]
4729 : [ 6.72536e-006 ]
4730 : [ 6.26625e-006 ]
4731 : [ 7.58089e-006 ]
4732 : [ 7.17952e-006 ]
4733 : [ 8.06274e-006 ]
4734 : [ 6.96601e-006 ]
4735 : [ 5.19076e-006 ]
4736 : [ 7.06621e-006 ]
4737 : [ 6.06831e-006 ]
4738 : [ 7.00501e-006 ]
4739 : [ 6.31863e-006 ]
4740 : [ 5.94505e-006 ]
4741 : [ 7.55059e-006 ]
4742 : [ 6.09406e-006 ]
4743 : [ 5.94877e-006 ]
4744 : [ 7.42292e-006 ]
4745 : [ 5.65349e-006 ]
4746 : [ 6.69129e-006 ]
4747 : [ 6.91236e-006 ]
4748 : [ 5.57335e-006 ]
4749 : [ 7.85008e-006 ]
4750 : [ 7.07667e-006 ]
4751 : [ 7.76743e-006 ]
4752 : [ 7.43603e-006 ]
4753 : [ 6.65869e-006 ]
4754 : [ 6.72618e-006 ]
4755 : [ 7.53179e-006 ]
4756 : [ 7.77789e-006 ]
4757 : [ 6.16014e-006 ]
4758 : [ 7.04426e-006 ]
4759 : [ 8.06605e-006 ]
4760 : [ 6.99937e-006 ]
4761 : [ 5.59165e-006 ]
4762 : [ 7.47626e-006 ]
4763 : [ 5.38104e-006 ]
4764 : [ 7.19993e-006 ]
4765 : [ 7.55212e-006 ]
4766 : [ 6.07641e-006 ]
4767 : [ 7.12578e-006 ]
4768 : [ 7.18829e-006 ]
4769 : [ 5.44652e-006 ]
4770 : [ 7.54882e-006 ]
4771 : [ 7.61324e-006 ]
4772 : [ 5.88457e-006 ]
4773 : [ 5.62231e-006 ]
4774 : [ 7.00895e-006 ]
4775 : [ 6.42964e-006 ]
4776 : [ 6.30847e-006 ]
4777 : [ 5.97827e-006 ]
4778 : [ 7.07177e-006 ]
4779 : [ 5.66892e-006 ]
4780 : [ 6.1136e-006  ]
4781 : [ 5.89012e-006 ]
4782 : [ 6.31051e-006 ]
4783 : [ 6.232e-006   ]
4784 : [ 5.75434e-006 ]
4785 : [ 5.89892e-006 ]
4786 : [ 7.22833e-006 ]
4787 : [ 7.69685e-006 ]
4788 : [ 7.66493e-006 ]
4789 : [ 7.39549e-006 ]
4790 : [ 5.88205e-006 ]
4791 : [ 7.57623e-006 ]
4792 : [ 6.21496e-006 ]
4793 : [ 6.93917e-006 ]
4794 : [ 7.76945e-006 ]
4795 : [ 7.54645e-006 ]
4796 : [ 6.52777e-006 ]
4797 : [ 7.28951e-006 ]
4798 : [ 7.0084e-006  ]
4799 : [ 5.96565e-006 ]
4800 : [ 7.83656e-006 ]
4801 : [ 6.25226e-006 ]
4802 : [ 6.2895e-006  ]
4803 : [ 6.09365e-006 ]
4804 : [ 5.80192e-006 ]
4805 : [ 7.14593e-006 ]
4806 : [ 6.12339e-006 ]
4807 : [ 8.12079e-006 ]
4808 : [ 6.7084e-006  ]
4809 : [ 7.77359e-006 ]
4810 : [ 5.68911e-006 ]
4811 : [ 7.90572e-006 ]
4812 : [ 5.9313e-006  ]
4813 : [ 7.7086e-006  ]
4814 : [ 5.33167e-006 ]
4815 : [ 6.77416e-006 ]
4816 : [ 7.29958e-006 ]
4817 : [ 6.94298e-006 ]
4818 : [ 6.49638e-006 ]
4819 : [ 6.16552e-006 ]
4820 : [ 6.74357e-006 ]
4821 : [ 6.91183e-006 ]
4822 : [ 6.17085e-006 ]
4823 : [ 6.7991e-006  ]
4824 : [ 5.83707e-006 ]
4825 : [ 7.20291e-006 ]
4826 : [ 6.20363e-006 ]
4827 : [ 7.11462e-006 ]
4828 : [ 7.38435e-006 ]
4829 : [ 7.02248e-006 ]
4830 : [ 7.48316e-006 ]
4831 : [ 6.10113e-006 ]
4832 : [ 6.85147e-006 ]
4833 : [ 6.2966e-006  ]
4834 : [ 6.08708e-006 ]
4835 : [ 6.69929e-006 ]
4836 : [ 6.86843e-006 ]
4837 : [ 5.42491e-006 ]
4838 : [ 6.43517e-006 ]
4839 : [ 7.99525e-006 ]
4840 : [ 7.77453e-006 ]
4841 : [ 6.95042e-006 ]
4842 : [ 6.77217e-006 ]
4843 : [ 7.11579e-006 ]
4844 : [ 6.88218e-006 ]
4845 : [ 7.43089e-006 ]
4846 : [ 7.48482e-006 ]
4847 : [ 7.17009e-006 ]
4848 : [ 8.04975e-006 ]
4849 : [ 6.03482e-006 ]
4850 : [ 7.32717e-006 ]
4851 : [ 5.95246e-006 ]
4852 : [ 6.0081e-006  ]
4853 : [ 5.45086e-006 ]
4854 : [ 5.65284e-006 ]
4855 : [ 6.5255e-006  ]
4856 : [ 6.17931e-006 ]
4857 : [ 5.51533e-006 ]
4858 : [ 6.76816e-006 ]
4859 : [ 6.9784e-006  ]
4860 : [ 5.89671e-006 ]
4861 : [ 6.02108e-006 ]
4862 : [ 5.68529e-006 ]
4863 : [ 6.40768e-006 ]
4864 : [ 6.42193e-006 ]
4865 : [ 6.99069e-006 ]
4866 : [ 6.35802e-006 ]
4867 : [ 6.96898e-006 ]
4868 : [ 5.71936e-006 ]
4869 : [ 7.34332e-006 ]
4870 : [ 5.57111e-006 ]
4871 : [ 7.84361e-006 ]
4872 : [ 6.25954e-006 ]
4873 : [ 6.61886e-006 ]
4874 : [ 6.66469e-006 ]
4875 : [ 6.82952e-006 ]
4876 : [ 8.07631e-006 ]
4877 : [ 6.22093e-006 ]
4878 : [ 6.40415e-006 ]
4879 : [ 6.40016e-006 ]
4880 : [ 7.16368e-006 ]
4881 : [ 6.3937e-006  ]
4882 : [ 5.60816e-006 ]
4883 : [ 7.5467e-006  ]
4884 : [ 5.71057e-006 ]
4885 : [ 5.11948e-006 ]
4886 : [ 6.41807e-006 ]
4887 : [ 5.81082e-006 ]
4888 : [ 7.67772e-006 ]
4889 : [ 7.0416e-006  ]
4890 : [ 7.19936e-006 ]
4891 : [ 7.10547e-006 ]
4892 : [ 7.07209e-006 ]
4893 : [ 6.0814e-006  ]
4894 : [ 5.88016e-006 ]
4895 : [ 7.51925e-006 ]
4896 : [ 7.23408e-006 ]
4897 : [ 8.07336e-006 ]
4898 : [ 5.53395e-006 ]
4899 : [ 7.03421e-006 ]
4900 : [ 6.24403e-006 ]
4901 : [ 6.93944e-006 ]
4902 : [ 7.4237e-006  ]
4903 : [ 6.099e-006   ]
4904 : [ 7.19725e-006 ]
4905 : [ 5.66447e-006 ]
4906 : [ 7.47831e-006 ]
4907 : [ 6.94835e-006 ]
4908 : [ 7.31594e-006 ]
4909 : [ 7.16785e-006 ]
4910 : [ 6.41058e-006 ]
4911 : [ 7.02103e-006 ]
4912 : [ 6.72241e-006 ]
4913 : [ 5.42442e-006 ]
4914 : [ 7.84356e-006 ]
4915 : [ 7.46447e-006 ]
4916 : [ 5.02765e-006 ]
4917 : [ 7.57931e-006 ]
4918 : [ 7.09393e-006 ]
4919 : [ 5.90131e-006 ]
4920 : [ 5.66182e-006 ]
4921 : [ 5.91172e-006 ]
4922 : [ 6.5593e-006  ]
4923 : [ 5.94064e-006 ]
4924 : [ 5.13251e-006 ]
4925 : [ 5.77931e-006 ]
4926 : [ 6.98083e-006 ]
4927 : [ 5.57528e-006 ]
4928 : [ 6.81509e-006 ]
4929 : [ 6.33056e-006 ]
4930 : [ 6.80007e-006 ]
4931 : [ 7.58711e-006 ]
4932 : [ 7.32848e-006 ]
4933 : [ 6.32829e-006 ]
4934 : [ 5.33544e-006 ]
4935 : [ 6.42546e-006 ]
4936 : [ 7.112e-006   ]
4937 : [ 7.95388e-006 ]
4938 : [ 7.00898e-006 ]
4939 : [ 6.71326e-006 ]
4940 : [ 7.58598e-006 ]
4941 : [ 7.70423e-006 ]
4942 : [ 6.70554e-006 ]
4943 : [ 8.07127e-006 ]
4944 : [ 6.79385e-006 ]
4945 : [ 7.14173e-006 ]
4946 : [ 6.00566e-006 ]
4947 : [ 5.29195e-006 ]
4948 : [ 7.37714e-006 ]
4949 : [ 5.76836e-006 ]
4950 : [ 6.07542e-006 ]
4951 : [ 6.26591e-006 ]
4952 : [ 5.6659e-006  ]
4953 : [ 6.7968e-006  ]
4954 : [ 7.28796e-006 ]
4955 : [ 8.05175e-006 ]
4956 : [ 6.56753e-006 ]
4957 : [ 7.46501e-006 ]
4958 : [ 5.50923e-006 ]
4959 : [ 5.86128e-006 ]
4960 : [ 5.75427e-006 ]
4961 : [ 7.10743e-006 ]
4962 : [ 7.43189e-006 ]
4963 : [ 6.86366e-006 ]
4964 : [ 6.36391e-006 ]
4965 : [ 4.97529e-006 ]
4966 : [ 7.57886e-006 ]
4967 : [ 5.40689e-006 ]
4968 : [ 8.11981e-006 ]
4969 : [ 7.4713e-006  ]
4970 : [ 7.94303e-006 ]
4971 : [ 6.02289e-006 ]
4972 : [ 5.37591e-006 ]
4973 : [ 5.98789e-006 ]
4974 : [ 6.20702e-006 ]
4975 : [ 6.70091e-006 ]
4976 : [ 7.69545e-006 ]
4977 : [ 5.01529e-006 ]
4978 : [ 7.0616e-006  ]
4979 : [ 6.29803e-006 ]
4980 : [ 7.11794e-006 ]
4981 : [ 7.42961e-006 ]
4982 : [ 7.17556e-006 ]
4983 : [ 5.26708e-006 ]
4984 : [ 6.69242e-006 ]
4985 : [ 5.48943e-006 ]
4986 : [ 7.99547e-006 ]
4987 : [ 7.0322e-006  ]
4988 : [ 7.28969e-006 ]
4989 : [ 6.46416e-006 ]
4990 : [ 7.23851e-006 ]
4991 : [ 6.03364e-006 ]
4992 : [ 6.57633e-006 ]
4993 : [ 7.96458e-006 ]
4994 : [ 7.79739e-006 ]
4995 : [ 6.49788e-006 ]
4996 : [ 6.37144e-006 ]
4997 : [ 7.65988e-006 ]
4998 : [ 5.4426e-006  ]
4999 : [ 6.88083e-006 ]
5000 : [ 7.43238e-006 ]
5001 : [ 7.19025e-006 ]
5002 : [ 5.84279e-006 ]
5003 : [ 6.05531e-006 ]
5004 : [ 6.43253e-006 ]
5005 : [ 6.56436e-006 ]
5006 : [ 7.20877e-006 ]
5007 : [ 7.32057e-006 ]
5008 : [ 6.70449e-006 ]
5009 : [ 5.0586e-006  ]
5010 : [ 6.09059e-006 ]
5011 : [ 5.7217e-006  ]
5012 : [ 5.84612e-006 ]
5013 : [ 5.52454e-006 ]
5014 : [ 5.10352e-006 ]
5015 : [ 7.44536e-006 ]
5016 : [ 6.91123e-006 ]
5017 : [ 5.53438e-006 ]
5018 : [ 5.41656e-006 ]
5019 : [ 7.77039e-006 ]
5020 : [ 6.39085e-006 ]
5021 : [ 5.03138e-006 ]
5022 : [ 6.03941e-006 ]
5023 : [ 5.95865e-006 ]
5024 : [ 6.87097e-006 ]
5025 : [ 6.63173e-006 ]
5026 : [ 5.68669e-006 ]
5027 : [ 7.38323e-006 ]
5028 : [ 5.62785e-006 ]
5029 : [ 6.52655e-006 ]
5030 : [ 5.86274e-006 ]
5031 : [ 6.1412e-006  ]
5032 : [ 6.15025e-006 ]
5033 : [ 7.88342e-006 ]
5034 : [ 7.209e-006   ]
5035 : [ 5.35642e-006 ]
5036 : [ 8.0426e-006  ]
5037 : [ 6.37569e-006 ]
5038 : [ 5.85708e-006 ]
5039 : [ 7.81427e-006 ]
5040 : [ 6.78583e-006 ]
5041 : [ 6.44306e-006 ]
5042 : [ 6.2728e-006  ]
5043 : [ 5.49067e-006 ]
5044 : [ 6.99732e-006 ]
5045 : [ 7.38895e-006 ]
5046 : [ 6.03593e-006 ]
5047 : [ 7.87451e-006 ]
5048 : [ 6.87541e-006 ]
5049 : [ 7.49498e-006 ]
5050 : [ 8.18042e-006 ]
5051 : [ 6.75404e-006 ]
5052 : [ 5.28733e-006 ]
5053 : [ 5.98383e-006 ]
5054 : [ 6.39202e-006 ]
5055 : [ 7.72987e-006 ]
5056 : [ 6.26647e-006 ]
5057 : [ 7.51196e-006 ]
5058 : [ 7.59447e-006 ]
5059 : [ 6.53269e-006 ]
5060 : [ 7.21531e-006 ]
5061 : [ 6.29344e-006 ]
5062 : [ 6.00518e-006 ]
5063 : [ 6.21167e-006 ]
5064 : [ 6.90641e-006 ]
5065 : [ 6.03768e-006 ]
5066 : [ 7.49506e-006 ]
5067 : [ 6.89768e-006 ]
5068 : [ 6.57445e-006 ]
5069 : [ 5.89506e-006 ]
5070 : [ 7.56224e-006 ]
5071 : [ 6.38441e-006 ]
5072 : [ 6.28422e-006 ]
5073 : [ 5.94408e-006 ]
5074 : [ 5.58646e-006 ]
5075 : [ 6.66512e-006 ]
5076 : [ 5.87497e-006 ]
5077 : [ 5.82796e-006 ]
5078 : [ 7.17501e-006 ]
5079 : [ 7.12761e-006 ]
5080 : [ 6.94056e-006 ]
5081 : [ 5.66451e-006 ]
5082 : [ 5.52685e-006 ]
5083 : [ 6.72137e-006 ]
5084 : [ 6.92979e-006 ]
5085 : [ 6.21981e-006 ]
5086 : [ 6.35779e-006 ]
5087 : [ 6.60903e-006 ]
5088 : [ 6.64277e-006 ]
5089 : [ 6.47045e-006 ]
5090 : [ 6.45278e-006 ]
5091 : [ 6.96681e-006 ]
5092 : [ 7.09428e-006 ]
5093 : [ 7.8602e-006  ]
5094 : [ 6.50904e-006 ]
5095 : [ 6.19738e-006 ]
5096 : [ 5.71806e-006 ]
5097 : [ 5.74911e-006 ]
5098 : [ 6.79784e-006 ]
5099 : [ 6.17061e-006 ]
5100 : [ 6.98976e-006 ]
5101 : [ 7.48398e-006 ]
5102 : [ 6.18014e-006 ]
5103 : [ 6.80636e-006 ]
5104 : [ 7.715e-006   ]
5105 : [ 7.80416e-006 ]
5106 : [ 6.99308e-006 ]
5107 : [ 5.31894e-006 ]
5108 : [ 5.55698e-006 ]
5109 : [ 7.69359e-006 ]
5110 : [ 7.03047e-006 ]
5111 : [ 6.67617e-006 ]
5112 : [ 7.17193e-006 ]
5113 : [ 6.01255e-006 ]
5114 : [ 7.50813e-006 ]
5115 : [ 5.58093e-006 ]
5116 : [ 7.04928e-006 ]
5117 : [ 6.99664e-006 ]
5118 : [ 7.10219e-006 ]
5119 : [ 6.67139e-006 ]
5120 : [ 5.41825e-006 ]
5121 : [ 7.25779e-006 ]
5122 : [ 5.96456e-006 ]
5123 : [ 6.98073e-006 ]
5124 : [ 5.66448e-006 ]
5125 : [ 5.7945e-006  ]
5126 : [ 6.65802e-006 ]
5127 : [ 6.11112e-006 ]
5128 : [ 7.63164e-006 ]
5129 : [ 5.76612e-006 ]
5130 : [ 5.53266e-006 ]
5131 : [ 6.38937e-006 ]
5132 : [ 7.62574e-006 ]
5133 : [ 5.71755e-006 ]
5134 : [ 5.73852e-006 ]
5135 : [ 6.68933e-006 ]
5136 : [ 5.86167e-006 ]
5137 : [ 7.40351e-006 ]
5138 : [ 5.4256e-006  ]
5139 : [ 7.38552e-006 ]
5140 : [ 7.31843e-006 ]
5141 : [ 5.92587e-006 ]
5142 : [ 6.09424e-006 ]
5143 : [ 5.9257e-006  ]
5144 : [ 5.55113e-006 ]
5145 : [ 7.3623e-006  ]
5146 : [ 6.72103e-006 ]
5147 : [ 6.12946e-006 ]
5148 : [ 7.34408e-006 ]
5149 : [ 5.59247e-006 ]
5150 : [ 6.95959e-006 ]
5151 : [ 7.84261e-006 ]
5152 : [ 6.51085e-006 ]
5153 : [ 5.62382e-006 ]
5154 : [ 5.36898e-006 ]
5155 : [ 5.83691e-006 ]
5156 : [ 7.98824e-006 ]
5157 : [ 6.98491e-006 ]
5158 : [ 6.81489e-006 ]
5159 : [ 7.72366e-006 ]
5160 : [ 6.3359e-006  ]
5161 : [ 6.79098e-006 ]
5162 : [ 8.35875e-006 ]
5163 : [ 6.24235e-006 ]
5164 : [ 7.53423e-006 ]
5165 : [ 6.47913e-006 ]
5166 : [ 7.7991e-006  ]
5167 : [ 7.87497e-006 ]
5168 : [ 5.9781e-006  ]
5169 : [ 6.3008e-006  ]
5170 : [ 6.39293e-006 ]
5171 : [ 5.89891e-006 ]
5172 : [ 7.00236e-006 ]
5173 : [ 5.43556e-006 ]
5174 : [ 7.52184e-006 ]
5175 : [ 6.72014e-006 ]
5176 : [ 6.74807e-006 ]
5177 : [ 5.96695e-006 ]
5178 : [ 6.96406e-006 ]
5179 : [ 6.34728e-006 ]
5180 : [ 6.77959e-006 ]
5181 : [ 5.76359e-006 ]
5182 : [ 6.78261e-006 ]
5183 : [ 7.65553e-006 ]
5184 : [ 7.31333e-006 ]
5185 : [ 5.40558e-006 ]
5186 : [ 6.64932e-006 ]
5187 : [ 7.99526e-006 ]
5188 : [ 6.74628e-006 ]
5189 : [ 6.05781e-006 ]
5190 : [ 7.23363e-006 ]
5191 : [ 7.97044e-006 ]
5192 : [ 5.96289e-006 ]
5193 : [ 7.16792e-006 ]
5194 : [ 5.54106e-006 ]
5195 : [ 5.24472e-006 ]
5196 : [ 7.56413e-006 ]
5197 : [ 6.03662e-006 ]
5198 : [ 5.99088e-006 ]
5199 : [ 7.14583e-006 ]
5200 : [ 6.15204e-006 ]
5201 : [ 7.17344e-006 ]
5202 : [ 7.94454e-006 ]
5203 : [ 6.31591e-006 ]
5204 : [ 7.40783e-006 ]
5205 : [ 5.8602e-006  ]
5206 : [ 6.54593e-006 ]
5207 : [ 6.91334e-006 ]
5208 : [ 6.1504e-006  ]
5209 : [ 5.8766e-006  ]
5210 : [ 5.28689e-006 ]
5211 : [ 6.14519e-006 ]
5212 : [ 5.5804e-006  ]
5213 : [ 7.98047e-006 ]
5214 : [ 7.47794e-006 ]
5215 : [ 7.33275e-006 ]
5216 : [ 7.57566e-006 ]
5217 : [ 7.60952e-006 ]
5218 : [ 6.32435e-006 ]
5219 : [ 6.76514e-006 ]
5220 : [ 6.33744e-006 ]
5221 : [ 6.1077e-006  ]
5222 : [ 5.59819e-006 ]
5223 : [ 8.00198e-006 ]
5224 : [ 6.93706e-006 ]
5225 : [ 7.7789e-006  ]
5226 : [ 7.32546e-006 ]
5227 : [ 6.26154e-006 ]
5228 : [ 5.15708e-006 ]
5229 : [ 7.91373e-006 ]
5230 : [ 7.34563e-006 ]
5231 : [ 7.12601e-006 ]
5232 : [ 7.90126e-006 ]
5233 : [ 7.41475e-006 ]
5234 : [ 5.96919e-006 ]
5235 : [ 6.28871e-006 ]
5236 : [ 7.87335e-006 ]
5237 : [ 6.97939e-006 ]
5238 : [ 5.98968e-006 ]
5239 : [ 6.43025e-006 ]
5240 : [ 7.95002e-006 ]
5241 : [ 7.69587e-006 ]
5242 : [ 6.74668e-006 ]
5243 : [ 7.44973e-006 ]
5244 : [ 6.38752e-006 ]
5245 : [ 7.07625e-006 ]
5246 : [ 6.44604e-006 ]
5247 : [ 7.37554e-006 ]
5248 : [ 6.76068e-006 ]
5249 : [ 5.54848e-006 ]
5250 : [ 6.00707e-006 ]
5251 : [ 6.18114e-006 ]
5252 : [ 5.55161e-006 ]
5253 : [ 5.2832e-006  ]
5254 : [ 6.90187e-006 ]
5255 : [ 7.90341e-006 ]
5256 : [ 6.46898e-006 ]
5257 : [ 5.98959e-006 ]
5258 : [ 6.70938e-006 ]
5259 : [ 7.23601e-006 ]
5260 : [ 6.11226e-006 ]
5261 : [ 6.99213e-006 ]
5262 : [ 5.69411e-006 ]
5263 : [ 6.36661e-006 ]
5264 : [ 7.33271e-006 ]
5265 : [ 7.19452e-006 ]
5266 : [ 6.92714e-006 ]
5267 : [ 6.00962e-006 ]
5268 : [ 6.31485e-006 ]
5269 : [ 6.02115e-006 ]
5270 : [ 6.84793e-006 ]
5271 : [ 7.04217e-006 ]
5272 : [ 7.85324e-006 ]
5273 : [ 6.49078e-006 ]
5274 : [ 6.58732e-006 ]
5275 : [ 7.42552e-006 ]
5276 : [ 5.79991e-006 ]
5277 : [ 5.62474e-006 ]
5278 : [ 6.13003e-006 ]
5279 : [ 5.62783e-006 ]
5280 : [ 6.82744e-006 ]
5281 : [ 5.33961e-006 ]
5282 : [ 5.30471e-006 ]
5283 : [ 6.40771e-006 ]
5284 : [ 7.58561e-006 ]
5285 : [ 6.94592e-006 ]
5286 : [ 6.86264e-006 ]
5287 : [ 6.52992e-006 ]
5288 : [ 6.3863e-006  ]
5289 : [ 6.69785e-006 ]
5290 : [ 5.64483e-006 ]
5291 : [ 5.56338e-006 ]
5292 : [ 7.88219e-006 ]
5293 : [ 7.40431e-006 ]
5294 : [ 6.34642e-006 ]
5295 : [ 6.34983e-006 ]
5296 : [ 7.44108e-006 ]
5297 : [ 5.479e-006   ]
5298 : [ 5.6691e-006  ]
5299 : [ 5.34492e-006 ]
5300 : [ 6.73252e-006 ]
5301 : [ 6.65725e-006 ]
5302 : [ 6.39606e-006 ]
5303 : [ 7.11989e-006 ]
5304 : [ 7.14073e-006 ]
5305 : [ 6.83343e-006 ]
5306 : [ 6.42158e-006 ]
5307 : [ 5.77622e-006 ]
5308 : [ 6.78954e-006 ]
5309 : [ 6.47068e-006 ]
5310 : [ 5.59403e-006 ]
5311 : [ 8.01873e-006 ]
5312 : [ 7.35232e-006 ]
5313 : [ 5.63208e-006 ]
5314 : [ 6.45913e-006 ]
5315 : [ 7.34249e-006 ]
5316 : [ 5.53749e-006 ]
5317 : [ 7.60653e-006 ]
5318 : [ 7.35756e-006 ]
5319 : [ 7.94998e-006 ]
5320 : [ 5.53386e-006 ]
5321 : [ 6.62217e-006 ]
5322 : [ 6.8876e-006  ]
5323 : [ 7.82772e-006 ]
5324 : [ 5.61221e-006 ]
5325 : [ 7.59971e-006 ]
5326 : [ 6.74246e-006 ]
5327 : [ 5.63827e-006 ]
5328 : [ 7.13577e-006 ]
5329 : [ 5.0143e-006  ]
5330 : [ 5.77005e-006 ]
5331 : [ 6.58371e-006 ]
5332 : [ 7.69509e-006 ]
5333 : [ 6.76272e-006 ]
5334 : [ 7.09282e-006 ]
5335 : [ 5.40128e-006 ]
5336 : [ 5.70191e-006 ]
5337 : [ 6.09217e-006 ]
5338 : [ 6.09771e-006 ]
5339 : [ 6.39917e-006 ]
5340 : [ 6.76528e-006 ]
5341 : [ 7.58419e-006 ]
5342 : [ 6.14888e-006 ]
5343 : [ 6.33899e-006 ]
5344 : [ 7.55616e-006 ]
5345 : [ 6.86305e-006 ]
5346 : [ 7.29159e-006 ]
5347 : [ 7.18632e-006 ]
5348 : [ 7.41205e-006 ]
5349 : [ 7.21595e-006 ]
5350 : [ 7.65725e-006 ]
5351 : [ 7.38141e-006 ]
5352 : [ 6.58092e-006 ]
5353 : [ 7.44189e-006 ]
5354 : [ 7.36433e-006 ]
5355 : [ 5.66581e-006 ]
5356 : [ 5.54e-006    ]
5357 : [ 7.76853e-006 ]
5358 : [ 6.65566e-006 ]
5359 : [ 6.02308e-006 ]
5360 : [ 6.27325e-006 ]
5361 : [ 5.2797e-006  ]
5362 : [ 5.76929e-006 ]
5363 : [ 6.69373e-006 ]
5364 : [ 6.8011e-006  ]
5365 : [ 6.38195e-006 ]
5366 : [ 5.82125e-006 ]
5367 : [ 7.90743e-006 ]
5368 : [ 7.36964e-006 ]
5369 : [ 6.09785e-006 ]
5370 : [ 7.1801e-006  ]
5371 : [ 5.97461e-006 ]
5372 : [ 6.79982e-006 ]
5373 : [ 6.53234e-006 ]
5374 : [ 5.50457e-006 ]
5375 : [ 5.93063e-006 ]
5376 : [ 5.21027e-006 ]
5377 : [ 6.17865e-006 ]
5378 : [ 6.18017e-006 ]
5379 : [ 7.71174e-006 ]
5380 : [ 7.74636e-006 ]
5381 : [ 6.53241e-006 ]
5382 : [ 6.52321e-006 ]
5383 : [ 5.75951e-006 ]
5384 : [ 6.60011e-006 ]
5385 : [ 5.57844e-006 ]
5386 : [ 5.34586e-006 ]
5387 : [ 5.88714e-006 ]
5388 : [ 5.88042e-006 ]
5389 : [ 5.82095e-006 ]
5390 : [ 7.54093e-006 ]
5391 : [ 7.26146e-006 ]
5392 : [ 5.78713e-006 ]
5393 : [ 7.06035e-006 ]
5394 : [ 7.23649e-006 ]
5395 : [ 5.9681e-006  ]
5396 : [ 7.78298e-006 ]
5397 : [ 7.73076e-006 ]
5398 : [ 6.80587e-006 ]
5399 : [ 6.3604e-006  ]
5400 : [ 8.03088e-006 ]
5401 : [ 6.60458e-006 ]
5402 : [ 6.84631e-006 ]
5403 : [ 6.83666e-006 ]
5404 : [ 7.3056e-006  ]
5405 : [ 6.2427e-006  ]
5406 : [ 6.74173e-006 ]
5407 : [ 6.85067e-006 ]
5408 : [ 7.14272e-006 ]
5409 : [ 6.03123e-006 ]
5410 : [ 6.51415e-006 ]
5411 : [ 6.77722e-006 ]
5412 : [ 6.72913e-006 ]
5413 : [ 5.33875e-006 ]
5414 : [ 6.75248e-006 ]
5415 : [ 6.55723e-006 ]
5416 : [ 6.9984e-006  ]
5417 : [ 6.01371e-006 ]
5418 : [ 7.33215e-006 ]
5419 : [ 7.70806e-006 ]
5420 : [ 7.97245e-006 ]
5421 : [ 7.14916e-006 ]
5422 : [ 7.41556e-006 ]
5423 : [ 5.76975e-006 ]
5424 : [ 7.58283e-006 ]
5425 : [ 6.54792e-006 ]
5426 : [ 6.23023e-006 ]
5427 : [ 6.11382e-006 ]
5428 : [ 6.81587e-006 ]
5429 : [ 8.00738e-006 ]
5430 : [ 5.32284e-006 ]
5431 : [ 5.62278e-006 ]
5432 : [ 6.2328e-006  ]
5433 : [ 7.26203e-006 ]
5434 : [ 6.14911e-006 ]
5435 : [ 5.84532e-006 ]
5436 : [ 6.08599e-006 ]
5437 : [ 6.76707e-006 ]
5438 : [ 5.61426e-006 ]
5439 : [ 6.89276e-006 ]
5440 : [ 7.17833e-006 ]
5441 : [ 7.42763e-006 ]
5442 : [ 7.0037e-006  ]
5443 : [ 5.9719e-006  ]
5444 : [ 6.41668e-006 ]
5445 : [ 6.92388e-006 ]
5446 : [ 7.68557e-006 ]
5447 : [ 7.51991e-006 ]
5448 : [ 5.64882e-006 ]
5449 : [ 6.65067e-006 ]
5450 : [ 5.39899e-006 ]
5451 : [ 7.55121e-006 ]
5452 : [ 5.38892e-006 ]
5453 : [ 5.98647e-006 ]
5454 : [ 7.06109e-006 ]
5455 : [ 6.96595e-006 ]
5456 : [ 5.69437e-006 ]
5457 : [ 7.69602e-006 ]
5458 : [ 6.38543e-006 ]
5459 : [ 7.59469e-006 ]
5460 : [ 7.40117e-006 ]
5461 : [ 5.69596e-006 ]
5462 : [ 5.61788e-006 ]
5463 : [ 6.91553e-006 ]
5464 : [ 7.79696e-006 ]
5465 : [ 6.66054e-006 ]
5466 : [ 7.82056e-006 ]
5467 : [ 6.31684e-006 ]
5468 : [ 6.27333e-006 ]
5469 : [ 7.59095e-006 ]
5470 : [ 7.97532e-006 ]
5471 : [ 6.2051e-006  ]
5472 : [ 6.65288e-006 ]
5473 : [ 5.95363e-006 ]
5474 : [ 6.67274e-006 ]
5475 : [ 6.17277e-006 ]
5476 : [ 5.95936e-006 ]
5477 : [ 5.10051e-006 ]
5478 : [ 6.42229e-006 ]
5479 : [ 6.9295e-006  ]
5480 : [ 7.48462e-006 ]
5481 : [ 7.99137e-006 ]
5482 : [ 6.73081e-006 ]
5483 : [ 7.71699e-006 ]
5484 : [ 6.49736e-006 ]
5485 : [ 5.44359e-006 ]
5486 : [ 7.33776e-006 ]
5487 : [ 5.98778e-006 ]
5488 : [ 7.3257e-006  ]
5489 : [ 7.76838e-006 ]
5490 : [ 7.41655e-006 ]
5491 : [ 5.77393e-006 ]
5492 : [ 6.78967e-006 ]
5493 : [ 6.96148e-006 ]
5494 : [ 7.62083e-006 ]
5495 : [ 6.5156e-006  ]
5496 : [ 7.74655e-006 ]
5497 : [ 5.62088e-006 ]
5498 : [ 5.47551e-006 ]
5499 : [ 6.99239e-006 ]
5500 : [ 5.80786e-006 ]
5501 : [ 6.009e-006   ]
5502 : [ 6.18158e-006 ]
5503 : [ 6.30801e-006 ]
5504 : [ 6.32819e-006 ]
5505 : [ 7.16578e-006 ]
5506 : [ 7.32893e-006 ]
5507 : [ 6.13983e-006 ]
5508 : [ 6.4442e-006  ]
5509 : [ 7.33292e-006 ]
5510 : [ 7.71016e-006 ]
5511 : [ 6.16704e-006 ]
5512 : [ 7.86902e-006 ]
5513 : [ 7.92995e-006 ]
5514 : [ 6.94243e-006 ]
5515 : [ 6.34408e-006 ]
5516 : [ 6.98959e-006 ]
5517 : [ 6.82426e-006 ]
5518 : [ 6.16931e-006 ]
5519 : [ 5.9699e-006  ]
5520 : [ 6.45336e-006 ]
5521 : [ 5.76386e-006 ]
5522 : [ 6.22391e-006 ]
5523 : [ 7.38251e-006 ]
5524 : [ 5.71888e-006 ]
5525 : [ 5.24248e-006 ]
5526 : [ 5.41701e-006 ]
5527 : [ 6.65401e-006 ]
5528 : [ 6.7796e-006  ]
5529 : [ 5.72967e-006 ]
5530 : [ 6.55355e-006 ]
5531 : [ 5.91406e-006 ]
5532 : [ 6.5672e-006  ]
5533 : [ 5.58343e-006 ]
5534 : [ 5.25504e-006 ]
5535 : [ 6.44749e-006 ]
5536 : [ 6.52018e-006 ]
5537 : [ 5.72315e-006 ]
5538 : [ 7.30782e-006 ]
5539 : [ 5.92231e-006 ]
5540 : [ 5.86403e-006 ]
5541 : [ 6.06823e-006 ]
5542 : [ 5.03923e-006 ]
5543 : [ 5.91198e-006 ]
5544 : [ 5.99354e-006 ]
5545 : [ 6.43091e-006 ]
5546 : [ 6.4478e-006  ]
5547 : [ 7.82236e-006 ]
5548 : [ 5.70691e-006 ]
5549 : [ 6.77383e-006 ]
5550 : [ 5.41279e-006 ]
5551 : [ 6.08785e-006 ]
5552 : [ 7.76454e-006 ]
5553 : [ 6.77482e-006 ]
5554 : [ 6.06647e-006 ]
5555 : [ 6.41059e-006 ]
5556 : [ 7.15854e-006 ]
5557 : [ 6.08286e-006 ]
5558 : [ 6.40452e-006 ]
5559 : [ 6.61e-006    ]
5560 : [ 6.0296e-006  ]
5561 : [ 7.24622e-006 ]
5562 : [ 7.64393e-006 ]
5563 : [ 7.66307e-006 ]
5564 : [ 7.80763e-006 ]
5565 : [ 7.70462e-006 ]
5566 : [ 5.70059e-006 ]
5567 : [ 6.51321e-006 ]
5568 : [ 5.85243e-006 ]
5569 : [ 6.71358e-006 ]
5570 : [ 6.62128e-006 ]
5571 : [ 5.56425e-006 ]
5572 : [ 5.59068e-006 ]
5573 : [ 7.33943e-006 ]
5574 : [ 7.6109e-006  ]
5575 : [ 5.97776e-006 ]
5576 : [ 6.29765e-006 ]
5577 : [ 6.2762e-006  ]
5578 : [ 7.806e-006   ]
5579 : [ 7.29577e-006 ]
5580 : [ 5.66195e-006 ]
5581 : [ 6.82052e-006 ]
5582 : [ 5.71972e-006 ]
5583 : [ 6.59331e-006 ]
5584 : [ 5.90313e-006 ]
5585 : [ 7.7255e-006  ]
5586 : [ 7.84377e-006 ]
5587 : [ 7.32228e-006 ]
5588 : [ 7.72012e-006 ]
5589 : [ 7.35663e-006 ]
5590 : [ 7.23616e-006 ]
5591 : [ 7.14611e-006 ]
5592 : [ 6.56468e-006 ]
5593 : [ 5.63777e-006 ]
5594 : [ 6.71318e-006 ]
5595 : [ 7.66554e-006 ]
5596 : [ 6.0222e-006  ]
5597 : [ 8.07866e-006 ]
5598 : [ 7.26595e-006 ]
5599 : [ 6.15108e-006 ]
5600 : [ 6.9529e-006  ]
5601 : [ 5.33988e-006 ]
5602 : [ 8.04843e-006 ]
5603 : [ 7.57238e-006 ]
5604 : [ 5.11894e-006 ]
5605 : [ 5.14942e-006 ]
5606 : [ 6.81971e-006 ]
5607 : [ 6.52281e-006 ]
5608 : [ 5.70985e-006 ]
5609 : [ 6.91944e-006 ]
5610 : [ 8.02843e-006 ]
5611 : [ 7.06881e-006 ]
5612 : [ 6.64224e-006 ]
5613 : [ 6.30988e-006 ]
5614 : [ 5.23121e-006 ]
5615 : [ 7.57222e-006 ]
5616 : [ 6.2208e-006  ]
5617 : [ 6.28795e-006 ]
5618 : [ 7.30148e-006 ]
5619 : [ 5.30774e-006 ]
5620 : [ 7.54214e-006 ]
5621 : [ 6.30089e-006 ]
5622 : [ 6.63411e-006 ]
5623 : [ 6.09054e-006 ]
5624 : [ 6.66483e-006 ]
5625 : [ 6.72508e-006 ]
5626 : [ 7.67451e-006 ]
5627 : [ 6.67164e-006 ]
5628 : [ 7.67478e-006 ]
5629 : [ 7.28817e-006 ]
5630 : [ 6.5638e-006  ]
5631 : [ 8.00994e-006 ]
5632 : [ 6.80094e-006 ]
5633 : [ 6.60436e-006 ]
5634 : [ 7.08642e-006 ]
5635 : [ 5.96208e-006 ]
5636 : [ 5.82718e-006 ]
5637 : [ 7.56393e-006 ]
5638 : [ 6.86594e-006 ]
5639 : [ 6.33811e-006 ]
5640 : [ 7.0547e-006  ]
5641 : [ 5.61123e-006 ]
5642 : [ 6.48036e-006 ]
5643 : [ 5.60372e-006 ]
5644 : [ 7.17773e-006 ]
5645 : [ 5.94488e-006 ]
5646 : [ 7.75353e-006 ]
5647 : [ 5.7789e-006  ]
5648 : [ 6.67454e-006 ]
5649 : [ 5.98368e-006 ]
5650 : [ 7.70363e-006 ]
5651 : [ 5.59584e-006 ]
5652 : [ 6.73316e-006 ]
5653 : [ 7.00268e-006 ]
5654 : [ 8.05503e-006 ]
5655 : [ 6.56146e-006 ]
5656 : [ 7.43219e-006 ]
5657 : [ 7.39996e-006 ]
5658 : [ 6.60464e-006 ]
5659 : [ 5.77281e-006 ]
5660 : [ 7.1049e-006  ]
5661 : [ 7.42061e-006 ]
5662 : [ 6.21586e-006 ]
5663 : [ 7.06789e-006 ]
5664 : [ 6.24228e-006 ]
5665 : [ 7.18152e-006 ]
5666 : [ 5.64671e-006 ]
5667 : [ 6.23963e-006 ]
5668 : [ 5.54892e-006 ]
5669 : [ 6.61291e-006 ]
5670 : [ 6.31276e-006 ]
5671 : [ 7.97701e-006 ]
5672 : [ 7.04682e-006 ]
5673 : [ 7.7777e-006  ]
5674 : [ 7.05694e-006 ]
5675 : [ 6.16714e-006 ]
5676 : [ 6.9792e-006  ]
5677 : [ 6.59837e-006 ]
5678 : [ 6.26571e-006 ]
5679 : [ 7.39611e-006 ]
5680 : [ 6.57844e-006 ]
5681 : [ 7.57432e-006 ]
5682 : [ 7.44942e-006 ]
5683 : [ 6.27527e-006 ]
5684 : [ 6.61364e-006 ]
5685 : [ 6.33566e-006 ]
5686 : [ 7.03839e-006 ]
5687 : [ 7.48214e-006 ]
5688 : [ 7.18654e-006 ]
5689 : [ 6.5122e-006  ]
5690 : [ 5.68933e-006 ]
5691 : [ 5.60824e-006 ]
5692 : [ 5.46994e-006 ]
5693 : [ 7.56656e-006 ]
5694 : [ 6.04803e-006 ]
5695 : [ 5.53863e-006 ]
5696 : [ 5.51075e-006 ]
5697 : [ 6.57136e-006 ]
5698 : [ 7.05281e-006 ]
5699 : [ 7.77503e-006 ]
5700 : [ 6.99921e-006 ]
5701 : [ 6.91128e-006 ]
5702 : [ 6.66274e-006 ]
5703 : [ 7.2547e-006  ]
5704 : [ 5.56669e-006 ]
5705 : [ 6.39123e-006 ]
5706 : [ 7.37978e-006 ]
5707 : [ 6.0697e-006  ]
5708 : [ 7.64287e-006 ]
5709 : [ 5.87944e-006 ]
5710 : [ 6.85633e-006 ]
5711 : [ 7.14041e-006 ]
5712 : [ 6.85225e-006 ]
5713 : [ 7.2962e-006  ]
5714 : [ 6.88117e-006 ]
5715 : [ 6.15856e-006 ]
5716 : [ 7.53048e-006 ]
5717 : [ 6.95013e-006 ]
5718 : [ 7.05392e-006 ]
5719 : [ 7.45481e-006 ]
5720 : [ 6.72822e-006 ]
5721 : [ 7.04653e-006 ]
5722 : [ 7.71481e-006 ]
5723 : [ 8.0094e-006  ]
5724 : [ 5.95165e-006 ]
5725 : [ 5.34278e-006 ]
5726 : [ 6.62727e-006 ]
5727 : [ 6.85292e-006 ]
5728 : [ 6.82423e-006 ]
5729 : [ 7.26914e-006 ]
5730 : [ 6.35788e-006 ]
5731 : [ 5.87297e-006 ]
5732 : [ 7.45227e-006 ]
5733 : [ 7.73407e-006 ]
5734 : [ 7.31122e-006 ]
5735 : [ 5.37998e-006 ]
5736 : [ 6.33251e-006 ]
5737 : [ 6.45261e-006 ]
5738 : [ 6.20122e-006 ]
5739 : [ 7.20604e-006 ]
5740 : [ 6.63311e-006 ]
5741 : [ 7.9159e-006  ]
5742 : [ 6.79139e-006 ]
5743 : [ 6.14475e-006 ]
5744 : [ 7.97401e-006 ]
5745 : [ 8.20617e-006 ]
5746 : [ 7.5934e-006  ]
5747 : [ 7.48146e-006 ]
5748 : [ 7.8299e-006  ]
5749 : [ 7.52066e-006 ]
5750 : [ 6.15542e-006 ]
5751 : [ 7.14339e-006 ]
5752 : [ 6.15147e-006 ]
5753 : [ 6.92593e-006 ]
5754 : [ 7.56325e-006 ]
5755 : [ 7.69584e-006 ]
5756 : [ 6.44212e-006 ]
5757 : [ 7.41353e-006 ]
5758 : [ 5.69352e-006 ]
5759 : [ 5.84402e-006 ]
5760 : [ 6.67292e-006 ]
5761 : [ 5.48247e-006 ]
5762 : [ 7.04656e-006 ]
5763 : [ 5.49374e-006 ]
5764 : [ 6.88164e-006 ]
5765 : [ 6.71387e-006 ]
5766 : [ 7.31248e-006 ]
5767 : [ 6.46093e-006 ]
5768 : [ 6.89534e-006 ]
5769 : [ 6.2017e-006  ]
5770 : [ 5.84152e-006 ]
5771 : [ 7.56075e-006 ]
5772 : [ 7.1363e-006  ]
5773 : [ 6.96518e-006 ]
5774 : [ 5.99681e-006 ]
5775 : [ 7.45492e-006 ]
5776 : [ 6.43995e-006 ]
5777 : [ 6.2039e-006  ]
5778 : [ 5.93252e-006 ]
5779 : [ 6.35989e-006 ]
5780 : [ 7.99588e-006 ]
5781 : [ 5.15006e-006 ]
5782 : [ 7.80352e-006 ]
5783 : [ 7.12264e-006 ]
5784 : [ 6.51287e-006 ]
5785 : [ 8.23972e-006 ]
5786 : [ 7.02867e-006 ]
5787 : [ 7.36721e-006 ]
5788 : [ 7.31519e-006 ]
5789 : [ 6.43568e-006 ]
5790 : [ 6.01811e-006 ]
5791 : [ 5.99221e-006 ]
5792 : [ 7.05783e-006 ]
5793 : [ 6.76342e-006 ]
5794 : [ 5.9155e-006  ]
5795 : [ 7.04888e-006 ]
5796 : [ 6.6181e-006  ]
5797 : [ 7.51792e-006 ]
5798 : [ 7.30642e-006 ]
5799 : [ 7.35197e-006 ]
5800 : [ 6.70726e-006 ]
5801 : [ 6.02266e-006 ]
5802 : [ 6.37753e-006 ]
5803 : [ 5.60205e-006 ]
5804 : [ 6.77246e-006 ]
5805 : [ 6.02139e-006 ]
5806 : [ 7.21715e-006 ]
5807 : [ 6.97012e-006 ]
5808 : [ 5.61888e-006 ]
5809 : [ 5.60862e-006 ]
5810 : [ 5.60536e-006 ]
5811 : [ 5.99578e-006 ]
5812 : [ 6.60039e-006 ]
5813 : [ 5.21649e-006 ]
5814 : [ 6.47349e-006 ]
5815 : [ 5.5935e-006  ]
5816 : [ 6.31625e-006 ]
5817 : [ 7.7646e-006  ]
5818 : [ 7.72562e-006 ]
5819 : [ 6.29588e-006 ]
5820 : [ 5.19295e-006 ]
5821 : [ 6.3905e-006  ]
5822 : [ 6.57163e-006 ]
5823 : [ 7.80397e-006 ]
5824 : [ 6.3341e-006  ]
5825 : [ 7.34333e-006 ]
5826 : [ 5.93251e-006 ]
5827 : [ 6.26474e-006 ]
5828 : [ 7.5146e-006  ]
5829 : [ 6.83215e-006 ]
5830 : [ 5.98758e-006 ]
5831 : [ 7.04135e-006 ]
5832 : [ 7.00324e-006 ]
5833 : [ 6.77496e-006 ]
5834 : [ 6.61601e-006 ]
5835 : [ 5.66062e-006 ]
5836 : [ 8.02183e-006 ]
5837 : [ 5.26515e-006 ]
5838 : [ 5.68934e-006 ]
5839 : [ 7.46229e-006 ]
5840 : [ 6.5994e-006  ]
5841 : [ 6.0057e-006  ]
5842 : [ 6.66314e-006 ]
5843 : [ 7.5328e-006  ]
5844 : [ 7.31592e-006 ]
5845 : [ 7.14849e-006 ]
5846 : [ 5.71693e-006 ]
5847 : [ 5.91081e-006 ]
5848 : [ 7.78522e-006 ]
5849 : [ 7.1311e-006  ]
5850 : [ 5.20682e-006 ]
5851 : [ 7.49854e-006 ]
5852 : [ 6.78833e-006 ]
5853 : [ 6.9732e-006  ]
5854 : [ 5.4866e-006  ]
5855 : [ 6.62183e-006 ]
5856 : [ 6.43793e-006 ]
5857 : [ 5.81024e-006 ]
5858 : [ 7.47225e-006 ]
5859 : [ 7.34533e-006 ]
5860 : [ 6.4253e-006  ]
5861 : [ 6.4502e-006  ]
5862 : [ 7.58031e-006 ]
5863 : [ 5.67965e-006 ]
5864 : [ 6.69209e-006 ]
5865 : [ 8.00193e-006 ]
5866 : [ 6.29444e-006 ]
5867 : [ 7.51643e-006 ]
5868 : [ 8.03414e-006 ]
5869 : [ 6.70423e-006 ]
5870 : [ 6.27464e-006 ]
5871 : [ 5.87524e-006 ]
5872 : [ 7.27838e-006 ]
5873 : [ 6.22643e-006 ]
5874 : [ 5.28984e-006 ]
5875 : [ 7.70598e-006 ]
5876 : [ 6.86089e-006 ]
5877 : [ 6.48182e-006 ]
5878 : [ 7.06702e-006 ]
5879 : [ 7.07899e-006 ]
5880 : [ 7.65856e-006 ]
5881 : [ 5.45919e-006 ]
5882 : [ 6.89478e-006 ]
5883 : [ 7.5072e-006  ]
5884 : [ 5.80294e-006 ]
5885 : [ 5.68411e-006 ]
5886 : [ 7.03411e-006 ]
5887 : [ 5.81273e-006 ]
5888 : [ 6.91011e-006 ]
5889 : [ 6.28787e-006 ]
5890 : [ 7.51547e-006 ]
5891 : [ 7.40924e-006 ]
5892 : [ 6.62753e-006 ]
5893 : [ 6.38058e-006 ]
5894 : [ 5.70487e-006 ]
5895 : [ 6.4333e-006  ]
5896 : [ 8.18885e-006 ]
5897 : [ 7.561e-006   ]
5898 : [ 7.11824e-006 ]
5899 : [ 5.84538e-006 ]
5900 : [ 7.0595e-006  ]
5901 : [ 5.70728e-006 ]
5902 : [ 5.29069e-006 ]
5903 : [ 6.18278e-006 ]
5904 : [ 6.78443e-006 ]
5905 : [ 5.17059e-006 ]
5906 : [ 5.81567e-006 ]
5907 : [ 6.56065e-006 ]
5908 : [ 6.36866e-006 ]
5909 : [ 6.26e-006    ]
5910 : [ 6.26188e-006 ]
5911 : [ 6.59741e-006 ]
5912 : [ 6.55342e-006 ]
5913 : [ 7.49049e-006 ]
5914 : [ 6.61799e-006 ]
5915 : [ 5.64915e-006 ]
5916 : [ 6.75986e-006 ]
5917 : [ 5.87405e-006 ]
5918 : [ 6.89522e-006 ]
5919 : [ 6.37859e-006 ]
5920 : [ 7.33081e-006 ]
5921 : [ 7.51027e-006 ]
5922 : [ 5.60938e-006 ]
5923 : [ 5.89384e-006 ]
5924 : [ 7.46825e-006 ]
5925 : [ 7.21083e-006 ]
5926 : [ 5.84739e-006 ]
5927 : [ 6.46013e-006 ]
5928 : [ 6.37811e-006 ]
5929 : [ 5.45379e-006 ]
5930 : [ 5.29157e-006 ]
5931 : [ 7.15732e-006 ]
5932 : [ 6.76314e-006 ]
5933 : [ 5.93905e-006 ]
5934 : [ 7.52236e-006 ]
5935 : [ 6.50722e-006 ]
5936 : [ 7.32718e-006 ]
5937 : [ 7.50492e-006 ]
5938 : [ 6.67508e-006 ]
5939 : [ 6.02789e-006 ]
5940 : [ 7.56063e-006 ]
5941 : [ 5.94191e-006 ]
5942 : [ 6.25898e-006 ]
5943 : [ 7.50674e-006 ]
5944 : [ 7.92945e-006 ]
5945 : [ 7.98221e-006 ]
5946 : [ 7.01687e-006 ]
5947 : [ 5.55538e-006 ]
5948 : [ 5.96265e-006 ]
5949 : [ 6.15158e-006 ]
5950 : [ 6.14036e-006 ]
5951 : [ 6.96478e-006 ]
5952 : [ 7.28947e-006 ]
5953 : [ 6.8571e-006  ]
5954 : [ 7.04252e-006 ]
5955 : [ 7.30123e-006 ]
5956 : [ 6.49362e-006 ]
5957 : [ 5.44705e-006 ]
5958 : [ 6.08759e-006 ]
5959 : [ 5.61927e-006 ]
5960 : [ 5.65414e-006 ]
5961 : [ 7.27018e-006 ]
5962 : [ 7.13027e-006 ]
5963 : [ 6.7394e-006  ]
5964 : [ 6.92003e-006 ]
5965 : [ 6.0848e-006  ]
5966 : [ 6.33031e-006 ]
5967 : [ 6.0857e-006  ]
5968 : [ 7.36958e-006 ]
5969 : [ 5.7439e-006  ]
5970 : [ 6.95755e-006 ]
5971 : [ 5.77693e-006 ]
5972 : [ 5.32721e-006 ]
5973 : [ 6.30148e-006 ]
5974 : [ 7.62624e-006 ]
5975 : [ 6.27419e-006 ]
5976 : [ 5.96116e-006 ]
5977 : [ 6.13305e-006 ]
5978 : [ 7.1163e-006  ]
5979 : [ 7.62601e-006 ]
5980 : [ 5.60588e-006 ]
5981 : [ 6.76044e-006 ]
5982 : [ 5.84328e-006 ]
5983 : [ 7.22649e-006 ]
5984 : [ 7.01327e-006 ]
5985 : [ 6.23608e-006 ]
5986 : [ 7.03982e-006 ]
5987 : [ 7.46547e-006 ]
5988 : [ 5.86473e-006 ]
5989 : [ 7.96175e-006 ]
5990 : [ 6.84691e-006 ]
5991 : [ 6.04496e-006 ]
5992 : [ 6.56007e-006 ]
5993 : [ 6.55556e-006 ]
5994 : [ 7.15721e-006 ]
5995 : [ 5.71255e-006 ]
5996 : [ 5.57588e-006 ]
5997 : [ 6.43986e-006 ]
5998 : [ 5.44019e-006 ]
5999 : [ 6.19711e-006 ]
6000 : [ 7.3929e-006  ]
6001 : [ 6.08786e-006 ]
6002 : [ 5.95097e-006 ]
6003 : [ 6.69808e-006 ]
6004 : [ 7.20153e-006 ]
6005 : [ 6.63757e-006 ]
6006 : [ 5.69826e-006 ]
6007 : [ 6.50906e-006 ]
6008 : [ 6.69082e-006 ]
6009 : [ 5.58687e-006 ]
6010 : [ 5.94793e-006 ]
6011 : [ 6.23126e-006 ]
6012 : [ 7.17137e-006 ]
6013 : [ 6.29665e-006 ]
6014 : [ 6.32574e-006 ]
6015 : [ 7.22393e-006 ]
6016 : [ 6.61848e-006 ]
6017 : [ 7.37225e-006 ]
6018 : [ 7.18749e-006 ]
6019 : [ 7.71629e-006 ]
6020 : [ 6.42375e-006 ]
6021 : [ 6.65227e-006 ]
6022 : [ 5.9574e-006  ]
6023 : [ 7.03384e-006 ]
6024 : [ 6.77391e-006 ]
6025 : [ 7.68262e-006 ]
6026 : [ 6.76898e-006 ]
6027 : [ 6.21334e-006 ]
6028 : [ 7.03946e-006 ]
6029 : [ 6.79557e-006 ]
6030 : [ 6.58668e-006 ]
6031 : [ 6.84302e-006 ]
6032 : [ 7.13684e-006 ]
6033 : [ 6.95243e-006 ]
6034 : [ 6.34943e-006 ]
6035 : [ 5.42268e-006 ]
6036 : [ 5.80973e-006 ]
6037 : [ 7.43897e-006 ]
6038 : [ 7.65632e-006 ]
6039 : [ 7.60626e-006 ]
6040 : [ 7.12199e-006 ]
6041 : [ 4.98069e-006 ]
6042 : [ 5.28112e-006 ]
6043 : [ 6.64488e-006 ]
6044 : [ 7.38339e-006 ]
6045 : [ 7.16315e-006 ]
6046 : [ 6.22292e-006 ]
6047 : [ 5.55699e-006 ]
6048 : [ 6.54279e-006 ]
6049 : [ 6.63788e-006 ]
6050 : [ 6.65977e-006 ]
6051 : [ 7.32563e-006 ]
6052 : [ 6.22416e-006 ]
6053 : [ 7.08903e-006 ]
6054 : [ 6.77509e-006 ]
6055 : [ 6.7345e-006  ]
6056 : [ 5.46757e-006 ]
6057 : [ 7.4996e-006  ]
6058 : [ 6.57494e-006 ]
6059 : [ 7.26373e-006 ]
6060 : [ 5.37544e-006 ]
6061 : [ 7.20576e-006 ]
6062 : [ 6.71588e-006 ]
6063 : [ 7.70846e-006 ]
6064 : [ 6.32148e-006 ]
6065 : [ 6.26185e-006 ]
6066 : [ 6.28797e-006 ]
6067 : [ 5.67288e-006 ]
6068 : [ 7.4838e-006  ]
6069 : [ 5.54877e-006 ]
6070 : [ 6.10697e-006 ]
6071 : [ 6.68599e-006 ]
6072 : [ 7.19168e-006 ]
6073 : [ 5.69353e-006 ]
6074 : [ 6.02417e-006 ]
6075 : [ 5.81455e-006 ]
6076 : [ 6.47982e-006 ]
6077 : [ 5.79773e-006 ]
6078 : [ 7.73586e-006 ]
6079 : [ 6.05169e-006 ]
6080 : [ 7.37798e-006 ]
6081 : [ 5.58313e-006 ]
6082 : [ 6.93497e-006 ]
6083 : [ 6.65643e-006 ]
6084 : [ 7.04245e-006 ]
6085 : [ 6.23609e-006 ]
6086 : [ 5.48343e-006 ]
6087 : [ 6.74179e-006 ]
6088 : [ 6.16201e-006 ]
6089 : [ 6.57819e-006 ]
6090 : [ 7.23579e-006 ]
6091 : [ 5.5049e-006  ]
6092 : [ 6.48509e-006 ]
6093 : [ 6.36109e-006 ]
6094 : [ 6.03007e-006 ]
6095 : [ 7.00151e-006 ]
6096 : [ 6.66848e-006 ]
6097 : [ 6.40141e-006 ]
6098 : [ 6.06911e-006 ]
6099 : [ 5.7303e-006  ]
6100 : [ 7.1875e-006  ]
6101 : [ 7.34982e-006 ]
6102 : [ 7.17798e-006 ]
6103 : [ 7.48094e-006 ]
6104 : [ 6.42276e-006 ]
6105 : [ 7.53048e-006 ]
6106 : [ 7.10292e-006 ]
6107 : [ 7.88137e-006 ]
6108 : [ 6.97207e-006 ]
6109 : [ 6.29452e-006 ]
6110 : [ 6.44186e-006 ]
6111 : [ 6.83493e-006 ]
6112 : [ 5.97524e-006 ]
6113 : [ 6.21926e-006 ]
6114 : [ 6.07533e-006 ]
6115 : [ 5.89374e-006 ]
6116 : [ 6.0221e-006  ]
6117 : [ 7.14438e-006 ]
6118 : [ 7.00998e-006 ]
6119 : [ 7.15617e-006 ]
6120 : [ 5.46928e-006 ]
6121 : [ 6.46698e-006 ]
6122 : [ 7.05015e-006 ]
6123 : [ 6.85654e-006 ]
6124 : [ 7.9013e-006  ]
6125 : [ 6.68047e-006 ]
6126 : [ 6.4038e-006  ]
6127 : [ 6.63909e-006 ]
6128 : [ 7.43823e-006 ]
6129 : [ 7.81143e-006 ]
6130 : [ 8.00627e-006 ]
6131 : [ 6.51582e-006 ]
6132 : [ 6.5789e-006  ]
6133 : [ 7.20487e-006 ]
6134 : [ 6.23724e-006 ]
6135 : [ 6.8186e-006  ]
6136 : [ 8.16515e-006 ]
6137 : [ 6.56857e-006 ]
6138 : [ 7.68104e-006 ]
6139 : [ 6.70278e-006 ]
6140 : [ 6.38289e-006 ]
6141 : [ 6.77125e-006 ]
6142 : [ 6.15795e-006 ]
6143 : [ 6.0009e-006  ]
6144 : [ 7.2895e-006  ]
6145 : [ 5.94819e-006 ]
6146 : [ 7.70844e-006 ]
6147 : [ 5.25906e-006 ]
6148 : [ 8.03791e-006 ]
6149 : [ 6.82411e-006 ]
6150 : [ 5.95501e-006 ]
6151 : [ 8.15724e-006 ]
6152 : [ 7.7199e-006  ]
6153 : [ 6.25989e-006 ]
6154 : [ 6.96307e-006 ]
6155 : [ 6.29719e-006 ]
6156 : [ 7.47994e-006 ]
6157 : [ 6.41904e-006 ]
6158 : [ 7.70522e-006 ]
6159 : [ 7.28429e-006 ]
6160 : [ 6.72126e-006 ]
6161 : [ 5.64456e-006 ]
6162 : [ 7.70875e-006 ]
6163 : [ 7.72517e-006 ]
6164 : [ 6.5968e-006  ]
6165 : [ 7.40027e-006 ]
6166 : [ 5.65083e-006 ]
6167 : [ 6.17909e-006 ]
6168 : [ 6.82938e-006 ]
6169 : [ 6.11759e-006 ]
6170 : [ 7.05582e-006 ]
6171 : [ 7.17508e-006 ]
6172 : [ 6.00126e-006 ]
6173 : [ 6.02902e-006 ]
6174 : [ 7.52456e-006 ]
6175 : [ 6.28934e-006 ]
6176 : [ 6.40292e-006 ]
6177 : [ 6.17388e-006 ]
6178 : [ 5.76655e-006 ]
6179 : [ 6.94706e-006 ]
6180 : [ 5.20948e-006 ]
6181 : [ 6.88271e-006 ]
6182 : [ 6.67061e-006 ]
6183 : [ 6.28425e-006 ]
6184 : [ 6.52618e-006 ]
6185 : [ 7.76097e-006 ]
6186 : [ 6.55954e-006 ]
6187 : [ 6.40855e-006 ]
6188 : [ 6.07533e-006 ]
6189 : [ 7.64215e-006 ]
6190 : [ 7.13978e-006 ]
6191 : [ 7.98539e-006 ]
6192 : [ 6.03934e-006 ]
6193 : [ 7.44742e-006 ]
6194 : [ 6.44432e-006 ]
6195 : [ 6.91361e-006 ]
6196 : [ 6.07636e-006 ]
6197 : [ 6.72794e-006 ]
6198 : [ 7.61443e-006 ]
6199 : [ 5.85888e-006 ]
6200 : [ 5.76656e-006 ]
6201 : [ 6.90491e-006 ]
6202 : [ 7.31803e-006 ]
6203 : [ 6.9174e-006  ]
6204 : [ 7.30019e-006 ]
6205 : [ 7.76351e-006 ]
6206 : [ 6.64074e-006 ]
6207 : [ 6.27186e-006 ]
6208 : [ 7.01341e-006 ]
6209 : [ 7.82287e-006 ]
6210 : [ 6.50556e-006 ]
6211 : [ 5.26753e-006 ]
6212 : [ 5.84394e-006 ]
6213 : [ 7.44898e-006 ]
6214 : [ 5.3953e-006  ]
6215 : [ 5.61637e-006 ]
6216 : [ 6.19122e-006 ]
6217 : [ 6.35352e-006 ]
6218 : [ 7.00536e-006 ]
6219 : [ 6.40582e-006 ]
6220 : [ 7.65691e-006 ]
6221 : [ 6.17642e-006 ]
6222 : [ 6.44959e-006 ]
6223 : [ 7.52168e-006 ]
6224 : [ 5.35486e-006 ]
6225 : [ 6.76585e-006 ]
6226 : [ 6.86327e-006 ]
6227 : [ 7.73343e-006 ]
6228 : [ 6.37074e-006 ]
6229 : [ 7.84879e-006 ]
6230 : [ 6.38228e-006 ]
6231 : [ 7.78321e-006 ]
6232 : [ 5.69821e-006 ]
6233 : [ 5.98696e-006 ]
6234 : [ 6.75909e-006 ]
6235 : [ 6.48554e-006 ]
6236 : [ 5.85458e-006 ]
6237 : [ 7.08225e-006 ]
6238 : [ 6.59302e-006 ]
6239 : [ 6.29139e-006 ]
6240 : [ 6.53666e-006 ]
6241 : [ 6.41423e-006 ]
6242 : [ 6.27186e-006 ]
6243 : [ 6.3238e-006  ]
6244 : [ 6.55554e-006 ]
6245 : [ 6.38114e-006 ]
6246 : [ 7.77931e-006 ]
6247 : [ 5.39707e-006 ]
6248 : [ 7.07249e-006 ]
6249 : [ 6.46198e-006 ]
6250 : [ 5.94178e-006 ]
6251 : [ 7.33925e-006 ]
6252 : [ 7.53295e-006 ]
6253 : [ 6.16372e-006 ]
6254 : [ 7.41869e-006 ]
6255 : [ 7.16403e-006 ]
6256 : [ 6.29301e-006 ]
6257 : [ 7.49551e-006 ]
6258 : [ 6.83413e-006 ]
6259 : [ 6.98246e-006 ]
6260 : [ 6.1897e-006  ]
6261 : [ 6.23404e-006 ]
6262 : [ 6.74187e-006 ]
6263 : [ 5.86101e-006 ]
6264 : [ 5.59489e-006 ]
6265 : [ 6.76137e-006 ]
6266 : [ 6.18744e-006 ]
6267 : [ 6.15785e-006 ]
6268 : [ 6.64111e-006 ]
6269 : [ 7.24026e-006 ]
6270 : [ 7.42779e-006 ]
6271 : [ 6.56322e-006 ]
6272 : [ 7.12753e-006 ]
6273 : [ 5.3382e-006  ]
6274 : [ 6.37386e-006 ]
6275 : [ 7.2335e-006  ]
6276 : [ 6.14862e-006 ]
6277 : [ 7.09868e-006 ]
6278 : [ 5.96755e-006 ]
6279 : [ 6.80704e-006 ]
6280 : [ 6.5374e-006  ]
6281 : [ 7.40019e-006 ]
6282 : [ 6.90984e-006 ]
6283 : [ 8.09288e-006 ]
6284 : [ 7.00612e-006 ]
6285 : [ 6.12819e-006 ]
6286 : [ 6.0339e-006  ]
6287 : [ 5.95915e-006 ]
6288 : [ 7.21805e-006 ]
6289 : [ 7.48279e-006 ]
6290 : [ 7.45665e-006 ]
6291 : [ 7.69575e-006 ]
6292 : [ 5.34836e-006 ]
6293 : [ 5.39484e-006 ]
6294 : [ 8.03802e-006 ]
6295 : [ 4.984e-006   ]
6296 : [ 7.21884e-006 ]
6297 : [ 8.05719e-006 ]
6298 : [ 6.11961e-006 ]
6299 : [ 6.56563e-006 ]
6300 : [ 6.65324e-006 ]
6301 : [ 7.64294e-006 ]
6302 : [ 7.261e-006   ]
6303 : [ 6.37651e-006 ]
6304 : [ 7.63346e-006 ]
6305 : [ 5.68493e-006 ]
6306 : [ 5.98356e-006 ]
6307 : [ 6.93023e-006 ]
6308 : [ 5.91644e-006 ]
6309 : [ 5.99261e-006 ]
6310 : [ 6.1367e-006  ]
6311 : [ 7.65457e-006 ]
6312 : [ 6.62559e-006 ]
6313 : [ 6.14452e-006 ]
6314 : [ 7.35738e-006 ]
6315 : [ 5.8699e-006  ]
6316 : [ 5.58863e-006 ]
6317 : [ 5.35383e-006 ]
6318 : [ 6.39408e-006 ]
6319 : [ 7.413e-006   ]
6320 : [ 7.51657e-006 ]
6321 : [ 7.47408e-006 ]
6322 : [ 5.22881e-006 ]
6323 : [ 5.93194e-006 ]
6324 : [ 7.27844e-006 ]
6325 : [ 6.96439e-006 ]
6326 : [ 6.43011e-006 ]
6327 : [ 6.05192e-006 ]
6328 : [ 6.99578e-006 ]
6329 : [ 8.0811e-006  ]
6330 : [ 6.64037e-006 ]
6331 : [ 6.8103e-006  ]
6332 : [ 8.10186e-006 ]
6333 : [ 6.1642e-006  ]
6334 : [ 8.05284e-006 ]
6335 : [ 5.43895e-006 ]
6336 : [ 5.56028e-006 ]
6337 : [ 5.8953e-006  ]
6338 : [ 6.67207e-006 ]
6339 : [ 7.20613e-006 ]
6340 : [ 7.24821e-006 ]
6341 : [ 5.94244e-006 ]
6342 : [ 5.44338e-006 ]
6343 : [ 6.536e-006   ]
6344 : [ 7.66271e-006 ]
6345 : [ 6.89483e-006 ]
6346 : [ 7.39101e-006 ]
6347 : [ 7.35511e-006 ]
6348 : [ 7.20491e-006 ]
6349 : [ 7.21701e-006 ]
6350 : [ 6.40546e-006 ]
6351 : [ 7.01037e-006 ]
6352 : [ 5.78225e-006 ]
6353 : [ 5.9096e-006  ]
6354 : [ 5.46928e-006 ]
6355 : [ 7.20861e-006 ]
6356 : [ 8.10318e-006 ]
6357 : [ 6.94672e-006 ]
6358 : [ 7.10016e-006 ]
6359 : [ 6.57646e-006 ]
6360 : [ 6.77642e-006 ]
6361 : [ 5.55487e-006 ]
6362 : [ 6.53162e-006 ]
6363 : [ 6.73428e-006 ]
6364 : [ 5.54629e-006 ]
6365 : [ 6.66752e-006 ]
6366 : [ 6.66898e-006 ]
6367 : [ 5.54534e-006 ]
6368 : [ 5.42796e-006 ]
6369 : [ 6.27426e-006 ]
6370 : [ 7.93212e-006 ]
6371 : [ 6.09026e-006 ]
6372 : [ 7.49197e-006 ]
6373 : [ 7.35723e-006 ]
6374 : [ 5.46213e-006 ]
6375 : [ 5.84604e-006 ]
6376 : [ 6.5067e-006  ]
6377 : [ 7.72422e-006 ]
6378 : [ 5.36074e-006 ]
6379 : [ 7.22319e-006 ]
6380 : [ 6.89005e-006 ]
6381 : [ 7.4662e-006  ]
6382 : [ 5.01063e-006 ]
6383 : [ 5.84267e-006 ]
6384 : [ 7.40935e-006 ]
6385 : [ 6.9898e-006  ]
6386 : [ 7.75761e-006 ]
6387 : [ 6.12098e-006 ]
6388 : [ 5.57155e-006 ]
6389 : [ 6.11478e-006 ]
6390 : [ 6.96835e-006 ]
6391 : [ 7.61135e-006 ]
6392 : [ 7.55429e-006 ]
6393 : [ 6.05927e-006 ]
6394 : [ 6.24453e-006 ]
6395 : [ 6.36538e-006 ]
6396 : [ 5.97893e-006 ]
6397 : [ 6.64568e-006 ]
6398 : [ 6.13517e-006 ]
6399 : [ 6.56956e-006 ]
6400 : [ 6.00595e-006 ]
6401 : [ 6.40501e-006 ]
6402 : [ 7.34888e-006 ]
6403 : [ 5.9739e-006  ]
6404 : [ 7.42566e-006 ]
6405 : [ 7.33174e-006 ]
6406 : [ 7.08792e-006 ]
6407 : [ 5.3436e-006  ]
6408 : [ 6.08026e-006 ]
6409 : [ 5.56581e-006 ]
6410 : [ 7.19526e-006 ]
6411 : [ 6.67032e-006 ]
6412 : [ 6.90744e-006 ]
6413 : [ 7.52244e-006 ]
6414 : [ 6.30654e-006 ]
6415 : [ 6.48497e-006 ]
6416 : [ 5.75763e-006 ]
6417 : [ 6.7686e-006  ]
6418 : [ 5.73951e-006 ]
6419 : [ 6.94098e-006 ]
6420 : [ 8.17081e-006 ]
6421 : [ 7.56851e-006 ]
6422 : [ 7.73706e-006 ]
6423 : [ 5.56842e-006 ]
6424 : [ 8.05041e-006 ]
6425 : [ 5.61447e-006 ]
6426 : [ 7.71669e-006 ]
6427 : [ 6.54701e-006 ]
6428 : [ 5.86444e-006 ]
6429 : [ 7.80631e-006 ]
6430 : [ 6.28471e-006 ]
6431 : [ 7.51639e-006 ]
6432 : [ 6.77394e-006 ]
6433 : [ 7.4927e-006  ]
6434 : [ 5.64074e-006 ]
6435 : [ 7.41596e-006 ]
6436 : [ 7.67196e-006 ]
6437 : [ 7.1627e-006  ]
6438 : [ 6.28804e-006 ]
6439 : [ 7.27797e-006 ]
6440 : [ 7.685e-006   ]
6441 : [ 7.23674e-006 ]
6442 : [ 6.21878e-006 ]
6443 : [ 6.67866e-006 ]
6444 : [ 6.53335e-006 ]
6445 : [ 6.31045e-006 ]
6446 : [ 5.98787e-006 ]
6447 : [ 7.72162e-006 ]
6448 : [ 6.43039e-006 ]
6449 : [ 7.51924e-006 ]
6450 : [ 5.7532e-006  ]
6451 : [ 6.3308e-006  ]
6452 : [ 6.994e-006   ]
6453 : [ 5.83298e-006 ]
6454 : [ 6.99744e-006 ]
6455 : [ 8.22826e-006 ]
6456 : [ 6.0848e-006  ]
6457 : [ 5.8277e-006  ]
6458 : [ 7.41419e-006 ]
6459 : [ 7.15433e-006 ]
6460 : [ 7.80141e-006 ]
6461 : [ 6.42149e-006 ]
6462 : [ 5.91417e-006 ]
6463 : [ 5.78641e-006 ]
6464 : [ 6.73671e-006 ]
6465 : [ 5.55728e-006 ]
6466 : [ 7.67968e-006 ]
6467 : [ 5.72774e-006 ]
6468 : [ 5.7215e-006  ]
6469 : [ 6.12431e-006 ]
6470 : [ 6.03507e-006 ]
6471 : [ 7.16945e-006 ]
6472 : [ 7.2177e-006  ]
6473 : [ 6.25524e-006 ]
6474 : [ 7.48125e-006 ]
6475 : [ 6.89205e-006 ]
6476 : [ 7.37169e-006 ]
6477 : [ 7.52296e-006 ]
6478 : [ 6.45425e-006 ]
6479 : [ 7.69117e-006 ]
6480 : [ 6.87809e-006 ]
6481 : [ 7.04867e-006 ]
6482 : [ 5.85396e-006 ]
6483 : [ 7.08155e-006 ]
6484 : [ 6.07279e-006 ]
6485 : [ 6.79373e-006 ]
6486 : [ 7.36658e-006 ]
6487 : [ 5.65291e-006 ]
6488 : [ 7.82026e-006 ]
6489 : [ 6.19244e-006 ]
6490 : [ 7.11069e-006 ]
6491 : [ 5.44251e-006 ]
6492 : [ 6.16633e-006 ]
6493 : [ 5.85189e-006 ]
6494 : [ 6.69936e-006 ]
6495 : [ 7.17321e-006 ]
6496 : [ 5.45375e-006 ]
6497 : [ 6.05927e-006 ]
6498 : [ 6.40324e-006 ]
6499 : [ 7.14879e-006 ]
6500 : [ 5.68238e-006 ]
6501 : [ 8.0094e-006  ]
6502 : [ 6.59294e-006 ]
6503 : [ 6.81795e-006 ]
6504 : [ 7.52564e-006 ]
6505 : [ 6.11867e-006 ]
6506 : [ 5.3198e-006  ]
6507 : [ 5.97753e-006 ]
6508 : [ 6.51328e-006 ]
6509 : [ 7.89486e-006 ]
6510 : [ 6.30319e-006 ]
6511 : [ 5.22657e-006 ]
6512 : [ 7.29864e-006 ]
6513 : [ 5.7484e-006  ]
6514 : [ 7.63892e-006 ]
6515 : [ 7.04744e-006 ]
6516 : [ 7.0489e-006  ]
6517 : [ 6.27649e-006 ]
6518 : [ 7.67471e-006 ]
6519 : [ 6.99528e-006 ]
6520 : [ 6.46813e-006 ]
6521 : [ 6.46775e-006 ]
6522 : [ 5.89556e-006 ]
6523 : [ 5.16372e-006 ]
6524 : [ 6.35631e-006 ]
6525 : [ 8.02612e-006 ]
6526 : [ 5.80153e-006 ]
6527 : [ 7.1273e-006  ]
6528 : [ 5.77286e-006 ]
6529 : [ 7.77776e-006 ]
6530 : [ 5.77833e-006 ]
6531 : [ 6.39585e-006 ]
6532 : [ 6.41e-006    ]
6533 : [ 5.09141e-006 ]
6534 : [ 7.29253e-006 ]
6535 : [ 7.76558e-006 ]
6536 : [ 6.47118e-006 ]
6537 : [ 6.14586e-006 ]
6538 : [ 7.01623e-006 ]
6539 : [ 6.25583e-006 ]
6540 : [ 7.2295e-006  ]
6541 : [ 5.19794e-006 ]
6542 : [ 5.7741e-006  ]
6543 : [ 5.47664e-006 ]
6544 : [ 7.82249e-006 ]
6545 : [ 5.82404e-006 ]
6546 : [ 7.14174e-006 ]
6547 : [ 8.2208e-006  ]
6548 : [ 5.86977e-006 ]
6549 : [ 5.94395e-006 ]
6550 : [ 6.51816e-006 ]
6551 : [ 6.72519e-006 ]
6552 : [ 6.67885e-006 ]
6553 : [ 7.01709e-006 ]
6554 : [ 7.34147e-006 ]
6555 : [ 7.7777e-006  ]
6556 : [ 6.18609e-006 ]
6557 : [ 6.60701e-006 ]
6558 : [ 5.57507e-006 ]
6559 : [ 6.07452e-006 ]
6560 : [ 6.85074e-006 ]
6561 : [ 6.96793e-006 ]
6562 : [ 7.52564e-006 ]
6563 : [ 7.48002e-006 ]
6564 : [ 8.10914e-006 ]
6565 : [ 7.77847e-006 ]
6566 : [ 5.7268e-006  ]
6567 : [ 5.14481e-006 ]
6568 : [ 5.80555e-006 ]
6569 : [ 5.31304e-006 ]
6570 : [ 6.89781e-006 ]
6571 : [ 6.17796e-006 ]
6572 : [ 7.16414e-006 ]
6573 : [ 7.18628e-006 ]
6574 : [ 5.65285e-006 ]
6575 : [ 5.86499e-006 ]
6576 : [ 6.51611e-006 ]
6577 : [ 6.05362e-006 ]
6578 : [ 6.04493e-006 ]
6579 : [ 6.16395e-006 ]
6580 : [ 5.0912e-006  ]
6581 : [ 5.71106e-006 ]
6582 : [ 7.82525e-006 ]
6583 : [ 6.71796e-006 ]
6584 : [ 6.41209e-006 ]
6585 : [ 6.01202e-006 ]
6586 : [ 6.5342e-006  ]
6587 : [ 6.82659e-006 ]
6588 : [ 6.80159e-006 ]
6589 : [ 8.08854e-006 ]
6590 : [ 7.08777e-006 ]
6591 : [ 6.68862e-006 ]
6592 : [ 7.33258e-006 ]
6593 : [ 7.08501e-006 ]
6594 : [ 6.28212e-006 ]
6595 : [ 7.1643e-006  ]
6596 : [ 6.11963e-006 ]
6597 : [ 6.46453e-006 ]
6598 : [ 6.98e-006    ]
6599 : [ 6.51443e-006 ]
6600 : [ 7.48165e-006 ]
6601 : [ 7.10335e-006 ]
6602 : [ 6.17276e-006 ]
6603 : [ 6.6609e-006  ]
6604 : [ 7.18242e-006 ]
6605 : [ 6.12808e-006 ]
6606 : [ 6.5003e-006  ]
6607 : [ 7.44652e-006 ]
6608 : [ 7.67658e-006 ]
6609 : [ 7.32514e-006 ]
6610 : [ 6.21422e-006 ]
6611 : [ 6.94859e-006 ]
6612 : [ 5.88387e-006 ]
6613 : [ 5.80678e-006 ]
6614 : [ 7.10712e-006 ]
6615 : [ 5.77774e-006 ]
6616 : [ 7.42169e-006 ]
6617 : [ 7.55459e-006 ]
6618 : [ 7.3159e-006  ]
6619 : [ 7.72169e-006 ]
6620 : [ 5.57382e-006 ]
6621 : [ 6.29897e-006 ]
6622 : [ 6.85535e-006 ]
6623 : [ 7.05047e-006 ]
6624 : [ 6.68146e-006 ]
6625 : [ 8.21145e-006 ]
6626 : [ 5.79058e-006 ]
6627 : [ 8.0301e-006  ]
6628 : [ 6.08506e-006 ]
6629 : [ 5.43221e-006 ]
6630 : [ 6.50588e-006 ]
6631 : [ 8.05571e-006 ]
6632 : [ 7.02579e-006 ]
6633 : [ 7.8272e-006  ]
6634 : [ 7.1564e-006  ]
6635 : [ 5.76157e-006 ]
6636 : [ 6.89065e-006 ]
6637 : [ 6.94096e-006 ]
6638 : [ 5.75258e-006 ]
6639 : [ 7.62556e-006 ]
6640 : [ 7.63055e-006 ]
6641 : [ 6.87077e-006 ]
6642 : [ 6.79476e-006 ]
6643 : [ 6.78456e-006 ]
6644 : [ 7.70127e-006 ]
6645 : [ 6.24454e-006 ]
6646 : [ 5.68991e-006 ]
6647 : [ 5.38618e-006 ]
6648 : [ 6.22959e-006 ]
6649 : [ 5.26515e-006 ]
6650 : [ 7.66211e-006 ]
6651 : [ 6.8982e-006  ]
6652 : [ 6.93876e-006 ]
6653 : [ 7.16711e-006 ]
6654 : [ 5.62069e-006 ]
6655 : [ 6.44527e-006 ]
6656 : [ 7.51169e-006 ]
6657 : [ 6.18679e-006 ]
6658 : [ 7.75276e-006 ]
6659 : [ 7.47457e-006 ]
6660 : [ 7.39695e-006 ]
6661 : [ 6.44958e-006 ]
6662 : [ 6.76116e-006 ]
6663 : [ 6.60414e-006 ]
6664 : [ 5.77763e-006 ]
6665 : [ 7.10568e-006 ]
6666 : [ 6.74593e-006 ]
6667 : [ 5.4254e-006  ]
6668 : [ 6.74772e-006 ]
6669 : [ 6.79339e-006 ]
6670 : [ 6.28715e-006 ]
6671 : [ 7.19025e-006 ]
6672 : [ 8.12218e-006 ]
6673 : [ 7.83987e-006 ]
6674 : [ 7.2155e-006  ]
6675 : [ 7.48536e-006 ]
6676 : [ 6.02118e-006 ]
6677 : [ 6.19151e-006 ]
6678 : [ 6.04508e-006 ]
6679 : [ 6.12668e-006 ]
6680 : [ 5.95926e-006 ]
6681 : [ 7.31685e-006 ]
6682 : [ 6.04935e-006 ]
6683 : [ 5.88617e-006 ]
6684 : [ 6.36073e-006 ]
6685 : [ 7.53166e-006 ]
6686 : [ 6.57821e-006 ]
6687 : [ 5.77486e-006 ]
6688 : [ 7.45613e-006 ]
6689 : [ 7.45611e-006 ]
6690 : [ 5.92411e-006 ]
6691 : [ 5.65917e-006 ]
6692 : [ 6.16754e-006 ]
6693 : [ 6.40749e-006 ]
6694 : [ 7.30764e-006 ]
6695 : [ 5.48097e-006 ]
6696 : [ 6.41952e-006 ]
6697 : [ 6.00617e-006 ]
6698 : [ 7.50056e-006 ]
6699 : [ 6.55709e-006 ]
6700 : [ 6.07185e-006 ]
6701 : [ 6.33844e-006 ]
6702 : [ 6.66035e-006 ]
6703 : [ 7.70164e-006 ]
6704 : [ 6.02907e-006 ]
6705 : [ 5.88602e-006 ]
6706 : [ 5.63881e-006 ]
6707 : [ 7.82599e-006 ]
6708 : [ 6.18275e-006 ]
6709 : [ 6.04236e-006 ]
6710 : [ 6.48038e-006 ]
6711 : [ 5.73556e-006 ]
6712 : [ 7.66878e-006 ]
6713 : [ 5.76154e-006 ]
6714 : [ 8.02449e-006 ]
6715 : [ 5.76835e-006 ]
6716 : [ 5.91279e-006 ]
6717 : [ 6.50986e-006 ]
6718 : [ 8.00795e-006 ]
6719 : [ 6.12851e-006 ]
6720 : [ 7.38776e-006 ]
6721 : [ 6.42083e-006 ]
6722 : [ 6.61586e-006 ]
6723 : [ 5.85169e-006 ]
6724 : [ 7.18597e-006 ]
6725 : [ 6.21401e-006 ]
6726 : [ 6.212e-006   ]
6727 : [ 7.65764e-006 ]
6728 : [ 7.71313e-006 ]
6729 : [ 5.73124e-006 ]
6730 : [ 5.16011e-006 ]
6731 : [ 7.16532e-006 ]
6732 : [ 6.29794e-006 ]
6733 : [ 5.35584e-006 ]
6734 : [ 6.38189e-006 ]
6735 : [ 6.37215e-006 ]
6736 : [ 6.93415e-006 ]
6737 : [ 6.23395e-006 ]
6738 : [ 6.63185e-006 ]
6739 : [ 7.63373e-006 ]
6740 : [ 7.77466e-006 ]
6741 : [ 5.79023e-006 ]
6742 : [ 5.86015e-006 ]
6743 : [ 6.70076e-006 ]
6744 : [ 6.6006e-006  ]
6745 : [ 5.50604e-006 ]
6746 : [ 6.85728e-006 ]
6747 : [ 5.89315e-006 ]
6748 : [ 6.42336e-006 ]
6749 : [ 7.10842e-006 ]
6750 : [ 6.93797e-006 ]
6751 : [ 5.30354e-006 ]
6752 : [ 6.31468e-006 ]
6753 : [ 5.70405e-006 ]
6754 : [ 7.95237e-006 ]
6755 : [ 5.99205e-006 ]
6756 : [ 7.66055e-006 ]
6757 : [ 5.8334e-006  ]
6758 : [ 7.60919e-006 ]
6759 : [ 6.76625e-006 ]
6760 : [ 6.78036e-006 ]
6761 : [ 7.2506e-006  ]
6762 : [ 6.05054e-006 ]
6763 : [ 5.75527e-006 ]
6764 : [ 6.77397e-006 ]
6765 : [ 5.80035e-006 ]
6766 : [ 7.42464e-006 ]
6767 : [ 7.96355e-006 ]
6768 : [ 5.57417e-006 ]
6769 : [ 7.89803e-006 ]
6770 : [ 5.77491e-006 ]
6771 : [ 5.74226e-006 ]
6772 : [ 6.22961e-006 ]
6773 : [ 7.20044e-006 ]
6774 : [ 6.51544e-006 ]
6775 : [ 7.25642e-006 ]
6776 : [ 7.68048e-006 ]
6777 : [ 5.5003e-006  ]
6778 : [ 7.81196e-006 ]
6779 : [ 7.29622e-006 ]
6780 : [ 6.71596e-006 ]
6781 : [ 5.43536e-006 ]
6782 : [ 6.5689e-006  ]
6783 : [ 5.67874e-006 ]
6784 : [ 7.7682e-006  ]
6785 : [ 5.69585e-006 ]
6786 : [ 5.72308e-006 ]
6787 : [ 7.25256e-006 ]
6788 : [ 7.02773e-006 ]
6789 : [ 6.95744e-006 ]
6790 : [ 5.69306e-006 ]
6791 : [ 7.32376e-006 ]
6792 : [ 7.95383e-006 ]
6793 : [ 6.48625e-006 ]
6794 : [ 7.9831e-006  ]
6795 : [ 5.89355e-006 ]
6796 : [ 6.40516e-006 ]
6797 : [ 6.32892e-006 ]
6798 : [ 7.89521e-006 ]
6799 : [ 7.69232e-006 ]
6800 : [ 7.33976e-006 ]
6801 : [ 5.62437e-006 ]
6802 : [ 7.73192e-006 ]
6803 : [ 6.71735e-006 ]
6804 : [ 7.75952e-006 ]
6805 : [ 5.95064e-006 ]
6806 : [ 5.79893e-006 ]
6807 : [ 7.34532e-006 ]
6808 : [ 6.89869e-006 ]
6809 : [ 5.58525e-006 ]
6810 : [ 6.014e-006   ]
6811 : [ 6.9624e-006  ]
6812 : [ 6.45328e-006 ]
6813 : [ 7.94941e-006 ]
6814 : [ 6.38695e-006 ]
6815 : [ 6.09217e-006 ]
6816 : [ 6.8245e-006  ]
6817 : [ 6.57822e-006 ]
6818 : [ 7.56819e-006 ]
6819 : [ 7.27113e-006 ]
6820 : [ 7.70109e-006 ]
6821 : [ 5.68566e-006 ]
6822 : [ 6.19579e-006 ]
6823 : [ 7.07349e-006 ]
6824 : [ 6.90784e-006 ]
6825 : [ 7.08668e-006 ]
6826 : [ 5.33801e-006 ]
6827 : [ 5.23235e-006 ]
6828 : [ 8.04378e-006 ]
6829 : [ 5.68957e-006 ]
6830 : [ 7.33574e-006 ]
6831 : [ 6.14992e-006 ]
6832 : [ 5.58048e-006 ]
6833 : [ 7.01627e-006 ]
6834 : [ 6.56319e-006 ]
6835 : [ 7.35567e-006 ]
6836 : [ 7.1896e-006  ]
6837 : [ 7.13111e-006 ]
6838 : [ 6.00783e-006 ]
6839 : [ 6.33549e-006 ]
6840 : [ 5.56958e-006 ]
6841 : [ 5.36722e-006 ]
6842 : [ 6.13791e-006 ]
6843 : [ 6.1876e-006  ]
6844 : [ 7.27329e-006 ]
6845 : [ 7.18175e-006 ]
6846 : [ 7.2534e-006  ]
6847 : [ 7.31363e-006 ]
6848 : [ 6.52098e-006 ]
6849 : [ 6.1067e-006  ]
6850 : [ 5.38876e-006 ]
6851 : [ 6.59601e-006 ]
6852 : [ 7.92737e-006 ]
6853 : [ 7.04394e-006 ]
6854 : [ 5.88847e-006 ]
6855 : [ 6.14292e-006 ]
6856 : [ 7.07838e-006 ]
6857 : [ 6.72478e-006 ]
6858 : [ 5.82123e-006 ]
6859 : [ 8.26981e-006 ]
6860 : [ 5.38815e-006 ]
6861 : [ 6.28028e-006 ]
6862 : [ 6.25765e-006 ]
6863 : [ 6.36301e-006 ]
6864 : [ 6.50723e-006 ]
6865 : [ 7.29915e-006 ]
6866 : [ 7.80177e-006 ]
6867 : [ 6.60784e-006 ]
6868 : [ 5.75294e-006 ]
6869 : [ 5.85059e-006 ]
6870 : [ 7.30304e-006 ]
6871 : [ 7.86107e-006 ]
6872 : [ 8.07287e-006 ]
6873 : [ 5.1745e-006  ]
6874 : [ 7.2182e-006  ]
6875 : [ 7.12072e-006 ]
6876 : [ 6.22084e-006 ]
6877 : [ 6.93504e-006 ]
6878 : [ 7.17914e-006 ]
6879 : [ 6.33326e-006 ]
6880 : [ 6.62406e-006 ]
6881 : [ 7.09975e-006 ]
6882 : [ 7.18934e-006 ]
6883 : [ 7.56307e-006 ]
6884 : [ 7.68726e-006 ]
6885 : [ 5.45963e-006 ]
6886 : [ 6.54128e-006 ]
6887 : [ 7.82359e-006 ]
6888 : [ 7.28435e-006 ]
6889 : [ 7.80474e-006 ]
6890 : [ 5.97274e-006 ]
6891 : [ 6.50801e-006 ]
6892 : [ 7.39402e-006 ]
6893 : [ 6.05248e-006 ]
6894 : [ 7.65153e-006 ]
6895 : [ 6.42771e-006 ]
6896 : [ 7.26247e-006 ]
6897 : [ 6.69657e-006 ]
6898 : [ 7.54847e-006 ]
6899 : [ 5.51749e-006 ]
6900 : [ 6.95259e-006 ]
6901 : [ 6.23996e-006 ]
6902 : [ 6.1547e-006  ]
6903 : [ 5.75846e-006 ]
6904 : [ 5.69445e-006 ]
6905 : [ 7.47295e-006 ]
6906 : [ 7.49867e-006 ]
6907 : [ 7.03218e-006 ]
6908 : [ 7.74714e-006 ]
6909 : [ 6.63629e-006 ]
6910 : [ 5.60888e-006 ]
6911 : [ 7.4693e-006  ]
6912 : [ 6.01544e-006 ]
6913 : [ 6.70592e-006 ]
6914 : [ 7.5309e-006  ]
6915 : [ 6.15427e-006 ]
6916 : [ 6.2465e-006  ]
6917 : [ 6.64544e-006 ]
6918 : [ 7.38205e-006 ]
6919 : [ 7.41271e-006 ]
6920 : [ 6.41188e-006 ]
6921 : [ 5.88966e-006 ]
6922 : [ 5.60634e-006 ]
6923 : [ 7.01585e-006 ]
6924 : [ 6.96703e-006 ]
6925 : [ 6.06129e-006 ]
6926 : [ 7.47445e-006 ]
6927 : [ 7.27572e-006 ]
6928 : [ 6.33921e-006 ]
6929 : [ 6.43364e-006 ]
6930 : [ 5.59781e-006 ]
6931 : [ 7.15329e-006 ]
6932 : [ 7.09848e-006 ]
6933 : [ 7.73479e-006 ]
6934 : [ 7.50512e-006 ]
6935 : [ 6.0969e-006  ]
6936 : [ 7.7988e-006  ]
6937 : [ 6.63426e-006 ]
6938 : [ 6.69783e-006 ]
6939 : [ 6.38923e-006 ]
6940 : [ 7.71695e-006 ]
6941 : [ 7.36179e-006 ]
6942 : [ 5.90584e-006 ]
6943 : [ 7.14291e-006 ]
6944 : [ 5.11652e-006 ]
6945 : [ 5.86267e-006 ]
6946 : [ 6.50065e-006 ]
6947 : [ 6.55416e-006 ]
6948 : [ 7.83391e-006 ]
6949 : [ 6.3421e-006  ]
6950 : [ 8.12234e-006 ]
6951 : [ 5.8925e-006  ]
6952 : [ 7.01459e-006 ]
6953 : [ 5.73828e-006 ]
6954 : [ 6.37174e-006 ]
6955 : [ 7.17046e-006 ]
6956 : [ 7.83233e-006 ]
6957 : [ 7.12569e-006 ]
6958 : [ 6.51458e-006 ]
6959 : [ 7.33634e-006 ]
6960 : [ 7.57858e-006 ]
6961 : [ 6.12666e-006 ]
6962 : [ 7.6746e-006  ]
6963 : [ 7.31033e-006 ]
6964 : [ 6.16816e-006 ]
6965 : [ 7.57839e-006 ]
6966 : [ 7.31319e-006 ]
6967 : [ 6.64573e-006 ]
6968 : [ 5.05544e-006 ]
6969 : [ 7.72819e-006 ]
6970 : [ 7.51013e-006 ]
6971 : [ 6.95178e-006 ]
6972 : [ 7.46275e-006 ]
6973 : [ 7.59401e-006 ]
6974 : [ 5.34587e-006 ]
6975 : [ 6.33609e-006 ]
6976 : [ 6.60045e-006 ]
6977 : [ 6.01812e-006 ]
6978 : [ 7.20122e-006 ]
6979 : [ 6.45146e-006 ]
6980 : [ 7.35835e-006 ]
6981 : [ 6.77049e-006 ]
6982 : [ 7.04738e-006 ]
6983 : [ 6.74861e-006 ]
6984 : [ 7.91795e-006 ]
6985 : [ 6.98092e-006 ]
6986 : [ 5.57834e-006 ]
6987 : [ 7.31898e-006 ]
6988 : [ 5.03259e-006 ]
6989 : [ 6.99833e-006 ]
6990 : [ 5.26461e-006 ]
6991 : [ 6.11609e-006 ]
6992 : [ 6.43947e-006 ]
6993 : [ 7.25901e-006 ]
6994 : [ 5.63997e-006 ]
6995 : [ 5.88788e-006 ]
6996 : [ 6.37009e-006 ]
6997 : [ 5.65335e-006 ]
6998 : [ 5.90312e-006 ]
6999 : [ 5.95279e-006 ]
7000 : [ 5.7553e-006  ]
7001 : [ 6.02721e-006 ]
7002 : [ 6.60375e-006 ]
7003 : [ 4.98498e-006 ]
7004 : [ 6.63741e-006 ]
7005 : [ 5.29717e-006 ]
7006 : [ 7.33376e-006 ]
7007 : [ 7.44933e-006 ]
7008 : [ 5.73317e-006 ]
7009 : [ 7.03676e-006 ]
7010 : [ 5.56996e-006 ]
7011 : [ 7.34205e-006 ]
7012 : [ 5.88975e-006 ]
7013 : [ 6.6446e-006  ]
7014 : [ 6.83293e-006 ]
7015 : [ 7.68486e-006 ]
7016 : [ 6.13342e-006 ]
7017 : [ 6.05762e-006 ]
7018 : [ 6.19989e-006 ]
7019 : [ 5.91587e-006 ]
7020 : [ 5.935e-006   ]
7021 : [ 6.37751e-006 ]
7022 : [ 7.75888e-006 ]
7023 : [ 5.95891e-006 ]
7024 : [ 6.2731e-006  ]
7025 : [ 6.70622e-006 ]
7026 : [ 5.72855e-006 ]
7027 : [ 6.18586e-006 ]
7028 : [ 5.40688e-006 ]
7029 : [ 6.2114e-006  ]
7030 : [ 7.63581e-006 ]
7031 : [ 6.62284e-006 ]
7032 : [ 7.81424e-006 ]
7033 : [ 7.41956e-006 ]
7034 : [ 7.5693e-006  ]
7035 : [ 6.83e-006    ]
7036 : [ 5.97217e-006 ]
7037 : [ 7.14593e-006 ]
7038 : [ 7.69278e-006 ]
7039 : [ 6.51738e-006 ]
7040 : [ 5.16401e-006 ]
7041 : [ 6.20297e-006 ]
7042 : [ 7.49449e-006 ]
7043 : [ 5.66546e-006 ]
7044 : [ 5.95752e-006 ]
7045 : [ 5.25992e-006 ]
7046 : [ 6.71005e-006 ]
7047 : [ 6.30347e-006 ]
7048 : [ 7.30179e-006 ]
7049 : [ 5.20553e-006 ]
7050 : [ 7.45804e-006 ]
7051 : [ 5.48668e-006 ]
7052 : [ 7.4414e-006  ]
7053 : [ 7.38735e-006 ]
7054 : [ 5.97836e-006 ]
7055 : [ 7.40862e-006 ]
7056 : [ 6.92104e-006 ]
7057 : [ 5.87596e-006 ]
7058 : [ 6.73611e-006 ]
7059 : [ 8.03187e-006 ]
7060 : [ 7.1385e-006  ]
7061 : [ 5.79835e-006 ]
7062 : [ 5.44397e-006 ]
7063 : [ 5.58237e-006 ]
7064 : [ 7.35847e-006 ]
7065 : [ 7.07502e-006 ]
7066 : [ 6.32623e-006 ]
7067 : [ 6.5271e-006  ]
7068 : [ 5.42481e-006 ]
7069 : [ 7.72684e-006 ]
7070 : [ 5.66254e-006 ]
7071 : [ 5.5105e-006  ]
7072 : [ 5.78242e-006 ]
7073 : [ 5.96925e-006 ]
7074 : [ 6.47405e-006 ]
7075 : [ 5.17117e-006 ]
7076 : [ 7.66061e-006 ]
7077 : [ 5.61372e-006 ]
7078 : [ 5.6328e-006  ]
7079 : [ 7.93653e-006 ]
7080 : [ 7.17824e-006 ]
7081 : [ 6.3371e-006  ]
7082 : [ 6.35696e-006 ]
7083 : [ 7.76505e-006 ]
7084 : [ 6.94627e-006 ]
7085 : [ 6.6551e-006  ]
7086 : [ 5.60968e-006 ]
7087 : [ 6.1015e-006  ]
7088 : [ 5.76645e-006 ]
7089 : [ 6.81113e-006 ]
7090 : [ 7.39522e-006 ]
7091 : [ 6.93242e-006 ]
7092 : [ 6.53878e-006 ]
7093 : [ 7.48553e-006 ]
7094 : [ 6.72584e-006 ]
7095 : [ 6.33157e-006 ]
7096 : [ 6.90437e-006 ]
7097 : [ 6.84922e-006 ]
7098 : [ 5.61709e-006 ]
7099 : [ 7.02977e-006 ]
7100 : [ 6.83978e-006 ]
7101 : [ 6.74923e-006 ]
7102 : [ 6.27626e-006 ]
7103 : [ 7.60725e-006 ]
7104 : [ 5.76884e-006 ]
7105 : [ 5.9358e-006  ]
7106 : [ 7.34684e-006 ]
7107 : [ 7.36411e-006 ]
7108 : [ 5.51995e-006 ]
7109 : [ 6.9287e-006  ]
7110 : [ 7.7326e-006  ]
7111 : [ 6.97249e-006 ]
7112 : [ 5.72981e-006 ]
7113 : [ 6.81242e-006 ]
7114 : [ 5.23253e-006 ]
7115 : [ 5.41305e-006 ]
7116 : [ 7.08926e-006 ]
7117 : [ 5.97519e-006 ]
7118 : [ 7.39337e-006 ]
7119 : [ 6.40555e-006 ]
7120 : [ 5.37079e-006 ]
7121 : [ 5.99896e-006 ]
7122 : [ 6.75106e-006 ]
7123 : [ 5.7638e-006  ]
7124 : [ 5.6837e-006  ]
7125 : [ 5.81625e-006 ]
7126 : [ 7.24518e-006 ]
7127 : [ 5.31119e-006 ]
7128 : [ 5.21867e-006 ]
7129 : [ 7.60352e-006 ]
7130 : [ 6.96561e-006 ]
7131 : [ 6.66092e-006 ]
7132 : [ 7.26388e-006 ]
7133 : [ 6.73791e-006 ]
7134 : [ 6.21271e-006 ]
7135 : [ 6.09458e-006 ]
7136 : [ 6.02385e-006 ]
7137 : [ 5.91145e-006 ]
7138 : [ 6.51888e-006 ]
7139 : [ 7.1961e-006  ]
7140 : [ 6.63057e-006 ]
7141 : [ 7.61626e-006 ]
7142 : [ 7.77992e-006 ]
7143 : [ 6.6971e-006  ]
7144 : [ 7.00838e-006 ]
7145 : [ 6.28927e-006 ]
7146 : [ 6.79194e-006 ]
7147 : [ 7.38904e-006 ]
7148 : [ 6.22597e-006 ]
7149 : [ 6.04387e-006 ]
7150 : [ 7.65243e-006 ]
7151 : [ 7.66103e-006 ]
7152 : [ 5.31563e-006 ]
7153 : [ 7.27293e-006 ]
7154 : [ 6.33599e-006 ]
7155 : [ 7.71756e-006 ]
7156 : [ 6.23166e-006 ]
7157 : [ 7.37105e-006 ]
7158 : [ 6.14947e-006 ]
7159 : [ 7.86157e-006 ]
7160 : [ 7.80426e-006 ]
7161 : [ 7.0106e-006  ]
7162 : [ 5.7694e-006  ]
7163 : [ 5.79075e-006 ]
7164 : [ 6.85423e-006 ]
7165 : [ 6.96774e-006 ]
7166 : [ 7.57846e-006 ]
7167 : [ 6.05964e-006 ]
7168 : [ 6.12832e-006 ]
7169 : [ 6.2392e-006  ]
7170 : [ 5.45621e-006 ]
7171 : [ 6.24248e-006 ]
7172 : [ 6.37787e-006 ]
7173 : [ 5.85368e-006 ]
7174 : [ 6.35045e-006 ]
7175 : [ 7.43262e-006 ]
7176 : [ 5.62932e-006 ]
7177 : [ 5.36765e-006 ]
7178 : [ 6.45886e-006 ]
7179 : [ 6.20695e-006 ]
7180 : [ 6.73706e-006 ]
7181 : [ 6.80837e-006 ]
7182 : [ 7.38709e-006 ]
7183 : [ 7.63076e-006 ]
7184 : [ 5.44316e-006 ]
7185 : [ 7.20563e-006 ]
7186 : [ 5.52286e-006 ]
7187 : [ 7.4976e-006  ]
7188 : [ 7.93624e-006 ]
7189 : [ 6.43812e-006 ]
7190 : [ 7.72742e-006 ]
7191 : [ 7.57938e-006 ]
7192 : [ 5.88921e-006 ]
7193 : [ 6.55052e-006 ]
7194 : [ 7.40964e-006 ]
7195 : [ 6.41269e-006 ]
7196 : [ 7.30663e-006 ]
7197 : [ 5.98718e-006 ]
7198 : [ 5.93277e-006 ]
7199 : [ 6.62931e-006 ]
7200 : [ 6.35709e-006 ]
7201 : [ 5.68769e-006 ]
7202 : [ 7.16893e-006 ]
7203 : [ 6.71001e-006 ]
7204 : [ 7.17533e-006 ]
7205 : [ 6.95672e-006 ]
7206 : [ 7.50234e-006 ]
7207 : [ 7.90887e-006 ]
7208 : [ 7.3783e-006  ]
7209 : [ 6.52018e-006 ]
7210 : [ 6.25601e-006 ]
7211 : [ 7.07524e-006 ]
7212 : [ 5.76405e-006 ]
7213 : [ 7.32832e-006 ]
7214 : [ 6.38939e-006 ]
7215 : [ 5.67361e-006 ]
7216 : [ 5.88778e-006 ]
7217 : [ 5.92546e-006 ]
7218 : [ 7.65361e-006 ]
7219 : [ 5.73978e-006 ]
7220 : [ 7.71757e-006 ]
7221 : [ 5.52696e-006 ]
7222 : [ 5.69708e-006 ]
7223 : [ 6.16407e-006 ]
7224 : [ 7.59381e-006 ]
7225 : [ 7.02448e-006 ]
7226 : [ 5.97115e-006 ]
7227 : [ 6.59508e-006 ]
7228 : [ 6.27252e-006 ]
7229 : [ 5.87628e-006 ]
7230 : [ 6.49555e-006 ]
7231 : [ 5.74772e-006 ]
7232 : [ 7.03174e-006 ]
7233 : [ 7.50963e-006 ]
7234 : [ 7.1418e-006  ]
7235 : [ 6.50017e-006 ]
7236 : [ 6.73627e-006 ]
7237 : [ 5.09825e-006 ]
7238 : [ 6.07171e-006 ]
7239 : [ 7.19069e-006 ]
7240 : [ 6.63545e-006 ]
7241 : [ 7.72428e-006 ]
7242 : [ 6.78239e-006 ]
7243 : [ 6.17476e-006 ]
7244 : [ 7.29135e-006 ]
7245 : [ 7.55448e-006 ]
7246 : [ 6.70934e-006 ]
7247 : [ 5.37936e-006 ]
7248 : [ 7.04594e-006 ]
7249 : [ 5.37681e-006 ]
7250 : [ 7.29173e-006 ]
7251 : [ 6.80668e-006 ]
7252 : [ 6.32253e-006 ]
7253 : [ 6.966e-006   ]
7254 : [ 7.1722e-006  ]
7255 : [ 7.01452e-006 ]
7256 : [ 7.18222e-006 ]
7257 : [ 7.64589e-006 ]
7258 : [ 6.69146e-006 ]
7259 : [ 7.48659e-006 ]
7260 : [ 5.7849e-006  ]
7261 : [ 6.99622e-006 ]
7262 : [ 6.13811e-006 ]
7263 : [ 5.08078e-006 ]
7264 : [ 7.47551e-006 ]
7265 : [ 5.98908e-006 ]
7266 : [ 7.00071e-006 ]
7267 : [ 5.4594e-006  ]
7268 : [ 7.41314e-006 ]
7269 : [ 5.54304e-006 ]
7270 : [ 5.7886e-006  ]
7271 : [ 6.2959e-006  ]
7272 : [ 6.51722e-006 ]
7273 : [ 6.21838e-006 ]
7274 : [ 5.84422e-006 ]
7275 : [ 5.49761e-006 ]
7276 : [ 8.03873e-006 ]
7277 : [ 7.76663e-006 ]
7278 : [ 5.40798e-006 ]
7279 : [ 5.56269e-006 ]
7280 : [ 7.55015e-006 ]
7281 : [ 7.57517e-006 ]
7282 : [ 6.33879e-006 ]
7283 : [ 5.95687e-006 ]
7284 : [ 7.76684e-006 ]
7285 : [ 7.77796e-006 ]
7286 : [ 5.85515e-006 ]
7287 : [ 6.53014e-006 ]
7288 : [ 7.35843e-006 ]
7289 : [ 6.71883e-006 ]
7290 : [ 5.9383e-006  ]
7291 : [ 6.80295e-006 ]
7292 : [ 8.01642e-006 ]
7293 : [ 6.19285e-006 ]
7294 : [ 7.5028e-006  ]
7295 : [ 7.0911e-006  ]
7296 : [ 7.49376e-006 ]
7297 : [ 7.3639e-006  ]
7298 : [ 7.80297e-006 ]
7299 : [ 6.04907e-006 ]
7300 : [ 5.80422e-006 ]
7301 : [ 5.86015e-006 ]
7302 : [ 6.93063e-006 ]
7303 : [ 5.36183e-006 ]
7304 : [ 6.04832e-006 ]
7305 : [ 7.01871e-006 ]
7306 : [ 7.25852e-006 ]
7307 : [ 6.65855e-006 ]
7308 : [ 6.54624e-006 ]
7309 : [ 5.70401e-006 ]
7310 : [ 7.31837e-006 ]
7311 : [ 8.04956e-006 ]
7312 : [ 7.13073e-006 ]
7313 : [ 5.33545e-006 ]
7314 : [ 6.99937e-006 ]
7315 : [ 5.41342e-006 ]
7316 : [ 7.95451e-006 ]
7317 : [ 5.27347e-006 ]
7318 : [ 7.90313e-006 ]
7319 : [ 7.89164e-006 ]
7320 : [ 7.79798e-006 ]
7321 : [ 7.50638e-006 ]
7322 : [ 7.508e-006   ]
7323 : [ 6.28838e-006 ]
7324 : [ 6.66008e-006 ]
7325 : [ 6.29953e-006 ]
7326 : [ 7.29899e-006 ]
7327 : [ 7.46477e-006 ]
7328 : [ 6.01295e-006 ]
7329 : [ 5.74371e-006 ]
7330 : [ 6.27682e-006 ]
7331 : [ 6.5518e-006  ]
7332 : [ 7.77426e-006 ]
7333 : [ 7.53923e-006 ]
7334 : [ 6.10375e-006 ]
7335 : [ 6.6052e-006  ]
7336 : [ 8.13985e-006 ]
7337 : [ 6.50609e-006 ]
7338 : [ 6.9177e-006  ]
7339 : [ 5.86606e-006 ]
7340 : [ 7.18956e-006 ]
7341 : [ 5.52e-006    ]
7342 : [ 7.90827e-006 ]
7343 : [ 6.92307e-006 ]
7344 : [ 6.87019e-006 ]
7345 : [ 6.37212e-006 ]
7346 : [ 5.54544e-006 ]
7347 : [ 7.30813e-006 ]
7348 : [ 6.89347e-006 ]
7349 : [ 5.65757e-006 ]
7350 : [ 6.81808e-006 ]
7351 : [ 8.16458e-006 ]
7352 : [ 6.9598e-006  ]
7353 : [ 7.94023e-006 ]
7354 : [ 7.70432e-006 ]
7355 : [ 7.28202e-006 ]
7356 : [ 5.86811e-006 ]
7357 : [ 6.16675e-006 ]
7358 : [ 6.66447e-006 ]
7359 : [ 6.01356e-006 ]
7360 : [ 5.48505e-006 ]
7361 : [ 6.07713e-006 ]
7362 : [ 7.04445e-006 ]
7363 : [ 6.38404e-006 ]
7364 : [ 7.45398e-006 ]
7365 : [ 7.36632e-006 ]
7366 : [ 7.45346e-006 ]
7367 : [ 7.55003e-006 ]
7368 : [ 6.7457e-006  ]
7369 : [ 5.74662e-006 ]
7370 : [ 6.89825e-006 ]
7371 : [ 7.49816e-006 ]
7372 : [ 5.86775e-006 ]
7373 : [ 7.29215e-006 ]
7374 : [ 6.2164e-006  ]
7375 : [ 6.33249e-006 ]
7376 : [ 7.83971e-006 ]
7377 : [ 5.63396e-006 ]
7378 : [ 8.18912e-006 ]
7379 : [ 7.29423e-006 ]
7380 : [ 7.25038e-006 ]
7381 : [ 6.2088e-006  ]
7382 : [ 7.57173e-006 ]
7383 : [ 7.49194e-006 ]
7384 : [ 5.79311e-006 ]
7385 : [ 6.44581e-006 ]
7386 : [ 5.93206e-006 ]
7387 : [ 7.57553e-006 ]
7388 : [ 6.32947e-006 ]
7389 : [ 7.61587e-006 ]
7390 : [ 6.88666e-006 ]
7391 : [ 7.49095e-006 ]
7392 : [ 5.37462e-006 ]
7393 : [ 7.47753e-006 ]
7394 : [ 7.13169e-006 ]
7395 : [ 7.03418e-006 ]
7396 : [ 7.41593e-006 ]
7397 : [ 6.85691e-006 ]
7398 : [ 6.52457e-006 ]
7399 : [ 7.91162e-006 ]
7400 : [ 7.4406e-006  ]
7401 : [ 5.9061e-006  ]
7402 : [ 7.21597e-006 ]
7403 : [ 7.21332e-006 ]
7404 : [ 6.80397e-006 ]
7405 : [ 8.01517e-006 ]
7406 : [ 6.79641e-006 ]
7407 : [ 6.47632e-006 ]
7408 : [ 6.47626e-006 ]
7409 : [ 5.58e-006    ]
7410 : [ 6.8024e-006  ]
7411 : [ 7.44734e-006 ]
7412 : [ 6.85957e-006 ]
7413 : [ 5.65316e-006 ]
7414 : [ 5.87076e-006 ]
7415 : [ 6.76214e-006 ]
7416 : [ 7.41805e-006 ]
7417 : [ 6.27826e-006 ]
7418 : [ 7.43176e-006 ]
7419 : [ 5.7792e-006  ]
7420 : [ 8.03207e-006 ]
7421 : [ 5.22792e-006 ]
7422 : [ 5.96865e-006 ]
7423 : [ 6.44391e-006 ]
7424 : [ 6.7616e-006  ]
7425 : [ 6.24751e-006 ]
7426 : [ 7.68382e-006 ]
7427 : [ 6.33518e-006 ]
7428 : [ 6.04421e-006 ]
7429 : [ 5.76253e-006 ]
7430 : [ 5.27967e-006 ]
7431 : [ 7.09731e-006 ]
7432 : [ 6.59519e-006 ]
7433 : [ 8.07365e-006 ]
7434 : [ 5.71088e-006 ]
7435 : [ 6.38337e-006 ]
7436 : [ 8.08591e-006 ]
7437 : [ 7.76738e-006 ]
7438 : [ 7.43554e-006 ]
7439 : [ 7.63205e-006 ]
7440 : [ 5.81159e-006 ]
7441 : [ 7.24261e-006 ]
7442 : [ 6.409e-006   ]
7443 : [ 7.8901e-006  ]
7444 : [ 6.48376e-006 ]
7445 : [ 6.50897e-006 ]
7446 : [ 5.79151e-006 ]
7447 : [ 5.8447e-006  ]
7448 : [ 7.38491e-006 ]
7449 : [ 7.79819e-006 ]
7450 : [ 6.7939e-006  ]
7451 : [ 7.43914e-006 ]
7452 : [ 6.31572e-006 ]
7453 : [ 6.59498e-006 ]
7454 : [ 5.52778e-006 ]
7455 : [ 6.52751e-006 ]
7456 : [ 7.64772e-006 ]
7457 : [ 7.93014e-006 ]
7458 : [ 6.15628e-006 ]
7459 : [ 7.61713e-006 ]
7460 : [ 5.68921e-006 ]
7461 : [ 7.63676e-006 ]
7462 : [ 6.77949e-006 ]
7463 : [ 6.86886e-006 ]
7464 : [ 7.34588e-006 ]
7465 : [ 6.09169e-006 ]
7466 : [ 7.61349e-006 ]
7467 : [ 6.58039e-006 ]
7468 : [ 7.24024e-006 ]
7469 : [ 6.10693e-006 ]
7470 : [ 5.28449e-006 ]
7471 : [ 5.78449e-006 ]
7472 : [ 6.80399e-006 ]
7473 : [ 5.4974e-006  ]
7474 : [ 6.16889e-006 ]
7475 : [ 7.13218e-006 ]
7476 : [ 7.27705e-006 ]
7477 : [ 6.55525e-006 ]
7478 : [ 5.24314e-006 ]
7479 : [ 7.7156e-006  ]
7480 : [ 5.85873e-006 ]
7481 : [ 5.23969e-006 ]
7482 : [ 6.71955e-006 ]
7483 : [ 5.47577e-006 ]
7484 : [ 6.40533e-006 ]
7485 : [ 6.61511e-006 ]
7486 : [ 7.72495e-006 ]
7487 : [ 6.35999e-006 ]
7488 : [ 7.7031e-006  ]
7489 : [ 6.58688e-006 ]
7490 : [ 7.52391e-006 ]
7491 : [ 5.89096e-006 ]
7492 : [ 7.28732e-006 ]
7493 : [ 5.68959e-006 ]
7494 : [ 6.57329e-006 ]
7495 : [ 6.30106e-006 ]
7496 : [ 5.72575e-006 ]
7497 : [ 5.79149e-006 ]
7498 : [ 7.00089e-006 ]
7499 : [ 5.89864e-006 ]
7500 : [ 7.24402e-006 ]
7501 : [ 7.21462e-006 ]
7502 : [ 7.03759e-006 ]
7503 : [ 7.27119e-006 ]
7504 : [ 7.01791e-006 ]
7505 : [ 6.344e-006   ]
7506 : [ 5.6349e-006  ]
7507 : [ 6.50833e-006 ]
7508 : [ 6.69467e-006 ]
7509 : [ 5.49809e-006 ]
7510 : [ 5.76487e-006 ]
7511 : [ 8.21702e-006 ]
7512 : [ 5.53412e-006 ]
7513 : [ 7.46202e-006 ]
7514 : [ 6.64958e-006 ]
7515 : [ 6.06144e-006 ]
7516 : [ 5.26655e-006 ]
7517 : [ 6.50147e-006 ]
7518 : [ 8.28796e-006 ]
7519 : [ 5.87904e-006 ]
7520 : [ 5.39292e-006 ]
7521 : [ 6.75441e-006 ]
7522 : [ 7.53236e-006 ]
7523 : [ 6.35548e-006 ]
7524 : [ 6.33073e-006 ]
7525 : [ 5.88979e-006 ]
7526 : [ 6.44074e-006 ]
7527 : [ 8.16859e-006 ]
7528 : [ 5.97423e-006 ]
7529 : [ 5.51034e-006 ]
7530 : [ 7.1072e-006  ]
7531 : [ 5.6214e-006  ]
7532 : [ 5.82843e-006 ]
7533 : [ 5.8071e-006  ]
7534 : [ 7.06453e-006 ]
7535 : [ 7.04339e-006 ]
7536 : [ 5.95329e-006 ]
7537 : [ 7.54586e-006 ]
7538 : [ 7.07181e-006 ]
7539 : [ 6.97281e-006 ]
7540 : [ 5.69711e-006 ]
7541 : [ 5.79107e-006 ]
7542 : [ 8.0095e-006  ]
7543 : [ 6.55177e-006 ]
7544 : [ 5.83033e-006 ]
7545 : [ 5.94108e-006 ]
7546 : [ 6.59421e-006 ]
7547 : [ 6.17525e-006 ]
7548 : [ 7.55672e-006 ]
7549 : [ 7.46723e-006 ]
7550 : [ 7.57712e-006 ]
7551 : [ 7.01242e-006 ]
7552 : [ 6.79432e-006 ]
7553 : [ 7.0423e-006  ]
7554 : [ 6.2515e-006  ]
7555 : [ 6.1238e-006  ]
7556 : [ 6.39618e-006 ]
7557 : [ 7.11038e-006 ]
7558 : [ 6.11061e-006 ]
7559 : [ 5.90862e-006 ]
7560 : [ 7.31846e-006 ]
7561 : [ 6.96043e-006 ]
7562 : [ 7.32377e-006 ]
7563 : [ 7.53765e-006 ]
7564 : [ 5.69547e-006 ]
7565 : [ 6.73756e-006 ]
7566 : [ 5.52366e-006 ]
7567 : [ 6.53877e-006 ]
7568 : [ 6.89445e-006 ]
7569 : [ 6.89943e-006 ]
7570 : [ 7.54304e-006 ]
7571 : [ 6.48773e-006 ]
7572 : [ 7.51193e-006 ]
7573 : [ 7.47894e-006 ]
7574 : [ 6.84472e-006 ]
7575 : [ 6.72909e-006 ]
7576 : [ 6.34436e-006 ]
7577 : [ 6.29692e-006 ]
7578 : [ 7.03562e-006 ]
7579 : [ 5.66809e-006 ]
7580 : [ 6.85879e-006 ]
7581 : [ 8.1465e-006  ]
7582 : [ 5.87524e-006 ]
7583 : [ 6.0244e-006  ]
7584 : [ 5.45843e-006 ]
7585 : [ 6.91038e-006 ]
7586 : [ 7.42409e-006 ]
7587 : [ 7.01141e-006 ]
7588 : [ 6.75487e-006 ]
7589 : [ 7.60349e-006 ]
7590 : [ 6.51409e-006 ]
7591 : [ 6.48889e-006 ]
7592 : [ 7.36394e-006 ]
7593 : [ 6.2309e-006  ]
7594 : [ 7.68279e-006 ]
7595 : [ 6.9902e-006  ]
7596 : [ 6.01607e-006 ]
7597 : [ 6.42248e-006 ]
7598 : [ 6.75491e-006 ]
7599 : [ 6.5939e-006  ]
7600 : [ 8.0833e-006  ]
7601 : [ 6.85092e-006 ]
7602 : [ 6.06152e-006 ]
7603 : [ 6.96042e-006 ]
7604 : [ 5.41969e-006 ]
7605 : [ 6.09809e-006 ]
7606 : [ 5.32768e-006 ]
7607 : [ 6.82489e-006 ]
7608 : [ 6.87976e-006 ]
7609 : [ 6.82555e-006 ]
7610 : [ 6.16856e-006 ]
7611 : [ 6.94249e-006 ]
7612 : [ 7.86906e-006 ]
7613 : [ 8.07982e-006 ]
7614 : [ 6.45913e-006 ]
7615 : [ 7.61704e-006 ]
7616 : [ 7.51047e-006 ]
7617 : [ 6.12417e-006 ]
7618 : [ 6.71166e-006 ]
7619 : [ 7.3683e-006  ]
7620 : [ 6.72653e-006 ]
7621 : [ 6.93227e-006 ]
7622 : [ 6.68173e-006 ]
7623 : [ 6.62934e-006 ]
7624 : [ 5.73677e-006 ]
7625 : [ 8.00983e-006 ]
7626 : [ 5.4269e-006  ]
7627 : [ 6.5394e-006  ]
7628 : [ 7.36379e-006 ]
7629 : [ 7.55883e-006 ]
7630 : [ 5.55297e-006 ]
7631 : [ 7.5752e-006  ]
7632 : [ 5.34299e-006 ]
7633 : [ 7.16794e-006 ]
7634 : [ 6.94063e-006 ]
7635 : [ 6.75531e-006 ]
7636 : [ 5.69842e-006 ]
7637 : [ 5.90552e-006 ]
7638 : [ 6.68439e-006 ]
7639 : [ 7.05153e-006 ]
7640 : [ 6.14961e-006 ]
7641 : [ 5.74119e-006 ]
7642 : [ 6.73105e-006 ]
7643 : [ 6.84434e-006 ]
7644 : [ 8.08591e-006 ]
7645 : [ 6.05509e-006 ]
7646 : [ 6.49848e-006 ]
7647 : [ 7.37017e-006 ]
7648 : [ 7.3856e-006  ]
7649 : [ 8.01528e-006 ]
7650 : [ 7.36446e-006 ]
7651 : [ 7.32885e-006 ]
7652 : [ 7.55254e-006 ]
7653 : [ 6.20538e-006 ]
7654 : [ 6.04697e-006 ]
7655 : [ 7.73158e-006 ]
7656 : [ 7.47282e-006 ]
7657 : [ 6.55747e-006 ]
7658 : [ 6.07573e-006 ]
7659 : [ 5.59801e-006 ]
7660 : [ 7.30327e-006 ]
7661 : [ 7.24044e-006 ]
7662 : [ 5.42793e-006 ]
7663 : [ 6.17212e-006 ]
7664 : [ 5.33411e-006 ]
7665 : [ 7.55652e-006 ]
7666 : [ 7.59426e-006 ]
7667 : [ 7.65962e-006 ]
7668 : [ 7.936e-006   ]
7669 : [ 6.80092e-006 ]
7670 : [ 6.74249e-006 ]
7671 : [ 6.38111e-006 ]
7672 : [ 5.75185e-006 ]
7673 : [ 6.71265e-006 ]
7674 : [ 6.81198e-006 ]
7675 : [ 5.89029e-006 ]
7676 : [ 7.55145e-006 ]
7677 : [ 5.53508e-006 ]
7678 : [ 7.29621e-006 ]
7679 : [ 7.75187e-006 ]
7680 : [ 5.37992e-006 ]
7681 : [ 5.15605e-006 ]
7682 : [ 7.3849e-006  ]
7683 : [ 5.87179e-006 ]
7684 : [ 5.68332e-006 ]
7685 : [ 6.41098e-006 ]
7686 : [ 7.08008e-006 ]
7687 : [ 7.37663e-006 ]
7688 : [ 6.47636e-006 ]
7689 : [ 7.65179e-006 ]
7690 : [ 5.59711e-006 ]
7691 : [ 7.3155e-006  ]
7692 : [ 5.40371e-006 ]
7693 : [ 6.49571e-006 ]
7694 : [ 7.02615e-006 ]
7695 : [ 5.99971e-006 ]
7696 : [ 5.54942e-006 ]
7697 : [ 5.22462e-006 ]
7698 : [ 8.06454e-006 ]
7699 : [ 5.96857e-006 ]
7700 : [ 7.89527e-006 ]
7701 : [ 7.32821e-006 ]
7702 : [ 5.66676e-006 ]
7703 : [ 7.30301e-006 ]
7704 : [ 7.24209e-006 ]
7705 : [ 7.14702e-006 ]
7706 : [ 7.3984e-006  ]
7707 : [ 7.11768e-006 ]
7708 : [ 7.04565e-006 ]
7709 : [ 7.21533e-006 ]
7710 : [ 6.9513e-006  ]
7711 : [ 7.59934e-006 ]
7712 : [ 5.68407e-006 ]
7713 : [ 5.83619e-006 ]
7714 : [ 5.19285e-006 ]
7715 : [ 7.15293e-006 ]
7716 : [ 6.58949e-006 ]
7717 : [ 6.34725e-006 ]
7718 : [ 5.56923e-006 ]
7719 : [ 5.72957e-006 ]
7720 : [ 7.71735e-006 ]
7721 : [ 6.95898e-006 ]
7722 : [ 5.89639e-006 ]
7723 : [ 7.95859e-006 ]
7724 : [ 5.85587e-006 ]
7725 : [ 5.83219e-006 ]
7726 : [ 5.55582e-006 ]
7727 : [ 7.62188e-006 ]
7728 : [ 6.68851e-006 ]
7729 : [ 6.64881e-006 ]
7730 : [ 7.59471e-006 ]
7731 : [ 6.4288e-006  ]
7732 : [ 7.16893e-006 ]
7733 : [ 7.46353e-006 ]
7734 : [ 6.72547e-006 ]
7735 : [ 6.24016e-006 ]
7736 : [ 7.6321e-006  ]
7737 : [ 5.66371e-006 ]
7738 : [ 6.78335e-006 ]
7739 : [ 6.29969e-006 ]
7740 : [ 7.22341e-006 ]
7741 : [ 7.19737e-006 ]
7742 : [ 7.30423e-006 ]
7743 : [ 5.72065e-006 ]
7744 : [ 7.02113e-006 ]
7745 : [ 5.26921e-006 ]
7746 : [ 7.05187e-006 ]
7747 : [ 5.95265e-006 ]
7748 : [ 6.78059e-006 ]
7749 : [ 6.62084e-006 ]
7750 : [ 6.30035e-006 ]
7751 : [ 6.01488e-006 ]
7752 : [ 5.45358e-006 ]
7753 : [ 6.8875e-006  ]
7754 : [ 7.20257e-006 ]
7755 : [ 6.02095e-006 ]
7756 : [ 5.87781e-006 ]
7757 : [ 6.31583e-006 ]
7758 : [ 6.03059e-006 ]
7759 : [ 5.29573e-006 ]
7760 : [ 5.50929e-006 ]
7761 : [ 6.83838e-006 ]
7762 : [ 6.36491e-006 ]
7763 : [ 6.53626e-006 ]
7764 : [ 7.74154e-006 ]
7765 : [ 6.54457e-006 ]
7766 : [ 5.56006e-006 ]
7767 : [ 4.9836e-006  ]
7768 : [ 5.85454e-006 ]
7769 : [ 6.79524e-006 ]
7770 : [ 6.18194e-006 ]
7771 : [ 5.7929e-006  ]
7772 : [ 7.92924e-006 ]
7773 : [ 7.02326e-006 ]
7774 : [ 6.46931e-006 ]
7775 : [ 7.93535e-006 ]
7776 : [ 6.1259e-006  ]
7777 : [ 6.74981e-006 ]
7778 : [ 5.9287e-006  ]
7779 : [ 7.02611e-006 ]
7780 : [ 7.86366e-006 ]
7781 : [ 5.95752e-006 ]
7782 : [ 5.44816e-006 ]
7783 : [ 7.57861e-006 ]
7784 : [ 7.31454e-006 ]
7785 : [ 7.72932e-006 ]
7786 : [ 7.08662e-006 ]
7787 : [ 6.96722e-006 ]
7788 : [ 5.7973e-006  ]
7789 : [ 7.06614e-006 ]
7790 : [ 6.78876e-006 ]
7791 : [ 6.48468e-006 ]
7792 : [ 7.13003e-006 ]
7793 : [ 6.528e-006   ]
7794 : [ 6.82856e-006 ]
7795 : [ 5.77413e-006 ]
7796 : [ 6.31833e-006 ]
7797 : [ 5.81376e-006 ]
7798 : [ 7.57321e-006 ]
7799 : [ 6.98855e-006 ]
7800 : [ 7.02324e-006 ]
7801 : [ 6.2028e-006  ]
7802 : [ 6.92879e-006 ]
7803 : [ 6.2228e-006  ]
7804 : [ 8.16924e-006 ]
7805 : [ 6.85227e-006 ]
7806 : [ 6.32493e-006 ]
7807 : [ 7.40194e-006 ]
7808 : [ 7.098e-006   ]
7809 : [ 6.3662e-006  ]
7810 : [ 5.42821e-006 ]
7811 : [ 5.21692e-006 ]
7812 : [ 6.35655e-006 ]
7813 : [ 7.62925e-006 ]
7814 : [ 5.87273e-006 ]
7815 : [ 6.4691e-006  ]
7816 : [ 7.21021e-006 ]
7817 : [ 5.84048e-006 ]
7818 : [ 6.53726e-006 ]
7819 : [ 6.59701e-006 ]
7820 : [ 6.84431e-006 ]
7821 : [ 5.93525e-006 ]
7822 : [ 5.89432e-006 ]
7823 : [ 5.39785e-006 ]
7824 : [ 6.36335e-006 ]
7825 : [ 7.17981e-006 ]
7826 : [ 6.96918e-006 ]
7827 : [ 6.88944e-006 ]
7828 : [ 7.0261e-006  ]
7829 : [ 7.39231e-006 ]
7830 : [ 6.84856e-006 ]
7831 : [ 5.68496e-006 ]
7832 : [ 6.26125e-006 ]
7833 : [ 6.8006e-006  ]
7834 : [ 6.82214e-006 ]
7835 : [ 7.22985e-006 ]
7836 : [ 6.83103e-006 ]
7837 : [ 7.51868e-006 ]
7838 : [ 6.63428e-006 ]
7839 : [ 6.95092e-006 ]
7840 : [ 6.9324e-006  ]
7841 : [ 5.75572e-006 ]
7842 : [ 5.53185e-006 ]
7843 : [ 5.90327e-006 ]
7844 : [ 7.66722e-006 ]
7845 : [ 6.71116e-006 ]
7846 : [ 6.15906e-006 ]
7847 : [ 6.13917e-006 ]
7848 : [ 6.95034e-006 ]
7849 : [ 5.80248e-006 ]
7850 : [ 7.19318e-006 ]
7851 : [ 6.04856e-006 ]
7852 : [ 7.48156e-006 ]
7853 : [ 6.84341e-006 ]
7854 : [ 5.53298e-006 ]
7855 : [ 5.94782e-006 ]
7856 : [ 6.16827e-006 ]
7857 : [ 5.98987e-006 ]
7858 : [ 7.2568e-006  ]
7859 : [ 6.8617e-006  ]
7860 : [ 6.94313e-006 ]
7861 : [ 7.52349e-006 ]
7862 : [ 6.75839e-006 ]
7863 : [ 5.97768e-006 ]
7864 : [ 6.95088e-006 ]
7865 : [ 7.49488e-006 ]
7866 : [ 7.1232e-006  ]
7867 : [ 6.79273e-006 ]
7868 : [ 6.8882e-006  ]
7869 : [ 5.70791e-006 ]
7870 : [ 7.24709e-006 ]
7871 : [ 5.36631e-006 ]
7872 : [ 5.7463e-006  ]
7873 : [ 5.37606e-006 ]
7874 : [ 6.12535e-006 ]
7875 : [ 6.69749e-006 ]
7876 : [ 5.46469e-006 ]
7877 : [ 5.77726e-006 ]
7878 : [ 5.99385e-006 ]
7879 : [ 6.19753e-006 ]
7880 : [ 7.89877e-006 ]
7881 : [ 5.49607e-006 ]
7882 : [ 6.81805e-006 ]
7883 : [ 6.1299e-006  ]
7884 : [ 6.58325e-006 ]
7885 : [ 6.31027e-006 ]
7886 : [ 7.45325e-006 ]
7887 : [ 7.34898e-006 ]
7888 : [ 7.30137e-006 ]
7889 : [ 7.099e-006   ]
7890 : [ 7.00405e-006 ]
7891 : [ 6.74259e-006 ]
7892 : [ 6.94846e-006 ]
7893 : [ 5.63003e-006 ]
7894 : [ 7.83437e-006 ]
7895 : [ 5.92567e-006 ]
7896 : [ 7.89114e-006 ]
7897 : [ 6.10925e-006 ]
7898 : [ 6.67137e-006 ]
7899 : [ 5.56412e-006 ]
7900 : [ 6.21272e-006 ]
7901 : [ 7.00508e-006 ]
7902 : [ 7.35048e-006 ]
7903 : [ 5.8593e-006  ]
7904 : [ 6.46466e-006 ]
7905 : [ 5.4468e-006  ]
7906 : [ 5.95798e-006 ]
7907 : [ 7.16826e-006 ]
7908 : [ 7.44049e-006 ]
7909 : [ 6.41608e-006 ]
7910 : [ 5.61089e-006 ]
7911 : [ 6.43446e-006 ]
7912 : [ 5.60908e-006 ]
7913 : [ 5.90875e-006 ]
7914 : [ 6.71227e-006 ]
7915 : [ 6.93872e-006 ]
7916 : [ 7.2113e-006  ]
7917 : [ 5.39351e-006 ]
7918 : [ 7.63831e-006 ]
7919 : [ 6.20268e-006 ]
7920 : [ 7.78328e-006 ]
7921 : [ 5.85757e-006 ]
7922 : [ 6.69387e-006 ]
7923 : [ 6.13739e-006 ]
7924 : [ 8.0118e-006  ]
7925 : [ 5.39477e-006 ]
7926 : [ 5.85895e-006 ]
7927 : [ 7.53031e-006 ]
7928 : [ 6.30257e-006 ]
7929 : [ 6.1929e-006  ]
7930 : [ 6.87317e-006 ]
7931 : [ 7.61948e-006 ]
7932 : [ 6.24929e-006 ]
7933 : [ 6.70268e-006 ]
7934 : [ 5.64896e-006 ]
7935 : [ 7.71821e-006 ]
7936 : [ 7.70908e-006 ]
7937 : [ 7.29733e-006 ]
7938 : [ 6.36562e-006 ]
7939 : [ 6.70224e-006 ]
7940 : [ 7.9848e-006  ]
7941 : [ 8.00143e-006 ]
7942 : [ 7.91445e-006 ]
7943 : [ 5.62311e-006 ]
7944 : [ 8.11926e-006 ]
7945 : [ 7.6551e-006  ]
7946 : [ 5.973e-006   ]
7947 : [ 7.18185e-006 ]
7948 : [ 6.52148e-006 ]
7949 : [ 7.30469e-006 ]
7950 : [ 6.53035e-006 ]
7951 : [ 7.74843e-006 ]
7952 : [ 7.01126e-006 ]
7953 : [ 6.21789e-006 ]
7954 : [ 7.42694e-006 ]
7955 : [ 7.84039e-006 ]
7956 : [ 5.77813e-006 ]
7957 : [ 7.34811e-006 ]
7958 : [ 6.58079e-006 ]
7959 : [ 7.65012e-006 ]
7960 : [ 5.74742e-006 ]
7961 : [ 5.94276e-006 ]
7962 : [ 6.18769e-006 ]
7963 : [ 6.30673e-006 ]
7964 : [ 7.58599e-006 ]
7965 : [ 6.10236e-006 ]
7966 : [ 6.69158e-006 ]
7967 : [ 6.51566e-006 ]
7968 : [ 5.92056e-006 ]
7969 : [ 5.22374e-006 ]
7970 : [ 6.06154e-006 ]
7971 : [ 6.22961e-006 ]
7972 : [ 6.00626e-006 ]
7973 : [ 5.41729e-006 ]
7974 : [ 8.00654e-006 ]
7975 : [ 7.00603e-006 ]
7976 : [ 5.33777e-006 ]
7977 : [ 7.11583e-006 ]
7978 : [ 5.67441e-006 ]
7979 : [ 5.49851e-006 ]
7980 : [ 5.7216e-006  ]
7981 : [ 6.38005e-006 ]
7982 : [ 6.4339e-006  ]
7983 : [ 6.96546e-006 ]
7984 : [ 5.68837e-006 ]
7985 : [ 5.92349e-006 ]
7986 : [ 5.94839e-006 ]
7987 : [ 7.66549e-006 ]
7988 : [ 7.51335e-006 ]
7989 : [ 6.32206e-006 ]
7990 : [ 7.51556e-006 ]
7991 : [ 7.27893e-006 ]
7992 : [ 6.03018e-006 ]
7993 : [ 5.26726e-006 ]
7994 : [ 6.87184e-006 ]
7995 : [ 5.72886e-006 ]
7996 : [ 7.18635e-006 ]
7997 : [ 5.75971e-006 ]
7998 : [ 6.96892e-006 ]
7999 : [ 6.99168e-006 ]
8000 : [ 5.72972e-006 ]
8001 : [ 6.04173e-006 ]
8002 : [ 6.59873e-006 ]
8003 : [ 6.44476e-006 ]
8004 : [ 6.82294e-006 ]
8005 : [ 5.4365e-006  ]
8006 : [ 7.56907e-006 ]
8007 : [ 7.48835e-006 ]
8008 : [ 7.28134e-006 ]
8009 : [ 7.45583e-006 ]
8010 : [ 6.16198e-006 ]
8011 : [ 6.92673e-006 ]
8012 : [ 7.14684e-006 ]
8013 : [ 6.67609e-006 ]
8014 : [ 6.86754e-006 ]
8015 : [ 6.86096e-006 ]
8016 : [ 7.38027e-006 ]
8017 : [ 7.26107e-006 ]
8018 : [ 5.55235e-006 ]
8019 : [ 6.29219e-006 ]
8020 : [ 6.40423e-006 ]
8021 : [ 6.79977e-006 ]
8022 : [ 7.1603e-006  ]
8023 : [ 5.3387e-006  ]
8024 : [ 5.67403e-006 ]
8025 : [ 6.94609e-006 ]
8026 : [ 7.14415e-006 ]
8027 : [ 5.38408e-006 ]
8028 : [ 7.10827e-006 ]
8029 : [ 6.87354e-006 ]
8030 : [ 6.4742e-006  ]
8031 : [ 5.45389e-006 ]
8032 : [ 6.25525e-006 ]
8033 : [ 5.63525e-006 ]
8034 : [ 6.76258e-006 ]
8035 : [ 5.31252e-006 ]
8036 : [ 6.27065e-006 ]
8037 : [ 6.20086e-006 ]
8038 : [ 7.97398e-006 ]
8039 : [ 6.21233e-006 ]
8040 : [ 5.19333e-006 ]
8041 : [ 5.45896e-006 ]
8042 : [ 5.61593e-006 ]
8043 : [ 6.6623e-006  ]
8044 : [ 6.7376e-006  ]
8045 : [ 5.74296e-006 ]
8046 : [ 7.07964e-006 ]
8047 : [ 5.61205e-006 ]
8048 : [ 6.53836e-006 ]
8049 : [ 6.68761e-006 ]
8050 : [ 7.73365e-006 ]
8051 : [ 5.5146e-006  ]
8052 : [ 6.94529e-006 ]
8053 : [ 5.87739e-006 ]
8054 : [ 6.21603e-006 ]
8055 : [ 6.83446e-006 ]
8056 : [ 6.07e-006    ]
8057 : [ 5.51372e-006 ]
8058 : [ 5.41454e-006 ]
8059 : [ 6.14946e-006 ]
8060 : [ 7.41355e-006 ]
8061 : [ 6.10665e-006 ]
8062 : [ 7.49905e-006 ]
8063 : [ 7.43936e-006 ]
8064 : [ 6.33445e-006 ]
8065 : [ 6.2302e-006  ]
8066 : [ 8.01332e-006 ]
8067 : [ 7.26367e-006 ]
8068 : [ 6.41913e-006 ]
8069 : [ 6.43235e-006 ]
8070 : [ 7.16215e-006 ]
8071 : [ 5.69022e-006 ]
8072 : [ 7.49278e-006 ]
8073 : [ 6.32351e-006 ]
8074 : [ 6.41741e-006 ]
8075 : [ 6.82083e-006 ]
8076 : [ 5.93843e-006 ]
8077 : [ 5.89965e-006 ]
8078 : [ 5.77152e-006 ]
8079 : [ 5.26236e-006 ]
8080 : [ 6.53787e-006 ]
8081 : [ 5.82638e-006 ]
8082 : [ 6.34768e-006 ]
8083 : [ 6.57888e-006 ]
8084 : [ 7.64694e-006 ]
8085 : [ 6.29849e-006 ]
8086 : [ 7.20251e-006 ]
8087 : [ 6.53882e-006 ]
8088 : [ 5.34629e-006 ]
8089 : [ 6.61184e-006 ]
8090 : [ 5.90668e-006 ]
8091 : [ 6.63642e-006 ]
8092 : [ 6.785e-006   ]
8093 : [ 7.96231e-006 ]
8094 : [ 7.47492e-006 ]
8095 : [ 7.27563e-006 ]
8096 : [ 6.2308e-006  ]
8097 : [ 6.8671e-006  ]
8098 : [ 6.71647e-006 ]
8099 : [ 6.02216e-006 ]
8100 : [ 8.13623e-006 ]
8101 : [ 7.16788e-006 ]
8102 : [ 6.96686e-006 ]
8103 : [ 7.11422e-006 ]
8104 : [ 5.49226e-006 ]
8105 : [ 5.46433e-006 ]
8106 : [ 8.00716e-006 ]
8107 : [ 6.26581e-006 ]
8108 : [ 7.95912e-006 ]
8109 : [ 7.26875e-006 ]
8110 : [ 6.2418e-006  ]
8111 : [ 5.93824e-006 ]
8112 : [ 7.37018e-006 ]
8113 : [ 7.44204e-006 ]
8114 : [ 7.03362e-006 ]
8115 : [ 7.3129e-006  ]
8116 : [ 5.81502e-006 ]
8117 : [ 5.99029e-006 ]
8118 : [ 5.38039e-006 ]
8119 : [ 5.74544e-006 ]
8120 : [ 7.47e-006    ]
8121 : [ 6.97762e-006 ]
8122 : [ 7.32939e-006 ]
8123 : [ 6.80065e-006 ]
8124 : [ 7.0807e-006  ]
8125 : [ 5.56479e-006 ]
8126 : [ 6.62357e-006 ]
8127 : [ 7.27976e-006 ]
8128 : [ 6.52818e-006 ]
8129 : [ 5.43087e-006 ]
8130 : [ 6.18265e-006 ]
8131 : [ 5.55837e-006 ]
8132 : [ 6.80591e-006 ]
8133 : [ 7.27855e-006 ]
8134 : [ 7.34084e-006 ]
8135 : [ 7.23676e-006 ]
8136 : [ 6.52013e-006 ]
8137 : [ 6.93904e-006 ]
8138 : [ 5.99643e-006 ]
8139 : [ 7.15677e-006 ]
8140 : [ 6.07828e-006 ]
8141 : [ 5.76783e-006 ]
8142 : [ 7.64644e-006 ]
8143 : [ 7.89129e-006 ]
8144 : [ 6.72708e-006 ]
8145 : [ 5.70395e-006 ]
8146 : [ 5.13351e-006 ]
8147 : [ 6.12122e-006 ]
8148 : [ 6.25514e-006 ]
8149 : [ 6.47512e-006 ]
8150 : [ 5.80409e-006 ]
8151 : [ 6.02253e-006 ]
8152 : [ 7.31426e-006 ]
8153 : [ 5.71751e-006 ]
8154 : [ 7.0307e-006  ]
8155 : [ 7.89413e-006 ]
8156 : [ 6.11611e-006 ]
8157 : [ 6.62101e-006 ]
8158 : [ 7.00772e-006 ]
8159 : [ 6.23486e-006 ]
8160 : [ 6.00271e-006 ]
8161 : [ 7.14145e-006 ]
8162 : [ 6.85719e-006 ]
8163 : [ 7.06575e-006 ]
8164 : [ 8.14469e-006 ]
8165 : [ 7.38412e-006 ]
8166 : [ 6.79622e-006 ]
8167 : [ 6.92439e-006 ]
8168 : [ 6.04225e-006 ]
8169 : [ 7.43054e-006 ]
8170 : [ 7.58407e-006 ]
8171 : [ 6.6405e-006  ]
8172 : [ 6.6209e-006  ]
8173 : [ 7.64033e-006 ]
8174 : [ 5.84037e-006 ]
8175 : [ 7.12851e-006 ]
8176 : [ 7.11506e-006 ]
8177 : [ 5.00791e-006 ]
8178 : [ 5.64574e-006 ]
8179 : [ 6.22582e-006 ]
8180 : [ 6.57723e-006 ]
8181 : [ 7.30022e-006 ]
8182 : [ 7.47101e-006 ]
8183 : [ 5.73454e-006 ]
8184 : [ 5.58837e-006 ]
8185 : [ 7.35055e-006 ]
8186 : [ 5.7182e-006  ]
8187 : [ 6.40095e-006 ]
8188 : [ 6.82488e-006 ]
8189 : [ 6.8693e-006  ]
8190 : [ 7.71127e-006 ]
8191 : [ 5.80994e-006 ]
8192 : [ 6.54846e-006 ]
8193 : [ 6.10533e-006 ]
8194 : [ 7.95559e-006 ]
8195 : [ 6.91591e-006 ]
8196 : [ 7.56284e-006 ]
8197 : [ 7.00778e-006 ]
8198 : [ 5.50479e-006 ]
8199 : [ 6.49013e-006 ]
8200 : [ 7.23853e-006 ]
8201 : [ 7.36504e-006 ]
8202 : [ 7.41318e-006 ]
8203 : [ 7.99268e-006 ]
8204 : [ 7.91162e-006 ]
8205 : [ 6.52446e-006 ]
8206 : [ 6.18888e-006 ]
8207 : [ 7.05155e-006 ]
8208 : [ 7.70443e-006 ]
8209 : [ 7.01905e-006 ]
8210 : [ 6.83115e-006 ]
8211 : [ 5.78101e-006 ]
8212 : [ 5.52528e-006 ]
8213 : [ 6.04182e-006 ]
8214 : [ 7.12422e-006 ]
8215 : [ 7.71471e-006 ]
8216 : [ 5.58517e-006 ]
8217 : [ 7.20581e-006 ]
8218 : [ 5.56408e-006 ]
8219 : [ 7.78135e-006 ]
8220 : [ 6.3719e-006  ]
8221 : [ 7.2537e-006  ]
8222 : [ 6.74425e-006 ]
8223 : [ 7.12182e-006 ]
8224 : [ 6.97957e-006 ]
8225 : [ 5.73512e-006 ]
8226 : [ 5.572e-006   ]
8227 : [ 6.83087e-006 ]
8228 : [ 6.81246e-006 ]
8229 : [ 6.38611e-006 ]
8230 : [ 7.03573e-006 ]
8231 : [ 6.03067e-006 ]
8232 : [ 5.5474e-006  ]
8233 : [ 7.63416e-006 ]
8234 : [ 6.18612e-006 ]
8235 : [ 6.72411e-006 ]
8236 : [ 5.5178e-006  ]
8237 : [ 5.46863e-006 ]
8238 : [ 5.7054e-006  ]
8239 : [ 7.36848e-006 ]
8240 : [ 7.43708e-006 ]
8241 : [ 7.47877e-006 ]
8242 : [ 6.15872e-006 ]
8243 : [ 7.27993e-006 ]
8244 : [ 6.38102e-006 ]
8245 : [ 5.58222e-006 ]
8246 : [ 5.44687e-006 ]
8247 : [ 5.61768e-006 ]
8248 : [ 5.51335e-006 ]
8249 : [ 6.41907e-006 ]
8250 : [ 6.38219e-006 ]
8251 : [ 5.5057e-006  ]
8252 : [ 6.11052e-006 ]
8253 : [ 6.06994e-006 ]
8254 : [ 5.76312e-006 ]
8255 : [ 6.25582e-006 ]
8256 : [ 5.43561e-006 ]
8257 : [ 5.91419e-006 ]
8258 : [ 6.05165e-006 ]
8259 : [ 5.73935e-006 ]
8260 : [ 5.73728e-006 ]
8261 : [ 7.34334e-006 ]
8262 : [ 5.3719e-006  ]
8263 : [ 7.31023e-006 ]
8264 : [ 7.60236e-006 ]
8265 : [ 5.97289e-006 ]
8266 : [ 6.619e-006   ]
8267 : [ 7.40112e-006 ]
8268 : [ 6.37061e-006 ]
8269 : [ 7.73783e-006 ]
8270 : [ 5.52029e-006 ]
8271 : [ 6.31528e-006 ]
8272 : [ 6.20735e-006 ]
8273 : [ 7.21153e-006 ]
8274 : [ 5.4572e-006  ]
8275 : [ 7.26409e-006 ]
8276 : [ 5.63099e-006 ]
8277 : [ 5.5795e-006  ]
8278 : [ 5.24591e-006 ]
8279 : [ 6.44187e-006 ]
8280 : [ 5.73386e-006 ]
8281 : [ 7.82571e-006 ]
8282 : [ 7.26603e-006 ]
8283 : [ 6.76625e-006 ]
8284 : [ 6.96084e-006 ]
8285 : [ 7.90477e-006 ]
8286 : [ 7.07984e-006 ]
8287 : [ 7.3145e-006  ]
8288 : [ 6.39159e-006 ]
8289 : [ 6.52276e-006 ]
8290 : [ 7.55333e-006 ]
8291 : [ 7.38511e-006 ]
8292 : [ 5.80687e-006 ]
8293 : [ 6.78069e-006 ]
8294 : [ 7.57284e-006 ]
8295 : [ 5.66646e-006 ]
8296 : [ 5.8757e-006  ]
8297 : [ 6.7194e-006  ]
8298 : [ 7.57749e-006 ]
8299 : [ 5.83937e-006 ]
8300 : [ 7.28592e-006 ]
8301 : [ 6.11982e-006 ]
8302 : [ 6.69638e-006 ]
8303 : [ 5.16268e-006 ]
8304 : [ 6.55218e-006 ]
8305 : [ 5.4286e-006  ]
8306 : [ 5.29838e-006 ]
8307 : [ 5.46675e-006 ]
8308 : [ 5.44534e-006 ]
8309 : [ 6.76321e-006 ]
8310 : [ 7.35875e-006 ]
8311 : [ 5.6925e-006  ]
8312 : [ 7.47951e-006 ]
8313 : [ 7.36613e-006 ]
8314 : [ 6.48908e-006 ]
8315 : [ 8.13525e-006 ]
8316 : [ 7.33567e-006 ]
8317 : [ 6.88935e-006 ]
8318 : [ 5.4398e-006  ]
8319 : [ 5.36665e-006 ]
8320 : [ 6.74995e-006 ]
8321 : [ 6.2241e-006  ]
8322 : [ 6.59598e-006 ]
8323 : [ 5.79626e-006 ]
8324 : [ 7.41495e-006 ]
8325 : [ 7.94888e-006 ]
8326 : [ 5.46191e-006 ]
8327 : [ 6.47602e-006 ]
8328 : [ 7.40853e-006 ]
8329 : [ 7.32056e-006 ]
8330 : [ 6.27714e-006 ]
8331 : [ 6.32413e-006 ]
8332 : [ 6.73926e-006 ]
8333 : [ 6.71276e-006 ]
8334 : [ 6.21934e-006 ]
8335 : [ 7.33859e-006 ]
8336 : [ 5.89899e-006 ]
8337 : [ 5.42457e-006 ]
8338 : [ 7.34909e-006 ]
8339 : [ 6.48673e-006 ]
8340 : [ 5.59558e-006 ]
8341 : [ 6.4356e-006  ]
8342 : [ 5.92417e-006 ]
8343 : [ 7.7259e-006  ]
8344 : [ 7.55429e-006 ]
8345 : [ 7.78215e-006 ]
8346 : [ 6.32743e-006 ]
8347 : [ 6.48618e-006 ]
8348 : [ 6.42098e-006 ]
8349 : [ 6.08483e-006 ]
8350 : [ 8.07559e-006 ]
8351 : [ 6.15509e-006 ]
8352 : [ 6.34348e-006 ]
8353 : [ 5.98877e-006 ]
8354 : [ 5.51497e-006 ]
8355 : [ 7.7451e-006  ]
8356 : [ 7.97249e-006 ]
8357 : [ 8.06356e-006 ]
8358 : [ 5.62858e-006 ]
8359 : [ 6.8344e-006  ]
8360 : [ 7.62104e-006 ]
8361 : [ 7.05935e-006 ]
8362 : [ 6.60777e-006 ]
8363 : [ 7.61574e-006 ]
8364 : [ 5.77663e-006 ]
8365 : [ 6.38496e-006 ]
8366 : [ 7.66299e-006 ]
8367 : [ 6.93906e-006 ]
8368 : [ 7.52168e-006 ]
8369 : [ 7.3745e-006  ]
8370 : [ 5.73411e-006 ]
8371 : [ 6.99625e-006 ]
8372 : [ 6.42382e-006 ]
8373 : [ 7.23315e-006 ]
8374 : [ 5.6195e-006  ]
8375 : [ 5.46314e-006 ]
8376 : [ 6.87867e-006 ]
8377 : [ 6.06566e-006 ]
8378 : [ 5.97594e-006 ]
8379 : [ 5.82682e-006 ]
8380 : [ 5.35951e-006 ]
8381 : [ 5.58309e-006 ]
8382 : [ 7.54103e-006 ]
8383 : [ 5.80055e-006 ]
8384 : [ 5.5053e-006  ]
8385 : [ 7.13219e-006 ]
8386 : [ 7.56204e-006 ]
8387 : [ 5.74489e-006 ]
8388 : [ 7.34814e-006 ]
8389 : [ 6.45174e-006 ]
8390 : [ 6.70136e-006 ]
8391 : [ 6.32401e-006 ]
8392 : [ 7.65632e-006 ]
8393 : [ 6.20499e-006 ]
8394 : [ 6.10723e-006 ]
8395 : [ 6.81928e-006 ]
8396 : [ 6.47686e-006 ]
8397 : [ 5.64273e-006 ]
8398 : [ 7.82764e-006 ]
8399 : [ 5.53035e-006 ]
8400 : [ 6.02544e-006 ]
8401 : [ 5.90019e-006 ]
8402 : [ 6.36665e-006 ]
8403 : [ 5.27768e-006 ]
8404 : [ 6.29637e-006 ]
8405 : [ 5.55591e-006 ]
8406 : [ 6.86583e-006 ]
8407 : [ 5.66341e-006 ]
8408 : [ 6.68009e-006 ]
8409 : [ 6.62776e-006 ]
8410 : [ 7.40571e-006 ]
8411 : [ 7.15982e-006 ]
8412 : [ 7.74085e-006 ]
8413 : [ 6.1303e-006  ]
8414 : [ 7.34974e-006 ]
8415 : [ 7.15295e-006 ]
8416 : [ 6.34318e-006 ]
8417 : [ 6.94534e-006 ]
8418 : [ 7.41199e-006 ]
8419 : [ 6.3913e-006  ]
8420 : [ 5.96545e-006 ]
8421 : [ 6.45933e-006 ]
8422 : [ 7.58743e-006 ]
8423 : [ 7.05989e-006 ]
8424 : [ 6.93244e-006 ]
8425 : [ 6.52567e-006 ]
8426 : [ 7.53959e-006 ]
8427 : [ 7.29799e-006 ]
8428 : [ 6.82673e-006 ]
8429 : [ 5.68332e-006 ]
8430 : [ 5.62378e-006 ]
8431 : [ 6.65788e-006 ]
8432 : [ 6.5389e-006  ]
8433 : [ 5.81589e-006 ]
8434 : [ 7.39987e-006 ]
8435 : [ 5.97382e-006 ]
8436 : [ 7.43217e-006 ]
8437 : [ 6.31677e-006 ]
8438 : [ 7.96472e-006 ]
8439 : [ 6.85804e-006 ]
8440 : [ 6.1304e-006  ]
8441 : [ 6.91674e-006 ]
8442 : [ 7.41456e-006 ]
8443 : [ 6.67917e-006 ]
8444 : [ 7.82664e-006 ]
8445 : [ 6.35861e-006 ]
8446 : [ 6.06533e-006 ]
8447 : [ 7.38418e-006 ]
8448 : [ 6.09359e-006 ]
8449 : [ 5.52623e-006 ]
8450 : [ 7.28529e-006 ]
8451 : [ 6.13271e-006 ]
8452 : [ 5.04336e-006 ]
8453 : [ 5.91001e-006 ]
8454 : [ 6.30192e-006 ]
8455 : [ 6.35278e-006 ]
8456 : [ 7.67021e-006 ]
8457 : [ 7.09732e-006 ]
8458 : [ 7.09284e-006 ]
8459 : [ 5.07333e-006 ]
8460 : [ 7.31782e-006 ]
8461 : [ 6.38022e-006 ]
8462 : [ 7.66548e-006 ]
8463 : [ 7.32483e-006 ]
8464 : [ 5.85958e-006 ]
8465 : [ 5.98966e-006 ]
8466 : [ 7.25239e-006 ]
8467 : [ 5.89348e-006 ]
8468 : [ 6.09569e-006 ]
8469 : [ 5.46018e-006 ]
8470 : [ 6.93188e-006 ]
8471 : [ 4.99007e-006 ]
8472 : [ 5.9338e-006  ]
8473 : [ 7.11652e-006 ]
8474 : [ 7.44208e-006 ]
8475 : [ 6.61898e-006 ]
8476 : [ 5.94208e-006 ]
8477 : [ 5.87293e-006 ]
8478 : [ 5.74806e-006 ]
8479 : [ 7.74714e-006 ]
8480 : [ 6.39631e-006 ]
8481 : [ 7.5901e-006  ]
8482 : [ 7.18162e-006 ]
8483 : [ 5.88601e-006 ]
8484 : [ 6.81753e-006 ]
8485 : [ 6.07471e-006 ]
8486 : [ 6.77033e-006 ]
8487 : [ 6.18047e-006 ]
8488 : [ 7.61062e-006 ]
8489 : [ 7.64789e-006 ]
8490 : [ 6.82922e-006 ]
8491 : [ 7.63801e-006 ]
8492 : [ 5.37078e-006 ]
8493 : [ 7.1547e-006  ]
8494 : [ 7.45447e-006 ]
8495 : [ 6.13122e-006 ]
8496 : [ 6.00407e-006 ]
8497 : [ 5.65251e-006 ]
8498 : [ 5.77578e-006 ]
8499 : [ 5.87927e-006 ]
8500 : [ 7.47822e-006 ]
8501 : [ 6.86681e-006 ]
8502 : [ 6.84409e-006 ]
8503 : [ 5.63502e-006 ]
8504 : [ 6.80928e-006 ]
8505 : [ 7.32429e-006 ]
8506 : [ 5.6185e-006  ]
8507 : [ 6.3986e-006  ]
8508 : [ 7.70173e-006 ]
8509 : [ 7.32522e-006 ]
8510 : [ 5.83898e-006 ]
8511 : [ 5.99648e-006 ]
8512 : [ 6.26567e-006 ]
8513 : [ 6.58802e-006 ]
8514 : [ 6.54963e-006 ]
8515 : [ 5.88763e-006 ]
8516 : [ 7.27461e-006 ]
8517 : [ 6.33147e-006 ]
8518 : [ 6.45609e-006 ]
8519 : [ 5.17293e-006 ]
8520 : [ 6.69667e-006 ]
8521 : [ 7.13638e-006 ]
8522 : [ 6.85536e-006 ]
8523 : [ 7.17062e-006 ]
8524 : [ 7.34199e-006 ]
8525 : [ 6.44284e-006 ]
8526 : [ 5.74423e-006 ]
8527 : [ 5.62899e-006 ]
8528 : [ 6.56418e-006 ]
8529 : [ 7.59337e-006 ]
8530 : [ 6.96279e-006 ]
8531 : [ 7.58878e-006 ]
8532 : [ 5.74558e-006 ]
8533 : [ 7.44545e-006 ]
8534 : [ 5.59824e-006 ]
8535 : [ 7.67335e-006 ]
8536 : [ 6.84563e-006 ]
8537 : [ 5.83832e-006 ]
8538 : [ 6.16329e-006 ]
8539 : [ 7.49362e-006 ]
8540 : [ 6.82204e-006 ]
8541 : [ 5.57697e-006 ]
8542 : [ 5.78165e-006 ]
8543 : [ 6.02038e-006 ]
8544 : [ 7.64941e-006 ]
8545 : [ 7.98358e-006 ]
8546 : [ 5.99183e-006 ]
8547 : [ 7.33638e-006 ]
8548 : [ 7.34558e-006 ]
8549 : [ 5.82344e-006 ]
8550 : [ 6.42521e-006 ]
8551 : [ 6.59407e-006 ]
8552 : [ 5.26252e-006 ]
8553 : [ 6.28481e-006 ]
8554 : [ 7.04849e-006 ]
8555 : [ 5.4368e-006  ]
8556 : [ 6.9468e-006  ]
8557 : [ 7.18343e-006 ]
8558 : [ 5.70687e-006 ]
8559 : [ 6.88162e-006 ]
8560 : [ 7.03081e-006 ]
8561 : [ 6.5972e-006  ]
8562 : [ 7.12784e-006 ]
8563 : [ 5.4851e-006  ]
8564 : [ 7.03925e-006 ]
8565 : [ 6.898e-006   ]
8566 : [ 7.53155e-006 ]
8567 : [ 7.50121e-006 ]
8568 : [ 5.90977e-006 ]
8569 : [ 7.21111e-006 ]
8570 : [ 6.60018e-006 ]
8571 : [ 7.17413e-006 ]
8572 : [ 7.31722e-006 ]
8573 : [ 6.19479e-006 ]
8574 : [ 5.23775e-006 ]
8575 : [ 6.46455e-006 ]
8576 : [ 5.65423e-006 ]
8577 : [ 6.59025e-006 ]
8578 : [ 7.569e-006   ]
8579 : [ 7.58683e-006 ]
8580 : [ 7.37553e-006 ]
8581 : [ 5.9132e-006  ]
8582 : [ 7.55136e-006 ]
8583 : [ 7.42542e-006 ]
8584 : [ 6.0465e-006  ]
8585 : [ 7.41056e-006 ]
8586 : [ 5.87124e-006 ]
8587 : [ 6.22372e-006 ]
8588 : [ 7.45851e-006 ]
8589 : [ 7.134e-006   ]
8590 : [ 7.66122e-006 ]
8591 : [ 5.7383e-006  ]
8592 : [ 5.82716e-006 ]
8593 : [ 6.9323e-006  ]
8594 : [ 7.78722e-006 ]
8595 : [ 7.24029e-006 ]
8596 : [ 7.97862e-006 ]
8597 : [ 7.19935e-006 ]
8598 : [ 7.61432e-006 ]
8599 : [ 6.96895e-006 ]
8600 : [ 7.47435e-006 ]
8601 : [ 5.39116e-006 ]
8602 : [ 6.68874e-006 ]
8603 : [ 6.098e-006   ]
8604 : [ 6.3545e-006  ]
8605 : [ 7.18346e-006 ]
8606 : [ 7.67587e-006 ]
8607 : [ 7.77074e-006 ]
8608 : [ 8.12521e-006 ]
8609 : [ 7.47506e-006 ]
8610 : [ 5.28274e-006 ]
8611 : [ 5.79364e-006 ]
8612 : [ 7.56589e-006 ]
8613 : [ 8.32655e-006 ]
8614 : [ 6.54415e-006 ]
8615 : [ 7.88562e-006 ]
8616 : [ 7.46329e-006 ]
8617 : [ 5.74883e-006 ]
8618 : [ 6.69154e-006 ]
8619 : [ 6.05769e-006 ]
8620 : [ 6.9456e-006  ]
8621 : [ 7.20809e-006 ]
8622 : [ 6.82494e-006 ]
8623 : [ 7.48482e-006 ]
8624 : [ 6.40707e-006 ]
8625 : [ 5.42741e-006 ]
8626 : [ 5.30063e-006 ]
8627 : [ 6.88084e-006 ]
8628 : [ 6.24737e-006 ]
8629 : [ 6.08161e-006 ]
8630 : [ 7.64741e-006 ]
8631 : [ 5.73791e-006 ]
8632 : [ 5.72512e-006 ]
8633 : [ 7.28985e-006 ]
8634 : [ 7.55015e-006 ]
8635 : [ 5.99583e-006 ]
8636 : [ 6.99508e-006 ]
8637 : [ 7.37793e-006 ]
8638 : [ 6.40473e-006 ]
8639 : [ 6.69684e-006 ]
8640 : [ 6.15317e-006 ]
8641 : [ 5.99829e-006 ]
8642 : [ 6.95285e-006 ]
8643 : [ 5.39832e-006 ]
8644 : [ 5.3502e-006  ]
8645 : [ 7.53167e-006 ]
8646 : [ 6.3926e-006  ]
8647 : [ 7.23103e-006 ]
8648 : [ 8.07687e-006 ]
8649 : [ 7.39777e-006 ]
8650 : [ 7.05914e-006 ]
8651 : [ 6.06806e-006 ]
8652 : [ 6.59297e-006 ]
8653 : [ 6.73588e-006 ]
8654 : [ 7.3212e-006  ]
8655 : [ 6.46294e-006 ]
8656 : [ 5.61747e-006 ]
8657 : [ 6.91402e-006 ]
8658 : [ 6.015e-006   ]
8659 : [ 7.31262e-006 ]
8660 : [ 5.82171e-006 ]
8661 : [ 6.73053e-006 ]
8662 : [ 5.99372e-006 ]
8663 : [ 7.02341e-006 ]
8664 : [ 5.88142e-006 ]
8665 : [ 6.38441e-006 ]
8666 : [ 6.80102e-006 ]
8667 : [ 7.38526e-006 ]
8668 : [ 5.49769e-006 ]
8669 : [ 6.3325e-006  ]
8670 : [ 7.29037e-006 ]
8671 : [ 5.43171e-006 ]
8672 : [ 5.75933e-006 ]
8673 : [ 7.50752e-006 ]
8674 : [ 6.6605e-006  ]
8675 : [ 7.74783e-006 ]
8676 : [ 7.40804e-006 ]
8677 : [ 7.23844e-006 ]
8678 : [ 6.65589e-006 ]
8679 : [ 6.62511e-006 ]
8680 : [ 6.9367e-006  ]
8681 : [ 6.12025e-006 ]
8682 : [ 6.03875e-006 ]
8683 : [ 7.87178e-006 ]
8684 : [ 7.53842e-006 ]
8685 : [ 7.01741e-006 ]
8686 : [ 7.26707e-006 ]
8687 : [ 5.80254e-006 ]
8688 : [ 6.89795e-006 ]
8689 : [ 5.52957e-006 ]
8690 : [ 6.2748e-006  ]
8691 : [ 7.50941e-006 ]
8692 : [ 6.65024e-006 ]
8693 : [ 6.98529e-006 ]
8694 : [ 5.10535e-006 ]
8695 : [ 6.03054e-006 ]
8696 : [ 6.29034e-006 ]
8697 : [ 6.41158e-006 ]
8698 : [ 6.49543e-006 ]
8699 : [ 6.04917e-006 ]
8700 : [ 6.77434e-006 ]
8701 : [ 7.2909e-006  ]
8702 : [ 7.94426e-006 ]
8703 : [ 6.11869e-006 ]
8704 : [ 6.70421e-006 ]
8705 : [ 6.4678e-006  ]
8706 : [ 7.87255e-006 ]
8707 : [ 6.30885e-006 ]
8708 : [ 6.11619e-006 ]
8709 : [ 5.97408e-006 ]
8710 : [ 5.80433e-006 ]
8711 : [ 6.5235e-006  ]
8712 : [ 5.58885e-006 ]
8713 : [ 6.61397e-006 ]
8714 : [ 6.12451e-006 ]
8715 : [ 7.63724e-006 ]
8716 : [ 7.40387e-006 ]
8717 : [ 6.47595e-006 ]
8718 : [ 7.58575e-006 ]
8719 : [ 7.00752e-006 ]
8720 : [ 5.7106e-006  ]
8721 : [ 5.32245e-006 ]
8722 : [ 6.09814e-006 ]
8723 : [ 7.08771e-006 ]
8724 : [ 5.9167e-006  ]
8725 : [ 7.48393e-006 ]
8726 : [ 7.0797e-006  ]
8727 : [ 7.77102e-006 ]
8728 : [ 8.20468e-006 ]
8729 : [ 7.14913e-006 ]
8730 : [ 6.37796e-006 ]
8731 : [ 7.63431e-006 ]
8732 : [ 7.26874e-006 ]
8733 : [ 6.43372e-006 ]
8734 : [ 6.26493e-006 ]
8735 : [ 6.0223e-006  ]
8736 : [ 8.10026e-006 ]
8737 : [ 6.93454e-006 ]
8738 : [ 6.4171e-006  ]
8739 : [ 5.89301e-006 ]
8740 : [ 7.51604e-006 ]
8741 : [ 7.48867e-006 ]
8742 : [ 6.29671e-006 ]
8743 : [ 7.87668e-006 ]
8744 : [ 6.1755e-006  ]
8745 : [ 7.14194e-006 ]
8746 : [ 7.73292e-006 ]
8747 : [ 6.14278e-006 ]
8748 : [ 7.20171e-006 ]
8749 : [ 8.14249e-006 ]
8750 : [ 6.8292e-006  ]
8751 : [ 5.46037e-006 ]
8752 : [ 6.95494e-006 ]
8753 : [ 6.56619e-006 ]
8754 : [ 6.54091e-006 ]
8755 : [ 7.38986e-006 ]
8756 : [ 6.66539e-006 ]
8757 : [ 7.12864e-006 ]
8758 : [ 7.72574e-006 ]
8759 : [ 6.03815e-006 ]
8760 : [ 6.33022e-006 ]
8761 : [ 6.68981e-006 ]
8762 : [ 5.52316e-006 ]
8763 : [ 6.53719e-006 ]
8764 : [ 7.90595e-006 ]
8765 : [ 5.99825e-006 ]
8766 : [ 6.61663e-006 ]
8767 : [ 7.12683e-006 ]
8768 : [ 6.22086e-006 ]
8769 : [ 6.22018e-006 ]
8770 : [ 6.05274e-006 ]
8771 : [ 7.89352e-006 ]
8772 : [ 7.67787e-006 ]
8773 : [ 6.50331e-006 ]
8774 : [ 7.75644e-006 ]
8775 : [ 5.69752e-006 ]
8776 : [ 7.82915e-006 ]
8777 : [ 6.45777e-006 ]
8778 : [ 6.2384e-006  ]
8779 : [ 6.37709e-006 ]
8780 : [ 6.76896e-006 ]
8781 : [ 6.25577e-006 ]
8782 : [ 7.49268e-006 ]
8783 : [ 5.50635e-006 ]
8784 : [ 5.84449e-006 ]
8785 : [ 7.03267e-006 ]
8786 : [ 7.72803e-006 ]
8787 : [ 7.14161e-006 ]
8788 : [ 5.60666e-006 ]
8789 : [ 7.29558e-006 ]
8790 : [ 5.46847e-006 ]
8791 : [ 6.37744e-006 ]
8792 : [ 7.47747e-006 ]
8793 : [ 6.13591e-006 ]
8794 : [ 7.46942e-006 ]
8795 : [ 6.72604e-006 ]
8796 : [ 5.30983e-006 ]
8797 : [ 7.72072e-006 ]
8798 : [ 7.315e-006   ]
8799 : [ 7.14855e-006 ]
8800 : [ 6.92633e-006 ]
8801 : [ 5.59789e-006 ]
8802 : [ 7.58962e-006 ]
8803 : [ 7.88354e-006 ]
8804 : [ 7.38865e-006 ]
8805 : [ 6.8382e-006  ]
8806 : [ 6.22552e-006 ]
8807 : [ 5.48158e-006 ]
8808 : [ 7.50309e-006 ]
8809 : [ 5.57947e-006 ]
8810 : [ 6.42307e-006 ]
8811 : [ 6.41333e-006 ]
8812 : [ 6.32715e-006 ]
8813 : [ 6.56715e-006 ]
8814 : [ 7.3228e-006  ]
8815 : [ 5.98083e-006 ]
8816 : [ 7.51208e-006 ]
8817 : [ 7.16705e-006 ]
8818 : [ 7.6035e-006  ]
8819 : [ 5.49059e-006 ]
8820 : [ 6.99921e-006 ]
8821 : [ 6.0218e-006  ]
8822 : [ 6.98307e-006 ]
8823 : [ 5.22771e-006 ]
8824 : [ 6.51428e-006 ]
8825 : [ 7.5369e-006  ]
8826 : [ 6.45483e-006 ]
8827 : [ 7.72328e-006 ]
8828 : [ 6.45143e-006 ]
8829 : [ 6.48192e-006 ]
8830 : [ 7.1339e-006  ]
8831 : [ 7.1118e-006  ]
8832 : [ 7.08293e-006 ]
8833 : [ 7.93737e-006 ]
8834 : [ 5.89954e-006 ]
8835 : [ 5.39783e-006 ]
8836 : [ 6.66007e-006 ]
8837 : [ 5.85066e-006 ]
8838 : [ 5.93737e-006 ]
8839 : [ 6.3915e-006  ]
8840 : [ 7.52524e-006 ]
8841 : [ 6.2717e-006  ]
8842 : [ 6.42509e-006 ]
8843 : [ 6.85452e-006 ]
8844 : [ 5.09569e-006 ]
8845 : [ 5.51495e-006 ]
8846 : [ 7.34968e-006 ]
8847 : [ 6.92677e-006 ]
8848 : [ 7.1151e-006  ]
8849 : [ 7.01101e-006 ]
8850 : [ 5.93011e-006 ]
8851 : [ 7.12782e-006 ]
8852 : [ 6.14326e-006 ]
8853 : [ 8.19169e-006 ]
8854 : [ 5.68463e-006 ]
8855 : [ 5.86227e-006 ]
8856 : [ 5.40573e-006 ]
8857 : [ 5.67036e-006 ]
8858 : [ 7.00604e-006 ]
8859 : [ 5.36561e-006 ]
8860 : [ 7.06451e-006 ]
8861 : [ 5.67711e-006 ]
8862 : [ 6.96726e-006 ]
8863 : [ 5.91832e-006 ]
8864 : [ 5.40278e-006 ]
8865 : [ 6.40361e-006 ]
8866 : [ 6.7798e-006  ]
8867 : [ 7.02388e-006 ]
8868 : [ 5.48447e-006 ]
8869 : [ 6.3763e-006  ]
8870 : [ 5.85591e-006 ]
8871 : [ 6.09511e-006 ]
8872 : [ 6.80551e-006 ]
8873 : [ 7.3161e-006  ]
8874 : [ 6.76154e-006 ]
8875 : [ 8.0404e-006  ]
8876 : [ 7.15715e-006 ]
8877 : [ 6.44757e-006 ]
8878 : [ 7.66437e-006 ]
8879 : [ 6.07298e-006 ]
8880 : [ 6.5563e-006  ]
8881 : [ 5.04101e-006 ]
8882 : [ 6.57729e-006 ]
8883 : [ 6.71095e-006 ]
8884 : [ 7.25157e-006 ]
8885 : [ 6.1692e-006  ]
8886 : [ 6.01434e-006 ]
8887 : [ 6.7449e-006  ]
8888 : [ 7.43235e-006 ]
8889 : [ 6.28885e-006 ]
8890 : [ 7.79281e-006 ]
8891 : [ 6.41887e-006 ]
8892 : [ 7.15414e-006 ]
8893 : [ 7.74248e-006 ]
8894 : [ 6.72188e-006 ]
8895 : [ 7.05617e-006 ]
8896 : [ 7.00386e-006 ]
8897 : [ 6.66321e-006 ]
8898 : [ 7.53893e-006 ]
8899 : [ 5.61423e-006 ]
8900 : [ 7.46871e-006 ]
8901 : [ 7.24722e-006 ]
8902 : [ 6.06431e-006 ]
8903 : [ 6.8468e-006  ]
8904 : [ 7.32425e-006 ]
8905 : [ 6.06383e-006 ]
8906 : [ 7.07333e-006 ]
8907 : [ 6.05694e-006 ]
8908 : [ 5.89023e-006 ]
8909 : [ 7.36258e-006 ]
8910 : [ 7.146e-006   ]
8911 : [ 6.59083e-006 ]
8912 : [ 6.61725e-006 ]
8913 : [ 7.5964e-006  ]
8914 : [ 6.96902e-006 ]
8915 : [ 7.28253e-006 ]
8916 : [ 7.80661e-006 ]
8917 : [ 6.74618e-006 ]
8918 : [ 5.62021e-006 ]
8919 : [ 7.79683e-006 ]
8920 : [ 6.55592e-006 ]
8921 : [ 7.82019e-006 ]
8922 : [ 5.59418e-006 ]
8923 : [ 5.87208e-006 ]
8924 : [ 6.7801e-006  ]
8925 : [ 7.8501e-006  ]
8926 : [ 6.5393e-006  ]
8927 : [ 6.50786e-006 ]
8928 : [ 5.89154e-006 ]
8929 : [ 7.20572e-006 ]
8930 : [ 7.26219e-006 ]
8931 : [ 6.61932e-006 ]
8932 : [ 7.2956e-006  ]
8933 : [ 8.14347e-006 ]
8934 : [ 6.42779e-006 ]
8935 : [ 6.66252e-006 ]
8936 : [ 7.50871e-006 ]
8937 : [ 7.53778e-006 ]
8938 : [ 5.82975e-006 ]
8939 : [ 6.34475e-006 ]
8940 : [ 5.79057e-006 ]
8941 : [ 5.45489e-006 ]
8942 : [ 7.96256e-006 ]
8943 : [ 7.76666e-006 ]
8944 : [ 6.33364e-006 ]
8945 : [ 8.01272e-006 ]
8946 : [ 7.26332e-006 ]
8947 : [ 7.49116e-006 ]
8948 : [ 6.35738e-006 ]
8949 : [ 5.42604e-006 ]
8950 : [ 7.38108e-006 ]
8951 : [ 6.01715e-006 ]
8952 : [ 5.84834e-006 ]
8953 : [ 5.80567e-006 ]
8954 : [ 6.38586e-006 ]
8955 : [ 6.75981e-006 ]
8956 : [ 7.75669e-006 ]
8957 : [ 7.20095e-006 ]
8958 : [ 6.55384e-006 ]
8959 : [ 5.52222e-006 ]
8960 : [ 6.46888e-006 ]
8961 : [ 5.83036e-006 ]
8962 : [ 7.33718e-006 ]
8963 : [ 7.01014e-006 ]
8964 : [ 7.56556e-006 ]
8965 : [ 6.81329e-006 ]
8966 : [ 5.63769e-006 ]
8967 : [ 7.33311e-006 ]
8968 : [ 6.22652e-006 ]
8969 : [ 6.36854e-006 ]
8970 : [ 6.21757e-006 ]
8971 : [ 7.16544e-006 ]
8972 : [ 5.91338e-006 ]
8973 : [ 5.41416e-006 ]
8974 : [ 7.0678e-006  ]
8975 : [ 7.34432e-006 ]
8976 : [ 6.9733e-006  ]
8977 : [ 6.96092e-006 ]
8978 : [ 7.26177e-006 ]
8979 : [ 5.75231e-006 ]
8980 : [ 5.55708e-006 ]
8981 : [ 7.32845e-006 ]
8982 : [ 6.37033e-006 ]
8983 : [ 5.17866e-006 ]
8984 : [ 8.11221e-006 ]
8985 : [ 5.52805e-006 ]
8986 : [ 7.37216e-006 ]
8987 : [ 6.13899e-006 ]
8988 : [ 6.55481e-006 ]
8989 : [ 7.88518e-006 ]
8990 : [ 5.70311e-006 ]
8991 : [ 5.72638e-006 ]
8992 : [ 6.3019e-006  ]
8993 : [ 5.12985e-006 ]
8994 : [ 6.99322e-006 ]
8995 : [ 7.48568e-006 ]
8996 : [ 6.47951e-006 ]
8997 : [ 7.84959e-006 ]
8998 : [ 6.20378e-006 ]
8999 : [ 7.22725e-006 ]
9000 : [ 7.23579e-006 ]
9001 : [ 7.66875e-006 ]
9002 : [ 7.41692e-006 ]
9003 : [ 5.96398e-006 ]
9004 : [ 5.49615e-006 ]
9005 : [ 5.73632e-006 ]
9006 : [ 5.85852e-006 ]
9007 : [ 6.19734e-006 ]
9008 : [ 5.49282e-006 ]
9009 : [ 6.9006e-006  ]
9010 : [ 6.50103e-006 ]
9011 : [ 5.71388e-006 ]
9012 : [ 5.70298e-006 ]
9013 : [ 6.90986e-006 ]
9014 : [ 7.68111e-006 ]
9015 : [ 6.03759e-006 ]
9016 : [ 6.03766e-006 ]
9017 : [ 7.84487e-006 ]
9018 : [ 6.66896e-006 ]
9019 : [ 5.88817e-006 ]
9020 : [ 6.23781e-006 ]
9021 : [ 6.72553e-006 ]
9022 : [ 5.72258e-006 ]
9023 : [ 6.10046e-006 ]
9024 : [ 7.69235e-006 ]
9025 : [ 6.15263e-006 ]
9026 : [ 7.49032e-006 ]
9027 : [ 6.85212e-006 ]
9028 : [ 5.78285e-006 ]
9029 : [ 7.59358e-006 ]
9030 : [ 7.28696e-006 ]
9031 : [ 6.73786e-006 ]
9032 : [ 6.84877e-006 ]
9033 : [ 6.76262e-006 ]
9034 : [ 5.81191e-006 ]
9035 : [ 6.6858e-006  ]
9036 : [ 6.45064e-006 ]
9037 : [ 7.57888e-006 ]
9038 : [ 7.09474e-006 ]
9039 : [ 6.77558e-006 ]
9040 : [ 7.13209e-006 ]
9041 : [ 5.98012e-006 ]
9042 : [ 5.68629e-006 ]
9043 : [ 7.49933e-006 ]
9044 : [ 5.9386e-006  ]
9045 : [ 6.77191e-006 ]
9046 : [ 6.72844e-006 ]
9047 : [ 6.72198e-006 ]
9048 : [ 5.31473e-006 ]
9049 : [ 6.25513e-006 ]
9050 : [ 7.57883e-006 ]
9051 : [ 5.24433e-006 ]
9052 : [ 5.50859e-006 ]
9053 : [ 6.67709e-006 ]
9054 : [ 6.99221e-006 ]
9055 : [ 5.32228e-006 ]
9056 : [ 5.78778e-006 ]
9057 : [ 5.95249e-006 ]
9058 : [ 5.43615e-006 ]
9059 : [ 5.74027e-006 ]
9060 : [ 7.68167e-006 ]
9061 : [ 5.51938e-006 ]
9062 : [ 7.0988e-006  ]
9063 : [ 7.79731e-006 ]
9064 : [ 5.55153e-006 ]
9065 : [ 7.52391e-006 ]
9066 : [ 6.76344e-006 ]
9067 : [ 5.71854e-006 ]
9068 : [ 7.12364e-006 ]
9069 : [ 5.63163e-006 ]
9070 : [ 7.11036e-006 ]
9071 : [ 7.45499e-006 ]
9072 : [ 6.33039e-006 ]
9073 : [ 6.89694e-006 ]
9074 : [ 6.33807e-006 ]
9075 : [ 5.92044e-006 ]
9076 : [ 6.34323e-006 ]
9077 : [ 7.83843e-006 ]
9078 : [ 6.53095e-006 ]
9079 : [ 5.85065e-006 ]
9080 : [ 7.16883e-006 ]
9081 : [ 5.90506e-006 ]
9082 : [ 6.18242e-006 ]
9083 : [ 6.64017e-006 ]
9084 : [ 6.0894e-006  ]
9085 : [ 6.24324e-006 ]
9086 : [ 5.68458e-006 ]
9087 : [ 6.01251e-006 ]
9088 : [ 6.00326e-006 ]
9089 : [ 7.26905e-006 ]
9090 : [ 7.45123e-006 ]
9091 : [ 6.98953e-006 ]
9092 : [ 7.13904e-006 ]
9093 : [ 6.04268e-006 ]
9094 : [ 7.50315e-006 ]
9095 : [ 7.66828e-006 ]
9096 : [ 7.55362e-006 ]
9097 : [ 6.4267e-006  ]
9098 : [ 5.4016e-006  ]
9099 : [ 6.09582e-006 ]
9100 : [ 5.28612e-006 ]
9101 : [ 6.2942e-006  ]
9102 : [ 8.21938e-006 ]
9103 : [ 6.20226e-006 ]
9104 : [ 6.03073e-006 ]
9105 : [ 7.16463e-006 ]
9106 : [ 7.39037e-006 ]
9107 : [ 7.62581e-006 ]
9108 : [ 5.15689e-006 ]
9109 : [ 6.02336e-006 ]
9110 : [ 5.69997e-006 ]
9111 : [ 6.05572e-006 ]
9112 : [ 7.18929e-006 ]
9113 : [ 5.28284e-006 ]
9114 : [ 6.7347e-006  ]
9115 : [ 6.4238e-006  ]
9116 : [ 6.22033e-006 ]
9117 : [ 7.04815e-006 ]
9118 : [ 6.19799e-006 ]
9119 : [ 6.20364e-006 ]
9120 : [ 6.69982e-006 ]
9121 : [ 6.46603e-006 ]
9122 : [ 7.62564e-006 ]
9123 : [ 5.49967e-006 ]
9124 : [ 7.15232e-006 ]
9125 : [ 7.15751e-006 ]
9126 : [ 6.64512e-006 ]
9127 : [ 5.84011e-006 ]
9128 : [ 8.01989e-006 ]
9129 : [ 7.4938e-006  ]
9130 : [ 5.87593e-006 ]
9131 : [ 5.88098e-006 ]
9132 : [ 6.40507e-006 ]
9133 : [ 7.06935e-006 ]
9134 : [ 5.76389e-006 ]
9135 : [ 7.54226e-006 ]
9136 : [ 6.05636e-006 ]
9137 : [ 7.83101e-006 ]
9138 : [ 5.82278e-006 ]
9139 : [ 6.60208e-006 ]
9140 : [ 6.7215e-006  ]
9141 : [ 7.91642e-006 ]
9142 : [ 5.93178e-006 ]
9143 : [ 5.71347e-006 ]
9144 : [ 7.39423e-006 ]
9145 : [ 7.62586e-006 ]
9146 : [ 5.65945e-006 ]
9147 : [ 8.12986e-006 ]
9148 : [ 6.74953e-006 ]
9149 : [ 6.87056e-006 ]
9150 : [ 6.14725e-006 ]
9151 : [ 6.6777e-006  ]
9152 : [ 6.33221e-006 ]
9153 : [ 5.83528e-006 ]
9154 : [ 5.6741e-006  ]
9155 : [ 5.73226e-006 ]
9156 : [ 6.32398e-006 ]
9157 : [ 5.66996e-006 ]
9158 : [ 6.64093e-006 ]
9159 : [ 6.55683e-006 ]
9160 : [ 5.93307e-006 ]
9161 : [ 7.72592e-006 ]
9162 : [ 6.81729e-006 ]
9163 : [ 7.18572e-006 ]
9164 : [ 6.20746e-006 ]
9165 : [ 5.46994e-006 ]
9166 : [ 5.75771e-006 ]
9167 : [ 7.6873e-006  ]
9168 : [ 5.6365e-006  ]
9169 : [ 5.51393e-006 ]
9170 : [ 7.18963e-006 ]
9171 : [ 7.08355e-006 ]
9172 : [ 7.1335e-006  ]
9173 : [ 6.46775e-006 ]
9174 : [ 6.94392e-006 ]
9175 : [ 6.68598e-006 ]
9176 : [ 6.639e-006   ]
9177 : [ 6.4871e-006  ]
9178 : [ 5.3464e-006  ]
9179 : [ 6.66201e-006 ]
9180 : [ 7.9209e-006  ]
9181 : [ 7.43611e-006 ]
9182 : [ 7.56704e-006 ]
9183 : [ 7.29636e-006 ]
9184 : [ 7.53539e-006 ]
9185 : [ 6.99285e-006 ]
9186 : [ 7.95386e-006 ]
9187 : [ 5.44735e-006 ]
9188 : [ 7.07602e-006 ]
9189 : [ 7.38828e-006 ]
9190 : [ 5.65194e-006 ]
9191 : [ 5.63472e-006 ]
9192 : [ 7.89457e-006 ]
9193 : [ 5.68455e-006 ]
9194 : [ 7.24203e-006 ]
9195 : [ 6.4062e-006  ]
9196 : [ 7.40265e-006 ]
9197 : [ 7.8114e-006  ]
9198 : [ 5.59394e-006 ]
9199 : [ 6.43681e-006 ]
9200 : [ 7.35738e-006 ]
9201 : [ 7.4573e-006  ]
9202 : [ 7.26461e-006 ]
9203 : [ 5.86373e-006 ]
9204 : [ 5.56196e-006 ]
9205 : [ 7.52493e-006 ]
9206 : [ 6.15241e-006 ]
9207 : [ 5.67708e-006 ]
9208 : [ 5.64376e-006 ]
9209 : [ 6.58232e-006 ]
9210 : [ 6.84387e-006 ]
9211 : [ 6.50383e-006 ]
9212 : [ 7.86036e-006 ]
9213 : [ 6.25051e-006 ]
9214 : [ 7.55386e-006 ]
9215 : [ 5.96826e-006 ]
9216 : [ 6.12296e-006 ]
9217 : [ 7.62075e-006 ]
9218 : [ 5.65868e-006 ]
9219 : [ 6.19695e-006 ]
9220 : [ 6.95641e-006 ]
9221 : [ 7.13916e-006 ]
9222 : [ 7.37775e-006 ]
9223 : [ 6.22532e-006 ]
9224 : [ 7.82954e-006 ]
9225 : [ 5.7186e-006  ]
9226 : [ 7.58416e-006 ]
9227 : [ 7.62298e-006 ]
9228 : [ 6.89287e-006 ]
9229 : [ 5.24828e-006 ]
9230 : [ 5.73482e-006 ]
9231 : [ 5.5976e-006  ]
9232 : [ 7.69605e-006 ]
9233 : [ 7.58665e-006 ]
9234 : [ 7.4012e-006  ]
9235 : [ 6.41526e-006 ]
9236 : [ 6.82685e-006 ]
9237 : [ 7.6778e-006  ]
9238 : [ 5.36122e-006 ]
9239 : [ 6.10574e-006 ]
9240 : [ 7.74324e-006 ]
9241 : [ 7.76561e-006 ]
9242 : [ 6.79052e-006 ]
9243 : [ 7.34748e-006 ]
9244 : [ 6.2567e-006  ]
9245 : [ 5.77849e-006 ]
9246 : [ 7.48885e-006 ]
9247 : [ 5.18939e-006 ]
9248 : [ 7.43631e-006 ]
9249 : [ 5.54587e-006 ]
9250 : [ 5.82754e-006 ]
9251 : [ 6.62759e-006 ]
9252 : [ 6.2219e-006  ]
9253 : [ 6.69031e-006 ]
9254 : [ 7.86053e-006 ]
9255 : [ 7.48485e-006 ]
9256 : [ 5.86416e-006 ]
9257 : [ 7.07898e-006 ]
9258 : [ 7.39212e-006 ]
9259 : [ 5.02776e-006 ]
9260 : [ 5.93126e-006 ]
9261 : [ 5.85366e-006 ]
9262 : [ 6.69512e-006 ]
9263 : [ 5.62321e-006 ]
9264 : [ 6.24541e-006 ]
9265 : [ 5.50318e-006 ]
9266 : [ 8.13684e-006 ]
9267 : [ 6.55694e-006 ]
9268 : [ 6.93104e-006 ]
9269 : [ 7.64834e-006 ]
9270 : [ 6.52235e-006 ]
9271 : [ 6.80802e-006 ]
9272 : [ 6.81159e-006 ]
9273 : [ 7.13832e-006 ]
9274 : [ 7.41682e-006 ]
9275 : [ 5.8604e-006  ]
9276 : [ 8.08515e-006 ]
9277 : [ 5.70613e-006 ]
9278 : [ 6.554e-006   ]
9279 : [ 5.98844e-006 ]
9280 : [ 5.58873e-006 ]
9281 : [ 5.87997e-006 ]
9282 : [ 5.90845e-006 ]
9283 : [ 6.97879e-006 ]
9284 : [ 5.83336e-006 ]
9285 : [ 7.71638e-006 ]
9286 : [ 6.20536e-006 ]
9287 : [ 5.65853e-006 ]
9288 : [ 6.0475e-006  ]
9289 : [ 5.71344e-006 ]
9290 : [ 6.29452e-006 ]
9291 : [ 5.86459e-006 ]
9292 : [ 6.02606e-006 ]
9293 : [ 6.98715e-006 ]
9294 : [ 7.17917e-006 ]
9295 : [ 5.09504e-006 ]
9296 : [ 5.37162e-006 ]
9297 : [ 6.7398e-006  ]
9298 : [ 6.24583e-006 ]
9299 : [ 5.79792e-006 ]
9300 : [ 5.62186e-006 ]
9301 : [ 5.94773e-006 ]
9302 : [ 7.2823e-006  ]
9303 : [ 7.45648e-006 ]
9304 : [ 8.05103e-006 ]
9305 : [ 5.56387e-006 ]
9306 : [ 7.05329e-006 ]
9307 : [ 6.35245e-006 ]
9308 : [ 5.82273e-006 ]
9309 : [ 6.46903e-006 ]
9310 : [ 6.61421e-006 ]
9311 : [ 7.61036e-006 ]
9312 : [ 5.79468e-006 ]
9313 : [ 7.12415e-006 ]
9314 : [ 6.92738e-006 ]
9315 : [ 5.65589e-006 ]
9316 : [ 6.69717e-006 ]
9317 : [ 5.70675e-006 ]
9318 : [ 6.00947e-006 ]
9319 : [ 6.46767e-006 ]
9320 : [ 7.29798e-006 ]
9321 : [ 6.97309e-006 ]
9322 : [ 5.3581e-006  ]
9323 : [ 5.87209e-006 ]
9324 : [ 7.2561e-006  ]
9325 : [ 6.7742e-006  ]
9326 : [ 7.57595e-006 ]
9327 : [ 6.82733e-006 ]
9328 : [ 5.7253e-006  ]
9329 : [ 7.08209e-006 ]
9330 : [ 7.01586e-006 ]
9331 : [ 6.15067e-006 ]
9332 : [ 6.47834e-006 ]
9333 : [ 6.29066e-006 ]
9334 : [ 6.58187e-006 ]
9335 : [ 6.47869e-006 ]
9336 : [ 6.5826e-006  ]
9337 : [ 6.08506e-006 ]
9338 : [ 5.50389e-006 ]
9339 : [ 5.11602e-006 ]
9340 : [ 6.63507e-006 ]
9341 : [ 6.84928e-006 ]
9342 : [ 6.4074e-006  ]
9343 : [ 6.64646e-006 ]
9344 : [ 5.51609e-006 ]
9345 : [ 6.29352e-006 ]
9346 : [ 6.94832e-006 ]
9347 : [ 5.98574e-006 ]
9348 : [ 6.98639e-006 ]
9349 : [ 6.40092e-006 ]
9350 : [ 7.16367e-006 ]
9351 : [ 5.97628e-006 ]
9352 : [ 6.26072e-006 ]
9353 : [ 7.67721e-006 ]
9354 : [ 5.22449e-006 ]
9355 : [ 6.26623e-006 ]
9356 : [ 7.33435e-006 ]
9357 : [ 6.05268e-006 ]
9358 : [ 7.50671e-006 ]
9359 : [ 6.38341e-006 ]
9360 : [ 7.72947e-006 ]
9361 : [ 7.75054e-006 ]
9362 : [ 7.48501e-006 ]
9363 : [ 7.78808e-006 ]
9364 : [ 7.08672e-006 ]
9365 : [ 5.43657e-006 ]
9366 : [ 6.45581e-006 ]
9367 : [ 5.69709e-006 ]
9368 : [ 5.93504e-006 ]
9369 : [ 6.62536e-006 ]
9370 : [ 7.86815e-006 ]
9371 : [ 5.86745e-006 ]
9372 : [ 6.15032e-006 ]
9373 : [ 6.09003e-006 ]
9374 : [ 7.33874e-006 ]
9375 : [ 6.47575e-006 ]
9376 : [ 5.63854e-006 ]
9377 : [ 7.25002e-006 ]
9378 : [ 5.29673e-006 ]
9379 : [ 6.43217e-006 ]
9380 : [ 6.82177e-006 ]
9381 : [ 5.79025e-006 ]
9382 : [ 6.74368e-006 ]
9383 : [ 6.82877e-006 ]
9384 : [ 5.91116e-006 ]
9385 : [ 5.60213e-006 ]
9386 : [ 5.54421e-006 ]
9387 : [ 6.4117e-006  ]
9388 : [ 5.4296e-006  ]
9389 : [ 6.53359e-006 ]
9390 : [ 7.59596e-006 ]
9391 : [ 6.09444e-006 ]
9392 : [ 5.02739e-006 ]
9393 : [ 6.84817e-006 ]
9394 : [ 6.89582e-006 ]
9395 : [ 6.81993e-006 ]
9396 : [ 6.35238e-006 ]
9397 : [ 6.27066e-006 ]
9398 : [ 6.98392e-006 ]
9399 : [ 5.74347e-006 ]
9400 : [ 6.37375e-006 ]
9401 : [ 6.51211e-006 ]
9402 : [ 5.17146e-006 ]
9403 : [ 7.99983e-006 ]
9404 : [ 7.44875e-006 ]
9405 : [ 7.64617e-006 ]
9406 : [ 7.35485e-006 ]
9407 : [ 7.81657e-006 ]
9408 : [ 6.33439e-006 ]
9409 : [ 5.47538e-006 ]
9410 : [ 7.69268e-006 ]
9411 : [ 5.61349e-006 ]
9412 : [ 6.66737e-006 ]
9413 : [ 7.1416e-006  ]
9414 : [ 6.09548e-006 ]
9415 : [ 5.64549e-006 ]
9416 : [ 5.67015e-006 ]
9417 : [ 6.45538e-006 ]
9418 : [ 7.45282e-006 ]
9419 : [ 6.10835e-006 ]
9420 : [ 6.71367e-006 ]
9421 : [ 5.79364e-006 ]
9422 : [ 6.55293e-006 ]
9423 : [ 5.43963e-006 ]
9424 : [ 5.64143e-006 ]
9425 : [ 6.7249e-006  ]
9426 : [ 5.66999e-006 ]
9427 : [ 8.27728e-006 ]
9428 : [ 7.14306e-006 ]
9429 : [ 5.83203e-006 ]
9430 : [ 7.53676e-006 ]
9431 : [ 7.36853e-006 ]
9432 : [ 7.25234e-006 ]
9433 : [ 6.5917e-006  ]
9434 : [ 7.69022e-006 ]
9435 : [ 7.05754e-006 ]
9436 : [ 6.75454e-006 ]
9437 : [ 6.17168e-006 ]
9438 : [ 5.49308e-006 ]
9439 : [ 7.25205e-006 ]
9440 : [ 6.11309e-006 ]
9441 : [ 5.75226e-006 ]
9442 : [ 7.31464e-006 ]
9443 : [ 7.86829e-006 ]
9444 : [ 7.14675e-006 ]
9445 : [ 5.53962e-006 ]
9446 : [ 6.09285e-006 ]
9447 : [ 7.16159e-006 ]
9448 : [ 7.63169e-006 ]
9449 : [ 6.02323e-006 ]
9450 : [ 6.35254e-006 ]
9451 : [ 7.17797e-006 ]
9452 : [ 7.1864e-006  ]
9453 : [ 7.40192e-006 ]
9454 : [ 5.98112e-006 ]
9455 : [ 5.71648e-006 ]
9456 : [ 6.51555e-006 ]
9457 : [ 8.01085e-006 ]
9458 : [ 6.97737e-006 ]
9459 : [ 6.46339e-006 ]
9460 : [ 5.91803e-006 ]
9461 : [ 5.80196e-006 ]
9462 : [ 5.47425e-006 ]
9463 : [ 5.31223e-006 ]
9464 : [ 6.71615e-006 ]
9465 : [ 6.52175e-006 ]
9466 : [ 6.96975e-006 ]
9467 : [ 6.14344e-006 ]
9468 : [ 6.34979e-006 ]
9469 : [ 6.32616e-006 ]
9470 : [ 7.87607e-006 ]
9471 : [ 5.56981e-006 ]
9472 : [ 5.75195e-006 ]
9473 : [ 7.21538e-006 ]
9474 : [ 7.76775e-006 ]
9475 : [ 6.68789e-006 ]
9476 : [ 6.31851e-006 ]
9477 : [ 5.73047e-006 ]
9478 : [ 7.05282e-006 ]
9479 : [ 6.21821e-006 ]
9480 : [ 7.30816e-006 ]
9481 : [ 7.50947e-006 ]
9482 : [ 5.97293e-006 ]
9483 : [ 6.59106e-006 ]
9484 : [ 6.22553e-006 ]
9485 : [ 6.64227e-006 ]
9486 : [ 5.44045e-006 ]
9487 : [ 5.64427e-006 ]
9488 : [ 5.96806e-006 ]
9489 : [ 5.98201e-006 ]
9490 : [ 6.10333e-006 ]
9491 : [ 6.58016e-006 ]
9492 : [ 5.81674e-006 ]
9493 : [ 5.59896e-006 ]
9494 : [ 5.1694e-006  ]
9495 : [ 7.08506e-006 ]
9496 : [ 6.45269e-006 ]
9497 : [ 6.29863e-006 ]
9498 : [ 7.40308e-006 ]
9499 : [ 5.9094e-006  ]
9500 : [ 6.10461e-006 ]
9501 : [ 6.28537e-006 ]
9502 : [ 6.1101e-006  ]
9503 : [ 6.92235e-006 ]
9504 : [ 7.77897e-006 ]
9505 : [ 7.43725e-006 ]
9506 : [ 8.11331e-006 ]
9507 : [ 5.76027e-006 ]
9508 : [ 5.40912e-006 ]
9509 : [ 5.94299e-006 ]
9510 : [ 7.09411e-006 ]
9511 : [ 6.83916e-006 ]
9512 : [ 7.18748e-006 ]
9513 : [ 7.2079e-006  ]
9514 : [ 5.8244e-006  ]
9515 : [ 7.31167e-006 ]
9516 : [ 6.73389e-006 ]
9517 : [ 7.81055e-006 ]
9518 : [ 6.69092e-006 ]
9519 : [ 7.44293e-006 ]
9520 : [ 6.35223e-006 ]
9521 : [ 6.36758e-006 ]
9522 : [ 6.45581e-006 ]
9523 : [ 6.51537e-006 ]
9524 : [ 6.04641e-006 ]
9525 : [ 6.19672e-006 ]
9526 : [ 6.93893e-006 ]
9527 : [ 5.22155e-006 ]
9528 : [ 7.71067e-006 ]
9529 : [ 6.18167e-006 ]
9530 : [ 7.4224e-006  ]
9531 : [ 8.01663e-006 ]
9532 : [ 7.58227e-006 ]
9533 : [ 7.91466e-006 ]
9534 : [ 7.84866e-006 ]
9535 : [ 7.37668e-006 ]
9536 : [ 6.36641e-006 ]
9537 : [ 7.8656e-006  ]
9538 : [ 6.57587e-006 ]
9539 : [ 6.90747e-006 ]
9540 : [ 6.87068e-006 ]
9541 : [ 7.87442e-006 ]
9542 : [ 6.16831e-006 ]
9543 : [ 7.92943e-006 ]
9544 : [ 6.4449e-006  ]
9545 : [ 6.79232e-006 ]
9546 : [ 7.60395e-006 ]
9547 : [ 5.51406e-006 ]
9548 : [ 5.20773e-006 ]
9549 : [ 6.16045e-006 ]
9550 : [ 5.46547e-006 ]
9551 : [ 7.2662e-006  ]
9552 : [ 5.85658e-006 ]
9553 : [ 7.19835e-006 ]
9554 : [ 5.84747e-006 ]
9555 : [ 6.96567e-006 ]
9556 : [ 6.90053e-006 ]
9557 : [ 6.35283e-006 ]
9558 : [ 6.10515e-006 ]
9559 : [ 6.2558e-006  ]
9560 : [ 7.48709e-006 ]
9561 : [ 6.04831e-006 ]
9562 : [ 6.77989e-006 ]
9563 : [ 6.18136e-006 ]
9564 : [ 7.67925e-006 ]
9565 : [ 5.79332e-006 ]
9566 : [ 5.42083e-006 ]
9567 : [ 5.84598e-006 ]
9568 : [ 7.68792e-006 ]
9569 : [ 5.0954e-006  ]
9570 : [ 7.85667e-006 ]
9571 : [ 5.98563e-006 ]
9572 : [ 7.45252e-006 ]
9573 : [ 7.42061e-006 ]
9574 : [ 5.82802e-006 ]
9575 : [ 6.06374e-006 ]
9576 : [ 5.40287e-006 ]
9577 : [ 6.80847e-006 ]
9578 : [ 5.18201e-006 ]
9579 : [ 6.51675e-006 ]
9580 : [ 5.67118e-006 ]
9581 : [ 5.88389e-006 ]
9582 : [ 5.54095e-006 ]
9583 : [ 7.0682e-006  ]
9584 : [ 5.86949e-006 ]
9585 : [ 7.34683e-006 ]
9586 : [ 7.04973e-006 ]
9587 : [ 5.92062e-006 ]
9588 : [ 6.90923e-006 ]
9589 : [ 5.69514e-006 ]
9590 : [ 5.72655e-006 ]
9591 : [ 6.84459e-006 ]
9592 : [ 7.93509e-006 ]
9593 : [ 7.35255e-006 ]
9594 : [ 5.47886e-006 ]
9595 : [ 5.93511e-006 ]
9596 : [ 7.92327e-006 ]
9597 : [ 7.64594e-006 ]
9598 : [ 6.4292e-006  ]
9599 : [ 6.92829e-006 ]
9600 : [ 6.32635e-006 ]
9601 : [ 7.08206e-006 ]
9602 : [ 7.54516e-006 ]
9603 : [ 6.45142e-006 ]
9604 : [ 6.36806e-006 ]
9605 : [ 7.30632e-006 ]
9606 : [ 6.69703e-006 ]
9607 : [ 7.70718e-006 ]
9608 : [ 7.06797e-006 ]
9609 : [ 6.59997e-006 ]
9610 : [ 6.35074e-006 ]
9611 : [ 6.07274e-006 ]
9612 : [ 6.23618e-006 ]
9613 : [ 6.23433e-006 ]
9614 : [ 6.91007e-006 ]
9615 : [ 7.28977e-006 ]
9616 : [ 7.50975e-006 ]
9617 : [ 7.44746e-006 ]
9618 : [ 8.20006e-006 ]
9619 : [ 7.64361e-006 ]
9620 : [ 5.10993e-006 ]
9621 : [ 7.40548e-006 ]
9622 : [ 6.3155e-006  ]
9623 : [ 6.51553e-006 ]
9624 : [ 6.93461e-006 ]
9625 : [ 7.71723e-006 ]
9626 : [ 6.89982e-006 ]
9627 : [ 6.19141e-006 ]
9628 : [ 7.29474e-006 ]
9629 : [ 7.04173e-006 ]
9630 : [ 6.27748e-006 ]
9631 : [ 6.05096e-006 ]
9632 : [ 5.14182e-006 ]
9633 : [ 6.75368e-006 ]
9634 : [ 7.39309e-006 ]
9635 : [ 7.50141e-006 ]
9636 : [ 6.70728e-006 ]
9637 : [ 6.26145e-006 ]
9638 : [ 6.31358e-006 ]
9639 : [ 5.33613e-006 ]
9640 : [ 6.41498e-006 ]
9641 : [ 5.76044e-006 ]
9642 : [ 7.57413e-006 ]
9643 : [ 5.97589e-006 ]
9644 : [ 5.64441e-006 ]
9645 : [ 7.42154e-006 ]
9646 : [ 7.96386e-006 ]
9647 : [ 7.2183e-006  ]
9648 : [ 6.70733e-006 ]
9649 : [ 6.14485e-006 ]
9650 : [ 7.27413e-006 ]
9651 : [ 7.36353e-006 ]
9652 : [ 6.53111e-006 ]
9653 : [ 7.04497e-006 ]
9654 : [ 6.99355e-006 ]
9655 : [ 5.81629e-006 ]
9656 : [ 5.83917e-006 ]
9657 : [ 5.82859e-006 ]
9658 : [ 5.87391e-006 ]
9659 : [ 7.65101e-006 ]
9660 : [ 7.42473e-006 ]
9661 : [ 5.61489e-006 ]
9662 : [ 7.92908e-006 ]
9663 : [ 6.51277e-006 ]
9664 : [ 5.68174e-006 ]
9665 : [ 5.83292e-006 ]
9666 : [ 6.37416e-006 ]
9667 : [ 7.14647e-006 ]
9668 : [ 6.70711e-006 ]
9669 : [ 6.47226e-006 ]
9670 : [ 7.54041e-006 ]
9671 : [ 7.4885e-006  ]
9672 : [ 6.23357e-006 ]
9673 : [ 6.94491e-006 ]
9674 : [ 6.05639e-006 ]
9675 : [ 7.53947e-006 ]
9676 : [ 7.6035e-006  ]
9677 : [ 7.16637e-006 ]
9678 : [ 6.36948e-006 ]
9679 : [ 6.02433e-006 ]
9680 : [ 6.84639e-006 ]
9681 : [ 6.44366e-006 ]
9682 : [ 7.41396e-006 ]
9683 : [ 5.3711e-006  ]
9684 : [ 5.97008e-006 ]
9685 : [ 7.58973e-006 ]
9686 : [ 7.39116e-006 ]
9687 : [ 7.38684e-006 ]
9688 : [ 7.2082e-006  ]
9689 : [ 7.79774e-006 ]
9690 : [ 6.20496e-006 ]
9691 : [ 5.23007e-006 ]
9692 : [ 6.28102e-006 ]
9693 : [ 7.85649e-006 ]
9694 : [ 7.72118e-006 ]
9695 : [ 8.25652e-006 ]
9696 : [ 5.89969e-006 ]
9697 : [ 6.72439e-006 ]
9698 : [ 7.66409e-006 ]
9699 : [ 7.76797e-006 ]
9700 : [ 7.15456e-006 ]
9701 : [ 7.49994e-006 ]
9702 : [ 6.09966e-006 ]
9703 : [ 7.27752e-006 ]
9704 : [ 5.70267e-006 ]
9705 : [ 5.87172e-006 ]
9706 : [ 5.50186e-006 ]
9707 : [ 7.08766e-006 ]
9708 : [ 5.64603e-006 ]
9709 : [ 7.9737e-006  ]
9710 : [ 6.57661e-006 ]
9711 : [ 8.36467e-006 ]
9712 : [ 7.47753e-006 ]
9713 : [ 6.73389e-006 ]
9714 : [ 6.13476e-006 ]
9715 : [ 6.6566e-006  ]
9716 : [ 5.58084e-006 ]
9717 : [ 6.81382e-006 ]
9718 : [ 6.04121e-006 ]
9719 : [ 7.00425e-006 ]
9720 : [ 7.70238e-006 ]
9721 : [ 7.1132e-006  ]
9722 : [ 5.90207e-006 ]
9723 : [ 6.97932e-006 ]
9724 : [ 5.9213e-006  ]
9725 : [ 7.86507e-006 ]
9726 : [ 5.70718e-006 ]
9727 : [ 7.60468e-006 ]
9728 : [ 6.18827e-006 ]
9729 : [ 6.49261e-006 ]
9730 : [ 7.44382e-006 ]
9731 : [ 7.00881e-006 ]
9732 : [ 5.82436e-006 ]
9733 : [ 6.21105e-006 ]
9734 : [ 6.27474e-006 ]
9735 : [ 5.86411e-006 ]
9736 : [ 5.86386e-006 ]
9737 : [ 7.64123e-006 ]
9738 : [ 6.66535e-006 ]
9739 : [ 5.05685e-006 ]
9740 : [ 7.29976e-006 ]
9741 : [ 7.01934e-006 ]
9742 : [ 6.39932e-006 ]
9743 : [ 6.40024e-006 ]
9744 : [ 7.39184e-006 ]
9745 : [ 6.77936e-006 ]
9746 : [ 7.653e-006   ]
9747 : [ 5.25459e-006 ]
9748 : [ 6.62852e-006 ]
9749 : [ 5.32771e-006 ]
9750 : [ 5.66585e-006 ]
9751 : [ 7.83504e-006 ]
9752 : [ 6.10617e-006 ]
9753 : [ 6.70949e-006 ]
9754 : [ 7.09338e-006 ]
9755 : [ 6.66217e-006 ]
9756 : [ 6.86547e-006 ]
9757 : [ 5.82755e-006 ]
9758 : [ 5.79681e-006 ]
9759 : [ 5.92235e-006 ]
9760 : [ 6.80852e-006 ]
9761 : [ 7.96317e-006 ]
9762 : [ 6.82273e-006 ]
9763 : [ 5.40599e-006 ]
9764 : [ 5.83649e-006 ]
9765 : [ 5.39275e-006 ]
9766 : [ 7.3172e-006  ]
9767 : [ 7.90996e-006 ]
9768 : [ 7.76212e-006 ]
9769 : [ 6.393e-006   ]
9770 : [ 5.48193e-006 ]
9771 : [ 5.28949e-006 ]
9772 : [ 7.93009e-006 ]
9773 : [ 7.42996e-006 ]
9774 : [ 5.18769e-006 ]
9775 : [ 6.76693e-006 ]
9776 : [ 6.73122e-006 ]
9777 : [ 7.16832e-006 ]
9778 : [ 6.27537e-006 ]
9779 : [ 7.5308e-006  ]
9780 : [ 7.20234e-006 ]
9781 : [ 7.53412e-006 ]
9782 : [ 6.03438e-006 ]
9783 : [ 7.6744e-006  ]
9784 : [ 6.33519e-006 ]
9785 : [ 7.41264e-006 ]
9786 : [ 6.28883e-006 ]
9787 : [ 7.78314e-006 ]
9788 : [ 6.49786e-006 ]
9789 : [ 6.29707e-006 ]
9790 : [ 7.07727e-006 ]
9791 : [ 5.84461e-006 ]
9792 : [ 7.2698e-006  ]
9793 : [ 6.50385e-006 ]
9794 : [ 6.35916e-006 ]
9795 : [ 5.84941e-006 ]
9796 : [ 5.79715e-006 ]
9797 : [ 5.86697e-006 ]
9798 : [ 7.06149e-006 ]
9799 : [ 5.3742e-006  ]
9800 : [ 7.35172e-006 ]
9801 : [ 6.48707e-006 ]
9802 : [ 6.3796e-006  ]
9803 : [ 5.95847e-006 ]
9804 : [ 7.5575e-006  ]
9805 : [ 6.82989e-006 ]
9806 : [ 5.70768e-006 ]
9807 : [ 5.62869e-006 ]
9808 : [ 6.29979e-006 ]
9809 : [ 6.48808e-006 ]
9810 : [ 6.32271e-006 ]
9811 : [ 7.26107e-006 ]
9812 : [ 7.12936e-006 ]
9813 : [ 6.39927e-006 ]
9814 : [ 8.228e-006   ]
9815 : [ 6.81505e-006 ]
9816 : [ 7.20325e-006 ]
9817 : [ 6.91177e-006 ]
9818 : [ 7.54391e-006 ]
9819 : [ 7.39602e-006 ]
9820 : [ 6.74282e-006 ]
9821 : [ 7.20797e-006 ]
9822 : [ 6.54073e-006 ]
9823 : [ 6.51517e-006 ]
9824 : [ 7.7137e-006  ]
9825 : [ 7.21244e-006 ]
9826 : [ 5.73728e-006 ]
9827 : [ 5.98126e-006 ]
9828 : [ 5.50085e-006 ]
9829 : [ 5.7172e-006  ]
9830 : [ 7.49254e-006 ]
9831 : [ 5.76145e-006 ]
9832 : [ 7.6952e-006  ]
9833 : [ 7.13082e-006 ]
9834 : [ 7.94602e-006 ]
9835 : [ 5.36653e-006 ]
9836 : [ 6.40549e-006 ]
9837 : [ 7.47089e-006 ]
9838 : [ 7.59773e-006 ]
9839 : [ 6.18968e-006 ]
9840 : [ 7.30113e-006 ]
9841 : [ 7.25518e-006 ]
9842 : [ 6.79372e-006 ]
9843 : [ 6.79236e-006 ]
9844 : [ 6.74525e-006 ]
9845 : [ 6.56113e-006 ]
9846 : [ 7.65648e-006 ]
9847 : [ 7.54416e-006 ]
9848 : [ 5.94198e-006 ]
9849 : [ 7.95107e-006 ]
9850 : [ 6.68137e-006 ]
9851 : [ 5.91862e-006 ]
9852 : [ 6.63532e-006 ]
9853 : [ 6.99173e-006 ]
9854 : [ 6.22505e-006 ]
9855 : [ 6.35395e-006 ]
9856 : [ 7.90265e-006 ]
9857 : [ 5.61389e-006 ]
9858 : [ 6.79434e-006 ]
9859 : [ 5.82424e-006 ]
9860 : [ 8.02957e-006 ]
9861 : [ 6.88947e-006 ]
9862 : [ 6.17253e-006 ]
9863 : [ 7.33392e-006 ]
9864 : [ 6.73193e-006 ]
9865 : [ 5.27402e-006 ]
9866 : [ 5.6762e-006  ]
9867 : [ 7.26421e-006 ]
9868 : [ 6.90267e-006 ]
9869 : [ 5.98934e-006 ]
9870 : [ 6.25887e-006 ]
9871 : [ 6.15986e-006 ]
9872 : [ 7.26508e-006 ]
9873 : [ 6.79532e-006 ]
9874 : [ 6.76798e-006 ]
9875 : [ 7.43116e-006 ]
9876 : [ 6.64079e-006 ]
9877 : [ 7.15131e-006 ]
9878 : [ 7.44644e-006 ]
9879 : [ 6.76362e-006 ]
9880 : [ 7.55891e-006 ]
9881 : [ 7.73758e-006 ]
9882 : [ 7.51897e-006 ]
9883 : [ 5.83693e-006 ]
9884 : [ 6.46728e-006 ]
9885 : [ 5.7165e-006  ]
9886 : [ 6.85163e-006 ]
9887 : [ 6.65677e-006 ]
9888 : [ 6.73744e-006 ]
9889 : [ 6.10723e-006 ]
9890 : [ 6.70715e-006 ]
9891 : [ 7.02271e-006 ]
9892 : [ 7.19277e-006 ]
9893 : [ 6.63721e-006 ]
9894 : [ 6.02912e-006 ]
9895 : [ 6.8752e-006  ]
9896 : [ 7.32137e-006 ]
9897 : [ 6.67269e-006 ]
9898 : [ 7.19434e-006 ]
9899 : [ 7.29954e-006 ]
9900 : [ 6.76284e-006 ]
9901 : [ 5.4979e-006  ]
9902 : [ 6.02586e-006 ]
9903 : [ 7.85487e-006 ]
9904 : [ 7.46182e-006 ]
9905 : [ 7.37388e-006 ]
9906 : [ 6.32323e-006 ]
9907 : [ 7.67532e-006 ]
9908 : [ 6.68638e-006 ]
9909 : [ 7.42469e-006 ]
9910 : [ 7.91051e-006 ]
9911 : [ 6.88356e-006 ]
9912 : [ 6.30067e-006 ]
9913 : [ 5.84972e-006 ]
9914 : [ 6.45192e-006 ]
9915 : [ 6.01361e-006 ]
9916 : [ 6.60832e-006 ]
9917 : [ 5.67013e-006 ]
9918 : [ 6.49731e-006 ]
9919 : [ 7.88748e-006 ]
9920 : [ 5.77784e-006 ]
9921 : [ 7.40464e-006 ]
9922 : [ 6.35193e-006 ]
9923 : [ 7.92509e-006 ]
9924 : [ 6.21789e-006 ]
9925 : [ 6.12872e-006 ]
9926 : [ 5.43979e-006 ]
9927 : [ 5.67398e-006 ]
9928 : [ 8.01035e-006 ]
9929 : [ 6.24997e-006 ]
9930 : [ 7.50009e-006 ]
9931 : [ 7.07594e-006 ]
9932 : [ 6.73641e-006 ]
9933 : [ 7.04571e-006 ]
9934 : [ 5.4368e-006  ]
9935 : [ 7.15281e-006 ]
9936 : [ 6.14688e-006 ]
9937 : [ 5.58789e-006 ]
9938 : [ 7.42201e-006 ]
9939 : [ 7.73376e-006 ]
9940 : [ 6.21873e-006 ]
9941 : [ 5.42454e-006 ]
9942 : [ 7.31849e-006 ]
9943 : [ 6.18501e-006 ]
9944 : [ 5.50832e-006 ]
9945 : [ 6.03573e-006 ]
9946 : [ 7.75056e-006 ]
9947 : [ 7.85796e-006 ]
9948 : [ 5.85506e-006 ]
9949 : [ 7.11384e-006 ]
9950 : [ 5.55252e-006 ]
9951 : [ 7.02249e-006 ]
9952 : [ 5.25774e-006 ]
9953 : [ 6.84863e-006 ]
9954 : [ 7.72087e-006 ]
9955 : [ 6.39571e-006 ]
9956 : [ 6.17936e-006 ]
9957 : [ 6.8781e-006  ]
9958 : [ 5.773e-006   ]
9959 : [ 6.38311e-006 ]
9960 : [ 6.34993e-006 ]
9961 : [ 6.53248e-006 ]
9962 : [ 5.21039e-006 ]
9963 : [ 6.67494e-006 ]
9964 : [ 5.37233e-006 ]
9965 : [ 6.89124e-006 ]
9966 : [ 7.3186e-006  ]
9967 : [ 6.70636e-006 ]
9968 : [ 5.13783e-006 ]
9969 : [ 6.17718e-006 ]
9970 : [ 5.71034e-006 ]
9971 : [ 7.58843e-006 ]
9972 : [ 6.56976e-006 ]
9973 : [ 5.72361e-006 ]
9974 : [ 6.45161e-006 ]
9975 : [ 6.51762e-006 ]
9976 : [ 7.52487e-006 ]
9977 : [ 6.53666e-006 ]
9978 : [ 6.46331e-006 ]
9979 : [ 7.097e-006   ]
9980 : [ 7.47764e-006 ]
9981 : [ 5.17691e-006 ]
9982 : [ 6.80134e-006 ]
9983 : [ 6.85045e-006 ]
9984 : [ 5.57957e-006 ]
9985 : [ 5.98204e-006 ]
9986 : [ 7.26627e-006 ]
9987 : [ 7.37721e-006 ]
9988 : [ 6.42809e-006 ]
9989 : [ 7.43563e-006 ]
9990 : [ 7.39404e-006 ]
9991 : [ 7.28698e-006 ]
9992 : [ 6.62513e-006 ]
9993 : [ 6.27774e-006 ]
9994 : [ 7.39774e-006 ]
9995 : [ 6.81365e-006 ]
9996 : [ 7.04812e-006 ]
9997 : [ 6.9019e-006  ]
9998 : [ 7.80722e-006 ]
9999 : [ 7.47563e-006 ]
