# Supplementary material for: Influence of tissue conductivity on foetal exposure to extremely low frequency magnetic fields at 50 Hz using stochastic dosimetry
Source: PLoS One. 2018 Feb 7;13(2):e0192131. doi: 10.1371/journal.pone.0192131 (PMC5802904; doi:10.1371/journal.pone.0192131)
Supplement: S1 File — (ZIP) [file pone.0192131.s001.zip › Data/Ydistributions(10000)/9m/Kidney.txt]

       [ y0           ]
   0 : [ 9.0926e-006  ]
   1 : [ 9.25024e-006 ]
   2 : [ 8.7966e-006  ]
   3 : [ 9.39831e-006 ]
   4 : [ 9.26523e-006 ]
   5 : [ 8.8286e-006  ]
   6 : [ 9.30895e-006 ]
   7 : [ 8.98924e-006 ]
   8 : [ 9.02754e-006 ]
   9 : [ 9.17566e-006 ]
  10 : [ 9.02151e-006 ]
  11 : [ 9.35577e-006 ]
  12 : [ 9.16674e-006 ]
  13 : [ 8.9225e-006  ]
  14 : [ 9.02456e-006 ]
  15 : [ 9.21676e-006 ]
  16 : [ 9.34262e-006 ]
  17 : [ 8.79179e-006 ]
  18 : [ 9.0367e-006  ]
  19 : [ 9.02513e-006 ]
  20 : [ 9.20243e-006 ]
  21 : [ 9.09797e-006 ]
  22 : [ 8.83889e-006 ]
  23 : [ 9.2828e-006  ]
  24 : [ 9.07377e-006 ]
  25 : [ 8.77603e-006 ]
  26 : [ 9.06001e-006 ]
  27 : [ 8.90147e-006 ]
  28 : [ 9.0079e-006  ]
  29 : [ 9.05422e-006 ]
  30 : [ 9.03935e-006 ]
  31 : [ 9.12606e-006 ]
  32 : [ 8.8078e-006  ]
  33 : [ 9.07362e-006 ]
  34 : [ 9.12222e-006 ]
  35 : [ 9.14599e-006 ]
  36 : [ 8.93275e-006 ]
  37 : [ 9.12784e-006 ]
  38 : [ 8.92799e-006 ]
  39 : [ 8.93445e-006 ]
  40 : [ 9.15824e-006 ]
  41 : [ 8.87314e-006 ]
  42 : [ 9.13099e-006 ]
  43 : [ 8.95853e-006 ]
  44 : [ 8.93148e-006 ]
  45 : [ 9.10329e-006 ]
  46 : [ 9.13612e-006 ]
  47 : [ 9.16435e-006 ]
  48 : [ 9.01647e-006 ]
  49 : [ 8.84917e-006 ]
  50 : [ 9.12569e-006 ]
  51 : [ 9.28899e-006 ]
  52 : [ 9.29129e-006 ]
  53 : [ 9.12728e-006 ]
  54 : [ 9.1003e-006  ]
  55 : [ 8.89673e-006 ]
  56 : [ 8.95167e-006 ]
  57 : [ 9.07747e-006 ]
  58 : [ 9.23954e-006 ]
  59 : [ 8.869e-006   ]
  60 : [ 9.05008e-006 ]
  61 : [ 9.14904e-006 ]
  62 : [ 9.11932e-006 ]
  63 : [ 8.79209e-006 ]
  64 : [ 8.83588e-006 ]
  65 : [ 9.21129e-006 ]
  66 : [ 8.87689e-006 ]
  67 : [ 9.06027e-006 ]
  68 : [ 8.95911e-006 ]
  69 : [ 8.94009e-006 ]
  70 : [ 9.13694e-006 ]
  71 : [ 8.90797e-006 ]
  72 : [ 9.08519e-006 ]
  73 : [ 8.80408e-006 ]
  74 : [ 8.87071e-006 ]
  75 : [ 8.86599e-006 ]
  76 : [ 9.06291e-006 ]
  77 : [ 9.13012e-006 ]
  78 : [ 8.86321e-006 ]
  79 : [ 9.303e-006   ]
  80 : [ 8.86463e-006 ]
  81 : [ 8.86231e-006 ]
  82 : [ 9.03547e-006 ]
  83 : [ 9.32685e-006 ]
  84 : [ 9.03016e-006 ]
  85 : [ 9.21088e-006 ]
  86 : [ 9.06219e-006 ]
  87 : [ 8.98707e-006 ]
  88 : [ 8.93348e-006 ]
  89 : [ 8.97703e-006 ]
  90 : [ 9.12729e-006 ]
  91 : [ 8.9656e-006  ]
  92 : [ 8.78416e-006 ]
  93 : [ 8.84044e-006 ]
  94 : [ 9.45633e-006 ]
  95 : [ 8.86877e-006 ]
  96 : [ 8.89012e-006 ]
  97 : [ 9.01579e-006 ]
  98 : [ 9.01824e-006 ]
  99 : [ 8.86008e-006 ]
 100 : [ 9.12738e-006 ]
 101 : [ 9.0193e-006  ]
 102 : [ 9.30824e-006 ]
 103 : [ 9.3045e-006  ]
 104 : [ 9.30625e-006 ]
 105 : [ 8.8177e-006  ]
 106 : [ 9.23936e-006 ]
 107 : [ 9.23997e-006 ]
 108 : [ 8.84324e-006 ]
 109 : [ 9.08436e-006 ]
 110 : [ 8.95068e-006 ]
 111 : [ 8.94986e-006 ]
 112 : [ 8.98896e-006 ]
 113 : [ 8.81136e-006 ]
 114 : [ 9.17521e-006 ]
 115 : [ 9.04689e-006 ]
 116 : [ 9.02901e-006 ]
 117 : [ 9.12344e-006 ]
 118 : [ 9.01521e-006 ]
 119 : [ 9.35095e-006 ]
 120 : [ 9.07463e-006 ]
 121 : [ 8.74308e-006 ]
 122 : [ 9.00855e-006 ]
 123 : [ 8.86581e-006 ]
 124 : [ 9.05083e-006 ]
 125 : [ 8.96638e-006 ]
 126 : [ 9.16732e-006 ]
 127 : [ 9.11189e-006 ]
 128 : [ 8.83105e-006 ]
 129 : [ 9.04949e-006 ]
 130 : [ 9.347e-006   ]
 131 : [ 9.06127e-006 ]
 132 : [ 8.87796e-006 ]
 133 : [ 9.19402e-006 ]
 134 : [ 9.11031e-006 ]
 135 : [ 9.25553e-006 ]
 136 : [ 8.83961e-006 ]
 137 : [ 8.86811e-006 ]
 138 : [ 9.0601e-006  ]
 139 : [ 9.09048e-006 ]
 140 : [ 9.06288e-006 ]
 141 : [ 9.06148e-006 ]
 142 : [ 9.03539e-006 ]
 143 : [ 9.18047e-006 ]
 144 : [ 8.9313e-006  ]
 145 : [ 9.1063e-006  ]
 146 : [ 9.04653e-006 ]
 147 : [ 8.89307e-006 ]
 148 : [ 9.25388e-006 ]
 149 : [ 8.83264e-006 ]
 150 : [ 9.35205e-006 ]
 151 : [ 9.21253e-006 ]
 152 : [ 9.12168e-006 ]
 153 : [ 9.00993e-006 ]
 154 : [ 8.99255e-006 ]
 155 : [ 8.85771e-006 ]
 156 : [ 8.82361e-006 ]
 157 : [ 9.11683e-006 ]
 158 : [ 8.88771e-006 ]
 159 : [ 9.28745e-006 ]
 160 : [ 9.01838e-006 ]
 161 : [ 9.21736e-006 ]
 162 : [ 8.8213e-006  ]
 163 : [ 9.26126e-006 ]
 164 : [ 9.10753e-006 ]
 165 : [ 8.82611e-006 ]
 166 : [ 9.01042e-006 ]
 167 : [ 9.55964e-006 ]
 168 : [ 8.82492e-006 ]
 169 : [ 9.04902e-006 ]
 170 : [ 8.9688e-006  ]
 171 : [ 8.95095e-006 ]
 172 : [ 8.8457e-006  ]
 173 : [ 9.0323e-006  ]
 174 : [ 9.30556e-006 ]
 175 : [ 9.31655e-006 ]
 176 : [ 9.01393e-006 ]
 177 : [ 9.15629e-006 ]
 178 : [ 9.43893e-006 ]
 179 : [ 8.83328e-006 ]
 180 : [ 9.20632e-006 ]
 181 : [ 8.95593e-006 ]
 182 : [ 8.808e-006   ]
 183 : [ 8.76851e-006 ]
 184 : [ 9.06356e-006 ]
 185 : [ 8.86795e-006 ]
 186 : [ 9.52592e-006 ]
 187 : [ 8.92897e-006 ]
 188 : [ 8.99658e-006 ]
 189 : [ 8.92019e-006 ]
 190 : [ 8.89762e-006 ]
 191 : [ 8.96833e-006 ]
 192 : [ 8.83807e-006 ]
 193 : [ 8.9983e-006  ]
 194 : [ 8.81683e-006 ]
 195 : [ 8.97021e-006 ]
 196 : [ 9.12999e-006 ]
 197 : [ 9.41935e-006 ]
 198 : [ 8.91295e-006 ]
 199 : [ 9.23793e-006 ]
 200 : [ 8.96544e-006 ]
 201 : [ 8.86709e-006 ]
 202 : [ 9.08476e-006 ]
 203 : [ 9.11309e-006 ]
 204 : [ 8.87978e-006 ]
 205 : [ 9.14261e-006 ]
 206 : [ 9.09104e-006 ]
 207 : [ 9.27127e-006 ]
 208 : [ 8.93606e-006 ]
 209 : [ 8.74428e-006 ]
 210 : [ 8.99119e-006 ]
 211 : [ 9.14478e-006 ]
 212 : [ 8.90667e-006 ]
 213 : [ 9.26298e-006 ]
 214 : [ 9.11135e-006 ]
 215 : [ 8.9724e-006  ]
 216 : [ 8.88286e-006 ]
 217 : [ 9.15208e-006 ]
 218 : [ 9.0922e-006  ]
 219 : [ 9.08047e-006 ]
 220 : [ 9.08302e-006 ]
 221 : [ 8.77059e-006 ]
 222 : [ 9.08033e-006 ]
 223 : [ 9.24591e-006 ]
 224 : [ 9.17984e-006 ]
 225 : [ 8.84908e-006 ]
 226 : [ 9.25422e-006 ]
 227 : [ 9.24088e-006 ]
 228 : [ 8.98453e-006 ]
 229 : [ 9.38574e-006 ]
 230 : [ 8.91586e-006 ]
 231 : [ 8.8163e-006  ]
 232 : [ 8.72636e-006 ]
 233 : [ 8.81561e-006 ]
 234 : [ 9.53744e-006 ]
 235 : [ 9.00151e-006 ]
 236 : [ 9.19647e-006 ]
 237 : [ 9.36698e-006 ]
 238 : [ 9.31409e-006 ]
 239 : [ 9.18609e-006 ]
 240 : [ 9.01281e-006 ]
 241 : [ 9.19824e-006 ]
 242 : [ 9.31687e-006 ]
 243 : [ 8.94979e-006 ]
 244 : [ 8.90072e-006 ]
 245 : [ 9.06623e-006 ]
 246 : [ 9.31138e-006 ]
 247 : [ 9.05226e-006 ]
 248 : [ 9.07674e-006 ]
 249 : [ 9.18552e-006 ]
 250 : [ 8.77026e-006 ]
 251 : [ 9.31942e-006 ]
 252 : [ 8.99852e-006 ]
 253 : [ 9.24418e-006 ]
 254 : [ 8.84666e-006 ]
 255 : [ 8.96481e-006 ]
 256 : [ 8.93801e-006 ]
 257 : [ 8.96569e-006 ]
 258 : [ 9.26856e-006 ]
 259 : [ 9.0066e-006  ]
 260 : [ 8.78776e-006 ]
 261 : [ 8.92763e-006 ]
 262 : [ 8.90711e-006 ]
 263 : [ 9.13421e-006 ]
 264 : [ 9.01581e-006 ]
 265 : [ 9.36644e-006 ]
 266 : [ 8.88867e-006 ]
 267 : [ 8.8995e-006  ]
 268 : [ 8.91636e-006 ]
 269 : [ 9.38138e-006 ]
 270 : [ 8.8985e-006  ]
 271 : [ 9.02036e-006 ]
 272 : [ 8.94316e-006 ]
 273 : [ 9.18035e-006 ]
 274 : [ 9.01218e-006 ]
 275 : [ 8.93647e-006 ]
 276 : [ 8.8832e-006  ]
 277 : [ 9.08316e-006 ]
 278 : [ 9.05094e-006 ]
 279 : [ 9.18291e-006 ]
 280 : [ 9.23283e-006 ]
 281 : [ 9.32715e-006 ]
 282 : [ 9.10878e-006 ]
 283 : [ 9.00138e-006 ]
 284 : [ 8.92699e-006 ]
 285 : [ 9.13956e-006 ]
 286 : [ 8.93634e-006 ]
 287 : [ 9.04457e-006 ]
 288 : [ 8.94985e-006 ]
 289 : [ 8.93003e-006 ]
 290 : [ 9.14617e-006 ]
 291 : [ 9.28287e-006 ]
 292 : [ 8.9465e-006  ]
 293 : [ 9.09208e-006 ]
 294 : [ 8.88867e-006 ]
 295 : [ 9.10523e-006 ]
 296 : [ 9.09346e-006 ]
 297 : [ 9.23889e-006 ]
 298 : [ 8.82134e-006 ]
 299 : [ 9.06435e-006 ]
 300 : [ 8.92717e-006 ]
 301 : [ 8.90616e-006 ]
 302 : [ 8.94685e-006 ]
 303 : [ 9.05728e-006 ]
 304 : [ 8.83585e-006 ]
 305 : [ 8.91877e-006 ]
 306 : [ 9.05384e-006 ]
 307 : [ 8.74488e-006 ]
 308 : [ 8.77929e-006 ]
 309 : [ 8.81103e-006 ]
 310 : [ 9.19683e-006 ]
 311 : [ 8.9912e-006  ]
 312 : [ 9.07571e-006 ]
 313 : [ 9.23452e-006 ]
 314 : [ 8.83772e-006 ]
 315 : [ 8.81239e-006 ]
 316 : [ 9.01254e-006 ]
 317 : [ 9.18206e-006 ]
 318 : [ 9.31871e-006 ]
 319 : [ 9.12255e-006 ]
 320 : [ 8.98303e-006 ]
 321 : [ 8.97045e-006 ]
 322 : [ 9.26191e-006 ]
 323 : [ 9.14662e-006 ]
 324 : [ 8.97861e-006 ]
 325 : [ 9.02325e-006 ]
 326 : [ 9.10688e-006 ]
 327 : [ 9.0117e-006  ]
 328 : [ 9.00699e-006 ]
 329 : [ 9.15973e-006 ]
 330 : [ 8.9539e-006  ]
 331 : [ 9.0723e-006  ]
 332 : [ 9.1636e-006  ]
 333 : [ 8.74026e-006 ]
 334 : [ 9.27097e-006 ]
 335 : [ 8.95586e-006 ]
 336 : [ 9.12741e-006 ]
 337 : [ 8.80887e-006 ]
 338 : [ 9.28689e-006 ]
 339 : [ 9.17129e-006 ]
 340 : [ 9.16669e-006 ]
 341 : [ 8.85432e-006 ]
 342 : [ 8.98613e-006 ]
 343 : [ 9.02302e-006 ]
 344 : [ 9.18446e-006 ]
 345 : [ 9.1022e-006  ]
 346 : [ 9.0846e-006  ]
 347 : [ 8.82307e-006 ]
 348 : [ 8.8136e-006  ]
 349 : [ 8.96748e-006 ]
 350 : [ 9.0426e-006  ]
 351 : [ 9.14698e-006 ]
 352 : [ 8.90209e-006 ]
 353 : [ 9.09494e-006 ]
 354 : [ 9.00579e-006 ]
 355 : [ 8.94357e-006 ]
 356 : [ 9.15828e-006 ]
 357 : [ 9.21347e-006 ]
 358 : [ 8.87531e-006 ]
 359 : [ 8.85162e-006 ]
 360 : [ 9.04359e-006 ]
 361 : [ 9.20139e-006 ]
 362 : [ 9.14339e-006 ]
 363 : [ 9.31012e-006 ]
 364 : [ 8.87946e-006 ]
 365 : [ 8.93383e-006 ]
 366 : [ 9.00285e-006 ]
 367 : [ 8.90447e-006 ]
 368 : [ 8.69079e-006 ]
 369 : [ 8.89835e-006 ]
 370 : [ 8.98281e-006 ]
 371 : [ 8.96734e-006 ]
 372 : [ 8.81429e-006 ]
 373 : [ 8.81074e-006 ]
 374 : [ 9.31677e-006 ]
 375 : [ 8.90271e-006 ]
 376 : [ 9.4145e-006  ]
 377 : [ 8.98986e-006 ]
 378 : [ 9.10652e-006 ]
 379 : [ 9.58617e-006 ]
 380 : [ 9.05151e-006 ]
 381 : [ 9.03605e-006 ]
 382 : [ 9.02786e-006 ]
 383 : [ 9.28775e-006 ]
 384 : [ 9.11931e-006 ]
 385 : [ 8.97736e-006 ]
 386 : [ 9.24684e-006 ]
 387 : [ 9.13327e-006 ]
 388 : [ 9.12424e-006 ]
 389 : [ 9.25922e-006 ]
 390 : [ 9.15934e-006 ]
 391 : [ 9.42494e-006 ]
 392 : [ 9.41603e-006 ]
 393 : [ 9.27458e-006 ]
 394 : [ 9.15277e-006 ]
 395 : [ 9.14909e-006 ]
 396 : [ 9.02747e-006 ]
 397 : [ 9.02412e-006 ]
 398 : [ 9.19861e-006 ]
 399 : [ 8.92594e-006 ]
 400 : [ 8.99347e-006 ]
 401 : [ 9.36332e-006 ]
 402 : [ 8.78555e-006 ]
 403 : [ 8.94128e-006 ]
 404 : [ 9.19845e-006 ]
 405 : [ 9.06015e-006 ]
 406 : [ 9.18845e-006 ]
 407 : [ 9.03323e-006 ]
 408 : [ 8.89333e-006 ]
 409 : [ 9.1268e-006  ]
 410 : [ 8.95758e-006 ]
 411 : [ 8.9774e-006  ]
 412 : [ 9.14418e-006 ]
 413 : [ 9.30752e-006 ]
 414 : [ 9.30801e-006 ]
 415 : [ 9.22968e-006 ]
 416 : [ 8.89007e-006 ]
 417 : [ 9.20884e-006 ]
 418 : [ 8.99985e-006 ]
 419 : [ 8.91255e-006 ]
 420 : [ 8.96605e-006 ]
 421 : [ 9.09103e-006 ]
 422 : [ 8.78294e-006 ]
 423 : [ 9.13274e-006 ]
 424 : [ 8.85602e-006 ]
 425 : [ 8.94994e-006 ]
 426 : [ 8.84995e-006 ]
 427 : [ 9.01872e-006 ]
 428 : [ 9.05516e-006 ]
 429 : [ 9.07203e-006 ]
 430 : [ 9.17431e-006 ]
 431 : [ 9.06241e-006 ]
 432 : [ 8.81205e-006 ]
 433 : [ 9.23281e-006 ]
 434 : [ 8.94071e-006 ]
 435 : [ 9.01747e-006 ]
 436 : [ 9.04178e-006 ]
 437 : [ 8.80336e-006 ]
 438 : [ 9.29953e-006 ]
 439 : [ 9.32651e-006 ]
 440 : [ 8.93693e-006 ]
 441 : [ 8.7484e-006  ]
 442 : [ 9.01039e-006 ]
 443 : [ 8.91297e-006 ]
 444 : [ 8.94206e-006 ]
 445 : [ 8.99773e-006 ]
 446 : [ 8.97445e-006 ]
 447 : [ 9.0022e-006  ]
 448 : [ 8.93441e-006 ]
 449 : [ 8.85521e-006 ]
 450 : [ 9.08554e-006 ]
 451 : [ 8.97857e-006 ]
 452 : [ 9.25493e-006 ]
 453 : [ 9.05239e-006 ]
 454 : [ 8.97987e-006 ]
 455 : [ 9.09722e-006 ]
 456 : [ 9.23366e-006 ]
 457 : [ 9.05768e-006 ]
 458 : [ 8.99352e-006 ]
 459 : [ 9.08386e-006 ]
 460 : [ 8.87494e-006 ]
 461 : [ 9.44678e-006 ]
 462 : [ 9.12754e-006 ]
 463 : [ 9.10159e-006 ]
 464 : [ 9.16025e-006 ]
 465 : [ 8.96144e-006 ]
 466 : [ 8.90787e-006 ]
 467 : [ 8.88797e-006 ]
 468 : [ 9.26226e-006 ]
 469 : [ 8.85826e-006 ]
 470 : [ 8.83533e-006 ]
 471 : [ 8.98622e-006 ]
 472 : [ 8.74914e-006 ]
 473 : [ 9.30377e-006 ]
 474 : [ 9.36603e-006 ]
 475 : [ 9.29931e-006 ]
 476 : [ 8.73947e-006 ]
 477 : [ 8.97459e-006 ]
 478 : [ 9.31121e-006 ]
 479 : [ 9.18991e-006 ]
 480 : [ 9.08654e-006 ]
 481 : [ 9.18976e-006 ]
 482 : [ 8.95628e-006 ]
 483 : [ 8.89836e-006 ]
 484 : [ 9.32386e-006 ]
 485 : [ 9.03913e-006 ]
 486 : [ 8.80361e-006 ]
 487 : [ 8.88929e-006 ]
 488 : [ 9.22447e-006 ]
 489 : [ 8.88e-006    ]
 490 : [ 9.0145e-006  ]
 491 : [ 8.75913e-006 ]
 492 : [ 9.06865e-006 ]
 493 : [ 8.96891e-006 ]
 494 : [ 9.0012e-006  ]
 495 : [ 9.08504e-006 ]
 496 : [ 8.83538e-006 ]
 497 : [ 8.83956e-006 ]
 498 : [ 9.16631e-006 ]
 499 : [ 9.07162e-006 ]
 500 : [ 9.37239e-006 ]
 501 : [ 8.92457e-006 ]
 502 : [ 9.32896e-006 ]
 503 : [ 8.91204e-006 ]
 504 : [ 9.27655e-006 ]
 505 : [ 9.10953e-006 ]
 506 : [ 9.10973e-006 ]
 507 : [ 8.7797e-006  ]
 508 : [ 9.09546e-006 ]
 509 : [ 9.17121e-006 ]
 510 : [ 8.8375e-006  ]
 511 : [ 9.25928e-006 ]
 512 : [ 8.84894e-006 ]
 513 : [ 9.18002e-006 ]
 514 : [ 9.08355e-006 ]
 515 : [ 9.05683e-006 ]
 516 : [ 9.24054e-006 ]
 517 : [ 9.13672e-006 ]
 518 : [ 9.05157e-006 ]
 519 : [ 9.10244e-006 ]
 520 : [ 8.98091e-006 ]
 521 : [ 8.83025e-006 ]
 522 : [ 9.023e-006   ]
 523 : [ 9.05576e-006 ]
 524 : [ 9.19395e-006 ]
 525 : [ 9.21664e-006 ]
 526 : [ 9.05664e-006 ]
 527 : [ 9.10403e-006 ]
 528 : [ 8.89527e-006 ]
 529 : [ 8.66881e-006 ]
 530 : [ 9.14959e-006 ]
 531 : [ 9.13649e-006 ]
 532 : [ 8.91602e-006 ]
 533 : [ 8.94404e-006 ]
 534 : [ 8.79433e-006 ]
 535 : [ 8.87615e-006 ]
 536 : [ 8.77574e-006 ]
 537 : [ 9.12846e-006 ]
 538 : [ 8.87967e-006 ]
 539 : [ 9.15425e-006 ]
 540 : [ 8.95561e-006 ]
 541 : [ 8.91153e-006 ]
 542 : [ 8.8396e-006  ]
 543 : [ 9.26423e-006 ]
 544 : [ 8.88393e-006 ]
 545 : [ 8.79474e-006 ]
 546 : [ 8.89556e-006 ]
 547 : [ 9.07115e-006 ]
 548 : [ 9.03963e-006 ]
 549 : [ 8.93592e-006 ]
 550 : [ 9.15929e-006 ]
 551 : [ 8.73957e-006 ]
 552 : [ 8.68228e-006 ]
 553 : [ 8.94909e-006 ]
 554 : [ 9.07251e-006 ]
 555 : [ 8.89658e-006 ]
 556 : [ 9.35745e-006 ]
 557 : [ 9.11831e-006 ]
 558 : [ 8.874e-006   ]
 559 : [ 8.97946e-006 ]
 560 : [ 9.18879e-006 ]
 561 : [ 8.92903e-006 ]
 562 : [ 9.22464e-006 ]
 563 : [ 9.41289e-006 ]
 564 : [ 8.84734e-006 ]
 565 : [ 8.75602e-006 ]
 566 : [ 8.82927e-006 ]
 567 : [ 8.89854e-006 ]
 568 : [ 9.06714e-006 ]
 569 : [ 8.98221e-006 ]
 570 : [ 9.03552e-006 ]
 571 : [ 9.01644e-006 ]
 572 : [ 9.17588e-006 ]
 573 : [ 8.85272e-006 ]
 574 : [ 8.61652e-006 ]
 575 : [ 9.16619e-006 ]
 576 : [ 8.80072e-006 ]
 577 : [ 9.0351e-006  ]
 578 : [ 9.42085e-006 ]
 579 : [ 9.13234e-006 ]
 580 : [ 9.07629e-006 ]
 581 : [ 9.01898e-006 ]
 582 : [ 8.7245e-006  ]
 583 : [ 8.67927e-006 ]
 584 : [ 8.93687e-006 ]
 585 : [ 9.02256e-006 ]
 586 : [ 9.09674e-006 ]
 587 : [ 9.24568e-006 ]
 588 : [ 8.92294e-006 ]
 589 : [ 9.12261e-006 ]
 590 : [ 8.97541e-006 ]
 591 : [ 8.71381e-006 ]
 592 : [ 9.08994e-006 ]
 593 : [ 8.54893e-006 ]
 594 : [ 9.05182e-006 ]
 595 : [ 9.12314e-006 ]
 596 : [ 9.05523e-006 ]
 597 : [ 8.75179e-006 ]
 598 : [ 8.79934e-006 ]
 599 : [ 9.12984e-006 ]
 600 : [ 8.87782e-006 ]
 601 : [ 9.23744e-006 ]
 602 : [ 9.07098e-006 ]
 603 : [ 8.88931e-006 ]
 604 : [ 8.85765e-006 ]
 605 : [ 9.04883e-006 ]
 606 : [ 8.88452e-006 ]
 607 : [ 9.23985e-006 ]
 608 : [ 9.03501e-006 ]
 609 : [ 8.80132e-006 ]
 610 : [ 8.91608e-006 ]
 611 : [ 8.9538e-006  ]
 612 : [ 8.72632e-006 ]
 613 : [ 9.01464e-006 ]
 614 : [ 9.05826e-006 ]
 615 : [ 9.10672e-006 ]
 616 : [ 8.82648e-006 ]
 617 : [ 9.17239e-006 ]
 618 : [ 9.4347e-006  ]
 619 : [ 8.98516e-006 ]
 620 : [ 8.9772e-006  ]
 621 : [ 8.96577e-006 ]
 622 : [ 9.21293e-006 ]
 623 : [ 9.23527e-006 ]
 624 : [ 9.20159e-006 ]
 625 : [ 9.13005e-006 ]
 626 : [ 8.93694e-006 ]
 627 : [ 9.13496e-006 ]
 628 : [ 9.04381e-006 ]
 629 : [ 8.87588e-006 ]
 630 : [ 9.09951e-006 ]
 631 : [ 9.10134e-006 ]
 632 : [ 9.04509e-006 ]
 633 : [ 8.81672e-006 ]
 634 : [ 8.99448e-006 ]
 635 : [ 9.1426e-006  ]
 636 : [ 8.78336e-006 ]
 637 : [ 8.92408e-006 ]
 638 : [ 9.09647e-006 ]
 639 : [ 9.11729e-006 ]
 640 : [ 8.82703e-006 ]
 641 : [ 8.90585e-006 ]
 642 : [ 9.23673e-006 ]
 643 : [ 9.09416e-006 ]
 644 : [ 9.11326e-006 ]
 645 : [ 8.97956e-006 ]
 646 : [ 8.98893e-006 ]
 647 : [ 9.32311e-006 ]
 648 : [ 8.93127e-006 ]
 649 : [ 9.16939e-006 ]
 650 : [ 9.18219e-006 ]
 651 : [ 9.03826e-006 ]
 652 : [ 9.13772e-006 ]
 653 : [ 9.05117e-006 ]
 654 : [ 8.77248e-006 ]
 655 : [ 8.75976e-006 ]
 656 : [ 9.09556e-006 ]
 657 : [ 9.20751e-006 ]
 658 : [ 9.04084e-006 ]
 659 : [ 8.94566e-006 ]
 660 : [ 9.04408e-006 ]
 661 : [ 9.31536e-006 ]
 662 : [ 8.72158e-006 ]
 663 : [ 8.86463e-006 ]
 664 : [ 8.70553e-006 ]
 665 : [ 9.0353e-006  ]
 666 : [ 8.7633e-006  ]
 667 : [ 9.17919e-006 ]
 668 : [ 9.01923e-006 ]
 669 : [ 9.05859e-006 ]
 670 : [ 8.8391e-006  ]
 671 : [ 8.73684e-006 ]
 672 : [ 9.18057e-006 ]
 673 : [ 9.17422e-006 ]
 674 : [ 9.01074e-006 ]
 675 : [ 9.08535e-006 ]
 676 : [ 8.94824e-006 ]
 677 : [ 9.15636e-006 ]
 678 : [ 8.76501e-006 ]
 679 : [ 8.83828e-006 ]
 680 : [ 9.18983e-006 ]
 681 : [ 9.498e-006   ]
 682 : [ 9.16987e-006 ]
 683 : [ 8.98048e-006 ]
 684 : [ 9.07287e-006 ]
 685 : [ 9.41983e-006 ]
 686 : [ 9.17164e-006 ]
 687 : [ 8.83641e-006 ]
 688 : [ 9.12431e-006 ]
 689 : [ 8.97945e-006 ]
 690 : [ 9.10183e-006 ]
 691 : [ 9.06863e-006 ]
 692 : [ 8.85844e-006 ]
 693 : [ 8.75375e-006 ]
 694 : [ 9.00247e-006 ]
 695 : [ 9.2135e-006  ]
 696 : [ 9.0756e-006  ]
 697 : [ 9.04028e-006 ]
 698 : [ 9.24226e-006 ]
 699 : [ 8.8886e-006  ]
 700 : [ 8.75652e-006 ]
 701 : [ 8.91062e-006 ]
 702 : [ 9.06806e-006 ]
 703 : [ 8.97312e-006 ]
 704 : [ 9.05772e-006 ]
 705 : [ 9.44925e-006 ]
 706 : [ 9.00195e-006 ]
 707 : [ 9.0253e-006  ]
 708 : [ 9.10729e-006 ]
 709 : [ 9.23515e-006 ]
 710 : [ 8.84077e-006 ]
 711 : [ 9.13415e-006 ]
 712 : [ 8.91248e-006 ]
 713 : [ 8.96919e-006 ]
 714 : [ 9.02567e-006 ]
 715 : [ 8.93551e-006 ]
 716 : [ 8.85468e-006 ]
 717 : [ 9.14696e-006 ]
 718 : [ 9.2108e-006  ]
 719 : [ 9.00491e-006 ]
 720 : [ 9.05599e-006 ]
 721 : [ 9.10526e-006 ]
 722 : [ 9.02125e-006 ]
 723 : [ 8.71997e-006 ]
 724 : [ 8.98682e-006 ]
 725 : [ 9.05751e-006 ]
 726 : [ 9.489e-006   ]
 727 : [ 9.15842e-006 ]
 728 : [ 8.97723e-006 ]
 729 : [ 9.52314e-006 ]
 730 : [ 9.03694e-006 ]
 731 : [ 9.35996e-006 ]
 732 : [ 9.18797e-006 ]
 733 : [ 8.87279e-006 ]
 734 : [ 9.0647e-006  ]
 735 : [ 9.2427e-006  ]
 736 : [ 8.9909e-006  ]
 737 : [ 9.0075e-006  ]
 738 : [ 9.31396e-006 ]
 739 : [ 8.87982e-006 ]
 740 : [ 8.76903e-006 ]
 741 : [ 9.04369e-006 ]
 742 : [ 8.9473e-006  ]
 743 : [ 9.23172e-006 ]
 744 : [ 9.33202e-006 ]
 745 : [ 9.17359e-006 ]
 746 : [ 8.97434e-006 ]
 747 : [ 8.90729e-006 ]
 748 : [ 9.33023e-006 ]
 749 : [ 8.78275e-006 ]
 750 : [ 8.86676e-006 ]
 751 : [ 9.08943e-006 ]
 752 : [ 9.02283e-006 ]
 753 : [ 9.18058e-006 ]
 754 : [ 9.10679e-006 ]
 755 : [ 9.40035e-006 ]
 756 : [ 9.26279e-006 ]
 757 : [ 9.07013e-006 ]
 758 : [ 9.0521e-006  ]
 759 : [ 8.93876e-006 ]
 760 : [ 8.96684e-006 ]
 761 : [ 9.05786e-006 ]
 762 : [ 9.11309e-006 ]
 763 : [ 9.05606e-006 ]
 764 : [ 8.9217e-006  ]
 765 : [ 9.27527e-006 ]
 766 : [ 8.98355e-006 ]
 767 : [ 9.04355e-006 ]
 768 : [ 9.31331e-006 ]
 769 : [ 9.11305e-006 ]
 770 : [ 9.05414e-006 ]
 771 : [ 9.3016e-006  ]
 772 : [ 9.11357e-006 ]
 773 : [ 9.15924e-006 ]
 774 : [ 9.26477e-006 ]
 775 : [ 9.07219e-006 ]
 776 : [ 9.05588e-006 ]
 777 : [ 9.11746e-006 ]
 778 : [ 9.25344e-006 ]
 779 : [ 8.91866e-006 ]
 780 : [ 9.15092e-006 ]
 781 : [ 8.77053e-006 ]
 782 : [ 8.8224e-006  ]
 783 : [ 9.00508e-006 ]
 784 : [ 9.03156e-006 ]
 785 : [ 8.89936e-006 ]
 786 : [ 8.88421e-006 ]
 787 : [ 9.23005e-006 ]
 788 : [ 9.16695e-006 ]
 789 : [ 9.08343e-006 ]
 790 : [ 8.99111e-006 ]
 791 : [ 8.98692e-006 ]
 792 : [ 8.8855e-006  ]
 793 : [ 9.14023e-006 ]
 794 : [ 9.1678e-006  ]
 795 : [ 9.08265e-006 ]
 796 : [ 8.95958e-006 ]
 797 : [ 9.10296e-006 ]
 798 : [ 8.96931e-006 ]
 799 : [ 9.2546e-006  ]
 800 : [ 9.12387e-006 ]
 801 : [ 8.88211e-006 ]
 802 : [ 8.84298e-006 ]
 803 : [ 9.21947e-006 ]
 804 : [ 8.84439e-006 ]
 805 : [ 9.04019e-006 ]
 806 : [ 9.02067e-006 ]
 807 : [ 9.23033e-006 ]
 808 : [ 8.86926e-006 ]
 809 : [ 9.1122e-006  ]
 810 : [ 8.85483e-006 ]
 811 : [ 9.09771e-006 ]
 812 : [ 8.76018e-006 ]
 813 : [ 8.8913e-006  ]
 814 : [ 9.01865e-006 ]
 815 : [ 8.8035e-006  ]
 816 : [ 8.97098e-006 ]
 817 : [ 8.80932e-006 ]
 818 : [ 9.12792e-006 ]
 819 : [ 9.26694e-006 ]
 820 : [ 9.01305e-006 ]
 821 : [ 9.05152e-006 ]
 822 : [ 8.80951e-006 ]
 823 : [ 8.85566e-006 ]
 824 : [ 9.13226e-006 ]
 825 : [ 8.84795e-006 ]
 826 : [ 8.79782e-006 ]
 827 : [ 9.28435e-006 ]
 828 : [ 8.91397e-006 ]
 829 : [ 9.05265e-006 ]
 830 : [ 9.13496e-006 ]
 831 : [ 8.96947e-006 ]
 832 : [ 8.88774e-006 ]
 833 : [ 9.14901e-006 ]
 834 : [ 8.9554e-006  ]
 835 : [ 9.0081e-006  ]
 836 : [ 8.95843e-006 ]
 837 : [ 9.00865e-006 ]
 838 : [ 8.81287e-006 ]
 839 : [ 8.82114e-006 ]
 840 : [ 8.86969e-006 ]
 841 : [ 9.25302e-006 ]
 842 : [ 8.99192e-006 ]
 843 : [ 8.91729e-006 ]
 844 : [ 9.25441e-006 ]
 845 : [ 8.88075e-006 ]
 846 : [ 9.44544e-006 ]
 847 : [ 8.99049e-006 ]
 848 : [ 9.09099e-006 ]
 849 : [ 8.83203e-006 ]
 850 : [ 9.05386e-006 ]
 851 : [ 8.89417e-006 ]
 852 : [ 8.8809e-006  ]
 853 : [ 9.10412e-006 ]
 854 : [ 9.06114e-006 ]
 855 : [ 9.0458e-006  ]
 856 : [ 8.87114e-006 ]
 857 : [ 9.68571e-006 ]
 858 : [ 9.1201e-006  ]
 859 : [ 9.24862e-006 ]
 860 : [ 9.43017e-006 ]
 861 : [ 8.943e-006   ]
 862 : [ 9.08234e-006 ]
 863 : [ 9.16114e-006 ]
 864 : [ 9.0562e-006  ]
 865 : [ 8.96526e-006 ]
 866 : [ 8.93342e-006 ]
 867 : [ 9.31289e-006 ]
 868 : [ 8.85373e-006 ]
 869 : [ 9.1658e-006  ]
 870 : [ 8.99551e-006 ]
 871 : [ 8.91876e-006 ]
 872 : [ 9.06811e-006 ]
 873 : [ 8.85476e-006 ]
 874 : [ 8.96446e-006 ]
 875 : [ 8.72858e-006 ]
 876 : [ 8.98227e-006 ]
 877 : [ 8.75401e-006 ]
 878 : [ 9.20578e-006 ]
 879 : [ 8.96213e-006 ]
 880 : [ 9.02392e-006 ]
 881 : [ 9.24412e-006 ]
 882 : [ 9.15915e-006 ]
 883 : [ 8.9418e-006  ]
 884 : [ 8.75104e-006 ]
 885 : [ 8.71964e-006 ]
 886 : [ 8.90029e-006 ]
 887 : [ 9.01609e-006 ]
 888 : [ 9.58466e-006 ]
 889 : [ 9.22627e-006 ]
 890 : [ 9.05012e-006 ]
 891 : [ 9.04885e-006 ]
 892 : [ 8.97628e-006 ]
 893 : [ 8.87552e-006 ]
 894 : [ 9.26836e-006 ]
 895 : [ 9.04398e-006 ]
 896 : [ 8.87962e-006 ]
 897 : [ 9.22351e-006 ]
 898 : [ 9.24623e-006 ]
 899 : [ 8.80235e-006 ]
 900 : [ 8.98487e-006 ]
 901 : [ 9.00891e-006 ]
 902 : [ 8.99831e-006 ]
 903 : [ 9.27037e-006 ]
 904 : [ 9.23657e-006 ]
 905 : [ 9.25969e-006 ]
 906 : [ 8.94804e-006 ]
 907 : [ 9.081e-006   ]
 908 : [ 9.02093e-006 ]
 909 : [ 9.11588e-006 ]
 910 : [ 8.90896e-006 ]
 911 : [ 9.02173e-006 ]
 912 : [ 8.84692e-006 ]
 913 : [ 8.97114e-006 ]
 914 : [ 9.14352e-006 ]
 915 : [ 8.93856e-006 ]
 916 : [ 9.16404e-006 ]
 917 : [ 9.02291e-006 ]
 918 : [ 8.92831e-006 ]
 919 : [ 8.88984e-006 ]
 920 : [ 9.00961e-006 ]
 921 : [ 8.85083e-006 ]
 922 : [ 8.978e-006   ]
 923 : [ 9.20108e-006 ]
 924 : [ 8.97204e-006 ]
 925 : [ 9.48843e-006 ]
 926 : [ 8.87798e-006 ]
 927 : [ 9.3426e-006  ]
 928 : [ 9.23178e-006 ]
 929 : [ 9.1062e-006  ]
 930 : [ 9.03747e-006 ]
 931 : [ 9.03496e-006 ]
 932 : [ 9.28184e-006 ]
 933 : [ 9.17059e-006 ]
 934 : [ 9.14299e-006 ]
 935 : [ 8.85059e-006 ]
 936 : [ 8.97764e-006 ]
 937 : [ 8.90351e-006 ]
 938 : [ 9.22884e-006 ]
 939 : [ 9.4289e-006  ]
 940 : [ 9.27402e-006 ]
 941 : [ 9.18346e-006 ]
 942 : [ 9.3926e-006  ]
 943 : [ 9.33239e-006 ]
 944 : [ 9.08499e-006 ]
 945 : [ 9.12988e-006 ]
 946 : [ 9.11911e-006 ]
 947 : [ 9.10331e-006 ]
 948 : [ 9.12243e-006 ]
 949 : [ 9.18969e-006 ]
 950 : [ 9.18745e-006 ]
 951 : [ 9.00043e-006 ]
 952 : [ 9.07343e-006 ]
 953 : [ 8.75558e-006 ]
 954 : [ 8.9225e-006  ]
 955 : [ 9.17751e-006 ]
 956 : [ 8.99801e-006 ]
 957 : [ 8.84544e-006 ]
 958 : [ 9.0949e-006  ]
 959 : [ 8.72912e-006 ]
 960 : [ 9.01065e-006 ]
 961 : [ 8.93785e-006 ]
 962 : [ 9.19367e-006 ]
 963 : [ 8.81704e-006 ]
 964 : [ 9.10801e-006 ]
 965 : [ 9.27448e-006 ]
 966 : [ 8.88199e-006 ]
 967 : [ 9.28342e-006 ]
 968 : [ 8.98079e-006 ]
 969 : [ 9.11016e-006 ]
 970 : [ 9.13174e-006 ]
 971 : [ 9.09193e-006 ]
 972 : [ 8.95059e-006 ]
 973 : [ 8.77244e-006 ]
 974 : [ 9.19443e-006 ]
 975 : [ 8.86706e-006 ]
 976 : [ 8.98952e-006 ]
 977 : [ 8.8817e-006  ]
 978 : [ 9.32059e-006 ]
 979 : [ 9.07458e-006 ]
 980 : [ 8.8179e-006  ]
 981 : [ 9.37868e-006 ]
 982 : [ 9.12196e-006 ]
 983 : [ 8.82836e-006 ]
 984 : [ 9.17896e-006 ]
 985 : [ 8.72934e-006 ]
 986 : [ 9.15992e-006 ]
 987 : [ 9.2884e-006  ]
 988 : [ 9.04565e-006 ]
 989 : [ 9.1656e-006  ]
 990 : [ 9.00992e-006 ]
 991 : [ 9.19391e-006 ]
 992 : [ 8.90613e-006 ]
 993 : [ 8.92219e-006 ]
 994 : [ 9.08451e-006 ]
 995 : [ 8.94138e-006 ]
 996 : [ 8.79126e-006 ]
 997 : [ 9.35644e-006 ]
 998 : [ 8.8948e-006  ]
 999 : [ 9.03251e-006 ]
1000 : [ 8.93479e-006 ]
1001 : [ 9.1618e-006  ]
1002 : [ 8.90954e-006 ]
1003 : [ 9.01472e-006 ]
1004 : [ 8.86299e-006 ]
1005 : [ 8.80489e-006 ]
1006 : [ 8.95867e-006 ]
1007 : [ 9.40116e-006 ]
1008 : [ 8.89057e-006 ]
1009 : [ 8.94557e-006 ]
1010 : [ 9.1365e-006  ]
1011 : [ 9.12473e-006 ]
1012 : [ 9.0791e-006  ]
1013 : [ 8.80846e-006 ]
1014 : [ 9.35859e-006 ]
1015 : [ 9.20297e-006 ]
1016 : [ 8.99103e-006 ]
1017 : [ 9.2415e-006  ]
1018 : [ 8.96367e-006 ]
1019 : [ 8.91634e-006 ]
1020 : [ 8.77296e-006 ]
1021 : [ 9.21898e-006 ]
1022 : [ 9.09715e-006 ]
1023 : [ 9.22153e-006 ]
1024 : [ 8.91064e-006 ]
1025 : [ 9.20374e-006 ]
1026 : [ 8.90221e-006 ]
1027 : [ 9.29533e-006 ]
1028 : [ 8.73829e-006 ]
1029 : [ 9.0008e-006  ]
1030 : [ 8.96452e-006 ]
1031 : [ 8.83203e-006 ]
1032 : [ 9.20455e-006 ]
1033 : [ 9.182e-006   ]
1034 : [ 9.0153e-006  ]
1035 : [ 8.8423e-006  ]
1036 : [ 8.89704e-006 ]
1037 : [ 9.18823e-006 ]
1038 : [ 9.02284e-006 ]
1039 : [ 8.8893e-006  ]
1040 : [ 9.13781e-006 ]
1041 : [ 9.25564e-006 ]
1042 : [ 9.02084e-006 ]
1043 : [ 8.80736e-006 ]
1044 : [ 9.03401e-006 ]
1045 : [ 8.76953e-006 ]
1046 : [ 8.99284e-006 ]
1047 : [ 9.21049e-006 ]
1048 : [ 9.28955e-006 ]
1049 : [ 9.28951e-006 ]
1050 : [ 8.93594e-006 ]
1051 : [ 8.98959e-006 ]
1052 : [ 8.74981e-006 ]
1053 : [ 8.91386e-006 ]
1054 : [ 9.16334e-006 ]
1055 : [ 9.00552e-006 ]
1056 : [ 9.2574e-006  ]
1057 : [ 9.20046e-006 ]
1058 : [ 9.26215e-006 ]
1059 : [ 9.19818e-006 ]
1060 : [ 8.98432e-006 ]
1061 : [ 8.982e-006   ]
1062 : [ 9.02458e-006 ]
1063 : [ 8.92356e-006 ]
1064 : [ 9.23118e-006 ]
1065 : [ 8.8448e-006  ]
1066 : [ 8.90684e-006 ]
1067 : [ 9.16786e-006 ]
1068 : [ 9.22225e-006 ]
1069 : [ 9.1599e-006  ]
1070 : [ 9.23896e-006 ]
1071 : [ 9.0476e-006  ]
1072 : [ 8.72651e-006 ]
1073 : [ 8.9704e-006  ]
1074 : [ 9.11444e-006 ]
1075 : [ 9.11775e-006 ]
1076 : [ 9.18727e-006 ]
1077 : [ 9.23721e-006 ]
1078 : [ 9.15839e-006 ]
1079 : [ 8.74894e-006 ]
1080 : [ 8.99761e-006 ]
1081 : [ 8.99084e-006 ]
1082 : [ 8.88464e-006 ]
1083 : [ 8.89155e-006 ]
1084 : [ 8.76372e-006 ]
1085 : [ 9.23967e-006 ]
1086 : [ 9.23409e-006 ]
1087 : [ 9.21259e-006 ]
1088 : [ 9.27333e-006 ]
1089 : [ 9.37003e-006 ]
1090 : [ 9.22689e-006 ]
1091 : [ 8.8159e-006  ]
1092 : [ 9.36099e-006 ]
1093 : [ 8.99724e-006 ]
1094 : [ 9.05161e-006 ]
1095 : [ 9.34279e-006 ]
1096 : [ 8.90164e-006 ]
1097 : [ 8.97599e-006 ]
1098 : [ 9.00139e-006 ]
1099 : [ 9.04665e-006 ]
1100 : [ 8.93264e-006 ]
1101 : [ 9.07343e-006 ]
1102 : [ 9.13176e-006 ]
1103 : [ 9.35368e-006 ]
1104 : [ 8.94268e-006 ]
1105 : [ 8.99588e-006 ]
1106 : [ 8.9607e-006  ]
1107 : [ 9.0072e-006  ]
1108 : [ 9.02125e-006 ]
1109 : [ 9.21848e-006 ]
1110 : [ 9.39702e-006 ]
1111 : [ 9.21645e-006 ]
1112 : [ 8.82673e-006 ]
1113 : [ 9.1738e-006  ]
1114 : [ 8.992e-006   ]
1115 : [ 8.72286e-006 ]
1116 : [ 9.26402e-006 ]
1117 : [ 8.99278e-006 ]
1118 : [ 9.47e-006    ]
1119 : [ 9.36889e-006 ]
1120 : [ 9.35193e-006 ]
1121 : [ 9.06446e-006 ]
1122 : [ 9.20136e-006 ]
1123 : [ 9.05062e-006 ]
1124 : [ 8.90688e-006 ]
1125 : [ 8.84166e-006 ]
1126 : [ 9.13458e-006 ]
1127 : [ 8.96305e-006 ]
1128 : [ 9.14789e-006 ]
1129 : [ 8.8212e-006  ]
1130 : [ 9.1261e-006  ]
1131 : [ 9.09722e-006 ]
1132 : [ 8.97233e-006 ]
1133 : [ 9.33202e-006 ]
1134 : [ 8.8952e-006  ]
1135 : [ 8.94016e-006 ]
1136 : [ 8.7241e-006  ]
1137 : [ 9.03733e-006 ]
1138 : [ 8.83118e-006 ]
1139 : [ 9.05628e-006 ]
1140 : [ 9.15355e-006 ]
1141 : [ 9.07986e-006 ]
1142 : [ 9.23536e-006 ]
1143 : [ 9.04976e-006 ]
1144 : [ 9.06791e-006 ]
1145 : [ 8.99251e-006 ]
1146 : [ 8.77259e-006 ]
1147 : [ 8.7701e-006  ]
1148 : [ 8.88259e-006 ]
1149 : [ 8.98052e-006 ]
1150 : [ 9.15198e-006 ]
1151 : [ 9.12358e-006 ]
1152 : [ 9.02146e-006 ]
1153 : [ 8.94147e-006 ]
1154 : [ 9.11395e-006 ]
1155 : [ 9.21945e-006 ]
1156 : [ 9.3068e-006  ]
1157 : [ 9.18134e-006 ]
1158 : [ 9.41809e-006 ]
1159 : [ 8.92507e-006 ]
1160 : [ 9.01561e-006 ]
1161 : [ 9.03461e-006 ]
1162 : [ 9.01525e-006 ]
1163 : [ 9.0101e-006  ]
1164 : [ 9.26359e-006 ]
1165 : [ 8.90658e-006 ]
1166 : [ 9.13295e-006 ]
1167 : [ 9.02464e-006 ]
1168 : [ 8.92769e-006 ]
1169 : [ 9.15289e-006 ]
1170 : [ 8.90418e-006 ]
1171 : [ 8.809e-006   ]
1172 : [ 9.0799e-006  ]
1173 : [ 8.83747e-006 ]
1174 : [ 8.77058e-006 ]
1175 : [ 9.12756e-006 ]
1176 : [ 9.06811e-006 ]
1177 : [ 8.94646e-006 ]
1178 : [ 9.29581e-006 ]
1179 : [ 8.96114e-006 ]
1180 : [ 9.28694e-006 ]
1181 : [ 8.8393e-006  ]
1182 : [ 9.40028e-006 ]
1183 : [ 9.29934e-006 ]
1184 : [ 9.1365e-006  ]
1185 : [ 8.8823e-006  ]
1186 : [ 8.88089e-006 ]
1187 : [ 9.18014e-006 ]
1188 : [ 8.80734e-006 ]
1189 : [ 9.00835e-006 ]
1190 : [ 9.09652e-006 ]
1191 : [ 9.10171e-006 ]
1192 : [ 8.89498e-006 ]
1193 : [ 8.90969e-006 ]
1194 : [ 8.89738e-006 ]
1195 : [ 9.1309e-006  ]
1196 : [ 9.04786e-006 ]
1197 : [ 8.82655e-006 ]
1198 : [ 8.97959e-006 ]
1199 : [ 9.15461e-006 ]
1200 : [ 9.05227e-006 ]
1201 : [ 8.94808e-006 ]
1202 : [ 8.97814e-006 ]
1203 : [ 8.98621e-006 ]
1204 : [ 9.12591e-006 ]
1205 : [ 9.1112e-006  ]
1206 : [ 9.18167e-006 ]
1207 : [ 9.00296e-006 ]
1208 : [ 8.9966e-006  ]
1209 : [ 8.67495e-006 ]
1210 : [ 9.31385e-006 ]
1211 : [ 9.14793e-006 ]
1212 : [ 8.78343e-006 ]
1213 : [ 9.03512e-006 ]
1214 : [ 9.15591e-006 ]
1215 : [ 9.07157e-006 ]
1216 : [ 8.9138e-006  ]
1217 : [ 9.30599e-006 ]
1218 : [ 8.81045e-006 ]
1219 : [ 9.1498e-006  ]
1220 : [ 9.078e-006   ]
1221 : [ 9.09374e-006 ]
1222 : [ 8.83047e-006 ]
1223 : [ 8.73229e-006 ]
1224 : [ 9.09068e-006 ]
1225 : [ 9.11465e-006 ]
1226 : [ 9.22652e-006 ]
1227 : [ 8.86537e-006 ]
1228 : [ 9.14349e-006 ]
1229 : [ 8.99398e-006 ]
1230 : [ 8.96711e-006 ]
1231 : [ 9.01177e-006 ]
1232 : [ 9.14066e-006 ]
1233 : [ 9.08449e-006 ]
1234 : [ 9.4895e-006  ]
1235 : [ 8.9567e-006  ]
1236 : [ 8.96414e-006 ]
1237 : [ 9.07816e-006 ]
1238 : [ 9.18543e-006 ]
1239 : [ 8.80246e-006 ]
1240 : [ 9.24182e-006 ]
1241 : [ 8.89533e-006 ]
1242 : [ 9.27919e-006 ]
1243 : [ 8.96228e-006 ]
1244 : [ 9.1158e-006  ]
1245 : [ 8.94524e-006 ]
1246 : [ 9.04289e-006 ]
1247 : [ 8.94374e-006 ]
1248 : [ 9.01006e-006 ]
1249 : [ 9.17343e-006 ]
1250 : [ 8.88375e-006 ]
1251 : [ 9.39949e-006 ]
1252 : [ 9.00922e-006 ]
1253 : [ 9.11828e-006 ]
1254 : [ 8.92299e-006 ]
1255 : [ 9.22867e-006 ]
1256 : [ 8.80956e-006 ]
1257 : [ 8.77928e-006 ]
1258 : [ 8.9298e-006  ]
1259 : [ 9.04699e-006 ]
1260 : [ 9.11812e-006 ]
1261 : [ 9.00328e-006 ]
1262 : [ 9.0473e-006  ]
1263 : [ 8.90668e-006 ]
1264 : [ 9.01971e-006 ]
1265 : [ 9.0126e-006  ]
1266 : [ 9.20025e-006 ]
1267 : [ 8.80742e-006 ]
1268 : [ 8.8264e-006  ]
1269 : [ 9.32625e-006 ]
1270 : [ 9.29477e-006 ]
1271 : [ 8.84461e-006 ]
1272 : [ 9.10312e-006 ]
1273 : [ 8.76795e-006 ]
1274 : [ 8.8981e-006  ]
1275 : [ 9.18059e-006 ]
1276 : [ 8.89082e-006 ]
1277 : [ 9.18334e-006 ]
1278 : [ 9.0504e-006  ]
1279 : [ 8.75824e-006 ]
1280 : [ 8.65984e-006 ]
1281 : [ 8.92313e-006 ]
1282 : [ 8.87661e-006 ]
1283 : [ 8.88266e-006 ]
1284 : [ 8.97794e-006 ]
1285 : [ 9.05412e-006 ]
1286 : [ 8.99737e-006 ]
1287 : [ 9.23831e-006 ]
1288 : [ 8.74528e-006 ]
1289 : [ 9.2338e-006  ]
1290 : [ 9.04409e-006 ]
1291 : [ 8.74079e-006 ]
1292 : [ 9.11826e-006 ]
1293 : [ 8.93097e-006 ]
1294 : [ 8.73954e-006 ]
1295 : [ 9.05422e-006 ]
1296 : [ 8.86791e-006 ]
1297 : [ 8.96122e-006 ]
1298 : [ 9.08255e-006 ]
1299 : [ 9.02842e-006 ]
1300 : [ 9.48734e-006 ]
1301 : [ 9.20273e-006 ]
1302 : [ 8.8904e-006  ]
1303 : [ 9.25221e-006 ]
1304 : [ 8.80329e-006 ]
1305 : [ 9.18128e-006 ]
1306 : [ 9.11531e-006 ]
1307 : [ 9.1649e-006  ]
1308 : [ 9.31221e-006 ]
1309 : [ 9.19651e-006 ]
1310 : [ 8.91993e-006 ]
1311 : [ 8.88707e-006 ]
1312 : [ 8.83565e-006 ]
1313 : [ 8.848e-006   ]
1314 : [ 8.98272e-006 ]
1315 : [ 9.08658e-006 ]
1316 : [ 8.8816e-006  ]
1317 : [ 9.25916e-006 ]
1318 : [ 8.96395e-006 ]
1319 : [ 8.68731e-006 ]
1320 : [ 9.10446e-006 ]
1321 : [ 8.82883e-006 ]
1322 : [ 8.90851e-006 ]
1323 : [ 8.65236e-006 ]
1324 : [ 9.02718e-006 ]
1325 : [ 8.84543e-006 ]
1326 : [ 9.19882e-006 ]
1327 : [ 8.76459e-006 ]
1328 : [ 8.90583e-006 ]
1329 : [ 9.0457e-006  ]
1330 : [ 8.83741e-006 ]
1331 : [ 9.10683e-006 ]
1332 : [ 9.211e-006   ]
1333 : [ 9.23119e-006 ]
1334 : [ 9.14912e-006 ]
1335 : [ 9.16821e-006 ]
1336 : [ 8.9793e-006  ]
1337 : [ 8.84324e-006 ]
1338 : [ 9.27807e-006 ]
1339 : [ 9.0676e-006  ]
1340 : [ 8.88114e-006 ]
1341 : [ 8.79003e-006 ]
1342 : [ 8.90903e-006 ]
1343 : [ 9.27504e-006 ]
1344 : [ 8.89423e-006 ]
1345 : [ 8.97163e-006 ]
1346 : [ 8.8598e-006  ]
1347 : [ 9.11303e-006 ]
1348 : [ 9.14039e-006 ]
1349 : [ 9.07937e-006 ]
1350 : [ 9.11511e-006 ]
1351 : [ 8.76952e-006 ]
1352 : [ 8.86246e-006 ]
1353 : [ 9.02815e-006 ]
1354 : [ 9.30324e-006 ]
1355 : [ 8.88614e-006 ]
1356 : [ 9.07824e-006 ]
1357 : [ 8.91987e-006 ]
1358 : [ 8.81389e-006 ]
1359 : [ 8.73838e-006 ]
1360 : [ 8.88062e-006 ]
1361 : [ 9.65498e-006 ]
1362 : [ 9.12235e-006 ]
1363 : [ 8.80437e-006 ]
1364 : [ 8.96089e-006 ]
1365 : [ 9.19845e-006 ]
1366 : [ 9.1033e-006  ]
1367 : [ 9.09409e-006 ]
1368 : [ 8.85879e-006 ]
1369 : [ 9.13803e-006 ]
1370 : [ 9.09868e-006 ]
1371 : [ 9.15347e-006 ]
1372 : [ 8.80304e-006 ]
1373 : [ 8.88031e-006 ]
1374 : [ 8.81813e-006 ]
1375 : [ 8.87765e-006 ]
1376 : [ 9.35751e-006 ]
1377 : [ 9.30459e-006 ]
1378 : [ 9.01515e-006 ]
1379 : [ 9.35182e-006 ]
1380 : [ 8.93055e-006 ]
1381 : [ 9.33154e-006 ]
1382 : [ 8.81042e-006 ]
1383 : [ 9.10945e-006 ]
1384 : [ 9.23467e-006 ]
1385 : [ 9.33584e-006 ]
1386 : [ 9.01335e-006 ]
1387 : [ 8.93843e-006 ]
1388 : [ 9.1901e-006  ]
1389 : [ 9.09863e-006 ]
1390 : [ 9.28468e-006 ]
1391 : [ 9.15011e-006 ]
1392 : [ 9.04649e-006 ]
1393 : [ 8.83831e-006 ]
1394 : [ 9.1313e-006  ]
1395 : [ 9.1508e-006  ]
1396 : [ 9.05533e-006 ]
1397 : [ 9.0687e-006  ]
1398 : [ 8.86016e-006 ]
1399 : [ 8.77918e-006 ]
1400 : [ 8.94925e-006 ]
1401 : [ 9.14585e-006 ]
1402 : [ 9.09601e-006 ]
1403 : [ 9.03621e-006 ]
1404 : [ 9.06635e-006 ]
1405 : [ 9.48274e-006 ]
1406 : [ 9.43638e-006 ]
1407 : [ 8.95217e-006 ]
1408 : [ 9.25769e-006 ]
1409 : [ 9.04229e-006 ]
1410 : [ 8.76385e-006 ]
1411 : [ 9.59078e-006 ]
1412 : [ 9.15527e-006 ]
1413 : [ 8.8057e-006  ]
1414 : [ 9.19534e-006 ]
1415 : [ 9.20632e-006 ]
1416 : [ 9.02906e-006 ]
1417 : [ 8.84908e-006 ]
1418 : [ 8.9255e-006  ]
1419 : [ 8.96358e-006 ]
1420 : [ 8.95089e-006 ]
1421 : [ 8.69362e-006 ]
1422 : [ 9.16318e-006 ]
1423 : [ 9.27458e-006 ]
1424 : [ 9.13496e-006 ]
1425 : [ 9.3688e-006  ]
1426 : [ 9.08537e-006 ]
1427 : [ 9.00614e-006 ]
1428 : [ 8.83718e-006 ]
1429 : [ 8.99119e-006 ]
1430 : [ 8.97715e-006 ]
1431 : [ 9.10238e-006 ]
1432 : [ 8.89954e-006 ]
1433 : [ 9.40998e-006 ]
1434 : [ 8.83397e-006 ]
1435 : [ 9.03558e-006 ]
1436 : [ 9.09823e-006 ]
1437 : [ 9.01481e-006 ]
1438 : [ 9.15803e-006 ]
1439 : [ 8.78831e-006 ]
1440 : [ 9.13123e-006 ]
1441 : [ 8.98493e-006 ]
1442 : [ 9.07942e-006 ]
1443 : [ 8.97901e-006 ]
1444 : [ 8.76831e-006 ]
1445 : [ 9.07817e-006 ]
1446 : [ 8.91463e-006 ]
1447 : [ 8.88638e-006 ]
1448 : [ 9.24748e-006 ]
1449 : [ 9.22777e-006 ]
1450 : [ 9.01947e-006 ]
1451 : [ 8.99932e-006 ]
1452 : [ 9.14296e-006 ]
1453 : [ 8.83964e-006 ]
1454 : [ 9.11553e-006 ]
1455 : [ 9.07063e-006 ]
1456 : [ 8.96209e-006 ]
1457 : [ 8.87991e-006 ]
1458 : [ 9.06789e-006 ]
1459 : [ 9.29312e-006 ]
1460 : [ 8.90859e-006 ]
1461 : [ 9.18219e-006 ]
1462 : [ 9.28608e-006 ]
1463 : [ 9.25249e-006 ]
1464 : [ 9.12846e-006 ]
1465 : [ 9.32284e-006 ]
1466 : [ 9.22613e-006 ]
1467 : [ 9.01414e-006 ]
1468 : [ 8.77674e-006 ]
1469 : [ 8.95938e-006 ]
1470 : [ 8.86805e-006 ]
1471 : [ 8.89036e-006 ]
1472 : [ 9.05339e-006 ]
1473 : [ 8.99803e-006 ]
1474 : [ 9.26527e-006 ]
1475 : [ 9.35918e-006 ]
1476 : [ 8.82606e-006 ]
1477 : [ 9.0922e-006  ]
1478 : [ 8.71972e-006 ]
1479 : [ 8.77701e-006 ]
1480 : [ 8.96261e-006 ]
1481 : [ 8.76427e-006 ]
1482 : [ 9.12092e-006 ]
1483 : [ 9.06659e-006 ]
1484 : [ 8.64007e-006 ]
1485 : [ 8.88379e-006 ]
1486 : [ 9.04838e-006 ]
1487 : [ 9.10428e-006 ]
1488 : [ 9.04284e-006 ]
1489 : [ 9.2493e-006  ]
1490 : [ 8.73241e-006 ]
1491 : [ 9.35858e-006 ]
1492 : [ 9.05346e-006 ]
1493 : [ 9.21511e-006 ]
1494 : [ 9.1379e-006  ]
1495 : [ 8.85687e-006 ]
1496 : [ 8.57722e-006 ]
1497 : [ 9.08293e-006 ]
1498 : [ 8.90517e-006 ]
1499 : [ 9.18331e-006 ]
1500 : [ 9.06984e-006 ]
1501 : [ 9.14803e-006 ]
1502 : [ 9.0444e-006  ]
1503 : [ 9.10831e-006 ]
1504 : [ 9.06373e-006 ]
1505 : [ 8.93879e-006 ]
1506 : [ 9.24931e-006 ]
1507 : [ 8.99142e-006 ]
1508 : [ 8.88817e-006 ]
1509 : [ 9.12295e-006 ]
1510 : [ 9.00556e-006 ]
1511 : [ 8.97161e-006 ]
1512 : [ 9.00399e-006 ]
1513 : [ 8.98222e-006 ]
1514 : [ 8.89102e-006 ]
1515 : [ 9.30696e-006 ]
1516 : [ 9.0565e-006  ]
1517 : [ 9.07034e-006 ]
1518 : [ 9.16837e-006 ]
1519 : [ 9.06714e-006 ]
1520 : [ 9.08494e-006 ]
1521 : [ 9.03335e-006 ]
1522 : [ 8.98686e-006 ]
1523 : [ 9.25722e-006 ]
1524 : [ 8.84953e-006 ]
1525 : [ 9.07929e-006 ]
1526 : [ 8.76523e-006 ]
1527 : [ 8.82936e-006 ]
1528 : [ 9.31268e-006 ]
1529 : [ 8.95202e-006 ]
1530 : [ 8.95168e-006 ]
1531 : [ 9.01472e-006 ]
1532 : [ 9.3497e-006  ]
1533 : [ 9.25478e-006 ]
1534 : [ 8.80603e-006 ]
1535 : [ 9.42924e-006 ]
1536 : [ 9.18721e-006 ]
1537 : [ 9.24856e-006 ]
1538 : [ 8.97367e-006 ]
1539 : [ 8.86966e-006 ]
1540 : [ 8.92031e-006 ]
1541 : [ 8.73198e-006 ]
1542 : [ 8.91696e-006 ]
1543 : [ 9.19472e-006 ]
1544 : [ 8.96005e-006 ]
1545 : [ 9.13029e-006 ]
1546 : [ 8.85677e-006 ]
1547 : [ 9.14669e-006 ]
1548 : [ 9.09845e-006 ]
1549 : [ 9.2483e-006  ]
1550 : [ 9.11205e-006 ]
1551 : [ 8.96948e-006 ]
1552 : [ 9.11038e-006 ]
1553 : [ 9.20009e-006 ]
1554 : [ 8.73146e-006 ]
1555 : [ 9.0657e-006  ]
1556 : [ 8.93298e-006 ]
1557 : [ 8.97966e-006 ]
1558 : [ 8.87556e-006 ]
1559 : [ 8.76059e-006 ]
1560 : [ 8.88337e-006 ]
1561 : [ 8.81639e-006 ]
1562 : [ 9.28555e-006 ]
1563 : [ 9.3569e-006  ]
1564 : [ 9.19673e-006 ]
1565 : [ 9.01221e-006 ]
1566 : [ 8.95313e-006 ]
1567 : [ 9.1799e-006  ]
1568 : [ 8.7732e-006  ]
1569 : [ 8.94375e-006 ]
1570 : [ 8.86659e-006 ]
1571 : [ 9.30427e-006 ]
1572 : [ 8.85879e-006 ]
1573 : [ 9.09444e-006 ]
1574 : [ 8.90993e-006 ]
1575 : [ 9.07352e-006 ]
1576 : [ 8.90508e-006 ]
1577 : [ 9.07313e-006 ]
1578 : [ 8.93373e-006 ]
1579 : [ 8.8757e-006  ]
1580 : [ 9.10883e-006 ]
1581 : [ 9.1652e-006  ]
1582 : [ 9.30752e-006 ]
1583 : [ 9.17262e-006 ]
1584 : [ 9.18757e-006 ]
1585 : [ 9.08097e-006 ]
1586 : [ 9.03469e-006 ]
1587 : [ 8.9014e-006  ]
1588 : [ 8.99387e-006 ]
1589 : [ 9.16333e-006 ]
1590 : [ 8.88589e-006 ]
1591 : [ 9.01334e-006 ]
1592 : [ 8.87882e-006 ]
1593 : [ 8.83147e-006 ]
1594 : [ 9.20233e-006 ]
1595 : [ 8.91851e-006 ]
1596 : [ 8.82787e-006 ]
1597 : [ 9.31558e-006 ]
1598 : [ 9.37773e-006 ]
1599 : [ 8.9206e-006  ]
1600 : [ 9.19869e-006 ]
1601 : [ 9.14912e-006 ]
1602 : [ 8.94051e-006 ]
1603 : [ 8.79481e-006 ]
1604 : [ 8.98707e-006 ]
1605 : [ 8.94291e-006 ]
1606 : [ 9.07366e-006 ]
1607 : [ 9.17979e-006 ]
1608 : [ 9.30729e-006 ]
1609 : [ 8.85834e-006 ]
1610 : [ 8.98218e-006 ]
1611 : [ 8.87663e-006 ]
1612 : [ 8.80846e-006 ]
1613 : [ 9.08153e-006 ]
1614 : [ 9.06147e-006 ]
1615 : [ 9.08481e-006 ]
1616 : [ 9.30799e-006 ]
1617 : [ 8.93389e-006 ]
1618 : [ 8.95708e-006 ]
1619 : [ 9.16993e-006 ]
1620 : [ 8.81708e-006 ]
1621 : [ 9.1791e-006  ]
1622 : [ 9.03281e-006 ]
1623 : [ 8.70966e-006 ]
1624 : [ 9.05048e-006 ]
1625 : [ 8.74309e-006 ]
1626 : [ 9.00279e-006 ]
1627 : [ 8.88714e-006 ]
1628 : [ 9.01376e-006 ]
1629 : [ 9.04644e-006 ]
1630 : [ 9.1859e-006  ]
1631 : [ 8.93051e-006 ]
1632 : [ 8.84622e-006 ]
1633 : [ 9.17588e-006 ]
1634 : [ 8.89554e-006 ]
1635 : [ 8.95868e-006 ]
1636 : [ 9.11446e-006 ]
1637 : [ 9.11299e-006 ]
1638 : [ 9.05385e-006 ]
1639 : [ 9.47041e-006 ]
1640 : [ 8.91305e-006 ]
1641 : [ 8.93206e-006 ]
1642 : [ 8.98574e-006 ]
1643 : [ 8.9907e-006  ]
1644 : [ 9.20021e-006 ]
1645 : [ 9.11602e-006 ]
1646 : [ 8.75069e-006 ]
1647 : [ 9.13156e-006 ]
1648 : [ 9.20242e-006 ]
1649 : [ 9.08207e-006 ]
1650 : [ 9.11253e-006 ]
1651 : [ 9.04342e-006 ]
1652 : [ 9.07555e-006 ]
1653 : [ 8.88579e-006 ]
1654 : [ 9.01556e-006 ]
1655 : [ 9.38031e-006 ]
1656 : [ 9.09384e-006 ]
1657 : [ 8.88729e-006 ]
1658 : [ 9.19119e-006 ]
1659 : [ 9.35005e-006 ]
1660 : [ 8.84431e-006 ]
1661 : [ 9.18822e-006 ]
1662 : [ 9.2042e-006  ]
1663 : [ 8.92004e-006 ]
1664 : [ 8.74796e-006 ]
1665 : [ 8.88005e-006 ]
1666 : [ 9.12075e-006 ]
1667 : [ 8.79071e-006 ]
1668 : [ 8.88612e-006 ]
1669 : [ 9.25122e-006 ]
1670 : [ 9.16189e-006 ]
1671 : [ 8.87666e-006 ]
1672 : [ 8.85808e-006 ]
1673 : [ 9.14647e-006 ]
1674 : [ 8.86329e-006 ]
1675 : [ 8.81546e-006 ]
1676 : [ 9.30163e-006 ]
1677 : [ 8.92471e-006 ]
1678 : [ 9.15749e-006 ]
1679 : [ 9.17749e-006 ]
1680 : [ 9.20895e-006 ]
1681 : [ 9.12195e-006 ]
1682 : [ 9.29206e-006 ]
1683 : [ 9.1474e-006  ]
1684 : [ 8.87027e-006 ]
1685 : [ 9.31783e-006 ]
1686 : [ 8.77727e-006 ]
1687 : [ 9.16681e-006 ]
1688 : [ 9.137e-006   ]
1689 : [ 8.96092e-006 ]
1690 : [ 9.30644e-006 ]
1691 : [ 9.02597e-006 ]
1692 : [ 9.3559e-006  ]
1693 : [ 9.12591e-006 ]
1694 : [ 8.86512e-006 ]
1695 : [ 9.04384e-006 ]
1696 : [ 9.0479e-006  ]
1697 : [ 8.9919e-006  ]
1698 : [ 8.99257e-006 ]
1699 : [ 8.9233e-006  ]
1700 : [ 9.20161e-006 ]
1701 : [ 9.08717e-006 ]
1702 : [ 8.74696e-006 ]
1703 : [ 8.91306e-006 ]
1704 : [ 8.89386e-006 ]
1705 : [ 9.19797e-006 ]
1706 : [ 9.0457e-006  ]
1707 : [ 9.01664e-006 ]
1708 : [ 8.82354e-006 ]
1709 : [ 8.94109e-006 ]
1710 : [ 9.04731e-006 ]
1711 : [ 8.78729e-006 ]
1712 : [ 9.19709e-006 ]
1713 : [ 9.16055e-006 ]
1714 : [ 8.85091e-006 ]
1715 : [ 9.17046e-006 ]
1716 : [ 8.9945e-006  ]
1717 : [ 9.16253e-006 ]
1718 : [ 9.53876e-006 ]
1719 : [ 8.98888e-006 ]
1720 : [ 8.88486e-006 ]
1721 : [ 9.03686e-006 ]
1722 : [ 9.25924e-006 ]
1723 : [ 9.05772e-006 ]
1724 : [ 8.91264e-006 ]
1725 : [ 8.81978e-006 ]
1726 : [ 8.94019e-006 ]
1727 : [ 8.87703e-006 ]
1728 : [ 9.25345e-006 ]
1729 : [ 8.89692e-006 ]
1730 : [ 9.17986e-006 ]
1731 : [ 9.22452e-006 ]
1732 : [ 8.9616e-006  ]
1733 : [ 8.91864e-006 ]
1734 : [ 9.11859e-006 ]
1735 : [ 9.0463e-006  ]
1736 : [ 8.8989e-006  ]
1737 : [ 8.87134e-006 ]
1738 : [ 9.23191e-006 ]
1739 : [ 9.15681e-006 ]
1740 : [ 8.77175e-006 ]
1741 : [ 8.94794e-006 ]
1742 : [ 8.8777e-006  ]
1743 : [ 8.92285e-006 ]
1744 : [ 9.32384e-006 ]
1745 : [ 9.0429e-006  ]
1746 : [ 8.71649e-006 ]
1747 : [ 8.78397e-006 ]
1748 : [ 8.85798e-006 ]
1749 : [ 9.22443e-006 ]
1750 : [ 8.99764e-006 ]
1751 : [ 9.30367e-006 ]
1752 : [ 8.96265e-006 ]
1753 : [ 9.02261e-006 ]
1754 : [ 8.98749e-006 ]
1755 : [ 8.97859e-006 ]
1756 : [ 8.91663e-006 ]
1757 : [ 8.78791e-006 ]
1758 : [ 8.85326e-006 ]
1759 : [ 8.84404e-006 ]
1760 : [ 8.81751e-006 ]
1761 : [ 9.17006e-006 ]
1762 : [ 9.01082e-006 ]
1763 : [ 9.10092e-006 ]
1764 : [ 8.9673e-006  ]
1765 : [ 9.23317e-006 ]
1766 : [ 8.70986e-006 ]
1767 : [ 9.22706e-006 ]
1768 : [ 8.91486e-006 ]
1769 : [ 9.01571e-006 ]
1770 : [ 9.2861e-006  ]
1771 : [ 9.08248e-006 ]
1772 : [ 9.22494e-006 ]
1773 : [ 9.38343e-006 ]
1774 : [ 8.79521e-006 ]
1775 : [ 8.92706e-006 ]
1776 : [ 9.09049e-006 ]
1777 : [ 9.13942e-006 ]
1778 : [ 8.8819e-006  ]
1779 : [ 9.08199e-006 ]
1780 : [ 8.9526e-006  ]
1781 : [ 9.18795e-006 ]
1782 : [ 8.9794e-006  ]
1783 : [ 8.89953e-006 ]
1784 : [ 9.20735e-006 ]
1785 : [ 8.88833e-006 ]
1786 : [ 9.04516e-006 ]
1787 : [ 9.027e-006   ]
1788 : [ 9.25379e-006 ]
1789 : [ 9.04206e-006 ]
1790 : [ 9.10907e-006 ]
1791 : [ 9.15074e-006 ]
1792 : [ 8.83703e-006 ]
1793 : [ 9.17067e-006 ]
1794 : [ 8.8944e-006  ]
1795 : [ 9.22452e-006 ]
1796 : [ 8.87637e-006 ]
1797 : [ 9.1376e-006  ]
1798 : [ 8.83418e-006 ]
1799 : [ 9.35918e-006 ]
1800 : [ 8.77798e-006 ]
1801 : [ 9.04884e-006 ]
1802 : [ 9.23879e-006 ]
1803 : [ 8.87643e-006 ]
1804 : [ 8.84713e-006 ]
1805 : [ 9.06045e-006 ]
1806 : [ 8.87314e-006 ]
1807 : [ 9.10274e-006 ]
1808 : [ 9.0639e-006  ]
1809 : [ 9.36413e-006 ]
1810 : [ 9.3023e-006  ]
1811 : [ 8.81361e-006 ]
1812 : [ 9.24701e-006 ]
1813 : [ 8.98044e-006 ]
1814 : [ 8.81188e-006 ]
1815 : [ 9.08621e-006 ]
1816 : [ 8.83295e-006 ]
1817 : [ 8.91428e-006 ]
1818 : [ 9.06673e-006 ]
1819 : [ 8.89639e-006 ]
1820 : [ 9.18059e-006 ]
1821 : [ 9.19956e-006 ]
1822 : [ 8.98646e-006 ]
1823 : [ 9.0473e-006  ]
1824 : [ 9.05278e-006 ]
1825 : [ 9.22815e-006 ]
1826 : [ 9.09376e-006 ]
1827 : [ 9.0567e-006  ]
1828 : [ 8.99275e-006 ]
1829 : [ 8.83492e-006 ]
1830 : [ 8.89431e-006 ]
1831 : [ 9.23149e-006 ]
1832 : [ 9.19687e-006 ]
1833 : [ 9.01512e-006 ]
1834 : [ 9.07906e-006 ]
1835 : [ 9.3263e-006  ]
1836 : [ 8.95021e-006 ]
1837 : [ 8.97438e-006 ]
1838 : [ 8.96101e-006 ]
1839 : [ 9.09104e-006 ]
1840 : [ 9.27087e-006 ]
1841 : [ 9.02226e-006 ]
1842 : [ 9.10276e-006 ]
1843 : [ 9.2764e-006  ]
1844 : [ 8.82682e-006 ]
1845 : [ 9.13788e-006 ]
1846 : [ 8.98858e-006 ]
1847 : [ 8.97962e-006 ]
1848 : [ 9.10471e-006 ]
1849 : [ 9.06242e-006 ]
1850 : [ 8.87876e-006 ]
1851 : [ 9.02311e-006 ]
1852 : [ 9.28878e-006 ]
1853 : [ 8.87935e-006 ]
1854 : [ 8.90754e-006 ]
1855 : [ 9.05919e-006 ]
1856 : [ 9.13802e-006 ]
1857 : [ 9.235e-006   ]
1858 : [ 8.93736e-006 ]
1859 : [ 8.93964e-006 ]
1860 : [ 8.84866e-006 ]
1861 : [ 8.97485e-006 ]
1862 : [ 8.70732e-006 ]
1863 : [ 9.05684e-006 ]
1864 : [ 8.97669e-006 ]
1865 : [ 9.16395e-006 ]
1866 : [ 8.945e-006   ]
1867 : [ 9.10402e-006 ]
1868 : [ 9.18133e-006 ]
1869 : [ 9.12303e-006 ]
1870 : [ 9.07224e-006 ]
1871 : [ 9.0006e-006  ]
1872 : [ 9.01288e-006 ]
1873 : [ 9.19911e-006 ]
1874 : [ 9.14876e-006 ]
1875 : [ 9.04571e-006 ]
1876 : [ 9.11116e-006 ]
1877 : [ 8.99931e-006 ]
1878 : [ 8.76088e-006 ]
1879 : [ 8.99017e-006 ]
1880 : [ 9.07806e-006 ]
1881 : [ 9.15309e-006 ]
1882 : [ 8.7637e-006  ]
1883 : [ 8.99785e-006 ]
1884 : [ 9.07962e-006 ]
1885 : [ 8.83163e-006 ]
1886 : [ 8.9729e-006  ]
1887 : [ 8.92837e-006 ]
1888 : [ 9.01793e-006 ]
1889 : [ 9.06495e-006 ]
1890 : [ 9.32863e-006 ]
1891 : [ 8.98849e-006 ]
1892 : [ 8.98392e-006 ]
1893 : [ 8.98595e-006 ]
1894 : [ 9.06779e-006 ]
1895 : [ 9.21745e-006 ]
1896 : [ 8.78812e-006 ]
1897 : [ 9.17655e-006 ]
1898 : [ 9.03652e-006 ]
1899 : [ 9.25073e-006 ]
1900 : [ 9.15398e-006 ]
1901 : [ 9.20976e-006 ]
1902 : [ 9.07184e-006 ]
1903 : [ 9.10946e-006 ]
1904 : [ 9.04957e-006 ]
1905 : [ 9.04565e-006 ]
1906 : [ 8.8901e-006  ]
1907 : [ 9.2793e-006  ]
1908 : [ 9.24272e-006 ]
1909 : [ 9.14509e-006 ]
1910 : [ 9.14653e-006 ]
1911 : [ 8.88177e-006 ]
1912 : [ 9.26331e-006 ]
1913 : [ 8.83449e-006 ]
1914 : [ 8.96939e-006 ]
1915 : [ 9.11007e-006 ]
1916 : [ 9.0173e-006  ]
1917 : [ 9.05382e-006 ]
1918 : [ 9.07311e-006 ]
1919 : [ 9.29905e-006 ]
1920 : [ 9.08561e-006 ]
1921 : [ 9.19555e-006 ]
1922 : [ 8.77183e-006 ]
1923 : [ 9.15366e-006 ]
1924 : [ 8.8499e-006  ]
1925 : [ 9.09151e-006 ]
1926 : [ 8.81314e-006 ]
1927 : [ 8.72652e-006 ]
1928 : [ 8.86077e-006 ]
1929 : [ 8.90307e-006 ]
1930 : [ 9.06938e-006 ]
1931 : [ 9.39164e-006 ]
1932 : [ 8.89248e-006 ]
1933 : [ 9.30128e-006 ]
1934 : [ 9.233e-006   ]
1935 : [ 8.83445e-006 ]
1936 : [ 9.1213e-006  ]
1937 : [ 9.01846e-006 ]
1938 : [ 9.5078e-006  ]
1939 : [ 9.17815e-006 ]
1940 : [ 9.55341e-006 ]
1941 : [ 9.27265e-006 ]
1942 : [ 9.19938e-006 ]
1943 : [ 9.02063e-006 ]
1944 : [ 8.9379e-006  ]
1945 : [ 9.28259e-006 ]
1946 : [ 8.90285e-006 ]
1947 : [ 9.39392e-006 ]
1948 : [ 9.46995e-006 ]
1949 : [ 9.04406e-006 ]
1950 : [ 8.86277e-006 ]
1951 : [ 9.06019e-006 ]
1952 : [ 9.35542e-006 ]
1953 : [ 8.96146e-006 ]
1954 : [ 9.2254e-006  ]
1955 : [ 9.22633e-006 ]
1956 : [ 8.75859e-006 ]
1957 : [ 9.32593e-006 ]
1958 : [ 8.97259e-006 ]
1959 : [ 8.94245e-006 ]
1960 : [ 9.17368e-006 ]
1961 : [ 9.20689e-006 ]
1962 : [ 9.17018e-006 ]
1963 : [ 9.05984e-006 ]
1964 : [ 9.064e-006   ]
1965 : [ 9.04429e-006 ]
1966 : [ 9.11974e-006 ]
1967 : [ 9.12456e-006 ]
1968 : [ 8.78663e-006 ]
1969 : [ 9.25119e-006 ]
1970 : [ 9.04556e-006 ]
1971 : [ 9.3006e-006  ]
1972 : [ 9.1866e-006  ]
1973 : [ 9.20775e-006 ]
1974 : [ 9.36993e-006 ]
1975 : [ 9.09504e-006 ]
1976 : [ 8.81732e-006 ]
1977 : [ 9.05077e-006 ]
1978 : [ 8.97756e-006 ]
1979 : [ 8.84014e-006 ]
1980 : [ 8.91382e-006 ]
1981 : [ 8.91118e-006 ]
1982 : [ 9.22474e-006 ]
1983 : [ 8.73215e-006 ]
1984 : [ 8.71998e-006 ]
1985 : [ 9.04848e-006 ]
1986 : [ 9.48791e-006 ]
1987 : [ 8.96057e-006 ]
1988 : [ 8.80547e-006 ]
1989 : [ 9.26469e-006 ]
1990 : [ 9.13869e-006 ]
1991 : [ 9.26903e-006 ]
1992 : [ 9.23393e-006 ]
1993 : [ 8.87344e-006 ]
1994 : [ 8.98047e-006 ]
1995 : [ 9.1191e-006  ]
1996 : [ 9.26245e-006 ]
1997 : [ 9.03371e-006 ]
1998 : [ 9.08597e-006 ]
1999 : [ 8.90015e-006 ]
2000 : [ 8.77222e-006 ]
2001 : [ 8.84059e-006 ]
2002 : [ 9.06653e-006 ]
2003 : [ 9.07033e-006 ]
2004 : [ 9.10851e-006 ]
2005 : [ 8.8484e-006  ]
2006 : [ 9.06081e-006 ]
2007 : [ 9.43357e-006 ]
2008 : [ 9.2037e-006  ]
2009 : [ 9.22908e-006 ]
2010 : [ 9.03886e-006 ]
2011 : [ 9.10407e-006 ]
2012 : [ 9.1993e-006  ]
2013 : [ 9.0646e-006  ]
2014 : [ 8.96493e-006 ]
2015 : [ 9.23714e-006 ]
2016 : [ 8.90139e-006 ]
2017 : [ 9.11863e-006 ]
2018 : [ 8.8912e-006  ]
2019 : [ 9.27304e-006 ]
2020 : [ 9.13536e-006 ]
2021 : [ 8.88192e-006 ]
2022 : [ 8.91878e-006 ]
2023 : [ 8.90438e-006 ]
2024 : [ 9.08571e-006 ]
2025 : [ 8.88049e-006 ]
2026 : [ 8.88563e-006 ]
2027 : [ 9.02742e-006 ]
2028 : [ 9.23718e-006 ]
2029 : [ 9.0286e-006  ]
2030 : [ 8.70842e-006 ]
2031 : [ 9.05371e-006 ]
2032 : [ 9.01537e-006 ]
2033 : [ 9.09399e-006 ]
2034 : [ 8.78899e-006 ]
2035 : [ 9.48355e-006 ]
2036 : [ 8.92133e-006 ]
2037 : [ 9.13111e-006 ]
2038 : [ 9.08376e-006 ]
2039 : [ 9.22536e-006 ]
2040 : [ 9.20606e-006 ]
2041 : [ 9.13049e-006 ]
2042 : [ 9.17077e-006 ]
2043 : [ 9.12602e-006 ]
2044 : [ 8.74119e-006 ]
2045 : [ 9.2956e-006  ]
2046 : [ 8.98732e-006 ]
2047 : [ 8.96331e-006 ]
2048 : [ 9.03827e-006 ]
2049 : [ 8.96204e-006 ]
2050 : [ 9.01186e-006 ]
2051 : [ 8.99312e-006 ]
2052 : [ 9.40158e-006 ]
2053 : [ 9.25793e-006 ]
2054 : [ 9.20093e-006 ]
2055 : [ 9.11038e-006 ]
2056 : [ 9.16131e-006 ]
2057 : [ 8.87879e-006 ]
2058 : [ 8.84472e-006 ]
2059 : [ 8.8659e-006  ]
2060 : [ 8.97755e-006 ]
2061 : [ 9.04222e-006 ]
2062 : [ 9.01607e-006 ]
2063 : [ 8.80391e-006 ]
2064 : [ 8.91056e-006 ]
2065 : [ 9.0392e-006  ]
2066 : [ 9.33295e-006 ]
2067 : [ 8.9343e-006  ]
2068 : [ 9.29737e-006 ]
2069 : [ 9.03193e-006 ]
2070 : [ 8.86334e-006 ]
2071 : [ 9.50855e-006 ]
2072 : [ 8.81386e-006 ]
2073 : [ 8.9971e-006  ]
2074 : [ 9.02726e-006 ]
2075 : [ 9.03852e-006 ]
2076 : [ 8.80106e-006 ]
2077 : [ 8.7846e-006  ]
2078 : [ 8.83665e-006 ]
2079 : [ 8.88805e-006 ]
2080 : [ 9.23848e-006 ]
2081 : [ 9.20851e-006 ]
2082 : [ 8.86164e-006 ]
2083 : [ 8.87988e-006 ]
2084 : [ 8.77503e-006 ]
2085 : [ 8.73042e-006 ]
2086 : [ 9.11452e-006 ]
2087 : [ 9.25901e-006 ]
2088 : [ 9.13116e-006 ]
2089 : [ 8.93667e-006 ]
2090 : [ 8.93963e-006 ]
2091 : [ 8.84198e-006 ]
2092 : [ 9.22771e-006 ]
2093 : [ 9.03719e-006 ]
2094 : [ 8.90283e-006 ]
2095 : [ 9.04393e-006 ]
2096 : [ 8.99575e-006 ]
2097 : [ 9.09958e-006 ]
2098 : [ 9.07405e-006 ]
2099 : [ 8.95644e-006 ]
2100 : [ 9.14274e-006 ]
2101 : [ 9.22236e-006 ]
2102 : [ 8.82233e-006 ]
2103 : [ 9.04153e-006 ]
2104 : [ 9.06212e-006 ]
2105 : [ 8.86139e-006 ]
2106 : [ 9.05308e-006 ]
2107 : [ 8.97283e-006 ]
2108 : [ 9.32681e-006 ]
2109 : [ 8.95002e-006 ]
2110 : [ 8.91762e-006 ]
2111 : [ 8.88532e-006 ]
2112 : [ 9.01603e-006 ]
2113 : [ 9.10567e-006 ]
2114 : [ 8.89339e-006 ]
2115 : [ 9.01643e-006 ]
2116 : [ 9.02525e-006 ]
2117 : [ 9.00491e-006 ]
2118 : [ 9.5299e-006  ]
2119 : [ 9.40631e-006 ]
2120 : [ 8.91851e-006 ]
2121 : [ 9.00942e-006 ]
2122 : [ 9.06409e-006 ]
2123 : [ 9.14748e-006 ]
2124 : [ 9.15107e-006 ]
2125 : [ 8.99384e-006 ]
2126 : [ 8.79218e-006 ]
2127 : [ 9.01168e-006 ]
2128 : [ 8.98816e-006 ]
2129 : [ 8.8577e-006  ]
2130 : [ 9.07774e-006 ]
2131 : [ 8.76089e-006 ]
2132 : [ 9.20185e-006 ]
2133 : [ 9.0255e-006  ]
2134 : [ 8.87739e-006 ]
2135 : [ 9.27357e-006 ]
2136 : [ 8.89599e-006 ]
2137 : [ 9.32026e-006 ]
2138 : [ 9.27367e-006 ]
2139 : [ 9.19468e-006 ]
2140 : [ 9.19692e-006 ]
2141 : [ 8.92479e-006 ]
2142 : [ 9.10641e-006 ]
2143 : [ 8.82102e-006 ]
2144 : [ 9.17496e-006 ]
2145 : [ 9.06121e-006 ]
2146 : [ 8.76115e-006 ]
2147 : [ 8.95468e-006 ]
2148 : [ 9.15365e-006 ]
2149 : [ 9.02332e-006 ]
2150 : [ 8.86864e-006 ]
2151 : [ 9.25146e-006 ]
2152 : [ 8.94363e-006 ]
2153 : [ 9.0043e-006  ]
2154 : [ 8.66677e-006 ]
2155 : [ 9.0137e-006  ]
2156 : [ 9.23653e-006 ]
2157 : [ 9.11899e-006 ]
2158 : [ 9.11419e-006 ]
2159 : [ 8.81525e-006 ]
2160 : [ 9.25284e-006 ]
2161 : [ 8.80168e-006 ]
2162 : [ 9.03109e-006 ]
2163 : [ 8.82774e-006 ]
2164 : [ 9.17936e-006 ]
2165 : [ 8.80564e-006 ]
2166 : [ 9.68678e-006 ]
2167 : [ 8.96253e-006 ]
2168 : [ 9.10859e-006 ]
2169 : [ 9.34566e-006 ]
2170 : [ 9.20819e-006 ]
2171 : [ 8.90428e-006 ]
2172 : [ 9.0843e-006  ]
2173 : [ 8.86254e-006 ]
2174 : [ 8.84041e-006 ]
2175 : [ 8.85061e-006 ]
2176 : [ 8.9342e-006  ]
2177 : [ 8.94064e-006 ]
2178 : [ 9.13536e-006 ]
2179 : [ 8.93428e-006 ]
2180 : [ 9.0183e-006  ]
2181 : [ 8.92793e-006 ]
2182 : [ 9.03312e-006 ]
2183 : [ 9.06511e-006 ]
2184 : [ 9.16363e-006 ]
2185 : [ 8.91868e-006 ]
2186 : [ 9.03576e-006 ]
2187 : [ 9.15663e-006 ]
2188 : [ 9.17409e-006 ]
2189 : [ 9.16715e-006 ]
2190 : [ 9.159e-006   ]
2191 : [ 8.78925e-006 ]
2192 : [ 9.28891e-006 ]
2193 : [ 9.30492e-006 ]
2194 : [ 9.01317e-006 ]
2195 : [ 9.00763e-006 ]
2196 : [ 8.82022e-006 ]
2197 : [ 9.08239e-006 ]
2198 : [ 8.85816e-006 ]
2199 : [ 9.05251e-006 ]
2200 : [ 8.95031e-006 ]
2201 : [ 9.13909e-006 ]
2202 : [ 8.99625e-006 ]
2203 : [ 8.98067e-006 ]
2204 : [ 9.11113e-006 ]
2205 : [ 8.81259e-006 ]
2206 : [ 8.83193e-006 ]
2207 : [ 9.17804e-006 ]
2208 : [ 9.05674e-006 ]
2209 : [ 8.88827e-006 ]
2210 : [ 8.63786e-006 ]
2211 : [ 8.93204e-006 ]
2212 : [ 9.02183e-006 ]
2213 : [ 8.90877e-006 ]
2214 : [ 9.1597e-006  ]
2215 : [ 9.3046e-006  ]
2216 : [ 9.43937e-006 ]
2217 : [ 8.99044e-006 ]
2218 : [ 9.04134e-006 ]
2219 : [ 8.83212e-006 ]
2220 : [ 8.83214e-006 ]
2221 : [ 9.13947e-006 ]
2222 : [ 9.0448e-006  ]
2223 : [ 8.84606e-006 ]
2224 : [ 8.81972e-006 ]
2225 : [ 9.01389e-006 ]
2226 : [ 8.91483e-006 ]
2227 : [ 8.80961e-006 ]
2228 : [ 9.34476e-006 ]
2229 : [ 9.21222e-006 ]
2230 : [ 9.00343e-006 ]
2231 : [ 9.15472e-006 ]
2232 : [ 8.99538e-006 ]
2233 : [ 9.25256e-006 ]
2234 : [ 8.90013e-006 ]
2235 : [ 9.04381e-006 ]
2236 : [ 8.98981e-006 ]
2237 : [ 8.97543e-006 ]
2238 : [ 9.17671e-006 ]
2239 : [ 9.27092e-006 ]
2240 : [ 8.87369e-006 ]
2241 : [ 9.22693e-006 ]
2242 : [ 8.91378e-006 ]
2243 : [ 9.31052e-006 ]
2244 : [ 8.79242e-006 ]
2245 : [ 9.00699e-006 ]
2246 : [ 9.11665e-006 ]
2247 : [ 9.08724e-006 ]
2248 : [ 9.15969e-006 ]
2249 : [ 8.93646e-006 ]
2250 : [ 8.75148e-006 ]
2251 : [ 8.95055e-006 ]
2252 : [ 9.13341e-006 ]
2253 : [ 9.35875e-006 ]
2254 : [ 8.92787e-006 ]
2255 : [ 8.87022e-006 ]
2256 : [ 9.15795e-006 ]
2257 : [ 8.84575e-006 ]
2258 : [ 8.98391e-006 ]
2259 : [ 9.37049e-006 ]
2260 : [ 9.24341e-006 ]
2261 : [ 9.06332e-006 ]
2262 : [ 9.31749e-006 ]
2263 : [ 9.13617e-006 ]
2264 : [ 8.89074e-006 ]
2265 : [ 8.89718e-006 ]
2266 : [ 8.82765e-006 ]
2267 : [ 9.04103e-006 ]
2268 : [ 8.81216e-006 ]
2269 : [ 9.05232e-006 ]
2270 : [ 9.1737e-006  ]
2271 : [ 9.21364e-006 ]
2272 : [ 9.30975e-006 ]
2273 : [ 8.996e-006   ]
2274 : [ 9.0904e-006  ]
2275 : [ 9.21317e-006 ]
2276 : [ 8.81644e-006 ]
2277 : [ 8.87455e-006 ]
2278 : [ 8.99001e-006 ]
2279 : [ 9.24875e-006 ]
2280 : [ 9.14139e-006 ]
2281 : [ 9.28044e-006 ]
2282 : [ 8.94518e-006 ]
2283 : [ 8.95435e-006 ]
2284 : [ 9.14795e-006 ]
2285 : [ 8.75276e-006 ]
2286 : [ 9.40629e-006 ]
2287 : [ 8.86703e-006 ]
2288 : [ 9.29992e-006 ]
2289 : [ 9.2289e-006  ]
2290 : [ 9.07157e-006 ]
2291 : [ 9.08956e-006 ]
2292 : [ 8.92135e-006 ]
2293 : [ 9.05499e-006 ]
2294 : [ 9.11389e-006 ]
2295 : [ 9.03222e-006 ]
2296 : [ 8.90778e-006 ]
2297 : [ 9.14706e-006 ]
2298 : [ 8.93852e-006 ]
2299 : [ 8.97712e-006 ]
2300 : [ 9.40183e-006 ]
2301 : [ 8.96021e-006 ]
2302 : [ 9.07271e-006 ]
2303 : [ 9.05172e-006 ]
2304 : [ 9.43888e-006 ]
2305 : [ 9.07076e-006 ]
2306 : [ 9.00075e-006 ]
2307 : [ 9.35165e-006 ]
2308 : [ 9.17652e-006 ]
2309 : [ 9.15019e-006 ]
2310 : [ 9.27333e-006 ]
2311 : [ 9.37402e-006 ]
2312 : [ 8.98435e-006 ]
2313 : [ 9.02775e-006 ]
2314 : [ 9.41604e-006 ]
2315 : [ 8.88381e-006 ]
2316 : [ 8.97851e-006 ]
2317 : [ 9.15006e-006 ]
2318 : [ 9.19662e-006 ]
2319 : [ 8.96045e-006 ]
2320 : [ 8.94622e-006 ]
2321 : [ 9.10347e-006 ]
2322 : [ 9.24735e-006 ]
2323 : [ 9.05782e-006 ]
2324 : [ 9.27488e-006 ]
2325 : [ 8.9226e-006  ]
2326 : [ 8.85338e-006 ]
2327 : [ 8.78768e-006 ]
2328 : [ 8.96117e-006 ]
2329 : [ 8.93073e-006 ]
2330 : [ 8.93892e-006 ]
2331 : [ 9.01915e-006 ]
2332 : [ 9.28144e-006 ]
2333 : [ 9.29277e-006 ]
2334 : [ 9.44982e-006 ]
2335 : [ 9.11335e-006 ]
2336 : [ 8.83968e-006 ]
2337 : [ 9.23794e-006 ]
2338 : [ 8.84446e-006 ]
2339 : [ 8.9194e-006  ]
2340 : [ 8.83446e-006 ]
2341 : [ 8.92555e-006 ]
2342 : [ 9.07784e-006 ]
2343 : [ 8.86524e-006 ]
2344 : [ 8.88846e-006 ]
2345 : [ 9.29256e-006 ]
2346 : [ 9.00973e-006 ]
2347 : [ 9.01939e-006 ]
2348 : [ 9.20354e-006 ]
2349 : [ 9.12193e-006 ]
2350 : [ 8.88088e-006 ]
2351 : [ 9.34593e-006 ]
2352 : [ 8.99257e-006 ]
2353 : [ 9.02657e-006 ]
2354 : [ 8.74168e-006 ]
2355 : [ 8.99152e-006 ]
2356 : [ 9.33556e-006 ]
2357 : [ 8.93784e-006 ]
2358 : [ 9.38445e-006 ]
2359 : [ 8.87539e-006 ]
2360 : [ 9.15946e-006 ]
2361 : [ 8.9514e-006  ]
2362 : [ 9.1356e-006  ]
2363 : [ 9.00201e-006 ]
2364 : [ 8.82047e-006 ]
2365 : [ 8.96092e-006 ]
2366 : [ 9.0705e-006  ]
2367 : [ 8.95918e-006 ]
2368 : [ 8.95663e-006 ]
2369 : [ 9.10921e-006 ]
2370 : [ 8.77835e-006 ]
2371 : [ 8.92353e-006 ]
2372 : [ 8.93942e-006 ]
2373 : [ 9.11785e-006 ]
2374 : [ 8.95645e-006 ]
2375 : [ 9.16979e-006 ]
2376 : [ 8.97422e-006 ]
2377 : [ 8.99427e-006 ]
2378 : [ 9.23991e-006 ]
2379 : [ 9.14006e-006 ]
2380 : [ 9.22777e-006 ]
2381 : [ 9.10276e-006 ]
2382 : [ 8.86178e-006 ]
2383 : [ 9.13298e-006 ]
2384 : [ 8.80607e-006 ]
2385 : [ 9.15237e-006 ]
2386 : [ 9.15897e-006 ]
2387 : [ 9.05992e-006 ]
2388 : [ 8.94525e-006 ]
2389 : [ 9.35742e-006 ]
2390 : [ 9.00253e-006 ]
2391 : [ 9.24188e-006 ]
2392 : [ 9.17411e-006 ]
2393 : [ 9.08172e-006 ]
2394 : [ 8.95256e-006 ]
2395 : [ 9.20657e-006 ]
2396 : [ 8.85762e-006 ]
2397 : [ 9.11167e-006 ]
2398 : [ 8.94402e-006 ]
2399 : [ 9.32903e-006 ]
2400 : [ 9.09394e-006 ]
2401 : [ 8.77504e-006 ]
2402 : [ 9.05604e-006 ]
2403 : [ 9.02726e-006 ]
2404 : [ 9.05696e-006 ]
2405 : [ 9.07291e-006 ]
2406 : [ 9.0465e-006  ]
2407 : [ 8.79126e-006 ]
2408 : [ 9.04744e-006 ]
2409 : [ 9.06746e-006 ]
2410 : [ 8.82178e-006 ]
2411 : [ 8.8838e-006  ]
2412 : [ 9.13955e-006 ]
2413 : [ 9.14932e-006 ]
2414 : [ 8.96322e-006 ]
2415 : [ 9.20776e-006 ]
2416 : [ 9.1195e-006  ]
2417 : [ 9.21827e-006 ]
2418 : [ 9.09875e-006 ]
2419 : [ 9.3061e-006  ]
2420 : [ 9.0431e-006  ]
2421 : [ 9.37484e-006 ]
2422 : [ 9.06753e-006 ]
2423 : [ 9.0176e-006  ]
2424 : [ 9.10492e-006 ]
2425 : [ 8.9e-006     ]
2426 : [ 8.94215e-006 ]
2427 : [ 8.83594e-006 ]
2428 : [ 9.20435e-006 ]
2429 : [ 9.00692e-006 ]
2430 : [ 9.16173e-006 ]
2431 : [ 8.9825e-006  ]
2432 : [ 8.98426e-006 ]
2433 : [ 9.11906e-006 ]
2434 : [ 9.18738e-006 ]
2435 : [ 9.34999e-006 ]
2436 : [ 9.10244e-006 ]
2437 : [ 9.23338e-006 ]
2438 : [ 9.16081e-006 ]
2439 : [ 9.14008e-006 ]
2440 : [ 9.24871e-006 ]
2441 : [ 8.7822e-006  ]
2442 : [ 9.33437e-006 ]
2443 : [ 8.98511e-006 ]
2444 : [ 9.20158e-006 ]
2445 : [ 8.85295e-006 ]
2446 : [ 8.82369e-006 ]
2447 : [ 8.99023e-006 ]
2448 : [ 8.97338e-006 ]
2449 : [ 8.81383e-006 ]
2450 : [ 9.34134e-006 ]
2451 : [ 8.99021e-006 ]
2452 : [ 8.86512e-006 ]
2453 : [ 9.23327e-006 ]
2454 : [ 9.00245e-006 ]
2455 : [ 9.03488e-006 ]
2456 : [ 9.24947e-006 ]
2457 : [ 9.04333e-006 ]
2458 : [ 9.27652e-006 ]
2459 : [ 9.3131e-006  ]
2460 : [ 8.93358e-006 ]
2461 : [ 9.1187e-006  ]
2462 : [ 9.38629e-006 ]
2463 : [ 8.85545e-006 ]
2464 : [ 9.08564e-006 ]
2465 : [ 8.76253e-006 ]
2466 : [ 8.9935e-006  ]
2467 : [ 9.03617e-006 ]
2468 : [ 8.94924e-006 ]
2469 : [ 9.13064e-006 ]
2470 : [ 9.21016e-006 ]
2471 : [ 9.0982e-006  ]
2472 : [ 8.75855e-006 ]
2473 : [ 9.26256e-006 ]
2474 : [ 9.05826e-006 ]
2475 : [ 8.94864e-006 ]
2476 : [ 9.3033e-006  ]
2477 : [ 8.86871e-006 ]
2478 : [ 9.08062e-006 ]
2479 : [ 8.9858e-006  ]
2480 : [ 8.84128e-006 ]
2481 : [ 9.17704e-006 ]
2482 : [ 9.23758e-006 ]
2483 : [ 9.14011e-006 ]
2484 : [ 9.44942e-006 ]
2485 : [ 8.90932e-006 ]
2486 : [ 9.17513e-006 ]
2487 : [ 9.35419e-006 ]
2488 : [ 9.03337e-006 ]
2489 : [ 9.01415e-006 ]
2490 : [ 8.97147e-006 ]
2491 : [ 9.28143e-006 ]
2492 : [ 9.19344e-006 ]
2493 : [ 9.19006e-006 ]
2494 : [ 9.12806e-006 ]
2495 : [ 9.00009e-006 ]
2496 : [ 9.08692e-006 ]
2497 : [ 9.07864e-006 ]
2498 : [ 9.14918e-006 ]
2499 : [ 9.15932e-006 ]
2500 : [ 8.85865e-006 ]
2501 : [ 8.96395e-006 ]
2502 : [ 9.4537e-006  ]
2503 : [ 9.13547e-006 ]
2504 : [ 8.76678e-006 ]
2505 : [ 8.8929e-006  ]
2506 : [ 9.18275e-006 ]
2507 : [ 8.89607e-006 ]
2508 : [ 9.15509e-006 ]
2509 : [ 9.20416e-006 ]
2510 : [ 9.13339e-006 ]
2511 : [ 9.16076e-006 ]
2512 : [ 8.90045e-006 ]
2513 : [ 9.09534e-006 ]
2514 : [ 9.14672e-006 ]
2515 : [ 9.06442e-006 ]
2516 : [ 9.07454e-006 ]
2517 : [ 8.92489e-006 ]
2518 : [ 9.06875e-006 ]
2519 : [ 9.15007e-006 ]
2520 : [ 8.79968e-006 ]
2521 : [ 9.06067e-006 ]
2522 : [ 8.89081e-006 ]
2523 : [ 8.91906e-006 ]
2524 : [ 9.1044e-006  ]
2525 : [ 8.94364e-006 ]
2526 : [ 8.74331e-006 ]
2527 : [ 8.94093e-006 ]
2528 : [ 9.10604e-006 ]
2529 : [ 8.99926e-006 ]
2530 : [ 9.36219e-006 ]
2531 : [ 8.91475e-006 ]
2532 : [ 8.78822e-006 ]
2533 : [ 8.96776e-006 ]
2534 : [ 9.21545e-006 ]
2535 : [ 9.20479e-006 ]
2536 : [ 9.2577e-006  ]
2537 : [ 8.9358e-006  ]
2538 : [ 9.24061e-006 ]
2539 : [ 9.07032e-006 ]
2540 : [ 8.97361e-006 ]
2541 : [ 9.03037e-006 ]
2542 : [ 8.81867e-006 ]
2543 : [ 9.07575e-006 ]
2544 : [ 9.04749e-006 ]
2545 : [ 9.09308e-006 ]
2546 : [ 9.14969e-006 ]
2547 : [ 9.04169e-006 ]
2548 : [ 8.98102e-006 ]
2549 : [ 8.86003e-006 ]
2550 : [ 9.00929e-006 ]
2551 : [ 8.92946e-006 ]
2552 : [ 8.71647e-006 ]
2553 : [ 9.02015e-006 ]
2554 : [ 8.96478e-006 ]
2555 : [ 9.07997e-006 ]
2556 : [ 9.03886e-006 ]
2557 : [ 8.78917e-006 ]
2558 : [ 9.18871e-006 ]
2559 : [ 8.69204e-006 ]
2560 : [ 8.93373e-006 ]
2561 : [ 9.19813e-006 ]
2562 : [ 8.84516e-006 ]
2563 : [ 9.28942e-006 ]
2564 : [ 8.82762e-006 ]
2565 : [ 9.22711e-006 ]
2566 : [ 8.99944e-006 ]
2567 : [ 9.16653e-006 ]
2568 : [ 9.43315e-006 ]
2569 : [ 9.00451e-006 ]
2570 : [ 8.89782e-006 ]
2571 : [ 8.91302e-006 ]
2572 : [ 9.07271e-006 ]
2573 : [ 8.98478e-006 ]
2574 : [ 9.26414e-006 ]
2575 : [ 9.08653e-006 ]
2576 : [ 9.24879e-006 ]
2577 : [ 8.90485e-006 ]
2578 : [ 9.14465e-006 ]
2579 : [ 8.93314e-006 ]
2580 : [ 9.00161e-006 ]
2581 : [ 9.14818e-006 ]
2582 : [ 9.03038e-006 ]
2583 : [ 9.12951e-006 ]
2584 : [ 8.9123e-006  ]
2585 : [ 9.28242e-006 ]
2586 : [ 8.90398e-006 ]
2587 : [ 8.95344e-006 ]
2588 : [ 9.00394e-006 ]
2589 : [ 8.86532e-006 ]
2590 : [ 8.79443e-006 ]
2591 : [ 8.89319e-006 ]
2592 : [ 9.20329e-006 ]
2593 : [ 8.96873e-006 ]
2594 : [ 9.02606e-006 ]
2595 : [ 9.05535e-006 ]
2596 : [ 8.92112e-006 ]
2597 : [ 8.93025e-006 ]
2598 : [ 9.14091e-006 ]
2599 : [ 9.18027e-006 ]
2600 : [ 9.04507e-006 ]
2601 : [ 9.07013e-006 ]
2602 : [ 9.08989e-006 ]
2603 : [ 8.93652e-006 ]
2604 : [ 8.90154e-006 ]
2605 : [ 9.09064e-006 ]
2606 : [ 9.22421e-006 ]
2607 : [ 8.95677e-006 ]
2608 : [ 9.0552e-006  ]
2609 : [ 9.08715e-006 ]
2610 : [ 9.31636e-006 ]
2611 : [ 9.32928e-006 ]
2612 : [ 9.10361e-006 ]
2613 : [ 9.18879e-006 ]
2614 : [ 8.81998e-006 ]
2615 : [ 9.29969e-006 ]
2616 : [ 8.88889e-006 ]
2617 : [ 9.02418e-006 ]
2618 : [ 9.50015e-006 ]
2619 : [ 8.87877e-006 ]
2620 : [ 9.13986e-006 ]
2621 : [ 9.03448e-006 ]
2622 : [ 9.34327e-006 ]
2623 : [ 9.20044e-006 ]
2624 : [ 8.9652e-006  ]
2625 : [ 8.97107e-006 ]
2626 : [ 9.13543e-006 ]
2627 : [ 8.87789e-006 ]
2628 : [ 8.98043e-006 ]
2629 : [ 9.21543e-006 ]
2630 : [ 9.12769e-006 ]
2631 : [ 8.8097e-006  ]
2632 : [ 9.39279e-006 ]
2633 : [ 8.90519e-006 ]
2634 : [ 9.17892e-006 ]
2635 : [ 8.99868e-006 ]
2636 : [ 8.87432e-006 ]
2637 : [ 8.80979e-006 ]
2638 : [ 9.08803e-006 ]
2639 : [ 9.29669e-006 ]
2640 : [ 8.90381e-006 ]
2641 : [ 8.97752e-006 ]
2642 : [ 9.11905e-006 ]
2643 : [ 9.03954e-006 ]
2644 : [ 9.00896e-006 ]
2645 : [ 8.90268e-006 ]
2646 : [ 8.77045e-006 ]
2647 : [ 8.93914e-006 ]
2648 : [ 8.94953e-006 ]
2649 : [ 8.8767e-006  ]
2650 : [ 9.2504e-006  ]
2651 : [ 8.98356e-006 ]
2652 : [ 8.70521e-006 ]
2653 : [ 8.98237e-006 ]
2654 : [ 9.13521e-006 ]
2655 : [ 8.81476e-006 ]
2656 : [ 9.04217e-006 ]
2657 : [ 9.10225e-006 ]
2658 : [ 9.09259e-006 ]
2659 : [ 9.17012e-006 ]
2660 : [ 9.16368e-006 ]
2661 : [ 9.17929e-006 ]
2662 : [ 9.11167e-006 ]
2663 : [ 8.96348e-006 ]
2664 : [ 9.05772e-006 ]
2665 : [ 9.08261e-006 ]
2666 : [ 9.18939e-006 ]
2667 : [ 8.9774e-006  ]
2668 : [ 8.95453e-006 ]
2669 : [ 9.17816e-006 ]
2670 : [ 9.2014e-006  ]
2671 : [ 9.10486e-006 ]
2672 : [ 9.18747e-006 ]
2673 : [ 9.30942e-006 ]
2674 : [ 8.9866e-006  ]
2675 : [ 9.16659e-006 ]
2676 : [ 8.84874e-006 ]
2677 : [ 9.06067e-006 ]
2678 : [ 9.20764e-006 ]
2679 : [ 8.93622e-006 ]
2680 : [ 9.10457e-006 ]
2681 : [ 9.34485e-006 ]
2682 : [ 9.2544e-006  ]
2683 : [ 9.10445e-006 ]
2684 : [ 9.01025e-006 ]
2685 : [ 9.04304e-006 ]
2686 : [ 9.31371e-006 ]
2687 : [ 9.0846e-006  ]
2688 : [ 8.98526e-006 ]
2689 : [ 8.81387e-006 ]
2690 : [ 9.1117e-006  ]
2691 : [ 8.91899e-006 ]
2692 : [ 9.05889e-006 ]
2693 : [ 8.85203e-006 ]
2694 : [ 9.3464e-006  ]
2695 : [ 9.01968e-006 ]
2696 : [ 8.7412e-006  ]
2697 : [ 9.03104e-006 ]
2698 : [ 8.93317e-006 ]
2699 : [ 8.95449e-006 ]
2700 : [ 9.17211e-006 ]
2701 : [ 9.20984e-006 ]
2702 : [ 8.88626e-006 ]
2703 : [ 9.1339e-006  ]
2704 : [ 9.02848e-006 ]
2705 : [ 8.78401e-006 ]
2706 : [ 8.93723e-006 ]
2707 : [ 9.26478e-006 ]
2708 : [ 9.02606e-006 ]
2709 : [ 9.04626e-006 ]
2710 : [ 8.95768e-006 ]
2711 : [ 9.2981e-006  ]
2712 : [ 8.90149e-006 ]
2713 : [ 8.68898e-006 ]
2714 : [ 8.79473e-006 ]
2715 : [ 8.81424e-006 ]
2716 : [ 8.97054e-006 ]
2717 : [ 8.83888e-006 ]
2718 : [ 9.09774e-006 ]
2719 : [ 9.25579e-006 ]
2720 : [ 9.24741e-006 ]
2721 : [ 9.18577e-006 ]
2722 : [ 9.21798e-006 ]
2723 : [ 9.09932e-006 ]
2724 : [ 9.35098e-006 ]
2725 : [ 9.12305e-006 ]
2726 : [ 8.96007e-006 ]
2727 : [ 9.28222e-006 ]
2728 : [ 8.97377e-006 ]
2729 : [ 8.86464e-006 ]
2730 : [ 8.92567e-006 ]
2731 : [ 9.43261e-006 ]
2732 : [ 9.24829e-006 ]
2733 : [ 8.76659e-006 ]
2734 : [ 9.31802e-006 ]
2735 : [ 9.06798e-006 ]
2736 : [ 8.95444e-006 ]
2737 : [ 9.01207e-006 ]
2738 : [ 9.24371e-006 ]
2739 : [ 9.31208e-006 ]
2740 : [ 8.77773e-006 ]
2741 : [ 8.81907e-006 ]
2742 : [ 9.01842e-006 ]
2743 : [ 9.17206e-006 ]
2744 : [ 8.70536e-006 ]
2745 : [ 9.23655e-006 ]
2746 : [ 9.03254e-006 ]
2747 : [ 8.87087e-006 ]
2748 : [ 8.94723e-006 ]
2749 : [ 8.88331e-006 ]
2750 : [ 9.20953e-006 ]
2751 : [ 9.16081e-006 ]
2752 : [ 9.54284e-006 ]
2753 : [ 9.13477e-006 ]
2754 : [ 8.90079e-006 ]
2755 : [ 8.87421e-006 ]
2756 : [ 8.87643e-006 ]
2757 : [ 8.89842e-006 ]
2758 : [ 9.0179e-006  ]
2759 : [ 8.99284e-006 ]
2760 : [ 8.98091e-006 ]
2761 : [ 8.85654e-006 ]
2762 : [ 8.88872e-006 ]
2763 : [ 8.90523e-006 ]
2764 : [ 9.19222e-006 ]
2765 : [ 9.32916e-006 ]
2766 : [ 8.97486e-006 ]
2767 : [ 9.07558e-006 ]
2768 : [ 9.0629e-006  ]
2769 : [ 8.85119e-006 ]
2770 : [ 8.96009e-006 ]
2771 : [ 8.9336e-006  ]
2772 : [ 8.77353e-006 ]
2773 : [ 8.99796e-006 ]
2774 : [ 9.23841e-006 ]
2775 : [ 9.152e-006   ]
2776 : [ 9.12133e-006 ]
2777 : [ 9.12614e-006 ]
2778 : [ 9.11044e-006 ]
2779 : [ 9.21854e-006 ]
2780 : [ 9.07264e-006 ]
2781 : [ 9.24039e-006 ]
2782 : [ 8.85214e-006 ]
2783 : [ 9.20074e-006 ]
2784 : [ 8.93627e-006 ]
2785 : [ 8.90096e-006 ]
2786 : [ 9.01324e-006 ]
2787 : [ 8.79624e-006 ]
2788 : [ 8.95507e-006 ]
2789 : [ 9.32934e-006 ]
2790 : [ 9.19548e-006 ]
2791 : [ 8.82881e-006 ]
2792 : [ 9.09255e-006 ]
2793 : [ 8.91352e-006 ]
2794 : [ 8.95935e-006 ]
2795 : [ 9.01377e-006 ]
2796 : [ 8.92449e-006 ]
2797 : [ 9.28087e-006 ]
2798 : [ 8.80045e-006 ]
2799 : [ 8.9841e-006  ]
2800 : [ 8.8388e-006  ]
2801 : [ 8.96022e-006 ]
2802 : [ 9.06165e-006 ]
2803 : [ 9.1708e-006  ]
2804 : [ 9.21359e-006 ]
2805 : [ 9.02407e-006 ]
2806 : [ 9.20176e-006 ]
2807 : [ 8.85415e-006 ]
2808 : [ 9.013e-006   ]
2809 : [ 9.23096e-006 ]
2810 : [ 8.92179e-006 ]
2811 : [ 8.71595e-006 ]
2812 : [ 9.01432e-006 ]
2813 : [ 9.29836e-006 ]
2814 : [ 9.27511e-006 ]
2815 : [ 9.23908e-006 ]
2816 : [ 9.01666e-006 ]
2817 : [ 9.28552e-006 ]
2818 : [ 9.12394e-006 ]
2819 : [ 8.83197e-006 ]
2820 : [ 8.92404e-006 ]
2821 : [ 8.82247e-006 ]
2822 : [ 9.03588e-006 ]
2823 : [ 8.97473e-006 ]
2824 : [ 8.98151e-006 ]
2825 : [ 9.09966e-006 ]
2826 : [ 8.94975e-006 ]
2827 : [ 9.25831e-006 ]
2828 : [ 8.95552e-006 ]
2829 : [ 9.1181e-006  ]
2830 : [ 9.35024e-006 ]
2831 : [ 9.07779e-006 ]
2832 : [ 9.44195e-006 ]
2833 : [ 9.23136e-006 ]
2834 : [ 9.24417e-006 ]
2835 : [ 8.94895e-006 ]
2836 : [ 9.41601e-006 ]
2837 : [ 9.01013e-006 ]
2838 : [ 8.98499e-006 ]
2839 : [ 9.08901e-006 ]
2840 : [ 8.71562e-006 ]
2841 : [ 9.39822e-006 ]
2842 : [ 9.49588e-006 ]
2843 : [ 8.89293e-006 ]
2844 : [ 8.77796e-006 ]
2845 : [ 9.00913e-006 ]
2846 : [ 9.16995e-006 ]
2847 : [ 8.82246e-006 ]
2848 : [ 8.99263e-006 ]
2849 : [ 9.27841e-006 ]
2850 : [ 8.97515e-006 ]
2851 : [ 8.92012e-006 ]
2852 : [ 8.94347e-006 ]
2853 : [ 8.96408e-006 ]
2854 : [ 9.16572e-006 ]
2855 : [ 9.01059e-006 ]
2856 : [ 9.22129e-006 ]
2857 : [ 8.92385e-006 ]
2858 : [ 8.95047e-006 ]
2859 : [ 9.05708e-006 ]
2860 : [ 9.19901e-006 ]
2861 : [ 8.95271e-006 ]
2862 : [ 8.77254e-006 ]
2863 : [ 9.08268e-006 ]
2864 : [ 9.15962e-006 ]
2865 : [ 9.28594e-006 ]
2866 : [ 8.81173e-006 ]
2867 : [ 9.00821e-006 ]
2868 : [ 9.06446e-006 ]
2869 : [ 8.95854e-006 ]
2870 : [ 8.89251e-006 ]
2871 : [ 9.32054e-006 ]
2872 : [ 8.92258e-006 ]
2873 : [ 8.83634e-006 ]
2874 : [ 8.88167e-006 ]
2875 : [ 8.80502e-006 ]
2876 : [ 9.01162e-006 ]
2877 : [ 8.93496e-006 ]
2878 : [ 8.87214e-006 ]
2879 : [ 9.11083e-006 ]
2880 : [ 8.75159e-006 ]
2881 : [ 8.90423e-006 ]
2882 : [ 9.13528e-006 ]
2883 : [ 9.01149e-006 ]
2884 : [ 9.05477e-006 ]
2885 : [ 8.97309e-006 ]
2886 : [ 8.73987e-006 ]
2887 : [ 9.01125e-006 ]
2888 : [ 9.28259e-006 ]
2889 : [ 8.71663e-006 ]
2890 : [ 9.14493e-006 ]
2891 : [ 9.05002e-006 ]
2892 : [ 8.72852e-006 ]
2893 : [ 8.80313e-006 ]
2894 : [ 8.83144e-006 ]
2895 : [ 9.01067e-006 ]
2896 : [ 9.19804e-006 ]
2897 : [ 9.33901e-006 ]
2898 : [ 8.91346e-006 ]
2899 : [ 9.22895e-006 ]
2900 : [ 9.21699e-006 ]
2901 : [ 8.93707e-006 ]
2902 : [ 8.91484e-006 ]
2903 : [ 8.94401e-006 ]
2904 : [ 9.19875e-006 ]
2905 : [ 9.02725e-006 ]
2906 : [ 9.07266e-006 ]
2907 : [ 9.01399e-006 ]
2908 : [ 8.99655e-006 ]
2909 : [ 8.79026e-006 ]
2910 : [ 9.0048e-006  ]
2911 : [ 9.07522e-006 ]
2912 : [ 8.87497e-006 ]
2913 : [ 8.88688e-006 ]
2914 : [ 8.91176e-006 ]
2915 : [ 8.86891e-006 ]
2916 : [ 8.93946e-006 ]
2917 : [ 8.9271e-006  ]
2918 : [ 8.91512e-006 ]
2919 : [ 9.29179e-006 ]
2920 : [ 9.07529e-006 ]
2921 : [ 9.17213e-006 ]
2922 : [ 9.36483e-006 ]
2923 : [ 9.10382e-006 ]
2924 : [ 9.23235e-006 ]
2925 : [ 8.87987e-006 ]
2926 : [ 9.04305e-006 ]
2927 : [ 9.11354e-006 ]
2928 : [ 8.74848e-006 ]
2929 : [ 8.72482e-006 ]
2930 : [ 8.88492e-006 ]
2931 : [ 9.04687e-006 ]
2932 : [ 8.76927e-006 ]
2933 : [ 9.02404e-006 ]
2934 : [ 8.93066e-006 ]
2935 : [ 9.29128e-006 ]
2936 : [ 8.97415e-006 ]
2937 : [ 9.31855e-006 ]
2938 : [ 9.06373e-006 ]
2939 : [ 8.93367e-006 ]
2940 : [ 8.94611e-006 ]
2941 : [ 8.87475e-006 ]
2942 : [ 8.97532e-006 ]
2943 : [ 9.10324e-006 ]
2944 : [ 9.11903e-006 ]
2945 : [ 8.89609e-006 ]
2946 : [ 9.01298e-006 ]
2947 : [ 9.24787e-006 ]
2948 : [ 8.87591e-006 ]
2949 : [ 9.13873e-006 ]
2950 : [ 8.94737e-006 ]
2951 : [ 9.17018e-006 ]
2952 : [ 9.00644e-006 ]
2953 : [ 8.96526e-006 ]
2954 : [ 9.12495e-006 ]
2955 : [ 9.12042e-006 ]
2956 : [ 9.20542e-006 ]
2957 : [ 8.93121e-006 ]
2958 : [ 8.92291e-006 ]
2959 : [ 9.28056e-006 ]
2960 : [ 9.25366e-006 ]
2961 : [ 8.87595e-006 ]
2962 : [ 9.00228e-006 ]
2963 : [ 9.22815e-006 ]
2964 : [ 8.96516e-006 ]
2965 : [ 8.97463e-006 ]
2966 : [ 9.22013e-006 ]
2967 : [ 9.20789e-006 ]
2968 : [ 8.79338e-006 ]
2969 : [ 9.13506e-006 ]
2970 : [ 8.88144e-006 ]
2971 : [ 9.17213e-006 ]
2972 : [ 8.78941e-006 ]
2973 : [ 8.95778e-006 ]
2974 : [ 9.09773e-006 ]
2975 : [ 9.24499e-006 ]
2976 : [ 8.77908e-006 ]
2977 : [ 9.19597e-006 ]
2978 : [ 9.09851e-006 ]
2979 : [ 9.20123e-006 ]
2980 : [ 9.10294e-006 ]
2981 : [ 9.0807e-006  ]
2982 : [ 8.90715e-006 ]
2983 : [ 8.97067e-006 ]
2984 : [ 8.93188e-006 ]
2985 : [ 9.0091e-006  ]
2986 : [ 9.42274e-006 ]
2987 : [ 9.23091e-006 ]
2988 : [ 9.04424e-006 ]
2989 : [ 9.29289e-006 ]
2990 : [ 8.86396e-006 ]
2991 : [ 9.06562e-006 ]
2992 : [ 9.17221e-006 ]
2993 : [ 8.99718e-006 ]
2994 : [ 9.29373e-006 ]
2995 : [ 8.92446e-006 ]
2996 : [ 8.96199e-006 ]
2997 : [ 9.0531e-006  ]
2998 : [ 8.80964e-006 ]
2999 : [ 9.29931e-006 ]
3000 : [ 9.15988e-006 ]
3001 : [ 9.02077e-006 ]
3002 : [ 8.85673e-006 ]
3003 : [ 9.10414e-006 ]
3004 : [ 8.76294e-006 ]
3005 : [ 9.16673e-006 ]
3006 : [ 9.02369e-006 ]
3007 : [ 8.78509e-006 ]
3008 : [ 9.14445e-006 ]
3009 : [ 8.95236e-006 ]
3010 : [ 9.34144e-006 ]
3011 : [ 8.78138e-006 ]
3012 : [ 9.15054e-006 ]
3013 : [ 8.85544e-006 ]
3014 : [ 8.82575e-006 ]
3015 : [ 9.02538e-006 ]
3016 : [ 9.44061e-006 ]
3017 : [ 9.05757e-006 ]
3018 : [ 9.1478e-006  ]
3019 : [ 9.09163e-006 ]
3020 : [ 8.98639e-006 ]
3021 : [ 9.18093e-006 ]
3022 : [ 9.09153e-006 ]
3023 : [ 9.27286e-006 ]
3024 : [ 9.17308e-006 ]
3025 : [ 9.08422e-006 ]
3026 : [ 9.02659e-006 ]
3027 : [ 9.12465e-006 ]
3028 : [ 9.08914e-006 ]
3029 : [ 9.11472e-006 ]
3030 : [ 8.91277e-006 ]
3031 : [ 9.07103e-006 ]
3032 : [ 8.81667e-006 ]
3033 : [ 9.31797e-006 ]
3034 : [ 9.02693e-006 ]
3035 : [ 8.78408e-006 ]
3036 : [ 9.10557e-006 ]
3037 : [ 8.84433e-006 ]
3038 : [ 9.43309e-006 ]
3039 : [ 8.91503e-006 ]
3040 : [ 8.80826e-006 ]
3041 : [ 9.22454e-006 ]
3042 : [ 9.07524e-006 ]
3043 : [ 9.07337e-006 ]
3044 : [ 8.83422e-006 ]
3045 : [ 9.23008e-006 ]
3046 : [ 9.10632e-006 ]
3047 : [ 8.82023e-006 ]
3048 : [ 9.02132e-006 ]
3049 : [ 9.1981e-006  ]
3050 : [ 9.58978e-006 ]
3051 : [ 8.75043e-006 ]
3052 : [ 8.7746e-006  ]
3053 : [ 9.09813e-006 ]
3054 : [ 8.89404e-006 ]
3055 : [ 9.20567e-006 ]
3056 : [ 9.08773e-006 ]
3057 : [ 9.11622e-006 ]
3058 : [ 8.87327e-006 ]
3059 : [ 8.95484e-006 ]
3060 : [ 9.18008e-006 ]
3061 : [ 8.94829e-006 ]
3062 : [ 9.4735e-006  ]
3063 : [ 9.02994e-006 ]
3064 : [ 9.16006e-006 ]
3065 : [ 9.06064e-006 ]
3066 : [ 9.09905e-006 ]
3067 : [ 8.94604e-006 ]
3068 : [ 8.88519e-006 ]
3069 : [ 8.97837e-006 ]
3070 : [ 9.26683e-006 ]
3071 : [ 9.09136e-006 ]
3072 : [ 8.81008e-006 ]
3073 : [ 9.07591e-006 ]
3074 : [ 9.1779e-006  ]
3075 : [ 9.19024e-006 ]
3076 : [ 8.82139e-006 ]
3077 : [ 8.79109e-006 ]
3078 : [ 9.12227e-006 ]
3079 : [ 9.03769e-006 ]
3080 : [ 8.96172e-006 ]
3081 : [ 9.24722e-006 ]
3082 : [ 8.99946e-006 ]
3083 : [ 9.00416e-006 ]
3084 : [ 9.11847e-006 ]
3085 : [ 9.22655e-006 ]
3086 : [ 9.07558e-006 ]
3087 : [ 8.91877e-006 ]
3088 : [ 9.09168e-006 ]
3089 : [ 9.20564e-006 ]
3090 : [ 9.0046e-006  ]
3091 : [ 9.12282e-006 ]
3092 : [ 8.7675e-006  ]
3093 : [ 8.81341e-006 ]
3094 : [ 8.77492e-006 ]
3095 : [ 8.88606e-006 ]
3096 : [ 9.13392e-006 ]
3097 : [ 9.05649e-006 ]
3098 : [ 9.12082e-006 ]
3099 : [ 9.196e-006   ]
3100 : [ 9.31177e-006 ]
3101 : [ 8.90347e-006 ]
3102 : [ 9.40658e-006 ]
3103 : [ 9.24137e-006 ]
3104 : [ 9.12728e-006 ]
3105 : [ 8.93296e-006 ]
3106 : [ 8.97493e-006 ]
3107 : [ 9.51936e-006 ]
3108 : [ 9.03091e-006 ]
3109 : [ 9.0647e-006  ]
3110 : [ 9.00638e-006 ]
3111 : [ 8.85986e-006 ]
3112 : [ 8.77806e-006 ]
3113 : [ 9.40428e-006 ]
3114 : [ 9.17549e-006 ]
3115 : [ 9.03276e-006 ]
3116 : [ 9.20754e-006 ]
3117 : [ 9.05778e-006 ]
3118 : [ 9.19277e-006 ]
3119 : [ 8.86988e-006 ]
3120 : [ 9.07922e-006 ]
3121 : [ 8.94922e-006 ]
3122 : [ 9.2109e-006  ]
3123 : [ 8.94879e-006 ]
3124 : [ 9.30717e-006 ]
3125 : [ 9.07605e-006 ]
3126 : [ 9.25525e-006 ]
3127 : [ 8.77341e-006 ]
3128 : [ 9.22271e-006 ]
3129 : [ 9.05728e-006 ]
3130 : [ 9.12713e-006 ]
3131 : [ 9.40303e-006 ]
3132 : [ 9.1211e-006  ]
3133 : [ 8.96667e-006 ]
3134 : [ 8.94188e-006 ]
3135 : [ 8.81298e-006 ]
3136 : [ 9.10454e-006 ]
3137 : [ 8.98998e-006 ]
3138 : [ 9.077e-006   ]
3139 : [ 8.8465e-006  ]
3140 : [ 9.46643e-006 ]
3141 : [ 9.08786e-006 ]
3142 : [ 9.15707e-006 ]
3143 : [ 9.16826e-006 ]
3144 : [ 9.33875e-006 ]
3145 : [ 9.1354e-006  ]
3146 : [ 8.95645e-006 ]
3147 : [ 9.0619e-006  ]
3148 : [ 9.24548e-006 ]
3149 : [ 8.75264e-006 ]
3150 : [ 9.63639e-006 ]
3151 : [ 9.00422e-006 ]
3152 : [ 9.2561e-006  ]
3153 : [ 8.75176e-006 ]
3154 : [ 8.91414e-006 ]
3155 : [ 8.79495e-006 ]
3156 : [ 9.1934e-006  ]
3157 : [ 8.91635e-006 ]
3158 : [ 9.03262e-006 ]
3159 : [ 8.76423e-006 ]
3160 : [ 9.05197e-006 ]
3161 : [ 8.84814e-006 ]
3162 : [ 9.06698e-006 ]
3163 : [ 8.87013e-006 ]
3164 : [ 8.80137e-006 ]
3165 : [ 8.70328e-006 ]
3166 : [ 8.88806e-006 ]
3167 : [ 8.98226e-006 ]
3168 : [ 8.83444e-006 ]
3169 : [ 8.86453e-006 ]
3170 : [ 8.84938e-006 ]
3171 : [ 9.17257e-006 ]
3172 : [ 9.02004e-006 ]
3173 : [ 8.80142e-006 ]
3174 : [ 9.1531e-006  ]
3175 : [ 9.11772e-006 ]
3176 : [ 9.20734e-006 ]
3177 : [ 8.78025e-006 ]
3178 : [ 8.90637e-006 ]
3179 : [ 8.79581e-006 ]
3180 : [ 9.01511e-006 ]
3181 : [ 9.26855e-006 ]
3182 : [ 9.16508e-006 ]
3183 : [ 8.75375e-006 ]
3184 : [ 8.97182e-006 ]
3185 : [ 8.90184e-006 ]
3186 : [ 9.07339e-006 ]
3187 : [ 9.30393e-006 ]
3188 : [ 9.15118e-006 ]
3189 : [ 9.28041e-006 ]
3190 : [ 9.26204e-006 ]
3191 : [ 9.29688e-006 ]
3192 : [ 8.75796e-006 ]
3193 : [ 9.14583e-006 ]
3194 : [ 8.91593e-006 ]
3195 : [ 8.99734e-006 ]
3196 : [ 9.01545e-006 ]
3197 : [ 9.20234e-006 ]
3198 : [ 8.89197e-006 ]
3199 : [ 9.05673e-006 ]
3200 : [ 8.81818e-006 ]
3201 : [ 8.98826e-006 ]
3202 : [ 8.88408e-006 ]
3203 : [ 9.34285e-006 ]
3204 : [ 9.46307e-006 ]
3205 : [ 9.41343e-006 ]
3206 : [ 9.15975e-006 ]
3207 : [ 9.18885e-006 ]
3208 : [ 8.90486e-006 ]
3209 : [ 9.1123e-006  ]
3210 : [ 9.19736e-006 ]
3211 : [ 9.1717e-006  ]
3212 : [ 9.16286e-006 ]
3213 : [ 8.89788e-006 ]
3214 : [ 8.71638e-006 ]
3215 : [ 8.66977e-006 ]
3216 : [ 9.14222e-006 ]
3217 : [ 8.75177e-006 ]
3218 : [ 8.80445e-006 ]
3219 : [ 9.10061e-006 ]
3220 : [ 9.01114e-006 ]
3221 : [ 9.13902e-006 ]
3222 : [ 9.14318e-006 ]
3223 : [ 9.37856e-006 ]
3224 : [ 8.97215e-006 ]
3225 : [ 8.94688e-006 ]
3226 : [ 8.96123e-006 ]
3227 : [ 8.80795e-006 ]
3228 : [ 9.22906e-006 ]
3229 : [ 9.16568e-006 ]
3230 : [ 9.44959e-006 ]
3231 : [ 9.14655e-006 ]
3232 : [ 8.82916e-006 ]
3233 : [ 9.10468e-006 ]
3234 : [ 9.05143e-006 ]
3235 : [ 9.08629e-006 ]
3236 : [ 9.29529e-006 ]
3237 : [ 9.2989e-006  ]
3238 : [ 9.14125e-006 ]
3239 : [ 8.90361e-006 ]
3240 : [ 8.94748e-006 ]
3241 : [ 9.10412e-006 ]
3242 : [ 8.96146e-006 ]
3243 : [ 8.98444e-006 ]
3244 : [ 9.1278e-006  ]
3245 : [ 9.197e-006   ]
3246 : [ 8.8796e-006  ]
3247 : [ 9.04312e-006 ]
3248 : [ 8.98529e-006 ]
3249 : [ 8.96187e-006 ]
3250 : [ 9.18614e-006 ]
3251 : [ 8.94624e-006 ]
3252 : [ 9.07828e-006 ]
3253 : [ 8.93758e-006 ]
3254 : [ 9.35743e-006 ]
3255 : [ 8.87461e-006 ]
3256 : [ 8.9708e-006  ]
3257 : [ 8.87349e-006 ]
3258 : [ 8.86119e-006 ]
3259 : [ 9.00297e-006 ]
3260 : [ 9.06796e-006 ]
3261 : [ 8.97284e-006 ]
3262 : [ 8.87148e-006 ]
3263 : [ 9.17076e-006 ]
3264 : [ 9.04315e-006 ]
3265 : [ 8.99448e-006 ]
3266 : [ 8.93614e-006 ]
3267 : [ 9.08097e-006 ]
3268 : [ 9.09876e-006 ]
3269 : [ 8.75756e-006 ]
3270 : [ 9.02656e-006 ]
3271 : [ 8.95582e-006 ]
3272 : [ 9.17268e-006 ]
3273 : [ 8.88749e-006 ]
3274 : [ 9.37346e-006 ]
3275 : [ 8.87704e-006 ]
3276 : [ 9.05433e-006 ]
3277 : [ 9.19273e-006 ]
3278 : [ 9.0493e-006  ]
3279 : [ 9.29879e-006 ]
3280 : [ 8.79876e-006 ]
3281 : [ 9.14103e-006 ]
3282 : [ 9.14841e-006 ]
3283 : [ 9.17612e-006 ]
3284 : [ 9.0034e-006  ]
3285 : [ 8.95043e-006 ]
3286 : [ 9.03943e-006 ]
3287 : [ 8.88462e-006 ]
3288 : [ 8.74023e-006 ]
3289 : [ 9.1985e-006  ]
3290 : [ 9.1266e-006  ]
3291 : [ 9.06046e-006 ]
3292 : [ 9.10264e-006 ]
3293 : [ 8.83042e-006 ]
3294 : [ 8.93194e-006 ]
3295 : [ 9.42961e-006 ]
3296 : [ 8.94231e-006 ]
3297 : [ 8.91044e-006 ]
3298 : [ 8.92018e-006 ]
3299 : [ 8.93242e-006 ]
3300 : [ 9.13106e-006 ]
3301 : [ 8.86086e-006 ]
3302 : [ 8.87431e-006 ]
3303 : [ 9.05336e-006 ]
3304 : [ 9.30705e-006 ]
3305 : [ 9.30624e-006 ]
3306 : [ 9.02001e-006 ]
3307 : [ 9.01418e-006 ]
3308 : [ 9.20105e-006 ]
3309 : [ 8.88036e-006 ]
3310 : [ 8.84281e-006 ]
3311 : [ 8.81549e-006 ]
3312 : [ 8.81681e-006 ]
3313 : [ 9.07709e-006 ]
3314 : [ 8.99349e-006 ]
3315 : [ 9.11849e-006 ]
3316 : [ 9.00661e-006 ]
3317 : [ 9.17842e-006 ]
3318 : [ 8.87424e-006 ]
3319 : [ 9.16068e-006 ]
3320 : [ 8.7217e-006  ]
3321 : [ 9.16478e-006 ]
3322 : [ 9.03843e-006 ]
3323 : [ 9.30649e-006 ]
3324 : [ 9.14461e-006 ]
3325 : [ 9.07032e-006 ]
3326 : [ 9.34639e-006 ]
3327 : [ 9.19625e-006 ]
3328 : [ 9.36923e-006 ]
3329 : [ 8.92885e-006 ]
3330 : [ 8.93263e-006 ]
3331 : [ 8.82837e-006 ]
3332 : [ 8.80631e-006 ]
3333 : [ 9.15364e-006 ]
3334 : [ 8.8423e-006  ]
3335 : [ 8.70311e-006 ]
3336 : [ 9.21591e-006 ]
3337 : [ 9.17556e-006 ]
3338 : [ 8.95104e-006 ]
3339 : [ 8.7842e-006  ]
3340 : [ 9.28535e-006 ]
3341 : [ 8.74065e-006 ]
3342 : [ 9.18312e-006 ]
3343 : [ 9.34493e-006 ]
3344 : [ 9.01431e-006 ]
3345 : [ 8.73037e-006 ]
3346 : [ 9.29774e-006 ]
3347 : [ 8.89526e-006 ]
3348 : [ 8.91575e-006 ]
3349 : [ 9.14413e-006 ]
3350 : [ 9.01807e-006 ]
3351 : [ 8.91745e-006 ]
3352 : [ 9.19551e-006 ]
3353 : [ 8.79259e-006 ]
3354 : [ 8.77154e-006 ]
3355 : [ 9.21929e-006 ]
3356 : [ 8.8814e-006  ]
3357 : [ 9.0732e-006  ]
3358 : [ 9.11957e-006 ]
3359 : [ 9.15657e-006 ]
3360 : [ 9.15609e-006 ]
3361 : [ 9.03714e-006 ]
3362 : [ 8.89027e-006 ]
3363 : [ 9.06765e-006 ]
3364 : [ 8.75176e-006 ]
3365 : [ 8.85618e-006 ]
3366 : [ 8.9737e-006  ]
3367 : [ 8.9713e-006  ]
3368 : [ 9.07403e-006 ]
3369 : [ 8.99465e-006 ]
3370 : [ 8.89575e-006 ]
3371 : [ 9.02115e-006 ]
3372 : [ 9.37986e-006 ]
3373 : [ 9.08696e-006 ]
3374 : [ 8.75588e-006 ]
3375 : [ 8.74414e-006 ]
3376 : [ 8.84772e-006 ]
3377 : [ 9.12255e-006 ]
3378 : [ 8.9579e-006  ]
3379 : [ 9.17384e-006 ]
3380 : [ 9.08988e-006 ]
3381 : [ 8.88689e-006 ]
3382 : [ 9.10125e-006 ]
3383 : [ 9.11889e-006 ]
3384 : [ 9.25342e-006 ]
3385 : [ 8.88516e-006 ]
3386 : [ 9.07216e-006 ]
3387 : [ 9.08215e-006 ]
3388 : [ 8.98176e-006 ]
3389 : [ 8.92722e-006 ]
3390 : [ 9.15288e-006 ]
3391 : [ 8.77906e-006 ]
3392 : [ 8.99318e-006 ]
3393 : [ 9.20618e-006 ]
3394 : [ 8.84093e-006 ]
3395 : [ 8.94775e-006 ]
3396 : [ 8.9815e-006  ]
3397 : [ 9.16287e-006 ]
3398 : [ 8.94862e-006 ]
3399 : [ 9.03661e-006 ]
3400 : [ 8.81401e-006 ]
3401 : [ 9.11429e-006 ]
3402 : [ 8.98124e-006 ]
3403 : [ 8.93974e-006 ]
3404 : [ 8.85099e-006 ]
3405 : [ 9.00885e-006 ]
3406 : [ 9.04137e-006 ]
3407 : [ 9.25416e-006 ]
3408 : [ 9.05846e-006 ]
3409 : [ 9.22733e-006 ]
3410 : [ 9.28081e-006 ]
3411 : [ 9.15664e-006 ]
3412 : [ 8.883e-006   ]
3413 : [ 9.10788e-006 ]
3414 : [ 8.9331e-006  ]
3415 : [ 9.37138e-006 ]
3416 : [ 9.00522e-006 ]
3417 : [ 8.9986e-006  ]
3418 : [ 9.06884e-006 ]
3419 : [ 9.00221e-006 ]
3420 : [ 8.7525e-006  ]
3421 : [ 9.01563e-006 ]
3422 : [ 8.7741e-006  ]
3423 : [ 9.03522e-006 ]
3424 : [ 8.97818e-006 ]
3425 : [ 9.47114e-006 ]
3426 : [ 9.11766e-006 ]
3427 : [ 8.84149e-006 ]
3428 : [ 9.00432e-006 ]
3429 : [ 9.02538e-006 ]
3430 : [ 8.95278e-006 ]
3431 : [ 8.93838e-006 ]
3432 : [ 9.04186e-006 ]
3433 : [ 9.22248e-006 ]
3434 : [ 9.12052e-006 ]
3435 : [ 9.22529e-006 ]
3436 : [ 8.95708e-006 ]
3437 : [ 8.78941e-006 ]
3438 : [ 9.15435e-006 ]
3439 : [ 9.60382e-006 ]
3440 : [ 8.96611e-006 ]
3441 : [ 9.15542e-006 ]
3442 : [ 8.9943e-006  ]
3443 : [ 8.97614e-006 ]
3444 : [ 8.92305e-006 ]
3445 : [ 8.92541e-006 ]
3446 : [ 8.87048e-006 ]
3447 : [ 9.07982e-006 ]
3448 : [ 9.15633e-006 ]
3449 : [ 8.85359e-006 ]
3450 : [ 9.24883e-006 ]
3451 : [ 9.12458e-006 ]
3452 : [ 8.86186e-006 ]
3453 : [ 8.92059e-006 ]
3454 : [ 9.13639e-006 ]
3455 : [ 8.86153e-006 ]
3456 : [ 8.99878e-006 ]
3457 : [ 9.07705e-006 ]
3458 : [ 8.87531e-006 ]
3459 : [ 8.88507e-006 ]
3460 : [ 8.94964e-006 ]
3461 : [ 9.01575e-006 ]
3462 : [ 8.81038e-006 ]
3463 : [ 9.22505e-006 ]
3464 : [ 9.05278e-006 ]
3465 : [ 9.05796e-006 ]
3466 : [ 8.86717e-006 ]
3467 : [ 8.98584e-006 ]
3468 : [ 9.0885e-006  ]
3469 : [ 8.91767e-006 ]
3470 : [ 8.85452e-006 ]
3471 : [ 9.15673e-006 ]
3472 : [ 9.061e-006   ]
3473 : [ 9.28404e-006 ]
3474 : [ 9.00753e-006 ]
3475 : [ 9.02808e-006 ]
3476 : [ 8.90532e-006 ]
3477 : [ 8.85539e-006 ]
3478 : [ 8.94714e-006 ]
3479 : [ 8.94528e-006 ]
3480 : [ 9.1692e-006  ]
3481 : [ 8.99995e-006 ]
3482 : [ 9.07822e-006 ]
3483 : [ 8.94717e-006 ]
3484 : [ 8.82578e-006 ]
3485 : [ 8.85306e-006 ]
3486 : [ 9.1849e-006  ]
3487 : [ 9.17527e-006 ]
3488 : [ 9.19322e-006 ]
3489 : [ 9.14221e-006 ]
3490 : [ 8.88454e-006 ]
3491 : [ 9.13729e-006 ]
3492 : [ 8.87479e-006 ]
3493 : [ 8.99372e-006 ]
3494 : [ 9.05299e-006 ]
3495 : [ 9.26256e-006 ]
3496 : [ 8.87904e-006 ]
3497 : [ 9.11512e-006 ]
3498 : [ 9.25064e-006 ]
3499 : [ 9.23936e-006 ]
3500 : [ 9.13156e-006 ]
3501 : [ 8.9713e-006  ]
3502 : [ 8.95953e-006 ]
3503 : [ 8.95328e-006 ]
3504 : [ 9.3056e-006  ]
3505 : [ 8.8006e-006  ]
3506 : [ 9.0218e-006  ]
3507 : [ 8.99011e-006 ]
3508 : [ 9.37391e-006 ]
3509 : [ 8.85119e-006 ]
3510 : [ 9.00526e-006 ]
3511 : [ 9.17968e-006 ]
3512 : [ 8.85433e-006 ]
3513 : [ 9.10952e-006 ]
3514 : [ 8.78546e-006 ]
3515 : [ 9.07002e-006 ]
3516 : [ 8.90563e-006 ]
3517 : [ 8.80103e-006 ]
3518 : [ 9.19158e-006 ]
3519 : [ 8.917e-006   ]
3520 : [ 8.68467e-006 ]
3521 : [ 9.29794e-006 ]
3522 : [ 9.30052e-006 ]
3523 : [ 8.88868e-006 ]
3524 : [ 9.06349e-006 ]
3525 : [ 8.87241e-006 ]
3526 : [ 9.06746e-006 ]
3527 : [ 9.04733e-006 ]
3528 : [ 8.70372e-006 ]
3529 : [ 9.083e-006   ]
3530 : [ 9.02568e-006 ]
3531 : [ 8.88554e-006 ]
3532 : [ 8.9335e-006  ]
3533 : [ 9.20819e-006 ]
3534 : [ 9.17302e-006 ]
3535 : [ 8.94596e-006 ]
3536 : [ 9.02758e-006 ]
3537 : [ 9.0122e-006  ]
3538 : [ 9.4165e-006  ]
3539 : [ 9.17683e-006 ]
3540 : [ 9.08662e-006 ]
3541 : [ 9.05769e-006 ]
3542 : [ 9.02656e-006 ]
3543 : [ 9.37706e-006 ]
3544 : [ 9.01194e-006 ]
3545 : [ 9.26032e-006 ]
3546 : [ 9.26744e-006 ]
3547 : [ 8.8835e-006  ]
3548 : [ 8.8786e-006  ]
3549 : [ 8.9467e-006  ]
3550 : [ 9.33142e-006 ]
3551 : [ 8.99697e-006 ]
3552 : [ 9.02294e-006 ]
3553 : [ 9.05958e-006 ]
3554 : [ 8.83254e-006 ]
3555 : [ 9.16725e-006 ]
3556 : [ 9.01567e-006 ]
3557 : [ 9.18022e-006 ]
3558 : [ 8.94124e-006 ]
3559 : [ 8.85744e-006 ]
3560 : [ 9.12571e-006 ]
3561 : [ 9.03072e-006 ]
3562 : [ 8.93804e-006 ]
3563 : [ 9.09765e-006 ]
3564 : [ 9.15143e-006 ]
3565 : [ 8.95142e-006 ]
3566 : [ 9.29704e-006 ]
3567 : [ 9.18451e-006 ]
3568 : [ 9.12661e-006 ]
3569 : [ 9.21614e-006 ]
3570 : [ 9.09934e-006 ]
3571 : [ 8.71711e-006 ]
3572 : [ 9.10192e-006 ]
3573 : [ 9.0643e-006  ]
3574 : [ 8.96027e-006 ]
3575 : [ 9.08201e-006 ]
3576 : [ 8.79551e-006 ]
3577 : [ 9.21264e-006 ]
3578 : [ 9.12489e-006 ]
3579 : [ 9.15846e-006 ]
3580 : [ 8.83721e-006 ]
3581 : [ 9.10118e-006 ]
3582 : [ 9.07156e-006 ]
3583 : [ 9.26686e-006 ]
3584 : [ 8.91299e-006 ]
3585 : [ 9.11195e-006 ]
3586 : [ 8.77294e-006 ]
3587 : [ 9.09923e-006 ]
3588 : [ 9.11326e-006 ]
3589 : [ 9.1559e-006  ]
3590 : [ 9.02049e-006 ]
3591 : [ 9.10072e-006 ]
3592 : [ 9.01317e-006 ]
3593 : [ 8.8352e-006  ]
3594 : [ 9.07331e-006 ]
3595 : [ 9.11081e-006 ]
3596 : [ 9.00076e-006 ]
3597 : [ 9.07859e-006 ]
3598 : [ 8.8336e-006  ]
3599 : [ 8.84469e-006 ]
3600 : [ 9.26618e-006 ]
3601 : [ 8.863e-006   ]
3602 : [ 9.15272e-006 ]
3603 : [ 8.87969e-006 ]
3604 : [ 9.28486e-006 ]
3605 : [ 9.29729e-006 ]
3606 : [ 9.036e-006   ]
3607 : [ 9.12535e-006 ]
3608 : [ 8.92696e-006 ]
3609 : [ 8.9812e-006  ]
3610 : [ 9.11958e-006 ]
3611 : [ 8.94438e-006 ]
3612 : [ 8.82672e-006 ]
3613 : [ 9.05433e-006 ]
3614 : [ 8.85158e-006 ]
3615 : [ 9.03133e-006 ]
3616 : [ 8.88969e-006 ]
3617 : [ 9.4203e-006  ]
3618 : [ 9.22704e-006 ]
3619 : [ 8.90145e-006 ]
3620 : [ 9.10568e-006 ]
3621 : [ 8.86401e-006 ]
3622 : [ 9.00996e-006 ]
3623 : [ 8.88927e-006 ]
3624 : [ 8.86223e-006 ]
3625 : [ 8.97666e-006 ]
3626 : [ 8.83578e-006 ]
3627 : [ 9.1086e-006  ]
3628 : [ 8.91398e-006 ]
3629 : [ 9.28068e-006 ]
3630 : [ 9.10957e-006 ]
3631 : [ 8.95426e-006 ]
3632 : [ 9.21699e-006 ]
3633 : [ 8.80992e-006 ]
3634 : [ 9.1127e-006  ]
3635 : [ 8.70927e-006 ]
3636 : [ 8.9505e-006  ]
3637 : [ 9.22214e-006 ]
3638 : [ 9.08211e-006 ]
3639 : [ 9.17383e-006 ]
3640 : [ 8.95606e-006 ]
3641 : [ 8.99811e-006 ]
3642 : [ 8.82706e-006 ]
3643 : [ 9.14092e-006 ]
3644 : [ 9.07318e-006 ]
3645 : [ 9.27624e-006 ]
3646 : [ 9.15329e-006 ]
3647 : [ 9.19965e-006 ]
3648 : [ 9.05585e-006 ]
3649 : [ 9.20434e-006 ]
3650 : [ 8.9061e-006  ]
3651 : [ 8.89943e-006 ]
3652 : [ 9.14851e-006 ]
3653 : [ 8.86129e-006 ]
3654 : [ 9.30631e-006 ]
3655 : [ 9.09367e-006 ]
3656 : [ 8.76381e-006 ]
3657 : [ 9.06941e-006 ]
3658 : [ 8.99628e-006 ]
3659 : [ 9.16048e-006 ]
3660 : [ 9.49584e-006 ]
3661 : [ 9.13703e-006 ]
3662 : [ 8.93243e-006 ]
3663 : [ 8.89615e-006 ]
3664 : [ 9.11041e-006 ]
3665 : [ 9.07519e-006 ]
3666 : [ 8.89053e-006 ]
3667 : [ 8.86805e-006 ]
3668 : [ 8.76207e-006 ]
3669 : [ 8.99891e-006 ]
3670 : [ 8.9192e-006  ]
3671 : [ 8.89606e-006 ]
3672 : [ 9.20689e-006 ]
3673 : [ 8.93554e-006 ]
3674 : [ 9.12557e-006 ]
3675 : [ 9.12393e-006 ]
3676 : [ 8.78571e-006 ]
3677 : [ 9.11088e-006 ]
3678 : [ 9.19713e-006 ]
3679 : [ 9.11358e-006 ]
3680 : [ 8.85765e-006 ]
3681 : [ 9.1612e-006  ]
3682 : [ 8.93292e-006 ]
3683 : [ 8.96685e-006 ]
3684 : [ 9.11212e-006 ]
3685 : [ 9.03039e-006 ]
3686 : [ 8.83624e-006 ]
3687 : [ 9.12832e-006 ]
3688 : [ 9.05087e-006 ]
3689 : [ 9.15477e-006 ]
3690 : [ 8.84385e-006 ]
3691 : [ 9.11769e-006 ]
3692 : [ 9.06457e-006 ]
3693 : [ 8.95809e-006 ]
3694 : [ 8.8665e-006  ]
3695 : [ 8.81123e-006 ]
3696 : [ 9.23671e-006 ]
3697 : [ 8.87444e-006 ]
3698 : [ 9.2198e-006  ]
3699 : [ 9.19804e-006 ]
3700 : [ 8.92257e-006 ]
3701 : [ 8.81268e-006 ]
3702 : [ 9.10442e-006 ]
3703 : [ 8.95594e-006 ]
3704 : [ 9.16425e-006 ]
3705 : [ 8.78206e-006 ]
3706 : [ 9.0527e-006  ]
3707 : [ 8.91973e-006 ]
3708 : [ 9.1728e-006  ]
3709 : [ 8.95773e-006 ]
3710 : [ 9.05828e-006 ]
3711 : [ 9.01172e-006 ]
3712 : [ 9.13471e-006 ]
3713 : [ 9.38501e-006 ]
3714 : [ 8.85249e-006 ]
3715 : [ 8.88287e-006 ]
3716 : [ 8.95774e-006 ]
3717 : [ 9.10722e-006 ]
3718 : [ 8.71463e-006 ]
3719 : [ 9.06051e-006 ]
3720 : [ 8.81245e-006 ]
3721 : [ 9.13061e-006 ]
3722 : [ 9.11976e-006 ]
3723 : [ 9.06012e-006 ]
3724 : [ 9.00858e-006 ]
3725 : [ 8.89326e-006 ]
3726 : [ 8.94644e-006 ]
3727 : [ 8.92029e-006 ]
3728 : [ 8.9443e-006  ]
3729 : [ 9.19242e-006 ]
3730 : [ 8.97731e-006 ]
3731 : [ 8.85273e-006 ]
3732 : [ 9.12116e-006 ]
3733 : [ 9.22345e-006 ]
3734 : [ 8.95916e-006 ]
3735 : [ 9.17896e-006 ]
3736 : [ 9.12527e-006 ]
3737 : [ 8.83583e-006 ]
3738 : [ 9.04315e-006 ]
3739 : [ 9.00803e-006 ]
3740 : [ 8.9885e-006  ]
3741 : [ 9.01848e-006 ]
3742 : [ 9.026e-006   ]
3743 : [ 9.03198e-006 ]
3744 : [ 9.25099e-006 ]
3745 : [ 8.91055e-006 ]
3746 : [ 9.055e-006   ]
3747 : [ 9.21288e-006 ]
3748 : [ 9.23292e-006 ]
3749 : [ 8.92453e-006 ]
3750 : [ 8.77267e-006 ]
3751 : [ 9.18767e-006 ]
3752 : [ 8.84649e-006 ]
3753 : [ 9.02732e-006 ]
3754 : [ 9.29251e-006 ]
3755 : [ 9.17763e-006 ]
3756 : [ 8.99695e-006 ]
3757 : [ 9.17493e-006 ]
3758 : [ 8.96526e-006 ]
3759 : [ 8.99714e-006 ]
3760 : [ 9.23291e-006 ]
3761 : [ 9.02301e-006 ]
3762 : [ 9.17632e-006 ]
3763 : [ 8.98706e-006 ]
3764 : [ 8.74916e-006 ]
3765 : [ 8.96833e-006 ]
3766 : [ 8.87811e-006 ]
3767 : [ 8.85245e-006 ]
3768 : [ 8.98718e-006 ]
3769 : [ 9.04812e-006 ]
3770 : [ 9.22432e-006 ]
3771 : [ 8.99784e-006 ]
3772 : [ 8.9654e-006  ]
3773 : [ 8.89498e-006 ]
3774 : [ 8.73667e-006 ]
3775 : [ 9.20406e-006 ]
3776 : [ 8.95652e-006 ]
3777 : [ 9.05174e-006 ]
3778 : [ 8.88297e-006 ]
3779 : [ 9.25985e-006 ]
3780 : [ 9.19291e-006 ]
3781 : [ 8.82066e-006 ]
3782 : [ 8.99577e-006 ]
3783 : [ 8.94133e-006 ]
3784 : [ 8.9154e-006  ]
3785 : [ 8.79035e-006 ]
3786 : [ 8.95821e-006 ]
3787 : [ 9.13663e-006 ]
3788 : [ 8.9819e-006  ]
3789 : [ 9.10368e-006 ]
3790 : [ 8.77809e-006 ]
3791 : [ 9.0443e-006  ]
3792 : [ 8.99715e-006 ]
3793 : [ 9.05133e-006 ]
3794 : [ 9.00028e-006 ]
3795 : [ 9.24122e-006 ]
3796 : [ 9.00242e-006 ]
3797 : [ 8.72082e-006 ]
3798 : [ 8.80284e-006 ]
3799 : [ 9.14981e-006 ]
3800 : [ 8.96704e-006 ]
3801 : [ 9.48352e-006 ]
3802 : [ 8.83341e-006 ]
3803 : [ 8.97204e-006 ]
3804 : [ 9.29837e-006 ]
3805 : [ 8.86629e-006 ]
3806 : [ 8.71431e-006 ]
3807 : [ 9.05514e-006 ]
3808 : [ 8.83383e-006 ]
3809 : [ 8.7848e-006  ]
3810 : [ 9.16864e-006 ]
3811 : [ 9.13936e-006 ]
3812 : [ 9.12845e-006 ]
3813 : [ 8.90854e-006 ]
3814 : [ 9.00128e-006 ]
3815 : [ 9.05115e-006 ]
3816 : [ 9.00282e-006 ]
3817 : [ 8.93036e-006 ]
3818 : [ 9.23573e-006 ]
3819 : [ 8.98117e-006 ]
3820 : [ 8.88681e-006 ]
3821 : [ 8.94437e-006 ]
3822 : [ 9.41735e-006 ]
3823 : [ 9.30397e-006 ]
3824 : [ 8.85473e-006 ]
3825 : [ 9.13081e-006 ]
3826 : [ 9.5157e-006  ]
3827 : [ 8.94436e-006 ]
3828 : [ 9.09587e-006 ]
3829 : [ 8.74272e-006 ]
3830 : [ 8.91815e-006 ]
3831 : [ 8.87036e-006 ]
3832 : [ 9.01674e-006 ]
3833 : [ 9.18578e-006 ]
3834 : [ 9.29325e-006 ]
3835 : [ 8.91465e-006 ]
3836 : [ 9.14884e-006 ]
3837 : [ 9.09753e-006 ]
3838 : [ 8.90066e-006 ]
3839 : [ 9.14508e-006 ]
3840 : [ 9.08021e-006 ]
3841 : [ 9.37045e-006 ]
3842 : [ 9.13775e-006 ]
3843 : [ 8.96174e-006 ]
3844 : [ 8.96879e-006 ]
3845 : [ 8.85553e-006 ]
3846 : [ 9.04305e-006 ]
3847 : [ 9.28277e-006 ]
3848 : [ 8.81412e-006 ]
3849 : [ 9.253e-006   ]
3850 : [ 9.0863e-006  ]
3851 : [ 8.77023e-006 ]
3852 : [ 9.26969e-006 ]
3853 : [ 9.15936e-006 ]
3854 : [ 8.90908e-006 ]
3855 : [ 9.05798e-006 ]
3856 : [ 9.14093e-006 ]
3857 : [ 8.76463e-006 ]
3858 : [ 8.94359e-006 ]
3859 : [ 8.98391e-006 ]
3860 : [ 9.02817e-006 ]
3861 : [ 9.21181e-006 ]
3862 : [ 8.95687e-006 ]
3863 : [ 9.03284e-006 ]
3864 : [ 8.97521e-006 ]
3865 : [ 8.87736e-006 ]
3866 : [ 8.90479e-006 ]
3867 : [ 9.39741e-006 ]
3868 : [ 8.9887e-006  ]
3869 : [ 8.88494e-006 ]
3870 : [ 9.02494e-006 ]
3871 : [ 8.92812e-006 ]
3872 : [ 8.92171e-006 ]
3873 : [ 9.18031e-006 ]
3874 : [ 9.04143e-006 ]
3875 : [ 9.10135e-006 ]
3876 : [ 9.00072e-006 ]
3877 : [ 9.06669e-006 ]
3878 : [ 9.11244e-006 ]
3879 : [ 8.68841e-006 ]
3880 : [ 9.29587e-006 ]
3881 : [ 9.04625e-006 ]
3882 : [ 8.89219e-006 ]
3883 : [ 9.07605e-006 ]
3884 : [ 9.08784e-006 ]
3885 : [ 9.05251e-006 ]
3886 : [ 9.43603e-006 ]
3887 : [ 9.17085e-006 ]
3888 : [ 8.95221e-006 ]
3889 : [ 9.23195e-006 ]
3890 : [ 8.81231e-006 ]
3891 : [ 8.82207e-006 ]
3892 : [ 9.05381e-006 ]
3893 : [ 8.8456e-006  ]
3894 : [ 9.29833e-006 ]
3895 : [ 9.07123e-006 ]
3896 : [ 9.07372e-006 ]
3897 : [ 9.06701e-006 ]
3898 : [ 8.90146e-006 ]
3899 : [ 8.9136e-006  ]
3900 : [ 9.07864e-006 ]
3901 : [ 8.76346e-006 ]
3902 : [ 8.9008e-006  ]
3903 : [ 8.84095e-006 ]
3904 : [ 8.90991e-006 ]
3905 : [ 9.05728e-006 ]
3906 : [ 9.24913e-006 ]
3907 : [ 9.15237e-006 ]
3908 : [ 8.97275e-006 ]
3909 : [ 8.84512e-006 ]
3910 : [ 9.03092e-006 ]
3911 : [ 8.65593e-006 ]
3912 : [ 8.98232e-006 ]
3913 : [ 9.0671e-006  ]
3914 : [ 8.94682e-006 ]
3915 : [ 8.82414e-006 ]
3916 : [ 8.90378e-006 ]
3917 : [ 9.24647e-006 ]
3918 : [ 9.10361e-006 ]
3919 : [ 8.78992e-006 ]
3920 : [ 9.13374e-006 ]
3921 : [ 8.98153e-006 ]
3922 : [ 8.96155e-006 ]
3923 : [ 9.05297e-006 ]
3924 : [ 8.99068e-006 ]
3925 : [ 9.05818e-006 ]
3926 : [ 9.0419e-006  ]
3927 : [ 9.21217e-006 ]
3928 : [ 9.30675e-006 ]
3929 : [ 8.94425e-006 ]
3930 : [ 8.98135e-006 ]
3931 : [ 9.34068e-006 ]
3932 : [ 9.05059e-006 ]
3933 : [ 9.4045e-006  ]
3934 : [ 9.09758e-006 ]
3935 : [ 8.85692e-006 ]
3936 : [ 8.87402e-006 ]
3937 : [ 9.43154e-006 ]
3938 : [ 8.9277e-006  ]
3939 : [ 9.15168e-006 ]
3940 : [ 9.15425e-006 ]
3941 : [ 9.09576e-006 ]
3942 : [ 9.00985e-006 ]
3943 : [ 9.06049e-006 ]
3944 : [ 9.08695e-006 ]
3945 : [ 8.81577e-006 ]
3946 : [ 9.12046e-006 ]
3947 : [ 9.20943e-006 ]
3948 : [ 8.95847e-006 ]
3949 : [ 8.87158e-006 ]
3950 : [ 8.9613e-006  ]
3951 : [ 8.85897e-006 ]
3952 : [ 8.95968e-006 ]
3953 : [ 8.79053e-006 ]
3954 : [ 8.97517e-006 ]
3955 : [ 8.87609e-006 ]
3956 : [ 9.42278e-006 ]
3957 : [ 8.95247e-006 ]
3958 : [ 9.14434e-006 ]
3959 : [ 9.00882e-006 ]
3960 : [ 8.9401e-006  ]
3961 : [ 8.90345e-006 ]
3962 : [ 8.93286e-006 ]
3963 : [ 9.12397e-006 ]
3964 : [ 9.04868e-006 ]
3965 : [ 8.97782e-006 ]
3966 : [ 9.0104e-006  ]
3967 : [ 8.97996e-006 ]
3968 : [ 8.76669e-006 ]
3969 : [ 8.72925e-006 ]
3970 : [ 9.10631e-006 ]
3971 : [ 8.99304e-006 ]
3972 : [ 9.04835e-006 ]
3973 : [ 8.94402e-006 ]
3974 : [ 9.01207e-006 ]
3975 : [ 8.9059e-006  ]
3976 : [ 9.22614e-006 ]
3977 : [ 8.99758e-006 ]
3978 : [ 8.7801e-006  ]
3979 : [ 9.26638e-006 ]
3980 : [ 8.97923e-006 ]
3981 : [ 8.921e-006   ]
3982 : [ 8.80611e-006 ]
3983 : [ 8.98615e-006 ]
3984 : [ 9.22625e-006 ]
3985 : [ 8.90082e-006 ]
3986 : [ 8.80188e-006 ]
3987 : [ 8.93264e-006 ]
3988 : [ 8.99421e-006 ]
3989 : [ 9.08223e-006 ]
3990 : [ 9.31217e-006 ]
3991 : [ 8.83005e-006 ]
3992 : [ 8.80544e-006 ]
3993 : [ 9.00591e-006 ]
3994 : [ 8.84162e-006 ]
3995 : [ 9.12985e-006 ]
3996 : [ 9.04518e-006 ]
3997 : [ 9.10477e-006 ]
3998 : [ 9.34567e-006 ]
3999 : [ 9.14259e-006 ]
4000 : [ 9.0781e-006  ]
4001 : [ 8.94633e-006 ]
4002 : [ 8.9417e-006  ]
4003 : [ 8.67351e-006 ]
4004 : [ 8.8778e-006  ]
4005 : [ 9.28512e-006 ]
4006 : [ 8.93503e-006 ]
4007 : [ 8.9689e-006  ]
4008 : [ 9.21654e-006 ]
4009 : [ 8.85397e-006 ]
4010 : [ 8.7801e-006  ]
4011 : [ 8.80903e-006 ]
4012 : [ 8.87689e-006 ]
4013 : [ 9.20324e-006 ]
4014 : [ 8.88653e-006 ]
4015 : [ 9.35069e-006 ]
4016 : [ 9.32968e-006 ]
4017 : [ 8.8646e-006  ]
4018 : [ 8.83445e-006 ]
4019 : [ 8.83447e-006 ]
4020 : [ 8.97499e-006 ]
4021 : [ 9.38566e-006 ]
4022 : [ 8.94209e-006 ]
4023 : [ 9.20643e-006 ]
4024 : [ 9.03072e-006 ]
4025 : [ 8.89234e-006 ]
4026 : [ 8.93134e-006 ]
4027 : [ 9.00743e-006 ]
4028 : [ 9.10222e-006 ]
4029 : [ 9.0862e-006  ]
4030 : [ 9.39645e-006 ]
4031 : [ 9.04081e-006 ]
4032 : [ 8.88116e-006 ]
4033 : [ 8.84272e-006 ]
4034 : [ 9.15546e-006 ]
4035 : [ 9.20731e-006 ]
4036 : [ 9.02603e-006 ]
4037 : [ 8.82833e-006 ]
4038 : [ 8.92224e-006 ]
4039 : [ 9.18232e-006 ]
4040 : [ 9.38542e-006 ]
4041 : [ 8.94311e-006 ]
4042 : [ 9.00591e-006 ]
4043 : [ 9.079e-006   ]
4044 : [ 8.96433e-006 ]
4045 : [ 9.0515e-006  ]
4046 : [ 8.95035e-006 ]
4047 : [ 9.13018e-006 ]
4048 : [ 9.23584e-006 ]
4049 : [ 8.74944e-006 ]
4050 : [ 9.16883e-006 ]
4051 : [ 9.08463e-006 ]
4052 : [ 8.91397e-006 ]
4053 : [ 9.02067e-006 ]
4054 : [ 9.008e-006   ]
4055 : [ 8.87201e-006 ]
4056 : [ 9.12321e-006 ]
4057 : [ 9.22252e-006 ]
4058 : [ 9.25885e-006 ]
4059 : [ 8.9639e-006  ]
4060 : [ 9.00607e-006 ]
4061 : [ 9.31984e-006 ]
4062 : [ 8.89656e-006 ]
4063 : [ 8.88684e-006 ]
4064 : [ 9.13752e-006 ]
4065 : [ 9.34305e-006 ]
4066 : [ 8.92747e-006 ]
4067 : [ 9.11321e-006 ]
4068 : [ 8.78989e-006 ]
4069 : [ 8.82997e-006 ]
4070 : [ 9.15739e-006 ]
4071 : [ 8.77671e-006 ]
4072 : [ 8.88213e-006 ]
4073 : [ 8.77432e-006 ]
4074 : [ 8.97931e-006 ]
4075 : [ 9.05114e-006 ]
4076 : [ 9.25902e-006 ]
4077 : [ 8.90785e-006 ]
4078 : [ 9.1165e-006  ]
4079 : [ 8.91466e-006 ]
4080 : [ 9.19927e-006 ]
4081 : [ 8.95937e-006 ]
4082 : [ 9.20999e-006 ]
4083 : [ 9.07706e-006 ]
4084 : [ 8.96276e-006 ]
4085 : [ 8.86869e-006 ]
4086 : [ 9.15317e-006 ]
4087 : [ 8.75699e-006 ]
4088 : [ 8.83945e-006 ]
4089 : [ 8.82931e-006 ]
4090 : [ 8.72518e-006 ]
4091 : [ 9.41702e-006 ]
4092 : [ 9.08557e-006 ]
4093 : [ 8.8756e-006  ]
4094 : [ 8.94404e-006 ]
4095 : [ 9.36638e-006 ]
4096 : [ 8.85939e-006 ]
4097 : [ 8.84888e-006 ]
4098 : [ 8.92378e-006 ]
4099 : [ 9.09316e-006 ]
4100 : [ 8.85785e-006 ]
4101 : [ 8.776e-006   ]
4102 : [ 9.04188e-006 ]
4103 : [ 9.31487e-006 ]
4104 : [ 9.33278e-006 ]
4105 : [ 9.08286e-006 ]
4106 : [ 8.94775e-006 ]
4107 : [ 9.0994e-006  ]
4108 : [ 8.923e-006   ]
4109 : [ 9.18211e-006 ]
4110 : [ 9.05752e-006 ]
4111 : [ 8.92751e-006 ]
4112 : [ 9.01042e-006 ]
4113 : [ 8.78488e-006 ]
4114 : [ 9.03673e-006 ]
4115 : [ 9.44999e-006 ]
4116 : [ 9.28328e-006 ]
4117 : [ 9.27667e-006 ]
4118 : [ 8.9497e-006  ]
4119 : [ 8.66899e-006 ]
4120 : [ 8.94364e-006 ]
4121 : [ 8.86733e-006 ]
4122 : [ 9.00981e-006 ]
4123 : [ 8.93036e-006 ]
4124 : [ 9.15803e-006 ]
4125 : [ 8.93287e-006 ]
4126 : [ 9.22523e-006 ]
4127 : [ 9.08803e-006 ]
4128 : [ 9.58019e-006 ]
4129 : [ 9.09249e-006 ]
4130 : [ 9.19782e-006 ]
4131 : [ 8.94228e-006 ]
4132 : [ 8.99049e-006 ]
4133 : [ 9.33948e-006 ]
4134 : [ 9.11081e-006 ]
4135 : [ 9.16266e-006 ]
4136 : [ 9.10913e-006 ]
4137 : [ 8.97049e-006 ]
4138 : [ 8.68672e-006 ]
4139 : [ 8.93808e-006 ]
4140 : [ 9.00193e-006 ]
4141 : [ 9.31726e-006 ]
4142 : [ 8.90898e-006 ]
4143 : [ 9.34943e-006 ]
4144 : [ 8.90189e-006 ]
4145 : [ 9.12032e-006 ]
4146 : [ 9.44445e-006 ]
4147 : [ 9.33504e-006 ]
4148 : [ 9.1645e-006  ]
4149 : [ 8.98454e-006 ]
4150 : [ 9.14293e-006 ]
4151 : [ 8.86499e-006 ]
4152 : [ 9.15438e-006 ]
4153 : [ 8.94938e-006 ]
4154 : [ 8.85596e-006 ]
4155 : [ 9.18135e-006 ]
4156 : [ 8.84862e-006 ]
4157 : [ 8.92786e-006 ]
4158 : [ 9.09944e-006 ]
4159 : [ 9.085e-006   ]
4160 : [ 9.17147e-006 ]
4161 : [ 8.81423e-006 ]
4162 : [ 8.90043e-006 ]
4163 : [ 9.12292e-006 ]
4164 : [ 9.30473e-006 ]
4165 : [ 9.20154e-006 ]
4166 : [ 8.93909e-006 ]
4167 : [ 8.96582e-006 ]
4168 : [ 8.94981e-006 ]
4169 : [ 9.10426e-006 ]
4170 : [ 9.05116e-006 ]
4171 : [ 8.82963e-006 ]
4172 : [ 9.22796e-006 ]
4173 : [ 8.63479e-006 ]
4174 : [ 9.2502e-006  ]
4175 : [ 8.84021e-006 ]
4176 : [ 9.09641e-006 ]
4177 : [ 9.08693e-006 ]
4178 : [ 8.75824e-006 ]
4179 : [ 8.72999e-006 ]
4180 : [ 9.11904e-006 ]
4181 : [ 8.9523e-006  ]
4182 : [ 8.90515e-006 ]
4183 : [ 9.16135e-006 ]
4184 : [ 9.33677e-006 ]
4185 : [ 9.10303e-006 ]
4186 : [ 9.07159e-006 ]
4187 : [ 9.2829e-006  ]
4188 : [ 8.80974e-006 ]
4189 : [ 9.11083e-006 ]
4190 : [ 9.03852e-006 ]
4191 : [ 9.15722e-006 ]
4192 : [ 9.2542e-006  ]
4193 : [ 9.03647e-006 ]
4194 : [ 8.92072e-006 ]
4195 : [ 8.95447e-006 ]
4196 : [ 9.10337e-006 ]
4197 : [ 8.85879e-006 ]
4198 : [ 8.9687e-006  ]
4199 : [ 9.41212e-006 ]
4200 : [ 9.17363e-006 ]
4201 : [ 9.07377e-006 ]
4202 : [ 9.20118e-006 ]
4203 : [ 9.23409e-006 ]
4204 : [ 8.96972e-006 ]
4205 : [ 9.14379e-006 ]
4206 : [ 8.78345e-006 ]
4207 : [ 8.94932e-006 ]
4208 : [ 9.06269e-006 ]
4209 : [ 9.04459e-006 ]
4210 : [ 8.94621e-006 ]
4211 : [ 9.24501e-006 ]
4212 : [ 9.06946e-006 ]
4213 : [ 9.18659e-006 ]
4214 : [ 8.96202e-006 ]
4215 : [ 8.99468e-006 ]
4216 : [ 8.8807e-006  ]
4217 : [ 8.99973e-006 ]
4218 : [ 8.97591e-006 ]
4219 : [ 8.8939e-006  ]
4220 : [ 8.85023e-006 ]
4221 : [ 9.02613e-006 ]
4222 : [ 8.8077e-006  ]
4223 : [ 9.09628e-006 ]
4224 : [ 8.82629e-006 ]
4225 : [ 8.89647e-006 ]
4226 : [ 9.14351e-006 ]
4227 : [ 8.95133e-006 ]
4228 : [ 9.24897e-006 ]
4229 : [ 9.20494e-006 ]
4230 : [ 8.89284e-006 ]
4231 : [ 8.81584e-006 ]
4232 : [ 8.958e-006   ]
4233 : [ 9.15809e-006 ]
4234 : [ 8.80415e-006 ]
4235 : [ 9.12053e-006 ]
4236 : [ 9.34592e-006 ]
4237 : [ 8.85671e-006 ]
4238 : [ 8.79768e-006 ]
4239 : [ 8.96322e-006 ]
4240 : [ 8.97461e-006 ]
4241 : [ 8.97855e-006 ]
4242 : [ 9.19693e-006 ]
4243 : [ 8.97704e-006 ]
4244 : [ 8.76417e-006 ]
4245 : [ 9.02718e-006 ]
4246 : [ 9.17384e-006 ]
4247 : [ 8.76058e-006 ]
4248 : [ 8.87446e-006 ]
4249 : [ 8.90487e-006 ]
4250 : [ 9.09091e-006 ]
4251 : [ 9.02019e-006 ]
4252 : [ 9.38831e-006 ]
4253 : [ 9.0582e-006  ]
4254 : [ 9.15447e-006 ]
4255 : [ 8.79889e-006 ]
4256 : [ 9.13303e-006 ]
4257 : [ 8.88195e-006 ]
4258 : [ 8.94828e-006 ]
4259 : [ 9.10459e-006 ]
4260 : [ 8.87039e-006 ]
4261 : [ 9.06661e-006 ]
4262 : [ 8.98278e-006 ]
4263 : [ 8.96251e-006 ]
4264 : [ 9.2227e-006  ]
4265 : [ 9.2619e-006  ]
4266 : [ 8.90721e-006 ]
4267 : [ 9.27194e-006 ]
4268 : [ 8.97783e-006 ]
4269 : [ 9.30543e-006 ]
4270 : [ 9.14842e-006 ]
4271 : [ 8.91957e-006 ]
4272 : [ 9.10371e-006 ]
4273 : [ 9.06781e-006 ]
4274 : [ 8.97776e-006 ]
4275 : [ 8.96544e-006 ]
4276 : [ 9.08172e-006 ]
4277 : [ 8.75217e-006 ]
4278 : [ 9.45903e-006 ]
4279 : [ 8.97518e-006 ]
4280 : [ 9.17947e-006 ]
4281 : [ 9.12602e-006 ]
4282 : [ 9.17967e-006 ]
4283 : [ 9.05692e-006 ]
4284 : [ 8.96535e-006 ]
4285 : [ 9.14305e-006 ]
4286 : [ 9.19697e-006 ]
4287 : [ 9.10897e-006 ]
4288 : [ 9.10035e-006 ]
4289 : [ 8.90849e-006 ]
4290 : [ 8.84908e-006 ]
4291 : [ 9.09093e-006 ]
4292 : [ 9.03782e-006 ]
4293 : [ 9.16723e-006 ]
4294 : [ 8.80555e-006 ]
4295 : [ 8.87732e-006 ]
4296 : [ 8.90866e-006 ]
4297 : [ 8.85518e-006 ]
4298 : [ 9.22489e-006 ]
4299 : [ 9.00157e-006 ]
4300 : [ 8.96057e-006 ]
4301 : [ 9.10876e-006 ]
4302 : [ 9.20094e-006 ]
4303 : [ 8.94509e-006 ]
4304 : [ 8.9972e-006  ]
4305 : [ 8.61453e-006 ]
4306 : [ 8.76809e-006 ]
4307 : [ 9.04906e-006 ]
4308 : [ 8.76072e-006 ]
4309 : [ 9.01606e-006 ]
4310 : [ 8.85294e-006 ]
4311 : [ 9.21132e-006 ]
4312 : [ 9.28479e-006 ]
4313 : [ 9.15507e-006 ]
4314 : [ 9.27408e-006 ]
4315 : [ 8.97822e-006 ]
4316 : [ 8.8038e-006  ]
4317 : [ 9.0692e-006  ]
4318 : [ 9.12197e-006 ]
4319 : [ 9.14738e-006 ]
4320 : [ 8.89011e-006 ]
4321 : [ 9.10068e-006 ]
4322 : [ 9.3161e-006  ]
4323 : [ 9.05907e-006 ]
4324 : [ 9.08017e-006 ]
4325 : [ 9.0289e-006  ]
4326 : [ 9.0488e-006  ]
4327 : [ 9.12203e-006 ]
4328 : [ 9.08355e-006 ]
4329 : [ 8.96562e-006 ]
4330 : [ 9.18421e-006 ]
4331 : [ 8.99363e-006 ]
4332 : [ 9.20676e-006 ]
4333 : [ 8.8923e-006  ]
4334 : [ 8.90677e-006 ]
4335 : [ 8.70899e-006 ]
4336 : [ 9.09846e-006 ]
4337 : [ 8.84361e-006 ]
4338 : [ 8.75446e-006 ]
4339 : [ 9.03784e-006 ]
4340 : [ 9.36294e-006 ]
4341 : [ 8.91133e-006 ]
4342 : [ 9.0799e-006  ]
4343 : [ 8.75141e-006 ]
4344 : [ 8.91498e-006 ]
4345 : [ 8.96721e-006 ]
4346 : [ 9.10184e-006 ]
4347 : [ 8.92527e-006 ]
4348 : [ 9.0878e-006  ]
4349 : [ 8.93954e-006 ]
4350 : [ 9.32569e-006 ]
4351 : [ 8.80056e-006 ]
4352 : [ 8.89951e-006 ]
4353 : [ 9.30569e-006 ]
4354 : [ 8.99265e-006 ]
4355 : [ 9.22183e-006 ]
4356 : [ 9.08622e-006 ]
4357 : [ 9.43152e-006 ]
4358 : [ 9.1956e-006  ]
4359 : [ 9.08064e-006 ]
4360 : [ 9.06478e-006 ]
4361 : [ 8.88288e-006 ]
4362 : [ 8.75407e-006 ]
4363 : [ 8.75278e-006 ]
4364 : [ 8.99844e-006 ]
4365 : [ 9.03611e-006 ]
4366 : [ 8.98922e-006 ]
4367 : [ 9.00132e-006 ]
4368 : [ 9.0272e-006  ]
4369 : [ 8.90938e-006 ]
4370 : [ 8.78298e-006 ]
4371 : [ 8.74691e-006 ]
4372 : [ 9.25651e-006 ]
4373 : [ 9.16631e-006 ]
4374 : [ 8.84658e-006 ]
4375 : [ 9.12813e-006 ]
4376 : [ 8.75598e-006 ]
4377 : [ 8.9553e-006  ]
4378 : [ 9.04384e-006 ]
4379 : [ 9.14529e-006 ]
4380 : [ 9.11605e-006 ]
4381 : [ 8.95315e-006 ]
4382 : [ 9.40919e-006 ]
4383 : [ 9.24565e-006 ]
4384 : [ 8.97698e-006 ]
4385 : [ 9.19083e-006 ]
4386 : [ 9.3007e-006  ]
4387 : [ 9.321e-006   ]
4388 : [ 8.97599e-006 ]
4389 : [ 8.97968e-006 ]
4390 : [ 8.82598e-006 ]
4391 : [ 8.95452e-006 ]
4392 : [ 8.98731e-006 ]
4393 : [ 9.12596e-006 ]
4394 : [ 8.98575e-006 ]
4395 : [ 9.15248e-006 ]
4396 : [ 8.71802e-006 ]
4397 : [ 9.29981e-006 ]
4398 : [ 9.03729e-006 ]
4399 : [ 9.19313e-006 ]
4400 : [ 8.75534e-006 ]
4401 : [ 8.93381e-006 ]
4402 : [ 9.04558e-006 ]
4403 : [ 9.18087e-006 ]
4404 : [ 9.05216e-006 ]
4405 : [ 9.18205e-006 ]
4406 : [ 8.84882e-006 ]
4407 : [ 8.94764e-006 ]
4408 : [ 9.23655e-006 ]
4409 : [ 8.91719e-006 ]
4410 : [ 8.92248e-006 ]
4411 : [ 9.09596e-006 ]
4412 : [ 9.04495e-006 ]
4413 : [ 9.31023e-006 ]
4414 : [ 8.81608e-006 ]
4415 : [ 9.0277e-006  ]
4416 : [ 8.90267e-006 ]
4417 : [ 8.9013e-006  ]
4418 : [ 9.27508e-006 ]
4419 : [ 9.12565e-006 ]
4420 : [ 9.2168e-006  ]
4421 : [ 8.9161e-006  ]
4422 : [ 9.05539e-006 ]
4423 : [ 9.34493e-006 ]
4424 : [ 9.30716e-006 ]
4425 : [ 8.76964e-006 ]
4426 : [ 8.97675e-006 ]
4427 : [ 8.97343e-006 ]
4428 : [ 9.20988e-006 ]
4429 : [ 8.9193e-006  ]
4430 : [ 8.89436e-006 ]
4431 : [ 8.98321e-006 ]
4432 : [ 9.39097e-006 ]
4433 : [ 9.12974e-006 ]
4434 : [ 9.01525e-006 ]
4435 : [ 9.14957e-006 ]
4436 : [ 8.75041e-006 ]
4437 : [ 9.07666e-006 ]
4438 : [ 8.78733e-006 ]
4439 : [ 9.23246e-006 ]
4440 : [ 8.74841e-006 ]
4441 : [ 9.2161e-006  ]
4442 : [ 8.9245e-006  ]
4443 : [ 9.04829e-006 ]
4444 : [ 9.10919e-006 ]
4445 : [ 8.91261e-006 ]
4446 : [ 8.8743e-006  ]
4447 : [ 8.86893e-006 ]
4448 : [ 9.19153e-006 ]
4449 : [ 8.84211e-006 ]
4450 : [ 9.29522e-006 ]
4451 : [ 9.08833e-006 ]
4452 : [ 9.15129e-006 ]
4453 : [ 8.89841e-006 ]
4454 : [ 9.02504e-006 ]
4455 : [ 8.90079e-006 ]
4456 : [ 9.20695e-006 ]
4457 : [ 9.01978e-006 ]
4458 : [ 8.7621e-006  ]
4459 : [ 9.24525e-006 ]
4460 : [ 9.57582e-006 ]
4461 : [ 8.9898e-006  ]
4462 : [ 9.15034e-006 ]
4463 : [ 8.89727e-006 ]
4464 : [ 8.9482e-006  ]
4465 : [ 8.85656e-006 ]
4466 : [ 9.12746e-006 ]
4467 : [ 8.80406e-006 ]
4468 : [ 9.10965e-006 ]
4469 : [ 8.91699e-006 ]
4470 : [ 8.8606e-006  ]
4471 : [ 9.32384e-006 ]
4472 : [ 8.94623e-006 ]
4473 : [ 8.9424e-006  ]
4474 : [ 8.87742e-006 ]
4475 : [ 8.79325e-006 ]
4476 : [ 9.12031e-006 ]
4477 : [ 8.87342e-006 ]
4478 : [ 8.94113e-006 ]
4479 : [ 8.92431e-006 ]
4480 : [ 8.77125e-006 ]
4481 : [ 8.89745e-006 ]
4482 : [ 8.96003e-006 ]
4483 : [ 9.15903e-006 ]
4484 : [ 9.02016e-006 ]
4485 : [ 8.85617e-006 ]
4486 : [ 9.16176e-006 ]
4487 : [ 9.32622e-006 ]
4488 : [ 9.00736e-006 ]
4489 : [ 8.91409e-006 ]
4490 : [ 9.2891e-006  ]
4491 : [ 9.02025e-006 ]
4492 : [ 8.66082e-006 ]
4493 : [ 8.62902e-006 ]
4494 : [ 9.09743e-006 ]
4495 : [ 8.92586e-006 ]
4496 : [ 9.22209e-006 ]
4497 : [ 9.26442e-006 ]
4498 : [ 9.1316e-006  ]
4499 : [ 9.08281e-006 ]
4500 : [ 8.8809e-006  ]
4501 : [ 9.02554e-006 ]
4502 : [ 9.17731e-006 ]
4503 : [ 9.23646e-006 ]
4504 : [ 9.24652e-006 ]
4505 : [ 8.95881e-006 ]
4506 : [ 8.94892e-006 ]
4507 : [ 9.04073e-006 ]
4508 : [ 8.91448e-006 ]
4509 : [ 9.15556e-006 ]
4510 : [ 8.78146e-006 ]
4511 : [ 9.38584e-006 ]
4512 : [ 9.02284e-006 ]
4513 : [ 8.77178e-006 ]
4514 : [ 9.02596e-006 ]
4515 : [ 9.13688e-006 ]
4516 : [ 8.96826e-006 ]
4517 : [ 9.25514e-006 ]
4518 : [ 9.07452e-006 ]
4519 : [ 8.7936e-006  ]
4520 : [ 8.78163e-006 ]
4521 : [ 8.85413e-006 ]
4522 : [ 9.01714e-006 ]
4523 : [ 8.95876e-006 ]
4524 : [ 9.24921e-006 ]
4525 : [ 9.16614e-006 ]
4526 : [ 8.93624e-006 ]
4527 : [ 9.19397e-006 ]
4528 : [ 9.33607e-006 ]
4529 : [ 8.88912e-006 ]
4530 : [ 8.80867e-006 ]
4531 : [ 9.24823e-006 ]
4532 : [ 9.07068e-006 ]
4533 : [ 8.88383e-006 ]
4534 : [ 9.26695e-006 ]
4535 : [ 9.2414e-006  ]
4536 : [ 9.0201e-006  ]
4537 : [ 8.84444e-006 ]
4538 : [ 9.19061e-006 ]
4539 : [ 8.89893e-006 ]
4540 : [ 9.1973e-006  ]
4541 : [ 8.99719e-006 ]
4542 : [ 9.1375e-006  ]
4543 : [ 9.13309e-006 ]
4544 : [ 8.64719e-006 ]
4545 : [ 9.17925e-006 ]
4546 : [ 9.07384e-006 ]
4547 : [ 8.94086e-006 ]
4548 : [ 8.98957e-006 ]
4549 : [ 9.25239e-006 ]
4550 : [ 8.90298e-006 ]
4551 : [ 9.09525e-006 ]
4552 : [ 8.87773e-006 ]
4553 : [ 9.12665e-006 ]
4554 : [ 9.01017e-006 ]
4555 : [ 9.14958e-006 ]
4556 : [ 9.21261e-006 ]
4557 : [ 8.84184e-006 ]
4558 : [ 8.9656e-006  ]
4559 : [ 9.10933e-006 ]
4560 : [ 9.18724e-006 ]
4561 : [ 9.12012e-006 ]
4562 : [ 9.25534e-006 ]
4563 : [ 9.09395e-006 ]
4564 : [ 9.02012e-006 ]
4565 : [ 9.31366e-006 ]
4566 : [ 8.93865e-006 ]
4567 : [ 9.22671e-006 ]
4568 : [ 9.38738e-006 ]
4569 : [ 8.9986e-006  ]
4570 : [ 9.2961e-006  ]
4571 : [ 8.87197e-006 ]
4572 : [ 9.08334e-006 ]
4573 : [ 8.81695e-006 ]
4574 : [ 9.30954e-006 ]
4575 : [ 8.95304e-006 ]
4576 : [ 9.2084e-006  ]
4577 : [ 9.08754e-006 ]
4578 : [ 9.25553e-006 ]
4579 : [ 8.90145e-006 ]
4580 : [ 8.97738e-006 ]
4581 : [ 9.17061e-006 ]
4582 : [ 9.10125e-006 ]
4583 : [ 9.00416e-006 ]
4584 : [ 9.1213e-006  ]
4585 : [ 8.99178e-006 ]
4586 : [ 9.16359e-006 ]
4587 : [ 8.74666e-006 ]
4588 : [ 9.03163e-006 ]
4589 : [ 9.09372e-006 ]
4590 : [ 9.00715e-006 ]
4591 : [ 9.03077e-006 ]
4592 : [ 9.14908e-006 ]
4593 : [ 8.78153e-006 ]
4594 : [ 8.89106e-006 ]
4595 : [ 8.93078e-006 ]
4596 : [ 9.20168e-006 ]
4597 : [ 9.28369e-006 ]
4598 : [ 8.98214e-006 ]
4599 : [ 9.43579e-006 ]
4600 : [ 9.00124e-006 ]
4601 : [ 8.99446e-006 ]
4602 : [ 9.04747e-006 ]
4603 : [ 8.92618e-006 ]
4604 : [ 9.13676e-006 ]
4605 : [ 8.97348e-006 ]
4606 : [ 9.42442e-006 ]
4607 : [ 8.89948e-006 ]
4608 : [ 8.84221e-006 ]
4609 : [ 9.18188e-006 ]
4610 : [ 9.1408e-006  ]
4611 : [ 8.75982e-006 ]
4612 : [ 9.09834e-006 ]
4613 : [ 9.12441e-006 ]
4614 : [ 8.84204e-006 ]
4615 : [ 9.53697e-006 ]
4616 : [ 8.86287e-006 ]
4617 : [ 8.82787e-006 ]
4618 : [ 8.96752e-006 ]
4619 : [ 9.27582e-006 ]
4620 : [ 8.93185e-006 ]
4621 : [ 8.73587e-006 ]
4622 : [ 9.16028e-006 ]
4623 : [ 9.32503e-006 ]
4624 : [ 9.05484e-006 ]
4625 : [ 9.05958e-006 ]
4626 : [ 9.2071e-006  ]
4627 : [ 9.10669e-006 ]
4628 : [ 9.00623e-006 ]
4629 : [ 8.97557e-006 ]
4630 : [ 9.11774e-006 ]
4631 : [ 8.93023e-006 ]
4632 : [ 9.25944e-006 ]
4633 : [ 8.93397e-006 ]
4634 : [ 9.00677e-006 ]
4635 : [ 8.98687e-006 ]
4636 : [ 8.93273e-006 ]
4637 : [ 9.05549e-006 ]
4638 : [ 8.73825e-006 ]
4639 : [ 8.99046e-006 ]
4640 : [ 9.04951e-006 ]
4641 : [ 8.72438e-006 ]
4642 : [ 9.31454e-006 ]
4643 : [ 8.97774e-006 ]
4644 : [ 9.11506e-006 ]
4645 : [ 9.08004e-006 ]
4646 : [ 8.82104e-006 ]
4647 : [ 9.02574e-006 ]
4648 : [ 9.01407e-006 ]
4649 : [ 9.1655e-006  ]
4650 : [ 8.80006e-006 ]
4651 : [ 9.2788e-006  ]
4652 : [ 9.02406e-006 ]
4653 : [ 8.93412e-006 ]
4654 : [ 9.09181e-006 ]
4655 : [ 9.33142e-006 ]
4656 : [ 8.87062e-006 ]
4657 : [ 9.14671e-006 ]
4658 : [ 9.19669e-006 ]
4659 : [ 9.41558e-006 ]
4660 : [ 9.37104e-006 ]
4661 : [ 9.12786e-006 ]
4662 : [ 9.14e-006    ]
4663 : [ 8.74054e-006 ]
4664 : [ 9.06969e-006 ]
4665 : [ 8.94139e-006 ]
4666 : [ 9.05414e-006 ]
4667 : [ 8.86584e-006 ]
4668 : [ 9.05263e-006 ]
4669 : [ 8.9037e-006  ]
4670 : [ 8.98309e-006 ]
4671 : [ 8.86174e-006 ]
4672 : [ 9.08329e-006 ]
4673 : [ 8.80098e-006 ]
4674 : [ 9.1563e-006  ]
4675 : [ 8.73202e-006 ]
4676 : [ 9.00881e-006 ]
4677 : [ 8.88733e-006 ]
4678 : [ 9.08187e-006 ]
4679 : [ 8.8442e-006  ]
4680 : [ 9.08366e-006 ]
4681 : [ 9.1183e-006  ]
4682 : [ 8.97365e-006 ]
4683 : [ 9.12248e-006 ]
4684 : [ 8.84037e-006 ]
4685 : [ 9.19685e-006 ]
4686 : [ 8.97804e-006 ]
4687 : [ 8.8794e-006  ]
4688 : [ 9.28016e-006 ]
4689 : [ 8.75314e-006 ]
4690 : [ 9.41251e-006 ]
4691 : [ 9.19902e-006 ]
4692 : [ 9.39394e-006 ]
4693 : [ 9.19941e-006 ]
4694 : [ 8.92367e-006 ]
4695 : [ 9.03783e-006 ]
4696 : [ 8.97693e-006 ]
4697 : [ 9.27277e-006 ]
4698 : [ 8.76782e-006 ]
4699 : [ 9.21802e-006 ]
4700 : [ 8.61041e-006 ]
4701 : [ 9.09897e-006 ]
4702 : [ 8.92011e-006 ]
4703 : [ 8.94062e-006 ]
4704 : [ 9.12473e-006 ]
4705 : [ 9.16673e-006 ]
4706 : [ 9.1248e-006  ]
4707 : [ 8.79123e-006 ]
4708 : [ 8.94601e-006 ]
4709 : [ 8.89071e-006 ]
4710 : [ 9.09388e-006 ]
4711 : [ 8.82671e-006 ]
4712 : [ 9.19776e-006 ]
4713 : [ 8.74315e-006 ]
4714 : [ 8.94286e-006 ]
4715 : [ 9.10961e-006 ]
4716 : [ 8.84874e-006 ]
4717 : [ 9.26947e-006 ]
4718 : [ 8.864e-006   ]
4719 : [ 8.8784e-006  ]
4720 : [ 8.74417e-006 ]
4721 : [ 8.90503e-006 ]
4722 : [ 8.68705e-006 ]
4723 : [ 9.31507e-006 ]
4724 : [ 9.05171e-006 ]
4725 : [ 9.2744e-006  ]
4726 : [ 8.869e-006   ]
4727 : [ 8.8111e-006  ]
4728 : [ 9.07004e-006 ]
4729 : [ 8.93707e-006 ]
4730 : [ 9.19176e-006 ]
4731 : [ 9.37596e-006 ]
4732 : [ 8.91607e-006 ]
4733 : [ 9.31424e-006 ]
4734 : [ 9.16959e-006 ]
4735 : [ 8.84756e-006 ]
4736 : [ 9.04315e-006 ]
4737 : [ 8.91211e-006 ]
4738 : [ 9.15072e-006 ]
4739 : [ 9.12434e-006 ]
4740 : [ 8.83076e-006 ]
4741 : [ 9.34497e-006 ]
4742 : [ 8.88535e-006 ]
4743 : [ 9.29028e-006 ]
4744 : [ 9.13233e-006 ]
4745 : [ 9.0085e-006  ]
4746 : [ 8.98516e-006 ]
4747 : [ 8.94216e-006 ]
4748 : [ 9.08713e-006 ]
4749 : [ 9.35552e-006 ]
4750 : [ 9.20109e-006 ]
4751 : [ 9.12277e-006 ]
4752 : [ 9.20454e-006 ]
4753 : [ 9.09887e-006 ]
4754 : [ 9.12803e-006 ]
4755 : [ 9.13102e-006 ]
4756 : [ 9.12992e-006 ]
4757 : [ 9.03437e-006 ]
4758 : [ 9.01924e-006 ]
4759 : [ 9.25964e-006 ]
4760 : [ 9.16127e-006 ]
4761 : [ 8.9009e-006  ]
4762 : [ 9.03312e-006 ]
4763 : [ 9.04079e-006 ]
4764 : [ 9.01072e-006 ]
4765 : [ 9.14194e-006 ]
4766 : [ 9.1596e-006  ]
4767 : [ 9.13176e-006 ]
4768 : [ 9.22748e-006 ]
4769 : [ 9.09249e-006 ]
4770 : [ 9.13315e-006 ]
4771 : [ 9.19525e-006 ]
4772 : [ 9.11483e-006 ]
4773 : [ 9.09115e-006 ]
4774 : [ 9.11705e-006 ]
4775 : [ 8.92608e-006 ]
4776 : [ 8.99851e-006 ]
4777 : [ 8.98491e-006 ]
4778 : [ 8.90455e-006 ]
4779 : [ 8.8511e-006  ]
4780 : [ 9.23174e-006 ]
4781 : [ 9.5139e-006  ]
4782 : [ 8.8396e-006  ]
4783 : [ 8.96071e-006 ]
4784 : [ 9.0486e-006  ]
4785 : [ 8.83319e-006 ]
4786 : [ 8.91185e-006 ]
4787 : [ 9.33726e-006 ]
4788 : [ 9.25761e-006 ]
4789 : [ 9.03868e-006 ]
4790 : [ 8.84725e-006 ]
4791 : [ 9.26968e-006 ]
4792 : [ 9.06324e-006 ]
4793 : [ 9.00278e-006 ]
4794 : [ 9.35948e-006 ]
4795 : [ 9.01508e-006 ]
4796 : [ 8.94929e-006 ]
4797 : [ 9.40144e-006 ]
4798 : [ 9.18407e-006 ]
4799 : [ 9.08845e-006 ]
4800 : [ 9.18429e-006 ]
4801 : [ 8.924e-006   ]
4802 : [ 9.1376e-006  ]
4803 : [ 9.1594e-006  ]
4804 : [ 8.90265e-006 ]
4805 : [ 8.90478e-006 ]
4806 : [ 8.91473e-006 ]
4807 : [ 9.11911e-006 ]
4808 : [ 9.02459e-006 ]
4809 : [ 9.34045e-006 ]
4810 : [ 9.10874e-006 ]
4811 : [ 9.13077e-006 ]
4812 : [ 8.83441e-006 ]
4813 : [ 9.29593e-006 ]
4814 : [ 9.06752e-006 ]
4815 : [ 9.09848e-006 ]
4816 : [ 9.11594e-006 ]
4817 : [ 9.03223e-006 ]
4818 : [ 8.9409e-006  ]
4819 : [ 9.30891e-006 ]
4820 : [ 9.1794e-006  ]
4821 : [ 8.95232e-006 ]
4822 : [ 8.87956e-006 ]
4823 : [ 9.12164e-006 ]
4824 : [ 8.86157e-006 ]
4825 : [ 8.87793e-006 ]
4826 : [ 8.86822e-006 ]
4827 : [ 9.22572e-006 ]
4828 : [ 8.92913e-006 ]
4829 : [ 9.07903e-006 ]
4830 : [ 9.06159e-006 ]
4831 : [ 8.7827e-006  ]
4832 : [ 9.15928e-006 ]
4833 : [ 8.84364e-006 ]
4834 : [ 9.10749e-006 ]
4835 : [ 8.99711e-006 ]
4836 : [ 9.13421e-006 ]
4837 : [ 8.8272e-006  ]
4838 : [ 8.89064e-006 ]
4839 : [ 9.30123e-006 ]
4840 : [ 9.26551e-006 ]
4841 : [ 9.06256e-006 ]
4842 : [ 9.10628e-006 ]
4843 : [ 8.79269e-006 ]
4844 : [ 9.133e-006   ]
4845 : [ 9.14157e-006 ]
4846 : [ 8.91597e-006 ]
4847 : [ 9.09192e-006 ]
4848 : [ 9.32093e-006 ]
4849 : [ 8.84771e-006 ]
4850 : [ 9.12208e-006 ]
4851 : [ 8.8191e-006  ]
4852 : [ 8.93184e-006 ]
4853 : [ 9.3244e-006  ]
4854 : [ 9.00482e-006 ]
4855 : [ 8.89373e-006 ]
4856 : [ 8.85828e-006 ]
4857 : [ 9.56637e-006 ]
4858 : [ 9.12192e-006 ]
4859 : [ 8.9494e-006  ]
4860 : [ 8.86286e-006 ]
4861 : [ 8.7547e-006  ]
4862 : [ 9.04197e-006 ]
4863 : [ 9.04791e-006 ]
4864 : [ 9.14569e-006 ]
4865 : [ 8.96767e-006 ]
4866 : [ 8.91668e-006 ]
4867 : [ 9.02726e-006 ]
4868 : [ 8.76585e-006 ]
4869 : [ 9.17811e-006 ]
4870 : [ 8.82256e-006 ]
4871 : [ 9.34279e-006 ]
4872 : [ 8.7136e-006  ]
4873 : [ 8.95959e-006 ]
4874 : [ 9.05396e-006 ]
4875 : [ 8.80418e-006 ]
4876 : [ 9.21786e-006 ]
4877 : [ 8.78782e-006 ]
4878 : [ 8.90846e-006 ]
4879 : [ 8.7632e-006  ]
4880 : [ 9.20735e-006 ]
4881 : [ 8.87938e-006 ]
4882 : [ 8.92227e-006 ]
4883 : [ 9.02213e-006 ]
4884 : [ 9.19939e-006 ]
4885 : [ 8.97884e-006 ]
4886 : [ 8.92252e-006 ]
4887 : [ 9.05516e-006 ]
4888 : [ 9.33734e-006 ]
4889 : [ 9.1096e-006  ]
4890 : [ 8.9896e-006  ]
4891 : [ 9.06323e-006 ]
4892 : [ 9.16362e-006 ]
4893 : [ 9.09254e-006 ]
4894 : [ 9.17826e-006 ]
4895 : [ 9.12448e-006 ]
4896 : [ 8.92533e-006 ]
4897 : [ 9.51364e-006 ]
4898 : [ 8.77405e-006 ]
4899 : [ 8.8618e-006  ]
4900 : [ 9.03341e-006 ]
4901 : [ 9.16574e-006 ]
4902 : [ 9.09354e-006 ]
4903 : [ 9.2162e-006  ]
4904 : [ 9.06315e-006 ]
4905 : [ 9.28329e-006 ]
4906 : [ 9.12366e-006 ]
4907 : [ 9.03316e-006 ]
4908 : [ 8.95107e-006 ]
4909 : [ 9.09732e-006 ]
4910 : [ 8.94359e-006 ]
4911 : [ 9.03539e-006 ]
4912 : [ 9.08492e-006 ]
4913 : [ 8.92481e-006 ]
4914 : [ 9.10723e-006 ]
4915 : [ 9.33573e-006 ]
4916 : [ 8.95082e-006 ]
4917 : [ 9.21277e-006 ]
4918 : [ 9.10394e-006 ]
4919 : [ 8.83916e-006 ]
4920 : [ 8.89181e-006 ]
4921 : [ 8.8696e-006  ]
4922 : [ 8.83774e-006 ]
4923 : [ 9.11397e-006 ]
4924 : [ 8.94501e-006 ]
4925 : [ 9.1544e-006  ]
4926 : [ 9.00729e-006 ]
4927 : [ 8.98132e-006 ]
4928 : [ 8.93195e-006 ]
4929 : [ 9.07237e-006 ]
4930 : [ 9.18879e-006 ]
4931 : [ 9.06494e-006 ]
4932 : [ 9.31259e-006 ]
4933 : [ 8.83509e-006 ]
4934 : [ 8.79743e-006 ]
4935 : [ 8.97663e-006 ]
4936 : [ 9.29019e-006 ]
4937 : [ 9.11923e-006 ]
4938 : [ 8.9981e-006  ]
4939 : [ 9.02329e-006 ]
4940 : [ 9.13163e-006 ]
4941 : [ 9.12279e-006 ]
4942 : [ 9.10695e-006 ]
4943 : [ 9.07022e-006 ]
4944 : [ 8.92832e-006 ]
4945 : [ 8.8104e-006  ]
4946 : [ 9.07939e-006 ]
4947 : [ 9.41269e-006 ]
4948 : [ 9.04845e-006 ]
4949 : [ 8.99761e-006 ]
4950 : [ 8.83115e-006 ]
4951 : [ 8.91305e-006 ]
4952 : [ 9.13236e-006 ]
4953 : [ 9.12505e-006 ]
4954 : [ 9.2719e-006  ]
4955 : [ 9.10019e-006 ]
4956 : [ 8.78811e-006 ]
4957 : [ 9.36672e-006 ]
4958 : [ 8.87988e-006 ]
4959 : [ 8.70079e-006 ]
4960 : [ 9.17102e-006 ]
4961 : [ 9.00274e-006 ]
4962 : [ 9.06516e-006 ]
4963 : [ 8.98678e-006 ]
4964 : [ 8.92492e-006 ]
4965 : [ 9.03836e-006 ]
4966 : [ 9.31149e-006 ]
4967 : [ 8.81829e-006 ]
4968 : [ 9.383e-006   ]
4969 : [ 9.05449e-006 ]
4970 : [ 9.24018e-006 ]
4971 : [ 9.02646e-006 ]
4972 : [ 8.83969e-006 ]
4973 : [ 8.88427e-006 ]
4974 : [ 8.89166e-006 ]
4975 : [ 9.03321e-006 ]
4976 : [ 9.29493e-006 ]
4977 : [ 9.03073e-006 ]
4978 : [ 9.04857e-006 ]
4979 : [ 8.88311e-006 ]
4980 : [ 9.00803e-006 ]
4981 : [ 8.79459e-006 ]
4982 : [ 9.20646e-006 ]
4983 : [ 8.89538e-006 ]
4984 : [ 9.03453e-006 ]
4985 : [ 9.30255e-006 ]
4986 : [ 9.15116e-006 ]
4987 : [ 8.94561e-006 ]
4988 : [ 8.89729e-006 ]
4989 : [ 8.90596e-006 ]
4990 : [ 9.04937e-006 ]
4991 : [ 8.74825e-006 ]
4992 : [ 8.95595e-006 ]
4993 : [ 9.34602e-006 ]
4994 : [ 9.23431e-006 ]
4995 : [ 9.05303e-006 ]
4996 : [ 8.95286e-006 ]
4997 : [ 9.32006e-006 ]
4998 : [ 9.11435e-006 ]
4999 : [ 8.96868e-006 ]
5000 : [ 9.01956e-006 ]
5001 : [ 9.04466e-006 ]
5002 : [ 9.29713e-006 ]
5003 : [ 8.7404e-006  ]
5004 : [ 9.07796e-006 ]
5005 : [ 9.06296e-006 ]
5006 : [ 9.18367e-006 ]
5007 : [ 9.09076e-006 ]
5008 : [ 9.03569e-006 ]
5009 : [ 8.91494e-006 ]
5010 : [ 8.80373e-006 ]
5011 : [ 9.1399e-006  ]
5012 : [ 8.9575e-006  ]
5013 : [ 9.07014e-006 ]
5014 : [ 8.90167e-006 ]
5015 : [ 9.07461e-006 ]
5016 : [ 8.92082e-006 ]
5017 : [ 9.30166e-006 ]
5018 : [ 8.85889e-006 ]
5019 : [ 9.37465e-006 ]
5020 : [ 8.81477e-006 ]
5021 : [ 9.02067e-006 ]
5022 : [ 9.04384e-006 ]
5023 : [ 9.03106e-006 ]
5024 : [ 8.91226e-006 ]
5025 : [ 9.02942e-006 ]
5026 : [ 9.1285e-006  ]
5027 : [ 9.24774e-006 ]
5028 : [ 8.93861e-006 ]
5029 : [ 8.85591e-006 ]
5030 : [ 8.95324e-006 ]
5031 : [ 9.00872e-006 ]
5032 : [ 8.87265e-006 ]
5033 : [ 9.41084e-006 ]
5034 : [ 9.14682e-006 ]
5035 : [ 8.80482e-006 ]
5036 : [ 8.76986e-006 ]
5037 : [ 9.03282e-006 ]
5038 : [ 8.84033e-006 ]
5039 : [ 9.29624e-006 ]
5040 : [ 8.97532e-006 ]
5041 : [ 9.16509e-006 ]
5042 : [ 8.76946e-006 ]
5043 : [ 8.92978e-006 ]
5044 : [ 9.04511e-006 ]
5045 : [ 9.11462e-006 ]
5046 : [ 8.89486e-006 ]
5047 : [ 9.25244e-006 ]
5048 : [ 8.90255e-006 ]
5049 : [ 9.3287e-006  ]
5050 : [ 9.28275e-006 ]
5051 : [ 9.18024e-006 ]
5052 : [ 8.84034e-006 ]
5053 : [ 9.01511e-006 ]
5054 : [ 8.8412e-006  ]
5055 : [ 9.18955e-006 ]
5056 : [ 8.83836e-006 ]
5057 : [ 9.20031e-006 ]
5058 : [ 9.3159e-006  ]
5059 : [ 9.00258e-006 ]
5060 : [ 9.13696e-006 ]
5061 : [ 8.94748e-006 ]
5062 : [ 8.92347e-006 ]
5063 : [ 8.81139e-006 ]
5064 : [ 8.98058e-006 ]
5065 : [ 8.70757e-006 ]
5066 : [ 9.19629e-006 ]
5067 : [ 8.97417e-006 ]
5068 : [ 8.82967e-006 ]
5069 : [ 9.06158e-006 ]
5070 : [ 9.13454e-006 ]
5071 : [ 8.98066e-006 ]
5072 : [ 8.79819e-006 ]
5073 : [ 8.90575e-006 ]
5074 : [ 8.8207e-006  ]
5075 : [ 9.07843e-006 ]
5076 : [ 8.6871e-006  ]
5077 : [ 8.83058e-006 ]
5078 : [ 9.15807e-006 ]
5079 : [ 9.14059e-006 ]
5080 : [ 9.02693e-006 ]
5081 : [ 9.1357e-006  ]
5082 : [ 8.87679e-006 ]
5083 : [ 9.0551e-006  ]
5084 : [ 9.02715e-006 ]
5085 : [ 9.09941e-006 ]
5086 : [ 8.81326e-006 ]
5087 : [ 8.94108e-006 ]
5088 : [ 8.91658e-006 ]
5089 : [ 9.08309e-006 ]
5090 : [ 8.93472e-006 ]
5091 : [ 9.03925e-006 ]
5092 : [ 9.10622e-006 ]
5093 : [ 9.17123e-006 ]
5094 : [ 9.00014e-006 ]
5095 : [ 8.88526e-006 ]
5096 : [ 9.19127e-006 ]
5097 : [ 9.05563e-006 ]
5098 : [ 9.0541e-006  ]
5099 : [ 8.79722e-006 ]
5100 : [ 9.04315e-006 ]
5101 : [ 9.1847e-006  ]
5102 : [ 8.98327e-006 ]
5103 : [ 9.11552e-006 ]
5104 : [ 9.22615e-006 ]
5105 : [ 9.22807e-006 ]
5106 : [ 9.12842e-006 ]
5107 : [ 9.13433e-006 ]
5108 : [ 9.31214e-006 ]
5109 : [ 9.27849e-006 ]
5110 : [ 9.09117e-006 ]
5111 : [ 8.97426e-006 ]
5112 : [ 9.15996e-006 ]
5113 : [ 9.20641e-006 ]
5114 : [ 9.11553e-006 ]
5115 : [ 8.73899e-006 ]
5116 : [ 9.04214e-006 ]
5117 : [ 9.07072e-006 ]
5118 : [ 9.0368e-006  ]
5119 : [ 8.83224e-006 ]
5120 : [ 9.25379e-006 ]
5121 : [ 9.23263e-006 ]
5122 : [ 9.10492e-006 ]
5123 : [ 9.01933e-006 ]
5124 : [ 9.11437e-006 ]
5125 : [ 8.81079e-006 ]
5126 : [ 8.974e-006   ]
5127 : [ 9.18723e-006 ]
5128 : [ 9.28872e-006 ]
5129 : [ 8.81801e-006 ]
5130 : [ 8.95907e-006 ]
5131 : [ 8.89597e-006 ]
5132 : [ 9.06751e-006 ]
5133 : [ 9.3661e-006  ]
5134 : [ 9.02946e-006 ]
5135 : [ 9.05068e-006 ]
5136 : [ 9.07783e-006 ]
5137 : [ 9.09794e-006 ]
5138 : [ 9.10469e-006 ]
5139 : [ 9.17349e-006 ]
5140 : [ 9.22348e-006 ]
5141 : [ 9.28896e-006 ]
5142 : [ 8.92143e-006 ]
5143 : [ 8.77205e-006 ]
5144 : [ 8.96549e-006 ]
5145 : [ 9.00508e-006 ]
5146 : [ 8.94621e-006 ]
5147 : [ 8.84049e-006 ]
5148 : [ 9.19481e-006 ]
5149 : [ 9.26304e-006 ]
5150 : [ 9.19871e-006 ]
5151 : [ 9.22418e-006 ]
5152 : [ 8.94264e-006 ]
5153 : [ 8.90721e-006 ]
5154 : [ 9.04263e-006 ]
5155 : [ 9.22608e-006 ]
5156 : [ 9.19991e-006 ]
5157 : [ 9.09556e-006 ]
5158 : [ 8.82713e-006 ]
5159 : [ 8.87381e-006 ]
5160 : [ 8.97845e-006 ]
5161 : [ 9.0719e-006  ]
5162 : [ 9.50285e-006 ]
5163 : [ 8.86343e-006 ]
5164 : [ 9.18284e-006 ]
5165 : [ 8.89266e-006 ]
5166 : [ 9.29549e-006 ]
5167 : [ 9.20138e-006 ]
5168 : [ 8.83908e-006 ]
5169 : [ 9.1872e-006  ]
5170 : [ 8.99761e-006 ]
5171 : [ 9.21163e-006 ]
5172 : [ 8.89043e-006 ]
5173 : [ 9.07107e-006 ]
5174 : [ 9.23401e-006 ]
5175 : [ 9.09586e-006 ]
5176 : [ 9.10856e-006 ]
5177 : [ 9.03332e-006 ]
5178 : [ 8.98572e-006 ]
5179 : [ 8.89878e-006 ]
5180 : [ 8.90702e-006 ]
5181 : [ 9.04115e-006 ]
5182 : [ 8.92537e-006 ]
5183 : [ 9.11087e-006 ]
5184 : [ 9.25881e-006 ]
5185 : [ 9.04871e-006 ]
5186 : [ 8.89157e-006 ]
5187 : [ 9.34916e-006 ]
5188 : [ 8.93945e-006 ]
5189 : [ 9.28687e-006 ]
5190 : [ 8.87497e-006 ]
5191 : [ 9.43725e-006 ]
5192 : [ 9.15422e-006 ]
5193 : [ 9.08795e-006 ]
5194 : [ 9.18967e-006 ]
5195 : [ 8.76773e-006 ]
5196 : [ 9.31264e-006 ]
5197 : [ 9.53558e-006 ]
5198 : [ 8.74188e-006 ]
5199 : [ 9.10583e-006 ]
5200 : [ 8.98206e-006 ]
5201 : [ 9.09822e-006 ]
5202 : [ 9.39699e-006 ]
5203 : [ 8.79688e-006 ]
5204 : [ 9.27283e-006 ]
5205 : [ 9.05229e-006 ]
5206 : [ 8.95022e-006 ]
5207 : [ 8.90218e-006 ]
5208 : [ 8.97563e-006 ]
5209 : [ 8.86566e-006 ]
5210 : [ 9.0704e-006  ]
5211 : [ 8.79516e-006 ]
5212 : [ 9.05294e-006 ]
5213 : [ 9.27465e-006 ]
5214 : [ 9.25011e-006 ]
5215 : [ 9.11727e-006 ]
5216 : [ 9.37805e-006 ]
5217 : [ 8.95457e-006 ]
5218 : [ 9.10747e-006 ]
5219 : [ 8.94191e-006 ]
5220 : [ 8.91514e-006 ]
5221 : [ 9.1394e-006  ]
5222 : [ 8.75425e-006 ]
5223 : [ 9.67748e-006 ]
5224 : [ 9.16064e-006 ]
5225 : [ 9.3229e-006  ]
5226 : [ 9.07107e-006 ]
5227 : [ 9.044e-006   ]
5228 : [ 9.16846e-006 ]
5229 : [ 8.79357e-006 ]
5230 : [ 8.60494e-006 ]
5231 : [ 9.05094e-006 ]
5232 : [ 9.18972e-006 ]
5233 : [ 9.2953e-006  ]
5234 : [ 9.3642e-006  ]
5235 : [ 8.94496e-006 ]
5236 : [ 9.19677e-006 ]
5237 : [ 8.99401e-006 ]
5238 : [ 9.0318e-006  ]
5239 : [ 8.8594e-006  ]
5240 : [ 8.94396e-006 ]
5241 : [ 9.02238e-006 ]
5242 : [ 8.74695e-006 ]
5243 : [ 9.33604e-006 ]
5244 : [ 9.00777e-006 ]
5245 : [ 9.11978e-006 ]
5246 : [ 8.99928e-006 ]
5247 : [ 9.24678e-006 ]
5248 : [ 8.86418e-006 ]
5249 : [ 8.64503e-006 ]
5250 : [ 8.99348e-006 ]
5251 : [ 8.89408e-006 ]
5252 : [ 9.12803e-006 ]
5253 : [ 9.02791e-006 ]
5254 : [ 8.99909e-006 ]
5255 : [ 9.33508e-006 ]
5256 : [ 9.02315e-006 ]
5257 : [ 8.85615e-006 ]
5258 : [ 9.06385e-006 ]
5259 : [ 8.91676e-006 ]
5260 : [ 8.87327e-006 ]
5261 : [ 9.01305e-006 ]
5262 : [ 9.37697e-006 ]
5263 : [ 9.11677e-006 ]
5264 : [ 9.00932e-006 ]
5265 : [ 9.08631e-006 ]
5266 : [ 9.05392e-006 ]
5267 : [ 9.20715e-006 ]
5268 : [ 9.0414e-006  ]
5269 : [ 9.127e-006   ]
5270 : [ 8.90996e-006 ]
5271 : [ 8.96018e-006 ]
5272 : [ 9.25977e-006 ]
5273 : [ 8.89255e-006 ]
5274 : [ 8.87782e-006 ]
5275 : [ 9.14024e-006 ]
5276 : [ 9.27014e-006 ]
5277 : [ 8.83839e-006 ]
5278 : [ 9.05691e-006 ]
5279 : [ 9.22121e-006 ]
5280 : [ 8.87316e-006 ]
5281 : [ 9.27971e-006 ]
5282 : [ 8.89937e-006 ]
5283 : [ 8.96163e-006 ]
5284 : [ 9.31905e-006 ]
5285 : [ 9.11562e-006 ]
5286 : [ 9.03086e-006 ]
5287 : [ 9.02996e-006 ]
5288 : [ 9.0741e-006  ]
5289 : [ 8.91244e-006 ]
5290 : [ 8.87654e-006 ]
5291 : [ 9.23317e-006 ]
5292 : [ 9.33781e-006 ]
5293 : [ 9.09e-006    ]
5294 : [ 9.05228e-006 ]
5295 : [ 9.11094e-006 ]
5296 : [ 9.14846e-006 ]
5297 : [ 9.23231e-006 ]
5298 : [ 9.50888e-006 ]
5299 : [ 8.79113e-006 ]
5300 : [ 9.01698e-006 ]
5301 : [ 8.89291e-006 ]
5302 : [ 8.92223e-006 ]
5303 : [ 9.18147e-006 ]
5304 : [ 9.21525e-006 ]
5305 : [ 9.13143e-006 ]
5306 : [ 8.83237e-006 ]
5307 : [ 8.64737e-006 ]
5308 : [ 9.06621e-006 ]
5309 : [ 9.07497e-006 ]
5310 : [ 8.85044e-006 ]
5311 : [ 9.27851e-006 ]
5312 : [ 9.12247e-006 ]
5313 : [ 8.75304e-006 ]
5314 : [ 8.93943e-006 ]
5315 : [ 9.21384e-006 ]
5316 : [ 8.79024e-006 ]
5317 : [ 9.23867e-006 ]
5318 : [ 9.19461e-006 ]
5319 : [ 9.003e-006   ]
5320 : [ 8.74528e-006 ]
5321 : [ 8.95829e-006 ]
5322 : [ 8.91757e-006 ]
5323 : [ 9.06759e-006 ]
5324 : [ 9.08201e-006 ]
5325 : [ 9.09967e-006 ]
5326 : [ 9.04907e-006 ]
5327 : [ 8.98279e-006 ]
5328 : [ 8.98337e-006 ]
5329 : [ 9.02429e-006 ]
5330 : [ 9.14594e-006 ]
5331 : [ 8.89979e-006 ]
5332 : [ 9.27513e-006 ]
5333 : [ 8.8896e-006  ]
5334 : [ 8.83665e-006 ]
5335 : [ 9.17541e-006 ]
5336 : [ 9.22248e-006 ]
5337 : [ 9.09913e-006 ]
5338 : [ 8.97825e-006 ]
5339 : [ 8.94875e-006 ]
5340 : [ 8.97924e-006 ]
5341 : [ 9.16341e-006 ]
5342 : [ 8.91331e-006 ]
5343 : [ 8.78022e-006 ]
5344 : [ 9.0771e-006  ]
5345 : [ 8.96531e-006 ]
5346 : [ 9.00392e-006 ]
5347 : [ 8.76134e-006 ]
5348 : [ 8.97949e-006 ]
5349 : [ 9.01446e-006 ]
5350 : [ 9.32258e-006 ]
5351 : [ 9.30195e-006 ]
5352 : [ 8.91e-006    ]
5353 : [ 9.30857e-006 ]
5354 : [ 9.24446e-006 ]
5355 : [ 9.19962e-006 ]
5356 : [ 8.98846e-006 ]
5357 : [ 9.14615e-006 ]
5358 : [ 8.94894e-006 ]
5359 : [ 8.71632e-006 ]
5360 : [ 8.74731e-006 ]
5361 : [ 9.40068e-006 ]
5362 : [ 9.01341e-006 ]
5363 : [ 9.05094e-006 ]
5364 : [ 8.90661e-006 ]
5365 : [ 9.02087e-006 ]
5366 : [ 8.89805e-006 ]
5367 : [ 9.28107e-006 ]
5368 : [ 8.95765e-006 ]
5369 : [ 8.74848e-006 ]
5370 : [ 9.02561e-006 ]
5371 : [ 8.91791e-006 ]
5372 : [ 8.8711e-006  ]
5373 : [ 9.0766e-006  ]
5374 : [ 9.10363e-006 ]
5375 : [ 8.72558e-006 ]
5376 : [ 9.00244e-006 ]
5377 : [ 9.03206e-006 ]
5378 : [ 9.01141e-006 ]
5379 : [ 9.39842e-006 ]
5380 : [ 8.86517e-006 ]
5381 : [ 8.93796e-006 ]
5382 : [ 8.89751e-006 ]
5383 : [ 8.74396e-006 ]
5384 : [ 9.05366e-006 ]
5385 : [ 9.18608e-006 ]
5386 : [ 8.98158e-006 ]
5387 : [ 9.3245e-006  ]
5388 : [ 9.34857e-006 ]
5389 : [ 8.84833e-006 ]
5390 : [ 9.14284e-006 ]
5391 : [ 8.91756e-006 ]
5392 : [ 8.9033e-006  ]
5393 : [ 9.04018e-006 ]
5394 : [ 8.93026e-006 ]
5395 : [ 8.78419e-006 ]
5396 : [ 9.33269e-006 ]
5397 : [ 9.29399e-006 ]
5398 : [ 9.13634e-006 ]
5399 : [ 8.95545e-006 ]
5400 : [ 9.20469e-006 ]
5401 : [ 9.04566e-006 ]
5402 : [ 9.01902e-006 ]
5403 : [ 9.07546e-006 ]
5404 : [ 9.13815e-006 ]
5405 : [ 8.7875e-006  ]
5406 : [ 9.11894e-006 ]
5407 : [ 9.03415e-006 ]
5408 : [ 9.19009e-006 ]
5409 : [ 8.81471e-006 ]
5410 : [ 9.07226e-006 ]
5411 : [ 8.99965e-006 ]
5412 : [ 8.94527e-006 ]
5413 : [ 9.24406e-006 ]
5414 : [ 8.9269e-006  ]
5415 : [ 9.01283e-006 ]
5416 : [ 9.1567e-006  ]
5417 : [ 8.9851e-006  ]
5418 : [ 9.02955e-006 ]
5419 : [ 9.2377e-006  ]
5420 : [ 9.2738e-006  ]
5421 : [ 9.1008e-006  ]
5422 : [ 9.1563e-006  ]
5423 : [ 9.03881e-006 ]
5424 : [ 9.24816e-006 ]
5425 : [ 9.07205e-006 ]
5426 : [ 9.36615e-006 ]
5427 : [ 8.98597e-006 ]
5428 : [ 9.05949e-006 ]
5429 : [ 9.64195e-006 ]
5430 : [ 8.97938e-006 ]
5431 : [ 8.99531e-006 ]
5432 : [ 8.90056e-006 ]
5433 : [ 9.10013e-006 ]
5434 : [ 9.2368e-006  ]
5435 : [ 8.9208e-006  ]
5436 : [ 8.9559e-006  ]
5437 : [ 8.92526e-006 ]
5438 : [ 8.91973e-006 ]
5439 : [ 9.0166e-006  ]
5440 : [ 9.16511e-006 ]
5441 : [ 8.75206e-006 ]
5442 : [ 9.05823e-006 ]
5443 : [ 9.20169e-006 ]
5444 : [ 8.77997e-006 ]
5445 : [ 9.14891e-006 ]
5446 : [ 9.13975e-006 ]
5447 : [ 9.00018e-006 ]
5448 : [ 8.80226e-006 ]
5449 : [ 8.88627e-006 ]
5450 : [ 9.20395e-006 ]
5451 : [ 9.0219e-006  ]
5452 : [ 8.85242e-006 ]
5453 : [ 9.16775e-006 ]
5454 : [ 9.20161e-006 ]
5455 : [ 9.09656e-006 ]
5456 : [ 9.2453e-006  ]
5457 : [ 9.1385e-006  ]
5458 : [ 8.9855e-006  ]
5459 : [ 9.25498e-006 ]
5460 : [ 9.14284e-006 ]
5461 : [ 9.14511e-006 ]
5462 : [ 9.28024e-006 ]
5463 : [ 9.09903e-006 ]
5464 : [ 9.4541e-006  ]
5465 : [ 8.90368e-006 ]
5466 : [ 9.41068e-006 ]
5467 : [ 9.22471e-006 ]
5468 : [ 9.11113e-006 ]
5469 : [ 8.80381e-006 ]
5470 : [ 9.19429e-006 ]
5471 : [ 8.77622e-006 ]
5472 : [ 8.98748e-006 ]
5473 : [ 8.81002e-006 ]
5474 : [ 8.71415e-006 ]
5475 : [ 8.78114e-006 ]
5476 : [ 9.04777e-006 ]
5477 : [ 8.87875e-006 ]
5478 : [ 8.86606e-006 ]
5479 : [ 9.17299e-006 ]
5480 : [ 9.16393e-006 ]
5481 : [ 9.18487e-006 ]
5482 : [ 9.06345e-006 ]
5483 : [ 9.29164e-006 ]
5484 : [ 9.13155e-006 ]
5485 : [ 8.81963e-006 ]
5486 : [ 9.17368e-006 ]
5487 : [ 9.00211e-006 ]
5488 : [ 9.05093e-006 ]
5489 : [ 9.36077e-006 ]
5490 : [ 8.90642e-006 ]
5491 : [ 9.20101e-006 ]
5492 : [ 9.12507e-006 ]
5493 : [ 9.17963e-006 ]
5494 : [ 9.07142e-006 ]
5495 : [ 9.08422e-006 ]
5496 : [ 9.25097e-006 ]
5497 : [ 9.1081e-006  ]
5498 : [ 8.90452e-006 ]
5499 : [ 9.20819e-006 ]
5500 : [ 8.63948e-006 ]
5501 : [ 8.75721e-006 ]
5502 : [ 8.76739e-006 ]
5503 : [ 9.13317e-006 ]
5504 : [ 9.09675e-006 ]
5505 : [ 9.09316e-006 ]
5506 : [ 8.92329e-006 ]
5507 : [ 9.1236e-006  ]
5508 : [ 8.81327e-006 ]
5509 : [ 8.84305e-006 ]
5510 : [ 9.16512e-006 ]
5511 : [ 8.7765e-006  ]
5512 : [ 9.27147e-006 ]
5513 : [ 9.35807e-006 ]
5514 : [ 9.04693e-006 ]
5515 : [ 9.06795e-006 ]
5516 : [ 9.00221e-006 ]
5517 : [ 9.07207e-006 ]
5518 : [ 8.6843e-006  ]
5519 : [ 8.74847e-006 ]
5520 : [ 9.01967e-006 ]
5521 : [ 9.10063e-006 ]
5522 : [ 9.07366e-006 ]
5523 : [ 9.04119e-006 ]
5524 : [ 8.82883e-006 ]
5525 : [ 9.06303e-006 ]
5526 : [ 9.08881e-006 ]
5527 : [ 8.845e-006   ]
5528 : [ 9.00382e-006 ]
5529 : [ 9.14341e-006 ]
5530 : [ 9.0147e-006  ]
5531 : [ 8.95858e-006 ]
5532 : [ 8.957e-006   ]
5533 : [ 9.29101e-006 ]
5534 : [ 9.11743e-006 ]
5535 : [ 8.84328e-006 ]
5536 : [ 8.84928e-006 ]
5537 : [ 9.30687e-006 ]
5538 : [ 9.1837e-006  ]
5539 : [ 8.77553e-006 ]
5540 : [ 8.89119e-006 ]
5541 : [ 8.81129e-006 ]
5542 : [ 9.03709e-006 ]
5543 : [ 8.9866e-006  ]
5544 : [ 8.84523e-006 ]
5545 : [ 9.12695e-006 ]
5546 : [ 8.98596e-006 ]
5547 : [ 9.34737e-006 ]
5548 : [ 8.87804e-006 ]
5549 : [ 8.82067e-006 ]
5550 : [ 9.0101e-006  ]
5551 : [ 9.1308e-006  ]
5552 : [ 8.67105e-006 ]
5553 : [ 8.88215e-006 ]
5554 : [ 9.0168e-006  ]
5555 : [ 8.88987e-006 ]
5556 : [ 8.97468e-006 ]
5557 : [ 9.06482e-006 ]
5558 : [ 8.81458e-006 ]
5559 : [ 9.06606e-006 ]
5560 : [ 8.91985e-006 ]
5561 : [ 8.99751e-006 ]
5562 : [ 9.43944e-006 ]
5563 : [ 8.85384e-006 ]
5564 : [ 9.09682e-006 ]
5565 : [ 8.81675e-006 ]
5566 : [ 9.36939e-006 ]
5567 : [ 8.84477e-006 ]
5568 : [ 9.01432e-006 ]
5569 : [ 8.874e-006   ]
5570 : [ 8.85123e-006 ]
5571 : [ 8.81436e-006 ]
5572 : [ 9.19888e-006 ]
5573 : [ 8.94112e-006 ]
5574 : [ 9.14695e-006 ]
5575 : [ 9.10726e-006 ]
5576 : [ 9.01107e-006 ]
5577 : [ 8.97734e-006 ]
5578 : [ 9.10302e-006 ]
5579 : [ 8.91721e-006 ]
5580 : [ 8.89541e-006 ]
5581 : [ 9.10569e-006 ]
5582 : [ 9.16211e-006 ]
5583 : [ 8.88374e-006 ]
5584 : [ 9.16697e-006 ]
5585 : [ 9.21991e-006 ]
5586 : [ 9.47267e-006 ]
5587 : [ 9.06234e-006 ]
5588 : [ 9.3379e-006  ]
5589 : [ 8.96649e-006 ]
5590 : [ 8.86769e-006 ]
5591 : [ 9.1e-006     ]
5592 : [ 8.77167e-006 ]
5593 : [ 9.13762e-006 ]
5594 : [ 9.10254e-006 ]
5595 : [ 9.38227e-006 ]
5596 : [ 8.99726e-006 ]
5597 : [ 9.42151e-006 ]
5598 : [ 9.05752e-006 ]
5599 : [ 9.08742e-006 ]
5600 : [ 8.84292e-006 ]
5601 : [ 9.2407e-006  ]
5602 : [ 9.37526e-006 ]
5603 : [ 9.35075e-006 ]
5604 : [ 9.11132e-006 ]
5605 : [ 8.88532e-006 ]
5606 : [ 9.15213e-006 ]
5607 : [ 8.95813e-006 ]
5608 : [ 9.2514e-006  ]
5609 : [ 9.08659e-006 ]
5610 : [ 9.41261e-006 ]
5611 : [ 9.14155e-006 ]
5612 : [ 8.94175e-006 ]
5613 : [ 9.10679e-006 ]
5614 : [ 8.89617e-006 ]
5615 : [ 9.37755e-006 ]
5616 : [ 9.20153e-006 ]
5617 : [ 9.10892e-006 ]
5618 : [ 8.90948e-006 ]
5619 : [ 9.0219e-006  ]
5620 : [ 9.06151e-006 ]
5621 : [ 9.01463e-006 ]
5622 : [ 8.97338e-006 ]
5623 : [ 9.18576e-006 ]
5624 : [ 9.06592e-006 ]
5625 : [ 9.00203e-006 ]
5626 : [ 9.03353e-006 ]
5627 : [ 8.79334e-006 ]
5628 : [ 9.33053e-006 ]
5629 : [ 8.775e-006   ]
5630 : [ 9.05089e-006 ]
5631 : [ 9.25663e-006 ]
5632 : [ 8.71832e-006 ]
5633 : [ 9.06954e-006 ]
5634 : [ 9.00696e-006 ]
5635 : [ 9.00179e-006 ]
5636 : [ 8.70302e-006 ]
5637 : [ 8.89539e-006 ]
5638 : [ 9.04644e-006 ]
5639 : [ 8.7045e-006  ]
5640 : [ 9.15342e-006 ]
5641 : [ 9.09729e-006 ]
5642 : [ 8.86828e-006 ]
5643 : [ 9.03783e-006 ]
5644 : [ 8.97721e-006 ]
5645 : [ 9.0157e-006  ]
5646 : [ 9.33211e-006 ]
5647 : [ 8.92938e-006 ]
5648 : [ 9.02096e-006 ]
5649 : [ 9.16339e-006 ]
5650 : [ 9.21543e-006 ]
5651 : [ 8.90526e-006 ]
5652 : [ 8.90974e-006 ]
5653 : [ 8.88495e-006 ]
5654 : [ 9.49532e-006 ]
5655 : [ 9.0559e-006  ]
5656 : [ 9.19569e-006 ]
5657 : [ 9.26069e-006 ]
5658 : [ 9.15892e-006 ]
5659 : [ 8.71934e-006 ]
5660 : [ 9.08964e-006 ]
5661 : [ 9.1053e-006  ]
5662 : [ 8.72797e-006 ]
5663 : [ 9.2011e-006  ]
5664 : [ 8.8861e-006  ]
5665 : [ 8.98966e-006 ]
5666 : [ 8.80761e-006 ]
5667 : [ 8.87967e-006 ]
5668 : [ 9.24998e-006 ]
5669 : [ 9.01757e-006 ]
5670 : [ 8.80412e-006 ]
5671 : [ 9.37835e-006 ]
5672 : [ 8.86052e-006 ]
5673 : [ 9.37309e-006 ]
5674 : [ 9.18624e-006 ]
5675 : [ 9.09801e-006 ]
5676 : [ 8.94769e-006 ]
5677 : [ 9.00075e-006 ]
5678 : [ 8.87841e-006 ]
5679 : [ 8.95278e-006 ]
5680 : [ 9.03931e-006 ]
5681 : [ 9.22915e-006 ]
5682 : [ 9.12738e-006 ]
5683 : [ 9.18369e-006 ]
5684 : [ 8.98679e-006 ]
5685 : [ 8.89239e-006 ]
5686 : [ 9.01688e-006 ]
5687 : [ 9.19193e-006 ]
5688 : [ 9.06184e-006 ]
5689 : [ 8.92687e-006 ]
5690 : [ 8.70861e-006 ]
5691 : [ 9.12891e-006 ]
5692 : [ 8.78475e-006 ]
5693 : [ 9.29013e-006 ]
5694 : [ 9.08654e-006 ]
5695 : [ 8.83544e-006 ]
5696 : [ 9.15498e-006 ]
5697 : [ 9.12671e-006 ]
5698 : [ 9.06171e-006 ]
5699 : [ 8.88169e-006 ]
5700 : [ 8.90459e-006 ]
5701 : [ 9.21403e-006 ]
5702 : [ 8.97371e-006 ]
5703 : [ 9.04925e-006 ]
5704 : [ 8.72345e-006 ]
5705 : [ 9.12926e-006 ]
5706 : [ 9.16015e-006 ]
5707 : [ 9.05577e-006 ]
5708 : [ 9.08073e-006 ]
5709 : [ 8.92402e-006 ]
5710 : [ 9.10085e-006 ]
5711 : [ 9.16432e-006 ]
5712 : [ 9.09184e-006 ]
5713 : [ 9.19696e-006 ]
5714 : [ 8.97758e-006 ]
5715 : [ 8.7989e-006  ]
5716 : [ 9.20153e-006 ]
5717 : [ 9.21449e-006 ]
5718 : [ 8.97038e-006 ]
5719 : [ 9.31743e-006 ]
5720 : [ 9.02798e-006 ]
5721 : [ 9.06889e-006 ]
5722 : [ 9.22455e-006 ]
5723 : [ 9.09725e-006 ]
5724 : [ 9.02057e-006 ]
5725 : [ 8.92368e-006 ]
5726 : [ 9.01206e-006 ]
5727 : [ 9.0969e-006  ]
5728 : [ 8.98777e-006 ]
5729 : [ 9.20348e-006 ]
5730 : [ 8.94449e-006 ]
5731 : [ 8.7531e-006  ]
5732 : [ 9.18461e-006 ]
5733 : [ 9.15293e-006 ]
5734 : [ 9.08052e-006 ]
5735 : [ 8.82313e-006 ]
5736 : [ 9.10035e-006 ]
5737 : [ 8.99657e-006 ]
5738 : [ 8.86625e-006 ]
5739 : [ 8.93411e-006 ]
5740 : [ 9.23527e-006 ]
5741 : [ 9.06803e-006 ]
5742 : [ 9.00167e-006 ]
5743 : [ 8.947e-006   ]
5744 : [ 9.34183e-006 ]
5745 : [ 9.12339e-006 ]
5746 : [ 9.15159e-006 ]
5747 : [ 9.1614e-006  ]
5748 : [ 9.34032e-006 ]
5749 : [ 9.21738e-006 ]
5750 : [ 9.19953e-006 ]
5751 : [ 9.14172e-006 ]
5752 : [ 8.87362e-006 ]
5753 : [ 9.16154e-006 ]
5754 : [ 9.21334e-006 ]
5755 : [ 9.05911e-006 ]
5756 : [ 9.12718e-006 ]
5757 : [ 9.20589e-006 ]
5758 : [ 9.35635e-006 ]
5759 : [ 8.92116e-006 ]
5760 : [ 8.93033e-006 ]
5761 : [ 9.05166e-006 ]
5762 : [ 9.01916e-006 ]
5763 : [ 9.0242e-006  ]
5764 : [ 8.97731e-006 ]
5765 : [ 8.9126e-006  ]
5766 : [ 9.09277e-006 ]
5767 : [ 8.85283e-006 ]
5768 : [ 8.83184e-006 ]
5769 : [ 9.23826e-006 ]
5770 : [ 9.02395e-006 ]
5771 : [ 9.36007e-006 ]
5772 : [ 9.02849e-006 ]
5773 : [ 9.04073e-006 ]
5774 : [ 8.99002e-006 ]
5775 : [ 9.27395e-006 ]
5776 : [ 8.98328e-006 ]
5777 : [ 9.03955e-006 ]
5778 : [ 9.16583e-006 ]
5779 : [ 8.91924e-006 ]
5780 : [ 9.36946e-006 ]
5781 : [ 9.17225e-006 ]
5782 : [ 9.39874e-006 ]
5783 : [ 9.07188e-006 ]
5784 : [ 9.07285e-006 ]
5785 : [ 9.08984e-006 ]
5786 : [ 8.98906e-006 ]
5787 : [ 8.96328e-006 ]
5788 : [ 9.19362e-006 ]
5789 : [ 8.82387e-006 ]
5790 : [ 8.71512e-006 ]
5791 : [ 8.82521e-006 ]
5792 : [ 9.13786e-006 ]
5793 : [ 8.96204e-006 ]
5794 : [ 9.10992e-006 ]
5795 : [ 9.05278e-006 ]
5796 : [ 8.94337e-006 ]
5797 : [ 9.28323e-006 ]
5798 : [ 8.9333e-006  ]
5799 : [ 9.08833e-006 ]
5800 : [ 8.9138e-006  ]
5801 : [ 8.88006e-006 ]
5802 : [ 9.05068e-006 ]
5803 : [ 8.75737e-006 ]
5804 : [ 9.03937e-006 ]
5805 : [ 9.11553e-006 ]
5806 : [ 8.90315e-006 ]
5807 : [ 8.92423e-006 ]
5808 : [ 9.25577e-006 ]
5809 : [ 8.90796e-006 ]
5810 : [ 9.01711e-006 ]
5811 : [ 8.97286e-006 ]
5812 : [ 9.13556e-006 ]
5813 : [ 9.03286e-006 ]
5814 : [ 8.87874e-006 ]
5815 : [ 8.92623e-006 ]
5816 : [ 8.93827e-006 ]
5817 : [ 9.30247e-006 ]
5818 : [ 9.39777e-006 ]
5819 : [ 9.0912e-006  ]
5820 : [ 8.9266e-006  ]
5821 : [ 9.05756e-006 ]
5822 : [ 8.90492e-006 ]
5823 : [ 9.12254e-006 ]
5824 : [ 9.10115e-006 ]
5825 : [ 9.18197e-006 ]
5826 : [ 9.14383e-006 ]
5827 : [ 9.11437e-006 ]
5828 : [ 8.98412e-006 ]
5829 : [ 8.92834e-006 ]
5830 : [ 8.81395e-006 ]
5831 : [ 8.85956e-006 ]
5832 : [ 8.98774e-006 ]
5833 : [ 8.86447e-006 ]
5834 : [ 9.155e-006   ]
5835 : [ 8.70702e-006 ]
5836 : [ 9.47106e-006 ]
5837 : [ 9.14365e-006 ]
5838 : [ 8.99908e-006 ]
5839 : [ 9.19487e-006 ]
5840 : [ 9.05119e-006 ]
5841 : [ 9.20185e-006 ]
5842 : [ 9.02436e-006 ]
5843 : [ 9.14529e-006 ]
5844 : [ 8.94395e-006 ]
5845 : [ 9.20423e-006 ]
5846 : [ 8.76569e-006 ]
5847 : [ 8.95286e-006 ]
5848 : [ 9.27086e-006 ]
5849 : [ 8.95466e-006 ]
5850 : [ 8.89009e-006 ]
5851 : [ 9.17395e-006 ]
5852 : [ 8.88056e-006 ]
5853 : [ 8.99882e-006 ]
5854 : [ 9.26005e-006 ]
5855 : [ 8.93866e-006 ]
5856 : [ 9.04286e-006 ]
5857 : [ 9.0688e-006  ]
5858 : [ 9.26166e-006 ]
5859 : [ 9.25665e-006 ]
5860 : [ 8.77206e-006 ]
5861 : [ 8.82636e-006 ]
5862 : [ 9.12248e-006 ]
5863 : [ 9.39557e-006 ]
5864 : [ 8.91636e-006 ]
5865 : [ 9.40097e-006 ]
5866 : [ 8.9765e-006  ]
5867 : [ 9.04271e-006 ]
5868 : [ 9.34245e-006 ]
5869 : [ 8.87491e-006 ]
5870 : [ 9.04332e-006 ]
5871 : [ 9.16144e-006 ]
5872 : [ 9.0557e-006  ]
5873 : [ 8.93479e-006 ]
5874 : [ 9.0866e-006  ]
5875 : [ 9.46973e-006 ]
5876 : [ 8.9953e-006  ]
5877 : [ 8.96319e-006 ]
5878 : [ 8.95325e-006 ]
5879 : [ 9.10942e-006 ]
5880 : [ 9.21894e-006 ]
5881 : [ 8.89629e-006 ]
5882 : [ 9.04491e-006 ]
5883 : [ 9.20725e-006 ]
5884 : [ 8.75989e-006 ]
5885 : [ 8.89113e-006 ]
5886 : [ 9.2242e-006  ]
5887 : [ 8.7373e-006  ]
5888 : [ 9.04531e-006 ]
5889 : [ 9.06948e-006 ]
5890 : [ 9.20426e-006 ]
5891 : [ 9.06397e-006 ]
5892 : [ 9.13753e-006 ]
5893 : [ 8.77772e-006 ]
5894 : [ 9.10832e-006 ]
5895 : [ 8.74007e-006 ]
5896 : [ 9.27493e-006 ]
5897 : [ 9.09146e-006 ]
5898 : [ 9.10775e-006 ]
5899 : [ 9.27163e-006 ]
5900 : [ 8.9837e-006  ]
5901 : [ 8.86138e-006 ]
5902 : [ 9.03467e-006 ]
5903 : [ 9.01386e-006 ]
5904 : [ 8.84292e-006 ]
5905 : [ 8.98056e-006 ]
5906 : [ 9.27053e-006 ]
5907 : [ 9.19124e-006 ]
5908 : [ 8.7284e-006  ]
5909 : [ 9.05892e-006 ]
5910 : [ 8.823e-006   ]
5911 : [ 8.92699e-006 ]
5912 : [ 8.90473e-006 ]
5913 : [ 9.08522e-006 ]
5914 : [ 8.89053e-006 ]
5915 : [ 8.77936e-006 ]
5916 : [ 8.89453e-006 ]
5917 : [ 9.08447e-006 ]
5918 : [ 9.04347e-006 ]
5919 : [ 8.91327e-006 ]
5920 : [ 9.14578e-006 ]
5921 : [ 9.10627e-006 ]
5922 : [ 8.92251e-006 ]
5923 : [ 8.96548e-006 ]
5924 : [ 9.26683e-006 ]
5925 : [ 9.14488e-006 ]
5926 : [ 8.76377e-006 ]
5927 : [ 8.86055e-006 ]
5928 : [ 8.8221e-006  ]
5929 : [ 8.79466e-006 ]
5930 : [ 9.0428e-006  ]
5931 : [ 8.91028e-006 ]
5932 : [ 9.00076e-006 ]
5933 : [ 8.88221e-006 ]
5934 : [ 9.11416e-006 ]
5935 : [ 8.76316e-006 ]
5936 : [ 8.99907e-006 ]
5937 : [ 8.93277e-006 ]
5938 : [ 8.87278e-006 ]
5939 : [ 9.13776e-006 ]
5940 : [ 9.27426e-006 ]
5941 : [ 9.12939e-006 ]
5942 : [ 8.82766e-006 ]
5943 : [ 9.17808e-006 ]
5944 : [ 9.35354e-006 ]
5945 : [ 9.19103e-006 ]
5946 : [ 9.10608e-006 ]
5947 : [ 9.03867e-006 ]
5948 : [ 9.49398e-006 ]
5949 : [ 8.79876e-006 ]
5950 : [ 8.89094e-006 ]
5951 : [ 9.15385e-006 ]
5952 : [ 8.95904e-006 ]
5953 : [ 8.97621e-006 ]
5954 : [ 9.01036e-006 ]
5955 : [ 8.9623e-006  ]
5956 : [ 8.903e-006   ]
5957 : [ 8.89876e-006 ]
5958 : [ 9.23932e-006 ]
5959 : [ 8.8207e-006  ]
5960 : [ 9.16402e-006 ]
5961 : [ 9.21809e-006 ]
5962 : [ 9.22106e-006 ]
5963 : [ 8.90247e-006 ]
5964 : [ 9.0119e-006  ]
5965 : [ 9.13563e-006 ]
5966 : [ 8.92877e-006 ]
5967 : [ 8.83705e-006 ]
5968 : [ 9.0956e-006  ]
5969 : [ 8.8691e-006  ]
5970 : [ 9.17541e-006 ]
5971 : [ 9.26631e-006 ]
5972 : [ 9.22622e-006 ]
5973 : [ 8.96251e-006 ]
5974 : [ 9.12314e-006 ]
5975 : [ 8.93486e-006 ]
5976 : [ 8.76511e-006 ]
5977 : [ 9.01688e-006 ]
5978 : [ 8.90006e-006 ]
5979 : [ 9.24243e-006 ]
5980 : [ 9.59351e-006 ]
5981 : [ 8.98518e-006 ]
5982 : [ 8.68871e-006 ]
5983 : [ 9.12053e-006 ]
5984 : [ 9.09286e-006 ]
5985 : [ 8.86378e-006 ]
5986 : [ 9.17511e-006 ]
5987 : [ 9.01035e-006 ]
5988 : [ 8.76952e-006 ]
5989 : [ 9.58986e-006 ]
5990 : [ 9.09889e-006 ]
5991 : [ 9.25013e-006 ]
5992 : [ 9.18801e-006 ]
5993 : [ 9.14908e-006 ]
5994 : [ 9.05444e-006 ]
5995 : [ 9.0892e-006  ]
5996 : [ 8.75114e-006 ]
5997 : [ 8.83776e-006 ]
5998 : [ 8.82098e-006 ]
5999 : [ 8.7259e-006  ]
6000 : [ 9.05667e-006 ]
6001 : [ 9.17159e-006 ]
6002 : [ 8.86747e-006 ]
6003 : [ 8.88838e-006 ]
6004 : [ 9.14076e-006 ]
6005 : [ 8.97614e-006 ]
6006 : [ 8.89597e-006 ]
6007 : [ 8.83853e-006 ]
6008 : [ 8.97874e-006 ]
6009 : [ 8.83316e-006 ]
6010 : [ 9.01913e-006 ]
6011 : [ 8.63613e-006 ]
6012 : [ 9.16738e-006 ]
6013 : [ 8.69517e-006 ]
6014 : [ 8.74556e-006 ]
6015 : [ 8.93316e-006 ]
6016 : [ 8.97237e-006 ]
6017 : [ 9.11436e-006 ]
6018 : [ 9.0606e-006  ]
6019 : [ 9.34953e-006 ]
6020 : [ 9.09738e-006 ]
6021 : [ 9.05167e-006 ]
6022 : [ 8.73312e-006 ]
6023 : [ 8.99105e-006 ]
6024 : [ 9.09919e-006 ]
6025 : [ 9.25517e-006 ]
6026 : [ 9.09838e-006 ]
6027 : [ 8.83022e-006 ]
6028 : [ 8.90443e-006 ]
6029 : [ 8.82204e-006 ]
6030 : [ 8.90352e-006 ]
6031 : [ 9.11738e-006 ]
6032 : [ 9.30052e-006 ]
6033 : [ 9.14056e-006 ]
6034 : [ 9.18962e-006 ]
6035 : [ 8.90139e-006 ]
6036 : [ 9.06578e-006 ]
6037 : [ 9.06941e-006 ]
6038 : [ 9.29724e-006 ]
6039 : [ 9.04323e-006 ]
6040 : [ 8.84756e-006 ]
6041 : [ 9.04982e-006 ]
6042 : [ 8.92836e-006 ]
6043 : [ 8.94118e-006 ]
6044 : [ 8.98598e-006 ]
6045 : [ 9.01144e-006 ]
6046 : [ 9.18793e-006 ]
6047 : [ 8.80625e-006 ]
6048 : [ 8.81464e-006 ]
6049 : [ 9.09341e-006 ]
6050 : [ 8.98264e-006 ]
6051 : [ 9.03026e-006 ]
6052 : [ 9.08908e-006 ]
6053 : [ 8.93917e-006 ]
6054 : [ 9.10759e-006 ]
6055 : [ 8.98877e-006 ]
6056 : [ 9.13417e-006 ]
6057 : [ 9.16227e-006 ]
6058 : [ 8.9005e-006  ]
6059 : [ 9.08875e-006 ]
6060 : [ 8.85225e-006 ]
6061 : [ 9.15765e-006 ]
6062 : [ 8.95651e-006 ]
6063 : [ 9.32491e-006 ]
6064 : [ 9.13354e-006 ]
6065 : [ 8.85408e-006 ]
6066 : [ 8.84483e-006 ]
6067 : [ 8.92489e-006 ]
6068 : [ 8.70635e-006 ]
6069 : [ 9.03014e-006 ]
6070 : [ 8.90029e-006 ]
6071 : [ 8.96703e-006 ]
6072 : [ 9.14776e-006 ]
6073 : [ 8.77422e-006 ]
6074 : [ 8.79211e-006 ]
6075 : [ 8.97705e-006 ]
6076 : [ 8.84145e-006 ]
6077 : [ 9.01267e-006 ]
6078 : [ 8.95647e-006 ]
6079 : [ 8.97982e-006 ]
6080 : [ 9.10456e-006 ]
6081 : [ 8.78457e-006 ]
6082 : [ 9.02049e-006 ]
6083 : [ 9.01958e-006 ]
6084 : [ 9.02654e-006 ]
6085 : [ 8.86842e-006 ]
6086 : [ 9.08602e-006 ]
6087 : [ 9.07405e-006 ]
6088 : [ 8.82456e-006 ]
6089 : [ 8.90547e-006 ]
6090 : [ 9.00546e-006 ]
6091 : [ 8.81977e-006 ]
6092 : [ 8.93848e-006 ]
6093 : [ 8.87965e-006 ]
6094 : [ 8.95571e-006 ]
6095 : [ 9.0315e-006  ]
6096 : [ 8.9529e-006  ]
6097 : [ 8.7896e-006  ]
6098 : [ 8.91477e-006 ]
6099 : [ 8.82764e-006 ]
6100 : [ 9.17101e-006 ]
6101 : [ 9.09306e-006 ]
6102 : [ 9.21101e-006 ]
6103 : [ 9.29801e-006 ]
6104 : [ 8.96061e-006 ]
6105 : [ 9.17693e-006 ]
6106 : [ 9.01961e-006 ]
6107 : [ 9.31342e-006 ]
6108 : [ 9.19078e-006 ]
6109 : [ 8.96466e-006 ]
6110 : [ 8.78744e-006 ]
6111 : [ 9.17421e-006 ]
6112 : [ 8.75344e-006 ]
6113 : [ 9.01919e-006 ]
6114 : [ 8.68996e-006 ]
6115 : [ 8.98403e-006 ]
6116 : [ 9.33247e-006 ]
6117 : [ 8.96405e-006 ]
6118 : [ 9.03265e-006 ]
6119 : [ 9.08127e-006 ]
6120 : [ 8.99876e-006 ]
6121 : [ 8.94865e-006 ]
6122 : [ 9.16214e-006 ]
6123 : [ 9.14938e-006 ]
6124 : [ 9.39714e-006 ]
6125 : [ 8.95737e-006 ]
6126 : [ 8.78836e-006 ]
6127 : [ 8.92697e-006 ]
6128 : [ 9.25844e-006 ]
6129 : [ 9.39301e-006 ]
6130 : [ 9.19734e-006 ]
6131 : [ 8.90009e-006 ]
6132 : [ 9.08253e-006 ]
6133 : [ 9.06988e-006 ]
6134 : [ 9.08704e-006 ]
6135 : [ 9.03221e-006 ]
6136 : [ 9.47819e-006 ]
6137 : [ 9.08826e-006 ]
6138 : [ 9.15111e-006 ]
6139 : [ 9.05628e-006 ]
6140 : [ 8.8637e-006  ]
6141 : [ 9.03348e-006 ]
6142 : [ 9.21963e-006 ]
6143 : [ 9.15243e-006 ]
6144 : [ 9.13348e-006 ]
6145 : [ 8.66489e-006 ]
6146 : [ 9.05192e-006 ]
6147 : [ 8.96591e-006 ]
6148 : [ 8.97107e-006 ]
6149 : [ 9.09318e-006 ]
6150 : [ 8.97623e-006 ]
6151 : [ 9.45281e-006 ]
6152 : [ 9.23393e-006 ]
6153 : [ 9.16267e-006 ]
6154 : [ 9.12908e-006 ]
6155 : [ 8.71131e-006 ]
6156 : [ 9.09582e-006 ]
6157 : [ 9.0104e-006  ]
6158 : [ 9.26921e-006 ]
6159 : [ 9.2867e-006  ]
6160 : [ 9.05627e-006 ]
6161 : [ 9.35648e-006 ]
6162 : [ 9.23385e-006 ]
6163 : [ 9.26631e-006 ]
6164 : [ 8.94786e-006 ]
6165 : [ 9.10271e-006 ]
6166 : [ 9.34674e-006 ]
6167 : [ 8.84308e-006 ]
6168 : [ 8.83813e-006 ]
6169 : [ 8.9733e-006  ]
6170 : [ 9.1753e-006  ]
6171 : [ 9.17775e-006 ]
6172 : [ 9.11036e-006 ]
6173 : [ 8.68485e-006 ]
6174 : [ 9.25956e-006 ]
6175 : [ 8.9692e-006  ]
6176 : [ 9.10966e-006 ]
6177 : [ 9.02264e-006 ]
6178 : [ 9.15343e-006 ]
6179 : [ 8.98126e-006 ]
6180 : [ 8.96489e-006 ]
6181 : [ 8.93115e-006 ]
6182 : [ 8.98425e-006 ]
6183 : [ 8.96201e-006 ]
6184 : [ 8.81986e-006 ]
6185 : [ 9.26188e-006 ]
6186 : [ 8.82923e-006 ]
6187 : [ 9.16026e-006 ]
6188 : [ 8.67617e-006 ]
6189 : [ 8.88282e-006 ]
6190 : [ 9.15235e-006 ]
6191 : [ 9.32702e-006 ]
6192 : [ 8.81088e-006 ]
6193 : [ 9.08949e-006 ]
6194 : [ 9.09474e-006 ]
6195 : [ 8.9335e-006  ]
6196 : [ 9.31073e-006 ]
6197 : [ 9.01786e-006 ]
6198 : [ 9.21231e-006 ]
6199 : [ 9.15257e-006 ]
6200 : [ 8.98426e-006 ]
6201 : [ 8.87418e-006 ]
6202 : [ 9.26953e-006 ]
6203 : [ 9.04817e-006 ]
6204 : [ 9.22716e-006 ]
6205 : [ 9.11481e-006 ]
6206 : [ 9.07708e-006 ]
6207 : [ 8.94505e-006 ]
6208 : [ 9.05669e-006 ]
6209 : [ 9.18686e-006 ]
6210 : [ 9.04214e-006 ]
6211 : [ 9.03754e-006 ]
6212 : [ 8.87667e-006 ]
6213 : [ 9.23916e-006 ]
6214 : [ 8.57558e-006 ]
6215 : [ 9.17932e-006 ]
6216 : [ 8.88172e-006 ]
6217 : [ 8.86655e-006 ]
6218 : [ 8.91272e-006 ]
6219 : [ 8.90326e-006 ]
6220 : [ 8.93074e-006 ]
6221 : [ 8.86395e-006 ]
6222 : [ 9.31202e-006 ]
6223 : [ 9.06065e-006 ]
6224 : [ 9.18334e-006 ]
6225 : [ 9.02424e-006 ]
6226 : [ 8.88801e-006 ]
6227 : [ 9.34835e-006 ]
6228 : [ 9.16357e-006 ]
6229 : [ 9.35838e-006 ]
6230 : [ 8.94963e-006 ]
6231 : [ 8.71476e-006 ]
6232 : [ 9.01529e-006 ]
6233 : [ 9.24527e-006 ]
6234 : [ 8.77902e-006 ]
6235 : [ 8.75005e-006 ]
6236 : [ 9.2193e-006  ]
6237 : [ 9.156e-006   ]
6238 : [ 8.934e-006   ]
6239 : [ 9.27309e-006 ]
6240 : [ 8.9223e-006  ]
6241 : [ 8.94544e-006 ]
6242 : [ 9.26106e-006 ]
6243 : [ 8.99513e-006 ]
6244 : [ 8.97714e-006 ]
6245 : [ 8.79514e-006 ]
6246 : [ 9.36076e-006 ]
6247 : [ 8.99617e-006 ]
6248 : [ 9.18384e-006 ]
6249 : [ 9.20797e-006 ]
6250 : [ 9.23003e-006 ]
6251 : [ 9.05536e-006 ]
6252 : [ 9.15839e-006 ]
6253 : [ 9.23434e-006 ]
6254 : [ 9.0543e-006  ]
6255 : [ 9.02015e-006 ]
6256 : [ 8.92703e-006 ]
6257 : [ 9.08879e-006 ]
6258 : [ 9.17971e-006 ]
6259 : [ 9.0517e-006  ]
6260 : [ 8.75254e-006 ]
6261 : [ 8.96396e-006 ]
6262 : [ 8.96101e-006 ]
6263 : [ 9.08214e-006 ]
6264 : [ 8.76465e-006 ]
6265 : [ 9.0077e-006  ]
6266 : [ 8.84223e-006 ]
6267 : [ 8.78535e-006 ]
6268 : [ 8.97426e-006 ]
6269 : [ 9.07803e-006 ]
6270 : [ 9.12518e-006 ]
6271 : [ 9.08174e-006 ]
6272 : [ 9.14865e-006 ]
6273 : [ 9.22571e-006 ]
6274 : [ 9.03626e-006 ]
6275 : [ 9.12356e-006 ]
6276 : [ 9.02868e-006 ]
6277 : [ 9.05793e-006 ]
6278 : [ 9.20269e-006 ]
6279 : [ 9.16692e-006 ]
6280 : [ 8.88665e-006 ]
6281 : [ 9.12473e-006 ]
6282 : [ 8.92638e-006 ]
6283 : [ 9.33148e-006 ]
6284 : [ 8.85792e-006 ]
6285 : [ 9.29129e-006 ]
6286 : [ 9.11893e-006 ]
6287 : [ 9.00466e-006 ]
6288 : [ 8.81789e-006 ]
6289 : [ 9.1308e-006  ]
6290 : [ 9.09695e-006 ]
6291 : [ 9.16376e-006 ]
6292 : [ 9.04989e-006 ]
6293 : [ 9.11811e-006 ]
6294 : [ 9.31096e-006 ]
6295 : [ 8.97888e-006 ]
6296 : [ 9.11136e-006 ]
6297 : [ 9.21591e-006 ]
6298 : [ 8.81965e-006 ]
6299 : [ 9.05577e-006 ]
6300 : [ 9.08934e-006 ]
6301 : [ 9.38312e-006 ]
6302 : [ 9.11569e-006 ]
6303 : [ 8.75262e-006 ]
6304 : [ 9.20125e-006 ]
6305 : [ 8.9842e-006  ]
6306 : [ 8.87427e-006 ]
6307 : [ 8.8674e-006  ]
6308 : [ 9.12567e-006 ]
6309 : [ 8.81374e-006 ]
6310 : [ 8.90036e-006 ]
6311 : [ 9.21093e-006 ]
6312 : [ 8.79391e-006 ]
6313 : [ 9.18415e-006 ]
6314 : [ 9.1571e-006  ]
6315 : [ 8.95444e-006 ]
6316 : [ 8.90219e-006 ]
6317 : [ 9.36965e-006 ]
6318 : [ 9.02505e-006 ]
6319 : [ 9.32485e-006 ]
6320 : [ 9.27506e-006 ]
6321 : [ 9.34108e-006 ]
6322 : [ 9.03684e-006 ]
6323 : [ 8.93481e-006 ]
6324 : [ 9.08079e-006 ]
6325 : [ 9.00738e-006 ]
6326 : [ 8.97354e-006 ]
6327 : [ 9.15738e-006 ]
6328 : [ 9.11733e-006 ]
6329 : [ 9.28242e-006 ]
6330 : [ 8.83802e-006 ]
6331 : [ 9.09075e-006 ]
6332 : [ 9.28655e-006 ]
6333 : [ 8.79724e-006 ]
6334 : [ 9.21968e-006 ]
6335 : [ 8.82534e-006 ]
6336 : [ 8.95252e-006 ]
6337 : [ 8.72934e-006 ]
6338 : [ 9.03944e-006 ]
6339 : [ 9.13728e-006 ]
6340 : [ 9.04288e-006 ]
6341 : [ 8.95182e-006 ]
6342 : [ 9.20754e-006 ]
6343 : [ 9.07915e-006 ]
6344 : [ 9.07869e-006 ]
6345 : [ 9.01105e-006 ]
6346 : [ 9.33533e-006 ]
6347 : [ 9.18522e-006 ]
6348 : [ 9.22669e-006 ]
6349 : [ 8.98035e-006 ]
6350 : [ 8.94294e-006 ]
6351 : [ 9.03297e-006 ]
6352 : [ 9.17713e-006 ]
6353 : [ 9.00594e-006 ]
6354 : [ 8.86672e-006 ]
6355 : [ 9.17416e-006 ]
6356 : [ 9.22911e-006 ]
6357 : [ 9.18825e-006 ]
6358 : [ 8.98301e-006 ]
6359 : [ 8.86959e-006 ]
6360 : [ 8.89673e-006 ]
6361 : [ 9.10259e-006 ]
6362 : [ 8.8657e-006  ]
6363 : [ 8.97872e-006 ]
6364 : [ 8.70048e-006 ]
6365 : [ 8.77939e-006 ]
6366 : [ 8.99282e-006 ]
6367 : [ 8.83646e-006 ]
6368 : [ 8.98001e-006 ]
6369 : [ 8.83723e-006 ]
6370 : [ 9.36074e-006 ]
6371 : [ 8.66196e-006 ]
6372 : [ 9.14982e-006 ]
6373 : [ 9.17201e-006 ]
6374 : [ 8.79487e-006 ]
6375 : [ 9.19278e-006 ]
6376 : [ 8.92856e-006 ]
6377 : [ 9.4187e-006  ]
6378 : [ 8.70286e-006 ]
6379 : [ 8.79344e-006 ]
6380 : [ 8.90839e-006 ]
6381 : [ 9.0341e-006  ]
6382 : [ 9.03914e-006 ]
6383 : [ 8.9195e-006  ]
6384 : [ 9.16736e-006 ]
6385 : [ 9.15466e-006 ]
6386 : [ 9.37934e-006 ]
6387 : [ 8.90712e-006 ]
6388 : [ 9.08956e-006 ]
6389 : [ 8.74851e-006 ]
6390 : [ 8.88456e-006 ]
6391 : [ 9.22146e-006 ]
6392 : [ 9.36449e-006 ]
6393 : [ 9.09748e-006 ]
6394 : [ 8.81565e-006 ]
6395 : [ 9.12974e-006 ]
6396 : [ 8.76584e-006 ]
6397 : [ 8.95228e-006 ]
6398 : [ 9.02966e-006 ]
6399 : [ 9.06578e-006 ]
6400 : [ 9.02664e-006 ]
6401 : [ 9.03779e-006 ]
6402 : [ 9.17107e-006 ]
6403 : [ 9.14796e-006 ]
6404 : [ 9.06912e-006 ]
6405 : [ 9.10568e-006 ]
6406 : [ 9.18077e-006 ]
6407 : [ 8.81125e-006 ]
6408 : [ 9.24699e-006 ]
6409 : [ 8.94163e-006 ]
6410 : [ 8.94334e-006 ]
6411 : [ 9.06828e-006 ]
6412 : [ 9.12795e-006 ]
6413 : [ 9.20105e-006 ]
6414 : [ 8.84311e-006 ]
6415 : [ 8.95457e-006 ]
6416 : [ 9.01081e-006 ]
6417 : [ 8.9736e-006  ]
6418 : [ 9.13398e-006 ]
6419 : [ 8.90045e-006 ]
6420 : [ 9.43786e-006 ]
6421 : [ 9.24221e-006 ]
6422 : [ 9.3217e-006  ]
6423 : [ 9.07307e-006 ]
6424 : [ 9.30115e-006 ]
6425 : [ 8.88009e-006 ]
6426 : [ 9.38664e-006 ]
6427 : [ 9.10795e-006 ]
6428 : [ 8.84931e-006 ]
6429 : [ 9.26489e-006 ]
6430 : [ 8.97517e-006 ]
6431 : [ 9.19507e-006 ]
6432 : [ 9.03444e-006 ]
6433 : [ 9.14783e-006 ]
6434 : [ 9.23719e-006 ]
6435 : [ 9.29927e-006 ]
6436 : [ 9.16048e-006 ]
6437 : [ 9.19793e-006 ]
6438 : [ 9.01543e-006 ]
6439 : [ 9.10044e-006 ]
6440 : [ 9.22988e-006 ]
6441 : [ 9.16643e-006 ]
6442 : [ 8.82174e-006 ]
6443 : [ 9.23206e-006 ]
6444 : [ 9.00701e-006 ]
6445 : [ 8.86374e-006 ]
6446 : [ 9.1448e-006  ]
6447 : [ 9.19278e-006 ]
6448 : [ 8.96286e-006 ]
6449 : [ 9.28958e-006 ]
6450 : [ 9.00675e-006 ]
6451 : [ 8.85002e-006 ]
6452 : [ 8.89355e-006 ]
6453 : [ 8.82548e-006 ]
6454 : [ 9.21221e-006 ]
6455 : [ 9.1986e-006  ]
6456 : [ 8.68209e-006 ]
6457 : [ 8.98374e-006 ]
6458 : [ 8.84615e-006 ]
6459 : [ 8.97553e-006 ]
6460 : [ 9.19032e-006 ]
6461 : [ 8.97041e-006 ]
6462 : [ 9.21518e-006 ]
6463 : [ 9.15018e-006 ]
6464 : [ 9.09194e-006 ]
6465 : [ 9.04466e-006 ]
6466 : [ 9.39468e-006 ]
6467 : [ 8.86364e-006 ]
6468 : [ 8.84231e-006 ]
6469 : [ 9.01694e-006 ]
6470 : [ 8.79993e-006 ]
6471 : [ 8.9746e-006  ]
6472 : [ 9.07627e-006 ]
6473 : [ 8.8631e-006  ]
6474 : [ 9.03342e-006 ]
6475 : [ 9.16257e-006 ]
6476 : [ 8.90042e-006 ]
6477 : [ 9.23312e-006 ]
6478 : [ 8.96695e-006 ]
6479 : [ 9.18602e-006 ]
6480 : [ 8.95811e-006 ]
6481 : [ 9.11457e-006 ]
6482 : [ 9.05741e-006 ]
6483 : [ 9.07658e-006 ]
6484 : [ 8.82115e-006 ]
6485 : [ 8.98186e-006 ]
6486 : [ 9.02796e-006 ]
6487 : [ 8.80245e-006 ]
6488 : [ 9.23398e-006 ]
6489 : [ 9.16657e-006 ]
6490 : [ 9.25909e-006 ]
6491 : [ 8.81138e-006 ]
6492 : [ 8.81069e-006 ]
6493 : [ 9.1375e-006  ]
6494 : [ 9.09806e-006 ]
6495 : [ 9.16752e-006 ]
6496 : [ 9.16285e-006 ]
6497 : [ 8.78972e-006 ]
6498 : [ 9.10827e-006 ]
6499 : [ 9.19612e-006 ]
6500 : [ 9.1144e-006  ]
6501 : [ 9.36642e-006 ]
6502 : [ 9.06915e-006 ]
6503 : [ 9.01122e-006 ]
6504 : [ 9.24066e-006 ]
6505 : [ 9.18922e-006 ]
6506 : [ 9.10753e-006 ]
6507 : [ 9.22393e-006 ]
6508 : [ 8.97281e-006 ]
6509 : [ 9.20418e-006 ]
6510 : [ 9.07979e-006 ]
6511 : [ 9.02019e-006 ]
6512 : [ 9.08698e-006 ]
6513 : [ 9.20581e-006 ]
6514 : [ 9.20853e-006 ]
6515 : [ 8.93066e-006 ]
6516 : [ 9.01825e-006 ]
6517 : [ 8.92013e-006 ]
6518 : [ 9.3286e-006  ]
6519 : [ 8.98717e-006 ]
6520 : [ 8.95328e-006 ]
6521 : [ 8.89658e-006 ]
6522 : [ 9.06238e-006 ]
6523 : [ 9.11825e-006 ]
6524 : [ 9.10302e-006 ]
6525 : [ 9.38426e-006 ]
6526 : [ 8.80075e-006 ]
6527 : [ 9.00131e-006 ]
6528 : [ 8.98232e-006 ]
6529 : [ 9.29445e-006 ]
6530 : [ 8.81502e-006 ]
6531 : [ 8.76631e-006 ]
6532 : [ 9.05611e-006 ]
6533 : [ 9.07774e-006 ]
6534 : [ 8.98272e-006 ]
6535 : [ 9.0908e-006  ]
6536 : [ 8.8403e-006  ]
6537 : [ 8.77214e-006 ]
6538 : [ 8.93142e-006 ]
6539 : [ 9.14718e-006 ]
6540 : [ 9.22723e-006 ]
6541 : [ 9.0577e-006  ]
6542 : [ 9.14456e-006 ]
6543 : [ 9.30036e-006 ]
6544 : [ 9.09729e-006 ]
6545 : [ 8.95263e-006 ]
6546 : [ 8.85933e-006 ]
6547 : [ 9.3968e-006  ]
6548 : [ 9.20377e-006 ]
6549 : [ 8.83466e-006 ]
6550 : [ 8.83567e-006 ]
6551 : [ 9.17058e-006 ]
6552 : [ 9.16384e-006 ]
6553 : [ 9.00968e-006 ]
6554 : [ 9.21899e-006 ]
6555 : [ 9.30555e-006 ]
6556 : [ 9.01428e-006 ]
6557 : [ 8.89792e-006 ]
6558 : [ 9.24742e-006 ]
6559 : [ 8.7331e-006  ]
6560 : [ 8.88544e-006 ]
6561 : [ 8.86759e-006 ]
6562 : [ 9.1307e-006  ]
6563 : [ 9.10904e-006 ]
6564 : [ 9.10301e-006 ]
6565 : [ 9.22329e-006 ]
6566 : [ 9.13608e-006 ]
6567 : [ 9.14482e-006 ]
6568 : [ 9.33752e-006 ]
6569 : [ 9.12854e-006 ]
6570 : [ 9.13001e-006 ]
6571 : [ 8.80452e-006 ]
6572 : [ 9.27755e-006 ]
6573 : [ 9.21518e-006 ]
6574 : [ 8.8843e-006  ]
6575 : [ 9.14931e-006 ]
6576 : [ 8.97857e-006 ]
6577 : [ 9.15048e-006 ]
6578 : [ 9.19365e-006 ]
6579 : [ 8.85261e-006 ]
6580 : [ 8.91044e-006 ]
6581 : [ 8.9962e-006  ]
6582 : [ 9.25178e-006 ]
6583 : [ 9.07445e-006 ]
6584 : [ 8.81458e-006 ]
6585 : [ 9.00233e-006 ]
6586 : [ 8.98994e-006 ]
6587 : [ 8.85123e-006 ]
6588 : [ 9.02247e-006 ]
6589 : [ 9.22663e-006 ]
6590 : [ 9.00016e-006 ]
6591 : [ 8.90457e-006 ]
6592 : [ 9.17545e-006 ]
6593 : [ 9.03407e-006 ]
6594 : [ 8.81983e-006 ]
6595 : [ 9.11076e-006 ]
6596 : [ 8.99155e-006 ]
6597 : [ 9.04781e-006 ]
6598 : [ 9.11211e-006 ]
6599 : [ 9.05971e-006 ]
6600 : [ 8.85292e-006 ]
6601 : [ 8.99927e-006 ]
6602 : [ 9.06341e-006 ]
6603 : [ 9.11427e-006 ]
6604 : [ 9.27199e-006 ]
6605 : [ 8.85424e-006 ]
6606 : [ 8.92982e-006 ]
6607 : [ 9.25998e-006 ]
6608 : [ 9.25625e-006 ]
6609 : [ 9.24926e-006 ]
6610 : [ 8.89167e-006 ]
6611 : [ 8.78028e-006 ]
6612 : [ 8.78816e-006 ]
6613 : [ 9.26774e-006 ]
6614 : [ 9.04441e-006 ]
6615 : [ 9.03461e-006 ]
6616 : [ 8.67607e-006 ]
6617 : [ 8.98627e-006 ]
6618 : [ 9.3e-006     ]
6619 : [ 8.82774e-006 ]
6620 : [ 8.93355e-006 ]
6621 : [ 8.83294e-006 ]
6622 : [ 8.92996e-006 ]
6623 : [ 9.16357e-006 ]
6624 : [ 8.9479e-006  ]
6625 : [ 8.9594e-006  ]
6626 : [ 8.94679e-006 ]
6627 : [ 9.04378e-006 ]
6628 : [ 9.0269e-006  ]
6629 : [ 9.1576e-006  ]
6630 : [ 9.06437e-006 ]
6631 : [ 9.06818e-006 ]
6632 : [ 8.9972e-006  ]
6633 : [ 8.9997e-006  ]
6634 : [ 9.16743e-006 ]
6635 : [ 9.4215e-006  ]
6636 : [ 9.18337e-006 ]
6637 : [ 8.90652e-006 ]
6638 : [ 8.63133e-006 ]
6639 : [ 9.14379e-006 ]
6640 : [ 9.34322e-006 ]
6641 : [ 9.10769e-006 ]
6642 : [ 9.12755e-006 ]
6643 : [ 8.86748e-006 ]
6644 : [ 9.04294e-006 ]
6645 : [ 8.94611e-006 ]
6646 : [ 9.00101e-006 ]
6647 : [ 8.80401e-006 ]
6648 : [ 8.84382e-006 ]
6649 : [ 9.05259e-006 ]
6650 : [ 9.02172e-006 ]
6651 : [ 9.06249e-006 ]
6652 : [ 9.10586e-006 ]
6653 : [ 8.82693e-006 ]
6654 : [ 9.2347e-006  ]
6655 : [ 9.0928e-006  ]
6656 : [ 9.39211e-006 ]
6657 : [ 8.85721e-006 ]
6658 : [ 9.18845e-006 ]
6659 : [ 9.23329e-006 ]
6660 : [ 9.0374e-006  ]
6661 : [ 9.0156e-006  ]
6662 : [ 8.94299e-006 ]
6663 : [ 9.00117e-006 ]
6664 : [ 9.22345e-006 ]
6665 : [ 9.10303e-006 ]
6666 : [ 8.89369e-006 ]
6667 : [ 9.14826e-006 ]
6668 : [ 9.10882e-006 ]
6669 : [ 8.91829e-006 ]
6670 : [ 8.72102e-006 ]
6671 : [ 9.01712e-006 ]
6672 : [ 9.39062e-006 ]
6673 : [ 9.17307e-006 ]
6674 : [ 9.28519e-006 ]
6675 : [ 9.10546e-006 ]
6676 : [ 9.00197e-006 ]
6677 : [ 8.90995e-006 ]
6678 : [ 8.97743e-006 ]
6679 : [ 9.10079e-006 ]
6680 : [ 9.39478e-006 ]
6681 : [ 9.13647e-006 ]
6682 : [ 8.88816e-006 ]
6683 : [ 8.84664e-006 ]
6684 : [ 8.92502e-006 ]
6685 : [ 9.04867e-006 ]
6686 : [ 8.96931e-006 ]
6687 : [ 8.7747e-006  ]
6688 : [ 9.06883e-006 ]
6689 : [ 9.06503e-006 ]
6690 : [ 8.79952e-006 ]
6691 : [ 9.15453e-006 ]
6692 : [ 9.01802e-006 ]
6693 : [ 8.78455e-006 ]
6694 : [ 9.20502e-006 ]
6695 : [ 8.79027e-006 ]
6696 : [ 8.84613e-006 ]
6697 : [ 9.08612e-006 ]
6698 : [ 9.20359e-006 ]
6699 : [ 8.9719e-006  ]
6700 : [ 8.82711e-006 ]
6701 : [ 9.03408e-006 ]
6702 : [ 9.035e-006   ]
6703 : [ 9.34729e-006 ]
6704 : [ 9.04786e-006 ]
6705 : [ 8.8908e-006  ]
6706 : [ 9.09364e-006 ]
6707 : [ 9.34963e-006 ]
6708 : [ 9.02267e-006 ]
6709 : [ 9.19485e-006 ]
6710 : [ 8.9805e-006  ]
6711 : [ 8.8019e-006  ]
6712 : [ 9.27238e-006 ]
6713 : [ 8.85729e-006 ]
6714 : [ 9.1648e-006  ]
6715 : [ 9.09901e-006 ]
6716 : [ 8.73541e-006 ]
6717 : [ 9.11047e-006 ]
6718 : [ 9.31805e-006 ]
6719 : [ 9.01568e-006 ]
6720 : [ 9.26268e-006 ]
6721 : [ 8.71045e-006 ]
6722 : [ 8.82242e-006 ]
6723 : [ 9.08419e-006 ]
6724 : [ 9.22081e-006 ]
6725 : [ 8.97159e-006 ]
6726 : [ 8.77776e-006 ]
6727 : [ 8.92398e-006 ]
6728 : [ 9.30603e-006 ]
6729 : [ 8.99097e-006 ]
6730 : [ 8.92473e-006 ]
6731 : [ 9.04421e-006 ]
6732 : [ 9.14239e-006 ]
6733 : [ 8.7673e-006  ]
6734 : [ 8.95728e-006 ]
6735 : [ 9.13843e-006 ]
6736 : [ 8.92457e-006 ]
6737 : [ 8.90913e-006 ]
6738 : [ 8.96523e-006 ]
6739 : [ 9.10456e-006 ]
6740 : [ 9.12013e-006 ]
6741 : [ 8.90281e-006 ]
6742 : [ 8.88413e-006 ]
6743 : [ 8.85682e-006 ]
6744 : [ 8.8737e-006  ]
6745 : [ 9.23509e-006 ]
6746 : [ 8.92239e-006 ]
6747 : [ 8.7489e-006  ]
6748 : [ 8.88481e-006 ]
6749 : [ 9.08915e-006 ]
6750 : [ 9.11254e-006 ]
6751 : [ 9.26134e-006 ]
6752 : [ 8.9137e-006  ]
6753 : [ 9.12666e-006 ]
6754 : [ 9.08546e-006 ]
6755 : [ 8.81699e-006 ]
6756 : [ 9.30732e-006 ]
6757 : [ 9.01847e-006 ]
6758 : [ 9.19369e-006 ]
6759 : [ 9.02172e-006 ]
6760 : [ 9.11991e-006 ]
6761 : [ 8.79835e-006 ]
6762 : [ 9.04399e-006 ]
6763 : [ 8.98416e-006 ]
6764 : [ 8.99729e-006 ]
6765 : [ 9.1851e-006  ]
6766 : [ 9.13341e-006 ]
6767 : [ 9.3676e-006  ]
6768 : [ 9.07807e-006 ]
6769 : [ 9.41821e-006 ]
6770 : [ 9.2685e-006  ]
6771 : [ 8.87795e-006 ]
6772 : [ 8.83611e-006 ]
6773 : [ 8.95232e-006 ]
6774 : [ 9.00134e-006 ]
6775 : [ 9.22785e-006 ]
6776 : [ 9.19664e-006 ]
6777 : [ 9.02574e-006 ]
6778 : [ 9.17995e-006 ]
6779 : [ 9.14106e-006 ]
6780 : [ 9.16047e-006 ]
6781 : [ 8.84443e-006 ]
6782 : [ 8.81166e-006 ]
6783 : [ 9.04139e-006 ]
6784 : [ 9.28455e-006 ]
6785 : [ 9.25026e-006 ]
6786 : [ 9.07707e-006 ]
6787 : [ 9.25519e-006 ]
6788 : [ 8.96734e-006 ]
6789 : [ 9.01616e-006 ]
6790 : [ 9.17086e-006 ]
6791 : [ 9.21573e-006 ]
6792 : [ 9.2342e-006  ]
6793 : [ 8.84134e-006 ]
6794 : [ 9.10817e-006 ]
6795 : [ 8.93591e-006 ]
6796 : [ 8.68261e-006 ]
6797 : [ 9.1426e-006  ]
6798 : [ 9.4419e-006  ]
6799 : [ 9.06934e-006 ]
6800 : [ 9.1551e-006  ]
6801 : [ 8.7509e-006  ]
6802 : [ 9.30831e-006 ]
6803 : [ 8.78561e-006 ]
6804 : [ 9.04711e-006 ]
6805 : [ 8.98266e-006 ]
6806 : [ 8.72463e-006 ]
6807 : [ 9.04103e-006 ]
6808 : [ 8.96243e-006 ]
6809 : [ 8.72567e-006 ]
6810 : [ 8.91805e-006 ]
6811 : [ 8.74138e-006 ]
6812 : [ 8.81392e-006 ]
6813 : [ 9.02145e-006 ]
6814 : [ 8.72243e-006 ]
6815 : [ 9.10419e-006 ]
6816 : [ 9.01537e-006 ]
6817 : [ 8.97909e-006 ]
6818 : [ 9.07668e-006 ]
6819 : [ 9.21862e-006 ]
6820 : [ 8.93102e-006 ]
6821 : [ 9.0454e-006  ]
6822 : [ 8.82642e-006 ]
6823 : [ 9.09298e-006 ]
6824 : [ 8.96562e-006 ]
6825 : [ 9.05448e-006 ]
6826 : [ 9.09152e-006 ]
6827 : [ 8.95543e-006 ]
6828 : [ 9.19079e-006 ]
6829 : [ 9.14591e-006 ]
6830 : [ 9.0341e-006  ]
6831 : [ 8.949e-006   ]
6832 : [ 9.02765e-006 ]
6833 : [ 9.07497e-006 ]
6834 : [ 9.10262e-006 ]
6835 : [ 9.06392e-006 ]
6836 : [ 9.00871e-006 ]
6837 : [ 9.04101e-006 ]
6838 : [ 8.68325e-006 ]
6839 : [ 9.14849e-006 ]
6840 : [ 8.93808e-006 ]
6841 : [ 9.06015e-006 ]
6842 : [ 8.99805e-006 ]
6843 : [ 9.05811e-006 ]
6844 : [ 9.14754e-006 ]
6845 : [ 9.0226e-006  ]
6846 : [ 9.08782e-006 ]
6847 : [ 9.26874e-006 ]
6848 : [ 9.15426e-006 ]
6849 : [ 9.17468e-006 ]
6850 : [ 8.87658e-006 ]
6851 : [ 9.10242e-006 ]
6852 : [ 9.30617e-006 ]
6853 : [ 9.12997e-006 ]
6854 : [ 8.85983e-006 ]
6855 : [ 8.87657e-006 ]
6856 : [ 9.00796e-006 ]
6857 : [ 9.10826e-006 ]
6858 : [ 9.13878e-006 ]
6859 : [ 9.21054e-006 ]
6860 : [ 9.40634e-006 ]
6861 : [ 8.8667e-006  ]
6862 : [ 8.99951e-006 ]
6863 : [ 9.07442e-006 ]
6864 : [ 8.71179e-006 ]
6865 : [ 9.14365e-006 ]
6866 : [ 9.34298e-006 ]
6867 : [ 9.08255e-006 ]
6868 : [ 9.02964e-006 ]
6869 : [ 8.6834e-006  ]
6870 : [ 9.11098e-006 ]
6871 : [ 9.22295e-006 ]
6872 : [ 9.29883e-006 ]
6873 : [ 9.01484e-006 ]
6874 : [ 8.95559e-006 ]
6875 : [ 9.00034e-006 ]
6876 : [ 8.86303e-006 ]
6877 : [ 8.93092e-006 ]
6878 : [ 9.16091e-006 ]
6879 : [ 8.75187e-006 ]
6880 : [ 9.03477e-006 ]
6881 : [ 9.03562e-006 ]
6882 : [ 8.96196e-006 ]
6883 : [ 8.8321e-006  ]
6884 : [ 9.37987e-006 ]
6885 : [ 9.10383e-006 ]
6886 : [ 9.04469e-006 ]
6887 : [ 8.99119e-006 ]
6888 : [ 9.23755e-006 ]
6889 : [ 9.00811e-006 ]
6890 : [ 8.70973e-006 ]
6891 : [ 8.74638e-006 ]
6892 : [ 9.01738e-006 ]
6893 : [ 8.92006e-006 ]
6894 : [ 9.30122e-006 ]
6895 : [ 8.97937e-006 ]
6896 : [ 9.14444e-006 ]
6897 : [ 8.85631e-006 ]
6898 : [ 9.14423e-006 ]
6899 : [ 8.9616e-006  ]
6900 : [ 9.12719e-006 ]
6901 : [ 9.02714e-006 ]
6902 : [ 8.96487e-006 ]
6903 : [ 9.04072e-006 ]
6904 : [ 9.01416e-006 ]
6905 : [ 9.19956e-006 ]
6906 : [ 9.19311e-006 ]
6907 : [ 9.08713e-006 ]
6908 : [ 9.11196e-006 ]
6909 : [ 8.79787e-006 ]
6910 : [ 8.90336e-006 ]
6911 : [ 9.19693e-006 ]
6912 : [ 9.00164e-006 ]
6913 : [ 9.04482e-006 ]
6914 : [ 8.99394e-006 ]
6915 : [ 9.37333e-006 ]
6916 : [ 8.99995e-006 ]
6917 : [ 8.89694e-006 ]
6918 : [ 9.20874e-006 ]
6919 : [ 9.00514e-006 ]
6920 : [ 8.92971e-006 ]
6921 : [ 8.89603e-006 ]
6922 : [ 9.12782e-006 ]
6923 : [ 8.8927e-006  ]
6924 : [ 8.89713e-006 ]
6925 : [ 8.86559e-006 ]
6926 : [ 9.07286e-006 ]
6927 : [ 9.20968e-006 ]
6928 : [ 8.8802e-006  ]
6929 : [ 8.75863e-006 ]
6930 : [ 8.78849e-006 ]
6931 : [ 9.10271e-006 ]
6932 : [ 9.09909e-006 ]
6933 : [ 9.12402e-006 ]
6934 : [ 9.17361e-006 ]
6935 : [ 8.89507e-006 ]
6936 : [ 9.10227e-006 ]
6937 : [ 8.9592e-006  ]
6938 : [ 9.14031e-006 ]
6939 : [ 9.0648e-006  ]
6940 : [ 9.33639e-006 ]
6941 : [ 9.07044e-006 ]
6942 : [ 9.1237e-006  ]
6943 : [ 9.04559e-006 ]
6944 : [ 8.88967e-006 ]
6945 : [ 9.32961e-006 ]
6946 : [ 9.07488e-006 ]
6947 : [ 8.74394e-006 ]
6948 : [ 9.13401e-006 ]
6949 : [ 8.86259e-006 ]
6950 : [ 9.1273e-006  ]
6951 : [ 8.77175e-006 ]
6952 : [ 9.10074e-006 ]
6953 : [ 9.33132e-006 ]
6954 : [ 8.97959e-006 ]
6955 : [ 9.04776e-006 ]
6956 : [ 9.33112e-006 ]
6957 : [ 9.20973e-006 ]
6958 : [ 8.82069e-006 ]
6959 : [ 9.19001e-006 ]
6960 : [ 8.65177e-006 ]
6961 : [ 8.82817e-006 ]
6962 : [ 9.04419e-006 ]
6963 : [ 9.0575e-006  ]
6964 : [ 9.02758e-006 ]
6965 : [ 9.22354e-006 ]
6966 : [ 9.2467e-006  ]
6967 : [ 9.11269e-006 ]
6968 : [ 9.04662e-006 ]
6969 : [ 8.56055e-006 ]
6970 : [ 9.2348e-006  ]
6971 : [ 9.13455e-006 ]
6972 : [ 8.9404e-006  ]
6973 : [ 9.16712e-006 ]
6974 : [ 8.97575e-006 ]
6975 : [ 8.75211e-006 ]
6976 : [ 8.94458e-006 ]
6977 : [ 8.91637e-006 ]
6978 : [ 9.19639e-006 ]
6979 : [ 8.8795e-006  ]
6980 : [ 9.195e-006   ]
6981 : [ 8.94012e-006 ]
6982 : [ 8.9563e-006  ]
6983 : [ 9.00793e-006 ]
6984 : [ 9.1622e-006  ]
6985 : [ 9.18373e-006 ]
6986 : [ 8.79926e-006 ]
6987 : [ 9.10636e-006 ]
6988 : [ 9.06847e-006 ]
6989 : [ 9.15746e-006 ]
6990 : [ 9.08476e-006 ]
6991 : [ 9.11487e-006 ]
6992 : [ 9.06026e-006 ]
6993 : [ 9.12889e-006 ]
6994 : [ 9.06965e-006 ]
6995 : [ 8.62555e-006 ]
6996 : [ 8.86881e-006 ]
6997 : [ 9.2893e-006  ]
6998 : [ 9.30967e-006 ]
6999 : [ 8.72035e-006 ]
7000 : [ 8.79818e-006 ]
7001 : [ 9.19768e-006 ]
7002 : [ 8.93914e-006 ]
7003 : [ 8.87741e-006 ]
7004 : [ 9.1051e-006  ]
7005 : [ 8.89557e-006 ]
7006 : [ 8.98875e-006 ]
7007 : [ 9.02749e-006 ]
7008 : [ 9.49238e-006 ]
7009 : [ 8.96448e-006 ]
7010 : [ 9.23979e-006 ]
7011 : [ 9.19072e-006 ]
7012 : [ 8.90889e-006 ]
7013 : [ 8.91573e-006 ]
7014 : [ 8.90791e-006 ]
7015 : [ 9.12496e-006 ]
7016 : [ 8.69582e-006 ]
7017 : [ 8.75894e-006 ]
7018 : [ 8.82955e-006 ]
7019 : [ 8.8509e-006  ]
7020 : [ 8.93971e-006 ]
7021 : [ 8.8792e-006  ]
7022 : [ 9.26407e-006 ]
7023 : [ 8.84935e-006 ]
7024 : [ 9.09239e-006 ]
7025 : [ 8.7997e-006  ]
7026 : [ 9.45743e-006 ]
7027 : [ 9.02768e-006 ]
7028 : [ 8.89819e-006 ]
7029 : [ 9.17955e-006 ]
7030 : [ 9.33059e-006 ]
7031 : [ 9.10116e-006 ]
7032 : [ 9.48985e-006 ]
7033 : [ 9.16863e-006 ]
7034 : [ 9.21562e-006 ]
7035 : [ 9.03525e-006 ]
7036 : [ 8.88499e-006 ]
7037 : [ 9.13847e-006 ]
7038 : [ 9.20195e-006 ]
7039 : [ 8.90652e-006 ]
7040 : [ 8.85151e-006 ]
7041 : [ 8.88567e-006 ]
7042 : [ 9.12738e-006 ]
7043 : [ 8.96803e-006 ]
7044 : [ 9.19254e-006 ]
7045 : [ 8.89802e-006 ]
7046 : [ 8.91751e-006 ]
7047 : [ 8.99205e-006 ]
7048 : [ 8.95646e-006 ]
7049 : [ 8.9607e-006  ]
7050 : [ 8.86515e-006 ]
7051 : [ 9.23485e-006 ]
7052 : [ 9.25689e-006 ]
7053 : [ 9.11998e-006 ]
7054 : [ 8.87436e-006 ]
7055 : [ 9.2407e-006  ]
7056 : [ 8.96384e-006 ]
7057 : [ 8.77375e-006 ]
7058 : [ 8.86835e-006 ]
7059 : [ 9.26293e-006 ]
7060 : [ 9.16367e-006 ]
7061 : [ 8.89905e-006 ]
7062 : [ 8.97332e-006 ]
7063 : [ 9.30492e-006 ]
7064 : [ 9.18318e-006 ]
7065 : [ 8.91773e-006 ]
7066 : [ 9.00572e-006 ]
7067 : [ 9.00595e-006 ]
7068 : [ 9.15915e-006 ]
7069 : [ 9.37907e-006 ]
7070 : [ 8.84789e-006 ]
7071 : [ 8.74822e-006 ]
7072 : [ 8.91174e-006 ]
7073 : [ 8.97177e-006 ]
7074 : [ 9.11064e-006 ]
7075 : [ 8.85178e-006 ]
7076 : [ 9.28808e-006 ]
7077 : [ 9.03184e-006 ]
7078 : [ 8.97089e-006 ]
7079 : [ 9.01855e-006 ]
7080 : [ 9.11856e-006 ]
7081 : [ 8.88013e-006 ]
7082 : [ 8.74557e-006 ]
7083 : [ 9.21178e-006 ]
7084 : [ 9.09106e-006 ]
7085 : [ 9.03809e-006 ]
7086 : [ 9.44781e-006 ]
7087 : [ 8.85233e-006 ]
7088 : [ 8.82702e-006 ]
7089 : [ 8.83114e-006 ]
7090 : [ 9.0117e-006  ]
7091 : [ 8.85971e-006 ]
7092 : [ 9.00697e-006 ]
7093 : [ 9.17361e-006 ]
7094 : [ 9.16045e-006 ]
7095 : [ 8.90837e-006 ]
7096 : [ 9.15e-006    ]
7097 : [ 9.05293e-006 ]
7098 : [ 9.26869e-006 ]
7099 : [ 9.17955e-006 ]
7100 : [ 9.12545e-006 ]
7101 : [ 8.85988e-006 ]
7102 : [ 9.0273e-006  ]
7103 : [ 8.70011e-006 ]
7104 : [ 8.80576e-006 ]
7105 : [ 8.84695e-006 ]
7106 : [ 8.98442e-006 ]
7107 : [ 9.2265e-006  ]
7108 : [ 8.86954e-006 ]
7109 : [ 9.18327e-006 ]
7110 : [ 9.13232e-006 ]
7111 : [ 9.15635e-006 ]
7112 : [ 9.06376e-006 ]
7113 : [ 8.92939e-006 ]
7114 : [ 9.25209e-006 ]
7115 : [ 9.06809e-006 ]
7116 : [ 9.15529e-006 ]
7117 : [ 9.17027e-006 ]
7118 : [ 8.99705e-006 ]
7119 : [ 8.71081e-006 ]
7120 : [ 8.9323e-006  ]
7121 : [ 9.15505e-006 ]
7122 : [ 8.9182e-006  ]
7123 : [ 8.86552e-006 ]
7124 : [ 8.76336e-006 ]
7125 : [ 9.0487e-006  ]
7126 : [ 9.00339e-006 ]
7127 : [ 8.87359e-006 ]
7128 : [ 9.07019e-006 ]
7129 : [ 8.99506e-006 ]
7130 : [ 9.01459e-006 ]
7131 : [ 8.90819e-006 ]
7132 : [ 8.9839e-006  ]
7133 : [ 9.18315e-006 ]
7134 : [ 8.88501e-006 ]
7135 : [ 9.34609e-006 ]
7136 : [ 8.92198e-006 ]
7137 : [ 9.04251e-006 ]
7138 : [ 8.84839e-006 ]
7139 : [ 8.9979e-006  ]
7140 : [ 9.11488e-006 ]
7141 : [ 9.2143e-006  ]
7142 : [ 9.08633e-006 ]
7143 : [ 9.10797e-006 ]
7144 : [ 8.93906e-006 ]
7145 : [ 8.90599e-006 ]
7146 : [ 8.80534e-006 ]
7147 : [ 9.03514e-006 ]
7148 : [ 8.93577e-006 ]
7149 : [ 8.90315e-006 ]
7150 : [ 8.99837e-006 ]
7151 : [ 9.28527e-006 ]
7152 : [ 8.9883e-006  ]
7153 : [ 9.01695e-006 ]
7154 : [ 8.76878e-006 ]
7155 : [ 9.26216e-006 ]
7156 : [ 8.89194e-006 ]
7157 : [ 9.12534e-006 ]
7158 : [ 9.06183e-006 ]
7159 : [ 8.9148e-006  ]
7160 : [ 8.55383e-006 ]
7161 : [ 8.9948e-006  ]
7162 : [ 8.82593e-006 ]
7163 : [ 8.88165e-006 ]
7164 : [ 8.79035e-006 ]
7165 : [ 8.95587e-006 ]
7166 : [ 8.95145e-006 ]
7167 : [ 9.23196e-006 ]
7168 : [ 8.80083e-006 ]
7169 : [ 8.71975e-006 ]
7170 : [ 8.94057e-006 ]
7171 : [ 8.96948e-006 ]
7172 : [ 8.88797e-006 ]
7173 : [ 8.91709e-006 ]
7174 : [ 8.96068e-006 ]
7175 : [ 9.01424e-006 ]
7176 : [ 9.30874e-006 ]
7177 : [ 8.95561e-006 ]
7178 : [ 8.82559e-006 ]
7179 : [ 8.85486e-006 ]
7180 : [ 9.06023e-006 ]
7181 : [ 9.03391e-006 ]
7182 : [ 9.23715e-006 ]
7183 : [ 9.17055e-006 ]
7184 : [ 8.88364e-006 ]
7185 : [ 9.06579e-006 ]
7186 : [ 9.00467e-006 ]
7187 : [ 9.126e-006   ]
7188 : [ 9.21562e-006 ]
7189 : [ 8.92272e-006 ]
7190 : [ 9.32714e-006 ]
7191 : [ 8.91072e-006 ]
7192 : [ 9.18794e-006 ]
7193 : [ 9.04083e-006 ]
7194 : [ 9.14584e-006 ]
7195 : [ 8.94925e-006 ]
7196 : [ 8.80103e-006 ]
7197 : [ 9.21588e-006 ]
7198 : [ 8.97162e-006 ]
7199 : [ 9.06564e-006 ]
7200 : [ 9.00232e-006 ]
7201 : [ 9.18981e-006 ]
7202 : [ 9.12182e-006 ]
7203 : [ 9.05847e-006 ]
7204 : [ 9.00396e-006 ]
7205 : [ 8.89609e-006 ]
7206 : [ 9.31989e-006 ]
7207 : [ 9.03973e-006 ]
7208 : [ 9.18746e-006 ]
7209 : [ 9.19112e-006 ]
7210 : [ 8.91e-006    ]
7211 : [ 9.23353e-006 ]
7212 : [ 9.02413e-006 ]
7213 : [ 9.12625e-006 ]
7214 : [ 9.02991e-006 ]
7215 : [ 9.38068e-006 ]
7216 : [ 8.78023e-006 ]
7217 : [ 8.78202e-006 ]
7218 : [ 9.27367e-006 ]
7219 : [ 9.2512e-006  ]
7220 : [ 9.16524e-006 ]
7221 : [ 9.0641e-006  ]
7222 : [ 8.87001e-006 ]
7223 : [ 8.69087e-006 ]
7224 : [ 8.80122e-006 ]
7225 : [ 8.88486e-006 ]
7226 : [ 9.05319e-006 ]
7227 : [ 8.95271e-006 ]
7228 : [ 8.87204e-006 ]
7229 : [ 9.07905e-006 ]
7230 : [ 8.82545e-006 ]
7231 : [ 9.16752e-006 ]
7232 : [ 9.00504e-006 ]
7233 : [ 9.12558e-006 ]
7234 : [ 8.95732e-006 ]
7235 : [ 9.22772e-006 ]
7236 : [ 8.97037e-006 ]
7237 : [ 9.01687e-006 ]
7238 : [ 8.96041e-006 ]
7239 : [ 9.25098e-006 ]
7240 : [ 8.89564e-006 ]
7241 : [ 9.28765e-006 ]
7242 : [ 9.07991e-006 ]
7243 : [ 8.87493e-006 ]
7244 : [ 8.99129e-006 ]
7245 : [ 9.18918e-006 ]
7246 : [ 9.04837e-006 ]
7247 : [ 8.97058e-006 ]
7248 : [ 9.08422e-006 ]
7249 : [ 8.73755e-006 ]
7250 : [ 9.11442e-006 ]
7251 : [ 9.0574e-006  ]
7252 : [ 8.88253e-006 ]
7253 : [ 9.16376e-006 ]
7254 : [ 9.1012e-006  ]
7255 : [ 9.07986e-006 ]
7256 : [ 9.10861e-006 ]
7257 : [ 9.39094e-006 ]
7258 : [ 9.05966e-006 ]
7259 : [ 9.29884e-006 ]
7260 : [ 9.28905e-006 ]
7261 : [ 9.01708e-006 ]
7262 : [ 8.72358e-006 ]
7263 : [ 8.94529e-006 ]
7264 : [ 9.28016e-006 ]
7265 : [ 8.79209e-006 ]
7266 : [ 9.14652e-006 ]
7267 : [ 8.8198e-006  ]
7268 : [ 8.99023e-006 ]
7269 : [ 8.85173e-006 ]
7270 : [ 9.07304e-006 ]
7271 : [ 9.16184e-006 ]
7272 : [ 8.64618e-006 ]
7273 : [ 8.80003e-006 ]
7274 : [ 9.22036e-006 ]
7275 : [ 8.92631e-006 ]
7276 : [ 9.23102e-006 ]
7277 : [ 9.14429e-006 ]
7278 : [ 9.03926e-006 ]
7279 : [ 8.81944e-006 ]
7280 : [ 9.21894e-006 ]
7281 : [ 9.05812e-006 ]
7282 : [ 9.07735e-006 ]
7283 : [ 9.01399e-006 ]
7284 : [ 9.12507e-006 ]
7285 : [ 9.23893e-006 ]
7286 : [ 9.02317e-006 ]
7287 : [ 9.05393e-006 ]
7288 : [ 8.92672e-006 ]
7289 : [ 9.04331e-006 ]
7290 : [ 8.89849e-006 ]
7291 : [ 8.94163e-006 ]
7292 : [ 9.40158e-006 ]
7293 : [ 8.87566e-006 ]
7294 : [ 9.14417e-006 ]
7295 : [ 9.12029e-006 ]
7296 : [ 8.9963e-006  ]
7297 : [ 9.11803e-006 ]
7298 : [ 9.21182e-006 ]
7299 : [ 9.50228e-006 ]
7300 : [ 9.34803e-006 ]
7301 : [ 9.02866e-006 ]
7302 : [ 8.97647e-006 ]
7303 : [ 8.97662e-006 ]
7304 : [ 8.87035e-006 ]
7305 : [ 8.98207e-006 ]
7306 : [ 9.10362e-006 ]
7307 : [ 8.85006e-006 ]
7308 : [ 8.92087e-006 ]
7309 : [ 8.73434e-006 ]
7310 : [ 9.23821e-006 ]
7311 : [ 9.32439e-006 ]
7312 : [ 9.09959e-006 ]
7313 : [ 9.21413e-006 ]
7314 : [ 8.9275e-006  ]
7315 : [ 9.06523e-006 ]
7316 : [ 9.37016e-006 ]
7317 : [ 8.97218e-006 ]
7318 : [ 9.11068e-006 ]
7319 : [ 9.19996e-006 ]
7320 : [ 9.27118e-006 ]
7321 : [ 9.20906e-006 ]
7322 : [ 9.23782e-006 ]
7323 : [ 8.98466e-006 ]
7324 : [ 9.08328e-006 ]
7325 : [ 9.02805e-006 ]
7326 : [ 9.20459e-006 ]
7327 : [ 9.2643e-006  ]
7328 : [ 9.04921e-006 ]
7329 : [ 8.98997e-006 ]
7330 : [ 9.14253e-006 ]
7331 : [ 8.86862e-006 ]
7332 : [ 9.1502e-006  ]
7333 : [ 9.117e-006   ]
7334 : [ 8.86412e-006 ]
7335 : [ 9.09864e-006 ]
7336 : [ 9.42617e-006 ]
7337 : [ 8.87772e-006 ]
7338 : [ 8.90558e-006 ]
7339 : [ 9.19889e-006 ]
7340 : [ 9.26771e-006 ]
7341 : [ 9.27432e-006 ]
7342 : [ 9.20092e-006 ]
7343 : [ 9.09995e-006 ]
7344 : [ 8.8152e-006  ]
7345 : [ 8.94057e-006 ]
7346 : [ 8.82218e-006 ]
7347 : [ 9.17311e-006 ]
7348 : [ 8.81824e-006 ]
7349 : [ 9.2771e-006  ]
7350 : [ 8.92279e-006 ]
7351 : [ 9.85006e-006 ]
7352 : [ 9.20351e-006 ]
7353 : [ 9.11828e-006 ]
7354 : [ 9.18563e-006 ]
7355 : [ 9.13273e-006 ]
7356 : [ 8.77883e-006 ]
7357 : [ 8.78297e-006 ]
7358 : [ 8.87204e-006 ]
7359 : [ 8.70244e-006 ]
7360 : [ 9.23439e-006 ]
7361 : [ 8.70339e-006 ]
7362 : [ 8.97164e-006 ]
7363 : [ 8.81234e-006 ]
7364 : [ 9.08552e-006 ]
7365 : [ 8.96997e-006 ]
7366 : [ 9.03687e-006 ]
7367 : [ 9.01642e-006 ]
7368 : [ 9.10548e-006 ]
7369 : [ 9.34524e-006 ]
7370 : [ 8.95947e-006 ]
7371 : [ 9.01024e-006 ]
7372 : [ 8.87742e-006 ]
7373 : [ 9.01303e-006 ]
7374 : [ 8.8633e-006  ]
7375 : [ 8.81675e-006 ]
7376 : [ 8.93116e-006 ]
7377 : [ 9.1017e-006  ]
7378 : [ 9.22019e-006 ]
7379 : [ 9.14623e-006 ]
7380 : [ 9.00213e-006 ]
7381 : [ 9.21048e-006 ]
7382 : [ 9.23889e-006 ]
7383 : [ 9.08375e-006 ]
7384 : [ 9.16941e-006 ]
7385 : [ 8.78709e-006 ]
7386 : [ 8.97828e-006 ]
7387 : [ 9.34424e-006 ]
7388 : [ 8.77029e-006 ]
7389 : [ 9.25736e-006 ]
7390 : [ 9.14117e-006 ]
7391 : [ 9.33694e-006 ]
7392 : [ 8.85647e-006 ]
7393 : [ 8.98191e-006 ]
7394 : [ 9.13077e-006 ]
7395 : [ 8.86234e-006 ]
7396 : [ 9.12863e-006 ]
7397 : [ 9.03298e-006 ]
7398 : [ 8.99933e-006 ]
7399 : [ 9.34502e-006 ]
7400 : [ 8.89283e-006 ]
7401 : [ 8.78988e-006 ]
7402 : [ 9.08129e-006 ]
7403 : [ 8.99969e-006 ]
7404 : [ 8.92898e-006 ]
7405 : [ 9.38695e-006 ]
7406 : [ 8.84376e-006 ]
7407 : [ 8.94121e-006 ]
7408 : [ 8.9562e-006  ]
7409 : [ 9.25433e-006 ]
7410 : [ 8.99668e-006 ]
7411 : [ 9.23215e-006 ]
7412 : [ 8.87772e-006 ]
7413 : [ 8.85923e-006 ]
7414 : [ 8.88564e-006 ]
7415 : [ 9.24467e-006 ]
7416 : [ 9.19687e-006 ]
7417 : [ 8.89535e-006 ]
7418 : [ 9.26061e-006 ]
7419 : [ 8.79936e-006 ]
7420 : [ 9.12567e-006 ]
7421 : [ 8.73025e-006 ]
7422 : [ 8.7475e-006  ]
7423 : [ 8.84932e-006 ]
7424 : [ 8.84802e-006 ]
7425 : [ 9.0543e-006  ]
7426 : [ 9.20478e-006 ]
7427 : [ 8.93525e-006 ]
7428 : [ 8.93489e-006 ]
7429 : [ 9.11708e-006 ]
7430 : [ 9.08356e-006 ]
7431 : [ 9.0516e-006  ]
7432 : [ 9.04919e-006 ]
7433 : [ 9.36249e-006 ]
7434 : [ 8.79888e-006 ]
7435 : [ 8.80036e-006 ]
7436 : [ 9.39253e-006 ]
7437 : [ 9.2891e-006  ]
7438 : [ 9.03635e-006 ]
7439 : [ 9.23382e-006 ]
7440 : [ 9.06963e-006 ]
7441 : [ 9.01649e-006 ]
7442 : [ 9.09209e-006 ]
7443 : [ 9.16967e-006 ]
7444 : [ 8.94842e-006 ]
7445 : [ 8.72734e-006 ]
7446 : [ 9.13181e-006 ]
7447 : [ 8.78006e-006 ]
7448 : [ 8.79112e-006 ]
7449 : [ 9.29449e-006 ]
7450 : [ 9.02662e-006 ]
7451 : [ 9.06311e-006 ]
7452 : [ 9.10327e-006 ]
7453 : [ 8.99617e-006 ]
7454 : [ 8.93437e-006 ]
7455 : [ 8.96716e-006 ]
7456 : [ 9.32733e-006 ]
7457 : [ 9.08186e-006 ]
7458 : [ 8.76173e-006 ]
7459 : [ 9.21025e-006 ]
7460 : [ 8.99847e-006 ]
7461 : [ 9.09564e-006 ]
7462 : [ 8.92502e-006 ]
7463 : [ 9.04703e-006 ]
7464 : [ 9.33499e-006 ]
7465 : [ 9.27352e-006 ]
7466 : [ 8.85386e-006 ]
7467 : [ 9.10229e-006 ]
7468 : [ 8.76088e-006 ]
7469 : [ 8.95577e-006 ]
7470 : [ 9.06073e-006 ]
7471 : [ 8.72503e-006 ]
7472 : [ 9.02403e-006 ]
7473 : [ 9.01305e-006 ]
7474 : [ 8.96052e-006 ]
7475 : [ 9.19866e-006 ]
7476 : [ 9.02942e-006 ]
7477 : [ 9.07443e-006 ]
7478 : [ 8.84964e-006 ]
7479 : [ 9.12422e-006 ]
7480 : [ 9.07642e-006 ]
7481 : [ 8.97668e-006 ]
7482 : [ 9.08795e-006 ]
7483 : [ 9.06779e-006 ]
7484 : [ 9.0929e-006  ]
7485 : [ 8.92307e-006 ]
7486 : [ 9.22907e-006 ]
7487 : [ 9.10319e-006 ]
7488 : [ 9.15755e-006 ]
7489 : [ 9.07618e-006 ]
7490 : [ 9.21209e-006 ]
7491 : [ 8.77412e-006 ]
7492 : [ 9.13862e-006 ]
7493 : [ 9.03378e-006 ]
7494 : [ 9.15534e-006 ]
7495 : [ 8.92001e-006 ]
7496 : [ 9.34903e-006 ]
7497 : [ 8.76325e-006 ]
7498 : [ 9.13955e-006 ]
7499 : [ 8.75779e-006 ]
7500 : [ 9.22928e-006 ]
7501 : [ 8.97747e-006 ]
7502 : [ 9.0973e-006  ]
7503 : [ 9.06158e-006 ]
7504 : [ 9.18048e-006 ]
7505 : [ 9.28606e-006 ]
7506 : [ 9.36721e-006 ]
7507 : [ 9.21518e-006 ]
7508 : [ 8.92552e-006 ]
7509 : [ 9.00746e-006 ]
7510 : [ 8.9617e-006  ]
7511 : [ 9.29625e-006 ]
7512 : [ 8.69447e-006 ]
7513 : [ 9.27873e-006 ]
7514 : [ 8.95059e-006 ]
7515 : [ 9.08814e-006 ]
7516 : [ 8.87909e-006 ]
7517 : [ 8.94028e-006 ]
7518 : [ 9.61232e-006 ]
7519 : [ 9.28694e-006 ]
7520 : [ 8.7522e-006  ]
7521 : [ 8.94381e-006 ]
7522 : [ 9.30061e-006 ]
7523 : [ 9.00734e-006 ]
7524 : [ 9.03464e-006 ]
7525 : [ 8.72412e-006 ]
7526 : [ 9.01457e-006 ]
7527 : [ 9.52692e-006 ]
7528 : [ 8.95813e-006 ]
7529 : [ 9.07871e-006 ]
7530 : [ 9.17066e-006 ]
7531 : [ 9.13936e-006 ]
7532 : [ 9.26364e-006 ]
7533 : [ 8.89918e-006 ]
7534 : [ 8.93848e-006 ]
7535 : [ 8.94413e-006 ]
7536 : [ 9.11701e-006 ]
7537 : [ 8.99481e-006 ]
7538 : [ 9.02965e-006 ]
7539 : [ 8.90968e-006 ]
7540 : [ 8.83641e-006 ]
7541 : [ 9.10349e-006 ]
7542 : [ 9.20476e-006 ]
7543 : [ 8.9963e-006  ]
7544 : [ 9.09073e-006 ]
7545 : [ 8.82062e-006 ]
7546 : [ 9.12722e-006 ]
7547 : [ 8.73685e-006 ]
7548 : [ 8.98317e-006 ]
7549 : [ 9.25766e-006 ]
7550 : [ 9.13095e-006 ]
7551 : [ 8.95767e-006 ]
7552 : [ 9.14475e-006 ]
7553 : [ 9.14624e-006 ]
7554 : [ 8.8849e-006  ]
7555 : [ 8.97671e-006 ]
7556 : [ 8.86109e-006 ]
7557 : [ 9.22562e-006 ]
7558 : [ 9.04353e-006 ]
7559 : [ 9.16522e-006 ]
7560 : [ 9.14101e-006 ]
7561 : [ 8.96201e-006 ]
7562 : [ 9.15237e-006 ]
7563 : [ 9.22073e-006 ]
7564 : [ 9.04654e-006 ]
7565 : [ 8.9673e-006  ]
7566 : [ 8.97891e-006 ]
7567 : [ 9.00476e-006 ]
7568 : [ 8.84737e-006 ]
7569 : [ 9.18213e-006 ]
7570 : [ 9.25968e-006 ]
7571 : [ 8.7443e-006  ]
7572 : [ 9.27125e-006 ]
7573 : [ 9.11814e-006 ]
7574 : [ 8.78433e-006 ]
7575 : [ 9.08599e-006 ]
7576 : [ 8.9315e-006  ]
7577 : [ 8.86203e-006 ]
7578 : [ 9.0563e-006  ]
7579 : [ 8.95818e-006 ]
7580 : [ 9.13051e-006 ]
7581 : [ 9.23195e-006 ]
7582 : [ 9.27441e-006 ]
7583 : [ 9.07457e-006 ]
7584 : [ 8.69414e-006 ]
7585 : [ 8.97227e-006 ]
7586 : [ 8.99153e-006 ]
7587 : [ 9.15093e-006 ]
7588 : [ 8.89132e-006 ]
7589 : [ 9.33366e-006 ]
7590 : [ 8.81896e-006 ]
7591 : [ 8.7909e-006  ]
7592 : [ 9.07048e-006 ]
7593 : [ 9.00675e-006 ]
7594 : [ 8.85012e-006 ]
7595 : [ 8.90172e-006 ]
7596 : [ 8.91439e-006 ]
7597 : [ 8.99225e-006 ]
7598 : [ 8.9894e-006  ]
7599 : [ 8.82435e-006 ]
7600 : [ 9.30155e-006 ]
7601 : [ 8.78087e-006 ]
7602 : [ 8.74655e-006 ]
7603 : [ 9.02718e-006 ]
7604 : [ 9.11334e-006 ]
7605 : [ 8.71829e-006 ]
7606 : [ 8.78624e-006 ]
7607 : [ 8.93777e-006 ]
7608 : [ 8.9556e-006  ]
7609 : [ 8.88446e-006 ]
7610 : [ 8.88909e-006 ]
7611 : [ 9.16805e-006 ]
7612 : [ 9.32602e-006 ]
7613 : [ 8.93577e-006 ]
7614 : [ 8.87351e-006 ]
7615 : [ 9.22449e-006 ]
7616 : [ 9.18361e-006 ]
7617 : [ 9.03286e-006 ]
7618 : [ 8.82706e-006 ]
7619 : [ 9.09849e-006 ]
7620 : [ 9.13933e-006 ]
7621 : [ 9.09016e-006 ]
7622 : [ 8.94889e-006 ]
7623 : [ 8.96609e-006 ]
7624 : [ 9.31671e-006 ]
7625 : [ 9.21389e-006 ]
7626 : [ 9.26777e-006 ]
7627 : [ 8.91209e-006 ]
7628 : [ 9.07443e-006 ]
7629 : [ 9.21413e-006 ]
7630 : [ 8.95226e-006 ]
7631 : [ 9.05815e-006 ]
7632 : [ 9.14602e-006 ]
7633 : [ 9.16141e-006 ]
7634 : [ 8.94505e-006 ]
7635 : [ 8.87469e-006 ]
7636 : [ 8.96174e-006 ]
7637 : [ 9.07678e-006 ]
7638 : [ 9.10125e-006 ]
7639 : [ 9.0406e-006  ]
7640 : [ 9.04706e-006 ]
7641 : [ 8.98782e-006 ]
7642 : [ 9.03796e-006 ]
7643 : [ 8.9625e-006  ]
7644 : [ 9.22606e-006 ]
7645 : [ 8.98863e-006 ]
7646 : [ 8.94337e-006 ]
7647 : [ 8.90377e-006 ]
7648 : [ 9.14792e-006 ]
7649 : [ 9.28287e-006 ]
7650 : [ 8.94584e-006 ]
7651 : [ 9.25375e-006 ]
7652 : [ 8.95399e-006 ]
7653 : [ 8.86641e-006 ]
7654 : [ 9.05208e-006 ]
7655 : [ 8.74319e-006 ]
7656 : [ 9.07093e-006 ]
7657 : [ 9.11596e-006 ]
7658 : [ 9.18983e-006 ]
7659 : [ 9.17971e-006 ]
7660 : [ 9.00451e-006 ]
7661 : [ 9.12985e-006 ]
7662 : [ 9.25427e-006 ]
7663 : [ 8.98682e-006 ]
7664 : [ 8.89379e-006 ]
7665 : [ 9.18992e-006 ]
7666 : [ 9.12123e-006 ]
7667 : [ 9.55816e-006 ]
7668 : [ 9.48435e-006 ]
7669 : [ 9.1719e-006  ]
7670 : [ 8.94392e-006 ]
7671 : [ 8.93274e-006 ]
7672 : [ 8.88331e-006 ]
7673 : [ 8.97783e-006 ]
7674 : [ 8.95663e-006 ]
7675 : [ 9.18541e-006 ]
7676 : [ 9.34637e-006 ]
7677 : [ 9.00929e-006 ]
7678 : [ 9.22775e-006 ]
7679 : [ 9.28696e-006 ]
7680 : [ 8.8746e-006  ]
7681 : [ 9.11712e-006 ]
7682 : [ 8.966e-006   ]
7683 : [ 9.28088e-006 ]
7684 : [ 9.01095e-006 ]
7685 : [ 9.02131e-006 ]
7686 : [ 9.06149e-006 ]
7687 : [ 9.35392e-006 ]
7688 : [ 8.88095e-006 ]
7689 : [ 9.54321e-006 ]
7690 : [ 8.9578e-006  ]
7691 : [ 9.23963e-006 ]
7692 : [ 8.84726e-006 ]
7693 : [ 9.01372e-006 ]
7694 : [ 8.84514e-006 ]
7695 : [ 8.70741e-006 ]
7696 : [ 8.91935e-006 ]
7697 : [ 8.88292e-006 ]
7698 : [ 8.81209e-006 ]
7699 : [ 8.93195e-006 ]
7700 : [ 9.2741e-006  ]
7701 : [ 9.18466e-006 ]
7702 : [ 9.00726e-006 ]
7703 : [ 8.95979e-006 ]
7704 : [ 9.12179e-006 ]
7705 : [ 8.93725e-006 ]
7706 : [ 9.14027e-006 ]
7707 : [ 9.08538e-006 ]
7708 : [ 9.04759e-006 ]
7709 : [ 9.16203e-006 ]
7710 : [ 9.21339e-006 ]
7711 : [ 9.14291e-006 ]
7712 : [ 9.04771e-006 ]
7713 : [ 9.25222e-006 ]
7714 : [ 8.90696e-006 ]
7715 : [ 8.98453e-006 ]
7716 : [ 8.98156e-006 ]
7717 : [ 8.91991e-006 ]
7718 : [ 9.1379e-006  ]
7719 : [ 9.1458e-006  ]
7720 : [ 9.21342e-006 ]
7721 : [ 9.1348e-006  ]
7722 : [ 8.92777e-006 ]
7723 : [ 9.38501e-006 ]
7724 : [ 8.94488e-006 ]
7725 : [ 8.89219e-006 ]
7726 : [ 8.8495e-006  ]
7727 : [ 9.21478e-006 ]
7728 : [ 9.08441e-006 ]
7729 : [ 9.00632e-006 ]
7730 : [ 8.9905e-006  ]
7731 : [ 8.77744e-006 ]
7732 : [ 9.27902e-006 ]
7733 : [ 9.24599e-006 ]
7734 : [ 9.04779e-006 ]
7735 : [ 9.03498e-006 ]
7736 : [ 9.16756e-006 ]
7737 : [ 8.77774e-006 ]
7738 : [ 9.12811e-006 ]
7739 : [ 8.85806e-006 ]
7740 : [ 9.00808e-006 ]
7741 : [ 9.20406e-006 ]
7742 : [ 8.96842e-006 ]
7743 : [ 8.75158e-006 ]
7744 : [ 8.89573e-006 ]
7745 : [ 8.95918e-006 ]
7746 : [ 9.09863e-006 ]
7747 : [ 8.89186e-006 ]
7748 : [ 9.06765e-006 ]
7749 : [ 8.87478e-006 ]
7750 : [ 8.81788e-006 ]
7751 : [ 8.88109e-006 ]
7752 : [ 8.82089e-006 ]
7753 : [ 9.04831e-006 ]
7754 : [ 9.17713e-006 ]
7755 : [ 8.85552e-006 ]
7756 : [ 8.8226e-006  ]
7757 : [ 8.91597e-006 ]
7758 : [ 8.94257e-006 ]
7759 : [ 8.81486e-006 ]
7760 : [ 9.23662e-006 ]
7761 : [ 9.05134e-006 ]
7762 : [ 9.09972e-006 ]
7763 : [ 8.75918e-006 ]
7764 : [ 9.26712e-006 ]
7765 : [ 9.03418e-006 ]
7766 : [ 9.3468e-006  ]
7767 : [ 8.9808e-006  ]
7768 : [ 8.81954e-006 ]
7769 : [ 9.06658e-006 ]
7770 : [ 9.17337e-006 ]
7771 : [ 9.18161e-006 ]
7772 : [ 9.34215e-006 ]
7773 : [ 9.0823e-006  ]
7774 : [ 9.31405e-006 ]
7775 : [ 9.22566e-006 ]
7776 : [ 8.83423e-006 ]
7777 : [ 8.77529e-006 ]
7778 : [ 8.76934e-006 ]
7779 : [ 9.18094e-006 ]
7780 : [ 9.3235e-006  ]
7781 : [ 9.08301e-006 ]
7782 : [ 8.75529e-006 ]
7783 : [ 9.3594e-006  ]
7784 : [ 9.16123e-006 ]
7785 : [ 9.1314e-006  ]
7786 : [ 9.30017e-006 ]
7787 : [ 9.14906e-006 ]
7788 : [ 8.80051e-006 ]
7789 : [ 9.09452e-006 ]
7790 : [ 8.81486e-006 ]
7791 : [ 8.80278e-006 ]
7792 : [ 8.84494e-006 ]
7793 : [ 8.82215e-006 ]
7794 : [ 9.01429e-006 ]
7795 : [ 8.8375e-006  ]
7796 : [ 8.7732e-006  ]
7797 : [ 9.08836e-006 ]
7798 : [ 9.14833e-006 ]
7799 : [ 8.99854e-006 ]
7800 : [ 8.9162e-006  ]
7801 : [ 8.90528e-006 ]
7802 : [ 9.10899e-006 ]
7803 : [ 8.99758e-006 ]
7804 : [ 9.29634e-006 ]
7805 : [ 8.91116e-006 ]
7806 : [ 9.09842e-006 ]
7807 : [ 9.2721e-006  ]
7808 : [ 9.05153e-006 ]
7809 : [ 9.1685e-006  ]
7810 : [ 9.10849e-006 ]
7811 : [ 8.85271e-006 ]
7812 : [ 9.03602e-006 ]
7813 : [ 8.92038e-006 ]
7814 : [ 8.76692e-006 ]
7815 : [ 8.90209e-006 ]
7816 : [ 9.14104e-006 ]
7817 : [ 9.02e-006    ]
7818 : [ 8.96429e-006 ]
7819 : [ 9.09522e-006 ]
7820 : [ 9.11757e-006 ]
7821 : [ 8.72591e-006 ]
7822 : [ 9.09432e-006 ]
7823 : [ 8.71089e-006 ]
7824 : [ 9.06125e-006 ]
7825 : [ 9.16032e-006 ]
7826 : [ 8.96642e-006 ]
7827 : [ 9.06715e-006 ]
7828 : [ 9.16891e-006 ]
7829 : [ 9.33648e-006 ]
7830 : [ 9.0114e-006  ]
7831 : [ 8.86676e-006 ]
7832 : [ 8.99839e-006 ]
7833 : [ 8.90314e-006 ]
7834 : [ 9.11675e-006 ]
7835 : [ 8.97981e-006 ]
7836 : [ 9.02575e-006 ]
7837 : [ 9.27289e-006 ]
7838 : [ 9.17069e-006 ]
7839 : [ 9.1162e-006  ]
7840 : [ 9.03972e-006 ]
7841 : [ 8.87846e-006 ]
7842 : [ 8.79559e-006 ]
7843 : [ 8.78392e-006 ]
7844 : [ 9.26819e-006 ]
7845 : [ 9.12427e-006 ]
7846 : [ 8.63143e-006 ]
7847 : [ 9.01461e-006 ]
7848 : [ 8.97475e-006 ]
7849 : [ 8.82975e-006 ]
7850 : [ 8.83586e-006 ]
7851 : [ 9.35887e-006 ]
7852 : [ 9.21636e-006 ]
7853 : [ 9.06917e-006 ]
7854 : [ 9.37492e-006 ]
7855 : [ 8.70848e-006 ]
7856 : [ 9.11307e-006 ]
7857 : [ 8.80338e-006 ]
7858 : [ 8.9962e-006  ]
7859 : [ 8.91504e-006 ]
7860 : [ 9.08438e-006 ]
7861 : [ 9.18017e-006 ]
7862 : [ 9.05134e-006 ]
7863 : [ 8.9774e-006  ]
7864 : [ 9.07613e-006 ]
7865 : [ 8.81167e-006 ]
7866 : [ 9.08009e-006 ]
7867 : [ 8.97177e-006 ]
7868 : [ 9.05013e-006 ]
7869 : [ 8.75711e-006 ]
7870 : [ 8.96852e-006 ]
7871 : [ 8.90341e-006 ]
7872 : [ 9.13277e-006 ]
7873 : [ 9.12416e-006 ]
7874 : [ 8.75336e-006 ]
7875 : [ 9.1191e-006  ]
7876 : [ 9.00265e-006 ]
7877 : [ 8.94648e-006 ]
7878 : [ 9.04881e-006 ]
7879 : [ 9.08394e-006 ]
7880 : [ 9.27269e-006 ]
7881 : [ 8.83365e-006 ]
7882 : [ 9.10314e-006 ]
7883 : [ 9.09783e-006 ]
7884 : [ 8.81666e-006 ]
7885 : [ 9.04855e-006 ]
7886 : [ 9.21634e-006 ]
7887 : [ 8.9344e-006  ]
7888 : [ 9.31187e-006 ]
7889 : [ 9.05895e-006 ]
7890 : [ 8.8592e-006  ]
7891 : [ 8.8715e-006  ]
7892 : [ 8.95213e-006 ]
7893 : [ 8.83934e-006 ]
7894 : [ 9.41241e-006 ]
7895 : [ 8.96245e-006 ]
7896 : [ 9.36387e-006 ]
7897 : [ 8.88744e-006 ]
7898 : [ 8.92417e-006 ]
7899 : [ 8.67744e-006 ]
7900 : [ 8.85843e-006 ]
7901 : [ 9.06067e-006 ]
7902 : [ 9.03027e-006 ]
7903 : [ 8.76976e-006 ]
7904 : [ 8.9058e-006  ]
7905 : [ 9.24844e-006 ]
7906 : [ 8.88366e-006 ]
7907 : [ 8.99394e-006 ]
7908 : [ 9.25419e-006 ]
7909 : [ 8.78519e-006 ]
7910 : [ 9.10753e-006 ]
7911 : [ 8.82055e-006 ]
7912 : [ 9.07888e-006 ]
7913 : [ 8.7604e-006  ]
7914 : [ 9.1537e-006  ]
7915 : [ 9.07746e-006 ]
7916 : [ 9.24862e-006 ]
7917 : [ 8.88437e-006 ]
7918 : [ 9.34485e-006 ]
7919 : [ 8.77035e-006 ]
7920 : [ 9.2338e-006  ]
7921 : [ 8.9051e-006  ]
7922 : [ 8.83337e-006 ]
7923 : [ 8.85096e-006 ]
7924 : [ 9.39194e-006 ]
7925 : [ 9.05827e-006 ]
7926 : [ 9.06562e-006 ]
7927 : [ 9.11262e-006 ]
7928 : [ 9.03658e-006 ]
7929 : [ 9.50018e-006 ]
7930 : [ 9.18842e-006 ]
7931 : [ 9.20697e-006 ]
7932 : [ 9.04438e-006 ]
7933 : [ 8.77257e-006 ]
7934 : [ 8.85447e-006 ]
7935 : [ 8.9776e-006  ]
7936 : [ 9.17303e-006 ]
7937 : [ 9.09674e-006 ]
7938 : [ 9.07216e-006 ]
7939 : [ 8.98391e-006 ]
7940 : [ 9.20682e-006 ]
7941 : [ 9.64607e-006 ]
7942 : [ 9.09726e-006 ]
7943 : [ 8.87939e-006 ]
7944 : [ 9.31312e-006 ]
7945 : [ 9.1131e-006  ]
7946 : [ 8.83008e-006 ]
7947 : [ 8.98706e-006 ]
7948 : [ 8.96347e-006 ]
7949 : [ 9.25421e-006 ]
7950 : [ 8.92696e-006 ]
7951 : [ 9.01217e-006 ]
7952 : [ 9.08011e-006 ]
7953 : [ 9.1364e-006  ]
7954 : [ 9.13872e-006 ]
7955 : [ 9.24432e-006 ]
7956 : [ 8.79788e-006 ]
7957 : [ 8.75671e-006 ]
7958 : [ 8.9303e-006  ]
7959 : [ 9.49012e-006 ]
7960 : [ 9.23208e-006 ]
7961 : [ 9.07954e-006 ]
7962 : [ 8.80402e-006 ]
7963 : [ 8.89165e-006 ]
7964 : [ 8.95324e-006 ]
7965 : [ 8.98226e-006 ]
7966 : [ 9.18817e-006 ]
7967 : [ 8.95151e-006 ]
7968 : [ 8.76508e-006 ]
7969 : [ 9.18686e-006 ]
7970 : [ 9.13757e-006 ]
7971 : [ 9.03614e-006 ]
7972 : [ 8.90572e-006 ]
7973 : [ 8.75966e-006 ]
7974 : [ 9.44848e-006 ]
7975 : [ 9.20114e-006 ]
7976 : [ 9.16393e-006 ]
7977 : [ 9.16664e-006 ]
7978 : [ 8.92335e-006 ]
7979 : [ 8.68123e-006 ]
7980 : [ 9.11578e-006 ]
7981 : [ 8.85686e-006 ]
7982 : [ 8.98123e-006 ]
7983 : [ 9.10676e-006 ]
7984 : [ 8.94739e-006 ]
7985 : [ 9.14091e-006 ]
7986 : [ 8.70498e-006 ]
7987 : [ 9.28431e-006 ]
7988 : [ 9.14612e-006 ]
7989 : [ 9.12714e-006 ]
7990 : [ 9.04414e-006 ]
7991 : [ 9.30387e-006 ]
7992 : [ 8.74275e-006 ]
7993 : [ 8.89721e-006 ]
7994 : [ 8.96695e-006 ]
7995 : [ 9.1479e-006  ]
7996 : [ 9.03793e-006 ]
7997 : [ 9.18191e-006 ]
7998 : [ 8.87029e-006 ]
7999 : [ 9.02457e-006 ]
8000 : [ 9.06974e-006 ]
8001 : [ 8.96047e-006 ]
8002 : [ 8.85335e-006 ]
8003 : [ 9.0042e-006  ]
8004 : [ 9.04727e-006 ]
8005 : [ 8.76248e-006 ]
8006 : [ 9.00421e-006 ]
8007 : [ 9.14338e-006 ]
8008 : [ 9.0193e-006  ]
8009 : [ 8.7874e-006  ]
8010 : [ 8.8457e-006  ]
8011 : [ 8.94702e-006 ]
8012 : [ 9.07815e-006 ]
8013 : [ 9.13734e-006 ]
8014 : [ 8.78627e-006 ]
8015 : [ 8.92028e-006 ]
8016 : [ 9.09923e-006 ]
8017 : [ 9.11088e-006 ]
8018 : [ 9.23454e-006 ]
8019 : [ 9.08242e-006 ]
8020 : [ 9.06313e-006 ]
8021 : [ 8.97672e-006 ]
8022 : [ 9.11974e-006 ]
8023 : [ 9.00091e-006 ]
8024 : [ 8.85272e-006 ]
8025 : [ 9.04333e-006 ]
8026 : [ 8.90751e-006 ]
8027 : [ 9.1357e-006  ]
8028 : [ 8.82127e-006 ]
8029 : [ 9.17303e-006 ]
8030 : [ 9.27344e-006 ]
8031 : [ 9.13993e-006 ]
8032 : [ 8.75868e-006 ]
8033 : [ 8.8164e-006  ]
8034 : [ 9.12095e-006 ]
8035 : [ 8.9084e-006  ]
8036 : [ 9.16618e-006 ]
8037 : [ 8.74942e-006 ]
8038 : [ 9.42777e-006 ]
8039 : [ 9.01902e-006 ]
8040 : [ 9.27761e-006 ]
8041 : [ 9.01461e-006 ]
8042 : [ 9.41464e-006 ]
8043 : [ 9.00232e-006 ]
8044 : [ 9.0911e-006  ]
8045 : [ 8.9827e-006  ]
8046 : [ 9.0131e-006  ]
8047 : [ 9.12406e-006 ]
8048 : [ 8.97509e-006 ]
8049 : [ 9.02907e-006 ]
8050 : [ 9.33678e-006 ]
8051 : [ 9.09302e-006 ]
8052 : [ 9.00029e-006 ]
8053 : [ 9.21659e-006 ]
8054 : [ 9.01029e-006 ]
8055 : [ 9.11591e-006 ]
8056 : [ 9.24258e-006 ]
8057 : [ 8.92322e-006 ]
8058 : [ 8.94745e-006 ]
8059 : [ 9.0798e-006  ]
8060 : [ 8.90644e-006 ]
8061 : [ 9.30274e-006 ]
8062 : [ 9.26199e-006 ]
8063 : [ 8.65002e-006 ]
8064 : [ 8.99474e-006 ]
8065 : [ 9.14136e-006 ]
8066 : [ 9.34037e-006 ]
8067 : [ 9.03102e-006 ]
8068 : [ 9.09591e-006 ]
8069 : [ 8.84634e-006 ]
8070 : [ 9.16349e-006 ]
8071 : [ 9.45289e-006 ]
8072 : [ 9.01993e-006 ]
8073 : [ 8.94619e-006 ]
8074 : [ 8.96822e-006 ]
8075 : [ 8.96463e-006 ]
8076 : [ 8.75195e-006 ]
8077 : [ 9.01718e-006 ]
8078 : [ 8.95374e-006 ]
8079 : [ 9.01153e-006 ]
8080 : [ 8.95998e-006 ]
8081 : [ 8.77339e-006 ]
8082 : [ 8.96648e-006 ]
8083 : [ 9.08755e-006 ]
8084 : [ 9.06509e-006 ]
8085 : [ 8.96927e-006 ]
8086 : [ 9.24155e-006 ]
8087 : [ 9.10689e-006 ]
8088 : [ 8.78174e-006 ]
8089 : [ 8.96297e-006 ]
8090 : [ 8.76695e-006 ]
8091 : [ 9.10299e-006 ]
8092 : [ 8.91258e-006 ]
8093 : [ 9.19243e-006 ]
8094 : [ 9.15477e-006 ]
8095 : [ 9.20771e-006 ]
8096 : [ 9.13667e-006 ]
8097 : [ 9.04996e-006 ]
8098 : [ 9.11668e-006 ]
8099 : [ 8.97397e-006 ]
8100 : [ 9.49411e-006 ]
8101 : [ 9.12959e-006 ]
8102 : [ 9.09312e-006 ]
8103 : [ 9.04081e-006 ]
8104 : [ 8.78734e-006 ]
8105 : [ 9.09868e-006 ]
8106 : [ 9.42726e-006 ]
8107 : [ 8.9734e-006  ]
8108 : [ 9.42125e-006 ]
8109 : [ 8.77661e-006 ]
8110 : [ 9.10637e-006 ]
8111 : [ 9.00443e-006 ]
8112 : [ 8.86162e-006 ]
8113 : [ 8.96442e-006 ]
8114 : [ 9.00943e-006 ]
8115 : [ 9.05662e-006 ]
8116 : [ 8.76427e-006 ]
8117 : [ 9.25843e-006 ]
8118 : [ 9.2526e-006  ]
8119 : [ 8.79611e-006 ]
8120 : [ 9.2501e-006  ]
8121 : [ 8.91629e-006 ]
8122 : [ 9.04795e-006 ]
8123 : [ 9.16405e-006 ]
8124 : [ 9.05634e-006 ]
8125 : [ 8.84577e-006 ]
8126 : [ 9.15157e-006 ]
8127 : [ 9.24334e-006 ]
8128 : [ 8.86015e-006 ]
8129 : [ 8.94265e-006 ]
8130 : [ 9.09169e-006 ]
8131 : [ 8.91482e-006 ]
8132 : [ 9.12615e-006 ]
8133 : [ 9.06393e-006 ]
8134 : [ 8.96383e-006 ]
8135 : [ 8.93269e-006 ]
8136 : [ 9.06494e-006 ]
8137 : [ 8.98149e-006 ]
8138 : [ 9.10165e-006 ]
8139 : [ 9.08146e-006 ]
8140 : [ 8.88684e-006 ]
8141 : [ 9.16808e-006 ]
8142 : [ 9.15453e-006 ]
8143 : [ 9.29274e-006 ]
8144 : [ 8.9531e-006  ]
8145 : [ 8.73778e-006 ]
8146 : [ 9.05705e-006 ]
8147 : [ 9.18685e-006 ]
8148 : [ 9.08696e-006 ]
8149 : [ 8.74657e-006 ]
8150 : [ 9.37796e-006 ]
8151 : [ 9.16186e-006 ]
8152 : [ 9.17414e-006 ]
8153 : [ 8.92575e-006 ]
8154 : [ 8.86289e-006 ]
8155 : [ 9.48986e-006 ]
8156 : [ 8.91186e-006 ]
8157 : [ 8.92792e-006 ]
8158 : [ 9.0857e-006  ]
8159 : [ 8.90274e-006 ]
8160 : [ 8.79505e-006 ]
8161 : [ 9.05049e-006 ]
8162 : [ 9.13724e-006 ]
8163 : [ 9.20173e-006 ]
8164 : [ 9.29086e-006 ]
8165 : [ 8.90584e-006 ]
8166 : [ 9.09197e-006 ]
8167 : [ 8.97834e-006 ]
8168 : [ 8.91485e-006 ]
8169 : [ 8.98677e-006 ]
8170 : [ 9.28435e-006 ]
8171 : [ 8.88088e-006 ]
8172 : [ 9.09186e-006 ]
8173 : [ 9.33517e-006 ]
8174 : [ 9.40494e-006 ]
8175 : [ 9.05343e-006 ]
8176 : [ 9.02681e-006 ]
8177 : [ 9.06867e-006 ]
8178 : [ 8.99259e-006 ]
8179 : [ 8.85538e-006 ]
8180 : [ 9.1113e-006  ]
8181 : [ 9.10449e-006 ]
8182 : [ 9.20536e-006 ]
8183 : [ 9.13757e-006 ]
8184 : [ 9.09725e-006 ]
8185 : [ 9.13213e-006 ]
8186 : [ 8.74732e-006 ]
8187 : [ 8.95032e-006 ]
8188 : [ 9.05672e-006 ]
8189 : [ 9.17144e-006 ]
8190 : [ 8.77515e-006 ]
8191 : [ 8.97102e-006 ]
8192 : [ 8.9076e-006  ]
8193 : [ 8.99794e-006 ]
8194 : [ 9.34992e-006 ]
8195 : [ 9.03054e-006 ]
8196 : [ 9.08701e-006 ]
8197 : [ 9.05676e-006 ]
8198 : [ 9.17722e-006 ]
8199 : [ 9.18658e-006 ]
8200 : [ 8.81183e-006 ]
8201 : [ 9.09889e-006 ]
8202 : [ 9.18618e-006 ]
8203 : [ 9.38118e-006 ]
8204 : [ 9.37333e-006 ]
8205 : [ 8.87456e-006 ]
8206 : [ 8.89532e-006 ]
8207 : [ 8.96711e-006 ]
8208 : [ 9.0084e-006  ]
8209 : [ 9.12351e-006 ]
8210 : [ 8.96666e-006 ]
8211 : [ 9.03454e-006 ]
8212 : [ 8.96263e-006 ]
8213 : [ 8.8439e-006  ]
8214 : [ 8.90633e-006 ]
8215 : [ 9.19141e-006 ]
8216 : [ 9.06136e-006 ]
8217 : [ 8.97597e-006 ]
8218 : [ 8.92662e-006 ]
8219 : [ 9.41182e-006 ]
8220 : [ 9.11574e-006 ]
8221 : [ 9.01093e-006 ]
8222 : [ 9.1473e-006  ]
8223 : [ 9.03578e-006 ]
8224 : [ 9.15696e-006 ]
8225 : [ 8.74081e-006 ]
8226 : [ 9.04122e-006 ]
8227 : [ 8.9297e-006  ]
8228 : [ 9.0055e-006  ]
8229 : [ 8.86904e-006 ]
8230 : [ 9.18238e-006 ]
8231 : [ 8.91353e-006 ]
8232 : [ 9.1522e-006  ]
8233 : [ 9.23109e-006 ]
8234 : [ 8.7425e-006  ]
8235 : [ 8.87845e-006 ]
8236 : [ 8.94753e-006 ]
8237 : [ 8.99231e-006 ]
8238 : [ 9.06072e-006 ]
8239 : [ 8.96337e-006 ]
8240 : [ 8.95128e-006 ]
8241 : [ 9.20965e-006 ]
8242 : [ 8.84487e-006 ]
8243 : [ 8.76229e-006 ]
8244 : [ 9.1809e-006  ]
8245 : [ 9.08333e-006 ]
8246 : [ 8.98194e-006 ]
8247 : [ 8.75448e-006 ]
8248 : [ 9.09235e-006 ]
8249 : [ 8.89539e-006 ]
8250 : [ 9.16848e-006 ]
8251 : [ 8.8304e-006  ]
8252 : [ 9.08519e-006 ]
8253 : [ 8.82217e-006 ]
8254 : [ 8.83143e-006 ]
8255 : [ 8.65896e-006 ]
8256 : [ 9.17975e-006 ]
8257 : [ 8.95038e-006 ]
8258 : [ 8.81187e-006 ]
8259 : [ 9.59852e-006 ]
8260 : [ 8.89078e-006 ]
8261 : [ 9.17435e-006 ]
8262 : [ 9.23388e-006 ]
8263 : [ 9.03644e-006 ]
8264 : [ 9.33625e-006 ]
8265 : [ 9.44994e-006 ]
8266 : [ 9.01472e-006 ]
8267 : [ 9.03989e-006 ]
8268 : [ 8.91319e-006 ]
8269 : [ 9.32066e-006 ]
8270 : [ 8.8927e-006  ]
8271 : [ 8.99649e-006 ]
8272 : [ 9.14939e-006 ]
8273 : [ 9.07962e-006 ]
8274 : [ 9.28946e-006 ]
8275 : [ 9.1412e-006  ]
8276 : [ 8.90236e-006 ]
8277 : [ 8.97372e-006 ]
8278 : [ 8.86282e-006 ]
8279 : [ 8.82096e-006 ]
8280 : [ 9.1687e-006  ]
8281 : [ 9.26299e-006 ]
8282 : [ 8.91212e-006 ]
8283 : [ 8.80607e-006 ]
8284 : [ 9.19233e-006 ]
8285 : [ 9.03568e-006 ]
8286 : [ 9.01119e-006 ]
8287 : [ 9.00208e-006 ]
8288 : [ 9.08767e-006 ]
8289 : [ 8.86297e-006 ]
8290 : [ 9.18546e-006 ]
8291 : [ 9.19745e-006 ]
8292 : [ 9.10514e-006 ]
8293 : [ 9.12443e-006 ]
8294 : [ 9.41397e-006 ]
8295 : [ 9.00625e-006 ]
8296 : [ 8.86891e-006 ]
8297 : [ 8.79404e-006 ]
8298 : [ 9.12825e-006 ]
8299 : [ 9.28175e-006 ]
8300 : [ 9.21421e-006 ]
8301 : [ 8.88869e-006 ]
8302 : [ 9.16999e-006 ]
8303 : [ 8.97073e-006 ]
8304 : [ 9.07027e-006 ]
8305 : [ 8.97168e-006 ]
8306 : [ 9.01331e-006 ]
8307 : [ 8.84123e-006 ]
8308 : [ 8.84866e-006 ]
8309 : [ 8.81467e-006 ]
8310 : [ 9.37971e-006 ]
8311 : [ 8.80509e-006 ]
8312 : [ 9.13806e-006 ]
8313 : [ 9.13174e-006 ]
8314 : [ 8.96061e-006 ]
8315 : [ 9.39753e-006 ]
8316 : [ 9.25785e-006 ]
8317 : [ 8.97853e-006 ]
8318 : [ 9.1576e-006  ]
8319 : [ 9.08078e-006 ]
8320 : [ 8.90993e-006 ]
8321 : [ 9.00812e-006 ]
8322 : [ 8.93153e-006 ]
8323 : [ 8.82535e-006 ]
8324 : [ 9.1497e-006  ]
8325 : [ 9.40099e-006 ]
8326 : [ 8.83568e-006 ]
8327 : [ 9.00326e-006 ]
8328 : [ 9.10003e-006 ]
8329 : [ 9.22647e-006 ]
8330 : [ 8.80791e-006 ]
8331 : [ 8.74816e-006 ]
8332 : [ 8.98794e-006 ]
8333 : [ 8.73227e-006 ]
8334 : [ 8.80248e-006 ]
8335 : [ 9.04952e-006 ]
8336 : [ 8.86395e-006 ]
8337 : [ 9.3582e-006  ]
8338 : [ 9.16435e-006 ]
8339 : [ 9.08137e-006 ]
8340 : [ 9.06051e-006 ]
8341 : [ 8.83678e-006 ]
8342 : [ 8.99027e-006 ]
8343 : [ 9.33785e-006 ]
8344 : [ 9.01855e-006 ]
8345 : [ 9.27867e-006 ]
8346 : [ 9.01348e-006 ]
8347 : [ 8.94271e-006 ]
8348 : [ 8.90735e-006 ]
8349 : [ 9.03621e-006 ]
8350 : [ 9.312e-006   ]
8351 : [ 8.7763e-006  ]
8352 : [ 9.11672e-006 ]
8353 : [ 9.29714e-006 ]
8354 : [ 9.28578e-006 ]
8355 : [ 9.35573e-006 ]
8356 : [ 9.31924e-006 ]
8357 : [ 9.56484e-006 ]
8358 : [ 9.31361e-006 ]
8359 : [ 8.86515e-006 ]
8360 : [ 9.08272e-006 ]
8361 : [ 8.98624e-006 ]
8362 : [ 9.08103e-006 ]
8363 : [ 9.15345e-006 ]
8364 : [ 9.00309e-006 ]
8365 : [ 8.82897e-006 ]
8366 : [ 9.23487e-006 ]
8367 : [ 8.93878e-006 ]
8368 : [ 9.21355e-006 ]
8369 : [ 9.16747e-006 ]
8370 : [ 9.01236e-006 ]
8371 : [ 8.93799e-006 ]
8372 : [ 8.86741e-006 ]
8373 : [ 9.0884e-006  ]
8374 : [ 8.74276e-006 ]
8375 : [ 9.16122e-006 ]
8376 : [ 8.95729e-006 ]
8377 : [ 8.73954e-006 ]
8378 : [ 9.11783e-006 ]
8379 : [ 8.79319e-006 ]
8380 : [ 9.01528e-006 ]
8381 : [ 9.0246e-006  ]
8382 : [ 9.1868e-006  ]
8383 : [ 9.29759e-006 ]
8384 : [ 8.94504e-006 ]
8385 : [ 9.09478e-006 ]
8386 : [ 9.11207e-006 ]
8387 : [ 8.77631e-006 ]
8388 : [ 9.06622e-006 ]
8389 : [ 8.96344e-006 ]
8390 : [ 9.1776e-006  ]
8391 : [ 9.11257e-006 ]
8392 : [ 9.40058e-006 ]
8393 : [ 8.81163e-006 ]
8394 : [ 8.85615e-006 ]
8395 : [ 9.17182e-006 ]
8396 : [ 9.0558e-006  ]
8397 : [ 8.83845e-006 ]
8398 : [ 9.29934e-006 ]
8399 : [ 9.09461e-006 ]
8400 : [ 8.75572e-006 ]
8401 : [ 8.76511e-006 ]
8402 : [ 9.05261e-006 ]
8403 : [ 8.82176e-006 ]
8404 : [ 9.052e-006   ]
8405 : [ 9.14607e-006 ]
8406 : [ 8.90478e-006 ]
8407 : [ 9.08452e-006 ]
8408 : [ 8.88327e-006 ]
8409 : [ 8.80354e-006 ]
8410 : [ 9.08315e-006 ]
8411 : [ 9.01641e-006 ]
8412 : [ 9.2176e-006  ]
8413 : [ 8.93486e-006 ]
8414 : [ 9.21548e-006 ]
8415 : [ 9.19748e-006 ]
8416 : [ 9.09727e-006 ]
8417 : [ 9.00559e-006 ]
8418 : [ 9.11933e-006 ]
8419 : [ 8.98259e-006 ]
8420 : [ 8.77179e-006 ]
8421 : [ 9.12114e-006 ]
8422 : [ 8.95865e-006 ]
8423 : [ 8.92632e-006 ]
8424 : [ 9.16236e-006 ]
8425 : [ 9.01431e-006 ]
8426 : [ 9.38052e-006 ]
8427 : [ 8.86452e-006 ]
8428 : [ 9.00036e-006 ]
8429 : [ 9.23552e-006 ]
8430 : [ 8.75836e-006 ]
8431 : [ 8.88898e-006 ]
8432 : [ 8.90405e-006 ]
8433 : [ 8.85809e-006 ]
8434 : [ 9.28932e-006 ]
8435 : [ 8.82868e-006 ]
8436 : [ 9.06535e-006 ]
8437 : [ 8.78971e-006 ]
8438 : [ 9.23271e-006 ]
8439 : [ 9.17244e-006 ]
8440 : [ 8.94126e-006 ]
8441 : [ 9.14463e-006 ]
8442 : [ 9.05909e-006 ]
8443 : [ 8.80073e-006 ]
8444 : [ 9.39632e-006 ]
8445 : [ 9.02528e-006 ]
8446 : [ 9.15163e-006 ]
8447 : [ 9.12281e-006 ]
8448 : [ 8.8342e-006  ]
8449 : [ 8.7304e-006  ]
8450 : [ 9.3019e-006  ]
8451 : [ 8.80531e-006 ]
8452 : [ 8.99275e-006 ]
8453 : [ 9.03871e-006 ]
8454 : [ 9.02486e-006 ]
8455 : [ 8.90323e-006 ]
8456 : [ 9.13512e-006 ]
8457 : [ 9.10096e-006 ]
8458 : [ 9.1712e-006  ]
8459 : [ 9.03303e-006 ]
8460 : [ 8.93468e-006 ]
8461 : [ 9.00346e-006 ]
8462 : [ 9.12065e-006 ]
8463 : [ 8.95471e-006 ]
8464 : [ 9.06765e-006 ]
8465 : [ 8.92068e-006 ]
8466 : [ 8.91555e-006 ]
8467 : [ 9.18009e-006 ]
8468 : [ 8.77437e-006 ]
8469 : [ 8.92351e-006 ]
8470 : [ 9.17955e-006 ]
8471 : [ 9.04381e-006 ]
8472 : [ 9.2359e-006  ]
8473 : [ 9.14435e-006 ]
8474 : [ 9.38883e-006 ]
8475 : [ 8.89861e-006 ]
8476 : [ 8.67013e-006 ]
8477 : [ 8.79629e-006 ]
8478 : [ 8.77138e-006 ]
8479 : [ 9.23554e-006 ]
8480 : [ 8.90481e-006 ]
8481 : [ 9.16864e-006 ]
8482 : [ 9.05788e-006 ]
8483 : [ 9.01099e-006 ]
8484 : [ 9.03341e-006 ]
8485 : [ 8.76327e-006 ]
8486 : [ 9.00195e-006 ]
8487 : [ 8.81881e-006 ]
8488 : [ 9.26055e-006 ]
8489 : [ 9.28409e-006 ]
8490 : [ 8.96401e-006 ]
8491 : [ 9.424e-006   ]
8492 : [ 9.02602e-006 ]
8493 : [ 9.07276e-006 ]
8494 : [ 9.2559e-006  ]
8495 : [ 9.2344e-006  ]
8496 : [ 8.85178e-006 ]
8497 : [ 9.00439e-006 ]
8498 : [ 8.95702e-006 ]
8499 : [ 9.19569e-006 ]
8500 : [ 9.26606e-006 ]
8501 : [ 8.80947e-006 ]
8502 : [ 8.82586e-006 ]
8503 : [ 9.3096e-006  ]
8504 : [ 9.09211e-006 ]
8505 : [ 9.05327e-006 ]
8506 : [ 8.7722e-006  ]
8507 : [ 8.85891e-006 ]
8508 : [ 9.00605e-006 ]
8509 : [ 9.16526e-006 ]
8510 : [ 9.11472e-006 ]
8511 : [ 8.79816e-006 ]
8512 : [ 9.14537e-006 ]
8513 : [ 9.11845e-006 ]
8514 : [ 8.86844e-006 ]
8515 : [ 8.89596e-006 ]
8516 : [ 9.20525e-006 ]
8517 : [ 8.81787e-006 ]
8518 : [ 9.11296e-006 ]
8519 : [ 9.07249e-006 ]
8520 : [ 9.09601e-006 ]
8521 : [ 9.00422e-006 ]
8522 : [ 8.8669e-006  ]
8523 : [ 9.02354e-006 ]
8524 : [ 8.81296e-006 ]
8525 : [ 9.16582e-006 ]
8526 : [ 9.03015e-006 ]
8527 : [ 9.31221e-006 ]
8528 : [ 8.98784e-006 ]
8529 : [ 9.25889e-006 ]
8530 : [ 8.91779e-006 ]
8531 : [ 9.26624e-006 ]
8532 : [ 9.24933e-006 ]
8533 : [ 8.93694e-006 ]
8534 : [ 9.2362e-006  ]
8535 : [ 9.16696e-006 ]
8536 : [ 8.95113e-006 ]
8537 : [ 8.80306e-006 ]
8538 : [ 9.28792e-006 ]
8539 : [ 9.14622e-006 ]
8540 : [ 9.15682e-006 ]
8541 : [ 9.12766e-006 ]
8542 : [ 9.05786e-006 ]
8543 : [ 8.80682e-006 ]
8544 : [ 9.29833e-006 ]
8545 : [ 9.3411e-006  ]
8546 : [ 9.31697e-006 ]
8547 : [ 8.79413e-006 ]
8548 : [ 9.12082e-006 ]
8549 : [ 9.61343e-006 ]
8550 : [ 9.09996e-006 ]
8551 : [ 8.89236e-006 ]
8552 : [ 9.13406e-006 ]
8553 : [ 8.8557e-006  ]
8554 : [ 9.01166e-006 ]
8555 : [ 9.17718e-006 ]
8556 : [ 8.98506e-006 ]
8557 : [ 9.06116e-006 ]
8558 : [ 8.8609e-006  ]
8559 : [ 9.11928e-006 ]
8560 : [ 9.1178e-006  ]
8561 : [ 8.96386e-006 ]
8562 : [ 9.1513e-006  ]
8563 : [ 8.84573e-006 ]
8564 : [ 9.01063e-006 ]
8565 : [ 9.11671e-006 ]
8566 : [ 9.35597e-006 ]
8567 : [ 8.97047e-006 ]
8568 : [ 8.81083e-006 ]
8569 : [ 9.18001e-006 ]
8570 : [ 8.81053e-006 ]
8571 : [ 9.0613e-006  ]
8572 : [ 9.05534e-006 ]
8573 : [ 8.78087e-006 ]
8574 : [ 8.8196e-006  ]
8575 : [ 8.92318e-006 ]
8576 : [ 9.0165e-006  ]
8577 : [ 9.02126e-006 ]
8578 : [ 9.17628e-006 ]
8579 : [ 9.17327e-006 ]
8580 : [ 9.32349e-006 ]
8581 : [ 9.24724e-006 ]
8582 : [ 9.23018e-006 ]
8583 : [ 9.41675e-006 ]
8584 : [ 9.06453e-006 ]
8585 : [ 9.24236e-006 ]
8586 : [ 9.31073e-006 ]
8587 : [ 9.05421e-006 ]
8588 : [ 9.27275e-006 ]
8589 : [ 8.99416e-006 ]
8590 : [ 9.31513e-006 ]
8591 : [ 9.10623e-006 ]
8592 : [ 8.72697e-006 ]
8593 : [ 9.01405e-006 ]
8594 : [ 9.40416e-006 ]
8595 : [ 8.90753e-006 ]
8596 : [ 9.50961e-006 ]
8597 : [ 9.2607e-006  ]
8598 : [ 9.11989e-006 ]
8599 : [ 8.9268e-006  ]
8600 : [ 8.89218e-006 ]
8601 : [ 8.8313e-006  ]
8602 : [ 8.97749e-006 ]
8603 : [ 9.1068e-006  ]
8604 : [ 9.03744e-006 ]
8605 : [ 9.08224e-006 ]
8606 : [ 9.37594e-006 ]
8607 : [ 9.1494e-006  ]
8608 : [ 9.06902e-006 ]
8609 : [ 9.07206e-006 ]
8610 : [ 8.89146e-006 ]
8611 : [ 9.21299e-006 ]
8612 : [ 9.11551e-006 ]
8613 : [ 9.63339e-006 ]
8614 : [ 9.23867e-006 ]
8615 : [ 9.17428e-006 ]
8616 : [ 9.12538e-006 ]
8617 : [ 9.19023e-006 ]
8618 : [ 8.87598e-006 ]
8619 : [ 9.12537e-006 ]
8620 : [ 8.88458e-006 ]
8621 : [ 9.14882e-006 ]
8622 : [ 8.82555e-006 ]
8623 : [ 9.23401e-006 ]
8624 : [ 8.85176e-006 ]
8625 : [ 9.01841e-006 ]
8626 : [ 8.93236e-006 ]
8627 : [ 9.14701e-006 ]
8628 : [ 9.00638e-006 ]
8629 : [ 8.965e-006   ]
8630 : [ 9.32287e-006 ]
8631 : [ 8.76152e-006 ]
8632 : [ 8.83694e-006 ]
8633 : [ 8.98043e-006 ]
8634 : [ 9.08527e-006 ]
8635 : [ 8.72872e-006 ]
8636 : [ 9.20856e-006 ]
8637 : [ 9.2438e-006  ]
8638 : [ 8.89394e-006 ]
8639 : [ 8.9445e-006  ]
8640 : [ 8.81715e-006 ]
8641 : [ 8.77215e-006 ]
8642 : [ 9.10642e-006 ]
8643 : [ 8.94015e-006 ]
8644 : [ 8.82323e-006 ]
8645 : [ 9.25116e-006 ]
8646 : [ 9.06774e-006 ]
8647 : [ 9.10408e-006 ]
8648 : [ 9.43503e-006 ]
8649 : [ 9.19174e-006 ]
8650 : [ 9.24296e-006 ]
8651 : [ 8.73763e-006 ]
8652 : [ 8.91415e-006 ]
8653 : [ 8.93407e-006 ]
8654 : [ 8.93115e-006 ]
8655 : [ 8.96038e-006 ]
8656 : [ 8.84905e-006 ]
8657 : [ 9.08173e-006 ]
8658 : [ 9.17313e-006 ]
8659 : [ 8.98868e-006 ]
8660 : [ 9.22124e-006 ]
8661 : [ 9.03155e-006 ]
8662 : [ 9.06283e-006 ]
8663 : [ 9.16227e-006 ]
8664 : [ 8.90344e-006 ]
8665 : [ 8.97271e-006 ]
8666 : [ 9.14396e-006 ]
8667 : [ 9.21574e-006 ]
8668 : [ 8.8394e-006  ]
8669 : [ 9.00525e-006 ]
8670 : [ 9.01774e-006 ]
8671 : [ 8.80137e-006 ]
8672 : [ 9.07884e-006 ]
8673 : [ 9.11919e-006 ]
8674 : [ 9.14508e-006 ]
8675 : [ 9.44238e-006 ]
8676 : [ 9.07665e-006 ]
8677 : [ 9.06737e-006 ]
8678 : [ 8.94271e-006 ]
8679 : [ 8.99819e-006 ]
8680 : [ 9.03546e-006 ]
8681 : [ 8.88624e-006 ]
8682 : [ 8.69282e-006 ]
8683 : [ 9.00037e-006 ]
8684 : [ 8.8459e-006  ]
8685 : [ 9.18621e-006 ]
8686 : [ 8.9934e-006  ]
8687 : [ 9.10457e-006 ]
8688 : [ 9.05526e-006 ]
8689 : [ 9.1764e-006  ]
8690 : [ 8.61661e-006 ]
8691 : [ 8.68862e-006 ]
8692 : [ 9.09588e-006 ]
8693 : [ 9.20942e-006 ]
8694 : [ 9.15163e-006 ]
8695 : [ 8.84052e-006 ]
8696 : [ 8.90059e-006 ]
8697 : [ 9.0502e-006  ]
8698 : [ 9.11881e-006 ]
8699 : [ 8.8348e-006  ]
8700 : [ 8.95834e-006 ]
8701 : [ 9.1335e-006  ]
8702 : [ 9.39001e-006 ]
8703 : [ 8.86754e-006 ]
8704 : [ 9.14669e-006 ]
8705 : [ 8.9704e-006  ]
8706 : [ 9.36143e-006 ]
8707 : [ 9.13827e-006 ]
8708 : [ 8.72951e-006 ]
8709 : [ 8.76753e-006 ]
8710 : [ 9.29267e-006 ]
8711 : [ 8.84747e-006 ]
8712 : [ 8.85654e-006 ]
8713 : [ 8.92015e-006 ]
8714 : [ 8.91427e-006 ]
8715 : [ 9.07913e-006 ]
8716 : [ 9.15814e-006 ]
8717 : [ 8.93126e-006 ]
8718 : [ 9.29441e-006 ]
8719 : [ 9.21518e-006 ]
8720 : [ 9.39911e-006 ]
8721 : [ 8.76658e-006 ]
8722 : [ 8.79565e-006 ]
8723 : [ 9.18736e-006 ]
8724 : [ 8.72485e-006 ]
8725 : [ 9.19518e-006 ]
8726 : [ 8.93515e-006 ]
8727 : [ 9.05002e-006 ]
8728 : [ 9.42705e-006 ]
8729 : [ 9.08624e-006 ]
8730 : [ 9.1459e-006  ]
8731 : [ 9.24507e-006 ]
8732 : [ 8.96593e-006 ]
8733 : [ 9.19707e-006 ]
8734 : [ 9.11433e-006 ]
8735 : [ 9.06124e-006 ]
8736 : [ 9.37385e-006 ]
8737 : [ 8.95554e-006 ]
8738 : [ 8.88738e-006 ]
8739 : [ 9.27319e-006 ]
8740 : [ 9.27299e-006 ]
8741 : [ 9.17779e-006 ]
8742 : [ 8.901e-006   ]
8743 : [ 9.51612e-006 ]
8744 : [ 8.85125e-006 ]
8745 : [ 8.90637e-006 ]
8746 : [ 9.23837e-006 ]
8747 : [ 9.12487e-006 ]
8748 : [ 9.03557e-006 ]
8749 : [ 9.17679e-006 ]
8750 : [ 8.88104e-006 ]
8751 : [ 9.33976e-006 ]
8752 : [ 9.14096e-006 ]
8753 : [ 8.88581e-006 ]
8754 : [ 8.88594e-006 ]
8755 : [ 9.14106e-006 ]
8756 : [ 9.03551e-006 ]
8757 : [ 9.04832e-006 ]
8758 : [ 9.13512e-006 ]
8759 : [ 9.17468e-006 ]
8760 : [ 8.80276e-006 ]
8761 : [ 8.89542e-006 ]
8762 : [ 9.24907e-006 ]
8763 : [ 9.03362e-006 ]
8764 : [ 9.22683e-006 ]
8765 : [ 8.6789e-006  ]
8766 : [ 8.94194e-006 ]
8767 : [ 9.10904e-006 ]
8768 : [ 9.13542e-006 ]
8769 : [ 8.87777e-006 ]
8770 : [ 8.73008e-006 ]
8771 : [ 9.10526e-006 ]
8772 : [ 9.32327e-006 ]
8773 : [ 9.07202e-006 ]
8774 : [ 9.20923e-006 ]
8775 : [ 8.97975e-006 ]
8776 : [ 9.24128e-006 ]
8777 : [ 9.03772e-006 ]
8778 : [ 8.99047e-006 ]
8779 : [ 8.88709e-006 ]
8780 : [ 9.11019e-006 ]
8781 : [ 8.80533e-006 ]
8782 : [ 9.19115e-006 ]
8783 : [ 8.7362e-006  ]
8784 : [ 9.02902e-006 ]
8785 : [ 9.16161e-006 ]
8786 : [ 9.10005e-006 ]
8787 : [ 9.06867e-006 ]
8788 : [ 9.10888e-006 ]
8789 : [ 9.29447e-006 ]
8790 : [ 9.16385e-006 ]
8791 : [ 9.05743e-006 ]
8792 : [ 8.92621e-006 ]
8793 : [ 8.93815e-006 ]
8794 : [ 9.06361e-006 ]
8795 : [ 8.9913e-006  ]
8796 : [ 8.88281e-006 ]
8797 : [ 9.05982e-006 ]
8798 : [ 9.15089e-006 ]
8799 : [ 9.16798e-006 ]
8800 : [ 8.85329e-006 ]
8801 : [ 8.99883e-006 ]
8802 : [ 9.14265e-006 ]
8803 : [ 9.26297e-006 ]
8804 : [ 9.10987e-006 ]
8805 : [ 8.96463e-006 ]
8806 : [ 8.83768e-006 ]
8807 : [ 8.9034e-006  ]
8808 : [ 9.26879e-006 ]
8809 : [ 9.29767e-006 ]
8810 : [ 8.90225e-006 ]
8811 : [ 8.78515e-006 ]
8812 : [ 9.07703e-006 ]
8813 : [ 9.23309e-006 ]
8814 : [ 9.2426e-006  ]
8815 : [ 9.15046e-006 ]
8816 : [ 9.27021e-006 ]
8817 : [ 9.1035e-006  ]
8818 : [ 9.26674e-006 ]
8819 : [ 9.03464e-006 ]
8820 : [ 8.93068e-006 ]
8821 : [ 8.79059e-006 ]
8822 : [ 8.97885e-006 ]
8823 : [ 9.08509e-006 ]
8824 : [ 9.04978e-006 ]
8825 : [ 9.08846e-006 ]
8826 : [ 8.88423e-006 ]
8827 : [ 9.01871e-006 ]
8828 : [ 8.92013e-006 ]
8829 : [ 8.87401e-006 ]
8830 : [ 9.03643e-006 ]
8831 : [ 9.08464e-006 ]
8832 : [ 8.94683e-006 ]
8833 : [ 9.37117e-006 ]
8834 : [ 9.14458e-006 ]
8835 : [ 8.89341e-006 ]
8836 : [ 8.83575e-006 ]
8837 : [ 8.83613e-006 ]
8838 : [ 9.12198e-006 ]
8839 : [ 9.21474e-006 ]
8840 : [ 8.95562e-006 ]
8841 : [ 8.79739e-006 ]
8842 : [ 8.73307e-006 ]
8843 : [ 9.17326e-006 ]
8844 : [ 9.05928e-006 ]
8845 : [ 8.87023e-006 ]
8846 : [ 9.06103e-006 ]
8847 : [ 8.82031e-006 ]
8848 : [ 9.14773e-006 ]
8849 : [ 9.16391e-006 ]
8850 : [ 8.98437e-006 ]
8851 : [ 8.97186e-006 ]
8852 : [ 8.73339e-006 ]
8853 : [ 9.57122e-006 ]
8854 : [ 9.43083e-006 ]
8855 : [ 8.98233e-006 ]
8856 : [ 9.1281e-006  ]
8857 : [ 8.8259e-006  ]
8858 : [ 9.18058e-006 ]
8859 : [ 8.90644e-006 ]
8860 : [ 9.23643e-006 ]
8861 : [ 8.86861e-006 ]
8862 : [ 9.11442e-006 ]
8863 : [ 8.88224e-006 ]
8864 : [ 8.81521e-006 ]
8865 : [ 8.98335e-006 ]
8866 : [ 9.00731e-006 ]
8867 : [ 9.17764e-006 ]
8868 : [ 9.02494e-006 ]
8869 : [ 8.92535e-006 ]
8870 : [ 8.94499e-006 ]
8871 : [ 9.18128e-006 ]
8872 : [ 8.90012e-006 ]
8873 : [ 9.20188e-006 ]
8874 : [ 9.16242e-006 ]
8875 : [ 9.37245e-006 ]
8876 : [ 9.15316e-006 ]
8877 : [ 8.91683e-006 ]
8878 : [ 9.21834e-006 ]
8879 : [ 9.28535e-006 ]
8880 : [ 9.08966e-006 ]
8881 : [ 9.06865e-006 ]
8882 : [ 9.17099e-006 ]
8883 : [ 9.07366e-006 ]
8884 : [ 9.10858e-006 ]
8885 : [ 9.00732e-006 ]
8886 : [ 8.93449e-006 ]
8887 : [ 8.81571e-006 ]
8888 : [ 9.08184e-006 ]
8889 : [ 8.85226e-006 ]
8890 : [ 9.0676e-006  ]
8891 : [ 8.76492e-006 ]
8892 : [ 9.1264e-006  ]
8893 : [ 9.24348e-006 ]
8894 : [ 9.04369e-006 ]
8895 : [ 9.09752e-006 ]
8896 : [ 9.25561e-006 ]
8897 : [ 8.93813e-006 ]
8898 : [ 9.24216e-006 ]
8899 : [ 9.01574e-006 ]
8900 : [ 9.33196e-006 ]
8901 : [ 8.97077e-006 ]
8902 : [ 8.83315e-006 ]
8903 : [ 8.9175e-006  ]
8904 : [ 9.10434e-006 ]
8905 : [ 8.82187e-006 ]
8906 : [ 8.95768e-006 ]
8907 : [ 8.81941e-006 ]
8908 : [ 8.95173e-006 ]
8909 : [ 9.0918e-006  ]
8910 : [ 8.99757e-006 ]
8911 : [ 8.97312e-006 ]
8912 : [ 8.93647e-006 ]
8913 : [ 9.21367e-006 ]
8914 : [ 8.93222e-006 ]
8915 : [ 9.29122e-006 ]
8916 : [ 9.24035e-006 ]
8917 : [ 8.78532e-006 ]
8918 : [ 9.29871e-006 ]
8919 : [ 9.48124e-006 ]
8920 : [ 8.73668e-006 ]
8921 : [ 9.20165e-006 ]
8922 : [ 8.6317e-006  ]
8923 : [ 8.94374e-006 ]
8924 : [ 9.08659e-006 ]
8925 : [ 9.2532e-006  ]
8926 : [ 8.88547e-006 ]
8927 : [ 9.01603e-006 ]
8928 : [ 9.06354e-006 ]
8929 : [ 8.8363e-006  ]
8930 : [ 9.09922e-006 ]
8931 : [ 8.8855e-006  ]
8932 : [ 9.129e-006   ]
8933 : [ 9.24753e-006 ]
8934 : [ 9.05671e-006 ]
8935 : [ 8.90931e-006 ]
8936 : [ 9.08089e-006 ]
8937 : [ 9.05014e-006 ]
8938 : [ 9.17295e-006 ]
8939 : [ 9.0257e-006  ]
8940 : [ 8.83851e-006 ]
8941 : [ 8.8965e-006  ]
8942 : [ 9.67196e-006 ]
8943 : [ 9.13493e-006 ]
8944 : [ 8.69877e-006 ]
8945 : [ 9.14151e-006 ]
8946 : [ 9.08849e-006 ]
8947 : [ 9.2606e-006  ]
8948 : [ 8.87192e-006 ]
8949 : [ 8.73656e-006 ]
8950 : [ 9.25245e-006 ]
8951 : [ 8.94739e-006 ]
8952 : [ 9.2334e-006  ]
8953 : [ 9.33253e-006 ]
8954 : [ 8.88657e-006 ]
8955 : [ 8.97599e-006 ]
8956 : [ 9.26958e-006 ]
8957 : [ 8.98525e-006 ]
8958 : [ 9.03838e-006 ]
8959 : [ 8.93671e-006 ]
8960 : [ 9.01425e-006 ]
8961 : [ 9.16607e-006 ]
8962 : [ 8.95211e-006 ]
8963 : [ 9.15079e-006 ]
8964 : [ 9.01292e-006 ]
8965 : [ 9.02451e-006 ]
8966 : [ 8.81533e-006 ]
8967 : [ 9.18516e-006 ]
8968 : [ 8.89236e-006 ]
8969 : [ 9.10879e-006 ]
8970 : [ 8.80084e-006 ]
8971 : [ 9.15005e-006 ]
8972 : [ 8.65827e-006 ]
8973 : [ 9.22578e-006 ]
8974 : [ 8.91578e-006 ]
8975 : [ 8.97665e-006 ]
8976 : [ 9.12345e-006 ]
8977 : [ 9.08979e-006 ]
8978 : [ 9.29146e-006 ]
8979 : [ 8.90454e-006 ]
8980 : [ 9.28119e-006 ]
8981 : [ 9.25508e-006 ]
8982 : [ 8.86014e-006 ]
8983 : [ 9.04048e-006 ]
8984 : [ 9.2071e-006  ]
8985 : [ 9.18311e-006 ]
8986 : [ 9.10013e-006 ]
8987 : [ 8.85741e-006 ]
8988 : [ 8.96637e-006 ]
8989 : [ 9.3274e-006  ]
8990 : [ 9.00775e-006 ]
8991 : [ 9.22865e-006 ]
8992 : [ 8.74031e-006 ]
8993 : [ 8.98343e-006 ]
8994 : [ 8.90172e-006 ]
8995 : [ 9.29536e-006 ]
8996 : [ 8.93561e-006 ]
8997 : [ 9.11755e-006 ]
8998 : [ 8.76972e-006 ]
8999 : [ 9.06148e-006 ]
9000 : [ 9.01166e-006 ]
9001 : [ 9.32304e-006 ]
9002 : [ 8.81569e-006 ]
9003 : [ 9.41218e-006 ]
9004 : [ 9.02988e-006 ]
9005 : [ 9.00523e-006 ]
9006 : [ 8.74372e-006 ]
9007 : [ 8.82266e-006 ]
9008 : [ 8.86901e-006 ]
9009 : [ 8.81651e-006 ]
9010 : [ 8.89197e-006 ]
9011 : [ 9.3062e-006  ]
9012 : [ 8.95488e-006 ]
9013 : [ 8.93032e-006 ]
9014 : [ 9.2802e-006  ]
9015 : [ 9.15796e-006 ]
9016 : [ 9.06511e-006 ]
9017 : [ 9.14888e-006 ]
9018 : [ 8.84674e-006 ]
9019 : [ 9.20124e-006 ]
9020 : [ 9.07825e-006 ]
9021 : [ 8.75166e-006 ]
9022 : [ 8.74259e-006 ]
9023 : [ 8.83509e-006 ]
9024 : [ 8.84277e-006 ]
9025 : [ 9.01385e-006 ]
9026 : [ 9.35222e-006 ]
9027 : [ 8.8886e-006  ]
9028 : [ 8.93944e-006 ]
9029 : [ 9.25745e-006 ]
9030 : [ 9.17147e-006 ]
9031 : [ 9.03924e-006 ]
9032 : [ 8.7883e-006  ]
9033 : [ 8.9692e-006  ]
9034 : [ 8.7309e-006  ]
9035 : [ 8.90148e-006 ]
9036 : [ 9.05498e-006 ]
9037 : [ 9.35005e-006 ]
9038 : [ 8.94245e-006 ]
9039 : [ 9.19184e-006 ]
9040 : [ 9.0257e-006  ]
9041 : [ 9.18037e-006 ]
9042 : [ 8.80831e-006 ]
9043 : [ 9.05886e-006 ]
9044 : [ 9.12594e-006 ]
9045 : [ 9.08342e-006 ]
9046 : [ 9.02723e-006 ]
9047 : [ 8.8704e-006  ]
9048 : [ 8.92699e-006 ]
9049 : [ 8.68594e-006 ]
9050 : [ 9.00583e-006 ]
9051 : [ 9.0134e-006  ]
9052 : [ 8.99969e-006 ]
9053 : [ 8.77774e-006 ]
9054 : [ 9.17128e-006 ]
9055 : [ 9.29179e-006 ]
9056 : [ 9.16616e-006 ]
9057 : [ 8.83427e-006 ]
9058 : [ 9.2064e-006  ]
9059 : [ 8.78985e-006 ]
9060 : [ 9.16548e-006 ]
9061 : [ 8.82604e-006 ]
9062 : [ 9.12847e-006 ]
9063 : [ 9.27066e-006 ]
9064 : [ 8.93547e-006 ]
9065 : [ 9.29987e-006 ]
9066 : [ 8.91446e-006 ]
9067 : [ 9.19597e-006 ]
9068 : [ 8.95164e-006 ]
9069 : [ 9.02408e-006 ]
9070 : [ 8.95061e-006 ]
9071 : [ 8.98671e-006 ]
9072 : [ 8.86914e-006 ]
9073 : [ 9.18214e-006 ]
9074 : [ 8.93007e-006 ]
9075 : [ 8.98816e-006 ]
9076 : [ 8.98516e-006 ]
9077 : [ 9.40038e-006 ]
9078 : [ 8.98669e-006 ]
9079 : [ 8.88051e-006 ]
9080 : [ 9.07889e-006 ]
9081 : [ 9.17618e-006 ]
9082 : [ 9.0254e-006  ]
9083 : [ 8.86805e-006 ]
9084 : [ 8.84263e-006 ]
9085 : [ 8.75366e-006 ]
9086 : [ 8.78565e-006 ]
9087 : [ 9.11202e-006 ]
9088 : [ 8.75462e-006 ]
9089 : [ 9.11782e-006 ]
9090 : [ 9.09795e-006 ]
9091 : [ 9.12509e-006 ]
9092 : [ 9.18619e-006 ]
9093 : [ 9.13406e-006 ]
9094 : [ 9.11758e-006 ]
9095 : [ 9.16911e-006 ]
9096 : [ 9.27204e-006 ]
9097 : [ 8.96838e-006 ]
9098 : [ 8.96431e-006 ]
9099 : [ 8.8826e-006  ]
9100 : [ 9.0737e-006  ]
9101 : [ 9.06358e-006 ]
9102 : [ 9.24507e-006 ]
9103 : [ 8.98982e-006 ]
9104 : [ 8.82281e-006 ]
9105 : [ 9.24865e-006 ]
9106 : [ 9.21166e-006 ]
9107 : [ 9.09099e-006 ]
9108 : [ 9.10487e-006 ]
9109 : [ 9.15322e-006 ]
9110 : [ 9.36733e-006 ]
9111 : [ 8.75947e-006 ]
9112 : [ 8.90841e-006 ]
9113 : [ 8.87697e-006 ]
9114 : [ 9.02745e-006 ]
9115 : [ 9.15055e-006 ]
9116 : [ 8.9205e-006  ]
9117 : [ 9.21754e-006 ]
9118 : [ 8.76529e-006 ]
9119 : [ 9.16637e-006 ]
9120 : [ 8.87877e-006 ]
9121 : [ 8.94453e-006 ]
9122 : [ 9.18969e-006 ]
9123 : [ 9.04489e-006 ]
9124 : [ 9.07017e-006 ]
9125 : [ 9.07606e-006 ]
9126 : [ 9.05451e-006 ]
9127 : [ 8.96621e-006 ]
9128 : [ 9.47741e-006 ]
9129 : [ 9.29944e-006 ]
9130 : [ 8.88162e-006 ]
9131 : [ 9.25241e-006 ]
9132 : [ 8.77075e-006 ]
9133 : [ 9.27983e-006 ]
9134 : [ 8.80725e-006 ]
9135 : [ 9.0896e-006  ]
9136 : [ 9.07313e-006 ]
9137 : [ 9.06747e-006 ]
9138 : [ 8.8619e-006  ]
9139 : [ 9.02958e-006 ]
9140 : [ 8.79514e-006 ]
9141 : [ 9.59136e-006 ]
9142 : [ 9.07584e-006 ]
9143 : [ 9.13903e-006 ]
9144 : [ 9.03269e-006 ]
9145 : [ 9.30804e-006 ]
9146 : [ 9.12709e-006 ]
9147 : [ 8.80692e-006 ]
9148 : [ 9.03553e-006 ]
9149 : [ 9.10246e-006 ]
9150 : [ 9.05111e-006 ]
9151 : [ 8.90785e-006 ]
9152 : [ 9.13737e-006 ]
9153 : [ 8.89179e-006 ]
9154 : [ 9.38009e-006 ]
9155 : [ 8.81097e-006 ]
9156 : [ 9.2214e-006  ]
9157 : [ 8.99423e-006 ]
9158 : [ 9.08187e-006 ]
9159 : [ 8.72466e-006 ]
9160 : [ 8.8296e-006  ]
9161 : [ 9.41933e-006 ]
9162 : [ 9.04674e-006 ]
9163 : [ 9.19127e-006 ]
9164 : [ 8.96141e-006 ]
9165 : [ 8.81421e-006 ]
9166 : [ 9.16157e-006 ]
9167 : [ 9.18617e-006 ]
9168 : [ 8.79369e-006 ]
9169 : [ 8.94826e-006 ]
9170 : [ 9.18378e-006 ]
9171 : [ 8.84369e-006 ]
9172 : [ 9.04203e-006 ]
9173 : [ 9.10734e-006 ]
9174 : [ 9.02668e-006 ]
9175 : [ 9.05078e-006 ]
9176 : [ 9.01237e-006 ]
9177 : [ 9.07877e-006 ]
9178 : [ 9.08314e-006 ]
9179 : [ 8.95009e-006 ]
9180 : [ 9.25535e-006 ]
9181 : [ 9.04944e-006 ]
9182 : [ 9.11474e-006 ]
9183 : [ 9.1978e-006  ]
9184 : [ 9.22737e-006 ]
9185 : [ 8.93336e-006 ]
9186 : [ 9.31139e-006 ]
9187 : [ 9.01777e-006 ]
9188 : [ 9.183e-006   ]
9189 : [ 8.96184e-006 ]
9190 : [ 8.79843e-006 ]
9191 : [ 8.75402e-006 ]
9192 : [ 9.0777e-006  ]
9193 : [ 8.9991e-006  ]
9194 : [ 8.8097e-006  ]
9195 : [ 9.09644e-006 ]
9196 : [ 9.1895e-006  ]
9197 : [ 8.99671e-006 ]
9198 : [ 8.98194e-006 ]
9199 : [ 8.97947e-006 ]
9200 : [ 9.2008e-006  ]
9201 : [ 9.07861e-006 ]
9202 : [ 9.15299e-006 ]
9203 : [ 8.86918e-006 ]
9204 : [ 9.00005e-006 ]
9205 : [ 9.21919e-006 ]
9206 : [ 8.81755e-006 ]
9207 : [ 9.218e-006   ]
9208 : [ 8.82802e-006 ]
9209 : [ 8.88481e-006 ]
9210 : [ 8.83702e-006 ]
9211 : [ 8.89963e-006 ]
9212 : [ 9.22201e-006 ]
9213 : [ 8.87999e-006 ]
9214 : [ 9.24636e-006 ]
9215 : [ 8.82089e-006 ]
9216 : [ 9.20794e-006 ]
9217 : [ 9.04176e-006 ]
9218 : [ 8.8548e-006  ]
9219 : [ 8.76419e-006 ]
9220 : [ 8.944e-006   ]
9221 : [ 9.14446e-006 ]
9222 : [ 9.1803e-006  ]
9223 : [ 9.18028e-006 ]
9224 : [ 9.1684e-006  ]
9225 : [ 8.95298e-006 ]
9226 : [ 9.3043e-006  ]
9227 : [ 9.2988e-006  ]
9228 : [ 8.94289e-006 ]
9229 : [ 8.88518e-006 ]
9230 : [ 8.99833e-006 ]
9231 : [ 9.07535e-006 ]
9232 : [ 9.33234e-006 ]
9233 : [ 8.93431e-006 ]
9234 : [ 9.24063e-006 ]
9235 : [ 8.91484e-006 ]
9236 : [ 9.02361e-006 ]
9237 : [ 9.43912e-006 ]
9238 : [ 9.11086e-006 ]
9239 : [ 8.9752e-006  ]
9240 : [ 9.03355e-006 ]
9241 : [ 9.15343e-006 ]
9242 : [ 9.00767e-006 ]
9243 : [ 9.19516e-006 ]
9244 : [ 9.17129e-006 ]
9245 : [ 8.81052e-006 ]
9246 : [ 9.14858e-006 ]
9247 : [ 8.93216e-006 ]
9248 : [ 9.33248e-006 ]
9249 : [ 9.18817e-006 ]
9250 : [ 9.27959e-006 ]
9251 : [ 8.88804e-006 ]
9252 : [ 8.78166e-006 ]
9253 : [ 9.14123e-006 ]
9254 : [ 9.23244e-006 ]
9255 : [ 8.95249e-006 ]
9256 : [ 9.17068e-006 ]
9257 : [ 9.20731e-006 ]
9258 : [ 9.14392e-006 ]
9259 : [ 8.96869e-006 ]
9260 : [ 9.02121e-006 ]
9261 : [ 8.91134e-006 ]
9262 : [ 8.9406e-006  ]
9263 : [ 8.99366e-006 ]
9264 : [ 9.01481e-006 ]
9265 : [ 9.09926e-006 ]
9266 : [ 9.57299e-006 ]
9267 : [ 8.84573e-006 ]
9268 : [ 9.13563e-006 ]
9269 : [ 9.17586e-006 ]
9270 : [ 8.7119e-006  ]
9271 : [ 9.02142e-006 ]
9272 : [ 8.8644e-006  ]
9273 : [ 9.11707e-006 ]
9274 : [ 9.15446e-006 ]
9275 : [ 9.29168e-006 ]
9276 : [ 9.33396e-006 ]
9277 : [ 9.37175e-006 ]
9278 : [ 8.95988e-006 ]
9279 : [ 9.14145e-006 ]
9280 : [ 9.342e-006   ]
9281 : [ 9.19533e-006 ]
9282 : [ 9.02836e-006 ]
9283 : [ 9.06599e-006 ]
9284 : [ 9.03244e-006 ]
9285 : [ 9.01957e-006 ]
9286 : [ 8.95365e-006 ]
9287 : [ 8.7886e-006  ]
9288 : [ 9.11946e-006 ]
9289 : [ 8.71746e-006 ]
9290 : [ 8.89707e-006 ]
9291 : [ 9.12911e-006 ]
9292 : [ 9.05203e-006 ]
9293 : [ 9.08772e-006 ]
9294 : [ 9.06927e-006 ]
9295 : [ 8.86026e-006 ]
9296 : [ 8.83076e-006 ]
9297 : [ 9.03926e-006 ]
9298 : [ 8.89613e-006 ]
9299 : [ 9.14425e-006 ]
9300 : [ 8.95502e-006 ]
9301 : [ 9.2651e-006  ]
9302 : [ 9.00739e-006 ]
9303 : [ 9.03715e-006 ]
9304 : [ 9.37793e-006 ]
9305 : [ 8.89518e-006 ]
9306 : [ 9.12245e-006 ]
9307 : [ 8.83565e-006 ]
9308 : [ 9.47125e-006 ]
9309 : [ 8.87236e-006 ]
9310 : [ 8.86339e-006 ]
9311 : [ 9.29042e-006 ]
9312 : [ 8.76796e-006 ]
9313 : [ 8.91821e-006 ]
9314 : [ 9.14431e-006 ]
9315 : [ 8.73337e-006 ]
9316 : [ 9.14033e-006 ]
9317 : [ 9.03807e-006 ]
9318 : [ 8.75482e-006 ]
9319 : [ 9.08662e-006 ]
9320 : [ 8.86753e-006 ]
9321 : [ 9.07756e-006 ]
9322 : [ 9.26064e-006 ]
9323 : [ 8.90634e-006 ]
9324 : [ 9.15643e-006 ]
9325 : [ 9.15499e-006 ]
9326 : [ 9.13259e-006 ]
9327 : [ 8.84822e-006 ]
9328 : [ 9.22937e-006 ]
9329 : [ 9.11168e-006 ]
9330 : [ 9.0618e-006  ]
9331 : [ 8.83969e-006 ]
9332 : [ 8.92063e-006 ]
9333 : [ 9.12925e-006 ]
9334 : [ 9.02646e-006 ]
9335 : [ 8.7766e-006  ]
9336 : [ 9.20506e-006 ]
9337 : [ 8.85922e-006 ]
9338 : [ 9.21566e-006 ]
9339 : [ 9.07689e-006 ]
9340 : [ 8.92584e-006 ]
9341 : [ 8.62624e-006 ]
9342 : [ 9.09484e-006 ]
9343 : [ 8.96539e-006 ]
9344 : [ 9.22124e-006 ]
9345 : [ 8.79025e-006 ]
9346 : [ 9.16879e-006 ]
9347 : [ 8.71482e-006 ]
9348 : [ 9.04613e-006 ]
9349 : [ 8.8735e-006  ]
9350 : [ 8.99656e-006 ]
9351 : [ 8.85727e-006 ]
9352 : [ 9.05043e-006 ]
9353 : [ 9.16891e-006 ]
9354 : [ 9.2153e-006  ]
9355 : [ 8.95057e-006 ]
9356 : [ 9.07438e-006 ]
9357 : [ 9.16313e-006 ]
9358 : [ 9.00939e-006 ]
9359 : [ 8.9489e-006  ]
9360 : [ 9.30123e-006 ]
9361 : [ 9.18608e-006 ]
9362 : [ 9.18354e-006 ]
9363 : [ 9.28899e-006 ]
9364 : [ 8.98989e-006 ]
9365 : [ 9.16559e-006 ]
9366 : [ 8.80368e-006 ]
9367 : [ 8.77354e-006 ]
9368 : [ 8.91421e-006 ]
9369 : [ 8.95432e-006 ]
9370 : [ 9.48208e-006 ]
9371 : [ 9.1768e-006  ]
9372 : [ 9.18572e-006 ]
9373 : [ 8.83343e-006 ]
9374 : [ 9.18471e-006 ]
9375 : [ 8.85072e-006 ]
9376 : [ 9.05884e-006 ]
9377 : [ 9.07843e-006 ]
9378 : [ 8.93426e-006 ]
9379 : [ 9.08926e-006 ]
9380 : [ 8.94348e-006 ]
9381 : [ 9.42955e-006 ]
9382 : [ 8.95547e-006 ]
9383 : [ 9.11337e-006 ]
9384 : [ 9.00982e-006 ]
9385 : [ 9.2055e-006  ]
9386 : [ 9.45061e-006 ]
9387 : [ 8.96362e-006 ]
9388 : [ 9.27469e-006 ]
9389 : [ 8.972e-006   ]
9390 : [ 8.97192e-006 ]
9391 : [ 8.93387e-006 ]
9392 : [ 8.83622e-006 ]
9393 : [ 9.06325e-006 ]
9394 : [ 9.02331e-006 ]
9395 : [ 9.15835e-006 ]
9396 : [ 8.74057e-006 ]
9397 : [ 9.02338e-006 ]
9398 : [ 8.98152e-006 ]
9399 : [ 9.09474e-006 ]
9400 : [ 9.07234e-006 ]
9401 : [ 8.86434e-006 ]
9402 : [ 8.94337e-006 ]
9403 : [ 9.62411e-006 ]
9404 : [ 9.18056e-006 ]
9405 : [ 9.31389e-006 ]
9406 : [ 9.03386e-006 ]
9407 : [ 9.33082e-006 ]
9408 : [ 9.07963e-006 ]
9409 : [ 9.29003e-006 ]
9410 : [ 9.32392e-006 ]
9411 : [ 9.02102e-006 ]
9412 : [ 8.91554e-006 ]
9413 : [ 9.0007e-006  ]
9414 : [ 9.10593e-006 ]
9415 : [ 8.87041e-006 ]
9416 : [ 9.06617e-006 ]
9417 : [ 9.0399e-006  ]
9418 : [ 9.07398e-006 ]
9419 : [ 9.13434e-006 ]
9420 : [ 9.11872e-006 ]
9421 : [ 9.18128e-006 ]
9422 : [ 9.27556e-006 ]
9423 : [ 8.86028e-006 ]
9424 : [ 9.11141e-006 ]
9425 : [ 9.09439e-006 ]
9426 : [ 9.06476e-006 ]
9427 : [ 9.3307e-006  ]
9428 : [ 8.97557e-006 ]
9429 : [ 8.97719e-006 ]
9430 : [ 9.30039e-006 ]
9431 : [ 9.19489e-006 ]
9432 : [ 8.93278e-006 ]
9433 : [ 8.88723e-006 ]
9434 : [ 9.25218e-006 ]
9435 : [ 9.01391e-006 ]
9436 : [ 8.88536e-006 ]
9437 : [ 9.02088e-006 ]
9438 : [ 9.09707e-006 ]
9439 : [ 9.08457e-006 ]
9440 : [ 8.8434e-006  ]
9441 : [ 9.46594e-006 ]
9442 : [ 9.00832e-006 ]
9443 : [ 9.18123e-006 ]
9444 : [ 9.07059e-006 ]
9445 : [ 9.1685e-006  ]
9446 : [ 8.82516e-006 ]
9447 : [ 9.08176e-006 ]
9448 : [ 8.80822e-006 ]
9449 : [ 8.95611e-006 ]
9450 : [ 8.88625e-006 ]
9451 : [ 8.87941e-006 ]
9452 : [ 9.10568e-006 ]
9453 : [ 9.13004e-006 ]
9454 : [ 8.92542e-006 ]
9455 : [ 8.88135e-006 ]
9456 : [ 8.86964e-006 ]
9457 : [ 9.26713e-006 ]
9458 : [ 9.16936e-006 ]
9459 : [ 8.82613e-006 ]
9460 : [ 8.88059e-006 ]
9461 : [ 8.69842e-006 ]
9462 : [ 8.95832e-006 ]
9463 : [ 8.88837e-006 ]
9464 : [ 8.92174e-006 ]
9465 : [ 8.84092e-006 ]
9466 : [ 9.07146e-006 ]
9467 : [ 8.82559e-006 ]
9468 : [ 8.75226e-006 ]
9469 : [ 9.02886e-006 ]
9470 : [ 8.9332e-006  ]
9471 : [ 8.85779e-006 ]
9472 : [ 8.93655e-006 ]
9473 : [ 9.21478e-006 ]
9474 : [ 9.21541e-006 ]
9475 : [ 9.03512e-006 ]
9476 : [ 9.01739e-006 ]
9477 : [ 9.06876e-006 ]
9478 : [ 8.93499e-006 ]
9479 : [ 9.00017e-006 ]
9480 : [ 9.17719e-006 ]
9481 : [ 9.22035e-006 ]
9482 : [ 8.90107e-006 ]
9483 : [ 8.86343e-006 ]
9484 : [ 9.10761e-006 ]
9485 : [ 9.14546e-006 ]
9486 : [ 9.10419e-006 ]
9487 : [ 9.25269e-006 ]
9488 : [ 9.1194e-006  ]
9489 : [ 8.85214e-006 ]
9490 : [ 8.76103e-006 ]
9491 : [ 9.00221e-006 ]
9492 : [ 9.3148e-006  ]
9493 : [ 9.15431e-006 ]
9494 : [ 9.01466e-006 ]
9495 : [ 9.23038e-006 ]
9496 : [ 8.91564e-006 ]
9497 : [ 8.93409e-006 ]
9498 : [ 9.13696e-006 ]
9499 : [ 9.10275e-006 ]
9500 : [ 8.99698e-006 ]
9501 : [ 9.10684e-006 ]
9502 : [ 9.03146e-006 ]
9503 : [ 9.12744e-006 ]
9504 : [ 9.28786e-006 ]
9505 : [ 9.24015e-006 ]
9506 : [ 9.28883e-006 ]
9507 : [ 8.81006e-006 ]
9508 : [ 8.74545e-006 ]
9509 : [ 9.40703e-006 ]
9510 : [ 9.07977e-006 ]
9511 : [ 9.10453e-006 ]
9512 : [ 9.14798e-006 ]
9513 : [ 9.11713e-006 ]
9514 : [ 9.15075e-006 ]
9515 : [ 9.08547e-006 ]
9516 : [ 9.07074e-006 ]
9517 : [ 9.47385e-006 ]
9518 : [ 8.94079e-006 ]
9519 : [ 9.05202e-006 ]
9520 : [ 9.19009e-006 ]
9521 : [ 8.66552e-006 ]
9522 : [ 9.03532e-006 ]
9523 : [ 8.90363e-006 ]
9524 : [ 9.06257e-006 ]
9525 : [ 8.79653e-006 ]
9526 : [ 8.94371e-006 ]
9527 : [ 9.12715e-006 ]
9528 : [ 9.30626e-006 ]
9529 : [ 9.05388e-006 ]
9530 : [ 8.97941e-006 ]
9531 : [ 9.2204e-006  ]
9532 : [ 9.30637e-006 ]
9533 : [ 9.10572e-006 ]
9534 : [ 9.22518e-006 ]
9535 : [ 9.07891e-006 ]
9536 : [ 9.08365e-006 ]
9537 : [ 9.32562e-006 ]
9538 : [ 8.94048e-006 ]
9539 : [ 8.81705e-006 ]
9540 : [ 9.05929e-006 ]
9541 : [ 9.26523e-006 ]
9542 : [ 8.78405e-006 ]
9543 : [ 9.27371e-006 ]
9544 : [ 9.02649e-006 ]
9545 : [ 9.02631e-006 ]
9546 : [ 9.12877e-006 ]
9547 : [ 9.19849e-006 ]
9548 : [ 8.83093e-006 ]
9549 : [ 8.81467e-006 ]
9550 : [ 9.16249e-006 ]
9551 : [ 9.18934e-006 ]
9552 : [ 8.9989e-006  ]
9553 : [ 9.01435e-006 ]
9554 : [ 8.68678e-006 ]
9555 : [ 8.89105e-006 ]
9556 : [ 9.16493e-006 ]
9557 : [ 8.92951e-006 ]
9558 : [ 8.81252e-006 ]
9559 : [ 9.16378e-006 ]
9560 : [ 9.1275e-006  ]
9561 : [ 9.04436e-006 ]
9562 : [ 9.04235e-006 ]
9563 : [ 8.81446e-006 ]
9564 : [ 9.26221e-006 ]
9565 : [ 8.90328e-006 ]
9566 : [ 8.65586e-006 ]
9567 : [ 8.77653e-006 ]
9568 : [ 8.71146e-006 ]
9569 : [ 9.02546e-006 ]
9570 : [ 9.28717e-006 ]
9571 : [ 9.12984e-006 ]
9572 : [ 9.15582e-006 ]
9573 : [ 9.13745e-006 ]
9574 : [ 9.05769e-006 ]
9575 : [ 8.84689e-006 ]
9576 : [ 8.82308e-006 ]
9577 : [ 8.97639e-006 ]
9578 : [ 8.97818e-006 ]
9579 : [ 9.14587e-006 ]
9580 : [ 8.795e-006   ]
9581 : [ 9.08476e-006 ]
9582 : [ 8.82335e-006 ]
9583 : [ 9.12655e-006 ]
9584 : [ 8.84863e-006 ]
9585 : [ 9.18392e-006 ]
9586 : [ 8.951e-006   ]
9587 : [ 8.7954e-006  ]
9588 : [ 9.01046e-006 ]
9589 : [ 9.23311e-006 ]
9590 : [ 8.77884e-006 ]
9591 : [ 8.90202e-006 ]
9592 : [ 9.33543e-006 ]
9593 : [ 8.92886e-006 ]
9594 : [ 9.21405e-006 ]
9595 : [ 8.93227e-006 ]
9596 : [ 9.17438e-006 ]
9597 : [ 9.30734e-006 ]
9598 : [ 8.97197e-006 ]
9599 : [ 9.02788e-006 ]
9600 : [ 8.72066e-006 ]
9601 : [ 8.92255e-006 ]
9602 : [ 9.34808e-006 ]
9603 : [ 8.88692e-006 ]
9604 : [ 8.78487e-006 ]
9605 : [ 9.08506e-006 ]
9606 : [ 8.88948e-006 ]
9607 : [ 9.38705e-006 ]
9608 : [ 8.95409e-006 ]
9609 : [ 9.0789e-006  ]
9610 : [ 8.82253e-006 ]
9611 : [ 8.8082e-006  ]
9612 : [ 8.93894e-006 ]
9613 : [ 8.76838e-006 ]
9614 : [ 9.11396e-006 ]
9615 : [ 9.09e-006    ]
9616 : [ 9.29248e-006 ]
9617 : [ 9.11295e-006 ]
9618 : [ 9.15034e-006 ]
9619 : [ 9.30707e-006 ]
9620 : [ 8.68077e-006 ]
9621 : [ 9.14623e-006 ]
9622 : [ 9.10164e-006 ]
9623 : [ 8.87866e-006 ]
9624 : [ 9.13594e-006 ]
9625 : [ 9.20104e-006 ]
9626 : [ 8.92856e-006 ]
9627 : [ 8.89179e-006 ]
9628 : [ 9.02385e-006 ]
9629 : [ 8.97268e-006 ]
9630 : [ 8.89788e-006 ]
9631 : [ 8.80035e-006 ]
9632 : [ 9.04756e-006 ]
9633 : [ 9.01902e-006 ]
9634 : [ 9.09541e-006 ]
9635 : [ 9.23029e-006 ]
9636 : [ 8.87579e-006 ]
9637 : [ 9.00159e-006 ]
9638 : [ 9.15542e-006 ]
9639 : [ 9.01377e-006 ]
9640 : [ 8.95819e-006 ]
9641 : [ 9.06383e-006 ]
9642 : [ 9.20368e-006 ]
9643 : [ 8.79728e-006 ]
9644 : [ 8.90155e-006 ]
9645 : [ 9.21297e-006 ]
9646 : [ 9.0617e-006  ]
9647 : [ 9.03225e-006 ]
9648 : [ 8.96033e-006 ]
9649 : [ 8.87091e-006 ]
9650 : [ 9.12196e-006 ]
9651 : [ 8.94774e-006 ]
9652 : [ 8.99179e-006 ]
9653 : [ 9.10685e-006 ]
9654 : [ 8.95134e-006 ]
9655 : [ 9.64842e-006 ]
9656 : [ 8.83962e-006 ]
9657 : [ 9.03978e-006 ]
9658 : [ 8.6833e-006  ]
9659 : [ 9.22962e-006 ]
9660 : [ 9.17042e-006 ]
9661 : [ 8.89038e-006 ]
9662 : [ 9.04234e-006 ]
9663 : [ 8.98995e-006 ]
9664 : [ 8.89906e-006 ]
9665 : [ 8.88268e-006 ]
9666 : [ 8.94663e-006 ]
9667 : [ 9.11662e-006 ]
9668 : [ 8.95157e-006 ]
9669 : [ 8.83541e-006 ]
9670 : [ 9.02488e-006 ]
9671 : [ 9.01687e-006 ]
9672 : [ 8.79601e-006 ]
9673 : [ 9.18244e-006 ]
9674 : [ 8.99878e-006 ]
9675 : [ 8.99956e-006 ]
9676 : [ 9.23534e-006 ]
9677 : [ 9.20398e-006 ]
9678 : [ 8.90833e-006 ]
9679 : [ 9.04e-006    ]
9680 : [ 9.02246e-006 ]
9681 : [ 8.84817e-006 ]
9682 : [ 8.9953e-006  ]
9683 : [ 8.82613e-006 ]
9684 : [ 8.90874e-006 ]
9685 : [ 9.10698e-006 ]
9686 : [ 9.2037e-006  ]
9687 : [ 9.10105e-006 ]
9688 : [ 9.01846e-006 ]
9689 : [ 9.31354e-006 ]
9690 : [ 9.13594e-006 ]
9691 : [ 8.84121e-006 ]
9692 : [ 8.76357e-006 ]
9693 : [ 9.28877e-006 ]
9694 : [ 9.01019e-006 ]
9695 : [ 9.44616e-006 ]
9696 : [ 8.98457e-006 ]
9697 : [ 9.00191e-006 ]
9698 : [ 9.19619e-006 ]
9699 : [ 9.37095e-006 ]
9700 : [ 9.05535e-006 ]
9701 : [ 9.17009e-006 ]
9702 : [ 8.97696e-006 ]
9703 : [ 9.11868e-006 ]
9704 : [ 9.24222e-006 ]
9705 : [ 9.15783e-006 ]
9706 : [ 8.81756e-006 ]
9707 : [ 9.16707e-006 ]
9708 : [ 9.06154e-006 ]
9709 : [ 9.5479e-006  ]
9710 : [ 9.04409e-006 ]
9711 : [ 9.33435e-006 ]
9712 : [ 9.18098e-006 ]
9713 : [ 8.9446e-006  ]
9714 : [ 9.11481e-006 ]
9715 : [ 9.01917e-006 ]
9716 : [ 9.38295e-006 ]
9717 : [ 9.05955e-006 ]
9718 : [ 8.82591e-006 ]
9719 : [ 9.09433e-006 ]
9720 : [ 9.3431e-006  ]
9721 : [ 9.0331e-006  ]
9722 : [ 8.75016e-006 ]
9723 : [ 8.95137e-006 ]
9724 : [ 8.99713e-006 ]
9725 : [ 9.21407e-006 ]
9726 : [ 9.52481e-006 ]
9727 : [ 9.15543e-006 ]
9728 : [ 9.04873e-006 ]
9729 : [ 8.93271e-006 ]
9730 : [ 9.13751e-006 ]
9731 : [ 9.13798e-006 ]
9732 : [ 8.9134e-006  ]
9733 : [ 8.82501e-006 ]
9734 : [ 8.96751e-006 ]
9735 : [ 9.16332e-006 ]
9736 : [ 8.76618e-006 ]
9737 : [ 9.31125e-006 ]
9738 : [ 8.94042e-006 ]
9739 : [ 9.02971e-006 ]
9740 : [ 9.25912e-006 ]
9741 : [ 9.15552e-006 ]
9742 : [ 9.11912e-006 ]
9743 : [ 8.89054e-006 ]
9744 : [ 9.11041e-006 ]
9745 : [ 9.09604e-006 ]
9746 : [ 9.22271e-006 ]
9747 : [ 8.95987e-006 ]
9748 : [ 8.96658e-006 ]
9749 : [ 8.93354e-006 ]
9750 : [ 8.78889e-006 ]
9751 : [ 9.5249e-006  ]
9752 : [ 9.15275e-006 ]
9753 : [ 9.14642e-006 ]
9754 : [ 9.09634e-006 ]
9755 : [ 9.12311e-006 ]
9756 : [ 9.06917e-006 ]
9757 : [ 8.70999e-006 ]
9758 : [ 8.79969e-006 ]
9759 : [ 8.81247e-006 ]
9760 : [ 9.0581e-006  ]
9761 : [ 8.6357e-006  ]
9762 : [ 9.07331e-006 ]
9763 : [ 8.99685e-006 ]
9764 : [ 9.02877e-006 ]
9765 : [ 8.89126e-006 ]
9766 : [ 9.37466e-006 ]
9767 : [ 9.25895e-006 ]
9768 : [ 9.15447e-006 ]
9769 : [ 8.84059e-006 ]
9770 : [ 8.71193e-006 ]
9771 : [ 8.82972e-006 ]
9772 : [ 9.39727e-006 ]
9773 : [ 9.03404e-006 ]
9774 : [ 8.99926e-006 ]
9775 : [ 8.92308e-006 ]
9776 : [ 9.11183e-006 ]
9777 : [ 9.02184e-006 ]
9778 : [ 9.10784e-006 ]
9779 : [ 9.24485e-006 ]
9780 : [ 9.16919e-006 ]
9781 : [ 9.1673e-006  ]
9782 : [ 9.12893e-006 ]
9783 : [ 9.08316e-006 ]
9784 : [ 9.05509e-006 ]
9785 : [ 9.20909e-006 ]
9786 : [ 8.91329e-006 ]
9787 : [ 8.84185e-006 ]
9788 : [ 8.87712e-006 ]
9789 : [ 8.87437e-006 ]
9790 : [ 9.12702e-006 ]
9791 : [ 8.84024e-006 ]
9792 : [ 9.24056e-006 ]
9793 : [ 9.01481e-006 ]
9794 : [ 8.94584e-006 ]
9795 : [ 9.45702e-006 ]
9796 : [ 8.89489e-006 ]
9797 : [ 8.8532e-006  ]
9798 : [ 9.22731e-006 ]
9799 : [ 8.78008e-006 ]
9800 : [ 9.24836e-006 ]
9801 : [ 8.9163e-006  ]
9802 : [ 8.80665e-006 ]
9803 : [ 8.69115e-006 ]
9804 : [ 9.11209e-006 ]
9805 : [ 9.05163e-006 ]
9806 : [ 9.23657e-006 ]
9807 : [ 8.9177e-006  ]
9808 : [ 8.79693e-006 ]
9809 : [ 9.0791e-006  ]
9810 : [ 8.68988e-006 ]
9811 : [ 9.03671e-006 ]
9812 : [ 9.16452e-006 ]
9813 : [ 8.83556e-006 ]
9814 : [ 9.26871e-006 ]
9815 : [ 8.86106e-006 ]
9816 : [ 9.01468e-006 ]
9817 : [ 8.93661e-006 ]
9818 : [ 8.99639e-006 ]
9819 : [ 9.26666e-006 ]
9820 : [ 9.08087e-006 ]
9821 : [ 8.94643e-006 ]
9822 : [ 8.94682e-006 ]
9823 : [ 8.91349e-006 ]
9824 : [ 9.08177e-006 ]
9825 : [ 9.08493e-006 ]
9826 : [ 9.31509e-006 ]
9827 : [ 8.80276e-006 ]
9828 : [ 9.20467e-006 ]
9829 : [ 8.88984e-006 ]
9830 : [ 9.04592e-006 ]
9831 : [ 9.03993e-006 ]
9832 : [ 9.25601e-006 ]
9833 : [ 9.11107e-006 ]
9834 : [ 9.23855e-006 ]
9835 : [ 8.95605e-006 ]
9836 : [ 8.99733e-006 ]
9837 : [ 9.08367e-006 ]
9838 : [ 9.16126e-006 ]
9839 : [ 8.88569e-006 ]
9840 : [ 9.12062e-006 ]
9841 : [ 9.07228e-006 ]
9842 : [ 8.87968e-006 ]
9843 : [ 9.14344e-006 ]
9844 : [ 9.12776e-006 ]
9845 : [ 8.91417e-006 ]
9846 : [ 9.092e-006   ]
9847 : [ 9.24486e-006 ]
9848 : [ 9.28309e-006 ]
9849 : [ 9.39235e-006 ]
9850 : [ 8.92119e-006 ]
9851 : [ 9.06672e-006 ]
9852 : [ 9.06243e-006 ]
9853 : [ 9.09524e-006 ]
9854 : [ 8.83866e-006 ]
9855 : [ 8.87815e-006 ]
9856 : [ 9.25833e-006 ]
9857 : [ 8.99636e-006 ]
9858 : [ 9.13799e-006 ]
9859 : [ 8.83379e-006 ]
9860 : [ 9.3503e-006  ]
9861 : [ 8.96923e-006 ]
9862 : [ 8.67049e-006 ]
9863 : [ 9.07965e-006 ]
9864 : [ 9.08509e-006 ]
9865 : [ 9.05676e-006 ]
9866 : [ 9.34746e-006 ]
9867 : [ 9.02622e-006 ]
9868 : [ 9.06756e-006 ]
9869 : [ 9.06351e-006 ]
9870 : [ 8.73516e-006 ]
9871 : [ 9.10224e-006 ]
9872 : [ 8.94981e-006 ]
9873 : [ 9.19484e-006 ]
9874 : [ 8.94136e-006 ]
9875 : [ 8.90729e-006 ]
9876 : [ 8.85911e-006 ]
9877 : [ 8.89441e-006 ]
9878 : [ 9.06381e-006 ]
9879 : [ 8.87162e-006 ]
9880 : [ 9.03859e-006 ]
9881 : [ 9.38072e-006 ]
9882 : [ 9.18908e-006 ]
9883 : [ 8.84303e-006 ]
9884 : [ 8.87935e-006 ]
9885 : [ 9.30158e-006 ]
9886 : [ 8.94013e-006 ]
9887 : [ 8.82842e-006 ]
9888 : [ 9.06249e-006 ]
9889 : [ 9.02384e-006 ]
9890 : [ 8.87745e-006 ]
9891 : [ 9.1106e-006  ]
9892 : [ 9.17506e-006 ]
9893 : [ 8.94877e-006 ]
9894 : [ 8.69811e-006 ]
9895 : [ 8.79143e-006 ]
9896 : [ 8.99716e-006 ]
9897 : [ 8.8932e-006  ]
9898 : [ 9.13146e-006 ]
9899 : [ 9.01077e-006 ]
9900 : [ 8.75591e-006 ]
9901 : [ 8.99432e-006 ]
9902 : [ 8.73405e-006 ]
9903 : [ 9.23847e-006 ]
9904 : [ 9.14182e-006 ]
9905 : [ 9.33758e-006 ]
9906 : [ 8.90025e-006 ]
9907 : [ 9.4382e-006  ]
9908 : [ 9.00714e-006 ]
9909 : [ 9.04541e-006 ]
9910 : [ 9.17279e-006 ]
9911 : [ 8.94905e-006 ]
9912 : [ 8.73931e-006 ]
9913 : [ 8.76707e-006 ]
9914 : [ 8.90214e-006 ]
9915 : [ 9.06599e-006 ]
9916 : [ 8.87756e-006 ]
9917 : [ 8.94924e-006 ]
9918 : [ 8.72009e-006 ]
9919 : [ 9.29872e-006 ]
9920 : [ 9.30152e-006 ]
9921 : [ 9.27585e-006 ]
9922 : [ 9.12132e-006 ]
9923 : [ 9.08337e-006 ]
9924 : [ 8.98868e-006 ]
9925 : [ 9.00736e-006 ]
9926 : [ 8.9065e-006  ]
9927 : [ 8.88734e-006 ]
9928 : [ 9.41666e-006 ]
9929 : [ 8.79506e-006 ]
9930 : [ 9.23681e-006 ]
9931 : [ 9.23713e-006 ]
9932 : [ 8.92391e-006 ]
9933 : [ 9.13856e-006 ]
9934 : [ 8.97562e-006 ]
9935 : [ 9.04938e-006 ]
9936 : [ 8.92305e-006 ]
9937 : [ 9.20926e-006 ]
9938 : [ 8.91557e-006 ]
9939 : [ 9.34487e-006 ]
9940 : [ 8.92304e-006 ]
9941 : [ 8.93071e-006 ]
9942 : [ 8.94749e-006 ]
9943 : [ 9.05263e-006 ]
9944 : [ 9.06315e-006 ]
9945 : [ 8.89723e-006 ]
9946 : [ 9.30652e-006 ]
9947 : [ 9.35965e-006 ]
9948 : [ 8.75095e-006 ]
9949 : [ 9.18334e-006 ]
9950 : [ 9.1036e-006  ]
9951 : [ 9.03728e-006 ]
9952 : [ 8.87218e-006 ]
9953 : [ 8.99202e-006 ]
9954 : [ 9.23899e-006 ]
9955 : [ 8.96837e-006 ]
9956 : [ 8.94315e-006 ]
9957 : [ 8.98515e-006 ]
9958 : [ 8.94821e-006 ]
9959 : [ 8.85451e-006 ]
9960 : [ 8.88976e-006 ]
9961 : [ 8.76906e-006 ]
9962 : [ 8.94913e-006 ]
9963 : [ 9.02291e-006 ]
9964 : [ 8.96685e-006 ]
9965 : [ 9.01432e-006 ]
9966 : [ 9.15311e-006 ]
9967 : [ 8.94778e-006 ]
9968 : [ 8.8534e-006  ]
9969 : [ 8.83666e-006 ]
9970 : [ 8.87593e-006 ]
9971 : [ 9.11005e-006 ]
9972 : [ 8.81651e-006 ]
9973 : [ 8.88789e-006 ]
9974 : [ 8.985e-006   ]
9975 : [ 8.9884e-006  ]
9976 : [ 9.14493e-006 ]
9977 : [ 8.97992e-006 ]
9978 : [ 8.87743e-006 ]
9979 : [ 9.17356e-006 ]
9980 : [ 9.13478e-006 ]
9981 : [ 8.99905e-006 ]
9982 : [ 8.84157e-006 ]
9983 : [ 9.01873e-006 ]
9984 : [ 8.9519e-006  ]
9985 : [ 8.86532e-006 ]
9986 : [ 9.09449e-006 ]
9987 : [ 9.03566e-006 ]
9988 : [ 8.89542e-006 ]
9989 : [ 9.14699e-006 ]
9990 : [ 9.34048e-006 ]
9991 : [ 8.9034e-006  ]
9992 : [ 9.0015e-006  ]
9993 : [ 8.8905e-006  ]
9994 : [ 8.92291e-006 ]
9995 : [ 8.94151e-006 ]
9996 : [ 9.13421e-006 ]
9997 : [ 9.06435e-006 ]
9998 : [ 9.0988e-006  ]
9999 : [ 9.07548e-006 ]
