# Supplementary material for: Influence of tissue conductivity on foetal exposure to extremely low frequency magnetic fields at 50 Hz using stochastic dosimetry
Source: PLoS One. 2018 Feb 7;13(2):e0192131. doi: 10.1371/journal.pone.0192131 (PMC5802904; doi:10.1371/journal.pone.0192131)
Supplement: S1 File — (ZIP) [file pone.0192131.s001.zip › Data/Ydistributions(10000)/9m/Liver.txt]

       [ y0           ]
   0 : [ 1.17733e-005 ]
   1 : [ 1.15879e-005 ]
   2 : [ 1.16374e-005 ]
   3 : [ 1.13594e-005 ]
   4 : [ 1.14785e-005 ]
   5 : [ 1.15847e-005 ]
   6 : [ 1.13267e-005 ]
   7 : [ 1.15506e-005 ]
   8 : [ 1.12459e-005 ]
   9 : [ 1.18075e-005 ]
  10 : [ 1.14856e-005 ]
  11 : [ 1.13238e-005 ]
  12 : [ 1.1809e-005  ]
  13 : [ 1.16328e-005 ]
  14 : [ 1.18943e-005 ]
  15 : [ 1.14977e-005 ]
  16 : [ 1.12327e-005 ]
  17 : [ 1.16493e-005 ]
  18 : [ 1.12533e-005 ]
  19 : [ 1.17376e-005 ]
  20 : [ 1.12343e-005 ]
  21 : [ 1.18043e-005 ]
  22 : [ 1.12728e-005 ]
  23 : [ 1.12363e-005 ]
  24 : [ 1.15739e-005 ]
  25 : [ 1.1607e-005  ]
  26 : [ 1.18172e-005 ]
  27 : [ 1.14483e-005 ]
  28 : [ 1.17874e-005 ]
  29 : [ 1.13362e-005 ]
  30 : [ 1.15738e-005 ]
  31 : [ 1.1117e-005  ]
  32 : [ 1.15859e-005 ]
  33 : [ 1.14104e-005 ]
  34 : [ 1.16968e-005 ]
  35 : [ 1.16409e-005 ]
  36 : [ 1.1161e-005  ]
  37 : [ 1.12983e-005 ]
  38 : [ 1.17529e-005 ]
  39 : [ 1.16925e-005 ]
  40 : [ 1.17149e-005 ]
  41 : [ 1.15281e-005 ]
  42 : [ 1.14769e-005 ]
  43 : [ 1.17626e-005 ]
  44 : [ 1.17077e-005 ]
  45 : [ 1.19504e-005 ]
  46 : [ 1.17541e-005 ]
  47 : [ 1.13784e-005 ]
  48 : [ 1.17786e-005 ]
  49 : [ 1.17572e-005 ]
  50 : [ 1.14794e-005 ]
  51 : [ 1.15319e-005 ]
  52 : [ 1.14336e-005 ]
  53 : [ 1.17767e-005 ]
  54 : [ 1.10678e-005 ]
  55 : [ 1.16189e-005 ]
  56 : [ 1.12875e-005 ]
  57 : [ 1.17233e-005 ]
  58 : [ 1.14017e-005 ]
  59 : [ 1.17958e-005 ]
  60 : [ 1.12368e-005 ]
  61 : [ 1.15117e-005 ]
  62 : [ 1.18534e-005 ]
  63 : [ 1.15211e-005 ]
  64 : [ 1.16395e-005 ]
  65 : [ 1.12091e-005 ]
  66 : [ 1.18465e-005 ]
  67 : [ 1.15345e-005 ]
  68 : [ 1.15037e-005 ]
  69 : [ 1.1206e-005  ]
  70 : [ 1.17395e-005 ]
  71 : [ 1.17592e-005 ]
  72 : [ 1.13907e-005 ]
  73 : [ 1.16786e-005 ]
  74 : [ 1.17773e-005 ]
  75 : [ 1.14526e-005 ]
  76 : [ 1.16098e-005 ]
  77 : [ 1.13023e-005 ]
  78 : [ 1.17356e-005 ]
  79 : [ 1.11815e-005 ]
  80 : [ 1.12888e-005 ]
  81 : [ 1.13726e-005 ]
  82 : [ 1.16761e-005 ]
  83 : [ 1.11872e-005 ]
  84 : [ 1.18193e-005 ]
  85 : [ 1.19212e-005 ]
  86 : [ 1.17031e-005 ]
  87 : [ 1.1672e-005  ]
  88 : [ 1.18114e-005 ]
  89 : [ 1.17736e-005 ]
  90 : [ 1.17334e-005 ]
  91 : [ 1.1669e-005  ]
  92 : [ 1.16488e-005 ]
  93 : [ 1.15394e-005 ]
  94 : [ 1.17299e-005 ]
  95 : [ 1.13685e-005 ]
  96 : [ 1.13123e-005 ]
  97 : [ 1.17559e-005 ]
  98 : [ 1.1534e-005  ]
  99 : [ 1.172e-005   ]
 100 : [ 1.18166e-005 ]
 101 : [ 1.15603e-005 ]
 102 : [ 1.12241e-005 ]
 103 : [ 1.18283e-005 ]
 104 : [ 1.13143e-005 ]
 105 : [ 1.16824e-005 ]
 106 : [ 1.17354e-005 ]
 107 : [ 1.15402e-005 ]
 108 : [ 1.1641e-005  ]
 109 : [ 1.13676e-005 ]
 110 : [ 1.15835e-005 ]
 111 : [ 1.16595e-005 ]
 112 : [ 1.17552e-005 ]
 113 : [ 1.14757e-005 ]
 114 : [ 1.17969e-005 ]
 115 : [ 1.17835e-005 ]
 116 : [ 1.1358e-005  ]
 117 : [ 1.17113e-005 ]
 118 : [ 1.11297e-005 ]
 119 : [ 1.12747e-005 ]
 120 : [ 1.133e-005   ]
 121 : [ 1.15515e-005 ]
 122 : [ 1.1758e-005  ]
 123 : [ 1.1792e-005  ]
 124 : [ 1.16243e-005 ]
 125 : [ 1.15272e-005 ]
 126 : [ 1.11366e-005 ]
 127 : [ 1.18131e-005 ]
 128 : [ 1.16971e-005 ]
 129 : [ 1.17486e-005 ]
 130 : [ 1.17498e-005 ]
 131 : [ 1.12712e-005 ]
 132 : [ 1.17338e-005 ]
 133 : [ 1.17819e-005 ]
 134 : [ 1.13566e-005 ]
 135 : [ 1.11202e-005 ]
 136 : [ 1.14886e-005 ]
 137 : [ 1.14889e-005 ]
 138 : [ 1.16736e-005 ]
 139 : [ 1.20059e-005 ]
 140 : [ 1.14673e-005 ]
 141 : [ 1.14764e-005 ]
 142 : [ 1.1372e-005  ]
 143 : [ 1.18236e-005 ]
 144 : [ 1.16125e-005 ]
 145 : [ 1.13197e-005 ]
 146 : [ 1.12203e-005 ]
 147 : [ 1.16716e-005 ]
 148 : [ 1.13916e-005 ]
 149 : [ 1.16656e-005 ]
 150 : [ 1.13647e-005 ]
 151 : [ 1.12807e-005 ]
 152 : [ 1.12552e-005 ]
 153 : [ 1.14103e-005 ]
 154 : [ 1.1679e-005  ]
 155 : [ 1.16149e-005 ]
 156 : [ 1.16749e-005 ]
 157 : [ 1.17647e-005 ]
 158 : [ 1.1329e-005  ]
 159 : [ 1.13248e-005 ]
 160 : [ 1.17086e-005 ]
 161 : [ 1.13037e-005 ]
 162 : [ 1.16162e-005 ]
 163 : [ 1.18753e-005 ]
 164 : [ 1.1813e-005  ]
 165 : [ 1.11894e-005 ]
 166 : [ 1.16921e-005 ]
 167 : [ 1.12967e-005 ]
 168 : [ 1.17454e-005 ]
 169 : [ 1.15997e-005 ]
 170 : [ 1.12435e-005 ]
 171 : [ 1.13301e-005 ]
 172 : [ 1.13882e-005 ]
 173 : [ 1.17413e-005 ]
 174 : [ 1.13555e-005 ]
 175 : [ 1.12513e-005 ]
 176 : [ 1.16774e-005 ]
 177 : [ 1.11821e-005 ]
 178 : [ 1.14414e-005 ]
 179 : [ 1.16585e-005 ]
 180 : [ 1.14545e-005 ]
 181 : [ 1.11716e-005 ]
 182 : [ 1.16863e-005 ]
 183 : [ 1.1719e-005  ]
 184 : [ 1.17391e-005 ]
 185 : [ 1.17529e-005 ]
 186 : [ 1.13597e-005 ]
 187 : [ 1.11746e-005 ]
 188 : [ 1.13616e-005 ]
 189 : [ 1.14802e-005 ]
 190 : [ 1.17157e-005 ]
 191 : [ 1.12907e-005 ]
 192 : [ 1.16786e-005 ]
 193 : [ 1.10942e-005 ]
 194 : [ 1.1263e-005  ]
 195 : [ 1.17303e-005 ]
 196 : [ 1.18709e-005 ]
 197 : [ 1.18162e-005 ]
 198 : [ 1.17447e-005 ]
 199 : [ 1.14004e-005 ]
 200 : [ 1.13344e-005 ]
 201 : [ 1.17068e-005 ]
 202 : [ 1.17073e-005 ]
 203 : [ 1.16158e-005 ]
 204 : [ 1.16204e-005 ]
 205 : [ 1.1481e-005  ]
 206 : [ 1.14657e-005 ]
 207 : [ 1.12418e-005 ]
 208 : [ 1.10846e-005 ]
 209 : [ 1.13668e-005 ]
 210 : [ 1.1743e-005  ]
 211 : [ 1.15882e-005 ]
 212 : [ 1.17993e-005 ]
 213 : [ 1.13759e-005 ]
 214 : [ 1.18607e-005 ]
 215 : [ 1.15684e-005 ]
 216 : [ 1.16418e-005 ]
 217 : [ 1.16813e-005 ]
 218 : [ 1.15463e-005 ]
 219 : [ 1.18273e-005 ]
 220 : [ 1.17637e-005 ]
 221 : [ 1.14182e-005 ]
 222 : [ 1.11411e-005 ]
 223 : [ 1.1263e-005  ]
 224 : [ 1.17712e-005 ]
 225 : [ 1.16791e-005 ]
 226 : [ 1.18425e-005 ]
 227 : [ 1.1186e-005  ]
 228 : [ 1.12065e-005 ]
 229 : [ 1.12709e-005 ]
 230 : [ 1.16466e-005 ]
 231 : [ 1.14924e-005 ]
 232 : [ 1.15537e-005 ]
 233 : [ 1.13461e-005 ]
 234 : [ 1.1354e-005  ]
 235 : [ 1.1356e-005  ]
 236 : [ 1.1675e-005  ]
 237 : [ 1.12107e-005 ]
 238 : [ 1.18143e-005 ]
 239 : [ 1.14312e-005 ]
 240 : [ 1.11648e-005 ]
 241 : [ 1.15566e-005 ]
 242 : [ 1.12319e-005 ]
 243 : [ 1.12955e-005 ]
 244 : [ 1.12488e-005 ]
 245 : [ 1.13128e-005 ]
 246 : [ 1.18997e-005 ]
 247 : [ 1.14352e-005 ]
 248 : [ 1.13799e-005 ]
 249 : [ 1.14192e-005 ]
 250 : [ 1.16215e-005 ]
 251 : [ 1.18753e-005 ]
 252 : [ 1.17533e-005 ]
 253 : [ 1.12695e-005 ]
 254 : [ 1.14033e-005 ]
 255 : [ 1.14371e-005 ]
 256 : [ 1.1767e-005  ]
 257 : [ 1.17613e-005 ]
 258 : [ 1.13921e-005 ]
 259 : [ 1.14981e-005 ]
 260 : [ 1.16205e-005 ]
 261 : [ 1.17001e-005 ]
 262 : [ 1.16106e-005 ]
 263 : [ 1.11597e-005 ]
 264 : [ 1.16582e-005 ]
 265 : [ 1.11563e-005 ]
 266 : [ 1.13932e-005 ]
 267 : [ 1.1209e-005  ]
 268 : [ 1.17839e-005 ]
 269 : [ 1.20603e-005 ]
 270 : [ 1.15469e-005 ]
 271 : [ 1.1305e-005  ]
 272 : [ 1.17235e-005 ]
 273 : [ 1.18433e-005 ]
 274 : [ 1.15123e-005 ]
 275 : [ 1.17336e-005 ]
 276 : [ 1.17382e-005 ]
 277 : [ 1.18182e-005 ]
 278 : [ 1.11986e-005 ]
 279 : [ 1.18016e-005 ]
 280 : [ 1.12728e-005 ]
 281 : [ 1.18495e-005 ]
 282 : [ 1.1643e-005  ]
 283 : [ 1.11202e-005 ]
 284 : [ 1.14549e-005 ]
 285 : [ 1.15781e-005 ]
 286 : [ 1.15166e-005 ]
 287 : [ 1.17575e-005 ]
 288 : [ 1.13859e-005 ]
 289 : [ 1.17742e-005 ]
 290 : [ 1.13503e-005 ]
 291 : [ 1.12962e-005 ]
 292 : [ 1.17729e-005 ]
 293 : [ 1.15749e-005 ]
 294 : [ 1.16926e-005 ]
 295 : [ 1.17462e-005 ]
 296 : [ 1.1678e-005  ]
 297 : [ 1.14906e-005 ]
 298 : [ 1.16968e-005 ]
 299 : [ 1.16458e-005 ]
 300 : [ 1.17011e-005 ]
 301 : [ 1.15477e-005 ]
 302 : [ 1.17898e-005 ]
 303 : [ 1.17605e-005 ]
 304 : [ 1.14813e-005 ]
 305 : [ 1.1755e-005  ]
 306 : [ 1.13882e-005 ]
 307 : [ 1.16788e-005 ]
 308 : [ 1.16123e-005 ]
 309 : [ 1.17493e-005 ]
 310 : [ 1.16919e-005 ]
 311 : [ 1.16895e-005 ]
 312 : [ 1.12874e-005 ]
 313 : [ 1.15955e-005 ]
 314 : [ 1.14154e-005 ]
 315 : [ 1.10364e-005 ]
 316 : [ 1.11269e-005 ]
 317 : [ 1.11862e-005 ]
 318 : [ 1.17793e-005 ]
 319 : [ 1.18514e-005 ]
 320 : [ 1.12094e-005 ]
 321 : [ 1.16351e-005 ]
 322 : [ 1.12239e-005 ]
 323 : [ 1.17788e-005 ]
 324 : [ 1.16485e-005 ]
 325 : [ 1.169e-005   ]
 326 : [ 1.1907e-005  ]
 327 : [ 1.17006e-005 ]
 328 : [ 1.14856e-005 ]
 329 : [ 1.12193e-005 ]
 330 : [ 1.11052e-005 ]
 331 : [ 1.12874e-005 ]
 332 : [ 1.18546e-005 ]
 333 : [ 1.1192e-005  ]
 334 : [ 1.13762e-005 ]
 335 : [ 1.14731e-005 ]
 336 : [ 1.18427e-005 ]
 337 : [ 1.15092e-005 ]
 338 : [ 1.11993e-005 ]
 339 : [ 1.11754e-005 ]
 340 : [ 1.13768e-005 ]
 341 : [ 1.17227e-005 ]
 342 : [ 1.16691e-005 ]
 343 : [ 1.15457e-005 ]
 344 : [ 1.17311e-005 ]
 345 : [ 1.17728e-005 ]
 346 : [ 1.1592e-005  ]
 347 : [ 1.15993e-005 ]
 348 : [ 1.15934e-005 ]
 349 : [ 1.12205e-005 ]
 350 : [ 1.17071e-005 ]
 351 : [ 1.13397e-005 ]
 352 : [ 1.1603e-005  ]
 353 : [ 1.14734e-005 ]
 354 : [ 1.15714e-005 ]
 355 : [ 1.11985e-005 ]
 356 : [ 1.12257e-005 ]
 357 : [ 1.15444e-005 ]
 358 : [ 1.15425e-005 ]
 359 : [ 1.11859e-005 ]
 360 : [ 1.17729e-005 ]
 361 : [ 1.17638e-005 ]
 362 : [ 1.18213e-005 ]
 363 : [ 1.19073e-005 ]
 364 : [ 1.12005e-005 ]
 365 : [ 1.14187e-005 ]
 366 : [ 1.14481e-005 ]
 367 : [ 1.18347e-005 ]
 368 : [ 1.15644e-005 ]
 369 : [ 1.1633e-005  ]
 370 : [ 1.12531e-005 ]
 371 : [ 1.15543e-005 ]
 372 : [ 1.15619e-005 ]
 373 : [ 1.13709e-005 ]
 374 : [ 1.14483e-005 ]
 375 : [ 1.14964e-005 ]
 376 : [ 1.20819e-005 ]
 377 : [ 1.1398e-005  ]
 378 : [ 1.15441e-005 ]
 379 : [ 1.13377e-005 ]
 380 : [ 1.10913e-005 ]
 381 : [ 1.14761e-005 ]
 382 : [ 1.16082e-005 ]
 383 : [ 1.18322e-005 ]
 384 : [ 1.1739e-005  ]
 385 : [ 1.10286e-005 ]
 386 : [ 1.13577e-005 ]
 387 : [ 1.11892e-005 ]
 388 : [ 1.12084e-005 ]
 389 : [ 1.14806e-005 ]
 390 : [ 1.17853e-005 ]
 391 : [ 1.17741e-005 ]
 392 : [ 1.13944e-005 ]
 393 : [ 1.12822e-005 ]
 394 : [ 1.1447e-005  ]
 395 : [ 1.17973e-005 ]
 396 : [ 1.13435e-005 ]
 397 : [ 1.17528e-005 ]
 398 : [ 1.11953e-005 ]
 399 : [ 1.10357e-005 ]
 400 : [ 1.17242e-005 ]
 401 : [ 1.14109e-005 ]
 402 : [ 1.14697e-005 ]
 403 : [ 1.15236e-005 ]
 404 : [ 1.11944e-005 ]
 405 : [ 1.13257e-005 ]
 406 : [ 1.11737e-005 ]
 407 : [ 1.17329e-005 ]
 408 : [ 1.18181e-005 ]
 409 : [ 1.18367e-005 ]
 410 : [ 1.17187e-005 ]
 411 : [ 1.18246e-005 ]
 412 : [ 1.17463e-005 ]
 413 : [ 1.18634e-005 ]
 414 : [ 1.13329e-005 ]
 415 : [ 1.12539e-005 ]
 416 : [ 1.16353e-005 ]
 417 : [ 1.1252e-005  ]
 418 : [ 1.11698e-005 ]
 419 : [ 1.15372e-005 ]
 420 : [ 1.165e-005   ]
 421 : [ 1.1723e-005  ]
 422 : [ 1.17049e-005 ]
 423 : [ 1.11901e-005 ]
 424 : [ 1.16308e-005 ]
 425 : [ 1.14131e-005 ]
 426 : [ 1.18884e-005 ]
 427 : [ 1.12133e-005 ]
 428 : [ 1.11101e-005 ]
 429 : [ 1.1153e-005  ]
 430 : [ 1.18236e-005 ]
 431 : [ 1.18044e-005 ]
 432 : [ 1.1466e-005  ]
 433 : [ 1.13429e-005 ]
 434 : [ 1.1613e-005  ]
 435 : [ 1.16179e-005 ]
 436 : [ 1.11126e-005 ]
 437 : [ 1.17649e-005 ]
 438 : [ 1.11617e-005 ]
 439 : [ 1.13508e-005 ]
 440 : [ 1.15432e-005 ]
 441 : [ 1.15084e-005 ]
 442 : [ 1.10443e-005 ]
 443 : [ 1.16842e-005 ]
 444 : [ 1.18033e-005 ]
 445 : [ 1.1659e-005  ]
 446 : [ 1.14678e-005 ]
 447 : [ 1.15185e-005 ]
 448 : [ 1.13627e-005 ]
 449 : [ 1.1727e-005  ]
 450 : [ 1.1575e-005  ]
 451 : [ 1.11115e-005 ]
 452 : [ 1.14698e-005 ]
 453 : [ 1.12722e-005 ]
 454 : [ 1.13223e-005 ]
 455 : [ 1.12214e-005 ]
 456 : [ 1.12028e-005 ]
 457 : [ 1.18146e-005 ]
 458 : [ 1.13829e-005 ]
 459 : [ 1.15825e-005 ]
 460 : [ 1.16141e-005 ]
 461 : [ 1.12709e-005 ]
 462 : [ 1.18184e-005 ]
 463 : [ 1.15394e-005 ]
 464 : [ 1.18032e-005 ]
 465 : [ 1.1719e-005  ]
 466 : [ 1.16844e-005 ]
 467 : [ 1.16642e-005 ]
 468 : [ 1.1974e-005  ]
 469 : [ 1.1385e-005  ]
 470 : [ 1.14479e-005 ]
 471 : [ 1.1693e-005  ]
 472 : [ 1.16409e-005 ]
 473 : [ 1.11621e-005 ]
 474 : [ 1.12461e-005 ]
 475 : [ 1.15222e-005 ]
 476 : [ 1.16419e-005 ]
 477 : [ 1.14576e-005 ]
 478 : [ 1.1257e-005  ]
 479 : [ 1.12825e-005 ]
 480 : [ 1.17676e-005 ]
 481 : [ 1.12178e-005 ]
 482 : [ 1.17549e-005 ]
 483 : [ 1.17345e-005 ]
 484 : [ 1.13453e-005 ]
 485 : [ 1.16483e-005 ]
 486 : [ 1.16428e-005 ]
 487 : [ 1.16533e-005 ]
 488 : [ 1.12495e-005 ]
 489 : [ 1.17015e-005 ]
 490 : [ 1.16713e-005 ]
 491 : [ 1.16264e-005 ]
 492 : [ 1.16384e-005 ]
 493 : [ 1.17515e-005 ]
 494 : [ 1.12125e-005 ]
 495 : [ 1.15087e-005 ]
 496 : [ 1.14371e-005 ]
 497 : [ 1.16425e-005 ]
 498 : [ 1.12635e-005 ]
 499 : [ 1.17756e-005 ]
 500 : [ 1.12681e-005 ]
 501 : [ 1.16912e-005 ]
 502 : [ 1.12499e-005 ]
 503 : [ 1.15849e-005 ]
 504 : [ 1.14167e-005 ]
 505 : [ 1.15649e-005 ]
 506 : [ 1.13359e-005 ]
 507 : [ 1.16264e-005 ]
 508 : [ 1.18509e-005 ]
 509 : [ 1.15737e-005 ]
 510 : [ 1.13489e-005 ]
 511 : [ 1.18124e-005 ]
 512 : [ 1.15363e-005 ]
 513 : [ 1.1438e-005  ]
 514 : [ 1.12347e-005 ]
 515 : [ 1.16945e-005 ]
 516 : [ 1.15091e-005 ]
 517 : [ 1.17926e-005 ]
 518 : [ 1.17123e-005 ]
 519 : [ 1.17464e-005 ]
 520 : [ 1.15962e-005 ]
 521 : [ 1.15627e-005 ]
 522 : [ 1.12286e-005 ]
 523 : [ 1.18335e-005 ]
 524 : [ 1.11791e-005 ]
 525 : [ 1.18437e-005 ]
 526 : [ 1.13549e-005 ]
 527 : [ 1.12226e-005 ]
 528 : [ 1.10503e-005 ]
 529 : [ 1.12554e-005 ]
 530 : [ 1.18071e-005 ]
 531 : [ 1.12096e-005 ]
 532 : [ 1.17152e-005 ]
 533 : [ 1.16274e-005 ]
 534 : [ 1.16188e-005 ]
 535 : [ 1.13094e-005 ]
 536 : [ 1.1722e-005  ]
 537 : [ 1.13673e-005 ]
 538 : [ 1.18419e-005 ]
 539 : [ 1.18181e-005 ]
 540 : [ 1.16425e-005 ]
 541 : [ 1.14462e-005 ]
 542 : [ 1.16957e-005 ]
 543 : [ 1.13523e-005 ]
 544 : [ 1.16003e-005 ]
 545 : [ 1.15489e-005 ]
 546 : [ 1.16285e-005 ]
 547 : [ 1.12871e-005 ]
 548 : [ 1.1224e-005  ]
 549 : [ 1.16508e-005 ]
 550 : [ 1.14377e-005 ]
 551 : [ 1.16003e-005 ]
 552 : [ 1.13686e-005 ]
 553 : [ 1.1693e-005  ]
 554 : [ 1.15054e-005 ]
 555 : [ 1.15437e-005 ]
 556 : [ 1.13288e-005 ]
 557 : [ 1.16002e-005 ]
 558 : [ 1.16131e-005 ]
 559 : [ 1.174e-005   ]
 560 : [ 1.11294e-005 ]
 561 : [ 1.13587e-005 ]
 562 : [ 1.12963e-005 ]
 563 : [ 1.12824e-005 ]
 564 : [ 1.16601e-005 ]
 565 : [ 1.16862e-005 ]
 566 : [ 1.1748e-005  ]
 567 : [ 1.12866e-005 ]
 568 : [ 1.1692e-005  ]
 569 : [ 1.12426e-005 ]
 570 : [ 1.17695e-005 ]
 571 : [ 1.1852e-005  ]
 572 : [ 1.12878e-005 ]
 573 : [ 1.16917e-005 ]
 574 : [ 1.1707e-005  ]
 575 : [ 1.18295e-005 ]
 576 : [ 1.1548e-005  ]
 577 : [ 1.14047e-005 ]
 578 : [ 1.12535e-005 ]
 579 : [ 1.1309e-005  ]
 580 : [ 1.13642e-005 ]
 581 : [ 1.136e-005   ]
 582 : [ 1.15954e-005 ]
 583 : [ 1.1619e-005  ]
 584 : [ 1.17513e-005 ]
 585 : [ 1.17227e-005 ]
 586 : [ 1.13104e-005 ]
 587 : [ 1.15247e-005 ]
 588 : [ 1.17246e-005 ]
 589 : [ 1.16634e-005 ]
 590 : [ 1.13464e-005 ]
 591 : [ 1.11894e-005 ]
 592 : [ 1.19782e-005 ]
 593 : [ 1.16913e-005 ]
 594 : [ 1.13869e-005 ]
 595 : [ 1.15623e-005 ]
 596 : [ 1.14153e-005 ]
 597 : [ 1.14735e-005 ]
 598 : [ 1.16629e-005 ]
 599 : [ 1.12389e-005 ]
 600 : [ 1.17087e-005 ]
 601 : [ 1.14595e-005 ]
 602 : [ 1.14366e-005 ]
 603 : [ 1.16655e-005 ]
 604 : [ 1.12491e-005 ]
 605 : [ 1.14403e-005 ]
 606 : [ 1.16423e-005 ]
 607 : [ 1.13438e-005 ]
 608 : [ 1.1722e-005  ]
 609 : [ 1.13544e-005 ]
 610 : [ 1.14184e-005 ]
 611 : [ 1.18728e-005 ]
 612 : [ 1.1593e-005  ]
 613 : [ 1.16312e-005 ]
 614 : [ 1.15718e-005 ]
 615 : [ 1.12784e-005 ]
 616 : [ 1.15337e-005 ]
 617 : [ 1.15704e-005 ]
 618 : [ 1.1185e-005  ]
 619 : [ 1.13534e-005 ]
 620 : [ 1.12994e-005 ]
 621 : [ 1.17441e-005 ]
 622 : [ 1.14804e-005 ]
 623 : [ 1.17625e-005 ]
 624 : [ 1.13068e-005 ]
 625 : [ 1.18755e-005 ]
 626 : [ 1.13514e-005 ]
 627 : [ 1.12805e-005 ]
 628 : [ 1.16571e-005 ]
 629 : [ 1.14421e-005 ]
 630 : [ 1.13717e-005 ]
 631 : [ 1.15625e-005 ]
 632 : [ 1.13383e-005 ]
 633 : [ 1.16586e-005 ]
 634 : [ 1.17523e-005 ]
 635 : [ 1.17857e-005 ]
 636 : [ 1.13981e-005 ]
 637 : [ 1.16184e-005 ]
 638 : [ 1.14208e-005 ]
 639 : [ 1.12948e-005 ]
 640 : [ 1.1343e-005  ]
 641 : [ 1.18191e-005 ]
 642 : [ 1.17772e-005 ]
 643 : [ 1.1575e-005  ]
 644 : [ 1.13131e-005 ]
 645 : [ 1.15408e-005 ]
 646 : [ 1.11861e-005 ]
 647 : [ 1.14608e-005 ]
 648 : [ 1.14607e-005 ]
 649 : [ 1.14804e-005 ]
 650 : [ 1.13347e-005 ]
 651 : [ 1.17117e-005 ]
 652 : [ 1.12418e-005 ]
 653 : [ 1.13992e-005 ]
 654 : [ 1.17352e-005 ]
 655 : [ 1.15901e-005 ]
 656 : [ 1.16985e-005 ]
 657 : [ 1.18602e-005 ]
 658 : [ 1.15016e-005 ]
 659 : [ 1.14834e-005 ]
 660 : [ 1.17984e-005 ]
 661 : [ 1.16974e-005 ]
 662 : [ 1.14888e-005 ]
 663 : [ 1.15797e-005 ]
 664 : [ 1.15587e-005 ]
 665 : [ 1.172e-005   ]
 666 : [ 1.16932e-005 ]
 667 : [ 1.11121e-005 ]
 668 : [ 1.17087e-005 ]
 669 : [ 1.15336e-005 ]
 670 : [ 1.09899e-005 ]
 671 : [ 1.11169e-005 ]
 672 : [ 1.18659e-005 ]
 673 : [ 1.14145e-005 ]
 674 : [ 1.16156e-005 ]
 675 : [ 1.17608e-005 ]
 676 : [ 1.17839e-005 ]
 677 : [ 1.12129e-005 ]
 678 : [ 1.1669e-005  ]
 679 : [ 1.13561e-005 ]
 680 : [ 1.1292e-005  ]
 681 : [ 1.13211e-005 ]
 682 : [ 1.18456e-005 ]
 683 : [ 1.15079e-005 ]
 684 : [ 1.18812e-005 ]
 685 : [ 1.1312e-005  ]
 686 : [ 1.18466e-005 ]
 687 : [ 1.11408e-005 ]
 688 : [ 1.18035e-005 ]
 689 : [ 1.17046e-005 ]
 690 : [ 1.17757e-005 ]
 691 : [ 1.15993e-005 ]
 692 : [ 1.16471e-005 ]
 693 : [ 1.16321e-005 ]
 694 : [ 1.15839e-005 ]
 695 : [ 1.18664e-005 ]
 696 : [ 1.18243e-005 ]
 697 : [ 1.14263e-005 ]
 698 : [ 1.17491e-005 ]
 699 : [ 1.15104e-005 ]
 700 : [ 1.16029e-005 ]
 701 : [ 1.15296e-005 ]
 702 : [ 1.17777e-005 ]
 703 : [ 1.15933e-005 ]
 704 : [ 1.14095e-005 ]
 705 : [ 1.12473e-005 ]
 706 : [ 1.15548e-005 ]
 707 : [ 1.14688e-005 ]
 708 : [ 1.18202e-005 ]
 709 : [ 1.17598e-005 ]
 710 : [ 1.15796e-005 ]
 711 : [ 1.13773e-005 ]
 712 : [ 1.17363e-005 ]
 713 : [ 1.15717e-005 ]
 714 : [ 1.17598e-005 ]
 715 : [ 1.17233e-005 ]
 716 : [ 1.15135e-005 ]
 717 : [ 1.16153e-005 ]
 718 : [ 1.19292e-005 ]
 719 : [ 1.1753e-005  ]
 720 : [ 1.12275e-005 ]
 721 : [ 1.18605e-005 ]
 722 : [ 1.13509e-005 ]
 723 : [ 1.16544e-005 ]
 724 : [ 1.17301e-005 ]
 725 : [ 1.18192e-005 ]
 726 : [ 1.13451e-005 ]
 727 : [ 1.17899e-005 ]
 728 : [ 1.14319e-005 ]
 729 : [ 1.13989e-005 ]
 730 : [ 1.17114e-005 ]
 731 : [ 1.13717e-005 ]
 732 : [ 1.17666e-005 ]
 733 : [ 1.13482e-005 ]
 734 : [ 1.16057e-005 ]
 735 : [ 1.14784e-005 ]
 736 : [ 1.15694e-005 ]
 737 : [ 1.1199e-005  ]
 738 : [ 1.11867e-005 ]
 739 : [ 1.15714e-005 ]
 740 : [ 1.1707e-005  ]
 741 : [ 1.19262e-005 ]
 742 : [ 1.16546e-005 ]
 743 : [ 1.19062e-005 ]
 744 : [ 1.11677e-005 ]
 745 : [ 1.1827e-005  ]
 746 : [ 1.14833e-005 ]
 747 : [ 1.13615e-005 ]
 748 : [ 1.12645e-005 ]
 749 : [ 1.1546e-005  ]
 750 : [ 1.13987e-005 ]
 751 : [ 1.13943e-005 ]
 752 : [ 1.10927e-005 ]
 753 : [ 1.1827e-005  ]
 754 : [ 1.15704e-005 ]
 755 : [ 1.12826e-005 ]
 756 : [ 1.1816e-005  ]
 757 : [ 1.16604e-005 ]
 758 : [ 1.13967e-005 ]
 759 : [ 1.16338e-005 ]
 760 : [ 1.13283e-005 ]
 761 : [ 1.11937e-005 ]
 762 : [ 1.18058e-005 ]
 763 : [ 1.15622e-005 ]
 764 : [ 1.14322e-005 ]
 765 : [ 1.15835e-005 ]
 766 : [ 1.10825e-005 ]
 767 : [ 1.18967e-005 ]
 768 : [ 1.11775e-005 ]
 769 : [ 1.1192e-005  ]
 770 : [ 1.17288e-005 ]
 771 : [ 1.18129e-005 ]
 772 : [ 1.12e-005    ]
 773 : [ 1.12597e-005 ]
 774 : [ 1.15114e-005 ]
 775 : [ 1.12578e-005 ]
 776 : [ 1.12867e-005 ]
 777 : [ 1.17105e-005 ]
 778 : [ 1.12162e-005 ]
 779 : [ 1.14944e-005 ]
 780 : [ 1.15343e-005 ]
 781 : [ 1.16683e-005 ]
 782 : [ 1.14718e-005 ]
 783 : [ 1.15106e-005 ]
 784 : [ 1.17322e-005 ]
 785 : [ 1.12665e-005 ]
 786 : [ 1.17794e-005 ]
 787 : [ 1.18812e-005 ]
 788 : [ 1.18301e-005 ]
 789 : [ 1.13854e-005 ]
 790 : [ 1.17281e-005 ]
 791 : [ 1.16139e-005 ]
 792 : [ 1.16348e-005 ]
 793 : [ 1.17632e-005 ]
 794 : [ 1.13028e-005 ]
 795 : [ 1.15247e-005 ]
 796 : [ 1.15421e-005 ]
 797 : [ 1.16903e-005 ]
 798 : [ 1.15846e-005 ]
 799 : [ 1.13078e-005 ]
 800 : [ 1.1819e-005  ]
 801 : [ 1.14743e-005 ]
 802 : [ 1.17009e-005 ]
 803 : [ 1.11674e-005 ]
 804 : [ 1.16761e-005 ]
 805 : [ 1.14527e-005 ]
 806 : [ 1.17e-005    ]
 807 : [ 1.13338e-005 ]
 808 : [ 1.11621e-005 ]
 809 : [ 1.13337e-005 ]
 810 : [ 1.15327e-005 ]
 811 : [ 1.18229e-005 ]
 812 : [ 1.16822e-005 ]
 813 : [ 1.13212e-005 ]
 814 : [ 1.17426e-005 ]
 815 : [ 1.16948e-005 ]
 816 : [ 1.15479e-005 ]
 817 : [ 1.16787e-005 ]
 818 : [ 1.18028e-005 ]
 819 : [ 1.17798e-005 ]
 820 : [ 1.17563e-005 ]
 821 : [ 1.13426e-005 ]
 822 : [ 1.14241e-005 ]
 823 : [ 1.16952e-005 ]
 824 : [ 1.11764e-005 ]
 825 : [ 1.13113e-005 ]
 826 : [ 1.16388e-005 ]
 827 : [ 1.19462e-005 ]
 828 : [ 1.17197e-005 ]
 829 : [ 1.1867e-005  ]
 830 : [ 1.10708e-005 ]
 831 : [ 1.16928e-005 ]
 832 : [ 1.11398e-005 ]
 833 : [ 1.18052e-005 ]
 834 : [ 1.14849e-005 ]
 835 : [ 1.16561e-005 ]
 836 : [ 1.17424e-005 ]
 837 : [ 1.12964e-005 ]
 838 : [ 1.15072e-005 ]
 839 : [ 1.15399e-005 ]
 840 : [ 1.11245e-005 ]
 841 : [ 1.14665e-005 ]
 842 : [ 1.11583e-005 ]
 843 : [ 1.17077e-005 ]
 844 : [ 1.17597e-005 ]
 845 : [ 1.13144e-005 ]
 846 : [ 1.12479e-005 ]
 847 : [ 1.17055e-005 ]
 848 : [ 1.18007e-005 ]
 849 : [ 1.16953e-005 ]
 850 : [ 1.14485e-005 ]
 851 : [ 1.16726e-005 ]
 852 : [ 1.11789e-005 ]
 853 : [ 1.16613e-005 ]
 854 : [ 1.17371e-005 ]
 855 : [ 1.12813e-005 ]
 856 : [ 1.1622e-005  ]
 857 : [ 1.12018e-005 ]
 858 : [ 1.14118e-005 ]
 859 : [ 1.12705e-005 ]
 860 : [ 1.12629e-005 ]
 861 : [ 1.12354e-005 ]
 862 : [ 1.16787e-005 ]
 863 : [ 1.12565e-005 ]
 864 : [ 1.16575e-005 ]
 865 : [ 1.16607e-005 ]
 866 : [ 1.15607e-005 ]
 867 : [ 1.1199e-005  ]
 868 : [ 1.17212e-005 ]
 869 : [ 1.13982e-005 ]
 870 : [ 1.17288e-005 ]
 871 : [ 1.15783e-005 ]
 872 : [ 1.13145e-005 ]
 873 : [ 1.14794e-005 ]
 874 : [ 1.17415e-005 ]
 875 : [ 1.12726e-005 ]
 876 : [ 1.12725e-005 ]
 877 : [ 1.15725e-005 ]
 878 : [ 1.1886e-005  ]
 879 : [ 1.14682e-005 ]
 880 : [ 1.13832e-005 ]
 881 : [ 1.17906e-005 ]
 882 : [ 1.17711e-005 ]
 883 : [ 1.12519e-005 ]
 884 : [ 1.16005e-005 ]
 885 : [ 1.15374e-005 ]
 886 : [ 1.17042e-005 ]
 887 : [ 1.18957e-005 ]
 888 : [ 1.17937e-005 ]
 889 : [ 1.1412e-005  ]
 890 : [ 1.15172e-005 ]
 891 : [ 1.14082e-005 ]
 892 : [ 1.11556e-005 ]
 893 : [ 1.12477e-005 ]
 894 : [ 1.12406e-005 ]
 895 : [ 1.1257e-005  ]
 896 : [ 1.1506e-005  ]
 897 : [ 1.1232e-005  ]
 898 : [ 1.12669e-005 ]
 899 : [ 1.17542e-005 ]
 900 : [ 1.12835e-005 ]
 901 : [ 1.13479e-005 ]
 902 : [ 1.13371e-005 ]
 903 : [ 1.18355e-005 ]
 904 : [ 1.12475e-005 ]
 905 : [ 1.13007e-005 ]
 906 : [ 1.11449e-005 ]
 907 : [ 1.14085e-005 ]
 908 : [ 1.17617e-005 ]
 909 : [ 1.13803e-005 ]
 910 : [ 1.16512e-005 ]
 911 : [ 1.13839e-005 ]
 912 : [ 1.18251e-005 ]
 913 : [ 1.15989e-005 ]
 914 : [ 1.14326e-005 ]
 915 : [ 1.14424e-005 ]
 916 : [ 1.17959e-005 ]
 917 : [ 1.18658e-005 ]
 918 : [ 1.17121e-005 ]
 919 : [ 1.17299e-005 ]
 920 : [ 1.11813e-005 ]
 921 : [ 1.16246e-005 ]
 922 : [ 1.15458e-005 ]
 923 : [ 1.12613e-005 ]
 924 : [ 1.12936e-005 ]
 925 : [ 1.17799e-005 ]
 926 : [ 1.15696e-005 ]
 927 : [ 1.18325e-005 ]
 928 : [ 1.12326e-005 ]
 929 : [ 1.17737e-005 ]
 930 : [ 1.15431e-005 ]
 931 : [ 1.12561e-005 ]
 932 : [ 1.12062e-005 ]
 933 : [ 1.11633e-005 ]
 934 : [ 1.11753e-005 ]
 935 : [ 1.17482e-005 ]
 936 : [ 1.15927e-005 ]
 937 : [ 1.1762e-005  ]
 938 : [ 1.1773e-005  ]
 939 : [ 1.13378e-005 ]
 940 : [ 1.15419e-005 ]
 941 : [ 1.12951e-005 ]
 942 : [ 1.19004e-005 ]
 943 : [ 1.18176e-005 ]
 944 : [ 1.12663e-005 ]
 945 : [ 1.15361e-005 ]
 946 : [ 1.12299e-005 ]
 947 : [ 1.11886e-005 ]
 948 : [ 1.15873e-005 ]
 949 : [ 1.133e-005   ]
 950 : [ 1.11524e-005 ]
 951 : [ 1.15591e-005 ]
 952 : [ 1.12636e-005 ]
 953 : [ 1.181e-005   ]
 954 : [ 1.14212e-005 ]
 955 : [ 1.12656e-005 ]
 956 : [ 1.13513e-005 ]
 957 : [ 1.1339e-005  ]
 958 : [ 1.16997e-005 ]
 959 : [ 1.16759e-005 ]
 960 : [ 1.16522e-005 ]
 961 : [ 1.11233e-005 ]
 962 : [ 1.16716e-005 ]
 963 : [ 1.14202e-005 ]
 964 : [ 1.12485e-005 ]
 965 : [ 1.1271e-005  ]
 966 : [ 1.15612e-005 ]
 967 : [ 1.14039e-005 ]
 968 : [ 1.12648e-005 ]
 969 : [ 1.13641e-005 ]
 970 : [ 1.18762e-005 ]
 971 : [ 1.18454e-005 ]
 972 : [ 1.17168e-005 ]
 973 : [ 1.17282e-005 ]
 974 : [ 1.14186e-005 ]
 975 : [ 1.15639e-005 ]
 976 : [ 1.14244e-005 ]
 977 : [ 1.16505e-005 ]
 978 : [ 1.1179e-005  ]
 979 : [ 1.15285e-005 ]
 980 : [ 1.15913e-005 ]
 981 : [ 1.20428e-005 ]
 982 : [ 1.16567e-005 ]
 983 : [ 1.16068e-005 ]
 984 : [ 1.14749e-005 ]
 985 : [ 1.15979e-005 ]
 986 : [ 1.17689e-005 ]
 987 : [ 1.12403e-005 ]
 988 : [ 1.12146e-005 ]
 989 : [ 1.18751e-005 ]
 990 : [ 1.16392e-005 ]
 991 : [ 1.19349e-005 ]
 992 : [ 1.13152e-005 ]
 993 : [ 1.16489e-005 ]
 994 : [ 1.17638e-005 ]
 995 : [ 1.17447e-005 ]
 996 : [ 1.16227e-005 ]
 997 : [ 1.13668e-005 ]
 998 : [ 1.10314e-005 ]
 999 : [ 1.13307e-005 ]
1000 : [ 1.10529e-005 ]
1001 : [ 1.12283e-005 ]
1002 : [ 1.17437e-005 ]
1003 : [ 1.18847e-005 ]
1004 : [ 1.17122e-005 ]
1005 : [ 1.16905e-005 ]
1006 : [ 1.12788e-005 ]
1007 : [ 1.14205e-005 ]
1008 : [ 1.15098e-005 ]
1009 : [ 1.1189e-005  ]
1010 : [ 1.11109e-005 ]
1011 : [ 1.17942e-005 ]
1012 : [ 1.12302e-005 ]
1013 : [ 1.1442e-005  ]
1014 : [ 1.18621e-005 ]
1015 : [ 1.13012e-005 ]
1016 : [ 1.12036e-005 ]
1017 : [ 1.12728e-005 ]
1018 : [ 1.11966e-005 ]
1019 : [ 1.17338e-005 ]
1020 : [ 1.16967e-005 ]
1021 : [ 1.15179e-005 ]
1022 : [ 1.14339e-005 ]
1023 : [ 1.14394e-005 ]
1024 : [ 1.14475e-005 ]
1025 : [ 1.17832e-005 ]
1026 : [ 1.17111e-005 ]
1027 : [ 1.12673e-005 ]
1028 : [ 1.16654e-005 ]
1029 : [ 1.15827e-005 ]
1030 : [ 1.12649e-005 ]
1031 : [ 1.15386e-005 ]
1032 : [ 1.13359e-005 ]
1033 : [ 1.11772e-005 ]
1034 : [ 1.15438e-005 ]
1035 : [ 1.16959e-005 ]
1036 : [ 1.16808e-005 ]
1037 : [ 1.13438e-005 ]
1038 : [ 1.17968e-005 ]
1039 : [ 1.1112e-005  ]
1040 : [ 1.17637e-005 ]
1041 : [ 1.18449e-005 ]
1042 : [ 1.16849e-005 ]
1043 : [ 1.16509e-005 ]
1044 : [ 1.11351e-005 ]
1045 : [ 1.13179e-005 ]
1046 : [ 1.15042e-005 ]
1047 : [ 1.11936e-005 ]
1048 : [ 1.1276e-005  ]
1049 : [ 1.13619e-005 ]
1050 : [ 1.17147e-005 ]
1051 : [ 1.13201e-005 ]
1052 : [ 1.14194e-005 ]
1053 : [ 1.1821e-005  ]
1054 : [ 1.1868e-005  ]
1055 : [ 1.14379e-005 ]
1056 : [ 1.12808e-005 ]
1057 : [ 1.17738e-005 ]
1058 : [ 1.13122e-005 ]
1059 : [ 1.15962e-005 ]
1060 : [ 1.13704e-005 ]
1061 : [ 1.12666e-005 ]
1062 : [ 1.15301e-005 ]
1063 : [ 1.17418e-005 ]
1064 : [ 1.18839e-005 ]
1065 : [ 1.1418e-005  ]
1066 : [ 1.16711e-005 ]
1067 : [ 1.1746e-005  ]
1068 : [ 1.11872e-005 ]
1069 : [ 1.13019e-005 ]
1070 : [ 1.16383e-005 ]
1071 : [ 1.15803e-005 ]
1072 : [ 1.17223e-005 ]
1073 : [ 1.16793e-005 ]
1074 : [ 1.13431e-005 ]
1075 : [ 1.17702e-005 ]
1076 : [ 1.1543e-005  ]
1077 : [ 1.17474e-005 ]
1078 : [ 1.13784e-005 ]
1079 : [ 1.15981e-005 ]
1080 : [ 1.15483e-005 ]
1081 : [ 1.13967e-005 ]
1082 : [ 1.16817e-005 ]
1083 : [ 1.18052e-005 ]
1084 : [ 1.16633e-005 ]
1085 : [ 1.12793e-005 ]
1086 : [ 1.18497e-005 ]
1087 : [ 1.12299e-005 ]
1088 : [ 1.17141e-005 ]
1089 : [ 1.13138e-005 ]
1090 : [ 1.14197e-005 ]
1091 : [ 1.16169e-005 ]
1092 : [ 1.12918e-005 ]
1093 : [ 1.15072e-005 ]
1094 : [ 1.17135e-005 ]
1095 : [ 1.12614e-005 ]
1096 : [ 1.12018e-005 ]
1097 : [ 1.16496e-005 ]
1098 : [ 1.13519e-005 ]
1099 : [ 1.13016e-005 ]
1100 : [ 1.14638e-005 ]
1101 : [ 1.13607e-005 ]
1102 : [ 1.16761e-005 ]
1103 : [ 1.17849e-005 ]
1104 : [ 1.11019e-005 ]
1105 : [ 1.14115e-005 ]
1106 : [ 1.17811e-005 ]
1107 : [ 1.17101e-005 ]
1108 : [ 1.13275e-005 ]
1109 : [ 1.13096e-005 ]
1110 : [ 1.19138e-005 ]
1111 : [ 1.18712e-005 ]
1112 : [ 1.15642e-005 ]
1113 : [ 1.17432e-005 ]
1114 : [ 1.16143e-005 ]
1115 : [ 1.14096e-005 ]
1116 : [ 1.11847e-005 ]
1117 : [ 1.13487e-005 ]
1118 : [ 1.12827e-005 ]
1119 : [ 1.18279e-005 ]
1120 : [ 1.13939e-005 ]
1121 : [ 1.18165e-005 ]
1122 : [ 1.17364e-005 ]
1123 : [ 1.15289e-005 ]
1124 : [ 1.17472e-005 ]
1125 : [ 1.17682e-005 ]
1126 : [ 1.17501e-005 ]
1127 : [ 1.16568e-005 ]
1128 : [ 1.1298e-005  ]
1129 : [ 1.17794e-005 ]
1130 : [ 1.13557e-005 ]
1131 : [ 1.12755e-005 ]
1132 : [ 1.16852e-005 ]
1133 : [ 1.13437e-005 ]
1134 : [ 1.17595e-005 ]
1135 : [ 1.1341e-005  ]
1136 : [ 1.16106e-005 ]
1137 : [ 1.1248e-005  ]
1138 : [ 1.15801e-005 ]
1139 : [ 1.11082e-005 ]
1140 : [ 1.17869e-005 ]
1141 : [ 1.17432e-005 ]
1142 : [ 1.15026e-005 ]
1143 : [ 1.16983e-005 ]
1144 : [ 1.16791e-005 ]
1145 : [ 1.13003e-005 ]
1146 : [ 1.15689e-005 ]
1147 : [ 1.13874e-005 ]
1148 : [ 1.16894e-005 ]
1149 : [ 1.16331e-005 ]
1150 : [ 1.18037e-005 ]
1151 : [ 1.13178e-005 ]
1152 : [ 1.17078e-005 ]
1153 : [ 1.14554e-005 ]
1154 : [ 1.12531e-005 ]
1155 : [ 1.13433e-005 ]
1156 : [ 1.1213e-005  ]
1157 : [ 1.15256e-005 ]
1158 : [ 1.12982e-005 ]
1159 : [ 1.13979e-005 ]
1160 : [ 1.13341e-005 ]
1161 : [ 1.17956e-005 ]
1162 : [ 1.17096e-005 ]
1163 : [ 1.19295e-005 ]
1164 : [ 1.13005e-005 ]
1165 : [ 1.13998e-005 ]
1166 : [ 1.15514e-005 ]
1167 : [ 1.15205e-005 ]
1168 : [ 1.17609e-005 ]
1169 : [ 1.12449e-005 ]
1170 : [ 1.12773e-005 ]
1171 : [ 1.17641e-005 ]
1172 : [ 1.12708e-005 ]
1173 : [ 1.13436e-005 ]
1174 : [ 1.1509e-005  ]
1175 : [ 1.11282e-005 ]
1176 : [ 1.11615e-005 ]
1177 : [ 1.16142e-005 ]
1178 : [ 1.13404e-005 ]
1179 : [ 1.14648e-005 ]
1180 : [ 1.13288e-005 ]
1181 : [ 1.17255e-005 ]
1182 : [ 1.124e-005   ]
1183 : [ 1.14699e-005 ]
1184 : [ 1.14789e-005 ]
1185 : [ 1.11121e-005 ]
1186 : [ 1.15772e-005 ]
1187 : [ 1.12819e-005 ]
1188 : [ 1.14908e-005 ]
1189 : [ 1.15801e-005 ]
1190 : [ 1.18373e-005 ]
1191 : [ 1.17454e-005 ]
1192 : [ 1.16889e-005 ]
1193 : [ 1.15798e-005 ]
1194 : [ 1.1364e-005  ]
1195 : [ 1.17065e-005 ]
1196 : [ 1.17963e-005 ]
1197 : [ 1.17209e-005 ]
1198 : [ 1.18365e-005 ]
1199 : [ 1.13294e-005 ]
1200 : [ 1.16001e-005 ]
1201 : [ 1.16321e-005 ]
1202 : [ 1.12637e-005 ]
1203 : [ 1.15854e-005 ]
1204 : [ 1.11559e-005 ]
1205 : [ 1.19882e-005 ]
1206 : [ 1.19192e-005 ]
1207 : [ 1.17298e-005 ]
1208 : [ 1.1419e-005  ]
1209 : [ 1.1542e-005  ]
1210 : [ 1.18506e-005 ]
1211 : [ 1.1534e-005  ]
1212 : [ 1.16793e-005 ]
1213 : [ 1.17893e-005 ]
1214 : [ 1.11738e-005 ]
1215 : [ 1.16165e-005 ]
1216 : [ 1.10677e-005 ]
1217 : [ 1.19891e-005 ]
1218 : [ 1.14726e-005 ]
1219 : [ 1.15545e-005 ]
1220 : [ 1.11342e-005 ]
1221 : [ 1.12804e-005 ]
1222 : [ 1.12535e-005 ]
1223 : [ 1.14517e-005 ]
1224 : [ 1.17786e-005 ]
1225 : [ 1.14071e-005 ]
1226 : [ 1.11952e-005 ]
1227 : [ 1.13813e-005 ]
1228 : [ 1.15828e-005 ]
1229 : [ 1.14913e-005 ]
1230 : [ 1.15663e-005 ]
1231 : [ 1.15483e-005 ]
1232 : [ 1.17808e-005 ]
1233 : [ 1.12339e-005 ]
1234 : [ 1.13109e-005 ]
1235 : [ 1.1832e-005  ]
1236 : [ 1.14746e-005 ]
1237 : [ 1.11851e-005 ]
1238 : [ 1.13008e-005 ]
1239 : [ 1.15316e-005 ]
1240 : [ 1.12786e-005 ]
1241 : [ 1.11714e-005 ]
1242 : [ 1.11818e-005 ]
1243 : [ 1.16437e-005 ]
1244 : [ 1.12672e-005 ]
1245 : [ 1.17228e-005 ]
1246 : [ 1.10949e-005 ]
1247 : [ 1.17434e-005 ]
1248 : [ 1.15906e-005 ]
1249 : [ 1.15848e-005 ]
1250 : [ 1.15934e-005 ]
1251 : [ 1.1342e-005  ]
1252 : [ 1.11859e-005 ]
1253 : [ 1.13427e-005 ]
1254 : [ 1.16341e-005 ]
1255 : [ 1.19279e-005 ]
1256 : [ 1.17343e-005 ]
1257 : [ 1.16845e-005 ]
1258 : [ 1.16858e-005 ]
1259 : [ 1.17534e-005 ]
1260 : [ 1.11559e-005 ]
1261 : [ 1.14933e-005 ]
1262 : [ 1.17736e-005 ]
1263 : [ 1.16876e-005 ]
1264 : [ 1.1172e-005  ]
1265 : [ 1.11334e-005 ]
1266 : [ 1.12468e-005 ]
1267 : [ 1.15092e-005 ]
1268 : [ 1.10087e-005 ]
1269 : [ 1.12392e-005 ]
1270 : [ 1.19136e-005 ]
1271 : [ 1.156e-005   ]
1272 : [ 1.15892e-005 ]
1273 : [ 1.16853e-005 ]
1274 : [ 1.17547e-005 ]
1275 : [ 1.12819e-005 ]
1276 : [ 1.15838e-005 ]
1277 : [ 1.11785e-005 ]
1278 : [ 1.17236e-005 ]
1279 : [ 1.12984e-005 ]
1280 : [ 1.16765e-005 ]
1281 : [ 1.17063e-005 ]
1282 : [ 1.14496e-005 ]
1283 : [ 1.17983e-005 ]
1284 : [ 1.17941e-005 ]
1285 : [ 1.18522e-005 ]
1286 : [ 1.15198e-005 ]
1287 : [ 1.12996e-005 ]
1288 : [ 1.13737e-005 ]
1289 : [ 1.12049e-005 ]
1290 : [ 1.17631e-005 ]
1291 : [ 1.15953e-005 ]
1292 : [ 1.16486e-005 ]
1293 : [ 1.15623e-005 ]
1294 : [ 1.17003e-005 ]
1295 : [ 1.1772e-005  ]
1296 : [ 1.17983e-005 ]
1297 : [ 1.17256e-005 ]
1298 : [ 1.15412e-005 ]
1299 : [ 1.17589e-005 ]
1300 : [ 1.13836e-005 ]
1301 : [ 1.13028e-005 ]
1302 : [ 1.17339e-005 ]
1303 : [ 1.19856e-005 ]
1304 : [ 1.14249e-005 ]
1305 : [ 1.17522e-005 ]
1306 : [ 1.13367e-005 ]
1307 : [ 1.18309e-005 ]
1308 : [ 1.13225e-005 ]
1309 : [ 1.18906e-005 ]
1310 : [ 1.16216e-005 ]
1311 : [ 1.15693e-005 ]
1312 : [ 1.14197e-005 ]
1313 : [ 1.17382e-005 ]
1314 : [ 1.15128e-005 ]
1315 : [ 1.17573e-005 ]
1316 : [ 1.12267e-005 ]
1317 : [ 1.19209e-005 ]
1318 : [ 1.14934e-005 ]
1319 : [ 1.15907e-005 ]
1320 : [ 1.13294e-005 ]
1321 : [ 1.15265e-005 ]
1322 : [ 1.15207e-005 ]
1323 : [ 1.15969e-005 ]
1324 : [ 1.12388e-005 ]
1325 : [ 1.17081e-005 ]
1326 : [ 1.13094e-005 ]
1327 : [ 1.15856e-005 ]
1328 : [ 1.16466e-005 ]
1329 : [ 1.16987e-005 ]
1330 : [ 1.17423e-005 ]
1331 : [ 1.13988e-005 ]
1332 : [ 1.13158e-005 ]
1333 : [ 1.13405e-005 ]
1334 : [ 1.11165e-005 ]
1335 : [ 1.11569e-005 ]
1336 : [ 1.17258e-005 ]
1337 : [ 1.1475e-005  ]
1338 : [ 1.1801e-005  ]
1339 : [ 1.16954e-005 ]
1340 : [ 1.13382e-005 ]
1341 : [ 1.15058e-005 ]
1342 : [ 1.13172e-005 ]
1343 : [ 1.14038e-005 ]
1344 : [ 1.16326e-005 ]
1345 : [ 1.13221e-005 ]
1346 : [ 1.14742e-005 ]
1347 : [ 1.13419e-005 ]
1348 : [ 1.12802e-005 ]
1349 : [ 1.16259e-005 ]
1350 : [ 1.1777e-005  ]
1351 : [ 1.15248e-005 ]
1352 : [ 1.18438e-005 ]
1353 : [ 1.18141e-005 ]
1354 : [ 1.13825e-005 ]
1355 : [ 1.15531e-005 ]
1356 : [ 1.13412e-005 ]
1357 : [ 1.13082e-005 ]
1358 : [ 1.177e-005   ]
1359 : [ 1.15209e-005 ]
1360 : [ 1.17632e-005 ]
1361 : [ 1.13155e-005 ]
1362 : [ 1.11459e-005 ]
1363 : [ 1.13079e-005 ]
1364 : [ 1.15664e-005 ]
1365 : [ 1.11669e-005 ]
1366 : [ 1.1485e-005  ]
1367 : [ 1.14051e-005 ]
1368 : [ 1.14592e-005 ]
1369 : [ 1.18094e-005 ]
1370 : [ 1.1375e-005  ]
1371 : [ 1.14206e-005 ]
1372 : [ 1.17119e-005 ]
1373 : [ 1.13692e-005 ]
1374 : [ 1.15613e-005 ]
1375 : [ 1.15053e-005 ]
1376 : [ 1.15038e-005 ]
1377 : [ 1.1389e-005  ]
1378 : [ 1.16151e-005 ]
1379 : [ 1.11617e-005 ]
1380 : [ 1.13e-005    ]
1381 : [ 1.12444e-005 ]
1382 : [ 1.13115e-005 ]
1383 : [ 1.14613e-005 ]
1384 : [ 1.11937e-005 ]
1385 : [ 1.1279e-005  ]
1386 : [ 1.1129e-005  ]
1387 : [ 1.12654e-005 ]
1388 : [ 1.14205e-005 ]
1389 : [ 1.154e-005   ]
1390 : [ 1.13594e-005 ]
1391 : [ 1.15341e-005 ]
1392 : [ 1.17196e-005 ]
1393 : [ 1.16665e-005 ]
1394 : [ 1.11997e-005 ]
1395 : [ 1.12393e-005 ]
1396 : [ 1.15485e-005 ]
1397 : [ 1.17198e-005 ]
1398 : [ 1.13556e-005 ]
1399 : [ 1.17693e-005 ]
1400 : [ 1.17688e-005 ]
1401 : [ 1.12842e-005 ]
1402 : [ 1.18099e-005 ]
1403 : [ 1.169e-005   ]
1404 : [ 1.17395e-005 ]
1405 : [ 1.1786e-005  ]
1406 : [ 1.12978e-005 ]
1407 : [ 1.13029e-005 ]
1408 : [ 1.1263e-005  ]
1409 : [ 1.14825e-005 ]
1410 : [ 1.13567e-005 ]
1411 : [ 1.12082e-005 ]
1412 : [ 1.12998e-005 ]
1413 : [ 1.15237e-005 ]
1414 : [ 1.11812e-005 ]
1415 : [ 1.12193e-005 ]
1416 : [ 1.18597e-005 ]
1417 : [ 1.16458e-005 ]
1418 : [ 1.1659e-005  ]
1419 : [ 1.18835e-005 ]
1420 : [ 1.16332e-005 ]
1421 : [ 1.16924e-005 ]
1422 : [ 1.12166e-005 ]
1423 : [ 1.14564e-005 ]
1424 : [ 1.17039e-005 ]
1425 : [ 1.18099e-005 ]
1426 : [ 1.17774e-005 ]
1427 : [ 1.17767e-005 ]
1428 : [ 1.12002e-005 ]
1429 : [ 1.15697e-005 ]
1430 : [ 1.16876e-005 ]
1431 : [ 1.12994e-005 ]
1432 : [ 1.1686e-005  ]
1433 : [ 1.13188e-005 ]
1434 : [ 1.14689e-005 ]
1435 : [ 1.16161e-005 ]
1436 : [ 1.18906e-005 ]
1437 : [ 1.16279e-005 ]
1438 : [ 1.11934e-005 ]
1439 : [ 1.16124e-005 ]
1440 : [ 1.15198e-005 ]
1441 : [ 1.14391e-005 ]
1442 : [ 1.11374e-005 ]
1443 : [ 1.14521e-005 ]
1444 : [ 1.16915e-005 ]
1445 : [ 1.17888e-005 ]
1446 : [ 1.17033e-005 ]
1447 : [ 1.16498e-005 ]
1448 : [ 1.17795e-005 ]
1449 : [ 1.1338e-005  ]
1450 : [ 1.17257e-005 ]
1451 : [ 1.17466e-005 ]
1452 : [ 1.16428e-005 ]
1453 : [ 1.14235e-005 ]
1454 : [ 1.17914e-005 ]
1455 : [ 1.17439e-005 ]
1456 : [ 1.14834e-005 ]
1457 : [ 1.14446e-005 ]
1458 : [ 1.12077e-005 ]
1459 : [ 1.14122e-005 ]
1460 : [ 1.16658e-005 ]
1461 : [ 1.17561e-005 ]
1462 : [ 1.12253e-005 ]
1463 : [ 1.14108e-005 ]
1464 : [ 1.16492e-005 ]
1465 : [ 1.1439e-005  ]
1466 : [ 1.15493e-005 ]
1467 : [ 1.13701e-005 ]
1468 : [ 1.16317e-005 ]
1469 : [ 1.16829e-005 ]
1470 : [ 1.16224e-005 ]
1471 : [ 1.15416e-005 ]
1472 : [ 1.18623e-005 ]
1473 : [ 1.14457e-005 ]
1474 : [ 1.14421e-005 ]
1475 : [ 1.14198e-005 ]
1476 : [ 1.17489e-005 ]
1477 : [ 1.17986e-005 ]
1478 : [ 1.1509e-005  ]
1479 : [ 1.16151e-005 ]
1480 : [ 1.14631e-005 ]
1481 : [ 1.1631e-005  ]
1482 : [ 1.17852e-005 ]
1483 : [ 1.1715e-005  ]
1484 : [ 1.17089e-005 ]
1485 : [ 1.14755e-005 ]
1486 : [ 1.17055e-005 ]
1487 : [ 1.15677e-005 ]
1488 : [ 1.15524e-005 ]
1489 : [ 1.18089e-005 ]
1490 : [ 1.1521e-005  ]
1491 : [ 1.1449e-005  ]
1492 : [ 1.16919e-005 ]
1493 : [ 1.14686e-005 ]
1494 : [ 1.12213e-005 ]
1495 : [ 1.16331e-005 ]
1496 : [ 1.1183e-005  ]
1497 : [ 1.18047e-005 ]
1498 : [ 1.15549e-005 ]
1499 : [ 1.13738e-005 ]
1500 : [ 1.13472e-005 ]
1501 : [ 1.14584e-005 ]
1502 : [ 1.13547e-005 ]
1503 : [ 1.12746e-005 ]
1504 : [ 1.13894e-005 ]
1505 : [ 1.13108e-005 ]
1506 : [ 1.11693e-005 ]
1507 : [ 1.11945e-005 ]
1508 : [ 1.13367e-005 ]
1509 : [ 1.11463e-005 ]
1510 : [ 1.16556e-005 ]
1511 : [ 1.14911e-005 ]
1512 : [ 1.1543e-005  ]
1513 : [ 1.10833e-005 ]
1514 : [ 1.16381e-005 ]
1515 : [ 1.14555e-005 ]
1516 : [ 1.17752e-005 ]
1517 : [ 1.11878e-005 ]
1518 : [ 1.13646e-005 ]
1519 : [ 1.11943e-005 ]
1520 : [ 1.11815e-005 ]
1521 : [ 1.15495e-005 ]
1522 : [ 1.18617e-005 ]
1523 : [ 1.12625e-005 ]
1524 : [ 1.16981e-005 ]
1525 : [ 1.11014e-005 ]
1526 : [ 1.12774e-005 ]
1527 : [ 1.14627e-005 ]
1528 : [ 1.18033e-005 ]
1529 : [ 1.1712e-005  ]
1530 : [ 1.18058e-005 ]
1531 : [ 1.16209e-005 ]
1532 : [ 1.14773e-005 ]
1533 : [ 1.1849e-005  ]
1534 : [ 1.16237e-005 ]
1535 : [ 1.18117e-005 ]
1536 : [ 1.11875e-005 ]
1537 : [ 1.13128e-005 ]
1538 : [ 1.11832e-005 ]
1539 : [ 1.11641e-005 ]
1540 : [ 1.14617e-005 ]
1541 : [ 1.1264e-005  ]
1542 : [ 1.17995e-005 ]
1543 : [ 1.16249e-005 ]
1544 : [ 1.1401e-005  ]
1545 : [ 1.1324e-005  ]
1546 : [ 1.16867e-005 ]
1547 : [ 1.1561e-005  ]
1548 : [ 1.1368e-005  ]
1549 : [ 1.15753e-005 ]
1550 : [ 1.1593e-005  ]
1551 : [ 1.13843e-005 ]
1552 : [ 1.17949e-005 ]
1553 : [ 1.1238e-005  ]
1554 : [ 1.14937e-005 ]
1555 : [ 1.13332e-005 ]
1556 : [ 1.13303e-005 ]
1557 : [ 1.11288e-005 ]
1558 : [ 1.12557e-005 ]
1559 : [ 1.16388e-005 ]
1560 : [ 1.1722e-005  ]
1561 : [ 1.15733e-005 ]
1562 : [ 1.16037e-005 ]
1563 : [ 1.13497e-005 ]
1564 : [ 1.18322e-005 ]
1565 : [ 1.17924e-005 ]
1566 : [ 1.1645e-005  ]
1567 : [ 1.1554e-005  ]
1568 : [ 1.15887e-005 ]
1569 : [ 1.1149e-005  ]
1570 : [ 1.12393e-005 ]
1571 : [ 1.11925e-005 ]
1572 : [ 1.1582e-005  ]
1573 : [ 1.18883e-005 ]
1574 : [ 1.17689e-005 ]
1575 : [ 1.15962e-005 ]
1576 : [ 1.17e-005    ]
1577 : [ 1.17092e-005 ]
1578 : [ 1.1772e-005  ]
1579 : [ 1.15386e-005 ]
1580 : [ 1.1756e-005  ]
1581 : [ 1.18699e-005 ]
1582 : [ 1.17847e-005 ]
1583 : [ 1.11368e-005 ]
1584 : [ 1.1362e-005  ]
1585 : [ 1.14562e-005 ]
1586 : [ 1.11872e-005 ]
1587 : [ 1.13685e-005 ]
1588 : [ 1.1792e-005  ]
1589 : [ 1.11264e-005 ]
1590 : [ 1.15494e-005 ]
1591 : [ 1.17868e-005 ]
1592 : [ 1.16483e-005 ]
1593 : [ 1.14347e-005 ]
1594 : [ 1.18426e-005 ]
1595 : [ 1.10873e-005 ]
1596 : [ 1.14631e-005 ]
1597 : [ 1.12758e-005 ]
1598 : [ 1.12754e-005 ]
1599 : [ 1.17362e-005 ]
1600 : [ 1.13994e-005 ]
1601 : [ 1.15288e-005 ]
1602 : [ 1.13378e-005 ]
1603 : [ 1.16383e-005 ]
1604 : [ 1.17184e-005 ]
1605 : [ 1.18857e-005 ]
1606 : [ 1.1381e-005  ]
1607 : [ 1.18513e-005 ]
1608 : [ 1.14333e-005 ]
1609 : [ 1.15985e-005 ]
1610 : [ 1.10942e-005 ]
1611 : [ 1.16386e-005 ]
1612 : [ 1.14607e-005 ]
1613 : [ 1.14687e-005 ]
1614 : [ 1.16577e-005 ]
1615 : [ 1.14202e-005 ]
1616 : [ 1.12508e-005 ]
1617 : [ 1.11264e-005 ]
1618 : [ 1.17643e-005 ]
1619 : [ 1.17286e-005 ]
1620 : [ 1.13657e-005 ]
1621 : [ 1.12661e-005 ]
1622 : [ 1.17323e-005 ]
1623 : [ 1.16238e-005 ]
1624 : [ 1.14482e-005 ]
1625 : [ 1.18079e-005 ]
1626 : [ 1.16357e-005 ]
1627 : [ 1.15102e-005 ]
1628 : [ 1.16506e-005 ]
1629 : [ 1.17871e-005 ]
1630 : [ 1.12325e-005 ]
1631 : [ 1.17272e-005 ]
1632 : [ 1.15734e-005 ]
1633 : [ 1.12416e-005 ]
1634 : [ 1.11048e-005 ]
1635 : [ 1.1852e-005  ]
1636 : [ 1.13581e-005 ]
1637 : [ 1.1223e-005  ]
1638 : [ 1.15177e-005 ]
1639 : [ 1.1307e-005  ]
1640 : [ 1.12639e-005 ]
1641 : [ 1.14613e-005 ]
1642 : [ 1.11156e-005 ]
1643 : [ 1.13548e-005 ]
1644 : [ 1.19216e-005 ]
1645 : [ 1.16494e-005 ]
1646 : [ 1.14386e-005 ]
1647 : [ 1.10988e-005 ]
1648 : [ 1.18586e-005 ]
1649 : [ 1.11831e-005 ]
1650 : [ 1.13213e-005 ]
1651 : [ 1.14179e-005 ]
1652 : [ 1.1717e-005  ]
1653 : [ 1.17299e-005 ]
1654 : [ 1.14775e-005 ]
1655 : [ 1.1238e-005  ]
1656 : [ 1.14706e-005 ]
1657 : [ 1.17004e-005 ]
1658 : [ 1.17467e-005 ]
1659 : [ 1.13097e-005 ]
1660 : [ 1.15715e-005 ]
1661 : [ 1.19326e-005 ]
1662 : [ 1.18687e-005 ]
1663 : [ 1.12475e-005 ]
1664 : [ 1.14997e-005 ]
1665 : [ 1.17809e-005 ]
1666 : [ 1.14893e-005 ]
1667 : [ 1.11296e-005 ]
1668 : [ 1.15926e-005 ]
1669 : [ 1.1858e-005  ]
1670 : [ 1.19011e-005 ]
1671 : [ 1.16674e-005 ]
1672 : [ 1.15245e-005 ]
1673 : [ 1.15252e-005 ]
1674 : [ 1.17147e-005 ]
1675 : [ 1.1542e-005  ]
1676 : [ 1.13457e-005 ]
1677 : [ 1.15741e-005 ]
1678 : [ 1.13263e-005 ]
1679 : [ 1.12675e-005 ]
1680 : [ 1.12545e-005 ]
1681 : [ 1.15236e-005 ]
1682 : [ 1.11598e-005 ]
1683 : [ 1.17764e-005 ]
1684 : [ 1.1244e-005  ]
1685 : [ 1.19556e-005 ]
1686 : [ 1.15958e-005 ]
1687 : [ 1.17745e-005 ]
1688 : [ 1.18219e-005 ]
1689 : [ 1.13827e-005 ]
1690 : [ 1.14246e-005 ]
1691 : [ 1.17031e-005 ]
1692 : [ 1.12517e-005 ]
1693 : [ 1.1319e-005  ]
1694 : [ 1.17263e-005 ]
1695 : [ 1.17187e-005 ]
1696 : [ 1.11306e-005 ]
1697 : [ 1.16892e-005 ]
1698 : [ 1.12861e-005 ]
1699 : [ 1.17252e-005 ]
1700 : [ 1.18757e-005 ]
1701 : [ 1.17964e-005 ]
1702 : [ 1.17627e-005 ]
1703 : [ 1.17483e-005 ]
1704 : [ 1.17296e-005 ]
1705 : [ 1.15669e-005 ]
1706 : [ 1.12816e-005 ]
1707 : [ 1.17158e-005 ]
1708 : [ 1.13754e-005 ]
1709 : [ 1.13571e-005 ]
1710 : [ 1.13746e-005 ]
1711 : [ 1.15683e-005 ]
1712 : [ 1.13571e-005 ]
1713 : [ 1.13362e-005 ]
1714 : [ 1.17188e-005 ]
1715 : [ 1.1321e-005  ]
1716 : [ 1.13842e-005 ]
1717 : [ 1.11305e-005 ]
1718 : [ 1.12821e-005 ]
1719 : [ 1.14512e-005 ]
1720 : [ 1.16637e-005 ]
1721 : [ 1.17981e-005 ]
1722 : [ 1.15769e-005 ]
1723 : [ 1.17313e-005 ]
1724 : [ 1.1592e-005  ]
1725 : [ 1.17137e-005 ]
1726 : [ 1.11484e-005 ]
1727 : [ 1.17001e-005 ]
1728 : [ 1.19654e-005 ]
1729 : [ 1.15675e-005 ]
1730 : [ 1.14118e-005 ]
1731 : [ 1.1114e-005  ]
1732 : [ 1.17162e-005 ]
1733 : [ 1.12179e-005 ]
1734 : [ 1.15696e-005 ]
1735 : [ 1.18582e-005 ]
1736 : [ 1.11941e-005 ]
1737 : [ 1.1482e-005  ]
1738 : [ 1.13215e-005 ]
1739 : [ 1.18217e-005 ]
1740 : [ 1.16183e-005 ]
1741 : [ 1.17628e-005 ]
1742 : [ 1.16677e-005 ]
1743 : [ 1.11975e-005 ]
1744 : [ 1.12225e-005 ]
1745 : [ 1.1749e-005  ]
1746 : [ 1.17254e-005 ]
1747 : [ 1.16679e-005 ]
1748 : [ 1.1502e-005  ]
1749 : [ 1.14137e-005 ]
1750 : [ 1.13271e-005 ]
1751 : [ 1.14887e-005 ]
1752 : [ 1.11306e-005 ]
1753 : [ 1.1214e-005  ]
1754 : [ 1.17485e-005 ]
1755 : [ 1.16661e-005 ]
1756 : [ 1.13125e-005 ]
1757 : [ 1.17192e-005 ]
1758 : [ 1.17008e-005 ]
1759 : [ 1.16747e-005 ]
1760 : [ 1.16434e-005 ]
1761 : [ 1.15327e-005 ]
1762 : [ 1.16729e-005 ]
1763 : [ 1.1887e-005  ]
1764 : [ 1.13273e-005 ]
1765 : [ 1.15281e-005 ]
1766 : [ 1.15335e-005 ]
1767 : [ 1.15023e-005 ]
1768 : [ 1.15218e-005 ]
1769 : [ 1.18768e-005 ]
1770 : [ 1.13086e-005 ]
1771 : [ 1.18166e-005 ]
1772 : [ 1.1875e-005  ]
1773 : [ 1.136e-005   ]
1774 : [ 1.17115e-005 ]
1775 : [ 1.17446e-005 ]
1776 : [ 1.16913e-005 ]
1777 : [ 1.19243e-005 ]
1778 : [ 1.12233e-005 ]
1779 : [ 1.13588e-005 ]
1780 : [ 1.16797e-005 ]
1781 : [ 1.13686e-005 ]
1782 : [ 1.14071e-005 ]
1783 : [ 1.16848e-005 ]
1784 : [ 1.1338e-005  ]
1785 : [ 1.17713e-005 ]
1786 : [ 1.16058e-005 ]
1787 : [ 1.15777e-005 ]
1788 : [ 1.194e-005   ]
1789 : [ 1.17712e-005 ]
1790 : [ 1.15179e-005 ]
1791 : [ 1.19066e-005 ]
1792 : [ 1.16652e-005 ]
1793 : [ 1.18361e-005 ]
1794 : [ 1.15306e-005 ]
1795 : [ 1.18544e-005 ]
1796 : [ 1.16723e-005 ]
1797 : [ 1.17479e-005 ]
1798 : [ 1.12585e-005 ]
1799 : [ 1.17911e-005 ]
1800 : [ 1.15937e-005 ]
1801 : [ 1.14623e-005 ]
1802 : [ 1.14911e-005 ]
1803 : [ 1.15026e-005 ]
1804 : [ 1.1806e-005  ]
1805 : [ 1.16271e-005 ]
1806 : [ 1.18049e-005 ]
1807 : [ 1.16586e-005 ]
1808 : [ 1.13611e-005 ]
1809 : [ 1.1268e-005  ]
1810 : [ 1.1824e-005  ]
1811 : [ 1.16332e-005 ]
1812 : [ 1.14499e-005 ]
1813 : [ 1.16387e-005 ]
1814 : [ 1.16247e-005 ]
1815 : [ 1.16811e-005 ]
1816 : [ 1.14324e-005 ]
1817 : [ 1.11882e-005 ]
1818 : [ 1.17501e-005 ]
1819 : [ 1.16196e-005 ]
1820 : [ 1.14869e-005 ]
1821 : [ 1.14972e-005 ]
1822 : [ 1.11454e-005 ]
1823 : [ 1.134e-005   ]
1824 : [ 1.16931e-005 ]
1825 : [ 1.13097e-005 ]
1826 : [ 1.14527e-005 ]
1827 : [ 1.11775e-005 ]
1828 : [ 1.13082e-005 ]
1829 : [ 1.16809e-005 ]
1830 : [ 1.12677e-005 ]
1831 : [ 1.18408e-005 ]
1832 : [ 1.12347e-005 ]
1833 : [ 1.14218e-005 ]
1834 : [ 1.17305e-005 ]
1835 : [ 1.12305e-005 ]
1836 : [ 1.13442e-005 ]
1837 : [ 1.17097e-005 ]
1838 : [ 1.175e-005   ]
1839 : [ 1.17546e-005 ]
1840 : [ 1.11977e-005 ]
1841 : [ 1.13638e-005 ]
1842 : [ 1.16856e-005 ]
1843 : [ 1.12681e-005 ]
1844 : [ 1.15475e-005 ]
1845 : [ 1.16506e-005 ]
1846 : [ 1.17895e-005 ]
1847 : [ 1.16458e-005 ]
1848 : [ 1.13473e-005 ]
1849 : [ 1.17637e-005 ]
1850 : [ 1.16235e-005 ]
1851 : [ 1.14977e-005 ]
1852 : [ 1.18779e-005 ]
1853 : [ 1.13102e-005 ]
1854 : [ 1.17105e-005 ]
1855 : [ 1.12584e-005 ]
1856 : [ 1.17104e-005 ]
1857 : [ 1.19333e-005 ]
1858 : [ 1.12365e-005 ]
1859 : [ 1.11888e-005 ]
1860 : [ 1.13942e-005 ]
1861 : [ 1.155e-005   ]
1862 : [ 1.16035e-005 ]
1863 : [ 1.16475e-005 ]
1864 : [ 1.18607e-005 ]
1865 : [ 1.16569e-005 ]
1866 : [ 1.18437e-005 ]
1867 : [ 1.11744e-005 ]
1868 : [ 1.12249e-005 ]
1869 : [ 1.16048e-005 ]
1870 : [ 1.15522e-005 ]
1871 : [ 1.16808e-005 ]
1872 : [ 1.17535e-005 ]
1873 : [ 1.14128e-005 ]
1874 : [ 1.1174e-005  ]
1875 : [ 1.10771e-005 ]
1876 : [ 1.19038e-005 ]
1877 : [ 1.12396e-005 ]
1878 : [ 1.16036e-005 ]
1879 : [ 1.1791e-005  ]
1880 : [ 1.14074e-005 ]
1881 : [ 1.1416e-005  ]
1882 : [ 1.14376e-005 ]
1883 : [ 1.17121e-005 ]
1884 : [ 1.14172e-005 ]
1885 : [ 1.11969e-005 ]
1886 : [ 1.17638e-005 ]
1887 : [ 1.17094e-005 ]
1888 : [ 1.15052e-005 ]
1889 : [ 1.13897e-005 ]
1890 : [ 1.12573e-005 ]
1891 : [ 1.16222e-005 ]
1892 : [ 1.11737e-005 ]
1893 : [ 1.12138e-005 ]
1894 : [ 1.12005e-005 ]
1895 : [ 1.17524e-005 ]
1896 : [ 1.16948e-005 ]
1897 : [ 1.14936e-005 ]
1898 : [ 1.13764e-005 ]
1899 : [ 1.11935e-005 ]
1900 : [ 1.17794e-005 ]
1901 : [ 1.17324e-005 ]
1902 : [ 1.16619e-005 ]
1903 : [ 1.1608e-005  ]
1904 : [ 1.18582e-005 ]
1905 : [ 1.12651e-005 ]
1906 : [ 1.14244e-005 ]
1907 : [ 1.12974e-005 ]
1908 : [ 1.18194e-005 ]
1909 : [ 1.11917e-005 ]
1910 : [ 1.15729e-005 ]
1911 : [ 1.10075e-005 ]
1912 : [ 1.17795e-005 ]
1913 : [ 1.17342e-005 ]
1914 : [ 1.1465e-005  ]
1915 : [ 1.13254e-005 ]
1916 : [ 1.12957e-005 ]
1917 : [ 1.11612e-005 ]
1918 : [ 1.17404e-005 ]
1919 : [ 1.15227e-005 ]
1920 : [ 1.18194e-005 ]
1921 : [ 1.11742e-005 ]
1922 : [ 1.16756e-005 ]
1923 : [ 1.15311e-005 ]
1924 : [ 1.17118e-005 ]
1925 : [ 1.1716e-005  ]
1926 : [ 1.14792e-005 ]
1927 : [ 1.16069e-005 ]
1928 : [ 1.15592e-005 ]
1929 : [ 1.1766e-005  ]
1930 : [ 1.13723e-005 ]
1931 : [ 1.12432e-005 ]
1932 : [ 1.11683e-005 ]
1933 : [ 1.11811e-005 ]
1934 : [ 1.18905e-005 ]
1935 : [ 1.15584e-005 ]
1936 : [ 1.17589e-005 ]
1937 : [ 1.18231e-005 ]
1938 : [ 1.13451e-005 ]
1939 : [ 1.13456e-005 ]
1940 : [ 1.14853e-005 ]
1941 : [ 1.12991e-005 ]
1942 : [ 1.11804e-005 ]
1943 : [ 1.12494e-005 ]
1944 : [ 1.11019e-005 ]
1945 : [ 1.13178e-005 ]
1946 : [ 1.13703e-005 ]
1947 : [ 1.11142e-005 ]
1948 : [ 1.13665e-005 ]
1949 : [ 1.16036e-005 ]
1950 : [ 1.11454e-005 ]
1951 : [ 1.11994e-005 ]
1952 : [ 1.13393e-005 ]
1953 : [ 1.16914e-005 ]
1954 : [ 1.12639e-005 ]
1955 : [ 1.15702e-005 ]
1956 : [ 1.13814e-005 ]
1957 : [ 1.12222e-005 ]
1958 : [ 1.17745e-005 ]
1959 : [ 1.17141e-005 ]
1960 : [ 1.12424e-005 ]
1961 : [ 1.14457e-005 ]
1962 : [ 1.13476e-005 ]
1963 : [ 1.15935e-005 ]
1964 : [ 1.13105e-005 ]
1965 : [ 1.15365e-005 ]
1966 : [ 1.18056e-005 ]
1967 : [ 1.13838e-005 ]
1968 : [ 1.15752e-005 ]
1969 : [ 1.14291e-005 ]
1970 : [ 1.1659e-005  ]
1971 : [ 1.12309e-005 ]
1972 : [ 1.10923e-005 ]
1973 : [ 1.13616e-005 ]
1974 : [ 1.18023e-005 ]
1975 : [ 1.1199e-005  ]
1976 : [ 1.16627e-005 ]
1977 : [ 1.17883e-005 ]
1978 : [ 1.15351e-005 ]
1979 : [ 1.12477e-005 ]
1980 : [ 1.16626e-005 ]
1981 : [ 1.1614e-005  ]
1982 : [ 1.18365e-005 ]
1983 : [ 1.15921e-005 ]
1984 : [ 1.11868e-005 ]
1985 : [ 1.15387e-005 ]
1986 : [ 1.12869e-005 ]
1987 : [ 1.10791e-005 ]
1988 : [ 1.14652e-005 ]
1989 : [ 1.15038e-005 ]
1990 : [ 1.17636e-005 ]
1991 : [ 1.14209e-005 ]
1992 : [ 1.14366e-005 ]
1993 : [ 1.17527e-005 ]
1994 : [ 1.1473e-005  ]
1995 : [ 1.14701e-005 ]
1996 : [ 1.12429e-005 ]
1997 : [ 1.15797e-005 ]
1998 : [ 1.19392e-005 ]
1999 : [ 1.14531e-005 ]
2000 : [ 1.14961e-005 ]
2001 : [ 1.1269e-005  ]
2002 : [ 1.16588e-005 ]
2003 : [ 1.13736e-005 ]
2004 : [ 1.11945e-005 ]
2005 : [ 1.15895e-005 ]
2006 : [ 1.1785e-005  ]
2007 : [ 1.12755e-005 ]
2008 : [ 1.11966e-005 ]
2009 : [ 1.18934e-005 ]
2010 : [ 1.14191e-005 ]
2011 : [ 1.18377e-005 ]
2012 : [ 1.11999e-005 ]
2013 : [ 1.13949e-005 ]
2014 : [ 1.14441e-005 ]
2015 : [ 1.14656e-005 ]
2016 : [ 1.12268e-005 ]
2017 : [ 1.16568e-005 ]
2018 : [ 1.15681e-005 ]
2019 : [ 1.1533e-005  ]
2020 : [ 1.19034e-005 ]
2021 : [ 1.17494e-005 ]
2022 : [ 1.173e-005   ]
2023 : [ 1.17369e-005 ]
2024 : [ 1.1853e-005  ]
2025 : [ 1.12004e-005 ]
2026 : [ 1.16761e-005 ]
2027 : [ 1.17534e-005 ]
2028 : [ 1.17952e-005 ]
2029 : [ 1.14581e-005 ]
2030 : [ 1.16052e-005 ]
2031 : [ 1.18119e-005 ]
2032 : [ 1.1532e-005  ]
2033 : [ 1.16673e-005 ]
2034 : [ 1.13714e-005 ]
2035 : [ 1.1253e-005  ]
2036 : [ 1.14418e-005 ]
2037 : [ 1.17979e-005 ]
2038 : [ 1.17515e-005 ]
2039 : [ 1.11852e-005 ]
2040 : [ 1.1145e-005  ]
2041 : [ 1.17365e-005 ]
2042 : [ 1.12282e-005 ]
2043 : [ 1.1287e-005  ]
2044 : [ 1.16428e-005 ]
2045 : [ 1.11914e-005 ]
2046 : [ 1.11705e-005 ]
2047 : [ 1.1466e-005  ]
2048 : [ 1.17861e-005 ]
2049 : [ 1.18283e-005 ]
2050 : [ 1.13632e-005 ]
2051 : [ 1.16567e-005 ]
2052 : [ 1.14323e-005 ]
2053 : [ 1.13206e-005 ]
2054 : [ 1.14724e-005 ]
2055 : [ 1.19337e-005 ]
2056 : [ 1.15068e-005 ]
2057 : [ 1.16725e-005 ]
2058 : [ 1.1463e-005  ]
2059 : [ 1.16786e-005 ]
2060 : [ 1.1735e-005  ]
2061 : [ 1.13622e-005 ]
2062 : [ 1.1414e-005  ]
2063 : [ 1.15033e-005 ]
2064 : [ 1.17296e-005 ]
2065 : [ 1.17698e-005 ]
2066 : [ 1.18016e-005 ]
2067 : [ 1.176e-005   ]
2068 : [ 1.13343e-005 ]
2069 : [ 1.17845e-005 ]
2070 : [ 1.13096e-005 ]
2071 : [ 1.18387e-005 ]
2072 : [ 1.16102e-005 ]
2073 : [ 1.17203e-005 ]
2074 : [ 1.17122e-005 ]
2075 : [ 1.14147e-005 ]
2076 : [ 1.10699e-005 ]
2077 : [ 1.16614e-005 ]
2078 : [ 1.13482e-005 ]
2079 : [ 1.12985e-005 ]
2080 : [ 1.1122e-005  ]
2081 : [ 1.11938e-005 ]
2082 : [ 1.17239e-005 ]
2083 : [ 1.13688e-005 ]
2084 : [ 1.15212e-005 ]
2085 : [ 1.14975e-005 ]
2086 : [ 1.12271e-005 ]
2087 : [ 1.11659e-005 ]
2088 : [ 1.11464e-005 ]
2089 : [ 1.14551e-005 ]
2090 : [ 1.1914e-005  ]
2091 : [ 1.16585e-005 ]
2092 : [ 1.17539e-005 ]
2093 : [ 1.13442e-005 ]
2094 : [ 1.12888e-005 ]
2095 : [ 1.11331e-005 ]
2096 : [ 1.11796e-005 ]
2097 : [ 1.1778e-005  ]
2098 : [ 1.17365e-005 ]
2099 : [ 1.16252e-005 ]
2100 : [ 1.15425e-005 ]
2101 : [ 1.11789e-005 ]
2102 : [ 1.13022e-005 ]
2103 : [ 1.17582e-005 ]
2104 : [ 1.17461e-005 ]
2105 : [ 1.17374e-005 ]
2106 : [ 1.191e-005   ]
2107 : [ 1.17451e-005 ]
2108 : [ 1.13961e-005 ]
2109 : [ 1.1395e-005  ]
2110 : [ 1.16867e-005 ]
2111 : [ 1.15943e-005 ]
2112 : [ 1.13287e-005 ]
2113 : [ 1.16632e-005 ]
2114 : [ 1.16753e-005 ]
2115 : [ 1.12357e-005 ]
2116 : [ 1.17534e-005 ]
2117 : [ 1.16278e-005 ]
2118 : [ 1.12391e-005 ]
2119 : [ 1.1203e-005  ]
2120 : [ 1.12074e-005 ]
2121 : [ 1.15462e-005 ]
2122 : [ 1.17927e-005 ]
2123 : [ 1.14329e-005 ]
2124 : [ 1.12692e-005 ]
2125 : [ 1.12281e-005 ]
2126 : [ 1.17115e-005 ]
2127 : [ 1.16633e-005 ]
2128 : [ 1.16457e-005 ]
2129 : [ 1.14088e-005 ]
2130 : [ 1.16155e-005 ]
2131 : [ 1.16075e-005 ]
2132 : [ 1.18697e-005 ]
2133 : [ 1.13655e-005 ]
2134 : [ 1.16906e-005 ]
2135 : [ 1.14311e-005 ]
2136 : [ 1.17555e-005 ]
2137 : [ 1.12712e-005 ]
2138 : [ 1.1368e-005  ]
2139 : [ 1.13485e-005 ]
2140 : [ 1.13498e-005 ]
2141 : [ 1.14962e-005 ]
2142 : [ 1.18864e-005 ]
2143 : [ 1.13357e-005 ]
2144 : [ 1.13629e-005 ]
2145 : [ 1.12041e-005 ]
2146 : [ 1.1695e-005  ]
2147 : [ 1.14492e-005 ]
2148 : [ 1.19106e-005 ]
2149 : [ 1.17245e-005 ]
2150 : [ 1.16502e-005 ]
2151 : [ 1.12935e-005 ]
2152 : [ 1.1342e-005  ]
2153 : [ 1.13613e-005 ]
2154 : [ 1.15797e-005 ]
2155 : [ 1.16698e-005 ]
2156 : [ 1.17933e-005 ]
2157 : [ 1.1726e-005  ]
2158 : [ 1.17182e-005 ]
2159 : [ 1.16876e-005 ]
2160 : [ 1.14818e-005 ]
2161 : [ 1.17353e-005 ]
2162 : [ 1.17572e-005 ]
2163 : [ 1.13935e-005 ]
2164 : [ 1.12672e-005 ]
2165 : [ 1.13904e-005 ]
2166 : [ 1.12512e-005 ]
2167 : [ 1.13873e-005 ]
2168 : [ 1.14953e-005 ]
2169 : [ 1.17634e-005 ]
2170 : [ 1.14434e-005 ]
2171 : [ 1.16042e-005 ]
2172 : [ 1.14987e-005 ]
2173 : [ 1.15647e-005 ]
2174 : [ 1.15612e-005 ]
2175 : [ 1.17774e-005 ]
2176 : [ 1.17643e-005 ]
2177 : [ 1.1413e-005  ]
2178 : [ 1.12078e-005 ]
2179 : [ 1.13459e-005 ]
2180 : [ 1.18001e-005 ]
2181 : [ 1.17808e-005 ]
2182 : [ 1.14392e-005 ]
2183 : [ 1.17177e-005 ]
2184 : [ 1.14529e-005 ]
2185 : [ 1.17344e-005 ]
2186 : [ 1.15936e-005 ]
2187 : [ 1.13758e-005 ]
2188 : [ 1.15427e-005 ]
2189 : [ 1.17553e-005 ]
2190 : [ 1.11081e-005 ]
2191 : [ 1.15999e-005 ]
2192 : [ 1.13024e-005 ]
2193 : [ 1.12931e-005 ]
2194 : [ 1.18693e-005 ]
2195 : [ 1.14136e-005 ]
2196 : [ 1.15389e-005 ]
2197 : [ 1.17863e-005 ]
2198 : [ 1.16599e-005 ]
2199 : [ 1.18278e-005 ]
2200 : [ 1.14643e-005 ]
2201 : [ 1.17764e-005 ]
2202 : [ 1.13435e-005 ]
2203 : [ 1.1828e-005  ]
2204 : [ 1.17271e-005 ]
2205 : [ 1.16979e-005 ]
2206 : [ 1.17171e-005 ]
2207 : [ 1.11907e-005 ]
2208 : [ 1.15873e-005 ]
2209 : [ 1.16538e-005 ]
2210 : [ 1.16016e-005 ]
2211 : [ 1.15922e-005 ]
2212 : [ 1.15626e-005 ]
2213 : [ 1.16793e-005 ]
2214 : [ 1.15809e-005 ]
2215 : [ 1.1397e-005  ]
2216 : [ 1.12195e-005 ]
2217 : [ 1.16218e-005 ]
2218 : [ 1.18237e-005 ]
2219 : [ 1.16648e-005 ]
2220 : [ 1.14258e-005 ]
2221 : [ 1.10881e-005 ]
2222 : [ 1.14311e-005 ]
2223 : [ 1.12797e-005 ]
2224 : [ 1.14308e-005 ]
2225 : [ 1.1513e-005  ]
2226 : [ 1.13565e-005 ]
2227 : [ 1.0994e-005  ]
2228 : [ 1.11514e-005 ]
2229 : [ 1.1823e-005  ]
2230 : [ 1.13733e-005 ]
2231 : [ 1.12865e-005 ]
2232 : [ 1.17439e-005 ]
2233 : [ 1.18764e-005 ]
2234 : [ 1.15036e-005 ]
2235 : [ 1.10853e-005 ]
2236 : [ 1.14063e-005 ]
2237 : [ 1.16928e-005 ]
2238 : [ 1.13426e-005 ]
2239 : [ 1.14115e-005 ]
2240 : [ 1.17391e-005 ]
2241 : [ 1.18512e-005 ]
2242 : [ 1.13489e-005 ]
2243 : [ 1.13521e-005 ]
2244 : [ 1.1256e-005  ]
2245 : [ 1.17832e-005 ]
2246 : [ 1.10924e-005 ]
2247 : [ 1.18233e-005 ]
2248 : [ 1.15413e-005 ]
2249 : [ 1.15911e-005 ]
2250 : [ 1.16735e-005 ]
2251 : [ 1.11286e-005 ]
2252 : [ 1.18799e-005 ]
2253 : [ 1.13235e-005 ]
2254 : [ 1.15069e-005 ]
2255 : [ 1.16804e-005 ]
2256 : [ 1.16874e-005 ]
2257 : [ 1.17027e-005 ]
2258 : [ 1.17283e-005 ]
2259 : [ 1.12978e-005 ]
2260 : [ 1.17993e-005 ]
2261 : [ 1.12835e-005 ]
2262 : [ 1.17855e-005 ]
2263 : [ 1.11113e-005 ]
2264 : [ 1.17256e-005 ]
2265 : [ 1.13932e-005 ]
2266 : [ 1.15119e-005 ]
2267 : [ 1.17224e-005 ]
2268 : [ 1.14704e-005 ]
2269 : [ 1.17805e-005 ]
2270 : [ 1.18691e-005 ]
2271 : [ 1.11271e-005 ]
2272 : [ 1.18539e-005 ]
2273 : [ 1.16954e-005 ]
2274 : [ 1.16857e-005 ]
2275 : [ 1.18039e-005 ]
2276 : [ 1.16824e-005 ]
2277 : [ 1.15007e-005 ]
2278 : [ 1.16577e-005 ]
2279 : [ 1.17813e-005 ]
2280 : [ 1.13689e-005 ]
2281 : [ 1.17887e-005 ]
2282 : [ 1.12407e-005 ]
2283 : [ 1.16404e-005 ]
2284 : [ 1.16088e-005 ]
2285 : [ 1.16226e-005 ]
2286 : [ 1.13525e-005 ]
2287 : [ 1.15871e-005 ]
2288 : [ 1.12279e-005 ]
2289 : [ 1.13188e-005 ]
2290 : [ 1.17731e-005 ]
2291 : [ 1.17357e-005 ]
2292 : [ 1.17649e-005 ]
2293 : [ 1.12605e-005 ]
2294 : [ 1.13511e-005 ]
2295 : [ 1.15606e-005 ]
2296 : [ 1.12581e-005 ]
2297 : [ 1.11951e-005 ]
2298 : [ 1.12484e-005 ]
2299 : [ 1.17302e-005 ]
2300 : [ 1.13331e-005 ]
2301 : [ 1.16538e-005 ]
2302 : [ 1.11998e-005 ]
2303 : [ 1.15746e-005 ]
2304 : [ 1.13567e-005 ]
2305 : [ 1.1538e-005  ]
2306 : [ 1.17071e-005 ]
2307 : [ 1.17866e-005 ]
2308 : [ 1.12363e-005 ]
2309 : [ 1.11511e-005 ]
2310 : [ 1.11985e-005 ]
2311 : [ 1.18362e-005 ]
2312 : [ 1.14032e-005 ]
2313 : [ 1.11976e-005 ]
2314 : [ 1.18276e-005 ]
2315 : [ 1.11014e-005 ]
2316 : [ 1.12806e-005 ]
2317 : [ 1.13002e-005 ]
2318 : [ 1.11289e-005 ]
2319 : [ 1.12494e-005 ]
2320 : [ 1.16471e-005 ]
2321 : [ 1.1145e-005  ]
2322 : [ 1.1772e-005  ]
2323 : [ 1.17593e-005 ]
2324 : [ 1.13613e-005 ]
2325 : [ 1.14641e-005 ]
2326 : [ 1.15682e-005 ]
2327 : [ 1.16943e-005 ]
2328 : [ 1.17661e-005 ]
2329 : [ 1.12058e-005 ]
2330 : [ 1.11918e-005 ]
2331 : [ 1.11242e-005 ]
2332 : [ 1.14292e-005 ]
2333 : [ 1.13056e-005 ]
2334 : [ 1.12882e-005 ]
2335 : [ 1.17246e-005 ]
2336 : [ 1.16965e-005 ]
2337 : [ 1.12306e-005 ]
2338 : [ 1.1738e-005  ]
2339 : [ 1.17159e-005 ]
2340 : [ 1.11989e-005 ]
2341 : [ 1.17439e-005 ]
2342 : [ 1.18322e-005 ]
2343 : [ 1.17379e-005 ]
2344 : [ 1.17688e-005 ]
2345 : [ 1.12527e-005 ]
2346 : [ 1.11512e-005 ]
2347 : [ 1.13282e-005 ]
2348 : [ 1.12934e-005 ]
2349 : [ 1.1516e-005  ]
2350 : [ 1.15347e-005 ]
2351 : [ 1.17771e-005 ]
2352 : [ 1.13393e-005 ]
2353 : [ 1.1172e-005  ]
2354 : [ 1.16248e-005 ]
2355 : [ 1.15063e-005 ]
2356 : [ 1.13148e-005 ]
2357 : [ 1.13963e-005 ]
2358 : [ 1.18189e-005 ]
2359 : [ 1.16388e-005 ]
2360 : [ 1.13093e-005 ]
2361 : [ 1.17827e-005 ]
2362 : [ 1.15444e-005 ]
2363 : [ 1.1061e-005  ]
2364 : [ 1.17106e-005 ]
2365 : [ 1.1546e-005  ]
2366 : [ 1.16712e-005 ]
2367 : [ 1.17336e-005 ]
2368 : [ 1.11707e-005 ]
2369 : [ 1.18447e-005 ]
2370 : [ 1.16515e-005 ]
2371 : [ 1.18987e-005 ]
2372 : [ 1.17264e-005 ]
2373 : [ 1.12397e-005 ]
2374 : [ 1.17635e-005 ]
2375 : [ 1.1546e-005  ]
2376 : [ 1.16187e-005 ]
2377 : [ 1.16217e-005 ]
2378 : [ 1.13114e-005 ]
2379 : [ 1.14404e-005 ]
2380 : [ 1.1723e-005  ]
2381 : [ 1.11628e-005 ]
2382 : [ 1.13628e-005 ]
2383 : [ 1.13501e-005 ]
2384 : [ 1.13999e-005 ]
2385 : [ 1.16467e-005 ]
2386 : [ 1.18759e-005 ]
2387 : [ 1.13098e-005 ]
2388 : [ 1.12506e-005 ]
2389 : [ 1.12978e-005 ]
2390 : [ 1.11441e-005 ]
2391 : [ 1.11562e-005 ]
2392 : [ 1.13055e-005 ]
2393 : [ 1.15569e-005 ]
2394 : [ 1.17473e-005 ]
2395 : [ 1.18502e-005 ]
2396 : [ 1.10412e-005 ]
2397 : [ 1.17884e-005 ]
2398 : [ 1.17132e-005 ]
2399 : [ 1.18727e-005 ]
2400 : [ 1.18795e-005 ]
2401 : [ 1.15964e-005 ]
2402 : [ 1.164e-005   ]
2403 : [ 1.11711e-005 ]
2404 : [ 1.18626e-005 ]
2405 : [ 1.12068e-005 ]
2406 : [ 1.17269e-005 ]
2407 : [ 1.1684e-005  ]
2408 : [ 1.11253e-005 ]
2409 : [ 1.15599e-005 ]
2410 : [ 1.16296e-005 ]
2411 : [ 1.14108e-005 ]
2412 : [ 1.17166e-005 ]
2413 : [ 1.14851e-005 ]
2414 : [ 1.16585e-005 ]
2415 : [ 1.14966e-005 ]
2416 : [ 1.11568e-005 ]
2417 : [ 1.1252e-005  ]
2418 : [ 1.17083e-005 ]
2419 : [ 1.17527e-005 ]
2420 : [ 1.18481e-005 ]
2421 : [ 1.17682e-005 ]
2422 : [ 1.18128e-005 ]
2423 : [ 1.15373e-005 ]
2424 : [ 1.11521e-005 ]
2425 : [ 1.16528e-005 ]
2426 : [ 1.13516e-005 ]
2427 : [ 1.16716e-005 ]
2428 : [ 1.13308e-005 ]
2429 : [ 1.1598e-005  ]
2430 : [ 1.18567e-005 ]
2431 : [ 1.16473e-005 ]
2432 : [ 1.15791e-005 ]
2433 : [ 1.17017e-005 ]
2434 : [ 1.10871e-005 ]
2435 : [ 1.13265e-005 ]
2436 : [ 1.17559e-005 ]
2437 : [ 1.14759e-005 ]
2438 : [ 1.19412e-005 ]
2439 : [ 1.15153e-005 ]
2440 : [ 1.12743e-005 ]
2441 : [ 1.16646e-005 ]
2442 : [ 1.13039e-005 ]
2443 : [ 1.11041e-005 ]
2444 : [ 1.18431e-005 ]
2445 : [ 1.14052e-005 ]
2446 : [ 1.15905e-005 ]
2447 : [ 1.17582e-005 ]
2448 : [ 1.17343e-005 ]
2449 : [ 1.13802e-005 ]
2450 : [ 1.14642e-005 ]
2451 : [ 1.12033e-005 ]
2452 : [ 1.1679e-005  ]
2453 : [ 1.19238e-005 ]
2454 : [ 1.14839e-005 ]
2455 : [ 1.11634e-005 ]
2456 : [ 1.1266e-005  ]
2457 : [ 1.16647e-005 ]
2458 : [ 1.18227e-005 ]
2459 : [ 1.13021e-005 ]
2460 : [ 1.17098e-005 ]
2461 : [ 1.1811e-005  ]
2462 : [ 1.18501e-005 ]
2463 : [ 1.16574e-005 ]
2464 : [ 1.12706e-005 ]
2465 : [ 1.14357e-005 ]
2466 : [ 1.1684e-005  ]
2467 : [ 1.1536e-005  ]
2468 : [ 1.1656e-005  ]
2469 : [ 1.15182e-005 ]
2470 : [ 1.14432e-005 ]
2471 : [ 1.10751e-005 ]
2472 : [ 1.17129e-005 ]
2473 : [ 1.12e-005    ]
2474 : [ 1.11339e-005 ]
2475 : [ 1.17672e-005 ]
2476 : [ 1.14512e-005 ]
2477 : [ 1.13725e-005 ]
2478 : [ 1.10921e-005 ]
2479 : [ 1.11254e-005 ]
2480 : [ 1.1338e-005  ]
2481 : [ 1.1637e-005  ]
2482 : [ 1.14754e-005 ]
2483 : [ 1.13281e-005 ]
2484 : [ 1.18006e-005 ]
2485 : [ 1.15295e-005 ]
2486 : [ 1.13722e-005 ]
2487 : [ 1.12173e-005 ]
2488 : [ 1.17074e-005 ]
2489 : [ 1.17056e-005 ]
2490 : [ 1.11185e-005 ]
2491 : [ 1.18211e-005 ]
2492 : [ 1.18176e-005 ]
2493 : [ 1.18474e-005 ]
2494 : [ 1.16854e-005 ]
2495 : [ 1.12117e-005 ]
2496 : [ 1.17384e-005 ]
2497 : [ 1.18087e-005 ]
2498 : [ 1.18024e-005 ]
2499 : [ 1.19075e-005 ]
2500 : [ 1.17856e-005 ]
2501 : [ 1.17701e-005 ]
2502 : [ 1.12849e-005 ]
2503 : [ 1.17045e-005 ]
2504 : [ 1.16629e-005 ]
2505 : [ 1.15328e-005 ]
2506 : [ 1.12367e-005 ]
2507 : [ 1.12686e-005 ]
2508 : [ 1.12305e-005 ]
2509 : [ 1.12141e-005 ]
2510 : [ 1.17858e-005 ]
2511 : [ 1.15003e-005 ]
2512 : [ 1.13099e-005 ]
2513 : [ 1.16594e-005 ]
2514 : [ 1.15127e-005 ]
2515 : [ 1.18063e-005 ]
2516 : [ 1.18126e-005 ]
2517 : [ 1.15398e-005 ]
2518 : [ 1.1846e-005  ]
2519 : [ 1.12961e-005 ]
2520 : [ 1.15416e-005 ]
2521 : [ 1.17479e-005 ]
2522 : [ 1.1576e-005  ]
2523 : [ 1.13439e-005 ]
2524 : [ 1.18218e-005 ]
2525 : [ 1.17354e-005 ]
2526 : [ 1.16589e-005 ]
2527 : [ 1.10297e-005 ]
2528 : [ 1.17687e-005 ]
2529 : [ 1.17301e-005 ]
2530 : [ 1.12938e-005 ]
2531 : [ 1.17012e-005 ]
2532 : [ 1.17294e-005 ]
2533 : [ 1.11931e-005 ]
2534 : [ 1.15151e-005 ]
2535 : [ 1.18805e-005 ]
2536 : [ 1.14488e-005 ]
2537 : [ 1.1605e-005  ]
2538 : [ 1.11772e-005 ]
2539 : [ 1.11305e-005 ]
2540 : [ 1.14876e-005 ]
2541 : [ 1.13228e-005 ]
2542 : [ 1.11518e-005 ]
2543 : [ 1.13654e-005 ]
2544 : [ 1.12199e-005 ]
2545 : [ 1.13574e-005 ]
2546 : [ 1.13442e-005 ]
2547 : [ 1.1779e-005  ]
2548 : [ 1.17966e-005 ]
2549 : [ 1.17408e-005 ]
2550 : [ 1.14601e-005 ]
2551 : [ 1.16902e-005 ]
2552 : [ 1.17454e-005 ]
2553 : [ 1.15164e-005 ]
2554 : [ 1.13847e-005 ]
2555 : [ 1.17319e-005 ]
2556 : [ 1.15733e-005 ]
2557 : [ 1.16471e-005 ]
2558 : [ 1.16687e-005 ]
2559 : [ 1.16023e-005 ]
2560 : [ 1.1793e-005  ]
2561 : [ 1.11426e-005 ]
2562 : [ 1.14651e-005 ]
2563 : [ 1.11403e-005 ]
2564 : [ 1.16627e-005 ]
2565 : [ 1.11946e-005 ]
2566 : [ 1.15244e-005 ]
2567 : [ 1.18468e-005 ]
2568 : [ 1.1298e-005  ]
2569 : [ 1.15238e-005 ]
2570 : [ 1.17713e-005 ]
2571 : [ 1.16617e-005 ]
2572 : [ 1.16727e-005 ]
2573 : [ 1.17404e-005 ]
2574 : [ 1.13993e-005 ]
2575 : [ 1.17605e-005 ]
2576 : [ 1.15999e-005 ]
2577 : [ 1.17254e-005 ]
2578 : [ 1.17953e-005 ]
2579 : [ 1.16048e-005 ]
2580 : [ 1.11419e-005 ]
2581 : [ 1.178e-005   ]
2582 : [ 1.16764e-005 ]
2583 : [ 1.16103e-005 ]
2584 : [ 1.12682e-005 ]
2585 : [ 1.1425e-005  ]
2586 : [ 1.17626e-005 ]
2587 : [ 1.14463e-005 ]
2588 : [ 1.1651e-005  ]
2589 : [ 1.1221e-005  ]
2590 : [ 1.16278e-005 ]
2591 : [ 1.16055e-005 ]
2592 : [ 1.13147e-005 ]
2593 : [ 1.17249e-005 ]
2594 : [ 1.17623e-005 ]
2595 : [ 1.17704e-005 ]
2596 : [ 1.16142e-005 ]
2597 : [ 1.15125e-005 ]
2598 : [ 1.11153e-005 ]
2599 : [ 1.17757e-005 ]
2600 : [ 1.14306e-005 ]
2601 : [ 1.12939e-005 ]
2602 : [ 1.14035e-005 ]
2603 : [ 1.16497e-005 ]
2604 : [ 1.15276e-005 ]
2605 : [ 1.13729e-005 ]
2606 : [ 1.16026e-005 ]
2607 : [ 1.17459e-005 ]
2608 : [ 1.13425e-005 ]
2609 : [ 1.1369e-005  ]
2610 : [ 1.131e-005   ]
2611 : [ 1.1396e-005  ]
2612 : [ 1.12761e-005 ]
2613 : [ 1.14473e-005 ]
2614 : [ 1.15854e-005 ]
2615 : [ 1.17262e-005 ]
2616 : [ 1.17725e-005 ]
2617 : [ 1.14775e-005 ]
2618 : [ 1.18285e-005 ]
2619 : [ 1.15849e-005 ]
2620 : [ 1.13013e-005 ]
2621 : [ 1.14427e-005 ]
2622 : [ 1.17342e-005 ]
2623 : [ 1.14908e-005 ]
2624 : [ 1.1578e-005  ]
2625 : [ 1.15381e-005 ]
2626 : [ 1.11997e-005 ]
2627 : [ 1.14799e-005 ]
2628 : [ 1.12493e-005 ]
2629 : [ 1.18262e-005 ]
2630 : [ 1.18093e-005 ]
2631 : [ 1.17435e-005 ]
2632 : [ 1.1302e-005  ]
2633 : [ 1.11266e-005 ]
2634 : [ 1.18062e-005 ]
2635 : [ 1.17488e-005 ]
2636 : [ 1.17219e-005 ]
2637 : [ 1.15448e-005 ]
2638 : [ 1.13385e-005 ]
2639 : [ 1.13566e-005 ]
2640 : [ 1.12445e-005 ]
2641 : [ 1.13953e-005 ]
2642 : [ 1.1801e-005  ]
2643 : [ 1.16152e-005 ]
2644 : [ 1.13867e-005 ]
2645 : [ 1.13617e-005 ]
2646 : [ 1.15741e-005 ]
2647 : [ 1.11166e-005 ]
2648 : [ 1.17013e-005 ]
2649 : [ 1.1729e-005  ]
2650 : [ 1.13757e-005 ]
2651 : [ 1.15661e-005 ]
2652 : [ 1.15215e-005 ]
2653 : [ 1.18153e-005 ]
2654 : [ 1.18292e-005 ]
2655 : [ 1.16948e-005 ]
2656 : [ 1.1777e-005  ]
2657 : [ 1.13193e-005 ]
2658 : [ 1.17588e-005 ]
2659 : [ 1.13316e-005 ]
2660 : [ 1.15712e-005 ]
2661 : [ 1.12348e-005 ]
2662 : [ 1.1591e-005  ]
2663 : [ 1.1727e-005  ]
2664 : [ 1.12268e-005 ]
2665 : [ 1.11828e-005 ]
2666 : [ 1.1764e-005  ]
2667 : [ 1.17188e-005 ]
2668 : [ 1.17996e-005 ]
2669 : [ 1.15409e-005 ]
2670 : [ 1.16878e-005 ]
2671 : [ 1.18664e-005 ]
2672 : [ 1.18995e-005 ]
2673 : [ 1.12753e-005 ]
2674 : [ 1.10791e-005 ]
2675 : [ 1.1411e-005  ]
2676 : [ 1.14213e-005 ]
2677 : [ 1.1371e-005  ]
2678 : [ 1.14131e-005 ]
2679 : [ 1.14654e-005 ]
2680 : [ 1.15156e-005 ]
2681 : [ 1.17837e-005 ]
2682 : [ 1.19341e-005 ]
2683 : [ 1.1855e-005  ]
2684 : [ 1.17409e-005 ]
2685 : [ 1.11917e-005 ]
2686 : [ 1.13237e-005 ]
2687 : [ 1.17491e-005 ]
2688 : [ 1.17395e-005 ]
2689 : [ 1.15828e-005 ]
2690 : [ 1.14538e-005 ]
2691 : [ 1.12214e-005 ]
2692 : [ 1.17045e-005 ]
2693 : [ 1.15715e-005 ]
2694 : [ 1.18162e-005 ]
2695 : [ 1.18202e-005 ]
2696 : [ 1.16445e-005 ]
2697 : [ 1.14226e-005 ]
2698 : [ 1.1653e-005  ]
2699 : [ 1.15332e-005 ]
2700 : [ 1.14581e-005 ]
2701 : [ 1.18492e-005 ]
2702 : [ 1.13579e-005 ]
2703 : [ 1.17179e-005 ]
2704 : [ 1.13042e-005 ]
2705 : [ 1.15729e-005 ]
2706 : [ 1.11763e-005 ]
2707 : [ 1.14471e-005 ]
2708 : [ 1.17058e-005 ]
2709 : [ 1.18683e-005 ]
2710 : [ 1.15827e-005 ]
2711 : [ 1.12396e-005 ]
2712 : [ 1.13733e-005 ]
2713 : [ 1.15477e-005 ]
2714 : [ 1.16012e-005 ]
2715 : [ 1.13837e-005 ]
2716 : [ 1.17013e-005 ]
2717 : [ 1.16603e-005 ]
2718 : [ 1.12248e-005 ]
2719 : [ 1.15125e-005 ]
2720 : [ 1.15373e-005 ]
2721 : [ 1.17997e-005 ]
2722 : [ 1.19196e-005 ]
2723 : [ 1.15437e-005 ]
2724 : [ 1.12379e-005 ]
2725 : [ 1.17975e-005 ]
2726 : [ 1.18051e-005 ]
2727 : [ 1.12559e-005 ]
2728 : [ 1.15297e-005 ]
2729 : [ 1.12855e-005 ]
2730 : [ 1.15213e-005 ]
2731 : [ 1.13841e-005 ]
2732 : [ 1.1874e-005  ]
2733 : [ 1.16826e-005 ]
2734 : [ 1.13388e-005 ]
2735 : [ 1.15541e-005 ]
2736 : [ 1.12368e-005 ]
2737 : [ 1.13718e-005 ]
2738 : [ 1.13905e-005 ]
2739 : [ 1.13933e-005 ]
2740 : [ 1.1495e-005  ]
2741 : [ 1.17074e-005 ]
2742 : [ 1.11986e-005 ]
2743 : [ 1.17125e-005 ]
2744 : [ 1.15387e-005 ]
2745 : [ 1.15527e-005 ]
2746 : [ 1.14571e-005 ]
2747 : [ 1.15205e-005 ]
2748 : [ 1.17336e-005 ]
2749 : [ 1.1609e-005  ]
2750 : [ 1.13257e-005 ]
2751 : [ 1.18125e-005 ]
2752 : [ 1.18474e-005 ]
2753 : [ 1.13916e-005 ]
2754 : [ 1.10247e-005 ]
2755 : [ 1.13532e-005 ]
2756 : [ 1.16533e-005 ]
2757 : [ 1.13511e-005 ]
2758 : [ 1.16635e-005 ]
2759 : [ 1.16542e-005 ]
2760 : [ 1.174e-005   ]
2761 : [ 1.15763e-005 ]
2762 : [ 1.15701e-005 ]
2763 : [ 1.12974e-005 ]
2764 : [ 1.12518e-005 ]
2765 : [ 1.12584e-005 ]
2766 : [ 1.17571e-005 ]
2767 : [ 1.17077e-005 ]
2768 : [ 1.15411e-005 ]
2769 : [ 1.17282e-005 ]
2770 : [ 1.12961e-005 ]
2771 : [ 1.14555e-005 ]
2772 : [ 1.12353e-005 ]
2773 : [ 1.16425e-005 ]
2774 : [ 1.14002e-005 ]
2775 : [ 1.14998e-005 ]
2776 : [ 1.17604e-005 ]
2777 : [ 1.17289e-005 ]
2778 : [ 1.17923e-005 ]
2779 : [ 1.15492e-005 ]
2780 : [ 1.10915e-005 ]
2781 : [ 1.14622e-005 ]
2782 : [ 1.16363e-005 ]
2783 : [ 1.12096e-005 ]
2784 : [ 1.1622e-005  ]
2785 : [ 1.16386e-005 ]
2786 : [ 1.18201e-005 ]
2787 : [ 1.16818e-005 ]
2788 : [ 1.14485e-005 ]
2789 : [ 1.11501e-005 ]
2790 : [ 1.13621e-005 ]
2791 : [ 1.14773e-005 ]
2792 : [ 1.13619e-005 ]
2793 : [ 1.17235e-005 ]
2794 : [ 1.17263e-005 ]
2795 : [ 1.18336e-005 ]
2796 : [ 1.14711e-005 ]
2797 : [ 1.13168e-005 ]
2798 : [ 1.15944e-005 ]
2799 : [ 1.14623e-005 ]
2800 : [ 1.16659e-005 ]
2801 : [ 1.18561e-005 ]
2802 : [ 1.16659e-005 ]
2803 : [ 1.12954e-005 ]
2804 : [ 1.19603e-005 ]
2805 : [ 1.16124e-005 ]
2806 : [ 1.14013e-005 ]
2807 : [ 1.17401e-005 ]
2808 : [ 1.11705e-005 ]
2809 : [ 1.13454e-005 ]
2810 : [ 1.11869e-005 ]
2811 : [ 1.15731e-005 ]
2812 : [ 1.17282e-005 ]
2813 : [ 1.19255e-005 ]
2814 : [ 1.17666e-005 ]
2815 : [ 1.17384e-005 ]
2816 : [ 1.17123e-005 ]
2817 : [ 1.17749e-005 ]
2818 : [ 1.1531e-005  ]
2819 : [ 1.15345e-005 ]
2820 : [ 1.16781e-005 ]
2821 : [ 1.13483e-005 ]
2822 : [ 1.17329e-005 ]
2823 : [ 1.11818e-005 ]
2824 : [ 1.16738e-005 ]
2825 : [ 1.14013e-005 ]
2826 : [ 1.11659e-005 ]
2827 : [ 1.14121e-005 ]
2828 : [ 1.17863e-005 ]
2829 : [ 1.18824e-005 ]
2830 : [ 1.1184e-005  ]
2831 : [ 1.14863e-005 ]
2832 : [ 1.13939e-005 ]
2833 : [ 1.14924e-005 ]
2834 : [ 1.11591e-005 ]
2835 : [ 1.17048e-005 ]
2836 : [ 1.1773e-005  ]
2837 : [ 1.15846e-005 ]
2838 : [ 1.16541e-005 ]
2839 : [ 1.1755e-005  ]
2840 : [ 1.14809e-005 ]
2841 : [ 1.18458e-005 ]
2842 : [ 1.17767e-005 ]
2843 : [ 1.12866e-005 ]
2844 : [ 1.16351e-005 ]
2845 : [ 1.13554e-005 ]
2846 : [ 1.11465e-005 ]
2847 : [ 1.1765e-005  ]
2848 : [ 1.1761e-005  ]
2849 : [ 1.12211e-005 ]
2850 : [ 1.13213e-005 ]
2851 : [ 1.13815e-005 ]
2852 : [ 1.11926e-005 ]
2853 : [ 1.17386e-005 ]
2854 : [ 1.18101e-005 ]
2855 : [ 1.16052e-005 ]
2856 : [ 1.13459e-005 ]
2857 : [ 1.14695e-005 ]
2858 : [ 1.10364e-005 ]
2859 : [ 1.17174e-005 ]
2860 : [ 1.14168e-005 ]
2861 : [ 1.14741e-005 ]
2862 : [ 1.15518e-005 ]
2863 : [ 1.1147e-005  ]
2864 : [ 1.14781e-005 ]
2865 : [ 1.14605e-005 ]
2866 : [ 1.13903e-005 ]
2867 : [ 1.12122e-005 ]
2868 : [ 1.14935e-005 ]
2869 : [ 1.16542e-005 ]
2870 : [ 1.11678e-005 ]
2871 : [ 1.18078e-005 ]
2872 : [ 1.16921e-005 ]
2873 : [ 1.15426e-005 ]
2874 : [ 1.17092e-005 ]
2875 : [ 1.15638e-005 ]
2876 : [ 1.11989e-005 ]
2877 : [ 1.17161e-005 ]
2878 : [ 1.16857e-005 ]
2879 : [ 1.17281e-005 ]
2880 : [ 1.16592e-005 ]
2881 : [ 1.17423e-005 ]
2882 : [ 1.1629e-005  ]
2883 : [ 1.13495e-005 ]
2884 : [ 1.12785e-005 ]
2885 : [ 1.15666e-005 ]
2886 : [ 1.1541e-005  ]
2887 : [ 1.12056e-005 ]
2888 : [ 1.13873e-005 ]
2889 : [ 1.16112e-005 ]
2890 : [ 1.13657e-005 ]
2891 : [ 1.16619e-005 ]
2892 : [ 1.1577e-005  ]
2893 : [ 1.17167e-005 ]
2894 : [ 1.15202e-005 ]
2895 : [ 1.11647e-005 ]
2896 : [ 1.15254e-005 ]
2897 : [ 1.15583e-005 ]
2898 : [ 1.15417e-005 ]
2899 : [ 1.12557e-005 ]
2900 : [ 1.14765e-005 ]
2901 : [ 1.18226e-005 ]
2902 : [ 1.1179e-005  ]
2903 : [ 1.1559e-005  ]
2904 : [ 1.14998e-005 ]
2905 : [ 1.12696e-005 ]
2906 : [ 1.14259e-005 ]
2907 : [ 1.17809e-005 ]
2908 : [ 1.12522e-005 ]
2909 : [ 1.15704e-005 ]
2910 : [ 1.1246e-005  ]
2911 : [ 1.14395e-005 ]
2912 : [ 1.16214e-005 ]
2913 : [ 1.16921e-005 ]
2914 : [ 1.13471e-005 ]
2915 : [ 1.13841e-005 ]
2916 : [ 1.17042e-005 ]
2917 : [ 1.15488e-005 ]
2918 : [ 1.17038e-005 ]
2919 : [ 1.13486e-005 ]
2920 : [ 1.18615e-005 ]
2921 : [ 1.1266e-005  ]
2922 : [ 1.13269e-005 ]
2923 : [ 1.12081e-005 ]
2924 : [ 1.11943e-005 ]
2925 : [ 1.12909e-005 ]
2926 : [ 1.16097e-005 ]
2927 : [ 1.18913e-005 ]
2928 : [ 1.15071e-005 ]
2929 : [ 1.16047e-005 ]
2930 : [ 1.16389e-005 ]
2931 : [ 1.18553e-005 ]
2932 : [ 1.13871e-005 ]
2933 : [ 1.11674e-005 ]
2934 : [ 1.15309e-005 ]
2935 : [ 1.13654e-005 ]
2936 : [ 1.18253e-005 ]
2937 : [ 1.11974e-005 ]
2938 : [ 1.12767e-005 ]
2939 : [ 1.11431e-005 ]
2940 : [ 1.12173e-005 ]
2941 : [ 1.17896e-005 ]
2942 : [ 1.14944e-005 ]
2943 : [ 1.18686e-005 ]
2944 : [ 1.10883e-005 ]
2945 : [ 1.16879e-005 ]
2946 : [ 1.15268e-005 ]
2947 : [ 1.13013e-005 ]
2948 : [ 1.17807e-005 ]
2949 : [ 1.13496e-005 ]
2950 : [ 1.16609e-005 ]
2951 : [ 1.12002e-005 ]
2952 : [ 1.14857e-005 ]
2953 : [ 1.14499e-005 ]
2954 : [ 1.12845e-005 ]
2955 : [ 1.13857e-005 ]
2956 : [ 1.14698e-005 ]
2957 : [ 1.13116e-005 ]
2958 : [ 1.16078e-005 ]
2959 : [ 1.19149e-005 ]
2960 : [ 1.12649e-005 ]
2961 : [ 1.14658e-005 ]
2962 : [ 1.16968e-005 ]
2963 : [ 1.17697e-005 ]
2964 : [ 1.12746e-005 ]
2965 : [ 1.17371e-005 ]
2966 : [ 1.11572e-005 ]
2967 : [ 1.12512e-005 ]
2968 : [ 1.16571e-005 ]
2969 : [ 1.1682e-005  ]
2970 : [ 1.15516e-005 ]
2971 : [ 1.1492e-005  ]
2972 : [ 1.13575e-005 ]
2973 : [ 1.16918e-005 ]
2974 : [ 1.18579e-005 ]
2975 : [ 1.14583e-005 ]
2976 : [ 1.13986e-005 ]
2977 : [ 1.14211e-005 ]
2978 : [ 1.12042e-005 ]
2979 : [ 1.17989e-005 ]
2980 : [ 1.1205e-005  ]
2981 : [ 1.16982e-005 ]
2982 : [ 1.15311e-005 ]
2983 : [ 1.171e-005   ]
2984 : [ 1.12389e-005 ]
2985 : [ 1.15137e-005 ]
2986 : [ 1.1306e-005  ]
2987 : [ 1.12626e-005 ]
2988 : [ 1.18382e-005 ]
2989 : [ 1.12913e-005 ]
2990 : [ 1.13189e-005 ]
2991 : [ 1.1443e-005  ]
2992 : [ 1.12582e-005 ]
2993 : [ 1.15738e-005 ]
2994 : [ 1.12666e-005 ]
2995 : [ 1.12207e-005 ]
2996 : [ 1.17481e-005 ]
2997 : [ 1.17865e-005 ]
2998 : [ 1.12962e-005 ]
2999 : [ 1.12918e-005 ]
3000 : [ 1.12229e-005 ]
3001 : [ 1.18653e-005 ]
3002 : [ 1.14865e-005 ]
3003 : [ 1.17631e-005 ]
3004 : [ 1.16881e-005 ]
3005 : [ 1.18031e-005 ]
3006 : [ 1.10645e-005 ]
3007 : [ 1.16535e-005 ]
3008 : [ 1.18867e-005 ]
3009 : [ 1.1353e-005  ]
3010 : [ 1.13744e-005 ]
3011 : [ 1.17216e-005 ]
3012 : [ 1.17611e-005 ]
3013 : [ 1.12285e-005 ]
3014 : [ 1.14261e-005 ]
3015 : [ 1.16871e-005 ]
3016 : [ 1.12476e-005 ]
3017 : [ 1.1661e-005  ]
3018 : [ 1.14661e-005 ]
3019 : [ 1.14568e-005 ]
3020 : [ 1.1588e-005  ]
3021 : [ 1.12346e-005 ]
3022 : [ 1.11806e-005 ]
3023 : [ 1.14895e-005 ]
3024 : [ 1.17318e-005 ]
3025 : [ 1.16552e-005 ]
3026 : [ 1.17647e-005 ]
3027 : [ 1.17667e-005 ]
3028 : [ 1.17354e-005 ]
3029 : [ 1.16903e-005 ]
3030 : [ 1.13895e-005 ]
3031 : [ 1.14252e-005 ]
3032 : [ 1.16709e-005 ]
3033 : [ 1.13805e-005 ]
3034 : [ 1.13146e-005 ]
3035 : [ 1.17252e-005 ]
3036 : [ 1.18736e-005 ]
3037 : [ 1.15227e-005 ]
3038 : [ 1.12824e-005 ]
3039 : [ 1.14372e-005 ]
3040 : [ 1.1565e-005  ]
3041 : [ 1.19295e-005 ]
3042 : [ 1.13399e-005 ]
3043 : [ 1.17811e-005 ]
3044 : [ 1.15523e-005 ]
3045 : [ 1.12589e-005 ]
3046 : [ 1.17339e-005 ]
3047 : [ 1.17005e-005 ]
3048 : [ 1.17777e-005 ]
3049 : [ 1.16282e-005 ]
3050 : [ 1.12418e-005 ]
3051 : [ 1.14345e-005 ]
3052 : [ 1.16794e-005 ]
3053 : [ 1.18921e-005 ]
3054 : [ 1.14492e-005 ]
3055 : [ 1.14943e-005 ]
3056 : [ 1.11662e-005 ]
3057 : [ 1.16343e-005 ]
3058 : [ 1.17782e-005 ]
3059 : [ 1.14993e-005 ]
3060 : [ 1.18776e-005 ]
3061 : [ 1.1722e-005  ]
3062 : [ 1.17677e-005 ]
3063 : [ 1.17165e-005 ]
3064 : [ 1.17581e-005 ]
3065 : [ 1.16438e-005 ]
3066 : [ 1.12201e-005 ]
3067 : [ 1.10628e-005 ]
3068 : [ 1.13586e-005 ]
3069 : [ 1.17946e-005 ]
3070 : [ 1.173e-005   ]
3071 : [ 1.12849e-005 ]
3072 : [ 1.17505e-005 ]
3073 : [ 1.13478e-005 ]
3074 : [ 1.12178e-005 ]
3075 : [ 1.18165e-005 ]
3076 : [ 1.17546e-005 ]
3077 : [ 1.17338e-005 ]
3078 : [ 1.1966e-005  ]
3079 : [ 1.12796e-005 ]
3080 : [ 1.18221e-005 ]
3081 : [ 1.12318e-005 ]
3082 : [ 1.14531e-005 ]
3083 : [ 1.18262e-005 ]
3084 : [ 1.16624e-005 ]
3085 : [ 1.14206e-005 ]
3086 : [ 1.13011e-005 ]
3087 : [ 1.13062e-005 ]
3088 : [ 1.13845e-005 ]
3089 : [ 1.13401e-005 ]
3090 : [ 1.14667e-005 ]
3091 : [ 1.17653e-005 ]
3092 : [ 1.14785e-005 ]
3093 : [ 1.14722e-005 ]
3094 : [ 1.1535e-005  ]
3095 : [ 1.16031e-005 ]
3096 : [ 1.14211e-005 ]
3097 : [ 1.13924e-005 ]
3098 : [ 1.1561e-005  ]
3099 : [ 1.18556e-005 ]
3100 : [ 1.18916e-005 ]
3101 : [ 1.14058e-005 ]
3102 : [ 1.13004e-005 ]
3103 : [ 1.11515e-005 ]
3104 : [ 1.12332e-005 ]
3105 : [ 1.17294e-005 ]
3106 : [ 1.11065e-005 ]
3107 : [ 1.1262e-005  ]
3108 : [ 1.17013e-005 ]
3109 : [ 1.16661e-005 ]
3110 : [ 1.1292e-005  ]
3111 : [ 1.17425e-005 ]
3112 : [ 1.1551e-005  ]
3113 : [ 1.18502e-005 ]
3114 : [ 1.16574e-005 ]
3115 : [ 1.17282e-005 ]
3116 : [ 1.1797e-005  ]
3117 : [ 1.16391e-005 ]
3118 : [ 1.14902e-005 ]
3119 : [ 1.14965e-005 ]
3120 : [ 1.15717e-005 ]
3121 : [ 1.17795e-005 ]
3122 : [ 1.11948e-005 ]
3123 : [ 1.16943e-005 ]
3124 : [ 1.13995e-005 ]
3125 : [ 1.16302e-005 ]
3126 : [ 1.12464e-005 ]
3127 : [ 1.16507e-005 ]
3128 : [ 1.13499e-005 ]
3129 : [ 1.11805e-005 ]
3130 : [ 1.13072e-005 ]
3131 : [ 1.13012e-005 ]
3132 : [ 1.15983e-005 ]
3133 : [ 1.15532e-005 ]
3134 : [ 1.10901e-005 ]
3135 : [ 1.14981e-005 ]
3136 : [ 1.14347e-005 ]
3137 : [ 1.12216e-005 ]
3138 : [ 1.18275e-005 ]
3139 : [ 1.1535e-005  ]
3140 : [ 1.11969e-005 ]
3141 : [ 1.12421e-005 ]
3142 : [ 1.13507e-005 ]
3143 : [ 1.12994e-005 ]
3144 : [ 1.14408e-005 ]
3145 : [ 1.13301e-005 ]
3146 : [ 1.16338e-005 ]
3147 : [ 1.17862e-005 ]
3148 : [ 1.18737e-005 ]
3149 : [ 1.15225e-005 ]
3150 : [ 1.13264e-005 ]
3151 : [ 1.14653e-005 ]
3152 : [ 1.1344e-005  ]
3153 : [ 1.15771e-005 ]
3154 : [ 1.17282e-005 ]
3155 : [ 1.15175e-005 ]
3156 : [ 1.18075e-005 ]
3157 : [ 1.1352e-005  ]
3158 : [ 1.17037e-005 ]
3159 : [ 1.15329e-005 ]
3160 : [ 1.1437e-005  ]
3161 : [ 1.16292e-005 ]
3162 : [ 1.13481e-005 ]
3163 : [ 1.13921e-005 ]
3164 : [ 1.16117e-005 ]
3165 : [ 1.15895e-005 ]
3166 : [ 1.17619e-005 ]
3167 : [ 1.16784e-005 ]
3168 : [ 1.16581e-005 ]
3169 : [ 1.12613e-005 ]
3170 : [ 1.14825e-005 ]
3171 : [ 1.17504e-005 ]
3172 : [ 1.13639e-005 ]
3173 : [ 1.15611e-005 ]
3174 : [ 1.17025e-005 ]
3175 : [ 1.14529e-005 ]
3176 : [ 1.13374e-005 ]
3177 : [ 1.16901e-005 ]
3178 : [ 1.15808e-005 ]
3179 : [ 1.14626e-005 ]
3180 : [ 1.16096e-005 ]
3181 : [ 1.17548e-005 ]
3182 : [ 1.18309e-005 ]
3183 : [ 1.16138e-005 ]
3184 : [ 1.18853e-005 ]
3185 : [ 1.16377e-005 ]
3186 : [ 1.15906e-005 ]
3187 : [ 1.17684e-005 ]
3188 : [ 1.12767e-005 ]
3189 : [ 1.19501e-005 ]
3190 : [ 1.14927e-005 ]
3191 : [ 1.13204e-005 ]
3192 : [ 1.15374e-005 ]
3193 : [ 1.17421e-005 ]
3194 : [ 1.16507e-005 ]
3195 : [ 1.16893e-005 ]
3196 : [ 1.18145e-005 ]
3197 : [ 1.14403e-005 ]
3198 : [ 1.1501e-005  ]
3199 : [ 1.15146e-005 ]
3200 : [ 1.17163e-005 ]
3201 : [ 1.15434e-005 ]
3202 : [ 1.15933e-005 ]
3203 : [ 1.20092e-005 ]
3204 : [ 1.17844e-005 ]
3205 : [ 1.11819e-005 ]
3206 : [ 1.15502e-005 ]
3207 : [ 1.16192e-005 ]
3208 : [ 1.14654e-005 ]
3209 : [ 1.16335e-005 ]
3210 : [ 1.15665e-005 ]
3211 : [ 1.18954e-005 ]
3212 : [ 1.18346e-005 ]
3213 : [ 1.14809e-005 ]
3214 : [ 1.1716e-005  ]
3215 : [ 1.16075e-005 ]
3216 : [ 1.13982e-005 ]
3217 : [ 1.17092e-005 ]
3218 : [ 1.15861e-005 ]
3219 : [ 1.17558e-005 ]
3220 : [ 1.16225e-005 ]
3221 : [ 1.17598e-005 ]
3222 : [ 1.17395e-005 ]
3223 : [ 1.13257e-005 ]
3224 : [ 1.16764e-005 ]
3225 : [ 1.12243e-005 ]
3226 : [ 1.17345e-005 ]
3227 : [ 1.16726e-005 ]
3228 : [ 1.15841e-005 ]
3229 : [ 1.14317e-005 ]
3230 : [ 1.14114e-005 ]
3231 : [ 1.13488e-005 ]
3232 : [ 1.16174e-005 ]
3233 : [ 1.15187e-005 ]
3234 : [ 1.12776e-005 ]
3235 : [ 1.15218e-005 ]
3236 : [ 1.14016e-005 ]
3237 : [ 1.13948e-005 ]
3238 : [ 1.1316e-005  ]
3239 : [ 1.16693e-005 ]
3240 : [ 1.18144e-005 ]
3241 : [ 1.14499e-005 ]
3242 : [ 1.18215e-005 ]
3243 : [ 1.12979e-005 ]
3244 : [ 1.18509e-005 ]
3245 : [ 1.17989e-005 ]
3246 : [ 1.1485e-005  ]
3247 : [ 1.17058e-005 ]
3248 : [ 1.17741e-005 ]
3249 : [ 1.17571e-005 ]
3250 : [ 1.15079e-005 ]
3251 : [ 1.16726e-005 ]
3252 : [ 1.17259e-005 ]
3253 : [ 1.12538e-005 ]
3254 : [ 1.19474e-005 ]
3255 : [ 1.16534e-005 ]
3256 : [ 1.1524e-005  ]
3257 : [ 1.19232e-005 ]
3258 : [ 1.14223e-005 ]
3259 : [ 1.13911e-005 ]
3260 : [ 1.1289e-005  ]
3261 : [ 1.15174e-005 ]
3262 : [ 1.15689e-005 ]
3263 : [ 1.12302e-005 ]
3264 : [ 1.12172e-005 ]
3265 : [ 1.16866e-005 ]
3266 : [ 1.15697e-005 ]
3267 : [ 1.18559e-005 ]
3268 : [ 1.14861e-005 ]
3269 : [ 1.1639e-005  ]
3270 : [ 1.16484e-005 ]
3271 : [ 1.14524e-005 ]
3272 : [ 1.16667e-005 ]
3273 : [ 1.14096e-005 ]
3274 : [ 1.13436e-005 ]
3275 : [ 1.17348e-005 ]
3276 : [ 1.17245e-005 ]
3277 : [ 1.17038e-005 ]
3278 : [ 1.14122e-005 ]
3279 : [ 1.1766e-005  ]
3280 : [ 1.14476e-005 ]
3281 : [ 1.18029e-005 ]
3282 : [ 1.12141e-005 ]
3283 : [ 1.13895e-005 ]
3284 : [ 1.12854e-005 ]
3285 : [ 1.12133e-005 ]
3286 : [ 1.17302e-005 ]
3287 : [ 1.16767e-005 ]
3288 : [ 1.16904e-005 ]
3289 : [ 1.17522e-005 ]
3290 : [ 1.17222e-005 ]
3291 : [ 1.17265e-005 ]
3292 : [ 1.18153e-005 ]
3293 : [ 1.1468e-005  ]
3294 : [ 1.11655e-005 ]
3295 : [ 1.13507e-005 ]
3296 : [ 1.1736e-005  ]
3297 : [ 1.12723e-005 ]
3298 : [ 1.15288e-005 ]
3299 : [ 1.12235e-005 ]
3300 : [ 1.11636e-005 ]
3301 : [ 1.12416e-005 ]
3302 : [ 1.10695e-005 ]
3303 : [ 1.12141e-005 ]
3304 : [ 1.17258e-005 ]
3305 : [ 1.12651e-005 ]
3306 : [ 1.17658e-005 ]
3307 : [ 1.12035e-005 ]
3308 : [ 1.18047e-005 ]
3309 : [ 1.17192e-005 ]
3310 : [ 1.18294e-005 ]
3311 : [ 1.16718e-005 ]
3312 : [ 1.17573e-005 ]
3313 : [ 1.18695e-005 ]
3314 : [ 1.16873e-005 ]
3315 : [ 1.1473e-005  ]
3316 : [ 1.16845e-005 ]
3317 : [ 1.12865e-005 ]
3318 : [ 1.15873e-005 ]
3319 : [ 1.15097e-005 ]
3320 : [ 1.16344e-005 ]
3321 : [ 1.11149e-005 ]
3322 : [ 1.16356e-005 ]
3323 : [ 1.12262e-005 ]
3324 : [ 1.12515e-005 ]
3325 : [ 1.1809e-005  ]
3326 : [ 1.11143e-005 ]
3327 : [ 1.12771e-005 ]
3328 : [ 1.12832e-005 ]
3329 : [ 1.14783e-005 ]
3330 : [ 1.14591e-005 ]
3331 : [ 1.1581e-005  ]
3332 : [ 1.15589e-005 ]
3333 : [ 1.18622e-005 ]
3334 : [ 1.17128e-005 ]
3335 : [ 1.14447e-005 ]
3336 : [ 1.1231e-005  ]
3337 : [ 1.13058e-005 ]
3338 : [ 1.17017e-005 ]
3339 : [ 1.12611e-005 ]
3340 : [ 1.12519e-005 ]
3341 : [ 1.15397e-005 ]
3342 : [ 1.14446e-005 ]
3343 : [ 1.17429e-005 ]
3344 : [ 1.10652e-005 ]
3345 : [ 1.16834e-005 ]
3346 : [ 1.12713e-005 ]
3347 : [ 1.17149e-005 ]
3348 : [ 1.15592e-005 ]
3349 : [ 1.11287e-005 ]
3350 : [ 1.17449e-005 ]
3351 : [ 1.1704e-005  ]
3352 : [ 1.15567e-005 ]
3353 : [ 1.17338e-005 ]
3354 : [ 1.14764e-005 ]
3355 : [ 1.13613e-005 ]
3356 : [ 1.13936e-005 ]
3357 : [ 1.13854e-005 ]
3358 : [ 1.11509e-005 ]
3359 : [ 1.13165e-005 ]
3360 : [ 1.1469e-005  ]
3361 : [ 1.13753e-005 ]
3362 : [ 1.16748e-005 ]
3363 : [ 1.1376e-005  ]
3364 : [ 1.16317e-005 ]
3365 : [ 1.16883e-005 ]
3366 : [ 1.11661e-005 ]
3367 : [ 1.17469e-005 ]
3368 : [ 1.11927e-005 ]
3369 : [ 1.15703e-005 ]
3370 : [ 1.18021e-005 ]
3371 : [ 1.18134e-005 ]
3372 : [ 1.13775e-005 ]
3373 : [ 1.13571e-005 ]
3374 : [ 1.14276e-005 ]
3375 : [ 1.15175e-005 ]
3376 : [ 1.10225e-005 ]
3377 : [ 1.13533e-005 ]
3378 : [ 1.14875e-005 ]
3379 : [ 1.13735e-005 ]
3380 : [ 1.17967e-005 ]
3381 : [ 1.18079e-005 ]
3382 : [ 1.17775e-005 ]
3383 : [ 1.16907e-005 ]
3384 : [ 1.1816e-005  ]
3385 : [ 1.14006e-005 ]
3386 : [ 1.13916e-005 ]
3387 : [ 1.13338e-005 ]
3388 : [ 1.17558e-005 ]
3389 : [ 1.13721e-005 ]
3390 : [ 1.13163e-005 ]
3391 : [ 1.14794e-005 ]
3392 : [ 1.1796e-005  ]
3393 : [ 1.15547e-005 ]
3394 : [ 1.1628e-005  ]
3395 : [ 1.11483e-005 ]
3396 : [ 1.11182e-005 ]
3397 : [ 1.13829e-005 ]
3398 : [ 1.19116e-005 ]
3399 : [ 1.12963e-005 ]
3400 : [ 1.15454e-005 ]
3401 : [ 1.16038e-005 ]
3402 : [ 1.12934e-005 ]
3403 : [ 1.16692e-005 ]
3404 : [ 1.16933e-005 ]
3405 : [ 1.17407e-005 ]
3406 : [ 1.16836e-005 ]
3407 : [ 1.19271e-005 ]
3408 : [ 1.11958e-005 ]
3409 : [ 1.18221e-005 ]
3410 : [ 1.12189e-005 ]
3411 : [ 1.14009e-005 ]
3412 : [ 1.13952e-005 ]
3413 : [ 1.17356e-005 ]
3414 : [ 1.18156e-005 ]
3415 : [ 1.12953e-005 ]
3416 : [ 1.14852e-005 ]
3417 : [ 1.13285e-005 ]
3418 : [ 1.15773e-005 ]
3419 : [ 1.17634e-005 ]
3420 : [ 1.12255e-005 ]
3421 : [ 1.11275e-005 ]
3422 : [ 1.16667e-005 ]
3423 : [ 1.18015e-005 ]
3424 : [ 1.18212e-005 ]
3425 : [ 1.17621e-005 ]
3426 : [ 1.18243e-005 ]
3427 : [ 1.1585e-005  ]
3428 : [ 1.13977e-005 ]
3429 : [ 1.17551e-005 ]
3430 : [ 1.15152e-005 ]
3431 : [ 1.17569e-005 ]
3432 : [ 1.17335e-005 ]
3433 : [ 1.12086e-005 ]
3434 : [ 1.11783e-005 ]
3435 : [ 1.17567e-005 ]
3436 : [ 1.16313e-005 ]
3437 : [ 1.16472e-005 ]
3438 : [ 1.18497e-005 ]
3439 : [ 1.12672e-005 ]
3440 : [ 1.17396e-005 ]
3441 : [ 1.15914e-005 ]
3442 : [ 1.17738e-005 ]
3443 : [ 1.1705e-005  ]
3444 : [ 1.16699e-005 ]
3445 : [ 1.18526e-005 ]
3446 : [ 1.15245e-005 ]
3447 : [ 1.14984e-005 ]
3448 : [ 1.17916e-005 ]
3449 : [ 1.14737e-005 ]
3450 : [ 1.13493e-005 ]
3451 : [ 1.1469e-005  ]
3452 : [ 1.16434e-005 ]
3453 : [ 1.1693e-005  ]
3454 : [ 1.14434e-005 ]
3455 : [ 1.16981e-005 ]
3456 : [ 1.16582e-005 ]
3457 : [ 1.11216e-005 ]
3458 : [ 1.12373e-005 ]
3459 : [ 1.12542e-005 ]
3460 : [ 1.17719e-005 ]
3461 : [ 1.16033e-005 ]
3462 : [ 1.15758e-005 ]
3463 : [ 1.13896e-005 ]
3464 : [ 1.17572e-005 ]
3465 : [ 1.15811e-005 ]
3466 : [ 1.18375e-005 ]
3467 : [ 1.13867e-005 ]
3468 : [ 1.17479e-005 ]
3469 : [ 1.17001e-005 ]
3470 : [ 1.1519e-005  ]
3471 : [ 1.15e-005    ]
3472 : [ 1.12477e-005 ]
3473 : [ 1.13344e-005 ]
3474 : [ 1.15586e-005 ]
3475 : [ 1.13586e-005 ]
3476 : [ 1.16684e-005 ]
3477 : [ 1.12776e-005 ]
3478 : [ 1.18086e-005 ]
3479 : [ 1.16079e-005 ]
3480 : [ 1.18687e-005 ]
3481 : [ 1.18269e-005 ]
3482 : [ 1.1797e-005  ]
3483 : [ 1.17924e-005 ]
3484 : [ 1.12228e-005 ]
3485 : [ 1.12539e-005 ]
3486 : [ 1.18669e-005 ]
3487 : [ 1.15281e-005 ]
3488 : [ 1.15427e-005 ]
3489 : [ 1.173e-005   ]
3490 : [ 1.16731e-005 ]
3491 : [ 1.18547e-005 ]
3492 : [ 1.15571e-005 ]
3493 : [ 1.17904e-005 ]
3494 : [ 1.16251e-005 ]
3495 : [ 1.17975e-005 ]
3496 : [ 1.14644e-005 ]
3497 : [ 1.18024e-005 ]
3498 : [ 1.13595e-005 ]
3499 : [ 1.12405e-005 ]
3500 : [ 1.14904e-005 ]
3501 : [ 1.13636e-005 ]
3502 : [ 1.14169e-005 ]
3503 : [ 1.10909e-005 ]
3504 : [ 1.13975e-005 ]
3505 : [ 1.16219e-005 ]
3506 : [ 1.17482e-005 ]
3507 : [ 1.12306e-005 ]
3508 : [ 1.136e-005   ]
3509 : [ 1.15513e-005 ]
3510 : [ 1.18101e-005 ]
3511 : [ 1.18876e-005 ]
3512 : [ 1.1107e-005  ]
3513 : [ 1.12889e-005 ]
3514 : [ 1.17224e-005 ]
3515 : [ 1.17904e-005 ]
3516 : [ 1.17364e-005 ]
3517 : [ 1.14963e-005 ]
3518 : [ 1.13757e-005 ]
3519 : [ 1.16631e-005 ]
3520 : [ 1.1693e-005  ]
3521 : [ 1.14372e-005 ]
3522 : [ 1.13808e-005 ]
3523 : [ 1.18004e-005 ]
3524 : [ 1.15821e-005 ]
3525 : [ 1.16846e-005 ]
3526 : [ 1.1829e-005  ]
3527 : [ 1.18553e-005 ]
3528 : [ 1.14904e-005 ]
3529 : [ 1.15741e-005 ]
3530 : [ 1.17927e-005 ]
3531 : [ 1.12456e-005 ]
3532 : [ 1.1285e-005  ]
3533 : [ 1.15561e-005 ]
3534 : [ 1.14217e-005 ]
3535 : [ 1.13056e-005 ]
3536 : [ 1.17252e-005 ]
3537 : [ 1.1845e-005  ]
3538 : [ 1.11806e-005 ]
3539 : [ 1.18006e-005 ]
3540 : [ 1.18669e-005 ]
3541 : [ 1.18608e-005 ]
3542 : [ 1.16948e-005 ]
3543 : [ 1.12943e-005 ]
3544 : [ 1.13414e-005 ]
3545 : [ 1.15537e-005 ]
3546 : [ 1.12754e-005 ]
3547 : [ 1.17289e-005 ]
3548 : [ 1.14918e-005 ]
3549 : [ 1.17651e-005 ]
3550 : [ 1.12334e-005 ]
3551 : [ 1.17099e-005 ]
3552 : [ 1.16895e-005 ]
3553 : [ 1.19224e-005 ]
3554 : [ 1.14855e-005 ]
3555 : [ 1.13402e-005 ]
3556 : [ 1.16604e-005 ]
3557 : [ 1.12816e-005 ]
3558 : [ 1.16906e-005 ]
3559 : [ 1.1146e-005  ]
3560 : [ 1.17625e-005 ]
3561 : [ 1.15407e-005 ]
3562 : [ 1.12634e-005 ]
3563 : [ 1.16293e-005 ]
3564 : [ 1.13434e-005 ]
3565 : [ 1.16781e-005 ]
3566 : [ 1.13894e-005 ]
3567 : [ 1.11717e-005 ]
3568 : [ 1.17652e-005 ]
3569 : [ 1.1653e-005  ]
3570 : [ 1.17278e-005 ]
3571 : [ 1.16386e-005 ]
3572 : [ 1.19011e-005 ]
3573 : [ 1.16829e-005 ]
3574 : [ 1.16731e-005 ]
3575 : [ 1.14371e-005 ]
3576 : [ 1.17189e-005 ]
3577 : [ 1.14228e-005 ]
3578 : [ 1.17281e-005 ]
3579 : [ 1.12407e-005 ]
3580 : [ 1.14977e-005 ]
3581 : [ 1.11866e-005 ]
3582 : [ 1.16391e-005 ]
3583 : [ 1.15377e-005 ]
3584 : [ 1.17002e-005 ]
3585 : [ 1.11138e-005 ]
3586 : [ 1.17078e-005 ]
3587 : [ 1.17708e-005 ]
3588 : [ 1.18655e-005 ]
3589 : [ 1.14543e-005 ]
3590 : [ 1.13473e-005 ]
3591 : [ 1.17141e-005 ]
3592 : [ 1.17674e-005 ]
3593 : [ 1.16571e-005 ]
3594 : [ 1.12831e-005 ]
3595 : [ 1.14273e-005 ]
3596 : [ 1.17344e-005 ]
3597 : [ 1.13601e-005 ]
3598 : [ 1.16246e-005 ]
3599 : [ 1.13805e-005 ]
3600 : [ 1.12921e-005 ]
3601 : [ 1.17459e-005 ]
3602 : [ 1.15749e-005 ]
3603 : [ 1.17157e-005 ]
3604 : [ 1.13564e-005 ]
3605 : [ 1.1541e-005  ]
3606 : [ 1.14002e-005 ]
3607 : [ 1.11537e-005 ]
3608 : [ 1.15988e-005 ]
3609 : [ 1.1862e-005  ]
3610 : [ 1.16995e-005 ]
3611 : [ 1.16329e-005 ]
3612 : [ 1.15172e-005 ]
3613 : [ 1.14505e-005 ]
3614 : [ 1.16866e-005 ]
3615 : [ 1.11905e-005 ]
3616 : [ 1.15037e-005 ]
3617 : [ 1.12961e-005 ]
3618 : [ 1.18094e-005 ]
3619 : [ 1.17353e-005 ]
3620 : [ 1.19412e-005 ]
3621 : [ 1.15374e-005 ]
3622 : [ 1.16938e-005 ]
3623 : [ 1.16804e-005 ]
3624 : [ 1.16456e-005 ]
3625 : [ 1.13745e-005 ]
3626 : [ 1.1731e-005  ]
3627 : [ 1.11509e-005 ]
3628 : [ 1.14251e-005 ]
3629 : [ 1.18308e-005 ]
3630 : [ 1.15852e-005 ]
3631 : [ 1.14664e-005 ]
3632 : [ 1.18589e-005 ]
3633 : [ 1.15877e-005 ]
3634 : [ 1.18278e-005 ]
3635 : [ 1.17469e-005 ]
3636 : [ 1.17631e-005 ]
3637 : [ 1.17476e-005 ]
3638 : [ 1.12667e-005 ]
3639 : [ 1.12777e-005 ]
3640 : [ 1.12591e-005 ]
3641 : [ 1.11749e-005 ]
3642 : [ 1.15452e-005 ]
3643 : [ 1.16704e-005 ]
3644 : [ 1.17818e-005 ]
3645 : [ 1.1294e-005  ]
3646 : [ 1.19329e-005 ]
3647 : [ 1.15038e-005 ]
3648 : [ 1.11235e-005 ]
3649 : [ 1.12142e-005 ]
3650 : [ 1.17548e-005 ]
3651 : [ 1.17679e-005 ]
3652 : [ 1.11356e-005 ]
3653 : [ 1.13938e-005 ]
3654 : [ 1.1865e-005  ]
3655 : [ 1.14469e-005 ]
3656 : [ 1.14408e-005 ]
3657 : [ 1.14372e-005 ]
3658 : [ 1.15509e-005 ]
3659 : [ 1.17503e-005 ]
3660 : [ 1.12775e-005 ]
3661 : [ 1.17583e-005 ]
3662 : [ 1.1603e-005  ]
3663 : [ 1.16332e-005 ]
3664 : [ 1.13918e-005 ]
3665 : [ 1.11922e-005 ]
3666 : [ 1.13015e-005 ]
3667 : [ 1.14322e-005 ]
3668 : [ 1.1543e-005  ]
3669 : [ 1.12077e-005 ]
3670 : [ 1.13113e-005 ]
3671 : [ 1.15645e-005 ]
3672 : [ 1.17868e-005 ]
3673 : [ 1.12239e-005 ]
3674 : [ 1.1278e-005  ]
3675 : [ 1.15389e-005 ]
3676 : [ 1.15667e-005 ]
3677 : [ 1.15447e-005 ]
3678 : [ 1.12327e-005 ]
3679 : [ 1.12174e-005 ]
3680 : [ 1.13982e-005 ]
3681 : [ 1.15479e-005 ]
3682 : [ 1.14621e-005 ]
3683 : [ 1.16323e-005 ]
3684 : [ 1.163e-005   ]
3685 : [ 1.1663e-005  ]
3686 : [ 1.14878e-005 ]
3687 : [ 1.15342e-005 ]
3688 : [ 1.15224e-005 ]
3689 : [ 1.11585e-005 ]
3690 : [ 1.17428e-005 ]
3691 : [ 1.12241e-005 ]
3692 : [ 1.17659e-005 ]
3693 : [ 1.12413e-005 ]
3694 : [ 1.17196e-005 ]
3695 : [ 1.15773e-005 ]
3696 : [ 1.18353e-005 ]
3697 : [ 1.15494e-005 ]
3698 : [ 1.15715e-005 ]
3699 : [ 1.12028e-005 ]
3700 : [ 1.10513e-005 ]
3701 : [ 1.16888e-005 ]
3702 : [ 1.11635e-005 ]
3703 : [ 1.18161e-005 ]
3704 : [ 1.11594e-005 ]
3705 : [ 1.14237e-005 ]
3706 : [ 1.14443e-005 ]
3707 : [ 1.15187e-005 ]
3708 : [ 1.1318e-005  ]
3709 : [ 1.18684e-005 ]
3710 : [ 1.14511e-005 ]
3711 : [ 1.1425e-005  ]
3712 : [ 1.17973e-005 ]
3713 : [ 1.13611e-005 ]
3714 : [ 1.16172e-005 ]
3715 : [ 1.13016e-005 ]
3716 : [ 1.17626e-005 ]
3717 : [ 1.15219e-005 ]
3718 : [ 1.16277e-005 ]
3719 : [ 1.12508e-005 ]
3720 : [ 1.17522e-005 ]
3721 : [ 1.13382e-005 ]
3722 : [ 1.12705e-005 ]
3723 : [ 1.18026e-005 ]
3724 : [ 1.1813e-005  ]
3725 : [ 1.16556e-005 ]
3726 : [ 1.1685e-005  ]
3727 : [ 1.14697e-005 ]
3728 : [ 1.1094e-005  ]
3729 : [ 1.15277e-005 ]
3730 : [ 1.12313e-005 ]
3731 : [ 1.17152e-005 ]
3732 : [ 1.12202e-005 ]
3733 : [ 1.17859e-005 ]
3734 : [ 1.14536e-005 ]
3735 : [ 1.18365e-005 ]
3736 : [ 1.16464e-005 ]
3737 : [ 1.17381e-005 ]
3738 : [ 1.13424e-005 ]
3739 : [ 1.13233e-005 ]
3740 : [ 1.18597e-005 ]
3741 : [ 1.15596e-005 ]
3742 : [ 1.1563e-005  ]
3743 : [ 1.13995e-005 ]
3744 : [ 1.13438e-005 ]
3745 : [ 1.14949e-005 ]
3746 : [ 1.17332e-005 ]
3747 : [ 1.1813e-005  ]
3748 : [ 1.1437e-005  ]
3749 : [ 1.16208e-005 ]
3750 : [ 1.16437e-005 ]
3751 : [ 1.16042e-005 ]
3752 : [ 1.13994e-005 ]
3753 : [ 1.17864e-005 ]
3754 : [ 1.19163e-005 ]
3755 : [ 1.12734e-005 ]
3756 : [ 1.1148e-005  ]
3757 : [ 1.15516e-005 ]
3758 : [ 1.16861e-005 ]
3759 : [ 1.17923e-005 ]
3760 : [ 1.1543e-005  ]
3761 : [ 1.14969e-005 ]
3762 : [ 1.14216e-005 ]
3763 : [ 1.14028e-005 ]
3764 : [ 1.15745e-005 ]
3765 : [ 1.14878e-005 ]
3766 : [ 1.17429e-005 ]
3767 : [ 1.14587e-005 ]
3768 : [ 1.1058e-005  ]
3769 : [ 1.14419e-005 ]
3770 : [ 1.18781e-005 ]
3771 : [ 1.14835e-005 ]
3772 : [ 1.17072e-005 ]
3773 : [ 1.14361e-005 ]
3774 : [ 1.16046e-005 ]
3775 : [ 1.12377e-005 ]
3776 : [ 1.16588e-005 ]
3777 : [ 1.17558e-005 ]
3778 : [ 1.16702e-005 ]
3779 : [ 1.1239e-005  ]
3780 : [ 1.14143e-005 ]
3781 : [ 1.15994e-005 ]
3782 : [ 1.18062e-005 ]
3783 : [ 1.11922e-005 ]
3784 : [ 1.17129e-005 ]
3785 : [ 1.16217e-005 ]
3786 : [ 1.16808e-005 ]
3787 : [ 1.13221e-005 ]
3788 : [ 1.14674e-005 ]
3789 : [ 1.17514e-005 ]
3790 : [ 1.12951e-005 ]
3791 : [ 1.15782e-005 ]
3792 : [ 1.15478e-005 ]
3793 : [ 1.13196e-005 ]
3794 : [ 1.17978e-005 ]
3795 : [ 1.16393e-005 ]
3796 : [ 1.1754e-005  ]
3797 : [ 1.15563e-005 ]
3798 : [ 1.12381e-005 ]
3799 : [ 1.11066e-005 ]
3800 : [ 1.17664e-005 ]
3801 : [ 1.17061e-005 ]
3802 : [ 1.16315e-005 ]
3803 : [ 1.16626e-005 ]
3804 : [ 1.13713e-005 ]
3805 : [ 1.12461e-005 ]
3806 : [ 1.16228e-005 ]
3807 : [ 1.1742e-005  ]
3808 : [ 1.15172e-005 ]
3809 : [ 1.16721e-005 ]
3810 : [ 1.17849e-005 ]
3811 : [ 1.14336e-005 ]
3812 : [ 1.14918e-005 ]
3813 : [ 1.16869e-005 ]
3814 : [ 1.14282e-005 ]
3815 : [ 1.11897e-005 ]
3816 : [ 1.17265e-005 ]
3817 : [ 1.17477e-005 ]
3818 : [ 1.14442e-005 ]
3819 : [ 1.12786e-005 ]
3820 : [ 1.18031e-005 ]
3821 : [ 1.11448e-005 ]
3822 : [ 1.12726e-005 ]
3823 : [ 1.14149e-005 ]
3824 : [ 1.13269e-005 ]
3825 : [ 1.1615e-005  ]
3826 : [ 1.18546e-005 ]
3827 : [ 1.17098e-005 ]
3828 : [ 1.17408e-005 ]
3829 : [ 1.16873e-005 ]
3830 : [ 1.17234e-005 ]
3831 : [ 1.16448e-005 ]
3832 : [ 1.15785e-005 ]
3833 : [ 1.12483e-005 ]
3834 : [ 1.13233e-005 ]
3835 : [ 1.17367e-005 ]
3836 : [ 1.11258e-005 ]
3837 : [ 1.15442e-005 ]
3838 : [ 1.14856e-005 ]
3839 : [ 1.13726e-005 ]
3840 : [ 1.12165e-005 ]
3841 : [ 1.12195e-005 ]
3842 : [ 1.19274e-005 ]
3843 : [ 1.15043e-005 ]
3844 : [ 1.13802e-005 ]
3845 : [ 1.14349e-005 ]
3846 : [ 1.15056e-005 ]
3847 : [ 1.18902e-005 ]
3848 : [ 1.1292e-005  ]
3849 : [ 1.12836e-005 ]
3850 : [ 1.1821e-005  ]
3851 : [ 1.16709e-005 ]
3852 : [ 1.12653e-005 ]
3853 : [ 1.12812e-005 ]
3854 : [ 1.14135e-005 ]
3855 : [ 1.15767e-005 ]
3856 : [ 1.13584e-005 ]
3857 : [ 1.15384e-005 ]
3858 : [ 1.13146e-005 ]
3859 : [ 1.15295e-005 ]
3860 : [ 1.12557e-005 ]
3861 : [ 1.18476e-005 ]
3862 : [ 1.1403e-005  ]
3863 : [ 1.18661e-005 ]
3864 : [ 1.1732e-005  ]
3865 : [ 1.13971e-005 ]
3866 : [ 1.1415e-005  ]
3867 : [ 1.11798e-005 ]
3868 : [ 1.13415e-005 ]
3869 : [ 1.13884e-005 ]
3870 : [ 1.12611e-005 ]
3871 : [ 1.16969e-005 ]
3872 : [ 1.1698e-005  ]
3873 : [ 1.1691e-005  ]
3874 : [ 1.16904e-005 ]
3875 : [ 1.18114e-005 ]
3876 : [ 1.12334e-005 ]
3877 : [ 1.17841e-005 ]
3878 : [ 1.123e-005   ]
3879 : [ 1.1749e-005  ]
3880 : [ 1.12221e-005 ]
3881 : [ 1.12727e-005 ]
3882 : [ 1.1336e-005  ]
3883 : [ 1.16894e-005 ]
3884 : [ 1.17675e-005 ]
3885 : [ 1.11987e-005 ]
3886 : [ 1.13852e-005 ]
3887 : [ 1.18446e-005 ]
3888 : [ 1.17616e-005 ]
3889 : [ 1.18152e-005 ]
3890 : [ 1.16859e-005 ]
3891 : [ 1.1696e-005  ]
3892 : [ 1.13241e-005 ]
3893 : [ 1.1523e-005  ]
3894 : [ 1.12304e-005 ]
3895 : [ 1.1744e-005  ]
3896 : [ 1.14365e-005 ]
3897 : [ 1.17959e-005 ]
3898 : [ 1.16218e-005 ]
3899 : [ 1.17591e-005 ]
3900 : [ 1.13934e-005 ]
3901 : [ 1.15667e-005 ]
3902 : [ 1.16421e-005 ]
3903 : [ 1.16897e-005 ]
3904 : [ 1.1691e-005  ]
3905 : [ 1.18448e-005 ]
3906 : [ 1.12895e-005 ]
3907 : [ 1.17776e-005 ]
3908 : [ 1.12883e-005 ]
3909 : [ 1.15095e-005 ]
3910 : [ 1.11913e-005 ]
3911 : [ 1.17359e-005 ]
3912 : [ 1.17361e-005 ]
3913 : [ 1.12946e-005 ]
3914 : [ 1.15959e-005 ]
3915 : [ 1.15832e-005 ]
3916 : [ 1.16551e-005 ]
3917 : [ 1.15232e-005 ]
3918 : [ 1.1585e-005  ]
3919 : [ 1.16341e-005 ]
3920 : [ 1.11641e-005 ]
3921 : [ 1.12725e-005 ]
3922 : [ 1.16391e-005 ]
3923 : [ 1.16705e-005 ]
3924 : [ 1.13728e-005 ]
3925 : [ 1.18695e-005 ]
3926 : [ 1.1693e-005  ]
3927 : [ 1.19052e-005 ]
3928 : [ 1.11625e-005 ]
3929 : [ 1.1763e-005  ]
3930 : [ 1.15307e-005 ]
3931 : [ 1.14028e-005 ]
3932 : [ 1.1506e-005  ]
3933 : [ 1.13334e-005 ]
3934 : [ 1.13955e-005 ]
3935 : [ 1.13711e-005 ]
3936 : [ 1.17177e-005 ]
3937 : [ 1.14075e-005 ]
3938 : [ 1.12846e-005 ]
3939 : [ 1.18437e-005 ]
3940 : [ 1.15903e-005 ]
3941 : [ 1.12816e-005 ]
3942 : [ 1.16558e-005 ]
3943 : [ 1.11087e-005 ]
3944 : [ 1.17979e-005 ]
3945 : [ 1.14783e-005 ]
3946 : [ 1.183e-005   ]
3947 : [ 1.12394e-005 ]
3948 : [ 1.14923e-005 ]
3949 : [ 1.17422e-005 ]
3950 : [ 1.12865e-005 ]
3951 : [ 1.14119e-005 ]
3952 : [ 1.17235e-005 ]
3953 : [ 1.15799e-005 ]
3954 : [ 1.14691e-005 ]
3955 : [ 1.16909e-005 ]
3956 : [ 1.1208e-005  ]
3957 : [ 1.15987e-005 ]
3958 : [ 1.12488e-005 ]
3959 : [ 1.16594e-005 ]
3960 : [ 1.17066e-005 ]
3961 : [ 1.14703e-005 ]
3962 : [ 1.14442e-005 ]
3963 : [ 1.13675e-005 ]
3964 : [ 1.17236e-005 ]
3965 : [ 1.17904e-005 ]
3966 : [ 1.12419e-005 ]
3967 : [ 1.16846e-005 ]
3968 : [ 1.17314e-005 ]
3969 : [ 1.15692e-005 ]
3970 : [ 1.17167e-005 ]
3971 : [ 1.12791e-005 ]
3972 : [ 1.16228e-005 ]
3973 : [ 1.103e-005   ]
3974 : [ 1.13904e-005 ]
3975 : [ 1.14077e-005 ]
3976 : [ 1.13966e-005 ]
3977 : [ 1.17351e-005 ]
3978 : [ 1.16124e-005 ]
3979 : [ 1.15199e-005 ]
3980 : [ 1.12295e-005 ]
3981 : [ 1.14329e-005 ]
3982 : [ 1.15355e-005 ]
3983 : [ 1.17461e-005 ]
3984 : [ 1.17514e-005 ]
3985 : [ 1.15323e-005 ]
3986 : [ 1.11013e-005 ]
3987 : [ 1.14235e-005 ]
3988 : [ 1.13531e-005 ]
3989 : [ 1.12031e-005 ]
3990 : [ 1.1173e-005  ]
3991 : [ 1.15393e-005 ]
3992 : [ 1.16482e-005 ]
3993 : [ 1.17985e-005 ]
3994 : [ 1.16941e-005 ]
3995 : [ 1.16641e-005 ]
3996 : [ 1.17518e-005 ]
3997 : [ 1.18205e-005 ]
3998 : [ 1.1833e-005  ]
3999 : [ 1.14103e-005 ]
4000 : [ 1.11547e-005 ]
4001 : [ 1.17282e-005 ]
4002 : [ 1.17359e-005 ]
4003 : [ 1.13406e-005 ]
4004 : [ 1.13852e-005 ]
4005 : [ 1.13542e-005 ]
4006 : [ 1.11316e-005 ]
4007 : [ 1.12367e-005 ]
4008 : [ 1.16189e-005 ]
4009 : [ 1.13559e-005 ]
4010 : [ 1.15092e-005 ]
4011 : [ 1.14034e-005 ]
4012 : [ 1.11214e-005 ]
4013 : [ 1.15044e-005 ]
4014 : [ 1.13492e-005 ]
4015 : [ 1.14099e-005 ]
4016 : [ 1.18604e-005 ]
4017 : [ 1.10569e-005 ]
4018 : [ 1.13282e-005 ]
4019 : [ 1.16325e-005 ]
4020 : [ 1.17211e-005 ]
4021 : [ 1.12234e-005 ]
4022 : [ 1.17997e-005 ]
4023 : [ 1.15983e-005 ]
4024 : [ 1.18084e-005 ]
4025 : [ 1.14077e-005 ]
4026 : [ 1.13316e-005 ]
4027 : [ 1.17352e-005 ]
4028 : [ 1.18428e-005 ]
4029 : [ 1.1744e-005  ]
4030 : [ 1.12784e-005 ]
4031 : [ 1.14382e-005 ]
4032 : [ 1.16033e-005 ]
4033 : [ 1.14388e-005 ]
4034 : [ 1.13563e-005 ]
4035 : [ 1.13599e-005 ]
4036 : [ 1.11729e-005 ]
4037 : [ 1.16089e-005 ]
4038 : [ 1.12021e-005 ]
4039 : [ 1.11367e-005 ]
4040 : [ 1.12857e-005 ]
4041 : [ 1.16281e-005 ]
4042 : [ 1.17238e-005 ]
4043 : [ 1.12506e-005 ]
4044 : [ 1.17512e-005 ]
4045 : [ 1.15486e-005 ]
4046 : [ 1.13942e-005 ]
4047 : [ 1.13711e-005 ]
4048 : [ 1.14865e-005 ]
4049 : [ 1.13193e-005 ]
4050 : [ 1.11762e-005 ]
4051 : [ 1.16818e-005 ]
4052 : [ 1.16558e-005 ]
4053 : [ 1.12682e-005 ]
4054 : [ 1.16396e-005 ]
4055 : [ 1.15971e-005 ]
4056 : [ 1.15213e-005 ]
4057 : [ 1.14266e-005 ]
4058 : [ 1.12326e-005 ]
4059 : [ 1.11953e-005 ]
4060 : [ 1.14028e-005 ]
4061 : [ 1.13762e-005 ]
4062 : [ 1.14898e-005 ]
4063 : [ 1.1385e-005  ]
4064 : [ 1.17793e-005 ]
4065 : [ 1.12968e-005 ]
4066 : [ 1.16161e-005 ]
4067 : [ 1.1316e-005  ]
4068 : [ 1.16445e-005 ]
4069 : [ 1.1675e-005  ]
4070 : [ 1.14363e-005 ]
4071 : [ 1.15233e-005 ]
4072 : [ 1.17301e-005 ]
4073 : [ 1.1395e-005  ]
4074 : [ 1.16391e-005 ]
4075 : [ 1.1822e-005  ]
4076 : [ 1.14046e-005 ]
4077 : [ 1.14039e-005 ]
4078 : [ 1.14563e-005 ]
4079 : [ 1.14675e-005 ]
4080 : [ 1.11819e-005 ]
4081 : [ 1.12518e-005 ]
4082 : [ 1.18325e-005 ]
4083 : [ 1.16321e-005 ]
4084 : [ 1.13055e-005 ]
4085 : [ 1.13985e-005 ]
4086 : [ 1.12866e-005 ]
4087 : [ 1.1719e-005  ]
4088 : [ 1.16057e-005 ]
4089 : [ 1.17091e-005 ]
4090 : [ 1.15011e-005 ]
4091 : [ 1.18675e-005 ]
4092 : [ 1.18072e-005 ]
4093 : [ 1.11521e-005 ]
4094 : [ 1.17897e-005 ]
4095 : [ 1.13544e-005 ]
4096 : [ 1.1528e-005  ]
4097 : [ 1.13831e-005 ]
4098 : [ 1.1344e-005  ]
4099 : [ 1.1859e-005  ]
4100 : [ 1.15708e-005 ]
4101 : [ 1.16795e-005 ]
4102 : [ 1.18329e-005 ]
4103 : [ 1.10845e-005 ]
4104 : [ 1.19333e-005 ]
4105 : [ 1.16464e-005 ]
4106 : [ 1.14959e-005 ]
4107 : [ 1.18606e-005 ]
4108 : [ 1.16869e-005 ]
4109 : [ 1.1873e-005  ]
4110 : [ 1.14493e-005 ]
4111 : [ 1.17468e-005 ]
4112 : [ 1.12846e-005 ]
4113 : [ 1.16989e-005 ]
4114 : [ 1.17389e-005 ]
4115 : [ 1.11998e-005 ]
4116 : [ 1.14401e-005 ]
4117 : [ 1.1239e-005  ]
4118 : [ 1.14984e-005 ]
4119 : [ 1.12678e-005 ]
4120 : [ 1.18273e-005 ]
4121 : [ 1.15915e-005 ]
4122 : [ 1.16481e-005 ]
4123 : [ 1.15221e-005 ]
4124 : [ 1.11698e-005 ]
4125 : [ 1.17768e-005 ]
4126 : [ 1.11051e-005 ]
4127 : [ 1.17333e-005 ]
4128 : [ 1.13712e-005 ]
4129 : [ 1.1397e-005  ]
4130 : [ 1.13269e-005 ]
4131 : [ 1.12121e-005 ]
4132 : [ 1.16398e-005 ]
4133 : [ 1.18534e-005 ]
4134 : [ 1.17656e-005 ]
4135 : [ 1.18339e-005 ]
4136 : [ 1.17979e-005 ]
4137 : [ 1.17498e-005 ]
4138 : [ 1.16466e-005 ]
4139 : [ 1.17185e-005 ]
4140 : [ 1.178e-005   ]
4141 : [ 1.15405e-005 ]
4142 : [ 1.10374e-005 ]
4143 : [ 1.18167e-005 ]
4144 : [ 1.17964e-005 ]
4145 : [ 1.15199e-005 ]
4146 : [ 1.17931e-005 ]
4147 : [ 1.12391e-005 ]
4148 : [ 1.18197e-005 ]
4149 : [ 1.17744e-005 ]
4150 : [ 1.18052e-005 ]
4151 : [ 1.16578e-005 ]
4152 : [ 1.17687e-005 ]
4153 : [ 1.16827e-005 ]
4154 : [ 1.14747e-005 ]
4155 : [ 1.12308e-005 ]
4156 : [ 1.17459e-005 ]
4157 : [ 1.17577e-005 ]
4158 : [ 1.16597e-005 ]
4159 : [ 1.17212e-005 ]
4160 : [ 1.14663e-005 ]
4161 : [ 1.14795e-005 ]
4162 : [ 1.17341e-005 ]
4163 : [ 1.11942e-005 ]
4164 : [ 1.11823e-005 ]
4165 : [ 1.14029e-005 ]
4166 : [ 1.12936e-005 ]
4167 : [ 1.17112e-005 ]
4168 : [ 1.14154e-005 ]
4169 : [ 1.18186e-005 ]
4170 : [ 1.15352e-005 ]
4171 : [ 1.16909e-005 ]
4172 : [ 1.1987e-005  ]
4173 : [ 1.16039e-005 ]
4174 : [ 1.14448e-005 ]
4175 : [ 1.13616e-005 ]
4176 : [ 1.11759e-005 ]
4177 : [ 1.15357e-005 ]
4178 : [ 1.16744e-005 ]
4179 : [ 1.17415e-005 ]
4180 : [ 1.16707e-005 ]
4181 : [ 1.14282e-005 ]
4182 : [ 1.12917e-005 ]
4183 : [ 1.13717e-005 ]
4184 : [ 1.13273e-005 ]
4185 : [ 1.18929e-005 ]
4186 : [ 1.12006e-005 ]
4187 : [ 1.12206e-005 ]
4188 : [ 1.16009e-005 ]
4189 : [ 1.17156e-005 ]
4190 : [ 1.15901e-005 ]
4191 : [ 1.18282e-005 ]
4192 : [ 1.14123e-005 ]
4193 : [ 1.17405e-005 ]
4194 : [ 1.17937e-005 ]
4195 : [ 1.16219e-005 ]
4196 : [ 1.1459e-005  ]
4197 : [ 1.16853e-005 ]
4198 : [ 1.15437e-005 ]
4199 : [ 1.13591e-005 ]
4200 : [ 1.1154e-005  ]
4201 : [ 1.113e-005   ]
4202 : [ 1.1087e-005  ]
4203 : [ 1.18782e-005 ]
4204 : [ 1.16047e-005 ]
4205 : [ 1.1722e-005  ]
4206 : [ 1.17232e-005 ]
4207 : [ 1.16382e-005 ]
4208 : [ 1.15873e-005 ]
4209 : [ 1.16559e-005 ]
4210 : [ 1.17366e-005 ]
4211 : [ 1.14925e-005 ]
4212 : [ 1.16594e-005 ]
4213 : [ 1.16081e-005 ]
4214 : [ 1.12344e-005 ]
4215 : [ 1.15228e-005 ]
4216 : [ 1.13785e-005 ]
4217 : [ 1.16457e-005 ]
4218 : [ 1.13536e-005 ]
4219 : [ 1.17297e-005 ]
4220 : [ 1.17601e-005 ]
4221 : [ 1.16703e-005 ]
4222 : [ 1.17724e-005 ]
4223 : [ 1.17751e-005 ]
4224 : [ 1.16346e-005 ]
4225 : [ 1.14591e-005 ]
4226 : [ 1.20042e-005 ]
4227 : [ 1.16e-005    ]
4228 : [ 1.14533e-005 ]
4229 : [ 1.1499e-005  ]
4230 : [ 1.15556e-005 ]
4231 : [ 1.1277e-005  ]
4232 : [ 1.12528e-005 ]
4233 : [ 1.18397e-005 ]
4234 : [ 1.16909e-005 ]
4235 : [ 1.16901e-005 ]
4236 : [ 1.1296e-005  ]
4237 : [ 1.13174e-005 ]
4238 : [ 1.16691e-005 ]
4239 : [ 1.17749e-005 ]
4240 : [ 1.16771e-005 ]
4241 : [ 1.18537e-005 ]
4242 : [ 1.15439e-005 ]
4243 : [ 1.12065e-005 ]
4244 : [ 1.16283e-005 ]
4245 : [ 1.15687e-005 ]
4246 : [ 1.18383e-005 ]
4247 : [ 1.12237e-005 ]
4248 : [ 1.11103e-005 ]
4249 : [ 1.12714e-005 ]
4250 : [ 1.17672e-005 ]
4251 : [ 1.12863e-005 ]
4252 : [ 1.11662e-005 ]
4253 : [ 1.18065e-005 ]
4254 : [ 1.11899e-005 ]
4255 : [ 1.15781e-005 ]
4256 : [ 1.15054e-005 ]
4257 : [ 1.12592e-005 ]
4258 : [ 1.17304e-005 ]
4259 : [ 1.10911e-005 ]
4260 : [ 1.12816e-005 ]
4261 : [ 1.15456e-005 ]
4262 : [ 1.16857e-005 ]
4263 : [ 1.18212e-005 ]
4264 : [ 1.19247e-005 ]
4265 : [ 1.14719e-005 ]
4266 : [ 1.10297e-005 ]
4267 : [ 1.13671e-005 ]
4268 : [ 1.13199e-005 ]
4269 : [ 1.10952e-005 ]
4270 : [ 1.18043e-005 ]
4271 : [ 1.16936e-005 ]
4272 : [ 1.17338e-005 ]
4273 : [ 1.14431e-005 ]
4274 : [ 1.18566e-005 ]
4275 : [ 1.16985e-005 ]
4276 : [ 1.18257e-005 ]
4277 : [ 1.16041e-005 ]
4278 : [ 1.17241e-005 ]
4279 : [ 1.11122e-005 ]
4280 : [ 1.13119e-005 ]
4281 : [ 1.1323e-005  ]
4282 : [ 1.17266e-005 ]
4283 : [ 1.14476e-005 ]
4284 : [ 1.16943e-005 ]
4285 : [ 1.17481e-005 ]
4286 : [ 1.18296e-005 ]
4287 : [ 1.15062e-005 ]
4288 : [ 1.17941e-005 ]
4289 : [ 1.17441e-005 ]
4290 : [ 1.14358e-005 ]
4291 : [ 1.1702e-005  ]
4292 : [ 1.12915e-005 ]
4293 : [ 1.17667e-005 ]
4294 : [ 1.16972e-005 ]
4295 : [ 1.11602e-005 ]
4296 : [ 1.17311e-005 ]
4297 : [ 1.16504e-005 ]
4298 : [ 1.13755e-005 ]
4299 : [ 1.17576e-005 ]
4300 : [ 1.18822e-005 ]
4301 : [ 1.17884e-005 ]
4302 : [ 1.18484e-005 ]
4303 : [ 1.17282e-005 ]
4304 : [ 1.12102e-005 ]
4305 : [ 1.16861e-005 ]
4306 : [ 1.14818e-005 ]
4307 : [ 1.12489e-005 ]
4308 : [ 1.16374e-005 ]
4309 : [ 1.11857e-005 ]
4310 : [ 1.15752e-005 ]
4311 : [ 1.12323e-005 ]
4312 : [ 1.14791e-005 ]
4313 : [ 1.17696e-005 ]
4314 : [ 1.15504e-005 ]
4315 : [ 1.17e-005    ]
4316 : [ 1.16933e-005 ]
4317 : [ 1.14748e-005 ]
4318 : [ 1.15177e-005 ]
4319 : [ 1.16179e-005 ]
4320 : [ 1.16946e-005 ]
4321 : [ 1.14532e-005 ]
4322 : [ 1.12102e-005 ]
4323 : [ 1.16905e-005 ]
4324 : [ 1.11881e-005 ]
4325 : [ 1.13072e-005 ]
4326 : [ 1.18754e-005 ]
4327 : [ 1.14474e-005 ]
4328 : [ 1.16918e-005 ]
4329 : [ 1.18235e-005 ]
4330 : [ 1.11696e-005 ]
4331 : [ 1.17204e-005 ]
4332 : [ 1.12789e-005 ]
4333 : [ 1.1552e-005  ]
4334 : [ 1.12645e-005 ]
4335 : [ 1.15339e-005 ]
4336 : [ 1.11411e-005 ]
4337 : [ 1.17283e-005 ]
4338 : [ 1.12422e-005 ]
4339 : [ 1.14964e-005 ]
4340 : [ 1.17472e-005 ]
4341 : [ 1.16547e-005 ]
4342 : [ 1.16467e-005 ]
4343 : [ 1.16512e-005 ]
4344 : [ 1.16333e-005 ]
4345 : [ 1.16272e-005 ]
4346 : [ 1.15399e-005 ]
4347 : [ 1.19349e-005 ]
4348 : [ 1.18659e-005 ]
4349 : [ 1.15708e-005 ]
4350 : [ 1.18285e-005 ]
4351 : [ 1.16094e-005 ]
4352 : [ 1.17282e-005 ]
4353 : [ 1.18724e-005 ]
4354 : [ 1.16857e-005 ]
4355 : [ 1.17267e-005 ]
4356 : [ 1.16661e-005 ]
4357 : [ 1.19084e-005 ]
4358 : [ 1.12036e-005 ]
4359 : [ 1.18778e-005 ]
4360 : [ 1.16177e-005 ]
4361 : [ 1.14563e-005 ]
4362 : [ 1.15538e-005 ]
4363 : [ 1.16066e-005 ]
4364 : [ 1.16106e-005 ]
4365 : [ 1.17575e-005 ]
4366 : [ 1.17658e-005 ]
4367 : [ 1.175e-005   ]
4368 : [ 1.15104e-005 ]
4369 : [ 1.15008e-005 ]
4370 : [ 1.13998e-005 ]
4371 : [ 1.15783e-005 ]
4372 : [ 1.12675e-005 ]
4373 : [ 1.10987e-005 ]
4374 : [ 1.11941e-005 ]
4375 : [ 1.18067e-005 ]
4376 : [ 1.13667e-005 ]
4377 : [ 1.16098e-005 ]
4378 : [ 1.12102e-005 ]
4379 : [ 1.13396e-005 ]
4380 : [ 1.12522e-005 ]
4381 : [ 1.17177e-005 ]
4382 : [ 1.13207e-005 ]
4383 : [ 1.18587e-005 ]
4384 : [ 1.11994e-005 ]
4385 : [ 1.16495e-005 ]
4386 : [ 1.13158e-005 ]
4387 : [ 1.17389e-005 ]
4388 : [ 1.13582e-005 ]
4389 : [ 1.14703e-005 ]
4390 : [ 1.16584e-005 ]
4391 : [ 1.1463e-005  ]
4392 : [ 1.18084e-005 ]
4393 : [ 1.17001e-005 ]
4394 : [ 1.16521e-005 ]
4395 : [ 1.14006e-005 ]
4396 : [ 1.15073e-005 ]
4397 : [ 1.14776e-005 ]
4398 : [ 1.17831e-005 ]
4399 : [ 1.12491e-005 ]
4400 : [ 1.12287e-005 ]
4401 : [ 1.17828e-005 ]
4402 : [ 1.17129e-005 ]
4403 : [ 1.12751e-005 ]
4404 : [ 1.17531e-005 ]
4405 : [ 1.16548e-005 ]
4406 : [ 1.16441e-005 ]
4407 : [ 1.17247e-005 ]
4408 : [ 1.18105e-005 ]
4409 : [ 1.12962e-005 ]
4410 : [ 1.16186e-005 ]
4411 : [ 1.16319e-005 ]
4412 : [ 1.17859e-005 ]
4413 : [ 1.13067e-005 ]
4414 : [ 1.12051e-005 ]
4415 : [ 1.15437e-005 ]
4416 : [ 1.15979e-005 ]
4417 : [ 1.14266e-005 ]
4418 : [ 1.19562e-005 ]
4419 : [ 1.17876e-005 ]
4420 : [ 1.17457e-005 ]
4421 : [ 1.17144e-005 ]
4422 : [ 1.1606e-005  ]
4423 : [ 1.18525e-005 ]
4424 : [ 1.15878e-005 ]
4425 : [ 1.12272e-005 ]
4426 : [ 1.12427e-005 ]
4427 : [ 1.17049e-005 ]
4428 : [ 1.16434e-005 ]
4429 : [ 1.1455e-005  ]
4430 : [ 1.17473e-005 ]
4431 : [ 1.12305e-005 ]
4432 : [ 1.12456e-005 ]
4433 : [ 1.15797e-005 ]
4434 : [ 1.16669e-005 ]
4435 : [ 1.15788e-005 ]
4436 : [ 1.13712e-005 ]
4437 : [ 1.17514e-005 ]
4438 : [ 1.17044e-005 ]
4439 : [ 1.12564e-005 ]
4440 : [ 1.15404e-005 ]
4441 : [ 1.12316e-005 ]
4442 : [ 1.13489e-005 ]
4443 : [ 1.12627e-005 ]
4444 : [ 1.1782e-005  ]
4445 : [ 1.11443e-005 ]
4446 : [ 1.1666e-005  ]
4447 : [ 1.13927e-005 ]
4448 : [ 1.14767e-005 ]
4449 : [ 1.16139e-005 ]
4450 : [ 1.14622e-005 ]
4451 : [ 1.12276e-005 ]
4452 : [ 1.14588e-005 ]
4453 : [ 1.14658e-005 ]
4454 : [ 1.13085e-005 ]
4455 : [ 1.1675e-005  ]
4456 : [ 1.18212e-005 ]
4457 : [ 1.18546e-005 ]
4458 : [ 1.15963e-005 ]
4459 : [ 1.13442e-005 ]
4460 : [ 1.12071e-005 ]
4461 : [ 1.17405e-005 ]
4462 : [ 1.14189e-005 ]
4463 : [ 1.16124e-005 ]
4464 : [ 1.10813e-005 ]
4465 : [ 1.1485e-005  ]
4466 : [ 1.15393e-005 ]
4467 : [ 1.17069e-005 ]
4468 : [ 1.11803e-005 ]
4469 : [ 1.15267e-005 ]
4470 : [ 1.17467e-005 ]
4471 : [ 1.12193e-005 ]
4472 : [ 1.17428e-005 ]
4473 : [ 1.17473e-005 ]
4474 : [ 1.1662e-005  ]
4475 : [ 1.17085e-005 ]
4476 : [ 1.18019e-005 ]
4477 : [ 1.17256e-005 ]
4478 : [ 1.13306e-005 ]
4479 : [ 1.10575e-005 ]
4480 : [ 1.1671e-005  ]
4481 : [ 1.16204e-005 ]
4482 : [ 1.12209e-005 ]
4483 : [ 1.15391e-005 ]
4484 : [ 1.16089e-005 ]
4485 : [ 1.17581e-005 ]
4486 : [ 1.17566e-005 ]
4487 : [ 1.19795e-005 ]
4488 : [ 1.15078e-005 ]
4489 : [ 1.16547e-005 ]
4490 : [ 1.17468e-005 ]
4491 : [ 1.16894e-005 ]
4492 : [ 1.16099e-005 ]
4493 : [ 1.1579e-005  ]
4494 : [ 1.14317e-005 ]
4495 : [ 1.13788e-005 ]
4496 : [ 1.18576e-005 ]
4497 : [ 1.13176e-005 ]
4498 : [ 1.17435e-005 ]
4499 : [ 1.143e-005   ]
4500 : [ 1.14526e-005 ]
4501 : [ 1.17149e-005 ]
4502 : [ 1.1864e-005  ]
4503 : [ 1.13289e-005 ]
4504 : [ 1.16006e-005 ]
4505 : [ 1.14217e-005 ]
4506 : [ 1.12106e-005 ]
4507 : [ 1.14083e-005 ]
4508 : [ 1.17196e-005 ]
4509 : [ 1.14044e-005 ]
4510 : [ 1.15473e-005 ]
4511 : [ 1.1899e-005  ]
4512 : [ 1.15725e-005 ]
4513 : [ 1.16314e-005 ]
4514 : [ 1.12811e-005 ]
4515 : [ 1.12232e-005 ]
4516 : [ 1.15947e-005 ]
4517 : [ 1.11418e-005 ]
4518 : [ 1.15679e-005 ]
4519 : [ 1.14935e-005 ]
4520 : [ 1.14043e-005 ]
4521 : [ 1.17505e-005 ]
4522 : [ 1.1487e-005  ]
4523 : [ 1.12208e-005 ]
4524 : [ 1.1244e-005  ]
4525 : [ 1.18804e-005 ]
4526 : [ 1.1629e-005  ]
4527 : [ 1.15495e-005 ]
4528 : [ 1.17741e-005 ]
4529 : [ 1.15371e-005 ]
4530 : [ 1.15345e-005 ]
4531 : [ 1.13399e-005 ]
4532 : [ 1.1418e-005  ]
4533 : [ 1.16301e-005 ]
4534 : [ 1.13077e-005 ]
4535 : [ 1.1755e-005  ]
4536 : [ 1.14254e-005 ]
4537 : [ 1.12697e-005 ]
4538 : [ 1.17229e-005 ]
4539 : [ 1.15268e-005 ]
4540 : [ 1.1452e-005  ]
4541 : [ 1.14249e-005 ]
4542 : [ 1.14695e-005 ]
4543 : [ 1.18185e-005 ]
4544 : [ 1.17012e-005 ]
4545 : [ 1.14593e-005 ]
4546 : [ 1.10428e-005 ]
4547 : [ 1.11985e-005 ]
4548 : [ 1.16059e-005 ]
4549 : [ 1.1283e-005  ]
4550 : [ 1.18894e-005 ]
4551 : [ 1.1758e-005  ]
4552 : [ 1.13022e-005 ]
4553 : [ 1.17471e-005 ]
4554 : [ 1.13082e-005 ]
4555 : [ 1.1228e-005  ]
4556 : [ 1.14703e-005 ]
4557 : [ 1.17414e-005 ]
4558 : [ 1.1738e-005  ]
4559 : [ 1.13123e-005 ]
4560 : [ 1.11539e-005 ]
4561 : [ 1.12855e-005 ]
4562 : [ 1.15938e-005 ]
4563 : [ 1.16495e-005 ]
4564 : [ 1.17545e-005 ]
4565 : [ 1.19492e-005 ]
4566 : [ 1.17113e-005 ]
4567 : [ 1.11188e-005 ]
4568 : [ 1.18124e-005 ]
4569 : [ 1.14221e-005 ]
4570 : [ 1.17609e-005 ]
4571 : [ 1.1628e-005  ]
4572 : [ 1.17745e-005 ]
4573 : [ 1.16679e-005 ]
4574 : [ 1.13797e-005 ]
4575 : [ 1.17865e-005 ]
4576 : [ 1.1384e-005  ]
4577 : [ 1.12806e-005 ]
4578 : [ 1.1159e-005  ]
4579 : [ 1.15107e-005 ]
4580 : [ 1.17699e-005 ]
4581 : [ 1.1727e-005  ]
4582 : [ 1.14591e-005 ]
4583 : [ 1.17099e-005 ]
4584 : [ 1.17915e-005 ]
4585 : [ 1.17976e-005 ]
4586 : [ 1.14392e-005 ]
4587 : [ 1.18051e-005 ]
4588 : [ 1.17618e-005 ]
4589 : [ 1.18065e-005 ]
4590 : [ 1.16251e-005 ]
4591 : [ 1.17174e-005 ]
4592 : [ 1.17883e-005 ]
4593 : [ 1.15943e-005 ]
4594 : [ 1.1049e-005  ]
4595 : [ 1.17089e-005 ]
4596 : [ 1.17583e-005 ]
4597 : [ 1.14371e-005 ]
4598 : [ 1.12827e-005 ]
4599 : [ 1.18263e-005 ]
4600 : [ 1.16661e-005 ]
4601 : [ 1.12703e-005 ]
4602 : [ 1.152e-005   ]
4603 : [ 1.16844e-005 ]
4604 : [ 1.14164e-005 ]
4605 : [ 1.18214e-005 ]
4606 : [ 1.14783e-005 ]
4607 : [ 1.16903e-005 ]
4608 : [ 1.16984e-005 ]
4609 : [ 1.16057e-005 ]
4610 : [ 1.16923e-005 ]
4611 : [ 1.16776e-005 ]
4612 : [ 1.15453e-005 ]
4613 : [ 1.13768e-005 ]
4614 : [ 1.16685e-005 ]
4615 : [ 1.17987e-005 ]
4616 : [ 1.1683e-005  ]
4617 : [ 1.16164e-005 ]
4618 : [ 1.11913e-005 ]
4619 : [ 1.18002e-005 ]
4620 : [ 1.12713e-005 ]
4621 : [ 1.1621e-005  ]
4622 : [ 1.14237e-005 ]
4623 : [ 1.13172e-005 ]
4624 : [ 1.17487e-005 ]
4625 : [ 1.11787e-005 ]
4626 : [ 1.12061e-005 ]
4627 : [ 1.18156e-005 ]
4628 : [ 1.16959e-005 ]
4629 : [ 1.16871e-005 ]
4630 : [ 1.18811e-005 ]
4631 : [ 1.14544e-005 ]
4632 : [ 1.18019e-005 ]
4633 : [ 1.13163e-005 ]
4634 : [ 1.17572e-005 ]
4635 : [ 1.11976e-005 ]
4636 : [ 1.1699e-005  ]
4637 : [ 1.11252e-005 ]
4638 : [ 1.17216e-005 ]
4639 : [ 1.15319e-005 ]
4640 : [ 1.17488e-005 ]
4641 : [ 1.14459e-005 ]
4642 : [ 1.13565e-005 ]
4643 : [ 1.132e-005   ]
4644 : [ 1.18642e-005 ]
4645 : [ 1.15657e-005 ]
4646 : [ 1.17376e-005 ]
4647 : [ 1.16238e-005 ]
4648 : [ 1.16246e-005 ]
4649 : [ 1.1202e-005  ]
4650 : [ 1.14116e-005 ]
4651 : [ 1.18201e-005 ]
4652 : [ 1.18211e-005 ]
4653 : [ 1.10728e-005 ]
4654 : [ 1.18138e-005 ]
4655 : [ 1.17654e-005 ]
4656 : [ 1.16298e-005 ]
4657 : [ 1.18159e-005 ]
4658 : [ 1.12252e-005 ]
4659 : [ 1.19019e-005 ]
4660 : [ 1.17912e-005 ]
4661 : [ 1.1709e-005  ]
4662 : [ 1.1698e-005  ]
4663 : [ 1.15623e-005 ]
4664 : [ 1.17214e-005 ]
4665 : [ 1.16037e-005 ]
4666 : [ 1.1683e-005  ]
4667 : [ 1.17294e-005 ]
4668 : [ 1.14652e-005 ]
4669 : [ 1.15754e-005 ]
4670 : [ 1.17931e-005 ]
4671 : [ 1.1646e-005  ]
4672 : [ 1.11221e-005 ]
4673 : [ 1.15292e-005 ]
4674 : [ 1.12225e-005 ]
4675 : [ 1.16408e-005 ]
4676 : [ 1.11666e-005 ]
4677 : [ 1.16662e-005 ]
4678 : [ 1.15417e-005 ]
4679 : [ 1.14484e-005 ]
4680 : [ 1.15579e-005 ]
4681 : [ 1.12294e-005 ]
4682 : [ 1.14192e-005 ]
4683 : [ 1.13511e-005 ]
4684 : [ 1.14417e-005 ]
4685 : [ 1.12379e-005 ]
4686 : [ 1.1167e-005  ]
4687 : [ 1.15984e-005 ]
4688 : [ 1.14091e-005 ]
4689 : [ 1.15382e-005 ]
4690 : [ 1.18107e-005 ]
4691 : [ 1.11958e-005 ]
4692 : [ 1.12977e-005 ]
4693 : [ 1.13806e-005 ]
4694 : [ 1.15569e-005 ]
4695 : [ 1.1487e-005  ]
4696 : [ 1.18021e-005 ]
4697 : [ 1.11073e-005 ]
4698 : [ 1.15404e-005 ]
4699 : [ 1.18616e-005 ]
4700 : [ 1.11249e-005 ]
4701 : [ 1.1287e-005  ]
4702 : [ 1.15448e-005 ]
4703 : [ 1.16124e-005 ]
4704 : [ 1.10963e-005 ]
4705 : [ 1.16953e-005 ]
4706 : [ 1.17554e-005 ]
4707 : [ 1.13507e-005 ]
4708 : [ 1.1196e-005  ]
4709 : [ 1.16404e-005 ]
4710 : [ 1.15679e-005 ]
4711 : [ 1.1654e-005  ]
4712 : [ 1.1359e-005  ]
4713 : [ 1.15248e-005 ]
4714 : [ 1.12497e-005 ]
4715 : [ 1.13643e-005 ]
4716 : [ 1.16329e-005 ]
4717 : [ 1.14302e-005 ]
4718 : [ 1.16784e-005 ]
4719 : [ 1.12981e-005 ]
4720 : [ 1.16219e-005 ]
4721 : [ 1.17804e-005 ]
4722 : [ 1.15571e-005 ]
4723 : [ 1.12842e-005 ]
4724 : [ 1.16055e-005 ]
4725 : [ 1.14132e-005 ]
4726 : [ 1.15918e-005 ]
4727 : [ 1.1292e-005  ]
4728 : [ 1.13032e-005 ]
4729 : [ 1.15095e-005 ]
4730 : [ 1.17598e-005 ]
4731 : [ 1.13928e-005 ]
4732 : [ 1.11345e-005 ]
4733 : [ 1.11763e-005 ]
4734 : [ 1.15806e-005 ]
4735 : [ 1.17091e-005 ]
4736 : [ 1.12657e-005 ]
4737 : [ 1.16682e-005 ]
4738 : [ 1.15517e-005 ]
4739 : [ 1.18374e-005 ]
4740 : [ 1.18313e-005 ]
4741 : [ 1.12554e-005 ]
4742 : [ 1.16587e-005 ]
4743 : [ 1.18226e-005 ]
4744 : [ 1.14381e-005 ]
4745 : [ 1.17426e-005 ]
4746 : [ 1.16999e-005 ]
4747 : [ 1.1351e-005  ]
4748 : [ 1.1758e-005  ]
4749 : [ 1.13169e-005 ]
4750 : [ 1.15324e-005 ]
4751 : [ 1.11852e-005 ]
4752 : [ 1.13961e-005 ]
4753 : [ 1.16726e-005 ]
4754 : [ 1.16641e-005 ]
4755 : [ 1.13037e-005 ]
4756 : [ 1.10792e-005 ]
4757 : [ 1.17297e-005 ]
4758 : [ 1.12219e-005 ]
4759 : [ 1.12079e-005 ]
4760 : [ 1.16352e-005 ]
4761 : [ 1.1763e-005  ]
4762 : [ 1.10903e-005 ]
4763 : [ 1.17365e-005 ]
4764 : [ 1.11728e-005 ]
4765 : [ 1.11867e-005 ]
4766 : [ 1.18114e-005 ]
4767 : [ 1.13542e-005 ]
4768 : [ 1.14539e-005 ]
4769 : [ 1.17586e-005 ]
4770 : [ 1.11683e-005 ]
4771 : [ 1.13625e-005 ]
4772 : [ 1.17453e-005 ]
4773 : [ 1.17437e-005 ]
4774 : [ 1.13419e-005 ]
4775 : [ 1.16444e-005 ]
4776 : [ 1.16948e-005 ]
4777 : [ 1.18295e-005 ]
4778 : [ 1.13043e-005 ]
4779 : [ 1.16653e-005 ]
4780 : [ 1.18781e-005 ]
4781 : [ 1.1856e-005  ]
4782 : [ 1.14228e-005 ]
4783 : [ 1.1689e-005  ]
4784 : [ 1.17547e-005 ]
4785 : [ 1.16688e-005 ]
4786 : [ 1.11765e-005 ]
4787 : [ 1.12635e-005 ]
4788 : [ 1.11748e-005 ]
4789 : [ 1.13689e-005 ]
4790 : [ 1.16473e-005 ]
4791 : [ 1.13871e-005 ]
4792 : [ 1.17116e-005 ]
4793 : [ 1.13763e-005 ]
4794 : [ 1.13659e-005 ]
4795 : [ 1.11152e-005 ]
4796 : [ 1.16215e-005 ]
4797 : [ 1.14602e-005 ]
4798 : [ 1.15032e-005 ]
4799 : [ 1.17707e-005 ]
4800 : [ 1.11134e-005 ]
4801 : [ 1.16368e-005 ]
4802 : [ 1.17812e-005 ]
4803 : [ 1.17667e-005 ]
4804 : [ 1.18696e-005 ]
4805 : [ 1.11797e-005 ]
4806 : [ 1.16941e-005 ]
4807 : [ 1.12726e-005 ]
4808 : [ 1.15152e-005 ]
4809 : [ 1.13112e-005 ]
4810 : [ 1.18289e-005 ]
4811 : [ 1.12041e-005 ]
4812 : [ 1.16783e-005 ]
4813 : [ 1.13698e-005 ]
4814 : [ 1.18169e-005 ]
4815 : [ 1.17331e-005 ]
4816 : [ 1.13535e-005 ]
4817 : [ 1.13427e-005 ]
4818 : [ 1.15262e-005 ]
4819 : [ 1.17792e-005 ]
4820 : [ 1.16615e-005 ]
4821 : [ 1.14543e-005 ]
4822 : [ 1.16734e-005 ]
4823 : [ 1.16044e-005 ]
4824 : [ 1.1663e-005  ]
4825 : [ 1.11622e-005 ]
4826 : [ 1.15743e-005 ]
4827 : [ 1.14337e-005 ]
4828 : [ 1.1142e-005  ]
4829 : [ 1.15061e-005 ]
4830 : [ 1.11472e-005 ]
4831 : [ 1.15214e-005 ]
4832 : [ 1.17217e-005 ]
4833 : [ 1.16564e-005 ]
4834 : [ 1.18133e-005 ]
4835 : [ 1.15029e-005 ]
4836 : [ 1.16411e-005 ]
4837 : [ 1.16507e-005 ]
4838 : [ 1.15217e-005 ]
4839 : [ 1.12135e-005 ]
4840 : [ 1.13609e-005 ]
4841 : [ 1.1398e-005  ]
4842 : [ 1.16492e-005 ]
4843 : [ 1.12193e-005 ]
4844 : [ 1.14777e-005 ]
4845 : [ 1.1177e-005  ]
4846 : [ 1.13462e-005 ]
4847 : [ 1.13158e-005 ]
4848 : [ 1.12776e-005 ]
4849 : [ 1.16086e-005 ]
4850 : [ 1.11554e-005 ]
4851 : [ 1.16158e-005 ]
4852 : [ 1.17304e-005 ]
4853 : [ 1.17128e-005 ]
4854 : [ 1.1818e-005  ]
4855 : [ 1.13424e-005 ]
4856 : [ 1.16339e-005 ]
4857 : [ 1.17588e-005 ]
4858 : [ 1.16591e-005 ]
4859 : [ 1.14137e-005 ]
4860 : [ 1.16686e-005 ]
4861 : [ 1.15065e-005 ]
4862 : [ 1.17725e-005 ]
4863 : [ 1.16363e-005 ]
4864 : [ 1.17326e-005 ]
4865 : [ 1.1417e-005  ]
4866 : [ 1.1561e-005  ]
4867 : [ 1.1292e-005  ]
4868 : [ 1.16354e-005 ]
4869 : [ 1.14086e-005 ]
4870 : [ 1.16604e-005 ]
4871 : [ 1.12508e-005 ]
4872 : [ 1.16445e-005 ]
4873 : [ 1.1526e-005  ]
4874 : [ 1.15655e-005 ]
4875 : [ 1.13573e-005 ]
4876 : [ 1.12876e-005 ]
4877 : [ 1.15778e-005 ]
4878 : [ 1.14654e-005 ]
4879 : [ 1.15461e-005 ]
4880 : [ 1.15142e-005 ]
4881 : [ 1.14708e-005 ]
4882 : [ 1.18061e-005 ]
4883 : [ 1.1068e-005  ]
4884 : [ 1.18783e-005 ]
4885 : [ 1.17704e-005 ]
4886 : [ 1.15877e-005 ]
4887 : [ 1.1922e-005  ]
4888 : [ 1.12331e-005 ]
4889 : [ 1.1414e-005  ]
4890 : [ 1.13528e-005 ]
4891 : [ 1.14608e-005 ]
4892 : [ 1.14685e-005 ]
4893 : [ 1.17917e-005 ]
4894 : [ 1.1945e-005  ]
4895 : [ 1.12276e-005 ]
4896 : [ 1.11159e-005 ]
4897 : [ 1.12593e-005 ]
4898 : [ 1.16792e-005 ]
4899 : [ 1.11529e-005 ]
4900 : [ 1.18289e-005 ]
4901 : [ 1.16676e-005 ]
4902 : [ 1.13014e-005 ]
4903 : [ 1.17569e-005 ]
4904 : [ 1.15481e-005 ]
4905 : [ 1.18036e-005 ]
4906 : [ 1.1147e-005  ]
4907 : [ 1.13566e-005 ]
4908 : [ 1.12854e-005 ]
4909 : [ 1.14556e-005 ]
4910 : [ 1.15454e-005 ]
4911 : [ 1.14287e-005 ]
4912 : [ 1.16596e-005 ]
4913 : [ 1.16857e-005 ]
4914 : [ 1.12922e-005 ]
4915 : [ 1.14522e-005 ]
4916 : [ 1.18315e-005 ]
4917 : [ 1.13982e-005 ]
4918 : [ 1.13488e-005 ]
4919 : [ 1.18043e-005 ]
4920 : [ 1.17513e-005 ]
4921 : [ 1.17111e-005 ]
4922 : [ 1.15337e-005 ]
4923 : [ 1.18106e-005 ]
4924 : [ 1.18044e-005 ]
4925 : [ 1.19351e-005 ]
4926 : [ 1.13737e-005 ]
4927 : [ 1.1795e-005  ]
4928 : [ 1.13357e-005 ]
4929 : [ 1.17783e-005 ]
4930 : [ 1.16711e-005 ]
4931 : [ 1.13127e-005 ]
4932 : [ 1.13562e-005 ]
4933 : [ 1.14516e-005 ]
4934 : [ 1.16819e-005 ]
4935 : [ 1.15779e-005 ]
4936 : [ 1.15033e-005 ]
4937 : [ 1.11278e-005 ]
4938 : [ 1.12096e-005 ]
4939 : [ 1.16068e-005 ]
4940 : [ 1.12748e-005 ]
4941 : [ 1.12744e-005 ]
4942 : [ 1.17138e-005 ]
4943 : [ 1.1315e-005  ]
4944 : [ 1.14873e-005 ]
4945 : [ 1.12736e-005 ]
4946 : [ 1.19625e-005 ]
4947 : [ 1.17402e-005 ]
4948 : [ 1.11301e-005 ]
4949 : [ 1.17741e-005 ]
4950 : [ 1.15961e-005 ]
4951 : [ 1.15957e-005 ]
4952 : [ 1.17943e-005 ]
4953 : [ 1.16363e-005 ]
4954 : [ 1.12528e-005 ]
4955 : [ 1.12311e-005 ]
4956 : [ 1.1392e-005  ]
4957 : [ 1.13315e-005 ]
4958 : [ 1.17459e-005 ]
4959 : [ 1.15524e-005 ]
4960 : [ 1.18286e-005 ]
4961 : [ 1.13046e-005 ]
4962 : [ 1.11407e-005 ]
4963 : [ 1.15551e-005 ]
4964 : [ 1.15906e-005 ]
4965 : [ 1.16134e-005 ]
4966 : [ 1.14018e-005 ]
4967 : [ 1.16672e-005 ]
4968 : [ 1.12417e-005 ]
4969 : [ 1.14688e-005 ]
4970 : [ 1.12744e-005 ]
4971 : [ 1.18025e-005 ]
4972 : [ 1.16973e-005 ]
4973 : [ 1.16825e-005 ]
4974 : [ 1.17376e-005 ]
4975 : [ 1.14842e-005 ]
4976 : [ 1.12707e-005 ]
4977 : [ 1.17e-005    ]
4978 : [ 1.14092e-005 ]
4979 : [ 1.15541e-005 ]
4980 : [ 1.11819e-005 ]
4981 : [ 1.11603e-005 ]
4982 : [ 1.16472e-005 ]
4983 : [ 1.16851e-005 ]
4984 : [ 1.15206e-005 ]
4985 : [ 1.17984e-005 ]
4986 : [ 1.13108e-005 ]
4987 : [ 1.1159e-005  ]
4988 : [ 1.12135e-005 ]
4989 : [ 1.15819e-005 ]
4990 : [ 1.12158e-005 ]
4991 : [ 1.15437e-005 ]
4992 : [ 1.15894e-005 ]
4993 : [ 1.14069e-005 ]
4994 : [ 1.12247e-005 ]
4995 : [ 1.1705e-005  ]
4996 : [ 1.17262e-005 ]
4997 : [ 1.12895e-005 ]
4998 : [ 1.18303e-005 ]
4999 : [ 1.12515e-005 ]
5000 : [ 1.12309e-005 ]
5001 : [ 1.13871e-005 ]
5002 : [ 1.18013e-005 ]
5003 : [ 1.1542e-005  ]
5004 : [ 1.16926e-005 ]
5005 : [ 1.16427e-005 ]
5006 : [ 1.14729e-005 ]
5007 : [ 1.11767e-005 ]
5008 : [ 1.15384e-005 ]
5009 : [ 1.17406e-005 ]
5010 : [ 1.15793e-005 ]
5011 : [ 1.1841e-005  ]
5012 : [ 1.17606e-005 ]
5013 : [ 1.17904e-005 ]
5014 : [ 1.16863e-005 ]
5015 : [ 1.10944e-005 ]
5016 : [ 1.13234e-005 ]
5017 : [ 1.18132e-005 ]
5018 : [ 1.16348e-005 ]
5019 : [ 1.13595e-005 ]
5020 : [ 1.15976e-005 ]
5021 : [ 1.16622e-005 ]
5022 : [ 1.17859e-005 ]
5023 : [ 1.17125e-005 ]
5024 : [ 1.13194e-005 ]
5025 : [ 1.14569e-005 ]
5026 : [ 1.17199e-005 ]
5027 : [ 1.1468e-005  ]
5028 : [ 1.177e-005   ]
5029 : [ 1.14485e-005 ]
5030 : [ 1.1714e-005  ]
5031 : [ 1.17382e-005 ]
5032 : [ 1.15872e-005 ]
5033 : [ 1.13364e-005 ]
5034 : [ 1.14754e-005 ]
5035 : [ 1.16888e-005 ]
5036 : [ 1.12447e-005 ]
5037 : [ 1.1707e-005  ]
5038 : [ 1.16449e-005 ]
5039 : [ 1.1179e-005  ]
5040 : [ 1.12666e-005 ]
5041 : [ 1.18423e-005 ]
5042 : [ 1.15857e-005 ]
5043 : [ 1.17333e-005 ]
5044 : [ 1.139e-005   ]
5045 : [ 1.12106e-005 ]
5046 : [ 1.16549e-005 ]
5047 : [ 1.12563e-005 ]
5048 : [ 1.12746e-005 ]
5049 : [ 1.15298e-005 ]
5050 : [ 1.1207e-005  ]
5051 : [ 1.16918e-005 ]
5052 : [ 1.18385e-005 ]
5053 : [ 1.18142e-005 ]
5054 : [ 1.15151e-005 ]
5055 : [ 1.11631e-005 ]
5056 : [ 1.1518e-005  ]
5057 : [ 1.13245e-005 ]
5058 : [ 1.12876e-005 ]
5059 : [ 1.15958e-005 ]
5060 : [ 1.15728e-005 ]
5061 : [ 1.16139e-005 ]
5062 : [ 1.17514e-005 ]
5063 : [ 1.15896e-005 ]
5064 : [ 1.12772e-005 ]
5065 : [ 1.16667e-005 ]
5066 : [ 1.14078e-005 ]
5067 : [ 1.12663e-005 ]
5068 : [ 1.13871e-005 ]
5069 : [ 1.1767e-005  ]
5070 : [ 1.12311e-005 ]
5071 : [ 1.16726e-005 ]
5072 : [ 1.15261e-005 ]
5073 : [ 1.17487e-005 ]
5074 : [ 1.17496e-005 ]
5075 : [ 1.17257e-005 ]
5076 : [ 1.17e-005    ]
5077 : [ 1.16539e-005 ]
5078 : [ 1.13713e-005 ]
5079 : [ 1.16036e-005 ]
5080 : [ 1.13027e-005 ]
5081 : [ 1.1942e-005  ]
5082 : [ 1.17545e-005 ]
5083 : [ 1.15927e-005 ]
5084 : [ 1.13769e-005 ]
5085 : [ 1.18428e-005 ]
5086 : [ 1.16046e-005 ]
5087 : [ 1.14826e-005 ]
5088 : [ 1.14651e-005 ]
5089 : [ 1.17787e-005 ]
5090 : [ 1.15379e-005 ]
5091 : [ 1.13069e-005 ]
5092 : [ 1.14253e-005 ]
5093 : [ 1.13e-005    ]
5094 : [ 1.1528e-005  ]
5095 : [ 1.15923e-005 ]
5096 : [ 1.1734e-005  ]
5097 : [ 1.18266e-005 ]
5098 : [ 1.17029e-005 ]
5099 : [ 1.15379e-005 ]
5100 : [ 1.13427e-005 ]
5101 : [ 1.12901e-005 ]
5102 : [ 1.16824e-005 ]
5103 : [ 1.16085e-005 ]
5104 : [ 1.14398e-005 ]
5105 : [ 1.12537e-005 ]
5106 : [ 1.12566e-005 ]
5107 : [ 1.18008e-005 ]
5108 : [ 1.17896e-005 ]
5109 : [ 1.13029e-005 ]
5110 : [ 1.14128e-005 ]
5111 : [ 1.14837e-005 ]
5112 : [ 1.15063e-005 ]
5113 : [ 1.18141e-005 ]
5114 : [ 1.11458e-005 ]
5115 : [ 1.16637e-005 ]
5116 : [ 1.12487e-005 ]
5117 : [ 1.13918e-005 ]
5118 : [ 1.14638e-005 ]
5119 : [ 1.13305e-005 ]
5120 : [ 1.17716e-005 ]
5121 : [ 1.15306e-005 ]
5122 : [ 1.18109e-005 ]
5123 : [ 1.1409e-005  ]
5124 : [ 1.18901e-005 ]
5125 : [ 1.1646e-005  ]
5126 : [ 1.15223e-005 ]
5127 : [ 1.19039e-005 ]
5128 : [ 1.12892e-005 ]
5129 : [ 1.17011e-005 ]
5130 : [ 1.18323e-005 ]
5131 : [ 1.15507e-005 ]
5132 : [ 1.1309e-005  ]
5133 : [ 1.18293e-005 ]
5134 : [ 1.19824e-005 ]
5135 : [ 1.16277e-005 ]
5136 : [ 1.18658e-005 ]
5137 : [ 1.11792e-005 ]
5138 : [ 1.1784e-005  ]
5139 : [ 1.12587e-005 ]
5140 : [ 1.1478e-005  ]
5141 : [ 1.18392e-005 ]
5142 : [ 1.17018e-005 ]
5143 : [ 1.15686e-005 ]
5144 : [ 1.16958e-005 ]
5145 : [ 1.11294e-005 ]
5146 : [ 1.14011e-005 ]
5147 : [ 1.15893e-005 ]
5148 : [ 1.12964e-005 ]
5149 : [ 1.182e-005   ]
5150 : [ 1.15775e-005 ]
5151 : [ 1.11569e-005 ]
5152 : [ 1.15332e-005 ]
5153 : [ 1.17974e-005 ]
5154 : [ 1.17576e-005 ]
5155 : [ 1.17791e-005 ]
5156 : [ 1.1175e-005  ]
5157 : [ 1.13462e-005 ]
5158 : [ 1.129e-005   ]
5159 : [ 1.11213e-005 ]
5160 : [ 1.1651e-005  ]
5161 : [ 1.16044e-005 ]
5162 : [ 1.11876e-005 ]
5163 : [ 1.15463e-005 ]
5164 : [ 1.12549e-005 ]
5165 : [ 1.15113e-005 ]
5166 : [ 1.12016e-005 ]
5167 : [ 1.12709e-005 ]
5168 : [ 1.16431e-005 ]
5169 : [ 1.18159e-005 ]
5170 : [ 1.16664e-005 ]
5171 : [ 1.18186e-005 ]
5172 : [ 1.11354e-005 ]
5173 : [ 1.17195e-005 ]
5174 : [ 1.14706e-005 ]
5175 : [ 1.16193e-005 ]
5176 : [ 1.16276e-005 ]
5177 : [ 1.18817e-005 ]
5178 : [ 1.13908e-005 ]
5179 : [ 1.15363e-005 ]
5180 : [ 1.14996e-005 ]
5181 : [ 1.17749e-005 ]
5182 : [ 1.14496e-005 ]
5183 : [ 1.11606e-005 ]
5184 : [ 1.14646e-005 ]
5185 : [ 1.18468e-005 ]
5186 : [ 1.16352e-005 ]
5187 : [ 1.12069e-005 ]
5188 : [ 1.13999e-005 ]
5189 : [ 1.17644e-005 ]
5190 : [ 1.12403e-005 ]
5191 : [ 1.13041e-005 ]
5192 : [ 1.18627e-005 ]
5193 : [ 1.13243e-005 ]
5194 : [ 1.19065e-005 ]
5195 : [ 1.17102e-005 ]
5196 : [ 1.11948e-005 ]
5197 : [ 1.18032e-005 ]
5198 : [ 1.15711e-005 ]
5199 : [ 1.13248e-005 ]
5200 : [ 1.17188e-005 ]
5201 : [ 1.11956e-005 ]
5202 : [ 1.12398e-005 ]
5203 : [ 1.1508e-005  ]
5204 : [ 1.14609e-005 ]
5205 : [ 1.18727e-005 ]
5206 : [ 1.15698e-005 ]
5207 : [ 1.12286e-005 ]
5208 : [ 1.17495e-005 ]
5209 : [ 1.16456e-005 ]
5210 : [ 1.1683e-005  ]
5211 : [ 1.15325e-005 ]
5212 : [ 1.17662e-005 ]
5213 : [ 1.11537e-005 ]
5214 : [ 1.14046e-005 ]
5215 : [ 1.14266e-005 ]
5216 : [ 1.14122e-005 ]
5217 : [ 1.11778e-005 ]
5218 : [ 1.17454e-005 ]
5219 : [ 1.14715e-005 ]
5220 : [ 1.15762e-005 ]
5221 : [ 1.17754e-005 ]
5222 : [ 1.16599e-005 ]
5223 : [ 1.13247e-005 ]
5224 : [ 1.17028e-005 ]
5225 : [ 1.13284e-005 ]
5226 : [ 1.13182e-005 ]
5227 : [ 1.17389e-005 ]
5228 : [ 1.16788e-005 ]
5229 : [ 1.12135e-005 ]
5230 : [ 1.11853e-005 ]
5231 : [ 1.1375e-005  ]
5232 : [ 1.12251e-005 ]
5233 : [ 1.12902e-005 ]
5234 : [ 1.18744e-005 ]
5235 : [ 1.17353e-005 ]
5236 : [ 1.11634e-005 ]
5237 : [ 1.15134e-005 ]
5238 : [ 1.1794e-005  ]
5239 : [ 1.14918e-005 ]
5240 : [ 1.10978e-005 ]
5241 : [ 1.11792e-005 ]
5242 : [ 1.13461e-005 ]
5243 : [ 1.12794e-005 ]
5244 : [ 1.16435e-005 ]
5245 : [ 1.15034e-005 ]
5246 : [ 1.16239e-005 ]
5247 : [ 1.14706e-005 ]
5248 : [ 1.12539e-005 ]
5249 : [ 1.17224e-005 ]
5250 : [ 1.17146e-005 ]
5251 : [ 1.16158e-005 ]
5252 : [ 1.17971e-005 ]
5253 : [ 1.17726e-005 ]
5254 : [ 1.13051e-005 ]
5255 : [ 1.12592e-005 ]
5256 : [ 1.15964e-005 ]
5257 : [ 1.16689e-005 ]
5258 : [ 1.15879e-005 ]
5259 : [ 1.11236e-005 ]
5260 : [ 1.16107e-005 ]
5261 : [ 1.13551e-005 ]
5262 : [ 1.18892e-005 ]
5263 : [ 1.1835e-005  ]
5264 : [ 1.11708e-005 ]
5265 : [ 1.13743e-005 ]
5266 : [ 1.14962e-005 ]
5267 : [ 1.18923e-005 ]
5268 : [ 1.17924e-005 ]
5269 : [ 1.18882e-005 ]
5270 : [ 1.1388e-005  ]
5271 : [ 1.11602e-005 ]
5272 : [ 1.12327e-005 ]
5273 : [ 1.14316e-005 ]
5274 : [ 1.15469e-005 ]
5275 : [ 1.13645e-005 ]
5276 : [ 1.18744e-005 ]
5277 : [ 1.17116e-005 ]
5278 : [ 1.18191e-005 ]
5279 : [ 1.18434e-005 ]
5280 : [ 1.14529e-005 ]
5281 : [ 1.1754e-005  ]
5282 : [ 1.17338e-005 ]
5283 : [ 1.1631e-005  ]
5284 : [ 1.1327e-005  ]
5285 : [ 1.15703e-005 ]
5286 : [ 1.14592e-005 ]
5287 : [ 1.17314e-005 ]
5288 : [ 1.17653e-005 ]
5289 : [ 1.17039e-005 ]
5290 : [ 1.17726e-005 ]
5291 : [ 1.18517e-005 ]
5292 : [ 1.12096e-005 ]
5293 : [ 1.11882e-005 ]
5294 : [ 1.16996e-005 ]
5295 : [ 1.18237e-005 ]
5296 : [ 1.12098e-005 ]
5297 : [ 1.1745e-005  ]
5298 : [ 1.18349e-005 ]
5299 : [ 1.164e-005   ]
5300 : [ 1.14426e-005 ]
5301 : [ 1.14511e-005 ]
5302 : [ 1.16484e-005 ]
5303 : [ 1.15669e-005 ]
5304 : [ 1.1506e-005  ]
5305 : [ 1.16238e-005 ]
5306 : [ 1.1486e-005  ]
5307 : [ 1.16798e-005 ]
5308 : [ 1.15763e-005 ]
5309 : [ 1.16386e-005 ]
5310 : [ 1.18099e-005 ]
5311 : [ 1.12231e-005 ]
5312 : [ 1.12476e-005 ]
5313 : [ 1.16476e-005 ]
5314 : [ 1.17441e-005 ]
5315 : [ 1.13603e-005 ]
5316 : [ 1.16644e-005 ]
5317 : [ 1.13091e-005 ]
5318 : [ 1.15805e-005 ]
5319 : [ 1.13205e-005 ]
5320 : [ 1.17024e-005 ]
5321 : [ 1.14964e-005 ]
5322 : [ 1.15084e-005 ]
5323 : [ 1.14711e-005 ]
5324 : [ 1.17009e-005 ]
5325 : [ 1.14599e-005 ]
5326 : [ 1.15819e-005 ]
5327 : [ 1.17467e-005 ]
5328 : [ 1.14297e-005 ]
5329 : [ 1.18053e-005 ]
5330 : [ 1.18113e-005 ]
5331 : [ 1.14665e-005 ]
5332 : [ 1.12535e-005 ]
5333 : [ 1.12322e-005 ]
5334 : [ 1.12719e-005 ]
5335 : [ 1.17225e-005 ]
5336 : [ 1.17727e-005 ]
5337 : [ 1.18042e-005 ]
5338 : [ 1.17054e-005 ]
5339 : [ 1.16392e-005 ]
5340 : [ 1.14107e-005 ]
5341 : [ 1.12366e-005 ]
5342 : [ 1.1686e-005  ]
5343 : [ 1.15877e-005 ]
5344 : [ 1.12136e-005 ]
5345 : [ 1.16895e-005 ]
5346 : [ 1.11662e-005 ]
5347 : [ 1.11276e-005 ]
5348 : [ 1.12239e-005 ]
5349 : [ 1.13496e-005 ]
5350 : [ 1.12123e-005 ]
5351 : [ 1.13568e-005 ]
5352 : [ 1.14365e-005 ]
5353 : [ 1.14469e-005 ]
5354 : [ 1.14749e-005 ]
5355 : [ 1.1861e-005  ]
5356 : [ 1.17269e-005 ]
5357 : [ 1.12835e-005 ]
5358 : [ 1.14595e-005 ]
5359 : [ 1.16422e-005 ]
5360 : [ 1.14357e-005 ]
5361 : [ 1.17136e-005 ]
5362 : [ 1.18257e-005 ]
5363 : [ 1.15619e-005 ]
5364 : [ 1.13436e-005 ]
5365 : [ 1.17173e-005 ]
5366 : [ 1.1754e-005  ]
5367 : [ 1.12805e-005 ]
5368 : [ 1.10622e-005 ]
5369 : [ 1.15161e-005 ]
5370 : [ 1.12183e-005 ]
5371 : [ 1.17733e-005 ]
5372 : [ 1.14516e-005 ]
5373 : [ 1.16412e-005 ]
5374 : [ 1.18024e-005 ]
5375 : [ 1.15647e-005 ]
5376 : [ 1.18176e-005 ]
5377 : [ 1.17116e-005 ]
5378 : [ 1.1793e-005  ]
5379 : [ 1.13045e-005 ]
5380 : [ 1.11895e-005 ]
5381 : [ 1.15899e-005 ]
5382 : [ 1.16907e-005 ]
5383 : [ 1.16405e-005 ]
5384 : [ 1.16561e-005 ]
5385 : [ 1.18105e-005 ]
5386 : [ 1.17517e-005 ]
5387 : [ 1.18884e-005 ]
5388 : [ 1.17552e-005 ]
5389 : [ 1.17002e-005 ]
5390 : [ 1.11561e-005 ]
5391 : [ 1.12068e-005 ]
5392 : [ 1.17501e-005 ]
5393 : [ 1.12801e-005 ]
5394 : [ 1.11607e-005 ]
5395 : [ 1.16036e-005 ]
5396 : [ 1.12901e-005 ]
5397 : [ 1.14249e-005 ]
5398 : [ 1.15769e-005 ]
5399 : [ 1.15521e-005 ]
5400 : [ 1.12382e-005 ]
5401 : [ 1.15137e-005 ]
5402 : [ 1.17299e-005 ]
5403 : [ 1.1555e-005  ]
5404 : [ 1.14138e-005 ]
5405 : [ 1.15043e-005 ]
5406 : [ 1.16162e-005 ]
5407 : [ 1.1456e-005  ]
5408 : [ 1.14084e-005 ]
5409 : [ 1.16141e-005 ]
5410 : [ 1.1674e-005  ]
5411 : [ 1.15526e-005 ]
5412 : [ 1.13766e-005 ]
5413 : [ 1.17325e-005 ]
5414 : [ 1.13369e-005 ]
5415 : [ 1.16689e-005 ]
5416 : [ 1.16175e-005 ]
5417 : [ 1.177e-005   ]
5418 : [ 1.11236e-005 ]
5419 : [ 1.13416e-005 ]
5420 : [ 1.12167e-005 ]
5421 : [ 1.14352e-005 ]
5422 : [ 1.12255e-005 ]
5423 : [ 1.17131e-005 ]
5424 : [ 1.12879e-005 ]
5425 : [ 1.17333e-005 ]
5426 : [ 1.18525e-005 ]
5427 : [ 1.16706e-005 ]
5428 : [ 1.15729e-005 ]
5429 : [ 1.13083e-005 ]
5430 : [ 1.17266e-005 ]
5431 : [ 1.17594e-005 ]
5432 : [ 1.15722e-005 ]
5433 : [ 1.12974e-005 ]
5434 : [ 1.18621e-005 ]
5435 : [ 1.16736e-005 ]
5436 : [ 1.17109e-005 ]
5437 : [ 1.15898e-005 ]
5438 : [ 1.17155e-005 ]
5439 : [ 1.14979e-005 ]
5440 : [ 1.13758e-005 ]
5441 : [ 1.11623e-005 ]
5442 : [ 1.16392e-005 ]
5443 : [ 1.18045e-005 ]
5444 : [ 1.17167e-005 ]
5445 : [ 1.15793e-005 ]
5446 : [ 1.11081e-005 ]
5447 : [ 1.11707e-005 ]
5448 : [ 1.16742e-005 ]
5449 : [ 1.14884e-005 ]
5450 : [ 1.17236e-005 ]
5451 : [ 1.11789e-005 ]
5452 : [ 1.17656e-005 ]
5453 : [ 1.19236e-005 ]
5454 : [ 1.14656e-005 ]
5455 : [ 1.15789e-005 ]
5456 : [ 1.18739e-005 ]
5457 : [ 1.1282e-005  ]
5458 : [ 1.16501e-005 ]
5459 : [ 1.11209e-005 ]
5460 : [ 1.14345e-005 ]
5461 : [ 1.18182e-005 ]
5462 : [ 1.18635e-005 ]
5463 : [ 1.15458e-005 ]
5464 : [ 1.12612e-005 ]
5465 : [ 1.13518e-005 ]
5466 : [ 1.13182e-005 ]
5467 : [ 1.18287e-005 ]
5468 : [ 1.18022e-005 ]
5469 : [ 1.1009e-005  ]
5470 : [ 1.12158e-005 ]
5471 : [ 1.15869e-005 ]
5472 : [ 1.14573e-005 ]
5473 : [ 1.18219e-005 ]
5474 : [ 1.12561e-005 ]
5475 : [ 1.14767e-005 ]
5476 : [ 1.17918e-005 ]
5477 : [ 1.18366e-005 ]
5478 : [ 1.18125e-005 ]
5479 : [ 1.15138e-005 ]
5480 : [ 1.14339e-005 ]
5481 : [ 1.12252e-005 ]
5482 : [ 1.16183e-005 ]
5483 : [ 1.14047e-005 ]
5484 : [ 1.17581e-005 ]
5485 : [ 1.16805e-005 ]
5486 : [ 1.14577e-005 ]
5487 : [ 1.18452e-005 ]
5488 : [ 1.11747e-005 ]
5489 : [ 1.12603e-005 ]
5490 : [ 1.11361e-005 ]
5491 : [ 1.17978e-005 ]
5492 : [ 1.16368e-005 ]
5493 : [ 1.15858e-005 ]
5494 : [ 1.1122e-005  ]
5495 : [ 1.17525e-005 ]
5496 : [ 1.13572e-005 ]
5497 : [ 1.17533e-005 ]
5498 : [ 1.16964e-005 ]
5499 : [ 1.16791e-005 ]
5500 : [ 1.1596e-005  ]
5501 : [ 1.163e-005   ]
5502 : [ 1.14913e-005 ]
5503 : [ 1.17168e-005 ]
5504 : [ 1.17924e-005 ]
5505 : [ 1.1459e-005  ]
5506 : [ 1.10556e-005 ]
5507 : [ 1.19709e-005 ]
5508 : [ 1.14559e-005 ]
5509 : [ 1.11536e-005 ]
5510 : [ 1.13214e-005 ]
5511 : [ 1.14951e-005 ]
5512 : [ 1.12532e-005 ]
5513 : [ 1.13591e-005 ]
5514 : [ 1.14703e-005 ]
5515 : [ 1.17086e-005 ]
5516 : [ 1.12911e-005 ]
5517 : [ 1.14482e-005 ]
5518 : [ 1.15454e-005 ]
5519 : [ 1.15612e-005 ]
5520 : [ 1.16336e-005 ]
5521 : [ 1.17726e-005 ]
5522 : [ 1.17787e-005 ]
5523 : [ 1.11563e-005 ]
5524 : [ 1.17027e-005 ]
5525 : [ 1.17976e-005 ]
5526 : [ 1.17188e-005 ]
5527 : [ 1.1374e-005  ]
5528 : [ 1.14827e-005 ]
5529 : [ 1.17419e-005 ]
5530 : [ 1.16726e-005 ]
5531 : [ 1.17865e-005 ]
5532 : [ 1.152e-005   ]
5533 : [ 1.17589e-005 ]
5534 : [ 1.17954e-005 ]
5535 : [ 1.15281e-005 ]
5536 : [ 1.14273e-005 ]
5537 : [ 1.18399e-005 ]
5538 : [ 1.13308e-005 ]
5539 : [ 1.15612e-005 ]
5540 : [ 1.17258e-005 ]
5541 : [ 1.16417e-005 ]
5542 : [ 1.17032e-005 ]
5543 : [ 1.18266e-005 ]
5544 : [ 1.16498e-005 ]
5545 : [ 1.17125e-005 ]
5546 : [ 1.1632e-005  ]
5547 : [ 1.12752e-005 ]
5548 : [ 1.16839e-005 ]
5549 : [ 1.1435e-005  ]
5550 : [ 1.17577e-005 ]
5551 : [ 1.18449e-005 ]
5552 : [ 1.12321e-005 ]
5553 : [ 1.14725e-005 ]
5554 : [ 1.1775e-005  ]
5555 : [ 1.17165e-005 ]
5556 : [ 1.14338e-005 ]
5557 : [ 1.18555e-005 ]
5558 : [ 1.16157e-005 ]
5559 : [ 1.16197e-005 ]
5560 : [ 1.1799e-005  ]
5561 : [ 1.11873e-005 ]
5562 : [ 1.12843e-005 ]
5563 : [ 1.10992e-005 ]
5564 : [ 1.12762e-005 ]
5565 : [ 1.11752e-005 ]
5566 : [ 1.1793e-005  ]
5567 : [ 1.14521e-005 ]
5568 : [ 1.17972e-005 ]
5569 : [ 1.13289e-005 ]
5570 : [ 1.1433e-005  ]
5571 : [ 1.17158e-005 ]
5572 : [ 1.18715e-005 ]
5573 : [ 1.11816e-005 ]
5574 : [ 1.11272e-005 ]
5575 : [ 1.192e-005   ]
5576 : [ 1.16865e-005 ]
5577 : [ 1.16554e-005 ]
5578 : [ 1.10978e-005 ]
5579 : [ 1.10274e-005 ]
5580 : [ 1.17605e-005 ]
5581 : [ 1.15265e-005 ]
5582 : [ 1.17677e-005 ]
5583 : [ 1.14444e-005 ]
5584 : [ 1.18146e-005 ]
5585 : [ 1.12189e-005 ]
5586 : [ 1.12331e-005 ]
5587 : [ 1.13842e-005 ]
5588 : [ 1.12928e-005 ]
5589 : [ 1.13466e-005 ]
5590 : [ 1.11974e-005 ]
5591 : [ 1.14341e-005 ]
5592 : [ 1.14746e-005 ]
5593 : [ 1.18167e-005 ]
5594 : [ 1.16278e-005 ]
5595 : [ 1.13548e-005 ]
5596 : [ 1.17463e-005 ]
5597 : [ 1.13168e-005 ]
5598 : [ 1.1324e-005  ]
5599 : [ 1.17679e-005 ]
5600 : [ 1.13768e-005 ]
5601 : [ 1.17405e-005 ]
5602 : [ 1.12826e-005 ]
5603 : [ 1.13673e-005 ]
5604 : [ 1.17118e-005 ]
5605 : [ 1.17688e-005 ]
5606 : [ 1.16256e-005 ]
5607 : [ 1.17569e-005 ]
5608 : [ 1.1924e-005  ]
5609 : [ 1.14406e-005 ]
5610 : [ 1.13417e-005 ]
5611 : [ 1.15603e-005 ]
5612 : [ 1.14091e-005 ]
5613 : [ 1.17403e-005 ]
5614 : [ 1.16889e-005 ]
5615 : [ 1.13767e-005 ]
5616 : [ 1.18483e-005 ]
5617 : [ 1.18228e-005 ]
5618 : [ 1.12507e-005 ]
5619 : [ 1.17035e-005 ]
5620 : [ 1.11522e-005 ]
5621 : [ 1.17396e-005 ]
5622 : [ 1.14612e-005 ]
5623 : [ 1.186e-005   ]
5624 : [ 1.17401e-005 ]
5625 : [ 1.16057e-005 ]
5626 : [ 1.11002e-005 ]
5627 : [ 1.1325e-005  ]
5628 : [ 1.14101e-005 ]
5629 : [ 1.09891e-005 ]
5630 : [ 1.16895e-005 ]
5631 : [ 1.12878e-005 ]
5632 : [ 1.12927e-005 ]
5633 : [ 1.16847e-005 ]
5634 : [ 1.11415e-005 ]
5635 : [ 1.179e-005   ]
5636 : [ 1.16561e-005 ]
5637 : [ 1.11105e-005 ]
5638 : [ 1.13857e-005 ]
5639 : [ 1.14161e-005 ]
5640 : [ 1.15396e-005 ]
5641 : [ 1.18244e-005 ]
5642 : [ 1.15157e-005 ]
5643 : [ 1.18299e-005 ]
5644 : [ 1.13368e-005 ]
5645 : [ 1.17859e-005 ]
5646 : [ 1.13399e-005 ]
5647 : [ 1.17075e-005 ]
5648 : [ 1.15567e-005 ]
5649 : [ 1.18155e-005 ]
5650 : [ 1.12633e-005 ]
5651 : [ 1.17477e-005 ]
5652 : [ 1.12654e-005 ]
5653 : [ 1.12266e-005 ]
5654 : [ 1.12481e-005 ]
5655 : [ 1.1544e-005  ]
5656 : [ 1.15373e-005 ]
5657 : [ 1.13997e-005 ]
5658 : [ 1.17891e-005 ]
5659 : [ 1.17155e-005 ]
5660 : [ 1.13435e-005 ]
5661 : [ 1.12117e-005 ]
5662 : [ 1.14933e-005 ]
5663 : [ 1.15357e-005 ]
5664 : [ 1.16956e-005 ]
5665 : [ 1.1155e-005  ]
5666 : [ 1.16588e-005 ]
5667 : [ 1.15659e-005 ]
5668 : [ 1.18611e-005 ]
5669 : [ 1.177e-005   ]
5670 : [ 1.14035e-005 ]
5671 : [ 1.13255e-005 ]
5672 : [ 1.10903e-005 ]
5673 : [ 1.12281e-005 ]
5674 : [ 1.15143e-005 ]
5675 : [ 1.17831e-005 ]
5676 : [ 1.12559e-005 ]
5677 : [ 1.1548e-005  ]
5678 : [ 1.16373e-005 ]
5679 : [ 1.11303e-005 ]
5680 : [ 1.16975e-005 ]
5681 : [ 1.13589e-005 ]
5682 : [ 1.11268e-005 ]
5683 : [ 1.18124e-005 ]
5684 : [ 1.15159e-005 ]
5685 : [ 1.15528e-005 ]
5686 : [ 1.13089e-005 ]
5687 : [ 1.15147e-005 ]
5688 : [ 1.12869e-005 ]
5689 : [ 1.15407e-005 ]
5690 : [ 1.17013e-005 ]
5691 : [ 1.16899e-005 ]
5692 : [ 1.17541e-005 ]
5693 : [ 1.12442e-005 ]
5694 : [ 1.18629e-005 ]
5695 : [ 1.17138e-005 ]
5696 : [ 1.17161e-005 ]
5697 : [ 1.16933e-005 ]
5698 : [ 1.16554e-005 ]
5699 : [ 1.12068e-005 ]
5700 : [ 1.13802e-005 ]
5701 : [ 1.17086e-005 ]
5702 : [ 1.15978e-005 ]
5703 : [ 1.14811e-005 ]
5704 : [ 1.1684e-005  ]
5705 : [ 1.1793e-005  ]
5706 : [ 1.12962e-005 ]
5707 : [ 1.18021e-005 ]
5708 : [ 1.12898e-005 ]
5709 : [ 1.16901e-005 ]
5710 : [ 1.15774e-005 ]
5711 : [ 1.15661e-005 ]
5712 : [ 1.13974e-005 ]
5713 : [ 1.13884e-005 ]
5714 : [ 1.13263e-005 ]
5715 : [ 1.14894e-005 ]
5716 : [ 1.14695e-005 ]
5717 : [ 1.17307e-005 ]
5718 : [ 1.13017e-005 ]
5719 : [ 1.1378e-005  ]
5720 : [ 1.15934e-005 ]
5721 : [ 1.13365e-005 ]
5722 : [ 1.14272e-005 ]
5723 : [ 1.12823e-005 ]
5724 : [ 1.17317e-005 ]
5725 : [ 1.17282e-005 ]
5726 : [ 1.15343e-005 ]
5727 : [ 1.15861e-005 ]
5728 : [ 1.138e-005   ]
5729 : [ 1.12804e-005 ]
5730 : [ 1.15618e-005 ]
5731 : [ 1.1565e-005  ]
5732 : [ 1.13859e-005 ]
5733 : [ 1.11572e-005 ]
5734 : [ 1.11998e-005 ]
5735 : [ 1.166e-005   ]
5736 : [ 1.17354e-005 ]
5737 : [ 1.15952e-005 ]
5738 : [ 1.15663e-005 ]
5739 : [ 1.13194e-005 ]
5740 : [ 1.18757e-005 ]
5741 : [ 1.12623e-005 ]
5742 : [ 1.15089e-005 ]
5743 : [ 1.16666e-005 ]
5744 : [ 1.12379e-005 ]
5745 : [ 1.12936e-005 ]
5746 : [ 1.135e-005   ]
5747 : [ 1.12473e-005 ]
5748 : [ 1.12556e-005 ]
5749 : [ 1.12471e-005 ]
5750 : [ 1.17757e-005 ]
5751 : [ 1.13592e-005 ]
5752 : [ 1.17331e-005 ]
5753 : [ 1.16311e-005 ]
5754 : [ 1.12605e-005 ]
5755 : [ 1.13924e-005 ]
5756 : [ 1.17762e-005 ]
5757 : [ 1.14574e-005 ]
5758 : [ 1.19506e-005 ]
5759 : [ 1.17169e-005 ]
5760 : [ 1.15339e-005 ]
5761 : [ 1.18038e-005 ]
5762 : [ 1.12202e-005 ]
5763 : [ 1.18696e-005 ]
5764 : [ 1.15985e-005 ]
5765 : [ 1.14513e-005 ]
5766 : [ 1.13023e-005 ]
5767 : [ 1.14992e-005 ]
5768 : [ 1.11492e-005 ]
5769 : [ 1.19052e-005 ]
5770 : [ 1.17651e-005 ]
5771 : [ 1.12622e-005 ]
5772 : [ 1.13233e-005 ]
5773 : [ 1.15129e-005 ]
5774 : [ 1.17811e-005 ]
5775 : [ 1.14869e-005 ]
5776 : [ 1.16583e-005 ]
5777 : [ 1.18029e-005 ]
5778 : [ 1.19673e-005 ]
5779 : [ 1.18091e-005 ]
5780 : [ 1.12641e-005 ]
5781 : [ 1.16971e-005 ]
5782 : [ 1.13377e-005 ]
5783 : [ 1.12974e-005 ]
5784 : [ 1.17217e-005 ]
5785 : [ 1.13364e-005 ]
5786 : [ 1.11917e-005 ]
5787 : [ 1.11731e-005 ]
5788 : [ 1.14198e-005 ]
5789 : [ 1.1373e-005  ]
5790 : [ 1.15508e-005 ]
5791 : [ 1.16989e-005 ]
5792 : [ 1.15372e-005 ]
5793 : [ 1.15881e-005 ]
5794 : [ 1.17879e-005 ]
5795 : [ 1.12749e-005 ]
5796 : [ 1.15554e-005 ]
5797 : [ 1.1174e-005  ]
5798 : [ 1.12273e-005 ]
5799 : [ 1.11824e-005 ]
5800 : [ 1.14392e-005 ]
5801 : [ 1.16435e-005 ]
5802 : [ 1.16726e-005 ]
5803 : [ 1.16741e-005 ]
5804 : [ 1.14898e-005 ]
5805 : [ 1.1747e-005  ]
5806 : [ 1.11527e-005 ]
5807 : [ 1.15309e-005 ]
5808 : [ 1.17828e-005 ]
5809 : [ 1.16418e-005 ]
5810 : [ 1.17715e-005 ]
5811 : [ 1.17261e-005 ]
5812 : [ 1.17537e-005 ]
5813 : [ 1.17907e-005 ]
5814 : [ 1.15605e-005 ]
5815 : [ 1.17157e-005 ]
5816 : [ 1.15563e-005 ]
5817 : [ 1.11613e-005 ]
5818 : [ 1.11864e-005 ]
5819 : [ 1.17637e-005 ]
5820 : [ 1.16962e-005 ]
5821 : [ 1.17435e-005 ]
5822 : [ 1.16256e-005 ]
5823 : [ 1.1246e-005  ]
5824 : [ 1.1804e-005  ]
5825 : [ 1.13768e-005 ]
5826 : [ 1.19089e-005 ]
5827 : [ 1.18907e-005 ]
5828 : [ 1.10618e-005 ]
5829 : [ 1.1216e-005  ]
5830 : [ 1.16497e-005 ]
5831 : [ 1.12664e-005 ]
5832 : [ 1.13325e-005 ]
5833 : [ 1.1251e-005  ]
5834 : [ 1.17947e-005 ]
5835 : [ 1.17156e-005 ]
5836 : [ 1.11762e-005 ]
5837 : [ 1.17083e-005 ]
5838 : [ 1.17387e-005 ]
5839 : [ 1.12952e-005 ]
5840 : [ 1.15862e-005 ]
5841 : [ 1.1827e-005  ]
5842 : [ 1.15544e-005 ]
5843 : [ 1.11587e-005 ]
5844 : [ 1.10698e-005 ]
5845 : [ 1.15669e-005 ]
5846 : [ 1.17158e-005 ]
5847 : [ 1.17574e-005 ]
5848 : [ 1.13301e-005 ]
5849 : [ 1.12631e-005 ]
5850 : [ 1.17283e-005 ]
5851 : [ 1.12173e-005 ]
5852 : [ 1.14062e-005 ]
5853 : [ 1.12841e-005 ]
5854 : [ 1.17491e-005 ]
5855 : [ 1.15847e-005 ]
5856 : [ 1.19091e-005 ]
5857 : [ 1.18799e-005 ]
5858 : [ 1.14634e-005 ]
5859 : [ 1.15175e-005 ]
5860 : [ 1.14596e-005 ]
5861 : [ 1.14646e-005 ]
5862 : [ 1.11425e-005 ]
5863 : [ 1.18393e-005 ]
5864 : [ 1.14957e-005 ]
5865 : [ 1.13075e-005 ]
5866 : [ 1.16641e-005 ]
5867 : [ 1.1172e-005  ]
5868 : [ 1.12575e-005 ]
5869 : [ 1.12754e-005 ]
5870 : [ 1.17533e-005 ]
5871 : [ 1.17746e-005 ]
5872 : [ 1.12918e-005 ]
5873 : [ 1.17865e-005 ]
5874 : [ 1.17499e-005 ]
5875 : [ 1.13106e-005 ]
5876 : [ 1.13679e-005 ]
5877 : [ 1.15555e-005 ]
5878 : [ 1.12014e-005 ]
5879 : [ 1.1458e-005  ]
5880 : [ 1.13748e-005 ]
5881 : [ 1.18152e-005 ]
5882 : [ 1.14802e-005 ]
5883 : [ 1.14264e-005 ]
5884 : [ 1.16505e-005 ]
5885 : [ 1.16905e-005 ]
5886 : [ 1.16058e-005 ]
5887 : [ 1.16059e-005 ]
5888 : [ 1.14599e-005 ]
5889 : [ 1.18024e-005 ]
5890 : [ 1.13682e-005 ]
5891 : [ 1.12365e-005 ]
5892 : [ 1.17221e-005 ]
5893 : [ 1.14972e-005 ]
5894 : [ 1.19187e-005 ]
5895 : [ 1.13826e-005 ]
5896 : [ 1.12603e-005 ]
5897 : [ 1.1454e-005  ]
5898 : [ 1.13688e-005 ]
5899 : [ 1.19476e-005 ]
5900 : [ 1.11772e-005 ]
5901 : [ 1.1684e-005  ]
5902 : [ 1.17948e-005 ]
5903 : [ 1.17419e-005 ]
5904 : [ 1.14621e-005 ]
5905 : [ 1.17043e-005 ]
5906 : [ 1.183e-005   ]
5907 : [ 1.18151e-005 ]
5908 : [ 1.14667e-005 ]
5909 : [ 1.17237e-005 ]
5910 : [ 1.1632e-005  ]
5911 : [ 1.16448e-005 ]
5912 : [ 1.14922e-005 ]
5913 : [ 1.12427e-005 ]
5914 : [ 1.13327e-005 ]
5915 : [ 1.16846e-005 ]
5916 : [ 1.15582e-005 ]
5917 : [ 1.17782e-005 ]
5918 : [ 1.13615e-005 ]
5919 : [ 1.15744e-005 ]
5920 : [ 1.13657e-005 ]
5921 : [ 1.12361e-005 ]
5922 : [ 1.17014e-005 ]
5923 : [ 1.17738e-005 ]
5924 : [ 1.14543e-005 ]
5925 : [ 1.14096e-005 ]
5926 : [ 1.17547e-005 ]
5927 : [ 1.14712e-005 ]
5928 : [ 1.1757e-005  ]
5929 : [ 1.17236e-005 ]
5930 : [ 1.18046e-005 ]
5931 : [ 1.11802e-005 ]
5932 : [ 1.14748e-005 ]
5933 : [ 1.17577e-005 ]
5934 : [ 1.11352e-005 ]
5935 : [ 1.14774e-005 ]
5936 : [ 1.13619e-005 ]
5937 : [ 1.10672e-005 ]
5938 : [ 1.1326e-005  ]
5939 : [ 1.19449e-005 ]
5940 : [ 1.12548e-005 ]
5941 : [ 1.18181e-005 ]
5942 : [ 1.15414e-005 ]
5943 : [ 1.14129e-005 ]
5944 : [ 1.12774e-005 ]
5945 : [ 1.12696e-005 ]
5946 : [ 1.1586e-005  ]
5947 : [ 1.17475e-005 ]
5948 : [ 1.17749e-005 ]
5949 : [ 1.16371e-005 ]
5950 : [ 1.16467e-005 ]
5951 : [ 1.15867e-005 ]
5952 : [ 1.11501e-005 ]
5953 : [ 1.13051e-005 ]
5954 : [ 1.12493e-005 ]
5955 : [ 1.12718e-005 ]
5956 : [ 1.15198e-005 ]
5957 : [ 1.1746e-005  ]
5958 : [ 1.18469e-005 ]
5959 : [ 1.17208e-005 ]
5960 : [ 1.18587e-005 ]
5961 : [ 1.13999e-005 ]
5962 : [ 1.15884e-005 ]
5963 : [ 1.13413e-005 ]
5964 : [ 1.17656e-005 ]
5965 : [ 1.17765e-005 ]
5966 : [ 1.17356e-005 ]
5967 : [ 1.15803e-005 ]
5968 : [ 1.12097e-005 ]
5969 : [ 1.16668e-005 ]
5970 : [ 1.15772e-005 ]
5971 : [ 1.19421e-005 ]
5972 : [ 1.17529e-005 ]
5973 : [ 1.16061e-005 ]
5974 : [ 1.12283e-005 ]
5975 : [ 1.16218e-005 ]
5976 : [ 1.15597e-005 ]
5977 : [ 1.17582e-005 ]
5978 : [ 1.13653e-005 ]
5979 : [ 1.12016e-005 ]
5980 : [ 1.17594e-005 ]
5981 : [ 1.17782e-005 ]
5982 : [ 1.15543e-005 ]
5983 : [ 1.13003e-005 ]
5984 : [ 1.16401e-005 ]
5985 : [ 1.15465e-005 ]
5986 : [ 1.15429e-005 ]
5987 : [ 1.12473e-005 ]
5988 : [ 1.16087e-005 ]
5989 : [ 1.13228e-005 ]
5990 : [ 1.14796e-005 ]
5991 : [ 1.19725e-005 ]
5992 : [ 1.18427e-005 ]
5993 : [ 1.17588e-005 ]
5994 : [ 1.11917e-005 ]
5995 : [ 1.17869e-005 ]
5996 : [ 1.18583e-005 ]
5997 : [ 1.14782e-005 ]
5998 : [ 1.16934e-005 ]
5999 : [ 1.14866e-005 ]
6000 : [ 1.11647e-005 ]
6001 : [ 1.1812e-005  ]
6002 : [ 1.17063e-005 ]
6003 : [ 1.13064e-005 ]
6004 : [ 1.13917e-005 ]
6005 : [ 1.1728e-005  ]
6006 : [ 1.17295e-005 ]
6007 : [ 1.14769e-005 ]
6008 : [ 1.14337e-005 ]
6009 : [ 1.1721e-005  ]
6010 : [ 1.18344e-005 ]
6011 : [ 1.15751e-005 ]
6012 : [ 1.14202e-005 ]
6013 : [ 1.15178e-005 ]
6014 : [ 1.13877e-005 ]
6015 : [ 1.11552e-005 ]
6016 : [ 1.14794e-005 ]
6017 : [ 1.12807e-005 ]
6018 : [ 1.13905e-005 ]
6019 : [ 1.13281e-005 ]
6020 : [ 1.17562e-005 ]
6021 : [ 1.16137e-005 ]
6022 : [ 1.16262e-005 ]
6023 : [ 1.12811e-005 ]
6024 : [ 1.15214e-005 ]
6025 : [ 1.12494e-005 ]
6026 : [ 1.14602e-005 ]
6027 : [ 1.16348e-005 ]
6028 : [ 1.11988e-005 ]
6029 : [ 1.14437e-005 ]
6030 : [ 1.14776e-005 ]
6031 : [ 1.16506e-005 ]
6032 : [ 1.16451e-005 ]
6033 : [ 1.1471e-005  ]
6034 : [ 1.18485e-005 ]
6035 : [ 1.17344e-005 ]
6036 : [ 1.17762e-005 ]
6037 : [ 1.11437e-005 ]
6038 : [ 1.11898e-005 ]
6039 : [ 1.11692e-005 ]
6040 : [ 1.13471e-005 ]
6041 : [ 1.17086e-005 ]
6042 : [ 1.17733e-005 ]
6043 : [ 1.1557e-005  ]
6044 : [ 1.11118e-005 ]
6045 : [ 1.13804e-005 ]
6046 : [ 1.18638e-005 ]
6047 : [ 1.17482e-005 ]
6048 : [ 1.14695e-005 ]
6049 : [ 1.16644e-005 ]
6050 : [ 1.1412e-005  ]
6051 : [ 1.12404e-005 ]
6052 : [ 1.18491e-005 ]
6053 : [ 1.12163e-005 ]
6054 : [ 1.1602e-005  ]
6055 : [ 1.14391e-005 ]
6056 : [ 1.17707e-005 ]
6057 : [ 1.11686e-005 ]
6058 : [ 1.14699e-005 ]
6059 : [ 1.12291e-005 ]
6060 : [ 1.17042e-005 ]
6061 : [ 1.14081e-005 ]
6062 : [ 1.13754e-005 ]
6063 : [ 1.12527e-005 ]
6064 : [ 1.1792e-005  ]
6065 : [ 1.16248e-005 ]
6066 : [ 1.15897e-005 ]
6067 : [ 1.17222e-005 ]
6068 : [ 1.11663e-005 ]
6069 : [ 1.17686e-005 ]
6070 : [ 1.17571e-005 ]
6071 : [ 1.14031e-005 ]
6072 : [ 1.13593e-005 ]
6073 : [ 1.17566e-005 ]
6074 : [ 1.15665e-005 ]
6075 : [ 1.17066e-005 ]
6076 : [ 1.15797e-005 ]
6077 : [ 1.17941e-005 ]
6078 : [ 1.13685e-005 ]
6079 : [ 1.16988e-005 ]
6080 : [ 1.1309e-005  ]
6081 : [ 1.17329e-005 ]
6082 : [ 1.15699e-005 ]
6083 : [ 1.15451e-005 ]
6084 : [ 1.14072e-005 ]
6085 : [ 1.16159e-005 ]
6086 : [ 1.17534e-005 ]
6087 : [ 1.17325e-005 ]
6088 : [ 1.15437e-005 ]
6089 : [ 1.15467e-005 ]
6090 : [ 1.12045e-005 ]
6091 : [ 1.17372e-005 ]
6092 : [ 1.16411e-005 ]
6093 : [ 1.15433e-005 ]
6094 : [ 1.17053e-005 ]
6095 : [ 1.1495e-005  ]
6096 : [ 1.13967e-005 ]
6097 : [ 1.1363e-005  ]
6098 : [ 1.17553e-005 ]
6099 : [ 1.16852e-005 ]
6100 : [ 1.14999e-005 ]
6101 : [ 1.1176e-005  ]
6102 : [ 1.14263e-005 ]
6103 : [ 1.13988e-005 ]
6104 : [ 1.16673e-005 ]
6105 : [ 1.14282e-005 ]
6106 : [ 1.12398e-005 ]
6107 : [ 1.13353e-005 ]
6108 : [ 1.14858e-005 ]
6109 : [ 1.16551e-005 ]
6110 : [ 1.13831e-005 ]
6111 : [ 1.17104e-005 ]
6112 : [ 1.16724e-005 ]
6113 : [ 1.17277e-005 ]
6114 : [ 1.15161e-005 ]
6115 : [ 1.18023e-005 ]
6116 : [ 1.18842e-005 ]
6117 : [ 1.11052e-005 ]
6118 : [ 1.1364e-005  ]
6119 : [ 1.15523e-005 ]
6120 : [ 1.17017e-005 ]
6121 : [ 1.1557e-005  ]
6122 : [ 1.14709e-005 ]
6123 : [ 1.16353e-005 ]
6124 : [ 1.1347e-005  ]
6125 : [ 1.14158e-005 ]
6126 : [ 1.1492e-005  ]
6127 : [ 1.13995e-005 ]
6128 : [ 1.13289e-005 ]
6129 : [ 1.12624e-005 ]
6130 : [ 1.10804e-005 ]
6131 : [ 1.16625e-005 ]
6132 : [ 1.16778e-005 ]
6133 : [ 1.1264e-005  ]
6134 : [ 1.17725e-005 ]
6135 : [ 1.16576e-005 ]
6136 : [ 1.1192e-005  ]
6137 : [ 1.18132e-005 ]
6138 : [ 1.11844e-005 ]
6139 : [ 1.154e-005   ]
6140 : [ 1.15504e-005 ]
6141 : [ 1.1598e-005  ]
6142 : [ 1.18857e-005 ]
6143 : [ 1.17934e-005 ]
6144 : [ 1.14768e-005 ]
6145 : [ 1.15793e-005 ]
6146 : [ 1.12639e-005 ]
6147 : [ 1.16814e-005 ]
6148 : [ 1.10342e-005 ]
6149 : [ 1.16345e-005 ]
6150 : [ 1.17476e-005 ]
6151 : [ 1.13505e-005 ]
6152 : [ 1.11967e-005 ]
6153 : [ 1.17781e-005 ]
6154 : [ 1.14483e-005 ]
6155 : [ 1.14818e-005 ]
6156 : [ 1.1423e-005  ]
6157 : [ 1.16233e-005 ]
6158 : [ 1.13669e-005 ]
6159 : [ 1.14151e-005 ]
6160 : [ 1.17014e-005 ]
6161 : [ 1.19647e-005 ]
6162 : [ 1.12538e-005 ]
6163 : [ 1.12339e-005 ]
6164 : [ 1.14893e-005 ]
6165 : [ 1.10933e-005 ]
6166 : [ 1.19084e-005 ]
6167 : [ 1.15588e-005 ]
6168 : [ 1.14891e-005 ]
6169 : [ 1.17303e-005 ]
6170 : [ 1.13626e-005 ]
6171 : [ 1.14643e-005 ]
6172 : [ 1.18608e-005 ]
6173 : [ 1.16218e-005 ]
6174 : [ 1.1132e-005  ]
6175 : [ 1.1697e-005  ]
6176 : [ 1.17022e-005 ]
6177 : [ 1.17077e-005 ]
6178 : [ 1.18094e-005 ]
6179 : [ 1.13172e-005 ]
6180 : [ 1.18137e-005 ]
6181 : [ 1.14063e-005 ]
6182 : [ 1.14676e-005 ]
6183 : [ 1.16439e-005 ]
6184 : [ 1.16194e-005 ]
6185 : [ 1.13299e-005 ]
6186 : [ 1.15512e-005 ]
6187 : [ 1.18007e-005 ]
6188 : [ 1.15796e-005 ]
6189 : [ 1.11077e-005 ]
6190 : [ 1.15414e-005 ]
6191 : [ 1.12445e-005 ]
6192 : [ 1.1556e-005  ]
6193 : [ 1.12408e-005 ]
6194 : [ 1.16957e-005 ]
6195 : [ 1.15624e-005 ]
6196 : [ 1.18437e-005 ]
6197 : [ 1.14496e-005 ]
6198 : [ 1.13316e-005 ]
6199 : [ 1.18332e-005 ]
6200 : [ 1.17407e-005 ]
6201 : [ 1.1251e-005  ]
6202 : [ 1.15372e-005 ]
6203 : [ 1.13982e-005 ]
6204 : [ 1.1404e-005  ]
6205 : [ 1.11136e-005 ]
6206 : [ 1.15693e-005 ]
6207 : [ 1.16488e-005 ]
6208 : [ 1.15143e-005 ]
6209 : [ 1.11259e-005 ]
6210 : [ 1.17589e-005 ]
6211 : [ 1.17351e-005 ]
6212 : [ 1.16607e-005 ]
6213 : [ 1.13971e-005 ]
6214 : [ 1.16911e-005 ]
6215 : [ 1.18343e-005 ]
6216 : [ 1.1573e-005  ]
6217 : [ 1.17062e-005 ]
6218 : [ 1.12762e-005 ]
6219 : [ 1.15201e-005 ]
6220 : [ 1.11797e-005 ]
6221 : [ 1.1606e-005  ]
6222 : [ 1.18552e-005 ]
6223 : [ 1.12846e-005 ]
6224 : [ 1.17127e-005 ]
6225 : [ 1.16674e-005 ]
6226 : [ 1.1569e-005  ]
6227 : [ 1.12721e-005 ]
6228 : [ 1.18748e-005 ]
6229 : [ 1.12801e-005 ]
6230 : [ 1.16104e-005 ]
6231 : [ 1.11475e-005 ]
6232 : [ 1.18406e-005 ]
6233 : [ 1.17407e-005 ]
6234 : [ 1.14432e-005 ]
6235 : [ 1.14906e-005 ]
6236 : [ 1.18263e-005 ]
6237 : [ 1.14323e-005 ]
6238 : [ 1.1463e-005  ]
6239 : [ 1.18778e-005 ]
6240 : [ 1.14179e-005 ]
6241 : [ 1.15997e-005 ]
6242 : [ 1.17788e-005 ]
6243 : [ 1.16584e-005 ]
6244 : [ 1.15618e-005 ]
6245 : [ 1.13869e-005 ]
6246 : [ 1.12789e-005 ]
6247 : [ 1.17246e-005 ]
6248 : [ 1.14917e-005 ]
6249 : [ 1.17726e-005 ]
6250 : [ 1.19215e-005 ]
6251 : [ 1.12318e-005 ]
6252 : [ 1.11907e-005 ]
6253 : [ 1.19075e-005 ]
6254 : [ 1.11432e-005 ]
6255 : [ 1.12253e-005 ]
6256 : [ 1.16539e-005 ]
6257 : [ 1.1121e-005  ]
6258 : [ 1.16816e-005 ]
6259 : [ 1.13823e-005 ]
6260 : [ 1.14307e-005 ]
6261 : [ 1.16717e-005 ]
6262 : [ 1.12668e-005 ]
6263 : [ 1.17548e-005 ]
6264 : [ 1.17222e-005 ]
6265 : [ 1.16119e-005 ]
6266 : [ 1.15378e-005 ]
6267 : [ 1.15024e-005 ]
6268 : [ 1.15184e-005 ]
6269 : [ 1.1167e-005  ]
6270 : [ 1.12217e-005 ]
6271 : [ 1.16149e-005 ]
6272 : [ 1.14144e-005 ]
6273 : [ 1.17906e-005 ]
6274 : [ 1.17038e-005 ]
6275 : [ 1.13547e-005 ]
6276 : [ 1.17674e-005 ]
6277 : [ 1.12411e-005 ]
6278 : [ 1.18644e-005 ]
6279 : [ 1.17136e-005 ]
6280 : [ 1.16702e-005 ]
6281 : [ 1.13571e-005 ]
6282 : [ 1.1234e-005  ]
6283 : [ 1.12924e-005 ]
6284 : [ 1.12692e-005 ]
6285 : [ 1.18307e-005 ]
6286 : [ 1.18292e-005 ]
6287 : [ 1.19416e-005 ]
6288 : [ 1.12204e-005 ]
6289 : [ 1.12458e-005 ]
6290 : [ 1.11601e-005 ]
6291 : [ 1.12796e-005 ]
6292 : [ 1.17752e-005 ]
6293 : [ 1.17507e-005 ]
6294 : [ 1.12825e-005 ]
6295 : [ 1.16779e-005 ]
6296 : [ 1.14011e-005 ]
6297 : [ 1.10981e-005 ]
6298 : [ 1.15491e-005 ]
6299 : [ 1.16413e-005 ]
6300 : [ 1.1708e-005  ]
6301 : [ 1.12943e-005 ]
6302 : [ 1.10862e-005 ]
6303 : [ 1.14015e-005 ]
6304 : [ 1.12423e-005 ]
6305 : [ 1.1786e-005  ]
6306 : [ 1.16721e-005 ]
6307 : [ 1.11589e-005 ]
6308 : [ 1.19133e-005 ]
6309 : [ 1.15856e-005 ]
6310 : [ 1.16643e-005 ]
6311 : [ 1.13013e-005 ]
6312 : [ 1.13489e-005 ]
6313 : [ 1.1836e-005  ]
6314 : [ 1.13184e-005 ]
6315 : [ 1.18187e-005 ]
6316 : [ 1.18047e-005 ]
6317 : [ 1.17607e-005 ]
6318 : [ 1.16716e-005 ]
6319 : [ 1.15054e-005 ]
6320 : [ 1.12654e-005 ]
6321 : [ 1.12538e-005 ]
6322 : [ 1.17818e-005 ]
6323 : [ 1.17396e-005 ]
6324 : [ 1.14646e-005 ]
6325 : [ 1.15207e-005 ]
6326 : [ 1.16078e-005 ]
6327 : [ 1.18847e-005 ]
6328 : [ 1.15277e-005 ]
6329 : [ 1.11226e-005 ]
6330 : [ 1.12883e-005 ]
6331 : [ 1.16148e-005 ]
6332 : [ 1.11437e-005 ]
6333 : [ 1.18254e-005 ]
6334 : [ 1.13245e-005 ]
6335 : [ 1.16334e-005 ]
6336 : [ 1.17461e-005 ]
6337 : [ 1.16855e-005 ]
6338 : [ 1.16409e-005 ]
6339 : [ 1.13601e-005 ]
6340 : [ 1.11333e-005 ]
6341 : [ 1.17585e-005 ]
6342 : [ 1.16932e-005 ]
6343 : [ 1.17006e-005 ]
6344 : [ 1.1188e-005  ]
6345 : [ 1.13174e-005 ]
6346 : [ 1.15497e-005 ]
6347 : [ 1.11077e-005 ]
6348 : [ 1.16555e-005 ]
6349 : [ 1.1244e-005  ]
6350 : [ 1.16776e-005 ]
6351 : [ 1.13841e-005 ]
6352 : [ 1.18202e-005 ]
6353 : [ 1.17294e-005 ]
6354 : [ 1.17334e-005 ]
6355 : [ 1.14133e-005 ]
6356 : [ 1.13479e-005 ]
6357 : [ 1.16601e-005 ]
6358 : [ 1.13829e-005 ]
6359 : [ 1.14574e-005 ]
6360 : [ 1.12561e-005 ]
6361 : [ 1.1817e-005  ]
6362 : [ 1.13867e-005 ]
6363 : [ 1.14107e-005 ]
6364 : [ 1.16768e-005 ]
6365 : [ 1.14889e-005 ]
6366 : [ 1.17081e-005 ]
6367 : [ 1.16811e-005 ]
6368 : [ 1.17341e-005 ]
6369 : [ 1.14773e-005 ]
6370 : [ 1.138e-005   ]
6371 : [ 1.17135e-005 ]
6372 : [ 1.12112e-005 ]
6373 : [ 1.13509e-005 ]
6374 : [ 1.17029e-005 ]
6375 : [ 1.17854e-005 ]
6376 : [ 1.14359e-005 ]
6377 : [ 1.12451e-005 ]
6378 : [ 1.16945e-005 ]
6379 : [ 1.11802e-005 ]
6380 : [ 1.12957e-005 ]
6381 : [ 1.1116e-005  ]
6382 : [ 1.16904e-005 ]
6383 : [ 1.16963e-005 ]
6384 : [ 1.1345e-005  ]
6385 : [ 1.1532e-005  ]
6386 : [ 1.11882e-005 ]
6387 : [ 1.16506e-005 ]
6388 : [ 1.18645e-005 ]
6389 : [ 1.16439e-005 ]
6390 : [ 1.12584e-005 ]
6391 : [ 1.12476e-005 ]
6392 : [ 1.14021e-005 ]
6393 : [ 1.17809e-005 ]
6394 : [ 1.16587e-005 ]
6395 : [ 1.18688e-005 ]
6396 : [ 1.15778e-005 ]
6397 : [ 1.17019e-005 ]
6398 : [ 1.17289e-005 ]
6399 : [ 1.16757e-005 ]
6400 : [ 1.17251e-005 ]
6401 : [ 1.1671e-005  ]
6402 : [ 1.13643e-005 ]
6403 : [ 1.17323e-005 ]
6404 : [ 1.13633e-005 ]
6405 : [ 1.1392e-005  ]
6406 : [ 1.14479e-005 ]
6407 : [ 1.17452e-005 ]
6408 : [ 1.18861e-005 ]
6409 : [ 1.17502e-005 ]
6410 : [ 1.11195e-005 ]
6411 : [ 1.16385e-005 ]
6412 : [ 1.15551e-005 ]
6413 : [ 1.14025e-005 ]
6414 : [ 1.15229e-005 ]
6415 : [ 1.15348e-005 ]
6416 : [ 1.18549e-005 ]
6417 : [ 1.15058e-005 ]
6418 : [ 1.19106e-005 ]
6419 : [ 1.12384e-005 ]
6420 : [ 1.13172e-005 ]
6421 : [ 1.13049e-005 ]
6422 : [ 1.12889e-005 ]
6423 : [ 1.17652e-005 ]
6424 : [ 1.13659e-005 ]
6425 : [ 1.17158e-005 ]
6426 : [ 1.13572e-005 ]
6427 : [ 1.17041e-005 ]
6428 : [ 1.17135e-005 ]
6429 : [ 1.12565e-005 ]
6430 : [ 1.16699e-005 ]
6431 : [ 1.14303e-005 ]
6432 : [ 1.14996e-005 ]
6433 : [ 1.12079e-005 ]
6434 : [ 1.17962e-005 ]
6435 : [ 1.11847e-005 ]
6436 : [ 1.11615e-005 ]
6437 : [ 1.13455e-005 ]
6438 : [ 1.17954e-005 ]
6439 : [ 1.12481e-005 ]
6440 : [ 1.12438e-005 ]
6441 : [ 1.1256e-005  ]
6442 : [ 1.15962e-005 ]
6443 : [ 1.18414e-005 ]
6444 : [ 1.15995e-005 ]
6445 : [ 1.15359e-005 ]
6446 : [ 1.20119e-005 ]
6447 : [ 1.12919e-005 ]
6448 : [ 1.15919e-005 ]
6449 : [ 1.12542e-005 ]
6450 : [ 1.17724e-005 ]
6451 : [ 1.16543e-005 ]
6452 : [ 1.12547e-005 ]
6453 : [ 1.16703e-005 ]
6454 : [ 1.16259e-005 ]
6455 : [ 1.12047e-005 ]
6456 : [ 1.15202e-005 ]
6457 : [ 1.1812e-005  ]
6458 : [ 1.12452e-005 ]
6459 : [ 1.12218e-005 ]
6460 : [ 1.11266e-005 ]
6461 : [ 1.17738e-005 ]
6462 : [ 1.18301e-005 ]
6463 : [ 1.18245e-005 ]
6464 : [ 1.16478e-005 ]
6465 : [ 1.17266e-005 ]
6466 : [ 1.1436e-005  ]
6467 : [ 1.17092e-005 ]
6468 : [ 1.16599e-005 ]
6469 : [ 1.18309e-005 ]
6470 : [ 1.15914e-005 ]
6471 : [ 1.12431e-005 ]
6472 : [ 1.15141e-005 ]
6473 : [ 1.1483e-005  ]
6474 : [ 1.12389e-005 ]
6475 : [ 1.15532e-005 ]
6476 : [ 1.11961e-005 ]
6477 : [ 1.12959e-005 ]
6478 : [ 1.1614e-005  ]
6479 : [ 1.12606e-005 ]
6480 : [ 1.12872e-005 ]
6481 : [ 1.13349e-005 ]
6482 : [ 1.17731e-005 ]
6483 : [ 1.15674e-005 ]
6484 : [ 1.16277e-005 ]
6485 : [ 1.14081e-005 ]
6486 : [ 1.11227e-005 ]
6487 : [ 1.17249e-005 ]
6488 : [ 1.12584e-005 ]
6489 : [ 1.1891e-005  ]
6490 : [ 1.16234e-005 ]
6491 : [ 1.16633e-005 ]
6492 : [ 1.15312e-005 ]
6493 : [ 1.17846e-005 ]
6494 : [ 1.15927e-005 ]
6495 : [ 1.13902e-005 ]
6496 : [ 1.17677e-005 ]
6497 : [ 1.15291e-005 ]
6498 : [ 1.18146e-005 ]
6499 : [ 1.15777e-005 ]
6500 : [ 1.18239e-005 ]
6501 : [ 1.13272e-005 ]
6502 : [ 1.16833e-005 ]
6503 : [ 1.14498e-005 ]
6504 : [ 1.13536e-005 ]
6505 : [ 1.18221e-005 ]
6506 : [ 1.19007e-005 ]
6507 : [ 1.18169e-005 ]
6508 : [ 1.15206e-005 ]
6509 : [ 1.11253e-005 ]
6510 : [ 1.19416e-005 ]
6511 : [ 1.17503e-005 ]
6512 : [ 1.12914e-005 ]
6513 : [ 1.18126e-005 ]
6514 : [ 1.14417e-005 ]
6515 : [ 1.12197e-005 ]
6516 : [ 1.1187e-005  ]
6517 : [ 1.16101e-005 ]
6518 : [ 1.13145e-005 ]
6519 : [ 1.13839e-005 ]
6520 : [ 1.15333e-005 ]
6521 : [ 1.14923e-005 ]
6522 : [ 1.17784e-005 ]
6523 : [ 1.17626e-005 ]
6524 : [ 1.17263e-005 ]
6525 : [ 1.1341e-005  ]
6526 : [ 1.1679e-005  ]
6527 : [ 1.1218e-005  ]
6528 : [ 1.18709e-005 ]
6529 : [ 1.12235e-005 ]
6530 : [ 1.17186e-005 ]
6531 : [ 1.15186e-005 ]
6532 : [ 1.1751e-005  ]
6533 : [ 1.17608e-005 ]
6534 : [ 1.11946e-005 ]
6535 : [ 1.1082e-005  ]
6536 : [ 1.13554e-005 ]
6537 : [ 1.1473e-005  ]
6538 : [ 1.15159e-005 ]
6539 : [ 1.17983e-005 ]
6540 : [ 1.13603e-005 ]
6541 : [ 1.16738e-005 ]
6542 : [ 1.19673e-005 ]
6543 : [ 1.18395e-005 ]
6544 : [ 1.12059e-005 ]
6545 : [ 1.17438e-005 ]
6546 : [ 1.11829e-005 ]
6547 : [ 1.12709e-005 ]
6548 : [ 1.19085e-005 ]
6549 : [ 1.16117e-005 ]
6550 : [ 1.1425e-005  ]
6551 : [ 1.16718e-005 ]
6552 : [ 1.17161e-005 ]
6553 : [ 1.12653e-005 ]
6554 : [ 1.14483e-005 ]
6555 : [ 1.13866e-005 ]
6556 : [ 1.17205e-005 ]
6557 : [ 1.14543e-005 ]
6558 : [ 1.18559e-005 ]
6559 : [ 1.14937e-005 ]
6560 : [ 1.12406e-005 ]
6561 : [ 1.12228e-005 ]
6562 : [ 1.11198e-005 ]
6563 : [ 1.11561e-005 ]
6564 : [ 1.1302e-005  ]
6565 : [ 1.1162e-005  ]
6566 : [ 1.17755e-005 ]
6567 : [ 1.17028e-005 ]
6568 : [ 1.19124e-005 ]
6569 : [ 1.16955e-005 ]
6570 : [ 1.15328e-005 ]
6571 : [ 1.15121e-005 ]
6572 : [ 1.14398e-005 ]
6573 : [ 1.164e-005   ]
6574 : [ 1.16972e-005 ]
6575 : [ 1.18857e-005 ]
6576 : [ 1.16228e-005 ]
6577 : [ 1.18536e-005 ]
6578 : [ 1.19804e-005 ]
6579 : [ 1.16377e-005 ]
6580 : [ 1.17079e-005 ]
6581 : [ 1.1739e-005  ]
6582 : [ 1.11958e-005 ]
6583 : [ 1.16541e-005 ]
6584 : [ 1.1513e-005  ]
6585 : [ 1.17531e-005 ]
6586 : [ 1.15177e-005 ]
6587 : [ 1.1275e-005  ]
6588 : [ 1.14626e-005 ]
6589 : [ 1.11417e-005 ]
6590 : [ 1.1211e-005  ]
6591 : [ 1.13803e-005 ]
6592 : [ 1.14871e-005 ]
6593 : [ 1.12156e-005 ]
6594 : [ 1.14406e-005 ]
6595 : [ 1.1273e-005  ]
6596 : [ 1.17993e-005 ]
6597 : [ 1.16838e-005 ]
6598 : [ 1.15637e-005 ]
6599 : [ 1.17256e-005 ]
6600 : [ 1.10117e-005 ]
6601 : [ 1.13247e-005 ]
6602 : [ 1.18583e-005 ]
6603 : [ 1.16939e-005 ]
6604 : [ 1.16183e-005 ]
6605 : [ 1.16247e-005 ]
6606 : [ 1.14859e-005 ]
6607 : [ 1.12975e-005 ]
6608 : [ 1.12289e-005 ]
6609 : [ 1.15694e-005 ]
6610 : [ 1.16803e-005 ]
6611 : [ 1.13109e-005 ]
6612 : [ 1.1597e-005  ]
6613 : [ 1.18625e-005 ]
6614 : [ 1.12955e-005 ]
6615 : [ 1.17495e-005 ]
6616 : [ 1.11327e-005 ]
6617 : [ 1.10426e-005 ]
6618 : [ 1.14314e-005 ]
6619 : [ 1.11935e-005 ]
6620 : [ 1.17029e-005 ]
6621 : [ 1.16033e-005 ]
6622 : [ 1.12279e-005 ]
6623 : [ 1.16165e-005 ]
6624 : [ 1.13875e-005 ]
6625 : [ 1.13462e-005 ]
6626 : [ 1.17651e-005 ]
6627 : [ 1.11569e-005 ]
6628 : [ 1.17647e-005 ]
6629 : [ 1.19119e-005 ]
6630 : [ 1.16372e-005 ]
6631 : [ 1.11224e-005 ]
6632 : [ 1.15241e-005 ]
6633 : [ 1.11321e-005 ]
6634 : [ 1.14083e-005 ]
6635 : [ 1.18197e-005 ]
6636 : [ 1.16393e-005 ]
6637 : [ 1.12029e-005 ]
6638 : [ 1.16966e-005 ]
6639 : [ 1.11638e-005 ]
6640 : [ 1.13121e-005 ]
6641 : [ 1.14836e-005 ]
6642 : [ 1.15741e-005 ]
6643 : [ 1.13799e-005 ]
6644 : [ 1.10631e-005 ]
6645 : [ 1.16036e-005 ]
6646 : [ 1.18112e-005 ]
6647 : [ 1.16762e-005 ]
6648 : [ 1.14928e-005 ]
6649 : [ 1.18149e-005 ]
6650 : [ 1.12948e-005 ]
6651 : [ 1.15892e-005 ]
6652 : [ 1.17362e-005 ]
6653 : [ 1.11708e-005 ]
6654 : [ 1.18444e-005 ]
6655 : [ 1.16701e-005 ]
6656 : [ 1.13233e-005 ]
6657 : [ 1.1572e-005  ]
6658 : [ 1.11119e-005 ]
6659 : [ 1.13501e-005 ]
6660 : [ 1.1145e-005  ]
6661 : [ 1.1685e-005  ]
6662 : [ 1.14592e-005 ]
6663 : [ 1.1611e-005  ]
6664 : [ 1.17976e-005 ]
6665 : [ 1.13216e-005 ]
6666 : [ 1.15166e-005 ]
6667 : [ 1.17582e-005 ]
6668 : [ 1.16763e-005 ]
6669 : [ 1.13025e-005 ]
6670 : [ 1.1497e-005  ]
6671 : [ 1.14061e-005 ]
6672 : [ 1.12901e-005 ]
6673 : [ 1.12664e-005 ]
6674 : [ 1.1652e-005  ]
6675 : [ 1.11809e-005 ]
6676 : [ 1.17665e-005 ]
6677 : [ 1.16075e-005 ]
6678 : [ 1.17776e-005 ]
6679 : [ 1.18277e-005 ]
6680 : [ 1.17685e-005 ]
6681 : [ 1.13414e-005 ]
6682 : [ 1.18067e-005 ]
6683 : [ 1.16868e-005 ]
6684 : [ 1.16666e-005 ]
6685 : [ 1.1259e-005  ]
6686 : [ 1.16628e-005 ]
6687 : [ 1.16156e-005 ]
6688 : [ 1.12577e-005 ]
6689 : [ 1.1157e-005  ]
6690 : [ 1.16317e-005 ]
6691 : [ 1.17934e-005 ]
6692 : [ 1.1705e-005  ]
6693 : [ 1.14781e-005 ]
6694 : [ 1.14559e-005 ]
6695 : [ 1.17343e-005 ]
6696 : [ 1.14124e-005 ]
6697 : [ 1.18768e-005 ]
6698 : [ 1.15092e-005 ]
6699 : [ 1.16002e-005 ]
6700 : [ 1.16641e-005 ]
6701 : [ 1.17185e-005 ]
6702 : [ 1.16335e-005 ]
6703 : [ 1.1311e-005  ]
6704 : [ 1.1844e-005  ]
6705 : [ 1.17415e-005 ]
6706 : [ 1.1822e-005  ]
6707 : [ 1.13607e-005 ]
6708 : [ 1.17754e-005 ]
6709 : [ 1.18855e-005 ]
6710 : [ 1.159e-005   ]
6711 : [ 1.16352e-005 ]
6712 : [ 1.12173e-005 ]
6713 : [ 1.17027e-005 ]
6714 : [ 1.10732e-005 ]
6715 : [ 1.18545e-005 ]
6716 : [ 1.15807e-005 ]
6717 : [ 1.16799e-005 ]
6718 : [ 1.13324e-005 ]
6719 : [ 1.17693e-005 ]
6720 : [ 1.14601e-005 ]
6721 : [ 1.13685e-005 ]
6722 : [ 1.14973e-005 ]
6723 : [ 1.17965e-005 ]
6724 : [ 1.15402e-005 ]
6725 : [ 1.16889e-005 ]
6726 : [ 1.14928e-005 ]
6727 : [ 1.12671e-005 ]
6728 : [ 1.12992e-005 ]
6729 : [ 1.17315e-005 ]
6730 : [ 1.17434e-005 ]
6731 : [ 1.12322e-005 ]
6732 : [ 1.18761e-005 ]
6733 : [ 1.16931e-005 ]
6734 : [ 1.18785e-005 ]
6735 : [ 1.17987e-005 ]
6736 : [ 1.11969e-005 ]
6737 : [ 1.16029e-005 ]
6738 : [ 1.174e-005   ]
6739 : [ 1.11206e-005 ]
6740 : [ 1.10866e-005 ]
6741 : [ 1.16626e-005 ]
6742 : [ 1.16639e-005 ]
6743 : [ 1.14208e-005 ]
6744 : [ 1.15796e-005 ]
6745 : [ 1.17349e-005 ]
6746 : [ 1.12735e-005 ]
6747 : [ 1.1585e-005  ]
6748 : [ 1.14928e-005 ]
6749 : [ 1.1563e-005  ]
6750 : [ 1.14998e-005 ]
6751 : [ 1.17681e-005 ]
6752 : [ 1.1591e-005  ]
6753 : [ 1.18146e-005 ]
6754 : [ 1.12491e-005 ]
6755 : [ 1.16519e-005 ]
6756 : [ 1.12894e-005 ]
6757 : [ 1.18523e-005 ]
6758 : [ 1.12386e-005 ]
6759 : [ 1.1505e-005  ]
6760 : [ 1.16445e-005 ]
6761 : [ 1.11392e-005 ]
6762 : [ 1.1812e-005  ]
6763 : [ 1.18104e-005 ]
6764 : [ 1.14706e-005 ]
6765 : [ 1.19005e-005 ]
6766 : [ 1.11875e-005 ]
6767 : [ 1.11913e-005 ]
6768 : [ 1.18575e-005 ]
6769 : [ 1.12957e-005 ]
6770 : [ 1.193e-005   ]
6771 : [ 1.16997e-005 ]
6772 : [ 1.15623e-005 ]
6773 : [ 1.11466e-005 ]
6774 : [ 1.16642e-005 ]
6775 : [ 1.15503e-005 ]
6776 : [ 1.12812e-005 ]
6777 : [ 1.18583e-005 ]
6778 : [ 1.109e-005   ]
6779 : [ 1.14034e-005 ]
6780 : [ 1.17327e-005 ]
6781 : [ 1.1686e-005  ]
6782 : [ 1.13216e-005 ]
6783 : [ 1.17394e-005 ]
6784 : [ 1.12081e-005 ]
6785 : [ 1.1856e-005  ]
6786 : [ 1.18511e-005 ]
6787 : [ 1.15847e-005 ]
6788 : [ 1.11886e-005 ]
6789 : [ 1.17005e-005 ]
6790 : [ 1.17864e-005 ]
6791 : [ 1.14816e-005 ]
6792 : [ 1.10975e-005 ]
6793 : [ 1.13713e-005 ]
6794 : [ 1.11728e-005 ]
6795 : [ 1.17075e-005 ]
6796 : [ 1.13406e-005 ]
6797 : [ 1.18036e-005 ]
6798 : [ 1.13127e-005 ]
6799 : [ 1.12579e-005 ]
6800 : [ 1.11132e-005 ]
6801 : [ 1.16543e-005 ]
6802 : [ 1.13399e-005 ]
6803 : [ 1.13412e-005 ]
6804 : [ 1.11472e-005 ]
6805 : [ 1.17161e-005 ]
6806 : [ 1.16985e-005 ]
6807 : [ 1.11744e-005 ]
6808 : [ 1.13564e-005 ]
6809 : [ 1.17067e-005 ]
6810 : [ 1.16926e-005 ]
6811 : [ 1.1217e-005  ]
6812 : [ 1.1349e-005  ]
6813 : [ 1.11223e-005 ]
6814 : [ 1.15079e-005 ]
6815 : [ 1.17507e-005 ]
6816 : [ 1.13429e-005 ]
6817 : [ 1.15974e-005 ]
6818 : [ 1.11206e-005 ]
6819 : [ 1.14863e-005 ]
6820 : [ 1.10612e-005 ]
6821 : [ 1.18039e-005 ]
6822 : [ 1.15025e-005 ]
6823 : [ 1.14222e-005 ]
6824 : [ 1.13542e-005 ]
6825 : [ 1.14466e-005 ]
6826 : [ 1.17108e-005 ]
6827 : [ 1.17187e-005 ]
6828 : [ 1.10873e-005 ]
6829 : [ 1.17311e-005 ]
6830 : [ 1.11334e-005 ]
6831 : [ 1.16975e-005 ]
6832 : [ 1.17129e-005 ]
6833 : [ 1.13304e-005 ]
6834 : [ 1.16245e-005 ]
6835 : [ 1.14389e-005 ]
6836 : [ 1.12053e-005 ]
6837 : [ 1.14525e-005 ]
6838 : [ 1.16303e-005 ]
6839 : [ 1.17581e-005 ]
6840 : [ 1.1699e-005  ]
6841 : [ 1.18084e-005 ]
6842 : [ 1.17605e-005 ]
6843 : [ 1.17414e-005 ]
6844 : [ 1.15528e-005 ]
6845 : [ 1.12298e-005 ]
6846 : [ 1.12602e-005 ]
6847 : [ 1.13142e-005 ]
6848 : [ 1.17038e-005 ]
6849 : [ 1.18252e-005 ]
6850 : [ 1.17178e-005 ]
6851 : [ 1.17442e-005 ]
6852 : [ 1.12965e-005 ]
6853 : [ 1.15565e-005 ]
6854 : [ 1.1649e-005  ]
6855 : [ 1.16576e-005 ]
6856 : [ 1.13704e-005 ]
6857 : [ 1.16459e-005 ]
6858 : [ 1.17672e-005 ]
6859 : [ 1.12466e-005 ]
6860 : [ 1.16916e-005 ]
6861 : [ 1.15491e-005 ]
6862 : [ 1.16706e-005 ]
6863 : [ 1.17567e-005 ]
6864 : [ 1.13425e-005 ]
6865 : [ 1.13032e-005 ]
6866 : [ 1.12791e-005 ]
6867 : [ 1.16922e-005 ]
6868 : [ 1.18697e-005 ]
6869 : [ 1.15809e-005 ]
6870 : [ 1.1524e-005  ]
6871 : [ 1.11628e-005 ]
6872 : [ 1.12375e-005 ]
6873 : [ 1.1794e-005  ]
6874 : [ 1.11983e-005 ]
6875 : [ 1.11901e-005 ]
6876 : [ 1.16442e-005 ]
6877 : [ 1.12965e-005 ]
6878 : [ 1.13949e-005 ]
6879 : [ 1.15956e-005 ]
6880 : [ 1.15887e-005 ]
6881 : [ 1.13842e-005 ]
6882 : [ 1.12932e-005 ]
6883 : [ 1.1195e-005  ]
6884 : [ 1.13802e-005 ]
6885 : [ 1.17361e-005 ]
6886 : [ 1.16858e-005 ]
6887 : [ 1.11388e-005 ]
6888 : [ 1.13991e-005 ]
6889 : [ 1.11079e-005 ]
6890 : [ 1.15228e-005 ]
6891 : [ 1.14581e-005 ]
6892 : [ 1.12103e-005 ]
6893 : [ 1.16563e-005 ]
6894 : [ 1.12111e-005 ]
6895 : [ 1.16162e-005 ]
6896 : [ 1.15375e-005 ]
6897 : [ 1.13576e-005 ]
6898 : [ 1.13185e-005 ]
6899 : [ 1.17873e-005 ]
6900 : [ 1.15687e-005 ]
6901 : [ 1.17354e-005 ]
6902 : [ 1.17273e-005 ]
6903 : [ 1.18019e-005 ]
6904 : [ 1.17198e-005 ]
6905 : [ 1.11818e-005 ]
6906 : [ 1.12778e-005 ]
6907 : [ 1.1473e-005  ]
6908 : [ 1.10898e-005 ]
6909 : [ 1.13065e-005 ]
6910 : [ 1.16851e-005 ]
6911 : [ 1.12093e-005 ]
6912 : [ 1.17004e-005 ]
6913 : [ 1.16554e-005 ]
6914 : [ 1.1217e-005  ]
6915 : [ 1.17832e-005 ]
6916 : [ 1.18134e-005 ]
6917 : [ 1.16656e-005 ]
6918 : [ 1.14888e-005 ]
6919 : [ 1.10931e-005 ]
6920 : [ 1.17212e-005 ]
6921 : [ 1.17532e-005 ]
6922 : [ 1.17462e-005 ]
6923 : [ 1.12162e-005 ]
6924 : [ 1.1242e-005  ]
6925 : [ 1.16588e-005 ]
6926 : [ 1.11468e-005 ]
6927 : [ 1.12233e-005 ]
6928 : [ 1.16842e-005 ]
6929 : [ 1.15415e-005 ]
6930 : [ 1.16786e-005 ]
6931 : [ 1.13938e-005 ]
6932 : [ 1.15488e-005 ]
6933 : [ 1.12221e-005 ]
6934 : [ 1.13867e-005 ]
6935 : [ 1.16657e-005 ]
6936 : [ 1.13049e-005 ]
6937 : [ 1.15597e-005 ]
6938 : [ 1.1695e-005  ]
6939 : [ 1.16949e-005 ]
6940 : [ 1.1278e-005  ]
6941 : [ 1.1432e-005  ]
6942 : [ 1.18468e-005 ]
6943 : [ 1.14476e-005 ]
6944 : [ 1.16963e-005 ]
6945 : [ 1.18107e-005 ]
6946 : [ 1.17149e-005 ]
6947 : [ 1.14301e-005 ]
6948 : [ 1.12187e-005 ]
6949 : [ 1.1479e-005  ]
6950 : [ 1.10931e-005 ]
6951 : [ 1.16153e-005 ]
6952 : [ 1.14514e-005 ]
6953 : [ 1.1821e-005  ]
6954 : [ 1.16204e-005 ]
6955 : [ 1.15618e-005 ]
6956 : [ 1.1154e-005  ]
6957 : [ 1.1591e-005  ]
6958 : [ 1.151e-005   ]
6959 : [ 1.13145e-005 ]
6960 : [ 1.11454e-005 ]
6961 : [ 1.15521e-005 ]
6962 : [ 1.10703e-005 ]
6963 : [ 1.12597e-005 ]
6964 : [ 1.17335e-005 ]
6965 : [ 1.12515e-005 ]
6966 : [ 1.16263e-005 ]
6967 : [ 1.16853e-005 ]
6968 : [ 1.17795e-005 ]
6969 : [ 1.11919e-005 ]
6970 : [ 1.14658e-005 ]
6971 : [ 1.15065e-005 ]
6972 : [ 1.11499e-005 ]
6973 : [ 1.13135e-005 ]
6974 : [ 1.17972e-005 ]
6975 : [ 1.16417e-005 ]
6976 : [ 1.14952e-005 ]
6977 : [ 1.1677e-005  ]
6978 : [ 1.13918e-005 ]
6979 : [ 1.14463e-005 ]
6980 : [ 1.11355e-005 ]
6981 : [ 1.14054e-005 ]
6982 : [ 1.1432e-005  ]
6983 : [ 1.14543e-005 ]
6984 : [ 1.13911e-005 ]
6985 : [ 1.16986e-005 ]
6986 : [ 1.16666e-005 ]
6987 : [ 1.11733e-005 ]
6988 : [ 1.17043e-005 ]
6989 : [ 1.14396e-005 ]
6990 : [ 1.17443e-005 ]
6991 : [ 1.18146e-005 ]
6992 : [ 1.16864e-005 ]
6993 : [ 1.12976e-005 ]
6994 : [ 1.17886e-005 ]
6995 : [ 1.16234e-005 ]
6996 : [ 1.15951e-005 ]
6997 : [ 1.20201e-005 ]
6998 : [ 1.18596e-005 ]
6999 : [ 1.16466e-005 ]
7000 : [ 1.16507e-005 ]
7001 : [ 1.17422e-005 ]
7002 : [ 1.15978e-005 ]
7003 : [ 1.18006e-005 ]
7004 : [ 1.17094e-005 ]
7005 : [ 1.17244e-005 ]
7006 : [ 1.13121e-005 ]
7007 : [ 1.11826e-005 ]
7008 : [ 1.17818e-005 ]
7009 : [ 1.11822e-005 ]
7010 : [ 1.17957e-005 ]
7011 : [ 1.11247e-005 ]
7012 : [ 1.17437e-005 ]
7013 : [ 1.15535e-005 ]
7014 : [ 1.14505e-005 ]
7015 : [ 1.14227e-005 ]
7016 : [ 1.15939e-005 ]
7017 : [ 1.14991e-005 ]
7018 : [ 1.17012e-005 ]
7019 : [ 1.17501e-005 ]
7020 : [ 1.17173e-005 ]
7021 : [ 1.14892e-005 ]
7022 : [ 1.12639e-005 ]
7023 : [ 1.16392e-005 ]
7024 : [ 1.17568e-005 ]
7025 : [ 1.13879e-005 ]
7026 : [ 1.18182e-005 ]
7027 : [ 1.16741e-005 ]
7028 : [ 1.16902e-005 ]
7029 : [ 1.18718e-005 ]
7030 : [ 1.13297e-005 ]
7031 : [ 1.17216e-005 ]
7032 : [ 1.14145e-005 ]
7033 : [ 1.1269e-005  ]
7034 : [ 1.11865e-005 ]
7035 : [ 1.14569e-005 ]
7036 : [ 1.16516e-005 ]
7037 : [ 1.15388e-005 ]
7038 : [ 1.1206e-005  ]
7039 : [ 1.1544e-005  ]
7040 : [ 1.1709e-005  ]
7041 : [ 1.15988e-005 ]
7042 : [ 1.13682e-005 ]
7043 : [ 1.1753e-005  ]
7044 : [ 1.17412e-005 ]
7045 : [ 1.17878e-005 ]
7046 : [ 1.15335e-005 ]
7047 : [ 1.16791e-005 ]
7048 : [ 1.10732e-005 ]
7049 : [ 1.17523e-005 ]
7050 : [ 1.12001e-005 ]
7051 : [ 1.18145e-005 ]
7052 : [ 1.15539e-005 ]
7053 : [ 1.11995e-005 ]
7054 : [ 1.16533e-005 ]
7055 : [ 1.14551e-005 ]
7056 : [ 1.16327e-005 ]
7057 : [ 1.15987e-005 ]
7058 : [ 1.13789e-005 ]
7059 : [ 1.12106e-005 ]
7060 : [ 1.1366e-005  ]
7061 : [ 1.17749e-005 ]
7062 : [ 1.17593e-005 ]
7063 : [ 1.17724e-005 ]
7064 : [ 1.14601e-005 ]
7065 : [ 1.13007e-005 ]
7066 : [ 1.16676e-005 ]
7067 : [ 1.16024e-005 ]
7068 : [ 1.17387e-005 ]
7069 : [ 1.12856e-005 ]
7070 : [ 1.16838e-005 ]
7071 : [ 1.17294e-005 ]
7072 : [ 1.1759e-005  ]
7073 : [ 1.16925e-005 ]
7074 : [ 1.17547e-005 ]
7075 : [ 1.16984e-005 ]
7076 : [ 1.13247e-005 ]
7077 : [ 1.17619e-005 ]
7078 : [ 1.17365e-005 ]
7079 : [ 1.12261e-005 ]
7080 : [ 1.12238e-005 ]
7081 : [ 1.15585e-005 ]
7082 : [ 1.15191e-005 ]
7083 : [ 1.11389e-005 ]
7084 : [ 1.15611e-005 ]
7085 : [ 1.16313e-005 ]
7086 : [ 1.17698e-005 ]
7087 : [ 1.16324e-005 ]
7088 : [ 1.16841e-005 ]
7089 : [ 1.13799e-005 ]
7090 : [ 1.11737e-005 ]
7091 : [ 1.13457e-005 ]
7092 : [ 1.159e-005   ]
7093 : [ 1.13906e-005 ]
7094 : [ 1.17063e-005 ]
7095 : [ 1.15763e-005 ]
7096 : [ 1.16142e-005 ]
7097 : [ 1.13842e-005 ]
7098 : [ 1.18686e-005 ]
7099 : [ 1.16395e-005 ]
7100 : [ 1.1595e-005  ]
7101 : [ 1.12627e-005 ]
7102 : [ 1.1789e-005  ]
7103 : [ 1.12262e-005 ]
7104 : [ 1.16456e-005 ]
7105 : [ 1.16724e-005 ]
7106 : [ 1.1201e-005  ]
7107 : [ 1.14057e-005 ]
7108 : [ 1.17982e-005 ]
7109 : [ 1.16346e-005 ]
7110 : [ 1.14289e-005 ]
7111 : [ 1.15233e-005 ]
7112 : [ 1.17582e-005 ]
7113 : [ 1.1284e-005  ]
7114 : [ 1.17833e-005 ]
7115 : [ 1.18085e-005 ]
7116 : [ 1.15147e-005 ]
7117 : [ 1.18301e-005 ]
7118 : [ 1.10984e-005 ]
7119 : [ 1.16275e-005 ]
7120 : [ 1.17062e-005 ]
7121 : [ 1.18229e-005 ]
7122 : [ 1.12828e-005 ]
7123 : [ 1.17347e-005 ]
7124 : [ 1.1633e-005  ]
7125 : [ 1.17788e-005 ]
7126 : [ 1.12401e-005 ]
7127 : [ 1.17356e-005 ]
7128 : [ 1.1739e-005  ]
7129 : [ 1.12042e-005 ]
7130 : [ 1.13179e-005 ]
7131 : [ 1.16416e-005 ]
7132 : [ 1.12856e-005 ]
7133 : [ 1.17555e-005 ]
7134 : [ 1.16888e-005 ]
7135 : [ 1.17838e-005 ]
7136 : [ 1.17706e-005 ]
7137 : [ 1.17929e-005 ]
7138 : [ 1.15758e-005 ]
7139 : [ 1.11736e-005 ]
7140 : [ 1.17959e-005 ]
7141 : [ 1.13002e-005 ]
7142 : [ 1.14468e-005 ]
7143 : [ 1.17585e-005 ]
7144 : [ 1.12217e-005 ]
7145 : [ 1.15915e-005 ]
7146 : [ 1.13655e-005 ]
7147 : [ 1.12576e-005 ]
7148 : [ 1.16518e-005 ]
7149 : [ 1.17151e-005 ]
7150 : [ 1.10595e-005 ]
7151 : [ 1.14121e-005 ]
7152 : [ 1.17384e-005 ]
7153 : [ 1.12649e-005 ]
7154 : [ 1.1521e-005  ]
7155 : [ 1.13274e-005 ]
7156 : [ 1.15904e-005 ]
7157 : [ 1.12051e-005 ]
7158 : [ 1.17539e-005 ]
7159 : [ 1.12135e-005 ]
7160 : [ 1.11849e-005 ]
7161 : [ 1.1252e-005  ]
7162 : [ 1.17059e-005 ]
7163 : [ 1.1769e-005  ]
7164 : [ 1.12424e-005 ]
7165 : [ 1.14204e-005 ]
7166 : [ 1.11307e-005 ]
7167 : [ 1.19112e-005 ]
7168 : [ 1.1518e-005  ]
7169 : [ 1.15857e-005 ]
7170 : [ 1.17934e-005 ]
7171 : [ 1.16985e-005 ]
7172 : [ 1.14978e-005 ]
7173 : [ 1.17645e-005 ]
7174 : [ 1.16225e-005 ]
7175 : [ 1.11252e-005 ]
7176 : [ 1.18926e-005 ]
7177 : [ 1.18124e-005 ]
7178 : [ 1.14585e-005 ]
7179 : [ 1.16647e-005 ]
7180 : [ 1.15354e-005 ]
7181 : [ 1.17245e-005 ]
7182 : [ 1.15453e-005 ]
7183 : [ 1.12351e-005 ]
7184 : [ 1.17092e-005 ]
7185 : [ 1.14764e-005 ]
7186 : [ 1.17608e-005 ]
7187 : [ 1.14263e-005 ]
7188 : [ 1.11045e-005 ]
7189 : [ 1.15672e-005 ]
7190 : [ 1.11596e-005 ]
7191 : [ 1.11694e-005 ]
7192 : [ 1.19135e-005 ]
7193 : [ 1.16817e-005 ]
7194 : [ 1.14882e-005 ]
7195 : [ 1.15834e-005 ]
7196 : [ 1.0989e-005  ]
7197 : [ 1.192e-005   ]
7198 : [ 1.17752e-005 ]
7199 : [ 1.16178e-005 ]
7200 : [ 1.16518e-005 ]
7201 : [ 1.19387e-005 ]
7202 : [ 1.15021e-005 ]
7203 : [ 1.16407e-005 ]
7204 : [ 1.11792e-005 ]
7205 : [ 1.13557e-005 ]
7206 : [ 1.12945e-005 ]
7207 : [ 1.13395e-005 ]
7208 : [ 1.13898e-005 ]
7209 : [ 1.1823e-005  ]
7210 : [ 1.17957e-005 ]
7211 : [ 1.14815e-005 ]
7212 : [ 1.18293e-005 ]
7213 : [ 1.12561e-005 ]
7214 : [ 1.17544e-005 ]
7215 : [ 1.19079e-005 ]
7216 : [ 1.16027e-005 ]
7217 : [ 1.16026e-005 ]
7218 : [ 1.12186e-005 ]
7219 : [ 1.18536e-005 ]
7220 : [ 1.12064e-005 ]
7221 : [ 1.17448e-005 ]
7222 : [ 1.16973e-005 ]
7223 : [ 1.15732e-005 ]
7224 : [ 1.11804e-005 ]
7225 : [ 1.12411e-005 ]
7226 : [ 1.1973e-005  ]
7227 : [ 1.15537e-005 ]
7228 : [ 1.17159e-005 ]
7229 : [ 1.17709e-005 ]
7230 : [ 1.13717e-005 ]
7231 : [ 1.17663e-005 ]
7232 : [ 1.12598e-005 ]
7233 : [ 1.11273e-005 ]
7234 : [ 1.113e-005   ]
7235 : [ 1.19078e-005 ]
7236 : [ 1.15587e-005 ]
7237 : [ 1.17669e-005 ]
7238 : [ 1.18128e-005 ]
7239 : [ 1.15079e-005 ]
7240 : [ 1.13702e-005 ]
7241 : [ 1.13499e-005 ]
7242 : [ 1.14617e-005 ]
7243 : [ 1.18275e-005 ]
7244 : [ 1.13702e-005 ]
7245 : [ 1.15203e-005 ]
7246 : [ 1.15476e-005 ]
7247 : [ 1.17449e-005 ]
7248 : [ 1.14513e-005 ]
7249 : [ 1.17324e-005 ]
7250 : [ 1.12679e-005 ]
7251 : [ 1.15694e-005 ]
7252 : [ 1.16103e-005 ]
7253 : [ 1.1628e-005  ]
7254 : [ 1.13924e-005 ]
7255 : [ 1.14504e-005 ]
7256 : [ 1.15167e-005 ]
7257 : [ 1.13352e-005 ]
7258 : [ 1.15945e-005 ]
7259 : [ 1.14957e-005 ]
7260 : [ 1.19279e-005 ]
7261 : [ 1.17043e-005 ]
7262 : [ 1.15019e-005 ]
7263 : [ 1.18337e-005 ]
7264 : [ 1.14221e-005 ]
7265 : [ 1.15702e-005 ]
7266 : [ 1.15057e-005 ]
7267 : [ 1.17051e-005 ]
7268 : [ 1.13772e-005 ]
7269 : [ 1.17092e-005 ]
7270 : [ 1.17999e-005 ]
7271 : [ 1.1842e-005  ]
7272 : [ 1.13971e-005 ]
7273 : [ 1.14711e-005 ]
7274 : [ 1.18545e-005 ]
7275 : [ 1.16888e-005 ]
7276 : [ 1.12947e-005 ]
7277 : [ 1.11159e-005 ]
7278 : [ 1.17661e-005 ]
7279 : [ 1.17155e-005 ]
7280 : [ 1.13702e-005 ]
7281 : [ 1.11438e-005 ]
7282 : [ 1.17694e-005 ]
7283 : [ 1.17515e-005 ]
7284 : [ 1.12782e-005 ]
7285 : [ 1.12255e-005 ]
7286 : [ 1.17153e-005 ]
7287 : [ 1.16893e-005 ]
7288 : [ 1.11887e-005 ]
7289 : [ 1.1528e-005  ]
7290 : [ 1.17286e-005 ]
7291 : [ 1.13853e-005 ]
7292 : [ 1.13448e-005 ]
7293 : [ 1.15782e-005 ]
7294 : [ 1.14164e-005 ]
7295 : [ 1.1396e-005  ]
7296 : [ 1.11154e-005 ]
7297 : [ 1.13427e-005 ]
7298 : [ 1.13034e-005 ]
7299 : [ 1.18486e-005 ]
7300 : [ 1.17592e-005 ]
7301 : [ 1.16975e-005 ]
7302 : [ 1.14834e-005 ]
7303 : [ 1.17104e-005 ]
7304 : [ 1.17262e-005 ]
7305 : [ 1.14837e-005 ]
7306 : [ 1.15944e-005 ]
7307 : [ 1.14107e-005 ]
7308 : [ 1.14248e-005 ]
7309 : [ 1.15971e-005 ]
7310 : [ 1.13806e-005 ]
7311 : [ 1.12163e-005 ]
7312 : [ 1.12961e-005 ]
7313 : [ 1.18395e-005 ]
7314 : [ 1.11697e-005 ]
7315 : [ 1.17625e-005 ]
7316 : [ 1.1263e-005  ]
7317 : [ 1.17459e-005 ]
7318 : [ 1.13103e-005 ]
7319 : [ 1.12914e-005 ]
7320 : [ 1.12194e-005 ]
7321 : [ 1.13138e-005 ]
7322 : [ 1.12658e-005 ]
7323 : [ 1.16461e-005 ]
7324 : [ 1.17253e-005 ]
7325 : [ 1.17375e-005 ]
7326 : [ 1.1401e-005  ]
7327 : [ 1.15173e-005 ]
7328 : [ 1.17666e-005 ]
7329 : [ 1.17454e-005 ]
7330 : [ 1.17943e-005 ]
7331 : [ 1.14609e-005 ]
7332 : [ 1.11002e-005 ]
7333 : [ 1.11517e-005 ]
7334 : [ 1.16095e-005 ]
7335 : [ 1.17293e-005 ]
7336 : [ 1.12377e-005 ]
7337 : [ 1.16056e-005 ]
7338 : [ 1.13786e-005 ]
7339 : [ 1.19099e-005 ]
7340 : [ 1.15612e-005 ]
7341 : [ 1.17683e-005 ]
7342 : [ 1.12619e-005 ]
7343 : [ 1.14886e-005 ]
7344 : [ 1.12735e-005 ]
7345 : [ 1.1644e-005  ]
7346 : [ 1.17635e-005 ]
7347 : [ 1.12807e-005 ]
7348 : [ 1.13392e-005 ]
7349 : [ 1.18421e-005 ]
7350 : [ 1.13096e-005 ]
7351 : [ 1.12598e-005 ]
7352 : [ 1.16192e-005 ]
7353 : [ 1.10942e-005 ]
7354 : [ 1.12735e-005 ]
7355 : [ 1.12865e-005 ]
7356 : [ 1.16231e-005 ]
7357 : [ 1.14841e-005 ]
7358 : [ 1.13851e-005 ]
7359 : [ 1.16125e-005 ]
7360 : [ 1.18098e-005 ]
7361 : [ 1.15878e-005 ]
7362 : [ 1.13048e-005 ]
7363 : [ 1.14379e-005 ]
7364 : [ 1.11622e-005 ]
7365 : [ 1.11583e-005 ]
7366 : [ 1.13993e-005 ]
7367 : [ 1.12708e-005 ]
7368 : [ 1.16253e-005 ]
7369 : [ 1.17931e-005 ]
7370 : [ 1.16821e-005 ]
7371 : [ 1.10861e-005 ]
7372 : [ 1.1711e-005  ]
7373 : [ 1.11544e-005 ]
7374 : [ 1.15846e-005 ]
7375 : [ 1.16062e-005 ]
7376 : [ 1.13056e-005 ]
7377 : [ 1.19741e-005 ]
7378 : [ 1.13022e-005 ]
7379 : [ 1.11083e-005 ]
7380 : [ 1.12021e-005 ]
7381 : [ 1.19447e-005 ]
7382 : [ 1.12867e-005 ]
7383 : [ 1.14284e-005 ]
7384 : [ 1.17845e-005 ]
7385 : [ 1.14491e-005 ]
7386 : [ 1.18427e-005 ]
7387 : [ 1.15092e-005 ]
7388 : [ 1.1476e-005  ]
7389 : [ 1.11926e-005 ]
7390 : [ 1.15994e-005 ]
7391 : [ 1.12738e-005 ]
7392 : [ 1.17833e-005 ]
7393 : [ 1.11957e-005 ]
7394 : [ 1.16438e-005 ]
7395 : [ 1.12819e-005 ]
7396 : [ 1.13778e-005 ]
7397 : [ 1.14839e-005 ]
7398 : [ 1.15792e-005 ]
7399 : [ 1.1297e-005  ]
7400 : [ 1.10704e-005 ]
7401 : [ 1.16226e-005 ]
7402 : [ 1.1258e-005  ]
7403 : [ 1.12124e-005 ]
7404 : [ 1.14143e-005 ]
7405 : [ 1.12786e-005 ]
7406 : [ 1.14721e-005 ]
7407 : [ 1.15831e-005 ]
7408 : [ 1.15591e-005 ]
7409 : [ 1.17431e-005 ]
7410 : [ 1.14977e-005 ]
7411 : [ 1.13771e-005 ]
7412 : [ 1.12765e-005 ]
7413 : [ 1.17289e-005 ]
7414 : [ 1.16581e-005 ]
7415 : [ 1.18385e-005 ]
7416 : [ 1.13522e-005 ]
7417 : [ 1.16058e-005 ]
7418 : [ 1.1288e-005  ]
7419 : [ 1.16427e-005 ]
7420 : [ 1.13037e-005 ]
7421 : [ 1.17122e-005 ]
7422 : [ 1.1563e-005  ]
7423 : [ 1.14181e-005 ]
7424 : [ 1.14719e-005 ]
7425 : [ 1.17472e-005 ]
7426 : [ 1.12538e-005 ]
7427 : [ 1.16122e-005 ]
7428 : [ 1.17317e-005 ]
7429 : [ 1.17374e-005 ]
7430 : [ 1.17661e-005 ]
7431 : [ 1.13821e-005 ]
7432 : [ 1.1535e-005  ]
7433 : [ 1.12334e-005 ]
7434 : [ 1.18017e-005 ]
7435 : [ 1.14036e-005 ]
7436 : [ 1.13212e-005 ]
7437 : [ 1.12576e-005 ]
7438 : [ 1.11652e-005 ]
7439 : [ 1.11548e-005 ]
7440 : [ 1.18271e-005 ]
7441 : [ 1.12578e-005 ]
7442 : [ 1.17397e-005 ]
7443 : [ 1.11049e-005 ]
7444 : [ 1.16373e-005 ]
7445 : [ 1.15359e-005 ]
7446 : [ 1.18365e-005 ]
7447 : [ 1.16766e-005 ]
7448 : [ 1.11582e-005 ]
7449 : [ 1.11985e-005 ]
7450 : [ 1.13904e-005 ]
7451 : [ 1.12116e-005 ]
7452 : [ 1.18316e-005 ]
7453 : [ 1.16168e-005 ]
7454 : [ 1.17336e-005 ]
7455 : [ 1.15131e-005 ]
7456 : [ 1.12033e-005 ]
7457 : [ 1.11192e-005 ]
7458 : [ 1.14573e-005 ]
7459 : [ 1.12561e-005 ]
7460 : [ 1.18463e-005 ]
7461 : [ 1.11255e-005 ]
7462 : [ 1.13541e-005 ]
7463 : [ 1.16027e-005 ]
7464 : [ 1.14641e-005 ]
7465 : [ 1.17779e-005 ]
7466 : [ 1.1195e-005  ]
7467 : [ 1.17078e-005 ]
7468 : [ 1.11413e-005 ]
7469 : [ 1.17698e-005 ]
7470 : [ 1.18597e-005 ]
7471 : [ 1.15828e-005 ]
7472 : [ 1.16037e-005 ]
7473 : [ 1.18581e-005 ]
7474 : [ 1.17125e-005 ]
7475 : [ 1.15305e-005 ]
7476 : [ 1.11851e-005 ]
7477 : [ 1.16308e-005 ]
7478 : [ 1.18528e-005 ]
7479 : [ 1.14085e-005 ]
7480 : [ 1.1827e-005  ]
7481 : [ 1.18061e-005 ]
7482 : [ 1.18255e-005 ]
7483 : [ 1.1872e-005  ]
7484 : [ 1.17233e-005 ]
7485 : [ 1.14843e-005 ]
7486 : [ 1.13504e-005 ]
7487 : [ 1.17477e-005 ]
7488 : [ 1.13469e-005 ]
7489 : [ 1.16991e-005 ]
7490 : [ 1.13649e-005 ]
7491 : [ 1.16078e-005 ]
7492 : [ 1.13044e-005 ]
7493 : [ 1.18641e-005 ]
7494 : [ 1.16847e-005 ]
7495 : [ 1.16034e-005 ]
7496 : [ 1.18049e-005 ]
7497 : [ 1.16112e-005 ]
7498 : [ 1.14869e-005 ]
7499 : [ 1.16948e-005 ]
7500 : [ 1.13736e-005 ]
7501 : [ 1.12204e-005 ]
7502 : [ 1.12907e-005 ]
7503 : [ 1.12564e-005 ]
7504 : [ 1.16001e-005 ]
7505 : [ 1.18362e-005 ]
7506 : [ 1.17827e-005 ]
7507 : [ 1.18664e-005 ]
7508 : [ 1.14743e-005 ]
7509 : [ 1.18935e-005 ]
7510 : [ 1.17295e-005 ]
7511 : [ 1.12336e-005 ]
7512 : [ 1.17182e-005 ]
7513 : [ 1.11616e-005 ]
7514 : [ 1.14523e-005 ]
7515 : [ 1.17762e-005 ]
7516 : [ 1.17413e-005 ]
7517 : [ 1.14804e-005 ]
7518 : [ 1.12482e-005 ]
7519 : [ 1.18329e-005 ]
7520 : [ 1.16902e-005 ]
7521 : [ 1.13691e-005 ]
7522 : [ 1.14676e-005 ]
7523 : [ 1.17266e-005 ]
7524 : [ 1.1687e-005  ]
7525 : [ 1.15539e-005 ]
7526 : [ 1.16968e-005 ]
7527 : [ 1.1311e-005  ]
7528 : [ 1.17509e-005 ]
7529 : [ 1.1703e-005  ]
7530 : [ 1.1538e-005  ]
7531 : [ 1.18428e-005 ]
7532 : [ 1.17998e-005 ]
7533 : [ 1.17683e-005 ]
7534 : [ 1.14787e-005 ]
7535 : [ 1.11669e-005 ]
7536 : [ 1.17636e-005 ]
7537 : [ 1.11466e-005 ]
7538 : [ 1.15866e-005 ]
7539 : [ 1.12219e-005 ]
7540 : [ 1.17086e-005 ]
7541 : [ 1.17666e-005 ]
7542 : [ 1.11598e-005 ]
7543 : [ 1.15871e-005 ]
7544 : [ 1.17288e-005 ]
7545 : [ 1.17055e-005 ]
7546 : [ 1.1744e-005  ]
7547 : [ 1.14396e-005 ]
7548 : [ 1.12084e-005 ]
7549 : [ 1.14069e-005 ]
7550 : [ 1.11553e-005 ]
7551 : [ 1.12979e-005 ]
7552 : [ 1.16366e-005 ]
7553 : [ 1.14522e-005 ]
7554 : [ 1.16376e-005 ]
7555 : [ 1.16881e-005 ]
7556 : [ 1.14732e-005 ]
7557 : [ 1.15738e-005 ]
7558 : [ 1.17653e-005 ]
7559 : [ 1.18764e-005 ]
7560 : [ 1.14968e-005 ]
7561 : [ 1.13697e-005 ]
7562 : [ 1.12073e-005 ]
7563 : [ 1.14553e-005 ]
7564 : [ 1.17242e-005 ]
7565 : [ 1.13777e-005 ]
7566 : [ 1.17515e-005 ]
7567 : [ 1.15328e-005 ]
7568 : [ 1.12226e-005 ]
7569 : [ 1.16895e-005 ]
7570 : [ 1.14395e-005 ]
7571 : [ 1.14253e-005 ]
7572 : [ 1.13537e-005 ]
7573 : [ 1.11816e-005 ]
7574 : [ 1.12838e-005 ]
7575 : [ 1.1731e-005  ]
7576 : [ 1.15574e-005 ]
7577 : [ 1.15421e-005 ]
7578 : [ 1.13785e-005 ]
7579 : [ 1.17514e-005 ]
7580 : [ 1.15821e-005 ]
7581 : [ 1.12919e-005 ]
7582 : [ 1.1809e-005  ]
7583 : [ 1.17892e-005 ]
7584 : [ 1.17722e-005 ]
7585 : [ 1.12372e-005 ]
7586 : [ 1.12665e-005 ]
7587 : [ 1.14741e-005 ]
7588 : [ 1.13027e-005 ]
7589 : [ 1.13505e-005 ]
7590 : [ 1.14139e-005 ]
7591 : [ 1.15668e-005 ]
7592 : [ 1.11477e-005 ]
7593 : [ 1.1698e-005  ]
7594 : [ 1.10411e-005 ]
7595 : [ 1.12987e-005 ]
7596 : [ 1.17944e-005 ]
7597 : [ 1.16707e-005 ]
7598 : [ 1.16072e-005 ]
7599 : [ 1.14823e-005 ]
7600 : [ 1.12129e-005 ]
7601 : [ 1.12293e-005 ]
7602 : [ 1.15068e-005 ]
7603 : [ 1.12914e-005 ]
7604 : [ 1.17002e-005 ]
7605 : [ 1.14563e-005 ]
7606 : [ 1.17191e-005 ]
7607 : [ 1.13416e-005 ]
7608 : [ 1.12623e-005 ]
7609 : [ 1.12271e-005 ]
7610 : [ 1.16069e-005 ]
7611 : [ 1.1364e-005  ]
7612 : [ 1.12257e-005 ]
7613 : [ 1.12322e-005 ]
7614 : [ 1.14207e-005 ]
7615 : [ 1.12775e-005 ]
7616 : [ 1.1237e-005  ]
7617 : [ 1.18024e-005 ]
7618 : [ 1.13095e-005 ]
7619 : [ 1.13861e-005 ]
7620 : [ 1.17139e-005 ]
7621 : [ 1.14532e-005 ]
7622 : [ 1.14203e-005 ]
7623 : [ 1.13852e-005 ]
7624 : [ 1.188e-005   ]
7625 : [ 1.11253e-005 ]
7626 : [ 1.17752e-005 ]
7627 : [ 1.14801e-005 ]
7628 : [ 1.12429e-005 ]
7629 : [ 1.13071e-005 ]
7630 : [ 1.17627e-005 ]
7631 : [ 1.12109e-005 ]
7632 : [ 1.17842e-005 ]
7633 : [ 1.14986e-005 ]
7634 : [ 1.12438e-005 ]
7635 : [ 1.13554e-005 ]
7636 : [ 1.17296e-005 ]
7637 : [ 1.17703e-005 ]
7638 : [ 1.1626e-005  ]
7639 : [ 1.13657e-005 ]
7640 : [ 1.18404e-005 ]
7641 : [ 1.17035e-005 ]
7642 : [ 1.16877e-005 ]
7643 : [ 1.12888e-005 ]
7644 : [ 1.11603e-005 ]
7645 : [ 1.16907e-005 ]
7646 : [ 1.16523e-005 ]
7647 : [ 1.11388e-005 ]
7648 : [ 1.13803e-005 ]
7649 : [ 1.12015e-005 ]
7650 : [ 1.11469e-005 ]
7651 : [ 1.1396e-005  ]
7652 : [ 1.10928e-005 ]
7653 : [ 1.17211e-005 ]
7654 : [ 1.18355e-005 ]
7655 : [ 1.12446e-005 ]
7656 : [ 1.11027e-005 ]
7657 : [ 1.17203e-005 ]
7658 : [ 1.17892e-005 ]
7659 : [ 1.18011e-005 ]
7660 : [ 1.11529e-005 ]
7661 : [ 1.1429e-005  ]
7662 : [ 1.17555e-005 ]
7663 : [ 1.17377e-005 ]
7664 : [ 1.17164e-005 ]
7665 : [ 1.11221e-005 ]
7666 : [ 1.12888e-005 ]
7667 : [ 1.1316e-005  ]
7668 : [ 1.13106e-005 ]
7669 : [ 1.16589e-005 ]
7670 : [ 1.13386e-005 ]
7671 : [ 1.16878e-005 ]
7672 : [ 1.17324e-005 ]
7673 : [ 1.1344e-005  ]
7674 : [ 1.13525e-005 ]
7675 : [ 1.1872e-005  ]
7676 : [ 1.13042e-005 ]
7677 : [ 1.17785e-005 ]
7678 : [ 1.13768e-005 ]
7679 : [ 1.1367e-005  ]
7680 : [ 1.1675e-005  ]
7681 : [ 1.17761e-005 ]
7682 : [ 1.11525e-005 ]
7683 : [ 1.19535e-005 ]
7684 : [ 1.17251e-005 ]
7685 : [ 1.17214e-005 ]
7686 : [ 1.14361e-005 ]
7687 : [ 1.1349e-005  ]
7688 : [ 1.14895e-005 ]
7689 : [ 1.12642e-005 ]
7690 : [ 1.175e-005   ]
7691 : [ 1.15646e-005 ]
7692 : [ 1.16783e-005 ]
7693 : [ 1.1775e-005  ]
7694 : [ 1.13188e-005 ]
7695 : [ 1.16178e-005 ]
7696 : [ 1.17005e-005 ]
7697 : [ 1.16842e-005 ]
7698 : [ 1.12894e-005 ]
7699 : [ 1.17214e-005 ]
7700 : [ 1.12496e-005 ]
7701 : [ 1.15018e-005 ]
7702 : [ 1.17164e-005 ]
7703 : [ 1.12264e-005 ]
7704 : [ 1.13251e-005 ]
7705 : [ 1.13081e-005 ]
7706 : [ 1.14093e-005 ]
7707 : [ 1.16777e-005 ]
7708 : [ 1.13026e-005 ]
7709 : [ 1.14225e-005 ]
7710 : [ 1.17281e-005 ]
7711 : [ 1.13343e-005 ]
7712 : [ 1.17549e-005 ]
7713 : [ 1.17909e-005 ]
7714 : [ 1.17873e-005 ]
7715 : [ 1.11745e-005 ]
7716 : [ 1.1508e-005  ]
7717 : [ 1.16066e-005 ]
7718 : [ 1.18099e-005 ]
7719 : [ 1.18297e-005 ]
7720 : [ 1.124e-005   ]
7721 : [ 1.16286e-005 ]
7722 : [ 1.17639e-005 ]
7723 : [ 1.13067e-005 ]
7724 : [ 1.16896e-005 ]
7725 : [ 1.17818e-005 ]
7726 : [ 1.17501e-005 ]
7727 : [ 1.13536e-005 ]
7728 : [ 1.16357e-005 ]
7729 : [ 1.14622e-005 ]
7730 : [ 1.11081e-005 ]
7731 : [ 1.14147e-005 ]
7732 : [ 1.16338e-005 ]
7733 : [ 1.14011e-005 ]
7734 : [ 1.16096e-005 ]
7735 : [ 1.17561e-005 ]
7736 : [ 1.11682e-005 ]
7737 : [ 1.18261e-005 ]
7738 : [ 1.16647e-005 ]
7739 : [ 1.17392e-005 ]
7740 : [ 1.12924e-005 ]
7741 : [ 1.12959e-005 ]
7742 : [ 1.14029e-005 ]
7743 : [ 1.16777e-005 ]
7744 : [ 1.12885e-005 ]
7745 : [ 1.18189e-005 ]
7746 : [ 1.14315e-005 ]
7747 : [ 1.17233e-005 ]
7748 : [ 1.13645e-005 ]
7749 : [ 1.13454e-005 ]
7750 : [ 1.14451e-005 ]
7751 : [ 1.16743e-005 ]
7752 : [ 1.17108e-005 ]
7753 : [ 1.16137e-005 ]
7754 : [ 1.15853e-005 ]
7755 : [ 1.16168e-005 ]
7756 : [ 1.16079e-005 ]
7757 : [ 1.17618e-005 ]
7758 : [ 1.17078e-005 ]
7759 : [ 1.17441e-005 ]
7760 : [ 1.19005e-005 ]
7761 : [ 1.14408e-005 ]
7762 : [ 1.18379e-005 ]
7763 : [ 1.13631e-005 ]
7764 : [ 1.13992e-005 ]
7765 : [ 1.16592e-005 ]
7766 : [ 1.18276e-005 ]
7767 : [ 1.18297e-005 ]
7768 : [ 1.16783e-005 ]
7769 : [ 1.14335e-005 ]
7770 : [ 1.18411e-005 ]
7771 : [ 1.18973e-005 ]
7772 : [ 1.1251e-005  ]
7773 : [ 1.1575e-005  ]
7774 : [ 1.18507e-005 ]
7775 : [ 1.13107e-005 ]
7776 : [ 1.1638e-005  ]
7777 : [ 1.14337e-005 ]
7778 : [ 1.15725e-005 ]
7779 : [ 1.16195e-005 ]
7780 : [ 1.12321e-005 ]
7781 : [ 1.18356e-005 ]
7782 : [ 1.16565e-005 ]
7783 : [ 1.14751e-005 ]
7784 : [ 1.12879e-005 ]
7785 : [ 1.14115e-005 ]
7786 : [ 1.15509e-005 ]
7787 : [ 1.17063e-005 ]
7788 : [ 1.16762e-005 ]
7789 : [ 1.1346e-005  ]
7790 : [ 1.14975e-005 ]
7791 : [ 1.13723e-005 ]
7792 : [ 1.12637e-005 ]
7793 : [ 1.13804e-005 ]
7794 : [ 1.14085e-005 ]
7795 : [ 1.16965e-005 ]
7796 : [ 1.14679e-005 ]
7797 : [ 1.17583e-005 ]
7798 : [ 1.11819e-005 ]
7799 : [ 1.12837e-005 ]
7800 : [ 1.11709e-005 ]
7801 : [ 1.16443e-005 ]
7802 : [ 1.13637e-005 ]
7803 : [ 1.20218e-005 ]
7804 : [ 1.12135e-005 ]
7805 : [ 1.13205e-005 ]
7806 : [ 1.17695e-005 ]
7807 : [ 1.13172e-005 ]
7808 : [ 1.1339e-005  ]
7809 : [ 1.17227e-005 ]
7810 : [ 1.18743e-005 ]
7811 : [ 1.17421e-005 ]
7812 : [ 1.17714e-005 ]
7813 : [ 1.12999e-005 ]
7814 : [ 1.15949e-005 ]
7815 : [ 1.15305e-005 ]
7816 : [ 1.1446e-005  ]
7817 : [ 1.17677e-005 ]
7818 : [ 1.15157e-005 ]
7819 : [ 1.16882e-005 ]
7820 : [ 1.13966e-005 ]
7821 : [ 1.1643e-005  ]
7822 : [ 1.18148e-005 ]
7823 : [ 1.16921e-005 ]
7824 : [ 1.17654e-005 ]
7825 : [ 1.14627e-005 ]
7826 : [ 1.12376e-005 ]
7827 : [ 1.1539e-005  ]
7828 : [ 1.15814e-005 ]
7829 : [ 1.11649e-005 ]
7830 : [ 1.14904e-005 ]
7831 : [ 1.17407e-005 ]
7832 : [ 1.1659e-005  ]
7833 : [ 1.13967e-005 ]
7834 : [ 1.16485e-005 ]
7835 : [ 1.14151e-005 ]
7836 : [ 1.14208e-005 ]
7837 : [ 1.1168e-005  ]
7838 : [ 1.17838e-005 ]
7839 : [ 1.15863e-005 ]
7840 : [ 1.15556e-005 ]
7841 : [ 1.1726e-005  ]
7842 : [ 1.16763e-005 ]
7843 : [ 1.16613e-005 ]
7844 : [ 1.13463e-005 ]
7845 : [ 1.16681e-005 ]
7846 : [ 1.15454e-005 ]
7847 : [ 1.17924e-005 ]
7848 : [ 1.13546e-005 ]
7849 : [ 1.16702e-005 ]
7850 : [ 1.11972e-005 ]
7851 : [ 1.18058e-005 ]
7852 : [ 1.13072e-005 ]
7853 : [ 1.14927e-005 ]
7854 : [ 1.17958e-005 ]
7855 : [ 1.16504e-005 ]
7856 : [ 1.19169e-005 ]
7857 : [ 1.17305e-005 ]
7858 : [ 1.14386e-005 ]
7859 : [ 1.12947e-005 ]
7860 : [ 1.15933e-005 ]
7861 : [ 1.1296e-005  ]
7862 : [ 1.15765e-005 ]
7863 : [ 1.17204e-005 ]
7864 : [ 1.14252e-005 ]
7865 : [ 1.10665e-005 ]
7866 : [ 1.12202e-005 ]
7867 : [ 1.141e-005   ]
7868 : [ 1.15368e-005 ]
7869 : [ 1.16151e-005 ]
7870 : [ 1.14144e-005 ]
7871 : [ 1.17173e-005 ]
7872 : [ 1.18501e-005 ]
7873 : [ 1.17205e-005 ]
7874 : [ 1.15971e-005 ]
7875 : [ 1.17053e-005 ]
7876 : [ 1.17111e-005 ]
7877 : [ 1.16969e-005 ]
7878 : [ 1.18535e-005 ]
7879 : [ 1.18348e-005 ]
7880 : [ 1.1173e-005  ]
7881 : [ 1.16622e-005 ]
7882 : [ 1.16395e-005 ]
7883 : [ 1.17537e-005 ]
7884 : [ 1.15467e-005 ]
7885 : [ 1.169e-005   ]
7886 : [ 1.14308e-005 ]
7887 : [ 1.11173e-005 ]
7888 : [ 1.12467e-005 ]
7889 : [ 1.14392e-005 ]
7890 : [ 1.12636e-005 ]
7891 : [ 1.1293e-005  ]
7892 : [ 1.14511e-005 ]
7893 : [ 1.18316e-005 ]
7894 : [ 1.13887e-005 ]
7895 : [ 1.17499e-005 ]
7896 : [ 1.13548e-005 ]
7897 : [ 1.17117e-005 ]
7898 : [ 1.13623e-005 ]
7899 : [ 1.17578e-005 ]
7900 : [ 1.15544e-005 ]
7901 : [ 1.17565e-005 ]
7902 : [ 1.11789e-005 ]
7903 : [ 1.16407e-005 ]
7904 : [ 1.1544e-005  ]
7905 : [ 1.17811e-005 ]
7906 : [ 1.1616e-005  ]
7907 : [ 1.15144e-005 ]
7908 : [ 1.14232e-005 ]
7909 : [ 1.14431e-005 ]
7910 : [ 1.17166e-005 ]
7911 : [ 1.14202e-005 ]
7912 : [ 1.17445e-005 ]
7913 : [ 1.15617e-005 ]
7914 : [ 1.17054e-005 ]
7915 : [ 1.14018e-005 ]
7916 : [ 1.14379e-005 ]
7917 : [ 1.17014e-005 ]
7918 : [ 1.1319e-005  ]
7919 : [ 1.1563e-005  ]
7920 : [ 1.13986e-005 ]
7921 : [ 1.17413e-005 ]
7922 : [ 1.1525e-005  ]
7923 : [ 1.16843e-005 ]
7924 : [ 1.12725e-005 ]
7925 : [ 1.16823e-005 ]
7926 : [ 1.17805e-005 ]
7927 : [ 1.11896e-005 ]
7928 : [ 1.17971e-005 ]
7929 : [ 1.18323e-005 ]
7930 : [ 1.17144e-005 ]
7931 : [ 1.13739e-005 ]
7932 : [ 1.17157e-005 ]
7933 : [ 1.14308e-005 ]
7934 : [ 1.17181e-005 ]
7935 : [ 1.11354e-005 ]
7936 : [ 1.12002e-005 ]
7937 : [ 1.12495e-005 ]
7938 : [ 1.17169e-005 ]
7939 : [ 1.15142e-005 ]
7940 : [ 1.11705e-005 ]
7941 : [ 1.13592e-005 ]
7942 : [ 1.12714e-005 ]
7943 : [ 1.17441e-005 ]
7944 : [ 1.12233e-005 ]
7945 : [ 1.11037e-005 ]
7946 : [ 1.16252e-005 ]
7947 : [ 1.12961e-005 ]
7948 : [ 1.15841e-005 ]
7949 : [ 1.15324e-005 ]
7950 : [ 1.15085e-005 ]
7951 : [ 1.10637e-005 ]
7952 : [ 1.14208e-005 ]
7953 : [ 1.1791e-005  ]
7954 : [ 1.145e-005   ]
7955 : [ 1.11305e-005 ]
7956 : [ 1.16674e-005 ]
7957 : [ 1.09722e-005 ]
7958 : [ 1.13594e-005 ]
7959 : [ 1.1425e-005  ]
7960 : [ 1.19063e-005 ]
7961 : [ 1.17977e-005 ]
7962 : [ 1.15731e-005 ]
7963 : [ 1.15843e-005 ]
7964 : [ 1.10545e-005 ]
7965 : [ 1.1728e-005  ]
7966 : [ 1.176e-005   ]
7967 : [ 1.15567e-005 ]
7968 : [ 1.16106e-005 ]
7969 : [ 1.17208e-005 ]
7970 : [ 1.17979e-005 ]
7971 : [ 1.1754e-005  ]
7972 : [ 1.17037e-005 ]
7973 : [ 1.17007e-005 ]
7974 : [ 1.13014e-005 ]
7975 : [ 1.15454e-005 ]
7976 : [ 1.1724e-005  ]
7977 : [ 1.14455e-005 ]
7978 : [ 1.16408e-005 ]
7979 : [ 1.1705e-005  ]
7980 : [ 1.17485e-005 ]
7981 : [ 1.14575e-005 ]
7982 : [ 1.16974e-005 ]
7983 : [ 1.12887e-005 ]
7984 : [ 1.16961e-005 ]
7985 : [ 1.18566e-005 ]
7986 : [ 1.15322e-005 ]
7987 : [ 1.13731e-005 ]
7988 : [ 1.12074e-005 ]
7989 : [ 1.18596e-005 ]
7990 : [ 1.11959e-005 ]
7991 : [ 1.1676e-005  ]
7992 : [ 1.15897e-005 ]
7993 : [ 1.1876e-005  ]
7994 : [ 1.13806e-005 ]
7995 : [ 1.18043e-005 ]
7996 : [ 1.14229e-005 ]
7997 : [ 1.19519e-005 ]
7998 : [ 1.1307e-005  ]
7999 : [ 1.17319e-005 ]
8000 : [ 1.18401e-005 ]
8001 : [ 1.17682e-005 ]
8002 : [ 1.13768e-005 ]
8003 : [ 1.16692e-005 ]
8004 : [ 1.1468e-005  ]
8005 : [ 1.16748e-005 ]
8006 : [ 1.1223e-005  ]
8007 : [ 1.12543e-005 ]
8008 : [ 1.11929e-005 ]
8009 : [ 1.11097e-005 ]
8010 : [ 1.15779e-005 ]
8011 : [ 1.12606e-005 ]
8012 : [ 1.12034e-005 ]
8013 : [ 1.17282e-005 ]
8014 : [ 1.12795e-005 ]
8015 : [ 1.12446e-005 ]
8016 : [ 1.12246e-005 ]
8017 : [ 1.12633e-005 ]
8018 : [ 1.18005e-005 ]
8019 : [ 1.18024e-005 ]
8020 : [ 1.1808e-005  ]
8021 : [ 1.14322e-005 ]
8022 : [ 1.15323e-005 ]
8023 : [ 1.16988e-005 ]
8024 : [ 1.17388e-005 ]
8025 : [ 1.13527e-005 ]
8026 : [ 1.12226e-005 ]
8027 : [ 1.18532e-005 ]
8028 : [ 1.11474e-005 ]
8029 : [ 1.16227e-005 ]
8030 : [ 1.1758e-005  ]
8031 : [ 1.18897e-005 ]
8032 : [ 1.14512e-005 ]
8033 : [ 1.17144e-005 ]
8034 : [ 1.16479e-005 ]
8035 : [ 1.16906e-005 ]
8036 : [ 1.17696e-005 ]
8037 : [ 1.14421e-005 ]
8038 : [ 1.12029e-005 ]
8039 : [ 1.17674e-005 ]
8040 : [ 1.17179e-005 ]
8041 : [ 1.17185e-005 ]
8042 : [ 1.18123e-005 ]
8043 : [ 1.15826e-005 ]
8044 : [ 1.16002e-005 ]
8045 : [ 1.17714e-005 ]
8046 : [ 1.12617e-005 ]
8047 : [ 1.18433e-005 ]
8048 : [ 1.15398e-005 ]
8049 : [ 1.17333e-005 ]
8050 : [ 1.13357e-005 ]
8051 : [ 1.17619e-005 ]
8052 : [ 1.12576e-005 ]
8053 : [ 1.18142e-005 ]
8054 : [ 1.17325e-005 ]
8055 : [ 1.14526e-005 ]
8056 : [ 1.19285e-005 ]
8057 : [ 1.17381e-005 ]
8058 : [ 1.17117e-005 ]
8059 : [ 1.17725e-005 ]
8060 : [ 1.12596e-005 ]
8061 : [ 1.18587e-005 ]
8062 : [ 1.13756e-005 ]
8063 : [ 1.11735e-005 ]
8064 : [ 1.16764e-005 ]
8065 : [ 1.19214e-005 ]
8066 : [ 1.12343e-005 ]
8067 : [ 1.12108e-005 ]
8068 : [ 1.17148e-005 ]
8069 : [ 1.14187e-005 ]
8070 : [ 1.15488e-005 ]
8071 : [ 1.17607e-005 ]
8072 : [ 1.11729e-005 ]
8073 : [ 1.16951e-005 ]
8074 : [ 1.15924e-005 ]
8075 : [ 1.13286e-005 ]
8076 : [ 1.16197e-005 ]
8077 : [ 1.17627e-005 ]
8078 : [ 1.18485e-005 ]
8079 : [ 1.19033e-005 ]
8080 : [ 1.15213e-005 ]
8081 : [ 1.16519e-005 ]
8082 : [ 1.1675e-005  ]
8083 : [ 1.17333e-005 ]
8084 : [ 1.12082e-005 ]
8085 : [ 1.16697e-005 ]
8086 : [ 1.1597e-005  ]
8087 : [ 1.17495e-005 ]
8088 : [ 1.16919e-005 ]
8089 : [ 1.15473e-005 ]
8090 : [ 1.15731e-005 ]
8091 : [ 1.17214e-005 ]
8092 : [ 1.13275e-005 ]
8093 : [ 1.1262e-005  ]
8094 : [ 1.12964e-005 ]
8095 : [ 1.13576e-005 ]
8096 : [ 1.17576e-005 ]
8097 : [ 1.15277e-005 ]
8098 : [ 1.16219e-005 ]
8099 : [ 1.18041e-005 ]
8100 : [ 1.13249e-005 ]
8101 : [ 1.15426e-005 ]
8102 : [ 1.15356e-005 ]
8103 : [ 1.12823e-005 ]
8104 : [ 1.16823e-005 ]
8105 : [ 1.18395e-005 ]
8106 : [ 1.12165e-005 ]
8107 : [ 1.16173e-005 ]
8108 : [ 1.12813e-005 ]
8109 : [ 1.12475e-005 ]
8110 : [ 1.18462e-005 ]
8111 : [ 1.17642e-005 ]
8112 : [ 1.11277e-005 ]
8113 : [ 1.10885e-005 ]
8114 : [ 1.13934e-005 ]
8115 : [ 1.12533e-005 ]
8116 : [ 1.17e-005    ]
8117 : [ 1.19105e-005 ]
8118 : [ 1.18588e-005 ]
8119 : [ 1.16668e-005 ]
8120 : [ 1.13064e-005 ]
8121 : [ 1.12474e-005 ]
8122 : [ 1.11271e-005 ]
8123 : [ 1.16878e-005 ]
8124 : [ 1.12282e-005 ]
8125 : [ 1.17102e-005 ]
8126 : [ 1.17679e-005 ]
8127 : [ 1.13515e-005 ]
8128 : [ 1.13449e-005 ]
8129 : [ 1.17175e-005 ]
8130 : [ 1.18758e-005 ]
8131 : [ 1.17954e-005 ]
8132 : [ 1.16383e-005 ]
8133 : [ 1.14041e-005 ]
8134 : [ 1.11311e-005 ]
8135 : [ 1.10891e-005 ]
8136 : [ 1.1719e-005  ]
8137 : [ 1.13077e-005 ]
8138 : [ 1.18237e-005 ]
8139 : [ 1.14027e-005 ]
8140 : [ 1.16662e-005 ]
8141 : [ 1.18235e-005 ]
8142 : [ 1.11939e-005 ]
8143 : [ 1.12136e-005 ]
8144 : [ 1.13323e-005 ]
8145 : [ 1.17145e-005 ]
8146 : [ 1.16888e-005 ]
8147 : [ 1.18284e-005 ]
8148 : [ 1.17579e-005 ]
8149 : [ 1.13703e-005 ]
8150 : [ 1.2023e-005  ]
8151 : [ 1.1869e-005  ]
8152 : [ 1.13897e-005 ]
8153 : [ 1.18591e-005 ]
8154 : [ 1.12753e-005 ]
8155 : [ 1.12476e-005 ]
8156 : [ 1.16521e-005 ]
8157 : [ 1.14529e-005 ]
8158 : [ 1.15607e-005 ]
8159 : [ 1.1625e-005  ]
8160 : [ 1.15952e-005 ]
8161 : [ 1.14851e-005 ]
8162 : [ 1.16025e-005 ]
8163 : [ 1.15383e-005 ]
8164 : [ 1.11187e-005 ]
8165 : [ 1.10435e-005 ]
8166 : [ 1.16031e-005 ]
8167 : [ 1.13617e-005 ]
8168 : [ 1.16644e-005 ]
8169 : [ 1.1137e-005  ]
8170 : [ 1.13426e-005 ]
8171 : [ 1.15456e-005 ]
8172 : [ 1.16557e-005 ]
8173 : [ 1.13367e-005 ]
8174 : [ 1.18262e-005 ]
8175 : [ 1.1212e-005  ]
8176 : [ 1.14189e-005 ]
8177 : [ 1.17732e-005 ]
8178 : [ 1.17641e-005 ]
8179 : [ 1.15584e-005 ]
8180 : [ 1.18111e-005 ]
8181 : [ 1.11914e-005 ]
8182 : [ 1.14763e-005 ]
8183 : [ 1.1826e-005  ]
8184 : [ 1.17631e-005 ]
8185 : [ 1.12757e-005 ]
8186 : [ 1.16785e-005 ]
8187 : [ 1.16654e-005 ]
8188 : [ 1.15256e-005 ]
8189 : [ 1.16478e-005 ]
8190 : [ 1.11674e-005 ]
8191 : [ 1.19165e-005 ]
8192 : [ 1.14833e-005 ]
8193 : [ 1.17817e-005 ]
8194 : [ 1.12066e-005 ]
8195 : [ 1.14719e-005 ]
8196 : [ 1.11266e-005 ]
8197 : [ 1.13344e-005 ]
8198 : [ 1.18545e-005 ]
8199 : [ 1.18461e-005 ]
8200 : [ 1.11915e-005 ]
8201 : [ 1.13022e-005 ]
8202 : [ 1.15104e-005 ]
8203 : [ 1.124e-005   ]
8204 : [ 1.12177e-005 ]
8205 : [ 1.16249e-005 ]
8206 : [ 1.16178e-005 ]
8207 : [ 1.12036e-005 ]
8208 : [ 1.11894e-005 ]
8209 : [ 1.16489e-005 ]
8210 : [ 1.13205e-005 ]
8211 : [ 1.17513e-005 ]
8212 : [ 1.17661e-005 ]
8213 : [ 1.17661e-005 ]
8214 : [ 1.13146e-005 ]
8215 : [ 1.13561e-005 ]
8216 : [ 1.17788e-005 ]
8217 : [ 1.11047e-005 ]
8218 : [ 1.17472e-005 ]
8219 : [ 1.12594e-005 ]
8220 : [ 1.18232e-005 ]
8221 : [ 1.11706e-005 ]
8222 : [ 1.17435e-005 ]
8223 : [ 1.12462e-005 ]
8224 : [ 1.15751e-005 ]
8225 : [ 1.16164e-005 ]
8226 : [ 1.17367e-005 ]
8227 : [ 1.13833e-005 ]
8228 : [ 1.13648e-005 ]
8229 : [ 1.14209e-005 ]
8230 : [ 1.15595e-005 ]
8231 : [ 1.16646e-005 ]
8232 : [ 1.18234e-005 ]
8233 : [ 1.11999e-005 ]
8234 : [ 1.16668e-005 ]
8235 : [ 1.13554e-005 ]
8236 : [ 1.17392e-005 ]
8237 : [ 1.17537e-005 ]
8238 : [ 1.17915e-005 ]
8239 : [ 1.14143e-005 ]
8240 : [ 1.11696e-005 ]
8241 : [ 1.13959e-005 ]
8242 : [ 1.17229e-005 ]
8243 : [ 1.12054e-005 ]
8244 : [ 1.1724e-005  ]
8245 : [ 1.17341e-005 ]
8246 : [ 1.18355e-005 ]
8247 : [ 1.16435e-005 ]
8248 : [ 1.17435e-005 ]
8249 : [ 1.16357e-005 ]
8250 : [ 1.18726e-005 ]
8251 : [ 1.17784e-005 ]
8252 : [ 1.17962e-005 ]
8253 : [ 1.15726e-005 ]
8254 : [ 1.16529e-005 ]
8255 : [ 1.15233e-005 ]
8256 : [ 1.1875e-005  ]
8257 : [ 1.1706e-005  ]
8258 : [ 1.17267e-005 ]
8259 : [ 1.17628e-005 ]
8260 : [ 1.1736e-005  ]
8261 : [ 1.15017e-005 ]
8262 : [ 1.17677e-005 ]
8263 : [ 1.13599e-005 ]
8264 : [ 1.12305e-005 ]
8265 : [ 1.18266e-005 ]
8266 : [ 1.15953e-005 ]
8267 : [ 1.14499e-005 ]
8268 : [ 1.16091e-005 ]
8269 : [ 1.12212e-005 ]
8270 : [ 1.17159e-005 ]
8271 : [ 1.16851e-005 ]
8272 : [ 1.17547e-005 ]
8273 : [ 1.15815e-005 ]
8274 : [ 1.18158e-005 ]
8275 : [ 1.12691e-005 ]
8276 : [ 1.17182e-005 ]
8277 : [ 1.17623e-005 ]
8278 : [ 1.16318e-005 ]
8279 : [ 1.14169e-005 ]
8280 : [ 1.1811e-005  ]
8281 : [ 1.12486e-005 ]
8282 : [ 1.11466e-005 ]
8283 : [ 1.13431e-005 ]
8284 : [ 1.16158e-005 ]
8285 : [ 1.13401e-005 ]
8286 : [ 1.13904e-005 ]
8287 : [ 1.12165e-005 ]
8288 : [ 1.17816e-005 ]
8289 : [ 1.14918e-005 ]
8290 : [ 1.1366e-005  ]
8291 : [ 1.14022e-005 ]
8292 : [ 1.17516e-005 ]
8293 : [ 1.16781e-005 ]
8294 : [ 1.1353e-005  ]
8295 : [ 1.18595e-005 ]
8296 : [ 1.16868e-005 ]
8297 : [ 1.14829e-005 ]
8298 : [ 1.11343e-005 ]
8299 : [ 1.18674e-005 ]
8300 : [ 1.14264e-005 ]
8301 : [ 1.17073e-005 ]
8302 : [ 1.17651e-005 ]
8303 : [ 1.16999e-005 ]
8304 : [ 1.17059e-005 ]
8305 : [ 1.16973e-005 ]
8306 : [ 1.1707e-005  ]
8307 : [ 1.17024e-005 ]
8308 : [ 1.17116e-005 ]
8309 : [ 1.14425e-005 ]
8310 : [ 1.14404e-005 ]
8311 : [ 1.16541e-005 ]
8312 : [ 1.14688e-005 ]
8313 : [ 1.12635e-005 ]
8314 : [ 1.15546e-005 ]
8315 : [ 1.12451e-005 ]
8316 : [ 1.13726e-005 ]
8317 : [ 1.13078e-005 ]
8318 : [ 1.17596e-005 ]
8319 : [ 1.16996e-005 ]
8320 : [ 1.12666e-005 ]
8321 : [ 1.16875e-005 ]
8322 : [ 1.14414e-005 ]
8323 : [ 1.16744e-005 ]
8324 : [ 1.12177e-005 ]
8325 : [ 1.12978e-005 ]
8326 : [ 1.17279e-005 ]
8327 : [ 1.15544e-005 ]
8328 : [ 1.13333e-005 ]
8329 : [ 1.15717e-005 ]
8330 : [ 1.15135e-005 ]
8331 : [ 1.15463e-005 ]
8332 : [ 1.13967e-005 ]
8333 : [ 1.1415e-005  ]
8334 : [ 1.16372e-005 ]
8335 : [ 1.12157e-005 ]
8336 : [ 1.17371e-005 ]
8337 : [ 1.17719e-005 ]
8338 : [ 1.1097e-005  ]
8339 : [ 1.17278e-005 ]
8340 : [ 1.17378e-005 ]
8341 : [ 1.1414e-005  ]
8342 : [ 1.17684e-005 ]
8343 : [ 1.14183e-005 ]
8344 : [ 1.11396e-005 ]
8345 : [ 1.122e-005   ]
8346 : [ 1.16806e-005 ]
8347 : [ 1.15089e-005 ]
8348 : [ 1.15034e-005 ]
8349 : [ 1.17794e-005 ]
8350 : [ 1.13146e-005 ]
8351 : [ 1.15006e-005 ]
8352 : [ 1.17835e-005 ]
8353 : [ 1.17697e-005 ]
8354 : [ 1.1786e-005  ]
8355 : [ 1.12452e-005 ]
8356 : [ 1.12504e-005 ]
8357 : [ 1.12836e-005 ]
8358 : [ 1.17746e-005 ]
8359 : [ 1.12434e-005 ]
8360 : [ 1.1282e-005  ]
8361 : [ 1.13396e-005 ]
8362 : [ 1.16796e-005 ]
8363 : [ 1.1292e-005  ]
8364 : [ 1.17954e-005 ]
8365 : [ 1.14928e-005 ]
8366 : [ 1.12191e-005 ]
8367 : [ 1.12731e-005 ]
8368 : [ 1.12285e-005 ]
8369 : [ 1.12938e-005 ]
8370 : [ 1.18614e-005 ]
8371 : [ 1.13652e-005 ]
8372 : [ 1.14474e-005 ]
8373 : [ 1.12913e-005 ]
8374 : [ 1.17392e-005 ]
8375 : [ 1.17444e-005 ]
8376 : [ 1.1275e-005  ]
8377 : [ 1.15235e-005 ]
8378 : [ 1.17568e-005 ]
8379 : [ 1.16585e-005 ]
8380 : [ 1.17421e-005 ]
8381 : [ 1.18766e-005 ]
8382 : [ 1.12198e-005 ]
8383 : [ 1.18793e-005 ]
8384 : [ 1.1743e-005  ]
8385 : [ 1.13669e-005 ]
8386 : [ 1.11532e-005 ]
8387 : [ 1.16309e-005 ]
8388 : [ 1.13609e-005 ]
8389 : [ 1.15831e-005 ]
8390 : [ 1.17087e-005 ]
8391 : [ 1.19226e-005 ]
8392 : [ 1.13644e-005 ]
8393 : [ 1.14952e-005 ]
8394 : [ 1.17434e-005 ]
8395 : [ 1.16942e-005 ]
8396 : [ 1.16923e-005 ]
8397 : [ 1.17009e-005 ]
8398 : [ 1.12275e-005 ]
8399 : [ 1.17551e-005 ]
8400 : [ 1.15352e-005 ]
8401 : [ 1.1713e-005  ]
8402 : [ 1.17364e-005 ]
8403 : [ 1.16892e-005 ]
8404 : [ 1.17329e-005 ]
8405 : [ 1.18035e-005 ]
8406 : [ 1.14738e-005 ]
8407 : [ 1.17653e-005 ]
8408 : [ 1.13186e-005 ]
8409 : [ 1.14405e-005 ]
8410 : [ 1.14681e-005 ]
8411 : [ 1.12642e-005 ]
8412 : [ 1.12088e-005 ]
8413 : [ 1.16399e-005 ]
8414 : [ 1.13012e-005 ]
8415 : [ 1.1664e-005  ]
8416 : [ 1.17176e-005 ]
8417 : [ 1.15107e-005 ]
8418 : [ 1.12429e-005 ]
8419 : [ 1.16146e-005 ]
8420 : [ 1.15603e-005 ]
8421 : [ 1.17597e-005 ]
8422 : [ 1.10551e-005 ]
8423 : [ 1.1176e-005  ]
8424 : [ 1.14742e-005 ]
8425 : [ 1.16082e-005 ]
8426 : [ 1.11077e-005 ]
8427 : [ 1.11925e-005 ]
8428 : [ 1.13558e-005 ]
8429 : [ 1.18589e-005 ]
8430 : [ 1.16949e-005 ]
8431 : [ 1.14168e-005 ]
8432 : [ 1.1516e-005  ]
8433 : [ 1.18162e-005 ]
8434 : [ 1.15007e-005 ]
8435 : [ 1.1614e-005  ]
8436 : [ 1.1129e-005  ]
8437 : [ 1.15393e-005 ]
8438 : [ 1.13167e-005 ]
8439 : [ 1.16323e-005 ]
8440 : [ 1.16773e-005 ]
8441 : [ 1.16185e-005 ]
8442 : [ 1.11379e-005 ]
8443 : [ 1.14164e-005 ]
8444 : [ 1.13057e-005 ]
8445 : [ 1.16602e-005 ]
8446 : [ 1.17862e-005 ]
8447 : [ 1.12062e-005 ]
8448 : [ 1.15881e-005 ]
8449 : [ 1.1709e-005  ]
8450 : [ 1.13926e-005 ]
8451 : [ 1.15657e-005 ]
8452 : [ 1.17446e-005 ]
8453 : [ 1.17272e-005 ]
8454 : [ 1.18413e-005 ]
8455 : [ 1.1561e-005  ]
8456 : [ 1.13086e-005 ]
8457 : [ 1.157e-005   ]
8458 : [ 1.16285e-005 ]
8459 : [ 1.17022e-005 ]
8460 : [ 1.1118e-005  ]
8461 : [ 1.17065e-005 ]
8462 : [ 1.11047e-005 ]
8463 : [ 1.10763e-005 ]
8464 : [ 1.1787e-005  ]
8465 : [ 1.17001e-005 ]
8466 : [ 1.13468e-005 ]
8467 : [ 1.19524e-005 ]
8468 : [ 1.15082e-005 ]
8469 : [ 1.18372e-005 ]
8470 : [ 1.16707e-005 ]
8471 : [ 1.17537e-005 ]
8472 : [ 1.187e-005   ]
8473 : [ 1.15838e-005 ]
8474 : [ 1.14202e-005 ]
8475 : [ 1.13788e-005 ]
8476 : [ 1.16741e-005 ]
8477 : [ 1.17935e-005 ]
8478 : [ 1.16176e-005 ]
8479 : [ 1.12603e-005 ]
8480 : [ 1.16287e-005 ]
8481 : [ 1.11719e-005 ]
8482 : [ 1.12697e-005 ]
8483 : [ 1.17833e-005 ]
8484 : [ 1.14856e-005 ]
8485 : [ 1.1563e-005  ]
8486 : [ 1.16339e-005 ]
8487 : [ 1.16165e-005 ]
8488 : [ 1.12752e-005 ]
8489 : [ 1.13656e-005 ]
8490 : [ 1.12811e-005 ]
8491 : [ 1.14523e-005 ]
8492 : [ 1.17608e-005 ]
8493 : [ 1.12743e-005 ]
8494 : [ 1.13945e-005 ]
8495 : [ 1.18282e-005 ]
8496 : [ 1.16384e-005 ]
8497 : [ 1.18746e-005 ]
8498 : [ 1.18184e-005 ]
8499 : [ 1.18379e-005 ]
8500 : [ 1.13204e-005 ]
8501 : [ 1.13331e-005 ]
8502 : [ 1.11858e-005 ]
8503 : [ 1.17742e-005 ]
8504 : [ 1.14894e-005 ]
8505 : [ 1.14986e-005 ]
8506 : [ 1.17159e-005 ]
8507 : [ 1.15159e-005 ]
8508 : [ 1.13836e-005 ]
8509 : [ 1.13213e-005 ]
8510 : [ 1.18738e-005 ]
8511 : [ 1.16453e-005 ]
8512 : [ 1.18988e-005 ]
8513 : [ 1.16883e-005 ]
8514 : [ 1.13674e-005 ]
8515 : [ 1.17249e-005 ]
8516 : [ 1.12693e-005 ]
8517 : [ 1.16161e-005 ]
8518 : [ 1.17926e-005 ]
8519 : [ 1.17329e-005 ]
8520 : [ 1.16205e-005 ]
8521 : [ 1.11622e-005 ]
8522 : [ 1.13956e-005 ]
8523 : [ 1.1093e-005  ]
8524 : [ 1.10737e-005 ]
8525 : [ 1.18554e-005 ]
8526 : [ 1.17407e-005 ]
8527 : [ 1.1912e-005  ]
8528 : [ 1.15286e-005 ]
8529 : [ 1.15555e-005 ]
8530 : [ 1.11722e-005 ]
8531 : [ 1.14098e-005 ]
8532 : [ 1.18389e-005 ]
8533 : [ 1.119e-005   ]
8534 : [ 1.19074e-005 ]
8535 : [ 1.12805e-005 ]
8536 : [ 1.14122e-005 ]
8537 : [ 1.16082e-005 ]
8538 : [ 1.18611e-005 ]
8539 : [ 1.13135e-005 ]
8540 : [ 1.15715e-005 ]
8541 : [ 1.18115e-005 ]
8542 : [ 1.17683e-005 ]
8543 : [ 1.1624e-005  ]
8544 : [ 1.14786e-005 ]
8545 : [ 1.12917e-005 ]
8546 : [ 1.18437e-005 ]
8547 : [ 1.11589e-005 ]
8548 : [ 1.13638e-005 ]
8549 : [ 1.17831e-005 ]
8550 : [ 1.18095e-005 ]
8551 : [ 1.14377e-005 ]
8552 : [ 1.18213e-005 ]
8553 : [ 1.15583e-005 ]
8554 : [ 1.14797e-005 ]
8555 : [ 1.18352e-005 ]
8556 : [ 1.12469e-005 ]
8557 : [ 1.13554e-005 ]
8558 : [ 1.16828e-005 ]
8559 : [ 1.16189e-005 ]
8560 : [ 1.14935e-005 ]
8561 : [ 1.14449e-005 ]
8562 : [ 1.14684e-005 ]
8563 : [ 1.17294e-005 ]
8564 : [ 1.13944e-005 ]
8565 : [ 1.15804e-005 ]
8566 : [ 1.12575e-005 ]
8567 : [ 1.12434e-005 ]
8568 : [ 1.16211e-005 ]
8569 : [ 1.14664e-005 ]
8570 : [ 1.13261e-005 ]
8571 : [ 1.14598e-005 ]
8572 : [ 1.11979e-005 ]
8573 : [ 1.14882e-005 ]
8574 : [ 1.17078e-005 ]
8575 : [ 1.14964e-005 ]
8576 : [ 1.17635e-005 ]
8577 : [ 1.1633e-005  ]
8578 : [ 1.14624e-005 ]
8579 : [ 1.12935e-005 ]
8580 : [ 1.13635e-005 ]
8581 : [ 1.1873e-005  ]
8582 : [ 1.13129e-005 ]
8583 : [ 1.14761e-005 ]
8584 : [ 1.1794e-005  ]
8585 : [ 1.12856e-005 ]
8586 : [ 1.19405e-005 ]
8587 : [ 1.17965e-005 ]
8588 : [ 1.14258e-005 ]
8589 : [ 1.12774e-005 ]
8590 : [ 1.13811e-005 ]
8591 : [ 1.18198e-005 ]
8592 : [ 1.15811e-005 ]
8593 : [ 1.13016e-005 ]
8594 : [ 1.13095e-005 ]
8595 : [ 1.11858e-005 ]
8596 : [ 1.14331e-005 ]
8597 : [ 1.15582e-005 ]
8598 : [ 1.11551e-005 ]
8599 : [ 1.14117e-005 ]
8600 : [ 1.11587e-005 ]
8601 : [ 1.17199e-005 ]
8602 : [ 1.13395e-005 ]
8603 : [ 1.1909e-005  ]
8604 : [ 1.16903e-005 ]
8605 : [ 1.15695e-005 ]
8606 : [ 1.13945e-005 ]
8607 : [ 1.13265e-005 ]
8608 : [ 1.13111e-005 ]
8609 : [ 1.11508e-005 ]
8610 : [ 1.16762e-005 ]
8611 : [ 1.17454e-005 ]
8612 : [ 1.12777e-005 ]
8613 : [ 1.1317e-005  ]
8614 : [ 1.18964e-005 ]
8615 : [ 1.12753e-005 ]
8616 : [ 1.10936e-005 ]
8617 : [ 1.18782e-005 ]
8618 : [ 1.14478e-005 ]
8619 : [ 1.18437e-005 ]
8620 : [ 1.13794e-005 ]
8621 : [ 1.13362e-005 ]
8622 : [ 1.13332e-005 ]
8623 : [ 1.12147e-005 ]
8624 : [ 1.17417e-005 ]
8625 : [ 1.18405e-005 ]
8626 : [ 1.18444e-005 ]
8627 : [ 1.14758e-005 ]
8628 : [ 1.17811e-005 ]
8629 : [ 1.17274e-005 ]
8630 : [ 1.1424e-005  ]
8631 : [ 1.1624e-005  ]
8632 : [ 1.16847e-005 ]
8633 : [ 1.12151e-005 ]
8634 : [ 1.11707e-005 ]
8635 : [ 1.15172e-005 ]
8636 : [ 1.15768e-005 ]
8637 : [ 1.1305e-005  ]
8638 : [ 1.16288e-005 ]
8639 : [ 1.14354e-005 ]
8640 : [ 1.16666e-005 ]
8641 : [ 1.1553e-005  ]
8642 : [ 1.15173e-005 ]
8643 : [ 1.18263e-005 ]
8644 : [ 1.17391e-005 ]
8645 : [ 1.13235e-005 ]
8646 : [ 1.1754e-005  ]
8647 : [ 1.12814e-005 ]
8648 : [ 1.12756e-005 ]
8649 : [ 1.13119e-005 ]
8650 : [ 1.16415e-005 ]
8651 : [ 1.15421e-005 ]
8652 : [ 1.16997e-005 ]
8653 : [ 1.14083e-005 ]
8654 : [ 1.10435e-005 ]
8655 : [ 1.17052e-005 ]
8656 : [ 1.17144e-005 ]
8657 : [ 1.13869e-005 ]
8658 : [ 1.1962e-005  ]
8659 : [ 1.12707e-005 ]
8660 : [ 1.17942e-005 ]
8661 : [ 1.15264e-005 ]
8662 : [ 1.18432e-005 ]
8663 : [ 1.1499e-005  ]
8664 : [ 1.17141e-005 ]
8665 : [ 1.18387e-005 ]
8666 : [ 1.17795e-005 ]
8667 : [ 1.12102e-005 ]
8668 : [ 1.17436e-005 ]
8669 : [ 1.18103e-005 ]
8670 : [ 1.11354e-005 ]
8671 : [ 1.17225e-005 ]
8672 : [ 1.17944e-005 ]
8673 : [ 1.12412e-005 ]
8674 : [ 1.17544e-005 ]
8675 : [ 1.13008e-005 ]
8676 : [ 1.11729e-005 ]
8677 : [ 1.11173e-005 ]
8678 : [ 1.14077e-005 ]
8679 : [ 1.17386e-005 ]
8680 : [ 1.1347e-005  ]
8681 : [ 1.16064e-005 ]
8682 : [ 1.1702e-005  ]
8683 : [ 1.12681e-005 ]
8684 : [ 1.11141e-005 ]
8685 : [ 1.15641e-005 ]
8686 : [ 1.11404e-005 ]
8687 : [ 1.1763e-005  ]
8688 : [ 1.16339e-005 ]
8689 : [ 1.18004e-005 ]
8690 : [ 1.15356e-005 ]
8691 : [ 1.11417e-005 ]
8692 : [ 1.15709e-005 ]
8693 : [ 1.16779e-005 ]
8694 : [ 1.17112e-005 ]
8695 : [ 1.16395e-005 ]
8696 : [ 1.15992e-005 ]
8697 : [ 1.17464e-005 ]
8698 : [ 1.17083e-005 ]
8699 : [ 1.16786e-005 ]
8700 : [ 1.15108e-005 ]
8701 : [ 1.12702e-005 ]
8702 : [ 1.12606e-005 ]
8703 : [ 1.16284e-005 ]
8704 : [ 1.16681e-005 ]
8705 : [ 1.15949e-005 ]
8706 : [ 1.1176e-005  ]
8707 : [ 1.18069e-005 ]
8708 : [ 1.14796e-005 ]
8709 : [ 1.1618e-005  ]
8710 : [ 1.19682e-005 ]
8711 : [ 1.14745e-005 ]
8712 : [ 1.16646e-005 ]
8713 : [ 1.14734e-005 ]
8714 : [ 1.16878e-005 ]
8715 : [ 1.12398e-005 ]
8716 : [ 1.12581e-005 ]
8717 : [ 1.1514e-005  ]
8718 : [ 1.12535e-005 ]
8719 : [ 1.16819e-005 ]
8720 : [ 1.17565e-005 ]
8721 : [ 1.17085e-005 ]
8722 : [ 1.15919e-005 ]
8723 : [ 1.15666e-005 ]
8724 : [ 1.15545e-005 ]
8725 : [ 1.12713e-005 ]
8726 : [ 1.12125e-005 ]
8727 : [ 1.12481e-005 ]
8728 : [ 1.11719e-005 ]
8729 : [ 1.12777e-005 ]
8730 : [ 1.1782e-005  ]
8731 : [ 1.12618e-005 ]
8732 : [ 1.11305e-005 ]
8733 : [ 1.19322e-005 ]
8734 : [ 1.17424e-005 ]
8735 : [ 1.17406e-005 ]
8736 : [ 1.12596e-005 ]
8737 : [ 1.13754e-005 ]
8738 : [ 1.14896e-005 ]
8739 : [ 1.18937e-005 ]
8740 : [ 1.13448e-005 ]
8741 : [ 1.12779e-005 ]
8742 : [ 1.15134e-005 ]
8743 : [ 1.11392e-005 ]
8744 : [ 1.17562e-005 ]
8745 : [ 1.11608e-005 ]
8746 : [ 1.12808e-005 ]
8747 : [ 1.18939e-005 ]
8748 : [ 1.12983e-005 ]
8749 : [ 1.12669e-005 ]
8750 : [ 1.14893e-005 ]
8751 : [ 1.17873e-005 ]
8752 : [ 1.16994e-005 ]
8753 : [ 1.14899e-005 ]
8754 : [ 1.1428e-005  ]
8755 : [ 1.13419e-005 ]
8756 : [ 1.16042e-005 ]
8757 : [ 1.1248e-005  ]
8758 : [ 1.1119e-005  ]
8759 : [ 1.17613e-005 ]
8760 : [ 1.15651e-005 ]
8761 : [ 1.13301e-005 ]
8762 : [ 1.17136e-005 ]
8763 : [ 1.18923e-005 ]
8764 : [ 1.12643e-005 ]
8765 : [ 1.15786e-005 ]
8766 : [ 1.17422e-005 ]
8767 : [ 1.13975e-005 ]
8768 : [ 1.18123e-005 ]
8769 : [ 1.15782e-005 ]
8770 : [ 1.15449e-005 ]
8771 : [ 1.11276e-005 ]
8772 : [ 1.1443e-005  ]
8773 : [ 1.17424e-005 ]
8774 : [ 1.11721e-005 ]
8775 : [ 1.17328e-005 ]
8776 : [ 1.11115e-005 ]
8777 : [ 1.16814e-005 ]
8778 : [ 1.16721e-005 ]
8779 : [ 1.16026e-005 ]
8780 : [ 1.16353e-005 ]
8781 : [ 1.15641e-005 ]
8782 : [ 1.13376e-005 ]
8783 : [ 1.16952e-005 ]
8784 : [ 1.17893e-005 ]
8785 : [ 1.1614e-005  ]
8786 : [ 1.11467e-005 ]
8787 : [ 1.12812e-005 ]
8788 : [ 1.17267e-005 ]
8789 : [ 1.1456e-005  ]
8790 : [ 1.18068e-005 ]
8791 : [ 1.18536e-005 ]
8792 : [ 1.12625e-005 ]
8793 : [ 1.16707e-005 ]
8794 : [ 1.12368e-005 ]
8795 : [ 1.17516e-005 ]
8796 : [ 1.18052e-005 ]
8797 : [ 1.12583e-005 ]
8798 : [ 1.1347e-005  ]
8799 : [ 1.14311e-005 ]
8800 : [ 1.13561e-005 ]
8801 : [ 1.17399e-005 ]
8802 : [ 1.11493e-005 ]
8803 : [ 1.11715e-005 ]
8804 : [ 1.12476e-005 ]
8805 : [ 1.1448e-005  ]
8806 : [ 1.1552e-005  ]
8807 : [ 1.17635e-005 ]
8808 : [ 1.13327e-005 ]
8809 : [ 1.17463e-005 ]
8810 : [ 1.15667e-005 ]
8811 : [ 1.15047e-005 ]
8812 : [ 1.1834e-005  ]
8813 : [ 1.17261e-005 ]
8814 : [ 1.12896e-005 ]
8815 : [ 1.19033e-005 ]
8816 : [ 1.13927e-005 ]
8817 : [ 1.13314e-005 ]
8818 : [ 1.14262e-005 ]
8819 : [ 1.17156e-005 ]
8820 : [ 1.12339e-005 ]
8821 : [ 1.17015e-005 ]
8822 : [ 1.1295e-005  ]
8823 : [ 1.16725e-005 ]
8824 : [ 1.17253e-005 ]
8825 : [ 1.11993e-005 ]
8826 : [ 1.14951e-005 ]
8827 : [ 1.11896e-005 ]
8828 : [ 1.15265e-005 ]
8829 : [ 1.1422e-005  ]
8830 : [ 1.13971e-005 ]
8831 : [ 1.13054e-005 ]
8832 : [ 1.12276e-005 ]
8833 : [ 1.12398e-005 ]
8834 : [ 1.18888e-005 ]
8835 : [ 1.17525e-005 ]
8836 : [ 1.13377e-005 ]
8837 : [ 1.16438e-005 ]
8838 : [ 1.18401e-005 ]
8839 : [ 1.17487e-005 ]
8840 : [ 1.1233e-005  ]
8841 : [ 1.14291e-005 ]
8842 : [ 1.15099e-005 ]
8843 : [ 1.16599e-005 ]
8844 : [ 1.16247e-005 ]
8845 : [ 1.17196e-005 ]
8846 : [ 1.11628e-005 ]
8847 : [ 1.1271e-005  ]
8848 : [ 1.13106e-005 ]
8849 : [ 1.15301e-005 ]
8850 : [ 1.18065e-005 ]
8851 : [ 1.11277e-005 ]
8852 : [ 1.1651e-005  ]
8853 : [ 1.12856e-005 ]
8854 : [ 1.18628e-005 ]
8855 : [ 1.17265e-005 ]
8856 : [ 1.17323e-005 ]
8857 : [ 1.17678e-005 ]
8858 : [ 1.14166e-005 ]
8859 : [ 1.16621e-005 ]
8860 : [ 1.14178e-005 ]
8861 : [ 1.17274e-005 ]
8862 : [ 1.14588e-005 ]
8863 : [ 1.17837e-005 ]
8864 : [ 1.17086e-005 ]
8865 : [ 1.16664e-005 ]
8866 : [ 1.13983e-005 ]
8867 : [ 1.15233e-005 ]
8868 : [ 1.17906e-005 ]
8869 : [ 1.15472e-005 ]
8870 : [ 1.17141e-005 ]
8871 : [ 1.17794e-005 ]
8872 : [ 1.14521e-005 ]
8873 : [ 1.14334e-005 ]
8874 : [ 1.17037e-005 ]
8875 : [ 1.12471e-005 ]
8876 : [ 1.12972e-005 ]
8877 : [ 1.16141e-005 ]
8878 : [ 1.11956e-005 ]
8879 : [ 1.17893e-005 ]
8880 : [ 1.16522e-005 ]
8881 : [ 1.16483e-005 ]
8882 : [ 1.1778e-005  ]
8883 : [ 1.16365e-005 ]
8884 : [ 1.12892e-005 ]
8885 : [ 1.16815e-005 ]
8886 : [ 1.17253e-005 ]
8887 : [ 1.1496e-005  ]
8888 : [ 1.1221e-005  ]
8889 : [ 1.15567e-005 ]
8890 : [ 1.11547e-005 ]
8891 : [ 1.13759e-005 ]
8892 : [ 1.13027e-005 ]
8893 : [ 1.14357e-005 ]
8894 : [ 1.15067e-005 ]
8895 : [ 1.14162e-005 ]
8896 : [ 1.1546e-005  ]
8897 : [ 1.13954e-005 ]
8898 : [ 1.12053e-005 ]
8899 : [ 1.18088e-005 ]
8900 : [ 1.13223e-005 ]
8901 : [ 1.13064e-005 ]
8902 : [ 1.16648e-005 ]
8903 : [ 1.11812e-005 ]
8904 : [ 1.12954e-005 ]
8905 : [ 1.1612e-005  ]
8906 : [ 1.12578e-005 ]
8907 : [ 1.17129e-005 ]
8908 : [ 1.17128e-005 ]
8909 : [ 1.1277e-005  ]
8910 : [ 1.12861e-005 ]
8911 : [ 1.14937e-005 ]
8912 : [ 1.14285e-005 ]
8913 : [ 1.11675e-005 ]
8914 : [ 1.14756e-005 ]
8915 : [ 1.13952e-005 ]
8916 : [ 1.12865e-005 ]
8917 : [ 1.1298e-005  ]
8918 : [ 1.17532e-005 ]
8919 : [ 1.13054e-005 ]
8920 : [ 1.14157e-005 ]
8921 : [ 1.12143e-005 ]
8922 : [ 1.16901e-005 ]
8923 : [ 1.17484e-005 ]
8924 : [ 1.17164e-005 ]
8925 : [ 1.11887e-005 ]
8926 : [ 1.16115e-005 ]
8927 : [ 1.15693e-005 ]
8928 : [ 1.17593e-005 ]
8929 : [ 1.10409e-005 ]
8930 : [ 1.15699e-005 ]
8931 : [ 1.13239e-005 ]
8932 : [ 1.11748e-005 ]
8933 : [ 1.13093e-005 ]
8934 : [ 1.16924e-005 ]
8935 : [ 1.16735e-005 ]
8936 : [ 1.12332e-005 ]
8937 : [ 1.13148e-005 ]
8938 : [ 1.19388e-005 ]
8939 : [ 1.18852e-005 ]
8940 : [ 1.16479e-005 ]
8941 : [ 1.16769e-005 ]
8942 : [ 1.12713e-005 ]
8943 : [ 1.13278e-005 ]
8944 : [ 1.13821e-005 ]
8945 : [ 1.10879e-005 ]
8946 : [ 1.14554e-005 ]
8947 : [ 1.11513e-005 ]
8948 : [ 1.14588e-005 ]
8949 : [ 1.17003e-005 ]
8950 : [ 1.12341e-005 ]
8951 : [ 1.17404e-005 ]
8952 : [ 1.18616e-005 ]
8953 : [ 1.18788e-005 ]
8954 : [ 1.14905e-005 ]
8955 : [ 1.14748e-005 ]
8956 : [ 1.12782e-005 ]
8957 : [ 1.14434e-005 ]
8958 : [ 1.16347e-005 ]
8959 : [ 1.18045e-005 ]
8960 : [ 1.16467e-005 ]
8961 : [ 1.18528e-005 ]
8962 : [ 1.12379e-005 ]
8963 : [ 1.15478e-005 ]
8964 : [ 1.11037e-005 ]
8965 : [ 1.13967e-005 ]
8966 : [ 1.1661e-005  ]
8967 : [ 1.14457e-005 ]
8968 : [ 1.15574e-005 ]
8969 : [ 1.17575e-005 ]
8970 : [ 1.15014e-005 ]
8971 : [ 1.14303e-005 ]
8972 : [ 1.15317e-005 ]
8973 : [ 1.17029e-005 ]
8974 : [ 1.11124e-005 ]
8975 : [ 1.11168e-005 ]
8976 : [ 1.14512e-005 ]
8977 : [ 1.13153e-005 ]
8978 : [ 1.15943e-005 ]
8979 : [ 1.16976e-005 ]
8980 : [ 1.18229e-005 ]
8981 : [ 1.13561e-005 ]
8982 : [ 1.14678e-005 ]
8983 : [ 1.18221e-005 ]
8984 : [ 1.10769e-005 ]
8985 : [ 1.19325e-005 ]
8986 : [ 1.11713e-005 ]
8987 : [ 1.15707e-005 ]
8988 : [ 1.15375e-005 ]
8989 : [ 1.14242e-005 ]
8990 : [ 1.17606e-005 ]
8991 : [ 1.17666e-005 ]
8992 : [ 1.16109e-005 ]
8993 : [ 1.16963e-005 ]
8994 : [ 1.1201e-005  ]
8995 : [ 1.13815e-005 ]
8996 : [ 1.1608e-005  ]
8997 : [ 1.12211e-005 ]
8998 : [ 1.14689e-005 ]
8999 : [ 1.14869e-005 ]
9000 : [ 1.13832e-005 ]
9001 : [ 1.12293e-005 ]
9002 : [ 1.111e-005   ]
9003 : [ 1.18238e-005 ]
9004 : [ 1.18809e-005 ]
9005 : [ 1.17126e-005 ]
9006 : [ 1.1574e-005  ]
9007 : [ 1.16934e-005 ]
9008 : [ 1.17174e-005 ]
9009 : [ 1.14064e-005 ]
9010 : [ 1.15921e-005 ]
9011 : [ 1.18146e-005 ]
9012 : [ 1.18016e-005 ]
9013 : [ 1.13655e-005 ]
9014 : [ 1.13087e-005 ]
9015 : [ 1.18639e-005 ]
9016 : [ 1.17959e-005 ]
9017 : [ 1.14093e-005 ]
9018 : [ 1.14114e-005 ]
9019 : [ 1.18677e-005 ]
9020 : [ 1.17202e-005 ]
9021 : [ 1.13592e-005 ]
9022 : [ 1.16085e-005 ]
9023 : [ 1.15353e-005 ]
9024 : [ 1.11872e-005 ]
9025 : [ 1.17861e-005 ]
9026 : [ 1.14135e-005 ]
9027 : [ 1.13393e-005 ]
9028 : [ 1.17801e-005 ]
9029 : [ 1.12192e-005 ]
9030 : [ 1.13565e-005 ]
9031 : [ 1.15655e-005 ]
9032 : [ 1.1315e-005  ]
9033 : [ 1.15827e-005 ]
9034 : [ 1.17031e-005 ]
9035 : [ 1.13044e-005 ]
9036 : [ 1.17242e-005 ]
9037 : [ 1.13668e-005 ]
9038 : [ 1.14075e-005 ]
9039 : [ 1.17981e-005 ]
9040 : [ 1.13194e-005 ]
9041 : [ 1.18676e-005 ]
9042 : [ 1.16587e-005 ]
9043 : [ 1.13257e-005 ]
9044 : [ 1.1872e-005  ]
9045 : [ 1.13703e-005 ]
9046 : [ 1.13607e-005 ]
9047 : [ 1.1405e-005  ]
9048 : [ 1.16506e-005 ]
9049 : [ 1.14884e-005 ]
9050 : [ 1.11433e-005 ]
9051 : [ 1.17287e-005 ]
9052 : [ 1.1788e-005  ]
9053 : [ 1.1434e-005  ]
9054 : [ 1.14715e-005 ]
9055 : [ 1.16774e-005 ]
9056 : [ 1.19617e-005 ]
9057 : [ 1.1649e-005  ]
9058 : [ 1.17066e-005 ]
9059 : [ 1.16669e-005 ]
9060 : [ 1.11492e-005 ]
9061 : [ 1.17152e-005 ]
9062 : [ 1.14203e-005 ]
9063 : [ 1.11934e-005 ]
9064 : [ 1.1791e-005  ]
9065 : [ 1.13586e-005 ]
9066 : [ 1.13618e-005 ]
9067 : [ 1.19754e-005 ]
9068 : [ 1.12171e-005 ]
9069 : [ 1.17346e-005 ]
9070 : [ 1.1231e-005  ]
9071 : [ 1.11727e-005 ]
9072 : [ 1.15159e-005 ]
9073 : [ 1.17053e-005 ]
9074 : [ 1.16041e-005 ]
9075 : [ 1.17041e-005 ]
9076 : [ 1.16787e-005 ]
9077 : [ 1.11176e-005 ]
9078 : [ 1.15637e-005 ]
9079 : [ 1.17571e-005 ]
9080 : [ 1.13801e-005 ]
9081 : [ 1.18778e-005 ]
9082 : [ 1.1714e-005  ]
9083 : [ 1.14165e-005 ]
9084 : [ 1.15797e-005 ]
9085 : [ 1.16652e-005 ]
9086 : [ 1.16768e-005 ]
9087 : [ 1.1792e-005  ]
9088 : [ 1.1553e-005  ]
9089 : [ 1.14465e-005 ]
9090 : [ 1.12459e-005 ]
9091 : [ 1.1614e-005  ]
9092 : [ 1.14558e-005 ]
9093 : [ 1.18555e-005 ]
9094 : [ 1.12921e-005 ]
9095 : [ 1.11819e-005 ]
9096 : [ 1.12124e-005 ]
9097 : [ 1.16687e-005 ]
9098 : [ 1.17893e-005 ]
9099 : [ 1.16725e-005 ]
9100 : [ 1.17388e-005 ]
9101 : [ 1.16976e-005 ]
9102 : [ 1.11184e-005 ]
9103 : [ 1.18254e-005 ]
9104 : [ 1.16915e-005 ]
9105 : [ 1.15798e-005 ]
9106 : [ 1.14643e-005 ]
9107 : [ 1.12596e-005 ]
9108 : [ 1.16992e-005 ]
9109 : [ 1.18562e-005 ]
9110 : [ 1.17834e-005 ]
9111 : [ 1.16611e-005 ]
9112 : [ 1.12102e-005 ]
9113 : [ 1.17437e-005 ]
9114 : [ 1.15533e-005 ]
9115 : [ 1.18449e-005 ]
9116 : [ 1.16218e-005 ]
9117 : [ 1.15979e-005 ]
9118 : [ 1.14489e-005 ]
9119 : [ 1.18213e-005 ]
9120 : [ 1.15611e-005 ]
9121 : [ 1.17546e-005 ]
9122 : [ 1.11257e-005 ]
9123 : [ 1.17806e-005 ]
9124 : [ 1.12615e-005 ]
9125 : [ 1.14881e-005 ]
9126 : [ 1.17506e-005 ]
9127 : [ 1.18199e-005 ]
9128 : [ 1.12655e-005 ]
9129 : [ 1.12942e-005 ]
9130 : [ 1.17246e-005 ]
9131 : [ 1.18124e-005 ]
9132 : [ 1.14175e-005 ]
9133 : [ 1.16557e-005 ]
9134 : [ 1.1657e-005  ]
9135 : [ 1.13449e-005 ]
9136 : [ 1.18164e-005 ]
9137 : [ 1.10458e-005 ]
9138 : [ 1.17186e-005 ]
9139 : [ 1.16384e-005 ]
9140 : [ 1.13001e-005 ]
9141 : [ 1.13041e-005 ]
9142 : [ 1.17426e-005 ]
9143 : [ 1.18276e-005 ]
9144 : [ 1.11191e-005 ]
9145 : [ 1.13066e-005 ]
9146 : [ 1.18331e-005 ]
9147 : [ 1.13528e-005 ]
9148 : [ 1.15571e-005 ]
9149 : [ 1.16799e-005 ]
9150 : [ 1.17433e-005 ]
9151 : [ 1.14343e-005 ]
9152 : [ 1.18399e-005 ]
9153 : [ 1.17479e-005 ]
9154 : [ 1.1844e-005  ]
9155 : [ 1.16618e-005 ]
9156 : [ 1.17929e-005 ]
9157 : [ 1.1804e-005  ]
9158 : [ 1.16447e-005 ]
9159 : [ 1.15397e-005 ]
9160 : [ 1.17857e-005 ]
9161 : [ 1.13122e-005 ]
9162 : [ 1.14082e-005 ]
9163 : [ 1.14248e-005 ]
9164 : [ 1.16648e-005 ]
9165 : [ 1.17389e-005 ]
9166 : [ 1.19002e-005 ]
9167 : [ 1.1173e-005  ]
9168 : [ 1.17633e-005 ]
9169 : [ 1.17237e-005 ]
9170 : [ 1.14907e-005 ]
9171 : [ 1.13148e-005 ]
9172 : [ 1.15625e-005 ]
9173 : [ 1.17535e-005 ]
9174 : [ 1.16802e-005 ]
9175 : [ 1.15751e-005 ]
9176 : [ 1.16029e-005 ]
9177 : [ 1.1693e-005  ]
9178 : [ 1.17245e-005 ]
9179 : [ 1.15338e-005 ]
9180 : [ 1.11571e-005 ]
9181 : [ 1.12048e-005 ]
9182 : [ 1.12155e-005 ]
9183 : [ 1.13682e-005 ]
9184 : [ 1.12474e-005 ]
9185 : [ 1.13123e-005 ]
9186 : [ 1.13079e-005 ]
9187 : [ 1.17413e-005 ]
9188 : [ 1.14131e-005 ]
9189 : [ 1.11872e-005 ]
9190 : [ 1.16658e-005 ]
9191 : [ 1.16551e-005 ]
9192 : [ 1.14051e-005 ]
9193 : [ 1.17035e-005 ]
9194 : [ 1.12283e-005 ]
9195 : [ 1.17247e-005 ]
9196 : [ 1.15195e-005 ]
9197 : [ 1.12779e-005 ]
9198 : [ 1.17505e-005 ]
9199 : [ 1.16029e-005 ]
9200 : [ 1.15443e-005 ]
9201 : [ 1.10964e-005 ]
9202 : [ 1.12649e-005 ]
9203 : [ 1.17165e-005 ]
9204 : [ 1.18145e-005 ]
9205 : [ 1.12628e-005 ]
9206 : [ 1.15729e-005 ]
9207 : [ 1.17806e-005 ]
9208 : [ 1.16783e-005 ]
9209 : [ 1.17072e-005 ]
9210 : [ 1.12569e-005 ]
9211 : [ 1.14379e-005 ]
9212 : [ 1.12495e-005 ]
9213 : [ 1.15433e-005 ]
9214 : [ 1.12827e-005 ]
9215 : [ 1.16486e-005 ]
9216 : [ 1.19518e-005 ]
9217 : [ 1.12747e-005 ]
9218 : [ 1.1742e-005  ]
9219 : [ 1.15187e-005 ]
9220 : [ 1.13936e-005 ]
9221 : [ 1.15168e-005 ]
9222 : [ 1.13969e-005 ]
9223 : [ 1.1876e-005  ]
9224 : [ 1.11871e-005 ]
9225 : [ 1.1705e-005  ]
9226 : [ 1.11908e-005 ]
9227 : [ 1.12664e-005 ]
9228 : [ 1.15902e-005 ]
9229 : [ 1.17505e-005 ]
9230 : [ 1.17875e-005 ]
9231 : [ 1.17247e-005 ]
9232 : [ 1.12312e-005 ]
9233 : [ 1.11466e-005 ]
9234 : [ 1.13667e-005 ]
9235 : [ 1.1523e-005  ]
9236 : [ 1.16572e-005 ]
9237 : [ 1.13961e-005 ]
9238 : [ 1.18176e-005 ]
9239 : [ 1.16965e-005 ]
9240 : [ 1.11773e-005 ]
9241 : [ 1.13642e-005 ]
9242 : [ 1.15526e-005 ]
9243 : [ 1.13456e-005 ]
9244 : [ 1.17952e-005 ]
9245 : [ 1.16498e-005 ]
9246 : [ 1.14682e-005 ]
9247 : [ 1.17089e-005 ]
9248 : [ 1.11225e-005 ]
9249 : [ 1.18803e-005 ]
9250 : [ 1.17793e-005 ]
9251 : [ 1.14981e-005 ]
9252 : [ 1.16099e-005 ]
9253 : [ 1.16164e-005 ]
9254 : [ 1.1453e-005  ]
9255 : [ 1.13256e-005 ]
9256 : [ 1.19481e-005 ]
9257 : [ 1.15935e-005 ]
9258 : [ 1.12318e-005 ]
9259 : [ 1.16933e-005 ]
9260 : [ 1.17482e-005 ]
9261 : [ 1.17966e-005 ]
9262 : [ 1.13855e-005 ]
9263 : [ 1.17416e-005 ]
9264 : [ 1.16631e-005 ]
9265 : [ 1.17437e-005 ]
9266 : [ 1.12621e-005 ]
9267 : [ 1.13746e-005 ]
9268 : [ 1.15321e-005 ]
9269 : [ 1.13413e-005 ]
9270 : [ 1.14646e-005 ]
9271 : [ 1.14239e-005 ]
9272 : [ 1.13739e-005 ]
9273 : [ 1.13789e-005 ]
9274 : [ 1.13001e-005 ]
9275 : [ 1.17718e-005 ]
9276 : [ 1.12356e-005 ]
9277 : [ 1.19352e-005 ]
9278 : [ 1.14286e-005 ]
9279 : [ 1.19044e-005 ]
9280 : [ 1.17319e-005 ]
9281 : [ 1.198e-005   ]
9282 : [ 1.18964e-005 ]
9283 : [ 1.13364e-005 ]
9284 : [ 1.17217e-005 ]
9285 : [ 1.12095e-005 ]
9286 : [ 1.1691e-005  ]
9287 : [ 1.18117e-005 ]
9288 : [ 1.18012e-005 ]
9289 : [ 1.16416e-005 ]
9290 : [ 1.15994e-005 ]
9291 : [ 1.1777e-005  ]
9292 : [ 1.17454e-005 ]
9293 : [ 1.14206e-005 ]
9294 : [ 1.12498e-005 ]
9295 : [ 1.17915e-005 ]
9296 : [ 1.1748e-005  ]
9297 : [ 1.16121e-005 ]
9298 : [ 1.15619e-005 ]
9299 : [ 1.18254e-005 ]
9300 : [ 1.18052e-005 ]
9301 : [ 1.19246e-005 ]
9302 : [ 1.12382e-005 ]
9303 : [ 1.10783e-005 ]
9304 : [ 1.13616e-005 ]
9305 : [ 1.17457e-005 ]
9306 : [ 1.1577e-005  ]
9307 : [ 1.16094e-005 ]
9308 : [ 1.18432e-005 ]
9309 : [ 1.15256e-005 ]
9310 : [ 1.13761e-005 ]
9311 : [ 1.13234e-005 ]
9312 : [ 1.16016e-005 ]
9313 : [ 1.12891e-005 ]
9314 : [ 1.14848e-005 ]
9315 : [ 1.17055e-005 ]
9316 : [ 1.17251e-005 ]
9317 : [ 1.17942e-005 ]
9318 : [ 1.15855e-005 ]
9319 : [ 1.17278e-005 ]
9320 : [ 1.10928e-005 ]
9321 : [ 1.16058e-005 ]
9322 : [ 1.16831e-005 ]
9323 : [ 1.16868e-005 ]
9324 : [ 1.14951e-005 ]
9325 : [ 1.16996e-005 ]
9326 : [ 1.11617e-005 ]
9327 : [ 1.14538e-005 ]
9328 : [ 1.19564e-005 ]
9329 : [ 1.16721e-005 ]
9330 : [ 1.15563e-005 ]
9331 : [ 1.16857e-005 ]
9332 : [ 1.1443e-005  ]
9333 : [ 1.18583e-005 ]
9334 : [ 1.15756e-005 ]
9335 : [ 1.14822e-005 ]
9336 : [ 1.17066e-005 ]
9337 : [ 1.16089e-005 ]
9338 : [ 1.18968e-005 ]
9339 : [ 1.17461e-005 ]
9340 : [ 1.13297e-005 ]
9341 : [ 1.12382e-005 ]
9342 : [ 1.18373e-005 ]
9343 : [ 1.15189e-005 ]
9344 : [ 1.20147e-005 ]
9345 : [ 1.15813e-005 ]
9346 : [ 1.16585e-005 ]
9347 : [ 1.15739e-005 ]
9348 : [ 1.14088e-005 ]
9349 : [ 1.14907e-005 ]
9350 : [ 1.121e-005   ]
9351 : [ 1.17101e-005 ]
9352 : [ 1.16993e-005 ]
9353 : [ 1.11532e-005 ]
9354 : [ 1.17366e-005 ]
9355 : [ 1.16267e-005 ]
9356 : [ 1.12616e-005 ]
9357 : [ 1.18271e-005 ]
9358 : [ 1.12461e-005 ]
9359 : [ 1.15808e-005 ]
9360 : [ 1.12895e-005 ]
9361 : [ 1.11409e-005 ]
9362 : [ 1.1119e-005  ]
9363 : [ 1.13666e-005 ]
9364 : [ 1.15014e-005 ]
9365 : [ 1.17191e-005 ]
9366 : [ 1.14194e-005 ]
9367 : [ 1.16316e-005 ]
9368 : [ 1.17122e-005 ]
9369 : [ 1.14276e-005 ]
9370 : [ 1.12795e-005 ]
9371 : [ 1.17587e-005 ]
9372 : [ 1.17318e-005 ]
9373 : [ 1.16313e-005 ]
9374 : [ 1.15778e-005 ]
9375 : [ 1.15347e-005 ]
9376 : [ 1.17441e-005 ]
9377 : [ 1.14649e-005 ]
9378 : [ 1.17254e-005 ]
9379 : [ 1.17232e-005 ]
9380 : [ 1.1348e-005  ]
9381 : [ 1.1789e-005  ]
9382 : [ 1.1455e-005  ]
9383 : [ 1.15906e-005 ]
9384 : [ 1.17773e-005 ]
9385 : [ 1.17845e-005 ]
9386 : [ 1.17942e-005 ]
9387 : [ 1.16032e-005 ]
9388 : [ 1.17868e-005 ]
9389 : [ 1.15529e-005 ]
9390 : [ 1.11116e-005 ]
9391 : [ 1.1663e-005  ]
9392 : [ 1.17129e-005 ]
9393 : [ 1.14581e-005 ]
9394 : [ 1.13408e-005 ]
9395 : [ 1.16766e-005 ]
9396 : [ 1.15002e-005 ]
9397 : [ 1.17475e-005 ]
9398 : [ 1.127e-005   ]
9399 : [ 1.17365e-005 ]
9400 : [ 1.17539e-005 ]
9401 : [ 1.16929e-005 ]
9402 : [ 1.17073e-005 ]
9403 : [ 1.1228e-005  ]
9404 : [ 1.11951e-005 ]
9405 : [ 1.12443e-005 ]
9406 : [ 1.13536e-005 ]
9407 : [ 1.11372e-005 ]
9408 : [ 1.1735e-005  ]
9409 : [ 1.17339e-005 ]
9410 : [ 1.13842e-005 ]
9411 : [ 1.17753e-005 ]
9412 : [ 1.15377e-005 ]
9413 : [ 1.12791e-005 ]
9414 : [ 1.17771e-005 ]
9415 : [ 1.17365e-005 ]
9416 : [ 1.17975e-005 ]
9417 : [ 1.16804e-005 ]
9418 : [ 1.14221e-005 ]
9419 : [ 1.18834e-005 ]
9420 : [ 1.16922e-005 ]
9421 : [ 1.18095e-005 ]
9422 : [ 1.19236e-005 ]
9423 : [ 1.17139e-005 ]
9424 : [ 1.18447e-005 ]
9425 : [ 1.15382e-005 ]
9426 : [ 1.18425e-005 ]
9427 : [ 1.12259e-005 ]
9428 : [ 1.12652e-005 ]
9429 : [ 1.17503e-005 ]
9430 : [ 1.12935e-005 ]
9431 : [ 1.14877e-005 ]
9432 : [ 1.11649e-005 ]
9433 : [ 1.14675e-005 ]
9434 : [ 1.12851e-005 ]
9435 : [ 1.15016e-005 ]
9436 : [ 1.12823e-005 ]
9437 : [ 1.16888e-005 ]
9438 : [ 1.18023e-005 ]
9439 : [ 1.15133e-005 ]
9440 : [ 1.16155e-005 ]
9441 : [ 1.18192e-005 ]
9442 : [ 1.11748e-005 ]
9443 : [ 1.11817e-005 ]
9444 : [ 1.13356e-005 ]
9445 : [ 1.17901e-005 ]
9446 : [ 1.16293e-005 ]
9447 : [ 1.12849e-005 ]
9448 : [ 1.1123e-005  ]
9449 : [ 1.17578e-005 ]
9450 : [ 1.15103e-005 ]
9451 : [ 1.10935e-005 ]
9452 : [ 1.15671e-005 ]
9453 : [ 1.12335e-005 ]
9454 : [ 1.1745e-005  ]
9455 : [ 1.1737e-005  ]
9456 : [ 1.15515e-005 ]
9457 : [ 1.12289e-005 ]
9458 : [ 1.15586e-005 ]
9459 : [ 1.14455e-005 ]
9460 : [ 1.16875e-005 ]
9461 : [ 1.16593e-005 ]
9462 : [ 1.17286e-005 ]
9463 : [ 1.18367e-005 ]
9464 : [ 1.15551e-005 ]
9465 : [ 1.15477e-005 ]
9466 : [ 1.13917e-005 ]
9467 : [ 1.1552e-005  ]
9468 : [ 1.13988e-005 ]
9469 : [ 1.17919e-005 ]
9470 : [ 1.1024e-005  ]
9471 : [ 1.17504e-005 ]
9472 : [ 1.17806e-005 ]
9473 : [ 1.15059e-005 ]
9474 : [ 1.12146e-005 ]
9475 : [ 1.16927e-005 ]
9476 : [ 1.17188e-005 ]
9477 : [ 1.17768e-005 ]
9478 : [ 1.12175e-005 ]
9479 : [ 1.16779e-005 ]
9480 : [ 1.12655e-005 ]
9481 : [ 1.12613e-005 ]
9482 : [ 1.18206e-005 ]
9483 : [ 1.14185e-005 ]
9484 : [ 1.17552e-005 ]
9485 : [ 1.1645e-005  ]
9486 : [ 1.17414e-005 ]
9487 : [ 1.1982e-005  ]
9488 : [ 1.17895e-005 ]
9489 : [ 1.17322e-005 ]
9490 : [ 1.16424e-005 ]
9491 : [ 1.15581e-005 ]
9492 : [ 1.18474e-005 ]
9493 : [ 1.17304e-005 ]
9494 : [ 1.16715e-005 ]
9495 : [ 1.15205e-005 ]
9496 : [ 1.16127e-005 ]
9497 : [ 1.1597e-005  ]
9498 : [ 1.15603e-005 ]
9499 : [ 1.18436e-005 ]
9500 : [ 1.17742e-005 ]
9501 : [ 1.18105e-005 ]
9502 : [ 1.18471e-005 ]
9503 : [ 1.14336e-005 ]
9504 : [ 1.12621e-005 ]
9505 : [ 1.12526e-005 ]
9506 : [ 1.12378e-005 ]
9507 : [ 1.16426e-005 ]
9508 : [ 1.16168e-005 ]
9509 : [ 1.18948e-005 ]
9510 : [ 1.13827e-005 ]
9511 : [ 1.14169e-005 ]
9512 : [ 1.13666e-005 ]
9513 : [ 1.13368e-005 ]
9514 : [ 1.17817e-005 ]
9515 : [ 1.11698e-005 ]
9516 : [ 1.16972e-005 ]
9517 : [ 1.13497e-005 ]
9518 : [ 1.14242e-005 ]
9519 : [ 1.11901e-005 ]
9520 : [ 1.19315e-005 ]
9521 : [ 1.14896e-005 ]
9522 : [ 1.16682e-005 ]
9523 : [ 1.14393e-005 ]
9524 : [ 1.18585e-005 ]
9525 : [ 1.15107e-005 ]
9526 : [ 1.12519e-005 ]
9527 : [ 1.1831e-005  ]
9528 : [ 1.12316e-005 ]
9529 : [ 1.17098e-005 ]
9530 : [ 1.11819e-005 ]
9531 : [ 1.12446e-005 ]
9532 : [ 1.13311e-005 ]
9533 : [ 1.14402e-005 ]
9534 : [ 1.13189e-005 ]
9535 : [ 1.12078e-005 ]
9536 : [ 1.17908e-005 ]
9537 : [ 1.12491e-005 ]
9538 : [ 1.15475e-005 ]
9539 : [ 1.13306e-005 ]
9540 : [ 1.14007e-005 ]
9541 : [ 1.12142e-005 ]
9542 : [ 1.14733e-005 ]
9543 : [ 1.12328e-005 ]
9544 : [ 1.16661e-005 ]
9545 : [ 1.14528e-005 ]
9546 : [ 1.11985e-005 ]
9547 : [ 1.17922e-005 ]
9548 : [ 1.17193e-005 ]
9549 : [ 1.16257e-005 ]
9550 : [ 1.17742e-005 ]
9551 : [ 1.14245e-005 ]
9552 : [ 1.17324e-005 ]
9553 : [ 1.12691e-005 ]
9554 : [ 1.16838e-005 ]
9555 : [ 1.11632e-005 ]
9556 : [ 1.16071e-005 ]
9557 : [ 1.15802e-005 ]
9558 : [ 1.15262e-005 ]
9559 : [ 1.18864e-005 ]
9560 : [ 1.14236e-005 ]
9561 : [ 1.17884e-005 ]
9562 : [ 1.15144e-005 ]
9563 : [ 1.15923e-005 ]
9564 : [ 1.12748e-005 ]
9565 : [ 1.15961e-005 ]
9566 : [ 1.16854e-005 ]
9567 : [ 1.16012e-005 ]
9568 : [ 1.11727e-005 ]
9569 : [ 1.16888e-005 ]
9570 : [ 1.11493e-005 ]
9571 : [ 1.1734e-005  ]
9572 : [ 1.1286e-005  ]
9573 : [ 1.12625e-005 ]
9574 : [ 1.17836e-005 ]
9575 : [ 1.18068e-005 ]
9576 : [ 1.16857e-005 ]
9577 : [ 1.15726e-005 ]
9578 : [ 1.17181e-005 ]
9579 : [ 1.18245e-005 ]
9580 : [ 1.16621e-005 ]
9581 : [ 1.19218e-005 ]
9582 : [ 1.17155e-005 ]
9583 : [ 1.13258e-005 ]
9584 : [ 1.17086e-005 ]
9585 : [ 1.15481e-005 ]
9586 : [ 1.13027e-005 ]
9587 : [ 1.16108e-005 ]
9588 : [ 1.14763e-005 ]
9589 : [ 1.17863e-005 ]
9590 : [ 1.16802e-005 ]
9591 : [ 1.13423e-005 ]
9592 : [ 1.12381e-005 ]
9593 : [ 1.11355e-005 ]
9594 : [ 1.17882e-005 ]
9595 : [ 1.17227e-005 ]
9596 : [ 1.13415e-005 ]
9597 : [ 1.14315e-005 ]
9598 : [ 1.16752e-005 ]
9599 : [ 1.12349e-005 ]
9600 : [ 1.15709e-005 ]
9601 : [ 1.14045e-005 ]
9602 : [ 1.13638e-005 ]
9603 : [ 1.16896e-005 ]
9604 : [ 1.14035e-005 ]
9605 : [ 1.12294e-005 ]
9606 : [ 1.13886e-005 ]
9607 : [ 1.12468e-005 ]
9608 : [ 1.12915e-005 ]
9609 : [ 1.16287e-005 ]
9610 : [ 1.14393e-005 ]
9611 : [ 1.15824e-005 ]
9612 : [ 1.16624e-005 ]
9613 : [ 1.16336e-005 ]
9614 : [ 1.14584e-005 ]
9615 : [ 1.15499e-005 ]
9616 : [ 1.14458e-005 ]
9617 : [ 1.11384e-005 ]
9618 : [ 1.12102e-005 ]
9619 : [ 1.13391e-005 ]
9620 : [ 1.16816e-005 ]
9621 : [ 1.1345e-005  ]
9622 : [ 1.17309e-005 ]
9623 : [ 1.13972e-005 ]
9624 : [ 1.15231e-005 ]
9625 : [ 1.11592e-005 ]
9626 : [ 1.14576e-005 ]
9627 : [ 1.16389e-005 ]
9628 : [ 1.11132e-005 ]
9629 : [ 1.13941e-005 ]
9630 : [ 1.15642e-005 ]
9631 : [ 1.15918e-005 ]
9632 : [ 1.16821e-005 ]
9633 : [ 1.16409e-005 ]
9634 : [ 1.12526e-005 ]
9635 : [ 1.10826e-005 ]
9636 : [ 1.12912e-005 ]
9637 : [ 1.18346e-005 ]
9638 : [ 1.18238e-005 ]
9639 : [ 1.17595e-005 ]
9640 : [ 1.16352e-005 ]
9641 : [ 1.18348e-005 ]
9642 : [ 1.13443e-005 ]
9643 : [ 1.15961e-005 ]
9644 : [ 1.17807e-005 ]
9645 : [ 1.14931e-005 ]
9646 : [ 1.12783e-005 ]
9647 : [ 1.1168e-005  ]
9648 : [ 1.13696e-005 ]
9649 : [ 1.16191e-005 ]
9650 : [ 1.11809e-005 ]
9651 : [ 1.10726e-005 ]
9652 : [ 1.1603e-005  ]
9653 : [ 1.13076e-005 ]
9654 : [ 1.1176e-005  ]
9655 : [ 1.17827e-005 ]
9656 : [ 1.16935e-005 ]
9657 : [ 1.17829e-005 ]
9658 : [ 1.16677e-005 ]
9659 : [ 1.11705e-005 ]
9660 : [ 1.11959e-005 ]
9661 : [ 1.16826e-005 ]
9662 : [ 1.1098e-005  ]
9663 : [ 1.1616e-005  ]
9664 : [ 1.18371e-005 ]
9665 : [ 1.17389e-005 ]
9666 : [ 1.15934e-005 ]
9667 : [ 1.13474e-005 ]
9668 : [ 1.14853e-005 ]
9669 : [ 1.13525e-005 ]
9670 : [ 1.11686e-005 ]
9671 : [ 1.11063e-005 ]
9672 : [ 1.1572e-005  ]
9673 : [ 1.16336e-005 ]
9674 : [ 1.17974e-005 ]
9675 : [ 1.11507e-005 ]
9676 : [ 1.13471e-005 ]
9677 : [ 1.14703e-005 ]
9678 : [ 1.15443e-005 ]
9679 : [ 1.17604e-005 ]
9680 : [ 1.13833e-005 ]
9681 : [ 1.15053e-005 ]
9682 : [ 1.10936e-005 ]
9683 : [ 1.17217e-005 ]
9684 : [ 1.17254e-005 ]
9685 : [ 1.13731e-005 ]
9686 : [ 1.13343e-005 ]
9687 : [ 1.13253e-005 ]
9688 : [ 1.11931e-005 ]
9689 : [ 1.12843e-005 ]
9690 : [ 1.18016e-005 ]
9691 : [ 1.17118e-005 ]
9692 : [ 1.16678e-005 ]
9693 : [ 1.13637e-005 ]
9694 : [ 1.11091e-005 ]
9695 : [ 1.1273e-005  ]
9696 : [ 1.17354e-005 ]
9697 : [ 1.14681e-005 ]
9698 : [ 1.11745e-005 ]
9699 : [ 1.13932e-005 ]
9700 : [ 1.1532e-005  ]
9701 : [ 1.12278e-005 ]
9702 : [ 1.17512e-005 ]
9703 : [ 1.12999e-005 ]
9704 : [ 1.17273e-005 ]
9705 : [ 1.18494e-005 ]
9706 : [ 1.17474e-005 ]
9707 : [ 1.14143e-005 ]
9708 : [ 1.17666e-005 ]
9709 : [ 1.11964e-005 ]
9710 : [ 1.16919e-005 ]
9711 : [ 1.11701e-005 ]
9712 : [ 1.11944e-005 ]
9713 : [ 1.14679e-005 ]
9714 : [ 1.18638e-005 ]
9715 : [ 1.15903e-005 ]
9716 : [ 1.18035e-005 ]
9717 : [ 1.15714e-005 ]
9718 : [ 1.16125e-005 ]
9719 : [ 1.16241e-005 ]
9720 : [ 1.12913e-005 ]
9721 : [ 1.12111e-005 ]
9722 : [ 1.1643e-005  ]
9723 : [ 1.1292e-005  ]
9724 : [ 1.16793e-005 ]
9725 : [ 1.12933e-005 ]
9726 : [ 1.18308e-005 ]
9727 : [ 1.13165e-005 ]
9728 : [ 1.17783e-005 ]
9729 : [ 1.16247e-005 ]
9730 : [ 1.14029e-005 ]
9731 : [ 1.14926e-005 ]
9732 : [ 1.16874e-005 ]
9733 : [ 1.15338e-005 ]
9734 : [ 1.18018e-005 ]
9735 : [ 1.17882e-005 ]
9736 : [ 1.16619e-005 ]
9737 : [ 1.13714e-005 ]
9738 : [ 1.14172e-005 ]
9739 : [ 1.17901e-005 ]
9740 : [ 1.1268e-005  ]
9741 : [ 1.14569e-005 ]
9742 : [ 1.18137e-005 ]
9743 : [ 1.15267e-005 ]
9744 : [ 1.12473e-005 ]
9745 : [ 1.16917e-005 ]
9746 : [ 1.12996e-005 ]
9747 : [ 1.1712e-005  ]
9748 : [ 1.15059e-005 ]
9749 : [ 1.18091e-005 ]
9750 : [ 1.16513e-005 ]
9751 : [ 1.14242e-005 ]
9752 : [ 1.18282e-005 ]
9753 : [ 1.16976e-005 ]
9754 : [ 1.14196e-005 ]
9755 : [ 1.16678e-005 ]
9756 : [ 1.15428e-005 ]
9757 : [ 1.1669e-005  ]
9758 : [ 1.16765e-005 ]
9759 : [ 1.17096e-005 ]
9760 : [ 1.17871e-005 ]
9761 : [ 1.11921e-005 ]
9762 : [ 1.15059e-005 ]
9763 : [ 1.17336e-005 ]
9764 : [ 1.17552e-005 ]
9765 : [ 1.16937e-005 ]
9766 : [ 1.13938e-005 ]
9767 : [ 1.12168e-005 ]
9768 : [ 1.1188e-005  ]
9769 : [ 1.14311e-005 ]
9770 : [ 1.17303e-005 ]
9771 : [ 1.17522e-005 ]
9772 : [ 1.13248e-005 ]
9773 : [ 1.14555e-005 ]
9774 : [ 1.16675e-005 ]
9775 : [ 1.15249e-005 ]
9776 : [ 1.15387e-005 ]
9777 : [ 1.12914e-005 ]
9778 : [ 1.17857e-005 ]
9779 : [ 1.12987e-005 ]
9780 : [ 1.14081e-005 ]
9781 : [ 1.132e-005   ]
9782 : [ 1.17679e-005 ]
9783 : [ 1.12218e-005 ]
9784 : [ 1.17741e-005 ]
9785 : [ 1.13516e-005 ]
9786 : [ 1.16485e-005 ]
9787 : [ 1.12511e-005 ]
9788 : [ 1.13775e-005 ]
9789 : [ 1.16297e-005 ]
9790 : [ 1.14467e-005 ]
9791 : [ 1.1707e-005  ]
9792 : [ 1.12915e-005 ]
9793 : [ 1.1665e-005  ]
9794 : [ 1.16484e-005 ]
9795 : [ 1.17746e-005 ]
9796 : [ 1.17439e-005 ]
9797 : [ 1.17439e-005 ]
9798 : [ 1.16946e-005 ]
9799 : [ 1.16797e-005 ]
9800 : [ 1.12153e-005 ]
9801 : [ 1.14979e-005 ]
9802 : [ 1.14348e-005 ]
9803 : [ 1.15408e-005 ]
9804 : [ 1.13195e-005 ]
9805 : [ 1.16428e-005 ]
9806 : [ 1.18025e-005 ]
9807 : [ 1.17488e-005 ]
9808 : [ 1.16543e-005 ]
9809 : [ 1.17357e-005 ]
9810 : [ 1.13798e-005 ]
9811 : [ 1.11394e-005 ]
9812 : [ 1.13908e-005 ]
9813 : [ 1.15256e-005 ]
9814 : [ 1.12017e-005 ]
9815 : [ 1.12378e-005 ]
9816 : [ 1.12311e-005 ]
9817 : [ 1.15689e-005 ]
9818 : [ 1.11913e-005 ]
9819 : [ 1.14398e-005 ]
9820 : [ 1.17211e-005 ]
9821 : [ 1.13091e-005 ]
9822 : [ 1.14149e-005 ]
9823 : [ 1.14773e-005 ]
9824 : [ 1.10971e-005 ]
9825 : [ 1.13836e-005 ]
9826 : [ 1.18762e-005 ]
9827 : [ 1.16497e-005 ]
9828 : [ 1.18167e-005 ]
9829 : [ 1.17628e-005 ]
9830 : [ 1.12142e-005 ]
9831 : [ 1.18571e-005 ]
9832 : [ 1.13082e-005 ]
9833 : [ 1.13068e-005 ]
9834 : [ 1.12038e-005 ]
9835 : [ 1.17108e-005 ]
9836 : [ 1.16064e-005 ]
9837 : [ 1.13982e-005 ]
9838 : [ 1.14105e-005 ]
9839 : [ 1.16041e-005 ]
9840 : [ 1.13636e-005 ]
9841 : [ 1.12084e-005 ]
9842 : [ 1.14017e-005 ]
9843 : [ 1.17151e-005 ]
9844 : [ 1.16515e-005 ]
9845 : [ 1.15891e-005 ]
9846 : [ 1.14236e-005 ]
9847 : [ 1.14359e-005 ]
9848 : [ 1.18446e-005 ]
9849 : [ 1.12186e-005 ]
9850 : [ 1.1356e-005  ]
9851 : [ 1.18905e-005 ]
9852 : [ 1.18219e-005 ]
9853 : [ 1.12421e-005 ]
9854 : [ 1.15335e-005 ]
9855 : [ 1.15943e-005 ]
9856 : [ 1.11997e-005 ]
9857 : [ 1.17903e-005 ]
9858 : [ 1.15961e-005 ]
9859 : [ 1.17257e-005 ]
9860 : [ 1.12665e-005 ]
9861 : [ 1.12465e-005 ]
9862 : [ 1.15684e-005 ]
9863 : [ 1.12407e-005 ]
9864 : [ 1.17113e-005 ]
9865 : [ 1.18256e-005 ]
9866 : [ 1.18224e-005 ]
9867 : [ 1.11183e-005 ]
9868 : [ 1.16159e-005 ]
9869 : [ 1.1875e-005  ]
9870 : [ 1.15539e-005 ]
9871 : [ 1.18594e-005 ]
9872 : [ 1.1274e-005  ]
9873 : [ 1.17526e-005 ]
9874 : [ 1.13848e-005 ]
9875 : [ 1.12055e-005 ]
9876 : [ 1.12973e-005 ]
9877 : [ 1.11822e-005 ]
9878 : [ 1.11802e-005 ]
9879 : [ 1.14472e-005 ]
9880 : [ 1.13995e-005 ]
9881 : [ 1.13566e-005 ]
9882 : [ 1.13631e-005 ]
9883 : [ 1.16641e-005 ]
9884 : [ 1.15172e-005 ]
9885 : [ 1.18678e-005 ]
9886 : [ 1.17056e-005 ]
9887 : [ 1.12558e-005 ]
9888 : [ 1.15833e-005 ]
9889 : [ 1.18364e-005 ]
9890 : [ 1.15554e-005 ]
9891 : [ 1.15186e-005 ]
9892 : [ 1.1344e-005  ]
9893 : [ 1.14012e-005 ]
9894 : [ 1.16852e-005 ]
9895 : [ 1.13539e-005 ]
9896 : [ 1.12011e-005 ]
9897 : [ 1.13771e-005 ]
9898 : [ 1.14102e-005 ]
9899 : [ 1.11287e-005 ]
9900 : [ 1.13627e-005 ]
9901 : [ 1.17622e-005 ]
9902 : [ 1.14941e-005 ]
9903 : [ 1.12478e-005 ]
9904 : [ 1.12291e-005 ]
9905 : [ 1.11649e-005 ]
9906 : [ 1.16031e-005 ]
9907 : [ 1.13565e-005 ]
9908 : [ 1.16419e-005 ]
9909 : [ 1.11364e-005 ]
9910 : [ 1.11065e-005 ]
9911 : [ 1.13091e-005 ]
9912 : [ 1.14837e-005 ]
9913 : [ 1.15955e-005 ]
9914 : [ 1.14829e-005 ]
9915 : [ 1.17161e-005 ]
9916 : [ 1.15336e-005 ]
9917 : [ 1.174e-005   ]
9918 : [ 1.12766e-005 ]
9919 : [ 1.12256e-005 ]
9920 : [ 1.17743e-005 ]
9921 : [ 1.13867e-005 ]
9922 : [ 1.17714e-005 ]
9923 : [ 1.12368e-005 ]
9924 : [ 1.17096e-005 ]
9925 : [ 1.1724e-005  ]
9926 : [ 1.1688e-005  ]
9927 : [ 1.17524e-005 ]
9928 : [ 1.12712e-005 ]
9929 : [ 1.14442e-005 ]
9930 : [ 1.12994e-005 ]
9931 : [ 1.15424e-005 ]
9932 : [ 1.14492e-005 ]
9933 : [ 1.13373e-005 ]
9934 : [ 1.17479e-005 ]
9935 : [ 1.12353e-005 ]
9936 : [ 1.17492e-005 ]
9937 : [ 1.1766e-005  ]
9938 : [ 1.11326e-005 ]
9939 : [ 1.12874e-005 ]
9940 : [ 1.16065e-005 ]
9941 : [ 1.17199e-005 ]
9942 : [ 1.11257e-005 ]
9943 : [ 1.17524e-005 ]
9944 : [ 1.17827e-005 ]
9945 : [ 1.16503e-005 ]
9946 : [ 1.12481e-005 ]
9947 : [ 1.13302e-005 ]
9948 : [ 1.16102e-005 ]
9949 : [ 1.15274e-005 ]
9950 : [ 1.17753e-005 ]
9951 : [ 1.13431e-005 ]
9952 : [ 1.16849e-005 ]
9953 : [ 1.13007e-005 ]
9954 : [ 1.13078e-005 ]
9955 : [ 1.15941e-005 ]
9956 : [ 1.16351e-005 ]
9957 : [ 1.12369e-005 ]
9958 : [ 1.17192e-005 ]
9959 : [ 1.15117e-005 ]
9960 : [ 1.16398e-005 ]
9961 : [ 1.13657e-005 ]
9962 : [ 1.17944e-005 ]
9963 : [ 1.16158e-005 ]
9964 : [ 1.17014e-005 ]
9965 : [ 1.13565e-005 ]
9966 : [ 1.15742e-005 ]
9967 : [ 1.14174e-005 ]
9968 : [ 1.16973e-005 ]
9969 : [ 1.15419e-005 ]
9970 : [ 1.17405e-005 ]
9971 : [ 1.10517e-005 ]
9972 : [ 1.13443e-005 ]
9973 : [ 1.17843e-005 ]
9974 : [ 1.15971e-005 ]
9975 : [ 1.1609e-005  ]
9976 : [ 1.14078e-005 ]
9977 : [ 1.1523e-005  ]
9978 : [ 1.14024e-005 ]
9979 : [ 1.14509e-005 ]
9980 : [ 1.15327e-005 ]
9981 : [ 1.16921e-005 ]
9982 : [ 1.12281e-005 ]
9983 : [ 1.1309e-005  ]
9984 : [ 1.17903e-005 ]
9985 : [ 1.16948e-005 ]
9986 : [ 1.13525e-005 ]
9987 : [ 1.11407e-005 ]
9988 : [ 1.15527e-005 ]
9989 : [ 1.11932e-005 ]
9990 : [ 1.11581e-005 ]
9991 : [ 1.11126e-005 ]
9992 : [ 1.1607e-005  ]
9993 : [ 1.15807e-005 ]
9994 : [ 1.12843e-005 ]
9995 : [ 1.1329e-005  ]
9996 : [ 1.15173e-005 ]
9997 : [ 1.14844e-005 ]
9998 : [ 1.11872e-005 ]
9999 : [ 1.12061e-005 ]
